# Supplementary material for: Ectomycorrhizal fungal communities associated with Larix gemelinii Rupr. in the Great Khingan Mountains, China
Source: PeerJ. 2021 Apr 15;9:e11230. doi: 10.7717/peerj.11230 (PMC8053382; doi:10.7717/peerj.11230)
Supplement: Supplemental Information 14 [file peerj-09-11230-s014.xlsx]

## Sheet: Sheet1
Supplemental Table S5 Six OTUs shared among the three sites in present study*.
OTUs_ID	Abundance	Relative abundance	Frequency	Relative frequency
K100_14|F|ITS2	7864	36.0767	19	90.4762
K112_102389|F|ITS2	698	3.20213	11	52.381
K100_123|F|ITS2	2347	10.767	8	38.0952
K100_1505|F|ITS2	28	0.128452	6	28.5714
K3_2196336|F|ITS2	16	0.0734012	5	23.8095
K100_9992|F|ITS2	7	0.032113	5	23.8095
* Detained information on fungal identification is avaliable in Table S2.
