# Supplementary material for: Ectomycorrhizal fungal communities associated with Larix gemelinii Rupr. in the Great Khingan Mountains, China
Source: PeerJ. 2021 Apr 15;9:e11230. doi: 10.7717/peerj.11230 (PMC8053382; doi:10.7717/peerj.11230)
Supplement: Supplemental Information 16 [file peerj-09-11230-s016.zip]

Archive with 24 entries (21 files):
- GH/
- GH/K100.fastq
- GH/K111.fastq
- GH/K112.fastq
- GH/K96.fastq
- GH/K97.fastq
- GH/K98.fastq
- GH/K99.fastq
- HGL/
- HGL/K1.fastq
- HGL/K2.fastq
- HGL/K3.fastq
- HGL/K4.fastq
- HGL/K49.fastq
- HGL/K51.fastq
- HGL/K54.fastq
- SHWL/
- SHWL/K35.fastq
- SHWL/K37.fastq
- SHWL/K38.fastq
- SHWL/K39.fastq
- SHWL/K40.fastq
- SHWL/K59.fastq
- SHWL/K60.fastq
