# Supplementary material for: Ectomycorrhizal fungal communities associated with Larix gemelinii Rupr. in the Great Khingan Mountains, China
Source: PeerJ. 2021 Apr 15;9:e11230. doi: 10.7717/peerj.11230 (PMC8053382; doi:10.7717/peerj.11230)
Supplement: Supplemental Information 16 [file peerj-09-11230-s016.zip › GH/K100.fastq]

@M02197:105:000000000-AN6RF:1:1101:13284:1652 1:N:0:1
CATCTGGGCAATTCCTCCGCTTATTGATATGCTTAAGTTCAGCGGGTAGTCCTACCTGATTTGAGATCGAACGTTCAAAAAGCTGTCTTCACCAAGGAAAGACGTTTATAAGCTCCAGCGAACCTCCGTCACCGAAGGTTACCTGGCAGGCAACCACAAGCGTAAATAGTTATCACACCCGTGACGCCACCAAACACTGGCAGGCTAATTCATTTGAGAGGAGCCGGCTGTGTGCCAGCAAGCCCCCAAGTCCAAGCTCTTCATGGCAAACCACAAGAGTTGAGGTGTTCATGATACTCAAACAGGCATGCCCCTCGGAATAGCCAAGGGGCGCAAGGTGCGTTCAAAGATTCGATGATTCAC
+
AABAAFBB?CAFGG5GFFGGEC?GH5GFGFGFFHGHHAGHCHB?EEGGG3A5GHHHHHHHHHHHGGFBGGHFCEHFBGFFEGFHFHHEHHFHHF?GAFFFFEGEGAGHHHHGHHHHHHFGGFCGHFFFHHGFHGGGBFFGHHFGHFFFFFFHHFFFGFFDEFGGGGGGHHGGFHFHFHFGGGGGFHGGGGHHHHHHHHHHHGHFHHHHHHHHHHFHHHGGGGGGGHHHGHGHFDFHHHGHGGCGHGHHGHHGHHHHGHHHHHHHHGGHGHGHHHHHHHHFFHGGHHHHHGHHFHFGGHEHHHHEGHHHGGGGGGGGHHHHHGGHHHHGGGGGHHHHEFGGHGGGGGGGGGGFFFFFFFBAA>A
@M02197:105:000000000-AN6RF:1:1101:13306:2057 1:N:0:1
CATCTGGGCAATTCCTCCGCTTATTGATATGCTTAAGTCCAGCGGGTAGTCCTACCTGATTTGAGGTCAAATTGTCAGAAGCTGTCTCAAAAGAGACCCTTTAGGAGCTGAACCCCATTTATAAAGCTGCTCTTCACAAATGGCGTAGATAATTATCACACCAAAGCAAGGCAACAAAGGTCCCGCTAATGCATTTCAGGAGAGCCGACTTCTGAGAAGCCCGCATACTCCCACATCCAAGCCTGATCAACAGAAAAAGCTGAAAAGGTTGAGAATTTCATGACACTCAGACAGGCATGCTCCTCGGAATACCAAGGAGCGCAAGGTGCGTTCAAAGATTCGATGATTCAC
+
AAABBFFFCFBFGGGGGGGGGGGHHHHHFHHGHHHHHHHHHGHGGGEGGHHHGHHHHHGHHHHHGGHHHHHHHHHFHHHHHHHHFHHHHHHHHGGHHGHH3GHGHHHGHHHHHHGGGHHHHHHHHHHHHHGHHHHHHHGHHHHHGGGGGHHHHHHHGHHHHHHGHHHHHHGHHHHHHHHHGHHFGHGHHHHHHHHHHHHHHGHGHHGGGGHGHHHHHGGGGGGHHGEGHGHHHGFFGGHHG3HEHHHHHHHHHHHHGGHHHHHHHGHHEHHHHGGHFHHFHHHFGFHHHHHHFFHHHHHFEEE?FHHHHHHHHHGDCGGGGHGH?GGGHGFFGGGGEEFFFFFFFFBAA>A
@M02197:105:000000000-AN6RF:1:1101:16260:1896 1:N:0:1
CATCTGGGCAATTCCTCCGCTTATTGATATGCTAAGTTCAGCGGGTAGTCTTACTTGATTTGAGATCGAGTTGAACAACACATAAAGTGTCGTAAAATCCTGCATCAGTCAGCAATGAGGACAATTATCCTTTATGTTAGCTGCAGCAATAGTAATAATCCTGTTTGACGAGGACTAAATAGATATGCTTTTAGCTCAGATAAAAGTCCAGCTGCACCTGCATTTCAAGTCGCCCACCTACCGGTGAAGGTTGTTGGGATAGCTCAAGTCCACCCTCCTTTTGAAAAAACAAGAGGAGGTTGAGGTGTTTACTGATACTCAAACAAGCATGCTCTTCGGAATACCAAAGAGCGCAATATGCGTTCAAAGATTCGATGATTCAC
+
BBBBBFBBAFBFGGGGGGGGGGGHHHGHHHHFHHHHHHHHGGGGGEGFHHHHHHHHGHHHHHHGHHHHGGHGHHHHGHHGGHHHHHHFHHHGGGFHHHHHHHHHGHHHHGHHHHGHHGGHGHHHHHHHHHHHGHHGHHH3GGHHFHFHHHHHFGHHHHHHHHHHHFHHHGGCCGHHHHHGHGHHHHHHHHHHHHHHHHFHHHHHHHHGHHHHFFHFHHHHHHFHHHHHHHHGGGHHGGGGGGHHHHHHGHHGFHHHHEHHHHHHHFGGHGGDGGFFDHHHHHGGGHHHHHHHHCGHGHHFHHHGGFHHGD5HHGHHHFFBHHHHHHGHHHGHGGGFGHEGHHHHHHFDGGGGHHHFGGGGCGGGGGGG?GFFFFFFFFAA@BA
@M02197:105:000000000-AN6RF:1:1101:17582:1971 1:N:0:1
CATCTGGGCAATTCCTCCGCTTATTGATATGCTTAAGTTCAGCGGGTAGTCCTACCTGATTTGAGATCAAACGTTCAAAGGCTGTCCTCGAGGGACGTTTATGAGCCCCAGCGAACCCCCATCGCTGAAGGTTACCTGGTGAAAAACCACAAGCGTAGATAGTTATCACACCCGTGACGCCACCAAACACTGGCAAGCTGATCCGTTTGAGGGGAGCCGACCGTAGGCCGGCAAGACCCCCAAAGTCCAAGCTCATCACGGCGAACCGTGAGAGTTGAGGTTTTCATGATACTCAAACAGGCATGCCCTTCGGAATAGCCAAAGGGCGCAAGGTGCGTTCAAAGATTCGATGATTCAC
+
CCCCCFFFCFBFGGGGGGG2EGGHHHHHHHHGHHHHHHHGHHCGGGGGGHHHHHHHHHHHGHHHGHHHHHHHGHHHHHHEHHHGHHHEHGGGGCGGGGGHHHGFHHHGGFGHGGGGGDGGGHHGGGGGHFFGGHHHHHHHHHHFGHGGHGFHHHGGGGGHFFGFHHHHHHHGGGGFGGGGGGGGGEFGGGGHGHGGHHHGGGGGGEHHGHGFDGGGFGGHGGHHFFGGFHGHHHGCGCGHHHHGEGGHHHHGHHBAGEFGGEFGGGHHGGHGHHFFHHEEHHEGHHHHHHHGFGHHHHHHGHHEGGGGGGFHFHGHHHHGHHGEDEGHGFGFGGGHGGGGGFGGGFFBFFBFFBAABB
@M02197:105:000000000-AN6RF:1:1101:12837:2209 1:N:0:1
CATCTGGGCAATTCCTCCGCTTATTGATATGCTTAAGTTCAGCGGGTAGTCCTACCTGATTTGAGATCAAACGTTCAAAGGCTGTCCTCGAGGGACGTTTATGAGCCCCAGCGAACCCCCATCGCTGAAGGTTACCTGGTGAAAAACCACAAGCGTAGATAGTTATCACACCCGTGACGCCACCAAACACTGGCAAGCTGATCCGTTTGAGAGGAGCCGACCGTAGGCCGGCAAGACCCCCAAAGTCCAAGCTCATCACGGCGAACCGTGAGAGTTGAGGTTTTCATGATACTCAAACAGGCATGCCCTTCGGAATAGCCAAAGGGCGCAAGGTGCGTTCAAAGATTCGATGACTCAC
+
BBBBBFBFBFBFGGGGGGFFFGGHHHHHHHGHHHHHHHHHHHHGFGGGGHHGHHGHHHGHHHHHGEFHFHHHGHHGHHHHGHHHHGHHHFEGGGGFGFGHFHHHHHHGGGGGGGGGGFGCFHFGGGGGHHGHHHHFHHHFFGFHHHGGHGHEHGGDFGGHHHHHHHHHHHHGGGDGGGGGGGGGGBGEGHGHHHGHGHGGGGGGGHHFHHGFGGGGGGDFGGHHGGGFGFGFFGGGGGGHFHHHHGGHHHHHHHHGGGGGGGGFCGHHHHFFHHGGHHEFGE5HHHHHFHGFBHHHHGHHHEBEGE1FGGHHFGHGHCHFFBGFGE?HHGEE?GDHFFGGGGGGGF4FFFFFFBBBAA
@M02197:105:000000000-AN6RF:1:1101:19974:2503 1:N:0:1
CATCTGGGCAATTCCTCCGCTTATTGATATGCTTAAGTTCAGCGGGTATCCCTACCTGATCCGAGGTCAACCTTAGAAGTATGGGGGTTGATGGCGAGACTATCTCACACTCCAAGCGAAAAGATGAACTTACTACGCAAGGCACATGAGGCAGTCCGCCATTCGATTTCAGAAGAGAGGATGCAAGCATACTCTTCTTCCACGACCAAGCAGAAGAGCTTGAGTGGTATTTAATGACGCTCGAACAGGCATGCCTCCCGGAATACCAGGAGGCGCAATGTGCGTTCAAAGATTCGATGATTCAC
+
ABACBFFFCFCFGGGGGGGGGGGHHHHHHGHHHGHHHHHHHGHGGGEEHHHHHHHFHHHHHHHGGGGHGGHHHHHHHHHGHHHGHGGGGGHHHHHGGGGGHHHHHHHHHHHHHHHGGHHGHHHHHGHHHHHHHHHHHHHHHGGHHHHHHHHGGGHHFGGHHGHHHHHHGHHHHHHHHHHHHHHHGHGGHHHGHGGGGGGGGGGHHGHHHHHHHHFHFGHFFHHHHHHHFGFHHHGGGGGHHFHGHHFHBGCFGGCE?ECF5HHHFHFHHFEE2ED5GHEEE2CGGGCGFGEFBCBFFFFFBAA>A
@M02197:105:000000000-AN6RF:1:1101:11944:2695 1:N:0:1
CATCTGGGCAATTCCTCCGCTTATTGATATGCCTAAGTTCAGCGGGTATCCCTACCTGATCCGAGGTCAACCATAGAAAAATTGGGGTTGCTGGCCAGTAACCTTCAGGGACCTATAGCGAGAAATGTACTACGCTCAGGACCTAAAGGCACCGCCACTGTCTTTAAGGCCTGCCGTTGCCGGCAGGGCCCAATACCAAGCAGAGCTTGAGGGTTGAAATGACGCTCGAACAGGCATGCCTCCCGGAATACCAAGGGGCGCAATGTGCGTTCAAAGATTCGATGATTCAC
+
CCCCCBFFBFBFGGGGGGGGGGGHHHHHHHHHHHHHHHHHFHHGGGFGHHHHHHHHHH<<H:HGG9G:HHH<G<H<HHHHHH0HH9GFE:::HHG:HGHH/HHHH::HH:GGGHHHHHH;G/GGHH;H<H<<H;G8GGH:;HHHHHHHHGHHGGGGGGHHGGHHHHHGHHHGGGGHGGGFHHHHHGHGHHGHHHHGGHHHHHHGGGHHHHGHHFHHHGFGGGGGFHGGHHFHHFHGGGCGGECHHHGHFHHHFDGGGGGHHFHGGGGGGGGGGGGCGGFFFFFFFBCBAB
@M02197:105:000000000-AN6RF:1:1101:13466:2932 1:N:0:1
CATCTGGGCAATTCCTCCGCTTATTGATATGCTTAAGTTCAGCGGGTAGTCCTACCTGATTTGAGATCAAACGTTCAAAGGCTGTCCTCGAGGGACGTTTATGAGCCCCAGCGAACCCCCATCGCTGAAGGTTACCTGGTGAAAAACCACAAGCGTAGATAGTTATCACACCCGTGACGCCACCAAACACTGGCAAGCTGATCCGTTTGAGAGGAGCCGACCGCAGGGCCGGCAAGACCCCCAAAGTCCAAGCTCATCACGGCGAACCGTGAGAGTTGAGGTTTTCATGATACTCAAACAGGCATGCCCTTCGGAATAGCCAAAGGGCGCAAGGTGCGTTCAAAGATTCGATGATTCAC
+
CCCCCFFFCFCFGGGGGGGGGGGHHHHHHHHGHHHHHHHHHHHGGGGGGHHHGHHHHHHHHHHGGHHHHHHHGHHHHHHHHHHHHHHHHGGGGGGGGGGHHHHHHHHGGGGHGGGGGGGGGHHGGHGGHHHGHHHHHHGFFHHHHHGGHGHHHHGFGGGHHHHHHHHHHHHGGGGGGGGGGGGGGGEGGGGGGHHHHHGGGGGGHHGGHHHHGGGFFFFFFGHHHGGGGFHGHHHGGGFGHHHHHHHEHHHHHHHHGGGGGGGGGFGGHEHGHFHHHHGGHHBHFHHHHGHHGGHHHFHHHHHHFFFDGECHHHHHFGHGHHHGGGGGHHHHGGGGHGGGGGGGGGGFFFFFFF@AA3A
@M02197:105:000000000-AN6RF:1:1101:15663:2947 1:N:0:1
CATCTGGGCAATTCCTCCGCTTATTGATATGCTTAAGTTCAGCGGGTAGTCCTACCTGATTTGAGGTCAAATTGTCAGAAGCTGTCTCAAAAGAGACCCTTTAGAAGCTGAACCCCATTTATAAAGCTGCTCTTCACAAATGGCGTAGATAATTATCACACCAAAGCAAGGCAACAAAGGTCCCGCTAATGCATTTCAGGAGAGCCGACTTCTGAGAAGCCCGCATACTCCCACACCCAAGCCTGATCAACAGAAAAAGCTGAAAAGGTTGAGAATTTCATGACACTCAAACAGGCATGCTCCTCGGAATACCAAGGAGCGCAAGGTGCGTTCAAAGATTCGATGATTCAC
+
CCCCCFFFCFCFGGGGGGGGGGGGHHHHHHHHGHHGHGHHHHHGGGGGGHHGHHHGHHHHHHHHGHGGHHHHHHHHHHHHHHHHHHHHHGGHHGHHHGHHHHHHHGHHHHHHHGGGGHHHHHHHHGHHHHHHHHHHHHHHHGFHGGGGGHHHHGHHHHHHHHHHHHHHHHHHHHHHHHHHHHHHGHGHGHHHHHHHHHHHHGHGHHGGGGHGGHHGGGGGGGGGHGGGGGGGGGGGGGHHHHHHHFGGHHHHHHGBHHHHGHHHGHHHHHHHDEEB5FFHEFHGHGHHHHGHHHHHHHHGGGCFGBHHHHFHHHGFEECECFGFCGGGHGGGGGGGGGGFFFFFFFAAA>A
@M02197:105:000000000-AN6RF:1:1101:20429:2742 1:N:0:1
CATCTGGGCAATTCCTCCGCTTATTGATATGCTTAAGTTCAGCGGGTATCCCTACCTGATCCGAGGTCACCCATAGAAAAATTGGGGTTGCTGGCCAGTAACCTTCAGGGACCTATAGCGAGAAATTTACTACGCTCAGGACCTAAAGGCACCGCCACTGTTTTTAAGGCCTGCCGTTGCCGGCAGGGCCCAATACCAAGCAGAGCTTGAGGGTTGAAATGACGCTCGAACAGGCATGCCCCCCGGAATACCAAGGGGCGCAATGTGCGTTCAAAGATTCGATGATTCAC
+
BBAABBBF4>2FGGCFGGCEEEEEGFBG6BGFHFDGBA5GFB5EAEE0FF5BBBA153FHHGG%0$6:;GGFAG34FBD9CG*F@AEE899BBCAGHH8G4G:FDG0H.A9G?GE&2,HG9BD/?B+B6FF;H2/9:2GH:FGHF1G;1G;FFA;</EGHGHGHFGFHFGCAFGDCEDGGHGGGFGHHDEHGEG:ACBCHFDBC<9<HGFAHHFFHFHHGGGDGGHFGDFHGF1EHCCCEE?AFGFFFGBFCHFEGFGGG5GFEGEGFGFGGGGFGGGFFFFFFFBBBAB
@M02197:105:000000000-AN6RF:1:1101:17349:3135 1:N:0:1
CATCTGGGCAATTCCTCCGCTTATTGATATGCTTAAGTTCAGCGGGTAGTCCTACCTGATTTGAGATCAAACGTTCAAAGGCTGTCCTCGAGGGACGTTTATGAGCCCCAGCGAACCCCCATCGCTGAAGGTTACCTGGTGAAAAACCACAAGCGTAGATAGTTATCACACCCGTGACGCCACCAAACACTGGCAAGCTGATCCGTTTGAGAGGAGCCGACCGCAGGGCCGGCAAGACCCCCAAAGTCCAAGCTCATCACGGCGAACCGTGAGAGTTGAGGTTTTCATGATACTCAAACAGGCATGCCCTTCGGAATAGCCAAAGGGCGCAAGGTGCGTTCAAAGATTCGATGATTCAC
+
CDCCCFFFCFCFGGGGGGGGGGGHHGHHHHHHHHHHHHHHHHHGGGGGGHHHHHHHHHGHHHHHGHHHHHHHGHGHHHHHGHHHHHHHHGGGGGGGGGGHHHHHHHHGGGGHGGGGGGGGGHHGGHGGGHHHHFHHGHHGHHHHHHGGHGHHHHGFFFGHGHHHHHHHHHHGGGGGGGGGGGGGGGGGGGGGGHHHGGHGGGHHHHHGHGHHGFFGGGGGFGHHHFFGFFGHHHHDGGGDHHHHHHGGHFHGHFHGEEEGGGGGGGGHHFHHHHHHHGHGHHFHGHHFHGHHGHHHGHGHHHFHGFFDEGGHHHHHHHHGHHHGGGGGHHHHCECGHGGGGGGGGGGFFFFFFFBBAAA
@M02197:105:000000000-AN6RF:1:1101:9554:3056 1:N:0:1
CATCTGGGCAATTCCTCCGCTTATTGATATGCCTAAGTTCAGCGGGTAGTCCTACCTGATTTGAGATCAAACGTTCAAAGGCTGTCCTCGAGGGACGTTTATGAGCCCCAGCGAACCCCCATCGCTGAAGGTTACCTGGTGAAAAACCACAAGCGTAGATAGTTATCACACCCGTGACGCCACCAAACACTGGCAAGCTGATCCGTTTGAGAGGAGCCGACCGCAGGGCCGGCAAGACCCCCAAAGTCCAAGCTCATCACGGCGAACCGTGAGAGTTGAGGTTTTCATGATACTCAAACAGGCATGCCCTTCGGAATAGCCAAAGGGCGCAAGGTGCGTTCAAAGATTCGA
+
AAA>AFFFAFAFFGGGGGCGGGDGGHHHHHHHHFHFFGHHFHHGGGEFGHGGFHHAGHHHHHBHFAGGGHHGGFGHHHHGHHHFHHFHHGGGFGGGGGGHHHHHHHHGGGGFGGGGFGFDGHHGGHFGFFHFFGGFGGFFFFHHHHDGHFGHHFGFFFEDHHHHHGHHGHHGGGGGGGFFGGGGGE:GAEHGHHHHHGGGGGGGHEHFHHGHGFFGEFFFGFFHHGFFGGHHFFHGGGGGHFFFBHGGHHHGBHHG/E@GGFCGGEGHHFHFHHHHFHHGHFFFHHHGHHHGEGCFHGHHGHHHFFAEA22GBAHHHGHHCGHGFEAFGFGGGGCGGGGFBFFFBFAAAAA
@M02197:105:000000000-AN6RF:1:1101:20551:3090 1:N:0:1
CATCTGGGCAATTCCTCCGCTTATTGATATGCTTAAGTTCAGCGGGTAGTCCTACCTGATTTGAGATCAAACGTTCAAAGGCTGTCCTCGAGGGACGTTTATGAGCCCCAGCGAACCCCCATCGCTGAAGGTTACCTGGTGAAAAACCACAAGCGTAGATAGTTATCACACCCGTGACGCCACCAAACACTGGCGAGCTGATCCGTTTGAGAGGAGCCGACCGTAGGCCGGCAAGACCCCCAAAGTCCAAGCTCATCACGGCGAACCGTGAGAGTTGAGGTTTTCATGATACTCAAACAGGCATGCCCTTCGGAATAGCCAAAGGGCGCAAGGTGCGTTCAAAGATTCGATGATTCAC
+
CCCCCFFFCFCFGGGGGGGGGGGHHHHHHGHHHHHHHHHHHHHGGGGGGHHHHHHHHHHHHHHHGHHHHHHHGHHHHHHHHHHHHHHHHGGGGGGGGGGHHHHHHHHGGGGHGGGGGGGGGHHGGHGGHHHGGHHHHHHHHHHGHHGGHGHHHHGFGGGHHHHHHHGHHHHGGGGGGGGGGGGGGGGGGGGGGGGGHGHFFFFFFEFFGHGFGFFFFFFFFGHHGGGGGGHFFCE/DCDEFHHHGFEBGFFG4HHGE?GGGGGGGGGHFHFHHHHEHHGHFFFDFFGHFGFFFGGHFHHHFHHEF?EFFGHHHHHFHCGGHHGGGGGHGGHGCGGHGGGGGGFGGGFFFFFFFBAA3>
@M02197:105:000000000-AN6RF:1:1101:12407:3319 1:N:0:1
CATCTGGGCAATTCCTCCGCTTATTGATATGCTTAAGTTCAGCGGGTAGTCCTACCTGATTTGAGGTCAAATTGTCAGAAGCTGTCTCAAAAGAGACCCTTTAGAAGCTGAACCCCATTTATAAAGCTGCTCTTCACAAATGGCGTAGATAATTATCACACCAAAGCAAGGCAACAAAGGTCCCGCTAATGCATTTCAGGAGAGCCGACTTCTGAGAAGCCCGCATACTCCCACATCCAAGCCTGATCAACAGAAAAAGCTGAAAAGGTTGAGAATTTCATGACACTCAAACAGGCATGCTCCTCGGAATACCAAGGAGCGCAAGGTGCGTTCAAAGATTCGATGATTCAC
+
CCCCCFFFCFBFGGGGGGGGGGGHHHHHHHHHHHHHHHHHHHHGGGGGGHHHHHHHHHHHHHHHGHHHHHHHHHHHHHHHHHHHHHHHHHGHHGHHHGHHHHHEHHHHHHHHHHGGGHHHHHHHHHHHHHHHHHHHHHHHHHHHGGGGGHHHHHHHHHHHHHHHGHHHHHHHHHHHHHHHGGHHGHGHHHHHHHHHHHHHGGHGHHGHGGGGGGHHHGGGGGGHHHGGHGGGHHHHGGHHHHHHHHHHHHHHHHHHFEHHHFHHHEHFHFHHFFGHGHHHHHHFGFFHFHGGHGFHHHHGGGE?EHHHGHHHHGHEEEGFHHHHEE?GHGGGGGGGGGGFFFFFFFBBAAB
@M02197:105:000000000-AN6RF:1:1101:9389:3429 1:N:0:1
CATCTGGGCAATTCCTCCGCTTATTGATATGCTTAAGTTCAGCGGGTGGTCCTACTCGATTTGAGGTCGAGTTGTCAGTTGTTGTCTGAAGACAGTTGGAAAGCACAGAGCTCCTGATCAGCCACCCTCTTGCGAGGTGCCGGCGAAGATACTTATCACGCCGTACTATGTCCAACCAAGAGTTGCACTAATGCATTTGAGGTGAGCCACAGTAAAGCAGCAACACCCAAGTCCACCGCTCCCGACCCAAAAGATCAGAAGTGTGAGAGTACAATGACACTCAAACGAGCATACCCTTCGGAATGCCAAAGGGTGCAAGGTGCGTTCAAAGATTCGATGACTCAC
+
CCCCCFFFCFCFGGGGGGGGGGGHHHHHHHHHGHHHHHHHHHGGGGEGGGHHHHHHHGHHHGHHGHHHGGGHGHHHHHHHHHHHHHGHHHHHHHHHHHGHHHHHHHHHH;HHHHHHHHHHGHHGHHGHHHHHHGGGGDHHHGGGGGGGGHHHHHHHHHHGHGGGGHHHHHHHHHHHHHHGGHGHHHHHGHHGGHHGHHGGHHHHFGGHHGGGFHHHHHGHHFFFGGGHHHGFFFFGGGEEGE/HGGGHHHHFHFGHHHHHHGHHHGHHHHHHHHHHHHHGHGGF0GHBFHGHFGGGFEHHHHHGHGHHHDFGDGHHHHCGGGHGGGGGGGGGGFFFFFD5BAA3A
@M02197:105:000000000-AN6RF:1:1101:9464:3459 1:N:0:1
CATCTGGGCAATTCCTCCGCTTATTGATATGCTTAAGTTCAGCGGGTGGTCCTACCTGATTTGAGGTCAAGTTTATCAAATCCAACTCTTATATAGCGGCAGAACCCTCGACCAGATGCAGATATGTATCACATCTTAATGGAGAGGTCGTTACCACTCATGCATTTCAGGGGAGCAGACTAGGCCTGTAACCCCCAAATCCAAGCCACACCTCACGGTGTGGTTGAGACATTAATGACACTCAAACAGGCATGCTCCTTGGATTAACCAAGGAGCGCAAGATGCGTTCAAAGATTCGATGATTCAC
+
CBCBCFFFCFCFGGGGGGGGGGGHHHHHHHHHHHHHHHHHHHHGGGFGGGHHHHHHHHHHHHHHGHHHHHHGHHHHHGHHHHHHHHHHGHHHHHHHHGGGGGGHHHGHHGGGGHHHHHHHHHHGHHHHHHHHHHHHHHHHHGHHHGGGGGFGHGHHHHHHHHGHHHHHHHGHGGGHHHHHHFHHHHHGHHHHGHGHHGGGGGHHHGEFHHHGGHGGGGGGGGHHHHFHGHGGFFHHHHHHFEGHFGHHHGHHHHHHGFGHHHHGGHHHHHHDGFGGHHHHGGGGGGGGGGGGCFFFBFFFFF?A>>A
@M02197:105:000000000-AN6RF:1:1101:14044:3747 1:N:0:1
CATCTGGGCAATTCCTCCGCTTATTGATATGCTTACTTCAGCGGGTAGTCTCACCCAATTTGAGGTCAAGGTTTATAAGGTCGAGTCACAACTCGAAGTTGGAAGCGAGAACGGTGCGAAACCCCAAGACGTAGAAGCGTACTTATCACGTCGAGGATCGGCACGGCGGACCCCACTAATTCATTTAGGAGGAGCTGGCTTCAAACGAGGCCAGCAACAAAAACCTCCAAAGTCCAATCCTTCCCGGTCGGTAAGCCAAGAAGGTTGAGGGTGTTCACGACACTCAAACGGGTGCACCCCTCGGAATACCAAGGGGCGCAAGGTGCGTTCAAAGATTCGATGATTCAC
+
CCCCDFFFCFDFGGGGGGGGGGGHHHHHHHHHCHHHHHHHHHGGGEEGHHHHHHHGGHHHHHHGHHHHHHGHHHHGFGHHHHGEFHHHHHHGGHGHHGGHHHHHHHGGGGGHGGGHGGGGGGHGGGGHHHGGHHGGHHGFGGHHHHHHHGHGGCGGCHHGEGCGGGGGGGGGGGCFHHGGFFHGFHHHFHFFFFGFFGHHHGGFGFHHHCHFHHHHFGGFFFEFGGFGFFHHHHFFFEGECBGGFCGGGHGFFB3HHFGHHHHHHFHHGFHHHFHCGFEHGGCHGHHFCGFHGE?EGGFCFFFHHHGHHHHHGGGGGFHHHGGGGHGGGGGGGGGGFFFFFFFBBAAB
@M02197:105:000000000-AN6RF:1:1101:17081:3505 1:N:0:1
CATCTGGGCAATTCCTCCGCTTATTGATATGCTTAAGTTCAGCGGGTAGTCCTACCTGATTTGAGATCAAACGTTCAAAGGCTGTCCTCGAGTGACGTTTGTGAGCCCCAGCGAACCCCCATCGCTGAAGGTTACCTGGTGAAAAACCACAAGCGTAGATAGTTATCACACCCGTGACGCCACCAAACACTGGCAAGCTGATCCGTTTGAGAGGAGCCGACCGCAGGGCCGGCAAGACCCCCAAAGTCCAAGCTCATCACGGCGAACCGTGAGAGTTGAGGTTTTCATGATACTCAAACAGGCATGCCCTTCGGAATAGCCAAAGGGCGCAAGGTGCGTTCAAAGATTCGATGATTCAC
+
BBBBBFFFBF?FGGGGGGGGGGGHHHHHHHGHHHHHHHHHHG5EFGFGGHHHHHHHHHHHHHHHGHHHHHHHGHHHHHHGHHHHHHHHHGGGHHHHGGGHGHGHHHHGGGGHGGFGGGGGGHHGGHGGGHHHHHHHHHHGFHHGHHGGHGHHHHGDGGGHHHHGHGHHHHHGGGGGGGGGGGGHHGGGGGGGGGGHGGGGGGGGGGGGGGGHGDGFFFFFGGHFHFGFFFFFFFHGGGGGFGHGHHFFFFHHFG4FAE/CEGGFGFFGFHGBGHHHHHGGFGHHEBFFGFG5GEHFGFEBHHHGGFGGE1ECDDHHFCGCBCFGGGGEGFFBECGFHFGFGGGGEBFFFFFFFFBA>>3
@M02197:105:000000000-AN6RF:1:1101:20948:3770 1:N:0:1
CATCTGGGCAATTCCTCCGCTTATTGATATGCTTAAGTTCAGCGGGTAGTCCTACCTGATTTGAGGTCAAATTGTCAGAAGCTGTCTCAAAAGAGACCCTTTAGAAGCTGAACCCCATTTATAAAGCTGCTCTTCACAAATGGCGTAGATAATTATCACACCAAAGCAAGGCAACAAAGGTCCCGCTAATGCATTTCAGGAGAGCCGACTTCTGAGAAGCCCGCATACTCCCACATCCAAGCCTGATCAACAGAAAAAGCTGAAAAGGTTGAGAATTTCATGACACTCAAACAGGCATGCTCCTCGGAATACCAAGGAGCGCAAGGTGCGTTCAAAGATTCGATGACTCAC
+
BBCBBFFFCFCFGGGGGGFGGGGHHHFHHHHHHHHHHHHHHHHGGGGGGHHHHHHHHHHHHHHHGHHHHHHHHHHHHHHHHHHHHHHHHHHHHGHHHGHHHHHHHFHHHHHHHHGGGHHHHHHHHFHHGHHHHHHHGHHHHHEHGGGGGHGHHHHHHHHHHGHHHHHHHGGGHHHHHHGGGHHGHGHHHHHHHHHHHHHHHGHGHHGGGGHGGGGGHGGGGGHHHHGGGGHGGGHGGGHHHHFGHHHGHHGHHHHHHHHHFGFHEHHHGHHHFFFHGFFBGHFHHGHHHHHHFHFFHEHFGGGDHFEGHHFHFCHFGEEACHHFGGGFHGGGGGGGGFGFFFFFFFAAA>A
@M02197:105:000000000-AN6RF:1:1101:21510:3690 1:N:0:1
CATCTGGGCAATTCCTCCGCTTATTGATATGCTTAAGTTCAGCGGGTAGTCCTACCTGATTTGAGATCAAACGTTCAAAGGCTGTCCTCGAGGGACGTTTATGAGCCCCAGCGAACCCCCATCGCTGAAGGTTACCTGGTGAAAAACCACAAGCGTAGATAGTTATCACACCCGTGACGCCACCAAACACTGGCAAGCTGATCCGTTTGAGAGGAGCCGACCGTAGGCCGGCAAGACCCCCAAAGTCCAAGCTCATCACGGCGAACCGTGTGAGTTGAGGTTTTCATGATACTCAAACAGGCATGCCCTTCGGAATAGCCAAAGGGCGCAAGGTGCGTTTAAAGATTCGATGATTCAC
+
DEDEDFFFCFAFGGGGGGGGGGGHHHHHHHHHHHHHHHGHHHHGGGGGGHHHHHHHHHHHHHHHGHHHHHHHGHHHHHHHHHHHHHHHHGGGGGGGGGGHHHHHHHHGGGGHGGGGGGGGGHHGGHGGHHHHHHHHHHHHHHHHHHGGHGHHHHGGGGGHGHHHHHGHHHHGGGGGGGGGGGGGGGGGGGHHHHHGHHHGGGHHHHHHHGHHGGGGGGFGFGHHGGGGGHHHHEFCGGFEFHHHFHFHHHHHHGFGGEGGGGGGGGGHHHGHHFEHHHGHFHHFHHHHHHGF5GHHHFEHHHHGGEGGGGHHHHHHHHHGHHGGGGGHHGHGGGGGGGGFGGGGGGFFFFFFFAAA>A
@M02197:105:000000000-AN6RF:1:1101:17087:3850 1:N:0:1
CATCTGGGCAATTCCTCCGCTTATTGATATGCTTAAGTTCAGCGGGTAGTCCTACCTGATTTGAGATCAAACGTTCAAAGGCTGTCCTCGAGGGACGTTTATGAGCCCCAGCGAACCCCCATCGCTGAAGGTTACCTGGTGAAAAACCACAAGCGTAGATAGTTATCACACCCGTGACGCCACCAAACACTGGCAAGCTGATCCGTTTGAGAGGAGCCGACCGCAGGGCCGGCAAGACCCCCAAAGTCCAAGCTCATCACGGCGAACCGTGAGAGTTGAGGTTTTCATGATACTCAAACAGGCATGCCCTTCGGAATAGCCAAAGGGCGCAAGGTGCGTTCAAAGATTCGATGATTCAC
+
CCCBCFFFCFCFGGGGGGGGGGGHHHDFHGGFHHHHHHHHHHHGGGGGGHHHHHHHHHHHHHHHGHHHHHHHGHHHHHHHEHGHHGHHHGGGGGGGGGGHHHGGFHHEGGGHGGGGGGFGGHHGGHGGHHHHHHHHHHGHHGHHHHGGHGHEHHGGGGFHFHHHFHGHHHHGGGEDGGDGGGGGGGGGGGFGGGGGGHGGGGGGGEGGGHGFFDGGFGFFFFHFGGGGGGHHFEHGGGGGGGHFHHHGHHGHFHHHFGGCGGGGFEGHHGHHHHHFGFHEBG1FHHHHFHGFFAHHHFHHHHHHEGGFGGGGBD2HHGHGHHHGCGGGHFHFFE0E1GGGGGGCGGGFFFFFFFA?AAA
@M02197:105:000000000-AN6RF:1:1101:11303:4038 1:N:0:1
CATCTGGGCAATTCCTCCGCTTATTGATATGCTTAAGTTCAGCGGGTAGTCCTACCTGATTTGAGATCGAACGTTCAAAAAGCTGTCTTCACCAAGGAAAGACGTTTATAAGCTCCAGCGAACCTCCGTCACCGAAGGTTACCTGGCAGGCAACCACAAGCGTAAATAGTTATCACACCCGTGACGCCACCAAACACTGGCAGGCTAATTCATTTGAGAGGAGCCGGCTGTGCACCAGCAAGCCCCCAAGTCCAAGCTCTTCATGGCGAACCACAAGAGTTGAGGTGTTCATGGTACTCAAACAGGCATGCCCCTCGGAATAGCCAAGGGGCGCAAGGTGCGTTCAAAGATTCGATGATTCAC
+
BBBACFFFCFBFGGGGGGGGGGGHHHHHHHHHHHHHHHHHHHHGGGGGGHHHHGHHHEHHHHHHGGHHEEHHGHHHHHHGHGHHGHHHHHHHHHGFGGHHHHHGFGHEHHFHHHHHHHHGGGGGGGHFHHDGHGGGGG?FGHHHHHGHGGGHHFHGGHHHGGGGGHHHHDDFHGHHHHGGGGGGGGGGGGGHGGGGGHGGGGGGGGGHHHHHHFGFHFHGGFGGFFGDFGFHHGHFHHGF?C///GHHHGFFHGHGGEFHHHGGGGGHGHGFHHEHHHHHHHGGHHHHHGHHFG5HGHHFGDBHHHFHGGCCCGCGF5FHHHHHFE2EGFE2HGHHFE?FCFGGGGGGEGGFFFBFFFBAA>A
@M02197:105:000000000-AN6RF:1:1101:17483:3881 1:N:0:1
CATCTGGGCAATTCCTCCGCTTATTGATATGCTTAAGTTCAGCGGGTAGTCCTACCTGATTTGAGATCAAACGTTCAAAGGCTGTCCTCGAGGGACGTTTATGAGCCCCAGCGAACCCCCATCGCTGAAGGTTACCTGGTGAAAAACCACAAGCGTAGATAGTTATCACACCCGTGACGCCACCAAACACTGGCAAGCTGATCCGTTTGAGAGGAGCCGACCGCAGGGCCGGCAAGACCCCCAAAGTCCAGGCTCATCACGGCGAACCGTGAGAGTTGAGGTTTTCATGATACTCAAACAGGCATGCCCTTCGGAGTAGCCAAAGGGCGCAAGGTGCGTTCAAAGATTCGATG
+
CCCCCFFFCFCFGGGGGGGGGGGHHHHHHGHHHHGHHHHHHHHGGGEGGFGHHHHHGHHHHHHHGHHHHHHHGHHHGHHHHHGHHHHHHGGGGGGGGGGHHHHHHHHGGGGHGGGGGGGGGHHGGHGGGHHFGHHGHHHFHHHHHHGGHGGHHGGFFGGGHHFHHHHHHHHGGGGGGGGGGGGGGGGGGGGHGHHHHGFGGGGGGFHHHHHHFGGFFFFFFGHFGGGGGFHHGGHGGGGGGHHHHGHHHHGGHHHEGGGGGGGGGGGHHHHHHHHHGHHGHHHGHHHHHHGHGFHHHGGHGHHHFGFDGGGGHHHHHHGFBHGGGGGGGHGCGGGGGFGBFFFF@F4FBBABB
@M02197:105:000000000-AN6RF:1:1101:10372:4106 1:N:0:1
CATCTGGGCAATTCCTCCGCTTATTGATATGCTTAAGTTCAGCGGGTAGTCTTACTCGATTTGAGGTCAAGTTGTCAGAGATTGTCCGAAGACGGTTTGGAGCACAACATCCCGATCGGCCACCCTCACAATTGCGAGGCACCGGCGAAGATACTTATCACGCCGTACTATGTCCAACCAAGAGTTGCACTAACACATTTGAGGTAAGCTACGGTAAGGCAGCAAACCCAAGTCCACCGCTCCCAATGCAAGATCGGAAGTGTGAGAGTACAATGACACTCAAACGAGCATACCCTTCAGAATGCCAAAGGGTGCAAGGTGCGTTCAAAGATTCGATGATTCAC
+
BCCCCFFFCFCFGGGGGGGGGGGHHHHHGHHHHGHHHHHHHHHGCGGGGHHHHHHHHGHHHGGHGFHHHHGGHHHHHFHHHHHGHHGGGGCGHGGGGGGGHHHHHHHGHHHHHGGGGGGGGGGHGHHHHHHHHGHGGGGGGHGGGGGHHGGHHHHHH;HGHGHGGG7GGG8GFFGGGGGGGGGGFGGGGGGGGGGFFGFFGFFHHGGFCHGGGHGGFFGFFFFFFFFHGHHFFFFEGE?A/GBDGHHHHHFEE?GGFDCCFFFHFGBFGFHHFFDGB1EA/FEEGGHDFGB0CGHFHGF2GE1HFFFGACFFBHHHGGEEA1FGGGFFG?GFCBFFFFF>A>1A
@M02197:105:000000000-AN6RF:1:1101:16944:3909 1:N:0:1
CATCTGGGCAATTCCTCCGCTTATTGATATGCTTAAGTTCAGCGGGTAGTCCTACCTGATTTGAGATCGAACGTTCAAAAAGCTGTCTTCACCAAGGAAAGACGTTTATAAGCTCCAGCGAACCTCCGTCACCGAAGGTTACCTGGCAGGCAACCACAAGCGTAAATAGTTATCACACCCGTGACGCCACCAAACACTGGCAGGCTAATCCATTTGAGAGGAGCCGGCTGTGCACCAGCAAGCCCCCAAGTCCAAGCTCTTCATGGCGAACCACAAGAGTTGAGGTGTTCATGATACTCAAACAGGCATGCCCCTCGGAATAGCCAAGGGGCGCAAGGTGCGTTCAAAGATTCGATGATTCAC
+
BBBBBFFFAFAFGGGGGG?EEGGHHFHCGHFFFHFHHHHCHHHGGCGAAGFGHHHHGGFFHHHFA1FGHGHHGFHHGHHHHGHHGHHHFHHHHHCFGHHHHFHGGFHHHHFBGGHHHHHGGCGGHHHGHGGGHGGCD6HGHHHFHHGHGGDHHHGGGHHHHGGFFFGHHHHHGHHHFHGGGGGEGHGGGGGGGGGHGGHFHFHGGGGHGGGHHHHGFFFFFFGFFFHHHHHHGGBHGECG>?GDCEGHHGEGHHGGFHHHHHE?GGEHFFGFFGBGHHHFGHHGHHHHGHGFE5FD15HHFGEHHFHHEEE000FGFFHHHFHFGGAGEE?EHFHHGGGFAGFFGGGGGGGFBFFFFFA333>
@M02197:105:000000000-AN6RF:1:1101:15610:3978 1:N:0:1
CATCTGGGCAATTCCTCCGCTTATTGATATGCTTAAGTTCAGCGGGTAGTCCTACCTGATTTGAGATCGAACGTTCAAAAAGCCGTCTTCACCAAGGAAAGACGTTTATAAGCTCCAGCGAACCTCCGTCACCGAAGGTTACCTGGCAGGCAACCACAAGCGTAAATAGTTATCACACCCGTGACGCCACCAAACACTGGCAGGCTAATTCATTTGAGAGGAGCCGGCTGTGTGCCAGCAAGCCCCCAAGTCCAAGCTCTTCATGGCAAACCACAAGAGTTGAGGTGTTCATGATACTCAAACAGGCATGCCCCTCGGAATAGCCAAGGGGCGCAAGGTGCGTTCAAAGATTCGATGATTCAC
+
BCCCDFFFBFCFGGGGGGGGGGGHHGHHGHGHHHHHGHHHHHHGGGFGGHHHGHHHHHHHHHHHGGHHHGHHGHHHHHHHHGGHGGGHGHHHHHHHGHGHHGHGGGHHHHHHHHHHHHHGGGGGHHHGHHGGHGGGGGHHHHHHHHHHGGGHHHHGGHGHHGGGGHHHHHHHHHHHHHGGGGGGGHGGGGHHHGHHGGGGGGHGGHGHHHFHHHHHHGHGGGGGGHHHGHHHFGGHHHGHGGGGHHHHHHHGHGHGHBDHHHHHHHGHFG?BFHHHHHHHHHHGHHF@4GHHHHHHGHHHFGHHHHHHEGGFGGGHHHHGBHHBGHFGGGGCHHHGGGGGGGGGGGGGGGBFFFFFFFBBBBA
@M02197:105:000000000-AN6RF:1:1101:11842:4169 1:N:0:1
CATCTGGGCAATTCCTCCGCTTATTGATATGCTTCCTTACTTCCTCTAAATGACCAAGATCCTCTGCTTATTGATATGTTCCTCCGCTTATTGATATGCTTAAGTTCAGCGGGTAGTCCTACCTGATTTGAGATCAAACGTTCGAAGGCTGTCCTCGAGGGACGTTTATGAGCCCCAGCGAACCCCCATCGCTGAAGGTTACCTGGTGAAAAACCACAAGCGTAGATAGTTATCACACCCGTGACGCCACCAAACACTGGCAAGCTGATCCGTTTGAGAGGAGCCGACCGTAGGCCGGCAAGACCCCCAAAGTCCAAGCTCATCACGGCGAACCGTGAGAGTTGAGGTTTTCATGATACTCAAACAGGCATGCCCTTCGGAATAGCCAAAGGGCGCAAGGTGCGTTCAAAGATTCGATGATTCAC
+
CCCCCFFFCFCFGGGGGGGGGGGHHHGHGHHHHHHHHHHHHHHHHHHHHHHHHHHHHGHIHHHHHHHHHHGHHHHHHGHHHHHHGGGGGGHHHHHHGHHHHGHHHHHFHHGGFEFEHHHHHHHHHFHHHHFGEHHHHGHGHFHGEHGGHHHHHHGHDGGGGGFCGGHHHHHHHHGGGGHGGGGGGGGGHHGGHGGFGGGGFGGGGGGGGGFFFFGFFGGGGGGBBFFFFFFFFFFF9-AAABGGGGGFGEBB<0:<C0FGHFHEEHCEAFGHHHGGHHHGGGCGGGGGCFFA/CB/1HHHHGGCGGHHGG1FHCHHFFG2HHEEEGGGGGFF>/HBHGGHHFHHGABHHGEHHHHHFGFBFHFGHFFGHHGGGFEFGHHHHHHHBGHHHEEEEGGBHHGGGFHGGG3GGFEF11CBFFFFAA??A
@M02197:105:000000000-AN6RF:1:1101:9376:4377 1:N:0:1
CATCTGGGCAATTCCTCCGCTTATTGATATGCTTAAGTTCAGCGGGTAGTCCTACCTGATTTGAGGTCAAATTGTCAGAAGCTGTCTCAAAAGAGACCCTTTAGAAGCTGAACCCCATTTATAAAGCTGCTCTTCACAAATGGCGTAGATAATTATCACACCAAAGCAAGGCAACAAAGGTCCCGCTAATGCATTTCAGGAGAGCCGACTTCTGAGAAGCCCGCATACTCCCACATCCAAGCCTGATCAACAGAAAAAGCTGAAAAGGTTGAGAATTTCATGACACTCAAACAGGCATGCTCCTCGGAATACCAAGGAGCGCAAGGTGCGTTCAGAGATTCGATGATTCAC
+
CCCCCFFFBFCFGGGGGGGGGGGHHHHHHHHHHHHGHHHHHHHGGGGGGHHHHHHHHHHHHHHHGHHHHGHHHHHHHGHGGHHHHHHHHHHHHGHHHGHHHHHHHHHHHHHHGHGGGHHHHHGHGHHHHHHHHHHHHHGGHHHHGGGGGHHHHHHHHGHHHGHHHHHHHHHHHGGHFHHHHHHHGHGHGHHHHHHHHHHHHGHGHHHHGGGGHGHHHGGGGGHHHHGGGGHHHHHGGGHHHHHBHHDHGHHHHHHHGHHHHHHHHHHHHHHFHGGHFFHFHHHGFGGGGHHHGHHHHHGGGGGGHHHHHHHHHHGGGGGGHHGHGGGGFGGGGB5GEGBFFFFFFFABBAA
@M02197:105:000000000-AN6RF:1:1101:15876:4562 1:N:0:1
CATCTGGGCAATTCCTCCGCTTATTGATGTGCTTAAGTTCAGCGGGTAGTCCTACCTGATTTGAGGTCAAATTGTCAGAAGCTGTCTCAAAAGAGACCCTTTAGAAGCTGAACCCCTTTTAGAAAGCTGCTCTTCACAAATGGCGTAGATAATTATCACACCAAAGCAAGGCAACAAAGGTCCCGCTAATGCATTTCAGGAGAGCCGACTTCTGAGAAGCCCGCATACTCCCATATCCAAGCCTGATCAACAGAAAAAGCTGAAAAGGTTGAGAATTTCATGACACTCAAACAGGCATGCTCCTCGGAATACCAAGGAGCGCAAGGTGCGTTCAAAGATTCGATGATTCAC
+
BCCCCFFFCFCFGGGGGGGGGGGHHHHHBGGGHHHHHHHHHHHGGGGGGHHHHHHHHHGHHHHHGGHHHHHHHHHHHHHGHHHHHHHHHHGHHGGHHGHHHHHHGHHHHHHHHHGGGHHHHHHHHHHHHHHHHHHHHHHHHHHHGGGGGHHFHHHHHHHHHGHHHHHHHHHHHHHHHHHHHHHHHHGGHHHHHHHHHHHHHGHGHHHHGGGGHHHHHGGGGGHGHHGGGHHHHGHHGGHHGHHHFFEHHHHHHHHHHHHHGHHHGHHHHHHHHHHHFHHHHHFHGGHHHHGHHHGHHFHGGGGGHHHHHHHHHHHGGGGGHGHHGGGGGGGGGGGGGGGFFFFFFFB@BBB
@M02197:105:000000000-AN6RF:1:1101:11787:4645 1:N:0:1
CATCTGGGCAATTCCTCCGCTTATTGATATGCTTAAGTTCAGCGGGTAGTCCTACCTGACTTGAGATCAAACGTTCAAAGGCTGTCCTCGAGGGACGTTTATGAGCCCCAGCGAACCCCCATCGCTGAAGGTTACCTGGTGAAAAACCACAAGCATAGATAGTTATCACACCCGTGACGCCACCAAACACTGGCAAGCTGATCTGTTTGAGAGGAGCCGACCGCAGGGCCGGCAAGACCCCCAAAGTCCAAGCTCATCACGGCGAACCGTGAGAGTTGAGGTTTTCATGATACTCAAACAGGCATGCCCTTCGGAATAGCCAAAGGGCGCAAGGTGCGTTCAAAGATTCGATGATTCAC
+
B?ABBFFFBFBFGGGGGGGGGGGHHHHHHHHHHHHGFGHHHHHGGGGGGHHHHHHHHHGHHHGHGHHHHHHHGHHHHHHHEHHHHHEHHGGGCGGGGGGHHHGHHHHGGGGHGGGGGGGGGHHGGHGGHHHHHHHHHHHHHGHHHHGGHGHGHGFHFHHHHHHHHHGGHHHGGGFGGGGGG:GGGGGGGHHFGGHHHHGHGGFGGGHHHHHHGGGGFGGGGGHGHGGGGGHGGHBFFGFGHHHHHHFGHBHHHGHEFF@GGGGGGGGHGHHHHHG3GHHGHGGHGHFHHHHFGHHHHFHGBGHGGGEGGGDHGGFHHGFHHFG2GGGGHFFHGGEGFBFFGGGGGGGBFFFFFFABBBB
@M02197:105:000000000-AN6RF:1:1101:20413:4741 1:N:0:1
CATCTGGGCAATTCCTCCGCTTATTGATATGCTTAAGTTCAGCGAGTAGTCCTACCTGATTTGAGGTCAAATTGTCAGAAGCTGTCTCAAAAGAGACCCTTTAGAAGCTGAACCCCATTTATAAAGCTGCTCTTCACAAATGGCGTAGATAATTATCACACCAAAGCAAGGCAACAAAGGTCCCGCTAATGCATTTCAGGAGAGCCGACTTCTGAGAAGCCCGCATGCTCCCACATCCAAGCCTGATCAACGGAAAAAGCTGAAAAGGTTGAGAATTTCATGACACTCAAACAGGCATGCTCCTCGGAATACCAAGGAGCGCAAGGTGCGTTCAAAGATTCGATGATTCAC
+
CCCCCFFFBFCFGGGGGGGGGGGHHHHHHHHHHHHHHHHHHHHGGGGGHHHHHHHHHHGHHHHFGHHHHHHHHHHHHHHHHHHHHHHHHHHHHGHHHGHHHHHHHHHHHHHHHHGGGHHHHHHHHHHHHHHHHHHHHHGHHHHHGGGGGHHHHHHHHHHHHHHHHHHHHHHHHHHHHHGHFHHHHHGGGHHHHHHHHHHHHGHGHHHHHHGHHHHHHGGGGGGHGHGGHGGGGGHHGGGHHHHHHHHGHHGHHGHFHHHHHEHHHHGHGHHHHHGBFHHFFHFFEGHHHHHHGHHHHHHGGGGGHHHHHHHHHHHGGGGGGHHGGGGGHGGGGGGGGGBFFFFFFFBBBBB
@M02197:105:000000000-AN6RF:1:1101:16389:4560 1:N:0:1
CATCTGGGCAATTCCTCCGCTTATTGATATGCTTAAGTTCAGCGGGTGGTCCTACCTGATTTGAGGTCAAGTTTATCAAATCCAACTCTTATATAGCGGCAGAACCCTCGACCAGATGCAGATATGTATCACACCTTAATGGAGAGGTCGTTACCACTCATGCATTTCAGGGGAGCAGACTAGGCCTGTAACCCCCAAATCCAAGCCACACCTCATGGTGTGGTTGAGACATTAATGACACTCAAACAGGCATGCTCCTTGGATTAACCAAGGAGCGCAAGATGCGTTCAAAGATTCGATGACTCAC
+
CCDDCFFFCFCFGGGGGGGGGGGHHHHHFHHHHHHHHHHHHHHGGGEEGGHHHHHHHHFHHHHGGHHHHHHHHHHHHHHHHHHHHHHHHHHHHHHHHGGGGGGHHHGHHHHGGGHHHHHGHHHHHHHHHHHHHHHHHHHHHHHHHGGHGHHGHGHHHHHHHHHHHHHHHHHHHHGHHHGHHHHHHHHHHHGHHHHGGGGGGGHHHGGHHHHHHHHHGGHGGHGHGHHHHHGHHGFGHHHHGGHHHGHGHHHHHFGHGHHHHHGGGHHHHHHGGGGGHHGHGFGGHGGCGGGGGGGFFFFFFFBBBAA
@M02197:105:000000000-AN6RF:1:1101:20852:4822 1:N:0:1
CATCTGGGCAATTCCTCCGCTTATTGATATGCTTAAGTTCAGCGGGTATTCCTACCTGATTCGAGGTCAACCATTGAATAGATGGGGGTCTTCCGGCAGGACAACGACCCGGACCCAGAACGAGAGAAAACTACTGCGTTCGGTTTCGGGGCGCCGCCGCCGCTCGCTTTGGGAGGCTGCGGTGCGCAGTCCTCCAACGCCAGGCAGGGCCTGAGGGTTGAAATGACGCTCGAACAGGCATGCCCGCCAGAATGCTGGCGGGCGCAATGTGCGTTCAAAGATTCGATGACTCAC
+
AAA3AFF4AFAFGGGFGGGGGGGHHFFGHGCFHGFCFEGBHDGGCGEGHHHHHGHFG3CEHFFHEGFHFHHHGHHHHHHBH5FGFGGGFEFFHFFBFECGE/GGE@FEGGGFGCFDHFAGEGFFFFGFHEHHGGBFFD>AFGGGGDH@@:AD@GGGGGGCFDBBGGCFFFGHFEGGGGGGGDABFFHGHGGHHHGGGGFGGFCFGFFFBFFGFCFFHFFGHGFGGEFGHHAGBFGHFG1HGGGGGHHHFGF52GGGGGGGGGGHHGHGGGGHGGGGGGGGGGFFFFFFFBBBAA
@M02197:105:000000000-AN6RF:1:1101:15922:5034 1:N:0:1
CATCTGGGCAATTCCTCCGCTTATTGATATGCTTAAGTTCAGCGGGTAGTCCTACCTGATTTGAGGTTAAAGGTTCAAAAGTTGTCTATTGCTAGACGGTTATAAGCAGGTTCCCATAAGTTTTGCTTCGCAGTACAAGCGGCGTAGATATATTATCACACCAAGTGACCGATCCACAAAGGATCCCACTAATGCATTTAAAGGGAGCAGACCGCCACTGAAGGAAGCCAGCAGAACCCTCACATCCAAGCCTAGTGAGCGCAATAAAGCGTTCAAAAGCTTGAGAATTTAATAACACTCAAACAGGCATGCCCTTCGGAATACCAAAGGGCGCAAGGTGCGTTCAAAGATTCGATGACTCAC
+
B?ABBBFFAFBFGGGGFBEGGGDFGHGFFGFHHHFFHFGFFFGD2AAEFGGHHHHHHGEHHH55AGHHFFDEDFGGGHHHHGFHFGDGHH3GHHHHHGGFFDGFFHHHHF?GFHFHHHHH4EHHGFGHHGGGEEGFHHFHF/CG@CCFFDHFGHH,HGHHH5FFFFDGHHCG9GFHHCDC<5/CGHHFCFHFGFFGGF6GF:FGF?AEABBFEFBFGFFGBFGHHEGHHHGABFF/E0?4FEHGBE/FFGB?BB3>A/E14EHGE1GFEB33133GBHHGHGBHGF5FHFFF5GEHGF53GF335G3CFAACEEFDFHBGAA2HHGGGGGGGHFGHGGGGHGGGGGGGGCGFFFFFFFABBB?
@M02197:105:000000000-AN6RF:1:1101:18102:5052 1:N:0:1
CATCTGGGCAATTCCTCCGCTTATTGATATGCTTAAGTTCAGCGGGTAGTCCTACCTGATTTGAGATCAAACGTTCAAGGCTGTCCTCGAGGGACGTTTATGAGCCCCAGCGAACCCCCATCGCTGAAGGTTACCTGGTGAAAAACCACAAGCGTAGATAGTTATCACACCCGTGACGCCACCAAACACTGGCAAGCTGATCCCTTTGAGAGGAGCCGACCGTAGGCCGGCAAGACCCCCAAAGTCCAAGCTCATCACGGCGAACCGTGAGAGTTGAGGTTGTCATGATGCTCAAACAGGCATGCCCTTCGGAATCGCCAAAGGGCGCAAGGTGCGTTCAAAGATTCGATGAGTCAC
+
CCBCCFFFCFBFGGGGGGGGGGGHHHGHHGFGHHHHGGHHHHHGGGGGGHHHGGHHHHEHHHHHFCGHH3DGGGFHGGHHHHGHHHHGGGGFGGGGGGHHHHBFHGGGFEAEGFGGGCGGGHGGHGD<HHF8FHHHHHHHHBGGGGGHGHGGHGGGGEGBFHGHHHHHHHGGGCFEE.CDGGGGGGGGFFGBEG7GGGCFFGGGG7GGFGFGDFDFFFFF=FAAD?FFFFFGGA/:/GFFHGF1BEBE>B12F0F/GEE/EE>>?GB1GBGBBFGFHEF@11F@@1B@B1/10GBA11HCHFA///EA/0GF/A/AF0AC00EEAA1110EA0A11A3B3FDEBE11DB@@31AAA>
@M02197:105:000000000-AN6RF:1:1101:6848:5117 1:N:0:1
CATCTGGGCAATTCCTCCGCTTATTGATATGCTCCTCCGCTTATTGATATGCTTACTTCCTCTAAATGACCAAGGTCCTCCGCTTATTGATATACTTAAGTTCAGCGGGTAGTCCTACCTGATTTGAGATCAAACGTTCAAAGGCTGTCCTCGAGGGACGTTTATGAGCCCCAGCGAACCCCCATCGCTGAAGGTTACCTGGTGAAAAACCACAAGCGTAGATAGTTATCACACCTTTGACGCCACCAAACACTGGCAAGCTGATTTATTTGAGAGGAGCTGACCACAGGCCAGCAAGACCCCCATCGTCCAAGCTCATCATGGCAAGCCATGAGAGTTGAGGTGTTCATGATACTCAAACAGGCATGCCCTTCGGAATAGCCAAAGGGCGCAAGGTGCGTTCAAAGATTCGATGATTCAC
+
ABBBBF5CACAFGGGGGGF?EFGHHGHHHFGHF5GGGHGGGGDFGFFBGHHHHHHFHHHHFHHHHHHEHHHHGHFAGGGFHFFGGGHHHHHHHFHGHHGHHHHHG4EEGEFGFHHHHHHHHHHGHHFGFHFHBHHGHHHGHHHHHGAHHGGHFGGGCGFGCFHHHHGHFHFGGGGGGGG@FDFGHHGEHGFGGGGGGEFGG?FFGGGGGGGGGEEGFGFDFFBCFFFGGFFFFF;F..-.C.CEGAGC1HCFHHFFFG1BHHEHHHDF<<1BGFF?CFFGD@0C@1FB@/GHHFGBF</GGHEFAEEEGCFFHFF2HHHHHHGAGGBFFGDF1GGBGF1FGEFHHGHGFHFGHHEHEHFBGAAG0FF/EEAE/02FFHFHCBBHBEGGGEBGFFCEGFHGGGGGGBEF1BB@@@3D1AAAA
@M02197:105:000000000-AN6RF:1:1101:6317:5234 1:N:0:1
CATCTGGGCAATTCCTCCGCTTATTGATATGCTTAAGTTCAGCGGGTAGTCCTACCTGATTTGAGATCAAACGTTCAAAGGCTGTCCTCGAGGGACGTTTATGAGCCCCAGCGAACCCCCATCGCTGAAGGTTACCTGGTGAAAAACCACAAGCGTAGATAGTTATCACACCCGTGACGCCACCAAACACTGGCAAGCTGATCCGTTTGAGAGGAGCCGACCGTAGGCCGGCAAGACCCCCAAAGTCCAAGCTCATCACGGCGAACCGTGAGAGTTGAGGTTTTCATGATACTCAAACAGGCATGCCCTTCGGAATAGCCAAGGGGCGCAAGGTGCGCTCAAAGATTCGATGATTCAC
+
AAAAA55FBFBFGGGGGGGGGGGGHGHHHHHHHHHHHHHHHHHGGGGGGHHGHHHHHGHHHHHHGHHHHHGHGHHHHHHGHHHHHHGFHGEDGGGGGGGHGHHHHHHGGGGHGEFGGGGGGHFGGHFGHHHHHHHHHHHGHHHHHGDGHGHHGHGGGGGHGFHFHHHHHGHGGGGGGGGDCDGGGGGFGGGGHEHHGHHGGFGGGGGGHGGGFFEAAFGHGGHGEADGFGFFFHGGGCDGHHHHGHGHHEHBGHHEGFGGFE?FFCEHHHHHHHHHHGGFFHFHGD5HGBGGHFGHGGDGFFHGFEFGGGHHHHGBHHGHHHEGGGGCGHHGFEFFGCGGGGGGGGFFFFFFFBAAAA
@M02197:105:000000000-AN6RF:1:1101:13208:5257 1:N:0:1
CATCTGGGCAATTCCTCCGCTTATTGATATGCTTAAGTTCAGCGGGTAGTCCTACCTGATTTGAGATCAAACGTTCAAAGGCTGTCCTCGAGGGACGTTTATGAGCCCCAGCGAACCCCCATCGCTGAAGGTTACCTGGTGAAAAACCACAAGCGTAGATAGTTATCACACCCGTGACGCCACCAAGCACTGGCAAGCTGATCCGTGTGAGAGGAGCCGACCGTAGGCCGGCAAGACCCCCAAAGTCCAAGCTCATCACGGCGAACCGTGAGAGTTGAGGTCTTCATGATACTCAAACAGGCATGCCCTTCGGAATAGCCAAAGGGCGCAAGGTGCGTTCAAAGATTCGATGATTCAC
+
AAAAA11CAFABFGFEDF1?AA0A333AF3FDEAG1AAA22FGAEE///1BABB1AAA0FHFA2/ADG11FDFBEFHF2G0/@0B@12B>/EG@/F@/?FC>2F1GF>EGGFE@@CBAB@/0FEGHBEHFC<F9<;FD#BFFB<1$A57F<FC.B;/</=#<=6BFBBD;CFC;;ACE.:9CEAE9#BCCCGC:/#09FGBFB</0#0A<AG<BF?EA9@9C=0/>/;CCF<@G<>/>/0GF<111/<1B>1220>//>/>>/F?//1111@@01F1F00B1E2@F22D2BF10A1GF11CG0GFEA///B22G1GB10F1C000001FB00A001B1FGB3311FFB331B3>11A>
@M02197:105:000000000-AN6RF:1:1101:19203:5280 1:N:0:1
CATCTGGGCAATTCCTCCGCTTATTGATATGCTTAAGTTCAGCGGGTAGTCCTACCTGATTTGAGGTCAAATTGTCAGAAGCTGTCTCAAAAGAGACCCTTTAGAAGCTGAACCCCATTTATAAAGCTGCTCTTCACAAATGGCGTAGATAATTATCACACCAAAGCAAGGCAACAAAGGTCCCGCTAATGCATTTCAGGAGAGCCGACTTCTGAGAAGCCCGCATACTCCCACATCCAAGCCTGATCAACAGAAAAAGCTGAAAAGGTTGAGAATTTCATGACACTCAAACAGGCATGCTCCTCGGAATACCAAGGAGCGCAAGGTGCGTTCAAAGATTCGATGATTCAC
+
CCCCCFFFBFCFGGGGGGGGGGGGHHGHHHFHHHHHHFHHHHHGGGEGGHHHHHHHHHHHHHHHGHHHHHGHHHHHHHHHHHHHHHHHHHHHHGHHHGHHHHHHHHFHHHHGHHGGGHHHHHHHHHHHHHHHFHGGHHHHHHGGGFGGGHHHHHHHHGHHHGHHHHHHHHHHHHHHHHHGHGHHGHGHGHHHHHHHHHHHGGHGHHGCGGGGGHHHHGGGGGGGHGFGHGHHGHHGGGHHHHHHGFBHFHFHGHHGHHBHHGHEGHCHHGHGFDD555HGGHHGDEFFHGDFHGFFHAHFFEGGHHHHGF3GGHHGGGEECGGFGGGFHFGGGGGFEGFFFFFFFFAAAAA
@M02197:105:000000000-AN6RF:1:1101:21972:5502 1:N:0:1
CATCTGGGCAATTCCTCCGCTTATTGATATGCTTAAGTTCAGCGGGTGGTCCTACCTGATTTGAGGTCAAGTTTATCAAATCCAACTCTTATATAGCAGCAGAACCCTCGACCAGATGCAGATATGTATCACATCTTAATGGAGAGGTCGTTACCACTCATGTATTTCAGGGGAGCAGACTAGGCCTGTAACCCCCAAATCCAAGCCACACCTCACGGTGTGGTTGAGACATTAATGACACTCAAACAGGCATGCTCCTTGGGTTAACCAAGGAGCGCAAGATGCGTTCAAAGATTCGATGATTCAC
+
BBBCBFFFCFAFGGGGGGGGGGGGHFHFFGGHFHGHFFGHHHHGGGFGGGHHHHHHHHGHHHHFFHHHHHHHHHHHHHC9FHHHHHHHHHHGFHHHHHHHHHHGHHGHHGGHHHHHGHHHGHHHHHGHHHGHHHHHHHHHHGDGHGGFGGGGGGHHHHHHHHGHHHHHHHHHGGGGHHHHHFGFHHHHHHHHHHHGGGHHHHHHHGGGGGHGGGGGGGHGGHHHHHHHHHHGFHHHHHHHGHGHHHHHHGHHHHHFGEHGHHHHHGHHHHHFGEGGGBHGE?GGHGGGGGGGGFFFFFFDBFAAA3A
@M02197:105:000000000-AN6RF:1:1101:17106:5615 1:N:0:1
CATCTGGGCAATTCCTCCGCTTATTGATATGCTTAAGTTCAGCGGGTAGTCCTACCTGATTTGAGATCAAACGTTCAAAGGCTGTCCTCGAGGGACGTTTATGAGCCCCAGCGAACCCCCATCGCTGAAGGTTACCTGGTGAAAAACCACAAGCGTAGATAGTTATCACACCCGTGACGCCACCAAACACTGGCAAGCTGATCCGTTTGAGAGGAGCCGACCGTAGGCCGGCAAGACCCCCAAAGTCCAAGCTCATCACGGCGAACCGTGAGAGTTGAGGTTTTCATGATACTCAAACAGGCATGCCCTTCGGAATAGCCAAAGGGCGCAAGGTGCGTTCAAAGATTCGATGATTCAC
+
DDDDCFFFCFCFGGGGGGGGGGGHHHGHGHHHHHHHHHHHHHHGGGGFGHHHHHHHHHHHHHHHGHHHHHHHGHHHHFHHHHHHHHHHHGGGGGGGGGGHHHHHHHHGGGGHGGGGGGGGGHHGGHGGHHHHFHHHHHHHHHGHHHGGHGHHHHGGGGGHHHHHFHHHHHHGGGGGGGGGGGGGGGGGGGHHHHHHHHHGGGGHHGGGHHHHGFGGGGGHFGHHGGGGGHHGHHGGGCABGHHHHF/EGHHHHHHFGEGGGGGGGGHHHHHHHGHFHFGHHGGDHHEHHHHFDHHHHGHHHGHEGGGGEAEHHHHHHHHGHHGGGGGHHHHGGGGHGGGGGGGGFGFFFFFFFBBA>A
@M02197:105:000000000-AN6RF:1:1101:16820:5686 1:N:0:1
CATCTGGGCAATTCCTCCGCTATTGATATGCTTAAGTTCAGCGGGTATCCCTACCTGATCCGAGGTCAACCATAGAAAAATTGGGGTTGCTGGCCAGTAACCTTCAGGGACCTATAGCGAGAAATGTACTACGCTCAGGACCTAAGGCACCGCCACTGTTTTTAAGGCCTGCCGTTGCCGGCAGGGCCCAATACCAAGCAGAGCTTGAGGGTTGAAATGACGCTCGAACAGGCATGCCCCCCGGAATACCAAGGGGCGCAATGTGCGTTCAAAGATTCGATGATTCAC
+
CCCCCFFFBFBFGGGGGGGGGGGHHHHHFFFHHHHHHHHHHFGGGEEHHHFH6HH;HE<HHHGG9/FHHHHG:H<HGHHG:<GHEFEFEHGHFEFHHHH6FHH9HHHHHGGGHHHGGHGGGGGHHHHHHHFHGGGGGHH0HH:HHGHHHHGGGGGGHHHHHHGHHGHHHHGHHGGGGGHGGGGGGGGGHHGGGGHHHGHHGGGFFHGHGHFFHHHHHGGFFFFGGHHHHHGFGHGGGFCCEHHHHHHHHHHHGGGGGHHHHGGGGHGGGFGGGGGGFFFFFFFBBAAA
@M02197:105:000000000-AN6RF:1:1101:12647:5768 1:N:0:1
CATCTGGGCAATTCCTCCGCTTATTGATATGCTTAAGTTCAGCGGGTAGTCCTACCTGATTTGAGATCAAACGTTCAAAGGCTGTCCTCGAGGGACGTTTATGAGCCCCAGCGAACCCCCATCGCTGAAGGTTACCTGGTGAAAAACCACAAGCGTAGATAGTTATCACACCCGTGACGCCACCAAACACTGGCAAGCTGATCCGTTTGAGAGGAGCCGACCGTAGGCCGGCAAGACCCCCAAAGTCCAAGCTCATCACGGCGAACCGTGAGAGTTGAGGTTTTCATGATACTCAAACAGGCATGCCCTTCGGAATAGCCAAAGGGCGCAAGGTGCGTTCAAAGATTCGATGATTCAC
+
AABBAFFFAFBFGGGGGGGGGGGHHHHHHHHHHHHHHHHHHHHGGGGGGHHHHHHHHHHHHHHGGHHHHHGHGGHHHFHHGGHHHHHHGGCE@FEFEGGHHHHHHHHGGEAGECGGGGGGGHHGGHG?BGFGHHFHHHFBFGHHHHGGHGHFHHFFFFFFHHGGFFHGHHGGFGEAEEFFGEGGGGGGGGGGGHHHHGGGGGFGHGGGGHHHFAFDECFHFGHHEAAFFGFFFHC<GCFBGDGE?3CHGHGGEHG?E/?GGEEGGDHF3HHGHHHFGF1HFDFBHHHHFGHGHGHHHGBHFHHGFCGGGGFGGHHHHHHHHHGGGE2HFHHGGFGHGGFGGGGGGGFFFFFFFBBBBA
@M02197:105:000000000-AN6RF:1:1101:13214:6039 1:N:0:1
CATCTGGGCAATTCCTCCGCTTATTGATATGCTTAAGTTCAGCGGGTATCCCTACCTGATCCGAGGTCAACCTGTAAAAATTGGGGGTTCTGGCGAGCCACCGGGGGAACTCTATAGCGGGAGTATGTACTACGCTTAGAGCCCACCGGCGCCGCCACTAATTTTGAGGGCCGCGGAGACCGCGTGCCCCAATACCACGCAGAGCTTGAGGGTTGAAATGACGCTCGAACAGGCATGCCCCCGGAATACCAAGGGGCGCAATGTGCGTTCAAAGATTCGATGATTCAC
+
AABBAFFFBFBFGGGGGGGGGGGHHHHHHHHHHHHGHHHHHHHGGGEEGHHH.HHHHHHHHHHGGGGHH;HHHHHHHHHGHHGGHGGGGHHHHHGC>EE<HHFFFCCCDFHHHHHHGHGGGCCGHHHHHHHGHGGGGGHHHGHGEF;GGGGGGGGFFHFGFFFFGHHGGGFGGGGHGDDEGGFGGGGHHHHHHGGGFGGGHHHHHGHHHGGGDGHHFFFGGGGFHGHHGHHHHFHCGGFCGHHFHHFGHHGHFGGGDFHCHGGGGFGGGGGGGGGGFFFFFFFBBAAB
@M02197:105:000000000-AN6RF:1:1101:7730:5980 1:N:0:1
CATCTGGGCAATTCCTCCGCTTATTGATATGCTTAAGTTCAGCGGGTAGTCCTACCTGATTTGAGATCGAACGTTCAAAAAGCTGTCTTCACCAAGGAAAGACGTTTATAAGCTCCAGCGAACCTCCGTCACCGAAGGTTACCTGGCAGGCAACCACAAGCGTAAATAGTTATCACACCCGTGACGCCACCAAACACTGGCAGGCTAATTCATTTGAGAGGAGCCGGCTGTGCACCAGCAAGCCCCCAAGTCCAAGCTCTTCATGGCGAACCACAAGAGTTGAGGTGTTCATGATACTCAAACAGGCATGCCCCTCGGAATAGCCAAGGGGCGCAAGGTGCGTTCAAAGATTCGATGACTCAC
+
ABCCBFBFBFBFGGGGGGGGGGGHHHHHHGHHHHHGHHGHHFHGGGGGGHHHGHHHHHEHHHHFEHHHGGHFGGHHHHHHHGGHHHHHGBHDHHHHGEHHHHGFFGHHHHHHHHHHHGGGGGGGHHHGHHGGHGGGGGGHHHHHHHHGGGGHHHHGGHHFHGGGFHHGHHHEHGHHHHGGF;CFGFGGGGGHGGGGGGHEHGHGGHGHGHGGGHHFHHGGGGGGGHHHHGHHHGFHHHCACGGGEHHHHHEGHHHHHHHHHHGGGGGHGHGHGEHHHHHEHHFGHGHFHHHHHGGHEFHHHHFHHHHHGGAA0EGEHEHHFHFFCFHGGGGGHHFHGGGGHGCGFGGGFFA4@BFFFFABAAB
@M02197:105:000000000-AN6RF:1:1101:20743:6028 1:N:0:1
CATCTGGGCAATTCCTCCGCTTATTGATATGCTTAAGTTCAGCGGGTAGTCCTACCTGATTTGAGGTCAAATTGTCAGAAGCTGTCTCAAAAGAGACCCTTTAGAAGCTGAACCCCATTTATAAAGCTGCTCTTCACAAATGGCGTAGATAATTATCACACCAAAGCAAGGCAACAAAGGTCCCGCTAATGCATTTCAGGAGAGCCGACTTCTGAGAAGCCCGCATACTCCCACATCCAAGCCTGATCAACAGAAAAAGCTGAAAAGGTTGAGAATTTCATGACACTCAAACAGGCATGCTCCTCGGAATACCAAGGAGTGCAAGGTGCGTTCAAAGATTCGATGATTCAC
+
CCDDCFFFCFBFGGGGGGGGGGGHHHGHGHHHHHHHHHHHHHHGGGGGGHHHHHHHHHFHHHHHGHHHHHHHHHHHHHHHHHHHHHHHHHHHHGHHHGHHHHHHHHHHHHHGHHGGGHHHHHHHHHHHHHHHHHHHHHHHHHGHGGGHHHHHHHHHHHHHHHHHHHHHHHHHHHHHHHHHHHHHGHHHHHHHHHHHHHHHHGGGHHHHGGHGHHHHHGGGGGGHHHGGGGGHHHHHGGHHHEHHHHHGHHGHHHHHHHHHHHGHHHHHHHHHHHGFFFHHFHHGGGHHHHHHHGHHHHHGGGCCHHHHHHHHHHHHHHHFHFHHGGGGHGGGGGGGGGGFFFFFFFA3AAA
@M02197:105:000000000-AN6RF:1:1101:21272:6197 1:N:0:1
CATCTGGGCAATTCCTCCGCTTATTGATATGCTTAAGTTCAGCGGGTAGTCTTACTTGATTTGAGATCGAGTTGAACAACACATAAAGTGTCGTAAAATCCTGCATCAGTCAGCAATGAGGACAATTATCCTTTATGTTAGCTGCAGCAATAGTAATAATCCTGTTTGACGAGGACTAAATAGATATGCTTTTAGCTCAGATAAAAGTCCAGCTGCACCTGCATTTCAAGCCGCCCGCCTACCGGTGAAGGTTGTTGGGATAGCTCAAGTCCACCCTCCTTTTGAAAAAACAAGAGGAGGTTGAGGTGTTTACTGATACTCAAACAAGCATGCTCTTCGGAATACCAAAGAGCGCAATATGCGTTCAAAGATTCGATGATTCAC
+
CABCCFFFCFCFGGGCGGGGGGGHHHHHHHHHHHHHHHHHHHHGGGGGGHHHHHHGHHHHHHHHGHHHHEFHGHHHHHHHHGGHGHHHGGGHGGHHGHHHHHHHHHHFHHHHHHHHHHHHHHHHHHHHHHHHHHHHHHHHHHHHGHHGHHHGHFGHHGHHHHHHHHHHHHGGGGGHHHHFHFHHGHHHHHHHGHHHHHHHFHHHFHHHHHHHHGHHHHHHHHHHHHHHHHHGGGGGHECFCGGHHGHHHGHHGGHGHHGHHHHHEHFHHHGGFGGHHEHGEHHHGGHHHHHHHHHHHHHHHHHHGHHHGBFDHFHGFAGHHHHHGHHHGHHHG?GGDHGBHHHHHHFHFGCFGHHHHCGGGHGGGGGGGGGGFFFFFFFBBCBA
@M02197:105:000000000-AN6RF:1:1101:25235:6433 1:N:0:1
CATCTGGGCAATTCCTCCGCTTATTGATATGCTTAAGTTCAGCGGGTAGTCCTACCTGATTTGAGATCAAACGTTCAAAGGCTGTCCTCGAGGGACGTTTATGAGCCCCAGCGAACCCCCATCGCTGAAGGTTACCTGGTGAAAAACCACAAGCGTAGATAGTTATCACACCCGTGACGCCACCAAACACTGGCAAGCTGATCCGTTTGAGAGGAGCCGACCGCAGGGCCGGCAAGACCCCCAAAGTCCAAGCTCATCACGGCGAACCGTGAGAGTTGAGGTTTTCATGATACTCAAACAGGCATGCCCTTCGGAATAGCCAAAGGGCGCAAGGTGCGTTCAAAGATTCGATGATTCAC
+
CDCDCFFFCFBFGGGGGGGGGGGHHHHHHHHHHHHHHHHHHHHGGGFGGHHHHHHHHHFHHHHHGHHHHHHHGHHHHHHHGHHHHHHHHGGGGGGGGGGHHHHHHHHGGGGHGGGGGGGGGHHGGHGGHHHFGHHHHGGGGHHHHHGGHGGHHGGEFGGHHHHHGHHGHHHGGGGGGGGGGGGGGGGGGGGGGHHFHHHGGGGGHHGHHHHHGGGGFFGFFGHHHGGGGGHFFHHEDGGGHHHHHHHGHFBGHHHHGGGGGGGGGGGHHHHHHHHFHGGGHHHFHHGHHHHFGFHGGFGHHHHHGGGGGGGHHHEHHHGHGHHGGGGGHFHHGGCGHGBGFGFGGGFFFFFFFFBBABB
@M02197:105:000000000-AN6RF:1:1101:25122:6469 1:N:0:1
CATCTGGGCAATTCCTCCGCTTATTGAATATGCTTAAGTTCAGCGGGTAGTCCTACCTGATTTGAGGTCAAATTGTCAGAAGCTGTCTCAAAAGAGACCCTTTAGAAGCTGAACCCCATTTATAAAGCTGCTCTTCACAAATGGCGTAGATAATTATCACACCAAAGCAACGCAACAAAGGTCCCGCTAATGCATTTCAGGAGAGCCGACTTCTGAGAAGCCCGCATACTCCCACATCCAAGCCTGATCAACAGAAAAAGCTGAAAAGGTTGAGAATTTCATGACACTCAAACAGGCATGCTCCTCGGAATACCAAGGAGCGCAAGGTGCGTTCAAAGATTCGATGATTCAC
+
BBBBBFFFBF2FGGGGGGGGGGGHHHFHHGHHGHHHHHHHHHHHGGCAEEGFHHHHGGHEHHGGHGH3GHHHHHHHHHGFHHHHHHHHHFHFGGFHHHGHHHHHGFHHHGHGHHHGGGH9HHHHGHHGHHHHGHHHHHHHHHHHHGEFGGGFFHGHHHHHHGHHHHHHHHHGGGGHHHHHHGHHGGHHHHGHHHHHHHHHHHGHGHHHGGHHGHHHGEGGGGGGGHGGFHGFFGFHFGGHHHG@@4HFHHHHGBHHHFGBGHGHHHHHHHHGHHHGGGEHGHHHFFFBHHHHHHHHGHHHFCFFCHHHHHFGGFHHDGGGGGHHHGGGGGGGGGGGGGGGFFFFFFFCCCBC
@M02197:105:000000000-AN6RF:1:1101:22545:6617 1:N:0:1
CATCTGGGCAATTCCTCCGCTTATTGATATGCTTAAGTTCAGCGGGTGGTCCTACCTGATTTGAGGTCAAGTTTATCAAATCCAACTCTTATATAGCGGCAGAACCCTCGACCAGATGCAGATATGTATCACATCTTAATGGAGAGGTCGTTACCACTCATGCATTTCAGGGGAGCAGACTAGGCCTGTAACCCCCAAATCCAAGCCACACCTCATGGTGTGGTTGAGACATTAATGACACTCAAACAGGCATGCTCCTTGGATTAACCAAGGAGCGCAAGATGCGTTCAAAGATTCGATGACTCAC
+
CCCCCFFFCFCFGGGGGGGGGGGHHHHHHHHHHHHHHHHHHGHGGGGGGGHHHHHHHHHHHHHHGHHHHHHHHHHHHHHHHHHHHHHHHHHHHHHHHGGGGGGHHHGHHHGGGHHHHHHHHHHHHHHHHHHHHHGHHHHHHHHHHGGHHGGGHGHHHHHHHHHHHHHHHHHGGHGHHHHHHHGHHHHHHHHHHHHHHHGGGGHGGGGHHHHHHHHHGGHGGHHHHHHHHHHHHHHFHHGHGGHHHHHHHGHHHHHGGHHHHHGHHHHHGHHFE2GGHDHHGGGGGGGGGGGGGGGFFFFFFFA@AAA
@M02197:105:000000000-AN6RF:1:1101:18238:6638 1:N:0:1
CATCTGGGCAATTCCTCCGCTTATTGATATGCTTAAGTTCAGCGGGTAGTCCTACCTGATTTGAGATCAAACGTTCAAAGGCTGTCCTCGAGGGACGTTTATGAGCCCCAGCGAACCCCCATCGCTGAAGGTTACCTGGTGAAAAACCACAAGCGCAGATAGCTATCACACCCGTGACGCCACCAAACACTGGCAAGCTGATCCGTTTGAGAGGAGCCGACCGCAGGGCCGGCAAGACCCCCAAAGTCCAAGCTCATCACAGCGAACCGTGAGAGTTGAGGTTTTCATGATACTCAAACAGGCATGCCCTTCGGAATAGCCAAGGGGCGCAAGGTGCGTTCAAAGATTCGATGATTCAC
+
BBBBBBFBAFAFGFGFGGGGGGGHHHHHHHHHHHGHBHHHHHHGGGGGGHHHHHHHHHGGHHHHGHHHHHHHGGHHHHHHGHFHHHHHHGGGGGGGGGGHHHHHHGHGGGGHGGGGFGFGGHHGGGGDGGHGHHHHGHH?GFGHHHGGGGHHHHGGGGGHHHHHHHHHHHHGGGGGGGGGGGGGGGGGGGGHHHFGGGHGGGGGFFGFHHHHEGGDFEFDFGGFFFGGGFGGHHG/B?CFGFDFGGHGHHHFCEFF4GEGGGGGGGGHHFHHGDFGEHHFEHD@FFG5HHFGFBFHHFHGHHGF1FEE?EEGFFHGHHCCFGH?EE2GFGFGFGGGHGFGGGGGGGFCCFDFFFBAAA>
@M02197:105:000000000-AN6RF:1:1101:23746:6674 1:N:0:1
CATCTGGGCAATTCCTCCGCTTATTGATATGCTTAAGTTCAGCGGGTAGTCCTACCTGATTTGAGATCAAACGTTCAAAGGCTGTCCTCGAGGGACGTTTATGAGCCCCAGCGAACCCCCATCGCTGAAGGTTACCTGGTGAAAAACCACAAGCGTAGATAGTTATCACACCCGTGACGCCACCAAACACTGGCAAGCTGATCCGTTTGAGAGGAGCCGACCGCAGGGCCGGCAAGACCCCCAAAGTCCAAGCTCATCACGGCGAACCGTGAGAGTTGAGGTTTTCATGATACTCAAACAGGCATGCCCTTCGGAATAGCCAAAGGGCGCAAGGTGCGTTCAAAGATTCGATGATTCAC
+
CCCCDFFFCFEFGGGGGGGGGGGHHHHHHHHHHHHGHHHHHHHGGGGGGHGHHHHHHHHHHHHHGHHHHHHHGHHHGHHHHHHHHHHHHGGGGGGGGGGHHHHHGHHGGGGHGGGGGGGGGHHGGHGGHHHHHHHHHHHHHHHHHHGGHGGHHHGGGGFHHHHHHHHHHHHGGGGGGGGGGGGGGGGGGGGGGHHHGHGGGGGGHGGGHHHHGGEFFGFFFGGHGGGGGGHFHHHGDGGGHHHEHHHGHHHHHFH3FCGGGGGGGGGHHHHHHHHHHHHGHHHHHHHGHHHHGHHHHHGHHHHHFFEGGGGHHHFHHHGHGHHGGGGGHHHHGGGGHGGGGGGGGGGFFFBFFFBAAAA
@M02197:105:000000000-AN6RF:1:1101:12180:6834 1:N:0:1
CATCTGGGCAATTCCTCCGCTTATTGATATGCTTAAGTTCAGCGGGTGGTCCTACCTGATTTGAGGTCAAGTTTATCAAATCCAACTCTTATATAGCGGCAGAACCCTCGACCAGATGCTGATATGTATCACATCTTAATGGAGAGGTCGTTACCACTCATGCATTTCAGGGGAGCAGACTAGGCCTGTAACCCCCAAATCCAAGCCACACCTCATGGTGTGGTTGAGACATTAATGACACTCAAACAGGCATGCTCCTTGGATTAACCAAGGAGCGCAAGATGCGTTCAAAGATTCGATGACTCAC
+
BBBBBFFFBFBFBFGFGGGEEGGHHHHHHHGGHHCFHFHHHHHGGGEGGGHHHGHHGHEHHHHHGHGFHDGFHHHHHHGFFHHGHHHHHHHHGHHEHGGGGGEFHHGHGGGFGCHHHHGHHHHHHGHGHHGGHHHHHGHGHHHHHGGHHGDGHGHHHHHHHHGHHHHGHHHHGDGGGHHGGHHGHHHEGHHHGGGFGGGGGFGGGGGGGGHHHHHGGEFFGFGGFHHGFFDFGHHF5DBHEEGHHHEGGGGG1HEFEFHHGEBDF2EFHGCEGE2AGA5G2ECCFEFGGGGGCGG>4BFFFFA?BAB
@M02197:105:000000000-AN6RF:1:1101:12628:6795 1:N:0:1
CATCTGGGCAATTCCTCCGCTTATTGATATGCTTAAGTACAGCGGGTAGTCCTACCTGATTTGAGGTCAAATTGTCAGAAGCTGTCTCAAAAGAGACCCTTTAGAAGCTGAACCCCATTTATAAGGCTGCTCTTCACAAATGGCGTAGATAATTATCACACCAAAGCAAGGCAACAAAGGTCCCGCTAATGCATTTCAGGAGAGCCGACTTCTGAGAAGCCCGCATACTCCCACATCCAAGCCTGATCAACAGAAAAAGCTGAAAAGGTTGAGAATTTCATGACACTCAAACAGGCATGCTCCTCGGAATACCAAGGAGCGCAAGGTGCGTTCAAAGATTCGATGATTCAC
+
CCCCBFFFCFCFGGGGGGGGGGGGHHFHHHHHHHHHHHGHGHHGGGGGGHHHHHHHHHHHHHHHGHHHHHHHHHGHHHHGHHHHHHHHGHHHHGHHHGHHHHHHGHHHHHHHHHGGGHGHHHHHHHHHHGHHHHHHHHHGHGHHGGGGGHGHHHFHHHHHHGHHHHHGHHGHHHHHHHHHHHHHGGGHHHHHHHHHHHHHGGGGHHHHHGGGGHHHHGGGGGHGGGGGGGGHHHHFGGGHGGHHHHHHHHHHHHHHHGHHGHHHFGHHHHHGHHFHGEHHHHHBHFFGHHHHHHHHHHHGCGFDHHHHHHHHHHHGGGGCHHCHF?GGHGGGGGGGGGGFFFFFFFBBBAB
@M02197:105:000000000-AN6RF:1:1101:16245:6894 1:N:0:1
CATCTGGGCAATTCCTCCGCTTATTGATATGCTTAAGTTCAGCGGGTAGTCCTACCTGATTTGAGGTCAAATTGTCAGAAGCTGTCTCAAAAGAGACCCTTTAGAAGCTGAACCCCATTTATAAAGCTGCTCTTCACAAATGGCGTAGATAATTATCACACCAAAGCAAGGCAACAAAGGTCCCGCTAATGCATTTCAGGAGAGCCGACTTCTGAGAAGCCCGCATACTCCCACATCCAAGCCTGATCAACAGAAAAAGCTGAAAAGGTTGAGAATTTCATGACACTCAAACAGGCATGCTCCTCGGAATACCAAGGAGCGCAAGGTGCGTTCAAAGATTCGATGATTCAC
+
CBCCCFFBBFCFGGGGGGGGGGGHHHHHHHHHHHHFFHHHHHHGGGGGGHHHHHHHHHFGHHHFGHHHHHHHHGHHHHHHHHHHHHHHHHEHHGHHHGHHHHHHHHHHHHHHHHGGGHHHHHHHHHHHHHHHHHHHHHHGHHGHGGGGGGHHHHHHGHHHHGHGHHHHHHHGHHHHHHGGDGHHHGHHGHHHHHHHHHHGHGHGHHGGGGGHHGHHHGGGGGBGHHGGHGHHHHHHGGHGHHHHGEFHHHHHFGHHHGHHEHGHHHHHFFHHHHHHHFGHHGHHHEFGHHHGHHGGHHEEGGGGHHHHHHHGHHHGGGGGHHHGGGGGHGGGGGGGGGGFFFFFFF?BBAA
@M02197:105:000000000-AN6RF:1:1101:7594:6948 1:N:0:1
CATCTGGGCAATTCCTCCGCTTATTGATATGCTTAAGTTCAGCGGGTGGTCCTACCTGATTTGAGGTCAAGTTTATCAAATCCAACTCTTATATAGCGGCAGAACCCTCGACCAGATGCAGATATGTATCACATCTTAATGGAGAGGTCGTTACCACTCATGCATTTCAGGGGAGCAGACTAGGCCTGTAACCCCCAAATCCAAGCCACGCCTCATGGTGTGGTTGAGACATTAATGACACTCAAACACGCGTGCTCCTTGGATTAACCAAGGAGCGCACGATGCGTTCAAAGATTCGATGATTCAC
+
ABBAAFFBBF?FGGGGGCEG?EEGFHCHHBFHGHHHFFGHHFEEEFGFCEHFHDGFGDHFHHHHGHHHFHF@FDHHHGHFF8FGHFH79FHHHFHHHG?@FGG<FHGHEEEGCGH:HHHHHFFHFF99H9GHHHHHHHFGHEFGFFCHF8F:HGG8H1GDFBB<FGFHDDFFG66GEHFA:CGHGHGE;BGEHFG1BE7GGGFGFE?FF#FDF1BFF?FFGGGHFFGFFFGFGFFFDD1D/@0CF/AA/AA0A//F/1F1F2BGFGBCD1FA0000A00A0E00HGGGGFGF1G1CB33133A>11>
@M02197:105:000000000-AN6RF:1:1101:25167:6939 1:N:0:1
CATCTGGGCAATTCCTCCGCTTATTGATATGCTTAAGTTCAGCGGGTAGTCCTACCTGATTTGAGATCAGACGTTCAAAGGCTGTCCTCGAGGGACGTTTATGAGCCCCAGCGAACCCCCATCGCTGAAGGTTACCTGGTGAAAAACCACAAGCGTAGATAGTTATCACACCCGTGACGCCACCAAACACTGGCAAGCTGATCCGTTTGAGAGGAGCCGACCGTAGGCCGGCAAGACCCCCAAAGTCCAAGCTCATCACGGCGAACCGTGAGAGTTGAGGTTTTCATGATACTCAAACAGGCATGCCCTTCGGAATAGCCAAAGGGCGCAAGGTGCGTTCAAAGATTCGATGATTCAC
+
CBCCCFFFCFCFGFGGGGGGGGGHHHHHHHHHHHHHHHHHHHHGGGEFGHHHHHHHHHHHHHHHGHHHHGHHGGGHHHHHGHHHHHHHHGGGGGGGGGGHHHHHHHGGGGGGGGGGGGGGGHHGGHGFHHHHHHHHHHHHHHHHHHGGHGHFHHGGGGFHGHHHHHHHHHGGGGDGGGGGGGGGGHFHGGGEGGGHHHHGGGGGHGGHHGHFGFFDFGFFGGHHGGGGGHGGHHGGGGGHHHHEGHGHFHHGHHHFEEGDGEFF1GHGHGHHHHFHGHGHGGHHHHHHHGHGGHHHFGHHHGHGFGFGGGGHFHHHHHGHGHCGGGGFHHHGGGGHGFGGGGGGGGBFFFFFFCCCCC
@M02197:105:000000000-AN6RF:1:1101:24054:7178 1:N:0:1
CATCTGGGCAATTCCTCCGCTTATTGATATGCTTAAGTTCAGCGGGTAGTCCTACCTGATTTGAGATCAAACGTTCAAAGGCTGTCCTCGAGGGACGTTTATGAGCCCCAGCGAACCCCCATCGCTGAAGGTTACCTGGTGAAAAACCACAAGCGTAGATAGTTATCACACCCGTGACGCCACCAAACACTGGCAAGCTGATCCGTTTGAGAGGAGCCGACCGTAGGCCGGCAAGACCCCCAAAGTCCAAGCTCATCACGGCGAACCGTGAGAGTTGAGGTTTTCATGATACTCAAACAGGCACGCCCTTCGGAATAGCCAAAGGGCGCAAGGCGCGTTCAAAGATTCGATGATTCAC
+
BBBBBFFFBFBFGGGGGGGGGGGHHGHHHHHHHHHHHHHHHHHGGGGGGHHHHHHHHHHHHHHHGHHHHHHHGHHHHHHHHHHHHHHHHGGGGGGGGGGHHHHHGHHGGGGHGGGGGGGGGHHGGHGGGHHHHHHHHHHGHHHHHHGGHGHHHHGFGGGHHHHHGHHHHHHGGGGGGGGGGGGGGGFGGGGGGGGGGGGGGGGGHHHHHHHHGGGGGGGHFGHHGGGGGHHHHFFGGGGHHHHHHHGHFHGHHHHGCGGGGGGGGGHHHHHHHHHHHHGHFGHHHHHHGHHGFHHHHHHHDCGGGGGGF?GHHHHHHHHHHHGGGGGHHGGGGGGFGBGGGGGGGGFFFFFFFBBBBB
@M02197:105:000000000-AN6RF:1:1101:18382:7149 1:N:0:1
CATCTGGGCAATTCCTCCGCTTATTGATATGCTTAAGTTCAGCGGGTAGTCCTACCTGATTTGAGGTCAAATTGTCAGAAGCTGTCTCAAAAGAGACCCTTTAGAAGCTGAACCCCATTTATAAAGCTGCTCTTCACAAATGGCGTAGATAATTATCACACCAAAGCAAGGCAACAAAGGTCCCGCTAATGCATTTCAGGAGAGCCGACTTCTGAGAAGCCCGCATACTCCCACATCCAAGCCCGATCAACAGAAAAAGCTGAAAAGGTTGAGAATTTCATGACACTCAAACAGGCATGCTCCTCGGAATACCAAGGAGCGCAAGGTGCGTTCAAAGATTCGATGATTCAC
+
CCCCCFFFCFCFGGGGGGGGGGGHHHHHHHHHHHFHHHHHHHHGGGGGGHHHHHHHHHGHHHHHGHHHHGHHHHHHHHHHHHHHHHHHHFHEHGHHHGHHHHHHHHHHHGHHHHGGGHHHHHHHHHHHHHHHHHHHHHHGHHHHGGGGGHHHHHHHHHHHHHHGHHHHHHHHHHHHHHHGHHHHHHGHEHHHHHHHHHHHHGGGHHGHHGHHHHHHHGGGGGGGGHGGHGHHHGHHGGHGGGGGHFGHHHHHHHHHHHHHHHHHFHHGHHHHGGD5G5FHHHHGHGHHHHHHHHHHHGECGCCGHHHHHGHHHHHGGGGGHGGHGGGGHGGGGGGGGGGFFFFFFFAAAAB
@M02197:105:000000000-AN6RF:1:1101:8386:7112 1:N:0:1
CATCTGGGCAATTCCTCCGCTTATGATATGCTTAAGTTCAGCGGGTAGTCCTACCTGATTTGAGGTCAAATTGTCAGAAGCTGTCTCATAAGAGACCCTTTAGAAGCTGAACCCCATTTATAAAGCTGCTCTTCACAAATGGCGTAGATGATTATCACACCAAAGCAAGGCAACAAAGGTCCCGCTAATGCATTTCAGGAGAGCCGACTTCTGAGAAGCCCGCATACTCCCACATCCAAGCCTGATCAACAGAAAAAGCTGAAAAGGTTGAGAATCTCATGACACTCAAACAGGCATGCTCCTCGGAATACCAAGGAGCGCAAGGTGCGTTCAAAGATTCGATGATTCAC
+
CCCCCFFFCFCFGGGGGGGGGGGHGHHHHHHHHHHHHHHGHHGGGAEGHHHHHHHHHFHHHHGGHHHFFGGHHHHHHGHHHHHHHHHHHGFFFFHHGHHHHHHHFHHHHHHHHGGGHHHHHHHFGHHHHHHHHHHHHHEGHHHGGGGGHHHHHHHHHHHHHHHHHHHHGHGGHHHGHHHHHHHHGHGHHHGHHHGGHHGHGGGGHHGGGGGHHGHHGGGGGGHGGGGGGHGGGGGGGHHGFHGHGHGHHHHHHHHGHHHGHFHHHHHFFHEFHG5FFHHHHHHGGHHHHHHHHHGHHHEGFA?HGHHHHFHCHHGGCGGHHFHGCGECGGGGGGGGGF4FFFFFFBBBBB
@M02197:105:000000000-AN6RF:1:1101:23470:7560 1:N:0:1
CATCTGGGCAATTCCTCCGCTTATTGATATGCTTAAGTTCAGCGGGTAGTCCTACCTGATTTGAGATCAAACGTTCAAAGGCTGTCCTCGAGGGACGTTTATGAGCCCCAGCGAACCCCCATCGCTGAAGGTTACCTGGTGAAAAACCACAAGCGTAGATAGTTATCACACCCGTGACGCCACCAAACACTGGCAAGCTGATCCGTTTGAGAGGAGCCGACCGCAGGGCCGGCAAGACCCCCAAAGTCCAAGCTCATCACGGCGAACCGTGAGAGTTGAGGTTTTCATGATACTCAAACAGGCATGCCCTTCGGAATAGCCAAAGGGCGCAAGGTGCGTTCAAAGATTCGATGATTCAC
+
CCCCCFFFBFCFGGGGGGGGGGGHHHGHHHHHHHHHGHHHHGHGGGGGGHHHHHHHHHHHHHHHGHHHHHHHGHHHHHHHHHGHHHHHHGGGGGGGGGGHHHHHHHHGGGGHGGGGGGGGGHHGGHGGHHHHHHHHHHHHHHHHHHGGHGHHHHGFFGGHHHHHHHHHHHHGGGGGGGGGGGGGGGGGGGGGGHGGHHHGGGGGHHHGHHHHGGFGGGFFGGHHHGGGGGHHHHHFGGGGHHHHGHHGHHHHGGFFCGGGGGGGGGGHGHHHHHHHHHHFHGHHHHHHHGHHGHHHHHHHHFGHGGFEEFGHHHHHHHHGHHHGGDGGGGHHGGGGHGGGGGGBGFFFFBFFFFABAAA
@M02197:105:000000000-AN6RF:1:1101:16935:7673 1:N:0:1
CATCTGGGCAATTCCTCCGCTTATTGATATGCCTAAGTTCAGCGGGTAGTCCTACCTGATTTGAGATCAAACGTTCAAAGGCTGTCCTCGAGGGACGTTTATGAGCCCCAGCGAACCCCCATCGCTGAAGGTTACCTGGTGAAAAACCACAAGCGTAGATAGTTATCACACCCGTGACGCCACCAAACACTGGCAAGCTGATCCGTTTGAGAGGAGCCGACCGTAGGCCGGCAAGGCCCCCAAAGTCCAAGCTCATCACGCCGGACCGTGAGAGTTGGGGTTTTCATGGTACTCAAACAGGCATGCCCTTCGGAATAGCCAAAGGGCGCAAGGTGCGTTCAAAGATTCGATGATTCAC
+
CCCCCFFFCFCFGGGGGGGGGGGHHHHHHHHHHHFHHHHHHHHGGGGGGHHHHGHHHHFHHHHHGHHHHHHHGHHHHHHHHHHHHHHHHGGGGGGGGGGHHGHHFHHGGGGHGFGGGGGGGHGGGHGGHHHHHHHHHHHHHHGHGGGGHGHHHHGFGGGHHHHHHHHHHHHGGGGGGGGGGGGGGGGFGGGGGGGGHGGGGGGGHFHFHHHHGGGGGGGGGGHHGGGGGHHHHGFGGGGHHHHHHGFGHHHHHHHEGGGGGGGEAGHGHHHHHGGGGGGHHHFHGHHHHFHGHHHHHHGHHGHFGGFE?GHHHHHHHHHCHHGGGGGHGHHGGGGHGGGGGGGGGGFFFFFFFCCCBC
@M02197:105:000000000-AN6RF:1:1101:7369:7786 1:N:0:1
CATCTGGGCAATTCCTCCGCTTATTGATATGCTTAAGTTCAGCGGGTAGTCCTACCTGATTTGAGGTCAAATTGTCAGAAGCTGTCTCAAAAGAGACCCTTTAGAAGCTGAACCCCATTTATAAAGCTGCTCTTCACAAATGGCGTAGATAATTATCACACCAAGGCAAGGCAACAAAGGTCCCGCTAATGCATTTCAGGAGAGCCGACTTCTGAGAAGCCCGCATACTCCCACATCCAAGCCTGACCAACAGAAAAAGCTGAAAAGGTTGAGAATTTCATGACACTCAAACAGGCATGCTCCTCGGAATACCAAGGAGCGCAAGGTGCGTTCAAAGATTCGATGATTCAC
+
CCCCCFFFCFBFGGGGGGGGGGGHFHFHHHHHHHHHHHHHHHHGGGGGGHHHHHHHHGHHHHGHGHHHHHHHHHHHHHHHFHHHHHHHHHHHHGHGHGHHHHHGHHFHHHHHHHGGGHHGHHHHHHHHHGHHHHGHHGGHHGHGGGGGGHGHHGHHHHHHHGHGGFHHHGHHHHHHHHFC?GGHGGGGGHHHHHHHHGHHHGHGHHGGHHGGGHGHHGGFFGGHHHFGGGGGGGGBGGHHHHHHGEHGHHHHHHFFEHHHFHHHHFHHHHGEHHGE5HFEFHHHHGGHHHHGHGBHGHHGGGGGHHHHHHHHHHHGGGGFCHGHGGGGHGGGGGGGGFGFBFFFFFBBAAB
@M02197:105:000000000-AN6RF:1:1101:22191:7826 1:N:0:1
CATCTGGGCAATTCCTCCGCTTATTGATATGCTTAAGTTCAGCGGGTAGTCCTACCTGATTTGAGGTCAAATTGTCAGAAGCTGTCTCAAAAGAGACCCTTTAGAATCTGAACCCCATTTATAAAGCTGCTCTTCACAAATGGCGTAGATAATTATCACACCAAAGCAAGGCAACAAAGGTCCCGCTAATGCATTTCAGGAGAGCCGACTTCTGAGAAGCCCGCATACTCCCACATCCAGGCCTGATCAACAGAAAAAGCTGAAAAGGTTGAGAATTTCATGACACTCAAACAGGCATGCTCCTCGGAATACCAAGGAGCGCAAGGTGCGTTCAAAGATTCGATGACTCAC
+
BBBBBFFFBFAFGGGGGGGGGGGHHHHHHHHHHHHHHHHHHHHGGGEGGHHHHHHHHGHHHHHHGHHHGHHHHHHHHHGHHHHHHHHHHHHHHGHGHGHHHHHHHHHHHHHHHHGGGHHHHHHHHHHHHHHHHHHHHHGHHGHHGGGGGHHHHHGHHHHHHHHHHHHHGHHHHHHHHHHHGHHHHGHHHHHHHHHHHHHHHGGGHHHHHHGGHHHGHGGGGGHHHHGGHGHGGHHGHGGGHGGBHHHHHHHHHHHHHHHHHGHHHHHHHHHHHHHHGBGHHHHEGFBGHHFHGHFHHHHGFGE?HHHHHHHGFHFGGCGGHHHHGGGGHGGGGGGGGGGBFFFFFFBBBAB
@M02197:105:000000000-AN6RF:1:1101:14091:7832 1:N:0:1
CATCTGGGCAATTCCTCCGCTTATTGATATGCTTAAGTTCAGCGGGTAGTCCTACCTGATTTGAGATCAAACGTTCAAAGGCTGTCCTCGAGGGACGTTTATGAGCCCCAGCGAACCCCCATCGCTGAAGGTTACCTGGTGAAAAACCACAAGCGTAGATAGTTATCACACCCGTGACGCCACCAAACACTGGCAAGCTGATCCGTTTGAGAGGAGCCGACCGTAGGCCGGCAAGACCCCCAAAGTCCAAGCTCATCACGGCGAACCGTGAGAGTTGAGGTTTTCATGATACTCAAACAGGCATGCCCCTCGGAATAGCCAAGGGGCGCAAGGTGCGTTCAAAGATTCGATGATTCAC
+
CCCCCFFFCFCFGGGGGGGGGGGHHHHHHHHHHHHHHHHHHHHGGGGGGHHHHHHHHHGHHHHHGHHHHHHHGHHHHHHHHHHHHHHHHGGGGGGGGGGHHHHFHHHGGGGHGGGGGGGGGHHGGHGGHHHHHHHHHHHHHHFFEFGGHGGHHHGDFGGHGHHHHHHHHHHGGGGGGGGGGEGGGGGGGGGGGGGGGGHGGGGGHGGHHHHHGGGGGGGHGGHHGGGGGHHHHHGGGGGHHHHHHEGHHHHHHHHEGGGGGGGEGGHHHHHHHHHFHEGHGB3FHHGHHGHGHHHGHGHHHHHFEGGGGGFHHHHFHGHHHHGGGGGHHHHGGGGGGGGGGGGGGGFFFFFFFABBBB
@M02197:105:000000000-AN6RF:1:1101:27435:7857 1:N:0:1
CATCTGGGCAATTCCTCCGCTTATTGATATGCTTACTTCAGCGGGTAGTCCTACCTGATTTGAGGTCAAATTGTCAGAAGCTGTCTCAAAAGAGACCCTTTAGAAGCTGAACCCCATTTATAAAGCTGCTCTTCACAAATGGCGTAGATAATTATCACACCAAAGCAAGGCAACAAAGGTCCCGCTAATGCATTTCAGGAGAGCCGACTTCTGAGAAGCCCGCATACTCCCACATCCAAGCCTGATCAACAGAAAAAGCTGAAAAGGTTGAGAATTTCATGACACTCAAACAGGCATGCTCCTCGGAATACCAAGGAGCGCAAGGTGCGTTCAAAGATTCGATGATTCAC
+
BBABBFBFAF2FGGGGGGGGGGGHGHGHHHFFHHHHHGHHHF?E?AEEGHGHBG1GHHFFHHHGHHHHHHGGHGHHHGHFGHFHFGHFHHHHGHHHGHHHHHHHEFHHHHGHHGGFHHHHHGGGHGGGGGFHHHFHHHHHGHHGFGGEGFGFFHHFFHHHGHHHHHHHHHHHHHHHHHHGGGGHHGGHHHGHHHHFFHHGGHDCHHGGGDHGFHHHGGGGGHHGGFGHGGGGHGGGGHHGHGHHHHHHHHGHHGHHHHHHHHHHHHGHHHHHHHEHHGHHHHHFGGHGHHHHHHHHGHFGGGGGHHHGHHHHF3DGGGGHHHHGGGFHGGGGGGGGGGFFFBFFFAAA>>
@M02197:105:000000000-AN6RF:1:1101:21029:7887 1:N:0:1
CATCTGGGCAATTCCTCCGCTTATTGATATGCTTAAGTTCAGCGGGTAGCCCTACCTGATTTCAGATCAAAGTTTGAATGAGTTTTCTGTATTATCAAAACTGATTTCCAGAAGCAAATGTAGCCAAAGATTAGACAAAAGTCAAAACTATTAGGCCAAACTGCTGTAGTAGGAAACAGCCAAGAACTACATTTTAGGAGTGCCGACTATTAAAATCGGCGCATCCCAATTCCACAACAAAACCCAAAGGTTAGGTGTGAGAGGGGGCATGATACTGAAACAGGCATACGCCTCGGAATACCAAGGAGTGCAATGTGCGTTCAAAGATTCGATGATTCAC
+
CCCCCFFFCFCFGGGCGGGGGGGHHGHHFHHHHHGGHHHGHHHGGGGGGHHGEFHHHHHHHHHGHHHFHHHHGHHHFHFHHFFGHHHHHHHHHHHHHHHHHHHHHHGHHGHHHFHHHHHHHHFHHHHHHGHHHHGHHHHGHFHFHHHHHGHHH:HHHHFHHHGHHHHHGHH9HHGHHHGHHHFFHHGHHHF8HHGGHGHFHFFHGGGGGHHHGHHHHCFGGGGGGGGGGGGGGHG0F0F/F?/01B1@0B1EHGHGB1G>B///01112@2AD2222FAFB11HHE/FA/A//022AD11B11F0F11D11ADE00B11F33B3DAB1C13B133111>1
@M02197:105:000000000-AN6RF:1:1101:5690:7966 1:N:0:1
CATCTGGGCAATTCCTCCGCTTATTGATATGCTTAAGTTCAGCGGGTAGTCCTACCTGATTTGAGGTCAAATTGTCAGAAGCTGTCTCAAAAGAGACCCTTTAGAAGCTGAACCCCATTTATAAAGCTGCTCTTCACAAATGGCGTAGATAATTATCACACCAAAGCAAGGCAACAAAGGTCCCGCTAATGCATTTCAGGAGAGCCGACTTCTGAGAAGCCCGCATACTCCCACATCCAAGCCTGATCAACAGAAAAAGCTGAAAAGGTTGAGAATTTCATGACACTCAAACAGGCATGCTCCTCGGAATACCAAGGAGCGCAAGGTGCGTTCAAAGATTCGATGATTCAC
+
B?BBBFFBAFBFGGGGGGGGGGGHHHFHHHFHGHHGHHHHHGHGGGGGEHHHHHHHHHGHHHGFAGHHHHHHHHHHHHGFHHHHHGHHFHHHEFHHGGHHHHHEHHHHHGHFHHGEFGHGFHHHHHHHGHHHHHHHHHGFHHGHGGGGGHHHHHHHHHHGHHHHHHHHFHGEGFHHHGGFGGGHHHFGHFHHHHHHHHHFGEGGHHHGGCGGGGHHHGGGGGHHHGGGGGGGGHGGEGHHGGBGGHHHHGBGHHHHG1DBHHHGGFHHHHHHHHGF1FFHFHHGFF1FFB1HHFFHGAEEE?GEFHHFGF1FFFHGGGEABBGCGE?GHGF3GCGFFBFFFFFFFFAAA1A
@M02197:105:000000000-AN6RF:1:1101:21107:8081 1:N:0:1
CATCTGGGCAATTCCTCCGCTTATTGATATGCTTAAGTTCAGCGGGTAGTCCTACCTGATTTGAGATCAAACGTTCAAAGGCTGTCCTCGAGGGACGTTTATGAGCCCCAGCGAACCCCCATCGCTGAAGGTTACCTGGTGAAAAACCACAAGCGTAGATAGTTATCACACCCGTGACGCCACCAAACACTGGCAAGCTGATCCGTTTGAGAGGAGCCGACCGCAGGGCCGGCAAGACCCCCAAAGTCCAAGCTCATCACGGCGAACCGTGAGAGTTGAGGTTTTCATGATACTCAAACAGGCATGCCCTTCGGAATAGCCAAAGGGCGCAAGGTGCGTTCAAAGATTCGATGATTCAC
+
CCCCCFFFCFDFGGGGGGGGGGGHHHHHHHHGHHHGHHHHHHHGGGGGGHHHHHHHHHGHHHHHGFHHHHHHGHHHHHGHHHHGHHHHHGGGGGGGGGGHHHHGHHHGGGGHGGGGGGGGGHGGGHGGHHHGHHHHHHHHHHGGHHGGGGHHHHGGGGGHHHHGHHHHHHFGGGGGGGGGGGGGGEGGGGGGGHGHGGHGGGGGHHGGHHFGGGFGFFGFFGHFHGFGGGHGHHHGGGGFHHHHHHFGHHHHHFHHEGGGGGEAGGGGHFHHHHHHFFHGGB5HEHGBHHHGFDFGG3FFHCFHGFGGFEGHHGHHFHHFFFCGGGGGHFHFGGCGHGGGGGGGFCBBFFFFFFA@BBB
@M02197:105:000000000-AN6RF:1:1101:24451:8134 1:N:0:1
CATCTGGGCAATTCCTCCGCTTATTGATATGCTTAAGTTCAGCGGGTAGTCCTACCTGATTTGAGATCAAACGTTCAAAGGCTGTCCTCGAGGGACGTTTATGAGCCCCAGCGAACCCCCATCGCTGAAGGTTACCTGGTGAAAAACCACAAGCGTAGATAGTTATCACACCCGTGACGCCACCAAACACTGGCAAGCTGATCCGTTTGAGAGGAGCCGACCGTAGGCCGGCAAGACCCCCAAAGTCCAAGCTCATCACGGCGAACCGTGAGAGTTGAGGTTTTCATGATACTCAAACAGGCATGCCCTTCGGAATAGCCAAAGGGCGCAAGGTGCGTTCAAAGATTCGATGATTCAC
+
CDDCCFFFCFCFGGGGGGGGGGGHHHHHHHHHHHHHHHHHHHHGGGGGGHHHHGHHHHHHHHHHGHHHHHHHGHHHHHHHHHHHHHHHHGGGGGGGGGGHHHHHHHHGGGGHGEGGGGGGGHHGGHGGHHHGHHHHHHHHHHHHHHGGHGHGHHGGGGFHHHHHGHHGHHHGGGGGGGGGGGGGGGGGGGGGGHHHHGHGGGGGHHHHHHHGGGGGGGGHGGHHGGGGGHGHHHECFGGHHHHGFGCHHHGHHHHFE/GGGGGGGGHHFHHHHHHHHHGHHHHHHHHHHHHGEHGHHFHGGHHEF?GGFGHFHHHHHHFCHHGGGFFHFHFGGGGHGGGGGGGFGGFBFFFFFBAA3A
@M02197:105:000000000-AN6RF:1:1101:14919:8104 1:N:0:1
CATCTGGGCAATTCCTCCGCTTATTGATATGCTTAAGTTCAGCGGGTATCCCTACTTGATCCGAGGTCAACCTAGAAAAAATGGGGGGTTTTGGCAAGTAACCACCGGAACCCTATAGCGAGAGAAATTATTACGCTTAGAGCCAGACGGCACCGCCACTGATTTTAAGGGCCGCGAACACGCGAAAACCCCAATACCAAGCCAGGCTTGAGTGGTTATAATGACGCTCGAACAGGCATGCCCCTCGGAATACCAAGGGGCGCAATGTGCGTTCAAAGATTCGATGATTCAC
+
CCCCCFFFCFBFGGGGGGGGGGGHHHHHHHHGHHHHHHHHHHHGGGGGHHHHHHHHHH;;HHHGG9:;HHHH<H<HHHHHG%HHHGGGGGG/H9:HHG<H<HH<GGGGGFGGGGG9GG8GGGG&GGGGGGGG;GGG7FFFFFFFFFFFFFFFFGGHHFFHHHFFHFHHGGGFGGGHHGGGGGGHGFGGGHHHHHFGGFHGGHHHGHHGHHHGHHHHFHGHHGGFGFFGGFHHHHHHHFGGGGGGGHGHHHFHHHHHGGGGGHHHHGFGGFGGGGGGGGGGFFFFFFFBABBB
@M02197:105:000000000-AN6RF:1:1101:15052:8382 1:N:0:1
CATCTGGGCAATTCCTCCGCTTATTGATATGCTCCTCCGCTTATTGATATGCTCCCCCGCTTATTGATATGTTCCTCCGCTTATTGATATGCTTAAGTTCAGCGGGTAGTCTTACTCGATTTGAGGTCAAGTTATCAGAGATTGTCCGAAGACGGTTTGGAGCACAACATCCCGATCGGCCACCCTCTTGCGAGGCACCAGCGAAGATACTTATCACGCCGTACTATGTCCAACCAAGAGCTGCACTAACCCATTTGAGGTAAGCTACGGTAAAGCAGCAAACCCAAGTCCACCGCTCCCAATGCAAGATCGGAAGTGTGAGAGTACAATGACACTCAAACGAGCATACCCTTCAGAATGCCAAAGGGTGCAAGGTGCGTTCAAAGATTCGATGACTCAC
+
DDCDCFFFDFCFGGGGGGGGGGGHHHHHHHHHHHHHHHGGGGGHHHHHHHHHHHHGGGGGGGGHHHEHHHHHHHHHHHGGGGGHHHHHHHHHHHHHHHHHHHHGGGGGGHHHHHHHHGFHHGHGGHHHHHHHHHHHHHHHGHHHHHHGGGGFHGGGGGGGHHHH;HHGH<HGHGGGGGGGGGGHGHHHHGGGGGGGGGGGGGHHHFFFHHFFGFFFGFFGHHGFFGGFFFGGGFFGHHFEHHGFGEHGHHHHHHHHHGGHHHHGGHGGHHGHHHHHHHGGGGGFHHGHGGGFGGGGEEGHHHHHHHHGGGGHHHHHHHHHHHHHHHHHHHHHHGGFGGGGGHHGHHHGGHHHHHHHHHHHHHGHHGHHFGGHFGGGGFGGGGGGGGGFF4FFFFFAABAA
@M02197:105:000000000-AN6RF:1:1101:5710:8455 1:N:0:1
CATCTGGGCAATTCCTCCGCTTATTGATATGCTTACGTTCAGCGGGTATCCCTACCTGATCCGAGGTCAACCATAGAAAAATTGGGGTTGCTGGCCAGTAACCTTCAGGGACCTATAGCGAGAAATGTACTACGCTCAGGACCTAAAGGCACCGCCACTGTTTTCAAGGCCTGCCGTTGCCGGCAGGGCCCAATACCAAGCAGAGCTTGAGGGTTGAAATGACGCTCGAACAGGCATGCCCCCCGGAATACCAAGGGGCGCAATGTGCGTTTAAAGATTCGATGACTCAC
+
3AAAABFFAFAFGGGCGFEGGGFHGHHHHFHHHHHHCAFEHHHGCAEGHGHGHFH:FGG.HH:FG:8GHH::GH7;FFHHH55DGH9EEEGGH3EGH;.H<FH:8:HB5F:G9:H0;:66G&GG:H9H<HH<<*7CF:F;:H:HHG8BFGFHGFGGGGGHGHHFHHHHGHHHGGGGDGGGGCFGGGHGGHFGEFFFHHFFHHHFHFHGFGFHGDHHFHHGGFFFGHGEHHFGHFFGGGGCE?FHHHGHHGFHHHGFGGGHHHHGGGE?GGGFGGGGGGFFFFFFFBBBBB
@M02197:105:000000000-AN6RF:1:1101:20845:8597 1:N:0:1
CATCTGGGCAATTCCTCCGCTTATTGATATGCTTAAGTTCAGCGGGTAGTCCTACCTGATTTGAGATCAAACGTTCAAAGGCTGTCCTCGAGGGACGTTTATGAGCCCCAGCGAACCCCCATCGCTGAAGGTTACCTGGTGAAAAACCACAAGCGTAGATAGTTATCACACCCGTGACGCCACCAAACACTGGCAAGCTGATCCGTTTGAGAGGAGCCGACCGTAGGCCGGCAAGACCCCCAAAGTCCAAGCTCATCACGGCGAACCGTGAGAGTTGAGGTTTTCATGATACTCAAACAGGCATGCCCTTCGGAATAGCCAAAGGGCGCAAGGTGCGTTCAAAGATTCGATGATTCAC
+
CCDDDFBFCFCFGGGGGGGGGGGHHHHHHHHHHHHHHHHHHHHGGGGGGHHHHGHHHHHHHHHHGHHHHHHHGHHHHHHHHHHHHHHHHGGGGGGGGGGHHHHHHHHGGGGHGGGGGGGGGHHGGHGGHHHHHHHHHHHGHHHHHHGGHGHHHHGGGGGHHHHHHHHHHHHGGGGGGGGGGGGGGHGGHGGGHHHHGHHGGGHGHHHGHHHHGGGGGGGHGGHHGGGGGHHHHHGGGGGHHHHHHEGHHHHHHHHGGGGGGGGGGGHHFHHHHHHHHHGHHHHHHHHHHHHGHHHHHHHHHHHGGGGGFGHHHHHHHHHHHHFGGGGHHHHGGGGHGGGGGGGGGGFFFFFFFCCCCC
@M02197:105:000000000-AN6RF:1:1101:6052:8670 1:N:0:1
CATCTGGGCAATTCCTCCGCTTATTGATATGCTTACGTTCAGCGGGTAGTCCTACCTGATTTGAGATCAAACGTTCAAAGGCTGTCCTCGAGGGACGTTTATGAGCCCCAGCGAACCCCCATCGCTGAAGGTTACCTGGTGAAAAACCACAAGCGTAGATAGTTATCACACCCGTGACGCCACCAAACACTGGCAAGCTGATCCGTTTGAGAGGAGCCGACCGCAGGGCCGGCAAGACCCCCAAAGTCCAAGCTCATCACGGCGAACCGTGAGAGTTGAGGTTTTCATGATACTCAAACAGGCATGCCCTTCGGAATAGCCAAAGGGCGCAAGGTGCGTTCAAAGATTCGATGATTCAC
+
CCDCCFFFCFCFGGGGGGGGGGGHHHHHHHHHHHHGGHHGHHHGGGGGGHHHHHHHHHHHHHHHGHHHHHHHGHHHHHHGHHHGHHHHHGGGGGGGGGGHHHHHHHHGGGGHGGGGGGGGGHHGGHGGHHHGHHHHHHGHHHHHHHGGHGHHHHGGGGGHHHHHHHHHHHHGGGGGGGGGGGGGGGGGGGGGGHGGHGGGGGGGGHFGDHHHGFFGGGGFFGHHHGGGGGHHGFHDBGGGHHGHHHHGHHHGHGHHGGGGGGGGGGGHHGHHHHHHHHHGHHHHHHHHHHGHGHHHHHFHFGHHGEFEEEEBFHFFGHHHFFHGGGGGHHHHGGGGHGGGGGGGEFGBFFFFFF?BAAA
@M02197:105:000000000-AN6RF:1:1101:5203:8721 1:N:0:1
CATCTGGGCAATTCCTCCGCTTATTGATATGCTTAAGTTCAGCGGGTAGTCCTACCTGATTTGAGATCAAACGTTCAAAGGCTGTCCTCGAGGGACGTTTATGAGCCCCAGCGAACCCCCATCGCTGAAGGTTACCTGGTGAAAAACCACAAGCGTAGATAGTTATCACACCCGTGACGCCACCAAACACTGGCAAGCTGATCCGTTTGAGAGGAGCCGACCGCAGGGCCGGCAAGACCCCCAAAGTCCAAGCTCATCACGGCGAACCGTGAGAGTTGAGGTTTTCATGATACTCAAACAGGCATGCCCTTCAGAATAGCCAAAGGGCGCAAGGTGCGTTCAAAGATTCGATGATTCAC
+
CBCCCFFFBFCFGGGGGGGGGGGHHHHHGHHHHHHGHHHHHHHGGGGGGHHHHHHHGFHGHHHHGHGHHHHGGGHHHHHHGHGHHHHHHGGGGGGGGFGHHHHHHHHGGGGHGGGGGGGGGHHGGHGGHHHHGHHGHHHFGHHHHHGGHGHHHGGGGGGHHHHHFHHHHHHGGGGGGGGGGGGGGGGGGHGHHHGHGHHFGGFGHHHHHHHHFGFDFFFFGGHHHGGGGFHHHHHFD@?GGHHGHHH?FHHGHGHHGE/GGGGFFF?HHHHEHDFBHGHGHHHHHBFHGGHHGHFHHGBHGHHHEGGHHHEGHHFHCHHHFHHCGGGGHFHGGGGGHGGGGFGGGGFFFFD5FFA?BAA
@M02197:105:000000000-AN6RF:1:1101:7571:8725 1:N:0:1
CATCTGGGCAATTCCTCCGCTTATTGATATGCTCAAGTTCAGCGGGTAGTCCTACCTGATTTGAGATCGAACGTTCAAAAAGCTGTCTTCACCAAGGAAAGACGTTTATAAGCTCCAGCGAACCTCCGTCACCGAAGGTTACCCGGCAGGCAACCACAAGCGTAAATAGTTATCACACCCGTGACGCCACCAAACACTGGCAGGCTAATTCATTTGAGAGGAGCCGGCTGTGCACCAGCAAGCCCCCAAGTCCAAGCTCATCATGGCGGACCACGAGAGTTGAGGTGTTCATGATACTCAAACAGGCATGCCCTTCAGAATAGCCAAAGGGCGCAAGGTGCGTTCAAAGATTCGATGATTCAC
+
DDDCDFFFBFBFGGGGGGGGGGGHHHGHHHHHGHHHHHHHHHHGGGGGGHHHHHHHHHHHHHHHGHHHHGHHGHHHHHHHHGHHHHHHHHHHHHHGGHHHGHHGGGHHHHHHHHHHHHHGGGGGHHHGHHGGHGGGGGHHHHHHGGGGGGGHHHHGGHHHHGGGGHHHHHHHHHHHHHGGGGGGGHGGGGHGHGGGHHHGHHGHHGGHHHHHGFHHHHGGGFFFFHGHHHFHHHHHHGGHGDGGHFHHHHFGFHGHHHHHGGGGGGGHGFGGEAHGHHHHHHHGGHHHFGHHHHBHGHHHHGGHHHFFFGGGGHHGGHGHFGHHGHGGGEGGHHHHGGGGFGGFGGGGGCGFFFFFFFABAAA
@M02197:105:000000000-AN6RF:1:1101:24516:8796 1:N:0:1
CATCTGGGCAATTCCTCCGCTTATTGATATGCTTAAGTTCAGCGGGTGGTCCTACCTGACTTGAGGTCAAGTTTATCAAATCCAACTCTTATATAGCGGCAGAACCCTCGACCAGATGCAGATATGTATCACATCTTAATGGAGAGGTCGTTACCACTCATGCATTTCAGGGGAGCAGACTAGGCCTGTAACCCCCAAATCCAAGCCACACCTCATGGTGTGGTTGAGACATTAATGACACTCAAACAGGCATGCTCCTTGGATTAACCAAGGAGCGCAAGATGCGTTCAAAGATTCGATGATTCAC
+
CCCCBFFFCFCFGGGGGGGGGGGHHHHHHHGHHHHHHHHHHHHGGGGGGGHHHHHHHHHHHHHHHHHHHHHHHHHHHHHHHHHHHHHHHHHHHHHHHGGGGGGHHHGHHHHGGHHGHHHHHHGHHHHHHHHHHHHHHHHHHHHHHGGHHGGGHGHHHHHHHHHHHHHGHHHHGHHHHHHHHHHHHHHHHHHGHHHGHHHGGGGHHGGHGGHHHHHHGGHGGGGGHHHHHFGHGHFHHGHHGHHHHHFGHHGHHHHHGGHHHHGHHGHHHHHGGGGGHHHGGGGGCGGGGGGGEGGFFFFFFFA@AAA
@M02197:105:000000000-AN6RF:1:1101:3498:8997 1:N:0:1
CATCTGGGCAATTCCTCCGCTTATTGATATGCTTAAGTTCAGCGGGTAGTCCTACCTGATTTGAGATCGAACGTTCAAAAAGCTGTCTTCACCAAGGAAAGACGTTTATAAGCTCCAGCGAACCTCCGTCACCGAAGGTTACCTGGCAGGCAACCACAAGCGTAAATAGTTATCACACCCGTGACGCCACCAAACACTGGCAGGCTAATTCATTTGAGAGGAGCCGGCTGTGTGCCAGCAAGCCCCCAAGTCCAAGCTCTTCATGGCAAACCACAAGAGTTGAGGTGTTCATGATACTCAAACAGGCATGCCCCTCGGAATAGCCAAGGGGCGCAAGGTGCGTTCAAAGATTCGATGATTCAC
+
ABBAAFFFBFAFCFGGGGEGFCGHHGHHHHGGHHHHHHHHHHHGGGGGGHHHHHGGHHHHHHHHGAGGHGHHGHHHHHGHHGHHHHHHHHHHHHHHGHBGGFHGGGHHHGHHHHHHHHHGGGGGHGHGHHGGFGGGGGHHGHHHHHHHGGGHGHHGGHHHGGGGGHHHHHHHGGHHGFFGGGGGGGGGHGGGGGG:GGGHFGGCGGGGGGHGHFHGHGHGGGDEGGFFGHHGHFFGHHGFCCDCC?FHEHHGHHHHHGHHHHHFHGFFGGGHFHGHHHG3HFB?GGHGEHHHHHGHGGFG5GFHGFEHGGGGGGGHHHHHGHHHFGHEGGGGHHHHEEAEGGGGGGGGACGFFFFFFFA?AAA
@M02197:105:000000000-AN6RF:1:1101:12391:9046 1:N:0:1
CATCTGGGCAATTCCTCCGCTTATTGATATGCTTAAGTTCAGCGGGTAGTCCTACCTGATTTGAGGTCAAATTGTCAGAAGCTGTCTCAAAAGAGACCCTTTAGAAGCTGAACCCCATTTATAAAGCTGCTCTTCACAAATGGCGTAGATAATTATCACACCAAAGCAAGGCAACAAAGGTCCCGCTAATGCATTTCAGGAGAGCCGACTTCTGAGAAGCCCGCATACTCCCACATCCAAGCCTGATCAACAGAAAAAGCTGAAAAGGTTGAGAATTTCATGACACTCAAACAGGCATGCTCCTCGGAATACCAAGGAGCGCAAGGTGCGTTCAAAGATTCGATGATTCAC
+
BBBBAFBBBFBFGGFGGFGGCE2AFF5BGFDFHFGHHHHHFFHGGGGGGHHFGFFHHEEGDGFGGHGFFHHHGHHHHHHHFHHGFBGHGFHHFAHFHFHHHHHHHF3GHEHBHHGGEFFHHHGHGHHGHHHHGGGHHHHGHHHHGGFGBHHGHHFHHFGHHGHFHHHHHGHHHHHHHHGCA>1GGHHHGHHHHHHHHFHGHGFGGCHFBF9BFGGFBGGGGGGHHGGGHGHGFGGFGGHHGEEHGHFHHHHHHHHHHFHHHHHHGHHFEHHFGGD5GDHFGFGFA1HHHHHHHHFGBHGGFGEAHFEHHHHHHHHGGGCGHHHHGGGFCGGGGGGGEF44BFFFFDAA>33
@M02197:105:000000000-AN6RF:1:1101:8380:9118 1:N:0:1
CATCTGGGCAATTCCTCCGCTTATTGATATGCTTAAGTTCAGCGGGTAGTCCTACCTGATTTGAGATCGAACGTTCAAAAAGCTGTCTTCACCAAGGAAAGACGTTTATAAGCTCCAGCGAACCTCCGTCACCGAAGGTTACCTGGCAGGCAACCACAAGCGTAAATAGTTATCACACCCGTGACGCCACCAAACACTGGCAGGCTAATTCATTTGAGAGGAGCCGGCTGTGCACCAGCAAGCCCCCAAGTCCAAGCTCTTCATGGCGAACCACAAGAGTTGAGGTGTTCATGATACTCAAACAGGCATGCCCCTCGGAATAGCCAAGGGGCGCAAGGTGCGTTCAAAGATTCGATGATTCAC
+
CCCCBFFFCFCFGGGGGGGGGGGHHHHHHHHHHHHHHHHHHHHGGGGGGHHHHHHHHHHHHHHHGHHHHGHHGHHHHHHHHGHHHHHHHHHHHHHHGHHHHHHGFGHHHHHHHHHHHHHGGGGGHHHGHHGGHGGGGGHHHHHHHGHHGGGHHHHGGHHHHGGGGHHHHHHHHHHHHHGGGGGGGHGGHGHHHHHHHGHHHHHGHHGHHHHHHHHHHHHGGGGGGHGHHHHHHGFGHHGHGGGGGHHHHHHGHHHHHHHHHHGFGGGHGFGHHHHHHHHG3HHGHGHEHHHFHHHHGHHHGHHGHHFHEFEEFGEHHHFHHGHHGHHGGFGGHHGHGGGGHGGGFGGGGGGFFFFFFFAAA3A
@M02197:105:000000000-AN6RF:1:1101:11227:9143 1:N:0:1
CATCTGGGCAATTCCTCCGCTTATAGATATGCTTAAGTTCAGCGGGTAGTCCTACCTGATTTGAGGTCAAACGTTCAAAGGCTGTCCTCGAGGGACGTTTATGAGCCCCAGCGAACCCCCATCGCTGAAGGTTACCTGGTGAAAAACCACAAGCGTAGATAGTTATCACACCCGTGACGCCACCAAACACTGGCAAGCTGATCCGTTTGAGAGGAGCCGACCGTAGGCCGGCAAGACCCCCAAAGTCCAAGCTCATCACGGCGAACCGTGAGAGTTGAGGTTTTCATGATACTCAAACAGGCATGCCCTTCGGAATAGCCAAAGGGCACGAGGTGCGTTCAAAGATTCGATGACTCAC
+
CCCCCFFFBFBFGGGGGGGGGGGHHHHHHHHHHHHHHHHHHHHGGGGGGHHHHHHHHHHHHHHHGHHHHHHHGHHHHGFHGHHHHHHHHGGGGGGGGGGHHHHHHHHGGGGGGGGGGGGGGHHGGHGGHHGGHHHHHHGHHHHHHHGGHGHHHHGGFGGHHHHHHHHHHHHGGGGGGGGGGGGHHHGHGGGHHHHHHHHGGGGGHHHHHGHFFGGGGGFGFGHGGGGGGHHHHHCGGGGHHHHHHFGHHHHHGHHFE>CGCGGGFGGHHHHHHHHHHGGHHHHHHHHHFHHGHFHHHHGHHHHGGGEFGGHHHHHHHHGHHFHHDGHGGCHGGCGHGCGBGGGGGGFFFFFFFBBAAA
@M02197:105:000000000-AN6RF:1:1101:14215:9436 1:N:0:1
CATCTGGGCAATTCCTCCGCTTATTGATATGCTTAAGTTCAGCGGGTAGTCCTACCTGATTTGAGATCAAACGTTCATAGGCTGTCCTCGAGGGACGTTTATGAGCCCCAGCGAACCCCCATCGCTGAAGGTTACCTGGTGAAAAACCACAAGCGTAGATAGTTATCACACCCGTGACGCCACCAAACGCTGGCAAGCTGATCCGTTTGAGAGGAGCCGACCGCAGGGCCGGCAAGACCCCCAAAGTCCAAGCTCATCACGGCGAACCGTGAGAGTTGAGGTTTTCATGATACTCGAACAGGCATGCCCTTCGGAATAGCCAAAGGGCGCAAGGTGCGTTCAAAGATTCGATGATTCAC
+
CCDCCFFFBFCFGGGGGGGGGGGGHHHHHHHHHHHHHHHHHHHGGGGGGHHHHHHHHHHHHHHGGHHHHHHHGHHHGHHGGHHHHGHHHGGGGGGGGGGHHHHHHHHGGGGHGGGGGGGGGHHGGHGGFHHGGHHHHHHHHHFHHGGGHGHHHHGFGGGHHHHHFHHHHHHGGGGGGGGGGGGGGGGGGGGGGGGGGHGGGGGGGFFFHHHHGGGFFFFFFGHHHGGGGFFHFHHGGGGGHFHEFHHGHHHHGHHFGGGGGGGFFFGHHGHHHHHHHHFGHFHDDHHGHEHHG1GHGHHHHHHHEFGGGGGHHEGHHGGHCHGGGGGGHHHHGFGGHGGGGGGGGGGFFBFFFFA?AAA
@M02197:105:000000000-AN6RF:1:1101:26961:9465 1:N:0:1
CATCTGGGCAATTCCTCCGCTTATTGATATGTTTAAGTTCAGCGGGTAGTCCTACCTGATTTGAGATCAAACGTTCAAAGGCTGTCCTCGAGGGACGTTTATGAGCCCCAGCGAACCCCCATCGCTGAAGGTTACCTGGTGAAAAACCACAAGCGTAGATAGTTATCACACCCGTGACGCCACCAAACACTGGCAAGCTGATCCGTTTGAGAGGAGCCGACCGTAGGCCGGCAAGACCCCCAAAGTCCAAGCTCATCACGGCGAACCGTGAGAGTTGAGGTTTTCATGATACTCAAACAGGCATGCCCTTCGGAATAGCCAAAGGGCGCAAGGTGCGTTCAAAGATTCGATGACTCAC
+
BBBBBFFFBFBFGGFGGGGGCGGHGGFCFFFGHHDFFGHHFGHGFGGCAGHHHHHHHHHFHGFHGHHFCGHHGGHFHHHHHHGAGDGBGDFGGGGGFEFFHHHFHHGGGGGHGECDGGGDFCHGGHGGHHHHHHHHGHFFFGHFHAFFFGHHFCE7FGGFHGFHHHBFGHHEGFDGCAFAFGGGGHHHGGGHEFFHGFFFGGCGHHHHHGGHFCAAECGHDFGDGGGFFFHGHHGGGCE0FDFFFEEFHHBEEFGAE/?EE?FFFAF@@BHHGB1HFHAHHFDBBGEBHHGF101HHHHGCCFEFAA/B/BGD2HECFFDFHGEEA?F11HGGCEACFECGGFEFA1CB@1D1AAA?A
@M02197:105:000000000-AN6RF:1:1101:24453:9515 1:N:0:1
CATCTGGGCAATTCCTCCGCTTATGATATGCTCAAGTTCAGCGGGTAGTCCTACCTGATTTGAGGTCAAATTGTCAGAAGCTGTCTCAGAAGAGACCCTTTAGAAGCTGAACCCCATTTATAAAGCTGCTCTTCACAAATGGCGTAGATAATTATCACACCAAAGCAAGGCAACAAAGGTCCCGCTAATGCATTTCAGGAGAGCCGACTTCTGAGAAGCCCGCATACTCCCACATCCAAGCCTGATCAACAGAAAAAGCTGAAAAGGTTGAGAATTTCATGACACTCAAACAGGCATGCTCCTCGGAATACCAAGGAGCGCAAGGTGCGTTCAAAGATTCGATGATTCAC
+
CCCDCFFFCFCFGGGGGGGGGGGHHHHHHHHGHHHHHHHHHHGGGGGGHHHHHHHHHFHHHHGGHGHHHHHHHHHHHHHHHHHHHHHHHHHGHHHHGHHHHHHHHGHHGHHHHGGGHHHHHHHHHHHHHHGHHHHHHHHHHHHGGGGGHHHHHHHHHHHHGHHHHHHHHHHHHHHHHHGGGHHGGHHHHHHHHHHHHHHHGHGGHHHGHHGGGHHHGGGGGGHHHGGGGGHGGGHGGHHHFFFHBEHGHHFHHHHHFHHHGHHHHHHHHGHHHHFHHHHHHHG5GHHHGFGHHHHHHHGCGGGGHHCHHHHHHHGGGGGHHHHGGGEABGGGGGGCGGFFFFFFFBBAAB
@M02197:105:000000000-AN6RF:1:1101:21287:9720 1:N:0:1
CATCTGGGCAATTCCTCCGCTTATTGATATGCTTAAGTTCAGCGGGTAGTCCTACCTGATTTGAGGTCAAATTGTCAGAAGCTGTCTCAGAAGAGACCCTTTAGAAGCTGAACCCCATTTATAAAGCTGCTCTTAACAAATGGCGTAGATAATTATCACACCAAAGCAAGGCAACAAAGGTCCCGCTAATGCATTTCAGGAGAGCCGACTTCTGAGAAGCCCGCATACCCCCACATCCAAGCCTGATCAACAGAAAAAGCTGAAAAGGTTGAGAATTTCATGACACTCAAACAGGCATGCTCCTCGGAATACCAAGGAGCACAAGGTGCGTTCAAAGATTCGATGATTCAC
+
CCCCCFFFCFBFGGGGGGGGGGGHHHHHHHHHHHHHHHHHHHHGGGGGGHHHHHHHHHHHHHHHGHHHGHHHHHHHHHHHHHHHHHHHHHHHHHHHHGHHHHHHHHHHHHHHHHGGGHHHHHHHHHHHHHHHHHHHHHHHHHHHGGGGGHHHHHHHHHHHHGHHHHHHHHGGHHHHHHGHHHHHGGHHGHHHHHHHHHHHHGHGHHHHGHHHHHHGHGGGGGHGHGGGGGHGGHHFGGHHHHHGHHHHHHHHHGHGHHGHHHGHGHHHGHHGHHHFFHHGHHGHEGFHGHHHGHHGHEHGGGECHHHHHHFGHHHHHHHGBHHHGGGGGGGGGGGGGGGFFFFFFFBBBAA
@M02197:105:000000000-AN6RF:1:1101:14460:9848 1:N:0:1
CATCTGGGCAATTCCTCCGCTTATTGATATGCTTAAGTTCAGCGGGTAGTCCTACCTGATTTGAGGTCAAATTGTCTGAAGCTGTCTCAAAAGAGACCCTTTAGAAGCTGAACCCCATTTATAAAGCTGCTCTTCACAAATGGCGTAGATAATTATCACACCAAAGCAAGGCAACAAAGGTCCCGCTAATGCATTTCAGGAGAGCCGACTTCTGAGAAGCCCGCATACTCCCACATCCAAGCCTGATCAACGGAAAAAGCTGAAAAGGTTGAGAATTTCATGACACTCAAACAGGCATGCTCCTCGGAATACCAAGGAGCGCAAGGTGCGTTCAAAGATTCGATGATTCAC
+
CCABCFFFCFBFGGGGGGGGGGEHHHHHGHHHHHHHHHHHHHHGGGGGGHHHHHHGHHGHHHHHGHHHHGHHHHHHHHHHHHHHHHHHHHHHFFHHHGHHHHHHHHGHHHGHHHGGGHHHHHHHHHHHHHHHHHHHHHHHHHHHGGGGGHHHHHHHHHHHHHHGHHHHHHGHHHHHHHHHFGHHGHGHHHHHGHHHHHHHHGHGHHHHGGGGHHHHHGGGGGHHHHGGHGHGHGHFGGHHHHGHHHHGHHGHHHHHHHHHHHHHHHHHHHHHGEHHHFHHHHHGFGHHHHHHHGHGHHGGGGGGHFHHHHHGHHHGGGGGHHCHGGGGHGGGGGGGGGGFFFFFFFBBBCC
@M02197:105:000000000-AN6RF:1:1101:17554:9765 1:N:0:1
CATCTGGGCAATTCCTCCGCTTATTGATATGCTTAAGTTCAGCGGGTAGTCCTACCTGATTTGAGGTCAAATTGTCAGAAGCTGTCTCAAAAGAGACCCTTTAGAAGCTGAACCCCATTTATAAAGCTGCTCTTCACAAATGGCATAGATAATTATCACTCCAAAGCAAGGCAACAAAGGTCCCGCTAATGCATTTCAGGAGAGCCGACTTCTGAGAAGCCCGCATACTCCCACATCCAAGCCTGATCAACAGAAAAAGCTGAAAAGGTTGAGAATTTCATGACACTCAAACAGGCACGCTCCTCGGAATACCAAGGAGCGCAAGGTGCGTTCAAAGATTCGATGATTCAC
+
BBAABFDFA4AFEGBGGFEECEGHFFBGHGFEHH5DADAAFFBEGEEEFADGF53FFHFGFFG5FHGHGGFHHHHHHBGHFHHHHHGHHH3FH12GGFEHHHHFFHFCG3@GHCEGGFHFHHH;FFHHFHHFHHH9HFHFFFFGFGHHFFHGFDHFG8GGHHHHGHGHHFGHFGHFGGGCC?GGGGHG1GDDG1F=<GFDCEGGEFCFA@DGHHDFGFGGFEBFGGGFGFFGFFAC//GFGEDFFGHHHHBGF1BHG1F22@GE1GFGGGEFFFDF1GEFGEFB@/GBFGB1EB/EA/E?GGEEFHGAD11BDFF0E0E011BFEE0E1BGGFG3B11GCCFFFFFA?>1A
@M02197:105:000000000-AN6RF:1:1101:17935:9739 1:N:0:1
CATCTGGGCAATTCCTCCGCATATTGATATGCTTAAGTTCAGCGGGTAGTCCTACCTGATTTGAGGCCAAATTGTCAGAAGCTGTCTCAAAAGAGACCCTTTAGAAGCTGAACCCCATTTATAAAGCTGCTCTTCACAAATGGCATAGATAATTATCACACCAAAGCAAGGCAACAAAGGTCCCGCTAATGCATTTCAGGAGAGCCGACTTCTGAGAAGCCCGCATACTCCCACATCCAAGCCTGATCAACAGAAAAAGCTGAAAAGGTTGAGAATTTCATGACACTCAAACAGGCATGCTCCTCGGAATACCAAGGAGCGCAAGGTGCGTTCAAAGATTCGATGACTCAC
+
CCCCCFFFCFCFGGGGGGGGGGFHHHHHHHHHHHHHHHHHHHHGGGGGGHHHHHHHHHHHHHHHGHGGHHHHHHHHHHHHGHHHHHHHHHGHHGHHHGHHHHHHHHHHHHHHHHGGGHHHHHHHGHHHHHHHHHHHHHHHHHHHHHHHHHHHHHHHHHHHHHHHHHHHHHHHHHHHHFHGHHHHHHGGHHHHHHHHHGHHHGGGGHHHHGGHHHHHHGGGGGGHHHGGHGGHGHHHGGHHHHHHGHHHHHHHHHGHHHHHHHHHHGHHHHHHHHHHHHHHHHHHHGHHHHHHHHHHHHHGFGGGHHHHHBFHHGFGGGGGHHHHGGGGHGGGGGGGGGGFFFFFFFBBBAB
@M02197:105:000000000-AN6RF:1:1101:10226:9829 1:N:0:1
CATCTGGGCAATTCCTCCGCTTATTGATATGCTTAAGTTCAGCGGGTAGTCCTACCTGATTTGAGATCAAACGTTCAAAGGCTGTCCTCGAGGGACGTTTATGAGCCCCAGCGAACCCCCATCGCTGAAGGTTACCTGGTGAAAAACCACAAGCGTAGATAGTTATCACACCCGTGACGCCACCAAACACTGGCAAGCTGATCCGTTTGAGAGGAGCCGACCGTAGGCCGGCAAGACCCCCAAAGTCCAAGCTCATCACGGCGAACCGTGAGAGTTGAGGTTTTCATGATACTCAAACAGGCATGCCCTTCGGAATAGCCAAAGGGCGCAAGGTGCGTTCAAAGATTCGATGATTCAC
+
DDDCDFFFCFBFGGGGGGGGGGGHHHHHGHHHHHHGHHHHHGHGGGGGGHHHHHHHHHHHHHHHGHHHHHHHGHHHHHHGHHHHHHHHHGGGGGGGGGGHHHHHHHHGGGGHGCGGGGGGGHHGGHGGHHGHHHHHGHHHHHHHHHGGHGHHHHGGGGGHHHHHHHHHHHHGGGGGGGGGGGGGGGGHHGGGHGGHHHGGGGGGHHHHGGHGGGFGFFFHGFHFFFGGGHHGGGE@GGGHHHHHHHGHHHHHFGHGGEGGGGGECGHHHHHHHHGHHHGFFFEHHHHHFFHGHHHHGHFHHHHGFEDE1GGHHHHFHGHHHHGGGGGHGGHGGGGHGGGGGGGGGGFFFFFFFBBA3A
@M02197:105:000000000-AN6RF:1:1101:3194:10001 1:N:0:1
CATCTGGGCAATTCCTCCGCTTATTGATATGCTTAAGTTCAGCGGGTATCCCTACCTGATCCGAGGTCAACCATAGAAAAATTGGGGTTGCTGGCCAGTAACCTTCAGGGACCTATAGCGAGAAATGTACTACGCTCAGGACCTAAAGGCACCGCCACTGTTTTTAAGGCCTGCCGTTGCCGGCAGGGCCCAATACCAAGCAGAGCTTGAGGGTTGAAATGACGCTCGAACAGGCATGCCCCCCGGAATACCAAGGGGCGCAATGTGCGTTCAAAGATTCGATGATTCAC
+
BCCCCFFFCFCFGGGBGGGGGGGHHBFHHHHHHHHHHHHHHHHGGGGGGHHHHHHH;HHHGHH:GGGHHHH9GHGFBGHH;H;HGH9GGGHHGHG:GGHF;HHH;:HHHHGGG:HHHHHGGGGG(HHH<HH<HGG9GGH;;HH:HHHH;HHHGGGGGGHHHHHHGHHHHHHHGGHGGGGGHGGGHGGGGGHHHHHGHHGHHHHFHGFEHHGHHGHHHFHGGGGGHFFFHHHHHHHGGGGGGGGHFEHHHGHGHHGGGGGHHHHFGGGFGGGGGGGGGFFFBFFFFBABBB
@M02197:105:000000000-AN6RF:1:1101:8452:10121 1:N:0:1
CATCTGGGCAATTCCTCCGCTTATTGATATGCTTAAGTTCAGCGGGTAGTCCTACCTGATTTGAGGTCAAATTGTCAGAAGCTGTCTCAAAAGAGACCCTTTAGAAGCTGAACCCCATTTATAAAGCTGCTCTTCACAAATGGCGTAGATGATTATCACACCAAGGCAAGGCAACAAAGGTCCCGCTAATGCATTTCAGGAGAGCCGACTTCTGAGAAGCCCGCATACTCCCACATCCAAGCCTGATCAACAGAAAAAGCTGAAAAGGTTGAGAATTTCATGACACTCAAACAGGCATGCTCCTCGGAATACCAAGGAGCGCAAGGTGCGTTCAAAGATTCGATGATTCAC
+
BCCCAFFFCFCFGGGGGGGGGGGHHHGHHHHHHHHHHHHHHHHGGGGGGHHHHHHHHGHHHHHHGGHHHHHHHGHHHHHHHHHGHHHHHHHGHGHHHGHHHHHHHHHHHHHHHHGGGHHHHHHHHHHHGHHHHHHHHHGGGGGHGGGGGHHHHHHHHHHHHHHHHHHHHEGFHHHHHHFHCGHHGHHHHHHHHHHHHHHHHGHGGHG@FGGGGGHHHGGGGGHFGHGGGGGGGHHGGGHHGBHHHHHHHHHHHHHHHHHHHHHHHHHHGHHHHGG5D5HGHHHHFGHHHHHGHHHGHHHGGGGGGHHHHHHHHHHGEAFGGCHHGGGGGGGGGGGGGGGFFFFFFFAAA>A
@M02197:105:000000000-AN6RF:1:1101:23311:10059 1:N:0:1
CATCTGGGCAATTCCTCCGCTTATTGATATGCTTAAGTTCAGCGGGTAGTCCTACCTGATTTGAGATCAAACGTTCAAAGGCTGTCCTCGAGGGACGTTTATGAGCCCCAGCGAACCCCCATCGCTGAAGGTTACCTGGTGAAAAACCACAAGCGTAGATAGTTATCACACCCGTGACGCCACCAAACACTGGCAAGCTGATCCGTTTGAGAGGAGCCGACCGTAGGCCGGCAAGACCCCCAAAGTCCAAGCTCATCACGGCGAACCGTGAGAGTTGAGGTTTTCATGATACTCAAACAGGCATGCCCTTCGGAATAGCCAAAGGGCGCAAGGTGCGTTCAAAGATTCGATGATTCAC
+
A?AB?FBFBFAFGGGGGGGGGGGHHGHHHFHHHHHGHFHHHHHGGCFEEHHHHHHHHHEGHHHHGHHHHHHHGHHHHGHHHHGHHHGHHGGGGGGGGEFHHHHFFGGGGGGHCEGGGGGGGHHGGHGGFHHGHHHHHGHHHGFFFGGGFFHFGFGFFFFFFHGHHHHHHHHGGGGGGGGGGGGGGGGGGG8HGHGHGHGGGGGGGGFFFGHHGGGGGGGHFGHFEFGFFHHFHGGD@CEHGHHHGE?GBFEHHHHGEEEDGGGGFFGGHGHHHHHHHHGHGBFGHHEGBHHFFHHHGHFHHHHGGGGGEFHGB5HHHGHDFHGGGGGGHGHGGGGHGGDGGGGGGCFFFFFBF@BBBB
@M02197:105:000000000-AN6RF:1:1101:25769:10398 1:N:0:1
CATCTGGGCAATTCCTCCGCTTATTGATATGCTTAAGTTCAGCGGGTAGTCCTACCTGATTTGAGGTCAAATTGTCAGAAGCTGTCTCAAAAGAGACCCTTTAGAAGCTGAACCCCATTTATAAAGCTGCTCTTCACAGATGGCGTAGATAATTATCACACCAAAGCAAGGCAACAAAGGTCCCGCTAATGCATTTCAGGAGAGCCGACTTCTGAGAAGCCCGCATACTCCCACATCCAAGCCTGATCAACAGAAAAAGCTGAAAAGGTTGAGAATTTCATGACACTCAAACAGGCATGCTCCTCGGAATACCAAGGAGCGCAAGGTGCGTTCAAAGATTCGATGATTCAC
+
CCCCCFFFCFCFGGGGGGGGGGGHHHHHGHHFHHGHHHHHGHHGGGGGEHHHHHGHHHHHHHHGGGHHHHHHHHHHFHHHEHHHHHHHHHHHHGHHHGHHHHHHHHHHHHHHHHGGGHHHHHHHHHHHHGHHHGHHHHHGHHHHGFGGGHHHHHHHHHHHHGHHHHHHHHGHHHHHHHHHHHHHHHHGHHHGHHGHHHHHHGHGGGHGHHGGHHHGHGGGGGGGHHGGGGGHGGHFGGHHHHHHHHEHGHHHHHHHHHHHHHHHGBGCHHHHFGG@B5HHHHHHFGHHHHHFHHCFFHHGGGGGGFFHHHGFGHHGGGGGHGHHFGGGGGGGGGGGGGGFFFFFFFBAAAB
@M02197:105:000000000-AN6RF:1:1101:22891:10448 1:N:0:1
CATCTGGGCAATTCCTCCGCTTATTGATATGCTTAGGTTCAGCGGGTAGTCCTACCTGATTTGAGATCGAACGTTCAAAAAGCTGTCTTCACCAAGGAAAGACGTTTATAAGCTCCAGCGAACCTCCGTCACCGAAGGTTACCTGGCAGGCAACCACAAGCGTAAATAGTTATCACACCCGTGACGCCACCAAACACTGGCAGGCTAATTCATTTGAGAGGAGCCGGCTGTGTGCCAGCAAGCCCCCAAGTCCAAGCTCTTCATGGCAAACCACAAGAGTTGAGGTGTTCATGATACTCAAACAGGCATGCCCCTCGGAATAGCCAAGGGGCGCAAGGTGCGTTCAAAGATTCGATGATTCAC
+
BBBBBFFFBFBFCGGGGGGGGGGHHGGHHHHHGGHHGHHHHHHGGGFGGHHHHHHHHHHHHHGHGHHHHGHHGHFHGFHDHGHHHHHGHHHGHHHHGFHGGHHGGGHHHHGHHHHHHGHFGGGGHHHGHHGGHGGGGGHHHGHHHHHHGGGHGHHGGHHHHGGFGHHFHHHHGHHGGHGGGGGGGHGGGGGHHGGGGGGGGHHHHGGGGHHGGFFHFHHGGGFGGHGFGHHFFFFHHHCEGG?GHGGHHGGEGFGF0BHFFHHEFEEHEBEHHHGHHHF1FGHGFEHHG1FHHGFBEHHHHHGHHHHGGEEEE/ABHFGGBCCGHFGCG?GCHFFFEEEEFGGCGGFGGGB11FFFFFAAA>A
@M02197:105:000000000-AN6RF:1:1101:13576:10404 1:N:0:1
CATCTGGGCAATTCCTCCGCTTATTGATATGCTTAAGTTCAGCGGGTAGTCCTACCTGATTTGAGGTCAAATTGTCAGAAGCTGTCTCAAAAGAGACCCTTTAGAAGCTGAACCCCATTTATAAAGCTGCTCTTCACAAATGGCGTAGATAATTATCACACCAAAGCAAGGCAACAAAGGTCCCGCTAATGCATTTCAGGAGAGCCGACTTCTGAGAAGCCCGCATACTCCCACATCCAAGCCTGACCAACAGAAAAAGCTGAAAAGGTTGAGAATTTCATGACACTCAAACAGGCATGCTCCTCGGAATACCAAGGAGCGCAAGGTGCGTTCAAAGATTCGATGACTCAC
+
CDCDCFFFCFCFGGGGGGGGGGGHHHHHGHHHHHHHHHHHHHHGGGGGGHHHHHHHHHHHHHHHGHHHHFHHHGHHHHHHHHHHHHHHHHHHHGHHHGHHHHGHHHHHHHHHHHGGGHHHHHHHHHHHHHHHHHHHHHHHHHGHGGGGGHHHHHHHHHHHHHHHHHHHHHHHHHHHHHHHHHHHHHHHHHHHHHHHHHHHHGHGHHGGGHHGHHHHHGGGGGHHGGGGHGHHHGHGGGGGHGHFFEFHHHHHHGHHHHHHHHHHHHHHHHHHHHHHFHHHHHHEHGHHHHHGHHHHHHHGGGGGHHHHHHHHHHHGGGGEFHFGGGGGHGGGGGGGGGGFFFFFFFBAA>A
@M02197:105:000000000-AN6RF:1:1101:19949:10358 1:N:0:1
CATCTGGGCAATTCCTCCGCTTATTGATATGCTTAAGTTCAGCGGGTAGTCCTACCTGATTTGAGATCAAACGTTCAAAGGCTGTCCTCGAGGGACGTTTATGAGCCCCAGCGAACCCCCATCGCTGAAGGTTACCTGGTGAAAAACCACAAGCGTTGATAGTTATCACACCCGTGACGCCACCAAACACTGGCAAGCTGATCCGTTTGAGAGGAGCCGACCGTAGGCCGGCAAGACCCCCAAAGTCCAAGCTCATCACGGCGAACCGTGAGAGTTGAGGTTTTCATGATACTCAAACAGGCATGCCCTTCGGAATAGCCAAAGGGCGCAAGGTGCGTTCAAAGATTCGATGATTCAC
+
CCCCCFFFBFBFGGGGGGGGGGGHHHHHHHHHHHHHHHHHHHHGGGGGGHHHHHHHHHHHHHHHGHHHHHHHGHHHHHHHHHHHHHHHHGGGGGGGGGGHHHHHHHHGGGGHGGGGGGGGGHHGGHGGHHHHHHHHHHHHHHHHHHGGHGHHHHGGGGHHHHHHHHHHHHHGGGGGGGGGGGGGGGGHGGGGHHHGHHHGGGGGHHHHHHHGGGGGGGGHGGHGGGGGGHHFHHECGGGHHHGFG?GHHHHHHHHGGGGGGGGGGGHHHHHHHHHHGFFHFGHHHHHHHHHFHHHGGHHHHGHGGFGGGGHHHFFHHGHHHHGGGGGHHHHGGGGHGGGGGGGGGGFBFFFFFCCBCC
@M02197:105:000000000-AN6RF:1:1101:20216:10569 1:N:0:1
CATCTGGGCAATTCCTCCGCTTATTGATATGCTTAAGTTCAGCGGGTGGTCCTACCTGATTTGAGGTCAAGTTTATCAAATCCAACCCTTATATAGCAGCAGAACCCTCGACCAGATGCAGATATGTATCACATCTTAATGGAGAGGTCGTTACCACTCATGTATTTCAGGGGAGCAGACTAGGCCTGTAACCCCCAAATCCAAGCCACACCTCACGGTGTGGTTGAGACATTAATGACACTCAAACAGGCATGCTCCTTGGATTAACCAAGGAGCGCAAGATGCGTTCAAAGATTCGATGATTCAC
+
CCDDCFFFBFDFGGGGGGGGGGGHHHHHGHHHHHHHHHHHHHHEGGFGGGHHHHHHHHHHHHHHGHHHHHGHHHHHHHHHHHHHHHGGHHHHHHHHHHHHHHHHHHGHHHHHHHHHHHHHHHHHHHHHHHHHHHHHHHHHHHHHHGGHHHGGHGHHHHHHHHHHHHHHHHHHHHGGHHHHHHHHHHHHHHHHHHGGHHHHHHHHHGGGGGHGGHGGGGGGGHHHHHHHHGHHHHHHHHEHGHHHHHHHHHHHHHHHGHHHHHHGHHHHHHHGGEGGHHHHGGGGHGGGGGGGGGGFFFFFFFBCCCC
@M02197:105:000000000-AN6RF:1:1101:5361:10753 1:N:0:1
CATCTGGGCAATTCCTCCGCTTATTGATATGCTTAAATTCAGCGGGTAGTCCTACCTGATTTGAGATCAAACGTTCAAAGGCTGTCCTCGAGGGACGTTTATGAGCCCCAGCGAACCCCCATCGCTGAAGGTTACCTGGTGAAAAACCACAAGCGTAGATAGTTATCACACCCGTGACGCCACCAAACACTGGCAAGCTGATCCGTTTGAGAGGAGCCGACCGCAGGGCCGGCAAGACCCCCAAAGTCCAAGCTCATCACGGCGAACCGTGAGAGTTGAGGTTTTCATGATACTCAAACAGGCATGCCCTTCGGAATAGCCAAAGGGCGCAAGGTGCGTTCAAAGATTCGATGATTCAC
+
CCCCCFFFCFCFGGGGGGGGGGGHHHHGGHHHHHFHHHHHHHHGGGGGGHHHHHHHHHHHHHGHGHHHHHHHGHHHHHHHHHHHHHHHHGGGGGGGGGGHHHHHHHHGGGGHGGGGGGGGGHHGGHGGHHHHHHHHHHHHHGHHHHGGHGHHHGGGGGGHGHGHHGHGHHHGGGGGGGGGGGGGGGGGGGGGGHHHHGHGGGGGGHHGHHHHFFFGGGGGFGHHHGGGGGHGHGGGGGGGHGHGHHHGHHHHHHHHGGGEGGGGGFFGHHHHHHHHHHHGHHHHHHHFHHHHGFEHFGGHHHGHGF?AGDGGHFGHHHHGEHFGGGGGHHHHGGGGHGGGGGGGGGGFFFFFBFBBAAA
@M02197:105:000000000-AN6RF:1:1101:21259:10835 1:N:0:1
CATCTGGGCAATTCCTCCGCTTATTGATATGCTTAAGTTCAGCGGGTAGTCCTACCTGATTTGAGATCGAACGTTCAAAAAGCTGTCTTCACCAAGGAAAGACGTTTATAAGCTCCAGCGAACCTCCGTCACCGAAGGTTACCTGGCAGGCAACCACAAGCGTAAATAGTTATCACACCCGTGACGCCACCAAACACTGGCAGGCTAATTCATTTGAGAGGAGCCGGCTGTGTGCCAGCAAGCCCCCATGTCCAAGCTCTTCATGGCAAACCACAAGAGTTGAGGTGTTCATGATCCTCAAACAGGCATGCCCCTCGGAATAGCCAAGGGGCGCAAGGTGCGTTCAAAGATTCGATGATTCAC
+
CCCCCFFFCFCFGGGGGGGGGGGHHHHHHHHHHHHHHHHHHHHGGGGGGHHHHHHHHHHHHHHHGHHHHGHHGHHHHHHHHGHHHHHHHHHHHHHHGHHHHHHGGGHHHHHHHHHHHHHGGGGGHHHGHHGGHGGGGGHHHHHHHHHHGGGHHHHGGHHHHGGGGHHHHHHHHHHHHHGGGGGGGGGGGGGHGGHHHGHHHHHGHHGHHGHHHFHHHHHGGGGGGHGHGHHGHGHHHHGHGGGGHGHHHHHGHHGGHHHHHHHHHHGHGFFHHHHHHHHHHHHGHHHHHGHHHHHHGHHHHHHHHGHHGGGGGGGHHHHHHHHHHHEECECGGHHHGGGFGGGGGGGGGGGBFFFFFFBBABB
@M02197:105:000000000-AN6RF:1:1101:5884:11119 1:N:0:1
CATCTGGGCAATTCCTCCGCTTATTGATATGCTTAAGTTCAGCGGGTATCCCTACCTGATCCGAGGTCAACCATAGAAAATTGGGGGTTGCTGGCTAGCATCCACCAGGACCCTGTAGCGAGAAGATTTACTACGCTCAGAGCCTGCCGGCACCGCCACTGATTTTAAGGCCCGCCGGATGACTGGCGGGGCCCAAGACCAAGCATTGCTTGAGGGTTGTAATGACGCTCGAACAGGCATGCCCCTCGGAATACCAAGGGGCGCAATGTGCGTTCAAAGATTCGATGATTCAC
+
ABBBBFFBAFBFGFGCGFGGGGDHHHHHHHHGHHGGHHHHGHGGGCGGEHEFFGAGF:C:F<F7GG9;HHH-G:H0EF;0;<HHHE:EEG0:9H9:<<H<)HH;G98FFEHH9.;.;H:GG5GA9FFGH:H0<E;G;:GC:HHH0H,8GGGGGGGGHGGHHHFHHHHHCGFHFGGGGGDGGGFGGCGGGHEAFHFFFAFHGHHHHGE3HGGHGGFHHHHHHHDGGGGFFFGBFGDBCHGECECC?GHHFHFFFGHHHGEECGGHHGGEECHFGGGGGGGGF4BFFFFFABBBA
@M02197:105:000000000-AN6RF:1:1101:28744:11096 1:N:0:1
CATCTGGGCAATTCCTCCGCTTATTGATATGCTTAAGTTCAGCGGGTAGTCCTACCTGATTTGAGGTCAAATTGTCAGAAGCTGTCTCAAAAGAGACCCTTTAGAAGCTGAACCCCATTTATAAAGCTGCTCTTCACAAATGGCGTAGATAATTATCACACCAAAGCAAGCCAACAAAGGTCCCGCTAATGCATTTCAGGAGAGCCGACTTCTGAGAAGCCCGCATACTCCCACATCCAAGCCTGATCAACAGAAAAAGCTGAAAAGGTTGAGAATTTCATGACACTCAAACAGGCATGCTCCTCGGAATACCAAGGAGCGCAAGGTGCGTTCAAAGATTCGATGATTCAC
+
CCCCCFFFCFCFGGGGGGGGGGGHHHHHHHGHHHHHH5GHHHHGGGGGGHHGHHHHHHHHHHHHGHHHHHHHHHHHHHHHHHHHHHHHHHHHHGHHHGHHHHHHHHHHHHHHHHGGGHHHHHHHHHHHHHHHHHHHHHHHHHHHGGGGGHHHHHHHHHHHHHHHHHHHHHGHHHHHHHHGHHHHGHHHHHHHHHHHHHHHHGHGHHHGGGGHGGHHHGGGGGGGGHGGGGHHHHHGGGHHHHHHGGHHGHHFFHHHHHHHHHHHHHFHGGHHHHHGFFHEHHHGFFHHHHHHHGHFGAHGGGGGHHEGHHHHHGCGGGGGHHHHGGGGHGGGGGCGGGGFFBFFFFCCCCB
@M02197:105:000000000-AN6RF:1:1101:5611:11206 1:N:0:1
CATCTGGGCAATTCCTCTGCTTATTGATATGCTTAAGTTCAGCGGGTAGTCCTACCTGATTTGAGATCGAACGTTCAAAAAGCTGTCTTCACCAAGGAAAGACGTTTATAAGCTCCAGCGAACCTCCGTCACCGAAGGTTACCTGGCAGGCAACCACAAGCGTAAATAGTTATCACACCCGTGACGCCACCAAACACTGGCAGGCTAATTCATTTGAGAGGAGCCGGCTGTGTGCCAGCAAGCCCCCAAGTCCAAGCTCTTCATGGCAAACCACAAGAGTTGAGGTGTTCATGATACTCAAACAGGCATGCCCCTCGGAATGGCCAAGGGGCGCAAGGTGCGTTCAAAGATTCGATGATTCAC
+
AABBBFFFBF@FGGGGGGGGGGGHHHHHHHFHHHHHHHHHGHHGGGGGGHHHHFHHHHGHHHHHGHHHHGHHGGHHHHGHHGGGHGHHHHGHHHHHGHHHFHHGGGGHHHHFHHHHGHHGGGGGHHHGHHGGHFFGGGFHHHFHHGGFGFGHHHHGGGGFHGGFGHHHGFHHHH<HHGGGGGGGGGGGGFGGGEFFGGHFHHHGGHHHGHHGGGGHHHGFFFGGGHEHFFFHGGHHHHDA@/FGHEEGBHBCHHGHHFHHGGHFBFEHFGGHHBFHHHHHFHFEGE3HHHHHGFGHGHGHHHHG@FFBGFECEC?HFGFHGHFHG2HGGGGGHGHGGGGGHGGGGGGGGGGFFFFFFFBBAAB
@M02197:105:000000000-AN6RF:1:1101:12332:11449 1:N:0:1
CATCTGGGCAATTCCTCCGCTTATTGATATGCTTAAGTTCAGCGGGTATCCCTACCTGATCCGAGGTCAACCATAGAAAAATTGGGGTTGCTGGCCAGTAACCTTCAGGGACCTATAGCGAGAAATGTACTACGCTCAGGACCTAAAGGCACCGCCACTGTTTTTAAGGCCTGCCGTTGCCGGCAGGGCCCAATACCAAGCAGAGCTTGAGGGTTGAAATGACGCTCGAACAGGCATGCCCCCCGGAATACCAAGGGGCGCAATGTGCGTTCAAAGATTCGATGATTCAC
+
CCCCCFFFCFCFGGGGGGGGGGGHHHHHHHHGHHHHHHHHHHHGGGGGHHHHGHHHHHH0HHHGGGG:HH;HG<H<HHHHHH<HHHGG;GH;HHGHH<;H;HHHH:HHH/9G9HG:HHH;G9GGHHGHHHHHHGGGG9H;HH::HHHH<H<HGGGGGGHHHHHHGHHHHHHHGHHGGGGGHGGGGGGGGGHHHHHGHHGGHGHHGHGGHHGHHHHHHHHGGGGGGHGHHHFFFFHGGGGGGGGHHHGHHGHHHGGGGGGGHHHGGGGGGGGGGGGGGFFFBFFFFBBBBB
@M02197:105:000000000-AN6RF:1:1101:19546:11463 1:N:0:1
CATCTGGGCAATTCCTCCGCTTATTGATATGCTTAAGTTCAGCGGGTAGTCCTACTTGATTTGAGGTCAAATTGTCAGAAGCTGTCTCAAAAGAGACCCTTTAGAAGCTGAACCCCATTTATAAAGCTGCTCTTCACAAATGGCGTAGATAATTATCACACCAAAGCAAGGCAACAAAGGTCCCGCTAATGCATTTCAGGAGAGCCGACTTCTGAGAAGCCCGCATACTCCCACATCCAAGCCTGATCAACAGAAAAAGCTGAAAAGGTTGAGAATTTCATGACACTCAAACAGGCATGCTCCTCGGAATACCAAGGAGCGCAAGGTGCGTTCAAAGATTCGATGATTCAC
+
CCCCCFFFCFCFGGGGGGGGGGGHHHHHHHHHHHHHHHGHHHHGGGGGGHHHHHHHHHHHHHHHGHHHHHGHHHHHHHHHHHHHHHHHHHHHHGHHHGHHHHHFHHHHHHHHHHGGGHHHHHHHHHGHHHHHHHHHHHHHHHHHGGGGGHHHHHHHHHHHHHHHHHHHHHGHHHHHHHHHFHHHHGGGHHHHHHHHHHHHHGGGHHHHHHGHGGHHHGGGGGHFHGGGHGHHHHHHGGHHGHHHHHHHHHHHHHHHHHHHHHHHHHFGHFHHHHHGHEHHGHGDDGFHGHHFFHHHHHGGGFGGHHGCHCHHGHHGGGGGHGHHCGGGHFGGGGGGGGGBFFFFFFBBBBB
@M02197:105:000000000-AN6RF:1:1101:4125:11334 1:N:0:1
CATCTGGGCAATTCCTCCGCTTATTGATATGCTCCTCCGCTTATTGATATGCTTAAGTTCAGCGGGTAGTCCTACCTGATTTGAGATCAAACGTTCAAAGGCTGTCCTCGAGGGACGTTTATGAGCCCCAGCGAACCCCCATCGCTGAAGGTTACCTGGTGAAAAACCACAAGCGTAGATAGTTATCACACCCGTGACGCCACCAAACACTGGCAAGCTGATCCGTTTGAGAGGAGCCGACCGCAGGGCCGGCAAGACCCCCAAAGTCCAAGCTCATCACGGCGAACCGTGAGAGTTGAGGTTTCCATGATACTCAAACAGGCATGCCCTTCGGAATAGCCAAAGGGCGCAAGGTGCGTTCAAAGATTCGATGATTCAC
+
CCBCBFFFCFCFGGGGGGGEGGGHHHHHHHHHHHHHHHGGGGGHHHHHHGHHHHHHHHHHHHHGGGFGGHHHHHHHHHHHHHHHGHHHHHHHGHHHHHHHHHHHHHHHDE>EGEEA?FGHHHD3GHHGD/?FDGGGGGGGCG0/FFFGDHFHFBFFFGGFBGHHHBGDHGHFB?FF9:FFFFHGHHDFGGGGDGDEGGGGGEFGGGFFFGFGGHFCEHHFGGGGHHGBHHHFFGGGCCDDCGHHHCGGGGHGHHHGGGGGHFHFFFFGHHHHGHGHGGGGGGGGGGGHHHHGHHHHHHHHHHFFHHHGHHHGGHGGHHHHHHHHEEEE?GGHHHHHHGHHHHHGGGGGHHHHGGGGHGBGGGGG24BFFDBFFFAABAB
@M02197:105:000000000-AN6RF:1:1101:18955:11438 1:N:0:1
CATCTGGGCAATTCCTCCGCTTATTGATATGCTTAAGTTCAGCGGGTAGTCCTACCTGATTCGAGATCAAACGTTCAAAGGCTGTCCTCGAGGGACGTTTATGAGCCCCAGCGAACCCCCATCGCTGAGGGTTACCTGGTGAAAAACCACAAGCGAAGATAGTTATCACACCCGTGACGCCACCAAACACTGGCAAGCTGATCCGTTGAGAGGAGCCGACCGCAGGACCGGCAAGACCCCCAAAGTCCAAGCTCATCACGGCGAACCGTGAGAGTTGAGGTTTTCATGATACTCAAACAGGCATGCCCTTCGGAATAGCCAAAGGGCGCAAGGTGCGTTCAAAGATTCGATGATTCAC
+
ABBBAFFB44>4FGDGFFFEGGGHGGHHFHGHHHHHHDAGGHGGGGGG1BEGHFHHHHHHGHGGGGFFHHFH1G22BGHD2B3FG33FF1EA/?1?>EFC/BFB3BGAEE/0</>/BD//BGFF/F/CG8?E:HHBGBF11<990F<A<FG9C.?9//;DDCGCCCC;0$=EA@#:#9C99:./CBAFFFFFFFGF<09B00C:A;0A?/E:D+FEEB.9BFG?<B#//@2DF@//<//3GG?B33/B33334B3//>>1/EC?1AF3F34B4233HHFG@5BG5@555GF15355B353EBB1111A12AFD5B3333E3FAA2?GG5AE2CCGGGFGFBGGEGGCFFFFFFABBAA
@M02197:105:000000000-AN6RF:1:1101:19242:11567 1:N:0:1
CATCTGGGCAATTCCTCCGCTTATTGATATGCTTAAGTTCAGCGGGTAGTCCTACCTGATTTGAGATCAAACGTTCAAAGGCTGTCCTCGAGGGACGTTTATGAGCCCCAGCGAACCCCCATCGCTGAAGGTTACCTGGCGAAAAACCACAAGCGTAGATAGTTATCACACCCGTGACGCCACCAAACACTGGCAAGCTGATCCGTTTGAGAGGAGCCGACCGTAGGCCGGCAAGACCCCCAAAGTCCAAGCTCATCACGGCGAACCGTGAGAGTTGAGGTTTTCATGATACTCAAACAGGCATGCCCTTCGGAATAGCCAAAGGCCGCAAGGTGCGTTCAAAGATTCGATGATTCAC
+
CACCCFBFCFCFGGGGGGGGGGGHHHHHGHHHHHGHFHHHHHHGFGGGGHHHHHHHHHHHHHHHGHHGHHHHGHHGHHHHHHHHFFHHHGGGGGGGGGGHHHHHHHHGGGGHGGGGGGGGGHHGGHGGHFHHHHHHHHEHGGGGGHGGHGGHHHGFGFGHGHHHHHHHHHHGGGGGGGGGGGGGGGGGGHGHHHGGGGHGGFFFHGGFFHGHGFFGGGGHGGHHGFGFGGFHFHGFGDDFHHHGHHGHHFHHFHHGEEGGFEGGGGHHGGHHGHHEHFGHHHHHEHHHHGEFFHHFBHHHFHHGEDGE1GHHEHHHFHHHHHGGGEGFHHHGFCGHGGGGGGGGGGFFDFFFFBBAAB
@M02197:105:000000000-AN6RF:1:1101:26437:11590 1:N:0:1
CATCTGGGCAATTCCTCCGCTTATTGATATGCTTAAGTTCAGCGGGTAGTCCTACCTGATTTGAGATCAAACGTTCAAAGGCTGTCCTCGAGGGACGTTTATGAGCCCCAGCGAACCCCCATCGCTGAAGGTTACCTGGTGAAAAACCACAAGCGTAGATAGTTATCACACCCGTGACGCCACCAAACACTGGCAAGCTGATCCGTTTGAGAGGAGCCGACCGTAGGCCGGCAAGACCCCCAAAGTCCAAGCTCATCACGGCGAACCGTGAGAGTTGAGGTTTTCATGATACTCAAACAGGCATGCCCTTCGGAATAGCCAAAGGGCGCAAGGTGCGTTCAAAGATTCGATGATTCAC
+
CCCCAFFF@FCFGGGGGGGGGEFHHGHHHHHHGHHHHHHHCHGGGGGGGHGGHHHHHHHHHHHHGFHHHHHHGHHHHHHHGHHHHHHHHGGGCGGGGGGHHHGHHHHGGGGHGGGGGGGGGHHGGHGG<HGFG:HHHHHGHHFHHGGGHGHHHHGGGGGHGHHHHHGHEHHGGGGGFGGGFGGGGGGGGFGGGGGFEGGGGGGFHHHGGGEGFGFFFGFFFGGFFFGFFFHFHEGCC/E3HHHHGFDHHHFEHHHEEEGGEEF1EGEHGFHGHHHHFFECDBFFFFEHHGGCF3FFFHFHHHGAC??GGGHHHHHGHBFFGFGEE?GHFFCE22GHFGGGGGF2GG4CBF5FFABBBB
@M02197:105:000000000-AN6RF:1:1101:7496:11532 1:N:0:1
CATCTGGGCAATTCCTCCGCTTATTGATATGCTTAAGCTCAGCGGGTAGTCTTACTTGATTTGAGATCGAGTTGAACAACACATAAAGTGTCGTAAAATCCTGCATCAGTCAGCAATGAGGACAATTATCCTTTATGTTAGCTGCAGCAATAGTAATAATCCTGTTTGACGAGGACTAAATAGATATGCTTTTAGCTCAGATAAAAGTCCAGCTGCACCTGCATTTCAAGCCGCCCGCCTACCGGTGAAGGTTGTTGGGATAGCTCAAGTCCACCCTCCTTTTGAAAAAACAAGAGGAGGTTGAGGTGTTTACTGATACTCAAACAAGCATGCTCTTCGGAATACCAAAGAGCGCAATATGCGTTCAAAGATTCGATGATTCAC
+
CCCCCFFFCFCFGGGGGGGGGGGHHHHHHHHHHHHHHGHHHHHGGGGGGHHHHHHHHHHHHHHHGHHHHGGHGHHHHHHHHGHHHHGHFHHHGFHHHHHHHHHHHHHHHHHHHHHHHHHHHHHHHHHHHHHHHHHHHHHHGFHGHHHHHGHHHHHHHHHHHHHHHHHHHHGGGGGHHHHHHHHHHHHHHHHHHHHHHHHHHHHHHHHGHHHGHHHGGHGHHHHHHHHHHHGGGGGGHGGGFGGHHHHHHFEAGGHHHHHHHHHGEHGHHHEE/CGCHCHHBBGHGGHHHHHHHHHHHHHHHHGHGFHHGHGEHHHHHHEGHHHHHHHHGHHHHGGFDFHHFFHHGGHHHFGGGHHHHGGGGHGGGGGGGGGGFFFFFFFACBAB
@M02197:105:000000000-AN6RF:1:1101:22411:11722 1:N:0:1
CATCTGGGCAATTCCTCCGCTTATTGATATGCTTAAGTTCAGCGGGTATCCCTACCTGATCCGAGGTCAACCATAGAAAAATTGGGGTTGCTGGCCAGTAACCTTCAGGGACCTATAGCGAGAAATGTACTACGCTCAGGACCTAAAGGCACCGCCACTGTTTTTAAGGCCTGCCGTTGCCGGCAGGGCCCAATACCAAGCAGAGCTTGAGGGTTGAAATGACGCTCGAACAGGCATGCCCCCCGGAATACCAAGGGGCGCAATGTGCGTTCAAAGATTAGATGATTCAC
+
DDDDDFFFCFDFGGGGGGGGGGGHHHHHHHHHHHHHHHHHHHHGGGGGHHHHHHHHHHH<HHH/G8GHHHH<G<H,HHHHH<<HHHGGGGGHHHG9HHHH;HHHH;<HH;:GGHHHHHGGGGGGHHHHHHH<H;G8GGH;;HH9HHHHHHHHGGGGGGHHHHHHGHHHHHHHGHHGGGGGHGHHGGGHHHHHHHGGHHHHHHHHHHGHHGGHGHHHHHHGGGFFHHGHHHHHFGHFCFFGGGGHHGGHHHHHHGGGGGGHHHHGGGGHGGGGGGGGGGFFFFFFFBAA3A
@M02197:105:000000000-AN6RF:1:1101:11649:11745 1:N:0:1
CATCTGGGCAATTCCTCCGCTTATTGATATGCTTAAGTTCAGCGGGTAGTCCTACCTGATTTGAGATCAAACGTTCAAAGGCTGTCCTCGAGGGACGTTTATGAGCCCCAGCGAACCCCCATCGCTGAAGGTTACCTGGTGAAAAACCACAAGCGTAGATAGTTATCACACCCGCGACGCCACCAAACACTGGCAAGCTGATCCGTTTGAGAGGAGCCGACCGCAGGGCCGGCAAGACCCCCAAAGTCCAAGCTCATCACGGCGAACCGTGAGAGTTGAGGTTTTCATGATACTCAAACAGGCATGCCCTTCGGAATAGCCAAAGGGCGCAAGGTGCGTTCAAAGATTCGATGATTCAC
+
CCCCCFFFCFCFGGGGGGGGGGGHHHHHHHHHHHHHHHHHHHHGGGGGGHHHHHHHHHHHHHHHGHHHHHHHGHHHHHHHHHHHHHHHHGGGGGGGGGGHHHHHHHHGGGGHGGGGGGGGGHHGGHGGHHGGHHHHHHHHHHHHHHGGHGHHHHGGGGGHHHHHHHGGHHHGGGGGGGGGGGGGGGGGGGGGGHHHGHHGFFFGHEHHHHHHGGGGGGFFGGHHHGGFGGHHHHHGGGGGHHHHHHHGHHGBHGGHGGGGGGGGGGGHHHHHGHGHHHHGHHHHHHHHHHHHGHHHHHGFGGHHGGFGFDGGHHHHHHHBHHGGGGGGHHHHGGGGHGGGGGGGCGFFFFFFFFBBBAB
@M02197:105:000000000-AN6RF:1:1101:26656:11770 1:N:0:1
CATCTGGGCAATTCCTCCGCTTATTGATATGCTTAAGTTCAGCGGGTGGTCCTACCTGATTTGAGGTCAAGTTTATCAAATCCAACTCTTATATAGCGGCAGAACCCTCGACCAGATGCAGATATGTATCACATCTTAATGGAGAGGTCGTTACCACTCATGCATTTCAGGGGAGCAGACTAGGCCTGTAACCCCCAAATCCAAGCCACACCTCACGGTGTGGTTGAGACATTAATGACACTCAAACAGGCATGCTCCTTGGATTAACCAAGGAGCGCAAGATGCGTTCAAAGATTCGATGATTCAC
+
DDDDCFFFCFCFGGGGGGGGGGGHHHHHHHHHHHHHHHHHHHHGGGGGGGHHHHHHHHHHHHHHGGHHHHHHHHHHHHHHHHHGHHHHHHHHHHHHHGGGGGGHHHGHHHHHHGHHHHHHHHHHHHHHHHHHHHHHHHHHHHHHGGGHHGGGHGHHHHHHHHHHHHHHHHHHGGGGHHHHHHHHHH6GHHHHHGGGHGGGGGHHHGGHHGHGGHGGGGHGGHHHHHHHGFFHHHFFGDGHGHGHFFHHGFGHHHHHGHHGHHHHHHHHHHHE?GFGHGHGGGGGHGGGGGGGGGGBFFFFFFBBAAA
@M02197:105:000000000-AN6RF:1:1101:26305:11838 1:N:0:1
CATCTGGGCAATTCCTCCGCTTATTGATATGCTTAAGTTCAGCGGGTAGTCCTACCTGATTTGAGATCGAACGTTCAAAAAGCTGTCTTCACCAAGGAAGGACGTTTATAAGCTCCAGCGAACCTCCGTCACCGAAGGTTACCTGGCAGGCAACCACAAGCGTAGATAGTTATCACACCCGTGACGCCACCAAACACTGGCAGGCTAATTCATTTGAGAGGAGCCGGCTGTGCACCAGCAAGCCCCCAAGTCCAAGCTCTTCATGGCGAACCACAAGGGTTGAGGTGTTCATGATACTCAAACAGGCATGCCCCTCGGAATAGCCAAGGGGCGCAAGGTGCGTTCAAAGATTCGATGATTCAC
+
BBBBBFFFBFAFGGGGGGGGGGGHHHHHHHHHHHHHHHHHHHHGGGGGGHHHHHGHHGHHHHHGGHHHHGHHGHFHHHHHHGFHHHHHHHHHHHHHGHHHGHHGGGHGHHHHHHHHHHHGGGGGHHHGHHGGHGGGGGFGHHHGHHHGGGGHHHHGGHHHHGGGGEHHHHHHHHHHHHGGGDDFGGGGFGGGGHHHGGHHGHHGHHGHGHHHGFFHHGHGGGGGGHFGFHFHFFHFHFFHGGF@EGGHHHHGHHGHGHHHBEGGFCEGGHGGGHHHGHHG3FHFHGFEHHHHFHGGGHHGE@GFHHHHGEGCGGEFHHHHGFHFGFA2GGGEC5HHEFGGHGGCFGBCGGGFFFFFFFAABAA
@M02197:105:000000000-AN6RF:1:1101:19876:11991 1:N:0:1
CATCTGGGCAATTCCTCCGCTTATTGATATGCTTACTTCAGCGGGTGGTCCTACCTGATTTGAGGTCTAGTTTATCAAATCCAACTCTTATATAGCGGCAGAACCCTCGACCAGATGCAGATATGTATCACATCTTAATGGAGAGGTCGTTACCACTCATGCATTTCAGGGGAGCAGACTAGGCCTGTAACCCCCAAATCCAAGCCACACCTCACGGTGTGGTTGAGACATTAATGACACTCAAACAGGCATGCTCCTTGGATTAACCAAGGAGCGCAAGATGCGTTCAAAGATTCGATGACTCAC
+
AABBAFFFBFBFGGGGGGGGGGGHHHHHHGHFFHHHHHHHFHGEGGGGDHGGHGFHFFHHHHFFHHHHHHHHHHHFDFHFHHGGHHH9HHGFHGEGGGGCGGHHHGHHGGGGGHHHHHHHHHHHHBGFHGHHHHHHGHHHHGGGGGFGHHGHGFHHHHHHHHHHHHGHHHHGDFGHHHHHHFGHHHGHGHHHHHGGGGGGGGGHEGGGGGGGGGGGGFGGHHHHGHHHFHHGHHGHGFAFBGHGFHHFFFGHHHFEFCEFHGHCHHHHHFFGGGGHHGHAEEACFFCGGGGCGGFFFFFFFA@AA?
@M02197:105:000000000-AN6RF:1:1101:18225:12087 1:N:0:1
CATCTGGGCAATTCCTCCGCTTATTGATATGCTTAAGTTCAGCGGGTAGTCCTACCTGATTTGAGATCAAACGTTCAAAGGCTGTCCTCGAGGGACGTTTATGAGCCCCAGCGAACCCCCATCGCTGAAGGTTACCTGGTGAAAAACCACAAGCGTAGATAGTTATCACACCCGTGACGCCACCAAACATTGGCAAGCTGATCCGTTTGAGAGGAGCCGACCGCAGGGCCGGCAAGACCCCCAAAGTCCAAGCTCATCACGGCGAACCGTGAGAGTTGAGGTTTTCATGATACTCAAACAGGCATGCCCTTCGGAATAGCCAAAGGGCGCAAGGTGCGTTCAAAGATTCGATGATTCAC
+
CCCCBFFFCFCFGGGGGGGGGGGHHHGHHHHHHHHGHHHHHHGGGGGGGHFHHHHGHHHHHHHHGGHHHHHHGHHHGHHHGHHHHHHHHGGGGGGGGGGHHHHHHHHGGGGHGGGGGGGGGHHGGHGGHHHFGHHHHFGGHGHHHHGGHGEFHHGGGGGFFHGGGHEHHHGGGGDGGGGGGGGGEGGGGGGGGGGHGHHGGGGGGHGGHGFGFDGFFFFFFFFFHGFGGGHGEHHF?FGGHGHGGHBCHEHHGHHHEGE/GGE?FBAHHHFFGGEHHFHGGHFHHHHGFHFHGGFGHGHGBFEHGEGFGGGFGHED3HHHHHFEE2?EGHHHGGGFFGGBFGGGAGGC45FFFFAAA>A
@M02197:105:000000000-AN6RF:1:1101:7953:12225 1:N:0:1
CATCTGGGCAATTCCTCCGCTTATTGATATGTTTAAGTTCAGCGGGTAGTCCTACCTGATTTGAGATCAAACGTTCAAAGGCCGTCCTCGAGGGACGTTTATGAGCCCCAGCGAACCCCCATCGCTGAAGGTTACCTGGTGAAAAACCACAAGCGTAGATAGTTATCACACCCGTGACGCCACCAAACACTGGCAAGCTGATCCGTTTGAGAGGAGCCGACCGTAGGCCGGCAAGACCCCCAAAGTCCAAGCTCATCACGGCGAACCGTGAGAGTTAAGATTTTCATGATACTCAAACAGGCATGCCCTTCGGAATAGCCAAAGGGCGCAAGGTGCGTTCAAAGATTCGATGATTCAC
+
CDCCCFFFCFCFGGGGGGGGGGGHHHHHHHHHHHHHHHHHHHHGGGFGGHHHHHHHHHHHHHHHGHHHHHHHGHHHHHHHHHHGGGGGHGGGGGGGGGGHHHHHHHHGGGGHGGGGGGGGGHHGGHGGHHHHHGHHHHHHHHHHHHGGHGHHHHGFGGGHHHGHHHHHHHHGGGGGGGGGGGGGHHGGGGGHHGHHHGGGGGGHHEFHHHHHGGGGGGGHGGHGGGGGGHGHHHGGGGGHHHGHHHGHFEHHHHHGGGGGGGGGGGHHHHHHHHGHHHHGFFHHHHHHHHGGGHHHHHHHGHHGFGGGEGHGHGHHHHGBGHGGGGGHHGHGGGGHGGCGFCGGGGFBFFFFFAAA3A
@M02197:105:000000000-AN6RF:1:1101:19341:12167 1:N:0:1
CATCTGGGCAATTCCTCCGCTTATTGATATGCATCCTCCGCTTATTGATATGCTTACTTCCTCTAAATGACCAAGATCCTCCGCTTATTGATATGCTTACTTGATTTGAGATCGAGTTGAACAACACATAAAGTGTCGTAAAATCCTGCATCAGTCAGCAATGAGGACAATTATCCTTTATGTTAGCTGCAGCAATAGTAATAATCCTGTTTGACGAGGACTAAATAGATATGCTTTTAGCTCAGATAAAAGTCCAGCTGCACCTACATTTCAAGCCGCCCGCCTACCGGTGAAGGTTGTTGGGATAGCTCAAGTCCACCCTCCTTTTGAAAAAACAAGAGGAGGTTGAGGTGTTTACTGATACTCGAACAAGCATGCTCTTCGGAATACCAAAGAGCGCAATATGCGTTCAAAGATTCGATGATTCAC
+
CCCCBFFFCFCFGGGGGGGGGGGHHHHHHHHGHHHHHHHGGGGGHHHGGHHHHHHHHHHHHHHGHHHHHHHHHHHHHHHHHHGGGGGHHHHHHHHHHHHHHHHHHHHHHGHGHHGEHGHHHHHHHHGGHFHHHHHHHGGHHHHHHHHHHHHHHHHHHGGHGHHHHHHHHHHHHHHHHHHHHHHHHGHHHGHHHFHHHHHHHHHHHHHHHHHHHGHGGGGFHHHHHHHGHHHHHHHHFFFFFFFFEFFBGGGGGGFFFFFFBBGGGGGGGGGGGGGGGGGGGHGGCCGGHGHGHHGHHGGHHHHHGFGHHHHGHGHFFEGGHGGHHFGFHGGHHGEHHHHHHHGHHFHHHGHHHFHHGHHHHHHHHGHHHHHHGHHHHHCGGGGHHHGHFHHHHCGFGGHGHCGGGGGGGGGGGGGGGFFFFFFFBBBAB
@M02197:105:000000000-AN6RF:1:1101:4688:12237 1:N:0:1
CATCTGGGCAATTCCTCCGCTTATTGATATGCTTACTTTCAGCGGGTAGTCCTACCTGATTTGAGATCAAACGTTCAAAGGCTGTCCTCGAGGGACGTTTATGAGCCCCAGCGAACCCCCATCGCTGAAGGTTACCTGGTGAAAAACCACAAGCGTAGATAGTTATCACACCCGTGACGCCACCAAACACTGGCAAGCTGATCCGTTTGAGAGGAGCCGACCGTAGGCCGGCAAGACCCCCAAAGTCCAAGCTCATCACGGCGAACCGTGGGAGTTGAGGTTTTCATGATACTCAAACAGGCATGCCCTTCGGAATAGCCAAAGGGTGCAAGGTGCGTTCAAAGATTCGATGATTCAC
+
BBBBBFFFBFCFGGGGGGGGGGGHHHHHHHHHHHHHHHHFHHHGGCEGGHHHHHHHHHGHHHHHGHHHHFGHGHHHHHGHHHHHHHHHHGGGGGGGGGGHHHHHHHFEGGGGGEGCGGGGCHHGGHGGFHHFGHHHGHHFGHFHHHGGHGHHGEDDFFGHGHHHHHFHFHFDGGADEGGGGGGGGHHGGGHHGHHHGGFGFGGGGGGGFHHFFFFFFFGGGGFGGFGGGFFFFFFCC?GFHGFHFFFGHHGFFFGACEEDEE1EFEEGF13EHGGFHHGHHHGHFHBF5F5EABBFGHGFBHFGGGDCCGHHEHHHGGFFFGGGHHHHGGG2EAAHGFGBGGE2FFCBFFFFFBBBAB
@M02197:105:000000000-AN6RF:1:1101:8762:12313 1:N:0:1
CATCTGGGCAATTCCTCCGCTTATTGATATGCTTAAGTTCAGCGGGTATCCCTACCTGATCCGAGGTCAACCACTGTTGTTTGGACTAAATGGGGGGTCCAGTGGCTCAGGATATGACTTGGATAAGACTAGTATAGCATTTTAAAACACTCCTGGAATCTATTACCATGGTCCACTTTTCTGGCCTATTCATTTCAGCAGAGTAAGACAAAGTAGTGTTAGTACTATCCACTTCTACCAATACCACATGATATGTGAGTCGGTTTTTAGTGACGCTCGAACAGGCATGCCCTAAGGAATACCAAAGGGCGCAATGTGCGTTCAAAGATTCGATGATTCAC
+
CCCCCFFFCFDFGGGGGGGGGGGHHHHHHHHHHHHGHHHHHHHGGGGGHHHHHHHHHHHHHHHGGGGHHHHHGGHHHHHHHHHGHHHHHHHHHHGGGGGHHHHHHGHHHHHHHHHHHHHHHHHHHHHHGHHHHHHGHHGGHGHHGGGGGGGHHHHHHHGHHHHHHHFFFFHHHGHGHHHGHGFHFFFFFHHHHHHHHHHHHHHGHHHHHHHGHHHGHHHHHHGGFHFHHHFHHHHFDHHHGHHGHHHHHHHHHHHHGGGGGGGFGHHHHGGGGGGHHGHHHHHHHHHGHHHHHGHHGHHGHHHHHGGGGGHHHHGGGFGGGGGGGGGGGFFFFFFFA@CBB
@M02197:105:000000000-AN6RF:1:1101:21950:12440 1:N:0:1
CATCTGGGCAATTCCTCCGCTTATTGATATGCTTAAGTTCAGCGGGTATCCCTACCTGATCCGAGGTCAACCACTGTTGTTTGGACTAAATGGGGGGTCCAGTGGCTCAGAATATGACTTGGATAAGACTAGTATAGCATTTTAAAACACTCCTGGAATCTATTACCATGGTCCACTTTTCTGGCCTATTCATTTCAGCAGAGTAAGACAAAGTAGTGTTAGTACTATCCACTTCTACCAATACCACATGATATGTGAGTCGGTTTTTAGTGACGCTCGAACAGGCATGCCCTAAGGAATACCAAAGGGCGCAATGTGCGTTCAAAGATTCGATGATTCAC
+
CCCCCFFFBFCFGGGGGGGGGGGHHHHHHHHHHHHHHHHHHHHGGGGGHHHHHHHHHHHHHHHGGGGHHHHHGGHHHHHHHHHGHHHHHHHHHHGGGGGHHHHHHGHHHHHHHHHHHHHHHHHHHHHHGGHHHHHHGHHHHHHHHGGGGGGHHGHGHHGHGHHGGGHFGGHGHGFHHHHHGFFGHGHFFHHFHHHHHHHHHHHHHGHHHGHHHHHHHHHGHHHHHHHFHHHHHHHHGHHHHHGHHHHHHHFHHHHHGGGGGGGHHHHHHGECGGGHHGHHHHHHHHHGHHHHHHHHHHHHHHHHHGGGGGHHHHGEEGHGGGGGGGGGGFFFFFFFCCCCC
@M02197:105:000000000-AN6RF:1:1101:16950:12321 1:N:0:1
CATCTGGGCAATTCCTCCGCTTATTGATATGCTTAAGTTCAGCGGGTAGTCCTACCTGATTTGAGGTCAAACATAAAGGAAGACAGTCTCCTGTCGACGTATTAGAGGCACGAGACCTTCATTCATGCACTTCAGCACACGGCGATCATTATCACACCGAAAGCCTTGTCATGCAAACTCAAAAGTCCACGCAAGCCAATGCATTTCAGGAGAGCCCAAGTCCTAGACGCAAAGTCCAGGTCTCTGGCAGCCCCCACTATCCAAGCTCCCCCTTGAAACAAATCAAGAGAGGTTGAGAATTTCATGACACTCAAACAGGCATGCTCCTCGGAATACCAAGGAGCGCAAGGTGCGTTCAAAGATTCGATG
+
DDEDDFFFCFEFGGGGGGGGGGGHHHHHHHHHHHHHHHHHHHHGGGEGGHHHHHHHHHGHHHHHGGHHHHHHHHHHHHHHHHHHHHHHHHHHHHHGHGGGHHHHHHHHGGHGGGGGGHHHHHHHHHHHHHHHHHGHHHHHGGGGGGGGHHHHHHHHHGGGGGGHHHHHHHHHHHHHHHHHHHHHHHHHHHGGHGHHHHHHHGHHGHHHHHGGHHGHHHHGFFHGFGFGHGHHHHFFHHGHFAFHHHGGGGGGGHHGHHHFGHHHGEEGGGHFHGHHFHHHHHGHHHHHHHHHHHHHFHF5HGHHHHFHGGHGHHHHHHHFGGHGFEGDHGHHHFEHHHGGGGGGHHFFGGFGGCGGGFFFBFFFBBBBB
@M02197:105:000000000-AN6RF:1:1101:23293:12381 1:N:0:1
CATCTGGGCAATTCCTCCGCTTATTGATATGCTTAAGTTCAGCGGGTGGTCCTACCTGAATTGAGGTCAAGTTTATCAAATCCAACTCTTATATAGCGGCAGAACCCTCGACCAGATGCAGATATGTATCACATCTTAATGGAGAGGTCGTTACCACTCATGCATTTCAGGGGAGCAGACTAGGCCTGTAACCCCCAAATCCAAGCCACACCTCACGGTGTGGTTGAGACATTAATGATACTCAAACAGGCATGCTCCTTGGATTAACCAAGGAGCGCAAGATGCGTTCAAAGATTCGATGACTCAC
+
EEEEDFFFCFCFGGGGGGGGGGGHHHHHHHHHHHHHHHHHHHHGGGGGGGHHHHHHHHHHHHHHHHHHHHHHHHHHHHHHHGHHHHHHHHHHHHHHHGGGGGGHHHGHHGGGGHHHHHHHHHHHHHHHHHHHHHHHHHHHHHHHHGGHHGGGGGHHHHHHHHHHHHHHHHHHHHHHHHHHHHHHHHHHHHHHHHGGHGHGGGHHHGGHHGHGGHHGGGHGGHHHHHHHHHHHHHHHHHHHGHHHGGHGGHHHHHHHGHGHHHHHGHHHHHHGGGGGHHHHGGGGGGGGGGGGGGGFFFFFFFCCCCC
@M02197:105:000000000-AN6RF:1:1101:28216:12487 1:N:0:1
CATCTGGGCAATTCCTCCGCTTATTGATATGCTTACGTTCAGCGGGTGGTCCTACCTGATTTGAGGTCAAGTTTATCAAATCCAACTCTTATATAGCAGCAGAACCCTCGACCAGATGCAGATATGTATCACATCTTAATGGAGAGGTCGTTACCACTCATGTATTTCAGGGGAGCAGACTAGGCCTGTAACCCCCAAATCCAAGCCACACCTCACGGTGTGGTTGAGACATTAATGACACTCAAACAGGCATGCTCCTTGGATTAACCAAGGTGCGCAAGATGCGTTCAAAGATTCGATGATTCA
+
CCCCCBFFCFCFGGGGGGGGGGGHHHHHHHHHHHHHGHHHHHHGGGGGGGHHHHHHHHHHHHHHGHHHHHHHHHHHGHHHFHHGHHHHHHHHHHHHHHHHHHHHHHGHHGGGGGHHHGHGHHHHHHHHHHHHHHHHHHHHHHHHHGGHHHGGHGHHHHHHHHHHHHHHHHGHHHGGHHHHHHGHHGHGHHHHHHGHGGHHHHHHHGGGGGGGGHHGGGHGGGHHHHHHHHHHHHHHGHHHGHFFHHHHGHHHHEGAGHGHHHHHFHHGHHGGGGGGFFHHGGGEGGGFFGFGGGC4FBFFFBBAAA
@M02197:105:000000000-AN6RF:1:1101:14429:12735 1:N:0:1
CATCTGGGCAATTCCTCCGCTTATTGATATGCTTACGTTCAGCGGGTAGTCCTACCTGATTTGAGGTCAAATTGTCAGAAGCTGTCTCAAAAGAGACCCTTTAGAAGCTGAACCCCATTTATAAAGCTGCTCTTCACAAATGGCGTAGATAATTATCACACCAAAGCAAGGCAACAAAGGTCCCGCTAATGCATTTCAGGAGAGCCGACTTCTGAGACGCCCGCATACTCCCACATCCAAGCCTGATCAACAGAAAAAGCTGAAAAGGTTGAGAATTTCATGACACTCAAACAGGCATGCTCCTCGGAATACCAAGGAGCGCAAGGTGCGTTCAAAGATTCGATGACTCAC
+
DDDDDFFFDFDFGGGGGGGGGGGHHHHHHHHHHHHHGHHHHHHGGGGGGHHHHHHHHHGHHHHHGHHHHHHHHHHHHGHHHHHHHHHGHHHHHGHHHGHHHHHHGHGHHGHHHHGGGHHHGHGHHHHHHGHHHHHHHHHHHHHHGGG0GGHHHHHHHHHHHGHGHHHHFHGHHHHHHHHHGHGHHHHGGHHHHHHHHHHHHGHGHHHHHHHHGHGGGGGGGGGGHGGGHGGHFHHHGFHHHHHFHHHGHHHHHHHHHGHHHHHHHHHHHGHHHHHGFHHHHHHHGGGHHHGHHHGHHHHGGGGDHHHHGEBHGHHGGGGGHHFHGGGGHGGGGGGGGGGFFFFFFFBBBBB
@M02197:105:000000000-AN6RF:1:1101:24275:12635 1:N:0:1
CATCTGGGCAATTCCTCCGCTTATTGATATGCTTAAGTTCAGCGGGTAGTCCTACCTGATTTGAGGTCAAATATGATGCAAGGTTTTGTCCGAAGACCATTGTAAGCGGACTTTGAGGGTCGGACGACAGCGCAACGTCATTATCACACTGATGTCCGGAATCCAAAGGTTGAATTCCGCTGATGCATTTGAGAGGAGCCGACCTTCGCCAGCACGCTCCAAGTCCAAGCCCCGAATAGAAACAAATCGATTCGGGGTTGAGAATTTAATGACACTCAAACAGGCATGCTCCTCGGAATACCAAGGAGCGCAAGGTGCGTTCAAAGATTCGATGATTCAC
+
BBBBABDFAFAFF5FGGGGFGGGHHHFGDEFGFFEGHFFG5FGE?EAAFGFGHHHGHGEGGHF51BFGEHHHFGFFHHGHHGGHEGFCGHHFGGGGHFFFHFHHHHHGGCFGHHHFEHGEF@EEEGDGGGHGGCCGGGGGGGHHHFFGFHHFHHGFHFFC:FGFCC0GHCGGGGGGFDFEFGHHGGGGFGHHFGECFAEEGGBBFFFDFHGDEFGFHHGFGFFFFFFFFEACFGE?BHFHHFEFGHGHGFCE@GGHHFGGHGFFFGDFHHHHGHFGHGGAFHFFHHHGGCEAEFHDFE5GCHFBEB2CGFFGCEEEFFFGGG5GDAFGFCBFFFFAA>3>
@M02197:105:000000000-AN6RF:1:1101:22267:12751 1:N:0:1
CATCTGGGCAATTCCTCCGCTTATTGATATGCCTAAGTTCAGCGGGTAGTCCTACCTGATTTGAGATCAAATGTTCAAAGGCTGTCCTCGAGGGACGTTTATGAGCCCCAGCGAACCCCCATCGCTGAAGGTTACCTGGTGAAAAACCACAAGCGTAGATAGTTATCACACCCGTGACGCCACCAAACACTGGCAAGCTGATCCGTTTGAGAGGAGCCGACCGTAGGCCGGCAAGACCCCCACAGTCCAAGCTCATCACGGCGAACCGTGAGAGTTGAGGCTTTCATGATACTCAAACAGGCATGCCCTTCGGAATAGCCAAAGGGCGCAAGGTGCGTTCAAAGATTCGAT
+
CDDDDFFFCFBFGGGGGGGGGGGHHHHHHHHHHHHHHHHHGHHGGGEFGHHHHHHHHHHHHHHHGHHHHHHHHGGHHHHHHHHHHHHHHGGGGGGGGGGHHHHHHHHGGGGHGGGGGGGGGHHGGHGGHHHHHHHHHHHHHHHHHGGGHGHHHHGGGGGHHHHHHHHHHHHGGGGGGGGGGGGHHHGGGHGHHHHHGHHGGGGHHGGHHHHHGGGGGGGGGGGHGGGGGHGFHFGFGGGGFGHGHHGHHGHHGHHGGGGGGGGGGGHHHHHHHHHHHHHHHHHHHHHHHEHFFHHHHHHHFGHGFGGGGGCHHHHHHGHHFHGGGGGHHGGGGGGGGGGFFFFCFFCBCCB
@M02197:105:000000000-AN6RF:1:1101:3189:12754 1:N:0:1
CATCTGGGCAATTCCTCCGCTTATTGATATGCTTAAGTTCAGCGGGTAGTCCTACCTGATTTGAGATCAAACGTTCAAAGGCTGTCCTCGAGGGACGTTTATGAGCCCCAGCGAACCCCCATCACTGAAGGTTACCTGGTGAAAAACCACAAGCGTAGATAGTTATCACACCCGTGACGCCACCAAACACTGGCAAGCTGATCCGTTTGAGAGGAGCCGACCGCAGGGCCGGCAAGACCCCCAAAGTCCAAGCTCATCACGGCGAACCGTGAGAGTTGAGGTTTTCATGATACTCAAACAGGCATGCCCTTCGGAATAGCCAAAGGGCGCAAGGTGCGTTCAAAGATTCGATGATTCAC
+
CCCCCFFFCFCFGGGGGGGGGGGHHHHHHHHHHHHHHHHHHHHGGGGGGHHHHHHHHHHHHHHHGHHHHHHHGHHHHHHHGHHHFHHHHGGGGGGGGGGHHHHHHHHGGGGHGGGGGGGGGHHHHHHHGHHGGHHHHHHHHGHHGHGGHGHHHHGGGGGHHHHHGHHHHHGGGGGGGGGGGGGGGGGGGGGGGHHGHGHGGGGGHGGHHHHHGGGGGGGFGGHHHGGGGGHFFGHGGGGGGGHGHFF?HHHEGHHHGEEGGGGGGFDHFEHHHHGHHHHGHHHHHGHGGGHHGHHHHHHHHHGCFEDDGCGFHHHHHCGGHHHGGGGGHGHHGGGGHGGGGGGGGGGFFBFFFFAA?BB
@M02197:105:000000000-AN6RF:1:1101:18425:12786 1:N:0:1
CATCTGGGCAATTCCTCCGCTTATTGATATGCTTACTTCCTCTAAATGACCAAGGTCCTCCGCTTATTGATATGCTTAAGTTCAGCGGGTATCCCTACCTGATCCGAGGTCAACCATAGAAAAATTGGGGTTGCTGGCCAGTAACCTTCAGGGACCTATAGCGAGAAATGTACTACGCTCAGGACCTAAAGGCACCGCCACTGTTTTTAAGGCCTGCCGTTGCCGGCAGGGCCCAATACCAAGCAGAGCTTGAGGGTTGAAATGACGCTCGAACAGGCATGCCCCCCGGAATACCAAGGGGCGCAATGTGCGTTCAAAGATTCGATGATTCAC
+
CBCCCFFFCFCFGGGGGGGGGGGHHHHHHHHHHHHHHHHHHHHHHHHHHHHHHHGHHIHIHGGGGGHHHHHHHHHHHHHGGHHHHHGGGGGHHHHHHHHHH<<HHH5GGGHHHH<G<H,HHHHHHHHHH9GGGHHHFDHHH;H;HHHHH9HH;GGG:H;;HHGG9GGHHHH:H<<HGG;G;HH;HH:HH;H.HHHGGGGGGGGGGGGGGGFGGGGGGGGGGGGGGGGHFGFHGHHHHGGHHGHHHHFFHHHGHFGHHHGHHHGGGGGFGGHHHEGHHGHGGGGGE2HGGHFHHGHFHGGGGGHHHHGGGGHGGGGGGGGGGFFFFFFFCCBBC
@M02197:105:000000000-AN6RF:1:1101:21910:12986 1:N:0:1
CATCTGGGCAATTCCTCCGCTTATTGATATGCTTAAGTTCAGCGGGTAGTCCTACCTGATTTGAGATCAAACGTTCAAAGGCTGTCCTCGAGGGACGTTTATGAGCCCCAGCGAACCCCCATCGCTGAAGGTTACCTGGTGAAAAACCACAAGCGTAGATAGTTATCACACCCGTGACGCCACCAAACACTGGCAAGCTGATCCGTTTGAGAGGAGCCGACCGTAGGCCGGCAAGACCCCCAAAGTCCAAGCTCATCACGGCGAACCGTGAGAGTTGAGGTTTTCATGATACTCAAACAGGCATGCCCTTCGGAATAGCCAAAGGGCGCAAGGTGCGTTCAAAGATTCGATG
+
ABBBAFDFAFAFGGGGGGGGGGGHHHGHHHHHHHHHHHHHHHHGGGGGGHHHHHHHHHHHHHHHGHHHHHHGGGHHHHHHEHHFHHCFHDD?FCEGGEFCGHFHFFFFFGGHGEEGGDDDGHFDFHGBFGGFFGFGGHHFGHFFFHFBFEEHHFFFEFFHFFDDHGFHHHHGFGAGFGFDGGGHHHGGGGGGHHHGGHGGGFGGHFHGFFHHFFEDEFCHGGHDFGGGGFHHHEGCCGGFEHHHFBAFFBHHHBGF//FE/@GFFGGFEHHHHG@3FFEEHG5EHHHHHGGFAHHHGEFHHHHGGEDEEAFFGHHHFGABF3AE2FE45HFFFF?GGGGG@FFAFFFBBBBA
@M02197:105:000000000-AN6RF:1:1101:21131:13162 1:N:0:1
CATCTGGGCAATTCCTCCGCTTATTGATATGCTTAAGTTCAGCGGGTAGTCCTACCTGATTTGAGATCGAACGTTCAAAAAGCTGTCTTCACCAAGGAAAGACGTTTATAAGCTCCAGCGAACCTCCGTCACCGAAGGTTACCTGGCAGGCAACCACAAGCGTAAATAGTTATCACACCCGTGACGCCACCAAACACTGGCAGGCTAATTCATTTGAGAGGAGCCGGCTGTGCACCAGCAAGCCCCCAAGTCCAAGCTCTTCATGGCGAACCACAAGAGTTGAGGTGTTCATGATACTCAAACAGGCATGCCCCTCGGAATAGCCAAGGGGCGCAAGGTGCGTTCAAAGATTCGATGACTCAC
+
BBCBBFBFAFCFGGGGGGGGGGGHHHGGHGHHHHHGHHHHHGHGGGGGGHHHHHHGGHHHHHHHGGHHHGHHGHHHHHHHHGHHHHHHHHHHHHHHGHGHHHHGGGHHHHHGHHHHHHHGGGGGHHHGHHGGHGGGGGHHGHHHHHHHGGGHHHHGGHGGHGGGGHHHHHHHHHHHHHGGGGGGGHGGGGHHGEGGHHHFHHHHHHHHGHHHHFHHHGFEGGFFGHHGGHHHGHHHHHGHGGGFAFHHHHHGGHHFHHHFHHGGGGGHEGGHHFHHHHGFHHHGGHHHHHHHHHHHGHHHHHGHHHGHGGFFGGGHGGHHGHGHHHHEGGGGGGHHGGFECGFGFGGGCGGFFFFFFFABBBB
@M02197:105:000000000-AN6RF:1:1101:3454:13300 1:N:0:1
CATCTGGGCAATTCCTCCGCTTATTGATATGCTTACGTTCAGCGGGTAGTCCTACCTGATTTGAGATCAAACGTTCAAAGGCTGTCCTCGAGGGACGTTTATGAGCCCCAGCGAACCCCCATCGCTGAAGGTTACCTGGTGAAAAACCACAAGCGTAGATAGTTATCACACCCGTGACGCCACCAAACACTGGCAAGCTGATCCGTTTGAGAGGAGCCGACCGTAGGCCGGCAAGACCCCCAAAGTCCAAGCTCATCACGGCGAACCGTGAGAGTTGAGGTTTTCATGATACTCAAACAGGCATGCCCTTCGGAATAGCCAAAGGGCGCAAGGTGCGTTCAAAGATTCGATGACTCAC
+
CCCCCFFFCFCFGGGGGGGGGGGHHGHHHHHHHHHHGHGHHHHGGGGFGHHHHHHHHHHHHGHHGHHHHHHHGHHHHHHHHHGHHHHHHGGGGGFGGGGHHHHHGHHGGGGHGGGGGGGGGHHGGHGGHHHGHHHHHHHHHHHHHHGGHGHHHHGFGGGHHGGHHHHHHHHGGGGGGGGGGGGGGGHHHGGHHHHGGHGGGFFGGGHHGHHHGGGGGGGGFGHHFFGGGGFFHHGGGFGGGHHHHH?GHHGGHHHGGGGGGGGF?GGHHHHGHHHHHHGHHHHGHHGHHHFGGGHHGGHHHGHGGGCGGFHHHHHGHHHHHGEGGGGHGF4CFGGGGGGGGGGGGFFFFFFFFBBABB
@M02197:105:000000000-AN6RF:1:1101:26314:13505 1:N:0:1
CATCTGGGCAATTCCTCCGCTTATTGATATGCTTAAGTTCAGCGGGTAGTCCTACCTGATTTGAGATCAAACGTTCAAAGGCTGTCCTCGAGGGACGTTTATGAGCCCCAGCGAACCCCCATCGCTGAAGGTTACCTGGTGAAAAACCACAAGCGTAGATAGTTATCACACCCGTGACGCCACCAAACACTGGCAAGCTGATCCGTTTGAGAGGGGCCGACCGTAGGCCGGCAAGACCCCCAAAGTCCAAGCTCATCACGGCGAACCGTGAGAGTTGAGGTTTTCATGTTACTCAAACAGGCATGCCCTTCGGAATAGCCAAAGGGCGCAAGGTGCGTTCAAAGATTCGATGATTCAC
+
CCCCCFFFCFCFGGGGGGGGGGGHHGHHHHHHHHHHHHHHHHHGGGGGGHHHHHHHHHHHHHHHGHHHHHHHGHHHHHHHHHHHHHHHHGGGGGGGGFGHHHHHHHHGGGGHGGGGGGGGGHHGGHGGHHHHHHHHGHHGHHHHHHGGHGHHHHGGGGGHHHHHHHHHHHHGGGGGGGGGGGGGGGGGGGHGGHHGHHHGGGGGHFFHHHGGFGGGGGGHFGHHGGGFGHHHHFGDGGGHHGHHHHGHGHFGHHHGGGGGGGGGEGHHGHHHHHGGHHGGBHEHHHHHHGFGHHHHHHHHHHHEGGGGGGHGHHHGHHGHHHGGGGGHHHHGGGGHGFGGGFGGGGFFFFFFFCCBBC
@M02197:105:000000000-AN6RF:1:1101:14128:13389 1:N:0:1
CATCTGGGCAATTCCTCCGCTTATTGATATGCTTAAGTTCAGCGGGTAGTCCTACCTGATTTGAGATCAAACGTTCAAAGGCTGTCCTCGAGGGACGTTTATGAGCCCCAGCGAACCCCCATCGCTGAAGGTTGCCTGGTGAAAAACCACAAGCGTGGATAGTTATCACACCCGTGACGCCACCAAACACTGGCAAGCTGATCCGTTTGAGAGGAGCCGACCGCAGGGCCGGCAAGACCCCCAAAGTCCAAGCTCATCACGGCGAACCGTGAGAGTTGAGGTTTTCATGATACTCAAACAGGCATGCCCTTCGGAATAGCCAAAGGGCGCAAGGTGCGTTCAAAGATTCGATGACTCAC
+
CCBCCFFFAFCFGGCGGGGCFGGHGGFHHFHHGHHFGGHHHHHGGGGGEHHHGGHGHEHHHHGHGHHHHHHHGFFFGFGHHHGHHHHHHGGGGGGGGGGHHHHHFHGGGGGAFGGGGGGGGHHGGHGGHHHGFFGHGHGHFGHHHHGFHGEFEEEFFGGGHHHHHHHHHHHGGGGDGGGGGGGGGG?GFFGFGGHGHHHGGFFGGGHHHHGGFGFGFGGGGGHFHGCFGGHHHGGGGGGGEHFHHHHEHHHHHHHHGGGGGGGGGEGHHGHHHHHGHGHEGBHHGGHHHHHGFEHGHHHHFBHHGECGGGGHHHHHGHGHHHHGGDEGHHHFGGGGHGGGGFGGCGFFFFBFFFBBABB
@M02197:105:000000000-AN6RF:1:1101:14556:13556 1:N:0:1
CATCTGGGCAATTCCTCCGCTTATTGATATGCTTAAGTTCAGCGGGTAGTCCTACCTGATTTGAGATCAAACGTTCAAAGAGCTGTCCTCCCAGGAGAGACATCTGTGAGCTCCAGCGAACCTCCATCACTGAAGGTTACATGGCAGAGAACCACAAGCGTAGATAGTTATCACACCTGCGACGCCACCAAACACTGGCAAGCTGATCCATTTGAGAGGAGCCGACACTAGGCCAGCAAGACCCCCAAAGTCCAAGCTCAGCATGGCGGACCACGAGAGTTGAGGTGTTCATGATACTCAAACAGGAATGCCCTTGAGAATAGCCAAAGGGCGCAGGGTGCGTTCAAAGATTCGATGATTCAC
+
BBBBBFFFAFAFGFGGGGGGGGGHHHHHHHHGGHHHHHFHFHGGCCEEFHHHHHHHBEFHHHFGEEHHFHHHEGGFHHFHHGHHHHHFHHGGHHFHFFGGHFHHHGHHHHHHGHHHGGG?EEHGHHHHHHHHGH:HFHHHHFHEFFGGEFH8GH;H<<HGD8GGGHHH;;HH9HHHGHHGGGGGGGGGHHHHGGG8FFEFGGGGGGGGFGGGFGGEGGGFGGGFFFFFFFFGGFFF1B0C<///FB111HG/FB1B01@11F/E?CEFB/E?//B11@B110BB011HGBBHFDDA/D01F1B2221EB//11A22A2D111101BA/A0000BB000E011133FB31111CFB13B>>111
@M02197:105:000000000-AN6RF:1:1101:13315:13659 1:N:0:1
CATCTGGGCAATTCCTCCGCTTATTGATATGCTTAAGTTCAGCGGGTATCCCTACCTGATCCGAGGTCAACCACTGTTGTTTGGACTAAATGGGGGGTCCAGTGGCTCAGAATATGACCTGGATAAGACTAGTATAGCATTTTAAAACACTCCTGGAATCTATTACCATGGTCCACTTTTCTGGCCTATTCATTTCAGCAGAGTAAGACAAAGTAGTGTTAGTACTATCCACTTCTACCAATACCACATGATATGTGAGTCGGTTTTTAGTGACGCTCGAACAGGCATGCCCTAAGGAATACCAAAGGGCGCAATGTGCGTTCAAAGATTCGATGATTCAC
+
DDDDDFFFCFCFGGGGGGGGGGGHHHHHHHHHHHHHHHHHHHHGGGGGHHHHHHHHHHHHHHHGGGGHHHHHGGGHHHHHHHHGHHHHHHHHHHGGGGGHHHHHHGHHHHHHHHHHHHHHHHHHHHHHHHHHGHHHHHHHHHHGGHGHGGHHGHHHHHGGGHHGHHHHHGGHGFFHHHHHHFGHGFHFGHHHHHHHHHHHGHHHHHHHHHHHHHHGHGHHHHGGHFHHHGFHHHHHHHHHHHGHHHHHFHHFHHHGGGGGGGGHHHHHHGGGGGGHHGHHGBHHHHHGHHGFHHHHHHHGAHHHHGGGGGHHHHGGGGHGGGGGGGGGGFFFFFFFCBABB
@M02197:105:000000000-AN6RF:1:1101:19284:13662 1:N:0:1
CATCTGGGCAATTCCTCCGCTTATTGATATGCTTAAGTTCAGCGGGTAGTCCTACCTGATTTGAGGTCAAATTGTCAGAAGCTGTCTCAAAAGAGTCCCTTTAGAAGCTGAACCCCATTTATAAAGCTGCTCTTCACAAATGGCGTAGATAATTATCACACCAAAGCAAGGCAACAAAGGTCCCGCTAATGCATTTCAGGAGAGCCGACTTCTGAGAAGCCCGCATACTCCCACATCCAAGCCTGATCAACAGAAAAAGCTGAAAAGGTTGAGAATTTCATGACACTCAAACAGGCATGCTCCTCGGAATACCAAGGAGCGCAAGGTGCGTTCAAAGATTCGATGATTCAC
+
DDCCCFFFBFCFGGGGGGGGGGGHHHGHHHHHHHHHGHHHHHHGGGFGGHHHHHHHHHFHHHHHGHHHHGHHHHHHHHHHHHHHHHHHHHHGHGHHHHHHHHHHHHHHHHHHHHGGGHHHHHHHHHHHHHHHHHHHHHHGHGHHGGGGGHHHHHHHHHHHHGHHHHHHHHGHHHHHHHHHGHGHHHHHHHHHHHHHHHHGHGHGGHHGGHHGHGHHHGGGGGHHGGGGGGGGGGHGGGHFFHHHGHHGHHHHGHHHHHHHHHHHHHHHFHHHHHHGFHHFFGGEFEHHHHHHHHGHHHHGGGGFGHHGBFHHGHHGGGGGGFHGGGGGHGGGGGGGGGGFFFFFFFBBBAA
@M02197:105:000000000-AN6RF:1:1101:15475:13828 1:N:0:1
CATCTGGGCAATTCCTCCGCTTATTGATATGCTTAAGTTCAGCGGGTAGTCCTACCTGATTCGAGATCAAACCTTCAAAGGCTGTCCTCGAGGGAAATTTATGAGCCCCAGCGAACCCCCATCGCTGAAGGTTACCTGGTGAAAGACCACAAGCGTAGATAGTTATCACACCCGTGACGCCACCAAACACTGGCAAGCTGATCCGTTTGAGAGGAGCCGACCGCAGGGCCGGCAAGACCCCCAAAGTCCAAGCTCATCACGGCGAACCGTGAGAGTTGAGGTTTTCATGATACTCAAACAGGCATGCCCTTCGGTGTAGCCAAAGGGCGCAAGATGCGTTCAAAGATTCGATGATTCAC
+
AA@A?DD1ACABDBGFFG?EGGGHHHFHHHHGFHDHHDEGA2GGEEEFAFHBGHHHHHFHHHFHHHFHHHHGFCFFFHHBCGHFEF1GHGE>E?EHAEGHHHHHFFC/E>EG/@EE/EACCBG9G;CF;HFFGGGDB?G<??DGFHHHFEHFGEBBE@9DGH0=DDHBGFH..AG.CCFAACGHE0A?0CFFF8GGGGGGGGBBCABFGG/C<;FA:E>@@;F?@<@C9ABD@1CE<@/<01>CGB1/0F>1<22B//>/?EEF>?/GE@FF@@FCG0>F0G1EF1G2FGD1A1C1DF1D11GG/AEAA/A/0010F11BF10E0AEE13FA000EG1GEBFAGGGGFFFDD3D>A?AA
@M02197:105:000000000-AN6RF:1:1101:23775:13823 1:N:0:1
CATCTGGGCAATTCCTCCGCTTATTGATATGCTTAAGTTCAGCGGGTAGTCCTACCTGATTTGAGGTCAAATTGTCAGAAGCTGTCTCAAAAGAGACCCTTTAGAAGCTGAACCCCATTTATAAAGCTGCTCTTCGCAAATGGCGTAGATAATTATCACACCAAAGCAAGGCAACAAAGGTCCCGCTAATGCATTTCAGGAGAGCCGACTTCTGAGAAGCCCGCATACTCCCACATCCAAGCCTGATCAACAGAAAAAGCTGAAAAGGTTGAGAATTTCATGACACTCAAACAGGCATGCTCCTCGGAATACCAAGGAGCGCAAGGTGCGTTCAAAGATTCGATGATTCAC
+
DDDDDFFFCFCFGGGGGGGGGGGGHHHHHHHHGHHHHHHHHHHGGGGGGHHHHHHHHHHHHHHHGHHHHHHHHHHHHHHHHHHHHHHHHHHHHGGHHGHHHHHHHHHHHHHHHHGGGHHHHHHHGHHHHHHHHHHHGGGGHHHHGGGGGHHHHHHHHHHHHHHHHHHHHHGHHHHHHHHHHHGHGHHGHHHHHHHHHHHHHGHGGGHHGHGGHHHHHGGGGGHHHHGGHGHHHHHHGGHHHHHHHGHHHHGGHHHHHHHHGHHHHHGHHHHHHHHHFHHHHHHHGGHHHHGHFHGHHHEGGGGGHHHHHHHHFHGGGGGGHHHGGGGGHGGGGGGGGGFFFFFFFFCCCCC
@M02197:105:000000000-AN6RF:1:1101:14461:13933 1:N:0:1
CATCTGGGCAATTCCTCCGCTTATTGATATGCTTAAGTTCAGCGGGTAGTCCTACCTGATTTGAGGTCAAATTGTCAGAAGCTGTCTCAAAAGAGACCCTTTAGAAGCTGAACCCCATTTATAAAGCTGCTCTTCACAAATGGCGTAGATAATTATCACACCAAAGCAAGGCAACAAAGGTCCCGCTAATGCATTTCAGGAGAGCCGACTTCTGAGAAGCCCGCATACTCCCACATCCAAGCCTGATCAACAGAAAAAGCTGAAAAGGTTGAGAATTTCATGACACTCAAACAGGCATGCTCCTCGGAATACCAAGGAGCGCAAGGTGCGTTCAAAGATTCGATGATTCAC
+
CCDDCFFFCFCFGGGGGGGGGGGHHHHHHHHHHHGHHHHHHHHGGGGGGGHHHHHHHHHHHHHHGHHHHHHHHHHHHHHHHHHHHHHHHHHHHGHGHGHHHHHHHHHHHHHHHHGGGHHHHHHHHHHHHHHHHHHHHHHHHHHHGGGGGGHHHHHHHHHHHGHHHHHHHHHHHHHHHHFHHHHHGHGGHHHHHHHHHHHHHGHGHHHHHHHHGHHHHGGGGGGGGHGGHGHHHHGHGGGHHHHEHHHGHHHHHHHHHHHHHHHHHHGHHHHHHHHHGHGHHHHHGGGHHHHHHHFHHHGGGGGGHHGGHGHHHCHGGGGFF5HFCGGGHGGGGGGGGGGFFFFFFFBBAAB
@M02197:105:000000000-AN6RF:1:1101:22132:13982 1:N:0:1
CATCTGGGCAATTCCTCCGCTTATTGATATGCTTAAGTTCAGCGGGTAGTCCTACCTGATTTGAGGTCAAATTGTCAGAAGCTGTCTCAAAAGAGACCCTTTAGAAGCTGAACCCCATTTATAAAGCTGCTCTTCACAAATGGCGTAGATAATTATCACACCAAAGCAAGGCAACAAAGGTCCCGCTAATGCATTTCAGGAGAGCCGACTTCTGAGAAGCCCGCATACTCCCACATCCAAGCCTGATCAACAGAAAAAGCTGAAAAGGTTGAGAATTTCATGACACTCAAACAGGCATGCTCCTCGGAATACCAAGGAGCGCAAGGTGCGTTCAAAGATTCGATGATTCAC
+
BBBAAFFBAFAFGGGGGGGGGGGHHHHHGHHHHHHHHHHHHHGGGGGGGHHHHHHHHHHHHHHHGFHHGHHHHHHHHHHFHHHHHHGHHHHHHECEGGHHEHHFHFDGHFHHHGEFFHHHGHHGFFHEGHGHFHHFFDGHEGFFGBFGGHHHHHGHHGHHHGHHHGHHHHGHHHFHHHHGDGHHHHHHHHGHHGHGHHHHHGEDFHHHHDGGGHHHHGGGGGGGHCGFGGHGGFHFCGHHHEHHGGEHHGGHHHHHHHHHGHFGBHHHGGHGHHHHHBHHFFHGDE5BHHHHHHHHGCGEECEEFHHFGHHHHHGEEFGGHCGHGGGGHGGGGGFFGGGFFFFFFFBBAAB
@M02197:105:000000000-AN6RF:1:1101:20293:13993 1:N:0:1
CATCTGGGCAATTCCTCCGCTTATTGATATGCTTAAGTTCAGCGGGTAGTCCTACCTGATTTGAGATCAAACGTTCAAAGGCTGTCCTCGAGGGACGTTTATGAGCCCCAGCGAACCCCCATCGCTGAAGGTTACCTGGTGAAAAACCACAAGCGTAGATAGTTATCACACCCGTGACGCCACCAAACACTGGCAAGCTGATCCGTTTGAGAGGAGCCGACCGCAGGGCCGGCAAGACCCCCAAAGTCCAAGCTCATCACGGCGAACCGTGAGAGTTGAGGTTTTCATGATACTCAAACAGGCATGCCCTTCGGAATAGCCAAAGGGCGCAAGGTGCGTTCAAAGATTCGATGA
+
BBBBBFFFBFBFGGGGGGGGGGGHHHHHHHHHHHGHHGHHHHHGGGEEGHGHHHHHHHEHHHHGGHHHHHHHGHHHHHHHHHHGHHHHHGGGGGGGGGGHHHHHGHHGGGGHGGGGGGGGGHHGGHGGHHGGHHHHGHHHHHHHHHGGHGHFHHGFGGGHHHHHGHGHHHHGGGDDGGGGGGGGGGGGGGGHHGHFGHHGGGGGGHHGHGHGGDGGGFFAGGHGHGGGGGHGHFHDCDFGFFGG3FG/HHGEHHHHGGGGGGGGGGGHGHGHEHHGEHHGGHHGHFGHHFHGGGHFFFHFGBHHGGGCGEGHHHGHFHHGHHHGCGFGHHHHC?GCGGFGGGFFBFFFFBBABA
@M02197:105:000000000-AN6RF:1:1101:26001:14007 1:N:0:1
CATCTGGGCAATTCCTCCGCTTATTGATATGCTTAAGTTCAGCGGGTAGTCCTACCTGATTTGAGATCAAACGTTCAAAGGCTGTCCTCGAGGGACGTTTATGAGCCCCAGCGAACCCCCATCGCTGAAGGTTACCTGGTGAAAGACCACAAGCGTAGATAGTTATCACACCCGTGACGCCACCAAACACTGGCAAGCTGATCCGTTTGAGAGGAGCCGACCGTAGGCCGGCAAGACCCCCAAAGTCCAAGCTCATCACGGCGAACCGTGAGAGTTGGGGTTTTCATGATACTCAAACAGGCATGCCCTTCGGAATAGCCAAAGGGCGCAAGGTGCGTTCAAAGATTCGATGATTCAC
+
CCCCCFFFBFCFGGGGGGGGGGGHHHHHHHHHHHHHGHHHHHHGGGEGGHHHHHHHHHHHHHHHGHHHHHHHGHHHHHHHHHHHHHHHHGGGGGGGGGGHHHHHHHHGGGGHGGGGGGGGGGHGGHGGHHHGGHHHHHHGHGGHHHHHHHHHHHGFFGGHHHHHHHHHHHHGGGGGGGGGGGGGGGGGGGGHHHGHGGGFGGGGHHHGHHHHGGGGGGGFGGHHGGGGGHHFHHDB?GFEHHHHHGGHHHHHHHHGGGGGGGGGFGHHHHHHHGEGGGGGGFFHGHHHHGGGHHHGFHHHHHHGGGGGGGGHHGG3CFHHHGGGGGGGHHHGGGGGFGGGGGGCGGFFFFFFFBBABB
@M02197:105:000000000-AN6RF:1:1101:12661:14032 1:N:0:1
CATCTGGGCAATTCCTCCGCTTATTGATATGCTTAAGTTCAGCGGGTAGTCCTACCTGATTTGAGGTCAAATATGATGCAAGGTTTTGTCCGAAGACCATTGTAAGCGGACTTTGAGGGTCGGACGACAGCGCAACGTCATTATCACACTGATGTCCGGAATCCAAAGGTTGAATTCCGCTGATGCATTTGAGAGGAGCCGACCTTCGCCAGCACGCTCCAAGTCCAAGCCCCGAATAGAAACAAATCGATTCGGGGTTGAGAATTTAATGACACTCAAACAGGCATGCTCCTCGGAATACCAAGGAGCGCAAGGTGCGTTCAAAGATTCGATGATTCAC
+
DDDDDFFFCFDFGGGGGGGGGGGHHHHHGHHHHHHHHHHHHHHGGGGGGHHHHHHHHHHHHHHHGGHGHHHHHHGHHHHHHHGHHHGHHHHGGGGGHHGHHHHHHHHGGGGGHHHHGHGFHGGGGGGGGGHGGGGGGHHGHHHHHHHHHHHHHHHHHGGGHHHHHHHHHHHHHGHHHHHHHHHHHHHGHHHGHHGGGGGGHGGFGGGGHHGGGGGHHGHHHHHHGGHGFGGFHHHHHHGHHHHGHHHHGGGGGGGHHHHHHHHHHHHHHHHHHHGHHHHHEHHHHHHHGCGEGHHHHGHHHHHHEECGGHHHGGGGGHGGFGGGGGGCFFFFFFFBCCCC
@M02197:105:000000000-AN6RF:1:1101:10374:14243 1:N:0:1
CATCTGGGCAATTCCTCCGCTTATTGATATGCTTAAGTTCAGCGGGTGGTCCTACCTGATTTGAGGTCAAGTTTATCAAATCCAACTCTTATATAGCGGCAGAACCCTCGACCAGATGCAGATATGTATCACATCTTAATGGAGAGGTCGTTACCACTCATGCATTTCAGGGGAGCAGACTAGGCCTGTAACCCCCAAATCCAAGCCACACCTCATGGTGTGGTTGAGACATTAATGACACTCAAACAGGCATGCTCCTTGGATTAACCAAGGAGCGCTAGATGCGTTCAAAGATTCGATGATTCAC
+
CCCCCFFFCFCFGGGGGGGGGGGHHHHHHHHHHHHHHHHHHHHGGGGGGGHHHHHHHHHHHHHHGHHHHHHHHHHHHHHHHHHHHHHHHHHHHHHHHGGGGGGHHHGHHGGGHHHHHHHHHHHHHHHHHHHHHHHHHHHHHHHHHGGHHHGGHGHHHHHHHHHHHHHHHHHHGGHHHHHHHHHHHHHHHHHHHHHGHHGHGGHGHGGHGGHGHHHHGGHGGHHHHHHHHHHHHHHGHHHHGGHHHHHHHHHHHHGHGHHHHHHHHHHHGHHGGGGGHCHHGGGGHGGGGGGGGGFFFFFFFFCCBAB
@M02197:105:000000000-AN6RF:1:1101:21739:14308 1:N:0:1
CATCTGGGCAATTCCTCCGCTTATTGATATGCTTAAGTTCAGCGGGTATCCCTACCTGATCCGAGGTCAACCATAGAAAAATTGGGGTTGCTGGCCAGAAACCTTCAGGTACCTATAGCGAGAAATGTACTACCCGCAGGACCTAAAGGCACCGCCACTGTTTGTAAGGCCTGCTGTTGCCGGCAGGGCCCAATACCAAGCAGAGCTTGAGGGTTGAAATGACGCTCGAACAGGCATGCCCCCCGGAATACCAAGGGGCGCAATGTGCGTTCAAAGATTCGATGATTCAC
+
BBA??55CABAFFGGGGGGGGGGHHHHHHHHHHHHHHHHHHHHGGGGGHHHHHGHH9HHH:9H/G8G9HHH9CG:)HHEEHH/GGHGG;GF7H7E#89):0?$$78H;3#0F63GD89%6DC9E139#2?:;/,/+<<GC9980<FFH$?FG/C9C@AFC,=G#0G<;0C:/./#E:CCAGCGGG@GG6BC9EE0FF9C0FHC<9FBCHFDCD9HGFGHDGGGGHHGHHHHHHGHHGGFE00EFHHHGHHHHF2E?GGFHHHHGGGGHGGGGGGGGGGFFFFFFFCCCCC
@M02197:105:000000000-AN6RF:1:1101:2842:14280 1:N:0:1
CATCTGGGCAATTCCTCCGCTTATTGATATGCTTAAGTTCAGCGGGTAGTCCTACCTGATTTGAGATCAAACGTTCAAGGGCTGTCCTCGAGGGACGTTTATGAGCCCCAGCGAACCCCCATCGCTGAAGGTTACCTGGTGAAAAACCACAAGCGTAGATAGTTATCACACCCGTGACGCCACCAAACACTGGCAAGCTGATCCGTTTGAGAGGAGCCGACCGCAGGGTCGGCAAGACCCCCAAAGTCCAAGCTCATCACGGCGAACCGTGAGAGTTGAGGTTTTCATGATACTCAAACAGGCATGCCCTTCGGAATAGCCAAAGGGCGCAAGGTGCGTTCAAAGATTCGATGATTCAC
+
BBBAB55CAFABFGGGGGGGGGGHHHHHFHHHGHHHHHHHHHGGGGGGGHHGGHHAHHFHHHHHGHHHFGFFEGBHCGHEEFGFHH3FG?E1E?EFEGGHHGGDGH3/EEEHGGGGCDGGCFFFGFFBGFFB?FHHH9H1FFEGGFGGHGHHFHGFFCCEHHBDFFHFHHHGDC8DEGGGGFGGGGGGGGGEGBFGGGHGFB9FGEFGFB<EF<AGGGGGCCHFFGGGGGHHHHGCGGGFFHHFGBFE0HEHHHHHFEEEECEF?//GBHGGGGF@FHBEFBHHFD2BGFGBGFHHHGEHHFFEFF/?GE?BHEHFHHHHFHGEEAGCGGFGGECGFEB3DE3GGGF1FFFFFFAAA>A
@M02197:105:000000000-AN6RF:1:1101:3265:14560 1:N:0:1
CATCTGGGCAATTCCTCCGGCTTATTGATATGCTTACTTCCTCTAAATGACCAAGATCCTCCGCTTATTGATATGCTCCTCCGCTATTCAATATGTTCCTCCGCCTATTGATATACTTCCTCCGCTTATTGATATGCTTACTTCCTCTAAATGACCAAGATCCTCCGCTTATTGATATGCTTCCTCCGCTTATTGATATGCTTACTTCCTCTAAATGACCAAAGATTCGATGACTCA
+
BB5BBF9BAF2FGGFFG99ECEEAFG8HHGHHBG5GHHHHHHFHHHHHGFHF9EAA9HHHFHFFGGDFG2DHGHHBFAFFHEGDA@#BE#GAGEB44BBFF35DDG?GF1GGD4?GDGGHHGEEGGEDFG1FGBF#F3B2CD?CD3HFHHHHEFDHHHFCEFFDHHGFEGGGHGHHHFGFE?GGEEEHHHFBDGGFFGGDHHG4FDFHFGHHFHHHGFHHHGE?FCFFFFFFBBCBB
@M02197:105:000000000-AN6RF:1:1101:12682:14470 1:N:0:1
CATCTGGGCAATTCCTCCGCTTATTGATATGCTTAAGTTCAGCGGGTAGTCCTACCTGATTTGAGGTCAAATTGTCAGAAGCTGTCTCAAAAGAGACCCTTTAGAAGCTGAACCCCATTTATAAAGCTGCTCTTCACAAATGGCGTAGATAATTATCACACCAAAGCAAGGCAACAAAGGTCCCGCTAATGCATTTCAGGAGAGCCGACTTCTGAGAAGCCCGCATACTCCCACATCCATGCCTGATCAACAGAAAAAGCTGAAAAGGTTGAGAATTTCATGACACTCAAACAGGCATGCTCCTCGGAATACCAAGGAGCGCAAGGTGCGTTCAAAGATTCGATGATTCAC
+
CCCBBFFFCFCFGGGGGGGGGGGGGHHHHHHHHHHHHHHHHHHGGGGGGHHHHHHHHGHHHHHHGHHHHHHHHHHHHHHHHHHHHHHHHHHGHGGHGGHHHHHHHHHHHHHHHGGGGHHHHHHGHHHHHHHHHHHHHHHHHHHHGGGGGHHHHHHHHHHHHHHHHHHHHHGHHHHHHHGGHHHHHGGHHHHHHHHHHHHHHGHGGFGGGGGHHHHHHGGGGGGHHGGGHGHHGHHHGHHAEFGGHHHHHHGHHHHHHHGHHHHHHHHHHGGHHFHHHHHHHHHHHGGHHHHGFHGHHHHFGGGGHHHHHHHHHHHGGGGGHHHHGGFGHGGGGGGGEGBBFFFFFFBBBBB
@M02197:105:000000000-AN6RF:1:1101:6941:14484 1:N:0:1
CATCTGGGCAATTCCTCCGCTTATTGATATGCTTAAGTTCAGCGGGTATCCCTACCTGATCCGAGGTCAACCATAGAAAAATTGGGGTTGCTGGCCAGTAACCTTCAGGGACCTATAGCGAGAAATGTACTACGCTCAGGACCTAAAGGCACCGCCACTGTTTTTAAGGCCTGCCGTTGCCGGCAGGGCCCAATACCAAGCAGAGCTTGAGGGTTGAAATGACGCTCGAACAGGCATGCCCCCCGGAATACCAAGGGGCGCAATGTGCGTTCAAAGATTCGATGATTCAC
+
DDDDDFFFCFCFGGGGGGGGGGGHHHHHHHHHHHHHHHHHHHHGGGFGHHHHHHHHHHH0H:HGGG/HH::HG)G<HHHHHHHHHHGFGG9HHHG<H;0HHHHGHH;HHGGGGHHHHHHGG8GGH;;H<H<<HGGGGGHH;HH9HHHGHHHHGGGGGGHHHHHHGHHHHHHHGHHGGGGGHGGGHGHHHGHHHHHGHHHHHHHHHFHHHHGHHHHHHHHGGGGGHHGHHHHHHHHHGGGGGGGHGHHHHHHHHHGGGGGHGHHGGGGHGGGGGGGGGGFFFFFFFBBBAB
@M02197:105:000000000-AN6RF:1:1101:10782:14642 1:N:0:1
CATCTGGGCAATTCCTCCGCTTATTGATATGCTTAAGTTCAGCGGGTAGTCCTACCTGATTTGAGATCAAACGTTCAAAGGCTGTCCTCGAGGGACGTTTATGAGCCCCAGCGAACCCCCATCGCTGAAGGTTTCCTGGTGAAAAACCACAAGCGTAGATAGTTATCACACCCGTGACGCCACCAAACACTGGCAGGCTGATCCGTTTGAGAGGAGCCGACCGTAGGCCGGCAAGACCCCCAAAGTCCAAGCTCATCACGGCGAACCGTGAGAGTTGAGGTTTTCATGATACTCAAACAGGCATGCCCTTCGGAATAGCCAAAGGGCGCAAGGTGCGTTCAAAGATTCGATGATTCAC
+
CBBCCFFFCFCFGGGGGGGGGGGHHHGHHHHHHHHGHHHHHHHGGGGGGHHHHHHHHHHHHHHGGHHHHHHHGHHHHHHHHHHHHHHHHGGGGGGGGGGHHHHHHHHGGGGHGGGGGGGGGHHGGHGGHHHFHHHHHHGGHHHHHHGGHGHHHHGFGGGHHHHHHHHHHHHGGGGGGGGGGGGGGGGHGHHHGHHHHHHGGGGGHGGGHHHHGGGGGGGFFGHGGGGGGGHHHHGDGGGHHHHHHGGHHHHHHFHAGGGGGGGGGGHHHHHHHHFHHHCHHGHGHHHHHHHGGHHHHGGHHHHGGGGGGGHHHHHHHHHHHHGGGGGHHHHGGGGHGGGGGGFGGFBFFFFFFCCCCB
@M02197:105:000000000-AN6RF:1:1101:3598:14834 1:N:0:1
CATCTGGGCAATTCCTCCGCTTATTGATATGCTTAAGTTCAGCGGGTATCCCTACCTGATCCGAGGTCAACCATAGAAAAATTGGGGTTGCTGGCCAGTAACCTTCAGGGACCTATAGCGAGAAATGTACTACGCTCAGGACCTAAAGGCACCGCCACTGTTTTTAAGGCCTGCCGTTGCCGGCAGGGCCCAATACCAAGCAGAGCTTGAGGGTTGAAATGACGCTCGAACAGGCGTGCCCCCCGGAATACCAAGGGGCGCAATGTGCGTTCAAAGATTCGATGATTCAC
+
BBBBBFDFBFBFGGGGFGGCGGFDGHHHHHHHHHFFDFFGBDHGGGEEGGHFFHHG<G(;HHHGAG8GFFH:G:H;HHHHH;<HFFGE9CH0GHG:GHHHHHHHHHHHFHGGFHHH;HHFC-FGFGFH<H0HGGG::;H<;HH:HH<FHH<HGGGGGGHHFHHHGHHHHHHGGHHGGGGDHGGGGGGGGFGDGGHGHHHHGHFHHFFGGHFFHHHHHFGGGFGFFFFHHGHHGGGDGCCE0GEEHFDF5GHFFHCEGAAF5F5ACEAGCGGFGFGGGBFFFFDFFAA3>A
@M02197:105:000000000-AN6RF:1:1101:19750:14917 1:N:0:1
CATCTGGGCAATTCCTCCGCTTATTGATATGCTTAAGTTCAGCGGGTAGTCCTACCTGATTTGAGGTCAAATTGTCAGAAGCTGTCTCAAAGGAGACCCTTTAGAAGCTGAACCCCATTTATAAAGCTGCTCTTCACAAATGGCGTAGATAATTATCACACCAAAGCAAGGCAACAAAGGTCCCGCTAATGCATTTCAGGAGAGCCGACTTCTGAGAAGCCCGCATACTCCCACATCCAAGCCTGATCGACAGAAAAAGCTGAAAAGGTTGAGAATTTCAGGACACTCAAACAGGCATGCTCCTCGGATACCAAGGAGCGCAAGGTGCGTTCAAAGATTCGATGATTCAC
+
BBBBCFFFCFCFGGGGGGGGGGGHHHHHHHHHHHGFFHHHHHHGGGGGGHHHHHGHHHHHHHHHGHHHHHHGHHHHHHHHHGHHHHHGHGHHHHHHGGHHHHHHGHFHHHHGHHGGGHGHHHHHFHHHHGHHHHHHHHHHHGGHGGGGGHGHHHHHHHHHHHHGHHHHHHGHHHHHHHHHHHHHHGHHGHHHHHHHHHHHHGFGHHHHHHGHHHHHHGGGGGHHHHGGGGHHHHHGGGHHGHHCHGGGHHHHHHHHHGHHHGHGHHHHHHHGEHHFHHHGHHHG5GGHHHHGHHHHHHHEE?CCGHFFHHGGHHEDCCGHGHHGFGGHGGGGGGGEGFFFFFFFFBABAA
@M02197:105:000000000-AN6RF:1:1101:26566:15011 1:N:0:1
CATCTGGGCAATTCCTCCGCTTATTGATATGCTTAAGTTCAGCGGGTGGTCCTACCTGATTTGAGGTCAAGTTTATCAAATCCAACTCTTATATAGCGGCAGAACCCTCGACCAGATGCAGATAAGTATCACATCTTAATGGAGAGGTCGTTACCACTCATGCATTTCAGGGGAGCAGACTAGGCCTGTAACCCCCAAATCCAAGCCACACCTCACGGTGTGGTTGAGACATTAATGACACTCAAACAGGCATGCTCCTTGGATTAACCAAGGAGCGCGAGATGCGTTCAAAGATTCGATGATTCAC
+
BCCCAFFFCFBFGGGGGGGGGGGHHHHHFHHHHHHHHHHGHHHGGGEGGGHHHHHHHHHHHHHHGHHHHHHHHHHHHHHHHHHHHHHHHHHHHHHHHGGGGGGHHHGHHGGGGHHHHHHHHHHHHHHHHHHHHHHHHHHHHHGHGGGHHGGGHGHHHHHHHHHHHHHHHHHHGGGGHHHHHHGHHHHGHHHHHHHHHHHGGGHHHGGGGGGGGGGGGGHGGGHGHHHHGFHGHHGHHHHHGHHHHHHFEHHHHHEHGGEHHHHHHHHHHHHGGFGFCGHHGGGGHGGGGGGGGGGBFFFFFFABAAB
@M02197:105:000000000-AN6RF:1:1101:26262:15022 1:N:0:1
CATCTGGGCAATTCCTCCGCTTATTGATATGCTTAAGTTCAGCGGGTAGTCCTACCTGATTTGAGGTCAAATTTGAAGAAGTTGTCCCACAAAAGGGACTATTAGAAGCTAAATCCATAAAAGCTGATTCTCAATGGCGTAGATAATTATCACACCAAGGAATGGTCAGCAAAGATTTTGCTAATGCATTTAAGGAGAGCTGACCTCTTAGAAGCCAGCAACCCCCATAATCCAAGCCAAACTAGCTAATAAAAACTAGAAAGGTTGAGAATTTCATGACACTCAAACAGGCATGCTCCTCGGAATACCAAGGAGCGCAAGGTGCGTTCAAAGATTCGATGATTCA
+
BBBBBFFFBFBFGGGGGGGGGGGHHGFHHHGHHHHHCHHHHGHGGGGGGHHHHHHHHHHHHHFGGHHHFHHHHHGHHHHGGHGHHHHHHHGHGFHCGHGHHHHHHHFHGHHHHHHHHHHHHHGHGHHHHHHHHHGHHHGGGGHHGHGHHHHHHHHGHHHEGHH#GHHHHFHHHFFHHHHHHHHHHHHHHHHHHHHHHHHHHHHHHHHHHEHGHHHHHHFFHHGGDFHGHGGGGHHHGFHHGGHHHEHHHEGHHGHHFHHHHHHHHHHGHFHHHHHFGHHHHGHFFFDHEEFFGECGGEEGHFFHFHHF1HCGGEE0B1GHGGGGGGDDFGGGEF11FFFFFAAA1A
@M02197:105:000000000-AN6RF:1:1101:7185:14976 1:N:0:1
CATCTGGGCAATTCCTCCGCTTATTGATATGCTTAAGTTCAGCGGGTAGTCCTACCTGATTTGAGGTCAAATTGTCAGAAGCTGTCTCAAAAGAGACCCTTTAGAAGCTGAACCCCATTTATAAAGCTGCTCTTCACAAATGGCGTAGATAATTATCACACCAAAGCAAGGCAACAAAGGTCCCGCTAATGCATTTCAGGAGAGCCGACTTCTGAGAAGCCCGCATACTCCCACATCCAAGCCTGATCAACAGAAAAAGCTGAAAAGGTTGAGAATTTCATGACACTCAAACAGGCATGCTCCTCGGAATACCAAGGAGCGCAAGGTGCGTTCAAAGATTCGATGACTCAC
+
CCCCCFFFBFBFGGGGGGGGGGGHHHHHHHHHHHHHHHHHHHHGGGGGGHHHHHHHHHHHHHHHGHHHHHHHHHHHHHHHHHHHHHHHHHHHHGHHHGHHHHHHHHHHHHHHHHGGGHHHHHHHGHHGHHHHHHHHHHHHHHGHGGGGGHHHHHHHHHHHHHHHHHHHHHGHHHHHHHHGGHHHHGHHHHHHHHHHHHHHHGHGHHHGGHGHHHHHGGGGGGHGHHGGHGHHHHHHGGHHGHHFHHHHHHHHHHHHHHHHHHGHHHHHHHHHGHE5HHHHHHHHHGHGHGHHHHHHHHGGECGGHHHHHGHHHHHGGGGGHHHHGGGGGGGGGGGGGGGFFFFFFFBBBBB
@M02197:105:000000000-AN6RF:1:1101:23384:15091 1:N:0:1
CATCTGGGCAATTCCTCCGCTTATTGATATGCTTACGTTCAGCGGGTGGTCCTACCTGATTTGAGGTCAAGTTTATCAAATCCAACTCTTATATAGCGGCAGAGCCCTCGACCAGATGCAGATATGTATCACATCTTAATGGAGAGGTCGTTACCACTCATGCATTTCAGGGGAGCAGACTAGGCCTGTAACCCCCAAATCCAAGCCACACCTCACGGTGTGGTTGAGACATTAATGACACTCAAACAGGCATGCTCCTTGGATTAACCAAGGAGCGCAAGATGCGTTCAAAGATTCGATGATTCAC
+
DDDDCFFFDFDFGGGGGGGGGGGHHGHHHHHHHHHHGHHHHHHGGGEGGGHHHHHHHHGHHHHHGHHHHHHHHHHGHGHHHHHHHHHHHHHHHHHHHGGGGGGHHHGHHGGGGHHHHHHHHHHHHHHHHHHHHHHHHHHHHHHHGGGHHHHGHGHHHHHHHHHHHHHHHHHHGGHGHHHHHHHGHGHHHHHHHHGGHGGGGGHHGGGGGGHGGGGGGGHGGHGHHHHHFHHHHHHHHHHHGGHGHHHHFEHHHHHHGHHHHGHHGHHHHHHGGGGGHHHGGDEGGGGGGGGGGGGFFFFFFFBBAAA
@M02197:105:000000000-AN6RF:1:1101:25515:15069 1:N:0:1
CATCTGGGCAATTCCTCCGCTTATTGATATGCTTAAGTTCAGCGGGTAGTCCTACCTGATTTGAGATCAAACGTTCAAAGGCTGTCCTCGAGGGACGTTTATGAGCCCCAGCGAACCCCCATCGCTGAAGGTTACCTGGTGAAAAACCACAAGCGTAGATAGTTATCACACCCGTGACGCCACCAAACACTGGCAAGCTGATCCGTTTGAGAGGAGCCGACCGTAGGCCGGCAAGACCCCCAAAGTCCAAGCTCATCACGGCGAACCGTGAGAGTTGAGGTTTTCATGATACTCAAACAGGCATGCCCTTCGGAATAGCCAAAGGGCGCAAGGTGCGTTCAAAGATTCGATGATTCAC
+
ABB@BFFFBFBFFGGGGGGGGGGHFHGHGHHHHHGHHHHHGHHGGG2EFHGHHHHHHHHHHHHGFHHHHHHHGHHHHHHHHHHHHHHHHGGGGGGGGGFHEHHHGHHGGGGHGGGGGGGGGHGGGHGGHHFFFHFGHFGGHGHHHHGGHGHFFGGFFFFHHGFGHGHHHFHGGFDDGGGGGGGGFEFHGGGGHHHHHGGGGGGGHGHHHHHFGGGGGGGFFGHHGGGEFGGBFHEBCCGHGHGHFEEEFHHHFHGGGGGGGGGGFGHHGEGHHHHHHHGHHHHHHHFHHHGGHHHGEHHHEFFFEEGGGFHHFHHGHHGFHG?GGGGHGHHGFEDGGGFGGGFFFGBFFFDFD3ABBA
@M02197:105:000000000-AN6RF:1:1101:26044:15138 1:N:0:1
CATCTGGGCAATTCCTCCGCTTATTGATATGCTTAAGTTCAGCGGGTAGTCCTACCTGATTTGAGATCAAACGTTCAAAGGCTGTCCTCGAGGGACGTTTATGAGCCCCAGCGAACCCCCATCGCTGAAGGTTACCTGGTGAAAAGCCACAAGCGTAGATAGTTATCACACCCGTGACGCCGCCAAACACTGGCAAGCTGATCCGTTTGAGAGGAGCCGACCGTAGGCCGGCAAGACCCCCAAAGTCCAAGCTCATCACGGCGAACCGTGAGAGTTGAGGTTTTCATGATACTCAAACAGGCATGCCCTTCGGAATAGCCAAAGGGCGCAAGGTGCGTTCAAAGATTCGATGATTCA
+
CCCCCFFBBFCFGGGGGGGGGGGHHHGHGHHHGHHHHHHHHHHGGGGGGHHHHHHHHGHHHHHHGHHHHHHHGHHHFHHHHHHHHHHHHGGFGGGGGGGHHGFFFHHFGGGHGGGGGGGGGHHGGHGGFHHGHGHHFHHFHGGFHHHGHGHHHHGEGGGHHGHHHHHHHHHGGGGGGGGGGGGGGHGGGHGHHHHGGHGGEFFFFHGHHHGGGGGGGFFGCGHHGFDGGHGHHHGCGGFGHHHHHHGHHHHHHHHFECGGGGGFFGHHHHGHHHHHHHFCGHGHHHHHHHHFHGGBF1HHF0HFFCEA//GHHHHFGGBFHGGGGGGHHHHGEECGGCGFGGGEGBFFFFDD>1AAA
@M02197:105:000000000-AN6RF:1:1101:2125:15180 1:N:0:1
CATCTGGGCAATTCCTCCGCTTATTGATATGCTTAAGTTCAGCGGGTATCCCTACCTGATCCGAGGTCAACCATAGAAAAATTGGGGTTGCTGGCCAGTAACCTTCAGGGACCTATAGCGAGAAATGTACTACGCTCAGGACCTAAAGGCACCGCCACTGTTTTTAAGGCCTGCCGTTGCCGGCAGGGCCCAATACCAAGCAGAGCTTGAGGGTTGAAATGACGCTCGAACAGGCATGCCCCCCGGAATACCAAGGGGCGCAATGTGCGTTCAAAGATTCGATGATTCAC
+
BABBBFFF?CAFGFGGGGEGGGCHHHHHHHHHHGHHHHHHFHFGGGEGHHHHHHHHHH<<H<H9GGF::H0HCGH:HHHH<HHHHHGG9GG<H<GHFGHH<HH:HHHHHH;GGHHHHHHGGGGGHH/GHHH<HGG99;HHHHHHHHHF<GHHGGGGGGHHGHGHGHHHG?CGGGGGGGGGHGGGGGHGHGHGGGGGGHGGHGGGHHHHHHGHGHHGFFHGBGFFGEGGFGFFFHGGCCGEEE/BBHFG1EGFCHECGGEGEA1E0ECFGG3AGFF1GB1FDD1FFAAA?A
@M02197:105:000000000-AN6RF:1:1101:13066:15228 1:N:0:1
CATCTGGGCAATTCCTCCGCTTATTGATATGCTTAAGTTCAGCGGGTAGTCTTACTCGATTTGAGGTCAAGTTGTCAGAGATTGTCCGAAGACGGTTTGGAGCACAACATCCCGATCGGCCACCCTCTTGCGAGGCACCAGCGAAGATACTTATCACGCCGTACTATATCCAACCAAGAGCTGCACTAACCCATTTGAGGTAAGCTACGGTAAAGCAGCAAACCCAAGTCCACCGCTCCCAATGCAAGATCGGAAGTGTGAGTGTACAATGACACTCAAACGAGCATACCCTTCAGAATGCCAAAGGGTGCAAGGTGCGTTCAAAGATTCGATGATTCA
+
CCCCCFFFCFCFGGGGGGGGGGGHHHHHHHHHHHHHHHHHHHHGGGGGGHHHHHHHHGHHHGGHGHHHHHHHHHHHHHHHHHHHHHHGGGGGHGGGGGGGHHHHHHHGHHHHHGGGGGGGGGGHGHHHHHHGGGGGGHGHHHGGGGHHHHHHHHHHHGHGHHHHHHHHHHHHHHHHHHHHHHHHHHHGHHHHHHHHHHGHHHHGGHGGHHHHHHHHHHGGGFGGHHHFFGGGGGGGHGGHHHHHHHHGGGGHHHHHHHHHGHHHHGHHHHHHHGGHGGGEEHHHHHGGFHHHHHHHHHHHHGHHHGHHHG5HHGGGGGGGGGGGGGGFFFFFFFBBAAA
@M02197:105:000000000-AN6RF:1:1101:12472:15610 1:N:0:1
CATCTGGGCAATTCCTCCGCTTATTGATATGCTTAAGTTCAGCGGGTAGTCCTACCTGATTTGAGGTCAAATTCATCAAATATGTTCTGCGTTAGAAGCGGCACGATCTGTTTCATGCAGAATACCAAAAGGCATAGATAATTTATCACACCTAGCAGTTCCGCTCAGACACCACTAATGCATCTCAGGGGAGCCGACTTCAGAAAGGAAGCCAGCAAAAAGATAAACACCCCCCATGTCCAAGCCACATCAATCAATCAATGTGGTTGAGAAGTTGAAATGACACTCAAACAGGCATGCTCCTCGGAATACCAAGGAGCGCAAGATGCGTTCAAAGATTCGATGATTCAC
+
BCABBFFFCFBFGGGGGGGGGGGHHHHHHHHHHHHGHHHHHHHGGGEFFHHHHHHHHHHHHHHFGHHGHHHHHHFGHHHHHHHHHHHHHHGGGGGGHHHGGGGGGGHHHHHHGGHHFGHHHHHHHHHHHHHGGHHGFHHHGHHHHHHHHHHGHGGHHHGHHHGGGGGHFHHHGHHHHFGHHHHHHHHHHHGGCDEGCDGGGGGGGGGGGGGGGGFEGGGFGGGGGGF;FGGGHFFF?33/?HHEHFHGHFGGHFHHHHHHHGFEGG@FHHHHHGHFGHHGHHHGGGFHGGABHGEGHHHGCGGCFGHHGF3HHHHFGGGFHGHHGGGGGGGGGGGGECGFFFFFFFBBBAB
@M02197:105:000000000-AN6RF:1:1101:23024:15707 1:N:0:1
CATCTGGGCAATTCCTCCGCTTATTGATATGCTCAAGTTCAGCGGGTAGTCCTACCTGATTTGAGATCAAACGTTCAAAGGCTGTCCTCGAGGGACGTTTATGAGCCCCAGCGAACCCCCATCGCTGAAGGTTACCTGGTGAAAAACCACAAGCGTAGATAGTTATCACACCCGTGACGCCACCAAACACTGGCAAGCTGATCCGTTTGAGAGGAGCCGACCGTAGGCCGGCAAGACCCCCAAAGTCCAAGCTCATCACGGCGAACCGTGAGAGTTGAGGTTTTCATGATACTCAAACAGGCATGCCCTTCGGAATAGCCAAAGGGCGCAAGGTGCGTTCAAAGATTCGATGACTCAC
+
CCCCCFFFCFCFGGGGGGGGGGGHHHHHHHHHHHHHHHHHHHHGGGGGGHHHHHHHHHHHHHHHGHHHHHHHGHHHHHHGHHHHHHHHHGGGGGGGGGGHGHHHHHHGGGGHGGGGGGGGGHHGGHGGHHHHHHHHHHHGHHHHHHGGHGHHHHGGGGGHHHHHGHHHHHHGGGGGGGGGGGGGGGGGGGGHHGGHHGGGGGGGHHHHHHHHGGGGGFFGFGHHGGGGGHHGHHGGGGGHHHHHHHGHHFHHHHHGGGGGGGGGFGHHHHHHHHHHHHGHHHHFHHHHHHHGGHHHHHHFGGHGFGGGGGHHHFHHHHCGHHGGGGGGGHHGGGGHFGGGGGGGGGFFFFFFFBBAAB
@M02197:105:000000000-AN6RF:1:1101:19038:15773 1:N:0:1
CATCTGGGCAATTCCTCCGCTTATTGATATGCTCAAGTTCAGCGGGTAGTCCTACCTGATTTGAGATCAAACGTTCAAAGGCTGTCCTCGAGGGACGTTTATGAGCCCCAGCGAACCCCCATCGCTGAAGGTTACCTGGTGAAAAACCACAAGCGTAGATAGTTATCACACCCGTGACGCCACCAAACACTGGCAAGCTGATCCGTTTGAGAGGAGCCGACCGCAGGGCCGGCAAGACCCCCAAAGTCCAAGCTCATCACGGCGAACCGTGAGAGTTGAGGTTTTCGTGATACTCAAACAGGCATGCCCTTCGGAATAGCCAAAGGGCGCAAGGTGCGTTCAAAGATTCGATGATTCAC
+
CCCCCFFFBFBFGGGGGGGGGGGHHHGHHHHHGHHCHGHHHHGGGGGGGHHHGHHHHHHHHHHHGHHHHHHHGHHHHHHHHHHHHHHHHGGGGGGGGGGHGHHHGGHGGGGHGGGGGGGGGHHGGHGGHHHHGHHHHHHFGHFHHHGGHGHHGHGBFFGHHHFHHHGHHHHGGGGGGGGGGGGGGGGGGGGGGGGGGGGGGGFGGGGFFGFHGGFGFFFFGFHHHFGGGGHHHHHGGC/DBGBHHHHGHHGHHHHGGGGGGGGGGGGGHHHHHGHHHHHGFEA1EGHHHHHHGHHHHHHHHHHHFFECGGGHGHHHHHHHHHHGGGCGHCHHGGGGHFGCGGGFCFFFFFFBFFBBAAB
@M02197:105:000000000-AN6RF:1:1101:19487:15792 1:N:0:1
CATCTGGGCAATTCCTCCGCTTATTGATATGCTTAAGTTCAGCGGGTAGTCCCACCTGATTTGAGATCGAACGTTCAAAAAGCTGTCTTCACCAAGGAAAGACGTTTATAAGCTCCAGCGAACCTCCGTCACCGAAGGTTACCTGGCAGGCAACCACAAGCGTAAATAGTTATCACACCCGTGACGCCACCAAACACTGGCAGGCTAATTCATTTGAGAGGAGCCGGCTGTGTGCCAGCAAGCCCCTAAGTCCAAGCTCTTCATGGCAAACCACAAGAGTTGAGGTGTTCATGATACTCAAACAGGCATGCCCCTCGGAATAGCCAAGGGGCGCAAGGTGCGTTCAAAGATTCGATGATTCAC
+
CCCCCFBFBFBFGGGGGGGGGGGHHHHHHHHHHHHHHHHHHHHGGGGGGHHHHHHGHHHHHHHHGHHHHGHHGHHHHHHHHGHHHHHHHHHHHHHHGHHHHHHGGGHHHHHHHHHHHHHGGGGGHHHGHHGGHGGGGGHHHHHHHHHHGGGHHHHGGHHHHGGGGHHHHHHHHHHHHHGGGGGGGHGGHGHHHHGHGHHGGHHHHHHHHHHHHFHHHHHGGGGGGHHHGHHHFGHFHHCHGGGGHGHHGHHGHHHHHFGHHHHHHGGHEBEGGFHHHHHHHHHGHHGHHHHHHHHHGFHHHHHHHHHHGE?GCGCHFHHHGHHHHHHGGGGGHHHHGGGFFGGGBGGGGGGFFFFFFFBBBBB
@M02197:105:000000000-AN6RF:1:1101:26701:15724 1:N:0:1
CATCTGGGCAATTCCTCCGCTTATTGATATGCTTAAGTTCAGCGGGTGGTCCTACCTGATTTGAGGTCAAGTTTATCAAATCCAACTCTTATATAGCAGCAGAACCCTCGACCAGACGCAGATATGTATCACATCTTAATGGAGAGGTCGTTACCACTCATGTACTTCAGGGGAGCAGACTAGGCCTGTAACCCCCAAATCCAAGCCACACCTCACGGTGTGGTTGAGACATTAATGACACTCAAACAGGCATGCTCCTTGGATTAACCAAGGAGCGCAAGATGCGTTCAAAGATTCGATGATTCAC
+
BBBBAFFFBFBFGGGGGGGGGGGHHHHHHHHHHHHHHHHHHHHGGGEGGGHHHHHHHHHHHHHHGHHHHHHGHHHHGHHHHGHHHHHHHHHHHHHHHHHHHHHHHHGHHGGHGGHHGGHHHFHGHHHHHHHHHHHHHHFHHHHHHGGGHGDEHGHHHHHHHHHHHHHHHHGHGGGHHHHHHHHHHHGGHGHHHGGGGGHGGGHHHGGGGGGGGHGGGGHGGHHGHHFFGFHHHHGHGFHHFBHHHHHHFFEHHHHHGHHHHFHGCGHHFFCGGGGGHHHGGGFGFGGFGGFGFEBFFFFFFFAA?AA
@M02197:105:000000000-AN6RF:1:1101:11621:15933 1:N:0:1
CATCTGGGCAATTCCTCCGCTTATTGATATGCTTAAGTTCAGCGGGTAGTCCTACCTGATTTGAGATCAAACGTTCAAAGGCTGTCCTCGAGGGACGTTTATGAGCCCCAGCGAACCCCCATCGCTGAAGGTTACCAGGTGAAAAACCACAAGCGTAGATAGTTATCACACCCGTGACGCCACCAAACACTGGCAAGCTGATCCGTTTGAGAGGAGCCGACCGTAGGCCGGCAAGACCCCCAAAGTCCAAGCTCATCACGGCGAACCGTGAGAGTTGAGGTTTTCATGATACTCAAACAGGCATGCCCTTCGGAATAGCCAAAGGGCGCAAGGTGCGTTCAAAGATTCGATGATTCAC
+
CCCCCFFFBFCFGGGGGGGGGGGHHHHHHHHHHHHHHHHHHHHGGGGGGHHHHHHHHHHHHHHHGHHHHHHHGHHHHHHHHHHHHHHHHGGGGGGGGGGHHHHHHHHGGGGHGGGGGGGGGHHGGHGGHHHHHHHHHHGGHHHHHHGGHGHHHHGEGGGHGHHHHHHHHHHGGGGGGGGGGGGGGHHHHHGHHHGGHHHGGGGGHHGHHHHHGGGGGGGHGGHHGGF0GHGHGHGGGGGHHGHHHHGHHHHHHHHGGGGGGGGGFGHHHHHHHHHHHHGHHGHHHFHHHGFGHGHHGHEHHHHGGGGGGGHHHHHHHHHGHHGGGGGHHHHGGGGHGGGGGGGGGGFFFFFFFCCCBC
@M02197:105:000000000-AN6RF:1:1101:12803:16188 1:N:0:1
CATCTGGGCAATTCCTCCGCTTATTGATATGCTTAAGTTCAGCGGGTAGTCCTACCTGATTTGAGGTCAAAAATAGATGGGTTCGTTTGTCCGAAGGACGATTATAAGCGGAACACCTTTGACCCACATACAGCGCAACAGGATTATAACGCTGAAGGGAAAAAAGATGCGTTCTTCCGCTGATGCATTTAAAGAGGAGCCGACCTTCGCCAGCACGCTCCAAGTCCAAGCCCCAAGCCGAAACAAATCGGTGGGGTTGATGATTTAATGACACTCAAACAGGCATGCTCCTCGGAATACCAAGGAGCGCAAGGTGCGTTCAAAGATTCGATGATTCAC
+
CCCCCFBFAFBFGGGGGGGGGGGGHHGHHHHFHHHGHHHHHHHGGGGGGHHHHHHGHHGHHHHHGHHHHHHHHHHHFFHHGGFHGAFFFHHHGGGFGGHGGGHGHHHGHGGGGGHHGGHHHHHFHHGGHHHHEFFGGGGHHHHHHHHGHHGGGGGH8GGFHHHGCGGHHHGHGGGHGHGGGGGG8GGGGGGGGGFGFGGGEGGCCDFFEDFFFFFFFFFFDFFFFFFFFFEEFFFF///HG>GDCEE>E/EFA/C>DF2@1B2BHGFGEDGAF/10FBBA11A1E/CA//EEHGHGFGHHGDB0AE0AA11G0EA011GDAGDB1B111DB1BB>1111
@M02197:105:000000000-AN6RF:1:1101:13914:16190 1:N:0:1
CATCTGGGCAATTCCTCCGCTTATTGATATGCTTAAGTTCAGCGGGTAGTCCTACCTGATTTGAGGTCAAATTGTCAGAAGCTGTCTCAAAAGAGACCCTTTAGAAGCTGAACCCCATTTATAAAGCTGCTCTTCACAAATGGCATAGATAATTATCACACCAAAGCAAGGCAACAAAGGTCCCGCTAATGCATTTCAGGAGAGCCGACTTCTGAGAAGCCCGCATACTCCCACATCCAAGCCTGATCAACAGAAAAAGCTGAAAAGGTTGAGAATTTCATGACACTCAAACAGGCATGCTCCTCGGAATACCAAGGAGCGCAAGGTGCGTTCAAAGATTCGATGATTCA
+
CCDDBFFFCFCFGGGGGGGGGGGHHHHHHHHHHHHHHHHHHHHGGGGGGHHHHHHHHHHHHHHHGHHHHHHHHHHHHHHHHHHHHHHHHHHHHGHHHGHHHHHHHHHHHHHHHHGGGHHHHHHHHHHHHHHHHHHHHHGHHHHHHHHHHHHHHHHHHHHHHHHHHHHHGHHHHHHHHHHHHHHHHHHHHHHHHHHHHHHHHGHGHHGGHGGHHHHHHGGGGGHGGHGGGGGHHHHHGGHHHHHHHHHHHHHHHHHHHHHHHHHHHHHHHHHHHHGFHHHHHHHGFGHGHHHHHHHHHHGFGGGGHHHHHHHHHHHGGGGGHGHHGGGGGFGEBGFFGGFFFFFBFBBAAA
@M02197:105:000000000-AN6RF:1:1101:28298:16206 1:N:0:1
CATCTGGGCAATTCCTCCGCTTATTGATATGCTTAAGTTCAGCGGGTATCCCTACCTGATCCGAGGTCAACCATAGAAAAATTGGGGTTGCTGGCCAGTAACCTTCAGGGACCTATAGCGAGAAATGTACTACGCTCAGGACCTAAAGGCACCGCCACTGTTTTTAAGGCCTGCCGTTGCCGGCAGGGCCCAATACCAAGCAGAGCTTGAGGGTTGAAATGACGCTCGAACAGGCATGCCCCCCGGAATACCAAGGGGCGCAATGTGCGTTCAAAGATTCGATGATTCAC
+
BBBBBFB4AFBFGGGGGGGGGGGHGHHHHHHHHHHHGHHFHHHGGGGGHHHHHHHHHHH0HHGG9G:;HHH:GHH'GHHH;HHH:H:F.GHHEGG9HHHH;HHHHH:HH.GGGHH:HHH9GGGG:HHFHH;<FGG99GHH;GHHHHHHHHHHGGGGGGHHHHGGGHHGGHHHGHHGGGFGHGGGHGHGEGHHHHHGHHHGHHHHHHFHHHGHHHHHHHHFGFFGHGGHHHHHHHHHGGGGGE?HEHHHGCHHHGGGFEGHHHHGFEGHFGGGGGGGGGFFFFFFFBBBAB
@M02197:105:000000000-AN6RF:1:1101:12676:16231 1:N:0:1
CATCTGGGCAATTCCTCCGCTTATTGATATGCTTAAGTTTAGCGGGTAGTCCTACCTGATTTGAGATCAAACGTTCAAAGGCTGTCCTCGAGGGACGTTTATGAGCCCCAGCGAACCCCCATCGCTGAAGGTTACCTGGTGAAAAACCACAAGCGTAGATAGTTATCACACCCGTGACGCCACCAAACACTGGCAAGCTGATCCGTTTGAGAGGAGCCGACCGTAGGCCGGCAAGACCCCCAAAGTCCAAGCTCATCACGGCGAACCGTGAGAGTTGAGGTTTTCATGATACTCAAACAGGCATGCCCTTCGGAATAGCCAAAGGGCGCAAGGTGCGTTCAAAGATTCGATGATTCAC
+
CCCCCFFFCFCFGGGGGGGGGGGHHHGHGHHHHHGHHHHHHGHGGGGGGHHHHHHHHHHHHHHHGHHHHHHHGHHHHHHHHHHHHHHHHGGGGGGGGFGHHHHHHHHGGGGHGGGGGGGGGHHGGHGGHHHHHHHHHHHHFHHHGHGGHGHHHHGFGGGHHHHHHHHHHHHGGGGGGGGGGGGGGHHHGHHHGGHHHHHGGGGGHHHHHGHGGGGGGGGHGGHHGGFFGHHHHGGGGGGHHHHHHHGHHGHHHHHEGCGGGGGGFGHHHHHHHHHHGHGHHGHHHHHHGHFGHHHHFHFHGHHGGGGGGGHGHHHFFHHHHHGGGGGHHHHGGGGHGGGGGGGGGGFFFFFFFCCCCC
@M02197:105:000000000-AN6RF:1:1101:25877:16286 1:N:0:1
CATCTGGGCAATTCCTCCGCTTATTGATATGCTTAAGTTCAGCGGGTAGTCCTACCTGATTTGAGATCAAACGTTCAAAGGCTGTCCTCGAGGGACGTTTATGAGCCCCAGCGAACCCCCATCGCTGAAGGTTACCTGGTGAAAACCACAAGCGTAGATAGTTACCACACCCGTGACGCCACCAAACACTGGCAAGCTGATCCGTTTGAGAGGAGCCGACCGCAGGGCCGGCAAGATCCCCAAAGTCCAAGCTCATCACGGCGAACCGTGAGAGTTGAGCTTTTCATGATACTCAAACAGGCATGCCCTTCGGAATAGCCAAAGGGCGCAAGGTGCGTTCGAAGATTCGATGAATCAC
+
BAABCFFFCFBFGGGGGGGGGGGHHHAGHHHHHHHCHGGHFHHGGGAEGHFHHHFHHHHHHHHHGHHHHGHHGHGHFHHHHHHHHHHHHGEGGGGGGGGHHHGHEHHGGGGGGGGGGGGGGHHGG<GGHFH9FBGHHGHHEHFHHHGEGHHHHG;C@EGHFFG:HHGF<GGEG:EEEFFCDGFGGGGGG6FF8GGGGFGGGGGGGGGFFFFFF:FFFFFFFACFFAB1DFAFFF/<//<0FB1111/<1F1BDFFAE>/E>>F/>>/1EB1GE>F11B00FHF2D2GEHGFGDCF1HEFGAF0FFB/E/EFDA2GDE1G1FBEEA0EFGGFAE?EAFA1A3GGA1C11333B@11>11
@M02197:105:000000000-AN6RF:1:1101:27731:16314 1:N:0:1
CATCTGGGCAATTCCTCCGCTTATTGATATGCATAAGTTCAGCGGGTGGTCCTACTCGATTTGAGGTCAAGTTGTCAGTTGTTGTCTGAAGATAGTTGGAGAGCACAGAGCTCCTGATCAGCCACCCTCTTGCGAGGTGCCGGCGAAGATACTTATCACGCCGTACTATGTCCAACCAAGAGTTGCACTAATGCATTTGAGGTGAGCCACAGTAAAGCAGCAACACCCAAGTCCACCGCTCCCGACCCAAAAGATCAGAAGTGTGAGAGTACAATGACACTCAAACGAGCATACCCTTCGGAATGCCGAAGGGTGCAAGGTGCGTTCAAAGATTCGATGATTCAC
+
AABB?FFBAFAFGGGGGGGGGGGHHFFHHHHGHHGHFHGFCHHGGGEEEGGFGGGGHGFHHGDFGGCGFHHHFFGHHHHHGFFHFHFH3GGHHHHHHHHHGHGGHGHHHHGFHHHHHHFHA3?FHFFHEHGHHC@BD?FGHCGCCGFCDHFFHFFFHFHDHGGGGGHHFGGCGHHHGHHHHHGBFGGHHGFFFGGHGHHHGGFGGFFFGGFFGFFFGGFGGFFFFFHHFHHEFFFF?/>@EECFEECEGHHGHHHG2HHHHHHGHFFFHEFHHHG2HGDF1?FCAFEFFGFHFGGGFGGEGGE?E?F0F0GFGBHHHGGGGGHFBGGG3GEFGFFFD1FFAAA>1
@M02197:105:000000000-AN6RF:1:1101:6665:16512 1:N:0:1
CATCTGGGCAATTCCTCCGCTTATTGATATGCTTAAGTTCAGCGGGTAGTCCTACCTGATTTGAGATCGAACGTTCAAAAAGCTGTCTTCACCAAGGAAAGACGTTTATGAGCTCCAGCGAACCTCCGTCACCGAAGGTTACCTGGCAGGCAACCACAAGCGTAAATAGTTATCACACCCGTGACGCCACCAAACACTGGCAGGCTAATTCATTTGAGAGGAGCCGGCTGTGTGCCAGCAAGCCCCCAAGTCCAAGCTCTTCATGGCAAACCACAAGAGTTGAGGTGTTCATGATACTCAAACAGGCATGCCCCTCGGAATAGCCAAGGGGCGCAAGGTGCGTTCAAAGATTCGATGATTCAC
+
CDDCDFFFCFBFGGGGGGGGGGGHHHHHHHGHHHHHHHHHHHHGGGGGGHHHHHHHHHHHHHHGGHHHHGHHGHHHHHHHHGHHHHHHHHHHHHHHGHHHHHGGGGHHHHHHHHHHHHHGGGGGHHHGHHGGHGGGGGHHHHHHHHGHGGGHHGFFGHHHHGGGGHHHHHHHHHHHHHGGGGGGGHGGGGGGGGGGGGHGHGHHHGGHHHHGHHHHHHFGGFGGGGHHGHGHHGHHHHGHGGGGHHGHHHHGHHHHHFHHFHHHHHGHFGGHHHHGGHHHHHHGHHGFBHGHHHHHGHHHHGEHHHHHGAAGGFEHHEHGHHHHGHHGGGGEBBGHGGGGGGGGFGGGGGGFFFFFFFABBAA
@M02197:105:000000000-AN6RF:1:1101:6184:16633 1:N:0:1
CATCTGGGCAATTCCTCCGCTTATTGATATGCTTAAGTTCAGCGGGTAGTCCTACCTGATTTGAGATCAAACGTTCAAAGGCTGTCCTCGAGGGACGTTTATGAGCCCCAGCGAACCCCCATCGCTGAAGGTTACCTGGTGAAAAACCACAAGCGTAGATAGTTATCACACCCGTGACGCCTCCAAACACTGGCAAGCTGATCCGTTTGAGAGGAGCCGACCGCAGGGCCGGCAAGACCCCCAAAGTCCAAGCTCATCACGGCGAACCGTGAGAGTTGAGGTTTTCATGATACTCAAACAGGCATGCCCTTCGGAATAGCCAAAGGGCGCAAGGTGCGTTCAAAGATTCGATGATTCAC
+
CCDCCFFFCFBFGGGGGGGGGGGHHHHHHHHHHHHHHHHHHHHGGGGGGHHHHHHHHHHHHHHHGHHHHHHHGHHHHHHHHHHHHHHHHGGGGGGGGGGHHHGHHHHGGGGHGGGGGGGGGHHGGHGGHHHHHHHHHHHHHHHHHHGGHGHHHHGFGGGHHHHHHHHHHHHGGGGGGGGGGGGGGGGGGGGGGHGHGGHGGGGGHGHGHHHHGGGGGGGGGGHHGGGGGGHHGHHE@GGGHHHGHHHGHGHHHHHHFFEGGGGGGGGHHHHHHHHHHHHGHHGHGGHHHGHGGGHHGGGHHHHHGGGFGGGHHHHHCHGHHHHGGGGGHHHGGGGGGGGGGGGGGGGFFFFFFFAA3AA
@M02197:105:000000000-AN6RF:1:1101:7584:16654 1:N:0:1
CATCTGGGCAATTCCTCCGCTTATTGATATGCTTAAGTCCAGCGGGTAGTCCTACCTGATTTGAGATCGAACGTTCAAAAAGCTGTCTTCACCAAGGAAAGACGTTTATAAGCTCCAGCGAACCTCCGTCACCGAAGGTTACCTGGCAGGCAACCACAAGCGTAAATAGTTATCACACCCGTGACGCCACCAAACACTGGCAGGCTAATTCATTTGAGAGGAGCCGGCTGTGCACCAGCAAGCCCCCAAGTCCAAGCTCTTCATGGCGAACCACAAGAGTTGAGGTGTTCATGATACTCAAACAGGCATGCCCCTCGGAATAGCCAAGGGGCGCAAGGTGCGTTCAAAGATTCGATGATTCAC
+
CCCCCFBFBFCFGGGGGGGGGGGHHGHHHHHHHHHHHHHHHHHGGGEEGHGHHHHHHHHHHHHHFHHHHGFFCHHHHHHHHGHGHHHHHHHHGHHHGFHHHFHDGGHHHGHEHGHHFFHGGGGGHHHGHHGGHFGFD?BFGFHHHFGHGGGGHHHGGHFHHGGGGFHGGHHHGHHGFHGGGDAEGFFGGGHHGHHHGGGHGHHGFHFHFHGGFFFGHHGGFGGFEFHHGBGFHHHHFHCHCGCCEFFBF3FFHHFGG?3?GHFCGGGHGFFF3HHHHHHHHCBGHEFBHHHGHEHFGGHHHGHGGGAHGGFGGFAHGD5HHGHFCGGCGGGGHHHGEA?GHGGGGFGFGGGFFFFFFF@B@BB
@M02197:105:000000000-AN6RF:1:1101:15905:16773 1:N:0:1
CATCTGGGCAATTCCTCCGCTTATTGATATGCTTCCTCCGCGGGTAGTCCTACCTGATTTGAGATCAAACGTTCAAAGGCTGTCCTCGAGGGACGTTTATGAGCCCCAGCGAACCCCCATCGCTGAAGGTTACCTGGTGAAAAACCACAAGCGTAGATAGTTATCACACCCGTGACGCCACCAAACACTGGCAAGCTGATCCGTTTGAGAGGAGCCGACCGTAGGCCGGCAAGACCCCCAAAGTCCAAGCTCATCACGGCGAACCGTGAGAGTTGAGGTTTTCATGATACTCAAACAGGCATGCCCTTCGGAATAGCCAAAGGGCGCAAGGTGCGTTCAAAGATTCGATGATTCAC
+
BCCCCFFFBFCFGGGGGGGGGGGHHHHHHHHHFHHHHHHGGGGGEEGHHHHHHHHHHHHHHHGHHHHHHHGHHHHHGHHHHHHHHHHGGGGGGGGGGHHHHHHHHGGGGHGGGGGGGGGHHGGHGGHHHFGHHGHHGGHHHHHHGGHGHHHHGFFFGHHGFGHHHHHHHGGGGGGGGGGGGGGGGGGGHHHHHHHHHGFGGGHHGHHHHGGGGFEFGGFFGFFGGGGHHHHHFFFGDEGGHHHHEHHGHBHHHEGGGGGGFEFFHHHHGHHHHHHGGHHHHHHHHGBGFGGHHHHGFHHHHEFGEGGCHHHGHHFHHHHHEGGGGHFFHGGGGHGGGFGGGGGCFFFFFFFAAA3A
@M02197:105:000000000-AN6RF:1:1101:18317:16850 1:N:0:1
CATCTGGGCAATTCCTCCGCTTATTGATATGCTTAAGTTCAGCGGGTAGTCCTACCTGATTTGAGATCGAACGTTCAAAAAGCTGTCTTCACCAAGGAAAGACGCTTATAAGCTCCAGCGAACCTCCGTCACCGAAGGTTACCTGTCAGGCAACCACAAGCGTAAATAGTTATCACACCCGTGACGCCACCAAACACTGGCAGGCTAATTCATTTGAGAGGAGCCGGCTGTGCACCAGCAAGCCCCCAAGTCCAAGCTCTTCATGGCGAACCACAAGAGTTGAGGTGTTCATGATACTCAAACAGGCATGCCCCTCGGAATAGCCAAGGGGCGCAAGGTGCGTTCAAAGATTCGATGATTCAC
+
CCCCBFFFCFCFGGGGGGGGGGGHHHHHGHHHHHHHHHHHHHHGGGGGGHHHHHHHHHHHHHHHGHHHHGHHGHHHHHHHHGHHHHHHHHHHHHHHGHHHHHHGGGGGHHHGHHHHHGHGGGGGHHHGHHGGHGGGGGHHHHHHHHHHHHHHHHHGGHHHHGGGGGHHGHHHHHHHHHGGGGGGGHGGHGHHHGGGGGHHGHHHHHHHGHGGHHHHHHGGGGGGGHGHHHFHGFGFFHGHGGGGHHHGHHHGHHHHHHGHGHEGGGGHGGGHHHHHHGHHHHHGHHHHHFFHHHGHGFHHFFGHHHHHGFEGGEGHHHBHHHHHHHHGGGGGHGHHGGGGHGGGGGGG?GGFFFFFFFBBBBB
@M02197:105:000000000-AN6RF:1:1101:7889:16975 1:N:0:1
CATCTGGGCAATTCCTCCGCTTATTGATATGCTTAAGTTCAGCGGGTAGTCCTACCTGATTTGAGATCAAACGTTCAAAGGCTGTCCTCGAGGGACGTTTATGAGCCCCAGCGAACCCCCATCGCTGAAGGTTACCTGGTGAAAAACTACAAGCGTAGATAGTCATCACACCCGTGACGCCACCAAACACTGGCAAGCTGATCCGTTTGAGAGGAGCCGACCGCAGGGCCGGCAAGACCCCCAAAGTCCAAGCTCATCACGGCGAACCGTGAGAGTTGAGCTTTTCATGATACTCAAACAGGCATGCCCTTCGGAATAGCCAAAGGGCGCAAGGTGCGTTCAAAGATTCGATGATTCAC
+
BCCCCFFFCFCFGGGGGGGGGGGHHHHHHHFHHHHHHHFDGHHGGGGGGHHHHHGHHHEFHFEFFHHHHHHGGFGHHGHFGHHHFHHHFGGGGGGGGGGHHHHGFFHGGGGGGEGGGGGGGHHGGGGFGGHHHHHGHGHCGHGHHHGHHHHHGHFFFDFHHHHGFHFHHHHDFGFGGGFGGGGGGGGGGGFFGGHHGGGFGGGGGGGHGGFFFFFFGFFFFFFFGAGFGFGGFFHEC?GCGDHHFFHEBFF>CFHHFCGEEEE/>>/EGFHHHHFBGHGF0FD12HFG2GHHGGFG1DFGFGCHFF////FGBEEEFB1E1HF0?FAEG1BHCGEEFFGGGGFGGGGCFFFFFB1>11>
@M02197:105:000000000-AN6RF:1:1101:19977:16985 1:N:0:1
CATCTGGGCAATTCTTCCGCTTATTGATATGCTTAAGTTCAGCGGGTAGTCCTACCTGATTTGAGGTCAAATTGTCAGAAGCTGTCTCAAAAGAGACCCCTTAGAAGCTGAACCCCATTTATAAAGCTGCTCTTCACAAATGGCGTAGATAATTATCACACCAAAGCAAGGCAACAAAGGTCCCGCTAATGCATTTCAGGAGAGCCGACTTCTGAGAAGCCCGCATACTCCCACATCCAAGCCTGATCAACAGAAAAAGCTGAAAAGGTTGAGAATTTCATGACACTCAAACAGGCATGCTCCTCGGAATACCAAGGAGCGCAAGGTGCGTTCAAAGATTCGATGATTCAC
+
BCCBCFFFBFCFGGGGGGGGGGGHHHHHHHHHHHHHHHHHHHHGGGEEFHHHHHHHHGHHHHHHGHHHHHHHHHHHHHHHHHHHHHHHHHHHHGGHHGHGGHHHGHGHHHHHHHGGGHHHHHHHHHHHHHHHHHHHHHGHHHHHGGGGGHHHHHHHHHHHHHHHHHHHHFHHHHHHHHHGHHHHHHHHHHHHHHHHHHHHHGHGHGHHGHHGHHHHHGGGGGHHHHGGHGHGGHHGGGHHHHHHHHHHEHHHHHHHHHHHHHGHHHHHHHHFHHHHHHHHHHHHGGHHHHHHHHGHHHHGGGGGGGHHHGHHHHFGGCGGHHHHGGGGHGGGGGGGGGGFFFFFFFBBABB
@M02197:105:000000000-AN6RF:1:1101:17916:16981 1:N:0:1
CATCTGGGCAATTCCTCCGCTTATTGATATGCTTACTTCAGCGGGTAGTCTTACTTGATTTGAGATCGAGTTGAACAACACATAAAGTGTCGTAAAATCCTGCATCAGTCAGCAATGAGGACAATTATCCTTTATGTTAGCTGCAGCAATAGTAATAATCCTGTTTGACGAGGACTAAATAGATATGCTTTTAGCTCAGATAAAAGTCCAGCTGCACCTGCATTTCAAGCCGCCCGCCTACCGGTGAAGGTTGTTGGGATAGCTCAAGTCCACCCTCCTTTTGAAAAAACAAGAGGAGGTTGAGGTGTTTACTGATACTCAAACAAGCATGCTCTTCGGAATACCAAAGAGCGCAATATGCGTTCAAAGATTCGATGATTCAC
+
BCCCCFFFCFCFGGGGGGGGGGGHGHHHHHHHHHHHHHHHHHGGGEEEHHHHHHHHHHHHHHHGHHHHGGGGHHHHHHHHGHHHHHHFFHHGGHHHHHHHHGHHHHHHHHHHHHHHHHHHHHHGHHHHHHHHHHGHHGHGHFHHHHHHHHHHDHHHHHHHGHHGGHHHHGGGGGGHHHHHHHHGHHHGHHHHHHHGHHHHHHHHHHHHHHHGGGFHHHHHHHHHHHHHHHGGGGGGGGGGGGHHHHHHGHHGGHHHHHHHHHHHHFHGHEF/FGHHGHHHHEHGGHHGHHHHGHHHBHHHHHHGHGHHHHFHHHGHGEFHHHGHHHGHHHHGGGGGHHHHHHHHHHHHGGGGHHHHGGGGHGGGGGGGGGGFFFFFFFBAAAA
@M02197:105:000000000-AN6RF:1:1101:8591:17037 1:N:0:1
CATCTGGGCAATTCCTCCGCTTATTGATATGCTTAAGTTCAGCGGGTGGTCCTACCTGATTTGAGGTCAAGTTTATCAAATCCAACTCTTATATAGCGGCAGAACCCTCGACCAGATGCAGATATGTATCACATCTTAATGGAGAGGTCGTTACCACTCATGCATTTCAGGGGAGCAGACTAGGCCTGTAACCCCCAAATCCAAGCCACACCTCACGGTGTGGTTGAGACATTAATGACACTCAAACAGGCATGCTCCTTGGATTAACCAAGGAGCGCAAGATGCGTTCAAAGATTCGATGATTCAC
+
CCCCCFBFAFBFGGGGGGGGGGGHHHHHHHHHHHHHHHHHHHHGGGGGGGHHHHHHHHHHHHHHGHHHHHHHHHHHHHHHHGHHHHHHHHHHHHHGHGGGGGGHHHGHHGGGGGHHHHGHHHHHHHHHHHHHHHHHHHGHHHHFHGGFHGDFHGHHHHHHHHHHHHHHHHHHHHHHHHHHHHHHHHGGFHHHHHHGHHGGGGHHHGGGGGHGGGGGGGHGGHHHHHHHHHHHGHHHHGHHGGGHHGFHGFFHHHHHGHHHHHHHHHHGHHG?GEGGHHHHGFGGGGGGGGGGGFFFFFFFFFABBBB
@M02197:105:000000000-AN6RF:1:1101:13859:17048 1:N:0:1
CATCTGGGCAATTCCTCCGCTTATTGATATGCTTAAGTTCAGCGGGTAGTCCTACCTGATTTGAGATCAAACGTTCAAAGGCTGTCCTCGAGGGACGTTTATGAGCCCCTGCGAACCCCCATCGCTGAAGGTTACCTGGTGAAAAACCACAAGCGTAGATAGTTATCACACCCGTGACGCCACCAAACACTGGCAAGCTGATCCGTTTGAGAGGAGCCGACCGCAGGGCCGGCAAGACCCCCAAAGTCCAAGCTCATCACGGCGAACCGTGAGAGTTGAGGTTTTCATGATACTCAAACAGGCATGCCCTTCGGAATAGCCAAAGGGCGCAAGGTGCGTTCAAAGATTCGATGATTCAC
+
CCCCBFFFAFBFGGGGGGGGGGGHHHHHHHHHHHHHHHHHHHHGGGGGGHHHHGHHHHHHHHHHFGHHHHHHGHHHHHHHHHHHHHHHHGGGGGGGGGGHHHHHHHHGGHGHGGGGGGGGGHHGGHGGGHHHGHHHHHHHHHHHHHGGHGHHHHGGGGGHHHHHHHHHHHHGGGGGGGGGGGGGGGGGGGGGGGGHHHHGGGGGHHHHHHHHGGGGGFFFGGGGHGGGGGHHFHGGGGGGGHHHHHHGHGHHHHHHGGFGGGGGFFGHHHHHHHHHHHHGHGHHHHHHHHHHGHHHGGFBHGFHGFGGGEDHHHHHHHHFHHHGGGGGHHHFGGGGGGGGGGGGGGGFFFFFFFCCCBC
@M02197:105:000000000-AN6RF:1:1101:7762:16994 1:N:0:1
CATCTGGGCAATTCCTCCGCTTATTGATATGCTTAAGTTCAGCGGGTAGTCCTACCTGATTTGAGATCAAACGTTCAAAGGCTGTCCTCGAGGGACGTTTATGAGCCCCAGCGAACCCCCATCGCTGAAGGTTACCTGGTGAAAAACCACAAGCGTAGATAGTTATCACACCCGTGACGCCACCAAACACTGGCAAGCTGATCCGTTTGAGAGGAGCCGACCGCAGGGCCGGCAAGACCCCCAAAGTCCAAGCTCATCACGGCGAACCGTGAGAGTTGAGGTTTTCATGATACTCAAACAGGCATGCCCTTCGGAATAGCCAAAGGGCGCAAGGTGCGTTCAAAGATTCGATGATTCAC
+
BCCCCFFFCFCFGGGGGGGGGGGHHHHHHHHHHHGHHHHHHGHGGGGGGHHHHHHHHHFHHHHHGHHHHHHHGHHHHHHGHHHHHHHHHFGGGGGGGGGHHHHHHHHGGGGHGGGGGGGGGHHGGHGGGHHHHHHHHHHHHHHHHHGGHGHHHHGGGGEHHHHHHHHHHHHGGGEGGGGGGGGGGGGGGGGGGHHGGGGGGGGGHGHGHHHHGGFGFGFFGGHHHGGGGGHHHGHGFCGGHHHHHHHGHHHHHFHHGGGGGGGGGGGHEEHHHFFFGHHGHHHHHHHHHHHHGEHHHHHHHHHHGGGGGFFHHHGHFGHGGHHGGGGGHGHGGGGGHGGGGGGGGGGFFFFFBFBABAB
@M02197:105:000000000-AN6RF:1:1101:7001:17080 1:N:0:1
CATCTGGGCAATTCCTCCGCTTATTGATATGCTTAAGTTCAGCGGGTAGTCCTACCTGATTTGAGGTCAAATTGTCAGAAGCTGTCTCAAAAGAGACCCTTTAGAAGCTGAACCCCATTTATAAAGCTGCTCTTCACAAATGGCGTAGATAATTATCACACCAAAGCAAGGCAACAAAGGTCCCGCTAATGCATTTCAGGAGAGCCGACTTCTGAGAAGCCCGCATACTCCCACATCCAAGCCTGATCAACAGAAAAAGCTGAAAAGGTTGAGAATTTCATGACACTCAAACAGGCATACTCCTCGGAATACCAAGGAGCGCAAGGTGCGTTCAAAGATTCGATGATTCAC
+
CCCCCFFFBFCFGGGGGGGGGGGHHHHHHHHHHHHHHHHHHHHGGGGGGHHHHHHHHHHHHHHHGHHHHHHHHHHHHHHHHHHHHHHHHHHHHGHHHGHHHHHHGHHHHHHHHHGGGHHHHHHHHGHHHHHHHHHHHHHHHHGHGGGGGHHHHHHHHHHHHGHHHHHHHHHHHHHHHHHHHHHGHHHHHHGHHHHHHHHHHGHGGHHHGHHGHHHHHGGGGGHGHHGGHGGHGHHGGGHHHHHGGGHHHHHHHHHHHHGFGHHHGHGHHHHHHHHHHHHHFFHEFGFGHHHHFHHHGHHGGGGGHHHFHHHHHHHGGGCGHHHHGGGGHGGGGGGGGFGFFFFFFFCBAAB
@M02197:105:000000000-AN6RF:1:1101:12163:17012 1:N:0:1
CATCTGGGCAATTCCTCCGCTTATTGATATGCTTAAGTTCAGCGGGTAGTCTTACTCGATTTGAGGTCAAGTTGTCAGAGATTGTCCGAAGACGGTTTGGAGCACAACATCCCGATCGGCCACCCTCTTGCGAGGCACCAGCGAAGATACTTATCACGCCGTACTATGTCCAACCAAGAGCTGCACTAACCCATTTGAGGTAAGCTACGGTAAAGCAGCAAACCCAAGTCCACCGCTCCCAATGCAAGATCGGAAGTGTGAGAGTACAATGACACTCAAACGAGCATACCCTTCAGAATGCCAAAGGGTGCAAGGTGCGTTCAAAGATTCGATGATTCAC
+
BBBBBFFFBFBFGGGGGGGGGGDHGCFGHHHGHHGFHHHHHHHGGGEFGHHHHHHHHGHHGGHHGGHHHHHHHFGHHHHHHHHHHHHGGGGGHGGGGGGGGHHGHHHG0HHHHGGGGGCFF;GHGHHHHHHGFFGGGHGHGHGGGGGHFHHHHGHHHGHGGHHGHHHHHHGHHHGGGGGGGGGGGGGGGHHHHHGGGGGHHHGGGGGGBGHHHGHGHGGGGGGGHFHFGGFFGGGGGEGHHHGHHGCEECGFHHFFGHHFGGGFGFBEHFFGFBEHGGGEGHHFGFFBGHHFGFHGBHHGHGHHEGHFBHHHFGGEEFBFGGDGGAGFFCDBFFFAA33A
@M02197:105:000000000-AN6RF:1:1101:24336:17131 1:N:0:1
CATCTGGGCAATTCCTCCGCTTATTGATATGCTTAAGTTCAGCGGGTAGTCCTACCTGATTTGAGATCAAACGTTCAAAGGCTGTCCTCGAGGGACGTTTATGAGCCCCAGCGAACCCCCATCGCTGAAGGTTACCTGGTGAAAAACCACAAGCGTAGATAGTCATCACACCCGTGACGCCACCAAACACTGGCAAGCTGATCCGTTTGAGAGGAGCCGACCGCAGGGCCGGCAAGACCCCCAAAGTCCGAGCTCATCACGGCGAACCGTGAGAGTTGAGGTTTTCATGATACTCAAACAGGCATGCCCTTCGGAATAGCCAAAGGGCGCAAGGTGCGTTCAAAGATTCGATGATTCA
+
CCCCCFFFCFCFGGGGGGGGGGGGHHHHHHHHHHHHHHHHHHHGGGGGGHHHHHHHHHHHHHHHGHHHHHHHGHHHHHHHHHHHHHHHHGGGGGGGGFGHHHHHHHHGGGGHGGGGGGGGGHHGGHGGHHHHHHHHHHHHHHHHHHGGHGHHHHGCGGGHHHHHHHHHHHHGGGGGGGGGGGGGGGGGGGGGGGGGGGGGGGGGHGHGHGHHGGFGGGGFGGHHHGGGGGHHGHHGDGGGGHHHGGGGGHEHHHGHGGGGGGGGFFGHHHHHGHHHHHHGHFHFHHHHHHHFFGGHHEHHHHHHEFGEGE?FHHHHHGHHHGHGGGCFF5HHGGGGGGGGGGGGGGFFFFFFFBCBAB
@M02197:105:000000000-AN6RF:1:1101:23903:17286 1:N:0:1
CATCTGGGCAATTCCTCCGCTTATTGATATGCTTAAGTTCAGCGGGTAGTCCTACCTGATTTGAGATCAAACGTTCAAAGGCTGTCCTCGAGGGACGTTTATGAGCCCCAGCGAACCCCCATCGCTGAAGGTTACCTGGTGAAAAACCACAAGCGTAGATAGTTATCACACCCGTGACGCCACCAAACACTGGCAAGCTGATCCGTTTGAGAGGAACCGACCGTAGGCCGGCAAGACCCCCAAAGCCCAAGCTCATCACGGCGAACCGTGAGAGTTGAGGTTTTCATGATACTCAAACAGGCATGCCCTTCGGAATAGCCAAAGGGCGCAAGGTGCGTTCAAAGATTCGATGATTCAC
+
DDDDDFFFCFCFGGGGGGGGGGGHHHHHHHHHHGHHHHHHHHHGGGGGGHHHHHHHHHHHHHHHGHHHHHHHGGHHHHHHHHHHHHHHHGGGGGGGGGGHHHHHHHHGGGGHGGGGGGGGGHHGGHGGHHHGHHHHHHHGHHHHHHGGHGHHHHGFGGGHHHGHHHHGHHHGGGFGGGGGGGGGGGGGGGGHGHHGHHHGGGGGHHGHGHHGHGGGGGGHGGHHGGGGGHHGHHGGGGGHHHHGHHGHHHHGHHHGGGGGGGGGFGHHHHHHGHHHHHGHHHHHHHHHHHHFHFHHHHHHGHHGGFEGEGGGHGHFGHHHHHGGGGGHHHHGGGFFGGGGGGGGGGFFFBFFFBBAAB
@M02197:105:000000000-AN6RF:1:1101:15893:17267 1:N:0:1
CATCTGGGCAATTCCTCCGCTTATTGATATGCTTAAGTTCAGCGGGTAGTCCTACCTGATTTGAGATCAAACGTTCAAAGGCTGTCCTCGAGGGACGTTTATGAGCCCCAGCGAACCCCCATCGCTGAAGGTTACCTGGTGAAAAACCACAAGCGTAGATAGTTATCACACCCGTGACGCCACCAAACACTGGCAAGCTGATCCGTTTGAGAGGAGCCGACCGTAGGCCGGCAAGACCCCCAAAGTCCAAGCTCATCACGGCGAACCGTGAGAGTTGAGGTTTTCATGATACTCAAACAGGCATGCCCTTCGGAATAGCCAAAGGGCGCAAGGTGCGTTCAAAGATTCGATGATTCAC
+
CCCCCFFFCFCFGGGGGGGGGGGHHGHHHHHHHHHHHHHHHHHGGGGGGHHHHHHHHHHHHHHHGHHHHHHHGHHHHHHHHGHHHHHHHGGGGGGGGGGHHHHHHHHGGGGHGGGGGGGGGHHGGHGGHHGGHHHHHHHHGFHHHHGGHGHHHHGGGGGGHHHHHHHHHHHGGGGGGGGGGGGGGHHGGHHHGGGHHGHGGGGGHGHHHHGHGGGGGGGHGGHHGGGGGHHGHHGGGGGHHHGHCEGHHHHGHGBEFFFGGGGGGGHHGBHGHHFHGHGHHHHHHHHHHHHEHHHFHHHHHHHGFGEFGGHHHHHHGHHHHGGGGGGHCHHFCGGHFCGFGGGGGGFFFFFFFBAAAB
@M02197:105:000000000-AN6RF:1:1101:5901:17358 1:N:0:1
CATCTGGGCAATTCCTCCGCTTATTGATATGCTTAAGTTCAGCGGGTAGTCCTACCTGATTTGAGATCGAACGTTCAAAAAGCTGTCTTCACCAAGGAAAGACGTTTATAAGCTCCAGCGAACCTCCGTCACCGAAGGTTACCTGGCAGGCAACCACAAGCGTAAATAGTTATCACACCCGTGACGCCACCAAACACTGGCAGGCTAATTCATTTGAGAGGAGCCGGCTGTGTGCCAGCAAGCCCCCAAGTCCAAGCTCTTCATGGCAAACCACAAGAGTTGAGGTGTTCATGATGCTCAAACAGGCATGCCCCTCGGAATAGCCAAGGGGCGCAAGGTGCGTTCAAAGATTCGATGATTCAC
+
CCDECFFFCFCFGGGGGGGGGGGHHHHHHHHHHHHHHHHHHHHGGGGGGHHHHHHHHHHHHHHHGGHHHGHHGHHHHHHHHGHHHHHHHHHHHHHHGHHHHHHGGGHHHHGFHHHHHHHGGGGGHHHGHHGGHGGGFGGHHHHHHHHHGGGHHHHGGHHHGGGGGHHHHHHHHHHHHHGGGGGGGHGGGGGHHGGGHGGGGGHHHHHGHHHHHHHHHHHGGGGGGGHFGHHHHGHHHHGHGGGGHHHHHHHGHHHHFFHGHHHHHHGHFEGHHHHHHHHHHHHGHFHGGHHHHHHHGHHFHHHHHHHHGGGGGGGGHHHHHHHHGHHGGGGGHHHGGGGGHGGGGGGGGGGFFFFFFFCCBAB
@M02197:105:000000000-AN6RF:1:1101:5548:17214 1:N:0:1
CATCTGGGCAATTCCTCCGCTTATTGATATGCTTAAGTTCAGCGGGTATCCCTACCTGATCCGAGGTCAACCACTGTTGTTTGGACTAAATGGGGGGTCCAGTGGCTCAGAATATGACTTGGATAAGACTAGTATAGCATTTTAAAACACTCCTGGAATCTATTACCATGGTCCACTTTTCTGCCCTATTCATTTCAGCAGAGTAAGACAAAGTAGTGTTAGTACTATCCACTTCTACCAATACCACATGATATGTGAGTCGGTTTTTAGTGACGCTCGAACAGGCATGCCCTAAGGAATACCAAAGGGCGCAATGTGCGTTCAAAGATTCGATGATTCAC
+
3AAAAFBFBFBFGGGGGGGGGGGGGFHFGHHHHCHHHHHHHHHGGGGGHFHHHHHHHHHGHHHGGGGHGHHHGGHHHHHHGHHGHHHHFHHHHHGFGDDHHHHGHEHHHHGHHHHGHHHHHHHHHGHHGHGGFFHGGGHFBFGGGGFGEGFGGGGHGFGEFGGGGGGFHFFFGFFFFFFFFFFGFHFHFFHGFGGFFGHHFFFFEFFGFFFFFFFHGFHFGFFFGFFFGFGGFGGFGFFHFHHHHFGFB4D3GCEFEE/E/113GHHHGEEEF?EGFE5DDHHGHHGGGHHGFBFFHGFABC5GFGEE?GHGGFAGEEF4GGGGGG?EFFFDB5FF>3?A3
@M02197:105:000000000-AN6RF:1:1101:10381:17385 1:N:0:1
CATCTGGGCAATTCCTCCGCTTATTGATATGCTTAAGTTCAGCGGGTAGTCCTACCTGATTTGAGGTCAAATTGTCAGAAGCTGTCCCAAAAGAGACCCTTTAGAAGCTGAACCCCATTTATAAAGCTGCTCTTCACAAATGGCGTAGATAATTATCACACCAAAGCAAGGCAACAAAGGTCCCGCTAATGCATTTCAGGAGAGCCGACTTCTGAGAAGCCCGCATACTCCCACATCCAAGCCTGATCAACAGAAAAAGCTGAAAAGGTTGAGAATTTCATGACACTCAAACAGGCATGCTCCTCGGAATACCAAGGAGCGCAAGGTGCGTTCAAAGATTCGATGATTCAC
+
CCCCCFFFCFCFGGGGGGGGGGGHHHHGHHHHHHHHHHHHHHHGGGGGGHHGHHHHHHGHHHHHGHHHHHHHHHHHHHHHHHHHHHHHHHHHHGEHHGFHHHHHGHGHHHHHGHGGGHHHHHHHGHHHHHHHHHHHHHHHHHGHGFGFGHHHHHHHHHHHHHHHHHHHHHHHHHHHHHHHGHHHGHGGGHHHHHHHHHHHHGHGGGHHHHGGGGHGHGGGGGGGHHGGHGGGHHHHGGHHHFFFBGHHHHFGHGHHHHEGGFHGGF1FGG5GFFD5F@HFHGF3ECHGHHHHHHEHHEHFA0AEFHGGG5EBGHGE2E?FGFGBGE2DHGCGGGGGGGBFFFFFFFBBBBB
@M02197:105:000000000-AN6RF:1:1101:13826:17528 1:N:0:1
CATCTGGGCAATTCCTCCGCTATTGATATGCTTAAGTTCAGCGGGTGGTCCTACCTGATTTGAGGTCAAGTTTATCAAATCCAACTCTTATATAGCGGCAGAACCCTCGACCAGATGCAGATATGTATCACATCTTAATGGAGAGGTCGTTACCACTCATGCATTTCAGGGGAGCAGACTAGGCCTGTAACCCCCAAATCCAAGCCACACCTCACGGTGTGGTTGAGACATTAATGACACTCAAACAGGCATGCTCCTTGGATTAACCAAGGAGCGCAAGATGCGTTCAAAGATTCGATGATTCAC
+
CCCCBFFFCFCFGGGGGGGGGGGHHGHHHHHHHHGHHHHHHHGGGEEEGHHHHHHHHHGHHHHGGHHHHHHHHHHHHHHHHHHHHHHHHHHHHHHHGGGGGGHHHGHHGGGGGHHHHHHHHHEHHHHHHHHHHHHHHHHHHHHHGGHHHHGHGHHHHHHHHHHHHHHHGHHHGHHHHHHHHHHHHHHHHHHHHHHHGGGGGGGHGGGGGHGGGHGGGGGGHHHHHHHHGHHHGHGFEGDGHGHGHHFHGGHHHGHGHHHHHGHHHFHHHHGGGGGHGHHGGGGHGGGGGGGGGFBFFFFFFBBAAA
@M02197:105:000000000-AN6RF:1:1101:17869:17558 1:N:0:1
CATCTGGGCAATTCCTCCGCTTATTGATATGCTTAAGTTCAGCGGGTAGTCCTACCTGATTTGAGGTCAAATCGTCAGAGGCTGTCTCAAAAGAGACCCTTTAGAAGCTGAACCCCATTTATAAAGCTGCTCTTCACAAATGGCGTAGATAATTATCACACCAAAGCAAGGCAACAAAGGTCCCGCTAATGCATTTCAGGAGAGCCGACTTCTGAGAAGCCCGCATACTCTCACATCCAAGCCTGATCAACAGAAAAAGCTGAAAAGGTTGAGAATTTCATGACACTCAAACAGGCATGCTCCTCGGAATACCAAGGAGCGCAAGGTGCGTTCAAAGATTCGATGATTCAC
+
BBBCCFFFCFCFGGGGGGGGGGGHHHHHHHHHHHHGHHHHHHHGGGGGGHHHHHHHHHHHHHHHGHHHHHHHHGHHHGHHGGHHHHHHHHHHHGHHHGHHHHHHHHHHHHHHHHGGGHHHHHHHHHHHHHHHHHHHHHHHHHGHGGGGGGHHHHHHHHHHHGHHHHHHHHHHHHHHHHHHHHHHGGHHHHHHHHHHHHHHHGHGHHHHHHHGHGHHHGGGGGHGHHHHHHGGHHHGGGHHHGHGHHFHHHHHHGHHHFHHGHHHHHHHHHHHHHGHHHHHGHHFGEGHHHHHHHHGHHHGGGGGHHGHHHGCHHHGGGGGHHHGGGGGHGGGGGGGGGGFFFFFFFBAACB
@M02197:105:000000000-AN6RF:1:1101:26862:17483 1:N:0:1
CATCTGGGCAATTCCTCCGCTTATTGATATGCTTAAGTTCAGCGGGTAGTCCTACCTGATTTGAGGTCAAATTGTCAGAAGATGTCTCAAAAGAGACCCTTTAGAAGCTGAACCCCATTTATAAAGCTGCTCTTCACAAATGGCGTAGATAATTATCACACCAAAGCAAGGCAACAAAGGTCCCGCTAATGCATTTCAGGAGAGCCGACTTCTGAGAAGCCCGCATACTCCCACATCCAAGCCTGATCAACAGAAAAAGCTGAAAAGGTTGAGAATTTCATGACACTCAAACAGGCATGCTCCTCGGAATACCAAGGAGCGCAAGGTGCGTTCAAAGATTCTATGATTCAC
+
CCCCCFFFCFBFGGGFGGGGGGGHHHHHHGHHHHHGHHHHGHHFGGGGGHHHHHHHHHHHHHHHGHHHHHGHHGGHHHHHHHHHHHHHGHHHHGHHHGHHHHGHHHGGHHGHHHGGGHHHHHHHHHHHHHHHHHHHHHGHHHFHGGGGGHHHHHHHHHHHHHHHHHHHHHHGHHHHHHHHHHHHHHGGHHHHHHHHHHGFHGHGHHHGGHHHHHHHHGGGGGGHGHGGGGHHHHHEGGHHHHHGHHHHHHHHHHHHHGHHHHHHHGHHHHHHHHGHGGHHHHHG5GHHHGFBGHHHGGHGFFGGHHHFHFHHHHHGGCGGHGHHGGGGGGGGGGGGGGGFFFFFFFBBBBB
@M02197:105:000000000-AN6RF:1:1101:9979:17626 1:N:0:1
CATCTGGGCAATTCCTCCGCTTATTGATATGCTTAAGTTCAGCGGGTAGTCCTACCTGATTTGAGATCAAACGTTCAAAGGCTGTCCTCGAGGGACGTTTATGAGCCCCAGCGAACCCCCATCGCTGAAGGTTACCTGGTGAAAAACCACAAGCGTAGATAGTTATCACACCCGTGACGCCACCAAACACTGGCAAGCTGATCCGTTTGAGAGGAGCCGACCGTAGGCCGGCAAGACCCCCAGAGTCCAAGCTCATCACGGCGAACCGTGAGAGTTGAGGTTTTCATGATACTCAAACAGGCATGCCCTTCGGAATAGCCAAAGGGCGCAAGGTGCGTTCAAAGATTCGATGATTCAC
+
CCCCBFFFAFBFGGGGGGGGGGGHHHHHHHHHHHHHHHHHHHHGGGGGGHHHHHHHHHHHHHHHGHHHHHHHGHHHHHHHHHHHHHHHHGGGGGGGGGGHHHHHHHHGGGGHGGGGGGGGGHHGGGGGHHHHHHHHHHHGHHHHHGGGHGHHHHGGGGGHHHHHHHHHHGHGGGGGGGGGGGGGHGEGGGGGGHHHHHGGGGGGHHGHHGHHGGFGGGGHGGHHGGGGGHGHHHGGGGHHHGHFHHGHGHHGHGHGGCGGGGGGGGHHHHHHHHFHHHGHHHHHHHHHHGHGHHHHEHFHGHGGGGGGGGHHGGHGHHHHHHGGGEGHHHHGGGGHGGGGFFGGGGFFFBFFFBBBBA
@M02197:105:000000000-AN6RF:1:1101:3426:17628 1:N:0:1
CATCTGGGCAATTCCTCCGCTTATTGATATGCTTAAGTTCAGCGGGTAGTCCTACCTGATTTGAGATCAAACGTTCAAAGGCTGTCCTCGAGGGACGTTTATGAGCCCCAGCGAACCCCCATCGCTGAAGGTTACCTGGTGAAAAACCACAAGCGTAGATAGTTATCACACCCGTGACGCCACCAAACACTGGCAAGCTGATCCGTTTGAGAGGAGCCGACCCCAGGGCCGGCAAGACCCCCAAAGTCCAAGCTCATCACGGCGAACCGTGAGAGTTGAGGTTTTCATGATACTCAAACAGGCATGCCCTTCGGAATAGCCAAAGGGCGCAAGGTGCGTTCAAAGATTCGATGATTCAC
+
ABBBCFFFCFCFGGGGGGGGGGGHHHHHHHHHHHHHHHHGHHHGGGGGGHHHHHHHHHHHHHHHGHHHHHHHGHHHHHHHGHHHHHHHHGGGGGGGGFGHHHHHGHHGGGGHGGGGGGGGGHHGGHGFHHHGGFHHHHHFGHHHHHGGHGHHHGGFGGGHHHHHHHHHHGHGGGGGGGEGGGGGGGFFGGGGGHGGHHHGGGGGGGHGFFHHFBADFFFFFAFFFFFFFGHFHGHGCGFGFHFFDGEGHHHHFHHHF/GGGGGGEGGHHFCGHHHHHHHGHGGBHGBHHHGAGHHHHHHHGHHEGGGDFFGFHFFHHHHHGHCGGGGGFHHHGEGFHGGGBGGGGGGFFFFFFFBBBAB
@M02197:105:000000000-AN6RF:1:1101:3293:17729 1:N:0:1
CATCTGGGCAATTCCTCCGCTTATTGATATGCTTAAGTTCAGCGGGTAGTCCTACCTGATTTGAGGTCAAATTGTCAGAAGCTGTCTCAAAAGAGACCCTTTAGAAGCTGAACCCCATTTATAAAGCTGCTCTTCACAAATGGCGTAGATAATTATCACACCAAAGCAAGGCAACAAAGGTCCCGCTAATGCATTTCATGAGAGCCGACTTCTGAGAAGCCCGCATACTCCCACATCCAAGCCTGATCAACAGAAAAAGCTGAAAAGGTTGAGAATTTCATGACACTCAAACAGGCATGCTCCTCGGAATACCAAGGAGCGCAAGGTGCGTTCAAAGATTCGATGATTCAC
+
CCCCCFFFBFCFGGGGGGGGGGGHHGHHHHHHHHHGHGHHHHHGGGGGGFHHHHHHHHHGHHHFGHHHHGHHHHHHHGHHHHHHFHHHHHHHGGHHHGHHHHHHHHHHHHHHHHGGGHHGGHHHHGGGHHHHHHHHHHHHHHHFFGGGGHGHHHHHHGHHGHHHHHGHHHGHHHHHHHHEDFHFGHHGFHHHHHHFHHFHGHGFFHFFCGGHHGHHGGGGGGGHGGGGGGHGGHHHGGHHHFHGGHHHHHHHHHFGHEHHHHHHGFB2HGHHGGGF5HHHGFG3FGHGBFHHHGFE3EEGGGGFHDFHFBGHHHHGGFCGHHHHGGGGFGGGGGGF?FEFFFFFFFBBAAA
@M02197:105:000000000-AN6RF:1:1101:16897:17692 1:N:0:1
CATCTGGGCAATTCCTCCGCTTATTGATATGCTTAAGTTCAGCGGGTAGTCCTACCTGATTTGAGGCCAAATTGTCAGAAGCTGTCTCAAAAGAGACCCTTTAGAAGCTGAACCCCATTTATAAAGCTGCTCTTCACAAATGGCGTAGATAATTATCACACCAAAGCAAGGCAACAAAGGTCCCGCTAATGCATTTCAGGAGAGCCGACTCCTGAGAAGCCCGCATACTCCCACATCCAAGCCTGATCAACAGAAAAAGCTGAAAAGGTTGAGAATTTCATGACACTCAAACAGGCATGCTCCTCGGAATACCAAGGAGCGCAAGGTGCGTTCAAAGATTCGATGATTCAC
+
CCCCCFFFCFCFGGGGGGGGGGGHHHHHHHHHHHHHHHHHHHHGGGEEFHHHHHHHHHHHHHHHGHGGHHHHHHHHHHHFGHHHHHHHHHHHHGHHHGHHHHHHHHHHGHHHHHGGGHHHHHHHHHHHHHGHHHHHHHHHHHHGGGGGGHHHHHHHHHHHHHHHHHHHHHHHHHHHHHGHGHHHHGHHHHHHHHHHHHHHHGHGGHHHGHHHHHHHHGGGGGHHHHGGHGHHHHHHGGHHGHHHHHHHHHHHHHGHHHHHHHHHHHHHHHHHHFHHHHHHHHHGFGFEHHHHHHHHGGHGGGGGHHHHHHFHHHHGGEECHHFGGGGGHGGFGGGGGGGFFFFFFFBBBAA
@M02197:105:000000000-AN6RF:1:1101:9417:17798 1:N:0:1
CATCTGGGCAATTCCTCCGCTTATTGATATGCTTAAGTTCAGCGGGTAGTCCTACCTGATTTGAGATCAAACGTTCAAAGGCTGTCCTCGAGGGACGTTTATGAGCCCCAGCGAACCCCCATCGCTGGAGGTTACCTGGTGAAAAACCACAAGCGTAGATAGTTATCACACCCGTGACGCCACCAAACACTGGCAAGCTGATCCGTTTGAGAGGAGCCGACCGCAGGGCCGGCAAGACCCCCAAAGTCCAAGCTCATCACGGCGAACCGTGAGAGTTGAGGTTTTCATGATACTCAAACAGGCATGCCCTTCGGAACAGCCAAAGGGCGCAAGGTGCGTTCAAAGATTCGATGATTCAC
+
ABBBAFFFBF?FGGGGGGGGGGGHHHHHHHHHHHHHHHHHHGHGGGGGGHHEHHHHHHGHHHHHGHHGHHGHGHHHGHHHGHHHEGHHGGGCGGGGGGGHGHHHHHHGGCDHGGGGGGGGGFHGGHGGHHGDHHHHGHHFHHHHHHGGHGHHFHGDGGGGHHHHGHHHHHGCDCDGGGGGAGDGGGGGGGGGGGGGGGGFGGGGGEFFGHFHCAEAAADFFCEFA;=FFFGFGHHD<///3HHGFHHGHGF3BHHF?/?GGGEEFFGGDDHGF4FF3CG1HFDBEGBFFFFDAFHHHHGB33FGCCEE0GEDHFGAFFGF5FA?GGE2FFFHEGE?HGDFGGGGFGG4CFDFBFA>>33
@M02197:105:000000000-AN6RF:1:1101:15504:17778 1:N:0:1
CATCTGGGCAATTCCTCCGCTTATTGATATGCTTAAGTTCAGCGGGTAGTCCTACCTGATTTGAGATCAAACGTTCAAAGGCTGACCTCGAGGGACGTTTATGAGCCCCAGCGAACCCCCATCGCTGAAGGTTACCTGGTGAAAAACCACAAGCGTAGATAGTTATCACACCCGTGACGCCACCAAACACTGGCAAGCTGATCCGTTTGAGAGGAGCCGACCGTAGGCCGGCAAGACCCCCAAAGTCCAAGCTCATCACGGCGAACCGTGAGAGTTGAGGTTTTCATGATACTCAAACAGGCATGCCCTTCGGAATAGCCAAAGGGCGCAAGGTGCGTTCAAAGATTCGATGATTCAC
+
CCCCCFFBBFCFGGGGGGGGGGGHHHHHHHHHHHHHHGHHHHHGGGGGGHHHHHHHHHGHHHHHGGHHHHHHGHHHHHHHHHHHHHHHHGGGGGGGGGGHHHHHHHHGGGGHGGGGGGGGGHHGGHGGHHHFHHHHHHHGHHHHHHGGHGHHHGGGGGGHHHGHHGHHHHHGGGGGGGGGGGGGGGGGGGGGGGGGHGHGGGGGHGHHHHGGGGGFFFFFFGHFGFGFGHGFHFEBFD?GHHHEHHEFFHDHGHHGGEGGGGGGFGHHGHHHEHGHHFGGGHHFFHHHHGFAEHHHGFBHFFHEF?GFEGEHHHFCGBBAHF?FGE?GFHHGGCGGFFCGGGGGGGBCBFFFFBAAAA
@M02197:105:000000000-AN6RF:1:1101:13669:17817 1:N:0:1
CATCTGGGCAATTCCTCCGCTTATTGATATGCTTACTTTCAGCGGGTGGTCCTACCTGATTTGAGGTCAAGTTTATCAAATCCAACTCTTATATAGCAGCAGAACCCTCGACCAGATGCAGATATGTATCACATCTTAATGGAGAGGTCGTTACCACTCATGTATTTCAGGGGAGCAAACTAGGCCTGTAACCCCCAAATCCAAGCCACACCTCACGGTGTGGTTGAGACATTAATGACACTCAAACAGGCATGCTCCTTGGATTAACCAAGGAGCGCAAGATGCGTTCAAAGATTCGATGATTCAC
+
CCCCCFFFCFCFGGGGGGGGGGGHHHHHHHHHHHHHHHHGHHHGGGEGGFHHHHHHHHHHHHHHGHHHHHHHHHGHHHHHHHHHHHHHHHHHHHHHHHGHHHHHHGGHHGGGHGHHHHHHHHHHHHHHHHHHHHHHHHGFHHHHHGGGGHFHHGGHHHHHHHHHHHHHHHHHHGHGHHHHGHGHHHHHHHHHHHGHHHHHHHHHHGGGGGHGGHGGGGHGGHHHHHHHHHHHHHHHHHHHGHHHHHHHHHHHHHHHGGHHHHHHHHHHHHHGGGGGHGHHGGGGHGGGGGGGGGGFFFFBFFBBBBB
@M02197:105:000000000-AN6RF:1:1101:4840:17918 1:N:0:1
CATCTGGGCAATTCCTCGCTTATTGATATGCTTAAGTTCAGCGGGTAGTCCTACCTGATTTGAGATCAAACGTTCAAAGGCTGTCCTCGAGGGACGTTTATGAGCCCCAGCGAACCCCCCTCGCTGAAGGTTACCTGGTGAAAAACCACAAGCGTAGATAGTTATCACACCCGTGACGCCACCAAACACTGGCAAGCTGATCCGTTTGAGAGGAGCCGACCGCAGGGCCGGCAAGACCCCCAAAGTCCAAGCTCATCACGGCGAACCGTGAGAGTTGAGGTTTTCATGATACTCAAACAGGCATGCCCGTCGGAATAGCCAAGGGGCGCAAGGTGCGTTCAAAGATTCGATGATTCGC
+
1AAA1DBFAF@FCBGGGGEEGE1FGFFDGFFFFGGDFFFHHHFGGEEEHFFHHHADDFHHGBDFFFH1FGFGHGHG2FGHGB0>FFFBFG?CCFG/EFF/>2BB1CF>EFHGGGCCCFGG//BB9ACHHF1DB1FDGFBFEFHAF.CHGCFGHCA5CEFFHGGFHFGHFHEG@:;5EAB;??FFGGGGGEFF9;BFFF9C?BBFE3FFHHFFACCEF<?@@FHHGGGCBGGDFBC/G?GFHFGDB1/FCFGHHHFFEE?GEEF>>//@1GBHHFFFC0/F@11@@B2HGB@B1FF1@FHF10F//EA///GF2D11AC10AGEEE?EBHHHECGEB11DFDFB1BB1B3FFAA1A111
@M02197:105:000000000-AN6RF:1:1101:27601:17940 1:N:0:1
CATCTGGGCAATTCCTCCGCTTATTGATATGCTTAAGTTCGGCGGGTATCCCTACCTGATCCGAGGTCAACCATAGAAAAATTGGGGTTGCTGGCCAGTAACCTTCAGGGACCTATAGCGTGAAATGTACTACGCTCATGACCTAAAGGCACCGCCACTGTTTTTAAGGCCTGCCGTTGCCGGCAGGGCCCAATACCAAGCAGAGCTTGAGGGTTGAAATGACGCTCGAACAGGCATGCCCCCCGGAATACCAAGGGGCGCAATGTGCGTTCAAAGATTCGATGATTCAC
+
BBBBBFFFBFBFGCGGGGGGGGGHHHHHHGHHHGHHHHHHGGGGGEEE3DFG@DG<3G'B4;81EG-FH:;8FB9BEBFFG:<9'F4?>/B*;:'H8/;G<D:9G:;BG:#?EFF88>F6#A?E:9GG61;F:5C8:D:1:9HFHHHDGCGCECDF8GHHGHHHGGHAB;:/EFFG;C;9FFAFGCFF?HHCF3FGGFF??B0FAB0C/G9BHHFHGBCBFBBCDEGGFFAFFFFG<B<>//A0FD2FGFCFAG00B0?CF3F0000111FEBFAA111FFDB3F1>>11
@M02197:105:000000000-AN6RF:1:1101:25185:18085 1:N:0:1
CATCTGGGCAATTCCTCCGCTTATTGATATGCTTAAGTTCAGCGGGTGGTCCTACCTGATTTGAGGTCAAGTTTATCAAATCCAACTCTTATATAGCGGCAGAACCCTCGACCAGATGCAGATATGTATCACATCTTAATGGAGAGGTCGTTACCACTCATGCATTTCAGGGGAGCAGACTAGGCCTGTAACCCCCAAATCCAAGCCACACCTCATGGTGTGGTTGAGACATTAATGACACTCAAACAGGCGTGCTCCTTGGATTAACCAAGGAGCGCAAGATGCGTTCAAAGATTCGATGATTCAC
+
CCCCCFFFCFCFGGGGGGGGGGGHHHHHHHHHHHHHHHHHHHHGGGEFGGHHHHHHHHHHHHHHGHHHHGHHHHHHHHHHHHHHHHHHHHHHHHHHHGGGGGGHHHGHHHHHGHHHHHHHHHHHHHHHHHHHHHHHHHHHHHHHHGGHHGGGHGHHHHHHHHHHHHHHHHHHHHHGHHHHHHHHHHHGHHHHHHHHHHGHGGHHHGGGGGGHHHHHGGHGGHHHHHHHHFGFFHHGHHGHGHHHHGHHGGGHFHHHGHHHHHGGHHHHHHHDFEE2HHHGGGGGFGFGGGGGCG4FFFFFFFBBBAA
@M02197:105:000000000-AN6RF:1:1101:26592:18222 1:N:0:1
CATCTGGGCAATTCCTCCGCTTATTGATATGCTTAAGTCCAGCGGGTAGTCCTACCTGATTTGAGATCAAACGTTCAAAGGCTGTCCTGGAGGGACGTTTATGAGCCCCAGCGAACCCCCATCGCTGAAGGTTACCTGGTGAAAAACCACAAGCGTAGATAGTTATCACACCCGTGACGCCACCAAACACTGGCAAGCTGATCCGTTTGAGAGGAGCCGACCGTAGGCCGGCAAGACCCCCAAAGTCCAAGCTCATCACGGCGAACCGTGAGAGTTGAGGTTTTCATGATACTCAAACAGGCATGCCCTTCGGAATAGCCAAAGGGCGCACGGTGCGTTCAAAGATTCGATGATTCAC
+
BBBBBF54ACAFGGFGGCECFGGFFHFHFHHHHBEGFHHHHHHGGGGGGGFFHGHGHHGFFHE5FCHHFHAGFGHHHHH5GHBGCFHGHHHHCEFGGGGHHHHHGFFFGGCFG?ECCFF?CHHGGHDDFHHFGHFHFHFFFEEFGFFDHGHHHHG<;DAGBD<GFHHHF<AEGGGGGGD9EGDBFAGFGGGGHHFFEGGGGFFGG=C3HHGFFFEGECCGCEHGEGGGFGFBG@/CCGCHHHG1F1CFHGBEGDB>E/E?GEF/F??1BFHFEEB1>GE0F1F2HGEHHHHFFE1HHHG1GFB/FE/A//HHHFHHGFHF10EEF?EEAB0EA0EB1FFFDGGEB1FFD3FB3?AAAA
@M02197:105:000000000-AN6RF:1:1101:28444:18316 1:N:0:1
CATCTGGGCAATTCCTCCGCTTATTGATATGCTTAAGTTCAGCGGGTAGTCCTACCTGATTTGAGATCAAACGTTCAAAGGCTGTCCTCGAGGGACGTTTATGAGCCCCAGCGAACCCCCATCGCTGAAGGTTACCTGGTGAAAAACCACAAGCGTAGATAGTTATCACACCCGTGACGCCACCAAACACTGGCAAGCTGATCCGTTTGAGAGGAGCCGACCGCAGGGCCGGCAAGACCCCCAAAGTCCAAGCTCATCACGGCGAACCGTGAGAGTTGAGGTTTTCATGATACTCAAACAGGCATGCCCTTCGGAATAGCCAAAGGGCGCAAGGTGCGTTCAAAGATTCGATGATTCAC
+
BBBBBDFFABAFGGGGGGGGGGFHFHHHGHHGHGHHHHHGHHHGGGGEGHHHHHHHHHHHGHHHGGHHHGGHGHHHHHHHHHHHHHHHHGG?EEGGGGGHHHGHHHHGGGGHGGGGGGGGGHHGGHGGHHHCFGFHHHGGHHHHGHGG;GHHEHGFGGGHHHHHHGHHHHHGGGDGGGFGGGGGGGGGGGGGGHHGHHHFFGGGGHHFGHHFEGGFFFFFGGHFHCFDDFHHHHHGGGCGHEFFHFEDHFGBFFFHGGEGGGGGGFEEGBGHHHHFHGFGHFHHHHGHHFHHGHHHHHGHHHHHGFGEGGGHHHHHGHHGHHGGGGCGHHFHEEGEFFFGGGFG?FABFFFBFFBA@AB
@M02197:105:000000000-AN6RF:1:1101:27921:18539 1:N:0:1
CATCTGGGCAATTCCTCCGCTTATTGATATGCTTAAGTTCAGCGGGTAGTCCTACCTGATTTGAGATCGAACGTTCAAAAAGCTGTCTTCACCAAGGAAAGACGTTTATAAGCTCCAGCGAACCTCCGTCACCGAAGGTTACCTGGCAGGCAACCACAAGCGTAAATAGTTATCACACCCGTGACGCCACCAAACACTGGCAGGCTAATTCATTTGAGAGGAGCCGGCTGTGTGCCAGCAAGCCCCCAAGTCCAAGCTCTTCATGGCAAACCACAAGAGTTGAGGTGTTCATGATACTCAAACAGGCATGCCCCTCGGAATAGCCAAGGGGCGCAAGGTGCGTTCAAAGATTCGATGATTCAC
+
BBBBBF5FBFBFGGGGGFEGGGGHHHHHHHHHHHHHHGHHHGHGGGFGGHHGHHHHHHHHHHHGGHGHHGHHGHHHHHHHHGHHHHHHHHHFHHHHGGHHGHHGFGHHHHHFHHGHHHHGGGGGHHHGHGGGGGGGGGGGHFHHHHHHGFGHHHHGGHHHGGGGDHGHHGGHHHHHHHDGGGGGGHGGGGGGGGGGGGGGGGGGGHGHHGGGGHGFFFFGGGGFFFHHFHGHFGHGHFGGFGGGHHGHGGGCHHHHHHG?BGHGHHGHEFGFFGHHGBHHHCEFHFHFDHFGHGHHGFHHFGFE3CAGGGECGEGFHGBGGHCHHGA?EE2GHFHCGGGGHFFCGGGG2GGFFFFFFFBBBAB
@M02197:105:000000000-AN6RF:1:1101:15892:18551 1:N:0:1
CATCTGGGCAATTCCTCCGCTTATTGATATGCTTAAGTTCAGCGGGTAGTCCTACCTGATTTGAGATCGAACGTTCAAAAAGCTGTCTTCACCAAGGAAAGACGTTTATAAGCTCCAGCGAACCTCCGTCACCGAAGGTCACCTGGCAGGCAACCACAAGCGTAAATAGTTATCACACCCGTGACGCCACCAAACACTGGCAGGCTAATTCATTTGAGAGGAGCCGGCTGTGTGCCAGCAAGCCCCCAAGTCCAAGCTCTTCATGGCAAACCACAAGAGTTGAGGTGTTCATGATACTCAAACAGGCATGCCCCTCGGAATAGCCAAGGGGCGCAAGGTGCGTTCAAAGATTCGATGATTCAC
+
BCBBBFFFBFCFGGGGGGGGGGGHHHHHHHHHHHHHHHHHHHHGGGGGGHHHGHHGHHHHHHHHGGHHHGHHGHHHHHHHHGHHHHHHHHHHHHHHGHHHHHHGFGHHHHHHHBHHHHHGGGGGHHHGHHGGHGGGGGHHHHHHGHGHGGGHHHGGGHHHHGDGFGGHGGHHHHFHHHGGGGGGGHGGHGGGGGGGGGHFHHGHHHHGFGHHGFHHHHHFGGGFGGFGFHGHHGHHHACGGGGGHHDHBHFFHGEFHHHHHHGHFHGHEHGHHHHGHHHFGGGGHHHHHFHHHHHHGHHHGBFBG3HGGGGGGGGFHHEFFGHGHFGGGGGGCHHHGGGGHGGGGGGGGGFBFFFFFF3AA>A
@M02197:105:000000000-AN6RF:1:1101:15808:18489 1:N:0:1
CATCTGGGCAATTCCTCCGCTTATTGATATGCTTAAGTTCAGCGGGTAGTCCTACCTGATTTGAGGTCAAATTGTCAGAAGCTGTCTCAAAAGAGACCCTTTAGAAGCTGAACCCCATTTATAAAGCTGCTCTTCACAAATGGCGTAGATATTATCACACCAAAGCGAGGCAACAAAGGTCCCGCTAATGCATTTCAGGAGAGCCGACTTCTGAGAAGCCCGCATACTCCCACATCCAAGCCTGATCAACAGAAAAAGCTGAAAAGGTTGAGAATTTCATGACACTCAAACAGGCATGCTCCTCGGAATACCAAGGAGCGCAAGGTGCGTTCAAAGATTCGATGACTCAC
+
DDDDDFFFCFDFGGGGGGGGGGGHHHHHHHHHHHHHHHHHHHHGGGGGGHHHHHHHHHGHHHHHGHHHHHHHHHHHHHHHHHHHHHHHHHHHHGGHHGHHHHHHHHHHHHHHHHGGGHHHHHHHHHHHHHHHHHHHHHHHHHHHGGGGGHHHHHGHHHHHHHHHHHHHHHHHHHHHHHHHHGHHGHHGHHHHHHHHHHHHGHGHHGHHGHHHHHHHGGGGGHHHHGGHFFHHHHHGGHHHHFFHHHHHHGHHGHHHHHHE4HHHGHHHHHHGHHHGDHEHHGHFFBHHHGHHHHHHEGGGGGGHHGHHHHHHHHGGGGGHFHHGGFGHGGGGGGGGGGFFFFFFFAA?AA
@M02197:105:000000000-AN6RF:1:1101:22612:18685 1:N:0:1
CATCTGGGCAATTCCTCCGCTTATTGATATGCTTAAGTTCAGCGGGTATCCCTACCTGATCCGAGGTCAACCATAGAAAAATTGGGGTTGCTGGCCAGTAACCTTCAGGGACCTATAGCGAGAAATGTACTACGCTCAGGACCTAAAGGCACCGCCACTGTTTTTAAGGCCTGCCGTTGCCGGCAGGGCCCAATACCAAGCAGAGCTTGAGGGTTGAAATGACGCTCGAACAGGCATGCCCCCCGGATTACCAAGGGGCGCAATGTGCGTTCAAAGATTCGATGATTCAC
+
DDDDDFFFDFCFGGGGGGGGGGGHHHHHHHHHHHHHHHHHHHHGGGGGHHHHHHHHHHH<HHHGG8G:HH:HG<H)HHHHG<<HHHGG:GHHHHGHHH;H;HHHHH;HH98GGHH::H9GG8GGHHHHHHH<HGGGG;HH;HH0HHHHH<<HGGGG:GHHHHHHGHHGHHHHGHHGGGGGHGGGGGGG9GGGGGGGGGGGG:GFF8FFFFFHGDFFFFFFFFFFFFFFFFFFFFF0///GGGGGHHHHHHGHHHGGGGGHGHHGGGGHGGGGGGGGGGFFFFFFFDCCDD
@M02197:105:000000000-AN6RF:1:1101:13985:18626 1:N:0:1
CATCTGGGCAATTCCTCCGCTTATTGATATGCTTAAGTTCAGCGGGTAGTCCTACCTGATTTGAGATCAAACGTTCAAAGGCTGTCCTCGAGGGACGTTTATGAGCCCCAGCGAACCCCCATCGCTGAAGGTTACCTGGTGAAAAACCACAAGCGTAGATAGTTATCACACCCGTGACGCCACCAAACACTGGCAAGCTGATCCGTTTGAGAGAAGCCGACCGCAGGGCCGGCGAGACCCCCAAAGTCCAAGCTCATCACGGCGAACCGTGAGAGTTGAGGTTTTCATGATACTCAAACAGGCATGCCCTTCGGAATAGCCAAAGGGCGCAAGGTGCGTTCAAAGATTCGATGATTCAC
+
DDDDDFFFCFDFGGGGGGGGGGGHHGHHHHHHHGHHHHHHGHHGGGGGGHHHHHHHHGHHHHHHGGHHHHHHGHHHHHHHHGHHHHHHHGGGGGGGGGGHHHHHHHHGGGGHGGGGGGGGGHHGGHGFGHHHHHHHHHHHHHHHHHGGHGHHHHGGGGGHHHHHHHHHHHHGGGGGGGGGGGGGFGGGGGGGGGGGGGGGGGGHHGGGFHHHHGGGGFGGGGHHFGGGGGGGHHHGFGGGHFHHHHHGHHHHHHHGFGGGGGGGGGGHHHHHHHHHHHHGHHHHEGHHHGHHGHHHHHGGGHHHGEGGGGGHHGHHFHGGHHHGGGGGHHHGGGFGHGGGGGGCGFGFFFFFFFBBBBB
@M02197:105:000000000-AN6RF:1:1101:27763:18545 1:N:0:1
CATCTGGGCAATTCCTCCGCTTATTAATATGCTTAAGTTCAGCGGGTATCCCTACCTGATCCGAGGTCAACCATAGAAAAATTGGGGTTGCTGGCCAGTAACCTTCAGGGACCTATAGCGAGAAATGTACTACGCTCAGGACCTAAAGGCACCGCCACTGTTTTTAAGGCCTGCCGTTGCCGGCAGGGCCCAATACCAAGCAGAGCTTGAGGGTTGAAATGACGCTCGAACAGGCATGCCCCCCGGAATACCAAGGGGCGCAATGTGCGTTCAAAGATTCGATGATTCAC
+
CCCCCFBFBFBFGGGGGGGGGGGHHHHHHHHHHHHHGHHHHHHGGGGGHHHHHHHH;HH<HHHGGG:;HHH<G<H<HHHHHH*HHH;G;GH0HFGHHH;H9HHHH;<HHH:GGHH::H:;G9GGHHHH;H;<HGGGG:HGHHH'HH;F;HHHGGGGGGHHHHHHGHHFHHHHGHGGGGGGHGGGGGHGGHGHHHHGHHHHGHHHHFFGHHGHHGHHHHHGGGGFFHGHHHFHGHHEGGGGGGGHHHHHHFGHHHGFGEFFGGHGGGGGGGGGCGGGGGFFFFFFFBBBAB
@M02197:105:000000000-AN6RF:1:1101:19099:18803 1:N:0:1
CATCTGGGCAATTCCTCCGCTTATTGATATGCTTAAGTTCAGCGGGTAGTCCTACCTGATTTGAGATCAAACGTTCAAAGGCTGTCCTCGAGGGACGTTTATGAGCCCCAGCGAACCCCCATCGCTGAAGGTTACCTGGTGAAAAACACAAGCGTAGATAGTTATCACACCCGTGACGCCACCAAACACTGGCAAGCTGATCCGTTTGAGAGGAGCCGACCGTAGGCCGGCAAGACCCCCAAAGTCCAAGCTCATCACGGCGAACCGTGAGAGTTGAGGTTTTCATGATACTCAAACAGGCATGCCCTTCGGAATAGCCGAAGGGCGCAAGGTGCGTTCAAAGATTCGATGATTCA
+
AABBBDFFBF@FGFG5GGGFCGGHHFHGDEBGFHHHGHHFFHGGGGEGGHFHGHFFHHGHHHHHGHGFHHHHGHGHGHHHFGFHHFFGFGDEGGGGCEGHHHGHHHHGG?EFFGGGCGGGGHHGFHGDHHHFGFGHHHGBFFGFBGBFHHGFHGFGGGFHHHHFFFGFHHFDCDGGGGGFFGGGGBEGHHHHHHFGHHGGGGGGEGGHFHFFFFDFFADFFHHGGGGGHFHFGBB@B/HFGFFHG?FGFFFGHGCE>EGGGGF?GHHGHHHGHFGHGGHHHG5HHHHHEFGFHFHHHGFGHGFFGEE1GGHGFF2FGGHHHCCFCCHFHBGGGGGGFGFGFB2BFFFFFFBBAAAA
@M02197:105:000000000-AN6RF:1:1101:15003:18919 1:N:0:1
CATCTGGGCAATTCCTCCGCTTATTGATATGCTTAAGTTCAGCTGGTAGTCCTACCTGATTTGAGATCAAACGTTCAAAGGCTGTCCTCGAGGGACGTTTATGAGCCCCAGCGAACCCCCATCGCTGAAGGTTACCTGGTGAAAAACCACAAGCGTAGATAGTTATCACACCCGTGACGCCACCAAACACTGGCAAGCTGATCCGTTTGAGAGGAGCCGACCGTAGGCCGGCAAGACCCCCAAAGTCCAAGCTCATCACGGCGAACCGTGAGAGTTGAGGTTTTCATGATACTCAAACAGGCATGCCCTTCGGAATAGCCAAAGGGCGCAAGGTGCGTTCAAAGATTCGATGATTCA
+
CCCCCFFFCFCFGGGGGGGGGGGHHHHHHGHHHHHHHHHHHHHHHHHHHHHHHHHHHHHHHIHHGHHHHHHHGHHHHHHHHHHHHGHHHGGGGGGGGGGHHHHHHHHGGGGHGGGGGGGGGHHGGHGGHHHGHHHHHHHGHHHGHHGGHGHHHHGGGGGHHHHHHHHHHHHGGGGGGGGGGGGHHHHHHGGHGHHGGHHGGGGGHHGHGGHGGGGGGFFHGGHHGGGGGHGHGBD@FGGGHGHHHFGHHHGHHHHGGEGGGGEFFGHHHHHHHGFHHHEHGDFBHHHGBHHFEHHHHGHFFHGEAGGGGGHFG5D3BHGHHHGFEFECFHGCCE?GGFFFFGGGGFBFFFFBBBBAB
@M02197:105:000000000-AN6RF:1:1101:3578:18906 1:N:0:1
CATCTGGGCAATTCCTCCGCTTATTGATATGCTTAAGTTCAGCGGGTAGTCCTACCTGATTTGAGATCAAACGTTCAAAGGCTGTCCTCGAGGGACGTTTATGAGCCCCAGCGAACCCCCATCGCTGAAGGTTACCTGGTGAAAAACCACAAGCGTAGATAGTTATCACACCCGTGACGCCACCAAACACTGGCAAGCTGATCCGTTTGAGAGGAGCCGACCGCAGGGCCGGCAAGACCCCCAAAGTCCAAGCTCATCACGGCGAACCGTGAGAGTTGAGGTTTTCATGATACTCAAACAGGCATGCCCTTCGGAATAGCCAAAGGGCGCAAGGTGCGTTCAAAGATTCGATGATTCAC
+
CCBCCFFFCFAFGGGGGGGGGGGHHHHHHHHGHHHHHHHHHHHGGGEFGGFGHHHHGHHHHHGHGHHHHGHHGHHHHHHGHHHHHHHFHGGGGGGGGGGHHHHH3GGGGGGHGGGGGGGGGHHGGHGGHHGHHHHHHHH<FGFFHHGGEFHHCGG<FFGHEFHFHHHHHHHGGGEFGGGGGGGGGGAFAFFFEEFBHHHB0FFGGCFBHHHBFD<GGEFFFFHFFCFFFCHEGFHE@C??EGHHHHHGHEHHHFHHF@EGEFEE?1?GHHHEHHHGHFF1HF@GHHFHHFBFGFFHHHHGHGHHFFGGGCGGGHHG3HHCHHGFGGEGHHHHGGGGGGGGGGGGEF44FFFFD53>>3A
@M02197:105:000000000-AN6RF:1:1101:15552:19109 1:N:0:1
CATCTGGGCAATTCCTCCGCTTATTGATATGCTTAAGTTCAGCGGGTAGTCCTACCTGATTTGAGGTCAAAAATAGATGGGTTCGTTTGTCCGAAGGACGATTAAAAGCGGAACACCTTTGACCCACACACAGCGCAACAGGATTATCACGCTGAAGGGAAAAAAGATGCGTTCTTCCGCTGATGCATTTAAAGAGGAGCCGACCTTCGCCAGTACGCTCCAAGACCAAGCCCCAAGCCGAAACAAATCGGTGGGGTTGATGATTTAATGACACTCAAACAGGCATGCTCCTCGGAATACCAAGGAGCGCAAGGTGCGTTCAAAGATTCGATGATTCAC
+
CCCCCFFFCFCFGGGGGGGGGGGHHHHHHHHHHHHHHHHHHHHGGGEGGHHHHHHHHHHHHHHHGHHHHHHHHHHHHHHHGHGHGGHGGHHHGGGGGHHGGGHGHHHHHGGGGGHHGHHHHHHHHHGGGGGGHHGGGGGHHHHHHHHHHHGHGGGHHHGGHHHHGGGGGHGHHGGGGGHHGGHHHGGHHHHHHHHGGGGGGGGGFFGGFFHFGGFGHFFGFHGFFFFGGGGHFGGGCG?HHHHFFGGGGGGGGGHHHHHHFHHGHGHHHHHGFGHHHHHHHHGHHHGGGGGGHHHHHHHGHHHGGGGGHHHHGGGGGGGGGGGGGGGFFFFFFFCCCCC
@M02197:105:000000000-AN6RF:1:1101:15680:19078 1:N:0:1
CATCTGGGCAATTCCTCCGCTTATTGATATGCTTAAGTTCAGCGGGTAGTCCTACCTGATTTGAGATCAAACATTCAAAGGGCTGTCCCTCACTGAGGAGAGACGTCTGTGAGCTCCAGTGAACCTCCACTGCTGAAGGTTACTTGGTGGAAAACCACAAGCGTAGATAGTTATCACACCTGCGATACCCACCAAACACTGGCAAGCTGATTTATTTTAGAGGAGCTGACTGTAGGCCAGCAAGTCCCCCAAAGTCCAAGCTCATCATGGAAAACCATGAAGAGTTGAGGTGTTCATGATACTCAAACAGGCATGCCCTTCGGAATGGCCAAAGGGCGCAAGGTGCCTTCAAAGATTCGATGATTCAC
+
BBBBBFFFBFBFGGGGGGGGGGGHHHHHHHHHHHFFHHGHHHGGGGGGGHHHHHHEHHGHHHHGGHHHHHHHHGHHHHHHHGGHGHHHGHHHHGHHHGGGHGGHGGGHGHHHHGHGHGHHHHHHHHHHHHHHHHHGHHHGHHHHHHHGGGHHHHHGHGHGGHHHGHHHHHHHHHHHHHHGHHHGGHGCHHHGGHHHHHHGHHHHGHGGGGGGGGHHHHHHGGGGDGFGGGGG:FGGHFDF33G<@CCCHHGHFF3?HGHFFEGHFDHFG4FEDFHGBGEHHHGFG@GB125GE5F5HHHHFEHHGHHGFHGGF1AGFCFGHHHFFFGFFBHFEEA2E4HFG2A4AGDB5GFGGGG44FDFFDFBAAAA
@M02197:105:000000000-AN6RF:1:1101:11521:19031 1:N:0:1
CATCTGGGCAATTCCTCCGCTTATTGATATGCTTAAGTTCAGCGGGTAGTCCTACCTGATTTGAGGTCAAATTGTCAGAAGCTGTCTCAAAAGAGACCCTTTAGAAGCTGAACCCCATTTATAAAGCTGCTCTTCACAAATGGCGTAGATAATTATCACACCAAAGCAAGGCAACAAAGGTCCCGCTAAGGCATTTCAGGAGAGCCGACTTCTGAGAAGCCCGCATACTCCCACATCCAAGCCTGATCAACAGAAAAAGCTGAAAAGGTTGAGAATTTCATGACACTCAAACAGGCATGCTCCTCGGAATACCAAGGAGCGCAAGGTGCGTTCAAAGATTCGATGACTCAC
+
CCCCCFFFCFCFGGGGGGGGGGGHHHHHHHHHHHHHHHHHHHHGGGGGGHHHHHHHHHHHHHHHGHHHHHHHHHHHHHHHHHHHHHHHHHHHHGHHHGHHHHHHHHHHHHHHHHGGGHHHHHHHHHHHHHHHHHHHHHHHHHHHGGGGGHHHHHHHHHHHGHHGHHHHHHGHHHHHHHGFHHHHHGHHHHGHHHHHHHHHHGGGGHHHGGHGGHHHHGGGGGGHHHGGHGHHGHHGGGHHHGHHHHHHHHHHHHHHHHHHGHHHHHHHHHHHHHGHHGHHHHHHHGHHHHHHHHFHHHEGGGGGHHGHHHHGHHHGGFGGHGHHGGGGHGGGGGGFFGGFFFFBFFBBAAA
@M02197:105:000000000-AN6RF:1:1101:24384:19404 1:N:0:1
CATCTGGGCAATTCCTCCGCTTATTGATATGCTTAAGTTCAGCGGGTAGTCCCACCCGATTTGAGGTCAAGGTCGTTTTTGTGGGTCGAGCCTCCCACCGATGAATCGGCGGTGACCGGAACACCATCGTTGTCAATGAGACGGTTAGAAGCAGAGGTACAGTGCAGAAACCCGAGACGTAGAAACATATTATCACGTCAAGGATCGGCAAAGCAGACCCCACTAATCCATTTGGGAGGAGCTCGCTTCAAGGTGAAACCAGCAAATGACCTCCAAGTCCAAAATCCTCTCCACCAAAGGAAGGGCTTTTGAGAATTTCACGACACTCAAACGGGTGTGCCCCTCGGAATGCCAAGGGGCGCAAGGTGCGTTCAAAGATTCGATGATTCAC
+
CCCCCFFFCFBFGGGGGGGGGGGHHHHHGHHHHHHHHHHHHHHGGGFGGHHHHHHGGGGGDGHGGHHFHHHHGHGGGGGGGGHGGGHGGGGGHHHGGHGGGGGHHHHHGGGGA@/CG/C-A<FCDC0/A.<C.00=DD0G0<;E:E?G0CCC/CBGEBBFFFFFFFFFEFFFFFBGFEFFBFBBFGGGFFFBGD:BFGEFGGGFFGGFGHFHGHHGGFEFFGG0EGBFFGGHFGHHHHHGGGGGHGHHGHHHHHHHHGHHFGGHHHHHDGHHHHFFHHGHHHGHHGGHG/FFHHHHHGGHFHEGHHHFHHHHHHGFGHGGGHFHGGHGHHGGGGHFGGGGGGFGGFGGCHHGHFHFEFGGHHHHGGGGFGBGGGGGGGGFFFFFFFBBBBB
@M02197:105:000000000-AN6RF:1:1101:24997:19442 1:N:0:1
CATCTGGGCAATTCCTCCGCTTATTGATATGCTTAAGTTCAGCGGGTATCCCTACCTGATCCGAGGTCAACCATAGAAAAATTGGGGTTGCTGGCCAGTAACCTTCAGGGACCTATAGCGAGAAATGTACTACGCTCAGGACCTAAAGGCACCGCCACTGTTTTTAAGGCCTGCCGTTGCCGGCAGGGCCCAATACCAAGCAGAGCTTGAGGGTTGAAATGACGCTCGAACAGGCATGCCCCCCGGAATACCAAGGGGCGCAATGTGCGTTCAAAGATTCGATGATTCAC
+
CCCCCFFFCFCFGGGGGGGGGGGHGHHH6DGHHHHHHHHHHHHGGGGGHHHHHHHH:HGHHHH9GGG;HHH<G<H0HHHHHH<HHHG;GGF:G9EHHHHHHHHH;;HHHH:GGHHHHH9GG9GG:HHHHHHHHGGGGGH9<H::HG:HHHHGGGGGGGHHHHHHGHHFFGFFGGHGGGGGHGGGGGHGGGHGHGGGHHHHHHGHFFHHHGGHGDHHGHHGGGGGHGFHFGFFHHHF@GGGGGGFHHHHHGGHGHCGGGGHHHHE?EA4FBGGGGGGGGFFFFFFFAA?AA
@M02197:105:000000000-AN6RF:1:1101:14377:19484 1:N:0:1
CATCTGGGCAATTCCTCCGCTTATTGATATGCTTAAGTTCAGCGGGTAGTCCTACCTGATTTGAGGTCAAATTGTCAGAAGCTGTCTCAAAAGAGACCCTTTAGAAGCTGAACCCCATTTATAAAGCTGCTCTTCACAAATGGCGTAGATAATTATCACACCAAAGCAAGGCAACAAAGGTCCCGCTAATGCATTTCAGGAGAGCCGACTTCTGAGAAGCCCGCATACTCCCACATCCAAGCCTGATCAACAGAAAAAGCTGAAAAGGTTGAGAATTTCATGACACTCAAACAGGCATGCTCCTCGGAATACCTAGGAGCGCAAGGTGCGTTCAAAGATTCGATGATTCAC
+
CCCCCFFFCFCFGFGGGGGGGGGHHHHHHHHHHHHHGHHHHHHGGGGGGHHHHHHHHHHHHHHHGHHHHHHHHHHHHHHHHHHHHHHHHHHHHGHHHGHHHHHHHHHHHHHHHHGGGHHHHHHHHHHHHHHHHHHHHHHHHHHHGFGGGHHHHHHHHHHHHHHHHHHHHHHHHHHHHHHHFGHFGHHHHHHHHHHGHHHHHGHGHHGHHGHHHHHGHGGGGGHHHHGGHGHHHGHHGGHHHHHHHHHHHHHHHHHHHHHHHHHHHHHHHHGHHHHHFHHGHHHHHGGHHHHHHHHHHHFGGGGGGHFGHHGHHHHGGGGGHHHHGGGGHGGGGGGFGGFFFFFFFFBBAAB
@M02197:105:000000000-AN6RF:1:1101:27937:19569 1:N:0:1
CATCTGGGCAATTCCTCCGCTTATTGAATGCTTAAGTTCAGCGGGTAGTCTTACTTGATTTGAGATCGAGTTGAACAACACATAAAGTGTCGTAAAATCCTGCATCAGTCAGCAATGAGGACAATTATCCTTTATGTTAGCTGCAGCAATAGTAATAATCCTGTTTGACGAGGACTAAATAGATATGCTTTTAGCTCAGATAAAAGTCCAGCTGCACCTGCATTTCAAGCCGCCCGCCTACCGGTGAAGGTTGTTGGGATAGCTCAAGTCCACCCTCCTTTTGAAAAAACAAGAGGAGGTTGAGGTGTTTACTGATACTCAAACAAGCATGCTCTTCGGAATACCAAAGAGCGCAATATGCGTTCAAAGATTCGATGATTCAC
+
CCCCCFFFCFCFGGGGGGGGGGGHHGHHHHHHHHHHHHHHHHGGGEGGHHHHHHHHEHHHHHHGHHHHGGHGHFHHHHHHGHHHHHHHHHHGGHHHHHHHHHGHHHHHHHHHHHHHHHHHGHHHHHGHHHHHHHHHHHHFGHHHGHHHHHHHHHHHHHHHHHHHHHHGHGGGFGHGGHHHHHHHHHFHHHHHHHGHHHGHHGHHHGGGHFHGHHHHHHHHHHHHHHGGHHECGGGHGGGCGCHFHFHHGHHGGHHHEHHHHHHHFHHHHCCEGGHBGCBFFFGGGHHHGFHGBHFGHHGFHGHGHHGFFHGHHHHHHGGHHHFHHHHHHFHGGGGGHHFHHHHHHHHGGGGGHHHHGGFGHGGGGGGBFFCFFFFFFFAAA>A
@M02197:105:000000000-AN6RF:1:1101:13889:19546 1:N:0:1
CATCTGGGCAATTCCTCCGCTTATTGATATCCTTAAGTTCAGCGGGTAGTCCTACCTGATTTGAGATCGAACGTTCAAAAAGCTGTCTTCACCAAGGAAGGACGTTTATAAGCTCCAGCGAACCTCCGTCACCGAAGGTTACCTGGCGGGCAACCACAAGCGTAAATAGTTATCACACCCGTGACGCCACCAAACACTGGCAGGCTAATTCATTTGAGAGGAGCCGGCTGTGTGCCAGCAAGCCCCCAAGTCCAAGCTCTTCATGGCAAACCACAAGAGTTGAGGTGTTCATGATACTCAAACAGGCATGCCCCTCGGAATAGCCAAGGGGCGCAATGTGCGTTCAAAGATTCGATGATTCAC
+
DDDDDFFFDFBFGGGGGGGGGGGHHHHHHHHHHGHHHHHHHHHGGGGGGHHHHHHHHHHHHHHHGHHHHGHHGHHHHHHHHGHHHHHHHHHHHHHGGHHHGGHGGGHHHHGHHHHHHEHGGGGGHGHGHHGGHGGGGGHHHHHHHHHGGGGGGHGGGHHHHGGGGGGGGGGGGGGHGGGGGGGGGHGGHGHHHHHHHHHFHGHHHGHHFFHHGHGHHHHGGGGGGHFHGGFGHGHHHGGHGGGGGHHGFHHGGGHGHFFGFHHHHHEGF2FGFHHHHHHHHHHGHGHHFHHHHHHHGHHHHHHFHHHHCE0E0GGHHHFHFHHHFHCGGGGGHGHHGGFGHGGGGGGGGGGFFFFFFFCCBBB
@M02197:105:000000000-AN6RF:1:1101:22519:19520 1:N:0:1
CATCTGGGCAATTCCTCCGCTTATTGATATGCTTAAGTTCAGCGGGTATCCCTACCTGATCCGAGGTCAACCATAGAAAAATTGGGGTTGCTGGCCAGTGACCTTCAGGGACCTATAGCGAGAAATGTACTACGCTCAGGACCTAAAGGCGCCGCCACTGTTTTTAAGGCCTGCCGTTGCCGGCAGGGCCCAATACCAAGCAGAGCTTGAGGGTTGAAATGACGCTCGAACAGGCATGCCCCCCGGAATACCAAGGGGCGCAATGTGCGTTCAAAGATTCGATGATTCA
+
DDDDDFFFCFCFGGGGGGGGGGGHHHHHHHHHHHHHHHHHHHHGGGGGHHHHH;HHHHHHHHHGGGGHHHHHGHHHHHHHHHHHHHGFGGHHHHGHHHHHHHHHHHHHHHGGGHHHHHHGGGGGHHHHHHHHHGGGGGHHHHHHHHGHHHGGGGGGGGHHGHHHGHHHHHHHGHHGGGGGGGGHHGHHHHHHHHHGHHHHHHHHHHHHHHGHHHHHHHHGGGGGHHGHHHHHHHHHGGGGGGGHGHHHHHHHHHGGGGGHCHGGGGGGGGGGGGGFGFBFFFFFBBBBB
@M02197:105:000000000-AN6RF:1:1101:15350:19737 1:N:0:1
CATCTGGGCAATTCCTCCGCTTATTGATATGCTTAAGTTCAGCGGGTGGTCCTACCTGATTTGAGGTCAAGTTTATCAAATCCAACTCTTATATAGCAGCAGAACCCTCGACCAGATGCAGATATGTATCACATCTTAATGGAGAGGTCGTTACCACTCATGTATTTCAGGGGAGCAGACTAGGCCTGTAACCCCCAAATCCAAGCCACGCCTCACGGTGTGGTTGAGACATTAATGACACTCAAACAGGCATGCTCCTTGGATTAACCAAGGAGCGCAAGATGCGTTCAAAGATTCGATGATTCAC
+
EEEEEFFFDFDFGGGGGGGGGGGHHHHHHHHHHHHHHHHHHHHGGGGGGGHHHHHHHHHHHHHHGHHHHHHHHHHHHHHHHHHHHHHHHHHHHHHHHHHHHHHHHHGHHHGHGGHHHHHHHHHHHHHHHHGHHHHHHHHHHHHHHGGHHGGG1GHHHHHHHHHHHHHHHHHHHHHHHHHHHHHHHHHHHHHHHGGGHHHHHHHHHGGGGGGGGGGGGGHGGHHHHHHHHHHHHGHHHFHHGHHHHHHFHHFHHHGHGHHHHHHHHHHGHHHGGGGGHHHHGGGGHGGGGGGGGGGFFFFFFFCCCBC
@M02197:105:000000000-AN6RF:1:1101:26258:19854 1:N:0:1
CATCTGGGCAATTCCTCCGCTTATTGATATGCTTAAGTTCAGCGGGTAGTCCTACCTGATTTGAGATCAAACGTTCAAAGACTGTCCTCGAGGGACGTTTATGAGCCCCAGCGAACCCCCATTGCTGAAGGTTACCTGGTGAAAAACCACAAGCGTAGATAGTTATCACACCCGTGACGCCACCAAACACTGGCCAGCTGATCCGTTTGAGAGGAGCCGACCGTAGGCCGGCAAGACCCCCAAAGTCCAAGCTCATCGCGGCGAACCGTGAGAGTTGAGGTTTTCATTATACTCAAACAGGCATGCCCTTCGGAATAGCCAAAGGGCGCAAGGTGCGTTCAAAGATTCGATGATTCAC
+
AAAAA111A>ACFGGGGGGGGGEHGFCGGHGFHHFGHHFGCHHGGGAEFFHFHHHHHHHHHHHGG/FGHFHHF>GFBGGD0BFGBF1FGE/>@@>FEE/0FFGGE1FAEC/E/EECGGG?@FBFG:HHGGFFFFGGD;CHFEF1GCACEF8FGAEECGGHHB0=GFH;H<GGGGA9CGFACCAAE?;;F:;9:9#0A?GFGGFFFEBEFGEEEFFGFE?G?DCBECCFFFD@@0/C//GHFHGB22DCB33F4E>///E1>/11FCGF33BFGF3G3CDFFDB@5D55@55153GDFAB3GB2A11EE1AA5D5FAA3GGF3EE?GGHHHFGGFEGCGGGFFGCGGFBFFFFFAABBB
@M02197:105:000000000-AN6RF:1:1101:8020:19858 1:N:0:1
CATCTGGGCAATTCCTCCGCTTATTGATATGCTTAAGTTCAGCGGGTAGTCCTACCTGATTTGAGGTCAAATTGTCAGAAGCTGTCTCAAAAGAGACCCTTTAGAAGCTGAACCCCATTTATAAAGCTGCTCTTCACAAATGGCGTAGATAATTATCACACCAAAGCAAGGCAACAAAGGTCCCGCTAATGCATTTCAGGAGAGCCGACTTCTGAGAAGCCCGCATACTCCCACATCCAAGCCTGATCAACAGAAAAAGCTGAAAAGGTTGAGAATTTCATGACACTCAAACAGGCATGCTCCTCGGAATACCAAGGAGCGCAAGGTGCGTTCAAAGATTCGATGATTCAC
+
CCCDDFFFCFCFGGGGGGGGGGGHHHHHHHHHHHHHHHHGHHHGGGGGGHHHHHHHHHHHHHHGGHHHHHHHHHHHHHHHHHHHHHHHHHHHHGHHHGHHHHHHHHHHHGHHGHGGGHHHHHHHHHHHHHHHHHHHHHHHHHHHGGGGGHHHHHHHHHHHHGHHHHHHHHHHHHHHHHHGGGHHHGHHHHHHHHHHHHHHHGHGGHHHHHGGHHHHHGGGGGGGGGGGGGHGGGHGGGHHHGBHHHHHHHHHHHHHHHHHHHHHHHHHHHHHHHGHHHHGHHHHGFHBHHHGHHGHHHHGGGCGHHHHHHFGHHHGGGGGHHFHGGGGGGGFGGGGGGGFFFFFFFBAA3A
@M02197:105:000000000-AN6RF:1:1101:12069:19815 1:N:0:1
CATCTGGGCAATTCCTCCGCTTATTGATATGCTTAAGTTCAGCGGGTATCCCTACCTGATCCGAGGTCAACCACTGTTGTTTGGACTAAATGGGGGGTCCAGTGGCTCAGAATATGACTTGGATAAGACTAGTATAGCATTTTAAAACACTCCTGGAATCTATTACCATGGTCCACTTTTCTGGCCTATTCATTTCAGCAGAGTAAGACAAAGTAGTGTTAGTACTATCCACTTCCACCAATACCACATGATATGTGAGTCGGTTTTTAGTGACGCTCGAACAGGCATGCCCTAAGGAATACCAAAGGGCGCAATGTGCGTCCAAAGATTCGATGATTCAC
+
CCCCCFFFCFAFGGGGGGGGGGGHHHHHHGHGHHHGHHHHHHHGGGGGHFHHHHHHHHHHHHHGGGGHHHHHGGHHHHHHGHHGGHHHHHHHHHGGGDGHHH<GHGHHHHHHHHHHHHHHHHHHHHHHGGHHGGHHHHGGGHHHGGGGGGGHHGHHHGGHHHGGGFFGFFGFFHFHHFHGFFFGHGFFFHGHGHHHHHHFHHHHGHHHHGHHHFGFGGFGHHFFHHFFHFFHGGGFHHHHF4GHHHHHHGHFHFHHGGGGFGGHHHBHFGGGGGGHHGFHFHHGHHHFHFEHHGHHHHFGHHFHGGGGGGHHHFGEGGGGFCGGGFCGFFFFFFFF@BCCB
@M02197:105:000000000-AN6RF:1:1101:23463:20070 1:N:0:1
CATCTGGGCAATTCCTCCGCTTATTGATATGCTTACTTCCTCTAAATCACCCAAGGTATCCTCCGCTTATTGATATGCTTAAGTTCAGCGGGTAGTCCTACCTGATTTGAGATCAAACGTTCAAAGGCTGTCCTCGAGGGACGTTTATGAGCCCCAGCGAACCCCCATCGCTGAAGGTTACCTGGTGAGAAACCACAAGCGTAGATAGTTATCACACCCGTGACGCCACCAAACACTGGCAAGCTGATCCGTTTGAGAGGAGCCGACCGCAGGGCCGGCAAGACCCCCAAAGTCCAAGCTCATCACGGCGAACCGTGAGAGTTGAGGTTTTCATGATACGCAAACAGGCATGCCCTTCGGAATAACCAAAGGGCGCAAGGTGCGTTCAAAGATTCGATGATTCAC
+
CCCCCFFFCFCFGGGGGGGGGGGHHHHHHHHHHHGHHHHHHHHHHHFHHHHHGHHGGHHHHHHHGGGGGHHHHHHHHHHHHHHHHHHHHGGGGFGHHHHHHHHHHHHHHHGHHHHHHHGHHHHHHHHHHHHHHHHGGGGGGGGGGHHHHHGHHGGGGGGGGGGGGGGHHGGHGGHHHHHHHHHHHHHHHHHHHGGGGGGGGFGGGGGGGGGGGGGGGGGGFGGGFFFFGGGGGGGFEGGGGGFFHGDGGGHGHGHHHHGE.FDCGGGGHHHF@GGGHHHHHDBGCGHHHGHHHGHHEHHHHGFCEEGGGGGGGHHHHHHHHGHHHGHHHHHHHHHGGGGHHHHHHHHHHHGGGEGGGGHHGHHHHHHHHGGGGGHHHHGGGGHGGGGGGFEBGFFFFFFFBBBBA
@M02197:105:000000000-AN6RF:1:1101:10861:20059 1:N:0:1
CATCTGGGCAATTCCTCCGCTTATTGATATGCTTAAGTTCAGCGGGTAGTCCTACCTGATTTGAGATCAAACGTTCAAAGGCTGTCCTCGAGGGACGTTTATGAGCCCCAGCGAACCCCCATCGCTGAAAGTTACCTGGTGAAAAACCACAAGCGTAGATAGTTATCACACCCGTGACGCCACCAAACACTGGCAAGCTGATCCGTTTGAGAGGAGCCGACCGCAGGGCCGGCAAGACCCCCAAAGTCCAAGCTCATCACGGCGAACCGTGAGAGTTGAGGTTTTCATGATACTCAAACAGGCATGCCCTTCGGAATAGCCAAAGGGCGCAAGGTGCGTTCAAAGATTCGATGATTCAC
+
CCCCCFFFCFBFGGGGGGGGGGGHHHHHHHHHHHHHHHHHHHHGGGGGGHHHHHHHHHGHHHHHGHHHHHHHGHHHHHHHHHHHHHHHHGGGGGGGGGGHHHHHHHHGGGGHGGGGGGGGGHHGGHGGHHHHHHHHHHHHHHHHHHGGHGHHHHGGGGGGHHHHHHHHHHHGGGGGGGGGGGGGGGGGGGGGGGHHGHHGGGGGHHGHHHHHGGGGGGGGGGHHGGGGGGHGHHHGGGGFHGHHHHHGHHHHGHHHGGGGGGGGGGGHHHHEGHHGHHHGHHHFHHHGHHHHGEHHGFHHHGGHGGGGGGGHHHHHFHFHCHHGGGGGHHHHGGGGGGGGGGGGGGGFFFFFFFBBAAB
@M02197:105:000000000-AN6RF:1:1101:23079:20121 1:N:0:1
CATCTGGGCAATTCCTCCGCTTATTGATATGCTTAAGTTCAGCGGGTAGTCCTACCTGATTTGAGATCAAACGTTCAAAGGCTGTCCTCGAGGGACGTTTATGAGCCCCAGCGAACCCCCATCGCTGAAGGTTACCTGGTGAAAAACCACAAGCGTAGATAGTTATCACACCCGTGACGCCACCAAACACTGGCAAGCTGATCCGTTTGAGAGGAGCCGACCGTAGGCCGGCAAGACCCCCAAAGTCCAAGCTCATCACGGCGAACCGTGAGAGTTGAGGTTTTCATGATACTCAAACAGGCATGCCCTTCGGAATAGCCAAAGGGCGCAAGGTGCGTTCAAAGATTCGATGATTCAC
+
CDDDDFFFCFCFGGGGGGGGGGGHHHHHHHHHHGHHHHHHHHHGGGGGGGHHHHHHHHHHHHHHGHHHHHHHGHHHHHHHHHHHHHHHHGGGGGGGGGGHHHHHHHHGGGGHGGGGGGGGGHHGGHGGHHHHHHHHHHHFHHHHHHGGHGHHHHGGGGGHHHHHHHGHHHHGGGGGGGGGGGGGGGGHHGGHHHHHGHHGGGGGHGHGHHHHGGGGGGGHGGHHGGFFGHHHHHD?GGGHHGHHHHGHGHHHHHHGGGGGGGGGGGHHGHHHHHGHHHGHHHHHHHHHHHHGHHHHHHHHHHHGGGFGEGHHGFHHHGHHHHGGGGGHHHHGGGGHGGGGGGGGGGFFFFFFFCCCBC
@M02197:105:000000000-AN6RF:1:1101:12927:20107 1:N:0:1
CATCTGGGCAATTCCTCCGCTTATTGATATGCTTAAGTTCAGCGGGTAGTCCTACCTGATTTGAGATCAAACGCTCAAAGGCTGTCCTCGAGGGACGTTTATGAGCCCCAGCGAACCCCCATCGCTGAAGGTTACCTGGTGAAAAACCACAAGCGTAGATAGTTATCACACCCGTGACGCCACCAAACACTGGCAAGCTGATCCGTTTGAGAGGAGCCGACCGCAGGGCCGGCAAGACCCCCAAAGTCCAAGCTCATCACGGCGAACCGTGAGAGTTGAGGTTTTCATGATACTCAAACAGGCATGCCCTTCGGAATAGCCAAAGGGCGCAAGGTGCGTTCAAAGATTCGATGATTCAC
+
CABCBFFFCFCFGGGGGGGGGGGHHHHHHHHHHHHHHHHHGHHGGGGGGHHHHHHHHHHHHHHHGHHHHHHHGGGGGHHHHHHHHHHHHGGGGGGGGGGHHHHHHHHGGGGHGGGGGGGGGHHGGHGGHHHHHHHHHHHHHHFHHHGGHGHHHGGEGFFHHHGHHHHHHHHGGGGGGGGGGGGGGGGGGGGGGGGGGGGGGGGGHHHHHHGHGGFGFFGFGGHHHGGGGGHGHHHFGGGGHHHFGHHGHHGHHHHHGGGGGGGGGGGHHGHHHHGHHHGGHHHHGHHGHHHHGGEHHHHHHHHHGGGGGGGGHGHHGHHHHHHGGGEFHHGHGGGGHGGGGGGGGGGFFFFFFFABAAA
@M02197:105:000000000-AN6RF:1:1101:8404:20187 1:N:0:1
CATCTGGGCAATTCCTCCGCTTATTGATATGCTTAAGTTCAGCGGGTAGTCCTACCTGATTTGAGGTCAAATTGTCAGAAGCTGTCTCAAAAGAGACCCTTTAGAAGCTGAACCCCATTTATAAAGCTGCTCTTCACAAATGGCGTAGATAATTATCACACCAAAGCAAGGCAACAAAGGTCCCGCTAATGCATTTCAGGAGAGCCGACTTCTGAGGAGCCCGCATACTCCCACATCCAAGCCTGATCAACAGAAAAAGCTGAAAAGGTTGAGAATTTCATGACACTCAAACAGGCATGCTCCTCGGAATACCAAGGAGCGCAAGGTGCGTTCAAAGATTCGATGATTCAC
+
3AAABFFBAFBF45FE5CEEGEGFGHHFBB5GFBDGGDFGDB5A2EEE13FGGFEFEFHFHHHGEFGBBFGHH5FGHHGHHFHHFEHHHGHHEF2GGFEGHFF3343@3FFEFE/BFGHFHHHHGFGFHFFFFBBGHGGGGBGGGGGGGGHHHFGHFG:FGHHFHHHHHGHHFHHHHHGFDGCCGHHGHHHHHFGHHHHHHGHGFGHHHGGFGGHGGFDEEGFHHHGGHGHHHHHHGGHHHGHHHHHHHHHHHHHHHGHHHHHHHFGGGHHHHGGEHHHHHHHGEEGGHHHHHHHGGHHGGGEGFEHGHHHHHHFGGFGGHHGGGGGGHGGGGGGGFGFBFFFFFFBBAAA
@M02197:105:000000000-AN6RF:1:1101:16789:20253 1:N:0:1
CATCTGGGCAATTCCTCCGCTTATTGATATGCTTAAGTTCAGCGGGTAGTCCTACCTGATTTGAGATCAAACGTTCAAAGAGCTGTCCTCGCTGAGGAGAGACATTTATGAGCCCCAGCGAACCCTCATCACTGAAGGTTACCTGGTGGAAAACCACAAGCGTAGATAGTTATCACACCCGTGATGCTACCAAACACTGGCAAGCTAATTCATTTGAGAGGAGCCGACCCCAGGCCAGCAAGACCCCCAAAGTCCAAGCTCGTCATGGCAAAGCCATGAGAGTTGAGGTGTTCATGATACTCAAACAGGCATGCCCTTCGGAATAGCCAAAGGGCGCAAGGTGCGTTCAAAGATTCGATGATTCAC
+
BBCDDFFFCFCFGGGGGGGGGGGHHHHHHGHHHHHHHHHHHHHGGGGGGHHHHHHHHHGHHHHHGHHHHHHHGHHHHHHHHHHHHHHHHHGGGGGHGHGHGGHHHGHHHHHHHHGGGGHGGGGGGHHHHHGHHHHHHHHHHHHHHHHHGHHHHHGHGHGHGGGGGGHHHHHHHHHHHHGGHHHHHHHHHHHHHHHHHHGGHHHGGHGHGGHGGHHHHHHGGGGGGGGGGHGHHGFHHFHHHGDGGGHHHHHGHGHHFE?GCHHHHHHHFHHHHHHHHHHHHHHHHHGHHHGHHHHHHHHGHHHGGHGHHHHGGGGGGGHHGHHHHGGHHHGGGGGHGHHGGGGHGGGGGGGCGFFFFFFFFBBAAA
@M02197:105:000000000-AN6RF:1:1101:11743:20429 1:N:0:1
CATCTGGGCAATTCCTCGCTTATTGATATGCTTAAGTTCAGCGGGTAGTCCTACCTGATTTGAGGTCAAATTGTCAGAAGCTGTCTCAAAAGAGACCCTTTAGAAGCTGAACCCCATTTATAAAGCTGCTCTCCACAAATGGCGTAGATAATTATCACACCAAAGCAAGGCAACAAAGGTCCCGCTAATGCATTTCAGGAGAGCCGACTTCTGAGAAGCCCGCATACTCCCACATCCAAGCCTGATCAACAGAAAAAGCTGAAAAGGTTGAGAATTTCATGACACTCAAACAGGCATGCTCCTCGGAATACCAAGGAGCGCAAGGTGCGTTCAAAGATTCGATGACTCAC
+
CCCCCFFFBFCFGGGGGGGGGGHHHGGHHHGHHHHHHHHGHHGGGEFGHHHHHGHHHHHHHHHGHHGHHHHHHHHHHHHHHHHHHHHHHHHHGHHFGHHHHHHHHHGHGHHHHCFGFHHGHHHHGFHHHHHHHHHHHHHHHGGGFGGGHHGHHHHHHGHHGHGHHHHHHHGHHHHHHGGGGGHGHHHGHHFHHHHHHHHHGGGHGHHHHHHHGHHHGGGGGGGHHGGHFFHHFHHGGGHHFHBFGGGHHHHHHFHHHHHHFHHHGHHHHHHFHGBGFHBGHHF5GHHHHFHGHHHHEGGGGFGHGHHHHHHHHHGGGGGCHHHGGGGHGGGGGGGFGGBFFFFFFAAA>A
@M02197:105:000000000-AN6RF:1:1101:4570:20488 1:N:0:1
CATCTGGGCAATTCCTCCGCTTATTGATATGCTTAAGTTCAGCGGGTAGTCCTACCTGATTTGAGATCAAACGTTCAAAGGCTGTCCTCGAGGGACGTTTATGAGCCCCAGCGAACCCCCATCGCTGAAGGTTACCTGGTGAAAAACCACAAGCGTAGATAGTTATCACACCCGTGACGCCACCAAATACTGGCAAGCTGATCCGTTTGAGAGGAGCCGACCGTAGGCCGGCAAGACCCCCAAAGTCCAAGCTCATCACGGCGAACCGTGAGAGTTGAGGTTTTCATGATACTCAAACAGGCATGCCCTTCGGAATAGCCAAAGGGCGCAAGGTGCGTTCAAAGATTCGATGATTCAC
+
CCCCCFFBAFBFGGGGGGGFGGGHGHGHGHHHHHHHHHGHHHHGGGEGGHFGHHHHHHHHHHHHGHHHHGHHGHHHHHHHHGHHGHHGHGCEGGGGGGGHHHHHGGHEGGGHGEEFGGGGGHHGDHGGHFFFHHGHHFHHHHHHHHGFHGHHHHGFFGGHGHGHHHHHHHHGGGGGGGGGGDDGGHHGGHHGGGHGGGGGGGGGGGGGGFGFF?FGGGGHFFHFGFFFFGFFGFDC@/EFBHFHGH?FHHHHHHFFGGGF@GFF1GGHHGFEGHHFHHFHFHHHHFFFGGFGFGHGFFGBHHHEFE1A1DHGDEHFHGFGGC?EGCGGHHGCGGGGGGFGFGGGFGFFFFFFFAA>>A
@M02197:105:000000000-AN6RF:1:1101:18307:20484 1:N:0:1
CATCTGGGCAATTCCTCCGCTTATTGATATGCATAAGTTCAGCGGGTAGTCCTACCTGACTTGAGATCAAACGTTCAAAGGCTGTCCTCGAGGGACGTTTATGAGCCCCAGCGAACCCCCATCGCTGAAGGTTACCTGGTGAAAAACCACAAGCGTAGATAGTTATCACACCCGTGACGCCACCAAACACTGGCAAGCTGATCCGTTTGAGAGGAGCCGACCGGAGGCCGGCAAGACCCCCAAAGTCCAAGCTCATCACGGCGAACCGTGAGAGTTGAGGTTTTCATGATACTCAAACAGGCATGCCCTTCGGAATAGCCAAAGGGCGCAAGGTGCGTTCAAAGATTCGATGATTCAC
+
CCCCCFFFCFCFGGGGGGGGGGGHHHHHHHHGHHHHHHHHHHHGGGGGGHHHHHHHHHHHHHHHHHHHHHHHGHHHHHHHHHHHHHHHHGGGGGGGGGGHHHHHHHHGGGGHGGGGGGGGGHHGGHGGHHHHHHHHHHHGHHHHHHGGGGGHHHGGGGGHHHHHHHGHHHHEGGFFGGGGGGGGGGGGGGHHGHHHGGGGGGGGHGGGHGHGGGGGGGGFGGHFGGFGGHHHHHGDCCCHGHHHFHGHHGHHHGHGEEGGGGGGFGGHHGHGHHHHHHGGHHGHHGGHHHHGHHGHGHGHHHHGGE?GGGHHHHHGHFGGGHGGGGGHHHHGGGGHGGGGGGFFGGFFFFFFFBBBBB
@M02197:105:000000000-AN6RF:1:1101:22256:20550 1:N:0:1
CATCTGGGCAATTCCTCCGCTTATTGATATGCTTAAGTTCAGCGGGTAGTCCTACCTGATTTGAGGTCAAATTGTCAGAAGCTGTCTCAAAAGAGACCCTTTAGAAGCTGAACCCCATTTATAAAGCTGCTCTTCACAAATGGCGTAGATAATTATCACACCAAAGCAAGGCAACAAAGGTCCCGCTAATGCATTTCAGGAGAGCCGACTTCTGAGAAGCCCGCATACTCCCACATCCAAGCCTGATCAACAGAAAAAGCTGAAAAGGTTGAGAATTTCATGACACTCAAACAGGCATGCTCCTCGGAATACCAAGGAGCGCAAGGTGCGTTCAAAGATTCGATGATTCAC
+
CCCCCFFFCFAFGGGGGGGGGGGHHHFHHHHHHFHHHHHHHHHGGGGGGHHHHHHHHHHHHHHHGHHHHHHHHHHHHHHGHHHHHHHHHHHHGGHHHGHHHHHHHHHHHGHGHHGGGHHHHHHHFHHHHHHHHGHHHGHHHHHHGGGGGHHHHHHHHHHHHGGHGHHHHHGHHHHHHHHHHHHHGGGGHHHHHHHHHHHHHGHCHHGGGGGGGHGGGGGGGGGHGFEFGGGGGGGFEEFEHFBGHHHHHHHBHDFE@1BHGHGBHHGF2FHDEHHHHFHHFFHGAGHFHHHHHFGHFGHFA/A/BG2HFHGHDDHEGGGGFHGBEA0ECCF3AGD3?CCBFFF@D3A1A>>
@M02197:105:000000000-AN6RF:1:1101:11537:20612 1:N:0:1
CATCTGGGCAATTCCTCCGCTTATTGATATGCTTAAGTTCAGCGGGTGGTCCTACCTGATTTGAGGTCAAGTTTATCAAATCCAACTCTTATATAGCGGCAGAACCCTCGACCAGATGCAGATATGTATCACATCTTAATGGAGAGGTCGTTACCACTCATGCATTTCAGGGGAGCAGACTAGGCCTGTAACCCCCAAATCCAAGCCACACCTCACGGTGTGGTTGAGACATTAATGACACTCAAACAGGCATGCTCCTTGGATTAACCAAGGAGCGCAAGATGCGTTCAAAGATTCGATGATTCAC
+
EEEEEFFFDFDFGGGGGGGGGGGHHHHHGHHHHHHCHHHHHHHGGGFGGGHHHHHHHHHHHHHHGHHHHGHHHHHHHHHHHHHHHHHHHHHHHGHHHGGGGGGHHHGHHGHHHHHHHHHHHHHHHHHHHHHHHHHHHHHHHHHHHGGHHHGGHGHHHHHHHHHHHHHHGHHHGHGHHHGHHHHHHHHHHHHHHHHHHHGGGGHHHGGHGGHFGHGGGGHGGHHGHHHHHGHHGHHHHHHHGGGHHHHHHGHHHFHHGHHHHHHHHHHHHHHGGGGGHHGHGGGGHGGGGGGGGGGFFFFFFFCBBBA
@M02197:105:000000000-AN6RF:1:1101:17868:20686 1:N:0:1
CATCTGGGCAATTCCTCCGCTTATTGATATGCTTAAGTTCAGCGGGTAGTCCTACCTGATTTGAGATCGAACGTTCAAAAAGCTGTCTTCACCAAGGAAAGACGTTTATAAGCTCCAGCGAACCTCCGTCACCGAAGGTTACCTGGCAGGCAACCACAAGCGTAAATAGTTATCACACCCGTGACGCCACCAAACACTGGCAGGCTAATTCATTTGAGAGGAGCCGGCTGTGTGCCAGCAAGCCCCCAAGTCCAAGCTCTTCATGGCAAACCACAAGAGTTGAGGTGTTCATGATACTCAAACAGGCATGCCCCTCGGAATAGCCAAGGGGCGCAAGGTGCGTTCAAAGATTCGATGATTCAC
+
BBBBAFFFAF?FGCEGDFFEEFGHFHCHH6BEGHFFDGHFFFGDGE2EFFGFGAFG3GCGHHEFFFFFHAGHG?GFHFHHEEHFEGHFGGHHHGHGGFFFH3FE??EGGFEHHGGHHHHGECCGHHAA?C5ADEGGCD9FBGDHEGFHB?BFFBCCEGFGEAEFBEDGF<=0;<8DHFCEC.CEGGGEHEGEGEGFFCBFGFHGFFGFGGDDFFFGGGEFF?A?EFEHEBAFB/1B1?/<B>/CEHGFBB1EFHHFFHGFGBG1FF/GFEEG@GHGGEF1CFBGGDHFFEGBDBDFF@CHGFGGE1HFEAA///E0B2A1F1F1GCHEGCGEFB100EE?GBD3DF3B1GB1BFBFFFA@AAA
@M02197:105:000000000-AN6RF:1:1101:6196:20727 1:N:0:1
CATCTGGGCAATTCCTCCGCTTATTGATATGCTTAAGTTCAGCGGGTAGTCCTACCTGATTTGAGGTCAAACGTCAATAAGGAAGACGCTAATAAAAACGTCGACGCGTTAGAGGCACGGGACCCTCATTCATGCACTTCAGCTAACGGCGATCATTATCACGCCGAAGGCCTTGTCATGCAAAGTCGAAAGTCGACCGCAAGCCGATGCATTTCAGGAGAGCCCGAGTCCTGGACGAATCCAAGTCTCCGGCAGCCCCCACCATCCAAACGCCCTCTCGAAGCAAATCGAGAGGGGTTGAGAATTTACTGACACTCAAACAGGCATGCTCCTCGGAACACCGAGGAGAGCAAGGTGCGTTCAAAGATTCGATGATTCAC
+
BB@BBF54AFAFBGGFGFCGGGDHHFFCGHGGHHHGHHHHHHHGGGGEFHHHFFHHHHHHHHBDGEGGHFHGGFGGGHHHGGHHHFHGFGE?FFFFHHGFGHGGGGGGCGGGHHHGGHDGGGGGGHHGHGHHHHHHHGHHHHHHHHEDGCCFFGD8FHHHG6:CEF?A.EEGGGGGGG-GFG0FF9CBE:EDFF.9-;.BDC?AFC0FFFFFFCCFFGHEGCGGEGBEEFHFFE9FHHFFG1DFF<CCCGHFC/DGCC?GGFCG3GGGGGEEE/?A?1ED4HHEAFFGCHFGGFEEHDGB5HHGEBHHGBFFB515F5DFGFA33GFE10A2AA55E22EE2FHBB5B5GFHFGEAE4GFF5GG5EF4FBFFF5FAA3AA
@M02197:105:000000000-AN6RF:1:1101:8680:20494 1:N:0:1
CATCTGGGCAATTCCTCCGCTTATTGATATGCTTAAGTTCAGCGGGTAGTCCTACCTGATTTGAGATCAAACGTTCAAAGGCTGTCCTCGAGGGACGTTTATGAGCCCCAGCGAACCCCCATCGCTGAAGGTTACCTGGTGAAAAACCACAAGCGTAGATAGTTATCACACCCGTGACGCCACCAAACACTGGCAAGCTGATCCGTTTGAGAGGAGCCGACCGTAGGCCGGCAAGACCCCCAAAGTCCAAGCTCATCACGGCGAACCGTGAGAGTTGAGGTCTTTATGATACTCAAACAGACATGCCCTTCGGAATAGCCAAAGGGCGCAAGGTGCGTTCAAAGATTCGATGATTCAC
+
BBBBAFFFBFBFGFG5FFGFGGGGGHHGFHHHGHFHGGFHHFFFFGGGGHHFHHHHGFFHGHHFFHHHHHHFGGHHHHGBGHHHHHGFFGGGGFGGGGEFHHFFHFBGGEGGGGGGCDGGGHGGGHFGGFFGGHHFHHHFFGFADGFFFFHFGHGFBCCFFGHHGHHFGFHGGEEGGGFGGDGFEG?FFHFFGGGGEHHFGFFCHGFGFFHGEDFDEEF;GGHHFFFFCGDFFF?<@CFGFFEHHFEFBGFFGDGFGGECE>?/B?GFBFHHF0BFHEGHEGHFHHHHDGHGHHHGFHFHHFGFEAGE?CHDD2D1FHHHHBE?FEEBHHH?CGCGG1FGGGGGGBFFBFF3FA?AA?
@M02197:105:000000000-AN6RF:1:1101:9616:20743 1:N:0:1
CATCTGGGCAATTCCTCCGCTTATTGATATGCTTAAGTTCAGCGGGTAGTCCTACCTGATTTGAGATCAAACGTTCAAAGGCTGTCCTCGAGGGACGTTTATGAGCCCCAGCGAACCCCCATCGCTGAAGGTTACCTGGTGAAAAACCACAAGCGTAGATAGTTATCACACCCGTGACGCCACCAAACACTGGCAAGCTGATCCGTTTGAGAGGAGCCGACCGTAGGCCGGCAAGACCCCCAAAGTCCAAGCTCATCACGGCGAACCGTGAGAGTTGAGGTTTTCATGATACTCAAACAGGCATGCCCTTCGGAATAGCCAAAGGGCGCAAGGTGCGTTCAAAGATTCGATGATTCAC
+
CCCCCFFFCFCFGGGGGGGGGGGHHHHHHHHHHHHHHHHGGHHGGGGGGHHHHHHHHHGHHHHHGGHHHHGHGHHHHHHHGHHHHHHHHGGGGGGGGGGHHHHHGHHGGGGHGGGGGGGGGHHGGHGGHHHHHHHHHHHGHHHHHHGGHGHHHHGFGGGHHHHHHHHHHHHGGGGGGGGGGGGGGGGHGGGGHHHHHHGGGGGGHHHHHHHHGGFGFFFFGGGFEFGFGHFHHHDBCGGHEGHHHGGHHHHHHHHFEGGGGGGGFGHHHHHHHHGHHGGHHHHHHFHHHFGGHHHHHFFFEFHGFEGGGFHHHGHGHGHHHHGGFGCHGGHGGGGGGGGGGCGCGGFFFFFFFBCBAA
@M02197:105:000000000-AN6RF:1:1101:22754:20857 1:N:0:1
CATCTGGGCAATTCCTCCGCTTATTGATATGCTTAAGTTCAGCGGGTGGTCCTACTCGATTTGAGGTCAAGTTGTCAGTTGTTGTCTGAAGACAGTTGGAAAGCACAGAGCTCCTGATCAGCCACCCTCTTGCGAGGTGCCGGCGAAGATACTTATCACGCCGTACTATGTCCAACCAAGAGTTGCACTAATGCATTTGAGGTGAGCCACAGTAAAGCAGCAACACCCAAGTCCACCGCTCCCGACCCAAAAGATCAGAAGTGTGAGAGTACAATGACACTCAAACGAGCATACCCTTCGGAATGCCAAAGGGTGCAAGGTGCGTTCAAAGATGCGATGATTCAC
+
BCCCCFFFCFCFGGGGGGGGGGGHHHHHHGHHHHHHHFHHHHHGGGGGGGHGHHHHHGHHHGHHGGHHHGHHGHGHHHGHHHHGHHHHHHHHHGGHHHHHHHHHHGHFHGG;HHHHGHHHHHHHHHGHHHHHHGCGGGHHHGGGGGGFGFHHHHHHGHHGGGGGFHHGHHHHGHHHHGHGHHGGGGGGHGGHGHHGFHHGHHHHGGGFHHHHGGGGHHHHFFFFFFDFHHGFFFFGEGFCGE?HEGGHHHHHHHHHHBGFHCFGHHHHGHHFHGGEHFFGGDEFFGHG5FHGAEGGGGHHFHHHHBGHHEGHFGHFGHGGGGFCFGGFFFEEF3FFFBFFBAA>A
@M02197:105:000000000-AN6RF:1:1101:22541:20984 1:N:0:1
CATCTGGGCAATTCCTCCGCTTATTGATATGCTTAAGTTCAGCGGGTAGTCCTACCTGATTTGAGGTCAAATTGTCAGAAGCTGTCTCAAAAGAGACCCTTTAGGAGCTGAACCCCATTTATAAAGCTGCTCTTCACAAATGGCGTAGATAATTATCACACCAAAGCAAGGCAACAAAGGTCCCGCTAATGCATTTCAGGAGAGCCGACTTCTGAGAAGCCCGCATACTCCCACATCCAAGCCTGATCAACAGAAAAAGCTGAAAAGGTTGAGAATTTCATGACACTCAAACAGGCATGCTCCTCGGAATACCAAGGAGCGCAAGGTGCGTTCAAAGATTCGATGATTCAC
+
CCCCCFFFCFBFGGGGGGGGGGGHHHHGHHHHHHHHGHHHHHHGGGGGGHHHHHHHHHHHHHHHGHHHHHGHHHHHGHHHHHHHHHHHHHHHHGHHHGHHHHHHHHHGHHHGHHGGGHHHHHHHHHHHHHHHHFHHHHHHHGHHGGGGGHHHHHHHHHHHHGHHHHHHHHHHHHHHHHHGHHHHGHHHGHHGHHHHHHHHHGGGHGHHHHHGGGHHHGGGGGGGHGGGHGGHHGHHGGHHHGHFHHEEHHEHHHHHGHEFHHHHHHHGHHGHHHHFFHHFEFGDFF5CHGBHHHHHHHHGGGE?GBHHHFHHFGCGGGGGHGHHCECGGGGGGGGFGGFFFFFFFFABAAA
@M02197:105:000000000-AN6RF:1:1101:12741:20936 1:N:0:1
CATCTGGGCAATTCCTCCGCTTATTGATATGCTTAAGTTCAGCGGGTGGTCCTACCTGATTTGAGGTCAAGTTTATCAAATCCAACTCTTATATAGCGGCAGAACCCTCGACCAGGTGCAGATATGTATCACATCTTAATGGAGAGGTCGTTACCACTCATGCATTTCAGGGGAGCAGACTAGGCCTGTAACCCCCAAATCCAAGCCACACCTCACGGTGTGGTTGAGACATTAATGACACTCAAACAGGCATGCTCCTTGGATTAACCAAGGAGCGCAAGATGCGTTCAAAGATTCGATGATTCAC
+
CDDCCFFFCFDFGGGGGGGGGGGHHHHHHHHHHHHHHHHHHHHGGGFGGGHHHHHHHHHHHHHHGHHHHHHHHHHHHHHHHHHHHHHHHHHHHHHGHGGGGGGHHHGHHHGHHGH#HHHHHHHHHHHHHHHHHHHHHHHHHHHHHGGHHGGGHGHHHHHHHHHHHHHHHHHHHHHHHHHHHHHHHHHHHHHHHHHGGHGGGGHHHGGHHGHGGHGGGGHGGHHHGHHHHHHHHHHGHHHGGGHHHHHGHHGHHHHHGHHHHHHHHHHHHHHGGGGGHFHHGGGGHGGGGGGGGGGFFFFFFFCBBAB
@M02197:105:000000000-AN6RF:1:1101:17884:21089 1:N:0:1
CATCTGGGCAATTCCTCCGCTTATTGATATGCTTAAGTTCAGCGGGTAGTCCTACCTGATTTGAGATCAAACGTTCAAAGGCTGTCCTCGAGGGACGTTTATGAGCCCCAGCGAACCCCCATCGCTGAAGGTTACCTGGTGAAAAACCACAAGCGTAGATAGTTATCACACCCGTGACGCCACCAAACACTGGCAAGCTGATCCGTTTGAGAGGAGCCGACCGCAGGGCCGGCAAGACCCCCAAAGTCCAAGCTCATCACGGCGAACCGTGAGAGTTGAGGTTTTCATGATACTCAAACAGGCATGCCCTTCGGAATAGCCAAAGGGCGCAAGGTGCGTTCAAAGATTCGATGATTCAC
+
DDDCDFFFBFCFGGGGGGGGGGGHHHHHHHHHHHHHHHHHHHHGGGEGGHHHHHHHHHHHHHHHGHHHHHHHGHHHHHHHHHHHHHHHHGGGGGGGGGGHHHHGHHGGGGGHGGGGGGGGGHHGGHGGHHHFGHHHHHHHHHHGHHGGHGHHHHGGGGFHHHHHHHHHHHHGGGGGGGGGGGGGGGGGGGGGGGHHHHHGGGGHHGGGHHGGFFGGFFFFFGHGHGGGGGHHHGHGGGGGGHHHHHHGHGHHHHHHGGGGGGGGGFDHHHFHHHHHHHHGHHHHHHHHHHHHGGGHHHHHHGHHGF?CGGGHHHHHHGHHHHGGGGGGHHHHGGEGHGGGGGCGGGGFFFFFFF@ABAB
@M02197:105:000000000-AN6RF:1:1101:20804:21169 1:N:0:1
CATCTGGGCAATTCCTCCGCTTATTGATATGCTTAAGTTCAGCGGGTAGTCCTACCTGATTTGAGATCGAACGTTCAAAAAGCTGTCTTCACCAAGGAAAGACGTTTATAAGCTCCAGCGAACCTCCGTCACCGAAGGTTACCTGGCAGGCAACCACAAGCGTAAATAGTTATCACACCCGTGACGCCACCAAACACTGGCAGGCTAATTCATTTGAGAGGAGCCGGCTGTGTGCCAGCAAGCCCCCAAGTCCAAGCTCTTCATGGCAAACCACAAGAGTTGAGGTGTTCATGATACTCAAACAGGCATGCCCCTCGGAATAGCCAAGGGGCGCAAGGTGCGTTCAAAGATTCGATGATTCAC
+
CCDCCFFFDFBFGGGGGGGGGGGHHHHHGHHHHHHHHHHHHGHGGGGGGHHHHHHHHHHHHHHHGHHHGGHHGHHHHHHHHGHHHHHHHHHHHHHHGHHHHHHGGGHHHHHHHHHHHHHGGGGGHHHGHHGGHGGGGGHHHHHHHHHHGGGHHHHGGHGHHGGGGHHHHHHHHHHHHHGGGGGGGGGGGGHGHHHHHHHHHHHHGGHGHGHHHHHHGHHGGGFGGHHHGHHHGGGFHHGHGGGGGGHHHHFGHHHHGHHHHHFHHHGGFFGGHHHHHFHHHHHGHHFHHHHHHHHHGGHHHHHHHHHHCGGGGGGHHHHHHHHGHHFGGGGGHHHCGGGGHGGGGGGGGGGFFFFFFFBBBAB
@M02197:105:000000000-AN6RF:1:1101:26325:21147 1:N:0:1
CATCTGGGCAATTCCTCCGCTTATTGATATGCCTAAGTTCAGCGGGTAGTCTTACTTGATTTGAGATCGAGTTGAACAACACATAAAGTGTCGTAAAATCCTGCATCAGTCAGCAATGAGGACAATTATCCTTTATGTTAGCTGCAGCAATAGTAATAATCCTGTTTGACGAGGACTAAATAGATATGCTTTTAGCTCAGATAAAAGTCCAGCTGCACCTGCATTTCAAGCCGCCCGCCTACCGGTGAAGGTTGTTGGGATAGCTCAAGTCCACCCTCCTTTTGAAAAATCAAGAGGAGGTTGAGGTGTTTACTGATACTCAAACAAGCATGCTCTTCGGAATACCAAAGAGCGCAATATGCGTTCAAAGATTCGATGATTCAC
+
ABCCBFFFCFCFGGGGGGGGGGGHHHHHHHHHHHHHHHHHHHHGGGGGGHHHHHHHHHHHHHHHGHHHGGGHGHHHHHHHHGHHHHHHHHHHGGHHHHHHHHHHHHHHGHHHHHHHHHHHGFHHHHHHHHHHHHHHHHHHFHFHHHHHHHHHHHHHHHHHHHHHHHHGHHGGGGFHHHHHHGHHHHHHHHHHHHHGHFHHHHHFHHGFHHGHHGHHHHHGHHHHHHHHHHHGGGGGHGDC@FGHHGHHGGGEGGHGHHHHHFHBEHHHHHGFFGGGHGHFGHHHHHHHHHHHHHHHGHHGHHGHEFGDFHBHHHGHHHFGHHHHHHHHHHHHHGGGGHHHHHFGHGHGHGGF?HHHGGEEGFGGGGGGGGFFFFFFFFF@BBBB
@M02197:105:000000000-AN6RF:1:1101:19011:21245 1:N:0:1
CATCTGGGCAATTCCTCCGCTTATTGATATGCTTAAGTTCAGCGGGTAGCCCTACCTGATTTGAGGTCAAATTGTCAGAAGCTGTCTCAAAAGAGACCCTTTAGAAGCTGAACCCCATTTATAAAGCTGCTCTTCACAAATGGCATAGATAATTATCACACCAAAGCAAGGCAACAAAGGTCCCGCTAATGCATTTCGGGAGAGCCGACTTCTGAGAAGCCCGCATACTCCCACATCCAAGCCTGATCAACAGAAAAAGCTGAAAAGGTTGAGAATTTCATGACACTCAAACAGGCATGCTCCTCGGAATACCAAGGAGCGCAAGGTGCGTTCAAAGATTCGATGATTCAC
+
DCCDDFFFCFDFGGGGGGGGGGGHHHHHHHHHHHHHHHHHHHHGGGGGGHHHHHHHHHHHHHHHGHHHHHHHHHHHHHHHHHHHHHHHHHGHHGHHHGHHHHHHHHHHHHHHHHGGGHHHHHHHHHHGHHHHHHHHHHHHHHHHHHHHHHHHHHHHHHHHHHHHHHHHHHHHHHHHHHHHHHHHHGHHHHHHHHHHHHHGGGGGHHHHHHHGHGHHHGGGGGGHHHGGHGHHHHHGGGHHGBFFGBHHHHGHHHHHHHHGHHGHHHHHHHHHHHHHFGHHHHHHHGHFGGHHHHHHHHHGGGGGGGHHGHHGHHHGGGGGHHHHGGGGHGFGGGGGGGGFFFFFFFAAAAA
@M02197:105:000000000-AN6RF:1:1101:20232:21333 1:N:0:1
CATCTGGGCAATTCCTCCGCTTATTAATATGCTTAAGTTCAGCGGGTAGTCCTACCTGATTTGAGATCAAACGTTCAAAGGCTGTCCTCGAGGGACGTTTATGAGCCCCAGCGAACCCCCATCGCTGAAGGTTACCTGGTGAAAAACCACAAGCGTAGATAGTTATCACACCCGTGACGCCACCAAACACTGGCAAGCTGATCCGTTTGAGAGGAGCCGACCGTAGGCCGGCAAGACCCCCAAAGTCCAAGCTCATCACGGCGAACCGTGAGAGTTGAGGTTTTCATGATACTCAAGCAGGCATGCCCTTCGGAATAGCCAAAGGGCGCAAGGTGCGTTCAAAGATTCGATGATTCAC
+
AABBBFBFBFBFGGG5FGGGGGGHHHHHHHHHHHHHHHHHGHHGFGFEGHHHHHHHHHGHHHHHGFHHHHHHGHHHHGHHHHHHHHHHHGGGGEGGGGGHHHHHHHHGGGGHGGGGGGGGGFHFGHGGHHHHHHGHHHHHFHFHFHGGHGHHHEG?FFGHHGHHHHHHHGGGGGGGFGGGGGGGGGGGGHGGFFFGGGHGGGGGHHGHGFFFGDEGFFFFGGHGEGGGGHHHHGGCCGGFHGHHHFGEHHHHHHGEEFGGCGGGFGHHHHHGFHGGHFFGF5HHGFGHHHHHGHHHHGHHHHHGFE1EEGHHHHHGFHHGHHGGGE?HGHGGGF?HGGGGGFFGGGFFFFFFFBAAAB
@M02197:105:000000000-AN6RF:1:1101:24139:21400 1:N:0:1
CATCTGGGCAATTCCTCCGCTTATTGATATGCTTAAGTTCAGCGGGTAGTCCTACCTGATTTGAGATCAAACGTTCAAAGGCTGTCCTCGAGGGACGTTTATGAGCCCCAGCGAACCCCCATCGCTGAAGGTTACCTGGTGAAAAACCACAAGCGTAGATAGTTATCACACCCGTGACGCCACCAAACACTGGCAAGCTGATCCGTTTGAGAGGAGCCGACCGCAGGGCCGGCAAGACCCCCAAAGTCCAAGCTCATCACGGCGAACCGTGAGAGTTGAGGTTTTCACGATACTCAAACAGGCATGCCCTTCGGAATAGCCAAAGGGCGCAAGGTGCGTTCAAAGATTCGATGATTCAC
+
CCCCCFFFBFCFGGGGGGGGGGGHGHHHHHHHHHHHHHHHHHHGGGGGGHHHHHHHHGHHHHHHGGHHHHHHGHHHHHHHHHHHHHHHHGGGGGGGGGGHHHHHHHHGGGGHGGGGGGGGGHHGGHGGHHHHHHHHHHHGHHHHHHGGHGHHHHGGGGGHHHGHHHHHHHHGGGGGGGGGGGGGGGGGGGGGGGGGGHHGGGGGHHFGHGGHGFGGGGGFFGHHFGGGGFHGHHHGGGGGFGGHHHHEGGHHBEEHF?FGGGGGGEGHHHHHFFHFHHHGHHHGHGHGGHHHGHHHHHHHFGFHGGGGGGGHHHHHHHHFFHHGGGGGHHHHGGGGHGGGGGFGGGGFFFFFFFBBBAB
@M02197:105:000000000-AN6RF:1:1101:22032:21499 1:N:0:1
CATCTGGGCAATTCCTCCGCTTATTGATATGCTTAAGTTCAGCGGGTATCCCTACCTGATCCGAGGTCAACCATAGAAAAATTGGGGTTGCTGGCCAGTAACCTTCAGGGACCTATAGCGAGAAATGTACTACGCTCAGGACCTAAAGGCACCGCCACTGTTTTTAAGGCCTGCCGTTGCCGGCAGGGCCCAATACCAAGCAGAGCTTGAGGGTTGAAATGACGCTCGAACAGGCATGCCCCCCGGAATACCAAGGGGCGCAATGTGCGTTCAAAGATTCGATGATTCAC
+
BBBBBFFFBFBFGGGGGGGGGGGHHHHHHHHHHHHHHHHHHHHGGGGGHHHHHHHH0H<<HHH:GG/HHHH<G<H;HHHHGH<GHHGG;GH:HHG:HH;H;HHHH;HHGHGGGHH;;H:GG9GGH::HHH<<H;GGG:HG<H::HHBGHHHHGGGGGGHHHHHHGHHHHHHHGHHGGGGGHGGGGGFGGHHHGHGGHHGHHHHHHHHHHHGHHHHHGHHGGGFGHHGHHFFGHGHHFGGGGGGHHHHHHGHGHHGGGGGHGHHGGGGGGGGGGGGGFCFFFFFFF@AABA
@M02197:105:000000000-AN6RF:1:1101:27060:21493 1:N:0:1
CATCTGGGCAATTCCTCCGCTTATTGATATGCTTAAGTTCAGCGGGTAGTCCTACCTGATTTGAGATCAAACGTTCAAAGGCTGTCCTCGAGGGACGTTTATGAGCCCCAGCGAACCCCCATCGCTGAAGGTTACCTGGTGAAAAACCACAAGCGTAGATAGTTATCACACCCGTGACGCCACCAAACACTGGCAAGCTGATCCGTTTGAGAGGAGCCGACCGTAGGCCGGCAAGACCCCCAAAGTCCAAGCTCATCACGGCGAACCGTGAGAGTTGAGGTTTTCATGATACTCAAACAGGCATGCCCTTCGGAATAGCCAAAGGGCGCAAGGTGCGTTCAAAGATTCGATGATTCAC
+
CCCBBFDFAFAFGGGGGGGGGGGHHHGHHHHHFHHCHHHHHHHGGGGGGHHHHHHHHHHHHGHHGHHHHHHHGHHHHHHFHEHFHHHHGGGGGGGGGEGHHHHGHHHGGGGHGGGGGGGGGHHGGHGGHHHHHHHHHGHGHHHHH0EGHGHGGHGGGGGHHHHHHHHGHHHGGFGGGGGGGGGGGGGGGGGGGGHFHHGGGGGGGHGHHHHFGDFGFFGHGGHGGGFFFGFFGEGGGCGCFHHHHGGHHHHHFHHGGEGGGGFEFGGHHHHHHGHHHHDHHHHEFHHHHGHGFHHG3HHHFFB1FGEFFGHHHFGHHHGHHG?F?GGGHGBGGGGHGGGFFFBGGGBBFFFBFBBBBB
@M02197:105:000000000-AN6RF:1:1101:11779:21413 1:N:0:1
CATCTGGGCAATTCCTCCGCTTATTGATATGCTTAAGTTCAGCGGGTGGTCCTACCTGATTTGAGGTCAAGTTTATCAAATCCAACTCTTATATAGCGGCAGAACCCTCGACCAGATGCGGATATGTATCACATCTTAATGGAGAGGTCGTTACCACTCACGCATTTCGGGGGAGCAGACTAGGCCTGTAACCCCCAAATCCAAGCCACACCTCATAGTGTGGTTGAGACATTAATGACACTCAAACAGGCATGCTCCTTGGATTAACCAAGGAGCGCAAGATGCGTTCAAAGATTCGATGATTCAC
+
CCCCCFFFCFCFGGGGGGGGGGGHHHHHHHGHHGGGHHHHHHHGGGGGGGHHHHHHGFHHHHHHGHHHHHHHHHHHGHHHHHHHHHHHHHHHHHHHHGGGGGGHGHGGHGGFGGHHHHHGGGHGHHHHHHHHHHHHHHHHHHHHHGGHHGFGHGHGHHFHHGHGGG:HHGGHHGGGGGGGHHGGGGGGGGGGGGGFGFFFFFGFFFFFFFGFHHFFFFGFFFDBFDGHHGHGFHFFHHHFFHFFHHFGCFGFGGF0E1BHHHHGBHHHGFBGEE00B3HBEGE?CFGBGFB31B1CBFF@3F>11A1
@M02197:105:000000000-AN6RF:1:1101:5373:21539 1:N:0:1
CATCTGGGCAATTCCTCCGCTTATTGATATGCTTAAGTTCAGCGGGTAGTCCTACCTGATTTGAGGTCAAATTGTCAGAAGCTGTCTCAAAAGAGACCCTTTAGAGGCTGAACCCCATTTATAAAGCTGCTCTTCACAAATGGCGTAGATAATTATCACACCAAAGCAAGGCAACAAAGGTCCCGCTAATGCATTTCAGGAGAGCCGACTTCTGAGAAGCCCGCATACTCCCACATCCAAGCCTGATCAACAGAAAAAGCTGAAAAGGTTGAGAATTTCATGACACTCAAACAGGCATGCTCCTCGGAATACCAAGGAGCGCAAGGTGCGTTCAAAGATTCGATGACTCAC
+
BABCBFFFCFBFGGGGGGGGGGGHHHHHHHCFGHHHHFGHHGHGGGGGGHHHGGHHGHFHHHHHGHHHHHHHHGHFHHGFHFHHHGHHHGHHHGHGHGHHHHHGHEHCHFHHHFGGG:HHHHHHEGH<HHHHEHHHGHHAABGGFFBGGFC2F512C;2EGBC0#CGC;?CC<0GDGCGA1@F#$GFG8EG9FHGBGHHG;D7<:?G%HHHHFFFFHGGCC:FG<:GGEGF88.:BGGHGHCFBHFHGGHHHHEGHHGBBF4HHFHGHHHHGGDGDGFGFBFGGDF5HGG3BFFFHFFGACGECHHHGFDA35HG?GEGGFGHHGEAECFGFFBGGFEBFFFFDFDAA3>3
@M02197:105:000000000-AN6RF:1:1101:14183:21775 1:N:0:1
CATCTGGGCAATTCCTCCGCTTATTGATATGCTTAAGTTCAGCGGGTAGTCCTACCTGATTTGAGATCAAACGTTCAAAGGCTGTCCTCGAGGGACGTTTATGAGCCCCAGCGAACCCCCATCGCTGAAGGTTACCTGGTGAAAAACCACAAGCGTAGATAGTTATCACACCCGTGACGCCACCAAACACTGGCAAGCTGATCCGTTTGAGAGGAGCCGACCGTAGGCCGGCAAGACCCCCAAAGTCCAAGCTCACCACGGCGAACCGTGAGAGTTGAGGTTTTCATGATACTCAAACAGGCATGCCCTTCGGAATAGCCAAAGGGCGCAAGGTGCGTTCAAAGATTCGATGATTCAC
+
CCCCCFBFCFCFGGGGGGGGGGGHHHHHHHHHHHHHHHHHGHHGGGGGGHHHHHHHHHHHHHHHGHHHHHHHGHHHHHHHHHHHHHHHHGGGGGGGGGGHHHHHHHGGGGGGGGGGGGGGGHHGGHGGHHHHHHHHHHHHHHHGHHGGHGHHHHGFGGGHHHFHHHHHHHHGGGGGGGGGGGGGGGGGHHGGGGGGHHHGGGGGHGGGHHHGGGGGGGGHGGHGGGGGGHHGHHGGGGGFFHHHHHGGHHGHHGHGGEGGGFGGGGHHHHHHHHHHHHGHHFHHHHHHGHHGHHHHHHFGHGHGGFCGGCHHHHHGHHHHFHGGGGGHFHFGGGGHGGGGGGGGGGFFFFFFFBBBBB
@M02197:105:000000000-AN6RF:1:1101:22184:21528 1:N:0:1
CATCTGGGCAATTCCTCCGCTTATTGATATGCTTAAGTTCAGCGGGTAGTCCTACCTGATTTGAGATCGAACGTTCAAAAAGCTGTCTTCACCAAGGAAAGACGTTTATAAGCTCCAGCGAACCTCCGTCACCGAAGGTTACCTGGCAGGCAACCACAAGCGTAAATAGTTATCACACCCGTGACGCCACCAAACACTGGCAGGCTAATTCATTTGAGAGGAGCCGGCTGTGCACCAGCAAGCCCCCAAGTCCAAGCTCTTCATGGCGAACCACAAGAGTTGAGGTGTTCATGATACTCAAACAGGCATGCCCCTCGGAATAGCCAAGGGGCGCAAGGTGCGTTCAAAGATTCGATGATTCAC
+
CCCCCFFFCFCFGGGGGGGGGGGHHHHHGHFHHHHHHHHHHGHGGGGGGHHHHHHHHGHHHHHHGHHHHGEGFHHHHHHHHGHHHFHHHHHHHHHHGGHHHHHGGGHHHHHHHHHHGHHGGGGGHHHGGHGGHGGGGGHGHHHHHHHHGGGFGHHGGHEHHGGGGHHGHHHHHHHHHHGGGGGGGGGGGGHGGHHHHGGGGHHHHHGGGGGGGHFFHHGGGGGGGHHHGFFFHGFHHFGHFGCGHHHHHGHGHHHHHHGGGGGGGGGHFGFHFHHHHHHHHHHGHFHHFHHHHHGHGGGHHGF5FGFHGE0CGGGHHHHFHHGFGHHEGGGGHHHHGGGGHGGGGGGGGFGFFFFFFFBBBBB
@M02197:105:000000000-AN6RF:1:1101:3652:21753 1:N:0:1
CATCTGGGCAATTCCTCCGTTATTGATATGCTTAAGTTTAGCGGGTAGTCCTACCTGATTTGAGGTCAAATTGTCAGAAGCTGTCTCAAAAGAGACCCTTTAGAAGCTGAACCCCATTTATAAAGCTGCTCTTCACAAATGGCGTAGATAATTATCACACCAAAGCAAGGCAACAAAGGTCCCGCTAATGCATTTCAGGAGAGCCGACTTCTGAGAAGCCCGCATACTCCCACATCCAAGCCTGATCAACAGAAAAAGCTGAAAAGGTTGAGAATTTCATGACACTCAAACAGGCATGCTCCTCGGAATACCAAGGAGCGCAAGGTGCGTTCAAAGATTCGATGATTCAC
+
A?AAA5DFAFBFGGGFFFGCGGHHHGHHFHGHHHHHFHEHHHGCCAAFHGBGHHFEFGGFHEGFF32CEFHHFHGHHHFF3GFHHHHHHHFHGEHGGHHGHHGEHHBGGHFHC1>EHHHHHHGFEEFF3GHE3GHFGGGGEGHGGGCGGHGFGHHFHGHFEHHGHGFFHHGGHFFBGFFHHHGHHFHGHHGHHHHFHHHHEHGGEFGGHEHHHHHHGGFCCFBHHGGHFEGHHHFCGFHHFGFFHGEHHHHHFGHGHHGHFHGHHHHFGFFHHFFFGHGHHHHGFHFHHFGFFEHGHEGGE?E0GFGFHGFFFHEEECEHHHFECCEAGGFGEDGCGFCFFFBFF>>11>
@M02197:105:000000000-AN6RF:1:1101:17297:21761 1:N:0:1
CATCTGGGCAATTCCTCCGCTTATTGATATGCTTAAGTTCAGCGGGTAGTCCTACCTGATTTGAGATCGAACGTTCAAAAAGCTGTCTTCACCAAGGAAAGACGTTTATAAGCTCCAGCGAACCTCCGTCACCGAAGGTTACCTGGCAGGCAACCACAAGCGTAGATAGTTATCACACCCGTGACGCCACCAAACACTGGCAGGCTAATTCATTTGAGAGGAGCCGGCTGTGCACCAGCAAGCCCCCAAGTCCAAGCTCTTCATGGCGAACCACAAGAGTTGAGGTGTTCATGATACTCAAACAGGCATGCCCCTCGGAATAGCCAAGGGGCGCAAGGTGCGTTCAAAGATTCGATGATTCAC
+
CCDCCFFFCFCFGGGGGGGGGGGHHHHHHHHHHHHHHHHHHHHGGGGGGHHHHHHHHHHHHHHHGHHHHGHHGHHHHHHHHGHHHHHHHHHHHHHHGGHHHHHGGGHHHHGHHHHHHHHGGGGGHHHGHHGGHGGGGGGHHHHHHHGHGGGHHHHGGHHHHGGGGGHGHGHHHHHHHHGGGFGGGHGGGGGGHGGGHHHHHGGHGHHHGGGGHHHHHHGGFGGGGHHHHHHHFHHHHHGHGGGGGHHGHHHGHHHGGHHHHHGGGGGHGGFGGHHHGHHHHHGGHHHHHHHHHHHHGHHHHHHHHFHHGGE?FCGGHHHHHHHHHHHGGGGGHHHHGGGGHGGFFGGGGGGFFFFFFFCCCCC
@M02197:105:000000000-AN6RF:1:1101:14091:21999 1:N:0:1
CATCTGGGCAATTCCTCCGCTTATTGATATGCTTAAGTTCAGCGGGTGGTCCTACCTGATTTGAGGTCAAGTTTATCGAATCCAACTCTTATATAGCGGCAGAACCCTCGACCAGATGCAGATATGTATCACATCTTAATGGAGAGGTCGTTACCACTCATGCATTTCAGGGGAGCAGACTAGGCCTGTAACCCCCAAATCCAAGCCACACTTCATGGTGTTGTTGAGACATTAATGACACTCAAACAGGCATGCTCCTTGGATTAACCAAGGAGCGCAAGATGCGTTCAAAGATTCGATGATTCAC
+
CCCCCFFFCFCFGGGGGGGGGGGHHHHHHHHHHHHHHHHHGHHGGGGGGGHHHHHHHHHHHHHHGHHHHHHHHHHHF1GGHGHHHHHHHGHHHHHHHGGGGGGHHHGHHHGGHHHHHHHHHHHHHHHHHHHHHHHHHHFHHHHHHGGHHGGGHGHHHHHHHHHHHHHHHHGHGGHHHHHHHHHHGHHHHHHHGFHHHHGGGGHHGGHHHGHHHHHHGGHHHHHHHHGHHGGGHHFHHF3HGFFHHGFFGHHHHFHHGHHHHHHHHHHHHHHGGGGGGHHHGCGGGGGGGGGFGGCFFFFFFF@BBBA
@M02197:105:000000000-AN6RF:1:1101:9350:21635 1:N:0:1
CATCTGGGCAATTCCTCCGCTTATTGATATGCTTAAGTTCAGCGGGTGGTCCTACCTGATTTGAGGTCAAGTTTATCAAATCCAACTCTTATATAGCAGCAGAACCCTCGACCAGATGCAGATATGTATCACATCTTAATGGTGAGGTCGTTACCACTCATGTATTTCAGGGGAGCAGACTAGGCCTGTAACCCCCAAATCCAAGCCACACCTCACGGTGTGGTTGAGACATTAATGACACTCAAACAGGCATGCTCCTTGGATTAACCAAGGAGCGCAAGATGCGTTCAAAGATTCGATGACTCAC
+
DCDDDFFFDFDFGGGGGGGGGGGHHHHHHHHHHHGHHHHHHHHGGGEEGGHHHHHHHHHHHHHHGHHHGHHHHHHHHHHHHHHHHHHHHHHHHHHHHHHHHHHHHHGHHGGHHGHHHHHHHHHHHHHHHHHHHHHHHHHHHHFHHHHHHGGGHGHHHHHHHHHHHHHHHHHHHHHHHHHHHHHGHHHHHHHHHHGGHGHHHHHHHGGHGGGGGHHGGGHGGHGHHHHGHHHHHHHHHFFHGHHHGGHGEBGHHGHGGHHHHHHHGHHGHHHGGGGGHHGGGGGGHGGGGGGGGGGFFFFFFFBBBAA
@M02197:105:000000000-AN6RF:1:1101:24266:21957 1:N:0:1
CATCTGGGCAATTCCTCCGCTTATTGATATGCTTAAGTTCAGCGGGTATCCCTACCTGATCCGAGGTCAACCATAGAAAAATTGGGGTTGCTGGCCAGTAACCTTCAGGGACCTATAGCGAGAGATGTACTACGCTCAGGACCTAAAGGCACCGCCACTGTTTTTAAGGCCTGCCGTTGCCGGCAGGGCCCAATACCAAGCAGAGCTTGAGGGTTGAAATGACGCTCGAACAGGCATGCCCCCCGGAATACCAAGGGGCGCAATGTGCGTTCAAAGATTCGATGACTCAC
+
CCCCCFFFBFCFGGGGGGGGGGGHHHHHHHHHHHHHHHHHHHHGGGGGHHHHHHHHHH<HHHH9GG;HH;HHG:HHHHHH;H<HGHGF9GHHHHGHHHHHHHHHH<<HHH/GGHHHHHHGGGGGGHHHHHHHHGGGG:HHGHH9HHHH;HHHGGGGGGFGGHHHGHHHHHHHGHHGGGGGGGGGGGGGGGGHHHGGHGHGHHHGGHHHHGGHHGHHGHHGGGGGHHFFHHHHHFHHCGFECECHHHHHHHHHHEEE2GGGDHFGEGGHGGFGGGGGGGFFFFFFFBAA>A
@M02197:105:000000000-AN6RF:1:1101:16238:22006 1:N:0:1
CATCTGGGCAATTCCTCCGCTTATTGATATGCTTAAGTTCAGCGGGTAGTCCTGCCTGATTTGAGATCAAACGTTCAAGGGCTGTCCTCGAGGGACGTTTATGAGCCCCAGCGAACCCCCATCGCTGAAGGTTACCTGGTGAAAAACCACAAGCGTAGATAGTTATCACACCCGTGACGCCACCAAACACTGGCAAGCTGATCCGTTTGAGAGGAGCCGACCGTAGGCCGGCAAGACCCCCAAAGTCCAAGCTCATCACGGCGAACCGTGAGAGTTGAGGTTTTCATGATACTCAAAAGGCATGCTCCTCGGAATACCAAGGAGCGCAAGGTGCGTTCAAAGATTCGATGATTCAC
+
CDDDDFFFCFCFGGGGGGGGGGGHHHHHHHHHHHHHHHHHHHHGGGGGGHHHHHHHHHGHHHHGGHHHHHHHGHHHHHHHGGHGHHHHHGGGGGGGGGGHHHHHHGHGGGGHGGGGGGGGGHHGGHGGHHHGHHHHHHHGGFHHHHGGHGHHHHGGGGGFFHHHHHHHHHHGGGGGGGGGGGGGHHGFGHHHHHGHHFHGGGGGHHFGHHHHGGGGFGGFGGHHGGGGGHHHHHGDGGGGGHFGHFGHHHEHHHHEGGGGGGGGGGHHHHHHHGHHHGGHHHHHHHHHGFBGGHHHGHHHHHHHGGGGGEHHHHHHGGHGGGGGGHHGHGGGGHGGGGGGGGGGFFFFFFFCCCCC
@M02197:105:000000000-AN6RF:1:1101:10568:21892 1:N:0:1
CATCTGGGCAATTCCTCCGCTTATTGATATGCTTAAGTTCAGCGGGTAGTCCTACCTGATTTGAGATCAAACGTTCAAAGGCTGTCCTCGAGGGACGTTTATGGGCCCCAGCGAACCCCCATCGCTGAAGGTTACCTGGTGAAAAACCACAAGCGTAGATAGTTATCACACCCGTGACGCCACCAAACACTGGCAAGCTGATCCGTTTGAGAGGAGCCGACCGCAGGGCCGGCAAGACCCCCAAAGTCCAAGCTCATCACGGCGTACCGTGAGAGTTGAGGTTTTCATGATACTCAAACAGGCATGCCCTTCGGAATAGCCAAAGGGCGCAAGGTGCGTTCAAAGATTCGATGATTCAC
+
DDDDDFFFBFCFGGGGGGGGGGGHHHHHHHHHHHHHHHHHHHHGGGGGGHHHHHHHHHHHHHHHGHHHHHHHGHHHHHHHGHHHHHHHHGGGGGGGGGGHHHGHGHHGGGGHGGGGGGGGGHHGGHGGHHHHGHHHHHHHHHHHHHGGHGHHHHGFGGGHHHHHHHHHHHHGGGGGGGGGGGGGGGGGGGGGGHHHHHGGGGGGHHHHHGHHGGGGGGGFGGHHHGGGGFHHHHGGGGGGHHHGHHGGHHHHHHHHGGEGGGGGGGGHHHHHHHHHHHHGHHHHGHHHHGHHGGHHFHHHFHHHGGGGGGGGHHHHHGHGHHHGGGEGGHHHGGGGHGGGFGCGGGGFFFFFFFBCCBC
@M02197:105:000000000-AN6RF:1:1101:21125:22149 1:N:0:1
CATCTGGGCAATTCCTCCGCTTATTGATATGCTTAAGTTCAGCGGGTAGTCCTACCTGATTTGAGATCAAACGTTCAGAGGCTGTCCTCGAGGGACGTTTATGAGCCCCAGCGAACCCCCATCGCTGAAGGTTACCTGGTGAAAAACCACAAGCGTAGATAGTTATCACACCCGTGACGCCACCAAACACTGGCAAGCTGATCCGTTTGAGAGGAGCCGACCGCAGGGCCGGCAAGACCCCCAAAGTCCAAGCTCATCACGGCGAACCGTGAGAGTTGAGGTTTTCATGATACTCAAACAGGCATGCCCTTCGGAATAGCCAAAGGGCGCAAGGTGCGTTCAAAGATTCGATGATTCAC
+
CCCCCFFFCFBFGGGGGGGGGGGHHHHHHHHHHHHHHGHHGHHGGGGGGHHHHHHHGHHHHHHHGHHHHHHHGHHHHHHHGGHHHHHHHGGGGGGGGGGHHHHHGHHGGGGHGGGGGGGGGHHGGHGGHHHFGHHFFHHGHHHHHHGGHGHHHHGGGGGHHHGHHHHGHHHGGGGFGGGGGGGGGGGGGGGGGEGHHHGGGGGGGHHHHFFHGFFFFGGGGGHHHGGGGGGHHFGGCGGGHHHHGFHGHGHGHGFFCGCGGGGGGGGHHFHHHHHHHHHGHHHHHHHHGHHHEHEGHHHHFFCHGGGGGGGGHHHHHHBGHGHGGGGGHHHCCGGGHGGGCGGGGFGFFBFFFBBBA3A
@M02197:105:000000000-AN6RF:1:1101:10818:22192 1:N:0:1
CATCTGGGCAATTCCTCCGCTTATTGATATGCTTAAGTTCAGCGGGTAGTCCTACCTGATTTGAGGTCACATTAATAAAAAAAAGAGGCTTGTCCAAGTCAATGGACTGTTAGAAGCTGAACCTTGCTTCACGTCAATAGCGTAGATAATTATCACACCAGTGAACGGTTGGCAAAATGTTGTCCGCTAATGCATTTAAGGGAAGCTGACCTCAAGAGACCAGCAAACCCACATCCAACCAAAATGGTTGAGAATTTCATGACACTCAAACAGGCATGCTCCTCGGAATACCAAGGAGCGCAAGGTGCGTTCAAAGATTCGATGATTCAC
+
CCCCCFFFCFCFGGGGGGGGGGGHHHHHGHHHHHHHHHHHGHHGGGEGGHHHHHHHHHHHHHHHGHHHHHHHHHHHHHHHHGGGGGHHGHHGGHHHHHHGHHGHHHHHHHHGGHHHHHGHHGGHHHHHHGHHHGHHGGHGHHHHHHHHHHHHHFHHHHGHHFHGHHGGFGHHHHHHHHHGHGHHHHHHHHHHHHGHHHHHHHHHGHHHHHGHHHHHHHHHHHHGFGGGGHHHHHGGFGGHHHHHGGHHHHHHHGHHGHHGHHDGGHHEHHHHHHGHHHGGGGGHHHHHHFHHGHGGGCGHHHHGGFGHGGGFGGGGGGFFFFFFFBCBAB
@M02197:105:000000000-AN6RF:1:1101:12313:22158 1:N:0:1
CATCTGGGCAATTCCTCCGCTTATTGATATGCTTAAGTTCAGCGGGTAGTCTTACTTGATTTGAGATCGAGTTGAACAACACATAAAGTGTCGTAAAATCCTGCATCAGTCAGCAATGAGGACAATTATCCTTTATGTTAGCTGCAGCAATAGTAATAATCCTGTTTGACGAGGACTAAATAGATATGCTTTTAGCTCAGATAAAAGTCCAGCTGCACCTGCATTTCAAGCCGCCCGCCTACCGGTGAAGGTTGTTGGGATAGCTCAAGTCCACCCTCCTTTTGAAAAACAAGAGGAGGTTGAGGTGTTTACTGATACTCAAACAAGCATGCTCTTCGGAATACCGAAGAGCGCAATATGCGTTCAAAGATTCGATGATTCAC
+
BCCCBFFFCFBFGGGGGGGGGGGHHHHHHHHHHHHHHHHHHHHGGGGGGHHHHHGHHHHHHHHHGHHHHGGHGHHHHHHHHGGHHHHHHHHHGGHHHHHHHHHHHHHHHHHHHHHHHHHHHHHHHHHHHHHGHHHHHHHHGHHHHHHHHHHHHHHHHHHHHHHHHHHHHHGGGGGHHHHHHHHHHHHHHHHHHHHHHHHHHHHHGGHHHHHHHGGHHHHHHHHHHHHHHHGGGGGGGGGGGGCHHGGHHGFGGGHHHHHHHHGHHHGFEHGFEGFHHFFEHHHHGHHHGHHFHGGHHHHHHHHGGHHHHHHHHHFHHGHHHHHHHHHFHHFHGGGGHHHFGHGGHFHHGGGGHGHHGFGGHGGGGGGGGGFFFFFBFFAAAAA
@M02197:105:000000000-AN6RF:1:1101:16464:22453 1:N:0:1
CATCTGGGCAATTCCTCCGCTTATTGATATGCTTAAGTTCAGCGGGTGGTCCTACCTGATTTGAGGTCAAGTTTATCAAATCCAACTCTTATATAGCGGCAGAACCCTCGACCAGATGCAGATATGTATCACATCTTAATGGAGAGGTCGTTACCACTCATGCATTTCAGGGGAGCAGACTAGGCCTGTAACCCCCAAATCCAAGCCACACCTCATGGTGTGGTTGAGACATTAATGACACTCAAACAGGCATGCTCCTTGGATTAACCAAGGAGCGCAAGATGCGTTCAAAGATTCGATGATTCAC
+
CCCCCFFFBFCFGGGGGGGGGGGHHHGHHHHHHHHHHHHHHHHGGGEFGGHHHHHHHHHHHHHHGHHHGHHGHHHHHHHHHGHHHHHHHHHHHHHGHGGGGGGHHHGHHGGGHHHHHHHHHHHHHHHHHHHHHHHHHHHHHHHHHGGHHGGGHGHHHGHHHHHHHHHHHHHHGHHHHHHHHHHHHHHHHGHGHHHHGGHGGGHHHGGGGGHHGHHHGGHGGGHHHGHHHHHHHHHHHHHHGHHHHHHHHHHHHHHHGHHHHFHHGHHHHHHGGEGFFGHHGGGGHGGGGGGGGGGFFFFFFFCCAAA
@M02197:105:000000000-AN6RF:1:1101:23550:22591 1:N:0:1
CATCTGGGCAATTCCTCCGCTTATTGATATGCTTAAGTTCAGCGGGTAGTCCTACCTGATTTGAGATCAAACGTTCAAGGCTGTCCTCGAGGGACGTTTATGAGCCCCAGCGAACCCCCATCGCTGAAGGTTACCTGGTGAAAAACCACAAGCGTAGATAGTTATCACACCCGTGACGCCACCAAACACTGGCAAGCTGATCCGTTTGAGAGGAGCCGACCGTAGGCCGGCAAGACCCCCAAAGTCCAAGCTCATCACGGCGAACCGTGAGAGTTGAGGTTTTCATGATACTCAAACAGGCATGCCCTTCGGAATAGCCAAAGGGCGCAAGGTGCGTTCAAAGATTCGATGACTCAC
+
CCCCCFFFCFCFGGGGGGGGGGGHHGHHHHHHHHHHHHHHHHHGGGGGGHHHGHHHHHHHHHHHGHHHHHHHGHHHHH5GE3??3F4FE11EEE1/>FHEEFB3?GGGG?FE@E<DGGGCFGADFEFHFHGHFFGGFHBGFGHHHFFFFFGFFFFFFEGFGFFFEF>DA?GGDGDEGFEGEGFFGGGHGHHHHHHHHGGGGGGHHFGHHHEGGGGGGFCGGHHGGGGGHHHHHGGGGGGHHHHHHGHHGBHHHHGGGGGGGGGGGHHGHHHHHHGHGGHHHHHHHHHHHHGHHHHHHHFFHHGFEGGEDFHHGFFHHGHHHGGGGGGHGHGFGGHGGGGGGGGGFFFFFBFFAA?AA
@M02197:105:000000000-AN6RF:1:1101:7582:22601 1:N:0:1
CATCTGGGCAATTCCTCCGCTTATTGATATGCTTAAGTTCAGCGGGTAGTCCTACCTGATTTGAGGTCAAGTTTGTCATAAAGGTTGTGTTGGAAGCAGCACAATCTGTTTCATGTGGCATACCCAAAGGCGTAGACGATAATTATCACACCTAGCGGTTTCCACTCCAGACACCACTAATGCATTTCAGGGGAGCAGACTTGAGAAGAAAAGCCTGCAAACAAAAGCCCCCACATCCAAAGCCACGTCAAGTGGGTTTGAGAATTTTAAATGACACTCAAACAGGCATGCTCCTCGGAATACCAAGGAGCGCAAGATGCGTTCAAAGATTCGATGATTCAC
+
CCCCCFFFCFAFGGGGGGGGGGGHHHHHHHHHHGHHHHHHHHHGGGGGGHHHHHHHHHFHHHHHGHHHHHHHGHHHHHHHHHHHHHGGGHHHHHHHHHGHHHHHHHHHFHHHHHHHHHHHHHHHHHHHHHHGGGGGHGGGGHHHHHHHHHHGHHHHGHHHHHHHHHHHHHHGHHGHHHHHHHHHHHHHHHGHHHGHHHHHHHHGHHHHHHHHGHGHHHHHHHHHHGGGGGGHHHHFFHGHHGGGGGHHGHHGGGGHHHGHHHFHHF5GHHHHHHHHEGHHHHHHHHHHGHGGGCFHHGHHFGGHHHGGGFEHFFHGGGGHGGGGGGGEGCBFFFFFFBAAAA
@M02197:105:000000000-AN6RF:1:1101:17364:22707 1:N:0:1
CATCTGGGCAATTCCTCCGCTTATTGATATGCTTAAGTTCAGCGGGTAGTCCTACCTGATTTGAGATCGAACGTTCAAAAAGCTGTCTTCACCAAGGAAAGACATTTATAAGCTCCAGCAAACCTCCGTCACCGAAGGTTACCCGGCAGGCAACCACAAGCGTAAATAGTTATCACACCCGTGACGCCACCAAACACTGGCAGGCTAATTCATTTGAGAGGAGCTGGCTGTGCGCCAGCAAGCCCCCAAGTCCAAGCTCTTCACGGCGAACCGTGAGAGTTGAGGTTTTCATGATACTCAAGCAGGCATGCCCTTCGGAATAGCCAAAGGGCGCAAGGTGCGTTTAAAGATTCGATGATTCAC
+
CCCCCFFFCFCFGGGGGGGGGGGHHHHHGHHHHHHHHHHHGFHGGGGGGHHGHHHHHHHHHHHHGHHHHGHHGHGHHHHHHGHHHHHHHHHHHHHHGHHHHGHHHHGHHHHHHHHHHHHHGHHGHHHGHHGGHGGGGGHHHHHHGGGGGGGHHHHGGHHHHGGGGHHHHHHHGHHHHHGGGGGGGHGGHGHHHGHGHGHHHHHHHHGHHHHHHHHHHGHHFFGHHHHHGGGGGGHHHHGHCGGGHHHHHGHFHHHHFBHGGGGGGGGGGGGHHHHHHGHHHHHGHHHGHHHHHHHHHHHHHHHHHHHGGGCGGGGGHHHHHHHHHHHGGGGGHHHHGGGGGGCGGGGGGGGFFFFFFFCBAAA
@M02197:105:000000000-AN6RF:1:1101:13610:22642 1:N:0:1
CATCTGGGCAATTCCTCCGCTTATTGATATGCTTAAGTTCAGCGGGTAGTCCTACCTGATTTGAGATCAAACGTTCAAAGGCTGTCCTCGAGGGACGTTTATGAGCCCCAGCGAACCCCCATCGCTGAAGGTTACCTGGTGAAAAACCACAAGCGTAGATAGTTATCACACCCGTGACGCCACCAAACACTGGCAAGCTGATCCGTTTGAGAGGAGCCGACCGCAGGGCCGGCAAGACCCCCAAAGTCCAAGCTCATCACGGCGAACCGTGAGAGTTGAGGTTTTCATGATACTCAAACAGGCATGCCCTTCGGAATAGCCAAAGGGCGCAAGGTGCGTTCAAAGATTCGATGATTCAC
+
DDDDDFFFCFCFGGGGGGGGGGGHHHHHHHHHHHHHHHHHFHHGGGGGEDGHHHHHHGHHHHHGGHHHHHHHGHGHHGHHHHHHHHHHGGGGGGGGGGGHHHHHGHGGGGGHGGGGCDGGGHHGGHGGHHHHHHHHHHGHHHGHHHGGHGHHHHGFFEGHHHHHHHHHHHHGGGGGGGGGGGGGGGGGGFGGGGGGGGGFGGGGHGGGHFHHFDFFFFFFFCHHHGGGGFHHHHHGCGGCGHBHHHHGFHHFFHGGFEEGGGGGGEGHHHHHFGHHHHFGFHFEHHHFFHHGGHEGGBFHHEHHFF1FGEEHGFDHFGFGHHHGGGGCHHFHGGGGHGFGFGGFCFCFFFDFFFBBBBB
@M02197:105:000000000-AN6RF:1:1101:18632:22803 1:N:0:1
CATCTGGGCAATTCCTCCGCTTATTGATATGCTTAAGTTCAGCGGGTAGTCTTACTTGATTTGAGATCGAGTTGAACAACACATAAAGTGTCGTAAAATCCTGCATCAGTCAGCAATGAGGACAATTATCCTTTATGTTAGCTGCAGCAATAGTAATAATCCTGTTTGACGAGGACTAAATAGATATGCTTTTAGCTCAGATAAAAGTCCAGCTGCACCTGCATTTCAAGCCGCCCGCCTACCGGTGAAGGTTGTTGGGATAGCTCAAGTCCACCCTCCTTTTGAAAAAACAAGAGGAGGTTGAGGTGTTTACTGATACTCAAACAAGCATGCTCTTCGGAATACCAAAGAGCGCAATATGCGTTCAAAGATTCGATGATTCAC
+
DDCCCFFFDFCFGGGGGGGGGGGHHHHHHHHHGHHHHHHHHGHGGGGGGHHHHHHHHGHHHHHHGHHHHGGHGHHHHHHHHGHHHHHH4GHHGFGHHHHHHHHHHHGHHHHHHHHHHHHHHHHHHHHHHHHHHHHHHHHHFHHGHHHHHFHHHFGGFHHHHHHHHHHHHGGGGGGHFHHFHHFHGHHHGHHHHHGHHHHHGHHHGGHGHHHHGHHGHHHHHGFHHHHGHGHGGGGGHGGDCGGHFHHHHGHGGGHHHHGHHHHHGHHHHGGGEGGGFFHGFHFHGGHHGHHHGHHHHHHFGHHHFFGGHHHFHHDHHHGHHHHHFHHGHHFGEGGGGHGHFGHEHHHHHGGGGFCHHGGGFG4GGGGGGGGFFFFFFFFAABBB
@M02197:105:000000000-AN6RF:1:1101:10438:22768 1:N:0:1
CATCTGGGCAATTCCTCCGCTTATTGATATGCTTAAGTTCAGCGGGTAGTCCTACCTGATTTGAGGTCAAATTGTCAGAAGCTGTCTTCACCAAGGAAAGACGTTTATAAGCTCCAGCGAACCTCCGTCACCGAAGGTTACCTGGCAGGCAACCACAAGCGTAAATAGTTATCACACCCGTGACGCCAC
+
HHGHHGFFHGCHGGGGGGGHHHHHHHHHHHHHHHHHHHHHHHHGGHGHGGHHHHHHHHHHHHHHHHHHHHHHHHHHHHHHHHHHHHHHHHHHHHHHHHHHHHHHHHHHHHHHHHHHHHGGGGGHHHGHHGGHGGHHGHHHHHHHHHHHHGHHHHHGHGHHGHHHHHHHHHHHFHHHHGGGGGGGGGGGG
@M02197:105:000000000-AN6RF:1:1101:12208:22881 1:N:0:1
CATCTGGGCAATTCCTCCGCTTATTGATATGCTTAAGTTCAGCGGGTAGTCCTACCTGATTTGAGATCGAACGTTCAAAAAGCTGTCTTCACCAAGGAAAGACGTTTATAAGCTCCAGCGAACCTCCGTCACCGAAGGTTACCTGGCAGGCAACCACAAGCGTAAATAGTTATCACACCCGTGACGCCACCAAACACTGGCAGGCTAATTCATTTGAGAGGAGCCGGCTGTGCACCAGCAAGCCCCCAAGTCCAAGCTCTTCATGGCGAACCACAAGAGTTGAGGTGTTCATGATACTCAAACAGGCATGCCCCACGGAATAGCCAAGGGGCGCAAGGTGCGTTCAAAGATTCGATGATTCAC
+
BABBAF5B4CAFFFGGFFGGGGGHFBBGHBGFGGDD5DGGGHHEFEAEFFE5GHH1GHHGHHF5ECFHHFHFE?2FHEHFGGFGHHHHHHHHDFHGFHHGHHHGFGHHFFD4FFHFHHEGGGGGGHHGEFDDBD@@C<GG9HFHFAGGDFEHHHGGEEGFGGFDBGFFHGGFHHHDBCGDCDGGCADCGGGEGGG:FGBFGGFBHFFDGFFGFEFFGFGFD<9?9GGGD<FFFFFFF<///DD@CFGFEC3GGHHHFHFHGHEFDEFHGGGHHHGHGFGHFFBFEBF5EGFEDEHHFEHFDHHGG3FF0CEAAB33FFHFFG3HHCAGCGGEB5CAE2?GFGGD5AAFEBFBFFFBFFBBAA?
@M02197:105:000000000-AN6RF:1:1101:11329:23070 1:N:0:1
CATCTGGGCAATTCCTCCGCTTATTGATATGCTTAAGTTCAGCGGGTAGTCCTACCTGATTTGAGATCGAACGTTCAAAAAGCTGTCTTCACCAAGGAAAGACGTTTATAAGCTCCAGCGAACCTCCGTCACCGAAGGTTACCTGGCAGGCAACCACAAGCGTAAATAGTTATCACACCCGTGACGCCACCAAACACTGGCAGGCTAATTCATTTGAGAGGAGCCGGCTGTGTGCCAGCAAGCCCCCAAGTCCAAGCTCTTCATGGCAAACCACAAGAGTTGAGGTGTTCATGATACTCAAACAGGCATGCCCCTCGGAATAGCCAAGGGGCGCAAGGTGCGTTCAAAGATTCGATGATTCAC
+
BBBBCFFFCFCFGGGGGGGGGGGHHHHHHHHHHHHHHHHHHHHGGGGGGHHHHHHHHHHHHHHHGHHHHGHHGHHHHHHHHGGHGHHHHHHFHHGHGHHGHHHGGGHHHHHHHHHHHHHGGGGGHHHGHHGGHGGGGGHHHHHHHHHHGGFHHHHGGHGHHGGGGHHHHGGHHHFHHHGDGGDGEFGGGGGGGGGGHGGGHHHHGHHGHHHHHHHHFGFFFGGGGGHHGHHFGFGHHHGHGFGEFFFEHFHGHHHHHGHHFFHHFHFGAFFHGFHHHGFHHHHGHHHHHFGGEHHGFHBHHHGGHHHHGGGGGGGHHHHGF3HGGHHGGGGGGHHGGFEEEGFGGGGGGFGFFFFFFFABAB@
@M02197:105:000000000-AN6RF:1:1101:10186:23055 1:N:0:1
CATCTGGGCAATTCCTCCGTTATTGATATGCTTAAGTTCAGCGGGTAGTCCTACCTGATTTGAGATCAAACGTTCAAAGGCTGTCCTCGAGGGACGTTTATGAGCCCCAGCGAACCCCCATCGCTGAAGGTTACCTGGTGAAAAACCACAAGCGTAGATAGTTATCACACCCGTGACGCCACCAAACACTGGCAAGCTGATCCGTTTGAGAGGAGCCGACCTCAGGGCCGGCAAGACCCCCAAAGTCCAAGCTCATCACGGCGAACCGTGAGAGTTGAGGTTTTCATGATACTCAAACAGGCATGCCCTTCGGAATAGCCAAAGGGCGCAAGGTGCGTTCAAAGATTCGATGATTCAC
+
DDDDDFFFCFCFGGGGGGGGGGHHHGHHHHHHHHHHHHHHHHGGGEGGHHHHHHHHHHHHHHHGHHHHHHHGHHHHHHHHHHHHHHHHGGGGGGGGGGHHHHHHHFGGGGHGGGGGGGGGHHGGHGGHHHHHHHHHHHHHHHHHHGGHGHHHHGGGGGHHHHHHHHHHHHGGGGGGGGGGGGGGHGHGGGHGGGGGHHGGGGGHHGGHHHHGGGGGGHHGHHHHGGGGGHHHHHGGGGGHHHHHHFGHHHHHFFFFGGGGGGGEFGHHHGHGHGHHHHGHHHHHHHGHGHHGHHHFHHFHGGHGGGGGECHHHHHHGHHHHHGGGGFHHGHGGGGHGGGGGGGGGGFFFFFFFBBBAB
@M02197:105:000000000-AN6RF:1:1101:21032:23342 1:N:0:1
CATCTGGGCAATTCCTCCGCTTATTGATATGCTTAAGTTCAGCGGGTGGTCCTACCTGATTTGAGGTCAAGTTTATCAAATCCAACTCTTATATAGCGGCAGAACCCTCGACCAGATGCAGATATGTATCACATCTTAATGGAGAGGTCGTTACCACTCATGCATTTCAGGGGAGCAGACTAGGCCTGTAACCCCCAAATCCAAGCCACACCTCACGTTGTGGTTGAGACATTAATGACACTCAAACAGGCATGCTCCTTGGATTAGCCAAGGGGCGCAAGATGCGTTCAAAGATTCGATGATTCAC
+
DDDDDFFFCFCFGGGGGGGGGGGHHHHHHHHHHHHHHHHHHHHGGGGGGGHHHHHHHHHHHHHHGHHHHHHHHHHHHHHHHHHHHHHHHHHHHHHHHGGGGGGHHHGHHGHGGHHHHHHHHHHHHHHHHHHHHHHHHHHHHHFHHGGHHGGGHGHHHHHHHHHHHHHHHGHHHHGHHHHHHHHHHHHHHHHHHHHHHGHGGGHHHGGHHHHGHHGGGGHGGHGHHHHHGFHGHHHHHGHHGHGHFHHHHFHHGGFHGFHHHHFGHHHHHHHGGGGGHGHHGGGGHGGGGGGGGGGFFFFDFFABAAA
@M02197:105:000000000-AN6RF:1:1101:22088:23326 1:N:0:1
CATCTGGGCAATTCCTCCGCTTATTGATATGCTTAAGTTCAGCGGGTGGTCCTACCTGATTTGAGGTCAAGTTTATCAAATCCAACTCTTATATAGCAGCAGAACCCTCGACCAGATGCAGATATGTATCACATCTTAATGGAGAGGTCGTTACCACTCATGTATTTCAGGGGAGCAGACTAGGCCTGTAACCCCCAAATCCAAGCCACACCTCACGGTGTGGTTGAGACATTAATGACACTCAAACAGGCATGCTCCTTGGATTAACCAAGGAGCGCAAGATGCGTTTAAAGATTCGATGATTCAC
+
CCCCCFFFCFCFGGGGGGGGGGGHHHHHHHHHHHHHHHGHHHHGGGGGGGHHHHHHHHHHHHHHGHHHHHHHHHHHHHHHHHHHHHHHHHHHHHHHHHHHHHHHHHGHHGGGGHHHHHHHHHHHHHHHHHHHHHHHHHHHHHHHHGGGHHHHHGHHHHHHHHHHHHHHHHGHHHHHHHHHHHHHHHHHHHHHHHGGHHHHHHHHHGGHGGHGGGGGGGHGGHHHHHHGGGGGHHHHHHHHGHHHHGFHHHHHHHHHGGHHHHHHHHHHHHHFGGFGHHHHGGGGGGGGGGGGGGGFFFFFFFBBAAA
@M02197:105:000000000-AN6RF:1:1101:4518:23458 1:N:0:1
CATCTGGGCAATTCCTCCGCTTATTGATATGCTTAAGTTCAGCGGGTAGTCCTACCTGATTGAGATCAAACGTTCAAAGGCTGTCCTCGAGGGACGTTTATGAGCCCCAGCGAACCCCCATCGCTGAAGGTTACCTGGTGAAAAACCACAAGCGTAGATAGTTATCACACCCGTGACTCCACCAAACACTGGCAAGCTGATCCGTTTGAGAGGAGCCGACCGCAGGGCCGGCAAGACCCCCAAAGTCCAAGCTCATCACGGCGAACCGTGAGAGTTGAGGTTTTCATGATACTCAAACAGGCATGCCCTTCGGAATAGCCAAAGGGCGCAAGGTGCGTTCAAAGATTCGATGATTCTC
+
1>AAADDBABAFFB3B1AAEE0A1A33FFBGF3AFA122F22D0AE//B1F22DGHHHHHDH1BA1F1C1FEG00FF2@BCFAGBGDG/>/>//>EE>0C12BGDGGEE/<</EB//CCCF0FFHFB9DG1?DBGH1013GHBGHGG5F:FAACFCCFFGGFFH0=DG@=CFG;=/C#?E:C.CAA9.FFFGBF09EFB9FGBCC00BGCAF;AAAA>4@?=CF@@@</CGG@0//@/?FFGGB<1/0B1112F>/GEE/E@EEF?>11@B1E0@1B0EB111DDFGE1FD/1F1AAFA11B0/B//A//FFGABAA1CF1BE0EEA11GB0E?E111BF3B3AB1BBF3FF1>111>
@M02197:105:000000000-AN6RF:1:1101:13320:23571 1:N:0:1
CATCTGGGCAATTCCTCCCTTATTGATATGCTTAAGTTCAGCGGGTAGTCCTACCTGATTTGAGGTCAAATTGTCAGAAGCTGTCTCAAAAGAGACCCTTTAGAAGCTGAACCCCATTTATAAAGCTGCTCTTCACAAATGGCGTAGATAATTATCACACCAAAGCAAGGCAACAAAGGTCCCGCTAATGCATTCCAGGAGAGCCGACTTCTGAGAAGCCCGCATACTCCCACATCCAAGCCTGATCAACAGAAAAAGCTGAAAAGGTTGAGAATTTCATGACACTCAAACAGGCATGCTCCTCGGAATACCAAGGAGCGCAAGGTGCGTTCAAAGATTCGATGATTCAC
+
BBBBBFFFBFBFGGGGFGGFGGFHHCHHHHHGHHHHGHHHHHGGFFGGHHFHHGHHHHHHHFHGEHHHHGHHHHHHHHHGHHGHHHHGHHHFGHHHGHFHHHHHHGHHHHHHHGGGHHHHHGHHHHHHHHHHHHHGHHHHHHGGFGGGFHGHHHHHHHHHGGGHHGHHHFHHHHGHHHEHHFHCGHGHHHHFHHHHHHHHGHGHFHGGHGHHGGHHGGGGGGHHHGGGGHGGHFGFGHHEB1HHHFFHHHHFHGHGHHHHHGGBFGFFFGBHGGHHGHHHHHGHGHHHHHHHHFGGHHGCEGGHHHHHGEHFF1E?EEEFFCHGEECF1GGBDFGGGGFFBFDFFAAAAA
@M02197:105:000000000-AN6RF:1:1101:17492:23584 1:N:0:1
CATCTGGGCAATTCCTCCGCTTATTGATATGCTTAAGTTCAGCGGGTATCCCTACCTGATCCGAGGTCAACCTAGAAAAAATGGGGGGTTTTGGCAAGTAACCACCGGAACCCTATAGCGAGAGAAATTACTACGCTTAGAGCCAGACGGCACCGCCACTGATTTTAAGGGCCGCGAACACGCGAAAACCCCAATACCAAGCCAGGCTTGAGTGGTTATAATGACGCTCGAACAGGCATGCCCCTCGGAATACCAAGGGGCGCAATGTGCGTTCAAAGATTCGATGATTCAC
+
CCCCCFFFCFCFGGGGGGGGGGGHHHGHHHHHHHHHHHHHHHHGGGGGHHHHHHHHHHH<HHHGGG.HHHH9HH<HHHHHGHHHHGGGFGGGH;<HH:<H<HH<GGGGG;GGG8G8GGG;G;G-GGGGG;G;;GGFFFFFFFF9FFFFF:F:FFGFGHFHHHHHHHHHGGGGGGGGGGGGGGGHGGFFGGGHHHHGGGHHHHGHGHHGHHHGHHHHGHHHHGGGGGHHGHGHHHHHHGGGGGGGGHHHCFHHHHHHGGGGGHHHHGGEGHGGGGGGGGGGFFFFFFFCCCCC
@M02197:105:000000000-AN6RF:1:1101:18257:23503 1:N:0:1
CATCTGGGCAATTCCTCCGCTTATTGATATGCTTAAGTTCAGCGGGTAGTCCTACCTGATTTGAGATCGAACGTTCAAAAAGCTGTCTTCACCAAGGAAAGACGTTTATAAGCTCCAGCGAACCTCCGTCACCGAAGGTTACCTGGCAGGCAACCACAAGCGTAAATAGTTATCACACCCGTGACGCCACCAAACACTGGCAGGCTAATTCATGTGAGAGGAGCCGGCTGTGCACCAGCAAGCCCACAAGTCCGAGCTCTTCATGGCGAACCACAAGAGTTGAGGTGTTCATGATACTCAAACAGGCATGCCCCTCGGAATAGCCAAGGGGCGCAAGGTGCGTTCAAAGATTCGATGATTCAC
+
AAAB@FBF@F?CGGGGGGGGGGGHHGHHHHHHHHHHHHHHHHHGGGEGEAGHHHHHHHHHHHHHGFHHHGFFEHFGHHHHHDGHG@DFHHHHDFGEEGF3FFGDGAFEHGHFFFHHEBGEGGCDGGHG9;6GHGFF?FBFHGFH)GHF/C7HHFHECHEGG9GDDCDDG;D9FGD0GHGG;.:CFGDGHG?E8GEGG:FFGGGADFFFFGGGF#FFFAEFDFD?A?@=1@9FFFFF>/CGCAA/232F/@/</3F2F3B33F/EA@EDF213EHG@3DCFHCF1F4BB@4HGGF@E1HFHFGF5@BB20CEGFEDCFE5HHGHHHHHGGGGGGHHHGGGGHGGGGGGGGGGFFFFFFFCCBAA
@M02197:105:000000000-AN6RF:1:1101:25052:23547 1:N:0:1
CATCTGGGCAATTCCTCCGCTTATTGATATGCTTAAGTTCAGCGGGTAGTCCTACCTGATTTGAGGTCAAATTGTCAGAAGCTGTCTCAAAAGAGACCCTTTAGAAGCTGAACCCCATTTATAAAGCTGCTCTTCACAAATGGCGTAGATAATTATCACACCAAAGCAAGGCAACAAAGGTCCCGCTAATGCATTTCAGGAGAGCCGACTTCTGAGAAGCCCGCATACTCCCACATCCAAGCCTGATCAACAGAAAAAGCTGAAAAGGTTGAGAATCTCATGACACTCAAACAGGCATGCTCCTCGGAATACCAAGGAGCGCAAGGTGCGTTCAAAGATTCGATGATTCAC
+
CCCCCFFFCFCFGFGGGGGGGGGHHHGHHHHHHHHHHHHHHHHGGGEEEFHHHHHHHHHHHHHGGHHHHHHHHHHHHHHHHHHHHGHHHHFHHGHHHGHHHHHHHGHHHHHHGHGGGHHHHHHHHHHHHHHHHGHHGHHHHHHGGGGGGHHHHHHHHHHHHHHHHHHHHHFHHHHHHHHHHHHHGHHHGHHHHHHHHHHHHFHGHHHHHHHHGGHHHGGGGGHHHHGGGGHFGHHFGGGHHHHFGFHFFHHHHHHHGHHHHFHFHHHFHHHGHHHHGGHHFHHFHEGHHHGHBGFHHEEGGGCGHHEHHHGCHGFCGEGGGHHHGGGGFGGGGGGGEGGFFFFFFFABBBB
@M02197:105:000000000-AN6RF:1:1101:17231:23565 1:N:0:1
CATCTGGGCAATTCCTCCGCTTATTGATAAGCTTAAGTTCAGCGGGTGGTCCTACCTGATTTGAGGTCAAGTTTATCAAATCCAACTCTTATATAGCAGCAGAACCCTCGACCAGATGCAGATATGTATCACATCTTAATGGAGAGGTCGTTACCACTCATGTATTTCAGGGGAGCAGACTAGGCCTGTAACCCCCAAATCCAAGCCACACCTCACGGTGTGGTTGAGACATTAATGACACTCAAACTGGCATGCTCCTTGGATCAACCAAGGAGCGCAAGATGCGTTCAAAGATTCGATGATTCAC
+
BCCCCBFFCFBFGGGGGGGGGGGHHHHHHHGHGHHHHHHHHCHGCGGGGGHHHHHHHHHHHHHHGHGHGHHEGHHGHHHHHHHHHHHHHHHHHHHHHHHHHHHHHHGHHGGGGGHHHHHGHHHHHHHHHHHHHHHHGHHHHHHHHGGGHHGGGGHHHHHGHHHHHHHHHHHHGAGHHHHHHHHFHHGGHHHHGHGGHGHHHHHHHGGGGGHGGHGGGGHGGHHHGFHHGGHGHHHHHHFHFHHGFABHHHEGAHHHFFHFGHGHGHGHHHHDGGE2GBGG2DGGHGGGGGGGGGGBFFFFFFBBAAA
@M02197:105:000000000-AN6RF:1:1101:14499:23629 1:N:0:1
CATCTGGGCAATTCCTCCGCTTATTGATATGCTTAAGTTCAGCGGGTAGTCCTACCTGATTTGAGATCAAACGTTCAAAGGCTGTCCTCGAGGGACGTTTATGAGCCCCAGCGAACCCCCATCGCTGAAGGTTACCTGGTGAAAAACCACAAGCGTAGATAGTTATCACACCCGTGACGCCACCAAACACTGGCAAGCTGATCCGTTTGAGAGGAGCCGACCGTAGGCCGGCAAGACCCCCAAAGTCCAAGCTCATCACGGCGAACCGTGAGAGTTGAGGTTTTCATGATACTCAAACAGGCATGCCCTTCGGAATAGCCAAAGGGCGCAAGGTGCGTTCAAAGATTCGATGATTCAC
+
CCCCCFFFBFCFGGGGGGGGGGGHHHHHHHGHHHHHHHHHHHHGGGEEGHHHHHHHHHHHHHHHGHHHHHHHGHHHHHHHHHHHHHHHHGGGGGGGGGGHHHHGHHHGGGGHGGGGGGGGGHHGGHGGHHHHHHHHHHHHHHHHHHGGHGHHHHGGGGGHHHHHGHHHHHHGGGGGGGGGGGGGGHHHHHHHHHGGHGGGGGGGHGHHHHHHFGGGGGGHGGHHGGGGGHGHHHGGGGGHHHHHHHGHHHHHHHHGGGGGGGGGGGHHHHGHHHHHHHFGBHHHHHHHHGHGGHHHHHHHHHHGGGGGGGFHHHFHHGHFHGGGGGGHHHHGGGGGGGFGGGGGGGFFFFFFFCCBBB
@M02197:105:000000000-AN6RF:1:1101:24746:23647 1:N:0:1
CATCTGGGCAATTCCTCCGCTTATTGATATGCTTAAGTTCAGCGGGTAGTCCTACCTGATTTGAGATCAAACGTTCAAAGGCTGTCCTCGAGGGACGTTTATGAGCCCCAGCGAACCCCATCGCTGAAGGTTACCTGGTGAAAAACCACAAGCGTAGATAGTTATCACACCCGTGACGCCACCAAACACTGGCAAGCTGATCCGTTTGAGAGGAGCCGACCGCAGGGCCGGCAAGACCCCCAAAGTCCAAGCTCATCACGGCGAACCGTGAGAGTTGAGGTTTTCACGATACTCAAACAGGCATGCCCTTCGGAATAGCCAAAGGGCGCAAGGTGCGTTCAAAGATTCGATGATTCAC
+
CCCCCFFFCFCFGGGGGGGGGGGHHHHHHHHHHHHFHHHHHHHGGGGGGHHHHHHHHHHHHHHHGHHHHHHHGHHHHHHHHHHHHHHHHGGGGGGGGGGHHHHHGHHGGGGHGGGGGGGGHHGGHGGHHHHHHHHHHHHHHHHHHGGHGHHHHGGGGGHHHHHHHGHHHHGGGGGGGGGGGGGGGGGGGGGGGGGHHGGGGGGHHHHHHHFFGFGGGGGGGHHHGGGGGHHHHEGGGGGHHHHHHHGHHGHGGHHGGGGGGGGGFGHHHHHHHHHHHHGHHGGHHHFHHHFGHHHFGHHHHGHFF1ECDEFHHGHGHHHHHHGGGEGHHGHGFGGHGGG5GGGGGGFFFFFFFBBAAB
@M02197:105:000000000-AN6RF:1:1101:13849:23322 1:N:0:1
CATCTGGGCAATTCCTCCGCTTATTGACATGCTTAAGTTCAGCGGGTAGTCCTACCTGATTTGAGGTCAAATTGTCAGAAGCTGTCTCAAAAGAGACCCTTTAGAAGCTGAACCCCATTTATAAAGCTGCTCTTCACAAATGGCATAGATAATTATCACACCAAAGCAAGGCAACAAAGGTCCCGCTAATGCATTTCAGGAGAGCCGACTTCTGAGAAGCCCGCATACTCCCACATCCAAGCCTGATCAACAGAAAAAGCTGAAAAGGTTGAGAATTTCATGACACTCAAACAGGCATGCTCCTCGGAATACCAAGGAGCGCAAGGTGCGTTCAAAGATTCGATGATTCAC
+
CDDDEFFFEFDFGGGGGGGGGGGHHHGHHHGHHHHHHHHHHHGGGGGGGHHHHHHHHHHHHHHHGHHGHHHHHGHHHHHHCGHHHHHHHHGHHGHHHGHHHHHHHHHHHHHHHHGGGHHHHHHHHHHHHHHHHHHHHHHHHHHHHHHHHHHHHHHHHHHHHHHHHHHHHHHHHHHHHHHHHHHHGHGEHHHHHHHHHHHHHGGGHHGGGHHHHHHHHGGGGGHGHHGGHGHHHHHGGGHHHHFHHBHHHHHHHHHHHGGHHHHHHHHHHHHHHHHGHHHGGHHDEGFHHHHHHHHHHHHEGGGGHHHHHHHHHHHGGCGGHHHHGGGGGGGGGGGGGGGFFFFFFFCBBAA
@M02197:105:000000000-AN6RF:1:1101:25236:23870 1:N:0:1
CATCTGGGCAATTCCTCGTTATTGATATGCTTAAGTTCAGCGGGTAGTCTTACTTGATTTGAGATCGAGTTGAACAACACATAAAGTGTCGTAAAATCCTGCATCAGTCAGCAAGGTAACAAAGGTCCCGCTAATGCATTTCAGGAGAGCCGACTTCTGAGAAGCCCGCATACTCCCACATCCAGGCCTGATCAACAGAAAAAGCTGAAAAGGTTGAGAATTTCATGACGCTAAAACAGGCATGCTCCTCGGAATACCAAGGAGCGCAAGGTGCGTTCAAAGATTCGATGACTCAC
+
BBCBBFFFCFCFGGGGGGGGGCHGFHHHHHHHHHGHHGHGHGGGGGGHHHHHHGHHHHHHHHGHH:HGGHFFHHHHHHHGHHHHHHGHHHGFEGHHHHGHHHHGHHHHHHHHHHHGFFHHHHEHGFGHHGGHHGHHHHHHHHHHHHGHGHHHGGDGGHHHHHHHHHHGHHHGHGHHHHHHHGHHFHHHHHHHHHHFHHHHHHHHHHGHHHHHHHHGGHGGGHHGFFGGGHHGHGGABBHEG1GHGGGGGHHHCHGF1BFFFECGGGGHHGGGGHGFFGFGGFCGFC@F1FFAAA1A
@M02197:105:000000000-AN6RF:1:1101:12448:23901 1:N:0:1
CATCTGGGCAATTCCTCCGCTTATTGATATGCTTAAGTTCAGCGGGTATCCCTACCTGATCCGAGGTCAACCATAGAAAAATTGGGGTTGCTGGCCAGTAACCTTCAGGGACCTATAGCGAGAAATGTACTACGCTCAGGACCTAAAGGCACCGCCACTGTTTTTAAGGCCTGCCGTTGCCGGCAGGGCCCAATACCAAGCAGAGCTTGAGGGTTGAAATGACGCTCGAACAGGCATGCCCCCCGGAATACCAAGGGGCGCAATGTGCGTTCAAAGATTCGATGATTCAC
+
CCCCCFFFCFCFGGGGGGGGGGGHHHHHHHHHHHHHHHHHHHHGGGGGHHHHHHHH<H<<HHHGGGG;GHHHGHH<HHHHHHHHHH9GFEHHHFFHHHHHHHHH<H;HHHGGGHHHHH9GGGGGHHHH<HH<HGGGGGHH;HH:HH:HHHHHGGGGGGHHGHHHGHHFFHHHGHHGGGGGHGGGHGHHGHHHHHGGGHHHHGHHHHGHHHGHHHFHFHHGGGGGHHGHHHHHHGHHGGGGF?GHHHHHHHHHHHGGGGGGHHHGGGGHGGGGGGGGGGFFFFFFFBBAAA
@M02197:105:000000000-AN6RF:1:1101:18767:24528 1:N:0:1
CATCTGGGCAATTCCTCCGCTTATTGATATGCTTAAGTTCAGCGGGTAGTCCTACCTGATTTGAGGTCGAATTGTCAGAAGCTGTCTCAAAAGAGACCCTTTAGAAGCTGAACCCCATTTATAAAGCTGCTCTTCACAAATGGCGTAGATAATTATCACACCAAAGCAAGGCAACAAAGGTCCCGCTAATGCATTTCAGGAGAGCCGACTTCTGAGAAGCCCGCGTACTCCCACATCCAAGCCTGATCAACAGAAAAAGCTGAAAAGGTTGAGAATTTCATGACACTCAAACAGGCATGCTCCTCGGAATACCAAGGAGCGCAAGGTGCGTTCAAAGATTCGATGATTCAC
+
BBBBBBFFBF?FGGFGGGGGGG?DDHHHHFHHHGHGHHHHH5GECEEEGGFFFFEFHHHHHHGFFFBBEEGHHGHHFFHHGEBGHHHHHHEGHFHEFGHHHHGHHHHHHHHGGAEEG:HHHHHEHFHHFHHHHHFHHHHHHGHHGDCGGHHHHGHGHHHFGGHHHHGHHEGHGGGCGHHG<AGHGGGGDHGFGHGCHHHEHGHGGAHFGGFFGFD?FFFFGGE?HHE?AFHGFFHGA/>0F112F2DGB@@1HGFG1FDB2EGE1FFGG2GBHHFFFG@BHHGABAHFBA1DF1GEB//?EEEECFFBFGGCHHGFGGEE1AFB00AFGB1FGB3CGGF1BDD1FDA?>11
@M02197:105:000000000-AN6RF:1:1101:20726:24614 1:N:0:1
CATCTGGGCAATTCCTCCGCTTATTGATATGCTTAAGTTCAGCGGGTAGTCCTACCTGATTTGAGATCGAACGTTCAAAAAGCTGTCTTCACCAAGGAAAGACGTTTATAAGCTCCAGCGAACCTCCGTCACCGAAGGTTACCTGGCAGTCAACCACAAGCGTAAATAGTTATCACACCCGTGACGCCACCAAACACTGGCAGGCTAATTCATTTGAGAGGAGCCGGCTGTGCACCAGCAAGCCCCCAAGTCCAAGCTCTTCATGGCGAACCACAAGAGTTGAGGTGTTCATGATACTCAAACAGGCATGCCCCTCGGAATAGCCAAGGGGCGCAAGGTGCGTTCAAAGATTCGATGACTCAC
+
BBBBBFFFBFAFGGGGGGGCEGGHHHHGGHHHHHHHGHHHFHHGGGEGGHHHHHHHHHGHHHHGGHHHHGHHCGHHHFHFHGHHHHHHHHHHHGHFGFFHFFHFGGHHHHHGFEBGHHHGCGGGHGEDCGEGHGGGGGFGHHHGHFHHGB<GGFGFFHGFEFDGFHHHHHHHHHHGHHGGGEAEGDGGGFGGEEHGGGGGGGGGGFGGHHGFGFHHHGFFGGFFGEHHFHFFGFFFFGGHGCC/ECGFGBGGHHFHGHHEHHGGEEEHFGGG@3GHHHC3BHGCHHFEDHHHHFDEFBBGG3HHGGEFEE0CGE?HGD53FFHFHFFCGEEEFHFFGGEGFFBGFGGFEA4BFFBFFFA3A>A
@M02197:105:000000000-AN6RF:1:1101:24584:24549 1:N:0:1
CATCTGGGCAATTCCTCCGCTTATTGATATGCTTAAGTTCAGCGGGTATTCCTACCTGATCCGAGGTCAACCTTTCAGAAGTGGGGGGTTTAACGGCGTGGCCACGCTGTTTTCCAGTGCAAGGTGTGCTACTACGCAGAGGAAGCTACAGCGAGACCGCCACTATATTTGGGAGCCGGCGCGCCCCGGGGGGCACGCCGATCTCCAACACCAAGCCCGGGGGCTTGAGGGTTGAAATGACGCTCGAACAGGCATGCCTGCCAGAATACTGGCGGGCGCAATGTGCGTTCAAAGATTCGATGATTCAC
+
AABBAFFFCFCFGGGGGGGGGGGHHHGHFFDHHHHHHEGHHHFGFGEEHHHHHHHHHHHEHHHGGGFHFHHHHH0<<<;:G.HHGGGGDG/<<HGGGG9G9F:/E8G?FAFG;0F7FCBB##AD.;7D8F66F:BA16D38FF,F?8FB8F8FFC:?EFEFFFFFFFFFFEEDEEFFCFFFFAAFFFFFFGGFFGCCCEHHHHHFFFFFGEEFAEEFECGHFHHFGCFEFGFHEFGGGGFEFHHEFHHGHHHGGHGGGFHGHHHHHGGECGGGGE??EFBHEEGGHGGD3GGG?GGB13BFDF@AAAA
@M02197:105:000000000-AN6RF:1:1101:8632:24745 1:N:0:1
CATCTGGGCAATTCCTCCGCTTATTGATATGCTTAAGTTCAGCGGGTAGTCCTACCTGATTTGAGGTCAAATTGTCAGAAGCTGTCTCAAAAGAGACCCTTTAGAAGCTGAACCCCATTCATAAAGCTGCTCTTCACAAATGGCGTAGATAATTATCACACCAAAGCAGGGCAACAAAGGTCCCGCTAATGCATTTCAGGAGAGCCGACTTCTGAGAAGCCCGCATACTCCCACATCCAAGCCTGATCAACAGAAAAAGCTGAAAAGGTTGAGAATTTCATGACACTCAAACAGGCATGCTCCTCGGAATACCAAGGAGCGCAAGGTGCGTTCAAAGATTCGATGATTCAC
+
CCCCCFFFCFCFGGGGGGGGGGGHHHHGHHHHHHHHHHHHHHGGGGGGGHFGHHHHGGHHGHHHGHHHHHHHHHHHGHHHHHHHHHHHHGHHGGHFHGHHHHHHHHHGHHHGHHFEGHHHGHHHHGHHHHHHHHHHHHHHHHHHGGGGGHHHHHHHHHHHHHHHHHHHHGHHHGHHHGHGAFHHHGGHHGHHHHHHHHHHHGHGHHHHGGGHHHHHGGGGGGGGHGGGGGGGHHHFCGHHHHHHHEHHHHHHGHHHFGHHHHHHGHHGHGHHFFHGHFGHGHHGFEHHHHHHHGHHHHEGGGGGHHHFFGBHHHBGGGGGHGHHEEGGHGFGGGBGGGGFFFFBFFBAA>A
@M02197:105:000000000-AN6RF:1:1101:15896:24704 1:N:0:1
CATCTGGGCAATTCCTCCGCTTATTGATATGCTTAAGTTCAGCGGGTAGTCCTACCTGATTTGAGATCAAACGTTCAAAGGCTGTCCTCGAGGGACGTTTATGAGCCCCAGCGAACCCCCATCGCTGAAGGTTACCTGGTGAAAAACCACAAGCGTAGATAGTTATCACACCCGTGACGCCACCAAACACTGGCAAGCTGATCCGTTTGAGAGTAGCCGACCGCAGGGCCGGCAAGACCCCCAAAGTCCAAGCTCATCACGGCGAACCGTGAGAGTTGAGGTTTTCATGATACTCAAACAGGCATGCCCTTCGGAATAGCCAAAGGGCGCAAGGTGCGTTCAAAGATTCGATGATTCAC
+
ABCBBFFBBFCFGGGGGGGGGGGHHHHHHHHHHHHHGHHFHGGGEGEEGGHHHHHHHHHHHHHHGHHHHHHHGGHHGHHFHGHHHHHHGGFDCGGGGGGHHHHHHGHGGGGHGGGGGGGGGHHGGHGGHHFHHHHHHHGFFHHHHHGGGGHHHHGFFGGHHHHGHHGHHHHDGGGGGGGGGGGGGGGGGGGGGHHGHHGFFFGGHHFFFHHGHGFGGGGGGFHFHFGFGGGDFFGGGDC/FHHHHGBGHHEHHHHHGEEGGFGF?1EAHGHHHGG3HHHGG5GFGHHHHHHHGGHGHFHHHFFFEFEDE1GFFHBHFHGGHGF?GGCGHHHFGGCE4GGGFGGGEFCFCFFFFFAAA>A
@M02197:105:000000000-AN6RF:1:1101:22668:24795 1:N:0:1
CATCTGGGCAATTCCTCCGCTTATTGATATGCTTAAGTTCAGCGGGTAGTCCTACCTGATTTGAGATCAAACGTTCAAAGGCTGTCCTCGAGGGACGTTTATGAGCCCAGCGAACCCCCATCGCTGAAGGTTACCTGGTGAAAAACCACAAGCGTAGATAGTTATCACACCCGTGACGCCACCAAACACTGGCAAGCTGATCCGTTTGAGAGGAGCCGACCGCAGGGCCGGCAAGACCCCCAAAGTCCAAGCTCATCACGGCGAACCGTGAGAGTTGAGGTTTTCATGATACTCAAACAGGCATGCCCTTCGGAATAGCCAAAGGGCGCAAGGTGCGTTCAAAGATTCGATGATTCAC
+
ABBCBFFFCFBFGGGGGGGGGGGHHHHHHHHGHHHHHHHHGHHGGGGGGHHHHHHHHHHHHHHHGHHHHGHHGHHHHHHHHHHHHGHHHGGGGGGGGGGHHHGHHHHGHHHGGGGGGGGGHHGGHGGHHHHHHHHHHHHHHHGHHGGHGHHHHGGGGGHHGGGHHHHHHHGGGGGGGGGGGGGGGGGGGGGGHHGHGGGGGGGHHGGGHHHGGFDFGFFFCFGFGGGFDHHGHGGCGGGEHHHFHHGHHGHEHHHGGFGGCGGEFGHHHGHHHGHHHHEEB5HGHFEHHHHGGHHHHHGHGHHGFFEGGDFHHHHHGHFGHFEEGGGGHCHGGGGHGCFGGGGGGGFFFFFFFAAA>A
@M02197:105:000000000-AN6RF:1:1101:19655:24891 1:N:0:1
CATCTGGGCAATTCCTCCGCTTATTGATATGCTTAAGTTCAGCGGGTAGTCCTACCTGATTTGAGATCAAACGTTCAAAGGCTGTCCTCGAGGGACGTTTATGAGCCCCAGCGAACCCCCATCGCTGAGGGTCACCTGGTGAAAAACCACAAGCGTAGATAGTTATCACACCCGTGACGCCACCAAACACTGGCAAGCTGACCCGTTTGAGAGGAGCCGACCGTAGGCCGGCAAGACCCCCAAAGTCCAAGCTCATCACGGCGAACCGTGAGAGTTGAGGGTTTCATGATACTCAAACAGGCATGCGCTTTAGAATAGCCAAAGGACGCAAGGTACGATCAGAGATGCGATGATTCTC
+
3>AAAFFF4CAFCGGGGBEG2EFGDFGGFFFFEDFHHHHHFGHGCGEEFGFGHFFHHFFGFHFFGHHGHHFHGHHHHHHFHHFCHFHHDEEDGGDFGGE3GGFHFG3/EAEHGGGG@/CGGHFDFHDGHEFGHHHHHGHFFHHHHHGGGEEHHED/C@/DGGDGGFH<HFGGDCGFEEEFG:DF8?6FGGCGGGBFFGGFEFF9HHFFFFFEFDFCAA=HCEFCEF>/21@110CB//E0E111CCE0FF1E220//////E/////111FG@0@0?0/01D121BB2AD1/1B11B1D1B////A1112222211F10DDD000A0113B000B013DB31AAA1113DDF11>111
@M02197:105:000000000-AN6RF:1:1101:15410:25068 1:N:0:1
CATCTGGGCAATTCCTCCGCTTATTGATATGCTTAAGTTCAGCGGGTAGTCCTACCTGATTTGAGATCAAACGTTCAAAGGCCGTCCTCGAGGGACGTTTATGAGCCCCAGCGAACCCCCATCGCTGGAGGTTACCTGGTGAAAAACCACAAGCGTAGATAGTTATCACACCCGTGACGCCACCAAACACTGGCAAGCTGATCCGTTTGAGAGGAGCCGACCGCAGGGCCGGCAAGACCCCCAAAGTCCAAGCTCATTACGGCGAACCGTGAGAGTTGAGGTTTTCATGATACTCAAACAGGCATGCCCTTCGGAATAGCCAAAGGGCGCAAGGTGCGTTCAAAGATTCGATGACTCAC
+
ABBBBFFF?FBFGGGGGGGGGGGHHHHHHHHHHHHHHGHGHHHDGGE?FHHHHHGHHHHHHHGHFGGFHGHHGHHHHFHDFHCEEEEEGGAEEFFFGGGHHHHHDDB/EE/G?CGGGGGGGHHADFECFFFGGDEGGGCFGHFGFGDFHGHHHHGABCEHHHHGHHHHHHHGDGCAEEGGGGDFGGEFGGB0FHHHEFFGFFFFF:FBDHGGFAFAEFFFAFFAG>9GAFFGCF2</B//BGF?F33E33F3FG?GF?GGE/GFEF1FE@HGF4CFFB3EF5FHHFHEFDD51B3HFABEGFEHFF1GEE?GFFBGCHHHHFGEGEGFHGBHGEEDF4DBFGBGE4GFFFFDDD?AAAA
@M02197:105:000000000-AN6RF:1:1101:12679:25110 1:N:0:1
CATCTGGGCAATTCCTCCGCTTATTAATATGCTTAAGTTCAGCGGGTGGTCCTACCTGATTTGAGGTCAAGTTTATCAAATCCAACTCTTATATAGCGGCAGAACCCTCGACCAGATGCAGATATGTATCACATCTTAATGGAGAGGTCGTTACCACTCATGCATTTCAGGGGAGCAGACTAGGCCTGTAACCCCCAAATCCAAGCCACACCTCATGGTGTGGTTGAGACATTAATGACACTCAAACAGGCATGCTCCTTGGATTAACCAAGGAGCTCAAGATGCGTTCAAAGATTCGATGATTCAC
+
BBBBBFFBAFAFGGGGGGG?AFEHHHHHBGFHHHCFHHHGHGGDGGGGGGHHHHHHHHHHHFHGFBEFHHHHHGHHHGHHHHHHHHHHHHHGHFHHGGGGG@FHGHGHEHGGGGHHHHHHHFHHHHHHGHHFHHHFHGFGHEHCDDC1?F@DHGHFHHHHHHHHHHGHHHHHHHHGHGHHHHHGHHHGHHHHGFHGGGGHGFGHHGGGGGHGHHGGGGHGGGHHHFGHHHGGFHHHFHBHFBFHGGBFHHHHEHHHGGBHHHHHHHHHHHHGHHC4FFHFA2EFGGGFGGGGGGGFFFFBFFAAA3A
@M02197:105:000000000-AN6RF:1:1101:18843:25015 1:N:0:1
CATCTGGGCAATTCCTCCGCTTATTGATATGCTTAAGTTCAGCGGGTAGTCCTACCTGATTTGAGATCAAACGTTCAAAGGCTGTCCTCGAGGGACGTTTATGAGCCCCAGCGAACCCCCATCGCTGAAGGTTACCTGGTGAAAAACCACAAGCGTAGATAGTTATCACACCCGTGACGCCACCAAACACTGGCAAGCTGATCCGTTTGAGAGGAGCCGACCGTAGGCCGGCAAGACCCCCAAAGTCCAAGCTCATCACGGCGAACCGTGAGAGTTGAGGTTTTCATGATACTCAAACAGGCATGCCCTTCGGAATAGCCAAAGGGCGCAAGGTGCGTTCAAAGATTCGATGATTCAC
+
CCCCCFFFCFBFGGGGGGGGGGGHHHHHHHHGHHHHGHHHHHFGGGGGGHHHHHHHHGHHHHHHGHHGHHHHGHHHHHHHHHHHHHHHHGGGGGGGGGGHHHHHHHHGGGGHGGGGGGGGGHHGGHGGHHHHHHHHHHHHHHHHHHGGHGHHHHGFGFGHHHGHHHHGHHHGGGGGGGGGGGGGGGGGGGGHHHHHHHGGGGGGHGFGHFGGFFGGGGGGGGHHGGGGGHHHHGGGGGGGHHHHHGGHHHHGHHHEGEGGGGGGGGHHHHGHHHHHHHGGHHHGGHHHHHHGHHHHHHHGHHHGGGGE1GHGHHHHHHHGHHGGGGGHHHHGGGGHGGGGGGGGCGFFFFFFFBABCB
@M02197:105:000000000-AN6RF:1:1101:20319:24983 1:N:0:1
CATCTGGGCAATTCCTCCGCTTATTGATATGCTTAAGTTCAGCGGGTAGTCCTACCTGATTTGAGATCAAACGTTCAAAGGCTGTCCTCGGGGGACGTTTATGAGCCCCAGCGAACCCCCATCGCTGAAGGTTACCTGGTGGAAAACCACAAGCGTAGATAGTTATCACACCCGTGACGCCACCAAACACTGGCAAGCTGATCCGTTTGAGAGGAGCCGACCGTAGGCCGGCAAGACCCCCAAAGTCCAAGCTCATCACGGCGAACCGTGAGAGTTGAGGTTTTCATGATACTCAAACAGGCATGCCCTTCGGAATAGCCAAAGGGCGCAAGGTGCGTTCAGAGATTCGATGACTCAC
+
DDDDCFBFCFBFGGGGGGGGGGGHHHHHHHHHHHHHHHHHHHGGGGGGGHHHHHHHHHHHHHHHGHHGGHHHGHHHHHHHHHHHHHHHHGGGGGGGGGGHHGHHHHHGGGGHGGGGGGGGGHHGGHGGHHHGHHHHHGHHHGHHHHHGHGHHHHGGGGGHHHGHHGHHHGGGGGGGGGGGGGGGGGGGGGFFGFGFGHGGGGGGHHFHHFHGGGGGGFFGFFHHGGGGGHHHHHFBFFGGFHGHFHGGHHHHGHGGGGGGGGGGGGHHHHHEHHHHHGGHHHGHFGHHHGFEGFHGBGFBHFHGGGGGCGHHGFEFCGHGHHEGGCGHCHHGGFGGBGGGGGGCGGFFFFFFFBBBBB
@M02197:105:000000000-AN6RF:1:1101:7960:25289 1:N:0:1
CATCTGGGCAATTCCTCCGCTTATTATATGCTTAAGTTCAGCGGGTAGTCCTACCTGATTTGAGGTCAAATTGTCAGAAGCTGTCTCAAAAGAGACCCTTTAGAAGCTGAACCCCATTTATAAAGCTGCTCTTCACAAATGGCGTAGATAATTATCACACCAAAGCAAGGCAACAAAGGTCCCGCTAATGCACTTCAGGAGAGCCGACTTCTGAGAAGCCTGCATACTCCCACATCCAAGCCTGATCAACAGAAAAAGCTGAAAAGGTTGAGAATTTCATGACACTCAAACAGGCATGCTCCTCGGAATACCAAGGAGCGCAAGGTGCGTTCAAAGATTCGATGACTCAC
+
BBBBBF5CAFBFGAGGGGG?E?EHHHHHHGHHHHHGHHHFHHGGGFGGHHFFHHFHHHEHHHFFHHHFFGFHHHHHHGHHHHHGHHHHHGHGGGHHFHHHHHHHHHHHHHHH/EEA9HHHHHHHFGHHH:HGHHHFHHHHHHHGGHFFHHHGFGHF:HHHGFHHHHHHFGHHHHGHHHHHHHFGGGGFHHHHHGGHHHGHGH?HGGGGGHHGHHHGGAAGGFGHHGGGGGGFGGGGEHGFFFBBBGFGHHBHHGFHHFGHHHGHHGGBBEEHF5BHHF5HHGGDFAGFFGBHF3HFHHEAACGFGBFBFGFBGEDDGCEGGF4?GGFFG55CGCFACFFBFFD@DAA3>>
@M02197:105:000000000-AN6RF:1:1101:10368:25338 1:N:0:1
CATCTGGGCAATTCCTCCGCTTATTGATATGCTTAAGTTCAGCGGGTAGTCCTACCTGATTTGAGGTCAAATTGTCAGAAGCTGTCTCAAAAGAGACCCTTTAGAAGCCGAACCCCATTTATAAAGCTGCTCTTCACAAATGGCGTAGATAATTATCACACCAAAGCAAGGCAACAAAGGTCCCGCTAATGCATTTCAGGAGAGCCGACTTCTGAGAAGCCCGCATACTCCCACATCCAAGCCTGATCAACAGAAAAAGCTGAAAAGGTTGAGAATTTCATGACACTCAAACAGGCATGCTCCTCGGAATACCAAGGAGCGCAAGGTGCGTTCAAAGATTCGATGATTCAC
+
BBBBBFFBBFAFGGGGGCEGGGGHHHHHCGABHHHHGEGGHFHGCCEGGHGHHHGHHHHHHHHHGHCHFGHFFGHHFGHHFHHHHFHEHHHHFGFEFGHHHHHFFHHGHE?EGCDEGHHHHHHHGFFHHGHHHHHHHFHHHHGHGFFGGHHHHHHHGHHHHGHHHHHHHHBHHGGHHHEFGHBDGGHGGFHHHHHHHHFHHGFDCGGGBBHGGGHGFGFFGGGHHGGGFFFGFFHG/CHHHGFFHHHGHHHGHHHGFGGEGGGHHHEHHHHFHHED55HHHGFB5FFBFFGF5B3GHEEGEEFGHHHHHHGHGHHFGG?CHGE4CG?GGF55GDBFA4BFFFFFFFAAA??
@M02197:105:000000000-AN6RF:1:1101:13635:25454 1:N:0:1
CATCTGGGCAATTCCTCCGCTTATTGATATGCTTAAGTTCAGCGGGTAGTCCTACCTGATTTGAGGTCAAATTGTCAGAAGCTGTCTCAAAAGAGACCCTTTAGAAGCTGAACCCCATTTATAAAGCTGCTCTTCACAAATGGCGTAGATAATTATCACACCAAAGCAAGGCAACAAAGGTCCCGCTAATGCATTTCAGGAGAGCCGACTTCTGAGAAGCCCGCATACTCCCACATCCAAGCCTGATCAACAGAAAAAGCTGAAAAGGTTGAGAATTTCATGACACTCAAACAGGCATGCTCCTCGGAATACCAAGGAGCGCAAGGTGCGTTCAAAGATTCGATGATTCAC
+
CCCDCFFFDFCFGGGGGGGGGGGHHGHHHHHHHHHGHHHHHHHGGGGGGHHHHHHHHHHHHHHHGHHHHHHHHHHGHHHHHHGHHHHHHHHHHGHHHGHHHHHHHHHHHHHHHHGGGHHHHHHHHHHHHGHHGHHHHHHHGGFHGGGGGHHHHHHHHHHHHHHHHHHHHHHHHHHHHHHHHHHHHHHHHHHHHHHHHHHHHGHGGHHHHHGHHHHGHGGGGGHHHHGGHGHHHGHHGGHHHHHHHHGHHHHHHHHHHHHHHHHHHHGHHHGHHHHGHHHHGHHHGGHHHHHHHHHHHHFGGGEGGHFFHHGGHHGGGGGGHHHHGGGGHGGGGGGGGGGBFFFFFFBBAAA
@M02197:105:000000000-AN6RF:1:1101:15543:25368 1:N:0:1
CATCTGGGCAATTCCTCCGCTTATTGATATGCTTACTTCCTCTAAATGACCAAGATCCTCCGCTTATTGATATGCTTAAGTTCAGCGGGTAGTCCTACCTGATTTGAGATCAAACGTTCAAAGGCTGTCCTCGAGGGACGTTTATGAGCCCCAGCGAACCCCATCGCTGAAGGTTACCTGGTGAAAAACCACAAGCGTAGATAGTTATCACACCCGTGACGCCACCAAACACTGGCAAGCTGATCCGTTTGAGAGGAGCCGACCGTAGGCCGGCAAGACCCCCAAAGTCCAAGCTCATCACGGCGAACCGTGAGAGTTGAGGTTTTCATGATACTCCAACAGGCATGCCCTTCGGAATAGCCAAAGGGCGCAAGGTGCGTTCAAAGATTCGATG
+
AAAAAFBCAFAFGGGGGGGGGGGHHGHCGHFHHHHHHHHGHHHCGFGHHHHFFHAGGFFFHGGGGGGHHHHHHHHHFFGH2DGHHGGGG>EFHFGHFHHHFGGFHDGGHHHHGFHGHHHHHHHGEFHGFHHHCGGGCGGCGAGGHEBGHGGGGGGGGGGGFFFHHCEHGGBGBCGFGCGFHGFEHFGHGFGGEEAFB/CFFFEFFFGGGFGGGBG?BEGGFFABC/:0EFFFFFHGCBHHHGGFGGHGDFFGCC<.FGCC?FCGHHC@?C?C1FHHECCE/HGHHGHHECHHGHFHBGEEECGE/GGEHHHHHFG0GFGE/HHFFGEBFFEF1HGB11A1HFHFB/GCGCFCHHCHHGHGHHGHEGCGCFCHGGEA1111FGBD@A1C11AAAA
@M02197:105:000000000-AN6RF:1:1101:17379:25599 1:N:0:1
CATCTGGGCAATTCCTCCGCTTATTGATATGCTTAAGTTCAGCGGGTAGTCCTACCTGATTTGAGATCAAACGTTCAAAGGCTGTCCTCGAGGGACGTTTATGAGCCCCAGCGAACCCCCATCGCTGAAGGTTACCTGGTGAAAAACCACAAGCGTAGATAGTTATCACACCCGTGACGCCACCAAACACTGGCAAGCTGATCCGTTTGAGAGGAGCCGACCGTAGGCCGGCAAGACCCCCAAAGTCCAGGCTCATCACGGCGAACCGTGAGAGTTGAGGTTTTCATGATACTCAAACAGGCATGCCCTTCGGAATAGCCAAAGGGCGCAAGGTACGTTCAAAGATTCGATGATTCAC
+
CCDDBFFFCFCFGGGGGGGGGGGHHGHHHHHHHHHHHHHHHHHGGGGGGHHHHHHHHHHHHGHHGHHHHHHHGHHHGHHHHHHHHHHHHGGGGGGGGGGHHHHHHHHGGGGHGGGGGGGGGHHGGHGGHHHHHHHHHHHHHHHGHHGGHGHHHHGGGGGHHHGHHHHHHHHGGGGGGGGGGGGHHHHGGGGHHHGGHHGGGGGGGHGHHGGGGFGGGGFFGGHHGGFGGHHHHHGCGGGHGHHHGFGHGGHHFGGCGCGGGGGGGGHHGHGGHHHHHHGHHHHHHHHHHHGGHHHHHHBHGHHGGCGEEDHHHEHHHHHHHHGGGGGHHHCGGHHHGGGGGFGACGFFFFFFFBAAA?
@M02197:105:000000000-AN6RF:1:1101:8618:25833 1:N:0:1
CATCTGGGCAATTCCTCCGCTTATTGATATGCTTAAGTTCAGCGGGTATCCCTACCTGATCCGAGGTCAACCATAGAAAAATTGGGGTTGCTGGCCAGTAACCTTCAGGGACCTATAGCGAGAAATGTACTACGCTCAGGACCTAAAGGCACCGCCACTGTTTTTAAGGCCTGCCGTTGCCGGCAGGGCCCAATACCAAGCAGAGCTTGAGGGTTGAAATGACGCTCGAACAGGCATGCCCCCCGGAATACCAAGGGGCGCAATGTGCGTTCAAAGATTCGATGACTCAC
+
AAA>ADFF?FACGCFFGGGGGGGHHHHHHHHHGHHHHHHHHHHGGCGGHBBFHGHH':;9979DEF89HHG5E9::HGHH:H%HHH(F;GF9HGE:C:;H:4GHHH9HEGEGA9:HF08;?8CGH:89FFGG2A/9A498:?18GH:HGH:CFFCGGGHFGGH/EGGHFH<0EFFFEDDDGC@CC??4AHGAGGGGGFFGGGGFD<FBFHFFFDHFFDFFFFFFDEFDGFFFFF?0</CCE?ABDDBFGGHHGHAF22DGHHGEEEEHFFBB5GGGGGCFFDFFFAA3>A
@M02197:105:000000000-AN6RF:1:1101:17327:25867 1:N:0:1
CATCTGGGCAATTCCTCCGCTTATTGATATGCTTAAGTTCAGCGGGTAGTCCTACCTGATTTGAGGTCAAACGTTCAAAGGCTGTCCTCGAGGGACGTTTATGAACCCCAGCGAACCCCCATCGCTGAAGGTTACCTGGTGAAAAACCACAAGCGTAGATAGTTATCACACCCGTGACGCCACCAAACACTGGCAAGCTGATCCGTTTGAGAGGAGCCGACCGTAGGCCGGCAAGACCCCCAAAGTCCAAGCTCATCACGGCGAACCGTGAGAGTTGAGGTTTTCATGATACTCAAACAGGCATGCCCTTCGGAATAGCCAAAGGGCGCAAGGTGCGTTCAAAGATTCGATGATTCAC
+
CCCCCFFFCFCFGGGGGGGGGGGHHHHHHHHHHHHHHHHHHHHFGGGGGHHHHHHHHHHHHHGHGHHHHHHHGGHHHHHHGHGHHHHHHGGGGGGGGGGHHHHHHHHGGGGHGGGGGGGGGHHGGHGGHHHFHHHHGHHHHHHHHHGGHGHHHHGGGGGHHHGHHGHHHHHGGGGGGGGGGGGGGGGGGGHHHHHHHHHGGGGGHHHHHGHHGGGGGGGFGGHHGGGGGHGHHHGGGGGHHHHHHHGHGHHHHHHGCFGGGGGFFFEFEHHGHHHHHHGHHHHGHHHHGHHGHHGFFGBHHHHGGDGGGGHHHHFHHHHGHHCGGGGHHHFGCCGHGGGGGGGGGGFBBFFFFBBBBB
@M02197:105:000000000-AN6RF:1:1101:12485:25882 1:N:0:1
CATCTGGGCAATTCCTCCGCTTATTGATATGCTTAAGTTCAGCGGGTATCCCTACCTGATCCGAGGTCAACCTGTAAAAATTGGGGGTTCTGGCGAGCCACCGGGGGAACTCTATAGCGGGAGTATGTACTACGCTTAGAGCCCACCGGCGCCGCCACTAATTTTGAGGGCCGCGGAGACCGCGTGCCCCAATACCACGCTAGGCGTGAGTGGTTAAATGACGCTCGAACAGGCATGCCCTGCGGAATACCACATGGCGCAATGTGCGTTCAAAGATTCGATGATTCAC
+
CCDCCFFFDFDFGGGGGGGGGGGHHHHHHHHHHHHHHHHHHHHGGGGGHHHHH;HHHHHHHHHGGGGHHHHHHHHHHHGH;HHHHGGGEHHHHHGGGGG<GHGGGGGGGGHHHHHHGHGGGGGFHHHHHHHHHGGGGGGHHHHG<GGGGGGGGGHHGHHHHHGHHHHGGGGGGGFHGGGGGGGGGGGHHHGHGFGFFGHHGHGHHGHGHGHGHHHHHHGGGGGHHGHGGHHHGHHGGGGGGGHHGHHHGGHHGGGGGGHHHHGGGGHGGGGFGGGGGFFFFFFFCCCCC
@M02197:105:000000000-AN6RF:1:1101:6768:25914 1:N:0:1
CATCTGGGCAATTCCTCCGCTTATTGATATGCTTAAGTTCAGCGGGTAGTCCTACCTGATTTGAGATCAAACGTTCAAAGGCTGTCCTCGAGGGACGTTTATGAGCCCCAGCGAACCCCCATCGCTGAAGGTTACCTGGTGAAAAACCACAAGCGTAGATAGTTATCACACCCGTGGCGCCACCAAACACTGGCAAGCTGATCCGTTTGAGAGGAGCCGACCGTAGGCCGGCAAGACCCCCAAAGTCCAAGCTCATCACGGCGAACCGTGAGAGTTGAGGTTTTCATGATACTCAAACAGGCATGCCCTTCGGAATAGCCAAAGGGCGCAAGGTGCGTTCAAAGATTCGATGATTCAC
+
AABBBFFFBFBFGEGGGGCAEGAHGHHHHHHHHHHCGHHHHGHGGCCEEHEHHGHHFGFHHHHHGHHHHGHHGHHHHHGEHGFHHFHHHGGGGGGGGEGHHHHGHHHGGGGHGGGGGDDDFGHFGHGGHHHFHHHFHHFBGFDHHHGGHGHHGHG<DDEHFHFFFGBDGHFAAFDGGGGGGGGGGGGGGGGGFGHGEEGGGGGEGDFFFFFEFFFFFFGHFCFHDGFFFBEHGCGGGCGHEFF3CFGFBHHGFGF?//GGGEGFEEG3B3HGGFGF3GCHGBHGHGFHHHHF53HGBHHGGEFGGGGEEGFHFHHGG3HGE3EEEAEC5GF2222GFFGGGGFEB44B5FD@@AA>3>
@M02197:105:000000000-AN6RF:1:1101:19581:25921 1:N:0:1
CATCTGGGCAATTCCTCCGCTTATTGATATGCTTAAGTTCAGCGGGTGGTCCTACCTGATTTGAGGTCAAGTTTATCAAATCCAACTCTTATATAGCGGCAGAACCCTCGACCAGATGCAGATATGTATCACATCTTAATGGAGAGGTCGTTACCACTCATGCATTTCAGGGGAGCAGACTAGGCCTGTAACCCCCAAATCCAAGCCACACCTCACGGTGTGGTTGAGACATTAATGACACTCAAACAGGCATGCTCCTTGGATTAACCAAGGAGCGCAAGATGCGTTCAAAGATTCGATGATTAA
+
AABB3DFCAC2CGGGGGGGGGGGFHHHHHHHHHHHHHHHHFFHGGGEECEGHHHGFHHHHGFHHGGHHHH:FFHHFFHHFHB3EBEGDFHBBGF6GFEFC:E7HHHGHHGGFFGFCDGGHFHGGHHHHFFFFHHCF5HHHHHGHFGGF0@AGEGGHHHGHDEHFHFFHGGGHGGGGGGHFH5HHHHHGFHBGHHFFBDFGFFGBFE/BCFHEFGGEAB/?EFCDDDFBEFFHFGFHHGHGFGBHHHHFAFBF/AAFE11GD2E1DF1CBGBEEE?0FDF1EAEAA1BB3F33AFBC13DBB1>111
@M02197:105:000000000-AN6RF:1:1101:21500:26078 1:N:0:1
CATCTGGGCAATTCCTCCGCTTATTGATATGCTTAAGTTCAGCGGGTAGTCCTACCTGATTTGAGGTCAAATTGCCAGAAGCTGTCTCAAAAGAGACCCTTTAGAAGCTGAACCCCATTTATAAAGCTGCTCTTCACAAATGGCATAGATAATTATCACACCAAAGCAAGGCAACAAAGGTCCCGCTAATGCATTTCAGGAGAGCCGACTTCTGAGAAGCCCGCATACTCCCACATCCAAGCCTGATCAACAGAAAAAGCTGAAAAGGTTGAGAATTTCATGACACTCAAACAGGCATGCTCCTCGGAATACCAAGGAGCGCAAGGTGCGTTCAAAGATTCGATGATTCAC
+
BBBBBFFFBFBFGGGGGGGGGGGHHHHHHHHHHHHHHHHHGHHGGCEGGHHHHHHHHHHHHHHHGHFHHHHHHHHHHHHHHHHHHHHHHHHHHGHHHGHHHGHGHEHHHHHHHHGDGHHHHHHHHHGGHHHHHHHHHHHHHHHHHHHHHHHHHHHHGHHHHHHHHGGHHHHHGHHHHHFHGGHGHGHHHHHHGHHHHGHHHGHGHHHGGGGHHHHGHGGGGGGGDFGGHGHHGHHHGGHHHGGHHGHHHHHHHHHGHHGGHHHGHHHHGHHGHFHHHFHFGHFFGGHHHHHHHHHGHHGCGGGGGFHHHFFHGHHGGGGGGGHGGGGGFFGFFGGFCGG1BFFFFFAAA>A
@M02197:105:000000000-AN6RF:1:1101:19662:26110 1:N:0:1
CATCTGGGCAATTCCTCCGCTTATTGATATGCTTAAGTTCAGCGGGTGGTCCTACCTGATTTGAGGTCAAGTTTATCAAATCCAACTCTTATATAGCGGCAGAACCCTCGACCAGATGCAGATATGTATCACATCTTAATGGAGAGGTCGTTACCACTCATGCATTTCAGGGGAGCAGACTAGGCCTGTAACCCCCAAATCCAAGCCACACCTCACGGTGTGGTTGAGACATTAATGACACTCAAACAGGCATGCTCCTTGGATTAACCAAGGAGCGCAAGATGCGTTCAAAGATTCGATGATTCAC
+
CCCCCFFFCFCFGGGGGGGGGGGHGHHHHHHHHHHHHHHHHHHGGGEGGGHHHHHHHHHHHHHHGHHHHHHHHHHHHHHHHHHHHHHHHHHHHHHHHGGGGGGHHHGHHGGHHHHHHHHHHHHHHHHHHHHHHHHHHHHHHHHHHGGGHGGGHGHHHHHHHHHHHHHHHHGHGHHGHHHHHHHHHHHGHHHHGHHGHGGGGGHHHGGHGGHGGGGGGGGGGHHHHHHHHHHHGHHHHHHGFBHHHHHHHHHHHGHHGHGHHHHHGHHHHGGGGGGGHHHHGGGGHCFGGGGGGGGFFFFFFFCBAAA
@M02197:105:000000000-AN6RF:1:1101:12519:26174 1:N:0:1
CATCTGGGCAATTCCTCCGCTTATTGATATGCTTAAGTTCAGCGGGTAGTCCTACCTGATTTGAGATCAAACGTTCAAAGGCTGTCCTCGAGGGACGTTTATGAGCCCCAGCGAACCCCCATCGCTGAAGGTTACCTGGTGAAAAACCACAAGCGTAGATAGTTATCACACCCGTGACGCCACCAAACACTGGCAAGCTGATCCGTTTGAGAGGAGCCGACCGTAGGCCGGCAAGACCCCCAAAGTCCAAGCTCATCACGGCGAACCGCGAGAGTTGAGGTTTTCATGATACTCAAACAGGCATGCCCTTCGGAATAGCCAAAGGGCGCAAGGTGCGTTCAAAGATTCGATGATTCA
+
CCCCBFFFCFCFGGGGGGGGGGGHGHHHHHHHHHHHHHGHHHHGGGGGGHHHHHHHHHGHHHHHGHHHHHHHGGHHHHHHHHHHHHHHHGGGGGGGGGGHHHHHHHHGGGGHGGGGGGGGGHHGGHGGHHHHHHHHHHHFHHHHHHGGHGHHHHGFGGGHHHHHHHHHHHHGGGGGGGGGGGGGGFGGGGGGGGHGGFGFGGGGHHHHFGHFFDGFGFFFGGHHGGGGFGHHGGDCGGGGHHHGHHGHHHHFGHHGGEFGGCEE1GGGGGFEHHHHHHGHEHHHHHHHHGHGGHHHHHFHHHHFGFGEADFHHHHHHHHGFHGGFGEC5HGGEGGFCGGFFDFEBFBFFFFFBB@BB
@M02197:105:000000000-AN6RF:1:1101:7838:26189 1:N:0:1
CATCTGGGCAATTCCTCCGCTTATTGATATGCTTAAGTTCAGCGGGTAGTCCTACCTGATTTGAGATCAGACGTTCAAAGGCTGTCCTCGAGGGACGTTTATGAGCCCCAGCGAACCCCCATCGCTGAAGGTTACCTGGTGAAAAACCACAAGCGTAGATAGTTATCACACCCGTGGCGCCACCAAACACTGGCAAGCTGATCCGTTTGAGAGGAGCCGACCGCAGGGCCGGCAAGACCCCCAAAGTCCAAGCTCATCACGGCGAACCGTGAGAGTTGAGGTTTTCATGATACTCAAACAGGCATGCCCTTCGGAATAGCCAAAGGGCGCAAGGTGCGTTCAAAGATTCGATGATTCAC
+
BBBBBFFFBFBFGGGGFFFEGGAGGHGGHHHCHHHHHHHFFFHGGGGGGFHHHHHHHHCGHHFFFHHHHGGHEEFFHGHFHHHHHHEGGGGFGGGFGGGHHHHGHHHGGGGHGGGGCGGGGHFFGHGGHHHHHHHHHGF?GHHFHHGGHGHHHHGDDCCHHHHHHHGHFHHGGCDGGGGF?DGFGFGGGGGGFGHGGHHGEGFGHFFGDGFCFFFGFFFAGGHHHFFFFGFFFHH?CGGECDHFFHFGHHHHHHGBGGEEGGEEEFGFGDFGHGGFGBHGFFFFFEHHGFGEF5HHD3HHFBHFGGE?GGGGHHGHFGHHGEFE?AFECHHGGGGEFF5GGFGFEFGFFFFFDFBA3>A
@M02197:105:000000000-AN6RF:1:1101:23374:26161 1:N:0:1
CATCTGGGCAATTCCTCCGCTTATTGATATGCTTAAGTTCAGCGGGTAGTCCTACCTGATTTGAGATCAAACGTTCAAAGGCTGTCCTCGAGGGACGTTTATGAGCCCCAGCGAACCCCCATCGCTGAAGGTTACCTGGTGAAAAACCACAAGCGTAGATAGTTATCACACCCGTGACGCCACCAAACACTGGCAAGCTGATCCGTTTGAGAGGAGCCGACCGCAGGGCCGGCAAGACCCCCAAAGTCCAAGCTCATCACGGCGAACCGTGAGAGTTGAGGTTTTCATGATACTCAAACAGGCATGCCCTTCGGAATAGCCAAAGGGCGCAAGGTGCGTTCAAAGATGCGATGATTCAC
+
BBBB35DCABAFFFFGGFEFGGEHHBGHHHCHFHHHHHGGHFHGGGCCEFGHHHHHHHHFHHHHGFHHHHHHGHHHHHHFFGECFDHHHGGGFCGGGEGHHFFHHHHGEDGHC/ECGGGGCFHGGGGGHFFGHHHHHFGGGFFGEGFGFGAFAGB<;<CGHFGBGFGGHHHGFGGDGGCGGGGFEFGBFFEGGFG0FHGFGGGGGEGFHG?BGGGC?ECDFCFCECCGGGGBFGF/@CC/CDHEFHHGHHHHGHF0FECGEGEEACCHHGHHGF>B10BGHHFFDHEHGGBGEGBGF11HGFHHFC/?GEE0HHFHGHGHHHHGGGGEF1BBEE00HFFGDGGGEEF1FFFFFFA11>1
@M02197:105:000000000-AN6RF:1:1101:11367:26264 1:N:0:1
CATCTGGGCAATTCCTCCGCTTATTGATATGCTTAAGTTCAGCGGGTAGTCCTACCTGATTTGAGGTCAAATTGTCAGAAGCTGTCTCAAAAGAGACCCTTTAGAAGCTGAACCCCATTTATAAAGCTGCTCTTCACAAATGGCGTAGATAATTATCACACCAAAGCAAGGCAACAAAGGTCCCGCTAATGCATTTCAGGAGAGCCGACTTCTGAGAAGCCCGCATACTCCCACATCCAAGCCTGATCAACAGAAAAAGCTGAAAAGGTTGAGAATTTCATGACACTCAAACAGGCATGCTCCTCGGAATACCAAGGAGCGCAAGGTGCGTTCAAAGATTCGATG
+
BCCCCFFFAFCFGGGGGGGGGGGHGHHHHHGHHHHHHHHHHHGGGGEFGFHHGHGHHHHHHHHHGHHHHHGHHHHHHHHHFHHHHGHHGHGHHFHHHGHHHGHHHHHHHHHGHHGGGHGHGHHHHGHHHHHFHHHGHHGFHHHHGGGGGHHHHHHHGGHHHGHHHHHHHHGHHHHHHHHHHHGGGGHHGHHHHHHHHHHHHGHGHHHGGHHGHHHHHGGGGGGHHHGGGFHHHGGGEFFHGHFGHGBHHHHHHHHHHHHHHHHHHHHHGHHHFHFFFFBGFHGFGGHHHGHHHFHF3HGE?EA2BGDHFHHGHHHGEECGFFFGGGGGGGFGGFFD3FFFAAAAA
@M02197:105:000000000-AN6RF:1:1101:15024:26414 1:N:0:1
CATCTGGGCAATTCCTCCGTTATTGATATGCTTAAGTTCAGCGGGTAGTCCTACCTGATTTGAGATCAAACGTTCAAAGGCTGTCCTCGAGGGACGTTTATGAGCCCCAGCGAACCCCCATCGCTGAAGGTTACCTGGTGAAAAACCACAAGCGTAGATAGTTATCACACCCGTGACGCCACCAAACACTGGCAAGCTGATCCGTTTGAGAGGAGCCGACCGCAGTGCCGGCAAGACCCCCAAAGTCCAAGCTCATCACGGCGAACCGTGAGAGTTGAGGTTTTCATGATACTCAAACAGGCATGCCCTTCGGAATAGCCAAAGGGCGCAAGGTGCGTTCAAAGATTCGATGATTCAC
+
BBBBBFFFAFBFGGGGGGGGGGGBGHHHHHHGHHHHHHHHHGGGGGGGFHHHHGHHHGHGHHHGHHHHHHHCGHHHHHE2GHHHHHHHGEGGGGGGGGHHHHHHHHGGGGHGGGGGGGGGFHGGHGGHFHCGHHHHHHGHHHHHGGGHGHHHHGGGGGHHHHHHHHHGHHGGFFGGGEGGGEGFFEFGGFGHGGGHHHGGGGGHHHFHHHGEFFGGGGFGGHGHGGFGGHHHHC?DCGGGHHHFFEGHHHGHHHHFE>EGGEF1?CEHHHHHHGHHHHGHFGDBHHHHF5GEBHFHHFHGGFHFEEGCGDFFGGHHHFFCGHGGGGGHDHHGEEAGB5BBGGG?GFBFFFFFFBBBAB
@M02197:105:000000000-AN6RF:1:1101:8181:26501 1:N:0:1
CATCTGGGCAATTCCCCCGCTTATTGATATGCTTAAGTTCAGCGGGTGGTCCTACCTGATTTGAGGTCCAGCTTATCAAATCCAACTCTTATATAGCAGCAGAACCCTCGACCAGATGCAGATATGTATCACATCTTAATGGAGAGGTCGTTACCACTCATGTATTTCAGGGGAGCAGACTAGGCCTGTAACCCCCAAATCCAAGCCACACCTCACGGTGTGGTTGAGACATTAATGACACTCAAACAGGCATGCTCCTTGGATCAACCAAGGAGCGCAAGATGCGTTCAAAGATTCGATGATTCAC
+
>>>>>@B>>B>BE5B4BAEEGGGHHHHHHHHHHGHHHHHGHHHGGGGGGGHHHHHHHHHHHHHHGGHHHHHGHHHFGHHHHHHGHHHHHHHHHHHHHHHHHHHHHHGHHGGGGGHHHHHHGHHHHHHHGHHHHHHHHHHHHHHHHGGHHGGGHGHHHGHHHHHHHHHHHHHHGGGHHHHHFHHGHHFHHGHHHGGGGHHGGGHHHGGHHHGFGGGGGGHGGGGHHHHFHHGFHHGGHHGHGHHHHHHHHFHHHHHHGHFGHFHHGHHHHHHGGGGGHHGGCGGGHGGGGFGGGGGFFFBFFFBBAAB
@M02197:105:000000000-AN6RF:1:1101:10198:26502 1:N:0:1
CATCTGGGCAATTCCTCCGCTTATTGATATGCTTAAGTTCAGCGGGTAGTCCTACCTGATTTGAGATCAAACGTTCAAAGGCTGTCCTCGAGGGACGTTTATGAGCCCCAGCGAACCCCCATCGCTGAAGGTTACCTGGTGAAAAACCACAAGCGTAGATAGTTATCACACCCGTGACGCCACCGAACACTGGCAAGCTGATCCGTTTGAGAGGAGCCGACCGTAGGCCGGCAAGACCCCCAAAGTCCAAGCTCATCACGGCGAACCGTGAGAGTTGAGGTTTTCATGATACTCAAACAGGCATGCCCTTCGGAATAGCCAAAGGGCGCAAGGTGCGTTCAAAGATTCGATGATTCAC
+
AAAABFFBAFBFGGGGGFEGGGGGHHHHGHHHHHHHGHGHGHGGGGGGGHHHHHGHHHHHHHHHGHHHHHHHGHHHHGHHHHHHHHHHHGGGGGGGGGGHHHHHHHHGFDGHGGGGGGGGGHHGGHGGGHHHHHHHHFGGHHHHHHGGHGHHHHGFGGFHFHHHGFHHHGHGGGFGGGGGGGGFGGGGGHGGGGGHGGGGGGGGHHFGGHHGFFFFFGFGGGHHGGCGGHFHHHGGGGGHHHHHGBEFHHHFFHHCEGGGGEGGFGHHGGHHEFHGHGGHHHEFHHFHGGDGHHGBFHHHGHGEFADCGGFFHGHHHCGFFGE?GGGGHHHGE?GHGGFGGGBGGGFFFFBFBA>A3A
@M02197:105:000000000-AN6RF:1:1101:19109:26390 1:N:0:1
CATCTGGGCAATTCCTCCGCTTATTGATATGCTTAAGTTCAGCGGGTATTCCTACCTGATCCGAGGTCAACATTAAAAATGGTTAAAAAAGACCGGGTTAAAAGGCCACTATCATGCGTGCTGGTTAAAGCTCGTTGCATCTAGGGTTCCAATAACACCGTCATTATCTTTGGGGCCTGTCTTTTGACGACAAGAGGTCCAACAGCAAGCCGGGCCTGATTAGTGATAATGACGCTCGAACAGGCATGCCCTTCAGAATACTAAAGGGCGCAATGTGCGTTCAAAGATTCGATGATTCAC
+
CCCCCFFFCFCFGGGGGGGGGGGHHHHHHHHHHHHHHHHHHHHGGGEGHHHHHHHHHHHHHHHGGGGHHHHHHHHHHHHHHHHHHHHHHGGGHHGGGGGHHHHHGHHHHHHHHHHHHGFGGHHHHHHHHHHHHHGGHGHHHHHHGGHHHHHHHHHHHHGGHHHHHHHHHHHHHGGGHHHHHHHHHHGHHHHHGHHGHHGGGGHGHGGGGGGGGHFGHHHHHHHFHHGHHGGGGGHHFGGDHFHEHHGGGHHHGHGHFFCHHGHHGGGGGHHHHEEGGHFGGFFGGGGGFFFFFFFBBBAB
@M02197:105:000000000-AN6RF:1:1101:17761:26475 1:N:0:1
CATCTGGGCAATTCCTCCGCTTATTGATATGCTTAAGTTCAGCGGGTAGTCCTACCTGATTTGAGGTCAAATTGTCAGAAGCTGTCTCAAAAGAGACCCTTTAGAAGCTGAACCCTATTTATAAAGCTGCTCTTCACAAATGGCGTAGATAATTATCACACCAAAGCAAGGCAACAAAGGTCCCGCTAATGCATTTCAGGAGAGCCGACTTCCGAGAAGCCCGCATACTCCCACATCCAAGCCTGATCAACAGAAAAAGCTGAAAAGGTTGAGAATTTCATGACACTCAAACTGGCATGCTCCTCGGAATACCAAGGAGCGCAAGGTGCGTTCAAAGATTCGATGACTCAC
+
ABBBBFFFAFAFFGGGGGGGGGGHHHHHHHHHHHHHGHHHHHHGGGGGGHHHHHHHHHHHHHHHGHHHHHHHHHHHHHHHHHGHHHHHHHHHHGHHHGHHHHHHHHHHHHGHHHGHHHHHHHHHHHHHHHHHGHHHHHHH;HHHGGGGGHHHHHHHHHHHHGHHHHHHGHGHHHHHHHHHHHHHGGGHHHHHHHHHHHHHHGHGGHHHGGGGGHHHHGGGGGGGGGGGGGHHHHGHGGHGHHHHHFHHHHHHHHHHHHFFHHHHHHHFGHHGHHGHHHHGHHHHHGFHHHHGBHHHHHHGGGGGHHHHGGGHCHHGGGGGGHHHEGGGHGGGGG5FGFGFFFFBFFAAA>A
@M02197:105:000000000-AN6RF:1:1101:12297:26589 1:N:0:1
CATCTGGGCAATTCCTCCGCTTATTAATATGCTTAAGTTCAGCGGGTAGTCCTACCTGATTTGAGATCAAACGTTCAAAGGCTGTCCTCGAGGGACGTTTATGAGCCCCAGCGAACCCCCATCGCTGAAGGTTACCTGGTGAAAAACCACAAGCGTAGATAGTTATCACACCCGTGACGCCACCAAACACTGGCAAGCTGATCCGTTTGAGAGGAGCCGACCGTAGGCCGGCAAGACCCCCAAAGTCCAAGCTCATCACGGCGAACCGTGAGAGTTGAGGTTTTCATGATACTCAAACAGGCATGCCCTTCGGAATAGCCAAAGGGCGCAAGGTGCGTTCAAAGATTCGATGACTCAC
+
>AABBFFFBFAFFGGGGGGGGGGHHHGHHHHHGHHHHHGHHHHGGGGGGHHHHHGHHHHHHHHHGHHHHHHFGHHHHFHGHHHFHHHHHGGGGGGGGGGHHHHFFGHGGGGHGGGGGGGGGHHGGHFFHFHGFHHHHG:GGHHHHFFFHGHHHGGFGGGHFHHHHHHHHFGEGGG?EGFFGGGGGGGGFGGGFGFGGGFGGGGFFC7GFHHHFFGFFFFFBGFBGGGFFGGHFHGGGGGHHHFGFFGHHHHHHHHEGGEFGGGFFGGFHHHG4G@GFHGHFGHHHHHFEHHGHGHGHHHHHFHEFACEGGFHG5HGGFHHHG2GEGGHGHHGGGCCGGGGGGGGGEFFFB5@5BBAAA
@M02197:105:000000000-AN6RF:1:1101:13935:26668 1:N:0:1
CATCTGGGCAATTCCTCCGCTTATTGATATGCTTAAGTTCAGCGGGTAGCCCTACCTGATTTCAGATCAAAGTTTGAATGAGTTTTCTGTATTATCAAAACTGATTTCCAGAAGCAAATGTAGCCAAAGATTTGACAAAAGTCAAAACTATTAGGCCAAACTGCTGTAGTAGGAAACAGCCAAGAACTACATTTTAGGAGTGCCGTCTATTAAAATCGGCGCATCCCAATTCCACAACAAAACCCAAAGGTTAGGTGTGAGAGTGCTCATGATACTGAAACAGGCATACTCCTCGGTATACCAAGGAGTGCAATGTGCGTTCAAAGATTCGATGACTCAC
+
3AABABFBBFBBGGFGFFGCEGGHFFHGHGFHHGHHGHGFHCGGEG2E1GF3GGHEHFGHHHHFFHDBCHGGBFDFBGHGHGFGFHHHDFFGGHBFDGFHHHHHHGHHGFGGHFHGHHHHGGHFGGHGGHHHGHHHHHHGFGGHHFHHHHHGHHHHHHHHHHHHHHHFGGHGGGHFGHHHHHHHHHGFHGHFHHHHHHHGHGHFDEHHHHHEGGGGFGGGHGFEHHHHHGGFECGHGHGGGGGHHGHHHHHHHFHHHHHHGHHHHHHGGHHGGDHHFHFGFHGHHHGGGGFFGFFFHFCHHHHHFHGHHHGGGAEA2FGGGFGGGGGGFFFFFFFBBBBA
@M02197:105:000000000-AN6RF:1:1101:13147:26812 1:N:0:1
CATCTGGGCAATTCCTCCGCTTATTGATATGCTTAAGTTCAGCGGGTAGTCCTACCTGATTTGAGATCAAACGTTCAAAGGCTGTCCTCGAGGGACGTTTATGAGCCCCAGCGAACCCCCATCGCTGAAGGTTACCTGGTGAAAAACCACAAGCGTAGATAGTTATCACACCCGTGACGCCACCAAACACTGGCAAGCTGATCCGTTTGAGAGGAGCCGACCGTAGGCCGGCAAGACCCCCAAAGTCCAAGCTCATCACGGCGAACCGTGAGAGTTGAGGTTTTCATGATACTCAAACAGGCATGCCCTTCGGAATAGCCAAAGGGCGCAAGGTGCGTTCAAAGATTCGATGATTCAC
+
CCCCCFFFCFBFGGGGGGFGGGGHHHHHHHHHHHHHHHHHFGHGGG2EFGHHHGHHHHHHHHHHGHHHHHHHGHHHHHHGHHHHHHHHHGGGGGGGGFGHHHHHHHHGGGGHGGGGGGGGGHHGGHGGHHHHHHHHHHHGHHHHHHGGHGHHHHGFGFGHHHGGHGHHHHHGGGFGGGGDGGGGGHGGGGHHHGHHGHHGGGGGHHHGHHHHGGGGGGGHFGHHGGCFGHHGHHD@GGGGHHHHHHGFGHHHHHHFGGGGGGGGGGGHHHHHHHHHHHGHHHHGHGHHHHGFHHHHGHGFHFHFFAGGFGHHHFHFHHHGHHGGGGGHHHHGGFGFFGGFGGGGGGFFBFFFFBBBAA
@M02197:105:000000000-AN6RF:1:1101:19414:26729 1:N:0:1
CATCTGGGCAATTCCTCCGCTTATTATATGCTTAAGTTCAGCGGGTAGTCCTACCTGATTTGAGGTCAAATTGTCAGAAGCTGTCTCAAAAGAGACCCTTTAGAAGCTGAACCCCATTTATAAAGCTGCTCTTCACAAATGGCGTAGATAATTATCACACCAAAGCAAGGCAACAAAGGTCCCGCTAATGCATTTCAGGAGAGCCGACTTCTGAGAAGCCCGCATACTCCCACATCCAAGCCTGATCAACAGAAAAAGCTGAAAAGGTTGAGAATTTCATGTCACTCAAACAGGCATGCTCCTCGGAATACCAAGGAGCGCAAGGTGCGTTCAAAGATTCGATGATTCAC
+
BCCBBFFFBFAFGGGGGGGGGGGHHHHGHGHHHHHHHHHHFHGGGEEFHHHHGHHHHHHGHGHGFHHHHHHHHHHHHHHGHHHHHHHHHHHEFFHHGHHHHHHHHGHHHHHHGGGGH:HHHGHHGHHHHHHHHHHHHHHHHFHGGGGGHHGHHHHHHHHHHHHHHGHHHHHHHHHHHHEHHHFGGGGG1HHHHHHHHHHHGEGGHHGGHGGFGGHGGGGGGHGGGFFGGGHGGGGGGHHHFHHHHGHHHGG33HHHHHEHHHHHHHHHHHFHGDD5FHHHFFHFGFFFHEEHHFFHHHGGGGGHHHHHFGCBHFEA?GFFFFHCGGGCGGGGGGGCGGFFFFFFD??BBA
@M02197:105:000000000-AN6RF:1:1101:11434:27381 1:N:0:1
CATCTGGGCAATTCCTCCGCTTATTGATATGCTTAAGTTCAGCGGGTAGTCCTACCTGATTTGAGGTCAGATCTCGATGTTAACATTGACCGCCGCTCTACAGCAGGTCGAGGTTTCTTCAAGGCCCTTCAACGACGCGGACGTCGCGTGGAGTTCCCAGACGGCGAGGGTTATACAACGCCCAAGGGGTTACTCCCACAGAGACCCGAAACCGATGCATTTAAGGGGAGCCGCGGCGAAGCGGCAAGCCCCCAAGTCCAACCCCGCTCGGCGGTGAAACCGAACGGGCTTGATGATTTCAAGACACTCAAACAGGCATGCCCATCGGAATACCAATGGGCGCAAGGTGCGTTCAAAGATTCGATGACTCAC
+
BBBBBFBFABAFGGGGGGGGGGGHHHHHHHHHHHFHHFFHHHHGGGEGGHHGHHHHHHHHHHHHGGHHHHBGHHHHHGHHHHHGHGHHHHHGGGGGGGHHGHHHHHHHHGCFGFHHHHHHHHHHHHGHGHHHHDGGGGGFGGGDGFGGFGGDHHHHHHFHEFGBBFAGGFDFFF9FFFFFFFFFFFFFFFFFFFFFFFFFFFFFFFFFDFFFFFGFFGFFFFGFFFFFFFFFGGGDCD?GGGHGDG@CC?AFGHHHFGGCCGGGGGGGGE@DGHGGEGFGFGA@CHFHFGFHHGHHGEEHHFHHHHGHCFGFFFHEGHHHHEEDFFHFHHGGFHHHDCDGGFFFHGGGGHGGGDFGFGGGFFBFFFFAAAAA
@M02197:105:000000000-AN6RF:1:1101:19025:27518 1:N:0:1
CATCTGGGCAATTCCTCCGCTTATTGATATGCTTAAGTTCAGCGGGTAGTCCTACCTGATTTGAGATCAAACGTTCAAAGGCTGTCCTCGAGGGACGTTCATGAGCCCCAGCGAACCCCCATCGCTGAAGGTTACCTGGTGAAAAACCACAAGCGTAGATAGTTATCACACCCGTGACGCCACCAAACACTGGCAAGCTGATCCGTTTGAGAGGAGCCGACCGCAGGGCCGGCAAGACCCCCAAAGTCCAAGCTCATCACGGCGAACCGTGAGAGTTGAGGTTTTCATGATACTCAAACAGGCATGCCCTTCGGGATAGCCAAAGGGCGCAAGGTGCGTTCAAAGATTCGATGATTCAC
+
CCCCBFFFCFBFGGGGFGGGGGGHGHHHHHHGHHGGGGHHHCHGGGGGGFDHHHHHGGHHHHHHGEHHHFHGGHHHHHHHGHHHGHHHHGGGFGGGGGGHHGHHGHHGGGGHGGGGGGGGGHH9GGGGHHFGFHHHHFGFFHHGHHGGHGHHHGGGGGGHEFHHHHHFHHHGGGGGGGGGGGGGGGGGGGGGGGGGHHGFGGGGHHHFHFGHFDFFFFFFFFHHHGGGGGHHHGHGDCGDHGHHHFHEHFHHGHHFCF@EFFCGGGGEHHHHGFHHHHHGFGFHHGHHHGGHFHEGGAGHHGHHGGGEGEECHGHHHHFHFGHGGGCGGHGGGGGDHGGGFGGGABGFFDFBFFAAA3A
@M02197:105:000000000-AN6RF:1:1101:18125:27947 1:N:0:1
CATCTGGGCAATTCCTCCGCTTATTGATATGCTTAAGTTCAGCGGGTAGTCCTACCTGATTTGAGATCGAACGTTCAAAAAGCTGTCTTCACCAAGGAAAGACGTTTATAAGCTCCAGCGAACCTCCGTCACCGAAGGTTACCTGGCAGGCAACCACAAGCGTAAATAGTTATCACACCCGTGACGCCACCAAACACTGGCAGGCTAATTCATTTGAGAGGAGCCGGCTGTGTGCCAGCAAGCCCCCAAGTCCAAGCTCTTCATGGCAAACCACAAGAGTTGAGGTGTTCATGATACTCAAACAGGCATGCCCCTCGGAATAGCCAAGGGGCGCAAGGTGCGTTCAAAGATTCGATGATTCAC
+
BCCCCFFFBFCFGGGGGGGGGGGHHHHHHHHHHHGHHHHGHGHGGGGGGHHHHHHHHHHHHHHHGHHHHGHHGHHHHHHHHGFHHHHHHHHHGHHFGHHGHEHGGGHHHHHHHGHHHFHGGGGGHHHGHHGGHFGGGGFGHHHHHHHHGGGHHHHGGHHGGGCDFCHHHHHHHHGHHHGGGEDGGGGGGGGGGGGGHGHHHGGGGHGGGGGHHHHHHHFEGGGFFHHFGHHFHDGHHHGGFGCEC3HHG3BEG33HHHGHGHHFGHEGEEDCHGHHHHHGBCGDHEHHHEHFHFFFEBHGFFHHGFFHGGGCGGGFHHHHHHFGHGHGGGGGHHGHGFFEAFGGGGGBABB>CFBFFFBBAAA
@M02197:105:000000000-AN6RF:1:1101:14438:28081 1:N:0:1
CATCTGGGCAATTCCTCCGCTTATTGATATGCTTAAGTTCAGCGGGTAGTCCTACCTGATTTGAGATCAAACGTTCAAAGGCTGTCCTCGAGGGACGTTTATGAGCCCCAGCGAACCCCCATCGCTGAAGGTTACCTGGTGAAAAACCACAAGCGTAGATAGTTATCACACCCGTGACGCCACCAAACACTGGCAAGCTGATCCGTTTGAGAGGAGCCGACCGTAGGCCGGCAAGACCCCCAAAGTCCAAGCTCATCACGGCGAACCGTGAGAGTTGAGGTTTTCATGATACTCAAACAGGCATGCCCTTCGGAATAGCCAAAGGGCGCAAGGTGCGTTCAAAGATTCGATGATTCAC
+
CCCCCFFFCFCFGGGGGGGGGGGHHHHHHHHHHHHHHHHHHHHGGGGGGHHHGHHHHHHHHHHHGHHHHHHHGHHHGHHGHHHHHHHHHGGGGGGGGEGHHHHHHHHGGGGGGGGGGGGGGHGGGGGGHHHHHHHHHHHGHHHHHHGGGGHHHHGFGGGHHHHGHHHGHHHGGGGGGGGGGGGGGGGGGGGGGHGGGGHGGGGGGGGGHHHHGGGGGGFGGGFFGFFGGHHGHHGCFGGFGFGBGCGHHHHGHHHFGGGGGGGGGGHHHHFHGHHHHHGHHHFGHHHHHHHGHGHHHHFFHHHGGGGGEDHHFFHFHHGHHHFFE2GHHHHEFE?CGGFFFGGGGGFFFFBFFAA@BB
@M02197:105:000000000-AN6RF:1:1101:17519:28148 1:N:0:1
CATCTGGGCAATTCCTCCGCTTATTGATATGCTTAAGTTCAGCGGGTAGTCCTACCTGATTTGAGATCAAACGTTCAAAGGCTGTCCTCGAGGGACGTTTATGAGCCCCAGCGAACCCCCATCGCTGAAGGTTACCTGGTGAAAAACCACAAGCGTAGATAGTTATCACACCCGTGACGCCACCAAACACTGGCAAGCTGATCCGTTTGAGAGGAGCCGACCGTAGGCCGGCAAGACCCCCAAAGTCCAAGCTCATCACGGCGAACCGTGAGAGTTGAGGTTTTCATGATACTCAAACAGGCATGCCCTTCGGAATAGCCAAAGGGCGCAAGGTGCGTTCAAAGATTCGAT
+
BBBBBFFFBFBFGGGGGFFGGGGHHHHHGFFFHHCFHHFGDGBEGGEGGHGHHHHHHHGFDGHHGHHGHHHHGGHHHHHHHGFHHHBGHGDEGGGGGEECGHHHGHGGFGGHEEFC@DGGGHGGGHGGGHFGHHHFGGHGGFHGHGGGHGHHHHG9EFGHHHGHHHHHHHAA?AEGEGGBADGGGGGGGGFFFGGGGGHGGFFBF?BFDFHFGGFCFGGGFCHHGDB@FFGHHGA<GGEGFHGHHHGFFFHGBB0///EEGEGGGEAHHHHHHFHHGB/EGBBFHGGHHHFEFFHFGGFGBHGCFA/A//FHHFG1HHBFBFAAA0EBF1GGGEAF1FFFFFFAF>AAAA1
@M02197:105:000000000-AN6RF:1:1101:17466:28391 1:N:0:1
CATCTGGGCAATTTCTCCGCTTATTGATATGCTTAAGTTCAGCGGGTAGTCCTACCTGATTTGAGATCAAACGTTCAAAGGCTGTCCTCGAGGGACGTTTATGAGCCCCAGCGAACCCCCATCGCTGAAGGTTACCTGGTGAAAAACCACAAGCGTAGATAGTTATCACACCCGTGACGCCACCAAACACTGGCAAGCTGATCCGTTTGAGAGGAGCCGACCGTAGGCCGGCAAGACCCCCAAAGTCCAAGCTCATTACGGCGAACCGTGAGAGTTGAGGTTTTCATGATACTCAAACAGGCATGACCTTCGGAATAGCCAAAGGGCGCAAGGTGCGTTCAAAGATTCGATGATTCAC
+
BBABBFFFBFAFGGGGBGGGGGDHHHGGGFGGGHHHHHCGFFHE?EGCGGFHFFGGFHGFHHHHGHHDFHHDAGFGEFGEFCGHH@GHHDGDGGGGGEGFFHFFD?3/E/EFEGG/B/CCCFA?EGCGHFHHHGFHB?GFFFDFHF?:AFGHHFAFFF/BGDFGHFD:HHED?@;9BEDDC?.CFCCAFGHFGFFBEEFGGFGFDEDBDF?<BCFDEE=?DCFFFGGGCBHHHGCBC@<0FFFF1G?0BE1DBFF?FEEEEE?/EEEFBFBFGCFFHG?01HHHHHEFHFAF1GGHEEA11HGFF1E?GCFHHHFHHBGHHCEGEAECHGEAA0CHGD3GCGGEG1C1BFB331A?>>
@M02197:105:000000000-AN6RF:1:1101:15740:28061 1:N:0:1
CATCTGGGCAATTCCTCCGTTATTGATATGCTTAAGTTCAGCGGGTAGTCCTACCTGATTTGAGGTCAAATTGTCAGAAGCTGTCTCAAAAGAGACCCTTTAGAAGCTGAACCCCATTTATAAAGCTGCTCTTCACAAATGGCGTAGATAATTATCACACCAAAGCAAGGCAACAAAGGTCCCGCTAATGCATTTCAGGAGAGCCGACTTCTGAGAAGCCCGCATACTCCCGCATCCAAGCCTGATCAACAGAAAAAGCTGAAAAGGTTGAGAATTTCATGACACTCAAACAGGCATGCTCCTCGGAATACCAAGGAGCGCAAGGTGCGTTCAAAGATTCGATGATTCAC
+
?AAAABBFACAFGD3AF1A1FEFHDHHBAA3FDB11AG2AGFCGCEGEH22FDBBEB0FG2G2A00ABG1GFFHDHD1F@1BG@1@@D2F1G/FFFFAHHG1EGED1@G1@G/?/;88BE2GHHD1BB1B;>F92<2BGF1F0<<B@ABFCGDGGGGFFHC;<0CGFHC70F40F::0<1$<CC0HHGB11D1DDF1=1CE<E/:AHG:FC11BHGC9/B/9AGB/EFFB?GA?FFGFEB1121FG1GBFF0@BHGBHHHHGBFB0022BHHHFGF2D2BDFB1/BCGA1BABB11/GAEE/AFA2FAA1B11F0B00E1FG00A00GF1ABGFF11A1B@F1D31>1>A
@M02197:105:000000000-AN6RF:1:1101:15147:28692 1:N:0:1
CATCTGGGCAATTCCTCCGCTTATTGATATGCCTAAGTTCAGCGGGTAGTCTTACTTGATTTGAGATCGAGTTGAACAACACATAAAGTGTCGTAAAATCCTGCATCAGTCAGCAATGAGGACAATTATCCTTTATGTTAGCTGCAGCAATAGTAATAATCCTGTTTGACGAGGACTAAATAGATATGCTTTTAGCTCAGATAAAAGTCCAGCTGCACCTGCATTTCAAGCCGCCCGCCTACCGGTGAAGGTTGTTGGGATAGCTCAAGTCCACCCTCCTTTTGAAAAAACAAGAGGAGGTTGAGGTGTTTACTGATACTCAAACAAGCATGCTCTTCGGAATACCAAAGAGCGTAATATGCGTTCAAAGATTCGATGATTCAC
+
AABBBFFBBFBFFGGGGGGFGGGHHHHHHHGBHHHHHHHHHHHEGGEGGHHHHHHHHHHHHHHHGGHHHGGFFHFHHHHHHGHHGGHGFGGHFFHHHHHHGHHHHHHHHHHHHEHHGHHHHGGHHHHHGHGGGGHHHHHHHHHFFHHFHHHH:DFHHHHHHHHHHHHHFFGGFGGHHHHHHHHGHHHHHHFGGHHGHHGHFHHHHGFHHHFHFBHF;GHHFGHHHHHFHFGGDCGG1GCC@?GGFFFHHGGFF/CFHHGHGHFHFFCF1E?F?GGHHGHGF2BHCGGBGFEDGF>/HFHGEHGHEF1FHHFFGD2HBFGHGHHGGHFFFGGGHCEEGFFGFDBCFHDGCEA?GHHGEGGGEGBFGAA3G1GF1FBD@33A?AAA
@M02197:105:000000000-AN6RF:1:1101:15865:28783 1:N:0:1
CATCTGGGCAATTCCTCCGCTTATTGATATGCTTAAGTTCAGCGGGTAGTCCTACCTGATTTGAGATCAAACGTTCAAAGGCTGTCCTCGAGGGACGTTTATGAGCCCCAGCGAACACCCATCGCTGAAGGTTACCTGGTGAAAAACCACAAGCGTAGATAGTTATCACACCCGTGACGCCACCAAACACTGGCAAGCTGATCCGTTTGAGAGGAGCCGACCGTAGGCCGGCAAGACCCCCAAAGTCCAAGCTCATCACGGCGAACCGTGAGAGTTGAGGTTTTCATGATACTCAAACAGGCATGCCCTTCGGAATAGCCAAAGGGCGCAAGGTGCGTTCAAAGATTCGATGATTCAC
+
CCCCCFFFCFBFGGGGGGGGGGGHHHHHHHHHHHHGHHHHHGCGGGEEGHHHHHHHHHHHHHHHGHHHHGHHGGHHGHHHHHHGHHHFFGGGGGGGGEGHHHGGHHHEGGGHGGGG/FADFFHFGHGFHHHGFGHB:HHHHFFHHHGGFGHHHHGFFGGHHHHHHGHGHHHGGDEEGGFGGGGFFGGGGGGGFHHHGGHGGGGGHHFHHHGHGGGDFFFFGFFFGGGGFFGHFF?>?B?GFHHHHFGFHGHHHHFGGGGGECF1FGHHHHHHHHGHGGEHGHHFHGHHHGHEHHHFHHFBHHHGGGGGGDGHFEHHCHGHFFCEEAEBHGCGGGGHCGGGFGGGFCFFBF5FFAAAAA
@M02197:105:000000000-AN6RF:1:1101:18249:28732 1:N:0:1
CATCTGGGCAATTCCTCCGCTTATTGATATGCTTAAGTTCAGCGGGTAGTCCTACCTGATTTGAGATCGAACGTTCAAAAAGCTGTCTTCACCAAGGAAAGACGTTTATAAGCTCCAGCGAACCTCCGTCACCGAAGGTTACCTGGCAGGCAACCACAAGCGTAAATAGTTATCACACCCGTGACGCCACCAAACACTGGCAGGCTAATTCATTTGAGAGGAGCCGGCTGTGTGCCAGCAAGCCCCCAAGTCCAAGCTCTTCATGGCAAACCACAAGAGTTGAGGTGTTCATGATACTCAAACAGGCATGCCCCTCGGAATAGCCAAGGGGCGCAAGGTGCGTTCAAAGATTCGATGACTCAC
+
BBBABFFFBFBFGGGGGGGGGGDBGHFB6AFGHBGHHHHH5E5AECEGGHHHGHGHHHHHHHHGEHHFGDHGEGF2GFHFF?CFGHGHFGHDFGEHGFHGHHHGEFFCGHGDBGHHHHGGGECCFGHGHAECDDGDCDGFGH1?GGGH<@GEFABFFGGHHGGGGFCGHFHFFGGDG/ADFDEGGGCEGGGGGGHHGHHGAFCA?AFHGGFFFHFFFFFBDADFEFHHDHHGFFFHFGCC>/</CF<F<BFEGGFHGFGD1HDGEFGG?B/@1HHHHFB1FGCEB1HHHGBHFGFHFFE@BBDF11FGA???E/E0FHFGBFBBHFB/0FEEHCHFAA00HFFF3FGGCFFCC3BFDD>A>>A
@M02197:105:000000000-AN6RF:1:1101:16493:29272 1:N:0:1
CATCTGGGCAATTCCTCCGCTTTATTGATATGCTTAAGTTCAGCGGGTAGTCCTACCTGATTTGAGATCAAACGTTCAAAGGCTGTCCTAGAGGGACGTTTATGAGCCCCAGCGAACCCCCATCGCTGAAGGTTACCTGGCGAAAAACCACAAGCGTAGATAGTTATCACACCCGTGACGCCACCAAACACTGGCAAGCTGATCCGTTTGAGAGGAGCCGACCGCAGGGCCGGCAAGACCCCCAAAGTCCAAGCTCATCACGGCGAACCGTGAGAGTTGAGGTTTTCATGATACTCAAACAGGCATGCCCTTCGGAATAGCCAAAGGGCGCAAGGTGCGTTCAAAGATTCGATGACTCAC
+
BB@3AFBFAFBFGGGGGGGGGGDDGG5EFBG5AGGHFHHC5FDEEGG2EFFBFFHHHGBCGHFFGGHFDGEG3EGHHHHFFH1GHH3F4GHD3F1>1>?FHHHBHFFHEFGG0/<EEEGGGCGGDCHAAG9HBBGHHFGF#>FC?DHGFGFFFGAA<CCFFFDBBBGFHCCCGGDGDDEFDCEAFGEEGGFFC94GGGGBBF9CGFFHGHGAAF.ACAC@CBBFBC>?CF/GFFFCC/</CGHHBFF3/B3FFF4GF/>EEEE>1FF1AFFHFGF2GF3FB35EHHHGDGDBHGGB5BB35ABECFA1EEEA3FF5G333BFHFEEE2EBHHFGGGGHGFFG5CGGGGFFBFDDB3AAAA
@M02197:105:000000000-AN6RF:1:1101:14204:29104 1:N:0:1
CATCTGGGCAATTCCTCCGCTTATTGATATGCTTAAGTTCAGCGGGTAGTCCTACCTGATTTGAGATCAAACATTCAAAGAGCTGTCCCTCACCGAGGAGAGACCTTTATAAGCCCCAGCGAACCTCTGTTGCCAAAGGTTACCTAGTGGAAAACCACAAGCGTAGATAGTTATCACACCTGTGACGCCGCCAAACACTGGCAAGCTGATTTATTTGAGAGGAGCTGACCACAGGCCAGCAAGACCCCCATCGTCCAAGCTCATCATGGCAAGCCATGAGAGTTGAGGTGTTCATGATACTCAAACAGGCATGCCCTTCGGAATAGCCAAAGGGCGCAAGGTGCGTTCAAAGATTCGATGATTCAC
+
AABAAFFFAFAFGGGGGGGGGGEGFFFHHHHHGHHHHHHCFFHGF?EAFGFHHHFAGFFHHFHHGGHHHHHHHHFHHHFHHHHHGHHFHFHHHHCEGGGEFDFHEGBGGHFFFFFG/?EE<EDGGHHHHHHGGHHHHHE2FGFFGGGHGHHGHHHGFGHHHEGFFFEHHGHFHHHHGHEGGFGHHHCFDCGFGGGGGHGGGHGGGGGHHHHHGGHGGHGGGHHGFFBFFGGEFG/GFB?BHHCGE/EEFGGGHHGHHGEGFHHFFHHHG@AHEGHGHHHGHHFHHHGHFHGHFFF@FHFFHFGGHFFGCACEEE?EEEGGABHFFFCGHHGEE2EFHFEACGEHCFGGGGFGGBBCFD5FFA3A>>
@M02197:105:000000000-AN6RF:1:1102:14194:1987 1:N:0:1
CATCTGGGCAATTCCTCCGCTTATTGATATGCTTAAGTTCAGCGGGTGGTCCTACCTGATTTGAGGTCAAGTTTATCAAATCCAACTCTTATATAGCGGCAGAACCCTCGACCAGATGCGGATATGCATCACATCTCAATGGAGAGGTCGTTACCACTCATGCATTTCAGGGGAGCAGACTAGGCCTGTAACCCCCAAATCCAAGCCACACCTCACGGTGTGGTTGAGACATTAATGACACTCAAACAGGCATGCTCCTTGGATTAACCAAGGAGCGCAAGATGCGTTCAAAGATTCGATGATTCAC
+
BBBBBFBFBFBFGGGGGFGEGGGHHHHHHHGHGGHHHHHHHFHGGGGGGGHHHHHHHHHHHHHHGHHHHHHGHHHHHHHHHHHHHHHHHHHHHHHHHGGGGGGHHHGHHGGGHHHHHHHCHGHHHGHGHHHHHHHHHGGGHHHHHGGHHGGGHGHHFHHHGGHHHHHHHHHHHGHHHHHHHHHGHHHGHGGGGGHHHHHGGGHGGGFGGGHGGHGGFFHFGGHHGHGHHHHHHHHHHHGFGHHHHFHFHHFHHGFHGFHHHHGHHHHHHHHFGGGCHHHGGEEECGGGGGGF?GFFBFFFFFA?A>A
@M02197:105:000000000-AN6RF:1:1102:10547:2675 1:N:0:1
CATCTGGGCAATTCCTCCGCTTATTGATATGCTTAAGTTCAGCGGGTATCCCTACCTGATCCGAGGTCAACCACTGATGTTTGGACTAAATGGGGGGTCCAGTGGCTCAGAATATGACCTGGATAAGACTAGTATAGCATTTTAAAACACTCCTGGAATCTATTACCATGGTCCACTTTTCTGGCCTATTCATTTCAGCAGAGTAAGACAAAGTAGTGTTAGTACTATCCACTTCTACCAATACCACATGATATGTGAGTCGGTTTTTAGTGACGCTCGATCAGTCATGCCCTAAGGAATACCAAAGGTCTCAATGTGCGTTCAAAGATTCGATTATTCTC
+
111>11111111EGFF1B1AEFGHHHHGHGHHHHGGHFGFFGHFGGGGGHEHHHHHHHGHFFHGGGFHHGFEAC1112BGB20>GCGB1@22FGG/--.<GHFB/C.;GFGF::0;6C0CCAFC0GFB:CFF;;FFG3DFGG<C00;C%AF0GBBDF=CFFD1?;BFFF011;1FBBGC@BF@BFFBFFBFFFFFFHGFFFDF2HFGBBFE1FGDF9BFFFFFFFBFFEFGFBBFBB1222FG122@DB221@B1@?/ECE?/D11@FB/A/?E/A/AD21FF11CB/00FHFBGF2A2FGCAB11BB0B11D1EEE?FFB33333E1F1>B3@1FA>111
@M02197:105:000000000-AN6RF:1:1102:19778:2270 1:N:0:1
CATCTGGGCAATTCCTCCGCTTACTGATATGCTTAAGTTCAGCGGGTAGTCCTACCTGATTTGAGGTCAAATTGTCAGAAGCTGTCTCAAAAGAGACCCTTTAGAAGCTGAACCCCATTTATAAAGCTGCTCTTCACAAATGGCGTAGATAATTATCACACCAAAGCAAGGCAACAAAGGTCCCGCTAATGCATTTCAGGAGAGCCGACTTCTGAGAAGCCCGCATACTCCCACATCCAAGCCTGATCAACAGAAAAAGCTGAAAAGGTTGAGAATTTCATGACGCTCAAACAGGCATGCTCCTCGGAATACCAAGGAGCGCAAGGTGCGTTCAAAGATTCGATGATTCAC
+
CCCCCFFF@FBFGGGGGGGGGGGHHGHGHHHHHHHHHHHHHHHGGGGGGHHHHHHHHHHHHHHHGHHHHHHHHHHHHHHHHHHHHHHHHHHHHGHGHGHHHHHHGHHHHHHHHGGGGHHHHHHHGHHHHHHHHHHHHHHHHHHHGGGGGHHHHHHHHHHHHGHHHHHHHHHHHHHHHHHHGHHHHHGHGHHHHHHHHHHGGGGGHHHHHGGHHHHGHGGGGGHHGGGGGGHGHGHFGGHHHHGHHGHHHHGHHHHHHGHHFGBGFFHGGDFHHHHGGBHHGGGGHGHHHHGHHFGHHGHFGCGGGFGHF5FFHFF?GECGGBHBGGGGHGGGGGGGGGGF@55FFFBBAAA
@M02197:105:000000000-AN6RF:1:1102:10209:2890 1:N:0:1
CATCTGGGCAATTCCTCCGCTTATTGATATGCTTAAGCTCAGCGGGTAGTCCTACCTGATTTGAGATCAAACGTTCAAAGGCTGTCCTCGAGGGACGTTTATGAGCCCCAGCGAACCCCCATCGCTGAAGGTTACCTGGTGAAAAACCACAAGCGTAGATAGTTATCACACCCGTGACGCCACCAAACACTGGCAAGCTGATCCGTTTGAGAGGAGCCGACCGCAGGGCCGGCAAGACCCCCAAAGTCCAAGCTCATCACGGCGAACCGTGAGAGTTGAGGTTTTCATGATACTCAAACAGGCATGCCCTTCGGAATAGCCAAAGGGCGCAAGGTGCGTTCAAAGATTCGATGATTCAC
+
CCCCCFFFCFCFGGGGGGGGGGGHHHGHHHHHHHHHHHHHHHHGGGGGGHHHHHHHHHHHHHHHGHHHGHHHGGHHHHHHHHGHHHHHHGGGGGGGGGGHHHHHHHHGFGGHGGGGGGGGGHHGGHGGHHHGGHHHHHHHHGHHHHGGHGHHHHGGGGGHHHGHHHHHHHFGGGGGGGGGGGGGGFGGGGGGGGGGGHGGGGGGHHHHHHHHGGGGGGGGGGHHHGGGGGFHHHHGGGGGHHHHHHHGHHHHHGHHGEEGGGGGGGGGHGHHHHHGHHHGHHHHHHHGHFGGGHHHEHHHHHHHGGCFGGGGHHGHGG3BHHHCGECGHGHHGGGGHGFGFFG5AGFFFBFFFFB@BBB
@M02197:105:000000000-AN6RF:1:1102:13203:2835 1:N:0:1
CATCTGGGCAATTCCTCCGCTTATTGATATGCTTAAGTTCAGCGGGTATCCCTACCTGATCCGAGGTCAATCAAGAGAATTGTGGGGGTTTCGCTGGCAGGAATGACTGCGGATACAAAGCGAACGTTACTACTACGCCTAGTATCAGAGACTTTCCGCCGTTGCATTTCGGCGGGGAGACCACACCGGGTGGACTCTTCCTCCATGACCATGCAAAATTGCTTGATATGATTTTAATGACGCTCGAACAGACATGCCTCCCGGAATGCCAGGAGGCGCAATGTGCGTTCAAAGATTCGATGATTCAC
+
BBBBBFFFBFAFFGGGGGGGGGGHHHHHGHHHHHHHFHGHHHHDGGGGHHHGHHHHHHHHHHHGGGGHHHHGHHGHHHHHHHHHGGGGEEFHGGGGGGHGGGHHHHHGHHGGGGGHHHHHHGGGGGHHHGHHHHGHGGGHGHHHHHFHHHHHHHHHHDGGHHHHHHHHHGGGGGG;HG;HFFFGGGFFGHHFHHHFFHFGHHHHHHHHHHHFHHHHHHHGHHHFGHHGHHHHHHHFHGGGGGHHGHHHHHHHHHGGGCEFGHGHHHFHHHHHGGGGCHHHHGEEGHGGGGGFGGGGFFFFFFFCCBAB
@M02197:105:000000000-AN6RF:1:1102:11588:2541 1:N:0:1
CATCTGGGCAATTCCTCCGCTTATTGATATGCTTAAGTTCAGCGGGTAGTCCTACCTGATTTGAGATCAAACGTTCAAAGGCTGTCCTCGAGGGACGTTTATGAGCCCCAGCGATCCCCCATCGCTGAAGGTTACCTGGTGAAAAACCACAAGCGTAGATAGTTATCACACCCGTGACGCCACCAAACACTGGCAAGCTGATCCGTTTGAGAGGAGCCGACCGCAGGGCCGGCAAGACCCCCAAAGTCCAAGCTCATCACGGCGAACCGTGAGAGTTGAGGTTTTCATGATACCCAAACAGACATGCCCTTCGGAATAGCCAAAGGGCGCAAGGTGCGTTCAAAGATTCGATGATTCAC
+
BABBBFFFBFBFGFFGGGGGGGGHHHHHHHHHGHHHHHHHGHHGGGGGGHHHHHHHHHHHHHHHGHHFHHHHGHGHHHHHHHHHHHHHHGGGGGGGGGGHHHHHHHHGGGGHGGHGGHGGGHHGGHGGHGFBGHHHHHHFHGFFHHGGHGHHHFDGFGFFHHHHGHHHHHHGGGGCEEGDGGGGGGGGGFGGGGGGGGGGGGGGGBGGHHGGGFGGFGFFFFFHHFDGFGHGHFGECC@?HHHHHGHGGHGHGHFGGGGGGEE1FFEHHFHHEHHEHHHEHFFGHEFGHHFFGFGHFGHHHHHHGGDDG?EGFFEHHHHHHGBGGGGEHFHHGEEAGFGGGGGGGGFFFFFFBFA>A>A
@M02197:105:000000000-AN6RF:1:1102:9721:2685 1:N:0:1
CATCTGGGCAATTCCTCCGCTTATTGATATGCTTAAGTTCAGCGTGTATTCCTACCTGATCCGAGGTCAACATTTCAGAAGTTGGGTGTTTTACGGACGTGGACGCGCCGCGCTCCCGGTGCGAGTTGTGCAAACTACTGCGCATGAGAGGCTGCGGGGAGACCGCCACTGTATTTCGGGGCCGGGATCCCGTCTTAGGGGTTCCCGAAGTCCCCAACGCCGGACCCCTGGAGGGGTACGGGGGTTGAAGTGAGGCTCGGACAGGCATGCCCGCCAGAATACTGGCGGGCGCAATGTACGTTCAAAGATTCGATGATTCAA
+
11>A1@FFAFAFFGF3GGEFE0EGHHHFHHFGFHF11BEFGB100/BBGHHFGFHHFECFHHHE/AE0FDBFGBDEGFFHFEGH1EEEFGHH<HEA99EEGAE<9@;E9>@BC;7G;GCCCC9E998HH7GGHHHG;H<H0?51CCGG<FGCEG--/#AA-@E?@G@<FFBB;9FGGAA?@;CGGCC.:5FAEFFFGCC9<AC?F7FA@@>;;9AFFF>@@@?@@@FBAE0;CG?9</<//E>B1GFB1/EB0///?/B@B11B1A>E>//?F12GF2G1GEA0CEEEA0D1A30AA11A133DF3EG1FCDFDDFA>>>1
@M02197:105:000000000-AN6RF:1:1102:16068:2787 1:N:0:1
CATCTGGGCAATTCCTCCGCTTATTGATATGCTCAAGTTCAGCGGGTAGTCCTACTCGATTTGAGGTCAAGTTGTCAGCCATTGTCCAAAGACGGTTTGAAGCACAGAGCCCCTGATCAGCCACCCTCTAAAAGTGAGGCGCCAGCGAAGACACTTATCACGCCGTACTATGTCTAACCAAGGGTTGCACTAATGCATTTGAGGTGAGCCACAGTAAAGCAGCAGCGCCCAAGTCCACCGCTCCCAATCCAAAGAATTGGAAGTGTGAGAGTACAATGACACTCAAACGAGCATACCCTTCGGAATGCCAAAGGGTGCAAGGTGCGTTCAAAGATTCGATGATTCAC
+
CBCCCFFFCFCFGGGGGGGGGGGHGHHHHHHHHHHHHHHHGHHGGGGGFHHHHHHHHGHHHGHHGHHHHFFHHHHHHHHHHHHHHHHHHHHFHGGGGGGHHHHHHHHHHHHGGHGHHHHHHHHHHGHHHHHHHHHHHHHGGGGGGGGGGGGHHHHHHHHHHGHGGHHHHGHHHHHHHHHHHHHHGHHHHHHHGHGHGHHHGGHHGHHHGGGGHGGGHHHGHGGGGGHHGFHHHFGF?GCGGHHHGHHHGHHHHHHFGF3HFFHHHGHHHHHFGEHHHHHFFGHGGGEGHHHHHHFGGEGGHHHHHFFHHHHHGFHHGHHGGGGGHGGFGGGGGGFFFFFFFFCBBCB
@M02197:105:000000000-AN6RF:1:1102:14224:3040 1:N:0:1
CATCTGGGCAATTCCTCCGCTTATTGATATGCTTAAGTTCAGCGGGTAGTCCTACCTGATTTGAGGTCAAATTGTCAGAAGCTGTCTCAAAAGAGACCCTTTAGAAGCTGAACCCCATTTATAAAGCTGCCCTTCACAAATGGCGTAGATAATTATCACACCAAAGCAAGGCAACAAAGGTCCCGCTAATGCATTTCAGGAGAGCCGACTTCTGAGAAGCCCGCATACTCCCACATCCAAGCCTGATCAACAGAAAAAGCTGAAAAGGTTGAGAATTTCATGACACTCAAACAGGCATGCTCCTCGGAATACCAAGGAGCGCAAGGTGCGTTCAAAGATTCGATGACTCAC
+
BBBBBFFFBFAFGGGFGGGGGGGHHHHHGHHHHHHHHHHHDHHFGGGGGHHHHHHGHHHHHHHHGHFHHHGHHHHHHGHHHHHHHHHHHHHHHGHHHGHHHHGHHHHHHHGHHHGGGHHHHHHHHHHHHHHHHGHHHHHGHGFHGFGGGHHHHHHHHHHHHGHHHHHGHHHHHHHGHHHHFHHHHHGGGHHHHHHHHHHHHGHGHHGFHGGHGHHHHGGGGGHGGGGGHGHGGGGFGGHGBGHHHHHGHHHBHHHHHFHHHHHHHHGFFGHHHFHGGFDHHHHGDGEHHGGFHFHGHGHGGGGCGFGHHGGGHHHGGGGGHHFHE2EGHFGGGGGGCFGBFFFFFFABAAA
@M02197:105:000000000-AN6RF:1:1102:15349:3036 1:N:0:1
CATCTGGGCAATTCCTCCGCTTATTGATATGCTTAAGTTCAGCGGGTAGTCCTACCTGATTTGAGATCAAACGTTCAAAGGCTGTCCTCGAGGGACGTTTATGAGCCCCAGCGAACCCCCATCGCTGAAGGTTACCTGGTGAAAAACCACAAGCGTAGATAGTTATCACACCCGTGACGCCACCAAACACTGGCAAGCTGATCCGTTTGAGAGGAGCCGACCGTAGGCCGGCAAGACCCCCAAAGTCCAAGCTCATCACGGCGAACCGTGAGAGTTG
+
CCDDBFFFDFCFGGGGGGGGGGGHHHFHHHHHHHHHHHHHGHHGGGGGGHHHHHHHGHHHHHHHGHHHHHHHGHHHHHHHHHHGHHHHHGGGGGGGGGGHHHGHHHHGGGGHGGGGGGGGGHHGHHHHHHHHHHHHHHHGHHHHHHGHHGGHGGHHHGHHHHHHHHHHHHHGGGGGGGHGFGGGHHHHGHGHHGHHGHHGGGGGHHHHHGHHGGGGGGGHGGHHGGGGGHHHGHFGGGGHHHHFGHGHHHHHFHHGFEGGGGGGF@AFFFFFBB@BB
@M02197:105:000000000-AN6RF:1:1102:16951:3059 1:N:0:1
CATCTGGGCAATTCCTCCGCTTATTGATATGCTTAAGTTCAGCGGGTAGTCCTACCTGATTTGAGATCAAACGTTCAAAGGCTGTCCTCGAGGGACGTTTATGAGCCCCAGCGAACCCCCATCGCTGAAGGTTACCTGGTGAAAAACCACAAGCGTAGATAGTTATCACACCCGTGACGCCACCAAACACTGGCAAGCTGATCCGTTTGAGAGGAGCCGGCCGCAGGGCCGGCAAGACCCCCAAAGTCCAAGCTCATCACGGCGAACCGTGAGAGTTGAGGTTTTCATGATACTCAAACAGGCATGCCCTTCGGAATAGCCAAAGGGCGCAAGGTGCGTTCAAAGATTCGATGACTCAC
+
BBBBBFBBAFAFGGGGGGGGGGGHHHHHHHHHHHGHHHHHHHHGGGGGGHHHHGHHHHHHHHGHGHHHHHHHGHHHHHHHHHHHHGHHHFGGGGGGGGGHHHHHHHHEGGGHGGGGGGGGGHHGGHGGHGHGHHHHHHHGHHFHHHGGHGHHGHGADGGHHHHHHHHHHGHGGGGGGGGGEGGGGGGGGGGGGGGGGGGGGGGFHHHHHHGFGFEGGFFGGGGHHGGGGFGGFHFDCGGGHHHHFGBGHHHHHHHHGEEFGGGFFE?GFHHHHHHGGHHGHGHGHHHHHHHHGGEHFGGBHGHHGEGGGFDGHHHHHHHHHHF?GFCGFHHHGGGGHGGGGGFG?GGFFFFFFFA@BAA
@M02197:105:000000000-AN6RF:1:1102:22766:3239 1:N:0:1
CATCTGGGCAATTCCTCCGCTTATAGATATGCTTAAGTTCAGCGGGTAGTCCTACCTGATTTGAGGTCAAATTGTCAGAAGCTGTCTCAAAAGAGACCCTTTAGAAGCTGAACCCCATCTATAAAGCTGCTCTTCACAAATGGCGTAGATAATTATCACACCAAAGCAAGGCAACAAAGGTCCCGCTAATGCATTTCAGGAGAGCCGACTTCTGAGAAGCCCGCATACTCCCACATCCAAGCCTGATCAACAGAAAAAGCTGAAAAGGCTGAGAATTTCATGACACTCAAACAGGCATGCTCCTCGGAATACCAAGGAGCGCAAGGTGCGTTCAAAGATTCGATGATTCAC
+
BBBBBFBBAFBFGGGGGGGGGGCHFFHHHHHHHHHHHHHHHGHFGGGGGHHHHHHHHHHHHHGHGGHHHHHHHHHHHHHGHHHGHHHHHHHHHGHFHEHHHHHHFHGHHHHHHHGGGGFGHHHHGGHHGHHHGHHHHHHHHGHHGGGGGHHHHHHHHHHHHHHHHHHHHHHHGHHHHGHGDGGHGHGGHHHHHGHGHGHGHGGGHHGGGGGHGHHHHGGGGGHGGGGGGGHGGHGEGGFGHGHFHHGFHHHHHHHHHHHHGFBEEHG3HHG5HGGHHFHHHHGDHFFHHHGBGFFGHHGGGGEEFG5FHGFGHHGEGGGGHHHHECE?HFGGGGFGGGGFFFDFFFAAA>3
@M02197:105:000000000-AN6RF:1:1102:14878:3277 1:N:0:1
CATCTGGGCAATTCCTCCGCTTATTGATATGCTTAAGTTCAGCGGGTAGTCCTACCTGATTTGAGGTCAAATTGTCAGAAGCTGTCTCAAAAGAGACCCTTTAGAAGCTGAACCCCATTTATAAAGCTGCTCTTCACAAATGGCGTAGATAATTATCACACCAAAGCAAGGCAACAAAGGTCCCGCTAATGCATTTCAGGAGAGCCGACTTCTGAGAAGCCCGCATACTCCCACATCCAAGCCTGATCAACAGAAAAAGCTGAAAAGGTTGAGAATTTCATGACACTCAAACAGGCATGCTCCTCGGAATACCAAGGAGCGCAAGGTGCGTTCAAAGATTCGATGATTCAC
+
BBBBADBFAFBFGGGGGGG?FGGGHHFHHGHGHHFHHHHHHDDECCE0FGFFGFAGFHHHHFH5FGFFFHHHHGHFHGGGFFHHHFHHHHHHFGHHHGHHHHFFFGFFBEGGFEDEAGHHHHHEFGFHHHHGHGFHGHHFFHFHFFDFFGBGHHGHEHHHHGEFHHHHGHFHHHHGHHHFHDFHGGGHHGHHGHHHHHHHHDHGGGGGHFFGFFBFHDCGGGGHGFFGGEFGGGHGGEGHHFHHGHFHFFHHHHGHHHHFBBFHHGHHGFGFEEF5B55BEBGAEGHHHGHHHHHEF1FFCCEGHGF5G5BCBB3AEE2GHGCHGGGGHGGBGGBGEBFBFFF5FFBABAA
@M02197:105:000000000-AN6RF:1:1102:19322:3918 1:N:0:1
CATCTGGGCAATTCCTCCGCTTATTGATATGCTTAAGTTCAGCGGGTGGTCCTACCTGATTTGAGGTCAAGTTTATCAAATCCAACTCTTATATAGCGGCAGAACCCTCGACCAGATGCAGATATGTATCACATCTTAATGGAGGGGTCGTTACCACTCATGCATTTCAGGGGAGCAGACTAGGCCTGTAACCCCCAAATCCAAGCCACACCTCACGGTGTGGTTGAGACATTAATGACACTCAAACAGGCATGCTCCTTGGATTAACCAAGGAGCGCAAGATGCGTTCAAAGATTCGATGATTCAC
+
BBBBBFFFBFBFGGGGGGGGGGGHHHHHHHHHHHHHHHHHHHHGGGEEGGHHHHHHHHHHHHHHGGHHGHHGHHHHHHHHHHHHHHHHHHHHHHHHHGGGGGFHHHGHHHHHHHHHHHHHHHHHHHHHHHHHHHHHHHHHHHHHGGGGGHGGHGHHHHHHHHHHHHHHHHHHHGGHHGGHHHHHHHHHHHGGGGHGHHGGGGHHGGGHGHHGGGHGGGHGGHHHHHHGHHGGFHHFHGGHGGHHHHGHHHGHHHHHGGHGHHHGGHHHGHHGEFFGHCHHGGGGGGGGGGGGGGGFFFFFFFCCBBC
@M02197:105:000000000-AN6RF:1:1102:19462:3969 1:N:0:1
CATCTGGGCAATTCCTCCGCTTATTGATATGCTTAAGTTCAGCGGGTAGTCCTACCTGATTTGAGGTCAAATTGTCAGAAGCTGTCTCAAAAGAGACCCTTTAGAAGCTGAACCCCATTTATAAAGCTGCTCTTCACAAATGGCGTAGATAATTATCACACCAAAGCAAGGCAACAAAGGTCCCGCTAATGCATTTCAGGAGAGCCGACTTCTGAGAAGCCCGCATACTCCCACATCCAAGCCTGATCAACAGAAAAAGCTGAAAAGGTTGAGAATTTCATGACACTCAAACAGGCATGCTCCTCGGAATACCAAGGAGCGCAAGGTGCGTTCAAAGATTCGATGATTCAC
+
ABBBAFFB?FBFGFGGFGFCCEGHHGHHHHHGCHFGFHHHHHHGGGEGGHHGHHHHHHHHFGHHGBHHHHHGHHHHHHGHHHHHHHHHHHHHGGHHHGHHHHHHHHFHH3DFHEGFFHHHHHHGFGGHHHHHHHHHHHFEHGHFGGFFGHGGGHGHHHHHHGHGHHGHFHHHHHHHHFGHGHHHHGGHDDGGH7HGHFHGHGEGGHHHGGGHHHHFHFGGGGHHHGGGGGHEHGFGFGHHHFFGHHEHHHHGHHHHHHHHHHHHGHGFEFFHHHGD5DFHFFHGDC5GHHHHFF3GBGA??E?EBGD5FDGGBF3FDGEEHGGHCGGGHGGFGGGGAGCBFFFDFF?A?AB
@M02197:105:000000000-AN6RF:1:1102:15349:3800 1:N:0:1
CATCTGGGCAATTCTTCCGCTTATTGATATGCTTAAGTTCAGCGGGTGGTCCTACCTGATTTGAGGTCAAGTTTATCAAATCCAACTCTTATATAGCAGCAGAACCCTCGACCAGATGCAGATATGTATCACATCTTAATGGAGAGGTCGTTACCACTCATGTATTTCAGGGGAGCAGACTAGGCCTGTAACCCCCAAATCCAAGCCACACCTCACGGTGTGGTTGAGACATTAATGACACTCAAACAGGCATGCTCCTTGGATTAACCAAGGAGCGCAAGATGCGTTCAAAGATTCGATGATTCAC
+
CCCCCFFFCFCFGGGGGFEEEGGHHHHHHHHHHHHHHHHHHHHGGGGGGGHHHHHHHHHHHHHFGHGHHHHGHHHHHHHHHHHHHHHHHHHHHHHHHHHHHHHHHHGHHGGGGGHHHHHHHHHHHHHHHHHHHHHHHHHHHHHHHGGHHGGGHGHHHHHHHHHHHHHHHGHHGGGGHHGHHHHHHHHGHHHHHHHGHHHHHHHHHGGHHGHGGGGGGGEGGGGHHHGHHHGGGGFFFHHHGHFHHGDBHHHHHHHHGFEHHFHHHGHHHHHEEEEGHGHCEGGGHGGGGGGGGGGBFFFFFFAAAAA
@M02197:105:000000000-AN6RF:1:1102:15091:4109 1:N:0:1
CATCTGGGCAATTCTTCCGCTTATTGATATGCTTAAGTTCAGCGGGTGGTCCTACCTGATTTGAGGTCAAGTTTATCAAATCCAACTCTTATATAGCGGCAGAACCCTCGACCAGATGCAGATATGTATCACATCTTAATGGAGAGGTCGTTACCACTCATGCATTTCAGGGGAGCAGACTAGGCCTGTAACCCCCAAATCCAAGCCACACCTCACGGTGTGGTTGAGACATTAATGACACTCAAACAGGCATGCTCCTTGGATTAACCAAGGAGCGCAAGATGCGTTCAAAGATTCGATGACTCAC
+
DCDDDFFFCFDFGGGGGGGGGGGHHHGHHHHHHHHHHHHHGHHGGGEGGGHGHHHHHHHHHHHHGHHHHHHHHHHHHHHHHHHHHHHHHHGHHHHHHGGGGGGHHHGHHHGGGHHHHHHHHFHHHHHHHGHHHHHHHHHHHHHHHGGHHHHGHGHHHHHHHHHHHHHHHGHHHHGHHHHHHGHHHHHHHGHHHGHGHHHGGGHHHGGGGGHGGGGGGGHGGHHHHHHHHHGGFHHGHHHHGGHHHHHHHHHHEHEHGFHHHHHGHHGHHHHGGGGGHGHHGGGGGGGGGGGGGGGFFFFFFFCCBBA
@M02197:105:000000000-AN6RF:1:1102:23769:4129 1:N:0:1
CATCTGGGCAATTCCTCCGCTTATTGATATGCTTAAGTTCAGCGGGTAGTCCTACCTGATTTGAGGTCAAATTGTCAGAAGCTGTCTCAAAAGAGACCCTTTAGAAGCTGAACCCCATTTATAAAGCTGCTCTTCACAAATGGCGTAGATAATTATCACACCAAAGCAAGGCAACAAAGGTCCCGCTAATGCATTTCAGGAGAGCCGACTTCTGAGAAGCCCGCATACTCCCACATCCAAGCCTGATCAACAGAAAAAGCTGAAAAGCTTGAGAATTGCATGACACTCAAACAGGCATGCTCCTCGGAATGACAAGGAGCGCAAGGTGCGTTCAAAGATTCGATGATTCAG
+
BBABBFF4AF>CGGFFFG2AFGGHHDGDDGCHGHGFGHHHFHGDFFECGFHHBDCFGHFHFHHHEFHHFHGHHFGDFFGHFHHHHHGHFHHHFFFHFFHHHHHGHGHEFFHFHHF?D59GFGFFFFHFFFHHHHBDGGHG9HBGC4FCGHHHHHHHHHHFHC<?0FGFFGGGHHGGHHG<<@?CC@CGGHFFHHGGGFB1GCEDHAGGCCAHHG@0CBBBEAFFDFFGGGFGFGGF/EB0011BF22GFBGF01@BB1F2B2B11F11FGD21121B1GBF2BFDFBBEF1A111AEEA/A/A/02DA2211FB10EE00A1CB00?GGBEGBA3A1A11B3D13D>11>1
@M02197:105:000000000-AN6RF:1:1102:24332:4492 1:N:0:1
CATCTGGGCAATTCCTCCGCTTATTGATATGCTTAAGTTCAGCGGGTAGTCCTACCTGATTTGAGATCGAACGTGCAAAAGCTGTCTTCACCAAGGAAAGACGTTTATAAGCTCCAGCGAACCTCCGTCACCGAAGGTTACCTGGCAGGCAACCACAAGCGTAAATAGTTATCACACCCGTGACGCCACCAAACACTGGCAGGCTAATTCATCTGAGAGGAGCCGGCTGTGTGCCAGCAAGCCCCCAAGTCCAAGCTCTTCATGGCAAACCACAAGAGTTGAGGTGTTCATGATACTCAAACAGGCATGCCCCTCGGAATAGCCAAGGGTCGCAAGGTGCGTTCAAAGATTCGATGACTCAC
+
BBBBBFFFBFBFGGGGGGECGGGHHHHHHHHHHCGGHHGHFHHGGGGGGHHHHHHHHGFHFHGHGHHHHGHHGHHGGHHHHHHHHHHHHHHHFHHGHGFHHHGFFGHHHGFFHHHFHGGGGGGHHHGHGGGHGGGGGFHFHHHHHHHGGGHGFHGGHHHGGGGGHHHHGHHHHHHHGGGGBDGGHGGHGGGGGHHGGFHHGGGHGHHHHHHGHHHFFFGGGFFFAHHGFHHFGGHHHGH?GGEEFHHGB1CHHHHGHHHHHHHHHFHGHGHHFFHHHHFFHHGHHHHHHHHFGGBEHFHHFGFGHHFCG?CGGGFGFGCGF0FBA0AE00EHGHHGGEEB1GGGDCGGGFFB33BFFAA>11
@M02197:105:000000000-AN6RF:1:1102:20998:4436 1:N:0:1
CATCTGGGCAATTCCTCCGCTTATTGATATGCTTAAGTTCAGCGGGTAGTCCTACCTGATTTGAGGTCAAATTGTCAGAAGCTGTCTCAAAAGAGACCCTTTAGAAGCTGAACCCCATTTATAAAGCTGCTCTTCACAAATGGCGTAGATAATTATCACACCAAAGCAAGGCAACAAAGGTCCCGCTAATGCATTTCAGGAGAGCCGACTTCTGAGAAGCCCGCATACTCCCACATCCAAGCCTGATCAACAGAAAAAGCTGAAAAGGTTGAGAATTTCATGACACTCAAACAGGCATGCTCCTCGGAATGCCAAGGAGCGCAGGGTGCGTTCAAAGATTCGATG
+
DDDCCFFFDFDFGGGGGGGGGGGHHHFHHHHHHHHHHHHHHHHGGGGGGHHHHHHHHHHHHHHHGHHHHHHHHHHHHHHHHHHHHHHHHHHGHGHHHGHHHHHHHHHHHGHHHHGGGHHHHHHHHHHHHHHHHHHHHHHHHHHHGGGGGHGHHHHHHHHHHGHHHHHHHHHHHHHHHGHGHHHHGHHHHHHHHHHHHHHHHGGGHHHGGGGHGHHGGGGGGGHHHHGGHGGHHHHGGGHHHFFGHHEHHHHHHHHHHHHHFHHHHHHHHHHHHGF55BFHHHHEEGGHHGFHHGHFHHHGE?CGHGHHHFGHCHGGGGGGGHGEGGGGGGGCGFFFBFFFBAAAA
@M02197:105:000000000-AN6RF:1:1102:13678:4628 1:N:0:1
CATCTGGGCAATTCCTCCGCTTATTGATATGCTTAAGTTCAGCGGGTAGTCCTACCTGATTTGAGGTCAAATTGTCAGAAGCTGTCTCAAAAGAGACCCTTTAGAAGCTGAACCCCATTTATAAAGCTGCTCTTCACAAATGGCGTAGATAATTATCACACCAAAGCAAGGCAACAAAGGTCCCGCTAATGCATTTCAGGAGAGCCGACTTATGAGAAGCCCGCATACACCCACATCCAAGCCTGATCAACAGAAAAAGCTGAAAAGGTTGAGAATTTCATGACACTCAAACAGGCATGCTCCTCGGAATACCAAGGAGCGCAAGGTGCGTTCAAAGATTCGATGATTCAC
+
CCCCCFFFCFCFGGGGGGGGGGGHHHGHHHHHHHHHHHHHHGFGGCEEGHHHHHHHHHHHHHHHGHHHHHHHHHHHHHGHHHHHHHHHHH3GHEHHHGHHHHHHHHHHHHHHHHGGGHHHHHHHHHGHGHHHHHHHHHGHHHHHGEGGGHHHHHHHHHHHHHHHHHHHHHHHHHHHHHHGHGHGHGHGHHHHHHHHHHHHHGHGHHGHGHHHHHHHHGGEGGHGHHGGGGHGGHFFCGHHHHGHHHDHHHHHHHHHHHHHHHHFHHHHHHHGHGF5GEHFGHFHGGHHHHHHHHHHHFEGEGFGHHFHHHHHHHHGGCCGHFHHGGEECGGFGGGGFGGFFFFFFF@BAAB
@M02197:105:000000000-AN6RF:1:1102:7984:4598 1:N:0:1
CATCTGGGCAATTCCTCCGCTTATTGATATGCTTAAGTTCAGCGGGTAGTCCTACCTGATTTGAGATCAAACGTTCAAAGGCTGTCCTCGAGGGACGTTTATGAGCCCCAGCGAACCCCCATCGCTGAAGGTTACCTGGTGAAAAACCACAAGCGTAGATAGTTATCACACCCGTGACGCCACCAAACACTGGCAAGCTGATCCGTTTGAGAGGAGCCGACCGTAGGCCGGCAAGACCCCCAAAGTCCAAGCTCATCACGGCGAACCGTGAGAGTTGAGGTCTTCATGATACTCAAACAGGCATGCCCTTCGGAATAGCCAAAGGGCGCAAGGTGCGTTCAAAGATTCGATG
+
BBBBBFFFBFBFGFGGFFGGGGGHGHHHFHHHHHHHHHGHHFGGFGGGEFGFHHHHHHHHHHHHGHHHH3GEGGHHHHFFFHHHHHGHHGGGCGGGGGGHGHGGHHHGGGGHG?EGFFGGGHHGGHGGHHHGHHHHHHHHGHFHHHFGHGHHHHGFGFEHFEGHHHHFHGHGGDEDFEEGGGGGGEGGFFFFCGHHFGGGGGGGGHGHFFHFFGGGGFFFGGGGGGGFFHGFB0<</GGHHHHHHGGHHFG?4GFEGE@DEECGFFFFFHHHHHHHFFHHHHHFFG55FBB1EGFA3A5FEHHF11?ECDFHHHGHGGB5GFGEEEEAFAGEGCGGGGGGFFFAFFFAA3AA
@M02197:105:000000000-AN6RF:1:1102:23285:4854 1:N:0:1
CATCTGGGCAATTCATCCGCTTATTGATATGCTCCTCCGCTTATTGATATGCTTAAGTTCAGCGGGTAGTCCTACCTGATTTGAGGTCAAATTGTCAGAAGCTGTCTCAAAAGAGACCCTTTAGAAGCTGAACCCCATTTATAAAGCTGCTCTTCACAAATGGGGTAGATAATTATCACACCAAAGCAAGGCAACAAAGGTCCCGCTAATGCATTTCAGGAGAGCCGACTTCTGAGAAGCCCGCATACTCCCACATCCAACCCCGATCAACAGAAAAGGCCGAAGAGGAGGAGAATTTCATGACACTCAACCAGGCATGCCCTTCGGAATAGTCAAAGGTCGCAAGGTGCGTTCAAAGATTCGATG
+
>11AAFB1>C1CEG333FA11AAGCFFHHF3G3AFB0FEAAAE121F2DGFFDFFHBHFHEEFGEG/EFHHFF2@0@B0@22FHGE0BFDFHHHFFFF1FCHBGHHGEF2GD>FG00FGF01FGEGBF11BGB/E:/8<DGHFHB1<BB;1@1FDGHHHHGB1#-?FBF;1FGHFHB<GF8GHEGFCGB<GABHGE0<?::0:::0A?CDFEGGF:<F<BBGG<;/F?@F1FFF1??///>/2B1F?</ABHGB1FEE>>////122FGG@12B11//>?/@1D0GB011221121D2DD22BBF10/11/BD110A///A/EEB22D111B21A1EEA0E11FB0E111FA333B311111A1>1
@M02197:105:000000000-AN6RF:1:1102:21720:5044 1:N:0:1
CATCTGGGCAATTCCTCCGCTTATTGATATGCATAAGTTCAGCGGGTAGTCCTACCTGATTTGAGGTCAAATTGTCAGAAGCTGTCTCAAAAGAGACCCTTTAGAAGCTGAACCCCATTTATAAAGCTGCTCTTCACAAATGGCGTAGATAATTATCACACCAAAGCAAGGCAACAAAGGTCCCGCTAATGCATTTCAGGAGAGCCGACTTCTGAGAAGCCCGCATACTCCCACATCCAAGCCTGATCAACAGAAAAAGCTGAAAAGGTTGAGAATTTCATGACACTCAAACAGGCGTGCTCCTCGGAATACCAAGGAGCGCAAGGTGCGTTCAAAGATTCGATGATTCAC
+
BABBBFFFBFAFGGGGGFGGGGGHFGHHHHHHHHGHHHHHFGFFGGEGGHHFHHHHHHHGHHHHGGHHGHHHHDGHHHHGHHGHHHHHFFHHHGHHHGHHHHHHFHHHHHHHHHGGGHHHFHHHFGHHHHHHHHHHHHHHGGHHGFGGGHHHHHHHHGGFHGHGCCGHHHHFGHHHHHHE@GHHFHGGFFHHHHHHHHHHHGHGGHGGHFGGGHHHHGGGGGGHHGGGGGGGGGHGGGFHHFHHGG4FHHHHHF3HHHGHHGGDEEHFBDFDFGFBFGHFDDB351E3DHG1HGEEB1EA??GGFDF5D5DFHHG2E2GGHHHFEFE?GB55GFFFECGBFFFFFFBAA>A
@M02197:105:000000000-AN6RF:1:1102:9980:5117 1:N:0:1
CATCTGGGCAATTCCTCCGCTTATTGATATGCTTAAGTTCAGCGGGTATCCCTACCTGATCCGAGGTCAACCACTGTTGTTTGGACTAAATGGGGGGTCCAGTGGCTCAGAATATGACTTGGATAAGACTAGTATAGCATTTTAAAACACTCCTGGAATCTATTACCATGGTCCACTCTTCTGGCCTATTCATTTCAGCAGAGTAAGACAAAGTAGTGTTAGTACTATCCACTTCTACCAATACCACATGATATGTGAGGCGGTTGTTAGTGACGCTCGAACAGGCATGCCCTAAGGAATACCAAAGGGCGCAATGTGCGTTCAAAGATTCGATGATTCAC
+
A@AAA1111BAFCFDG1FF?E0EDH33E3BBGDHGFE2BAG2GAAAECGFHHFBGHHFHHFFF/EEGH1FGF>FH1FGFE/FG/@CGGFCDDG0/ECGAG0<DB/.:0GFC;,C;0;0C;04:;;<0;FGCFCCHHHHHEHGFHGHGFHAGFF9F1F1FGF1F1FGH:EHFGFFGF;1HG9AHHFHHHFGHEFGBHHHEHHHGGB?D3D9HGFBFBGH4HHF;BHHFEHHHFFGFD3FHHG4HFGHFB444FFHHHFE///GHGB3CGHGGGGGGGAFHHHHGHHHHEGFHGHFFHHHFHGGHHHGGGGEFFHGGGGGHGGGGGGGGFGBFFFFFFCCCBB
@M02197:105:000000000-AN6RF:1:1102:19357:5153 1:N:0:1
CATCTGGGCAATTCCTCCGCTTATTGATATGCTTAAGTTCAGCGGGTATCCCTACCTGATCCGAGGTCAACCTGTAAAAATTGGGGGTTCTGGCAAGCCACCGGGGGGAACTCTATAGCGGGAGTATGTACTACGCTCAGAGCCCACCGGCACCGCCACTAATTTTGAGGGCCGCGGAGACCGCGTGCCCCAATACCACGCTAGGCGTGAATGGTTAAATGACGCTCGAACAGGCATGCCCTGCGGAATACCACAGGGCGCAATGTGCGTTCAAAGATTCGATGACTCAC
+
CCCCCFFFDFBFGGGGGGGGGGGHHHHHGHFHHHHGHFHHHHHGGGGGHHHHHHHHHGFHH0H:GGGHH9HHH<:HBFF;<<HHHGGG;H.GHHHGFHGHH<GGGGG9GGGGGGGG:G:GGFFFDFFFFFFF:F:F.FFF::FFF,FFFFFFGFGHHGFHHHFFFHHHGFGGFGGHHGGGGGGGGGGGHFEHGHHGGFGHGFHGHHHGHHFFHHHFFHHFGGFGHHGHHHHHHFHHGFEGGGGGFHHGCHGHHGGGGGGGCHHFEFCGGGFGGGGGGF44FFFFFAABAA
@M02197:105:000000000-AN6RF:1:1102:14682:5414 1:N:0:1
CATCTGGGCAATTCCTCCGCTTATTGATATGCTTACGTTCAGCGGGTAGTCCTACCTGATTTGAGATCAAACATTCAAAGGGCTGTCCCTCACTGAGGAGAGACGTCTGTGAGCTCCAGTGAACCTCCACTGCTGAAGGTTACTTGGTGGAAAACCACAAGCGTAGATAGTTATCACACCTGCGATACCCACCAAACACTGGCAAGCTGATTCATTTTAGAGGAGCTGACTGTAGGCCAGCAAGTCCCCCAAAGTCCAAGCTCATCATGGAAAACCATGAAGAGTTGAGGTGTTCATGATACTCAAACAGGCATGCCCTTCGGAATGGCCAAAGGGCGCAAGGTGCGTTTAAAGATTCGATGATTCAC
+
CCCCCFFFCFAFGGGGGGGGGGGHHHHHGHHHHHHHGHHHHHHGGGGGGHHHHHHHHHHHHHHHGHHHHHHGFHHHHHHHHGGHCHHHHHHHHHHHHGHGHGGHGGGHGHHHHHHHHHHHHHHHHHHHHHHHHHHHGHHHHHHHHHHHGGHHHHHGHGHHHHHHHHHHGHHHHHHHHHHGHHHHHHGGHHHGHHHHHHHHHHHHHHHHHHHHHHHGHHHHHHHHHGHHHGHHHHHGHHGHHHHGGGGGGHHHHHGGHHGHGHHGHGHHHHGHHHGHHHHHHHHHHHHHGHGHHHHHHHHHHGHHHHGHFHGGHGGGGGGGGHHHHHHGHHHHGGGCGHHGHGGGGGGGGFGGGGGGFFFFFFFBBBBB
@M02197:105:000000000-AN6RF:1:1102:7429:5410 1:N:0:1
CATCTGGGCAATTCCTCCGCTTATTGATATGCTTAAGTTCAGCGGGTATCCCTACCTGATCCGAGGTCAACCACTGTTGTTTGGACTAAATGGGGGGTCCAGTGGCTCAGAATATGACTTGGATAAGACTAGTATAGCATTTTAAAACACTCCCGGAATCTATTACCATGGTCCACTTTTCTGGCCTATTCATTTCAGCAGAGTAAGACAAAGTAGTGTTAGTACTATCCACTTCTACCAATACCACATGATATGTGAGTCGGTTTTTAGTGACGCTCGAACAGGCATGCCCTGAGGAATACCAAAGGGCGCAATGTGCGTTCAAAGATTCGATGATTCAC
+
CCCCCFFFBFAFGGGGGGGFGGGHHGHHHHHHHHHGHHHHHHHGGGGEHHHHHHHHHFHFHHHGGGGHHHHHGGHHHHHHHHHGHHHHHHHHGHGGGGGHHHHHHGHHHHHHHHHHHHHHHHHHHGHHHHGHHHHHGHGHHGHHHHGGGGGGGGHGGGGFGFHFHHHGGFGFFGFFHFGFGHHHGHGFFGHFFGHHGHHHHHGHHHHHHGGHHHHHHHHFGGGGHHHHGFFHGFFG?HHFHHGF@HGEHHHFHFEBGGGGGGGHHHHHHGFEGGFEHEFFFFDFHHHGGHHFHHHHFFHFCHHHGGGEEEE5HHGCGGHGGGGGGGGGF4BD5FFFA?AAA
@M02197:105:000000000-AN6RF:1:1102:6294:5636 1:N:0:1
CATCTGGGCAATTCCTCCGCTTATTATATGCTTAAGTTCAGCGGGTAGTCCTACCTGATTTGAGGTCAAATTGTCAGAAGCTGTCTCAAAAGAGACCCTTTAGAAGCTGAACCCCATTTATAAAGCTGCTCTTCACAAATGGCATAGATAATTATCACACCAAAGCAAGGCAACAAAGGTCCCGCTAATGCATTTCAGGAGGGCCGACTTCTGAGAAGCCCGCATACTCCCACATCCAAGCCTGATCAACAGAAAAAGCTGAAAAGGTTGAGAATTTCATGACACTCAAACAAGCATGCTCCTCGGAATACCAAGGAGCGCAAGGTGCGTTCAAAGATTCGATGATTCAC
+
CCCCCFFFCFBFGGGGFGGGGGGGHHHGGHHHHGHHHHHHHHGGGGGGHHHHFFHHHFHGHHHGHGHHHHHHGHHHHHHGHGHHHHGHHHFFGHGHGHHHHHHHHHHHHHHHHGFGHHHHHHHHGHGFFHHHHHHHHHHHHGHHHHGGHGHHHHHHHHHHHHHHGEFHHHGHHHHHHFGGHHGHFHHGHGHHHHHHHHHHGGGGGGFGHGHGHGHHGGGGGGGHGGGHGGHHGGGFGFFGHHFEFFHGFHFHHHHHHHHGFHHHGGBHHFHGHHHHHHHHDHHHGHGHHGFA5HHHHHDGGFEE5BHGFGGHHGEE?CGGHHHFEEEFFDFCGGGGGG4CDF5FFB@AAA
@M02197:105:000000000-AN6RF:1:1102:20423:6009 1:N:0:1
CATCTGGGCAATTCCTCCGCTTATTGATATGCTTAAGTTCAGCGGGTAGTCCTACCTGATTTGAGGTCAAATTGTCAGAAGCTGTCTCAAAAGAGACCCTTTAGAAGCTGAACCCCATTTATACAGCTGCTCTTCACAAATGGCGTAGATAATTATCACACCAAAGCAAGGCAACAAAGGTCCCGCTAATGCATTTCAGGAGAGCCGACTTCTGAGAAGCCCGCATACTCCCACATCCAAGCCTGATCAACAGAAAAAGCTGAAAAGGTTGAGAATTCCATGACACTCAAACAGGCATGCTCCTCGGAATACCAAGGAGCGCAAGGTGCGTTCAAAGATTCGATGATTCAC
+
CBCCDFFFCFCFGGGGGGGGGGGHHHHHHHHHHHHHHHHHHHHGGGGGGHHHHHHHHHHHHHHHGHHHHHHHHHHHHHHHHHHHHHHHHHHHHGHHHGHHHHHHHHHHHHHHHHGGAHHHHHHHHHGHHHHHHHHHHHHGHHGHGGGGGHHHHHHHHHHHHGHHHHHHHHGHHHHHHHHGHGHHHGGHHHHHHHHHHHHHHGHGHHGGGGGHHHHHHGGGGGHHHHGGHGHHHHGFGGHHHHHHHHHHHHGHHHHHHHHHHHHHHHHHHHHHHHGFBHHHHHHGDFHFHHHHHHHGGHHGGGGGFHHHHHHHHHGGGGGGHHHGGGGGGGGGGGGGGFFFFFFFFFBBBBB
@M02197:105:000000000-AN6RF:1:1102:7140:6187 1:N:0:1
CATCTGGGCAATTCCTCCGCTTATTGATATGCTTAAGTTCAGCGGGCAGTCCTACCTGATTTGAGATCAAACGTTCAAAGGCTGTCCTCGAGGGACGTTTATGAGCCCCAGCGAACCCCCATCGCTGAAGGTTACCTGGTGAAAAACCACAAGCGTAGATAGTTATCACACCCGTGACGCCACCAAATACTGGCAAGCTGATCCGTTTGAGAGGAGCCGACCGCAGGGCCGGCAAGACCCCCAAAGTCCAAGCTCATCACGGCGAACCGTGAGAGTTGAGGTTTTCATGATACTCAAACAGGCATGCCCTTCGGAATAGCCAAAGGGCGCAAGGTGCGTTCAAAGATTCGATGATTCAC
+
CBCCBFFFCFCFGGGGGGGGGGGHHHHHHHHHHHHHHHHHHHHGGGGGGHHHHHHHHHHHHHHHGGHHHHHHGHHHHHHHHHGHHHHHHGGGGGGGGGGHHHHHHHHGGGGHGGGGGGGGGHHGGHGGHHHHHHHHHHHGHHHHHHGGHGHHHHGFGGGHHHHHHHHHHHHGGGGGGGGGGGGGGGGCFGGGGHHHHHHGGGGGHHHHHHHHFGFGGGFFFGHHHGGGFFGGHFGBCGGGHHHHHHGGHHHFFHHGFEEGGGEEEFGHHHHFHHGEHHHGHHHGFEHGHHHFGFBHHHFFHHHHGGDEGGGHHHGGHGHHHFGEGE2GHFHHFGGGHGGGGGGFFFGFFFFFFF@BBBB
@M02197:105:000000000-AN6RF:1:1102:23434:6176 1:N:0:1
CATCTGGGCAATTCCTCCGCTTATTGTTATGCTTAAGTTCAGCGGGTAGTCCTACCTGATTTGAGATCGAACGTTCAAAAAGCTGTCTTCACCAAGGAAAGACGTTTATAAGCTCCAGCGAACCTCCGTCACCGAAGGTTACCTGGCAGGCAACCACAAGCGTAAATAGTTATCACACCCGTGACGCCACCAAACACTGGCAGGCTAATTCATTTGAGAGGAGCCGGCTGTGCACCAGCAAGCCCCCAAGTCCGAGCTCTTCATGGCGAACCACAAGAGTTGAGGTGTTCATGATACTCAAACAGGCATGCCCCACGGAATAGCCAAGGGGCGCAAGGTGCGTTCAAAGATTCGATGATTCAC
+
AAAAADFF11AFEGFGF1AE?AEFGF3E3DGFGHGFFHHF2AGEEEE//B2DEGHHFHFAEGG2A/FGHGFGCEGBF22@FEHEHHFHHHHFD1/F>GFGHC0EF/BFGGHBGGHHFFHGC@CGGGGEAA/BDC/FFCHHFCGFHHGFCFGCFEF:GHAA<FFBC9==FHGC=DGHHG?CC#::EGCCGGGFHEFFGGF/?BBFGDBDEFGFFFHGGEFFFAFFE@HHFG<?FG1F1H@CBB@//BGHEEE<<FDFF11B1>EAEE/HFBCGDDFE12>F10BECHFG2GBGD1B1C@G1111FA100EE////10G22B11AB00/EA000B11B00A01113B3DE11FFFF3D33A?>1A
@M02197:105:000000000-AN6RF:1:1102:7888:6400 1:N:0:1
CATCTGGGCAATTCCTCCGCTTATTGATATGCTACCTCCGCTTATTGATATGCTTAAGTTCAGCGGGTATCCCTACCTGATCCGAGGTCAACCATAGAAAAGTTGGGGTTGCGGGCCAGTAACCTTCAGGGACCTATAGCGAGAAATGTACTACGCTCAGGACCTAAAGGCACCGCCACTGTTTTTAAGGCCTGCCGTTGCCGGCAGGGCCCAATACCAAGCAGAGCTTGAGGGTTGAAATGACGCTCGAACAGGCATGCCCCCCGGAATACCAAGGGGCGCAATGTGCGTTCAAAGATTCGATGATTCAC
+
C@BCCFFFBFCFGGGGGGGGGGFHHHHHHGHHHHHHHHHGGGGGHHGHGHGFGHHHHHHHHHHGGGFGGFHFGHHG:HHFH;HG:GGGHHHH-9<H:HHHH#G0HBH:;;CH'FHBGHG:HHH:H;0<GH:9FD0HG:H:GG9GG:0HHHH<<H;GEG:H9:FH9HG:H:9HFGGGG:GHHHHHHGHHFFHHGFGGGGGDGGGGGHGGGFDFHHFGGHGHHHHEGBFFGF<BHFGHHGHCDD.C.HFDGGFDBBHHG@//0?EE3FHFHHHHFGCFEE2EHGFHGGFGHGGFBG5DECGFFFFFFFA?AAA
@M02197:105:000000000-AN6RF:1:1102:9064:6352 1:N:0:1
CATCTGGGCAATTCCTCCGCTTATTGATATGCTTAAGTTCAGCGGGTGGTCCTACCTGATTTGAGGTCAAGTTTATCAAATCCAACTCTTATATAGCGGCAGAACCCTCGACCAGATGCAGATATGTATCACATCTTAATGGAGAGGTCGTTACCACTCATGCATTTCAGGGGAGCAGACTAGGCCTGTAACCCCCAAATCCAAGCCACACCTCACGGTGTAGTTGAGACATTAATGACACTCAAACAGGCATGCTCCTTGGATTAACCAAGGAGCGCAAGATGCGTTCAAAGATTCGATGATTCAC
+
ABBBAFFBBFBFGGGGGGGGGGGHHGHHHHHHHHHHGHHHHHHGGGGGGGHHHGHHHGHHHHHHGGHHHFHHHHHHHHHHHHHHHH9HHHHHGHHHHGGGGGGHHHGHHGGGGGHHHHHHHHHHHFHHHFHHHHHHHHFGGHGHHGGHFGGGHGHHHHHHHGHHHHHHHGHCFGGGHHHHHHHGGHHHGHHHHHGHHGGGGGHHHGGGGGGGGHGGHHHGEHHHHHFFFFHHHGHHGHHHGFHHHHHHFC3HHHEHFGFHHHGHHHHGHHHGGGGGHFFCEGGGHGGGGGGFGGGBFFFFFFBBBBB
@M02197:105:000000000-AN6RF:1:1102:13172:6518 1:N:0:1
CATCTGGGCAATTCCTCCGCTTATTGATATGCTTAAGTTCAGCGGGTAGTCCTACCTGATTTGAGATCGAACGTTCAAAAAGCTGTCTTCACCAAGGAAAGACGTTTATAAGCTCCAGCGAACCTCCGTCACCGAAGGTTACCTGGCAGGCAACCACAAGCGTAAATAGTTATCACACCCGTGACGCCACCAAACACTGGCAGGCTAATTCATTTGAGAGGAGCCGGCTGTGCACCAGCAAGCCCCCAAGTCCAAGCTCTTCATGGCGAACCACAAGAGTTGAGGTGTTCATGATACTCAAACAGGCATGCCCCTCGGAATAGCCAAGGGGCGCTAGGTGCGTTCAAAGATTCGATGATTCAC
+
BBBBAFF4AF@FGCGGGGGGEGGHHHBDGHBGF5BFFHHFFFHGGGGGGHGHHBHHHHGHHHHHGGHFFGFHGHHHHHHHGGHHHHHHGHHHHHEHGHFHEHHGGGHHHHHFHHHHHFGGGGGGHHHGHHGGHGFGGGHHGHGHFFGHGGGHHHHGGEHFHGDGFFGHFGGHHFFHHHGGGGGEFHGGGGGGFHGGGBGGEGGHGGGFFGHHHHHHHGFFGEGGFFHHFHFGFHFFHEFHCFG@CBDGEHCCFFGFEGF33HF/GGGHEFEFFHHGGFGGG?CGHHHF4BHHHFFFAEFGB3BG3F1HE?E0EA1FFHFBFCF3FHCFGECFGFAF2FCFGGGFFGGGEGFC4DFBFFBBBAB
@M02197:105:000000000-AN6RF:1:1102:6899:6447 1:N:0:1
CATCTGGGCAATTCCTCCGCTTATTGATATGCTTAAGTTCAGCGGGTAGTCCTACCTGATTTGAGATCGAACGTTCAAAAAGCTGTCTTCACCAAGGAAAGACGTTTATAAGCTCCAGCGAACCTCCGTCACCGAAGGTTACCTGGCAGGCAACCACAAGCGTAAATAGTTATCACACCCGTGACGCCACCAAACACTGGCAGGCTAATTCATTTGAGAGGAGCCGGCTGTGTGCCAGCAAGCCCCCAAGTCCAAGCTCTTCATGGCAAACCACAAGAGTTGAGGTATTCATGATACTCAAACAGGCATGCCCCTCGGAATAGCCAAGGGGCGCAAGGTGCGTTCAAAGATTCGATGATTCAC
+
BCCCCFFFCFCFGGGGGGGGGGEHHHHHGHHHHHHHHHHHHHHGGGGGGHHHHHHGHHHHHHHHGGHHHGHHGEGHHHHHHGHHHHHHHHHHHHHHGHHHHGHGGGHHHHHHHHHHHHHGGGGGHHHGHHGGHGGGGGGHHHHHGGHHGGGHHHHGGHGHGGGGGGHHHGHHHGHHGHGDFDGGGGGFFGGHHHGGGGHGHGGGGGHHHHHHHHHHHHFGGGGGGHGHGHHFHGGHHEGHGFCEGHHHHHGGHHHFHFFHFHEHHHGHFGGHGGHHHHHHHHHHHHGHGHHHHHFHGHHHEHGHGHHHGCEGGFEHHHGHFGHFFHGGGGCGHGHHGECGGGGGGGGGGGGFFFFFFFBB@AA
@M02197:105:000000000-AN6RF:1:1102:23272:6635 1:N:0:1
CATCTGGGCAATTCCTCCGTTATTGATATGCTTAAGTTCAGCGGGTAGTCCTACCTGATTTGAGATCAAACGTTCAAAGGCTGTCCTCGAGGGACGTTTATGAGCCCCAGCGAACCCCCATCGCTGAAGGTTACCTGGTGAAAAACCACAAGCGTAGATAGTTATCACACCCGTGACGCCACCAAACACTGGCAAGCTGATCCGTTTGAGGGGAGCCGACCGCAGGGCCGGCAAGACCCCCAAAGTCCAAGCTCATCACGGCGAACCGTGAGAGTTGAGGTTTTCGTGATACTCAAACAGGCATGCCCTTCGGAATAGCCAAAGGGCGCAAGGTGCGTTCAAAGATTCGATGATTCAC
+
DDCCDFFFCFCFGGGGGGGGGGHHHGHHHHHHHHHHHHHHGHGGGGGGHHHHHHHHHHHHHHHGHHHHHHHGHHHHHHHHHHHHHHHHGGGGGGGGGGHHHHHHHHGGGGHGGGGGGGGGHHGGHGGHHHHHHHHHHGHHHHHHHGGHGHHHHGGGGGHHHHHHHHGHHHGGGGGGGGGGGGGGGGGGGGGGGGGGGGGGGHHHGGHGHGGFGFGFFFFGGGHHFFGGGGHGHHE?GGGFGHHHHHEBHHHHHHHGGGGGGGGGEGHHHHHHHHHHHHGHGGE1GHFGHHHGHHHHHHHHGGHGGGGGGGHHHGHHHGFHGHGGGGGGHGHGGGGHGGGGGGGGGFCBBFFFFBBBAA
@M02197:105:000000000-AN6RF:1:1102:15562:6682 1:N:0:1
CATCTGGGCAATTCCTCCGCTTATTGATATGCTTAAGTTCAGCGGGTAGTCCTACCTGATTTGAGATCAAGCGTTCAAAGGCTGTCCTCGAGGGACGTTTATGAGCCCCAGCGAACCCCCATCGCTGAAGGTTACCTGGTGAAAAACCACAAGCGTAGATAGTTATCACACCCGTGACGCCACCAAACACTGGCAAGCTGATCCGTTTGAGAGGAGCCGACCGCAGGGCCGGCAAGACCCCCAAAGTCCAAGCTCATCACGGCGAACCGTGAGAGTTGAGGTGTTCATGATACTCAAACAGGCATGCCCTTCGGAATAGCCAAAGGGCGCAAGGTGCGTTCAAAGATTCGATGACTCAC
+
BBBABFBFBFBFGGGFGGGCGEEHHFFHHFFFHHFHFGGH5FGGGGEFGFGBGGHHHHHHHHHGGCGHFEGHGGEFHFHEGHHHHEFGEEGGGGGGGGGHAHHBHHGGG?EGCF?CDDDG@HHGGHGGHHHFFHEGDFGBCFHFGHDFGFHHFFACDDEHFHGGGHHHHHFGDCDDFGGGGGGGGEEGFGFFABFGEGCBGGGGG;CBFFGFF?FF?EBCCGHFGFFFFCGEHHHGCGGCGFGHHF<?0GEFCD>B//EGGGEFFEEGB1HGFFB11GHF>D1FDEGEFGBGFBHHFHF1FFCFFA?AE?CGGBHFCGB0BHCGEEA0FFBGEEAGFG1A3GGFEGE1B33FFF>1?A1
@M02197:105:000000000-AN6RF:1:1102:22407:6358 1:N:0:1
CATCTGGGCAATTCCTCCGCTTATTGATATGCTTAAGTTCAGCGGGTAGTCCTACCTGATTTGAGATCAAACGTTCAAAGGCTGTCCTCGAGGGACGTTTATGAGCCCCAGCGAACCCCCATCGCTGAAGGTTACCTGGTGAAAAACCACAAGCGTAGATAGTTATCACACCCGTGACGCCACCAAACACTGGCAAGCTGATCCGTTTGAGAGGAGCCGACCGCAGGGCCGGCAAGACCCCCAAAGTCCAAGCTCATCACGGCGAACCGTGAGAGTTGAGGTTTTCATGATACTCAAACAGGCATGCCCTTCGGAATAGCCAAAGGGCGCAAGGTGCGTTCAAAGATTCGATGATTCAC
+
DCDDDFFFCFCFGGGGGGGGGGGHHHHHHHHHHHHHHHHHHHHGGGGGGHHHHGHHHHHHHHHHGHHHFFHHGHHHHHHHGHHHHHHHHGGGGGGGGGGHHHHHHHHGGGGHGGGGGGGGGHHGGHGGFHHGHHHHHHHGHHHHHHGGHGHHHHGGGGGHFHHHHHHHHHHGGGGGGGGGGGGGGGGGGGGGGHGGHHHGGGGGGFHGHHHHGGGGGGGFGGHHHGGGGGHHGHHGFGGGHGGFHHGGHHFHEHHHGGGGGGGGGFEHHHHHHHHHHHHGFHHHFHHHGHHHGGHHHHHHHHHHFGGFGGGHFFBCCHHGFHHGGGGGHHGHGGFFCGGGGFGGGGG4FFFFFFAABBB
@M02197:105:000000000-AN6RF:1:1102:14513:6799 1:N:0:1
CATCTGGGCAATTCCTCCGCTTATTGATATGCTTAAGTTCAGCGGGTGGTCCTACCTGATTTGGGGTCAAGTTTATCAAATCCAACTCTTATATAGCGGCAGAACCCTCGACCAGATGCAGATATGTATCACATCTTAATGGAGAGGTCGTTACCACTCATGCATTTCAGGGGAGCAGACTAGGCCTGTAACCCCCAAATCCAAGCCACACCTCACGGTGTGGTTGAGACATTAATGACACTCAAACGGGCATGCTCCTTGGATCAACCAAGGAGCGCAAGATGCGTTCAAAGATTCGATGATTCAC
+
CCCCCFFFCFCFGGGGGGGGGGGHHGGHHHHHHHHHHHHHHHHGGGGGGEHHHHHHHHHHHHHHGGGGHHHHHHHHHHHGHHHHGHHHHHHHHHHHHGGGGGGFHHGHHHGGGHHHHHHHHGHHHHHHHHHHHHHHHHHFHHHHHGGHHGGGHGHHHHHHGHHHHHHGHHHHHHGHHHGHHHHHHHHHHHHHHHHGGGGGGGGHHGGGGGHGGHGGGGHGFHHGHHHHGHHHGHHHHHHHGHGHHGGFCHHHGHHHGHHHHHHFGHFHHHHFGGGGHHHHFGGGHGGGGGGGGGGFFFFFFFCCBCC
@M02197:105:000000000-AN6RF:1:1102:25346:6819 1:N:0:1
CATCTGGGCAATTCCTCCGCTTATTGATATGCTTAAGTTCAGCGGGTAGTCCTACCTGATTTGAGGTCAAATTGTCAGAAGCTGTCTCAAAAGAGACCCTTTAGAAGCTGAACCCCATTTATAAAGCTGCTCTTCACAAATGGCGTAGATAATTATCACACCAGAGCAAGGCAACAAAGGTCCCGCTAATGCATTTCAGGAGAGCCGACTTCTGAGAAGCCCGCATACTCCCACATCCAAGCCTGATCAACAGAAAAAGCTGAAAAGGTTGAGAATTTCATGACACGCAAACAGGCATGCTCCTCGGAATACCAAGAAGCGCAAGGTACGTTCAAAGATTCGAT
+
11A?AF1>AF@FGFGGGGGGGGGHGHGFFHGHHHGFHHFHCHHFGGGGFHHGHHHHHDHFHHHGGFHFHHHBGFFDGFFHHC11B1DE2@E10BGGHAAGG11B1F1@#FHBEGFFFFFFDGBD2FDG9G1CGF);BB;BGB80300>0FGCFC>F2>G9HCHC?/GF=<0/?GG0FCGC11<A@CCCGBGF1D=1GB0GCEE/GFC@C@C;F1CFECFEEEBEB?CF0AF1F83;EEB001B2BB2GGF210@B1G@B2@21@B00>EF221EB112F220EBBA1FAB11ABBE1AF//EA0EAEF211FD1A000E0FB3311111B1B3@3B1@1A11A>
@M02197:105:000000000-AN6RF:1:1102:22406:6871 1:N:0:1
CATCTGGGCAATTCCTCCGCTTATTGATATGCTTAAGTTCAGCGGGTAGTCCTACCTGATTTGAGATCAAACGTTCAAAGGCTGTCCTCGAGGGACGTTTATGAGCCCCAGCGAACCCCCATCGCTGAAGGTTACCTGGTGAAAAACCACGAGCGTAGATAGTTATCACACCCGTGACGCCACCAAACACTGGCAAGCTGATCCGTTTGAGAGGAGCCGACCGTAGGCCGGCAAGACCCCCAAAGTCCAAGCTCATCACGGCGAACCGTGAGAGTTGAGGTTTTCATGATACTCAAACAGGCATGCCCTTCGGAATAGCCAAAGGGCGCAAGGTGCGTTCAAAGATTCGATGATTCAC
+
BCBBBFFFBFCFGGGGGGGGGGGHHHHHHHHHHHHHHHHHHHGGGGGGEHHHHHHHHHHHHHFHGHHHHHHHGHHHHHHHHHHHHHHHHGGGGGGGGGGHHHHGHHHGGGGHGGGGGGGGGHHGGHGFFGHGHHHHHHHGHHHHHHGGHGGGGGGGGGGHHHHHHHHHHHHGGGGGGGGGGGGGGHHHGGGHHGHGHHHGGGGFHFHHHHGHGGGGGGGHGGHHGGGGGHHHGHE?GGGGGHHFHGGHHHHFBGHGGGGGGGGGFGGHGHHHHHGHHHGHFHFFHHHHFHGFBGHGHHHHHHHGGGFGGGFGHHHHHHGHHGGGGGGHHFGGGGGGGGGGGGDGGGFFFFFFFA@BAA
@M02197:105:000000000-AN6RF:1:1102:25507:7044 1:N:0:1
CATCTGGGCAATTCCTCCGCTTATTGATATGCTTAAGTTCAGCGGGTAGTCCTACCTGATTTGAGATCAAACGTTCAAAGGCTGTCCTCGAGGGACGTTTATGAGCCCCAGCGAACCCCCATCGCTGTAGGTTACCTGGTGAAAAACCACAAGCGTAGATAGTTATCACACCCGTGACGCCACCAAACACTGGCAAGCTGTTCCGTTTGAGAGGGGCCGACCGTAGGCCGGCAAGACCCCCAAAGTCCAAGCTCATCACGGCGAACCGTGAGAGTTGAGGTTTTCATGATACTCAAACAGGCATGCCCTTCGGAATAGCCAAAGGGCGCAAGGTGCGTTCAAAGATTCGATG
+
BBBBBFFFBFBFGGGGGGGGGGGHHHHFGHHHGHFHGHHHHHGGGGGGGHHHHGHHHHHHHHHHGHHHHHHHGHGHHHHHHHHHHHHHHGGGGGGGGFGGHHHHGHHGGDGHGGGGGGGGGHHGGGGGHHHFHHHFHHHFGHHHHHGGHGHHHHGFGGGHHGHHHHHHHHHGGGGGGGGGGGGGGGGGGGGHEHGGGGGGGFGGGHFGGHGHGGEFFFFFFFGFFGGGGHGHHHGCCGFFHHHHGHCHFHHGGHHGGGGGGGEFGGHGHHHHFHHHGHGFEHHHHFDGHHGFDFFHFHGFHHHGGGCAEA0FHHHGFFF1HGEGCCEHGF00EE1FGGFGFFF>1FFAAAAA
@M02197:105:000000000-AN6RF:1:1102:20950:7134 1:N:0:1
CATCTGGGCAATTCCTCCGCTTATTGATATGCTCCTCCGCTTATTGATATGCTTAAGCTCAGCGGGTATCCCTACCTGATCCGAGGTCAACCATAGAAAAATTGGGGTTGCTGGCCAGTAACCTTCAAGGACCTATAGCGAGAAATGTACTACGCTCAGGACCTAAAGGCACCGCCACTGTTTTTAAGGCCTGCCGTCGCCGGCAGGGCCCAATACCAAGCAGAGCTTGAGAGTTGAAATGACGCTCGAACAGGCATGCCCACCGGAATACCAAGGGGCGCAATGTGCGTTCAAAGATTCGATGATTCAC
+
BBBBBFFBBFBFGGGGGGGGGGGHHHHHFHHHHHHHHHGGFGGHHHHHHHHHHHHHHHHHHHHGGGGGHHHHHHHHHHH<HHH9G/G;HHHHGHH<GHHHFG<HHHGF:;H;HHGHHH;H;HHHH:HHHHHHHHHHHHHGG8GGHHHHHHH<HGG9GGHGFHH9HHHHHHHHGGGGGHHHHHHHGHHHHHHHGGGGGGGGGHHGHGHHGFHHHFFGHHHHFHHGHGFHFGHHHHFHHHHFDGGCHGGGHHHDHGHHHGGGGGGFHFHG5FHHHHGGGGGFFGHGGGGHGGGBGGGGGGFFFFFFF@BABB
@M02197:105:000000000-AN6RF:1:1102:18519:7256 1:N:0:1
CATCTGGGCAATTCCTCCGCTTATTGATATGCTTAAGTTCAGCGGGTAGTCCTACCTGATTTGAGATCAAACGTTCAAAGGCTGTCCTCGAGGGACGTTTATGAGCCCCAGCGAACCCCCATCGCTGAAGGTTACCTGGTGAAAAACCACAAGCGTAGATAGTTATCACACCCGTGACGCCACCAAACACTGGCAAGCTGATCCGTTTGAGAGGAGCCGACCGCAGGGCCGGCAAGACCCCCAAAGTCCAAGCTCATCACGGCGAACCGTGAGAGTTGAGGTTTTCATGATACTCAAACAGGCATGCCCTTCGGAATAGCCAAAGGGCGCAAGGTGCGTTCAAAGATTCGATGATTCAC
+
CCCCCFFFCFBFGGGGGGGGGGGHHHHHHHHHHHHHHHHHHHHGGGGGGHHHHEHHHHHHHHGHGHHHHHHHGHHHHHHHHHHHHGHHHGGGGGGGGGGHHHHFHHHGGGGHGGGGGGGGGHHGGHGGGHHHHHHHHHHHHHHHHHGGHGHFHHGGFFFHHHHHHHHHHGHGGGGGCGGGGGGGGGGGGGGGGHGHHHHGGGGGGGGGHHHHGFFGFGGGGGHGHGGGGGHHHHHGGGGGHHHHHHHGHFGHGBGFFFGGGGGFFGGHHHHHHHHFHHHGHHFHHHFHHHHHGGHHGHGHHHGHGGGFF?CHHHHHGHHHHHHGGGGGHHHHGGGGHGGFGGGGGGGFFFFFFFBBBBB
@M02197:105:000000000-AN6RF:1:1102:11893:7148 1:N:0:1
CATCTGGGCAATTCCTCCGCTTATTGATATGCTTAAGTTCAGCGGGTAGTCCTACCCGATTTGAGGTCAAATTGTCAGAAGCTGTCTCAAAAGAGACCCTTTAGAAGCTGAACCCCATTTATAAAGCTGCTCTTCACAAATGGCGTAGATAATTATCACACCAAAGCAAGGCAACAAAGGTCCCGCTAATGCATTTCAGGAGAGCCGACTTCTGAGAAGCCCGCATACTCCCACATCCAAGCCTGATCAACAGAAAAAGCTGAAAAGGTTGAGAATTTCATGACACTCAAACAGGCATGCTCCTCGGAATACCAAGGAGCGCAAGGTGCGTTCAAAGATTCGATGATTCTC
+
CCCCCFFBAFBFGGGGGGGGGGGHHHHHHHHHHHHHHHHHGHHGGGGGGHHHHHHHHGGGGGHFGHHGHHHHHHHHGHHHEHHHHHHHHHFFGGHHHGHHHHGHHHGHGGHHHHGGGHHHHHHHGGGHHHHHHHHHHHGHHHGHGGGGGHGGHHHHHHHHHGHHHHHHHHGHHHHHHFHHHGHHGGHGHHHHHHHHHHHHHGHGHHGGGHGGHGHHGGGGGGGGGHGGHGGGGGHGGGHHHGHHHFGFHHHHGHHHHHGHHGHHHFHGFEGFFHHHGHHGHHHGFEGHGHHHFFHHHHGGGGGGGHHHGHFHHHFAGGGGGFHHGECGFGBFGGGCGGFFFF5FFFBAA3A
@M02197:105:000000000-AN6RF:1:1102:23363:7293 1:N:0:1
CATCTGGGCAATTCCTCCGCTTATTGATATGCTTAAGTTCAGCGGGTAGTCCTACCTGATTTGAGATCAAACGTTCAAAGGCTGTCCTCGAGGGACGTTTATGAGCCCCAGCGAACCCCCATCGCTGAAGGTTACCTGGTGAAAAACCACAAGCGTAGATAGTTATCACACCCGTGACGCCACCAAACACTGGCAAGCTGATCCGTTTGAGAGGAGCCGACCGTAGGCCGGCAAGACCCCCAAAGTCCAAGCTCATCACGGCGAACCGTGAGAGTTGAGGTTTTCATGATACTCAAACAGGCATGCCCTTCGTAATAGCCAAAGGGCGCAAGGTGCGTTCAAAGATTCGATG
+
BAABBFFFBFBFGGGGGGGGGGEHHHHHHHGHHHHHHHHHHHHCGGGGGHHHHHHHHHHHHHGHGGHHHHHHF1GHHHFGHHHHHHHHGGGGGEGFGGGHHHGHHHHFGGGHGGGGGGGGGHHGFHGGGHGHHHHHHHHHHFFFGHGGHGHFFHGDFGFHHHDHHGHHHHHGGGGGGGGDFGGGHHGGGGGGGGGGHGGGGGGGGGGFFHHGFDGDGGFFFGHGGFFFFFFHHFGCBECHFHFFCB?CHGBFGGGCE@/AE>??B?HHGEBHFFHHFGEBEFHFFHEHGHGAFFBBGFHGHGG1FEE2GFADFGGBBB3DHGFEGGFHGFGCEGGG4FFGFDBAFFBAA@AA
@M02197:105:000000000-AN6RF:1:1102:24170:7842 1:N:0:1
CATCTGGGCAATTCCTCCGCTTATTGATATGCTTAAGTTCAGCGGGTAGTCCTACCTGATTTGAGGTCAAATTGTCAGAGGCTGTCTCAAAAGAGACCCTTTAGAAGCTGAACCCCATTTATAAAGCTGCTCTTCACAAATGGCATAGATAATTATCACACCAAAGCAAGGCAACAAAGGTCCCGCTAATGCATTTCAGGAGAGCCGACTTCTGAGAAGCCCGCATACTCCCACATCCAAGCCTGATCAACAGAAAAAGCTGAAAAAGTTGAGGTTTTCATGATACTCAAACAGGCATGCCCTTCGGAATAGCCAAAGGGCGCAAGGTGCGTTCAAAGATTCGATGATTCAC
+
BCCCAFFFCFCFGGGGGGGGGGGHHHHHGHHHHHHHHHHHHHHGGGGGGHHHHHHHHHHGHHHHGGHHHHHHHGHHHHHHGGHHHHHHHFHGHGHHHGHHHHHHHHHHHFHHHHGGGHHHHHHHHHHHHHHGHHGHHHHHHHHHGHHHHHHHHHHHHHHGHHHHHHHHHHHHHHHHHHHGGHHHHHHHGHHHHHHHHHHHHGGGGHHHHHHHHHHHHGGGGGHGHHGGHGGHHHHHGGHHHHFFHGHHHFGHHHHHHHHHFHHHHHHFHHHHGHFFFGGHHHFGHGHGHHHHGHHHHGGGGGGGHHHHGGHHGHHGAGGGEHHHHGGGGHGGGFGGGGGGFFFFFFFBBBBA
@M02197:105:000000000-AN6RF:1:1102:16529:7964 1:N:0:1
CATCTGGGCAATTCCTCCGCTTATTGATATGCTGAAGTTCAGCGGGTAGTCCTACCTGATCTGAGATCAAACGTTCAAAGGCTGTCCTCTAGGGACGTTTATGAGCCCCAGCGAACCCCCATCGCTGAAGGCTACCTGGTGAAAAACCACAAGCGTAGATAGTTATCACGCCCGTGACGCCACCAAACACTGGCAAGCTGATCCGTTTGAGAGGAGTCGACCGTAGGCCGGCAAGACCCCCAAAGTCCAAGCTCATCACGGCGACCCGTGAGAGTTGAGGTTTTCATGATACTCAAACAGGCATGCCCTTCGGAATAGCCAAAGGGCGCAAGGTGCGTTCAAAGATTCGATGATTCAC
+
BBBBAFF4AC?FGD5FAGCGEGGFFHBG6F5FG5DFDHGH5DEAECEAFHHHGHHHHGFDBGDGAGHGFHFFGGGHHH5D?FGHHGFHHFFF@C31EFGHFHHFGHHGGGEHGGCGEGGCGGHGGHDDHHFCH1CFGFH<FEGFGHGGHGHAFFF5DFBGFDGHHHGFGDHGGGGG:EDD6EEFGGGGGGECFGGEEEGFFGFGGEGGGFGEGC..BFFGCCCFEA//FHHHFECGC?CGHHFEF1FHHG1B220/>//EEEE>/CEB1HFHDGFFHCGHHG1BDBGEHGFF1GBHHHHHGFB/B//EEB0B2FDF11CAF0EAE0EFD1F00A01BA3B3FGEF11@D@1D@1?AAA
@M02197:105:000000000-AN6RF:1:1102:21896:7911 1:N:0:1
CATCTGGGCAATTCCTCCGCTTATTGATATGCTTCAGTTCAGCGGGTAGTCCTACCTGATTTGAGGTCAAATTGTCAGAAGCTGTCTCAAAAGAGACCCTTTAGAAGCTGAACCCCATTTATAAAGCTGCTCTTCACAAATGGCGTAGATAATTATCACACCAAAGCAAGGCAACAAAGGTCCCGCTAATGCATTTCAGGAGAGCCGACTTCTGAGAGGCCCGCATACTCCCACATCCAAGCCTGATCAACAGAAAAAGCTGAAAAGGTTGAGAATTTCATGACACTCAAACAGGCATGCTCCTCGGAATACCAAGGAGCGCAAGGTGCGTTCAAAGATTCGATGATTCAC
+
CCCCCFFFBFCFGGGGGGGGGGGHHHHHHHHHHHHGHHHHHHHGGGEGGHHHHGHHHHHHHHHHGHHHHFHHHHHHHHHHHHHHHHHHHHHHHGHHHGHHHHHHHHHHHHGHHHGGGHHHHHHHHHHHHHHHHHHHHHHGHHGHGGGGGHHGHHHHHHHHHHHGHHHHHHHHHHHGHHHHHHHHHGGHGHHHHHHHHHHHGGHGHHHGHGHHHHHHGGGGGGHHHHGGHGHHHHFFGFGGHEHHFHDHGHHHHHHHHHHHHHHHHHHHHHHHHHHFHEHHHHHFFFBHHHHGGHHFHHHGEGGGGGHHHGHHHGHGGGGGHFFHGGGGHGGGGGGGGGFFFFFFFFA@BAB
@M02197:105:000000000-AN6RF:1:1102:16753:7979 1:N:0:1
CATCTGGGCAATTCCCCGCTTATTGATATGCTTAAGTTCAGCTGGTAGTCCTACCTGATTTGAGATCAGACGTTCAAAGGCTGTCCTCGAGGGACGTTTATGAGCCCCAGCGAACCCCCATCGCTGAAGGTTACCTGGTGAAAAGCCACAAGCGTAGATAGTTATCACACCCGTGACGCCACCAAACACTGGCAAGCTGATCCGTTTGAGAGGAGCCGACCGCAGGGCCGGCAAGACCCCCAAAGTCCAAGCTCATCACGGCGAACCGTGAGAGTTGAGGTTTTCATGATACTCAAACAGGCATGCCCTTCGGAATAGCCAAAGGGCGCAAGGTGCGTTCAAAGATTCGATGATTCAC
+
CBCCCFFFCFCFGGGGGGGGGGHHHHHFGHHHHGGHHHHHHHHHGHHHHHHHHHGHHGHHHGHFHHHHHHHGGGHHHGHHHHHHGGHHGGGGGGGGEGHHHHHHHHGGGGHGGGGGGGGGHHGGHGGHHHGHHHHHHHHHGHHHHHHHHHHHHGEGGGHFHHGHHHHHHHGGGGGGGGGGGGHGHHGGGGGGHHHGHHFFGGGGGHGHGHHGGGGGGGFGGGHHGFGGFHGFHGGGGGGHGHGHHFGHHHGHFFGGGGGGGGGGEGHHGEHHHHHHGHGHHHGBHHHHHHGGHHEHHHGHGHHGFGFGDGEFFHHGHGHHHHGGGGGHHHFGGGGHGGGGGGGGGGFFFFFFFBCCBB
@M02197:105:000000000-AN6RF:1:1102:12222:8074 1:N:0:1
CATCTGGGCAATTCCTCCGCTTATTGATATGCTCCTCCGCTTATTGATATGCTTAAGTTCAGCGGGTAGTCCTACCTGATTTGAGATCAAACGTTCAAAGGCTGTCCTCGAGGGACGTTTATGAGCCCCAGCGAACCCCCATCGCTGAAGGTTACCTGGTGAAAAACCACAAGCGTAGATAGTTATCACACCCGTGACGCCACCAAACACTGGCAAGCTGATCCGTTTGAGAGGAGCCGACCGCAGGGCCGGCAAGACCCCCAAAGTCCAAGCTCATCACGGCGAACCGTGAGAGTTGAGGTTTTCATGATACTCAAACAGGCATGCCCTTCGGAATAGCCAAAGGGCGCAAGGTGCGTTCAAAGATTCGATGATTCAC
+
CCCCBFFFCFBFGGGGGGGGGGGHHHHHHHHHHHHHHGGGGGGHHHHHHHHGHHHHHHHHHGHGGGGGGHHHHFHHHGGHHHHHGAGHGHHHGGGHHHHHHHHHHHHHHGGGGGGGGGGHHHHGHHHGGGGHGGGGGGGGGHHGGHGGHHHHHHHHHHHHHHHHHHGGHGHHHHGGGGGGHHHHHHGGGGGGGGGGGGGGGGGGGGGGFGGGGGHHHGHGFFFGFHHHHHHHGGGGGGGGCGHHHGGGGGHHHHHGGGGGGHGHHHHGHHHHHHHGFGGGGGGFFBCHGHHHHHGGHHHGHFHGHHGHHHHHGGHHFHHHHHHHFFECGGDHHHFGHHHHGHHFGGGGHHHHGGGGHGGGGGGGGGGFFFFFFFCBCBB
@M02197:105:000000000-AN6RF:1:1102:4177:8125 1:N:0:1
CATCTGGGCAATTCCTCCGCTTATTGATATGCTTAAGTTCAGCGCGTATTCCTACCTGATCCGAGGTCAACCATAGAAGTTTCCTTTAACTAAAGGAGAGGACCGGGTCCCGGGTGCCCTTGTCCGATACGTGCTCGGTGAAAAGCTCAGTGTACCGGGGGAACCACAGGCCGCCGTCATTGTCTTTAGGAGGGGTCGATTGCTCGACCGGCCGTCCAACACCAAGCACAGGGCTTGAGGGGTGATAATGACGCTCGAACAGGCATGCCCTTCGAAATACCAAAGGGCGCAATGTGCGTTCAAAGATTCGATGACTCAC
+
AAAAAF1>A1>FFFAFFGEE?EEDBHFGHGHCBFB1F2G2DBAAA/EEGHHGHHF0GFFEHHH/ECEFEGBAAGHHHGFGGHBFF8FGHHHFBFGGFHGGCGECD//EEHFGECEGGGH9<FHFGCGFGGGHHBEFFGFGFDGBGHGFFF1FFFHH?CGGCCFGFGE?FEEC@CEFGFHFHGFGFHGFFFFGGGGFEHFGFFFFFF@CCEE?@FHHG?GGHGHGGFHFBBFF?3FE1F>B2@BDF5FAGGFEDGF155A3FFFFGA11EAEFBD5HGFAFAB3EE?EA5F5BGGGFFCD555A5?GE4CDDBFFBA?AA
@M02197:105:000000000-AN6RF:1:1102:24954:8272 1:N:0:1
CATCTGGGCAATTCCTCCGCTTATTGATATGCTTAAGTTCAGCGGGTATTCCTACCTGATCCGAGGTCAACCTTGTAAAATAGTAAAAGGAGACCGGCCCGGAAGGTCCTTGCAACTCGGCGCGTGCTCCTAAAAGCTCGTTGCACCGAGGGTCCCACGGACGCCGTCATTGTCTTTTAGACCAGTTGTTCACACAACTTCGGTCCAACACCAAACCCGGGGTTTGAGGGAGGATAATGACGCTCGAACAGGCATGCCCACCGGAATACCAGTGGGCGCAATGTGCGTTCAAAGATTCGATGACTCAC
+
BBBBBFFFBFAFFGGGGGGGEEFGHHHHHHHFGHGHHHHHGHHGGGEGHHGHHFHHHFHHHGGGGFGFHHHHHHHG5FHFHHHGGHGHFFHGHGG@EEFGGEEFEGFFGHHHHHGFGFFFGDCGGGGGHHGGGHHHGHHFDFGGHHGHFCGGCGHFFHGGGGDCGHHHGFFHGHFHGGHHHFHGHGHHFFFFFHHHGGGGGHHHHFFHGGFFEFFGGFFFGGGGGHFFHFFEFAFGF/GGGGGFCHG1FHHBFFFGGGGE/FFEFHHHFC0CCE0EFHGHHEGEGHF1GF3FGGGGFFFFDB1AA1AA
@M02197:105:000000000-AN6RF:1:1102:11816:8204 1:N:0:1
CATCTGGGCAATTCCTCCGCTTATTGATATGCTTAAGTTCAGCGGGTAGTCCTACCTGATTTGAGGTCAAATTGTCAGAAGCTGTCTCAAAAGAGACCCTTTAGAAGCTGAACCCCATTTATAAAGCTGCTCTTCACAAATGGCGTAGATAATTATCACACCAAAGCAAGGCAACAAAGGTCCCGCTAATGCATTTCAGGAGAGCCGACTTCTGAGAAGCCCGCATACTCCCACATCCAAGCCTGATCAACAGAAAAAGCTGAAAAGGTTGAGAATTTCATGACACTCAAACAGGCATGCTCCTCGGAATACCAAGGAGCGCAAGGTGCGTTCAAAGATTCGATGATTCAC
+
CCCDCFFFDFDFGGGGGGGGGGGHHGHHHHHHHHHHHHHHHGHGGGGGGHHHHHHHGHGHHHGHGHHHHHHHHHHHHHHHHHHHHHHHHHGHHGHHHGGHHHHHHHHHHHHHHHGGGHHHHHHHHHHHHHHHHHHHHHGHHHHHGGGGGHHHHGHHHHHHHGHHHHHHHHHHGHHHHHHHHHHHHHGCHHHHHHHHHHHHHGHGHGHHGHGGHHHHHGGGGGHHHHGGGGHGHHHHGGHHHHGHHHHGGHHHHHHHGHHHHHGHHHHHHHHHGHHHGFHHHGG3HGHHHHFHHGHHHHEDCECEHFBGHHFHFFGEEECGHHHGGGGGGGGGGGG5?GGFFFFFFFBBBAA
@M02197:105:000000000-AN6RF:1:1102:10818:8230 1:N:0:1
CATCTGGGCAATTCCTCCGCTTATTATATGCTTAAGTTCAGCGGGTAGTCCTACCTGATTTGAGGTCAAATTGTCAGAAGCTGTCTCAAAAGAGACCCTTTAGAAGCTGAACCCCATTTATAAAGCTGCTCTTCACAAATGGCGTAGATAATTATCACACCAAAGCAAGGCAACAAAGGTCCCGCTAATGCATTTCAGGAGAGCCGACTTCTGAGAAGCCCGCATACTCCCACATCCAAGCCTGATCAACAGAAAAAGCTGAAAAGGTTGAGAATTTCATGACACTCAAACAGGCATGCTCCTCGGAATACCAAGGAGCGCAAGGTGCGTTCAAAGATTCGATGATTCAC
+
CCCCCFFFBFBFGGGGGGFGGGGHHHHHHHHHHHHHHHHFHHGGGCEGHGHHHGHHGHHHGHHGHHHGGHGGHHHHGHHHHEHHHHHHHGHHGHHHGHHGHHHFHGHHHGHHHGGGHHHHHHGHHHHGHHHHHHHHHGHHHGHFFFGGHHHHHHHHHHHHGHHGHHHHHGHHHHHHHHHHGHHHGHHHHHHHHHHHHHHHGHGGHGGGHHGGHHHHGGGGGHGHHGGHGGGGHHHGGHHHGGHFGHHGHHHGGHHHGHHHHHHHHHGHFHHHHG5F5GGHFGGHGGHHHHHHHHHHHFGGCGCHHFFHFGCCHHFFFGGGBFFGGGGHGCGGGGGGGFFFFFFFBAAAAA
@M02197:105:000000000-AN6RF:1:1102:17975:8366 1:N:0:1
CATCTGGGCAATTCCTCCGCTTATTGATATGCTTAAGTTCAGCGGGTATCCCTACCTGATCCGAGGTCAACCTGTAAAAATTGGGGGTTCTAGCGAGCCACCGGGGGAACTCTATAGCGGGAGTATGTACTACGCTTAGAGCCCACCGGCGCCGCCACTAATTTTGAGGGCCGCGGAGACCGCGTGCCCCAATACCACGCTAGGCGTGAGTGGTTAAATGACGCTCGAACAGGCATGCCCTGCGGAATACCACAGGGCGCAATGTGCGTTCAAAGATTCGATGATTCAC
+
BBBBBFB>AF2FGGGGGGGGGGGHHHGHHHGHHHHGHHHHHHHGGGGGHHHHH;HHHHHHHHHGGGGHHHFFFHFGHFGHFHBAFECEEGH9FB>EEEEHHHEGCBBCGEFHHHH<HHGGGCFDFHHDDBHDGDCFCDCC0GDFHGGBBGFCGGGGAHGHHGFFHFGGFGDBFDHHGGGGGGFACDFFFHHHFFFFFGHFGHGGFHHDGGHHGHHHFCCGGGGHGGHHHHHHHFHGGGGGGGGHHHHFHHHHFEFGGGGGHHEEEGHGGCGGGGGGGFFFFFFD3BA>A
@M02197:105:000000000-AN6RF:1:1102:18468:8551 1:N:0:1
CATCTGGGCAATTCCTCCGCTTATTGATATGCTCCTCCGCTTATTGATATGCTTACTTCCTCTAAATGACCAAGATCCTCCACTTATTGATATACTTAAGTTCAGCGGGTAGTCCTACCTGATTTGAGATCAAACGTTCAAAGGCTGTCCTCGAGGGACGTTTATGAGCCCCAGCGAACCCCCATCGCTGAAGGTTA
+
GGEGFFFFGGGFGGGGGGHHHHHHHHHHHHHGHHHHHHHHHHHHHHHHHHHHHHHHHHHHHHHHHHHHHHHHHHHHHHHHHHHHHHHHHHHHHHHHHHHHHHHHHHHHHHHGHHHHHHHHHHHHHHHHHHHHHHHHHHHHHHGHHHHHHHHHHHGGGHGHGGHHHHGHHHGGGGHGEGGGGGGGHHGGHGFHHHHHG
@M02197:105:000000000-AN6RF:1:1102:18379:8581 1:N:0:1
CATCTGGGCAATTCCTCCGCTTATTGATATGCTTAAGTTCAGCGGGTAGTCCTACCTGATTTGAGGTCAAATTGTCAGAAGCTGTCTCAAAAGAGACCCTTTAGAAGCTGAACCCCATTTATAAAGCTGCTCTTCACAAATGGCGTAGATAATTATCACACCAAAGCAAGGCAACAAAGGTCCCGCTAATGCATTTCAGGAGAGCCGACTTCTGAGAAGCCCGCATACTCCCACATCCAAGCCTGATCAACAGAAAAAGCTGAAAAGGTTGAGAATTTCATGACACTCAAACAGGCATGCTCCTCGGAATACCAAGGAGCGCAAGGTGCGTTCAAAGATTCGATGACTCAC
+
CDDDDFFFCFBFGGGGGGGGGGGHHHHHGHHHHHHHHGHHHHHGGGGGGHHHHHHHHHHHHHHHGGHHHHHHHHHHHHHHHHHHHHHHHHHEHGHHHGHHHHHHHHHHHHGHHHGGGHHHHHGHHHHHHHHHHHHHHHHHHGHHGGGGGHHHHHHHHHHHHHHHHHHHHHHHHHHHHHHHGHHHHHHGGHHHHHHHHHHHHGHGHHGHHHHHHHHHHGGGGGHGHGGGGGHHHHHGGGGHHGHFGHHHHHHHGHHHHHHFHGHHHHGHHHHHHHHGHGHGHHHHHGHHHHHHHHHHHHHGGGCGHHHHHHHHGHHGGGGGHHHHGGGGHGFBGGGGGGGFFFFFFFBBAAA
@M02197:105:000000000-AN6RF:1:1102:9293:8735 1:N:0:1
CATCTGGGCAATTCCTCCGCTTATTGATATGCTTAAGTTCAGCAGGCATCCCTACCTGATCCGAGGTCAACCACTGTTGTTTGGACTAAATGGGGGGTCCAGTGGCTCAGAATATGACTTGGATAAGACTAGTATAGCATTTTAAAACACTCCTGGAATCTATTACCATGGTCCACTTTTCTGGCCTATTCATCTCAGCAGAGTAAGACAAAGTAGTGTTAGTACTATCCACTTCTACCAATACCACATGATATGTGAGTCGGTTTTTAGTGACGCTCGAACAGGCATGCCCTAAGGAATACCAAAGGGCGCAATGTGCGTTCAAAGATTCGATGATTCAC
+
BABBBFFFBFBFGFGGGGGFGGCHHGHHFHGHGHHHGHHHHHHHGGGHHGHHGHGHEHHHHHGEGGGHGDHHGGHHHHHHGHHGHFHHGHHHHHGGGGGHHHHHHGHHHHHHHHHHHHHHGHHHHFHHHHHHFHHHHHHHGHHHGGGGGGGHGGGGGGHHHHGHGGHHHHGGHFFGHFHGGGFHGFFFFGHHGGFGGHHHHHHHHGHHHHHHGHHGCHGFGHGGFHHFFHHFGFGFFHHGDGFHHHHHGBHGGBGHGGF/CGGFGF@FGFFDFGGFHGHFHHFHEHHFHHFFFGBFHFHHHGHHHGGF?GGBFFGGGGHFGGFFGGGCGFFFFDFFBBABB
@M02197:105:000000000-AN6RF:1:1102:6217:8686 1:N:0:1
CATCTGGGCAATTCCTCCGCTTATTGATATGCTTAAGTTCAGCGGGTAGTCCTACCTGATTTGAGATCAAACGTTCAAAGGCTGTCCTCGAGGGACGTTTATGAGCCCCAGCGAACCCCCATCGCTGAAGGTTACCTGGTGAAAAACCACAAGCGTAGATAGTTATCACACCCGTGACGCCACCAAACACTGGCAAGCTGATCCGTTTGAGAGGAGCCGACCGTAGGCCGGCAAGACCCCCAAAGTCCAAGCTCATCACGGCGAACCGTGAGAGTTGAGGTTTTCATGATACTCAAACTGGCATGCCCTTCGGAATAGCCAAAGGGCGCAAGGTGCGTTCAAAGATTCGATGATTCAC
+
CCCCCFFFBFCFGGGGGGGGGGGHHHGHHHHHHGHHHHHHGHHGGGGGGHHHHHHHHHHHHHHHGHHHHHHHGHHHHHHHHHHHHHHGHGGGGGGGGGGHHHHHHGHGGGGHGGFGGGGGGHHGGHGGHHHHHHHHHHHHHHHHHHGGHGHHGHGGGGGHHHHHHHHHHHGGGGGGEGGGGGGGGGGGGHGGGGHGHGGGGGGGHHGHHHHHGFGGGFFGGGGHGFGGGHHHHHFCCDEGHGHHHEGFGHHHGHHFGGGGGGEFCGHHHHHHFGCGHFEFFF5HGHHHHHHGHFHGGF3BHHHGFGGGGGHHFHHGHHGHFGEGGGGHHHHGGFFHFGGGGGGGGGFFFFFFFBCBAA
@M02197:105:000000000-AN6RF:1:1102:14581:8726 1:N:0:1
CATCTGGGCAATTCCTCCGCTTATTGATATGCTCCTCCGCTTATTGATATGCTTAAGTTCAGCGGGTAGCCCTACCTGATTTGAGATCGAACGTTCAAAAAGCTGTCTTCACCAAGGAAAGACGTTTATAAGCTCCAGCGAACCTCCGTCACCGAAGGTTACCTGGCAGGCAACCACAAGCGTAAATAGTTATCACACCCGTGACGCCACCAAACACTGGCAGGCTAATTCATTTGAGAGGAGCCGGCTGTGTGCCAGCAAGCCCCCAAGTCCAAGCTCTTCATGGCAAACCACAAGAGTTGAGGTGTTCATGATACTCAAACAGGCATGCCCCTCGGAATAGCCAAGGGGCGCAAGGTGCGTTCAAAGATTCGATGATTCAC
+
CBCCCFFFCBBFGGGGGGGGFGGHGGHHHFGGFFHHFHGGGGGHHGHHHHGHGHGHHHGHHHHGGGGGFHHHHHHHHHFHHHHHGHHHHGHHGHHHHHHHHGHHHHHHHHHHHHHHGFHHHHHGFGHHHHHHHHHHGHGGGGGGHHHGFGGGGFGGGGGFGHHHHGGHGGGHFHHEGHHHHGGFGHHHGFGGGGGGFFFGGDGGGHGGDGGGGFFGGHHHHHHHHGHHHHHHGGHHHHHGDCGGGHGHFHEHHGGHHFGHGGCE/FFFFEGGHHHHHDFHHGHHHHGHF?GG3BHHGDFBGHHGF4HHHHGHHHGGF5FGGGFG3FFHGECGFEACHHDD3FCGFF2EEE?GGFFGGGGGFFCGGGGFGCGF4D5FFFA?AAB
@M02197:105:000000000-AN6RF:1:1102:8926:8951 1:N:0:1
CATCTGGGCAATTCCTCCGCTTATTGATATGCTTAAGTTCAGCGGGTAGTCCTACCTGATTTGAGATCAAACGTTCAAAGGCTGTCCTCGAGGGACGTTTATGAGCCCCAGCGAACCCCCATCGCTGAAGGTTACCTGGTGAAAAACCACAAGCGTAGATAGTTATCACACCCGTGACGCCACCAAACACTGGCAAGCTGATCCGTTTGAGAGGAGCCGACCGTAGGCCGGCAAGACCCCCAAAGTCCAAGCTCATCACGGCGAACCGTGAGAGTTGAGGTTTTCATGATACTCAAACAGGCATGCCCTTCGGAATAGCCAAAGGGCGCAAGGTGCGTTCAAAGATTCGATGATTCAC
+
CCDDDFFFCFCFGGGGGGGGGGGHHHGHHGHHHHHHHHHHHHHGGGGGGHHHHHHHHHHHGHHHGGHHHHHHGGHHHHHHGHHHHHHHHGGGGGGGGGGHGHHFFHHGGGGGGGGGGGGGGHHGGHGGHHHHHGHGHHHHGHHHHGGGHGHHHHGFFFGHHHHHHHGHHHFGGGFGGGGGGFGGGGGGGGGHHHHHGHGGGGGGGHHGHGHHGGGGEGGHGGGHGGGGGHHHHGFGGGGHHHHHHGCHHFHHGHGGGGGGGGFFBGGHGHHHHHHGHHGHHHFHHHHHHHHGHHHHHFHGHHHGEGGCCEHHGHHFGHGFHFGGFGEGGGHFFCGHGFGGGGFGGGCFFBFFFAAAAA
@M02197:105:000000000-AN6RF:1:1102:26694:8962 1:N:0:1
CATCTGGGCAATTCCTCCGCTTATTGATATGCTTAAGTTCAGCGGGTAGTCCTACCTGATTTGAGATCGAACGTTCAAAAAGCTGTCTTCACCGAGGAAAGACGTTTATAAGCTCCAGCGAACCTCCGTCACCGAAGGTTACCTGGCAGGCAACCACAAGCGTAAATAGTTATCACACCCGTGACGCCACCAAACACTGGCAGGCTAATTCATTTGAGAGGAGCCGGCTGTGCACCAGCAAGCCCCCAAGTCCAAGCTCTTCATGGCGAACCACAAGAGTTGAGGTGTTCATGATACTCAAACAGGCATGCCCCTCGGAATAGCCAAGGGGCGCAAGGTGCGTTCAAAGATTCGATGATTCAC
+
AABBAFFFBFBFGGGGGGGGGGGHHHHHHHHGHHGHHHHGHCFFGGGGGGHHHHHHFHHHHGHHGHFHHGHHGHHHHEHHHEHHHGHHHHGHHGGGGGGHHHHGGGHGHHHGHHHHHHHG/DFGGHGGHHGGHCFGFBGHHGHHGFHHFGGHHHHGFHHHGGGFFHHFGGGHFHHFFFGGEDGGGDGGHGGGHGGGGHGHFGGGGGHHHGHHFHGHHHHGDFFFEGGFFHFDFFFHHGCFGCCBHHHGEFCCGGHHHFEFHHGGGCEE?1DCFFGHHHGG3FFCHHHFHHHHHFGFF5HEHFHHHGHHGCCCC?DGHFGAGE3FBF2GGEE2F5BAE?GECGGF55F5GFGFFFFFFFAAA>3
@M02197:105:000000000-AN6RF:1:1102:13009:8994 1:N:0:1
CATCTGGGCAATTCCTCCGCTTATTGATATGCTTAAGTTCAGCGGGTAGTCCTACCTGATTTGAGATCAAACGTTCAAAGGCTGTCCTCGAGGGACGTTTATGAGCCCCAGCGAACCCCCATCGCTGAAGGTTACCTGGTGAAAAACCACAAGCGTAGATAGTTATCACACCCGTGACGCCACCAAACACTGGCAAGCTAATTCATTTGAGAGGAGCCGGCTGTGCACCAGCAAGCCCCCAAGTCCAAGCTCTTCATGGCGAACCACAAGAGTTGAGGTGTTCATGATACTCAAACAGGCATGCCCCTCGGAATAGCCAAGGGGCGCAAGGTGCGTTCAAAGATTCGATGATTCAC
+
AA1A1BF1>>>@GGGGGFEFGGCEH3GHAEGGFB2FGAA2FEHCAEA/AEEGEHHHHEHFFDG2/GFGGFD1EGFH12F10FF0GHFGFGGC@EGGGGGCAEGBGHHGCGEE/>/<CCGGCHHGGFGG1FGGDGFHHFFFFEADFGCBFFFEAF?0FCEHFFHFFHFHHBGGCCAAEGHGGG9AHGEE?GHHEGDFFGGHFFGGBDBHHHGGFBGCEEGAF@GHHGGBFFECGCBEB/1FHHHF?FHF0FDG1BGGGFE>1FBFFHHFEHFHFFHFFCE@1DDHGDGDDAEHHHGHHBHFHCEA/E?GHFGDFFGBFGBA/GEACFGHGGEECCFGBGBGFAB11FFD@DB>1AA>
@M02197:105:000000000-AN6RF:1:1102:15023:9076 1:N:0:1
CATCTGGGCAATTCCTCCGCTTATTGATATGCTTAAGTTCGGCGGGTAGTCCTACCTGATTTGAGATCGAACGTTCAAAAAGCTGTCTTCACCAAGGAAAGACGTTTATAAGCTCCAGCGAACCTCCGTCACCGAAGGTTACCTGGCAGGCAACCACAAGCGTAAATAGTTATCACACCCGTGACGCCACCAAACACTGGCAGGCTAATTCATTTGAGAGGAGCCGGCTGTGTGCCAGCAAGCCCCCAAGTCCAAGCTCTTCATGGCAAACCACAAGAGTTGAGGTGTTCATGATACTCAAACAGGCATGCCCCTCGGAATAGCCAAGGGGCGCAAGGTGCGTTCAAAGATTCGATGATTCAC
+
DCDEEFFFBFCFGGGGGGGGGGGHHHHHHHHHHHGHHHHHGGGGGFEEFFGHHHHHFFHHGH3FFEFHHGGGEEHGFHHHHEHHGEGHHFFFGGHHGEGHGFFD?CGGHFH3GDGGCFFGGGCFHFHGFFFFHFGFFECFHHHHGHHFGGFFGFHFFFFGGGGGGGGGFGGGGGGGGGGGGGGEGGGEDGGFHGGFHFHHGHHHHGGHHHHHHFHHHHHGGGGGGGGHGHHHHGHHHHGHGGGGHEHHHHFGHHHHHHHHGHGHHHGHGHGHHHHHHHHGHHHGHGHHEHGHHHHHGFHHHHHHHHHHEGGEEGGHHHGHGHHHHHGGGGGGHHHHGGGGGGGGGGGGGGGBFFFFFFBBBBB
@M02197:105:000000000-AN6RF:1:1102:5791:9057 1:N:0:1
CATCTGGGCAATTCCTCCGCTTATTGATATGCATAAGTTCAGCGGGTGGTCCTACTCGATTTGAGGTCAAGTTGTCAGTTGTTGTCTGAAGACAGTTGGAAAGCACAGAGCTCCTGATCAGCCACCCTCTTGCGAGGTGCCGGCGAAGATACTTATCACGCCGTACTATGTCCAACCAAGAGCTGCACTAACCCATTTGAGGTAAGCTGCGGTAAAGCAGCAAACCCAAGTCCACCGCTTCCAATGCAAGATCGGAAGTGTGAGAGTACAATGACACTCAAACGAGCATACCCTTCAGAATGCCAAAGGGTGCAAGGTGCGTTCAAAGATTCGATGACTCAC
+
BBBBBFFFBFBFGGGGGGGGGGGHHHHHHHGHHHHHHHHHHHHGGGGGGGHHHHHGHGHHHGHHGHHHHHFHHGHHHFHHGHHHHHHHHHGGHHGHHEFGHHHHHHHHHFHHHHHHH;HHFHH<HHGHHHHHHGGGGGHGHGGG8GGGCHHHHGHHHHHGHGHFGFGHHGHHGGHHHHHHHHGFGF7GGGHHGGGGGHHGEHHHFFGGGGGHGFHFFFFFFFFFFFEHHFHFEAFFHBEHHHGBGHGBCGFDDGGGHGBFFEGFFBGF5GGG5HHGF5EF1EDFGFFEFFEHFBHFGFGGF3GDFFAAA34BFHHGGEEG45BGFGGE4B4FFD@5DBAAAB
@M02197:105:000000000-AN6RF:1:1102:27639:9128 1:N:0:1
CATCTGGGCAATTCCTCCGCTATTGATATGCTTAAGTTCAGCGGGTAGTCCTACCTGATTTGAGGTCAAATTGTCAGAAGCTGTCTCAAAAGAGACCCTTTAGAAGCTGAACCCCATTTATAAAGCTGCTCTTCACAAATGGCGTAGATAATTATCACACCAAAGCAAGGCAACAAAGGTCCCGCTAATGCATTTCAGGAGAGCCGACTTCTGAGAAGCCCGCATACTCCCACATCCAAGCCTGATCAACAGAAAAAGCTGAAAAGGTTGAGAATTTCATGACACTCAAACAGGCATGCTCCTCGGAATACCAAGGAGCGCAAGGTGCGTTCAAAGATTCGATGATTCAC
+
BBBBBFFFBFAFGGGGGGGGGGGHHHHHHHGGHGHHHHHHHHGGGFGEHHHHHHHHHGFHHGHGHHHHHHHHHHHHHHHHHHHHHHHHHHHHGHHHGHHHHHHGHHHHHFHHHGGGHHHHHHHHGHHHHGHHHHHHHGHGHGHGGGGGHGHHHHHHHHHHHHHEHHHHHHHHHGHHHHHFFHHGHGHGHHHHHHHHHHHHGHGGHHHGGGGHGHGHGGGGGHHHGGGGGGGGHHHGGHHFHFFHFFHHHGHHHFHHGFBFFHHHFGCFHHHHHF5FFHHHHGBFGGHHHHHGGBGHHGGGGGGHHHHHGBHFFCGGFGGHFHHGGGGHGGGGGGGGGGFFFFFFFBBAAB
@M02197:105:000000000-AN6RF:1:1102:21362:9137 1:N:0:1
CATCTGGGCAATTCCTCCGCTTATTGATATGCTTAAGTTCAGCGGGTAGTCCTACCTGATTTGAGATCAAACGTTCAAAGGCTGTCCTCGATGGACGTTTATGAGCCCCAGCGAATCCCCATCGCTGAAGGTTACCTGGTGAAAAACCACAAGCGTAGATAGTTATCACACCCGTGACGCCACCAAACACTGGCAAGCTGATCCGTTTGAGAGGAGCCGACCGTTGGCCGGCAAGACCCCCAAAGTCCAAGCTCATCACGGCGAACCGTGAGAGTTGAGGTTTTCATGATACTCAAACAGGCATGCCCTTCGGAATAGCCAAAGGGCGCAAGGTGCGTTCAAAGATTCGATGATTCAC
+
CCCDCFFFDFCFGGGGGGGGGGGHHHHHHHHHHHHGHHHHHHHGGGGGGGHHHHHHHHHHHHHHGHHHHHHHGHHHHHFHGGHHHHHHHGGHHGHHGGGHHHHHHHHGGGGHGGGGGHHGHHHGGHGGHHHHHHHHHHHHHHHHHHGGHGGHHGGGGGGHHHHFFHHHHHHGGGGGGGGGGGGHHHHHHHHHGGHHHHGGGGGGHHHHHHHHGGGGGGGGGGGHGGGGGHHHHHFGGGFHHHHHHGGHHHHHBHHGGGGGGGEFFGHHEHHHHHHHHHGGHHFEHHHHHHHGHHHHHHHGHHGGGFGGDGHHHGHGHHHHHHGGGGGHHGHGGGGFGGGGGGGGFGFFFFFFFCCBCC
@M02197:105:000000000-AN6RF:1:1102:20309:9123 1:N:0:1
CATCTGGGCAATTCCTCCGCTTATTGATATGCTTAAGTTCAGCGGGTAGTCCTACCTGATTTGAGATCAAACGTTCAAAGGCTGTCCTCGAGGGACGTTTATGAGCCCCAGCGAACCCCCATCGCTGAAGGTTACCTGGTGAAAAACCACAAGCGTAGATAGTTATCACACCCGTGACGCCACCAAACACTGGCAAACTGATCCGTTTGAGAGGAGCCGACCGCAGGGCCGGCAAGACCCCCAAAGTCCAAGCTCATCACGGCGAACCGTGAGAGTTGAGGTTTTCATGATACTCAAACAGGCATGCCCTTCGGAATAGCCAAAGGGCGCAAGGTGCGTTCAAAGATTCGATGATTCAC
+
BBCCCFFFBFCFGGGGGGGGGGGHHHHHHHHHHHHHHHHHHHHGGGGGGHHHHHHHHHGHHHHHGHHHHHFHGHHHGHHGFHHHHHHHHGGGGE1FEGGHHHHHHHHGGGGHGFEGGGGGGHHGGHGGHHHFGFHHHHHHHHHHHHGGGGHFHHGFFGEHHHHHFHHHHHHGGGGGGGGGGGGGGGGGGGGGHHHHHHHGGGGGHHFHHHHHGFGGGGFFGGGHHGGGGGHHGGHGGGGGHHFGHGHGHGHGHHGBCGGGGGGGFFGHGBHHHHHFHHHGHGFHGHHHFHHFGGHHHHHHGHHHGFEAEDGHHGDEBHHHHHGGGDCGHHGHGGGGHGGGGCGGGGGBFFFFFFBAAAB
@M02197:105:000000000-AN6RF:1:1102:10708:9297 1:N:0:1
CATCTGGGCAATTCCTCCGCTTATTGATATGCTTAAGTTCAGCGGGTAGTCCTACCTGATTTGAGATCAAACGTTCAAAGGCTGTCCTCGAGGGACGTTTATGAGCCCCAGCGAACCCCCATCGCTGAAGGTTACTTGGTGAAAAACCACAAGCGTAGATAGTTATCACACCCGTGACGCCACCAAACACTGGCAAGCTGATCCGTTTGAGAGGAGCCGACCGTAGGCCGGCAAGAGCCCCAAAGGCCAAGCTCACCACGGCGAACCGTGAGAGTTGAGGTTTTCATGATACTCAAACAGGCAGGCCCTGCGGAATAGCCAAAGGGCGCAAGGTGCGTTCAAAGATTCGATGATTCAC
+
CCBCBFFFCFBFFFGGGGGGGGGHHGHHHHHHHHHHHHHHHHHGGGGGEHHHHHHHGHHHHHHHGGHHHHHHGHHHHFHFHHGHHHHHHGGGGGGGGGGHHHHHGHHGGGGHGGGGGGGGGHHGGHGGHHHHHGHH:HHH;HHHHHGGAFHHHHGEGGGHHHHHHHHHHHFGGGGGGGGGGGGGGGGGGG8GGGGFGGGGGGGGGGGGGF?FFF??FFFCFFFGFFFFFGHFF0F>/GAFDHHGB0?FGF10EA<@E>?GE/F?/CHHFG@FEBB1GGEE1D1212FF12F?10GFFBAAA///AE?EA/0HFFB1110FF0AAGGEF1AAE0EB1BGFGFDF11BB1BFFFBA?AAA
@M02197:105:000000000-AN6RF:1:1102:3419:9281 1:N:0:1
CATCTGGGCAATTCCTCCGCTTATTGATATGCTTAAGTTCAGCGGGTAGTCCTACCTGATTTGAGGTCAAATTGTCAGAAGCTGTCTCAAAAGAGACCCTTTAGAAGCTGAACCCCATTTATAAGCTGCTCTTCACAAATGGCGTAGATAATTATCACACCAAAGCAAGGCAACAAAGGTCCCGCTAATGCATTTCAGGAGAGCCGACTGCTGAGAAGCCCGCATACTCCCACATCCAAGCCTGATCAGCAGAAAAAACTGAAAAGGTTGTGAATTTCATGAGACTCAAACAGGCATGCTCCTCGGAATTCCAAGGAACGCAAGGAGCGATCAAAGCTTCGATGATTCAC
+
AAAAAFF11CAFF1BAFGGG?AFBH3EFFFDGAAFHHHHBAGHEEGAAAGFDG2FAFD0BGGDAFHGHFHHBGHHHFBG1BGH1BDHHHFDGGGHBG/?GGHHHHHHGHFEFFFEG/9GHEDGHBBGFF<H9HFHHFEHFGAF;?F@FGFGFCDGGHHGHGEECFBFFHGGEGHFFAA:%>A0F@CGCH1DGFD7FGDEGEG/C/@CCG$FGFFBFFFEFE@@GGG5BFFFFGGGCEFHG1B21B1BB12FF>?2BB2FFGG1E>//F2D1GBFD12GAA1A1FFFB11BABB111F////AE0AD11B111ED0A000CGDFAA00AB33B3BFA11B1@31@@1A1AA
@M02197:105:000000000-AN6RF:1:1102:12073:9292 1:N:0:1
CATCTGGGCAATTCCTCCGCTTATTGATATGCTTAAGTTCAGCGGGTAGTCCTACCTGATTTGAGGTCAAATTGTCAGAAGCTGTCTCAAAAGAGACCCTTTAGAAGCTGAACCCCATTTATAAAGCTTCTCTTCACAAATGGCGTAGATAATTATCACACCAAAGCAAGGCAACAAAGGTCCCGCTAATGCATTTCAGGAGAGCCGACTTCTGAGAAGCCCGCATACTCCCACATCCAAGCCTGATCAACAGAAAAAGCTGAAAAGGTTGAGAATTTCATGACACTCAAACAGGCATGCTCCTCGGAATACCAAGGAGCGCAAGGTGCGTTCAAAGATTCGATGATTCAC
+
DDDCDFFFCFCFGGGGGGGGGGGHHHHHHHHHHHHGHHHHHHHGGGEFGHHHHHHHHGHHHHHHGHHHHHHHHGHHHHHHHHHHHHHHHHHGHGHBGGHHHHHHHHGHHHHHHHGGGHHHGHHHHHHHHHHHHHHHHHHHHHGHGGGGGHHHHHHHHHHHHHHHHGHHHHGHHHHHHHGHHHHHGGHHGHHHHHHHHHHHHGHGHHHGGHHGGHHGHGGGGGHGHGGGHGGHHGHGGGHHHBBHHGHHHGGHHHHHHHHHHHHHHGHHHHHHHHHHHHHGHHHGDGFHHHHHFGHHHEHGGGGCHHHHHHHHHHGGGGGGGGGHGFCGHGGGGGGG?GGBFFFFFFBBBBB
@M02197:105:000000000-AN6RF:1:1102:19431:9371 1:N:0:1
CATCTGGGCAATTTCTCCGCTTATTGATATGCTTAAGTTCAGCGGGTAGTCCTACCTGATTTGAGGTCAAACGTCAATAAGGAAGACGCTAATAAAAGCGTCGACGCGTTAGAGGCACGGGACCTTCATTCATGCACTTCAGCTAACGGCGATCATTATCACGCCGAAGGCCTTGTCATGCGAAGTCGAAAGTCGACCGCAAGCCGATGCATTTCAGGAGAGCCCGAGTCCTGGACGAATCCAAGTCTCCGGCAGCCCCCACCATCCAAACGCCCTCTCGAAGCAAATCGAGAGAGGTTGAGAATTTCATGGCACTCAAACAGGCATGCTCTACGGATTGCCATAGAGCGCAAGGTGCGTTCAAAGATTCGATGATTCAC
+
ABBBAFFFBFAFGGGGGGGGGGGHHHFHHHHGHHHHHHHHHHHGFGEEFDHHHHHHHHGHHHHGGHHHHDBFGHHGGHHHFHHHHHHGGGGGHHHHHHGGGGGGGCGGFGGGHHGGGHGGCDFDGHHGHFHFHHFGHHHHHHHHFDGDACGCGGGHHHHHHHGFFGGGGGGGGGGGGGGGGGDGGEFGGEFF@FFEGGFFFGGEFHFHFFFFFFHGHHHHGGEFFFFFFHGGFFFFHHHFHFFHGGFCGGHGGGGGD?GFFGHHHGGGGEGGEEFGBFEGEHFGGHE@GHHHHHFFHFHHFFHGF@EHFFFHFGFHFHHGE5HFFGGFBF1GEEFHHGGFFGGHFGCCFFD4HEGGGHGGFFGGGGGGFFFFFFFA@BBB
@M02197:105:000000000-AN6RF:1:1102:15717:9371 1:N:0:1
CATCTGGGCAATTCCTCCGCTTATTGATATGCTTAAGTTCAGCGGGTATCCCTACCTGATCCGAGGTCAACCACTGTTGTTTGGACTAAATGGGGGGTCCAGTGGCTCAGAATATGACTTGGATAAGACTAGTATAGCATTTTAAAACACTCCTGGAATCTATTACCATGGTCCACTTTTCTGGCCTATTCATTTCAGCAGAGTAAGACAAAGTAGTGTTAGTACTATCCACTTCTACCAATACCACATGATATGTGAGTCGGTTTTTAGTGACGCTCGAACAGGCATGCCCTAAGGAATACCAAAGGGCGCAATGTGCGTTCAAAGATTCGATGACTCAC
+
CBCCCFFFCFDFGGGGGGGGGGGHHHHHHHHHHHHHHHHHHHHGGGGGHHHHHHHHHHHHHHHGGGGHHHHHGGHHHHHHHHHGHHHHFHHHHHGGGGGHHHHHHGHHHHHHHHHHHHHHHHHHHHHHHHHHHGHHHHHGHHHHHGGHGGGHGHHGHHHHGHHHHGHHHHHHHHGGHHGHHHHGHHHFFGHHHHHHHHHHHHHGHHHHGHHHHGHHHHFGHHHGHGHHHGFHHHGHHGHHHFHHHHHHHHHGHHHHGGGGGGEGFHHFHGGGGGGHHGHHHFFHHHHGHHHGHHHGHHHHHHHHHGGGGEGBHHGGGGHGGGGGGGCGGBFFFFFFABAAA
@M02197:105:000000000-AN6RF:1:1102:15543:9379 1:N:0:1
CATCTGGGCAATTCCTCCGCTTATTGATATGCTTAAGTTCAGCGGGTAGTCCTACCTGATTTGAGGTCAAATTGTCAGAAGCTGTCTCAAAAGAGACCCTTTAGAAGCTGAACCCCATTTATAAAGCTGCTCTTCACAAATGGCGTAGATAATTATCACACCAAAGCAGGGCAACAAAGGTCCCGCTAATGCATTTCAGGAGAGCCGACTTCTGAGAAGCCCGCATACTCCCACATCCAAGCCTGATCAACAGAAAAAGCTGAAAAGGTTGAGAATTTCATGACACTCAAACAGGCATGCTCCTCGGAATACCAAGGAGCGCAAGGTGCGTTCAAAGATTCGATGATTCAC
+
CBBCCFFFDFCFGGGGGGGGGGGHHHHHHHHHHHHGHHGHGHHGGCGGGHHHHHHHHHHHHHHHGHHHHHHHHHHHHEGHHHHHHGHHFHHGEAHHHGGHHHGHHHHHHHHHHHGGGHHHHHGHGHGHHHHHHHHHHHHHHHHHGGGFGHGGHHHHHHHHHHHHHHHHHHHGHHHGFGHHGHHHGHGGGHHHHHHHHHHHHGGGGHHHGGGHHGHHHGGGGGHGHGGGHGGHHHHHGGHHFHFHHHHHHHHHGHHHGBGHHHFHHHHFHEHHHGGB5FHHHHHEEGGHHHFHEGFHHHFE??GGGGF5F5AHFHHGGGCGHCHHGGGEFGGGCGGGGGGFFFFFFFBB?A?
@M02197:105:000000000-AN6RF:1:1102:14122:9486 1:N:0:1
CATCTGGGCAATTCCTCCGCTTATTGATATGCTTAAGTTCAGCGGGTAGTCCTACCTGATTTGAGATCAAACGTTCAAAGGCTGTCCTCGAGGGACGTTTATGAGCCCCAGCGAACCCCCATCGCTGAAGGTTACCTGGTGAAAAACCACAAGCGTAGATAGTTATCACACCCGTGACGCCACCAAACACTGGCAAGCTGATCCGTTTGAGAGGAGCCGACCGTAGGCCGGCAAGACCCCCAAAGTCCAAGCTCATCACGGCGAACCGTGAGAGTTGAGGTTTTCATGATACTCAAACAGGCATGCCCTTCGGAATAGCCAAAGGGCGCAAGGTGCGTTCAAAGATTCGATG
+
CCCCCFFFCFDFGGGGGGGGGGGHHHGHHHHHHHHHHHHHHHHGGGGGGHHHHHHHHHHHHHHHGGHHHHHHGHHHHHHFHHHHHHHHHGGGGGGGGGGGHHHHHHHGGGGHGGGGGGGGGHHGGHGGGHHHHHHHHHHHHHGHHHGGHGFFHHGFGGGHHHHHHHHHHHHGGGGGGGGGGGGHGGGGGGGHGGGGHHHGGGGGHHHGHGHHGGGGGFFFFGHFGGGGGHHHHGGGGGGGHHHHHHGFHHHHGHHEGGGGGGGGEGHHGHHHHHGHHHGHHHHGHHHHHFGFGGHHHHHHHHHEFCFF2GHHHHFHGFCFHGGEGGGHHHGGGGGGGGGGFFFBFBFCCCCC
@M02197:105:000000000-AN6RF:1:1102:16186:9516 1:N:0:1
CATCTGGGCAATTCCTCCGCTTATTGATATGCTTAAGTTCAGCGGGTAGTCCTACCTGATTTGAGGTCAAAAATAGATGGGTTCGTTTGTCCGAAGGGCGATTATAAGCGGAACACCTTTGACCCACACACAGCGCAACAGGATTATCATGCTGAAGGGAAAAAAGGTGCGTTCTTCCGCTGATGCATTTAAAGAGGAGCCGACCTTCGCCAGCACGCTCCAAGTCCAAGCCCCAAGCCGAAACAAATCGGTGGGGTTAATGATTTAATGACACTCAAACAGGCATGCTCCTCGGAATACCAAGGAGCGCAAGGTGCGTTCAAAGATTCGATGATTCAC
+
CCCCBFFFCFCFGGGGGGGGGGGHHHHHHHHHHHHHHHHHHHHGGGGGGHHHHHHHHHHHHHHHGHHHHHHHHHHHFHHGHHGHGGHGGHHHGGGGGGGGGGHGHHHHHGGGGGHHGHHHHHHHHHGGGGGGHHGGGGGHHHHHHHHHHHHHHHGHHHGHHGHHGGGHHHGHHGGGGGHHGGHGHGHHHHHHHHHGGGGGGHHGGGFGGFFGGGGGFHFHHHHHHGGHGGGHGGGGGG?HHHHHGFEEEGGGGHHHHFHHHHHGHHHHGHHFAGGHHFGFBHHEGHEGFGGGHGHHGHHHHHHGGGGGGHHHGGGGHGGGGGGGGGGFFFFFFF3BAAA
@M02197:105:000000000-AN6RF:1:1102:19006:9571 1:N:0:1
CATCTGGGCAATTCCTCCGCTTATTGATATGCTTAAGTTCAGCGGGTAGTCCTACCTGATTTGAGATCAAACGTTCAAAGGCTGTCCTCGAGGGACGTTTATGAGCCCCAGCGGACCCCCATCGCTGAAGGTTACCTGGTGAAAAACCACAAGCGTAGATAGTTATCACACCCGTGACGCCACCAAACACTGGCAAGCTGATCCGTTTGAGAGGAGCCGACCGTAGGCCGGCAAGACCCCCAAAGTCCAAGCTCATCACGGCGAACCGTGAGAGTTGAGGTTTTCATGATACTCAAACAGGCATGCCCTTCGGAATAGCCGAAGGGTGCAAGGTGCGTTCAAAGATTCGATGATTCAC
+
BBBBBFFFBFBFGGGGGGGGGGGHHGHHHHHGHHBEHHHHHHHGGGGGGHGHHHHHHHHHHHHHGGHHHFHHGHHHHHEHHHHHHHHHHGGGGGGGGGGHHHHHHHHGGGGGGGGGGGGGGHHGGGGGGHHHHHHHHHHGHHHHHHGGHGHHHHGGGGGHHHHHGHHHHHHGGGGGGGGGGGGGGCGGGGGGGGGHGGGGGGGGGGGFGFFFFDFFFFFGFGHFGFBFGFGFFGDGC</GEFHFGB?BFDF344G/?EGGGGEEFGHG@FGGF?3EHHEHHG@FHGBHGFHGGHHFHBGBGFE1FA1E2EBFF5B2A2B2FCCA33A454HE?CEAGGBG5FGEECBFFFBFFAAAAA
@M02197:105:000000000-AN6RF:1:1102:23930:9689 1:N:0:1
CATCTGGGCAATTCCTCCGCTTATTGATATGCTTAAGTTCAGCGGGTAGTCCTACCTGATTTGAGGTCAAATTGTCAGAAGCTGTCTCAAAAGAGACCCTTTAGAAGCTGAACCCCATTTATAAAGCTGCTCTTCACGAATGGCGTAGATAATTATCACACCAAAGCAAGGCAACAAAGGTCCCGCTAATGCATTTCAGGAGAGCCGACCTCTGAGAAGCCCGCATACTCCCACATCCAAGCCTGATCAACAGAAAAAGCTGAAAAGGTTGAGAGTTTCATGACACTCAAACAGGCATGCTCCTCGGAATACCAAGGAGCGCAAGGTGCGTTCAAAGATTCGATGACTCAC
+
BAABBFFBAFBFGGGGGGGGCGGHHHHGHGHHHHHHHHHHFFGEGGGGFHHHHHGHHHHHHHHHGHHHHHHHHHHHHHHEFHHHHHHHHHHHHGHHHGHHHHHHHHHHHHHHHHGGGHHHHHHHHHHGHGHHHHHGHHGGHGGHGGGGGHHHHHHHGHGGHHHHHHHHFGGGHHHHHHHHHHHGHGGHGHHHHHHHHHHHHGHGHGHHGHGHGHHHHGGGGGGHHGGGGGHGHHHFGGHHHHHGFHGHFHHHFHHHHFEHHHHHHHFHGHHHFHFBHHHGHGHHHGHHHHHHHFFGHHHGFEGEFFFHHGFGHGHEGGGGHHHFGGGGFGGGGGGFGGGFFFFFFF?BBBB
@M02197:105:000000000-AN6RF:1:1102:20765:9786 1:N:0:1
CATCTGGGCAATTCCCGCTTATTGATATGCTTAAGTTCAGCGGGTATCCCTACCTGATCCGAGGTCAACCATAGAAAAATTGGGGTTGCTGGCCAGTAACCTTCAGGGACCTATAGCGAGAAATGTACTACGCTCAGGACCTAAAGGCACCGCCACTGTTTTTAAGGCCTGCCGTTGCCGGCAGGGCCCAATACCAAGCAGAGCTTGAGGGTTGAAATGACGCTCGAACAGGCATGCCCCCCGGAATACCAAGGGGCGCAATGTGCGTTCAAAGATTCGATGATTCAC
+
CCCDDFFFCFCFGGGGGGGGGGHHHHHHHHHHHHHHHHHHHGGGGGHHHHHHHH;;<HH;HGGGG;HHH<G<H;HHHHHH<HHHGGGEHHHGG::HHH<HHH<H;HHHGGGHHH;H:GGGGGHHHHHHH<H:GGGGHHHHH'HHHHHH<HGGGGGGHHHHHHGHHHGHHHGHHGGGGGHGGGHGHHGHHHHHGGHGGHHHHHHFHHHHGHHHFHHHHGGGGGGHGGHHHFHHHHGGGGGGGHHHHHHHHGHHGGGGGHHGHGGGGHGGGGGGGGGGFFFFFFFBBBAA
@M02197:105:000000000-AN6RF:1:1102:24799:9787 1:N:0:1
CATCTGGGCAATTCCTCGCTTATTGATATGCTTAAGTTCAGCGGGTATCCCTACCTGATCCGAGGTCAACCATAGAAAAATTGGGGTTGCTGGCCAGTAACCTTCAGGGACCTATAGCGAGAAATGTACTACGCTCAGGACCTAAAGGCACCGCCACTGTTTTTAAGGCCTGCCGTTGCCGGCAGGGCCCAATACCAAGCAGAGCTTGAGGGTTGAAATGACGCTCGAACAGGCATGCCCCCCGGAATACCAAGGGGCGCAATGTGCGTTCAAAGATTCGATGACTCAC
+
CCCCCFBFBFCFGGGGGGGGGGGHHHHHHHHHHHHHHHHHHHGGGGGHHHHHGHH;HH<HHH9G9;;H;HHG<H<HHHHHH;HGH9G:GHHHHGHHHHH;HHHH;<HHH:GGHH:HH:GG9GGHH:HHHHHHGGGG:HHHHH:HHHHHHHHGGGGGGHHHHHHGHHHHHHHGHHGGGGGHGGGHGGGGHHHGHHGHHHHHHHHHHHHHHGHHHHHHHHGGGFGHHGGHHHHHGHHGGGGGFGGHHHHHHGHHHGGGGGHHHHGGGGGGGGGGGGGGGFFFFFFFCCCCC
@M02197:105:000000000-AN6RF:1:1102:7513:9756 1:N:0:1
CATCTGGGCAATTCCTCCGCTTATTGATATGCCTAAGTTCAGCGGGTATCCCTACCTGATCCGAGGTCAACCACTGTTGTTTGGACTAAATGGGGGGTCCAGTGGCTCAGAATATGACTTGGATAAGACTAGTATAGCATTTTAAAACACTCCTGGAATCTATTACCATGGTCCACTTTTCTGGCCTATTCATTTCAGCAGAGTAAGACAAAGTAGTGTTAGTACTATCCACTTCTACCAATACCACATGATATGTGAGTCGGTTTTTAGTGACGCTCGAACGGGCATGCCCTAAGGAATACCAAAGGGCGCAATGTGCGTTCAAAGATTCGATGATTCAC
+
CCCCCFFFCFCFGGGGGGGGGGGHHHHHHHHHHHGHHHHHHHHGGGGGHHHHHHHHHHHHHHHCGGGGHHHHGGHHHHHHHHHGHHHHHHHHHHGGGGGHHHGHHGGHHHHHHHHHHHHHHHHHHHHHHGHGHHGHHGGHHHHHGGGHHGGHHHGGGGGHHHGHGHHGGHGHHHGGHGHHHFHGFGHFFGHHFHHHHHHHHHHHHHHHHHHHHGGFHFHFHHHHFGHFHHHHHGHFFFFGGBGHFHHHHHHFHHHHGFGGGGGG3GBHHGGGGFGHHGHHEDHHHHHGGHHHHHHHHHHHHGHHGGGGGGHHHHGGGGHGGGGGGFAFEFFFFFFFBBBAB
@M02197:105:000000000-AN6RF:1:1102:22640:9827 1:N:0:1
CATCTGGGCAATTCCTCCGCTTATTGATATGCTTAAGTTCAGCGGGTAGTCCTACCTGATTTGAGATCGAACGTTCGAAAAGCTGTCTTCACCAAGGAAAGACGTTTATAAGCTCCAGCGAACCTCCGTCACCGAAGGTTACCTGGCAGGCAACCACAAGCGTAAATAGTTATCACACCCGTGACGCCACCAAACACTGGCAGGCTAATTCATTTGAGAGGAGCCGGCTGTGTGCCAGCAAGCCCCCAAGTCCAAGCTCTTCATGGCAAACCACAAGAGTTGAGGTGTTCATGATACTCAAACAGGCATGCCCCTCGGAATAGCCAAGGGGCGCAAGGTGCGTTCAAAGATTCGATGATTCAC
+
CCCCCFBFBFBFGGGGGGGGGGGHGHHHHHHHHHHHFHHHHHHGGGGGGHHHHHHHHHHHHHHHGHHHHGHHGHHHGHHGGHHHHHHHHHHHHHHHGGHHHHHGGGHHHHHHHHHHHHHGGGGGHHHGHHGGHGGGGGHHHHHHHHHHGGGHGHHGGHFHHGGGGGHGHHHHHHHHHHGGGGGGGHGGHGHHHHHHHHHHHHHHHHHHHGHHHFHHHHHGGGGFGHHHGHHHHGHHHHGHGGGGHHHHHFGGHHHHHHHHFHHGHHGHGHGHHHHHHHHHHHHGHHHHFHHHHGHHGHHHHHFHHHHFGGGGGGGHHGGHGGHHHHHGGGGGHHHHGGGGHGGGGGGCGGCFFFFFFF?BAAA
@M02197:105:000000000-AN6RF:1:1102:3209:9830 1:N:0:1
CATCTGGGCAATTCCTCCGCTTATTGATATGCTTAAGTTCAGCGGGTAGTCCTACCTGATTTGAGATCAAACGTTCAAAGGCCGTCCTCTAGGGACGTTTATGAGCCCCAGCGAACCCCCATCGCTGAAGGTTACCTGGTGAAAAACCACAAGCGTAGATAGTTATCACACCCGTGACGCCACCAAACACTGGCAAGCTGATCCGTTTGAGAGGAGCCGACCGCAGGGCCGGCAAGACCCCCAAAGTCCAAGCTCATCACGGCGAACCCTGAGAGTTGAGGTTTTCATGATACTCAAACAGGCATGCCCTTCGGAATAGCCAAAGGGCGCAAGGTGCGTTCAAAGATTCGATGATTCAC
+
BBBBBFFFBFBBGGGBGGGGGGGHFFHHHFGGGHHHFGBGGFHGCGFEFHHHHHHHGGFHHHHHAEGHHHHHGHBFHGHHHHGFGGGGHHHHFHHGGEGHHHFHHHHGGGGHGGGGGGGGGHHGGHGGHHFHGHHHHH9FGHFHFHGGHGHHHHGDDDEHHGHHHH8HHHHGGCEDFGGGGGGGGCFGGFGHHFGFEFGFFGGGHGFGHHGHGGGGFFFGFFFHGFFFFFFFFFGC</</FHGFFEFGHCFDFBBGAEGGGE/C1F?3@3EFFEHFHC3FFDFFE5HHF5FHFBFHFG3FGB1F11B1E1EAEDD3FBHGEB32EA?EF5GBEEE2EGGF5DCGGEFC4DFFFFAA3>A
@M02197:105:000000000-AN6RF:1:1102:26357:10025 1:N:0:1
CATCTGGGCAATTCCTCCGCTTATTGATATGCTTAAGTTCAGCGGGTAGTCCTACCTGATTTGAGATCAAACGTTCAAAGGCTGTCCTCGAGGGACGTTTATGAGCCCCAGCGAACCCCCATCGCTGAAGGTTACCTGGTGAAAAACCACAAGCGTAGATAGTTATCACACCCGTGACGCCACCAAACACTGGCAAGCTGATCCGTTTGAGAGGAGCCGACCGTAGGCCGGCAAGACCCCCAAAGTCCAAGCTCATCACGGCGAACCGTGAGAGTTGAGGTTTTCATGATACTCAAACAGGCATGCCCTTCGGAATAGCCAAAGGGCGCAAGGTGCGTTCAAAGATTCGATGATTCAC
+
3AAB3@FBACAFGGGGGGGGGGGHHGHHHHHHHGHHCAFHHHHGGGGGG3GHFBGHHHHHFHHFFGHHHEDHEFCGG555?FGA13BFFFEEG/EEEE/GFHFFEBGAE<E0EE@DGFD@@0;BDHFBGGB<?GHDHHF1FDE?GGFFFFGF@EFFFCFD0GDFHHHBDGH.CD9.:CA?B?EFAGGEFFBHECFGFCBCCBGGEHGDAB<ACCGC@CEF?GHFACDFFFFBBFCGCCAGBHFGCGCHHFFF>DFFE/EEE/FEF?GBDGBGEF1CFEFGBFDGDD2GFEF/F01F1BFGF0GA//A///HGG2FBFFFAF0EEEA?FGFBA000HGDF3DFGEFGFFFBFFFAAAAA
@M02197:105:000000000-AN6RF:1:1102:4214:10080 1:N:0:1
CATCTGGGCAATTCCTCCGCTTATTGATATGCTTAAGTTCAGCGGGTAGTCCTACCTGATTTGAGATCGAACGTTCAAAAAGCTGTCTTCACCAAGGAAAGACGTTTATAAGCTCCAGCGAACCTCCGTCACCGAAGGTTACCTGGCAGTCAACCACAAGCGTAAATAGTTATCACACCCGTGACGCCACCAAACACTGGCAGGCTAATTCATTTGAGAGGAGCCGGCTGTGTTCCAGCAAGCCCCCAAGTCCAAGCTCTTCATGGCAAACCACAAGAGTTGAGGTGTTCATGATACTCAAACAGTCATGCCCCTCGGAATAGCCAAGGGGCGCAAGGTGCGTTCAAAGATTCGATGATTCAC
+
A1AAAFB1>F1FGDEGGGGFEG?GFBGFFHFHHGHCHHHGGGHGGGEEGFHHHGFGHGHHHHHFAFFFHGHEE>GHEGGBCEADGB1E2BGG1GCG/F0FE00E>EGHHGH2GEFHHEBE<ECCCCGCFFGGEFFGGGFDFFFGGHEBC#AGCEHEFH<FGGGCECDHHDGBDDDGHHCC69CE.GGGHFC:EGA?F0CBFFC?GHGGGGB0CFFHFAEF?@?C?GF@?0/9<4BGGCDC@CGGHGD?333/B3300B3333EHGF/GFB1@3BF@@B13FGF1B@B3G@4@D55GGHFG@DD@@3FF0A0EAA1BEF5DB3B3HFAEGEGCHFGFGGE?EBFGGGGF2GFCFFBFFFA??A3
@M02197:105:000000000-AN6RF:1:1102:9059:10095 1:N:0:1
CATCTGGGCAATTCCTCCGCTTATTGATATGCTTAAGTTCAGCGGGTATCCCTACCTGATCCGAGGTCAACCATAGAAAAATTGGGGTTGCTGGCCAGTAACCTTCAGGGACCTATAGCGAGAAATGTACTACGCTCAGGACCTAAAGGCACCGCCACTGTTTTTAAGGCCTGCCGTTGCCGGCAGGGCCCAATACCAAGCAGAGCTTGAGGGTTGAAATGACGCTCGAACAGGCATGCCCCCCGGAATACCAAGGGGCGCAATGTGCGTTCAAAGATTCGATGACTCAC
+
BBBCCFFFBFBFGGGGGGGGGGGHHHGHHHHHHHGHHHHHHHHGGGGGHHHHHHHHH;-HH0HGGGG;HHHHG<H<HHHHGH;HHH9GGGHHHHGHHH:G;H:HHHHHHH:GGHHH;H:GGGGGH9HDHHH<HGGGGGH<;HH:HHHH;HHHGGGGGGHGHHHHGHHGFHHHGGHGGGGGHGGGHGHGGHHHGHGGHGHGHHGGGFFHHHGHHHFHGHHFGGGGHGGHHHHHHHHHGGGGGGGHHGHHGHHHGCAEGGGHHHGGGGFCGGGGGGGGGGFFFFFFFBAA>B
@M02197:105:000000000-AN6RF:1:1102:28488:10118 1:N:0:1
CATCTGGGCAATTCCTCCGCTTATTGATATGCTTAAGTTCAGCGGGTATCCCTACCTGATCCGAGGTCAACCATAGAAAAATTGGGGTTGCTGGCCAGTAACCTTCAGGGACCTATAGCGAGAAATGTACTACGCTCAGGACCTAAAGGCACCGCCACTGTTTTTAAGGCCTGCCGTTGCCGGCAGGGCCCAATACCAAGCAGAGCTTGAGGGTTGAAATGACGCTCGAACAGGCATGCCCCCCGGAATACCAAGGGGCGCAATGTGCGTTCAAAGATTCGATGATTCAC
+
BBBBBFFFAFBFGGGGGGG?FGGHHHHHGHHHHHGHHHHHHHGGGGGGHGHHHHHHG<<FHHGGGGGHHHH:G:HHGGHHHHHHHH;EEGH0HHGHH.HH<HHH;HHGHHGGGHH:HH:;G9GGGHHH<HH<HGGGGGFHHHGHHHHGHHHHGGGGGGHHHHHHGGGHHHHHGHGGGGGGHGGGHGFGGHHHHGGGHHHHHHHHEGHHHHGHHHHHHHHGFGFGHHGGHHHHHFHHGCCGGGGHHHHHHGHHHHEEEFGHHHFGGGGHGGGFGFCGFGFFDFFFFBAA3A
@M02197:105:000000000-AN6RF:1:1102:27958:10040 1:N:0:1
CATCTGGGCAATTCCTCCGCTTATTGATATGCTTAAGTTCAGCGGGTAGTCCTACCTGATTTGAGATCAAACGTTCAAAGGCTGTCCTCGAGGGACGTTTATGAGCCCCAGCGAACCCCCATCGCTGAAGGTTACCTGGTGAAAAACCACAAGCGTAGATAGTTATCACACCCGTGACGCCACCAAACACTGGCAAGCTGATCCGTTTGAGAGGAGCCGACCGCAGGGCCGGCAAGACCCCCAAAGTCCAAGCTCATCACGGCGAACCGTGAGAGTTGAGGTTTTCATGATACTCAAACAGGCATGCCCCTCGGAATAGCCAAAGGGCGCAAGGTGCGTTCAAAGATTCGATGATTCAC
+
BBBBBFFFBFAFGGGGGGGGGGFHHF5FGHFHHHHHGHHHGHHGGGFFAGHHHHHHHFHHHGHHGHHHEGHHFFGHHHHHGGHHGHHFHG1EEFGGGFGHHHHHHHGGGGGHGGCGGGGGGFHGGGGGHGHHHHHHHHHHHGHFGHFGHEHHHHGGGGGHFHDGHHHHHHHGGGDDCFCFGGAFFGGGGGFGBFGFGGGGGGGGGEGHHHHGBDFCGFFFFGECFF@CDCHFHHGA/CGGHFHBHHBGGHFFCBHEGECGFE?FF1GGHHHHHHHHHHHEFG3FFHHHFFHG15HGGFBHHBFFEEEACEEFAD5HGFBBHHFEEEEACDBFEGGGGGGFG5GD?GFBFFFFFF?AA>A
@M02197:105:000000000-AN6RF:1:1102:10566:10214 1:N:0:1
CATCTGGGCAATTCCTCCGCTTATTGATATGCTTAAGTTCAGCGGGTAGTCCTACCTGATTTGAGATCAAACGTTCAAAAAGCTGTCTTCACCAAGGAAAGACGTTTATAAGCTCCAGCGAACCTCCGTCACCGAAGGTTACCTGGCAGGCAACCACAAGCGTAAATAGTTATCACACCCGTGACGCCACCAAACACTGGCAGGCTAATTCATTTGAGAGGAGCCGGCTGTGTGCCAGCAAGCCCCCAAGTCCAAGCTCTTCATGGCAAACCACAAGAGTTGAGGTGTTCATGATACTCAAACAGGCATGCCCCTCGGAATAGCCAAGGGGCGCAAGGTGCGTTCAAAGATTCGATGATTCAC
+
CCCCCFFFBFCFGGGGGGGGGGGHHHHHHHHHHHGHGHHHHHHGGGGGGHHHHHHHHHHHHHHGGHHHHHHHGHHHHHHHHFHHHHHHHHHHHHHHGGHHHHHGGGHHHHHHHHHHHHHGGGGGHHHGHHGGHGGGGGHHHHHHHHGHGGGHHHHGGHGHHGGGGGHGHFGHHHHHHHGGGGGGGHGGGGHHHHGGHGHHHHHHHHGHHHGHHHHHHHGGGGGGGHGGGHHHGGHHHHGHGGGGGHHHHHHGHHHHGBHHHHHHHFGHEHGHHHHHHHHHEHHGHFHFHHGHHFFHGHHHHHHHHHEHGGEGGCGHHHFFGHHHHHGGGGGGGFHHGGGGHGGGGFGGGGGFFFFFFFBBBBB
@M02197:105:000000000-AN6RF:1:1102:23369:10255 1:N:0:1
CATCTGGGCAATTCCCCGCTTATTGATATGCTTAAGTTCAGCGGGTAGTCCTACCTGATTTGAGGTCAAATTGTCAGAAGCTGTCTCAAAAGAGACCCTTTAGAAGCTGAACCCCATTTATAAAGCTGCTCTTCACAAATGGCGTAGATAATTATCACACCAAAGCAAGGCAACAAAGGTCCCGCTAATGCATTTCAGGAGAGCCGACTTCTGAGAAGCCCGCATACTCCCACATCCAAGCCTGATCAACAGAAAAAGCTGAAAAGGTTGAGAATTTCATGACACTCAAACAGGCATGCTCCTCGGAATACCAAGGAGCGCAAGGTGCGTTCAAAGATTCGATGACTCAC
+
EDCDEFFFEFDFGGGGGGGGGGHHHHHHHHHHHHHHHHHHGHGGGEGGHHHHHHHGHHHHHHGGHHHHHHHHHHHHHHHHHHHHHHHHHHHHGHHHGHHHHHHHHHHHHHHHHGGGHHHHHHHHHHHHHHHGGHHHHHHHHHHGGGGGHGHHHHHHHHHHHHHHHHHHHGHHHHHHHHHHHGHHGHHHHHHHHHHHHHHHGHGHHGHHHGHHHHHHGGGGGGHHHGGHGHHHFHGGGHHHHHHHGHHHHHHHHHHHHHGGHHHHHHGHHHHHHGFHFHHHHHHHGHHGHHGHHHHHHGGGGGGHGHHHGDHGHHGGGGGHHHHGGGGHGGGGGGDGGGFFFFFBFBBBAB
@M02197:105:000000000-AN6RF:1:1102:5716:10337 1:N:0:1
CATCTGGGCAATTCCTCCGCTTATTGATATGCTTAAGTTCAGCGGGTAGTCCTACCTGATTTGAGGTCAAATTGTCAGAAGCTGTCTCAAAAGAGACCCTTTAGAAGCTGAACCCCATTTATAAAGCTGCTCTTCACAAATGGCGTAGATAGTTATCACACCAAAGCAAGGCAACAAAGGTCCCGCTAATGCATTTCAGGAGAGCCGACTTCTGAGAAGCCCGCATACTCCCACATCCAAGCCTGATCAACAGAAAAAGCTGAAAAGGTTGAGAATTTCATGACACTCAAACAGGCATGCTCCTCGGAATACCAAGGAGCGCAAGGTGCGTTCAAAGATTCGATGATTCAC
+
BBBBBFFFBFBFGGGGGGGGGGEHFEFHHHGHHHHGHGHHHBHFCGGGGFHHHHHHEHHHHHHGGGHHHHHHHHHHHHHHHHHGHHHHHHFHGGHHHGHHHHHHHHHHHHHHHHGGGHHHHHGHHHHHHHHHHHHGHHHGHHHHGGFGGHHHHHHHHHHHHHHHHHHHHHHHHHHHHHHHGHHGHHHGHHHHHHHHHHHHGGHGHGHHGHGGHHHHHGGGGGHGHGGGHGGHHHHHGGHFFGBGHHHGHHHHHHHHHHFHHGHHHHFHHFFHHEHGHHHHHFGGBFGHHHHHHHHHFEF?GCE?HHHGGBGFHFGADGECHFFBEFGGHGGGGGGGGGFFFFBFFFABA>3
@M02197:105:000000000-AN6RF:1:1102:21530:10379 1:N:0:1
CATCTGGGCAATTCCTCCGCTTATTGATATGCTTAGGTTCAGCGGGTAGTCCTACCTGATTTGAGATCAAACGTTCAAAGGCTGTCCTCGAGGGACGTTTATGAGCCCCAGCGAACCCCCATCGCTGAAGGTTACCTGGTGAAAAACCACAAGCGTAGATAGTTATCACACCCGTGACGCCACCAAACACTGGCAAGCTGATCCGTTTGAGAGGAGCCGACCGTAGGCCGGCAAGACCCCCAAAGTCCAAGCTCATCACGGCGAACCGTGAGAGTTGAGGTTTTCATGATACTCAAACAGGCATGCCCTTCGGAATAGCCAAAGGGCGCAAGGTGCGTTCAAAGATTCGATGATTCAC
+
BBCCBFFFBFBFGGGGGGGGGGGHHHHHGHHHHHHHHHHHHHHGGGGGGHHHHHHHHHHGHHHHGHHHHGHHGHHHHHHHGHHGHHHHHGGGGC?A>FGHHHF4BDHGC?EFFG/DGGGG?HGGG:FGBGFGFBGHHHFB<GGFGFED9EGAGEBA:CFGHFFGF0FDGHHGGEED.ECDD?EGGGEEGFFFGGGFGEHFFBGGHGFHHHFFFE.@@AC@FFCGGD?DBFFGACD@CCGHHHHFFHEEHG3F4BGFGGGGCEFGFFCB3GDFHF3GHEDGF55HFFDD5GG1BEHGHHHFHEHGFGGGEGFHGGGBFBGGHHEGEGGHHBHFGGGHGGGGGGGGGGFFFFFFFA?A>A
@M02197:105:000000000-AN6RF:1:1102:25930:10538 1:N:0:1
CATCTGGGCAATTCCTCCGCTTATTGATATGCTTAAGTTCAGCGGGTAGTCCTACCTGATTTGAGGTCAAATTGTCAGAAGCTGTCTCAAAAGAGAACCTCTAGAAGCTGAACCCCATTTATAAAGCTGCTCTTCACAAATGGCATAGATAATTATCACACCAAAGCAAGGCAACAAAGGTCCCGCTAATGCATTTCAGGAGAGCCGACTTCTGAGAAGCCCGCATACTCCCACATCCAAGCCTGATCAACAGAAAAAGCTGAAAAGGTTGAGAATTTCATGACACTCAAACAGGCATGCTCCTCGGAATACCAAGGAGCGCAAGGTGCGTTCAAAGATTCGATGATTCAC
+
CCCCCFFFDFDFGGGGGGGGGGGHHHHHHHHHHHHHHHHHHHHGGGEGGHHHHHHHHHHHHHHHGHHHHHHHHHHHHGHHHHHHHHHHHHHHHGHHHHHHHHHHHHHHHHHHHHGGGHHHHHHHHHHGHHHHHHHHHHGHHHHHHHHHHHHHHHHHHHHHHHHHHHHHHHHHHHHHHHHGHHHHHGHHHHHHHHHHHHHHHGHGHHHHHHHHHHHHHHGGGGHGHHGGHGHHHHHHGGHHHHGHHHHGHHGHHHHHHHHHHHHGHHHHHHHHHHFFGHHHHHHGFGHHHHHHHHHHHGHFGGGGHHHGHHGHHHHGGGGGGHHGGGGCHGGGGGGGGGGFFFBFFFBBBBB
@M02197:105:000000000-AN6RF:1:1102:18134:10625 1:N:0:1
CATCTGGGCAATTCCTCCGCTTATTGATATGCTTAAGTTCAGCGGGTAGTCCTACCTGATTTGAGATCAAACGTTCAAAGGCTGTCCTCGAGGGACGTTTATGAGCCCCAGCGAACCCCCATCGCTGAAGGTTACCTGGTGAAAAACCACAAGCGTAGATAGTTATCACACCCGTGACGCCACCAAACACTGGCAAGCTGATCCGTTTGAGAGGAGCCGACCGCAGGGCCGGCAAGACCCCCAAAGTCCAAGCTCATCACGGCGAACCGTGAGAGTTGAGGTTTTCATGATACTCAAACAGGCATGCCCTTCGGAATAGCCAAAGGGCGCAAGGTGCGTTCAAAGATTCGATGA
+
CCCCBFFFCFCFGGGGGGGGGGGHHHHHHHHHHHHHHHHHHHHGGGGGGGHHHHHHHHHHHHHHGHHHHHHHGHHHHHHHHHHHHHHHHGGGGGGGGGGHHHGHHHHGGGGHGGGGGGGGGHHGGHGGHHHGGGHHHHHHHHHHHHGGHGHHHHGFGGGHHHHHHHHHHHHGGGGGGGGGGGGGGGGGGHHHHHHHHHHGGGGGHHGGHHHGGGGGGGGGGGGHFGGFGFGHHHGGGGGFHHHHHHFGHHHHGEGHGGGGGGGGGFGGHHHHHHHHGHHGHHHHHFGFHHHHEHGHHHHHHHAGGFDAEAGHHHHHHHHGBHHGGGGGHHHCGCGGGGFGGGFFCFFFFBCBBA
@M02197:105:000000000-AN6RF:1:1102:16428:10692 1:N:0:1
CATCTGGGCAATTCCTCCGCTTATTATATGCTTAAGTTCAGCGGGTAGTCTTACTTGATTTGAGATCGAGTTGAACAACACATAAAGTGTCGTAAAATCCTGCATCAGTCAGCAATGAGGACAATTATCCTTTATGTTAGCTGCAGCAATAGTAATAATCCTGTTTGACGAGGACTAAATAGATATGCTTTTAGCCCAGATAAAAGTCCAGCTGCACCTGCATTTCAAGCCGCCCGCCTACCGGTGAAGGTTGTTGGGATAGCTCAAGTCCACCCTCCTTTTGAAAAAACAAGAGGAGGTTGAGGTGTTTACTGATACTCAAACAAGCATGCTCTTCGGAATACCAAAGAGCGCAATATGCGTTCAAAGATTCGATGATTCAC
+
CCCCCFBBBFCFGGGGGGGGGGGHHHHHHHGHHHHHHHHHHHGGGGGGHHHHHHHHGHHHHHHGHHHHGGHGHHHHHHHHGHHHHHHHHHHGFHHHHHHHHHHHHHHHHHHHHHHHHHHHHHHHHHHHHHHHHHHHHHHGGHHGGHHGHHHGFGGHHHHHHHHHHHHHHGGGGGHHHHHHHGHHHHHHHHHHHGHHHHHHHHHHHHHHHHHHHHGHHHHHHHHHHHHHHHGGGGGGGGGGGGHHFHHHGHGGGHGHHHHHHHGHHHHHHGGGGGHHGHGGHFHGGHHHHHHHHHHHHGHHHHHGHHHHGHHHHHHHHGHGHHGHHHHHGHFAGGGGHHHHCHGGHHFHFGGDHFGFGGGGHGGGGGGFCFGBFFBFFFBBBBB
@M02197:105:000000000-AN6RF:1:1102:18268:10766 1:N:0:1
CATCTGGGCAATTCCTCCGCTTATTGATATGCTTACGTTCAGCGGGTAGTCCTACCTGATTTGAGATCAAACGTTCAAAGGCTGTCCTCGAGGGACGTTTATGAGCCCCAGCGAACCCCCATCGCTGAAGGTTACCTGGTGAAAAACCACAAGCGTAGATAGTTATCACACCCGTGACGCCACCAAACACTGGCAAGCTGATCCGTTTGAGAGGAGCCGACCGCAGGGCCGGCAAGACCCCCAAAGTCCAAGCTCATCACGGCGAACCGTGAGAGTTGAGGTTTTCATGATACTCAAACAGGCATGCCCTTCGGAATAGCCAAAGGGCGCAAGGTGCGTTCAAAGATTCGATGATTCAC
+
AAAA3DFFAF>4BGGGGGEGGGGHHFHHFHGGHFHFGHFHHHHGGEEE13DGHHHFFHHHHBHHGAGHHHFFEHFFHHHEBECGH33GDEGGCGGGGFG3EFBGHHF/EGCHC?CG/DECCHGGGFDGGHGGGFGHGHGCFFEFBGG?:EGGBGGAAFFGFHHGHHHHF<GGGGA9EEDGGGE?FECFGGBFBEBFCEEFDFBFFEF<DBGFFDFFFFBBB<?BBBC@D/GD;=CEB?@?B?FFHHFAHF3HFFGGFE@EE/?F11CEHFFEGFHHFGF?FEHGDEF5F5B51HFFBGD5G3E2CFDDGEE3D5D3GHGHHHFEEGGGHGFF2E?GHBGFGFGA2BGBFFFFFFA?3>A
@M02197:105:000000000-AN6RF:1:1102:9804:10933 1:N:0:1
CATCTGGGCAATTCCTCCGCTTATTGATTTGCTTAAGTTCAGCGGGTAGTCCTACCTGATTTGAGGTCAAATTGCCAGAAGCTGTCTCAAAAGAGACCCTTTAGAAGCTGAACCCCATTTATAAAGCTGCTCTTCACAAATGGCGTAGATAATTATCACACCAAAGCAAGGCAACAAAGGTCCCGCTAATGCATTTCAGGAGAGCCGACTTCAGAGAAGCCCGCATACTCCCACATCCAAGCCTGATCAACAGAAAAAGCTGAAAAGGTTGAGAATTTCATGACACTCAAACAGGCATGCTCCTCGGAATACCAAGGAGCGCAAGGTGCGTTCAAAGATTCGATG
+
CDDDDFFFCFCFGGGGGGGGGGGHHHHHHHHHHHHHHHHHHHHGGGGGGHHHHHHHHHHHHHHHGHHHHHHHHHHHHGHHHHHHHHHHHHHHHGHHHGHHHHHGHHHHHHHHHHGGGHHHHHHHHGHHHHHHHHHHHHHHHHGGGGGGHHHHHHHHHHHHHHHHHHHHHHHHHHHHHHHHFHHHGGHGHHHHHHHHHHHHHGHGHHHGGGHHHHHHHGGGGGHHGHGGGGHHHHHHGGGHHHHGHHHHHHHHHHHHHHHGHHHHHHHHHHHHHGFBFHGHHHGDFEHFGHHHHFEHHHHGGGCGHFHHHHFHHHHGGGGGGHF4GCGGGGGFGFFFBFFFBBABB
@M02197:105:000000000-AN6RF:1:1102:3483:10979 1:N:0:1
CATCTGGGCAATTCCTCCGCTTATTGATATGCTTAAGTTCAGCGGGTATCCCTACCTGATCCGAGGTCAAAATGTCAAAGATTGTCCTCGAAAGGACGGTTATAAGCAGGTTCCCATAAGTTTGCTTCAAAGTCAAATGGCGTAGATAATTATCACAACCAAGTGACGGTCCACAAGAGATCCCACTAATGCATTTAAAGGGAGCAGACCATCCACTGAAGGAAGCCAGCAAAGCCCTCACATCCAAGCCTAACTCAAGCCGGTAAAAGCGAGCAAGGTTGATAATTTAATGACACTCAGACAGGCATGCCCTTCGGAATACCAAAGGGCGCAAGGTGCGTTCAAAGATTCGATGATTCAC
+
BBBBBFFFBFBFGFFGGGGCGGGHFHHHHGHHHHHHF5DDGHHGGGGGHGHHFHHHFHHGEHHGGGGHFHHHHGHHHHHGFHHGHHHHHGGHGGGHHGG?FEHHHHHHFGHHHHHEGGHHHHHHGHHHHEHHFHHHHHGHBDGGGGHHHHHHHGHHHHGFFHGGHGHCCEGHHHHHHGEGGHHHGHHHHHHHHHHHHHHHHGHGGHGGGHHGHGHHGHHGGFGHEGGHHHGFGFFHHGDFHHHGGHHHHHGHGHHGCGGGGGHGFGHGGGHGFHHGGHHGHHGHHHFHHHFGGDFGHHHHHHHHHFHFF11ACGFGBHGEEHHHG?GE?EFBF4GGGEHGGGGGBFA4EFFBBFFFBAAAA
@M02197:105:000000000-AN6RF:1:1102:14225:10962 1:N:0:1
CATCTGGGCAATTCCTCCGCTTATTGATATGCTTAAGTTCAGCGGGTAGTCCTACCTGATTTGAGGTCAAATTGTCAGAAGCTGTCTCAAAAGAGACCCTTTAGAAGCTGAACCCCATTTATAAAGCTGCTCTTCACAAATGGCGTAGATAATTATCACACCAAAGCAAGGCAACAAAGGTCCCGCTAATGCATTTCAGGAGAGCCGACTTCTGAGAAGCCCGCATACTCCCACATCCAAGCCTGATCAACAGAAAAAGCTGAAAAGGTTGAGAATTTCATGACACTCAAACAGGCATGCTCCTCGGAATACCAAGGAGCGCAAGGTGCGTTCAAAGATTCGATGATTCAC
+
DDDDDFFFCFCFGGGGGGGGGGGHHHHHHHHHHGHHHHHHHHHGGGGGGHHHHHHHHHHHHHHHGHHHHHHHHHHHHHHHHHHHHHHHHHHHHGHGHGHHHHHHHHHHHHHHHHGGGHHHHHHHHHHHHHHHHHHHHHHHHHHHGGGGGHHHHHHHHHHHHGHHHHHHHHHHHHHHHHHHHHHHGGGHHHHHHHHHHHHHHGHGHHHHHHHHHHHHHGGGGGHGGGGGGGGHHHGFGGHHHHHHHHGHHHHHHHHHHHHFHHHHHHHFEHHGHHHHFHGHHHHGHGHHHHHHHHGHHHHGGGGGFGDHGBGHHHHGGGGGHFHGGGGGHGGGFGGGGFGFFFFFFFBCCBC
@M02197:105:000000000-AN6RF:1:1102:5538:11049 1:N:0:1
CATCTGGGCAATTCCTCCGCTTATTGATATGCTTAAGTTCAGCGGGCAGTCCTACCTGATTTGAGATCAAACGTTCAAAGGCTGTCCTCGAGGGACGTTTATGAGCCCCAGCGAACCCCCATCGCTGAAGGTTACCTGGTGAAAAACCACAAGCGTAGATAGTTATCACACCCGTGACGCCACCAAACACTGGCAAGCTGATCCGTTTGAGAGGAGCCGACCGTAGGCCGGCAAGACCCCCAAAGTCCAAGCTCATCACGGCGAACCGTGAGAGTTGAGGTTTTCATGATACTCAAACAGGCATGCCCTTCGGAATAGCCAAAGGGCGCAAGGTGCGTTCAAATATTCGATGATTCAC
+
CCCCBFFFCFCFGGGGGGGGGGGHGHHHHHGHHHHHFGHHHHHGGGGGGHHHHGHHHHHHHHFHGAHHFHFHGHFHHGHHHHHFHHHHHGFGGGGGGGGHHHHHGHHGGGGHGGGGGGGGGHHGGHGGHHHHHHHHHHHCGHHHHHGGHGHGHHGGFFGHHHHHHHHFHHHGGGEGGGGGGGGGGGGGGGGGGGGFGHHFGGGGFGFHGHHHFDFDGGGHGFHFEGFGGFFFHGCB@@AGGHHHHBGHHGD3HHGAGEGGCEGF1?HFHHGGHFHGHHEF5BHHGHFFGDDF5FHGHGFHHGGEF?1F1GGGHHHHHHFEFF?EE2FGHGHEGGEHGGGGGFGEGECFFFFFFBAAAB
@M02197:105:000000000-AN6RF:1:1102:11145:11156 1:N:0:1
CATCTGGGCAATTCCTCCGCTTATTGATATGCTTAAGTTCAGCGGGTAGTCCTACCTGATTTGAGATCAAACGTTCGAAGGCTGTCCTCGAGGGACGTTTATGAGCCCCAGCGAACCCCCATCGCTGAAGGTTACCTGGTGAAAAACCACAAGCGTAGATAGTTATCACACCCGTGACGCCACCAAACACTGGCAAGCTGATCCGTTTGAGAGGAGCCGACCGCAGGGCCGGCAAGACCCCCAAAGTCCAAGCTCATCACGGCGAACCGTGAGAGTTGAGGTTTTCATGATACTCAAACAGGCATGCCCTTCGGAATAGCCAAAGGGCGCAAGGTGCGTTCAAAGATTCGATGATTCAC
+
CCCCCFFFCFCFGGGGGGGGGGGHHHHHHHHHHHHGHHHHHHHGGGGGGHHGHHHHHHHHHHHHGHHHHHHHGHHHGHHGGHHHHHHHHGGGGGGGGGGHHHHHHHHGGGGHGGGGGGGGGHHGGHGGHHHHHHHHHHGHGHHHHHGFHGHHHHGGGGFHHHHHHHHHHHHGGGGGGGGGGGGGGGGGGGGGGHGGHHHGGGGGGEHHGHHFFFFFFGFFGGHHHGGGFFHHGHHDGFGGHHGGHHHGHHHHHHGHEGFGGGGGGGGHHHHGHHHHHHGGHHHHHHHHHHHHFGGHHHHHHHHHGGGGGGGHHHHHHHHHHHHGGGGGHHHHGFFGGGGGGGGGGGGFFFFFFFA?AAA
@M02197:105:000000000-AN6RF:1:1102:5542:11204 1:N:0:1
CATCTGGGCAATTCCTCCGCTTATTGATATGCTTAAGTTCAGCGGGTAGTCCTACCTGATTTGGGGTCAAATTGTCAGAAGCTGTCTCAAAAGAGACCCTTTAGAAGCTGAACCCCATTTATAAAGCTGCTCTTCACAAATGGCGTAGATAATTATCACACCAAAGCAAGGCAACAAAGGTCCCGCTAATGCATTTCAGGAGAGCCGACTTCTGAGAAGCCCGCATACTCCCACATCCAAGCCTGATCAACAGAAAAAGCTGAAAAGGTTGAGAATTTCATGACACTCAAACAGGCATGCTCCTCGGAATGCCAAGGAGCGCAAGGTGCGTTCAAAGATTCGATGATTCAC
+
BBBBBFFFBBAFFEF5DGCFGGGHBDFHFHF5FHGHFGG5GDBEEEEGGHHGHHHHHHHHHHHBDEGGHGHHHHHHHHHHHHGHHHHHHFHHHGHHHGHHHHHHHFFHHHHHGHEGGHHGHHFHGGGFHFHHHGGFHHHHGDBGFGGGGHHGHHGHHHHHHHHHFHGHHHGGHHHHHHGHGFGHGGGGHGHFHHHHFHHHHGGCGCHHHGGGGGFFHGGCGEBGGGGGGGGGHFHFGGGHGFFHHHHHHHHHHFHGHGF2B2DHGCHFFHGBEGFEGHHHFHF11EHHFGEFHHHGGHHGGGGEF22GFHGGFFG0GGEEFDHHGGECF1FGG3BGEBGBFFFFFF>1AAA
@M02197:105:000000000-AN6RF:1:1102:27613:11244 1:N:0:1
CATCTGGGCAATTCCTCCGCTTATTGATATGCTTAAGTTCAGCGGGTAGTCCTACCTGATTTGAGGTCAAATTGTCAGAAGCCGTCTCAAAAGAGACCCTTTAGAAGCTGAACCCCATTTATAAAGCTGCTCTTCACAAATGGCGTAGATAATTATCACACCAAAGCAAGGCAACAAAGGTCCCGCTAATGCATTTCAGGAGAGCCGACTTCTGAGAAGCCCGCGTACTCCCACATCCAAGCCTGATCAACAGAAAAAGCTGAAAAGGTTGAGAATTTCATGACACTCAAACAGGCATGCTCCTCGGAATACCAAGGAGCGCAAGGTGCGTTCAAAGATTCGATGATTCA
+
CCCCCFFFCFBFGGGGGGGGGGGHHHHHHHHHHHHHHHHHHHHGGGGGGHHFHHHHHGGHGHHGGGFEHHHHHHHHHHHHHHHGGGHHHGHHHGGHHGHHHHHGHHHGHHHHGHGGGHGHHHHHHFFHHHHHHHHHHHHHHGGHGEGGGHHHGHHGHHHHHGHHHHHHHHGEHHHHHHHGHHGGGGGGGHHHHHHHHHHGGGHGHHGGGGGGGGGHHGGGGGGGGGFFFFFFFGFFGGGE3HHHHFHHHHHGHHGFG4GHG@3FF?12HGHHHHFD@5F5GGFBEGGCFGBBFCFFAFGGGEGEFA5FGBFF5FFEEE?AB5CHEEEEAGGFFGGGEBC4FFFFFA>A3A
@M02197:105:000000000-AN6RF:1:1102:23444:11377 1:N:0:1
CATCTGGGCAATTCCTCCGCTTATTGATATGCTTAAGTTCAGCGGGTAGTCCTACCTGATTTGAGGTCAAATTGTCAGAAGCTGTCTCAAAAGAGACCCTTTAGAAGCTGAACCCCATTTATAAAGCTGCTCTTCACAAACGGCGTAGATAATTATCACACCAAAGCAAGGCAACAAAGGTCCCGCTAATGCATTTCAGGAGAGCCGACTTCTGAGAAGCCCGCATACTCCCACATCCAAGCCTGATCAACAGAAAAAGCTGAAAAGGTTGAGAATTTCATGACACTCAAACAGGCATGCTCCTCGGAATACCAAGGAGCGCAAGGTGCGTTCAAAGATTCGATGATTCAC
+
CCCCCFFFBFCFGGGGGGGGGGGHHHHHHHHHHHHHHHHHHHHGGGGGGHHHHHHHHHHHHHHHGHHHHHHHHHHHHHHHHHHHHHHHHHHHHGHHHGHHHHHHHHHHHHHHHHGGGHHHHHHHHHHHHHHHHHHHHHHHHGGGGGGGGHHHHHHHHHHHHHHHHHHHHHHHHHHHHHHHHHHHHGGGGHHHHHHHHHHHHGHGHHHHGHHHHHGHHGGGGGHHGHGFGFHFGHHGGGHFGHHFHFHHHHHHHHHGHHHHHHHHHHHHHHHGHHHHFHHHGHHHHGHHHHHHHHHHHHHGGGGGHHHHHHHHHHHGGGGGHHHHGGGGHGGGGGGGGGGFFFFFFFCCCBB
@M02197:105:000000000-AN6RF:1:1102:13169:11420 1:N:0:1
CATCTGGGCAATTCCTCCGCTTATTGATATGCTTAAGTTCAGCGGGTATTCCTACCTGATTCGAGGTCAACCATTGTAAAGATGGGGGTTTTCCGGCAGGACAACGACCCGGACCCAGAACGAGAGGTAACTACTGCGTTCGGTTTCGGGGCGCCGCCGCCGCTCGCTTTGGGAGGCTGCGGTGCGCAGTCCTCCAACGCCAGGCAGGGCCTGAGGGTTGAAATGACGCTCGAACAGGCATGCCCGCCAGAATGCTGGCGGGCGCAATGTGCGTTCAAAGATTCGATGATTCAC
+
CCDDDFFFCFCFGGGGGGGGGGGHHHHHHHHHHHHHHHHHHHHGGGEGHHHHHHHHHHHHHHGHHGGHHHHHGHHHHHHHHHHHHHGGGGGGHHGGGGGGGHHHHGGGGGGGGGGGGHHHHGGGGGGFGHHHHHHHHGGGGGGGGGHGGGGGGGGGGGGGFGGDGHGHHHGHHFHGFFGGGGGGFGFGGGGHFFGFGGHHHHHHHHGGHGFFHHGHHHFHHHHGGGGGHHFFHHHGHHHHGGGGEBGHHHHHHGGGGGGGGGGGHHHFEEGHGGGGGGGGGGFFFFFFFCCCCC
@M02197:105:000000000-AN6RF:1:1102:19337:11370 1:N:0:1
CATCTGGGCAATTCCTCCGCTTATTGATATGCTTAAGTTCAGCGCGTATTCCTACCTGATCCGAGGTCAACCATAGAAAGTTTCCTTTTGTGAAAGGAGAGGACCGGGTCCCGGGTGCCCTTGTCCGATACGTGCTCGGTGAAAAGCTCAGTGTACCGGGGGAACCACAGGCCGCCGTCATTGTCTTTAGGAGGGGTCGATCGCTCGACCGGCCGTCCAACACCAAGCACAGGGCTTGAGGGGTGATAATGACGCTCGAACAGGCATGCCCTTCGGAATACCAAAGGGCGCAATGTGCGTTCAAAGATTCGATGATTCAC
+
CCCCCFFFCFCFGGGGGGGGGGGHHHHHHHHHHHHHHHHHHHHGGGGGGHHHHHHHHHHHHHHGGGGHHHHHGHHGHHHHHHHHHHHHHHHHHHHHGHHHGGHHHGGGGGHHGGGGFFHHHHHHHHGGGGGGHHHGHGGFGGHHHHHHHHHHHHHHHGGGGGGGGGGGGGGGGGGGHGHGFGHGHHHHHGGGGGGGGGGGGGGGFGGGGGGGGGGHHHGHGHGHHHGEGHHHGGFHFGGEHHHHHHHHHGGGCCHGGHHHHHHHGHGGGGGGGHHFGHHFHHHHGGGGGFGHHGGGGHGGGGGGGGGGFFFFFFFCBBAC
@M02197:105:000000000-AN6RF:1:1102:7188:11449 1:N:0:1
CATCTGGGCAATTCCTCCGCTTATTGATATGCTTAAGTTCAGCGGGTGGTCCTACTCGATTTGAGGTCAAGTTGTCAGTTGTTGTCTGAAGACTGTTGGAAAGCACAGAGCTCCTGATCAGCCACCCTCTTGCGAGGTGCCGGCGAAGATACTTATCACGCCGTACTATGTCCAACCAAGAGTTGCACTAATGCATTTGAGGTGAGCCACAGTAAAGCAGCAACACCCAAGTCCACCGCTCCCGACCCAAAAGATCAGAAGTGTGAGAGTACAATGACACTCAAACGAGCATACCCTTCGGAATGCCAAAGGGTGCAAGGTGCGTTCAAAGATTCGATGATTCAC
+
DCDDDFFFBFCFGGGGFGGGGGGHHGGHHHHHHHHHHHHHHHHGGGCGGGHHHGHHHGHHHGHHGHHHHHGGHGHHHHHHHGHHHGHHHHHHHHHHHHHHHHHHHHHHHHHHHHHHHGHHGHH<HHGHHHHHHGGGGGHHHGGGGGGGGHHHHHHHHHHGHGHFGGHHHHHGHHHHGHHHHHHGHHHHHHHHGHHHHHHHHHCFGHHHHHHGGHHGHGHHHFFFFGGFHHGFFFFGGGE?GGGFGFCHGHHFHHGHHEGFHHHHHFHFFFHFFHHGHHGF5GGGGFHFHHGGAEEEDGHFHHFHGHHHGHDHGBBFHHGFGGHGGGGFGGGGGFFFFFFFAABBB
@M02197:105:000000000-AN6RF:1:1102:25300:11571 1:N:0:1
CATCTGGGCAATTCCTCCGCTTATTGATATGCTCAAGTTCAGCGGGTAGTCCTACCTGATTTGAGGTCAAATTGTCAGAAGCTGTCTCAAAAGAGACCCTTTAGAAGCTGAACCCCATTTATAAAGCTGCTCTTCACAAATGGCGTAGATAATTATCACACCAAAGCAAGGCAACAAAGGTCCCGCTAATGCATTTCAGGAGAGCCGACTTCTGAGAAGCCCGCATACTCCCACATCCAAGCCTGATCAACAGAAAAAGCTGAAAAGGTTGAGAATTTCATGACACTCAAACAGGCATGCTCCTCGGAATACCAAGGAGCGCAAGGTGCGTTCAAAGATTCGATGATTCAC
+
ABBBBFFBBFAFGGGGGGGGGGGHGGHHHHHHHHHGHHGHHHHGGGGGGGHHHHHHHHHHHHHGGGHHFFFHHHFHHHHHHHHHHHHHHHHH3FGFHFGHHHHHGEFHHHHHHHGGGHHHHHHHHHHHHHHGGHHHHHHGGGGHGFFGGHHHHHHHHHHHHGHHHHHHHHHHHHHHHHHCFGGCGGHHHHHHHHGHGHHHHGHGHGHGHHHGHGHHHGGGGGHHGHGGFGHHHGHHGGHHHHFFHGHHHHHHHHHHHHGHHHHHHHHHHHHHHGHFHEHHHHHHHGHHHHHHHHGHHHHGGGGGFHHGHHHHHHFEGGGGHHGHGGGGGCCGGGGGGFGFFFFFFFBBBBB
@M02197:105:000000000-AN6RF:1:1102:4827:11707 1:N:0:1
CATCTGGGCAATTCCTCCGCTTATTGATATGCTTAAGTTCAGCGGGTGGTCCTACTCGATTTGAGGTCAAGTAGTCAGTTGTTGTCTGAAGACAGTTGGAAAGCACAGAGCTCCTGATCAGCCACCCTCTTGCGAGGTGCCGGCGAAGATACTTATCACGCCGTACTATGTCCAACCAAGAGTTGCACTAATGCATTTGAGGTGAGCCACAGTAAAGCAGCAACACCCAAGTCCACCGCTCCCGACCCAAAAGATCAGAAGTGTGAGAGTACAATGACACTCAAACGAGCATACCCTTCGGAACGCCAAAGGGTGCAAGGTTCGTTCAAAGATTCGATGATTCAC
+
CCCCCFFFCFCFGGGGGGGGGGGHHHHHHHHHHHHHHHHHHHHGGGFGGGHHHHHHHGHHHGHHGHHHHGHHHHHHHHHHHHHHHHHHHHHHHHHHHHHHHHHGHHHHHHHHHHHHHHHHGFHHHHGHHHHHHGGGGDHHHGGGGGGGGHHHHHHHHHHGGGHGHGHHHHHHHHHHHGHHHHHGHHHHHHHHGGHHHGHGHHHHHGHHHHHHHHHHGHHHGGGFFHHHGHHGFGFGGGGFGGGHGGGHHHHHHHHHHHHHHHGFGHGHHFFEGHGHHHGFHEEGEFHFGFGGGEGGGEDFEGGGHGHHHGGGFHHGGFEEDCHGGGGGFGGGGFFFFFFFABBA?
@M02197:105:000000000-AN6RF:1:1102:18498:11734 1:N:0:1
CATCTGGGCAATTCCTCCGCTTTGATATGCTTAAGTTCAGCGGGTAGTCCTACCTGATTTGAGATCAAACGTTCAGAGGCTGTCCTCGAGGGACGTTTATGAGCCCCAGCGAACCCCCATCGCTGAAGGTTACCTGGTGAAAAACCACAAGCGTAGATAGTTATCACACCCGTGACGCCACCAAACACTGGCAAGCTGATCCGTTTGAGAGGAGCCGACCGCAGGGCCGGCAAGACCCCCAAAGTCCAAGCTCATCACGGCGAACCGTGAGAGTTGAGGTTTTCATGATACTCAAACAGGCATGCCCTTCGGAATAGCCAAAGGGCGCAAGGTGCGTTCAAAGATTCGATGATTCAC
+
CCCCCFFFDFCFGGGGGGGGGGGHHHHHHGHHHHHHHHHHHGGGGGGHHHHHHHHHHHHHHHGHHHHHHHGHHHHHHHGGHHHHHHHGGGGGGGGGGHHHHHHHHGGGGHGGGGGGGGGHHGGHGGHHHHHHHHHHHHHHGHHHGGHGHHHHGGGGGHHHHHHHHHHHHGGGGGGGGGGGGGGGGGGGGGGHHHHHGGGGGGHHHHHHHHGGGGGGGFGGHHHGGGGGHHHHHGGGGGHHHHGHFGHHHFHFHHGGGGGGGGGGGHHHHHHHHGHHHGHHHGFHHHHHHHGHHHGGHHHHGHGGGGGGGHHHHGGHHHHHGGGFGGHHHHFGEGHGGGGGGGGGGFFFFFFFBBCBB
@M02197:105:000000000-AN6RF:1:1102:4826:11877 1:N:0:1
CATCTGGGCAATTCCTCCGCTTATTGATATGCTTAAGTTCAGTGGGTAGTCCTACCTGATTTGAGGTCAAATTGTCAGAAGCTGTCTCAAAAGAGACCCTTTAGAAGCTGAACCCCATTTATAAAGCTGCTCTTCACAAATGGCGTAGATAATTATCACACCAAAGCAAGGCAACAAAGGTCCCGCTAATGCATTTCAGGAGAGCCGACTTCTGAGAAGCCCGCATACCCCCACATCCAAGCCTGATCAACAGAAAAAGCTGAAAAGGTTGAGAATTGCATGACACTCAAACAGGCATGCTCCTCGGAATACCAAGGAGCGCAAGGTGCGTTCAAAGATTCGATGATTCAC
+
BBBBBFBF@FAFFDGGF4E?EGGHCHHHHHHFHHBDGDGHFDA5BFEAFHHE5EGHADGFFHHGAAG2FEGGFHHHHHHHHEHHHHHHFGHF3FGHHGHGHHHEHHHHHHHHBHGGGGGGGFHFGHHHHHHHHHHHHFFFGGGGGGGDFGHGGHFHFFHGHDHFHEFFFGGGHHHHHHHC@@?GHHGHHHGHHHHHHHGHGEGCHFCDGDGHHGHHHGFCGGGHHDGGGGGGGHHHGGFGF1F2GBBHGGHFGD1GFB1FHHHGBGHHHFHGGBFGB1GDGBFFFGGFFGGFGF1FHHHCCGCGGGBEF1EFHHG0CEGECECBEE0A1C1GG3D3ECFCCFFFFFAAAAA
@M02197:105:000000000-AN6RF:1:1102:15404:11916 1:N:0:1
CATCTGGGCAATTCCTCCGCTTATTGATATGCTTAAGTTCAGCGGGTAGTCCTACCTGATTTGAGATCAAACGTTCAAAGAGCTGTCCTCACCGAGGAGAGACGTTTATGAGCTCCAGCGAACCTCCATCACTGAAGGTTACCTGGTGGAAAACCACAAGCGTAGATAGTTATCACACCTGTGATGCCACCAAACACTGGCAAGCTGATTCATTTGAGAGGAGCCGGCTGTGCACCAGCAAGCCCCCAAGTCCAAGCTCTTCATGGCGAACCACAAGAGTTGAGGTGTTCATGATACTCAAACAGGCATGCCCCTCGGAATAGCCAAGGGGCGCAAGGTGCGTTCAAAGATTCGATGATTCAC
+
CCCCCFFFCFCFGGGGGGGGGGGHHHHHGHHHHHHHHHHHHHHGGGGGGHHHHHHHHHHHHHHHGHHHHHHHGHHGHHHHHHHHHHHHHHHHHGGGGGGHGGHGGGHHHHHHHHHHHHHGGGGGHHHHHHHHHHHHHHHHHHHHHHHHGHHHHHGHGHHHHGGGGGHHHHHHHHHHHHGHHHHHHHHHHHHHHHHHHHHHHHGHHHHHGHHHHHHHHHHGGGGGGHHHHHHHHHFGHHGHGGGGHHHHGHHGHHHHHHHHHHGGGGGHFFGHHHHHHHHHHHHGHHHHHHGHHHHHGGGHHGHHHHHHGGGGGGGGHHHHHHGHHHFGGGGCHFHHGGGGHGGGGGGGGGGFFFFFFFCCCCC
@M02197:105:000000000-AN6RF:1:1102:8831:11937 1:N:0:1
CATCTGGGCAATTCCTCCGCTTATTGATATGCTTAAGTTCAGCGGGTAGTCCTACCTGATTTGAGATCGAACGTTCAAAAAGCTGTCTTCACCAAGGAAAGACGTTTATAAGCTCCAGCGAACCTCCGTCACCGAAGGTTACCTGGCAGGCAACCACAAGCGTAAATAGTTATCACACCCGTGACGCCACCAAACACTGGCAGTCTAATTCATTTGAGAGGAGCCGGCTGTGCACCAGCAAGCCCCCAAGTCCAAGCTCTTCATGGCGAACCACAAGAGTTGAGGTGTTCATGATACTCAAACAGGCATGCCCCTCGGAATAGCCAAGGGGCGCAAGGTGCGTTCAAAGATTCGATGATTCAC
+
CDDDCFFFBFCFGGGGGGGGGGGHHHHHHHHHHHHHHHHHHHHGGGGGGHHHHHHHHHGHHHHHGHHHHGHHGHHHHHHHHGHHHHHHHHHHHHHHGHHHHHHGGGHHHHHHHHHHHHHGGGGGHHHGHHGGHGGGGGHHHHHHHHHHGGGHHHHGGHHHHGGGGHHHHHHHHHHHHHGGGGGGGHGGGGHHHHGGHGHHHHHHHHHHHHGGGHHHHGHGGGGGGHGHHHHHFGHHHHGHGDGGHHHHHHHGHHHHHGHHGHGGGGGHGHGHHHHHHHHHGHHGHHHHHHHHHHHHGHHHGHHHHHHHGGGGGGGGHHGHHHHHHHHGGGGGHHCHGGGGGGGGGGGGGGGFFFFFFFCCCCC
@M02197:105:000000000-AN6RF:1:1102:22196:12003 1:N:0:1
CATCTGGGCAATTCCTCCGCTTATTGATATGCTCAAGTTCAGCGGGTAGTCCTACCTGATTTGAGATCGAACGTTCAAAAAGCTGTCTTCACCAAGGAAAGACGTTTATAAGCTCCAGCGAACCTCCGTCACCGAAGGTTACCTGGCAGGCAACCACAAGCGTAAATAGTTATCACACCCGTGACGCCACCAAACACTGGCAGGCTAATTCATTTGAGAGGAGCCGGCTGTGTGCCAGCAAGCCCCCAAGTCCAAGCTCTTCATGGCAAACCACAAGAGTTGAGGTGTTCATGATACTCAAACAGGCATGCCCCTCGGAATAGCCAAGGGGCGCAAGGTGCGTTCAAAGATTCGATGATTCAC
+
CDDDCFFFCFDFGGGGGGGGGGGHHHHHHHHHHHHHHHHGHHHGGGGGGHHHHHHGHHHHHHHHGHHHHGHHGHHHHHHHHGHHHHHHHHHHHHHHGHHHGHHGFGHHHHHHHHHHHHHGGGGGHHHGHHGGHGGGGGHHHHHHHHHHGGGHHHHGGHHGHGGGGHHHHGGHHHHHHHGGGGGGGHGGHGHHHHHHHHHHHHHHHHHHHHHHHHHHHHHGGGGGGHHHGHGHHGHHHHGHGGGGHHHHHHHGHHHHHHHHHHHHHHGHGHGHHHGHHHHHHHHGHHHHGHHHHHHHGHHHHHHHHHHHCGGGGGEHGFHHHHFHFHHGGGGGHGHHGGGGHGGGGGGGGGGFFFBFFFCBBAA
@M02197:105:000000000-AN6RF:1:1102:2650:12006 1:N:0:1
CATCTGGGCAATTCCTCCGCTTATTGATATGCTTAAGTTCAGCGGGTATCCCTACCTGATCCGAGGTCAACCATAGAAAAATTGGGGTTGCTGGCCAGTAACCTTCAGGGACCTATAGCGAGAAATGTACTACGCTCAGGACCTAAAGGCACCGCCACTGTTTTTAAGGCCTGCCGTTGCCGGCAGGGCCCAATACCAAGCAGAGCTTGAGGGTTGAAATGACGCTCGAACAGGCATGCCCCCCGGAATACCAAGGGGCGCAATGTGCGTTCAAAGATTCGATGATTCAC
+
A?BBBFFF@FAFGGGGBFFGGGFFHFHGFHHHGHHHHHHHHGGGGGGEHGHHHGHGHHH;DEF9CEEB:HBAF9F<FBFFH<;HHG:G::HHF;GHHHHHGGGHG;HHEFGFFHFH;FFEC5CG8HGHHHHHHGG&AGGF<A98FHHB9HHFGGGFGGHHFDDHGHHBGFEHGGHGGGGGHGGGHGEGCBFGGFFFGCFGHHHGGFBFFGFGFFHHHFFGGGGGHFGHGGHGGFGF</?E0FEBAFCHHHFFAGEEA2FHHHHFEEEEFFFFGGGEGGBFFDBDFBBAAA
@M02197:105:000000000-AN6RF:1:1102:14726:12029 1:N:0:1
CATCTGGGCAATTCCTCCGCTTATTGATATGCTTAAGTTCAGCGGGTAGTCCTACCTGATTTGAGATCAAACGTTCAAAGGCTGTCCTCGAGGGACGTTTATGAGCCCCAGCGAACCCCCATCGCTGAAGGTTACCTGGTGAAAAACCACAAGCGTAGATAGTTATCACACCCGTGACGCCACCAAACACTGGCAAGCTGATCCGTTTGAGAGGAGCCGACCGCAGGGCCGGCAAGACCCCCAAAGTCCAAGCTCATCACGGCGAACCGTGAGAGTTGAGGTTTTCATGATACTCAAACAGGCATGCCCTTCGGAATAGCCAAAGGGCGCAAGGTGCGTTCAAAGATTCGATGATTCAC
+
CCCDCFFFDFCFGGGGGGGGGGGHHHHHHHHHHHHHHHHHHHHGGGGGGHHHHHHHHGGHHHHHGHHHGHHHGHHHHHHHHHHHHHHHHGGGGGGGGGGHHHHHGHHGGGGHGGGGGGGGGHHGGHGGGHHHHHHHHHHHHHHHHHGGGGHHHHGGGGGHHHHHHHHHHHHGGGGGGGGGGGGGGGGGGGGGGHHGHGHGGGGGHHHHHHHHGGGGGGGGGGHHHGGGGGHHHHHGGGGGHHHHHHHGHHHGHHHGGGGGGGGGFAGHHEHHHHHHHGHGHGHHGHHHHHHHGHHHHHHHHHHHGGGGGGGHHHHHHHHGHHHGGGGGHHHHGGGGHGGGGGGGGGGFFFFFFFCCCAB
@M02197:105:000000000-AN6RF:1:1102:24419:12056 1:N:0:1
CATCTGGGCAATTCCTCCGCTTATTGATATGCTTAAGTTCAGCGGGTAGTCCTACCTGATTTGAGGTTAAATTGTCAGAAGCTGTCTCAAAAGAGACCCTTTAGAAGCTGAACCCCATTTATAAAGCTGCTCTTCACAAATGGCGTAGATAATTATCACACCAAAGCAAGGCAACAAAGGTCCCGCTAATGCATTTCAGGAGAGCCGACTTCTGAGAAGCCCGCATACTCCCACATCCAAGCCTGATCAACAGAAAAAGCTGAAAAGGTTGAGAATTTCATGACACTCAAACAGGCATGCTCCTCGGAATACCAAGGAGCGCAAGGTGCGTTCAAAGATTCGATGATTCAC
+
CCDDDFFFCFDFGGGGGGGGGGGHHHHHGHHHHHHHHHHHGHHGGGGGGHHHHHHHHHHHHHHHGHHHHHHHHHHHHHHHHGHHHHHHHHHHHGHHHGHHHHHHHHHHHHHHHHGGGHHHHHHHHHGHHHHHHHHGHHHHHHHHGGGGGHHHHHHHHHHHHHHHHHHHHHHHHHHHHHHHHHHHGHHHHHHHHHHHHHHHHGHGGHHHGHHHHHHHHGGGGGGGHHGGHGGHHGHHGGHHHHHHHHFGHHHHHHHHHHHGGHHHHHHGHHHHHFHFGHHHFFGHFGGHHFHHHHHGHHHGGGGGHHHHHHHHHHGEEGGGHFBHGGGGGGGGGGGGGGG4FFFFFFBBBBB
@M02197:105:000000000-AN6RF:1:1102:28975:12466 1:N:0:1
CATCTGGGCAATTCCTCCGCTTATTGATATGCTTAAGTTCAGCGGGTAGTCCTACCTGATCTGAGATCAAACGTTCAAAGGCTGTCCTCGAGGGACGTTTATGAGCCCCAGCGAACCCCCATCGCTGAAGGTTACCTGGTGAAAAACCACAAGCGTAGATAGTTATCACACCCGTGACGCCACCAAACACTGGCAAGCTGATCCGTTTGAGAGGAGCCGACCGTAGGCCGGCAAGACCCCCAACGTCCAAGCTCATCACGGCGAACCGTGAGAGTTGAGGTTTTCATGATACTCAAACAGGCATGCCCTTCGGAATAGCCAAAGGGCGCAAGGTGCGTTCAAAGATGCGATGATTCAC
+
BBBBAFFB4C?FFGGFGFEGCGGHHHFHHHBHHHHHHHHGFGHGGFFGAGHFHHHHGHHHHHHGHEGHGHHHG?GC@GGGHHHHHGHHFG1ECFDEEAFH/GHEFFFFGAEHGGGGFGGC?2GGDHGBFHHFGGHFHHGGFEGGHGFBGGHHHHDCDGEHHHHHHFBDGGFDGBEGGCDGA?GFGGGGGGGGEGHGEGFFFFGCHEGGGHHHGFEFFFAFFCFEEFCBBDBGD<C////AEFE>11/G11EHEF0F/@GE?>?//GGDGFBF2F1GHGEGGG@G1HGFD2FEHGFBEGB1GB0A//EE/AAB22BB1A011F/F?GGHHGGAA0GHGGGGFGGEE11B3FFFB111AA
@M02197:105:000000000-AN6RF:1:1102:8699:12400 1:N:0:1
CATCTGGGCAATTCCTCCGCTTATTGATATGCTTAAGTTCAGCGGGTTGTCCTACCTGATTTGAGATCGAACGTTCAAAAAGCTGTCTTCACCAAGGAAAGACGTTTATAAGCTCCAGCGAACCTCCGTCACCGAAGGTTACCTGGCAGGCAACCACAAGCGTAAATAGTTATCACACCCGTGACGCCACCAAACACTGGCAGGCTAATTCATTTGAGAGGAGCCGGCTGTGTGCCAGCAAGCCCCCAAGTCCAAGCTCTTCATGGCAAGCCACAAGAGTTGAGGTGTTCATGATACTCAAACAGGCATGCCCCTCGGAATAGCCAAGGGGCGCAAGGTGCGTTCAAAGATTCGATGATTCAC
+
CCCDDFFFCFCFGGGGGGGGGGGHHHHHHHHHHHHHHHHHHHHGGGGGGGHHHHHHHHHHHHHHGHHHHGHHGHHHHHHHHGHHHHHHHHHHHHHHGHHHHHHGGGHHHHHHHHHHHHHGGGGGHHHGHHGGHGGGGGHHHHHHHHHHGGGHHHHGGHHHHGGGGHHHHHHHHHHHHHGGGGGGGHGGGGGGGGGGGGGGGGHHHGHGHHHHHHGHHHHGFFGGFHGHFHFHHGHHHHGHGGGGHHGHGF3EFHHHFHFFEFHHHHGHHHGGHHHHHHHHHHHGHGHHHGHHHHHHGHHHHHHHGHHHGGFGGFGHHHHHHHHHGHGGGGGGHHHHGGGGHGGGGGGGGGGBFFFFFFCCCCC
@M02197:105:000000000-AN6RF:1:1102:22637:12353 1:N:0:1
CATCTGGGCAATTCCTCCGCTTATTGATATGCTTAAGTTCAGCGGGTATCCCTACCTGATCCGAGGTCAACCACTGTTGTTTGGACTAAATGGGGGGTCCAGTGGCTCAGAATATGACTTGGATAAGACTAGTATAGCATTTTAAAACACTCCTGGAATCTATTACCATGGTCCACTTTTCTGGCCTATTCATTTCAGCAGAGTAAGACAAAGTAGTGTTAGTACTATCCACTTCTACCAATACCACATGATATGTGAGTCGGTTTTTAGTGACGCTCGAACAGGCATGCCCTAAGGAATACCAAAGGGCGCAATGTGCGTTCAAAGATTCGATGATTCAC
+
DDDDEFFFCFDFGGGGGGGGGGGHHHHHHHHHHHHHHHHHHHHGGGGGHHHHHHHHHHGHHHHGGGGHHHHHGGHHFGHGHHHGHHHHHHHHHHGGGGGHHHHHHGGHHHHHHHHHHHHHHHHHHHHGHHGGHHHHGHHHGGHHHHHHHGGHHHGGHHGHHHGHHHHHHHFFGHHHFFGFHHHFHGHHGHHHHHHHHGHHHHHHHHHHHHHHHHHHHHFGHHGGGHHFHGGHHHHHHGHHHHHHHHHHHHHHHHHHGFGGGGGHHHHHHGGGGGGHHGHHHHHHFHGGHHHHHHHHHHHHHHHHHGGGGGHGHHGEEGHGGGGGGGGGGFFFFFFFCBBAB
@M02197:105:000000000-AN6RF:1:1102:20154:12583 1:N:0:1
CATCTGGGCAATTCCTCCGCTTATTGATATGCTTACGTTCAGCGGGTAGTCCTACCTGATTTGAGATCAAACGTTCAAAGGCTGTCCCCGAGGGACGTTTATGAGCCCCAGCGAACCCCCATCGCTGAAGGTTACCTGGTGAAAAACCACAAGCGTAGATAGTTATCACACCCGTGACGCCACCAAACACTGGCAAGCTGATCCGTTTGAGAGGAGCCGACCGTAGGGCCGGCAAGACCCCCAAAGTCCAAGCTCATCACGGCGAACCGTGAGAGTTGAGGTTTTCATGATACTCAAACAGGCATGCCCTTCGGAATAGCCAAAGGGCGCAAGGTGCGTTCAAAGATTCGATGACTCAC
+
CCCCCFFFCFCFGGGGGGGGGGGHHHHHHHHHHHHHGHHHHHHGGGGGGHHHHHHGHHHHHHHHGHHHHHHHGHHHHHHHHHHHHHHHHGGGGGGGGGGHHHHHHHHGGGGHGGGGGGGGGHHGGHGGHHHGHHHHHHHGHHHHHHGGHGHHHHGGGGGHHHHHHHHHGHHGGGGGGGGGGGGGGGGGGGHHHHHHHGHGGGGGHHHHHHHGGGGGGGGHGGHGHGGGGGHFHHHGGGGGHHHHHHEGHHHHHHHHGFEGGGGGFFGHHHHHGHHHHHHGHHHHHHHHHHHHGHGHHHHHHHHHGGGDGGGGHHHHHGHHFHHGGGCGHHHHGGGGGGFGGGGGGGGFFFFFFFA@BAA
@M02197:105:000000000-AN6RF:1:1102:21903:12728 1:N:0:1
CATCTGGGCAATTCCTCCGCTTATTGATATGCTTAAGTTCAGCGGGTATCCCTACCTGATCCGAGGTCAACCTAAGAAGAATTGGGGGTTTGACGGCAGAAGCATCTCGAGACACAAGGCGAACAGTTATTACTACGCCGGGTACCAGAGACCTTCCGCCACTGTATTTCGGAAGGGAGACCGGACAAGCGGACTCTTCTTCCATGACCAAGCACAACAGCTTGAGTGGTTTTAAATGACGCTCGGACAGGCATGCCTCCCTGAATACAAGGAGGCGCAATGTGTGTTCAAAGATTCGATGATTCAC
+
CCCCCFFFCFCFGGGGGGGGGGGHHHHHHHHHHHHHHHHHHHHGGGGGHHHHHHHHHHHHHHHGGGGHHHHHHHHHHGHHHHHHHHGGFGGGHHGGGGGGHHHHHHGHHHGHGHHHGHGHGGGGGHHHHHHHHHHHGGGHHHHGHHHHHHHHGHHHHGGHGHHHHHGGGGHHHHHHHGGGGGGFFGGGGGHHFHHHHHFGHHHHHHHGHHHHFHHHHHHHHHHHFGHGHHGHHHHHGGGGE?CFHHHFHEHHHGGGGGGHHHHHFFGFHHHGGGGGFFHGFEGGHGGGGGGGGGGFFFFFFFCCCCC
@M02197:105:000000000-AN6RF:1:1102:27508:12838 1:N:0:1
CATCTGGGCAATTCCTCCGCTTATTGATATGCCTAAGTTCAGCGGGTGGTCCTACCTGATTTGAGGTCAAGTTTATCAAATCCAACTCTTATATAGCAGCAGAACCCTCGACCAGATGCAGATATGTATCACATCTTAATGGAGAGGTCGTTACCACTCATGTATTTCAGGGGAGCAGACTAGGCCTGTAACCCCCAAATCCAAGCCACACCTCACGGTGTGGTTGAGACATTAATGACACTCAAACAGGCATGCTCCTTGGATTAACCAAGGAGCGCAAGATGCGTTCAAAGATTCGATGATTCAC
+
CDDDCFFFCFDFGGGGGGGGGGGHHHHHHHHHHHHHHHHHHHHGGGGGGGHHHHHHHHHHHHHHGHHHHHHHHHHHHHHHHHHHHHHHHHGHHHHHHHHHHHHHHHGHHGGHHHHHHHHHHHHHHHHHHHHHHHHHHHHHHHHHHGGHHHHGHGHHHHHHHHHHHHHHHHHHHHGGHHHHHHHHHHHHHHHHHHGHHHHHHHHHHGGHHGHGGG?GGGHGGHHGHGHHHHHHHHHHGHHHGEFHFGHFHGHHHHHHGHHHHHHGHGGHHHHGGGGGHHHHGGGGHGGGGGGGGGGFFFFFFFCCCCC
@M02197:105:000000000-AN6RF:1:1102:2961:12749 1:N:0:1
CATCTGGGCAATTCCTCCGCTTATTGATATGCTACCTTACTTCCTCTAAATGACCAAGATCCTCCGCTTATTGATATGCTTAAGTTCAGCGGGTAGTCCTACCTGATTTGAGATCAAACGTTCAAAGGCTGTCCTCGAGGGACGTTTATGAGCCCCAGCGAACCCCCATCGCTGAAGGTTACCTGGTGAAAAACCACAAGCGTAGATAGTTATCACACCCGTGACGCCACCAAACACTGGCAAGCTGATCCGTTTGAGAGGAGCCGACCGTAGGCCGGCGAGACCCCCAAAGTCCAAGCTCATCACGGCGAACCGTGAGAGTTGAGGTTTCCATGATACTCAAACAGGCATGCCCTTCGGAATAGCCAAAGGGCGCAAGGTGCGTTCAAAGATTCGATGATTCAC
+
BBBBBFFFBFAFGF5FFBFEGGGHG5BGGHGHHHHHHHGGFHHHHHHHHHHHHHHHFHHGHHHBGFGGGGHHHHHFGHGFHHHHHFHHGHGGGEFGHHHHHGHHHGHHHFBFGHHCGHHGGHHGHHGHHGHHGHHHGGGGGGGGFGHHHHGGHHGGGGHGGG?DGDFCGHGGHGGHGFFFHHFHGHHFGHFHHGGGEEFGFFFGGGGFGGGGGGFGFFGGGFGGGGGGGGFFFFFFF0FGFEHFGHFDGCGHGCFHHHFGGEGC-GGCGHHGCGDCGGGBEGF@?DFHHHGFHFGHFFFHHHGGGGGEECFFAEFGBDHFFGHGHGF3F3BBHHGG5FCHHFGFFDGEHFGGEAAE?FGGHHHCHFGBFEGGGGHFGFCGGGFGG5GBGFEGGFFFFFFFABAAA
@M02197:105:000000000-AN6RF:1:1102:13817:12799 1:N:0:1
CATCTGGGCAATTCCTCCGCTTATTGATATGCTTAAGTTCAGCGGGTGGTCCTACCTGATTTGAGGTCAAGTTTATCAAATCCAACTCTTATATAGCGGCAGAACCCTCGACCAGAT
+
HHEHHHGGHHHHGGGGGGHHHHHHHHHHHHHHHHHHHHHHHHHGGHGHGGHHHHHHHHHHHHHHHHHHHHHHHHHHHHHHHHHHHHHHHHGHHHHHGGGGGGGHHHGHHGGGGGHHH
@M02197:105:000000000-AN6RF:1:1102:23975:12942 1:N:0:1
CATCTGGGCAATTCCTCCGCTTATTGATATGCCTCCTCCGCTTATTGATATACTTCCTCCGCTTATTGATATGCTTAAGTTCAGCGGGTGGTCCTACCTGATTTGAGGTCAAGTTTATCAAATCCAACTCTTATATAGCGGCAGAACCCTCGACCAGATGCAGATATGTATCACATCTTAATGGAGAGGTCGTTACCACTCATGCATTTCAGGGGAGCAGACTAGGCCTGTAACCCCCAAATCCAAGCCACACCTCATGGTGTGGTTGAGACGTTAATGACACTCAAACAGGCATGCTCCTTGGATTAACCAAGGAGCGCAAGATGCGTTCAAAGATTCGATGATTCAC
+
BBCCAFFFCFCFGGGGGGGGGGGHHHHHHHHHHHHHHHHGGGGGGHHHHHHHHGHHHHHHGGGGGHHDGHHGHHHBGHHHHHHGHGGGECGGHHHFHHHHHHHHHFGHGHHGHHFHHHHHFHHHGFHHFGHHGHHHHHHFGGGGGHHHGGHHGHHHHHHHHHHHHHHHHHGHHGHHHHHHHHHGHHHGGGGGDDHGHGHHHHGHHHGGGGHGGGGHHHHGGGGHGGGHHHHGFFGFHHHHGCGEFHHE>@GGGHHHGHGGHGFFHHHHHGHGHHHHGGHHGHGGHHGFGHHHHHHHHHGHHHHFFFBFGHHFHFEEGGHHHHGGCGHGGGGGGGEGGFFFFFFFBBBBB
@M02197:105:000000000-AN6RF:1:1102:26325:12957 1:N:0:1
CATCTGGGCAATTCCTCCGTTATTGATATGCTTAAGTTCAGCGGGTGGTCCTACCTGATTTGAGGTCAAGTTTATCAAATCCAACTCTTATATAGCAGCAGAACCCTCGACCAGATGCAGATATGTATCACATCTTAATGGAGAGGTCGTTACCACTCATGTATTTCAGGGGAGCAGACTAGGCCTGTAACCCCCAAATCCAAGCCACACCTCACGGTGTGGTTGAGGCATTAATGACACTCAAACAGGCATGCTCCTTGGATTAACCAAGGAGCGCAAGATGCGTTCAAAGATTCGATGACTCAC
+
BBBCCFFFCFCFGGGGGGGGGGHHHHHHHHHHHHHHHHHHHHGGGEEGGHHHHHHHHHHHHHHGHGHHHHHHHHHHHHHHHHHHHHHHHHHHHHHHHHHHGHHHHGHHGGGGGHHHHHHHHHHHHHHHHHHHHHHHHHHHHHHGGGHHHHGHGHHHHHHHHHHHHHHHHGHHGGGGHHHHHGGHHHHHHHHHHGHHGHHHHHHHGGHHGHGGHHGGGHGGHGGGHHGHHHHHHGGHHHHGHHHHHGHHHGHHGHHGHGHHHHHHHHHHHHGEGGGHGHHFGGGHGGGGGFGFGGFFFFFFFABBAA
@M02197:105:000000000-AN6RF:1:1102:16149:12896 1:N:0:1
CATCTGGGCAATTCCTCCGCTTATTGATATGCCTAAGTTCAGCGGGTGGTCCTACTCGATTTGAGGTCAAGTTGTCAGTTGTTGTCTGAAGACAGTTGGAAAGCACAGAGCTCCTGATCAGCCACCCTCTTGCGAGGTGCCGGCGAAGATACTTATCACGCCGTACTATGTCCAACCAAGAGTTGCACTAATGCATTTGAGGTGAGCCACAGTAAAGCAGCAACACCCAAGTCCACCGCTCCCGACCCAAAAGATCAGAAGTGTGAGAGTACAATGACACTCAAACGAGCATACCCTTCGGAATGCCAAAGGGTGCAAGGTACGTTCAAAGATTCGATGATTCAC
+
CCCCCFFFBFCFGGGFGGGGGGGHHHGHHHHHHHHHHHHHHHHGGGGGGGHHHHHHHGHHHGHHGHHHHHHGHHHHHHHHHHHHHHHHHHHGHHHHHHHHHHHHHHHHHHHHHHHHHHHHHHHHHHGHHHHHHGGGGGHHHGGGGHGGHHHHHHHGHHHGHGHGHHHHHHHHHHHHGHHHHHHHHHGGHHHHGHHHHHHHHHHHHHHGHGHHHHHHHHHGHGGGFHGHHHHFFFFGGGFGGGGHGGGGHHHHHHGHHHHGHHHHHHHHHHHHHHHHHGFGHGFGGGGHGHGFBGGGGGHHFHGHHHFHHHGHGFHHHHGGHHHGGGGGGGFGGFFFFFFFBBBAB
@M02197:105:000000000-AN6RF:1:1102:3125:13007 1:N:0:1
CATCTGGGCAATTCCTCCGCTTATTGATATGCTTAAGTTCAGCGGGTAGTCCTACCTGATTTGAGGTCAAATTGTCAGAAGCTGTCTCAAAAGAGACCCTTTAGAAGCTGAACCCCATTTATAAAGCTGCTCTTCACAAATGGCGTAGATAATTATCACACCAAAGCAAGGCAACAAAGGTCCCGCTAATGCATTTCAGGAGAGCCGACTTCTGAGAAGCCCGCATACTCCCACATCCAAGCCTGATCAACAGAAAAAGCTGAAAAGGTTGAGAAGTTCATGACACTCAAACAGGCATGCTCCTCGGAATACCAAGGAGCGCAAGTTGCGTTCAAAGATTCTATG
+
AAAA111>AFAFGGGGGGGGGGGHHHHHHHGHHHHHHHHHHGHGGGGGGFHHHHHHHHHHHGHHGGHGBHHHHHHHHHHHHHHHHHHHHHHHHGHHHGHHHHHHHHHHHHHHGHGGGH9HHHHHHHHHHHHHHHHHHHHHHGFHGGGGHHHHHHGHHHHHHGHHHHHHH9GGGHHHHHHGHHE@FFGGGFHHHGHHHHHFHGHGHHCCGGGGGGGGGGGGGGGGGGGGGGGGHGGEC?FHCE12FFBHHG2HG1@1G@@22FE1FEB0FB12DF111DBF2BFFDA1011HFHFF1EF/?EAEE02BGD11B1B10?EECCFEAE1111F133B33@311>1>11
@M02197:105:000000000-AN6RF:1:1102:17580:13180 1:N:0:1
CATCTGGGCAATTCCTCCGCTTATTGATATGTTTAAGTTCAGCGGGTAGTCCTACCTGATTTGAGGTCAAACGTTCAAAGGCTGTCCTCGAGGGACGTTTATGAGCCCCAGCGAACCCCCATCGCTGAAGGTTACCTGGTGAAAAACCACAAGCGTAGATAGTTATCACACCCGTGACGCCACCAAACACTGGCAAGCTGATCCGTTTGAGAGGAGCCGACCGCAGGGCCGGCAAGACCCCCAAAGTCCAAGCTCGTCACGGCGAACCGTGAGAGTTGAGGTTTTCATGATACTCAAACAGGCATGCCCTTCGGAATAGCCAAAGGGCGCAAGGTGCGTTCAAAGATTCGATGATTCAC
+
CCDDCFFFCFCFGGGGGGGGGGGHHHHHHHHHHHHHGGHHHHHGGGGGGHHHHHHHHHHHHHHHGHHHHHHHGGHHHHHHHHHHHHHHHGGGGGGGGGGHHHHHHHHGGGGHGGGGGGGGGHHGGHGGHHHHHHHHHHHHHHHHHHGGHGHHHHGGGGGHHHHHHHHHHHHGGGGGGGGGGGGGGGGGGGGGGGGGGGGGGGGGHFGHFHHGFFFGGGFFGGHHHGGGGGHHHHHCBGGGHHHHHHFGHHGGGGGGGGEGGGGGFCGHHHGHHHHGHHGGHHHGHHHHHHHHGHHGHGHHHHHGGGCGG?GHHFHHGHFGHHHGGGGGHHHHGGGGHGGGGGGCGGGFFFFFFFBBBAB
@M02197:105:000000000-AN6RF:1:1102:29130:13127 1:N:0:1
CATCTGGGCAATTCCTCCGCTTATTGATATGCTTAAATTCAGCGGGTAGTCTTACTTGATTTGAGATCGAGTTGAACAACACATAAAGTGTCGTAAAATCCTGCATCAGTCAGCAATGAGGACAATTATCCTTTATGTTAGCTGCAGCAATAGTAATAATCCTGTTTGACGAGGACTAAATAGATATGCTTTTAGCTCAGATAAAAGTCCAGCTGCACCTGCATTTCAAGCCGCCCGCCTACCGGTGAAGGTTGTTGGGATAGCTCAAGTCCTCCCTCCTTTTGAAAAAACAAGAGGAGGTTGAGGTGTTTACTGATACTCAAACAAGCATGCTCTTCGGAATACCAAAGAGCGCAATATGCGTTCAAAGATTCGATGACTCAC
+
BBBBBFFFAFAFGGGGGGGFGGGHGHHHHHHHHHFHHHHHGHHFCGA?FHHHGHHGGHHHGHFGFHHHHFFGGHHHHHHCHGHHHGHH4FGHGGHHGGHHHHGHHHHHHGHHHGHHHHHHHHHFHGGHHHHHHHGHFHHHFHHHHHHHHHHGHHHFHHHHHHHHHHHHHHGGGFFHHFHFHHFHGGHGHHHHHHHHHHHHGFHFHFGFHHFHHHHFFHGHHFHHHHHHHHGGGGGGGCD?BGGHHFHHHGHEGGFHHHHHHHHHGFGFHE@?/FE/HGHHDGD3?GHHHFHFEGHHGHFGFGGFAFFFHHGHHHGGDGEFFHHGBFFFFHHFHGGGFGB5HHFDHFGFAGGGGHFHFFDGDHGGGGGGGGFFFFFFFFFBBBBB
@M02197:105:000000000-AN6RF:1:1102:7282:13290 1:N:0:1
CATCTGGGCAATTCCTCCGCTTATTGATATGCTCCTCCGCTTATTGATATGCTTAAGTTCAGCGGGTAGTCCTACCTGATTTGAGATCAAACGTTCAAAGGCTGTCCTCGAGGGACGTTTATGAGCCCCAGCGAACCCCCATCGCTGAAGGTTACCTGGTGAAAAACCACAAGCGTAGATAGTTATCACACCCGTGACGCCACCAAACACTGGCAAGCTGATCCGTTTGAGAGGAGCCGACCGCAGGGCCGGCAAGACCCCCAAAGTCCAAGCTCATCACGGCGAACCGTGAGAGTTGAGGTTTTCATGATACTCAAACAGGCATGCCCTTCGGAATAGCCAAAGGGCGCAAGGTGCGTTCAAAGATTCGATGATTCAC
+
CCCCAFFFCFCFGGGGGGGGGGGHHHHHHHHHHHHHHHGGGGGHHHHHHHHHHHHHHHHHHHHGGGGGGHHHHHHHHHHHHHHHGHHHHHHHGHHHHHHHHHHHHHHHHGGGGGGGGGGHHHHGGHHGGGGHGGGGGGGGGHHGGHGGHHHHHGHHHHHHHHHHHHGGHGGHGHGFGGGHHHHHHHGGGGGGGGGGGGGGGGGGGGGGGGGGGHHFHHGGGGGGHFHGHHHHGGGGGGGGCGHHHGGGGGHHHHHGGGGGGGHHHFGGHHHHHHHHGGGGGGGGGGGHHHFGHHHHHHGGHHGFFHHHHHHHGHHHHHHHHHHHGFE1GGGHHGGHHFFCHHHGGGGGHHFHGGGGGGGGGGGGGGFFFFFFFFCCCBC
@M02197:105:000000000-AN6RF:1:1102:13382:13280 1:N:0:1
CATCTGGGCAATTCCTCCGCTTATTGATATGCTTAAGTTCAGCGGGTAGTCCTACCTGATTTGAGGTCAAATTGTCAGAAGCTGTCTCAAAAGAGACCCTTTAGAAGCTGAACCCCATTTATAAAGCTGCTCTTCACAAATGGCGTAGATAATTATCACACCAAAGCAAGGCAACAAAGGTCCCGCTAATGCATTTCAGGAGAGCCGACTTCTGAGAAGCCCGCATACTCCCACATCCAAGCCTGATCAACAGAAAAAGCTGAAAAGGTTGAGAATTTCATGACACTCAAACAGGCATGCTCCTCGGAATACCAAGGAGCGCAAGGTGCGTTCAAAGATTCGATGATTCAC
+
CCCCCFFFCFCFGGGGGGGGGGGHHHGHHHHHHHHHHHHHHHHGGGEGGHHHHHHHHHHHHHHHGHHHHHHHHHHHHHHHHHHHHHHGHHHHHGHHHGHHHHHHHHHHHHHHHHGGGHHHHHHHHHHHGHHHHHHHHHHHHGHHGGGGGHHHHHHHHHHHHGHHHHHHHHHHHHHHHHHHHHHHHHHHHHHHHHHHHHHHHGHGHHHGHHHGHHHHHGGGGGGHHHGGHGHHHHHHFGGHHHHGGGHHHHHHHHHHHHHHHHHHHHHHHHHHHGHFHGGHHHHHGGHHHHHHHHHHHHHGGGGGGHHHHHFGHHHGGGGGHHHHGGGGHGGGGGGGGGGFFFFFFFBBBBB
@M02197:105:000000000-AN6RF:1:1102:24910:13329 1:N:0:1
CATCTGGGCAATTCCTCCGCTTATTGATATGCTTAAGTTCAGCGGGTAGTCTTACTTGATTTGAGATCGAGTTGAACAACACCGTTGTCAATGAGACGGTTAGAAGCAGAGGTACAGTGCAGAAACCCGAGACGTAGAATCATATTATCACGTCAAGGATCGGCAAAGCAGACCCCACTAATCCATTTGGGAGGAGCTCGCTTCAAGGTGAAACCAGCAAATGACCTCCAAGTCCAAAATCCTCTCCCCCAAAGGAAGGGCTTTTGGGAATTTCACGACACTCAAACGGGTGTGCCCCTCAGAATGCCAAGGGGCGCAAGGTCCGTGCAAAGATTCGATGATTCTC
+
BBBBBFFFBBAFFGGGFGEE2E2GHAGHCHHGHHH5FGHFBDGGGEEGFGGHHHHHHDGHHHEFFHHGEAEAFFHHHHGG1FAEGGEFFFGHGFHFGE?EGGHHHHEFHHHGCBGHHHHHHFHGHHGDCCCGGGCGCFD7GHHHHGHGHHFDGFGDHHFFHG9@FGGFHHHHHEHFDFCFGHGHHGH0GGGGC@.@G?F?GGGGFFGFG<0?;F?EGEFFBFFFGGFGHFFFFBFGBGG0FB<@/<//EB2B1GFB0AHF0/FBF1B1GGG>0E?ED1B1FD/0FE/EBA0A/////G2D221FAB10GF/CE?E11A0A0A011313A3GEBA11331B1>111>
@M02197:105:000000000-AN6RF:1:1102:28229:13291 1:N:0:1
CATCTGGGCAATTCCTCCGCTTATTGATATGCTTAAGTTCAGCGGGTAGTCCTACCTGATTTGAGGTCAAATTGTCAGAAGCTGTCTCAAAAGAGACCCTTTAGAAGCTGAACCCCATTTATAAAGCTGCTCTTCACAAATGGCGTAGATAATTATCACACCAAAGCAAGGCAACAAAGGTCCCGCTATGCATTTCAGGAGAGCCGACTTCTGAGAAGCCCGCATACTCCCACATCCAAGCCTGATCAACAGAAAAAGCTGAAAAGGTTGAGAATTTCATGACACTCAAACAGGCATGCTCCTCGGAATACCAAGGAGCGCAAGGTGCGTTCAAAGATTCGATGATTCAC
+
BBBBAFFF@FBFGFGGGGG?FGEHHHHHHHHHHHHHHFGFHFHEGGGGGHHHHHHGHHHGHGHHGHHFFHHGHHHHHHHHHHHHHEFHGGHHGGGHHGHHHHHHHHHHHGFHHEFGGHHHHHHHHHHHHHHHGHHHHHGGHHHHGGGGGHHHHHHHHHHHEHHHHHHHHHHHHHHHHHHGGHGFGHGGGHHHHHGHHHHHGEDEHFGGCGHGGGHHCGGGGGHGHGFFGGHHHHGGGHHFFHFHHHHHHHGHGBHGBGHGBHHHHHHHHHHFHEHHEHHHHHGFGFFHFFBGBHBHGHGGEAECGFFHFDHGFHCFE0?HGCCGCGGHGGGGGGFEG11CDD13F@AAA?
@M02197:105:000000000-AN6RF:1:1102:14818:13300 1:N:0:1
CATCTGGGCAATTCCTCCGCTTATTGATATGCTTAAGTTCAGCGGGTAGTCCTACCTGATTTGAGATCAAACGTTCAAAGGCTGTCCTCGAGGGACGTTTATGAGCCCCAGCGAACCCCCATCGCTGAAGGTTACCTGGTGAAAAACCACAAGCGTAGATAGTTATCACACCCGTGACGCCACCAAACACTGGCAAGCTGATCCGTTTGAGAGGAGCCGACCGCAGGGCCGGCAAGACCCCCAAAGTCCAAGCTCATCACGGCGAACCGTGAGAGTTGAGGTTTTCATGATACTCAAACAGGCATGCCCTTCGGAATAGCCAAAGGGCGCAAGGTGCGTTCAAAGATTCGATGATTCAC
+
CCDDCFFFCFCFGGGGGGGGGGGHHHHHHHGHHHHHHHHHHGHGGGGGGHHHHHHHHHGHHHHHGHHHHHHHGHHHHHGHHHHHHHHHHGGGGGGGGGGHHHHHHHHGGGGHGGGGGGGGGHHGGHGGHHHHHHHHHHGHHHHHHHGGHGHHHGGFGGGHHHHHHHFHHHHGGGGGGGGGGGGGGGGGGGGGGHHGHHHGGGGGHHHGFHHHGGFGGGGGGGHHHGGGGGHHHHHDGGGGGHFHGHFGHGHHHHHGGGEGGGGGFFGHHHHHHHHHHHHGFHFEHHHHHFHHGGHHHHHHGGHHGGGGGGCHHGHHHHHHGHHGGFGGHHHHGGGGHGGGGGGGGGGFFFFFFFCCCBB
@M02197:105:000000000-AN6RF:1:1102:6799:13315 1:N:0:1
CATCTGGGCAATTCCTCCGCTTATTGATATGCTTAAGTTCAGCGGGTAGTCCTACCTGATTTGAGATCAAACGTTCAAAGGCTGTCCTCGAGGGACGTTTATGAGCCCCAGCGAACCCCCATCGCTGAAGGTTACCTGGTGAAAAACCACAAGCGTAGATAGTCATCACACCCGTGACGCCACCAAACACTGGCAAGCTGATCTGTTTGAGAGGAGCCGACCGTAGGCCGGCAAGACCCCCAAAGTCCAAGCTCATCACGGCGAACCGTGAGAGTTGAGGTTTTCATGATACTCAAACAGGCATGCCCTTCGGAATAGCCAAAGGGCGCAAGGTGCGTTCAAAGATTCGATGATTCAC
+
BBBBBFFFBFBFGGGGGFGEGGGHHHHHHHHHHHHHHHHHHHHGGGEGGHHHHHHHGHHHHHHHGHHHHHHHGHHHHHHHHHHHHHHHHGGGGGGGGFFGEHHHHHHGGGGHGGGGGGGGGHHGGHGGHHHHGHHHGHHFHHHHHHGGGGHHFHGFEGGHHHHHHHHHHHHGGGDGEGGFGGGHGGGGGGGGGGGGGHGGHGGGHFGHHHGHGFGGGFFHGGHGFFGFFHGHGGGGCGGGHFHHG3GHHHHHHHGFEEGGGGEEFGHHGFHHF23FB3ECF5HEHHHGDFB1BFHFFFF3FFFFEGGEEFFHHFGB33FGA3EEF2AFBFG?EADCGGGFGBG?CC44FFDBFBA>AA
@M02197:105:000000000-AN6RF:1:1102:4818:13274 1:N:0:1
CATCTGGGCAATTCCTCCGCTTATTGATATGCTTAAGTTCAGCGGGTATCCCTACCTGATCCGAGGTCAACCACTGTTGTTTGGACTAAATGGGGGGTCCAGTGGCTCAGAATATGACTTGGATAAGACTAGTATAGCATTTTAAAACACTCCTGGAATCTATTACCATGGTCCTCTTTTCTGGCCTATTCATTTCAGCAGAGTAAGACAAAGTAGTGTTAGTACTATCCACTTCTACCCAGACCACATGACATGTGATGCAGTTATTGTTGAGTCTCGAACAGACATAGCCAAAGTTATTCAACATAGCGAAATGTGTATTCAAAGAATCAGAGTTTGAC
+
AAABBF54AFBFGGGGGGGGGGCHHDGFFFH5FGHGHDFB5GHCGGEAFFDGHEHFFFHH5G1A?EEFHHGHEGHFHHGGEHHG3GHHHHHGHGGGGADGHHHHHGH9H9HH8HHHHHHBBGFF9HHBFGGGCBF;GG6GGG78,GG9GG7GGGGGGGGG6GG7FF67FE6F7/#B+B55FFF5FFF*BBFFFBFFF5FFFFEFFFEFFF5FFF1FFFFFFBF3F7FE7B6F5BFF0000210EF2G@2221D1B1DA11B111B1/10111A//B/A2DB1AA211B1101A2A11222222D10000AB33BA1113313B3F3B33133B11311111
@M02197:105:000000000-AN6RF:1:1102:2474:13420 1:N:0:1
CATCTGGGCAATTCCTCCGCTTATTGATATGCTCAAGTTCAGCGGGTAGTCCTACCTGATTTGAGGTCAAATTGTCAGAAGCTGTCTCAAAGGAGACCCTTTAGAAGCTGAACCCCATTTATAAAGCTGCTCTTCACAAATGGCGTAGATAATTATCACACCAAAGCAAGGCAACAAAGGTCCCGCTAATGCATTTCAGGAGAGCCGGCTTCTGAGAAGCCCGCATACTCCCACATCCAAGCCTGATCAACAGAAAAAGCTGAGAAGGTTGAGAATTTCATGACACTCAAACAGGCATGCTCCTCGGAATACCAAGGAGCGCAAGGTGCGTTCAAAGATTCGATGATTCAC
+
>AAAAB1F111CDGD3GF11E0EGFCDFGHFBG1FGFHHHG2DEECEEG1FFBFG0GE0BGGFBFHA0BGEGGHGBGGFFHBGHHFF22FEEGHEAFGCGGE1EHGHHCBHF>/?9EFFGG9FFFGDH9F8HFFB>GHF0A;FCC<B@BB2FGFH2DECFGGHHC0BFHFFHFHFHCGFC<F<>@GC@1DDFG<GG<FBGCECCCGC&<AF@9FDC0FF/AE@@?B?BFGGDBFFF?EF1B33B4443HHFHHHHHHGCGEBBHFFB2BHHFGF5FBGGDBFHGHGHGHHHHHHHHGEGE0FFGG5HFGBHHHFF2G?FEFGHHGGGGHGFFGGGF?GGFFFFBFFA?AAB
@M02197:105:000000000-AN6RF:1:1102:14437:13343 1:N:0:1
CATCTGGGCAATTCCTCCGCTTATTGATATGCTTAAGTTCAGCGGGTGGTCCTACTCGATTTGAGGTCAGGTTGTCAGTTGTTGTCTGAAGACAGTTGGAAAGCACAGAGCTCCTGATCAGCCACCCTCTTGCTAGGTGCCGGCGAAGATACTTATCACGCCGTACTATGTCCAACCAAGAGTTGCACTAATGCATTTGAGGTGAGCCACAGTAAAGCAGCAACACCCAAGTCCACCGCTCCCGACCCAAAAGATCAGAAGTGTGAGAGTACAATGACACTCAAACGAGCATACCCTTCGGAATGCCAAAGTGTGCAAGGTGCGTTCAAAGATTCGATGATTCAC
+
AAAAAF11AFAFGFGC11A1AEF1B3F33ABF3BAFFHGF2GF??EGGCEFHHHGHHE/FGFF2FEGFF0F@@BE1@F2BGDGF>F@FBDBFGHHF@EC11F00BGFHFGB9B8G<HFF09FF;EG$CGC96D#<B@9?F@@C8CGGGGFHFFHF:6GHGFGG0CFHCGF#:CC00CEGHGGBFFBFGGGGGHHDDBFBBEFFAFGFFFGGGBBFGFFFFFF8A3EF2FEFBFB/B>/////>0E//112GF@22FB1101C@1BGEFDAA22DAD1B1/HEA/EEDFBA10FE?CCCBGGHGABC1GFB011HFGA0GCEE1GFB3F3GA11B133DB@1>>>1
@M02197:105:000000000-AN6RF:1:1102:10231:13507 1:N:0:1
CATCTGGGCAATTCCTCCGCTTATTGATATGCTTAGGTTCAGCGGGTAGTCCTACCTGATTTGAGATCGAACGTTCAAAAAGCTGTCTTCACCAAGGAAAGACGTTTATAAGCTCCAGCGAACCTCCGTCACCGAAGGTTACCTGGCAGGCAACCACAAGCGTAAATAGTTATCACACCCGTGACGCCACCAAACACTGGCAGGCTAATTCATTTGAGAGGAGCCGGCTGTGCACCAGCAAGCCCCCAAGTCCAAGCTCTTCATGGCGAACCACAAGAGTTGAGGTGTTCATGATACTCAAACAGGCATGCCCCTCGGAATAGCCAAGGGGCGCAAGGTGCGTTCAAAGATTCGATGATTCAC
+
BCCCCFFFCFBFGGGGGGGGGGGHHHHHHHHHHHHHHHHHHHHGGGGGGHHHHHHHHHHHHHHHGHHHHGHHGHHHHHGHHGHHHHHHHHHHHHHHGHHHHHHGGGHHHHHHHHHHHHHGGGGGHHHGHHGGHGGGGGGHHHHHHHHHGGGHHHHGGHGHHGGGGHHHHHHHHHHHHHGGGGGGGHGGHGHHGGHGHGGGGHHHGHHHHHHHHHHHHHHGGGGGGHHHHHHHHHGHHGGHGGGCEFHHHHFGHHHHGHHGHHGGGGGHGGGGHHHHHHHFHHHGHHHHFHHHHHHGEGGHHHHGHHHHGGGGGGGHHFHFFHGGHHFGGGGGHHHHGGGGHGGGFGGGGCGFFFFBFFBBBBB
@M02197:105:000000000-AN6RF:1:1102:2442:13537 1:N:0:1
CATCTGGGCAATTCCTCCGCTTATTGATATGCTTAAGTTCAGCGGGTAGTCCTACCTGATTTGAGATCAAACGTTCAAAGGCTGTCCTCGAGGGACGTTTATGAGCCCCAGCGAACCCCCATCGCTGAAGGTTACCTGGTGAAAAACCACAAGCGTAGATAGTTATCACACCCGTGACGCCACCAAACACTGGCAAGCTGATCCGTTTGAGAGGAGCCGACCGCAGGGCCGGCAAGACCCCCAAAGTCCAAGCTCATCACGGCGAACCGTGAGAGTTGAGGTTTTCATGATACTCAAACAGGCATGCCCTTCGGAATAGCCAAAGGGCGCAAGGTGCGTTCAAAGATTCGATGATTCAC
+
AAA@AFFFBFAFGGGGGGGGGGGHHHHHHHGHHHHHHHHHHHHGGGGGGEGHHEGHHHHHHHGHGHHHHHHHGHHHGHHGHHHHHHHHHGGFGEEGG/FGHHFHBHHGGGGGGGGGGGDGGHHGGHGGHHGFFGFFHHGFGHHHHHGGFGGHFHGCDFGHHFGHHGHGHHHGGGGGGGGGGGGGGGGGGGGGGHHHHHHGGGFGGCFFHHHFFFFGFEFEGGGHHGCFGFGHGHHGGCCCGHHHHFHEHGGGFGHGEGEGGGGGFFEEHFHHHHGBHHHFFGFHGDGHGD5HFFEFHGGBHFFHEECGCGGHEBFFFCHF5BFEGEA2F5HHGGGGHGFFGGGGGGGFFFFFFFAAAAA
@M02197:105:000000000-AN6RF:1:1102:7652:13495 1:N:0:1
CATCTGGGCAATTCCTCCGCTTATTGATATGCTTAAGTTCAGCGGGTGGTCCTACTCGATTTGAGGTCAAGTTGTCAGTTGTTGTCTGAAGACAGTTGGAAAGCACAGAGCCCTGATCAGCCACCCTCTTGCGAGGTGCCGGCGAAGACACTTATCACGCCGTACTATGTCCAACCAAGAGTTGCACTAATGCATTTGAGGTGAGCCACAGTAAAGCAGCAGCACCCAAGTCCACCGCTCCCGATCCAAAGGATCAGAAGTGTGAGAGTACAATGACACTCAAACGAGCATACCCTTCGGAATGCCAAAGGGTGCAAGGTGCGTTCAAAGATTCGATGATTCAC
+
BBBBBFFFBFBFGGGGGGGGGGGHHHHHHHHHHFGFHHHHHHHGGGGGGGGHHHHHHGHHHGHHGHHHHHHDFFEGHHHHHGHHHHHGFFHHHHHHHHHGHGHEHHBFHFGFF:H:HHHGHGFGHG;HHHHHGGGGBGHHGGG8GGG2FHHHHH;HHHGHGGGGGHHGFFHHFHGHGHGFFBFFFGHGGFHHHHGFHHHHGFFGHHGGHHGFGGGGFFFEFFFFFFFHGFFFFFFFGEEGFDEHCEGDFFHHFBBFFHHFHGDGHHFHHHHF555FHGGFEGGEAGFAA3FFGGGGGHHGB3BHHFHGAACGAFDHHGGEDFGGBGGFGEF4>4FFFFFBAA>A
@M02197:105:000000000-AN6RF:1:1102:25232:13711 1:N:0:1
CATCTGGGCAATTCCTCCGCTTATTGATATGCTTAAGTTCAGCGGGTAGTCCTACCTGATTTGAGATCGAACGTTCAAAAAGCTGTCTTCACCAAGGAAAGACGTTTATAAGCTCCAGCGAACCTCCGTCACCGAAGGTTACCTGGCAGGCAACCACAAGCGTAAATAGTTATCACACCCGTGACGCCACCAAACACTGGCAGGCTAATTCATTTGAGAGGAGCCGGCTGTGTGCCAGCAAGCCCCCAAGTCCAAGCTCTTCATGGCAAACCACAAGAGTTGAGGTGTTCATGATACTCAAACAGGCATGCCCCTCGGAATAGCCAAGGGGCGCAAGGTGCGTTCAAAGATTCGATGATTCAC
+
CCCCCFFFBFCFGGGGGGGGGGGHHHHHHHHHHHHHHHHHHHHGGGGGGHHHHHHHHHHHHHHHGHHHHGHHGHHHHHHHHGHHHHHHHHHHHHHHGHHHHGHGGGHHHHHHHHHHHHHGGGGGHHHGHHGGHGGGFGHHHHHHHHHHGGGHHHHGGGHHHGGGGHHHHHHHHHHHHHGGGGGGGHGGGGHHGGGGHHHGHHHGGHHHHHHGHHGHHHHGGGGGGGHHGHHHHGGHHHGHGGGGHHHHHHFGFHHHHHGGHHHHHHGHGHGHHHHHHHHHHGHGHHHGFGHHHHGHGHHHGHHHHHGHGGFGGGGHHHHHFHHGHHHGGGGGHFHGGGGGFGGGGGGGGGGFFFFFFFCCCCC
@M02197:105:000000000-AN6RF:1:1102:28340:13684 1:N:0:1
CATCTGGGCAATTCCTCCGCTTATTGATATGCTTAAGTTCAGCGGGTAGTCCTACCTGATTTGAGATCGAACGTTCAAAAAGCTGTCTTCACCAAGGAAAGACGTTTATAAGCTCCAGCGAACCTCCGTCACCGAAGGTTACCTGGCAGGCAACCACAAGCGTAAATAGTTATCACACCCGTGACGCCACCAAACACTGGCAGGCTAATTCATTTGAGAGGAGCCGGCTGTGTGCCAGCAAGCCCCCAAGTCCAAGCTCTTCATGGCAAACCACAAGAGTTGAGGTGTTCATGATACTCAAACAGGCATGCCCCTCGGAATAGCCAAGGGGCGCAAGGTGCGTTCAAAGATTCGATGATTCAC
+
CCCCCFFFCFCFGGGGGGFGGGGHHHHHHHHGHHGGHHHHHHHGGGGFGBGGHHHHHHHHFHHHGHHHFEHHGHHGGHHHHGHHHHHHHHHHHHHHGHHHHHHGGGHHHHHHHGHHHHHGGGGGHHHGHHGGHGGGGGGHHHHGHGHHGGGHHHHGGHHFGGGGGHHHHGGHHHHHHHGGGDGGGHGGGGGGGGGGHHHGHHHHGHGHHGHHGHHHHHHGGGGGGHHHGHFGFFFHHHGGGGFEGFF3HFGGHHHHFDBFBHGHHGGGFBGHHHHGGBGEGHEGHHFHGHHFFEGFGGHG5HFFFEHFGGCGGEDGFF5CHHGFFFHGGEEEE5HHGGFDHGGGGGFFGGGFFFFBFFBBBBB
@M02197:105:000000000-AN6RF:1:1102:12558:13803 1:N:0:1
CATCTGGGCAATTCCTCCGCTTATTGATATGCTTAAGTTCAGCGGGTAGTCCTACCTGATTTGAGGTCAAATTGTCAGAAGCTGTCTCAAAAGAGACCCTTTAGAAGCTGAACCCCATTTATAAAGCTGCTCTTCACAAATGGCGTAGATAATTATCACACCAAAGCAAGGCAACAAAGGTCCCGCTAATGCATTTCAGGAGAGCCGACTTCTGAGAAGCCCGCATACTCCCACATCCAAGCCTGATCAACAGAAAAAGCTGAAAAGGTTGAGAATTTCATGACACTCAAACAGGCATGCTCCTCGGAATACCAAGGAGCGCAAGGTGCGTTCAAAGATTCGATGATTCAC
+
BBBBBFFBBFBFGGGFGGGGGGGHHGHHHHHGHHHHHHHHGHHGGGGGGHHHHHHHHHHHHHHGGFHHGHGHHFGHHHHGHHHHHHHHHHGHFGHHHGHGHHHHHHHFHGHHHHGGFHHHHHHHHHHHGHHHHHHHHHHHGHGHGGGGGHHFHGHHHHHHHHHHHHHHHGHHHHHHFHHHFHHHHHGGHHHHHHHHHHHHHGGGHGHHHGHHGGHHHFGGGGGGHHGGGGGGHHHGGGFHHHFHHHHHHGFHHFHHHHHHHGHFF3HEHHHHHFGFFGFGGGGDEGGHHFHFHHGGHHEGGGGFGGFGF5GGFHFGGGCEG5GFCGGGHGGGFGGFGGFFFFFFFFAA>3>
@M02197:105:000000000-AN6RF:1:1102:4538:13879 1:N:0:1
CATCTGGGCAATTCCTCCGCTTATTGATATGCTTAAGTTCAGCGGGTAGTCCTACCTGATTTGAGATCAAACGTTCAAAGGCTGTCCTCGAGGGACGTTTATGAGCCCCAGTGAACCCCCATCGCTGAAGGTTACCTGGTGAAAAACCACAAGCGTAGATAGTTATCACACCCGTGACGCCACCAGACACTGGCAAGCTGATCCGTTTGAGAGGAGCCGACCGCAGGGCCGGCAAGACCCCCAAAGTCCAAGCTCATCACGGCGAACCGTGAGAGTTGAGGTTTTCATGATACTCAAACAGGCATGCCCTTCGGAATAGCCAAAGGGCGCAAGGTGCGTTCAAAGATTCGATGATTCAC
+
CCCCCFFFBFBFGGGGGG?FGGGHHHHHHHHHHHHHHHHHGHHGGGGGGHHHHHHHHHEHHHHHGHHHGHHHGHHHHHHHHHHHHHHHHGGGGGGGGFGHHHHHHHHGGGGHHHGHEEGGGHHGGHGGHHHGHHHHHHGGHHGHHHGGHGHHHHGFGGFHHHHHHHHHHHGGGGGGGGGGGGGHGHHGGGGGGHHGHHHGGGGGGHHHGHGHGGGGGGGGGGHHHFFGFGHHHHFGGCGGFFHFHHHGHHHGHFHGGGGGGGGGGGGHHHHHHFHGHHHGHHFHFHHHHHGHFHFFGBHHFEHHGF?GGGDHHGHHHHGBHHHEGGGGHFGHGGFGHGCGGGGGGGGFFFFFFFBBBBB
@M02197:105:000000000-AN6RF:1:1102:11926:13866 1:N:0:1
CATCTGGGCAATTCCTCTGCTTATTGATATGCTTAAGTTCAGCGGGTAGTCCTACCTGATTTGAGATCAAACGTTCAAAGGCTGTCCTCGAGGGACGTTTATGAGCCCCAGCGAACCCCCATCGCTGAAGGTTACCTGGTGAAAAACCACAAGCGTAGATAGTTATCACACCCGTGACGCCACCAAACACTGGCAAGCTGATCCGTTTGAGAGGAGCCGACCGTAGGCCGGCAAGACCCCCAAAGTCCAAGCTCATCACGGCGAACCGTGAGAGTTGAGGTTTTCATGATACTCAAACAGGCATGCCCTTCGGAATAGCCAAAGGGCGCAAGGTGCGTTCAAAGATTCGATGATTCAC
+
CCCCCFFFBFCFGGGGGGGGGGHHHHGHGHHHHHGHHFGHHHHGGGGGGHHHHHHHHHHHHHHHGGHHHHHHGGHHHHHHGGHHHHHHHGGGGGGGGEGHHHHHHGHGGGGGGGGGFGGGGHHGGHGGHHHHHHHHHHHGHHFHHHGGHGHHHGGFFGGGHHGHGHHHHHHGGGGGGGGGGGGGGGGGGGGGGHHHHHHGGGGGHHGHHHHHGFEGFFGGFGHHGGGGGHHHHHGCGGGHEHHFHF?HHHHHHGHFGGGGGGGGFGHHHHHHHHFHHHGHHGFGGHHHHHGGHHHGGFHFHFHGGECGGEBHHEFFCHGHHHGGGGGHHHFGGGGCGFGGGGFCGGFFFFFFFBBBBB
@M02197:105:000000000-AN6RF:1:1102:12137:13923 1:N:0:1
CATCTGGGCAATTCCTCCGCTTATTGATATGCTTAGGTTCAGCGGGTAGTCCTACCTGATTTGAGATCAAACGTTCAAAGGCTGTCCTCGAGGGACGTTTATGAGCCCCAGCGAACCCCCATCGCTGAAGGTTACCTGGTGAAAAACCACAAGCGTAGATAGTTATCACACCCGTGACGCCACCAAACACTGGCAAGCTGATCCGTTTGAGAGGAGCCGACCGCAGGGCCGGCAAGACCCCCAAAGTCCAAGCTCATCACGGCGAACCATGAGAGTTGAGGTTTTCATGACACTCAAACAGGCATGCCCTTCGGAATAGCCAAAGGGCGCAAGGTGAGTTCAAAGATTCGATGATTCAC
+
DDDDDFFBBFCFGGGGGGGGGGGHHHHHHHHHHHHHGHHHHHHGGGGGGHHHHHHHHHHHHHHHGHHHHHHHGHHHHHHHHHHHHHHHHGGGGGGGGGGHHHHHHHHGGGGHGGGGGGGGGHHGGHGGHHHHHHHHHHHHHHGHHHGGHGHHHHGGGGGHHHHHHHHHHHHGGGGGGGGGGGGGHHGHHHHHGHGGHHHGGGGGHHGHHHHHGGFGFFGGGGHFHGFGGGHGGHHGGGGGHHGHGHGEHHHHGHHHGGEGGGGHHHFGHHHHHGHHGHHGHHHGHHHHHHHHGHHHHHHGHHHHGGE1CCGHHHHCGHHGGHHGGGGGGHHHHFFHHGGDGGGGGGGFFFFFFFBBBAB
@M02197:105:000000000-AN6RF:1:1102:16918:14084 1:N:0:1
CATCTGGGCAATTCCTCCGCTTATTGATATGCTTAAGTTCAGCGGGTAGTCCTACCTGATTTGAGGTCTAATTGTCAGAAGCTGTCTCAAAAGAGACCCTTTAGAAGCTGAACCCCATTTATAAAGCTGCTCTTCACAAATGGCGTAGATAATTATCACACCAAGGCAAGGCAACAAAGGTCCCGCTAATGCATTTCAGGAGAGCCGACTTCTGAGAAGCCCGCATACTCCCACATCCAAGCCTGATCAACAGAAAAAGCTGAAAAGGTTGAGAATTTCATGACACTCAAACAGGTATGCTCCTCGGAATACCAAGGAGCGCAAGGTGCGTTCAAAGATTCGATGACTCAC
+
CCDDDFFFDFCFGGGGGGGGGGGHHHHHHHGGHHHHHHHHHHHGGGGGGHHHHHHHHHHHHHHHGHHHHHHHHGHHHHHHHHHHHHHHHHHHGGHHHGHHHHHHHHHHHHHHHHGGGHHHHHHHHHGHHHHHHHGHHHHHHHHGGGGGGHHHHHHHHHHHHHHHHHHHHHGHHHHHHHHHGHHHGHHGHHHHHHHHHHHHHGHGGHHHHGHHHHHGHGGGGGHGHGGGHGGHHHHHGGHHHHGHHHHHHHHHHGHGHHHGHHHHGHHGHHHHHHGFHFFGHHHHFEGHGHHHHHHHHHHGGGGGHHHHHFFHGHHGFEGGHGGGGGGGGGGGGGFGEFCFFFFFFF@BBAB
@M02197:105:000000000-AN6RF:1:1102:21150:14090 1:N:0:1
CATCTGGGCAATTCCTCCGCTTATTATATGCTTAAGTTCAGCGGGTAGTCCTACCTGATTTGAGATCAAACGTTCAAAGGCTGTCCTCGAGGGACGTTTATGAGCCCCAGTGAACCCCCATCGCTGAAGGTTACCTGGTGAAAAACCACAAGCGTAGATAGTTATCACACCCGTGACGCCACCAAACACTGGCAAGCTGATCCGTTTGAGAGGAGCCGACCGCAGGGCCGGCAAGACCCCCAAAGTCCAAGCTCATCACGGCGAACCGTGAGAGTTGAGGTTTTCATGATACTCAAACAGGCATGCCCTTCGGAATAGCCAAAGGGCGCAAGGTGCGTTCAAAGATTCGATGACTCAC
+
CCCCCFFFCFCFGGGGGGGGGGGHHGHHHHHHHHHHHHHHGHGGGGGGHHHHHHHHHHHHHHHGHHHHHHHGHHHHHHHHHHHHHHHHGGGGGGGGGGHHHHHHHHGGGGHHHHHHGGGGHHGGHGGHHHHHHHHHGHHHHHHHHGGHGHHHGGGGGGHHHHHHHHHHHHGGGGGGGGGGGGHHHGHGGGGGHHHHHHGGGGGGFGGGHHGGGGGGGGFGGHGHGGGGGHGGGHGGGGGBHHHHHGGHHHHHHHHGGGGGGGGGGGHHGHGHFHFHHHGHHHFHHHHHHHHGHHHHHHFGHGHFF1?E?CHGHHGHHGHHHHGGFEGFFHHGGGGHGGGGGGGGGGFFFFFFFA3AAA
@M02197:105:000000000-AN6RF:1:1102:13972:14144 1:N:0:1
CATCTGGGCAATTCCTCCGCTTTATTGATATGCTTAAGTTCAGCGGGTAGTCCTACCTGATTTGAGATCGAACGTTCAAAAAGCTGTCTTCACCAAGGAAAGACGTTTATAAGCTCCAGCGAACCTCCGTCACCGAAGGTTACCTGGCAGGCAACCACAAGCGTAAATAGTTATCACACCCGTGACGCCACCAAACACTGGCAGGCTAATTCATTTGAGAGGAGCCGGCTGTGTGCCAGCAAGCCCCCAAGTCCAAGCTCTTCATGGCAAACCACAAGAGTTGAGGTGTTCATGATACTCAAACAGGCATGCCCCTCGGAATAGCCAAGGGGCGCAAGGTGCGTTCAAAGATTCGATGATTCAC
+
CCCCCFFFCFCFGGGGGGGGGGGHGHHHHHHHHHHHHHHGHHHHGGGGGGHHHHHHHHHHHHHHHGHHHHGHHGHHHHHHHGGHHHHHHHHHHHHHHGHHHHHHGGGHHHHHHHHHHHHHGGGGGHHHGHHGGHGGGGGHHHHHHHHHHGGGHHHHGGHHHHGGGGHHHHHHHHHGHHHGGGGGGGHGGGGGHHGGGHGHHHHHHHHGGGHHHHFHHHHGGGFGGGHHHGHHHHGHFHHGHGGGGGGHHHHFGHHHGHGFHHHHGHHGHGFGHHHHHHHHHGHHGHHHHGHHHGHGEGHHHHHHHHHHHGFCEGFGHHGHGHHHHGHGGGGGGHHHHGGGGHGGGGGGGGGGFFFFFFFCCCCB
@M02197:105:000000000-AN6RF:1:1102:21072:14257 1:N:0:1
CATCTGGGCAATTCCTCCGCTTATTGATATGCTTAAGTTCAGCGGGTAGTCTTACTCGATTTGAGGTCAAGTTGTCAGAGATTGTCCGAAGACGGTTTGGAGCACAACATCCCGATCGGCCACCCTCTTGCGAGGCACCAGCGAAGATACTTATCACGCCGTACTATGTCCAACCAAGAGCTGCACTAACCCATTTGAGGTAAGCTACGGTAAAGCAGCAAACCCAAGTCCACCGCTCCCAATGCAAGATCGGAAGTGTGAGAGTACAATGACACTCAAACAGGCATGCTCCTCGGAATACCAAGGAGCGCAAGGTGCGTTCAAAGATTCGATGATTCAC
+
DDDDDFFFDFCFGGGGGGGGGGGHHHHHHHHHHHHHHHHHHHHGGGGGGHHHHHHHHGHHHGHHGHHHHHHHHHHHHHHHHHHHHHHGGGGGHGGGGGGGHHHHHHHGHHHHHGGGGGGGGGGHGHHHHHHGGGGGGGGHHHGGGGGHHHHHHHHHHGHGHHHHHHHHHHHHHHHHHHHGHHHHGHGGHHHHHHGHHHHHHHGGGHGGHHHHHHHHHHGGGGHHHHHFFGGFGGGGHHHHGHHHHHHGGGGHHHHHHHHHHHHHG5HHGHHHHHGGHHHFHHHHHHHFECFCGHHHHHHHHCHHGGGGGHHHHGGGGHGGGGGGGGGGFFFFFFFBCBAB
@M02197:105:000000000-AN6RF:1:1102:13963:14390 1:N:0:1
CATCTGGGCAATTCCTCCGCTTATTGATATGCTTAAGTTCAGCGGGTAGTCCTACCTGATTTGAGATCAAACGTTCAAAGGCTGTCCTCGAGGGACGTTTATGAGCCCCAGCGAACCCCCATCGCTGAAGGTTACCTGGTGAAAAACCACAAGCGTAGATAGTTATCACACCCGTGACGCCACCAAACACTGGCAAGCTGATCCGTTTGAGAGGAGCCGACCGTAGGCCGGCAAGACCCCCAAAGTCCAAGCTCATCACGGCGAACCGTGAGAGTTGAGGTTTTCATGATACTCAAACAGGCATGCCCTTCGGAATAGCCAAAGGGCGCAAGGTGCGTTCAAAGATTCGATG
+
DDDDDFFFCFDFGGGGGGGGGGGHHHHHHHHHHHHHHHHHHHHGGGGGGHHHHHHHHHHHHHHHGHHHHHHHGHHHHHHHGHHHHHHHHGGGGGGGGGGHHHHHHHHGGGGHGGGGGGGGGHHGGHGGHHHHHHHHHHHHHHHHHHGGHGHHHHGFGGFHHHHHHHHHHHHGGGGGGGGGGGGHHHHHHHHHHHHHHHHGGGGHHHHHHHHHGGGGGGFHFGHHGGGGGHHHHHGGGGGHHHHHHHGHHHGHGHHGGGGGGGGGGGHHHHHHHHHHHHGHHFHFHHHHHHHGHHHHHHHHHFHFGGGGGGHHHGHGBBAHHHGGGGGHHHGGGGGGGGGGFFFCFFFCBACB
@M02197:105:000000000-AN6RF:1:1102:24893:14383 1:N:0:1
CATCTGGGCAATTCCTCCGCTTATTGATATGCTTAAGTTCAGCGGGTAGTCCTACCTGATTTGAGGTCAAATTGTCAGAAGCTGTCTCAAAAGAGACCCTTTAGAAGCTGAACCCCATTTATAAAGCTGCTCTTCACAAATGGCGTAGATAATTATCACACCAAAGCAAGGCAACAAAGGTCCCGCTAATGCATTTCAGGAGAGCCGACTTCTGAGAAGCCCGCATACTCCCACATCCAAGCCTGATCAACAGAAAAAGCTGAAAAGGTTGAGAATTTCATGACACTCAAACAGGCATGCTCCTCGGAATACCAAGGAGCGCAAGGTGCGTTCAAAGATTCGATGATTCAC
+
BAABBFFFBFBFGGGGGFGGGGGHHHHHGHHGGHHGHGGHHHHECEGGGHHHHHHHHHHHHHHHGGHHHFGHHHHHHHHHHHHHHGHHHHHHFGHHHGHHGHHHHHHHHHHHHHGGGHHHHGHHHGHHHHHGHHGHHHHHGFFGGFGGGHHHHHHHHHHGFGHHHHHHHHHHHHHHHHFCFHHHGGGHHHHFHHHHHHHHHGHGHHGGGGGHGGHGHGGGGGGHHGGGGGGGGGGFGGFHGBGDFFHHHHGGHHHHGE4FHFHGFHHFHGHHHHHFFHHHFFFFHGGHHHHBHHCEHHGE?CFDHG5G5HHHHHCGGGGGHHGHGGGGHGGGGGGGGGGFFFFFFFCCBAC
@M02197:105:000000000-AN6RF:1:1102:12287:14530 1:N:0:1
CATCTGGGCAATTCCTCCGCTTATTGATATGCTTAAGTTCAGTGGGTAGTCCTACCTGATTTGAGATCAAACGTTCAAAGGCTGTCCTCGAGGGACGTTTATGAGCCCCAGCGAACCCCCATCGCTGAAGGTTACCTGGTGAAAAACCACAAGCGTAGATAGTTATCACACCCGTGACGCCACCAAACACTGGCAAGCTGATCCGTTTGAGAGGAGCCGACCGCAGGGCCGGCAAGACCCCCAAAGTCCAAGCTCATCACGGCGAGCCGTGAGAGTTGAGGTTTTCATGATACTCAAACAGGCATGCCCTTCGGAATAGCCAAAGGGCGCAAGGTGCGTTCAAAGATTCGATGATTCAC
+
CCCCCFFFCFCFGGGGGGGGGGGHHHGHHHHHHHHHHGHHHHHHHHGHGHHHHHHHHHHHHHHHGHHHHHHHGHHHHHHHHHHHHHHHHGGGGGGGGGGHHHGHHHHGGGGHGGGGGGGGGHHGGHGGHHHHHHHHHHHHHHHHGHGGHGHHGHGFEGGHHHHHHHHHHHHGGGGGGGGGGGGHHHHHGGGGGGGGGGGGGGGGHHGGGGGGGGGGGGFGGGHFFGFGFFHFGHHGGGGGGBHHHHFCHHHFEHGHFEEGGFGGGGGGFGHHGHGHHHHGHHHHHHGHHHHHGHHHHHHHHHHHGGDGGGGHHHEHHHHHHHHGGGGGHHHGGGGGHGGGGGGGGGGFFFFFFFBBBAB
@M02197:105:000000000-AN6RF:1:1102:2534:14608 1:N:0:1
CATCTGGGCAATTCCTCCGCTTATTGATATGCTTAAGTTCAGCGGGTAGTCCTACCTGATTTGAGATCAAACGTTCAAAGGCTGTCCTCGAGGGACGTTTATGAGCCCCAGCGAACCCCCATCGCTGAAGGTTACCTGGTGAAAAACCACAGGCGTAGATAGTTATCACACCCGTGACGCCACCAAACACTGGCAAGCTGATCCGTTTGAGAGGAGCCGACCGTAGGCCGGCAAGACCCCCAAAGTCCAAGCTCATCACGGCGAACCGTGAGAGTCGAGGTTTTCATGATACTCAAACAGGCATGCCCTTCGGAATAGCCAAAGGGCGCAAGGTGCGTTCAAAGATTCGATGATTCAC
+
AABBAFFFBFBFGGGGGGGGGGFFFGHHHHHHGHGHGBGHHHHGGGGGGHHHGHHHHHHHHHGHGGHHHHHGGFHHHHHHHHHHHFHHHGGGGGGGGGGHFHHHHHHGGGGHFGGGCDGGGHHGGGGGHHHFHHHHHHHBGGGHHHGGHGHHHGGBCFGHHFGFHHHHHHHGGGGGGGGGGGGGGGGGGGFGEFGGGFGFGGGGGFGHHHHHFGGGGGFHFGHHGGGFFHHEFGB<CB/C2FBBHFGGFEFFFHHGEEEGEE1GGGGGHFFFGE?F3HFFHFGHGF@F5AGEHHHHHEDEHFFAFE1FGGFGD5HHFGHHFFEGFE2HHHHFGGFGGGGGGGG2GBFFFFFFFAAAAB
@M02197:105:000000000-AN6RF:1:1102:10782:14713 1:N:0:1
CATCTGGGCAATTCCTCCGCTATTGATATGCTTAAGTTCAGCGGGTAGTCCTACCTGATTTGAGATCAAACGTTCAAAGGCTGTCCTCGAGGGACGTTTATGGGCCCCAGCGAACCCCCATCGCTGAAGGTTACCTGGTGAAAAACCACAAGCGTAGATAGTTATCACACCCGTGACGCCACCAAACACTGGCAAGCTGATCCGTTTGAGAGGAGCCGACCGCAGGGCCGGCAAGACCCCCAAAGTCCAAGCTCATCACGGCGAACCGTGAGAGTTGAGGTTTTCATGATACTCAAACAGGCATGCCCTTCGGAATAGCCAAAGGGCGCAAGGTGCGTTCAAAGATTCGATGATTCAC
+
ABBCBFFFBFCFGGGGGGGGGGGHHHHHHFHHHHHHHHHHFHGGGEGGHHHHHHHHHGHHHHHGHHHHHHHGHHHGHHHHHHHHHHHHGGGGGGGGGGHHHHHHHHGGGGHGGGGGGGGGHHGGHGGHHGHHHHHHHHHHHHHHHGGHGHHHHGFGGFHHHHHHHHGHHGGGGFGGGGGGGGGGGGGGGGGGHHGHHHGGGGGHHGGHHHHGGGGGGFFGGHHHGGGGGGHHHHGGGGFEFHHHHGGHHHGHHHHGGEGFFGFFFGHHHHHHHHHHHHGHHFHHHHGHHFHGHHEHGHHGCFGEGFECDGHHGHHFFHFHGHCGGGGGHHFGGGGHGGGGGGGGGGFFFFFFFABBAA
@M02197:105:000000000-AN6RF:1:1102:11168:14634 1:N:0:1
CATCTGGGCAATTCCTCCGCTTATTGATATGCTTAAGTTCAGCGGGTATCCCTACCTGATCCGAGGCCAACCATAGAAAAATTGGGGTTGCTGGCCAGTAACCTTCAGGGACCTATAGCGAGAAATGTACTACGCTCAGGACCTAAAGGCACCGCCACTGTTTTTAAGGCCTGCCGTTGCCGGCAGGGCCCAATACCAAGCAGAGCTTGAGGGTTGAAATGACGCTCGAACAGGCATGCCCCCCGGAATACCGAGGGGCGCAATGTGCGTTCAAAGATTCGATGATTCAC
+
CCCDCFFFCFCFGGGGGGGGGGGHHHHHHHHHHHHHHHHHHGHGGGEEHHHHHHHH;H<<HHHGG#7GHHG9G7HHHHHH;H;HHHGGGGH;H;GHHHHH;HGHH:HHHHGGGHHH<HHGGGGGHGHH<HH<H:GGGGHHHHHHHH<HHH<HGGGGGGHHHHHGGHHHHHHHGGHGGGGGHGGGGGGHGHHHHGHGGGHHHHGHGHGGHHGHHHHHHHGGGGGGHHGHHGGHHGGHGGCCCGGHFGHGHGGFCGGGGGGHGHFGGGGHGGGGGGGGGGFFFFFFBBAAAB
@M02197:105:000000000-AN6RF:1:1102:18030:14762 1:N:0:1
CATCTGGGCAATTCCTCCGCTTATTGATATGCTTAAGTTCAGCGGGTGGTCCTACCTGATTTGAGGCCAAGTTTATCAAATCCAACTCTTATATAGCAGCAGAACCCTCGACCAGATGCAGATATGTATCACATCTTAATGGAGAGGTCGTTACCACTCATGTATTTCAGGGGAGCAGACTAGGCCTGTAACCCCCAAATCCAAGCCACACCTCACGGTGTGGTTGAGACATTAATGACACTCAAACAGGCATGCTCCTTGGATTAACCAAGGAGCGCAAGATGCGTTCAAAGATTCGATGACTCAC
+
DCCDDFFFDFCFGGGGGGGGGGGHHHGHHHHHHHHHHHHHHHHGGGGGGGHHHHHHHHHHHHHHGHGGHHHHHHHHHHHHHHHHHHHHHHHHHHGGGHHHHHHHHHGHHHHHHHHHHHHHHHHHHHHHHHHHHHHHHHHHHHHHHGGFHHGGHGHHHHHHHHHHHHHHHHHHHHHHHHHHHHHHHHHHHHHHHHGGGGHHHGHHHGGGGGHGGGGGGGHGGGHHHHHHHHHHHHHHHHHHGHHHHHHHHHHHHHHHGHHHHHGGHHHHHHGGGGGGHHHHGGFGHGGGGGGGGGGFFFFFFFAAABA
@M02197:105:000000000-AN6RF:1:1102:28030:14721 1:N:0:1
CATCTGGGCAATTCCTCCGCTTATTGATATGCTTAAGTTCAGCGGGTAGTCCTACCTGATTTGAGATCAAACGTTCAAAGGCTGTCCTCGAGGGACGTTTATGAGCCCCAGCGAACCCCCATCGCTGAAGGTTACCTGGTGAAAAACCACAAGCGTAGATAGTTATCACACCCGTGACGCCACCAAACACTGGCAAGCTGATCCGTTTGAGAGGAGCCGACCGTAGGCCGGCAAGACCCCCAAAGTCCAAGCTCATCACGGCGAACCGTGAGAGTTGAGGTTTTCATGATACTCAAACAGGCATGCCCTTCGGAATAGCCAAAGGGCGCAAGGTGCGTTCAAAGATTCGATGATTCAC
+
AAAAAD11AFAFGEDGFFA1AFEEE3FFDDGCGHFFDGHHHHGEC?GEEHGBGFGHHHBFGHFGFHGEFCDE/GHGHFFEHEHHHHHFEEEEG?/FE?FHEHHFGEGGCGGFECGCCFCC@HHGFGC/FFHGHFFGHHHHHFHHFGGGGGFGHHGCFCEDHGHHHDFFHHHGGGGGGEGGACEGEHGGFFFFCFGGGEHFGGGGHGFGFFFC<9ACEFECFFGFFCCBFCD@@<?BC</FD1CBGHECGFFEFEHF>/@>E@GEFE?1D1FHGGG1CGAFHG1FF2FGF2DFFFDA1DBFEHHF/E///EHFFBFBFB0FFGE?FE0B11GA0EB1EEDGGGBECGCC331@D?AAA1
@M02197:105:000000000-AN6RF:1:1102:2950:14711 1:N:0:1
CATCTGGGCAATTCCTCCGCTTATTGATATGCTTAAGTTCAGCGGGTAGTCCTACCTGATTTGAGATCGAACGTTCAAAGGCTGTCATCGAGGGACGTTTATGAGCCCCAGCGAACCCCCATCGCTGAAGGTCACCTGGTGAAAAACCACAAGCGTAGATAGTTATCACACCCGTGACGCCACCAAACACTGGCAAGCTGATCCGTTTGAGAGGAGCCGACCGCAGGGCCGGCAAGACCCCCGAAGTCCAAGCTCATCACGGCGAACCGTGAGAGTTGAGGTTTTCATGATACTCAAACAGGCATGCCCTTCGGAATAGCCAAAGGGCGCAAGGTGCGTTCAAAGATTCGATGATTCAC
+
CCCCCFFFCFCFGGGGGGGGGGGHHGHHHHGHHHHGHHHHHHHGGGGGGHHHHHHHHHGHHGHHGHHHHGHHGFHHHHHHHGHHHHHHHHHGGGGGGGGHHHHHHHHGGGGHGGGGGGGGGHHGGHGFFHHGHHHHHGHFGHHHHHGGHGHHGHGDGGGHHHGHHHGHHHHGGGDGGFGGGDGGGGGGGGGGGGGGGGGGGGGGGEFHHHHHGGFFFEGGGGHFGGGGGGHFHHHDCCGGGFBG33GGHHGHHHFBEE@GGGGGGEGHHHHHHFHHHHHEFHBFGBFHGHFHGHGHHHHFFFHHFEDCGFCHHHHHHHFBGHFGFGEAHHHGCEEGFGGGFFFGEFBFCDD5FFBAABB
@M02197:105:000000000-AN6RF:1:1102:19236:14833 1:N:0:1
CATCTGGGCAATTCCTCCGCTTATTGATATGCTTAAGTTCAGCGGGTAGTCCTACCTGATTTGAGATCAAACGTTCAAAGGCTGTCCTCGAGGGACGTTTATGAGCCCCAGCGAACCCCCATCGCTGAAGGTTACCTGGTGAAAAACCACAAGCGTAGATAGTTATCACACCCGTGACGCCACCAAACACTGGCAAGCTGATCCGTTTGAGAGGAGCCGACCGCAGGGCCGGCAAGACCCCCAAAGTCCAAGCTCATCACGGCGAACCGTGAGAGTTGAGGTTTTCATGATACTCAAACAGGCATGCCCTTCGGAATAGCCAAAGGGCGCAAGGTGCGTTCAAAGATTCGATGATTCAC
+
DDDEDFFFCFCFGGGGGGGGGGGHHHHHHHHHHHHHHGHHHHHGGGEGGHHHHHHHHHHHHHHHGHHHHHHHGHHHHHHHHHHHHHHHHGGGGGGGGGGHHHHHHHHGGGGHGGGGGGGGGHHGGHGGHHHHHHHHHHHHHHHHHHGGHGHHHHGGGGGHHHHHHHHHHGHGGGGGGGGGGGGGGGGGGGGGGHHGHHHGGGGGHHHGHHHHGGGGGGGGGGHHHGGGGGHHFHGGGGGGHHHHHHGGHHGHHHHHGGFGGGGGGEGHHGHHHHFHHHHGHHHFHHHHHHHHGHHHHHHHHHHHGFGGGGGHHGBHHHHHHHHGGGGGGHHHGGGGHGGGGGGGGGGFFFFFFFCBAAB
@M02197:105:000000000-AN6RF:1:1102:1857:14934 1:N:0:1
CATCTGGGCAATTCCTCCGCTTATTGATATGCTTAAGTTCAGCGGGTAGTCCTACCTGATTTGAGATCGAACGTTCAAAAAGCTGTCTTCACCAAGGAAAGACGTTTATAAGCTCCAGCGAACTTCCGTCACCGAAGGTTACCTGGCAGGCAACCACAAGCGTAAATAGTTATCACACCCGTGACGCCACCAAACACTGGCAGGCTAATTCATTTGAGAGGAGCCGGCTGTGCACCAGCAAGCCCCCAAGTCCAAGCTCTTCATGGCGAACCACAAGAGTTGAGGTGTTCATGATACTCAAACAGGCATGCCCCTCGGAATAGCCAAGGGGCGCAAGGTGCGTTCTAAGATTCGATGATTCAC
+
AAAA1B1CA1A1FFGGGGECFFCFHHGGHGHHHHHHHGHHHHHGGGGGGHHHGHHHHHHHH2GHGHHHEGHHEHB>GFFFGGEFHHFHHHEG1@FC/>EGHFCEFFFFFFGD1>>GHGHE?E@/BDDEH0<CDC<BCBBFFEGHHFGGGGGHHHHGGHFHHGFFA<DHHHFFGFDA<GGGGGGGGEFEHEFEEGG9GGFFGGGFC0<FDDD<9;;019>BAFGGCG?@??F9<;<F@//////</GDB11G?0HF0ADFBGEF?EE>1/B/11F@@1@011G0E01FE2F2FF1GE/BE111B1B10F/A/G?EAA22D111FAAB//0A0A11B00000EA3AB33GACFCCD@@@3A>A1A
@M02197:105:000000000-AN6RF:1:1102:7840:14953 1:N:0:1
CATCTGGGCAATTCCTCCGCTTATTGATATGCTTAAGTTCAGCGGGTAGTCCTACCTGATTTGAGATCAAACGTTCAAAGGCTGTCCTCGAGGGACGTTTATGAGCCCCAGCGAACCCCCATCGCTGAAGGTTACCTGGTGAAAAACCACAAGCGTAGATAGTTATCACACCCGTGACGCCACCAAACACTGGCAAGCTGATCCGTTTGAGAGGAGCCGACTGCAGGGCCGGCAAGGCCCCCAAAGTCCAAGCTCATCACGGCGAACCGTGAGAGTTGAGGTTTTCATGATACTCAAACAGGCATGCCCTTCGGAATAGCCAAAGGGCGCAAGGTGCGTTCAAAGATTCGATGATTCAC
+
CCCCCFFFCFCFGGGGGGGGGGGHHHHHHGGHHHHHHHHHHHHGGGGGEHHHHHHHHHHHHHHHGHHHHHHHGHHHHHHHHHHHHHHHHGGGGGGGGGGHHHHHHHHGGGGHGGGGGGGGGHHGGHGGHHHHHFHHHHHHHHHGHHGGHGHHHGGFFGGHHGHHHHHHHHGGGGGGGGGGGGGHGHGHGHHFGGHGHHGFGGGGGFGGHHHHGGFGGGHGHGGFHGGGGGHHGGGGGGGGHHHHHHHGHHHEHFGHGGGGGGGGGGGHHHGHHHHHHHHGHHHHHHHHGGGGGEGHHHHHHHGHGGGGGGGGHHHHCHGHHHGGGGGGHHHHGGGGHGGGGGGGGGGFFFFFBFBCBBB
@M02197:105:000000000-AN6RF:1:1102:23594:15074 1:N:0:1
CATCTGGGCAATTCCTCCGCTTATTATATGCTTAAGTTCAGCGGGTAGTCCTACCTGATTTGAGATCAAACGTTCAAAGGCTGTCCTCGAGGGACGTTTATGAGCCCCAGCGAACCCCCATCGCTGAAGGTTACCTGGTGAAAACCACAAGCGTAGATAGTTATCACACCCGTGACGCCACCAAACACTGGCAAGCTGATCCGTTTGAGAGGAGCCGACCGTAGGCCGGCAAGACCCCCAAAGTCCAGCTCATCACGGCGAACCGTGAGAGTTGAGGTTTTCATGATACTCAAGCAGGCATGCCCTTCGGAATAGCCAAAGGGCGCAAGGTGCGTTCAAAGATTCGATGATTCAC
+
BBBBBFFBAFBFGGGGFEE?ECFHFHHHGHGGHHFHHGHHHHGGC2EFHFHHHHHHHHHHHHHGGHHHHHHGAGFFHHHGHHHHHHHHGGGG?EFGGGHHHHGHGHGGGGGGGGGCGGGGHHGGHGGGHHHGFFF<HHCHHHHHHGHGGHHHGGG9GHHHGGHHHGHHHGGGGGGGGGGGGGGFEF?FGGGGGGGGGGGGGGGEFGGGHGFCFCEGGGABGFFFBFFFFFFFGFFFE0FGF1B00EHGCDGBEGEGGEEFAGEEHG1GDHFGCFF/01@1212GBDFFFEEFFB1F110FFEEA/E/0D2FBFCBE110A00?A1BAF00?ECBE3FFFGEFB1@D3D3DAAA>1
@M02197:105:000000000-AN6RF:1:1102:21371:15104 1:N:0:1
CATCTGGGCAATTCCTCCGCTTATTGATATGCTTAAGTTCAGCGGGTAGTCCTACCTGATTTGAGATCAAACGTTCAAAGGCTGTCCTCGAGGGACGTTTATGAGCCCCAGCGAACCCCCATCGCTGAAGGTTACCTGGTGAAAAACCACAAGCGTAGATGGTTATCACACCCGTGACGCCACCAAACACTGGCAAGCTGATCCGTTTGAGAGGAGCCGACCGTAGGCCGGCAAGTCCCCCAAAGTCCAAGCTCATCACGGCGAACCGTGAGAGTTGAGGTTTTCACGATACTCAAACAGGCATGCCCTTCGGAATAGCCAAAGGGCGCAAGGTGCGCTCAAAGATTCGATGATTCAC
+
AAA@?D111>1C1A3FFCAEAE0GGFB3GDEGF2GGGAFGHFFG?AA/ABGGDDGHHHFHHGFBE/FFF1DFEFFEB@B1BGGFGBFG1>EG///FE?CF>122FGHGGFEHEGEC/EGGGHGGFBFB1FCGHBGGF901BFEDDFEBGCFEFHEC/A/=FCGHFFH0GHHGGG.CECGGGEBFGFGEFFHHHHGFEECFGC9CG=0BFFGFGCECEE@09@@HGACGGHEGGG>/GCAHG1FGF1?0BB1BG20/EEE/>///FFG1HHFBG0BB0GEBHFF00FEBBGDF1GGFFHGFFGGA///CA?GGHHCHGB01FB/0A00B1HHEEE0AA1FFA331GFFFDFDFFA11A>
@M02197:105:000000000-AN6RF:1:1102:20571:15074 1:N:0:1
CATCTGGGCAATTCCTCCGCTTATTGATATGCTTAAGTTCAGCGGGTAGTCCTACCTGATTTGAGGTCAAATTGTCAGAAGCTGTCTCAAAAGAGACCCTTTAGAAGCTGAACCCCATTTATAAAGCTGCTCTTCACAAATGGCGTAGATAATTATCACACCAAAGCAAGGCAACAAAGGTCCCGCTAATGCATTTCAGGAGAGCCGACTTCTGAGAAGCCCGCATACTCCCACATCCAAGCCTGATCAACAGAAAAAGCTGAAAAGGTTGAGAATTTCATGACACTCAAACAGGCATGCTCCTCGGAATACCAAGGAGCGCAAGGTGCGTTCAAAGATTCGATGATTCAC
+
CCCCCFFFCFCFGGGGGGGGGGGHHHHHHGHHHHHHHHHHHHHGGGGGGHHFHHHHHHHHHHGHGHHHHHHHHHHHHHGHHHHHHHGHHHHHHGHHHGHHHHHHHHHHHGHHHHGGGHHHHHHHHHHHHGHHHHHHHHHHHHGHGGGGGHHHHHHHHHHHHHHHHHHHHHHHHHHHHHHGGHHHHGHGHHHHHHHHHHHHHGHGHHGHHHHHGHHHHGGGGGGHHHGGGGHHGGHHGGHGHHGHHHHHHHHGHGHHGFFHGFFFHHFHHHHHHFFEHFHHHBFFGGGHHHHHHGBHFHEFGGFFBG5HHFG3BA3FGGECFGGG??EFFCFFGGGGGGGFFFFDFFBBBBB
@M02197:105:000000000-AN6RF:1:1102:5920:15310 1:N:0:1
CATCTGGGCAATTCCTCCGCTTATTGATATGCTTAAGTTCAGCGGGTAGTCCTACCTGATTTGAGATCAAACGTTCAAAGGCTGTCCTCGAGGGACGTTTATGAGCCCCAGCGAACCCCCATCGCTGAAGGTTACCTGGTGAAAAACCACAAGCGTAGATAGTTATCACACCCGTGACGCCACCAAACACTGGCAAGCTGATCCGTTTGAGAGGAGCCGACCGTAGGCCGGCAAGACCCCCAAAGTCCAAGCTCATCACGGCGAACCGTGAGAGTTGAGGTTTTCATGATACTCAAACAGGCATGCCCTCCGGAATAGCCAAAGGGCGCAAGGTGCGTTCAAAGATTCGATGATTCAC
+
CCCDBFFFCFCFGGGGGGGGGGGHHHGHHHHHHHHHHHHHHHHGGGGGGHHHHHHHHHHHHHHHGHHHHHHHGHHHHHHHHHHHHHHHHGGGGGGGGGGHHHHHHHHGGGGHGGGGGGGGGHHGGHGGHHHHHHHHHHHHHHHHHHGGHGHGHHGFGGGHHHHHHHHHHHHGGGGGGGGGGGGGGGGGGGGGHHHHHHHGGGGGHHHGHHHHGGGGGGGHGGHHGGGGGHHHHGGGGGGHHHHHHHGHHHHHFHHGGGGGGGGGGGHHGHHHHGHHHHGHHGHGHHHHHHHGGHHHHHHHHGHEEGGFECHHHHHHHHGHHHGGGGGHHHHGGGGHGFGGGGGGGGFFFFFFFCCBBC
@M02197:105:000000000-AN6RF:1:1102:9505:15357 1:N:0:1
CATCTGGGCAATTCCTCCGCTTATTGATATGCTTAAGTTCAGCGGGTAGTCCTACCTGATTTGAGATCAAACATTCAAAGAGCTGTCCCTCACCGAGGAGAGACCTTTATAAGCCCCAGCGAACCTCTGTTGCCAAAGGTTACCTAGTGGAAAACCACAAGCGTAGATAGTTATCACACCTGTGACGCCACCAAACACTGGCAAGCTGATTTATTTGAGAGGAGCTGACCACAGGCCAGCAAGACCCCCATCGTCCAAGCTCATCATGGCAAGCCATGAGAGTTGAGGTGTTCATGATACTCAAACAGGCATGCCCTTCGGAATAGCCAAAGGGCGCAAGGTGCGTTCAAAGATTCGATGATTCAC
+
BCCCCFFFBFCFGGGGGGGGGGGHHHHHGHHHHHHHGHHHHHHGGGGGGHHHHHHHHHHHHHHHGEGHHHHHHHHHHHHGHHHHHHHHHHHGHHGGGGGGHGGHGHHHHHHHHGHHGGGHGGGGGHHHHHHHHHHHHHHHHGHHGHHFHHHHHHHGHGHHHHGGGGHHHHHHHHHHHHHGHHHHHHHGGGGHHHHHHHGHGHHGGHHHGHGHHHHHHHHHHFHGHHHHHFFGFHGHHHHHHGB<GDFGGGGGHEGHHHHFHHHHHHHFHGFHHFHHHHGHHHHGHHGHHHHGHHHHGHHGHFHHGHFHGHHGGGGGGEGHHHHHHHHGHHCGGGGGHGHGGGGFGGGGGGGGGGFFFFFFFAAAAA
@M02197:105:000000000-AN6RF:1:1102:3286:15334 1:N:0:1
CATCTGGGCAATTCCTCCGCTTATTGATATGCTTAAGTTCAGCGGGTAGTCCTACCTGATTTGAGATCGAACGTTCAAAAAGCTGTCTTCACCAAGGAAAGACGTTTATAAGCTCCAGCGAACCTCCGTCACCGAAGGTTACCTGGCAGGCAACCACAAGCGTAAATAGTTATCACACCCGTGACGCCACCAAACACTGGCAGGCTAATTCATTTGAGAGGAGCCGGCTGTGTGCCAGCAAGCCCCCAAGTCCAAGCTCTTCATGGCAAACCACATGAGTTGAGGCGGTCATGATACTCAAACAGGCATGCCCCTCGGAATAGCCAAGGGGCGCAAGGTGCGTTCAAAGATTCGATGATTCGC
+
BBBBBFFFAFBF4FGFFG?EGGGHGFFGHHGHGGHHGFHHHHHGGCAEFFGHFGHHHHG5GFHHGHHHHCHGFHHFHHF@GEGFHGHHHHHHHFFHGGFHGHFEGGHGBGH4FEGHHBGFGGGGHHHGEGEDFGGG@EFBGHHHHHGHFGGH:HHGGEHHHGGGFGGHHDGHFFHHHCDGGDD:GFGGGGGGGGGAFFGGFFGAGGFBBFFGGFFFFEFFCFFFFHHHGHGFFF6FGF//</C@GFD1GF1ECF1EFFGF1FB1FF>>>01F21B1FGB1B///E/B1GG2BB121/1EF1F1D1100A/////A0B22DCGF10F/E00001GF0EAA00ABFGFCGEFGC1FFFADA>>11
@M02197:105:000000000-AN6RF:1:1102:13705:15354 1:N:0:1
CATCTGGGCAATTCCTCCGCTTATTGATATGCTTAAGTTCAGCGGTAGTCCTACCTGATTTGAGGTCAAATTGTCAGAAGCTGTCTCAAAAGAGACCCTTTAGAAGCTGAACCCCATTTATAAAGCTGCTCTTCACAAATGGCGTAGATAATTATCACACCAAAGCAAGGCAACAAAGGTCCCGCTAATGCATTTCAGGAGAGCCGACTTCTGAGAAGCCCGCATACTCCCACATCCAAGCCTGATCAACAGAAAAAGCTGAAAAGGTTGAGAATTTCATGACACTCAAACAGGCATGCTCCTCGGAATACCAAGGAGCGCAAGGTGCGTTCAAAGATTCGATGACTCAC
+
CCBCCFFFAFCFGGGGGGGGGGGHHHHHGHHHHHGHHHHHHHHGFEFGHHHHHHHHHEHHHHHGHHHHHHGHHHHHHHHHHHHHHHHHHHHHEHHHGHHHHGFFHHHHHHHHHGGGHHHGHHHHHHHHHHHHHGHHHHHHHHHGGGGGHHGHHHHHHHHHGHHHHHHHHGHHHHHHHHG?GHHGGHGGHHHHHHHHHHHHGGGHHHHHGHHHHHHHHHGGGGGHHFGHGHGHHHGGGHHHHFHGBFHHHHHHHHHHHHHHHHHHHHHHHHHHHHGHFHHHHHFDFHHHHHGHHGHHHEDGGGEHGEHHHHHHGHGGGGGGHGGGGGGHGGGGGGGGGFFFFFFFFBBBBB
@M02197:105:000000000-AN6RF:1:1102:16101:15497 1:N:0:1
CATCTGGGCAATTCCTCCGCTTATTGATATGCTTAAGTTCAGCGGGTAGTCCTACCTGATTTGAGATCAAACGTTCAAAGGCTGTCCTCGAGGGACGTTTATGAGCCCCAGCGAACCCCCATCGCTGAAGGTTACCTGGTGAAAAACCACAAGCGTAGGTAGTTATCACACCCGTGACGCCACCAAACATTGGCAAGCTGATCCGTTTGAGAGGAGCCGACCGCAGGGCCGGCAAGACCCCCAAAGTCCAAGCTCATCACGGCGAACCGTGAGAGTTGAGGTTTTCATGATACTCAAACAGGCATGCCCTTCGGAATAGCCAAAGGGCGCAAGGTGCGTTCAAAGATTCGATGATTCAC
+
DDDDCFFFCFCFGGGGGGGGGGGHHHHHHHHHHHHHHHHHHHHGGGGGGHHHHHHHHHHHHHHHGHHHHHHHGHHHHHHHHHHHHHHHHGGGGGGGGGGHHHHHHHHGGGGHGGGGGGGGGHHGGHGGHHHHHHHHHHHHHHHHHHGGHGHGHHGFFGGGGHHHHHHHHHHGGGGGGGGGGGGGGGGGGGGGGHHHHHHGGGGGGHHHHHHHGGGGGGGGGGHHHGGGGGHHHHHGGGGGHHHHHHGGGHGHHHHHGGGGGGGGGFGHHHHHHHHHHHHGHHGHHHHHHHHHGGHHHHHHHHHHGGGGGGGHHHHHHHHGHHHGGGGGHHHHGGGGHGGGGGGGGGGFFFFFFFCCCCC
@M02197:105:000000000-AN6RF:1:1102:26726:15588 1:N:0:1
CATCTGGGCAATTCCTCCGCTTATTGATATGCTTAAGTTCAGCGGGTAGTCCTACCTGATTTGAGATCAAACGTTCAAAGGCTGTCCTTGAGGGACGTTTATGAGCCCCAGCGAACCCCCATCGCCGAAGGTTACCTGGTGAAAAACCACAAGCGTAGATAGTTATCACACCCGTGACGCCACCAAACACTGGCAAGCTGATCCGTTTGAGAGGAGCCGACCGCAGGGCCGGCAAGACCCCCAAAGTCCAAGCTCATCACGGCGAACCGTGAGAGTTGAGGTTTTCATGATACTCAAACAGGCATGCCCTTCGGAATAGCCAAAGGGCGCAAGGTGCGTTCAAAGATTCGATGATTCAC
+
CCCCCFBFBFCFGGGGGGGGGGGHGHHHHHGHHHHHGGFHGHHGGGGGGHHHHHHHHHHHHHHHGHHHHHHHGHHHHHHHHHHHHHHHHHHHHGGGGGGHHHHHHHHGGGGHGGGGGGGGGHHGGGGGGGGFHHHHHHHHHHHHHHGGHGHHHGGGGGGHHHHHGHHHHHGGGGGGGGGGGGGGGGGGGGGGGHGHHGHGGGGGHHHHGHHGGGGGGGGGGGGHHGFFFGHHHHGGGGGGHHHHHHFGHHHHGHHFFGEGGGGGGGGHHFGHHHHFHHHGHHHFHFHHHHHHGHHFGDHHHFGHGGGGGGGHHHGHHHHHHHHGGEGGHHFHGGEGHGGGFGGGGGGFFFFFFFBBBBB
@M02197:105:000000000-AN6RF:1:1102:24835:15665 1:N:0:1
CATCTGGGCAATTCCTCCGCTTATTGATATGCTTAAGTTCAGCGGGTAGTCCTACCTGATTTGAGATCAAACGTTCAAAGGCTGTCCTCGAGGGACGTTTATGAGCCCCAGCGAACCCCCATCGCTGAAGGTTACCTGGTGAAAAACCACAAGCGTAGATAGTTATCACACCCGTGACGCCACCAAACACTGGCAAGCTGATCCGTTTGAGAGGAGCCGACCGTAGGCCGGCAAGACCCCCAAAGTCCAAGCTCATCACGGCGAACCGTGAGAGTTGAGGTTTTCATGATACTCAAACAGGCATGCCCTTCGGAATAGCCAAAGGGCGCAAGGTGCGTTCAAAGATTCGATGATTCAC
+
ABB@AFFFBFBFGGGGGGGGGGGGFHHHGHHHHHHHHHGHHHGGGGGGGHHGHHHHHHHHHGHFFGHHHFHHFHHHFHHGHHFHHHGHHGGGGCGFEEFHHHHFHHHGGGGGGGGGGGDF?HHGGHGGFFGG9HGEFHHGHHFHHHGGGGHHHHGGGGGHFHGHHHHGHHHGGGGGGGGGGGGGGEGGHGGHHHGFHHHFGGGGHHHHHHGGGCFFEGGGFFFEGGCFGHFHGFCCC@/GEHHHG1GHFHFFFHHGCGGGGECAFFEHGFHGHGCHGFECGDBFFGBDHGFAGFGAFGDAFEGFA//EA/0HHHFHHHHBFHEEGCGHGBFCECFFGFGGGGGGGG1FFFFFD1AAAA
@M02197:105:000000000-AN6RF:1:1102:9711:15422 1:N:0:1
CATCTGGGCAATTCCTCCGCTTATTGATATGCTTAAGTTCAGCGGGTAGTCCTACCTGATTTGAGATCAAACGTTCAAAGGCTGTCCTCGAGGGACGTTTATGAGCCCCAGCGAACCCCCATCGCTGAAGGTTACCTGGTGAAAAACCACAAGCGTAGATAGTTATCACACCCGTGACGCCACCAAACACTGGCAAGCTGATCCGTTTGAGAGGAGCCGACCGCAGGGCCGGCAAGACCCCCAAAGTCCAAGCTCATCACGGCGAACCGTGAGAGTTGAGGTTTTCATGATACTCAAACAGGCATGCCCTTCGGAATAGCCAAAGGGCGCAAGGTGCGTTCAAAGATTCGATGATTCAC
+
DDEDCFFFDFCFGGGGGGGGGGGHHHHHHHHHHHHHHHHHHHHGGGGGGHHHHHHHHHHHHHHHGHHHHHHHGHHHHHHHHHHHHHHHHGGGGGGGGGGHHHHHHHHGGGGHGGGGGGGGGHHGGHGGHHHHHHHHHHHGHHHHHHGGHGHHHHGGGGGHHHHHHHHHHHHGGGGGGGGGGGGGGGGGGGGGGGHHHHHGGGGGHGHHHHHHGGGGGGGGGGHHHGGGGGHHHHHGGGGGHHHHHHHCHHHHHHHHGGGGGGGGFFGHHGHHHHHHHHHGGFGGGHHHHHHGGHHHHHHHHHHGGGGFGGGHHHFHHHHHHHHGGGGGHGHHGGGGHGGGGGGGGGGFFFFFFFCBBBA
@M02197:105:000000000-AN6RF:1:1102:12221:15713 1:N:0:1
CATCTGGGCAATTCCTCCGCTTATTGATATGCTTAAGTTCAGCGGGTAGTCCTACCTGATTTGAGATCGAACGTTCAAAAAGCTGTCTTCACCAAGGAAAGACGTTTATAAGCTCCAGCGAACCTCCGTCACCGAAGGTTACCTGGCAGGCAACCACAAGCGTAAATAGTTATCACACCCGTGACGCCACCAAACACTGGCAGGCTAATTCATTTGAGAGGAGCCGGCTGTGTGCCAGCAAGCCCCCAAGTCCAAGCTCTTCATGGCAAACCACGAGAGTTGAGGTGTTCATGATACTCAAACAGGCATGCCCCTCGGAATAGCCAAGGGGCGCAAGGTGCGTTCAAAGATTCGATGATTCAC
+
CDDDDFFFBFCFGGGGGGGGGGGHHHHHHHHHHHHHHHHHHHHGGGGGGHHHHHHHHHHHHHHHGHHHHGHHGHHHHHHHHGHHHHHHHHHHHHHHGHHHHHHGGGHHHHHHGHHHHHHGGGGGHHHGHHGGHGGGGGGHHHHHHHGHGGGHHHHGGHHHHGGGGHHGHGGHHHHHHHGGGGGGGHGGHGHHHHHHHHHHHGHHHHHHGHGHHHHHHHHGGGGGGHHFGHHHHGHHHHGHGGGGGBGHHHHGHHHHHHHHFGHHHHGHEHGHFFHGGGHHHGHGHHHHHHFHHHHGGHHHHHHHHHHHGGGEGFFHHHHHHHGGHHHGGGGGHHHHGGEGGGGGGGGGGGGFFFFFFFBBBAB
@M02197:105:000000000-AN6RF:1:1102:17601:15779 1:N:0:1
CATCTGGGCAATTCCTCCGCTTATTGATATGCTACCTTACTTCCTCTAAATGACCAAGATCTCCGCTTATTGATATGCTTAAGTTCAGCGGGTAGTCCTACCTGATTTGAGATCAAACGTTCAAAGGCTGTCCTCGAGGGACGTTTATGAGCCCCAGCGAACCCCCATCGCTGAAGGTTACCTGGTGAAAAACCACAAGCGTAGATAGTTATCACACCCGTGACGCCACCAAACACTGGCAAGCTGATCCGTTTGAGAGGAGCCGACCGTAGGCCGGCAAGACCCCCAAAGTCCAAGCTCAACACGGCGAACCGTGAGAGTTGAGGTTTTCATGATACTCAAACAGGCATGCCCTTCGGAATAGCCAAAGGGCGCAAGGTGCGTTCAAAGATTCGATGATTCAC
+
CCCCCFFBBFAFGGGGGGGGGGGHHHHHGHGHGHHHHHHHHHHHHHHHHHHHHHHHHHHHHHHHGGGGGHHHHHHHHHHHHHHHHHHGHGGGFEFHHHHHHHHHHHHHHHGHHHHHHHGHHHHHHGHHFHHHHHHGGGGGGGGGGHHHHHHHHGGGGHGGGGGGGGGHHGGHGGHHHHHHHHHHHHHHGHHHGGGGGGGGGGGGFGGGFGFGGGGGGGGGGGFGGGGGGGGGHHHHHHHGHHHHHGGGGGHHGHHHHHGGGGGGGHGGHHGGGGGHHHHHGFGGGHHGHHHGGHHHHHHHHHFEGGGGGGGGHHHHHHHHHHHHGHHHHFHHHHHHGGHHHHHHHHGHGGGGGGEEFHHHHHHHHHHHGFGGGHHFGGGGGHGGGGGD5GGGFFFFFFFABABA
@M02197:105:000000000-AN6RF:1:1102:24804:15933 1:N:0:1
CATCTGGGCAATTCCTCCGCTTATTGATATGCCTAAGTTCAGCGGGTAGTCCTACCTGATTTGAGGTCAAATTGTCAGAAGCTGTCTCAAAAGAGACCCTTTAGAAGCTGAACCCCATTTATAAAGCTGCTCTTCACAAATGGCGTAGATAATTATCACACCAAAGCAAGGCAACAAAGGTCCCGCTAATGCATTTCAGGAGAGCCGACTTCTGAGAAGCCCGCATGCTCCCACATCCAAGCCTGATCAACAGAAAAAGCTGAAAAGGTTGAGAATTTCATGACACTCAAACAGGCATGCTCCTCGGAATACCAAGGAGCGCAAGGTGCGTTCAAAGATTCGATGACTCAC
+
CCCCCFFFBFCFGGGGGGGGGGGHHHHHHHHHGHHHHHHHHHHGGGGGGHHHHHHHHHFHHHHHGHHHHHHHHHHHHHHHHHHHHHHHHHHHHGHHHGHHHHHHHHHHHHHHHHGGGCGHHHHHHHHHHHHHHHHHHHFHHHHHGGGGGHHHHHHHHHHHGHHHHHHHHHGHHHHHHHHGGHHHHGGHHHHHHHHHHHHHHGHGHHHHHHHGHHHHHGGGGGHHHHGGGGHHHHGFGGHHHGGHHFFHHHHHHHHHHHHHHGGHHHHHHGHHHHHFHGHGHHHHFGHGGHHHHHHHHHGDGGGFHHGHHHHHHHG?FECGHHGGGGGGHGGGGGGGGGGBFFFFFFBBABB
@M02197:105:000000000-AN6RF:1:1102:12287:16013 1:N:0:1
CATCTGGGCAATTCCTCCGCTTATTGATATGCTTAAGTTCAGCGGGTGGTCCTACCTGACTTGAGGTCAAGTTTATCAAATCCAACTCTTATATAGCGGCAGAACCCTCGACCAGATGCAGACATGTATCACGTCTTAATGGAGAGGTCGTTACCACTCATGCATTTCAGGGGAGCAGACTAGGCCTGTAACCCCCAAATCCAAGCCACACCTCATGGTGTGGTTGAGACATTAATAACACCCAAACAGGCATGCTCCTTGGATTAACCAAGGAGCGCAAGATGCGTTCAAAGATTCGATGATTCAC
+
DCCDDFFFDFCFGGGGGGGGGGGHHHHHGHHHHHHHHHHHHHHGGGGFGEHHHHHHHHHHHHHHHHHHHHHGHHHHHHHHHHHHHHGHHHHHHHHHHGGGGGGHHHGGHHGHGHHHHHHHHHHHHHHHHHHHHHHHGHHHHHHHHGGHHGHGHGGHHHHHHHHHHHHHHHHHHHHHHHHHHHHHGHHGHHHHHHHHGGGGGGHGGGGGGGGGHGHHGGHGGHHHFHHGHGGFHHGHGGGGGGHHHHHHHHHHHHHGGHHHHHEHHGHHHHHGGGCGHHHHGGGGHGGFGGGGEGGFFFFFFFBAAAB
@M02197:105:000000000-AN6RF:1:1102:21029:16109 1:N:0:1
CATCTGGGCAATTCCTCCGCTTATTGATATGCTTAAGTTCAGCGGGTAGTCCTACCTGATTTGAGGTCAAATTGTCAGAAGCTGTCTCAAAAGAGACCCTTTAGAAGCTGAACCCCATTTATAAAGCTGCTATTCACAAATGGCGTAGATAATTATCACACCAAAGCAAGGCAACAAAGGTCCCGCTAATGCATTTCAGGAGAGCCGACTTCTGAGAAGCCCGCATACTCCCACATCCAAGCCTGATCAACAGAAAAAGCTGAAAAGGTTGAGAATTTCATGACACTCAAACAGGCATGCTCCTCGGAATACCAAGGAGCGCAAGGTGCGTTCAAAGATTCGATGACTCAC
+
DDDDDFFFDFDFGGGGGGGGGGGHHHHHHHHHHHHHHHHHHHHGGGGGGHHHHHHHHGHHHHHHGHHHHHHHHHHHHHHHHHHHHHHHHHHHHGHHHGHHHHHHHHHHHHHHHHGGGHHHHHHHHHHHHHHHHHHHHHHHHHHHGGGGGHHHHHHHHHHHHHHHHHHHHHHHHHHHHHHHHHHHHGHHHHHHHHHHHHHHHGGGHHHHHHHGHGHHHGGGGGHHGHGGGGHHHHHHGGHHHHHHHHHHHHHHHHHHHHHHHHHHHHHHHHHHHHHGGHHHHHHHHGHHHHHHHHHHHHHGGGGGHHHHHGHHHHHGGGGGHHHHGGGGFGGGGGGGGGGFFFFFFFBBAAA
@M02197:105:000000000-AN6RF:1:1102:25850:15938 1:N:0:1
CATCTGGGCAATTCCTCCGCTTATTGATATGCTTAAGTTCAGCGGGTAGTCCTACCTGATCCGAGGTCAACCATAGAAAAATTGGGGTTGCTGGCCAGTAACCTTCAGGGACCTATAGCGAGAAATGTACTACGCTCAGGACCTAAAGGCACCGCCACTGTTTTTAAGGCCTGCCGTTGCCGGCAGGGCCCAATACCAAGCAGAGCTTGAGGGTTGAAATGACGCTCGAACAGGCATGCCCCCCGGAATACCAAGGGGCGCAATGTGCGTTCAAAGATTCGATGATTCAC
+
CCCCCFFFCFCFGGGGGGGGGGGHGHHHHHHHHHHHHHHHHGHGGGGGGHHHHHHH0HHHHHH9GG:HH<H:G:HHHGHH;;HHHHGGGG;;HGGHHHHHHHHHHH;GHHGGG:H;HHHGGGGGH:HHHHH<HGG9GGHHHHH:HHHH;HHHGGGGGGHHHHHHGHHHHHHHGHHGGGGGHGGGGGHGGHHGGGGGGGGHHHHHHHHHHHGHHHHHHFFFGFFGHHGHHHHFFFFEGGGCGE?HGDCFBHHGEAEEFCGFCHHEE2EAGEFGGFGECBFFFFFFBAAA3A
@M02197:105:000000000-AN6RF:1:1102:10670:16184 1:N:0:1
CATCTGGGCAATTCCTCCGCTTATTGATATGCTTAAGTTCAGCGGGTAGTCCTACCTGATTTGAGATCAAACGTTCAAAGGCTGTCCTCGAGGGACGTCTATGAGCCCCAGCGAACCCCCATCGCTGAAGGTTACCTGGTGAAAAACCACAAGCGTAGATAGTTATCACACCCGTGACGCCACCAAACACTGGCAAGCTGATCCGTTTGAGAGGAGCCGACCGTAGGCCGGCAAGACCCCCAAAGTCCAAGCTCATCACGGCGAACCGTGAGAGTTGAGGTTTTCATGATACTCAAACAGGCATGCCCTTCGGAATAGCCAAAGGGCGCAAGGTGCGTTCAAAGATTCGATGATTCAC
+
CBCCCFBFCFCFGGGGGGGGGGGHHHHHHHGHHHHHFHHHHHHGGGGGGHHHHHHHHHFHHHHHGHHHHHGHGHHHHHHHHHHHHHFHHGGGFGGGGGGHHHGHHHHGGGEHGCGGGGGGGHHGGGGGHHHHHHHHHHGGHHHHGHGGHGHHHHGFFFGHHHFHHHHHHHHGGGGGGGGGGGGGGHGHGGGGGHHGHGHGFGGGHHGHHHHHFDFFFGGFGGHHGGGGGHHFGHGGFGEEFHHHHFGHHGHHHFGGGFGGGEAC?GHHHHHHHHHHHHGHFHHHHHFHHHHGHGHHHHHHGHHGGE?E1?GHHHFHHGGHHGCGGGGHHGFE?EGHGGFGGGGGGGFFBFBBFB@BBB
@M02197:105:000000000-AN6RF:1:1102:4837:16166 1:N:0:1
CATCTGGGCAATTCCTCCGCTTATTGATATGCTTAAGTTCAGCGGGTATCCCTACCTGATCCGAGGTCAACCATAGAAAAATTGGGGTTGCTGGCCAGTAACCTTCAGGGACCTATAGCGAGAAATGTACTACGCTCAGGACCTAAAGGCACCGCCACTGTTTTTAAGGCCTGCCGTTGCCGGCAGGGCCCAATACCAAGCAGAGCTTGAGGGTTGAAATGACGCTCGAACAGGCATGCCCCCCGGAATACCAAGGGGCGCAATGTGCGTTCAAAGATTCGATGATTCAC
+
CCCCCFFFCFBFGGGGGGGGGGGHHHHHHHHHHHHHHHHHHHHGGGEGHHHHHHHHHHH<HHH9GGG;HHHHG<G.HHHHHH<HHHGEEEHHH:9HHH;H;GHHH:HHG:GG9HHHHHHGG9@FHHGHHHH<HGG9GGHHHHH:HG<HHG<HFGGGGGHHHHHHGGHHHHHHGHHGGGGGHGGGHGHHGHHHHGGGHHHHGGHHHHFGHHGHHHHHHHFGGFFFFEFFHHFGHHHGGGGGGGGHHHHHHHHHHHGGGFGHHHHGGGGHGGGFFGGEGGFFFFFFFABABB
@M02197:105:000000000-AN6RF:1:1102:10101:16268 1:N:0:1
CATCTGGGCAATTCCTCCGCTTATTGATATGCTTAAGTTCAGCGGGTAGTCTTACTTGATTTGAGACCGAGTTGAACAACACATAAAGTGTCGTAAAATCCTGCATCAGTCAGCAATGAGGACAATTATCCTTTATGTTAGCTGCAGCAATAGTAATAATCCTGTTTGACGAGGACTAAATAGATATGCTTTTAGCTCAGATAAAAGTCCAGCTGCACCTGCATTTCAAGCCGCCCGCCTACCGGTGAAGGTTGTTGGGATAGCTCAAGTCCACCCTCCTTTTGAAAAATCAAGAGGAGGTTGAGGTGTTTACTGATACTCAAACAAGCATGCTCTTCGGAATACCAAAGAGCGCAATATGCGTTCAAAGATTCGATGATTCAC
+
CCCCCFFFBFBFGGGGGGGGGGGHHHHHGHHHHHHHHHHHHHGGGGGGGHGFHHHHHHHHHHGHGHHGGGGGGHHHHHHHHFHHHHHHGHGHGGGHHHHHGHHHHGHHHHHHHHHHHGHHHHHHHHHHHHHHHHHHHHHHHEFHHHHHHHHGFFHHHGHHHHHHHHHHHGGGGFGHHHHHHHGHHHHHHHHHHHHHHHHHHHHGHHHGHGHGFHFHHHHHHGHHHHGGGGGGGGGFBGGGGCGGD2GGEGGAGGHHGHHHHHHHGHGHHHEFECEAGGHGHGBHHHHGGBFHGHGHHHGHHGHHGHFGHHGHHHHGFHFHHGHHHHHHHGFHGGGGGHHHHGFBGHHHHFGGGHHFHDGGGHGGGGGFFGFFFFFFFFFBBAA@
@M02197:105:000000000-AN6RF:1:1102:26647:16261 1:N:0:1
CATCTGGGCAATTCCTCCGTTATTGATATGCTTAAGTACAGCGGGTAGTCCTACCCGATTTGAGATCAAACGTTCAAAGGCTGTCCTCGAGGGACGTTTATGAGCCCCAGCGAACCCCCATCGCTGAAGGTTACCTGGTGAAAAACCACGAGCGTAAATAGTTATCACACCCGTGACGCCACCAAACACTGGCAAGCTGATCCGTTTGAGAGGAGCCGACCGCAGGGCCGGCAAGACCCCCAAAGTCCAAGCTCATCACGGCGAACCGTGAGAGTTGAGGTTTTCATGATACTCAAACAGGCATGCCCTTCGGAATAGCCAAAGGGCGCAAGGTGCGTTCAAAGATTCGATGATTCAC
+
>AABBBFFBBBFGFGGGF?GGGHHGHFHHGHHHHFHGHHHHHGGGGGGHGHHHHFHGEGGGHHGHGHHHHHGGEFHHHHHHHHFEGFHGGGGGG1EEGHGFHHHBEGGGCHFGGCGGGGGHHGGGGBGHEHHGHHHH8FHHHFHHGGEFGGGGGFFDHFHHHHHHHHHHF.EGGGGGG:GDFGGB6GFBFGGGGGGGGFFBFGHHHFDFFGGGFFCECFFFGFGFCCDDDFFFG?CGCCGD1111EE0<BHFEHGFGECFE@FF>EF11GHHHFHHHHGHGGFHGHGFBGB/HCGFBFAA1FBC/E/A/EF2A21EC1B1FCAEEA0GA1EAE0?FGB3DFGGEGE1FFFFFFAA111
@M02197:105:000000000-AN6RF:1:1102:1944:16288 1:N:0:1
CATCTGGGCAATTCCTCCGCTTATTGATATGCTTAAGTTCAGCGGGTATCCCTGCCTGATCCGAGGTCAACCTTAGAAGTATGGGGGTTGATGGCCAGTAACCTTCAGGGACCTATAGCGAGAAATGTACTACGCTCAGGACCTAAAGGCACCGCCACTGTTTTTAAGGCCTGCCGTTGCCGGCAGGGCCCAATACCAAGCAGAGCTTGAGGGTTGAAATGACGCTCGAACAGGCATGCCCCCCGGAATACCAAGGGGCGCAATGTGCGTTCAAAGATTCGATGATTCAC
+
BBBBBFFBAFBFGDGGGGGGGGGHFHHFHHHHHHHHHHHHHHHGGGGGHBHHHGHHHHH0HHHGG7;HHHFH:HG:HH:DFGHHHGGGG/HHGHGHH:HH;FGHH:HHH::GGHHH;;HGG9GG;H;H<F<<G;G7GGHHHHH;HHH<HHHHGGGGGGFHHHHHGHGFHHHHGGHFGGGGFGGFGGGGGGGGGGGGHHGFFGFHGHHGFHGHFFFFFFGFFFD?HHGFHHGDFFHGD?C??FCFG5HFGEHHAF2E2GGHGHHCGE?GGGGFGGGEBCFFBFFFFBAAAA
@M02197:105:000000000-AN6RF:1:1102:5292:16356 1:N:0:1
CATCTGGGCAATTCCTCCGCTTATTGATATGCTTAAGTTCAGCGGGTAGTCCTACCTGATTTGAGATCAAACGTTCAAAGGCTGTCCTCGAGGGACGTTTATGAGCCCCAGCGAACCCCCATCGCTGAAGGTTACCTGGTGAAAAACCACAAGCGTAGATAGTTATCACACCCGTGACGCCACCAATCACTGGCAAGCTGATCCGTTTGAGAGGAGCCGACCGTAGGCCGGCAAGACCCCCAAAGTCCAAGCTCATCACGGCGAACCGTGAGAGTTGAGGTTTTCATGATACTCAAACAGGCACGCCCTTCGGAATAGCCAAAGGGCGCAAGGTGCGTTCAAAGATTCGATGATTCAC
+
CCCCCFFFAFBFGGGGGGGGGGGHHHHHGHHHHHHHHHHHHHHGGFEEGHHHHHHGHHHHHHHHGHHGHHHHGGHHHHGHHHHHHGHHHGGGCGGGGGGHHHHHFHHGGGGHGGGGGGGGGHHGGHGFGHGCGHHHGGHHHHHHHHGGHGHHHHGEGGGHHHGHHHHHHGHGGGGGGGGGGGGGGGGGGGGGGHHFEGGGGGFGHHGHHHHFFGGGGFGHFFHGGGGGGHGHGHGGGGGGBGEHEHGHHHHHHHHFEEGGGGEFEGGHFFEFHHHHHHGHHFGHHHHHHEHGGHHFFGHHGGGEGGGFCGGHHGFHGHGCHHGGGGGHHHGGGGGHGGFGGGGFGBFFFFFFFB@AAB
@M02197:105:000000000-AN6RF:1:1102:13267:16566 1:N:0:1
CATCTGGGCAATTCCTCCGCTTATTGATATGCTTAAGTTCAGCGGGTATCCCTACCTGATCCGAGGTCAACCACTGTTGTTTGGACTAAATGGGGGGTCCAATGGCTCAGAATATGACTTGGATAAGACTAGTATAGCATTTTAAAACACTCCTGGAATCTATTACCATGGTCCACTTTTCTGGCCTATTCATTTCAGCAGAGTAAGACAAAGTAGTGTTAGTACTATCCACTTCTACCAATACCACATGATATGTGAGTCGGTTTTTAGTGACGCTCGAACAGGCATGCCCTAAGGAATACCAAAGGGCGCAATGTGTGTTCAAAGATTCGATGATTCAC
+
CCCDDFFFCFCFGGGGGGGGGGGHHHHHHHHHHHHHHHHHHHHGGGGEHHHHHHHHHHHHHHHGGGGHHHHHGGHHHHHHHHHGHHHHHHHHHHGGGGGHHHHHHHHHHHHHHHHHHHHHHHHHHHHHGGHHGGHHHHHHGHHHHGHHGGGGHHHHHHHHHHHHGHGGHHHHGHHHHHGHHHHFHHHHHHHHHHHHHHHHHHHHHHHHHHHHHGHHHHHHHHHGHHHHHHHHHHHHHHHHHHHHHHHHHHHHHHHHGGGGGGGHGHHHHGGGGGGHGGHHHHBHGHHGHHHHHGHHHHHHHHHHHGGGGGGHHHGGHHFGGGGGGGGGGFFFFFFFBBBBB
@M02197:105:000000000-AN6RF:1:1102:28242:16599 1:N:0:1
CATCTGGGCAATTCCTCCGCTTATTGATATGCTTAAGTTCAGCGAGTAGTCCTACCTGATTTGAGATCAAACGTTCAAAGGCTGTCCTCGAGGGACGTTTATGAGCCCCAGCGAACCCCCATCGCTGAAGGTTACCTGGTGAAAAACCACAAGCGTAGATAGTTATCACACCCGTGACGCCACCAAACACTGGCAAGCTGATCCGTTTGAGAGGAGCCGACCGCAGGGCCGGCAAGACCCCCAAAGTCCAAGCTCATCACGGCGAACCGTGAGAGTTGAGGTTTTCATGATACTCAAACAGGCATGCCCTTCGGAATAGCCAAAGGGCGCAAGGTGCGTTCAAAGATTCGAT
+
BBABBFFCAFACGGFGDGEGGGGFGHFHHGFFHHAFFFGHBDGEEGGFHHHHHEHHHFHHHHHHGHHHBGFFEBFGHFHHHHGHHHFHDEGGE?EGGEGHGHHHHGHGGGGHGGEEBFFGEFFFGGGGFHHBFGGHHHFGHHGHGHGGGGGHHHGFFFFHFHHHHHHHHHHGGGGGGGGGGGGHHGGGGFG0BEGGGHGGGGGFHHHHHHHHGGFFGEBFCCHGG/C=FGHHFFGE>CGFHGFFF11?GGGGFGFHGGEGGGGGFEGHFFHGHFGF1BFEFGEFHFG2GHGFGHFGGB1HHF0HEFEEA?CGDHHHFFG0FGBE00?EHBGBCCGFEEGE33FFABC?AAA?
@M02197:105:000000000-AN6RF:1:1102:9128:16561 1:N:0:1
CATCTGGGCAATTCCTCCGCTTATTGATATGCTTAAGTTCAGCGGGTATCCCTACCTGATCCGAGGTCAACCACTGTTGTTTGGACTAAATGGGGGGTCCAGTGGCTCAGAATATGACTTGGATAAGACTAGTATAGCATTTTAAAACACTCCTGGAATCTATTACCATGGTCCACTTTTCTGGCCTATTCATTTCAGCAGAGTAAGACAAAGTAGTGTTAGTACTATCCACTTCTACCAATACCACATGATATGTGAGTCGGTTTTTAGTGACGCTCGAACAGGCATGCCCTAAGGAATACCAAAGGGCGCAATGTGCGTTCAAAGATTCGGTGATTCAC
+
CCCCCFFBBFBFGGGGGGGGGGGHHHHHGHHHHHHHHHHHHHHGGGGGHHHHHHHHHHHHHHHGGGGHHHHHGGHHHHHHHHHGGHHHHHHHHHGGGGGHHHGHHGHHHHHHHHHHHHHHHHHHHHHHHHHGFGHHGHHGHGGHGHHHGGHHGGGGHHHHGHHGHHGHFFHFGFFFHHHHHHHFHGFFGHHHGGHHHFHHHHHHHHHFHHHHHHFHHHHHHGHHHHHHGHFHHHHHHHHHHHHHHFHHFHGFHHHHGGGGGGGGHFFHHGGGGGGHHGHHHHHHEFEGEHHEGHHGHFFFEHFHGEEGCGHFHHEEGGHGGGGGGGGGFDAC4FFFBABBB
@M02197:105:000000000-AN6RF:1:1102:23656:16695 1:N:0:1
[truncated: 13,391,477 more chars]
