# Supplementary material for: Ectomycorrhizal fungal communities associated with Larix gemelinii Rupr. in the Great Khingan Mountains, China
Source: PeerJ. 2021 Apr 15;9:e11230. doi: 10.7717/peerj.11230 (PMC8053382; doi:10.7717/peerj.11230)
Supplement: Supplemental Information 16 [file peerj-09-11230-s016.zip › GH/K111.fastq]

@M02197:105:000000000-AN6RF:1:1101:16368:3231 1:N:0:1
GGAAGAAGTAGCTCCTCCGCTTATTGATATGCTTAAGTTCAGCGGGTAGTCTTACTTGATTTGAGATCGAGTTGAACAACACATAAAGTGTCGTAAAATCCTGCATCAGTCAGCAATGAGGACAATTATCCTTTATGTTAGCTGCAGCAATAGTAATAATCCTGTTTGACGAGGACTAAATAGATATGCTTTTAGCTCAGATAAAAGTCCAGCTGCACCTGCATTTCAAGCCGCCCGCCTACCGGTGAAGGTTGTTGGGATAGCTCAAGTCCACCCTCCTTTTGAAAAAACAAGAGGAGGTTGAGGTGTTTACTGATACTCAAACAAGCATGCTCTTCGGAATACCAAAGAGCGCAATATGCGTTCAAAGATTCGATGATTCAC
+
CCCCCFFFFFFFGGGGGGGGGGGHHHHHHHHHHHHHHHHHHHHGGGFGGHHHHHHHHHGHHHHHGHGHHGGHGHHHHHHHHGHHGGHHHHHHGGHHHHHHHHHHHHHHHHHHHHHHHHHHHHHHHHHHHHHHHHHHHHHHFFHHHHGHHHHHHFHHHFHHGHHHGHHHHHGGGGGHHHHHHHHHHGHGHHHHHHGFFHGHGHHHHGF0FHHHHHHHFHHGHGHHHHHHHHGEGGGGHGGFCGGHFGHHHDCEGDHHGHHHHHGHHHHHHHEEGGCHHCHHHHHHGGHHHHHHHGHHGHHHGHGHGFFFHGHHHHGHHGEHHHGHHHHHHHHHGGGGGHHHHGHHHFHGHGGGGHGHHGDEEGGGGGGGGGGGBFFFFFFBAAAB
@M02197:105:000000000-AN6RF:1:1101:21069:3354 1:N:0:1
GGAAGAAGTAGCTCCTCCGCTTATTGATATGCTTAAGTTCAGCGCGTATTCCTACCTGATCCGAGGTCAACCATTGAAAAATTTCCCGGTAAAGGGAGAAGACCGGGTCCCGGGCGCCCTTATCCAATACGTGCTCAATTAAAAGCTCAGTGTACCGGGGGTACCACAGGCCGCCGTCATTGTCTTTAGGAGTAGTCGCGGTGACGCGACCAAGCCGTCCAACACCAAGCACGGGGCTTGAGGGGTGATAATGACGCTCGAACAGGCATGCCCTTCGGAATACCAAAGGGCGCAATGTGCGTTCAAAGATTCGATGACTCA
+
CCCCCFFFFFFFGGGGGGGGGGGHHHHHHHHHHHHHHHHHHHHGGGGGGHHHHHHHHHHHHHHGGGGHHHHHGHHHHHHHHHHHHGHGGGGGHHHGHGGHHHHHGGGGGHHGCCGGGGGGHHHHHHHHHHHHHHGHHHHHHHHHHHHHHHHHHHHHGGGGGFFGGGGGGGGGGGGHHHHFFHHFFFHGHHFGFFFFFFFHGFFFGFFHGFFGGGGGHGHHFHGFGHHGGFFGGHGHHHGGGGHGGHHHHGHGGEGFHHGHHHHHHEHGFGGGGGGGHHHFGGHFHHGGGGGHGHFEEEFGFFGGGGGGGFBFFFFFABBBB
@M02197:105:000000000-AN6RF:1:1101:12548:4321 1:N:0:1
GGAAGAAGTAGCTCCTCCGCTTATTGATATGCTTAAGTTCAGCGGGTAGTCCTACCTGATTTGAGGTCACATTAATGATGAATTGTCCAAAGACGATTAGAAAGCTGAACCGCCCCTCACATTCATAAGCGTAGATAGTTATCACACCAATGAACAAGGTTTGTTCTGCTAATGCATTTCAGAGGAGCTGAAACCTTTTGAAAGGCCAGCAAACCCCCACATCCAAACCACTCAAACAAGTTGAAGGTTGATTTATATTAATGACACTCAAACAGGCATGCTCCTCGGAATACCAAGGAGCGCAAGGTGCGTTCAAAGATTCGATGATTCAC
+
BBBBACCFDFFFGGGGGGEGGGGHHHFHHHHHHHHHHHHHHHHGGGEFFGFHHHHHHHFHHHHHGHHHHHHHHHHHHHHHHFHHHHHHHHHHHHGGGHGHGHGHHHHHHHHGGGGGHGHHHHHHHHHGHHHHHHHHHHHHHHHHHHHHHHHHHGHHHHHGHHGHHHHHHHHHHHHHHHHHHHHHHHHHGHHHHHHHHHHHHHHHGGHHHGHGHGGGGHGHHHGGHGGGGGGGHHFGHHFGHHHHHHHHFHHFBBHG5D5HHHFGDDEBHFFHHHHHHHEHGGGECHHBHHGAHHHHGGGGGHHHHEGGGGGGGGGGGGGGFFFFBFFBAAAA
@M02197:105:000000000-AN6RF:1:1101:18034:5601 1:N:0:1
GGAAGAAGTAGCTCCTCCGCTTATTGATATGCTTAAGTTCAGCGGGTAGTCCCACCCGATTTGAGGTCAAGGTCGTTTTTGTGGGTCGAGCCTCCCACCGATGAATCGGCGGTGACCGGAACACCATCGTTGTCAATGAGACGGTTAGAAGCAGAGGTACAGTGCAGAAACCCGAGACGTAGAAACATATTATCACGTCAAGGATCGGCAAAGCAGACCCCACTAATCCAAACTCCCCCTCGAAGCTAATCGAGAGGGGTTGAGAATTTACTGACACTCAAACAGGCATGCTCCTCGGAAAACCGAGGAGCGCAAGGTGCGTTCAAAGATTCGATGATTCAC
+
BBBBBFFFFFFFGGGGGGGGGGGGHHHHHHHHHHHGHHHHHHHGGGGGGHHHHHHGGGGGGGHHFHHHHHHHGGGFGGGGGHHGGGHGGGGGHHHGHHGGGGGHHHHHGGGGDCCCGFFDEFHDFEECFFGFCGBDFFFGDBAE0GGGGGGGGGGFGGGGGGFHGCFEFHGGGHHFGFDHHHFHFHD09BDFFGFF<1AGHGGGGGGHHGFHHHHDGCGHHGHFFHFEG4:BC?GGFEF/EHFGGHGHHHGHHGGEFHHEFGFHHGFHHFHGHGD@FEHEHGBHGBHHHHDGGGGFHGGDGGGGHHGFEEGHHHHGGEECGGFGFGFEGFBFFFFFBBBBAA
@M02197:105:000000000-AN6RF:1:1101:16578:5845 1:N:0:1
GGAAGAAGTAGCTCCTCCGCTTATTGATATGCGGGAGGATTACTTCCTCTAAATGACCAAGGTCCTCCGCTTATTGATATGCTTACTTCCTCTAAATGACCAAGTTCCTCTGCTTATTGATATGCTTAAGTTCAGCGGGTGGTCCTACCTGATTTGAGGTCAAGTTTATCAAATCCAACTCTTATATAGCGGCAGAACCCTCGACCAGATGCAGATATGTATCACATCTTAATGGAGAGGTCGTAACCACTCATGTATTTCAGGGGAGCAGACTAGGCCTGTAACCCCCAAATCCAAGCCACACCTCACGGTGTGGTTGAGACATTAATGACACTCAAACAGGCATGCTCCTTGGATTAACCAAAGAGCGCAAGATGCGTACAAAGATTCGATGATTCAC
+
AA?AA?FBFFFFGCGGGGGGGGGHHHHHCGFHDEFGGGGHHFHHGHHGHHHHHFHFHHHHGGHHHGHHGGGGGHHHHGHHHGHHHHHHFHFFHHHGHFGHHHHFHHHHHHHHGHHFHHGDGGHHGFHHDFHGHGFHGGGGGGGHHHGFHHHHHGHHHGGHHGHHHHHGHFBB9GHFHHHF1GHCGFHHFFCCCGGFFHHGFHGABBGFGGGFGBFGHGFFDFGFGGGGGGGBFFF<1C>..<11/1/FF?1G?11G@1F@EHGGGDD1FFFB0GCAFF1DFE/EG?>B3GF33FCFHHCGGF3GECEFCFGHAGHHFHHHHE5HDHG5FHHHFF5BHHGFHB3FHGEEAFE3FGGFGFHHFCHFHGGGGFFGBGFCCGGGGGGGGGFFFBBFFFDAA>>3
@M02197:105:000000000-AN6RF:1:1101:14319:5728 1:N:0:1
GGAAGAAGTAGCTCCTCCGCTTATTGATATGCTTAAGTTCAGCGGGTAGTCCTACCTGATTTGAGGTCACATTAATGATGAATTGTCCAAAGACGATTAGAAAGCTGAACTGCCCCTCACATTCATAAGCGTAGATAGTTATCACACCAATGAACAAGGTTTGTTCTGCTAATGCATTTCAGAGGAGCTGAAACCTTTTGAAAGGCCAGCAAACCCCCACATCCAAACCACTCAAACAAGTTGAAGGTTGATTTATATTAATGACACTCAAACAGGCATGCTCCTCGGAATACCAAGGAGCGCAAGGTGCGTTCAAAGATTCGATGACTCAC
+
CCCCCFFFFBFFGGGGGGGGGGGHHHHHHHHHHHHHHHHHHHHGGGGGGHHHHHHHHHEHHHHHGHHHHHHHHGHHHFHHHHHHHHHHHGHHEHGGGHGHGHHHHHHHHHHHHHHGHGHHHHHHHHHGHGGHHGHHHHHHHHHHHHHGHGHHHHHHHHHHHHHHHHHHHHHHHHHHHHHHHHHHHHGHHHHHHHHHHHHHHHHHGHHHHGHHGHGGHHHHHHGGGGHGHHGGHHHFGHHHHHGHHHHHHHHHHHHHHF5GHHHHFGGGHHHHHGHGHFHHGGGGGHFHHHCHHHHGGGGGGHHHHGGGGGGGFGGGGGGFBFFFFFFBBBBB
@M02197:105:000000000-AN6RF:1:1101:14326:6420 1:N:0:1
GGAAGAAGTAGCTCCTCCGCTTATTGATATGCTTAAGTTCAGCGGGTAGTCCTACCTGATTTGAGGTCACATTAATGATGAATTGTCCAAAGACGATTAGAAAGCTGAACTGCCCCTCACATTCATAAGCGTAGATAGTTATCACACCAATGAACAAGGTTTGTTCTGCTAATGCATTTCAGAGGAGCTGAAACCTTTTGAAAGGCCAGCAAACCCCCACATCCAAACCACTCAAACAAGTTGAAGGTTGATTTATATTAATGACACTCAAACAGGCATGCTCCTCGGAATACCAAGGAGCGCAAGGTGCGTTCAAAGATTCGATGATTCA
+
CCCCCFFFFFFFGGGGGGGGGGGHHHGHHHHGHHGHHHHHHHHGGGCGGHHHHHHHHHHHHHHFGHHHHEGHHHHHGFH5FGHHGHGHHBFGHHFEA8FGHHHHHHHHHHHFHHHGGGHHGHHHHHHHHGHGHGHHHHHHHHGHHGHGHHGHHHHHHHHFGHGHHHHHHHHHHFHHHHHHHHHHHHGHHHHGHHHHHHHHHHHHGHHHHGHGHHGGEHHG?FGGGFFFGGGGHHHHHHHHGHFEGHHHHGFHHHGHHHFHFHGDB5FHHHGBGGGBGHHHE0CE2HHFHGDGHHHGGGGFGHFGG2CGGGGGGGGGGEG4FFFFFFAAAAA
@M02197:105:000000000-AN6RF:1:1101:10322:7722 1:N:0:1
GGAAGAAGTAGCTCCTCCGCTATTGATATGCTTAAGTTCAGCGGGTAGTCTTACTTGATTTGAGATCGAGTTGAACAACACATAAAGTGTCGTCAAATCCTGCATCAGTCAGCAATGAGGACAATTATCCTTTATGTTAACTGCAGCAATAGTAATAATCCTGTTTGACGAGGACTAAATAGATATGCTTTTAGCTCAGATAAAAGTCCAGCTGCACCTGCATTTCAAGCCGCCCGCCTACCGGTGAAGGTTGTTGGGATAGCTCAAGTCCACCCTCCTTTTGAAAAAACAAGAGGAGGTTGAGGTGGTTACTGATACTCAAACAAGCATGCTCTTCGGAATACCAAAGAGCGCAATATGCGTTCAAAGATTCGATGAATCAC
+
11>1>CCF3D33BDFGGBEFCA0AF3DGG3B33DGFAGFBGBFAA/AFHFBGHHHD11FHH1AFA1FE/ABFGDEFGFEEEHB1BF1GFHHGG/?AGGHEGFGGHDGHFG1>B1FGG1BBEGHFFFHHFFFGFHFFHBH2BFHHFHEGFFFG29@G:B:G2GGHGDFFH?FGCG<GBDGHEGGHGHFBFGHEDFF1GC9DGGFHHBG9DGHHEF/CHEHHEFGFGGHHFHECGGGG/<//?B1F1FGF</AFCBBBBHFHHHHEGFF1///EE/HFEB1@22HGGHFFHGDBFFF0BCFG1E0/F112FD2GFHF21F100A0GGDCFDCBF/A//B2D2AB001GFGB0?GHHFD0A0A1FA3G3GGAGF1@DDDBB11>1>
@M02197:105:000000000-AN6RF:1:1101:24033:8083 1:N:0:1
GGAAGAAGTAGCTCCTCCGCTTATTGATATGCTTAAGTTCAGCGGGTATCCCTACCTGATCCGAGGTCAACCTTGAGAAAGTTGGGGGTTCTGGCGGGTGGACGGCTGGACCCTGTAGCGAGGAGTATTACTACGCTGAGAGCCAGACGGCACCGCCACTAGTTTTAAGGGCCGCCGGTACAGCGGGCCCCAAGGCCAAGCAGAGCTTGATTGGTCATAATGACGCTCGAACAGGCATGCCCGCCGGAATACCAGCGGGCGCAATGTGCGTTCAAAGATTCGATGATTCAC
+
CCCCDFFFDFFFGGGGGGGGGGGHHHHHHHHHHHHHHHHHHHHGGGGGHHHHHHH<<H<<H;H9G99HH:H0H:HFHHH;;:HHHGG.GG<<HH(GGG4CF<HGG:GGG:HHG:H:HH:CCGG@D5:HH;H<<;GG8GDF<FGH<H<:C:GGGGGGGFGGFGGGGGHFGGFFFFFFHHGFFGFFGGGGFHFDHHHGGGHHHGHHHFHHHGHFHGFHGFHGFGGGGHFFHHHHDHGGHCGGGGGGHHHHHHHGFGGGGGGGGGHHGGGGHGGGGGGGGGGBFFFFFFCBCCC
@M02197:105:000000000-AN6RF:1:1101:6024:8201 1:N:0:1
GGAAGAAGTAGCTCCTCCGCTTATTGATATGCTTAAGTTCAGCGGGTAGTCCCACCCGATTTGAGGTCAAGGTCGTTTTTGTGGGTCGAGCCTCCCACCGATGAATCGGCGGTGACCGGAACACCATCGTTGTCAATGAGACGGTTAGAAGCAGAGGTACAGTGCAGAAACCCGAGACGTAGAAACATATTATCACGTCAAGGATCGGCAAAGCAGACCCCACTAATCCATTTGGGAGGAGCTCGCTTCAAGGTGAAACCAGCAAATGACCTCCAAGTCCAAAATCCTCTCCACCAAAGGAAGGGCTTTTGAGAATTTCACGACACTCAAACGGGTGTGCCCCTCGGAATGCCAAGGGGCGCAAGGTGCGTTCAAAGATTCGATGATTCAC
+
ABCAAFFFFFFFGGGGGGGGGGGHGHHHHHGGHHHGHHHHHGGGGGEEFFHHHHGGGGGGGGHHGGHHHHHHBGFGGGGGGGH?GGHGGGGGHHHGHHGGGGGHHHHGGGGGFG/1D@C>@D00<.</<<G/<DDB00<<00:E.:A.0GCC/::FF5FFFFFFFFFFFF?FFFFFFGFGGFEGFBFBC;FB?GEBF0FFGGG@GGHGCGBHHHFGC9HGHHHHHGHHHHGHFEHHFEG?CCFGHGHHHHHHFGHHHGGHHEHGFFFGFCHGFBFGC1GHHHEHHGGGHHCF?HFGFHGGHHHHHHHGFHHEHHGBEFGGGHHFHGHGHHGGGGHHGEGGGGGGHHHHHCHHGGHEAE0EBFGCGGGGHGFGFGGG?GGFFFFFF3111>>
@M02197:105:000000000-AN6RF:1:1101:5706:8520 1:N:0:1
GGAAGAAGTAGCTCCTCCGCTTATTGATATGCTACCTTACTTCCTCTAAATGACCAAGTTCCTCCGCTTATTGATATGCTACCTTACTTCCTCTAAATGACCAAGATCCTCGCTTATTGATATGCTTACTTCCTCTAAATGACCAAGCTCCTCCGCTTATTGATATGCCTTACTTCCTCTAAATGACCAAGATCCTCCACTTATTGATATACGTCCTCCGCTTATTGATATGCTTACTTCCTCTAAATGACCAAG
+
ACCCCFFFFFFFGGGGGGGGGG8HH9HHHHHH9;HHHH;HHHHHHHHHHHHG9HHHHHHHHHHHHGGGG8HHHHHHHHHHHHHFHHGFHHHHHHHHHFHHHHHHGHHHHHHECGGGHHFHHGB9GHG:HHHHHHHHGHHHFHFHHHG#GGEFEHEGFGGHHFDFHHFEHHHFGHHFHHHHHHFFFGFFHD3BDDGGGFHHHHHHHHHGHGHHFEGGGHGFGHHHHHHHHHHHHHGBGGGGFGGFFFFFFFCBBBB
@M02197:105:000000000-AN6RF:1:1101:22577:9498 1:N:0:1
GGAAGAAGTAGCTCCTCCGCTTATTGATATGCTTAAGTTCAGCGGGTATCCCTACCTGATCCGAGGTCAACCGTAAAAAATGGAGGGGTTCTGGCAGGAGACCACCGGGACCCTATAGCGAGAGAATTACTACGCTTAGAGCCAGATGGCACCGCCACTGATTTTAAGGGCCGCGAGACCGCGGAACCCCAAGACCAAGCCGAGGCTTGAGTGGTTATAATGACGCTCGAACAGGCATGCCCCTCGGAATACCAAGGGGCGCAATGTGCGTTCAAAGATTCGATGATTCAC
+
CCCCCFFFFFFFGGGGGGGGGGGHHHHHHHHHHHHHGHHHHHHGGGGGHHHHHHHHHHH<H:HGG9:HHHH:G*HGGHHG<HH<HGGGG9HHHH::G:GG;GG;H9GG:GGGGHHH<HHGGGG8EHHHHHH<HGGG8GHH9H9HHH:HHHHHGGHHGGHHHHHHHHHHHGGGGGHGGGGGGGHHFFGGHGHHHHGGGGGGGHHGHGHHHHGHHHHGHHHHGGFGGHHGHHHHHHHHHGGGGGGGHHHHHGGHHHHGGGGGHHHHGGGGHGFGGGGGGGGFFFFFFFCCCCB
@M02197:105:000000000-AN6RF:1:1101:6625:11729 1:N:0:1
GGAAGAAGTAGCTCCTTCGCTTATTGATATGCTTAAGTTCGGCGGGGATCCCTACCCGATTCGAGGTCAATCGAGAGAATTGTGGGGGTTTGGCGGCAGGAAGGACACTGGATGATCGGCGAATGATACTACTACGCCGAGTGCCAGTGACTTTCCGCCGTTGATTTTGGGAGGGGAGACACCGCAACAAGGCAGGCGCTTCCTCCGTGACCACGCAAAAGTGCTTGAGTTGATTTGAGTGACGCTCGAACAGGCGTGCCTCCCGGAATGCCAGGAGACGCAATGTGCGTTCAAAGATTCGATGAAGCAC
+
AAAAA1>>F@FFFEGGC1FAA1013DFGGHHGFHFAGFGFEEEEGE/>//BG1B0>0//>/B/20>/01>2>?C/FE;19BDE@?/CG/@C9F@/B/6FB;/B<<//;GFG/C9#00AC/9#//9BF0C99BFCA90=2F;/9/BBB0;;/9BB9;-;AC70C0<99FFCBEC@FHGFC</9>@C@D@DAHFHB>>##FBBB?/9<%2G?9B99F@EBB/;#E>)F;2>1;1@1;F1GE>/?/FG/GGGG/GF//0BA////AF221E00B1B100A00EEF1A0AA111B33A3111113B13B11>1>
@M02197:105:000000000-AN6RF:1:1101:8737:12049 1:N:0:1
GGAAGAAGTAGCTCCTCCGCTTATTGATATGCTTAAGTTCAGCGCGTATTCCTACCTGATCCGAGGTCAACCATTGAAAAATTTCCCGGTAAAGGGAGAAGACCGGGTCCCGGGCGCCCTTATCCAATACGTGCTCAATTAAAAGCTCAGTGTACCGGGGGAACCACAGGCCGCCGTCATTGTCTTTAGGAGGAGTCGCGGTGACGCGACCAAGCCGTCCAACACCAAGCACGGGGCTTGAGGGGTGATAATGACGCTCGAACAGGCATGCCCTTCGGAATACCAAAGGGCGCAATGTGCGTTCAAAGATTCGATGATTCAC
+
CCCCCFFFFFFFGGGGGGGGGGGHHHGHHHHHHHHHHHHHHHHGGGGGGHHHHHHHHHGHHHHGGGGHHHHGGHHHHHHHHHHHHHHGGGGGHGHGHGGHHHHHGGGGGHHGGGGGGGGGHHHHHHHHHGHHHHGHHHHHHHHHHHHHHHHHHHHHGGGGGGGGGGGGGGGGGGGGHHHHHHHHHFHHHHHHGFGGGGGHGGGGFFFHHFGGGGGGHHHHGHGHGHHGGGGGGHGFBFHGGGHHHHHHHHHGGGGGHHGGHHHHHHHHGGGGGGGHHHHHHHGHHHGGGGGHHHHGGFGGGGGGGGGGGGFFFFFFFCBBAA
@M02197:105:000000000-AN6RF:1:1101:12273:12130 1:N:0:1
GGAAGAAGTAGCTCCTCCGCTTATTGATATGCTTAAGTTCAGCGGGTAGTCCTACCTGATTTGAGGTCACATAAAATGATAAATTGTCCAAGGACAGTTAGAAAGCTGAACATCCCCTCACATTCAATAGCGTAGATAGTTATCACACCAATGAACAGGTCCGTTCTGCTAATGCATTTCAAGGGAGCTGAACCTTTTAAGAGGCCAGCAAACCCCCACATCCAAACCACTCCAACAAGAGAAGGTTGATATATATATTAATGACACTCAAACAGGCATGCTCCTCGGAATACCAAGGAGTGCAAGGTGCGTTCAAAGATTCGATGATTCAC
+
CCCCCFFFFFFFGGGGGGGGGGGHHHHHHHHHHHHHHHHHHHHGGGGGGHHHHHHHHHHHHHHHGHHHHHHHHHHHHHHHHHHHHHHHHHHHGHGGGHHHHHHHHHHHHHHHHHHHGHGHHHHHHHHHHHHHHHHHHHHHHHHHHHHHHHGHHHHHHHGHHHHHHHHHHHHHHHHHHHHHHHHHHHHHHHHHHHHHHHHHHHHHHHHHGHHHHGGHHHHHGGGHGGGGGGGHHHHHHHHHHHHHHHHHHHHHHHHFHHHHHHHHHHGGHHHHHHHHHHHHGGGGGHHHHHHHHHHGHHHHHHHHHGGGGHGGGGGGGGGGFFFFFFFBBBAB
@M02197:105:000000000-AN6RF:1:1101:12333:12207 1:N:0:1
GGAAGAAGTAGCTCCTCCGCTTATTGATATGCTTACTTCCTCTAAATGACCAAGATCCTCCGCTTATTGATATGCTTAAGTTCAGCGGGTAGTCCTACCTGATTTGAGGTCAAAAGTCAATTAGGAAGACATTTCTCTCCGGAGAGATAATAAGTCGACGTATTAGAGGCACGGAACCTTCATTCATGCGCTTCAGCGAACGGTGATCATTATCACACCGAAAGCCTTGTCGCGCAAAGTCGAAAGTCGACCGCAAGCCTATGCATTTCAGGAGAGCCCGAGTCCAGGACGAATCCTAGTCTCCGGCAGCCCCCACCATCCAAACTCCCCCTCGAAGCTAATCGAGAGGGGTTGAGAATTTACTGACACTCAAACAGGCATGCTCATCGGAAAACCGAGGAGCGCAAGGTGCGTTCAAAGATTCGATGATTCAC
+
BBCBCFFFFFFFGGGGGGGGGGGHHGHHHHHGHHHHHHFHHHHHHGHHHHHHHHHHHHHHHGGGGGHGHHHHHHHHHHHHHHHHHHGGGGGGHHHHHHHHFHHHHHGGHHHHGHGHHHHHHHHHHHHHHHHHHHHHHHHHGGDGGGGHHHHHHHHGGGGGGGHHHHHHHGGHGGFGGGHHHHHHHHHHHGGGGGHHHGGGGAE;G9GGG9GGGG;GGGGGGBDGGGFFFFFFFFF/A-E9-//;-9-@;.?A.@/090C0000FFB00FFB9/C--GE:C0:/BCCFCG<00D</<0HGC?@CCCGGGC@@CGGGACF1AFDF?CEGE>EB?GGGHHHAHG1?0BGGGGHGEFDEHGD2222E2GFFHFHFGBB1DB1FFFGBB//A/1GGGEECEHGEE0A0HGCGA0AE1CFCGGGF?CE>1FFFFF1>111
@M02197:105:000000000-AN6RF:1:1101:12714:13975 1:N:0:1
GGAAGAAGTAGCTCCTCCGCTTATTGATATGCTTAAGTTCAGCGGGTAGTCCTACCTGATTTGAGGTCACATTAATGATGAATTGTCCAAAGACGATTAGAAAGCTGAACTGCCCCTCACATTCATAAGCGTAGATAGTTATCACACCAATGAACAAGGTTTGTTCTGCTAATGCATTTCAGAGGAGCTGAAACCTTTTGAAAGGCCAGCAAACCCCCACATCCAAACCACTCAAACAAGTTGAAGGTTGATTTATATTAATGACACTCAAACAGGCATGCTCCTCGGAATACCAAGGAGCGCAAGGTGCGTTCAAAGATTCGATGATTCAC
+
CCCCCFFFFFFFGGGGGGGGGGGHHHHHGHHHHHHHHHHGHHHGGGGFGFGHHHHGHHHHHHGFGHGHHHHHHHHHHHHHHHFHHHHHHGHHHHGGGHGHHHGHHHHHHHHGHHHGHGHHHHHHGHHHHGGHGHHHHGHHHHGHHHHHHHHGHHHHHHHFGHHHHHHHHHHHHHHHHHHHHHHHHHHHHHHHHHHHHHHHHHHGHHHHHGHHHHGGGHHHHGGGHGHGHGGGHHHHHHHEHFHGFHHGFHHHHFHHGEFHHHHHGGFBHHHGFFFHHHHHFE?GGHHHHHHHHHHHGGGGGHHHFGGGGGGGGGGGGGGFFFFBFFFCCCCB
@M02197:105:000000000-AN6RF:1:1101:25494:14507 1:N:0:1
GGAAGAAGTAGCTCCTCCGCTTATTGATATGCTTAAGTTCAGCGGGTAGTCCTACCTGATTTGAGGTCACATTAATGATGAATTGTCCAAAGACGATTAGAAAGCTGAACTGCCCCTCACATTCATAAGCGTAGATAGTTATCACACCAATGAACAAGGTTTGTTCTGCTAATGCATTTCAGAGAGCTGAAACCTTTTGAAAGGCCAGCAAACCCCCACATCCAAACCACTCAAACAAGTTGAAGGTTGATTATATTAATGACACTCAAACAGGCATGCTCCTCGGAATACCAAGGAGCGCAAGGTGCGTTCAAAGATTCGATGATTCAC
+
BBABBFFFFFFFGGGGGGGGGGGHHHHHHHHHHHHHGHHHHHHGGGGGGHHHHHHHHHHHHHHHGHHHHHHHHHHHHHHHHHHHHHHHHHHHHHGGGHGHHHHHHHHHHHHHHHHGHGHHHHHHHHHHHHGGHHHHHHHHHHHHHHHHHHHHHHHHHHHHHHHGHHHHHHHGFHHHHHHHHHHHHHHHHHHHHHHHHHHHHHHGHHHHGHHHHGGHHHHGGGGHGHGHHGGHHHHHGHHGHHHHHHGHGHHHHHHHHHGHHHGFGHHHHHHHHHGHHHGGGGGHHFHHHGGHHGGGGGFHFHHGGEGHGGGGGGGGGGFFFFFFFBBBCB
@M02197:105:000000000-AN6RF:1:1101:16173:14870 1:N:0:1
GGAAGAAGTAGCTCCTCCGCTTATTGATATGCTTAAGTTCAGCGGGTATTCCTACCTGATCTGAGATCGAACGTTCAAAATGCTGTCTCACACTGAGGAGAGACATTTATGAGCTCCAGCGAACCTCCACTGCTGAAGGTTACCTGGCAAACGACCATGGGTGTAGATAGTTATCACACCCACAATGCCACCAAACGCTAGAAAGCTGATTTGTTTAAGAGGAGCTGACCACACAGGCCAGCAAAACCCCCAAATTCCAAGCTCATCATGGCAAGCCATGAGAGTTGAGGTGTTCATGATACTCAGACAGGCATGCCCCTCGGAATGGCCGAGGGGCGCAAGGTGCGTTCAAAGATTCGATGATTCAC
+
CCCCCFFF@DFFGGGGGGGGGGGHHHGHHHHHHHHHHHHHHHHGGGFGHHHHHHHHHHHHHHHHHGHHHGHHGHHHHHHHHHHHHHHHHHHHHHHHHGHGHGGHHHHHHHHHHHHHHHHHGGGGGHHHHHHHHHHHHHHGGHHHHHHHHHHHGGGGGHHGGGEGGHHHGHHHHGHHGHHGGGHHHHHGHHHHHHHHHHGHHGHGGHHHHHHHGHHGGGGHHGHGGFGGGHHGHGHHGHHHHEGGGFGGGGHHHHHEGHHHHHHFHFFHHGHGHGGFFHHHHHHHEHHHGHHHHGHHEHHHGDHHHHHHHHHHHGGGGGGFFHHHHGGGGCGHGGGGGHHHHGGGGGGGGGGGGGGGFFFFFFFBABAA
@M02197:105:000000000-AN6RF:1:1101:29617:15021 1:N:0:1
GGAAGAAGTAGCTCCTCCGCTTATTGATATGCTTAAGTTCAGCGGGTAGTCCTACCTGATTTGAGGTCAAAAGTCAATTAGGAAGACATTTCTCTCCGGAGAGATAATAAGTCGACGTATTAGAGGCACGGAACCTTTATACATGCGCTTCAGCGAACGGTGATCATATCACACCGAAAGCCTTGTCGGGCAAAGTCGAAAGTCGACCGCAAGCCTATGCATTTCAGGAGAGCCCGAGTCCAGGACGAATCCTAGTCTCCGGCAGCCCCCACCATCCAAACTCCCCCTCGAAGCTAATCGAGAGGGGTTGAGAATTTACTGACACTCAAACAGGCATGCTCCTCGGAAAACCGAGTAGCGCAAGGTGCGTCCAAAGATTCGATGATTCAC
+
ABBBBFFFFFFFGGGGGGGGGGGFHHHHGHHGHHHHHHHGHHGGGGGGGHHGHHHHHHGHHHHHGHHHHHFHHFHHHHHGHGGHHHHHHHHHHHHHHGGGGGGGHFFEHHBFDEAEGEFGFFHHHGGGFDCFGGGHHFG2GFDGFFD/CADEBFDG?CFB<F/9BGHFFFBF8@F:FFGFFFGH@@1.#-BBACFEBFFBD-999.=??@FBBGG::FG8FFFF9FFB9(??@?EFGFFFFGCCHGEHGHFHHHGGCCCGHGCCC@/C?GGABFFFFHG/GCGGGCFCGGEHHHCHHEGHHGGGGHHHHHHHHHHHFFHHFHHFEHHHFHHHFCBFHHECCGCGHHGFEEEGFGE0GGGHHHHGEE0AFB1FGGGFEGFC3FFFFAA11A
@M02197:105:000000000-AN6RF:1:1101:27865:15583 1:N:0:1
GGAAGAAGTAGCTCCTCCGCTTATTGATATGCTACTTTACTTCCTCTAAATGACCAAGATCCTCCGCTTATTGATATGCTTAAGTTCAGCGGGTAGTCCTACCTGATTTGAGGTCAAAAGTCAATTAGGAAGACGTTTCTCTTCGGAGAGATAATAAGTCGACGTATTAGAGGCACGGAACCTTCATTCATGCGCTTCAGCAAACGGTGATCATTATCACACCGAAAGCCTTGTCGCGCAAAGTCGAAAGTCGACCGCAAGCCTATGCATTTCAGGAGAGCCCGAGTCCAGGACGAATCCTAGTCTCCGGCAGCCCCCACCATCCAAACTCCCCCTCGAAGCTAATCGAGAGGGGTTGAGAATTTACTGACACTCAAACAGGCATGCTCCTCGGAAAACCGAGGAGCGCAAGGTGCGTTCAAAGATTCGATGATTCA
+
ABABBBF>DFFFGGGGGGGGGGGHHHHHHGHHHHGHHHHGHHHHHHHHHHHHGHHHHHGHHHHGHGGGGGHHFHHHHHHHHHHHHHHHGHGGG>>CGHHHHHHHHHHHHHHGHHHHHHHHGHHHHHHHHGHHHHGGGHHHHHHHGGGGGGFFHHGHHGHGCGGG@CGHGHGHHGGHGGGGGGHGFHHHHHHGHGGGGGFHHGGFHGGFGFGGGGGGGGGGGGGGGGGGGGGGGGGFFFEFFDE.FFFA.=AB9.--EGGGGGGGGFGFBBGFFBGGGEDB-DEG0FFFG?GGHGDBGBBFBGCC--GCFF<-/CCFGGHEGHFGHFGED?GGGFCGFHHHHG1GGBGHHGGGGHHHGFFBE@BG5GGBGG35GGHHHGFGHEHFEG1EE?FGHFA2GEEEHHGEFGGHFHGGGGGGGGGGGFGGGFFFFFBF@BB@A
@M02197:105:000000000-AN6RF:1:1101:23321:16182 1:N:0:1
GGAAGAAGTAGCTCCTCCGCTTATTGATATGCTTAAGTTCAGCGGGTAGTCCCACCCGATTTGAGGTCAAGGTCGTTTTTGTGGGTCGAGCCTCCCACCGATGAATCGGCGGTGACCGGAACACCATCGTTGTCAATGAGACGGTTAGAAGCAGAGGTACAGTGCAGAAACCCGAGACGTAGAAACATATTATCACGTCAAGGATCGGCAAAGCTGACCCCACTAATCCACTTGGGAGGAGCTCGCTTCAAGGTGAAACCAGCAAATGACCTCCAAGTCCAAAATCCTCTCCACCAAAGGAAGGGCTTTTGAGAATTTCACGACACTCAAACGGGTGTGCCCCTCGGAATGCCAAGGGGCGCAAGGTGCGTTCAAAGATTCGATGATTCAC
+
CDDDCFFFFFFFGGGGGGGGGGGHHHHHGHHHHHHHHHHHHHHGGGGGGHHHHHHGGGGGGGHGGHHHHHHHDGGGGGGGGHHGGGHGGGGGHHGGHHGGGGGHHHHHGGGG<<FFHCD@C<GFD.10<<CC.=DD<000=0:E:CAF0CC::CCGFBFBFB9;F9FDEF/9FFGGGEFFBFFFFFFFEFEGGBGGFFGGGGGGGGHGHHHH7EFFFGFFEHHHHFBHGBGFHFFHHHHGGCFCHFHHHGHFDHHHHHHHHHHGBBGFGFFBEGHHHHGHHHGC?FFEEHEF/HHHHGHGGHGHHHGFHHHGGHHHEG?GGHGEBGFEFHGGE?HHGGGEGGGGHHGHHHHHGHHGGFCGHHCBGGE2FGGGGGGGGGGFFFFFFFBAAAB
@M02197:105:000000000-AN6RF:1:1101:16764:16833 1:N:0:1
GGAAGAAGTAGCTCCTCCGCTTATTGATATGCTTAAGTTCAGCGGGTAGTCCTACCTGATTTGAGGTCAAAAGTCAATTAGGAAGACGTTTCTCTTCGGAGAGATAATAAGTCGACGTATTAGAGGCACGGAACCTTCATTCATGCGCTTCAGCAAACGGTGATCATTATCACACCGAAAGCCTTGTCGCGCAAAGTCGAAAGTCGACCGCAAGCCTATGCATTTCAGGAGAGCCCGAGTCCAGGACGAATCCTAGTCTCCGGCAGCCCCCACCATCCAAACTCCCCCTCGAAGCTAATCGAGAGGGGTTGAGAATTTACCGACACTCAAACAGGCATGCTCCTCGGAGAACCGAGGAGCGCAAGGTGCGTTCAAAGATTCGATGATTCAC
+
BBCCCFFFFFFFGGGGGGGGGGGHHGHHHHHHHHHGHHHGHHHGGGGGGHHHHHHHHHHHHHHHGGHHHHHGHHGHHHHHGHHHHHHGGGHGHHHHGHGGGGGGHHHHHHHHHGGGGEHHHHHHHGGGHGGGGGGHHHGHFHHHGFGGGGGHGHHHHHGFEGEFHHHHHHHHHHHGGGGGGHGHHHHHGHGGGGGGGGGGEGGFGGGGGGFFGGGGGFGFGGHFFGGGGGGGFAFFHHHHHHGDDGGHHHHHGHHGGGGGGHFD-??CA/G@AFHFGFHGAD?GGGGFHGHFGFHGHHHGHGGGGGHHHHHHHHHFFGEGEGFGBFFHGGFHFHHFHHGDFFGFGHFHFDGFGGFEEGGGHBHHGGGGHGFGGGGGGGGFFFFFFFAAA>A
@M02197:105:000000000-AN6RF:1:1101:12406:17076 1:N:0:1
GGAAGAAGTAGCTCCTCCGCTTATTGATATGCTTAAGTTCAGCGGGTAGTCCTACCTGATTTGAGGTCACATTAATGATGAATTGTCCAAAGACGATTAGAAAGCTGAACTGCCCCTCACATTCATAAGCGTAGATAGTTATCACACCAATGAACAAGGTTTGTTCTGCTAATGCATTTCAGAGGAGCTGAAACCTTTTGAAAGGCCAGCAAACCCCCACATCCAAACCACTCAAACAAGTTGAAGGTTGATTATATTAATGACACTCAAACAGGCATGCTCCTCGGAATACCAAGGAGCGCAAGGTGCGTTCAAAGATTCGATGATTCAC
+
BBCCAFFFFFFFGGGGGGGGGGGCHHHHHHHHHHHHHHHHHHHGGGGGGHHHHHHHHHHHHHGHGHHHHHHHHGHHHHHHHHHHHHHHHHHHHHGGGHGHHHHHHGHHHHHHHHHGHGHHHHHHHHHHHHHHGHHHHHHHHHHHHHHGHHHHHHHHHHHGHHHHHHHHHHHHHGHHHHHHHHHHHHGHHHHHHHHHHHHHHHHHHHHHHGHHHHGGHGHHHGGGHGGGHHGHHHHHHHHGHGHHHHHHHHHHHGHFFFHEHHHHGGHHHHHHHFHGHHGGGGGGHHHHHHHGHHHGGCGGHHHHGGGGHGGGGGGGGGFFFFFFFFBCBAA
@M02197:105:000000000-AN6RF:1:1101:12311:17082 1:N:0:1
GGAAGAAGTAGCTCCTCCGCTTATTGATATGCTTAAGTTCAGCGGGTAGTCCTACCTGATTTGAGGTCACATAAAATGATAAATTGTCCAAGGACAGTTAGAAAGCTGAACATCCCCTCACATTCAATAGCGTAGATAGTTATCACACCAATGAACAGGTCCTTTCTGCTAATGCATTTCAAGGGAGCTGAACCTTTTAAGAGGCCAGCAAACCCCCACATCCAAACCACTCCAACAAGAGAAGGTTGATATATATATTAATGACACTCAAACAGGCATGCTCCTCGGAATACCAAGGAGCGCAAGGTGCGTTCAAAGATTCGATGATTCAC
+
BCCDBFFFFFFFGGGGGGGGGGGHHHHHHHHHHHHHHHHHHHHGGGEFGHHHHHHHHHHHHHHHGHHHHHHHHHHHHHHHHHHHHHHHHHHHGHHGGHHHHHHHHHHHHHHHHHHHGHGHHGHHHHHHHHHGHHHHHHHHHHHHHHHHHHHHHHHHHHHHGHHHHHHHHHHHHHHHHHHHHHGGGHHHHHHHHHHHHHHHHHHHGHHHGHHHHGGHGHHHHHGHGGGHGGGHHHHHHHHGHHHHHHHHHGHHHHGHHHHHHGHHFGGHHHHHHHHHGFHGGGGGGHHHHHHGHHHFGGGGGHGGHGGGGGGGGGGGGGGGFFFFFFFCCBCB
@M02197:105:000000000-AN6RF:1:1101:15943:17825 1:N:0:1
GGAAGAAGTAGCTCCTCCGCTTATTGATATGCTTAAGTTCAGCGCGTATTCCTACCTGATCCGAGGTCAACCTTGAAAAAATTTCCTCGTGAGAGGAGAAGACCGGGTCCTGGGTGCCCTCGTCCGGTACGTGCTCGGTAAGAAGCTCAGTGTACCGGGGGAACCACACGCCGCCGTCGTTGTCTTTAGGAGGGGTCGAGGGGGCCCTCGACCGGCCGTCCAACACCAAGCACGGGGCTTGAGGGGTGATAATGACGCTCGAACAGGCATGCCCTTCGGAATACCAAAGGGCGCAATGTGCGTTCAAAGATTCGATGACTCAC
+
ABABBFFCDFDDFGGGGGGGCGGCFHF6GGFFGGFHFFFFHFHGGGGGGHHHFFHHHGGHHHHE0EEFHHHHEFHHHHFFEHGHFHHHGHHHGFG?9FGGCGHHGGGFGGHBGFHF@CHHHCHGGGGA8GGHHHGEFB<GFGGDGGGHHHHHFHGED@CGGGBE9:?9AFGGGGFCBFHHHFGHFFGHGGGGGCFAAECCGCACBACFFFFFFBC@GFHGGFHFFGFHFFFFGFGFGFHGFGEAHHHGDDEFEE>CEEG/HBF11B1A0FAGGE?FHFGBGDABFHG?GECFHCHHGGEEFFEFF3AGEBGF1FBFFFA>1AA
@M02197:105:000000000-AN6RF:1:1101:11612:18951 1:N:0:1
GGAAGAAGTAGCTCCTCCGCTTATTGATATGCTTAAGTTCAGCGGGTAGTCTTACTTGATTTGAGATCGAGTTGAACAACACATAAAGTGTCGTAAAATCCTGCATCAGTCAGCAATGAGGACAATTATCCTTTATGTTAGCTGCAGCAATAGTAATAATCCTGTTTGACGAGGACTAAATAGATATGCTTTTAGCTCAGATAAAAGTCCAGCTGCACCTGCATTTCAAGCCGCCCGCCTACCGGTGAAGGTTGTTGGGATAGCTCAAGTCCACCCTCCTTTTGAAAAAACAAGAGGAGGTTGAGGTGTTTACTGATACTCAAACAAGCATGCTCTTCGGAATACCAAAGAGCGCAATATGCGTTCAAAGATTCGATG
+
BCCCCFFFFFFFGGGGGGGGGGGHHHHHHHHHHHHHHHHHHGHGGGEGGHHHHHHHHHHHHHGHGHHHHGGHGHHHHHHHHGHHHHHHGHHHGGHHHHHHHHHHHHHHHHHHHHHHHHHHHHHHHHHHHHHHHHHHHHHHGHHHHHHHHHHHHHHGHHHHGHHHHHHHHHGGGGGHHHHHHHHHHHHGHHHHHHHHHHHGHHHHHHGHHHHHHHHHHHHHHHHHHHHHHHGGCGGGGGGGGFGGHHHHHGHHGGGHGGHHHHHHHHHHFHEF/GGHHGHHHHGGGGHHHFGHHFHGHHHHHHHFFGHHHHHHHHHHFHGHHHHGHHHHHHHGHGGGGHHHGGHHHGHHHGGGGHHHGGGGEGGGGGFFFCFFFCCCCC
@M02197:105:000000000-AN6RF:1:1101:19487:19538 1:N:0:1
GGAAGAAGTAGCTCCTCCGCTTATTGATATGCCTAAGTTCAGCGGGTAGTCCTACCTGATTTGAGGTCAAAAGTCAATTAGGAAGACATTTCTCTCCGGAGAGATAATAAGTCGACGTATTAGAGGCACGGAACCTTCATTCATGCGCTTCAGCGAACGGTGATCATTATCACACCGAAAGCCTTGTCGCGCAAAGTCGAAAGTCGACCGCAAGCCTATGCATTTCAGGAGGGCCCGAGTCCAGGACGAATCCTAGTCTCCGGCAGCCCCCACCATCCAAACTCCCCCTCGAAGCTAATCGAGAGGGGTTGAGAATTTACTGACACTCAAACAGGCATGCTCCTCGGAAAACCGAGGAGCGCAAGGTGCGTTCAAAGATTCGATGATTCAC
+
BBBBBFFFFFFFGGGGGGGGGGGHHHHHHHHHGHHHHHHHHHGGGGEFEHHHHHHHHHHHHHHHGHHHHHHHHFFHHGHHHHGHHHHHHHHHHHHHHGGGGGGGHHHHHGHHGGGGGEHHHHHHHHGGHGGGGGGHHHHHHHHHHHGGGGGHHHGGGGGGDGFHHHHGHHHHHHHGGGGGGHHHHHHGGHGGGGGGFFGEFGGFGGGFFBFGGGGFGFFFFGFFFFFFFFFDCDDCFCGBGBDD:;EBBHFHGHHGGCCGGGGGCC@/CGFGGHHGGHHHDCCGGGGGEFFGFBFEFHFGFHFGFEEC4EHHHG5GBF@FFGEFD1GBBHFHHFGFHHHEA00?EFFGGFAGGHHDGEEFHHHHGGGGGGCGGGGGCFGFFFFFFFBAAAA
@M02197:105:000000000-AN6RF:1:1101:9370:20175 1:N:0:1
GGAAGAAGTAGCTCCTCCGTTTATTGATATGCTTAAGTTCAGCGGGTAGTCTTACTTGATTTGAGATCTAGTTGAACAACACATAAAGTGTCGTAAAATCCTGCATCAGTCAGCAATGAGGACAATTATCCTTTATGTTAGCTGCAGCAATAGAAATAATCCTGTTTGACGAGGACTAAATAGATATGCTTTTAGCTCAGATAAAAGTCCAGCTGCACCTGCATTTCAAGCCGCCCGCCTACCGGTGAAGGTTGTTGGGATAGCTCAAGTCCACCCTCCTTACGAAAAAACAAGAGGAGGTTGAGGTGTTTACTGATACTCAAACAAGCATGCTCTTCGGAATACCAAAGAGCGCAATATGCGTTCAAAGATTCGATGACTCAC
+
AAAAA1FF3DDFGGFGGGGGCGEHHHDHFDHFFDGHFFGHHHHGGGEECGHGFHGHHEFFHHHFFAGGGGHAEHHHGFHHFFFFHHFHGGHHGEEHEFHGFFDHHHHHHHGHHHHFHHHFHHHGHHGHFHHFFFHHHFHH1BFGHFGGCFFF9#F9BFFF:FHFHGB0EDFFFFF90FFF1DFBBBFFFFFHDBB9BFFFFHHHHG90D*0FBFB//FBBB0FCGFBG0A:FGCCCBF/GDGDHFGGHHGHHCABHFHFHGFBHGHHHFHCEEEEFB3B1B1FBGGHHGHHHHGEHHHGF@3HHFGF55FBGHHHFEHF5BHGFEHHFFGBC1EEE2B5HCGHHGGHHGGFC?HFFGGGEEACGGGGGGAF4CFFFBFFBBBAA
@M02197:105:000000000-AN6RF:1:1101:27068:21638 1:N:0:1
GGAAGAAGTAGCTCCTCCGCTTATTGATATGCTTAAGTTCAGCGGGTAGTCCTACCTGATTTGAGATCAAACGTTCAAAGGCTGTCCTCGAGGGACGTTTATGAGCCCCAGCGAACCCCCATCGCTGAAGGTTACCTGGTGAAAAACCACAAGCGTAGATAGTTATCACACCCGTGACGCCACCAAACACTGGCAAGCTGATCCGTTTGAGAGGAGCCGACCGTAGGCCGGCAAGACCCCCAAAGTCCAAGCTCATCACGGCGAACCGTGAGAGTTGAGGTTTTCATGATACTCAAACAGGCATGCCCTTCGGAATAGCCAAAGGGCGCAAGGTGCGTTCAAAGATTCGATGATTCAC
+
CCCCCFFFFFFFGGGGGGGGGGGHHHHHHHHGHHHHHHHHHHHGGGGGGHHHGHHHHHGHHHHHGHHHHHHHGHHHHHHHHHHHHHHHHGGGGGGGGGGHHHHHHHHGGGGHGGGGGGGGGHHGGHG/GHHHHHHHHHHHHHHHHHGGHGHHHHGFGGGHHHGHGHHHHHHGGGGGGGGGGGGGGGGGHHHHHHHGGHGGGGGGHFGHHHHHGGGGGFGFFFGHGGGGGGHHFHGGGGFGGHFHFHGHHHHHFEHGGEGGGGGFAGHHHHHHHHHHHHGHHHHHGHHHHHHGGHHGHHHHHFGF1EEEDGGHHHHGHHHD3HGGGGGHHHCGGGGHGGGGGGGGGGFFFFFFFCCBBB
@M02197:105:000000000-AN6RF:1:1101:9656:22643 1:N:0:1
GGAAGAAGTAGCTCCTCCGCTTATTGATATGCTTAAGTTCAGCGCGTATTCCTACCTGATCCGAGGTCAACCTTAGAAGTTTCCTAGTTAAAGGAGAGGACCGGGTCCCGGGTGCCCTTGTCCGATACGTGCTCAATGAAAAGCTCAGTGTACCGGGGGAACCACAGGCCGCCGTCATTGTCTTTAGGAGGGGTCGATCGCTCGACCGGCCGTCCAACACCAAGCGCGGGGCTTGAGGGGTGATAATGACGCTCGAACAGGCATGCCCTTCGGAATACCAAAGGGCGCAATGTGCGTTCAAAGATTCGATGACTCAC
+
CCDCDFFFFFFFGGGGGGGGGGGHHHHHHHHHHHHHHHHHHHHGGGGGGHHHHHHHHHHHHHHGGGGHHHHHHHHHHHGHHHHHHHHHHHHHHHHHHGGGHHGGGGGHHFFGGGGHHHHHHHHGGGGGGHHHGHHGHHHHHHHHHHHHHHHHHHGGGGGGGGGHGGGGGGFFGGGGHGGHHHHFHHGGGGGGGGGGGGGFFFGGGGGGGGFHHHHGHFFGGGGGGGGGHGHHHHGGGHHHGHHHHHGGGGGFGGHHHHGHHHEGGGGGGGGGHHGHHHGHHGGGGGHGGHGFGGHGGGGGFFEGGFFFFFFFB@BAB
@M02197:105:000000000-AN6RF:1:1101:20455:22852 1:N:0:1
GGAAGAAGTAGCTCCTCCGCTTATTGATATGCTTAAGTTCAGCGGGTAGTCCTACCTGATTTGAGATCAGACGTTCAAAAAGCTGTCCTCCTCAAGGAGAGACATCCGTGAGCTCCAGCGAACCTCCATCGCTGAAGGTTAATGGCAGAGAACCACAAGCGTAGATAGTTATCACACCTGTGACGCCGCCAAACACTGGGAAGCTGATCCATTTGAGAGGAGCCGACGCTAGGCCGGCAAGACCCCCAAAGTCCAAGCTCGTCATGGCGGACCATGAGAGTTGAGGTGTTCATGATACTCAAACAGGCATGCCCTTCAGAATAGCCAAAGGGCGCAAGGTGCGTTCAAAGATTCGATGACTCAC
+
BBBBBFFFFFDFGGGGGGGGGGGHHHHHHHGHFHHHHHHHHGHGGGGGGFHHHHHHHHHHHHHHGHHHHHHHGGGHHHHHHGHHHHHHHHHHHHHHHHHHGGHHHHHGGGGGHHHHHHHGGGGGHHHHHHGGHGGHGFHHHGHHHGGGGHHHHHHGHHHHGFGGGHGHHHHHHHHGHGHHHHHHGGGGGGGGGGGGGHGHHGGHGHGGGHGGHHHHHHGGGGGGGGGHFHGGGGGHFHFHGGGEGHHHHHHHGGEFEGGGHHHEGGGGHHHHEHHHHHHHHHHFEHHHHHGHHHHGDGHHHHHHHHHHHGGGHFFEHHGHHGHHHHHHGGGGEFBGHGGGGGCFFFFGGGGGFFFFFFFBBBBB
@M02197:105:000000000-AN6RF:1:1101:6524:22958 1:N:0:1
GGAAGAAGTAGCTCCTCCGCTTATTGATATGCTACCTTACTTCCTCTAAATGACCAAGATCCTCCGCTTATTGATATGCGTCCTCCGCTTATTGATATGCTTAAGTTCAGCGGGTAGTCCTACCTGATTTGAGGTCAAATTGTCAGAAGCTGTCTCAAAAGAGACCCTTTAGAAGCTGAACCCCATTTATAAAGCTGCTCTTCACAAATGGCGTAGATAATTATCACACCAAAGCAAGGCAACAAAGGTCCCGCTAATGCATTTCAGGAGAGCCGACTTCTGAGAAGCCCGCATACTCCCACATCCAAGCCTGATCAACAGAAAAAGCTGAAAAGGTTGAGAATTTCATTACACTCAAACAGGCATGCTCCTCGGAATACCAAGGAGCGCAAGGTGCGTTCAAAGATTCGATGATTCAC
+
ABBCCFFFFFFFGGGGGGGGGGGHHGHHHHGHHFHHHHHHHHHHHHHHHHHHHHFHHHHHHHHHHGGGGGHHHHHHHHHGGGGGHHGGGGGHHHHHHHHHHHHHHHHHGHHGGGEEEGHHHHHHHHGFHHHHGHHHHHHHHGHHHHGHFGHHHHHHHHHHFGHHHGHHHHHHHHGHHHHHHHGGGHHHHGHGHHGHHGGHGGHGHHFHHHEHFDGGGHGFFFGGGGGGGGGGHGGCFHBHFHGHEFGGC@?FHBHGHHHHGHGFBHHHG?FA/DGGEFEHHHHHFCGGGGFHHHEEGGGFBBFHGGHGHHHHHHGEHHHHHHHGHGHFGHHHHHHHHHHFFHG@DGHGHHHHFEHHHHHHHHHFFGHGGGGGHHGHHGHHHCHGGGGGHHHCGGGGHGGGGFGGGGGFFFFFFFABA>A
@M02197:105:000000000-AN6RF:1:1101:15821:22959 1:N:0:1
GGAAGAAGTAGCTCCTCCGCTTATTGATATGCTTAAGTTCAGCGGGTATCCCTACCTGATCCGAGGTCAACCATAGAAAAATTGGGGGTTGATGGCAAGCATCCACCAGGACTCCATAGCGAGAAGAATTACTACGCTTAGAGCCAGATGGCGCCGCCACTGATTTTAAGGGCTGCCAGTGCAGCAGGCCCCAACACCAAGCTGAGCTTGAGGGGTTATAATGACGCTCGAACAGGCATGCCCCTCGGAATACCAAGGGGCGCAATGTGCGTTCAAAGATTCGATGATTCAC
+
DDDDDFFFFFFFGGGGGGGGGGGHGHHHHHHHHHHHHHHHHHHGGGGGHHHHHHHHHHHHHHHGGGGHHHHHGHHGHHHHHHHHGHGGFEGHHHHHHHGHHHHGHHHHHGHHHHHHHHHHGGGGGHHHHHHHHHHGGGGGHHHHHHHHHHHHGGGGHHGHHHHHHHHHHHHGGHHHHHHHHGHHGGGGGGHHGGGGGHHHHHHHHHGHHGGGHHHHHHHHHHGGGGHHGHHHGHHHHHGGGGGGGHHGHHHFHGHHGGGGGHHHGGEFGHGGGGGGGGCGFFFFFFFBBAAB
@M02197:105:000000000-AN6RF:1:1101:20414:23252 1:N:0:1
GGAAGAAGTAGCTCCTCCGCTTATTGATATGCTTAAGTTCAGCGGGTATCCCTACCTGATCCGAGGTCAACCATAGAAAAATTGGGGTTGCTGGCCAGTAACCTTCAGGGACCTATAGCGAGAAATGTACTACGCTCAGGACCTAAAGGCACCGCCACTGTTTTTAAGGCCTGCCGTTGCCGGCAGGGCCCAATACCAAGCAGAGCTTGAGGGTTGAAATGACGCTCGAACAGGCATGCCCCCCGGAATACCAAGGGGCGCAAGGTGCGTTCAAAGATTCGATGATTCAC
+
CCCCCFFFFFFFFGGGGGGGGGGHHHHHHHHHHHHHHHHHHHHGGGGEHHHHHHHHH;HHH;HGGGGHHH<<G<H<HHHHHHHHHH/FEFH9HFG9HHHH;HHHHH<HHG:GGHHHHHHGG8GGHHHHHHH<HGG9GGHHHHH9HHHGHHHHGGGGGGHHHHHHGHHGHHFHGHHGGGGGHGGGGGGHGGGGHHGGHHGHGHHHGHGHGHGHHHHHHHHGGGGGGHGHHHHHHHHHGGGGGGCHHHHHHGGHHHGGGGGHHHHGGGGHGGGGGGGGGGFFFFFFFCCCCC
@M02197:105:000000000-AN6RF:1:1101:16390:25125 1:N:0:1
GGAAGAAGTAGCTCCTCCGCTTATTGATATGCTTAAGTTCAGCGGGTAGTCCCACCCGATTTGAGGTCAAGGTCGTTTTTGTGGGTCGAGCCTCCCACCGATGAAACGGCGGCGACCGGAAAACCATCGTTGTCAATGAGACGGTTAGAAGCAGAGGTACAGTGCAGAAACCCGAGAAGTAGAAACATATTATCACGTCAAGGATCGGCAAAGCAGACCCCACTAATCCATTTGGGAGGAGCTCGCTTCAAGGTGAAACCACCAAATGACCTCCAAGTCCAAAATCCTCTCCACCAAAGGAAGGGCTTTTGAGAATTTCACGACACTCAAACGGGTGTGCCCCTCGGAATGCCAAGGGGCGCAAGGTGCGTTCAAAGATTCGATGATTCAC
+
AAAABFFBDF5FGGGGGGGGGGGHGBHHHGHHHGHHHHHHHHHGGGGFEFHHHHHGGGGGGGHHGHHFHHGHGHGGGGGGGHHGGGHGGGGGHHHGHHC/EEGHHHHFGGGG/>-@DFG<C-;/:.0/.;CF.0CFFF099:AD.E?FFGFEEFFB;B;9CBFFFFFDBB/A.;BB0#;GFGGGGFGFFFFB?GEGGGGGGD;;/CGBBGCFBHHGGGHFG<GHGGCEHHGFFGFHFHHGGCDCGDCHHGC1HG<GF<?F/EGHGDFGEDB2BFFGGCFHG3BHGEE3E/GGGHHGHGHHHHHHEGHFFDFEFHHEGHCGGHGF4GFGHHEEEEGHGGEEEEEEHFGHHHFCHCHGGGGGFHHHCFCGGC5GGGGFGGBFBFFFFFBBBAB
@M02197:105:000000000-AN6RF:1:1101:11394:25386 1:N:0:1
GGAAGAAGTAGCTCCTCCGCTTATTGATATGCTTAAGTTCAGCGGGTAATCCCACCTGATTTCAGATCAAAATTTGAAGAAGAGACTAAAAGTCACTTCAAAAATTCTGTATATCAAGACTGTCAGATTCTAAGCAAAAAAAGCCAGGATTTCAACATTACTGCCGAAACTTATTAGGCCAACATGCTGTTAAAACAAATCAACAGTGCAAGAACTCCATTTTAGAAGGGCTGATTGACAACCAGCGCATTCCAAGTCCACTATTACAACAATAAAGGTATAGTAGTGAGGTGTTCATGATACTGAAACAGGCATACTCTACGGAATACCATAGAGTGCAATGTGCGTTCAAAGATTCGATGATTCAC
+
BBBBBFFFFFFFGGGGGGGGGGGHCHHHHHHHHHHHHHHHHFHGGGGGHFHHHHGGHHHHGHHHGHHHHHGHHHHHHHHHHHGHHGHHHHHHHFHHHHHHGHGHHHGHHFHHHFFHHHFFHHHHHHHHHHHHHHHHHHHHCGGHHHHHHHGGHHHHHHHHHGFHHGHHGFHGGHHHHGHHHHHHHGGHHHHHGHFHHHHHHHHHHHHHHHHHHHHHHGHHHGGGHGHGHGHHHFGFHEEHFGGGGFFBHHHFFFHHHHFFHHHHEHHHFFHGHHGFBFHGHHHEHHGGHGHGHGHHHHGHFHEHHHHHGHHHFFGDHGGHFGHHHFG5HHHCHHHGBGGA5CGGGHGGGGGGGGGGCCFFFFFABBAB
@M02197:105:000000000-AN6RF:1:1101:23723:26028 1:N:0:1
GGAAGAAGTAGCTCCTCCGCTTATTGATATGCTTAAGTTCAGCGGGTAGTCCTACCTGATTTGAGGTCACATTAATGATGAATTGTCCAAAGACGATTAGAAAGCTGAACTGCCCCTCACATTCATAAGCGTAGATAGTTATCACACCAATGAACAAGGTTTGTTCTGCTAATGCATTTCAGAGGAGCTGAAACCTTTTGAAAGGCCAGCAAACCCCCACATCCAAACCACTCAAACAAGTTGAAGGTTGATTATATTAATGACACTCAAACAGGCATGCTCCTCGGAATACCAAGGAGCGCAAGGTGCGTTCAAAGATTCGATGATTCAC
+
BBABBFFBDFFFFGFGGGCFCGGHHGGHHHFHHHFFFHHHFFHGEGGGGHHHGGHHHH3BGFHFGCHHHHHGHHHHHFHHGHHHHHHHHGHHHHGCFHGGBBFGFHHGHHHGHHHGHGHGFGGHHHHHHHHFHHGHHHHHEHHHHFFGHHHHHHFHHGHFBGFGHGHHHHHHHHHHGHHGHHHHHHGGHHGHHGHHHHHHGHHHGHHGHGGGHHGGHGHHGGGGHFHGGGGGGHGDEGHFHGGHHHGHGHEHHGEHHGGBHGG3FEEHHGFFHHHGF1EEE02GHHGBFGF3FFGGE??EFFCBEE2FFFBCGGGFGGGFFFFFFFAA@BA
@M02197:105:000000000-AN6RF:1:1101:18872:26791 1:N:0:1
GGAAGAAGTAGCTCCTCCGCTTATTGATATGCTTAAGTTCAGCGGGTAGTCCTACCTGATTTGAGGTCACATTAATGATGAATTGTCCAAAGACGATTAGAAAGCTGAACTGCCCCTCACATTTATAAGCGTAGATAGTTATCACACCAATGAACAAGGTTTGTTCTGCTAATGCATTTCAGAGGAGCTGAAACCTTTTGAAAGGCCAGCAAACCCCCACATCCAAACCACTCAAACAAGTTGAAGGTTGATTATATTAATGACACTCAAACAGGCATGCTCCTCGGAATACCAAGGAGCGCAAGGTGCGTTCAAAGATTCGATGATTCAC
+
BBBBBFFFFF5DEF4GFGGGGGGHHHFGHFFHFHHHFHFGHGHDGCAEFHHHHHHHHEFHHHHHFHGHHBHHGHGHHHHFHHFHHGHBGFGHHHGGGHGHHHHHHHGHHHGHHHFGHGHEGB8HHHHHGFGHGGHHHFGFHHHFGHHHHHGHHHHHHGHHGGDHHHHGGHHGFGHHHGHHHHHGFGGGEGFGGHFHHFGHGFHHCHGHHFHHGHEFGGCDGGEEFFFGGGFGHGG@DFGBGBEHHGBHHFFGBHGHHGF2FHHEFFFGBHFHGCEHHGG?AF/E0FHFBFBB1BA0GEEEB110E?EB1FGFFGGGECFFBFFFFF>1>>1
@M02197:105:000000000-AN6RF:1:1101:19754:27785 1:N:0:1
GGAAGAAGTAGCTCCTCCGCTTATTGATATGCTTAAGTTCAGCGGGTAGTCCTACCTGATTTGAGGTCAAAAGTCAATTAGGAAGACGTTTCTCTTCGGAGAGATAATAAGTCGACGTATTAGAGGCACGGAACCTTCATTCATGCGCTTCAGCAAACGGTGATCATTATCACACCGAAAGCCTTGTCGCGCAAAGTCGAAAGTCGACCGCAAGCCTATGCATTTCAGGAGAGCCCGAGTCCAGGACGAATCCTAGTCTCCGGCAGCCCCCACCATCCAAACTCCCCCTCGAAGCTAATCGAGAGGGGTTGAGAATTTACTGACTCTCAAACAGGCATGCTCCTCGGAAAACCGAGGAGCGCAAGGTGCGTTCAAAGATTCGATGATTCAC
+
?AAABFFF5DBFFGGGFGGGGGGGH5FHHHHHHHHHHHHHHGHGGGGGGGHFHHHGHEHHHHFDFGHHHHGHHHHFHHGHHEHGHAGEGGHHHEHHHHGGGGDEHHHHHHHGHGGGEGFHHFHFHGGGHGGGGGGHHGHHHFHHHHFGGGGEGFHHHHCDFHGHHHHGH;HHHFFDCCDGGGH<HHFHDEGGGGGGEFGGGGGGGG;GGFFFFFFEFFFFFFFFFFFFFFGFFGDE;CCEHGDDGHGHEHHGBGHFDC-@@FFA?@/D??F@EEGFGGDGDC/CGGE0?GHHHGBAHGGAGBAEEEEB4HFHFHGE5F5HHFFB11FHHGDFHHBHHHHGECGGGEDF2?GFEFF2E2ECFFA4?EE?CGBGGGGF?GBBFFFFFF@A3AA
@M02197:105:000000000-AN6RF:1:1102:10913:4389 1:N:0:1
GGAAGAAGTAGCTCCTCCGCTTATTGATATGCTTAAGTTCAGCGGGTAGTCCTACCTGATTTGAGGTCAAAAGTCAATTAGGAAGACATTTCTCTCCGGAGAGATAATAAGTCGACGTATTAGAGGCACGGAACCTTCATTCATGCGCTTCAGCGAACGGTGATCATTATCACACCGAAAGCCTTGTCGCGCAAAGTCGAAAGTCGACCGCAAGCCTATGCATTTCAGGAGAGCCCGAGTCCAGGACGAATCCTAGTCTCCGGCAGCCCCCACCATCCAAACTCCCCCTCGAAGCTAATCGAGAGGGGTTGAGAATTTACTGACACTCAAACAGGCATGCTCCTCGGAAAACCGAGGAGCGCAAGGTGCGTTCAAAGATTCGATGATTCAC
+
ABBCBFFFFFFFGGGGGGGGGGGGFGHHHHHHHHHHHHHHHHHGGGEGGGHHHGHHHGHHHHHGGHHGHGHGHHHHHHHHHEFHGHHGHHGHHHHHHGGGGGGGHHHHHHHHHGEGGFHHHHHHHGGGHGGGGGGHHHHHHHHHHHGGGGGHHHGFGGGGGHGFGHGHH:HHHDGGGGGFGHHHHHHHGHGGGGFGFGGGGGGGFGGGFGFFFFFGGFFGGGGGFFFGFFFFFFFFEHHHFFGGDHGHGGHGGGHGD@-?DFGD?F@CC?F2GHFBGHHFF??GGCCHGCHHHHHGHFFEGFGFEE1GEGHEGGHHG5HHHHHGDGHHHHGFFHHHHHFE00GG?FHGGGECGGHGGGGGFFGFGGGGHGGCFGGGGGGFFFFFFFAAA3A
@M02197:105:000000000-AN6RF:1:1102:11240:4813 1:N:0:1
GGAAGAAGTAGCTCCTCCGCTTATTGATATGCTTAAGTTCAGCGGGTAGTCTTACTTGATTTGAGATCGAGTTGAACAACACATAAAGTGTCGTAAAATCCTGCATCAGACAGCAATGAGGACAATTATCCTTTATGTTAGCTGCAGCAATAGTAATAATCCTGTTTGACGAGGACTAAATAGATATGCTTTTAGCTCAGATAAAAGTCCAGCTGCACCTGCATTTCAAGCCGCCCGCCTACCGGTGAAGGTTGTTGGGATAGCTCAAGTCCACCCTCCTTTTGAAAAAACAAGAGGAGGTTGAGGTGTTTACTGATACTCAAACAAGCATGCTCTTCGGAATACCAAAGAGCGCAATATGCGTTCAAAGATTCGATGATTCAC
+
BBBBBFFFFFFFGGGGGGGGEGGHBGHHHHHCHHHHHGHHHFFGGGEGGEGGGHHHGHHFHHEGGHHHH1FHGHHHHHGEGGHHFHHHHHEGGFHFEHHHHHHHHHHHFBGHFHHHHGHGHHHFHHHHHHHHHHHHHFHHHFHEHHHHGHHHHHHHHHHHHFHHHGHFFBBFFBCGHHHFGBFHHGHFGHHHHHHGHHGFGHHHGGHEFGFCFFHFFGHHHFHHHHHHFHHGGGGGHFCC/CCHFHGHEGGEGGGFHFHHHHGFEFHHGACFE?FAF?FHD2HHEGHGBHHHGHHHHHHHFHHGEHFFFFHGFGDHHGGHHFFHHDG1HHGHFGE/EGHGDDDEEHGGHGFE0FFFFCGGEFF1G3FGGGGB1BFFDFD1A1A1
@M02197:105:000000000-AN6RF:1:1102:24748:4886 1:N:0:1
GGAAGAAGTAGCTCCTCCGCTTATTGATATGCTTACGTTCAGCGGGTAGTCCTACCTGATTTGAGGTCAAAAGTCAATTAGGAAGACGTTTCTCCTCGGAGAGATAATAAGTCGACGTATTAGAGGCACGGAACCTTCATTCATGCGCTTCAGCAAACGGTGATCATTATCACACCGAAAGCCTTGTCGCGCAAAGTCGAAAGTCGACCGCAAGCCTATGCATTTCAGGAGAGCCCGAGTCCAGGACGAATCCTAGTCTCCGGCAGCCCCCACCATCCAAACTCCCCCTCGAAGCTAATCGAGAGGGGTTGAGAATTTACTGACACTCAAACAGGCATGCTCCTCGGAAAACCGAGGAGCGCAAGGTGCGTTCAAAGATTCGATGATTCAC
+
BBBBBFFFDDFFFGGGGFEGGGGHHHHHCFGGHBHHCGHHHHHGGGGEGHHHHHHHHHHHHGHHGHHHHHHHHHHHHHHHHHHHHHHGGGHHHHHHHGGGGGGGHHHHHHHHHGGGGEHHHHHHGHGGHGGGGGGHHHHHHHHHHHGGGGGGHHGHHHGGFHFFHHHHHHEFGFHGGGGFFFHGHHHHGHGGGGGGFFFEGFGFGGGGGFFFGGGGGGGGGGGGGGFGGGFGGGGFHGHGHHGGDCGHFFGBHGHGCCGCDHGGGGGGGGG<EFHGGHHHDGGGGGGHAGFHHFHGHG@GHHGGGGFFHHHFHHHGHHHHHHGG5GHHHHHHHHHHHHHGECGGGHHGGGGFGGHGGGGGFHFHEGEEB4GFGGGGFGGFFFFFFFBABAB
@M02197:105:000000000-AN6RF:1:1102:14061:5412 1:N:0:1
GGAAGAAGTAGCTCCTCCGCTTATTGATATGCTTAAGTTCAGCGGGTAGTCCTACCTGATTTGAGGTCACATTAATGATGAATTGTCCAAAGACGATTAGAAAGCTGAACTGCCCCTCACATTCATAAGCGTAGATAGTTATCACACCAATGAACAAGGTTTGTTCTGCTAATGCATTTCAGAGTAGCTGAAACCTTTTGAAAGGCCAGCAAACCCCCACATCCAAACCACTCAAACAAGTTGAAGGTTGATTTATATTAATGACACTCAAACAGGCATGCTCCTCGGAATACCAAGGAGCGCAAGGTGCGTTCAAAGATTCGATGACTCAC
+
BBCBBFFFFFFFGGGGGGGGGGGHHHHHHHHHHHHHGHHHHHHGGGGGGHHHHHHHHHHHHHHGFHHHHHHHHHHHHHHHHHHHHHHHHHFHHHGGGHGHHGHGHHGFHHHHHHHGHGHHHHHHHHGHHHHHGHHHFHHGHHHHHHGHGHHHHHHHHHGHHHGHHHHHHHHHHHHHHHHHHHHHHHGHHHHHHHHHHHHHHHHHHHHHHGHHFHGGHHHGHGGGHFFGHGGGHGGHGHHHHHHGHHHGHHHFGHF5D5HFGEHHHGGHHHHHHHHHHFHHEGEE?HHGHHHHHGHHGGFGGFHHHEGGGHFGGGGGGGFGFBBFFFFA?BA@
@M02197:105:000000000-AN6RF:1:1102:4700:6758 1:N:0:1
GGAAGAAGTAGCTCCTCCGCTTATTGATATGCTTAAGTTCAGCGGGTAGTCTTACTTGATTTGAGATCGAGTTGAACAACACATAAAGTGTCGTAAAATCCTGCATCAGTCAGCAATGAGGACAATTATCCTTTATGTTAGCTGCAGCAATAGTAATAATCCTGTTTGACGAGGACTAAATAGATATGCTTTTAGCTCAGATAAAAGTCCAGCTGCACCTGCATTTCAAGCCGCCCGCCTACCGGTGAAGGTTGTTGGGATAGCTCAAGTCCACCCTCCTTTTGAAAAAACAAGAGGAGGTTGAGGTGTTTACTGATACTCAAACAAGCATGCTCTTCGGAATACCAAAGAGCGCAATATGCGTTCAAAGATTCGATGATTCAC
+
CCCCCFFFFFFFGGGGGGGGGGGGFHHHHHHCHHHHHGGGFFFGGGGGGHHHHHHHHHHHHHHHGHHHHGGHGHHHHHHGHGHHHHHHHHGHFEHHFHHHHHHHHHHHHHHHHHHHHFFHGHHHHHHHHHHHHHHHHHHHFGHHHHHHHHGHHHHHHHHHFDGHHHGHHHGGGFGHHHFGHGHHHHHHGFHHHHFFHGHHHHHHGHHHHFGGFHGHHGHHHHGGHHHHHHGGGGBGHGGGC?DBFFHHHGGFEDHFFBGFDHHFEHHHGFCGGGGHHCHGGD4HGGHGHHHHGHHEGFGGHHGHEGDG5GFADFHFHFFEHHHHHHE3HHFHGGGGGCG5FHHHHHFHHGGEGHFHHGGEGHGBGGGCGFFFCFFFFBFBBBBB
@M02197:105:000000000-AN6RF:1:1102:27034:7284 1:N:0:1
GGAAGAAGTAGCTCCTCCGCTTATTGATATGCTTAAGTCCAGCGGGTAGTCCTACCTGATTTGAGGTCAAATTGTCAGAAGCTGTCTCAAAAGAGACCCTTTAGAAGCTGAACCCCATTTATAAAGCTGCTCTTCACAAATGGCATAGATAATTATCACACCAAAGCAAGGCAACAAAGGTCCCGCTAATGCATTTCAGGAGAGCCGACTTCTGAGAAGCCCGCATACTCCCACATCCAAGCCTGATCAACAGAAAAAGCTGAAAAGGTTGAGAATTTCATGACACTCAAACAGGCATGCTCCTCGGAATACCAAGGAGCGCAAGGTGCGTTCAAAGATTCGATGATTCAC
+
BBBBBFFFFFFFGGGGGGGGGGGHHHHHHHGHHHHHHHHGHFFFGGEFGGHHHHHHHGHHHHHHGHGHGHHHGHHHGHGHHHFHHHHHHHHGHGHGHGHHHHHHHHHHHHHHHHGGGHHHHHHHHHHHFHHHHFGHHHHHHHHHHHHHHHHHGHHHHHHHHGHHHGHHHHHHHHHHHHHHGHHHHHGGGHHGHHHHHHHHHGHGHHGGGGGHHHHHHGGGFGHHGHGGGGGGHGHHGGHGHGHFFEHHHHGHHHHHGFHGGFHHHHHGHHHHFGF5HHHGBGHGGCFGHHHGGHFFFHHGFGEEFFDGHGBHGFHGGGGECHHGGGEEF4FFGGGGFCGFFDFFBF@A?AA
@M02197:105:000000000-AN6RF:1:1102:14014:7687 1:N:0:1
GGAAGAAGTAGCTCCTCCGCTTATTGATTGCTTAAGTTCAGCGGGTAGTCCTACCTGATTTGAGGTCAAAAGTCAATTAGGAAGACGTTTCTCTTCGGAGAGATAATAAGTCGACGTATTAGAGGCACGGAACCTTCATTCATGCGCTTCAGCAAACGGTGATCATTATCACACCGAAAGCCTTGTCGCGCGAAGTCGAAAGTCGACCGCAAGCCTATGCATTTCAGGAGAGCCCGAGTCCAGGACGAATCCTAGTCTCCGGCAGCCCCCACCATCCAAACTCCCCCTCGAAGCTAATCGAGAGGGGTTGAGAATTTACTGACACTCAAACAGGCATGCTCCTCGGAAAACCGAGGAGCGCAAGGTGCGTTCAAAGATTCGATGATTCAC
+
CCDCCFFFFFFFGGGGGGGGGGGHHHHHHHHHHHHHHHHFHHGGGGGGHHHHHHHHHFGHHHHGHHHHHHHGGHHHHHHHHHHHHHGGGHHHHHHHHGGGEGGHHHHHGHHHGGGGEEHHGHHHHGGHGGGGGGHHHGHHHHHHHGGGGGHHHHHHHGGGHGHHHGHHHHHHFGGGGGGGHHHHHHHGHGGGGGGGGGGGGGGGGGGGGGGGGGFGFGGGGGGGGGHGGGGGGGFHHFFGHGGGFAHHGHHHGHGGCGGGGGGGGGCCGHGFHHFGHHGGGGGGGFHFGHGHGG?HHHGHHGGGGHHGFHHHFGG@BHHFHHHGGGHHHHHFHHHHGAEE?CGGHGGGGGGGFFDGGGGHHHHGGGGGGGCGGGGGGGFFFFFFFCCBBC
@M02197:105:000000000-AN6RF:1:1102:25715:8175 1:N:0:1
GGAAGAAGTAGCTCCTCCGCTTATTGATATGCTTAAGTTCAGCGGGTAGTCCTACCTGATTTGAGATCAAACGTTCAAAGAGCTGTCCTCACTGAGGAGAGACATTTATGAGCCCCAGCGAACCCCCATTGCTGAAGGTTACCTGGTGGAAAACCACAAGCGTAGATAGTTATCACACCTGTGATGCCACCAAACACTGGCAAGCTAATCCATTTGAGAGGAGCTGACCACAGGCCAGCAAGACCCCCAAAGTCCAAGCTCATCATGGCAAACCATGAGAGTTAGGTGTTCATGATACTCAAACAGGCATACCCTTCGGAATAGCCAAAGGGTGCAAGGTGCGTTCAAAGATTCGATGATTCAC
+
BCCCCFFFFFFFGGGGGGGGGGGHHHHHHHHHHHHHHHHHHHHGGGEGGHHHHHHHHHHHHHHHGHHHHHHHGHHHHHHHHHHHHHHHHHHHHHGHGHGHGGHHHHHHHHHHHHGGGGHGGGGGGGGGHHHHHHHHHHHHHHHHHHHHGHHHHHGHGHHHHHHHHHHHHHHHHHHHHHHHHGHHHHHHHHHHHHHHHHGHHHHGHGHGHHHHHHHHHHHHGHHHHHHHGHGHHGGFHFFHEGGGGGHHHHHHHGHHHGHGHGHHHHHHGHHGGHHHHHGHHHGHGGHHHHHGHHHHHGFHHHHHHHHHHGFFGGGGHHHHHHHGHHHHHGHGHHHFHGGCGHGDGGGGGGGGBFFFFFFBBBBB
@M02197:105:000000000-AN6RF:1:1102:23811:8667 1:N:0:1
GGAAGAAGTAGCTCCTCCGCTTATTGATATGCTTAAGTTCAGCGGGTAGTCCTACCTGATTTGAGATCAAACGTTCAAAAAGCTGTCTTCACTGAGGAAAGACGTTTATGAGCCCCAGCGAACCTCCATCACTGAAGGTTATCTGGTGGAAAACCACAAGCGTAGATAGTTATCACACCTGCGACGCCACCAAACACTGGGAAGCTGATTCATTTGAGAGGAGCCGACCACAGGCCAGCAAGACCCCCAAAGTCCAAGCTCATCGTAGCAAACCACGAGAGTTGAGGTGTTCATGATACTCAAACAGGCATGCCCTTCGGAATAGCCAAAGGGCGCAAGGTGCGTTCAAAGATTCGATGATTCAC
+
CBBCCFFFFFFFGGGGGGGGGGGHHHHHHHHHHHHHHHHHHHHGGGGGGHGHHHHHHHHHHHHHGHHHHHHHGGHHHHHHHGHHHHHHHGFHHHHFGHFHGHHGGGHHHHGHHHGGGGHGGGGGHHHHHGHHHHHHHHHHHHHHHHFHGHHHHHGHGHHHHGGGGGHHHHHHHHHHGHGHHHGGGGGGGGHHGHHHHGHHHGHGHGHHGHHHHHHGGHGGGGGGGHHHFHGHHGHHHGHHHGGCGGGHHHHHFGHFHHHHGHCGHHHHGHGFGHGGGHHHHHHHFGHHHHFHGHHHHHGGHHGFHHHHFHFEGGGGGHHHHHFGHGHHGGGGGGGFGHGE?GGGGGGGGGGGGFFFFFFFBBBBB
@M02197:105:000000000-AN6RF:1:1102:12173:8719 1:N:0:1
GGAAGAAGTAGCTCCTCCGCTTATTGATATGCTTAAGTTCAGCGGGTAGTCCCACCCGATTTGAGGTCAAGGTCGTTTTTGTGGGTCGAGCCTCCCACCGATGAATCGGCGGTGACCGGAACACCATCGTTGTCAATGAGACGGTTAGAAGCAGAGGTACAGTGCAGAAACCCGAGACGTAGAAACATATTATCACGTCAAGGATCGGCAAAGCAGACCCCACTAATCCATTTGGGAGGAGCTCGCTTCAAGGTGAAACCAGCAAATGACCTCCAAGTCCAAAATCCTCTCCACCAAAGGAAGGGCTTTTGAGAATTTCACGACACTCAAACGGGTGTGCCCCTCGGAATGCCAAGGGGCGCAAGGTGCGTTCAAAGATTCGATGATTCAC
+
BBBBBFFFFFDFGGGGGGGGGGGHHHHHHHHGHHHHHGHFHHHGGGGGGHHHHHHGGGGGGGHHGGHHHHHHHHGFGGGGGHHGGGHGGGGGHHHGHHGGGGGHHHHHGGGG/</<G/D-A?HGG.<GDCE/CDFD000<<CDGAE.C:GF/;CB:FBFBFFFEFFFFFG/FFFGGFDDFFBGGGGFGGGFFC//?BFGGGFB9C@DGHHHHGHHGGGFHGHFGFDBFD<<CFEGHHHCDA-DCEGCFGHFHGBGHHHEHHHBFHHHF<GGCFFGEHHCDHHHGFA?B/ADF?HFGBHGCFHHHGBEHHHHHHGB4?3DF>GHFGGHEEHEE?>FFEFGGGCGGHGGBFHGHHHHGGGGEFBHHGCGGGGGGFGGGGFBBFFFDFFBBBAB
@M02197:105:000000000-AN6RF:1:1102:2825:10120 1:N:0:1
GGAAGAAGTAGCTCCTCCGCTTATTGATATGCTTAAGTTCAGCGCGTATTCCTACCTGATCCGAGGTCAACCATTGAAAAATTTCCCTTTAAAGGGAGAAGACCGGGTCCCGGGCGCCCTTATCCAATACGTGCTCAATTAAAAGCTCAGTGTACCGGGGGAACCACAGGCCGCCGTCATTGTCTTTAGGAGGAGTCGCGGTGACGCGACCAAGCCGTCCAACACCAAGCACGGGGCTTGAGGGGTGATAATGACGCTCGAACAGGCATGCCCTTCGGAATACCAAAGGGCGCAATGTGCGTTCAAAGCTTCGATGACTCAC
+
>ABABFFBBFFFG5F4FFEGGGEGBFFGHFFFHHGHFFFHHCFFGGGFGFHHGFFHHEGBGGHG?EDBGHHHGHGEBFFHHHHHHHHH#GFGHFH1GFFHCGGG9B?EGFGEE?BCCGGGHGHHHFGHHHH9FGFHFGHHHHHHHEHHHGHGFDGHGFFFFF?FFGGGGGEGCCCFFDAEHHGGDBFFBBFG<ADFBCDFGCDEFFFBFFGCGGEEFHGDEFFFGHGGFFFFFFGFGGE?FEAFEF2BF2HGCGCGGG/2HFFFGGGB//?E/EE0HGHFF/HGHG?CFAEGFDDEEEGGC1GFFFCA1GFFBDFFFAA>>?
@M02197:105:000000000-AN6RF:1:1102:20464:11170 1:N:0:1
GGAAGAAGTAGCTCCTCCGCTTATTGATATGCTTAAGTTCAGCGGGTAGTCCTACCTGACTTGAGGTCAAATTGTCAGAAGCTGTCTCAAAAGAGACCCTTTAGAAGCTGAACCCCATTTATAAAGCTGCTCTTCACAAATGGCGTAGATAATTATCACACCAAAGCAAGGCAACAAAGGTCCCGCTAATGCATTTCAGGAGAGCCGACTTCTGAGAAGCCCGCATACTCCCACATCCAAGCCTGATCAACAGAAAAAGCTGAAAAGGTTGAGAATTTCATGACACTCAAACAGGCATGCTCCTCGGAATACCAAGGAGCGCAAGGTGCGTTCAAAGATTCGATGATTCAC
+
CCCCCFFFFFFFGGGGGGGGGGGHHHHHHHHHHHHHHHHHHHHGGGGGGHHHHHHHHHHHHHHHHHHHHHHHHHHHHHHHHHHHHHHHHHHHHGHHGGHHHHHHHHHHHHHHHHGGGHHHHHHHHHHHHHHHHHHHHHHHHHHHGGGGGHHHHHHHHHHHHGHHHHHHHHHHHHHHHHHHHHHHGHHHHHHHHHHHHHHHHGGGHHHHGGHGHGHGHGGGGGHHGHGGHGGHHHHFGGHHHHHHHGGHHHHHHHHHHHGHHHHHHHHEGHHHFHHHHHHHGFHFHGHHHHHHGHHFHHHGFGCGHHHGHGGHGHHFGGGGHHHHGGEGHGGGGGGGGGGFFFFFFFBBABB
@M02197:105:000000000-AN6RF:1:1102:14052:11895 1:N:0:1
GGAAGAAGTAGCTCCTCCGCTTATTGATATGCTTAAGTTCAGCGGGTATTCCTACCTGATCCGAGGTCAACATTTAGAAATTCATCAATTGACTGACAACATCCCGCCAGCTAGACGACATTTGTGCGCCTGTGGTTGAATATCACCATCGCTGATTTTGAGGCATGCCTTTAGGCATTGCCCAACGCCAAAGAGTTATCTTTGAGGGGTGTAATGACGCTCGAACAGGTATGCCCTTCGGAATGCCAAAGGGCGCAATATGCGTTCAAAGATTCGATGATTCAC
+
CCCCDFFFFFFFGGGGGGGGGGGHHGHHGHHGHHGHHHHHHGHGGGEEHHHHHHGHHGHHHHHGGGGHHHHHHHHHHHHHHHHGHHHHHHHHHHHHHHHHHHHHHGHHHHHHHHHHGGHHGGHHGHHGGGHHHHHHHGHHHHHGHHHHHHGGHHHHHHHHHHHHHHHHHHHHHHHHHHHHHHHHGGGGHHHHHHHHHHHHHHHGGGGGGHHHHHGGGGGGHGHHHHHGFHHGGGGGGGFHHFHHBGHHHFE?CGHFHHGGGGHGGGGGGGGGGFFFFFFFABBAB
@M02197:105:000000000-AN6RF:1:1102:9536:12039 1:N:0:1
GGAAGAAGTAGCTCCTCCGCTTATTGATATGCTTAAGTTCAGCGGGTAGTCCTACCTGATTTGAGGTCAAATTGTCAGAAGCTGTCTCAAAAGAGACCCTTTAGAAGCTGAACCCCATTTATAAAGCTGCTCTTCACAAATGGCGTAGATAATTATCACACCAAAGCAAGGCAACAAAGGTCCCGCTAATGCATTTCAGGAGAGCCGACTTCTGAGAAGCCCGCATACTCCCACATCCAAGCCTGATCAACAGAAAAAGCTGAAAAGGTTGAGAATTTCATGACACTCAAACAGGCATGCTCCTCGGAATACCAAGGAGCGCAAGGTGCGTTCAAAGATTCGATGATTCAC
+
CCCCCFFFFFFFGGGGGGGGGGGHHHHGHHHHHHHHHHHHHHHGGGGGGHHHHHHHHHEHHHHHGHHHHHHHHHHHHHHHHHHHHHHHHHHGHGHHHGHHHHHHHHHHHHHHHHGGGHHHHHGHHHHHHHHHGGHHHHHHHHHHGGGGGHHHHHHHHHHHHGHHHHHHHHHHHHHHHHHHHHHHHGHHHHHHHHHHHHHGHGHGHHHGGHGGHHHHHGGGGGHGHHGGGGGHHGGGGGHHHHHFHHHHHHHHHGHHHHHGGHHHHHHHHHHHHGGHG5HHGHFHHGHHGHHHHHHGHHHGGGEEHGHHHHHHHHHGGGGGGGHHGGGGHGFGGGGGGGGBFFFFFFBBBBB
@M02197:105:000000000-AN6RF:1:1102:2475:12120 1:N:0:1
GGAAGAAGTAGCTCCTCCGCTTATTGATATGCTTAAGTTCAGCGGGTATTCCTACCTGATTCGAGGTCAACCATTAAAAAGATGGGGGTTTTCCGGCAGGACAACGACCCAGTCCCAGAACGAGAAGTAACTACTGCGTTCGGTCTCGGGGCGCCGCCGCCGCTTGCTTTGGGAGGCTGCGTGCGCAGTCCTCCAACACCAGGCAGGGCCTGAGGGTTGAAATGACGCTCGAACAGGCATGCCCGCCAGAATGCTGGCGGGCGCAATGTGCGTTCAAAGATTCGATGACTCAC
+
BBBBBFFCBFFFGGGGGGGGGGGHHHHHHHHHHHGHHHGHHGHGGGGGGHHHHHHHHHHHHHGGHGGHHHHHGHHHHHHHGGHHHHGGBFGGHHGGGGGGGHHHHFGGFGHHFHHHHHHHHGGGGGHHGHHHHHHHHGGGGGGFGGHHGGGGCGGGGGGGGHHHHHHGGHGHFHHGGGGGGGGGGFFGDFHFFGGHHHHHHHFFHGFFFFFFFFGHHGHHHHGFGGGHGFFHHGHHF1GFGGGGGBHFHHHHCGGGGGGGGGHHHHEAECHGGFGGGGEFFFFFFFFFA?BAB
@M02197:105:000000000-AN6RF:1:1102:19397:13048 1:N:0:1
GGAAGAAGTAGCTCCTCCGCTTATTGATATGCTTAAGTTCAGCGGGTAGTCCTACCTGATTTGAGGTCAAAAGTCAATTAGGAAGACATTTCTCTCCTGAGAGATAATAAGTCGACGTATTAGAGGCACGGAACCTTCATTCATGCGCTTCAGCGAACGGTGATCATTATCACACCGAAAGCCTTGTCGCGCAAAGTCGAAAGTCGACCGCAAGCCTATGCATTTCAGGAGAGCCCGAGTCCAGGACGAATCCTAGTCTCCGGCAGCCCCCACCATCCAAACTCCCCCTCGAAGCTAATCGAGAGGGGTTGAGAATTTACTGACACTCAAACAGGCATGCTCCTCGGAAAACCGAGGAGCGCAAGGTGCGTTCAAAGATTCGATGATTCAC
+
CCCCCFFFDFFFGGGGGGGGGGGHHHHGHHHHHHGHHGHHHHHGGGEGGHHHHHHHHHHHHHHHGHFHHHHHHHHHHHHHHHHHHHHHHHHHHHHGGHHHHHHGHHHHHHHDDFGGGGHHHHHHHHGGHGGGGGGHHHHHHHGHHGGGFGGHHHGGGGGGGGGHHHHHHHHHHHHGGGGGGFFHHHHHGGGGGGGFFFGFFGGFGGGGGGGGGGGGGGFFFGFGGFFFGGGGGGGGHGGFFGE:.HGHHHHHHHHGGGGGFGGGCGGGGGHGGHHFGHHGCD@GGFGGFGHHHHHGHHHGHHGGGGHGHHHEHHF5HHGHHHHHHGHHHHFFHHGHHHGGGGGGGHFFGGEGGHHFGGGGHHHHE?GGHGGGGGGGGGGFFFFFFFCBBBC
@M02197:105:000000000-AN6RF:1:1102:5781:14584 1:N:0:1
GGAAGAAGTAGCTCCTCCGCTTATTGATATGCTTAAGTTCAGCGGGTAGTCCTACCTGATTTGAGGTCAAAAGTCAATTAGGAAGACATTTCTCTCCGGAGAGATAATAAGTCGACGTATTAGAGGCACGGAACCTTCATTCATGCGCTTCAGCGAACGGTGATCATTATCACATCGAAAGCCTTGTCGCGCAAAGTCGAAAGTCGACCGCAAGCCTATGCATTTCAGGAGAGCCCGAGTCCAGGACGAATCCTAGTCTCCGGCAGCCCCCACCATCCAAACTCCCCCTCGAAGCTAATCGAGAGGGGTTGAGAATTTACTGACACTCAAACAGGCATGCTCCTCGGAAAACCGAGGAGCGCAAGGTGCGTTCAAAGATTCGATGATTCAC
+
CCCCCFFFFFFFGGGGGGGGGGGHHHGHHHHHHHHHHHHFHHHGGGGGGHHHHHHHHHHHHHHHGHHHHHHHHGHHHHHHHHHHHHHHHHHHHHHHHGGGGGGGHGHHHHHHHGGGGGHHHHGHHHGGHGGGGGGHGHHHGHHHHHGGGGGHHHGGGGGGGHGHHHHHHHHHHHHHGHHGGHHHHHHHGHGGGGGGGGGGGGGGGGGGGFFFGGFGGGGGGFGGGFGGGGFGFFFGHGFEHH?DDGFGHHHHHFHGFF?GGHGFGGGCGDFFGHHGGHFGDD@GGGGHHEEHHHGGHHHGGBDEGGHHHGHHHHHGHGDHHHHGGGFGHHGHHFFHHGHDG?EE?GFFGGGGGHHDEEGGHGHGGECGHGCGGGGGGFGFBFFFFFABAAA
@M02197:105:000000000-AN6RF:1:1102:8835:15199 1:N:0:1
GGAAGAAGTAGCTCCTCCGCTTATTGATATGCTTACTTCCTCTAAATGACCAAGATCCTCCGCTTATTGATATGCTTAAGTTCAGCGGGTAGTCCTACCTGATTTGAGATCAAACCTTCAAAGGCTGTCCTCGAGGGACGTTTATGAGCCCCAGCGAACCCCCATCGCTGAAGGTTACCTGGTGAAAAACCACAAGCGTAGATAGTTATCACACCCGTGACGCCACCAAACACTGGCAAGCTGATCCGTTTGAGAGGAGCCGACCGCAGGGCCGGCAAGACCCCCAAAGTCCAAGCTCATCGTAGCAAACCACGAGAGTTGAGGTGTTCATGATACTCAAACAGGCATGCCCTTCGGAATAGCCAAAGGGCGCAAGGTGCGTTCAAAGATTCGATGACTCAC
+
??ABAFFFDFFFFFGGGFGEGG?FHFHFHHHHHHHHHFHHHHHGG5FDGHHHGFHHHFGGHGGGGGHHHFGHGHHHHHHHGHFFGHGGFFGGHHHHHHHHGFHHHHHGFHHHHHHGHHHHHHGFHHHHHHHHGGFCCGEGDGGHBGBF2FFGGGHGGGGFGGGGHHGFHGGGHHFGHHGHHHGFHGGHFGGHGFFFFFFFGGFFFFFFGGGGGGGGGGGGGGFFFGGFFFHHHHHHHHHFFHGFDFFGHHFHHHHGGGGFGGGGGGHHGGGGGHGHHHGGGGGHHGGHHHGHHHHHHGHGGHHHHGHGHGHGGHHHHGHHHHGHHHEHHHHHHHFGGHGHHHHHFGHGGCGGGGHHHHHHHHGHHHGGGEGHHHHGGGGHFGGGGGGGGGFFFFFFFCCCBB
@M02197:105:000000000-AN6RF:1:1102:17934:15270 1:N:0:1
GGAAGAAGTAGCTCCTCCGCTTATTGATATGCTTACTTCCTCTAAATGACCAAGATCCACCCTCTATTCCTCCGCTTATTGATATGCTTAAGTTCAGCGGGTAGTCCTACCTGATTTGAGATCAAACGTTCAAAGGCTGTCCTCGAGGGACGTTTATGAGCCCCAGCGAACCCCATCGCTGAAGGTTACCTGGTGAAAAACCACAAGCGTAGATAGTTATCACACCCGTGACGCCACCAAACACTGGCAAGCTGATCCGTTTGAGAGGAGCCGACCGTAGGCCGGCAAGACCCCCAAAGTCCAAGCTCATCACGGCGAACCGTGAGAGTTGAGGTTTTCATGATACTCAAACAGGCATGCCCTTCGGAATAGCCAAAGGGCGCAAGGTGCGTTCAAAGATTCGATGATTCAC
+
CDDCCFFFFFFFGGGGGGGGGGGHHGHHHHHHHHHHHHHHHHHHHHHHHHHHHHHGHHHHHGHHHHHHHHHHHGGGGGHHHHHHHHHHHHHHHHHHHHGGGGFGHHHHHHHHHHHHHHHGHHHHHHHGHHHHHHHHHHHHHHHHGGGGGGGGGGHHHHHHHHGGGGHGGGGGGGGHHGGHGGHHHHHHHHHHGHHHGGGGGGGGGGGGGFGGGGGGFFFGGGGGGGGGEFFFFFFCGGGGFHHHHHHHFGGCFGGDDGHDGHFHHHEGGGDCDFGGHHGGGGGHHFHHGFCGGHFHHHHHGHHHHHHHHGGEGGGGGGGGHHHHHHHHHHHHGHHHHGHHHHGGHGHHHHHHHHHGHGEEGGECHHHHHHHHHHHHGGGGGHHHHGGGGHGGGGGGGGGFFFBFFFFBBBB@
@M02197:105:000000000-AN6RF:1:1102:23379:15460 1:N:0:1
GGAAGAAGTAGCTCCTCCGCTTATTGATATGCTTAAGTTCAGCGGGTAGTCCTACCTGATTTGAGATCAAACGTTCAAAGGCTGTCCTCGAGGGACGTTTATGAGCCCCAGCGAACCCCCATCGCTGAAGGTTACCTGGTGAAAAACCACAAGCGTAGATAGTTATCACACCCGTGACGCCACCAAACACTGGCAAGCTGATCCGTTTGAGAGGAGCCGACCGCAGGGCCGGCAAGACCCCCAAAGTCCAAGCTCATCACGGCGAACCGTGAGGGTTGAGGTTTTCATGATACTCAAACAGGCATGCCCTTCGGAATAGCCAAAGGGCGCAAGGTGCGTTCAAAGATTCGATGATTCAC
+
CCCCCFFFFFFFGGGGGGGGGGGHHHHHHHHHHHHHHHHHHHHGGGGGGHHHHHHHHHHHHHHHGHHHHHHHGHHHHHHHHHHHHHHGHGGGGGGGGGGHHHHHHHHGGGGHGGGGGGGGGHHGGHGGHHHHHHHHHHHHHHHHHHGGGGHHHHGGHHGGHHHHHHHHHHHGGGGGGGGGGGGGGGGGGGGGGGGGHGHGGGGGHHHHHHHHGGGGGFFFFFHHHGGGGFHHHHHGGGGGHHHHHHGGHHHHHHHHGGGGGGGGFEGHHHHHGHHHHHHGHHGHHHHHHHHHGGHHHGHHHHGHFGDGGFFFHHHHHHHGHHHGGGGGHHHHGGGGGGGGGGGGGGGFFFFFFFBDDCC
@M02197:105:000000000-AN6RF:1:1102:8172:15769 1:N:0:1
GGAAGAAGTAGCTCCTCCGCTTATTGATATGCTTAAGTTCAGCGGGTAGTCCTACCTGATTTGAGGTCAAAAGTCAATTAGGAAGACATTTCTCTCCGGAGAGATAATAAGTCGACGTATTAGAGGCACGGAACCTTCATTCATGCGCTTCAGCGAACGGTGATCATTATCACACCGAAAGCCTTGTCGCGCAAAGTCGAAAGTCGACCGCAAGCCTATGCATTTCAGGAGAGCCCGAGTCCAGGACGAATCCTAGTCTCCGGCAGCCCCCCCCATCCAAACTCCCCCTCGAAGCTAATCGAGAGGGGTTGAGAATTTACTGGCACTCAAACAGGCATGCTCCTCGGAAAACCGAGGAGCGCAAGGTGCGTTCAAAGATTCGATGATTCAC
+
CBCCCFFFFFFFGGGGGGGGGGGHHHHHHHHHHHHHHHHHGHHGGGGGGHHHHHHHHHHHHHHHGHHHHHHHHHHFHHHHHHHHHHHHHHHHHHHHHGGGGGGGHHHHGHHHHGGGGGHHHHHHHHGGHGGGGGGGHHHHHHHHGGGGGGGHHHGGGGGGGHGHGHHHHGHHHHHGGGGGGHHHHHHHGHGGGGGGGGGGDGGFGFGFFFFFFFFFFFFFFFFFFFFFFFFFFFFFFFFFFFDFAFFFFF/BEFFEFFBFFFFF;FFFGCGGGHGBGHFFGDFGGGGFFGHEHHFEHHFGHHGGGGHHFFGGHHHHHGFCDGFGFGHHHHHHHHGHHHHGGGGGGHHGGGGGGHHGGEGGHHHHGGGGHGGGGGGGGGFFFFFFFFBBBAA
@M02197:105:000000000-AN6RF:1:1102:27160:16060 1:N:0:1
GGAAGAAGTAGCTCCTCCGCTTATTGATATGCTTAAGTTCAGCGGGTAGTCCTACCTGATTTGAGGTCAGATCTCGATTTAACATTGACCGCCGCTCTACAGCAGGTCGAGGTTCCTTCAAGGCCCTTCGACGACGCGGACGTCGCGAGGAGTTCCCAGACGGCGAGGGTTATACAACGCCCAAGGGGTTACTCCCACAGAGACCCGAAACCGATGCATTTAAGGGGAGCCGCGGCGAAGCGGCAATCCCCCAAGTCCAAGCCACGTTCGGCGGTGAAACCGAACGGGCTTGATGATTTCAAGACACTCAAACAGGCATGCCCATCGTAATACCAAGGGGCGCAAGGTGCGTTCAAAGATTCGATGACTCAC
+
AABBAFFFD5@FGGGGFFFEGGCGFFHHHGHEDGHHHGGGHDHGCGEGFHHHHHHHHGHHEDGHFFHHHHHHHHHGGHHGGFHGHHHHEFEGGEEEGHHGHH3CGAHH@EGGEFGHHHHGHHFHEGHHHEHGG?@DCCCC@C9GCGGFFFBGG:FGGGFGGGG?EFEFFDFFFFFFFFFBBFFFFFF#9AFE?AFE9FGFFFFFEFBA;@BFBFFBDFFF/?FCFFCACGGCBAC?GE@CA?10<//CCC1@1EGF/GFFGEHGEGEGE>/?F2DFEE>E?BGF@B/@112@FGEFGCBEGD2HBFFEGDABFB11HHG0CCGEFF22CHGFHHGHA?FA0CDG0GEA?HGAA333GFGGBFFBDB1?AAAA
@M02197:105:000000000-AN6RF:1:1102:12421:16113 1:N:0:1
GGAAGAAGTAGCTCCTCCGCTTATTGATATGCTTAAGTTCAGCGGGTAGTCCTACCTGATTTGAGATCAAACGTTCAAAGGCTGTCCTCGAGGGACGTTTATGAGCCCCAGCGAACCCCCATCGCTGAAGGTTACCTGGTGAAAAACCACAAGCGTAGATAGTTATCACACCCGTGACGCCACCAAACACTGGCAAGCTGATCCGTTTGAGAGGAGCCGACCGCAGGGCCGGCAAGACCCCCAAAGTCCAAGCTCATCACGGCGAACCGTGAGAGTTGAGGTTTTCATGATACTCAAACAGGCATGCCCTTCGGAATAGCCAAAGGGCGCAAGGTGCGTTCAAAGATTCGATGATTCAC
+
CCDCCFFFFFFFGGGGGGGGGGGHHHGHHHHHHHHHHHHHHHHGGGGGGHHHHHHHHHHHHHHHGHHHGHHHGHHHHHHHHHHHHHHHHGGGGGGGGGGHHHHHHGHGGGGHGGGGGGGGGHHGGHGGHHHHHHHHHHHFFHHHHHGGHGHHHHGFFGGHHHHHHHHHHHHGGGGGGGGGGGGGGGGGGGGGGHGHGHHGGGGGHHHHHHHHGGGGGGFFGGHHHGGGGFHHGHHGGGGFGEHHHHHGHGHHHHHHGFEGGGGGFFGGHGGHHHHFHHHGGEGHHHHHHHHHGHHHHHHHHGHHGGGGGECHHHHHHHHHHHHGGGGGHHHHGGGGHGGGGGGGFGGFFFFFFFCBBAC
@M02197:105:000000000-AN6RF:1:1102:21710:16295 1:N:0:1
GGAAGAAGTAGCTCCTCCGCTTATTGATATGCTTAAGTTCAGCGGGTAGTCCTACCTGATTTGAGGTCACATTAATGATGAATTGTCCAAAGACGATTAGAAAGCTGAACTGCCCCTCACATTCATAAGCGTAGATAGTTATCACACCAATGAACAAGGTTTGTTCTGCTAATGCATTTCAGAGGAGCTGAAACCTTTTGAAAGGCCAGCAAACCCCCACATCCAAACCACTCAAACAAGTTGAAGGTTGATTATATTAATGACACTCAAACAGGCATGCTCCTCGGAATACCAAGGAGCGCAAGGTGCGTTCAAAGATTCGATGACTCAC
+
CCBCCFFFFFFFGGGGGGGGGGGHHHGHHHHHHHHHHHHHHHHGGGGGGHHHHHHHHHHHHHHHGHHHHHHHHHHHHHHHHHHHHHHHHHHHHHGGGHGHHHHHHGHHHHHHHHHGHGHHHHHHHHHHHHGHHGGHHHHHHHHHHHHHHHHHHHHHHHHHHHGHHHHHHHHHHHHHHHHHHHGHHHHHHHHHHHHHHHHHHHHHHHHHHGHHHHGGGHHHHGGGHGGGGGGGGHHHGHHHHHHHHHHGHHHHHHHHFHGHHHHGBGHHHHFHHHHGHHGCGCFGHHHHHHGCGHHGGGGGHHGG2GGGFGGGGGGGGGGFFBFFFFA3BBA
@M02197:105:000000000-AN6RF:1:1102:28010:16615 1:N:0:1
GGAAGAAGTAGCTCCTCCGCTTATTGATATGCTTAAGTTCAGCGGGTAGTCTTACTTGATTTGAGATCGAGTTGAACAACACATAAAGAGTCGTAAAATCCTGCATCAGTCAGCAATGAGGACAATTATCCTTTATGTTAGCTGCAGCAATAGTAATAATCCTGTTTGACGAGGACTAAATAGATATGCTTTTAGCTCAGATAAAAGTCCAGCTACACCTGCATTTCAAGCCGCCCGCCTACCGGTGAAGGTTGTTGGGATAGCTCAAGTCCACCCTCCTTTTGAAAAAACAAGAGGAGGTTGAGGTGTTTACTGATACTCAAACAAGCATGCTCTTCGGAATACCAAAGAGCGCAATATGCGTTCAAAGATTCGATGACTCAC
+
33>AACCCFFFFGFGGGGGGGGGHGHHHGGGHHHHHCBEFGHHEGGGGGHHFHHHHHGHEHHHGGHHHEGEFEFHDGHHHHGHGHHHHHGHGGGHGHFHHHHHGHHHGHFHEHHHHHHHHHHHHGH4GFHHHHHHHGHHHFFHFHHFFHHHHHGHHHHGHHBFGHHFHGHGFGGCHHHGFGHHHHHHHDGGGHHFHGFFFFHHGBGHHGHGEFGGHHHHHHHHGH:HHHGGGGGGCBF/CCGEF2FBGHGHG?/GCBHGHHHHGBHGBHG@F/GDEGE?F4443GFHHGDDBGGF?3B1GCCGFGC5FHHFFGF5FFFEHHGF1GHHHGDABF?CDGHGGGBDDHHHFEEECGG6HGGGGGHGFFGFDGCFCFFFFBFFAAA?A
@M02197:105:000000000-AN6RF:1:1102:17205:16748 1:N:0:1
GGAAGAAGTAGCTCCTCCGCTTATTGATATGCTTAAGTTCAGCGGGTAGTCCTACCTGATTTGAGGTCAAAAGTCAATTAGGAAGACATTTCTCTCCGGAGAGATAATAAGTCGACGTATTAGAGGCACGGAGCCTTCATTCATGCGCTTCAGCGAACGGTGATCATTATCACACCGAAAGCCTTGTCGCGTAAAGTCGAAAGTCGACCGCAAGCCTATGCATTTCAGGAGAGCCCGAGTCCAGGACGAATCCTAGTCTCCGGCAGCCCCCACCATCCAAACTCCCCCTCGAAGCTAATCGAGAGGGGTTGAGAATTTACTGACACTCAAACAGGCATGCTCCTCGGAAAACCGAGGAGCGCAAGGTGCGTTTAAAGATTCGATGATTCAC
+
CCCCCFFFFFFFGGGGGGGGGGGHHHHHHHHHHHHHHHHHHHHGGGGGGHHHHHHHHHHHHHHHGHHHHHHHHGHGHHHHHHHHHHHHHHHHHHHHHGGGGGGGHHHHHHHGGGGGGFHHGHHHHHGGHGGGGGGHHHHHHHHHHHGGGGGHHHGGGGGGGHGHHHHHHHHHHHHGGGGGGHHHHHHGGHGGGGGHFFFGGGGGGGGGGGGGGFFGGGGGGGGGGGGGGGGGGGFGHHHHGHGFDFGHHHHHHFHEDGFFGHGGGGGGGDGHGHHGGHFGECGGGGGHHGHHGHHGHHHGHHGGGGHHHFHHHHHHHHHHHHHHGGHHHHFGHHHHHHEGGGCGGHHGGGE?GHHGEEGGHHHGGGGGGGGGGGFGGGGFFFFFFFCCBAA
@M02197:105:000000000-AN6RF:1:1102:25493:16865 1:N:0:1
GGAAGAAGTAGCTCCTCCGCTTATTGATATGCTTAAGTTCAGCGGGTAGTCCTACCTGATTTGAGATTAAACGTTCAAAGGCTGTCCTCGAGGGACGTTTATGAGCCCCAGCGAACCCCCATCGCTGAAGGTTACCTGGTGAAAAACCACAAGTGTAGATAGTTATCACACCCGTGACGCCACCAAACACTGGCAAGCTGATCCGTTTGAGAGGAGCCGACCGTAGGCCGGCAAGACCCCCAAAGTCCAAGCTCATCACGGCGAACCGTGAGAGTTGAGGTTTTCATGATACTCAAACAGGCATGCCCTTCGGAATAGCCAAAGGGCGCAAGGTGCGTTCAAAGATTCGATGATTCAC
+
CCCCBFFFFFFFGGGGGGGGGGGHHHHHHHHHHHHHHHHHHFHGGGGGGHGHHHHHHHHHHHHHGHHHHHHHGHHHHHHHHHHHHHHHHGGGGGGGGGGHHHHHHHHGGGGHGGGGFGGGGHHGGHGGHHHHHHHHFHHHHHHHHHGGHGHHHFFFGFHHHHHHHHHHHHHGGGGGGGGGGGGHGHGHGGHHHHHHHHHGGGGGHHFFHHHHGGGGGGGHGGHHGGGGGHHHHHDDGGGHHHHGGEGHHHHHHHHGGGGGGGGGGGGHHHHHHHHHHHGHHHGHHHHHHHHGHHHHFFEHHHHGGEGGGGHHHHHGHHHHHFGGGGGHFHHGGGGHGGGGGGGGGGFFFFFFFCCCCC
@M02197:105:000000000-AN6RF:1:1102:21492:17544 1:N:0:1
GGAAGAAGTAGCTCCTCCGCTTATTGATATGCTTAAGTTCAGCGGGTAGTCCTACCTGATTTGAGGTCAAAAGTCAATTAGGAAGACGTTTCTCTTCGGAGAGATAATAAGTCGACGTATTAGAGGCACGGAACCTTCATTCATGCGCTTCAGCAAACGGTGATCATTATCACACCGAAAGCCTTGTCGCGCAAAGGCGAAAGTCGACCGCAAGCCTATGCATTTCAGGAGAGCCCGAGTCCAGGACGAATCCTAGTCTCCGGCAGCCCCCACCATCCAAACTCCCCCTCGAAGCTAATCGAGAGGGGTTGAGAATTTACTGACACTCAAACAGGCATGCTCCTCGGAAAACCGAGGAGCGCAAGGTGCGTTCAAAGATTCGATGATTCAC
+
CCCCCFFFFFFFGGGGGGGGGGGHHHHHHHGHHHHHHHHHHHHGGGGGGHHHHHHHHHHHHHHHGHHHHHHHHHHHHHHHHHHHHHHGGGHHHHHHHHGGGGGGHHHHHHHHHGGGGGHHHHHHHGGGHGGGGGGHHHHHHHHHHHGGGGGHHHHHHHGGGHGHHHHHHHHHHHHGGGGGGHHHHHHHGHGGGGGGGGGGGGGFGGGGGGGGGGGGGGGFGFFGGGGGGGGGGGFFHHHHHHGGGHGHHGGHHFHGGGGGGHGGGGGGFDGDGHHHGHHHGDBGGGGHHGHHHHGGHHHGHHGGGGHHHFHHHHHHHHGHHHHHGGHHGHHHHHHHHHHGGGGGGHHGGGGGGHHGGGGGHHHGGGGGHGGGGGGGGGGFFFFFFFCCCCC
@M02197:105:000000000-AN6RF:1:1102:6755:20915 1:N:0:1
GGAAGAAGTAGCTCCTCCGCTTATTGATATGCTTAAGTTCAGCGGGTAGTCCTACCTGATTTGAGGTCACATTAATGATGAATTGTCCAAAGACGATTAGAAAGCTGAACTGCCCCTCACATTCATAAGCGTAGATAGTTATCACACCAATGAACAAGGTTTGTTCTGCTAATGCATTTCAGAGGAGCTGAAACCTTTTGAAAGGCCAGCAAACCCCCACATCCAAACCACTCAAACAAGTTGAAGGTTGATTATATTAATGACACTCAAACAGGCATGCTCCTCGGAATACCAAGGAGCGCAAGGTGCGTT
+
DCDECFFFFFFFGGGGGGGGGGGHHHHHHHGHHHHHHHHHHHHGGGGGGHHHHHHHHFHHHHHHGHHHGHHHHHHHGHHHHGHHHHHHHHHHHHGGGHGHHHHHHHHHHHHHHHHHHHHHHHHHHHHHHHGHHHHHHHHHHHHHHHHHHHHHHHHHHHHHHHGHHHHHHHHHHHHHHHHHHHHHHHHHHHHHHHHHHHHHHHHHHHHHHGHHHHGGHHGHHGGGHGGGHHGHHHHHHGHHHHHHHHHGFHGBFHFHFHHFHHF3BGGHHGHHHHFFDHGA2GGGHHHHHHGGGGGGGGGGFFFFCCCCCCCC
@M02197:105:000000000-AN6RF:1:1102:9082:22135 1:N:0:1
GGAAGAAGTAGCTCCTCCGCTTATTGATATGCTTAAGTTCAGCGGGTAGTCTTACTTGATTTGAGATCGAGTTGAACAACACATAAAGTGTCGTAAAATCCTGCATCAGTCAGCAATGAGGACAATTATCCTTTATGTTAGCTGCAGCAATAGTAATAATCCTGTTTGACGAGGACTAAATAGATATGCTTTTAGCTCAGATAAAAGTCCAGCTGCACCTGCATTTCAAGCCGCCCGCCTACCGGTGAAGGTTGTTGGGATAGCTCAAGTCCACCCTCCTTTTGAAAAAACAAGAGGAGGTTGAGGTGTTTACTGATACTCAAACAAGCATGCTCTTCGGAATACCAAAGAGCGCAATATGCGTTCAAAGATTCGATGATTCAC
+
CCCCCFFFFFFFGGGGGGGGGGGHHHHHHHHHHHHHHHHHHHGGGGEFGHHHHHHHHHHGHHHHGHHHHGGHGHHHHGHHHGHHHHHHGHGFFGHHHHHHHHHHHHHHHHHHHHHHHHHHGHHHHHHHHHHHHHHHHHHHHHHHHHHHGHHHHGHHHHHHHHHHHHHHHHGGGGGHHHHHHHHHHHHHHHHHHHGGHHHHFHHHGHGHHHGHHHHHHHHHHGHHHHHHHHGGGGGGHGFGGGGHHHHHHGHGGGHHHHHGHHHHHHGHHHGFEGGFHGHHGGGHGGHHHHHHHGBHFHHGHHHHGHGHHHHHHHHHHHGHHFHHHHHHHHHHFGGGGGHHGHGHHHGHHGGGGGHHHGGEFCGGFGGGGGGGFFFFFFFBBBBB
@M02197:105:000000000-AN6RF:1:1102:6920:22087 1:N:0:1
GGAAGAAGTAGCTCCTCCGCTTATTGATATGCTTAAGTTCAGCGGGTAGTCCTACCTGATTTGAGGTCAAAAGTCAATTAGGAAGACGTTTCTCTTCGGAGAGATAATAAGTCGACGTATTAGAGGCACGGAACCTTCATTCATGCGCTTCAGCAAACGGTGATCATTATCACACCGAAAGCCTTGTCGCGCAAAGTCGAAAGTCGACCGCAAGCCTATGCATTTCAGGAGAGCCCGAGTCCAGGACGAATCCTAGTCTCCGGCAGCCCCCACCATCCAAACTCCCCCTCGAAGCTAATCGAGAGGGGTTGAGAATTTACTGACACTCAAACAGGCATGCTCCTCGGAAAACCGAGGAGCGCAAGGTGCGTTCAAAGATTCGATGATTCAC
+
CCCCBFFFFFFFGGGGGGGGGGGHHHHHFHGGHHHHHHHHGHHGFGGGGHHGHHHHHHHHHHHHGHHHHHHHHHHHHHHHHHGHHHHGGGHHHHHHHHGGGGGFHHHHHHHHHFGGGEHHHHHHHHGGHGGGGGGHHHHHHHHHHHGGGGGHHHHHHHGFFGGHGHHHHHHHHHHGGGGGGHGHHHHHGHGGGGGGFGGGGGGBFGGGFGFFFFGFGGGGGFFFFGGGGGFGFFFGFHHHGHGDGFEGD0FHFEGGGGGGGGEGGF@@</GDGHGCGHHHDFGGGGGFEGFHHGBGHF3EGBEGGGHHHHHHGHHGE5@BHHGBGFFGHGFHHGHFHEEGCGGGGHHFE?GEEBF2GCCEFF4CGGGGHGFGGGFGGGGFFFFFFFA?AAA
@M02197:105:000000000-AN6RF:1:1102:6794:22643 1:N:0:1
GGAAGAAGTAGCTCCTCCGCTTATTGATATGCTTAAGTTCAGCGGGTAGTCCTACCTGATTTGAGGTCACATTAATGATGAATTGTCCAAAGACGATTAGAAAGCTGAACTGCCCCTCACATTCATAAGCGTAGATAGTTATCACACCAATGAACAAGGTTTGTTCTGCTAATGCATTTCAGAGGAGCTGAAACCTTTTGAAAGGCAGCAAACCCCCACATCCAAACCACTCAAACAAGTTGAAGGTTGATTTATATTAATGACACTCAAACAGGCATGCTCCTCGGAATACCAAGGAGCGCAAGGTGCGTTCAAAGATTCGATGATTCAC
+
CCCCCFFFFFFFGGGGGGEGGGGHHGHHHHGHHHHHHHHHFHHGGGGGGHHHHGHHGHHHHHGHGHHHHGHHHHHHHHHHHGHHHHHHGHHHHHFEGHGHHHHHHHHHHHHHHHGGHGHHHFHHHHHHHGHHHHHHGHHHGHHHGHHHHHHHHHHHHHHHFHHGHHHHHHHHHHHHHHHHHHHHGHHHHHHHGHFGHHHGHHHHHGHGGGGHHGGGHGGGGGGHFHGFHGGHHHHHHGHHHHHHHHGHHHHHHHHHHHHHGHHFFFBHHHHHGFFHGEEGGGGGHHDGHHGHHHHGGGEGGHHHEGGEGGGGGGBGE4FFFFFFFFCCCBB
@M02197:105:000000000-AN6RF:1:1102:7068:24649 1:N:0:1
GGAAGAAGTAGCTCCTCCGCTTATTGATATGCTTAAGTTCAGCGGGTAATCCTACCTGATTTGAGATCGAACGTTCAAAAGTTGTCTTCGCCGAGGAGAGACGTTTATGAGCTCCAATGAACCCTTATCGCTGAGGGTTACCTGGCAAACGACCGAGAGCGTAGATAGTTATCACACCCGTGATGCCACCAAACACTGGCAAGCTGATTCATTTGAGAGGAGCCGGCCGTAGGGCCAGCAAACCCCCAATGTCCAAGCTCATCATGGAAGACCATGAGAGTTGAGGTGTTCATGAAACTCAAGCAGGCATGCTCCAAGGAATAACCAAGGGGCGCAAGGTGCGTTCAAAGATTCCATCACTCCC
+
AAAAAFFB@@B33BAA11E1A0A1FDDF3DAGDGHFHHHFB2F0EEA/GHGEFFHFFHHGEFHHGEGH/ABAEAGGFHHHHGH1FDHHHGGGGGEEEGEEAG?FFHH1FFGBH1FFFHHEGFGCGBCFF900CCG//#<01?F?0?F#/#A?CCG#CCC.;:9AEHFEBF0BFBBCA:;CFGEBBBFBFC<CACFA0##:D=91<FBF6EFFFF01;HF9AFEF<@/@C=G7B9BE1>?///>>/112B11B/0F1B122B11211D1FGG112111BG01B00/FGBB2222A12HGB11B01FG11GE0AB112222211/1GGC//A00CFEE0A00E1FF3BF3FB11113311111111
@M02197:105:000000000-AN6RF:1:1102:16501:25925 1:N:0:1
GGAAGAAGTAGCTCCTCCGCTTATTGATATGCTTAAGTTCAGCGGGTAGTCTTACTTGATCTGAGATCGAGTTGAACAACACATAAAGTGTCGTAAAATCCTGCATCAGTCAGCAATGAGGACAATTATCTTTTATGTTAGCTGCAGCAATAGTAATAATACTGTTTGACGAGGACTAAATAGATATGCTTTTAGCTCAGATAAAAGTCCAGCTGCACCTGCATTTCAAGCCGCCCGCCTACCTGTGAAGGTTGTTCGGATAGCACCAGTCCATCCTCCGTATGAACCAACAAGCTGACGATATATAGCTTACTCATTCTCAATCAAGCATTCTCTTCAACATACCCAAGAGCGCAATAAGCAATAAAAGAGTCAACCATCCAC
+
AA?AACFFBBDB3FAG111AAECD33FHHGF3A3BFFAF22EGCGC//AGGHEDGGH1FF1FGBFF1DFEE1A1F2B1GHECFHHHGFGD2BEFGHEGBC11FFCGBGHDGFFFFG1GG1B1FGHHHFF2>GHGHDG22>11BFGHHBCGFHDF>DGHFG%@FGF29GFFEFCC0F?GHHHGE98HEHHHHGHHFF8GHGHF8FHHH<<DG?GGG6CHHHHHH79HHHH7G8?/A01FFF1/121111F/<0/////0B2B11B1//110FB0////>0122B1BB/01BFED1///B/22B22211111D21A1B1/BB121012DB11FCFF1A22221B1A0111AAA00D3313D3D333B13GBB311>1B11B111>1
@M02197:105:000000000-AN6RF:1:1102:9296:26150 1:N:0:1
GGAAGAAGTAGCTCCTCCGCTTATTGATATGCTTAAGTTCAGCGGGTAGTCTTACTTGATTTGAGATCGAGTTGAACAACACATAAAGTGTCGTAAAATCCTGCATCAGTCAGCAATGAGGACAATTATCCTTTATGTTAGCTGCAGCAATAGTAATAATCCTGTTTTACGAGGACTAAATAGATATGCTTTTAGCTCAGATAAAAGTCCAGCTGCACCTGCATTTCAAGCCGCCCGCCTACCGGTGAAGGTTGTTGGGATAGCTCAAGTCCACCCTCCTTTTGAAAAAACAAGAGGAGGTTGAGGTGTTTACTGATACTCAAACAAGCATGCTCTTCGGAATACCAAAGAGCGCAATATGCGTTCAAAGATTCGATGATTCAC
+
BBBBBFFFBDFFGGGGGGFEEGGHHGFHHCFHFHFHH5FGFHHGGGG2FHHHHGHHHGHFHGFFFEHHH?FFFFHHHGHHHGHHHHHHFGGFEFHHGHHHGHHHHHHHHHHHHEHHHHHHHHHHHHHGHHHHHHGHHHHHFFHHHGHGHHGHHFGHHHHHGGGHHHHHHHFFFFGHHHHGHHHHHHHGHHHGHHHGHHHHFHHHFFHHHHHGGGHHFHHHHHHHGHHFGGGGCGGGHGGGGCE2@FFHGDHEFDFHHHHHHHHHHFHGHFGGE?FGHGGB4FFHGGHGHFHHGGBFHHHCEGFB>HHFHHHGHDBHGHGHHFFCHHHHGB3HHGGGGFFFFHFHFDHGHEE2GHHGHGGGGHGGGGGGGEC4FFFDDFFABAAB
@M02197:105:000000000-AN6RF:1:1102:17571:26577 1:N:0:1
GGAAGAAGTAGCTCCTCCGCTTATTGATATGCTTAAGTTCAGCGGGTAGTCCTACCTGATTTGAGGTCAAAAGTCAATTAGGAAGACGTTTCTCTTCGGAGAGATAATAAGTCGACGTATTAGAGGCACGGAACCTTCATTCATGCGCTTCAGCAAACGGTTATCATTATCACACCGAAAGCCTTGTCGCGCAAAGTTGAAAGTCGACCGCAAGCCTATGCATTTCAGGAGAGCCCGAGTCCAGGACGAATCCTAGTCTCCGGCAGCCCCCACCATCCAAACTCCCCCTCGAAGCTAATCGAGAGGGGTTGAGAAGTTACTGACACTCAAACAGGCATGCTCCTCGGAAAACCGAGGAGCGCAAGGTGCGTTCAAAGATTCGATG
+
ABBABFFFFFDFGGGGGGGGGGGFHHCFHHHGHHHHGHGHHHHGGGEGGHHHHGHGHE3FHHHHGGHHFFHHFGGFGHHHHHHHHHCEFGHGGHHHHHGAECGGHHHGGHHHHGGGGEHHHGHGGHGGHGGCGGGHHHHHHDHHHHCGG9GHHGHFGGGGE#>GDGHHHHHFBDGGFFDCGHFFFHGGFHGCGGGGGGGFFGGFF?EGGGGF7FFEGFFFFGGFFGGFFFEEFFFEFFHGGHGGGGCGD=0CC0FFCC@<A0EC@C?CGE@BFFF1EG1GEB<GGEEG/E1@1GFCF01E0HGGGGGEBHG2DDD2BEFHGGFGFGGHHFHHHFF1BAFEA/?ECGFA//BACHGCGGEEE1GFA1EGFGG3FFFFAF1BA1AAA
@M02197:105:000000000-AN6RF:1:1102:15091:28376 1:N:0:1
GGAAGAAGTAGCTCCTCCGCTTATTGATATGCTTAAGTTCAGCGGGTAGTCCTACCTGATTTGAGGTCAAAAGTCAATTAGGAAGACGTTTCTCTTCGGAGAGATAATAAGTCGACGTATTAGAGGCACGGAACCTTCATTCATGCGCTTCAGCAAACGGTGATCATTATCACACCGAAAGCCTTGTCGCGCAAAGTCGAAAGTCGACCGCAAGCCTATGCATTTCAGGAGAGCCCGAGTCCAGGACGAATCCTAGTCTCCGGCAGCCCCCACCATCCAAACTCCCCCTCGAAGCTAATCGAGAGGGGTTGAGAATTTACTGACACTCAAACAGGCATGCTCCTCGGAAAACCGAGGAGCGCAAGGTGCGTTCAAAGATTCGATGATTCAC
+
BBBBBFFF5DDFFGGGGFG2ECEHHHHGHHFHHHHHFHHHBFB2EEAEFHHHHHHHHGHHHHGBFGHEEGHHHAGFHGHHHGHHHGGGGGHGGHHHHHEGGGGGHHGHGHFBF/FEEEFHHFHHHHGGHGGGGG/<GFHHHHHHHFEGGGGBG1DGHHDDBFFB9FGHHGHHHHGFFCGFGGHFHFHGDGGGGGGGFGGGEFDCFGFCGGBFGGGGFFFFFFFGGFFFEFFGGEFF/CGGGCA.C:<0HHFGFHFGGFCCDF.GFCDC?GGGGFHHEGFF<@?ECCEF/GHGGHHGHHHDGFDEFEHFFHHG4HGGD@5GDFEHDEHGG5FEFBFFDCEGCFEGEFHGDEDE?HHGGECGFFFGAEE2GFBGGFGFEBCFFFFFFFAA?AA
@M02197:105:000000000-AN6RF:1:1103:17985:2057 1:N:0:1
GGAAGAAGTAGCTCCTCCGCTTATTGATATGCTTACTTCCTCTAAATGACCAAGATCCTCCGCTTATTGATATGCTTAAGTTCAGCGGGTAGTCCTACCTGATTTGAGATCAACCTTGAGAAAGTTGGGGGTTCTGGCGGGTGGACGGCTGGACCCTGTAGCGAGGAGTATTACTACGCTGAGAGCCAGACGGCACCGCCACTAGTTTTAAGGGCCGCCGGTACAGCGGGCCCCAAGGCCAAGCAGAGCTTGATTGGTCATAATGACGCTCGAGCAGGCATGCCCGCCGGAATACCAGCGGGCGCAATGTGCGTTCAAAGATTCGATGATTCAC
+
BBBBBFFFFFFFGGGGGGGGGGGHHGHHHHHHHHHGHHHGHHHHHFGHHHHHHHHHHHGHHGGGGGHHHGHHHHHHHHHHGGHHHHGGGGCGHHHHEHHH;:HHHHG:H:HH;H:HHHHHHH;GH;HHGG:CG0(HH;GGG.@F4GC9667G:HH:GGH:FFDCDGGGFFGGF59BF;79G9GB8E9GGF?DF;DFFFAB;GFFGGFGGGFGGGGGGGGHGFCGGCFGGGGGHHHHHHC2FFGHHFHGHHFFHHFFHHGHHHG?GGGE/GGFFEGHGFGCGGGE?CFHHFFHFGGGGGGGGGECHHGGEE2GGGGGGFGGGGFFFFFFFBCBAC
@M02197:105:000000000-AN6RF:1:1103:13841:1656 1:N:0:1
GGAAGAAGTAGCTCCTCCGCTTATTGATATGCTTAAGTTCAGCGGGTAGTCCTACCTGATTTGAGGTCAAAAGTCACTTAGTAAGACGTTTCTCTTCGGAGAGATAATAAGTCGACGTATTAGAGGCACGGAACCTTCATTCATGCGCTTCAGCAAACGGTGATCATTATCACACCGAAAGCCTTGTCGCGCAAAGTCGAAAGTCGACCGCAAGCCTATGCATTTCAGGAGAGGCCGAGTCCAGGACGAATCCTAGTCTCCGGCAGCCCCCACCATCCAAACTCCCCCTCGAAGCTAATCGAGAGGGGTTGAGAATTTACTGACACTCAAGCAGACATGCTCCTCGGAAAACCGAGGAGCGCAAGGTGCGTTCAAAGATTCGATGACTCA
+
AA?AACFFBBFF331FGBE1AAEGHFHGHGHFDGHHGHGHHFHGCE/EF1FDADCFGHFGHHGG/BB01ABDGHHG1FFFFFFHFFFGGCHFHHFHHHGGEEE/EFGGHHHBGGG//<GGHGGFGHCEACC/FCFBGCGFHHHGBDE/<AEHFHFF:HFGFFEFHHHFHHEHHHHCFF9@CHHHHHGCEHFGGGGFF0CFFFFCGGGGGGGGFBEEF0FFFFF4FFFFEFFCGGGECFGC/0GGGHED<0BCHHFE?C-GCFGC@@A/?CF@/GFC/DFB?<//EECF/GGDHHG?G0BECF/E?/B0FHGFF2F22DD1E2GFHFCB1111B21G1CFEA/E//1A/EAAAECHE??EAB1A0E0EE111FCGGGA1C113@D1>A111
@M02197:105:000000000-AN6RF:1:1103:23357:3777 1:N:0:1
GGAAGAAGTAGCTCCTCCGCTTATTGATATGCTTAAGTTCAGCGGGTAGTCCTACCTGATTTGAGGTCACATTAATGATGAATTGTCCAAAGACGATTAGAAAGCTGAACTGCCCCTCACATTCATAAGCGTAGATAGTTATCACACCAATGAACAAGGTTTGTTCTGCTAATGCATTTCAGAGGAGCTGAAACCTTTTGAAAGGCCAGCAAACCCCCACATCCAAACCACTCAAACAAGTTGAAGGATGATTATATTAATGACACTCAAACAGGCATGCTCCTCGGAATACCAAGGAGCGCAAGGTGCGTTCAAAGATTCGATGATTCAC
+
ABBBBFBF5BDFGGGGFGG?EFFHFHFHHHHHHHHHHHHHHHHGGGGGGHFHHHHGGGHHHHGGGEEHGHDHHHGFHHHFHHGFHHHHDBGHHHGGGHGHHGFBGHGHHGHHFFFGHGHHHHHHGGHHHHGGGGHHHHHHHHHHHGHGEGHHGFGHHFHHGGGHHGHHGHHHHGHGHHGHH8HHHFFHHHFGHHFFFGGGCHHHGGHHHFGFGHEEGFFGHGFGHGGFGGGGGGEFDBE11E1FFB22GFGFF2D2E2FHHFF1D/10FFF1BFFFGF/E/EEEB2GF2GDFFBF0EEEEF1BA000A11FGFGGGEF11BBB13B111AA
@M02197:105:000000000-AN6RF:1:1103:9606:4662 1:N:0:1
GGAAGAAGTAGCTCCTCCGCTTATTGATATGCTTAAGTTCAGCGGGTATCCCTACCTGATCCGAGGTCAACCATAGAAAAGGATGATTGGTTGTCGGCTGGCGCCGGCCGGGCCTACAGAGCGGGTGACAAAGCCCCATA
+
GHHHHHGHFHHGGGGGGGGHHHHHHGHHHHFHHHHHHHHHHGHGHHGHGHHGHHHHHHHHHHHFGGGGHFHHHHHHHHHGHFHHHHHHHHGHAFHGGFGGGGGGGGGGGGGFGHGHHHHHHHGGGGGHHHHHHHHHGFHH
@M02197:105:000000000-AN6RF:1:1103:21326:5844 1:N:0:1
GGAAGAAGTAGCTCCTCCGCTTATTGATATGCTTAAGTTCAGCGGGTAGTCTTACTTGATTTGAGATCGAGTTGGACAACACATAAAGTGTCGTAAAATCCTGCATCAGTCAGCAATGAGGACAATTATCCTTTATGTTAGCTGCAGCAATAGTAATAATCCTGTTTGACGAGGACTAAATAGATATGCTTTTAGCTCAGATAAAAGTCCAGCTGCACCTGCATTTCAAGCCGCCCGCCTACCGGTGAAGGTTGCTGGGATAGCTCAAGTCCACCCTCCTTTTGAAAAAACAAGAGGAGGTTAGGTGTTTACTGATACTCAAACAAGCATGCTCTTCGGAATACCAAAGAGCGCAATATGCGTTCAAAGATTCGATGATTCAC
+
@BBBBFFFDDFFGGGGGGGGGGGFHHHHHHGHHHGHHHHHHHHGGGGGGHHHHHHHHHHHHHHGGHHGHGFHGHHHHHHHHGGHHGFFHHHHGFHHGGHHGHGHHHHHHHHHBHHFHHHHHHGHFFFFHHHHHHHHHHHH3GBGHGGGHHHHH2DGHEHHGHHHHGHGHHGGGGGHHHHHHHHHHGHHGHHHHHFGHFHHHHHHHGGHHFFFHFGFHHHHHHHHHHHHHHHGGGFCGED/>CGFHEFHHFFHHHHFFGHHFBCF3EHHHGGFEGGF2GHGDEGFEEHHGHHHEGGAHFGF3GHGFFDDHF5GFHGHHGHHHHHHHHHHHFHGCEE?GFBHHFGCHHHHEGGGHHHGAGFDCGFGGGGGGGGFFFFFFFBBABB
@M02197:105:000000000-AN6RF:1:1103:17628:7722 1:N:0:1
GGAAGAAGTAGCTCCTCCGCTTATTGATATGCTTAAGTTCAGCGGGTAGTCCTACCTGATTTGAGGTCAAAAGTCAATTAGGAAGACATTTCTCTCCGGAGAGATAATAAGTCGACGTATTAGAGGCACGGAACCTTCATTCATGCGCTTCAGCGAACGGTGATCATTATCACACCGAAAGCCTTGTCGCGCAAAGTCGAAAGTCGACCGCAAGCCTATGCATTTCAGGAGAGCCCGAGTCCAGGACGAATCCTAGTCTCCGGCAGCCCCCACCATCCAAACTCCCCCTCGAAGCTAATCGAGAGGGGTTGAGAATTTACTGACACTCAAACAGGCATGCTCCTCGGAAAACCGAGGAGCGCAAGGTGCGTTCAAAGATTCGATG
+
BBABBFFFFFFFGGGGGGGGGGGHHHHHHHGHHHHHHHHHHHHGGGGGGHHHHHHHHHHHHHHHGHHHHHHHHHHHGHHHHHHHHHHHHHHHHHHHHGGGGGGGHHHHHHHHHGGGGGHHHHHHHHGGHGGGGGGHHHHHHHHHGHGGGGGHHHGGGGGGGHGHHHHHHHHHGHHGGGGFGHHHHHHHGHGGGGFGFGGGFGGFGFGGGGGFGFFFFFFFFGGFGFGGGGFFFGGGHHHGBHDG?CGHHHHGFEGGFD?@CGFDFGGC?AFBEHHEGFFFBC@GGGGHFGHGGFHGHHHGHGGGGFEHHHHHHFE5BFFGEHGFFFFGHHHHHHHGHHFA0CEDCHHGGEACGGHEAGGGHHHGGGGGGFGFFFFFBFBFBBBBB
@M02197:105:000000000-AN6RF:1:1103:12121:7967 1:N:0:1
GGAAGAAGTAGCTCCTCCGCTTATTGATATGCTTAAGTTCAGCGGGTAGTCCCACCCGATTTGAGGTCAAGGTCGTTTTTGTGGGTCGAGCCTCCCACCGATGAATCGGCGGTGACCGGAACACCATCGTTGTCAATGAGACGGTTAGAAGCAGAGGTACAGTGCAGAAACCCGAGACGTAGAAACATATTATCACGTCAAGGATCGGCAAAGCAGACCCCACTAATCCATTTGGGAGGAGCTCGCTTCAAGGTGAAACCGGCAAATGACCTCCAAGTCCAAAATCCTCTCCACCAAAGGAAGGGCTTTTGAGAATTTCACGACACTCAAACGGGTGTGCCCCTCGGAATGCCATGGGGCGCAAGGTGCGTTCAAAGATTCGATGATTCAC
+
CCCCCFFF@DFFGGGGGGGGGGGHHHHHHHHHHHHHHHHHHHHGGGGGGHHGGHHGGGGGGGHHGHHHHHHHHHGEGGGGGHHGGGHGGGGGHHHGHHGGGGGHGHHGGGGG@CFBG?DCCG0FDCBGGCH/.00=D0=GDFDGAE?FCC0:CGBFFFFFFFFFFFFFFFFFFFFFCFFFGGGGGGGGFFFFEGEGGGGGGGGGGGGGGHHHGHHGGGHHHHHHHHHHHFFFHGFHHHHGCGGGHHHHHHHHHHHGDAGGHFHHHHHHGGGGHHHHHHGHHGGHFEE3HEFF?HGHGHHHHHHHHHFFHHHHHHHFFGGGGHHHHFBGHHGGGGHHGGGGGGGGHHHGHHGHHHGGGGGGHHHHGGGFHGGGGGGGGGGFFFFFFF@CCBB
@M02197:105:000000000-AN6RF:1:1103:15081:7935 1:N:0:1
GGAAGAAGTAGCTCCTCCGCTTATTGATATGCTTAAGTTCAGCGGGTAGTCTTACTTGATTTGAGATCGAGTTGAACAACACATAAAGTGTCGTAAAATCCTGCATCAGTCAGCAATGAGGACAACTATCCTTTATGTTAGCTGCAGCAATAGTAATAATCCTGTTTGACGAGGACTAAATATATATGCTTTTAGCTCAGATAAAAGTCCAGCTGCACCTGCATTTCAAGCCGCCCGCCTACCGGTGAAGGTTGTTGGGATAGCTCAAGTCCACCCTCCTTTTGAAAAAACAAGAGGAGGTTGAGGTGTTTACTGATACTCAAACAAGCATGCTCTTCGGAATACCAAAGAGCGCAATATGCGTTCAAAGATTCGATGATTCAC
+
AABBBFFBDD5@FGGGGGGG?EGHHHFGHHHGHG5DAGDHHBGGGEGGGHHFHHHHBGHBGGE5FHBAE1EFFHHHHHFHHGHHHHFHFGFGEFGFHHHFHHHHHHHFHHGHBFHFHFHFHHAGGEGHFHFFHHBGFGHHDFFFBCGBGHHFFGHFGHHHFHGHGHHFHEBFFFFEHFHFFGFHHHHGHGHHHHHHHHHHHHFFFHFFFHGHHHHGHHGGHGGGHHFHFHHGCGGGHGFCBCGHHGHHHGE?ADFGG?CHHHEF3HHHG?/?/GDEHGGF4FEHEGHHHGGGHHHHHGHF3FFFEFFFGEGEFE5GGHFGHFHHEHFFHFGCEEEEE35GDF52FHGHHEEEADG6HEE2EAGGGGFGGGGFBFFFFFFA?AA3
@M02197:105:000000000-AN6RF:1:1103:8957:8172 1:N:0:1
GGAAGAAGTAGCTCCTCCGCTTATTGATATGCTTAAGTTCAGCGGGTAGTCTTACTTGGTTTGAGATCGAGTTGAACAACACATAAAGTGTCGTAAAATCCTGCATCAGTCAGCAATGAGGACAATTATCCTTTATGTTAGCTGCAGCAATAGTAATAATCCTGTTTGACGAGGACTAAATAGATATGCTTTTAGCTCAGATAAAAGTCCAGCTGCACCTGCACTTCAAGCCGCCCGCCTACCGGTGAAGGTTGTTGGGATAGCTCAAGTCCACCCTCCTTTTGAAAAAACAAGAGGAGGTTGAGGTGTTTACTGATACTCAAACAAGCATGCTCTTCGGAATACCAAAGAGCGCAATATGCGTTCAAAGATTCGATGACTCAC
+
CCCCCFFFFFFFGGGGGGGGGGGHHHHHHHHHHHHGHHHHHHHGGGGGGHHHHHHHHHHHHHGHGHHHHGGHGHHHHHHHHGHHHHHHGHHHGGHHHHHHHHHHHHHHHHHHHHHHHHHHGHHHHHHHHHHHHHHHHHHHHHHHHHHHHHHHGHHHHGHHGFHHHHHHGHGGGGGHHHHHHHHHHHHHGHHHHHHHHHHGHHHHHHHHHHHHHHHGHHHGHHHHHHHHHHGGGGGGHGGDDGGHFHHHHGHGEDEHHHHHFHHHGHHGHHGGGGFHGGHHHGHHGGHHHHHHHHGHHHHHGHHHGHHHGDHHHHHHEHGGHHHHHHHHHGHHHGGGGHHHHHHGHHHHHGF?AHHHHGGGGHGFFGGGGGGGFFFFFFFBBBBB
@M02197:105:000000000-AN6RF:1:1103:13859:8569 1:N:0:1
GGAAGAAGTAGCTCCTCCGCTTATTGATATGCTTAAGTTCAGCGGGTAGTCCTACCTGATTTGAGGTCACATTAATGATGAATTGTCCAAAGACGATTAGAAAGCTGAACTGCCCCTCACATTCATAAGCGTAGATAGTTATCACACCAATGAACAAGGTTTGTTCTGCTAATGCATTTCAGAGGAGCTGAAACCTTTTGAAAGGCCAGCAAACCCCCACATCCAAACCACTCAAACAAGTTGAAGGTTGATTATATTAATGACACTCAAACAGGCATGCTCCTCGGAATACCAAGGAGCGCAGGGTGCGTTCAAAGATTCGATGATTCAC
+
BABBBFF4FFFFGGGGGGGGGGGHHGFHHHHHHHBGHHHHGHHGGGGGGHHHHHHHHHHHHHHHGHFHFFHHHHHGHFHFHHHHH5GFFHFHGHGGGHGHGHHHGHHGHHHHGHHGGGGHHHHHGGHHHHHFFHHHGHGHHHHGHHHHHHHHHHHHHHFHHHGHHHHHHGHBHHHHHHHHHGHFFHHHHFHFGHHHHHHHHGHHGHHHHGGHHHGGGGGHGGGGHGHGGEGGGHHHGF4@3@BHGAFHHEHFBFHHHHHHHHGE5FFHHGHHHFHHGFA1GCE?HDGFGDACHGHEGGECC4F2EGGFGGGGGGGCGGCFFFFFFFAA33>
@M02197:105:000000000-AN6RF:1:1103:19548:11532 1:N:0:1
GGAAGAAGTAGCTCCTCCGCTTATTGATATGCTTAAGTTCAGCGGGTAGTCTTACTTGATTTGAGATCGAGTTGAACAACACATAAAGTGTCGTAAAATCCTGCATCAGTCAGCAATGAGGACAATTATCCTTTATGTTAGCTGCAGCAATAGTAATAATCCTGTTTGACGAGGACTAAATAGATATGCTTTTGGCTCAGATAAAAGTCCAGCTGCACCTGCATTTCAAGCCGCCCGCCTACCGGTGAAGGTTGTTGGGATAGCTCAAGTCCACCCTCCTTTTGAAAAACAAGAGGAGGTTGAGGTGTTTACTGATACTCAAACAAGCATGCTCTTCGGAATACCAAAGAGCGCAATATGCGTTCAAAGATTCGATGATTCAC
+
BABBBFFFFFFFGGGGGGGGGGGHHHHHHHHHFHHHHGHHHHFGGGGGGHHHHGFFHHHHHHGHGHHHHGGGFHGHHHHHGGHHHGHF@FGHGFGHHHHHHHGHGHHHHGHHHHHGHHHHHHHHHHHHHHGHHHHHFHHHFHHHHHHHFHHHHGHGHHHGHGHHFHHHHHGGGGGHHHHHHHHHHHHGHHGGHHGHGHHHHHHHGHHGHGGFGHHHHHHHHHHGHGHHHHHFGGGGGGGGGGGGHHHHHGHAGFGHHHHHHHHHHGHHHHEFECEEHFFEFFHHGHHGFHGHHHFHHHHHGGGDFHFFFFDGHHHHGGHFFHHGHHGHHHHHGGGDHHHHGHHHHFGGGGGGHHHHGEEAHFGGGGFFAGGFFFFFFFABBBA
@M02197:105:000000000-AN6RF:1:1103:5800:12087 1:N:0:1
GGAAGAAGTAGCTCCTCCGCTTATTGATATGCTTACGTTCAGCGGGTAGTCCTACCTGATTTGAGATCAAACGTTCAAAGGCTGTCCTCGAGGGACGTTTATGAGCCCCAGCGAACCCCCATCGCTGAAGGTTACCTGGTGAAAAACCACAAGCGTAGATAGTTATCACACCCGTGACGCCACCAAACACTGGCAAGCTGATCCGTTTGAGAGGAGCCGACCGCAGGGCCGGCAAGACCCCCAAAGTCCAAGCTCATCACGGCGAACCGTGAGAGTTGAGGTTTTCATGATACTCAAACAGGCATGCCCTTCGGAATAGCCAAAGGGCGCAAGGTGCGTTCAAAGATTCGATGACTCAC
+
BBBBBF4FFFFFGGGGGGGGGGGHHHHHGHHHHHHHGHHHHHHGGGFGGHHHHHHGHHHHHHGHGHHHHHHHGHHHHHHGGGHHHHHHHGGGGGGGGGGHHHFHFHHGGGGHGGGGGGGGGHHGGHGGHHHGGHHHHHGFHFFHHHGFGGHHHGGGGGGHHHGHHHHHHHHGGGFGGGGGGGGGGFGGGGGFGHHHHGGGGGEGGGFHHHHHGFFFFFFFGGHFGFGDDDHHHHHFFGGGGHHHHHFGHGGHHHHHGFCGGGCFFFCEHHHHHGHHHHHGHHFFHHHHHGFAABHHGFHFHHHFFF1GFGGHGF5FFGGHFHHCGGFFCGHFGGGGGGGGGGGGGGGFFFFFFFBBBBB
@M02197:105:000000000-AN6RF:1:1103:28049:12236 1:N:0:1
GGAAGAAGTAGCTCCTCCGCTTATTGATATGCTTAAGTTCAGCGGGTAGTCCTACCTGATTTGAGATCAAACGTTCAAAGGCTGTCCTCGAGGGACGTTTATGAGCCCCAGCGAACCCCCCACCGCTGAAGGTTACCTGGTGAAAAACCACAAGCGTAGATAGTTATCACACCCGTGACGCCACCAAACACTGGCAAGCTGATCCGTTTGAGAGGAGCCGACCTTAGGCCGGCAAGACCCCCAAAGTCCAAGCTCATCACGGCGAACCGTGAGAGTTGAGGTTTTCATGATACTCAAACAGGCATGCCCTTCGGAATAGCCAAAGGGCGCAAGGTGCGTTCAAAGATTCGATGATTCAC
+
ABBBBFFFFFFFGGGGGGGGGGGHHHGHHHHHHGGHHHHHGHHGGGGGGHHHHHHHHHHHHHGHGHHHHHHHGHHHHHHHHHHHHHHHHGGGGGGGGGGHHHHHHHHGGGGHGGGGGGGGGGGGGGGGGHHHGHHHHHHHGHHHHHHGGHGHHHHGFGGGHHHFHHHHGHGHGGGGGGGGGGGGGGHGHGHHGHHGHHHGGGFGGHHGFHHHGGGGGGGHHHHGGGGGGGHHHHHGGGGGHHHHFGFGGHHGHGHHGGGGGGGGGGGHHHFHHHHHHHFFHHGHHHGHHHDGGGHGHGEFHHHHGGGGGECHHHHHHGBHHHHGGFE?HGHHFEEGHGGGGGGGGGGFFFFFFFCCCCB
@M02197:105:000000000-AN6RF:1:1103:15632:12520 1:N:0:1
GGAAGAAGTAGCTCCTCCGCTTATTGATATGCTTAAGTTCAGCGGGTAGTCCTACCTGATTTGAGGTCAAAAGTCAATTAGGAAGACATTTCTCTCCGGAGAGATAATAAGTCGACGTATTAGAGGCACGGAACCTTCATTTATGCGCTTCAGCGAACGGTGATCATTATCACACCGAAAGCCTTGTCGCGCAAAGTCGAAAGTCGACCGCAAGCCTATGCATTTCAGGAGAGCCCGAGTCCAGGACGAATCCTAGTCTCCGGCAGCCCCCACCATCCAAACTCCCCCTCGAAGCTAATCGAGAGGGGTTGAGAATTTACTGACACAAACAGGCATGCTCCTCGGAAAACCGAGGAGCGCAAGGTGCGTTCAAAGATTCGATGACTCAC
+
CCCCCFFFFFFFGGGGGGGGGGGHHHHHHHHHHHHHHHHHHHHGGGGGGHHHHHHHHHHHHGHGGHHHHHHHHHHGHHHHHHHHHHHHHHHHHHHHHGGGGGGGHHHHHHHHHGGGGGHHHHHHHHGGHGGGGGGHHHHHHHGHHHGGGGGHHHGGGGGGGHGHGHHHHHGHHHHGGGGGGHHHHHHHGHGGGGGGGGGFGFFFGGGGGFGFGFGGGGFGGGFFFGFFFGGGGFFGHHHHHHDDGGFGHHHHHGHGGCCGGFGGGGGGDADDGHGGGHHGCGGGGGGHHGHHHHGGHHHDHHGGGGHHHHHHHHHGHHHHHHHHHHHHHHFHHHHHHGGGGGGHHGGGGGGHHEEEGGHHHHGCGGHGGGGGGGGGGFFFFFFFBAA>A
@M02197:105:000000000-AN6RF:1:1103:28879:15050 1:N:0:1
GGAAGAAGTAGCTCCTCCGCTTATTGATATGCTTAAGTTCAGCGGGTAGTCCTACCTGATTTGAGGTCAGATCTCGATTTAACATTGACCGCCGCTCTACAGCAGGTCGAGGTTCCTTCAAGGCCCTTCGACGACGCGGACGTCGCGAGGAGTTCCCAGACGGCGAGGGTTATACAACGCCCAAGGGGTTACTCCCACAGAGACCCGAAACCGATGAATTTAAGGGGAGCCGCGGCGAAGCGGCAAGCCCCCAAGTCCAAGCCACGTTCGGCGGTGAAACCGAACGGGCTTGATGATTTCAAGACACTCAAACAGGCATGCCCATCGGAATTCCAATGGGCGCAAGGTGCGTTTAAAGATTCGATGATTCAC
+
BBAAAFFBDFFFGGGGGGGGCGGHHGHH6DFHHHHGHHHEGFFGFGGGEHBGGHFGHFFHHHHHGGHHHHHHFFHHHHHFHHFH5GBGHEFGFCGGGHHHHHHHHGHFGGGGFHFBHHHHHHGHHGHHHHHGGFGGGGGGGGGGFGCGGGGGGFFGBFFAFFBAGCFFFFF?BFFFFFFFBDDFFFDFFD?BFFFFBFFFFFFFEFFFFGGFFFBDBFFFFFFCCCADFFFFCCF9FEC?C<//CA///GFHFHF1CCFA@/GGEEE@/@EAFGFFEA/CCGHEEC>B1GEFF112F121FHHGBGFBF1GF11B1AFB0EAEEA01D11111CGBA000E1F1F0000B1B3333GEE1>BFFFFFAA>>A
@M02197:105:000000000-AN6RF:1:1103:3667:15498 1:N:0:1
GGAAGAAGTAGCTCCTCCGCTTATTGATATGCTTAAGTTCAGCGGGTAGTCCTACCTGATTTGAGGTCAAAAGTCAATTAGGAAGACGTTTCTCTTCGGAGAGATAATAAGTCGACGTATTAGAGGCACGGAACCTTCATTCATGCGCTTCAGCAAACGGTGATCATTATCACACCGAAAGCCTTGTCGCGCAAAGTCGAAAGTCGACCGCAAGCCTATGCATTTCAGGAGAGCCCGAGTCCAGGACGAATCCTAGTCTCCGGCAGCCCCCACCATCCAAACTCCCCCTCGAAGCTAATCGAGAGGGGTTGAGAATTTACTGACACTCAAACAGGCATGCTCCTCGGAAAACCGAGGAGCGCAAGGTGCGTTCAAAGATTCGATGATTCAC
+
AAAB@FFF5DFFDBGBGBECAEFHHHHFFHFBDGFHBHHHBFFECEGCEFGHFHHHHHHBDGDDECHFHGGBGBGHHHHFHEFEGABFFGHFFHHHEEGGGEDCEDEGGHHFFDFGEECGHGFEBFDFGDCGGGGHHHHGHFHHGGG??DA1GDGFGFGGGHEGHHHHGHHHHFHGGGGCGHHGHGHHGHGGBFBFEFFBBDDBFGEGABGFFGEGGGFFFGGFFBGGGGEEFGGGHG:BGHECGFFGDFEHHFHGGGGGGGGFGG?C?GFHFGF@FDFG<</GGGCHEEBHGFECHHGGHGFG?EEFFG2DD2FBFGGFHDEEGF1GGD1HFHGBGFGFE?GGGHGGEEA?EG1CEECEFEA0AECGF1F3GGBBE1FB1FBFBF>AA>A
@M02197:105:000000000-AN6RF:1:1103:22959:15738 1:N:0:1
GGAAGAAGTAGCTCCTCCGCTTATTGATATGCTTAAGTTCAGCGCGTATTCCTACCTGATCCGAGGTCAACCATTGAAAAATTTCCCGGTAAAGGGAGAAGACCGGGTCCCGGGCGCCCTTATCCAGTACGTGCTCAATTAAAAGCTCAGTGTACCGGGGGAACCACAGGCCGCCGTCATTGTCTTTAGGAGGAGTCGCGGTGACGCGACCAAGCCGTCCAACACCAAGCACGGGGCTTGAGGGGTGATAATGACGCTCGAACAGGCATGCCCTTCGGAATACCAAAGGGCGCAATGTGCGTTCAAAGATTCGATGACTCAC
+
CCCCCFFFFFFFGGGGGGGGGGGHHHHHHHHHHHHHHHHHHHHGGGGGGHHHHHHHHHHHHHHGGGGHHHHHGHHHHHHHHHHHHHHGGGGGHHHGHGGGHHHHGGGGGHHGGGGGGGGGHHHHHHHHHHGHHHGHHHHHEGHHHHHHHHHHHHHHGGGGGGGGGGGGGGGGGGGHHHHHHHHHHHHHHHFHGGGGGGGHGGGGGGGHHGGGGGGGHHHHGHFGGHHGGGFGGHGHHHHGGGGHHHHHHHHGGGGGHHFHHFHHHHHHGGGGGGGGGHHGHHHHHHFGGGGHHHHGGGGGGGGGGGGGGGFFFFFFFBBA>A
@M02197:105:000000000-AN6RF:1:1103:11072:15837 1:N:0:1
GGAAGAAGTAGCTCCTCCGTTTATTGATATGCTTAAGTTCAGCGGGTAGTCCTACCTGATTTGAGGTCACATTAATGATGAATTGTCCAAAGACGATTAGAAAGCTGAACTGCCCCTCACATTCATAAGCGTAGATAGTTATCACACCAATGAACAAGGTTTATTCTGCTAATGCATTTCAGAGGAGCTGAAACCTTTTGAAAGGCCAGCAAACCCCCACATCCAAACCACTCAAACAAGTTGAAGGTTGATTATATTAATGACACTCAAACAGGCATGCTCCTCGGAATACCAAGGAGCGCAAGGTGCGTTTAAAGATTCGATGATTCAC
+
BBBBBFFFDFFFGGGGFGGGFGHHHHHHHHHHHGHHHHHHHHHGGGEEGHHHHHHHHHGHHHHHGHHHHHHHHHHHHHHHHHHHHHHHHHGHHHGGGHGHHGHHHHHHHHHHHHHGHGHHHHHHHHHHHHGGGGGHHGHHHHHGHHHGHHHHHHHHHHHHHHHHGHHHHHHHHGHH8HHHHGGHHHGHH7HHHHHHHHHHGHHHGHHHHGGHHHGGGGHHGFGGHFFGHGEFHHHHHGBFHFHHHGHFHHHHHHHHHFHHGHGFHFFHFHHHHFGHHEHFCFCDGFHCFHFHHGCBGGCGHHHGGGGGGGGGGFGGCGGFFFFFFFBAAAA
@M02197:105:000000000-AN6RF:1:1103:17570:16064 1:N:0:1
GGAAGAAGTAGCTCCTCCGCTTATTGATATGCTTAAGTTCAGCGGGTAGTCCTACCTGATTTGAGGTCAAAAGTCAATTAGGAAGACATTTCTCTCCGGAGAGATAATAAGTCGACGTATTAGAGGCACGGAACCTTCATTCATGCGCTTCAGCGAACGGTTATCATTATCACACCGAGAGCCTTGTCGCGCAAAGTCGAAAGTCGACCGCAAGCCTATGCATTTCAGGAGAGCCCGAGTCCAGGACGAATCCTAGTCTCCGGCAGCCCCCACCATCCAAACTCCCCCTCGAAGCTAATCGAGAGGGGTTGAGAATTTACTGACACTCAAACAGGCATGCTCCTCGGAAAACCGAGGAGCGCAAGGTGCGTTCAAAGATTCGATGACTCAC
+
CCCCCFFFFFFFGGGGGGGGGGGHHHHHHHHHHHHHHHHHHHHGGGGGGHHHHHHHHHHHHHHHGHHHHHHHHHHHHHHHHHHHHHHHHHHHHHHHHGGGGGGGHHHHHHHHHGGGGGHGHHHHHHGGHGGGGGGHHHHHHHHHHHGGGGGHHHGGGGGGGGGHHHHHHHHHHHHGGGGGGHHHHHHHGHGGGGGGFFGGGGGFGGGGGFFGGGGFFGGGFFGGGFGGFFGGGGGGHHHHHHGGFCGHHHHHHGHGGGGGGHGGGCCGGGHHGGHHGHFG?DCGGGGHHGHHHHHGHHGGHHGGGGHHHHHGHGHHFFFHHHHHGGHHFFGHEHHHHHGGGGFGGHFGGGGGGHHGGGGGHHHHGGGGHGGGFGGGGGGFFFFFFFAAAAA
@M02197:105:000000000-AN6RF:1:1103:25710:17561 1:N:0:1
GGAAGAAGTAGCTCCTCCGCTTATTGATATGCTTAAGTTCAGCGGGTAGTCCTACCTGATTTGAGATCAAACGTTCAAAGGCTGTCCTCGAGGGACGTTTATGGGCCCCAGCGAACCCCCATCGCTGAAGGTTACCTGGTGAAAAACCACAAGCGTAGATAGTTATCACACCCGTGACGCCACCAAACACTGGCAAGCTGATCCGTTTGAGAGGAGCCGACCGCAGGGCCGGCAAGACCCCCAAAGTCCAAGCTCATCACGGCGAACCGTGAGAGTTGAGGTTTTCATGATACTCAAACAGGCATGCCCTTCGGAATAGCCAAAGGGCGCAAGGTGCGTTCAAAGATTCGATGACTCAC
+
BBBBBFFFFFFFFGGGGGGGGGGFHHFHHHHHHBFHFHHHHHGEGGEGGHFHHGGGHHHHGHHHGHHFHFHGGGFHGHHBGFHHHHHHHGGGGGGGGGGHHHHHHHHGGGGHGGGGGGGGFHHGGHGGFHHFGHHHHGHFGHHGHHGGHGHHHGGFFGGHHHHHHHGHHHHGGGGGGGGGGGGGGGGGGGGGGHHHHGHGGGGGHHHHHFGHGGGGFFFFGGGHHGCGFFFFHHHGGGGGHHHHHHHGHHHHHGHHGGGGGGGGFGGHHGHHHHGHHHHGHHHFHHHHHHHFGFHHFFHHHFGHGGGEGGEHGGFHHFHCHHHCGGGGHHHHGGGECGGGGGFGGGGBFFFFFFABABA
@M02197:105:000000000-AN6RF:1:1103:9234:17729 1:N:0:1
GGAAGAAGTAGCTCCTCCGCTTATTGATATGCTTAAGTTCAGCGGGTAGTCCCACCCGATTTGAGGTCAAGGTCGTTTTTGTGGGTCGAGCCTCCCACCGATGAATCGGCGGTGACCGGAACACCATCGTTGTCAATGAGACGGTTAGAAGCAGAGGTACAGTGCAGAAACCCGAGACGTAGAAACATATTATCACGTCAAGGATCGGCAAAGCAGACCCCACTAATCCATTTGGGAGGAGCTCGCTTCAAGGTGAAACCAGCAAATGACCTCCAAGTCCAAAATCCTCTCCACCAAAGGAAGGGCTTTTGAGAATTTCACGACACTCAAACGGGTGTGCCCCTCGGAATGCCAAGGGGCGCAAGGTGCGTTCAAAGATTCGATGATTCAC
+
CCCCCFFFFFFFGGGGGGGGGGGHGHHHHHHHHHHHHHHHHHHGGGGGGHHHHHHGGGGGGGHHGHHHHHGHGGFEEGGGGHHGGGHGGGGGHHHGHHGGGGGHHHHHGGGG>@CFG/D-A-><EA1GA<<CC0DDDD<=0GGG.CCGBGB0C//CFFFFFFFFFFFFFGFFFFGGGFFFGGGGGGGGGGFFEGFGGGGGGGGGFGHHHHHHHHGGFGHHHHHHHHHHHHHHHGHHHHHGGGGGHHHHHHHHHHGGGFHHHHHHGHFGGGHEHHHHHHGHHHHHGGGHHHGGHHHHHHHHGHGHHHHHGHHHHHHHGHGFGHHHGGHGHHGGGGHHGGGGGGGGHHHHHFGHGHHFGGGGHHHHGGGGHGGGGGGGGGGFFFFFFFCCBBB
@M02197:105:000000000-AN6RF:1:1103:13484:18344 1:N:0:1
GGAAGAAGTAGCTCCTCCGCTTATTGATATGCTTAAGTTCAGCGGGTAGTCCTACCCGATTTGAGGTCAAAAGTCAATTAGGAAGACGTTTCTCTTCGGAGAGATAATAAGTCGACGTATTAGAGGCACGGAACCTTCATTCATGCGCTTCAGCAAACGGTGATCATTATCACACCGAAAGCCTTGTCGCGCAAAGCCGAAAGTCGACCGCAAGCCTATGCATTTCAGGAGAGCCCGAGTCCAGGACGAATCCTAGTCTCCGGCAGCCCCCACCATCCAAACTCCCCCTCGAAGCTAATCGAGAGGGGTTGAGAATTTACTGACACTCAAACAGGCATGCTCCTCGGAAAACCGAGGAGCGCAAGGTGCGTTCAAAGATTCGATGATTCAC
+
AAAAAFF13DFFBGFFGBEGGG01A33D3EDEFH2AAE22FFHFGGAEFDFHHHHEFFG?EFF2ACHHHGHFHB@FFGF1EGGH0FFEFCFFGFBGHGGG?EEFHHFFHFFEBEAEG<CGHG2DBHFGFFGCFGGHFFHFFHFHHHGCCACFHF19<FCC<F/#GGGFBFFGHHHFCC/@CBFFCC0CEEGGG@FF?FFF@BC;FCE@?@?B=;BEFFFFBBFFB9BFFFFF-:FFC0.:BG;..:.<D=0/HFBC<C-@CFF<@GGC@/1@/C<1F>B0/</E??CHHEGFFHHEGCG?00/FE/EBBFGGFE2DDB2F@21BGFHHFGBHFG1DG/A/E/A/BA2/B/GEAE10E0GE1DA0EE0?CC1AFEE3AF11BFF1@3?A>1>
@M02197:105:000000000-AN6RF:1:1103:18811:19044 1:N:0:1
GGAAGAAGTAGCTCCTCCGCTTATTGATATGCTTAAGTTCAGCGGGTAGTCCTACCTGATTTGAGGTCACATTAATGATGAATTGTCCAAAGACGATTAGAAAGCTGAACTGCCCCTCACATTCATAAGCGTAGATAGTTATCACACCAATGAACAAGGTTTGTTCTGCTAATGCATTTCAGAGGAGCTGAAACCTTTTGAAAGGCCAGCAAACCCCCACATCCAAACCACTCAAACAAGTTGAAGGTTGATTATATTAATGACACTCAAACAGGCATGCTCCTCAGAATACCAAGGAGCGCAAGGTGCGTTCAAAGATTCGATGATTCAC
+
CCCCCFFFFFFFGGGGGGGGGGGHHHHHHHGHHHHHHHHHHHHGGGGGGHHHHHHHHHHHHHHHGHHHHHHHHHHHHHHHHHHHHHHHHHHHHHGGGHGHHHHHHHHHHHHHHHHHHHHHHHHHHHHHHHHHHHHHHHHHHHHHHHHHHHHHHHHHHHHHHHHHHHHHHHHHHHHHHHHHHHHHGHGHHHHHHHHHHHHHHHHHHHHHHGHHHHGGGHGHGGGGHGHGGGGHHHHHHHHHHHHHGGHHHFHHHHGBHHHHGHHHGFGFHHHHHHFHHHHGGGHHHHGHHHHGGHHGGGGGHHHHGGGGHGGGGGGGGGGFFFFFFFA?BAA
@M02197:105:000000000-AN6RF:1:1103:4907:19084 1:N:0:1
GGAAGAAGTAGCTCCTCCGCTTATTGATATGCTTAAGTTCAGCGGGTAGTCCTACCTGATTTGAGGTCAAAAGTCAATTAGGAAGACATCTCTCCCCGGAGAGATAATAAGTCGACGTATTAGAGGCACGGAACCTTCATTCATGCGCTTCAGCGAACGGTGATCATTATCACACCGAAAGCCTTGTCGCGCAAAGTCGAAAGTCGACCGCAAGCCTATGCATTTCAGGAGAGCCCGAGTCCAGGACGAATCCTAGTCTCCGGCAGCCCCCACCATCCAAACTCCCCCTCGAAGCTAATCGAGAGGGGTTGAGAATTTACTGACACTCAAACAGGCATGCTCCTCGGAAAACCGAGGAGCGCAAGGTGCGTTCAAAGATTCGATGATTCAC
+
BBBCBFFFFFFFFGGGGGGGGGGHHHHGHHHGHHHHGGHHHHHGGGECGHHHHHHHHGHHHHHGGGHHHHHHHDGBFGHGHHGHHHHHHHHFHGHGGGGGGGGGHHHHHHHFGEGGGGHFHHHHHHGGHGGGGGGHGHHHHHHHHHGDGGGHHHGGGGGGGGGHHHHHHHHHHHHGGFGGGEFHHHHGGGGFGGGGGGFGGGGGFFFGGGGGFGGGGGGGGFFGGFGFGGGGGFGGHHHHFHGGGHGHHFHHHHFGGCCGCGA?CGGCGDDFAFHGGHHHE>/CCGGHFEFFHHHGHFFGGH?GGGGHHHHHHEFBB5@HGBFB5FFFHFFHHEFHHHHGCGGFDGGAGEEEABGAEE2EHHHHAE?FEAFDGGGGGGC4FFFFFFBAA>3
@M02197:105:000000000-AN6RF:1:1103:23504:19413 1:N:0:1
GGAAGAAGTAGCTCCTCCGCTTATTGATATGCTATCTTACTTCCTCTAAATGACCAAGATCCTCCGCTTATTGATATGCTTACTTCCTCTAAATGACCAAGATCCTCCGCTTATTGATATGCTTAAGTTCAGCGGGTAGTCCTACCTGATTTGAGGTCACATTAATGATGAATTGTCCAAAGACGATTAGAAAGCTGAACTGCCCCTCACATTCATAAGCGTAGATAGTTATCACACCAATGAACAAGGTTTGTTCTGCTAATGCATTTCAGAGGAGCTGAGACCTTTTGAAAGGCCAGCAAACCCCCACATCCAAACCACTCAAACAAGTTGAAGGTTGATTATATTAATGACACTCAAACAGGCATGCTCCTCGGAATACCAAGGAGCGCAAGGTGCGTTCAAAGATTCGATGATTCAC
+
CCCCCFFFFFFFGGGGGGGGGGGHHHHHGHHHHGHHHHHHHGHHHHHHHHHHHHGHHHHIIHGHHGGGGGHHHHHHHGHHHHHHHHHHHHHHHHHHHHHHHHHHHHHHGGGGGHGHHHHHHHHHHGGHHHHGFGGGGGGHHHHHHHHHHHHHHFGHHHHHHHGHHHGHGHHHHHHHHHHHHHGHGGGHGGHHHHHHHHGHHHHGHGHGGHHHHHHHGHHHGHHGHHHGGHHHGHGHGHHHHHHHHHHGHHHHHHGHGHHHHFFHHGGHGHHHGHHHHGHHHHHGHEHHHHHHHHGHHHHGGGF@GEEHHHHHGGHFGGGHFFGHHHHHHHHHGHHHHHHHFFHHHHHHHHHHHGFGHHHHFHHFHEHHGDGGGGFHFHGHGHHGHFGGGGHHGHGGGGHGFGGCGGGGGFFFFFFFAAABB
@M02197:105:000000000-AN6RF:1:1103:28498:19633 1:N:0:1
GGAAGAAGTAGCTCCTCCGCTTATTGATATGCTTAAGTTCAGCGGGTAGTCCCACCCGATTTGAGGTCAAGGTCGTTTTTGTGGGTCGAGCCTCCCACCGATGAATCGGCGGTGACCGGAACACCATCGTTGTCAATGAGACGGTTAGAAGCAGAGGTACAGTGCAGAAACCCGAGACGTAGAAACATATTATCACGTCAAGGATCGGCAAAGCAGACCCCACTGATCCATTTGGGAGGAGCTCGCTTCAAGGTGAAACCAGCAAATGACCTCCAAGTCCAAAATCCTCTCCACCAAAGGAAGGGCTTTTGAGAATTTCACGACACTCAAACGGGTGTGCCCCTCGGAATGCCAAGGGGCGCAAGGTGCGTTCAAAGATTCGATGATTCAC
+
CCCCCFFFFFFFGGGGGGGGGGGHHHHHHHHHHHHGHHHHHHGGGGEGGHHGHHHGGGGGGGGHGHHGHGHHHHGFGGGGGHHGGGHGGGGGHHHGHHGGGGGHHHHHGGGGADAFGGG-@-G0CAFCE.CCCDGHGHBDD0AF:C:.0G0CCCFFFFFFFFFFFFFFFGFFGFGGGGGGFGGGGGFFFGFGGGGGGGGGGGGAGGHFHHHGHHHGFGHGHHHHHHHHHHHHGGHHHHHGGGGGHHGHHHHFGFHHHHHHGHHHHHHGGGHHHHHEHHGHHHHGHEEFEHGEGHHHHHHHHHHHGHFGGHHHHHHHGHGGFHHFGGGGHEEGGEHHGFGGGGGGHGBHHHHHGHHGCGGGHFHHGGGFHGFGGGGGEFGFFFFFFFBAA3A
@M02197:105:000000000-AN6RF:1:1103:12314:19986 1:N:0:1
GGAAGAAGTAGCTCCTCCGCTTATTGATATGCTTAAGTTCAGCGGGTAGTCCTACCTGATTTGAGGTCACATTAATGATGAATTGTCCAAAGACGATTAGAAAGCTGAACTGCCCCTCACATTCATAAGCGTAGATAGTTATCACACCAATGAACAAGGTTTGTTCTGCTAATGCATTTCAGAGGAGCTGAAACCTTTTGAAAGGCCAGCAAACCCCCACATCCAAACCACTCAAACAAGTTGAAGGTTGATTTATATTAATGACACTCAAACAGGCATGCTCCTCGGAATACCAAGGAGCGCAAGGTGCGTTCAAAGATTCGATGACTCAC
+
BCBBBFFBFFFFGGGGGGGGGGGHHHHHHHHHHHGHHHHHHHHGGGGGGHHHHHHHHHHHHHHGGHHHHHHHHHHHHHHHHHHHHHHHHHGHHHGGGHGHHHHHHHHHHHHHHHHGHGHHHHHHHHHHHHHHHHHHHHHHGHHHHHHGHHGHHHHHHHGHHHHHHHHHHGHHHHHHHHHHHHHHGHHHHHHHHHHHHHHHHHHHHHHHHGHHHHGGGHHHHHGGHGGGHHGGHGG3HHGHHHHHHHHHHHHHHHHHFHHHHHHHHEGEHHHGHHHHHHGGGGGGGHHHHHHHHHHFFGGGGHCFCFGGGHFGGGGGGGGGFFFFFFFAABAA
@M02197:105:000000000-AN6RF:1:1103:11379:20503 1:N:0:1
GGAAGAAGTAGCTCCTCCGCTTATTGATATGCTTAAGTTCAGCGGGTAGTCCTACCTGATTTGAGATCAAACGTTCAAAGGCTGTCCTCGAGGGACGTTTATGAGCCCCAGCGAACCCCCATTGCTGAAGGTTACCTGGTGAAAAACCACAAGCGTAGATAGTTATCACACCCGTGACGCCACCAAACACTGGCAAGCTGATCCGTTTGAGAGGAGCCGACCGCAGGGCCGGCAAGACCCCCAAAGTCCAAGCTCATCACGGCGAACCGTGAGAGTTGAGGTTTTCATGATACTCAAACAGGCATGCCCTTCGGAATAGCCAAAGGGCGCAAGGTGCGTTCAAAGATTCGATGATTCAC
+
CCCCBFFFFFFFGGGGGGGGGGGHHHHHHHGHHHHHGHHHHHHGGGGGGFHGHHFHHHHHHHHHGHHHHHHHGFGHHHHHHGHHHHHHGGGGGGGGGFGHHHHHHHHGGGGHGGGGGDFGCFFHHHHGHHHFHFFHHFH?GFFHHHGGGGHGFHGBFFFGGHHGFHHHFHHGGGGDGGFEAEGGGGGGGGGGGHHGGHGCFFGGGHFHGHHHF?FGGFGDGGFHGFFCFCCGDG0DGGGGHHFHHGBFHGDHFHGGAEEGGGGFGGFG3GHHHHHFFHHGHHHHEHG5FFFHGGHHFDFHEHFGAF11E1GHHHFHHG3GHFGGGGGGHHCHGGGGHGDFGGGGGGGC455FFFBBBBA
@M02197:105:000000000-AN6RF:1:1103:20177:24831 1:N:0:1
GGAAGAAGTAGCTCCTCCGCTTATTGATATGCTTAAGTTCAGCGGGTAGTCCTACCTGATTTGAGGTCACATTAATGATGAATTGTCCAAAGACGATTAGAAAGCTGAACTGCCCCTCACATTCATAAGCGTAGATAGTTATCACACCAATGAACAAGGTTTGTTCTGCTAATGCATTTCAGAGGAGCTGAAACCTTTTGAAAGGCCAGCAAACCCCCACATCCAAACCACTCAAACAAGTTGAAGGTTGATTATATTAATGACACTCAAACAGGCATGCTCCACGGAATACCAAGGAGCGCAAGGTGCGTTCAAAGATTCGATGATTCAC
+
ABBBBFFFDFFFGGGFGGG?EFGGHHHHGHHGHHHFHFG5GHHGGGAEAFGHGHHHHHFFHFGFGFGGFHHFBHHHGGHGHHFFFGFEFHHGHHG?FHGHHHHHHHHGHHGHFHHGGGHHHHHHHHGHHGGFHHGHHHD8FHGHHGHFFGHHGGHGHGG@GHFHHHHHHHHHHHFHGHGHHGHHGFDGGHFHD4FCFHHHGHHHHHGHGGGBGFFGAGFGHGFFGGHGGGEDHHFGHHHFFEFHHFBGFEFB@D2HFDBFFHHGF/FHHHGGGBEGEABEEA/1CD2FABGHHGCAE?GGFGFHCEAEE1BGGGGGEBFCB33BF3A>11A
@M02197:105:000000000-AN6RF:1:1103:17499:26040 1:N:0:1
GGAAGAAGTAGCTCCTCCGCTTATTGATATGCTTAAGTTCAGCGGGTAGTCCTACCTGATTTGAGGTCAAAAGTCAATTAGGAAGACGTTTCTCTTCGGAGAGATAATAAGTCGACGTATTAGAGGCACGGAACCTTCATTCATGCGCTTCAGCAAACGGTGATCATTATCACACCGAAAGCCTTGTCGCGCAAAGTCGAAAGTCGACCGCAAGCCTATGCATTTCAGGAGAGCCCGAGTCCAGGACGAATCCTAGTCTCCGGCAGCCCCCACCATCCAAACTCCCCCTCGAAGCTAATCGAGAGGGGTTGAGAATTTACTGACACTCAAACAGGCATGCTCCTCGGAAAACCGAGGAGCGCAAGGTGCGTTCAAAGATTCGATGATTCAC
+
CCCCCFFFFFFFGGGGGGGGGGGHHHHHHHHHHHHGHGHHHHHGGGGGGHHHHHHHHHHHHHHBFHHHGHHHHEGGHHHHHHHHHHHGGGHHHHHHHHGGGGGGHHHHHHHHHGGGGGGHHHHHGHGGHGGGGGGHHHHGHHHHHHGGGFGHHHHHHHGGGHGHHHHHHHHHHHHGGGGGGHHHHGGHFHFGGGGGFGGGGGGFGGGGGFFGFFFGGGGGGGGGGGFGGGGGGGFFHGCGHGGGGHGHHHHHHHHGGGCGFGGE?C@@CB<@GHHEGHHEFGDGGGGHHGHHHHHEHFGGHHGGGGGHHHHHHGG5GHFGHHHHEGHGFHHHHCFHHHHFGGGDDHFCGGGGGHFDE?GCGHGCGGGGHFGCGGGGGGGFFFFFFFCBBAB
@M02197:105:000000000-AN6RF:1:1104:22627:3365 1:N:0:1
GGAAGAAGTAGCTCCTCCGCTTATTGATATGCTTAAGTTCAGCGGGTAGTCCTACCTGATTTGAGGTCAAAAGTCAATTAGGAAGACGTTTCTCTTGGGAGAGATAATAAGTCGACGTATTAGAGGCACGGAACCTTCATTCATGCGCTTCAGCAAACGGTGATCATTATCACACCGAAAGCCTTGTCGCGCAAAGTCGAAAGTCGACCGCAAGCCTATGCATTTCAGGAGAGCCCGAGTCCAGGACGAATCCTAGTCTCCGGCAGCCCCCACCATCCAAACTCCCCCTCGAAGCTAATCGAGAGGGGTTGAGAATTTACTGACACTCAAACAGGCATGCTCCTCGGAAAACCGAGGAGCGCAAGGTGCGTTCAAAGATTCGATGATTCAC
+
CDDCCFFFFFFFGGGGGGGGGGGHHHHHHHHHHHHHHHHHHHHGGGEEEHHHHHHHHHHHHHHHGHHHHHHHHFHHHHHHHHHHHHHGGGHHHHHHHHHHGGGGHHHHHHHHHGGGGGHHHHHHHHGGHGGCGGGHHHHHHHHHHHGGGGGHHHHHHHGGGHGHHHHHHHHGHHHGGGGFGHGHHHHHGHGGGGGGFGGGGGGFFGGGGGGGGGGGGGGGGGGGGGGGGFGGFFGGHHHHHHGGGHGHHHHGGHFGGGGGGHGFFGGGGGHHGHHHGHHGFFDGGGGHHGFHHHHGHHHFHHGGGGHHFHHHHHHHHFFGFEHFFGHHHHFHHHHHHHHGFGGGGHHGGGGGGGHGGGGGHGHHGGGGHGGGGGGGCGGFFFFFFFAA33A
@M02197:105:000000000-AN6RF:1:1104:21838:5966 1:N:0:1
GGAAGAAGTAGCTCCTCCGCTTATTGATATGCTTAAGTTCAGCGGGTAGTCCTACCTGATTTGAGGTCACATTAATGATGAATTGTCCAAAGACGATTAGAAAGCTGAACTGCCCCTCACATTCATAAGCGTAGATAGTTATCACACCAATGAACAAGGTTTGTTCTGCTAATGCATTTCAGAGGAGCTGAAACCTTTTGAAAGGCCAGCAAACCCCCACATCCAGACCACTCAAACAAGTTGAAGGTTGATTTATATTAATGACACTCAAACAGGCATGCTCCTCGGAATACCAAGGAGCGCAAGGTGCGTTCAAAGATTCGATGATTCAC
+
CCCCCFFFFFFFGGGGGGGGGGGHHHGHHHHHHHHGHHHHHHHGGGFGGHHHHHHHHHFHHHHHGHHHGHHHHHHHHHHHGHHHHHHHHHHHHHGGGHGHHGHHHHHHHHHHHHHGHGHHHHHHHHHHHHHFHHHHHHHHHHHHHHHHHHHHHHHHHHHHHHHHHHHHHHHHHHHHHHHHHHHHHHGHHHHHHHHHHHHHHHHHGHHHHGHGHHGGHHHHGGHHHHHGHHGHGHHHHHHHFHGHHHHGGHHGHHHFFEHHHEHHHFGHHHHHHHHHHHHHGGGGGHHHHHHHHHHHGGCGGHFHHGFCGGGGGGGGGGGGFFFFFFFCBBAB
@M02197:105:000000000-AN6RF:1:1104:12284:6501 1:N:0:1
GGAAGAAGTAGCTCCTCCGCTTATTGATATGCTTAAGCTCAGCGCGTACTCCTACCTGATCCGAGGTCAACCTTAGAAGTTTCCTAGTTAAAGGAGAGGACCGGGTCCCGGGTGCCCTTGTCCGATACGTGCTCGATGAAAAGCTCAGTGTACCGGGGGAACCACAGGCCGCCGTCATTGTCTTTAGGAGGGGTCGATCGCTCAACCGGCCGTCCAACACCAAGCGCGGGGCTTGAGGGGTGATAATGACGCTCGAACAGGCATGCCCTTCGGAATACCAAAGGGCGCAATGTGCGTTCAAAGATTCGATGACTCAC
+
CCCCBFFFFFFFGGGGGGGGGGGHHHHFGGHHHHHHHBGHFHHFGGG?EHHHHGHHHHHHHHHGGGGHHHHHHHHHHGHFGHHHHHHHHGFHHHHHHGGGHHGGGGGHHGGGFFGHHHHHHHHGFGGGGHHHGHGGHHHHHHGHHHHFHHHFHHGGGGGGGGGGGGGGGGGGGGHHHFHHFFFFGGGFFGFFFFGGHGGHFFFFFGGGGFFFFHHGHFGGGGGGGGGGHGHGHHGGGGHHFHFFHHGGGGGHEEFGHHHHGHHGGGGGGGHHHHHHHFHHHGGDGGHHHHCGGGHGGGGGGGGGGFFFFFFFBCCCC
@M02197:105:000000000-AN6RF:1:1104:19878:7473 1:N:0:1
GGAAGAAGTAGCTCCTCCGCTTATTGATATGCTTAAGTTCAGCGGGTAGTCCTACCTGATTTGAGGTCAAAAGTCAATTAGGAAGACGTTTCTCTTCGGAGAGATAATAAGTCGACGTATTAGAGGCACGGAACCTTCATTCATGCGCTTCAGCAAACGGTGATCATTATCACACCGAAAGCCTTGTCGCGCAAAGTCGAAAGTCGACCGCAAGCCTATGCATTTCAGGAGAGCCCGAGTCCAGGACGAATCCTAGTCTCCGGCAGCCCCCACCATCCAAACTCCCCCTCGAAGCTAATCGAGAGGGGTTGAGAATTTACTGACACTCAAACAGGCATGCTCCTCGGAAAACCGAGGAGCGCAAGGTGCGTTCAAAGATTCGATGACTCAC
+
BBACBFFFFFFFGGGGGGGGGGCHHHHHHHHGHHHHHHHHHHHGGGGCFHHHHHHHHHGHHHHHGHHHHHHHHHHHGHHGHHHHHGHGGGHHHHHHHHGGGGGGHHGGHHGFFGGGGGHHHHHHGHGGHGGGGGGHHHHHFHHHHHGGGGGHHHHHHHGGGHGHHHHHHHHGHHHGGGGFGHHHHHGHGHGGGGGGFFGGFGGGGGGGGGGGFFFGGGGGGGGGFGGGFFEGGFFGHGHHHHGCGHGEHGHHFGHGFGGGGFGGCGGGGGHHGHHFGHHFGGGGGGGFHGGHHHGGHHHGHHGGGGGHHHHHHHGHHHHHHHHGFGHHHHHHDFGHFGHGGGGGGHHGGGGGGHGGGGGGGDHGGGGGHGGGGGGGGGFBFFFFFFA?AAA
@M02197:105:000000000-AN6RF:1:1104:10973:8401 1:N:0:1
GGAAGAAGTAGCTCCTCCGCTTATTGATATGCTTAAGTTCAGCGGGTAGTCTTACTTGATTTGAGATCGAGTTGAACAACACATAAAGTGTCGTAAAATCCTGCATCAGTCAGCAATGAGGACAATTATCCTTTATGTTAGCTGCAGCAATAGTAATAATCCTGTTTGACGAGGACTAAATAGATATGCTTTTAGCTCAGATAAAAGTCCAGCTGCACCTGCATTTCAAGCCGCCCGCCTACCGGTGAAGGTTGTTGGGATAGCTCAAGTCCACCCTCCTTTTGAAAAAACAAGAGGAGGTTGAGGTGTTTACTGATACTCAAACAAGCATGCTCTTCGGAATACCAAAGAGCGCAATATGCGTTCAAAGATTCGATGATTCAC
+
BBABB@FFFFFBGGGGGGGCGGGHHHHHHHHHHHHHHHHHHHHGGGGGGHHHHHHHHHHHHHHHGHHHHGGHGHHHHHHHHGHHHHHHHHHHGGHHHFHHHHHHHHHHHHHHHHHHHHHHHHHHHGHHHHHHHHHHHHHHGHFHHHHHHHHHHHHHHHHHHHHHHHHHHHGGGGGHHHHGHHHHHHHHHGHHHHHGHHGHHHHHHGHHHHGHHHHHHHHHHHHGHHHHHHHGGGGGHGGG@GGFHHHHHDHEGGHHHHHHHHFFHFHHHEGGFGEEEGHHHHFHGGHHHHHHHHHHHGHHGHHHGHHHHHHHHHHFHHGFFHHHGFGGHGHGHGGFGHHHHHHHHHHHGGFCGHHHHGGGFHGGGGGGGGGGFFFFFFFAAA>A
@M02197:105:000000000-AN6RF:1:1104:24981:8572 1:N:0:1
GGAAGAAGTAGCTCCTCCGCTTATTGATATGCTTAAGTTCAGCGGGTAGTCCTACCTGATTTGAGGTCAAAAGTCAATTAGGAAGACGTTTCTCTTCGGAGAGATAATAAGTCGACGTATTAGAGGCACGGAACCTTCATTCATGCGCTTCAGCAAACGGTGATCATTATCACACCGAAAGCCTTGTCGCGCAAAGTCGAAAGTCGACCGCAAGCCTATGCATTTCAGGAGAGCCCGAATCCAGGACGAATCCTAGTCTCCGGCAGCCCCCACCATCCAAACTCCCCCTCGAAGCTAATCGAGAGGGGTTGAGAATTTACTGACACTCAAACAGGCATGCTCCTCGGAAAACCGAGGAGCGCAAGGTGCGTTCAAAGATTCGATGATTCAC
+
BBBBBFFFFFFFGGGGGGGGGGGHHHHHHHGHHHHHHHHGHHGGGCFGGHHHHHHEHHFHHHHHGHHHGFHHGHHHHHGGHHHHHHHGGGHHHHHHHHGGGFGEHHHHHHHFHGGGGGHHHHHGFHGGHGGGGGGHHHHHGHHHHHGGGGGHHHHHHHGGGHGHHHHHGHH;HGHGGGGGGHHHHH<HFHGGGGGGGGGGGG:FGGGGADFFFFFFFEFFFFFFFFFFFFAFFFGF0:0:/;.:;/.00D0BC0<.--A<@FF>-@<@/FGDEHHFEGFG<CCGGGGHGGHHHHHGHG@GHHGGGGHHHHHHFFGGGHHFFHHFGFGHHHHGHHGHHHEGGGGGGHHFGFFGGGHGGGGGHHHGEEGGHFGGGGGGEGGFFFFFBFBBAAB
@M02197:105:000000000-AN6RF:1:1104:20069:9031 1:N:0:1
GGAAGAAGTAGCTCCTCCGCTTATTGATATGCTTACTTCCTCTAAATGACCAAGATCCTCCGCTTATTGATATGCTCCTCCGCTCATTGATATGCTTACTTCCTCTAAATGACCAAGCTCCTCCGCTTATTGATATGCTTACTTCCTCTAAATGACCAAGATCCTCCGCTTATTGATATGCTTACTTCCTCTAAATGACCAAGATCCTCCGCTTATTGATATGCTTAAGTTCAGCGGGTATCCCTACCTGATCCGAGGTCAAACATTAGAAAGTTGGGGGTTCTGGCGGGTGGACGGCTGGACCCTGTAGCGAGGAGTATTACTACGCTGAGAGCCAGACG
+
CCCCCFFFFFFFGGGGGGGGGGGHHHHHGHHHHHGHHHHHHHHGHHHHHHHHHHGHHIHHHGGGGGHHHHHHHHHBEFHHFGEGGDHFHDGB@@FGHFHHBDHHHFFHFHBG;FHHH4FGGHHFFGFEGHHHBHFHHGHHHHHGHHHHGGGGHFGHHEEHFHHHHHFGHGGHGGHGHHHHHHHHHHGHH6HHHH8HHHHHHHF9DGFCC/HHH<HG9HHH;HHHHHHHHGGGGGGHHHHHGGGHHGHFFGGGGGHHHHGHHHHHGFGGHHHHGECGGGHHHEGGGGGGHGGGGGGGHGHHHHGHHHGGGGGGHHGHHHHGGGGFEGGGGFFFFFFBBAACB
@M02197:105:000000000-AN6RF:1:1104:17100:9140 1:N:0:1
GGAAGAAGTAGCTCCTCCGCTTATTGATATGCTTAAGTTCAGCGGGTAGTCCTACCTGATTTGAGGTCACATTAATGATGAATTGTCCAAAGACGATTAGAAAGCTGAACTGCCCCTCACATTCATAAGCGTAGATAGTTATCACACCAATGAACAAGGTTTGTTCTGCTAATGCATTTCAGAGGAGCTGAAACCGTTTGAAAGGCCAGCAAACCCCCACATCCAAACCACTCAAACAAGTTGAAGGTTGATTATATTAATGACGCTCAAACAGGCATGCTCCTCGGAATACCAAGGAGCGCAAGGTGCGTTCAAAGATTCGATGATTCAC
+
AA?A?CF1@D3@3BGEF1EACF0B333D33BF3GB1GGFG2DBE0EE/FFDGHDG0B1AD2DFFC0GFHFBBGFFBBBFG212@1@2121B0FFE@EC;B1B9BF11FB@;1B0/FF?>0BGGHHE9GGE00?CG>>B>B>:FBGG1C0DDDF1FD<F<FHH<??G1?1<FDGD=1?FFG=1GFFC1<FBBGGHH#2@DGDFFD/<FB1:/G/;EGGGBBDFFEEAHGFHEHFFGFB1B111GGF0011B@@2@D2FDGF/EB/1/1BA1AHGGCBBHHEA/E/0F2221BBGFG?FE??BGCBEE0A1A1333EEAAFFBFFB3FAA>1A
@M02197:105:000000000-AN6RF:1:1104:21939:9729 1:N:0:1
GGAAGAAGTAGCTCCTCCGCTTATTGATATGCTTACGTTCAGCGGGTAGTCCTACCTGATTTGAGGTCAAAAGTCAATTAGGAAGACGTTTCTCTTCGGAGAGATAATAAGTCGACGTATTAGAGGCACGGAACCTTCATTCATGCGCTTCAGCAAACGGTGATCATTATCACACCGAAAGCCTTGTCGCGCAAAGTCGAAAGTCGACCGCAAGCCTATGCATTTCAGGAGAGCCCGAGTCCAGGACGAATCCTAGTCTCCGGCAGCCCCCACCATCCAAACTCCCCCTCGAAGCTAATCGAGAGGGGTTGAGAATTTACTGACACTCAAACAGGCATGCTCCTCGGAAAACCTAGGAGCGCAAGGTGCGTTCAAAGATTCGATGATTCAC
+
CCCCCFFFFFFFGGGGGGGGGGGHHHHHHHHHHHHHGHHHHHHGGGGGGHHHHHHHHHHHHHHHGHHHGHHGHHHHHHHHHHHHHHHGGGHHHHHHHHGGGGGGHHHHHHHHHGFGGEHHHHHHHGGGHGGGGGGHHHHHHHHHHHGGGGGHHHHHHHGGGHGHHHHHHHHHHHHGGGGGGHHHHHHHGGGGGGGGGGGGGGGGGGGGGFFFGGGGGGGGGGFFFGFGGGFEGGGFHHHHGHGGGHGHHHHGGHHGGGCGGHGGGGGFGGHHEHHGGHHHDFEGGGEFGGHHHHFGHHHGHHGGGGHHHHHHHHHDHHGHFGHHHGHHHHHHHHHHHHHGGGGGGHHGHHHHGGHGGGGGHGGFGGGGFGFGGGGGGGGFFFFFFFA@AAA
@M02197:105:000000000-AN6RF:1:1104:9566:10485 1:N:0:1
GGAAGAAGTAGCTCCTCCGCTTATTGATATGCTTAAGTTCAGCGGGTAGTCCTACCTGATTTGAGGTCAAAAGTCAATTAGGAAGACGTTTCTCTTCGGAGAGATAATAAGTCGACGTATTAGAGGCACGGAACCTTCATTCATGCGCTTCAGCAAACGGTGATCATTATCACACCGAAAGCCTTGTCGCGCAAAGTCGAAAGTCGACCCCAAGCCTATGCATTTCAGGAGAGCCCGAGTCCAGGACGAATCCTAGTCTCCGGCAGCCCCCACCATCCAAACTCCCCCTCGAAGCTAATCGAGAGGGGTTGAGAATTTACTGACACTCAAACAGGCATGCTCCTCGGAAAACCGAGGAGCGCAAGGTGCGTTCAAAGATTCGATGACTCAC
+
DDDDDFFFFFFFGGGGGGGGGGGHHHHCHHHHHHHHFHHHHHHGGGGGGHHHHHHHHHGHHHHGGGHHHHHHHHHGHHHHHHHHHHHGGGHHHHHHHHGGGGGGHHHHHHHHHGGGGGHHHHHHHHGGHGGGGGGHHHHHHHHHHHGGGGGHHHHHHHFGGHGHHHHHHHHHHHHGGGGGGHHHHHHHGHGGGFFGFGGGGGGGGGGGGGGGGGFGGGGGFGFGGGGGGGGGGFFGHHHHHHGDCHGHHHHHHHHGGGGGGHGGGGGGGDGFAFHFGHGHGGGGGGGHHGHGGHGGHHHFHHGGGGHGHHHHHGGBHHHHHHG3FGHHGHHHHHHGHHGGGGGGGHHGGFGGGHGGGGGGHHHHGGGGHGGGGGGGGGGFFFFFFFAAA3A
@M02197:105:000000000-AN6RF:1:1104:25550:10567 1:N:0:1
GGAAGAAGTAGCTCCTCCGCTTATTGATAAGCTTAAGTTCAGCGGGTATCCCTACCTGATCCGAGGTCAACCTTGAGAAAGTTGGGGGTTCTGGCGGGTGGACGGCTGGACCCTGTAGCGAGGAGTATTACTACGCTGAGAGCCAGACGGCACCGCCACTAGTTTTAAGGGCCGCCGGTACAGCGGGCCCCAAGGCCAAGCAGAGCTTGATTGGTCATAATGACGCTCGAACAGGCATGCCCGCCGGAATACCAGCGGGCGCAATGTGCGTTCAAAGATTCGATGACTCAC
+
CCCCCFFFDFFFGGGGGGGGGGGHHHCHHHHHHHHHGHHHHHHGGGFGHHHHHHHH.G<HH;HGGG:HH:H:H:H::HG;:@:HHG:GGG<<HG,GGF0CC4:D:7;CG.HH:H9;HE8CCCG9/GHH;;G<<<GG7F'8B/G<6A7E?DAFAFCGGGGBEGGGFFFFGGFEF@=DACGCFFBFFBAFHGFFFGFEFGAFFFF2HFHHHFFFFF4FEFHFFFFGFFEEFHHHHFHFHCGC@AFEGFGHHFGGGGGGGGGGHHHHCFEGHGGCGGGGGFCFFFFFFF@BA3A
@M02197:105:000000000-AN6RF:1:1104:3966:12066 1:N:0:1
GGAAGAAGTAGCTCCTCCGCTTATTGATATGCTTACGTTCAGCGGGTAGTCCTACCTGATTTGAGGTCAAATTGTCAGAAGCTGTCTCAAAAGAGACCCTTTAGAAGCTGAACCCCATTTATAAAGCTGCTCTTCACAAATGGCGTAGATAATTATCACACCAAAGCAAGGCAACAAAGGTCCCGCTAATGCATTTCAGGAGAGCCGACTTCTGAGAAGCCCGCATACTCCCACATCCAAGCCTGATCAACAGAAAAAGCTGAAAAGGTTGAGAATTTCATGACACTCAAACAGGCATGCTCCTCGGAATACCAAGGATCGCAAGGTACGTTCAAAGATTCGATGATTCAC
+
BBBBAFFFDFFFFDGGGGGCGFEFFHCHHCHHHHHHGHHGHGGCGGFGGHHFEDHFHHGHHHHGEFGGHHHHHHHHFHHHHHHHHGHHHHGHHGGHGGGHHHHHHGHFHHFGCCEFG99HGHHHHGGHHHG3DGBEGFHHGH:HGGGCGHHGHHHHHHHHHDFEHHHHHFGHHHHGGGH<HHFHGFGGGFGHHFHHHFHGHGHGHHGGGGFGGGFGGFFFGGGGFHGGGGB?FHGFE@0>E112B@D1GG2F>@11GB1FFBGF@0C>D22D11D1D2D2FGBHGF1FD111111GFACE/A/EBA22F11HHHGA0B0011FDAF0A1B1FGFF3AA1C13D1B311>1>
@M02197:105:000000000-AN6RF:1:1104:22252:12656 1:N:0:1
GGAAGAAGTAGCTCCTCCGCTTATTGATATGCTTAAGTTCAGCGGGTAGTCCTACCTGATTTGAGGTCAAAAGTCAATTAGGAAGACGTTTCTCTTCGGAGAGATAATAAGTCGACGTATTAGAGGCACGGAACCTTCATTCATGCGCTTCAGCAAACGGTGATCATTATCACACCGAAAGCCTTGTCGCGCAAAGTCGAAAGTCGACCGCAAGCCTATGCATTTCAGGAGAGCCCGAGTCCAGGACGAATCCTAGTCTCCGGCAGCCCCCACCATCCAAACTCCCCCTCGAAGCTAATCGAGAGGGGTTGAGAATTTACTGACACTCAAACAGGCATGCTCCTCGGAAAACCGAGGAGCGCAAGGTGCGTTCAAAGATTCGATGATTCAC
+
BCCCC@FFFFFFGGGGGGGGGGGHHHHHHHHHHHHHHHHHHHHGGGGGGHHHHHHHHHFHHHHHGHHHGHHHHHHHHHHHHHGHHHHGGGHHHHHHHHGGGGGGHHHHHHHHHGGGGEHHHHHHHHGGHGGGGGGHGHHHHHHHHHGGGGGHHHHHHHGGGHGHHHHHHHHHHHHGGGGGGHHHHHHGGHGGGAFGFFGGGGGFGGGGGGGGGGFGGGGGGGGGGGGGGGGGGGGGHHHHHHGGGHGHHHGHHHHGGGGGGHGGGGGGGGHGGHHHGHHFFGGGGGGHGGGHHHHGHHHGHHGGECHGHHHHHHHFFHGHHHHHGGFHHHHHHHHHHHHGEFGGGHHGGGGGGGHGGGGGGHHHGGGGGGGGGGGGGGGFFFFFFFCCBBC
@M02197:105:000000000-AN6RF:1:1104:11566:13332 1:N:0:1
GGAAGAAGTAGCTCCTCCGCTTATTGATATGCTTAAGTTCAGCGGGTAGTCCTACCTGATTTGAGATCAAACGTTCAAAGGCTGTCCTCGAGGGACGTTTATGAGCCCCAGCGAACCCCCATCGCTGAAGGTTACCTGGTGAAAAACCACAAGCGTAGATAGTTATCACACCCGTGACGCCACCAAACACTGGCAAGCTGATCCGTTTGAGAGGAGCCGACCGTAGGCCGGCAAGACCCCCAAAGTCCAAGCTCATCACGGCGAACCGTGAGAGTTGAGGTTTTCATGATACTCAAACAGGCATGCCCTTCGGAATAGCCAAAGGGCGCAAGGTGCGTTCAAAGATTCGATGACTCAC
+
CCCCCFFFFFFFGGGGGGGGGGGHHHHHHHHHHGHHHHHGHHHGGGGGGGHHHHHHHHHHHHHHGHHHHHHHGHHHHHHHGHGHHHHHHGGGGGGGGGGHHHHHHHHGGGGHGGGGGGGGGHHGGHGGHHHGHHHHHHHGHHHHHHGGHGHHHHGGGGFHHHGHGHHHHHHGGGEGGGGGGGGGGHHHHGGHHHGGGGGGGGGGHHGFHHHHGGGGGGGGGGHFGGGGFFHFGHGGGGGHHHGHHGGGHHHHHHFEGGGGGGGGGGHHHHHHHG3HFHGHHFHGHGGHFHGFGHHHHHHGGHHGGGGFE2HHGHHHHHHHHHGGGGGHGHHGGGGHGGGGGGGGG4FFFFFFFBBBAB
@M02197:105:000000000-AN6RF:1:1104:23424:13674 1:N:0:1
GGAAGAAGTAGCTCCTCCGCTTATTGATATGCTACCTTACTTCCTCTAAATGACCAAGATCCTCCGCTTATTGATATGCTTACTTCCTCTAAATGACCAAGATCCTCTGCTTATTGATATGCTCCTATGCTTACTTCCTCTAAATGACCAAGATCCTCCGCTTATTGATATGCTTACTTCCTCTAAATGACCAAAGATTCGATGATTCA
+
CCFCCFFGFFFFGGGGGGGHGGGHHHHHHHHHHHHHHHHHHHHHHHHHHHHHHHHHHHHGHHHHHGGGGGHHHHHHHHHHHHHHHHHHHHHHHHHHHHHHHHHHHHHHHHHHHHHHHHFHHHFHHHHHGHHHGHFHHGGHHHHHHHHHHHHHHHHHHHHHHHHHHHHHHHHHHHHGHHHHHHHHHHHHHHHGHGHHGFHHGHHHGHHHH
@M02197:105:000000000-AN6RF:1:1104:21218:14167 1:N:0:1
GGAAGAAGTAGCTCCTCCGCTTATTGATATGCTTAAGTTCAGCGGGTAGTCTTACTTGATTTGAGATCGAGTTGAACAACACATAAAGTGTCGTAAAATCCTGCATCAGTCAGCAATGAGGACAATTATCCTTTATGTTAGCTGCAGCAATAGTAATAATCCTGTTTGACGAGGACTAAATAGATATGCTTTTAGCTCAGATAAAAGTCCAGCTGCACCTGCATTTCAAGCCGCCCGCCTACCGGTGAAGGTTGTTGGGATAGCTCAAGTCCACCCTCCTTTTGAAAAAACAAGAGGAGGTTGAGGTGTTTACTGATACTCAAACAAGCATGCTCTTCGGAATACCAAAGAGCGCAATATGCGTTCAAAGATTCGATGATTCAC
+
CDCCCFFFFFFFGGGGGGGGGGGHHHHHHHHGHHHHHHHHGHHGGGGGGHHHHHHHGHHHHHGHGHHHFGGHGHHHHHGHHGHHHHHHHHHHGGHHHHHHHHHHHHHHHHHHHHHHHHHHHHHHHHHHHHHHHHHHHHHHGHHHHHHHHHHHHGHHHHHHHHHHHHHHHHGGGGGHHHHHHHHHHHHHHHHHHHHHHHHHHHHHHHHHHHHHHHHHHHHHHHHHHHGHHHGGGGGGHGGGFFGHHEHHHGGHGGGHHHHHGHHFEHHGHHEFEGGHGGHHHHHHGGHHGEHHHHHHGHHHGGHHGHHHGHHHHHGHHFGHHHHHGHHHHHGHHGGGGHHHHHHFHGHHHGGGGHHHHE2GGHGGGGGGGGGGFFFFFFFBBAAA
@M02197:105:000000000-AN6RF:1:1104:12253:14297 1:N:0:1
GGAAGAAGTAGCTCCTCCGCTTATTGATATGCTTAAGTTCAGCGGGTAGTCCTACCTGATTTGAGGTCAAAAGTCAATTAGGAAGACATTTCTCTCTGGAGAGATAATAAGTCGACGTATTAGAGGCACGGAACCTTCATTCATGCGCTTCAGCGAACGGTGATCATTATCACACCGAAAGCCTTGTCGCGCAAAGTCGAAAGTCGACCGCAAGCCTATGCATTTCAGGAGAGCCCGAGTCAGGACGAATCCTAGTCTCCGGCAGCCCCCACCATCCAAACTCCCCCTCGAAGCTAATCGAGAGGGGTTGAGAATTTACTGACACTCAAACAGGCATGCTCCTCGGAAAACCGAGGAGCGCAAGGTGCGTTCAAAGATTCGATGAT
+
CCCDCFFFFFFFGGGGGGGGGGGHHHHHCHHHHHHHHHHHHHHGGGGGGHHHHHHHHHHHHHHHGHHHHGHHHHGHGHHHHHHHHHHHHHHHHHHHHHHHHHGGHHHHHHHHHGGGGEHHHHHHHHGGHGCGGGGHHHHHHHHHHHGGGGGHHHGFGGGGFHGHHHHHHHHHHHHGGGGGGHGHHHHHGHGGGGGGFGGGGGGFFGGGGFFGGGGGGGGGFGGGFGGGGGGGGGGFHHHGHGGGGEHHGHGHHGGCGGCGHGGGGGGGGHHGHHHGHHGEFEGGGGHHGHHHHHGHHHGHHGGGGHHHGHHHHHFGHHGFHGGDGHHHHDHHHFHHHHGFFCGGCCGGGGGEHGGGECCGHFGFGGGGGGGFGGFAFBFFFCCBBB
@M02197:105:000000000-AN6RF:1:1104:12414:14963 1:N:0:1
GGAAGAAGTAGCTCCTCCGCTTATTGATATGCTTAAGTTCAGCGGGTATCCCTACCTGATCCGAGGTCAACCATAGAAAAATTGGGGTTGCTGGCCAGTAACCTTCAGGGACCTATAGCGAGAAATGTACTACGCTCAGGACCTAAAGGCACCGCCACTGTTTTTAAGGCCTGCCGTTGCTGGCAGGGCCCAATACCAAGCAGAGCTTGAGGGTTGAAATGACGCTCGAATAGGCATGCCCCCCGGAATACCAAGGGGCGCAATGTGCGTTCAAAGATTCGATGATTCAC
+
BCCCCFFFFFFFGGGGGGGGGGGHHHHHHHHHHGHHHHHHHHHGGGEGHHHHHHHH<H<0HH:9GGG;HHHHG<H:HHHH;HHHHH;GGFH:HHG:HH;H;HHHHHHHHH:GGHH;<GHGGGGGHHHH;HGHH;G:GGHF:H::HHHH;HHHGGGGGGHGHHHHGHGHGHHHGHHGGGGGHHHHHGHHHGHHGHHGHHHHHGHGGGHGHHGHHHHGHHHGGGGFHHHHHGFFHHHHGGGGGGGHGHHGHHHHHHGGGGGHHHGGFEGHGGGGGGGGGGFFFFFFFCCCCC
@M02197:105:000000000-AN6RF:1:1104:14340:15165 1:N:0:1
GGAAGAAGTAGCTCCTCCGCTTATTGATGTGCTTAAGTTCAGCGGGTAGTCTTACTTGATTTGAGATCGAGTTGAACAACACATAAGTGTCGTAAAATCCTGCATCAGTCAGCAATGAGGACAATTATCCTTTACGTTAGCTGCAGCAATAGTAATAATCCTGTTTGACGAGGACTAAATAGATATGCTTTTAGCTCAGATAAAAGTCCAGCTGCACCTGCATTTCAAGCCGCCCGCCTACCGGTGAAGGTTGTTGGGATAGCTCAAGTCCACCCTCCTTTTGAAAAAACAAGAGGAGGTTGAGGTGTTTACTGATACTCAAACAAGCATGCTCTTCGGAATACCAAAGAGCGCAATATGCGTTCAAAGATTCGATGACTCAC
+
>1A>A1C1FD@FGFFCEGAAEEFDF33F3DFFHCGFFBGGFFG?EGE/FG2FF21FGDBEFGD2/EGFEEG1A1BFHH0//>/FGDF@B2BBFA0/@BC1@1F0FFGHHGD1GFFDGDHHHH0CG1GEDDDFGF>EBF<<11<1FG1BFBB1FBBFGFFH>GHFF;?GD/<BBFGHF1FFFFDGHFFFFFFG1FGGFGHFHHFB;GHE0D<G0F:/FCHB0:G:0?GHB0::-;AFFCB</?F<1C1FB//F<0<CC0BGGBHHFHHHCC?>//>0/0B2@20EF>0GB@@G0>AFF0>B10F/FG1D2D2FGEF2HFEGBA0FFG1F1GF0//E?ED2BBFHFHFFA0000FBFA0A0GFFGGG3FB1F1CFFFFBFA?AAA
@M02197:105:000000000-AN6RF:1:1104:19178:17202 1:N:0:1
GGAAGAAGTAGCTCCTCCGCTTATTGATATGCTTACTTCCTCTAAATGACCAAGATCCTCCGCTAATTGATATGCTTAAGTTCAGCGGGTAGTCCCACCTGATTTGAGATCGAACGTTCAAAAGTTGTCTTCGCTGAGGAGAGACGTTTGTGAGCCCCAATGAACCTTCATCGCTGAGGGTAACCTGGCAGACGACCGCGAGCGTAGATAGTTATCACACCCGTGATGCCACCAAACATCGGCAAGCTGATTCGTTTGAGAGGAGCCGGCCGCAGGGCCAGCAAACCTCCAAAGTCCAAGCTCATCGTGGAAGACCACGAGAGTTGAGGTGTTCATGATACTCAAACAGGCATGCTCCAAGGAATAACCAAGGGGCGCAAGGTGCGTTCAAAGATTCGATGATTCAC
+
BBBBBFFFFFFFGGGGGGGGGGGHHGHHHHHHHGHHHHHHHHHHHHHHHHHHHHHHHHHHHGGGGGHHHHHHHHHHHHHHFGHHHHGGGGFFHHHHHHGHHFHHHEHGHHGHGHHGFGHHHHGHHHGHHHGHHGGGGGGHGHGGHGGGHDGFFGHFGGGGHHHHHHHHHGHGHGGGGHGGFFGHHHHHHHGGHGGGGGGGGGGGGGGGGGFGGFFFFFFFFGHHHFHHFFFGFHHFGGCCHGHHHHHHGHGA?HHHHHHHGGGFFCCGCCCHHHHHGHHHHGGHGGGHHHHGHHHDHHHHGHGHEGHHHHHFGGGHGGGHHHHHGHHFG5HHHHHHGBHFFHGHHHHHHHHHGGHHHHHHHHHHHHHHHHHGGGGGHHFHGGGGHGGGGGGGGGGFFFFFFFBBAAA
@M02197:105:000000000-AN6RF:1:1104:18562:17460 1:N:0:1
GGAAGAAGTAGCTCCTCCGCTTATTGATATGCTTAAGTTCAGCGGGTAGTCCTACCTGATTTGAGGTCAAAAGTCAATTAGGAAGACGTTTCTCTTCGGAGAGATAATAAGTCGACGTATTAGAGGCACGGAACCTTCATTCATGCGCTTCAGCAAACGGTGATCATTATCACACCGAAAGCCTTGTCGCGCAAAGTCGAAAGTCGACCGCAAGCCTATGCATTTCAGGAGAGCCCGAGCCCAGGACGAATCCTAGTCTCCGGCAGCCCCCACCATCCAAACTCCCCCTCGAAGCTAATCGAGAGGGGTTGAGAATTTACTGACACTCAAACAGGCATGCTCCTCGGAAAACCGAGGAGCGCAAGGTGCGTTCAAAGATTCGATGATTCAC
+
1AAAAFFBFFFDFG1BGGGGGCGHHHGD3DEDHHHHGFHHFFGCEEEEFHHHGHFHHHG1DDFGFHFBEGHHGF@EGGGGHFHDFFCE/FFGHHBGBHC/EEEFFHHHGHHFGEFGG/<GGFHGHEGGHGGGEGGHHGHGGFHDGEG/CGC1FBGHH8GGGHGFHHH:GGD<FGGGFGGCCCHHGGGHCHFFFGABACE9CA?9F@EG?;@FGGCEFFFCBFFFBGFFFF.CCBFF.C;./BADDCC<<DGBC0<<-<?-DAEC-/C<B/2HGHGCCG3F?@<ECGEBGEFBF?B1GGB>?2EF>E1FBFDFHHFBGGEBHHGF5EGB5FBGHHFHG1FE0GGEGHHGEAFGECBAA2GEGCHGEEGEAGFGGGGGGGGFFFFFFFAAAAB
@M02197:105:000000000-AN6RF:1:1104:3582:18083 1:N:0:1
GGAAGAAGTAGCTCCTCCGCTTATTGATATGCTTAAGTTCAGCGGGTAGTCCTACCTGATTTGAGGTCAAAAGTCAATTAGGAAGACATTTCTCTCCGGAGAGATAATAAGTCGACGTATTAGAGGCACGGAACCTTCATTCATGCGCTTCAGCGAACGGTGATCATTATCACACCGAAAGCCTTGTCGCGCAAAGTCGAAAGTCGACCGCAAGCCTATGCATTTCAGGAGAGCCCGAATCCAGGACGAATCCGAGTCTCCGGCAGCCCCCACCATCCAAACTCCCCCTCGAAGCTAATCGAGAGGGGTTGAGAATTTACTGACACTCAAACAGGCATGCTCCTCGGAAAACCGAGGAGCGCAAGGTGCGTTCAAAGATTCGATGATTCAC
+
ABBAAFFBDFFBFGGGGCG2AE2EGFHHHHGEGGHHHHHCHAFEEEGGGHHHHHHFEFHHHHGDFHHBGFHFHHHHGHFD3G5FGFFC3FHEFGHHFEGCG@EEHHFGHHHHFEFCEEGHGHHGFFECGCCGGCAFGHHGHHGGHDDCCGGHHGGCFFGFFE9:=DGF<H;8FHHFFFCCGECGHGGCEEGGGBGFBFF?9CC9BEEBB??BBBFBFFFFFFFBFFFFFF?EGFC;000/C:CCA:E0AAAC<0<.@CA?C0GGGGGGCCGFAFF1AF>B?//CGGGHHGHGHFG/FG1CFGEEC?GFBD2GDFDF@2FDFGHHHGHHHFFFB11HFEHC?EA/EBFACFF?GGBAB00?FBHHEEE0F1FBGEBB1FF1@33FB3AAA>A
@M02197:105:000000000-AN6RF:1:1104:22685:20135 1:N:0:1
GGAAGAAGTAGCTCCTCCGCTTATTGATATGCTTAAGGTCAGCGGGTAGTCCTACCTGATTTGAGGTCACATTAATGATGAATTGTCCAAAGACGATTAGAAAGCTGAACTGCCCCTCACATTCATAAGCGTAGATAGTTATCACACCAATGAACAAGGTTTGTTCTGCTAATGCATTTCAGAGGAGCTGAAACCTTTTGAAAGGCCAGCAAACCCCCACATCCAAACCACTCAAACAAGTTGAAGGTTGATTTATATTAATGACACTCAAACAGGCATGCTCCTCGGAATACCAAGGAGCGCAAGGTGCGTTCAAAGATTCGATGATTCAC
+
ABCBCFFFFFFFGGGGGGGGGGGHHHGHHHHHHHHHHHGHHHHGGGGGGHFGFFHHHHFHHGHEFHAGHHHHHHHHHHHHHHHHHGHFHFHHHHGGGHGHHGHHGHHHHHHGHHHGGEGHGHHHHHHHGGHHHHHHGGHHHHHHHHHHHHHHHHHHHHGHHHHHHHHHHHHHHHHHHHHHHHHHHHHHHHHHHHHHHHHHHHHHGHHHGGFCHHGGGGHHHGGGGGGGHHGGHHHGHHHEHHHHHHHHHHHHHFHHHHHGHFHHFFFEGGHHHHHHHHGHGGEEGHHGHHGDHHHFEGGGGGDHHGGGGHFGGGGGGGGGFFFFFFFBBAAA
@M02197:105:000000000-AN6RF:1:1104:9207:20694 1:N:0:1
GGAAGAAGTAGCTCCTCCGCTTATTGATATGCTTAAGTTCAGCGGGTAGTCCCACCCGATTTGAGGTCAAGGTCGTTTTTGTGGGTCGAGCCTCCCACCGATGAATCGGCGGTGACCGGAACACCATCGTTGTCAATGAGACGGTTAGAAGCAGAGGTACAGTGCAGAAACCCGAGACGTAGAAACATATTATCACGTCAAGGATCGGCAAAGCAGACCCCACTAATCCATTTGGGAGGAGCTCGCTTCAAGGTGAAACCAGCAAATGACCTCCAAGTCCAAAATCCTCTCCACCAAAGGAAGGGCTTTTGAGAATTTCACGACACTCAAACGGGTGTGCCCCTCGGAATGCCAAGGGGCGCAAGGTGCGTTCAAAGATTCGATGATTCAC
+
CCCCCFFFFFFFGGGGGGGGGGGHHHHHHHHHHHHHHHHHHHHGGGGGGHHHHHHGGGFGGGHHGHHHHHHHGHGGGGGGGHHGGGHGGGGGHHHGHHGGGGGHHHHHGGGG>//=F/C-@-<0>.1<C.C/<0=GFBBDGGDFAE:A:CC:FFCFF9FFFFFFFFFFFG8FFFGGGGGGGGGGGGGGGGGGGGEGGGGGGGGGCCEHHHHH:HHGGGHHGHHHHHHHHHHHHGHHHHHGGGGGHHHGHHHHHHHHHGGHHGHHGHHHGGHHGHHGHHGHHHHHHGGHHHGFGHGHGHHHHHHHHGGHHHHHHHHDGHGGGHHFHGHGHHGGGGHHGGGGGGGGHHHHHGHHHHHGGGGGGHGHGGGGHGGGGGGGGGFFFFFFFFCCCCB
@M02197:105:000000000-AN6RF:1:1104:23036:21055 1:N:0:1
GGAAGAAGTAGCTCCTCCGCTTATTGATATGCTCCTCCGCTTATTGGTATGCTACCTTACTTCCTCTAAATGACCAAGATCCTCCGCTTATTGATATGCTTACTTCCTCTAAATGACCAAGATCCTCCGCTTATTGATATGCTTCCTCCGCTTATTGA
+
CGDCFGFFFFHGGGGGGGGHGGGHHHHHHGHHHHHHHHGGGGGHHHHHHHHHHHHHHHHHHHHHHHHHHHHHHHHHHHGHHHHHHHHGGHHHHHHHHHHHHHHHHHHHHHHHHHHHGHHHHHHHHGHHHHHHHHHHHHHHHHHHHHHHHGGGGGHHHG
@M02197:105:000000000-AN6RF:1:1104:8706:21475 1:N:0:1
GGAAGAAGTAGCTCCCGCTTATTGATATGCTTAAGTTCAGCGGGTAGCCCTACCTGATTTGAGGTCAAAAGTCAATTAGGAAGACGTTTCTCTTCGGAGAGATAATAAGTCGACGTATTAGAGGCACGGAACCTTCATTCATGCGCTTCAGCAAACGGTGATCATTATCACACCGAAAGCCTTGTCGCGCAAAGTCGAAAGTCGACCGCAAGCCTATGCATTTCAGGAGAGCCCGAGTCCAGGACGAATCCTAGTCTCCGGCAGCCCCCACCATCCAAACTCCCCCTCGAAGCTAATCGAGAGGGGTTGAGAATTTACTGACACTCAAACAGGCATGCTCCTCGGAAAACCGAGGAGCGCAAGGTGCGTTCAAAGATTCGATGATTCAC
+
CCCCBFFFFFFFFGGGGGGGGGHHFHGHHGHHHHHHHHHHGGGGEECHHHHHHHHHGHHHHHGHHHGHHHHGHHHHHHHGHHHHHGGGGHHHHHHHGGGGGGHHHHHGHGGGGGFEGHHHHBHHGGHGGGGGGHHHHHHHHGHHGGGGGHHHGHHFGGFFGHHHHHHHHHHHHGGGGGGGHHHHHHGHGGGGGGGGGGGGGGGGGGGFGGGGGFFFGFFGFGFGFGGGEGGGGGHFFGFHGGGHGHGBFGHEHGGGGGGHGFGGGGCDDHGHGFGGHHGCBGGFEF/GGHHHHGHHHFEGDGGGHHFFHGHHGFFGFFHHGFDGFHHGFFFHFHHHHGFCGFEBFAGGGGGHHGFGGFGFGCGGGGHGGGFFGGGGCFFFFFFFBBAAA
@M02197:105:000000000-AN6RF:1:1104:11546:21389 1:N:0:1
GGAAGAAGTAGCTCCTCCGCTTATTGATATGCTTAGGTTCAGCGGGTATCCCTACCTGATCCGAGGTCAACCACTGTTGTTTGGACTAAATGGGGGGTCCAGTGGCTCAGAATATGACTTGGATAAGACCAGTATAGCATTTTAAAACACTCCTGGAATCTATTACCATGGTCCACTTTTCTGGCCTATTCATTTCAGCAGAGTAAGACAAAGTAGTGTTAGTACTATCCACTTCTACCAATACCACATGATATGTGAGTCGGTTTTTAGTGACGCTCGAACAGGCATGCCCTAAGGAATACCAAAGGGCGCAATGTGCGTTCAAAGATTCGATGATTCAC
+
BBBBBFFBFFFFGGGGGGGGGGGHGHFHHHFCHHHHHHHGHHHGFGGGHHHHHHGGHHHHHHHDGGGHHHHHGGHHHHHGHHHGHHHHGFGHHHGGGGGHHHHGGGHHFHHHHHGHHHHFGHHGHHGGGGGFFGGGGGGGGGHGGGGGGGGGGGGGGFFGGGGGFFFFFFFFFFFF7GHFGFGFFGFFHHFGFGFFFFFFFFFFFFEFFHFFHGFGFFFFFFFFFGFHFFHGFFFFFHHGFFFFGBHHHD2GDGFF/>///EEFF@@2FEEE/A/EA/2GBBB1100F0AGB2HFF2FBAACBGFCGGEFDGHFGCECEGBBGCGGGFFFFDBDFFA1>>1
@M02197:105:000000000-AN6RF:1:1104:10755:23158 1:N:0:1
GGAAGAAGTAGCTCCTCCGCTTATTGATATGCTTAAGTTCAGCGGGTAGTCCTACCTGATTTGAGGTCAAAAGTCAATTAGGAAGACATTTCTCTCCGGAGAGATAATAAGTCGACGTATTAGAGGCACGGAACCTTCATTCATGCGCTTCAGCGAACGGTGATCATTATCACACCGAAAGCCTTGTCGCGCAAAGTCGAAAGTCGACCGCAAGCCTATGCATTTCAGGAGAGCCCGAGTCCAGGACGAATCCTAGTCTCCGGCAGCCCCCACCATCCAAACTCCCCCTCGGAGCTAATCGAGAGGGGTTGAGAATTTACTGACACTCAAACAGGCATGCTCCTCGGAAAACCGAGGAGCGCAAGGTGCGTCAGAGATTCGATGATTCAC
+
DDDDCFFFFFFFGGGGGGGGGGGHHHHHHGHHHHHHHDGHHHHGGGGGGHHHGHHHHHHHHHHHGHHHHHHHHHHFHHHHHGGHHHHHHHHHHHHHHGGGGGGGHHHHHHHHHGGGGGHHHHGHHHGGHGGGGGGHHHHGHHHHHHGGGGGHHHGGGGGGGHGHHFHHHHHHHHHGGGGGGHHHHHHHGHGGGGGFFFGGGGGGGGGFFFGGGGGGGGGGGGGGGGGGGGGGGFGGHHHEGHGGGHGHHHFGHHGGGGGGGHG?GGGGGGHGFFGGGFHF/@BGGGFEEGHEGHGGHHHGHHGGGGGHHHHHHHGHHHFHHHHFDFDGGFFFGHEHHHHGGGGGGHHFGGGGGGHGGGGGHEGGGGGGGGGGGFGGGFFFFFFFFBBBBB
@M02197:105:000000000-AN6RF:1:1104:20268:23495 1:N:0:1
GGAAGAAGTAGCTCCTCCGCTTATTGATATGCTTAAGTTCAGCGGGTAGTCCTACCTGATTTGAGGTCAAATTGTCAGAAGCTGTCTCAAAAGAGACCCTTTAGAAGCTGAACCCCATTTATAAAGCTGCTCTTCACAAATGGCGTAGATAATTATCACACCAAAGCAAGGCAACAAAGGTCCCGCTAATGCATTTCAGGAGAGCCGACTTCTGAGAAGCCCGCATACTCCCACATCCAAGCCTGATCAACAGAAAAAGCTGAAAAGGTTGAGAATTTCATGACACTCAAACAGGCATGCTCCTCGGAATACCAAGGAGCGCAAGGTGCGTTCAAAGATTCGATGATTCAC
+
BBBBBFFFFFFFGGGCGGGGGGGHHHGHHHHHHHHHHHHHHHHGGGGGGHHHHHHHHGHHHHHHGHHHHHHHHHGHHHHHHHHHHHHHHHHHHGHHHGHHHHHHHHHHHHHHHHGGGHHHHHHHHHHHHHHHHGHHHHHHHHGHGGGGGHHHHHHHHHHHHHHHHHHHHHHHHHHHHHHHHHHHGHHHHHHHHHHHHHHHHGHGGHHGGHHHGHHHHGGGGGHHHHGGHGFGGGHGGGHHHHHHGHHHHHGHHHHHHHHGHHHHHHHHHHHGHHHHGGHGHHHHHGHGHHGHHHHHHGHGGGGGHHHHFGFHFFHGGGGGHHHHGGGGHGGGGGGGGGGFFFFFFFCBAAB
@M02197:105:000000000-AN6RF:1:1104:7993:26042 1:N:0:1
GGAAGAAGTAGCTCCTCCGCTTATTGATATGCTTATTTCCTCTAAATGACCAAGATCCTCCGCTTATTGATATGCTTACTTCCTCTAAATG
+
GFHHHHHHHGHGGGGGFFGHEHGHHHGHGHHHHHGHGHHHHGGHHHHHHHGHHHHHHHHHHHGGHGHFHHFHHHHHHGHHHHHHHHHHFHH
@M02197:105:000000000-AN6RF:1:1104:17339:27554 1:N:0:1
GGAAGAAGTAGCTCCTCCGCTTATTGTATGCTTAAGTTCAGCGGGTAGTCCTACCTGATTTGAGGTCACATTAATGATGAATTGTCCAAAGACGATTAGAAAGCTGAACTGCCCCTCACATTCATAAGCGTAGATAGTTATCACACCAATGAACAAGGTTTGTTCTGCTAATGCATTTCAGAGGAGCTGAAACCTTTTGAAAGGCCAGCAAACCCCCACATCCAAACCACTCAAACAAGTTGAAGGTTGATTATATTAATGACACTCAAACAGGCATGCTCCTCGGAATACCAAGGAGCGCAAGGTGCGTTCAAAGATTCGATGATTCAC
+
BBBBAFFFFFFFGGGGGGGCGGGHHGHHHHHHHGHGHHHHHHGGGEGGHHHHHHHHHHHHHHHGHGHHHHHHHHHHHHHHHHHHHHHGHHHGHGGGHGGHGHHHGHHHHHHHHHGHGHHHHHHHHHHHHHHHGHHHHHHHHHHHHHHHHHHHHHHHHHHHHGHHHHHHHHHHHHHHHHHHHHHHHGGHHHHHHGHHHHHHHHHHHHHHGHHHHGGGHHHGGGGGGGGHHGHHHHHHHHHHHHHHGHGHHHHHHEHHHHFHHHGEGHHHHGGBGFGHEFGGGGGHHFHHGHGHHFGGCGGHHHHGGGGHGFGGGGGGGGFFFFFFFBABAB
@M02197:105:000000000-AN6RF:1:1104:12419:27853 1:N:0:1
GGAAGAAGTAGCTCCTCCGCTTATTGATATGCTTACTTCCTCTAAATGACCAAGATCCTCCGCTTATTAATATGCTTACTTCCTCTAAATGACCAAGGTCCTCCGCTTAT
+
FFFHFHHFFHHDGFGGGGGHGGHHHHHFHHHHHHHHHGHFGHHHHHHHHHHGHHHGHHHHHHHHGHHHHHHHHHHHHHHHHHHHHHHHHHHGHHHHHGHHHHHEGDGFGH
@M02197:105:000000000-AN6RF:1:1105:19088:2272 1:N:0:1
GGAAGAAGTAGCTCCTCCGCTTATTGATATGCTTAAGTTCAGCGGGTAGTCCTACCTGATTTGAGGTCAAAAGTCAATTAGGAAGACGTTTCTCTTCGGAGAGATAATAAGTCGACGTATTAGAGGCACGGAACCTTCATTCATGCGCTTCAGCAAACGGTGATCATTATCACACCGAAAGCCTTGTCGCGCAAAGTCGAAAGTCGACCGCAAGCCTATGCATTTCAGGAGAGCCCGAGTCCAGGACGAATCCTAGTCTCCGGCAGCCCCCACCATCCAAACTCCCCCTCGAAGCTAATCGAGAGGGGTTGAGAATTTACTGACACTCAAACAGGCATGCTCCTCGGAAAACCGAGGAGCGCAAGGTGCGTTCAAAGATTCGATGATTCAC
+
AABA3FFFFFFFGGGGGGGGGAAFGDHFGHHHHHBGHHHHFFHGGG2EFGHHHHFHHHGHHHHHFHHHHHGHHFGHHHHHHHGHHHHGGGHHHHHHHHGGGGGGHHHHGHGFHGGGCGHHHHHHHGGGHGGGFGGGHGHGHHHHHHGGGGGHHHHHHHGGDHGHHHHHHGGHHHHGGGGGGHHGHHHHGGGGB@BGEFGGGGGFGDGGGEBGEBFF7FFFFFFFFFGFGFFF@A?E:0HGFFEA.:EHGHHHHHHGGCGGGHGCC@/CCB<@GHHHGHHHFCBEECGG/EFFHGFGGHFCHHGGGGHHFHHGFGFFHHHGBEGEHGHGDFF1EFFFGG/CGCGEEHFFFGGFGHHCGGEEBGFHGEGCHGFGFGGFEBFB13FFFFAA?AA
@M02197:105:000000000-AN6RF:1:1105:11540:2133 1:N:0:1
GGAAGAAGTAGCTCCTCCGCTTATTGATATGCTTAAGTTCAGCGGGTAGTCCCACCCGATTTGAGGTCAAGGTCGTTTTTGTGGGTCGAGCCTCCCACCGATGAATCGGCGGTGACCGGAAAACCATCGTTGTCAATGAGACGGTTAGAAGCAGAGGTACAGTGCAGAAACCCGAGACGTAGAAACATATTATCACGTCAAGGATCGGCAAAGCAGACCCCACTAATCCATTTGGGAGGAGCTCGCTTCAAGGTGAAACCAGCAAATGACCTCCAAGTCCAAAATCCTCTCCACCAAAGGAAGGGCTTTTGAGAATTTCACGACACTCAAACGGGTGTGCCCCTCGGAATGCCAAGGGGCGCAAGGTGCGTTCAAAGATTCGATGATTCAC
+
AABBBFCFFDDFGGFGGGGGGGEGFHHHHHHHHHHHHHHHHHHGGGEEFGHHFFGGGGAEDGHGGGHHFHHHHFGGFGGFGGHGGGHGGCGEHHHGHHGEEGGGHHHHGGGG<//?DCC-A-><E.1/..</EG000=00D0:C:C.::C0:C//BFFFFFFFFB0FAECFFFF/FAGBBFF0FBBFBGGFFF1GGGGGFGGFGGGGGHHHGHHHDA@AGFDDHHHHCBF/HHFBFFGGA-FGGGGBFHHFHHHHFHFGFHFGHG>CF/A2?FDF2G2CDDHGHHGEGEA/F?GHHFGHGHHGAEGHHHHHHHEGGGFGGGHHFFGF?EHFGEEHBGGGGECEDG5GFGB3CHHHAEEEECGBA2GEDHFGGFGGGGGFFFDBFFBBABA?
@M02197:105:000000000-AN6RF:1:1105:22189:4467 1:N:0:1
GGAAGAAGTAGCTCCTCCGCTTATTGATATGCTTAAGTTCAGCGCGTATTCCTACCTGATCCGAGGTCAACCATTGAAAAATTTCCCGGTAAAGGGAGAAGACCGGGTCCCGGGCGCCCTTATCCAATACGTGCTCAATTAAAAGCTCAGTGTACCGGGGGAACCACAGGCCGCCGTCATTGTCTTTAGGAGGAGTCGCGGTGACGCGACCAAGCCGTCCAACACCAAGCACGGGGCTTGAGGGGTGATAATGACGCTCGAACAGGCATGCCCTTCGGAATACCAAAGGGCGCAATGTGCGTTCAAAGATTCGATGACTCAC
+
CCCCCFFFFFFFGGGGGGGGGGGHHHHHHHHHHHHHHHHGHHHGGGGGGHHHHGHHHHHHHHHGGGGHHHHHGHHHHHHFGHHHHHHGGGGGHHHGHGGHHHHHGGGGGHHGFGGGGGGGHGHHHHHHHHHHHHGHHHHHHHFGHHHHHHGHHHHHGGGGGGGGGGGGGGGGGGFGFHHGGHHHHGGHHHHHEDGGGFFHGGFGFGFHHGGGGGGGHHHGGFFFGHHGGFGGGHFHFEHGGGHHHGHHHHGGGGGGEHGGHHHHHHHHGGGGGGFHHHHHHHHHHHEGFEGHFFFGGGGHGGGGGGGGGGFFFFFFFCBAAA
@M02197:105:000000000-AN6RF:1:1105:12675:4655 1:N:0:1
GGAAGAAGTAGCTCCTCCGCTTATTGATATGCTTCAGTTCAGCGGGTAGTCCCACCCGATTTGAGGTCAAGGTCGTTTTTGTGGGTCGAGCCTCCCACCGATGAATCGGCGGTGACCGGAACACCCTCGTTGTCCATGAGACGGTTAGAAGCAGGGGTACAGTGCAGAAACCCGAGACGTAGAAACATATTATCACGTCAAGGATCGGCAAAGCAGACCCCACTAATCCATTTGGGAGGAGCTCGCTTCAAGGTGAAACCAGCAAATGACCTCCAAGTCCAAAATCCTCTCCACCAAAGGAAGGGCTTTTGAGAATTTCACGACACTCAAACGGGTGTGCCCCTCGGAATGCCAAGGGGCGCAAGGTGCGTTCAAAGATTCGATGACTCAC
+
BBBBAFFFFFFFGGGGGGFGGCDGBGHHHHHHHHHHHHHHFGHGGGAFEGHHHGHFGGEGGGGHGHHHHHFFFGEGGGGGGGCFGGHGEEGGHHHGGHGGGGGHHHHHGGGG/<<1F@F-<-<0D...-<EFCF0=D00:0:.E:...0;0/::.9A99BFB9CB;B;EFBF?9/C99DBGFFGFFFFB;BBFGGGGFGFD9B./GHGHHHG6CEEDGGHHHHBFHHHHFHHGGGHGGHDGDA?FHHGHGCHHEFGBHHHFFHGG@1F?/FB11BHHFCHHGHHFDECF/FF?HHGHHHHHHHHEFHHHFHHHGF4AGGGFGEFFFGGHHEGFGHHGEEEECGFGHFFGHHHGHGGEEE?HGFBGCE?HGFGGGGGE4CFFFFFFFA?A33
@M02197:105:000000000-AN6RF:1:1105:14841:4645 1:N:0:1
GGAAGAAGTAGCTCCTCCGCTTATTGATATGCTTAAGTTCAGCGGGTAGTCCCACCCGATTTGAGGTCAAGGTCGTTTTTGTGGGTCGAGCCTCCCACCGATGAATCGGCGGTGACCGGAACACCATCGTTGTCAATGAGACGGTTAGAAGCAGAGGTACAGTGCAGAAACCCGAGACGTAGAAACATATTATCACGTCAAGGATCGGCAAAGCAGACCCCACTAATCCATTTGGGAGGAGCTCGCTTCAAGGTGAAACCAGCAAATGACCTCCAAGTCCAAAATCCTCTCCACCAAAGGAAGGGCTTTTGAGAATTTCACGACACTCAAACGGGTGTGCCCCTCGGAATGCCAAGGGGCGCAAGGTGCGTTCAAAGATTCGATGATTCAC
+
CCCCCFFFFFFFGGGGGGGGGGGHHGHHHHHHHHHGHHGHHHHGGGGGFHHHHHGGGGGGGGHHGHHHGHGHFHGGGGGGGHHGGGHGGGGGHHHGHHGGGGGGHHHHGGGGADEHHCG?D@GGGEDGGEEGE00GE00DDEDA:CDF0GC00:CFG9FFFFFFFEFFFGEGGFBGFAFGFEGGFGF;GGFGGGFGGGGGGGGD0CGHHGHHGGHGFFHHHGHHHFHHHEHHGGHHHHHGGGGGHHHHGHHHHGHHGFGHFHHHHHHHGGFFHHHGHHGHFHFHEGGHHHGGGHHHHHHHHHHEGCHGFHHHHHGFCFGFDHFBGEHEFGEGGGGHGGGFGGFGHHHFHHHHHHHGGGGGHHHGGGGGHGGGGGGGFFFFFBFFFFCCBB@
@M02197:105:000000000-AN6RF:1:1105:16420:5963 1:N:0:1
GGAAGAAGTAGCTCCTCCGCTTATTGATATGCTTAAGTTCAGCGGGTAGTCCTACCTGATTTGAGGTCAAAAGTCAATTAGGAAGACGTTTCTCTTCGGAGAGATAATAAGTCGACGTATTAGAGGCACGGAACCTTCATTCATGCGCTTCAGCGAACGGTGATCATTATCACACCGAAAGCCTTGTCGCGCAAAGTCGAAAGTCGACCGCAAGCCTATGCATTTCAGGAGAGCCCGAGTCCAGGACGAATCCTAGTCTCCGGCAGCCCCCACCATCCAAACTCCCCCTCGAAGCTAATCGAGAGGGGTTGAGAATTTACTGACACTCAAACAGGCATGCTCCTCGGAAAACCGAGGAGCGCAAGGTGCGTTCAAAGATTCGATGATTCAC
+
AAABBFFFFFFFGGGGGGGGGGGHHHHHHHHHHHHHHHHHFHHGGFAEFHHHHHHHHHGHHHHHGHHHHHGGHHHHHHHGHHHGHHHGFGHHHHHHHHGGGCFEHHHHHGHHHGGGGGHHHHHGHHGGHGGGFGGHHHHHGHHGHHGGGGGHHHGGGGGGGHGHGHHHGGHFHDHGGGGGGHHHHHHHGHGGGGGFFFGGGGG:FGGFFFFFGGGFGGGGGGFGFFFFGGGGDFFGFHHFGC.GGFGGHHFEFBHGGCGCGHGDC?GGFCGBGHGGGHFHEC@GGGGFFCGFHHHDGHFGHGGGEEHHFEHHHBHHHFHHFGHFDEFHHHHHHFEHHEHGE??GGHHGGGGGDHHEEAEFHHHHGCCGHGGGGGGGECGCBFFFFD33ABA
@M02197:105:000000000-AN6RF:1:1105:24840:6550 1:N:0:1
GGAAGAAGTAGCTCCTCCGCTTATTGATATGCTTAAGTTCAGCGGGTAGTCCTACCTGATTTGAGGTCACATTAATGATGAATTGTCCAAAGACGATTAGAAAGCTGAACTGCCCCTCACATTCATAAGCGTAGATAGTTATCACACCAATGAACAAGGTTTGTTCTGCTAATGCATTTCAGAGGAGCTGAAACCTTTTGAAAGGCCAGCAAACCCCCACATCCAAACCACTCAAACAAGTTGAAGGTTGATTATATTAATGACACTCAAACAGGCATGCTCCTCGGAATACCAAGGAGCGCAAGGTGCGTTCAAAGATTCGATGACTCAC
+
BBBBAFFFFFFFGGGGGGGGGCGHHGGHHHHHHHHHHHHHGHGGGGGGGHHHHGHHHHGHHHGHGHHHHHHHHHHHHHHHHHHHHHHHHGHHGHGGGHGHHHHHHHGHHHHHHHHGHGHHHHHHHHHHHHHHGHHHHHHHHHHHHHHHHHHHHHHHGHHHHHHHHHHHHHHHHHHHHHHHHHHHHHHHHHHHHGHHHHHHHHHFFHHHHGHGGHFGGHHHGGGGGGGGHHGGGHHHHHHHHGHEGHHHGHGHHHFFFHGFHHGGEEFHHHGHEHHHHHHECGGGHGHHHFGHHHHCEGGGCFHHGGFGHGBFGGGGGGFFC5FFFFAB@A?
@M02197:105:000000000-AN6RF:1:1105:18897:6698 1:N:0:1
GGAAGAAGTAGCTCCTTCGCTTATTGATATGCTTAAGTTCAGCGGGTAGTCCCACCCGATTTGAGGTCAAGGTCGTTTTTGTGGGTCGAGCCTCCCACCGATGAATCGGCGGTGACCGGAACACCATCGTTGTCAATGAGACGGTTAGAAGCAGAGGTACAGTGCAGAAACCCGAGACGTAGAAACATATTATCACGTCAAGGATCGGCAAAGCAGACCCCACTAATCCATTTGGGAGGAGCTCGCTTCAAGGTGAAACCAGCAAATGACCTCCAAGTCCAAAATCCTCTCCACCAAAGGAAGGGCTTTTGAGAATTTCACGACACTCAAACGGGTGTGCCCCTCGGAATGCCAAGGGGCGCAAGGTGCGTTCAAAGATTCGATGATTCAC
+
CCCCBFFFFBFFGGGGGGGGFGGHHHGHHHHHHHHGHHHHHGHGGGGGGHHHHHHGGGGGGGHHGHHHHHHHGHGGGGGGGHHGGGHGGGGGHHHGGHGGGGGHHHGHGGGG@@ACFCG--CCCE.<GDCHB.G0DD00DFFAD.C;GBBFFBCCGF8FFFFFFFFFDFFFFFFFFGGFFGGGGGGGGGGFGFEAGGGGGGGGGGGHHHHHHHHGGGCGHHGHGHHGHHHHHHGHHHHHGGGGGHHHFHHHHHGHHHGGHHHHHGHGHGGHHHHHHHGGHHFFHFGFFGHGGGGHHHHHGHHHHHGHFHHHHHHG4GFGGGHHHDFFGHHGGGGHHGGGGGGGGHHHGHHHHHHHGGGGGHHHHGGGGHGGCGGGGGGGFFFFFFFCCCAB
@M02197:105:000000000-AN6RF:1:1105:24940:7691 1:N:0:1
GGAAGAAGTAGCTCCTCCGCTTATTGATATGCTTAAGTTCAGCGCGTATTCCTACCTGATCCGAGGTCAACCTTGAAAAAATTTCCTCGTGAGAGGAGAAGACCGGGTCCTGGGTGCCCTCGTCCGGTACGTGCTCGGTAAGAAGCTCAGTGTACCGGGGGAACCACAGGCCGCCGTCGTTGTCTTTAGGAGGGGTCGAGGGGGCCCTCGACCGGCCGTCCAACACCAAGCACGGGGCTTGAGGGGTGATAATGACGCTCGAACAGGCATGCCCTTCGGAATACCAAAGGGCGCAATGTGCGTTCAAAGATTCGATGATTCAC
+
CCABCFFBFFFFGGGGGGGGGGGHHHHHGHHHHHHGHHHHHHHGGGGGGHHHHHHHHHHHGBHGGGEGHHHHHHHHHHGHGHHHH4GHGGHHGGFFHGHHHHHFFCGFGHHHHFFFGHHHHGGDGGGFDDFFHHFHGGFHGHHHHHHHHHHHFHGHGGFFFCGGGGGGGGGGGGGFEDHFHHHHFGHHFGFGGGGGGDCGCCGGCFDFGGDGGCGGGHGGHGHGGGHGFFFEFEEFHFGHGGEGHHGHHHHHGGFEGHHFHHFDEHHGBGGGEAEEGFFHHGHHHGBGGGGGHHFHGGGGFGGGFGGGGGGFFFFFFFAABAB
@M02197:105:000000000-AN6RF:1:1105:20011:9206 1:N:0:1
GGAAGAAGTAGCTCCTCCGCTTATTGATATGCTTAAGTTCAGCGGGTAGTCTTACTTGATTTGAGATCGAGTTGAACAACACATAAAGTGTCGTAAAATCCTGCATCAGTCAGCAATGAGGACAATTATCCTTTATGTTAGCTGCAGCAATAGTAATAATCCTGTTTGACGAGGACTAAATAGATATGCTTTTAGCTCAGATAAAAGTCCAGCTGCACCTGCATTTCAAGCCGCCCGCCTACCGGTGAAGGTTGTTGGGATAGCTCAAGTCCACCCTCCTTTTGAAAAAACAAGAGGAGGTTGAGGTGTTTACTGATACTCAAACAACCATGCTCTTCGGAATACCAAAGAGCGCAATATGCGTTCAAAGATTCGATGACTCAC
+
CCCCCFFFFFFFGGGGGGGGGGGHHHHGHHHHHHHGHHHHHHHGGGGGGHHHHHHHHHHHHHGHGHHHHGGHGHHHHHHHHGHHHHEHHHHHGGHHHHHHHHHHHHHHHHHHHHHHHHGHHCHHHHHHHHHHHHHHHHHHHHHGHHHHHHHHHHHHHHHHHHHHHHHHGHGFGGGHHHHHHHHHHHHHHHHGHHHHHHHGHHHGHHHHHHFHHHHGHHHHHHHHHHHHHGGGGGGGGGGGFCGGFGHHHGHHGGGHHFHGGHHEHGHHHHCF/GGHHGHGHHHHGGHGHHHHHHHEHHHHHHHHGHHHHHGFHHHGFFEFHHHGGHHGHHHHHGGGGHHHHHFHHHHHHGGGGHHHHGGGGHGGGGGGGGGFFFFFFFFBBBBB
@M02197:105:000000000-AN6RF:1:1105:5239:9585 1:N:0:1
GGAAGAAGTAGCTCCTCCGCTTATTGATATGCTTAAGTTCAGCGCGTATTCCTACCTGATCCGAGGTCAACCATTGAAAAATTTCCCGGTAAAGGGAGAAGACCGGGTCCCGGGCGCCCTTATCCAATACGTGCTCAATTAAAAGCTCAGTGTACCGGGGGAACCACAGGCCGCCGTCATTGTCTTTAGGAGGAGTCGCGGTGACGCGACCAAGCCGTCCAACACCAAGCACGGGGCTTGAGGGGTGATAATGACGCTCGAACAGGCATGCCCTTCGGAATACCAAAGGGCGCAATGTGCGTTCAAAGATTCGATGACTCAC
+
BAAABFFFDFFFGGGGGGGGGGGHHHGHHHHHHHHHHHHHHHHGGGGGGHHHHHHHHHHHHHHGGGGHHHHHGHHEHGHHHHHHHHHGGGGGHHHGHGGHFFHHGGGFEHHDBFDGGGGGHHHHHHGHHHHFGGGHHHHHHHHHHHHHHGDHHHHHGGGGGGGGGGGGGGGGGCGHHHHHHFGHGFFHHHHHGFFGGGGHGGFFGGGGHGGGGGFGHHGFFHGHGHGGGFFGGHFFFFHGGFCHFBHFHFHGGGGGHHEGHHHGHHHHGGGGGEGHHHHHHHHGHHFGGGEGGFHEEFGCGGGGGGGGGGFFBFFFFBBBBB
@M02197:105:000000000-AN6RF:1:1105:15548:9704 1:N:0:1
GGAAGAAGTAGCTCCTCCGCTTATTGATATGCTTACTTCCTCTAAATGACCAAGATCCCCCGCTTATTGATATGCTTACTTCCTCTAAATGACCAAGATTCTCCGCTTATTGATATGCTTAAGTTCAGCGGGTAGTCCTACCTGATTTGAGATCAAACGTTCAAAGGCTGTCCTCGAGGGACGTTTATGAGCCCCAGCGAACCCCCATCGCTGAAGGTTACCTGGTGAAAAACCACAAGCGTAGATAGTTATCACACCCGTGACGCCACCAAACACTGGCAAGCTGATCCGTTTGAGAGGAGCCGACCGCAGGGCCGGCAAGACCCCCAAAGTCCAAGCTCATCACGGCGAACCGTGAGAGTTGAGGTTTTCATGATACTCAAACAGGCATGCCCTTCGGAATAGCCAAAGGGCGCAAGGTGCGTTCAAAGATTCGATGATTCAC
+
CCCCCFFFFFFFGGGGGGGGGGGHHHHHHHGHHGGHHHHHHHHGHHHGGHHHHFFGHHHGGGGGGGHHGHHGHGHHHHHHHHHHHHHGHHHHHHHEHHHHHHHHGGGGEHHHGHHHHHHHGEHHHHHHHGGGCFEHHHHHHHHHHHHHFHEHHHGFHHFGHHHHHHHHHHHHHHGGGFGGFGGDFFEHHGHHGCEGCHGFGGGGGGGGGGGGGGGFGGGGGGFFFFFFFFFFFFFFFFFFFBBFFFFFBB/BD@=9DA?GDGDAGDA;.GFFF90FFFEHFCHHHGGGGE=00CGFGGADEGCGFGGCHHG@GD@/CFHHFGC?GDHHFFBFGGHGHFFDBGFE@GGGGGGGEGHHHHHFHBFHFFE5FF5FFDD5FHEEFFFHHHHGHHFA?GGGGHHHHHFHHHGAFFGGGGHHHHGCEGGGGGGCGGGGGFFFFBFFBAAA?
@M02197:105:000000000-AN6RF:1:1105:15114:9848 1:N:0:1
GGAAGAAGTAGCTCCTCCGCTTATTGATATGCTACCTTACTTCCTCTAAATGACCAAGATCCTCTGCTTATTGATATGCTTACTTCCTCTAAATGACCAAGATCCTCCGCTTATTGATATGCCTTACTTCCTCTAATGACCAAGATCCTCCGCTTATTGATATGCTTACTTCCTCTAAATG
+
DGFHHHHHGFFFGGGGGGGGGHGHHHHHHHHHHHHHHHHHHHHHHHHHHHHHHHHHHHHHHHHHHHHHHHHHHHHHHHHHHGHHHHHHHHHHHHHHHHHHHHHHHHHHGGHGHHHHHHFHHHHHHHHHHHHHHHHHHHHHHHHHHHHHHHHHHHGHHHHHHHHHHHGHHHHHHGHHHGGHH
@M02197:105:000000000-AN6RF:1:1105:3109:11442 1:N:0:1
GGAAGAAGTAGCTCCTCCGCTTATTGATATGCTTAAGTTCAGCGGGTAGTCCCACCCGATTTGAGGTCAAGGTCGTTTTTGTGGGTCGAGCCTCCCACCGATGAATCGGCGGCGACCGGAACACCATCGTTGTCAATGAGACGGTTAGCAGCAGAGGTACAGTGCAGAAACCCGAGACGTAGAAACATATTATCACGTCAAGGATCGGCAAAGCAGACCCCACTAATCCATTTGGGAGGAGCTCGCTTCAAGGTGAAACCAGCAAATGACCTCCAAGTCCAAAATCCTCTCCACCAAAGGAAGGGCTTTTGAGAATTTCACGACACTCAAACGGGTGTGCCCCTCGGAATGCCAAGGGGCGCAAGGTGCGTTCAAAGATTCGATGACTCAC
+
1AAAAFFFFF3F3F1AAGEGG0A1GHH3BF3DD32DGAFDHHB0?AEECFGHGFEEEC/AEC1ECHHHHHGHHHEGEGGGEBCFCEHGCGGGFHEGHFGE@EEHHHFH?CC//>-A<-<-<:C/;.0:..;/:CGB000;00.;9...000/..99F9FFFFFFFBB:;F#ABFFCAA;FFCGGFGGFFB0GGCCGF690BG@GGGFGHHFGHFEFAGGHFGGH8HGCB0BHFECA<1F.-@GC1FFEGHHEHHFGD<FHHFBGFD<FFGFFBGHHG1GHD<GBGE/1GAFEFHHHHHHFHGHEHHFFEHHEF1GBGHGGCEHHGCDFHCEGGFFFE//?E/A?FD2DHGHGCEEEGFACCFA00EEFCCGGGFGB111FB33FDBA1A>>
@M02197:105:000000000-AN6RF:1:1105:17136:12038 1:N:0:1
GGAAGAAGTAGCTCCTCCGCTTATTGATATGCTTAAGTTCAGCGGGTAGTCCTACCTGATTTGAGGTCAAAAGTCAATTAGGAAGACGTTTCTCTTCGGAGAGATAATAAGTCGACGTATTAGAGGCACGGAACCTTCATTCATGCGCTTCAGCAAACGGTGATCATTATCACACCGAAAGCCTTGTCGCGCAAAGTCGAAAGTCGACCGCAAGCCTATGCATTTCAGGAGAGCCCGAGTCCAGGACGAATCCTAGTCTCCGGCAGCCCCCACCATCCAAACTCCCCCTCGAAGCTAATCGAGAGGGGTTGAGAATTTACTGACACTCAAACAGGCATGCTCCTCGGAAAACCGAGGAGCGCAAGGTGCGTTCAAAGATTCGATGATTCAC
+
CCCCCFFFFFFFGGGGGGGGGGGHGHHHHHHHHHHHHHHHHHHGGGGGGHHHHHHHHEHHHHHHGHHHHHFFHHHHHHHHHHHHHHFEGGHGHHHHHHGGGGGGGHHHHHGHHGGGGGHHHHHHHHGGHGGGGGGHHHHHHHHHHHGGGGGHHHHHHHGGGFGHHHHHHHHHHHGGGGGGGHGHHHHHGGGGGGGGGGGGGFGGGGGGGGGFGFGGFGGGGFFFGFGGGGFGGGGGHHGCFHGFDHGHHGHBFFHGGGGGGHGA?GFGGGHHGHFGGGHHB@/GFGGHGGGHHHHGHHGGHHGGGGHFHHGHHGGHFHGE5G@F5EFHHHHGHHHHFFFGGGCCGHHGGGGGGHHEEEGGHGHHGGGGGGGFGFGGGGGFFFFFFFBBABB
@M02197:105:000000000-AN6RF:1:1105:18170:12112 1:N:0:1
GGAAGAAGTAGCTCCTCCGCTTATTGATATGCTTAAGTTCAGCGGGTAGTCCTACCTGATTTGAGATCAAACGTTCAAAGGCTGTCCTCGAGGGACGTTTATGAGCCCCAGCGAACCCCCATCGCTGAAGGTTACCTGGTGAAAAACCACAAGCGTAGATAGTTATCACACCCGTGACGCCACCAAACACTGGCAAGCTGATCCGTTTGAGAGGAGCCGACCGTAGGCCGGCAAGACCCCCAAAGTCCAAGCCCATCACGGCGAACCGTGAGAGTTGAGGTTTTCATGATACTCAAACAGGCATGCCCTTCGGAATAGCCAAAGGGCGCAAGGTGCGTTCAAAGATTCGATGATTCAC
+
DDDCCFFFFFFFGGGGGGGGGGGHHHHHHHHHHHHHHHHHHHHGGGGGGHHHHHHHHHHHHHHHGHHHHHHHGHHHHHHHHHHHHHHHHGGGGGGGGGGHHHHHHHHGGGGHGGGGGGGGGHHGGHGGHHHHHHHHHHFHHHHHHHGGHGHHHHGGGGGHHHHHHHHHHHHGGGGGGGGGGGGGGGGGGHGHHHHHGGHGGGHGHGHGFHFGGGGGFFGGGGHGGGGGGHHHHHGDGGGHHHHHFGGGHHHHHHHGGGGGCCGGGGHHHGHHHHHHHHGGHHHHHHHHHHHGHHHHHHGHHFGGGGGGGGHHHHHHHGGHHHGGGGGGHHHGGGGGGGGGGGGGGGFFFFFFFABBAB
@M02197:105:000000000-AN6RF:1:1105:13189:12569 1:N:0:1
GGAAGAAGTAGCTCCTCCGCTTATTGATATGCTTAAGTTCAGCGGGTAGTCTTACTTGATTTGAGATCGAGTTGAACAACACATAAAGTGTCGTAAAATCCTGCATCAGTCAGCAATGAGGACAATTATCCTTTATGTTAGCTGCAGCAATAGTAATAATCCTGTTTGACGAGGACTAAATAGATATGCTTTTAGCTCAGATAAAAGTCCAGCTGCACCTGCATTTCAAGCCGCCCGCCTACCGGTGAAGGTTGTTGGGATAGCTCAAGTCCACCCTCCTTTTGAAAAAACAAGAGGAGGTTGAGGTGTTTACTGATACTCAAACAAGCATGCTCTTCGGAATACCAAAGAGCGCAATATGCGTTCAAAGATTCGATGATTCAC
+
CCCCCFFFFFFFGGGGGGGGGGGHHHHHHHHHHHHHHHHHHHGGGGEFGHGHHHGHHHGHGHHHGHHHHGGFGHHHHHHHHGHHHHFHBFHHGGHHHHHHHHHHHHHHHHHHHHHHHHHHHFHHHHHGHHHHHHHHHHHHGHHHHHHHHHGGHGHHHHHHGHHHHHHHHGGGGGGHHHHFHHHHHHHHHHHHHHHHHHHGHHHHHHHHHHHHHHGGHHHHHHHHHHHHHHHGGGGGHGGGGGGHFGHHHGGAGGEHHHHHHHHGBFGHGGCFEGGHHGHHHHGHGGGHHHHHHHGGHHHHHFGGGHHHHHHGHHHGHGFGHHHHHHHHHHHHGGGGGHHHHGHHHHHCHGGGGHGHHGGGGHGGGFGGGGGGFFFFFFFABBBB
@M02197:105:000000000-AN6RF:1:1105:23588:13379 1:N:0:1
GGAAGAAGTAGCTCCTCCGCTTATTGATATGCTTAAGTTCAGCGCGTATTCCTACCTGATCCGAGGTCAACCATTGAAAAATCTCCCGGTAAAGGGAGAAGACCGGGTCCCGGGCGCCCTTATCCAATACGTGCTCAATTAAAAGCTCAGTGTACCGGGGGAACCACAGGCCGCCGTCATTGTCTTTAGGAGGAGTCGCGGTGACGCGACCAAGCCGTCCAACACCAAGCACGGGGCTTGATGGGTGATAATGACGCTCGAACAGGCATGCCCTTCGGAATACCAAAGGGCGCAATGCGCGTTCAAAGATTCGATGACTCAC
+
CCDDCFFFFFFFGGGGGGGGGGGHHHHHHHHHHHHHHHHHHHHGGGGGGHHHHHHHHHHHHHHGGGEHHHHHGHHHHHHHHHHHHHHGGGGGHHHGHGGHGHHHGGGGGHHGGGGGGGGGHHHHHHHHHHHHHGGHHHHHHHHHHHHHHHHHHHHHGGGGGGGGGGGGGGGGGGGHHHHFHHHHHHHHHHHHGGGGGGGHGGGGGGGHHGGGGGGGHHHHGHGHGHHGGGFGGHGHHGGHHGHHHHHHHHHGGGGGHHGHHHHHHHHHGGGGGGGHHHHHHHHHHHGGGGGHHGGGGGGHGGGGGGCGGGFFFFFFFBBBBB
@M02197:105:000000000-AN6RF:1:1105:14634:13368 1:N:0:1
GGAAGAAGTAGCTCCTCCGCTTATTGATATGCTTAAGTTCAGCGGGTAGTCCTACCTGATTTGAGGTCACATTAATGATGAATTGTCCAAAGACGATTAGAAAGCTGAACTGCCCCTCACATTCATAAGCGTAGATAGTTATCACACCAATGAACAAGGTTTGTTCTGCTAATGCATTTCAGAGGAGCTGAAACCTTTTGAAAGGCCAGCAAACCCCCACATCCAAACCACTCAAACAAGTTGAAGGTTGATTATATTAATGACACTCAAACAGGCATGCTCCTCGGAATACCAAGGAGCGCAAGGTGCGTTCAAAGATTCGATGACTCAC
+
BCCCCFFFFFFFGGGGGGGGGGGHHHHHHHHHHHHHHHHHHHHGGGGGGHHHHHHHHHHHHHHHGHFHHHHHHHHGHHHHHHHHHHHHHHHGHHGGGHGHHHHHHHHHHHHHHHHGHGHHHHHHHHHHHHGHHHGHHHHHHHHHHHHHHHHHHHHHHHHHHHHHHHHHHHHHHHHHHHHHHHHHHHHHHHHHHHHHHHHHHHHHHHHHHGHHHHGGHGHHHHGGHGGGHHGGHHHHGHHHHGHHHHHHHHHHHHHHHHHHHHHGGGFFHHHHHHGGHHHGGGGGHFGHHHFHHHHGGFCGHFHGGGGGHGFGGGGCGGGFFFFFFFCCCCC
@M02197:105:000000000-AN6RF:1:1105:17785:13919 1:N:0:1
GGAAGAAGTAGCTCCTCCGCTTATTGATATGCTTAAGTTCAGCGGGTAGTCCTACCTGATTTGAGATCAAACGTTCAAAGGCTGTCCTCGAGGGACGTTTATGAGCCCCAGCGAACCCCCATCGCTGAAGGTTACCTGGTGAAAAACCACAAGCGTAGATAGTTATCACACCCGTGACGCCACCAAACACTGGCAAGCTGATCCGTTTGAGAGGAGCCGACCGTAGGCCGGCAAGACCCCCAAAGTCCAAGCTCATCACGGCGAACCGTGAGAGTTGAGGTTTTCATGATACTCAAACAGGCATGCCCTTCGGAATAGCCAAAGGGCGCAAGGTGCGTTCAAAGATTCGATGACTCAC
+
CCCCCFFFFFFFGGGGGGGGGGGHHHHHGHHHHHHHHHHHHGHGGGGGGHHHHHHHHHHHHHHHGHHHHHHHGHHHHHHHHHHHHGHGHGGGGGGGGGGHHHHHHHHGGGGHGGGGGGGGGHHGGHGGHHHGHHHHHHHGHHHHHHGGHGHHHHGGGGGHHHHHHHHHHHHGGGGGGGGGGGGGGGGGGHGHGHHHHHHGGGGGHGGHHGHHFGFFGFFHGGHHGGGGGHHGHHGGGGGHGHHHHHGHHHHHHHHGGFGGGGGGGGHHHHHHHHHHHGGHHHHFHHHHHGHGHHHHGHHHHEHGGGFGGGHHHFHHHHHHHHGGGGGHHHHGGGGHGGFGGGGGGGFFFFFFFABAAA
@M02197:105:000000000-AN6RF:1:1105:8105:14493 1:N:0:1
GGAAGAAGTAGCTCCTCCGCTTATTGATATGCTTAAGTTCAGCGGGTAGTCTTACTTGATTTGAGATCGAGTTGAACAACACATAAAGTGTCGTAAAATCCTGCATCAGTCAGCAATGAGGACAATTATCCTTTATGTTAGCTGCAGCAATAGTAATAATCCTGTTTGACGAGGACTAAATAGATATGCTTTTAGCTCAGATAAAAGTCCAGCTGCACCTGCATTTCAAGCCGCCCGCCTACCGGTGAAGGTTGTTGGGATAGCTCAAGTCCACCCTCCTTTTGAAAAAACAAGAGGAGGTTGAGGTGTTTACTGATACTCAAACAAGCATGCTCTTCGGAATACCAAAGAGCGCAATATGCGTTCAAAGATTCGATGATTCAC
+
CCCCCFFFFFFFGGGGGGGGGFGHHHHHHHCBGGHHHHFHHHHGGGGGGHHHHHHHHHHHHHHHGHHHHGGHGHHHHHHHHGHHHHHHHHHHGGHHHHHHHGFHHHHHHHHHHHHHGGHHGHHHHHHHGHHHHHHHHHHHBHHHHHHHHHGHHHHHHHHHHHHGHHHHHHGGGGGHHGHHHFHHHHHHHHHHGHFHHHHHHHHHHHGFHHHHHHHHHHHHHHHHHHHGHGGGGGGGHGDGGGGHHHHHHGGHGGHGHHHHHHHHHGHHHHE?>GGHHGFGGFGHFGHHHHHHHGHGHHHHGHHHGHHHHFHHHHHHGHGHHHHHHHHEHHGHFDCCGHHG5HFGHHHHHGGGGGHHHGGGGHGGGGGGGGGGFFFFFFFBCBAA
@M02197:105:000000000-AN6RF:1:1105:13894:14640 1:N:0:1
GGAAGAAGTAGCTCCTCCGCTTATTTGATATGCTTAAGTTCAGCGGGTAGTCCCACCCGATTTGAGGTCAAGGTCGTTTTTGTGGGTCGAGCCTCCCACCGATGAATCGGCGGTGACCGGAACACCATCGTTGTCAATGAGACGGTTAGAAGCAGAGGTACAGTGCAGAAACCCGAGACGTAGAAACATATTATCACGTCAAGGATCGGCAAAGCAGACCCCACTAATCCATTTGGGAGGAGCTCGCTTCAAGGTGAAACCAGCAAATGACCTCCAAGTCCAAAATCCTCTCCACCAAAGGAAGGGCTTTTGAGAATTTCACGACACTCAAACGGGTGTGCCCCTCGGAATGCCAAGGGGCGCAAGGTGCGTTCAAAGATTCGATGATTCAC
+
CCCCCFFFFFFFGGGGGGGGGGFHHHHHHHHHHHHHHHGHHHHHGGGGGGHHHHHHGGGGGGGHHGHHHHHHHHHGGGGGGGHHGGGHGGGGGHHHGHHGGGGGHHHHHGGGG<<?GHCF-A?FFGEFGFHGFE0DGDGFDD0:EAEDHHHFHFHGFGFFFFFFFFFFFFGFFGFGFFFGEGGGGGGFBFFFFFFBDGGGGGGFA/FHFHHGHHHHGGGHHHHHHHHHGHHFHHGHHGHHDGGGGHHHHGGHHHHHHHHHHHHHHHHHGGFGHHFHFHHGHHHHHFGGGGEGGHHGHHHHHGHHHHHHGHHHHHHHGGHEEGHHHHGHEFHEGGGHHGGGGGGGEHHHHHGHHGHHGGGGGHGHHGGGGHGCGGGGFGGGFFFFFFFBBBBB
@M02197:105:000000000-AN6RF:1:1105:22097:14748 1:N:0:1
GGAAGAAGTAGCTCCTCCGCTTATTGATATGCTTAAGTTCAGCGGGTAGTCTTACTTGATTTGAGATCGAGTTGAACAACACATAAAGTGTCGTAAAATCCTGCATCAGTCAGCAATGAGGACAATTATCCTTTATGTTAGCTGCAGCAATAGTAATAATCCTGTTTGACGAGGACTAAATAGATATGCTTTTAGCTCAGATAAAAGTCCAGCTGCACCTGCATTTCAAGCCGCCCGCCTACCGGTGAAGGTTGTTGGGATAGCTCAAGTCCACCCTCCTTTTGAAAAAACAAGAGGAGGTTGAGGTGTTTACTGATACTCAAACAAGCATGCTCTTCGGAATACCAAAGAGCGCAATATGCGTTCAAAGATTCGATGATTCAC
+
CCCCBFFFFFFFFGGGGGGGGGGHHHHHHHGFHHHHHHHHHHHGGGGGGHHHHHHHHHHHHHHGGGHHGGGHGHHHHHHHHGHHHHHHGGHHGGHHHHHHHHHGHHHHHHHHHHHHHHHHHHHHHHHHHHHHHHHHHHHHFHHHHHHHHHHHHHHHHHHHHHHHHHHHHHGGGGGHHHHGHHHHHHHHHHHHHHHHGHHHHHHHGHGGHHHHHHHGHHFGHHHHGGHHHHHGGGGGGGGGCFGHFHHHHGHFGGGHHHHHHHHHFHHHHHGGFGGHGGGHHHHHGGHHGGHHHHHHHHHHHHHHGGHHHHHHHHHHHHGFHEHHHHHHHHHHHGGGGHHHHHHHHHHHHGGGGHHHHDCGGHGGGGGFGGGGFFFFFFFBAAAB
@M02197:105:000000000-AN6RF:1:1105:6057:15549 1:N:0:1
GGAAGAAGTAGCTCCTCCGCTTATTTATATGCTTAAGTTCAGCGGGTAGTCCCACCCGATTTGAGGTCAAGGTCGTTTTTGTGGGTCGAGCCTCCCACCGATGAATCGGCGGTGACCGGAACACCATCGTTGTCAATGAGACGGGTAGAAGCAGAGGTACAGTGCAGAAACCCGAGACGTAGAAACATATTATCACGTCAAGGATCGGCAAAGCAGACCCCACTAATCCATTTGGGAGGAGCTCGCTTCAAGGTGAAACCAGCAAATGACCTCCAAGTCCAAAATCCTCTCCACCAAAGGAAGGGCTTTTGAGAATTTCACGACACTCAAACGGGTGTGCCCCTCGGAATGCCAAGGGGCGCAAGGTGCGTTCAAAGATTCGATGATTCAC
+
CCCBCFFFFFFFGGGGGGGGGGGHHHGHHHGHHHHHHHHGHHGGGGGGGHHHHHHGGGGGGGHHGGHHHHHHGHGGGGGGGHHGGGHGGGGGHHHGHHGGGGGGHHHHGGGG><=CG?D-CCFCFEDCDCGF.<DGGB0G00AE-;:C;CCBCB:FFFFFFFFFFFFFBF;FF9GFFGGGGGGFBFFBGGGFFGFGGFBGGGGGGGHFGGHHHHEGFGHGHHHGHGGHHG0HHFGHHHHFGGGGHHHGHHHHHGHHHCHHHHHHHHHHGGHGGHHHHHGHHGHHHGFHHHGGFGHHHHHHHHGHHHHHGHHHHHHFGFGGGGHHHGHGHHGGGGGHGGCGGGGGHHHHHHHHHGHGGGGGGHHGGGGGFGGGGGGGECGFFFFFFFBBBAA
@M02197:105:000000000-AN6RF:1:1105:4778:15587 1:N:0:1
GGAAGAAGTAGCTCCTCCGCTTATTGATATGCTCCCCCGCCTATTGATATGCTCCTCCGCTTATTGATATGCTTAAGTTCAGCGGGTAGTCCCACCCGATTTGAGGTCAAGGTCGTTTTTGTGGGTCGAGCCTCCCACCGATGAATCGGCGGTGACCGGAACACCATCGTTGTCAATGAGCCGGTTAGAAGCAGAGGTACAGTGCAGAGACCCGAGACGTAGAAACATATTATCACGTCAAGGATCGGCAAAGCAGACCCCACTAATCCATTTGGGAGGAGCGCGCTTCAAGGTGAAACCAGCAAATGACCTCCAAGTCCAAAATCCTCTCCACCAAAGGAAGGGCTTTTGAGAATTTCACGACACTCAAACGGGTGTGCCCCTCGGAGTGCCAAGGGGCGCAAGGTGCGTTCAAAGATTCGATGATTCGC
+
1AAAA?FBFFFFBDGCGCAEECE1AEB33B3DFF1F00AE//AEGFHHHHHHHHBAF0A/AEEDFG2GHHHHEFG1FFGHHHHEEE/EEDGH1B>>EE>EFGHD/FFBEBGF11<<CFEACFGCCB0BBCCGHGHGHFAA@CC1<1G0.-CC;@E0;-;9?-C/9A0/E.;/9CC000;F099---99/;B;B//AA6/FF:699996@E@-BF::A;9#/FFB99:BB/9/:3#BFFC0B.A@@@BB0B;FFCF;.C.AG0HGG0:00D./FEC/BCCGC<--1BHF1BGDD11F1?EFFGHGF@<C?A01FGEHF1?HFHHGF/?1CF/?/0F>EGFGCHEGAC1DBFFF@1@1>0EB/DG@1/B/BHEGGEF0?//CEE??GHFCG1BGHHGAGE?EGD1CEA0CFGB3BB3GEEB1133FADA1>11
@M02197:105:000000000-AN6RF:1:1105:27597:16617 1:N:0:1
GGAAGAAGTAGCTCCTCCGCTTATTGATATGCTTAAGTTCAGCGGGTAGTCTTACTTGATTTGAGATCGAGTTGAACAACACATAAAGTGTCGTAAAATCCTGCATCAGTCAGCAATGAGGACAATTATCCTTTATGTTAGCTGCAGCAATAGTAATAATCCTGTTTGGCGAGGACTAAATAGATATGCTTTTAGCTCAGATAAAAGTCCAGCTGCACCTGCATTTCAAGCCGCCCGCCTACCGGTGAAGGTTGTTGGGATAGCTCAAGTCCACCCTCCTTTTGAAAAAACAAGAGGAGGTTGAGGTGTTTACTGATACTCAAACAAGCATGCTCTTCGGAATACCAAAGAGCGCAATATGCGTTCAAAGATTCGATGATTCAC
+
CCCCCFFFFFFFGGGGGGGGGGGHHHHHHHHHHGHHGGHHHHGGGGGGGHEGHHGHHHHGHHHHGHHHHGGHGHHHHHHHHGHHHGHHFGGHGGHHGHHHHHGHHHHHHHHFHHHHHHHGHHHHHHHHHHHHHGHHHHGHHHEHGGHHGHHHHFHHFHHHHHHHHFHGGGGGGGGHHHHHHHHHHHHHGHGHHHHHHHHHGHHHHGHHHHHHHGGEHHGHHFHHHHGGGGFEGGGGHFDFBCDDFHHHHDG?FDFHFGHHHFGF3GCGHG/F?GGGHFGGGEGHGGHHHHHHFHEGHHHHHGHHGHHHGHHHHHFHHGGHHHHFHHHHHHGHHGGGGHHHHHHHHHHHHGGGGHHHHGFFGFGGGGGGGGFGFFFFFFFCAAAB
@M02197:105:000000000-AN6RF:1:1105:17279:16540 1:N:0:1
GGAAGAAGTAGCTCCTCCGCTTATGATATGCTTAAGTTCAGCGGGTAGTCCTACCTGATTTGAGATCAAACGTTCAAAGGCTGTCCTCGAGGGACGTTTATGAGCCCCAGCGAACCCCCATCGCTGAGGGTTACCTGGTGAAAAACCACAAGCGTAGATAGTTATCACACCCGTGACGCCACCAAACACTGGCAAGCTGATCCGTCTGAGAGGAGCCGACCGCAGGGCCGGCAAGACCCCCAAAGTCCAAGCTCATCACGGCGAACCGTAAGAGTTGAGGTTTTCATGATACTCAAACAGGCATGCCCTTCGGAATAGCCAAAGGGCGCAAGGTGCGTTCAAAGATTCGATGACTCAC
+
?ABBBFFFDFFFGGGGGGGGGGGHHHGHHHHHHHHHHHGHHHGGGAEFGHFHHHHHHHFHHHHGHHHHHHHGGFHHHHHHHHHHHHHHGGGFEGGGEGHHHHGHHHGGGGHGGGGGGGGGHHGGHGGHGGDHGHHHHFGGHHFFHFGHGHHGGGFGFGHHHGGHFHHGHHGGGADEGGGGGGGGGGGGFGFGHHGHHGFGGGGGEFHFFFFFEFFFFFFFGEFFCFDFFFFBFG/</?FFGD3HHHGHHF3FFFC/E>EDGCFF?EEFGHGHGCFHGFFHHHG5GGHHEHHGFCGGHHHHBGFFAE?EEEBGHGHHHHHGB3EGEGGHGHHGGGEAGFGGGGGGGGC4FFFDB33?AA
@M02197:105:000000000-AN6RF:1:1105:27851:18070 1:N:0:1
GGAAGAAGTAGCTCCTCCGCTTATTGATATGCTTAAGTTCAGCGGGTAGTCCTACTCGATTTGAGGTCAAGTTGTCAGCCATTGTCCAAGGACGATTAGAAAGCTGAACTGCCCCTCACATTCATAAGCGTAGATAGTTATCACACCAATGAACAAGGTTTGTTCTGCTAATGCATTTCAGAGGAGCTGGAACCTTTTGAAAGGCCAGCAAACCCCCACATCCAAACCACTCAAACAAGTTGAAGGTTGATTTATATTAATGACACTCAAACAGGCATGCTCCTCGGAATACCAAGGAGCGCAAGGTGCGTTCAAAGATTCGATGATTCAC
+
BBBBAFFFFFFFFGGGGGGGGGDHHHGHHCHHGCDFGGHFHHGGGFGGGHGGHHGFHGHHHGHHGGHHGHHFHHHHHHHGHHHHHHHHHHGFHGGGHGHHHGHHGHHHHHHHHHGHGHHHHHHHHHHHGGFHGGHHHHHHHHGGHHHHHHHHHHGHGHHHHHHHHHHHHHHHHHHHHHHHHHHGHHHFHHHHGGHHHHHHHHGGFGCFGGHHHGGHHHHGGGGHGGGHHGHHHHHHHHHGHHHHHHHHHHGHHHHHHHFFHHHHGGFGHGBHFHFHFHEEGGGGFBHHFHGFFBHGGGECHFGHGGGGHGGFGDFGEGGCFFFFBFBBBAA
@M02197:105:000000000-AN6RF:1:1105:28311:19187 1:N:0:1
GGAAGAAGTAGCTCCTCCGCTTATTGATATGCTTAAGTTCAGCGGGTAGTCCTACCTGATTTGAGGTCAAAAGTCAATTAGGAAGACATTTCTCTCCGGAGAGATAATAAGTCGACGTATCAGAGGCACGGAACCTTCATTCATGCGCTTCAGCGAACGGTGATCATTATCACACCGAAAGCCTTGTCGCGTAAAGTCGAAAGTCGACCGCAAGCCTATGCATTTCAGGAGAGCCCGAGTCCAGGACGAACCCTAGTCTCCGGCAGCCCCCACCATCCAAACTCCCCCTCGAAGCTAATCGAGAGGGGTTGAGAATTTACTGACACTCAAACAGGCATGCTCCTCGGAAAACCGAGGAGCGCAAGGTGCGTTCAAAGATTCGATGATTCAC
+
AABABFFFDFFFFEGGGGFCGGGGGFHHHFDHHF5FGFHHCGCGGFEAFHHHHGCGHHBHFHEGFHHBG3FGHHHGG5FGHGFHHEHGFHHFFFFGHEGDGGGGFHHHBHFGBEGGCGHGGHHHHEGGHGGGGGGHHHGHHHHFGFFGGGGHHHGGGGGGFGFHHHHEHHHHHHHGGGCGFHG<HFHHFHGFFDAFGFDGGGGBFGGFGFFFFGFFFFFFFFFBFFFFFGGEFGFFFC:/CBGGGCC.</.<<BEE<A-CCFECA//?C?F1FGF1FDFB/>/GEEEF?/1B1E1CGFGFFG/?/ECCFBFHHHHG2DF1GHHGFFGHGFFHFEGBGG///?EEEGE/GGEEAF1EEA0CGBGBA0EACFGFEDA3?GCCC3FFFFAAA>A
@M02197:105:000000000-AN6RF:1:1105:18393:19555 1:N:0:1
GGAAGAAGTAGCTCCTCCGCTTATTGATATGCTTAAGTTCAGCGGGTAGTCCTACCTGATTTGAGATCAAACGTTCAAAGGCTGTCCTCGAGGGACGTTTATGAGCCCCAGCGAACCCCCATCGCTGAAGGTTACCTGGTGAAAAACCACAAGCGTAGATAGTTATCACACCCGTGACGCCACCAAACACTGGCAAGCTGATCCGTTTGAGAGGAGCCGACCGCAGGGCCGGCAAGACCCCCAAAGTCCAAGCTCATCACGGCGAACCGTGAGAGTTGAGGTTTTCATGATACTCAAACAGGCATGCCCTTCGGAATAGCCAAAGGGCGCAAGGTGCGTTCAAAGATTCGATGATTCAC
+
BBBBBFFFDFFFDABGGFGGGGGFFBGFHHCBFHBG5DHBFHHGGGAEFHBGGGHFHEHGHHDFFEFHBFG3EGHHHGHGBAGHHHHHGG??/>EE>?FGHF4GFEFGGGGECEGGGFDGCHHGFHFDHHHFG/CFFGE?BFHGHHGFHGHFBADEFFEGFFGHHFGHDBCEFGEC.CFDCGGGGFGGACFBFFGGEEGFGGGDGFHHFFHFEAFFFFCACCGAHGGGDGHHFHFC@C<?B3GEB3FEFHFHHGHFFEECDGGFF?EHGHHHFGHHHHFEF5DGEFFFGDFHGHHHFFFFEFGGAA11A12FGFADB3BFGBHGGDCEFFCHGGGGHG55GGGFA44FFFFFFFBBBBB
@M02197:105:000000000-AN6RF:1:1105:23063:19503 1:N:0:1
GGAAGAAGTAGCTCCTCCGCTTATTGATATGCTTAAGTTCAGCGGGTAGTCCTACCTGATTTGAGATCAAACGTTCAAAGGCTGTCCTCGAGGGACGTTTATGAGCCCCAGCGAACCCCCATCGCTGAAGGTTACCTGGTGAAAAACCACAAGCGTAGATAGTTATCACACCCGTGACGCCACCAAACACTGGCAAGCTGATCCGTTTGAGAGGAGCCGACCGTAGGCCGGCAAGACCCCCAAAGTCCAAGCTCATCACGGCGAACCGTGAGAGTTGAGGTTTTCATGATACTCAAACAGGCATGCCCTTCGGAATAGCCAAAGGGCGCAAGGTGCGTTCAAAGATTCGATGATTCAC
+
BABBCFFFFFFFGGGGGGGGGGGHHHHHHHHHHHHHHHHHHHHGGGGGGHHHHHHHHHHHHHHHGHHHHHHHGGHHHGHHHHHHHHHHHGGGGGGGGGGHHHGHHHHGGGGHGGGGGGGGGHHGGHGGHHHHHHHHHHGFGHGHHHGGHGHHHHGGGGGHHHGGHHHHHHHGGGGGGGFGGGGGGGGHHHHHHGHHGHGGGGGGHEHHHHHHGGFFFFGGFGHHGGGGGHGHHHGGGFGGHHHHHHGHHHHHHHHGGEGGGGGGEFHHHHHHHHHHHGGHHHHHHHHHHGFGHHHHGHHHHHHGGGGGGDHHHHHHHHHGHHGGGGGFBHHGGGGHGGGGGGGGGGFFFFFFFCBCCC
@M02197:105:000000000-AN6RF:1:1105:20186:25063 1:N:0:1
GGAAGAAGTAGCTCCTCCGCTTATTGATATGCTTAAGTTCAGCGGGTAGTCCTACCTGATTTGAGGTCACATTAATGATGAATTGTCCAAAGACGATTAGAAAGCTGAACTGCCCCTCACATTCATAAGCGTAGATAGTTATCACACCAATGAACAAGGTTTGTTCTGCTAATGCATTTCAGAGGAGCTGAAACCTTTTGAAAGGCCAGCAAACCCCCACATCCAAACCACTCAAACAAGTTGAAGGTTGATTTATATTAATGACACTCAAACAGGCATGCTCCTCGGAATACCAAGGAGCGCAAGGTGCGTTCAAAGATTCGATGATTCAC
+
CCCDCFFFFFFFGGGGGGGGGGGHHHHHHHHHHHHHHFHHHHHGGGGGGHHHHHHHHHHHHHHHGHHHHHHHHHHHHHHHHHHHHHHHHHHHHHGGGHGHHHHHHHHHHHHHHHHGHGHHHHHHHHHHHHHHGHHHHHHHHHHHHHHHHHHHHHHHHHHHHHGHHHHHHHHHHHHHHHHHHHHHHHHHHHHHHHHHHHHHHHHHHHHHHGHHHHGGHGGGGHGGHGHGHHGHHHHFGGHHHHHFFHHHHHHHHHHHDFHHGHHHHGFFFGHHHHHGHHHHGGGGGHHHHGHHHHHHFEGGGHDFHGGGGHFGGGGGGGGGFFFFFFFBBAAB
@M02197:105:000000000-AN6RF:1:1105:14377:26821 1:N:0:1
GGAAGAAGTAGCTCCTCCGCTTATTGATATGCTTAAGTTCAGCGGGTAGTCCCACCCGATTTGAGGTCAAGGTCGTTTTTGTGGGTCGAGCCTCCCACCGATGAATCGGCGGTGACCGGAACACCATCATTGTCAATGAGACGGTTAGAAGCAGAGGTACAGTGCAGAAACCCGAGACGTAGAAACATATTATCACGTCAAGGATCGGCAAAGCAGACCCCACTAATCCATTTGGGAGGAGCTCGCTTCAAGGTGAAACCAGCAAATGACCTCCAAGTCCAAAATCCTCTCCACCAAAGGAAGGGCTTTTGAGAATTTCACGACACTCAAACGGGTGTGCCCCTCGGAATGCCAAGGGGCGCAAGGTGCGTTCAAAGATTCGATGATTCAC
+
CCCCCFFFFFFFGGGGGGGGGGGHHHHHHGHHHHHHHHHHHHHGGGGFFHHHHHHGGGGGGGHHGHHHGHHHGGGEFGGGGHHGGGHGGGGGHHHGHHGGGGGHHHHGGGGG/>/<FCC-<-F0A.>GFBD0=DBGFFFFF0<DDEAG0GC;/CGHGFFFFFFFFFFFFFAEEFF?FEGGFGGGGGGGGGGGGECGGGFGGGGCCGHHHHHHHHHGGGHHHHHHGHHHHHGHHGHHHHGGGGGGHHHHHHHHHHHHG@GHHHHHGHHHGGFFGHHHHHGHHGHHHGGHGHGFCHHHHHHHHHHFGHHHHGHHHHHHGHCGGHHHGGFGHHGGGGHHGGGGGGGGHHGHHGHHGHGGGGGGHHHHGGGGHGGGGGGGCGGFFFFFFFCBCBB
@M02197:105:000000000-AN6RF:1:1105:9408:27722 1:N:0:1
GGAAGAAGTAGCTCCTCCGCTTATTGATATGCTTACTTCCTCTAAATGACCAAGATCCTCCGCTTATTGATATGCTTACTTCCTCTAAATGACCAAGATCCTCCGCTTATTGATATGCTACCTTACTTCCTCTAAATGACCAAGATCCTCCGCTTATTGATATGCTTACTTCTTCC
+
A3AAAFFFFFFFGFGGGGCGGGFHHHFFHHHHGH9HHHFFGFFHHBHHHHBGBGHHHHFHH5FEGGFHHHHFHGHHHGGFH5FBFGF4HHFHBGHH'HGFBEHG5GGGGHGGHHHHH3H53FHHHFDHHFHHHFHHHGHFGHGHFFGFHHHGFHGGGGGGDGHFHGHHHGGBDGHB
@M02197:105:000000000-AN6RF:1:1105:11378:27868 1:N:0:1
GGAAGAAGTAGCTCCTCCGCTTATTGATATGCTTAAGTTCAGCGGGTAGTCCTACTCGATTTGAGGTCAAGTTGTCAAAATTTGTCCGAAGACGGTTTTGAAAGCACAGAGCTCCCAATCGGCCACCCTCTTGCGAGGTGCCGGCGAAGATAATTATCACGCCGTACTATGTCCAACCAAGAGATGCACTGATGCATTTGAGGTGAGCTACAACGAAAGCAGCAAACACCCAAGTCCACCGCTCCCTGAATCCAAAAAGATCAGAGAGTGTGAGAGTACAATGACACTCAAACGAGCATACCCTTCGGAGTACCAAAGGGTGCAAGGTACGTTCAAAGATTCTATGTCTCAC
+
A@>AAFBF@DDFF31G1A1AEEEGFBHHCHHDGG2AABEGB21A0//AFGBGHE1FHCABGFB2/FG01FGHHGHHDG1B@CGBBFFA/E@F0EGEAGGGFHFF010GF1FBGBGFE0GHG///<9FA'GHHD1C6CC/FCGC#A;<2CGH7-GGFFGFHFHACGGGBFHHHG<C1BFFBGD1<FGGBHHGGDFCFFFFB<01@9FBFFFBBBFB19GBDBFFGE/FFFFGFB9:;>>>//E/G1F1FFGGE@GBDGB1F1F111FB11@11@FBFA2D2FA2B1FA1?GFEADD211BA/A///0B1B2D00GF00E0G11BF30FB1GFFGGEB3B311B11C@3A?A>>
@M02197:105:000000000-AN6RF:1:1106:16158:3521 1:N:0:1
GGAAGAAGTAGCTCCTCCGCTTATTGATATGCTTACGTTCAGCGGGTAGTCCTACCTGATTTGAGGTCACATTAATGATGAATTGTCCAAAGACGATTAGAAAGCTGAACTGCCCCTCACATTCATAAGCGTAGATAGTTATCACACCAATGAACAAGGTTTGTTCTGCTAATGCATTTCAGAGGAGCTGAAACCTTTTGAAAGGCCAGCAAACCCCCACATCCAAACCACTCAAACAAGTTGAAGGTTGATTATATTAATGACACTCAAACAGGCATGCTCCTCGGAATACCAAGGAGCGCAAGGTGCGTTCAAAGATTCGATGATTCA
+
CCBCCFFFFDFFGGGGGGGGGGGFHHHHGHHHHHHHGFGHHGHGGGEEGHHHHHHHHHHHHHHHGHHHHHHHHGHHHHHHHHHHHHHHHHHHHHGGGHGHHHHHHHHHHHHGHHHGGGHHHHHHHHHHHHGHHGFHHHHHHHHHHHHHHHHHHHHHHHHHHHHHHHHHHHHHHHHHHHHHHHHHHHHHHGHHHHHHHHHHHGGHHHHHFGHHGHGGHHFHHGGGHGHEHHGGGHHHHHHHHHHHFHFHHFGHHGFHGFHHHFDG5GEFFFAGFAFHHGHGCGEEFBDGGGHHHHHGGGFECFGE?FCGFFGGGGGGEBFFFFFFFBAA@B
@M02197:105:000000000-AN6RF:1:1106:21528:5905 1:N:0:1
GGAAGAAGTAGCTCCTCCGCTTATTGATATGCTTAAGTTCAGCGGGTAGTCTTACTTGATTTGAGATCGAGTTGAACAACACATAAAGTGTCGTAAAATCCTGCATCAGTCAGCAATGAGGACAATTATCCTTTATGTTAGCTGCAGCAATAGTAATAATCCTGTTTGACGAGGACTAAATAGATATGCTTTTAGCTCAGATAAAAGTCCAGCTGCACCTGCATTTCAAGCCGCCCGCCTACCGGTGAAGGTTGTTGGGATAGCTCAAGTCCACCCTCCTTTTGAAAAAACAAGAGGAGGTTGAGGTGTTTACTGATACTCAAACAAGCATGCTCTTCGGAATACTAAAGAGCGCAATATGCGTTCAAAGATTCGATGACTCAC
+
BCCCCFFFFFFFGGGGGGGGGGGHHHHHHGCHHHHHHHHHHHHGGGEGGHHHHHHHHHHHHHHGGGHHHGGHGHHHHHHHHGHHHHGHGHHHGGHFHHHHHHHHHGHGHHHGHHHHHHHHHFHHHHHHHHHHHHHHHHHHGHHHHHHHHHHGHHHHHHHHHHHGHHHHGHGGGGGHHHHFHHHHHHHHHHHHHHHHHHHHHHHHGFGHHHHHHHHHHGHHGGGHHHHHHHHGGGGGGGGGCGGHHHHHHFGEGGHHHHHGHHHHGHHGFHGFGGGFBGFHHBFHGGHGGHHHHGHEHHHHHGHHGHFHHGDHGHHHHHGHHGGHGHHHHHHHHEEGGHGHHHHHHFHHFGGGGGHHHGEEGHGGGGGGGGGGFFFFFFFA@BBB
@M02197:105:000000000-AN6RF:1:1106:13368:7330 1:N:0:1
GGAAGAAGTAGCTCCTCGCTTATTGATATGCTTAAGTTCAGCGGGTAGTCCTACCTGATTTGAGATCAAACGTTCAAAGGCTGTCCTCGAGGGACGTTTATGAGCCCCAGCGAACCCCCATCGCTGAAGGTTACCTGGTGAAAAACCACAAGCGTAGATAGTTATCACACCCGTGACGCCACCAAACACTGGCAAGCTGATCCGTTTGAGAGGAGCCGACTGTAGGCCGGCAAGACCCCCAAAGTCCAAGCTCATCACGGCGAACCGTGAGAGTTGAGGTTTTCATGATACTCAAACAGGCATGCCCTTCGGAATAGCCAAAGGGCGAAGGTGCGTTCAAAGATTCGATGATTCAC
+
BCBC@FBFFFFFFGGGGGGGGGHHHHHHHGGHHHGHHHHHHHGGGEGGHHHHHHHHHHHHHHHGGHHHHHFGHGHHHHHGGGFGHHHHDGFCGEFGEEFFFEHHHHGGGGHG??DGGGGGHEDEGG?DG9GHHFHHBFBFEEGAFEFHFHHHHFFGGGFHHFGHHHGHGH?E@C?CGFDGCDGA?0CFFFGEHHGHHGGGDFGGEBHHHFHFDECFFFDDCFFFFFFFFEGHHEFF@/HFGBB?3/HFFG3HHG/EEEFFECF1FFG3HHGEGHHHHFBGGHBFHHHHHHGFHFHHHHHHHHGFEEEAGHHHHHHHHHGGFFDGDGHHHGGGGHGFGGGGBGGGBFFFFFF3BBAA
@M02197:105:000000000-AN6RF:1:1106:5328:8540 1:N:0:1
GGAAGAAGTAGCTCCTCCGCTTATTGATATGCTTAAGTTCAGCGGGTAGTCTTACTTGATTTGAGATCGAGTTGAACAACACATAAAGTGTCGTAAAATCCTGCATCAGTCAGCAATGAGGACAATTATCCTTTATGTTAGCTGCAGCAATAGTAATAATCCTGTTTGACGAGGACTAAATAGATATGCTTTTAGCTCAGATAAAAGTCCAGCTGCACCTGCATTTCAAGCCGCCCGCCTACCGGTGAAGGTTGTTGGGATAGCTCAAGTCCACCCTCCTTTTGAAAAAACAAGAGGAGGTTGAGGTGTTTACTGATACTCAAACAAGCATGCTCTTCGGAATACCAAAGAGCGCAATATGCGTTCAAAGATTCGATGACTCAC
+
CCCCCFFFFFFFGGGGFGGGGGGHHHHHHHHHGHHHHFHCFHHGGGAEFGHHHHHHHHHHHHHHGHHHHGGHGHHHHHHHHGHHHHHHBGHHGGHHHHHHHHGHHHGHHHHHHHHHHHHHHGHHHHHHHGHHHHHHHHHHGHHHGHHHHHHHHHFHHHHGHHHHHHHHHHGGGGGHHHHHHGHHHHHHEGFGHHHHGHHHHHHHGGFHHHHHHHHHFHHHHHGHGHHHHHHGGGGGHGGGGGGHHHHHHFHGGGHHHHHHHHHGBHHHHHGGGFEEHGHHHHHHGGHHHHHGHHHGHHHHHFHHFGHHHGHHFHHHHHFEBEHHFHHGHHGHHGGGGHHHGHHDGGHHHGGGGHFHHGGGGHGGGGGGGGFGFFFFFFFBAAAA
@M02197:105:000000000-AN6RF:1:1106:22759:8519 1:N:0:1
GGAAGAAGTAGCTCCTCCGCTTATTGATATGCTTAAGTTCAGCGGGTAGTCCCACCCGATTTGAGGTCAAGGTCGTTTTTGTGGGTCGAGCCTCCCACCGATGAATCGGCGGTGACCGGAACACCATCGTTGTCAATGAGACGGTTAGAAGCAGAGGTACAGTGCAGAAACCCGAGACGTAGAAACATATTATCACGTCAAGGATCGGCAAAGCAGACCCCACTAATCCATTTGGGAGGAGCTCGCTTCAAGGTGAAACCAGCAAATGACCTCCAAGTCCAAAATCCTCTCCACCAAAGGAAGGGCTTTTGAGAATTTCACGACACTCAAACGGGTGTGCCCCTCGGAATGCCAAGGGGCGCAAGGTGCGTTCAAAGATTCGATGATTCAC
+
CCBCCBFFFFFFGGGGGGGGGGGHHHHHHHGHHHHHHHHHGGHGCGGGGHHHHHHGGGGGGGHHGHHHHHGHHHGGGGGGGHHGGGHGGGGGHHHGHHGGGGGHHGHGGGGG<<<FG?F-<-00>.<GD<G/<DDHGHEBD0AG:EEFFG0:0;/FFEFFFFFFGFFFFFFEFFGFFEFEGGGGGGFBFEGGGE;GGFGGGEF90GHHGHGHFFHGGGGHHHHHHHFHHD<FGCHHHHHGGGCGHHHHHHGHHHHHHHGHGHHHHHHHFGHGHGHHHGGHGHHEGGGFGEFFGHHHHHHGHHHHHHHGEHHHHGHHGHFFEHHHGGHGHHAFGGHHGGGGGGGGHHHHHHHGHHHGGGGGHHHHGGGGHGGGGGGGGGFBFFFFFFAAA>?
@M02197:105:000000000-AN6RF:1:1106:14706:8550 1:N:0:1
GGAAGAAGTAGCTCCTCCGCTTATTGATATGTTTAAGTTCAGCGGGTAGTCCTACCCGATTTGAGGTCAAAAGTCAATTAGGAAGACATTTCTCTCCGGAGAGATAATAAGTCGACGTATTAGAGGCACGGAACCTTCATTCATGCGCTTCAGCAAACGGTGATCATTATCACACCGAAAGCCTTGTCGCGCAAAGTCGAAAGTCGACCGCAAGCCTATGCATTTCAGGAGAGCCCGAGTCCAGGACGAATCCTAGTCTCCGGCAGCCCCCACCATCCAAACTCCCCCTCGAAGCTAATCGAGAGGGGTTGAGAATTTACTGACACTCAAACAGGCATGCTCCTCGGAAAACCGAGGAGCGCAAGGTGCGTTCAAAGATTCGATGATTCAC
+
BABBBFFFFFFFGGGGGGGEGGDHHHHHFFHFHHHHHHHHFHHGGGGGGHHHHHHHHGGGGGHHFFFHHHHHHHHH5GFHGHHHHHHGHHHHHHHHHGGGGGGGFHFHHFHHHGGGG>GHHHFHHGGGHGGGGGGHHHGHHHHHHHGGGGGFHHHGHHGDFECGGHHGFHHFHGHGGGGGGGGHHGHGGHGGGGFFFFFFGGGGEDGGGGFGGGGGFFFGGFFFFGFGGGGFDFFGHFFFEHGGGHGHHEHGBHHE@GGGGHEDFCGGGGHFGHHFGHHF/GCGGGGHGGGHHEH?HHBGHGGGGGHHFFHHGFGHGFDGHHHGBGHHHHHGEHFHHHGGGGGGEBHGGCDGGHHGGGGEGFHGGGGGHGGGGGGBAGGFFFFFFFB@AA3
@M02197:105:000000000-AN6RF:1:1106:15585:9456 1:N:0:1
GGAAGAAGTAGCTCCTCCGCTTATTGATATGCTTAAGTTCAGCGGGTAGTCCTACCTGATTTGAGATCAAACGTTCAAAGGCTGTCCTCGAGGGACGTTTATGAGCCCCAGCGAACCCCCATCGCTGAAGGTTACCTGGTGAAAAACCACAAGCGTAGATAGTTATCACACCCGTGACGCCACCAAACACTGGCAAGCTGATCCGTTTGAGAGGAGCCGACCGTAGGCCGGCAAGACCCCCAAAGTCCAAGCTCATCACGGCGAACCGTGAGAGTTGAGGTTTTCATGATACTCAAACAGGCATGCCCTTCGGAATAGCCAAAGGGCGCAAGGTGCGTTCAAAGATTCGATGATTCAC
+
3AAAACFFDFFFGFFFGFGGGGFHHHHFBGHHFHHHHHHHHHHFFCEGFHHHHHHHHHHHHEHHGGHHHHGHGHFHFEHHHGHGHHGFBEEGGGCFGGGFGHH4FFHGGDEHGGGGGGGGGGHGGHGCFFHFGHHHHHHHGEHFD0FFFFFFEGDA/DFHHGDGFHHHHGHGGGGGGGGDG9ABGGGGHGGHEHGCGHFBFGGBDEGGHHHFGEGDEFAGCFFHGCGFCCFHHHDB?GGFGHHHHFGFHFFFHGCAEGCDGGEFF>13B3FFFGCHHHE3F5FHHGFFFFGFGFFHHHHGHHGGGGFGGFGHHHHHHFCGHHGGDEGHFGHGGGEAFGGGGBBGGGFFFFFFFAAAAA
@M02197:105:000000000-AN6RF:1:1106:18559:9551 1:N:0:1
GGAAGAAGTAGCTCCTCCGCTTATTGATATGCTTAAGTTCAGCGGGTATCCCTACCTGATCCGAGGTCAACCTTGGAAGTTTCCTAGTTAAAGGAGAGGACCGGGTCCCGGGTGCCCTTGTCCGATGCGTGCTCGATGAAAAGCTCAGTGTACCGGGGGAACCACAGGCCGCCGTCATTGTCTTTAGGAGGGGTCGATCGCTCAACCGGCCGTCCAACACCAAGCGCGGGGCTTGAGGGGTGATAATGACGCTCGAACAGGCATGCCCTTCGGAATACCAAAGGGCGCAATGTGCGTTCAAAGATTCGATGACTCAC
+
CCCCDFFFFFFFGGGGGGGGGGGHHHHHGHHHHHHHHHHHHHHGGGGGHHHHHHHHHHHHHHHGGGGGHHHHHHHHHHHFHHHHHHHHHHHHHHHHHGFGHHGGGGGHHGFGGGGHHHHHHHHGGGGGGGGGGHGGHHHFHGHGHHHGHHGHHHGGGGGGGGGGGGGGGGGGGHGHHHHHGHHGHHGGGGGGGGFGHGGHHHGGGGGGGGGHGFGGGFGGGGGGGGGGHGHGHHGGGHHHHHHHHHGGGGGHHGGHHGHHHHHGGGGGGGHHGHHHHHHHHGGGGGHHHHGGGGHGGGGGGGGGGFFFFFFFCCBBA
@M02197:105:000000000-AN6RF:1:1106:17231:9946 1:N:0:1
GGAAGAAGTAGCTCCTCCGCTTATTGATATGCTTAAGTTCAGCGGGTAGTCCCACCCGATTTGAGGTCACATTAATGATGAATTGTCCAAAGACGATTAGAAAGCTGAACTGCCCCTCACATTCATAAGCGTAGATAGTTATCACACCAATGAACAAGGTTTGTTCTGCTAATGCATTTCAGAGGAGCTGAAACCTTTTGAAAGGCCAGCAAACCCCCACATCCAAACCACCCAAACAAGTTGAAGGTTGATTTATATTAATGACACTCAAACAGGCATGCTCCTCGGAATACCAAGGAGCGCAAGGTGCGTTCAAAGATTCGATGATTCAC
+
CCCCCFFFFFFFGGGGGGGGGGGHHHHHHHHHHHHHHHHHHHGGGGGGGHHHHGHGGGGGGGHHGHHHHHHHHHHHHHHHHGHHHHHHHGHGHHGGGHGGGHHHHHHGHHHHHHHGGGHHHHHHHHHHGHHHHHHHHHHHHHHHHHHHHHHHHHHHHGHHHHGHHHHHHHHHHHHHHHHHHHHHHHGHHHHHHHHHHHHHHHHHHHHHHGHHHHGGHGHHHGGGHGGGGGGGHHHFHHHHHHHHHHHHHHHHHHHGHHHHHHHHHGGGHHHHHHHHHHHHGGGGGGHHHHGHGHHHGGGGGHHHHGGGGCGGGGGGGGGGFFFFFFFCCCBB
@M02197:105:000000000-AN6RF:1:1106:6198:10287 1:N:0:1
GGAAGAAGTAGCTCCTCCGCTTATTGATATGCTTAAGTTCAGCGGGTAGTCCTACCTGATTTGAGGTCACATTAATGATGAATTGTCCAAAGACGATTAGAAAGCTGAACTGCCCCTCACATTCATAAGCGTAGATAGTTATCACACCAATGAACAAGGTTTGTTCTGCTAATGCATTTCAGAGGAGCTGAAACCTTTTGAAAGGCCAGCAAACCCCCACATCCAAACCACTCAAACAAGTTGAAGGTTGATTTATATTAATGACACTCAAACAGGCATGCTCCTCGGAATACCAATGAGCGCAAGGTGCGTTCAAAGATGCGATGACTCAC
+
AAA>AFFFFDB3FFGGCGCEGGCHHHHHHHCFHFHBGHHHGBGGGGEEFHGHEHHHHEFHHHHHGHHGFGHHHHHHFDHHHHGHHHHHHGHHHHGEGHGHGFHFHHHHHHHHHHHGHGHHFHHHHHGHHHGEHGFHGFGHHHFHGHH0FGHHHHHHGGHHGHGFHHHHGHFHHGHHGHHHHGHGGHHHFHHHGDGB<FHHHGHEFHHHHGFHHHCEGCHHHFFGGGGGGGGGGHGGBFGE1@HHHFFHFGHHGGE221HGFHFG1GF1HGDF1HHHHHG/AEE/CHGBBG1FHFGF/GGEE1BEGCGE?HFGGGBFGE1A11DBBD@@AAAA
@M02197:105:000000000-AN6RF:1:1106:24821:10522 1:N:0:1
GGAAGAAGTAGCTCCTCCGCTTATTGTATGCTTAAGTTCAGCGGGTAGTCCCACCCGATTTGAGGTCAAGGTCGTTTTTGTGGGTCGAGCCTCCCACCGATGAATCGGCGGTGACCGGAACACCATCGTTGTCAATGAGACGGTTAGAAGCAGAGGTACAGTGCAGAAACCCGAGACGTAGAAACATATTATCACGTCAAGGATCGGCAAAGCAGACCCCACTAATCCATTTGGGAGGAGCTCGCTTCAAGGTGAAACCAGCAAATGACCTCCAAGTCCAAAATCCTCTCCACCAAAGGAAGGGCTTTTGAGAATTTCACGACACTCAAACGGGTGTGCCCCTCGGAATGCCAAGGGGCGCAAGGTGCGTTCAAAGATTCGATGATTCAC
+
CCCCCFFFFFFFGGGGGGGGGGGHHHHHHHGHHHHHHHGHGHGGGEFEHHHHHHGGGGGGGHHGHHHGHHHHHGFGGGGGHHGGGHGGGGGHHHGHHGGGGGHHHHHGGGG/<=GG/C@A-GCE<FGA.</.=0=00<D<CDFCEAFCGH0:GFCFFFFFFBFFFFDFGFFFFGGGGGGGGGGGGGGFBBGGDCGGGGGGGGGGGHHGHHHHHHGGGHGHFHHHHHHHG0HHGHHHHHGGGGGHHHHHHHHHGHHHHHHHHHHHHGHGGHGHHHHHHGHHHGHHGGHFGGGFHHHGHHHHHHHHHHHHHHHHHHHGHGGGHHHHGHGHGGGGGHHGGGGGGGGHHHHHGHGHHHGGGGGGGHHGGGGHGGGGGGGGGGFFFFFFFCCCBC
@M02197:105:000000000-AN6RF:1:1106:27672:11197 1:N:0:1
GGAAGAAGTAGCTCCTCCGCTTATTGATATGCTTACTTCCTCTAAATGACCAAGATCCTCCGCTTATTGATATGCTTACTTCCTCTAAATGACCAAG
+
GGGHFGFGFHFFGGGGGGHHGHHHHHHHHHHHHHHHHHHHHHHHHHHHHHHHHHHHHHIHHGHHHHHHHHHHHHHHHHHHHHHHHHHHHHHHHHHHH
@M02197:105:000000000-AN6RF:1:1106:27848:11768 1:N:0:1
GGAAGAAGTAGCTCCTCCGCTTTTGATATGCTTAAGTTCAGCGGGTAGTCCTACCTGATTTGAGGTCAAAAGTCAATTAGGAAGACGTTTCTCTTCGGAGAGATAATAAGTCGACGTATTAGAGGCACGGAACCTTCATTCATGCGCTTCAGCAAACGGTGATCATTATCACACCGAAAGCCTTGTCGCGCAAAGTCGAAAGTCGACCGCAAGCCTATGCATTTCAGGAGAGCCCGAGTCCAGGACGAATCCTAGTCTCCGGCAGCCCCCACCATCCAAACTCCCCCTCGAAGCTAATCGAGAGGGGTTGAGAATTTACTGACACTCAAACAGGCATGCTCCTCGGAAAACCGAGGAGCGCAAGGTGCGTTCAAAGATTCGATGATTCAC
+
1AAAAFFF3D3DFGGGGGGGGGGHFAFFHGHHHHFHGGHFBHFE?AAFGHHFHEHHHHHHGHFFHFFBGHHHHGHHHFFFHHBCGFE?FHFHHFFHHGEEGGAGDG>GHF2GGEEEGH1BGHFBFGGHCCGG?/CHFHDGGFEHFECGGGFFHHHHHGCCGEGHHHHHHHGG<HGFCCC:HHEFF7GA;BCGDDBCFFE.A;0C?GGB@BF@<FFFFCBFFFFFFFFFFEEBEFF?0./FFFDFCEFHHBG<FBE<<-GGHED@@//CGGFFFF1AHEHGDBE/@@GECFHHEGEHGF1GC1FEFFEHHHGFFD@555F5GFDFFFFHFGFFFHFGC1E0E?E1HHE?EEGFHFEF2EAF54F?EAEEBEBGGDFGGGFBFFDBDA33>>
@M02197:105:000000000-AN6RF:1:1106:22337:12511 1:N:0:1
GGAAGAAGTAGCTCCTCCGCTTATTGATATGCTTAAGTTCAGCGGGTATCCCTACCTGATCCGAGGTCAACCACTGTTGTTTGGACTAAATGGGGGGTCCAGTGGCTCAGGATATGACTTGGATAAGACTAGTATAGCATTTTAAAACACTCCTGGAATCTATTACCATGGTCCACTTTTCTGGCCTATTCATTTCAGCAGAGTAAGACAAAGTAGTGTTAGTACTATTCACTTCTACCAATACCACATGATATGTGAGTCGGTTTTTAGTGACGCTCGAACAGGCATGCCCTAAGGAATACCAAAGGGCGCAATGTGCGTTCAAAGATTCGATGATTCAC
+
BCCDDFFFDFFFGGGGGGGGGGGHHHHHHHHHHHHHHHHHHHHGGGGGHHHHHHHHHHHHHHHGGGGHHHHHGGHHHHHHHHHGHHHHHHHHHHGGGGGHHHHHHGHHHHHHHHHHHHGHHHHHHHHHHHHHHHHHHHHGGHHHHHGGGGHHHHHHHHGHHGGHHHHHHFGHHHHHHFHHFGHHHFHHGHHHHHGHHGHHHHFHHHHHHHHHHHHHHHHHHGHHHHHHHHGHHGGHHHHHHHHHHGHHHHHHHHHHGGGGGGGGHHHGHGGGGGGHHGGHHHHHHHHGHHHHHHHHGGHHHGHHHGGGGGHHHHGGGGHGGGGGGGGGGFFFFFFFCBAAB
@M02197:105:000000000-AN6RF:1:1106:15939:12638 1:N:0:1
GGAAGAAGTAGCTCCTCCGCTTATTGATATGCTTAAGTTCAGCGGGTAGACCTACCTGATTTGAGGTCACATTAATGATGAATTGTCCAAAGACGATTAGAAAGCTGAACTGCCCCTCACATTCATAAGCGTAGATAGTTATCACACCAATGAACAAGGTTTGTTCTGCTAATGCATTTCAGAGGAGCTGAAACCTTTTGAAAGGCCAGCAAACCCCCACATCCAAACCACTCAAACAAGTTGAAGGTTGATTATATTAATGACACTCAAACAGGCATGCTCCTCGGAATACCAAGGAGCGCAAGGTGCGTTCAAAGATTCGATGACTCAC
+
CCCCCFFFFFFFFGGGGGGGGGGHHHHHHHHGHHHHHGHHHHHGGGGGGHHHHHHHHHGHHHHHGGHHHHHHHHHHHHGHHHGHHHHHHHHHHHGGGHGHHHHHHHHHHHHHHHHGHGGHHHHHHHHHHHGHHHHHHHHHHHHHGHHHHGHHHHHHHHHGHHGHHHHHHHHHHHHHHHHHHHHHHHHHHHHHHHHHHHHHHHHHHHHGHGHHHHGGHGHHHGGGHGGGHGGHHHHHHHHHHHHHHHHHHHHHHHHHHHGHHHHGDGGHHHGHFHGHHHGFCCCGHHHHHHGHHHFGGGFGHFFCGGGFGGGGGGGGGFGFFFFFFFCCBAB
@M02197:105:000000000-AN6RF:1:1106:5227:13073 1:N:0:1
GGAAGAAGTAGCTCCTCCGCTTATTGATATGCCTGCTTTACTTCCTCTAAATGACCAAGATCCTCCGCTTATTGATATGCTTAAGTTCAGCGGGTAGTCCTACCTGATTTGAGGTCACATAAAATGATAAATTGTCCAAGGACAGTTAGAAAGCTGAACATCCCCTCACATTCAATAGCGTAGATAGTTATCACACCAATGAACAGGTCCGTTCTGCTAATGCATTTCAAGGGAGCTGAACCTTTTAAGAGGCCAGCAAACCCCCACATCCAAACCACTCCAACAAGAGAAGGTTGATATATATATTAATGACACTCAAACAGGCATGCTCCTCGGAATACCAAGGAGCGCAAGGTGCGTTCAAAGATTCGATGATTCAC
+
CCCCCFFFDDFFGGGGGGGGGGGGHHGHHHHHHHHHHHHHHHHHHHHHHHHHHHHHHHGGGHHHHHGGGGGHHHHHHHHHHHHGHHHHHHHGGGGGGHHGHHHHHHHGHHHHGHFHHHHHHHHHHHHHHHHHHHHHHHHHGHHHGHHHHHHHHHGHHHHHHHHHGHGHHHHHHHHHHHHGHGGHHHHHHHHHHHHHHHHHHHHHHHHHHHGHHHHHHHHHHHGHHHHHHHGHHHGHFFGHGHHHEHHHHHHGGHHGGGDEFFGGHHFHHGGHGFFHHHFHHHHHHHHHHHHHHHGHHHHHHHFHGHHHHHHHHFGHHHHHHHHGGHHHGCCCGHHHHHHHHHHGGGGGGHHHHGGGGHFGGGFGGGFGFFFFFFD?BABA
@M02197:105:000000000-AN6RF:1:1106:7575:13170 1:N:0:1
GGAAGAAGTAGCTCCTCCGCTTATTGATATGCTTAAGTTCAGCGGGTAGTCCTACCTGATTTGAGGTCACATTAATGATGAATTGTCCAAAGACGATTAGAAAGCTGAACTGCCCCTCACATTCATAAGCGTAGATAGTTATCACACCAATGAACAAGGTTTGTTCTGCTAATGCATTTCAGAGGAGCTGAAACCTTTTGAAAGGCCAGCAAACCCCCACATCCAAACCACTCAAACAAGTTGAAGGTTGATTTATATTAATGACACTCAAACAGGCATGCTCCTCGGAATACCAAGGAGCGCAAGGTGCGTTCAAAGATTCGATGATTCAC
+
BBBBBFFFFFDFGGGGGBFGEGGBGGFHFG5B6GGGGHHHHHGGCGEGGHHGHBHFHHHHGHHHGHHBFGHHHHHHGGHGHGHFHF@GGGHFHGGCGHGHGHHHFFHHHHHFFHHGHGHGHFHHGFHFHHGFHGHHHGGGGHHHHHHHHHHHHHHHHHHHGHGHHHGHHHHHHFBBGHHHHHHGFHHHHHGHHHHFHHHGHHHHAGFFHGFHHHGGFHHHGGGFGGGGHGGGGHHFHFBGGHFHHAFBBHGBFDBFFEHGBFHGAHGHHHHHHHHBBFHGGGGE2FGFGHFHHHGCAE2EGHHHHEGCGHGGGFFGCGFG4FFBFFF?A@AA
@M02197:105:000000000-AN6RF:1:1106:25775:14078 1:N:0:1
GGAAGAAGTAGCTCCTCCGCTTATTGATATGCTTAAGTTCAGCGGGTAGTCCTACCTGATTTGAGATCAAACGTTCAAAGGCTGTCCTCGAGGGACGTTTATGAGCCCCAGCGAACCCCCATCGCTGAAGGTTACCTGGTGAAAAACCACAAGCGTAGATAGTTATCACACCCGTGACGCCACCAAACACTGGCAAGCTGATCCGTTTGAGAGGAGCCGACCGCAGGGCCGGCAAGACCCCCAAAGTCCAAGCTCATCACGGCGAACCGTGAGAGTTGAGGTTTTCATGATACTCAAACAGGCATGCCCTTCGGAATAGCCAAAGGGCGCAAGGCGCGTTCAAAGATTCGATGACTCAC
+
CCCCCFFFFFFFGGGGGFFGGGGHHGHHFHGHHHHHHHHHHHHGGGEFGHHHHHHHHHHHHHHGGHHHHGHHGHHHHHHGHHHHHHHHHGGGGGGGGGGHHHFHGHHGGGGHGGGGGGGGGGGGGHGGGHHCGGHFHHGHHHGHHHGGHGHHHEFDDGEHHHHHHHHHHHHGGFGGGGGGGGGGEGGGGGGGGGGGGGGGGGGGHGHHFHGHGDFDFFFGGGHGFGGGGGGFFFHE>?DCFFGHFHFAF3HDBGHHGGGGGGGEAFEGHHHHHHFGFGGGHGDHHHHGBHDFFGHHFFHHHFAHF1EEGFCHGGHFHHG3CGGGGGEEFGGGGGE2HGGG55FGEGGCFFFFFFBBAA3
@M02197:105:000000000-AN6RF:1:1106:13513:14170 1:N:0:1
GGAAGAAGTAGCTCCTCCGCTTATTGATATGCTTAAGTTCAGCGGGTAGTCCTACCTGATTTGAGGTCACATTAATGATGAATTGTCCAAAGACGATTAGAAAGCTGAACTGCCCCTCACATTCATAAGCGTAGATAGTTATCACACCAATGAACAAGGTTTGTTCTGCTAATGCATTTCAGAGGAGCTGAAACCTTTTGAAAGGCCAGCAAACCCCCACATCCAAACCACTCAAACAAGTTGAAGGTTGATTATATTAATGACACTCAAACAGGCATGCTCCTCGGAATACCAAGGAGCGCAAGGTGCGTTCAAAGATTCGATGATTCAC
+
CCCCCFFFFFFFGGGGGGGGGGGHHHHHHHHHHHHHHHHHHHHGGGGGGHHHHHHHHHHHHHHHGHHHHHHHHGHHHHHHHHHHHHHHHHHHHHGGGHGHHHHHHHHHHHHHHHHGHGHHHHHHHHHHHHHHHHHHHHHHHHHHHHHHHHHHHHHHHHHHGHHHHHHHHHHHHHHHHHHHHHHHHHHHHHHHHHHHHHHHHHHHHHHHHGHHHGGGHHHHHHGGHGHGHHGGHHHHHHHHHGHHHHHGHHHHHGHHHHHHHHHHGGHHHHGHHHGHGHHGGGGGHHHHFHFHHHHGGGGGHHHGGGGGHGGGGGGGGGGFFFFFFFBBBAA
@M02197:105:000000000-AN6RF:1:1106:16019:14296 1:N:0:1
GGAAGAAGTAGCTCCTCCGCTTATTGATATGCTTAAGTTCAGCGGGTAGTCCTACCTGATTTGAGGTCACATTAATGATGAATTGTCCAAAGACGATTAGAAAGCTGAACTGCCCCTCACATTCATAAGCGTAGATAGTTATCACACCAATGAACAAGGTTTGTTCTGCTAATGCATTTCAGAGGAGCTGAAACCTTTTGAAAGGCCAGCAAACCCCCACATCCAAACCACTCAAACAAGTTGAAGGTTGATTATATTAATGACACTCAAACAGGCATGCTCCTCGGAATACCGAGGAGCGCAAGGTGCGTTCAAAGATTCGATGATTCAC
+
ABBBCFFFFFFFGGGGGGGGGGGHHHHHHHHHHHHHGHHHHHHGGGGGGHHHHHHHHGGHHHHHGGHHHHHHHHHHGHHHHHHHGGHHHHGHHHGGGHGHGHHGHHHHHHHHHHHGHGHGGHHHHHFHHHHFGGHHHHHHHHHHHHHGHHGHHHHHHHGHHHHHHHHHHHHHHHGHHHHHHHHHHHGHHGHHHGHHHHHHHHHHHGHHHGHHHHGGGGGHGHGGGGGGHHGHHGHHHHHHHHHHHHHHHHHHHHHHHHHHHGHHGFHFHGBGHHHHHHHGGGGGHHHHGHGGGHHGGEGGHFGHGGGGHGGGGGGGGGGFFFFFFFABABB
@M02197:105:000000000-AN6RF:1:1106:2775:16192 1:N:0:1
GGAAGAAGTAGCTCCTCCGCTTATTGATATGCTTAAGTTCAGCGGGTAGTCCTACCTGATTTGAGGTCACATAAAATGATAAATTGTCCAAGGACAGTTACAAAGCTGAACATCCCCTCACATTCAATAGCGTAGATAGTTATCACACCAATGAACAGGTCCGTTCTGCTAATGCATTTCAAGGGAGCTGAACCTTTTAAGAGGCCAGCAAACCCCCACATCCAAACCACTCCAACAAGAGAAGGTTGATATATATATTAATGACACTCAAACAGGCATGCTCCTCGGAATACCAAGGAGCGCAAGGTGCGTTCAAAGATTCGAAGATTCAC
+
BAAA?FFFFDFFGGGGGGGGGGGHHHHHHHGFHHHHHHHFHHGGGGGGFHHHHHHGHEHHHHHHGEGHG3EDGDG5GHFHFH5GHFHHHHHFFHHFFFGHHGFBEHGFFGEFFBCGGHG9HHHFFEFG<HF?EEGFGHFFFFFF9FBC0?FGGGHGFGF2CFD0F1FGHHFHGFHFDFDGGFFGGHFEHFFHFHCF@DDCFHGHGGEHEFHG/EEFFDEDGEBGAHFFCEEGHHHGBGFFHHHHGDG2GGEHHHGHHFG2D2@@BGGHHGGEHHFGG1A/A/CEBB2B2G1EHFDCAE0EEB1FBA0ECGBGAB3GB1FAAAB333F>1>>>
@M02197:105:000000000-AN6RF:1:1106:6619:16366 1:N:0:1
GGAAGAAGTAGCTCCTCCGCTTATTGTATGCTTAAGTTCAGCGGGTAGTCCTACCTGATTTGAGGTCACATTAATGATAAATTGTCCAAGGACGATTAGAAGGCTGAACTGCCCTCACATTCAATAGCATAGATAATTATCACGCCAATGAACAGGTTGTTCTGCTAATGCATTTCAGGGGAGCTGATTCATTTAAGAGTCCAGCAAACCCCCACATCCAAACAACTCAAACAAGAGAAGGTTGATATATTAATGACACTCAAACAGGCATGCTCCTCGGAATACCAAGGAGCGCAAGGTGCGTTCAAAGATTCGATGATTCAC
+
CDECBFFFFFFFGGGGGGGGGGGHHGHHHHHHHHHHHHHHHHGGGAEGHHHHHHHHHHHHHHHGHHHHHHHHFHHHHHHHHHHHHHHHHHGHHGGGHGHHHHGHHHHGHHHHHHHHHHHHHHHHHGHHHHHHHHFHHHHHHHHGGGHHHHHHHHHHHHHHHHHHGHHHHHHHHHHGHHGHHHHHHHHHHHHHHHHHHHHHHHHHGHHFHGGGHHHGHGHHHFGHGGGHHHHHHHHHHHHHHHHHHGHBGHHHHHHHHHGEHHHHHHGHGHHHGGE?GHHHHHHHHGHHGGGGGHFHHGGGEFGFGFGGFGGGFFFFDBFBAAAA
@M02197:105:000000000-AN6RF:1:1106:28004:16944 1:N:0:1
GGAAGAAGTAGCTCCTCCGCTTATTGATATGCTTAAGTTCAGCGGGTAGTCCTACCTGATTTGAGGTCAAAAGTCAATTAGGAAGACGTTTCTCTTCGGAGAGATAATAAGTCGACGTATTAGAGGCACGGAACCTTCATTCATGCGCTTCAGCAAACGGTGATCATTATCACACCGAAAGCCTTGTCGCGCAAAGTCGAAAGTCGACCGCAAGCCTATGCATTTCAGGAGAGCCCGAGTCCAGGACGAATCCTAGTCTCCGGCAGCCCCCACCATCCAAACTCCCCCTCGAAGCTAATCGAGAGGGGTCGAGAATTTACTGACACTCAAACAGGCATGCTCCTCGGAAAACCGAGGAGCGCAAGGTGCGTTCAAAGATTCGATGATTCAC
+
BBAABFFFFFFFGGGGGGGGGGGHHHHHHHHHHHHHHHHHHHHGGGGGGHHHHGHHHHHHHHHHGHHHHHHHHHHHHHHHHHHHGHHGGGHHHHHHHHGGGGGGHHGHHHHHHGGGGEHHHHHHHHGGHGGGGGGHHHHHHHHHHHGGGGGHHHHHHHGGGHGHHHHHHHHHHHHGGGGGGHHHHHHHGHGGGGGGFGGGEGGDFGGGGFGGGGGFGGGGGGFFFGGGGGGGGGGGHFFGHHGGFHGHHGGGHHHGGGGGGHGGGGGGGGFHGHHHGHHHGGCGGGGGHGGGHHEGGHHGHHGGGGGGGGHHHFGEHGFDGHHGGFHHHHHHHHGHHHHGGGECGHHGGGGGGHHGGGGGHHHHFCGGHGGGGGGGGGGFFFFFFFABAAA
@M02197:105:000000000-AN6RF:1:1106:7536:17411 1:N:0:1
GGAAGAAGTAGCTCCTCCGCTTATTGATATGCTTAAGTTCAGCGGGTATCCCTACCTGATCCGAGGTCAACCTTGAGAAAGTTGGGGGTCCTGGCGGGTGGACGGCTGGACCCTGTAGCGAGGAGTATTACTACGCTGAGAGCCAGACGGCTCCGCCACTAGTTTTAAGGGCCGCCGGTACAGCGGGCCCCAAGGCCAAGCAGAGCTTGATTGGTCATAATGACGCTCGAACAGGCATGCCCGCCGGAATACCAGCGGGCGCAATGTGCGTTCAAAGATTCGATGATTCAC
+
CCCCCFFFFFFFGGGGGGGGGGGHHHHHHHHHHHHHHHHHHHHGGGGFHHHHHHHHHHH<HHHGGGGHHHHHHHHHHHG/HHHHHGGGGGH<HH<GGG5FGHHGGGGGG0HH8HHHHHHG9GGGGCHHHHHH<HGGEDDHFFAHHHGGG;FAGGGGGGGGGGGGGGHGGGGGGFGFHGHGGGGGGGGGHHHHHFHGHGHHGHHFFHHHGGFFHGHHHHHHGGGGGHHGHHHHHHHHHGGGGGGGHHHHHHHGGGGGGGGGHHHHGGGGHGGGGGGGGGGFFFFFFFCCBAC
@M02197:105:000000000-AN6RF:1:1106:21310:17807 1:N:0:1
GGAAGAAGTAGCTCCTCCGCTTATTGATATGCTTAAGTTCAGCGGGTAGTCCTACCTGATTTGAGGTCAAAAGTCAATTAGGAAGACATTTCTCTCCGGAGAGATAATAAGTCGACGTATTAGAGGCACGGAACCTTCATTCATGCGCTTCAGCGAACGGTGATCATTATCACACCGAAAGCCTTGTCGCGCAAAGTCGAAAGTCGACCGCAAGCCTATGCATTTCAGGAGAGCCCGAGTCCAGGACGAATCCTAGTCTCCGGCAGCCCCCACCATCCAAACTCCCCCTCGAAGCTAATCGAGAGGGGTTGAGAATTTACTGACACTCAAACAGGCATGCTCCTCGGAAAACCGAGGAGCGCAAGGTGCGTTCAAAGATTCGATGATTCAC
+
BABBAFFFFFFFGGGGGCGGGGGHHHHHHHHHHHGHHHHHGHGEGCGGGHGHHHHFHHGFHHHHGGHHGHHHHGGHHHGGHGHGHGHHHHHHHHHHHGGGGGGGHGHGHHHHHGFGGEHHHHFHHGFGHGGGGDGHHHHGHHHHHHGDGGFHHGGGGGGGGHGHHHHHHHHHHGHGGGGGGGHHGHHHGEGGGGBGFFGGGGGFGGEFGFFFFDFFFGGGGGFGGGGFGFEFGGFGGFGGHHEDFGEDFHFGHHEGGGGGGHGGGGGGGCGFGHFHEHHHDC?ECGGG/GHHFGF1DFHCHHEGGEAGGHHHHFHFHHGHHHHHGFHHHFHHHHFHHAHCGGGFDGHFGGFCGFC2GGECGHHGGEGGHCGGGGGGGFFCBFFFBFAAA>A
@M02197:105:000000000-AN6RF:1:1106:6034:19686 1:N:0:1
GGAAGAAGTAGCTCCTCCGCTTATTGATATGCTTAAGTTCAGCGGGTAGTCTTACTTGATTTGAGATCGAGTTGAACAACACATAAAGTGTCGTAAAATCCTGCATCAGTCAGCAATGAGGACAATTATCCTTTATGTTAGCTGCAGCAATAGTAATAATCCTGTTTGACGAGGACTAAATAGATATGCTTTTAGCTCAGATAAAAGTCCAGCTGCACCTGCATTTCAAGCCGCCCGCCTACCGGTGAAGGTTGTTGGGATAGCTCAAGTCCACCCTCCTTTTGAAAAAACAAGAGGAGGTTGAGGTGTTTACTGATACTCAAACAAGCATGCTCTTCGGAATACCAAAGAGCGCAATATGCGTTCAAAGATTCGATGATTCAC
+
BBBBBFFFFFFFGGGGGGGGGGGGHHHHHHHGHHHHHGBHHHHGGGGGGHGHHHHHHGHHHHGFGHHHHGGHGHHHHHHHHGHHHHGGFGHHGGHHGHHHHFHHHHHHHHHHHHHGHHHHGHHHHHHHHHHHHHHHHHHHHHHHEHHHGHHHHHHHHHHHHHHHHHHHHHGGGGGHHGHHHHFGGHHHGHHHHHFGHHHHGHHHHHGHGHHHHHHGHGGHHHHHHHHHHHHGGCFGEEGDGGGHHHHFHGHHEFFFHHHGHGGHHHHHGA?FAGGFGGHHHFHHGGHHHGGHHHHGHHFGEHHFEHFF5HG5HFFFGEGGBHHHHHGFHHHEHDGGGGHFGFHGHFHHGGGGGHHFHEFFCGGGFGFFGGGFFFFBFFFA>>>3
@M02197:105:000000000-AN6RF:1:1106:9948:19734 1:N:0:1
GGAAGAAGTAGCTCCTCCGCTTATTGATATGCTTAAGTTCAGCGGGTAGTCCTACCTGATTTGAGGTCAAATTGTCAGAAGCTGTCTCAAAAGAGACCCTTTAGAAGCTGAACCCCATTTATAAAGCTGCTCTTCACAAATGGCGTAGATAATTATCACACCAAAGCAAGGCAACAAAGGTCCCGCTAATGCATTTCAGGAGAGCCGACTTCTGAGAAGCCCGCATACTCCCACATCCAAGCCTGATCAACAGAAAAAGCTGAAAAGGTTGAGAATTTCATGACACTCAAACAGGCATGCTCCTCGGAATACCAAGGAGCGCAAGGTGCGTTCAAAGATTCGATGATTCAC
+
CCCBCFFFDFFFGGGGGGGGGGGHHHHHHHHGHHHHHHHHHHHGGGGGGHHHHHHHHHHHHHHHGHHHHHGHHHHHHHHHHHHHHHHHHHHHHGHHHGHHHHHHHHHHHHHHHHGGGHHHHHHHHHGHHHHHHHHHHHHHGHHHGGGGGHHHHGHHHHHHHHHHHHHHHHHHHHHHHHHHHGHHHHHGHHHHHHHHHHHHHGGGHHHHHGHHGHHHHGGGGGGHHGGGHGHHHHHHGGHHGGHHHHGHHHHHHHHHHHGHHHHHHHHHHHGHGHHHHHHHHHHHHGFHFHGHEHHHHHHGGGGGHHHHHHHHHHGGGGFFHFGGGGGGHGGGGGGGGGGFFFFFFFBBBBA
@M02197:105:000000000-AN6RF:1:1106:8722:19940 1:N:0:1
GGAAGAAGTAGCTCCTCCGCTTATTGATATGCTTAAGTTCAGCGGGTAGTCCTACCTGATTTGAGGTCAAAAGTCAATTAGGAAGACGTTTCTCTTCGGAGAGATAATAAGTCGACGTATTAGAGGCACGGAACCTTCATTCAAGCGCTTCAGCAAACGGTGATCATTATCACACCGAAAGCCTTGTCGCGCAAAGTCGAAAGTCGACCGCAAGCCTATGCATTTCAGGAGAGCCCGAGTCCAGGACGAATCCTAGTCTCCGGCAGCCCCCACCATCCAAACTCCCCCTCTAAGCTAATCGAGAGGGGTTGAGAATTTACTGACACTCAAACAGGCATGCTCCTCGGAAAACCGAGGAGCGCAAGGTGCCTTCAAAGATTCGATGATTCAC
+
CCCCCBFFFFFFFFGGGGGGGGGHGHHHHHGHHHHHHHHHHHHGGGGGFGHHHHHHHHHHHHHHGHHHHHHHHHHHHGHHHHHHHHHGGGHHHHHHHHGGGGGGHHHHHHHHHGGGGGHHHHHHHHGGHGGGGGGHHHGHHHHHGHGGGGGHHHHHHHGGFHGHHHHHHHHGHHHGGGGGGHHHHHHHGHGGGGGGGGGFFDGGGGGGGGGGGGGGGFGFGFFFGGHHFGHGGGFGHGHHHHGGGHEHHHHEHHGGCGFGGHGGGGGGGCHGGHFHGHHHGGCGGGHFHHHHHGHFHFHGHHGGGGHFGBHHHHHHHFGHHHHHGGHHHHFHHHHHFHFEEEECGHHGGGGGGGHGGGGGHHHHGHHHGBGGGGGGGGGFFFFFFFBB@AB
@M02197:105:000000000-AN6RF:1:1106:17287:20176 1:N:0:1
GGAAGAAGTAGCTCCTCCGCTTATTGATATGCTTACTTCCTCTAAATGACCAAGATCCTCTGCTTATTGATATGCTTACTTCCTCTAAATGACCAAGATCCTCCGCTTATTGATATGCCTTACTTCCTCTAAATGACCAAGATCCTCCGCTTATTGATATGCTTACTTCCTCTAAATGACCAAG
+
CGGDDFFFFFFFGGGGGGGGGGGHHHHHHHHHHHHHHHHHHHHHHHHHHHHHHHHHHFHHGHHHHFHHHHHHHHHHGHHHHHHHHFHHHHHFHHHHGHGHHGHGGGEGGHHHFGHHEFGHFDFH7GGHHHHHHHHHHHHHHHHHHHHHGHHHHHHHHHHHHHHHHHHHHHHHHHGHHHHHHHHH
@M02197:105:000000000-AN6RF:1:1106:15259:21249 1:N:0:1
GGAAGAAGTAGCTCTCCGCTTATTGATATGCTTAAGTTCAGCGGGTAGTCCCACCCGATTTGAGGTCAAGGTCGTTTTTGTGGGTCGAGCCTCCCACCGATGAATCGGCGGTGACCGGAACACCATCGTTGTCAATGAGACTGTTAGAAGCAGAGGTACAGTGCAGAAACCCGAGACGTAGAAACATATTATCACGTCAAGGATCGGCAAGGCAGACCCCACTAATCCATTTGGGAGGAGCTCGCTTCAAGGTGAAACCAGCAAATGACCTCCAAGTCCAAAATCCTCTCCACCAAAGGAAGGGCTTTTGAGAATTTCACGACACTCAAACGGGTGTGCCCCTCGGAATGCCAAGGGGCGCAAGGTGCGTTCAAAGATTCGATGATTCAC
+
BCBCBFFFFFFFGGG4FGGGGGHHHHHHHHHHHHHHHHHHHHGGGGGGHHHHHHGGGCGGGHHGHHHHHHHHGGGGGGGGHHGGGHGGGGGHHHGHHGGGGGHHHGHGGGG@@A1F?C-<<CCDEBCAGHFEF0=DBBB<0DG0G0;0C00CC/FF9FFFFFFFFFFFGFFFFGGGGGGGGGGGGGGFFFFFDAGGGGGFFGGCGHHHHHHHHHDGGHHHGHHHGHHHFFHHGHHHHHGGCGGHHFHHHHHHHGHHHGHHHHGHHHHFGHHGHFGHHGHHHHGAEEFHGGGGHHHGHHFGHHGHHHHHHHHHHHHGHGGGHHHHGHGHHGGGGHGGGGGGGGGHHHGHHCGHHHGGGGGHGHGGGGGHGGGCGGGGGGFFFFFFFAAA3A
@M02197:105:000000000-AN6RF:1:1106:25507:21682 1:N:0:1
GGAAGAAGTAGCTCCTCCGCTTATTGATATGCTTAAGTTCAGCGGGTAGTCCTACCTGATTTGAGGTCAAAAGTCAATTAGGAAGACATTTCTCTCCGGAGAGATAATAAGTCGACGTATTAGAGGCACGGAACCTTCATTCATGCGCTTCAGCGAACGGTGATCGTTATCACACCGAAAGCCTTGTCGCGCAAAGTCGAAAGTCGACCGCAAGCCTATGCATTTCAGGAGAGCCCGAGTCCAGGACGAATCCTAGTCTCCGGCAGCCCCCACCATCCAAACTCCCCCTCGAAGCTAATCGAGAGGGGTTGAGAATTTACTGACACTCAAACAGGCATGCTCCTCGGAAAACCGAGGAGCGCAAGGTGCGTTCAAAGATTCGATGACTCAC
+
BCCCBFFFFFFFGGCGGGGGGGGHHHHGHHHHHHGHHHHHHHHGGGEEGGFHHHHHHH3GHHHHGHGHGHHFGBFGHHHHHHGHHHHHHHHHHHHHGGGGGGGGHHHHHHHHHGFGGGHHFHHHHHGGHGCGGGGGHHHFHGHHHHGGGGGHHHGGGGGGEGEHH/GHHHHHHHHGGGGGGHHHHFHHGGFFGFGGFGDEGFGGGGFFFFAFFFFGGFFFFGFGGGGFFGFFGGGGHHHFGHGGGHEGHHHGHHGGGGGCGHGD@//CGGHHGHHFGHHG?C<CGFGFAGHHFEHGHHFEBFGGGGHHHHHHHHGEBFGHHHEF5GGHGHGHFBHHHHHGGGGFDHHGCGGGGHHGF?GGGHHHGGGDHGGFFGGFGGGFFFFFFFBBBBB
@M02197:105:000000000-AN6RF:1:1106:4732:21655 1:N:0:1
GGAAGAAGTAGCTCCTCCGCTTATTGATATGCTTAAGTTCAGCGGGTAGTCCTACCTGATTTGAGATCAAACGTTCAAAGGCTGTCCTCGAGGGACGTTTATGAGCCCCAGCGAACCCCCATCGCTGAAGGTTACCTGGTGAAAAACCACAAGCGTAGATAGTTATCACACCCGTGACGCCACCAAACACTGGCAAGCTGATCCGTTTGAGAGGAGCCGACCGCAGGGCCGGCAAGACCCCCAAAGTCCAAGCTCATCACGGCGAACCGTGAGAGTTGAGGTTTTCATGATACTCAAACAGGCATGCCCTTCGGAATAGCCAAAGGGCGCAAGGTGCGTTCAAAGATTCGATGATTCAC
+
BBCCCFFFFFFFFGGGGGGGCGGHHHHHHGHFHHHFHHHHHHBEGGEEFGHFHHFHHHHHHHHHGGHHHHHHGFFHHHHHFHHHHHHHHGGGGGGGGEGHHHHHHHGGGGGHEGGGGDFGGHHGGHGGHFHHHHHHHGHGFGHHHHFFHGHHHHGFFGGHHHFGHFGFHHHGGGGGGGGGGGGGGGGFGFGGGGGGGHEGGGGGGGGGHHHHGGGGFGGGGGHFHGGGGGGFFHHGFCCGHFFHHHGGGGHFBGDCAGFGGGEFGFGGHHHHHHHHHHHGHEHHGHHHHHHGGGEHHHHGHHGHGFCEEGGBHHFHGHGHFHFGGGGGFHFGGGGGHGGGGGGGGGGFFFFFFFCCCCB
@M02197:105:000000000-AN6RF:1:1106:10071:22791 1:N:0:1
GGAAGAAGTAGCTCCTCCGCTTATTGATATGCTTAAGTTCAGCGGGTAGTCCTACCTGATTTGAGGTCAAATTGTCAGAAGCTGTCTCAAAAGAGACCCTTTAGAAGCTGAACCCCATTTATAAAGCTGCTCTTCACAAATGGCGTAGATAATTATCACACCAAAGCAAGGCAACAAAGGTCCCGCTAATGCATTTCAGGAGAGCCGACTTCTGAGAAGCCCGCATACTCCCACATCCAAGCCTGATCAACAGAAAAAGCTGAAAAGGTTGAGAATTTCATGACACTCAAACAGGCATGCTCCTCGGAATACCAAGGAGCGCAAGGTGCGTTCAAAGATTCGATGATTCAC
+
CCCCCFFFFFFFGGGGGGGGGGGHHHGHHHGHHHHHHHHHHGHGGGGEGHHHHHHHHGHHHHHHGHHHHHHHHHHHHHHHHFHHHHHHHHHHHGHHHGHHHHHHHHHHHHHHHHGGGHHHHHHHHHHHHHHGHHHHHHHHHHHGGGGGGHHGHHHHGHHHHGHHHHHHHHGHHHHHHHGHHHHHHHHHGHHGHHHHHHHHHGHGHHHHGHGHHGHHHGGGGGGHHGGGHGGGGGGFGGHHHFFHFFHHHHHGHHHHGHHHHHHHGHHGHHHGHGHBDBGHHHHHHGHHHHHHHHGBFHHGGGGGHHHHHHHFFGBGGGGGHHGHGGGGHGGGGGGGGGGFFFFFFFBABAB
@M02197:105:000000000-AN6RF:1:1106:21704:22755 1:N:0:1
GGAAGAAGTAGCTCCTCCGCTTATTGATATGCTTAAGTTCAGCGGGTAGTCTTACTTGATTTGAGATCGAGTTGAACAACACATAAAGTGTCGTAAAATCCTGCATCAGTCAGCAATGAGGACAATTATCCTTTATGTTAGCTGCAGCAATAGTAATAATCCTGTTTGACGAGGACTAAATAGATATGCTTTTAGCTCAGATAAAAGTCCAGCTGCACCTGCATTTCAAGCCGCCCGCCTACCGGTGAAGGTTGTTGGGATAGCTCAAGTCCACCCTCCTTTTGAAAAAACAAGAGGAGGTTGAGGTGTTTACTGATACTCAAACAAGCATGCTCTTCGGAATACCAAAGAGCGCAATATGCGTTCAAAGATTCGATGATTCAC
+
BBBBBFFFFFFFGGGGGGGGGGGHHHHHHHHHHHHHHGHHHHHGGGGGGHHHHHHHHHHGHHGGGHHHHGGHGHHHHHHHHGHHHHHHHHHHGGHHHHHHHHHHHHHHHHHHHGHHHHHGHHHHHHHHHHHHHHHHHHHHHHHHHHHHHHHHHHHHHHHHHGHHHHHHHHGGGGGHHHHHHHHHHHHHHHHHHHHHHHHHHHHHHHHHHHHHHHHHHGHHHHHHHHHGHHHGGGGGHGGGGGGHHFHHHGHGGGHHHHHHFHHHGHHHHHGFEFGGHGHHFHHHGGHHHHHHHHHHHHHHHHHHGHFHFBFGHHHHHHGHHHHHHHHHHFHHH?EGGHHGHHHGHHGHHGGGGHHHHGGEGHFFGGGGGGGGFCFFFFFBBAAA
@M02197:105:000000000-AN6RF:1:1106:17859:23123 1:N:0:1
GGAAGAAGTAGCTCCTCCGCTTATTGATATGCTTAAGTTCAGCGGGTAGTCCTACCTGATTTGAGGTCACATTAATGATGAATTGTCCAAAGACGATTAGAAAGCTGAACTGCCCCTCACATTCATAAGCGTAGATAGTTATCACACCAATGAACAAGGTTTGTTCTGCTAATGCATTTCAGAGGAGCTGAAACCTTTTGAAAGGCCAGCAAACCCCCACATCCAAACCACTCAAACAAGTTGAAGGTTGATTATATTAATGACACTCAAACAGGCATGCTCCTCGGAATACCAAGGAGCGCAAGGTGCGTTCAAAGATTCGATGATTCAC
+
CCCCCFFFFFFFGGGGGGGGGGGHHHHHHHHHHGHHGHHHHHHGGGGGGHHHHHHHHHHHHHHHGHHHHHHHHHHHHHHHHHHHGHHHHHHHHHGGGHGHHHHHHHHHHHHHHHHGHGHHHHHHHHHHHHHHHHHHHHHHHHHHHHHHHHHHHHHHHHHHHHHHHHHHHHHHHHHHHHHHHHHHHHHHHHHHHHHHHHHHHHHHGHHHHGHHHHGGHGGHGGGGHGHGGGGHHHHHHFGHHHHHHHHHHHHHHHHHHHHHHHHHHGHGHHHHHHHHHHHGGGGGHHHHHHHHHHHGGGGGHHHHGGGGHGGGGGGGGGGFFFFFFFCCBAC
@M02197:105:000000000-AN6RF:1:1106:23810:24440 1:N:0:1
GGAAGAAGTAGCTCCTCCGCTTATTGATATGCTACCTTACTTCCTCTAAATGACCAAGATCCTCCGCTTATTGATATGCTTACTTCGTCTAAATGACCAAGATCCTCCTCCGCTTATTGATATGCTTGGTTACTTCCTCTAAATGACCAAGATCCTCCGCTTATTGATATGCTTACTTCCTCTTAATGACCAAGATCCTCCGCTTATTGATATGTTCCTCCGCTTATTGATATGCTTACTCCCTCTAAATGAAAAAGATCCTCCGCTTATTGATATGCTACCTTACTTCCTCTAAATGACCAAG
+
CCCCDFFFFFFFGGGGGGGGGGGHHHHHHHHHGHHHHHHHHHHHHHHHHHHHHHHHHHHH5DFFFEGFGGDEEHHDHFB6G99HHH6G1?8FHF5@$FFEEFDGFBG56G366EGFHHFBHHHFFFF5E?GGHHGEGGFGDGFH6FFHFCFEFHHFH<AAEGGHFGFFHH4HGHFHHHHFHEH$?GH)HDGHFFA1><DD>3B,(GHHFFFHHH<'D>*6F-FCEFFGF5GHEFFFAA111E3GFD55D5FB55HHG3GGGFGGHHGHHHHHHHHHHHGGHHGGGGGFGGGGFFFFFFFDCCCC
@M02197:105:000000000-AN6RF:1:1106:14912:25671 1:N:0:1
GGAAGAAGTAGCTCCTCCGCTTATTGATATGCTTAAGTTCAGCGGGTAGTCCTACCTGATTTGAGGTCAAATTGTCAGAAGCTGTCTCAAAAGAGACCCTTTAGAAGCTGAACCCCATTTATAAAGCTGCTCTTCACAAATGGCGTAGATAATTATCACACCAAAGCAAGGCAACAAAGGTCCCGCTAATGCATTTCAGGAGAGCCGACTTCTGAGAAGCCTGCATACTCCCACATCCAAGCCTGATCAACAGAAAAAGCTGAAAAGGTTGAGAATTTCATGACACTCAAACAGGCATGCTCCTCGGAATACCAAGGAGCGCAAGGTGCGTTCAAAGATTCGATGACTCAC
+
BBBBBFFFFFFFGGGGGGGGGGGHHHHHHHHHHHHGHHHHHHHGGGGGGHHHHHHHHHHHHHHHGHHHHHHHHHHHHGHHHHHHHHHHHHHGHGHHHGHHHHHHHHHHHHHHHHGGGHHHHHHHHHHHHHHHHHHHHHHHHHHHHGHHHHHHHHHHHHHHHGHHHHHHHHGHHHHHHHGGHHHGHHGHHHHHHHHHHHHHHGHGHHHHHHHHHHHHHHGHHHHHHHGGHGHGGHHHGGHHHGHHHHGHHHHGHHHHHHHHHHHHFHHGGHGHHHHHHHHGHHHHGGGHHGHGHHGHHFGGGGGFHHHHGFFHCHHGGGGGHHHHGGGGHGGGGGGGGGFFFFFFFFBBBAB
@M02197:105:000000000-AN6RF:1:1106:20507:27811 1:N:0:1
GGAAGAAGTAGCTCCTCCGCTTATTGTTATGCTTAAGTTCAGCGGGTAGTCCTACCTGATTTGAGGTCACATTAATGATGAATTGTCCAAAGACGATTAGAAAGCTGAACTGCCCCTCACATTCATAAGCGTAGATAGTTATCACACCAATGAACAAGGTTTGTTCTGCTAATGCATTTCAGAGGAGCTGAAACCTTTTGAAAGGCCAGCAAACCCCCACATCCAAACCACTCAAACAAGTTGAAGGTTGATTATATTAATGACACTCAAACAGGCATGCTCCTCGGAATACCAAGGAGCGCAAGGTGCGTTCAAAGATTCGATGATTCAC
+
BBBCBFFFFFFFGFGGGGGGGGGHHHGHHHHGHHHHHHHHHHGGGGGGGHHHHHHHHHEHHHHHGHHHHHHHHHHHHHHHHHHHHHHHHHHHGHGGGHGHHHHHHHHHHHHHHHHGHGHHHHHHHHHHHHHHHHHHHHHHHHHGHHHHHHHHHHHHHHHHHHHHGHHHHHHHHHHGHHHHHHHHHHGHFHHHHHHHHHHHHHHHGHHHHGGHHHGGGGGGHGGGHGGGHHGGHHHHHHHHHHHHHHHFHHHHHHFGHFGGHHHGFGFHHHGHEHGHHHGGGGGGFFHFHGHHHGHGGGGFCHHHGGGGGGGGGGGGGGGFFFFFFFABBBB
@M02197:105:000000000-AN6RF:1:1107:17490:6401 1:N:0:1
GGAAGAAGTAGCTCCTCCGCTTATTGATATGCTATCTTACTTCCTCTAAATGACCAAGATCCTCCCTTGTTGATATATTCCTCCGCTTATTGATATGCTACCTTACTTCCTCTAAATGACCAAGATCCTCCGCTTATTGATATGCTCCTCCGCTTATTGATATGCTTACTTCCTCTAAATGACCAAGATCCTCCGCTTATTGATATGCCTCTCCGCTTATTGGTATGCTTACTTCCTCTAAATGACCAAG
+
CCCCCFFFFFFFGGGGGGGGGGGHHHHHHH9HHHHHHHHHHHHHHHHHHHHHHHHGHHGHHHHHHGHHFFGF:HFHGHHHHHHHGGGGGHHHHHHHHHGFFHHGBGGHHHHHHHHFGGGGHHHGHGHHHHHGGGGGHHHHHHHHGFBFCGHGGGGGHHGHHHHHHHHGHHHHHHHHHHHHHHHHHHHHGGGGHGFHFGGGHHHHHHGHHHHHHHGHFHHHHHFHHHHHGHHHHHHHGGFFFFFFFCBCCC
@M02197:105:000000000-AN6RF:1:1107:23535:8030 1:N:0:1
GGAAGAAGTAGCTCCTCCGCTTATTGATATGCTTAAGTTCAGCGGGTAGTCTTACTTGATTTGAGATCGAGTTGAACAACACATAAAGTGTCGTAAAATCCTGCATCAGTCAGCAATGAGGACAATTATCCTTTATGTTAGCTGCAGCAATAGTAATAATCCTGTTTGACGAGGACTAAATAGATATGCTTTTAGCTCAGATAAAAGTCCAGCTGCACCTGCATTTCAAGCCGCCCGCCTACCGGTGAAGGTTGTTGGGATAGCTCAAGTCCACCCTCCTTTTGAAAAAACAAGAGGAGGTTGAGGTGTTTACTGATACTCAAACAAGCATGCTCTTCGGAATACCAAAGAGCGCAATATGCGTTCAAAGATTCGATGATTCAC
+
33AAAFCCFFFBDFGGGF?EEFDGHF5GHFFBGHHHCGGHHGGGCGA2AFFFFDHHHHFGHFGFAEHEE?FGFHHFBG2F1FAGHEHBGB4@?FFGHFHGHGHGHHDGFGGFDGHHDFHF3CEHHHHDGB4FFHFHFHHH11BDGCGHHFFHGFBFFBDHDDHHBGDFDGGFBFGHGBGFGHHGBHGFBGFBGH<DFFFCBGHFGGFABDGHHGFFCGHHHBCCHFGGGFCGCCGG</FB</B@11BHGCFFC<0HHGCFGEFHHFHHGEEFE/?G0/BDEFHGGGEG1@EGHGCFGF0CCBHFE0FG2FFGEDD1AEFFFGGFFHFBEF1B0AEEEBGDGFHHG1FFA0EEA333F0A?EFGB33GFGEF1FFFFFFFAA1AA
@M02197:105:000000000-AN6RF:1:1107:4280:7946 1:N:0:1
GGAAGAAGTAGCTCCTCCGCTTATTGATATGCTCATCCGCTTATTGATATGCTTAAGTTCAGCGGGTAGTCCTACCTGATTTGAGATCAAACGTTCAAAGGCTGTCCTCGAGGGACGTTTATGAGCCCCAGCGAACCCCCATCGCTGAAGGTTACCTGGTGAAAAACCACAAGCGTAGATAGTTATCACACCCGTGACGCCACCAAACACTGGCAAGCTGATCCGTTTGAGAGGAGCCGACCGCAGGGCCGGCAAGACCCCCAAAGTCCAAGCTCATCACGGCGAACCGTGAGAGTTGAGGTTTTCATGATACTCAAACAGGCATTCCCTACGGAATAGCCAAAGGGCGCAAGGTGCGTTCAAAGATTCGATGATTCAC
+
1>1>AFF13FFFGCGGGBA1EGEFGGHHHGCBD1111BEEGFFHHG2AFGHFGF2FHHGHG2FFGGG//BFGGEHGDF0FGHGBF/F1@FG1?FFBEGHHBCGCGHHFFE?CCEGE<EEEHHHHH1C//?A0/<CC/CC?CGC3CFG;1<1<99FGHFE;FEEDGHGGCEEGCC/BCCGHHH0GFH90@9@CG@;..ACEACGGEAAEFC3HHEFFE?FFFFBBDE0FFD<CB?EC?<<<-/GHG@<//?@@DFFC@C/EB1F<B1GE01GDF2HFF?GECGE>F?/AFGCFHE>FCBCGGG1GF1D2EBBFEEFHFGD11E1BA0/E/B1BGD2F1F1BFFEE?GCGGFGGAEECHFBA333GFFFCBFFDBDAAAAA
@M02197:105:000000000-AN6RF:1:1107:19067:8294 1:N:0:1
GGAAGAAGTAGCTCCTCCGCTTATTGATATGCGGGGATTACTTCCTCTAAATGACCAAGATCCTCCGCTTATTGATATGCTACCTTACTTCCTCTAAATGACCAAGATCCTCCGCTTATTGATATGCTTAAGTTCAGCGGGTATCCCTACCTGATCCGAGGTCAAACATTAGAATTGGGGGTTTAAGGCAGGATTGTTACAATGACCAAGCGAATAGGTTATTACTACGCTGAAATCATGAGACTCTCCGCCATTGAATTTCGAAAGGGAATTTGCAAGCAAACTCTTCTTTCGTAACCAAGCAAAACTACTTGAGTGGTTTTTAATGACGCTCGGACAGGCATGCCTTCCGGAATACCGAAAGGCGCAATGTGCGTTCAAAGATTCGATGATTCAC
+
DDDDCFFFFFFFGGGGGGGGGGGHHHHHHHHHGGGGGGHHHHHHHHHHHHHHHHHHHHGHHHHHGHGGGGGHHHHHHHHHHHHHHHHHHHHGHHHHHHHHHHHHHHHHHHHHHGGGGGHHHHHHHHHHHHHHHHHHHHGGGGGHHHHHHHHHHHHHHHGGGEFFHHHHHHFHFHHHHHHGGGGGGGGGGGGGGGGGGGGGGGGGHGGHGGHHHHHHHHHHHHHGGFGGHHHHHHG;GHHHHHHGGGCCGGHHH2HHHGGHGGHHHHHGGHG3HHGHHHHGHHHFGGCBFGHGGHHHHGHFGHHHHHFHGHFHFHHGHGGHHHHFHHGGGGGGGGGHGHHHHHHGHGGCGGFHHHGHGGGHGGGGGGGHHHGFEGHGGGGGGGGGGFFFFFFFCCBAB
@M02197:105:000000000-AN6RF:1:1107:7494:8481 1:N:0:1
GGAAGAAGTAGCTCCTCCGCTTATTGATATGCTTAAGTTCAGCGGGTAGTCCTACCTGATTTGAGGTCAAAAGTCAATTAGGAAGACGTTTCTCTTCGGAGAGATAATAAGTCGACGTATTAGAGGCACGGAACCTTCATTCATGCGCTTCAGCAAACGGTGATCATTATCACACCGAAAGCCTTGTCGCGCAAAGTCGAAAGTCGACCGCAAGCCTATGCATTTCAGGAGAGCCCGAGTCCAGGACGAATCCTAGTCTCCGGCAGCCCCCACCATCCAAACTCCCCCTCGAAGCTAATCGAGAGGGGTTGAGAATTTACTGACACTCAAACAGGCATGCTCCTCGGAAAACCGAGGAGCGCAAGGTGCGTTCAAAGATTCGATGGTTCAC
+
CCCCCFFFFFFFGGGGGGGGGGGHHHHHHHHHHHHHHHHHHHHGGGGGGHHHHHHHHHHHHHHGGHHHHHHHHHHHHHHHHHHHHHHGGGHHHHHHHHGGGGGGHHHHHHGHHGGGGEHHHHHHHHGGHGGGGGGHHHHHHHHHHHGGGGGHHHHHHHGGGFGHHHHHHHHHHHHGGGGGGHGHHHHHGHGGGGGGFGGGGGGFFGGGGFFGGGFFFGGGFGFGGGHGGFFFFFFGFHHHHHGGGHGHHEEFEHHGGGGGGGGGGGFGGGFFFHHFGHHFGGGFGGGHHGHHHHHGHGEGHGGGGGHHHHHHHEHGHFHHHHHHFGHHHHGGHHHHGFEDFEGEDHHGGGGGCHHDGEGGHHHHGGGGHGGGGGGGFGGFBFFFBFCCBBC
@M02197:105:000000000-AN6RF:1:1107:22212:8676 1:N:0:1
GGAAGAAGTAGCTCCTCCGCTTATTGATATGCTTAAGTTCAGCGTGTAGTCCTACCTGATTTGAGGTCAAAAGTCAATTAGGAAGACATTTCTCTCCGGAGAGATAATAAGTCGACGTATTAGAGGCACGGAACCTTCATTCATGCGCTTCAGCGAACGGTGATCATTATCACACCGAAAGCCTTGTCGCGCAAAGTCGAAAGTCGACCGCAAGCCTATGCATTTCAGGAGAGCCCGAGTCCAGGACGAATCCTAGTCTCCGGCAGCCCCCACCATCCAAACTCCCCCTCGAAGCTAATCGAGAGGGGTTGAGAATTTACTGACACTCAAACAGGCATGCTCCTCGGAAAACCGAGGAGCGCAAGGTGCGTTCAAAGATTCGATGATTCAC
+
BBB@BFFFDDFFFGGGGGGCGCEBHHHHHHHGHBFHHHHHFFHGGEGHHHHHHHHHHGF5GFHHGHGHFHFFHHHGHGHHHHHHHHHHHHHHHHGHHGGGGCEFHHHHBGHFHGGGGGHHHHHHHHGGHGGGGGGEHHHHHHGHHGGGGGGFFHCFCGGGEGFHHHHHGHHHHHHGGFGGGHHHHHHHGHGGGGGGEFEFGGGCFDGGGGGFGFFFFFGGFFFGFFFFGFGGCEGGHGCHHGA?GHGHGHBGBFHGFC-FCHGDGFFCCGHGFFG2AGGF?/@CGGEF/GHFHBFE4F31HHFAGGHHDHHFFFFF55FHHG@GFGDFHFHHHHHGGGEEAAA1EEDCDEEGDFFGFE2GFG4GGGGGHGCGGGGFEC4FFFFFFFBBAA?
@M02197:105:000000000-AN6RF:1:1107:16794:9007 1:N:0:1
GGAAGAAGTAGCTCCTCCGCTTATTGATATGCTTACGTTCAGCGGGTAGTCCTACCTGATTTGAGGTCAAAAGTCAATTAGGAAGACATTTCTCTCCGGAGAGATAATAAGTCGACGTATTAGAGGCACGGAACCTTCATTCATGCGCTTCAGCAAACGGTGATCATTATCACACCGAAAGCCTTGTCGCGCAAAGTCGAAAGTCGACCGCAAGCCTATGCATTTCAGGAGAGCCCGAGTCCAGGACGAATCCTAGTCTCCGGCAGCCCCCACCATCCAAACTCCCCCTCGAAGCTAATCGAGAGGGGTTGAGAATTTACTGACACTCAAACAGGCATGCTCCTCGGAAAACCGAGGAGCGCAAGGTGCGTTCAAAGATTCGATGACTCAC
+
CCCCCFFFFFFFGGGGGGGGGGGHHHHHHHHHHHHHGHHHGHHGGGEEGHHHHHHHHGHHHHHHGHHHHHHHHGHFHHHHHHHHHHHHHHGHHHHHHGGEGGGGHHHHHHHHGGGGGGHHHHGHHHGGHGGGGGGHHHHHHHHHHHGGGGGHHHHHGHGGGHGHHHHHGHHHHHHGFFGGGHHHHHHHGHGGGGGGFGGFGGGFGGGGGGGGFGFGGGGGGGGFGGGGGGGGGFFGHHGCHHGGGHGHHHHHHHHGGGGGGHGGGGGGGGHHGHHGGGHGCB/GGGGBEGHHFHHGHHGGHGGGGGHHHHHHHFHHHGBHHHHGGGHGHHHFHHHHHHHFGEE?GHHGGGGGGHHGGEGGHHHHGE?GHGGGGGGGGGGBFFFFFFCBAAA
@M02197:105:000000000-AN6RF:1:1107:27969:8964 1:N:0:1
GGAAGAAGTAGCTCCTCCGCTTATTGATATGCTTAAGTTCAGCGGGTAGTCCTACCTGATTTGAGGTCACATTAATGATGAATTGTCCAAAGACGATTAGAAAGCTGAACTGCCCCTCACATTCATAAGCGCAGATAGTTATCACACCAATGAACAAGGTTTGTTCTGCTAATGCATTTCAGAGGAGCTGAAACCTTTTGAAAGGCCAGCAAACCCCCACATCCAAACCACTCAAACAAGTTGAAGGTTGATTATATTAATGACACTCAAACAGGCATGCTCCTCGGAATACCAAGGAGCTCAAGGTGCGTTCAAAGATTCGATGATTCAC
+
CCCCCFFFFFFFGGGGGGGGGGGGHHHHHHHHHHHHHHHHHHHGGGGGGHHHHHHHHHHHHHHHGHHHHHHHHHHHHHHHHHHHHHHHHHGHEHGFGHGHHHHHHHHHHHHHHHHGHHHHHHHHHHHHHHHHHHHHHHHHHHHHHHHHHHHHHHHHHHHHHHHHHHHHHHHHHHHHHHHHHHHHGHHHHHHHHHHHHHHHHHHHGHHHHGHHHHGGGHHGGGGGHGGGGGGHHHHHHHHHHHHHHHHGHHHGHHHHHHHHHHHHHGHHEHHHHHEHHHHGGGGGGHEHHHHHHGHHHHGGHHHHGGGGHGGGGGFG2GGFFFFFFFA???A
@M02197:105:000000000-AN6RF:1:1107:18846:9142 1:N:0:1
GGAAGAAGTAGCTCCTCCGCTTATTGATATGCTTAAGTTCAGCGGGTAGTCCTACCTGATTTGAGGTCAAAAGTCAATTAGGAAGACATTTCTCTCCGGAGAGATAATAAGTCGACGTATTAGAGGCACGGAACCTTCATTCATGCGCTTCAGCGAACGGTGATCATTATCACACCGAAAGCCTTGTCGCGCAAAGTCGAAAGTCGACCGCAAGCCTATGCATTTCAGGAGAGCCCGAGTCCAGGACGAATCCTAGTCTCCGGCAGCCCCCACCATCCAAACTCCCCCTCGAAGCTAATCGAGAGGGGTTGAGAATTTACTGACACTCAAACAGGCATGCTCCTCGGAAAACCGAGGAGCGCAAGGTGCGTTCAAAGATTCGATGATTCAC
+
DCDDCFFFFFFFGGGGGGGGGGGHHHHHHHHHHHHHHHHHGHHGGGGGGHHHHHHHHHHHHHHHGHHHGHHHHGHHHHHGGHGHHGHHHHHHHHHHHGGFGGGGHGHHHHHHHGGGGGHHHHHGHHGGHGGCFGGHHHHHHHHHHGGGGGGHGHGGGGGGGHGHHGHHGHHGHHHGGGCGGHGHHHHHGHGGGDFGGGGFGGGFGGGFFFGGGGGGGGGGGGFGGHHGGGGGGGGGHHHGHHGGGHGHHHHHHHGGGF?GGHGGG?GGGDHHGHHHGHHHGGGGGGFGFFHHHHGGHGCGHEGGGEAHHHHHHFF5FHFFHHHHGEDGHHHHHHHFHHHGGGF?GFHGGGGGGGHGE2GGGFHHGGGGHGGGGGGGGGFCBFFFFFBAA>?
@M02197:105:000000000-AN6RF:1:1107:7659:9341 1:N:0:1
GGAAGAAGTAGCTCCTCCGCTTATTGATATGCTTAAGTTCAGCGGGTAGTCCTACCTGATTTGAGATCAAACGTTCAAAGGCTGTCCTCGAGGGACGTTTATGAGCCCCAGCGAACCCCCATCGCTGAAGGTTACCTGGTGAAAAACCACAAGCGTAGATAGTTATCACACCCGTGACGCCACCAAACACTGGCAAGCTGATCCGTTTGAGAGGAGCCGACCGCAGGGCCGGCAAGACCCCCAAAGTCCCAGCTCATCACGGCGAACCGTGAGAGTTGAGGTTTTCATGATACTCAAACAGGCATGCCCTTCGGAACAGCCAAAGGGCGCAAGG
+
BBBBBFFFFFFFGGGGGGGGGEGFGFHHHHGHFGHHHHHHGHHFGGF?EHHHHGHHGFFHHHHHGHGHFEGFEHHHHHHFBGGAGHHHGGEG?FGGGGGHFHHFGHHGGGGHGEECGGGGEBGFGFGGBFFBFGGHHHHHHEGGHFFFFGHHHHGFGGGHFHDGHHGHHHHGGGGDFGHGGGGGGC9CFGFHGGGGGGGGGGGGGGFGDFFHGFFGGGGFGGHFHGGGGGHHGHEGGGCGGHHGAHEGHHHHHGHHGGGGGGEF1FDHHHHHGFGF3FFEGFD5GFHHHFBGF5HDFHGBBFFHFFDE?E2AGGGGEBBGGCFBBAA>4A33AA
@M02197:105:000000000-AN6RF:1:1107:13230:10517 1:N:0:1
GGAAGAAGTAGCTCCTCCGCTTATTGATATGCTTAAGTTCAGCGGGTAGTCCTACCTGATCCGAGGTCAAACTTAGAAATTGGGGGTTGCTGGCAAGCACGCACCGAGACCCTATAGCGAGAGAATTACTACGCTTAGAGCCAGACGGCACCGCCACTGATTTTAAGGGCCGCGAAACCGAGAACCCCAAGACCAAGCCGAGGCTTGAGTGGTTATAATGACGCTCGAACAGGCATGCCCCTCGGAATACCAAGGGGCGCAATGTGCGTTCAAAGATTCGATGACTCAC
+
CCCBCFFFFFFFGGGGGGGGGGGHHHHHHHGHHHHHHHHGHHGGGGEEGHHHH/HH;HH/H;HGGGG:HHHHHHHHHHH<.HEHGGGGGH0H;GHHGHHHGGGG9GG9GGG9HG9HG9GGGGGEHHHHH;<HGGG8GHHHHH<HHGG:GGGGGHHHHHHHHHHHHHHGGGGGGHGGGGGHHHGGGHGHHGHHGGGGGGGHHGHHHHHHGHHHGHGHHGGGGGGHHGHHHHHHHHHGGGGGGGHHHHHGHHHHHGGGGGHHHHGGGGGGGGGGGGGGGFFFFFFFBB@CB
@M02197:105:000000000-AN6RF:1:1107:17454:10927 1:N:0:1
GGAAGAAGTAGCTCCTCCGCTTATTGATATGCTTAAGTTCAGCGGGTAGTCCTACCTGATTTGAGGTCACATTAATGATGAATTGTCCAAAGACGATTAGAAAGCTGAACTGCCCCTCACATTCATAAGCGTAGATAGTTATCACACCAATGAACAAGGTTTGTTCTGCTAATGCATTTCAGAGGAGCTGAAACCTTTTGAAAGGCCAGCAAACCCCCACATCCAAACCACTCAAACAAGTTGAAGGTTGATTATATTAATGACACTCAAACAGGCATGCTCCTCGGAATACCAAGGAGCGCAAGGTGCGTTCAAAGATTCGATGATTCAC
+
CCCCCFFFFFFFGGGGGGGGGGGHHHGHHHHHHHHHHGHHHHHGGGGGGHHHHHHGHHGHHHHHGHHHHHHHHHHHHHHHHHHHHHHHHHHHHHGGGHGHHHHGHGHHHHHHHHHGHGHHHHHHHHHHHHHHHGHHHHHHHHHHHHHHHHHHHHHHHHHHHHHHHHHHHHHGHHHHHHHHHHHHHHHHHHHHHHHHHHHHGHHHHHHHHGHGHHGGGGHHHFGGHGHGHGGHHHHGHHHHHGHHHHHHGGHGHGHHHHHHFHGDDGHHGHFGHHHGHHGGCGGGGFEHGHGHHHHGGGGFFBGHGGGGFCFGGGGGCGCFFFFFFFBBBBB
@M02197:105:000000000-AN6RF:1:1107:15988:10967 1:N:0:1
GGAAGAAGTAGCTCCTCCGCTTATTGATATGCTTAAGTTCAGCGGGTATCCCTACCTGATCCGAGGTCAACCTTGAGAAAGTTGGGGGTTCTGGCGGGTGGACGGCTGGACCCTGTAGCGAGGAGTATTACTACGCTGAGAGCCAGACGGCACCGCCACTAGTTTTAAGGGCCGCCGGTACAGCGGGCCCCAAGGCCAAGCAGAGCTTGATTGGTCATAATGACGCTCGAACAGGCATGCCCGCCGGAATACCAGCGGGCGCAATGTGCGTTCAAAGATTCGATGATTCAC
+
CDCDDFFFFFFFGGGGGGGGGGGHHHHHHHHHHHHHHHHHHHHGGGGGHHHHHHHHHH<<H9HGG8;HH;HHH9HH0GH/HG;HHGGGGG<<HH,GGG/CGHHGGGGGGHHH:9HG;H9CFGG::C:HH;FH<HGG:G:HHHFH<G:9D;G;GGEFGFGFFGGGGGHGGGFGGGGFHHFEDFGGGGGGGHHHHHHGHHHHHHHHHHHHHHHHHHHHHGHHGGGGGHHGHGFHGGHHGGGGGGGGHHHHHHHGGGGGGGGGHGHHGGGGHGGGGGGGGGGFFFFFFFCCBBB
@M02197:105:000000000-AN6RF:1:1107:12726:11763 1:N:0:1
GGAAGAAGTAGCTCCTCCGCTTATTGATATGCTTAAGTTCAGCGGGTAGTCCTACCTGATTTGAGATCAGACGTTCAAAAAGCTGTCCTCCTCAAGGAGAGACATCTGTGAGCTCCAGCGAACCTCCATCGCTGAAGGTTAATGGCAGAGAACCACAAGCGTAGATAGTTATCACACCTGTGACGCCGCCAAACACTGGGAAGCTGATCCATTTGAGAGGAGCCGACGCTAGGCCGGCAAGACCCCCAAAGTCCAAGCTCGTCATGGCGGACCATGAGAGTTGAGGTGTTCATGATACTCAAACAGGCGTGCCCTTCAGAATAGCCAAAGGGCGCAAGGTGCGTTCAAAGATTCGATGATTCAC
+
CDDDCFFFFFFFGGGGGGGGGGGHHHHHHHHHHHHHHHHHHHHGGGEGGHGHHHHHHHGHHGHHGGHHHGHHGFFHHGHHHGHGHHHHHHHHHHGHHHHHGGHHHHHHHHHHHHHHHHHGCGGGHHHHHHGGHGFHHHGHHHHHHHHGGGHHHHHGHHHHGGGGGHHHHHHGHHHHHGHHHHHHGGGHGHHHGHHHHHHHHHHHHHHHGHGHHHHHHGGGGGGGGGFHHHGGFGGHHHHHGGGGGGHHHGGHGHHGGGGGHGHGGGGGHHHHFHHHHHHHHHHHGHHHHHFGHHHHHFHHHGFHHEGDGGFGHHFEHHHHHHHHHHHHGGGGGHHHHGGGGGGGGGGGGGGGFFFFFFFBBBA@
@M02197:105:000000000-AN6RF:1:1107:2165:11846 1:N:0:1
GGAAGAAGTAGCTCCTCCGCTTATTGATATGCTTAAGTTCAGCGGGTAGTCCTACCTGATTTGAGGTCAAAAGTCAATTAGGAAGACGTTTCTCTTCGGAGAGATAATAAGTCGACGTCTTAGCGGCATGGAACCTTCATTCATGCGCTTCAGCAAACGGTGATCATTATCACACCGGAAGCCTCGTCGCGCAAAGTCGAAAGTCGTCCACAAGCCTATGCATTTCAGGAGAACCCGAGTCCAGGCCGAATCCTAGTCTCCGGCAGCCCCCGCCATCCAAACACCCCCTCGAAGCTAATCAAGAGAGGTTGAGAATTTACGGACACTCAAACAGTCATGCTCTTCGTAAAACCGATCAACTCAAGGTGCGTTCAATGATTCGATGTCTAAC
+
AA1>A@1>@DF@GGGGGGGGGGGHHCFHHHGGHHHFHHHHHHGGGGGGGHHHHFGHHHHHHHGHG0FH1GHBCFB2BBDFFF11F0F/B/>FG22FB/EEGG/?F11>BF1FGG>E/>/0<G11>////0@1@1/0F11@2@>GFF////CGDGG?EC/C/0/==DG0=;0D?@@<<#.:/5CCC9;E-?/;=AB/0FB9/C8/B46#:#5@:;/;/;9B9BFBFEFFB;9EA/;B90.B...;-..0;00BC9B;--;--.:.-:--C/<0?1<1AHHGE>//>/@B/>12B0F@2B2B21BB00FBD2@21GF>/B/A12EFGB1BD2ABA11FFFAB/B//AA2/B/EE0A221B1111B00000AB1133311A11AB1B11111>>
@M02197:105:000000000-AN6RF:1:1107:3953:12414 1:N:0:1
GGAAGAAGTAGCTCCTCCGCTTATTGATATGCTTAAGTTCAGCGGGTAGTCCTACCTGATTTGAGGTCAAAAGTCAATTAGGAAGACGTTTCTCTTCGGAGAGATAATAAGTCGACGTATTAGAGGTACGGAACCTTCATTCATGCGCTTCAGCAAACGGTGATCATTATCACACCGAAAGCCTTGTCGCGCAAAGTCGAAAGTCGACCGCAAGCCTATGCATTTCAGGAGAGCCCGAGTCCAGGACGAATCCTAGTCTCCGGCAGCCCCCACCATCCAAACTCCCCCTCGAAGCTAATCGAGAGGGGTTGAGAATTTACTGACACTCAAACAGGCATGCTCCTCGGAAAACCGAGGAGCGCAAGGTGCGTTCAAAGATTCGATGATTCAC
+
ACCCCFFFFFFFGGGGGGGGGGGHHHHHHHHHHHHHHHHHHHHGGGGGGHHHHHHHHHHHHHHHGHHHHHHHHGGHHHHHHHHHHHHGGGHGHHGHHHGGGGGGHHHHHHHGHGGGGGHHHHHHHHGHHGGGGGGHHEHHHHHHHHGGGGGHHHHHFHGFGHGHHH:HHHHHHHHGGGGFGGHHHHGHGHGGGGGGFFDEEGGFFDGG??AFFFGGFFFFFFFFFFFFFFEFFFFE/0.//:.:::FFG=</G0HE@??CCHGDGC///<BHGGHHEG3B?//CGGEC/CFFHFFEHF3FG?EFEDFF4DF4E4FDGD5FFFGBBCHFFHGEFAF3FGHEECGDEBBFDFE?E2HDGCGGGHHFEEGFCBGBDCGGECFCFFFFFFBBAAA
@M02197:105:000000000-AN6RF:1:1107:18472:12817 1:N:0:1
GGAAGAAGTAGCTCCTCCGCTTATTGATATGCTTACTTCCTCTTAAATGACCAAGATCCTCCGCTTATCGATATGCTTAAGTTCAGCGGGTGGTCCTACCTGATTTGAGGTCAAGTTTATCAAATCCAACTCTTATATAGCGGCAGAACCCTCGACCAGATGCAGATATGTATCACATCTTAATGGAGAGGTCGTTACCGCTCATGCATTTCAGGGGAGCAGACTAGGCCTGTAACCCCCAAATCCAAGCCACACCTCATGGTGTGGTTGAGACATTAATGACACTCAAACAGGCATGCTCCTTGGATTAACCAAGGAGCGCAAGATGCGTTCAAAGATTCGATGATTCAC
+
DDCDDFFFDFFFGGGGGGGGGGGHHHHHHHHHHHHHHHHHHHGHHHHHHHHHHHHHHIIIHHGGGGGHHGHHHGHHHHHHHGHHHHHGGGEEGGHHHHHHHHHHHHHHGHHHHHHHHHHHHHHHHHHHHHHHHHHHHHHHHGGGGGGHHHGGGGGGGGHHHHHHGHHHHHHHHHHHHHHHHHHHHHHHGGGHHHGGHGHHGGGHGGGHGGGGHHGGHHHGGHHHHFGFFGFFGFFGGGHGHHGBDCGHHGGHGFHHHHHHGGHGGHHHHHEHGHHHHHHHHFGHGFHHHGHHHHHHHHHFGGHHHHHHHHHHHHHGGGGGHFGHGGGGHGGCGGGGFGFFFFFFFFCCBBB
@M02197:105:000000000-AN6RF:1:1107:6474:12885 1:N:0:1
GGAAGAAGTAGCTCCACCGCTTATTGATATGCTTAAGTTCAGCGGGTAGTCCCACCCGATTTGAGGTCAAGGTCGTTTTTGTGGGTCGAGCCTCCCACCGATGAATCGGCGGTGACCGGAACACCATCGTTGTCAATGAGACGGTTAGAAGCAGAGGTACAGTGCAGAAACCCGAGACGTAGAAACATATTATCACGTCAAGGATCGGCAAAGCAGACCCCACTAATCCATTTGGGAGGAGCTCGCTTCAAGGTGAAACCAGCAAATGACCTCCAAGTCCAAAATCCTCTCCACCAAAGGAAGGGCTTTTGAGAATTTCACGACACTCAAACGGGTGTGCCCCTCGGAATGCCAAGGGGCGCAAGGTGCGTTCAAAGATTCGATGATTCAC
+
CCCCCFFFFFFFGGGGGGGGGGEHHHHHFHHHHHHFHHHHHGHGGGFFG3GHHHHGGGGGGGFHGGHFFHHHGGFGGG1FGHHGGGGC?EFGHHHGHHGGGGGGHHGHGGGG/</?G/@-<>FFGG0G?CEFC<0GG00=0GDGAC.C:CBC/CCFFBFFFFFFFFFFEFBFFFGFFEFFGFFBGFFGFFFFFFGFFEGGGEB?CGHHHHHHHFHGF?GGHHHFGHHGHHFFFEGEHHHDCGGGHHGFFGHHHHHHHHHGGHFHHDFGDGHFHHHHHEGHGHHHHGGHHHGFCHHHGHHHHHHGGBFHGGHHHHGHFBGFEFHGBGHGHFEGGGHHGGEGFGGGHHFHGHHHGHFEGECGHFHHFGGGHGGFFGGGGGGFFBFFFFBBBBB
@M02197:105:000000000-AN6RF:1:1107:17877:12911 1:N:0:1
GGAAGAAGTAGCTCCTCCGCTTATTGATATGCTTAAGTTCAGCGGGTAGTCCTACCTGATTTGAGGTCACATAAAATGATAAATTGTCCAAGGACAGTTAGAAAGCTGAACATCCCCTCACATTCAATAGCGTAGATAGTTATCACACCAATGAACAGGTCCGTTCTGCTAATGCATTTCAAGGGAGCTGAACCTTTTAAGAGGCCAGCAAACCCCCACATCCAAACCACTCCAACAAGAGAAGGTTGATATATATATTAATGACACTCAAACAGGCATGCTCCTCGGAATACCAAGGAGCGCAAGGTGCGTTCAAAGATTCGATGACTCAC
+
CCCCCFFFFFFFGGGGGGGGGGGHHHGHHHHHHGHHHHHHHHHGGGGGGHHHHHHHGHHHHHHHGHHHHHHHHHHHHHHHHHHHHHHHHHHHGHHHGHHHHHHHHHHHHHHHHHHHGHGHHHHHGHHHHGHHHHHHHHHHHHHHHHHHHHHHHHHHHHHHHHHHHHGHHHHHHHHHHHHHHHHHGHHHHHHHHHHHHHHHHHHHGHHHGHHHHGGHHHHHHGGHGHGHGHGHHHGGHHHHHHHHGHHHHHHHHHHFGGFHHHHHHHGGHHGFHHHHHHGHGGGGGHHHHHHHHHHHGGGGGHHHHGGGGHGGGGGGGGGGFFFFFFDAA?AA
@M02197:105:000000000-AN6RF:1:1107:10473:13429 1:N:0:1
GGAAGAAGTAGCTCCTCCGCTTATTGATATGCTTAAGTTCAGCGGGTAGTCCTACCTGATTTGAGGTCACATTAATGATGAATTGTCCAAAGACGATTAGAAAGCTGAACTGCCCCTCACATTCATAAGCGTAGATAGTTATCACACCAATGAACAAGGTTTGTTCTGCTAATGCATTTCAGAGGAGCTGAAACCTTTTGAAAGGCCAGCAAACCCCCACATCCAAACCACTCAAACAAGTTGAAGGTTGATTATATTAATGACACTCAAACAGGCATGCTCCTCGGAATACCAAGGAGCGCAAGGTGCGTTCAAAGATTCGATGATTCAC
+
CCCCCFFFFFFFGGGGGGGGGGGHHHHHHHHHHHHHHHHHHGHGGGGGGHHHHHHHHHHHHHHHGHHHHHHHHHHHHHHHHHHHHHHHHHGHGHGGGHGHHHHHHHHHHHHHHHHGHGHHHHHHHHHHHHHHHHHHHHHHHGHGHHHHHHHHHHHHHHHHHHHHHHHHHHHHHHHHHHHHHHHHHHHHHHHHHHHHHGHHHHHHHHHHHGHHHHGGHHHHHGGGHGHGHHGHHHHHHHHHHHHHHHHGHHHHHHHHHHHHHHHFFGGGHHHHHGHGHGGGGGGFGHHHGHHHHHHGGGGGHFHHGGGGHGGGGGGBCGGFFFFFFFBBBBB
@M02197:105:000000000-AN6RF:1:1107:27793:13637 1:N:0:1
GGAAGAAGTAGCTCCTCCGCTTATTGATATGCTTAAGTTCAGCGGGTAGTCCTACCTGATTTGAGGTCAAAAGTCAATTAGGAAGACATTTCTCTCCGGAGAGATAATAAGTCGACGTATTAGAGGCACGGAACCTTCATTCATGCGCTTCAGCGAACGGTGATCATTATCACACCGAAAGCCTTGTCGCGCAAAGTCGAAAGTCGACCGCAAGCCTATGCATTTCAGGAGAGCCCGAGTCCAGGACGAATCCTAGTCTCCGGCAGCCCCCACCATCCAAACTCCCCCTCGAAGCTAATCGAGAGGGGTTGAGAATTTACTGACACTCAAACAGGCATGCTCCTCGGAAAACCGAGGAGCGCAAGGTGCGTTCAAAGATTCGATGATTCAC
+
CCCCCFFFFFFFGGGGGGGGGGGHHHHHHHHHHHHHHHHHHHHGGGGGGHHHHHHHHHHHHHHHGHHHHHHHHGHHHHHHHHHHHHHHHHHHHHHHHGGGGGGGHHHHHHHHHGGGGGHHHHHHFHGGHGGGGGGHHHHHHHHHHHGGGGGHHHGGGGGGGHGHHHHHHGHHHHHGGGGGGHHHHHHHGHGGGGGGFGGGGGFFFFGGGGGGGGGGGGGGGGGGGGGFFGGFGGFGHFFGFEFGFCFHHHHHHHGGGGGGFHGGGGGGGGHFGHHHGHHHGGCGGGEFAGFGGHGGHHFGHHGGGGHHGHHHHHHHHHHHHHHHHGHEHHHGHHGHGHHGGGGGGHHGGGGGECHGGGGGHHHHGGGGHGGGGGGGGGGFFFFFFFCBBBC
@M02197:105:000000000-AN6RF:1:1107:26715:13772 1:N:0:1
GGAAGAAGTAGCTCCTCCGCTTATTGATATGCTTAAGTTCAGCGGGTAGTCCTACCTGATTTGAGGTCACATTAATGATGAATTGTCCAAAGACGATTAGAAAGCTGAACTGCCCCTCACATTCATAAGCGTAGATAGTTATCACACCAATGAACAAGGTTTGTTCTGCTAATGCATTTCAGAGGAGCTGAAACCTTTTGAAAGGCCAGCAAACCCCCACATCCAAACCACTCAAACAAGTTGAAGGTTGATTTATATTAATGACACTCAAACAGGCATGCTCCTCGGAATACCAAGGAGCGCAAGGTGCGTTCAAAGATTCGATGATTCAC
+
AABCBFFFFFFFGGGGGGGGGGGHHHGHHHHHHHHHHHHHHHHGGGEEGHHHHHHHHHHHHHHHGHHHHHHHHHHHHHHHHHHHHHHHHHHHHHGGGHGHHHHHHHHHHHHHHHHGHGHHHHHHHHHHHHHGHHGHHHHHHHHHHHHHHHHHHHHHHHHHGHHHHHHHHHHHHHHHHHHHHHHHHHHHHHHHHHHHHHHHGHHHHHGHHGHHHHGGGGGHHGGGHGHGGGGGHHHHHHHHHHHHHHGHGHHHHFHHHGHHHFHHHFGHHHHGHHHHHHHEEECCFHGHHHHHHHHHGGGGGHGHHGGGGHGGGGGGGGGGFFFFFFFCCCCB
@M02197:105:000000000-AN6RF:1:1107:22677:14128 1:N:0:1
GGAAGAAGTAGCTCCTCCGCTTATTGATATGCTTAAGTTCAGCGGGTGGTCCTACCTGATTTGAGGTCAAGTTTATCAAATCCAACTCTTATATAGCGGCAGAACCCTCGACCAGATGTAGATATGTATCACATCTTAATGGAGAGGTCGTTACCACTCATGCATTTCAGGGGAGCAGACTAGGCCTGTAACCCCCAAATCCAAGCCACACCTCACGGCGTGGTTGAGACATTAATGACACTCAAACAGGCATGCTCCTTGGATTAACCAAGGAGCGCAAGATACGTTCAAAGATTCGATGATTCAC
+
CDDCCFFFFFFFGGGGGGGGGGGHHHGGHHHHHHHHHHHHGHHGGGFGGGHHHHHHHHHHHHHHGHHHHHHHHHHHHHHHHHHGHHHHHHHHHHHHHGGGGGGHHHGHHGGHGGHHHHHHHHHHHHHHHHHHHHHHHHHHHHHHHGGHHHHGHGHHHHHHHHHHHHHHHHHHGHGHHHHHHHHHHHHHHHHHHHHGGGGGGGHHHGGGHHHGGGGGGGGGGHHHHHHHHHHFHHHHHHFHGHHHHHHHHHHHHHHHGHHHHHHHHHHHHHHEGGGGHHHHGHGFHGGGGGGGGGGFFFFFFFCCBBB
@M02197:105:000000000-AN6RF:1:1107:16615:14322 1:N:0:1
GGAAGAAGTAGCTCCTCCGCTTATTGATATGCTTAAGTTCAGCGGGTAGTCCTACCTGATTTGAGGTCAAAAGTCAATTAGGAAGACATTTCTCTCCGGAGAGATAATAAGTCGACGTATTAGAGGCACGGAACCTTCATTCATGCGCTTCAGTGAACGGTGATCATTATCACACCGAAAGCCTTGTCGCGCAAAGTCGAAAGTCGACCGCAAGCCTATGCATTTCAGGAGAGCCCGAGTCCAGGACGAATCCTAGTCTCCGGCAGCCCCCACCATCCAAACTCCCCCTCGAAGCTAATCGAGAGGGGTTGAGAATTTACTGACACTCAAACAGGCATGCTCCTCGGAAAACCGAGGAGCGCAAGGTGCGTTCAAAGATTCGATGATTCAC
+
CCCCCFFFFFFFGGGGGGGGGGGHHGHGHHHHHGHHHHHHHHHGGGGGGHHHHHHHHHHHHHHHGHHHHHHHHFFHHHHHHGHHHHHHHHHHHHHHHGGGGGGGHHHHHHHHHGGGGGHHHHHHHHGGHGGGGGGHHHHHHHGHHHGGGGGHGHHHHHHGEGGHHHHHHGHHHGHGGGGGGHHHHHHHGHGGGGGGGGGGGGGFGGGGGGFGGGGGGFGGGGGGGGGGGGGGGGGGHHHHHGGGGHGHHHFHHHFGGGGGGHGGGGGGGGFGGGHHGHHHFFFGGGGHHGHHHHGGHHHGHHGGGGGHHHHHHHHHHGHHHHGFG1HHHHHHHHHGHGHGGGGGGHHGGFGFDGHGGGGGHHHHGGGGHGGGGGGGGGGFBFFFFFCBCBB
@M02197:105:000000000-AN6RF:1:1107:26105:14621 1:N:0:1
GGAAGAAGTAGCTCCTCCGCTTATTGATATGCTTAAGTTCAGCGGGTAGTCCTACCTGATTTGAGGTCACATTAATGATGAATTGTCCAAAGACGATTAGAAAGCTGAACTGCCCCTCACATTCATAAGCGTAGATAGTTATCACACCAATGAACAAGGTTTGTTCTGCTAATGCATTTCAGAGGAGCTGAAACCTTTTGAAAGGCCAGCAAACCCCCACATCCAAACCACTCAAACAAGTTGAAGGTTGATTATATTAATGACACTCAAACAGGCATGCTCCTCGGAATACCAAGGAGCGCAAGGTGCGTTCAAAGATTCGATGATTCAC
+
BBAB@CFFFFFFGGGGGGGGGGGHHHHHHHGHHHHGHHHHHHHGGGEEGHHHHHHHHGHHHHHHGHFHHEHHFHFGFHGHHEFHHHBGHHHHGHGEFHGHHHHGHHHGGHHHFHFFHGGHHHHGHHHGHHHFHHHHHHHHHHGCFHHGHHHHHHHHHFHGDHGFFHHHGHHGGHHHHGHHGFHHHHGHGHFHGFGGHHGHHHHHHGHHHEHHHHGGHFHHGGGGHGHGGGGHHHFGHHHHHFHHGFHHFHHHHHFF5GBBHFHEHGHFGFAFHFFFHHGGGFE23GHFDGBBFGBGEGGGHHHHFGGGHGGGBGGGGFGFFFFFDFABAAA
@M02197:105:000000000-AN6RF:1:1107:26701:16063 1:N:0:1
GGAAGAAGTAGCTCCTCCGCTTATTGATATGCTTAAGTTCAGCGGGTAGTCCCACCCGATTTGAGGTCAAGGTCGTTTTTGTGGGTCGAGCCTCCCACCGATGAATCGGCGGTGACCGGAACACCATCGTTGTCAATGAGACGGTTAGAAGCAGAGGTACAGTGCAGAAACCCGAGACGTAGAAACATATTATCACGTCAAGGATCGGCAAAGCAGACCCCACTAATCCATTTGGGAGGAGCTCGCTTCAAGGTGAAACCAGCAAATGACCTCCAAGTCCAAAATCCTCTCCACCAAAGGAAGGGCTTTTGAGAATTTCACGACACTCAAACGGGTGTGCCCCTCGGAATGCCAAGGGGCGCAAGGTGCGTTCAAAGATTCGATGATTCAC
+
CCCCCFFF5DFFGGGGGGGGGGGHHHHHHHHHHHHHHHHHHGHGGGGGGHHHHHHGGGGGGGHHGHHHHHHHHFGFGGGGGGHGGGHGGGGGHHHGHHGGGGGHHHHHGGGG@@/1?@C-A-<0E.1/<.C/<=GF0<<DD0;EAC:.0<0/::/FC5:FEA0FCFFGFG?AFBFAFCA0:9EFFBFBFFFFGCFFBFFEF/F?G@CEGGFF;/F/BAAEFFFHFFFHFGCBGGHFG1GA->/CGDGBFFFF12HFGFF1DEFHGEGF</GBF1CDHHGHEHFECE<3F??FEHD4BFHHF?/EAFF@@FBHGDEB?3??GEGFFEGEFB1?EEC21EE?AGEFFHFFFHCFHGHEA?A?4FFHEEEA4BGFGGGCGFGFFFFD5F@BAAB
@M02197:105:000000000-AN6RF:1:1107:10801:16182 1:N:0:1
GGAAGAAGTAGCTCCTCCGCTTATTGATATGCTTAAGTTCAGCGGGTAGTCTTACTTGATTTGAGATCGAGTTGAACAACACATAAAGTGTCGTAAAATCCTGCATCAGTCAGCAATGAGGACAATTATCCTTTATGTTAGCTGCAGCAATAGTAATAATCCTGTTTGACGAGGACTAAATAGATATGCTTTTAGCTCAGATAAAAGTCCAGCTGCACCTGCATTTCAAGCCGCCCGCCTACCGGTGAAGGTTGTTGGGATAGCTCAAGTCCACCCTCCTTTTGAAAAAACAAGAGGAGGTTGAGGTGTTTACTGATACTCAAACAAGCATGCTCTTCGGAATACCAAAGAGCGCAATATGCGTTCAAAGATTCGATGACTCAC
+
CBCDCFFFDFFFGGGGGGGGGGGHHGHHHHHGHHHHHHHGHHHGGGGGGHHHHHHHHHHHHHHHGHHHHGGGGHHHHHHHHGHGHHHHGHHHGGHHHHHHHHHHHHHHHHHHHHHHHHHHHHHHHHHHHHHHHHHHHHHHGHHHHGHHHHHHHFHHGHHHHHHHHHHHHHGGGGGHHHHHHHHHHHHHHHHHHHHGHHHGHHHHHHHHHHHGHGHHHHHHGHHHHHHHHHHGGGGGHGFDDGGHFHHHHGGHGGHHHHHHHGHHGHFHHGGEFGGHGFHHHFFGGGHHHHHHGHHHHGHHHHHEGFHHHHHHHHGHGHGHHHHHHHHHFHFGHFGGGGHHHHHHHHHHHGGGGHHHHGGGGHGGGGGGDGGGFFFFFFFAAAAA
@M02197:105:000000000-AN6RF:1:1107:15838:16532 1:N:0:1
GGAAGAAGTAGCTCCTCCGCTTATTGATATGCTTAAGTTCAGCGGGTAGTCCTACCTGATTTGAGGTCACATTAATGATGAATTGTCCAAAGACGATTAGAAAGCTGAACTGTCCCTCACATTCATAAGCGTAGATAGTTATCACACCAATGAACAAGGTTTGTTCTGCTAATGCATTTCAGAGGAGCTGAAACCTTTTGAAAGGCCAGCAAACCCCCACATCCAAACCACTCAAACAAGTTGAAGGTTGATTATATTAATGACACTCAAACAGGCATGCTCCTCGGAATACCAAGGAGCGCAAGGTGCGTTCAAAGATGCGATGATTCGC
+
BBBBBFFFFFFFFGGGGGGGGGGHHGFHFFHHHHHHHHHHHHHGGGEGGHHHHGGHHGHHHHGFGHHHHHHHHHHHHHHHGHGHHHHFFHHHHGGGGHGHHHHGGFHGHHGHHHHHHGH9GHHHHHHFFHGEHGGFGHGHHHHHHH8GHHHGH7HHHHGF7HFHHHHHHHHHGHGHHHGHHHHGGGGHFHGHHFHFGHHGAFGHFHHHBEHGFHEG6GGGGGGGGGGGGHGGGGG1FB21HFGF0F011F2FDDF2FD2@D211@>@AFGF1BB111A////AB0A2221111FA/?FEAA11F00A00113BA3EA1A11FD111>>11>
@M02197:105:000000000-AN6RF:1:1107:29096:17081 1:N:0:1
GGAAGAAGTAGCTCCTCCGCTTATTGAATGCTTAAGTTCAGCGGGTATCCCTACCTGATCCGAGGTCAACCATAGAAAAATTGGGGTTGCTGGCCAGTAACCTTCAGGGACCTATAGCGAGAAATGTACTACGCTCAGGACCTAAAGGCACCGCCACTGTTTTTAAGGCCTGCCGTTGCTGGCAGGGCCCAATACCAAGCAGAGCTTGAGGGTTGAAATGACGCTCGAACAGGCATGCCCCCCGGAATACCAAGGGGCGCAATGTGCGTTCAAAGATTCGATGACTCAC
+
AB33AFFFFFFD5GGGGGCEEEEBFFCEGHFGFHFGGDFGHHEGG2EFHHHGBGG;H:<GFGEE5#FEDG:GHH,GEGFFGFHH:;EE4A9HHG:FGHH<FHH:HHH:;EF/9FFHHHGC5CFF$F5;G;HB7@CGGG:HHEHHGFGGHHHFFFFFFFGGHHHGEHHGHGGEGHGGGGFGHHCFDGGEHHHHGHGHGGGGDBHHGGGFGFGGDF?HGGGFDFFGEGFGGFBFFHHCCCCFGFFFHHHHFCGAHCEDEGHGHHEGFEGFGCGGGG?CGFF5FFFFBBBAA
@M02197:105:000000000-AN6RF:1:1107:28300:17205 1:N:0:1
GGAAGAAGTAGCTCCTCCGCTTATTGATATGCTTAAGTTCAGCGGGTAGTCCTACCTGATTTGAGGTCACATTAATGATGAATTGTCCAAAGACGATTAGAAAGCTGAACTGCCCCTCACATTCATAAGCGTAGATAGTTATCACACCAATGAACAAGGTTTGTTCTGCTAATGCATTTCAGAGGAGCTGAAACCTTTTGAAAGGCCAGCAAACCCCCACATCCAAACCACTCAAACAAGTTGAAGGTTGATTATATTAATGACACTCAAACAGGCATGCTCCTCGGAATACCAAGGAGCGCAAGGTGCGTTCAAAGATTCGATGATTCAC
+
BCBCCFFFFFFFGGGGGGGGGGGHHHHHGHHHHHHHHHHHGHHGGGGGGHHHHHHHHHHHHHHHGHHHHHHHHHHHHHHHHHHHHHHHHHHHHHGGGHGHHHHHHHHHHHHHHHHGHGHHHHHHHHHHHHGHHHHHHHHHHHHHHHHGHHHHHHHHGHHHHHHHHHHHHHHHHHHHHHHHHHHHGHHHHHHHHHHHHHHHHHHHHHHHHGGHHHGGHHHHHGGGGGHGHGGHHHHHGHHHHHHHHHHHHHHHHGHGHHHHHHHHHGHHHHHHGHHHHHHGGGGGGHFGHHHHHHGGGGFCHHHHGGGCHGGGGGGFGGGFFFFFFFBBBBB
@M02197:105:000000000-AN6RF:1:1107:24568:18155 1:N:0:1
GGAAGAAGTAGCTCCTCCGCTTATTGATATGCTTAAGTTCAGCGGGTAGTCCTACCTGATTTGAGGTCACATTAATGATGAATTGTCCAAAGACGATTAGAAAGCTGAACTGCCCCTCACATTCATAAGCGTAGATAGTTATCACACCAATGAACAAGGTTTGTTCTGCTAATGCATTTCAGAGGAGCTGAAACCTTTTGAAAGGCCAGCAAACCCCCACATCCAAACCACTCAAACAAGTTGAAGGTTGATTATATTAATGACACTCAAACAGGCATGCTCCTCGGAATACCAAGGAGCGCAAGGTGCGTTCAAAGATTCGATGATTCAC
+
CCCCCFFFFFFFGGGGGGGGGGGHHHHHHHGHHHHHHHHHHHHGGGGGGHHHHHHHHGGHHHHHGHHHHHHHHHHHHHHHHHHHHHHHHHHHHHGGGHGHHHHHGHHHHHHHHHHGHGHHHHHHHHHHHHGHHHGHHHHHHHHHHHHHHHHHHHHHHHHHHHHHHHHHHHHHHHHHHHHHHHHHHHHHHHHHHHHHHHHHHHHHHHHHHGHHHHGGHHHHHHGGHGHGHHGHHHHHGGHHGHHHHHHHGHHGHHHHHHHHHHHHGGHHGHGDHHHHGHHGGGGGHHHHHHHHHHHGGGGCGHGHGGGGGGGGGGGGGGGFFFFFFFCCBBA
@M02197:105:000000000-AN6RF:1:1107:25711:18288 1:N:0:1
GGAAGAAGTAGCTCCTCCGCTTATTGATATGCTTACTTCCTCTAAATGACCAAGATCCTCCGCTTATTGATATGCTTAAGTTCAGCGGGTGGTCCTACCTGATTTGAGGTCAAGTTTATCAAATCTAACTCTTATATAGCGGCAGAACCCTCGACCAGATGCAGATATGTATCACATCTTAATGGAGAGGTCGTTACCACTCATGCATTTCAGGGGAGCAGACTAGGCCTGTAACCCCCAAAGCCAAGCCACACCTCATGGTTTGGTTGAGACATTAATGACACTCAAACAGACATGCTCCTTGGATGAACCAAGGAGCGCAAGATGCGTTCAAAGATTCGATGATTCTC
+
A@AAAFB13BDFFGGGGGG?E0EGGF3FFHGCFHDGHHGFFHCF11GB1GFFEFCGHHHH0ACGGGHHHHHHHHHHHHHHBGHFGHGG?>EEGHFHHHHHHGHHHHGC0>FE>FFGHHGHG:EGHHFGHHHG:HHHHHHHG?CCC/GFHFEGCAGGGHHHFHHHHBGHFGHGHHHHHFGFGFHFEHCBA2H7GGFHGCFHHFG88GHHGGFGGF?@3AB292GGFFGFF6EC>FGG/0B0>10E/F0///1GFFGFFFAF??//00@22FG2BGAGFD2AA1A/DG12D122ADFAA/B/A1FFAD11A11GF10EA00133F0000111FF33FE1111@3@11?1>11
@M02197:105:000000000-AN6RF:1:1107:25695:18523 1:N:0:1
GGAAGAAGTAGCTCCTCCGCTTATTGATATGCTTAAGTTCAGCGCGTATTCCTACCTGATCCGAGGTCAACCTTGAAAAAATTTCCTCGTGAGAGGAGAAGACCGGGTCCTGGGTGCCCTCGTCCGGTACGTGCTCGGTAAGAAGCTCAGTGTACCGGGGGAACCACAGGCCGCCGTCGTTGTCTTTAGGAGGGGTCGAGGGGGCCCTCGACCGGCCGTCCAACACCAAGCACGGGGCTTGAGGGGTGATAATGACGCTCGAACAGGCATGCCCTTCGGAATACCAAAGGGCGCAATGTGCGTTCAAAGATTCGATGACTCAC
+
CCCCCFFFFFFFGGGGGGGGGGGHHHHHHHHHHHHHHHHHHHHGGGGGGHHHHHHHHHHHHHHGGGGHGHHHHHHHHHHHGHHHHHHHGHHHGHHGHGHHHHHHGGGGGHHHHGHFGHHHHGHGGGGGGGGHHHGHGGFHGHHHHHHHHHHHHHHHGGGGGGGGGGGGGGGGGGGGGGHHHHHFGFFHGGGGGGGGGGGGGGGGGGGGGGGGGGGGGHHHHGHGHGGHGGGFGGHGHHHHGGGHHHHHHHHHGGGGGFHGHHGGHHHHHGGGGGGGFHFHHHHGHHHGGGGGHHHHGEEGHGGGGGGGGGFFFBFFFFBABBB
@M02197:105:000000000-AN6RF:1:1107:13808:18823 1:N:0:1
GGAAGAAGTAGCTCCTCCGCTTATTGATATGCTTAAGTTCAGCGGGTAGTCCTACCTGATTTGAGGTCACATTAATGATGAATTGTCCAAAGACGATTAGAAAGCTGAACTGCCCCTCACATTCATAAGCGTAGATAGTTATCACACCAATGAACAAGGTTTGTTCTGCTAATGCATTTCAGAGGAGCTGAAACCTTTTGAAAGGCCAGCAAACCCCCACATCCAAACCACTCAAACAAGTTGAAGGTTGATTTATATTAATGACACTCAAACAGGCATGCTCCTCGGAATACCAAGGAGCGCAAGGTGCGTTCAAAGATTCGATGACTCAC
+
CCABCFFFFFFFGGGGGGGGGGGHHHHHHHHHHHHHHHHHHHHGGGGGGHHGHHHHHHHHHHHHGHHHHHHHHHHHHHHHHHHHHHHHHHHHHHGGGHGGHHHHHHHHHHHHHHHGHGHHHHHHHHHHHHHHGHHHHHHHHHHHHHHHHHHHHHHHHHHHHHHHHHHHHHHHHHHHHHHHHHHHHHHHHHHHHHHHHHHHHHHHHHHHHGHHHHGGHHHHHGGGHGHGHGGBHHHHHHHHHHHHHHHHHHHHHHGFHHFHHHHHHHGHHHHFHHHFGHHHEGGGGHHHHHGHHHHHGGGGGHHHHGGGGHGGGGGGGGGGFFFFFFFCBCCC
@M02197:105:000000000-AN6RF:1:1107:5658:18749 1:N:0:1
GGAAGAAGTAGCTCCTCCGCTTATTGATATGCTTAAGTTCAGCGGGTAGTCCTACCTGATTTGAGGTCAAAAGTCAATTAGGAAGACATTTCTCTCCGGAGAGATAATAAGTCGACGTATTAGAGGCACGGAACCTTCATTCATGCGCTTCAGCGAACGGTGATCATTATCACACCGAAAGCCTTGTCGCGCAAAGTCGAAAGTCGACCGCAAGCCTATGCATTTCAGGAGAGCCCGAGTCCAGGACGAATCCTAGTCTCCGGCAGCCCCCACCATCCAAACTCCCCCTCGAAGCTAATCGAGAGGGGTTGAGAATTTACTGACACTCAAACAGGCATGCTCCTCGGAAAACCGAGGAGCGCAAGGTGCGTTCAAAGATTCGATGATTCAC
+
BBBBBFFBFFFFGGGGGGGGGGGHHHHHGHGHHHHHHHHHHHHGGGEGGBHHHHGHHHHHHHHHGHHGHHFFHGHHHGFHGHBFHHHHHHHFHHHHHGGGGGGGHHHHHHHHHEGGGGHHHHHFHHGGHGGGGGGHHHHGGHGHGHGGGGGHHGGGGGGGGHGHHHHHHGHHGHHGGGGGGHHHHHHGGGGGGGGGCFGGFGGFFGGGGGGFFFFGGGGFFFFGGGGFGGGGGFFFHGHFGGCGGHGGFGFGHFHFGG?GGHGGGGCCCGFDEHFCFFGF?B<GGEGGHGHHHHHGHFFGGFGGGGHHFFGHBFHHHHGHFGBDGGHHHHHGGG1GF/GE/CGCEGFFAE?CEBCFEEC?GFGG?E00EBCGFGCGE11FFFFFFFAA>>1
@M02197:105:000000000-AN6RF:1:1107:8531:20488 1:N:0:1
GGAAGAAGTAGCTCCTCCGCTTATTGATATGCTTAAGTTCAGCGGGTAGTCCTACCTGATTTGAGATCAAACATTCAAAGGGCTGTCCTCACTGAGGAGAGACATCTATGAGCTTCCAGTGAACCTCCACTGCTGAAGGTTACACCTGGTGGAAAACCACGAGCGTAGATAGTTATCACACCCATGATACCCACCAAACACCGGCAAGCTGATTCATTTTAGAGGAGCTGACTGTAGGCCAGCAAAACCCCCCAAAGTCCAAGCTCATCATGGAAGACCATAAAGAGTTGAGGTGTTCATGATACTCAAACAGGCATGCCCTTCGGAATGTCCAAAGGGCGCAAGGTGCGTTCAAAGATTCGATGATTCAC
+
CCCCCFFFFFFFGGGGGGGGGGGHHHHHHHHHHHHHHHHHHGHGGGGGGHHHHHHHHHHHHHHHGHHHHHHHHHHHHHHHHGGHGHHHGHHHHHHHGGGHGGHHHHHHHHGGHHHHHHGHHHHHHHGHHHHHHHHHHGHGHHHHHHHHHHFGHHHHGGHGGGGGGGGGGHHHHGHHHGHHHGGGHHHHGHHHHGGHHHHHHGGGGGGGGGGGGGGGGGGGGGGGGGGGGGGGGGGGGGGGGHHGGGDGGGGGHHHHHGGHHHGHGHHHHGHHFFHHHGFHHHHHHHHHHHHGHHHEHHHHHHHHGHHEHHHHHHHHGGEGGGCGHHHHHGHHHHHGGGGGHHHHFGGDGGGGGGGGGGGFFFFFFFBBBAB
@M02197:105:000000000-AN6RF:1:1107:4070:20969 1:N:0:1
GGAAGAAGTAGCTCCTCCGTTATTGATATGCTTAAGTTCAGCGGGTAGTCCCACCCGATTTGAGGTCAAGGTCGTTTTTGTGGGTCGAGCCTCCCACCGATGAATCGGCGGTGACCGGAACACCATCGTTGTCAATGAGACGGTTAGAAGCAGAGGTACAGTGCAGAAACCCGAGACGTAGAAACATATTATCACGTCAAGGATCGGCAAAGCAGACCCCACTAATCCATTTGGGAGGAGCTCGCTTCAAGGTGAAACCAGCAAATGACCTCCAAGTCCAAAATCCTCTCCACCAAAGGAAGGGCTTTTGAGAATTTCACGACACTCAAACGGGTGTGCCCCTCGGAATGCCAAGGGGCGCAAGGTGCGTTCAAAGATTCGATGATTCTC
+
BBBBBFFFFFFFGGGGFFGGGGHHHGHHGHGHHHHHDFHHHGGGGEGGHHHHGHGGGGEGGHFFEGHHHHHEFFGGGGGGHHGGFFGGGGGHHHGHHGGGGGHHHHHGGGG>/?FGCC->@C0C.1GA.CGC<DGFGBG0CD....CFGG:/G/FF9FFFFFFFFFFGFBFFFGGGGFFGFGGGGGGGFFFBFFGGGFFGGBB?CFHHHHGHHHDGGHHHFHFFHHHHFFEFGHHGHGGGGGDBHGHGGHHHHHHHHHHHHHGF2FHFGFEHHHHGHGGHHGFFFEGFGEF?EGHHHGHFHHFHFGBHHHHHFBFGGFGGHHHHGHGHHGGGGHHGCGGECGGHG5FF3BGCHGGEE?EFACG?AGGGGGGGGGFGGGFF5FFFFAA>3>
@M02197:105:000000000-AN6RF:1:1107:14105:22352 1:N:0:1
GGAAGAAGTAGCTCCTCCGCTTATTGATATGCTTACTTCCTCTAAATGACCAAGGTCCTCCGCTTATTGATATGCTTAAGTTCAGCGGGTATCCCTACCTGATCCGAGGTCAACCACTGTTGTTTGGACTAAATGGGGGGTCCAGTGGCTCAGAATATGACTTGGATAAGACTAGTATAGCATTTTAAAACACTCCTGGAATCTATTACCATGGTCCACTTTTCTGGCCTATTCATTTCAGCAGAGTAAGACAAAGTAGTGTTAGTACTATCCACTTCTACCAATACCACATGATATGTGAGTCGGTTTTTAGTGACGCTCGAACAGGCATGCCCTAAGGAATACCAAAGGGCGCAATGTGCGTTCAAAGATTCGATGACTCAC
+
AAAB@FFFFFFFFGGGGGGGG2EEGFBG6GFGHHHFHHDHFGDGFGFHFFEGFFCGF3GHBFGFGGGHHEEGFGFGFHDA5FFG5GE0>EEHDGEEGFFGFHHFFF1EEEHHHHEGFFGHHHFEGHAHHGHFFFHHHG?BGGFGG;B/C9GFFHHGFGFGBFGFGGFE:BFFHFFDFGGFHFFHFHGHGHGFF<GHHGBHDFGGGFHHGFFFFBBHFFHHGFGHGHGFFFFFFFGFGFCDGHHHHHHHGF2BHFHHHHHHFHEHGF?GDF3FD4BG3FGHEGHGHHHHHHFFEBGGB3GEEEEEEEGGCCBG1EAGEEFEEFHGFHHFHFCEHFEFE5DHHHGCCHGGGGEGDFFHHGEE?HFEGBEBGGE4>CDFFFFBBBBA
@M02197:105:000000000-AN6RF:1:1107:18841:22983 1:N:0:1
GGAAGAAGTAGCTCCCGCTTATTGATATGCTTAAGTTCAGCGGGTAGTCCCACCCGATTTGAGGTCAAGGTCGTTTTTGTGGGTCGAGCCTCCCACCGATGAATCGGCGGTGACCGGAACACCATCGTTGACAATGAGACGGGTAGAAGCAGAGGTACAGTGCAGAAACCCGAGACGCAGAAACATATTATCACGTCAAGGATCGGCAAAGCAGACCCCACTAATCCATTTGGGAGGAGCTCGCTTCAAGGTGAAACCAGCAAATGACCTCCAAGTCCAAAATCCTCTCCACCAAAGGAAGGGCTTTTGAGAATTTCACGACACTCAAACGGGTGTGCCCCTCGGAATGCCAAGGGGCGCAAGGTGCGTTCAAAGATTCGATGATTCAC
+
AA?AAFFFFFDFGGGCEGFGGGHFFGHHHGHFHGGGFHHHGGEGEEAA5FGGHGGGGCFGDGGHEFFHHGHHGFGGGGG?EFEGGGG?EGFHHGHHGG?EGHHHHHGGGG>A/?G/>-<-F0C.1>.<</.<BF000=0<AA-;-:0B0/:C/;F9FFFB9FFBBAFF/EB..BA@GGGGGGG:G:F0FB?9:DEGGFC/BB@?HG<FFHFHFDGCHGGDHDGHGBB9CGGCGDFFG.C?GCHHGFBFHFHGFCFFFFF2F2@2HGDDC1FFG11F/HHFHGGGGFCG?F?BFEFHFCHGF1FC33@FB44HF4GHEFEGEHHFB?FB1EFEFHGGEEAE0CHHHFFHHGBFA2EEEAA5FBEEE?HGGD5GGFGGGFFFFFFFBAAAB
@M02197:105:000000000-AN6RF:1:1107:22431:24272 1:N:0:1
GGAAGAAGTAGCTCCTCCGCTTATTATATGCTTAAGTTCAGCGGGTAGTCTTACTTGATTTGAGATCGAGTTGAACAACACATAAAGTGTCGTAAAATCCTGCATCAGTCAGCAATGAGGACAATTATCCTTTATGTTAGCTGCAGCAATAGTAATAATCCTGTTTGACGAGGACTAAATAGATATGCTTTTAGCTCAGATAAAAGTCCAGCTGCACCTGCATTTCAAGCCGCCCGCCTACCGGTGAAGGTTGTTGGGATAGCTCAAGTCCACCCTCCTTTTGAAAAAACAAGAGGAGGTTGAGGTGTTTACTGATACTCAAACAAGCATGCTCTTCGGAATACCAAAGAGCGCAATATGCGTTCAAAGATTCGATGATTCAC
+
CCCCCFFFFFFFGGGGGGGGGGGHHHHHHHHHHHHHHHHHCHGGGEEGHHHHHHHHHHHHHHHGHHHHGGHGHHHHHHHHGHHHHHHFHHHGGHHHHHHHHHHHHHHHHHHHHHHHHHHGHHHHHHHHHHHHHHHHHHHFGHHHHHHHHHHHGHHHHHHHHHHHHHHHHGGGGGHHHHFHHHHHHHHGHHHHHHHHHHHHHHHHHGHHHHHHHHHHHHHHHHHHHHHHHHGGGGGHGGDCGGFHGHHHGEEGGHGHGHHHHHHHHHHHHGFEGGHHFHHFFGHGGHHHGHHHHHHHHHHHHHHGFHHGHHHHHHHHHGHHHHFHHHGGHHHHGGGGHHHHGHHHGHHHGGGGHFHHGGGGHFGGGGGGGGGFFFFFFFBBBAA
@M02197:105:000000000-AN6RF:1:1107:6608:24539 1:N:0:1
GGAAGAAGTAGCTCCTCCGCTTATTGATATGCTTAAGTTCAGCGGGTAGTCTTACTTGATTTGAGATCGAGTTGAACAACACATAAAGTGTCGTAAAATCCTGCATCAGTCAGCAATGAGGACAATTATCCTTTATGTTAGCTGCAGCAATAGTAATAATCCTGTTTGACGAGGACTAAATAGATATGCTTTTAGCTCAGATAAAAGTCCAGCTGCACCTGCATTTCAAGCCGCCCGCCTACCGGTGAAGGTTGTTGGGATAGCTCAAGTCCACCCTCCTTTTGAAAAAACAAGAGGAGGTTGAGGTGTTTACTGATACTCAAACAAGCATGCTCTTCGGAATACCAAAGAGCGCAATATGCGTTCAAAGATTCGATGATTCAC
+
BCCCCFFFFFFFGGGGGGGGGGGHHHHHHHHGHHHHHHGHFCHGGGEAGHHHHGHHHHHFFHHFGHHHGEFHGHHHHHHHHGHHHHHHHHHHGGHHHHHHHHHHHHHHHHHHHHHHHGHHHHGHHHHHHHHHHHHHHHHHFHHHHFHHHHHHHHHHHHHHHHHHGHHHHHGGGGGHHHHGHGHHHHHHGHHHHHGGHHHHHHHHGHHFHGHHHHHHHHGHHHHHHHHGHHHGGGGGHGGGGGGHGGHHHGHGGGHHHGHHHGHHGHHGHG?GEFGHHGHHHHHHGGHHHHHHHGHHFFHFFHEHGHHGHHHGHFHHHGGGHHGGHHHGHGFHFGCGGGFHHHHGHHHHCGEAGHHHGEEGGHGGGCGGGGGGFFFFFFFCCCBB
@M02197:105:000000000-AN6RF:1:1107:12098:24788 1:N:0:1
GGAAGAAGTAGCTCCTCCGCTTATTGATATGCTTAAGTTCAGCGGGTAGTCCTACCTGATTTGAGGTCAAAAGTCAATTAGGAAGACGTTTCTCCTCGGAGAGATAATAAGTCGACGTATTAGAGGCACGGAACCTTCATTCATGCGCTTCAGCAAACGGTGATCATTATCACACCGAAAGCCTTTTCGCGCTAAGTCGAAAGTCGACCGCAAGCCTATGCATTTCAGGAGAGCCCGAGTCCAGGACGAATCCTAGTCTCCGGCAGCCCCCACCATCCAAACTCCCCCTCGAAGCTAATCGAGAGGGGTTGAGAATTTACTGACACTCAAACAGGCATGCTCCTCGGAAAACCGAGGAGCGCAAGGTGCGTTCAAAGATTCGATGATTCAC
+
BBABAFFFFFFFGGGBFGFGGGGHHHHHHHHFHHFHHHHHGHHGGGEEFHHHHHHHHHGEGHGHGGHHGHHHHFHHHHHHHHHHGHHGGGHHHGHHHGGGGGGGHHHHHHHGHGGGGEFGHHHGHGGGHGGGGGGHGEHHHGHFFHGGGGGHHGHHHHGFFGFHFHHGHHHHGFHGGGGGGGFGGGHHGGGGGGGGFFFGGGFCFGGGGGFGFFFFFFGGGGFFGFFFFFFFGGFEFGCBBG.DC/GFHHFGGGGEGGGGGHGGGGGGGDGDGHGGAFHGGGGGGFCGEGHHHEGGGHGGGGEEE?HHHHHHHHHHFG5GHHHHHGHHGHHGHGBHHGAFGGGE1FFGGGGGEGBCGEFFCHGCGGGGHGGGGGGGFGGFFFFFFFBBBBB
@M02197:105:000000000-AN6RF:1:1107:16662:24976 1:N:0:1
GGAAGAAGTAGCTCCTCCGCTTATTGATATGCTTAAGTTCAGCGGGTAGTCCTACCTGATTTGAGATCAAACGTTCAAAGGCTGTCCTCGAGGGACGTTTATGAGCCCCAGCGAACCCCCATCGCTGAAGGTTACCTGGTGAAAAACCACAAGCGTAGATAGTTATCACACCCGTGACGCCACCAAACACTGGCAAGCTGATCCGTTTGAGAGGAGCCGACCGTAGGCCGGCAAGACCCCCAAAGTCCAAGCTCATCACGGCGGACCGTGAGAGTTGAGGTTTTCATGATACTCAAACAGGCATGCCCTTCGGAATAGCCAAAGGGCGCAAGGTGCGTTCAAAGATTCGATGATTCAC
+
DDEEEFFFFFFFGGGGGGGGGGGHHHHHGHHGHHHHHHHHHHHGGGGGGHHHHHHHHHHHHHHHGHHHHHHHGHHHGHHHGEHHHHHHHGGGGGGGGEGHHHHHHHGGGGGHGGGGGGGGGHHGGHGGHHHHHHHHHHHHHHGHHHGGHGHHHHGGGGGHHHGHHHHHHHGGGGEGGGGGGGGGGGGHHHHGGGGHGHGGGGHGGGHHHHHHGGGFFGFGFFHFFGGFFHHFHHGGGFGHHHHHHGGHHHHHHHHGGGGGGFGGGGHHHHHHHGHHHHGGFHHHHHHHHHGEGGHHGHHHHHHGFGGGGGGGHHFHFFHHGHFGGFGHHHHGGGGHGGGGGGGGGFFFFFFFFBBAAA
@M02197:105:000000000-AN6RF:1:1107:10600:25003 1:N:0:1
GGAAGAAGTAGCTCCTCCGCTTATTGATATGCTTAAGTTCAGCGGGTAGTCCTACCTGATTTGAGGTCAGATCTCGATTTAACATTGACCGCCGCTCTACAGCAGGTCGAGGTTCCTTCAAGGCCCTTCGACGACGCGGACGTCGCGAGGAGTTTCCAGACGGCGAGGGTTATACAACGCCCAAGGGGTTACTCCCACAGAGACCCGAAACCGATGAATTTAAGGGGAGCCGCGGCGAAGCGGCAAGCCCCCAAGTCCAAGCCACGTTCGGCGGTGAAACCGAACGGGCTTGATGATTTCAAGACACTCAAACAGGCATGCCCATCGGAATACCAATGGGCGCAAGGTGCGTTCAAAGATTCGATGATTCAC
+
CCCCBFFFFFFFGGGGGGGGGGGGHHHHHHHHHHHHHHHHHHHGGGGGGHHHHHHHHHHHHHHHGHHHHHHHHHHGHHGGHHHHHHGHHHGGGGGGGHHHHHHHGHHHGGGCFHHHHHHHHHHHHGHHHHHGGGGGGGGGGGGGGGGGFFFFFFGGGGGGGGGGGGFFFDFFFFFFFFFFFFFEFFFFFFFFFFFFFGGGGGGGGGGFFCDFGFFGGGFGFFGGGFFFFGGGGGGGGGGGGGHCHCFC?HGHHGFBE/HHDEEGGGGGEE>1HFHHEEFEGHGEGHGHHHHHHFGHHHHGHHGDEDGHHFHHHGHGHGFHAEEGGHHFFGE5HHHFGGECGHGHHECGGHGGCGGGGGGGFFFFFFFBA>>A
@M02197:105:000000000-AN6RF:1:1107:15908:27782 1:N:0:1
GGAAGAAGTAGCTCCTCCGCTTATTGATATGCTTAAGTTCAGCGGGTAGTCCTACCTGATTTGAGGTCACATTAATGATGAATTGTCCAAAGACGATTAGAAAGCTGAACTGCCCCTCACATTCATAAGCGTAGATAGTTATCACACCAATGAACAAGGTTTGTTCTGCTAATGCATTTCAGAGGAGTTGAAACCTTTTGAAAGGCCAGCAAACCCCCACATCCAAACCACTCAAACAAGTTGAAGGTTGATTTATATTAATGACACTCAAACAGGCATTCTCCTCGTAATACCAAGGAGCGCAAGGTGCGTTCAAAGATTCGATGATTCAC
+
??A@A@4CBD5BGFFGGFFGGFGHHHHHHHHDFHFFGGHBGEGDEGGGGHGHHHGHFGFHHHFFC2CF3GHHGEFGFHFB5EGFEDFFEG3F3FE>0CEFFGGFFFF;F3GHH:HGF;CCGGDCFFGEGBEGDGGGGHFHHHEGGDCDCHFDGDDF@FG#B<FGDDBGHHGGFHGHGFFGGGGCEHFGCHG<DDCC7HHGHGD=EFCHHCB@:?@/>:@FDB0EFFBGGGEGFG@B1HHFEFGDFB0BF2GBFGFDFD2B2GDD1D/A0FFB1FBB1A0/E///FA22G2FBFGHHGGEECG1CGGGEECBFGGDBGEBB>B3313D>>>>1
@M02197:105:000000000-AN6RF:1:1107:18083:28613 1:N:0:1
GGAAGAAGTAGCTCCTCCGCTTATTGATATGCTTAAGTTCAGCGGGTAGTCTTACTTGATTTGAGATCGAGTTGAACAACACATAAAGTGTCGTAAAATCCTGCATCAGTCAGCAATGAGGACAATTATCCTTTATGTTAGCTGCAGCAATAGTAATAATCCTGTTTGACGAGGACTAAATAGATATGCTTTTAGCTCAGATAAAAGTACAGCTGCACCTGCATTTCAAGCCGCCCGCCTACCGGTGAAGGTTGTTGGGATAGCTCAAGTCCACCCTCCTTTTGAAAAAACAAGAGGAGGTTGAGGTGTTTACTGATACTCAAACAAGCATTCTCTTCGGAATACCAAAGAGCGCAATATGCTTTCAAAGATTCGATGATTCAC
+
AAAABFFFBDFBGGGGGGEEGGGFGFCGHFHHGGHFGEGHFGHEGGEEGHHHHFFHHHHHGHFGGHHHHFGGFHHHHHEHHGAFGFHHFGEEFAGFHHG3GFHEBGHHBFFHHBGHHHFHEHHFHHHHHFHFHHHHGFFHBHHF?GGCFHHFGFHFHHGHBFDGFGHGHHGEGFFFHHGFHHHHGHHFGHBGHHHGFFCGFGHGHHHG#GHFBGG;CG*CCFHHHHFFHHHCDCGC1AGGB?C1111FCCC<GGFGF0GBHFHHGFG1B/>?/?/>0CHHDFF0EGHHHGG@BHHGGGCBBFGGAA1FFEHGFFDG21F1FGF0GBF1FGF0A/A/EFF22210HFGDF?CCCF3D3FGBFB1FGDD331FAB13B1D3@AAAA
@M02197:105:000000000-AN6RF:1:1108:12611:2895 1:N:0:1
GGAAGAAGTAGCTCCTCCGCTTATTGATATGCTTAAGTTCAGCGGGTAGTCCTACCTGATTTGAGGTCACATTAATGATGAGCTTGTCCAAGGACTGTTAGAAAGCCAAACTGCCCTTCACATTCAATAGCGTAGATAGTTATCACACCAATGAACAGGGTTGTTCTGCTAATGTATTTCAGGAGAGCCAAGACCTTTTTAAGAGGCCAGCAAACCCCCACATCCAAACCACTCAAAAAGAGAAGGTTGATATATTAATGACACTCAAACAGGCATGCTCCTTGGAATACCAAGGAGCGCAAGGTGCGTTCAAAGATTCGATGATTCAC
+
CCCCCFFFFFFFGGGGGGGGGGGHHHHHHHHHHHHHHHHHHHHGGGGGGHHHHHHHHGHHHHHHGHHHHHHHHHHHHGHHGHHHHHHHHHGHFHHHHGHHHHHHHHHHHHHHHHHHHHHHHHGHHHHGHHHGHGHHHHHHHHHHHHHHHHHHHHHHHGHGHHGHHHHHHHHHGHHHHHHHHHHHHHGHHHHHHHHHHHHHHHHGHHHHHHGHGHHGGGHFGFGGGHGHFGGGGGGGBHHFHHHHGHHHHFGGHHHGHHHHHHGGHHHGGHHHFHFEHHGGHHHHHHHHHHHHHEGGGGHHHHGGGGHGGGGGGGGFFBFFFFFFABBBB
@M02197:105:000000000-AN6RF:1:1108:17689:3084 1:N:0:1
GGAAGAAGTAGCTCCTCCGCTTATTGATATGCTTAAGTTCAGCGGGTAGTCCTACCTGATTTGAGGTCACATTAATGATGAATTGTCCAAAGACGATTAGAAAGCTGAACTGCCCCTCACATTCATAAGCGTAGATAGTTATCACACCAATGAACAAGGTTTGTTCTGCTAATGCATTTCAGAGGAGCTGAAACCTTTTGAAAGGCCAGCAAACCCCCACATCCAAACCACTCAAACAAGTTGAAGGTTGATTTATATTAATGACACTCAAACAGGCATGCTCCTCGGAACACCAAGGAGCGCAAGGTGTGTTCAAAGATTCGATGATTCAC
+
CCCCCFFFFFFFGGGGGGGGGGDHHHFHHHHHHHHHHFHHHHHGGGGGGHHHHHHHHHGHHHHHGHHHHHHHHHHHHHHHHHHHHHHHHHHHHHGGGHGHHHHHHHHHHHGHHHHGGGHHHHHHHHHHHHGHHHHHHHHHHHHHHHHHHHHHHHHHHGHHHHGHHHHHHHHHHHHHHHHHHHHHHHHHHGHHHHHHHHHHHHHHHHHHHGGHHHGGHGGGGFGGHGGGHGGGHHHHHHHHHGHFHHHHHHHHHEHHEHHHHHHHHHGHHHHHHHEHFHFHGGGGGGHFFHGHHHHHGGGGGHCHHGGHHGGGGGGGGGGGFFFFFFFABBBA
@M02197:105:000000000-AN6RF:1:1108:14964:3499 1:N:0:1
GGAAGAAGTAGCTCCTCGCTTATTGATATGCTTAAGTTCAGCGGGTAGTCCTACCTGATTTGAGGTCAAGGTCGTTTTTGTGGGTCGAGCCTCCCACCGATGAATCGGCGGTGACCGGAACACCATCGTTGTCAATGCGACGGTTAGAAGCAGAGGTACAGTGCAGAAACCCGAGACGTAGAAACATATTATCACGTCAAGGATCGGCAAAGCAGACCCCACTAATCCATTTGGGAGGAGCTCGCTTCAAGGTGAAACCAGCAAATGACCTCCAAGTCCAAAATCCTCTCCACCAAAGGAAGGGCTTTTGAGAATTTCACGACACTCAAACGGGTGTGCCCCTCGGAATGCCAAGGGGCGCAAGGTGCGTTCAAAGATTCGATGATTCAC
+
CBCCCFFFFFFFGGGGGGGGGGHHHHHGHHHHHHHHHGHHHGGGGGGGHHHHHHHHHHHHGHGGGHHHFHGEGGEGGGGGGFGGGHGGGGGHHHGHHGGCGGHHHHHGGGG/><<GCF/<@00EC1F..F<<>0=D00<<-<C.C.CCFE00//BF9FFFFFFFBFFFFFFGFGGGGGGGGGGGGGFFFBFA0:DFFEGFFGGGGGHHHHHHHHGGGGHGHH:HHFGFGGHFGHH<HHGGGGGHHGFGHHHHGHHHGHGHHHHGEHGGCHEFGHFHEGHHHGHGGGHHEFF/GHHHHHHHGHHHGGHHGHFFHGFAGGGGGHHHGHGHHEGGGHHGGGGF?GGGGHHHGGHHHDGCGEEGBHGGGGGHGGGGGGGGGGFFFFFFFAAAA?
@M02197:105:000000000-AN6RF:1:1108:19141:3559 1:N:0:1
GGAAGAAGTAGCTCCTCCGCTTATTGATATGCTTAGGTTCAGCGGGTAGTCCTACCTGATTTGAGGTCAGATCTCGATTTAACATTGACCGCCGCTCTACAGCAGGTCGAGGTTCCTTCAAGGCCCTTCGACGACGCGGACGTCGCGAGGAGTTCCCAGACGGCGGGGGTTATACAACGCCCAAGGGGTTACTCCCACAGAGACCCGAAACCGATGCATTTAAGGGGAGCCGCGGCAAAGCGGCAAGCCCCCAAGTCCAAGCCACGTTCGGAGGTGAAACCGAACGGGCTTGATGATTTCAAGACACTCAAACAGGCATGCCCATCGGAATACCAATGGGCGCAAGGTGCGGTCAAAGATTCGATGATTCAC
+
AAAA1FF13D3D3ABABAEC10EBGFFHBAGFEGFHHGF11210/AAECG2AAFF01F012B1B/BABG01ABG@C1B@?@GBE@@1GGBE/E>///FGFHHB00F0><///ECEGFFHF1FC//?<C<C//BC/CCGG-CCFC99--/FBACBFBEBFEGFB/(#2/9BAE9/B/FF?EBFBEFAF@BBEFFFFF0B/./9..:E0@.@>F;;929F09HGGA/;.--?C>@@11//C?<<?//CC?@<11BGCF?<0AE?/F</?>EFB11B21>?//EBB//HFFGDDDB1DE@B212FD111A1FD11FFG1B000AFCFEB2BF21FCHFBA0A00C1FA0AA0EB13F3GFA111B3@B33?AAA1
@M02197:105:000000000-AN6RF:1:1108:7947:6565 1:N:0:1
GGAAGAAGTAGCTCCTCCGCTTATTGATATGCTTAAGTTCAGCGGGTAGTCTTACTTGATTTGAGATCGAGTTGAACAACACATAAAGTGTCGTAAAATCCTGCATCAGTCAGCAATGAGGACAATTATCCTTTATGTTAGCTGCAGCAATAGTAATAATCCTGTTTGACGAGGACTAAATAGATATGCTTTTAGCTCAGATAAAAGTCCAGCTGCACCTGCATTTCAAGCCGCCCGCCTACCGGTGAAGGTTGTTGGGATAGCTCAAGTCCACCCTCCTTTTGAAAAAACAAGAGGAGGTTGAGGTGTTTACTGATACTCAAACAAGCATGCTCTTCGGAATACCAAAGAGCGCAATATGCGTTCAAAGATTCGATGATTCAC
+
CCCCCFFBFFFFGGGGCGEGFGGHHFHHGHFFHHHFFHFFDHFGGGEF1FGHHHFHHFEHHHFHGHHHHDFHGBGFCGHHHGHHHHGGFFHHGGGHHFGGFHHFHHGHHHHHHHHHHFHFHHFHHHHHHHHHHHHHHHGH3?GD2BGFABFGFFHFHHHHHHHHGHHFHBDEBDDHHHHHFFBFGHHGFHHHHGHHHHHHFHHHHGBGHFFFHHHHFFFGFHGGGHHH?@?CD@?CG/EC?GGHFEGFG/HHGGHHGCFGF1FFHHGBFGEF//FHF?EFGFFHGFFFEHHFHG0CBCEHGGHHCHGFFHFHEHHGHGFBA0FB1211EGBGHEE/E0DF2B10F1GBF0E0EFCHHEAEFAFBCGGFGAB111FDBDF1A1>1
@M02197:105:000000000-AN6RF:1:1108:28073:10791 1:N:0:1
GGAAGAAGTAGCTCCTCCGCTTATTGATATGCTTAAGTTCAGCGGGTAGTCCTACCTGATTTGAGGTCAAATTGTCAGAAGCTGTCTCAAAAGAGACCCTTTAGAAGCTGAACCCCATTTATAAAGCTGCTCTTCACAAATGGCGTAGATAATTATCACACCAAAGCAAGGCAACAAAGGTCCCGCTAATGCATTTCAGGAGAGCCGACTTCTGAGAAGCCCGCATACTCCCACATCCAAGCCTGATCAACAGAAAAAGCTGAAAAGGTTGAGAATTTCATGACACTCAAACCGGCATGCTCCTCGGAATACCAAGGAGCGCAAGGTGCGTTCAAAGATTCGATGATTCAC
+
BBBBAFFFFFFFDGFGGFGGGGGHHHHGHHHHHGHHHHHHGFHGGFGEFFHHHHHHHHFHHHEHGHHHGFHHHHFHHHGHGHHHHHHHHHGHFGFFGEGGEGHHHHEFHHHHHHGGGH:HHHHHGEHHHHHHHHHFFHHGHHFHGGGGGHHHHHHHHHGHFGHHHGHHHFGHHHHHHHGHHHHHGGGGHHFHHHGHHHHHHGHGGHGGGGGHFGHHHGGGGGGGHGEFHGGGGGFGGGHHHGBHHHHGGGHHFFHGFGGHGHHHHHHFHHGHHHGBFDGGGHHHHAGFEAEA/HGHFEHGGGGEF2BGGDFGHHG?CGE?HGBHEAAEF1BBGGGGEF1BFFD1FF@A?AA
@M02197:105:000000000-AN6RF:1:1108:18359:12267 1:N:0:1
GGAAGAAGTAGCTCCTCCGCTTATTGATATGCTTAAGTTCAGCGGGTAGTCCCACCCGATTTGAGGTCAAGGTCGTTTTTGTGGGTCGAGCCTCCCACCGATGAATCGGCGGTGACCGGAACACCATCGTTGTCAATGAGACGGTTAGAAGCAGAGGTACAGTGCAGAAACCCGAGACGTAGAAACATATTATCACGTCAAGGATCGGCAAAGCAGACCCACTAATCCATTTGGGAGGAGCTCGCTTCAAGGTGAAACCAGCAAATGACCTCCAAGTCCAAAATCCTCTCCACCAAAGGAAGGGCTTTTGAGAATTTCACGACACTCAAACGGGTGTGCCCCTCGGAATGCCAAGGGGCGCAAGGTGCGTTCAAAGATTCGATGATTCAC
+
CCCCCFFFFFFFGGGGGGGGGGGHHHGHHHHHHHHHHHHHGHHGGGGEFHHHHHHGGGGGGGHHGHHHHHHHFHEEEGGGGGGGGGGGGGGGHHHGHHGGGGGHHHHHGGGGAD/<F/C-CCC0CF1<.<CC.00==G00<CDD:C.;CG:///BFE9FFFFFFFFFDFFBGGGGFFEBGGGFFFGGBFEGFEEBFBBFFGDGFDCGGCGGFGGHHGGHFHH9FHGGGDAGFAHF<HHFGCDGFFGBHHHHHHHHHFHHHHHHHG22EGGCHHHHHHGHHGHHFFGHHEFF/FHGHGHGGGHFHGBHHFGFHGE4EBGFGFHGF?FGHHFFFGFFGAECE?GGFHGHHFBGHHHGGGGGHFHHGEGGHGGGGGGGGGBFFFFFFFBBBBB
@M02197:105:000000000-AN6RF:1:1108:2974:12505 1:N:0:1
GGAAGAAGTAGCTCCTCCGCTTATTGATATGCTTAAGTTCAGCGGGTAGTCCTACCTGATTTGAGGTCAAATTGTCAGAAGCTGTCTCAAAAGAGACCCTTTAGAAGCTGAACCCCATTTATAAAGCTGCTCTTCACAAATGGCGTAGATAATTATCACACCAAAGCAAGGCAACAAAGGTCCCGCTAATGCATTTCAGGAGAGCCGACTTCTGAGAAGCCCGCATACTCCCACATCCAAGCCTGATCAACAGAAAAAGCTGAAAAGGTTGAGAATTTCATGACACTCAAACAGGCATGCTCCGCGGAATACCAAGGAGCGCAAGGTGCGTTCAAAGATTCGATGATTCAC
+
BBB???FBFFFFGGGFGFGGGGFHHHHHBDGFHHF5FAGFHFHEEGGGGHFHFFFHBF3FFGHFCBFCBGHGFFHBDHHDHHFEHHF5DFGGHEH2BFHEFFBGBFGHHHHH@F/FGHHHHGFHFFBFHEB3FGHFHHHFHFBFCDFGGGFHHHHDHFFGFBGHHCBF:GAGHFGFC:FCGHFADGGGDHHFHFHBHGFFGEEA:CFGFCGGGGGE0CCCAGFFFHGGHFGFFFGHEGFFFHFGDBHFHHHHGBHHHFHHE2GGGF0HFFHHGFBB1212BGEDDGGF1GDFF1GGDB/EEA//FDFF2F1FF11EAA0AGGGCCEEB11GBFFGGGGB>13FDDBAAAAA
@M02197:105:000000000-AN6RF:1:1108:25227:12644 1:N:0:1
GGAAGAAGTAGCTCCTCCGCTTATTGATATGCTTAAGTTCAGCGGGTAGTCCTACCTGATTTGAGGTCACATTAATGATGAATTGTCCAAAGACGATTAGAAAGCTGAACTGCCCCTCACATTCATAAGCGTAGATAGTTATCACACCAATGAACAAGGTTTGTTCTGCTAATGCATTTCAGAGGAGCTGAAACCTTTTGAAAGGCCAGCAAACCCCCACATCCAAACCACTCAAACAAGTTGAAGGTTGATTTATATTAATGACACTCAAACAGGCATGCTCCTCGGAATACCAAGGAGCGCAAGGTGCGTTCAAAGATTCGATGATTCAC
+
CCCCCFFFFFFFGGGGGGGGGGGHHHHHGHHHHHHHHHHHHHHGGGGGGHHHHGHHHHHHHHHHGHHHHHHHHHHHHHHHHHHHHHHHHHHHHHGGGHGHHHHHHHHHHHHHHHHGHGHHHHHHHHHHHHHGHHGHHHHHHHHHHHHHHHHHHHHHHHHHHHHHHHHHHHHHHHHHHHHHHHHHHHHHHHHHHHHHHHHHHHHHHHHHHGHHHHGGHHHHHHGGHGGGHGGHHHHHHHGHHHHHHHHHHHHGHHHHFGGHHFHHGGGGHHHHHHHHHHHHGGGGGHHHHHHHHHHHGGGGGHHHHGGGGHGGGGGGGGGGFFFFFFFBCCCB
@M02197:105:000000000-AN6RF:1:1108:11720:12995 1:N:0:1
GGAAGAAGTAGCTCCTCCGCTTATTGATATGCTTAAGTTCAGCGGGTAGTCCCACCCGATTTGAGGTCAAGGTCGTTTTTGTGGGTCGAGCCTCCCACCGATGAATCGGCGGTGACCGGAACACCATCGTTGTCAATGAGACGGGTAGAAGCAGAGGTACAGTGCAGAAACCCGAGACGTAGAAACATATTATCACGTCAAGGATCGGCAAAGCAGACCCCACTAATCCATTTGGGAGGAGCTCGCTTCAAGGTGAAACCAGCAAATGACCTCCAAGTCCAAAATCCTCTCCACCAAAGGAAGGGCTTTTGAGAATTTCACGACACTCAAACGGGTGTGCCCCTCGGAATGCCAAGGGGCGCAAGGTGCGTTCAAAGATTCGATGATTCAC
+
BBBBAFFFFFFFGGFGGGGGCEGHHHFHFDHHHHGHHHHHHHHGGGGGFHGHGHHGGGFGGGHHGHHHHHHHHHGEGGGGGHHGGGHEGGGGHHHEFHGGEGGHGHEHGGGG>CF1F/A-<-0<C.1<.<.B.00<0<0<DH?A-;-CCFF;/C:AFFFFFFFFFFFBEFFFDBGFFEGFFGFFGGGBGFBGGGEGFBGFF+AFCCFFHHDGGGCBGGHFHHH;GBHHG8FHFGHGGHHDGDCGHHFFGBHHG2HHHHHGHHHGDDCGGGHHHHHFGF?HGHFHGEEFEEFF/BFFGFF?HGHHHHHHEFGFHFFBEGGF1GGGDFHFHHFFCGHHGGGGE?FEBBHHFGFCHHGGGEGGFFHFGGGGHGGGGGFGGGGFBFFFFFBBAAA
@M02197:105:000000000-AN6RF:1:1108:23739:13319 1:N:0:1
GGAAGAAGTAGCTCCTCCGCTTATTGATATGCTTAAGTTCAGCGGGTAGTCCTACCTGATTTGAGATCAAACGTTCAAAGGCTGTCCTCGAGGGACGTTTATGAGCCCCAGCGAACCCCCATCGCTGAAGGTTACCTGGTGAAAAACCACAAGCGTAGATAGTTATCACACCCGTGACGCCACCAAACACTGGCAAGCTGATCCGTTTGAGAGGAGCCGACCGTAGGCCGGCAAGACCCCCAAAGTCCAAGCTCATCACGGCGAACCGTGAGAGTTGAGGTTTTCATGATACTCAAACAGGCATGCCCTTCGGAATAGCCAAAGGGCGCAAGGTGCGTTCAAAGATTCGATGATTCAC
+
BCCCCFFFFFFFGGGGGGGGGGDHGHHHHHHHHHHHGHHHGHHGGGGGGHHHHHHHHHHHHHHGGHHGHHHHGGHHHHHHGHHHHHHHHGGGGGGGGGGHHHHHHHHGGGGHGGGGGGGGGHHGGHGGHHHFHGHHHHHHHHHHHHGGHGHHHHGGGGGHHGFGHHHHHHHGGGGGGGGGGGGGGGGHGGHHGHGGHHGGGGGGGHGHHHHHGGGGGGGHFGHHGGGGGHHHHHGGGGGGHHHHHHGHHHHHHHHGGGGGGGGGGGHHHHGHHHHFHHGHHHGHHHHHHHHGHHHGHHHHHGHGGGGGGGHHHGFBFHFHHCGGGGGGHGGGGGDGGGGGGGFGFFFBFFFFFBBAAA
@M02197:105:000000000-AN6RF:1:1108:14442:14224 1:N:0:1
GGAAGAAGTAGCTCCTCCGCTTATTGATATGCTTAAGTTCAGCGGGTAGTCCTACCTGATTTGAGGTCACATTAATGATGAATTGTCCAAAGACGATTAGAAAGCTGAACTGCCCCTCACATTCATAAGCGTAGATAGTTATCACACCAATGAACAAGGTTTGTTCTGCTAATGCATTTCAGAGGAGCTGAAACCTTTTGAAAGGCCAGCAAACCCCCACATCCAAACCACTCAAACAAGTTGAAGGTTGATTTATATTAATGACACTCAAACAGGCATGCTCCTCGGAATACCAAGGAGCGCAAGGTGCGTTCAAAGATTCGATGATTCAC
+
DEEECFFFFFFFGGGGGGGGGGGHHHHHGHHHHHGHHHHHHHHGGGFGGHGHHHHHHHHHHHHHGGHHHHHHHHHHHHHHHHHHHHHHHHHHHHGGGHGHHHHHHHHHHHHHHHHGHGHHHHHHHHHHHHGHGHHHHHHHHHHHHHHGHHHHHHHHHHHHHHHHHHHHHHHHHHHHHHHHHHHHHHGHHHHHHHHHHHHHHHHHHHHHHGHGHHGGHHHHHGGGHGGGHHGHHHHHHHHHHHHHHHHHHHHHHHHHHHHGHHHFGGGHHHHHGHHHGGHHGGGGGHHHHHHHHHHHGGGGGHHHHGGGGHGGGGGGGGGGFFFFFFFCCCCC
@M02197:105:000000000-AN6RF:1:1108:11335:14810 1:N:0:1
GGAAGAAGTAGCTCCTCCGCTTATTGATATGCTTAAGTTCAGCGGGTAGTCCTACCTGATTTGAGGTCACATTAATGATGAATTGTCCAAAGACGATTAGAAAGCTGAACTGCCCCTCACATTCATAAGCGTAGATAGTTATCACACCAATGAACAAGGTTTGTTCTGCTAATGCATTTCAGAGGAGCTGAAACCTTTTGAAAGGCCAGCAAACCCCCACATCCAAACCACTCAAACAAGTTGAAGGTTGATTTATATTAATGACACTCAAACAGGCATGCTCCTCGGAATACCAAGGAGCGCAAGGTGCGTTCAAAGATTCGATGACTCAC
+
CCCCCFFFFFFFGGGGGGGGGGGHHHHHHHHHHHHHHHHHHHHGGGGGGHHHHHHHHHHHHHHHGHHHHHHHHHHHHHHHHHHHHHHHHHHHHHGGGHGGHHHHHHHHHHHHHHHGHGHHGHHHHHHHHHHHFGHHHHHHHHHHHHHHHHHHHHHHHHHHHHHHHHHHHHHHHHHHHHHHHHHHHHHHHHHHHHHHHHHHHHHHHHHHHGHHGHGGHHGHHGGGGGGGHHGGHHHHHHHHHHHHHHHHHHHHHGHHHHHHHHHHHHGHHHHHHHHHHHHHGGGGGHHHHHHHHGHHFGGGGHHHHGGGGHGGGGGGGGGGFFFFFFFBCCCC
@M02197:105:000000000-AN6RF:1:1108:27270:15918 1:N:0:1
GGAAGAAGTAGCTCCTCCGCTTATTGATATGCTTAAGTTCAGCGGGTAGTCCTACCTGATTTGAGGTCACATTAATGATGAATTGTCCAAAGACGATTAGAAAGCTGAACTGCCCCTCACATTCATAAGCGTAGATAGTTATCACACCAATGAACAAGGTTTGTTCTGCTAATGCATTTCAGAGGAGCTGAAACCTTTTGAAAGGCCAGCAAACCCCCACATCCAAACCACTCAAACAAGTTGAAGGTTGATTATATTAATGACACTCAAACAGGCATGCTCCTCGGAATACCAAGGAGCGCAAGGTGCGTTCAAAGATTCGATGATTCGC
+
CCCCCFFFFFFFFGGGGGGGGGGHHHHHHHHHHHHGHHHHHHGGGGGGGHHHHHHHHHHHHHHHGHHHHHHHHHHHHHHHHEFHHHHHHHHHHHGGGHGHHHHHHHHHHHGHHHHGHGHHHHHHHHHHGHGFHGHHHHHHHHHHHHHHHHHHHHHHHHHFGHHHHHHHHHHHHHHHHHHHHHHHGHHHHHHHHHHHHHHHGHHHGHHHHGGHHGGGHHGGGHGGHGGGGFEFHGHHHHHHHHHHHHHHHHHGGHHHHHGHHHGFDGEHHHHHHGGGHHHCGFCGFFGHHHHHHHHFEE?GHGHHFEGGHGGGGGGGGGGFFFFFBBBBBAA
@M02197:105:000000000-AN6RF:1:1108:5424:16793 1:N:0:1
GGAAGAAGTAGCTCCTCCGCTTATTGATATGCTTAAGTTCAGCGGGTAGTCCTACCTGATTTGAGATCAAACGTTCAAAGGCTGTCCTCGAGGGACGTTTATGAGCCCCAGCGAACCCCCATCGCTGAAGGTTACCTGGTGAAAAACCACAAGCGTAGATAGTTATCACACCCGTGACGCCACCAAACACTGGCAAGCTGATCCGTTTGAGAGGAGCCGACCGCAGGGCCGGCAAGACCCCCAAAGTCCAAGCTCATCACGGCGAACCGTGAGAGTTGAGGTTTTCATGATACTCAAACAGGCATGCCCTTCGGAATAGCCAAAGGGCGCAAGGTGCGTTCAAAGATTCGATGATTCAC
+
CCCCCFFFFFDFGGGGGGGGGFGHHHHHHHHHHHHHHHHHHHHGGGGGGHHHHHHHHHHHHHHHGHHHHHHHGHHHHHHHHHHHHHHHHGGGGGGGGGGHHHHHHHHGGGGHGGGGGGGGGHHGGHGGHHHHHHHHHHHGHHHHHHGGHGHHHHGGGGGHHHHHHGFHHHHGGGGGGGGGGGGGGGGGGGGGGHHGGGGGGGGGHGHHHHHHGGGFFFFFFGHHHGGGFGHFHHHGGCGGHHHHHHHGHHHHHHHHGGGGGGGGGGGHHHHHHHHHHHHGHHHHHGHHHHHHGHFGGFHGHHHHGGGGGGGHHHHHHHGGGHHGGGGEFGFHGGGGHGGGGGGGCFGFFFFFFFBBBAB
@M02197:105:000000000-AN6RF:1:1108:18081:16787 1:N:0:1
GGAAGAAGTAGCTCCTCCGCTTATTGATATGCTTAAGTTCAGCGGGTAGTCCTACCTGATTTGAGGTCAAAAGTCAATTAGGAAGACGTTTCTCTTCGGAGAGATAATAAGTCGACGTATTAGAGGCACGGAACCTTCATTCATGCGCTTCAGCAAACGGTGATCATTATCACACCGAAAGCCTTGTCGCGCAAAGTCGAAAGTCGACCGCAAGCCTATGCATTTCAGGAGAGCCCGAGTCCAGGACGAATCCTAGTCTCCGGCAGCCCCCACCATCCAAACTCCCCCTCGAAGCTAATCGAGAGGGGTTGAGAATTTACTGACACTCAAACAGGCATGCTCCTCGGAAAACCGAGGAGCGCAAGGTGCGTTCAAAGATTCGATGACTCAC
+
CCCCCFFFFFFFGGGGGGGGGGGGHHHHHHHHHHHHHHGHHHHGGGGGGHHHHHHHHHHHHHHHGHFGHHHHHHHHHHHHHHHHHHHGGGHHHHHHHHGGGGGGHHHHHHHHHGGGGGHHHHHHHHGGHGGGGGGHHHHHHHHHHHGGGGGHHHHHHHGGGHGHHHHHHHH;HHHGGGGGGHHHHHHHGHGGGGGGFGGGGGGGGGGGGGGGGGGGGGGGGFGGFGFGGGGGFGGFHGHFHHDGGHGHHHHHHHHGGGGGGHGGGGGGGGHGGHHGGHHGGGGGGGGHHGHHHHHGHHHGHHGGGGHHHHGHHHHHGGDGHHHGDEHHHHHHGGHHGHHGGGGGGHGGGGGGGGHFFEGGHHHHGGGGHGGGGGGGGGGFFFFBFFBBBBB
@M02197:105:000000000-AN6RF:1:1108:7319:17221 1:N:0:1
GGAAGAAGTAGCTCCTCCGCTTATTGTATGCTTAAGTTCAGCGGGTAGTCCTACCTGATTTGAGGTCACATTAATGATGAATTGTCCAAAGACGATTAGAAAGCTGAACTGCCCCTCACATTCATAAGCGTAGATAGTTATCACACCAATGAACAAGGTTTGTTCTGCTAATGCATTTCAGAGGAGCTGAAACCTTTTGAAAGGCCAGCAAACCCCCACATCCAAACCACTCAAACAAGTTGAAGGTTGATTTATATTAATGACACTCAAACAGGCATGCTCCTCGGAATACCAAGGAGCGCAAGGTGCGTTCAAAGATTCGATGATTCAC
+
BBCBBFFFFFFFGGGGGGGGGGGHHHHHHHHHHHHHHHHHHHGGGGGGHHHHHHHHHHHHHHHGHHHHHHHHHHHHHHHHHHHHHHHHHHHHHGEGHGHHHHHHHHHHHHHHHHGHGHHHHHHHHHHGHHHHHHHHHHHHHHHHHHHHHHHHHHHHHHHHHHHHHHHHHHHHHHHHHHHHHHHHHHHHHHHHHHHHHHHGHHHHHHHHGHHHHGGGHHHHGGGHGGGHHGHHHHHHHHHHHHHHHHHHHHGGHHHHHHHHHHHFGGGHHHHHHHFFGHHGGGGGGHHHHHHHHHHGGGGGHFHHGGGGHGGGGGGGGGGFFFFFFFCBAAB
@M02197:105:000000000-AN6RF:1:1108:27789:17891 1:N:0:1
GGAAGAAGTAGCTCCTCCGCTTATTGATATGCTTAAGTTCAGCGGGTAGTCCTACCTAATTTGAGGTCAAAAGTCAATTAGGAAGACATTTCTCTCCGGAGAGATAATAAGTCGACGTATTAGAGGCACGGAACCTTCATTCATGCGCTTCAGCGAACGGTGATCATTATCACACCGAAAGCCTTGTCGCGCAAAGTCGAAAGTCGACCGCAAGCCTATGCATTTCAGGAGAGCCCGAGTCCAGGACGAATCCTAGTCTCCGGCAGCCCCCACCATCCAAACTCCCCCTCGAAGCTAATCGAGAGGGGTTGAGAATTTACTGACACTCAAACAGGCATGCTCCTCGGAAAACCGAGGAGCGCAAGGTGCGTTCAAAGATTCGATGATTCAC
+
BB?ABFFFFFFBGGGGGGGGGGGHHHHHHHHGHHHHHHHHHHHGGGGGGHHHHHHHHHHHHHHGGHHHHHHHHFHHHHHHGHHHHHHGHHHBGHHHHGGGGFGGHHHHHHHGHGGGGEGHHHHGHHGGHGGFGGGHHGHHHHHHHHGGCGGHHHGGGGGGG:GHHHHHHHHHGHHGGGCGGGGHGFHHGHGGGGGGGGGGGGGFGGGGFFAFFFFFFFFFFFFFGFFFFFFGFFFEGGCCHGFEAGGHFHGFFFFGGGGGDCF.<CCA/?HDEHFHGFGB?</EGCE0//3HHHHGHHFEG1DGGGGHGHHHHHHDDD5HHHGD5GHHHHHHHHBFGEGEAEEEABEGGGGGGFFDEEE?FHGBECE2B4EGGFGCGGFFFFBFFFAA>AA
@M02197:105:000000000-AN6RF:1:1108:16681:18573 1:N:0:1
GGAAGAAGTAGCTCCTCCGCTTATTGATATGCTTAAGTTCAGCGGGTATCCCTACCTGATCCGAGGTCAAACTTAGAAAGTTGGGGGTTGATGACTACCGCCGCCAGGACTCCGTAACGAGGAATATTTACTACGTTCAGAGCCTTTATACGCCGCCACTGATTTTAAGACCCGCGGTGTAAGCCGCGGAGCCCAATACCAAGCAGAGCTTGAGGGTTGTAATGACGCTCGAACATGCATGCCCCTCGGAATACCAAGGGGCGCAATGTGCGTTCAAAGATTCGATGACTCAC
+
CDDDDFFFFFFFGGGGGGGGGGGHHHHHHGHHHHHHHHHHHHHGGGGGHHHHHHHHHHHHHHHGGGGHHHHHHHHHHGHHHHHHGGGFGGHHHHHHHHHGGGGGGGGHHHHHHGHHGGGGGGGHHHHGHHHGHHGHHHHHHHHHHHHHHHHHGGGGHHGHHHHHHHHHGHGGGGGHHHHHGGHGGGGGHHHHHHHHFHGHHHHHHHHHHHHGHGGHHHHHGHGGGGGHHGHHHHHHHHHGGGGGGGHHHHGHHHHHHGGGGGHHHFFGGGHGGGGGGGGGGFFFFFFFCCCCC
@M02197:105:000000000-AN6RF:1:1108:27129:18714 1:N:0:1
GGAAGAAGTAGCTCCTCCGCTTATTGATATGCTTAGGTCCAGCGGGTAGTCCTACCTGATTTGAGGTCACATTAATGATGAATTGTCCAAAGACGATTAGAAAGCTGAACTGCCCCTCACATTCATAAGCGTAGATAGTTATCACACCAATGAACAAGGTTTGTTCTGCTAATGCATTTCAGAGGAGCTGAAACCTTTTGAAAGGCCAGCAAACCCCCACATCCAAACCACTCAAACAAGTTGAAGGTTGATTATATTAATGACACTCAAACAGGCATGCTCCTCGGAATACCAAGGAGCGCAAGGTGCGTTCAAAGATTCGATGATTCAC
+
C@BCCFFFFFFFGGGGGGGGGGGHHHHHHHHHHHHHHHHHHHHGGGFGGHHHHHHHHGHHHHHHGGHHHHHHHHHHHGHHHHHHHHHHGHHHHHGGGHGHHHHHHHHGHHHHHHHGHGHHHHHHHHGHHHHFHHHHHHHHHHHHHHHHHHHHHHHHHGHHHHHHHHHHHHHHHHHHHHHHHHHHHHHHGHHHHHHHHHHHHHHHHHHHHGGHHHGGGHGHHGGGHGHGHGGHHHHHHHHHHGGEHHHHHHHHGHGDGHHHHHHFFEHGHHGHGHHHHGHGGGGGHGHHHHHHHHHGGGGGHGFGGGGGHGGGGGGGGGGFFFFFFFCCCCC
@M02197:105:000000000-AN6RF:1:1108:14430:18939 1:N:0:1
GGAAGAAGTAGCTCCTCCGCTTATTGATATGCTTAAGTTCAGCGGGTAGTCCTACCTGATTTGAGGTCAAAAGTCAATTAGGAAGACGTTTCTCTTCGGAGAGATAATAAGTCGACGTATTAGAGGCACGGAACCTTCATTCATGCGCTTCAGCAAACGGTGATCATTATCACACCGAAAGCCTTGTCGCGCAAAGTCGAAAGTCGACCGCAAGCCTATCCATTTCAGGAGAGCCCGAGTCCAGGACGAATCCTAGTCTCCGGCAGCCCCCACCATCCAAACTCCCCCTCGAAGCTAATCGAGAGGGGTTGAGAATTTACTGACACTCAAACAGGCATGCTCCTCGGAAAACCGAGGAGCGCAAGGTGCGTTCAAAGATTCGATGATTCAC
+
CCCCCFFFFFFFGGGGGGGGGGGHHHHHHHHHHHHHHHHHHHHGGGEGGHHHHHHHHHHHHHHHGHHHHHHHHGHHHHHHHHHHHHHGGGHHHHHHHHGGGGGGHHHHHHHHHGGGGGHHHHHHHHGGHGGGGGGHHHHHHHHHHGGGGGGHHHHHHHGGGHGHHHHHHHHHHHHGGGGGGHHHHHHHGHGGGGGGFGGGFGGFGGGGGFGGGGGGGFGGGGGGGGGGGGGGGGGGHHHFHHGFDHGHHHFGGHHGGGFGGHGGGGGGGGHHGHHHGHHHDGGGGGGGEGHGHHHGHHHGGHGGGGHGHHGHHHHHHHHHHHHHFGHHHHHFHHGHHHHFGGGGGGHGGGGGGHHGGGGGHHHHGGGGHGGGGGGGGGGFFFFFFFCCCCC
@M02197:105:000000000-AN6RF:1:1108:15376:19662 1:N:0:1
GGAAGAAGTAGCTCCTCCCTTATTGATATGCTTAAGTTCAGCGGGTAGTCCTACCTGATTTGAGGTCACATTAATGATGAATTGTCCAAAGACGATTAGAAAGCTGAACTGCCCCTCACATTCATAAGCGTAGATAGTTATCACAACAATGAACAAGGTTTGTTCTGCTAATGCATTTCAGAGGAACTGAAACCTTTTGAAAGGCCAGCAAACCCCCACATCCAAACCACT
+
GGGGGGGGGGFGGGGHHHHHHHHHHHHHHHHHHHHHHHHHHHHHHHHHHHHHHHHHHHHHHHHHHHHHHHHHHHHHHHHHHHHHHHHHHHHGHHGHHHHHHHHHHHHHHHHHHHGHHHHHHHHHHHHHHHHHHHHHHHHHHHHHHHHHHHHHHHHHHHHHHHHHHHGHHHHHHHHHHHHHHHHHHHHHHHHHHHHHHHHHHHHHHHHHGHHHHGGGGGGGHHHGGGGGEGG
@M02197:105:000000000-AN6RF:1:1108:15985:20039 1:N:0:1
GGAAGAAGTAGCTCCTCCGCTTATTGATATGCTTAAGTTCAGCGGGTAGTCTCACCCGATTTGAGGTCAAGGGTTCGTGGGGGTTGAGAGAGTCTCCCGAGAAGGGAGACACGCCCAAACGTTGTCTCGTCGAGACGGTTAGAAGCGGGTCCCAAATGCAACAGAGCCAGAAACCAAGTCATGGAAACATCTTATCACATGTCAAGGATCGGCAAAGAGGACCCCGCTGATTCATTTAAGAGGAGCTGGGTCTAAGAGACGCCAGCAAAGGCCTCCAATGTCCAAGCCTCCTTCGGTGTCCAGAAGAAAACCGAGAAGGTTGAGAATTTCACGACACTCAAACGGGTGTGCCCCTCGGAATACCAAGGGGCGCAAGGTGCGTTCAAAGATTCGATGATTCAC
+
CCCCCFFFFFFFGGGGGGGGGGFHHHGHHHHHHHHGGHGFHHGGGGGGGHHHHHHHHGGGGGHHGGHGFFHHG?GHGGGGGGG>EFHHHEFGHHGHHFGGGGGHGGHGGGHGGGGGGHHHGHHHGHGHHGGGGGGGGGAEGHHHHGGGGDGHHHGGGGGGGGGFGFFGGGFGFGGGGGGGGGGGGGGFFFFFFFFFFFFFFFFFFFFFGGGGGGGGGFEEFFGGGHHHHHFGHHGFHHHHHHHGGAGHHFFHHHHGGGGGGFFHHHHHFGGGGHHHHHHHHGGHGGGHHFGGDGGHHHEFHHHGGHGGGEGGHHGHHHHHFHFHHFGFBEGFHGFFGHGGFEGFDHGGGGGGGGGHHHHHHHHHHHGGGGGHHHHGGCEAGGGGGGGGGGFFBFFFFBBBAB
@M02197:105:000000000-AN6RF:1:1108:24294:20353 1:N:0:1
GGAAGAAGTAGCTCCTCCGCTTATTGATATGCTTACTTCCTCTAAATGACCAAGATCCTCCGCTTATTGATATGCTCCTCCGCTTATTGATATGCCTTGGTTACTTCCTCTAAATGACCAAGATTCTCCGCTTATTGATATGCGGAGGACAAAGATTCGATGACTCAC
+
GCGEHHGHHGFFGGGGGGGGGGHHHHHHHHHHHHHHHHHHHHHHHHHHHHHHHHHHHHIHHGHHHGHHHHHHHHHHHHHHHGHHHGHHHHHHHHHHHHHHHHHHHHHHHHHHHHHHHHHHHHHHHHHHHHGHHHHHHHHHHHHHHHGGGHHHHHHHHHGHHHHHHHHH
@M02197:105:000000000-AN6RF:1:1108:12043:20746 1:N:0:1
GGAAGAAGTAGCTCCTCCGCTTATTGATATGCTTAAGTTCAGCGGGTAGTCCTACCTGATTTGAGGTCAAAAGTCAATTAGGAAGACGTTTCTCTTCGGAGAGATAATAAGTCGACGTATTAGAGGCACGGAACCTTCATTCATGCGCTTCAGCAAACGGTGATCATTATCACACCGAAAGCCTTGTCGCGCAAAGTCGAAAGTCGACCGCAAGCCTATGCATTTCAGGAGAGCCCGAGTCCAGGACGAATCCTAGTCTCCGGCAGCCCCCACCATCCAAACTCCCCCTCGAAGCTAATCGAGAGGGGTTGAGAATTTACTGACACTCAAACAGGCATGCTCCTCGGAAAACCGAGGAGCGCAAGGTGCGTTCAAAGATTCGATGACTCAC
+
CCCCCFFFFFFFGGGGGGGGGGGHHHHHHHHHHHHHHHHHHHHGGGEFGHHHHHHHHHHHHHHHGHHHHHHHHHHHHHHHHGHHHHHGGGHHHHHHHHGEFGGFHHHHHHHHHGGGGGHHHHHHHHGGHGGGGGGHHHHHHHHHHHGGGGGHHHHHHHGGGHGGGHHHHHHHHHHGGGGGGHHHHHHHGHGGGGGGGGGGGGGGGGGGGGGGGGGGGGGGGGGGGGGGGGGGGGGGHHHGHHGGGHGHHGHHHHHGGGGGGHGGGGGGGGHGGHHHGHHFDGCGGGGHHGHHHGHGHHHGHHGGGGHHHGHFHFHHHHGHHHHFHGHHHHHHHHHHHHGGGGGGGHHGGGGFGHHGGGE?HHHHGGGCHGGGGGGGGGGFFFFFFFBAAAA
@M02197:105:000000000-AN6RF:1:1108:21362:22513 1:N:0:1
GGAAGAAGTAGCTCCTCCGCTTATTGATATGCTTAAGTTCAGCGGGTGGTCCTACCTGATTTGAGGTCAAGTTTATCAAATCCAACTCTTATATGGCGGCAGAACCCTCGACCAGATGCAGATATGTATCACATCTTAATGGAGAGGTCGTTACCACTCATGCATTTCAGGGGAGCAGACTAGGCCTGTAACCCCCAAATCCAAGCCACACCTCACGGTGTGGTTGAGACATTAATGACACTCAAACAGGCATGCTCCTTGGATTAACCAAGGAGCGCAAGATGCGTTCAAAGATTCGATGATTCAC
+
DDDDCFFFFFFFGGGGGGGGGGGHHHHHHHHHHHHHHGHHHHHGGGGGGGHHHHHHHHHHHHHHGHHHHHHGGHHHHHHHHHHHHHHHHHHHHHHHHGGGGGGHHHGHHGGHHHHHHHGHHHHHHHHHHHHHHHHHHHHGHHHHHGGFGGGGHGHHHHHHHHHHHHHHHHHHHHGHHHHHHHHHHHHHHHHHGGHGHHGGGGHHHGGGGGHGGHGGGGHGGHHHHHHGHHGFHHGHHGGGGHHHHHHGHHHHHHHHGHHGHHHHHHHHHHHGGGGGHHHHGGGGHGGGGGGGGGGFFFFFFFCCCCC
@M02197:105:000000000-AN6RF:1:1108:6263:22729 1:N:0:1
GGAAGAAGTAGCTCCTCCGCTTATTGATATGCTTAAGTTCAGCGGGTAGTCCCACCCGATTTGAGGTCAAGGTCGTTTTTGTGGGTCGAGCCTCCCACCGATGAATCGGCGGTGACCGGAACACCATCGTTGTCAATGAGACGGTTAGAAGCAGAGGTACAGTGCAGAAACCCGAGACGTAGAAACATATTATCACGTCAAGGATCGGCAAAGCAGACCCCACTAATCCATTTGGGAGGAGCTCGCTTCAAGGTGAAACCAGCAAATGACCTCCAAGTCCAAAATCCTCTCCACCAAAGGAAGGGCTTTTGAGAATTTCACGACACTCAAACGGGTGTGCCCCTCGGAATGCCAAGGGGCGCAAGGTGCGTTCAAAGATTCGATGATTCAC
+
BCCCCFFFFFFFGGGGGGGGGGGHHHHHGFFFHHHHHHHHHHHGGGEEFHHHHHHGGGFGGGHHGHHHHHHHFGGGGGGGGHHGGGHGGGGGHHHGHGGGGGGHHGHHGGGGADACG@C-<-F<DEFHGAE/CFFDD0DDDCDF:E?CBG:C0:/BF9FFFEFFFFFFFFFFFFGGGGFFGGGGFGGFFFGGGDFFFFGGFFGGGGHGFHHHHHHGGGHHFHGHHHH9HHAHHGHHHHGDFGDGGHHHHGHHHGHHHGHHHHHHHHHHFFHFGHHHHHGHHFHHHGEFF?GF?HHHFHGHHHHGHHFHHHHGHHGFGFGGGHFHGGHGHHGGEGHGGGGEGCGGHGBHHGGHHHHGGFCGHHHHGGGGHGGGGGGGEGGFFFFFFFAAAAB
@M02197:105:000000000-AN6RF:1:1108:26358:22793 1:N:0:1
GGAAGAAGTAGCTCCTCCGCTTATTGATATGCTTAAGTTCAGCGGGTAGTCCTACCTGATTTGAGATCAAACGTTCAAAGGCTGTCCTCGAGGGACGTTTATGAGCCCCAGCGAACCCCCATCGCTGAAGGTTACCTGGTGAACAACCACAAGCGTAGATAGTTATCACACCCGTGACGCCACCAAACACTGGCAAGCTGATCCGTTTGAGAGGAGCCGACCGCAGGGCCGGCAAGACCCCCAAAGTCCAAGCTCATCACGGCGAACCGTGAGAGTTGAGGTTTTCATGATACTCAAACAGGCATGCCCTTCGGAATAGCCAAAGGGCGCAAGGTGCGTTCAAAGATTCGATGATTCAC
+
ABABAFFFDFFFGGGGGGGGGGGHHHHHGGHHGGFHHHHGHHHEFFEEGHHHGHGHHHGHHFGHGHHHGGHHGGHHHGHGHFHHFHFHDEAEGGGFEEFHHHGGHBHEEEGHG@EGGGGCDHGGFHGGHHGFB8FGGFH?FGFFHFFFEGHHHGFGGGGHHHHHHHHHHHHG?@FGGGGGGDGFFFGGGGFFFGGGGGGGGGGFFCGGFGGHFAGFFCBFFFFFA<ACDDHGHFF/CGGFHFFGFFEAFFFEHHGF/>>>/GGFF>CEFGEFDGF@BGGAHHHEGFE22F2EFDHGGEDFGHHGFECEAA?HGBGFEF1BFHFCGEEEBA10E0EGFGGGGF331BFFCFDFBFAAA?A
@M02197:105:000000000-AN6RF:1:1108:7981:23470 1:N:0:1
GGAAGAAGTAGCTCCTCCGCTTATTGATATGCTTAAGTTCAGCGGGTAGTCCCACCCGATTTGAGGTCAAGGTCGTTTTTGTGGGTCGAGCCTCCCACCGATGAATCGGCGGTGACCGGGACACCCTCGTTGTCAATGAGACGGTTAGAAGCAGAGGTACAGTGCAGAAACCCGAGACGTAGAAACATATTATCACGTCAAGGATCGGCAAAGCAGACCCCACTAATCCATTTGGGAGGAGCTCGCTTCAAGGTGAAACCAGCAAATGACCTCCAAGTCCAAAATCCTCTCCACCAAAGGAAGGGCTTTTGAGAATTTCACGACACTCAAACGGGTGTGCCCCTCGGAATGCCAAGGGGCGCAAGGTGCGTTCAAAGATTCGATGATTCAC
+
BBBABFFF@DFFGGGGGGGGGGGHHHHHHHGHHHHHHHHHHHHGGGGGFFHHHHHGGGGGGGHHGHHHHHHHHFEEGGGGGHGGGEHGEFGGGHGFCGGGEGGGHHHHGGGG<<?FHGG-><ACE..<-.<C<0=GHH0C0GADAF.:0CCB/9/9F9FFF/FFFB0AFF=FF5GGGFFFGGGGFFFFFGFGGEFFB0GFF?F.GGHHHHHGBHHDDGHGBHHHFF7FFG/CF9HHHFCA?GECHHFGHGHHHHHFF@HHHHHGHHHHGDHHHHGHHHGFFHHG?EFEFGGGGHHHGHHHHHHHHFFHHHHHHHFFEHGEGHHGGC5DHGEGE?HHGEGFGGGDHGHHHHHGFGHGGGECGHHHGGGGGGGDGGGGGGFFFFFFFFBBABB
@M02197:105:000000000-AN6RF:1:1108:19994:24100 1:N:0:1
GGAAGAAGTAGCTCCTCCGCTTATTGATATGCTTAAGTTCAGCGGGTAGTCTTACTTGATTTGAGATCGAGTTGAACAACACATAAAGTGTCGTAAAATCCTGCATCAGTCAGCAATGAGGACAATTATCCTTTATGTTAGCTGCAGCAATAGTAATAATCCTGTTTGACGAGGACTAAATAGATATGCTTTTAGCTCAGATAAAAGTCCAGCTGCACCTGCATTTCAAGCCGCCCGCCTACCGGTGAAGGTTGTTGGGATAGCTCAAGTCCACCCTCCTTTTGAAAAAACAAGAGGAGGTTGAGGTGTTTACTGATACTCAAACAAGCATGCTCTTCGGAATACCAAAGAGCGCAATATGCGTTCAAAGATTCGATGATTCAC
+
BCBCBFFFFFFFGGGGGGGGGGGHHGHHHHHHHHHHHHHHHFHGGGGGGHHHHHHHHHFHHHHHGHHHHFFEFHHHHHHGHGHHHHHHHHHHGFHHHHHHHHHHHHHHGHHHHHHHHGHHGHHHHHGHHHHHHHHHHHGHGHHGHGGGFHGHHHHHHGGGGHHHGHHHHHGGGGGHHHHFHHHHHHGFHHHHHGFHGGEGHHHHHHHHHHHHGHHGHHHHHFHHHHHEGCGGGGGGFGDB/CGHFGFHHGHHFDHHGHHHHGHHEHHFGHE/AGDEHCHGD4FGGFGGHHFHHFFHHHEHGFHHEFFFFBHFHGFFEAEHHHHGBHHEFHFGEEEGEEGHHHGCCHHCFFGGGGGHHEEEFFCGGBGGGAGCC4BD@FD>33AA
@M02197:105:000000000-AN6RF:1:1108:21705:24600 1:N:0:1
GGAAGAAGTAGCTCCTCCGCTTATTGATATGCTTAAGTTCAGCGGGTAGTCCTACCTGATTTGAGACCAAACGTTCAAAGGCTGTCCTCGAGGGACGTTTATGAGCCCCAGCGAACCCCCATCGCTGAAGGTTACCTGGTGAAAAACCACAAGCGTAGATAGTTATCACACCCGTGACGCCACCAAACACTGGCAAGCTGATCCGTTTGAGAGGAGCCGACCGTAGGCCGGCAAGACCCCCAAAGTCCAAGCTCATCACGGCGAACCGTGAGAGTTGAGGTTTTCATGATACTCAAACAGGCATGCCCTTCGGAATAGCCAAAGGGCGCAAGGTGCGTTCAAAGATTCGATGACTCAC
+
B@BBBFFFDFFFGGGGGGGGGGGHHHGGGHH5GHFHHGFHHHHGGGGEGHHGHHFHHHHHHHHHGHHGHHHHGFHHHHHHFHHHHHHHHGFGGGGGGGGHHHHHHHHGGGGHGGGBGGGGGHHGGHGGHHHGHHHHHFHGHHFHHHGGGGHHHHGFGGGHHHHGHHGHHHGGGGGGGGGGEGGGGGFEGGGHGGGHGHGGGGGGHGGFGFGHGFFGGGGHGGHHGGGGGHHHGHGGGGGHFHHHHHGHHHHHHHFGE>GGGFGGFFHHGHFHHHCFBFCHHGFHFGGHHHGGHHHHGGEGBHFGGGGGGDFHHHHGHGGHHGGGGGGHGFCGGGGGGGFFGGGGGGFCFFFFFBBAAB
@M02197:105:000000000-AN6RF:1:1108:19277:24905 1:N:0:1
GGAAGAAGTAGCTCCTCCGCTTATTGATATGCTTAAGTTCAGCGGGTAGTCCTACCTGATTTGAGGTCACATTAATGATGAATTGTCCAAAGACGATTAGAAAGCTGAACTGCCCCTCACATTCATAAGCGTAGATAGTTATCACACCAACGAACAAGGTTTGTTCTCTAATGCATTTCAGAGGAGCTGAAACCTTTTGAAAGGCCAGCAAACCCCCACATCCAAACCACTCAAACAAGTTGAAGGTTGATTATATTAATGACACTCAAACAGGCATGCTCCTCGGAATACCAAGGAGCGCAAGGTGCGTGCAAAGATTCGATGATTCAC
+
BBBBBFFFFFFFFGGGGGGGEEGFHHHHHHHCHHHHHHHGHHGCEEGFGFGFGHHHHFGHHFHHGHFHHHFHHHHHHFHHHHHHHHHFHHHHHG8CEHGHHHEHGGHHHHHHGHHGHGHHHHHHHGHGEFGEFFHHHHGHHHHGHHHCGHDFGGGGHHGGHHGHFHHHHGHGGHHHHHGHGHBFHHHHGHHGHFHHHHHHHHHHEEH8GHHHHEGGGGGGGGGGBFGGGGGGHGGGHFGHGCFGF0B1HGHHGF2D2HHE2@1HFDFFGBA1111F///A?EAB2BHFDFCGGGCEA0EBBB000E01131F3AGAB11B3313D1111>
@M02197:105:000000000-AN6RF:1:1108:13569:25313 1:N:0:1
GGAAGAAGTAGCTCCTCCGCTTATTGATATGCTTAAGTTCAGCGGGTAGTCCTACCTGATTTGAGGTCAGACGACATGAAAGGCTTGTCCAAAGACGGCTGTAAGCGACCCCCCGGCCAGCGACGAACGGCGCACTAAACGTTATGTTATCACACCGTCGCTTGGACCTGACCATAGGGACCAGCTAATGCATTTAAAGACGAGCGGGCCTTGTCGGCCCGCAGACGTCCAAGTCCAACCCCGCTCACAGTAAAGGAGCAAAGGCTGAGAGGGTTTTCACGACACTCAAACAGGCATGCTCCTCGGAATACCAAGGAGCGCAAGGTGCGTTCAAAGATTCGATGATTCAC
+
AAAABFFFFFFFGGGGGGGGGGGHHHHHHHHHHHHHHHGHHHHGGGGGGHHHHHHHHHHHHHHHGHHHHHHHGGGGGHHHHHHHHHGHHHHGHHHHGGGGGHHHHHGGGGGGGGGGGGGHGGGGGGGGGGGGGGGGHHHFFHHFGGGGGGGGGGGGGGGGGGGGFGGGFFFFGFGFFFGGFFFGFGFGGGGGFGFFGGFGFGFFCFFGFHGGGGGGGGGGGGFECFFFFGFHHHGGGGGGGFFEHHGHHGHHHHHHGHFEHHHHGHHGHHGGHGFECEFGGHHGGFFHFHHHGGHHHGGGGGGHGHHHHGHHHHGFCGGHHHHGGGCGGGGGGFGGGFFFFFFFFBAAAA
@M02197:105:000000000-AN6RF:1:1108:18955:27069 1:N:0:1
GGAAGAAGTAGCTCCTCCGCTTATTGATATGCGTAAGTTCAGCGGGTATTCCTACCTGATTCGAGGTCAACTTCAGAAGAGTTGGGTGTTTTACGGCGTGGCCGCGCCGCCCTCCAGTCGCGGGGTGTTAGCTACTACGCGATGGAAGCTGCGGCGGGACCGCCACTGTATTTGGGGGACGGCGTTTGCCCACGGGGGGCTCCGCCGATCCCCAACGCCAGGCCCGGGGGCCTGAGGGTTGTAATGACGCTCGAACAGGCATGCCCGCCAGAATACTGGCGGGCGCAATGTGCGTTCAAAGATTCGATGATTCAC
+
CCCCCFFFFFFFGGGGGFGGGGGHHHHHHGHHGEEFHHHHGHCGGGAEHHHHHHHHFGHHHHEHHGGHHHHHHHGGHFH9;HHHHGE:GGHH<HGEGG;E:EF/</@C@C+<FGHDG@FE7C3DD#/EG4G<=8GB:EE:C-4FGFF/#$9#DF2BFF-FFEB@F/FBF;FBFFFFAF9,B@.:/#FGGFC;:GGGGFF-;GG;GGGGGGGHE:GGHHGGGGGGF;GGGH<G;HHGGHGBHEHCCGFE1GGGHHHHHHGHHGGGGGFGGHHHHGHGGGGGGGGGHHHHFEEGHGGGGGGGGFGFFFFFFFBBAAA
@M02197:105:000000000-AN6RF:1:1108:17453:27438 1:N:0:1
GGAAGAAGTAGCTCCTCCGCTTATTGATATGCTTAAGTTCAGCGGGTAGTCCTACCTGATTTGAGGTCAGATCTCGATTTAACATTGACCGCCGCTCTACAGCAGGTCGAGGTTCCTTCAAGGCCCTTCGACGACGCGGACGTCGCGAGGAGTTCCCAGACGGCGAGGGTTATACAACGCCCAAGGGGTTACTCCCACAGAGACCCGAAACCGATGAATTTAAGGGGAGCCGCGGCGAAGCGGCAAGCCCCCAAGTCCAAGCCACGTTCGGCGGTGAAACCGAACGGGCTTGATGATTTCAAGACACTCAAACAGGCATGCCCATCGGAATACCAATGGGCGCAAGGTGCGTTCAAAGATTCGATGATTCAC
+
CCCBCFFFFFFFGGGGGGGGGGGHHHHHGHHHHHHHHHHHGHHGGGGGGHHHHHHHHGHHGHFHGHHHHHHHGHHHHHHGHHHHHHHHHHGGGGGGGHHHHHHHGHFFGGGGGHHHHHHHHHHAGGHHHHHGGGGFGGGGGGGDCGGGGGGGGGGGGGGGGGGGGGFFFDFFFFFFFFFFFFFFFFFFFBEFFFFFFFFFFFFFFGGGGGFFGGGGGGEGFGGGGGGDFFFGGGGGGGGGGHGGHCGGGHHHHHFHGGHHGGHGGGGGGGGGGHHHGGGGGGHGGHGHHHHHHHHFGFFHHHHHHHGHHHHFHHGFGHFGEGGGGFHHHHHHFGHHGGGGGFFHGGGGEG4GGGGGGGGGFFFFFBFBBABB
@M02197:105:000000000-AN6RF:1:1108:11105:27811 1:N:0:1
GGAAGAAGTAGCTCCTCCGCTTATTGATATGCTTAAGTTCAGCGGGTAGTCCTACCTGATTTGAGGTCACATTAATGATGAATTGTCCAAAGACGATTAGAAAGCTGAACTGCCCCTCACATTCATAAGCGTAGATAGTTATCACACCAATGAACAAGGTTTGTTCTGCTAATGCATTTCAGAGGAGCTGAAACCTTTTGAAAGGCCAGCAAACCCCCACATCCAAACCACTCAAACAAGTTGAAGGTTGATTATATTAATGACACTCAAACAGGCATGCTCCTCGGAATACCAAGGAGCGCAAGGTGCGTTCAAAGATTCGATGACTCAC
+
ABBBBFFCFFBFGGFGGGGG?AFHHGHHHGHHHHGHCGGHHHHGCEEGGHHHHHEAFGGHHGEHFHFGHHHHHHHGHGHHHHHHE5GDFHHHHGGFGHFGHGHGFHHHHHHGHHHEEEHHFFHHHHHFHHGEGEGGGGHHGHFFHHGGHGHHHHFGHBFGHHGHHGHHHGFHHGHHHGHHHHHHCGHHHFHFHHHHHHHHHHGAGFDFCGGHHHGDDGHFHHGGGFBFAFGFGHFHHHFHHG3FGEGE5FDDHGDBGGHGFGHF5GGBFFFFFGCFGHEEEGEACGHGFG3HHHFFECFFHEBF2GGDHGGGGGGBCFFCFFFFFDBABBB
@M02197:105:000000000-AN6RF:1:1108:15273:29199 1:N:0:1
GGAAGAAGTAGCTCCTCCGCTTATTGATATGCTTAAGTTCAGCGGGTAGTCCTACCTGATTTGAGGTCAAATGTCAATTAGGAAGACGTTTCTCTTCGGAGAGATAATAAGTCGACGTATTAGAGGCACGGAACCTTCATTCATGCGCTTCAGCAAACGGTGATCATTATCACACCGAAAGCCTTGTCGCGCAAAGTCGAAAGTCGACCGCAAGCCTATGCATTTCAGGAGAGCCCGAGTCCAGGACGAATCCTAGTCTCCGGCAGCCCCCACCATCCAAACTCCCCCTCGAAGCTAATCGAGAGGGGTTGAGAATTTACTGACACTCAAACAGGCATGCTCCTCGGAAAACCGAGGAGCGCAAGGTGCGTTCAAAGATTCGATGATTCAC
+
BBABBFFFFFFFGGFGGGGGGGGFHHHHHGHFHHHHHHHHHHHGGGGGGHHHHHHHHHGHHHHHGFHHHGHHHHHGHGHHHHGFHHFFGGHHHHHHHHGGGEFGHHHHHHHFHGGFGEHHGGHHHHGGHGCGGGGHHHHHHHHHHBEDGGGHHHHHHHGCDHGHHHHGHHHHHHHGGGGGGHHHFHHGGGGGGFGGGGGGGGA;;EGGCGGFFFFGFFFFFFFFFFFFFFGAA.FEFFGFHFGDCHGHHFGHFGHECCGGGHGGGGGGGGFGGHHEGGHGDGCGGGGG?/DHGHHGHHGCGBGGGFHHFHHHFG55BGBHHHHGFGGBBBHHGHHGGEHE?CEEFGFFFGGGGHHDGGGGFHGFE?GGFGFDFGGGEFABFFFFFFAAA3?
@M02197:105:000000000-AN6RF:1:1108:13560:28998 1:N:0:1
GGAAGAAGTAGCTCCTCCGCTTATTGATATGCTTACTTCCTCTAAATGACCAAGATCCTCCGCTTATTGATATGCTACCTTACTTCCTCTAAATGACCAAGATCCTCCGCTTATTGATATGCTTACTTCCTCTAAATGACCAAAGATTCGATGATTCAC
+
BBBBAGFFFFFFGGGAAB/EEGGGGHHHHGH5FHGGHFCFFGHGHFHFHFHGFFFFFHBFHEEGGGHHEBDHHFBEFHHGEGEADHGHHGFHFBFHHFGBFFHGBDGCGGFHGEFFHHHHHGHHHGHHHHHHGGHBGHHGGGGGHFHHEFFGGGHFFDF
@M02197:105:000000000-AN6RF:1:1109:17139:2421 1:N:0:1
GGAAGAAGTAGCTCCTCCGCTTATTGATATGCTTAAGTTCAGCGGGTAGTCCTACCTGGTTTGAGGTCAAAAGTCAATTAGGAAGACGCTTCTCTTCGGAGAGATAATAAGTCGACGTATTAGAGGCACGGAACCTTCATTCATGCGCTTCAGCAAACGGTGATCATTATCACACCGAAAGCCTTGTCGCGCAAAGTCGAAAGTCGACCGCAAGCCTATGCATTTCAGGAGAGCCCGAGTCCAGGACGAATCCTAGTCTCCGGCAGCCCCCACCATCCAAACTCCCCCTCGAAGCTAATCGAGAGGGGTTGAGAATTTACTGACACTCAAACAGGCATGCTCCTCGGAAAACCGAGGAGCGCAAGTTGCGTTCAAAGATTCGATGACTCAC
+
CCBCCFFFFFFFGGGGGGGGGGGHHHHHHHHHHHHGGGHHHHHGGGGGGHHHHHHHHHHHHHGHGHHHHHHHHHHHHHHHHHHHHHGGGGGGHHHHHHGDGGGGHHHHHHHHHGGGGGHHHHHHHHGGHGGGGGGHHHHHHHHHGHGGGGGHHHHHHHGGGHB1GHHHHHHHHGHGGGGGGHHHHHHHCHGGGGBFFGGGGGGGGGGGGFAFGGGGGFGGGHHHFGGGGGGGFFGGHHHHHHGEAHGGHFGHGGHGGGFGGHGGGGGGCGGHGHHFGFHGCGGGGFEHGGHFHCEFGF3GGBGGEEFHGHHHGHHFGDFGHGHFGGHHHHFHGHHHHHHGFCGGFHEGGGF?GGFGGGGGHHHHGGGFFGGBFGGGGGFBFFFFFFBAA>A
@M02197:105:000000000-AN6RF:1:1109:20196:4487 1:N:0:1
GGAAGAAGTAGCTCCTCCGCTTATTGATATGCTTAAGTTCAGCGGGTAGTCCCACCCGATTTGAGGTCAAGGTCGTTTTTGTGGGTCGAGCCTCCCACCGATGAATCGGCGGTGACCGGACCACCACTCCTGGCCATGGGGCGGCTAGCAGCAGAGGTACAGTGCAGAAACCCGAGGCGTAGGAACATATTATCACGTCAAGGATCGGCAAAGCAGACCCCACTAATCCATTTGGGAGGAGCTCGCTTCAAGGTGAAACCAGCAAAGGACCTCCAAGTCCAAAATCCTCGCCACCAAAGGAAGGGCTTTTGAGAATTTCACGACACTCAAACGGGTGTGCCCCTCGGAATGCCAAGGGGCGCAAGGTGCGTTCAAAGATTCGTTGATTCAC
+
A1AA1FFC3B33FGGGGGGGGGGHHHFHHHHHHHGHFDGGHHHGGGGGFFHHHFGGAEE/AFG2FHHH11BGGHGGEC?/>>0?/EH///?EHFC/0>/<///11BGA///C/A/?1/----....<///<//..//0/;..:;-9A./00:../FB/BFFB-9///-9;99B599#;B/9/#B;/F;;BBFE;BBB-;@;.A5#?FFB0C;$#/;;-.;0CHGC,9CD0#BHECFFHCA-<>-111<F<1G@1G?10CDBGG<@<10/?01G<@111/DBF1FB@</>0E<>>1FF1>B00GFGB@1@DFGDGF1FC/F/F@FB/1AB0/EE/FBGEEEAAA/02211EHFBGC/0A0ECHHHEEEEFB133BFAA1F1AB1B33A11>>
@M02197:105:000000000-AN6RF:1:1109:21534:5522 1:N:0:1
GGAAGAAGTAGCTCCTCCGCTTATTGATATGCTTAAGTTCAGCGGGTAGTCCTACCTGATTTGAGGTCAGATCTCGATTTAACATTGACCGCCGCTCTACAGCAGGTCGAGGTTCCTTCAAGGCCCTTCGACGACGCGGACGTCGCGAGGAGTTCCCAGACGGCGAGGGTTATACAACGCCCAAGGGGTTACTCCCACAGAGACCCGAAACCGATGCATTTAAGGGGAGCCGCGGCGAAGCGGCAAGCCCCCAAGTCCAAGCCACGTTCGGCGGTGAAACCGAACGGGCTTGATGATTTCAAGACACTCAAACAGGCATGCCCATCGGAATACCAATGGGCGCAAGGTGCGTTCAAAGATTCGATGACTCAC
+
DCDDDFFFFFFFFGGGGGGGGGGHHHHHHHHHHHHGHHHHHHHGGGGGGHHHHHHHHHHGHHHGGHHHHHHHHHHHHHHGHHHHHHHHHHGGGGGGGHHHHHHHHHHHGGGGGHHHHHHHHHGHHGHHHHHGGGGGGGGGGGGGGGGGGGGGGGGGGGGGGGGGGFFFFFFFFFFFFFFFFFFFFFFFFFFFFFFFFFFFEFFFFFGGGGFFFGFFFFFFFFGGGGFFFFFGFGGCFGGGGHHGGGGGGGHFHHHGGCEHGGHHGEEGGGFAHHHHGGGGGHHECHGHGGHHGHHHHHHFHHHHGFGGGHHHHHHGHHHGHGGGGGHHHHCHGHHHGGGGGHGHHGGFFFFGGGGGGEGFFFFFFFFCBCCC
@M02197:105:000000000-AN6RF:1:1109:5835:6074 1:N:0:1
GGAAGAAGTAGCTCCTCCTCCTATTGATATGCTTAAGTTCAGCGGGTAGTCCTACCTGATTTGAGGTCACATTAATGATGAATTGTCCGAAGACGATTAGAAAGCTGAACTGCCCCTCACATTCATAAGCGTAGATAGTTATCACACCCATGAACAACGTTTGTTCTGCTAATGCATTTCAGAGGAGCTGAAACCTTTTGAGAGGCCAGCAAACCCCCACATCCAAACCACTCAAACAAGTTGAAGGTTGATTATATTAATGACACTCAAACAGGCATGCTCCTCGGAATACCAAGGAGCGCAAGGGGAGGGAAAAGATGAGATGAGGCAC
+
11>AA?FCBDFFGGGGGG111BAA3AAADFCGFFGHCFFFGGHGCGGC/DFFHGGHFFEFGHHBFGHG1BBDDDDDA2DFBB2GEFHHCGGGGG?EGHGGGFGFFFGGFEGGGGGGHGHE:BGFFHGHHHGEGGAHH8*HGHGEE#GH#D<FG@FGF2AEFHEFFFGFEHGEFGHHHGHGHGHGEEHHFGHHFFHBHGH:'3#6GE8EEECBFH&G89*G&GGFGBBFGGGGHGHHHFG@@B1B>0BB1D2HFE2FEBGHEHGDHFBHEFFFGFFBEEFGGGGFGGGCCGFGHBFAAA0AAAAB0AAB1CGFBFAB1B3D3BDC1B>>111
@M02197:105:000000000-AN6RF:1:1109:19787:7488 1:N:0:1
GGAAGAAGTAGCTCCTCCGCTTATTGATATGCTTAAGTTCAGCGGGTAGTCCTACCTGATTTGAGGTCAAAAGTCAATTAGGAAGACGTTTCTCTTCGGAGAGATAATAAGTCGACGTATTAGAGGCACGGAACCTTCTTTCATGCGCTTCAGCAAACGGTGATCATTATCACACCGAAAGCCTTGTCGCGCAAAGTCGAAAGTCGACCGCAAGCCTATGCATTTCAGGAGAGCCCGATTCCAGGACGAATCCTAGTCTCCGGCAGCCCCCACCATCCAAACTCCCCCTCGAAGCTAATCGAGAGGGGTTGAGAATTTACTGACACTCAAACAGGCATGCTCCTCGGAAAACCGAGGGGCGCAAGGTGCGTTCAAAGATTCGATGACTCAC
+
BBCBBFFFFFFFGGGGGGGGGGGHHGFHHHHHHHHHHHHGHHHGGGGFGHHHHHHHHHHHHHHHGHHHHHHHHHHHGHHHHHHHHHHGGGHHHHHHHHGGGGGFHHGHHHHHHGFGGGHHHHGHHHGGHGGGGGGHHHHHHHHHHHGGGGGHHHHHHHGGGHGHHHHHHHHHHHHGGGGGGHHHHHHHGHGGGGGGGGGGGGGGGGGGGGGGFGGGFFGGGFFGGHGHGGGGFFFHGFFCHGGGGHGHEHFGHGGGGGGGGHGGGGGGGGHFGFFCGHGHGC<CEGGGEGHHFGFAGFGGHHGGGGHFDHHEHGHFHHHHHFHHHGGHHHHHGHHHFEGGGGGGGHHGGGGGGGFGFGCGGHHHGGGGHGGGGGGGGFGFFFFFFFAAA3A
@M02197:105:000000000-AN6RF:1:1109:24853:7537 1:N:0:1
GGAAGAAGTAGCTCCTCCGCTTATTGATATGCTTAAGTTCAGCGGGTATCCCTACCTGATCCGAGGTCAACCTTGAGAAAGTTGGGGGTTCTGGCGGGTGGACGGCTGGACCCTGTAGCGAGGAGTATTACTACGCTGAGAGCCAGACGGCACCGCCACTAGTTTTAAGGGCCGCCGGTACAGCGGGCCCCAAGGCCAAGCAGAGCTTGATTGGTCATAATGACGCTCGAACAGGCATGCCCGCCGGAATACCAGCGGGCGCAATGTGCGTTCAAAGATTCGATGACTCAC
+
CCCCCFFFFFFFGGGGGGGGGGGHHHHHHHHHHHHHHHHHHHHGGGGGHHHHHHHH<HH<<HH8GG/HH;H9H9HH9HH;HH<HHGGGGG<,HH<GGG(DG<<GG:GC;;HH8FH;<F<G3CG479GHHGHH<HGG:GGH<;GH/C<GGGGGGGGGGGGGGGGGGGGFGGGGFFGGHGHGGGGGGGGGHHFHGHHFFHFHHGHFHFFFGFHHHHHGHHHHGGGGGHFGHGHHHHHGHGGGGGGGHHHHHHHGGGGGGGGGHHHHGGGGHGGGGGGGGGGFFFFFFFCCCBC
@M02197:105:000000000-AN6RF:1:1109:23609:8043 1:N:0:1
GGAAGAAGTAGCTCCTCCGCTTATTGATATGCTTAAGTTCAGCGGGTAGTCCCACCCGATTTGAGGTCAAGGTCGTTTTTGTGGGTCGAGCCTCCCACCGATGAATCGGCGGTGACCGGAACACCATCGTTGTCAATGAGACGGTTAGAAGCAGAGGTACAGTGCAGAAACCCGAGACGTAGAAACATATTATCACGTCAAGGATCGGCAAAGCAGACCCCACTAATCCATTTGGGAGGAGCTCGCTTCAAGGTGAAACCAGCAAATGACCTCCGAGTCCAAAATCCTCTCCACCAAAGGAAGGGCTTTTGAGAATTTCACGACACTCAAACGGGTGTGCCCCTCGGAATGCCAAGGGGCGCAAGGTGCGTTCAAAGATTCGATGATTCAC
+
CCCCCFFFFFFFGGGGGGGGGGGHHHHHHHHHHHHHHHHHHHGGGGGGGHHHHHHGGGGGGGHHGHHHHHHHHHGEGGGGGFFGGGHGGGGGHHHGHHGGGGGHHHHHGGGG>@/FF@D-<<00A.</A.<CCD<GFFFH0CAE.C.C:C0CHHCEFFFFFFFFFFFFFFAFGFFAFEFGGGGGGGGGGGGGGGEGFFGGGFGGGGGHHEHHHHFGGGHHHDEHHGGHFHFHHGHHHHHCGGF@BGHEHHHHHGHHHFGHHHHHHGHHGGCAGEFHHGGHHHHGHGGHHGFFFEHHHHHHHHHHHHHHFHHHHGHFGHGFGHHHGGHGHHGGGGHHGGGGGEEGHHHHHHHHGHGGGGGCHHHHGGGGHGGGGGGFGFFFFFFFFF?BBBB
@M02197:105:000000000-AN6RF:1:1109:10740:8230 1:N:0:1
GGAAGAAGTAGCTCCTCCGCTTATTGATATGTTTAAGTTCAGCGGGTAGTCCTACCTGATTTGAGGTCAAATTGTCAGAAGCTGTCTCAAAAGAGACCCTTTAGAAGCTGAACCCCATTTATAAAGCTGCTCTTCACAAATGGCGTAGATAATTATCACACCAAAGCAAGGCAACAAAGGTCCCGCTAATGCATTTCAGGAGAGCCGACTTCTGAGAAGCCCGCATACCCCCACATCCAAGCCTGATCAACAGAAAAAGCTGAAAAGGTTGAGAATTTCATGACACTCAAGCAGGCATGCTCCTCGGAATACCAAGGAGCGCAAGGTGCGTTCAAAGATTCGATGACTCAC
+
CCDDCFFFFFFFGGGGGGGGGGGHHHGHHHHHHHHHGHHGHHHGGGGGGHHHHHHHHHHHHHHHGHHHHHHHHHHHHHHHHHHHHHHHHHHHHGHHHGHHHHHHHHHHHHHGHHGGCHHHHHHHHHHHHHHHHHHHHHHHHHHHGFGGGHHHHHHHHHHHHGHHHGHHHHHHHHHHHHHHHHHHGGGFGHHHHHHHHHHHHGHGHHGHGGHHGHHHGGGGGGGHHGGGGGGHHGFHGGFHFFHHHHFHHHHGHHHHHHHHHHHHHHFHEHEFHHHHHHHFHHHGFGFGHHFHEHHGHHHGGGGGHHHHHGHHHGHGGGGGHHHHGGGGHGGGGGGGGGGCFFBFDFAA?AA
@M02197:105:000000000-AN6RF:1:1109:21396:8430 1:N:0:1
GGAAGAAGTAGCTCCTCCGCTTATTGATATGCTCCTCCGCTTATTGATATGCTTAAGTTCAGCGGGTAGTCCTACCTGATTTGAGGTCACATTAATGAAAATTTGTCCAAGTCAATGGACTGTTAGAAGCTGAACTGTTTCACGTCAATAGCGTAGATAGTTATCACACCAATGAACGGTCCACAAATCGTTCTGCTAATGCATTTCAGGGGAGCTGATCTTTAGAAGACCAGCAAAAAAGACCCCCAAATCCAATACTCGACAAATAAAATCTGAAGAGGTTGATATATTAATGACACTCAAACAGGCATGCTCCTCGGAATACCAAGGAGCGCAAGGTGCGTTCAAAGATTCGATGATTCAC
+
CCCBCFFFFFFFGGGGGGGGGGGHHHHHHHHHHHHHHHGGGGGHHHGHHHHHHHHHHHHHHHHGGGGGGHHHHHHHHHHHHHHHGHHGHHHHHHHHHHHHHHHHHHHHHHHHHHHHHHHHHHHHHHHHHHHHHHHHHHHHHHHGHHGGHHHHGGGGGHHHHHHHHHHHHHHHHHHHHHGGGHHHHHHHHHHHHHHHHHHHHHHHHHHHHHHHHHGHHGHHGGHHHHHHHHHHHGGHHHHHGEGGGHHHHHHGGHHHHFEGHGHHGGDHHGHHGFHHHHGHHHHHHHHHHHHHHHGHHGGHHHHHHHHHHHHHGGGGGGHHHHHHHHHGGGGGGHHHHGGGGHGGGGGGGGGGFFFFFFFCBBBA
@M02197:105:000000000-AN6RF:1:1109:24999:8811 1:N:0:1
GGAAGAAGTAGCTCCTCCGCTTATTGATATGCTTAAGTTCAGCGGGTAGTCCTACCTGATTTGAGGTCACATTAATGATGAATTGTCCAAAGACGATTAGAAAGCTGAACTGCCCCTCACATTCATAAGCGTAGATAGTTATCACACCAATGAACAAGGTTTGTTCTGCTAATGCATTTCAGAGGAGCTGAAACCTTTTGAAAGGCCAGCAAACCCCCACATCCAAACCACTCAAACAAGTTGAAGGTTGATTATATTAATGACACTCAAACAGGCATGCTCCTCGGAATACCAAGGAGCGCAAGGTGCGTTCAAAGATTCGATGATTCAC
+
BBBBAFFFFFFFGGGGGGGGGGGHHHHGFHHFHHHGHHHHHHHGGGGGGHGHHHHHHGHHHHHHGHGHHHHHHHFHHHHFHHHHHGHHHHHHHHGFGHGHHHHHFHHHHHHHHHHGHGHHGHHHHGHHGFGEEGGHHHGHHGHHHHHHHHHGHHHHHHHHHHGHHHHHHHHHHHHHFHHHHHHHCFHHHHHHHHFHHHHHHHHHGHHHHGHHHGGGGGGGGGGGGGGGGGGHHHHHHHFFHFFHFGHHGHGHHHHFFHEHHFGDGEDHHHGHGEHGHHFEECGGHHHHFHFHHHFGGGGCFGHFGGGFHGGGBGFGEE4FFFFFDDA?A3A
@M02197:105:000000000-AN6RF:1:1109:8220:9004 1:N:0:1
GGAAGAAGTAGCTCCTCCGCTTATTGATATGCTTAAGTTCAGCGGGTAGTCCTACCTGATTTGAGATCAGACGTTCAAAAAGCTGTCCTCCTCAAGTAGAGACATCTGTGAGCTCCAGCGAACCTCCATCGCTGAAGGTTAATGGCAGAGAACCACAGGCGTAGATAGTTATCACACCTGCGACGCCACCAAACACTGGCAAGCTGATCCATTTGAGAGGAGCCGACACTAGGCCAGCAAGACCCCCAAAGTCCAAGCCCATCATGGTGGACCACTAGAGTTGAGGTGTTCATGATACTCAAACAGGCATGCCCTTCAGAATAGCCAAAGGGCGCAAGGTGCGTTCAAAGATTCGATGATTCAC
+
BBCCBFFFFFFFGGGGGGGGGGGHHHHHHHHHHHGHGHHGHGHGGGGGGHGHHHHHHHHHHHHHGHHHHHHHGGGHHHHHHGHHHGHHHHHHHHGHHHHHHHGHHHHHHHHHHHHHHHHGGGGGHHHHHHGGHGGFFHHHHHHHHHHGGHHHHHHGHHHGGGGGGGHHHHHHHHHHHGGHHGGGHGGHGHGGHHGHHHGHGHHGHHHHGHHGHHGHHHGGGFGGFHHFGFHGGHHGHGHHFEGGGGHGHFHHGGHGHGGHHGHHHHHFGFHGHHHHHHGHHHHGGHHHHHHHHHHHHGHHHHGHHHFHHGGGHGHHGHHHHFHHHHHHGGGGGHHHHGGGGHGGGGGGGGGGFFFFFFFAA?AA
@M02197:105:000000000-AN6RF:1:1109:20837:9302 1:N:0:1
GGAAGAAGTAGCTCCTCCGCTTATTGATATGCTTAAGTTCAGCGGGTAGTCCTACCTGATTTGAGGTCAGATCTCGATGTTAACATTGACCGCCACTCTACAGCAGGTCGAGGTTTCTTCAAGGCCCTTCAACGACGCGGACGCCGCGTGGAGTTCCCAGACGGCGAGGGTTATACAACGCCCAAGGGGTTACTCCCACAGAGACCCGAAACCGATGCATTTAAGGGGAGCCGCGGCGAAGCGGCAAGCCCCCAAGTCCAACCCCGCTCGGCGGTGAAACCGAACGGGCTTGATGATTTCAAGACACTCAAACAGGCATGCCCATCGGAATACCAATGGGCGCAAGGTGCGTTCAAAGATTCGATGATTCAC
+
BBABBFFFFFBFFGGGGGGGGF2GHFFFGHHHHHGHCFGHHHHGGGGGGHHHHHHHHHFFHHHFGHHHHHHHHHHHFHFGGHHHGHHFHHHGGGGGHHHHGHHHHHGHHCGEEEGHHHHHGHHHHHGHHHGBGGCDGGGCGGGFGGGFFGGBECHHHHFFFFFFGFFGFGFFFFFFFFFFBFFFFFFFBFBFFFFFFFFFFFFFFFFFDA9BFFFBFFFFGGGGGFGGFGGGGGGGGGGGGGHHGHGGGCACHGHFHD@GCGCDCGGCGGGGHHGHGFFEFGHGGHGHHHHHHEHHHHHHHGGHGDEFHHHHHHHHHGGHEFGEGGFFHGEDFFHGFGGGGHHHHGGGGHGGFGGGGGGGBFFFFFFBBBAB
@M02197:105:000000000-AN6RF:1:1109:3214:9470 1:N:0:1
GGAAGAAGTAGCTCTTCCGCTTATTGATATGCTTAAGTTCAGCGGGTAGTCCTACCTGATTTGAGGTCAAAAGTCAATTAGGAAGACATTTCTCTCCGGAGAGATAATAAGTCGACGTATTAGAGGCACGGAACCTTCATTCATGCGCTTCAGCGAACGGTGATCATTATCACACCGAAAGCCTTGTCGCGCAAAGTCGAAAGTCGACCGCAAGCCTATGCATTTCAGGAGAGCCCGAGTCCAGGACGAATCCTAGTCTCCGGCAGCCCCCACCATCCAAACTCCCCCTCGAAGCTAATCGAGAGGGGTTGAGAATTTACTGACACTCAAACAGGCATGCTCCTCGTAAATCCGAGGAGCGCAAGGTGCGTTCAAAGATTCGATGATTCAC
+
AAAA@FFF@FBFDFGGGFEEFGGHHHHHGHFHGHFFFGDF5AGEE?AAFB5FGGHFHFB5GHHHGHHHHGHHHHHBGHHGHGGGA1FFEGHHFHFFFECDE??FGFFFHHHHHGAEEGAGHHGHHGGFHG?GECEHGGHEHHGHFHGGGGAHHHFGCGBBFGFHHDF;GGBGFFGDCGG?FGHCHH0C?CF?BDAF8DA??BG0CDFBBB?BBFGFFFFFF;FFFFFBBFEEFGFE/C;/FHDC<GGFDD0GGD<CC<--CAFA/C/D>?11EHHF/G1F?//GGE@BE?FBBGHGHFGAEBFGGEFBGF55FBFGBGFHGFGB5F5HFB3FGFHHHHGGE0BB155BEB2GFFGAEEEEF5G42AA?CGGDDFCGCGFFBFFFD@A3>AA
@M02197:105:000000000-AN6RF:1:1109:27929:10549 1:N:0:1
GGAAGAAGTAGCTCCTCCGCTTATTGATATGCTTAAGTTCAGCGGGTAGTCCTACCTGATTTGAGGTCACATTAATGATGAATTGTCCAAAGACGATTAGAAAGCTGAACTGCCCCTCACATTCATAAGCGTAGATAGTTATCACACCAATGAACAAGGTTTGTTCTGCTAATGCATTTCAGAGGAGCTGAAACCTTTTGAAAGGCCAGCAAACCCCCACATCCAAACCACTCAAACAAGTTGAAGGTTGATTTATATTAATGACACTCAAACAGGCATGCTCCTCGGAATACCAAGGAGCGCAAGGTGCGTTCAAAGATTCGATGATTCAC
+
BCCBCFFFFFFFGGGGGGGGGGGHHHHHHHGHHHHHHHHHHHGGGGGGGHHHHHHHHHHHHHHHGHHHHHHHHHHHHHHHHHHHHHHHHHHHHHGGGGGHHHHHHHHHHHHHHHHGHGHHHHHHHHHHHHHHHGGHHHHHHHHHHHHHHHHHHHHHHHHHHHHHHHHHHHHHHHHHHHHHHHHHGHHHHHHHHHHHHHHHHHHHGGHHHGHHHHGGGHHHHGGGHGHGHHGGHHHHHHHHHHHHHHHGHHHHHHFGGFHHGHHHHHGHHHHHHHHHHGHHGGGGGGHHHGHHHFHHGGGGGHHHHGGGEHGGGGGGGGFGFFFFFFFBA@BB
@M02197:105:000000000-AN6RF:1:1109:19122:10716 1:N:0:1
GGAAGAAGTAGCTCCTCCGCTTATTGATATGCTTAAGTTCAGCGGGTAGTCCTACCTGATTTGAGGTCAAATTGTCAGAAGCTGTCTCAAAAGAGACCCTTTAGAAGCTGAACCCCATTTATAAAGCTGCTCTTCACAAATGGCGTAGATAATTATCACACCAAAGCAAGGCAACAAAGGTCCCGCTAATGCATTTCAGGAGAGCCGACTTCTGAGAAGCCCGCATACTCCCACATCCAAGCCTGATCAACAGAAAAAGCTGAAAAGGTTGAGAATTTCATGACACTCAAACAGGCATGCTCCTCGGAATGCCAAGGAGCGAAAGGTGCGTTCAAAGATTCGATGATTCA
+
BBBBBFFFFFFFGGGGGGGGGGGGHHHHCFHHHHHHHHHHHGHGGGGGGHHHHHHHHGHHHHBGGHHHHHHHHHGHHHHHHGHHHHHHHHHHHGGHGGHHHHHGHHHHHHHHHHGGGHHHGHHHGFHHHHHHHHHHHHHFHHEHGGFFGHHHHHHHHHHHHGHHHHHHHHGHHHHHHHHHGHHHGGGHGHFHHHHHHHHFHGGGHHGGGHGGHGGGGGGGGGHGFGGGGGGHHGGGGGHFFFFGGDFHGEFEHGHHHHHEHGFHHEAHHFDHFHGBHGFF5HGFB15HGEFFFGEAAAEDEE?GGFGF3B3F5GGGGGEED5ABA2CEABGGBGABFGFFFFFFFAAA@A
@M02197:105:000000000-AN6RF:1:1109:26236:11597 1:N:0:1
GGAAGAAGTAGCTCCTCCGCTTATTGATATGCTTAAGTTCAGCGGGTAGTCCTACTCGATTTGAGGTCAAGTTGTCAGAGTTGCCCAAAGACAGTTGGAAGCACAGAGCCCTCAATCGGCCATCCTGGTGAGAGGTGCCGGCGAAGATGCTTATCACGCCGAACTATGGTTTCGATCAAGAGGTGCACTAATGCATTTGAGGTGAGCCACATGGAAGCAGCAACACCCAAGTCCACCACTCCCGATCCAAAAGATCAGAAGTGTGAGAGTACAATGACACTCAAACGAGCATACCCTTTGGAATTCCAAAGGGTGCAAGGTGCGTTCAAAGATTCGATGACTCAC
+
CCCCCFFFFFFFGGGGGGGGGGGHHHHHHHHHHHHHHHHHHHHGGGGGGHHHHHHHHGHGHGHHGHHHHHHHHHHHHHHHFHHHHHHHHHHHHHHHHHGHHGHHHHHHGHGHHHHHHGGGGGHHHHHHHHHHHHGGHHHGGGGHGHGHHHHHHHHHHGHGHHGHHHHHHHHHHHHHHHHHHHHHHHHGFHHHHHHHHHHHHHHGGHHGHHHHHHHGHHHHFGFFFHGGHFGHGFHGHGGFGGGHHGGHHHHHHHHHHHHHHHHFHHGHHHGHHHHHHHHGHGGGGGHHFHHHFGHHHHGHHHHHFHHHHHGGHGHHHHGGGGHGGGFGGGGGGFFFFFFFACBAC
@M02197:105:000000000-AN6RF:1:1109:19597:12405 1:N:0:1
GGAAGAAGTAGCTCCTCCGCTTATTGATATGCTTAAGTTCAGCGGCTAGTCTTACTTGATTTGAGATCTAGTTGAACAACACATAAAGTGTCGTAAAATCCTGCATCAGTCAGCAATGAGGACAATTATCCTTTATGTTAGCTGCAGCAATAGTAATAATCCTGTTGACGAGGACTAAATAGATATGCTTTTAGCTCAGATAAAAGTCCAGCTGCACCTGCATTTCAAGCCGCCCGCCTACCGGTGAAGGTTGTTGGGATAGCTCAAGTCCACCCTCCTTTTGAAAAAACAAGAAGAGGTTGAGGTGTTTACTGATACTCAAACAAGCATGCTCTTCGGAATACCAAAGAGCGCAATATGCGTTCAAAGATTCGATGATTCAC
+
CCCCCFFFFFFFGGGGGGGGGGGHHHHHHHHHHHHHHHHHHHHGGGGGHHHHHHHHHGGHHHHHGEHHHHHHHHHHHHHHHGHHHHHHHHHHGGHHHHHHHHHHHHFHHHHHHHHHHHHHHHHHHHHHHHHHHHHHHHHHFHHHHHHHHHHHHHHHHHHHHHHHHHHHHGGGGGHHHHHHHHHGHHFHHHHHHHHHHHHHHHHHGHHGHHHHHHHHHHHHHGHHHHHHHGGGGGGEGGGCGGHFHHHHGHHFGGHHHHHHHHHGHHHHHGGFGGHHGHHHGBHGGHHHHHHHHHHHHHHHHGHGGHHHHHHHHHHHFGHHHHHHHHHHHHHHGGGGHGHHHHHHHHHHGGGGHHHHGGGECGGGGGGGFGFFBFFFFFABBBB
@M02197:105:000000000-AN6RF:1:1109:22710:13226 1:N:0:1
GGAAGAAGTAGCTCCTCCGCTTATTGATATGCTTAAGTTCAGCGGGTAGTCCTACCTGATTTGAGGTCAAAAGTCAATTAGGAAGACGTTTCTCTTCGGAGAGATAATAAGTCGACGTATTAGAGGCACGGAACCTTCATTCATGCGCTTCAGCAAACGGTGATCATTATCACACCGAAAGCCTTGTCGCGCAAAGTCGAAAGTCGACCGCAAGCCTATGCATTTCAGGAGAGCCCGAGTCCAGGACGAATCCTAGTCTCCGGCAGCCCCCACCATCCAAACTCCCCCTCGAAGCTAATCGAGAGGGGTTGAGAATTTACTGACACTCAAACAGGCATGCTCCTCGGAAAACCGAGGAGCGCAAGGTGCGTTCAAAGATTCGATGACTCAC
+
AAABBFFFFFFFGGGGGGGFGGGHHHHHFHHHHHHHGGHHHGHGGGEFGHHHHHHHHGHHHHHHGHHHHFGGHHHGHHHHHGHHHHHGGGHHHHHHHHGGCEGFHHHHGGHGHGGGGEFHHHHHHGGGHGGGGGGHHGHHHHHHHHGGGGGHHGHHHHGFGHGHHHHHHHHHHHHGGFFGGHHHGHHHGHGGGGGGFGGGGGGGGGGGGFGGGGGFFFGGFFFGFFGGGGGFFGGGHHFHGHGGCHEDDD0GFEFGFC-CGHGDGGCFGDFHGEHCGGG?E@@GGFGGEGHHHHHGFFHGHEGGEEHHHFHFGHHHG5FD5HFD@EFHHFHHGFGHGHHECFGGGHHGGGGGGHFGEEACFGHHGGGGCGGCGGGBEGGFFFFFFDA@BBB
@M02197:105:000000000-AN6RF:1:1109:18613:13359 1:N:0:1
GGAAGAAGTAGCTCCTCCGCTTATTGATATGCTTACTTCCTCTAAATGACCAAGGTCCTCCGCTTATTGATATGCTTAAGTTCAGCGGGTATCCCTACCTGATCCGAGGTCAACCTGAAAAGGATGATTGGTTGTCGGCTGGCGCCGGCCGGGCCTACAGAGCGGGTGACAAAGCCCCATACGCTCGAGGACCGGACTCGGTGCCGCCGCTGCCTTTCGGACCCGTCCCCGGGGGGACGGAGCCCAACACACAAGCCGTGCTTGAGGGCAGCAATGACACTCGGACAGGCATGCCCCCCGGAATACCAGGGGGCGCAATGTGCGTTCAAAGATTCGATGATTCAC
+
ABBBBFFFFF5FGGGGGFGGGGGHHGHHHHHCGHHHHHHHHFHHFGHHEHHHHHGHHHHHGGGGGGHHHFGGHGGHHHHFHHHHHHGGGEEFHHHHHHHHHFFHHHGGGFHHGFGHHFFGHHGHHHHGHHHHHGGHBBC;GCDFFGFGGGGFGGGGHHHHHFHGFGGGGGGGGGGGFGGGGGGGEGGGF@FFFFFFFFFFFFFFFFFFFFFFFFFFFFFFFFFFFFFFFFGGGGGGGGGEBFAEEGAGCHFGGGGGGHHHGGHHHGHHHHHHGHHHHEGGGGHFGGHGGHHGGGGGGGHHHHGHHHGGGGGGGGHGHHGGGGHGGGGGGGGGGFFFFFFFA3AAA
@M02197:105:000000000-AN6RF:1:1109:14043:13882 1:N:0:1
GGAAGAAGTAGCTCCTCCGCTTATTGATATGCTTAAGTTCAGCGGGTAGTCTTACTTGATTTGAGATCGAGTTGAACAACACATAAAGTGTCGTAAAATCCTGCATCAGTCAGCAATGAGGACAATTATCCTTTATGTTAGCTGCAGCAATAGTAATAATCCTGTTTGACGAGGACTAAATAGATATGCTTTTAGCTCAGATAAAAGTCCAGCTGCACCTGCATTTCAAGCCGCCCGCCTACCGGTGAAGGTTGTTGGGATAGCTCAAGTCCACCCTCCTTTTGAAAAAACAAGAGGAGGTTGAGGTGTTTACTGATACTCAAACAAGCATGCTCTTCGGAACACCAAAGAGCGCAATATGCGTTCAAAGATTCGATGATTCAC
+
CCCCCFFFFFFFGGGGGGGGGGGHHHHHHHHHHHHHHHHHGHHGGGGGGHHHHGHHHHHHHHHHGHHHHGGHGHHHHHHHHGHHHHHH4FGHGGHHHHHHHHHHHHHHHHHHHHHHHGHHHHHHHHHHGHHHHHHHHHHH?GHHHHHGHGHHHHHHHHHHHHHHHHHHHHGGGGGHHHHHHHHGHHHHHHHHHHHHHHHHHHGHHHHFHHHHHHHHGHHHHHHHHHHHHHHGGGGGHGGGGGGHHGHHGGGHFFGGHHHHHHHHHHHHGHFFEGGHHGHFGHHHGGFHHHHHHHHAHHHHHHHHEHHHHGHHHHHHHHGHHFGHHHHGHHHEGGFEEGGDEF2HFHGGGGGGGCHHHGGGGHGGGGGGGGGGFFFFFFFBAA3B
@M02197:105:000000000-AN6RF:1:1109:26986:13980 1:N:0:1
GGAAGAAGTAGCTCCTCCGCTTATTGATATGCTTAAGTTCAGCGGGTAGTCCTACCTGATTTGAGGTCAAAAGTCAATTAGGAAGACGTTTCTCTTCGGAAAGATAATAAGTCGACGTATTAGAGGCACGGAACCTTCATTCATGCGCTTCAGCAAACGGTGATCATTATCACACCGAAAGCCTTGTCGCGCAAAGTCGAAAGTCGACCACAAGCCTATGCATTTCAGGAGAGCCCGAGTCCAGGACGAATCCTAGTCTCCGGCAGCCCCCACCATCCAAACTCCCCCTCGAAGCTAATCGAGAGGGGTTGAGAATTTACTGACACTCAAACAGGCATGCTCCTCGGAAAACCGAGGAGCGCAAGGTGCGTTCAAAGATTCGATGATTCAC
+
BCCCDFFFFFFFGGGGGGGGGGGHHHHHHHHGHHHHHHHHHHHGGGEGGHHHHGHHHHGHHHHHGGHHHHHHHHHHHHHHHHHHHHGGGGHHHHHGHHGEEGHHHHFHHHHHHGGGGGHHHHHHHHGGHGGGGGGHHHHGHHFGHHGGGGGHHHHFHHGFGFFGFHGHHHHHHHHGGGGGFGHHHFHHEHGGGFGGFGGGGGGGGGFGGGGGGGGGGGGGGGFFFGGGGGGGFGGGHGHHGFA:FHEFHHHHHFGGGFCGGHGGGGGCGFFGGHHHGHHGDGGGGGFGEGGHHEGGHHHGHHGGGGHHHHHHHHGBFHHHHHHGFGHHFHHHHHFHGGGCFCGGGHHGGGGGGHHEGGGGGHHHGGGGFGFGGGGGE4GFFFFFFFBBBBB
@M02197:105:000000000-AN6RF:1:1109:13640:14298 1:N:0:1
GGAAGAAGTAGCTCCTCCGCTTATTGATATGCTTAAGTTCAGCGGGTAGTCCTACCTGATTTGAGGTCAAAAGTCAATTAGGAAGACGTTTCTCTTCGGAGAGATAATAAGTCGACGTATTAGAGGCACGGAACCTTCATTCATGCGCTTCAGCAAACGGTGATCATTATCACACCGAAAGCCCTGTCGCGCAAAGTCGAAAGTCGACCGCAAGCCTATGCATTTCAGGAGAGCCCGAGTCCAGGACGAATCCTAGTCTCCGGCAGCCCCCACCATCCAAACTCCCCCTCGAAGCTAATCGAGAGGGGTTGAGAATTTACTGACACTCAAACAGGCATGCTCCTCGGAAAACCGAGGAGCGCAAGGTGCGTTCAAAGATTCGATGATTCAC
+
ABBAAFFFFFBFFGGFGGGGFGGFFHHGHHFHHFHGFHHHGHHEEGGGGHHHHHHHHHHHHHGHGGFHHHHHFGHHHHHHHHHHFFEGFGHHFHHHHHCFGGGGHEHFGHHDGEGGGGHHHHHGHGGGHGGGGGGHHHHDGHHHHGGGFGFHHFHHHHGGFGGHHHHGHHHHHHGFGGGGGHHHHHFGEHGFGGGGBFGGGGGFFGGGGFFFFFEFFFFFFFFGFFFFFEGGFFFE;0FGBBDDGHGHGHG/C0GC<-GGGFFDFGGCGGGHGHGHGFFF<//FE?FBHGHHGBHGHHHGHHDFFAFHHFFFHGHGGHFHG5FFD1HHGHGF5HHFGFHEEE0CGHHCGGFGFHHFDECCGFG4FE?GCFGGGGGGGFGBFFFBFFBBAAA
@M02197:105:000000000-AN6RF:1:1109:15888:14432 1:N:0:1
GGAAGAAGTAGCTCCTCCGCTTATTGATATGCTTAAGTTCAGCGGGTAGTCCTACCTGATTTGAGATCAAACGTTCAAAGGCTGTCCTCGAGGGACGTTTATGAGCCCCAGCGAACCCCCATCGCTGAAGGTTACCTGGTGAAAAACCACAAGCGTAGATAGTTATCACACCCGTGACGCCACCAAACACTGGCAAGCTGATCCGTTTGAGAGGAGCCGACCGCAGGGCCGGCAAGACCCCCAAAGTCCAAGCTCATCACGGCGAACCGCGAGAGTTGAGGTTTTCATGATACTCAAACAGGCATGCCCTTCGGAATAGCCAAAGGGCGCAAGGTGCGTTCAAAGATTCGATGATTCAC
+
CCCDDFFFFFFFGGGGGGGGGGGHHHHHHHHHHHHHHHFHHHHGGGGGGHHHHHHHHHHHHHHHGHHHGHHHGHFHHGHHGHGHHHHHHGGGGGGGGGGHHHHHHHHGGGGHGGGGGGGGGHHGGHGGHHGHHHHHHHHHHHEHHHGGHGGHGHGDGGGGGHHHHHHHHHHGGG;GGGGGGGGGGGGGGGGGGGGGGGGGGGGGHHHHHHHGGGGGGFGGGGHHHGGGGGGHHHHGGGGGHHHHHHHFHHHGHHHHGGGGGFGGGGGGGGGHHFGHHHFGHGGHGHHHHHHHGHHHGFFBCGGHGGECGGGHGGEHGHHHHHFCGECGHFGHGGGGHGGGGGGGGGGFFFFFFFBB@BB
@M02197:105:000000000-AN6RF:1:1109:6843:15219 1:N:0:1
GGAAGAAGTAGCTCCTCCGCTTATTGATATGCTTACTTCCTCTAAATGACCAAGATCCTCCGCTTATTGATATGCTTAAGTTCAGCGGGTAGTCCTACCTGATTTGAGGTCACATTAATGATGAATTGTCCAAAGACGATTAGAAAGCTGAACTGCCCCTCACATTCATAAGCGTAGATAGTTATCACACCAATGAACAAGGTTTGTTCTGCTAATGCATTTCAGAGGAGCTGAAACCTTTTGAAAGGCCAGCAAACCCCCACATCCAAACCACTCAAACAAGTTGAAGGTTGATTTATATTAATGACACTCAAACAGGCATGCTCCTCGGAATACCAAGGAGCGCAAGGTGCGTTCAAAGATTCGATGATTCA
+
BCCCCFFFFFFFGGGGGGGGGGGHHHHHHHHHHHGHHHHHHHHHHHHHHHHHHHHHHHIHHGGGGGHHHHGHHHHHHHHHHHHHHHGGGGGGHHHHHHHHHHHHHHHGHHHHHHHHHHHHHHHHHHHHHHHHHHHHHGGGHGHHHHHHHHGHHHHHHHGHGHHHHHHHHHHHHHHGHHHHHHHHHHHHHHHHHHHHHHHHHHHHHHHHHHHHHHHHHHHHHHHHHHHHHHHHHHGFGGEGHHHHHHHGHHHHGGGGGGGGHGHHHGGHGHGHHGHHHHHHHHGGHHHHHHHGHHGHHHFGEHFGHHHFFGHHHHGHHHBHHHGECGCGHGHHHHHHHHHGGGGGHHHHGGGGGGGGGGGGGGFCFFFFFBB@BB
@M02197:105:000000000-AN6RF:1:1109:5822:18175 1:N:0:1
GGAAGAAGTAGCTCCTCCGCTTATTGATATGCTTAAGTTCAGCGGGTAATCCTACCTGATTTCAGATCAAAATTTGAAAGAAGAGACAAGTCTCTTCACAAATTCTGTATATCAAGACTGTCAGATTCTAAGCAAAAAAAGCCAGTGATTTCAACATTACTGCCGAAACTTATTAGGCCAACATGCTGTTAAAACAAATCAACAGTGCAAGAACTCCATTTTAGAAGGGCTGATTGACACCAGCGCATCCCAAGTCCACTCTTACAAACAATAAAGTTGTAGTAGTGAGGTGTTCATGATACTGAAACAGGCATACTCTACGGAATACCATAGAGTGCAATGTGCGTTCAAAGATTCGATGATTCAC
+
BBBBBFFFFFFFGFGGGGGGGGGHHHGHGHHHGGHHHGHHHHHGGGGGHHHHHHHHGHHHHHHHGHHHHHHHHHHHGHHHHHHGHHHHHFHHHHHHHHHGHHHHHHHHHHHHHHHHHHHHHGGFFHHHHHHHHHHHHHGGGHHHHHHHHHHHHHHHHHHHHHHHHGGGGHHGHHHHHHHHHGHHHHHHHHHHHHHHHHHHHGHHHHHHHHHHHHFHHHHHHHHGHGFFDGGHGGHGGGEGGFGGGEHEEGHGEHHEFGHFHHHG3GHHGHHHGEHHGHHHHHGFFHFHGHHHHFFHHGHFGHHHGHGHHHHFG5HHGGGGHFHHHGHHHHHHGHFHHHHHGGEGHCGGGFGGGGGFFFFDFBAABAA
@M02197:105:000000000-AN6RF:1:1109:17284:18357 1:N:0:1
GGAAGAAGTAGCTCCTCCGCTTATTGATATGCTTAAGTTCAGCGGGTGGTCCTACTCGATTTGAGGTCAAGTTGTCAGTTGTTGTCTGAAGACAGTTGGAAAGCACAGAGCTCCTGATCAGCCACCCTCTTGCGAGGTGCCGGCGAAGATACTTATCACGCCGTACTATGTCCAACCAAGAGTTGCACTAATGCATTTGAGGTGAGCCACAGTAAAGCAGCAACACCCAAGTCCACCGCTCCCGACCCAAAAGATCAGAAGTGTGAGAGTACAATGACACTCAAACGAGCATACCCTTCGGAATGCCAAAGGGTGCAAGGTGCGTTCAAAGATTCGATGATTCAC
+
CCBCCFFFFFFFGGGGGGGGGGGHHHHHHHHHHHHGHHHHHHHGGGGGGDHHHHHHHGHHHGHHGGHHHGHHHHHHHHGHHHHHHHHHFHHHHHHHHHHHHHHHHHHHH;HHHHHHHHHHGHHHHHGHGHHHHGGGGGHHHGGGGGGGGHHHHHHHHHHGHGHGGGHHHHHHHHHHHHHHHHHHHGGHHGHHGHGGHGHGGGGGGGHHGHHHHHHHHGHFFFGGFGFHHGHGGGFGGGGGGGGHGGGHHHHHHHHHHHGHHHHFHFHHHHHHHHHHHHHGHGGGFGFGHHHHFAFGCGHHHHHHCHGHHHGHGHHHHHCGGGHGGGGGGGGGGFFFDDBFABAAA
@M02197:105:000000000-AN6RF:1:1109:21948:18541 1:N:0:1
GGAAGAAGTAGCTCCTCCGCTTATTGATATGCTTAAGTTCAGCGGGTAGTCCTACCTGATTTGAGGTCAAATTGTCAGAAGCTGTCTCAAAAGAGACCCTTTAGAAGCTGAACCCCATTTATAAAGCTGCTCTTCACAAATGGCGTAGATAATTATCACACCAAAGCAAGGCAACAAAGGTCCCGCTAATGCATTTCAGGAGAGCCGACTTCTGAGAAGCCCGCATACTCCCACATCCAAGCCTGATCAACAGAAAAAGCTGAAAAGGTTGAGAATTTAATGACACTCAAACAGGCATGCTCCTCGGAATACCAAGGAGCGCAAGGTGCGTTCAAAGATTCGATGATTCAC
+
BAAAAFFFFFFFGGGFGGGCFGGHHGGHHHGGCHHHHFHBGGHDFGGGGGHHHEHHHHHGHHHGGHGEFBGHHHEGHHHHHHFHHHHHHGHHGGHFHFEHHHHHFBHHHHHHHGGGGHHHGHHHGHHHHHHHHHHGHHHHFHBGGFGGGHHHHHFFDHGHHHHHFGHHHHGGFFHHGGF<?FGHHGGHHHGGGHHHHHHHHFFGHHHHHGGHHHHGHGFGEFFFHGEEFFFFFGHGGGGHHHHFHHGHHHHHHHGHHHHGHGHHHGAGBHFHGHHHF2F2BGGFDCFHHFFGGBFHHHHEAAA?FFHHGCHHHHHEFGGEBFBHGGGGFFGGGGA3FGB113FFFFAAAAA
@M02197:105:000000000-AN6RF:1:1109:5711:19598 1:N:0:1
GGAAGAAGTAGCTCCTCCGCTTATTGATATGCTTAAGTTCAGCGGGTAGTCCCACCCGATTTGAGGTCAAGGTCGTTTTTGTGGGTCGAGCCTCCCACCGATGAATCGGCGGTGACCGGAACACCATCGTTGTCAATGAGACGGTTAGAAGCAGAGGTACAGTGCAGAAACCCGAGACGCAGAAACATATTATCACGTCAAGGATCGGCAAAGCAGACCCCACTAATCCATTTGGGAGGAGCTCGCTTCAAGGTGAAACCAGCAAATGACCTCCAAGTCCAAAATCCTCTCCACCAAAGGAAGGGCTTTTGAGAATTTCACGACACTCAAACGGGTGTGCCCCTCGGAATGCCAAGGGGCGCAAGGGGCGTTCAAAGATTCGATGATTCAC
+
CCBCCFFFFFFFGGGGGGGGGGGHHHHHHHHGHHHFHHHHHHGGGGGGGHHHHHHGGGGGGGHGGHHHHHHHHHGGGGGGGHHGGGHGGGGGHHHGHHGGGGGHHHHHGGGG><?1FCG-A<0<CGGHG.GFCB0DD<0=0CAF.::CFFCGHH/BEFFFFFFFFFGDEFFEFFFFFGGGGGGGGGFGGFGGGGGGFFFGGGGGGGHHHHHHHGHGGGHGHHHHHHFHHDCGCAGHHHGGGGGGHFHHHGHHHFHHHHHHGHHHHHHGGGHHHHHHHGGHHHHHHGFFHGEFFHHHHHHHHGHHHHHHHHHHHHHFFEGGEGHGFF3GHHGGGEFHGGGGGGGGHHHHHHHHHHGGGGGGHFHHGGGGHGGGGGGGGGGFFFFFFF@BAAC
@M02197:105:000000000-AN6RF:1:1109:7085:19822 1:N:0:1
GGAAGAAGTAGCTCCTCCGCTTATTGATATGCTTAAGTTCAGCGGGTAGTCCTACCTGATTTGAGGTCACATTAATGATGAATTGTCCAAAGACGATTAGAAAGCTGAACTGCCCCTCACATTCATAAGCGTAGATAGTTATCACACCAATGAACAAGGTTTGTTCTGCTAATGCATTTCAGAGGAGCTGAAACCTTTTGAAAGGCCAGCAAACCCCCACATCCAAACCACTCAAACAAGTTGAAGGTTGATTATATTAATGACACTCAAACAGGCATGCTCCTCGGAATACCAAGGAGCGCAAGGTGCGTTCAAAGATTCGATGATTCAC
+
BB@BBFFBFFFBGGGGGFFGEGGHHHHHFHGHHHHHGFHHHHHGGGGGGHHHHHHGHGHEHHEFAHHHHHHHHHHHHHHHHHGHHHGHHHHGHHGGGHGGHHGHHGHFDHHGHGGGHGHHHHHHFHHHHHGHHGHHHHHHHHHHHHHHHHHHHHHHHHHHHHGHHHHHGBGGHHGHHHHHHHHHHHHHHFHHHGHGHHHHGFHHGHFHHGHHHHGGCDFGGHGGHGHGGGGGFHHGGEGFBEHFGCHGGFHFGHHHHHHHGGGFFFEGHHHHHHHHFEGGGCGFFEEGGDAFHGGAAA0011FHCEGCEADCFB3GEF11F3313FAAAAA
@M02197:105:000000000-AN6RF:1:1109:25820:21779 1:N:0:1
GGAAGAAGTAGCTCCTCCGCTTATTGATATGCTTAAGTTCAGCGGGTAGTCCTACCTGATTTGAGGTCAAAAGTCAATTAGGAAGACATTTCTCTCCGGAGAGATAATAAGTCGACGTATTAGAGGCACGGAACCTTCATTCATGCGCTTCAGCGAACGGTGATCATTATCACACCGAAAGCCTTGTCGCGCAAAGTCGAAAGTCGACCGCAAGCCTATGCATTTCAGGAGAGCCCGAGTCCAGGACGAATCCTAGTCTCCGGCAGCCCCCACCATCCAAACTCCCCCTCGAAGCTAATCGAGAGGGGTTGAGAATTTACTGACACTCAAACAGGCATGCTCCTCGGAAAACCGAGGAGCGCAAGGTGCGTTCAAAGATTCGCTGATTCAC
+
CCCCCFFFFFFFGGGGGGGGGGGHHGHHHHHHHHHHHHHHGHHGGGGGGHHHHHHHHHHHHHHHGHHHHHHHHGHHHHHHHHHHHHHHHHHHHHHHHGGGGGGGHHHHHHHFHGGGGFHHHHGHHGGGHGGGGGGHHHHHHHHHHHGGGGGHHHGGGGGGGHGHHHGHHHHHHHHGGFGGGGGHHHHHGHGGGGGGFGGGGGGFGGGFFGGFFGGGGGGGFFFGGGGGGGGGFGFFHHHGHHFGGHGHHHHGHGHGGGGGGHGD?DGGGDHHGHGBGHHHGGFGGGGGGGHHGGHGHHHGHHGGGGHHHHHHHFG4HGFHHHHHFCGFBHHHFHGHHEHGGGGGGHHGGCGGGHHGGGCGFHHHGGGGHGGGGGGGGGGDBFDFBFBBBBB
@M02197:105:000000000-AN6RF:1:1109:27422:21957 1:N:0:1
GGAAGAAGTAGCTCCTCCGCTTATTGATATGCTTAAGTTCAGCGGGTAGTCCTACCTGATTTGAGGTCAAAAGTCAATTAGGAAGACATTTCTCTCCGGAGAGATAATAAGTCGACGTATTTGAGGCACGGAACCTTCATTCATGCGCTTCAGCGAACGGTGATCATTATCACACCGAAAGCCTTGTCGCGCAAAGTCGAAAGTCGACCGCAAGCCTATGCATTTCAGGAGAGCCCGAGTCCAGGACGAATCCTAGTCTCCGGCAGCCCCCACCATCCAAACTCCCCCTCGAAGCTAATCGAGAGGGGTTGAGAATTTACTGACACTCAAACAGGCATGCTCCTCGGAAAACCGAGGAGCGCAAGGTGCGTTCAAAGATTCGATGATTCA
+
CCBCCFFFDFFFGGGGGGGGGGGHHHFHHHHHGHHHGHHHHHHGGGEEGHHHHHHHHHHBHHHHGHHHHGHHHGHHHHHGHHGHHHHHHHHHHHHGHGGGGGGGHHHHHHHGHGGGGGHHHHGHGHGGHGGGGGGGHHHHHHHHHHGGGGGHHHGGGGGGGHGGHHHHGHHHHHHGGGGGGHHHHHHHGHGGGGFGGGGGGGGFGGGGGGFFGGGGGGGGFFFFFGGGGGGGGGFFHHGFFF?GDFGGFFGEGHHGDFGGGHGGGGFGGGHHGFHHGHHGCDCGGGGHHFHFHEHDFFBEHGGGGGHHHEHGHHHHGHHHHGF3@GHHHG3FHFFGBGHE?GCGDFFFAEBABHHGGGFGHHHHGEGGGGGFFCGG?FFFBFFDB3A3AA
@M02197:105:000000000-AN6RF:1:1109:17159:22232 1:N:0:1
GGAAGAAGTAGCTCCTCCGCTTATTGATATGCCTAAGTTTAGCGGGTAGTCCTACCTGATTTGAGGTCAAAAGTCAATTAGGAAGACGTTTCTCTTCGGAGAGATAATAAGTCGACGTATTAGAGGCACGGAACCTTCATTCATGCGCTTCAGCAAACGGTGATCATTATCACACCGAAAGCCTTGTCGCGCAAAGTCGAAAGTCGACCGCAAGCCTATGCATTTCAGGAGAGCCCGAGTCCAGGACGAATCCTAGTCTCCGGCAGCCCCCACCATCCAAACTCCCCCTCGAAGCTAATCGAGAGGGGTTGAGAATTTACTGACACTCAAACAGGCATGCTCCTCGGAAAACCGAGGAGCGCAAGGTGCGTTCAAAGATTCGATGACTCAC
+
CBCCCFFFFFFFGGGGGGGGGGGHHHHHHHHHHHHHHHHHHHHGGGGEGHHHHHHHHHGHHHHGGHHHHHHHHHHHHHHHHGHHHHHGGGHHHHHHHHGGGGGGHHHHHGHHHGGGGGHHGHGHHHGGHGGGGGGHHHGHHHHHHHGGGGGHHHHHHHGGGHGGHHHHHHHHHHHGGGGGGHHHHHHHGHGGGGGGFGGGGGG;FGGGGFGFFGGFFFGGGGGGGGGFGGFGFFGGHHHHHHGGGHGHHGGEHHHGFC@GGFGDGGGGGFHHGGHHGHGFGGGGFCGHHGHHHHHGHGBGHHGGGGHHHHHHHHHGDBHHHHHHFGHHHHHHGGGHHHHGGGGGGGHGGGGGGHHGGGGEGFHHGGGGHGGGGGGGGGGFFFFFFFBBBBB
@M02197:105:000000000-AN6RF:1:1109:20143:25455 1:N:0:1
GGAAGAAGTAGCTCCTCCGCTTATTGATATGCTTAAGTTCAGCGGGTAGTCCTACCTGATTTGAGGTCAAATTGTCAGAAGCTGTCTCAAAAGAGACCCTTTAGAAGCTGAACCCCATTTATAAAGCTGCTCTTCACAAATGGCGTAGATAATTATCACACCAAAGCAAGGCAACAAGGGTCCCGCTAATGCATTTCAGGAGAGCCGACTTCTGAGAAGCCCGCATACTCCCACATCCAAGCCTGATCAACAGAAAAAGCTGAAAAGGTTGAGAATTTCATGACACTCAAACAGGCATGCTCCTCGGAATACCAAGGAGCGCAAGGTGCGTTCAAAGATTCGATGACTCAC
+
CCCCCFFFFFFFGGGGGGGGGGGHHHHHHHHHHHHHHHHHHHHGGGGGGHHHHHHHHHGHHHHHGHHHHHGHHHHHHHEHHHHGHHHHHHEHGFHHHGHHHHHGHHHHHGHHHHGGGHHHHHHHHHHHGHHHHHHHHHGHHHHHG8GGGHHHHGHHHHHHHGHHHGHHHHHHHHHHHHHGHHHHGGHHHHHHHHHHHHHHHGGGHGHHHGGHHHHFGGGGGGHHGGGGHGGHHHHHGGHHHGHHHHHHGHHHHGHHGHHHHHHHGFHGFGHHHHFGHHHHGGHDHFGFHGHHHHEHHHHGGGGGHHHHGHGHHHFGGGGGHHGHGGGGHGGGGGGGE4FFFFFFFFBBAAB
@M02197:105:000000000-AN6RF:1:1109:11314:25613 1:N:0:1
GGAAGAAGTAGCTCCTCCGTTATTGATATGCTTAAGTTCAGCGGGTAGTCCTACCTGATTTGAGGTCAAATTGTCAGAAGCTGTCTCAAAAGAGACCCTTTAGAAGCTGAACCCCATTTATAAAGCTGCTCTTCACAAATGGCGTAGATAAGTATCACACCAAAGCAAGGCAACAAAGGTCCCGCTAATGCATTTCAGGAGAGCCGACTTCTGAGAAGCCCGCATACTCCCACATCCAAGCCTGATCAACAGAAAAAGCTGAAAAGGTTGAGAATTTCATGACACTCAAACAGGCATGCTCCTCGGAATACCAAGGAGCGCAAGGTGCGTTCAAAGATTCGATGATTCAC
+
CCCCC@FFFFFFGGGGGGGGGGHHHHGHHHHHHHHHHHHHHHGGGEEGHHHHHHHHHHGHHGHGHHHHHHHHHHHHHHHHHHFHHHHHHHHHGHHHGHHHHHHHHHHHHHHHHGGGHHHHHHHHHHHHHHHHHHHHHGHHHHHGGGGGHHHHGHHHHHHHGHHHHHHHHHHHHGHHHHHHHHHGHHHHGHHHHGHHHHHHGGGGHGGGGGHGHHHHGGGGGGGGGGGHGHHGHHHGCHHGGHHGFHFFFHHHHHHGHHHHGHHHHHBHHHHHHG5HHHHFHGHFFHHGHHFHHHGEEEDGGGEFHHFHHHHHHGDFECGHHHHGGFDAGGGGGGFGGGFBFFFFFBBAAA
@M02197:105:000000000-AN6RF:1:1109:22200:25606 1:N:0:1
GGAAGAAGTAGCTCCTCCGCTATTGATATGCTTAAGTTCAGCGGGTAGTCCCACCCGATTTGAGGTCAAGGTCGTTTTTGTGGGTCGAGCCTCCCACCGATGAATCGGCGGCGACCGGGACACCATCGTTGTCAATGAGACGGTTTGAAGCAGAGGTACAGTGCAGAAACCCGGGACGTAGAAACATATTATCACGTCAAGGATCGGCAAAGCAGACCCCACTAATCCATTTGGGAGGAGCTCGCTTCAAGGTGAAACCAGCAAATGACCTCCAAGTCCAAAATCCTCTCCACCAAAGGAAGGGCTTTTGAGAATTTCACGACACTCAAACGGGTGTGCCCCTCGGAATGCCAAGGGGCGCAAGGTGCGTTCAAAGATGCGATGATTCAC
+
11A?AFF13@@DA3AFF1E?EAA313DDGFHHCBAFGFHDDG0AEEEEGFHGFHG?EEAFFG2/F>BE1F1B@>>/BFCEFGF/EE@E/EGCFGGHHG///?FD2>0/B/@<-----<-;::.;:0;:.:/.0;09000009;...90900/;/9F9FFFFB/;/B;/9;@A;#9;.0B;9;;;-F/099/AE;5#7;0$;---GG0HFBA0/HGC1EHHHHGD;FHFFFFC/9901<.-A.CFGF1G<<1GF1C<GF<GFF>22F0</HHFFB11B?GB110B/<B///?/0DGGB00F0?>0B11E2G2@1GF>0E/>2GF1FFGGE>@B/AEFEGEA//EEFGDFGEGFBAA0EA01EB00EAE0BGG3AF1AA11@@3D3D1A>>1
@M02197:105:000000000-AN6RF:1:1109:18948:26646 1:N:0:1
GGAAGAAGTAGCTCCTCCGCTTATTGATATGCTTAAGTTCAGCGGGTAGTCCTACCTGATTTGAGGTCACATTAATGATGAATTGTCCAAAGACGATTAGAAAGCTGAACTGCCCCTCACATTCATAAGCGTAGATAGTTATCACACCAATGAACAAGGTTTGTTCTGCTAATGCATTTCAGAGGAGCTGAAACCTTTTGAAAGGCCAGCAAACCCCCACATCCAAACCACTCAAACAAGTTGAAGGTTGATTATATTAATGACACTCAAACAGGCATGCTCCTCGGAATACCAAGGAGCGCAAGGTGCGTTCAAAGATTCGATGACTCAC
+
CCCCCFFFFFFFGGGGGGGGGGGHHGHHFHHHHHFHHGHHHHHGGGGGGHHHFHHHHHHHHHHGGHHHHHHHHHHHHHHHHHHHHFHHHHHHHHGFGHGHHHHHHHGHHHHHHHHGHGHHHHHHHHHHHHHGHHHHHHHHHHHHHHHHHHHHHHHHHHHHHHHHHHHHHHHHHHHHHHHHHHHHHHHHHHHHHHHHHHHHHHHHGHHHHGHHHHGGGGGGGGGGHGGGGHGHHHHHHHHHHGHGHHHHHHHHHHHHHHHHHHGGHGHHHHHEGHHHHFGCGGGGFHHHHFGHHHHGGGGGHHHHGGGGHGGGGGGGGGGFFBFFFFB@AAA
@M02197:105:000000000-AN6RF:1:1109:10846:26999 1:N:0:1
GGAAGAAGTAGCTCCTCCGCTTATTGATATGCTCAAGTTCAGCGGGTAGTCCTACCTGATTTGAGGTCACATTAATGATGAATTGTCCAAAGACGATTAGAAAGCTGAACTGCCCCTCACATTCATAAGCGTAGATAGTTATCACACCAATGAACAAGGTTTGTTCTGCTAATGCATTTCAGAGGAGCTGAAACCTTTTGAAAGGCCAGCAAACCCCCACATCCAAACCACTCAAACAAGTTGAAGGTTGATTTATATTAATGACACTCAAACAGGCATGCTCCTCGGAATACCAAGGAGCGCAAGGTGCGTTCAAAGATTCGATGATTCAC
+
BCCAAFFFFFFFGGGGGGGGGGGHGHFHHHG5DGFFGHHGHHHGGGGFGGHFFHHHHGFFHH5FGHHHHHHHHHHHHHHHHHHHHHHHHHHHHHGGGHGGHHHHHHHGHHHGGHHGHGHHHHHHHHHHHHGGGGGHHHHHHHHHHHHHHHHHHGHHHGHGGHFGGHHHHHHHHHHGHHHHHHHHHHHHHHHHHHHHHHGHGHHHHGHHHGHHGHGGGHGHHGGGGGGGHHGHHHHHHHHGHFFHHHHGHHHHHFHEGHHHEHHGFAFHHEFEFFHHFFAGAECGGHHGHHHHHHHFGGGGGCFGHGGGGHGGFBGGGGGGFFFFFFFAAAA3
@M02197:105:000000000-AN6RF:1:1109:19601:27539 1:N:0:1
GGAAGAAGTAGCTCCTCCGCTTATTGATATGCTTAAGTTCAGCGGGTAGTCCTACCTGATTTGAGGTCACATTAATGATGAATTGTCCAAAGACGATTAGAAAGCTGAACTGCCCCTCACATTCATAAGCGTAGATAGTTATCACACCAATGAACAAGGTTTGTTCTGCTAATGCATTTCAGAGGAGCTGAAACCTTTTGAAAGGCCAGCAAACCCCCACATCCAAACCACTCAAACAAGTTGAAGGTTGATTATATTAATGACACTCAAACAGGCATGCTTTTCGGAATACCAAGGAGCGCAAGGTGCGTTCAAAGATTCGATGACTCAC
+
ABAAAFFFDFFFGGGGGFECFGGFHHHHFGH5GHHHG5GGHHHGGGGGEDHFGHHHHFHGHHFFFGHHGHHFHHHHHHHHGFEHHHHHHHHHBCFEGHGHGHHHHGHGHHHHHHHGHGHHHHHHHGHHHGGGGHHHHHGDBGGHHHHGHHHHHGHHHHHGFGGHHHHFHHHEHHHGHEHHHHGHFGGGHHHHHHHGHHHHGHHHGHHGGCCFHEEGFFGFGGGGGGFGFGGGGHHHHHGHHHHHFGHHHGG5GHHFFFFF5FHG5GFEFDDG5EBHGHFEA02EEBGF5DFHFGB2?E?GHGHHGEA2AGDGFGGFCGGFFDBFFFBA?AA
@M02197:105:000000000-AN6RF:1:1109:17649:29002 1:N:0:1
GGAAGAAGTAGCTCCTCCGCTTATTGATATGCTTAAGTTCAGCGGGTATCCCTACCTGATCCGAGGTCAACCATAGAAAAATTGGGGTTGCTGGCCAGTAACCTTCAGGGGCCTATAGCGAGAAATGTACTACGCTCAGGACCTAAAGGCACCGCCACTGTTTTTAAGGCCTGCCGTTGCTGGCAGGGCCCAATACCAAGCAGAGCTTGAGGGTTGAAATGACGCTCGAACAGGCATGCCCCCCGGAATACCAAGGGGCGCAATGTGCGTTCAAAGATTCGATGATTCAC
+
AA@AAFFFFFF3F31BBFE?CAEHGCGBGHHCABEGDGH2A2F?0/EA1121BFFG8:H6FFG1EE#9B1@0B;12@DGH75GHHGCE9#EFHHC#BF:EH28FB>6B#0#<<.FF;F;E?5GG9.BGFFH89//F<<$4;/8#BFG11;G@@FFBCAGFFGHHFHGFB?AAA?GGGFABGF;.GA;9-HHGCGFGHHHGHFFBFFGCHFFFFG9GHHHGGGGCCFC@;FF?11FF<//EEC?HHFGFB1BGFBA000AAFBCGEECGFBGGBFGFE1BB3BFDB?A1AA
@M02197:105:000000000-AN6RF:1:1110:19468:3825 1:N:0:1
GGAAGAAGTAGCTCCTCCGCTTATTGATATGCTTAAGTTCAGCGGGTAGTCCTACCTGATTTGAGGTCAAAAGTCAATTAGGAAGACGTTTCTCTTCGGAGAGATAATAAGTCGACGTATTAGAGGCACGGAACCTTCATTCATGCGCTTCAGCAAACGGTGATCATTATCACACCGAAAGCCTTGTCGCGCAAAGTCGAAAGTCGACCGCAAGCCTATGCATTTCAGGAGAGCCCGAGTCCAGGACGAATCCTAGTCTCCGGCAGCCCCCACCATCCAAACTCCCCCTCGAAGCTAATCGAGAGGGGTTGAGAATTTACTGACACTCAAACAGGCATGCTCCTCGGAAAACCGAGGAGCGCAAGGTGCGTTCAAAGATTCGATGATTCAC
+
CCCCCFFBFFFFGGGGGGGGGGGHHHHHHHHHHHGHHHHHHHHGGGGGGHHHHHHHHHHHHHHHGHGHHHHHHHHHHHHFHHHGHHHGFGHHHHHHHHGGGGGFHHHHHHHHHGGGGEFHHGHGHHGGHGGFGGGHHHHHHHHHHHGGGGGHHHHHHHGDGHGHHHHHHHGHHHHGGGFGGGHHGHHHGHGGGGDGEFGGGGGGGGGGGGGGGGFFFFGGGGGFFFGGGFFFFFFFHCGFEHGGGHGHHFFGHHHGGGCCCHGGGFGGGGHHGHHHGHHHFC<GGGGHHGHHHHHFGHHFHHGGGGHHHHHHHGFGDHHHHHGBFGHHHHFHGHHBHGHGEEGGGHHGGGGGFHHGGGGGGHHHGGGGHGBGGGGGGGGFFFFFFFBBAAA
@M02197:105:000000000-AN6RF:1:1110:12455:6045 1:N:0:1
GGAAGAAGTAGCTCCTCCGCTTATTGATATGCTTAAGTTCAGCGGGTAGTCCTACCTGATTTGAGGTCAAAAGTCAATTAGGAAGACATTTCTCTCCGGAGAGATAATAAGTCGACGTATTAGAGGCACGGAACCTTCATTCATGCGCTTCAGCGAACGGTGATCATTATCACACCGAAAGCCTTGTCGCGCAAAGTCGAAAGTCGACCGCAAGCCTATGCATTTCAGGAGAGCCCGAGTCCAGGACGAATCCTAGTCTCCGGCAGCCCCCACCATCCAAACTCCCCCTCGAAGCTAATCGAGAGGGGTTGAGAATTTACTGACACTCAAACAGGCATGCTCCTCGGAAAACCGAGGAGCGCAAGGTGCGTTCAAAGATTCGATGATTCAC
+
BBCCCFFFFFFFGGGGGGGGGGGHHHHHHHHHHHHHHHGHHHHGGGGGGHHHHHHHHHGGHHHFGHHHHHHHHHHGHHHHHGHHHHHEHHHGHHHHHGGGGGGGHHHHHGHHHGGGEGHHHHHHHHGGHGGGGGGHHHHHHHHHFHGGGGGGGHGGGGGGGHGHHHHHGHHHHHHGGGGGGHHHHHHHGGGGGGGGGGGGGGGGGGFGFGFFGFGFGGGGGGGFFFGGGGGGFGGFGHHHFHGGGFGHGDGHGHHGGGGGGHGGGGGGGGHGGGHHGHHHDGGGGGGHHGGHHHHGHHHFHHGGGGHHHHHHHHHGGHHHHGG3FEHFGHHHHHHGHHHGFGGGGHGGGGGGGHHGGGGGCFGHGGGGHGGGGGGGGGCFFFFFFFBBAAA
@M02197:105:000000000-AN6RF:1:1110:21346:6655 1:N:0:1
GGAAGAAGTAGCTCCTCCGCTTATTGATATGCTTAAGTTCAGCGGGTATCCCTACCTGATCCGAGGTCAACCTTGAGAAAGTTGGGGGTTCTGGCGGGTGGACGGCTGGACCCTGTAGCGAGGGGTATTACTACGCTGAGAGCCAGGCGGCACCGCCACTAGTTTTAAGGGCCGCCGGTACAGCGGGCCCCAAGGCCAAGCAGAGCTTGATTGGTCATAATGACGCTCGAACAGGCATGCCCGCCGGAATACCAGCGGGCGCAATGTGCGTTCAAAGATTCGATGATTCAC
+
CCCCCFFFFFFFGGGGGGGGGGGHHHHHHHHHHHHHHHHHHHHGGGGGHHHHHHHHHHH<H;HGGGG9H;H9H.HGHH;8HH<HHGG.G;<<HH<GGG6DG<HGG;;GG<HHG<H<<H;G:GG$D8HH:HH;<HGGGG:HEHHH;HH<G;G5GGGGGFGGGFFFFFGFDGGGGGFGHHFFFFGGGGGGHFHHFHGGHGFGFGHGGFFHHHGHHHGFHHHHFGGGGHHFHHHHHHHHHGE?GFGGGHHHHHHGGGGGGGGGHHHHGGGGHGGGGGGGGGGFFFFFFFCCBCC
@M02197:105:000000000-AN6RF:1:1110:12912:7388 1:N:0:1
GGAAGAAGTAGCTCCTCCGCTTATTGATATGCTTAAGTTCAGCGGGTAGTCCTACCTGATTTGAGGTCACATTAATGATGAATTGTCCAAAGACGATTAGAAAGCTGAACTGCCCCTCATATTCATAAGCGTAGATAGTTATCACACCAATGAACAAGGTTTGTTCTGCTAATGCATTTCAGAGGAGCTGAAACCTTTTGAAAGGCCAGCAAACCCCCACATCCAAACCACTCAAACAAGTTGAAGGTTGATTATATTAATGACACTCAAACAGGCATGCTCCTCGGAATACCAAGGAGCGCAAGGTGCGTTCAAAGATTCGATGATTCAC
+
CCCCCFFFFFFFGGGGGGGGGGGHHHHHGHHHHHHGHHHHHHHGGGGFGHHHHHHHHHHHHHHHGHGHHHHHHHHHHHHHHGHGHHHHHHHHHHGGGHGHHHHHHHHGHHHHHHHGHGHHHHHHHGHHHHGHGGHHGHHHHHHHHGHHHHHHHHHHHHHHHHHHHHHHHHHHHHHHHHHHHHHHHHHHHHHHGHHHHHHHHHHHGHHHHGHHHHGGGHGHGGGGHGHGHHGHHHHHHHHHHGHHHHHHHGHFHHHHHHHHHHFHHGHHHHHHHHHHHHHGGGGGHFHHHHHHHHHGGGGGHHHHGGGGHGGGGGGGCGGFFFFFFFCCCCC
@M02197:105:000000000-AN6RF:1:1110:4090:7651 1:N:0:1
GGAAGAAGTAGCTCCTCCGCTTATTGATATGCTTACTTCCTCTAAATGACCAAGATCCTCCGCTTATTGATATACTCCTCTGCCTATTGATATGCTTACTTCTTC
+
BBGEGFFFFBBGGGFGGGGGGHGHHHHHHHHHHHHHGHGHHHHGGHHHHHHHHGHHGHFHFFEGGGHHHGHHHGEGFFGHHHHGGHHHGFGFHHHHGHGHHHHHF
@M02197:105:000000000-AN6RF:1:1110:19085:8596 1:N:0:1
GGAAGAAGTAGCTCCTCCGCTTATTGATATGCTTAAGTTCAGCGGGTATTCCTACCTGATCCGAGGTCAACATTACTGCTTTACACAGAATAGGGGTCGAATGGCCTAGATTCCAACCAAGCCTACAAACTAATTTAGCATTTCAAAATACTCTGAAAGTCTGTGACCATGGTCTACATTTCCGGCCTATTCATTCCAGCAGAGTGGGGCCAAGCACTGCTAGCCCTACCCACTTCTGCCAATACCACACTCTTTGTGATGTGGTTGTTAGTGACGCTCGAACAGGCATGCCCTATGGAATACCAAAGGGCGCAATGTGCGTTCAAAGATTCGATGATTCAC
+
BBBBBFFFFFFFFGGGGFGGG?EHHHHHHHHHHHHGHHHGHHHGGGEGHHHHHHGHHHHFFHHGGGGGHGHHHHEFHHHHHHFHGGGHHHHHHFGGGEGGGHHHEHHHHGGGHHHGHGFFHGGHHHFHFHHHHHHHHHFGGHHHHHHGHHHHHHHHHHGGHHHHHHHHHHHHGHHFGHHHEHHGGGGGHHHHHHHHHHHHHHHHHGFHFFGGHGGHGGHHGHHGGGHGGHGGHGGEHFHFEHFGEFBBBF0GCGGGFHGF?/GHHHHHHHGCGGCEGACHHGFFGGFHGHHGHHFHHFFGBFBBHG?GEECHFHHGGGEGGDGGBFFEF11FBFFFD11>>1
@M02197:105:000000000-AN6RF:1:1110:16602:9178 1:N:0:1
GGAAGAAGTAGCTCCTCCCTTATTGATATGCTTAAGTTCAGCGGGTAGTCCTACCTGATTTGAGGTCAAATTGTCAGAAGCTGTCTCAAAAGAGACCCTTTAGAAGCTGAACCCCATTTATAAAGCTGCTCTTCACAAATGGCGTAGATAATTATCACACCAAAGCAAGGCAACAAAGGTCCCGCTAATGCATTTCAGGAGAGCCGACTTCTGAGAAGCCCGCATACTCCCACATCCAAGCCTGATCAACAGAAAAAGCTGAAAAGGTTGAGAATTTCATGACACTCAAACAGGCATGCTCCTCGGAATACCAAGGAGCGCAAGGTGCGTTCAAAGATTCGATGATTCAC
+
CCDDDFFFFFFFGGGGGGGGGGHHHHHHHHHHHHHHHHHHHHGGGEEGHHHHHHHHHHHHHGHGHGHHHHHHHHHHHHHHHHHHHHHHHHHHGHHHGHHHHHHHHHHHHHHHHGGGHHHHHGHHHHHHHHHHHHHHHHGHGHHGGGGGHHHHHHHHHHHHHHHHHHHHHHHHHHHHHHHHHGHGGGHHHHHHHHHHHHHHGHGHHHHGHGHHHHHHGGGGGHHHGGGGGGHGGHHGGHHHHHHHHHHHHHHHGHHHHHHHHHHHHFHHGHHHHHHEHHGHHHGFGHGGHHHGHHHGHHGGGGGHHHHHHHHHHHGE2GGHHHHGGGGHGGGGGGGGGGFFFFFFFACBBB
@M02197:105:000000000-AN6RF:1:1110:8822:9321 1:N:0:1
GGAAGAAGTAGCTCCTCCGCTTATTGATATGCTTAAGTTCAGCGGGTAGTCCTACCTGATTTGAGGTCAAAAGTCAATTAGGAAGACGTTTCTCTTCGGAGAGATAATAAGTCGACGTATTAGAGGCACGGAACCTTCATTCATGCGCTTCAGCAAACGGTGATCATTATCACACCGAAAGCCTTGTCGCGCAAAGTCGAAAGTCGACCGCAAGCCTATGCATTTCAGGAGAGCCCGAGTCCAGGACGAATCCTAGTCTCCGGCAGCCCCCACCATCCAAACTCCCCCTCGAAGCTAATCGAGAGGGGTTGAGAATTTACTGACACTCAAACAGGCATGCTCCTCGGAAAACCGAGGAGCGCAAGGTGCGTTCAAAGATTCGATGATTCAC
+
BCCCAFFFFFFFGGGGGGGGGGGHHHFHCHHHHHHGHHHHHHHGGGGGGHHHHHHHHHHHHHHHGHHHHHGHHHHHHHHHHHHHHGHGGGHHHHHHHHGGGGGGHHHHGHHHHGGGGGHHHHHHHHGGHGGGGGGHHHHHHHHHHHGGGGGHHHHGHGGGGHGHHHHHHHHHHHHGGGGGGGHHHHHHGHGGGGGGGGGGGGGGGGGGGGGGGGGGGGGGGFFGGGGFGGEFDFGGHHHHHHGGFFGHHHHHHHHGGGGGGHGGGGGGGDF@EHHHGGHGDGGGGGGGGGHHHHBGHHHGHHGGGGHFGHHGHHHGHFGEHFHGDGHGHHHFFHHHHGHGE?GGGHHGGGGGGGHGGGGGHFHHGGGGHGCGGGGGGFGFFFFFFFCCCBB
@M02197:105:000000000-AN6RF:1:1110:6900:9577 1:N:0:1
GGAAGAAGTAGCTCCTCCGCTTATTGATATGCTTACGTTCAGCGGGTATCCCTACCTGATCCGAGGTCAACCTTGAGAAAGTTGGGGGTTCTGGCGGGTGGACGGCTGGACCCTGTAGCGAGGAGTATTACTACGCTGAGAGCCAGACGGCACCGCCACTAGTTTTAAGGGCCGCCGGTACAGCGGGCCCCAAGGCCAAGCAGAGCTTGATTGGTCATAATGACGCTCGAACAGGCATGCCCGCCGGAATACCAGCGGGCGCAATGTGCGTTCAAAGATTCGATGATTCAC
+
BCCCBFFFDFFFGGGGGGGGGGGGHHHHHHHHHHHHGHHHHHHGGGEGHHGHHHHH<H<<H;H9G#F:H:H.H::H:FG<C;;GFGGCG;H.FF<GG?$<DA2;A6?/C#GH;:02897@5DG?..CGH8BCC;?@+?::#9:679#C?DF;GGAFGBFFFFBBFFFFFC??DCFFGFFGF?FFDCDCFBCHEGFGHFHFGFFGFBFFHGHHFGGHHFFGFGGFFGHFFGHFFFHGG/?C?EFECBGAHGGGFFEEEGGGHGHHGEEGFFFFGGFBGGGFFFFFFFAAA3A
@M02197:105:000000000-AN6RF:1:1110:5799:11019 1:N:0:1
GGAAGAAGTAGCTCCTCCGCTTATTGATATGCTTAAGTTCAGCGGGTAGTCCTACCTGATTTGAAGTCACATTAATGATGAATTGTCCAAAGACGATTAGAAAGCTGAACTGCCCCTCACATTCATAAGCGTAGATAGTTATCACACCAATGAACAAGGTTTGTTCTGCTAATGCATTTCAGAGGAGCTGAAACCTTTTGAAAGGCCAGCAAACCCCCACATCCAAACCACTCAAACAAGTCGAAGGTTGATTATATTAATGACACTCAAACAGGCATGCTCCTCGGAATACCAAGGAGCGCAAGGTGCGTTCAAAGATTCGATGATTCAC
+
AAAAAFFBDFFFGGGGGGGGECEBDEFDGGHFHHDFGABGHHHGFGEEGHHHGHHHHF3GHHEHHHGHHHHHHHHHHHGHGHHHHEDDGHHHHHGGGHGHHHHFGHGHHHHGGHHGGGHHFHHHHHHFHH8FHHHHGGGHHHHHHHFHHHHHHHHGHHEHGHHGGHHHGHHHHHHHHHHHGGHFFGGHHHHHGFGHHHHHHHHFFEHEFFHFGHEEFFFHGGGFFGGEEGGGGGHHHGGGHHFHGFHFHEGGD2HHHGBEHHFHHGEHHHHHGHHGHGC/A/EEGFHHBFDFFHGGCGGGFFFHE??GHGGGGGBBEGGBCBFFBFA>11>
@M02197:105:000000000-AN6RF:1:1110:4152:11263 1:N:0:1
GGAAGAAGTAGCTCCTCCGCTTATTGATATGCTTAAGTTCAGCGGGTAGTCCTACCTGATTTGAGGTCAAAAGTCAATTAGGAAGACATTTCTCTCCGGAGAGATAATAAGTCGACGTATTAGAGGCACGGAACCTTCATTCATGCGCTTCAGCGAACGGTGATCATTATCACACCGAAAGCCTTGTCGCGCAAAGTCGAAAGTCGACCGCAAGCCTATGCATTTCAGGAGAGCCCGAGTCCAGGCCGAATCCTAGTCTCCGGCAGCCCCCACCATCCAAACTCCCCCTCGAAGCTAATCGAGAGGGGTTGAGAATTTACTGACACTCAAACAGGCATGCTCCTCGGAAAACCGAGGAGCGCAAGGTGTGTTCAAAGATTCGATGATTCAC
+
ABBABFFFFFFFGGGGGGGGGGGGHHHHHHGGHFHHGGGHHHBFGGGFGHHHHHHHHHHHHHHHGHGHHHHHHHHHHHHHHHHHHHHHHHHHHHHHHCGGGGEGHHFHFFGBFDGGG/FGHHHHHGGGHGFDFGGGHHGHHHHBFFGGDGGHHHGGGGGFGGGHFHFHGHHHHGHGGGGGFHHGHHHHGHGGGGGGFGGGGGGBFGEGFGGF0FFFFFGGGFFBFGFGGGGFFGFFGFGEFE?A<.GHFDFBFF0ECCAGCHEGGCDGCGHDFHEHGHHBEGGGGGGHHGGHGHGEHFHGHGGGGEFFFBHDBFG5HF5FG5D@5GHFHFFFHGHEGAEE0?CFDGGAFFGFEFHGEEACFGBHEGEGDGGGGGGBGGGFFFD@DFBA?A3
@M02197:105:000000000-AN6RF:1:1110:15285:11330 1:N:0:1
GGAAGAAGTAGCTCCTCCGCTTATTGATATGCTTAAGTTCAGCGGGTATCCCTACCTGATCCGAGGTCAACCTTGAAAAAAATGGAGGTCAACGGCAGGGCAATCACACACACCAAGCGAAAAGATAAACTTACTACACCTGGGGATATGAGATCATCCGCCTTTGAATTTCAGAAGGGAGAATGCAAGCATACTCATCTTCCACGACCAAGCAAATTTGCTTGAGAGGTATTTAATGACGCTCGAACAGGCATGCCTCCCGGAATACCAGGAGGCGCAATGTGCGTTCAAAGATTCGATGATTCAC
+
DDCDDFFFFFFFGGGGGGGGGGGHHHHHHHHHHHHHHHHHHHHGGGGGHHHHHHHHHHHHHHHGGGGHHHHHHHHHHHHHGGHHHHHGGHHGHGGGGGGGGGGHHHHHHGGHGGHHGGHHHHHHGHHHHHHHHHHHHHHHHHHHHHGHGHHHHHHGHHHHGHHGHHHHHHHHHHHHHHGHHHHHHHHHHHHHHHHHHHHHHGGGGHHGHHHHHHHGHGHHHGGHHHHHGHGHHGHHGGGGGHHGEHHHHHHHHGGGGGGGHHHHGHHGHHGGGFGGHFHHGGGGHGGGGGGGGGGFFFFFFFCCCCC
@M02197:105:000000000-AN6RF:1:1110:6552:11569 1:N:0:1
GGAAGAAGTAGCTCCTCCGCTTATTGATATGCTTAAGTTCAGCGGGTAGTCTTACTTGATTTGAGATCGAGTTGAACAACACATAAAGTGTCGTAAAATCCTGCATCAGTCAGCAATGAGGACAATTATCCTTTATGTTAGCTGCAGCAATAGTAATAATCCTGTTTGACGAGGACTAAATAGATATGCTTTTAGCTCAGATAAAAGTCCAGCTGCACCTGCATTTCAAGCAACCCGCCTCTTTTTGCAAAGAGTTGGGATTGCTCAAGTCCAATTCTCTTCTCTAGAGAAGAGACTTGAGGTGTTTACTGATACTCAAACAAGCATACTCTCCGGAATACCAGAGAGTGCAATGTGCGTTCAAAGATTCGATGATTCAC
+
BBBCCFFFFFFFGGGGGGGGGGGGHHHHHHHHHHHHHHHHHHHGGGGGGHHHHHHHHHHHHHHHGHHHGGGHFHGEGHHHHGHHHHHGHHHHGGHHGHHHHHHHHHHHDHHHHHHHHHHHHHHHHHHHHHHHHHGHHHHHHHHHHHHGHHHHHHHHHHHHHHHHHHHHHFGGGGGH9HHHHH9GHHHHHHHHHH.GHHH9HHHHFHHGH7HHHHHH<HHHHHHHHHHHHGHHHHHGGHHGGHHHHHFGHHHHHGGHHHGHHHEHGFGHHHHHFGHHHGHGGGFHHGGHHHFHHHGEBFGGGHHHHHHHHHGHHHGGHHHHHHHHHGHGDGGGFHGHHHGHHHHHHHHFFHHHHGEGGFGFGGGGGECFFBFFFBFBBAAA
@M02197:105:000000000-AN6RF:1:1110:6344:13015 1:N:0:1
GGAAGAAGTAGCTCCTCCGCTTATTGATATGCTCCTCTGCTTATTGATATGTTCCTCCGCTTATTGATATGCGGGGATTACTTCCTCTAAATGACCAAGATCCTCCGCTTATTGATATGCTTACTTCCTCTAAATGACCAAGATCCTCCGCTTATTGATATGCTTAAGTTCAGCGGGTATCCCTACCTGATCCGAGGTCAACCTGTAAAAATTGGGGGTTACTGGCAAGTAGACCTATCGAACTCAATCGCGAGAAGTATTACTACGCTGAGAGCCAGACGGCACCG
+
BA@BBFFFFFFFGGGGGGGGGGGHHGHHHHHHHHHHHHHHHHHHHHFHHHHHHGHHHHGGGGEHHHFHEHHHGGGGGGGHHHHHHHHHHHHHHHHHHGHHHHHHHHGGGGHGHHHHHHHHHHGGHHHHHHHHHHHHHHHHHHGHGHHHHHHHHHHHHHHHHHHHHHHHHHGGGHHHHHHHHGHHHHHHGHGHGHHHGEHHHHHHHHGGHHHGGGGHHHHHHHHGHHHHHFHFGHGHHHGHHHHHGHGFGGGHHHGGHHHHHGCGGGGGGGGGGGGBFDABFDABCCB
@M02197:105:000000000-AN6RF:1:1110:15338:13198 1:N:0:1
GGAAGAAGTAGCTCCTCCGCTTATTGATATGCTTACTTCCTCTAAGTGACCAAGATCTTCCGCTTATTGATATGCTTACTTCCTCTAAATGACCAAGATCCTCCGCCTATTGATATGCTCCTCCGCTTATTGATATGCTCCTCCGCTTATTGTTATGCTTACTTCCTCTAAATGACCAAAGATTCGATGATTCAC
+
CCGFFFFFFFFGGGGGGGGGGGGHHHHHHHHHHHHHHHHHHHHHHHHHHHHHHHHHHHHIIHGGHHHHHHHHHHHHHHHHHHHHHHHHHHHHGHHHHHHHHHHGGGGHHHHHGHHHHHGHHHHHGHHGGHHGHHHHHHHHGHHHHHHHGHHHHHHHHHHHGHHHHHHHHHHHHHHHHHGGHHGHHGGGHHHHHHH
@M02197:105:000000000-AN6RF:1:1110:26997:13382 1:N:0:1
GGAAGAAGTAGCTCCTCCGCTTATTGATATGCTTAAGTTCAGCGGGTAGTCTTACTTGATTTGAGATCGAGTTGAACAACACATAAAGTGTCGTAAAATCCTGCATCAGTCAGCAATGAGGACAATTATCCTTTATGTTAGCTGCAGCAATAGTAATAATCCTGTTTGACGAGGACTAAATAGATATGCTTTTAGCTCAGATAAAAGTCCAGCTGCACCTGCATTTCAAGCCGCCCGCCTACCGGTGAAGGTTGTTGGGATAGCTCAAGTCCACCCTCCTTTTGAAAAAACAAGAGGAGGTTGAGGTGTTTACTGATACTCAAACAAGCATGCTCTTCGGAATACCAAAGAGCGCAATATGCGTTCAAAGATTCGATGATTCAC
+
33>A?FCC5FFDGGGGGGGGGGGHHGHHHHHHGHHGHHFHHHFFGGGGGHHGHHHHHGHHHGHHGFHHGFFGFHEHHHHHGEHHEFFHHHGHGGHHHHHGFHHHHGFHHHGHHGHHHHHHGHHFFHHHGHHGHHHHHHHHEHHHHHHGFCGHHHFFBGFGHHHGHHHHHHGGFGGHHHHHHB8FBD;HGFGHHHHHHHGHHHHHGFHGGHHGGGHGGGHGHFHGHHFHHBHGGGGGFF//B/C@DF1HHGHHF/BGG0G21F1B1G11F//?/EAE0?E1FFHFEGHHHHHHFFGHG0G0GCFBGGGHFFHGBHGGHHGFFGHHGD11BHGA0A/E/BDF2BGHHFGBHGECGGFADE0CEEBA3F3D3EF11FFBFFFAA1A?
@M02197:105:000000000-AN6RF:1:1110:20773:14412 1:N:0:1
GGAAGAAGTAGCTCCTCCGCTTATTGATATGCTTAAGTTCAGCGGGTATCCCTACCTGATTTGAGGTCACATTAATGATGAATTGTCCAAAGACGATTAGAAAGCTGAACTGCCCCTCACATTCATAAGCGTAGATAGTTATCACACCAATGAACAAGGTTTGTTCTGCTAATGCATTTCAGAGGAGCTGAAACCTTTTGAAAGGCCAGCAAACCCCCACATCCAAACCACTCAAACAAGTTGAAGGTTGATTATATTAATGACACTCAAACAGGCATGCTCCTCGGAATACCAAGGAGCGCAAGGTGCGTTCAAAGATTCGATGATTCAC
+
BB@BAFFFFFFFGGGGGGGGGGGHHHHHGHGHGHHHHFFHHHHGGGEGHHHHHHHHHHHHHHHHGHHHHHFGHHHHHHHHGGHHHHHHHHHHGHGGGHGHGHHHHHHHHHHHHFHGGGHHFHHHHHHHHHHHHGFHHHHHHHHHHGGHHHHGHHHHHGHHHHHHHHHHHHHHHHHHHHHHHHHHHGHHHHHHHHHHHHHHGHHHHHHHGGHHHHGGHHGHGGGGHGGGGGGHHHHGFFFHGBHHFFHGHHHHGHGFBGHGGHGGFEHGHHGFHHHBHHG??CEEFHHHGFEGHHHEE?GGHGFHGGGGHGGGGBGGGGGFFFFFFFBBBBB
@M02197:105:000000000-AN6RF:1:1110:7594:14909 1:N:0:1
GGAAGAAGTAGCTCCTCCGCTTATTGATATGCTTAAGTTCAGCGGGTAGTCCTACCTGATTTGAGGTCAAAAGTCAATTAGGAAGACGTTTCTCTTCGGAGAGATAATAAGTCGACGTATTAGAGGCACGGAACCTTCATTCATGCGCTTCAGCAAACGGTGATCATTATCACACCGAAAGCCTTGTCGCGCAAAGTCGAAAGTCGACCGCAAGCCTATGCATTTCAGGAGAGCCCGAGTCCAGGACGAATCCTAGTCTCCGGCAGCCCCCACCATCCAAACTCCCCCTCGAAGCTAATCGAGAGGGGTTGAGAATTTACTGACACTCAAACAGGCATGCTCCTCGGAAAACCGAGGAGCGCAAGGTGCGTTCAAAGATTCGATGATTCAC
+
CCCCCFFFFFBFGGGGGGGGGGGHHHHHHHGHHHHHHHHHHHHGGGGGGHGHHHHHHHHHHHHHGHHHHHHHHHHHHHHHGGHHHHHGGGHHHHHHHHGGGGGGGHHHHHHHHGGGGGHHHHHHHHGGGFGGGGGHHHHHHHHHHHGGGGGHHHHHHHGGDGGHGHHHGHHHHHHGGGGFFGHHHHHHGGGGGGGGGGGFEGGFGGGGGFGFFFFFFFGGGGGFGGGGFGGGGFGGHHHHHHGGGGGHHHHGHFFGGGGGGHGCGGGGGGHFGHHFGHHHGGDGGGGGCFFHFHHGHHHGHFGGGGHHHHHHHGHHHHGHGHHHGGGHHHHHHHHHHHHGGGEEFHHGGFEGGHHGGGGGHHHHGFGGHGGGGGGGGGGFFFFFFFBBA>A
@M02197:105:000000000-AN6RF:1:1110:6728:15063 1:N:0:1
GGAAGAAGTAGCTCCTCCGCTTATTGATATGCTTAAGTTCAGCGGGTAGTCCTACCTGATTTGAGGTCAAATTGTCAGAAGCTGTCTCAAAAGAGACCCTTTAGAAGCTGAACCCCATTTATAAAGCTGCTCTTCACAAATGGCGTAGATAATTATCACACCAAAGCAAGGCAACAAAGGTCCCGCTAATGCATTTCAGGAGAGCCGACTTCTGAGAAGCCCGCATACTCCCACATCCAAGCCTGATCAACAGAAAAAGCTGAAAAGGTTGAGAATTTCATGACACTCAAACAGGCATGCTCCTCGGAATACCAAGGAGCGCAAGGTGCGTTCAAAGATTCGATGATTCAC
+
CCCCCFFFFFFFGGGGGGGGGGGHHHHHHHGHH5DGHHHHFHHGGGGGEHFHHGHFHHHHHHHHGHGHFHHHHHGGHHHHHHHHHHHHHHHGHGHGHGHHHHHHHFHHGGHGHGFFGHHHHHHHHHHHHHFHHHHHHHHHGHGHGGGGGHHHHHHGHHHHHGHHGHHHHHGGHHGHFGGHHGGGGCFHGHHHHGHHHGHHHGHGHHGHHGHHHGHHHGGFGGGGGHGGGGHGGHHCGGGHHGHHGBEHHHHHGDFGF4EGHFGHHHFHGHGFFFDBHHHGFFGBGGHHHHGHGFGHHHHGE?GFGFFFHGHHGHGGEF?CHGHHGGGGGCGGGFGGFFFFFFFFD5?BA>3
@M02197:105:000000000-AN6RF:1:1110:25407:15482 1:N:0:1
GGAAGAAGTAGCTCCTCCGCTTATTGATATGCTTAAGTTCAGCGGGTAGTCCTACCTGATTTGAGGTCACATTAATGATGAATTGTCCAAAGACGATTAGAAAGCTGAACTGCCCCTCACATTCATAAGCGTATATAGTTATCACACCAATGAACAAGGTTTGTTCTGCTAATGCATTTCAGAGGAGCTGAAACCTTTTGAAAGGCCAGCAAACCCCCACATCCAAACCACTCAAACAAGTTGAAGGTTGATTTATATTAATGACACTCAAACAGGCATGCTCCTCGGAATACCAAGGAGCGCAAGGTGCGTTCAAAGATTCGATGATTCAC
+
CCCCCFFFFFFFGGGGGGGGGGGHHHHHHHHHHGHHHHHHHHHGGGGGGHHHHGHHHHFHHHHHGHHHHHHHHHHHHHHHHHHHHHHHHHHHHHGGGHGHHGHHHHHHHHHHHHHGHGHHHHHHHHHGHHHHHGHHHHHHHHHHHHHGHHHHHHHHHHHHHHHHHHHHHHHHHHHHHHHHHHHHHHHHHHHHHHHHHHHHHHHHHHHHHGHHHHGGGHHHHHGGHGGGHHGHHHHGHHHHHHHHHHHHHHHHHHHHHHHHHHHHHGGHHHHHHHHHHHHHGGFGGHGHHHGHHHHHGGGGGHHHHGGGGHGGGGGGGGGGFFFFFFFBBAAA
@M02197:105:000000000-AN6RF:1:1110:17574:16051 1:N:0:1
GGAAGAAGTAGCTCCTCCGCTTATTGATATGCTTAAGTTCAGCGGGTAGTCCTACCTGATTTGAGGTCACATTAATGATGAATTGTCCAAAGACGATTAGAAAGCTGAACTGCCCCTCACATTCATAAGCGTAGATAGTTATCACACCAATGAACAAGGTTTGTTCTGCTAATGCATTTCAGAAGAGCTGAAACCTTTTGAAAGGCCAGCAAACCCCCACATCCAAACCACTCAAACAAGTTGAAGGTTGATTATATTAATGACACTCAAACAGGCATGCTCCTCGGAATACCAAGGAGCGCAAGGTGCGTTCAAAGATTCGATGATTCAC
+
BABBBFFFFFFFCGGGGGGGGGGHHFHHGHHHHGGFHGHHHHHGGGGGGHHHHHHHHGHGHHEHEHBAFGHHGHHHGFHHHHHHHHHHGHHHHHGGGHGHHHHHGHHHHHHHHGHGHGHHHHHHHHHHHHGHHHGHHHGHHHGHHHHHHGHHHHHHHGHHGHGHHHHHHHGHGHHHHHHHHHHHHHFFHGHHHHHHGHHHHHHHGHGHGGHHHHGGGGGGGGGGHGHGGGGGFHFBHHHHHHHGHGHHHHFHHDHHHHHHHHFHGGHHHHFHHFHFHEHGGGGEBHFFCHFHHHHGGGE?BGG4CGGCCGGGGGGGGGGFFFFFBFAAA>A
@M02197:105:000000000-AN6RF:1:1110:21762:16093 1:N:0:1
GGAAGAAGTAGCTCCTCCGCTTATTGATATGCTACCTTACTTCCTCTAAATGACCAAGATCCTCCGCTTATTGATATGCTTACTTCCTCTAAATGACCAAGATCCTCCGCTTATTGATATGCGAGGATTACTTCCTCTAAATGACCA
+
FDCCGHFHHGGFGGGGGGGGGGGHHHHHHHHHHHHHHHHHHHHHHHHHHHHHHHHHHHHHHHHHHGGGHGHHHHHHHHHHHGHHHHHHHHHHHHHHHHHHHHHHHHHHHHHHHHHHHHHHHHHHHGGHHHHHHHHHHGHFFHHHHHH
@M02197:105:000000000-AN6RF:1:1110:12436:16462 1:N:0:1
GGAAGAAGTAGCTCCTCCGCTTATTGATATGCTTAAGTTCAGCGGGTAGTCCTACCTGATTTGAGATCAAACGTTCAAAGGCTGTCCTCGAGGGACGTTTATGAGCCCCAGCGAACCCCCATCGCTGAAGGTTACCTGGTGAAAAACCACAAGCGTAGATAGTTATCACACCCGTGACGCCACCAAACACTGGCAAGCTGATCCGTTTGAGAGGAGCCGACCGTAGGCCGGCAAGACCCCCAAAGTCCAAGCTCATAACGGCGAACCGGGAGAGTTGAGGTTTTCATGATACTCAAACAGGCATGCCCTTCGGAATAGCCAAAGGGCGCAAGGTGCGTTCAAAGATTCGATGATTCAC
+
BBABBFFF5DFFFGGFGGGCGCGHBFFFHGHHHHGFFHFGHGHGGG2EFFFGFFHHHHHGHHHHGHHHHCHHGHGH3GH5CCCGGGFHGGEGGGGAEEFGFFFHHGHGAEDHGCEGGGGGGFHFGHC?GHHGFFFHFFAGHGHFHHDGHEHHHHGDFCGE;HHHHHGHGHHGFGGGDECGGFGGGGGGGGGGGGGFFGGGGGGGGDHHHGHHED<AEFBBBBFDGF?FFG;FHGEB/@DC3GFFGCEBHFFFB3??/FGGGEF?>/EB3HHGBG3EB3GHHFG@5D5F@5FEFGHHHED3A1A1111E?EEEG5HFFGBFGHCGGGGHHHHFGGGGGGGGGGGGGGFBFFFFF?BABA
@M02197:105:000000000-AN6RF:1:1110:27430:16657 1:N:0:1
GGAAGAAGTAGCTCCTCCGCTTATTGATATGCTTAAGTTCAGCGGGTAGTCTTACTTGATTTGAGATCGAGTTGAACAACACATAAAGTGTCGTAAAATCCTGCATCAGTCAGCAATGAGGACAATTATCCTTTATGTTAGCTGCAGCAATAGTAATAATCCTGTTTGACGAGGACTAAATAGATATGCTTTTAGCTCAGATAAAAGTCCAGCTGCACCTGCATTTCAAGCCGCACGCCTACCGGTGAAGGTTGTTGGGATAGCTCAAGTCCACCCTCCTTTTGAAAAAACAAGAGGAGGTTGAGGTGTTTACTGATACTCAAACAAGCATGCTCTTCGGAATACCAAAGAGCGCAATATGCGTTCAAAGATTCGATGATTCAC
+
BCCCBFFFFFFFGGGGGGGGGGGHGHHHHHHHHHHGHHHHGHHGGGGGGHHHHHHHHHHHHHHHGHHGHEGHFHHHHHHHHGHHHHHHHHHHGGHHHHHHHHHHHHHHHHHHHHHHHHHHHHHHHHHHHHHHHHHHHHHHHHHHHHHHHHHHHHHHHHHHHHHHHHHHHHGGGGGHHHHHHHHHHHHHEHHHHHHGHHHHHHHHHHHHHHHHHHHHHHHHHFHHHHHHHHGGGGGGHGGGGGGHFGFHBGHGGGFHHHGHHHGGHHHHHHGGEGGFHGFHHHHHGGHHHHHHHHHHHFHHHHHHGHHHHHHHHHGHHHGGHHHHHHHBHHGHHGGEEHGHGHHHHHHFCGGGFFGHHGGCGCGGGGGGGGGGFFFFFFFBBBAB
@M02197:105:000000000-AN6RF:1:1110:17811:16624 1:N:0:1
GGAAGAAGTAGCTCCTCCGCTTATTGATATGCTTAAGTTCAGCGGGTAGTCTTACTTGATTTGAGATCGAGTTGAACAACACATAAAGTGTCGTAAAATCCTGCATCAGTCAGCAATGAGGACAATTATCCTTTATGTTAGCTGCAGCAATAGTAATAATCCTGTTTGACGAGGACTAAATAGATATGCTTTTAGCTCAGATAAAAGTCCAGCTGCACCTGCATTTCAAGCCGCCCGCCTACCGGTGAAGGTTGTTGGGATAGCCCAAGTCCACCCTCCTTTTGAAAAAACAAGAGGAGGTTGAGGTGTTTACTGATACTCAAACAAGCATGCTCTTCGGAATACCAAAGAGCGCAATATGCGTTCAAAGATTCGATGATTCAC
+
CCCCCFFFDFFFGGGFGGGGGGGHHHGHGHHHHHHGHFHHHHHGGGGGGHHHHHHHHHHHHHHHGHHHHGGHGHHHGHHHHGHHHHHHHHHHFFGHHHGHHHHHHHHHHHHHHHHHHHHHHHHHHHHHHHHHHGHHHHHHGHHHHHHHHHHHHHGHHHHHHGHHHHHHHHGGGGGHHHHHHHHHHHHHHHHHHHHHHGHHHHHHHHGHHHHHHHHHHHHGHHHHHHHHHGHGGGGGHGGGGGFHHHHHHGHHGGHFHHHHHGHHHHHHHHFFFGGHHGFHHHHHGGHHHHHHHHGHHHHHFHHHGHGHHFHHHHHGHHGHHHHHHHHHHHHHFGGGGHHHHFHGHHHHHGGGGHGHHGGGGHGGGGGGGGCGFFFFFFFCBAAB
@M02197:105:000000000-AN6RF:1:1110:18751:16719 1:N:0:1
GGAAGAAGTAGCTCCTCCGCTTATTGATATGCTTAAGTTCAGCGGGTAGTCCTACCTGATTTGAGGTCACATTAATGATGAATTGTCCAAAGACGATTAGAAAGCTGAACTGCCCCTCACATTCATAAGCGTAGATAGTTATCACACCAATGAACAAGGTTTGTTCTGCTGATGCATTTCAGAGGAGCCG
+
HHHHHHHHHGHGGGGGGGGHHHHHHHHHHHHHHHHHHHHHHHHHHHHHHHHHHHHHHHHHHHHHHHHHHHHHHHHHHHHHHHHHHHHHHHHHHHHHHHHHHHHHHHHHHHHHHHHHHGHHHHHHHHHHHHHHHGHHHHHHHHHHHHHHHHHHHHHHHHHHHHHHHHHHHHHHHHHHHHHHHHHHGGCHGG
@M02197:105:000000000-AN6RF:1:1110:4068:17198 1:N:0:1
GGAAGAAGTAGCTCCTCCGCTTATTGATATGCTCCTCCGCTTATTGATATGCTCCCCCGCTTATTGATATGCTCCTCCGCTTATTGATATGCTTACTTCCTCTAAATGACCAAGATCCTCCGCTTATTGATATGCTTAAGTTCAGCGGGTGGTCCTACCTGATTTGAGGTCAAGTTTATCAAATCCAACTCTTATATAGCGGCAGAACCCTCGACCAGATGCAGATATGTATCACATCTTAATGGAGAGGTCGTTACCACTCATGCATTTCAGGGGAGCAGACTAGGCCTGTAACCCCCAAATCCAAGCCACACCTCACGGTGTGGTTGAGACATTAATGACACTCAAACAGGCATGCTCCTTGGATTAACCAAGGAGCGCAAGATGCGTTCAAAGATTCGATGATTCAC
+
B@BAAFFBFFFFFGGFFGGGCCEHHFHHHGGGGHHFFHGGGGGBGHGHHHHHHGGGFGGEGGGHHHBGHGGHHHHFHHGGGEAGFDDGFHFHHHHHHHHHHGGBHHHGHHEGHHFGHHHHH/FGDFHFHEFHHHHHHHHHHHHHHGDC?BDGGGHFFHHHFFHHFFFAHBGFGFGHHHFGGDHHHHHHFGHHHGBG<HGBGGGGGGFGGDGF?FGHGHHHGHHFFFHGFGFFGGF0DHHFHFBHHGGGD@ADF?<?/HGGDEGD?B@FF0CC/GGGFGDBFBCGHGGGBBFEEEGGGHEHHHFCGHHHEEFFBCEGCGGGEGFB?2HHHHGHGGHHHHHHGHHGHHHGAGHHHHHEFHGGHHHGFGFGCACFHHCGGEAE5HFAA?GGGFGFFGFE4GFBFFDBF?BABB
@M02197:105:000000000-AN6RF:1:1110:20694:18364 1:N:0:1
GGAAGAAGTAGCTCCTCCGCTTATTGATATGCTTAAGTTCAGCGCGTATTCCTACCTGATCCGAGGTCAACCATTGAAAAATTTCCCGGTAAAGGGAGAAGACCGGGTCCCGGGCGCCCTTATCCAATACGTGCTCAATTAAAAGCTCAGTGTACCGGGGGAACCACAGGCCGCCGTCATTGTCTTTAGGAGGAGTCGCGGTGACGCGACCAAGCCGTCCAACACCAAGCACGGGGCTTGAGGGGTGATAATGACGCTCGAACAGGCATGCCCTTCGGAATACCAAAGGGCGCAATGTGCGTTCAAAGATTCGATGACTCAC
+
CCCCCFFFFFFFGGGGGGGGGGGHHHGHHHHHHHHHHHHHHHHGGGGGGHHHHHHHHGHHHHHGGGGHHHHHGHHHHHHGHHHHHHHGGGGGHHGGHGGHHHHHGGGGGHHGGGGGGGGGHHHHHHHHHHHHHHGHHHHHHHGHHHHHHHHHHHHHGGGGGGGGGGGGGGGGGGGHFHHGHHHHHFHHHHHHGGGFGGGGGDGGGGGHGGGGGGGGFHHHGHFGFGHGGFFGGHGGEBHGGGGHHHHEGHHGGGGGHHGHHHHHHHHHGGGGCEGGHGHHHHHHHFGGGGFHHHGGGGGHGGGGGGGGGGFFFFFFFBBAAA
@M02197:105:000000000-AN6RF:1:1110:9997:18888 1:N:0:1
GGAAGAAGTAGCTCCTCCGCTTATTGATATGCTTAAGTTCAGCGGGTAGTCCTACCTGATTTGAGGTCAAAAGTCAATTAGGAAGACGTTTCTCTTCGGAGAGATAATAAGTCGACGTATTAGAGGCACGGAACCTTCATTCATGCGCTTCAGCAAACGGTGATCATTATCACACCGAAAGCCTTGTCGCGCAAAGTCAAAAGTCGACCGCAAGCCTATGCATTTCAGGAGAGCCCGAGTCCAGGACGAATCCTAGTCTCCGGCAGCCCCCACCATCCAAACTCCCCCTCGAAGCTAATCGAGAGGGGTTGAGAATTTACTGACACTCAAACAGGCATGCTCCTCGGAAAACCGAGGAGCGCAAGGTGCGTTCAAAGATTCGATGATTCAC
+
BCBCCFFFFFFFFGGGGGGGGGGHHHHHHHHHHHHHHHHHHGHGGGGGGHHHHHHHHHHHHHHHGHGHHHHHHHHHHHHHHHHHHHHGGGHHHHHHHHGFGGGGHHHHHHHHHGGGGFHHHHHHHHGGHGGGGGGHHHHHHHHHHHGGGGGHHHHGHHGGGHGHHHGHFHHHHHHGGGGFGHHHHGHHGHGGGGGGGGGGGGGFFGGGGGGGGGGFFFFFFGFGFFFFFFFFFEFFGEHHHFGDDGGHHHGHC0GGGGCGGFGGGGGGGGGGGFG2GHHHDC<GGGGHHGGHGHHFG3EGGEDGEEFHHGHHEHHGHEHHGGHHHGHGHHHFGFHHFGHGE?GFGHGGGGGGGHHFCGGGHBHHGGGGHGGGGFGGFGFFFFFFFFBABAB
@M02197:105:000000000-AN6RF:1:1110:18560:20085 1:N:0:1
GGAAGAAGTAGCCCTCCGCTTATTGATATGCTCCCCCGCCCATTGATATGTTCCTCCGCTTATTGATATGCTTAAGTTCAGCGGGTAGTCCTACCTGATTTGAGATCAAACGTTCAAAGGCTGTCCTCGAGGGACGTTTATGAGCCCCAGCGAACCCCCATCGCTGAAGGTTACCTGGTGAAAAACCACAAGCGTAGATAGTTATCACACCCGTGACGCCACCAAACACTGGCAAGCTGATCCGTTTGAGAGGAGCCGACCGTAGGCCGGCAAGACCCCCAAAGTCCAAGCTCATCACGGCGAACCGTGAGAGTTGAGGTTTTCATGATACTCAAACAGGCATGCCCTTCGGAATAGCCAAAGGGCGCAAGGTGCGTTCAAAGATTCGATGATTCAC
+
CCCCCFFFFFFFGGGGGGGGGGHHHHHHHHHHHHGGGGGGGGHHHHHHHHHHHHHHHGGGGGHHHHHHHHHHHHHHHHHHHHGGGGGGHHGHHHHHHHHHHHHGHHHHHHHGHHHHHHHGHHHHHHHHGGGGGGGGGGHHHHHHHHGGGGHGGGGGGGGGHHGGHGGHHHGGHHHHHHHGGGGGGGGGGGGGGGGGGGGGGGGGGGGGGGGGGGGGGGGGGGGGFHHHFHFHHHHHHHGFCGGHHDGHHHFGGEC?GCHCGHHGGGGGHGHHHGGGGGHHHHFHHGHHHHHGFHGGGGGGGGGGGHHHHHHHHHHHHGHHHFHHHHHHHFGHHHHHHHHHHHGFDGGGGHHHHHHHHHHHHGGGGGHHHHGGGGHGGGGGGGGGGFFFFFFFBBBBB
@M02197:105:000000000-AN6RF:1:1110:13870:20224 1:N:0:1
GGAAGAAGTAGCTCCTCCGCTTATTGATATGCTTAAGTTCAGCGGGTAGTCCTACCTGATTTGAGGTCAGATCTCTATTTAACATTGACCGCCGCTCTACAGCAGGTCGAGGTTCCTTCAAGGCCCTTCGACGACGCGGACGTCGCGAGGAGTTCCCAGACGGCGAGGGTTATACAACGCCCAAGGGGTTACTCCCACAGAGACCCGAAACCGATGCATTTAAGGGGAGCCGCGGCGAAGCGGCAAGCCCCCAAGTCCAAGCCACGTTCGGCGGTGAAACCGAACGGGCTTGATGATTTCAAGACACTCAAACAGGCATGCCCATCGGAATACCAATGGGCGCAAGGTGCGTTCAAAGATCCGATGATTCAC
+
CCCCCFFFFFFFGGGGGGGGGGGHHHHHHHHHHHHHHHHHHHHGGGGGGHHHHHHHHHHHHHHHGHHHHHHGHHHHHHHHHHHHHHGHHHGGGGGGGHHHHHHHHHHHGGGGGHHHHHHHHHGHHGHHHHHGGGGGGGGGGGGGGGGGGGFGGGGGGGGGGGGGGGFFFFFFFFFFFFFFFFFFFFFFFFFFFFFFFFFFFFFGGGGGFFFFGGGFFFFFFGGGGGGGGGFFGFFFGECGGHEGGGGGGFHHHHHFGGHHGGHFGGGGGGGEHGHHGGGGGHHGGHGHHHGHHHHHHHHHHHHHHHFHHHHGGHHHHHGHHGGGGHHHHHHHHHHHGGEFGHHHHGGGGHGGGGGGGGFGCFFFFFFCCCCC
@M02197:105:000000000-AN6RF:1:1110:3315:20410 1:N:0:1
GGAAGAAGTAGCTCATCCGCTTATTGATATGCTTAAGTTCAGCGGGTAGTCTTACTTGATTTGAGATCGAGTTTACAAGTTCTTTTTTACGGAACGAGTTTACCTGCAATCAGCCTTGGTAGTCATTCAACCTTTATGTAAGCTGAAGCAAGAATAATAATCCGTTTGACGGGACTAAATAAATATGCTTTTAGCTCAGAAGAATGTCCAGCTGCACCTGCATTTCAAGCAACCCTTCTCTTTCTGACGAAGGAGTTGGGATTGCTCAAGTCCAATTCTTTACAATAAAGTAGAGATTTGAGATGTTTACAGATACTCAAACAAGCATACTCTCCGGAATACCAGAGAGTGCAATGTGCGTTCAAAGATTCGATGATTCAC
+
AAAABFFFBFFFGGGGGGGGFCEGHHHHFHCFHHHHHHHHHHHGGGGGGHGHHHGHHGHHHHGHGHHHHGGHFHGHFHHHHHHHHHHGHHGGGGGGGGGGHGHHHHHHGHHHHHHHHHHHHGHHHHHHHHHHHHHFHHHFHHGHHGHDGHHHHGHHHHHGHFH?FHGGHHGGGGGH1FFGHHHHHGHHHHHHHGHHGHHHHHHGHHHHHGHHHHHHHHGGFGGGGHFFFEFGGGGGFFFCF1F//EGAGBFCF>EFHFF1HFHHCGBFBHGFHFHGB2B2FHG@FHHBHGGD1GFD1BGBBGGGHFGFDBHGHGGGFFFDBEFA2GGD1A?GGGHHHGBDGF1DHHHFHFFFHF?EEEFGDDBDGFEFG>1FFFDBA>111
@M02197:105:000000000-AN6RF:1:1110:3596:20647 1:N:0:1
GGAAGAAGTAGCTCCTCCGCTTATTGATATGCTTAAGTTCAGCGGGTAGTCCTACCTGATTTGAGGTCAAAAGTCAATTAGGAAGACGTTTCTCTTCGGAGAGATAATAAGTCGACGTATTAGAGGCACGGAACCTTCATTCATGCGCTTCAGCAAACGGTGATCATTATCACACCGAAAGCCTTGTCGCGCAAAGTCGAAAGTCGACCGCAAGCCTATGCATTTCAGGAGAGCCCGAGTCCAGGACGAATCCTAGTCTCCGGCAGCCCCCACCATCCAAACTCCCCCTCGAAGCTAATCGAGAGGGGTTGAGAATTTACTGACACTCAAACAGGCATGCTCCTCGGAAAACCGAGGAGCGCAAGGTGCGTTCAAAGATTCGATGATTCAC
+
BBABBFFFFFFFFFFGGG??EEGGHGGHHHHHHGHFEGHEDFDEGGGGGGFBFFGHFHHHHHHBCFGFGGFHHHHHHHHHGHG5FGFFFGHGHHHHHHGGGCG1GGFEHHHDGGG/><EHFHFGHHFFHFCGGDGCFHHHHHHHHBEACGAFHFHHHHGDDHFHHEGHHHHHBGHGCFDGGFHHHGHBDAFFGGAGFGGEEGGFGGGGDEDFFFGFFFFFFFFGFFFEFFEEFEFCBHGHHHE:.:<<D0HG<0GEC@@?A0C.-/C@@DF2GFG2GHGB?>/CEGGHCFEBGBHGHGFGHFEFEEFEB4FBFDFHGB5FFD5FHGFHHFAGHHCFGAA1EFECGFGFGEE?AAC2E2GGFHHGGECGHGGGGCGGFCFFFFFFFFBBBBB
@M02197:105:000000000-AN6RF:1:1110:24931:21771 1:N:0:1
GGAAGAAGTAGCTCCTCCGCTTATTGATATGCTTAAGTTCAGCGGGTAGTCCTACCTGATTTGAGGTCACATTAATGATGAATTGTCCAAAGACGATTAGAAAGCTGAACTGCCCCTCACATTCATAAGCGTAGATAGTTATCACACCAATGAACAAGGTTTGTTCTGCTAATGCATTTCAGAGGAGCTGAAACCTTTTGAAAGGCCAGCAAACCCCCACATCCAAACCACTCAAACAAGTTGAAGGTTGATTTATATTAATGACACTCAAACAGGCATGCTCCACGGAATACCAAGGAGCGCAAGGTGCGTTCAAAGATTCGATGATTCAC
+
CCDDCFFFFFFFGGGGGGGGGGGGHHHHHHHHHHHHHHHHHHHGGGGGGHHHHHHGHHHHHHHHGHHHHHHHHHHHHHHHHHHHHHHHHHHHHHGGGHGHHHHHHHHHGHHHHHHGHGHHHHHHHHHHHHGHHHHHHHHHHHGHHGHHHHHHHHHHHGHHHHGHHGHHHHHHHHHHHHHHHHHHGHGHHHHHHHHHHHHHHHHHHHHHGEHHHHGGGHHGHHGGHGHGGGGGHHGHHHHHHHGHHHFFFGHFHHGFBHHHHFHHHGGGFGGBFFFGGHEHHGGGHHGBFHHFGHHGEEEGFHHHHGGGGHGGGGGGGGGGFFFFBFFBBAAB
@M02197:105:000000000-AN6RF:1:1110:24995:21873 1:N:0:1
GGAAGAAGTAGCTCCTCCGCTTATTGATATGCTTAAGTTCAGCGGGTAGTCCTACCTGATTTGAGATCAAACGTTCAAAGGCTGTCCTCGAGGGACGTTTATGAGCCCCAGCGAACCCCCATCGCTGAAGGTTACCTGGTGAAAAACCACAAGCGTAGATAGTTATCACACCCGTGACGCCACCAAACACTGGCAAGCTGATCCGTTTGAGAGGAGCCGACCGTAGGCCGGCAAGACCCCCAAAGTCCAAGCTCATCACGGCGAACCGTGAGAGTTGAGGTTTTCATGATACTCAAACAGGCATGCCCTTCGGAATAGCCAAAGGGCGCAAGGTGCGTTCAAAGATTCGATGATTCAC
+
CCCCCFFFFFFFGGGGGGGGGGGHHHHHHHHHHHHHHHHHHHHGGGGGGHHHHHHHHHHHHHHGGGHHHHHHGHHHHHHHHHGHHHHHHGGGGGGGGGGHHHGHHHHGGGGHGGGGGGGGGHHGGHGGHHHHHHHHHHHHHHHHHHGGHGHHHHGGGGGHHGHHHHHHHHHGGGGGGGGGGGGGGGGEGFFFGHHHHGGGGGGGHHHHHHHGGGGGFGGHGGHHGGGGGGHHHHGGGGEHGHHHHHGHHEHHHHGGFEGGGGGGEGGHHHHHHHHHHGE3HHHHHHGHHHHGGHHGHHHHHHHGGGGGDGHHHFHFHHFHHHGGGEGHGHHGGGGHGFGGGGGGGGFFFFFFFCCCBB
@M02197:105:000000000-AN6RF:1:1110:14108:25209 1:N:0:1
GGAAGAAGTAGCTCCTCCGCTTATTGATATGCTTAAGTTCAGCGGGTAGTCCTACCTGATTTGAGGTCAAAAGTCAATTAGGAAGACGTTTCTCTTCGGAGAGATAATAAGTCGACGTATTAGAGGCACGGAACCTTCATTCATGCGCTTCAGCAAACGGTGATCATCATCACACCGAAAGCCTTGTCGCGCAAAGTCGAAAGTCGACTGCAAGCCTATGCATTTCAGGAGAGCCCGAGTCCAGGACGAATCCTAGTCTCCGGCAGACCCCACCAACCAAACTCCCCCTCGAGGCTAATCCAGCGGGGTTGAGAATTTACTGACACTCAATCAGGCATGCTCCTCGGAAAACCGAGGAGCGCAAGGTGCGTTCAAAGATTCGATGATTCAC
+
AAA1>F1CDDDFGGGFGFE11EEGFG3FGHHGDGHFHF2EFGHCCG/EEBEGFHHHHEGHGHGBFGGFH1GAEBDGFGHFGEFFCAGE//FGHHEGFHG?EE?FHFH2GEFHHGECEEFHHGHFHHCEGFCCECEGHFFFHHGF2GC?CFCHHDHHFHGCEH;<GGBGHHH<HGGGGGG/AGHHB9GF?.@CAG-B9;EEGBCFFGGGGAFGGFEFEFFFFEF4FFFFFF?EFE9E/0./:0;.;/E<000/<0<<-A<--1FF<../@/?///<//>G0GCC><////?0D>011>1>///>/B/0>22@B12@2222D2@1B1111GB0EGBA11B////AE/1D/B//EB01EEA0CGCGF0A00111FB333A1G1B3FDB@1>11>
@M02197:105:000000000-AN6RF:1:1110:21590:25759 1:N:0:1
GGAAGAAGTAGCTCCTCCGCTTATTGATATGCTTAAGTTCAGCGGGTAGTCCTACCTGATTTGAGGTCAAAAGTCAATTAGGAAGACATTTCTCTCCGGAGAGATAATAAGTCGACGTATTAGAGGCACGGAACCTTCATTATGCGCTTCAGCGAACGGTGATCATTATCACACCGAAAGCCTTGTCGCGCAAAGTCGAAAGTCGACCGCAAGCCTATGCATTTCAGGAGAGCCCGAGTCCAGGACGAATCCTAGTCTCCGGCAGCCCCCACCATCCAAACTCCCCCTCGAAGCTAATCGAGAGGGGTTGAGAATTTACTGACACTCAAACAGGCATGCTCCTCGGAAAACCGAGGAGCGCAAGGTGCGTTCAAAGATTCGATGATTCAC
+
AAAABFFFFFFFGGGGGGGGGGGHGHFHHHGHHHHHHHHHHHHGGGGGGHHHHHHHHHHHHHHHGHHHHHHBHHHBGHHHFHGHHGHHHHHHHHHGHGGGGGGGHGHGHHHGHGEGEECHHHHGBGGGHGGCFGGHHHHHHHFGHGGGGGHHHGDADGFGEFHHGHHHHHHGFGGCGFFGHHGGF;GDHBFGGGGFFGGEGGFGGGGAGAFFFEGGFFFFGGFGGGFFFEAAFFGHHHHFGGGDCGGHGHFHHHECD-GGHGGGF@GGDHGGHHFFFGFDD>GECGHH?GFHFFCHHGGHHEFBE1HHHGFGGHHFFD5BBDGFF5HHFEHHCBDB111?CEDEGHGGDGDFGG2?A2GHHHFGGGGHFGGGGBFGGFFCDBFFFBBAAA
@M02197:105:000000000-AN6RF:1:1110:8120:26680 1:N:0:1
GGAAGAAGTAGCTCCTCCGCTTATTGATATGCTTAAGTTCAGCGGGTAGTCCTACCTGATTTGAGGTCACATTACTCATGAATTGTCCAAAGACGATTAGAAAGCTGAACTGCCCCTCACATTCCCAAGCGTAGATAGTTATCACACCAATGAACAAGGTTTGTTCTGCTAATGCATTTCAGAGGAGCTGAAACCTTTTGAAAGGCCAGCAAACCCCCACATCCAAACCACTCAAACAAGTTGAAGGTTGATTATATTAATGAGAGTCAAACAGGCATGCTCCTCGGAATACCAAGGAGCGCAAGGTGCGTTCAAAGATTCGATGATTCAC
+
A?A?AFFFFFFFGGGGGGGGGGGHGGGGGGCHGGGHGGGGFHGGGGGGGGGEGGHGHGGGHHGAA2BBBA5BGFD5@5D55DB@@5@BDEFF3GGGGGGGGHHGGGHFHGGHHGGGHGHHGGGB$&E3???C?<?BDGHHHHH9-;HHHFHHGHHGHGFFGFGFHFGGGHHGGGEGHGHHHGGHGFHHHHGHHGGG5GHHGGHHEHFFHGHHGHGFGCCGGGGGHGHGGGGGGGFGBBEFB3EFFGGGHEGFEFFGFDD5B3BA5BEGHFHFFBEFEEGCCE2GFBECFCFBBHCD22CGFCGGGGGGFGCGGGGGFCB4F@5@5B3>33>
@M02197:105:000000000-AN6RF:1:1110:12216:28446 1:N:0:1
GGAAGAAGTAGCTCCTCCGCTTATTATATGCTTAAGTTCAGCGGGTATCCCTACCTGATCCGAGGTCAACCATAGAAAAATTGGGGTTGCTGGCCAGTAACCTTCAGGGACCTATAGCGAGAAATGTACTACGCTCAGGACCTAAAGGCACCGCCACTGTTTTTAAGGCCTGCCGTTGCTGGCAGGGCCCAATACCAAGCAGAGCTTGAGGGTTGAAATGACGCTCGAACAGGCATGCCCCCCGGAATACCAAGGGGCGCAATGTGCGTTCAAAGATTCGATGATTCAC
+
ABBBBFFFDD5FGFGFGGGGGGGHHHGHGHHHHHHGGHHHHGGGGEFHHHGHGHHH:00H9099GGHHHH:GHHHGHHH;GHHHHFGGG;;GBEHHGHH;HHHHH;HH;:GG:H;GGHGG9GG;G;H<HH<HGGGGGHGH0HHHH;H:GHFGGGGGGHHHHHHGHHHHHHFGHHGGGGGGGHGHGHHHHGFGGGGHHHGGGGHGHHGHHGHHHHGGHHGGFGGHHGHGFHHHGGHGGGCCECGBHFFGHHHGHGGE2GHGHHFEEGHFGCGGGGGFGFFFFFBFAAAAA
@M02197:105:000000000-AN6RF:1:1111:20621:5235 1:N:0:1
GGAAGAAGTAGCTCCTCCGCTTATTGATATGCTTAAGTTCAGCGGGTAGTCCCACCCGATTTGAGGTCAAGGTCATTTTTGTGGGTCGAGCCTCCCACCGATGAATCGGCGGTGGCCGGGACACCATCGTTGTCAATGGGGCGGGTAGAAGCAGAGGGACAGTGCAGAAACCCGATACGTAGAAACATATTTTCACGTCAAGGATCGGCAAAGCAGACCCCACGAATCCATTACGGAGGAGCTCGCTCCAAGGTGAAACCAGCAAGAGACCTCGAAGTCCAAAAGCCTCGCCACCAAAGGAAAGGCGGTTGAAAAGTTGACGACACTCAAACGGGTGTGCCCCTCGCAACTGCACGGGACGCAATGTGCGTTCAAAGATTCGATGATGCAC
+
AA1A111BD3B33AFGFG1E?0AGFDGHFHCFFGFHGHHD221BA/A//1D21F0EE?A/EEBGE0BCHFGF1@FGFHHH@0>>/BGE///>>FE/00?E/EGD12FGC/BC/</0?/</><.0<.>1.<</.=00<0/<..---9AA//B////FB#:F4+;/B/9//;/;-:/#;;/:#9/BFFF;9/9#/9#9/:-/:/;4@?;0B0;$GFBCGF-.C#C#CBC0C;:;##/CBC0.C@-<//<111111F1<1<111B?<111?//F?/1111@/1100?/BB@>0/??EDBFB1>>?//E>>12B2B2121/?/??211BB1/00//B/B0EA/A///A/A1FB1A//A0A0000113D0000111EB33FA111B3@133111AA
@M02197:105:000000000-AN6RF:1:1111:15307:6068 1:N:0:1
GGAAGAAGTAGCTCCTCCGCTTATTGATATGCTTAAGTTCAGCGGGTAGTCCTACCTGATTTGAGGTCAAAGTTGTCAAGTTGTCTCAAAGACGATTAGAAAGCAGCACCTCTCCACTAGGAAACTGATCATCAATAGTATAGATAATTATCATACTAATGACGCCCAGTAAGGACTGCTAATATATTTAAGAAGAGCTGATTCCCAGGGATCCAGCAACCTCCAATATCCAAAACTAGCTAACTTTGAAAAAGCTAGAAAGTTTGAGAATTTCATGACACCCAATCAGGCATGCCCTTCGGAATACCAAAGAGCGCAAGGTGCGTTCAAAGATTCGATGATTCAC
+
CCBBCFFFFFFFGGGGGGGGGGGHHHHHHHGHGHHHHHHHHHHGGGGGGHHHHHHHHHHHHHHHGHHFGGHFHHHHFHHHHHHHHHHHHFHHHGGGHGGHHGHHHHHHHHHHHHHHHHHHHHHHHHHHHHGHHHHHHHHHHHHHHHHHHHHHHHHHHHHHHGHGGGGGHHHHHHHHHHHHHHHHHHHHHHHHHHHHHHHHHHHHHHHHHHHHHHHHHHHHFHHHHHHHHHHHHHHHFHHGHHGFGBHHHHHHHHHHHHHHHHFHHHHHHHHHFHHHHGEEHHHHHGHHHHHHGGGGGGFFHHHHGHHHHHHGGGGHGGHGGGGHGGGGGGGGGGFFFFFFFBBCCC
@M02197:105:000000000-AN6RF:1:1111:8159:6580 1:N:0:1
GGAAGAAGTAGCTCCTCCGCTTATTGATATGCTTAAGTTCAGCGGGTAGTCTTACTTGATTTGAGATCGAGTTGAACAACACATAAAGTGTCGTAAAATCCTACATCAGTCAGCAATGAGGACAATTATCCTTTATGTTAGCTGCAGCAATAGTAATAATCCTGTTTGACGAGGACTAAATAGATATGCTTTTAGCTCAGATAAAAGTCCAGCTGCACCTGCATTTCAAGCCGCCCGCCTACCGGTGAAGGTTGTTGGGATAGCTCAAGTCCACCCTCCTTTTGAAAAAACAAGAGGAGGTTGAGGTGTTTACTGATACTCAAACAAGCATGCTCTTCGGAATACCAAAGAGCGCAATATGCGTTCAAAGATTTGATGATTCAC
+
BCCCBFFFFFFFGGGGCGGGGGGHHHHHHHHHHGHGHHHHHHHGGGGGGHHHHHHHHHGHHHHHGHGHHFGHGHHGHHHHHGHHHHHHHHHHGEHFGHHHHHHGHHGHFHHHFHHHGHHHHHHHHHHHHHHHHHHHHHHHHHGHHHHHGHHHHHHHHHHHFHHGHHHHHHGGGGGHHHHGHHHHHHHHGHHHHHGHHGFFHHGFGHFFHFHHHHHHGHHHHHHHHHHGHGHGGGGGFFDGCC?GFHHHHDEHGFCHHHHGHHHHHDHHHEGFEGGHHGHHFGFBGGHGG@HHGHHHHHHGHHHHGGHHHHHGHHHFGHGHGHHCFFHEHHHHHGEEGHHHHHCGHFGBHDGFGHFHGGFEGGGGGGGGCGFFFFFFFFFBABAA
@M02197:105:000000000-AN6RF:1:1111:23661:7674 1:N:0:1
GGAAGAAGTAGCTCCTCCGCTTATTGATATGCTTAAGCTCAGCGGGTAGTCCTACCTGATTTGAGGTCAAACGTCAATAAGGAAGACGCTGATAAAAGCGTCGACGCGTTAGAGGCACGGGACCTTCATTCATGCACTTCAGCTAACGGCGATCATTATCACGCCGAAGGCCTTGTCATGCAAAGTCGAAAGTCGACCGCAAGCCGATGCATTTCAGGAGAGCCCGAGTCCTGGACGAATCCAAGTCTCCGGCAGCCCCCACCATCCAAACGCCCTCTCGAAGCAAATCGAGAGGGGTTGAGAATTTACTGACACTCAAACAGGCATGCTCCTCGGAAAACCGAGGAGCGCAAGGTGCGTTCAAAGATTCGATGATTCAC
+
CCCCCFFFDFDFGGGGGGGGGGGHGHHHHHHGHHHHHHHHHHHGGGFGGHHHHHHHHGHHHHHHGHHHHGHHGHHGGFHHHHHGHHHGGGGGHHHHGHHGGGGGGGGGFGGGHHHGGGGGGGGGGHHHHHHHHHHHHHHHHGHHHGHGGGGGGGGHHHHHHHGHGGGGGGGGGGGGGGGGGGGGGGGGFGGGFFFFFFFGGGGGGFFGGGGFGGGGGHFHGGGGFHGFFHHGGGHFHHFHHFHGGGGGCGHGGGGGGGGHFGHFFGGGGCGGGGGHFHFHFHHHGHHHGHHGGGGHFBFGHHFFGHFGGFHHHGGHGHHHHHHHHGHHGGGGGGGHGGGGGGHHGGGFCHFFHGFGGHGGGGFFCGGGFFFFFFFBCBBC
@M02197:105:000000000-AN6RF:1:1111:27500:8556 1:N:0:1
GGAAGAAGTAGCTCCTCCGCTTATTGATATGCCTAAGTTCAGCGGGTAGTCTTACTTGATTTGAGATCGAGTTGAACAACACATAAAGTGCCGTAAAATCCTGCATCAGTCAACAATGAGGACAATTATCCTTTATGTTAGCTGCAGCAATAGTAATAATCCTGTTTGACGAGGACTAAATAGATATGCTTTTAGCTCAGATAAAAGTCCAGCTGCACCTGCATTTCAAGCCGCCCGCCTACCGGTGAAGGTTGTTGGGATAGCTCAAGTCCACCCTCCTTTTGAAAAAACAAGAGGAGGTTGAGGTGTTTACTGATACTCAAACAAGCATGCTCTTCGGAATACCAAAGAGCGCAATATGCGTTCAAAGATTCGATGATTCAC
+
BBBBBFFCBDBFFEF4FGGFEEGHHHHHGHGHHHHHFGBFHBFGGGE?FEDGDHHGHHGFFHE5FHHHHGGEEHFFHHHHEC1BFFHGGFHHEEEEHHHBHHHHHHHHHHHHHHHEGHHHHHHHHHHFHGHHFHFHHHHHFHHGFHHHGHGGGFHGGHGHFFFHHHHHHHGGGGGHHHHFHH:HFHHHFHHHHHHFHHHHHGGHGHHGFFGFFHGHHHHHHHHHHHHHHHGCCGGGHEDC<DC111HGGACHGFHGGBHFHGGHHFGF?/EFE?DGFEHF4FBHEEHCG@FGHHHECCG2HHGFEFFFHGF5HHHHHFGFGFFF3EGFFHGG1GEEBGGGF5FHGHHGGB2?ABCHHEAA2CFGGFGFG?CGBFFFBFFA?BA3
@M02197:105:000000000-AN6RF:1:1111:22675:8638 1:N:0:1
GGAAGAAGTAGCTCCTCCGCTTATTGATATGCTTAAGTTCAGCGGGTAGTCCTACCTGATTTGAGGTCAAAAGTCAATTAGGAAGACATTTCTCTCCGGAGAGATAATAAGTCGACGTATTAGAGGCACGGAACCTTCATTCATGCGCTTCAGCGAACGGTGATCATTATCACACCGAAAGCCTTGTCGCGCAAAGTCGAAAGTCGACCGCAAGCCTATGCATTTCAGGAGAGCCCGAGTCCAGGACGAACCCTAGTCTCCGGCAGCCCCCACCATCCAAACTCCCCCTCGAAGCTAATCGAGAGGGGTTGAGAATTTACTGACACTCAAACAGGCATGCTCCTCGGAAAACCGAGGAGCGCAAGGTGCGTTCAAAGATTCGATGATTCAC
+
BCCCCFFFFFFFGGGGGGGGGGGHHHHHHHGHHHHHHHHHHHHGGGGGGHHHHHHHHHHHHHHHGHHHHHHHHHHHHHHHHHHHHHHGHHHHHHHHHGGGGGGFHHHHFHHHHGGGGFHHHHHHHHGGHGGGGGGHHHHHHHHHHHGGGGGHHHGGGGGGGHGHHHHHGHHHHHHGGFGGGHHHHHHHGHGGGFFGFFGGGFGGGGGFGGGFGFFGGGGGFFFFFFGGGGGGGGFGGHHHGHGGGFGHHHGHHHHGGGGGGHGGGGGGGGFGGHHGGGHHGGGGGGGHFGHGHHHGHGBGHHGGGGHHHFHHHHHHGHFHHHFGDGHHHHHHGHGHHHE?FGGGGHHGGGGGGHHGGGGGGHGHGGGGGGCGGGGGGGGFFFFFFFAAA>A
@M02197:105:000000000-AN6RF:1:1111:11606:8782 1:N:0:1
GGAAGAAGTAGCTCCTCCGCTTATTGATATGCTTAAGTTCAGCGGGTAGTCCTACCTGATTTGAGGTCAAAAGTCAATTAGGAAGACGTTTCTCTTCGGAGAGATAATAAGTCGACGTATTAGAGGCACGGAACCTTCATTCATGCGCTTCAGCAAACGGTGATCATTATCACACCGAAAGCCTTGTCGCGCAAAGTCGAAAGTCGACCGCAAGCCTATGCATTTCAGGAGAGCCCGAGTCCAGGACGAATCCTAGTCTCCGGCAGCCCCCACCATCCAAACTCCCCCTCGAAGCTAATCGAGAGGGGTTGAGAATTTACTGACACTCAAACAGGCATGCTCCTCGGAAAACCGAGGAGCGCAAGGTGCGTTCAAAGATTCGATG
+
CCCCCFFFFFFFGGGGGGGGGGGHHHHHHHHHHHHHHHHGHGHGGGG?FHFHHHHHHGHHHHFBGHHHHHHHHHHHHHHFHHGHHHHGGGHGHGHHHHGEGGGGGHHHHFHHHGFGGGHHHHHHHHGGHGGGGGGHHHHHHHHHGHGGGGGHHHGHHHGGGFGHHHHHHHHGHHHGGGGGGHHHHHHHGHGGGGFGGGGGGGGGGGGGGGFFCFFGFGGFGGGGHHHGGGGGDGFGFGHGHHGFGHGHHHHHHGHGGGGGFFGFGGGCGDHFGHHHGHHHGGGGGGGHGGHHFGFCHG3GHHGGGGGHHHHHFHHGGDGGGHHGDGHHHGHHHHGHHHHGGGCEDHHCFEEE2HFCGGCFFGCGGGGGGGGCGFFFBFFFBBBBB
@M02197:105:000000000-AN6RF:1:1111:7155:9236 1:N:0:1
GGAAGAAGTAGCTCCTCCGCTTATTGATATGCTTAAGTTCAGCGGGTAGTCCTACCTGATTTGAGGTCAAAAGTCAATTAGGAAGACGTTTCTCTTCGGAGAGATAATAAGTCGACGTATTAGAGGCACGGAACCTTCATTCATGCGCTTCAGCAAACGGTGATCATTATCACACCGAAAGCCTTGTCGCGCAAAGTCGAAAGTCGACCGCAAGCCTATACATTTCAGGAGAGCCCGAGTCCGGGACGAATCCTAGTCTCCGGCAGCCCCCACCATCCAAACTCCCCCTCGAAGCTAATCGAGAGGGGTTGAGAATTTACTGACACTCAAACAGGCATGCTCCTCGGAAAACCGAGGAGCGCAAGGTGCGTTCAAAGATTCGATG
+
BBBBBFFFFFFFGGGGGGGGGGGHHHHHHHFHHHHHHHHHHGHGGGGGGHHHHHHHHHHHHHHHGHHGHHHHHHHHFHHGHHHHHHHGGGHHHHHHHHGGGGGGHHHHHHHHHGGGGGHHHHHHHHGGGGG@EGGFHHHHHHHHHHGGGGGHGHHHHHGGGHGHHHHHHHHGHHHGGGGGGHHHHHHHDHGGGGGGFGGFFGGFGGGGGGGGGGGGGGGFGGGFFGGGGGGFGFFEHGFGFGGGGHGHHHHHHHHGGGGGGHGGGFGFFDFGGHHHGHHFGGGGGGGHGGHHHHHEHE3GHHGGGGHHHHHFHHGHFHGFEHHHBGHHHHHHHGFHHEHGGGGGFFHGGGEGGHFCGGGGHHHGGGGGGCGGGFFFCFFFCBAAA
@M02197:105:000000000-AN6RF:1:1111:6364:11511 1:N:0:1
GGAAGAAGTAGCTCCTCCGCTTATTGATATGCTTAAGTTCAGCGGGTAGTCTTACTTGATTTGAGATCGAGTTGAACAACACATAAAGTGTCGTAAAATCCTGCATCAGTCAGCAATGAGGACAATTATCCTTTATGTTAGCTGCAGCAATAGTAATAATCCTGTTTGACGAGGACTAAATAGATATGCTTTTAGCTCAGATAAAAGTCCAGCTGCACCTGCATTTCAAGCCGCCCGCCTACCGGTGAAGGTTGTTGGGATAGTTCAAGTCCACCCTCCTTTTGAAAAAACAAGAGGAGGTTGAGGTGTTTACTGATACTCAAACAAGCATGCTCTTCGGAATACCAAAGAGCGCAATATGCGTTCAAAGATTCGATGATTCAC
+
BAABBFFFFFFBFGGGGGGGGGGGHCHHHHHHHGFHHGHHGHHGGGAECDGHHHGHHHHHHHHHGHHHHGGGGHGHHHHHHGHHHHHEGHFEFFHHHHHGHGHHHHHHGGHHHHHHHFHFBHEHHHHHHHHHHHHHHGHFBHHHHGHGHGHHHHHHHHHHHHHHHHHGHHGGFCFHHHHHHHFFHHHEFFGHHHHGFHGGFHHGFGFHGGHFCHBGGHBGHHHHHHHHHHHFFFCCHGGCFCGFHHHHHGHHEGFHFHFFHHHGEFHFHHEAEGGHFFGGFBFFCGGHGGBHHFG1BHHGCFGHGGEGDEGHHGHHFFGHHGHHHHHHHGHGHEEA?BHHHHHHHHHCHGGGGHHHFGCGGHGGGGGGGGGGFFFFFFFBCCAB
@M02197:105:000000000-AN6RF:1:1111:15372:12457 1:N:0:1
GGAAGAAGTAGCTCCTCCGCTTATTGATATGCTTAAGTTCAGCGGGTAGTCTTACTTGATTTGAGATCGAGTTGAACAACACATAAAGTGTCGTAAAATCCTGCATCAGTCAGCAATGAGGACAATTATCCTTTATGTTAGCTGCAGCAATAGTAATAATCCTGTTTGACGAGGACTAAATAGATATGCTTTTAGCTCAGATAAAAGTCCAGCTGCACCTGCATTTCAAGCCGCCCGCCTACCGGTGAAGGTTGTTGGGATAGCTCAAGTCCACCCTCCTTTTGAAAAAACAAGAGGAGGTTGAGGTGTTTACTGATACTCAAACAAGCATGCTCTTCGGAATACCAAAGAGCGCAATATGCGTTCAAAGATTCGATGATTCA
+
CCCCCFFFFFFFGGGGGGGGGGGHHHGHHHHHHHHHHHHHHHHGGGGGGHHHHHHHHHHHHHHHGHHHHGGHGHHHHHHHHGHHHHHHGFGHGGHHHHHGHHHHHHHGHHGHHFHHHHHHHHHHHHHHHGHHHHHHHHHHFHHHHHHHHGHHHFHHHHHHGGHHHHHHGHGGGGGGHHHGHHHHHHHHGHHHHHHGHHHHHHGHHGHHHHHHHHHFHHGHFHHHHHHHHGHGGGGGHFGCBCDFHHHHHGHHGFHHHEHHHHHGHHHHHHGFEGGHHFFHDDHGGGHHGHHHHHHHHHGHHHHHGHHHHHHGGHHGHHGHHHHHHHHGHHFHHGGGCGF5DGHGHFHGGGGEEHGGEDGGGCGGGGGGGGGFBFFFFFBBBBB
@M02197:105:000000000-AN6RF:1:1111:28798:14308 1:N:0:1
GGAAGAAGTAGCTCCTCCGCTTATTGATATGCTTAAGTTCAGCGGGTAGTCTTACTTGATTTGAGATCGAGTTGAACAACACATAAAGTGTCGTAAAATCCTGCATCAGTCAGCAATGAGGACAATTATCCTTTATGTTAGCTGCAGCAATAGTAATAATCCTGTTTGACGAGGACTAAATAGATATGCTTTTAGCTCAGATAAAAGTCCAGCTGCACCTGCATTTCAAGCCGCCCGCCTACCGGTGAAGGTTGTTGGGATAGCTCAAGTCCACCCTCCTTTTGAAAAAACAAGAGGAGGTTGAGGTGTTTACTGATACTCAAACAAGCATGCTCTTCGGAATACCAAAGAGCGCAATATGCGTTCAAAGATTCGATGATTCAC
+
BBAAAFFFDFFFGFGGGGFGGGGHHCBFHHHHHHFHHHHHHHHGGGEGGHHGHHHHHHHGFHHBFGHEGECDFFHHGGHHHGHFHGHGGHHHGEHHHHHHGFHHHHHHGHHHHHHGFFFEHFFHEGFHHHHHFHHHHHHH3FHHHGHGHHGHHFHFHHHHHHFHHHHF;HGEGGCFHFFGHHGHHHHHGFHHHHHGHHHHHHHHHHHHGHHGHFHHGFFHHGHFGHGFFHHGGGCBFGDGCDGHG<FHGGHGGGHHGCFFGDHHHHHHGE>//?FG21HFHGHH@AEGFFHHHFGGGC1F3CF3GGHHHGHHHGEFHHGGHHHGHGDE3GGGHGGEDHGBHHDAHCHHAFCGGHHGHG?EAAGFGBFGGAGBBFFFFDFBBBBB
@M02197:105:000000000-AN6RF:1:1111:10891:15624 1:N:0:1
GGAAGAAGTAGCTCCTCCGCTTATTGATATGCTTAAGTTCAGCGGGTAGTCCTACCTGATTTGAGGCCACATTAATGATGAATTGTCCGAGGACCATTAGAGAGCTGAACTGCCCCTTACATTCAATAGCGTAGATAGTTATCACACCAATGAACAGGTTTGTTCTGCTAATGCATTTCAGAGGAGCTGAACCTTTTTAAGAGGCCAGCAAACCCCCACATCCAAACCGCTCAACAAAGAGAAAGTTTGATATATATATTAATGACACTCAAACAGGCATGCTCCTCGGAATACCAAGGAGCGCAAGGTGCGTTCAAAGATTCGATGATTCAC
+
DCDDDFFFFFBFGGGGGGGGGGGHHGHHHHHHHHHHHHHHHHHGGGGGGHHHHHHHHHHHHHHHGHGGHGHHHHHHHHHHHHHHHHHHGGGGGHHHHHHHHHHGGHHHHHHHHHHGHHHHHHHHHHHHHHHHGHHHHHHHHHHHHHHHHHHHHHHHHHHHHHHHHHHHHHHHHHHHHHHHGHHHHHGHHHHHHHHHHHHHHHHGHHHHGHHHHGGHHHHHGGGGGGGGHGGHHHHHFHHHHHHHHHGHHHHHHHHHHHHGHHGHHFGGHHHHHHHHHHHHHFFGFGHHGHHHHGHHHGGGGGHHHHGGGGHGGGGGGGGGGFFFFFFFCBCCB
@M02197:105:000000000-AN6RF:1:1111:8055:15730 1:N:0:1
GGAAGAAGTAGCTCCTCCGCTTATTGATATGCTTAAGTTCAGCGGGTAGTCCTACCTGATTTGAGATCAAACGTTCAAAGGCTGTCCTCGAGGGACGTTTATGAGCCCCAGCGAACCCCCATCGCTGAAGGTTACCTGGTGAAAAACCACAAGCGTAGATAGTTATCACACCCGTGACGCCACCAAACACTGGCAAGCTGATCCGTTTGAGAGGAGCCGACCGTAGGCCGGCAAGACCCCCAAAGTCCAAGCCCATCACGGCGAACCGTGAGAGTTGAGGTTTTCATGATACTCAAACAGGCATGCCCTTCGGAACGGCCAAAGGGCGCAAGGTGCGTTCAAAGATTCGATGATTCAC
+
BBCCBFFFFFFFGGGGGGGGGGGHHHHHHHHHHGHHHHHHHHHGGGGGGHHHHHHHHHGHHHHHGHHHHHHHGHHHHHHHHHGHHHHHHGGGGGGGGGGHGHHHHHHGGGGHGGGGGGGGGHHGGHGGHHHHHGHHHHHFGGHHFHGGHGHHHHGFGGGHHHHHHHHHHHHGGGGGGGGGGGGGGGGGGGGFFGHGGGGGGGGGHHHHHGHHFGFGGGGHGGHHGGGGGHHFHGGGGGGHHHGHFHGGHHHFFFFFCEGGGGGGGGHHHHHHHHHEHHGHHFHGHGGHHHHGHHHHHHHHHHHEFGGGGAGHHGGGHHHFHHEEGGGGHHGGGGGHGGGGGGGGGGFFFBFFFBCBA@
@M02197:105:000000000-AN6RF:1:1111:17953:16014 1:N:0:1
GGAAGAAGTAGCTCCTCCGCTTATTGATATGCTTAAGTTCAGCGGGTAGTCCTACCTGATTTGAGATCAAACATTCAAAGAGCTGTCCCTCACCGAGGAGAGACCTTTATAAGCCCCAGCGAACCTCTGTTGCCAAAGGTTACCTAGTGGAAAACCACAAGCGTAGATAGTTATCACACCCGTGACGCCACCAAACACTGGCAAGCTGATTTATTTGAGAGGAGCTGACCACAGGCCAGCAAGACCCCCATCGTCCAAGCTCATCATGGCAAGCCATGAGAGTTGAGGTGTTCATGATACTCAAACAGGCATGCCCTTCGGAATAGCCAAAGGGCGCAAGGTGCGTTCAAAGATTCGATGATTCAC
+
BBCCCFFFFFFFGGGGGGGGGGGHHHHHHHHHHHHHGHHHHHHGGGEGGHHHGHHHHHHHHHHHGHHHHHHHHHHHGHHHHGHHHHHHHHHHHHGGGGGGGGGHGHHHHHHHHHHHGGGGGGGGGHHHHGHHHHHHHHHFGGHHHHHGHHHHGHHGHGHHHHGDGGGHHHHGHHHHHHHDGGGGGGHGGGGHHHHGHGHHHHHHGHGHGHHHHHGHHHGGHHFHGHHHHFFGHHGGHGHFHHFCEDGGGGEGHFGHHHGHGHHGCHHHFGHHHGHHHHHHHHHGHHGHFHHHGHHHHHHFBHHHGFEHFGHGF?DGGGHHGFHHHHHHHHGFGGGHHHHGGGGHGGFGGGGGGGFFFFFFFBBBAB
@M02197:105:000000000-AN6RF:1:1111:27912:16452 1:N:0:1
GGAAGAAGTAGCTCCTCCGCTTATTGATATGCTTAAGTTCAGCGGGTAGTCCCACCCGATTTGAGGTCAAGGTCGTTTTTGTGGGTCGAGCCTCCCACCGATGAATCGGCGGTGACCGGAACACCATCGTTGTCAATGAGACGGTTAGAAGCAGAGGTACAGTGCAGAAACCCGAGACGTAGAAACATATTATCACGTCAAGGATCGGCAAAGCAGACCCCACTAATCCATTTGGGGGGAGCTCGCTTCAAGGTGAAACCAGCAAATGACCTCCAAGTCCAAAATCCTCTCCACCAAAGGAAGGGCTTTTGAGAATTTCACGACACTCAAACGGGTGTGCCCCTCGGAATGCCAAGGGGCGCAAGGTGCGTTCAAAGATTCGATGATTCAC
+
CCCCCFFFFFFFGGGGGGGGGGGHHHHHHHHHHHHHHHHHHHHGGGGGGHHHGHHGGGGGGGHHGHHHHHHHFGGGGGGGGHHGGGHGGGGGHHHGHHGGGGGHHHHHGGGG>C/?F/C-@<FCE.1GA<GBC0DG0=0G00:E.C.C0C000/:FFFFFFFFFFFFDEFFFFFFFFFFFFFFFFGGGFFFGGGEEC;EFFFFGGGGGGGGGGHHDFGHHGCGHHHHGHHFGG8GGGHHCFGGGHGHGHHHHHHGHHHHHHHHHHHHG?GHHHGHGHHGHHHHHGGGHGHEF?GHHHHGHGHHHFFHHHHGHHHHHGHGGGHHGGFFEFHEGGGHGGGGGGGGGHHHGHHHHGGHCGGGGHGHHGGGGHGGGGGGGGGGFFFFFFFA@BBB
@M02197:105:000000000-AN6RF:1:1111:27247:17443 1:N:0:1
GGAAGAAGTAGCTCCTCCGCTTATTGATATGCTTAAGTTCAGCGGGTATCCCTACCTGATCCGAGGTCAACCTTGAGAAAGTTGGGGGTTCTGGCGGGGGGACGGCTGGACCCTGTAGCGAGGAGTATTACTACGCTGAGAGCCAGACGGCACCGCCACTAGTTTTAAGGGCCGCCGGTACAGCGGGCCCCAAGGCCAAGCAGAGCTTGATTGGTCATAATGACGCTCGAACTGGCATGCCCGCCGGAATACCATCGGGCGCAATGTGCGTTCAAAGATTCGATGATTCAC
+
BBCCCFFFFFBFGGGGGGGGGGGHHHHHHHHHHHHHHHHHHHHGGGGGHHHHHHHH<HH<H<H9GGGHH;H:H:HHHHH:HH<HHGG;GGH<HH<GGG+CGAGGG:;GG;FHGHH0HH:G9G9CFGHHH<HH<EGG9GGHG;HHHE;GG:GGGGGGGGGGFGGGHHHHGDFGGGGGHHFFGGGGGGGGHHHHHHEFFFHHHHHHHGHHFHHGHHGFHHHHGGFFGFHFHHHGHHHHH?GGGGGGHHHHHGHGGGGGGEEGHGHHGGGGHGGGGGGGGGGFFFFFFFCCCBC
@M02197:105:000000000-AN6RF:1:1111:27090:17527 1:N:0:1
GGAAGAAGTAGCTCCTCCGCTTATTGATATGCTTAAGTTCAGCGGGTAGTCCTACCTGATTTGAGGTCAAAAGTCAATTAGGAAGACGTTTCTCTTCGGAGAGATAATAAGTCGACGTATTAGAGGCACGGAACCTTCATTCATGCGCTTCAGCAAACGGTGATCATTATCACACCGAAAGCCTTGTCGCGCAAAGTCGAAAGTCGACCGCAAGCCTATGCATTTCAGGAGAGCCCGAGTCCAGGACGAATCCTAGTCTCCGGCAGCCCCCACCATCCAAACTCCCCCTCGAAGCTAATCGAGAGGGGTTGAGAATTTACTGACACTCAAACAGGCATGCTCCTCGGAAAACCGAGGAGCGCAAGGTGCGTTCAAAGATTCGATGACTCAC
+
BBCCCFFFFFFFGGGGGGGGGGGHHGHHGHHHGHHHHHHHHHHGGGGGGHHHGHHHHHGHHHHHGHHHHHHHHHHHHHHHHHHHHHHGGGHHHHHHHHGFGGGGHHHHHHHHHGGGGGGHHHHHHHGGHGGGGGGHHHHHHHHHHHGGGGGHHHHHHGGGFHGHHHHHHHHGHHHGGGGGGHHHHHHHGGGGGGGGFFGGGGFFGGGGCFFFGGGGGGGGGGGGGGGGGGGGDFFGHHHHGHGGGHGHHHHHGGHGGGGGGHGGGGGGGGGGGHGHGHHHGGDGGGGGEGGHHHHGHHHGHHGFGGHHGHGHGHHHHHGHHHHHFEGBHFHHHHGGHFHGGGGGGHHGGGGGGHHGGGGGHHFHGGEGHGGGGGGGFGGFFFFFFFBBBA?
@M02197:105:000000000-AN6RF:1:1111:7748:19725 1:N:0:1
GGAAGAAGTAGCTCCTCCGCTTATTGATATGCTTAAGTTCAGCGGGTAGTCTTACTTGATTTGAGATCGAGTTGAACAACACATAAAGTGTCGTAAAATCCTGCATCAGTCAGCAATGAGGACAATTATCCTTTATGTTAGCTGCAGCAATAGTAATAATCCTGTTTGACGAGGACTAAATAGATATGCTTTTAGCTCAGATAAAAGTCCAGCTGCACCTGCATTTCAAGCCGCCCGCCTACCGGTGAAGGTTGTTGGGATAGCTCAAGTCCACCCTCCTTTTGAAAAAACAAGAGGAGGTTGAGGTGTTTACTGATACTCAAACAAGCATGCTCTTCGGAATACCAAAGAGCGCAATATGCGTTCAAAGATTCGATGATTCAC
+
CCCCCFFFFFFFGGGGGGGGGGGHHHHHHHHHHHHHHHHHHHHGGGGGGHHHHHHHHHHHHHHHGHHHHGGHGHHHHHHHHGHHHHHHHHHHGGHHHHHHGHHHHHHHFHHHHHHHHHHHHHHHGHHHHHHHHHHHHHHHBHHHHHHHHHHHHHHHHHHHHHHHHHHHHHGGGGGHHHHHHHHHHHHHGHHHHHHHHHHHHHHHHHHHGHHHGGHHHGHHGHHHHHHHHHGGGGGGHGGGGGGGHHHHHGHEGGHHHHHHHHGHEHHHHHGGGGGHHGHHEHFHGGHHHFHHHHGHHHGHGHGGGHHHHHHGHHHGFFGHHHHHHHHGHHHHGGGGGHHGGHHHHHHHGGGFGHHHHGGGGHGGGGGGGGGGFFFFFFFCCBAB
@M02197:105:000000000-AN6RF:1:1111:19379:20119 1:N:0:1
GGAAGAAGTAGCTCCTCCGCTTATTGATATGCTTAAGTTCAGCGGGTAGTCTTACTTGATTTGAGATCGAGTTGAACAACACATAAAGTGTCGTAAAATCCTGCATCAGTCAGCAATGAGGACAGTTATCCTTTATGTTAGCTGCAGCAATAGTAATAATCCTGTTTGACGAGGACTAAATAGATATGCTTTTAGCTCAGATAAAAGTCCAGCTGCACCTGCATTTCAAGCCGCCCGCCTACCGGTGAAGGTTGTTGGGATAGCTCAAGTCCACCCTCCTTTTGAAAAAACAAGAGGAGGTTGAGGTGTTTACTGATACTCAAACAAGCATGCTCTTCGGAATACCAAAGAGCGCAATATGCGTTCAAAGATTCGATGACTCAC
+
BCCCCFFFFFFFGGGGGGGGGGGHHHHHHHHGHHHHHHHHHHHGGGGGGHHHHHHHHHHHHHHHGHHHHGGHGHHHHHHHHGHHHHHHHHGHGGHHHHHHHHHHHHHHHHHHHHHHHHHHGHHHGHHHHHHHHHHHHHHHHHHHHHHHGHGHHHHHHHHHHHHHHHHHGHGGGGGHGHGHHHHHHHHGHHHHHHHHHHHHHHHHHHHHHHHGHHHHGHHHHGHHHHHHHHHGGGGGHGGGGGGHFHGHHGHHGGHHHHHHHHHHHHHFGHGF?CGHGGHGHHEHGGHHHHHHHHHHHHHHGHHHGHHHHHHHHGHHFHGGHHHHFEHHHHHFHGGGGHHHHGHHGHHHGGGGGHHHHGGGGHGGGGGGGGGGFFFFFFFCBAA?
@M02197:105:000000000-AN6RF:1:1111:14632:20653 1:N:0:1
GGAAGAAGTAGCTCCTCCGCTTATTGATATGCTTACTTCCTCTAAATGACCAAGATCCTCCGCTTATTGATATGCTTACTTCCTCTAAATGACCAAGATCCTCCGCTTATTGATATGCTTACTTCCTCTAAATGACCAAGATCCTCCGCTTATTGATATGCTTCCTCCGCTTATTGATATGCTTACTTCTTCC
+
BBFCCFFFFFFFGGGGGGGGGGGHHHGHHHHHGGHGGHHHHHHHFGHHH8HHGFFDGHFHG7GGGFHHHHHGHFGHHHHHHHHHHHHHHHHHGFHHFHHHGHHEEGFHGHHFHGFHHHHHHHHHHFHHHHGHHGFHHHHGHHHFHHHGHHGGFHHHHHHHFHHGGGGGDFGGGHGGGGHHHFHGDHGGAFHDA
@M02197:105:000000000-AN6RF:1:1111:13651:21012 1:N:0:1
GGAAGAAGTAGCTCCTCCGCTTATTGATATGCTTAAGTTCAGCGGGTAGTCCTACCTGATTTGAGGTCAAATTGTCAGAAGCTGTCTCAAAAGAGACCCTTTAGAAGCTGAACCCCATTTATAAAGCTGCTCTTCACAAATGGCGTAGATAATTATCACACCAAAGCAAGGCAACAAAGGTCCCGCTAATGCATTTCAGGAGAGCCGACTTCTGAGAAGCCCGCATACTCCCACATCCAAGCCTGATCAACAGAAAAAGCTGAAAAGGTTGAGAATTTCATGACACTCAAACAGGCATGCTCCTCGGAATACCAAGGAGCGCAGGGTGCGTTCAAAGATTCGATGATTCAC
+
BCCCCFFFFFFFGGGGGGGGGGGHHHHHGHHHHHHHHHHHHHHGGGGGGGHHHHHHHHHHHHHGGHHHHHHHHHHHHHHHHHHHHHHHHHHHHGHHGGHHHHHHHHHHHHHHHHGGGHHHHHHHHHHHHHGHHHHHHHHHHHHHGGGGGHHHHHHHHHHHHHHHHHHHHHHHHHHHHHHHHHHHHGHHGHHHHHHHHHHHHGHGHGGGGGHHGHFFHGGGGGGHHGGGHGHGHHHGGGHHHGGHHHHHHHHHGHHHHGBFHHHHHHHFHHHHHFHFFFGHHHHEGEHHEHGHHHFGHHHGGCGCHGHHFCHHFHBGGGGGGGHFE?CGHFFFGGGFGGGFFFFBFF?AAAA
@M02197:105:000000000-AN6RF:1:1111:6517:21045 1:N:0:1
GGAAGAAGTAGCTCCTCCGCTTATTGATATGCTTAAGTTCAGCGGGTAGTCCCACCCGATTTGAGGTCAAGGTCGTTTTTGTGGGTCGAGCCTCCCACCGATGAATCGGCGGTGACCGGAACACCATCGTTGTCAATGAGACGGTTAGAAGCAGAGGTACAGTGCAGAAACCCGAGACGTAGAAACATATTATCACGTCAAGGATCGGCAAAGCAGACCCCACTAATCCATTTGGGAGGAGCTCGCTTCAAGGTGAAACCAGCAAATGACCTCCAAGTCCAAAATCCTCTCCACCAAAGGAAGGGCTTTTGAGAATTTCACGACACTCAAACGGGTGTGCCCCTCGGAATGCCAAGGGGCGCAAGGTGCGTTCAAAGATTCGATGATTCAC
+
BCCCBFFFFFFFGGGGGGGGGGGHHHHHHHHHHHHGHHHHHHHGGGGGGHHHHGHGGGGGGGHHGHHHHHHHHHG@EGGGGGHGGGHGGGGGHHHGHHGGGGGHHHHHGGGGA</1DCC-A->CEF<0.<C/<=0D0<0D<0.C:C.:000:;CCFF9FFFFFFFFFFFFFFFFGGG?GGGGGGGGGGGGFGFECFGGEGGGGFGGHHHHHHHHFGGGHHGHHHHHGHHHHHHGHHHHHGGFDGHHGHHHHHHHHHHFHHHHHHGGHHGGGHHHGHHEFGGHGHHGGHHHGF/HHHHHHHHHHHHHHHHHHHHHHFCCEFGHHHGGHGHGFCGGHHGGGGGFACFHHHHHGHHGHGGGGFHFHHGGGGHGGGGGGGGGGFFFFFFFBAAAA
@M02197:105:000000000-AN6RF:1:1111:4525:21070 1:N:0:1
GGAAGAAGTAGCTCCTCCGCTTATTGATATGCTTAAGTTCAGCGGGTAGTCCTACCTGATTTGAGGTCACATTAATGATGAATTGTCCAAAGACGATTAGAAAGCTGAACTGCCCCTCACATTCATAAGCGTAGATAGTTATCACACCAATGAACAAGGTTTGTTCTGCTAATGCATTTCAGAGGAGCTGAAACCTTTTGAAAGGCCAGCAAACCCCCACATCCAAACCACTCAAACAAGTTGAAGGTTGATTATATTAATGACACTCAAACAGGCATGCTCCTCGGAATACCAAAGAGCGCAAGGTGCGTCCAAAGATTCGATGATTCAC
+
3??AAFFFBFF@AFEGGGEGGGEFHHDFHHHHHFHFFHHFFHFFGGAEEGHHHHHHHHHHHHHHGHHHH3FFG55@FF5FGHHGFDFBGFFFBGEBBFEFGHFC3GGBF?AGFCGEFGGG#BFHHHCF3:E0ECFHDFFCGHDFGEGDHGBGBGHFHFHFGFDHH>GHFDGH6DBFGGHFFGFH<<1GCGGHHHHHGHFGGHEBCFGGH?DC/E:EDC.F?FFCF1FF@GFFGGG3GF@4EFHGF1F3DBFFHGFGHGFD5F53GA53FB3BEGA331EEE001FF5D552FHGB2EA2AFGHHFGGGGGGEF5BDFFGCFFFFFFBBAAA
@M02197:105:000000000-AN6RF:1:1111:17920:21464 1:N:0:1
GGAAGAAGTAGCTCCTCCGCTTATTGATATGCTTAAGTTCAGCGGGTATCCCTACCTGATCCGAGGTCAAACTTAGAAAGTTGGGGGTTGATGACTACCGCCGCCAGGACTCCGTAACGAGGAATATTTACTACGTTCAGAGCCTGTAGACGCCGCCACTGATTTTAAGACCCGCGGTGTAAGCCGCGGAGCCCAATACCAAGCAGAGCTTGAGGGTTGTAATGACGCTCGAACAGGCATGCCCCTCAGAATACCAAGGGGCGCAATGTGCGTTCAAAGATTCGATGATTCAC
+
BBCBCFFFFFFFGGGGGGGGGGGHHHHHHHHHHHHHHHHHHHHGGGGGHHHHHHHHHHHHHHHGGGGHHHHHHHHHHHHHGHHHGGGGGGHHHHHHHHHGGGGGGGGHHHHHHGHHGGGGGGGHGHHHHHHHHHGHHHHHHHHHHHHHHHHGGGGHHGHHHHHHHHHHGGGGGGGHHHHHGGGGGGGGHHHGGHHHFFGHHHHHHHHHGHGHGGGHHHHHHHGGGGGHHGHHFGHHHHHGGGGGGHGHHHHHHHHHHGGGGGHHHHGGCGHGGFGGGGGGGFFFFFFFBBBBB
@M02197:105:000000000-AN6RF:1:1111:21475:25957 1:N:0:1
GGAAGAAGTAGCTCCTCCGCTTATTGATATGCTTACTTCCTCTAAATGACCAAGATCCTCCGCCTATTGATATGCTTACTTCCTCTAAATGACCAAGATCCTCCGCTTATTGATATGCTTAAGTTCAGCGGGTAGTCCTACCTGATTTGAGGTCAGACGACATGAAAGGTTTGTCCAAAGACGGCTGTAAGCGACCCCCCGGCCAGCGACGAACGGCGCACTAAACGTTATGTTATCACACCGTCGCTTGGACCTGACCATAGGGACCAGCTAATGCATTTAAAGACGAGCGGGCCTTGTCGGCCCGCAGACGTCCAAGTCCAACCCCGCTCACAGTAAAGGAGCAAAGGCTGAGAGGGTTTTCACGACACTCAAACAGGCATGCTCCTCGGAATGCCAAGGAGCGCAATGTGCGTTCAAAGATTCGATGATTCAC
+
BBBBBFFFFFFFGGGGGGGCEFGFHHHHHHHHHHGHHHHHHHHHHHHHHHHHHHHHHHHHHGCGGGHGGGFHHHEHHHHHHHHHHHHHHHHHHHHHHHHHFHHFFGGGGHGHHHHHHHHHHHHHHHGHHGEGGGGHHHHEGHHFGHHHHBFFFHHHHHGGGGGHFGHFH?GHGHHHGGHHHHGGGGGHHHEGDGGDFGC?F@DGGGGGGGFFFFFFFFFFFFFFFFFFFFFFFFFBFDA;B@9.A.FBBBBBFFBBC0FFFFFGFFGFB/0BFFEFFC0FFFGEEACDGGDACAHF?CC-CGGGGGFGGEDGGEHHHHGBCGD>?GEEFFFHHGHGHHHHHHGGGGHHHFHHGGGF1DHHFGEGFE5E3B1HHHGHHGHBGFHFGGGGGHHHHFGCHHHHDEAAGHFHGEGGEHGGGGBGGA44BFFFFFF?B@AA
@M02197:105:000000000-AN6RF:1:1111:8542:26019 1:N:0:1
GGAAGAAGTAGCTCCTCCGCTTATTGATATGCTACCTTACTTCCTCTAAATGACCAAGATCCTCCGCTTATTGATATGCTTACTTCCTCTAAATGACCAAGATCCTCCGCTTATTGATATGATCCTCCGCTTATTGATATGCTTACTTCCTCTAAATGACCAGATGCAGATATGTATCACATCTTAATGGAGAGGTCGTTACCACTCATGCATTTCAGGGGAGCAGACTAGGCCTGTAACCCCCAAATCCAAGCCACACCTCATGGTGTGGTTGAGACATTAATGACACTCAAACAGGCATGCTCCTTGGATTAACCAAGGAGCGCAAGATGCGTTCAAAGATTCGATGATTCAC
+
>?A?AFFFFFFFFFG4CGGCG?DDHHHHHGCHHFHHHFFHHHDGHHHGHHHGHHGHHFHHGGG3FEAEFGGFHGHHGHHFHFFHHHHHEEG5FG5@GGFB11FE34D3A1E1EFGHEHFHBF;H,F9FGFFEEBBF4BFHGGHFG:FFBBFFCHGGGHHHFHHHFDBGD>GGH2GGFDDGGHHHGHFHGFFFFDA??1>DHGGFGBCGDGFHHHGFDGFFCFGGHGHGHGCAGBFFF?E?@A4DHFGE?EFHHDFHFFFHHFFEFFGGGF2FHHGBGHHHHFHHFGHGGFGFHHHFGHGGCG1HGFGBBHGACGHGFFHGGEE?BHHHGE??HGFGFFG5FFBBBFDD5FAAAAA
@M02197:105:000000000-AN6RF:1:1111:18017:27009 1:N:0:1
GGAAGAAGTAGCTCCTCCGCTTATTGATATGCTTAAGTTCAGCGGGTAGTCCTACCTGATTTGAGATCAAACGTTCAAAGAGCTGTCCCTCACCGAGGAGAGACCTTTATAAGCCCCAGCGAACCTCTGTTGCCAAAGGTTACCTAGTGGAAGACCACAAGCGTAGATAGTTATCACACCTGTGACGCCACCAAACACTGGCAAGCTGATTTATTTGAGAGGAGCTGACCACAGGCCAGCAAGACCCCCATCGTCCAAGCTCATCATGGCAAGCCATGAGAGTTGAGGTGTTCATGATACTCAAACAGGCATGCCCTTCGGAATAGCCAAATGGTGCAAGGTGCGTTCAAAGATTCGATGATTCAC
+
BBBBB@FFFFBFFGGGGGGGFGGHHHHHHHGHHHHHHHHGHHHGGGEEEHHHHHHHEHFHFGHHFHHHHHHGGHGHHHHHHHHHHHHHHHHHHHGGGFEGCFGHGGFFHFHHGHHHGGGHCGGGGHHGHHHHHHGFHHFFGHHHHHHGHHHHHHHHHHHHHHGGFHGGHHGHHFGGHHGFHGHHHHFGGGGHHHGHHHGHHHHGGFGHGHHHHFHGHHHHHGHHHHHHHHHGHHFHHHHHHGC/CGHEFF/GHHGGHFFBHFHFEHHHHCHHHHHHHFGEFHHGGGGHHHHHFHHHHEHGHGGGHHFHFFGCFE2GCEHHFGHHFGGHHFHHHGGHFFHEAGAHGFGGGFGCGGFFFFFFFAAA3A
@M02197:105:000000000-AN6RF:1:1111:21095:27600 1:N:0:1
GGAAGAAGTAGCTCCTCCGCTTATTGATATGCTTAAGTTCAGCGGGTAGTCTTACTTGATTTGAGATCGAGTTGAACAACACATAAAGTGTCGTAAAATCCTGCATCAGTCAGCGATGAGGACAATTATCCTTTATGTTAGCTGCAGCAATAGTAATAATCCTGTTTGACGAGGACTAAATAGATATGCTTTTAGCTCAGATAAAAGTCCAGCTGCACCTGCATTTCAAGCCGCCCGCCTACCGGTGAAAGTTGTTGGGATAGCTCAAGTCCACCCTCCTTTTGAAAAAACAAGAGGAGGTTGAAGTGTTTACTGATACTCAAACAAGCATGCTCTTCGGAATACCAAAGAGCGCAATATGCGTTCAAAGATTCGATGAATCAC
+
CCBCBFFFFFFFGGGGGGGGGGGHGHHGHHHHHHHHHHHGCGHGGGGEGHHHHHHHEHHHHHFHGHHGHGGHGFHHHHHHHGHHHHHGBGHHGGHHHHHHHHGHHHHHHHHHHHGGHGGHHGHHHHHHHHHHHHHHHHHGFHHGFHHGHHHH:HHHHHHHHHHHHHHHHHCFFGGHHHHH:HBHHHHGHHHHHGHHHHHHHHHHGHHHHHHHFHHH;HHHHHHHHHHHECHGGGGCFC?C@B<B>21DG1G/F<0FBHHGFB1B11FF1//?//AF0/FFGDHC@GFHGFFEFB0/GEFHGD111F11DGFAAB21GBEBGGFGBED11BA00/EACFGD2FD0FFDEFEA0?GD3EEAEA1C1BDGFA11EC1D3@3B11A>>
@M02197:105:000000000-AN6RF:1:1112:14845:3132 1:N:0:1
GGAAGAAGTAGCTCCTCCGCTTATTGATATGCTTAAGTTCAGCGGGTAGTCCTACCTGATTTGAGGTCACGGTCGTTTTTGTGGGTCGAGCCTCCCACCGATGAATCGGCGGTGACCGGAACACCATCGGTGTCAATGAGACGGTTAGAAGCAGAGGTACAGTGCAGAAACCCGAGACGTAGAAACATATTATCACGTCAAGGATCGGCAAAGCATACCCCACTAATCCATTTGGGAGGAGCTCGCTTCAAGGCGAAACCAGCAAATGACCTCCAAGTCCAAAATCCTCTCCACCAACGGAAGGGCTTTTGAGAATTTCACGACACTCAAACGGGTGTGCCCCTCGTAATGCCAAGGGGCGCAAGGTGCGTTCAAAGATTCGATGATTCAC
+
ABBBBFFFFFFFGGGFGGAEGFGHHHHHC6GFBGFFFHHDGHGGGGGGFHHFGHGHFHHHHHEFF2GHGGGGGGGEEGGGFGHGCFBCG?FGHGHGHGGGGGGBFFFF?@@C></<F/@-A-FFGA<1...<AC0<00=D00..:C..0;:////BFFFFFFFFFFFGEFE?FBFFFE?B9FB;BEGGFGFGGFE?FFFBFG@@4.FC0BEH;HHGD5EHHGFHHGCGHCB9F9HFC1GDC-DCHHGHHGGGGGHHFFFBGDBHHHHHE?01GHHHGHCHGHGHHGEFG?///HGFB/FGHHHFGEHHHHGHHHHHGH?F?HGF4GHGHHGGEEGFGGGCGEDFED5HFBG32GAEGFGEFHGFCGGGHFGGGGGFCGFC45BFFFA>>3>
@M02197:105:000000000-AN6RF:1:1112:18433:3236 1:N:0:1
GGAAGAAGTAGCTCCCGCTTATTGATATGCTTAAGTTCAGCGGGTAGTCTTACTTGATTTGAGATCGAGTTGAACAACACATAAAGTGTCGTAAAATCCTGCATCAGTCAGCAATGAGGACAATTATCCTTTATGTTAGCTGCGGCAATAGTAATAATCCTGTTTGACGAGGACTAAATAGATATGCTTTTAGCTCAGATAAAAGTCCAGCTGCACCTGCATTTCAAGCCGCCCGCCTACCGGTGAAGGTTGTTGGGATAGCTCAAGTCCACCCTCCTTTTGAAAAAACAAGAGGAGGTTGAGGTGTTTACTGATACTCAAACAAGCATGCTCTTCGGAATACCAAAGAGCGCAATATGCGTTCAAAGATTCGATGATTCAC
+
ABABBFFFFFFFGGGGGGGGGGHHFHHH5FHHHHHHHHHHHGGGEGGHHHHGHHHHGHHHHHGHHHHGGGGHHHHHHHHGHGHHHHHGHHFGHHHHHHHHHHHHHHHHFHHHHHHHHFHHHHHHHHHHFGHHGHHHHHHGHHH/BGGDHHHHHHHHHHHBGHHHHHHHGGGGGHHHHHHHHHHGHHHHHHHHHGHHGHHHHHHHFHHHHHHHHGHHGHHHHHGGGGGGGGGGGGGGGGCC?G2FHHHFHHFFFGHBHHHHHEFHHGHHFF/GGHHDHGFFFHGGHFHGF3GFHHHHHHGHHHGFGBFHHHHHHHHHGHHHHFHGHHHHFGHGGGGGBHHFHEHHHHHGGGGGHHGGEGGFGGGGGGGGGGFFFFFFFBBAAB
@M02197:105:000000000-AN6RF:1:1112:10723:5813 1:N:0:1
GGAAGAAGTAGCTCCTCCGCTTATTGATATGCTTAAGTTCAGCGGGTAGTCCTACCTGATTTGAGGTCAAAAGTCAATTAGGAAGACGTTTCTCTTCGGAGAGATAATAAGTCGACGTATTAGAGGCACGGAACCTTCATTCATGCGCTTCAGCAAACGGTGATCATTATCACACCGAAAGCCTTGTCGCGCAAAGTCGAAAGTCGACCGCAAGCCTATGCATTTCAGGAGAGCCCGAGTCCAGGACGAATCCTAGTCTCCGGCAGCCCCCACCATCCAAACTCCCCCTCGAAGCTAATCGAGAGGGGTTGAGAATTTACTGACACTCAAACAGGCATGCTCCTCGGAAAACCGAGGAGCGCAAGGTGCGTTCAAAGATTCGATGATTCA
+
BBBBBFFFFFFFGGGGGGGGGGCHHHHHGHHHHHHGHHHHHHHGGGGGGHHHHHHHGHGHHHHHGHHHHHHHHHHHGHHHHGGHHHHGGGHHHHHHHHGGGEGGHHHHHHHHHGGGGGHHHHHGHFGGHGGGGGGHHHHHGHHHHHGGGGGHHHHHHHGGFHGHGHHHHHHGHHHGGGFGGHHHHHHHFEGGGGGGFFGGGFFFFGGGGEFFFGGGGGGGGGGGGGGGGGGGGGFGHFHFHGGFGHGHHHFHGHHFCGGGCFGGGGGGGGHHGHHGGHGBGGCGGGGGEGHFHHHGHEHGHHGGGGHHHEHHHHFBFHGHGHHHFCDFFBAFHHGFBHGGGEAEE3FFGGGGFHHGGFGGHGHHGGGGGGGFGGGGGFBFFFFFF@ABBA
@M02197:105:000000000-AN6RF:1:1112:6973:6022 1:N:0:1
GGAAGAAGTAGCTCCTCCGCTTATTGATATGCTTAAGTTCAGCGGGTAGTCCTACCTGATTTGAGGTCAAAAGTCAATTAGGAAGACGTTTCTCTTCGGAGAGATAATAAGTTGACGTATTAGAGGCACGGAACCTTCATTCATGCGCTTCAGCAAACGGTGATCATTATCACACCGAAAGCCTTGTCGCGCAAAGTCGAAAGTCGACCGCAAGCCTATGCATTTCAGGAGAGCCCGAGTCCAGGACGAATCCTAGTCTCCGGCAGCCCCCACCATCCAAACTCCCCCTCGAAGCTAATCGAGAGGGGTTGAGAATTTACTGACACTCAAACAGGCATGCTCCTCGGAAAACCGAGGAGCGCAAGGTGCGTTCAAAGATTCGATGACTCAC
+
?AAAACFFFFFFGGGGGGEGCGGHHHHHGHHHHHFAGFFGFBBE?EAFFHFGHHFFHHBFFHFGGFH2CFGHFGHFHHFFEHFGFHHDGEHEGGHHHHDGGGGEGGDGHFEGHHHGE?GBEEFFGFGGH?CCFGGHHFGHGHHHBGGGGGCGHFHFBHDFFCFHHHHFFGGHHHHGGGGGGGGGGHFHGEGGFF?GGF1GAADFGGD@;CDD0GGFFGFFFF8FFBBFB9EBDEFECHHHHHGE:/.GD0CGFHG<-<-GCHGGC?</GFFGEHFCEFF2/</CGGGGGEHHFFHEHGBGHHGGGGHHGE4DGHHHHFGDHGHHHGGHGHHHGHG3HHCCGCGGGGHGGFEF?BHGGGGGHHHGGEGGHFGGGGGGCGGFFFFFFFA@BBA
@M02197:105:000000000-AN6RF:1:1112:11544:6032 1:N:0:1
GGAAGAAGTAGCTCCTCCGCTTATTGATATGCTTAAGTTCAGCGGGTAGTCCTACCTGATTTGAGGTCAGATCTCGATGTTAACATTGACCGCCACTCTACAGCAGGTCGAGGTTTCTTCAAGGCCCTTCAACGACGCGGACGCCGCGTGGAGTTCCCAGACGGCGAGGGTTATACAACGCCCAAGGGGTTACTCCCACAGAGACCCGAAACCGATGCATTTAAGGGGAGCCGCGGCGAAGCGGCAAGCCCCCAAGTCCAAGCCACGTTCGGCGGTGAAACCGAACGGGCTTGATGATTTCAAGACACTCAAACAGGCATGCCCATCGGAATACCAATGGGCGCAAGGTGCGTTCAAAGATTCGATGATTCAC
+
CCCCBFFFFFFFGGGGGGGGGGGHHHHHHHHHHHHHHHHHHHHGGGGGGHHHHHHHHHHHHHHHGHHHHHHHHHHGGHHHHHHHHHHHHHHGGGGGHHHHHHHHHHHHHGFGGGHHHHHHHHHHHHGHHHHHHGGGGGGFGGGGGGGGGGGGHHHHHHHHHGGGGGFGGGFFFFFFFFFFFFFFFFFFFFFFFFFFFFGFGFGGGGFGGFFGGFGFGFGGGFGGGGGDFGFFGGFGGGFFGGHHDEGGGGHHEHGGGGGHHGGGFCGGFGGGGHHFHGGGGGHHGGHGHGHHHHGHHHEGHHHHHHHGHFHHHHGHHGHHHHGGGGHHHHHHHHGHHEGGGGHGHHGGGGHGGGGGGGGGGFFFFFFFAAAAA
@M02197:105:000000000-AN6RF:1:1112:5752:6359 1:N:0:1
GGAAGAAGTAGCTCCTCCGCTTATTGATATGCTTAAGTTCAGCGGGTAGTCCCACCCGATTTGAGGTCAAGGTCGTTTTTGTGGGTCGAGCCTCCCACCGATGAATCGGCGGCGACCCGAACACCCTCGTTGTTAATGAGACGGTTAGAAGCAGAGGTACAGTGCAGAAACCCGAGACGTAGAAACATATTATCACGTCAAGGATCGGCAAAGCAGACCCCACTAATCCATTTGGGAGGAGCTCGCTTCAAGGTGAAACCAGCAAATGACCTCCAAGTCCAAAATCCTCTCCACCAAAGGAAGGGCTTTTGAGAATTTCACGACACTCAAACGGGTGTGCCCCTCGGAATGCCAAGGGGCGCAAGGTGCGTTCAAAGATTCGATGATTCA
+
ABAAAFF4FFFFBGGGCGFFGGGDFFHHFHHG6FHHBGHFDGHG2AAEGE55FD1EEEEEFGHBFFBGGBFFGHGEFEEFEC21EGHGE@DEHHEGHHGG/EEBGGGHCGGC/-<---<-<@@F....@.C/..:0;0;C00...;.;090/FGEFFFFBCBBEFFFBAB/EF:FAA?FBFGFFFFGFC9F9;;;905GGF??:/:0AFCCFFCC??CHGFD99<DBB0</0H8FFG1F.-?GCG?11BGF1EGHGFF@1BGBGBFHBFAC11GFGCBCHHGGG0EEF?//FAHHFHGCFHHGGGHGBF2FF1DGBCFAEEGF11EHFGFEE/?FGEE?EE///GDHFD1CFFAGAAA0EB1B0ECEEA11GGFGDEGC1FDFBFAAAAA
@M02197:105:000000000-AN6RF:1:1112:23567:7714 1:N:0:1
GGAAGAAGTAGCTCCTCCGCTTATTGATATGCTTAAGTTCAGCGCGTATTCCTACCTGATCCGAGGTCAACCATTGAAAAATTTCCCGGTAAAGGGAGAAGACCGGGTCCCGGGCGCCCTTATCCAATACGTGCTCAATTAAAAGCTCAGTGTACCGGGGGAACCACAGGCCGCCGTCATTGTCTTTAGGAGGAGTCGCGGTGACGCGACCAAGCCGTCCAACACCAAGCACGGGGCTTGAGGGGTGATAATGACGCTCGAACAGGCATGCCCTTCGGAATACCAAAGGGCGCAATGTGCGTTCAAAGATTCGATGATTCAC
+
CDCCCFFFFFFFFGGGGGGGGGGHHHHHHHHHHHHHHHHHHHGGGGGGGHHHHHHHHHHHHHHGGGGHHHHHGHHHHHHHHHHHHHHGGGGGHHHGHGGHHHHHGGGGGHHGGGGGGGGGGHHHHHHHHHHHHHGHHHHHHHHHHHHHHHHHHHHHGGGGGGGGGGGGGGGGGGGHGHHHHHHHHGHHHHHHGGGGGGGFGGFFFGFHHGGGGGGGHHHHGHFFGHHGGGFGGHGHHHHGGGGHHFHHHHHGGGGGFGGHHGHHHGHHGGGGGFFHHHHFGGGHHHGGGGGHGHHGFGGHGGGGGGGGGGFFFFFFFCCCBB
@M02197:105:000000000-AN6RF:1:1112:7737:7804 1:N:0:1
GGAAGAAGTAGCTCCTCCGCTTATTGATATGCTTAAGTTCAGCGGGTAGTCTTACTTGATTTGAGATCGAGTTGAACAACACATAAAGTGTCGTAAAATCCTGCATCAGTCAGCAATGAGGACAATTATCCTTTATGTTAGCTGCAGCAATAGTAATAATCCTGTTTGACGAGGACTAAATAGATATGCTTTTAGCTCAGATAAAAGTCCAGCTGCACCTGCATTTCAAGCCGCCCGCCTACCGGTGAAGGTTATTGGGATAGCTCAAGTCCACCCTCCTTTTGAAAAAACAAGAGGAGGTTGAGGTGTTTACTGATACTCAAACAAGCATGCTCTTCGGAATACCAAAGAGCGCAATATGCGTTCAAAGATTCGATGATTCAC
+
CCCCCFFFFFFFGGGGGGGGGGGHHHHHHHHHHHGHHHHHHHHGGGEGGHHHHHHHHHHHHHHHGHHHHGGHGHHHHHHHHGHHHHHHGHHHFGGHHHHHHHHHHHHHHHHHHHHHHHHHHHHHHHHHHHHHHHHHHHHHHHHHHGHHHGHHHHHHHHHHHHHHHHHHHHGGFFGHHHHHHHGGGHHFHHHHHHGHHHGHHHHHGHFHHHHHGHHHHHHGHHHHHHHHHGHGGGGGHFFGFGGHFHHHHGHHHHHHHHGHHHHHHHHGHHEFGGGGFGHHHHGHGGHHHHHFGHHHHHGHHGHHGHHHFFGGHHHHHGGHHHHHHHHHHHHHFGGGGGHGHHHHHGHHGGGGGHGHHEDGGHGGGGGGGGGGFFFFFFFBBBBB
@M02197:105:000000000-AN6RF:1:1112:19343:8727 1:N:0:1
GGAAGAAGTAGCTCCTCCCTTATTGATATGCTTAAGTTCAGCGCGTATTCCTACCTGATCCGAGGTCAACCATTGAAAAATTTCCCGGTAAAGGGAGAAGACCGGGTCCCGGGCGCCCTTATCCAATACGTGCTCAATTAAAAGCTCAGTGTACCGGGGGAACCACAGGCCGCCGTCATTGTCTTTAGGAGGAGTCGCGGTGACGCGACCAAGCCGTCCAACACCAAGCACGGGGCTTGAGGGGTGATAATGACGCTCGGACAGGCATGCCCTTCGGAATACCAAAGGGCGCAATGTGCGTTCAAAGATTCGATGATTCAC
+
CCCCCFFFFFFFGGGGGGGGGGHHHHHHHHHHHHHHHHHHHHGGGGGGHHHHHHHHGHHHHHGGGGHHHHHGHHHHHHHHHHHHHHGGGGGHHHGHGGHHHHHGGGGGHHGGGFGGGGGHHHHHHHHGHHHGHGHHHHHGHHHHHHHHHHHHHHHGGGGGGGGGGGGGGGGGGGGFHGHHHHHGHHHHGHHGFFFFFFHGDGGGGGFHGFGGGGGHHHHGHGGGHGGGGFFGHGHHFHGGGHHHHHFBHHGGGGC?GGHHHHHHHHHFGGGGGFHGFHHHHHFGHGGGGGFHHHAGGGGGGGGGGGGGGFFFFFFFBBBBB
@M02197:105:000000000-AN6RF:1:1112:18329:10813 1:N:0:1
GGAAGAAGTAGCTCCTCCGCTTATTGATATGCTTAAGTTCAGCGGGTAGTCCTACCTGATTTGAGGTCACATTAATGATGAATTGTCCAAAGACGATTAGAAAGCTGAACTGCCCCTCACATTCATAAGCGTAGATAGTTATCACACCAATGAACAAGGTTTGTTCTGCTAATGCATTTCAGAGGAGCTGAAACCTTTTGAAAGGCCAGCAAACCCCCACATCCAAACCACTCAAACAAGTTGAAGGTTGATTATATTAATGACACTCAAACAGGCATGCTCCTCGGAATACCAAGGAGCGCAAGGTGCGTTCAAAGATTCGATGATTCAC
+
CCCCCFFFFFFFGGGGGGGGGGGHHHHHHHHHHHHHHHHHHHHGGGGGGHHHHHHHHGHHHHHGGHHHHHHHHHHHHHHHHHHHHHHHHHHHHHGGGHGHHHHHHHHHHHHHHHHGHGHHHHHHHHHHHHHGGHHHHHHHHHHHHHHGHHHHHHHHHHHHHHHHHHHHHHHHHHHHHHHHHHHHHHHHHHHHHHHHHHHHHHHHHHHHHGHHHHGGHHHHHGGGHGHGHHGGHHHHHHHHHHHHHHHHHHHHHHHGBHHHHHHHHGHHHHHHGGHGHHHGGGGGHGHHHHHHHHHGGGGFHFHHGGGGGGGGGGGGGGGFFFFFFFCCCBC
@M02197:105:000000000-AN6RF:1:1112:13844:11186 1:N:0:1
GGAAGAAGTAGCTCCTCCGCTTATTGATATGCTTAAGTTCAGCGGGTAGTCCTACCTGATTTGAGGTCACATTAATGATGAATTGTCCAAAGACGATTAGAAAGCTGAACTGCCCCTCACATTCATAAGCGTAGATAGTTATCACACCAATGAACAAGGTTTGTTCTGCTAATGCATTTCAGAGGGGCTGAAACCTTTTGAAGGGCCAGCAAACCCCCACATCCAAACCACTCAAACAAGTTGAAGGTTGATTTATATTAATGACACTCAAACAGGCATGCTCCTCGGAATACCAAGGAGCGCAAGGTGCGTTCAAAGATTCGATGATTCAC
+
CCCCC@FFFFFFGGGGGGGGGGGHHGHHHHHGHHHHHHHHHHHGGGGGGHHHGHHHHHHHHHHGGHHHHHHHHHHHHGHHHGHHHHHHHHHHHHGGGHGHHHHHHHHGHHHHGHHGHGHHHHHHHHHHHHGHHHHHHHHHHHHHHHHHHHHHHHHHHHHHHHHHHHHHHHHHHHHHHHHHHHHHGHHHHHHHHHHHHHHHHHGHGHGHHGHGHHGGGHHHHGGGGGGGHHGHHHHHGHHHGHHHHHGEHHHHGHHHHHFHHHHHHHGHHHHHHHHGHHHHGECGFGEHHHGFHHHGGGGGGGHHHGGCGGGGGGGGGGGFFFFFFFFCABBB
@M02197:105:000000000-AN6RF:1:1112:17528:11305 1:N:0:1
GGAAGAAGTAGCTCCTCCGCTTATTGATATGCTTAAGTTCAGCGGGTAGTCCTACCTGATTTGAGGTCAAAATGTCATAGATGTTGTCCCTTGCGAGACGGTTATAAGCAGGTTCCCATAAATTTTGCTTCAAAGTCGACGAGGCATAGATAATTTATCACACCAAGTGACGGTCCACAAGAGATCCCACTAATGCATTTAAAGGGAGCAGACCATCCACTGAAGGAAGCCAGCAAAACCCTCACGTCCAAGCCTCACCCAAGCCGGTAAAAGCAAGTGTAAGGTTGAGAATTTAATGACACTCAAACAGGCATGCCCTTCGGAATACCAAAGGGCGCAAGGTGCGTTCAAAGATTCGATGACTCAC
+
CCCCCFFFFFFFGGGGGGGGGGGHHHHHHHHHHHHHHHHHHHHGGGGGGHHHHHHHHHGHHHHHGHHHHHHHHHHHHHHGHHHHHHHHHHHHHHGGGGGGGGGGHHHHHHHGGGGHHHHHHHHHHHHHHHHHHHGFHGGFFGGGGGHHHHHHHHHHHHHHHHHGHHHHHGHGGGGGHHHHHHHHHHGHHHHHHHHGHHHGHGHGHGHGGGG9GGGGGGGGGGGGFFHGGGGGGGGGHBDHC?B/@B3GFHGAHE/E/GGGGGGGGHHHHHHHHHHHHHHHHHHHHHGHHHHGHHHHFHHHGGHHHGFEHHHHHGGGGGDGHHHHHGHHHHHGGGGGHHHHGGGGHGGGGGGGGGFFFFFFFFBCCBB
@M02197:105:000000000-AN6RF:1:1112:8479:12196 1:N:0:1
GGAAGAAGTAGCTCCTCCGCTTATTGATATGCTTAAGTTCAGCGGGTAGTCCTACCTGATTTGAGGTCACATTAATGATGAATTGTCCAAAGACGATTAGAAAGCTGAACTGCCCCTCACATTCATAAGCGTAGATAGTTATCACACCAATGAACAAGGTTTGTTCTGCTAATGCATTTCAGAGGAGCTGAAACCTTTTGAAAGGCCAGCAAACCCCCACATCCAAACCACTCAAACAAGTTGAAGGTTGATTATATTAATGACACTCAAACAGGCATGCTCCTCGGAACACCAAGGAGCGCAAGGTGCGTTCAAAGATTCGATGATTCAC
+
CCCCCFFFFFFFGGGGGGGGGGGHHHHHHHHHHHHHHHHHHHHGGGGGGHHHHHHHHHHHHHHHGHHGHHHHHHHHHHHHHHHGHHHHHHHHHHGGGHGHHHHHHHHHHHHHHHHGHGHHHHHHHHHHHHHHGHHHHHHHHHHGHHHHHHHHHHHHHHHHHHHHHHHHHHHHHHHHHHHHHHHHHHHHHHHHHHHHHHHHHHHHHHHHHGHHHHGGHHGHHGGGHGHGHGGHHHHHHHHHHHHHHHHHHHHHHGHHHHHGGHHHHGHHHHHHHHHHHHHGGGGGGHGGHGHHHHHGGGGGHHHHGGGGHGGGGGGGGGGFFFFFFFCCBBC
@M02197:105:000000000-AN6RF:1:1112:24868:13754 1:N:0:1
GGAAGAAGTAGCTCCTCCGCTTATTGATATGCTTACTTCCTCTAAATGACCAAGGTCCTCCGCTTATTGATATGCTTACTTCCTCTAAATGACCAAGATCCTCCGCTTATTGATATGCTCCTCCGCTTATTGATATGCTTACTTCCTCTAAATGACCAAGATCCTCCGCCTATTGATATGCTTACTTCCTCTAAATGACCAAG
+
C4DCFFFFFFFFGGGGGGGGGGGHH9HHHHHHHHHHHHHHHHHHHHHHHHHHHH2HHHHHHGGGGGHHHHHHHHHHHHHHHHHHHHHHHHHHHHHHHHEGDFFF4EFGGHHBFGFHHGHGGFGHGGFHGHHGHHHHHHHHHHHHHHHHHHHGHHHHHHGHHHGGGGHGHGHHHHHHHHHHHHGHHHHHHHHHHFGHHHHHHEG
@M02197:105:000000000-AN6RF:1:1112:15575:13916 1:N:0:1
GGAAGAAGTAGCTCCTCCGCTTATTGATATGCTTACTTCCTCTAAATGACAAGATCCTCTGCTTATTGATATGCTTACTTCCTCTAAATGACCAAGATCCTCCGCTTATTATATGCTTACTTCCTCTAAATGACCAAGATCCTCCGCTTATTGATATGCTTACTTCTTCC
+
CCGHHHHFFFFFGGGGGGHGGGGHHHHHHGHHHHHHHHHHHHHHHHHGHHHHHHHHHHHHHHHHHHHHHHHHHHHHHHHHHHHHHHHGHHHHHHHHHHGHHHHGHHGGHHHHHHHHGHHHHHHHHHHGHHHHHHHHHHHHHHHHHHHHGGHHHGHHHHFFHHHHHHHHGH
@M02197:105:000000000-AN6RF:1:1112:25226:14934 1:N:0:1
GGAAGAAGTAGCTCCTCCGCTTATTGATATGCTTAAGTTCAGCGGGTAGTCCTACCTGATTTGAGGTCAAAAGTCAATTAGGAAGACGTTTCTCTTCGGAGAGATAATAAGTCGACGTATTAGAGGCACGGAACCTTCATTCATGCGCTTCAGCAAACGGTGATCATTATCACACCGAAAGCCTTGTCGCGCAAAGTCGAAAGTCGACCGCAAGCCTATGCATTTCAGGAGAGCCCGAGTCCCGGACGAAGCCTATTCTCCGACAGCGCCCGCCATCCAAACTCCCGGTCGAAGCTAATCTAGAGGGGTAGAAAATTAACTGTCGCTCAAACAGGCATGCTCATCGGAAAGCCAAGTAACGCAAGGTGCTTTCAGAGATGCGCTGATTCAC
+
BBAABFC4FDFBFFGGGGGGCECGHFHHDHBDGGA5GHHHHGFDEAAEABFGAFFEFFBFFHFDFGEGCEGD33B5FFGH@FDHCGGEFCFCFHHD3GG???E1FGED?FGHHGGGGEEGGBFEFFEAFDG?FBFGFFHHFGGHHBDECDGFFHFHHHGGDHG6H11GHH;HG8G<DCCG?FF:FFC;DACCG-;B0CEG9?A9CA.:AB?B=B?EBFFBFFFFFFFBB009.-..C.9--9-FC;://:/000CC=---C<.-----//>0?111/F1F<////////CHDDF1B22B11>/F?01@B1222BFF22F>>>//1/1B1B11F1AB11111////A1A010A12D00000GFB00010113A331BA1111@1133111A1
@M02197:105:000000000-AN6RF:1:1112:16424:16199 1:N:0:1
GGAAGAAGTAGCTCCTCCGCTTATTGATATGCTTAAGTTCAGCGGGTAGTCCTACCTGATTTGAGGTCACATTAATGATGAATTGTCCAAAGACGATTAGAAAGCTGAACTGCCCCTCACATTCATAAGCGTAGATAGTTATCACACCAATGAACAAGGTTTGTTCTGCTAATGCATTTCAGAGGAGCTGAAACCTTTTGAAAGGCCAGCAAACCCCCACATCCAAACCACTCAAACAAGTTGAAGGTTGATTATATTAATGACACTCAAACAGGCATGCTCCTCGGAATACCAAGGAGCGCAAGGTGCGTT
+
BCBBCFFFFFFFGGGGGGGGGGGHHHHHHHHHHHHHHHHHHHHGGGGGGHHHHHHHHHHHHHHHGHHHHHHHHHHHHHHHHHHHHHHHHHHHHHGGGHGHHHHHHHHHHHHHHHHHHGHHHHHHHHHHHHHHHHHHHHHHHHHHHHHHHHHHHHHHHGHHHHHHHHHHHHHHHHHHHHHHHHHHHHHHHHHHHHHHHHHHHHHHGHHHHGHHHHGGGGHGHHGGGGGGHHGGHHHFHHGHGHHHHHHHHHHHHHHHHHFGGHHHFGHHHGHHHHHHHGHGCGGGHHHHHHGGGGGGGFCGFFFFCCCCCCCC
@M02197:105:000000000-AN6RF:1:1112:11508:17995 1:N:0:1
GGAAGAAGTAGCTCCTCCGCTTATTGATATGCTTAAGTTCAGCGGGTAGTCCTACCTGATTTGAGGTCAAAAGTCAATTAGGAAGACGTTTCTCTTCGGAGAGATAATAAGTCGACGTATTAGAGGCACGGAACCTTCATTCATGCGCTTCAGCAAACGGTTATCATTATCACACCGAAAGCCTTGTCGCGCAAAGTCGAAAGTCGACCGCAAGCCTATGCATTTCAGGAGAGCCCGAGTCCAGGACGAATCCTAGTCTCCGGCAGCCCCCACCATCCAAACTCCCCCTCGAAGCTAATCGAGAGGGGTTGAGAATTTACTGACACTCAAACAGGCATGCTCCTCGGAAAACCGAGGAGCGCAAGGTGCGTTCAAAGATTCGATAATTCAC
+
CDDCBFFFFFFFGGGGGGGGGGGHHHHHHHHHHHHHHHHHHHHGGGGGGHHHHHHHHHHHHHHHGHHHHHHHHHHHHHHHHHHHHHHGGGHHHHHHHHGGGGGGHHHHHHHHHGGGGGHHHHHHHHGGHGGFFGGHHHHHHHHHHHGGGGGHGGHHHHGGGGGHHHHHHHHHHHHGGGGFGHHHHHHHGGGGGGGGGGGGGGGGGGGGGGFFGGGGFGGGGFFFGGHHGGGGGFFFEHHGHGGGGHFHDD0GHHHGGGGGGHGGGGGGGGGFGHHGGHHGAGCGGGFHHFHGDHFGHHFGHHFFEGHHHHHHHHGFHHHGHHHHGGHHHHHHHHHHHHHGGGGGGHHGGGGGGFFFEEGGHHHHGGGGHGGGGGGGGGGCCFFFFFBCCBB
@M02197:105:000000000-AN6RF:1:1112:24169:18056 1:N:0:1
GGAAGAAGTAGCTCCTCCGCTTATTGATATGCTTAAGTTCAGCGGGTAGTCCTACCTGATTTGAGGTCAGATCTCGATTTAACATTGACCGCCGCTCTACAGCAGGTCGAGGTTCCTTCAAGGCCCTTCGACGACGCGGACGTCGCGAGGAGTTCCCAGACGGCGAGGGTTATACAACGCCCAAGGGGTTACTCCCACAGAGACCCGAAACCGATGCATTTAAGGGGAGCCGCGGCGAAGCGGCAAGCCCCCAAGTCCAAGCCACGTTCGGCGGTGAAACCGAACGGGCTTGATGATTTCAAGACACTCAAACAGGCATGCCCATCGGAATACCAATGGGCGCAAGGTGCGTTCAAAGATTCGATGATTCAC
+
CCCCCFFFFFFBGGGGGGGGGGGHHHHHFHHHHHHHHHHHHHHGGGGGGHHHHHHHHHHHHHHHGHHHHHHHHHHHHHHGHHHHHHHHHHGGGGGGGGHHHHHGHGHHGGGGGGHHHHHHHHHGHGHHHHHGGGGGGGGGGGGGGGGGGGGGGGGGGGGGGGGGGGFFFFFFFFFFFFFFFFFFFFFFFFFFFFFFFFFFFFFGFFGGFFFFFFFFGGGGGGGGGGFFFFGFFGGCDGGGGHHGHGGGGHFHHGHHGGHHGGGGGGGGGEEEHHHHGFEGGHHGGHGHEHHHHGHHGHFHFGHHHGAGHHHHHGHHGHHEHGFGGGHHGHHGGHHHGGGGGHHHFGCGGFGGGGGGGCGGFFFFFFDBBBBB
@M02197:105:000000000-AN6RF:1:1112:19922:18415 1:N:0:1
GGAAGAAGTAGCTCCTCCGCTTATTGATATGCTTAAGTTCAGCGGGTAGTCCTACCTGATTTGAGGTCACATTAATGATGAATTGTCCAAAGACGATTAGAAAGCTGAACTGCCCCTCACATTCATAAGCGTAGATAGTTATCACACCAATGAACAAGGTTTGTTCTGCTAATGCATTTCAGAGGAGCTGAAACCTTTTGAAAGGCCAGCAAACCCCCACATCCAAACCACTCAAACAAGTTGAAGGTTGATTATATTAATGACACTCAAACAGGCATGCTCCTCGGAATACCAAGGAGCGCAAGGTGCGTTCAAAGATTCGATGATTCAC
+
CCCCCFFFFFFFGGGGGGGGGGGHHHHCHGHHHHHHHHGHHHHGCGFGGFHHHHHHHHHHHHHHGHHHGHHHHGHHHHHHHHHHHHHHHHHHFHGGGHGHHGGHHHHHHHHHHHHGHGHHHHHHHHHHGHGGGGGHHHHHHHHHHHGHHHHHHHHHHHHHHHGHHGHHHHHHHHHHHHHHHHHHHHHHHHHHHHHHHHHHHHHHHHHHHGHHHHGGHHHHGGGGGGHGHHGGHHHHHHHHHHGHHHHHGFFFGHGBHHGHHHHFGGHHHHHGHHGGHHHGGEEEF5HHFFGHCGHGGGGGHGHHGGGGHGFGGGGG?4FFFFFFFFBAAAA
@M02197:105:000000000-AN6RF:1:1112:21846:18639 1:N:0:1
GGAAGAAGTAGCTCCTCCGCTTATTGATATGCTTAAGTTCAGCGGGTAGTCCTACCTGATTTGAGGTCAAATTGTCAGAAGCTGTCTCAAAAGAGACCCTTTAGAAGCTGAACCCCATTTATAAAGCTGCTCTTCACAAATGGCGTAGATAATTATCACACCAAAGCAAGGCAACAAAGGTCCCGCTAATGCATTTCAGGAGAGCCGACTTCTGAGAAGCCCGCATACTCCCACATCCAAGCCTGATCAACAGAAAAAGCTGAAAAGGTTGAGAATTTCATGACACTCAAACAGGCATGCTCCTCGGAATACCAAGGAGCGCAAGGTGCGTTCAAAGATTCGATGATTCAC
+
BBABBFFFFFFFGGGGGGGGGCGHHHHHHHHHHHHHHHHHHHGGGGGGGHHHHGHHHHEHHHHHGHHHHHHHHHHHHHHHHHHHHHHHHGFHHGHHHGHHHHHHHHHHHHHHHHGGGHHHHHHHHGHHHHHGHHGHHHHHHHHHGGGGGHHHHHHHHHHHHHHFHHHHHHHHHHHHHHHHHHHHGHHHGHHHHHHHHHHHHGGGHHHGGHHHGHHHGGGGGGHGHHGGHGGGGGHGGGHHGGHGHHHHHHHFGHHHHHGHHEHHHHHHHHHHGHHHHHFHHGHHGGGHHHHHFHHFFFHECGGGGHHHG5BHGHHGGFGGHHHHGGGGGGGGGGGGCGBFFFFFFFBBBAB
@M02197:105:000000000-AN6RF:1:1112:25094:19252 1:N:0:1
GGAAGAAGTAGCTCCTCCGCTTATTGATATGCTACCTTACTTCCTCTAAATGACCAAGACCCTCCGCTTATTGATATGCTTAAGTTCAGCGGGTAGTCCTACCTGGTTTGAGATCAAACGTTCAAAGGCTGTCCTCGAGGGACGTTTATGAGCCCCAGCGAACCCCCATCGCTGAAGGTTACCTGGTGAAAAACCACAAGCGTAGATAGTTATCACACCCGTGACGCCACCAAACACTGGCAAGCTGATCCGGTTGAGAGGAGCCGACCGTAGGCCGGCAAGACCCCCAAAGTCCAAGCTCATCACGGCGAACCGTGAGAGTTGAGGTTTTCATGATACTCAAACAGGCATGCCCTTCGGAATAGCCAAAGGGCGCAAGGTGCGTTCAACGATGCGATGACTCAC
+
BBBB3CFF@FFFGGGGGGCE?EGHHGGHCFGFHHHHHHHHHHHHGHHHHFHHHHHHHAFFGHHEGEDEGGHBGHHHHHHHGHFFHHFHFHFGGEEFHFHHHGHHFFFGFGHFFHHHHHHGFHFHFHHCEGEHHGHHGGGFCGFFGGHHHHHFHFGDFDHGGCGCDFCCHHGGHF;CGFB;0GHGHGHHHGGFGFFFGGGGGGBEF/FFFFFGGGGGGFGFFFFEFFFCFFFFFFF0FGFGFC0GG.CE??A;/0BHGGCAGE@<-CCA?HFCC/</FFHHHGGCCC0DGCFGB/BFEHFFGGFEGGGE//>>EGFHGFGHHFGHHGHHHG2DG2GE2EFE0GDB1FFBFGFFEEAE?CG2GEBGA0FGF/GGGEF1HFECEEAF3CFEA1EEA1BD3FFF?AA1A
@M02197:105:000000000-AN6RF:1:1112:20642:20448 1:N:0:1
GGAAGAAGTAGCTCCTCCGCTTATTGATATGCTTAAGTTCAGCGGGTAGTCTTACTTGATTTGAGATCGAGTTGAACAACACATAAAGTGTCGTAAAATCCTGCATCAGTCAGCAATGAGGACAATTATCCTTTATGTTAGCTGCAGCAATAGTAATAATCCTGTTTGACGAGGACTAAATAGATATGCTTTTAGCTCAGATAAAAGTCCAGCTGCACCTGCATTTCAAGCCGCCCGCCTACCGGTGAAGGTTGTTGGGATAGCTCAAGTCCACCCTCCTTTTGAAAAAACAAGAGGAGGTTGAGGTGTTTACTGATACTCAAACAAGCATGCTCTTCGGAATACCAAAGAGCGCAATATGCGTTCAAAGATTCGATGATTCAC
+
BBBBBFFFFFFFBGGGGGFGGGGGHHHHGHHHHHHHHHHHHHHGGGEEGFHHHGHHHGHHHHHHGHHHHGGHGGHHHHHHHGHHHHHHEGHHGFHHHHHHHHHEHFHHHHHHHHHHHHHHHHHHHHHHHHHHHHHHHHHHGHHHHHHHHHHHHGHHHHHHHHHHGHHHHHGGGGGHGGHGHHFGHHHHHHGHHHHHHHHHHHHHHHHGHGHHHHHHHHHHHHHHHHHHHHGGGGGGBGGFDGGFHHHGHGHHGGHHHHHHHHHHHHHGEEECEGFHFGHGFGF?CGHHFGHGHHGAFGFFFFFHECFHGHHHHGFBFDFHFHHGEHHBHHHGHGFFGHGHGHGHHHHHGGEE?GGHFFEEDHFFGGFABEFF4FBFFFFBAA>A
@M02197:105:000000000-AN6RF:1:1112:9712:20900 1:N:0:1
GGAAGAAGTAGCTCCTCCGCTTATTGATATGCTTAAGTTCAGCGGGTAGTCCTACCTGATTTGAGGTCAGATCTCGATTTAACATTGACCGCCGCTCTACAGCAGGTCGAGGTTCCTTCAAGGCCCTTCGACGACGCGGACGTCGCGAGGAGTTCCCAGACGGCGAGGGTTATACAACGCCCAAGGGGTTACTCCCACAGAGACCCGAAACCGATGAATTTAAGGGGAGCCGCGGCGAAGCGGCAAGCCCCCAAGTCCAAGCCACGTTCGGCGGTGAAACCGAACGGGCTTGATGATTTCAAGACACTCAAACAGGCATGCCCATCGGAATACCAATGGGCGCAAGGTGCGTTCAAAGATTCGATGATTCAC
+
BBCCCFFFFFFFGGGGGGGGGGGHHHHHHHHHHHHHHHHHHHHGGGGGGHHHHHHHHHHHHHHHGHHHHHHHHHHHHHHGHHHHHHHHHHGGGGGGGHHHHHHHHHHHGGGGFHHHHHHGHHHHHGHHHHGGGGGGGGGGGGGGGGGGGGGGGGGGGGGGGGGGGGFFFFFFFFHHFFFFFFFFFFFFFFFFFFFFGGGGFGGGGGGGGFGGGGGGGGGGFFFGGGGGGGGGGGGCDGGGGHHGHGGGGHHGHHGGGGHHGEECGGGGGGGEHHHHGGGGGHHGGHGHHHHHHHHGHHHHHHHHHHGHHHHHHHHHHHHHHGGGGHGGHHHHHHHHGGGGGHHHHGGGGHGGGGGGGGGGFFFFFFFCCCCC
@M02197:105:000000000-AN6RF:1:1112:8535:20951 1:N:0:1
GGAAGAAGTAGCTCCTCCGCTTATTGATATGCTTAAGTTCAGCGCGTATTCCTACCTGATCCGAGGTCAACCATTGAAAAATTTCCCGGTAAAGGGAGAAGACCGGGTCCCGGGCGCCCTTATCCAATACGTGCTCAATTAAAAGCTCAGTGTACCGGGGGAACCACAGGCCGCCGTCATTGTCTTTAGGAGGAGTCGCGGTGACGCGACCAAGCCGTCCAACACCAAGCACGGGGCTTGAGGGGTGATAATGACGCTCGAACAGGCATGCCCTTCGGAATACCAAAGGGCGCAATGTGCGTTCAAAGATTCGATGACTCAC
+
CCCCCFFFFFFFGGGGGGGGGGGHHHHHHHHHHHHHHHHHHHHGGGGGGHHHHHHHHHHHHHHGGGGHHHHHGHHHGHHHHHHHGHHGGGGGHHHGHGGHHHHHFGGGGHHGGGGGGGGGHHHHHHHHHHFHHHGGHHHHHHHHHHHHHHHHHHHHGGGGGGGGGGGGGGGGGGGHGHHHGHHGHHHHHHHGGFFGGGGHGGGGGGGFHGGGGGFGHHHHGGFFGHHGGGFFGHGHEHHGGGHHGHHGHHGGGGGFFHGGEHGHHHHGGGGGGGGGHHHHHHHEGGGGGGGHHHHGEEFCGGGFFGGEBFCCBFBDBAAA>A
@M02197:105:000000000-AN6RF:1:1112:22017:21029 1:N:0:1
GGAAGAAGTAGCTCCTCCGCTTATTGATATGCTTAAGTTCAGCGGGTAGTCCTACCTGATTTGAGGTCACATTAATGATGAATTGTCCAAAGACAATTAGAAAGCTGAACTGCCCCTCACATTCATAAGCGTAGATAGTTATCACACCAATGAACAAGGTTTGTTCTGCTAATGCATTTCAGAGGAGCTGAAACCTTTTGAAAGGCCAGCAAACCCCCACATCCAAACCACTCAAACAAGTTGAAGGTTGATTTATATTAATGACACTCAAACAGGCATGCTCCTCGGAATACCAAGGAGCGCAAGGTGCGTTCAAAGATTCGATG
+
CCCCCFFFFFFFGGGGGGGGGGGHHHHHHHHHHHHHHHHHHHHGGGGGGHHHHHHHHHHHHHHHGHHHHHHHHHHHHHHHHHHHHHHHHHHHHHHHHHHHHHHHHHHHHHHHHHHGHHHHHHHHHHHHHHGHGHHHHHHHHHHHHHHHHHHHHHHHHGHHHHHHHHHHHHHHHHHHHHHHHHHHHHHHHHHHHHHHHHHHHHHHHHHHHGHHHHGGGHHHHHGGHGGGHHGGHHHHHHHHHHHHHHHHHHHHHHHFHGHHHGHHHGGHHHHGGHGFHHHHGGGGGHHHHHHGHHHHGGGGGHHHGGGGGGGGGGFFFCFFFCCCCC
@M02197:105:000000000-AN6RF:1:1112:24032:21836 1:N:0:1
GGAAGAAGTAGCTCCTCCGCTTATTGATATGCTTAAGTTCAGCGGGTAGTCTTACTTGATTTGAGATCGAGTTGAACAACACATAAAGTGTCGTAAAATCCTGCATCAGTCAGCAATGAGGACAATTATCCTTTATGTTAGCTGCAGCAATAGTAATAATCCTGTTTGACGAGGACTAAATAGATATGCTTTTAGCTTAGATAAAAGTCCAGCTGCACCTGCATTTCAAGCCGCCCGCCTACCGGTGAAGGTTGTTGGGATAGCTCAAGTCCACCCTCCTTTTGAAAAAACAAGAGGAGGTTGAGGTGTTTACTGATACTCAAACAAGCATGCTCTTCGGAATACCAAAGAGCGCAATATGCGTTCAAAGATTCGATGATTCAC
+
BBBBBFFFFFFFCGGGGGGGGAEHGHGHHHHGBDDAFGHHHHHGGGGGGHHHGHHHHHFHHHHHGHHHHGGHGHHFFHHHHGHHHHFHFHHHFFGHHHGFHHHHFHFHHHHHGHHHHGGFHHHHFHGHHHHHGHHHHHHFGGHHGGHHHFHHHFGGFHGHHHHHHHHHGHGGGGGHHHHHGGHHGHHHHHHHHHHHHHFHHHHHHHHGFGDGHHHFHHHGHGHHHGHHHHGGGGCCGF///?DDG<BGHGGHFDBHGHHHHGHGEHHHHHEC??GGF1HGDBDCGGHGHHFHHHGAHHAGGGHHGHGDFGFHHHHHHHGHHHHHGHFHHHHHEGGGGHHHHHGHGGHHGGGGGHHHH?GGGHGGGGGGGGGGFFFFFFFABAAB
@M02197:105:000000000-AN6RF:1:1112:18122:22045 1:N:0:1
GGAAGAAGTAGCTCCTCCGCTTATTGATATGCTTAAGTTCAGCGGGTAGTCCTACCTGATTTGAGGTCAAAAGTCAATTAGGAAGACGTTTCTCTTCGGAGAGATAATAAGTCGACGTATTAGAGGCACGGAACCTTCATTCATGCGCTTCAGCAAACGGTGATCATTATCACACCGAAAGCCTTGTCGCGCAAAGTCGAAAGTCGACCGCAAGCCTATGCATTTCAGGAGAGCCCGAGTCCAGGACGAATCCTAGTCTCCGGCAGCCCCCACCATCCAAACTCCCCCTCGAAGCTAATCGAGAGGGGTTGAGAATTTACTGACACTCAAACAGGCATGCTCCTCGGAAAACCGAGGAGCGCAAGGTGCGTTCAAAGATTCGATGATTCAC
+
BB@BBFFFDFFFFGGGGGGGGGGHHHHHHHHHHHCHHHHHHHHGGGGGGHHHHHGHGHHHHHHHGGHHHH5GHHHHGHHHHHHHHHHGGGHHHHHHHHGGGGGGHGHFHHHHHGGGGEHHHHHHHHGGHGGGGGGHHGHHHHHHHHGGGGGHHHHHHHGFFHGHHHHHHHHGHHHGGGGGGHHHHHHHGHGGGFGGCFFGEGGFGGGCGFFFFFFFFFFFFFFFFFFFFGFFGFFFC0FHF::.C:EHGEGHHHFEGCCCCHEGCC@<?CHGGGHFGHGGGCCCE/EB/GHHFHEGHHGGGEEF?EHGBHHHHHHFHFGHHHGGGEGHFHHG1FHHGCEFGGCGGGHGGEEGFFHFCGEEGBFHEE0EA1GFGGFFGFGC1BFDFF@AAAA
@M02197:105:000000000-AN6RF:1:1112:25057:22029 1:N:0:1
GGAAGAAGTAGCTCCTCCGCTTATTGATATGCTTAAGTTCAGCGGGTAGTCCTACCTGATTTGAGGTCACATTAATGATAAATTGTCCAAGGACGATTAGAAAGCTGAACTGCCCTCACATTCAATAGCATAGATAATTATCACGCCAATGAACAGGTTGTTCTGCTAATGCATTTCAGGGGAGCTGATTTATTTAAGAGTCCAGCAAACCCCCACATCCAAACAACTCAAACAAGAGAAGGTTGATATATTAATGACACTCAAACAGGCATGCTCCTCGGAATACCAAGGAGCGCAAGGTGCGTTCAAAGATTCGATGATTCAC
+
BBBBBFFFFFFFGGGGGGGGFGGHHHHHHHGHHHGHGHHHHHHGGGGGGGHHHHHHHHHHHGHGGHGHHGFHHHHHHHHHHHHHHHHHHHHGHHGGGHGGGHHGHHHHHHHHHHHHHHHHHHHHHHHHHHHHHHHFHHHHHHHGHHGHHHHHHHHHHHHHHHHHHHHHHHHHHHHHHHHHHHHGHHHHHHHHHHHHHHHHHHHGHHGGFHGGGHGHHGHHHHHHHHGGGGHHHHHHHHHHHHHHHHHHHHHHHGHHHGGGHHHGBHGHHFFGHGGGGGHHBGHHHHHFGGGCGGGHHHGGGGHGGGGGGGGGGFFFFFFFAA?AA
@M02197:105:000000000-AN6RF:1:1112:23665:22903 1:N:0:1
GGAAGAAGTAGCTCCTCCGCTTATTGATATGCTTAAGTTCAGCAGGTATCCCTACCTGATCCGAGGTCAACCTTGAGAAAGTTGGGGGTTCTGGCGGGTGGACGGCTGGACCCTGTAGCGAGGAGTATTACTACGCTGAGAGCCAGACGGCACCGCCACTAGTTTTAAGGGCCGCCGGTACAGCGGGCCCCAAGGCCAAGCAGAGCTTGATTGGTCATAATGACGCTCGAACAGGCATGCCCGCCGGAATACCAGCGGGCGCAATGTGCGTTCAAAGATTCGATGATTCAC
+
DDDDDFFFFFFFGGGGGGGGGGGHHHHHHHHHHHHHHHHHHHHHHHHHHHHHHHH;HI;<H:H:GG:H;;H:H:HH;G<;H;HHHGG:G:;HHH+GGG0CG<;GGG;GG;HHG;H.<H:G:GGGGFHHHFF<<HGG/GGHGHHH;GHGGGG;GGEGGGGGGGGGGGGGCCFGDDDFHGFFGFGGGFFGGHHGFHGGHGFFFFHHHFHFGFFFHHFHFHHHGGGGGGHGHHGFFHFHFGGGGGGGHHHHHHHGCGGGGGGGHHHHGGGGHGGGGGGGGGGFFFFFFFBCCCC
@M02197:105:000000000-AN6RF:1:1112:6922:23693 1:N:0:1
GGAAGAAGTAGCTCCTCCGCTTATTGATATGCTTAAGTTCAGCGGGTATCCCTACCTGATCCGAGGTCAACCATAGAAAAATTGGGGTTGCTGGCCAGTAACCTTCAGGGACCTATAGCGAGAAATGTACTACGCTCAGGACCTAAAGGCACCGCCACTGTTTTTAAGGCCTGCCGTTGCCGGCAGGGCCCAATACCAAGCAGAGCTTGAGGGTTGAAATGACGCTCGAACAGGCATGCCCCCCGGAATACCAAGGGGCGCAATGTGCGTTCAAAGATTCGATGATTCAC
+
CCCCCFFFFFFFGGGGGGGGGGGHHHHHHHFHHHHHHHHHHGHGGGGGHHHHHHHHHHHHHHHGGGGHHHH<G<H<HHHHH;HHGH:G:GHHHGFHGGHH;HHGHHHHH9:GGHGHHH:GG9GGHHHF;HH<HGGGG:HHGHHHHHHHHHHHGGGGGGHHHHHGGHHHGHHHGHHGGGGGGGGGHGHHGHHHHHGGGHGHHHHHHHHHHHGHHHHHHHGFFGGGHHGHGHGHGGHHGGGGGGE3HHHHHGGHHHGGGCGHGHHGGGGHGGGGGGGGFBFFFFFFFBBBAB
@M02197:105:000000000-AN6RF:1:1112:11483:23744 1:N:0:1
GGAAGAAGTAGCTCCTCCGCTTATTGATATGCTTAAGTTCAGCGGGTAGTCCTACCTGATTTGAGGTCAAAAGTCAATTAGGAAGACATTTCTCTCCGGAGAGATAATAAGTCGACGTATTAGAGGCACGGAACCTTCATTCATGCGCTTCAGCGAACGGTGATCATTATCACACCGAAAGCCTTGTCGCGCAAAGTCGAAAGTCGACCGCAAGCCTATGCATTTCAGGAGAGCCCGAGTCCAGGACGAATCCTAGTCTCCGGCAGCCCCCACCATCCAAACTCCCCCTCGAAGCTAATCGAGAGGGGTTGAGAATTTACTGACACTCAAACAGGCATGCTCCTCGGAAAACCGAGGAGCGCAAGGTGCGTTCAAAGATTCGATGATTCAC
+
CCCCCFFFFFFFGGGGGGGGGGGHHHHHHHHHHHHHHHHHGHHGGGEGGHHHHHHHHHHHHHHHGHHHHHHHHHHHHHHHHHHHGHHHHHHHHHGHHGGGGGGGGHHHHHHFHEGGGGHHHHHHHGGGGGGGGGGHHHGHHHHHHHGFGGGHHHGGGGGGFHGHHHHHHHHHHHHGGGGGGGHHHHHHGHGGGGGGFGGGFGGGGGGGGGGGGGGGGGGGGGGGFFGGGGGGGGGFHEHHHHGGGHGFHGHHHHHGGGCCGHGCGGGGGGHFGHHHGHDHGGDGGGGHFGHHGHGEHGFGHHGGGGHHHHHHHHHHGFBHHHFEHFHHHHFEHHHHHHHGGGGGGHFGGGGGGGHGGGGGGHHHGGGGGGGGGGGFECGFFFFFFF@BABB
@M02197:105:000000000-AN6RF:1:1112:19457:24055 1:N:0:1
GGAAGAAGTAGCTCCTCCGCTTATTGATATGCTTAAGTTCAGCGGGTAGTCCTACCTGATTTGAGGTCAAAAGTCAATTAGGAAGACATTTCTCTCCGGAGAGATAATAAGTCGACGTATTAGAGGCACGGAACCTTCATTCATGCGCTTCAGCGAACGGTGATCATTATCACACCGAAAGCCTTGTCGCGCAAAGTCGAAAGTCGACCGCAAGCCTATGCATTTCAGGAGAGCCCGAGTCCAGGACGAATCCTAGTCTCCGGCAGCCCCCACCATCCAAACTCCCCCTCGAAGCTAATCGAGAGGGGTTGAGAATTTACTGACACTCAAACAGGCGTGCTCCTCGGAAAACCGAGGAGCGCAAGGTGCGTTCAAAGATTCGATGATTCAC
+
CCCCCFFFFFFFGGGGGGGGGGGGHHHHHHHHHHHHHHHHHHHGGGGGGHHHHHHHHHHHHHHHGHHHHHHHHHHHHHHHHHHHHHHHHHHHHHHHHGGGGGGGHHHHHHHHHGGGGEHHHHHHHHGGHGGGGGGHHHHHHHHHGHGGGGGHHHGGGGGGEHGHGHHGHHHHHHHGGGGGGHHHHHFFGHGGGGGGFGGGGGGFGGGFFFGGGGGGGGGFFGFGGGFFFFEGGGFGGBFGFGGDDFGFGCEHEGHGGGGGDAGFCGGGGDGFGGFEFHHGAD<DEGFHEEHGGGHGGFFGHHGGGGHHHHHHHHHHHFHHFHHGDEHHHHHHHGGGGGHGGCGEE3FGGGGGGHHGGGGGHHHHEFGECGFFGGGGGGGFFFFFBFAAAAA
@M02197:105:000000000-AN6RF:1:1112:14783:24529 1:N:0:1
GGAAGAAGTAGCTCCTCCGTTATTGATATGCTTAAGTTCAGCGGGTAGTCCTACCTGATTTGAGGTCAAAAGTCAATTAGGAAGACATTTCTCTCCGGAGAGATAATAAGTCGACGTATTAGAGGCACGGAACCTTCATTCATGCGCTTCAGCGAACGGTGATCATTATCACACCGAAAGCCTTGTCGCGCAAAGTCGAAAGTCGACCGCAAGCCTATGCATTTCAGGAGAGCCCGGGTCCAGGACGAATCCTAGTCCCCGGGAGCCCCCACCATCCAAACTCCCCCTCGAAGCTAATCGAGAGGGGTTGAGAATTTACTGACACTCAAACAGGCATGCTCCTCGGAAAACCGAGGAGCGCAAGGTGCGTTCAAAGATTCGATGATTCAC
+
CCCCCFFFFFFFGGGGGGGGGGHHHHHHHHHHHHHGHHHHHGGGGGGGHHHHHHHHHHHHHHHGHHHHHHHHHHHHHHHHGHHGHHHHHHHHHHHHGGGGGGGHHHHHHGHHGGGGGHHHHFHHHGGHGGGGGGHHHHHHHHHHGGGGGGHHHF:GGGGGE8HEH:HH;H:HGHGG9GGGHHHHH<HGHG9GGGGGGGGGGG:FG;GGFFFFF8FFFFF7F7FFFFFFFFFFFFFF/://;.:;/:00<0///.----->.F.-//CGFGFGHGBGHDCEC/GGGGHGGHHGHFGHHGGHFGGGGHHGHHHHHGHHGGHHHHFFFHHHHHGBHEHHHHGGGEGGHHGGGGGGHHGGGGGHGHHGGGGHGGGGGGGGGGFFFFFFFCBBBB
@M02197:105:000000000-AN6RF:1:1112:17360:24818 1:N:0:1
GGAAGAAGTAGCTCCTCCGCTTATTGATATGCTTAAGTTCAGCGGGTAGTCTTACTTGATTTGAGATCGAGTTGAACAACACATAAAGTGTCGTAAAATCCTGCATCAGTCAGCAATGAGGACAATTATCCTTTATGTTAGCTGCAGCAATAGTAATAATCCTGTTTGACGAGGACTAAATAGATATGCTTTTAGCTCAGATAAAAGTCCAGCTGCACCTGCATCTCAAGCCGCCCGCCTACCGGTGAAGGTTGTTGGGATAGCTCAAGTCCACCCTCCTTTTGAAAAAACAAGAGGAGGTTGAGGTGTTTACTGATACTCAAACAAGCATGCTCTTCGGAATACCAAAGAGCGCAATATGCGTTCAAAGATTCGATGATTCAC
+
AABBAFBFFFFFBGGGFGGGCFGGHHHHGHFFHHHGHHHHHFFGGGGGGHHHHHHHGHHHHHHGEHHHHGG3FGFHHHHHHGHHFHGHGFHGGFGHHHFFEHGHHGHHGGHHEHHHHGHHHHHHHHGHHGFHGHHHHHHHEHHFHHHHHFHHHHHFHHHHFHHHFFHEHHGGGGGGHHHGHHGHHHHFHHHHHHGHHHHHHHHHHHHHHHHHHHHGHHGHHHGHFGHHGGHGGGFGBGE@<BFBGHFHHGGFFFCFGFFHFHBEFGGFHHGF?E/F0FGGFHDFCFEHHFHHGGFFGF>011HFCFHHFFHEHGHHFHGHHHHGGAD1FGFGHCGGGHFFBFG0FHHHFGGCEGCHHEE0EC113GGGGFGGFF33FFFA?AAA
@M02197:105:000000000-AN6RF:1:1112:21570:25364 1:N:0:1
GGAAGAAGTAGCTCCTCCGCTTATTGATATGCTTAAGTTCAGCGGGTAGTCCTACCTGATTTGAGGTCAAAAGTCAATTAGGAAGACATTTCTCTCCGGAGAGATAATAAGTCGACGTATTAGAGGCACGGAACCTTCATTCATGCGCTTCAGCGAACGGTGATCATTATCACACCGAAAGCCTTGTCGCGCAAAGTCGAAAGTCGACCGCAAGCCTATGCATTTCAGGAGAGCCCGAGTCCAGGACGAATCCTAGTCTCCGGCAGCCCCCACCATCCAAACTCCCCCTCGAAGCTAATCGAGAGGGGTTGAGAATTTACCGACACTCAAACAGGCATGCTCCTCGGAAAACCGAGGAGCGCAAGGTGCGTTCAAAGATTCGATGATTCAC
+
BBBBB@FFFFFFGGGGGGGGGGGGHHHHHHHHHHHGHHHHHHHGGGGGGHGHHHGHHHHHHHHHGGHHHHHGHHHHHHHHHHHHHHHHHHHHHHHHHGGEFGGGGHHHHHHHHGGGGGHHHHGDFFGGHGGGGGGHHHHHHHHHHHGGGGGHHHGGGGFGFHGHHHHHHHHHGHHGGGGGGHHHGHHHGGGGGGGGGGGGGGGGGGGFFGFFGFGGFFFGGFFFFFGGGFFGFGGFFBFHGHGGGHGHHHHGHHHGGGCGGHGGGGCF@?G2GGHHGHHHGCCGGGGHHGHHHGHFHHBGHHGGGGHHGGHHHGHFEGEGGHHGHGHHHHHHHHHHHHFCGCGGDHHGGGGGGHHGDGGGHHHHGFGGHGCGGGGGGGGFFFBFFFBBBAA
@M02197:105:000000000-AN6RF:1:1113:15553:2398 1:N:0:1
GGAAGAAGTAGCTCCTCCGCTTATTGATATGCTTAAGTTCAGCGGGTAGTCCTACCTGATTTGAGGTCAAAAGTCAATTAGGAAGACATTTCTCTCCGGAGAGATAATAAGTCGACGTATTAGAGGCACGGAACCTTCATTCATGCGCTTCAGCGAACGGTGATCATTATCACACCGAAAGCCTTGTCGCGCAAAGTCGAAAGTCGACCGCAAGCCTATGCATTTCAGGAGAGCCCGAGTCCCGGACGAATCCTAGTCTCCGGCAGCCCCCACCATCCAAACTCCCCCTCGAAGCTAATCGAGAGGGGTTGAGAATTTACTGACACTCAAACCGGCATGCTCCTCGGAAAACCGAGGAGCGCAAGGTGCGTTCAAAGATTCGATGATTCAC
+
AABA?CCF5FFFBFFFGBE2EEEGGHHFHGHCGHFHFFFFBGGEGGEEGGHHHHFHGHHBHGGHEHFFHHHHHBGGHHHHHGHHHFHHGHHHHFFBH1EEGGFGHHHGGHHGFGGGCGHHHHHHHGGGH?CCFDFB1CGHHHHHHHGGGGDGHGGGGGCCEHGHFHHHHHFHHHGGGGGGGHHEHHHHFHGGGGGGGF?F9CD9FG:B;B?BF<?FFFFFFFFFFFFEBGEEF?AEFF@A;--CGHGGHHHHHHHECGGGGGCGGGGGGE?1AFGC/BFG?B/CE//GEEDGG0F/GG>EC0EF?/F02F2FHGF2@EHDG2@BFC1EAEE>/G11BFG?E/EA?FAFGEBEA0FA0ECECGGFEE0ACFGF3F33?CF>FFFFFFAAA>1
@M02197:105:000000000-AN6RF:1:1113:19897:3069 1:N:0:1
GGAAGAAGTAGCTCCCGCTTATTGATATGCTTAAGTTCAGCGGGTAGTCCCACCCGATTTGAGGTCAAGGTCGTTTTTGTGGGTCGAGCCTCCCACCGATGAATCGGCGGTGACCGGAACACCATCGTTGTCAATGAGACGGTTAGAAGCAGAGGTACAGTGCAGAAACCCGAGACGTAGAAACATATTATCACGTCAAGGATCGGCAAAGCAGACCCCACTAATCCATTTGGGAGGAGCTCGCTTCAAGGTGAAACCAGCAAATGACCTCCAAGTCCAAAATCCTCTCCACCAAAGGAGGGGCTTTTGAGAATTTCACGACACTCAAACGGGTGTGCCCCTCGGAATGCCAAGGGGCGCAAGGTGCGTTCAAAGATTCGATGATTCAC
+
BBBBAFFFFFFFGGGFGGGGEGHHCHHHGHHHHHHGHHHFHGGGEEAGFEGHHGGG?EGGHHEHGHHHHGBGGGGGGGGHHGGGHGGFGGHHHFFHGGEGGHF?GGFGFF@<F1</@-AC0<DABG.<C/.D0DGFBGH0:?.C.;0GBBCH/BFFFFFBFFFFFFFFBEEF:FF?FGGFGGGGFFFFFFEDEGGEFBGGGBGDGGHFGF0HGDCAEHGFFHFHHGBH:EGFGHHHHGGC?GHHGBHHHHHFHGHGHEHHGHHHFHDFFHHGHHHHDGDGBFFE?FHEEGHHHHHHGGGEGHHHHFHHHHFHEFEHGFGHHHGEGGHHGGGEFEGEGGGEEFFGHHGF3HHFHGGDGCHGBHGEEGFFGGGFGGGGF4CFFF55AA@BB
@M02197:105:000000000-AN6RF:1:1113:14877:3114 1:N:0:1
GGAAGAAGTAGCTCCTCCGCTTATTGATATGCTTAAGTTCAGCGGGTAGTCTTACTTGATTTGAGATCGAGTTGAACAACACATAAAGTGTCGTAAAATCCTGCATCAGTCAGCAATGAGGACAATTATCCTTTATGTTAGCTGCAGCAATAGTAATAATCCTGTTTGACGAGGACTAAATAGAGATGCTTTTAGCTCAGATAAAAGTCCAGCTGCACCTGCATTTCAAGCCGCCCGCCTACCGGTGAAGGTTGTTGGGATAGCTCAAGTCCACCCTCCTTTTGAAAAAACAAGAGGAGGTTGAGGTGTTTACTGATACTCAAACAAGCATGCTCTTCGGAATACCAAAGAGCGCAATATGCGTTCAAAGATTCGATGACTCAC
+
CCCCCFFFFFFFGGGGGGGGGGGHHHHHHHHHHHHHHHHHGHHGGGFGGHHHHHHHHHHHHHHHGHHHHGGHGHGHHGHHHGHHHHHEFEFGGGHHGGHHHHHHHHHHHHHHHHHHHHHHHHHHHHHHHHHHHHHHHHHHHHHHHHHHHHHHHHHHHHHHHHHHHHHHHHFGGGGHHHHHHHHHGHHHHHHHHHGHHHHHHHHHHHHHHHHHGHHHHHHHHHHHHHHHHHGGGGGGEEGFCGGHGHHHHGHEGGHHHHHHGHHEHFHHFG@FEGGHFDGHHGBHGGHHHHHGHGHHHHHHHHHHGHHHGGHHHHHHHHGFHHHHHEHHGHCHHGGGCHHHFFHHGHHHHGGGGHHHHGGGGHGGGGGGGGGGFFFFFFFB@BAA
@M02197:105:000000000-AN6RF:1:1113:13544:3971 1:N:0:1
GGAAGAAGTAGCTCCTCCGCTTATTGATATGCTTAAGTTCAGCGGGTAGTCCCACCCGATTTGAGGTCAAGGTCGTTTTTGTGGGTCGAGCCTCCCACCGATGAATCGGCGGGGACCGGAACACCATCGTTGTCCATGAGACGGGTTGAAGGAGAGGTACAGTGCAGAAACCCGAGACGTAGAAACATATTATCACGTCAAGGGTCGGCAAAGCAGACCCCACTAATCCAGTTGGGAGGATCTCGCTTCAAGGTGAAACCAGCAAATGACCTCCAAGTCCAAAATCCTCTCCACCAAAGGAAGGGCTTTTGAGAATTTCACGACACTCAAACGGGTGTGCCCCTCGGAATGCCGAGGGGCGTAAGGTGCGTTCAAAGATTCGATGATTCAC
+
AAAA3FFFFD5@FGGFGGGEGCEBGHHHFGFHHGHHHHHGCFHGGGGGFGHHHHHGCCAAEFGDCCGFHEGHGFCEEFFFEBCA11BEEGGEGHHGFHGG?@?GGHHFGGGC----<-;-@CCCA.0;:.9;90090;0009.9-;.;/90/..9A?/99FB;:B/BB?EBFD;.FFAG9F;;FB;00;0BFEDEE9#GF9C;#.A@CC0:;BHGAD5FHF7FFDBG;F.#CGCHGDDF.--.<1GBBHCG1FFDGFG11HFGHHFFHGFFGEHHFG1?GBB1FB//3?//?/EHHHFGHHGAHFF33FFGHHHGE1BEB1GGDGGHFGFECEEG2EEC?G?GFHG5GEECE?DGGGGGFG5CHGGGEFFF5GGGGGGFFFFFDFBA3BA?
@M02197:105:000000000-AN6RF:1:1113:7947:4416 1:N:0:1
GGAAGAAGTAGCTCCTCCGCTTATTGAATGCTTAAGTTCAGCGGGTAGTCCTACCTGATTTGAGGTCAAAAGTCAATTAGGAAGACGTTTCTCTTCGGAGAGATAATAAGTCGACGTATTAGAGGCACGGAACCTTCATTCATGCGCTTCAGCAAACGGTGATCATTATCACACCGAAAGCCTTGTCGCGCAAAGTCGAAAGTCGACCGCAAGCCTATGCATTTCAGGAGAGCCCGAGTCCAGGACGAATCCTAGTCTCCGGCAGCCCCCACCATCCAAACTCCCCCTCGAAGCTAATCGAGAGGGGTTGAGAATTTACTGACACTCAAACAGGCATGCTCCTCGGAAAACCGAGGAGCGCAAGGTGCGTTCAAAGATTCGATGACTCAC
+
?AAAAF113BDD3FGFGGGGGGFHHHHHFG13FFHHGFGHBGEGGGCGHGGDDGH1FGHH2ADFHF0FGH1F1@2F22D1@GF000EFGHHHHFHHGGGGCFGFDHHHGEDFCFEGEEF1FFFFFFGH?C//BFFHHHGHHHHHEGGCGFHHHFFBF.//>/FFBDFGGHGHFHCB@@C9G-GHG>>@9FFBA?FFB9E9;A99A:G?@@@@?0AFFFCBF;FFFFFFFC9-;F./CG//C:A./AGD00FHDDC<--->0CC-</@?/BGF<2FF3HFDGGFGE/F?>F?HFF1E33GGBFFE1FBHFG4B@4DGBFBFF5B5FBF5FHBHHFBHGHGECE1DHFFE2BCFHG2EEGEHHFHFGCGFGGGGGFD?GGFFFFFFFABBBB
@M02197:105:000000000-AN6RF:1:1113:18919:5369 1:N:0:1
GGAAGAAGTAGCTCCTCCGCTTATTGATATGCTTAAGTTCAGCGGGTATCCCTACCTGATCCGAGGTCAACCTGTAAAAAATTGGGGGTTCTGGCGAGCCACCGGGAGAACTCTATAGCGGGAGTATGTACTACGCTTAGAGCCCACCGGCGCCGCCACTGATCTTGAGGGCCGCGAGACCGCGTACCCCAATACCACGCTAGGCGTGAGTGGTTAAATGACGCTCGAACAGGCATGCCCTGCGGAATACCACAGGGCGCAATGTGCGTTCAAAGATTCGATGATTCAC
+
@BBBBFFFFFFFGGGGGGFGGGGHHHHHGHHHHHGHFGHHFFHGGGGEHHHGH9HHHGHHHHHGGGFHGFGHHHGFHHHHGHHHHGGGGGHHHGHG?@EGFHHGGGGGDHGHGHHHHHHGGGGGGHHHHHHHHHGGGGGHEHHHFFGGGGGGGGGHHGHHHHGHGHHHGGGGGGHHGGGGGGGGFGGFHHHHFGFFFGHHFHGGHHHHHGHHHHFHHFFGGGGHHGHHHHHGHHHGGGGE2CFHHHHFHFFBFGGGGGHHHHGGGGHGGGGGGGGGGFFFFFFFCCCCC
@M02197:105:000000000-AN6RF:1:1113:18859:5686 1:N:0:1
GGAAGAAGTAGCTCCTCCGCTTATTGATATGCTTAAGTTCAGGGGGTAGTCCCACCCGATTTGAGGTCAAGGTCGTTTTTGTGGGTCGAGCCTCCCACCGATGAATCGGCGGTGACCGGAACACCATAGTTGTCAATGAGACGGGTAGAAGCAGAGGTACAGTGCAGAAACCCGAGACGTAGAAACATATTATCACGTCAAGGAACGGCAAAGCAGACCCCACTAATCCATTTGGGAGGAGCTCGCTTCAAGGTGAAACCAGCAAAGGACCTCCAAGTCCAAAATCCTCGCCCCCAAAGGAAGGGCTTTTGAGAATTTCACGACACTCAAACGGGTGTGCCCCTCGGAATGCCAAGGGGCGCAAGGTGCGTTCAAAGATTCGATGATTCAC
+
3AABA?CFBDFFBGGGGFGGGGGDFFHHHGGHGHGFFGHGAGFHGGGDGHHGHHHGGC?EEGGDGH3F33EGGHEEDGFEGHHGGGFGGGGGHBEFHHGG?EGHEFHHGGGC<//?F/<-><0<E.00<=<000==G00=D0.C-;-.0;C////FB#;CE/009900C;/AC;-?F;99;;AFF//9;;#//9/BB9AEFA;9#?#B9:7;*C/A99.FD0;,9;08FBC9;::;:/:.C@.A0=00=<<0=0=.</1GBF1F1<1><.0111?1G1?GBDD0A</<</>//0GFBFCGFBHGGBF1F@2BFDD1EGE//F@11FF/CEEEECGCAE/A/AEE0EGEA1FB0GFGE?GGGFB0AE0E11F33BA3A11>1FFD33AAA>A
@M02197:105:000000000-AN6RF:1:1113:18352:6663 1:N:0:1
GGAAGAAGTAGCTCCTCCGCTTATTGATATGCTTAAGTTCAGCGGGTAGTCTTACTTGATTTGAGATCGAGTTGAACAACACATAAAGTGTCGTAAAATCCTGCATCAGTCAGCAATGAGGACAATTATCCTTTATGTTAGCTGCAGCAATAGTAATAATCCTGTTTGACGAGGACTAAATAGATATGCTTTTAGCTCAGATAAAAGTCCAGCCGCACCTGCATTTCAAGCCGCCCGCCTACCGGTGAAGGTTGTTGGGATAGCTCAAGTCCACCCTCCTTTTGAAAAAACAAGAGGAGGTTGAGGTGTTTACTGATACTCAAACAAGCATGCTCTTCGGAATACCAAAGAGCGCAATATGCGTTCAAAGATTCGATGATTCAC
+
CCCCCFFFFFFFGGGGGGGGGGDHHHHHHHHGHHHHHHHHHHHGGGGGGHHHHHHHHHHHHHHGGHHHHGGHGHHHHHHHHGHHHHHHHHHHGFHHHHHHHHHHHHHHHHHHHHHHHHHHHHHHHHHHHHHHHHHHHHHHHHHHHHHHHHHHHGHHHGHHHHHHHHHHHHGGGGGHHHHHHHHGHGHGHHGHHHHHHHHHGHHHGHHHHHHHHGGGGGGHHHHHHGGGGGGGGGGGHGGCFGGHHHHHHGHHGGHHHHHHGHHHHGHHHHEFEGDHHGHHGFHHGGGHHHHHHHHHHHHHHGGHGHHHHHHHHHHHFGGGHHHGHHHHGHHEHGGGGHHHHHHHHHHHGGGGGHHHHGGGGHGGGGGGGFGGFFFFFFFBBBBB
@M02197:105:000000000-AN6RF:1:1113:19257:6633 1:N:0:1
GGAAGAAGTAGCTCCTCCGCTTATTGATATGCTTAAGTTCAGCGGGTAGTCCTACCTGATTTGAGGTCAAAAGTCAATTAGGAAGACATTTCTCTCCGGAGAGATAATAAGTCGACGTATTAGAGGCACGGAACCTTCATTCATGCGCTTCAGCGAACGGTGATCATTATCACACCGAAAGCCTTGTCGCGCAAAGTCGAAAGTCGACCGCAAGCCTATGCATTTCAGGAGAGCCCGAGTCCAGGACGAATCCTAGTCTCCGGCAGCCCCCACCATCCAAACTCCCCCTCGAAGCTAATCGAGAGGGGTTGAGAATTTACTGACACTCAAACAGGCATGCTCCTCGGAAAACCGAGGAGCGCAAGGTGCGTTCAAAGATTCGATGACTCAC
+
BBABBFFFFFFFGGGGGGGGGGGHHHHHHHGHHHGHFHHHHHHGGGGGEHHHHHHHHHHHHHHHEHHHHHHGHHHHHGHHHHBGGHHHHHHHHHHHHGGFGEEEHHHHHHHHHGGGGEHHHHGHHHGGHGGGGGGHHHHHHHHHHHGGGGGHHHGGGGGGGHGHHHHHEHHHHHHGGGGGGHGHHHHHGHGGGGGGGGGGFFGGGGGFGFFFFFEFFGGGGGGGGGGFGGEGGGFGHFC/HHGDDCFHHHHHGBHGGGGGGHGGGGGGGGGHGHHFGHHGEB<EGEGHHGHEHHGGHBHGHHGGGDHHHHHHHHHHGHHHHHHHFF5FHHHHHHHGHHGGGGGGGGFFFGGGCHHGGGGGGBHGFFEGGBGGGGGGGGGFFBFBFFBAAAB
@M02197:105:000000000-AN6RF:1:1113:26364:7052 1:N:0:1
GGAAGAAGTAGCTCCTCCGCTTATTGATATGCTTAAGTTCAGCGGGTAGTCCTACCTGATTTGAGGTCACATTAATGATGAATTGTCCAAAGACGATTAGAAAGCTGAACTGCCCCTCACATTCATAAGCGTAGATAGTTATCACACCAATGAACAAGGTTTGTTCTGCTAATGCATTTCAGAGGAGCTGAAACCTTTTGAAAGGCCAGCAAACCCCCACATCCAAACCACTCAAACAAGTTGAAGGTTGATTTATATTAATGACACTCAAACAGGCATGCTCCTCGGAATACCAAGGAGCGCAAGGTGCGTTCAAAGATTCGATGATTCAC
+
BBBBBFFFFFFFGFFGGFEFCFGEGHHHFHHHFHHCHHFFFGHGCFAEGHHFFGFAFD3FHHHFFHHGAGHHHGHHHHEFBHHFHGGBE5GGHHE/FHGGFHFHBGHBGGHHHHFFHGFFHHFHHHHFGEFEGGFG;FCGGHHDFGFGGEGHHHHHGFGFFHHHFHGHGHHGHGFHHHGHEFFHGHGHHHGHHHGHHHHFDHHFFHEGGACCGHEGGGGGGGFGFGFGFEGGGGD@G@B1FGBGCGEE12BHHFFG@GBFFF2D1FFBHFGFDDF1FFHFEAGGFGBEHCHG1HHGACE0AGHFHGEAAABFGF3GGEFCFC3BFDD>11>A
@M02197:105:000000000-AN6RF:1:1113:21373:7427 1:N:0:1
GGAAGAAGTAGCTCCTCCGCTTATTGATATGCTTAAGTTCAGCGGGTATCCCTACCTGGTCCGAGGTCAAACTTAGAAAGTTGGGGGTTGCTGGCAAGCACGCACCGAGACCCTGTAGCGAGGAGTATTACTACGCTTAGAGCACGATGGCACCGCCACTGATTTTAAGACCGATCAGAACTGATGTGGTCCAATACCAAGCAGAGCTTGAGTGTTGTACTGACGCTCGAACAGGCATGCCCCGCGGAATACCACGGGGCGCAATGTGCGTTCAAAGATTCGATGATTCAC
+
CBBCCFFFFFFFGGGGGGGGGGGHHHHHHHHHHHHHHHHHHHHGGGGFHHHHHHHHHHH<HHGGGGG:HHHHHHHHHH;HHHHHGGGGGGH:HHGHHGHHHGGGGGGGGGGGH;HH<HGGGGGGGHGHHHHH;HG8GGGHFHHHHGGHGGHHHGGHHGGHHHHHHHHGGGGGHHHHHHGHHHHGHHHHHGHHHHGGGHHHHHHHHHHHGHHGHHHHGGHGGHGGGHGGHHHHHHHHHGGGGGGGHHGHHHFGGGGGGGGGHCHHGGGGHGGGGGGGGGGFFFFFFFB@CCB
@M02197:105:000000000-AN6RF:1:1113:5736:7483 1:N:0:1
GGAAGAAGTAGCTCCTCCGCTTATTGATATGCTTAAGTTCAGCGGGTAGTCCTACCTGATTTGAGATCAAACGTTCAAAGGCTGTCCTCGAGGGACGTTTATGAGCCCCAGCGAACCCCCATCGCTGAAGGTTACCTGGTGAAAAACCACAAGCGTAGATAGTTATCACACCCGTGACGCCACCAAACACTGGCAAGCTGATCCGTTTGAGACGAGCCGACCGCAGGGCCGGCAAGACCCCCAAAGTCCAAGCTCATCACGGCGAACCGTGAGAGTTGAGGTTTTCATGATACTCAAACAGGCATGCCCTTCGGAATAGCCAAAGGGCGCAAGGAGCGTTCAAAGATTCGATGATTCAC
+
>AAA11CFFFFFGGGGGGGGGGGHHHHHGHHGHHHGHHGFHHHCGGGGGFGFFHHAGHGHHHHHGHHHHHDHGHGHHGHGHGHHHHHHH?EGCG/EEEFHEFGHHFHFCECGEGGC<<CGGHF9GHGFHFHFDGFHHFHHFGFFHHGFFGHGHHG<CCF8H:HFFFH@BGHEGGFCEEGFEBGGGEGGGG.GGGGGGGGFFFGGHGGGFFFEGGECC-CFC@<@HC?CBBGG@@GCGCB/FGGCHC</F1BBHFHHF//GCEEEFEE>@GFGDFHEHGCE01DG2FFGHHGFFBGFFGFHGCF0/C?FCCGEDDF1GCHG1GCAEAEECDEB0A0GHF1GFGGGE1GFFFFFDFA1A1A
@M02197:105:000000000-AN6RF:1:1113:17962:7773 1:N:0:1
GGAAGAAGTAGCTCCTCCGCTTATTGATATGCTTAAGTTCCGCGGGTAGTCCTACCTGATTTGAGGTCACATTAATGATGAATTGTCCAAAGACGATTAGAAAGCTGAACTGCCCCTCACATTCATAAGCGTAGATAGTTATCACACCAATGAACAAGGTTTGTTCTGCTAATGCATTTCAGAGGAGCTGAAACCTTTTGAAAGGCCAGCAAACCCCCACATCCAAACCACTCAAACAAGTTGAAGGTTGATTTATATTAATGACACTCAAACAGGCATGCTCCTCGGAATACCAAGGAGCGCAAGGTGCGTTCAAAGATTCGATGATTCAC
+
BBAA3FFFFFFFGGGGGGGGGGGHHHHGHHBHFGHHHHHH5EEGFCEEFGFHHHFHHHCGHFBHGFHHFGFHHFBDBDGHHBGHHHHHHHHFFGGEGHGHHGHHHHFFHGHHGHHGFGHHHGHGHHHHDGCDFGCGGHHHHHHGGHHGHHHHHHHHHHCGGHDHHHGHHHHHHHHGFGHHHHHHGHFHHHGHBGGFHHHHGHHFGGEGHGFFFGEGGGHHGFGGHFFFFGFGHHGBGFHF3HHGGFF3EHHGBFGF5FHHGHHGFGFHGHHG3FBHFEGAE?CAA3BHGBHFFHHHGGGEEGFHHGECGHFAFFEBGGGGFFFFFFB3A?AA
@M02197:105:000000000-AN6RF:1:1113:7431:7948 1:N:0:1
GGAAGAAGTAGCTCCTCCGCTTATTGTTATGCTTAAGTTCAGCGGGTAGTCTTACTTGATTTGAGATCGAGTTGAACAACACATAAAGTGTCGTAAAATCCTGCATCAGTCAGCAATGAGGACAATTATCCTTTATGTTAGCTGCAGCAATAGTAATAATCCTGTTTGACGAGGACTAAATAGATATGCTTTTAGCTCAGATAAAAGTCCAGCTGCACCTGCATTTCAAGCCGCCCGCCTACCGGTGAAGGTTGTTGGGATAGCTCAAGTCCACCCTCCTTTTGAAAAAACAAGAGGAGGTTGAGGTGTTTACTGATACTCAAACAAGCATGCTCTTCGGAATACCAAAGAGCGCAATATGCGTTCAAAGATTCGATGATTCAC
+
ABBBBFFFFBDFGGGGGGGGGGGHHHGHFHHHHHHHHHHHFHHGGGGGGHFHHHHHGHHHHHHHGHHHHGGGGHHHHHHHGGHHFHGHFHFGGGHHGHHHHHBGHHHHGGHHFHHHGFFHHHAGHGHGHFHHHHGHHHHHGHFHHHGHHHHFHHHFGGHGFHHGHGHHBGGFFGGHHGHHHHHGHHHGFHHHHFFDDGHHHHHHGGGHHHGHGHHHHHHHHHHHHHHGHHHGGGGGD/GGGGFGHFHGHF/HGGHHHFEFGHHFFGHGHGFFDGGHGGGHFGHFGGHHHFHFHHHHHHGHHHHFGFHHGGGBHHHEGHGHHFGFHHHHHHGHHGGGGHGF5GF2HFHHHGGFFGHHCGGGGHGFCG55FFGBFFFFFBFBBBAA
@M02197:105:000000000-AN6RF:1:1113:9208:12076 1:N:0:1
GGAAGAAGTAGCTCCTCCGCTTATTGATATGCTTACTTCCTCTAAATGACCAAGGTCCTCCGCTTATTGATATGCTTAAGTTCAGCGGGTGGTCCTACCTGATTTGAGGTCAAGTTTATCAAATCCAACTCTTATATAGCGGCAGAACCCTCGACCAGATGCAGATATGTATCACATCTTAATGGAGAGGTCGTTACCACTCATGCATTTCAGGGGAGCAGACTAGGCCTGTAACCCCCAAATCCAAGCCACACCTCATGGTGTGGTTGAGACATTAATGACACTCAAACAGGCATGCTCCTTGATTAACCAAGGAGCGCAAGATGCGTTCAAAGATTCGATGATTCAC
+
CCDDDFFFFFFFGGGGGGGGGGGHHHHHHHGHGHHHHHHHHHHHHHHHGHHHHGGHHIIIHGGGGGHHHHHHHHHHHHHHHHHHHHGGGECGGHHHHHHGHHHHHHHGHHHHHHHHHHHHHHHHHHHHHGHHHHHHHHHHGGGGHHHHHGHHGGGHHHHHHHHHHHHHHHHHHHHHHHHHHHHHHHHHGGHHGGGHGHHHHHHHHHHHHGGGGGHHHHHHHHGGGGGHHHGHHHHFE4FHHGFGGHFFEEHHHHHHHHHGFHGGHHHHHHHHEHHHHHHHHHGGHHHHGHGGFHHHGHHHHHGGHHGHHHHHBGGGGGHHGGGGEFGBGGGGGGGGGFFFFFFFBA@BB
@M02197:105:000000000-AN6RF:1:1113:18758:12613 1:N:0:1
GGAAGAAGTAGCTCCTCCGCTTATTGATATGCTTAAGTTCAGCGGGTAGTCCTACCTGATTTGAGGTCAAAAGTCAATTAGGAAGACGTTTCTCTTCGGAGAGATAATAAGTCGACGTATTAGAGGCACGGAACCTTCATTCATGCGCTTCAGCAAACGGTGATCATTATCACACCGAAAGCCTTGTCGCGCAAAGTCGAAAGTCGACCGCAAGCCTATGCATTTCAGGAGAGCCCGAGTCCAGGACGAATCCTAGTCTCCGGCAGCCCCCACCATCCAAGCTCCCCCTCGAAGCTAATCGAGAGGGGTTGAGAATTTACTGACACTCAAACAGGCATGCTCCTCGGAAAACCGAGGAGCGCAAGGTGCGTTCAAAGATTCGATGATTCAC
+
BBBBBFFFFFFFGGGGGGGGGGGHHHHHHHHHHHHGHHHHHHHGGGGGGHHHHHHHHHHHHHHHGHHHHHHHHGHHHHHHHHHHHHHGGGHHHHHHHHGGGGGGHHHHHHHGHGGGGGHHHHHHHGGGHGGGGGGHHHHHHGHHHHGGGGGHGHHHHHGGGHGHHHHHHHHHHHHGGGGGGHHHHHHHGHGGGGGGGGGGGFDFGGGGGFFGGGGGGGGGGFFFGGGGGGFFGFGGGBGFHHDDDHGFGDBHEGHGGG?CFFFD?GGGGGGFGHHGGHHHDCBGGGFGCGHF3FHCGGCGHFGGGGHHHHFHFHHHHHHGHHGGGFFHHHHHFHHFHHHGG?GGGHHGGGGGGFCEGGGGGHHHGGGGHGGGGGGGGGFFFFFFFFBABBB
@M02197:105:000000000-AN6RF:1:1113:18046:12598 1:N:0:1
GGAAGAAGTAGCTCCTCCGCTTATTGATATGCTTAAGTTCAGCGGGTAGTCCTACCTGATTTGAGATCAAACGTTCAAAGGCTGTCCTCGAGGGACGTTTATGAGCCCCAGCGAACCCCCATCGCTGAAGGTTACCTGGTGAAAAACCACAAGCGTAGATAGTTATCACACCCGTGACGCCACCAAACACTGGCAAGCTGATCCGTTTGAGAGGAGCCGACCGTAGGCCGGCAAGACCCCCAAAGTCCAAGCTCATCACGGCGAACCGTGAGAGTTGAGGTTTTCATGATACTCAAACAGGCATGCCCTTCGGAATAGCCAAAGGGCGCAAGGTGCGTTCAAAGATTCGATGATTCAC
+
CCBCCFFFFFFFGGGGGGGGGGGHHHHHHHHHHHHHHHHHHHHGGGGGGHHHHHHHHHHHHHHHGHHHHHHHGHHHHHHHHHHHHHHHHGGGGGGGGGGHHHHHHHHGGGGHGGGGGGGGGHHGGHGGHHHHHHHHHHHHHHGHHHGGGGHHHHGGGGGHHHHHHHHHHHHGGGGGGGGGGGGGGHHHHHHHGHHHHHGGGGGGHHHHHHHHGGGGFGGHGGHFGGGGGHHHHHGGGGGHHHHHHHGHHHHHHHHGGEGGGGGGGGHHHHHHHHHHHHGGHHHHHHHHHHHGGHHHHHHHHGHGGGGGGGGHHHHHHHHHHHGGGGGHHHHGGGGHGGGGGGGGGGFFFFFFFBBBBB
@M02197:105:000000000-AN6RF:1:1113:15557:12843 1:N:0:1
GGAAGAAGTAGCTCCTCCGCTTATTGATATGCTTAAGTTCAGCGGGTAGTCCCACCCGATTTGAGGTCAAGGTCGTTTTTGTGGGTCGAGCCTCCCACCGATGAATCGGCGGTGACCGGAACACCATCGTTGTCAATGAGACGGTTAGAAGCAGAGGTACAGTGCAGAAACCCGAGACGTAGAAACATATTATCACGTCAAGGATCGGCAAAGCAGACCCCACTAATCCATTTGGGAGGAGCTCGCTTCAAGGTGAAACCAGCAAATGACCTCCAAGTCCAAAATCCTCTCCACCAAAGGAAGGGCTTTTGAGAATTTCACGACACTCAAACGGGTGTGCCCCTCGGAATGCCAAGGGGCGCAAGGTGCGTTCAAAGATTCGATGATTCAC
+
CCCBCFFFFFFFGGGGGGGGGGGHHHHHHHHHHHHHHHHHHHHGGGGGGHHHHHHGGGGGGGHHGHHHHHHHGHGGGGGGGFFEGGHGGGGGHHHGGHGGGGGHHHHHGGGG<//1F@C-<-F0E.<CA.</CFDGF0=DD0:CAE.GFH00C:/FF9FFFB9FFFFDFFBFGFFGGGEGGFFFFFB0FBFB?GGGGFGFGGGFGFHHFHGHHHHGDGEGD=HHHHHGFHGHHGGHHGHGCCGGHHHHFGHGHHHHGGHHHHGHHHFFGGHGHHHHHGGHHHHHHFGGG/DFFGHHHHHGHHHHFHHHHGGHHHGHFBGGGHHHDGHGHHFGGGHEGGCFFGGGHHHHGHGHHHHEGGCGHHGHGGGGFGGGGGGGGGGFFFFFFFCBAAA
@M02197:105:000000000-AN6RF:1:1113:12306:13490 1:N:0:1
GGAAGAAGTAGCTCCTCCGCTTATTGATATGCTTAAGTTCAGCGGGTATCCCTACCTGATCCGAGGTCAACCTGAAAAGGATGATTGGTTGTCGGCTGGCGCCGGCCGGGCCTACAGAGCGGGTGACAAAGCCCCATACGCTCGAGGACCGGACTCGGTGCCGCCGCTGCCTTTCGGACCCGTCCCCGGGGGGACGGAGCCCAACACACAATCCGTGCTTGAGGGCAGCAATGACGCTCGGACAGGCATGCCCCCCGGAATACCAGGGGGCGCAATGTGCGTTCAAAGATTCGATGACTCAC
+
CCCCCFFFFFFFGGGGGGGGGGGHHHHHGHHHHHHHHHHHHHHGGGGGHHHHHHHHHHHHHHHGGGGHHHHHHHHHHHHGHHHHHHHGHHGGHGGGGGGGGGGGGGGGGGGGGHHHHHHHGGGGGHHHHHHHHHGGHHHHGGGGGGGGHHGGGGGGGGGGGGGGGFFFFFFFFFFFFFFFFFFFFFFFFFFGGGGGGGGGGGGGFFHFHGGFGGHHHHHHHHHHHHHHHHGGGGGGGGGHHHHHHHHHGGGGGGGHHHHHHGHGGGGGGGGHHHHGGGGGGGGGGGGGGGFFFFFFFCCCCC
@M02197:105:000000000-AN6RF:1:1113:9647:13728 1:N:0:1
GGAAGAAGTAGCTCCTCCGCTTATTGATATGCTTAAGTTCAGCGGGTAGTCCTACCTGATTTGAGATCGAACGTTCAAAAAGCTGTCTTCACCAAGGAAAGACGTTTATAAGCTCCAGCGAACCTCCGTCACCGAAGGTTACCTGGCAGGCAACCACAAGCGTAAATAGTTATCACACCCGTGACGCCACCAAACACTGGCAGGCTAATTCATTTGAGAGGAGCCGGCTGTGCGCCAGCAAGCCCCCAAGTCCAAGCTCTTCATGGCGAACCACAAGAGTTGAGGTGTTCATGATACTCAAACAGGCATGCCCCTCGGAATAGCCAAGGGGCGCAAGGTGCGTTCAAAGATTCGATGATTCAC
+
BCCCCFFFFFFFGGGGGGGGGGGHHHHGHHHHHHHHHHHHHHGGGGGGGHHHHHHHHHHHHHGHGHHHHGHHGHHHHHHHHGHHHHHEHHHHHHHHGHGHHHHGGFHHHHHHHHHHHHHGGGGGHHHGHHGGHGGGGGHHHHHHHHGHGGGHHHHGGHHHHGGGGHHHHHHHHHHHHHGGGGGGGGGGGGHHHGGHHGHHHHHHHHHHHHHHGHGHHHHFEFGGGFFGGGGGGGGHHHGHCCD>/HGHHGHGHHHGEGHEHEGGGGGHGHGHHHHHGGHGHHHGHHHHHHHHHHHHEHGHHHHHEHHHGFGGGGGHGHHHHHHHHHGGGGGGHGHHGGGGHGGGGFGGGGGFFFFFFFBA?AA
@M02197:105:000000000-AN6RF:1:1113:17870:14386 1:N:0:1
GGAAGAAGTAGCTCCTCCGCTTATTGATATGCTTAAGTTCAGCGGGTAGTCCTACCTGATTTGAGGTCAAAAGTCAATTAGGAAGACGTTTCTCTTCGGAGAGATAATAAGTCGACGTATTAGAGGCACGGAACCTTCATTCATGCGCTTCAGCAAACGGTGATCATTATCACACCGAAAGCCTTGTCGCGCAAAGTCGAAAGTCGACCGCAAGCCTATGCATTTCAGGAGAGCCCGAGTCCTGGACGAATCCTAGTCTCCGGCAGCCCCCACCATCCAAACTCCCCCTCGAAGCTAATCGAGAGGGGTTGAGAATTTACTGACTCTCAAACAGGCATGCTCCTCGGAAAACCGAGGAGCGCAAGGTGCGTTCAAAGATTCGATGATTCAC
+
BCBBCFFFFFFFGGGGGGGGGGGHHHHHGHHHHHGHHHHHHHGGGGGGGHHHHHHHHHHHHHHHGHGHHHHHHHHHHHHHHHHHHHHGGGHHHHHHHHGGGGGGHHGHHHHHHGGGGGHHHHHHHHGGHGGGGGGHHGHHHHHHHHGGGGGHHHHHHHGGGHGHHHHHHHHHHHHGGGGGGHHHHHHHGHGGGGGGFFGGGGGGGBFGGGFGFFFFFGGGGGGGGGGGGGGGGGGFGHHHHHGFDGGHHHHFHFGGGGGGGHGGGGG?GGGGGHHHGHHHFC<GGEEGAGHHHHFGHFGEHHGGGGGHHGGHHHHHHHHHHHHHGGHHHHHHHHHHHHHGGEGGGHHGGGGGGHFGGGGGHCHHGGEEHGGGGFGGCGGFFFFFFFBBBBB
@M02197:105:000000000-AN6RF:1:1113:20036:14763 1:N:0:1
GGAAGAAGTAGCTCCTCCGCTTATTGATATGCTTAAGTTCAGCGGGTAGTCTTACTTGATTTGAGATCGAGTTGAACAACACATAAAGTGTCGTAAAATCCTGCATCAGTCAGCAATGAGGACAATTATCCTTTATGTTAGCTGCAGCAATAGTAATAATCCTGTTTGACGAGGACTAAATAGATATGCTTTTAGCTCAGATAAAAGTCCAGCTGCACCTGCATTTCAAGCCGCCCGCCTACCGGTGAAGGTTGTTGGGATAGCTCAAGTCCACCCTCCTTTTGAAAAAACAAGAGGAGGTTGAGGTGTTTACTGATACTCAAACAAGCATGCTCTTCGGAATACCAAAGAGCGCAATATGCGTTCAAAGATTCGATGATTCAC
+
BBBBBFFF5DDFBFGGGGGCEGGHHHFHHHHGHHHHHHHHHCF?EEFGEGFHHHGHHGHGHHHHGHHGHFGA15FGFHHHHGHGHGFFB4GFEFFGHFHHFHHHHHGBDHFHHGHGHFDHGHHHHFFBGHHHHFHHHHHHGHHHHHFHHHFHHFHHHHFFGHHHHHHHGHGGFC9GHHHHHGHGHHHHHHHFHHFEFFFHHHHFFHFHBFHGHHHGHHHGHHHHHHGHHGGEFGAG1FEC@CEG@1HHFE/GGEHFCHGHHGHHGHFFGF/F?@FHE/>@2FG0EEGGBFHGFGHGBHGC1FC>/B1F2GB2HHGEGGAHHHHHHBHFGDHHG/GFEHGFHHHGCFHHHGEECHCGHGCGFHGCGFGFG11AB1B3FFD?A1AA
@M02197:105:000000000-AN6RF:1:1113:17871:15085 1:N:0:1
GGAAGAAGTAGCTCCTCCGCTTATTGATATGCTTAAGTTCAGCGGGTAGTCCTACCTGATTTGAGGTCAAATTGTCAGAAGCTGTCTCAAAAGAGACCCTTTAGAAGCTGAACCCCATTTATAAAGCTGCTCTTCACAAATGGCGTAGATAATTATCACACCAAAGCAAGGCAACAAAGGTCCCGCTAATGCATTTCAGGAGAGCCGACTTCTGAGAAGCCCGCATACTCCCACATCCAAGCCTGATCAACAGAAAAAGCTGAAAAGGTTGAGAATTTCATGACACTCAAACAGGCATGCTCCTCGGAATACCAAGGAGTGCAAGGTGCGTTCAAAGATTCGATGATTCAC
+
EEECDFFFFFFFGGGGGGGGGGGHHHHHHHHHHHHHHHHHGHHGGGGGGHHHHHHHHHHHHHHHGHHHHHHHHHHHHHHHHHHHHHHHHHHHHGHHHGHHHHHHHHHHHHHHHHGGGHHHHHHHHHHHHHHHHHHHHHHHHHHHGGGHHHHHHHHHHHHHHHHHHHHHHHHHHHHHHHHHHHHHGHHHHHHHHHHHHHHHHGHGHHHHGHHHHHHHHHGGGGHHHHGGHGHHHHHHGGHHHGHHHHHHHHHHHHGHHHHHHHHHHHHHHHHHHHHHGHHHHHHHHGHHHHHHHHHHHHHGGGGGHHHHGHHGHHHHHHHHHHHHGGGGHGGGGGGGGGGFFFFFFFCCCCC
@M02197:105:000000000-AN6RF:1:1113:20597:15724 1:N:0:1
GGAAGAAGTAGCTCCTCCGCTTATTGATATGCTTAAGTTCAGCGGGTAGTCCCACCCGATTTGAGGTCAAGGTCGTTTTTGTGGGTCGAGCCTCCCACCGATGAATCGGCGGTGACCGGAACACCATCGTCGTCAATGAGACGGTTAGAAGCAGAGGTACAGTGCAGAAACCCGAGACGTAGAAACATATTATCACGTCAAGGATCGGCAAAGCAGACCCCACTAATCCATTTGGGAGGAGCTCGCTTCAAGGTGAAACCAGCAAATGACCTCCAAGTCCAAAACCCTCTCCACCAAAGGAAGGGCTTTTGAGAATTTCACGACACTCAAACGGGTGCGCCCCTCGGAATGCCAAGGGGCGCAAGGTGCGTTCAAAGATTCGATGATTCAC
+
BBBBBFFF@D5FGGGGGGGGGGGHGHHHBHHHHHHGHHGGHGHGGGFGGHHGHHHGGGGGGGHHGHHGHGHH3GFEGGGGGHHGGGHGGGGGHHHGHHGGGGGHGHGHGGGG///1?/>-><00<.1/..<--..CDC;000.C.;::0:C///99959FFFF;0FFDFFFFFB9FA;/BFFBFFFFF;/FF8A;D0FF:GGGFGDFFBFGGFFF8GGHHGGCGBGHFFFFFFGHHHGHGGGGGGEHFHHFGHEHHHHHHHHHGHHHHDDHCFHGFFHFFGFFDGDB??/DEGEHG?DHHHHHHHHEFFGFFHHHGGHEEEGB3FEHFFGEFGGGEGEAEGGFEFHHHGDHFHCGGGGCEHHHFFEEFHFGDFCGGGFFFFFFBFFBBBAB
@M02197:105:000000000-AN6RF:1:1113:4538:17177 1:N:0:1
GGAAGAAGTAGCTCCTCCGCTTATTGATATGCTTAAGTTCAGCGGGTAGTCCTACCTGATCTGAGGTCAAAAGTCAATTAAGAAGACATTTCTCTCCGGAGAGATAATAAGTCGACGTATTAGAGGCACGGAACCTTCATTCATGCGCTTCAGCGAACGGTGATCATTATCACACCGAAAGCCTTGTCGCGCAAAGTCGAAAGTCGACCGCAAGCCTATGCATTTCAGGAGAGCCCGAGTCCAGGACGAATCCTAGTCTCCGGCAGCCCCCACCATCCAAACTCCCCCTCGAAGCTAATCGAGAGGGGTTGAGAATTTACTGACACTCAAACAGGCATGCTCCTCGGAAAACCGAGGAGCGCAAGGTGCGTTCAAAGATTCGATGATTCAC
+
AAAA1CFFBDFFFFBFFGGGEGGHHBAG3GHCH3FFFGFHFGHGEGGGFGFHHHBA1FFFH2GHFABGHHFHE1BFGBFHHGHDGG0FHGHHHHHGGG?/EGGEGFHHHHFFF/FEGGHHGDFFFHGGHGCC/BCCGHHFHFFGHGGCGGGGGHGDFDFFFFFHFHHHHHHHHGBABFB@?HHHFH0=@GFFGGFGFGGGGGGGGAE@@?GFF/9A0GGFFFFGFGGGFFGG@AFGHHFFHCGDACEFHBHHHFD.CDD>-0GGCCCA/GHHGFHHGGGHGC/ECECGAGGHHFFGHHFGHHECEEGGF4GHGHHFGBHGHFGFFGHHGBHBGHGBHECEEE?GGFHFEGGGGHHEEA?EEDBHEE2EGGFGFGFDE4FBFFFBFFA?3>>
@M02197:105:000000000-AN6RF:1:1113:8616:18609 1:N:0:1
GGAAGAAGTAGCTCCTCCGCTTATTGATATGCTTAAGTTCAGCGGGTAGTCCTACCTGATTTGAGGTCACATTAATGATGAATTGTCCAAAGACGATTAGAAAGCTGAACTGCCCCTCACATTCATAAGCGTAGATAGTTATCACACCAATGAACAAGGTTTGTTCTGCTAATGCATTTCAGAGGAGCTGAAACCTTTTGAAAGGCCAGCAAACCCCCACATCCAAACCACTCAAACAAGTTGAAGGTTGATTTATATTAATGACACTCAAACAGGCATGCTCCTCGGAATACCAAGGAGCGCAAGGTGCGTTCAAAGATTCGATGATTCAC
+
CCCCBFFFFFFFGGGGGGGGGGGHHHGHFHHHHGHHHHHGHHHGGGFGGHHHHHHHHHHHHHHHGGHHHHHHHHHHHHHHHHHHHHGHHGHHHHGGGHGHHHHHHHHHHHHHHHHGHGGHHHHHHHHHHHHHHHHHHHHHHHGHHHHHHHHHHHHHHGHHHHHHHHHHHHHHHHHHHHHHHHHGHHHHHHHHHHHHHHHHHHHHGHHHHGHHHHGGHGGHHHGGHGGGGHGGHHHGGHHHHHHHHHHHHHHHHHGDHHHHHHHHFHGHHHHHHHGFHGHHGGGGGGHHHHHGHHHGGGGGFFFHHGGGGHGGGGGGGGGGFFFFFFFBCCCC
@M02197:105:000000000-AN6RF:1:1113:6516:19323 1:N:0:1
GGAAGAAGTAGCTCCTCCGCTTATTGATATGCTTAAGTTCAGCGGGTAGTCCTACCTGATTTGAGGTCACATTAATGATGAATTGTTCAAAGACGATTAGAAAGCTGAACTGCCCCTCACATTCATAAGCGTAGATAGTTATCACACCAATGAACAAGGTTTGTTCTGCTAATGCATTTCAGAGGAGCTGAAACCTTTTGAAAGGCCAGCAAACCCCCACATCCAAACCACTCAAACAAGTTGAAGGTTGATTTATATTAATGACACTCAAACAGGCATGCTCCTCGGAATACCAAGGAGCGCAAGGTGCGTTCAAAGATTCGATGATTCAC
+
ABCCCFFFFFFFGGGGGGGGGGGHHHHHHHHGHHHHHHHHGHHGCGFGFGHHHGHHHHHHHFHHGHFHHHHGHHHHHEHHGGHGHHHHHHHHHHGGGHGHHHHHHGHGHHHHHHHGHGHHHHHHHHHHHHGEFHHHHHGHHHHHHHHHHHHHHHHHHHHHHHHGHHGHHHHHHHHHHHHHHHHHHHHHHHHHHHHHHHHHHHHHGHHHHGHHHHGGGGGGGGGGGFHGHGGGGHHHHHHFHGHHHHHGHFHFHHHHGHHHHHHHHHGGHHHHHHHHGHGHECGGGHHFHHDFHHHHGGGGGHHHHGGGGHGGGGFCGGGGFFFFFFF@BBBB
@M02197:105:000000000-AN6RF:1:1113:21437:19591 1:N:0:1
GGAAGAAGTAGCTCCTCCGCTTATTGATATGCTTAAGTTCAGCGGGTAGTCCTACCTGATTTGAGGTCAAAAGTCAATTAGGAAGACATTTCTCTCCGGAGAGATAATAAGTCGACGTATTAGAGGCACGGAACCTTCATTCATGCGCTTCAGCGAACGGTGATCATTATCACACCGAAAGCCTTGTCGCGCAAAGTCGAAAGTCGACCGCAAGCCTATGCATTTCAGGAGAGCCCGAGTCCAGGACGAATCCTAGTCTCCGGCAGCCCCCACCATCCAAACTCCCCCTCGAAGCTAATCGAGAGGGGTTGAGAATTTACTGACACTCAAACAGGCATGCTCCTCGGAAAACCGAGGAGCGCAAGGTGCGTTCAAAGATTCGATGATTCAC
+
ABAABFFFFFFFGGGGGGGGGGGHHHHHHHHGHHHHHHHHHHHGGGGGGHHHHHHHHHHHHHHHGHHHHHHHHHHHHHHHHHHHHHHHHHHHHHHHHGGGGCGGHHHHHHHHHGGGGFHHGHHHHHGGHGGGGGGHHHHHHHHHHHGGGGGHHHGGGGGGGHGHHHHHHHHHHHHGGGGGGHHHHHHHGHGGGGGGGGGGGGGFGGGGGGGFFGGGGGGGGGGFGGGFGGGGGFFFHG:CHHGFGHGFHHGGGHHGGGGGGHGGGGGGGGHFGGFHGHHHGGFGGGGHGGHHGGHGHHGGHHGGGGGHHHHHHHHHHGHGHHGGGGFGHHHHHHHGHGHGGGGGGHHEDGGGGHCGGGGGHHHCGGGGHGGGGGGGGGGFFFFFFFBABAA
@M02197:105:000000000-AN6RF:1:1113:3859:20187 1:N:0:1
GGAAGAAGTAGCTCCTCCGCTTATTGATATGCTTAAGTTCAGCGGGTAGTCCTACCTGATTTGAGGTCAAAAGTCAATTAGGAAGACGTTTCTCTTCGGAGAGATAATAAGTCGACGTATTAGAGGCACGGAACCTTCATTCATGCGCTTCAGCAAACGGTGATCATTATCACACCGAAAGCCTTGTCGCGCAAAGTCGAAAGTCGACCGCAAGCCTATGCATTTCAGGAGAGCCCGAGTCCAGGACAAATCCTAGTCTCCGGCAGCCCCCACCATCCAAACTCCCCCTCGAAGCTAATCGAGAGGGGTTGAGAATTTACTGACACTCAAACAGGCATGCTCCTCGGAAAACCGAGGAGCGCAAGGTGCGTTCAAAGATTCGATGATTCAC
+
BBCCBFFFFFFFGGGGGGGGGGGHHHHHHGHGHHHHHHGHHHFFGGGGGHHHHGHHHHGHHHHFGGHHGHHDFHHHHHHHHGHHHHHGGGHHHHFHGHCFEGGGHHHHHHHHHGGGGEHHHGHGFGGGHGGGFGGHHHHHHGHFHHGFGGGHHHHHHHGFGHFHHHHHHHHHHHHGGGFFGHHHGHHHGHGGGDFGBFGGGGGFGGGGGGGGGFFFFFGGGGGFGGGGFFGGGGGGHHHHHHGCGDG0FHHHGFGGGGGGGHGFCGGCFDHGEGBHGHHHF@CGECGGHGGHGHHGHHHGHHGGGFGHHHHHHHHHFHHHHHHHHGHHGGGHHHHHHHEDFGEEGHHFEEEFGCHGGGGGHHGHGGGGHFFGFGGGGGGFFFFFFFBAA>A
@M02197:105:000000000-AN6RF:1:1113:16348:22803 1:N:0:1
GGAAGAAGTAGCTCCTCCGCTTATTGATATGCTTAAGTTCAGCGGGTAGTCCTGCCTGATTTG
+
HHHHHHHHHHHGGGGGGGHHHHHHHHHHHHHHHHHHHHHHHHHGGGGGGHHHHHHHHHHHHHH
@M02197:105:000000000-AN6RF:1:1113:9174:23252 1:N:0:1
GGAAGAAGTAGCTCCTCCGTTTATTGATATGCTTAAGTTCAGCGGGTAGTCTTACTTGATTTGAGATCGAGTTGAACAACACATAAAGTGTCGTAAAATCCTGCATCAGTCAGCAATGAGGACAATTATCCTTTATGTTAGCTGCAGCAATAGTAATAATCCTGTTTGACGAGGACTAAATAGATATGCTTTTAGCTCAGATAAAAGTCCAGCTGCACCTGCATTTCGAGCCGCCCGCCTACCGGTGAAGGTTGTTGGGATAGCTCAAGTCCACCCTCCTTTTGAAAAAACAAGAGGAGGTTGAGGTGTTTACTGATACTCGAACAAGCATGCTCTTCGGAATACCGAAGAGCGCAATATGCGTTCAAAGATTCGATGATTCAC
+
BBBBBFFFBDD5GGGGGGFGGGHHHHHFHHGHHHHHHHHHHHHGGGEEEHHHHHHHHHHHHHHHGHHHHGGEFHGHHHHHHGGHHHHGEHHGGGHHHHGHHHHHHHHGHFFHHHHHHHHHGHHHHHHGHGHHHHHHHHHHHHHGHHHFGHHHGFGFHHHHFHHHHHHHHHGGGGFHHFGHGHHHHHHHHHHHHHHGGHFFGHHHHHHHGHGHGHHHHGHHHHGHGFGHGFCGGGGFDFD@ACGHGHFFGGHHGGHFHHHHHHGHHHFHGC/?>GGHFFHHHFBGGGGBHHHGHHFEHHHFFHGHFHHHHGDFHGFFFAHGGFHFHHHGHHHHHFE?GHHHHFHDGGHHGGGGGHFBHGGGGHGGGGGGFEGGFFFFFFFA@BAA
@M02197:105:000000000-AN6RF:1:1113:7827:23894 1:N:0:1
GGAAGAAGTAGCTCCTCGCTTATTGATATGCTTAAGTTCAGCGGGTAGTCCCACCCGATTTGAGGTCAAGGTCGTTTTTGTGGGTCGAGCCTCCCACCGATGAATCGGCGGTGACCGGAACACCATCGTTGTCAATGAGACGGGTAGAAGCCGAGGTACAGTGCAGAAACCCGAGACGTAGAAACATATTATCACGTCAAGGATCGGCAAAGCAGACCCCACTAATCCATTTGGGAGGAGCTCGCTTCAAGGTGAAACCAGCAAATGACCTCCAAGTCCAAAATCCTCTCCACCAAAGGAAGGGCTTTTGAGAATTCCACGACACTCAAACGGGTGTGCCCCTCGGAATGCCAAGGGGCGCAAGGTGCGTTCAAAGATTCGATGATTCAC
+
BBBBCFFFFFFFGGGGGGGGGGHHHGHHHHHHHHHHHGHHFHGGGGGGHGGHHHGGGGGFGHGGHHHHHEHHHGGGGGGGHHGGGHGGGGGHHHGHHGGGGGHHHHHGGGG@//1?@C-@-FCD.DG.<C<<<0DD00<00<E-<<.0<C0.:-FFEFFFFFFFFFGFG;FFFFGGGG9FFFFGGGFFFFFFBEGFBGFFFGGGGHHHHHHHHHGGGHHHHHHHHHHHHHHHGHHHHHEFGGCGGHHGHHHFHHHHHHGBHHHHHHGGFFFHGFHHHGFHHHHHGGBEEFF/HHHHHGHHHHFHHGHHHHHFHGHGGGGGHHHHGHGHHGGGGHHGGGGGGGGGHHF3BHGGHHGGGGFHHHGGGGGFGGGCGGGGGGFFFFFFFCBBA@
@M02197:105:000000000-AN6RF:1:1113:25481:24925 1:N:0:1
GGAAGAAGTAGCTCCTCCGCTTATTGATATGCTTAAGTTCAGCGGGTAGTCTTACTTGATTTGAGATCGAGTTGAACAACACATAAAGTGTCGTAAAATCCTGCATCAGTCAGCAATGAGGACAATTATCCTTTATGTTAGCTGCAGCAATAGTAATAATCCTGTTTGACGAGGACTAAATAGATATGCTTTTAGCTCAGATAAAAGTCCAGCTGCACCTGCATTTCAAGCCGCCCGCCTACCGGTGAAGGTTGTTGGGATAGCTCAAGTCCACCCTCCTTTTGAAAAAACAAGAGGAGGTTGAGGTGTTTACTGATACTCAAACAAGCATGCTCTTCGGAATACCAAAGAGCGCAATATGCGTTCAAAGATTCGATGATTCAC
+
BBBBBFFFDFFFFGGGGGGFFGGHHHHGHHHHHHHHHHGHHHHGGGEGGFGHHHHHHGHHGHGGGHHHHGGHGHHHGHHHHGGFFHHGGHHHFFHFHHHHHFHHHHHHHHFGHHHHHHHGHHHGHHHHHHFGHHHHHHHHGEHHFHHGFHHHHGHHGHGHHGFGGHHHHEDEGGGGGHHHHGHGHHHHFFFHHHGGGHHHHHHHHHHHGHHGGHHHFHHHHHHHHHHHHGCEGGDGFGGC>/AEHFGEGDGHFEC2FHHHHGHHHGHHHHEF?EGFGGFGFFHGEGGHHHGHHGB1FHGFBHHFGGGDBHFGHGEHHGEHHHHHHFHGHFHHGGGGGGFHBHFHHFHGAEAGGFFG5?GEEHFFFGFGFE4CFFFFFFFAA?A?
@M02197:105:000000000-AN6RF:1:1113:12847:25108 1:N:0:1
GGAAGAAGTAGCTCCTCCGCTTATTGATATGCTTAAGTTCAGCGGGTAGTCCCACCCGATTTGAGGTCAAGGTCGTTTTTGTGGGTCGAGCCTCCCACCGATGAATCGGCGGTGACCGGAACACCATCGTTGTCAATGAGACGGTTAGAAGCAGAGGTACAGTGCAGAAACCCGAGACGTAGAAACATATTATCACGTCAAGGATCGGCAAAGCAGACCCCACTAATCCATTTGGGAGGAGCTCGCTTCAAGGTGAAACCAGCAAATGACCTCCAAGTCCAAAATCCTCTCCACCAAAGGAAGGGCTTTTGAGAATTTCACGACACTCAAACGGGTGTGCCCCTCGGTATGCCAAGGGGCGCAAGGTGCGTTCAAAGATTCGATGATTCAC
+
ACCCCFFFFFFFGGGGGGGGGGGHHHHHHHHGHHHHHHHHHHHGGGGGGHHHHHHGGGGGGGHHGHHHHHHHFGGGGGGGGHHGGGHGGGGGHHHGHHGGGGGHGHHGGGGG<//?F/<-<-0>DCFFF.C/.<0GF0=000:D..:C:CCB:/BGF9FFFFEFFFFFFGBAFFFGGGGGGGGGGEGGBFGGEE/GGGFGGGGFAGHHGHHGGGEDA?HGFAHGHGGHGF<FHGHGGHHGGGGGHGHHHHHFHEGHHFHGGHFHGFHHFCGHHHHHHHDBGFHHHGEHGFCGHHHHGHHHHHHHHGFHHHHHHHGBGHGGGHHHGFHGHHEGECHHGFCGGGGGGHHHHHHGHHGGGGGGHHHHGGGEHGGGGGGGGGGFBFFFFFAA3A>
@M02197:105:000000000-AN6RF:1:1113:18066:26832 1:N:0:1
GGAAGAAGTAGCTCCTCCGCTTATTGATATGCTTAAGTTCAGCGCGTATTCCTACCTGATCCGAGGTCAACCATTGAAAAATTTCCCGGTAAAGGGAGAAGACCGGGTCCCGGGCGCCCTTATCCAATACGTGCTCAATTAAAAGCTCAGTGTACCGGGGGAACCACAGGCCGCCGTCATTGTCTTTAGGAGGAGTCGCGGTGACGCGACCAAGCCGTCCAACACCAAGCACGGGGCTTGAGGGGTGATAATGACGCTCGAACAGGCATGCCCTTCGGAATACCAAAGGGCGCAATGTGCGTTCAAAGATTCGATGACTCAC
+
AABBBFFFFFFFGGGGGGGGGGGHHGHHGFHHFHHHHHHHHHHGGGGGGHHHHHGHHHGHHHHGGGGEHHGHGHHHHHHHHHHHHHHGGFGGHHHGHGGHCGGHGGGGGHHDDGDEGGGGHHHHHHHHHHHGGHGHHHHHHHHHHHHHHHHHHHHHGGGGGGGGGFGGGFGGDCFHHHHGHHHHGFHHHFHHGGGGGGFHGGDGGGFGFGGGFCEFFHGGFFFFFFHFFFFGGHFFGHGGFGHHHGHHHHHGGGGGCEGGFHHG3GAHGGDGGEGGGEHFGGFGF3GEFCCGFGDEEGGHGGBDGGGGFGFBFDFFDA@BAA
@M02197:105:000000000-AN6RF:1:1113:9843:27157 1:N:0:1
GGAAGAAGTAGCTCCTCCGCTTATTGATATGCTTAAGTTCAGCGGGTAGTCCTACCTGATTTGAGGTCAAAAGTCAATTAGGAAGACGTTTCTCTTCGGAGAGATAATAAGTCGACGTATTAAAGGCACGGAGCCTTCATTCATGCGCTTCAGCAAACGGTGATCATTATCACACCGAAAGCCTTGTCGCGCAAAGTCGAAAGTCGACCGCAAGCCTATGCATTTCAGGAGAGCCCGAGTCCAGGACGAATCCTAGTCTCCGGCAGCCCCCACCATCCAAACTCCCCCTCGAAGCTAATCGAGAGGGGTTGAGAATTTACTGACACTCAAACAGGCATGCTCCTCGGAAAACCGAGGAGCGCAAGGTGCGTTCAACGATTCGATGACTCAC
+
ABBAAFFFF5DFGGFGGGCCECFCFHHFHFHHHGHFFEEGGFEEFGGEEGFFGHHGBGGFDHGGFFBGHHFFHHHGGHHHGFGHGGHGFFHGHHHGGEGGGGGGHHEBGGHDEEECE/GHHHHHHGHHHGGG?DGHHHHHHFHHHHGFGG?HHEDGFG?AA<FHHGFFHGHHHHHGCFFDFHGHHHG@@CFFBCGFFFDFEDA;BAGGAFFFFGFCFFFFFFFFGFFGFFFA?;A;GCCFHFCFE/EC=00HHFFE@-CC<AFA@>/C?E1@GFGEFFGFFB/?E@EBHCEGF>1EF0F/GFEEE/HGDHHFGGB22B21G2DHHFGBEEGEABGAFA/GGEEFEDFFA/EGGGB/000?F1F00EABB1FGB111GGGFBFFB1D1>11A
@M02197:105:000000000-AN6RF:1:1113:12434:27116 1:N:0:1
GGAAGAAGTAGCTCCTCCGCTTATTGATATGCTTACTTCCTCTAAATGACCAAGATCCTCCGCTTATTGATATGCTTACTTCTTCC
+
BDHFHHHH5FHGGGGGGGGGGGGHHHHHHHHHHHHGHHHHHHHHHHHGHHHHFFHGGHHHHGFHGGGGGHHHFHGGHGHHHGFHGG
@M02197:105:000000000-AN6RF:1:1113:20732:27424 1:N:0:1
GGAAGAAGTAGCTCCTCCGCTTATTGATATGCTTACTTCCTCTAAATGACCAAGATCCTCCGCTTATTGATATGCCTTACTTCCTCTAAATGACCAAGCTCCTCCGCTTATTGATATGCTTAAGTTCAGCGGGTGGTCCTACCTGATTTGAGGTCAAGTTTATCAAATCCAACTCTTATATAGCGGCAGAACCCTCGACCAGATGCAGATATGTATCACATCTTAATGGAGAGGTCGTTACCACTCATGCATTTCAGGGGAGCAGACTAGGCCTGTAACCCCCAAATCCAGGCCACACCTCATGGTGTGGTTGAGACATTAATGACACTCAAACAGGCACGCTCCTTGGATTAACCAAGGAGCGCAAGATGCGTTCAAAGATTCGATGATTCAC
+
BBBBBFFBDFFFGGGGGGGGGGCHHHGHHHHHHHHHGHHHHHHHHHHHHFHHHHHHHGHHHFGGGGHHHHHHHHHHHHHHGHHHHHHHHHHHGHHHHGGHHHHHHGFGGGHHGHGHFHHHHHHHHHHHHGGGGFFGGFHHHGFHHGHHHHEGHHHHHGFHHHHHFHHHHHHHHFHHHHHHGHHHGGGGGGHHGGHHGGGGGHHHGFFFGHHGGGFGGFGGGGGGGHHHGGFG3DFB<D<1GGGGFHGHHHHHFHF0DEHGBG1GBFGGHFFC1HFF@/@?GHHHHHEHGHHH?EGCBFFDHGEGEG??12FFGF5FBFFFD5G5AGHGBBFHHHGF11EE11HEFHHGD5HGG3HGHGGGGGEDBFHE?ECFGGGFGDGGGCBFFFBFF3A3AA
@M02197:105:000000000-AN6RF:1:1113:17296:28282 1:N:0:1
GGAAGAAGTAGCTCCTCCGCTTATTGATATGCTTAAGTTCAGCGGGTAGTCTTACTTGATTTGAGATCGAGTTGAACAACACATAAAGTGTCGTAAAATCCTGCATCAGTCAGCAATGAGGACAATTATCCTTTATGTTAGCTGCAGCAATAGTAATAATCCTGTTTGACGAGGACTAAATAGATATGCTTTTAGCTCAGATAAAAGTCCAGCTGCACCTGCATTTCAAGCCGCCCGCCTACCGGTGAAGGTTGTTGGGATAGCTCAAGTCCACCCTCCTTTTGAAAAAACAAGAGGAGGTTGAGGTGTTTACTGATACTCAAACAAGCATGCTCTTCGGAATACCAAAGAGCGCAATATGCGTTCAAAGATTCGATGATTCAC
+
AAAB@FFFFFBFGGGGGGGGGGGHHHHHHHHHHHHGHHHHHHHGGGEEGHHHHHHGHHEFHHHGEHHHHGGHGHGHGFHGHGHHHGHHGHHHGGFHHHHHHHFHFHHHGGHHHHHHHFHHFHHHHHFHHHHGHHHHHHHHFGHGHHHGHHHHHGHHHHHHHHHHHHHHHHGFGGGHHHHHHHHGGHHGEGHHHHHGHHHHHHHHGGHFGHHHHHFHFHHHHHGHHHHGHHHGCGGGHGGGGFGFFHHHHGHHGGHHHHHHHHHHFHHHHECFEGDHHGHGHHGHGGHHHHGHHHHGHHHFHHHHDFGDGHHGHHGHHHGHHFGCGHHHHHFHFGGGGHHGHGGHHCHHHGGGGHGHHFECGHGFFFGGGEEBFBFBFFFBBBBA
@M02197:105:000000000-AN6RF:1:1114:12203:2089 1:N:0:1
GGAAGAAGTAGCTCCTCCGCTTATTGATATGCTTAAGTTCAGCGGGTAGTCCTACCTGATTTGAGGTCAGATCTCGATTTAACATTGACCGCCGCTCTACAGCAGGTCGAGGTTCCTTCAAGGCCCTTCGACGACGCGGACGTCGCGAGGAGTTCCCAGACGGCGAGGGTTATACAACGCCCAAGGGGTTACTCCCACAGAGACCCGAAACCGATGAATTTAAGGGGAGCCGCGGCGAAGCGGCAAGCCCCCAAGTCCAAGCCGCGTTCGGCGGTGAAACCGAACGGGCTTGATGATTTCAAGACACTCAAACAGGCATGCCCATCGGAATACCAATGGGCGCAAGGTGCGTTCAAAGATTCGATGACTCAC
+
3AABB@FFFFBFFGGGGGGGGGGGHHFHGHHHHFFFHFG5GGHGFEEFGHHHHHHGHFHGFGFHFEHHFBFHHHHGHHHGHHHHHHFGHHGGCGGGGHHFHHFGHHHHCGGGEHHHHHHGHFFGHGHBHHGGGGGGGGGGGDCACCGGGGAGFFGGGFF:FGGGABFFAAFAFBFFBFFFC;AE?AFFFFFFFFFFEFFFBBFDFEFA@DEFFFGGFGFFGGGFEFDFFDEGGDFFEDCGGHGGG<CGCABEHHHFGGGCGDB/ECGGFGFEHGFGFEFEGHHGGGGGEHHHHHHHHEHHHHFHHHGHHHHGEHEHGHHHHGGGEHFFHHBFGHHHGGGGFG5HFGGGGGFGGGGGFFF4BCDFFFFBAAA?
@M02197:105:000000000-AN6RF:1:1114:9871:4101 1:N:0:1
GGAAGAAGTAGCTCCTCCGCTTATTGATATGCTTAAGTTCAGCGGGTAGTCCCACCCGATTTGAGGTCAAGGTCGTTTTTGTGGGTCGAGCCTCCCACCGATGAATCGGCGGTGACCGGAACACCATCGTTGTCCATGAGACGGTTAGAAGCAGAGGTACAGTGCAGAAACCCGAGACGTAGAAACATATTATCACGTCAAGGATCGGCAAAGCAGACCCCACTAATCCATTTGGGAGGAGCTCGCTTCAAGGTGAAACCAGCAAATGACCTCCAAGTCCAAAATCCTCTCCACCAAAGGAAGGGCTTTTGAGAATTCCACGACACTCGAACGGGTGTGCCCCTCGGAATGCCAAGGGGCGCAAGGTGCGTTCAAAGATTCGATG
+
CCCCCFFFFFFFGGGGGGGGGGGHGHGHHHHHHHHHCGHHGHHGGGGGEHHHHHHGFGGCGGHHGGFGGHFHGGGEFGGGGHHGGGHGGGGGHHHGHHGGFGGHHHHHGGGGCG/GHDG-A<CFD.1CACGFGG0DFF0CDCDFDFACBHFFFFFFEBBFFFFFFFFDFFBFGGGGGGF9FFGFG9GGFGGGGGEFFFFGGGGGCGHHHGHHHHGGGGHHH<HHHHHHHGFHHGHHFHHGGFD?HHHGHHHGHFHGHHHGHHHHHHHHGGHGHHHHGFGHHHHHHGGHHGFF?GHHFHGHHHHHHGBFHHHHHHHFGGGGGHHFHHGGHHEGGGHHGGGGGCGFHHHGHGHHHHHGGGGGHHHGGGGGGGGFGFFFBFFBBBBBB
@M02197:105:000000000-AN6RF:1:1114:11291:4744 1:N:0:1
GGAAGAAGTAGCTCCTCCGCTTATTGATATGCTTAAGTTCAGCGGGTAGTCCCACCCGATTTGAGGTCAAGGTCGTTTTTGTGGGTCGAGCCTCCCACCGATGAATCAGCGGTGACCGGAACACCATCGTTGTCAATGAGACGGTTAGAAGCAGAGGTACAGTGCAGAAACCCGAGACGTAGAAACATATTATCACGTCAAGGATCGGCAAAGCAGACCCCACTAATCCATTTGGGAGGAGCTCGCTTCAAGGTGAAACCAGCAAATGACCTCCAAGTCCAAAATCCTCTCCACCAAAGGAAGGGCTTTTGAGAATTTCACGACACTCAAACGGGTGTGCCCCTCGGAATGCCAAGGGGCGCAAGGTGCGTTCAAAGATTCGATGATTCAC
+
CCBCCFBFFFFFGGGGGGGGGGGHHHHHHGHHHHHHHHHHHHHGGGFGGHHHHHHGGGGGGGHHGHHHHHGHHHGGGGGGGHHGGGHGGGGGHHHGHHGGEGGHGHHHHHGGGGGHHGGGGGHHGHHHGHHHGGHHHHDHFHGGGGGHHGHGHHHHGCGHHHHHHHHHFHHHGGGGGGGGFGGGGGGGGGGGGGGGGGGGFFFFFGHHHFHHFHGGGGGHGGHHHGHHFFHHHGFHGHHGGGGCFGHHHGGHHFHHFHFHHHHHHHHHGGHHHGHHFGGHHHHHGGGFHGEF/HHHHHHHHFHHHHHHHHHHHGHHGGGGFG4HHGGGHHGGGGHHGGGGGGEEHFHFGGHHHHHGGGGGHHHHGGGGHGGGGGGGGGGFFFFFBF?BAA?
@M02197:105:000000000-AN6RF:1:1114:15656:5936 1:N:0:1
GGAAGAAGTAGCTCCTCCGCTTATTGATATGCTTAAGTTCAGCGGGTAGTCTTACTTGATTTGAGATCGAGTTGAACAACACATAAAGTGTCGTAAAATCCTGCATCAGTCAGCAATGAGGACAATTATCCTTTATGTTAGCTGCAGCAATAGTAATAATCCTGTTTGACGAGGACTAAATAGATATGCTTTTAGCTCAGATAAAAGTCCAGCTGCACCTGCATTTCAAGCCGCCCGCCTACCGGTGAAGGTTGTTGGGATAGCTCAAGTCCACCCTCCTTTTGAAAAAACAAGAGGAGGTTGAGGTGTTTACTGATACTCAAACAAGCATGCTCTTCGGAATACCAAAGAGCGCAATATGCGTTCAAAGATTCGATGATTCAC
+
DDDDDFFFDFFFGGGGGGGGGGGHHHHHHHGHHHHDHFHHHHHGGGGGGHHHHHHHHHGHHHHHGHHHHGGHGHHHHHHHHGGHHEHHHHHFGGHHHHHHHHGHHHHHHHHHHHGHHHHHHGHGHGHEHHHHHHHHHHHH3GHHHHHHHHHHGHHHHGHHHHHHHHHGHHGFGFFHGHHHHHHHHHHHHGHHGHHHHHHGHHHHHHGHHHHHGHHHHHHHHHHHHHHHHHHGGGGGGGGGCGGHFGHHHGHHGGFFHHG4HHHHHHHHHGGGGGGEGCGHFDEHGGHHHHHHHHHHHHHHGGHHEFHHGDHHHHHHHHGGHHHHHHHHGHHHHGGGGHHHGHHHHHHHHGGGGHGHHGFFGGGGGGGGGGGGFFFFFFFCBAAA
@M02197:105:000000000-AN6RF:1:1114:15740:6061 1:N:0:1
GGAAGAAGTAGCTCCTCCGCTTATTGATATGCTTAAGTTCAGCGGGTAGTCCTACCTGATTTGAGGTCGCATTAATGATGAGCTTGTCCAAGGACTGTTAGAAAGCCAAACTGCCCTTCACATTCAATAGCGTAGATAGTTATCACACCAATGAACAGGGTTGTTCTGCTAATGTATTTCAGGAGAGCCAAGACCTTTTTAAGAGGCCAGCAAACCCCCACATCCAAACCACTCAAAAAGAGAAGGTTGATATATTAATGACACTCAAACAGGCATGCTCCTCGGAATACCAAGGAGCGCAAGGTGCGTTCAAAGATTCGATGATTCAC
+
CCCCCFFFFFFFGGGGGGGGGGGHHHHHHHHHHHGHGHHHGHHGGGGGGHHHHHHHHHGHHHHHGHHHGGGGGHHHHHHGHHHHHHHHHHHHGHHHHHHHHHHHGHHHHHHHHHHHHHHHHHHHHHHHHHHHHHHHHHHHHHHHHHHHHHHHHHHHHHHHHHHHHHHHGHHHHHHHHHHHHHHHHHHHHHHHHHHHHHHHHHHHHHHHHHGHHHHGGHGHHHHGGHFHGHHGGGHHHHHHHHHHHHHGHHHHGHHHHHHHHGDGHHHHHHGGGHHGGGGGGGHHHHHFHHHHHGGGGGHHHHGGGGHGGGGGGGGGGFFFFFFFCBBAB
@M02197:105:000000000-AN6RF:1:1114:24103:6588 1:N:0:1
GGAAGAAGTAGCTCCTCCGCTTATTGATATGCTAAAGTTCAGCGGGTAGTCCTACCTGATTTGAGGTCACATTAATGATGAATTGTCCAAAGACGATTAGAAAGCTGAACTGCCCCTCACATTCATAAGCGTAGATAGTTATCACACCAATGAACAGGGTTTGTTCTGCTAATGCATTTCAGAGGAGCTGAAACCTTTTGAAAGGCCAGCAAACCCCCACATCCAAACCACTCAAACAAGTTGAAGGTTGATTTATATTAATGACACTCAAACAGGCATGCTCCTCGGAATACCAAGGAGCGCAAGGTGCGTTCAAAGATTCGATGATTCAC
+
BCCCAFFFDFFFGGGGGGGGGGGHHHGHHHHHHHHHHHHHHHHGGGGEFHGHHHHHHHHHHHHHGHHHGHHHHFHHHHHHEHHHHHHHHHHHHHGGGHGHHHHHHHHHHHHHHHHGHGHHHHHHHHHHHHGFFGGHHHHHHHHHHHHGHHHHHHHHHFHHHGGHHHHHHHHHHHHHHHHHHHHHGHGGHHHHHHHHHHHHHHHHHHHHGGHHHHGGGGGGGGFFGGGGHGGBHHHHHHGGHHHHHHHHHHHHHHHHFHHHF5HHGDGHHHHHHGHHHHHHE?GFEGHGBFGHHHHHGGGGGHHHHGGGGHGGGGGGFGGCFFBFFFFAAAAA
@M02197:105:000000000-AN6RF:1:1114:25853:7469 1:N:0:1
GGAAGAAGTAGCTCCTCCCTTATTGATATGCTTAAGTTCAGCGGGTAGTCCTACCTGATTTGAGGTCACATTAATGATGAATTGTCCAAAGACGATTAGAAAGCTGAACTGCCCCTCACATTCTTAAGCGTAGATAGTTATCACACCAATGAACAAGGTTTGTTCTGCTAATGCATTTCAGAGGAGCTGAAACCTTTTGAAAGGCCAGCAAACCCCCACATCCAAACCACTCAAACAAGTTGAAGGTTGATTATATTAATGACACTCAAACAGGCATGCTCCTCGGAATACCAAGGAGCGCAAGGTGCGTTCAAAGATTCGATGATTCAC
+
BBBBCFFFFFFFGGGGGGGGGGHHHHHHHFFHHGHHHHHHHHGGGEFFHHHHHGGHHHHHHHHGHHHGHGGHHHHHHHHHHHHHHHHHHHHHHGGGHGHHHHHGHHHHHHHHHHGHGHHHHHHHHHHHHHGHHGHHHHHHHHHGHHHGHHHHHHHHHHHHHHHHHHHHHHHHHHHHHHHHHHHHGGHHHHHHHFHHHHHHHHHHHHHHGHHHHGGHHHHHHGGHGGGHHGGHHHHHHHHHHHHHGHHHHGHHHHHHHHHHHHHHGHHHHHHHFFHHGE?GGECHHHHGHHHHHHGGFCGGHHHGFGGHGGGGGGGGGGFFFFFFFCBBBC
@M02197:105:000000000-AN6RF:1:1114:12830:9094 1:N:0:1
GGAAGAAGTAGCTCCTCCGCTTATTGATATGCTTAAGTTCAGCGGGTAGTCCTACCTGATTTGAGGTCAAATTGTCAGAAGCTGTCTCAAAAGAGACCCTTTAGAAGCTGAACCCCATTTATAAAGCTGCTCTTCACAAATGGCGTAGATAATTATCACACCAAAGCAAGGCATCAAAGGTCCCGCTAATGCATTTCAGGAGAGCCGACTTCTGAGAAGCCCGCATACTCCCACATCCAAGCCTGATCAACAGAAAAAGCTGAAAAGGTTGAGAATTTCATGACACTCAAACAGGCATGCTCCTCGGAATACCAAGGAGCGCAAGGTGCGTTCAAAGATTCGATGATTCAC
+
CCCCCFFFFFFFGGGGGGGGGGGHHHHHHHHHHHHHHHHHHHHGGGGGGHHHHHHHHHGHHHHHGHHHHHHHHHHHHHHHHHHHHHHHHHHHHGHHHGHHHHHHHHHHHGGHHHGGGHHHHHHHGHHHGHHHHHHHHHHHHHHHGGGGGHGGHHHHHHHHHGHHHHHHHHHHHHHHHHHGHHHHHHGHHHHHHHHHHHHHHGGGHHHHHHHHHHHGHGGGGGHHHHGGGGHHGHHHGGHHHFHHHHGGHHHHHHHHHHHHGHHHHHHHHHHHHHHHHFGHHHHGFGGHHHHHHHHHHHHGGGGGHHHHGHHHHHHGGGGGHHHHGCCGGGGGGGGGGGGFFFFFFFCCCBC
@M02197:105:000000000-AN6RF:1:1114:16182:9943 1:N:0:1
GGAAGAAGTAGCTCCTCCGCTTATTGATATGCTTAAGTTCAGCGGGTATCCCTACCTGATCCGAGGTCAACCGTAAAAAATGGGGGGTTATGGCAGGTGGTCGCCTGGACCCTATAGCGAGAGAATTACTACGCTTAGAGCCAGGCGGCACCGCCACTGATTTTAAGGGCCGCGAGACCGCGAACCCCAAGACCAAGCCGAGGCTTGAGTGGTTATAATGACGCTCGAACAGGCATGCCCCTCGGAATACCAAGGGGCGCAATGTGCGTTCAAAGATTCGATGACTCAC
+
CCCCCFFFFFFFGGGGGGGGGGGHHHHHGHHHHHHHHHHHHHHGGGGGHHHHH/HHHHH;HHHGGG;HHHHHG;HGHHHG<HHGGGGGGH<HHH;GG;G;8HGGF4GFBFGG8GGGGGGGGGGGGGG;GG;GGFEFFFFFFFFFFFFFFFFGFHHHHHHGHHHHHHGGGGFGFHGGGGGGGHGFGHHHHHHHGGGGGGFHHGHHHHHHGHHHHHHHHHGGGGGHHGHHHHHHHHGGGGGGGGHHHHHHHHGHHGGGGGHHHHGGGGHGGGGGGGGGGFFFFFFFCBAAA
@M02197:105:000000000-AN6RF:1:1114:19034:9940 1:N:0:1
GGAAGAAGTAGCTCCTCCGCTTATTGATATGCTTAAGTTCAGCGGGTAGTCCTACCTGATTTGAGGTCAAAAGTCAATTAGGAAGACATTTCTCTCCGGGGAGATAATAAGTCGACGTATTAGAGGCACGGAACCTTCATTCATGCGCTTCAGCGAACGGTGATCATTATCACACCGAAAGCCTTGTCGCGCAAAGTCGAAAGTCGACCGCAAGCCTATGCATTTCAGGAGAGCCCGAGTCCAGGACGAATCCTAGTCTCCGGCAGCCCCCACCATCCAAACTCCCCCTCGAAGCTAATCGAGAGGGGTTGAGAATTTACTGACACTCAAACAGGCATGCTCCTCGGAAAACCGAGGAGCGCAAGGTGCGTTCAAAGATTCGATGATTCAC
+
CCCCCFFFFFFFGGGGGGGGGGGHHHHHHHHHHHHFHHHHHHHGGGGGGFHHHHHHGHHHHHHHGHHHHHHHHHHGHHHHHHGHHHHHHHHHHHHHHGGGGGGGHHHHHHHHHGGGGGHHHHHGHHGGHGGGGGGHHHHHHHHHHHGGGGGHHHGDGGGGGHGHHHHHHHHHHHHGGGGGGHHHGG;GGGGGGBFGGFGFGGFFFFFGGGGFGGGGGGGGFFFFGGFGGGGFGFFFHHHHGHGGGFGHHHGHGGHGGGGGGHGGGGGGGGHHGHHFGGHGGB>GFCGHHGHHFHGGHHGGHHGGGGHHHHHHHHHHEFHHHHHHGGHHHHHHHHHHHHHGCGGGGHHGGGGGGHHGGGGGHHHHGGGGGGGGGGGGGGFFFFFFFFCCBBC
@M02197:105:000000000-AN6RF:1:1114:17446:10032 1:N:0:1
GGAAGAAGTAGCTCCTCCGCTTATTGATATGCTTAAGTTCAGCGGGTAGTCCTACCTGATTTGAGGTCAGATCTCGATTTAACATTGACCGCCGCTCTACAGCAGGTCGAGGTTCCTTCAAGGCCCTTCGACGACGCGGACGTCGCGAGGAGTTCCCAGACGGCGAGGGTTATACAACGCCCAAGGGGTTACTCCCACAGAGACCCGAAACCGATGCATTTAAGGGGAGCCGCGGCGAAGCGGCAAGCCCCCAAGTCCAAGCCACGTTCGGCGGTGAAACCGAACGGGCTTGATGATTTCAAGACACTCAAACAGGCATGCCCATCGGAATACCAATGGGCGCAAGGTGCGTTCAAAGATTCGATGATTCAC
+
CCCCBFFFFFFFGGGGGGGGGGGHHGGHGHHHHGHHHHHHHHGGGGGGGHHHHHHHGHGHHHHHGHHHHFHHHHHGHHHGHHHHHHGHHHGGGGGGGHHHHHHHGHHHGGGG?HFHHHHHGHGHHGHHHHHGGGGGGGGGGGGGGGGFGGGGGGGGGGGFGGGGGGFFFFFFFFFFFFFFFFFFFFFFFFFFFFFFFFGGGFFFGGGGFFGGGGGGFFGGGGGGGGGGGGGGGGGCDDC?GHHFHGGCGHHHHHHHGGHFGGGCGGGGGGGEHHHHGGGGGHGECHGHHHHHHGHHHHHHHGGHFDGHHHHFHGHHHGHHEEEGGHHHHHHGHHHHGGGGGHHFGGGGGHGGGGGGGGFGFFFFFFFCCCCC
@M02197:105:000000000-AN6RF:1:1114:20071:10980 1:N:0:1
GGAAGAAGTAGCTCCTCCGCTTATTGATATGCTTAAGTTCAGCGGGTAGTCCTACCTGATTTGAGGTCAACCTTTGTAAATAAAAGAAGGAGACCGGCCCGGAAGGTCCTTGAAACTCGACGCGTGCTCGTTAAAAAGCTCGTTGCACCGAGGGTCCCACGGACGCCGTCATTGTCTTTGAGACCAGTTGTTCACACAACTTGGGTCCAACACCAAACCCGAGGTTTGAGGGAGGATAATGACGCTCGAACAGGCATGCCCACCGGAATACCAGTGGGCGCAATGTGCGTTCAAAGATTCGATGACTCAC
+
CCBBCFFFFFFFGGGGGGGGGGGHHHHHHHHHHHHHHHHHHHHGGGGGGHHHHHHHHHGHHHHHGHHHHHHHHHHHHHHGHHHHHHGHHHHHHGGGGGGGGGGGGGHHHHHHHHHHHHGHGGGGGGGGHGGGHGHHHGHHHHHHHGHHHHHGFHHHHHHHGGGGGGGHHHHHHHHHHHHHHHHHHHHHHHHHHHGHHHHHHHGHHHHHGHGFGGGGHGGGHHGHHHHHHGHHHHHGHHHGGGGGHHDHHHHHHHHHHGGGGGGHHHHHHHHGHGGGGGGHHHHGGGGHGGGGGGGGGGFFFFFFFBCBAA
@M02197:105:000000000-AN6RF:1:1114:27984:11439 1:N:0:1
GGAAGAAGTAGCTCCTCCGCTTATTGATATGCTTAAGTTCAGCGGGTAGTCCTACCTGATTTGAGGTCACATTAATGATGAATTGTCCAAAGACGATTAGAAAGCTGAACTGCCCCTCACATTCATAAGCGTAGATAGTTATCACACCAATGAACAAGGTTTGTTCTGCTAATGCATTTCAGAGGAGCTGAAACCTTTTGAAAGGCCAGCAAACCCCCACATCCAAACCACTCAAACAAGTTGAAGGTTGATTATATTAATGACACTCAAACAGGCATGCTCCTCGGAATACCAAGGAGCGAAAGGTGCGTTCAAAGATTCGATGATTCA
+
BBBBBFFFFFFFGGGGGGGGGGGGHFHHHHGGHHHHGHHHHGHGCGEGGHHHHHHHHHHGHHHHGHHHGHHHGHHHHHHHHHHHHGHHFHHHHHGFGHGHHHGHGHHHHHHHHHHGGHHHHHHHHHHHHHHHFHHHHHHHHHHHHHHHHHHHHHHGHHHHHHGGHHHHHHHGHHHHHHHHHHHHHHHHHHHHHHHHHHHHHHHHGHHHHGGHHHGGHHHHGGGGGGHGGGGGHHHHHHHHHHHGHHHHGHHHHHHHGHHHHHHHHGHHHHGGGHHGFGHGFGCGHGHHHFHHHHFGHGEED5HGGGGGGGGGCGGGGGFFFFFFFCCBCB
@M02197:105:000000000-AN6RF:1:1114:12850:11582 1:N:0:1
GGAAGAAGTAGCTCCTCCGCTTATTGATATGCTTAAGTTCAGCGGGTAGTCCTACCTGATTTGAGATCAAACGTTCAAAGGCTGTCCTCGAGGGACGTTTATGAGCCCCAGCGAACCCCCATCGCTGAAGGTTACCTGGTGAAAAACCACAAGCGTAGATAGTTATCACACCCGTGACGCCACCAAACACTGGCAAGCTGATCCGTTTGAGAGGAGCCGACCGTAGGCCGGCAAGACCCCCAAAGTCCAAGCTCATCACGGCGAACCGTGAGAGTTGAGGTTTTCATGATACTCAAACAGGCATGCCCTTCGGAATAGCCAAAGGGCGCAAGGTGCGTTCAAAGATTCGATGATTCAC
+
CCCCCFFFFFFFGGGGGGGGGGGHHHHHHHHHHHHHGHHHHHHGGGGGGHHHHGHHHHHHHHHHGHHHHHHHGHHHHHHHHHHHHHHHHGGGGGGGGGGHHHHHHHHGGGGHGGGGGGGGGHGGGHGGHHHHGHHHGHHHHHHHHHGGHGHHHHGGGGGHFHGHHHHHHHHGGGGGGGGGGGGGGGGGGGGHHHHHHGGGGGGGHHHGHHGHGGGGFGGHGGHHGGGGGHHHHHGGGGGHHHHHHHGHHHGGHHGGGGGGGGGGGGHHFGHHHHHGHHGHHGHEHHHHHHHGHHHHHHHHGHHGFGEGGGGHHHHHHHHHHHGGGGGHFGHGGGGGGGGGGGGGG4FFFFFFFBBABB
@M02197:105:000000000-AN6RF:1:1114:21643:11836 1:N:0:1
GGAAGAAGTAGCTCCTCCGCTTATTGATATGCTTAAGTTCAGCGGGTAGTCCTACCTGATTTGAGGTCAAAAGTCAATTAGGAAGACATTTCTCTCCGGAGAGATAATAAGTCGACGTATTAGAGGCACGGAACCTTCATTCATGCGCTTCAGCGAACGGTGATCATTATCACACCGAAAGCCTTGTCGCGCAAAGTCGAAAGTCGACCGCAAGCCTATGCATTTCAGGAGAGCCCGAGTCCATGACGAATCCTAGTCTCCGGCAGCCCCCACCATCCAAACTCCCCCTCGAAGCTAATCGAGAGGGGTTGAGAATTTACTGACACTCAAACAGGCATGCTCCTCGGAAAACCGAGGAGCGCAAGGTGCGTTCAAAGATTCGATGACTCAC
+
CCCCCFFFFFFFGGGGGGGGGGGHHHHHHHHHHHHHHHHHHHHGGGGGGHHHHHHHHHHHHHHHGHHHHHHHHGHHHHHHHHHHHHHHHHHHHHHHHGGGGGGGHHHHHHHHHGGGGGHHHHHHHGGGHGGGGGGHHHHHHHHHHHGGGGGHHHGGGGGFGHGHHHHHHHHHHHHGGGFGGHHHHHHHGGGGGFGGGGGGGGGFGGGFGGGFGGGFGGGGGGFFGFGFGGGGGGGGHHHHHGHG?CGHFFCBFHGA-GCGGHGGGGGFGGHGGFHHGEGHGGGGGGGHGGHHHHHGFHFGHHGGGGHHHHHGHHGFDHHHFHHHHGGHGHHHHHHHHHHGGGGGGHHGGGGGGHFGGCGGHHHHGGFEFGGGGGGGGGGFFFFFFFBBBA@
@M02197:105:000000000-AN6RF:1:1114:27622:12452 1:N:0:1
GGAAGAAGTAGCTCCTCCGCTTATTGATATGCTACCTTACTTCCTCTAAATGACCAAGATCCTCCGCTTATTGATATGCTTAAGTTCAGCGGGTATCCCTACCTGATCCGAGGTCAACCTTGAGAAAGTTGGGGGTTCTGGCGGGGGGACGGCGGGACCCTGTAGCGAGGAGTATTACTACGCGGGGAGCCAGACGGCACCGCCACTAGTTTTAAGGGCCGCCGGTACAGCGGGCCCCAAGGCCAAGCAGAGCTTGATTGGTCATAATGACGCTCGAACAGGCATGCCCGCCGGAATACCAGCGGGCGCAATGTGCGTTCAAAGATTCGATGATTCAC
+
B?ABBFFFFFFFGGGGGGGGGGGHHHHHHHGGFDGFDHGHHFHCFHFHGGHHHHHHHHGHFGHHHFDGGGHHHDGHBEHHHHHHHHHHGHGEG@ECHFEGHGHHGFHH:E?E::HH;H:H::FHEH<G(9GH6GGDCH;<H;CGC-AF9GFGG-.C:FH9G;CFBF3'FCD8F:F:,E:6FA-#C#FFF?FF::EA,F:FFFBDF9BGFFFFFGGGFCCCGGFHHFDD</BC>@DABGC<GGGFFF2HHBCD?223B?3F3DBFGFB/FEEFBHGGGDG4GBGF?CGEAGGFG55BGFGGGGGGFGGHDFFGEGGHGDFFFGFEFCFBFFFFFA?3AA
@M02197:105:000000000-AN6RF:1:1114:15834:13433 1:N:0:1
GGAAGAAGTAGCTCCTCCGCTTATTGATATGCTTAAGTTCAGCGGGTAGTCCTACCTGATTTGAGGTCACATTAATGATGAATTGTCCAAAGACGATTAGAAAGCTGAACTGCCCCTCACATTCATAAGCGTAGATAGTTATCACACCAATGAACAAGGTTTGTTCTGCTAATGCATTTCAGAGGAGCTGAAACCTTTTGAAAGGCCAGCAAACCCCCACATCCAAACCACTCAAACAAGTTGAAGGTTGATTTATATTAATGACACTCAAACAGGCATGCTCCTCGGAATACCAAGGAGCGCAAGGTGCGTTCAAAGATTCGATGATTCAC
+
CCCCCFFFFFFFGGGGGGGGGGGHHHHHHHHHHHHHHHHHHHHGGGEGGHHHHHHHHHHHHHHHGGHHHHHHHHHHHHHHGHGHHHHHHHHHHHGGGHGHGHHHGHHGHHHHHHHGHGHHHHHHHGHHHHGHHHHHHHHHHHHHHHHHHHHHHHHHHHHHHHHHHHHHHHHHHHHHHHHHHHHHHHHHHHGHHHHHHHHHHHHHGHHHHGHHHHGGGHGHHGGGHGGGGHGGHHHHHHHGHHHHHHHHHHHHHFGHHHHHHHHHGFGHHFHHHHHGHHHHGGGGGHHGHHHHHHHGGGGGGHHHHGGGGHGGGGGGGGGGFFFFFFF@BAAA
@M02197:105:000000000-AN6RF:1:1114:29189:13505 1:N:0:1
GGAAGAAGTAGCTCCTCCGCTTATTGATATGCTTACTTCCTCTAAATGACCAAGATCCTCCGCTTATTGATATGCTTAAGTTCAGCGGGTAGTCCTACCTGATTTGAGGTCAAAAGTCAATTAGGAAGACATTTCT
+
ABFGDFGFDFFEDGGGGGHGHGGGHFGHGGFGFGFHHHHHHGHHFHHEHHGGFBGGGFHFBBFEHFHHHHHFGFEEHHHHGHGDEAAFEGEFGFFFGFHHHHHHFHHHGFHEHGHFFGHGGHFGHHFHFFHGFHHF
@M02197:105:000000000-AN6RF:1:1114:28369:15259 1:N:0:1
GGAAGAAGTAGCTCCTCCGCTTATTGATATGCTTAAGTTCAGCGGGTAGTCCTACCTGATTTGAGGTCAAAAGTCAATTAGGAAGACATTTCTCTCCGGAGAGATAATAAGTCGACGTATTAGAGGCACGGAACCTTCATTCATGCGCTTCAGCGAACGGTGATCATTATCACACCGAAAGCCTTGTCGCGCAAAGTCGAAAGTCGACCGCAAGCCTATGCATTTCAGGAGAGCCCGAGTCCAGGACGAATCCTAGTCTCCGGCAGCCCCCACCATCCAAACTCCCCCTCGAAGCTAATCGAGAGGGGTTGAGAATTTACTGACACTCAAACAGGCATGCTCCTCGGAAAACCGAGGAGCGCAAGGTGCGTTCAAAGATTCGATGATTCAC
+
BCBCCFFFFFFFGGGGGGGGGGGHHHGHHHGHHHHHHGHFFHHGGGFGGHHHGHHHHGHHHHHHGHHHHHHHHHHHHHHHHHHHHHHHHHHHHHHHHGGGGGGGHHHHHHHHHGFGGEHHHHHHHHGGHGGGGGGHHHHHHHHHGHGGGGGHHHGGGGGGFHFHHHHHHHHHHHHGGGGGGGHHHGHHGHGGGGGGGGGGGGGBFGGDGGGFGGGGGFGGFFFFGFGGGGGFGGGGHEHGHFGFGGGHHHGHEHHFCFAGGHGGD?GGGGHGGHHGEGBCGGGGGGGHEGHHHGHGFF31HHGGGGFHHHHHHHFEHFGHHHHHHFFHEHHHGBBHGHHE?GG?GHGEDGGGDHHDGGGGGHHHGGGGHGGGGGGGGGFFBFFFFFBA>>A
@M02197:105:000000000-AN6RF:1:1114:18150:15418 1:N:0:1
GGAAGAAGTAGCTCCTCCGCTTATTGATATGCTTAAGTTCAGCGGGTAGTCCTACCTGATTTGAGATCAAACGTTCAAAGGCTGTCCTCGAGGGACGTTTGTGAGCCCCAGCGAACCCCCATCGCTGAAGGTTACCTGGTGAAAAACCACAAGCGTAGATAGTTATCACACCCGTGACGCCACCAAACACTGGCAAGCTGATCCGTTTGAGAGGAGCCGACCGCAGGGCCGGCAAGACCCCCAAAGTCCAAGCTCATCACGGCGAACCGTGAGAGTTGAGGTTTTCATGATACTCAAACAGGCATGCCCTTCGGAATAGCCAAAGGGCGCAAGGTGCGTTCAAAGATTCGATGATTCAC
+
BCCCCFFFFFFFGGGGGGGGGGGGHGHHHHGHHHHHHHHHGHHGGGGGGHHHHHHHHHHGHHHHGHHHHHHHGHHHHHHHHHHHHHHHHGGGGGGGGGGHGHHHHHGGGGGHGGGGGGGGGHHGGHGFHHHGHHHHHHHHHHHHHHGGGGHHHHGFFGFHHHGHHHHHHHHGGGGGFGGGGGGGGGGGGGGGGGGGHHGGGGGGHGHHHHHHGGFGFFGFGGHHHGGGGFHHHHHGGGGGHHHHGGGGHHHHHHHHGGEGGGGFGGGGHHHHHHHHHHHGHGHHGHHGHFHHGHHHHHHHGHHHGGGGGGGHFFHGGHHBGHHGGGGGHHHHGGGGHGGGGGGGGGGFFFFFFFBBBAB
@M02197:105:000000000-AN6RF:1:1114:14594:15630 1:N:0:1
GGAAGAAGTAGCTCCTCCGCTTATTGATATGCTTAAGTTCAGCGGGTAGTCCTACCTGATTTGAGGTCACATAAAATGATAAATTGTCCAAGGACAGTTAGAAAGCTGAACATCCCCTCACATTCAATAGCGTAGAAAGTTATCACACCAATGAACAGGTCCGTTCTGCTAATGCATTTCAAGGGAGCTGAACCTTTTAAGAGGCCAGCAAACCCCCACATCCAAACCACTCCAACAAGAGAAGGTTGATATATATATTAATGACACTCAAACAGGCATGCTCCTCGGAATACCAAGGAGCGCAAGGTGCGTTCAAAGATTCGATGATTCAC
+
>ABB@CCCFFFFGFFGGFG2EAGB55DDFGB5A5FG5GFGHFFDAEGC1BFDEFHGHFHE5F551B3A3BA5GGFHHHGHHG5@DFGHHG3E?BGGGHED;GHHCBFFGDGHFFFCFGGGG;4C4GGFBG;6?EEE%FF1BFGHHD=?BECGHHFFHHA@FGC?G<F??FGF8GHGDBGGHGC<<<1HHHGFGHHGFDFFHHHADAGGGBGGCE01C@DGFGFFFGEGGGB/HGHDFB111FFC0DGBE2D22GD2F1E2222D11/1B1A1HDFBFGE/AAGEEFGF2GD1111F0?E0EB1BB00AAA11BA3GGEEFB1331FBAAAA1
@M02197:105:000000000-AN6RF:1:1114:23836:15711 1:N:0:1
GGAAGAAGTAGCTCCTCCGCTTATTGATATGCTCTACTTCCTCTAAATGACCAAGATCCTCCGCTTATTGATATGCTACCTTACTTCCTCTAAATGACCAAG
+
FHHHFGHHHHFFGGGGGGGHHHGHHHHHGHHGHHHHGHFHHFHHHGHHHHHHHHHHHHGHHHGHHGFHHHHHGHHHHHHHHHHGHHHHHHHHHHHGHHHGHH
@M02197:105:000000000-AN6RF:1:1114:24698:15751 1:N:0:1
GGAAGAAGTAGCTCCTCCGCTTATTGATATGCTTAAGTTCAGCGGGTAGTCCTACCTGATTTGAGGTCAGATCTCGATTTAACATTGACCGCCGCTCTACAGCAGGTCGAGGTTCCTTCAAGGCCCTTCGACGACGCGGACGTCGCGAGGAGTTCCTAGACGGCGTGGGTTATACAACGCCCAAGGGGTTACTCCCACAGAGACCCGAAACCGATGCATTTAAGGGGAGCCGCGGCGAAGCGGCAAGCCCCCAAGTCCAAGCCACGTTCGGCGGTGAAACCGAACGGGCTTGATGATTTCAAGACACTCAAACAGGCATGCCCATCGGAATACCAATGGGCGCAAGGTGCGTTCAAAGATTCGATGATTCAC
+
BB@BBFFFDFFFFGGGGGCGGGGHHGHGGHHHHGFHHHHHHFHGEGGEEBGGHHHHHFCFHHFHGGHHHHHHHFHHBHHGHHHHHHGHHHGGGGGGGHHGFHHGEHHHGGGGGGHHHHHFGHHHHGHHHHEFFGGGGCFCGGFGGGGDGGGD:CFFGFFFGGGGGEFGCDEEFFFFFFFFFFFFFFFFFBEFFFFFFGFFFFFFGFFFGFFFFFFFFFFGGGGGGFFDFFEFFFFDDC-</HG?C@GGGHHGHHHFCGHHGGEHGGGGGECGHGFHE?FGEFHGGHGHHHGHHHGFHFHFHHFHFGFFHGHHGHHHHGGFECGGGHGHHHFHFGHHGGGEAHHCHCEEFGCBFGCGGCFCFFFFFFFBBBBB
@M02197:105:000000000-AN6RF:1:1114:18409:16013 1:N:0:1
GGAAGAAGTAGCTCCTCCGCTTATTGATATGCTTAAGTTCAGCGGGTAGTCCCACCCGATTTGAGGTCAAGGTCGTTTTTGTGGGTCGAGCCTCCCACCGATGAATCGGCGGTGACCGGAACACCCTCGTTGTCAATGAGACGGTTAGAAGCAGAGGTACAGTGCAGAAACCCGAGACGTAGAAACATATTATCACGTCAAGGATCGGCAAAGCAGACCCCACTAATCCATTTGGGAGGAGCTCGCTTCAAGGTGAAACCAGCAAATGACCTCCAAGTCCAAAATCCTCTCCACCAAAGGAAGGGCTTTTGAGAATTTCACGACACTCAAACGGGTGTGCCCCTCGGAATGCCAAGGGGCGCAAGGTGCGTTCAAAGATTCGATGATTCAC
+
CCCCCFFFFFFFGGGGGGGGGGGHHHHHHHHHHHHHHHHHHHHGGGFGFHHHHHHGGGGGGGHHGHHHGHHHFHGGGGGGGHHGGGHGGGGGHHHGGHGGGGGHHHHHGGGG<//FG/C->-0>E...<<<C<0=DDB=G:0:C:C..0:C00C:FFFFFFFFFFFFFFFFFFFGGGGGGGGGGGGGGGGGGEEAGFGGGGGGGFGHHHHHHGHHGGGHFFDHGHFGHHHHHH8HHHHHGGGGGHHGHHHHHHHHHG@HGHHHHHHHHGGHEGHHHHFGHHFFGFGEGHHGGGHHHHHHHHGHHHHHGHHHHHHHHGHGGGHHHFGHEHHGGGGHGGGGGGGGGHGHHHHHGHHHGGCGEHGGHGGGGHGGGGGG5GGGFFFFFFFCCCCC
@M02197:105:000000000-AN6RF:1:1114:19951:16445 1:N:0:1
GGAAGAAGTAGCTCCTCCGCTTATTGATATGCTTAAGTTCAGCGGGTAGTCCTACCTGATTTGGGATCAAACGTTCAAAGGCTGTCCTCGAGGGACGTTTATGAGCCCCAGCGAACCCCCATCGCTGAAGGTTACCTGGTGAAAAACCACAAGCGTAGATAGTTATCACACCCGTGACGCCACCAAACACTGGCAAGCTGATCCGTTTGAGAGGAGCCGACCGTAGGCCGGCAAGACCCCCAAAGTCCAAGCTCATCACGGCGAACCGTGAGAGTTGAGGTTTTCATGATACTCAAACAGGCATGCCCTTCGGAATAGCCAAAGGGCGCAAGGTGCGTTCAAAGATTCGATGATTCAC
+
CCCCCFFFFFFFGGGGGGGGGGGHHHHHHHHHHHHHHHHHHHHGGGGGGHGHHHHHHHHHHHHHGHHGHHHHGHHHHHHHHHHHHHHHHGGGGGGGGFGHHHHHHHHGGGGHGGGGGGGGGHHGGHGGHHHHHHHHHHHHHHHHHHGGHGHGHHGFGGGHHHHHHHHHHHHGGGGGGGFGGGGGGGHHGHGHHHHHGGGGGGGGHGGHHHHHGGFFGGGHFGHHGGGFGGHGHHGGGGGGHHHHHHGHHHHHHFHGFEGGGGGGFGHHGHHGGHHHHHGHHGHHHHHHHHHGHHHHHFHHHHHFF1EFCGHHHHHBFHHHHCGGGGGHHHFGGGGHGGFGGGGGGGFFFFFFFCCCBB
@M02197:105:000000000-AN6RF:1:1114:10309:16473 1:N:0:1
GGAAGAAGTAGCTCCTCCGCTTATTGATATGCTTAAGTTCAGCGGGTAGTCCTACCTGATTTGAGGTCAAAAGTCAATTAGGAAGACATTTCTCTCCGGAGAGATAATAAGTCGACGTATTAGAGGCACGGAACCTTCATTCATGCGCTTCAGCGAACGGTGATCATTATCACACCGAAAGCCTTGTCGCGCAAAGTCGAAAGTCGACCGCAAGCCTATGCATTTCAGGAGAGCCCGAGTCCAGGACGAATCCTAGTCTCCGGCAGCCCCTACCATCCAAACTCCCCCTCGAAGCTAATCGAGAGGGGTTGAGAATTTACTGACACTCAAACAGGCATGCTCCTCGGAAAACCGAGGAGCGCAAGGTGCGTTCAAAGATTCGAT
+
CCCBCFFFFFFFGGGGGGGGGGGHHHHHHHGHHHHHHHHHGHHGGGGGGHHHHHHHHHHHHHHGGHHHHHHHHHHHHHHHHHHHHHHHHHHHHHHHHGGEGGGGHHHHHHHHHGGGGFHHHHHHHFGGHGGGGGGHHHHHHHHHHHGGGGGHHHGGGGFGGHGHHHHHHHHHHHHGGGGGGGHHHGHHGHGGGGGGGGGGGGGFGFGFFFFGGGGHHHGHHHGHHHHHHHHFGGFGHGHFHHGGGHGHHGHGHHHGGGGGGHGGGGGGGHHHGHGHGHHGAFFGGGGHHGHHHHHEHHGGHHGGGGHHHGHHHGGFHFHHHHHHFFGHHHHHHHHHHHHGGGGGGHHGGGEGGHHGGGGGHHGGGGGEGGFFBFFFBFFBBBBA
@M02197:105:000000000-AN6RF:1:1114:4600:17154 1:N:0:1
GGAAGAAGTAGCTCCTCCGCTTATTGATATGCTTAAGTTCAGCGGGTAGTCCTACCTGATTTGAGGTCAAAAGTCAATTAGGAAGACGTTTCTCTTCGGAGAGATAATAAGTCGACGTATTAGAGGCACGGAACCTTCATTCATGCGCTTCAGCAAACGGTGATCATTATCACACCGAAAGCCTTGTCGCGCAAAGTCGAAAGTCGACCGCAAGCCTATGCATTTCAGGAGAGCCCGAGTCCAGGACGAATCCTAGTCTCCGGCAGCCCCCACCATCCAAACTCCCCCTCGAAGCTAATCGAGAGGGGTTGAGAATTTACTGACACTCAAACAGGCATGCTCCTCGGAAAACCGAGGAGCGCAAGGTGCGTTCAAAGATTCGATGATTCAC
+
BBBCCFFFFFFFGGGGGGGGGGGHHHHHFHHHHHHGHGHHFGHGGGEGGHGHHHHHEFHHGHHGGHHHHHHHHHHHHFHHGHHFGFHGGGHHHHGHHHGCGGGGHHGHHHHFHGGGEEHHHHHGHHGGHGGGGGGHHHHHFHHGHHGGGGGHHHHHHHGFDGGHHHHHHGGHHHHGGGGFEFHHHHHHGHGGGGAGFGFGGGGGGDGBCFFFFFBFGGGGFGFGGGGGGGFFFGFGHFHGHGGGGGGFG0HHHBFCC-@GCGGGGCCCGGHFGHHGEGF0?C<E?CEFAGHGDGFCGG3AFFGGEEGFHGHHGFFHGHGDHHFFFFDEHHFHGEFHGHHGGGGGFFHEEGGGEFGDECGGHFHH?EEEAGGGGGGF24GFFFFFFFA3>>3
@M02197:105:000000000-AN6RF:1:1114:27931:17606 1:N:0:1
GGAAGAAGTAGCTCCTCCGCTTATTGATATGCTTAAGTTCAGCGGGTAGTCCCACCCGATTTGAGGTCAAGGTCGTTTTTGTGGGTCGAGCCTCCCACCGATGAATCGGCGGTGACCGGAACACCATCGTTGTCAATGAGACGGTTAGAAGCAGCGGTACAGTGCAGAAACCCGAGACGTAGAAACATATTATCACGTCAAGGATCGGCAAAGCAGACCCCACTAATCCATTTGGGAGGAGCTCGCTACAAGGTGAAACCAGCAAATGACCTCCAAGTCCAAAATCCTCTCCACCAAAGGAAGGGCTTTTGAGAATTTCACGACACTCAAACGGGTGTGCCCCTCGGAATGCCAAGGGGCGCAAGGTGCGTTCAAAGATTCGATGATTCAC
+
BBBBBFFFFFFFGGGGGFGGGCFHHFHHHHHHHHHHHHHHHHHGFGGGGHHHHHHGGGGGGGHGGHHHHHHHGHEGGGGGGGHGGGHGGGGGHHHGGHGGGGGHHHHGGGGG/</?F/@@@-00C.1<<CG/<<0D0D00D0:C:E:CCG0:CG/FFFFFFFBFFFGFEFFFGGFFGGGGGGFFFBBBBFFGFFGGGGGFFDGGGGHFHFFHHHGGGCEHHGBHHHHFGHHHGGGHHHHGCCCGHHHHGBFDFHHHHGHHGHHHHHGC/FFHFHHGHHGHHHHFGCGHFEEFEHHGHHHHHGEGHGEHGGHHHHHGFCGGGHGG4GHGHHGGGFFHGGGGGGGGHHHHGHHHHHHGGGGGHHHHFGGGCGGCFGGGGGGCFFFFFFAA>>A
@M02197:105:000000000-AN6RF:1:1114:9607:18606 1:N:0:1
GGAAGAAGTAGCTCCTCCGCTTATTGATATGCTTAAGTTCAGCGGGTAGTCCTACCTGACTTGAGGTCAAAAGTCAATTAGGAAGACATTTCTCTCCGGAGAGATAATAAGTCGACGTATTAGAGGCACGGAACCTTCATTCATGCGCTTCAGCGAACGGTGATCATTATCACACCGAAAGCCTTGTCGCGCAAAGTCGAAAGTCGACCGCAAGCCTATGCATTTCAGGAGAGCCCGAGTCCAGGACGAATCCTAGTCTCCGGCAGCCCCACCATCCAAACTCCCCCTCGAAGCTAATCGAGAGGGGTTGAGAATTTACTGACACTCAAACAGGCATGCTCCTCGGAAAACCGAGGAGCGCAAGGTGCGTTCAAAGATTCGATGATTCAC
+
CCCBCFFFFFFFGGGGGGGGGGGHHHHHHHHGHGHHHHHHHHHGGGGGFHHHHHHHGHHHHHHHHHHHHHHHHHHHGHHHHHHHHHHHHHHHHHHHHGGGGGGGHHHHHHHHHGGGGEHHHHHHHHGGHGGGGGGHHHHHHHHHHHGGGGGHHHGGGGGGGHGHHHHHHHHHHHHGGGGGGHHHHHHHGHGGGFGGFFGGFGGGGGGGGGGGGGGGGGGGGGFGGGHHHHHGGGGGHHHGGHGGGGGHHHHHGGHGGGGGGHGGGGGF?FFGHHGGHGHD@BGGGGHFGHHHHHGHHHGHHGGGGHHHHHHHHHHGHEHHHHHHGGHHHHEGHHHGHHGGGGCGHHGGECGGHHGGGGGHHHHGGGGHGGGGGGGGGGFFFFFFFCCBCC
@M02197:105:000000000-AN6RF:1:1114:12048:19052 1:N:0:1
GGAAGAAGTAGCTCCTCCGCTTATTGATATGCTTAAGTTCAGCGGGTGGTCCTACTCGATTTGAGGTCAAGTTGTCAGTTGTTGTCTGAAGACAGTTGGAAAGCACAGAGCTCCTGATCAGCCACCCTCTTGCGAGGTGCCGGCGAAGATACTTATCACGCCGTACTATGTCCAACCAAGAGTTGCACTAATGCATTCGAGGTGAGCCACAGTAAAGCAGCAACACCCAAGTCCACCGCTCCCGACCCGAAAGATCAGAAGTGTGAGAGTACAGTGACACTCAAACGAGCATACCCTTCGGAATGCCAAAGGGTGCAAGGTGCGTTCAAAGATTCGATGATTCAC
+
BCBBCFFFFFFFGGGGGGGGGGGHHHHHHHHHHHHHHHHHHHHGGGGGGGHHHHHHHGHHHGHHGHHHHHHHHHHHHHHHHHHHHHHHHHHHHHHHHHHHHHHHHHHHHHH;HHHHHHHHHHHHHHGHHHHHHGGGGGHHHGGGGGGGGHHHHHHHHHHGHGHHGGHHHHHHHHHHGHHHHHHHHHHHHHHHHGHHGGGHHHHHHHGHHHHGHHHHHGHHHFFGFHGHGHHGGGGGGGGGGGGGHGGGHHHHHHHHHHHHHHHGHHHHHHHHHHHHHHGGHGGGGGHHHHHHHGGGEGHHHHHHHHHHHHGHHHHHHHGGGGHGGGGGGGGGFFFFFFFFCCCCC
@M02197:105:000000000-AN6RF:1:1114:28676:19188 1:N:0:1
GGAAGAAGTAGCTTCTCCGCTTATTGATATGCTTAAGTTCAGCGGTTAGTCCCACCCGATTTGAGGTCAAGGTCGTTTTTGTGGGTCGAGCCTCCCACCGATGAATCGGCGGTGACCGGAACACCATCGTTGTCAATGAGACGGTTAGAAGCAGAGGTACAGTGCAGAAACCCGAGACGTAGAAACATATTATCACGTCAAGGATCGGCAAAGCAGACCCCACTAATCCATTTGGGAGGAGCTCGCTTCAAGGTGAAACCAGCAAATGACCTCCAAGTCCAAAATCCTCTCCACCAAAGGAAGGGCTTTTGAGAATTTCACGACACTCAAACGGGTGTGCCCCTCGGAATGCCAAGGGGCGCAAGGTGCGTTCAAAGATTCGATGATTCAC
+
BCBCCFFFFFFFGGGGGGGGFGGHGHGHHHHGHHHHHHHHGHHGGGGGHHHGHHHGGGGGGGHHGHFHFHHGHHEFEGGGGGGGGGHGGGGGHHHGHHGGGGCHHHHHGGGG<</??>A/<@C0EGFFD.<C.0=GGF<=00AE.<.:0;;0CF:FFFFFFBFFFFFBFF8EFFF?GGF9FFGGGGGGGGFGE6CFGFBFFGFGGCHHHGBFG/GDDGHHHFHHHHHHGFHHHFGHGFGDGGFGHGHGHHHGDHHGF@HFHFHHHBGHGGHHHHHFFHGHGHFGEEGGHGFFGGHHHHHHHHHHHHHHHFGHGEHGFBEEGHHFGEHGHG?FGGFHGECFECEGHHFHHHGHGHHGGGCFFFHHGGGGHGGGGGGGGGGFF5@DFFBBABB
@M02197:105:000000000-AN6RF:1:1114:25973:19256 1:N:0:1
GGAAGAAGTAGCTCCTCCGCTTATTGATATGCTTAAGTTCGGCGGGTAGTCCTACCTGATTTGGGGTCAAAAGTCAATTAGGAAGACGTTTCTCTTCGGAGAGATAATAAGTCGACGTATTAGAGGCACGGAACCTTCATTCATGCGCTTCAGCAAACGTTGATCATTATCACACCGAAAGCCTTGTCGCGCAAAGCCGAAAGTCGACCGCAAGCCTATGCATTTCAGGAGAGCCCGAGTCCAGGACGAATCCTAGTCTCCGGCAGCCCCCACCATCCAAACTCCCCCTCGAAGCTAATCGAGAGGGGTTGAGAATTTACTGACACTCAAACAGGCATGCTCCTCGGAAAACCGAGGAGCGCAAGGTGCGTTCAAAGATTCGATG
+
BBBBBFFFFFFFGGGGGGGGGGDHHHHHH6GFHGFHHHHGGGGGGG?EFGBDEGFGD3FFFGEHGC?11BGGFB4GGFGFCGGHFHBE?FGGHHHHGHGEF/DAGHGHHHH3FEFCC@HFHFHFGHDFHGGGF-FGHFGHG<11DDDA<EBGFHHHBDFCFEFCFHHHFHGHFFHGFFGGFGGGGEFFBGFFBBAFFFFBDFFFCAGGGGGFFFGGGGFGFGGGGGGFFFECGGFGHGCBHHGFGHGGHHGHHGBFGGGCGHGGGGGGFDFGGHHGGGDF/</GGGFGGGHHEHF?HGGEHHGGGGFHG5HGGF@5GFGFFFHDBGFGEHHHHGBHHHEGE0GCGHHGEEAE?FFDGGGGHHCGGGGGGGGGGFFFA@FFBBAAB
@M02197:105:000000000-AN6RF:1:1114:17412:20258 1:N:0:1
GGAAGAAGTAGCTCCTCCGCTTATTGATATGCTTAAGTTCAGCGGGTAATCCTACCTGATTTCAGATCAAAATTTGAAGAGGGGACAAAAGTCACCTCAAAATTCTGTATATCAAGACTGTCAGATTCTAAGCAAAAAAAGCCAGTGATTTCAACATTACTGCCGAAACTTATTAGGCCAACATGCTGTTAAAACAAATCAACAGTGCAAGAACTCCATTTTAGAAGGGCTGATTGACACCAGCGCATCCCAAGTCCACTCTTACAAACAATAAAGTTGTAGTAGTGAGGTGTTCATGATACTGAAACAGGCATACTCTACGGAATACCATAGAGTGCAATGTGCGTTCAAAGATTCGATGATTCAC
+
CCCCCFFFFFFFGGGGGGGGGGGHHHHHHHHHHHHHHHHHHHHGGGGGHHHHHHHHHHHHHHHHHHHHHHHHHHHHHHHHGHGGGGEHHHHHHHHHHHHHHHHHHHHHHHHHHHHGHHHHHHHHHHHHHHHHHHHHHHHHHHHHHHHHHHHHHHHHHHHHHHHHGHGHGHHHHHHHHHHHHHHHHHHHHHHHHHHHHHHHHHHHHHHHHHHHHHGHHHHHHHHHHHGHHGHHHHHHHHHGGGGGHGHHHHGHHHHGHHGHHHHHHHHHHHHHHHHHHHHHHHHHHHHHGHHHGHHHHHHHHHHHHHHHHHGHHHGGGGHGGHHHHHHGHHHGHGHHHHHHGGGGHGGGGGGGGGGFFFFFFFBCBAB
@M02197:105:000000000-AN6RF:1:1114:18360:20332 1:N:0:1
GGAAGAAGTAGCTCCTCCGCTTATTGATCTGCTTAAGTTCAGCGGGTAGTCCTACCTGATTTGAGGTCAAAAGTCAATTAGGAAGACGTTTCTCTTCGGAGAGATAATAAGTCGACGTATTAGAGGCACGGAACCTTCATTCATGCGCTTCAGCAAACGGTGATCACTATCACACCGAAAGCCTTGTCGCGCAAAGTCGAAAGTCGACCGCAAGCCTATGCATTTCAGGAGAGCCCGAGTCCAGGACGAATCCTAGTCTCCGGCAGCCCCCACCATCCAAACTCCCCCTCGAAGCTAATCGAGAGGGGTTGAGAATTTACTGACACTCAAACAGGCATGCTCCTCGGAAAACCGAGGAGCGCAAGGTGCGTTCAAAGATTCGATGATTCA
+
CCCCCFFFFFFFGGGGGGGGGGGHHHHHHHHHHHHHHHHHHHHGGGGGGHHHHHHHHHHHHHHFGHHHHHHHHHHHHHHHHHHHHHHGGGHHHHHHHHGGGGGGHHHHHHHHHGGGGGHHHHHHHHGGHGGGGGGHHHHHHHHHHHGGGGGHHHHHHHGGGHGHHHHHHHHHHHHGGGGGGHHHHHHHGHGGGGGGGGGGGGGGGGGGGGGFGGFGGGGGGGHGHHGHGGGGGGGGGHHFHFGGGGGHHHHGHHHGGGGGGHGGGGGGGGHHGHHHGHHHEC@GGGGGCCHHHGGGHHHGHHGGGGGHHGHHHHBHGFHGHHHG5GHHHHHGHHFHHHHGGGGGGHHGGGGGGHGGGGGGHGHHGGGGGGGGGGGGGGFFFFFFFCBCBC
@M02197:105:000000000-AN6RF:1:1114:8597:20243 1:N:0:1
GGAAGAAGTAGCTCCTCCGCTTATTGATATGCTTAAGTTCAGCGCGTATTCCTACCTGATCCGAGGTCAACCATTGAAAAATTTCCCGGTAAAGGGAGAAGACCGGGTCCCGGGCGCCCTTATCCAATACGTGCTCAATTAAAAGCTCAGTGTACCGGGGGAACCACAGGCCGCCGTCACTGTCTTTAGGAGGAGTCGCGGTGACGCGACCAAGCCGTCCAACACCAAGCACGGGGCTTGAGGGGTGATAATGACGCTCGAACAGGCATGCCCTTCGGAATACCAAAGGGCGCAATGTGCGTTCAAAGATTCGATGACTCAC
+
CCCCCFFFFFFFGGGGGGGGGGGHHHGHHGHHHHHHHHHHGGHGGGGGGHGHHHHHHGHHGHHGGGGHHHHHFGHHGHHHHHHHHHHGGGGGHHHGHGGHHHGHGGGGGHHGGGGGGGGGHHHHHHHHHHGFHHGHHHHHHHHHHHHHHHHHGHHHGGGGGGGGGGGGGGGGGGGHGHHGHHGHGHHHHHHHGGGGGGGHGGGFGGGHHGGGFGGGFFHHGHGGGHHGGGGGGHGHHHGGGGHFHGHHHHHGGGGGHHGHHHGHHHHHGFGGGCGHHHHHHDHGHHGGGGGHHHHGGEGGGGGGGGGGGGFFFFFFFBCAAA
@M02197:105:000000000-AN6RF:1:1114:6760:20677 1:N:0:1
GGAAGAAGTAGCTCCTCCGCTTATTGATATGCTTAAGTTCAGCGGGTAGTCCTACCTGATTTGAGGTCACATTAATGATGAATTGTCCAAAGACGATTAGAAAGCTGAACTGCCCCTCACATTCATAAGCGTAGATAGTTATCGCACCAATGAACAAGGTTTGTTCTGCTAATGCATTTCAGAGGAGCTGAAACCTTTTGAAAGGCCAGCAAACCCCCACATCCAAACCACTCAAACAAGTTGAAGGTTGATTTATATTAATGACACTCAAACAGGCATGCTCCTCGGAATACCAAGGAGCGCAAGGTGCGTTCAAAGATTCGATGATTCAC
+
CCCCCFFFFFFFGGGGGGGGGGGHHHGHHHHHHHHGHHHHHHHGGGGGGHGHHHHHHGHHHHHHGHGHHHHHHHHHHFHHFHHHHHHHHGHHHHGEGHGHHHHHFHHGHHHHHHHGHGHHHHHHHHHHHGGEGGHHHHHHHHGHGHGHHHHHHHHHHHHHHHGHHHHHHHHGHHHHHHHHHHHHHHHHHHHHHHHGHHHHHHHHHHHHHGHHHHGGHHGHHGGGHGGGGHGGHHHGHHHHHHHHHHHHHHHGHHHHHHHHHHHGHGGHHHHHHHHGHHHHGFGCFHFF5FGFGGHGGGFGGHHHFFGGGHGGGGGGGEG4BFFFFFFBBBAB
@M02197:105:000000000-AN6RF:1:1114:23062:21064 1:N:0:1
GGAAGAAGTAGCTCCTCCGCTTATTGATATGCTTAAGTTCAGCGGGTAGTCCTACCTGATTTGAGGTCAAAAGTCAATTAGGAAGACGTTTCTCTTTGGAGAGATAATAAGTCGACGTATTAGAGGCACGGAACCTTCATTCATGCGCTTCAGCAAACGGTGATCATTATCACACCGAAAGCCTTGTCGCGCAAAGTCGAAAGTCGACCGCAAGCCTATGCATTTCAGGAGAGCCCGAGTCCAGGACGAATCCTAGTCTCCGGCAGCCCCCACCATCCAAACTCCCCCTCGAAGCTAATCGAGAGGGGTTGAGAATTTACTGACACTCAAACAGGCATGCTCCTCGGAAAACCGAGGAGCGCAAGGTGCGTTCAAAGATTCGATGATTCAC
+
BCCCCFFFFFFFGGGGGGGGGGGHHHHHGHHHHHHHHHHHHHHGGGGGGHHHHHHHHHGHHHHHGHHHHHHHHHHHHHHHHHHHHHHGGGHHHHHH4GHHHHGGHHHHHHHHHGGGGGHHHHHHHHGGHGGGGGGHHHHHHHHHHHGGGGGHHHHHHHGGGHGHGHHHHHHHHHHGGGGGGGHHHHHHGHGGGGGGFGFGGGGFGGGGGGGGGGGGGGGGFFGGGGGGGGGGGGGGHHHHFFGGGHGHHHHHHHHGGGGGGHGGGGGGGGHGGHHHGHHHGCDGGGGHEFHHHGHGGHEGHGGGGGHHHHHGHFHFHHGFHHHHGGHHHGHHHHHHHHHGCGGGGHHGGGGGGHGGGGGGHCHHGGGGHGGGGGGGGGGFFFFFFFCBAAA
@M02197:105:000000000-AN6RF:1:1114:24907:21885 1:N:0:1
GGAAGAAGTAGCTCCTCCGCTTATTGATATGCTTAAGTTCAGCGGGTAGTCCTACCTGATTTGAGGTCAAAAGTCAATTAGGAAGACGTTTCTCTTCGGAGAGATAATAAGTCGACGTATTAGAGGCACGGAACCTTCATTCATGCGCTTCAGCAAACGGTGATCATTATCACACCGAAAGCCTTGTCGCGCAAAGTCGAAAGTCGACCGCAAGCCTATGCATTTCAGGAGAGCCCGAGTCCAAGACGAATCCTAGTCTCGGGCTGCCCCCACCATCCAGTCTCCCCCTCGAAGCTAATCGAGAGGGGTTGAGAATTTACTGACACTCAAACAGGGATGGTCCTCGGAAAACCGAGGAACGCAAGGTGCGTTCAGAGATGAGATGAGTCAC
+
BBBBBFBFFFFFGGGGGGGCEEGHHFFHHHFGEG5FFHHHGHGGCEEGGHHHHHHHHEGGGHHHFHHHHFH3GGGHFHHHHFHHAGHGFGHHHHHHHGGFGEGGBHHHHHH?GAFGGGHHHGHHHGGGHGCGFGGHGHHFHHHHHHGFGGAGHHHHHHG9FHGHHHHHHHHEF<HGG;GGGEH<HHHHGGGGGGAFCFDEFGG;FEGGGFAFFDEFF7FFFFF:FF8HGC0ADE9E:0C0;:.../.0=D<</D<<<-A<.FC./A</</11/11<?1B//////>/B//121B1?@0C?G0EB/B0B22EF1DD2D2@1DDB1FF1B1BB11A011/////EA/BA////00BFC0A00A1100001113B331FB33131B1131111>
@M02197:105:000000000-AN6RF:1:1114:20996:22096 1:N:0:1
GGAAGAAGTAGCTCCTCCGCTTATTGATATGCTTAAGTTCAGCGGGTAGTCCTACCTGATTTGAGGTCAAAAGTCAATTAGGAGGACGTTTCTCTTCGGAGAGATAATAAGTCGACGTATTAGAGGCACGGAACCTTCATTCATGCGCTTCAGCAAACGGTGATCATTATCACACCGAAAGCCTTGTCGCGCAAAGTCGAAAGTCGACCGCAAGCCTATGCATTTCAGGAGAGCCCGAGCACAGGACGAATCCTAGTCTCCGGCAGCCCCCACCATCCAAACTCCCCCTCGAAGCTAATCGAGAGGGGTTGAGAATTTACTGACACTCAAACAGGCATGCTCCTCGGAAAACCGAGGCGCGCAAGGTGCGTTCAAAGATTCGATGATTCAC
+
AAA?AFFBFDF5DGFGGBEEC2EHFHFFG6AEFBG55DFDHHHA?AAEEGHHBFBHHGHBGHGA1232BFF3G3@GHFGGBG53AEHEGEFGHGHHHGFGC?E/E4GEFHGFGE?EE@/?FGGHH0<FGGC/C/FHH11FF2FHF1C</EAB?DFFGHG9#<ABFF.FDDGB0<<A@;7CGFHCBG:@@:BBBBBFEBDGGGE9;AE@=.9B=BFFGFBFFFFFFFFFFFAGGAGAC0;00GA..CCGHGHEG0FECC-C><.CGC@/C<<@AG1FFHGF/CCC?CE0CEFGBGBAHGBE>0EEFE0F2GHHFBHGB@2BGF@1B>BCDGEF@BGDFF/////GGFEFEEE/A/E//0??CAAAA0GEFFDFA3GFEBA>13FBFFAA?A1
@M02197:105:000000000-AN6RF:1:1114:25177:22908 1:N:0:1
GGAAGAAGTAGCTCCTCCGCTTATTGATATGCTTAAGTTCAGCGGGTAGTCTTACTTGATTTGAGATCGAGTTGAACAACACATAAAGTGTCGTAAAATCCTGCATCAGTCAGCAATGAGGACAATTATCCTTCATGTTAGCTGCAGCAATTGTAATAATCCTGTTTGACGAGGACTAAATAGATATGCTTTTAGCTCAGATAAAAGTCCAGCTGCACCTGCATTTCAAGCCGCCCGCCTACCGGTGAAGGTTGTTGGGATAGCTCAAGTCCACCCTCCTTTTGAAAAAACAAGAGGAGGTTGAGGTGTTTACTGATACTCAAACAAGCATGCTCTTCGGAATACCAAAGAGCGCAATATGCGTTCAAAGATTCGATGATTCAC
+
CCCCCFFFFFFFGGGGGGGGGGGHHHHHGHHHHHHHHHGHHHHGGGGGGHHFHHGHHHGGHHHHGHHHHGGHGHHHHHHHHGHHHHHHGFHHGGHHHHHHHHHHHHHHHHHHHHHHHHHHHHHHHHHHHHHHHHHHHHHHHHHHHHHHHHHHHHHHHHHGHHGHHHHHHHGGGGGHHHHHHHHHHHGHHGHHHHHHHHHHHHHHHHHHHHHHGHHHHHFHHHHHHHHHHHHGGGGGHGGCDFGGHHHHHGHHGGHHHHHHHHGHFHHFHHGFE?GHFGHHHGHHGGHHFFGHHHHHHHHHHFHGGFFGHHHHHHHHGGGGHHHHHHHHHHHHHGGGDFHFHGHGHGHHHGGGGHHGHGGGGGGGGGGGGGGGFFFFFFFBCCBB
@M02197:105:000000000-AN6RF:1:1114:15739:24831 1:N:0:1
GGAAGAAGTAGCTCTCCGCTTATTGATATGCTTAAGTTCAGCGGGTATCCCTACCTGATCCGAGGTCAACCTTAGAAGTATGGGGGCTGATGGCGAGACTGTCTCACGCTCCAAGCGAAAAGATGAACTTACTACGCGAGGCACATGAGGCGGTCCGCCATTCGATTTCAGAAGAGAGGATGCAAGCATACTCTTCTTCCATGACCAAGCAGAAGAGCCTGAGTGGTATTTAATGACGCTCGAACAGGCATGCCTCCCGGAATACCAGGAGGCGCAATGTGCGTTCAAAGATTCGATGATTCAC
+
CCCCDFFFFFFFGGGGGGGGGGHHHHHHGHHHHHHHHHHHHHGGGGGHHHHHHHHHHHHHHHGGGGHHHHHHHHHHHHGHHHHHGGGGGHHHHHGFGGGGHHHHHHHHHGGGHHHGGGGGHHHHHHHHHHHHHHHGGHHHHGGHHHHHGHGGGGGGGHHHHHGHHHHGHGHHHHHHHHHHHHHHHHGHHHHHHHHHHHHHHHHHGHHHHHGHHHHHHHGHHHHHHHHHHHHHHGGGGGHHGHHHHHHHHHGGCFE2GHHHHHHHHHHHGGGGGHHHHGGGGGGGGGGGGGGGFFFFFFFCBBAC
@M02197:105:000000000-AN6RF:1:1114:24133:24840 1:N:0:1
GGAAGAAGTAGCTCCTCCGCTTATTGATATGCTTAAGTTCAGCGGGTAGTCCTACCTGATTTGAGGTCAAAAGTCAATTAGGAAGACGTTTCTCTTCGGAGAGATAATAAGTCGACGTATTAGAGGCACGGAACCTTCATTCATGCGCTTCAGCAAACGGTGATCATTATCACACCGAAAGCCTTGTCGCGCAAAGTCGAAAGTCGACCGCAAGCCTATGCATTTCAGGAGAGCCCGAGTCCAGGACGAATCCTAGTCTCCGGCAGCCCCCACCATCCAAACTCCCCCTCGAAGCTAATCGAGAGGGGTTGAGAATTTACTGACACTCAAACAGGCATGCTCCTCGGAAAACCGAGGAGCGCAAGGTGCGTTCAAGGATTCGATGATTCAC
+
BBBBBFFFFFFFGGGGGGGGGGGHHGHHHHHHHFHHHHGHHHHGGGGGGHHHHHHHHGGHHHHEEGHHFGHGHHHHHFHHHHHHHHHGGGHHHHHHGHGCFGGGHHHHHHHHHGGGGFHFHHHHHHGGHGGGGGGHHHHGHHHHHHGGGGGHHHHHHHGGGHFGHHHHHHHHHHHGGGGFGHHHHHHGGHGGGGGGGGGGFGGGGGGGGGGGFFGGGGFFFFGGFGGGGGFGFFFGHHHHGHFGGHEBDGEHHFHGGGD@?GGGGGGCFGHHGHHHGHHHCDBEGCFGAEEDFFHFGEBEFEGEGFGCDGGFDFHHHGFBGGBHGGGGHGFHHGHHHHGGGGGGGHHGGGGDFHHGGEGGHHHGGGGGHGGGGGGCGGFBFFBFFFAAA>A
@M02197:105:000000000-AN6RF:1:1114:12066:25537 1:N:0:1
GGAAGAAGTAGCTCCTCCGCTTATTGATATGCTTAAGTTCAGCGGGTATCCCTACCTGATCCGAGGTCAACCTTGAGAAAGTTGGGGGTTCTGGCGGGTGGACGGCTGGACCCTGTAGCGAGGAGTATTACTACGCTGAGAGCCAGACGGCACCGCCACTAGTTTTAAGGGCCGCCGGTACAGCGGGCCCCAAGGCCAAGCAGAGCTTGATTGGTCATAATGACGCTCGAACAGGCATGCCCGCCGGAATACCAGCGGGCGCAATGTGCGTTCAAAGATTCGATGATTCAC
+
CCCCCFFFFFFFGGGGGGGGGGGHHHGFHHHHHHHHHHHHGHHGGGGGHEGHHHHH5G<0FHH9GG-HH.:H::::9HH;HH<HHGGGEFH<HH)GGG3@C;HGG:FGC%FG8HH<HBFF9G9G9C8H;:H;+HG9.GFG9:HHHH<9GG?8BEBFGGBGGGGGGGHFGGFGFGGGHHFCDFGGGGGGGHGHHHFEFHHHFGFHHHHFHGGHHFEHHHEFFEFGEDDDHHGFFHFFHGGGGGGGHHGHHGFCGGCGGGGFHHHHGGGGHGGCCGGGGGGFFFFFBF?BBBB
@M02197:105:000000000-AN6RF:1:1114:11241:27163 1:N:0:1
GGAAGAAGTAGCTCCTCCGCTTATTGATATCCTTAAGTTCAGCGGGTAGTCTTACTTGATTTGAGATCGAGTTGAACAACACATAAAGTGTCGTAAAATCCTGCATCAGTCAGCAATGAGGACAATTATCCTTTATGTTAGCTGCAGCAATAGTAATAATCCTGTTTGACGAGGACTAAATAGATATGCTTTTAGCTCAGATAAAAGTCCAGCTGCACCTGCATTTCAAGCCGCCCGCCTACCGGTGAAGGTTGTTGGGATAGCTCAAGTCCACCCTCCTTTTGAAAAAACAAGAAGAGGTTGAGGTGTTTACTGATACTCAAACAAGCATGCTCTTCGGAATACCAAAGAGCGCAATATGCGTTCAAAGATTCGATGATTCAC
+
3>AAAFFF5FFBGFGGFGEAA?EFHG5FAGFGFGHHFEDGHHHEEGEEFGHGF5G5GFH5FHHFEFF31FEHFFFHBGG?FFEFHHHH@GBG?1GGEFHFGGGFFH43FFFGFHFHGHHEHGAFHFGHHB4FGHHHHHHGHFGFB0F?C0BGGBGHHGHHHBGFD9F0GHDECGG/1CFGDGFFBGFHGGHHHEHHF0CCGBDDDG;<==FBGCGHE:FGFGH;GBBBGC?@:-GCF<?///EF1FFDB//F/?B11BFGB11<111FG/>?/@?F0/CBGF20?FHHGFB1HGB10B00FFGF?B11D2D22BG1BEGHHCHHGHFCDBGB0//CFF2HFDDA01HFE?CEB3FF3GGCGFBFGCGGGABA1FFFFDB>1>1>
@M02197:105:000000000-AN6RF:1:1114:19557:27292 1:N:0:1
GGAAGAAGTAGCTCCTCCGCTTATTGATATGCTTAAGTTCAGCGGGTAGTCCGACCTGATTTGAGATCAAACGTTCAAAGGCTGTCCTCGAGGGACGTTTATGAGCCCCAGCGAACCCCCATCGCTGAAGGTTACCTGGTGAAAAACCACAAGCGTAGTTAGTTATCACACCCGTGACGCCACCAAACACTGGCAAGCTGATCCGTTTGAGAGGAGCCGACCGCAGGGCCGGCAAGACCCCCAAAGTCCAAGCTCATCACGGCGAACCGTGAGAGTTGAGGTTTTCATGATACTCATACAGGCATGCCCTTCGGAATAGCCAAAGGGCGCAAGGTGCGTTCAAAGATTCGATGATTCAC
+
AA3AAFBFDB5BFGGGGGGG2EFHHHHHFFHGGFFFHGH5DFFEE2AEFEHH?FGGEHHFDDGE11DGGFGH1?FFGHEF21EAGFFGHE?E?EDFCE/EGGHBGFGFGGEA/DDGGGGGGHH?/563DHGF:;HHHGHGFFHHHGDEHGHHAEFDDG#<=0EGFHC;HHHDGGGFFED?;AGCAE6GGGGGECFFAFFBFGFFD<;BDFAHFDFFF9CBCCEEH@<@DDG?FHCC<GCEB11EF1E/BFBHHDE0///?E>/FF?/EEGG1HGHHHFB/HFDGHHHHGHHHHGAA2F11F1GFFF/AA//0GBFBEFFF1FA00C?EEFA0E0EA11A3AB3311B1BFB133>>>1>
@M02197:105:000000000-AN6RF:1:1114:10610:27618 1:N:0:1
GGAAGAAGTAGCTCCTCCGCTTATTGATATGCTACCTTACTTCCTCTAAATGACCAAGATCCTCCGCTTATTGATATGCTTACTTCCTCTAAATGACCAAGATCCTCCGCCTATTGATATGCTCCCCCGCTTATTGATATGTTCCTCCGCTTATTGATATGCCCAAGCTTACTTCCTCTAAATGACCAGGATCCTCCGCTTATTGATATGCTTAAGTTCAGCGGGT
+
AABBAF8FFFFFGGGGGGGGGG9HH::HHHHHCHBFGHHHFFHFFHGGFHHHHFHFE8FGFCDGHGGGGGHHBHHGHFHH:GFHHGHGHFHHDGFFB=GAFC:GHHHH7FGGGHHHFGHF4FDECFAGEGFGFFFDGFFGGFGCFGH2FGFDDFHHBGFGB2?EFGHHHGHHHHGHHHHHHHGHHHHHHHFGGFFHEHCHHHHHGGFGGGGGHHFHHHCGHFAAAA
@M02197:105:000000000-AN6RF:1:1114:11389:27900 1:N:0:1
GGAAGAAGTAGCTCCTCCGCTTATTGATATGCTTAAGTTCAGCGGGTAGTCCCACCCGATTTGAGGTCAAGGTCGTTTTTGTGGGTCGAGCCTCCCACCGATGAATCGGCGGTGACCGGAACACCATCGTTGTCAAAGCGACGGTTAGAAGCAGAGGTACAGTGCAGAAACCCGAGACGTAGAAACATATTATCACGTCAAGGATCGGCAAAGCAGAACCCACTAATCCATTTGGGAGGAGCTCGCTTCAGGGTGAAACCAGCAAATGACCTCCAAGTCCAAAATCCTCTCCACCAAAGGAAGGGCTTTTGAGAATTTCACGACACTCAAACGGGTGTGCCCCTCGGAATGCCAAGGGGCGCAAGGTGCGTTCAAAGATTCGATGACTCAC
+
[truncated: 939,908 more chars]
