# Supplementary material for: Ectomycorrhizal fungal communities associated with Larix gemelinii Rupr. in the Great Khingan Mountains, China
Source: PeerJ. 2021 Apr 15;9:e11230. doi: 10.7717/peerj.11230 (PMC8053382; doi:10.7717/peerj.11230)
Supplement: Supplemental Information 16 [file peerj-09-11230-s016.zip › GH/K112.fastq]

@M02197:105:000000000-AN6RF:1:1101:13155:1722 1:N:0:1
TCGCATGGATACTCCTCCGCGTATTGATATGCTTAAGTTCAGCGGGTAGTCCTACCTGATTTGAGGTCAAAAGTCAATTAGGAAGACGTTTCTCTTCGGAGAGATAATAAGTCGACGTATTAGAGGCACGGAACCTTCATTCATGCGCTTCAGCAAACGGTGATCATTATCACACCGAAAGCCTTGTCGCGCAAAGTCGAAAGTCGACCGCAAGCCTATGCATTTCAGGAGAGCCCGAGTCCAGGACGAATCCTAGTCTCCGGCAGCCCCCACCATCCAAACTCCCCCTCGAAGCTAATCGAGAGGGGTTGAGAATTTACTGACACTCAAACAGGCATGCTCCTCGGAAAACCGAGGAGCGCAAGGTGCGTTCAAAGATTCGATGATTCAC
+
BBBBBBBFFFFFGDGGGGGGFEGGHGFHHHHHHHHHHGHHHHHGFGEGGHHHHHHHHGHGHHHHGHGHGHHHHGHGHFHGHGGHHHHEGGHHHHHHGHGDEEFFHHHHFHHGHGGGGEHHGHHHHHGGHGGGGGGHHHFHGGGHDHGGGGGHGHHHHHGCEGFHHHHHFHGFHHHGGGGFGHHHHHHHGHGGGFFGGGGGGGFFFGGFGFFFFAGGFFFFFFFFGGGGFFEFFFFFHHGFFCC.GFGHGGHHFHHFGCDCGFFC-?GGCEBFGHHEGHHHFC@GGCGGAGHHFHFDGB3EFHGGGGHHG4HHFHGHGBFHHGHFHGHHGGGHHFHFHG1GEGCGDHFFFGGGEHGAE2?GHFCFEEEEC4FGGGGFAFGFFFFBFFBBAAA
@M02197:105:000000000-AN6RF:1:1101:16802:1595 1:N:0:1
TCGCATGGATACTCCTCCATTGATATGCTTAAGTTCAGCGGGTAGTCCTACCTGATTTGAGGTCAAAAGTCAATTAGGAAGACGTTTCTCTTCGGAGAGATAATAAGTCGACGTATTAGAGGCACGGAACCTTCATTCATGCGCTTCAGCAAACGGTGATCATTATCACACCGAAAGCCTTGTCGCGCAAAGTCGAAAGTCGACCGCAAGCCTATGCATTCCAGGAGAGCCCGAGTCCAGGACGAATCCTAGTCTCCGGCAGGCCCCACCATCCAAACTCCCCCTAGAAACTAATCGAGAGGGGTTGAGAATTTACTGACACGCAAACAGACATGCTCCTCGGAAAACCGAGGAGCGCAAGATGCGTTCAAAGATTCGATGATTCAC
+
BBBBBBBFFFFFGGGGGGGGGGHHHGHFHHBFHFHHHHHGGGEEGGHHGHGHHFGFFGHGFHHGHHD3GHHHHHHHHHHHHHGGGGHHHHHHHHGGGGGEHGHHHHH@FEGGGEHHHHHHHGGGHGGCCFGHGFGEHHHHHHGGGGGHHHFFHHGGGHGHHHHHH0HHBGGGGGGGGGGGHHHHGGGGGCDGGGFEGGGGGG;GDGGGFF?EFFFFFFFFFFFEFECEF?FEDAB9/D?CCGF1DF10CFHF?C?CCC0A?</B/<B1F1F1/B10</////B2222F22DFFBFA00EFGECFB@22B2FDG2DB2E>>/E1GBFF12B1FEFEE?EE//B2F//EEEFFGCCEE1BBFA0A011FBFGGFAF1>1FFDB311A1A
@M02197:105:000000000-AN6RF:1:1101:12260:2046 1:N:0:1
TCGCATGGATACTCCTCCGCTTATTGATATGCTTAAGTTCAGCGGGTAGTCCTACCTGATTTGAGGTCAAAAGTCAATTAGGAAGACATTTCTCTCCGGAGAGATAATAAGTCGACGTATTAGAGGCACGGAACCTTCATTCATGCGCTTCAGCGAACGGTGATCATTATCACACCGAAAGCCTTGTCGCGCAAAGTCGAAAGTCGACCGCAAGCCTATGCATTTCAGGAGAGCCCGAGTCTAGGACGAATCCTAGTCTCCGGCAGCCCCCACCATCCAAACTCCCCCTCGAAGCTAATCGAGAGGGGTTGAGAATTTACTGACACTCAAACAGGCATGCTCCTCGGAAAACCGAGGGGCGCAAGGTGCGTTCAAAGATTCGATGATTCAC
+
A>ABBBAFFDFFGGGGGGGCFEGBDGFHGHHBGHHHFHHHHHHGGGGGGHHGGHGHHHHHHHHFGHHGHHHHHGHGHFDFHHEHHHHGHHHHHHHH3?EEGEGEGHHHHHHHGGEEGEHHHHHHFHGGHGGCGGEGHHHHGHHHFHGGGGGFFFGC?DG?CC8HGGHHHHHGHHHFGFFGGBHG<HHHFEGGFGGGGGFEGGGFG;GFAFFAFFFFFFFFFFFFFFBB3/;?.@AAC:GBG;..CCCCHFFGGDD<---@-0CC@-/<//1<C1BCFEHG?<><<//B/>121HEGGGGCGFCF?/HHFFHFFHGEHHHG@2F@G?1BFHHG1111EEFEA//CCHHF??GGGEA/A00CG1GGAEECGFB3FGGFAA111D31FFAA>1A
@M02197:105:000000000-AN6RF:1:1101:10815:2328 1:N:0:1
TCGCATGGATACTCCTCCGCTTTTGATATGCTTAAGTTCAGCGGGTAGTCCTACCTGATTTGAGATCAAACATTCAAAGGGCTGTCCTCACTGAGGAGAGACATCTGTGAGCTCCAGCGAACCTCCATCGCTGAAGGTTACTTGGTGGAAAACCACAAGCGTAGATAGTTATCACACCTGCGATACCCACCAAACACTGGCAAGCTGATTTATTTTAGAGGAGCTGACTGTAGGCCAGCAAGTCCCCCAAAGTCCAAGCTCATCATGGAAAACCATGAAGAGTTGAGGTGTTCATGATACTCAAACAGGCATGCCCTTCGGAATGGCCAAAGGGCGCAAGGTGCTTTCAAAGATTCGATGATTCAC
+
AB3AAAAFBFFFFGFGGFGGGGGGCCHHBGFGGHHCFGGHAFGGFGGEGHHHFGHHHHHHHGHEAFHGFHHHHHHGHED2EF1EHFCGHHHHFFHGEFHFGH2@FGHGHHHHFGGHGHGCG?E2GHHHFGGHGGGDGFHHHFHGHHGDEHGHFGFGEHHHGGDGGGGFHFGHHHFGCEHHHG9HGGGGHEGGFEHGHFFGGGGGGGGFHGDFFFHHHGGBGA1DF1BFGF9FFGEGF1HHHEE/ECHHHHHHBGFHE11@2BFFGF@2/0EFHHGDHHHGGEBB00>01HEHGAAD1BDAF0GHGHFHBFGB/?A/ECHGHHGFE1E11FEABGECFAA0GGFB1BFGGBEEC1C1FDB3FA1>1>
@M02197:105:000000000-AN6RF:1:1101:13051:2389 1:N:0:1
TCGCATGGATACTCCTCCGCTTATTGATATGCTTAAGTTCAGCGGGTAGTCCTACCTGATTTGAGATCAAACATTCAAAGGGCTGTCCTCACTGAGGAGAGACATCTGTGAGCTCCAGCGAACCTCCATCGCTGAAGGTTACTTGGTGGAAAACCGCAAGCGTAGATAGTTATCACACCTGCGATACCCACCAAACACTGGCAAGCTGATTTATTTTAGAGGAGCTGACTGTAGGCCAGCAAGTCCCCCAAAGTCCAAGCTCATCATGGAAAACCATGAAGAGTTGAGGTGTTCATGATACTCAAACAGGCATGCCCTTCGGAATGGCCAAAGGGCGCAAGGTGCGTTCAAAGATTCGATGACTCAC
+
BBBBABBFFFFFGGGGGGGGGGGGHHHHHHHHHHHHCDHGHHHGGGGGGHGGHGHHGHHHHHHHGHHHHHGHFHHGHHHGHGGHGHHHHHHGHHHHGHGHCGHHHHHGHHFGHHHHHGHGGGGGHHGHHHGGHGGGGFGFFHHHGH@7DFHGHHDGGGGGHGGGHHHHFDCGHHHHFCFGHGGGGGGGHHGBGGGGGGGGGGGGGHGGGHHGHHHHGHHHHHHHHGHHGHHHHHGGHEHEHHGGGGGHHFFHCE/GHHHHHHHHG@BFHEEF@HHFEHGHHHHG3GCEHGGFFFHBFHGHGHHGHHHFGGHHFGDGGFEFGB5HFG3HHHFFGGCGHFHHEEGGFFGGGGGGEGGFFFBFFFAA>>A
@M02197:105:000000000-AN6RF:1:1101:20086:2656 1:N:0:1
TCGCATGGATACTCCTCCGCTTATTGATATGCTTAAGTTCAGCGGGTAGTCCTACCTGATTTGAGGTCAAAAGTCAATTAGGAAGACATTTCTCTCCGGAGAGATAATAAGTCGACGTATTAGAGGCACGGAACCTTCATTCATGCGCTTCAGCAAACGGTGATCATTATCACACCGAAAGCCTTGTCGCGCAAAGTCGAAAGTCGACCGCAAGCCTATGCATTTCAGGAGAGCCCGAGTCCAGGACGAATCCTAGTCTCCGGCAGCCCCCACCATCCAAACTCCCCCTCGAAGCTAATCGAGAGGGGTTGAGAATTTACTGACACTCAAACAGGCATGCTCCTCGGAAAACCGAGGAGCGCAAGGTGCGTTCAAAGATTCGATGATTCAC
+
CCCCCCCFFFFFGGGGGGGGGGGGHHHHHHHHHHHHGHHHHHHGGGGGGHHGHHHHHHHHHHHHGHHHGHHHHGHHFHHHHHHHHHHHHHHHHHHHHGGGGGGGHHHHHHHHHGGGGFHHHHGHHHGGHGGGGGGHHHHHHHHHHHGGGGGHHHHGHHGGGHGHHHHHHHHHHHHGGGGGGGHHHHHHGGGGGGGGGGGGGGGGFGGGGGFGFGFFGGFGGFFFFFFFGFFFFFFGFCFFHGGGGHEDBHHHFGHGGGFFGHGGGGC@CFG@/FD<GHHHGDBCGGGHFGHHHGBGHF3GHHGGGGHHGHHHHHGHHGFHGHHGHGHHGGDHGBGHHHHGGEGGGHHGGGGGGHHE??FFG5GGEGGCHGGGGGGFEBGFFFFFFFBAAAA
@M02197:105:000000000-AN6RF:1:1101:13420:2994 1:N:0:1
TCGCATGGATACTCCTCCGCTTATTGATATGCTTAAGTTCAGCGGGTAGTCCTACTCGATTTGAGGTCAAGTTGTCAAAATTTGTCCGAAGACGGTTTGAAAGCACAGAGCTCCCAATCGGCCACCCTCTTGCGAGGTGCCGGCGAAGATACTTATCACGCCGTACTATGTCCAACCAAGAGATGCACTGATGCATTTGAGGTGAGCTACAACGAAAGCAGCAAACACCCAAGTCCACCGCTCCCTGAATCCAAAAAGATCAGAGAGTGTGAGAGTACAATGACACTCAAACGAGCATACCCTTCGGAATACCAAAGGGTGCAAGGTGCGTTCAAAGATTCGATGATTCAC
+
CCCCCCCFFFFFGGGGGGGGGGGHHHHHHHHHHHHHHHHHHHHGGGGGGHHHHHHHHGHHHGHHGHHHHHHHHHHHHHHHHHHHHHHGGGGGHGGGGGGHHHHHHHHGHHGGHHGHHHHFEGGGGHGHHHHHGGGGG?FHHGGGGGGGGHHHHHHHHHHGHGHHHHHHHHHHHHGHGHHHGHHHGHHHHHHHHHGGGHGHGHHHHGHHGGHHGFGHHHFFFFHGGGFHHHHHFFGFGGCGGGHHHHGHHFGGGHHGHHHHHHHHHHHFDGHGHHHHFHGHHHHHHGHGGGGGHHHHHHFGGGGGHHHDFFGHHHHHGHFDHHHHEGGGHGFGGGGGGGCFFBFFFFAA33A
@M02197:105:000000000-AN6RF:1:1101:10297:2823 1:N:0:1
TCGCATGGATACTCCTCCGCTTATTGATATGCTTAAGTTCAGCGGGTAGTCCTACCTGATTTGAGGTCAAAAGTCAATTAGGAAGACGTTTCTCTTCGGAGAGATAATAAGTCGACGTATTAGAGGCACGGAACCTTCATTCATGCGCTTCAGCGAACGGTGATCATTATCACACCGAAAGCCTTGTCGCGCAAAGTCGAAAGTCAACCGCAAGCCTATGCACTTCAGGAGAGCCCGAGTCCAGGACGAATCCTAGTCTCCGGCAGCCCCCACCATCCAAACTCCCCCTCGAAGCTAATCGAGAGGGGTTGAGAATTTACTGACACTCAAACAGGCATGCTCCTCGGAAAACCGAGGAGCGCAAGGTGCGTTCAAAGATTCGATGACTCAC
+
AAA??AA?BFF1D11BF1AEEG0DDADEFHGCFH2FFFGDG2GG//A?/BDGGHHAGGFHGGBGFBB01B1FFB22GFGHF1@BGFFFGGFFHHHH1FE/@E?/1>EG2DGBG//EEEEBB>B110CCG/?BGG/CGHHFG2DFFG/ACAC11GCDCGFFFG9F00FGGFDADFFBEFEFFEHHHHHEAFFFGFFFFFFFFDD@B$0AGGGGGGGGGGFEFFFFGFFFBFE?BGGGHHHFGHDDGHGHHGEHHHGFGGGGGHGDCGFGGFGFGGHHGHFFFCBFGGFGAGHEHHHEHHGGHHGGGGHHHHHHHHHG5HHFGGFF@AGHHGHHG3CEHHFGGCGGGHHGGGGE?FHGGGGGHHHHGGGGFGGGGGGGGFGBFFFFFFBBAAA
@M02197:105:000000000-AN6RF:1:1101:20967:2819 1:N:0:1
TCGCATGGATACTCCTCCGCTTATTGATATGCTTAAGTTCAGCGGGTAGTCCTACCTGATTTGAGGTCAAAAGTCAATTAGGAAGACGTTTCTCTTCGGCGAGATAATAAGTCGACGTATTAGAGTCACGGAACCTTCATTCATGCGCTTCAGCAAACGGTGATCATTATCACACCGAAAGCCTTGTCGCGCAAAGTCGAAAGTCGACCGCAAGCCGATGCATTTCAGGAGAGCCCGAGTCCAGGACGAATCCTAGTCTCCGGCAGCCCCCACCATCCAAACGCCCCCTCGAAGCTAATCGAGAGGGGTTGAGAATTTACTGACGCTCAAACAGGCATGCTCCTCGGAAAACCGAGGAGCGCAAGGTGCGTTCAAAGATTCGATGATTCAC
+
BBBBBBBFFFFFGG4GBEFCFGDFHF5FEGFHHFAGHGEGHHHGEGA?FHHFHHGFHHHGHHH5FEGHGHEHHGHGFHDHHHFFGHGGGGFGHGFFGHG/>EEEFHGFFHHDGAGEE</GCHDFFBGH1?A/C@?FGHGHF1GGFDDDGGCGHHEHGHG9A:EHHHH;H<F<G:HA//ACGECHFHCBAA4BGBBGGG9GE#9CFDFBB5BB.BEE?FBAFFFFFFFFFF9;-?.E/09/FGFDA;9B000BCC:.::?@@<EC<<-?-CFFEGHFFCDA<<//E@>2/E3F?3?/4GB?FF11>1FB44EEHGGFG4FFGGEE3GHFFB3HHFGHHGEA0AA1DHHFA2EEA2CA22GGHHHFCGGFFFGFGGGGECFFFFFDBBBBAAB
@M02197:105:000000000-AN6RF:1:1101:16273:3136 1:N:0:1
TCGCATGGATACTCCTCCGCTTATTGATATGCTTAAGTTCAGCGGGTATCCCTACCTGATCCGAGGTCAACCTTGAAAAAATTGGGGGTCGACGGCTGGACTATCACACACACCATGCGAAAAGATAATCTTACTACGCCTGGGGATATGAGATCATCCGCCCTTGAATTTCAGAAGGGAGAATGCAAGCAAACTCATCTTCCAAGACCAAGCAAATCTGCTTGAGAGGTATTTAATGACGCTCGAACAGGCATGCCTCCCGGAATACCAGGAGGCGCAATGTGCGTTCAAAGATTCGATGATTCAC
+
CCCCCCCFFFFFGGGGGGGGGGGHHHGHFHHHHHHHHHHHHGHGGGEGHHHHHHHHHHHHHHHGCGGHHHHHHHHHHHHHGHHHHHGGGGGGGGGGGGGHHHHHHHHHHGGGGGHHHGGGGHGHHHHHHHHHHHHGHGGGHHHGHHHHHHHHHHHHHHHGGHGHGHHHGGGHHGHHHHGHHHHGHHHHGHHGGGHHHGHGHHHHHHHGHGFGHHHHGGGHHGHHGHGHHHHHFFHHGDGGGHHFHHDHHGHGHGGCE?CCHHHHHHHHHHGGGGGFHCHFEEEGHGGGGGGGGGGFFFFFFFABAAB
@M02197:105:000000000-AN6RF:1:1101:14355:2950 1:N:0:1
TCGCATGGATACTCCTCCGCTTATTGATATGCTTAAGTTCAGCGGGTAGTCCTACCTGATTTGAGATCAAACATTCAAAGGGCTGTCCTCACTGAGGAGAGACATCTGTGAGCTCCAGCGAACCTCCATCGCTGAAGGTTACTTGGTGGAAAACCACAAGCGTAGATAGTTATCACACCTGCGATACCCACCAAACACTGGCAAGCTGATTTATTTTAGAGGAGCTGACTGTAGGCCAGCAAGTCCCCCAAAGTCCAAGCTCATCATGGAAAACCATGAAGAGTTGAGGTGTTCATGATACTCAAACAGGCATGCCCTTCGGAATGGCCAAAGGGCGCAAGGTGCGTTCAAAGATTCGATGATTCAC
+
CCCCCCCFFFFFGGGGGGGGGGGHHHHHHHHHHHHHHGHHHHHGGGGGGHHHHGHHHHGHHHHHGHHHHHHHHHHHHHHHHGGHGHHHHHHHHHHHGHGHGGHHHHHHHGHHHHHHHHHGGGGGHHHHHHGGHGGHHHHFHHHHHHHGGHGHHHGHGHHHHGFHHHHHHHHHHHHHHHGHHHHGHGGHGHGHHHHHHHGGGHHHHHHGHHHHHHGHHHHHHHHGHHHHHGHHHHGHHHHFHHGGGGGGHHHGHHGHHHHGHFEGHHHHHGHHHHHHHHHHHHHHHHGGHHHGHHHHHHHHGFGHHGHHHHHHGGGGCGGHHHHHFHHGHHHGGGGGHHHHGGGGGGGGGGGGGGGFFFFFFFABABB
@M02197:105:000000000-AN6RF:1:1101:8974:3204 1:N:0:1
TCGCATGGATACTCCTCCGCTTATTGATATGCTTAAGTTCAGCGGGTAGTCCTACCTGATTTGAGGTCAAAAGTCAATTAGGAAGACATTTCTCTCCGGAGAGATAATAAGTCGACGTATTAGAGGCACGGAACCTTCATTCATGCGCTTCAGCGAACGGTGATCATTATCACACCGAAAGCCTTGTCGCGCAAAGTCGAAAGTCGACCGCAAGCCTATGCATTTCAGGAGAGCCCGAGTCCAGGACGAATCCTAGTCTCCGGCAGCCCCCACCATCCAAACTCCCCCTCGAAGCTAATCGAGAGGGGTTGAGAATTTACTGACACTCAAACAGGCATGCTCCTCGGAAAACCGAGGAGCGCAAGGTGCGTTCAAAGATTCGATGATTCAC
+
BBBBBBBFFFFFGGGGGCGFGGGHHHGFGHHHGHHHHHFCFHFGGGEGGFHHGGHGGHHHHHHHGHEGHHHHHFGHHGHHHHHGGHHFHHGGHHHHHGEEFEGGFGHHHHHFHGEEGEGHHHHGHHGGHGGGGGGHHHHHHGHHGHGGGGGFFHGFGG9GFFFGGHHGFFFHHGHGGGGGGGHH<HAFDGBFGGGGECFGGGGFFBEGCEFEFFFGGGGFFCFFFFFGGGEGGFFEBG:/BGE?DGGHFGFGHHGED@-DCHEA</CGGGHHGHFGGHHHF?GGFGFFFEGHHHGGHHEGHHCF?ECFHFHEHHGDFGFFDEGFFFDHHHHHHHHHHHHE00CCGHHGGGDGGGHGGGGGHHFHEEGGGGGGGGGGGGGFFFFFFFB@BBB
@M02197:105:000000000-AN6RF:1:1101:11862:3264 1:N:0:1
TCGCATGGATACTCCTCGCTATTGATATGCTTAAGTTCAGCGGGTAGTCCTACCTGATTTGAGATCAAACATTCACAAAGCTGTCTTCACTGGGGAGAGACATTTATGAGCTCCAGCGAACCTCCATCGCTGAAGGTTACCTGGTAGAAAACCACAAGCGTAGATAGTTATCACACCTGTGATGCCACCAAACACTGGCAAGCTGATTCATTTGAGAGGAGCTGACCGCAGGCCAGCAAGACCCCCAAAGTCCAAGCTCATCATGGCAAACCATGAGAGTTGAGGTGTTCATGATACTCAAACAGGCATGCCCTTCGGAATGGCCAAAGGGCGCAAGGTGCGTTCAAAGATTCGATGATTCAC
+
BBBBBBBFBFFFGGGGGGGGGGHFFHHHHHHHHHHHHHHGHGGGEEFHHHHHHHHHGHHHGHGHHHHHHHHHHHHHHHHHHHHHHHHHHHHHHHGGGGGGHHHHHHHHGHHHHHHHHGGGGGHHHHHHGGHGGHHHHHHHHHHHHHGFHHHHGHGHHHHHHHHHHHHHGGHHHHHHGHHHHHHHHHHHHHHHHHHHHHHHHGHHHGHHHGHHHHGHHHHHHGGGGGGHGHGGGHHHGHHGGGGGHHHHHHBGHHHHHHHHHHHHHHGHFGHHGHHHHHHHHHHGHHHHGHHHHFGHGGHHGHHHHHHHGFE1GGGGHGHHGHHG5HHGGGGGFGHGGFGGHGGGGGGGGGGFFFFFFFCAACB
@M02197:105:000000000-AN6RF:1:1101:16120:3352 1:N:0:1
TCGCATGGATACTCCTCCGCTTATTGATATGCTTAAGTTCAGCGGGTAGTCCTACCTGATTTGAGGTCAAAAGTCAATTAGGAAGACGTTTCTCTTCGGAGAGATAATAAGTCGACGTATTAGAGGCACGGAACCTTCATTCATGCGCTTCAGCAAACGGTGATCATTATCACACCGAAAGCCTTGTCGCGCAAAGTCGAAAGTCGACCGCAAGCCTATGCATTTCAGGAGAGCCCGAGTCCAGGACGAATCCTAGTCTCCGGCAGCCCCCACCATCCAAACTCCCCCTCGAAGCTAATCGAGAGGGGTTGAGAATTTACTGACACTCAAACAGGCACGCTCCTCGGAAAACCGAGGAGCGCAAGGTGCGTTCAAAGATTCGATGATTCAC
+
CCCCCCCFFFFBGGGGGGGGGGGHHHHHHGHHHHHHHGHHHHHGGGGGGHHFHHGHHHHHHHHHGHHHGHHDGGGHHHHHHHEGHGFGGGHHHGHGGHGGGCEGHHE4GHHFFGGGGEFFHHHHHGGGFGGGGGFFHHFHHHHHHHGDGGGHHHHHHHGGFBCGGHHHGHHHDGGGCBDCGHHHHHCG;HGGGG?FFGFGGGF6FGGGGAFFFFGGGFFFFFFFFFFFFFFADEFGFCCFBBGFGGC0BGC/HFHGCC-CGHGGCC/?GGHGGHFCF1FCCB/GGEEFFE1BFHHEB0BGHFFFEEFEHHGBFBGBDBB122BGD>@01BFFFGAEBE/A/E/?EFDGGEEEFAF0B0EE1HHHGCGGHGGGGGGGEGFCFFFFFF1AA>A
@M02197:105:000000000-AN6RF:1:1101:9507:3546 1:N:0:1
TCGCATGGATACTCCTCCGCTTATTGATATGCTTAAGTTCAGCGGGTAGTCCTACCTGATTTGAGGTCAAAAGTCAATTAGGAAGACATTTCTCTCCGGAGAGATAATAAGTCGACGTATTAGAGGCACGGAACCTTCATTCATGCGCTTCAGCGAACGGTGATCATTATCACACCGAAAGCCTTGTCGCGCAAAGTCGAAAGTCGACCGCAAGCCTATGCATTTCAGGAGAGCCCGAGTCCAGGACGAATCCTAGTCTCCGGCAGCCCCCACCATCCAAACTCCCCCTCGAAGCTAATCGAGAGGGGTTGAGAATTTACTGACACTCAAACAGGCATGCTCCTCGGAAAACCGAGGAGCGCAAGGTGCGTTCAAAGATTCGATGATTCAC
+
CCCDCCCFFFFFGGGGGGGGGGGHHHHFHHHHHHHHHHHHFHHGGGEGGHHHGHHHHHHHHHHHGGHHHHHHHHHHHHHHGHGHGGHHHHHHHHHHHGGDGGGGHHGHGHHHHGGGGGHHHHHHGHGGHGGGGGGHHHHHHHHHHHGGGGGHHHGGGGGGGHGHHHHHHHHHHHHGGCFFGHHHHHHHGGGGGGDGFGGGFGGGGGECFFFGGGGFFGGGGFFFFFFFFFFFFFFGHHHFHHGFDCGHHHGHHHHGGGGGGHFDCGGGGGGHGHHHGGHHFCDGGEEGAGBHFHHGHGFGHHGGGGGG@BD@FBD5D@GEFHGGDGFHHFFHGHHGHHHFE?FGGGHGGGGGEBHGGGGGGFHGECCDHGGFFGGGGGGFFFFFFFB@BA?
@M02197:105:000000000-AN6RF:1:1101:16350:3559 1:N:0:1
TCGCATGGATACTCCTCCGCTTATTGATATGCTTAAGTTCAGCGGGTAGTCCTACCTGATTTGAGGTCAAAAGTCAATTAGGAAGACATTTCTCTCCGGAGAGATAATAAGTCGACGTATTAGAGGCACGGAACCTTCATTCATGCGCTTCAGCGAACGGTGATCATTATCACACCGAAAGCCTTGTCGCGCAAAGTCGAAAGTCGACCGCAAGCCTATGCATTTCAGGAGAGCCCGAGTCCAGGACGAATCCTAGTCTCCGGCAGCCCCCACCATCCAAACTCCCCCTCGAAGCTAATCGAGAGGGGTTGAGAATTTACTGACACTCAAACAGGCATGCTCCTCGGAAAACCGAGGAGCGCAAGGTGCGTTCAAAGATTCGATGATTCAC
+
CCCCCCCFFFFFGGGGGGGGGGGHHGHHGHHHHHHHGHHHHHHGGGEGGHHHHHHHHHHHHHHHGFHHHFFHHHGHHHHHGHHHHHHHHHHHHHHHHGGGGGGGHHHHHHHHHGGGGGHHHHHHHHGGHGGGGGGHGHHHHHHHHHGGGGGHHHGGGGGGGHGHGHHHHHHHGHHGGGGGGHHHHH<HGGGGGGGGFGGGGGGGGGGFFFFFFGFFFGGGFFFFFFFGFFGGGGFFHCCBHHF?D:EFD0FHHHGGGC-GCFGGGGGC?GHHGHHEGHHG<@<CCFEF??HHHHHGHHGGHHGGGGHHHHHHHGF55EGGGHHHHGFFEHHHHHHHHHEDCECGGHGGGGGGGHHGGGGCHHHHGGGGHGGFGGGGGGGCBFFFFFBA?AA
@M02197:105:000000000-AN6RF:1:1101:12039:4078 1:N:0:1
TCGCATGGATACTCCTCCGCTTATTGATATGCTTAAGTTCAGCGGGTAGTCCTACCTGATTTGAGATCAAACATTCAAAGGGCTGTCCTCACTGAGGAGAGACATCTGTGAGCTCCAGCGAACCTCCATCGCTGAAGGTTACTTGGTGGAAAACCACAAGCGTAGATAGTTATCACACCTGCGATACCCACCAAACGCTGGCAAGCTGATTTATTTTAGAGGAGCTGACTGTAGGCCAACAAGTCCCCCAAAGTCCAAGCTCATCATGGAAAACCATGAAGAGTTGAGGTGTTCATGATACCCAAACAGGCATGCCCTTCGGAATGGCCAAAGGGCGCAAGGTGCGTTCAAAGATTCGATGATTCAC
+
CCCCCCBFFFFFGGGGGGGGGGCGHHHHHHHHHHHHHGHHHHHGGGGGGHHHGHHHHGHHHHHHGEGGFHHHHHHGHHHGHGGHGHGHFHHHHHHHGHGHGGHHHHHHHGHHHHHHHHHGGGFGHHHHHHGGHGGHGHHHHHHHGGHGGHHHHHGHGHEGHGGGGFGHHHHHHHHHHHGGHHHHHGGHHGGGHHHHGHGGHGHGHHFGGHGHHHGGGHHHGFHGHHHGHHHHFFFHHHHHHGGCECGHHHHHHFDGEHHHGGHFFHGHHGHHHHHBFHGBHHHGHHHGHHHHFHHFGFFEEEHHHHHHHHGHCGCGGGGHHHHFFHGHHHHGGGGGHHHGGEGGHGGGGGGGGGGFFDBBBFBA>3A
@M02197:105:000000000-AN6RF:1:1101:13492:3888 1:N:0:1
TCGCATGGATACTCCTCCGCTTATTGATATGCTTAAGTTCAGCGGGTAGTCCTACTCGATTTGAGGTCAAGTTGTCAAAATTTGTCCGAAGACGGTTTTGAAAGCACAGAGCTCCCAATCGGCCACCCTCTTGCGAGGTGCCGGCGAAGATACTTATCACGCCGTACTATGTCCAACCAAGAGATGCGCTGATGCATTTGAGGTGAGCTACAACGAAAGCAGCAAACACCCAAGTCCACCGCTCCCTGAATCCAAAAAGATCAGAGAGTGTGAGAGTACAATGACACTCAAACGAGCATACCCTTCGGAATACCAAAGGGTGCAAGGTGCGTTCAAAGATTCGATGATTCAC
+
BBBBBB@FBFFFGGGGGGGGGGGHHHHHHHHHHHHGGHHHHHHGGGGGGFHHHHHHHGHHHGHHGHHGHHHHHHHHHHHFHHHHHHHGGGGGHGGGGGGHGHHFHHHHHHHHHGHGHHHHGAFDGGHGHHH<HHGGGGGHHHGCGGBFGGHHHHHHHHHHGHGGGHHHHHHGGGGGGHHHHHGGGGGGGGGHGHGGHGHHHGHHHHHHHGHHHGHHHHGHFHHHGGGGHGHGHHHGGGGGGDGGHHFHHGHGGHHHHHHHHHHHHHHHHHHHHHHHHHGHHGHHFEGHGGGGGHHHHFHCGEEGFGHHHHCFHCHHHGGDBHHHG?GGGHGGGGGGGGGGBFFFFFFBABAB
@M02197:105:000000000-AN6RF:1:1101:21473:4081 1:N:0:1
TCGCATGGATACTCCTCCGCTTATTGATATGCTTAAGTTCAGCGGGTAGTCCTACCTGATTTGAGGTCAAAAGTCAATTAGGAAGACGTTTCTCTTCGGAGAGATAATAAGTCGACGTATTAGAGGCACGGAACCTTCATTCATGCGCTTCAGCAAACGGTGATCATTATCACACCGAAAGCCTTGTCGCGCAAAGTCGAAAGTCGACCGCAAGCCTATGCATTTCAGGAGAGCCCGAGTCCAGGACGAATCCTAGTCTCCGGCAGCCCCCACCATCCAAACTCCCCCTCGAAGCTAATCGAGAGGGGTTGAGAATTTACTGACACTCAAACAGGCATGCTCCTCGGAAAACCGAGGAGCGCAAGGTGCGTTCAAAGATTCGATGACTCAC
+
ABBBBBBFFFFFGFGFGGG?EEEHHF5FDDGHFGFHF5GDGBFEF2EFF3G5FDGHHEFGHHHDFFHHHHHHG@FDFGHBHHEHFGHDFFHHHFHGFHFEECEEGFFFFHHHHGGGGE/FHHFFHFDGHGGGGGGHGHHHHFHHGHGGGGGHHHHHGGGGGHEFFGFGHGHDDGGAFFC?DHHHHHHHGHGGGCGGBFFFDDFFF?AGGAFFFFFFFFFFFF8FFFEFFFG@@?AA/GGGBFAA?GEGGFCGFGGC---A-FEGGC//D?@@?11BGHHFCCCGGECGAGHHGF@14?BE?FAFEEFB44HGFGF5D55HHFEFD15HGFHEGE3FEHGE?E01EEHGDAE?AFBA2CGEFFB4AE2FFG5FDBABACFFFFFDD@3A>33
@M02197:105:000000000-AN6RF:1:1101:8336:3909 1:N:0:1
TCGCATGGATACTCCTCCGCTTATTGATATGCTTAAGTTCAGCGGGTAGTCCTACCTGATTTGAGGTCAAAAGTCAATTAGGAAGACGTTTCTCTTCGGAGAGATAATAAGTCGACGTATTAGAGGCACGGAACCTTCATTCATGCGCTTCAGCAAACGGTGATCATTATCACACCGAAAGCCTTGTCGCGCAAAGTCGAAAGTCGACCGCAAGCCTATGCATTTCAGGAGAGCCCGAGTCCAGGACGAATCCTAGTCGCCGGCAGCCCCCACCGTCCAAACTCCCCCTCGGAGCTAATCGAGAGGGGTTGAGAATTTACTGACACTCAAACAGGCATGCTCCTCGGAAAACCGGGGAGCGCGAGGTGCGTTCAAAGATTCGATGATTCAC
+
AABBBBBFFFFFGGGGFGCG2AEFHGHHCHHHHHGGHHHBGHHGGGG?FHFEFGCGDFFFFHFFFEGBFFGHGHFFFGHFHHFHAGHGGFHGHHHHHGGGF/EFGHE4DFGFGGEGGEHHHHHFGHDGHGGGGGFCGBHHHHGHHEG/AEGFHHHFH<DG6HGHHGGHFHHHH:HDCCFFDBCGHHH:CGCGG?@F48GGG?AFFGGGG;=D5FFFFFFFFFF7EBFB4BEFBE.A;09/90...;90990C9-@@?:-C@<.<-<--<.///<11ADF0//CCCC/>//11GBD/F0EE0C?/?A>B2222HGFGEHGFB2B11/G>11BGFBFB1//>EEEB/FFA/B/A////EA0A0B0F0?CEB11F3B3311111331FDAAAA1
@M02197:105:000000000-AN6RF:1:1101:13035:4474 1:N:0:1
TCGCATGGATACTCCTCCGCTTATTGATATGCTTAAGTTCAGCGGGTAGTCCTACCTGATTTGAGGTCAAAAGTCAATTAGGAAGACATTTCTCTCCGGAGAGATAATAAGTCGACGTATTAGAGGCACGGAACCTTCATTCATGCGCTTCAGCAAACGGTGATCATTATCACACCGAAAGCCTTGTCGCGCAAAGTCGAAAGTCGACCGCAAGCCTATGCATTTCAGGAGAGCCCGAGTCCAGGACGAATCCTAGTCTCCGGCAGCCCCCACCATCCAAACTCCCCCTCGAAGCTAATCGAGAGGGGTTGAGAATTTACTGACACTCAAACAGGCATGCTCCTCGGAAAACCGAGGAGCGCAAGGTGCGTTCAAAGATTCGATGATTCAC
+
CCCDDDCFFFFFGGGGGGGGGGGHHHHHHHHHHHHHGHHHHHHGGGGGGHHHHHHHHHHHHHHHGGHHHHHHHHHHHHHHHHHHHHHGHHHHHHHHHGGGGGGGGHHHBGHHHGGGGGHHHHHHHHGGHGGGGGGHHHHHHHHHHHGGGGGHHHHHHHGGGHGHHHHHHHHHHHHGGGGGGHHHHHHHGGGGGDGGFGGGGGGGGGGGGFFGGGGGGGGFGHFFFGGFFFFFGGGGGHEHHHGGFBGGHGHHHGGGGGGGGHFGGGGGGCHHGGHGGHHHGDCGCGGHHGHHHHHGHFFGHHGGGGHHHHHFHGDFDEHHGHHHHGHGHHHHHHFHHGF1GGGGGGHFGGDGGHHGFEGCHHHHGGGGGGGGGGGGGGGFFFFFFFBAA>A
@M02197:105:000000000-AN6RF:1:1101:24122:4557 1:N:0:1
TCGCATGGATACTCCTCCGCTTATTGATATGCTTAAGTTCAGCGGGTAGTCCTACTCGATTTGAGGTCAAGTTGTCAAAATTTGTCCGAAGACGGTTTTGAAAGCACAGAGCTCCCAATCGGCCACCCTCTTGCGAGGTGCCGGCGAAGATACTTATCACGCCGTACTATGTCCAACCAAGAGATGCACTGATGCATTTGAGGTGAGCTACAACGAAAGCAGCAAACACCCAAGTCCACCGCTCCCTGAATCCAAAAAGATCAGAGAGTGTGAGAGTACAATGACACTCAAACGAGCATACCCTTCGGAATACCAAAGGGTGCAAGGTGCGTTCAAAGATTCGATGACTCAC
+
BCCBCCCFFFFFGGGGGGGGGGGHHHHHGHHHHHHGHHHHHHHGGGGGGHHGHHHHHG1BGGHHGHHHHHHHHHHHHHHHHHHHHHHGGGGGHGGGGGGHGHHHEHGHHHHHHHHGHHHHG9GFGGHFHHHGHHGGGGGHHHGGGHHGGGHHGHHHHHHHGHGHGHHHHHHHGGGGGHGHGHGGGHHGGGHHHHHHGGHHHGFFHGHHFGHFHGHFGHHHHHHHGGGFHHHHGFFGGFGGGGGHHHHGBFBGGHHHFHGHGHHGFGGHGGHHFHGGFGHGHHHHEHGGGGGGFHHGGCFAGGE2DHGHFHHHGHHHGGHHHGHHFGECGHGGGGGGGGGGFB5FFFFA3A>3
@M02197:105:000000000-AN6RF:1:1101:22742:4424 1:N:0:1
TCGCATGGATACTCCTCCGCTTATTGATATGCTTACGTTCAGCGGGTAGTCCTACCTGATTTGAGGTCAAAAGTCAATTAGGAAGACGTTTCTCTTCGGAGAGATAATAAGTCGACGTATTAGAGGCACGGAACCTTCATACATGCGCTTCAGCAAACGGTGATCATTATCACACCGAAAGCCTTGTCGCGCAAAGTCGAAAGTCGACCGCAAGCCTATGCATTTCAGGAGAGCCCGAGTCCAGGACGAATCCTAGTCTCCGGCAGCCCCCACCATCCAAACTCCCCCTCGAAGCTAATCGAGAGGGGTTGAGAATTTACTGACACTCAAACAGGCATGCTCCTCGGAAAACCGAGGAGCGCAAGGTGCGTTCAAAGATTCGATGATTCAC
+
CCDDCDCFFFFFGGGGGGGGGGGHHHHGHHHHHHHHGHHHHHHGGGGGGHHHHHHHHHHHHHHHGHHHHHHHHHHHHHGHHHHHHHHGGGHHHHGHHHGGGGGGHHHHHHHHHGGGGGHHHHHHGHGGHGGGGGGHHHHHHHHHHHGGGGGHHHHHHHGGFGGHHHHHHHHHHHHGGGGGGHHHHGHHGHGGGGGGFFGGGGGFFGGGGFGFGFFGFGGGFGGGFGGFFGFGGGFGHGFHHGEEDFFHFEHHHHHGGCGGGHGGGGGGGDD2GHHFGHHGCGGGGGGG/GGHHHHGGG3FHHGGGGHHHFHHHHFHHFHGFHHHHGHHHHHHHFHHHHHGGGFAGGHGGEGGFGHGGGGGHHHHGGGGFGGGGGGGGGGFFFFFFFBAAAA
@M02197:105:000000000-AN6RF:1:1101:21888:4940 1:N:0:1
TCGCATGGATACTCCTCCGCTTATAGATATGCTTAAGTTCAGCGGGTAGTCCTACCTGATTTGAGGTCAAAAGTCAATTAGGAAGACATTTCTCTCCGGAGAGATAATAAGTCGACGTATTAGAGGCACGGAACCTTCATTCATGCGCTTCAGCGAACGGTGATCATTATCACACCGAAAGCCTTGTCGCGCAAAGTCGAAAGTCGACCGCAAGCCTATGCATTTCAGGAGAGCCCGAGTCCAGGACGAATCCTAGTCTCCGGCAGCCCCCACCATCCAAACTCCCCCTCGAAGCTAATCGAGAGGGGTTGAGAATTTACTGACACTCAAACAGGCATGCTCCTCGGAAAACCGAGGAGCGCAAGGTGCGTTCAAAGATTCGATGACTCAC
+
DDCCCCDFFFFFGGGGGGGGGGGHHHHHHHHHHHHHHHHHGHHGGGGFGHHHHHHHHGHHHHGHGHHHHHHHHHHHHHHFHHHHHHHGHHHHHHHHHGGFGGGGHHGFFHHHHGGGGGHHHHHHHHGGHGGGGGGHHHHHHHHHHHGGGGGGHHGGGGGGGHGHHHHHGHHHHHHGGFGCGHHHHHHHGGGGGGGGGGGGDFGGGGGGFFFFFGGGGGFGGFGFFGGFGGGGGGGGHHGCHHDDGGGFGGHHHHHGGGGGGGGGGGC??GGFFBHHFBGCED/GGCFBFGHHGHHGHFHGGHGGGGFHHHHHFHGFE@@FBHHHGFFHGG3GHHGGHHGGGGGCGHGGGGGGGHHGEAGGHHHHGGFCHGGGGGGCEF4FFFFFFFAA?>A
@M02197:105:000000000-AN6RF:1:1101:13851:5049 1:N:0:1
TCGCATGGATACTCCTCCGCTTATTGATATGCTTAAGTTCAGCGGGTAGTCCTACCTGATTTGAGGTCAAAAGTCAATTAGGAAGACGTTTCTCTTCGGAGAGATAATAAGTCGACGTATTAGAGGCACGGAACCTTCATTCATGCGCTTCAGCTAACGGTGATCATTATCACACCGAAAGCCTTGTCGCGCAAAGTCGAAAGTCGACCGCAAGCCTATGCATTTCAGGAGAGCCCGAGTCCAGGACGAATCCTAGTCTCCGGCAGCCCCCACCATCCAAACTCCCCCTCGAAGCTAATCGAGAGGGGTTGAGAATTTACTGACACTCAAACAGGCATGCTCCTCGGAAAACCGAGGAGCGCAAGGTGCGTTCAAAGATTCGATGATTCAC
+
DDCDCCCFFFFFGGGGGGGGGGGHHGHHGHHHHHHHHHHHHHHGGGGGGHHHHHHHHHGHHHGDFHHHHHHFHHHHHHHHHHGGHFFGFGHHHHHHHHGGGGGGHHHHHHHHHGGGGGHHHHHHHGGFHCGGGGGHHHHHHHHHHGGGGGGHHGHHHHGGGHGHHHHHHHHHHHHGGGGGGHHHHHHHGHGGGGGGGFFFFGGGGGGGGGGGGGFFGFFFGFFGFGHFGGGGGGGFHGGBGHGGGHGHGD0HHHHGGGGGGHGGFGGGCGHGGGGFGHHHGFDGGGGFHGHHHHHEHHHGGGGGGGHHBGHHHHG5HHFHHHHEGGHHHHHHHGGHHHGGFAGGGHFFGFDGGHHGGGGGHHHHGGCGHGGGGGGGGGGFFFFFFFABAA?
@M02197:105:000000000-AN6RF:1:1101:21643:5093 1:N:0:1
TCGCATGGATACTCCTCCGCTTATTGATATGCTTAAGTTCAGCGGGTAGTCCTACCTGATTTGAGGTCAAAAGTCAATTAGGAAGACGTTTCTCTTCGGAGAGATAATAAGTCGACGTATTTGAGGCACGGAACCTTCATTCATGCGCTTCAGCAAACGGTGATCATTATCACACCGAAAGCCTTGTCGCGCAAAGTCGAAAGTCGACCGCAAGCCTATGCATTTCAGGAGAGCCCGAGTCAGGACGAATCCTAGTCTCCGGCAGCCCCCACCATCCAAACTCCCCCTCGAAGCTAATCGAGAGGGGTTGAGAATTTACTGACACTCAAACAGGCATGCTCCTCGGAAAACCGAGGAGCGCAAGGTGCGTTCAAAGATTCGAT
+
CCCCCCCFFFFFGGGGGGGGGGGHHHHHHHHHHHHHHHHHHHHGGGGGGHHHHHHHHHHHHHHHGHHHHGHGHHHGHHHHHHHHHHHGGGHHHHHHHHGGGEGGHHGHHDHHHGGGGGHHHHHHGHGGHGGGGGGHHHHHHHHHHHGGGGGHHHHGHHGGGEGHHHHHHHHHHHHGGGGGGGGHHHHHGHGGGGFGGGGGGGGGGGGGGGGFFFFFFFFGGFGFGGGGHFHGGFGFHHHHHGGGGGGHHEHHHHGGGGGGHGGGGFCGGHFGGHHGHHHGGCGGGCFFGGHHHG?HHEGHHGGGGHHHHHHHHG5BHHHHFGBDGGHHHFHHHGHHGG1GGGGGHHDEF2GGHHGEFGGGDCGGGGGGGCGFFFFABBBBBBA
@M02197:105:000000000-AN6RF:1:1101:22313:5104 1:N:0:1
TCGCATGGATACTCCTCCGCTTATTGATATGCTTAAGTTCAGCGGGTAGTCCTACCTGATTTGAGGTCAAAAGTCAATTAGGAAGACGTTTCTCTTCGGAGAGATAATAAGTCGACGTATTAGAGGCACGGAACCTTCATTCATGCGCTTCAGCAAACGGTGATCATTATCACACCGAAAGCCTTGTCGCGCAAAGTCGAAAGTCGACCGCAAGCCTATGCATTTCAGGAGAGCCCGAGTCCAGGACGAATCCTAGTCTCCGGCAGCCCCCACCATCCAAACTCCCCCTCGAAGCTAAGCGAGAGGGGTTGAGAATTTACTGACACTCAAACAGGCATGCTCCTCGGAAAACCGAGGAGCGCAAGGTGCGTTCAAAGATTCGATGATTCAC
+
BBBBCCCFFFFFGGGGGGGGGGGHHHHGHHHHHHHHHHHHHHHGGGGGGHHHHHHHHHHHHHHFGHHHHGGHHHHHHHHHHHHHHHHGGGHHHHHHHHGDGGGGHHHHHHHGHGGGGGGHHHHHHHGGHGGGGGGHHHHHHHHHHHGGGGGGGHHHHHG99HGHHHHGHFHHHHHGGGGCFHHHHHHHGFCGGGAFFFFGEGGFGGGGGGGFGFEFFFFFFFFFFGGFFFFFFFFGHHHGHHGFA/GGBD0HGEHEC<-D<<GGGF@?FGHFGHHFGFGGBD@CGCCGGGHEHHHEG?1GFFFGGGHHHEF4D4F5FFHHFHHFFGFHHHGFHFHHHHG10?EGFGBGGEECGHFDGGGGHHHHGFGFABFGFFGGGGFFFFFFFFBBAAA
@M02197:105:000000000-AN6RF:1:1101:20591:5382 1:N:0:1
TCGCATGGATACTCCTCCGCTTATTGATATGCTTAAGTTCAGCGGGTAGTCCTACCAGATTTGAGATCAAACATTCAAAGGGCTGTCCTCACTGAGGAGAGACATCTGTGAGCTCCAGCGAACCTCCATCGCTGAAGGTTACTTGGTGGAAAACCACAAGCGTAGATAGTTATCACACCTGCGATACCCACCAAACACTGGCAAGCTGATTTATTTTAGAGGAGCTGACTGTAGGCCAGCAAGTCCCCCAAAGTCCAAGCTCATCATGGAAAACCATGAAGAGTTGAGGTGTTCATGATACTCAAACAGGCATGCCCTTCGGAATGGCCAAAGGGCGCAAGGTGCGTTCAAAGATTCGATGATTCAC
+
CCCCCCCFFFFFGGGGGGGGGGGGHGHHHHHHHHHHHHHHHHHGGGGGGHHHHHHHHHHHHHGHGGHHHHHHHHHHHHHGHGGHGHHHHHHHHHHHGHGHGGHHHHHHGHHHHHHHHGHGCEGGHHHHHHGGHGGHHHHHHHHHHHHGGHHGGHGHGHHHHHGCGHHHHHHHHHHHHHGHHHHHHGGBGHGGHHHHGGGHHHHHHHGHGHGHHHHGGHHHGHHHGHGGHHFHHHGHHHHHHHCECGGFHFHHHGGHHHHHHGHHHHHHHFFHGHHFHHHHHHGHHHHDHHHGHFGGHHHHFHHGHHHHHHHHGGGGGDGHFGHHGHGHGHHGGGGGHCHHGGGGFGGGGGGGGGGBFFFFFFAAABB
@M02197:105:000000000-AN6RF:1:1101:24316:5438 1:N:0:1
TCGCATGGATACTCCTCCGCTTATTGATATGCTTAAGTTCAGCGGGTAGTCCTACCTGATTTGAGGTCAAAAGTCAATTAGGAAGACGTTTCTCTTCGGAGAGATAATAAGTCGACGTATTAGAGGCACGGAACCTTCATTCATGCGCTTCAGCAAACGGTGATCATTATCACACCGAAAGCCTTGTCGCGCAAAGTCGAAAGTCGACCGCAAGCCTATGCATTTCAGGAGAGCCCGAGTCCAGGACGAATCCTAGTCTCCGGCAGCCCCCACCATCCAAACTCCCCCTCGAAGCTAATCGAGAGGGGTTGAGAATTTACTGACACTCAAACAGGCATGCTCCTCGGAAAACCGAGGAGCGCAAGGTGCGTTCAAAGATTCGATGATTCAC
+
CCCCCCCFFFFFGGGGGGGGGCGHHHHHDHHHGHHHHFFHHHHGGGGGGHHGHHHHGHHGHHHHGGCGHHHHEGHHHHHHHGHHHHHGGGGHHHHHGHGEGGGGHHGHHGHHHGGGGEHHHGEFHHGFHGGGGGGHHHHHHHHHGHGGGGGHFHHGGHFEDHGHHHHGHHGHHHHGFGGGGHHHHHHHGHGGGGGGFFFGGGGFGDEDGFFFFFFGFGGGGGGFFFFFEGEEDF?EFGAFHHA;./.0GDFC/FDC--A?GGF<-CC?CCBDEHFFEFHHFC/E//?GGEDGBHGGGB1GGHGGGGHHHHHHHHGEHHDFHFHFFFEB1FGGFC1FHEEAF?GGGGBFF?EA?FFGGE?GHFBHGECEAFGFGGGG1CGFFFDD@DAA>1A
@M02197:105:000000000-AN6RF:1:1101:23472:5398 1:N:0:1
TCGCATGGATACTCCTCCGCTTATTGATATGCTTAAGTTCAGCGGGTAGTCCTACCTGATTTGAGGTCAAAAGTCAATTAGGAAGACATTTCTCTCCGGAGAGATAATAAGTCGACGTATTAGAGGCACGGAACCTTCATTCATGCGCTTCAGCGAACGGTGATCATTATCACACCGAAAGCCTTGTCGCGCAAAGTCGAAAGTCGACCGCAAGCCTATGCATTTCAGGAGAGCCCGAGTCCAGGACGAATCCTAGTCTCCGGCAGCCCCCACCATCCAAACTCCCCCTCGAAGCTAATCGAGAGGGGTTGAGAATTTACTGACACTCAAACAGGCATGCTCCTCGGAAAACCGAGGAGCGCAAGGTGCGTTCAAAGATTCGATGATTCAC
+
BBBBBBBFFFFFGFGGGGGGGGGHHGFHHHHGHHHHGHHHHHHGFGAEFHHHHHHHHHBHHHHHGHHHHHGHHHHHGHHHHHHGHHHHHHHHHHGHHGGGGGGGHHHHHHHHHGGGGEHHHHEHFHGEHGGGGGGHHHHHHHHHHGGGGGGHHHGGGGGGGHGHGHG8HHHHHHHGGGGGFGHHHHHHGGGGGGGGGGGGGGGGGGGFFAFF;DEFFFFGFGGFFFGFFFGFFFFF/0FBGHDA./ED0D0HHFGE@DCC@FF.>/@/CDD@EGFCC1F0?/@CE/?FCEF43FHFGHF?GCEFE1EBGHFB@4HBDFD@5FGFGAFFFHHHFHGHHFHEAEA?GHHGGDAE?HHGGGGCG5GFEE22HFGGGGFGFFCBFFFBFFAA3>A
@M02197:105:000000000-AN6RF:1:1101:16562:5684 1:N:0:1
TCGCATGGATACTCCTCCGCTTATTGATATGCTTAAGTTCAGCGGGTAGTCCTACTCGATTTGAGGTCAAGTTGTCAGAAATTGTCCGAAGACGGTTTGAAAGCACAGAGCTCCCAATCGGCCACCCTCTTGCGAGGTGCCGGCGAAGATACTTATCACGCCGTACTATGTCCAACCAAGAGATGCACTGACGCATTTGAGGTGAGCTGCAGGTAAGCAGCAAACACCCAAGTCCACCGCTCCCTGAATCCAAAAAGATCAGAGAGTGTGAGAGTACAATGACACTCAAACGAGCATACCCTTCGGAATACCAAAGGGTGCAAGGTGCGTTCAAAGATTCGATGATTCAC
+
CCCCCCCFFFFFGGGGGGGGGGGHHHHGHHHHHGHHHHHHHHHGGGGGGHHGHHHHHGHHHGGHGGHGGHHHHHHHGHHHFHHHHHHGCGGFHGGGGGGHHHHHHHHHHGHHHHGHFHHGGGGGGHGGHHHHHGGGGGHHHGGGGGGGGHGHHHHHHHHGHGHHHGHHHHHFHHHGHHHHGHHGGGGGGGGGGHGGHGGGGHGGHFFFHFHHHHHHHHGHGHGFFFFFFHGHHFGGGGFECFEHHHGF3GGHHHHHGGFHHHHHHHHGHFHHHHGHHHHGHHGDGHGGFEGHHFHHHHGGE?GHHHHHHHHHHGHGHHHHHGHFGGGGGGGGGGGGGGFFFFFFFAAAAA
@M02197:105:000000000-AN6RF:1:1101:11335:5679 1:N:0:1
TCGCATGGATACTCCTCCGCTTATTGATATGCTTAAGTTCAGCGGGTAGTCCTACCTGATTTGAGGTCAAATTGTCAGAAGTTGTCTCAAAAGAGACCTTTAGAAGCTGAACCCCATTTATAAAGCTGCTCTTCACGAATGGCGTAGATAATTATCACACCAAAGCAAGGCAACAAAGGTCCCGCTAACGCATTTCAGGAGAGCCGACTTCTGAGAAGCCCGCATACTCCCATATCCAAGCCTGATCAACAGAAAAAGCTGAAAAGGTTGAGAATTTCATGACACTCAAACAGGCATGCTCCTCGGAATACCAAGGAGCGCAAGGTGCGTTCAAAGATTCGATGATTCAC
+
BBBBABBFFFFFGGGGGGGGGGGHHHHHHHHHHHHHHHHHHHHGGGGGGHHHHHHHHHHHHHHHGHHHHHHHHHHHHHHHGHHHHHHHHHHHHGHHHGHHHHHGGHHHHHGGHGGGHHHHHHHHHGHHGHHHHHHHHGGHHHHGGGGGHHGHHHHHGHHHGGHHHHHHHGHHHHHHHHHHHHGHFGGGHGHHGGHHHGHHGGGHHHGHGGGHGHHHGGGGGHGHHGGGGHHGHHGGGHHHHHHHHHHHHGHHGHHFHHHHHHHGHHHHHHHHFHHFFGHHHGEHGHHHHHHHHHHGHHFGGGGGHHHHHDHHHHGGGE?HHHHGGGGHGGGGGGGGGGFFFFDFFBBBBB
@M02197:105:000000000-AN6RF:1:1101:10737:5843 1:N:0:1
TCGCATGGATACTCCTCCGCTTATTGATATGCTTAAGTTCAGCGGGTAGTCCTACTCGATTTGAGGTCAAGTTGTCAGAAATTGTCCGAAGACGGTTTGAAAGCACAGAGCTCCCAATCGGCCACCCTCTTGCGAGGTGCCGGCGAAGATACTTATCACGCCGTACTATGTCCAACCAAGAGGTGCACTGACGCATTTGAGGTGAGCTGCAGGTAAGCAGCAAACACCCAAGTCCACCGCTCCCTGAATCCAAAAAGATCAGAGAGTGTGAGAGTACAATGACACTCAAACGAGCATACCCTTCGGAATACCAAAGGGTGCAAGGTGCGTTCAAAGATTCGATGACTCAC
+
BBBBBBBFFFFFGGGGGCGGGG2F5GFHHHHHGHHFHHGHF5GEGCEGGHHFFHHHHGAFHGHHGGHHHHHHHFGHHEGFFDGGDGH?EECFHGGGGGFGHHEFFFEHHHHHHHGHHHHEEE?8GH;EHH:GHGGCGF/GH:GGGCCGGHHHHH;HHGHGHGCDDGFFHHHGHGGGGGGFEFFGGCFGGFGFFGGGDFFGEBFEHFFHFFFBFFGCFFFGFFFFFFFFFF?FFFFE@/EE/012FBG@1CGHGHFFG@1FHCDHHFGF1@2FGGF22HHEEABAA1EFFE/FF211BA/EGEEAA2FAAA0BF0AA01DCFGA00E0AFFGF3FGEAC11@@1FD>1>1A
@M02197:105:000000000-AN6RF:1:1101:22281:5895 1:N:0:1
TCGCATGGATACTCCTCCGCTTATTGATATGCTTAAGTTCAGCGGGTAGTCCTACCTGATTTGAGGTCGAAAGTCAATTAGGAAGACGTTTCTCTTCGGAGAGATAATAAGTCGACGTATTAGAGGCACGGAACCTTCATTCATGCGCTTCAGCAAACGGTGATCATTATCACACCGAAAGCCTTGTCGCGCAAAGTCGAAAGTCGACCGCAAGCCTATGCATTTCAGGAGAGCCCGAGTCCAGGACGAATCCTAGTCTCCGGCAGCCCCCACCATCCAAACTCCCCCTCGAAGCTAATCGAGAGGGGTTGAGAATTTACTGACACTCAAACAGGCATGCTCGTCGGAAAACCGAGGAGCGCAAGGTGCGTTCAAAGATTCGATGATTCAC
+
CCCCCCBFFFFFGGGGGGGGGGGHGHHHHHHHHHHHHHHHHHHGGGGFGHGHHHHHHHGHHHHFGHHHGGGGGHHHHGHHGHGHGFHGGGHHHHHHHHGGGEGGHHHHHHHHHGGGGGGHHGHHHHGGHGGFGGGHGHHHGHHHHHGGGGGHHHHGHHGGGHGHHHHHGHHHHHHGGGGGGHHHHHHHGHGGGGDGFGGGGGGGGGGGFGGFBFFFFGGGFFFFFFFGFGGGGGGGGHFGHGDFDCEHFC0G/EFGFCDGFHGGGDCGD?2@/2EHGGHBCB/GGE>2GGHHHHHCHHGGHHGGGGGE4HHGHGGHHEHHFHHHFF5HGBFHHCHFHGEFGGGEFGHGGGGGGHHGGGGCGGHHFGGGGCBD5GGGEFFFFBFFFFA?A>A
@M02197:105:000000000-AN6RF:1:1101:20362:5964 1:N:0:1
TCGCATGGATACTCCTCCGCTTATTGTATGCTTAAGTTCAGCGGGTAGTCCTACCTGATTTGAGGTCAAAAGTCAATTAGGAAGACGTTTCTCTTCGGAGAGATAATAAGTCGACGTATTAGAGGCACGGAACCTTCATTCATGCGCCTCAGCAAACGGTGATCATTATCACACCGAAAGCCTTGTCGCGCAAAGTCGAAAGTCGACCGCAAGCCTATGCATTTCAGGAGAGCCCGAGTCCAGGACGAATCCTAGTCTCCGGCAGCCCCCACCATCCAAACTCCCCCTCGAAGCTAATCGAGAGGGGTTGAGAATTTACTGACACTCAAACAGGCATGCTCCTCGGAAAACCGAGGAGCGCAAGGTGCGTTCAAAGATTCGATGATTCAC
+
BBBBBBBFFFFFGGGGGGGGGGGHHHGHFHHHHHHGFGHDGHGGGEGFHHHHHHHHHFHHHHGGHFGHHGHH@GGHFHHHHGHHGHFFGHHHHHHHHFGGGGGHHHHHHHHHGGGGGFHHHHHHHDGHGGGGGGGHHFHHHHHHHGGGGGHHHHHEHGCGHGFHBHHHHH;HHHGGBCBFHHHHHHHGGGGGDAFFGGGDDGFFDFGFFFFFFFFFFFFFFFFFFFGGFEBFFFFFGC:GGDDGGFD==0C<0FC@GDGGHGGGGGGGGHHFCHBGHGC?@BGGGGGAGHHHHGFHFHGHHGGGGFHGHHHHHHFHHGDFHHHGGHHHHHHHHFGHHHGGECGGGHGGGFGGHHGGGGGHGHHGGFDGGFGGGGGGGGFFFFFFFABBBB
@M02197:105:000000000-AN6RF:1:1101:17547:6021 1:N:0:1
TCGCATGGATACTCCTCCGCTTATTGATATGCTTAAGTTCAGCGGGTAGTCCTACCTGATTTGAGGTCAAAATAGATATTGTCCGAAGACCATTATAAGCGGATCCCCGACGTGACCTAGCAGCGCAACAGGATTATCACGCTGACGGGAAACATCAATGGCTTTCCGCTGATGCATTTAAAGAGGAGCCGACCTCAGGGGCCAGCACGCTCCAAAGTCCAAGCCCCACGATGAGGTTGATGATTTAATGACACTCAAACAGGCATGCTCCTCGGAATACCAAGGAGCGCAAGGTGCGTTCAAAGATTCGATGACTCAC
+
CCDEDDEFFFFFGGGGGGGGGGGHHHHHHGHHHHHHHHHHHHGGGGGGGHHHHHHHHHHHHHHHGHHHHHHHHHHGHHHHHHHGGGGGGHHHHHHHHHHHGGGGGHHGGGGGGGHGHHGHHHHHGGGGGHHHGHHFHHHHGHGGGHGHGGGHHHHHHFHHHHHHHHHHGGHGHHHHHHHHHHHHGGGGGGHGGHGGHGHGGHHGGGGFHFHHHHHHHGGGHFGGGGHHHHGHHHHHHHHHGFHHGFGHHHHHFGGHHHFHHHHHHGGGGGGGHHHHGHHHHHHGGFGGHHHGGGGGHGGGGGGFGGGFFFFFFFBBAAB
@M02197:105:000000000-AN6RF:1:1101:9977:6008 1:N:0:1
TCGCATGGATACTCCTCCGCTTATTGATATGCTTAAGTTCAGCGGGTAGTCCTACCTGATTTGAGGTCAAAAGTCAATTAGGAAGACATTTCTCTCCGGAGAGATAATAAGTCGACGTATTAGAGGCACGGAACCTTCATTCATGCGCTTCAGCGAACGGTGATCATTATCACACCGAAAGCCTTGTCGCGCAAAGTCGAAAGTCGACCGCAAGCCTATGCATTTCAGGAGAGCCCGAGTCCAGGACGAATCCTAGTCTCCGGCAGCCCCCACCATCCAAACTCCCCCTCGAAGCTAATCGAGAGGGGTTGAGAATTTACTGACACTCAAACAGGCATGCTCCTCGGAAAACCGAGGAGCGCAAGGTGCGTTCAAAGATTCGATGATTCAC
+
CCCCCCCFFBFFGGGGGGGGGGGHHHHHGHHHHHHHHHHHHHHGGGGGGHHHHHHHHHHHHHHFGHHHHHHHHHHHHHHFHHHHHHHHHHHHHHHHHGGGGGGGHHGHHHHFHGGGGFHHHHHHHHGGHGGGGGGHHHHHHHHHHHGGGDGHHHGGGGGGGHGHHGHHHHHHHHHGGGGGGHHHHGHHGGGGGGGGFGGGGGDFFGGGGGGGFFGGFFFFFFFFGGGFGGFFGFFFHEGHGHGGFGGGHEHEHGGGGD?GCHGA-CGGGFGFEEHHGHHGAB/CFGGFHGFHFHGGGB3GHHEGGECFFFHHHGB55@5F5HG3@FDEGHHFGGHHHHHGE?GGGHHGGGGGGHHGGGEEF54HGGGCGGGCGGGFGGGFFFFFFFABBAB
@M02197:105:000000000-AN6RF:1:1101:23775:6369 1:N:0:1
TCGCATGGATACTCCTCCGCTTATTGATATGCTTAAGTTCAGCGGGTAGTCCTACCTGATTTGAGGTCAAAAGTCAATTAGGAAGACATTTCTCTCCGGAGAGATAATAAGTCGACGTATTAGAGGCACGGAACCTTCATTCATGCGCTTCAGCGAACGGTGATCATTATCACACCGAAAGCCTTGTCGCGCAAAGTCGAAAGTCGACCGCAAGCCTATGCATTTCAGGAGAGCCCGAGTCCAGGACGAATCCTAGTCTCCGGCAGCCCCCACCATCCAAACTCCCCCTCGAAGCTAATCGAGAGGGGTTGAGAATTTACTGACACTCAAACAGGCATGCTCCTCGGAAAACCGAGGAGCGCAAGGTGCGTTCAAAGATTCGATGATTCAC
+
BBBCBCCFFFFFGGGGGGGGGGGHHHGHHHHHHHHHHHHHHHHGGGGGGHHHHHHHHGHHHHHHGHHHHHHHHGHHHHHHHHHHHHHHHHHGHHHHHGGGGGGGHHHHHHHHHGGGGGHHHHHHHHGGHGGGGGGHHHHHHHHHHHGGGGGHHHGGGGGGFHGHHHHHH:HHGHHGGGGG:HHHHHHHGGGGGGGGGGGGDFGGGGGFFFGFFFFGGFGGGFFFFFFFFFFFGEFGFHFFGC..ABE<0D0HGDFGGCGGGHFFGCC?CGHHGHGEGFGF/CCE/EEF/CFHGHHEHFGGHFDGGGFG4HHHHHGHGFFHHHG3HEGGFHHFFFFHFHEEE00GGHHGEEE?EEF2E2AECGHHEEEDFGGGGGGGEBFBFBBFFFBBBBB
@M02197:105:000000000-AN6RF:1:1101:25214:6374 1:N:0:1
TCGCATGGATACTCCTCCGCTTATTGATATGCTTAAGTTCAGCGGGTAGTCCTACCTGATTTGAGATCAAACATTCACAAAGCTGTCTTCACTGGGGAGAGACATTTATGAGCTCCAGCGAACCTCCATCGCTGAAGGTTACCTGGTAGAAAACCACAAGCGTAGATAGTTATCACACCTGTGATGCCACCAAACACTGGCAAGCTGATTCATTTGAGAGGAGCTGACCGCAGGCCAGCAAGACCCCCAAAGTCCAAGCTCATCATGGCAAACCATGAGAGTTGAGGTGTTCATGATACTCAAACAGGCATGCCCTTCGGAATGGCCAAAGGGCGCAAGGTGCGTTCAAAGATTCGATGATTCAC
+
CCCCCACFFFFFGGGGGGGGGGGHFHHHHHHHHHHHHHGHHGHGGGGGGHHHHHHHHGHHHHHHGHHHHHHHHHHHHHHGHHHHHHHHHHHHHHHHGGGGGGHHHGHHHHHHHHHGHFHGGGGGHHHHHHGGHGGHHHHHHHGHHHHHHHHHHHGHGHGHHHGHHHHHHHHHHHHHGHHHHHHHHGHHHHHHHHHHHHHHHHHHHHHHHGHGHHHHHHHHHHHHGGGFGHGGFGHFFHGHHGDGGGHHHHHHHGHHHHHHFHHHHHHHGHHGHHHHHHHHGHHHHGGGHHGHHFHEHGFBEHFGGBHHHHGEEECDFHHHHHHHFHCHHGGGGGHGGHGGGGHGGGGGGGGGGFFFFFFF?CCBB
@M02197:105:000000000-AN6RF:1:1101:26203:6350 1:N:0:1
TCGCATGGATACTCCTCCGCTTATTGATATGCTTAAGTTCAGCGGGTAGTCCTACTCGATTTGAGGTCAAGTTGTCAAAATTTGTCCGAAGACGGTTTGAAAGCACAGAGCTCCCAATCGGCCACCCTCTTGCGAGGTGCCGGCGAAGATACTTATCACGCCGTACTATGTCCAACCAAGAGATGCACTGATGCATTTGAGGTGAGCTACAACGAAAGCAGCAAACACCCAAGTCCACCGCTCCCTGAATCCAAAAAGATCAGAGAGTGTGAGAGTACAATGACACTCAAACGAGCATTCCCTTCGGAATACCAAAGGGTGCAAGGTGCGTTCAAAGATTCGATGATTCAC
+
>>A?ABB@BDFBGGGFCGEAF?EHCFHGFHHGHHHHFEGDGHHGGGEGAFGEGDHHHEHHHGDGAGFFGFFBGF@@GHFHHB5B@B3E>1>EGEGEGGDHFDBGF0CGGHFDGHGFB<FG/><B9BC5G8F#74CCC/0CF?C?C;<1EF;DHFD;GFHDGECD=EFFHGC<;HHGGHEGD1BBFEFFFFGGHF:FF<9C@FB1D>FFFHFFEHFFFHHHFFFFFFFAFGG<BFB>////>/G1GB1GDBGEF1BHHGE11F1B0GC11G121GEHGE2BFHFHFCG/FAAEFGBCFB/E/EGEG2EFFDAEAF0CGHBFGEF0FAA0CG1BFFGDGGGBFFFBFFAAA1A
@M02197:105:000000000-AN6RF:1:1101:17771:6429 1:N:0:1
TCGCATGGATACTCCTCCGCTTATTGATATGCTTAAGTTCAGCGGGTAGTCCTACCTGATTTGAGGCCAAAAGTCAATTAGGAAGACATTTCTCTCCGGAGAGATAATAAGTCGACGTATTAGAGGCACGGAACCTTCATTCATGCGCTTCAGCGAACGGTGATCATTATCACACCGAAAGCCTTGTCGCGCAAAGTCGAAAGTCGACCGCAAGCCTATGCATTTCAGGAGAGCCCGAGTCCAGGACGAATCCTAGTCTCCGGCAGCCCCCACCATCCAAACTCCCCCTCGAAGCTAATCGAGAGGGGTTGAGAATTTACTGACACTCAAACAGGCATGCTCCTCGGAAAACCGAGGAGCGCAAGGTGCGTTCAAAGATTCGATGATTCAC
+
CCCCCCCFFFFFGGGGGGGGAGGHHHHHHHHHHHHHHHHGHHHGGGGCGHHHHHHHHHHHHHHHGGGGHHHHHHHHHHHGHHGHHHHGHHHHHHHHHGGGGGGGHHHHGHHHHGGGGFGHHHGEHHGEHGGGGGGHHHHGHHHHHHGGGGGHHHGGGGGGGHGHHHHHHHHHHHHGGGGGGHHHHHHHGGGGGFGGGGGGFFFFGFFGGGGGGGGGGGGGGGGFGGGGFFEEGFGGFGHFHHGGGHGHFHGEHHHGGGFGGHGGCFCGGGGGFHHHGHHGCFDGGGGGAGHFHHHGHHHGHHGGGGHGHFHGHGFHHHHFHHGHHGHHHHHHHHHHHGHGGGGGGGHGGGGGGHHGGGGCGHHHGGGGHFGGGGGGGGFFFFFFFFB@A3B
@M02197:105:000000000-AN6RF:1:1101:9148:6431 1:N:0:1
TCGCATGGATACTCCTCCGCTTATTGATATGCTTAAGTTCAGCGGGTAGTCCTACTCGATTTGAGGTCAAGTTGTCAAAATTTGTCCGAAGACGGTTTGAAAGCACAGAGCTCCCAATCGGCCACCCTCTTGCGAGGTGCCGGCGAAGATACTTATCACGCCGTACTATGTCCAACCAAGAGATGCACTGATGCATTTGAGGTGAGCTACAACGAAAGCAGCAAACACCCAAGTCCACCGCTCCCTGAATCCAAAAAGATCAGAGAGTGTGAGAGTACAATGACACTCAAACGAGCATACCCTTCGGAATACCAAAGGGTGCAAGGTGCGTTCAAAGATTCGATGATTCAC
+
CCCCBCC@FFFFGGGGGGGGGGGHHHHHHHHHHHHHHHHHHHHGGGGGGHHHHHHHHGHHHGHHGHHHHGHHHHHHHHHHHHHHHHHGGGGGHGGGGGGHHHHHHHHHHHHHHHGHHHHGGGG:GHGHHHHHHGGGGGHHHGGGHHGHHHHHHHHHHHHGHGHHHGHHHHHHHHGGHHHHHHHHHHHHHHGGHHHHHHHHHHHHHGFHGHHHGHHHHHHHHHHGFFFFHHHHHFGGEGGGGGHHHHHHHGGGHHHHHHHHHHHHHHHHGHHHHHHHHHHHHHHHHGHGGGGGHHHHHHHGGGGCHHFHHHHGHHHHGHHHHHHHGGGGHGGGGGGGGGFFFFFFFFBA?AA
@M02197:105:000000000-AN6RF:1:1101:25645:6412 1:N:0:1
TCGCATGGATACTCCTCCGCTTATTGATATGCTTAAGTTCAGCGGGTAGTCCTACCTGATTTGAGGTCAAAAGTCAATTAGGAAGACGTTTCTCTTCGGAGAGATAATAAGTCGACGTATTAGAGGCACGGAACCTTCATTCATGCGCTTCAGCAAACGGTGATCATTATCACACCGAAAGCCTTGTCGCGCAAAGTCGAAAGTCGACCGCAAGCCTATGCATTTCAGGAGAGCCCGAGTCCAGGACGAATCCTAGTCTCCGGCAGCCCCCACCATCCAAACTCCCCCTCGAAGCTAATCGAGAGGGGTTGAGAATTTACTGACACTCAAACAGGCATGCTCCTCGGAAAACCGAGGAGCGCAAGGTGCGTTCAAAGATTCGATGATTCAC
+
BBBBBBBFFFFFGGGGGFGGGGFHHHHHHHCHFHFFGFHHHGHGGGEFEHFHHGHHHHFGHHHHGHHHHHHFHFGHEFHHGHEGHHHGFEHHHHHHHFGGGGGAGHHHGHHHHGGGFEHHHHHHFHGGHGGGGGGHHHHFHHHGHHGGGGGHHHHHHHGGEHGHGFHHFHHHGHHGGGGGGHGHHGHHGGGGGGGGEFGGGGGFFGFGGFFFFFEFFFFFFFFFFEGGFFGGGFFFCBFBBBDFDCEFHGHFHHHE@C-GGHGE@CGGFDD<EGDGFHFG/CCGGEEB//FHFFFDGCEDFGGGDGHFFHHGHHG5BFFGEGGFDGHHHHHHHGBFHHHGE?FGGHHFFGGGGGF?FGGGHDG4GGECFGGGGGGGGGGFBFFFFFBBBA3
@M02197:105:000000000-AN6RF:1:1101:14473:6599 1:N:0:1
TCGCATGGATACTCCTCCGCTTATTGATATGCTTAAGTTCAGCGGGTAGTCCTACCTGATTTGAGGTCAAAAGTCAATTAGGAAGACGTTTCTCTTCGGAGAGATAATAAGTCGACGTATTAGAGGCACGGAACCTTCATTCATGCGCTTCAGCAAACGGTGATCATTATCACACCGAAAGCCTTGTCGCGCAAAGTCGAAAGTCGACCGCAAGCCTATGCATTTCAGGAGAGCCCGAGTCCAGGACGAATCCTAGTCTCCGGCAGCCCCCACCATCCAAACTCCCCCTCGAAGCTAATCGAGAGGGGTTGAGAATTTACTGACACTCAAACAGGCATGCTCCTCGGAAAACCGAGGAGCGCAAGGTGCGTTCAAAGATTCGATGATTCAC
+
DDDDCDDFFFFFGGGGGGGGGGGHHHHHHHHHHHHFHHHHHHHGGGGEGHHHHGHHHHGHHHHGGHHHHGGHHHHHHHHHHHHGHHHGGGHHHHHHHHGGGEGGHHFHHHHHHGGGGGHHHHHHHHGGHGGGGGGHHHHHHHHHHGGGGGGHHGHHGHGGFHCGHHHHHHHHHHHGGGGCGHHHHHGHGHGGGG?FFGFFFDDFFGGGGGFFFFFFFFGGFFFFFGFFGGGGGGGFHBFHHGA?GHGGHHHGGGFECC<?GHGGGGGCCGHHGHFFGHHHGD<GGGEF/GHHFFGGHHFGHFGFGGFFGHGGHGFHGBFEHHHFDEHGHHGFFFGHHHGGE0EGGGHGGGGGGHGGGGGCHGGHGGGGGGFFGGGGGGGFFFFFFF?BAA3
@M02197:105:000000000-AN6RF:1:1101:15136:6768 1:N:0:1
TCGCATGGATACTCCTCCGCTTATTGATATGCTTAAGTTCAGCGGGTAGTCCTACCTGATTTGAGGTCAAAAGTCAATTAGGAAGACGTTTCTCTTCGGAGAGATAATAAGTCGACGTATTAGAGGCACGGAACCTTCATTCATGCGCTTCAGCAAACGGTGATCATTATCACACCGAAAGCCTTGTCGCGCAAAGTCGAAAGTCGACCGCAAGCCTATGCATTTCAGGAGAGCCCGAGTCCAGGACGAATCCTAGTCTCCGGCAGCCCCCACCATCCAAACGCCCCCTCGAAGCTAATCGAGAGGGGTTGAGAATTCACTGACACTCAAACAGGCATGCTCCTCGGAAAACCGAGGAGCGCAAGGTGCGTTCAAAGATTCGATGATTCAC
+
CCBCCCCFFFFFGGGGGGGGGGGHHHHHGHHGHHHHGHHHHGGGGGGGGHHHHHHGHEGHHHHDFGHHHHHHHHHHGHHGGHHHHHHGGGHHHHHHHHGAEEGFGHHHHHHHHGEGGEHHHHHGHHGGHGGGGGGHHHHHHHHHHHGGGGGHHHHHHHGGFFGHHEHHHHHGHHHGGGGCGHGHHHFHGHGGGCGGGGGGEBGGGGGGGFFFFFFFFFFFFFFFFFFFFGFGGGGF;9A/BF.E?GGFHFHGBHHGCA-CGGE?CCCGGGHHFF11EGGCC>/GGGGHGEFEECB/GEHFFEGGEAACFGHHFHF2FFDFHHFGDGHHHHHHEHFHHHEEEAE/GHHFFCGGGGFGGGGEE1FFEAA01GGGGGGGEGFFFFFD3BAA1A?
@M02197:105:000000000-AN6RF:1:1101:24714:6859 1:N:0:1
TCGCATGGATACTCCTCCGCTTATTGATATGCTTAAGTTCAGCGGGTAGTCCTACCTGATTTGAGGTCAAAAGTCAATTAGGAAGACGTTTCTCTTCGGAGAGATAATAAGTCGACGTATTAGAGGCACGGAACCTTCATTCATGCGCTTCAGCAAACGGTGATCATTATCACACCAAAAGCCTTGTCGCGCAAAGTCGAAAGTCGACCGCAAGCCTATGCATTTCAGGAGAGCCCGAGTTCAGGACGAATCCTAGTCTCCGGCAGCCCCCACCATCCAAACTCCCCCTCGAAGCTAATCGAGAGGGGTTGAAAATTTACTGACACTCAAACAGGCATGCTCCTCGGAAAACCGAGGAGCGCAAGGTGCGTTCAAAGATTCGATGATTCAC
+
CCCCCCCFFFFFGGGGGGGGGGGHHHHHHHHHHHHHHHHHHHHGGGGGGHHHHHHHHHHHHHHHGHHHHHHHHGHHHHHHHHHHHHHGGGHHHHHHHHGGGGGGHHHGGGHGHGGGGEHHHHHHHHGGHGGGGGGHHHHHHHHHHHGGGGGHHHHHHHGGGHGHHHHHHHHHHHHGHHHHHGHHHHHHGHGGGGGGFGGGGGGGGGGGGGGGGGGFFFFGGGFFGFGGFFFGGFGGHHHHGHGGGHGHHHHHHHGGGFGGGHGGGGGGGGHGGFGBGHHGCC<GGGGHGGHHHHHGHHHGHHGGGGHHHHHHHHHHHHGHHFHHHGHHHHFHHHHHHHHGGGGGGHHGGGGGGHHGGGGGHHHHFGGGGGGGGGGGGGGFFFFFFFCCCBC
@M02197:105:000000000-AN6RF:1:1101:10666:7015 1:N:0:1
TCGCATGGATACTCCTCCGCTTATTGATATGCTTAAGTTCAGCGGGTAGTCCTACCTGATTTGAGGTCAAAAGTCAATTAGGAAGACGTTTCTCTTCGGAGAGATAATAAGTCGACGTATTAGAGGCACGGAACCTTCATTCATGCGCTTCAGCGAACGGTGATCATTATCACACCGAAAGCCTTGTCGCGCAAAGTCGAAAGTCGACCGCAAGCCTATGCATTTCAGGAGAGCCCGAGTCCAGGACGAATCCTAGTCTCCGGCAGCCCCCACCATCCAAACTCCCCCTCGAAGCTAATCGAGAGGGGTTGAGAATTTACTGACACTCAAACAGGCATGCTCCTCGGAAAACCGAGGAGCGCAAGGTGCGTTCAAAGATTCGATGATTCAC
+
BBBBBBB4CFFFF44E4GE?ECAGG5FGADEGHHBEBEGB5AB?EEEEGFHHHFHEHFGGFH5BFFGGCFFHEHGHHFHHBDGFHHHEFGHGGHHHGECEG@EGFFGGFDGFFGG?EEHGBFGHGEGFHG/>/@CGHHHFHHGHHEDACGGEFEGGGGBFBFFGGFFGFHEFHEFFFFFFAGHHFFFFFFGEFFFFFFFFFFFFFGBGGGGGGGEGGGGGGGGGGGGGGGGGGGGGHGHGHHGDGHGHHHFHGHGGGGGGGHF?GGGGGGHHGHHHGHHFFCCGGGGHGGHHHHHGHHHGHHGGGGHHHHHHHHHHHHHHHGHHGGHHHHHHGHHGHHGGGGGGGHHGGGGGGGHGGCGGHHHGGGGGHGGGGGGGGGGFFFFFFFBBAAA
@M02197:105:000000000-AN6RF:1:1101:4559:7009 1:N:0:1
TCGCATGGATACTCCTCCGCTTATTGATATGCTTAAGTTCAGCGGGTAGTCCTACTCGATTTGAGGTCAAGTTGTCAAAATTTGTCCGAAGACGGTTTTGAAAGCACAGAGCTCCCAATCGGCCACCCTCTTGCGAGGTGCCGGCGAAGATACTTATCACGCCGTACTATGTCCAACCAAGAGATGCACTGATGCATTTGAGGTGAGCTACAACGAAAGCAGCAAACACCCAAGTCCACCGCTCCCTGAATCCAAAAAGATCAGAGAGTGTGAGAGTACAATGACACTCAAACGAGCATACCCTTCGGAATACCAAAGGGTGCAAGGTGCGTTCAAAGATTCGATGATTCAC
+
BAABBBBFFFFFGGGGGGGGGGGHGHHHGHHHHHHHHHHHHHHGGGGGGHHHHHHHHGHGHGHGGHHGHGHHHHHHHGHGHHHHHHHGGGGGHGGGGGGGGHHHHHHGHHHHHHHGHHHHGGGGGGHGHHHHHHGGGGGHHHGGGGGGGGHHHHHHHGHHGHGHHHGHHHHHGGHHHHGHGHHHHHHHHGHGGGHHHHHHGHHHHHHHHGHHHFFGHHGHHGHHGFFFGGGGHHGFCFGGF?EGDG@HHHHGGHHHHHFGHHHHHHHHHHHHHGHHHGFHHGGHHGGHGFEEGHHFHGBGFFCDEFEHHGHHFHHHHCHHHHHHFEACFHGGGGGGFCGGFFFBFFFBAA3?
@M02197:105:000000000-AN6RF:1:1101:6869:6925 1:N:0:1
TCGCATGGATACTCCTCCGCTTATTGATATGCTTAAGTTCAGCGGGTAGTCCTACCTGATTTGAGGTCAAAAGTCAATTAGGAAGACGTTTCTCTTCGGAGAGATAATAAGTCGACGTATTAGAGGCACGGAACCTTCATTCATGCGCTTCAGCAAACGGTGATCATTATCACACCGAAAGCCTTGTCGCGCAAAGTCGAAAGTCGACCGCAAGCCTATGCATTTCAGGAGAGCCCGAGTCCAGGACGACTCCTAGTCTCCGGCAGCCCCCACCATCCAAACTCCCCCACGAAGCTAAGCGAGAGGGGTTGAGAATTTACTGACACGCAAACAGGCATGCTCCTCGGAAAGCCGAGGAGCGCAAGGTGCGTTCAAGGATTCGATG
+
AAAA1>1CCFF1DFGDGFE10AA1AGGHG33D22F1FDFF2FD0/AAE/FGB221B1BCGGHFHEGBAFEGBFEDDGHHEFG1FC>GEFFGHBDFFFHCEGGGFDHGFB2>BBEFEE/FGFHF1B0/<GACCEGFGHBDGHHFHHGGFC/EBFF/GAGF97GGGF8G6B9FHHHBCC7CCAGG:HH:G.?FFF@@FFFBEE.C29:@?5C:@0;9;9B0FEBBB0FBFF;AA-;AE;0C/FG.:C;:/</<HGBD.-?@-<0A?CCC@@/F@/C11FDF0/CCEE//F0/1EBGB/F>/E0GACE?B02B22@222D2GG2EEE>>1A1B11111B1/GEA//EA110/A/000A0AAA01110AEA11GAFB3@1?BC>11AA>
@M02197:105:000000000-AN6RF:1:1101:9058:7004 1:N:0:1
TCGCATGGATACTCCTCCGCTTATTGATATGCTTAAGTTCAGCGGGTAGTCCTACCTGATTTGAGGTCAAAAGTCAATTAGGAAGACGTTTCTCTTCGGAGAGATAATAAGTCGACGTATTAGAGGCACGGAACCTTCATTCATGCGCTTCAGCAAACGGTGATCATTATCACACCGAAAGCCTTGTCGCGCAAAGTCGAAAGTCGACCGCAAGCCTATGCATTTCAGGAGAGCCCGAGTCCAGGACGAATCCTAGTCTCCGGCAGCCCCCACCATCCAAACTCCCCCTCGAAGCTAATCGAGAGGGGTTGAGAATTTACTGACACTCAAACAGGCACGCTCCTCGGAAAACCGAGGAGCGCAAGGTGCGTTCAAAGATTCGATGATTCAC
+
ABBBBBBFFFFFGGGGGGGGGGGHHHHHHHGHHHHGHFHHHHHGGGGGGHHHGGHHHHHHHHHHGHHHHHHHHGHHHHHFHHFHFFHGGGHHHHHHHHFEGCGCGHHHHFHHEGGGGEAFHFEGFHGGHGGCGGGHFHHHHHFHHHGGGGGHHHHHHHCACGEHHG:HEHHHHHHGGGGGGHHHGHFHGFFGFGGGGGGGFGGGGGGG9AFFGGFFGFFFFFFFFGGFFGEGGGGFGG:/C:?ADCGHFC0GHFHGGGFGGHGD-CCGGGGDEFG<GGFF/>/GGGEBCGGEGHHGGHGCHHGGGGHFHHGHFFGHEHGFBFFD5GHHHHHGHHGEEAHDCGGEGHHGGEGGGHHDFGGCHFCHEAAFHGGGGGGGGGGBFFFFFFBBAAB
@M02197:105:000000000-AN6RF:1:1101:10959:7265 1:N:0:1
TCGCATGGATACTCCTCCGCTTATTGATATGCTTAAGTTCAGCGGGTATCCCTACCTGATCCGAGGTCAACCTTGAAAAAATTGGGGGTCGACGGCTGGACTATCACACACACCATGCGAAAAGATAATCTTACTACGCCTGGGGATATGAGATCATCCGCCTTTGAATTTCAGAAGGGAGAATGCAAGCAAACTCATCTTCCAAGACCAAGCAAATCTGCTTGAGAGGTATTTAATGACGCTCGAACAGGCATGCCTCCCGGAATACCAGGAGGCGCAATGTGCGTTCAAAGATTCGATGATTCAC
+
CCCCCDCFFFFFGGGGGGGGGGGHHHGHGGHHHHGHHHHHHHHGGGGGHHHHHHHHHHHHHHHCGGGHHGHHHHGHHFHFFGHHGHGGGGGGGGGGGGGHHHGHHHHHHGGGHGGHHHGHHHHHFHHHHHHHGHHGHHGGHHHHHHGHHHHHHHHGHHHHGGHGHHHHGGGHHHHHGHGGHGGHHHGGGHHGGHGHHHHHHHHHGFFGHHHHHHFGFHHHGHHHHHHFGGBDHFHHCGGGDFHGHGHFHHHHHGFGEEGEFHGHHHGHHHHGGGGGGGFHGEEGHGCGGGGGGGGFFFFFFFBAABB
@M02197:105:000000000-AN6RF:1:1101:18554:7608 1:N:0:1
TCGCATGGATACTCCTCCGCTTATTGATATGCTTAAGTTCAGCGGGTAGTCCTACCTGATTTGAGATCAAACATTCAAAGGGCTGTCCTCACTGAGGAGAGACATCTGTAAGCTCCAGCGAACCTCCATCGCTGAAGGTTACTTGGTGGAAAACCACAAGCGTAGATAGTTATCACACCTGCGATACCCACCAAACACTGGCAAGCTGATTTATTTTAGAGGAGCTGACTGTAGGCCAGCAAGTCCCCCAAAGTCCAAGCTCATCATGGAAAACCATGAAGAGTTGAGGTGTTCATGATACTCAAACAGGCATGCCCTTCGGAATGGCCAAAGGGCGCAAGGTGCGTTCAAAGATTCGATGATTCAC
+
CCCCCCCFFFFFGGGGGGGGGGGHHHHHHHHHHHHHHHHHHHHGGGGGGHHHHHHHHHHHHHHHGHHHHHHHHHHHHHHHHGGHGHHHHHHHHHHHGHGGGGHHHHHHHHHHHHHHHHHGGGGGHHHHHHGGHGGHHHHGHHHHHGHGGGHHHHGHGHGHHHHHGHHHHHHHHHHHHHGHHHHGHGGHHHGHHHHHHHHHHHGHHHHGHHGHGHHHHHGHGHHHHGHHHHHGHHGHHHHHHHGFGGGHHHHHHHGHHGHHHHHHHHHHHGHHFHHHHHHGHHHHFHHGHGGHGHHHHHGHGHHHHGHHHGAHGGCGFDDGHHHHCHHHHHHGGGGGHHGHGGGGHGGGGGGGGGGFFFFBFFBBAAA
@M02197:105:000000000-AN6RF:1:1101:8373:7496 1:N:0:1
TCGCATGGATACTCCTCCGCTTATTGATATGCTTAAGTTCAGCGGGTAGTCCTACCTGATTTGAGGTCAAAAGTCAATTAGGAAGACGTTTCTCTTCGGAGAGATAATAAGTCGACGTATTAGAGGCACGGAACCTTCATTCATGCGCTTCAGCAAACGGTGATCATTATCACACCGAAGGCCTTGTCGCGCAAAGTCGAAAGTCGACCGCAAGCCTATGCATTTCAGGAGAGCCCGAGTCCAGGACGAATCCTAGTCTCCGGCAGCCCCCACCATCCAAACTCCCCCTCGAAGCTAAACGAGAGGGGTTGAGAATTTACTGACACTCAAACAGGCATGCTCCTCGGAAAACCGAGGAGCGCAAGGTGCGTTCAAAGATTCGATG
+
A3AABBBFFFBFGBGGGGGGEF?FHHEG6DFHH5F5BGFGBEFFC?EAEGFHHFGHHHHHFFH5FFB2FFFGH35EGHHFHHGHHHHGCFEHHHHGHHGCEGDGDDFGHHHHHEGGGEGHHHHGHBDGHGGGFCFHHHHHHFHHHHGGGFGGHHHFFHG?<EFFGDHHGGH;HHFGCGGGGEHHFGCGFHGGGGGGFFFEFDBCFDFBB??B=BEFFFGFFFGFGFFFFFC?DEFFFC./GG.GGHEGBGCGGBGEA<-CDFEDGGGGGGG@CF1BC1DF?/@EEE/E?>3GF3@1F?1EF2EFEECE5GB5DDF@555DHGDFD1FEHFADGA3EB11CGEA2EF5AA2EEGHGA2EAEHEBF2EGGGFD5GFFFACFFAABBA
@M02197:105:000000000-AN6RF:1:1101:25671:7534 1:N:0:1
TCGCATGGATACTCCTCCGCTTATTGATATGCTTAAGTTCAGCGGGTAGTCCTACCTGATTTGAGGTCAAAAGTCAATTAGGAAGACGTTTCTCTTCGGAGAGATAATAAGTCGACGTATTAGAGGCACGGAACCTTCATTCATGCGCTTCAGCAAACGGTGATCATTATCACACCGAAAGCCTTGTCGCGCAAAGTCGAAAGTCGACCGCAAGCCTATGCATTTCAGGAGAGCCCGAGTCCAGGACGAATCCTAGTCTCCGGCAGCCCCCACCATCCAAACTCCCCCTCGAAGCTAATCGAGAGGGGTTGAGAATTTACTGACACTCAAACAGGCATGCTCCTCGGAAAACCGAGGAGCGCAAGGTGCGTTCAAAGATTCGATGATTCAC
+
CCCCCCCFFFFFGGGGGGGGGG2GGHCHHGHHHHGHGHHHHHHGGGGGGHHHHHHHHHHHHHHHGHHHHGHHHFGGHHHHFHFGHHHGGFHHHHHHHHGGGGGGHHHHHGHHHGGGGEHHHHFHHGGGHGGGGGGHGHHHHHGHHHGGGFGHGHHHHHGGGGGHHHHHGHHHHHHGFGGGGHFHHHHHFHGGGGGGGGGGGGGGFGFGGGFFFCGFFGFGFGFGFGFGGGGEFGGGHFGFBGDGDHFHHHFFEHHGGGGGGHGGGDGGGGHHEEHGGHHHGGB/CGGGCGHHHHHGHHHDGFGGGGHHFEHHHHGD5GGFGGHHGEFHHGHFHHFHHHEDGGGGGHGGGEE2GFHEFEGGHFGCAFEE4GFGGGGGAGGBFFFFFFBBBBB
@M02197:105:000000000-AN6RF:1:1101:8600:7710 1:N:0:1
TCGCATGGATACTCCTCCGCTTATTGATATGCTTAAGTTCAGCGGGTAGTCCTACTCGATTTGAGGTCAAGTTGTCAAAATTTGTCCGAAGACGGTTTGAAAGCGCAGAGCTCCCAATCGGCCACCCTCTTGCGAGGTGCCGGCGAAGATACTTATCACGCCGTACTATGTCCAACCAAGAGATGCACTGATGCACTTGAGGTGAGCTACAACGAAAGCAGCAAACACCCAAGTCCACCGCTCCCTGAATCCAAAAAGATCAGAGAGTGTGAGAGTACAATGACACTCAAACGAGCATACCCTTCGGAATACCAAAGGGTGCAAGGTGCGTTCAAAGATTCGATGATTCAC
+
CCDDDCDFFFFFGGGGGGGGGGGHHHHHHHGHHHHHHHHHHGHGGGGGGHHHHGHHHGGHHGHGGHHHHHHHHHHHHHHHHHHHHHHG?FFGHGGGGGGHFGHHGGGGGHHHHHGHHHHGFGGGGHGHHHHHHGFGGGHHHGGGHHGGHHHHHHHHHHHGHGGGGGGHHGHGGHGHHHHHHHHHHHHHHHGHHHHGGHGHFFHHHHHHGGHGFFHHHHHGGHHGFFGGHHHHHHGGGGGGFFHGHHHHGFGGEHHHHHHHHHHHHHHHHHHHHHHHHHHHHFGEDFAGEGGGHHHFHFFFGEGGHHHHFHHGHGHHGHHGHHHHGGGGGGGGGGGGGGGFFFFFFFCCCCC
@M02197:105:000000000-AN6RF:1:1101:15249:7762 1:N:0:1
TCGCATGGATACTCCTCCGCTTATTGATATGCTTAAGTTCAGCGGGTAGTCCTACTCGATTTGAGGTCAAGTTGTCAAAATTTGTCCGAAGACGGTTTTGAAAGCACAGAGCTCCCAATCGGCCACCCTCGTGCGAGGTGCCGGCGAAGATACTTATCACGCCGTACTATGTCCAACCAAGAGATGCACTGATGCATTTGAGGTGAGCTACAACGAAAGCAGCAAACACCCAAGTCCACCGCTACCTGAATCCAAAAAGATCAGAGAGTGTGAGAGTACAATGACACTCAAACGAGCATCCCCTTCGGAATACCAAAGGGTGCAAGGTGCGTTCAAAGATTCGATGATTCAC
+
ABAAB3ACCFFFGGGGGFGGGGGHHHFHGHGHHHGHHHHGHHHGGGGFGHHHHHHGFGHHHGHGGGHHHHB5BFHHHFHHECD@5@G>11/1?EEEFDFCCHDGFHGFHBFGFFHFHCCE>/>C4FHDHH(@FFFCCFG5CGGCCCAGGEBGFFHHB0GC?ECG=CD<0CFFDFF1HGHGC1CGGHGFFFGGDFBF1FGFCGFC@2FFFFGHHGHGGHGFBBGF?9AEACFFFEBF/E//CB44GGF3GB3E/B4EGF@4@4EHHHHHGG@@5HEGF5FHGFGDA5151FF0AGHGF1A0GECEEFHFHHGEHHHHFGGE4GHHHGEGGHGGGGGGGGGGFFFFFFFAAAAA
@M02197:105:000000000-AN6RF:1:1101:8892:7904 1:N:0:1
TCGCATGGATACTCCTCCGCTTATTGATATGCTTAAGTTCAGCGGGTAGTCCTACCTGATTTGAGGTCAAAAGTCAATTAGGAAGACGTTTCTCTTCGGAGAGATAATAAGTCGACGTATTAGAGGCACGGAACCTTCATTCATGCGCTTCAGCAAACGGTGATCATTATCACACCGAAAGCCTTGTCGCGCAAAGTCGAAAGTCGACCGCAAGCCTATGCATTTCAGGAGAGCCCGAGTCCAGGACGAATCCTAGTCTCCGGCAGCCCCCACCATCCAAACTCCCCCTCGAAGCTAATCGAGAGGGGTTGAGAATTTACTGACACTCAAACAGGCATGCTCCTCGGAAAACCGAGGAGCGCAAGGTGCGTTCAAAGATTCGATGATTCAC
+
CDDDDCCFFFFFGGGGGGGGGGGHHHHHHHHHHHHHHHHHHHHGGGGGGHHHHHHHHHHHHHHHGHHHHHGHHHHHHHHHHHGHHHHGGGHGHHHHHHGGGGGFHHHHHHHHHGGGGFHHHHHHHHGGHGGGGGGHHHHHHHHHHHGGGGGHHHHHHHGGGHGHHHHHGHHHHHHGGGGFGHHHHHHHGHGGGGGGFGGGGGGGGGGGGGGGFFFFGFGGGGGGGGHGGGFGGGGGGHFFFGGGGHGHHGHGEHHGGGGGGHGGGGGGGGHHGHHGF3GFGGCGGGGHGEHHHHHGHHGGHHGGGGHHHGHHGHHHFDDG5GGHFGGHHHHHHHGHHHHGGFCGGHGGGGGGGHHGE?GGHBGHGGGGHGCGFGGGGGFFFFFFFFBBBAB
@M02197:105:000000000-AN6RF:1:1101:12113:7926 1:N:0:1
TCGCATGGATACTCCTCCGCTTATTGATATGCTAAAGTTCAGCGGGAAGTCCTGCCTGATTTGAGATCAATTTTGCCATACATTAATTGTTTTTTTTGTCCAAAGACAATTGAAAGCAGTACGCCCTTTACAAATGAAGGTACAATATGAAGATGTAGATAAATAATCACACCTAATGAACCAACAAAGGCACTGCTAATACATTTCAGGAGAGCAGACCTTGTTTTTCTCAAAGAGAAATCAAAAGCCTGCAAAAAATCTCCCACATCCAATCTGTAACCAAATTGGCACAGTTGATAATTTAATGATACTCAAACAGGCATGCTCCTTGGAATACCAAGGAGCGCAAGCTGCGTTCAAAGATTCGATGATTCAC
+
AAABBAA?CFFC54GFFFEEEC?FDGEH6G55D555ADF5555BE220AA5F5331ABBAFDF511F3GB5BF5533553?3D55554BBFGHGGGE/FFEBF33BBCBFBFHF3333B?F?//>/<B111@11@1@<FC1<@#1FG:?FD1C;C;;?DCC<GC#DD11<1HFGF<-1F<DFC11<7FCF<$<;011<<?<1<CC1F:G#711EFG@19FGBGGFGG?/2GDFF2BB>DD/1GGF<E0B21/@F1HD>/FEE@@1@B1F11FGF111/GBGDF11F@11GFB022DGGDGAF2FG2GFFDFGFFHGFGF1FHEEEA/FD2FFDF1GCDGFAEA0E00FFA0?A1113GBGGEB11C3FBFB111>>
@M02197:105:000000000-AN6RF:1:1101:23482:8101 1:N:0:1
TCGCATGGATACTCCTCCGCTTATTGATATGCTTAAGTTCAGCGGGTAGTCCTACCTGATTTGAGGTCAAAAGTCAATTAGGAAGACGTTTCTCTTCGGAGAGATAATAAGTCGACGTATTAGAGGCACGGAACTTTCATTCATGCGCTTCAGCAAACGGTGATCATTATCACACCGAAAGCCTTGTCGCGCAAAGTCGAAAGTCGACCGCAAGCCTATGCATTTCAGGAGAGCCCGAGTCCAGGACGAATCCTAGTCTCCGGCAGCCCCCACCATCCAAACTCCCCCTCGAAGCTAATCGAGAGGGGTTGAGAATTTACTGACACTCAAACAGGCATGCTCCTCGGAAAACCGAGGAGCGCAAGGTGCGTTCAAAGATTCGATGATTCAC
+
CCCCCC@FFFFFGGGGGGGGGGGHHHHHGHHHHHHHHHHHGHHGGGEGGHFHHHHHHHHHHHHHGHHHHHHHHGHHHHHHGHHHHHHGGGHHHGGHGHGGCGGGHGGHHHHHGGGGGGHHHHFHHFGGHGGGGGGHHFHHHFHHHHGGGGGGHHHHHHGG8HGHHHHHGHHHHHHGGGGGGHHHHHHHGHGGGDFG9FGGGGGFGGGGGFFFFFFGFFGGFFFFFFFFFFEFFFFFBCACCC?DGGEHHBFEFFFEFD-CCGC.GC?GGEFGFHFGEHFFEB/GGCCGEGHHFEFGHGFGFEGGGGHHHHHHGHGGFFHHFHHGBGHFHGHGHFFGGHFF?FGGDHHGGFGEABGEECFCFHHFGGGGGGGGGGGGGGGFFFFFFFCCCBB
@M02197:105:000000000-AN6RF:1:1101:25821:8265 1:N:0:1
TCGCATGGATACTCCTCCGCTTATTGATATGCTTAAGTTCAGCGGGTAGTCCTACCTGATTTGAGGTCAAAAGTCAATTAGGAAGACGTTTCTCTTCGGAGAGATAATAAGTCGACGTATTAGAGGTACGGAACCTCCATTCATGCGCTTCAGCAAACGGTGATCATTATCACACCGAAAGCCTTGTCGCGCAAAGTCGAAAGTCGACCGCAAGCCTATGCATTTCAGGAGAGCCCGAGTCCAGGACGAATCCTAGTCTCCGGCAGCCCCCACCATCCAAACTCCCCCCCGAAGCTAATCGAGAGGGGTTGAGAATTTACTGACGCTCAAACAGGCATGCTCCTCGGAAAACCGAGGAGCGCAAGGTGCGTTCAAAGATTCGATGATTCAC
+
AAABBBBFFFFFGGGGGCG?AEEGHHGHHGHHHHFHGHGHHFCEEFEEEGHHHFFHGHHFGHGHGBFGH3FHFBFG5EGDFGBFHFGGFGHHGHHHGHC1E/EFFHGGHHHFHGGEG<GHGHBGHGFGHGFDACFFHEHHHGFFHHCDDFFGHHGFHHGGFFCHFGFHBGHHGHHGCGFGDB5CGHGGFHG/?@DGGGGGED.0CA?FCFFFFCEEB9B9FFF/BF5FFFEFAEFF/;.BFFDA9/A//B///BFA---AFFFFFD==DA9/E/BF.FB/A@-DA/<?//3DHFGEFB3A??CGGEF2FGGBGEBGEHHEAGE>3GHHGGFHHHHFHHHFEEA1EGGGGCGEFGF2F2GGCHGHGG?EFGCGGGFGGGCFFFFFFFBAAAB
@M02197:105:000000000-AN6RF:1:1101:4636:8232 1:N:0:1
TCGCATGGATACTCCTCCGCTTATTGATATGCTTAAGTTCAGCGGGTAGTCCTACCTGATTTGAGGTCAAAAGTCAGTTAGGAAGACATTTCTCTCCGGAGAGATAATAAGTCGACGTATTAGAGGCACGGAACCTTCATTCATGCGCTTCAGCAAACGGTGATCATTATCACACCGAAAGCCTTGTCGCGCAAAGTCGAAAGTCGACCGCAAGCCTATGCATTTCAGGAGAGCCCGAGTCCAGGACGAATCCTAGTCTCCGGCAGCCCCCACCATCCAAACTCCCCCTCGAAGCTAATCGAGAGGGGTTGAGAATTTACTGACACTCAAACAGGCATGCTCCTCGGAAAACCGAGGAGCGCAAGGTGCGTTCAAAGATTCGATG
+
BBBBBBBFFBFFFGGGFGFGGGGFHGHHGHFHGHGHFHHGBA5E22EEGGFGHHHGHGFHHHHGGGHHGFGFFFGHHHHHHHFHFGHHHHHGHHHHHCGFFEGFHGHGFHGFGEFGGEHFHGHFBGFEHGGGFCFHHHHHHGHHHDEGC9GFHHGFHGGGGHGHHFHFHFDGGFHGFGGGGGHGHHHGGHGGGGGG9FDFEGGGGGGGGFFFFFFFFFFFFFFFFGFFBF?EFGGFGBGFEHFCGHGHGDFHFHBFGCCCA0//CC@/<?G1FCD1AGGB/C@GGGGFGGEHGHHEHHGGHGCFACHGBFHGHHHHFHHHFHGB1GHHGFBDG1GFHF/E/GEGAG2F/EB?0GB0FECE11GBEGCFFBFE3FDD1CBC1>?AA
@M02197:105:000000000-AN6RF:1:1101:15954:8465 1:N:0:1
TCGCATGGATACTCCTCCGCTTATTGATATGCTTAAGTTCAGCGGGTAGTCCTACCTGATTTGAGGTCAAAAGTCAATTAGGAAGACGTTTCTCTTCGGAGAGATAATGAGTCGACGTATTAGAGGCACGGAACCTTCATTCATGCGCTTCAGCAAACGGTGATCATTATCACACCGAAAGCCTTGTCGCGCAAAGTCGAAAGTCGACCGCAAGCCTATGCATTTCAGGAGAGCCCGAGTCCAGGACGAATCCTAGTCTCCGGCAGCCCCCACCATCCAAACTCCCCCTCGAAGCTAATCGAGAGGGGTTGAGAATTTACTGACACTCAAACAGGCATGCTCCTCGGAAAACCGAGGAGCGCAAGGTGCGTTCAAAGATTCGATGATTCAC
+
CCDCCCCFFFFFGGGGGGGGGGGHHHHHHHHHHHHHHHHHHHHGGGGGGHHHHHHHHHHHHHHGGGHHHGFHHHHGHHHHHHFHHHHGGGHHHHHHHHGGG@FGHHHFHHHHHGFGGGHHHHGHHHGGHGGGGGGHHHHHHHHHHHGGGGGHGHHHHHGGGHGHHHHHGHHHHHHGGGGCGHHHHHHHGHGGGGGGGGGFGGGGGGGGGGGFFFFGFFGGGFFFFGGGGGGGGGFGFGHHHHGDGHGHHHFGHGHGGGGGGHGDGGGGGGHFGHHHGHHHGDBGGGGG?GHHHGFFHHFGHFGGGGHHGHHHHHHHGHGHFHHGDGGHHHHHFHGGHHFECCGGGGHGGFEGGHHGGCGGHHHHGGGGGFFGFGGGCFFFFFFFFFBABAA
@M02197:105:000000000-AN6RF:1:1101:27905:8623 1:N:0:1
TCGCATGGATACTCCTCCGCTTATTGATATGCTTAAGTTCAGCGGGTATCCCTACCTGATCCGAGGTCAACCTTGAAAAAATTGTGGGTCGACGGCTGGACTATCACACACACCATGCGAAAAGATAATCTTACTACGCCTGGGGATATGAGATCATCCGCCTTTGAATTTCAGAAGGGAGAATGCAAGCAAACTCATCTTCCAAGACCAAGCAAATCTGCTTGAGAGGTATTTAATGACGCTCGAACAGGCATGCCTCCCGGAATACCAGGAGGCGCAATGTGCGTTCAAAGATTCGATGATTCAC
+
ACCBCBCFFFFFGGGGGGGGGGGHHHFHHHGHHHHHHHHHHHHGGGGGHHHHHHHHHHHHHHHGGGGHHHHHHHHHHHHHGHHHHHGGGHGGGGGGGGGHHHHHHHHHHHHFGGHHHHGGGGHHGHHHHHHHGHGHHGGGHHHGHGHHHHHHHHHHHHHHGHHGHHHGHHHHHHHHHHHHGHHHHHHHHHHHHHGHHHHHHHHHHHHGHGFHHHHHHHHHGHHHHHHHHHHHHGHHGGGGGHHGHHGHHFHHHGGGGGGGHHHHHHHHGHHEFGGFHHGHGEEGHGGGGGGGGGGFFFFFBFBBBAB
@M02197:105:000000000-AN6RF:1:1101:22347:8687 1:N:0:1
TCGCATGGATACTCCTCCGCTTATTGATATGCTTAAGTTCAGCGGGTAGTCCTACCTGATTTGAGGTCAAATTGTCAGAAGTTGTCTCAAAAGAGACCTTTAGAAGCTGAACCCCATTTATAAAGCTGCTCTTCACGAATGGCGTAGATAATTATCACACCAAAGCAAGGCAACAAAGGTCCCGCTAATGCATTTCAGGAGAGCCGACTTCTGAGAAGCCCGCATACTCCCACATCCAAGCCTAATCAACAGAAAAAGCTGAAAAGGTTGAGAATTTCATGACACTCAAACAGGCATGCTCCTCGGAATACCAAGGAGCGCAAGGTGCGTTCAAAGATTCGATGATTCAC
+
CDCDBBCFFFFFGGGGGGGGGGGHHHHHGHHHHHHHHHHHHHHGGGGGGHFHHHHHHHGHHHHHGHHHHHHHHHHHGHHHHHHHHHHHHHGHHGHHHGHHHHHHHHHHHGHHHGGGHHHHHHHHGHHHHHHHHHHHHGGHGGHGGGGGHHHHHHHHHHHHHHHHHHGHHGHHHHHHHHGHHHHGGHGGHHHHHHHHHHHHGHGHHHHHGGGHHHHHGGGGGHHHHGGHGHHGGGHGGHHHFHHHGHHHHHHHHHHHHHHHHFHHHHGFHHHFHHFFHHHHHHGBGGFHHHHHGFHHHGACGGGHGHHHFFHHHHGGGGGGHHHFGGGHGGGGFGGGGGFFFFFFFCBAA?
@M02197:105:000000000-AN6RF:1:1101:12823:8722 1:N:0:1
TCGCATGGATACTCCTCCGCTTATTGAATGCTTAAGTTCAGCGGGTAGTCCTACCTGATTTGAGGTCAAAAGTCAATTAGGAAGACGTTTCTCTTCGGAGAGATAATAAGTCGACGTATTAGAGGCACGGAACCTTCATTCATGCGCTTCAGCGAACGGTGATCATTATCACACCGAAAGCCTTGTCGCGCAAAGTCGAAAGTCGACCGCAAGCCTATGCATTTCAGGAGAGCCCGAGTCCAGGACGAATCCTAGTCTCCGGCAGCCCCCACCATCCAAACTCCCCCTCGAAGCTAATCGAGAGGGGTTGAGAATTTACTGACACTCAAACAGGCATGCTCCTCGGAAAACCGAGGAGCGCAAGGTGCGTTCAAAGATTCGATGATTCAC
+
BBBCCCCFFFFFGGGGGGGGGGGHHHHHHHHHHHHHHHHGHHGGGGCFHHHHHHHHHGHHHHHGHHHHHHHHHHHHHHHHEHHHHHGGGHHHHHHHHGGGGGGHHHHFHHHHGGGGGHHHGHHHHGGHGGGGGGHHHHHHHHHHHGGGGGHHHGGGGGGGHGHHHHHHHHHHHHGGGGGGHHHHHHHGGGGGGGGGGGGEGGGGGFGFFFGGGFFFFFGFFFFGGGGFFEGFGGGHFGFEHFDCFGHHDBHHHGGFCGGGHGGGCFC?CBFGHHHGGHGGGFGGEEF/GHGHHHGHGGECGGGGGHHHGHHHHHHHHHHHGHHFGEHHHGHHHHHHFHECGGEEHHGGGGGGHHGEGGGHGHHGGGFHGGGFGGGGFFFFFFFFFABAAB
@M02197:105:000000000-AN6RF:1:1101:24019:9272 1:N:0:1
TCGCATGGATACTCCTCCGCTTATTGATATGCTTAAGTTCAGCGGGTAGTCCTACCTGATTTGAGGTCAAAAGTCAATTAGGAAGACGTTTCTCTTCGGAGAGATAATAAGTCGACGTATTAGAGGCACGGAACCTTCATTCATGCGCTTCAGCAAACGGTGATCATTATCACACCGAAAGCCTTGTCGCGCAAAGTCGAAAGTCGACCGCAAGCCTATGCATTTCAGGAGAGCCCGAGTCCAGGACGAATCCTAGTCTCCGGCAGCCCCCACCATCCAAACTCCCCCTCGAAGCTAATCGAGAGGGGTTGAGAATTTACTGACACTCAAACAGGCATGCTCCTCGGAAAACCGAGGAGCGCAAGGTGCGTTCAAAGATTCGATGATTCAC
+
ABCCCCCFFFFFGGGGGGGGGGGHHHGHHHHHHHHHHHHHGHHGGGGGGHHHHHGHGHHHHHGHGHHHHHHGHGHGHHHHHHHHHGHGGGHHHHHHHHGGGEGGHHHHHHHHHGGGGGEHHGHHHGGGHGGGGGGHHHHHHHGHHHGGGGGHHHHHHHGFGHGGHHGHHHHHH;HGGGGGGHHHGHHHGHGGGGGGFGGGGGGGGGGGGGGGFGGGGFFFFGFGFGFFFFGGFFFFFFFGEHFGDHGHFHHCFHHGC-?CGHGFCFC@?EDGGHBEGHFFFDCGGEFGFCHGHHHGHHGEFGGGGGHGFFHFHHHGFFGGGGHHGEHHHHGHHGBHGHHEE0CG?HHGGGGEAHGEGEE2HHHHGGFCGGGFGGGFGFGFFFFFFFAAA>A
@M02197:105:000000000-AN6RF:1:1101:15309:9315 1:N:0:1
TCGCATGGATACTCCTCCGCTTATTGATATGCTTAAGTTCAGCGGGTAGTCCTACCTGATTTGAGGTCAAAAGTCAATTAGGAAGACGTTTCTCTTCGGAGAGATAATAAGTCGACGTATTAGAGGCACGGAACCTTCATTCATGCGCTTCAGCAAACGGTGATCATTATCACACCGAAAGCCTTGTCGCGCAAAGTCGAAAGTCGACCGCAAGCCTATGCATTTCAGGAGAGCCCGAGTCCAGGACGAATCCTAGTCTCCGGCAGCCCCCACCATCCAAACTCCCCCTCGAAGCTAATCGAGAGGGGTTGAGAATTTACTGACACTCAAACAGGCATGCTCCTCGGAAAACCGAGGAGCGCAAGGTGCGTTCAAAGATTCGATGATTCAC
+
CCCCCCCFFFFFGGGGGGGGGGEHHHHHGHHHHHHHHHHHHHHGGGGGGHHHHGHHHHHHHGHHGHHHHHGHHHHHHHHHHHHGHGHGGFHHHHHHHHGEGCEGHHHHHHGFHGGGGEHGHHGBHHGGHGGGGGFHGHFHFHFHHHGGGGGHHHHGGHCBAGFHHGHHGHHHHFHFGGCGGHFHHGHHGFGGGGFG;FGGGGGBFDGGCFFGFFEEFFGFGGFFFFFFFGGGFEFGHHGBGHFFDFEGFGCGFBHGGGFGCHFE-C/?GFHGAFHFGHDC/</EEECFHCHHHHG?GCCE3F?FEDFGFGGFHHHEHFEF5GHGF1DHHHGHEHHHHHFE0FAA?FEF?EEGECHCGGGGGHBG?GGGFGGGGGGGGFFBFFBFFFBAABB
@M02197:105:000000000-AN6RF:1:1101:16330:9285 1:N:0:1
TCGCATGGATACTCCTCCGCTTATTGATATGCTTAAGTTCAGCGGGTAGTCCTACCTGATTTGAGATCAAACATTCGAAGGGCTGTCCTCACTGAGGAGAGACATCTGTGAGCTCCAGCGAACCTCCATCGCTGAAGGTTACTTGGTGGAAAACCACAAGCGTAGATAGTTATCACACCTGCGATACCCACCAAACACTGGCAAGCTGATTTATTTTAGAGGAGCTGACTGTAGGCCAGCAAGTCCCCCAAAGTCCAAGCTCATCATGGAAAACCATGAAGAGTTGAGGTGTTCATGATACTCAAACAGGCATGCCCTTCGGAATGGCCAAAGGGCGCAAGGTGCGTTCAAAGATTCGATGACTCAC
+
CCCCCCCFFFFFGGGGGGGGGGGHHHGHHHGHHHHHHHHHHHGGGGEGGHHHGFHHHHHHHHHHGHHHHHHHGHHHGHHGGGGGGHHHHHHHHHEHGHGHGGHHHHHHHHHHHHHHHHHGGGGGGHHHHHGGHGGGHHGHHHHHHHHGGHHHHHGHGHHHHHHEHHHHHHHHHHHHHHGHHHHHHGGHHHGHGHHHHHGHGHHHHHGGHHGGGHHHHHHGHHHGHHHHFHGHHHGGHHGHHHGGGGGHHHHHHHGHFHHHGHHHHHGHHGHHHHHHHHHHGHHHGHGGHGHHGHHHHHHGEHHHHFHHFBHHGGDGGFGHHHGHGHHHHHGGGGGGHGGHGGGDGBFGGGGGFGGFFFFFFFA@BAB
@M02197:105:000000000-AN6RF:1:1101:26553:9345 1:N:0:1
TCGCATGGATACTCCCCGCTTATTGATATGCTTAAGTTCAGCGGGTAGTCCTACCTGATTTGAGGTCAAAAGTCAATTAGGAAGACGTTTCTCTTCGGAGAGATAATAAGTCGACGTATTAGAGGCACGGAACCTTCATTCATGCGCTTCAGCAAACGGTGATCATTATCACACCGAAAGCCTTGTCGCGCAAAGTCGAAAGTCGACCGCAAGCCTATGCATTTCAGGAGAGCCCGAGTCCAGGACGAATCCTAGTCTCCGGCAGCCCCCACCATCCAAACTCCCCCTCGAAGCTAATCGAGAGGGGTTGAGAATTTACTGACACTCAAACAGGCATGCTCCTCGGAAAACCGAGGAGCGCAAGGTGCGTTCAAAGATTCGATGATTCAC
+
BBBBBBBFFFFFGGGGGGGGCGHHHGHHHHHHHHCHHHHHHHGGGFGGHHHHHHHHHHHHHHFFHGHHHHHHHHHHHGHHHHHHHHGGGHGHHHHHHGGGGGGHHHHHHHHGGGGGEHHHHHHHHGGHGGGGGGHHHHHHHHHHHGGGGGHGHHHHHGGGHGHHHHHHHHHHHHGGGGGGHHHHHHHGGGGGGGGGGGGGGGGGGGGGFFFGGGGGFGGGGGFFGGFFEGFFGGGHHGHHHGGGHEGHHHHHHHEFCGGGHGDFGGGGGHGGHGEEHHGCGGGGGGHHGHHGGHGFFHGHGGGGGHHFGHHHGHHHHHHHGHHFGHHHHHHHFFFHHHGGGGGGHHFFFEGGHHDCGGGHGHHGGGGHGGGGGGGFGGFFFFFFFBAAAA
@M02197:105:000000000-AN6RF:1:1101:5443:9425 1:N:0:1
TCGCATGGATACTCCTCCGCTTATTGATATGCTTAAGTTCAGCGGGTAGTCCTACCTGATTTGAGGTCAAAAGTCAATTAGGAAGACGTTTCTCTTCGGAGAGATAATAAGTCGACGTATTAGAGGCACGGAACCTTCATTCATGCGCTTCAGCAAACGGTGATCATTATCACACCGAAAGCCTTGTCGCGCAAAGTCGAAAGTCGACCGCAAGCCTATGCATTTCAGGAGAGCCCGAGTCCAGGACGAATCCTAGTCTCCGGCAGCCCCCACCATCCAAACTCCCCCTCGAAGCTAATCGAGAGGGGTTGAGAATTTACTGACACTCAAACAGGCATGCTCCTCGGAAAACCGAGGAGCGCAAGGTGCGTTCAAAGATTCGATGATTCAC
+
CCBBBCCFFFFFGGGGGGEGGGGHHHHHGHHHHHHHGHHHGHHGGGGGGHEGFHHHHHHHHHHGGHHHHHHHHGHHHHGHHHHHHHHGGGHHHGHHHHGGGGGGHHHHHHHHH?FC?EHHHH4GHGGGHGGGGGGFHHHHHHHGHHGGGGGHHHHGHGGFGHGHHHHHHHGHHGHGCGFGGHHHHEGHDHGGGGGGGFGGGGGBGDGD@GFGFGGGGGGFFFFFGGFGGFGGGEFGEHCCBG?DGGGHFHFGFGHGCGGGGHGGGGGFGEF2GFHGFHFFCGCE?GGFEGHFHHHGFG3GGHEGGGHFFFHHHFGGFDFHGGHHHGGHHHHFHEHHFHEGGGEGEFBGGGGGEBF?GECCHHHHEGGGHGGGGGGBGCFFFFFFFFBBABB
@M02197:105:000000000-AN6RF:1:1101:6285:9419 1:N:0:1
TCGCATGGATACTCCTCCGCTTATTGATATGCTTAAGTTCAGCGGGTAGTCCTACCTGATTTGAGGTCAAAAGTCAATTAGGAAGACATTTCTCTCCGGAGAGATAATAAGTCGACGTATTAGAGGCACGGAACCTTCATTCATGCGCTTCAGCGAACGGTGATCATTATCACACCGAAAGCCTTGTCGCGCAAAGTCGAAAGTCGACCGCAAGCCTATGCATTTCAGGAGAGCCCGAGTCCAGGACGAATCCTAGTCTCCGGCAGCCCCCACCATCCAAACTCCCCCTCGAAGCTAATCGAGAGGGGTTGAGAATTTACTGACACTCAAACAGGCATGCTCCTCGGAAAACCGAGGAGCGCAAGGTGCGTTCAAAGATTCGATGATTCAC
+
CCDCCDCFFFFFGGGGGGGGGGGHHHHHHFHHHHHHHHHHHHHGGGGGGHHHHHHHHHFHHHHHGHHHHHHHHGHHHHHHHHHHHHGHHHHHHHHHHGGDGGGGHHHHHHHHHGGGGGHHHHHHHHGGHGGGGGGHHHHHHHHHHHGGGGGHHHGGGGGGGHGHGHGHHHHHHHHGGGGGGHHHHHHGGGGGGGGGFFGEGFFGGFGGGGGGGGGGGGGGGGGFGFGFFGGEGGGGHFHHHGGDGHGHHHEHHGHGCFGGGHEF?GGGGGHHGHEHGHHGGC/GGCGHHGHHHHHGHHHGHHGGGGHHHHHHHHHHFGGGHFHDFFBGHHHHHHHHHHGGGGGGGHHGGGGGGHHCGCCGHHHHGGGGHGGGGGGGGGGFFFFFFFBABBB
@M02197:105:000000000-AN6RF:1:1101:17270:9705 1:N:0:1
TCGCATGGATACTCCTCCGCTTATTGATATGCTTAAGTTCAGCGGGTAGTCCTACCTGATTTGAGGTCAAAAGTCAATTAGGAAGACATTTCTCTCCGGAGAGATAATAAGTCGACGTATTAGAGGCACGGAACCTTCATTCATGCGCTTCAGCGAACGGTGATCATTATCACACCGAAAGCCTTGTCGCGCAAAGTCGAAAGTCGACCGCAAGCCTATGCATTTCAGGAGAGCCCGAGTCCAGGACGAATCCTAGTCTCCGGCAGCCCCCACCATCCAAACTCCCCCTCGAAGCTAATCGAGAGGGGTTGAGAATTTACTGACACTCAAACAGGCATGCTCCTCGGAAAACCGAGGAGCGCAAGGTGCGTTCAAAGATTCGATGATTCAC
+
CCCCCCCFFFFFGGGGGGGGGGGHHHHHHHHHHGHHHHHHHHHGGGGGEHHHGHHHHHHHHHGEFHHHHHGHHHHHHHHHHHHHHHHHHHHGHGHHHGGGGGGFHHHHGHHGHGGGGFHHHHHHHHGGHGGGGGGHHHHHHHHHHHGGGGGHHHGGGGGGGHGHHH9HHHHHHGHGGGGGGHHHHHHHGGGGGGGGFFGGGGGFGGGGFGGFFGFGGGGGGFFFFGGFFGFGGGGGFGFFEHGGCHGGHFGHFHGFGGGGGHGGGGGGFGHFGGHGGGG2FC/GGGGGFCHHHEBGFGCGHHGGGGHHGHEGHHHHHHHHHHHHGGHHHHGHHHHHHFHFFGGGGHGGFDGGGHHGEECAHHHGGGGGHGGGGGGGEGGFFFFFFFBBABB
@M02197:105:000000000-AN6RF:1:1101:12025:9695 1:N:0:1
TCGCATGGATACTCCTCCGCTTATTGATATGCTTAAGTTCAGCGGGTAGTCCTACCTGATTTGAGGTCAAAAGTCAATTAGGAAGACGTTTCTCTTCGGAGAGATAATAAGTCGACGTATTAGAGGCACGGAACCTTCATTCATGCGCTTCAGCGAACGGTGATCATTATCACACCGAAAGCCTTGTCGCGCAAAGTTGAAAGTCGACCGCATGCCTATGCATTTCAGGAGAGCCCGAGTCCAGGACGAATCCTAGTCTCCGGCAGCCCCCACCATCCAAACTCCCCCTCGAAGCTAATCGAGAGGGGTTGAGAATTTACTGACACTCAAACAGGCATGCTCCTCGGAAAACCGAGGAGCGCAAGGTGCGTTCAAAGATTCGATGATTCAC
+
CCCCBCCFFFFFGGGGGGGGGGGHHHHHHHHHHHHHHHHHHHHGGGGGGHHHHHHHHHHHHHHHGHHHHHHHHHHHHHHHHHHHHHHGGGHHHHHHHHGGGGGGHHHHHHHHHGFGGEHHHHHGHHGGHGGGGGGHHHHHHHHHHGGGGGGHHHGGGGGGGHGHHHHHHHHHHHHGGGGGGHHHHHHHGGGGGGFGFGGFGGGGGGGGGGFFGGGGFFGGGGGFGGGFGGFGGGFGHGFCGHGGGHGHGHHEGHGGGGGGGHGGGGGGGGHHGHHHGHHGB</GFGGGGGHHFHHEHHGGHHGGGGHHEHHHHHHFEHGHHHHFEGFHHHGBHHHHHHHGEEGGGHGGGGGGGHHGGEGGHHHGGFFGGFGGGGGGGGGBFFFFFFCBBAB
@M02197:105:000000000-AN6RF:1:1101:27247:9766 1:N:0:1
TCGCATGGATACTCCTCCGCTTATTGATATGCTTAAGTTCAGCGGGTAGTCCTACCTGATTTGAGGTCAAAAGTCAATTAGGAAGACGTTTCTCTTCGGAGAGATAATAAGTCGACGTATTAGAGGCACGGAACCTTCATTCATGCGCTTCAGCGAACGGTGATCATTATCACACCGAAAGCCTTGTCGCGCAAAGTCGAAAGTCGACCGCAAGCCTATGCATTTCAGGAGAGCCCGAGTCCAGGACGAATCCTAGTCTCCGGCAGCCCCCACCATCCAAACTCCCCCTCGAAGCTAATCGAGAGGGGTTGAGAATTTACTGACACTCAAACAGGCATGCTCCTCGGAAAACCGAGGAGCGCAAGGTGCGTTCAAAGATTCGATGATTCAC
+
BBBBBBBFFFFFGGGGGGGEGGGGHHHHGHHGHHHHHHHHHHHGGGGGGHHHHHHHHGHHHHGHGHHHGHHHHGHHHHHHHHGHHGHGGGHHHGHHHHGDFGGGHHHHHHHGHGGGGEGHHHHHGHGGHGGGGGGHHHHHHHHHHHGGGFGGHHGGGGGGFCEHHHHHHHHGHGHGGGGGGGHH<HHHGGFFFFFGFFGGGGGGGGFGFFFFGGFGGGGGGGGFFGGGGGEGGGGFGCGGHHGDGFGHHHHEFGHE@CCCGHFE-D/C@/F<EHHHGHGBDFBGCEEGAEFGHGHGHHBGHHGGGGHHHGHHFGGDHDHGHHGGFGHHHHHHHHGGHHHGGECGEHEGGGGGEFG?CGCGHHHHGGEGFGGGFFFGGGFFFFFFBFBBBAA
@M02197:105:000000000-AN6RF:1:1101:18249:9908 1:N:0:1
TCGCATGGATACTCCTCCGCTTATTGATATGCTTAAGTTCAGCGGGTAGTCCTACCTGATTTGAGGTCAAAAGTCAATTAGGAAGACGTTTCTCTTCGGAGAGATAATAAGTCGACGTATTAGAGGCACGGAACCTTCATTCATGCGCTTCAGCAAACGGTGATCATTATCACACCGAAAGCCTTGTCGCGCAAAGTCGAAAGTCGACCGCAAGCCTATGCATTTCAGGAGAGCCCGAGTCCAGGACGAATCCTAGTCTCCGGCAGCCCCCACCATCCAAACTCCCCCTCGAAGCTAATCGAGAGGGGTTGAGAATTTACTGACACTCAAACAGGCATGCTCCTCGGAAAACCGAGGAGCGCAAGGTGCGTTCAAAGATTCGATGATTCAC
+
CCDDCCCFFFFFGGGGGGGGGGGHHHHHHHHHHHHHHHHHHHHGGGGGGHHHHHHHHHHHHHHHGHHHHHHHHHHHHHHHHHHHHHHGGGHHHHHHHHGGGGGGHHHHHGHHHGGGGEHHHHHHHHGGHGGGGGGHHHHGHHHHHHGGGGGHHHHHHHGGGHGHHHHHHHHHHHHGGGGFEHHHHGHHGHGGGGGGFGGGGGGFGGGGGGFGGGGGGGGGGGGGGGGGFFGGFFGFHEGHHHGGDBGHHHFGHHHFDD-GGHGGGGGGGDFGGHGGGHHGGGDGGGGHECHHHHHGGHFGHHGFEGHHFHHHHGEFGFGHHHGFBFBHHHGHHHGHHHGGGECGGGGGGGEGDGHFEEGGHHFHGCGGFGGGGGGGGGGFBFFFFFCCBBB
@M02197:105:000000000-AN6RF:1:1101:6228:9792 1:N:0:1
TCGCATGGATACTCCTCCGCTTATTGATATGCTTAAGTTCAGCGGGTAGTCCTACCTGATTTGAGGTCAAAAGTCAATTAGGAAGACATTTCTCTCCGGAGAGATAATAAGTCGACGTATTAGAGGCACGGAACCTTCATTCATGCGCTTCAGCAAACGGTGATCATTATCACACCGAAAGCCTTGTCGCGCAAAGTCGAAAGTCGACCGCAAGCCTATGCATTTCAGGAGAGCCCGAGTCCAGGACGAATCCTAGTCTCCGGCAGCCCCCACCATCCAAACTCCCCCTCGAAGCTAATCGAGAGGGGTTGAGAATTTACTGACACTCAAACAGGCATGCTCCTCGGAAAACCGAGGAGCGCAAGGTGCGTTCAAAGATTCGATGATTCAC
+
BCCCBCCFFFFFGGGGGGGGGGGHHHHHGHHHHHHHHHHHHHHGGGGGGHHHHHHHHHHHHHHHGHHGHHHHHHHHHHHHHHHHHHHHHHHHHHHHHGGGGGGGHHHHHHHHHGGGGGHHHHHHHHGGHGGGGGGHHHHHHHHHHHGGGGGHHHHHHHGGGHGHHGHHHHHHHHHGGGGGGHGHHHHHGHGGGGGGGGGGGDDFGGGGGFFGFFFFFFFFFGFGGGFGGGGFGFFFHFFFHG?A.HEBGBHHHHHGGGGGGFGGCGGGD?HFGHGGGHGC?CBGGGGHCGHGHHHGHHGGHHGGGGHHHHHHHHGHG@HHGHHGEF5HGHBHHHBHHHHGGGGGGHFGGGGGGHHGGGGGHHHHGGGGHGGGFGGGGGCFFFFFFFCBBAB
@M02197:105:000000000-AN6RF:1:1101:22460:9963 1:N:0:1
TCGCATGGATACTCCTCCGCTTATTGATATGCTTAAGTTCAGCGGGTAGTCCTACCTGATTTGAGGTCAAAAGTCAATTAGGAAGACATTTCTCTCCGGAGAGATAATAAGTCGACGTATTAGAGGCACGGAACCTTCATTCATGCGCTTCAGCGAACGGTGATCATTATCACACCGAAAGCCTTGTCGCGCAAAGTCGAAAGTCGACCGCAAGCCTATGCATTTCAGGAGAGCCCGAGTCCAGGACGAATCCTAGTCTCCGGCAGCCCCCACCATCCAAACTCCCCCTCGAAGCTAATCGAGAGGGGTTGAGAATTTACTGACACTCAAACAGGCATGCTCCTCGGAAAACCGAGGAGCGCAAGGTGCGTTCAAAGATTCGATGATTCAC
+
CDDDDDDFFFFFGGGGGGGGGGGHHHFHHGHHHHHHHHHHHHHGGGGGGHHGHHHHHHHHHHHHGHHHHHHHHHHFHHHHGHHHHHHHHHHHHGHHHGGGGGGGHHHGHHGHHGGGGGHHHHHHHHGGHGGGGGGHHHHHHHHHGHGGGGGHHHGGGGGGFGFFHHHHGHHHHHHGGGGGGHHHHHHHGGGGGGAGEFGGGGGGGGGFGGGGGGGGGGGGGFGGFGFGGFGGGGGGHHFEGHGGFHGHHGCEHHHGD?GGGHGE-GGGGGHHEHHHGHHHGGCGGGCG?FHGHHGEGGEEBFGGGGGHHHHHHFFBHHGFHGG3FFBGHHFHHHEHHEEGGGEGGHHGGGGGGGHGFCGEHHHGGCGDFGGGGGFGGGCFBFFFFFB@AAB
@M02197:105:000000000-AN6RF:1:1101:17770:10150 1:N:0:1
TCGCATGGATACTCCTCCGCTTATTGTTATGCTTAAGTTCAGCGGGTAGTCCTACCTGATTTGAGGTCAAAAGTCAATTAGGAAGACATTTCTCTCCGGAGAGATAATAAGTCGACGTATTAGAGGCACGGAACCTTCATTCATGCGCTTCAGCGAACGGTGATCATTATCACACCGAAAGCCTTGTCGCGCAAAGTCGAAAGTCGACCGCAAGCCTATGCATTTCAGGAGAGCCCGAGTCCAGGACGAATCCTAGTCTCCGGCAGCCCCCACCATCCAAACTCCCCCTCGAAGCTAATCGAGAGGGGTTGAGAATTTACTGACACTCAAACAGGCATGCTCCTCGGAAAACCGAGGAGCGCAAGGTGCGTTCAAAGATTCGATGACTCAC
+
CCCCCDCFFFFFGGGGGGGGGGGHHHHHHHHHHHHHHHHHHHHGGGGGEHHHHHHHHHHHHHHHGHHHHHHHGGHHHHHHHHHGHHHHHHHHHHHHHGGGGGGGHHHHHHHHHGGGGGHHHHGHHGGGHGGGGGGHHHHHHHHHHHGGGGGHGHGGGGGGFHGHHHHHHHGHHHHGGGGGGHHHHHHHGGGGGGGGGGFFGGGFGGFGGGGGGGGGGGGFFFFGGGGGGGGGGGGGHHHFHHGGGHGHHHHHHHHEGGGGGHGGFGGGFGHHGHHHGHHGCGDGGGGHGGHHHHHGHHEGHGGGGGHHGGHHHGBHGBFGDHGFDGGHHHHHHHHHHHHGGGGGGHHGGGGGGHHGGEGGGGHHGGGGHGGGGGGGGGGFFFFFFFBBABB
@M02197:105:000000000-AN6RF:1:1101:19000:10277 1:N:0:1
TCGCATGGATACTCCTCCGCTTATTGATATGCTTAAGTTCAGCGGGTAGTCCTACCTGATTTGAGGTCAAAAGTCAATTAGGAAGACGTTTCTCTTCGGAGAGATAATAAGTCGACGTATTAGAGGCACGGAACCTTCATTCATGCGCTTCAGCAAACGGTGATCATTATCACACCGAAAGCCCTGTCGCGCAAAGTCGAAAGTCGACCGCAAGCCTATGCATTTCAGGAGAGCCCGAGTCCAGGACGAATCCTAGTCTCCGGCAGCCCCCACCATCCAAACTCCCCCTCGAAGCTAATCGAGAGGGGTTGAGAATTTACTGACACTCAAACAGGCATGCTCCTCGGAAAACCGAGGAGCGCAAGGTGCGTTCAAAGATTCGATGACTCAC
+
DDDCCDDFFFFFGGGGGGGGGGGHHHHHHHHHHHHHHHHHHHHGGGGGGHHHHHHHHHHHHHHHGHHHHHHHHHHHHHHHHHHHHHHGGGHHHHHHHHGGGGGGHHHHHHHHHGGGGEHHHHHHHHGGHGGGGGGHHHHHHHHHGHGGGGGHHHHHHHGGGHGHHHHHHHHHHHHGGGGGGGHHHHHHGGGGGGCGGGGGFGGGGG;GGFFFFGFGFFFGGGFFFHHFFFFGGGGGFGHG/FGGGHGGFBBHGGFGGD-GGHFFGGGGGCHHGHF2GHFHGDCGGGEFGGGGHHHGHFBGHGGGFGHHHHHHHFFHFGBHHHHG@GGHHHGHHHGHHHHGGGGGGHHGGGE?GHHFEGGGHHHHGGGGHGGGGGGGGGFFFFFFFFAA?BB
@M02197:105:000000000-AN6RF:1:1101:14779:10383 1:N:0:1
TCGCATGGATACTCCTCCGCTTATTGATATGCTTAAGTTCAGCGGGTATCCCTACCTGATCCGAGGTCAACCTAGAAAAATTTGGGGTTGCTGGCAAGCATCTCCCAGGACCCTATAGCGAGAAAATTACTACGCGTAGAGCCTAAGAGCACCGCCACTGGGTTTAAGGCCCGCCAGACGGCGAAAGCCCAACACCTAGCCAGGCTAGATTGGTATAAATGACGCTCGAACAGGCATGCCCCCCGGAATACCAGGGGGCGCAATGTGCGTTCAAAGATTCGATGATTCAC
+
CDCCCDDFFFFFGGGGGGGGGGGHHHHHHHGHHHHGHHHHHHHGGGGGHGHHHHHHHHH<HHH9GG9HHHH:HH<GHHHHHH<HGGGG;GH:HHGHHGHHHH<HHHHHGHHHGHH:HH:GG9GGHHHH;HHGHGGG9GGGHHH:GHHHHHHHHGGGGGHHHHHGGGHHFHHGGGGGGGGGGGGGGGFGHHGHHFHHGGHHGGHGHHHHHHHHHHGHHGHGGGGGHHGGHHHHHHHHGGGGCGGHHHGHGHGGGGGGGGGHHFGGGGGGGGGGGGGGGGFFFFFFFBBCCC
@M02197:105:000000000-AN6RF:1:1101:26452:10374 1:N:0:1
TCGCATGGATACTCCTCCGCTTATTGATATGTTTAAGTTCAGCGGGTAGTCCTACTCGATTTGAGGTCAAGTTGTCAAAATTTGTCCGAAGACGGTTTGAAAGCACAGAGCTCCCAATCGGCCACCCTCTTGCGAGGTGCCGGCGAAGATACTTATCACGCCGTACTATGTCCAACCAAGAGATGCACTGATGCATTTGAGGTGAGCTACAACGAAAGCAGCAAACACCCAAGTCCACCGCTCCCTGAATCCAAAAAGATCAGAGAGTGTGAGAGTACAATGACACTCAAACGAGCATACCCTTCGGAATACCAAAGGGTGCAAGGTGCGTTCAAAGATTCGATGATTCAC
+
AAA@AAAFFFFFGGGGGGGGGGGHHGFHHFFHHHHHHHHHHHHFGGEEFHHHHHHHHGHHHGHHGHHHHHHHHGHHHHHHGGHHHHHGEFEFGGGEGGGHHHFHHHHHGHHHHHGHH<HEFFGGEHGHHHHHHGGGGGHGGGGGHHHFGHHHHHHHHHHGHGHGGHHHGHGDHGGGGHHHGHHHGHHGHHGGGGGGGGEFGGGHFGFHGFHHFGHHHFHFFFHGGFGFFHHHGFFFEEE?E?HHGDBHF@@?EHHFFHGBBGBHGFHFGEFFGEFEGBHFGGGHHEGGGEEEFGEHHFFF2EA2BBAHHHHHHHGCFFGBHFGF?GGGHGDCFGFE?GGCFFFF5FAAAAA
@M02197:105:000000000-AN6RF:1:1101:9787:10589 1:N:0:1
TCGCATGGATACTCTTCCGCTTATTGATATGCTTAAGTTCAGCGGGTAGTCCTACCTGATTTGAGGTCAAAAGTCAATTAGGAAGACATTTCTCTCCGGAGAGATAATAAGTCGAGGAATTAGAGGCACGGAACCTTCATTCATGCGCTTCAGCGAACGGTGATCATTATCACACCGAAAGCCTTGTCGCGCAAAGTCGAAAGTCGACCGCAAGCCTATGCATTTCAGGAGAGCCCGAGTCCAGGACGAATCCTAGTCTCCGGCAGCCCCCACCATCCAAACTCCCCCTCGAAGCTAATCGAGAGGGGTTGAGAATTTACTGACACTCAAACAGGCATGCTCCTCGGAAAACCGAGGAGCGCAAGGTGCGTTCAAAGATTCGATGATTCAC
+
CCCCCCCFFFFFGGGGGGGGGGGHHHHHHHHHHHHHHHHHHGHGGGGGGHHHHHHHHHHHHHHHGGHHHHHHHHHHHHHHHHHHHHHHHHHHHH4G3E/1>/>13D44D434?/?///2B3434F2</0?/B/B?F22>D2>2222//>//111/DA?FFFFFFFFFFBFAA?AFFFFFF:C.FFDAAB.B/FFD?EDFEFD@0B;AGGGFGGGGGGG9GGGGGGGFFGGEG:GGGGFCFGHGFDHFFFHGGHHHGGGGGGHGGGGGGGGHGGHHGGGHHFDBGGGGHHGHHHHHGHHHGHFGGGGHHGHHHGHHHFHGHHHHHFGHHGHHHHHHHHHGGGGGGGHHGGGGGGHCGEEEGHHHFGGGGHGGFGGGGGGGFFFFFFFBBBAA
@M02197:105:000000000-AN6RF:1:1101:6378:10682 1:N:0:1
TCGCATGGATACTCCTCCGCTTATTGATATGCTTAAGTTCAGCGGGTAGTCCTACCTGATTTGAGGTCACATTAATGATGAATTGTCCAAGGACTGTTAGAGAGCTGAACTGCCCCTCTCATTCAATAGCGTAGATAGTTATCACACCAATGAACAGGTTGTTCTGCTAACGCATTTCAGAGGAGCTGAACCCCTTTTACAGAGGCCAGCAAACCCCCACATCCAAACCACTCAACAAGAGAAGTTTGATATATATATTAATGACACTCAAACAGGCATGCTCCTCGGAATACCAAGGAGCGCAAGGTGCGTTCAAAGATTCGATGATTCAC
+
CCCCCCCFFFFFGGGGGGGEGGGHHHHHHHHHHHHHHHHHHHHGGGGGGHHHHHHHHHHHHHHHGHHHHHHHHHHHHHHHHHHHHHHHHGHFHHHHHHHHHHHGHHHHHHHHHHHGHGHHHHHHHGHHHHHGGHHHHHHHHHHHHHHHHHHHGHHHHHHHHHHHHHHHHHHHHHHHHHHHHHHHHHHHHHHHGHHHHHHHHHHHGHHHHGHHHHGGGHHHHHGGHGHGGGHGHHHHHHHHGHHHHFHHHHHHHHHHBHHHHHHHHGGFGHHHHHHHHHHHE?GCGHHHHFHHHHHHGGGGGHFHHFGGGHGGGGGGGGGGFFFFFFFCCCCC
@M02197:105:000000000-AN6RF:1:1101:11775:10725 1:N:0:1
TCGCATGGATACTCCTCCGCTTATTGATATGCTTAAGTTCAGCGGGTAGTCCTACCTGATTTGAGGTCAAAAGTCAATTAGGAAGACATTTCTCTCCGGAGAGATAATAAGTCGACGTATTAGAGGCACAGAACCTTCATTCATGCGCTTCAGCGAACGGTGATCATTATCACACCGAAAGCCTTGTCGCGCAAAGTCGAAAGTCGACCGCAAGCCTATGCATTTCAGGAGAGCCCGAGTCCAGGACGAATCCTAGTCTCCGGCAGCCCCCACCATCCAAACTCCCCCTCGAAGCTAATCGAGAGGGGTTGAGAATTTACTGACACAAACAGGCATGCTCCTCGGAAAACCGAGGAGCGCAAGGTGCGTTCAAAGATTCGATGATTCAC
+
CCCCCCCFFFFFGGGFGGGGGGGHHHHHHHGHHHHHHHHHHHHGGGGGGHHHHHHHHHHHHHHHGHHHHHHHHHHHHHHHHHHHHHHHHHHHHHHHHGGGGGGFHHHHHHHHHGGGGEHHHHHGHHGGHHHHHHHHHHHHHHHHHHGGGGGHHHGGGGGGGHGHHHHHHHHHHHHGGGGGGHGHHHHHGHGGGGGGFGGFGGGFGGGGGGGGGGGGFFGGGFGGGGFGGGGGGGGGHHHHGHGFGHGHHFGGGHHGGGGGGHGGGGGGGGFGGHFHGHHF?B<GGGGHHGHHHHHGHHGGHHGGGEFHHGHHHFGHHHEHHHHHHHHHHHHHGHHHFGGEGGGHHGGGGGFFGGGEGGHHHHGGGGHGGGGGGGGGGFFFFFFFCCBBB
@M02197:105:000000000-AN6RF:1:1101:24087:10726 1:N:0:1
TCGCATGGATACTCCTCCGCTTATTGATATGCTTAAGTTCAGCGGGTAGTCCTACCTGATTTGAGGTCAAAAGTCAATTAGGAAGACGTTTCTCTTCGGAGAGATAATAAGTCGACGTATTAGAGGCACGGAACCTTCATTCATGCGCTTCAGCAAACGGTGATCATTATCACACCGAAAGCCTTGTCGCGCAAAGTCGAAAGTCGACCGCAAGCCTATGCATTTCAGGAGAGCCCGAGTCCAGGACGAATCCTAGTCTCCGGCAGCCCCCACCATCCAAACTCCCCCTCGAAGCTAATCGAGAGGGGTTGAGAATTTACTGACACTCAAACAGGCATGCTCCTCGGAAAACCGAGGAGCGCAAGGTGCGTTCAAAGATTCGATGATTCAC
+
BBABBCAFFFFFGGGGGGGGGGGHHGHHHHHHHHHHHHHHHHHGGGGGGHHHHHGHHHHHHHHHGHHHHHGHHHHHHHHHHHHHHHHGGGHHHGHHHHGGGGGGHHHHHHHHHGGGGGHHHHHHGHGGHGGGGGGHHHHHHHHHHGGGGGGHGHHHHGFGGHG:HHGHHHFHGHHGGGGGGHHHHHHHGHGGGGGFEFGGGGGGGGGGGFFFGGGGGGGGGFFFGFFGGFFFFFFGGHFHHHDGGHGHHHFBHHHGDCCCGHGGGGC@?AD@/F1EGHHHDCDGGGCF/GHHFGGCHGBFHHGGGGHFGGHHHHHBHHGHHHGDBABHHGHGHHHHHHGGE?CGGHFGGGGGGHGGGECGCHHFGGEFCGCGGGGGFFGFFFFFFFAAAA3
@M02197:105:000000000-AN6RF:1:1101:15576:10956 1:N:0:1
TCGCATGGATACTCCTCCGCTTATTGATATGCCACCTTACTTCCTCTAAATGACCAAGATCCTCCGCTTATTGATATGCTTAAGTTCAGCGGGTAGTCCTACCTGATTTGAGGTCAAAAGTCAATTAGGAAGACGTTTCTCTTCGGAGAGATAATAAGTCGACGTATTAGAGGCACGGAACCTTCATTCATGCGCTTCAGCGAACGGTGATCATTATCACACCGAAAGCCTTGTCGCGCAAAGTCGAAAGTCGACCGCAAGCCTATGCATTTCAGGAGAGCCCGAGTCCAGGACGAATCCTAGTCTCCGGCAGCCCCCACCATCCAAACTCCCCCTCGAAGCTAATCGAGAGGGGTTGAGAATTTACTGACACTCAAACAGGCATGCTCCTCGGAAAACCGAGGAGCACAAGGTGCGTTCAAAGATTCGATGATTCAC
+
DCDCDCDFFFFFGGGGGGGGGGGHHGHHHHHHHHHHHHHHHHHHHHHHHHHHHHHHHHHHHHHHHGGGGFHHHHHHHHHHHHHHHHGHHHGGGGGEHHHHHHHHHHHHHHHGHHFHHHHHHHHHHHHHGHHHHHGGGHHHHHHHGGGFGGFHHHHHHHHHGFGGCHHHHGEHHGGGGGGGGGHGHHHHHHHHHGGGGGHHHGFFGGGGGGGGGGGGGGGGGGGGGGFFFFFFFFFD;FFFBFFFFFFDFF;FFAGGGGGFGFGGFGGGGGGGGGGEHEFCFGGHFFHFHGDDHGHHHHHHGEGGGGCGHGGCGGGCGHHGGHFGHHEFEEGGF?FGGHFHHHGHHGFHGFGGGHHHHHHHHHFHHFHGHHHHGHHHHFHHHGHHEHGGGGGGHGGGGGGGHHHHHFHFHGHGCGGHGGGGGGGGGGFFFFFFFBBAA?
@M02197:105:000000000-AN6RF:1:1101:24287:10960 1:N:0:1
TCGCATGGATACTCCTCCGCTTATTGATATGCTTAAGTTCAGCGGGTAGTCCTACCTGATTTGAGGTCAAAAGTCAATTAGGAAGACGTTTCTCTTCGGAGAGATAATAAGTCGACGTATTAGAAGCACGGAACCTTCATTCATGCGCTTCAGCAAACGGTGATCATTATCACACCGAAAGCCTTGTCGCGCAAAGTCGAAAGTCGACCGCAAGCCTATGCATTTCAGGAGAGCCCGAGTCCAGGACGAATCCTAGTCTCCGGCAGCCCCCACCATCCAAACTCCCCCTCGAAGCTAATCGAGAGGGGTTGAGAATTTACTGACACGCAAACAGGAATGCTCCTCGGAAAACCGAGGAGCGCAAGGTGCGTTCAAAGATTCGATGATTCAC
+
BBBBBBBFFFFFGGGGGGEE?EGHHB5GHFHGHFHGGFGFFHHFGGGGGHGHHHHHHGHHFFHHFBGHHHGEFHHFHHGHHHHHFHHGGGHHHHHHGGD1EEGGHHHGHHGBGFEEEGHHGFHHGGHHHGGGGGGHHHHHHHHHHHCFGGGFHHGGHHGGGHGHHHHEH:HHHHGGGGFGCHHHHHFGGGGGB?CFFGGGGGGGGGGGGFFFBFFEBFFFFFFFFFFFGFEFDFFFHFC/C0.F?HEGBFGHFDDG@D?C?FA?DC/GDDFFFFFHGHHHEDCGECECCEFFFB3/HEBABEECECHHFGHFGBEGF4BGGCEEB>53FFFF5GD5GEF?EA01?GFGEAEDGGBE2A?EE5FGCEGFCF5FBGG5ACEFFD5FFFBAAAA
@M02197:105:000000000-AN6RF:1:1101:16387:11032 1:N:0:1
TCGCATGGATACTCCTCCGCTTATTGATATGCTTAAGTTCAGCGGGTAGTCCTACCTGATTTGAGGTCAAAAGTCAATTAGGAAGACATTTCTCTCCGGAGAGATAATAAGTCGACGTATTAGAGGCACGGAACCTTCATTCATGCGCTTCAGCAAACGGTGATCATTATCACACCGAAAGCCTTGTCGCGCAAAGTCGAAAGTCGACCGCAAGCCTATGCATTTCAGGAGAGCCCGAGTCCAGGACGAATCCTAGTCTCCGGCAGCCCCCACCATCCAAACTCCCCCTCGAAGCTAATCGAGAGGGGTTGAGAATTTACTGACACTCAAACAGGCATGCTCCTCGGAAAACCGAGGAGCGCAAGGTGCGTTCAAAGATTCGATGATTCAC
+
CCCCCBBFFFFFGGGGGGGGGGGHHHGHHHHHHHHHGHHHGHHGGGGGGHFHHHHHHHGHHHHHGGHHHHHHHHHHHGHHHHGHHHHHHHHHHHHHHGGGGGGGHHHHHHHHHGGGGGHHHHHGHGGGHGGGGGGHHHHHHHHHHHGGGGGHHHHHHHGGGHGHHHGHGHHHHHHGGGGGGHHHHHHHGHGGGGGGBFFGGGGGGGGGGFFFFGGFGGGGFFFGGFGFFFEFGFGFGEHGGHGF?CEHHGGHHHHGGGFGGHFFFGGGGDGFEHGHGHHHFGDGGGGHGGHHHHHGHHBGHFFGGGHHHHHHFGHEGHHHHHGHHGHHHGFHHHFFHHHEECECGGHGGGGGGGHGGGE2FHHHGGGGFGGGFGGGGFGFFFFFFFAAA>A
@M02197:105:000000000-AN6RF:1:1101:23078:11176 1:N:0:1
TCGCATGGATACTCCTCCGCTTATTGATATGCTTAAGTTCAGCGGGTAGTCCTACCTGATTTGAGGTCAAAAGTCAATTAGGAAGACATTTCTCTCCGGAGAGATAATAAGTCGACGTATTAGAGGCACGGAACCTTCATTCATGCGCTTCAGCGAACGGTGATCATTATCACACCGAAAGCCTTGTCGCGCAAAGTCGAAAGTCGACCGCAAGCCTATGCATTTCAGGAGAGCCCGAGTCCAGGACGAATCCTAGTCTCCGGCAGCCCCCACCATCCAAACTCCCCCTCGAAGCTAATCGAGAGGGGTTGAGAATTTACTGACACTCAAACAGGCATGCTCCTCGGAAAACCGAGGAGCGCAAGGTGCGTTCAAAGATTCGATGACTCAC
+
BCCCCCCFFFFFGGGGGGGGGGGHHHHGGHHGHHGHHHHHHHHGGGGGGHHHHHHHHHHGHHHHGHHHHHHHHHHHHHGHHHHHHHHHHHHHGHHHHGGGGGGGHHHHHHHHHGGGGGHHHHGGHEGGHGGGGGGHHHHHGHHHGHGGGGGHHHGGGGGGGHGHHHHHHHGHHHHGGGGGGGHHHHHHGGGGGGGGFGGGGGGGGGGFFFFFFFFGFFFFFFFFFFFFFFEFFFGGEHGFHFDDCHGFFGFHHHHFDD-?@AFA?C@C</GF/F11EHHGDCBGEEEF/GHHHGDEFFFGHHGGEGFFHHGBGFDGGEFHGFFFD?5FEDGFHHGFFHEE?GGFGHFGEEEDECGEAEE?FFHCGEEE4CGDFGGGGGCBFFFFFFA>3>>
@M02197:105:000000000-AN6RF:1:1101:2490:11201 1:N:0:1
TCGCATGGATACTCCTCCGCTTATTGATATGATTAAGTTCAGCGGGTAGTCCTACCTGATTTGAGGTCAAAAGTCAATTAGGAAGACGTTTCTCTTCGGAGAGATAATAAGTCGACGTATTAGAGGCACGGAACCTTCATTCATGCGCTTCAGCAAACGGTGATCATTATCACACCGAAAGCCTTGTCGCGCAAAGTCGAAAGTCGACCTCAAGCCTATGCATTTCAGGAGAGCCCGAGTCCAGGACGAATCCTAGTCTCCGGCAGCCCCCACCATCCAAACTCCCCCTCGAAGCTAATCGAGAGGGGTTGAGAATTTACTGACACTCAAACAGGCATGCTCCTCGGAAAACCGAGGAGCGCAAGGTGCGTTCAAAGATTCGATGACTCAC
+
A1AAAAAFFFF1DGGGGGAFEGG1D33D3FF3ABFHHHGH2GFE??EECDGGHHBGFFFGGGHHGHHGHHFHEFG2FEG1FFFHHEHGGGG1FGHHGGGGGEGCGFGGFFGFFEAEE/FFGHHGHHGGGGGGGCFHHGFHFHGHHDCCGGFHHHHFGFGCB>FHHEHGF1DFHHFGG?GFGHHCFGHHFHGGGGAFGFGEGGGFFGGG@%@B@@FEFGGFFFFFFFFFFF.G2GCGGFHFC0.CACC00=0G<0DEAC@CGG<.CGC@@CDDFCEGFFFC<@?GE@CEEGGHFFFEGFBAFB//EECF2GDEBEHGDF@GFBFFDFBB1FFHHGFFGCEEEA//E12EECFFGFBEE?EEGD1FCGGEFCD3A33DABE1B3DDBD1A>1>
@M02197:105:000000000-AN6RF:1:1101:17573:11276 1:N:0:1
TCGCATGGATACTCCTCCGCTTATTGATATGCTTAAGTTCAGCGGGTAGTCCTACCTGATTTGAGGTCAAAAGTCAATTAGGAAGACATTTCTCTCCGGAGAGATAATAAGTCGACGTATTAGAGGCACGGAACCTTCATTCATGCGCTTCAGCGAACGGTGATCATTATCACACCGAAAGCCTTGTCGCGCAAAGTCGAAAGTCGACCGCAAGCCTATGCATTTCAGGAGAGCCCGAGTCCAGGACGAATCCTAGTCTCCGGCAGCCCCCACCATCCAAACTCCCCCTCGAAGCTAATCGAGAGGGGTTGAGAATTTACTGACACTCAAACAGGCATGCTCCTCGGAAAACCGAGGAGCGCAAGGTGCGTTCAAAGATTCGATGATTCA
+
AABBABBFFFFFDFGGCEEECEFFHFHFFDGFFHFHBGHGDGHEAGGCFGHFHHHHHHBGDFGDACHHHHFFHFGHHFGFHGFHHHHHHHGFHHHHHGGGGGGEFHHHHHHFHEGGGGHHHFHHFFCFGGGGGCGHHHHHHHHFEGGGGGFHHHGFGGFGFHGHGHFFGHHHHFGGGGGGGFHHHGFHGGGGGGBECFDEFGD-FDGGBFGGGFFFGFGFGGGFFFFFGGFEGF?EFBGG/0AACHEHGD<C/HHF@GCGCHGGGGGGGGFHEBFCGFGB/</?/ECFHGHGDHHEBB1GGHGGGGGCFHBGFF@D22F1B2FB1GGHHGHFHFGHGCGE/?GGGDGC?EE/AGFACGGCGGGEA0CEAFGFF3FFEGB11FBF31A>>A
@M02197:105:000000000-AN6RF:1:1101:21599:11314 1:N:0:1
TCGCATGGATACTCCTCCGCTTATTGATATGCTTAAGTTCAGCGGGTAGTCCTACCTGATTTGAGGTCAAAAGTCAATTAGGAAGACATTTCTCTCCGGAGAGATAATAAGTCGACGTATTAGAGGCACGGAACCTTCATTCATGCGCTTCAGCGAACGGTGATCATTATCACACCGAAAGCCTTGTCGCGCAAAGTCGAAAGTCGACCGCAAGCCTATGCATTTCAGGAGAGCCCGAGTCCAGGACGAATCCTAGTCTCCGGCAGCCCCCACCATCCAAACTCCCCCTCGAAGCTAATCGAGAGGGGTTGAGAATTTACTGACACTCAAACAGGCATGCTCCTCGGAAAACCGAGGAGCGCAAGGTGCGTTCAAAGATTCGATGATTCAC
+
DDDDDCDFFFFFGGGGGGGGGGGHHHHHHHHHHHHHHHHHGHHGGGGGGHHHHHHHHHHGHHHHGGHHHHHHHHHHHHHHHHHHHHHHHHHHHHHHHGGGGGGGHHHHHHHHHGGGGGHHHHGHHFGGHGGGGGGHHHHHGHHHHHGGGGGHHHGGGGGGGHGHHHHHHHHHHHHGGGGGGGHHHHHHGGGGGGGGGGGGGGGGGGGFFFFFFGGGGGGGGFFFGFFGGGFFGGGGHGHGHHGGEBFEHHHHHHHED@?GGHGCGGGGGGHHGHHGGHHHFFCFGGGHHGHHHHHGHFHGHHGGGGHHHHHGHHHFHGGHHHHHFGFHHHHHGHFHHHHACGGGGHHGGGGGGHHGGGGGHFHHGGGGHGGGGGGGGGGFFFFFFFABAAB
@M02197:105:000000000-AN6RF:1:1101:14811:11505 1:N:0:1
TCGCATGGATACTCCTCCGCTTATTGATATGCTTAAGTTCAGCGGGTAGTCCTACTCGATTTGAGGTCAAGTTGTCAAAATTTGTCCGAAGACGGTTTGAAAGCACAGAGCTCCCAATCGGCCACCCTCTTGCGAGGTGCCGGCGAAGATACTTATCACGCCGTACTATGTCCAACCAAGAGATGCACTGATGCATTTGAGGTGAGCTACAACGAAAGCAGCAAACACCCAAGTCCACCGCTCCCTGAATCCAAAAAGATCAGAGAGTGTGAGAGTACAATGACACTCAAACGAGCATACCCTTCGGAATACCAAAGGGTGTAAGGTGCGTTCAAAGATTCGATGATTCAC
+
CCCCCBBFFFFFGGGGGGGGGGCHHHHHHHHHHHHHHHHHGHHGGGGGGHHHHHHHHGHHHGHHGHHHHHHHHHHHHHHGHHHHHHHGGGGEHGGGGGGHGHHGHHHHGHHHHHGHHHHGGGGGGHG;GHHHHGGGGGHHHGGGGHGGGHHHHHHHHHHGHGHGHGHHHHHHHGGGHGGGGGGGHHHHHHGGGHHGGHHGGHFGGGHHGGHHFHHHHFGFFGFGFGGHHHHHHGGGGGGEGCFFFGBBGCGGHHHHFFHFHFHHHFHGEGFHGHHFGHGHHGHHGGHGGEFGHHBHGHGGDGEEHHHHHHHHHHHGGHFFFHHHGGGGHGGGFGGGFGGFFFFFFFAAAAA
@M02197:105:000000000-AN6RF:1:1101:3682:11575 1:N:0:1
TCGCATGGATACTCCTCCGCTTATTGATATGCTTAAGTTCAGCGGGTAGTCCTACCTGATTTGAGATCAAACATTCACGAAGCTGTCTTCACTGGGGAGAGACATTTATGAGCTCCAGCGAACCTCCATCGCTGAAGGTTACCTGGTAGAAAACCACAAGCGTAGATAGTTATCACACCTGTGATGCCACCAAACACTGGCAAGCTGATTCATTTGAGAGGAGCTGACCGCAGGCCAGCAAGACCCCCAAAGTCCAAGCTCATCATGGCAAACCATGAGAGTTGAGGTGTTCATGATACTCAAACAGGCATGCCCTTCGGAATGGCCAAAGGGCGCAAGGTGCGTTCAAAGATTCGATGATTCAC
+
BBBBBBBFFFFFFGGFGCCFEGEHHFEGFFHGHHHGHHHFHHHGGGEFGHHHHFGHHHEHFHHBFGFHHBGHFHHGDGHCGG/FGHGHHHHHGHHHGGGAFGHEFHHEFFFHHFHHHGHGCGFGHHHHGHGGEDD2GFHHGHHFGHFEHGHGHGFHGEHGGFFHHGGDDGHHHHGHEFFHHFHGHHHGHGHHGHHHHFFFGFHGHGGGGHHGFFHFGFFFHHHHFFFFFFFGEGFGHFBBHGCGEDHFGBBHGGEHHFFEHHFHGHGHGHHHGHHFHFHHBBGGHDHHHHHFGHFHHFEFHHGFGBF3ECFA?GGGGHFGFHHHFFGHCGGGEAFHHGCECGHGFGBGGGAFBBFFFFDDABAAA
@M02197:105:000000000-AN6RF:1:1101:15310:11643 1:N:0:1
TCGCATGGATACTTCTCCGCTTATTGATATGCTTAAGTTCAGCGGGTAGTCCTACCTGATTTGAGGTCAAAAGTCAATTAGGAAGACGTTTCTCTTCGGAGAGATAATAAGTCGACGTATTAGAGGCACGGAACCTTCATTCATGCGCTTCAGCAAACGGTGATCATTATCACACCGAAAGCCTTGTCGCGCAAAGTCGAAAGTCGACCGCAAGCCTATGCATTTCAGGAGAGCCCGAGTCCAGGACGAATCCTAGTCTCCGGCAGCCCCCACCATCCAAACTCCCCCTCGAAGCTAATCGAGAGGGGTTGAGAATTTACTGACACTCAAACAGGCATGCTCCTCGGAAAACCGAGGAGCGCAAGGTGCGTTCAAAGATTCGATGATTC
+
CCCCCCCFFFFFGGGGGGGGGGGHHHHHHHHHHHHHHHHHHHHGGGGGGHHHHHHHHHGHHHHGGHHHHHHHHHHHHHHHHHHHHFHGGGHHHHHHHHGGGGGGHHHHHHHHHGGGGGGHHHHHHHGGHGGGGGGGHHHGFHHHHHGGGGGHHHHHHHGFGHGHHGHHHHHGHHHGGGGGGFHHHHHHGHGGGGDGFGGFGGGGGGGGGGGFFGFFGGGGGGFFFFFFFFFFFGGFHG:/HGDDFBGHHHFEHHHEGGGGCGGGGCGGGGGFGHHGGHHGAC/GGGGHEGHGHGHGHHGGHEGGGGHGHHHHHHHHHGFFGHHGGGEEHFFHFGBHHFHGE?0GGGAFEE2E2FHFEGEEFFHHGGGGGGCGGGGGGFFFFFFFBBBBB
@M02197:105:000000000-AN6RF:1:1101:6502:11733 1:N:0:1
TCGCATGGATACTCCTCCGCTTATTGATATGCTTAAGTTCAGCGGGTAGTCCTACCTGATTTGAGGTCAAAAGTCAATTAGGAAGACGTTTCTCTTCGGAGAGATAATAAGTCGACGTATTAGAGGCACGGAACCTTCATTCATGCGCTTCAGCAAACGGTGATCATTATCACACCGAAAGCCTTGTCGCGCAAAGTCGAAAGTCGACCGCAAGCCTATGCATTTCAGGAGAGCCCGAGTCCAGGACGAATCCTAGTCTCCGGCAGCCCCCACCGTCCAAACTCCCCCTCGAAGCTAATCGAGAGGGGTTGAGAATTTACTGACACTCAAACAGGCATGCTCCTCGGAAAACCGAGGAGCGCAAGGTGCGTTCAAAGATTCGAT
+
CCCCCCC?FFFFGGGGGGGGGGGHHHHHHHHHHHHHHHHHHHHGGGGGGHHHHHHHHHHHHHHFGGHHHHHHHHHGHHHHHHHGHHHGGGHHHHHHHHGGGGGGHHHHHHHHHGGGGGHHHHHHHHGGHGGGGGGHHHHHHHHHHGGGGGGHGHHHEHGGGEGHHGHHHHHHHHHGGGGGGHHHHHHHGHGGGGGGFGGGGGGGGGGGGGGGGGGGFFFGFGFFGGGGGGGGDGGGHHHHHHGGGHEGHHCHHHHGGGFGGGGGGGCGGGG?GFHHGFF2?D?GGGGHHGFHHEHGHHHGHHGGGGHHHHHHHGEEHHHHFFFHHGHHHHEHHGHHHHHCFEFGGHFGGGGCGHFGGGGGGFCGGGGGGGGGFFFFBFFBBBBB
@M02197:105:000000000-AN6RF:1:1101:2249:11642 1:N:0:1
TCGCATGGATACTCCTCCGCTTATTGATATGCTTAAGTTCAGCGGGTAGTCCTACCTGATTTGAGGTCAAAAGTCAATTAGGAAGACATCTCTCTCCGGAGAGATAATAAGTCGACGTATTAGAGGCACGGAACCTTCATTCATGCGCTTCAGCGAACGGTGATCATTATCACACCGAAAGCCTTGTCGCGCAAAGTCGAAAGTCGACCGCAAGCCTATGCATTTCAGGAGAGCCCGAGTCCAGGACGAATCCTAGTCTCCGGCAGCCCCCACCATCCAAACTCCCCCTCGAAGCTAATCGAGAGGGGTTGAGAATTTACTGACACTCAAACAGGCATGCTCCTCGGAAAACCGAGGAGCGCAAGGTGCGTTCAAAGATTCGGTGATTCAC
+
>AAAAAA?C1@FFGB11BA1A0AGGGFHFHFBGFHFBFGDDAGEE?EACB2FGHFGGF0BFD12FEGGHHHHFGHHDGEFHEGBGFHHHHHFGHHGHGCGG/EEBG1GFFGG2>FGGGEDGFBDFFFGHG@CGCGHDHHHGHBHHFGCGCFHHHG39@)FG<8FHHFB6DB9GGBB:FFB?G9CGFCGCEBA@B?FFBFBC.@0C9E@@?A@?BFBFFFB9;BF0C9F4/C:-FFA/CCGC:...G;00BCB<GDECC<-A0F<--/C/E1FGFHFFDF??//@EEE>/GFFHG1EB0F>0G/GFGGCGB2E1F22F2B1FFF@1F10D1GGFB1HFG/ACE?GCFHFEEAEB01/AA00CGBA0AE?GF1FDB3311EAAFBFFFA>>11
@M02197:105:000000000-AN6RF:1:1101:15909:11777 1:N:0:1
TCGCATGGATACTCCTCCGCTTATTGATATGCTTAAGTTCAGCGGGTAGTCCTACCTGATTTGAGGTCAAAAGTCAATTAGGAAGACGTTTCTCTTCGGAGAGATAATAAGTCGACGTATTAGAGGCACGGAACCTTCATTCATGCGCTTCAGCAAACGGTGATCATTATCACACCGAAAGCCTTGTCGCGCAAAGTCGAAAGTCGACCGCAAGCCTATGCATTTCAGGAGAGCCCGAGTCCAGGACGAATCCTAGTCTCCGGCAGCCCCCACCATCCAAACTCCCCCTCGAAGCTAATCGAGAGGGGTTGAGAATTTACTGACACTCAAACAGGCATGCTCCTCGGAAAACCGAGGAGCGCAAGGTGCGTTCAAAGATTCGATGATTCAC
+
BCCBCCCFFFFFGGFGGGGGGGGHHHGHHHHHHHHHHHHHHHHGGGAEGHHHHHHHHGHHHHHHGHHHHHHHHGFHHHHHHHHHHHHGGGHFHHHHHHGGGGGGHHHHHHHHGGGGGEHHHGHHHHGGHGGGGGGHHHHHHHHHHHGGGGGHHHHHHHGGAGGHHHHHHHHHHHHCGGGGGHHHHHHHGHGGGGGGBFGEGGG;FGGGGFGGGGGGGFGGGFFFFFGFFGGFFFFGHHHEHHE.DFFFFHFFHHHEFGGGGFGGGDCFCGFGGHGGGFHG<CBGGFFG/GHGHHGGHGBGFHGGGFCHHGHGHFHHHHHHHHHGHGHHHHGHHHHHHEGGGGGGFHFGGGGGECGGGGGGHHHHGEGGHGGGGGGGGGGFFFFFDF3>?A?
@M02197:105:000000000-AN6RF:1:1101:5169:11792 1:N:0:1
TCGCATGGATACTCCTCCGCTTATTGATATGCTTAAGTTCAGCGGGTAGTCCTACCTGATTTGAGGTCAAAAGTCAATTAGGAAGACGTTTCTCTTCGGAGAGATAATAAGTCGACGTATTAGAGGCACGGAACCTTCATTCATGCGCTTCAGCAAACGGTGATCATTATCACACCGAAAGCCTTGTCGCGCAAAGTCGAAAGTCGACCGCAAGCCTATGCATTTCAGGAGAGCCCGAGTCCAGGACGAATCCTAGTCTCCGGCAGCCCCCACCATCCAAACTCCCCCTCGAAGCTAATCGAGAGGGGTTGAGAATTTACTGACACTCAAACAGGCATGCTCCTCGGAAAACCGAGGAGCGCAAGGTGCGTTCAAAGATTCGATGATTCAC
+
ABB?ABBF4DFBGGFEGGGGGGGF5GEB6BBF5GFG55AEFGFE2E2AFHGHDFBFDBCAFDGDAABFCGHH?GHF5FFFFHGDGHBE?1F3GHHG3E?1EEGFBGFHFGG4BE/>E</3BEFGDH?/G<D/?<FFGHHFHHFHBFAD@AEHGHHEHFDGBFFB1DF<FFHHFD;GCGCCDHEHHB;GGEG?BG/;.C?/BBD@@ABB?BBFBBFFFFFFEFFBFFFFFFEFDEFF/GCGFC.A.GC<0=0/GDGE<<-CCFGGC<?GCC11<C@1F1F<A@CGG@EE/EB210HE2B1AF0>?/EGF@22FGB2D@22GEHG1GF1>B1BFF1EFGGGACEE/?G2EEA/FGHHEA?GEBGB00?EB11A3CGGGEF1FB33D3B1A>>1
@M02197:105:000000000-AN6RF:1:1101:12779:11546 1:N:0:1
TCGCATGGATACTCCTCCGCTTATTGATATGCTTAAGTTCAGCGGGTAGTCCTACCTGATTTGAGGTCAAAAGTCAATTAGGAAGACGTTTCTCTTCGGAGAGATAATAAGTCGACGTATTAGAGGCACGGAACCTTCATTCATGCGCTTCAGCAAACGGTGATCATTATCACACCGAAAGCCTTGTCGCGCAAAGTCGAAAGTCGACCGCAAGCCTATGCATTTCAGGAGAGCCCGAGTCCAGGACGAATCCTAGTCTCCGGCAGCCCCCACCATCCAAACTCCCCCTCGAAGCTAATCGAGAGGGGTTGAGAATTTACTGACACTCAAACAGGCATGCTCCTCGGAAAACCGAGGAGCGCAAGGTGCGTTCAAAGATTCGATGATTCAC
+
ABABBBBFFFFFGGGGGGGGGGGHHHHGHHGHHHHGHHHHHHHGGGEGFGGHHHGHHHHHHHHFFHFHHGHHHHGEHHHHHHHHHHHGFGHFHHGHHGGEGGGGHBHHFHHHHFFFC@GHFGB4FFDGFGFGGGGHHHHHHHHHHHGGGCG11GHHHHGGGHGHHGHHHHHHHGGGGCGCGHGHFGHHGHGGGGGGGFGGFDBCGDGFGGGGFFFFFGGGGFFFFGFGFFGEDFFFFGGCGHGGGHGHHHFGHHHGGGGGGHGCGGGGGGG@AGD2GHGHGGCGGGGHGGHHHHHGHEFGHHGFFEHHGHHHGGFHFHGG5HGFBCHHGHGGHHFHGHHGECEDFHHFFGEGDGFEEE?GHGFHGGGGFGFFGGGGGGGFFBBFFFBBAA?
@M02197:105:000000000-AN6RF:1:1101:8719:12002 1:N:0:1
TCGCATGGATACTCCTCCGCTTATTGATATGCTTAAGTTCAGCGGGTAGTCCTACTCGATTTGAGGTCAAGTTGTCAAAATTTGTCCGAAGACGGTTTGAAAGCACAGAGCTCCCAATCGGCCACCCTCTTGCGAGGTGCCGGCGAAGATACTTATCACGCCGTACTATGTCCAACCAAGAGATGCACTGATGCATTTGAGGTGAGCTACAACGAAAGCAGCAAACACCCAAGTCCACCGCTCCCTGAATCCAAAAAGATCAGAGAGTGTGAGAGTACAATGACACTCAAACGAGCATACCCTTCGGAATACCAAAGGGTGCAAGGTGCGTTCAAAGATTCGATGATTCAC
+
BBBBBBBFBFFFGGGGGGGGGGGHHHHHHGHHHHHHHHHHHHGGCGEGGHHHHHHHHGFHHGHHGHHHHHGHHGHHHHGHHHHHHHHGGGGGHGG1FFFHHHHHHHHGHHHHHHGHHHHGEFGGGHGGHHHHHGGGGEHGHGGGGHHGGHHGHHHHGHGGHGGHHHHHHGGHHHGGGHGHGGGGHGGGHHGGHFHHGGGHHHFGGHFHGGHFFHHHHHHHGFHGGGFHFHHHFFGGGGGGFEEHFHHHGFGGHHHHHHG4HFEHHHFGHGHHHGHHHFHHHHHFDFHGGGEGGHHFHGAGGGGGHGFHHHHHGHHCDHHFFFHHGGGGHGFGCGGFGGGFFFFFFFBBAAA
@M02197:105:000000000-AN6RF:1:1101:3543:12032 1:N:0:1
TCGCATGGATACTCCTCCGCTTATTGATATGCTTAAGTTCAGCGGGTATCCCTACCTGATCCGAGGTCAACCTAGAAAAATCTGGGGTTGCTGGCTAGCATCTCCACCGACCCTATAGCGAGAAAAATTACTACGCGTAGAGCTGAAGAGCACCGCCACTGATTTTAAGGCCCGCCAGACGGCGAAGCCCAACACCTAGCCGGGCTAGATTGGTATTAATGACGCTCGAACAGGCATGCCCCCCGGAATACCAAGGGGCGCAATGTGCGTTCAAAGATTCGATGATTCAC
+
BBBBBBAFFFFFGGGGGGEAFEEHGHGGFHFHHFHHBGHHHHHEGGGGHHHHHHHGHHG:HHFAEG;EFFHF<H0FHHH8HHHHGE7>EEHHHFGHHHHFHH<HF<GF83E9E:H+G;H/G/GDHHHHH6HF<HGF5DFGEDGFHHFHE9DGFFEFFCFFFGFHHHHHFHFFBAFEFCFBEGCGGGFFFCAEDFHHFFFFFFGHEHGHHGHHGHHHHFHFFGGFFGFGGFGFGFFFC/GECCFCGBHGGEGHHHGGGGGHGHCFEEEFBGGGGGFGGGFFFF5FFBBBBB
@M02197:105:000000000-AN6RF:1:1101:21605:12029 1:N:0:1
TCGCATGGATACTCCTCCGCTTATTGATATGCTTAAGTTCAGCGGGTAGTCCTACCTGATTTGAGGTCAAAAGTCAATTAGGAAGACGTTTCTCTTCGGAGAGATAATAAGTCGACGTATTAGAGGCACGGAACCTTCATTCATGCGCTTCAGCGAACGGTGATCATTATCACACCGAAAGCCTTGTCGCGCAAAGTCGAAAGTCGACCGCAAGCCTATGCATTTCAGGAGAGCCCGAGTCCAGGACGAATCCTAGTCTCCGGCAGCCCCCACCATCCAAACTCCCCCTCGAAGCTAATCGAGAGGGGTTGAGAATTTACTGACACTCAAACAGGCATGCTCCTCGGAAAACCGAGGAGCGCAAGGTGCGTTCAAAGATTCGATGATTCAC
+
ABBBBBB@FFFFGGGGGGFGGGGHHHHHHHHHHHHHGHHHGGHGGGGGGHHHHHHHHHHHHBGBFHGGFHHHHBGHGFHHHHHHHHHGGGHHHHHHHHGGGGGGHHHHHHHFGGGGGGHHHGHHHGGGHGGGGCGHHHHHHHHHHHGGGGGHHHCGGGFFFEGHGFHHHHHHHHHGGGGGGHGHHFGGGGGGGFDGFGGGGGGGGGFGFFFFGGFFGFFFFFFFGGFFGGGGCEFEGFGCHEFDECED0BFGGHHGCCCCC0EGCCGF@D@2GGF2EDGGDGDGEE?GACHHHHG?EB3ECHEGGGHHHHGHHGEGDF@G55FHHGHHGHFHGBHHHHHGEC??GGHGEEEFEECCGFGGFHHHGGGGHGGGGGGFEGGCFFFFFFABAAA
@M02197:105:000000000-AN6RF:1:1101:28639:12208 1:N:0:1
TCGCATGGATACTCCTCCGCTTATTGATATGCTTAAGTTCAGCGGGTAGTCCTACCTGATTTGAGGTCAAAAGTCAATTAGGAAGACGTTTCCCTTCGGAGAGATAATAAGTCGACGTATTATAGGCACGGAACCTTCATTCATGCGCTTCAGCAAACGGTGATCATTATCACACCGAAAGCCTTGTCGCGCAAAGTCGAAGGTCGACCGCAAGCCTATGCATTTCAGGAGAGCCCGAGTCCAGGACGAATCCTAGTCTCCGGCAGCCCCCACCATCCAAACTCCCCCTCGAAGCTAATCGAGAGGGGTTGAGAATTTACTGACACTCAAACAGGCATGCTCCTCGGAAAACCGAGGAGCGCAAGGTGCGTTCAAAGATTCGATGATTCAC
+
A3>A?AAFFFFFGGFGFGGGGGGHHHHHHHHGHBFHFHHHHHHGGGGGGHHHHHHGGHGFHHHHGHHHHHFHHGFHHHHHHGGHHHBEGGHEHHFHHHGGGEDGGGHHHHHFHGGGGEEHGH4BGHHFGGGGGGGFHHHHFGHGFBEGGCGGGHHCHHDD<FAGHEHHGHDGFGHDCGGGGHHHHHGHDEGGGGGGFBFBAEDF=@?GGGGFFFFEFFFFGFFFFFGGFFGFFEFFCGABHG?GFGEFGGBHFHFC?GCA@FFD<>/C?/FFFFF2GHHGB//E//?B/>3FFBGDFCBEG2EFEGEHHHFHGFGGFDHGDHGG@CGHHFHFGGFHHGHE0FFE1HHGFE?CGGGEFAGGFFCG2ECGHGFFGGGGFFCFBFFFFBBBBAA
@M02197:105:000000000-AN6RF:1:1101:22158:12283 1:N:0:1
TCGCATGGATACTCCTCCGCTTATTGATATGCTTAAGTTCAGCGGGTAGTCCTACCTGATTTGAGGTCAAAAGTCAATTAGGAAGACATTTCTCTCCGGAGAGATAATAAGTCGACGTATTAGAGGCACGGAACCTTCATTCATGCGCTTCAGCGAACGGTGATCATTATCACACCGAAAGCCTTGTCGCGCAAAGTCGAAAGTCGACCGCAAGCCTATGCATTTCAGGAGAGCCCGAGTCCAGGACGAATCCTAGTCTCCGGCAGCCCCCACCATCCAAACTCCCCCTCGAAGCTAATCGAGAGGGGTTGAGAATTTACTGACACTCAAACAGGCATGCTCCTCGGAAAACCGAGGAGCGCAAGGTGCGTTCAAAGATTCGATGATTCAC
+
CCBCCCCFFFFFGGGGGGGGGGGHHHHHHHHHHHHHHGHHHHHGGGGGGHHHHHHGHHHGHHHHGHHHHHHFHHHHHHHHHHHHHHHHHHHHHHHHHGGGGGGGHHHHHHHHHGGGGGHHHHHHHHGGHGGGGGGHHHHHHHHHGGGGGGGHHHGGGGGGGHGHHHHGHHHHHHHGGGGGGHHHHHHHGGGGGGGGGGGGGGGGGGGFFFGGGGGGGGFFFFFFGHHGGGGFFGGFHFEFHFGGGGFGHHGHHHHGCCGGGHGGGGCCGGHHGFFFFGHHGD@CGGGFGGHHHHFGHHHFHHGGGGHHHHHHF4HFHHGHGHHHGGHGGHHHHFHFHHHGGCGGGHHGGGFGGHHGGCGGFHHGGGGGHGGGGGGGGGGFFFFFFFBAAAB
@M02197:105:000000000-AN6RF:1:1101:26385:12419 1:N:0:1
TCGCATGGATACTCCTCCGCTTATTGATATGCTTAAGTTCAGCGGGTAGTCCTACCTGATTTGAGGTCAAAAGTCAATTAGGAAGACATTTCTCTCCGGAGAGATAATAAGTCGACGTATTAGAGGCACGGAACCTTCATTCATGCGCCTCAGTGAACGGTGATCATTATCACACCGAAAGCCTTGTCGCGCAAAGTCGAAAGTCGACCGCAAGCCTATGCATTTCAGGAGAGCCCGAGTCCAGGACGAATCCTAGTCTCCGGCAGCCCCCACCATCCAAACTCCCCCTCGAAGCTAATCGAGAGGGGTTGAGAATTTACTGACACTCAAACAGGCATGCTCCTCGGAAAACCGGGGAGCGCAAGGTGCGTTCAAAGATTCGATGATTCAC
+
CCCCCBCFFFFFGGGGGGGGGGGHHHHHHHHGHHHHHHHHHHHGGGFGGHHHHHHHHHEHHHHHGHHHHHHHHHHHHHGHHHGHHHHHHHHHHHHHHGGGGGGGHHHHHHHHHGGGGGHHHHHHHGGGHGGGGGGHHHHHHHHHHHGGGGGHHHHHHHHGGHGHHHHHHHHHHHHGGGGGGHHHHHHGGHGGGGGGGGGGGGGGGGGGGFFFFGGGGGGGFFFFFFFFGFFGGGGGFHHHHHGGGGAFHFFHFFGGGGDCFFFCGGGFGGHFGHHHGHHGDGDGGGGGAGHHGHHEHHEGHHGGGGHHGHHHHHHHHFGHFHHHGGHHHHDHHGHHHFHGEECGGHHGGGGGGGGGGGGGHHHHGGGGHGGGFGGGGGGFFFFFFFABBAA
@M02197:105:000000000-AN6RF:1:1101:5831:12507 1:N:0:1
TCGCATGGATACTCCTCCGCTTATTGATATGCTTAAGTTCAGCGGGTAGTCCTACCTGATTTGAGATCAAACATTCAAAGGGCTGTCCTCACTGAGGAGAGACATCTGTGAGCTCCAGCGAACCTCCATCGCTGAAGGTTACTTGGTGGAAAACCACAAGCGTAGATAGTTATCACACCTGCGATACCCACCAAACACTGGCAAGCTGATTTATTTTAGAGGAGCTGACTGTAGGCCAGCAAGTCCCCCAAAGTCCAAGCTCATCATGGAAAACCATGAAGAGTTGAGGTGTTCATGATACTCAAACAGGCATGCCCTTCGGAATGGCCAAAGGGCGCAAGGTGCGTTCAAAGATTCGATGATTCAC
+
CCCCCCCFFFFFGGGGGGGGGGGHHHHHHHGFHHHHHGHHHBFGGGEEGHHHHHHGHGHHHHHHGHHGHHHHHHGHHHGHHGGHGFHHHHHHHHFHGHGHGGHHHHHHHGHFFHGHHHHGGGGFHHHHHHGGHGGHHFFGFHHHHHDEFHGFHH;GGHHHHGHHHHHHHHGHHHHHHHGHHHHHHGGHCHGGHGHGGGGGHGGHGGGGHHGGHGHHHHHGHFHGHGFGGGHHHHGHHGFHFGGF?CGHHHGFE?EGGEFHEGDGHHHHHGHHHHHGFFGHHGHFHHFGEHDFDG5BHGFHFHFHGEGFEHHHFF1EE?EFFGGFFHBFFGHGFAA?HHHHGGGGGGGGGGGD2FGCCFFFFFBBBBB
@M02197:105:000000000-AN6RF:1:1101:5106:12859 1:N:0:1
TCGCATGGATACTCCTCCGCTTATTGATATGCTTAAGTTCAGCGGGTATCCCTACCTGATCCGAGGTCAACCTAGAAAAATTTGGGGTTGCTGGCAAGCATCTCCCAGGACCCTATAGCGAGAAAATTACTACGCGTAGAGCCTAAGAGCACCGCCACTAGTTTTAAGGCCCGCCGGACGGCGAAGCCCAACACCTAGCTAGGCTAGATTGGTATAAATGACGCTCGAACAGGCATGCCCCCCGGAATACCAGGGGGCGCAATGTGCGTTCAAAGATTCGATGATTCAC
+
CCCDCCCFFFFFGGGGGGGGGGGHHHHHHHHHHHGHHHHHHHHGGGEEHHHHH;HHHHH0HHHGGGEHG<H<<H:HHHH;HH%HHG9GGGHHHHGHHGH;HG<HHHHHG;HHGHH:HHH;G9GGHHHHHHH<<GGGGG;9HGH:HHHH<<HHHGGGGGHHHHHHHHHHHHHGGGGGGGGGGGGGHHGHHFHGFHHHHHHHHHHHHHHHHHHHHHHHHHGGGGGFHGFHHHHHFHGGFCGGCGHFFHHHHGGGGGGGCDHHHHGGGGHGGFCGGGCGGFFFFFFFBBBBB
@M02197:105:000000000-AN6RF:1:1101:3543:12743 1:N:0:1
TCGCATGGATACTCCTCCGCTTATTGATATGCTTAAGTTCAGCGGGTAGTCCTACTCGATTTGAGGTCAAGTTGTCAAAATTTGTCCGAAGACGGTTTGAAAGCACAGAGCTCCCAATCGGCCACCCGCTTGCGAGGTGCCGGCGAAGATACTTATCACGCCGTACTATGTCCAACCAAGAGATGCACTGATGCATTTGAGGTGAGCTACAACGAAAGCAGCAAACACCCAAGTCCACCGCTCCCTGAATCCAAAAAGATCAGAGAGTGTGAGAGTACAATGACACTCAAACGATCATACCCTTCGGAATACCAAAGGGTGCAAGGTGCTTTCAAAGATTCGATG
+
AAABAB?FBFFCFFGDFGEG2A?5E5GHHBGFHHHHGDFGDFGGEEAEE35GFFGHGGHBEFGHGFGHCDGHHD@5FGEGBEGHBFHGGG?1BEGEEFGHGHH3FGFFF3B3;GCCFHC#/EE>F0<-F?F#;3@C+D710A0C88CCGEHHBDBGG<D@;CC1CEGF4FFFFCCFD9FFFFD1GF9GFCF@FHFF1FFB/GF>BAGFFB9BFFHFFDFFFGGFEFFEBHGGEBF>/>>/E/G1FF1DGB>E1F@@21D1D1110B11BFC2D2B22FHGFDD1DAA///A/1D2EGB0//0?EB22F2GFFFB00AABA1BAB1BA1B11DB3331B11>11>1
@M02197:105:000000000-AN6RF:1:1101:20287:13017 1:N:0:1
TCGCATGGATACTCCTCCGCTTATTGATATGCTTAAGTTCAGCGGGTAGTCCTACCTGATTTGAGGTCAAAAGTCAATTAGGAAGACATTTCTCTCCGGAGAGATAATAAGTCGACGTATTAGAGGCACGGAACCTTCATTCATGCGCTTCAGCGAACGGTGATCATTATCACACCGAAAGCCTTGTCGCGCAAAGTCGAAAGTCGACCGCAAGCCTATGCATTTCAGGAGAGCCCGAGTCCAGGACGAATCCTAGTCTCCGGCAGCCCCCACCATCCAAACTCCCCCTCGAAGCTAATCGAGAGGGGTTGAGAATTTACTGACACTCAAACAGGCATGCTCCTCGGAAAACCGAGGAGCGCAAGGTGCGTTCAAAGATTCGATGATTCAC
+
BBBCBCCFFFFFGGGGGCGGGGGHHHHHHHHHHHHHHHHHHHHGGGGEGGHHHHHHHHHHHHHHGHHHHHHHHGEHHHHHHHHHHHHHHHHHHHHHHGGGGGGGHHHHHHHFHGGGGGHHHHHHHHGGHGGGGGGHHHHHHHHHHHGGGGGHHHGGGGGGFHGHHHHHHHHHHHHGGGGGGHHHHHHHGGGGGGFFCFGGGGGGGGGGGGGGGFFFFFFFFFFFFFFFFFFFGGGFGGHFGB?D.FGFGBBGHFHGGGGGGHGGGGFGGGHFGGBBGHHHGDBGGGGHEEFHHHHGHHFGEHGGGFHHHHHHHHHFHGGHHGG@5EHHEHHHHHHGBFHGGGGGGHHGGGGGGHGGGGGGHHHHFGEEFFGGGGGGGGFFFFFFFFABBBB
@M02197:105:000000000-AN6RF:1:1101:25080:13105 1:N:0:1
TCGCATGGATACTCTTCCGCTTATTGATATGCTTAAGTTCAGCGGGTAGTCCTACTCGATTTGAGGTCAAGTTGTCAAAATTTGTCCGAAGACGGTTTTGAAAGCACAGAGCTCCCAATCGGCCACCCTCTTGCGAGGTGCCGGCGAAGATACTTATCACGCCGTACTATGTCCAACCAAGAGATGCACTGATGCATTTGAGGTGAGCTACAACGAAAGCAGCAAACACCCAAGTCCACCGCTCCCTGAATCCAAAAAGATCAGAGAGTGTGAGTGTACAATGACACTCAAACGAGCATACCCTTCGGAATACCAAAGGGTGCAAGGTGCGTTCAAAGATTCGATGATTCAC
+
BBBBBB?FFFFFGFGGGGCEGGGFGHDGHGHBBGHHDEGHHHGCEGAFGGGGFFHHFEHHHGHHGHHHHGHGGFHHHHHHFFFHHHHGEDFCHGGEGGFHGHGHHHHHHFHHHHHGHHHHE99E;FFFHHGHHGG/CGE<HHGGGGGCDGHHHHHHHHHHGHGFHDFHHHHHHGGHGGHHHHGGGGGGGGHGGHHHHFFHHHGHHGGHHGFFHGGGHGFGFHFHGFFFFDEFFEFF/?GGGGGFFHFGFF3/E3EFHFFGDHEFHHFFFHHF5HHGHFHHHBHGB5GHGGGEDFGEHGF1GGE2AGHHHGHHHBF3EGHGFGHGHGGGGHGGGCGFGGGGFFFFFFFA3AAA
@M02197:105:000000000-AN6RF:1:1101:13897:13228 1:N:0:1
TCGCATGGATACTCCTCCGCTTATTGATATGCTTAAGTTCAGCGGGTAGTCCTACCTGATTTGAGGTCAAAAGTCAATTAGGAAGACGTTTCTCTTCGGAGAGATAATAAGTCGACGTATTAGAGGCACGGAACCTTCATTCATGCGCTTCAGCAAACGGTGATCATTATCACACCGAAAGCCTTGTCGCGCAAAGTCGAAAGTCGACCGCAAGCCTATGCATTTCAGGAGAGCCCGAGTCCAGGACGAATCCTAGTCTCCGGCAGCCCCCACCATCCAAACTCCCCCTCGAAGCTAATCGAGAGGGGTTGAGAATTTACTGACACTCAAACAGGCATGCTCCTCGGAAAACCGAGGAGCGCAAGGTGCGTTCAAAGATTCGATGATTCAC
+
CCCDDDDFFFFFGGGGGGGGGGGHHHGHHHHHHHGHHHHHHHHGGGGGGHHHHHHHHHHHHHHHGHHHHHHHHHHHHHHHHHHHHHHGGGHHHHHHHHGGGGGGHHHHHHHHHGGGGGHHHHHHHHGGHGGGGGGHHHHHHHHHHHGGGGGHHHHHHHGGGHGHHHHHHHHHHHHGGGGGGHHHHHHHGHGGGGGGFGGGGGGGGGGGGGGGGGFGGGGFGGGGFGGHGGGGGFGGHHGHHHGGGHGHHHFGHHHGGGGGGHGGGGGGGGHGGHHHGHHHGGGGGGGHHGHHHHHGHGHGHHGGGGHHHHHHHHHHGFBHHHHGFGHHHGBHHFHHHHHGGGFGGHHGGGFGGHGGEEGGGHHHGGGGFGGGGGGGGGGFFFFFFFBBAAB
@M02197:105:000000000-AN6RF:1:1101:2569:13410 1:N:0:1
TCGCATGGATACTCCTCCGCTTATTGATATGCTTAAGTTCAGCGGGTAGTCCTACCTGATTTGGGGTCAAAAGTCAATTAGGAAGACGTTTCTCTTCGGAGAGATAATAAGTCGACGTATTAGAGGCACGGAACCTTCATTCATGCGCTTCAGCAAACGGTGATCATTATCACACCGAAAGCCTTGTCGCGCAAAGTCGAAAGTCGACCGCAAGCCTATGCATTTCAGGAGAGCCCGAGTCCAGGACGAATCCTAGTCTCCGGCAGCCCCCACCATCCAAACTCCCCCTCGAAGCTAATCGAGAGGGGTTGAGAATTTACTGACACTCAAACAGGCATGCTCCTCGGAAAACCGAGGAGCGCAAGGTGCGTTCAAAGATTCGATGATTCAC
+
AABBBBA@FFFFGGGGGGGGGGGHHHHHFHHHHHHHHHHHHHHGGGEGGHHHHHHHHHFHHHHHGGGFHHHHHHFFHHGDHHHHHHHCFFHHHHHHHHGGGGGEHHGHHFHHHGGGGEHHHHGHFGGGHGGGGGGHHHHHHHHHGHGGGGGHHHHHGHF9GHGHHHHHHHHHHHHGFFGGGHHHHHHHGHGGGGGGFGGGGGGFFDFGFEFFFCFFGGGFFFFGGGGFGGGABEGGHGHFFFFEFFGHHHHGHHDECCC?GGGGGGCCCGHHGHFFEHFGE//GCGEG/GGHHFF1FB3GGBCGFEHGHFFBFHGDGEHGHHGBFGGHHHHHGHGHHHGFEE?EA3DGGGGCGHGGGGE?HHHF?E?GHGGGCGGGGGCFFFFFDFAAA3A
@M02197:105:000000000-AN6RF:1:1101:14632:13580 1:N:0:1
TCGCATGGATACTCCTCCGCTTATTGATATGCTTAAGTTCAGCGGGTAGTCCTACCTGATTTGAGATCAAACATTCACGAAGCTGTCTTCACTGGGGAGAGACATTTATGAGCTCCAGCGAACCTCCATCGCTGAAGGTTACCTGGTAGAAAACCACAAGCGTAGATAGTTATCACACCTGTGATGCCACCAAACACTGGCAAGCTGATTCATTTGAGAGGAGCTGACCGCAGGCCAGCAAGACCCCCAAAGTCCAAGCTCATCATGGCAAACCATGAGAGTTGAGGTGTTCATGATACTCAAACAGGCATGCCCTTCGGAATGGCCAAAGGGCGCAAGGTGCGTTCAAAGATTCGATGACTCAC
+
BBBBABAFFFFFGGGGGGGGGGGHHHHHHHHHHHHHHHHHHHGGGGFGGHHGHHHHGHHHHHGHGHHHHGFHHHHGHHHGGGCHG@GFGHHHHHHFGGEEGFGGHHHHHHHBHHHHHHHGGGGGHFHHHHGGHGGHHGHHHHHFHGGGGHGHHGGHGHHHGHHHFHHHHHHGHGHHHHGHHHHHHHHFGHGHHHHHHHHHHHHGHGGHGGGHHGGHHHGHHGHHGGGGGHGHHDFHHHHHHGCGE?HHHHGGF?HHHHHHHHHHHGGHGHHHHFGBHHHGHHHHHGHGHHHHFHHHHHGHHGGHHHGGHFEGGGGGGHHHHHGHHHFFFEGGGGHGHGGGGGHGGGCGGGGFBFFFFDFFBAAAA
@M02197:105:000000000-AN6RF:1:1101:12776:13580 1:N:0:1
TCGCATGGATACTCCTCCGCTTATTGATATGCTTAAGTTCAGCGGGTAGTCCTACCTGATTTGAGGTCAAAAGTCAATTAGGAAGACATTTCTCTCCGGAGAGATAATAAGTCGACGTATTAGAGGCACGGAACCTTCATTCATGCGCTTCAGCGAACGGTGATCATTATCACACCGAAAGCCTTGTCGCGCAAAGTCGAAAGTCGACCGCAAGCCTATGCATTTCAGGAGAGCCCGAGTCCAGGACTAATCCTAGTCTCCGGCAGCCCCCACCATCCAAACTCCCCCTCGAAGCTAATCGAGAGGGGTTGAGAATTTACTGACACTCAAACAGGCATGCTCCTCGGAAAACCGAGGAGCGCAAGGTGCGTTCAAAGATTCGATGATTCAC
+
CCCCCCCFFFFFGGGGGGGGGGGHHHHHHHHHHHHHHHHHGHHGGGGGGHHHHHHHHHHHHHHHGHHHHHHHHHHHHHHHHHHHHHHHHHHHHHHHHGGGGGGFHHHHHHHHGGGGGGHHHHHHHHGGHGGGGGGHHHHGHHHHHHGGGGGHHHGGGGGGGHGHHHHHHHHHHHHGGGGGGHHHHHHHGGGGGGGGGGFGGGGBFGGFFFFFGGGGGGGGGGGFGGGGGGGGGFGGFFHHHHHHHHFFHGHGHHHGGGGGGHGDDGGF?GG@EHGFGHFHGFCGGGGHCGHHHHHGHHHGHHGGGGHHHHHHHHHHHHHGHHHHHGHHGHGHHHGHHFGGGGGGGHHGGGGGGGHGGGGGHFHHGGGGHGGGGGGGGGGFFFFFFFCBAAA
@M02197:105:000000000-AN6RF:1:1101:14228:13707 1:N:0:1
TCGCATGGATACTCCTCCGCTTATTGATATGCTTAAGTTCAGCGGGTAGTCCTACCTGATTTGAGGTCAAAAGTCAATTAGGAAGACGTTTCTCTTCGGAGAGATAATAAGTCGACGTATTAGAGGCACGGAACCTTCATTCATGCGCTTCAGCAAACGGTGATCATTATCACGCCGAAAGCCTTGTCGCGCAAAGTCGAAAGTCGACCGCAAGCCTATGCATTTCAGGAGAGCCCGAGTCCAGGACGAATCCTAGTCTCCGGCAGCCCCCACCATCCAAACTCCCCCTCGAAGCTAATCGAGAGGGGTTGAGAATTTACTGACACTCAAACAGGCATGCTCCTCGGAAAACCGAGGAGCGCAAGGTGCGTTCAAAGATTCGATGATTCAC
+
CCCCCCC@FFFFGGGGGGGGGGGHHHHHHHHHHHHHHHHHHHHGGGGGGHHHHHHHHHHHHHHHGHHHHHHHHHHHHHHGHHHHHGHGGGHHHHHHHHGGGGGGHHHHHHHHHGGGGEHHHHHHHHGGHGGGGGGHHHHHHHHHHHGGGGGHHHHHHHGGGHGHHHGHHHHHHGHGGGGGGHHHHHHHGHGGGGGGGGGGGGGFGGGGGFFFFFFFFGGGFFFFFFFFFFFFGGGFGCAFGBGEAHGHFGBHGGHGD?GCGHGEC@</CDF2GHGHGHHHDCCGGGFFEGGGHEHFGGEGHHGGGGHHHFHHEHHFGHHHGHHHHGHHHGGHGHHFHHHGGGGGGHFGGGGGGHFEDGGFHHGHGFGGHGFG5FGGGGGFFFFFFFBAAAB
@M02197:105:000000000-AN6RF:1:1101:25281:13732 1:N:0:1
TCGCATGGATACTCCTCCGCTGATATGCTTAAGTTCAGCGGGTAGTCCTACCTGATTTGAGGTCAAAAGTCAATTAGGAAGACGTTTCTCTTCGGAGAGATAATAAGTCGACGTATTAGAGGCACGGAACCTTCATTCATGCGCTTCAGCAAACGGTGATCATTATCACACCGAAAGCCTTGTCGCGCAAAGTCGAAAGTCGACCGCAAGCCTATGCATTTCAGGAGAGCCCGAGTCCAGGGCGAATCCTAGTCTCCGGCAGCCCCCACCATCCAAACTCCCCCTCGAAGCTAATCGAGAGGGGTTGAGAATTTACTGACACTCAAACAGGCATGCTCCTCGGAAAACCGAGGAGCGCAAGGTGCGTTCAAAGATTCGATGATTGAC
+
BBBBABB@FFFFGGFGGGGGGGG4DGHGHBGHHFGFGHFEEGA2FAFHHFFH3BGE5HHHGEHHHHHHHF5@GBBGGED@GFGGGGGHHHGHEEDCC>ECGHHFGDDFG/F/EEF3BGB43?/?BA<@FGEGHGHHHGHGFBDGC?AFG1GHHHDDDABGFGFHFGF:9DGGFFF@*/CHHFCGDA@@4G.:CCFFG.DFEGGGGBB?BFFEBBBBFFB09FC9BFEEGGCEC0HFEC@;..<00GCCGD0EA-FCC0>.-/</@DDDEG<2/DDB///EE?E2CEFB3HFDG?3FHFGFEDG24FBDFB45FFGFFGFB5FEEFBB35GA3AFEA000E1GFA2EECEFB2E2GGHHGHGGGGHGGGGGGGFCFFFFFFDB>33>>
@M02197:105:000000000-AN6RF:1:1101:18430:13916 1:N:0:1
TCGCATGGATACTCCTCCGCTTATTGATATGCTTAAGTTCAGCGGGTAGTCCTACCTGATTTGAGGTCAAAAGTCAATTAGGAAGACGTTTCTCTTCGGAGAGATAATAAGTCGACGTATTAGAGGCACGGAACCTTCATTCATGCGCTTCAGCAAACGGTGATCATTATCACACCGAAAGCCTTGTCGCGCAAAGTCGAAAGTCGACCGCAAGCCTATGCATTTCAGGAGAGCCCGAGTCCAGGACGAATCCTAGTCTCCGGCAGCCCCCACCATCCAAACTCCCCCTCGAAGCTAATCGAGAGGGGTTGAGAATTTACTGACACTCAAACAGGCATGCTCCTCGGAAAACCGAGGAGCGCAAGGTGCGTTCAAAGATTCGATGATTCAC
+
CCCCBCCFFFFFGGGGGGGGGGGHHHHHHHHHHHHHHHHGHHHGGGGGGHHHHHHFHGHHHHHHGGHHHHHHHGHEHHHHHHHHHGHGGGHHHGHHHHGGGGGGEHHHGHHHHGGGGFHHHHHHHGGGHGGGGGGHHHHHHHHHHHGGGGGHHHGHHHGGGHGHHHHHHHHHHHHGGGGGGHHHHHHHGHGGGGGGGGGGGGGFGFGGGGGGGGFGFGGGGGGFGGFGGGGFGGGFGGHHGHGGGHGHHHFHHHGEFGCGGHGGGGGGGGHHGHHHGHHGDDCGGFGHHGHHGHHGHHGGHF?GE?FHHHHEHHGHGHHFFFGFGFDHHHGGHHGGHHHGGFFGGHHGGGFEAFFEECGGHHHHGCEEEBFGGCFGFFGFFFFFFFABAA?
@M02197:105:000000000-AN6RF:1:1101:12119:14290 1:N:0:1
TCGCATGGATACTCCTCCGCTTATTGATATGCTTAAGTTCAGCGGGTAGTCCTACCTGATTTGAGGTCAAAAGTCAATTAGGAAGACATTTCTCTCCGGAGAGATAATAAGTCGACGTATTAGAGGCACGGAACCTTCATTCATGCGCTTCAGCGAACGGTGATCATTATCACACCGAAAGCCTTGTCGCGCAAAGTCGAAAGTCGACCGCAAGCCTATGCATTTCAGGAGAGCCCGAGTCCAGGACGAATCCTAGTCTCCGGCAGCCCCCACCATCCAAACTCCCCCTCGAAGCTAATCGAGAGGGGTTGAGAATTTACTGACGCTCAAACAGGCATGCTCCTCGGAAAACCGAGGAGCGCAAGGTGCGTTCAAAGATTCGATGATTCAC
+
ABCCCCBFFFFFGGGGGGGGGGGHHGHHHHHHHHGHHHHHHHHGGGGGGHHHHHHHHHGHHHHHGHHHHGHHHHHHHHHHHHHHHHGHHHHHHHHHHGGCGGGGHHHHHHHGHGGGGGHHHGHHHHGGHGGGGGGHHHHHHHHHHHGGGGGHHHGGGGGGGHGHHGHHHHHHHHHGGGGGGGHHHHHHGGGGGGGGFGGGGGGFGGGFFGGGFFFFGFFFGFFFGGGGGFFFFFFF/GCBCFFE?HGHHFEFHHFGGCFD?GGGGGGGGGHFFHHFFFG2ED?GGE/CFEHGHHHEDCHFHFCGGGHFHHHHGFBFHEFFDCGFHFFFDAGBFFEFFHEGEEGGFBGGFAE?EHFEEF?AFGGF?EEDAGFGGGFFEGGFBFFDDDA3A>3
@M02197:105:000000000-AN6RF:1:1101:8251:14324 1:N:0:1
TCGCATGGATACTCCTCCGCTTATTGATATGCTTAAGTTCAGCGGGTAGTCCTACCTGATTTGAGGTCAAAAGTCAATTAGGAAGACGTTTCTCTTCGGAGAGATAATAAGTCGACGTATTAGAGGCACGGAACCTTCATTCATGCGCTTCAGCGAACGGTGATCATTATCACACCGAAAGCCTTGTCGCGCAAAGTCGAAAGTCGACCGCAAGCCTATGCATTTCAGGAGAGCCCGAGTCCAGGACGAATCCTAGTCTCCGGCAGCCCCCACCATCCAAACTCCCCCTCGAAGCTAATCGAGAGGGGTTGAGAATTTACTGACACTCAAACAGGCGTGCTCCTCGGAAAACCGAGGAGCGCAAGGCGCGTTCAAAGATTCGATGATTCAC
+
BCBBBCCFFFFFGGGGGGGGGGGHHHGHHHHHHHHHHHHHHHHGGGGGGHHGHHHHHHHHHHHFGHHHHHHHHGHHHHHHHHHHHGHGGGHHHHHHHHGGGGGGHHHHGHGHFGGGGEGHHHHHHHGGHGGGGGGHHHHHHHHGHHGGGGGHHHGGGGGGGEEHHGHHHHHHHHHGFGGFGHHHHHHHGGGGGGFFEFFFFGGFGGFFFFFFBGFFGFFGGGGFFFFGGGFEFFGGGFFGHHGDGHGHHFFHHHHGGGCGGFGGGGGGCFHHGHHEGHFHCCFGGGFFCGHEHHHGHHGEFHGGGEHFHFHHHEDFFDFHGGGF@GGHGHHGCGGGHHHGGCCGGHGGGGGGGHHGGGCGFGEGGGGGGGGGGGGGGGGFFFFFFFBAA>A
@M02197:105:000000000-AN6RF:1:1101:14241:14313 1:N:0:1
TCGCATGGATACTCCTCCGCTTATTGATATGCTTAAGTTCAGCGGGTAGTCCTACCTGATTTGAGGTCAAAAGTCAATTAGGAAGACATTTCTCTCCGGAGAGATAGTAAGTCGACGTATTAGAGGCACGGAACCTTCATTCATGCGCTTCAGCGAACGGTGATCATTATCACACCGAAAGCCTTGTCGCGCAAAGTCGAAAGTCGACCGCAAGCCTATGCATTTCAGGAGAGCCCGAGTCCAGGACGAATCCTAGTCTCCGGCAGCCCCCACCATCCAAACTCCCCCTCGAAGCTAATCGAGAGGGGTTGAGAATTTACTGACACTCAAACAGGCATGCTCCTCGGAAAACCGAGGAGCGCAAGGTGCGTTCAAAGATTCGATGATTCAC
+
CDDCDECFFFFFGGGGGGGGGGGHHHHHHHHHHHHHHHHHHHHGGGGGGHHHHHHHHHHHHHGHGHHHGHHHHHHHHHHHHHHHHHHHHHHHHHHHHGGGGGGGHHHHHHHHHGGGGGHHHHHHHHGGHGGGGGGHHHHHGHHHHHGGGGGHHHGGGGGGGHGHGHGHGHHHHHHGGGGGGGHHHHHHGGGGGGGGGGGGGGGBFGGGGFGFFGFGGFGGGGGGHHGGGGGFGGFGHHFGGHGGGGGHGHHHHHHGGGGCGGGGGGGCCGHHGEHHGGHHEDCGGGGHHGHHGHHGHHGGHHGGGGGHHHHHHHHHHGDFHHHHGFEHGHHHGGHHHHHGGGGGGHGGGGGGGHHGGGGGHHHFGGGEAGGGGFGGFBGBFFFFFFBBBAB
@M02197:105:000000000-AN6RF:1:1101:18234:14339 1:N:0:1
TCGCATGGATACTCCTCCGCTTATTGATATGCTTAAGTTCAGCGGGTAGTCCTACCTGATTTGAGGTCAAAAGTCAATTAGGAAGACATTTCTCTCCGGAGAGATAATAAGTCGACGTATTAGAGGCACGGAACCTTCATTCATGCGCTTCAGCGAACGGTGATCATTATCACACCGAAAGCCTTGTCGCGCAAAGTCGAAAGTCGACCGCAAGCCTATGCATTTCAGGAGAGCCCGAGTCCAGGACGAATCCTAATCTCCGGCAGCCCCCACCATCCAAACTCCCCCTCGAAGCTAATCGATAGGGGTTGAGAATTTACTGACACTCAAACAGGCATGCTCCTCGGAAAACCGAGGAGCGCAAGGTGCGTTCAAAGATTCGATGATTCAC
+
CDDDCCCFFFFFGGGGGGGGGGGHHHHHHHHHHHHHHHGHGHHGGGGGGHHHHHHHHHHHHHHGGHHHHHHHHHHHHHHHGHGHGHHHHHHHHHHHHGGGGFFGHHHHHHHHHGGGGGHHHHHHHHGGHGGGGGGHHHHHHHHHHHGGGGGHHHGGGGGGFHGHHHHHHHHHHHHGGGGGGHHHHHHHGGGGGGGGGGGGGGGFGGGGFFFFFGGGGGGGGFFFFGHHGFFGFFFFBHGFHHD?DFGFHFHHHEHHGGGGGHGFGGCCGGHGGHGGGHGFCD@GGGGHGGGGHHGGHHHGHGGGGGGHHHHHHGHHGHHHHHHGEEBHHFGHHHHHHHGGGECGGHHGGGGGGHHGGGGGHHHHGGGGGGGGGGGGGGGFFFFFFF@BBBB
@M02197:105:000000000-AN6RF:1:1101:16288:14306 1:N:0:1
TCGCATGGATACTCCTCCGCTTATTGATATGCTTAAGTTCAGCGGGTAGTCCTACCTGATTTGAGGTCAAAAGTCAATTAGGAAGACATTTCTCTCCGGAGAGATAATAAGTCGACGTATTAGAGGCACGGAACCTTCATTCATGCGCTTCAGCGAGCGGTGATCATTATCACACCGAAAGCCTTGTCGCGCAAAGTCGAAAGTCGACCGCAAGCCTATGCATTTCAGGAGAGCCCGAGTCCAGGACGAATCCTAGTCTCCGGCAGCCCCCACCATCCAAACTCCCCCTCGAAGCTAATCGAGAGGGGTTGAGAATTTACTGACACTCAAACAGGCATGCTCCTCGGAAAACCGAGGAGCGCAAGGTGCGTTCAAAGATTCGATGATTCAC
+
CCCCCCCFFFFFGGGGGGGGGGGHHHHHHHHHHHHHHHHHHHHGGGGGGHHHHHHHHHHHHHHHGHHHHHHHHGHHFHHHHHHHHHHHHHHHHHHHHGGGGGGGHHHHHHHHHGGGGEHHHHHHHGGGHGGGGGGHHHHHHHHHHHGGGGGHHHGGGGGGDGGHHHHHHHHHHHHGGGGGGHGHHHHGGGGGGGGGFGGGGGGGFFFGGFFFFFFGGGGGGGFGGFFFFFGGGGGGHFFHHHDDCHGHHHFFFGHGGGGGGHGGGGGGDDFDEHHHGHHHECDGGGGHHGHHHHFGHHHGHHGGGGHHGHHHHHFHHHHHHHHF@EEHHGFHHHHHHHHGGGGGGHHGGGGGGHHGGGGGHGGHGGCGHGGGGGGGGCGFFFFFFFCBAAA
@M02197:105:000000000-AN6RF:1:1101:18793:14467 1:N:0:1
TCGCATGGATACTCCTCCGCTTATTGATATGCTTAAGTTCAGCGGGTAGTCCTACCTGATTTGAGATCAAACATTCACGAAGCTGTCTTCACTGGGGAGAGACATTTATGAGCTCCAGCGAACCTCCATCGCTGAAGGTTACCTGGTAGAAAACCACAAGCGTAGATAGTTATCACACTTGTGATGCCACCAAACACTGGCAAGCTGATTCATTTGAGAGGAGCTGACCGCAGGCCAGCAAGACCCCCAAAGTCCAAGCTCATCATGGCAAACCATGAGAGTTGAGGTGTTCATGATACTCAAACAGGCATGCCCTTCGGAATGGCCAAAGGGCGCAAGGTGCGTTCAAAGATTCGATGATTCAC
+
BBBBBBAFFFFFGGGGGGGGGGGHHGGGHHHHHHHHHHHHHHHGGGGGGHHGHHHHFHHHHHHHGHHHHHHHHHHHHHHGGGGFHHGHHHHHHHHFGGGGGGHHHHHHHGHHHHHHHGHGGGGGHHHHHHGGHGGHHHBFHHHHHGFFGHHHHHGHGHGHHHFGHHHHHGHHHHHHHHHGHHHGHHHHHHHHGHHGHHHHHHFGGGHHHGHHGFGHHHGHHHGGGGGGGHGHHGHHDEGFHA@GGGGHGF??3>3BF@E4HFDEBGHGGHFHGGFFHHHHHGGC3FHDFHHF@BHFHHGGFFHHFBHHAFEA1EEDEGHHHHGCHHHHHEGGGGHHHHGGGGHGGGGGGGGGGFFFFFFFBCBAB
@M02197:105:000000000-AN6RF:1:1101:10240:14507 1:N:0:1
TCGCATGGATACTCCTCCGCTTATGATATGCTTAAGTTCAGCGGGTAGTCCTACCTGATTTGAGGTCAAAAGTCAATTAGGAAGACGTTTCTCTTCGGAGAGATAATAAGTCGACGTATTAGAGGCACGGAACCTTCATTCATGCGCTTCAGCAAACGGTGATCATTATCACACCGAAAGCCTTGTCGCGCAAAGTCGAAAGTCGACCGCAAGCCTATGCATTTCAGGAGAGCCCGAGTCCAGGACGAATCCTAGTCTCCGGCAGCCCCCACCATCCAAACTCCTCCTCGAAGCTAATCGAGAGGGGTTGAGAATTTACTGACACTCAAACAGGCATGCTCCTCGGAAAACCGAGGAGCGCAAGGTGCGTTCAAAGATTCGATGATTC
+
BBBBBBA?FFDFGGGGGGGGGGGFGHHHHHHHHHHGFFGHHHGGGEFGHFHHHHHHHHHHHHGGHGHHHHHHHFHHHHHFFHHHHGGGGHHHHHHHHGFGGGFHFHHHHHHHGGGGFEHHHHHHHGGHGGGEGGHGHHHHHHHGGGGGGGGHHGHHHGGGFFFHHHHGHHHHHHGGGGGGFHHHHHGGHGGGGGGGGGGGGGGGGGGGFGGGGGFGGGFHHFHFHHHFFFFGGGFHHHFGHDD?HGEHHFGHHHGGGCGGFGGGGGGGGHHFEGHGHGF2E?GE?GG/GHGHHHGHHHGHHGGGDHHFEGFHHHHDDGBFHHGDGHHHGBGGHFFHHHEE0GGEF5FEFGGFGHGGGGGHHFCFGGGGGGGG5GGGFFFFFFFBBBBB
@M02197:105:000000000-AN6RF:1:1101:26083:14582 1:N:0:1
TCGCATGGATACTCCTCCGCTTATTGTTATGCTTAAGTTCAGCGGGTAGTCCTACCTGATTTGAGGTCAAAAGTCAATTAGGAAGACGTTTCTCTTCGGAGAGATAATAAGTCGACGTATTAGAGGCACGGAACCTTCATTCATGCGCTTCAGCAAACGGTGATCATTATCACACCGAAAGCCTTGTCGCGCAAAGTCGAAAGTCGACCGCAAGCCTATGCATTTCAGGAGAGCCCGAGTCCAGGACGAATCCTAGTCTCCGGCAGCCCCCACCATCCAAACTCCCCCTCGAAGCTAATCGAGAGGGGTTGAGAATTTACTGACACTCAAACAGGCATGCTCCTCGGAAAACCGAGGAGCGCAAGGTGCGTTCAAAGATTCGATGATTCAC
+
AABAABBFFFFFFFGGGGGCGGGHHHHGHHGGGHFHHHHGFHFEGGEAFHHHHHHHGGHHHHHFGHHHHHHHFGHFHHGGGGHHHHHDGGHHHHHGHGGGGFGGHHHGHHHHHGGGGFHHHHHHHHGGHGGGGGGHHGHHHHHHGFGGGGGHHHFHGHGCAGGFHHHHHHHHFHHG5GGGFHHFHHHCEHGFGGGGGGGGGGGFFGEFAGCFGFGGFFGFFFGFFFGFFFEFFEFFC0.:CGGCGFGHHBHHFG0.D?CCGGF?D@CGGDHGFEHEGFHHGGDGFGGGFFFDF3EGHHGF3HEFGGHFFFGFGEGFDF@F5GGFDGFHHHHHHHEHGEAAGGGGGHEGGGGDGHHEFGFGHGHHGGGEACGCFGGFGGGFBFF5DF3?AAA
@M02197:105:000000000-AN6RF:1:1101:5969:14627 1:N:0:1
TCGCATGGATACTCCTCCGCTTATTGATATGCTTAAGTTCAGCGGGTAGTCCTACCTGATTTGAGGTCAAAAGTCAATTAGGAAGACGTTTCTCTTCGGAGAGATAATAAGTCGACGTATTAGAGGCACGGAACCTTCATTCATGCGCTTCAGCAAACGGTGATCATTATCACACCGAAAGCCTTGTCGCGCAAAGTCGAAAGTCGACCGCAAGCCTATGCATTTCAGGAGAGCCCGAGTCCAGGACGAATCCTAGTCTCCGGCAGCCCCCACCATCCAAACTCCCCCTCGAAGCTAATCGAGAGGGGTTGAGAATTTACTGACACTCAAACAGGCATGCTCCTCGGAAAACCGAGGAGCGCAAGGTGCGTTCAAAGATTCGATGATTCAC
+
CCCCCCCFFFFFGGFGGGEGGGGHHHGHGHHHHHHHHHHHHHHGGGGGGHHHHHHHHGHHHHHHGHGHHHHHGDGHHHHHHHHHEEHGGGHGHHHHHHGFGEGGHHHHHHHHHGEGGGHHHHHHGHGGHGGGGGGHHHHHHHHHHGGGGGGHHHGHFHGGDHGHHGHHHHHGHHHGGGGFFHHHHHGHGFFGGGGGFFDEADFFGGGGGFFFGGGFGGGGGGFFFFFFGGEFDEFFHFGGGHGGGFEFHGFHHBHECD@CCGGD@@/FFGHHGHHGGEGFD@@CGFCFFGGHHHHGHHGGHHGGGGHHHHHHHHFHG@@FGHGGDEFFGBHGGHHGHHHFEC?AGHEFE2GGE2FDGGGFHGHHGGGGFFGGGGGFGGCFFFFFFFA?AAA
@M02197:105:000000000-AN6RF:1:1101:11266:14726 1:N:0:1
TCGCATGGATACTCCTCCGCTTATTGATATGCTTAAGTTCAGCGGGTAGTCCTACCTGATTTGAGGTCAAAAGTCAATTAGGAAGACGTTTCTCTTCGGAGAGATAATAAGTCGACGTATTAGAGGCACGGAACCTTCATTCATGCGCTTCAGCAAACGGTGATCATTATCACACCGAAAGCCTTGTCGCGCAAAGTCGAAAGTCGACCGCAAGCCTATGCATTTCAGGAGAGCCCGAGTCCAGGACGAATCCTAGTCTCCGGCAGCCCCCACCATCCAAACTCCCCCTCGAAGCTAATCGAGAGGGGTTGAGAATTTACTGACACTCAAACAGGCATGCTCCTCGGAAAACCGAGGAGCGCAAGGTGCGTTCAAAGATTCGATGATTCAC
+
CBCCCCBFFFFFGGGGGGGGGGGHHHHHHHHHHHHHHHHHHHHGGGEGGHHHHHHHHGFHHHHHGHHHHHHHHHHHHHHHHHHHHHHGGGHHHHHHHHGGGGGGHHHHHHHHHGGGGGHHHHHHHHGGHGGGGGGHHHHHHHHHHHGGGGGHHHGHHHGGGHGGHHHHHHHHHHHGGGGGGGHHHHHHGHGGGGGGGGGGGGGFGGGGGFFFFGFGGFGFFFGHGGGGGGGFGFGGHGHHHHGGGHGHHHEHFHHGGGGGGHGGGGGGGGGHGHHHGHHHGFCGGGGHHGHHHHHGHHHGHHGGGGHHHGHHHHHGHFHHGHHHHGHHHHHGHHHFHHHGGCGFGHHGGGGGGHHGGGGGHHHHGGGGHGGGGGGGGGGFFFBFFFBBBBB
@M02197:105:000000000-AN6RF:1:1101:20369:14802 1:N:0:1
TCGCATGGATACTCCTCCGCTTATTGATATGCTTAAGTTCAGCGGGTAGTCCTACCTGATTTGAGGTCAAAAGTCAATTAGGAAGACGTTTCTCTTCGGAGAGATAATAAGTCGACGTATTAGAGGCACGGAACCTTCATTCATGCGCTTCAGCAAACGGTGATCATTATCACACCGAAAGCCTTGTCGCGCAAAGTCGAAAGTCGACCGCAAGCCTATGCATTTCAGGAGAGCCCGAGTCCAGGACGAATCCTAGTCTCCGGCAGCCCCCACCATCCAAACTCCCCCTCGAAGCTAATCGAGAGGGGTTGAGAATTTACTGACACTCAAACAGGCATGCTCCTCGGAAAACCGAGGAGCGCAAGGTGCGTTCAAAGATTCGATGATTCAC
+
CBCDCDDFFFFFGGGGGGGGGGGHHHGHHHHGHHGHHFHHHHHGGGEEGHHHHHHHHHGHHHHHGHHHHHHHHHHHHHHHHHHHHHHGGGHHHHHHHHGGGGGGHHHHHHHHHGGGGGHHHHHHHHGGHGGGGGGHGHHHHHHHHFGGGGGHHHHHHHGGGHGHHHHHGHHHHHHGGGGGGHHHHHHHGHGGGGGGFGGGGGGGGGGGGGFFFFFGFFGGGFFFFFFFFFEFGGGGHHGGHFDGGGGHHHHHHHHGCGGGGGGGGGC@?DGGGHHGGHHHGCGGGGCFEGHHHHHGHHHGHHGGGEHGFHHFHFGBFGFGHHGE5GHHHHHGD3FHHHHGGGGGGHHFGFGGGHHGGCGGHHFCGGGGHGGGGGGGGGFBFFFFFBAA3>3
@M02197:105:000000000-AN6RF:1:1101:18876:14851 1:N:0:1
TCGCATGGATACTCCTCCGCTTATTGATATGCTTAAGTTCAGCGGGTAGTCCTACCTGATTTGAGGTCAAAAGTCAATTAGGAAGACATTTCTCTCCGGAGAGATAATAAGTCGACGTATTAGAGGCACGGAACCTTCATTCATGCGCTTCAGCGAACGGTGATCATTATCACACCGAAAGCCTTGTCGCGCAAAGTCGAAAGTCGACCGCAAGCCTATGCATTTCAGGAGAGCCCGAGTCCAGGACGAATCCTAGTCTCCGGCAGCCCCCACCATCCAAACTCCCCCTCGAAGCTAATCGAGAGGGGTTGAGAATTTACTGACACTCAAACAGGCATGCTCCTCGGAAAACCGAGGAGCGCAAGGTGCGTTCAAAGATTCGATG
+
BBBBBBAFFFFFGGGGGGGGGGGGDGGHHHFHFHHGFHHHHHFCEEEEFGHHGHHHHHHHHHHGGHHHHHHHE@FGBGBFGHFHHGHHHHHHHGHHHGGGGGGGGGFHHHH?GGGGG<GHHHHHHHGGHGGGEGGHGHHFHHHHHHGGGGGHHHGGGGFDEHGHFHHHHHHHHHHGGGGGDHHHHHHHGGGGGGGGB9GGEFGBFGEFFFFFFFFFFFGGFFFBFFFFFFEE@EGGHCHFHGFDDHGHGBHHGBHEC?GD-AEE/GCCGGHHGHFHGG1CB//GGECCCGHHHHFGFHFFFHGGGGHHEHHHGHGHHFGHHHHBFGHGFFHGHHHGBG1EGGGCFFGGGEEEEHHDGGGCGHHGEEGGGGGFBFBF?FCBAA3@B
@M02197:105:000000000-AN6RF:1:1101:4688:15032 1:N:0:1
TCGCATGGATACTCCTCCGCTTATTGATATGCTTAAGTTCAGCGGGTAGTCCTGCCTGATTTGAGATCAAGTTTGTCATACATTATATGTTTTTTTTGTCCAAAGACAATTAGAAGCAGTACGACCTTTACAAATGAAGGTACCATATGAAGATGTAGATAAATTATCACACCTAATGAACCAACAAAGGCACTGCTAATACATTTCAGGAGAGCAGACCTTGTTTTTCTCCAAGAGAAATCAAAAGCCTGCAAAAAATCTCCCACATCCAATCTGTAACCAAATTGGCACAGTTGATAATTTAATGATACTCAAACAGGCATGCTCCTTGGAGTACCAAGGAGCGCAAGGTGCGTTCAAAGATTCGATGATTCAC
+
CCCCCCCFFFFFGGFGGGGGGGGHHHHGHHHHHHHHHHHHHHGGGGFGGHHHHHHHHHHHHHHHGHHHFHHGGHHHHHHHHHHHHHHHHHHHHGGGGGHHHHHFHHHHHHGHHHHGHHHHHHGGGGGHHHHHHHHHHHHHGHHHHHHHHHHHHHHHHHHHHHHHHHHHHHHHHHGHHGHHHHHHHHHHHHHHHHHHHHHHHHHHHHHHHHGGHHHGHHHHHHGHHHHGHGGHHHHHHHGHFGHHHHGHFHGCGHHHFHGGHGHHHHHHGHHGHHHHHHHHHHHHHHFHHHHHHHHHHGHBHEHHHHHHHHGHGGHGHHHFGGEEHGGHHHHHHHHHGHHHGGGGGGHFHGGGGHGFGCGCGGGGFFFFFFFBAAAA
@M02197:105:000000000-AN6RF:1:1101:15351:15046 1:N:0:1
TCGCATGGATACTCCTCCGCTTATTGATATGCTTAAGTTCAGCGGGTAGTCCTACCTGATTTGAGATCAAACATTCAAAGGGCTGTCCTCACTGAGGAGAGACATCTGTGAGCTCCAGCGAACCTCCATCGCTGAAGGTTACTTGGTGGAAAACCACAAGCGTAGATAGTTATCACACCTGCGATACCCACCAAACACTGGCAAGCTGATTTATTTTAGAGGAGCTGACTGTAGGCCAGCAAGTCCCCCAAAGTCCAAGCTCATCATGGAAAACCATGAAGAGTTGAGGTGTTCATGATACTCAAACAGGCATGCCCTTCGGAATGGCCAAAGGGCGCAAGGTGCGTTCAAAGATTCGATGATTCAC
+
CDCCCCCFFFFFGGGGGGGGGGGHHHHHHHHHHHHHGHHHHHHGGGGGGHHHHHHHHHHHHHHHGHHHHHHHHHHHHHHHHGGHGHHHHHHHHHHHGHGHGGHGHHHHHHHHHHHHHHHGGGGGHHHHHHGGHGGHHHHHHHGHHHHGGHHHHHGGGHHHGGHHHHHGHHHHHHHHHHGHHHGGHGGHHHGGHHHHHGGGGHHGGHGHHGHGHGGGHHHGHHGHHHHHGGGGHHGHHHGGHHGGGCCHHHGHHHGHFHHFHHHFGHHHGGHHGGHHHHGHFEHHHHGGFFHFEHFGHHGFGHHGGFHHHGFHEF1DE1GHHHHGHHHGHHHGGGGGHFGBECGGGGFGGGGBEGCCBFFFFFAA?AA
@M02197:105:000000000-AN6RF:1:1101:5407:15070 1:N:0:1
TCGCATGGATACTCCTCCGCTTATTATATGCTTAAGTTCAGCGGGTAGTCCTACCTGATTTGAGATCAAACATTCACGAAGCTGTCTTCACTGGGGAGAGACATTTATGAGCTCCAGCGAACCTCCATCGCTGAAGGTTACCTGGTAGAAAACCACAAGCGTAGATAGTTATCACACCTGTGATGCCACCAAACACTGGCAAGCTGATTCATTTGAGAGGAGCTGACCGCAGGCCAGCAAGACCCCCAAAGTCCAAGCTCATCATGGCAAACCATGAGAGTTGAGGTGTTCATGATACTCAAACAGGCATGCCCTTCGGAATGGCCAAAGGGCGCAAGGTGCGTTCAAAGATTCGATGATTCAC
+
CCDDCCCFFFFFGGGGGGGGGGGHHHHHHHHHHHHHHHHHHHGGGGGGHHHHHHHHHHHHHHHGHHHHHHHHHHHHHHGGGGHHHHHHHHHHHHHGGGGGGHHHHHHHHHHHHHHHHHGGGGGHHHHHHGGHGGHHHHHHHHHHHHHHHHHHHGHGHHHHHHHHGHHHHHHHHHHHHGHHHHHHHHHHHHHHHHGHHHHHHHGHHGHHHHHHHHHHHHHHHHHGGGGGHGHHGHHGHHFHDGGGGHHHHHHHGHHHHHHHHHHGHHHGHGHHHHHHHHHHHHHHGHHHHGGHHHHHHGHHHHHHHHGHHGGGGGGGHGHHHHGHHHGHGGGGGHHHGGGGGHGGGGGGGGGGFFFFFFFCCCCC
@M02197:105:000000000-AN6RF:1:1101:7682:15058 1:N:0:1
TCGCATGGATACTCCTCCGCTTATTGATATGCTTAAGTTCAGCGGGTAGTCCTACCTGATTTGAGGTCAAAAGTCAATTAGGAAGACATTTCTCTCCGGAGAGATAATAAGTCGACGTATTAGAGGCACGGAACCTTCATTCATGCGCTTCAGCGAACGGTGATCATTATCACACCGAAAGCCTTGTCGCGCAAAGTCGAAAGTCGACCGCAAGCCTATGCATTTCAGGAGAGCCCGAGTCCAGGACGAATCCTAGTCTCCGGCAGCCCCCACCATCCAAACTCCCCCTCGAAGCTAATCGAGAGGGGTTGAGAATTTACTGACACTCAAACAGGCATGCTCCTCGGAAAACCGAGGAGCGCAAGGTGCGTTCAAAGATTCGATGACTCAC
+
CCCCCC@@FFFFGGGGGGGGGGGHHGHHHHHHHHHHHHHHHHHGGGCFGHHHHGHHHHHHHHHHGEHHHHHHHHHHHHHHHGHHAGHHHHHHHHHHHGGGGGGGHHHHHHHFHGGGGGHHHHHHHHGGHGGGGGGHHHHHHHHGHHGGGGGHHHGGGGGGGHGHHGHEHHHHHHHGGGGGGGHHGHHHGGGBGDFFGGGGGGGGGFFGGGGGGGGGGEGGGGFFFGFFFGGGFFGGHHFHHHDAFHGFEHGHHHHGGGGGGHGGGGGGGDGGFCFCFHHGCB/GGGGGAGHHGFFGHGFGHHFGGGHHHHHHHHEGBGHGHHHGEGHHHHFHHHHFG1HEGEGGEHHGGGGCGHHGFFEABFHHGGGGCFGGGGGFGGGFFFFFFFBBBBB
@M02197:105:000000000-AN6RF:1:1101:10433:15201 1:N:0:1
TCGCATGGATACTCCTCCGCTTATTGATATGCTTAAGTTCAGCGGGTATCCCTACCTGATTTGAGATCAAACATTCACAAAGCTGTCTTCACTGGGGAGAGACATTTATGAGCTCCAGCGAACCTCCATCGCTGAAGGTTACCTGGTAGAAAACCACAAGCGTAGATAGTTATCACACCTGTGATGCCACCAAACACTGGCAAGCTGATTCATTTGAGAGGAGCTGACCGCGGGCCAGCAAGACCCCCAAAGTCCAAGCTCATCATGGCAAACCATGAGAGTTGAGGTGTTCATGATACTCAAACAGGCATGCCCTTCGGAAAGGCCAAAGGGCGCAAGGTGCGTTCAAAGATTCGATGATTCAC
+
CCBBCCDFFFFFGGGGGGGGGGGHHHHHHHGHHHHHHHHHHHHGGGGGHHHHHHHHHHHHHHHHGHHHGHHHHHHHHHHFHHHHHHHHHHHHHHHGGGGGGGHHHHHHHHHHHHHHHHHGGGGGHHHHGHGGHGGHHHHHHHGHHHHHHHHHHHGHGHHHHGGGGGHHHHHHHHHHHHGHHHHHHHHHHHHHHHHHHHHHHHHHGHHHGHHHHHHHHHHHHGHHGGGGGGGHGGHGHHHHHGGGGGGHHGHGBGHGHHHHHHHHHHHHGHHGHHHHHHHHHGHHHGHHHGHHHHHHHHGHHHHHHHHHHHGGEDGGGGHHHHHHHHFGHGGGGGGFHGGGGGHGGGGGGGGGGFFFFFFFBBAAB
@M02197:105:000000000-AN6RF:1:1101:23853:15190 1:N:0:1
TCGCATGGATACTCCTCCGCTTATTGATATGCTTAAGTTCAGCGGGTAGTCCTACTCGATTTGAGGTCAAGTTGTCAAAATTTGTCCGAAGACGGTTTGAAAGCACAGAGCTCCCAATCGGCCACCCTCTTGCGAGGTGCCGGCGAAGATACTTATCACGCCGTACTATGTCCAACCAAGAGATGCACTGATGCATTTGAGGTGAGCTACAACGAAAGCAGCAAACACCCAAGTCCACCGCTCCCTGAATCCAAAAAGATCAGAGAGTGTGAGAGTACAATGACACTCAAACGAGCATACCCTTCGGAATACCAAAGGGTGCAAGGTGCGTTCAAAGATTCGATGATTCAC
+
BBBBABBFBFFFGGGGGGGGGGGHHGHFHHHHHHHHHHHHHHHGGGGGGHHHHGHHHGHHHGHHGHHHGHGGFHFHHHHHHHHGHHFGGGGGHGGGGGGHHHHHHHGFGHGHHEGHHHHGAFGGGHGGHHHHHGGGGCCGHGGGGGGGGHHHGHHHHHHGGGHHHHHHHHHHHGHGHGHHHHHFGHGGHGHHHHGGGGHGHHHHHHFGFFFHGHHHHHHHGFFFFFFHHHHHHHGGFGGGFFHHHHHHHFGGHGHHFHHFFEHHHGHHHHHHHHHHHHHGHHHFGGHGGGEGHHFHHHFGGGGGHGDFHHHHGHHHGHHGHHGHGGGGHGGGGGGGGGFFFFFFFFBBABB
@M02197:105:000000000-AN6RF:1:1101:16438:15410 1:N:0:1
TCGCATGGATACTCCTCCGCTTATTGATATGCTTAAGTTCAGCGGGTAGTCCTACCTGATTTGAGGTCAAAAGTCAATTAGGAAGACATTTCTCTCCGGAGAGATAATAAGTCGACGTATTAGAGGCACGGAACCTTCATTCATGCGCTTCAGCGAACGGTGATCATTATCACACCGAAAGCCTTGTCGCGCAAAGTCGAAAGTCGACCGCAAGCCTATGCATTTTAGGAGAGCCCGAGTCCAGGACGAATCCTAGTCTCCGGCAGCCCCCACCATCCAAACTCCCCCTCGAAGCTAATCGAGAGGGGTTGAGAATTTACTGACACTCAAACAGGCATGCTCCTCGGAAAACCGAGGAGCGCAAGGTGCGTTCAAAGATTCGATGATTCAC
+
CCCCCDCFFFFFGGGGGGGGGGGHHHHHHHHHGHHHHHHHHHHGGGGGGHHHHHHHHHHHHHHHGHHHHHHHHHHHHHHHHHGHHHHHHHHHHHHHHGGGGGGGHHHGHHHFHGGGGEHHHHHHHHGGHGGGGGGHHGHHHHHHHHGGGGGHHHGGGGGGFCGGHHHGHHHGHHHGGGGGGHHHHHHHGGGGGGGGFFGGGGGGGGGGGGGGGGGGGGGGGGFGFGGFFFGGGGGFG0HHFHGDDHEFHHBHGGHGGGCGGHGGGGGGGGHGGHHFFHFHFDBGGGGHHGHHGGHGHFCGGHGGGGHHHHHFHGHHHHHGHHHHHGHHHHFGHFGHHHGECGEGDHHFGGGGGGBGGGGGHHHHGGGGHGGGFGGGGFFFBFFFFFBA>>A
@M02197:105:000000000-AN6RF:1:1101:11417:15132 1:N:0:1
TCGCATGGATACTCCTCCGCTTATTGATATGCTTAAGTTCAGCGGGTAGTCCTACCTGATTTGAGGTCAAAAGTCAATTAGGAAGACATTTCTCTCCGGAGAGATAATAAGTCGACGTATTAGAGGCACGGAACCTTCATTCATGCGCTTCAGCGAACGGTGATCATTATCACACCGAAAGCCTTGTCGCGCAAAGTCGAAAGTCGACCGCAAGCCTATGCATTTCAGGAGAGCCCGAGTCCAGGACGAATCCTAGTCTCCGGCAGCCCCCACCATCCAAACTCCCCCTCGAAGCTAATCGAGAGGGGTTGAGAATTTACTGACACTCAAACAGGCATGCTCCTCGGAAAACCGAGGAGCGCAAGGTGCGTTCAAAGATTCGATGATTCAC
+
ABCCCCCFFFFFGGGGGGGGGGGHHHGHHHHGHHHHHHHGHHHGGGEGGHHHHHHHHHHHHHHHGHHHHHHHHHHHGHHHHHHGHHHHHHHHHHHGHGGGGGGGHHHHHHHHHGGGGEHHGHHHHHGGHGGGGGGHHHHHHHHHGHGGGGGHHHGGGGGGGHGHHHHHHHHHHHHGGGGGGHHHHHHHGGGGGGGGFGGGGGGGGGGGFFGFGGFGFGGFFFFFFGFFGFFGFFFFHGHHHFDFDGGGDFFEHHHGGGGGGHGFCCGGCAHGGHG1GFFGDGCGGECHEGHEHHHGHBG?HFGGGGHHHHHHFHGEGBDFDHHFDFBGHHHFHGHHHHGGGGGGGGHGGGGGGHHGDGGGHHHHGGGGHGFGGGGGGGEBFFFFFF3A3>A
@M02197:105:000000000-AN6RF:1:1101:23511:15433 1:N:0:1
TCGCATGGATACTCCTCCGCTTATTGATATGCTTAAGTTCAGCGGGTAGTCCTACCTGATTTGAGATCGAACATTCACGAAGCTGTCTTCACTGGGGAGAGACATTTATGAGCTCCAGCGAACCTCCATCGCTGAAGGTTACCTGGTAGAAAACCACAAGCGTAGATAGTTATCACACCTGTGATGCCACCAAACACTGGCAAGCTGATTCATTTGAGAGGAGCTGACCGCAGGCCAGCAAGACCCCCAAAGTCCAAGCTCATCATGGCAAACCATGAGAGTTGAGGTGTTCATGATACTCAAACAGGCATGCCCTTCGGAATGGCCAAAGGGCGCAAGGTGCGTTCAAAGATTCGATGATTCAC
+
CCCCCCCFFFFFGGGGGGGGGGGHHHHHHHHHGHHHHHHHGGHGGGGGGHHHHHHHHHHHHHHHGHHHHGHHGHHHHHHGGGGHHHHHHHHHHHHHGGGGGGHHHHHHHHHHHHHHHHHGGGGGHHHHHHGGHGGHHHFGHHGHHHGHHHHHHHGHGHHHHGHHGHHHHHHHHHHHHHHHHHHHHHHGHHHHHHHHHHGHHHHGHHHHHHHHGGHHHHHHHHHGGGGGGGGHHGHHHHHHHGCEGGHHHHHGHGHHHHFGHHHHHHHGGHHHHHHHHFHHHHHHHGGBHHFFFFHHFHGHHHGHHHFFEHGEGDGGGHHHHHHHHHHHHGGGGGHHGHGGGGCGGGGGGGEG4FFFFFFFBBBBB
@M02197:105:000000000-AN6RF:1:1101:6672:15303 1:N:0:1
TCGCATGGATACTCCTCCGCTTATTGATATGCTTAAGTTCAGCGGGTAGTCCTACCTGATTTGAGATCAAACATTCAAAGGGCTGTCCTCACTGAGGAGAGACATCTGTGAGCTCCAGCGAACCTCCATCGCTGAAGGTTACTTGGTGGAAAACCACAAGCGTAGATAGTTATCACACCTGCGATACCCACCAAACACTGGCAAGCTGATTTATTTTAGAGGAGCTGACTGTAGGCCAGCAAGTCCCCCAAAGTCCAAGCTCATCATGGAAAACCATGAAGAGTTGAGGTGTTCATGATACTCAAACAGGCATGCCCTTCGGAATGGCCAAAGGGCGCAAGGTGCGTTCAAAGATTCGATGATTCAC
+
CDDEDECFFFFFGGGGGGGGGGGHHHHHHHHHHHHHHHHHHHHGGGGGGHHHHHHHHHHHHHHHGHHHHHHHHHHHHHHHHGGHGHHHHHHHHHHHGHGHGGHHHHHHHHHHHHHHHHHGGGGGHHHHHHGGHGGHHHHHHHHHHHHGGHHHHHGHGHHHHHHHHHHHHHHHHHHHHHGHHHHHHGGHHHGHHHHHHGHHHGHHHHHHHHHGHHHHHHHHHGHGHHHHHHHHHHGHHHFHHHGGGGGHHHHHHHGHHHHEHHHHFHGHHGHHGHHHHHHHHHHGHHHGHHHHHGGHHHHHGHHHHHHHHHHHGGGFGGGHHHHHGHGHHHHGGGCGHHHHGGGGHGGGGGGGGGCFFFFFFFBBA?B
@M02197:105:000000000-AN6RF:1:1101:6319:15313 1:N:0:1
TCGCATGGATACTCCTCCGCTTATTGTTATGCTTAAGTTCAGCGGGTAGTCCTACCTGATTTGAGGTCAAAAGTCAATTAGGAAGACATTTCTCTCCGGAGAGATAATAAGTCGACGTATTAGAGGCACGGAACCTTCATTCATGCGCTTCAGCGAACGGTGATCATTATCACACCGAAAGCCTTGTCGCGCAAAGTCGAAAGTCGACCGCAAGCCTATGCATTTCAGGAGAGCCCGAGTCCAGGACGAATCCTAGTCTCCGGCAGCCCCCACCATCCAAACTCCCCCTCGAAGCTAATCGAGAGGGGTTGAGAATTTACTGACACTCAAACAGGCATGCTCCTCGGAAAACCGAGGAGCGCAAGGTGCGTTCAAAGATTCGATGATTCAC
+
CCCCCCCFFFFFGGGGGGGGGGGHHHHHHHHHHHHHHHHHHHHGGGGGGHHHHHHHHGHHHHHFEFHHHHHHHHHHHHHHHHGHHHHHHHHHHHHHHGGGGGGGHHHHHHFHHGGGGFHHEHHHGHGGHGGGGGGHHHHHHHHHGHGGGGGHHHGGGGGGGHGHHHFHGHHHHHHGGGGGGHHHHHHHGGEGGGGGFGGGGGGGGGFGGGFFGGGFFFGGGFFFFGFFFFGGGGGGHCGGEHGGFGFGGBCHHGHGGGCGGHFA?GGGGDEGGFHCGHHHGGDGGGFHEGHHFEGGHHHGHHGGFGHHFGGHFGHHHHHHHHHHGGGHHFBHHHGHHHHDGGGGGHHGGGGGGG3GGGGGHHHHGGGGHGGGGGGGGGFFFFFFFFBBAAB
@M02197:105:000000000-AN6RF:1:1101:23990:15533 1:N:0:1
TCGCATGGATACTCCTCCGCTTATTGATATGCTTAAGTTCAGCGGGTAGTCCTACCTGATTTGAGGTCAAAAGTCAGTTAGGAAGACGTTTCTCTTCGGAGAGATAATAAGTCGACGTATTAGAGGCACGGAACCTTCATTCATGCGCTTCAGCGAACGGTGATCATTATCACACCGAAAGCCTTGTCGCGCAAAGTCGAAAGTCGACCGCAAGCCTATGCATTTCAGGAGAGCCCGAGCCCAGGACGAATCCTAGTCTCCGGCAGCCCCCACCATCCAAACTCCCCCTCGAAGCTAATCGAGAGGGGTTGAGAATTTACTGACACTCAAACAGGCATGCTCCTCGGAAAACCGAGGAGCGCAAGGTGCGTTCAAAGATTCGATGATTCAC
+
CCBCCCCFFFFFGGGGGGGGGGGHHHHHHHHHHHHHHHHHHHHGGGGGGHHHHHHHHHGHHHHHGHHHHHHHHFHHHHHHHHHHHHHGGGHHHHHHHHGGGGGGHHGHGHHFFGFGFEHHHHGHHHGGHGGGGGGGHHHHHHHGHHGGGGGHHHGGGGGGGHGHHHHHHHGHHHHGGFGGGHHHHHHHGGGGGGGGGGGGGGGFGGFFFGFFFGGGFGGGGFFFFGGGGFEEGGGFHHHGGHGGDCGGHHFGGHHGGGGGGHGGGGGGGAGFGHHFFHHFDFCCGGGGGFFGHHHGHHHGGHFGGGHHGDHHHHHHHGFHHFGGEFFHHHHHHHHHHHHE0GFGGHHGGGGGGHFGGGGGHHHHGGGGFGGGGCGGGGGFFFFFFFBAAAA
@M02197:105:000000000-AN6RF:1:1101:10416:15571 1:N:0:1
TCGCATGGATACTCCTCCGCTTATTGATATGCTTAAGTTCAGCGGGTAGTCCTACCTGATTTGAGATCAAACATTCACGAAGCTGTCTTCACTGGGGAGAGACATTTATGAGCTCCAGCGAACCTCCATCGCTGAAGGTTACCTGGTAGAAAACCACAAGCGTAGATAGTTATCACACCTGTGATGCCACCAAACACTGGCAAGCTGATTCATTTGAGAGGAGCTGACCGCAGGCCAGCAAGACCCCCAAAGTCCAAGCTCATCATGGCAAACCATTAGAGTTGAGGTGTTCATGATACTCAAACAGGCATGCCCTTCGGAATGGCCAAAGGGCGCAAGGTGCGTTCAAAGATTCGATGATTCAC
+
CDDDEEDFFFFFGGGGGGGGGGGHHHHGHHHHHHGHHHHHHHHGGGGGGHHHHHHHHHHHHHHHGHHHHHHHHHHHHHHGGGGHHHHHHHHHHHHHGGGGGGHHHHHHHHHHHHHHHHHGGGGGHHHHHHGGHGGGHHHHHHHHHHGHHHHHHHGHGHHHHHHHHHHHHHHHHHHHHHGHHHHHHHHHHHHHHHHHHHHHHHHHHGHGGHHHHHHHHHHHHHGHGGGGGHGHHGGHHHHHHGGGGGHHHGHHHGHHHGHHHHHHHHHHGHHHHHHHHHHHFFHHHGHGHHHHHHHHHHGGHHHHHHHHGHGGGGGGGHHHHHGHHFHHHGGGGGHHHHGGGGHGGGFGGBGGGFFFFFFFAAA>A
@M02197:105:000000000-AN6RF:1:1101:9501:15585 1:N:0:1
TCGCATGGATACTCCTCCGCTTATTGTTATGCTTAAGTTCAGCGGGTAGTCCTACCTGATTTGAGATCAAACATTCACGAAGCTGTCTTCACTGGGGAGAGACATTTATGAGCTCCAGCGAACCTCCATCGCTGAAGGTTACCTGGTAGAAAACCACAAGCGTAGATAGTTATCACACCTGTGATGCCACCAAACACTGGCAAGCTGATTCATTTGAGAGGAGCTGACCGCAGGCCAGCAAGACCCCCAAAGTCCAAGCTCATCATGGCAAACCATGAGAGTTGAGGTGTTCATGATACTCAAACAGGCATGCCCTTCGGAATGGCCAAAGGGCGCAAGGTGCGTTCAAAGATTCGATGATTCAC
+
CCCCCBCFFFFFGGGGGGGGGGGHHHGHHHHHHHHHHHHHHHHGGGGGGHHHHHHHHHGHHHHHGHHHHHHHHHHHHHHGGGGHHHHHHHHHHHHGGGGGGGHHHHHHHHHHHHHHHHHGGGGGHHHHHHGGHGGHHHGHGHHHHHHHHGHHHHGHGHGHHGHHHHHHHHHHHHHHGHHHHHHHHHHHHHHHHHHHHHGHHGHHGHHHHHHHGHHHGHHHHHHHGGGGGGGHHFGHHHHHHDDEGGHHHHGHHGHHHHHHHHFHHHHHGHHGHHGHHHHHHHHHHGHHHHHHGGHHGHGHHHHHHGGHGHGGGGGEGHHHHHFGGHHCGGGGGGHDHHEGGGHGGGGGGCGGGFFFFFFFCCCCC
@M02197:105:000000000-AN6RF:1:1101:18821:15696 1:N:0:1
TCGCATGGATACTCCTCCGCTTATTGATATGCTTAAGTTCAGCGGGTATCCCTACCTGATCCGAGGTCAACCTTGAAAAAATTGGGGTCGACGGCTGGACTATCACACACACCATGCGAAAAGATAATCTTACTACGCCTGGGGATATGAGATCATCCGCCTTTGAATTTCAGAAGGGAGAATGCAAGCAAACTCATCTTCCAAGACCAAGCAAATCTGCTTGAGAGGTATTTAATGACGCTCGAACAGGCATGCCTCCCGGAATACCAAGAGGCGCAATGTGCGTTCAAAGATTCGATGATTCAC
+
BBBCBCDFFFFFGGGGGGGGGGGHHHHHFHHHHHHHHHHHHHHGGGGGHGGHHHHHHHHHHHGGGGGHHHHHHHHHHGHHGHHHGGGGGGGGGGGGGGHHHHHHHHHHGGGGGHHGHHHHHHHHHHHHHHHGHHHGHGGHHHHHHGHHHHHHHHHHHHGHHGGHHHHHHHHHHHHHHHHGHHHHHHGHGHHHHHHHGGGHGGGHHHGHHFGFHHGHHHHGHHHGHHHGHHHHFGHGGGGGHHGHHDFHHFGHGGGGGGGGHHHGHHFHHGGGGGGHHHHFGGGHGGFGGGGGGGFFFFFFFBAAAA
@M02197:105:000000000-AN6RF:1:1101:18439:15629 1:N:0:1
TCGCATGGATACTCCTCCGCTTATTGATATGCTTAAGTTCAGCGGGTAGTCCTACCTGATTTGAGGTCAAAAGTCAATTAGGAAGACATTTCTCTCCGGAGAGATAATAAGTCGACGTATTAGAGGCACGGAACCTTCATTCATGCGCTTCAGCGAACGGTGATCATTATCACACCGAAAGCCTTGTCGCGCAAAGTCGAAAGTCGACCGCAAGCCTATGCATTTCAGGAGAGCCCGAGTCCAGGACGAATCCTAGTCTCCGGCAGCCCCCACCATCCAAACTCCCCCTCGAAGCTAATCGAGAGGGGTTGAGAATTTACTGACACTCAAACAGGCATGCTCCTCGGAAAACCGAGGAGCGCAAGGTGCGTTCAAAGATTCGATGATTCAC
+
CCDDDDCFFFFFGGGGGGGGGGGHHHHGHHHHHHGHHHHHHHHGGGEGGHHHHHHHHHHHHHHHGGHHHHHHHHHHHHHHHHHHHHHHHHHHHHHHHGGGGGGGHHHHHGHHHGGGGGHHHHHHHHGGHGGGGGGHHHHHHHHHHHGGGGGHHHGGGGGGGHGGHHHHHHHHHHHGGGGGGGHHHHHHGGGGGGGGGGGGGGGGHGGFFGFFGFGGGGGGGGGGGGGGGGGGGFFGFFHHHHGGDCGHHGBHGHGGGGGGGHGGGGGGGGHFGHHEGHHFGGFGGGGGFEHHHHHGHHEGHHGGGGHHHHHHHHHHHHFHHHHHGGHHHFHHHHHHHGHGGGGGGHHGGGGGGHHGEFGGHHHHGGGGHGGGGGGGGGGFBFFFFFCAAAA
@M02197:105:000000000-AN6RF:1:1101:28188:15722 1:N:0:1
TCGCATGGATACTCCTCCGCTTATTGATATGCTTAAGTTCAGCGGGTAGTCTTACTTGATTTGAGATCGAGTTTAACAAGAATCGTTGCCGACCCTTGTGAAATCCTGCATCAGTCAGCCAAAACGGTCAAACTCCCTTTATATTAGCTGCAGCAAAAGTAATAATCCGTTTGACGGGACTAAATAAATATGCTTTTAGCTCGGGAGAATGTCCAGCTGCACCTGCATTTCAAGCAACCCGCCGCCGATCTTAAAAGATTGGTGTTGGGATCGCTCAAGTCCAAAGCTTTCAAAATAAATCAAAAGTTTTGAGGTGTTTACTGATACTCAAACAAGCATGCTCTTCGGAATACCAAAGAGCGCAATATGCGTTCAAAGATTCGATGATTCAC
+
BBCBCBBFFFFFGGGGGGGGGGGHHHFHHHGGHHHGHHGHHHHGGGEEFHGHHHHHGGHHHHGHGHHHHGGFFHHHHHHHHHHHHHHHGHGGGGGHHHHGHGHHHHHGGHHHHHHHHHHHHHHGHGGGGGHHHHHHHHHHHHHHHHHHHEHHHHHHHHHGHHHHHHGHGGHHGHHGGGGGHHHHHHHGHGHHGHHHHHHHHHGGGGGGEFFFGGGGGGGGGGGGGGGGGGGGGGGGGCGGGGC//HHFHHGHHHHHHGHGGEEGHGG?GHGGHHHGHGBHHHHHEHHFFEHHGHHGHHHGHHHFGG3EHGFHGEHHHHHHHHGHDGAHHHGHHFFFHHFFHGGGGHHFHHHGHHHHCGGGGHHFHFGGGGGGGGGGGGGGFFFFFBFB@BCC
@M02197:105:000000000-AN6RF:1:1101:1883:15884 1:N:0:1
TCGCATGGATACTCCTCCGCTTATTGATATGCTTAAGTTCAGCGGGTAGTCCTACCTGATTTGAGGTCAAAAGTCAATTAGGAAGACATTTCTCTCCGGAGAGATAATAAGTCGACGTATTAGAGGCACGGAACCTTCATTCATGCGCTTCAGCAAACGGTGATCATTATCACACCGAAAGCCTTGTCGCGCAAAGTCGAAAGTCGACCGCAAGCCTATGCATTTCAGGAGAGCCCGAGTCCAGGACGAATCCTAGTCTCCGGCAGCCCCCACCATCCAAACTCCCCCTCGAAGCTAATCGAGAGGGGTTGAGAATTTACTGACACTCAAACAGGCATGCTCCTCGGAAAACCGAGGAGCGCAAGGTGCGTTCAAAGATTCGATGATTCAC
+
A3ABAABFFFFCGGGGGGGGGGGCGHHHFHHHHHGHHHHHHGGDGGAEFGHGHHHHHHHHHHGFEHGHHHHHHHHGHHGFFHHFFHHHHHHHHHHHHGGGGEE1GHHHHGHHHGGGEEHHHHHHHHGFHGGGGGGHHHHHHHGFHHGGGGGFHHHHHHGGDFGGHHHHHHGHFHHGGGGGGHHHHHHHGGGGGGGGFGGF?CGBFGG?DGFFFFGGGFFGGGGFFFGFFFEGGGGGHHFFHFECC/FGDBHHFEFAGGGGGGGGF@@A/?FDFGF2/33HD@BGGCGHEED?3HHEBGHGHEGGGGHHF44FHGHD5@5F5BFHGGFGBGGGHGGHHHHECCGGFHFFEE2GEBGEAECECF4HEAGGGGGGGBGFCGEFFFFDDFAAAAA
@M02197:105:000000000-AN6RF:1:1101:6665:15959 1:N:0:1
TCGCATGGATACTCCTCCGCTTATTGATATGCTTAAGTTCAGCGGGTAGTCCTACCTGATTTGAGGTCAAAAGTCAATTAGGAAGACGTTTCTCTTCGGAGAGATAATAAGTCGACGTATTAGAGGCACGGAACCTTCATTCATGCGCTTCAGCAAACGGTGATCATTATCACACCGAAAGCCTTGTCGCGCAAAGTCGAAAGTCGACCGCAAGCCTATGCATTTCAGGAGAGCCCGAGTCCAGGACGAATCCTAGTCTCCGGCAGCCCCCACCATCCAAACTCCCCCTCGAAGCTAATCGAGAGGGGTTGAGAATTTACTGACACTCAAACAGGCATGCTCCTCGGAAAACCGAGGAGCGTAAGGTGCGTTCAAAGATTCGATGATTCAC
+
CCCDCCDFFFFFGGGGGGGGGGGHHHHHGHHHHHHHHHHHHHHGGGGGGHHGHHGGHHGHHHHHGHHHHHHHHHHHEHHHHHHHHHHGGGHHHHHHHHGGGGGGHHHHHHHFHGEGGGHHHHGHHHGGHGGGGGGHHHHHHHHHHHGGGGGHHHHGHHGGGHEHHHHHHHHHHHHGGGGGGGGHHHHHGHGGGGGGGGGGGGGFFGGGGGFFFFGFFFGGGGGGGHFFFFGGFFGGFGFGHHEADGEDGHFHHHHGGDCGGHGGC?GGFCHGGHHGGHHGB</GGGGHHGHGHHHGHHFGHHGGGGHFFHHHHHGGHBHHHHGF5GHHGDFHEHHHHEFGGGGGGGFGGGGGGGHGGGGGHHHHEGGFGGGGGGGGGGGFFFFFFFBBAAA
@M02197:105:000000000-AN6RF:1:1101:18899:15936 1:N:0:1
TCGCATGGATACTCCTCCGCTTATTGATATGCTTAAGTTCAGCGGGTAGTCCTACCTGATTTGAGGTCAAAAGTCAATTAGGAAGACGTTTCTCTTCGGAGAGATAATAAGTCGACGTATTAGAGGCACGGAACCTTCATTCATGCGCTTCAGCAAACGGTGATCATTATCACACCGAAAGCCTTGTCGCGCAAAGTCGAAAGTCGACCGCAAGCCTATGCATTTCAGGAGAGCCCGAGTCCAGGACGAATCCTAGTCTCCGGCAGCCCCCACCATCCAAACTCCCCCTCGAAGCTAATCGAGAGGGGTTGAGAATTTACTGACACTCAAACAGGCATGCTCCTCGGAAAACCGAGGAGCGCAAGGTGCGTTCAAAGATTCGATGATTCAC
+
CCCCCCCFFFFFGGGGGGGGGGGHHHHHHHHHHHHHHHHHGHHGGGGGGHHHHHHHHHHHHHHGGHHHHHGHHHHHHHHHHHHHHHHGGGHHHHHGHHGGGGGGHHHHHHHFHGGGGEHHHHHHGHGGHGGGGGGHHHHHHGHHHHGGGGGHHHHHHHGFFGGHGHGHHHHHHHHGGGCGGHHHHHHHGHGGGGGGGGGGGGGFGGGGGGGGFGGGFFGGGGFFFGGGGGGGFFFFFGFGHHFCFGGHHGHHHGHGFD@GCGGGGGGGGFHHFFFGGHHHE@CGGGGGHGHHHHHGHGBGGHGGGGHHFGHHHHGHGDDBGFGEBFHHHHHHHHFHHHFFGEGGGHGGGGGGCGHGGGGGHHHHGGGGFGGFCGGGGGGFFFFFFF@BAAA
@M02197:105:000000000-AN6RF:1:1101:8486:15825 1:N:0:1
TCGCATGGATACTCCTCCGCTTATTGATATGCTTAAGTTCAGCGGGTAGTCCTACCTGATTTGAGATCAAACATTCACAAAGCTGTCTTCACTGGGGAGAGACATTTATGAGCTCCAGCGAACCTCCATCGCTGAAGGTTACCTGGTAGAAAACCACAAGCGTAGATAGTTATCACACCTGTGATGCCACCAAACACTGGCAAGCTGATTCATTTGAGAGGAGCTGACCGCAGGCCAGCAAGACCCCCAAAGTCCAAGCTCATCATGGCAAACCATGAGAGTTGAGGTGTTCATGATACTCAAACAGGCATGCCCTTCGGAATGGCCAAAGGGCGCAAGGTGCGTTCAAAGATTCGATGATTCAC
+
BBABBBBFFFFFGGGGFGGGGGGFGHHHGHHHHGHHHFFAGGHGFGCEGEHHHHHHHGHHHFHHGHHHGHHHHHHHHHHGGHGHHHHGGHGGFHFFGGGEEEHFHFFHHFHGFHHGFHHGGGGGHHECGHGGHGGHGGFFFHHHHGGHHGHFHHGHGGFGHGHHHHHHHGGHHGHHHHHHHHFHHHHFHHGHHHHHHHHGHHFHHFHHFFHHHHHHHHHHGHHHGGGGGFGHHGHHHGGHHGGGGGHFFFBGFCHHHGHHHHHGGHHHGHHGHHHHHHHHHFGHHGFEHFFHHHHHGFAEHHGBHHHHGHGGGGE?DHHFFHGHHGG3FGGFECHHFHGGCGFGGFGGGGCFCBFFFD5FBBBBB
@M02197:105:000000000-AN6RF:1:1101:13251:16077 1:N:0:1
TCGCATGGATACTCCTCCGCTTATTGATATGCTTAAGTTCAGCGGGTAGTCCTACCTGATTTGAGGTCAAAAGTCAATTAGGAAGACATTTCTCTCCGGAGAGATAATAAGTCGACGTATTAGAGGCACGGAACCTTCATTCATGCGCTTCAGCGAACGGTGATCATTATCGCACCGAAAGCCTTGTCGCGCAAAGTCGAAAGTCGACCGCAAGCCTATGCATTTCAGGAGAGCCCGAGTCCAGGACGAATCCTAGTCTCCGGCAGCCCCCACCATCCAAACTCCCCCTCGAAGCTAATCGAGAGGGGTTGAGAATTTACTGACACTCAAACAGGCATGCTCCTCGGAAAACCGAGGAGCGCAAGGTGCGTTCAAAGATTCGATGATTCA
+
CCCCCCCFFFFFGGGGGGGGGGGHHHHHHHHHHHHHHHHHHHHGGGFGGHHHHHHHHHGHHHHHGHHHHHHHHGHHHHHHHHHHHHHHHHHHHHHHHGGGGGGGHHHHHHHHHGGGGEHHHHHHHHGGHGGGGGGHHHHHHHHHHGGGGGGHHHGGGGGGEHGHHHHHHHHHGGGGGGGGGHGHHHGGGGGGGGGGFGGGGGGFFFFFGGGFFGGGGGGGFFFGGFGGGGGGGGGGHFHEHHGGDGGGHFHFHHHGGGGGGHGGGGGGGGHHGHHHGHHGGGDGGFEFGGHGHHHGFHFGHGGGGGHHHHHGHHHHHHHGHFGB5GHHGBDFHGBHFHHGFFCGFFFFDGGGGHHGGGFGHBHHGEEGGGGBGGGGGGFFFFFFFBBBAB
@M02197:105:000000000-AN6RF:1:1101:10255:16122 1:N:0:1
TCGCATGGATACTCCTCCGCTTATTGATATGCTTAAGTTCAGCGGGTAGTCCTACCTGATTTGAGGTCAAAAGTCAATTAGGAAGACATTTCTCTCCGGAGAGATAATAAGTCGACGTATTAGAGGCACGGAACCTTCATTCATGCGCTTCAGCGAACGGTGATCATTATCACACCGAAAGCCTTGTCGCGCAAAGTCGAAAGTCGACCGCAAGCCTATGCATTTCAGGAGAGCCCGAGTCCAGGACGAATCCTAGTCTCCGGCAGCCCCCACCATCCAAACTCCCCCTCGAAGCTAATCGAGAGGGGTTGAGAATTTACTGACACTCAAACAGGCATGCTCCTCGGAAAACCGAGGAGCGCAAGGTGCGTTCAAAGATTCGATGATTCAC
+
AAAB?AAFFFFFGGGGGGGGGEEHHHHHHBHHHHHHGHHHFFHEEGAEFGFFHHHGFFEGHHHFFHHGHHH3FEGHFFFHHFHHFFHFHHHHHGHHFFCEEGDCFHHHHEFFG?AEE<?GGD4FGG</GD@<FBCCHFHFGHHGGH/ACGDGGHGGGGCGGCFHHFFHEBGBFHHGGCFFGGHHGHFGGGGDGFCGFFABAAA0CAEFDFCF;>?GFFFFFFBCFFFFBFEFFFGGHHFG:G?:;/<0DFC/GHHFGCCC@0EAC@/</C11/1@BFFGGAB///E>>/EFFEG@AGF@EFGGEEE0GDDGGFFFHHGFBHDBGG/GGFFHFHHGBDFEAA//E?HHFAEEGGGGGFEA01BHHE??FAFFGFFGGE11CFFFFFFA11>>
@M02197:105:000000000-AN6RF:1:1101:2619:16168 1:N:0:1
TCGCATGGATACTCCTCCGCTTATTGATATGCTTAAGTTCAGCGGGTAGTCCTACCTGATTTGAGATCAAACATTCAAAGGGCTGTCCTCACTGAGGAGAGACATCTGTGAGCTCCAGCGAACCTCCATCGCTGAAGGTTACTTGGTGGAAAACCACAAGCGTAGATAGTTATCACACCTGCGATACCCACCAAACACTGGCAAGCTGATTTATTTTAGAGGAGCTGACTGTAGGCCAGCAAGTCCCCCAAAGTCCAAGCTCATCATGGAAAACCATGAAGAGTTGAGGTGTTCATGATACTCAAACAGGCATGCCCTTCGGAATGGCCAAAGGGCGCAAGGTGCGTTCAAAGATTCGATGATTCAC
+
BABBBAA?4@DFGGFGGCGGGGGHHHHHHHHHHFHHHFDGGBHGGGGEFADGFFGHHHHGGHHEGAGFGFFHGHGF5FHHH?EHFHGHHHHEHHBFFGEHGGHGGHHDGGHHHFEEGFHGCGG?HF/GHHDGHGGBGHFGFHHFHHHFFEHHHHGHGGGDGFFGCFHGFHFFHHHHF<CFHHHHHGGHHHGGHHHHFGGGGFFFFFFGGGFGHHHGEGGGFHHHHFHHHHHGHHGEGDBDHACEEE/BGFCHFFFFCF3E4BGEDHGEHEHHGBFGDGHGHFHBHHF?BFHHG5555FGG1GHFHHHG3FCFA1ACGEA3HF5F3CFFGGFGGGGGHFCC2GGGFGCGBGGFCGGFFFFBFFBBBBB
@M02197:105:000000000-AN6RF:1:1101:25185:16131 1:N:0:1
TCGCATGGATACTCCTCCGCTTATTGATATGCTTAAGTTCAGCGGGTAGTCCTACCTGATTTGAGGTCAAAAGTCAATTAGGAAGACGTTTCTCTTCGGAGAGATAATAAGTCGACGTATTAGAGGCACGGAACCTTCATTCATGCGCTTCAGCAAACGGTGATCATTATCACACCGAAAGCCTTGTCGCGCAAAGTCGAAAGTCGACCGCAAGCCTATGCATTTCAGGAGAGCCCGAGTCCAGGACGAATCCTAGTCTCCGGCAGCCCCCACCATCCAAACTCCCCCTCGAAGCTAATCGAGAGGGGTTGAGAATTTACTGACACTCAAACAGGCATGCTCCTCGGAAAACCGAGGAGCGCAAGGTGCGTTCAAAGATTCGATGATTCAC
+
BBBBBBAFFFFFGGGGGGGGGGGHHHFHHHHHHHHHCGHHGHHGGGEAFHHHHEHHHHFHHHHGGHGFFHHHHGHHHHHGGHHGHHHGGGHHHHHHHHGFGGG1GHHHHHHHGGGGGEHHHHHHHHGGHGGGGCGHHHFHHHHHHFDGGGGHHHHHGGGDEHGHHGHHEGHHHHHGGGGGGGHHHGHHGHGGGGDFEFFGFDGFFDGGGECFGFFFFFGGGFFFFGFFGGFFDGFFFEGCCHGDDGGFHFGHFEGGGGGGGHGGGGGCBDFFFG1FGFGCDD?GGGGHGGHFFHHEFHHGHHGGGGHHGHHHHGB5DHHGDGGFDFGFHHEGHHHHGAEGCEE?EHHFDGEGGHHGGEGGFHFHGGGCG4GGDG5F?CGFFFDFFFBBBBB
@M02197:105:000000000-AN6RF:1:1101:8368:16325 1:N:0:1
TCGCATGGATACTCCTCCGCTTATTGATATGCCTAAGTTCAGCGGGTAGTCCTACCTGATTTGAGGTCAAAAGTCAATTAGGAAGACGTTTCTCTTCGGAGAGATAATAAGTCGACGTATTAGAGGCACGGAACCTTCATTCATGCGCTTCAGCAAACGGTGATCATTATCACACCGAAAGCCTTGTCGCGCAAAGTCGAAAGTCGACCGCAAGCCTATGCATTTCAGGAGAGCCCGAGTCCAGGACGAATCCTAGTCTCCGGCAGCCCCCACCATCCAAACTCCCCCTCGAAGCTAATCGAGAGGGGTTGAGAATTTACTGACACTCAAACAGGCATGCTCCTCGGAAAACCGAGGAGCGCAAGGTGCGTTCAAAGATTCGATGATTCAC
+
CCCCCCCFFFFFGGGGGGGGGGGHHHHHHHHHHHHHHHHHHHHGGGGGGHHHHHHHHHHHHHHHGHHHHHHGHFHHHHHHHHHHHHHGGGHHHHHHHHGGGGGGHHHHHHHFHGGGGFHHHHHHHHGGHGGGGGGHHHHHHHHHHHGGGGGHHHHHHHGGGHGHHHHHHHHHGHHGGGGGGHHHHHHHGHGGGGGGGGGGGGBFGGGGGGGFFFFFGGGGGFFGGGGFGGGFFGFFC0.FFHGGGHGGHEHHGEHGGGGGGHGGGGGGGFFGEHHFGHHFGD?CGGGF/GHEGHFGHHHGGHGGGGHHHFHHGFHHHHDHEHHHHGHHHHHHBGFEHHHGCCGGGHHGGGGGGHHGGGG?GFHHGGGGHGGGGGGGGGGFFFFFFFBBBAB
@M02197:105:000000000-AN6RF:1:1101:1871:16356 1:N:0:1
TCGCATGGATACTCCTCCGCTTATTGATATGCTTAAGTTCAGCGGGTAGTCCTACCTGATTTGAGGTCAAACATTCACGAAGCTGTCTTCACTGGGGAGAGACATTTATGAGCTCCAGCGAACCTCCATCGCTGAAGGTTACCTGGTAGAAAACCACAAGCGTAGATAGTTATCACACCTGTGATGCCACCAAACACTGGCAAGCTGATTCATTTGAGAGGAGCTGACCGCAGGCCAGCAAGACCCCCAAAGTCCAAGCTCATCATGGCAAACCATGAGAGTTGAGGTGTTCATGATACTCAAACAGGCATGCCCTTCGGAATGGCCAAAGGGCGCAAGGTGCGTTCAAAGATTCGATGATTCAC
+
AAAAAAAF1FFFG1FFCGFEEGEFGHHHGHHGHHHHHHHGHFFGEGGGGHHHHHFFHHHGHHHGGHHFHHHHHHHHHHHGGGGHHHHHHGEGHHHHGGGGGGHHHHHGHHHHHEHHGHHGGGGGHHHFEHGGHGGGGGGHHGHHHHHHGGHHHHGFEEGHHGHHGHHHHHHHHHHHHHGHHHEHHHEFGHHHHGHHHGFHHHGHGGGGGGHGHHHGHGGGCHHGGGGGGGGHG?HGHHHHHE>EGGFHGFHFHFHHHHHHHGHHEHDHFHHFGFHGHGEGGFGFFEFFHGHHHGDHGDFGFGHGFHHGFHEGGGEFABHEGHFHCHHFGEEAGGHFGAAEEEFGFGFF5FGGEFBFFFFFA?A>A
@M02197:105:000000000-AN6RF:1:1101:16722:16262 1:N:0:1
TCGCATGGATACTCCTCCGCTTATTGATATGCTTAAGTTCAGCGGGTAGTCCTACCTGATTTGAGGTCAAAAGTCAATTAGGAGGACGTTTCTCTTCGGAGAGATAATAAGTCGACGTATTAGAGGCACGGAACCTTCATTCATGCGCTTCAGCAAACGGTGATCATTATCACACCGAAAGCCTTGTCGCGCAAAGTCGAAAGTCGACCGCAAGCCTATGCATTTCAGGAGAGCCCGAGTCCAGGACGAATCCTAGTCTCCGGCAGCCCCCACCATCCAAACTCCCCCTCGAAGCTAATCGAGAGGGGTTGAGAATTTACTGACACTCAAACAGGCATGCTCCTCGGAAAACCGAGGAGCGCAAGGTGCGTTCAAAGATTCGATGATTCAC
+
CCCCBCCFFFFFGGGGGGGGGGGHHHHHHHHHHHHHGHHHHHHGGGFGGHHHHHHHHHHHHHHHGGHHHHHHHHHGHHHHHHHHGGHGGGHHHHHHHHGGGGGGGHHHHHHHHGGGGGHHHHHHHHGGHGGGGGGHHHHHHHHHHHGGGGGGHHHHHHGGFHGHHHHHHHHHHHHGGGGGGHHHHGHHGGGGGGGGGGGGGGGFFGGGGGGFFFFFGGGGFGGGGGGGGGFFFFGGHHHGHHGGGHGHHGHFFGFGCCCGGHGGGDC/GGHHGHHHGHHHFFGGGGFHGGHHHHHGHHHGHHGGGGHHHHHHHHGHHHGFHHHHHGHHHHHHHHHHHHFFGFCGGHGGGFGGGHHGECGGHHHHGGGGHGGGGGGGGGGFFFFFFFBAAAA
@M02197:105:000000000-AN6RF:1:1101:24789:16353 1:N:0:1
TCGCATGGATACTCCACCGCTTATTGATATGCTTAAGTTCAGCGGGTAGTCCTACTCGATTTGAGGTCAAGTTGTCAAAATTTGTCCGAAGACGGTTTTGAAAGCACAGAGCTCCCAATCGGCCACCCTCTTGCGAGGTGCCGGCGAAGATACTTATCACGCCGTACTATGTCCAACCAAGAGACGCACTGATGCATTTGAGGTGAGCTACAACGAAAGCAGCAAACACCCAAGTCCACCGCTCCCTGAATCCAAAAAGATCAGAGAGTGTGAGAGTACAATGACACTCAAACGAGCATACCCTTCGGAATACCAAAGGGTGCAAGGTGCGTTCAAAGATTCGATGATTCAC
+
BABCCCBFFFFFGGGGGGGGGGGHHHHHHHHHHHHHGHHHHGHGGGGGGHHHHHHGHGHHHGFHGHHHHGHGHHHFHHHHHHHHHHHGGAEGHGGGGGGHGHHHHHHHHHFHHGGFGHHHGEGGGGHGHHHHHHGGFFEHHHGGGGGGGGHGHHHHHGGHGHGHHHHHHHGHGFFFGGGHHGGGFGCGHHHGHHHGGGHHFHHFHHHHHGHHGGHFFHHFGHGFGFFFFFFFFGFGEAEE/?FFFHHGHFHGGHHHHFF44HGHGFHHGHEHHGHHGDGFBFGGEDAHGGGGGHHFFFEBEDEB2GF5HGHHHHHHHGHCHHGHHGGGGCGGGGGGGGFFFFFFFFFBA@BB
@M02197:105:000000000-AN6RF:1:1101:27099:16704 1:N:0:1
TCGCATGGATACTCCTCCGCTTATTGATATGCTTAAGTTCAGCGGGTAGTCCTACCTGATTTGAGGTCAAATTGTCAGAAGCTGTCTCAAAAGAGACCCTTTAGAAGCTGAACCCCATTTATAAAGCTGCTCTTCACAAATGGCGTAGATAATTATCACACCAAAGCAAGGCAACAAAGGTCCCGCTAATGCATTTCAGGAGAGCCGACTTCTGAGAAGCCCGCATACTCCCACATCCAAGCCTGATCAACAGAAAAAGCTGAAAAGGTTGAGAATTTCATGACACTCAAACAGGCATGCTCCTTGGAATACCAAGGAGCGCAAGGTGCGTTCAAAGATTCGATGATTCAC
+
CCCCCBB@FFFFGGGGGGGGGGGHHHGHHHHHHHHHHHHHHHHGGGGGGFHHFHHHHHGHHHHHGHHHHHHHGHHHHGHHHHHHHHHHHHHHHGGHHGHHHHHHHHHHHHHHHHGGGHGHHHHHHHHHHHHHHGHFHHHHHFHGGGGHHHHHHGHHHHHHHHHHHHHHHFHHHHHHHHFH?GHHHGGGHGHHHHGHHGHHHGHGHGFGHGHGHGHGGGGGGGHHHHFGHGHGGFGGGEBFEHHFGHHHHHHGHHHHHGHHGHHHHHGFHHHFHGHHFGHHHHHGHFFFGFB3G3HHGEACEFHHFGEHHGFGHFCGGEECHHHHGEAE44GFGGGGABFFFFFFFFBAA>A
@M02197:105:000000000-AN6RF:1:1101:1870:16776 1:N:0:1
TCGCATGGATACTCCTCCGCTTATTGATATGCTTAAGTTCAGCGGGTAGTCCTACCTGATTCGAGGTCAAAAGTCAATTAGGAAGACGTTTCTCTTCGGAGAGATAATAAGTCGACGTATTAGAGTCACGGAACCTTCATTCATGCGCTTCAGCAAACGGTTATCATTATCACACCGAAAGCCTGGTCGCGCAAAGTCGAAAGTCGACCGCAAGCCTATGCATTTCAGGAGAGCCCGAGTCCAGGACGCACCCTAGTCTCCGGCAGCCCCCCCCACCCAAACTCCCCCGCGAAGCTAATCGAGAGGGGTTGAGAATTTACTGCCACTCAAACAGGCATGCTCCTCGGAAAACCGAGGAGCGCAAGGTGCGTTCAAAGATTCGATGATTCAC
+
1>>AA1>1B13FGGGGGGGGGGGHHGHHHHHHHHHGHFGHHHGGCEEEFGHHGFGHHFEGHGFHHGGHHHF1F1@2@2DG1EGH0FBE?/0BF222BG/EC?>>EDG2GBE2F/F?E/F11BFH11111<//<//GD@<>>22@DBCF//CD11FF9G/0/#/=BF;=GGFH7B/E/;/@9/9/;GCG@@5A??;C6FA;;.CC9.9@9;@/9@AEF4B9FFB/4FF;+/A9;9A.FBA./FD?B;9:././//F;-----9.A--;-;-<--D>.AF<0.-//CE@>/>3HHBF>HGF131E1?B12GB4B444DDFG?CE1EDGHHGHHHHFGHHFEFECGEE3EGE2GEE232E22EFCHHGCGEG4GGGGGGEF4FFFD5DFAAA>>
@M02197:105:000000000-AN6RF:1:1101:26446:16607 1:N:0:1
TCGCATGGATACTCCTCCGCTTATTGATTGCTTAAGTTCAGCGGGTAGTCCTACCTGATTTGAGGTCAAAAGTCAATTAGGAAGACATTTCTCTCCGGAGAGATAATAAGTCGACGTATTAGAGGCACGGAACCTTCATTCATGCGCTTCAGCGAACGGTGATCATTATCACACCGAAAGCCTTGTCGCGCAAAGTCGAAAGTCGACCGCAAGCCTATGCATTTCAGGAGAGCCCGAGTCCAGGACGAATCCTAGTCTCCGGCAGCCCCCACCATCCAAACTCCCCCTCGAAGCTAATCGAGAGGGGTTGAGAATTTACTGACACTCAAACAGGCATGCTCCTCGGAAAACCGAGGAGCGCAAGGTGCGTTCAAAGATTCGATGATTCAC
+
BCBCCCCFFFFFGGGGGGGGGGGHHHHHBGHHFHHHHHHHGGGGGEGGHHFHHHHHHHHHHHHGFHHHHHHHGHHHHHHHHGHHHHHHHHHHHHHHGGGGFGFHHHHGHHHHGGGGEHHHGHHGGGGHGGGGGGHHHHHHHHHHHGGGGGHHHGGGGGGFHEHHHHHHHHHHHHGGGGGGHHHHHGHGGGGGGGGGGGGGGGFFGGFF.@CFFFGGFGGGFFFFFFFFFFFFEFFF0FFHG.DFFGGHGCEHGHFGGDGCFGGCC/@</BGGBEHGHFHEC>EE//HHGHHHHGDGCEDHHGGGFGHHHHHHHHFFFFGHHGGDEGEHHHGFHHEGCAEEECFGHGGEGGGGFGEEGEAHHHHGGEE4FCGFGGGCFCFBFFFBFA3?BA
@M02197:105:000000000-AN6RF:1:1101:10267:16745 1:N:0:1
TCGCATGGATACTCCTCCGCTTATTGATATGCTTAAGTTCAGCGGGTAGTCCTACCTGATTTGAGGTCAAAAGTCAATTAGGAAGACATTTCTCTCCGGAGAGATAATAAGTCGACGTATTAGAGGCACGGAACCTTCATTCATGCGCTTCAGCGAACGGTGATCATTATCACACCGAAAGCCTTGTCGCGCAAAGTCGAAAGTCGACCGCAAGCCTATGCATTTCAGGAGAGCCCGAGTCCAGGACGAATCCTAGTCTCCGGCAGCCCCCACCATCCAAACTCCCCCTCGAAGCTAATCGAGAGGGGTTGAGAATTTACTGACACTCAAACAGGCATGCTCCTCGGAAAACCGAGGAGCGCAAGGTGCGTTCAAAGATTCGATGATTCAC
+
CCCCCCCFFFFFGGGCGGGGGGGHHHHGHHHHHHHHHHHHHHHGGGGEGHHHHHHHHHHHHHHHGHHHHHHHHGGHHHHHHHHHHHHGHHHHHHHHHGGGGGGGHHHHHHHHHGGGGGHHHHHHHHGGHGGGGGGHHHHHHHHHHHGGGGGHHHGGGGGGGHGHHHHHHHHHHHGGGGGGGHHHHHHHGGGGGGGGFGGGGGGGGGGGGFFGFGGGGGGGFFFFGFGGFFGGFGGFHFGFHHFGEFGFFG<HFHFGGFCGGHGGGGCCFGHGEFFHGHGGDFCGCCFGEGHHHHHGFHGGHGGGGGHFHHHGHHHHHFHHGGGGGGFHHHFHGHHHHHGGFECGGHHGGGGGGHHFEE?CGHHGGGGGHGFGGGGGGGGFFFFFFFBBBAB
@M02197:105:000000000-AN6RF:1:1101:15732:16988 1:N:0:1
TCGCATGGATACTCCTCCGCTTATTGATATGCTTAAGTTCAGCGGGTATCCCTACCTGATCCGAGGTCAACCTAGAAAAATCTGGGGTTGCTGGCTAGCATCTCCACCGACCCTATAGCGAGAAAAATTACTACGCGTAGAGCTGAAGAGCACCGCCACTGATTTTAAGGCCCGCCAGACGGCGAAGCCCAACACCTAGCCGGGCTAGATTGGTATTAATGACGCTCGAACAGGCATGCCCCCCGGAATACCAAGGGGCGCAGTGTGCGTTCAAAGATTCGATGATTCAC
+
ABCCCCCFFFFFGGGGGGGGGGGGHHHHHHHHHHHHHHHHHHHGGGEGHGHHHHHHHHHHHHHGGG;HH;HH<H<HHHHHH<<HHHGG-GHHHHGHH<HH<H<HHHHHGGGGGHHHHHHGG;GGHHHHHHHHHHGGGGGGGHH:HHHHHHHHHHGGGGGHHHHHHHHHHHHHGGGGGGGGGGGGGGGGFFGHGFHHGGGGGHHHHHHHHHHHHHHHHGGGGGGGHHGHHHGHHHHHGGGGGGFHHHHHHGGGHHGGGGGHHHHGGGGHGGGGGGGGGGFFFFFFFCBAAA
@M02197:105:000000000-AN6RF:1:1101:22377:17236 1:N:0:1
TCGCATGGATACTCCTCCGCTTATTGATATGCTTAAGTTCAGCGGGTAGTCCTACCTGATTTGAGGTCAAAAGTCAATTAGGAAGACGTTTCTCTTCGGAGAGATAATAAGTCGACGTATTAGAGGCACGGAACCTTCATTCATGCGCTTCAGCAAACGGTGATCATTATCACACCGAAAGCCTTGTCGCGCAAAGTCGAAAGTCGACCGCAAGCCTATGCATTTCAGGAGAGCCCGAGTCCAGGACGAATCCTAGTCTCCGGCAGCCCCCACCATCCAAACTCCCCCTCGAAGCTAATCGAGAGGGGTTGAGAATTTACTGACACTCAAACAGGCATGCTCCTCGGAAAACCGAGGAGCGCAAGGTGCGTTCAAAGATTCGATGATTCAC
+
CCCCBBCFFFFFGGGGGGGGGGGHHHHHHHHHHHHHHHHHHHHGGGGGGHHHHHHHHHGHHHHHGHHHHHHHHHHHHHHHHHHHHHHGGGHHHHHHHHGGGGGGHHHHHHHHHGGGG?GHHHHHHHGGHGGFEFFHHHHHHHHHHHGGGGGHGHHHHHGGFGGHHHHHHHHGHHHGGGGGGGGHHHHHGHGGGGGGFGGGGGGGGFGGGGGFFFFGGGGGGFGGGGGGFGFGFFFGHHHHFFGGGHGHHGFHGEHECCCGGHGGGGGGFGHFFHGFGHHGDGCGGGGGEGHHHHHGHHGGFFGGGGFHFHGHHHHGHHHHHHGEFGGHHHHGHHHHHHHGGGGGGGFGGGGGGHGGGGGGHHHHGGGGHGGGGGGGGGGFFFFFFFBA>>A
@M02197:105:000000000-AN6RF:1:1101:26414:17369 1:N:0:1
TCGCATGGATACTCCTCCGCTTATTGATATGCTTAAGTTCAGCGGGTAGTCCTACCTGATTTGAGGTCAAAAGTCAATTAGGAAGATGTTTCTCTTCGGAGAGATAATAAGTCGACGTATTAGAGGCACGGAACCTTCATTCATGCGCTTCAGCAAACGGTGATCATTATCAAACCGAAAGCCTTGTCGCGCAAAGTCGAAAGTCGACCGCAAGCCTATGCATTTCAGGAGAGCCCGAGTCCAGGACGAAGCCTAGTCTCCGGCAGCCCCCACCATCCAAACTCCCCCTCGAAGCTAATCGAGAGGGGTTGAGAATTTACTGACACTCAAACAGGCATGCTCCTCGGAAAACCGAGGAGCGCAAGGTGCGTTCAAAGATTCGATGATTCAC
+
CCCCCCCFFFFFGGGGGGGGGGGHHHHHGHFHHHGHHHHHHHHGGGGGGHHHHHHHHGHHHHHHGHHHGHHHHGHHHHHHHHHGHH3FGHHHGHHHGFGGGGGGHHHGHHG4GEGGGEEHHHHHHHGGHGGGGGGHHGHHHHHHHHGGGGGHGHHHGHGG9.9:GGHH;9<1$9BA/FE/:F?C9@90.B5/;C:/1A/FA#9;9BDGBA3;FGGF-0B500:BFFBC3F6?@CA.FFC/FG:../@//0/EGG0.GGGGDFAD?C@<@DF1GHFGFFF?/CCGGGGG/GHHFGHDHHGFEFGGGGFFFHHGHGG5BF5HHHFEGGHHGFHHGHEHGF1EE0E?GGHGEE2DE2FFGGGE45GCE2EGHGFGGGGGFGGFFB5FDDAAA>A
@M02197:105:000000000-AN6RF:1:1101:2006:17427 1:N:0:1
TCGCATGGATACTCCTCCGCTTATTGATATGCTTAAGTTCAGCGGGTAGTCCTACCTGATTTGAGGTCAAAAGTCAATTAGGAAGACGTTTCTCTTCGGAGAGATAATAAGTCGACGTATTAGAGGCACGGAACCTTCATTCATGCGCTTCAGCAAACGGTGATCATTATCACACCGAAAGCCTTGTCGCGCAAAGTCGAAAGTCGACCGCAAGCCTATGCATTTCAGGAGAGCCCGAGTCCAGGACGAATCCTAGTCTCCGGCAGCCCCCACCATCCAAACTCCCCCTCGAAGCTAATCGAGAGGGGTTGAGAATTTACTGACACTCAAACAGGCATGCTCCTCGGAAAACCGAGGAGCGCAAGGTGCGTTCAAAGATTCGATGATTCAC
+
CCBC@ABFFFFFGGGGGGEGGGGHGFHHHHHGHHHHHHHHHHHGGGGGGFHHHHHHHHHHHHHHGHHHHHHHHFGHHHHHHHGHFGHGFGHHHHHHHHGGGEGGEHFHHHHHHGEFEEFGHHHHHHGGGGGFGGGHGHHHHHHHHFGGGGGHHHFHHHGGGGGHGHHHGFHFDFHFFGGCFHHHHHHHGFGGGGGGFFFEGGFFBDGGGFGFFFFBGGGFFFFFGFFFFFFFFGGGHHGGBFGGGFEGBHHHHHHCGGGGGFGGC?/CCGFHGHHBEFGC?</GGGEGECFEFHBEF3HGFGGGGGHHHHHHFGFHHHHHFFHGFFFGGHHHHHGGHHHF?EEE?HFGGGGGGHHEEFEGFHHHGE2CHGGGGGGGEGGFFFFFFFAAA3A
@M02197:105:000000000-AN6RF:1:1101:27417:17491 1:N:0:1
TCGCATGGATACTCCTCCGCTTATTGATATGCTTAAGTTCAGCGGGTAGTCCTACCTGATTTGAGGTCACATTAATGATGAATTGTCCATGGACTGTTAGAAAGCTGAACTGCCCCTCACAGTCATAAGCGTAGATAGTTATCACACCAATGAGCAAGGTCGTTCTGCTAATTCATTTCAGGGGAGCTGAACCTCTTTGAGAAGGCCAGCAAAACCCCCACATCCAAACCCTTCAACAAGAGAAGGGTTGAGTTTATACTCATGACACTCAAACAGGCATGCTCCTCGGAATACCAAGGAGCGCAAGGTGCGTTCAAAGATTCGATGATTCAC
+
BCCCCCCFFFFFGGGGGGGGGGGHHHHHHHHHHFFHHHHHHGHGGGGGGHHHHGHHHHHHHHHGGGHHHHHHHHHHHHHHHHHHHHHHHHHHHHHHHHHHHHHHHHHHHGHGHHHGHGHHHHHHHHHHHGGGGGGGHHHHHHHHHHHGHHHHHHHHHHGGHGHGHGHHHHHHHHHHHHHHHHHGGHGHHHHHHHHHHHHHGHHHHHHHHHGHEHHGGGGGGHHGGGHGGHGHGHHHHHHHHHGHGHFBGHHHHFGG5HHFHBHHHHGGHFHHFHHHGHHHHEGGGGHGHHHHDHHHHGFGFCHFHHGGCGHGGGGGGGGGGFFFFBFFBBBAB
@M02197:105:000000000-AN6RF:1:1101:27185:17598 1:N:0:1
TCGCATGGATACTCCTCCGCTTATTGATATGCTTAAGTTCAGCGGGTAGTCCTACCTGATTTGAGGTCAAATTGTCAGAAGTTGTCTCAAAAGAGACCTTTAGAAGCTGAACCCCATTTATAAAGCTGCTCTTCACGAATAGCGTAGATAATTATCACACCAAAGCAAGGCAACAAAGGTCCCACTAATGCATTTCAGGAGAGCCGACTTCTGAGAAGCCCGCATACGCCCATATCCAAGACTGCTCAACAGAAAAAGCTGAAAAGGTTGAGAATTTCATGACACTCAAACAGGCATGCTCCTCGGAATACCAAGGAGCGCAAGGTGCGTTCAAAGATTCGATGATTCAC
+
>>1>A11>1F31FGGCE1EAEC?GGFGGFDBFE2GGDFFHFFDFCGEGGFEBGHHGH101FAGF/00BFF1BFB2GHFB1F1DGE1FB221@FC00EFB1F1GFFHHFBB11//?AGHHHG2GHGBFFE1FB99>FFE;/#<F00<CFBG;D<@8FBBGF:FGEFHHH0CGFFHHDG/0#AF9#CFD<1-1=-=1D1<CFEE/G<:;<FA@;1G<C3//;EF<E>C0#HHFFB1;F1211101B12FB2FD0GBHFB1BB2D1F>0HFGDD1GEDHFFGEGGGDGHHEAA1GF1FGE/CGE?GHGHHFF1FEHHCGGGEGA10A00AAGGGDFFGE1GCFBFD3FAA?A1
@M02197:105:000000000-AN6RF:1:1101:12101:17563 1:N:0:1
TCGCATGGATACTCCTCCGCTTATTGATATGCTTAAGTTCAGCGGGTAGTCCTACCTGATTTGAGGTCCAAAGTCAATTAGGAAGACATTTCTCTCCGGAGAGATAATAAGTCGACGTATTAGAGGCACGGAACCTTCATTCATGCGCTTCAGCGAACGGTGATCATTATTACACCGAAAGCCTTGTCGCGCAAAGTCGAAAGTCGACCGCAAGCCTATGCATTTCAGGGGAGCCCGAGTCCAGGACGAATCCTAGTCTCCGGCAGCCCCCACCATCCAAACTCCCCCTCGAAGCTAATCGAGAGGGGTTGAGAATTTACTGACACTCAAACAGGCATGCTCCTCGGAAAACCGAGGAGCGCAAGGTGCGTTCAAAGATTCGATGACTCAC
+
DDCDDDCFFFFFGGGGGGGGGGGHHHHHHHHHHHHHHHHHHHHGGGEGGHHHHHHHHHGHHHHHGHHHGHHHHHHHHHHHHHHHGHHHHHHHHHHHHGGGGGGGHHHHHHHHHGGGGEHHHHHHHGGGHGGGGGGHGHHFHHHHHHGGGGGGHHGGGGGGGHGHHHHHHHHHHHHHGGGGGHHHHHHHGHGGGGGGGGGGGGGFFGGFGGGGFGFFGGGGGGHHHGHFGGGGGGGEFGGHHHGDAFGHGHFHHHHGGGGCGGGGGGGGGGFGGGHHGHGHGGCGGGGHEGGHHHHGHHFGHFGGGGHHHHHHHHHGHGFHFHHHHGHHHGHHHGHHGHFGGGGGGHHGGGGGGHHGFFCCGGHHGGGGHGGGGGGFGGGFBFFFFFBBBAA
@M02197:105:000000000-AN6RF:1:1101:5198:18062 1:N:0:1
TCGCATGGATACTCCTCCGCTTATTGATATGCTTAAGTTCAGCGGGTAGTCCTACCTGATTTGAGGTCAAAAGTCAATTAGGAAGACATTTCTCTCCGGAGAGATAATAAGTCGACGTATTAGAGGCACGGAACCTTCATTCATGCGCTTCAGCGAACGGTGATCATTATCACACCGAAAGCCTTGTCGCGCAAAGTCGAAAGTCGACCGCAAGCCTATGCATTTCAGGAGAGCCCGAGTCCAGGACGAATCCTAGTCTCCGGCAGCCCCCACCATCCAAACTCCCCCTCGAAGCTAATCGAGAGGGGTTGGGAATTTACTGACACTCAAACAGGCATGCTCCTCGGAAAACCGAGGAGCGCAAGGTGCGTTCAAAGATTCGATGATTCAC
+
BAABBBBFFFFFGGGGGGGGGGGHHHGHHGFHHHHHHGHHHHHGGGEGGHHHHHHHHHFHHHHFGHFGHGHHHGHHHFHHHHHHHGHHHHHHHHHHHGGGGGGGHHHHHHGHHGGGGGEGHHHHHHGGHGGGGGGHHGHHHHHHHEGGGGGHHHGFFGGFFCGFFHHHGHGHHHHGGFGGGHHHHG;HGEFGGGGGCFGFGDGFFG9FBFFFFFFFFFFGFFFGFGFFFFFEDFFEC0AFEH?DGHGGDD0HHDFFD@-GGHFA?D?GGGG</FHHGHFHFGCGGGEF/GFFFHFGHHFFGGFGGGGGHHHHD4FHFF5HFFFFGFBCHGFEHFGGFFHGGCGGGHHGGGGGGFHGEGGEFDG4GEEEAGGGGGGGGFGF4BFFFFAA3>3
@M02197:105:000000000-AN6RF:1:1101:14054:18116 1:N:0:1
TCGCATGGATACTCCTCCGCTTATTGATATGCTTAAGTTCAGCGGGTAGTCCTACCTGATTTGAGGTCAAAAGTCAATTAGGAAGACGTTTCTCTTCGGAGAGATAATAAGTCGACGTATTAGAGGCACGGAACCTTCATTCATGCGCTTCAGCAAACGGTGATCATTATCACACCGAAAGCCTTGTCGCGCAAAGTCGAAAGTCGACCGCAAGCCTATGCATTTCAGGAGAGCCCGAGTCCAGGACGAATCCTAGTCTCCGGCAGCCCCCACCATCCAAACTCCCCCTCGAAGCTAATCGAGAGGGGTTGAGAATTTACTGACACTCAAACAGGCATGCTCCTCGGAAAACCGAGGAGCGCAAGGTGCGTTCAAAGATTCGATGATTCAC
+
DDCCCCDFFFFFGGGGGGGGGGGHHHHHHHHHHHHHHHHHHHHGGGGGGHHHHHHHHHHHHHHHGHHHHHHHHFHHHHHHHHHHHHHGGGHHHHHHHHGGGGGGHHHHHHHHHGGGGFHHHHHHHHGGHGGGGGGHHHHHHHHHHHGGGGGGHHHHHHGGGHGHHHHHHHHHHHHGGGGGGHHHHHHHGHGGGGGGGGGGGGGFFGGGGGGGGGGGGGGGGHGGGGGGGGGGFFGGHGHHHGGFECGHHHHGHHHGGGGGGHGDGDCGGGHGEHHGGHHFDGFGGGGHGGHHHHHGGHGGHHGGGGHHHHHHHHHFFHGF5HHHHGHHHHHHHHGHHHGGGEGGGHHGGGGGGHHGGGGGHHHHGGGGHGGGGGGGFGCFFFFFFFBBBAA
@M02197:105:000000000-AN6RF:1:1101:12214:18243 1:N:0:1
TCGCATGGATACTCCTCCGCTTATTGATATGCTTAAGTTCAGCGGGTAGTCCTACCTGATTTGAGGTCAAAAGTCAATTAGGAAGACGTTTCTCTTCGGAGAGATAATAAGTCGACGTATTAGAGGCACGGAACCTTCATTCATGCGCTTCAGCAAACGGTGATCATTATCACACCGAAAGCCTTGTCGCGCAAAGTCGAAAGTCGACCGCAAGCCTATGCATTTCAGGAGAGCCCGAGTCCAGGACGAATCCTAGTCTCCGGCAGCCCCCACCATCCAAACTCCCCCTCGAAGCTAATCGAGAGGGGTTGAGAATTTACTGACACTCAAACAGGCATGCTCCTCGGAAAACCGAGGAGCGCAAGGTGCGTTCAAAGATTCGATGATTCAC
+
ABCCCCCFFFFFGGGGGGGGGGGHHHHGHHHHHHHHHHHHHHHGGGGGGHHHHHHHGHHHHHHHGHHHHHHHHHHHHHHHHHHHHHHGGGHHHHHHHHGAFGGGHHHHHHGHHGGGGGHHHHHHHHGGHGGGGGGHHHHHHHHHHHGGGGGHHHHHHHGGGHGHHHHHHHH;HHHGGGGGGHHHHHHHGHGGGGGGGGGGGGGGGGGGGGFGGFGGFGFGGGFFGGGGGGFGGGGGGHFHGHGDGGGHHHGHHGHGGGGGGHGGFGGGGDFDGHHHGHHHGC/GGGGHHGHHHHHGHHGGHHGGGGHHHGGHHHFHHHHHHHHHHGHHHHHHFHGHHHHGGGGGGGFCGGGGGHHGGGGGHFGHGGGGHGGGGGGGGGGFFFFFFFBAAAA
@M02197:105:000000000-AN6RF:1:1101:2758:18333 1:N:0:1
TCGCATGGATACTCCTCCGCTTATTGATATGCTTAAGTTCAGCGGGTAGTCCTACCTGGTTTGAGGTCAAAAGTCAATTAGGAAGACATTTCTCTCCGGAGAGATAATAAGTCGACGTATTAGAGGCACGGAACCTTCATTCATGCGCTTCAGCGAACGGTGATCATTATCACACCGAAAGCCTTGTCGCGCAAAGTCGAAAGTCGACCGCAAGCCTATGCATTTCAGGAGAGCCCGAGTCCAGGACGAATCCTAGTCTCCGGCAGCCCCCACCATCCAAACTCCCCCTCGAAGCTAATCGAGAGGGGTTGAGAATTTACTGACACTCAAACAGGCATGCTCCTCGGAAAACCGAGGAGCGCAAGGTGCGTTCAAAGATTCGATG
+
@BABBBACFFBBB4BFGGGGGGDFEGHGHFHHGHF5DAGHDGHGGGGGEGGFHGHEHHHHHHGHGHBGHFGFHF5BDGFBCBBFFA3GGFHFFFFHHGG1/EEGFFHHHGGGDEFE?EEHHFHHFBDFHADDECGCFFGBDDGHH1CADDGHGH;GGGGCFHGHHEHFBGHHHFHGFFGFDBHFHF@0@EG@B@@FGFFBAAE;0;9ABBAB0FFBB0FGFF0BBFFBFFAA.GGGHCC/EGE?CGEHGDGHGFFC?CCCC0CECCCGGGGDEGGBCDBF?CCEE/GHFGHGFB1/GCGEF0EEFFCHFFD2F@BDDD212BHHGEF0HFHG1EHBFFGEGGCGGGFGEBAAA0GEE0AA1GGG0AEE11BBFBFF?F1FA>>>1
@M02197:105:000000000-AN6RF:1:1101:10939:18265 1:N:0:1
TCGCATGGATACTCCTCCGCTTATTGATATGCTTAAGTTCAGCGGGTAGTCCTACCTGATTTGAGGTCAAATTGTCAGAAGTTATCTCAAAAGAGACCTTTAGAAGCTGAACCCCATTTATAAAGCTGCTCTTCACGAATGGCGTAGATAATTATCACACCAAAGCAAGGCAACAAAGGTCCCGCTAATGCATTTCAGGAGAGCCGACTTCTGAGAAGCCCGCATACTCCCATATCCAAGCCTGATCAACAGAAAAAGCTGAAAAGGTTGAGAATTTCATGACACTCAAACAGGCATGCTCCTCGGAATACCAAGGAGCGCAAGGTGCGTTCAAAGATTCGATGATTCAC
+
CCCCCCCFFFFFGGGGGGGGGGGHHHHHHHHGHHHHHHHHHHHGGGGGGHHHHHHHHHHHHHHGGHGHHHHHHHHHHHHHHHHHHHHHHHGHHGHGHGGHHHHGHHHHHHHHGGGGHHHGHHHHHHHHHGHHHHHHHGGHHHHGGGGGHHHHHHHHHHHHHHHHHHHHHHGHHHHHHGHGHHHHGHHGHHHHHHHHHGHGGHCHHGGGGHHHHGHHGGGGGHFHGGGGGGGHHGGFEFHFFE21@@1FHFFHHFGDDFHGEBFFGF02BHGF1FGHHEBBHGB1FG0D11EDGEHGAFAE//E0A2FF1BBDHHEEAAEFFBGEGGEHFCGFFGGEBB1FFFD@B1>1>1
@M02197:105:000000000-AN6RF:1:1101:19896:18420 1:N:0:1
TCGCATGGATACTCCTCCGCTTATTGATATGCTTAAGTTCAGCGGGTAGTCCTACCTGATTTGAGATCAAACATTCACGAAGCTGTCTTCACTGGGGAGAGACATTTATGAGCTCCAGCGAACCTCCATCGCTGAAGGTTACCTGGTAGAAAACCACAAGCGTAGATAGTTATCACACCTGTGATGCCACCAAACACTGGCAAGCTGATTCATTTGAGAGGAGCTGACCGCAGGCCAGCAAGACCCCCAAAGTCCAAGCTCATCATGGCAAACCATGAGAGTTGAGGTGTTCATGATACTCAAACAGGCATGCCCTTCGGAATGGCCAAAGGGCGCAAGGTGCGTTCAAAGATTCGATGATTCAC
+
BBBBBBBFFFFFGGGFGGGGGGGHHHHHFHHHHHHHGHHHHHHGGGGGGHHGHHHHHHHHHHHHGFHHHHHHHHHHHHHGGGGHHHHHHHHHHHHHGGGGGGHHHHHHHHHHHHGFHHGGGGGGHGHGHHGGHGGHHGGHHHHHHGHHHHHHHHGHGHHGHGHHHHHHHHHHHHHHHHGHHGHHHHHHHHHHHHHHHHGHHHHGHHGHGGGGGGHHHGHHGHHHGGGGGHFGHGGHHGHHHGDGGGHFHHGF3GHHEHFHHHGHHHHFDHG@FHHBHHHBGFHHHGHHHHHHHHHHHGEFHFHFHHFHHHFF1GGEDHHHGHHHHHGGBGGGGGHHGGGGGGCGGGGGGGGGCFFFFFBFBBAAA
@M02197:105:000000000-AN6RF:1:1101:24537:18575 1:N:0:1
TCGCATGGATACTCCTCCGCTTATTGATATGTTTAAGTTCAGCGGGTAGTCCTACCTGATTTGAGATCAAACATTCAAAGGGCTGTCCTCACTGAGGAGAGACATCTGTGAGCTCCAGCGAACCTCCATCGCTGAAGGTTACTTGGTGGAAAACCACAAGCGTAGATAGTTATCACACCTGCGATACCCACCAAACACTGGCAAGCTGATTTATTTTAGAGGAGCTGACTGTAGGCCAGCAAGTCCCCCAAAGTCCAAGCTCATCATGGAAAACCATGAAGAGTTGAGGTGTTCATGATACTCAAACAGGCATGCCCTTCGGAATGGCCAAAGGGCGCAAGGTGCGTTCAAAGATTCGATGATTCAC
+
BBBBBBB4FFFFGGFG4FF?EFEHHGHGBFHHGHHGBGHF5FBEGG?0EGHHHHHHHGFHHGHHGHHBFGFDGHHDHHFHGGGHGHHFFFHFHHHFEBAEGGHFHFHHFH4FEGHHHHHGGGGGHHFHBHDGHGGHHHHHHHEHHGHGGHHHHHFGGHHGEC>EGCGGHHHHHE<DHHGHFHGGH:CGBGFGHFGHGCFGGGFGEHGFEGFGGGGGHHHFCFHHFHHGFFGGHHGEFHHHHF@?GCCBFGC1B1/0G1BBEHHFFHHGHEEDGHHGHHHHHGGC1F0GG@@1GG2DEFDF/GFGFGEFB10FFB/EEECBHHGFAGG0DF0E0GE?HDFAECCEB1GGGGGFEB1CFFDF3D1AA>1
@M02197:105:000000000-AN6RF:1:1101:6397:18683 1:N:0:1
TCGCATGGATACTCCTCCGCTTATTGATATGCTTAAGTTCAGCGGGTAGTCCTACCTGATTTGAGGTCAAAAGTCAATTAGGAAGACGTTTCTCTTCGGAGAGATAATAAGTCGACGTATTAGAGGCACGGAACCTTCATTCATGCGCTTCAGCAAACGGTGATCATTATCACACCGAAAGCCTTGTCGCGCAAAGTCGAAAGTCGACCGCAAGCCTATGCATTTCAGGAGAGCCCGAGTCCAGGACGAATCCTAGTCTCCGGCAGCCCCCACCATCCAAACTCCCCCTCGAAGCTAATCGAGAGGGGTTGAGAATTTACTGACACTCAAACAGGCATGCTCCTCGGAAAACCGAGGAGCGCAAGGTGCGTTCAAAGATTCGATGATTCAC
+
DDDDDDCFFFFFGGGGGGGGGGGHHHHHHHHHHHHHHHHHHHHGGGGGGHHHHHHHHHHHHHHEGHHHHHHHHHHFHHHHHHHHHHHGGGHHHHHHHHGGGGGGHHHHHHHGHGGGGEHHHHHHHHGGHGGGGGGHHHHHGHHHHHGGGGGHHHHHHHGGGHGHHHHHGHHHHHHGGGGGGHHHHHHHGHGGGGGGGGGGGGGFGGGGGGFFFFFGGGGGGFFGGGFGFFEFGGGGHGHHHHGGFHFFGGEFHGHGGGGGGGAFGGGGGDFGGGHHEHHGGGCGGGGHGGHFGHHFHHFGGHGGGGGHHFHHHHHFFGHHHHHGDFF3HHHGGGHHHHHFGGE?GHHGGGGGGHHGGGGGGGHHGGGFGGCGGGGGGGGFFFFFFFBBAAB
@M02197:105:000000000-AN6RF:1:1101:27188:18688 1:N:0:1
TCGCATGGATACTCCTCCGCTTATTGATATGCTTAAGTTCAGCGGGTAGTCCTACCTGATTTGAGGTCAAAAGTCAATTAGGAAGACATTTCTCTCCGGAGAGATAATAAGTCGACGTATTAGAGGCACGGAACCTTCATTCATGCGCTTCAGCGAACGGTGATCATTATCACACCGAAAGCCTTGTCGCGCAAAGTCGAAAGTCGACCGCAAGCCTATGCATTTCAGGAGAGCCCGAGTCCAGGACGAATCCTAGTCGCCGGCAGCCCCCACCATCCAAACTCCCCCTCGAAGCTAATCGAGAGGGGTTGAGAATTTACTGACACTCAAACAGGCATGCTCCTCGGAAAACCGAGGAGCGCAAGGTGCGTTCAAAGATTCGATGATTCAC
+
ABBBBB34@DFFFFGGGGEGCF2GHFHHHGFGHFHFFHFHHCGFGGEGGHHHHHHHHHFHHHHHGEFGHHHHFFGHGGHGHGGDGHHHHHHHHHHHHGGA@EGGHHHHHHHGHGGCGGHHHHEGHHDFHGCGGGGHHHHHHHHHG1EGGDDHHHGAFDGEFGGHHHHFGHHHFGHGFFCCGHHHHHGFAEGGGGGGFFGGGADFFDFBFEFFFGGGGGGGFFFFFFFBFB?ADFFF/GGFEFGEGHFGBHFHFCCD?<-GGHGAGC@//<@2GFHHFHGF/DCGGGGFGGGHGHHEFHHE3G?1?GHHFEHHHHGHGGDHFFHFGGHHHHHHFFHHFGEEE0GEAFHGGGGEEFAB2A2?HFHBGGGGHBCFCGGGGGFBFBFFFF?BBBA
@M02197:105:000000000-AN6RF:1:1101:14279:18760 1:N:0:1
TCGCATGGATACTCCTCCGCTTATTGATATGCTTAAGTTCAGCGGGTAGTCCTACCTGATTTGAGATCAAACATTCACGAAGCTGTCTTCACTGGGGAGAGACATTTATAAGCTCCAGCGAACCTCCATCGCTGAAGGTTACCTGGTAGAAAACCACAAGCGTAGATAGTTATCACACCTGTGATGCCACCAAACACTGGCAAGCTGATTCATTTGAGAGGAGCTGACCGCAGGCCAGCAAGACCCCCAAAGTCCAAGCTCATCATGGCAAACCATGAGAGTTGAGGTGTTCATGATACTCAAACAGGCATGCCCTTCGGAACGGCCAAAGGCGCAAGGTGCGTTCAAAGATTCGATGATTCAC
+
DDDDCCCFFFFFGGGGGGGGGGGHHHHHHHHHHHHHHHHHHHHGGGGGGHHHHHHHHHHHHHHHGGHHHHHHHHHHHHHGGGGHHHHHHHHHHHHHGGGGGGHHHHHHHBFHHHHHHHHGGGGGHHHHHHGGHGGHHHHHHHHHHHHHHHHHHHGHGHHHHGGHGHHHHHHHHHHGHHHHHHHHHHHHHHHHHHHHHHHHHHHGHGHHHHHHHHHHHHHHGHGHGGGGGHGHHGHHHHHHHGFGGGHHHHHGHGHHHGHGHHHHHGHHGHHFHHHHHHGHHFHHHGHHHHHGHGHHHGGHHHHFHFHHHHGGGGGGGGHGGGGHHGHHGGGFGHHHHGGGGHGGFGGGGGGGFFFFFFFCBBCB
@M02197:105:000000000-AN6RF:1:1101:7021:18892 1:N:0:1
TCGCATGGATACTCCTCCGCTTATTGATATGCTTAAGTTCAGCGGGTAGTCCTACCTGATTTGAGATCAAACATTCACGAAGCTGTCTTCACTGGGGAGAGACATTTATGAGCTCCAGCGAACCTCCATCGCTGAAGGTTACCTGGTAGAAAACCACAAGCGTAGATAGTTATCACACCTGTGATGCCACCAAACACTGGCAAGCTGATTCATTTGAGAGGAGCTGACCGCAGGCCAGCAAGACCCCCAAAGTCCAAGCTCATCATGGCAAACCATGAGAGTTGAGGTGTTCATGATACTCAAACAGGCATGCCCTTCGGAATGGCCAAAGGGCGCAAGGTGCGTTCAAAGATTCGATGATTCAC
+
CCCCCCCFFFFFGGGGGGGGGGGHHHHHHHGGHHHHHHHHFHHGGGGGGHHHHHHHHHGHHHHHGHHHHHHHHHHHHHHGGGGHHFHHHHHHHHHHGFGGGFHFHHHHHHGHHHHHHHHGGGGGHHHHHGGGHGGHHHGHHHHHHHHHHHHHHHGHGHGHGHHHHHHHHHHHHHHHHHGHHHHHHHHHHHHHHHHHHHHHHHHHHGFHGFHHHGHGGHHHGHHHGGGGGGGHHGHHHHGHGGGGGGHHHHHHGAGBHHHHHHHHHHHHGHHHHHHHHHHHHFHHHFHHFGGHHHHHHHGEGHHHHHHHGHGGEEG?GHGHHHGFBHGHGCGGGGFGHGGGFGHGGGGGGGGGGFFFFFFFABBAB
@M02197:105:000000000-AN6RF:1:1101:12618:18997 1:N:0:1
TCGCATGGATACTCCTCCGCTTATTGATATGCTTAAGTTCAGCGGGTAGTCCTACCTGATTTGAGGTCAAAAGTCAATTAGGAAGACATTTCTCTCCGGAGAGATAATAAGTCGACGTATTAGAGGCACGGAACCTTCATTCATGCGCTTCAGCGAACGGTGATCATTATCACACCGAAAGCCTTGTCGCGCAAAGTCGAAAGTCGACCGCAAGCCTACGCATTTCAGAAGAGCCCGAGTCCAGGACGAATCCTAGTCTCCGGCAGCCCCCACCATCCAAACTCCCCCTCGAAGCTAATCGAGAGGGGTTGAGAATTTACTGACACTCAAACAGGCATGCTCCTCGGAAAACCGAGGAGCGCAAGGTGCGTTCAAAGATTCGATGATTCAC
+
CCCCCCCFFFFFGGGGGGGGGGGHHHHHHHHHHHHHHHHHHHHGGGGGGHHHHHHGHHHHHHHHGHHHHHHHHHHHHHHHHHGHHHHHHHHHHHHHHGGGGGGFHHHHEHHFHGGGGFHHHHHHHGGGHGGGGGGHHHHHHHHHHHGGGGGHGGGGGGGGGHGHHHHHHHHHHHHGGGGGGHHHHHHHGGGGGGGGGGGGGFGGGGGFGGGGGGFFFFFGGGFGGGGGFFFFFFGGHGHHHHDGGHGGFHEHHFHFGGGGGHGGGGFFDCHHGHHHGFHHGGCGGGGHHGHGHHGGHGFFHHGGGGFHHHHHHHHHGHHHGGHHFFHHHHHHHHGHHHHGGGGECHHGGGGGGFHGEEGGHGHHGGGGHGGGGGGGGGGFFFFFFFA@BBB
@M02197:105:000000000-AN6RF:1:1101:25757:19170 1:N:0:1
TCGCATGGATACTCCTCCGCTTATTGATATGCTTAAGTTCAGCGGGTAGTCCTACCTGATTTGAGGTCAAAAGTCAATTAGGAAGACGTTTCTCTTCGGAGAGATAATAAGTCGACGTATTAGAGGCACGGAACCTTCATTCATGCGCTTCAGCAAACGGTGATCATTATCACACCGAAAGCCTTGTCGCGCAAAGTCGAAAGTCGACCGCAAGCCTATGCATTTCAGGAGAGCCCGAGTCCAGGACGAATCCTAGTCTCCGGCAGCCCCCACCATCCAAACTCCCCCTCGAAGCTAATCGAGAGGGGTTGAGAATTTACTGACACTCAAACAGGCATGCTCCTCGGAAAACCGAGGAGCGCAAGGTGCGTTCAAAGATTCGATGATTCAC
+
CBBBCCCFFFFFGGGGGGCFGGGHHGHHDGFHHHHGHHHHHHHGCGEEFHHHHHHHGGFHFGFGEHHHHHHHGGHHGFHGH5GHGFHGGGHHHHHHHH?EGGGEGHHHHFHHGEFGGEGHHHHHBGFGHFCCECGFHHHHEHHHHG/ECDDFHHHHFHGDGFGHHGHHHGHHHHHGGFGGGHHHHFHF@GFGGGGFBFFG.EFFGD?@BCFFFFFFFBFFFFFFFFFEFFEFFFFFHBFFHHD?DCAFHHGBHDD<-A-?DCF.?@@///HHGHHHEDDB//?CEECHEGHHDFGEBE3DFC?1ECHHFGE4D@@5HGFDDGGB5AGCHF3GHHGHHHGEA0EE?HFFEEBCGHHEEEE2GFGHGGEEAGFGDGGBEGBCC5FBFF?BBBB
@M02197:105:000000000-AN6RF:1:1101:9214:19218 1:N:0:1
TCGCATGGATACTCCTCCGCTTATTGATATGCTTAAGTTCAGCGGGTAGTCCTACCTGATTTGAGGTCAAAAGTCAATTAGGAAGACGTTTCTCTTCGGAGAGATAATAAGTTGACGTATTAGAGGCACGGAACCTTCATTCATGCGCTTCAGCAAACGGTGATCATTATCACACCGAAAGCCTTGTCGCGCAAAGTCGAAAGTCGGCCGCAAGCCTATGCATTTCAGGAGAGCCCGAGTCCAGGACGAATCCTAGTCTCCGGCAGCCCCCACCATCCAAACTCCCCCTCGAAGCTAATCGAGAGGGGTTGGGAATTTACTGACACTCAAACAGGCATGCTCCTCGGAAAACCGAGGAGCGCAAGGTGCGTTCAAAGATTCGATGATTCAC
+
CCCCCCCFFFFFGGGGGGGGGGGHHGHHHHHHHHHHHHHHHHHGGGGGGHHHHHHHHHHHHHHHGHHHHHHHHGHHHHHHHHHHHHHGGGHHHHHHHHGCGGGGHHHHGHHHHHGHGGHGHHHHHHGGHGGGGGGHHHHHHHHHHHGGGGGHHHHHHHGGGHGHHHGHHHHHHHHGGGGGGHHHHHHHGHGGGGGGGGGGGGGGGGGGGGGGGGFGGGGGGFFFFGGFFFEGFGGFEHFFHHGGDFGFHHHHHHHGGGFCCHGGGFCGFDD@GHHEGHHGFGGGGGGHEGHHHHHGHHHGHGGGGGGGHHHHHHGBGDGHHHHFDGGHHHHHHHHHHHHFGGGGGHHGGGGGGHHGGGGGGFFHGGGGHGFCGGGGGGGFFFFFFFBBBBB
@M02197:105:000000000-AN6RF:1:1101:2318:19264 1:N:0:1
TCGCATGGATACTCCTCCGCTTATTGATATGCTTAAGTTCAGCGGGTAGTCCTACCTGATTTGAGGTCAAAAGTCAATTAGGAAGAAGTTTCTCTTCGGAGAGATAATAAGTCGACGTATTAGAGGCACGGAACCTTCATTCATGCGCTTCAGCGAACGGTGATCATTATCACACCGAAAGCCTTGTCGCGCAAAGTCGAAAGTCGACCGCAAGCCTATGCATTTCAGGAGAGCCCGAGTCCAGGACGAATCCTAGTCTCCGGCAGCCCCCACCAGCCAACCTCCCCCTCGAAGCTAATCGAGAGGGGTTGAGAATTTACTGACACTCAAACAGGCATGCTCCTCGGAAAGCCGAGGAGCGCAACGTGCTTTCAAAGATTCGATGATTCAC
+
AA?AAAAFFF3FEFGGC1A1EEE1GDGHCAFDDHHGC2F2EDGFE?A/BB2BFHH0BABHGEFBEGHFEDDFFFFF2F2D1@FBF0>GGEGHHFBG1FEEGEECFGF2FHFGFE//>EGBFFFBFGCEAECCC/FF<GFFHGFGH1</A?CG1<ECGCC?/FCGFFH9HHH<*G<<@-C?3G/:7;GBEGFBBAAFG+;F0;5BG;GG?3;>@;FEFFFFBBFFF;0/BBFFB@CA/:./:;...;:000CFGD<.<<-?CAGE<-@@B/F0CC@1CCF//CBE/E>B//HG1FF/FGFEBHEFE/F02DBGDFHEG@@DBGGB1/1CABAF111A1F/E/A//AB10E///A0A0AAA00000001A11GFBBF3A111C3313FAAA>1
@M02197:105:000000000-AN6RF:1:1101:9126:19283 1:N:0:1
TCGCATGGATACTCCTCCGCTCATTGATATGCTTAAGTTCAGCGGGTAGTCCTACCTGATTTGAGATCAAACATTCAAAGGGCTGTCCTCACTGAGGAGAGACATCTGTGAGCTCCAGCGAACCTCCATCGCTGAAGGTTACTTGGTGGAAAACCACAAGCGTAGATAGTTATCACACCTGCGATACCCACCAAACACTGGCAAGCTGATTTATTTTAGAGGAGCTGACTGTAGGCCAGCAAGTCCCCCAAAGTCCAAGCTCATCATGGAAAACCATGAAGAGTTGAGGTGTTCATGATACCCAAACAGGCATGCCCTTCGGAATGGCCAAAGGGCGCAAGGTGCGTTCAAAGATTCGATGATTCAC
+
CCCCCCCFFFFFGGGGGGGGGGGHHHHHHHHHHHHHHHHHHHHGGGGGGHHHHHHHHHHHHHHHGHHHHHHHHHHHHHHHHGGFGHHGHHHHHHHHGFEHDFHHHHHHHHFGHHHHHHHGGGGGHHHHHHGGHGGHHHHHHHHHHHGGGHHHHHGHGHHHHGHHGCHHHHHHHHHHHHGGHHHFHGGHHHGHHHHHHGHHGHHHHHHHFGHHHGHHHHHGHGHGHHHHHHHGHHGFHHHHGHGGGGGHGHHHHHGGHHHHGHFHHHHHHGHHFHHHHGHHHHHHHHHGHHHHGGHHHHHGGGHHGGGHHGHHGGGGGGGHHHGHHHHHFHHGF?GGHHGBGGGGHGGGGGGGGGGFFFFFFFCBABC
@M02197:105:000000000-AN6RF:1:1101:7695:19359 1:N:0:1
TCGCATGGATACTCCTCCGCTTATTGATATGCTTAAGTTCAGCGGGTATCCCTACCTGATCCGAGGTCAACCTTAGAAGTATGGGGGTTGATGGCGAGACTGTCTCACGCTGCCAGCGAAAAGATGAACTTACTACGCGAGGCACATGAGGCGGTCCGCCATTCGATTTCAGAAGAGAGGATGCAAGCATACTCTTCTTCCATGACCAAGCAGAAGAGCTTGAGTGGTATTTAATGACGCTCGAACAGGCATGCCTCCCGGAATACCAGGAGGCGCAATGTGCGTTCAAAGATTCGATGATTCAC
+
CCBCCCCFFFFFGGGGGGGGGGGHHHHHHHHHHHHHHHHHHHGGGGGGHHHHHHHHHHHHHHGGGGGGGHHHHHHHFHHHHHHHHGGGGGGHHHHGGGGGHHHHHHHHEHGGGHHHGGGHHHHHHHHHHHHHHHHHGGHHHGGGHHHHHHGGGGGGGGHHHHHGHHHHHGHHHHHHHHHFHHGHHHHHHHFHHHHFHFHHGHHHHGHHHHHHHHHHHHHHGHHHHHHHFHHGHHGGGCGHHGHGGGHHHGHGGCGFGGGHHHHFHGHHHGGGGGHHHHGEEGHGGGGGGGGGGFFFFFFFCCBBB
@M02197:105:000000000-AN6RF:1:1101:16231:19286 1:N:0:1
TCGCATGGATACTCCTCCGCTTATTGATATGCTTAAGTTCAGCGGGTAGTCCTACCTGATTTGAGGTCAAAAGTCAATTAGGAAGACGTTTCTCTTCGGAGAGATAATAAGTCGACGTATTAGAGGCACGGAACCTTCATTCATGCGCTTCAGCAAACGGTGATCATTATCACACCGAAAGCCTTGTCGCGCAAAGTCGAATGTCGACCGCAAGCCTATGCATTTCAGGAGAGCCCGAGTCCAGGACGAATCCTAGTCTCCGGCAGCCCCCACCATCCAAACTCCCCCTCGAAGCTAATCGAGAGGGGTTGAGAATTTACTGACACTCAAACAGGCATGCTCCTCGGAAAACCGAGGAGCGCAAGGTGCGTTCAAAGATTCGATGATTCAC
+
CCCCBCCFFFFFGGGGGGGGGGEHHHHHHHHHHHHHGHHHHHGGGGGGGHHHHHHHHGHHHHHFFFHHHHHHHHHHHHHHHFGHHHHGGGHHHHHHHHGGGGGGHHHHHHHHFGFGGEHHHHHHHHGGHGGGGGGHHHHHHHHHHHGGGGGHGHHHHGGGGGGGHHHHHHHGHHHGGGGGGHHHHHHHGHGGGGGGGGGFGFGGGGGGGFGFFFGGGGGFFFFGFFFFFFGFGFFGHHHGFHGGDGAFHHGGHFFG@@CGGHGGGGFFGGHGGEHFGHGFGG@FGFFF/GGHHHHGHGHGHHGGGGHFHGHHHGEF5DDGFHFGGFGHHHFHHFFHHHHGGGGGFHHGGGGGGHHGGCGGGHHHGGEFFGGGFGGGGGGFFFFFFFBBBAB
@M02197:105:000000000-AN6RF:1:1101:20769:19455 1:N:0:1
TCGCATGGATACTCCTCCGCTTATTGATATGCTTAAGTTCAGCGGGTAGTCCTACCTGATTTGAGGTCAAAAGTCAATTAGGAAGACATTTCTCTCCGGAGAGATAATAAGTCGACGTATTAGAGGCACGGAACCTTCATTCATGCGCTTCAGCGAACGGTGATCATTATCACACCGAAAGCCTTGTCGCGCAAAGTCGAAAGTCGACCGCAAGCCTATGCATTTCAGGAGAGCCCGAGTCCAGGACGAATCCTAGCCTCCGGCAGCCCCCTCCATCCAAACTCCCCCTCGAAGCTAATCGAGAGGGGTTGAGAATTTACTGACACTCAAACAGGCATGCTCCTCGGAAAACCGAGGAGCGCAAGGTGCGTTCAAAGATTCGATGATTCAC
+
BBBBBBBFFFFFGGGFGGGGCEGFHHHHHHHHHGHHH5GHHGHGGGGGGHGHHHHHHHFHHHHHGHGHHHHEHHHDGHHHHHHHHHHHGHHHHHHFHFF?EEFGHGHHHHHHHEGGGEHHHHHFFFGEHDC@FGGHHHFHHGHHHGGGGGDHFHGFCGG9GHGHHHGHH:HHHGHGGGGGGFFGFHCGGEFFGGGGGG9GBDA0BDFAGFAFFFFFFGFFFFFFFCFFFFFFFFFF/0CCCC:.GHGHFF0GHCG.?<-GCAGCC@?C>/00GHFFFDF<C@GE@EGHGGFHFE1>FGFCGG?EEAG02BG2GHGHGD2G@2FF1FDEGBHHGCGHFFAA/?CF/BHGGGEEEHF0FAEE11HFEFCEAGFFGGDF1B1FBFFFFB1>1AA
@M02197:105:000000000-AN6RF:1:1101:24594:19313 1:N:0:1
TCGCATGGATACTCCTCCGCTTATTGATATGCTTAAGTTCAGCGGGTAGTCCTACCTGATTTGAGGTCAAAAGTCAATTAGGAAGACGTTTCTCTTCGGAGAGATAATAAGTCGACGTATTAGAGGCACGGAACCTTCATTCATGCGCTTCAGCAAACGGTGATCATTATCACACCGAAAGCCTTGTCGCGCAAAGTCGAAAGTCGACCGCAAGCCTATGCATTTCAGGAGAGCCCGAGTCCAGGACGAATCCTAGTCTCCGGCAGCCCCCACCATCCAAACTCCCCCTCGAAGCTAATCGAGAGGGGTTGAGAATTTACTGACACTCAAACAGGCATGCTCCTCGGAAAACCGAGGAGCGCAAGGTGCGTTCAAAGATTCGATGATTCAC
+
CCCCCCCFFFFFGGGGGGGGGGGHGHHHHHHHHHHHHHHHHHHGGGGGFHHHHHHHFHHHHHHHGHHHHHHGHGHHHGHHHHHHHHHGGGHHHHHHHHGGGGGGHHHHHHHHHGGGGEHHHGGHHHGGHGGGEGGHHHHHHHHHHHGGGGGHGHHGHHGGFHGHGHGHHHHHHHHGGGGGGGHHHHHHGHGGGFGGCFGGFGGFFFGGGFFFFFEGGFFGGFFFFGFGGGGFFGFGFHFFHHGDDFEFHGHHHFGGGFCGGHGDFGCGGGHHGGHFGHHHGGGGGGGHHGHHHHHGHHFGHHGGGGHGHGHHHFFFFBHHHHFFFGHHHHHHHHHHHGHGF?GGGHGFFGGGGHHGGGGGHHHGGFGGHGFGGGGGGGGFFFBFFFBABBA
@M02197:105:000000000-AN6RF:1:1101:27513:19406 1:N:0:1
TCGCATGGATACTCCTCCGCTTATTGATATGCTTAAGTTCAGCGGGTATCCCTACCTGATCCGAGGTCAACCTAGAAAAATCTGGGGTTGCTGGCTAGCATCTCCACCGACCCTATAGCGAGAAAAATTACTACGCGTAGAGCTGAAGAGCACCGCCACTGATTTTAAGGCCCGCCAGACGGCGAAGCCCAACACCTAGCCGGGCTAGATTGGTATTAATGACGCTCGAACAGGCATGCCCCCCGGAATACCAAGGGGCGCAATGTGCGTTCAAAGATTCGATGATTCAC
+
BCBCCCCFFFFFGGGGGGGGGGGHHHHHHHHHHHHHGHHHHHHGGGGGHHHHHGHH;HH.HHHGG9:HHHHH<H;HHHHHHH*HH(GGGGHHG:GHHH:HHH<HH<HHGGGG9:H:HHF9GGGGHH:HHHHHHHGGGGGGGH:H:HHHH;HHHHGGGGGHHHHHHHHHGFHGGGGGGGGGGGGGGGFGFHFHHFHHGGFGFGHHHHGGHHHHHFGFHHHGGGFFHHGFHHFFHHHGGGGFGGCGHGHHGHGFGHEEGGE5CHHGGGGHGGGGGGGGGGFFFFFFFBABAA
@M02197:105:000000000-AN6RF:1:1101:20422:19414 1:N:0:1
TCGCATGGATACTCCTCCGCTTATTGATATGCTTAAGTTCAGCGGGTAGTCCTACCTGATTTGAGGTCAAAAGTCAATTAGGAAGACATTTCTCTCCGGAGAGATAATAAGTCGACGTATTAGAGGCACGGAACCTTCATTCATGCGCTTCAGCAAACTGTGATCATTATCACACCGAAAGCCTTGTCGCGCAAAGTCGAAAGTCGACCGCAAGCCTATGCATTTCAGGAGAGCCCGAGTCCAGGACGAATCCTAGTCTCCGGCAGCCCCCACCATCCAAACTCCCCCTCGAAGCTAATCGAGAGGGGTTGAGAATTTACTGACACTCAAACAGACATGCTCCTCGGAAAACCGAGGAGCGCAAGGTGCGTTCAAAGATTCGATGATTCAC
+
BBBABBAFFFFFGGGGGGGGGGGHHHHHHHHGHGHHHGHHHHHGGGGGGHHHHHHHHHHHHHHHGGHHHHHHGFFDGDGHHEGBFGGFHHH4F4FDGG?E//?1GGFEGFF?GFEEGFEHGFGHHHGGFDC/FCGFGHHGHFGGGFEDFGDHEBG0FF#B<FFGFGGFGHGHHHHGFGGFGHFFDCHBDCFGGDGF;?FEGEDFGG?FGF;BFFGGGGGGGFBB9GGFCBE??GFECG;/HFGFDCCGFHGFG0HGCGCGGFGGC?FC?DF2AGHHGHGG?C/GGE@?//FFB33EHG@EGEEFFDHGFHHGHHGFHG5FGHHHFGHHHHHHGGGHHEFGCGGGGHHGGGGFGHGGGGGGHHGHGGGGHGGGGGCGGGFFFFFFFFCBAAB
@M02197:105:000000000-AN6RF:1:1101:14113:19431 1:N:0:1
TCGCATGGATACTCCTCCGCTTATTGATATGCTTAAGTTCAGCGAGTATCCCTACCTGATCCGAGGTCAACCTTAGAAGTATGGGGGTTGATGGCGAGACTGTCTCACGCTGCCAGCGAAAAGATGAACTTACTACGCGAGGCACATGAGGCGGTCCGCCATTCGATTTCAGAGGAGAGGATGCAAGCATACTCTTCTTCCATGACCAAGCAGAAGAGCTTGAGTGGTATTTAATGACGCTCGAACAGGCATGCCTCCCGGAATACCAGGAGGCGCAATGTGCGTTCAAAGATTCGATGACTCAC
+
CDCCCCCFFFFFGGGGGGGGGGGHHHGHHHHHHHHHHHHHHHHGGGGHHHHHHHHHHHHHHHHGGGGHHHHHHHHHHHHGHHHHHGGGGGHHHHHGGGGGHHHHHHHHHHGGGHHHGGGGHHHHHHHHHHHGHHHHGGHGGHHHHHHHHHHGGGGGGHHHHHGGHHHHHHHHHHHHHHHHHHHHGGHGHHHHHHHHHHHHHHHHHGHHHGHHHHHHHHHHHHHHHHHGHFGHHHGGGGGHHGHHHHHHHHHGGGGGGGHHHFHHHHHHHGGGCGHGHHFEEGHGGGGGGGGGGBFFFFFFCBBBC
@M02197:105:000000000-AN6RF:1:1101:20688:19499 1:N:0:1
TCGCATGGATACTCCTCCGCTTATTGATATGCTTAAGTTCAGCGGGTAGTCCTACCTGATTTGAGATCAAACATTCAAAGGGCTGTCCTCACTGAGGAGAGACATCTGTGAGCTCCAGCGAACCTCCATCGCTGAAGGTTACTTGGTGGAAAACCACAAGCGTAGATAGTTATCACACCTGCGATACCCACCAAACACTGGCAAGCTGATTTATTTTAGAGGAGCTGACTGTAGGCCAGCAAGTCCCCCAAAGTCCAAGCTCATCATGGAAAACCATGAAGAGTTGAGGTGTTCATGATACTCAAACAGGCATGCCCTTCGGAATGGCCAAAGGTCGCAAGGTGCGTTCAAAGATTCGATGATTCAC
+
BBBBAABFFFFFGGGGGGGGGGGHHHHHHHHHHHHHHHGHHHHGGGGGGHHHGHGGHHHHHHHHGHHHHHHHHHHHHHGHHGGHGHHHHHHHHHGHGFGGDGHHHHHHGHHHHHHHHHHGGGGGHHGHHHGGHGGHHHHHHHHHHHHGGHGHFHDHGGHHHGEGGHHHHHHHHHGHHHGHHHGGHGGGHHGGHHGHHGGFGGHGHHGGGGGHGGHGGHFFGFGGGGGHHGFFFFFFFGBFCHB/C?GEGB>BG1EHHHFCFGFFEGE1HGFFFHHHFHHHFFFHHFHGHHHFHHFFBHGEEBFHGF1HHFGBGGE?/?GHGHGHHGFFFF1A0A0EFFFF0C?GHGGG3GGCGGGFFBFF33AAA>?
@M02197:105:000000000-AN6RF:1:1101:21746:19631 1:N:0:1
TCGCATGGATACTCCTCCGCTTATTGATATGCTTAAGTTCAGCGGGTAGTCCTACCTGATTTGAGGTCAAAAGTCAATTAGGAAGACGTTTCTCTTCGGAGAGATAATAAGTCGACGTATTAGAGGCACGGAACCTTCATTCATGCGCTTCAGCAAACGGTGATCATTATCACACCGAAAGCCTTGTCGCGCAAAGTCGAAAGTCGACCGCAAGCCTATGCATTTCAGGAGAGCCCGAGTCCAGGACGAATCCTAGTCTCCGGCAGCCCCCACCATCCAAACTCCCCCTCGAAGCTAATCGAGAGGGGTTGAGAATTTACTGACACTCAAACAGGCATGCTCCTCGGAAAACCGAGGAGCGCAAGGTGCGTTCAAAGATTCGATGATTCAC
+
CCCCCCCFFFFFGGGGGGGGGGGHHHHHHHHHHHHHHHHHHHHGGGGGGHHHHHHHGHHHHHHGGHHHHHHHHHHHBGHHHHHHHHHGGGHHHHHHHHGGGGGGHHHHHHGHHGGGGEHHHHHHHHGGHGGGGGGHHHHHHHHHHHGGGGGHHHHHHHGGGHGHHHHHHHHHHHGGGGGGGHHHHHHHGHGGGGGGGGGGGGGFGGGGGFGGGGGGGGGGFGGGGGFFGGGFFFFGGHHGGHGDGHGHHHHGHHHGGGGGGFGGGGGGGCHGGHHHGHFGCFCGGGEG/GHHHHHGHHHGHGGGGGHHHHHHHHHHHHFHHHHGHGHHHHFHHHHHHHHGGGCGGGHGGGGGFHHGGGGGHHHHGGGGHGGGGGFFEGGFFFFFFFBCBAB
@M02197:105:000000000-AN6RF:1:1101:11443:19646 1:N:0:1
TCGCATGGATACTCCTCCGCTTATTGATATGCTTAAGTTCAGCGGGTAGTCCTACCTGATTTGAGGTCAAAAGTCAATTAGGAAGACGTTTCTCTTCGGAGAGATAATAAGTCGACGTATTAGAGGCACGGAACCTTCATTCATGCGCTTCAGCAAACGGTGATCATTATCACACCGAAAGCCTTGTCGCGCAAAGTCGAAAGTCGACCGCAAGCCTATGCATTTCAGGAGAGCCCGAGTCCAGGACGAATCCTAGTCTCCGGCAGCCCCCACCATCCAAACTCCCCCTCGAAGCTAATCGAGAGGGGTTGAGAATTTACTGACACTCAAACAGGCATGCTCCTCGGAAAACCGAGGAGCGCAAGGTGCGTTCAAAGATTCGATGATTCAC
+
CCCCBCCFFFFFGGGGGGGGGGGHHHHHHHHHHHHHHHHHHHHGGGEGGHHHHHHHHHHHHHHHGHHHHHHHHHHHHHHHHHHHHHHGGGHHHHHHHHGGGGGGHHGHHHHHHGGGGGHHHHHHHHGGHGGGGGGHHHHHHHHHHHGGGGGHHHGHHHGGGHGHHHHHHHHHHHHGGGGGEHHHHGHHGHGGGGFGGGGGGDGFFGGGGGGGGGGGGGGGGGFFGGGGGGGGGGGGHHGHHHGGDHGHHGHHGHHGDCGGCGGGGGGGGGHFGGHHGFHFGCBGGGGGFCHGHHGCGFFGHHGGGGHGHHHHHHHHHEGHGHHHFGHHGHFHHHHHHHHGGCGGGHFGGGEGGHCCGGGGGHHHGGGGHGGGGGGGGGGFFFFFFFBBBBB
@M02197:105:000000000-AN6RF:1:1101:16416:19967 1:N:0:1
TCGCATGGATACTCCTCCGCTTATTGATATGCTTAAGTTCAGCGGGTAGTCCTACTCGATTTGAGGTCAAGTTGTCAAAATTTGTCCGAAGACGGTTTGAAAGCACAGAGCTCCCAATCGGCCACCCTCTTGCGAGGTGCCGGCGAAGATACTTATCACGCCGTACTATGTCCAACCAAGAGATGCACTGATGCATTTGAGGTGAGCTACAACGAAAGCAGCAAACACCCAAGTCCACCGCTCCCTGAATCCAAAAAGATCAGAGAGTGTGAGAGTACAATGACACTCAAACGAGCATACCCTTCGGAATACCAAAGGGTGCAAGGTGCGTTCAAAGATTCGATGATTCAC
+
AAA@AAAFB1BCDG1FCGEFCEF1G33GFFF3AGDEFHGHHHBECEE?FHEFFDAGHECFGGEFFHG0GGFGFHHHHBGFHGHHHFFECGC/FECGGCGHHGHHHHFFFHEHH1FGBFGCEEFCFHGEGHH:ECCGG7GFFCCC8GG8ABGGHHGGHHH2GCDC0EHHHHHHGGGGGAEGGGFFGGFF7GE1BD9BFFEFFHFEFGFFFFHHGHHHGFFBFFFFFFFFCGFEGC/>///?//012F1@11GCHHGFG@21E1E@00FB11BEHHGFGFFHFFGFAA1A/FEAF22BAGHEGEA/0B2D2AGEDB00001B1F10000011BFDGF3AEB1FD313@1AAA>
@M02197:105:000000000-AN6RF:1:1101:11192:20000 1:N:0:1
TCGCATGGATACTCTTCCGCTTATTGATATGCTTAAGTTCAGCGGGTAGTCCTACCTGATTTGAGGTCAAAAGTCGATTAGGAAGACATTTCTCTCCGGAGAGATAATAAGTCGACGTATTAGAGGCACGGAACCTTCATTCATGCGCTTCAGCGAACGGTGATCATTATCACACCGAAAGCCTTGTCGCGCAAAGTCGAAAGTCGACCGCAAGCCTATGCATTTCAGGAGAGCCCGAGTCCAGGACGAATCCTAGTCTCCGGCAGCCCCCACCATCCAAACTCCCCCTCGAAGCTAATCGAGAGGGGTTGAGAATTTACTGACACTCAAACAGGCATGCTCCTCGGAAAACCGAGGAGCGCAAGGTGCGTTCAAAGATTCGATGATTCAC
+
CCCCCBBFFFFFGGGGGGGFEGGHGHHHHHHHHHHGHHHHHHHGGGECGHGHHHHHHHHHHHFGGGGHHHHHHHHGEGHGHHHHGHHHHHHHHHHHHGGGGGGGHHHHHHHHHGGGGGHHHHGHHHGGHGGGGGGHHHHHHHHHHHGGGGGHHHGGGGGGGHGHHGHHHHHHHHHGGGGGGHHHHHHHGGGGGGGGFGGGGGGFBDFCGGFFFFFGGGGGFFFFGGFFBFFFFFFGHGC//C.FDHEEFHGHHFFF@DCGDGAACCD@?AF@GHHHGGGGCB/GCCGHGCHGBEGGHHHGHFGGGGHGFFHHHHHHHGHHHFHHGFEHHHGBGBGBGHFEEA0EEB5GGEEA2AB2E?EEHGHHGEAEFA5FDBGFAGBFFFFFFFBAAAA
@M02197:105:000000000-AN6RF:1:1101:28675:20170 1:N:0:1
TCGCATGGATACTCCTCCGCTTATTGATATGCTTACTTCAGCGGGTAGTCCTACCTGATTTGAGGTCAAAAGTCAATTAGGAAGACATTTCTCTCCGGAGAGATAATAAGTCGACGTATTAGAGGCACGGAACCTTCATTCATGCGCTTCAGCGAACGGTGATCATTATCACACCGAAAGCCTTGTCGCGCAAAGTCGAAAGTCGACCGCAAGCCTATGCATTTCAGGAGAGCCCGAGTCCAGGACGAATCCTAGTCTCCGGCAGCCCCCACCATCCAAACTCCCCCTCGAAGCTAATCGAGAGGGGTTGAGAATTTACTGACACTCAAACAGGCATGCTCCTCGGAAAACCGAGGAGCGCAAGGTGCGTTCAAAGATTCGAT
+
AABAABCFFFFFGGGGGGGGGGGHHHHHFHHHHHHHHHHHFFGFG2FFHHHHHHHHHGHFH5GEHBGFFH3FGGHHHHFFHGHFHHFHHHHHHHHGFGGGEFGHHHHHHHHHGGGGEEFHHHHHHGGHDGCGGGHHGHHHHGHHFDGGGGHHHGGGGGGBCFHHGHGHHHGHHHGGFDGGHHFHHHHGGGGGGGGGGGGGGGGGGGFFFFFFGGGGGGGGGGGFGFFFGHGCGFFCGAGHHGGDCEGHHHFHHFEGCCCDGEDC??CGGHGGHGBFD1F/CCGGGEFFEHHDEGFHHGGHHGGGGHHHHFHGHHHHHFHHHFFDEHHHHHGF33G3EGAC?CCEBFFEE2GGHHE?GGGFFGCE2AAB4GEBFFFAFFBBAAA
@M02197:105:000000000-AN6RF:1:1101:19252:20116 1:N:0:1
TCGCATGGATACTCCTCCGCTTATTAATATGCTTAAGTTCAGCGGGTAGTCCTACCTGATTTGAGGTCAAAAGTCAATTAGGAAGACATTTCTCTCCGGAGAGATAATAAGTCGACGTATTAGAGGCACGGAACCTTCATTCATGCGCTTCAGCGAACGGTGATCATTATCACACCGAAAGCCTTGTCGCGCAAAGTCGAAAGTCGACCGCAAGCCTATGCATTTCAGGAGAGCCCGAGTCCAGGACGAATCCTAGTCTCCGGCAGCCCCCACCATCCAAACTCCCCCTCGAAGCTAATCGAGAGGGGTTGAGAATTTACTGACACTCAAACAGGCATGCTCCTCGGAAAACCGAGGAGCGCAAGGTGCGTTCAAAGATTCGA
+
CCCCBCCFFFFFGGGGGGGGGGGHHHHGHHHHHHHHHHHHHHHGGGGGGHHHHHHHHHHHHHHHGHHHHHHHH@GHHHHHHHHHHHHHHHHHHHHHHGGGGGGGHHHHHHHGHGGGGEHHHHHHHHGGHGGGGGGHHHHHHHHHHHGGGGGGGHGGGGGGGHGHHHHHHHHHHHHGGGGGGHGHHHHHGGGGGFGGGGGGGGGGGGGGGGGGGFFFGGGGGGFGGGFFFFHEGGGGHHGFHHGGGHGHGHHHHFGGGGGGGHGGGGGCGGFFGHHGGHHHDE/GGGGGAGHHHHHGHFFGHHGGGGHGHHHFHHHHHHHHFHHGHGHHHHHHHHHGHHHGGGFDGHHGGGGGGHCGGGGGHGGGGGGGGGGFFFFFCFABBBA
@M02197:105:000000000-AN6RF:1:1101:20102:20054 1:N:0:1
TCGCATGGATACTCCTCCGCTTATTGATATGCTTAAGTTCAGCGGGTAGTCCTACTCGATTTGAGGTCAAGTTGTCAAAATTTGTCCGAAGACGGTTTGAAAGCACAGAGCTCCCAATCGGCCACCCTCTTGCGAGGTGCCGGCGAAGATACTTATCACGCCTTACTATGTCCAACCAAGAGATGCACTGATGCATTTGAGGTGAGCTACAACGAAAGCAGCAAACACCCAAGTCCACCGCTCCCTGAATCCAAAAAGATCAGAGAGTGTGAGAGTACAATGACACTCAAACGAGCATACCCTTCGGAATACCAAAGGGTGCAAGGTGCGTTCAAAGATTCGATGATTCAC
+
CCCCCCCFBFFFGGGGGGGGGGGHHHHHHHGGHHHHHHHHHHHGGGGGGHHHHHHHHGEHHGHHGHHHGHFHHHHHHHHHHHHHHHHGGGGGHGGGGGGHHGHHHHHHHHHHHHGHHHHGGGG;GHGHHHHHHGGGGGHHHGGGHGHHHHHHHHHGHHHHHGHHHHHHHHGHHHHHHHHHHGHHHHHHGHHHHGGGHHHGGHHHHHHGGHHGGHHHHGHHHHHGGFFGHHHHHFFGGGGGGFGHHHHHG3GGHHHHHHHFHGHHHHHGHHHGHHHHHHHHHHHHFGHGGGGGHHHHHGFGGGGGHHHHHHGGHHHHGHHHHHHGGGGGHGGGGGGGGGGFFFFBFFCCBBC
@M02197:105:000000000-AN6RF:1:1101:14275:20385 1:N:0:1
TCGCATGGATACTCCTCCGCTTATTGATATGCTTAAGTTCAGCGGGTAGTCCTACCTGATTTGAGGTCAAAAGTCAATTAGGAAGACGTTTCTCTTCGGAGAGATAATAAGTCGACGTATTAGAGGCACGGAACCTTCATTCATGCGCTTCAGCAAACGGTGATCATTATCACACCGAAAGCCTTGTCGCGCAAAGTCGAAAGTCGACCGCAAGCCTATGCATTTCAGGAGAGCCCGAGTCCAGGACGAATCCTAGTCTCCGGCAGCCCCCACCATCCAAACTCCCCCTCGAAGCTAATCGAGAGGGGTTGAGAATTTACTGACACTCAAACAGGCATGCTCCTCGGAAAACCGAGGAGCGCAAGGTGCGTTCAAAGATTCGATGATTCAC
+
CCCCCBAFFFFFGGGGGGGGGGGHHHHHHHHHHHHHHHHHHHHGGGGGGHGHHHHHHHHHHHHHGHHHHHHHHHHHHHHHGHGHHHHGFGHHHHHHHHGGGGGGHHHHHHHGHGGGGGHHHHHHHHGGHGGGGGGHHHHHHHHHHGGGGGGHHHHHHHGEGHGHHHGHHHHHHHHGFGGGGHHHHHHHGGGGGGGGGGGGGGGGGGGGGGFFGGGFFGGGFGGGGGGGGGGGGGGGHFFGHHGGGGGGHHHHGHHEFGCC?HFDGGD?CDHGGHHHGHHHFDDGGGGHCGHHHGHGGFHGHHGGGGHHHHHHHHHHGHGHHGHFFEFHHHFGHHHGHHEECCGEGGHGGGGGGFHGGGGGHHHHGGGGGGGGGGGGGGFBFFFFFFAAAAA
@M02197:105:000000000-AN6RF:1:1101:10923:20422 1:N:0:1
TCGCATGGATACTCCTCCGCTTATTGATATGCTTAAGTTCAGCGGGTAGTCCTACCTGATTTGAGGTCAAAAGTCAATTAGGAAGACGTTTCTCTTCGGAGAGATAATAAGTCGACGTATTAGAGGCACGGAACCTTCATTCATGCGCTTCAGCAAACGGTGATCATTATCACACCGAAAGCCTTGTCGCGCAAAGTCGAAAGTCGACCGCAAGCCTATGCATTTCAGGAGAGCCCGAGTCCAGGACGAACCCTAGTCTCCGGCAGCCCCCACCATCCAAACTCCCCCTCGAAGCTAATCGAGAGGGGTTGAGAATTTACTGACACTCAAACAGGCATGCTCCTCGGAAAACCGAGGAGCGCAAGGTGCGTTCAAAGATTCGATGATTCAC
+
CC@BCCCFFFFFGGGGGGGGGGGHHHHHHHHHGHHHHHHHHHHGGGGGGHHHHHHHHHHHHHHHGHHHHHHHHHHHHHHHHHHHHGHGGGHHHHHHHHGGGGGGHHHHHHHGHGGGGGHHHHHHHHGGHGGGGGGHHHHHHHHHHHGGGGGHHHHHHHGGGHGHHHHHHHHHHHHGGGGGGHHHHHHHGHGGGGGGFGGGGGGGGGGGGFFFGGGFFGGGGGFFGGGGFFGGAGFFHHFFEHGDGGGFHHHBHHGGGGCFGGGGCGGGGGGGEHGCGHFGFFCGGGFF/GHHHHGFHHFGGHGGGGHHFHHHFFGBBFHHHGGFFFFHHGGDHGBGFFHFGGGGGHHGGFGFEFG2GAGGHHHHGGCGHGGGGGGGEGGFFFFFFFBAA>A
@M02197:105:000000000-AN6RF:1:1101:15852:20413 1:N:0:1
TCGCATGGATACTCCTCCGCTTATTGATATGCTTAAGTTCAGCGGGTAGTCCTACCTGATTTGAGGTCAAAAGTCAATTAGGAAGACGTTTCTCTTCGGAGAGATAATAAGTCGACGTATTAGAGGCACGGAACCTTCATTCATGCGCTTCAGCAAACGGTGATCATTATCACACCGAAAGCCTTGTCGCGCAAAGTCGAAAGTCGACCGCAAGCCTATGCATTTCAGGAGAGCCCGAGTCCAGGACGAATCCTAGTCTCCGGCAGCCCCCACCATCCAAACTCCCCCTCGAAGCTAATCGAGAGGGGTTGAGAATTTACTGACACTCAAACAGGCATGCTCCTCGGAAAACCGAGGAGCGCAAGGTGCGTTCAAAGA
+
CDDDDDCFFFFFGGGGGGGGGGGHHHHHHHHHHHGGHHHHHHHGGGGGGHHHHHHHHHHHHHHHGHHHHHHHHHHGHHHHHHHHHHHGGGHHHHHHHHGGGGGGHHHHHHHHHGGGGEGHHGHHHHGGHGGGGGGHHHGHHHHHHHGGGGGHHHHHHHGGCGGHGGHHHHHHHHHGGGGGGGHHHHHHGHGGGGGGGGGGGFGFGFGGGGGGFGGFFFFGGHFFHHHHHHHGGGGGHGHHHHFFFFGHFGBGHGHGCGGCGHFGGGCGGDFFGHHFGHHHFGFGGGGHHGHHHHHGGBEGHHGGGFHHHHFFHHHFHFHGBGHG5FGHHGHHHFFEF1DGFCFAGHHGGFFGGHHGGGGGGGGGECBBFFBFFBBBBB
@M02197:105:000000000-AN6RF:1:1101:19235:20542 1:N:0:1
TCGCATGGATACTCCTCCGCTTATTGATATGCTTAAGTTCAGCGGGTAGTCCTACCTGATTTGAGATCAAACATTCAAAGGGCTGTCCTCACTGAGGAGAGACATCTGTGAGCTCCAGCGAAACTCCATCGCTGAAGGTTACTTGGTGGGAAACAACAAGCATAGATATTTATCACACCTGCGAAACCCACCAAACGCTGTCAAGCGGATTTATTTAAGAGGAGCTGACTGTAGGCCAGCGAGTCCATCAAAGTCCAAGATCATCATAGAAAACGATGCGGAGTTGAGGTGTGCATGTTCCTCCAACAGGCATGTCCTTCGGAAAGGCCAAAGGGCGCAAGGTGCGTTCAAAGATTCGATGATTCAC
+
>>11>AA11B31BECGGFECAFADD3DGGFDFBD2BF2AB22F0/EAAFHGBGGHCFFHDGEGHGAGHHEF1FGGB2FFB0//0>01@B11/1@11/1>///BBB11BB2F111>11>B>////BB111>?A0;?#00#00@;211F;00B;;?#?7C0>F0*0;>#<#<00#0C0<<C;/.<:#--0<:.<.<=<#F1>#C/0/9$A?11:B#19#@9B1C?21;;@11@9B#/:/F</0DGB12221B11111FB2>222HFGFB12>/>?//?///1@2>1100E011B1110B0//01/1FBB1A111000/A/A/1B111CCGHFA00A0011F0A00GG1A3A33GEAB1CB3B331111>
@M02197:105:000000000-AN6RF:1:1101:25064:20459 1:N:0:1
TCGCATGGATACTCCTCCGCTTATTGATATGCTTAAGTTCAGCGGGTAGTCCTACCTGATTTGAGGTCAAAAGTCAATTAGGAAGACATTTCTCTCCGGAGAGATAATAAGTCGACGTATTAGAGGCACGGAACCTTCATTCATGCGCTTCAGCGAACGGTGATCATTATCACACCGAAAGCCTTGTCGCGCAAAGTCGAAAGTCGACCGCAAGCCTATGCATTTCAGGAGAGCCCGAGTCCAGGACGAATCCTAGTCTCCGGCAGCCCCCACCATCCAAACTCCCCCTCGAAGCTAATCGAGAGGGGTTGAGAATTTACTGACACTCAAACAGGCATGCTCCTCGGAAAACCGAGGAGCGCAAGGTGCGTTCAAAGATTCGATGATTCAC
+
CCCCCCCFFFFFGGGGGGGGGGGHHHFHHHHHHHGHHHHHHHHGGGGGGHHHHHHHHHHHHHHHGHHHHHHHHGHHHHHHHHHHHHHHHHHHHHHHHGGGGGGGHHHHHHHHHGGGGGHHHHHHHHGGHGGGGGGHHHHHHHHHHHGGGGGHGHGGGGGGGHGHHHHHHHHHHHHGGGGGGGHHHHHHGGGGGGGGGGGGFFFFGGGGFFGFGGFFFFFFGFFFFGGFGGGGGGFGHFHEGHGGDHGHHHGHGHHGGGGGGHGGGGGGCGGFGHHGGHHFFF@GGGGHEGGHHHHGHHFGHHGGGGHHHHHHHHHHFFGHHHHHFGHHHGHHHGHHHHHGGGGGGHHGGGGGGHGGGGGGHHHHGGGGHGGGGGGGGGGFFFFFFFAAAAB
@M02197:105:000000000-AN6RF:1:1101:14347:20487 1:N:0:1
TCGCATGGATACTCCTCCGCTTATTGATATGCTTAAGTTCAGCGGGTAGTCCTACTCGGTTTGAGGTCAAGTTGTCAAAATTTGTCCGAAGACGGTTTGAAGGCACAGAGCTCCCAATCGGCCACCCTCTTGCGAGGCGCCGGCGAAGATACTTATCACGCCGTACTATGTCCAACCAAGAGATGCACTGATGCATTTGAGGTGAGCTACAACGAAAGCAGCAAACACCCAAGTCCACCGCTCCCTGAATCCAAAAAGATCAGAGAGTGTGAGAGTACAATGACGCTCAAACGAGCATACCCTTCGGAATACCAAAGGGTGCAAGGTGCGTTCAAAGATTCGATGATTCAC
+
CCCCCCCFFFFFGGGGGGGGGGGHHHHHHHHHHHHHHHHGHHHGGGGGGHHGHHHHHGGEFGGHGGHHGHHHHHHHHHHHHHHHHHHGGGGGHGGGGGGHHHHHHHHHHHHHHHGHHHHG;GGGGHGHHHHHFGGGGGGGGGGGGGGGGHHHHHHHHHHGGGGHHHGHGHGGGHHHHGGHHHHGHGHGFHHHHGFFFHFFHHGHFFHFGFFHFHHHHHHGHHGGFGGHFHGHFFGFEGGGGEFHHFFFGBCEHHHHHHHHHHHGHHHGHHFGFFGHHHHHGEE03GHGFFEGHHHHHFFGDGFGHFHHGG2FEHHHGHHHHGHHGGGGHGFGGGEFE4GFFFFFFFBBAAB
@M02197:105:000000000-AN6RF:1:1101:22513:20535 1:N:0:1
TCGCATGGATACTCCTCCGCTTATTGATATGCTTAAGTTCAGCGGGTAGTCCTACTCGATTTGAGGTCAAGTTGTCAAAATTTGTCCGAAGACGGTTTGAAAGCACAGAGCTCCCAATCGGCCACCCTCTTGCGAGGTGCCGGCGAAGATACTTATCACGCCGTACTATGTCCAACCAAGAGATGCACTGATGCATTTGAGGTGAGCTACAACGAAAGCAGCAAACACCCAAGTCCACCGCTCCCTGAATCCAAAAAGATCAGAGAGTGTGAGAGTACAATGACACTCAAACGAGCATACCCTTCGGAATACCAAAGGGTGCAAGGTGCGTTCAAAGATTCGATGATTCAC
+
AAAABBCFFFFFGGGGGGGGGGGHHGHHHHHHHHHHHHHHHHHGGGFCGHHGHHHHHGHHHGHHGHHHHHGHHHHHHGHHGHHHHHHGGGGGHGGGGGGHHGEHHHHHHHHGHGGHHHHGFFGFGHGHHH<HHGGGGGHHHGGGGHGGGHHHHHHHHHHGHGHHHHHHHHHHHHHHGHHHHHGGGGHHHHHGGHGHHHHHGHHHHHFGGHHHFHGHHGHHHHHGGGFFFHHHGGGFEGFEGGFHEGHHHHGGHGHGHHHDHGHHHHHHHHHHHHHHFHGFDGB3DGHGGGGGHHEHHGEGGGGGGHGHHHGGHHHHGHHFHHHHGGGGGGGGGGGGGGGFFFFFFFCCCCC
@M02197:105:000000000-AN6RF:1:1101:26817:20409 1:N:0:1
TCGCATGGATACTCCTCCGCTTATTGATATGCTTAAGTTCAGCGGGTAGTCCTACCTGATTTGAGATCAAACATTTAAAGGGCTGTCCTCACTGAGGAGAGACGTTTATGAGCTCCAGCGAACCTCCATCGCTGAAGGTTACCTGGTAGAAAACCACAAGCGTAGATAGTTATCACACCTGTGATGCCACCAAACACTGGCAAGCTGATTCATTTGAGAGGAGCTGACCGCAGGCCAGCAAGACCCCCAAAGTCCAAGCTCATCATGGCAAACCATGAGAGTTGAGGTGTTCATGATACTCAAACAGGCATGCCCTTCGGAATGGCCAAAGGGCGCAAGGTGCGTTCAAAGATTCGATGATTCAC
+
3ABBBBBFFFFFGGGGGGGFGGGHHHHHHHHHHHHHHHGHHHHGGGGGGHGHHHHHHHHHHHGHGHHHHGHHHHHHHHHEDFGHGHHGHHHHHHHHGHGGGGHFGGHHHGHHHHHHHHHGGGGGGEHHHHGGHGGHGHHHHHHHHHHHHHGHHHGHGHHHGHFHHGHHHGHHHHHHHHFHHGHHHHFHHHHHHHHHHHHHHHHHGHHHGGHHHGHHHFHHHHHGGGGGGGGHFFFF3DFFG//CFCHHHHFHBGHGBHGHGHFHHHHFEFFFEHHGHFGHHHHHGGHHHGHHHHHHHHFFHHHHGFGBFFFF?FGEE3BGHHGFGBHGFEGE2A4GHHGGGECGGGGGGGGGGFFFFFFFBAA>A
@M02197:105:000000000-AN6RF:1:1101:23543:20759 1:N:0:1
TCGCATGGATACTCCTCCGCTTATTGATATGCTTAAGTTCAGCGGGTAGTCCTACCTGATTTGAGGTCAAAAGTCAATTAGGAAGACATTTCTCTCCGGAGAGATAATAAGTCGACGTATTAGAGGCACGGAACCTTCATTCATGCGCTTCAGCGAACGGTGATCATTATCACACCGAAAGCCTTGTCGCGCAAAGTCGAAAGTCGACCGCAAGCCTATGCATTTCAGGAGAGCCCGAGTCCAGGACGAATCCTAGTCTCCGGCAGCCCCCACCATCCAAACTCCCCCTCGAAGCTAATCGAGAGGGGTTGAGAATTTACTGACACTCAAACAGGCATGCTCCTCGGAAAACCGAGGAGCGCAAGGTGCGTTCAAAGATTCGATGATTCAC
+
CCDDDDDFFFFFGGGGGGGGGGGHHHHHHHHHHHHHHHHHHHHGGGGGGHHHHHHHHHHHHHHHGHHHHHHHHHHHHHHHHHHHHHHHHHHHHHHHHGGGGGGGHHHHHHHGHGGGGEHHHHHHHHGGHGGGGGGHHHHHHHHGHHGGGGGHGHGGGGGGGHGHHHHHHHHHHHHGGGGGGHHHHHHHGGGGGGGGGGGGGGGGGGGGFGFFGGGGGGGGGHFFFGFFFFGGGGFGHHHFGHGGGHGHGFCGHBHGGGDCGHFA?GGGGGGDGHFFGHGHDGDGGGGGAGHHEHHFHFFGHHGGGGGHHHHFHFGDHFFHHHHGEGHHGHHHGHCHHHHGFFGDGHHGGGGGGHHGGGGGHHBHGGGGHGGGGGGFGGGFFFFFFFBCCBC
@M02197:105:000000000-AN6RF:1:1101:27492:20549 1:N:0:1
TCGCATGGATACTCCTCCGCTTATTGATATGCTTAAGTTCAGCGGGTAGTCCTACCTGATTTGAGGTCAAAAGTCAATTAGGAAGACGTTTCTCTTCGGAGAGATAATAAGTCGACGTATTAGAGGCACGGAACCTTCATTCATGCGCTTCAGCAAACGGTGATCATTATCACACCGAAAGCCTTGTCGCGCAAAGTCGAAAGTCGACCGCAAGCCTATGCATTTCAGGAGAGCCCGAGTCCAGGACGAATCCTAGTCTCCGGCAGCCCCCACCATCCAAACGCCCCCTCGAAGCTAATCGAGAGGGGTTGAGAATTTACTGACACTCAAACAGGCATGCTCCTCGGAAAACCGAGGAGCGCAAGGTGCGTTCAAAGATTCGATGATTCAC
+
BBBBBBB?FFFFGGGGGGGGGGGHHHHHHHGHHHHFHHHHHHHGGGGGGHHHHHHHHHHHHHGHGGHHHHHHHGGHHGHHHHHHGHHGGGHHHHGHHHGGGGGGHHHHHHHHHGGGGEGFHHGHHEDGHGGGGGGHHHHHHHHHGHDDGGGHHHHHHHGGGHGHHHHHHHHHHHHGGGGGGHHHGHHHGHGGGGFGGGGGGGGGGGGGGFFFFBEFFFFFGGFGFGFGGFGEFFGFEFEGFGGFC/FGFFFGFGHGFGFFCGGDGFCDCFGGEGHHGGF@<>/GGEEGFGGHHEHGHGBGHFGGGGHGHHHEHHFFHGHHHHGDFGEFGEHHGGHGHGEEEE?GFFFGEE2?GGHGGFE2HHFFGGGGGGGGFGGGGGGCFDFFFFBBBBB
@M02197:105:000000000-AN6RF:1:1101:25263:20793 1:N:0:1
TCGCATGGATACTCCTCCGCTTATTGATATGCTTAAGTTCAGCGGGTAGTCCTACCTGATTTGAGGTCAAAAGTCAATTAGGAAGACGTTTCTCTTCGGAGGGATAATAAGTCGACGTATTAGAGGCACGGAACCTTCATTCATGCGCTTCAGCAAACGGTGATCATTATCACACCGAAAGCCTTGTCGCGCAAAGTCGAAAGTCGACCGCAAGCCTATGCATTTCAGGAGAGCCCGAGTCCAGGACGAATCCTAGTCTCCGGCAGCCCCCACCATCCAAACTCCCCCTCGAAGCTAATCGAGAGGGGTTGAGAATTTACTGACACTCAAACAGGCATGCTCCTCGGAAAACCGAGGAGCGCAAGGTGCGTTCAAAGATTCGATGATTCAC
+
BCCBACC@FFFFGGGGGGGGGGGHHHHHHHHGGHHHGHHHHHHGGFGGGHHHHHHHHHHHHHHHGHGHGHHHGHHHHHHHHGHHHHHGGGHHHHHHHHGGGGGGHHHHHHHHHGGGGEHHHHHGFHGGGGGGFGGHHHHHHHHHHHGGGGGHHHHHHHGGGHGHHHHHHHHHHHHGGGGGGHGHHHHHGHGGGGGGGGGFFGGFGGGGFFFFGGFFFGGGGGFFFFGGGGGGGGGFBG.BFC:GDGGHHHHHHGBGGCCCFHGGCGFCCDD@FHGHGHGF/C<CCFGHHGHHGHEEFGHGGGGGGEHHFHHFHGF5E5GF5HHG@GGHHHGGFCBHFHHE?ECGGHHDGFEGGHGGGFGGFGFHCE?DFGGGGGGGGFGFFFFFFFBAA3B
@M02197:105:000000000-AN6RF:1:1101:24879:20941 1:N:0:1
TCGCATGGATACTCCTCCGCTTATTGATATGCTTAAGTTCAGCGGGTAGTCCTACCTGATTTGAGGTCAAAAGTCAATTAGGAAGACGTTTCTCTTCGGAGAGATAATAAGTCGACGTATTAGAGGCACGGAACCTTCATTCATGCGCTTCAGCAAACGGTGATCATTATCACACCGAAAGCCTTGTCGCGCAAAGTCGAAAGTCGACCGCAAGCCTATGCATTTCAGGAGAGCCCGAGTCCAGGACGAATCCTAGTCTCCGGCAGCCCCCACCATCCAAACTCCCCCTCGAAGCTAATCGAGAGGGGTTGAGAATTTACTGACACTCAAACAGGCATGCTCCTCGGAAAACCGAGGAGCGCAAGGTGCGTTCAAAGATTCGATGATTCAC
+
CCCCCBBFFFFFGGGGGGGGGGGHHHHHGHHHHHHHHHHHHHHGGGGCGHHHHHHHHHHHHHHHGHHHHHHHHHHHHHHGHHGHHHHGGGHHHHHHHHGGGGGGHHHHHHGGHGGGGGGHHHHHHGGGHGGGGGGHHHHHGHHHHHGGGGGHHHGHGHGGGHGHHHHHHHHHHHHGGGGGGHHHHHHHGHGGGGGGFGGGGDGGFFEDGCFFGGFGFFGGGFFFFGFFFGGGFFGGHGFGHHGCDFEHHDBHHGHEGGCGGHFD?GGGGGFBGHGHGHHBDFCGGGGG/EF4HFGGHFHGHGGGGCHHGHHHHHHHHHHFHGHGFGHGHFHHHFGFFB1GE?EFGGHGGEEGGGG2GECGHHFHGGGGHGGDGGGGGFCC4FFFDFBAAAA
@M02197:105:000000000-AN6RF:1:1101:8113:21004 1:N:0:1
TCGCATGGATACTCCTCCGCTTATTGATATGCTTACGTTCAGCGGGTAGTCCTACCTGATTTGAGGTCAAAAGTCAATTAGGAAGACGTTTCTCTTCGGAGAGATAATAAGTCGACGTATTAGAGGCACGGAACCTTCATTCATGCGCTTCAGCAAACGGTGATCATTATCACACCGAAAGCCTTGTCGCGCAAAGTCGAAAGTCGACCGCAAGCCTATGCATTTCAGGAGAGCCCGAGTCCAGGACGAATCCTAGTCTCCGGCAGCCCCCACCATCCAAACTCCCCCTCGAAGCTAATCGAGAGGGGTTGAGAATTTACTGACACTCAAACAGGCATGCTCCTCGGAAAACCGAGGAGCGCAAGGTGCGTTCAAAGATTCGATGATTCAC
+
BBBB@?AFFFFFGGGGGGGCFGGHHHHHGHHHHHHHGHHHHHHGGGGGGFHHHHHHHGGFHHBGEHHHHHHHHHHFHHHHHHHHGHGGGGHHHHHHHHGGEGGGFHHHBGHHHGGGGGHHHGHGGHGGHGGGGFGGHHFHHHHGHHGCGGGHEHHHGHGF<GFGHHGHHHHHHFHGGFGF?GHHHHHFFHGGGGGGFGDGFGGGGGGGGCFFFFGFFFFFFFFFFFGGFGFEDEFGHCHBFGCCCC<HD00/CFHEGGGGGHFAGGCC/CFGEFD<GHGFCC/??ECGAEGBGGBEHF@>CGEFECHFHGEHHGFHHHHFHGGFDGFGFGFHFFFGBFAEEEEEA1FGGGGGGHHGECE?FDGBGEEE1GGDFFBBGFFFFFFFFFAAA1A
@M02197:105:000000000-AN6RF:1:1101:6661:21216 1:N:0:1
TCGCATGGATACTCCTCCGCTTATTGATATGCTTAAGTTCAGCGGGTAGTCCTACCTGATTTGAGGTCAAAAGTCAATTAGGAAGACATTTCTCTCCGGAGAGATAATAAGTCGACGTATTAGAGGCACGGAACCTTCATTCATGCGCTTCAGCGAACGGTGATCATTATCACACCGAAAGCCTTGTCGCGCAAAGTCGAAAGTCGACCGCAAGCCTATGCATTTCAGGAGAGCCCGAGTCCAGGACGAATCCTAGTCTCCGGCAGCCCCCGCCATCCAAACTCCCCCTCGAAGCTAATCGAGAGGGGTTGAGAATTTACTGACACTCAAACAGGCATGCTCCTCGGAAAACCGAGGAGCGCAAGGTGCGTTCAAAGATTCGATGACTCAC
+
BCBCCDDFFFFFGGGGGGGGGGGHHHHHHHHHHHHHHHHHHHHGGGGGGHHHHHHHHGHHHHHHGHHHFHHHGHHHHHGHHGHHHHHHHHHHHHHHHGGGGCGGHHHHHHHFHGGGGGHHHHHHHHGGHGGGGGGHHHHHHHGHHHGGGGGHHHGGGGGGEGGHHHHHHHHHHHHGGGGGGHHHHHHHGGGGGGGGGGGGGFGFGGGFAEFFFFFFFFFFFFFFFFFFFFFFFFFFFFFFGGGGFFEGGFGGFGGGGGGGGGGGGGGGGGGGFEHFFBHGCC@GGGGHEEHHHHGGHCGGHHGGGGGHEHHHHHHHHG@HHGHHDGHGHGFHHHGHHHHGGGFCGHEGGGGGGHHEEA?FHGHGGGGEGGGGGGGGGGGFFFBFFFAAA>A
@M02197:105:000000000-AN6RF:1:1101:15097:21211 1:N:0:1
TCGCATGGATACTCCTCCGCTTATTGATATGCTTAAGTTCAGCGGGTAGTCCTACCTGATTTGAGGTCAAAAGTCAATTAGGAAGACGTTTCTCTTCGGAGAGATAATAAGTCGACGTATTAGAGGCACGGAACCTTCATTCATGCGCTTCAGCAAACGGTGATCATTATCACACCGAAAGCCTTGTCGCGCAAAGTCGAAAGTCGACCGCAAGCCTATGCATTTCAGGTGAGCCCGAGTCCAGGACGAATCCTAGTCTCCGGCAGCCCCCACCATCCAAACTCCCCCTCGAAGCTAATCGAGAGGGGTTGAGAATTTACTGACACTCAAACAGGCATGCTCCTCGGAAAACCGAGGAGCGAAAGGTGCGTTCAAAGATTCGATGATTCAC
+
BB3AA3A?F5DFGFGGGGEE?FDDDHHFFHFHFH5FGEGFFFHGGGGGGFHEDFHHHH3GHFGDEFAGHHHHHHHHHGHFB5GGGHHGEFFHBGFGHHGGGGEGHHHGHHGGGEE@E<?GHHFHGFGGGGGCAD/<GFHGHHHHHHGDCDDGGGHHHHGGGGGGGHGHHHBADGH?FGGGGHHFFHHGDAEFFBBEFFDFEGGFGG;@?ABEGFGFFFFGGGGFFFF/BBFGC/AEEHC/:0?:?CEDD=0//DEEA--CCGACC@/C/AGFFF11GFGF<B>CGGEF?/B2GFE/FHHGGFFFCGHHG2B@E2HFEF2@2FGFHFGHFHHGF1AGGGF///E/A1BCEA/CEG1EGE0011BHFA00EECFG3DFECFFFFFFFD1?AAA
@M02197:105:000000000-AN6RF:1:1101:17334:21472 1:N:0:1
TCGCATGGATACTCCTCCGCTTTTGATATGCTTAAGTTCAGCGGGTAATCCTACCTGATTTGAGGTCAAAAGTCAATTAGGAAGACATTTCTCTCCGGAGAGATAATAAGTCGACGTATTAGAGGCACGGAACCTTCATTCATGCGCTTCAGCGAACGGTGATCATTATCACACCGAAAGCCTTGTCGCGCAAAGTCGAAAGTCGACCGCAAGCCTATGCATTTCAGGAGAGCCCGAGTCCAGGACGAATCCTAGTCGCCGGCAGCCCCCCCCATCCAAACTCCCCCTCGAAGCTAATCGAGAGGGGTTGAGAATTTACTGACACTCAAACAGGCATGCTCCTCGGAAAACCGAGGAGCGCAAGGTGCGTTCAAAGATTCGATGATTCAC
+
AAAAAAAFFBFFGGC1BGGF0EFFHFDFGHBFFHFFGHFHFFE?EEGHHFHGDGHHHHBFDG2EG0AFGFHHBGEFGEEGHEHGHHHHGFFGGGGHGGGEGCGHDGHGFGFGFEEEEHHHF2B<EEEFFCCGCFHHHHFGFDFD1<A/?AGHHG?@@B<<>EHHGFHFHHHGEGAFGBCFCGCGFGHGGBGG@AFFF/E;CAFF..9@A=@@?EFF4FF/;:9BF99FFFEAAA//99-BFA--B?FF9/9/=@>9--@@FEA9----@?//111/1DC?GCE?CGG/EF>FB1?HGB/G>AF/?GCE2EEHHHHGDGFDGBFGFFEFDHHFF1F1BGA///GEBHFGGGEGHG?EACEA1FFE0G?GA13AAB3GFGFBDD1BFA?A1>
@M02197:105:000000000-AN6RF:1:1101:12851:21633 1:N:0:1
TCGCATGGATACTCCTCCGCTTATTGATATGCTTAAGTTCAGCGGGTAGTCCTACCTGATTTGAGGTCAAAAGTCAATTAGGAAGACGTTTCTCTTCGGAGAGATAATAAGTCGACGTATTAGAGGCACGGAACCTTCATTCATGCGCTTCAGCAAACGGTGATCATTATCACACCGAAAGCCTTGTCGCGCAAAGTCGAAAGTCGACCGCAAGCCTATGCATTTCAGGAGAGCCCGACTCCAGGACGCATCCTCGTTTCGGGCATCCCCGAATATCCAAACTCTCCAGCAAAGCAAATCGAGAAGAGTTGGGAATAGTCTAACAATAAAAGAGGCATGCTCGTCATTAAACCGAAGAAAGCAAGGTGCATGCGAAGATTCGGTTATTTAC
+
BBBBBABFFFFFFGGGGGGGGGGHHHHCHFHHGHHHHFHGHHHGGGEFGHEHHHHHHHGHHHGHGHHGGHHHHGHFHHHHHHGHGHHGGGFHGFGBFHGGGGGGHHHFHHGDGGEEGEHHHHHHGHGGHGGGGGGHGHHHHHGFHHGGGGGHHHHHHHG9ACEGHFGHHHHHHHGGGGGGGHHHGHHHGGGGGGG-B7GGG:G:GGGGC9FF=FFE7FFF7FFFFF7E7FEFDFFF01000GC/A?>@10///?/>////01F/E/</0>2B221B/1121/B00111111B121/201/121B110/01B222111111D2AGF1D1D11111G1FA//B/1BD221/A/00FD2B111HFF001110000A33GE11>>11133111>1
@M02197:105:000000000-AN6RF:1:1101:17894:21652 1:N:0:1
TCGCATGGATACTCCTCCGCTTATTGATATGCTTAAGTTCAGCGGGTAGTCCTGCCTGATTTGAGATCAAGTTTGTCATACATTATATGTTTTTTTTGTCCAAAGACAATTGAAAGCAGTACGACCTTTACAAATGAAGGTACCATATGAAGATGTAGATAAATTATCACACCTAATGAACCAACAAAGGCACTGCTAATACATTTCAGGAGAGCAGACCTTGTTTTTCTCAAAGAGAAATCAAAAGCCTTCAAAAAATCTCCCACATCCAATCTGTAACCAAATTGGCTCAGTTGATAATTTAATGATACTCAAACAGGCATGCTCCTTGGAATACCAAGGAGCGCAAGGTGCGTTCAAAGATTCGATGATTCAC
+
AAAAAAA1@FFFFGCFGBAEGGEHB3FAGE3GG22FF2FGF2ECEC/EAAAGBGHAGHGHHFHFGEDGGGFDFFG0EGG2EGGHHHHHHDG2GEEE@E0EGBDEGC0EE>GGFFHFFHFHFF?F/B?GDGHHFHGDDF1BGH1GHD<FGDH9HHGHFF:GHGFFDFGBDDGHDGGHHBGHDHC3EEHG1<1<GCHH:FGHHCHHHFGGF?GCG5HHGEFHGFG@09BCFDFFB>B22GF>/HHGF1/11B//>1HG>F??//FB@1110@@1@FF@@//12B11CG0FB102EGD22AD21F2A222FDHFEFFB1A111BHGAGF/1F222FFFB1F1FEAA0A1B10000A11FAB3331GFFCD3D3D>>111
@M02197:105:000000000-AN6RF:1:1101:9115:21757 1:N:0:1
TCGCATGGATACTCCTCCGCTTATTGATATGCTTAAGTTCAGCGGGTAGTCCTACCTGATTTGAGGTCAAAAGTCAATTAGGAAGACGTTTCTCTTCGGAGAGATAATAAGTCGACGTATTAGAGGCACGGAACCTTCATTCATGCGCTTCAGCAAACGGTGATCATTATCACACCGAAAGCCTTGTCGCGCAAAGTCGAAAGTCGACCGCAAGCCTATGCATTTCAGGAGAGCCCGAGTCCAGGACGAATCCTAGTCTCCGGCAGCCCCCACCATCCAAACTCCCCCTCGAAGCTAATCGAGAGGGGTTGAGAATTTACTGACACTCAAACAGGCATGCTCCTCGGAAAACCGAGGAGCGCAAGGTGCGTTCAAAGATTCGATGATTCAC
+
CCCCCDDFFFFFGGGGGGGGGGGHHHHHHHHHHHHHHGFFHHHGGGEFEHHHHHHHHGHHHHHHGEGHHFHHHFHHFHHHHGHHHHHGGGHGHGHHHGFGGGGGHHHHGHHHHGGGGEHHHHHHHHGGHGGGGGGHHHHHGHHHHHGGGGGHHHHHHHGFEGEHHHHHHHHHHHHGGGGEDHHHHHHHGHGGGGGGFGGGGFDFGGGGGFDFFFEGGGGFFFFFFFFFFFGGGGCEFEHFFGDEAFEDHHGCCGDGGGGGCGGGCGGGFFHGFFBBGHHHGGCGC?GHGCHGBGHGHFHGGHGGGGHHHHHHHHHHHHGHHHGF@GHHHHGD5HGDBEHGGGGGFFBGGFGGGGHGGGGEHHHGGGGGHGGGFFG5?GGFFFFFFFBBAAA
@M02197:105:000000000-AN6RF:1:1101:10372:21796 1:N:0:1
TCGCATGGATACTCCTCCGCTTATTGATATGCTTAAGTTCAGCGGGTAGTCCTACCTGATTTGAGGTCAAAAGTCAATTAGGAAGACGTTTCTCTCCGGAGAGATAATAAGTCGACGTATTAGAGGCACGGAACCTTCATTCATGCGCTTCAGCGAACGGTGATCATTATCACACCGAAAGCCTTGTCGCGCAAAGTCGAAAGTCGACCGCAAGCCTATGCATTTCAGGAGAGCCCGAGTCCAGGACGAATCCTAGTCTCCGGCAGCCCCCACCATCCAAACTCCCCCTCGAAGCTAATCGAGAGGGGTTGAGAATTTACTGACACTCAAACAGGCATGCTCCTCGGAAAACCGAGGAGCGCAAGGTGCGTTCAAAGATTCGATGATTCAC
+
BCCCBCBCFFFFGGGGGGGGGGGHGHHHGHHHHHHHHGHHHHHGGGEGGHHHHHHHGHGHHGHHGHHGHHHHHHHHHHHHHHHHHGHGGGHHGHHHHGGGGGGGGHHHHHHHHGGGGEHHHHGHHEGGHGGGGGGHHGHHHHHHGHGGGGGHHHGGGGGGDHGHHHHGHHHGHHHGGGGGGHHHHHHGGGGGGGFGGGGGGGGFGFFFGGFFGGFGFFGGFFFFFFFGGGFFFFFFGBGCHFGEDHGHHHHGHHHGGGGGGHGGGCFD?GHHGHHFGGHHEB/GGGEG/CHHHHHGHHFGGHGGGGHHHGHHHHHHHGFGFGHFHFFFHFFHHHHHHHEECFFGGHHGGGGDGHGGGGGGHHGCGEEAGGGGGGGGGGGFFFFFFFBAA>A
@M02197:105:000000000-AN6RF:1:1101:23096:21912 1:N:0:1
TCGCATGGATACTCCTCCGCTTATTGATATGCTTAAGTTCAGCGGGTAGTCCTACCTGATTTGAGGTCAAAAGTCAATTAGGAAGACATTTCTCTCCGGAGAGATAATAAGTCGACGTATTAGAGGCACGGAACCTTCATTCATGCGCTTCAGCGAACGGTGATCATTATCACACCGAAAGCCTTGTCGCGCAAAGTCGAAAGTCGACCGCAGCCTATGCATTTCAGGAGAGCCCGAGTCCAGGACGAATCCTAGTCTCCGGCAGCCCCCACCATCCAGACTCCCCCTCGAAGCTAATCGAGAGGGGTTGAGAATTTACTGACACTCAAACAGGCATGCTCCTCGGAAAACCGAGGAGCGCAAGGTGCGTTCAAAGATTCGATGATTCAC
+
CCCCCCCFFFFFGGGGGGGGGGGHHHHHHHHHHHHHHHGHHHHGGGGGGHHHGHHHHGHHHHHHEHHHHHHHHHHHHHHHHHHHHHHHHHHHHHHHHGGGGGGGHHHHHHHHHGGGGFHHHHHHHGGGHGGGGGGHHHHHHHHHHHGGGGGHHHGGGGGGGHGHHHHHHHHHHHHGGGGGGHHHHHHHGGGGGGGGGGGGGGGGGGGFFFFGFFGGGGGGFGFFGFGGFEGGGGGHFAHGHFCGHFFBFFHHHHGGGFGGHGF?GGDCDHGGHHGHHHHFCCCGGGHGGHHHHHGHHHGHH?FFGHHHHHHHHHHHGHHGHHHGGHGHHHGHHGHHHHFGGGGGHHGGDGGGHHFGEE?HHHHGGGGGGGGGGGEEGGFFFFFFFBBAAA
@M02197:105:000000000-AN6RF:1:1101:20271:22063 1:N:0:1
TCGCATGGATACTCCTCCGCTTATTGATATGCTTAAGTTCAGCGGGTAGTCCTACCTGATTTGAGGTCAAATTGTCAGAAGTTGTCTCAAAAGAGACCTTTAGAAGCTGAACCCCATTTATAAAGCTGCTCTTCACGAATGGCGTAGATAATTATCACACCAAAGCAAGGCAACAAAGGTCCCGCTAATGCATTTCAGGAGAGCCGACTTCTGAGAAGCCCGCATACTCCCATATCCAAGCCTGATCAACAGAAAAAGCTGAAAAGGTTGAGAATTTCATGACACTCAAACAGGCATGCTCCTCGGAATACCACGGAGCGAAAGGTGCGTTCAAAGATTCGATGATTCAC
+
AA3AABB?CFFFGGGGF4ECGGEFHHHGFDHGHFHBG5BAGDG?CEEEG3GHDGHFHEFHHHHGC2FG3GFG5DGFGHGHHGFHHFHFFHHGFEFH2FGBEDB343GHFGDGEGGEC9FHBG94GFFFFHHFFGFHF?FHHFEFDDGGGHHHHHHHFGHGGHHH0BGHECCGHHHGHC0>1FCC>@DFHBGHHGFHFHHHGEEHEFDDGDFGGGGGFFEAG@DGFAFGBFGGGFHGGFG011B12BHFDGBFB@F1HHBBBHHGFFHFFFE1HHFFHHHGEGFAFGGBGGHDFFG1G/FEAEAF2ABFFGFFA0E0E?0A1HFF??E11GDFB3BEBB1133133AA1AA
@M02197:105:000000000-AN6RF:1:1101:12115:22105 1:N:0:1
TCGCATGGATACTCCTCCGCTTATTGATATGCTTAAGTTCAGCGGGTAGTCCTACCTGATTTGAGGTCAAAAGTCAATTAGGAAGACATTTCTCTCCGGAGAGATAATAAGTCGACGTATTAGAGGCACGGAACCTTCATTCATGCGCTTCAGCGAACGGTGATCATTATCACACCGAAAGCCTTGTCGCGCAAAGTCGAAAGTCGACCGCAAGCCTATGCATTTCAGGAGAGCCCGAGTCCAGGACGAATCCTAGTCTCCGGCAGCCCCCACCATCCAAACTCCCCCTCGAAGCTAATCGAGAGGGGTTGAGAATTTACTGACACTCAAACAGGCATGCTCCTCGGAAAACCGAGGAGCGCAAGGTGCGTTCAAAGATTCGATGATTCAC
+
BCCCCCCFFFFFGGGGGGGGGGGHHHHHHHHHHHHHHHHHHHHGGGGGGHHHHHHHHHHHHHHHGHHHHHHHHHHHGHHHHHGHHHHHHHHHHHHHHGGGGGGGHHHHHHHHHGGGGGHHGHHHHHGGHGGGGGGHHHHHHHHHHGGGGGGHHHGGGGGGGHGHHGHHHHHHHHHGGGGGGHHHHHHHGGGGGGGGGGGGGGFFGGGGGGGGGGGGGGGGGGGHHGGGGFFFAEGGHGHHHHGGGHGHFHGGHHHECGCGGGEGGGGD?DGFGHHFGHHFCCGGGGGHHGHHHHHGHHHGHHGGGGHHHHHHHHHFHGHHGHHHHGGHHHHHHHHHHHHGGGGGGHHGGGGGGHHGGGGGGHHHGGGGHGGGGGGGGGGFFFFFFFCCBCC
@M02197:105:000000000-AN6RF:1:1101:17305:22272 1:N:0:1
TCGCATGGATACTCCTCCGCTTATTGATATGCCTTACTTCCTCTAAATGACCAAGATCCTCCGCTTATTGATATGCTCCTCCGCTTATTGATATGCTCCTCCGCTTATTGATATGCTTAAGTTCAGCGGGTATCCCTACCTGATCCGAGGTCAACCTTGAAAAAATTGGGGGTCGACGGCTGGACTACCACACACACCATGCGAAAAGATAATCTTACTACGCCTGGGGATATGAGATCATCCGCCTTTGAATTTCAGAAGGGAGAATGCAAGCAAACTCATCTTCCAAGACCAAGCAAATCTGCTTGAGAGGTATTTAATGACGCTCGAACAGGCATGCCTCCCGGAATACCAGGAGGCGCAATGTGCGTTCAAAGATTCGATGATTCAC
+
CBCCCCCFFFFFGGGGGGGGGGGHHHHHHHHHHHHHHHHHHHHHHHHHHHHHHHHHHIHHHHGGGGGHHHHHHHHHHHHHHHGGGGGHHHHHHHHHHHHHHHGGGGGHHHHHHHHHHHHHHHHHHGHGGGEDHHHHHGHHHHHHHHGGGGGHHHHHHHHHHHHHGHHHHHGGGGGGGGGGGGGGGGGGGGGGGGHGHGGGGGHHHHHGHHFFHHHHGFFFGFGFHFGFGHHHHHHHGH@@CFGHBGHGHHFHFHGHHHHHHFGHHGHHHHHHHHHHFHGHHHFHHHHHHHHGHHHGHHGHHHHGHHHHHHGHHHGHHHHGGGGGGHHGHHHHHHHHHEFGGGGGHHHHHGHHHHHGGGGGHHHHGGEGHGGGGGGGGFG44FFFFFBBBBB
@M02197:105:000000000-AN6RF:1:1101:26559:22309 1:N:0:1
TCGCATGGATACTCCTCCGCTTATTGATATGCTTAAGTTCAGCGGGTAGTCCTACCTGATTTGAGGTCAAAAGTCAATTAGGAAGACATTTCTCTCCGGAGAGATAATAAGTCGACGTATTAGAGGCACGGAACCTTCATTCATGCGCTTCAGCGAACGGTGATCATTATCACACCGAAAGCCTTGTCGCGCAAAGTCGAAAGTCGACCGCAAGCCTATGCATTTCAGGAGAGCCCGAGTCCAGGACGAATCCTAGTCTCCGGCAGCCCCCACCATCCAAACTCCCCCTCGAAGCTAATCGAGAGGGGTTGAGAATTTACTGACACTCAAACAGGCATGCTCCTCGGAAAACCGAGGAGCGCAAGGTGCGTTCAAAGATTCGATGATTCAC
+
BBBBBBBFFFFFGFGFGGG?EFEHHHHHGHCHHHHHHDFHHHHGGGFGGHHHHBHFHHBGHHHGEHHHHHHGHBGHHHFHHHHGFHHHHHHEGHHGHFGGEEGGHHHHHEHGFGGGG/GHHHHHHHGGHGFGGGGHGHHGHHHHFHGGGGGEHHGGGGGGFEAGFGHHFGHHHBGGGGFDGHHHHFHHGG1ADDDCACFGFFDBBBE@FFFFABGGGFFGGFFFFFFFFFEBDEFCC:C/HFGDACFHHHFFFFD.GGC@<0GGGDACGCFGAHFBGHF0/B/GGGGGGEGBGGF1HHGEGHGGGGHHHFFEFFGF55DHGHHFHGHHHHHFGFEGHHFE0ECEA3HEAEEGEFGDCGGGHHHCEEE2FGGGGGGG2B4FBF5DBFBBBBB
@M02197:105:000000000-AN6RF:1:1101:9376:22525 1:N:0:1
TCGCATGGATACTCCTCCGCTTATTGATATGCTTAAGTTCAGCGGGTAGTCCTACCTGATTTGAGGTCAAAAGTCAATTAGGAAGACATTTCTCTCCGGAGAGATAATAAGTCGACGTATTAGAGGCACGGAACCTTCATTCATGCGCTTCAGCGAACGGTGATCATTATCACACCGAAAGCCTTGTCGCGCAAAGTCGAAAGTCGACCGCAAGCCTATGCATTTCAGGAGAGCCCGAGTCCAGGACGAATCCTAGTCTCCGGCAGCCCCCACCATCCAAACTCCCCCTCGAAGCTAATCGAGAGGGGTTGAGAATTTACTGACACTCAAACAGGCATGCTCCTCGGAAAACCGAGGAGCGCAAGGTGCGTTCAAAGATTCGATGACTCAC
+
CDDDCCDFFFFFGGGGGGGGGGGHHHHGHHHGHHHGHHHHHGHGGGGGGHHHHHHHHGHHHHHGGHHHHHHHHHHHHHHHHHHHHHHHHHHHHHHHHGGGGGGGHHHHHHHHGGGGGGHHHHHHHHGGHGGGGGGHHHHHHHHHHHGGGGGHHHGGGGGGGHGGGHHHH:HHHHHGGGGGGHHHHHHHGGGGGGGGFFDGGGGFGGGFGGFFFGGGGGGGGFFGFGFGGGGGGGGGHGHGGHGGFHGHHDBHHGHGGGGGCHGGGGGDB/HGEHHHGHHHDD?GGGGHHEHHHHHGHGFEFEGGGGHHGHHHGHHHFHDHHHHFEFGF5HFFEHHHHHGGGGGGGHHGGGEGGHHGGGGGHFHCGGGGGGGGGFGGGGGFFFFFFFBAA>A
@M02197:105:000000000-AN6RF:1:1101:4898:22501 1:N:0:1
TCGCATGGATACTCCTCCGCTTATTGATATGCTTAAGTTCAGCGGGTAGTCCTACCTGATTTGAGGTCAAAAGTCAATTAGGAAGACGTTTCTCTTCGGAGAGATAATAAGTCGACGTATTAGAGGCACGGAACCTTCATTCATGCGCTTCAGCAAACGGTGATCATTATCACACCGAAAGCCTTGTCGCGCAAAGTCGAAAGTCGACCGCAAGCCTATGCATTTCAGGAGAGCCCGAGTCCAGGACGAATCCTAGTCTCCAGCGGCCCCCACCATCCAAACTCCCCCTCGAAGCTAATCGAGAGGGGTTGAGAATTTACTGACACTCAAACAGGCATGCTCCTCGGAAAACCGAGGAGCGCAAGTTGCGTTCAAAGATTCGATGATTCAC
+
BCCCCCCFFFFFGGGGGGGGGGGHHHHHHHFHHHHHHHHHHHHGGGEGGHHHHHHHHHHHHHHHGHHHHHHGHHHHHGHHHHHHHHHGGGHHHHHHHHGGGGGEHHHHHHHHHGGGEEEHFHHHFHGGHGFGGGGGHHHHHHFHHGGGGGGHHHHHHHGGDGFHHHHHHHHHHHHGGGCFGHHHGGGHGHGGGGGGGGGFGGGCFFGGAFGFFBFFFFFGGGGGFGGFFGGGGGGGHGEFFG.A:/GHHGHEHHHGHHFFGGFCFD@>/GFGCEG@EGBF/B/CGGGGCGFHHGDAG33FFGGGGGHHHHHFFHHGBFFFHHHFHEFCBGB3HHHEHHFE00EEGHHGFGGGGFH?GECGFCHGE2GGHGGFGGGGGFCFFDFFFFBAA>A
@M02197:105:000000000-AN6RF:1:1101:25284:22578 1:N:0:1
TCGCATGGATACTCCTCCGCTTATTGATATGCTTAAGTTCAGCGGGTAGTCCTGCCTGATTTGAGATCAAGTTTGTCATACATTATATGTTTTTTTTGTCCAAAGACAATTAGAAGCAGTACGACCTTTACAAATGAAGGTACCATATGAAGATGTAGATAAATTATCACACCTAATGAACCAACAAAGGCACTGCTAATACATTTCAGGAGAGCAGACCTTGTTTTTCTCCAAGAGAAATCAAAAGCCTGCAAAAAATCTCCCACATCCAATCTGTAACCAAATTGGCACAGTTGATAATTTAATGATACTCAAACAGGCATGCTCCTTGGAATACCAAGGAGCGCAAGGTGCGTTCAAAGATTCGATGATTCAC
+
CCCCCCCFFFFFGGGGGGGGGGGHHHHHHHHHHGHHHHHHHHGGGGFFGHHHHGHHHHHHHHHHGHHHHGHHHHHHHHHGHFGHHHHHHHHHHGGGGGHHHHHHHHHHGGHHHHHGHHGHHHGGGGGHHHHHHHHHHHHHFGHHHHGHHHHHHHHHHHHHHHHHHHHHHHHHGHHHHHHHHHHHHGHHHHHHHHHHHHHHHHHHHHHHHHHHHGGHGGGGGHGGGHHGHGGHHFHHGHHFGHHHGHGGFHHEGHFHHHDFHGHFFFGHHHHGFGHHGHHHBHHHFHGGF5HHHHGHHHHHHHFHHGHGD5GHHFHGHFHF3FHFHHFFDHFFHHHHHFHHGGGGGHGHFGGGGHGFGFGGGGGGFFFFFF5BBBBB
@M02197:105:000000000-AN6RF:1:1101:26893:22546 1:N:0:1
TCGCATGGATACTCCTCCGCTTATTGATATGCTTAAGTTCAGCGGGTAGTCCTACCTGATTTGAGGTCAAATTGTCAGAAGTTATCTCAAAAGAGACCTTTAGAAGCTGAACCCCATTTATAAAGCTGCTCTTCACGAATGGCGTAGATAATTATCACACCAAAGCAAGGCAACAAAGGTCCCGCTAATGCATTTCAGGAGAGCCGACTTCTGAGAAGCCCGCATACTCCCATATCCAGGCCTGATCAACAGAAAAAGCTGAAAAGGTTGAGAATTTCATGACACTCAAACAGGCATGCTCCTCGGAATACCAAGGAGCGCAAGGTGCGTTCAAAGATTCGATGATTCAC
+
AABCCCCFFFFFGGGGGGGGGGGHHGHHHHHGHHHHGHHHHHHGGGGGGHHHGHHHHHGHHHHHGHGHHHHHHHHHHHHGHHHGHHHHHHHHHGHHHGHHHHHHHHHHHHHGHGGGHHHHHHGHGHHHGHHHHHHHHGGHHHGGGGGGHHHHHHHHHHHHHHHHHHHHHHHHHHHHHHGHHHHHHGHGHHHHHHHHHHHHGHGGHHHHGGGGHHHHGGGGGHHHHGGGGHHGGHGHFHFHHHHHGHHHHEHHHHHHHHEHGHHHHHHHHHHHHHHHGHHHHHGDGHHHG3HGGBHHEHFGGGGHHHGHHHHHHGGGGGFCHGHGGGGHGGGGGGBGGGFFFFFFF3@BAA
@M02197:105:000000000-AN6RF:1:1101:7290:22624 1:N:0:1
TCGCATGGATACTCCTCGCTTATTGATATGCTTAAGTTCAGCGGGTAGTCCTACCTGATTTGAGGTCAAAAGTCAATTAGGAAGACGTTTCTCTTCGGAGAGATAATAAGTCGACGTATTAGAGGCACGGAACCTTCATTCATGCGCTTCAGCAAACGGTGATCATTATCACACCGAAAGCCTTGTCGCGCAAAGTCGAAAGTTGACCGCAAGCCTATGCATTTCAGGAGAGCCCGAGTCCAGGACGAATCCTAGTCTCCGGCAGCCCCCACCATCCAAACTCCCCCTCGAAGCTAATCGAGAGGGGTTGAGAATTTACTGACACTCAAACAGGCATGCTCCTCGGAAAACCGAGGAGCGCAAGGTGCGTTCAAAGATTCGATGATTCAC
+
CCCCCCCFFFFFGGGGGGGGGGHHHHHHHHHHHHHHHHHHHHGGGGGGHHHHHHHGHHHHHHHGHHHHHHHHHHHHHHHHHHHHHHGGGHHHHHHHHGGGGGGGHHHHHHHHGGGG>GFHHGHHHGGHGGGGGGHHHHGHHHHHHGGGGGHGHHHHHGGEHGHHHHHHHHHHHHGGGGGGHHHHHHHGHGGGGGGFGFGGGGFFGGGGGFGGFGGGGFGFFFFFGFFFFEGGGFGHBFGFHGFGHGGBBBGHHHGGFCGGHGGGCCGGGHHGFHHGHHHCF?GGGFG/CHHHHHGHHHGHHGGGGHHHHHHHHG5HHHHHFHG@GHHHHHHHGHHHHG1FGGGGHHFGGGGGGHGGGGGHHHHGGGEFFGG5GGFGFGFFFFFFF?AAAA
@M02197:105:000000000-AN6RF:1:1101:21976:22696 1:N:0:1
TCGCATGGATACTCCTCCGCTTATTGATATGCTTAAGTTCAGCGGGTAGTCCTACCTGATTTGAGGTCAAAAGTCAATTAGGAAGACGTTTCTCTTCGGAGAGATAATAAGTCGACGTATTAGAGGCACGGAACCTTCATTCATGCGCTTCAGCAAACGGTGATCATTATCACACCGAAAGCCTTGTCGCGCAAAGTCGAAAGTCGACCGCAAGCCTATGCATTTCAGGAGAGCCCGAGTCCAGGACGAATCCTGGTCTCCGGCAGCCCCCACCATCCAAACTCCCCCTCGAAGCTAATCGAGAGGGGTTGTGAATTTACTGACACTCAAACAGGCATGCTCCTCGGAAAACCGAGGAGCGCAAGGTGCGTTCAAAGATTCGATGATTCAC
+
BCCDDDDFFFFFGGGGGGGGGGGHHHHHHFHHHHHHHHHHHHHGGGGGGHHHHHHHHHHHHHHHGGHHHHHHHHHHGHHHHHHHHHHGGGHHHHHHHHGGFGGGGHHHHHHHHGGGGGHHHHHHHHGGHGGGGGGHHHHHHHHHHHGGGGGHHHHHHHGGGHGHHHHHHHHGHHHGGGGGGHHHHHHHGGGGGGGGFGDEGGGFFGGGFFFFFGGFGGFGGFHFGGFGFFFFDFFFGBHCFGEA.:GHHGEFHFGGFGGGCHGDCDGDCGG2AHHHEHHHGGCGEGEFAGHHHHHFGHFGHHECGGGGHHHGHHFFG5FHHHHFEFHHHGEGHHHHHHGEE00ECHGACFEGFBFEEECGGFF4GGEGFGGGGGGFACGFFFFFFFABAAA
@M02197:105:000000000-AN6RF:1:1101:21759:22752 1:N:0:1
TCGCATGGATACTCCTCCGCTTATTGATATGCTTAAGTTTAGCGGGTAGTCCTACCTGATTTGAGGTCAAAAGTCAATTAGGAAGACATTTCTCTCCGGAGAGATAATAAGTCGACGTATTAGAGGCACGGAACCTTCATTCATGCGCTTCAGCGAACGGTGATCATTATCACACCGAAAGCCTTGTCGCGCAAAGTCGAAAGTCGACCGCAAGCCTATGCATTTCAGGAGAGCCCGAGTCCAGGACGAATCCTAGTCTCCGGCAGCCCCCACCATCCAAACTCCCCCTCGAAGCTAATCGAGAGGGGTTGAGAATTTACTGACACTCAAACAGGCATGCTCCTCGGAAAACCGAGGAGCGCAAGGTGCGTTCAAAGATTCGATGATTCAC
+
CCCCCCCFFFFFGGGGGGGGGGGGHGHHHHHHHHHHHHHHHHHGGGGGGHHHHHHHHHGHHHHHGGHHHHHHHHHHHHHHHHHHHHHHHHHHHHHHHGGGGGGGHHHHHHHHHGGGGEHHHHHHHHGGHGGGGGGHHHHHHHHHHHGGGGGHHHGGGGGGGHGHHHHHHHHHHHHGGGGGGHHHHHHHGGGGGGGGGGGGGGGGGGGGGGFFGGGGFFFFGFGGGGGGFGFFGGGFHHFCFHGGGHGHHHHEHHHGFGGGGHGGGGGGGGHGGHHHEHHGGGGGGGEF/CHHHHHGHHFEHHGGGGGHFFFHHFHHHFHHHHGB5EHHHHGFHGHHHHEGFACGGGGGGGGGGCHFECGGHFGHGGGGGGGGGGGGGGGFFFFFFFBBAAA
@M02197:105:000000000-AN6RF:1:1101:25601:23010 1:N:0:1
TCGCATGGATACTCCTCCGCTTATTGATATGCTTAAGTTCAGCGGGTAGTCCTACCTGATTTGAGATCAAACATTCACGAAGCTGTCTTCACTGGGGAGAGACATTTATGAGCTCCAGCGAACCTCCATCGCTGAAGGTTACCTGGTAGAAAACCACAAGCGTAGATAGTTATCACACCTGTGATGCCACCAAACACTGGCAAGCTGATTCATTTGAGAGGAGCTGACCGCAGGCCAGCAAGACCCCCAAAGTCCAAGCTCATCATGGCAAGCCATGAGAGTTGAGGTGTTCATGATACTCAAACAGGCATGCCCTTCGGAATGGAAAAGGGCGCAAGGTGCGTTCAAAGATTCGATGATTCTC
+
BBAABBAFFFFFGGFGGFEGGGGGHHHHHHHHHHHHHHFHHHHGGGCEGHHHHHHGFGFHHHHGGGHHFHHHHHHHGHHDGGGHGGHHHHHGFHHHGGGGGGHHHGHFHGBFHGFHGFHGGGGGHGHHHHGGFFFHBFGHHFGHFHGGHHFHFDDEGHHHFGHHGEGHHHHHGHFHHHGHHGHGGGHHHHHHHGGHHBHGHHHGGFHHHHGGFGGGGHGHHHGHGGGGGGGGGGHHHHHHGAB</DFGHHHFG?F3G3HGDE3HGHGHEGFFGHHFHGEGGFHG3GHHHFHHHHFGFGA5BGFFHBHFGHFECDEEEGDFHCHGHFGHEEE2?GGFBE?EGHGGGGGGGGGGFFB5FDFA3>3>
@M02197:105:000000000-AN6RF:1:1101:24620:23003 1:N:0:1
TCGCATGGATACTCCTCCGCTTATTGATATGCTCAAGTTCAGCGGGTATCCCTACCTGATCCGAGGTCAACCTAGAAAAATTTGGGGTTGCTGGCAAGCATCTCCCAGGACCCTATAGCGAGAAAATTACTACGCGTAGAGCCTAAGAGCACCGCCACTGGGTTTAAGGCCCGCCAGACGGCGAAAGCCCAACACCTAGCCAGGCTAGATTGGTATAAATGACGCTCGAACAGGCATGCCCCCCGGAATACCAGGGGGCGCAATGTGCGTTCAAAGATTCGATGATTCAC
+
CCCCBBCFFFFFGGGGGGGGGGGHHHHHHHHHHHHHHHHHHHHGGGGGHHHHHHH:HHHHH:HGGG:HHHH:HHHHHHH;HHHHHG9GGGHHHH9HHGH<HH;HH:;FGHGHG:H;HHHGGGGGHHHH;H<HHGGGGGG9HHG:HHHH0HHHHGGGGGHHGHGFGHGHHHHGGGGGGGGGGGGGGGGGFHFFFFHHHFFHFGHHGHHHFHGHHHFGHGHGGGGGGFGHHHHGHHHHGGGGCEEF5GHHGHHGGGGGGGGHHFHGGFGHGGGGGGGGGGFFFFFFFA33>>
@M02197:105:000000000-AN6RF:1:1101:12192:23110 1:N:0:1
TCGCATGGATACTCCTCCGCTTATTGATATGCTTAAGTTCAGCGGGTAGTCCTACCTGATTTGAGATCAAACATTCAAAGGGCTGTCCTCACTGAGGAGAGACATCTGTGAGCTCCAGCGAACCTCCATCGCTGAAGGTTACTTGGTGGAAAACCACAAGCGTAGATAGTTATCACACCTGCGATACCCACCAAACACTGGCAAGCTGATTTATTTTAGAGGAGCTGACTGTAGGCCAGCAAGTCCCCCAAAGTCCAAGCTCATCATGGAAAACCATGAAGAGTTGAGGTGTTCATGATACTCAAACAGGCATGCCCTTCGGAATGGCCAAAGGGCGCAAGGTGCGTTCAAAGATTCGATGATTCAC
+
CBCCCCCFFFFFGGGGGGGGGGGHHHGHHHHHHHHHGHHHHHHGGGGGGHHHHGHHHGHHHHHHGHHHHHHHHHHHHHGHHGGHGHHGHHHHHHGHGHGHGGHHHHHGHHHGHHHHHHHGGGGGGHHHHHGGHGGHHHHGHHHHHHFFGHHHHHGHGHHHHHHHHHHHHHHHHHHHHHGHHHHHHGGHHHGHHHHHHHHHHHGHHGGGGHHHHHHHHHHHHHGGHHHHHHFHHHGFHHHHHHGGGGGHHGHHHFGHHHFGHHHHHHHHHFGGDHHHHHHHHHHHHHGGHHHHHHHHHHGHEHHHHHHHHHEHGGGGGGGHGGGHHHHHGHHGGGGFHGHGGGGGGGGGGGGGGGGFFFBFFFAAAAA
@M02197:105:000000000-AN6RF:1:1101:20802:23047 1:N:0:1
TCGCATGGATACTCCTCCGCTTATTGATATGCTTAAGTTCAGCGGGTAGTCCTACCTGATTTGAGGTCAAAAGTCAATTAGGAAGACGTTTCTCTTCGGAGAGATAATAAGTCGACGTATTAGAGGCACGGAACCTTCATTCATGCGCTTCAGCAAACGGTGATCATTATCACACCGAAAGCCTTGTCGCGCAAAGTCGAAAGTCGACCGCAAGCCTATGCATTTCAGGAGAGCCCGAGTCCAGGACGAATCCTAGTCTCCGGCAGCCCCCACCATCCAAACTCCCCCTCGAAGCTAATCGAGAGGGGTTGAGAATTTACTGACACTCAAACAGGCATGCTCCTCGGAAAACCGAGGAGCGCAAGGTGCGTTCAAAGATTCGATGATTCAC
+
CDDDCCDFFFFFGGGGGGGGGGGHHHHHHHHHHHHHGHHHHHHGGGGFGHHHHHHHHHHHHHHHGHHHHHHHHHHHHHHHHHHHHHHGGGHHHHHHHHGGGGGGHHHHHHHHHGGGGGHHHHHHHHGGHGGGGGGHHHHHHHHHHGGGGGGHHHHHHHGGGHGHHHHHHHHHHHHGGGGGGHHHHHHHGHGGGGGGGGGGGGGGGGGGGGGFFGFFGGFGGGFFFFHGGGFGFGGGFBGHFHGGGHGGHGFGHFGE@GGGGHGGGGGGGGFGGG2CFGFBEC@GGGGHEGHHHHHGHHFGFFGGGGGHHHHHGFDHFFFHHHHHHGHHHHHHHHHHHGGEEFGGGGGGGGGGGHHGGGGGHGHHGGGGHGGGGGGGGCGFFFFFFFBBAAB
@M02197:105:000000000-AN6RF:1:1101:13512:22993 1:N:0:1
TCGCATGGATACTCCTCCGCTTATTGATATGCTTAAGTTCAGCGGGTAGTCCTACTCGATTTGAGGTCAAGTTGTCAAAATTTGTCCGAAGACGGTTTGAAAGCACAGAGCTCCCAATCGGCCACCCTCTTGCGAGGTGCCGGCGAAGATACTTATCACGCCGTACTATGTCCAACCAAGAGATGCACTGATGCATTTGAGGTGAGCTACAACGAAAGCAGCAAACACCCAAGTCCACCGCTCCCTGAATCCAAAAAGATCAGAGAGTGTGAGAGTACAATGACACTCAAACGAGCATACCCTTCGGAATACCAAAGGGTGCAAGGTGCGTTCAAAGATTCGATGATTCAC
+
CBBCCCCFFFFFGGGGGGGGGGGHHHHHHHHHHHHHHHHHHHHGGGFGGHHHHHHHHGHHHGHGGHHHHHHGHHHHHHHHHGHHHHHGGGGGHGGGGGGHHHHHHHHHHHHHHHGHHHGGEFGGGHGHHHHHHGGGGDHHHGGGGGGGGHGHHHHHHHHGHGHHHGHHHHHHHGHGHHHHHHHGHHHHHHHHHHGHHHHHHHGHHHFHGGHHGHHHHHHHHHHGGFFHGHHHGFFFFFGDGGGFEHHHGHGGHHGHHHHGHGHHGHGHHHHHFHHHHHGHHHHHHGGGGGEGHHHHHFFGGGFFHHHHHHHHHHHHGHHGHHHHGGGGHGGGGGGGGGFFFFFFFFCCCCC
@M02197:105:000000000-AN6RF:1:1101:14939:23171 1:N:0:1
TCGCATGGATACTCCTCCGCTTATTGATATGCTTAAGTTCAGCGGGTAGTCCTACCTGATTTGAGGTCAAAAGTCAATTAGGAAGACATTTCTCTCCGGAGAGATAATAAGTCGACGTATTAGAGGCACGGAACCTTCATTCACGCGCTTCAGCGAACGGTGATCATTATCACACCGAAAGCCTTGTCGCGCAAAGTCGAAAGTCGACCGCAAGCCTATGCATTTCAGGAGAGCCCGAGTCCAGGACGAATCCTAGTCTCCGGCAGCCCCCACCATCCAAACTCCCCCTCGAAGCTAATCGAGAGGGGTTGAGAATTTACTGACACTCAAACAGGCATGCTCCTCGGAAAACCGAGGAGCGCAAGGTGCGTTCAAAGATTCGATGATTCAC
+
AABBBBB?FFFFGGGGGGGGFGGHGHFHHHHHGHHHHHHHHCGDGGGGGHHHHHHHHGHHHHFHGHHHHHHHHGHHHHHHHHHHHHHHHHHHHHGHHGGGGGGEHHGHHHHEGFGGGGHHEHHHHHGGHGGGGGGHHHHHHHHFHGGGGGGHHHGGGGGCGHFFHHHHHGHHHHHGGGCGGGGGGGFGGGGGGGGGGGGGGFFFEDFF@EFFFFBBFFFFGGGFGGFFBFFGFFFEFC.FGHFGGHEFGBHFHGEGGGCGGFGE@CGGGGHGGHHGGFGEFB/?GGGHFGGHHHHGHHFGHHGGGGGHFHHHHHHHHHHHHHHG@GEHHHHGHHGHHHGGGGGGEFHGGGDGGHHDGCGGHHHHGGGGGGGGGFGGGGGBFFFFFFBBBBB
@M02197:105:000000000-AN6RF:1:1101:5578:23175 1:N:0:1
TCGCATGGATACTCCTCCGCTTATTGATATGCTTAAGTTCAGCGGGTAGTCCTACCTGATTTGAGGTCAAAAGTCAATTAGGAAGACATTTCTCTCCGGAGAGATAATAAGTCGACGTATTAGAGGCACGGAACCTTCATTCATGCGCTTCAGCGAACGGTGATCATTATCACACCGAAAGCCTTGTCGCGCAAAGTCGAAAGTCGACCGCAAGCCTATGCATTTCAGGAGAGCCCGAGTCCAGGACGAATCCTAGTCTCCGGCAGCCCCCACCATCCAAACTCCCCCTCGAAGCTAATCGAGAGGGGTTGAGAATTTACTGACACTCAAACAGGCATGCTCCTCGGAAAACCGAGGAGCGCAAGGTGCGTTCAAAGATTCGATGACTCAC
+
BBBBABA?CFFFFGFGGGGGGG?5GGFHGCHCHHBGHF5BFGGEAEEEGHGHHGFHHHHGHHHEAFGGFFFHH@FHGHFHGHFFHHHHEBGHHHHFFAE1EEEFFHGHFBGFGGCEF<FFFFGEHFGGEG/BFCFHHHGHHHHHGDFGGGGHHHG?DGGGAGE:HHGFHHHHGHH?FCF:DCGHFHHHGEFGGGGBFFFGGGFCFGGFFFAFAFFEFFGFCFFFFFFFFFFF?EFE/GGCGF::.;E0DFFGHHHGFCCD?HFE@@C/B/F2GHHGEHHGACBE/GGGGEGGGHFEFFEFHHEFA?F?@B4FGGHGGF5@55GFFB5FG53HFGBGGAHGGGGFGGBFEE2CFHGA2A224BFG?FCGFGFFGFGGEFGFFFBFFDAAAAA
@M02197:105:000000000-AN6RF:1:1101:21296:23206 1:N:0:1
TCGCATGGATACTCCTCCGCTTATTGATATGCTTAAGTTCAGCGGGTAGTCCTACCTGATTTGAGGTCAAAAGTCAATTAGGAGGACGTTTCTCTTCGGAGAGATAATAAGTCGACGTATTAGAGGCACGGAACCTTCATTCATGCGCTTCAGCAAACGGTGATCATTATCACACCGAAAGCCTTGTCGCGCAAAGTCGCAATTCGACGGCAAGCCTATGCATTTCAGGATAGCCCCAGTCCAGGACCAATACTAGTCTCCCGCAGCCGCCAGCATCTAACCTCCCCCCAGAAGCTTATCTCGAGGGCATGAGAAGATACTGACACTTAAACAGGCGTACTACTCCGAACACCGATGAGCGCAAGGAGTGTTCAAAGATGTTATGCTTCAC
+
ABBAABAF4D5@FEGGGGGC?EEFDDHHG655BFGGFGFFHB5222AACFEGBAAGG3BFFH5FF2BFFFFG?B5DF@@DGBGFDAE@EFGFB4BBGGF1>>EFHHE4FGH4?//E//?BEHGE1F/?GGGCE//0<GHHGHHFFGEGGEDFGHDC;FF;</8HHHF0=GBDD099@@@C;:HHHGGGD:?-A;6G999#:9#/9#AB#@-=-BA.B8FBFF#BF/4/+/,;-AF.-/-9//BB;://////B/FA;---9-.----;./000000.0:.<--->/>1111G@1B11//B//FFFB11221222222221B2A2D1221FB/0//A2D210/FAA/2A//001A100A00111FA0111113FBB3B31111B1B1111>1
@M02197:105:000000000-AN6RF:1:1101:23514:23530 1:N:0:1
TCGCATGGATACTCCTCCGCTTATTGATATGCTTAAGTTCAGCGGGTAGTCCTACTCGATTTGAGGTCAAGTTGTCAAAATTTGTCCGAAGACGGTTTTGAAAGCACAGAGCTCCCAATCGGCCACCCTCTTGCGAGGTGCCGGCGAAGATACTTATCACGCCGTACTATGTCCAACCAAGAGATGCACTGATGCATTTGAGGTGAGCTACAACGAAAGCAGCAAACACCCAAGTCCACCGCTCCCTGAATCCAAAAAGATCAGAGAGTGTGAGAGTACAATGACACTCAAACGAGCATACCCTTCGGAATACCAAAGGGTGCAAGGTGCGTTCAAAGATTCGATGATTCAC
+
CBCCCCCFFFFFGFGGGGGGGGGHHHHHGHHHHHHHHHHHHHHGGGGGGHHHHHHHHGHHHGHHGHHHHHHHHHHHHHHHHHHHHHHGGGGGHGGGGGGHGHHHHHHHHHHHHHHGHHHHGEEGFGHGHHHHHHGGGGFHHHGGGGGHHHHHHGHHHHGHGHGHGDEHHHHHGGHHHHHHHGHHGHHHHGHHHHHGGGGHGHHFHGHHHGHHGFHHHGFHHFHHFFGFHFHHHFFFGGGGGGGHGHHHHHGGGHHFGHHHHHHGHHHHHHGHHHHFHHHHHHHGHGGHGGGGGHGHHFFAGGEFEHHHHHFHGHHHGGHHHHHHHGGGGHGGGGGFGGGGC4FBFFFBBBBB
@M02197:105:000000000-AN6RF:1:1101:25101:23316 1:N:0:1
TCGCATGGATACTCCTCCGCTTATTGATATGCTTAAGTTCAGCGGGTATCCCTACCTGATCCGAGGTCAACCTAGGAAAGTATAGGCTTGATGGCAAGCGCTCACCAGGACCCTGTAGCGAGAAGAATTACTACGCTTAGAGCCAGATGGCACCGCCACTGATTTTAAGGGCTGCCAGCGCGGCAGGCCCCAACACCAAGCTGAGCTTGAGGGGTTGCAATGACGCTCGAACAGGCATGCCCTTCGGAATACCAAGGGGCGCAATGTGCGTTCAAAGATTCGATGATTCAC
+
CCCCCCCFFFFFGGGGGGGGGGGHHHHHHHHHHHHHHHHHHHHGGGGGHHHGHHHHHHGHHHHGGGGHHHHHHHHHHHHH:HHHHH:GHGHHHH;HHGHGG:G:HHHHG<HHG:HHHHHGGGGGHHHHH<HH<HGGGGGHHHHHHHHHHHGHHGGHGHHHHHHHHHHHHHGGHGGHGHGGGHHGGGGGGHHGGGGGHHHHFFFHHHHGGGGGFFFHHHGHHGGFFHHGHHHGHHHHHGGGFE?GHHHHHHHHHHHGGGCGHFHHGEFFHGGGGGGGEFGFFFFFFFBBBBC
@M02197:105:000000000-AN6RF:1:1101:13011:23901 1:N:0:1
TCGCATGGATACTCCTCCGCTTATTGATATGCTTAAGTTCAGCGGGTAGTCCTACCTGATTTGAGGTCAAAAGTCAATTAGGAAGACGTTTCTCTTCGGAGAGATAATAAGTCGACGTATTAGAGGCACGGAACCTTCATTCATGCGCTTCAGCAAACGGTGATCATTATCACACCGAAAGCCTTGTCGCGCAAAGTCGAAAGTCGACCGCAAGCCTATGCATTTCAGGAGAGCCCGAGTCCAGGACGAATCCTAGTCTCCGGCAGCCCCCACCATCCAAACTCCCCCTCGAAGCTAATCGAGAGGGGTTGAGAATTTACTGACACTCAAACAGGCATGCTCCTCGGAAAACCGAGGAGCGCAAGGTGCGTTCAAAGATTCGATGATTCAC
+
DDDDDDCFFFFFGGGGGGGGGGGHHHHHHHHHHHHHHHHHHHHGGGGGGHHGHHHHHHHHHHHHGHFHHHFHHFHHHHHHHHHHHHHGGGHHHHHHHHGGGGGGHHHHHHHHHGGGGGHHHHHHHHGGHGGGGGGGHHHHHHHHHHGGGGGHHGHHHHGGFHGHHHHHHHHHHHHGGGGGGHGHHHHHGHGGGGGGFGGFGGGCFGEGFFGGGFGFFFGGGGGGHHGGGFEFFFFFGHGHFHDA.HGGGBEHHGGE@CGGFHGGGGGGGGHHFHHHGHFF?D@GGGGHHGHHFHHDHFGGGGGGGGHHGHHHHHHHHFHFHGHG5GHGHHHHHHHHHHHEEECFGHHGGGGGGHHGGGGGHHHGGGGGHGGGGGGGGGGFFFDFFFBAAAA
@M02197:105:000000000-AN6RF:1:1101:5946:23989 1:N:0:1
TCGCATGGATACTCCTCCGCTTATTGATATGCTTAAGTTCAGCGGGTAGTCCTACTCGATTTGAGGTCAAGTTGTCAAAATTTGTCCGAAGACGGTTTGAAAGCACAGAGCTCCCAATCGGCCACCCTCTTGCGAGGTGCCGGCGAAGATACTTATCACGCCGTACTATGTCCAACCAAGAGATGCACTGATGCATTTGAGGTGAGCTACAACGAAAGCAGCAAACACCCAAGTCCACCGCTCCCTGAATCCAAAAAGATCAGAGAGTGTGAGAGTACAATGACACTCAAACGAGCATACCCTTCGGAATACCAAAGGGTGCAGGGTGCGTTCAAAGATTCGATGATTCAC
+
AAABABB4CFFFG44GGGGGFGCFHHBGHCDGFHFFHBGFFHHGGGEGEDFHHDEGHGCGGFHGG2BGHBEGHHFFHF5F3GFFGBG>1EEEGEGEGGEFHHBHHHHGEHGHEG?GHEGEEEE8FHG9GF:HGGCC?E/;H'GGGGCGGHHHHGHFF6GDGGGHHGHHHGGFFFGF?FEFGFFGFFFGBFFB9FHFFHGHFFHGB?GFFFFGFBFHFGFFFFFFFFFEF?CFE??B//>E?/B1211@1F??HHHE2HFHHDHF0GGB1HFFHGB2DFF22211B/1E/CAEBGFAAA0FEA/GGD2G2HHFGEBCFFC0F0A000AEB1BDB333?C1FC3DBDD1AAAA
@M02197:105:000000000-AN6RF:1:1101:23617:24059 1:N:0:1
TCGCATGGATACTCCTCCGCTTATTGATATGCTTAAGTTCAGCGGGTAGTCCTACCTGATTTGAGATCAAACATTCACAAAGCTGTCTTCACTGGGGAGAGACATTTATGAGCTCCAGCGAACCTCCATCGCTGAAGGTTACCTGGTAGAAAACCACAAGCGTAGATAGTTATCACACCTGTGATGCCACCAAACACTGGCAAGCTGATTCATTTGAGAGGAGCTGACCGCAGGCCAGCAAGACCCCCAAAGTCCAAGCTCATCATGGCAAACCATGAGAGTTGAGGTGTTCATGATACTCAAACAGGCATGCCCTTCGGAATGGCCAAAGGGCGCAAGGTGCGTTCAAAGATTCGATGATTCAC
+
CCCCCCCFFFFFGGGGGGGGGGGHHHHHHHHHHGHHHHHHHHHGGGGGGHHHHHHHHHHHHHHHGHHHHHHHHHHHHHHHHHHHHHHHHHHHHHHHGGGGGGHHHHHHHHHHHHHHHHHGGGGGHHHHHHGGHGGHGHHHHHHHHHHHHHHHHHGHGHHHHGGHHHHHHHHHHGHHHHHHHHHHHHHHHHGHHGHHHHHHHHHHHHHHGHHHHHHHHGGHHHGHGGGGGGGHGGGHGGGHHDGGGGHHFHGHHGHHHHHEGHHGHGHHGHGFHHHFHGHHHHHHHFHHHHGHHHHHHHGHHHHGFGHGHHGGDCGGFEHHHHHGHHHHHGGGCGHHFHGGGGCFGGGGGGGGGFFFFFFFBAAAA
@M02197:105:000000000-AN6RF:1:1101:19311:23840 1:N:0:1
TCGCATGGATACTCCTCCGCTTATTGATATGCTTAAGTTCAGCGGGTAGTCCTACCTGATTTGAGGTCAAAAGTCAATTAGGAAGACATTTCTCTCCGGAGAGATAATAAGTCGACGTATTAGAGGCACGGAACCTTCATTCATGCGCTTCAGCAAACGGTGATCATTATCACACCGAAAGCCTTGTCGCGCAAAGTCGAAAGTCGACCGCAAGCCTATGCACTTCAGGAGAGCCCGAGTCCAGGACGAATCCTAGTCTCCGGCAGCCCCCACCATCCAAACTCCCCCTCGAAGCTAATCGAGAGGGGTTGAGAATTTACTGACACTCAAACAGGCATGCTCCTCGGAAAACCGAGGAGCGCAAGGTGCGTTCAAAGATTCGATGATTCAC
+
BBBBBBBFFFFFGGGGGGGGGGGHHHHGHHGGHHHHHFDGHHHGGGGGGFHHHHHHHHHHHHH5EGFHGHHHG3DGFHGHHHHGHHHGHHGHHHHHHGGGGFEFHHGHHHHHFGGGGGHHGHFFHHGGHGGGGGGHHHHHGFHHHGGGGGGHHHHHGHGGGHGHHHGHHHHHHHHCGGFFFEHHGGHHGHGGGGGGFGGFFGGFGGGGGFFFFBFFFFGGFFFFFGFFFEGGGEFEC0FGGHGDA/EG=F0HGHGC@GGGGHGD?GGCDDF@/C<1GHHGB//GE@/FEGHHHHHGGHGGHHGGGGHGFFHHHHHHHHFHFFF35FBGHHFHHHHHHHHDE?GGFG5GGGGGGCHGGGGGEBBCGGEFFCFGG5GBGFGFFFFFFFBAA>3
@M02197:105:000000000-AN6RF:1:1101:12936:24333 1:N:0:1
TCGCATGGATACTCCTCCGCTTATTGATATGCTTAAGTTCAGCGGGTAGTCCTACCTGATTTGAGGTCAAAAGTCAATTAGGAAGACGTTTCTCTTCGGAGAGATAATAAGTCGACGTATTAGAGGCACGGAACCTTCATTCATGCGCTTCAGCAAACGGTGATCATTATCACACCGAAAGCCTTGTCGCGCAAAGTCGAAAGTCGACCGCAAGCCTATGCATTTCAGGAGAGCCCGAGTCCAGGACGAATCCTAGTCTCCGGCAGCCCCCACCATCCAAACTCCCCCTCGAAGCTAATCGAGAGGGGTTGAGAATTTACTGACACTCAAACAGGCATGCTCCTCGGAAAACCGAGGAGCGCAAGGTGCGTTCAAAGATTCGATGATTCAC
+
CDDCDDC@FFFFGGGGGGGGGGGHHHHHHHHHHHHHHHHHHHHGGGEGGHHHHHHHHHHHHHHHGHHHHHHHHHHHHHHHHHHHHHHGGGHHHHHHHHGGGGGGHHHHHHHHHGGGGGHHHHHHHGGGHGGGGGGHHHHHHHHHHHGGGGGHHGHGHHGGGHGHHHHHHHHHHHHGGGGGGHHHHHHHGHGGGGGGGFGGGGGGGGGGGFGGGGGFFGGFFHHHHHFFFFFGGFGFHHHFGHDAA/GHGHEFFHHGGGGGGHGG?GGGGGHHGFFHGHHGGCCGEEGG/CGHHHHGHHFFHHGGGGHGHHHHHGHHHHHHHFGFDGGHHHHHHFFHHGGGGECGGHGGGGEGGHHGGGGGHHHGGGGGHGGGGGGGEFGBFFFFFFBBBAB
@M02197:105:000000000-AN6RF:1:1101:17765:24416 1:N:0:1
TCGCATGGATACTCCTCCGCTTATTGATATGCTTAAGTTCAGCGGGTAGTCCTACCTGATTTGAGGTCAAAAGTCAATTAGGCAGACGTTTCTCTTCGGAGAGATAATAAGTCGACGTATTAGAGGCACGGAACCTTCATTCATGCGCTTCAGCAAACGGTGATCATTATCACACCGAAAGCCTTGTCGCGCAAAGTCGAAAGTCGACCGCAAGCCTATGCATTTCAGGAGAGCCCGAGTCCAGGACGAATCCTAGTCTCCGGCAGCCCCCACCATCCAAACTCCCCCTCGAAGCTAATCGAGAGGGGTTGAGAATTTACTGACACTCAAACAGGCATGCTCCTCGGAAAACCGAGGAGCGCAAGGTGCGTTCAAAGATTCGATGATTCAC
+
AABBBBCFFFFFGGGGGGGGGGGHHHHHGHHHHHHHHHHGHHGGGGGGGHHHHHHHHHHHHHHHGHHHHHHHHHHHGHHHHGHGGGGEFGHHGHHHHHGGGGGGHHHHHHGGHGGGGGGHGHHHHGGGHGGGGGGHHHHHHHHGHFDGGGFHHHHHHHGGAGFHGGFGHHH;HHGGGGGGGHFGHHGHGHFGGGGGFGGGGGG0BDEF?@DFFEFFFFFFFFFFFFFFFFFFFFFF/BHFHHD.ACGHHGCFHGG<<CC?CC.FFGGGDCBFEFFHGHG2D@@EFEEFEGGFGGGGHHEFBBGGGGHFGBGHGHGHDDGGEF@35GHHGFGFBFF3AFHAA0ADEFGCGGEGFGGGGGGGHHHFCGGGFGGFGGGGEGGFBFFFFFAA3AA
@M02197:105:000000000-AN6RF:1:1101:11062:24575 1:N:0:1
TCGCATGGATACTCCTCCGCTTATTGATATGCTTAAGTTCAACGGGTAGTCCTACCTGATTTGAGGTCAAAAGTCAATTAGGAAGACGTTTCTCTTCGGAGAGATAATAAGTCGACGTATTAGAGGCACGGAACCTTCATTCATGCGCTTCAGCAAACGGTGATCATTATCACACCGAAAGCCTTATCGCGCAAAGTCGAAAGTCGACCGCAAGCCTATGCATTTCAGGAGAGCCCGAGTCCAGGACGAATCCTAGTCTCCGGCAGCCCCCACCATCCAAACTCCCCCTCGAAGCTAATCGAGAGGGGTTGAGAATTTACTGACACTCAAACAGGCATGCTCCTCGGAAAACCGAGGAGCGCAAGGTGCGTTCAAAGATTCGATGATTCAC
+
BBBBBBBFFFFFGGGGGGFGGGGHHHGHHHHHHHGHHHHHHHHGGGGGGHHHHHHHHGHHHHHHGHHHHHHHHHHHFHHHHHHHHHHGGGHHHHHHHHGG?GGGHHHHHHHGHFEGGGHHHHHHHEGGHGGGGGGHHGHHHHHHHHGGGGGGHHHH<HGGGHGHHHHHHHHHH<HGGGGGGGHHHHHHGGGGGGGGGGGGGG@CFGGGGGGGFFFFFFFFFGGGGFFFFFEGDFFGG;AGHGGCCGC0DD0BBHHECCGGGHGGGGCGCCBGGHHHGHHGGGCGGGGHHGHFHHHEFHGGGHGGGGHHHHHHHHHEHGFFFHFHHFFB1FEEFGG1HHEGGEE?GHHGFEAE/HGGGGGEG1HHGGGGCGFGBGGCGFFBF@3FFF?AA>A
@M02197:105:000000000-AN6RF:1:1101:10350:24640 1:N:0:1
TCGCATGGATACTCCTCCGCTTATTGATATGCTTAAGTTCAGCGGGTAGTCCTACCTGATTTGAGGTCAAAAGTCAATTAGGAAGACATTTCTCTCCGGAGAGATAATAAGTCGACGTATTAGAGGCACGGAACCTTCATTCATGCGCTTCAGCGAACGGTGATCATTATCACACCGAAAGCCTTGTCGCGCAAAGTCGAAAGTCGACCGCAAGCCTATGCATTTCAGGAGAGCCCGAGTCCAGGACGAATCCTAGTCTCCGGCAGCCCCCACCATCCAAACTCCCCCTCGAAGCTAATCGAGAGGGGTTGAGAATTTACCGACACTCAAACAGGCATGCTCCTCGGAAAACCGAGGAGCGCAAGGTGCGTTCAAAGATTCGATGATTCAC
+
CCDDCCDFFFFFGGGGGGGGGGGHHHHHHHHHHHHHHHHHHHHGGGGGGHHHHHHHHHHHHHHHGHHHHHHHHHHHHHHHHHHHGHHHHHHHHHHHHGGGGGGGHHHHHHHHHGGGGGHHHHHHHHGGHGGGGGGGHHFHHHHHHGGGGGGHHHGGGGGGGGGHHHHGHHHHHHHGGGGGGHHHHHHHGGGGGGGGGGGGGGGGFGGFFGGFGGGFGGGGGGHFHGGHFFFFFFFFCBHHGHGGGHGHHHGFHHHFFGGGGHGGGFGGGDGBGGHFGHHGBGCGGGEF/GHHHBFGHFGGGHGGGGHHHHHGHHHHGHEGGHHHGGHCBHHHDGGHHHHGGGGGGHHGEGGGGHHGEEGGHHHHGGGGGGGGGGGGGGGFFFFFFBBBAAA
@M02197:105:000000000-AN6RF:1:1101:17631:24674 1:N:0:1
TCGCATGGATACTCCTCCGCTTATTGATATGCTTAAGTTCAGCGGGTAGTCCTACCTGATTTGAGGTCAAAAGTCAATTAGGAAGACGTTTCTCTTCGGAGAGATAATAAGTCGACGTATTAGAGGCACGGAACCTTCATTCATGCGCTTCAGCAAACGGTGATCATTATCACACCGAAAGCCTTGTCGCGCAAAGTCGAAAGTCGACCGCAAGCCTATGCATTTCAGGAGAGCCCGAGTCCAGGACGAATCCTAGTCTCCGGCAGCCCCCACCATCCAAACTCCCCCTCGAAGCTAATCGAGAGGGGTTGAGAATTTACTGACACTCAAACAGGCATGCTCCTCGGAAAACCGAGGAGCGCAAGGTGCGTTCAAAGATTCGATGATTCAC
+
CCCCCCCFFFFFGGGGGGGGGGGFHGHHHHHGHHHHHFHHHHHGGGGFGHHHHHGHHHHHHHHHGHHHHHHHHHHHHHHHGHHHHHHGGGHHHHHHGHGGGGGGHHHHHHHHHGGGGGHHHHHHHGGGGGGGGGGGHHHHHHHHHHGGGGGHHHHHHHGGGHGHHHHHHHHHHHHGGGGGGGGHHHHHGHGFGGGGFGGGGGGFFGGGGGGGGGGGGFGGGFFFGGGGGGGGGGGFGBHFHHGGGHGHFHHHCHGGGGGGGGGGGGGGGCHGFHHHGHHFECCGGGGHHGGHGHHGHHHGHHGGGGHHHHHHHHHGHGEHGHHHHGHHHHHHHHHHHEE?CEAFGFHGGGGGGGHDE?GGHHHHGGGGHGGGCGGGFGGBFFFFFFA3AAA
@M02197:105:000000000-AN6RF:1:1101:8099:24806 1:N:0:1
TCGCATGGATACTCCTCCGCTTATTGATATGCTTAAGTTCAGCGGGTAGTCCTACCTGATTTGAGGTCAAACGTCAATTAGGAAGACATTTCTCTCCGGAGAGATAATAAGTCGACGTATTAGAGGCACGGAACCTTCATTCATGCGCTTCAGCAAACGGTGATCATTATCACACCGAAAGCCTTGTCGCGCAAAGTCGAAAGTCGACCGCAAGCCTATGCATTTCAGGAGAGCCCGAGTCCAGGACGGAGCCTAGTCTCCGGCAGCCCCCACCATCCAAACTCCCCCTCGAAGCTAATCGCGAGGGGTTGAGAATTTACGGACACTCAAACAGGCATGCTCCTCGGAAAACCGAGGAGCGCAAGGTGCGTTCAAAGATTCGATGATTCAC
+
AAAAA?A?1BBFGGCGGGAFFEEBDGHHHHHGHFHHHHHCHHHGG?EGGHHBGF1GD1EHHHHBFAGBFGF1?B?/?@FECHGFFAHFH2DHFFFEE/EGCGG/BF1GHE1BGEG/@EGB12211FC/<//@F//FG1FGBGFG11A///<?DG1EC:/5CCFGFGHH:HDD7A>CFB@/:BFHHHFCA.B6:?.9F0/FE..;0.#@@@;3@@?9/9BBCB0BBFFFBBEE@?3;/0AC/0CC.....0/FG0BECC-CGGCD@@></C11GGF1FGF0?</?CCEE?/34F3B////>//1FE1GCEBE@G4FF11BB5B5B515GFB3A5ABF3A1B000AEF5F2BBEE2F2A2GCGHFHEGGGHGGGGGGGCFG>45FDBD3AA3A
@M02197:105:000000000-AN6RF:1:1101:23938:24880 1:N:0:1
TCGCATGGATACTCCTCCGCTTATTGATATGCTTAAGTTCAGCGGGTAGTCCTACCTGATTTGAGATCAAACATTCACGAAGCTGTCTTCACTGGGGAGAGACATTTATGAGCTCCAGCGAACCTCCATCGCTGAAGGTTACCTGGTAGAAAACCACAAGCGTAGATAGTTATCACACCTGTGATGCCACCAAACACTGGCAAGCTGATTCATTTGAGAGGAGCTGACCGCAGGCCAGCAAGACCCCCAAAGTCCAAGCTCATCATGGCAAACCATGAGAGTTGAGGTGTTCTTGATACTCAAACAGGCATGCCCTTCGGAATGGCCAAAGGGCGCAAGGTGCGTTCAAAGATTCGATGATTCAC
+
CCBCCCCFFFFFGGGGGGGGGGGGHHHHHHHHHHHHHHHHHHHGGGEGGHHHHHHHHHEHHHHHGHHHHHHHHHHHHHHGGGGHHHHHHHHHHHHHGFGGGGHHHHHHHHFHGHFHHHHGGGGGHHHHHHGGHGGHHHGHHHHHHHGHHHHHHHGHGHHHHHHFGGHHHHHHHFHHHHGHHHHHHHHHHHHHHHHHHGHFHHHHHGFHHHHHHGGHGGHHHHHHGGGGGHGGHGGHHHGHHGGGGGHHHHHHHGGGHHHHHHHHGFHHGHGEGDFFEHHHHHGHHGFHHGFFBGHHHGGHGFFGHHHGHHGGGGGGGHHHGHHHFCGCF?2E?FHHGHGGGGHGGGGGGGGGGFFFFFFFBAABA
@M02197:105:000000000-AN6RF:1:1101:5742:25038 1:N:0:1
TCGCATGGATACTCCTCCGCTTATTGATATGCTTAAGTTCAGCGGGTAGTCCTACTCGATTTGAGGTCAAGTTGTCAAAATTTGTCCGAAGACGGTTTGAAAGCACAGAGCTCCCAATCGGCCACCCTCTTGCGAGGTGCCGGCGAAGATACTTATCACGCCGTACTATGTCCAACCAAGAGATGCACTGATGCATTTGAGGTGAGCTACAACGAAAGCAGCAAACACCCAAGTCCACCGCTCCCTGAATCCAAAAAGATCAGAGAGTGTGAGAGTACAATGACACTCAAACGAGCATACCCTTCGGAATACCAAAGGGTGCAAGGTGCGTTCAAAGATTCGATGATTCAC
+
AAABBBBFBFBFFGFGFGGEGCFFHHDGHHHGHHDGGDGFHFH2EGEEFHHEGHHHHFHHHGGFFFFGFFG5FGGBGGHHHHHHH4F??>E1GFGEGG?DGHGHGFHGGHHH3GAFGHHGGGGGAHGHHHHGFD@DCCGGHGGC8CA5GFHHHHHHHFDGGGGF:FG<CGGCHGHGHHHHGHFFHHGFGGGGFGGGGHGGEGCBGFFFFFGFFFHHGHHGF0HF<9AFFFEEFFFF/GGEE1AG@DHFGBGEBF4BD@GFGFFGFFGHHFEDBEHGEFFGD5FHHFFE1AA15BGGABBDEA2EFHBHGBACHGHHGHFBFHG42EEA4BGGFDEB2GFBFFDB5FBAA3A
@M02197:105:000000000-AN6RF:1:1101:10081:25146 1:N:0:1
TCGCATGGATACTCCTCCGCTTATTGATATGCTTAAGTTCAGCGGGTAGTCCTACCTGATTTGAGGTCAAAAGTCAATTAGGAAGACGTTTCTCTTCGGAGAGATAATAAGTCGACGTATTAGAGGCACGGAACCTTCATTCATGCGCTTCAGCAAACGGTGATCATTATCACACCGAAAGCCTTGTCGCGCAAAGTCGAAAATCGACCGCAAGCCTATGCATTTCAGGAGAGCCCGAGTCCAGGACGAATCCTAGTCTCCGGCAGCCCCCACCATCCAAACTCCCCCTCGAAGCTAATCGAGAGGGGTTGAGAATTTACTGACACTCAAACAGGCATGCTCCTCGGAAAACCGAGGAGCGCAAGGTGCGTTCAAAGATTCGATGATTCAC
+
CCCCCCCFFFFFGFGGGGGGGGGHHHHHCHHGGHGHHHGHHHHGGGGEFHHHHHFHHHHHHHHHGGHHGHHHHGHHHHHHHHHHHGHGGGHHHHHHHHGGGGGGHHHHHHHHHGGGGEHHHHHHHHGGHGGFGGGHHHHHHHHHHHGGGGGHHGHHHHGGGHGGHHHHHHHHHHHGGGGGGHHHHHHHGGGGGGGGGGGGGGGGGGGGGFFFFGFGGGGGFFFFFGGGGFGFFFFFGGHHFGD:;/.EHGHHGGHEA@-GGHGGGGGFCCFHGHHHGHGC/CCGGGGHGGFHHHHGHHHGHGGGGEHHGHHHGHHGHHHHHHHBFGHGBHGBHHHGHHHFE0CFGHFGGDGGGHFFGGGGHGHHGGGEFGGGGGGGGGGFFFFFDFAAABB
@M02197:105:000000000-AN6RF:1:1101:5771:24990 1:N:0:1
TCGCATGGATACTCCTCCGCTTATTGATATGCTTAAGTTCAGCGGGTAGTCCTACCTGCTTTGAGGTCAAAAGTCAATTAGGAAGACATTTCTCTCCGGGGAGATAATAAGTCGACGTATTAGAGGCACGGAACCTTCATTCATGCGCTTCAGCGAACGGTGATCATTATCACACCGAAAGCCTTGTCGCGCAAAGTCGAAAGTCGACCGCAAGCCTATGCATTTCAGGAGAGCCCGAGTCCAAGACGAATCCTAGTCTCCGGCAGCCCCCACCATCCAAACGCCCCCTCGAAGCTAATCGAGAGGGGTTGAGAATTTACTGACACTCAAACGGGCATGCTCCTCGGAAAACCGAGGAGCGCAAGGTGCGTTCAAAGATTCGATGATTCAC
+
A3AAAAAFFFFBAEGGGGE2EFGHHGCHHGHGGFHFC5FAGHHDGGGGGHFBGFGHHH1BFGHFGHHHHHHFHHHHHHHHHHF5CCGHFGG4EGF33BEFGGE/FDFHGHHHFEEEG@/??FFFGFGGHDCGGGGHFFHHGFGFF1<AD..DD1ECGG2BEHG:HBDGFG0CFCBACDBCEEFFGGGG?A2FFFGF0@AAA/#9@BAA@7FF@=/99BFFF;;FCBFFFFEF?AF9/:/09;..AC;00C0CCC0.C;:-CG..-@<-->1FF<1BACA/CB/GGECF/EBF1BHEBB1/00EF/>0EBF@DF2B22DEF22FF@FG?00EE011B1FCA//A//EFA?EEEB0F0EE00BABFA00A1113FB3GE11FBFFFFFAAA>1
@M02197:105:000000000-AN6RF:1:1101:22861:25421 1:N:0:1
TCGCATGGATACTCCTCCGCTTATTGATATGCTTAAGTTCAGCGGGTATTCCTACCTGATCCGAGGTCAACATTTCAGAAGTTGGGTGTTTTACGGACGTGGACGCGCCGCGCTCCCGATGCGAGTGTGCAAACTACTGCGCAGGAGAGGCTGCGGCGAGACCGCCACTGTATTTCGGGGCCGGCCCCGTAAAGGGCCGATCCCCAACGCCGTACCCCCGGAGGGGTTCGAGGGTTGAAATGACGCTCGGACAGGCATGCCCGCCAGAATACTGGCGGGCGCAATGTGCGTTCAAAGATTCGATGATTCAC
+
CCCCCCCFFFFFGGGGGGGGGGGHHHHHHHHHHHHHHHHHHHHGGGGGHHHHHHHHHHHHHHHGGGGHHHHHHHH:HHH;HGGHH:GGGGHHH<GG;GGGGG;HGGGG;GGGG;GGGGG;GGG:GGHHHHHH;HH<HHHHGGGGGGG<GGG<HGGG:G;GGGFFFFFFFFFFFFFFFFFFFFGGFGFFFFGGGGFFFFFEFFGFFFFGFGFGFFGGGGGGGGGGGFHFFHHGHHGBFGHHE?GGGGGGHHHHFHHGGGGGFGHGHHHHHHHGGGGGGGGGFGFGEFEGHGGGGGGGGGGFFFFFFFCCCCC
@M02197:105:000000000-AN6RF:1:1101:19776:25075 1:N:0:1
TCGCATGGATACTCCTCCGCTTATTGATATGCCTTGTCATTACTTCCTCTAAATGACCAAGATCCTCCGCTTATTGATATGCTTAAGTTCAGCGGGTAGTCCTACCTGATTTGAGATCAAACATTCACGAAGCTGTCTTCACTGGGGAGAGACATTTATGAGCTCCAGCGAACCTCCATCGCTGAAGGTTACCTGGTAGAAAACCACAAGCGTAGATAGTTATCACACCTGTGATGCCACCAAACACTGGCAAGCTGATTCATTTGAGAGGAGCTGACCGCAGGCCAGCAAGACCCCCAAAGTCCAAGCTCATCATGGCAAACCATGAGAGTTGAGGTGTTCATGATACTCAAACAGGCATGCCCTTCGGAATGGCCAAAGGGCGCAAGGTGCGTTCAAAGATTCGATGATTCAC
+
>ABBBA?>FFBFGGGGGGGGGGGHHHHHHHHHGHHFGHFEGHHHGHHHFHD5EGFFHHHHCCGHHFFHGGGDEHHGHFHHGHFHHF5FHHHFHGGG/ECFDF@FFGHG3BGHHEC/BF3FGEGDGHFFH?E?EGFDGGH3GHFHHHGGGGAFFCGH1GHHGHFGBFGHHGCG@DFHFFDHFFHGFFFCC:FCGCCFF;GGHHHFGHGGFGGHGHHGFGFFFHHGFHFHGGGGFHGHGGGGHHGHHHGF1AC1GF1HGD<1BBHGGHHHHGHHHHFCC/C0FBFGHFHHHGHDD?FGHHGHHHHGHHHHHHHGFHGHHHEFHGGHHGFHHHHHHHHGHHHHHHHHHHHHGEGHHHHHFEHHEGECGE?GHHHHFFCGFHHGGGCGHHHHGGGGHGGGGGGGGGGFFFFFFFAAAAA
@M02197:105:000000000-AN6RF:1:1101:20008:25421 1:N:0:1
TCGCATGGATACTCCTCCGCTTATTGATATGCTTAAGTTCAGCGGGTAGTCCTACCTGATTTGAGGTCAAAAGTCAATTAGGAAGACGTTTCTCTTCGGAGAGATAATAAGTCGACGTATTAGAGGCACGGAACCTTCATTCATGCGCTTCAGCAACCGGTGATCATTATCACACCGAAAGCCTTGTCGCGCAAAGTCGAAAGTCGACCGCAAGCCTATGCATTTCAGGAGAGCCCGAGTCCAGGACGAATCCTAGTCTCCGGCAGCCCCCACCATCCAAACTCCCCCTCGAAACTAATCGAGAGGGGTTGAGAATTTACTGACACTCAAACAGGCATGCTCCTCGGAAAACCGAGGAGCGCAAGGTGCGTTCAAAGATTCGATGATTCAC
+
CCCCCCCFFFFFGGGGGGGGGGGHHHHHHHHHHHHHHHHHHHHGGGFGGHHHHHHHHHHHHHHHGGHHHHHHHEGHHHHHHHHHHHHGGGHHHHHHHHGGGGGGHHHHHHHHHGGGGEHHHHHHHHGGHGGGGGGHHHHGHHHHHHGGGGGHHHHHHHGGGGGGHHHHHHHHHHHGGGGGGHFHHHHHGHGGGGGGGGGGGGGFGGGGGFFFFFGGGGGFGGGFFFFFFGGFGFGGHHFBBGGCDHGGHHHHHHHGGCFGCFGGGGGGFGFFGHHHGHF2/C@GGGGHGGHEHHF1HGFGHGGGGGHFGHHHFHHFHGFFEHHFFFHHHHHGEFHHHHHGGGGGGFHGGGGGGHHGGGG?GHHHGGCGGBGGGGGGGGFFFBFFFFBBBBB
@M02197:105:000000000-AN6RF:1:1101:12473:25801 1:N:0:1
TCGCATGGATACTCCTCCGCTTATTGATATGCTTAAGTTCAGCGGGTAGTCCTACCTGATTTGAGGTCAAAAGTCAATTAGGAAGACGTTTCTCTCCGGAGAGATAATAAGTCGACGTATTAGAGGCACGGAACATTCATTCATGCGCTTCAGCGAACGGTGATCATTATCACACCGAAAGCCTTGTCGCGCAAAGTCGAAAGTCGACCGCAAGCCTATGCATTTCAGGAGAGCCCGAGTCCAGGACGAATCCTAGTCTCCGGCAGCCCCCACCATCCAAACTCCCCCTCGAAGCTAATCGAGAGGGGTTGAGAATTTACTGACACTCAAACAGGCATGCTCCTCGGAAAACCGAGGAGCGCAAGGTGCGTTCAAAGATTCGATGATTCAC
+
AAAAABBFFFFFGGGGGGGGGGGHBGHGHHHHHHHHHHHHHGHGGFE?FHHHHHHHGHEFHHHFGHHHHHGGHFHHHHHHHHHHHHHGGGHHHHFHHGGGGGGGEHHHHHHDGEFGGEHHHEHHFHGGHDGCGGHHHBHHHFHHHHGGGGGHGFDGGFGDBGEFHGHGFHHHHHHGGGGGGFHFHHHHGGGGGGGGFFFGFGGFFFFFAFFFFFFFGFGGFBFFGFFGGGGGFFFGHHHHGHGGE/CDD0EHHFHGGGGGGHFA?GGCFDGFFGFCEHFB/</ECGGHCGFHGHFFHHGDGHGGGGHFHFGHGDGGBHGGHEG3FGGHHHHHHHHGF1GECAGGGHHGDFEGGHGEGGGGFGGFGGCGFGFGBF5FGGBFCFBFD5ABBBB
@M02197:105:000000000-AN6RF:1:1101:11308:25867 1:N:0:1
TCGCATGGATACTCCTCCGCTTATTGATATGCTTAAGTTCAGCGGGTAGTCCTACCTGATTTGAGGTCAAAAGTCAATTAGGAAGACGTTTCTCTTCGGAGAGATAATAAGTCGACGTATTAGAGGCACGGAACCTTCATTCATGCGCTTCAGCAAACGGTGATCATTATCACACCGAAAGCCTTGTCGCGCAAAGTCGAAAGTCGACCGCAAGCCTATGCATTTCAGGAGAGCCCGAGTCCAGGACGAATCCTAGTCTCCGGCAGCCCCCATCATCCAAACTCCCCCTCGAAGCTAATCGAGAGGGGTTGAGAATTTACTGACACTCAAACAGGCATGCTCCTCGGAAAACCGAGGAGCGCAAGGTGCGTTCAAAGATTCGATGATTCAC
+
BBBBBBBFFFFFGGGGGFGGGGGHHHGHHGHHHHGHHHHHHHHGGGEEGHHHHHHHHHHHHHHHGHHHHHHHHEFHHHHHHGHHHHHGGGHHHHHHHHG?EEGGHGHHHHHGHGGGGEHHHHHHGHGGHGGGGGEHHHHHHHHHHGGGGGDBGHHHHHGGDGFHHHHHHHHGHHHGGGGGGFHHHHHHGHGGGGGGFGFGGGGFFGGGAFFFFFGGGGGGGGGGFGGGGFGGGGGGGHHFGC.FECFFFHGHHHHGGGGGCHGFGGGGGGHFFHGFGHHFECBGCCCGEGHHGFHGHGFEHHFFE?F2EHHGHHGGHHGDHHHFFFDGHHHFFHFGHHGGGGGGGHHGGGGGGHFEEGCGHHHHCGGGHGGGGGFGGGFFFFBFFFBBAAB
@M02197:105:000000000-AN6RF:1:1101:11953:25898 1:N:0:1
TCGCATGGATACTCCTCCGCTTATTGATATGCTTAAGTTCAGCGGGTAGTCCTACCTGATTTGAGGTCAAAAGTCAATTAGGAAGACATTTCTCTCCGGAGAGATAATAAGTCGACGTATTAGAGGCACGGAACCTTCATTCATGCGCTTCAGCGAACGGTGATCATTATCACACCGAAAGCCTTGTCGCGCAAAGTCGAAAGTCGACCGCAAGCCTATGCATTTCAGGAGAGCCCGAGTCCAGGACGAATCCTAGTCTCCGGCAGCCCCCACCATCCAAACTCCCCCTCGAAGCTAATCGAGAGGGGTTGAGAATTTACTGACACTCAAACAGGCATGCTCCTCGGAAAACCGAGGAGCGCAAGGTGCGTTCAAAGATTCGATGATTCAC
+
BBBBBBB@4FFFGGGGGGGECFEHHHGHHHHHHHHHFFGHHFHGGGGEEFGHHHHHHHHHHHFGGHHGHGHGHBGHHGHHHEBGHHGHHFHHHHHHHGGFGCEFHGHHHFHHFFEGCEEHHHHHG2EGHEFGFGGHHHHFHHHHGGGGFD?GDHGCCGFGDHGGFHHGHHHHH<HGGGGGEGHHHGHHGEGFFCGGGGGF?EDGGG:FFFFFCDEAGFGGFFFFEGGFFFAEDEFF/GABFHE::/GFBFHFHHHGGCC?C0F.-@@GCCHGEFHHFGDF/B/EE/GHEEGFHHGED0FEGBCGEAHFHG22EHGG2FEEBHGF1EFHFGHFHFFGFAE/EACE/FHGE?EGFCAAEE0EHFFHE0GE1GGFBFBFGGGFBFFFFFAAA1A
@M02197:105:000000000-AN6RF:1:1101:14723:25838 1:N:0:1
TCGCATGGATACTCCTCGCTTATTGATATGCTTAAGTTCAGCGGGTAGTCCTACCTGATTTGAGGTCAAAAGTCAATTAGGAAGACATTTCTCTCCGGAGAGATAATAAGTCGACGTATTAGAGGCACGGAACCTTCATTCATGCGCTTCAGCGAACGGTGATCATTATCACACCGAAAGCCTTGTCGCGCAAAGTCGAAAGTCGACCGCAAGCCTATGCATTTCAGGAGAGCCCGAGTCCAGGACGAATCCTAGTCTCCGGCAGCCCCCACCATCCAAACTCCCCCTCGAAGCTAATCGAGAGGGGTTGAGAATTTACTGACACTCAAACAGGCATGCTCCTCGGAAAACCGAGGAGCGCAAGGTGCGTTCAAAGATTCGATGATTCAC
+
CCDCDDDFFFFFGGGGGGGGGGHHHHHHHHHHHHHHHHHHHHGGGEEGHHHHHHHHHHHHHHHGHGHHHHHHGHHHHHHGGHHHHHHHHHHHHGHHGGGGGGGHHHHHHHHHFGGGGHHHHGGHHGGHGGGGGGHHHHHHHHHHHGGGGGHHHGGGGGGGHGHGHHHHHHHHHHGGGGGGHHHHHHHGHGGGGGGFGGGGGGFFGGGGGGFFFFFFFFFFFFHHHHGGGGGGFFGFHHHHHGGGHGHFHFHHHHGGGGGGHFGGGGGGGGHGHHHGFHHFGGGGGGHEGHHHGGEHHBGHHGGGGHFFHHHHGGFHHFFFFHGEEHHHHGGHHHHHHHGEA?GGHHGGGFGGGHEGGGGHHHHGGGGHGGGGGFCGGGFFFFFFFBBBBB
@M02197:105:000000000-AN6RF:1:1101:21329:26123 1:N:0:1
TCGCATGGATACTCCTCCGCTTATTGATATGCTTAAGTTCAGCGGGTAGTCCTGCCTGATTTGAGATCAAGTTTGTCATACATTATATGTTTTTTTTGTCCAAAGACAATTAAAAGCAGTACGACCTTTACAAATGAAGGTACCATATGAAGATGTAGATAAATTATCACACCTAATGAACCAACAAAGGCACTGCTAATACATTTCAGGAGAGCAGACCTTGTTTTTCTCAAAGAGAAATCAAAAGCCTGCAAAAAATCTCCTACATCCAATCTGTAACCAAATTGGCACAGTTGATAATTTAATGATACTCAAACAGGCATGCTCCTTGGAATACCAAGGAGCGCAAGGTGCGTTCAAAGATTCGATGATTCAC
+
DDDDDDCFFFFFGCGGGGGGGGGHHGHHHHHHHHHHHHHHHHHGGGGGGHHHHHHHHHHHHHHHGHHHHHHGHHHHHHHHHHHHHHHHHHHHHGGGGGHHHHHHHHHHHHHHHHHHHHHHHHGGGGGHHHHHHHHHHHHHHHHHHHHHHHHHHHHGHHHHHHHHHHHHHHHHGHHHHHHHHHGHGHHHHGHHHHHHFHHHHHHHHHHHHHHGHHHHHGGHGGGHHGHHGGHHHHHHHHHGGHHHHHGHHHHGGHHHHGEB3HHHHHHFHHGEGHHHBHGHGHHHHHHHGHHHHHHHHHHHFFHHHHHHHHGHBHHFHHGFGHGHHHAGHGHGHHHHHGHHGGGGGHHCHGGGGHGGGGGGGGGGFFFFFFFCBBAB
@M02197:105:000000000-AN6RF:1:1101:9670:26162 1:N:0:1
TCGCATGGATACTCCTCCGCTTATTGATATGCTTAAGTTCAGCGGGTAGTCCTACCTGATTTGAGGTCAAAAGTCAATTAGGAAGACATTTCTCTCCGGAGAGATAATAAGTCGACGTATTAGAGGCACGGAACCTTCATTCATGCGCTTCAGCAAACGGTGATCATTATCACACCGAAAGCCTTGTCGCGCAAAGTCGAAAGTCGACCGCAAGCCTATGCATTTCAGGAGAGCCCGAGTCCAGGACGAATCCTAGTCTCCGGCAGCCCCCACCATCCAAACTCCCCCTCGAAGCTAATCGAGAGGGGTTGAGAATTTACTGACACTCAAACAGGCATGCTCCTCGGAAAACCGAGGAGCGCAAGGTGCGTTCAAAGATTCGATGATTCAC
+
AABABBBFFFFFGGGGGGCGGGGHHHHHHHHHHHHGHHHHHHHGGGGGGHHGHHFHHHHHHHHHGHHHHHHFHBGHHHHHHHHHHHHHHHHHHFFHHGGFGGGGHHFDHHHHHGGGGEHHHHHHGGGGEGGGGGGGHHHHHHHGHGGGCEGHGHHFHHGGDCFGFHGHHHHHHHHGGGGGGGHHHHHFGEGGBGCGFGGGGGGGGGGGGFFFGGFFFFFFFFFFFFFGGFFFDGFE/0;//CECCHGFG0FCBHGE@@-CCFFGC@/CG?HFGHHGGGB<///GGCGGEEGB1FHEHFFFFC?F?EHGBHFHHGGBHHHHHGFBD>1FFFFFBCGHHHGGEE/EED2GFE/GEGF0EEE?GHGB0ECFHGFFFGGGGGGFF@FDFFAAAAA
@M02197:105:000000000-AN6RF:1:1101:7946:26006 1:N:0:1
TCGCATGGATACTCCTCCGCTTATTGATATGCTTAAGTTCAGCGGGTATCCCTACCTGATCCGAGGTCAACCTAGAAAAATCTGGGGTTGCTGGCTAGCATCTCCACCGACCCTATAGCGAGAAAAATTACTACGCGTAGAGCTGAAGAGCACCGCCACTGATTTTAAGGCCCGCCAGACGGCGAAGCCCAACACCTAGCCGGGCTAGATTGGTATTAATGACGCTCGAACAGGCATGCCCCCCGGAATACCAAGGGGCGCAATGTGCGTTCAAAGATTCGATGATTCAC
+
ABABBCCFFFFFGGGGGGGCGGFHHHGHGHHHGHHHHGHHHHHGGGGCHHHHHBGHHEHHFHFEGEGHHHHF;G<HHHHHH<(HGF5EECFHB99HHHHG<H:GH<HHGCG9G0HHHHFGG;FFFFHHEHHH<HGGGGG9GHH::HEHGHHHHHFGGGGHHHHHHHGHCCFHGGGGGGCGGGGFEGGGGHGHHFHFFFFGGGHBFHHHHGFHGFHHHHFFGGGGFGFHHFHGFFFG?GCE?CGHFHHHFHHGAHGGGGEBBHHEAGGFFFFFGCGGGFFFFFFFFA?AA3
@M02197:105:000000000-AN6RF:1:1101:14434:26805 1:N:0:1
TCGCATGGATACTCCTCCGCTTATTGATATGCTTACTTCCTCTAAATGACCAAGGTCCTCCGCTTATTGATATGCTCCTCCGCTTATTGATATGCTTAAGTTCAGCGCGTATTCCTACCTGATCCGAGGTCAACCTTGAAAAGTTTCCTAGCTAAAGGAGAGGACCGTGTCCCGGGCGCCCTTGTCCGATACGTGCTCAGTTAAAAGCTCAGTGTACCGGGGGAACCACAGGCCGCCGTCATTGTCTTTGGGAGGGGTCGATATTACTCGACCTGGCCGTCCAACACCAAGCACAGGGCTTGAGGGGTGATAATGACGCTCGAACAGGCATGCCCTTCGGAATACCAAAGGGCGCAATGTGCGTTCAAAGATTCGATGATTCAC
+
BBAAABAFFFFFGGG4FGGCEAEFGFGFFFGFHFHHHHHHHBFFHHFBFHBFFFGHHHHHGGGGGGHHHHHHGHHHHFHGHFCG?DHHFFHGHHGGHHGGGHHHGGGCGEEDGHHGFHHGHHHFHHGCGFGHHGGHHHHHHHHDGHH2FGH8HGHGH1FCGDFFFHGDC0GGHGCGCDGDCGH;G>GADDGGGCBBAFGGFGBFFGGFGGFFBFFGFACFFFCC:AAFFFFGGF>BD<1BBHHHHGHHFF/?F<?CC/CEGHFFGHFC@B2AHGGGGEGGEEE?F3GFGBGF3EFHGG3CFEF/EHFFG5DF1GEF>1CG?EGGHFGGCFGF?EGECHFAD55HBFFBCEE22GB55EA2EAFGGGFFFGGGFFFFFBFBAAAA
@M02197:105:000000000-AN6RF:1:1101:22393:26936 1:N:0:1
TCGCATGGATACTCCTCCGCTTATTGATATGCTTAAGTTCAGCGGGTAGTCCTACCTGATTTGAGGTCAAAAGTCAATTAGGAAGACATTTCTCTCCGGAGAGATAATAAGTCGACGTATTAGAGGCACGGAACCTTCATTCATGCGCTTCAGCGAACGGTGATCATTATCACACCGAAAGCCTTGTCGCGCAAAGTCGAAAGTCGACCGCAAGCCTATGCATTTCAGGAGAGCCCGAGTCCAGGCCGAATCCTAGTCTCCGGCAGCCCCCACCATCCAAACTCCCCCTCGAAGCTAATCGAGAGGGGTTGAGAATTTACTGACACTCAAACAGGCATGCTCCTCGGAAACCCGAGGAGCGCAAGGTGCGTTCAAAGATTCGATGATTCTC
+
AAAAAA?FF1@C11A1BBEEC?AGGGHGFBF3DBFFBEGF22BAE/AECGFHGHHHB1FGHE1DFGFGHFEGF1FBGHGGBGEH0FGBGGGHHHF1BEGGGGGGHFHHHH1F2/FEG/GGHHGHFCCEHCC?C/FH1GGFGHHFG1C/>CCGHGG/@C19<7AGGFHGGDDGHHHGCC@CCFFFCF;C.AAGG;@FG9GGGB?@9AE@@@@F@<FBBBFBBFBFFFFF0:9AA9CE:0.:C:..-.CD0HG/GD0<-<-?CCEA@/C<//11FFBCF1F0/GCE?EE>/EFHHEFCFHBFFGEEFEF0HHFEDEHFG22GBBD1DFFHGHFBAB111A/A///GEBGA/A/?E01AE0E0G1F0A00EBB13A33A11F1@3311D>1>11
@M02197:105:000000000-AN6RF:1:1101:15914:26854 1:N:0:1
TCGCATGGATACTCCTCCGCTTATTGATATGCTTAAGTTCAGCGGGTGGTCCTGCCTGATTTGAGATCAAGTTTGTCATACATTATATGTTTTTTTTGTCCAAAGACAATTGAAAGCAGTACGACCTTTACAAATGAAGGTACCATATGAAGATGTAGATAAATTATCACACCTAATGAACCAACAAAGGCACTGCTAATACATTTCAGGAGAGCAGACCTTGTTTTTCTCAAAGAGAAATCAAAAGCCTGCAAAAAATCTCCCACATCCAATCTGTAACCAAATTGGCACAGTTGATAATTTAATGATACTCAAACAGGCATGCTCCTTGGAATACCAAGGAGCGCAAGGTGCGTTCAAAGATTCGATGATTCAC
+
ACBBCCBFFFFFGGGGGGGGGGGHHHHHHHHHHHGHHHHHHHHGGGAEGGHHHHHHHHHHHHHHGGHHHHHGHHHHHHHHHHGHHHHHHHHHHGGGGGHHHHHHHHHHHHHHHHHGHHHHHHGGGGGHHHGHHHHHHHHHHHHHHHHHHHHHHHGHHHHHHHHHHHHHHHHHHHHHHHHHHHHHGHGHHFHHHHHHHHHHHFGHHGHHHHHHHGGGGGHGGHGHGHHHGGGGHHHHFGHHEHGHHHGFHHGGGHHGHG/GEFGFFBF@HHHHFGGHHGFDHHGHHHFHHFHHHHHFHEHHHFHFGDEGEDGGHHHHHHGGDFHEGHFGHHEHHGF3GHHGEEE?GHHHHGGEA4GGFGGGGGFGFFFFFFFABAAA
@M02197:105:000000000-AN6RF:1:1101:15317:27178 1:N:0:1
TCGCATGGATACTCCTCCGCTTATTGATATGCTTAAGTTCAGCGGGTAGTCCTACCTGATTTGAGGTCAAAAGTCAATTAGGAAGACGTTTCTCTTCGGAGAGATAATAAGTCGACGTATTAGAGGCACGGAACCTTCATTCATGCGCTTCAGCAAACGGTGATCATTATCACACCGAAAGCCTTGTCGCGCAAAGTCGAAAGTCGACCGCAAGCCTATGCATTTCAGGAGAGCCCGAGTCCAGGACGAATCCTAGTCTCCGGCAGCCCCCACCATCCAAACTCCCCCTCGAAGCTAATCGAGAGGGGTTGAGAATTTACTGACACTCAAACAGGCATGCTCCTCGGAAAACCGAGGAGCGCAAGGTGCGTTCAAAGATTCGATGATTCAC
+
CCCCCCCFFFFFGGGGGGGGGGGHHHHHHHHHHHHHHHHHHHHGGGFEGHHHHHHHHHHHHHHGGHHHHHHHHHHHFHHHHHHHHHHGGGHHHHHHHHGGGGGGHHHHHHHGHGGGGGHHHHHHHHGGHGGGGGGHHHHHHHHHHHGGGGGHHHHHHHGGGHGHGHHHHHHHHHHGGGGGGHHHHHHHGHGGGGGGGGGFFGGFGGGGGGGGFFFGGGGGFGFGGGGGGGFEFFFGHHGCBHFGFFEFFFEHGEHGGGGGGHGGGGFFCGFHGGHHGGGFCD?GGGGHHGHHHHFGHGHGHHGGGGHHHHHGHHHGHGBHGHHF5GHHHHHGHHHHHFHCGEEGGHHGEGGGGHHGGGGGHHHGGGGGGGGGGGGGEGGFFFFFFFBBAAB
@M02197:105:000000000-AN6RF:1:1101:16871:27047 1:N:0:1
TCGCATGGATACTCCTCTGCTTATTGATATGCTTAAGTTCAGCGGGTAGTCCTACCTGATTTGAGGTCAAAAGTCAATTAGGAAGACATTTCTCTCCGGAGAGATAATAAGTCGACGTATTAGAGGCACGGAACCTTCATTCATGCGCTTCAGCGAACGGTGATCATTATCACACCGAAAGCCTTGTCGCGCAAAGTCGAAAGTCGACCGCAAGCCTATGCATTTCAGGAGAGCCCGAGTCCAGGACGAATCCTAGTCTCCGGCAGCCCCCACCATCCAAACTCCCCCTCGAAGCTAATCGAGAGGGGTTGAGAATTTACTGACACTCAAACAGGCATGCTCCTCGGAAAACCGAGAAGCGCAAGGTGCGTTCAAAGATTCGATGATTCAC
+
AABBABCFFFFFGGGGGGGGGGHHHHHHHGHHHHHHHHHHHHHGGGGGGHHHGHHHHHHGHHHGGHBGHHHHHDGGHGHHHGHHHHHHHGHHHHHHHGGGGGGGHHHHHHHHFGGGGGHGHHGHHGGGHFGGGGGHHHHHHGHHHHGGGGGHHHGFGGGGEGGHHHHGHHHHHHHGGGFGGHFHHHHHGGGGGGG:GFFFFGGGGGGGGGGFFGFGFGGGFFFFFFFFFF9EFFFGHHHHGHGFDCCD0D</HHFGGFCDCHGGCFGCCA22GFHFGFGCDFFGFE/GAGHF@EFAHG3EBHGF?>FG4BHHHGHHFGDGHFHHFE5HFFDHEF3FGGEE??GGGHEGGGGGGGHGGCGGHHHHGFGDCFEFGGGGGGGFFFFFFFABBBB
@M02197:105:000000000-AN6RF:1:1101:20283:27679 1:N:0:1
TCGCATGGATACTCCTCCGCTTATTGATATGCTTAAGTTCAGCGGGTAGTCCTACCTGATTTGAGGTCAAAAGTCAATTAGGAAGACGTTTCTCTTCGGAGAGATAATAAGTCGACGTATTAGAGGCACGGAACCTTCATTCATGCGCTTCAGCAAACGGTGATCATTATCACACCGAAAGCCTTGTCGCGCAAAGTCGAAAGTCGACCGCAAGCCTATGCATTTCAGGAGAGCCCGAGTCCAGGACGAATCCTAGTCTCCGGCAGCCCCCACCATCCAAACTCCCCCTCGAAGCTAATCGAGAGGGGTTGAGAATTTACTGACACTCAAACAGGCATGCTCCTCGGAAAACCGAGGAGCGCAAGGTGCGTTCAAAGATTCGATGATTCAC
+
CCCCCCCFFFFFGGGGGGGGGGGHHGHHHHGHHHHHHHGHHHHGGGGGGHHHGHHHHHGHHHHGGGHHHHGHHGHHHGHHHEFHHHHGGGHHHHHGHHGGGGGGHHGHHHHGHEGGGEHHHGHHHHGGHGCCFGGGHHHHHHHHHHFGGGGHEHGHFHGFFHGHHHHHHHHHHHGGGGGGGHHHHHHHGGGGGGGGBFGGGGGFGFGDFFFFGFGGGGFFFFGFGFFFFGGGDCGGHHGBHBGGDGAFFHGGHHHGGGF?CFGGGGGGGFHFGGD2EHGBDGCF?GGGAGHHHEG1HFGGFFGGGGGFHGHHHHFGHFDHHGGBDFBHGHHHHHFGFFC?EAGCGFHGFFEGE2HGFCCGGFHFE?GGHGGGCGGGGGGFFFFFFFAA>3A
@M02197:105:000000000-AN6RF:1:1101:11903:27979 1:N:0:1
TCGCATGGATACTCCTCCGCTTATTGATATGCTTAAGTTCAGCGGGTATCCCTACCTGATCCGAGGTCAACCTTAGAAGTATGGGGGTTGATGGCGAGACTGTCTCACGCTGCCAGCGAAAAGATGAACTTACTACGCGAGGCACATGAGGCGGTCCGCCATTCGATTTCAGAAGAGAGGATGCAAGCATACTCTTCTTCCATGACCAAGCAGAAGAGCTTGAGTGGTATTTAATGACGCTCGAACAGGCATGCCTCCCGTAATACCAGGAGGCGCAATGTGCGTTCAAAGATTCGATGATTCAC
+
BBBBBB@FFBFFGGGGGGGGGGGHHHGHHHHGHBGHHHHEFBGGGGFEHBFHHH1FHHFHHHHGEEGFHHEHHHHHHHFGHHGHHG9EGGGB8HHEFGGFHFGGFGHFEHGGGACGGFGGCCHFHHHHHGHGHHHHGGHHHGFHHHGGGH?CCGGGGGHHHGGGHHFGGFFGGHHGHGD?GFFFFFFFGFFGFHFGHHHHHHHGGGFFHFHGGFHHHHFFFHHHFHHHHGHGHGFGGE1FHGHHF35HHGFAE?EE2EAA5GFD3GHHGCFE2FGBHGGEEGGCGGGFGGGGGBFDFBFFBBBAA
@M02197:105:000000000-AN6RF:1:1101:14041:28245 1:N:0:1
TCGCATGGATACTCCTCCGCTTATTGATATGCTTAAGTTCAGCGGGTAGTCCTACCTGATTTGAGGTCAAAAGTCAATTAGGAAGACATTTCTCTCCGGAGAGATAATAAGTCGACGTATTAGAGGCACGGAACCTTCATTCATGCGCTTCAGCGAACGGTGATCATTATCACACCGAAAGCCTTGTCGCGCAAAGTCGAAAGTCGACCGCAAGCCTATGCATTTCAGGAGAGCCCGAGTCCAGGACGAATCCTAGTCTCCGGCAGCCCCCACCATCCAAACTCCCCCTCGAAGCTAATCGAGAGGGGTTGAGAATTTACTGACACTCAAACAGGCATGCTCCTCGGAAAACCGAGGAGCGCAAGGTGCGTTCAAAGATTCGATGATTCAC
+
?ABBBB?4CFFFGGGGGGGG?EGHHHGHFFHHHHHHHDGHHFHGGFGGCFHGHHHGHGHGHHH5EHBGFFFGB@FDGFGHHHHHHGHHHHHGGHGHHGGEGGGGHHGGGHHFFEGEGGHHHHHHHFCGGGGGEGEHGBHHHFHFGHGGGGGHHHGGGGGGGEEFHHHFHHHHHHEGGGFCDFHHHG<HDEGGGGGGGFDEFFFBB7EFFFFFFFEEFFFFFFFFFFFFBFFFFEFFBEGEFGA?E:EGG0<G/FFGGGCCGHF?C/<//GHHFGGBAGFFEBD?/E/?/EFF3FFEG3FGHGEFEDFFBFFF44F5GDDGGFEFDEHHHHEAAA3EB1C1E0?FFFGFGE?EA23E?EEA4FGEEGEE4FFGFGGGCFGBFFBBFFAA>>>
@M02197:105:000000000-AN6RF:1:1101:18561:28388 1:N:0:1
TCGCATGGATACTCCTCCGCTTATTGATATGCTTAAGTTCAGCGGGTAGTCCTACCTGATTTGAGGTCAAAAGTCAATTAGGAAGACATTTCTCTCCGGAGAGATAATAAGTCGACGTATTAGAGGCACGGAACCTTCATTCATGCGCTTCAGCGAACGGTGATCATTATCACACCGAAAGCCTTGTCGCGCAAAGTCGAAAGTCGACCGCAAGCCTATGCATTTCAGGAGAGCCCGAGTCCAGGACGAATCCTAGTCTCCGGCAGCCCCCACCATCCAAACTCCCCCTCGAAGCTAATCGAGAGGGGTTGAGAATTTACTGACACTCAAACAGGCATGCTCCTCGGAAAACCGAGGAGCGCAAGGTGCGTTCAAAGATTCGATGATTCAC
+
BABCCCBFFFFFGGGGGGGGGGGHHHHHHHHHHHGHHHHCHHHGGGGGFHHGHHHHHHHHHHHEFFHHHHHHHHHHHHHHHHGHHHHHHHHHEHHHHGGFGGGGHHGHHHHHHGGGGGHHHHHHHGGGFGGGGGGHHHHHHHHHGHGGGGGHHGGCGGGGBGGHHGHGHHFHHHHGGGFFDFHHHHGHGGGGGGGGFGGFGGGGGGGFFFFFFFFFFFFFFF8GGFGGGGGFFEFF;:.GC::.DHEGFDF/BEGFGDCCGHFD?CGGCDHGFFHFGHGBADBGGGGGEGHFEHHGHHHGHHGGGGHHGFHFHHHHHDGHHFGF5FGF5FHHEHGHHFHGFFGGGHHGGGGGGHHGFGCGHGHHGCGGGGGGGGGGGGGFFFFFFFA?BAA
@M02197:105:000000000-AN6RF:1:1101:18320:28403 1:N:0:1
TCGCATGGATACTCCTCCGCTTATTGATATGCTTAAGTTCAGCGGGTAGTCCTACCTGATTTGAGGTCAAAAGTCAATTAGGAAGACGTTTCTCTTCGGAGAGATAATAAGTCGACGTATTAGAGGCACGGAACCTTCATTCATGCGCTTCAGCAAACGGTGATCATTATCACACCGAAAGCCTTGTCGCGCAAAGTCGAAAGTCGACCGCAAGCCTATGCATTTCAGGAGAGCCCGAGTCCAGGACGAATCCTAGTCTCCGGCAGCCCCCACCATCCAAACTCCCCCTCGAAGCTGATCGAGAGGGGTTGAGAATTTACTGACACTCAAACAGGCATGCTCCTCGGAAAACCGAGGAGCGCAAGGTGCGTTCAAAGATTCGATGATTCAC
+
AAABBCCFFFFFGGGGGGGGGGGHHHHHHHHHHHGHGHHHHHHGGGGGGHHHHHHHHGHHHHGGGHG2GHHHHHHHHHGHHHHHHHHGGGHHHGHHHGGGGGGGHHHHHHHHHFGGGGGHHHHHHHGGHGGGGGGHHHHHHHGHHHGGGGGHHGGHHHGDEHGHHHHHHHHHHHFGGGGGGHHHHHHFGHGGGGGGCFFFEGGCFEGGGGGFFFFFFGGGGFFFFFFGGGFGGDAEGCAHBFGDDFGHGBFFGFFGGGCFGHGE@CFCGGG@GHHHGHGFAGCGGECHHGHHHGHGHHHGHHGGGGHGFHHHHHHHEHFHHGHGEGFGHGHFHFHHHHEGGGFGGHHFCGEGGHHEGGGGGHHFEGGGHFGGGGGCGGFFFFFF5BBBABB
@M02197:105:000000000-AN6RF:1:1101:14002:29047 1:N:0:1
TCGCATGGATACTCCTCCGCTTATTGATATGCTTAAGTTCAGCGGGTAGTCCTACCTGATTTGAGGTCAAAAGTCAATTAGGAAGACATTTCTCTCCGGAGAGATAATAAGTCGACGTATTAGAGGCACGGAACCTTCATTCATGCGCTTCAGCAAACGGTGATCATTATCACACCGAAAGCCTTTTCGCGCAAAGTCGAAAGTCGACCGCAAGCCTATGCATTTCAGGAGAGCCCGAGTCCAGGACGAATCCTAGTCTCCGGCAGCCCCCACCATCCAAACTCCCCCTCGAAGCTAAGCGAGAGGGGTTGAGAATTTGCTGACACTCAAACAGGCATGCTCCTCGGAAAACCGAGGACCTCAAGGTGCGTTCAAAGATTCGATGATTCTC
+
3AAAA3A?@@FFFGGGGGGFFGGHHHFFFHGHHGHHBDGHHGHGGGGGGFHGHHHHHHHHHHHGGGFFHFFHGHGFFFHGGFFFH1BFGFGHHG433EGCEE1?3BDEH4FFFFEGE/?FBF?GHBDEAABCE/?CGFF2>FBDGG?FCDGHBDGE<>D?AAF#FGGHGEHHFFGGGCDCDBCC;BGB:E///BBB00C7EG;9;@EG?BBBB?FC9;FFBB;0;FBFFFE.;EFE/0HGC:.:.G<0<0C/<0FEC>-CC<<//@</</HHFGBFFGB0/B<CE//B/>1EBFD?>//EF>B/EE0F22@21@11>11@D2@EAEF0FF1B11FFGG/GCEAA/1FFEA0CE1BAAA0A1BF0A000FFEB3333ABGBFB3@B1A>>1A
@M02197:105:000000000-AN6RF:1:1102:14622:2371 1:N:0:1
TCGCATGGATACTCCTCCGCTTATTGATATGCTTAAGTTCAGCGGGTAGTCCTACCTGATTTGAGGTCAAAAGTCAATTAGGAAGACGTTTCTCTTCGGAGAGATAATAAGTCGACGTATTAGAGGCACGGAACCTTCATTCATGCGCTTCAGCAAACGGTGATCATTATCACACCGAAAGCCTTGTCGCGCAAAGTCGAAAGTCGACCGCAAGCCTATGCATTTCAGGAGAGCCCGAGTCCAGGACGAATCCTAGTCTCCGGCAGCCCCCACCATCCAAACTCCCCCTCGAAGCTAATCGAGAGGGGTTGAGAATTTACTGACACTCAAACAGGCATGCTCCTCGGAAAACCGAGGAGCGCAAGGTGCGTTCAAAGATTCGATGATTCAC
+
CCCCCCCFFFFFGGGGGGGGGGGHHHHHHHHHHGHHHHHHHHHGGGGGGHHHHHHHHHHHHHHHGHHHHHHHHHHGHHHHHHHHHHHGGGHHHHHHHHGGGGGGHHHHHHHHHGGGGCHHEHFHHHGGHGGGGGGHHHHHHHHHHHGGGGGHEHHHHHGFCHGHHHHFHHHHHGHGGGGGGHHHHHHHGHGGGGGGGGGGGGGGGGGGGFFFGFFGGGGGGFFGGGGGGGGGGGGGFCGHFFFGGHGHHFEHHGHGGGGGGHEGGGCCCGHGGEGHGHHHGGFGFGCHEGFHHHHGGHHGGEFGGGHHHHHHHHHHHGHHHHHGEFHHGGFHHGFHHHHECE?GGHHGGGGGGHHGGCGGHFHCGGGGHGGGFGGFGGFFFFFFFBBBBBB
@M02197:105:000000000-AN6RF:1:1102:16687:2696 1:N:0:1
TCGCATGGATACTCCTCCGCTTATTGATATGCTTAAGTTCAGCGGGTAGTCCTACCTGATTTGAGGTCAAAAGTCAATTAGGAAGACATTTCTCTCCGGAGAGATAATAAGTCGACGTATTAGAGGCACGGAACCTTCATTCATGCGCTTCAGCGAACGGTGATCATTATCACACCGAAAGCCTTGTCGCGCAAAGTCGAAAGTCGACCGCAAGCCTATGCATTTCAGGAGAGCCCGAGTCCAGGACGAATCCTAGTCTCCGGCAGCCCCCACCATCCAAACTCCCCCTCGAAGCTAATCGAGAGGGGTTGAGAATTTACTGACACTCAAACAGGCATGCTCCTCGGAAAACCGAGGAGCGCAAGGTGCGTTCAAAGATTCGATGATTCAC
+
CCCCCCBFBFFFGGGGGFGGGGGHFHHHHHHGHHHHHHHHGHHGGGGGGHHHHHGHHHHHHHHEGHHHHHHHHGHHHHHHHHHHHHHHHHHHHHHHHGGGGGGGHHHHHHHHHGGGGGHHHHHHHHGGHDGGGGGHHHHHHHHHGHGGGGGHHHGGGGGGBHGHHHHHGHGHHHHGGFFFGHHHHHHHGGGGGGGGBFGGEGFFGFGFFGGGFGGGGGGGGGGFGGGGGGGGGGFGHHFFHHCGDHGHHFEHHHHEGGCGFHGF?GGGCDHFEHHHGFHHGDCGCFGGAGGHHHHGFEFGHGGGGGHHGHHHHHGHFFHHGHHFHGHHGHGHHHCFGFHEE?CGGFHGGGGGGHHFE?GFHFHHACEGHGGGGGGGGFGFFFFBFFBBBBB
@M02197:105:000000000-AN6RF:1:1102:9714:2863 1:N:0:1
TCGCATGGATACTCCACCGCTTATTGATATGCTTAAGTTCAGCGGGTAGTCCTACCTGATTTGAGATCAAACATTCAAAGGGCTGTCCTCACTGAGGAGAGACATCTGTGAGCTCCAGCGAACCTCCATCGCTGAAGGTTACTTGGTGGAAAACCACAAGCGTAGATAGTTATCACACCTGCGATACCCACCAAACACTGGCAAGCTGATTTATTTTAGAGGAGCTGACTGTAGGCCAGCAAGTCCCCCAAAGTCCAAGCTCATCATGGAAAACCATGAAGAGTTGAGGTGTTCATGATACTCAAACAGGCATGCCCTTCGGAATGGCCAAAGGGCGCAAGGTGCGTTCAAAGATTCGATGATTCAC
+
AABBAABFFB5FFGGFGGGGGGGHHHHHHGGHGHHHHHHHHHHGGGGGGHHHHHGHHHHHHHHHGEHHHHHHHDHHHHHBGGGHGHGHGH3EHHHFEHFAEGHHHHGHHHH4GHHHHHHGEGGGHGHFGHGGHGGHHGEGHHHHGHGGGHHGHHDGGHEHHDGHFGHGGGGFGACGGFGHHGHGH?GGGEGHHHHHGGHHGHHHFHBGG9GFHHGGFHHGHGGBFFHHFHGHHHGHHHHGFGCGGCGFFHHGEFGHGGGGGGB3DFGGBFGF@FGHDHHHHHHEHHHECGG5GDGHFDFAEGBGGFGFFAFGEEDA?GFFGDGFFBF3GF32EA2GGGGHGGGGHGGCGGGCGGFFFFFFDFBBBBB
@M02197:105:000000000-AN6RF:1:1102:12515:2850 1:N:0:1
TCGCATGGATACTCTCCGCTTATTGATATGCTTAAGTTCGGCGGGTAGTCCTGCCTGATTTGAGATCAAGTTTGTCATACATTATATGTTTTTTTTGTCCAAAGACAATTGAAAGCAGTACGACCTTTACAAATGAAGGTACCATATGAAGATGTAGATAAATTATCACACCTAATGAACCAACAAAGGCACTGCTAATACATTTCAGGAGAGCAGACCTTGTTTTTCTCAAAGAGAAATCAAAAGCCTGCAAAAAATCTCCCACATCCAATCTGTAACCAAATTGGCACAGTTGATAATTTAATGATACTCAAACAGGCATGCTCCTTGGAGTACCAAGGAGCGCAAGGTGCGTTCAAAGATTCGATGACTCAC
+
CCCCBCCFFFFFGGGGGGGGGGHHGHHHGHHHHHHHHHHGGGGGFE@CGFGFHHGDHFHHH3GEGGFHHGFHHFGFFHHHGHFFGHGHDGHHGGGGCGGHHHHFGFHHHHFFHHHFHHHFFDGGGGHHHGHHHHHGHGG1FGHHHHHHHHHHGGHHHHHHHHHHHHHHHHHHHHHHHHHGGHHHHHHGHHHGHGGHGHHHHGGGGGGHGGHHHHHHGFHHHGGHHHHFHHHHFHHHHHHGHHHHHGHHHGGGFHFFHGGHFEGHHHHHFFFHHFHHHGHHHHGGHHHHHHHHHHHGHHHHHHHHHHHHHGGGHHFHHGHHHHGHHGHHHGHHHFHHHHHGGGGGFGHHGGGFHGGGGGGFCGGFFFFFFFBBBAA
@M02197:105:000000000-AN6RF:1:1102:10012:3134 1:N:0:1
TCGCATGGATACTCCTCCGCTTATTGATATGCTTAAGTTCAGCGGGTAGTCCTACCTGATTTGAGGTCAAAAGTCAATTAGGAAGACGTTTCTCTTCGGAGAGATAATAAGTCGACGTATTAGAGGCACGGAACCTTCATTCATGCGCTTCAGCAAACGGTGATCATTATCACACCGAAAGCCTTGTCGCGCAAAGTCGAAAGTCGACCGCAAGCCTATGCATTTCAGGAGAGCCCGAGTCCAGGACGAATCCTAGTCTCCGGCAGCCCCCACCATCCAAACTCCCCCTCGAAGCTAATCGAGAGGGGTTGAGAATTTACTGACACTCAAACAGGCATGCTCCTCGGAAAACCGAGGAGCGCAAGGTGCGTTCAAAGATTCGATGATTCAC
+
DDDDDDCFFFFFGGGGGGGGGGGHHBHHHHHHHHHHHHHGHHHGGGGGGHHHHHHHHHHHHHHHGHHHHHHHHHHGHHHHHHHHHHHGGGHHHHHHHHGGGGGGHHFHHHHHHDFGGEHHHHGHHHGGHGGGGGGHHHHHHHHHHGEGGGGHHHHHHHGGGHGHHHHHHHHHH:HGGGGGGHHHHHHHGHGGGGGGGGGGGGGFGDEGGGGGFFEEGGGGGFFFGGGFGFFFFGGGGHHCEHGGGGGHHFHGHHHGGGCCDHGGFCFCGGHHGHFFGHGFEC>GGGGHHGHHHHHGHHHGHFGGGGGHHHHGFHGBHFHHFHHFGGHHHHHHFHFHHFEDEE0GGGHGGGEFGHGAGGGGHGHHFCGGHGGGGGGGGFGFFFFFFFABBAA
@M02197:105:000000000-AN6RF:1:1102:11769:3227 1:N:0:1
TCGCATGGATACTCCTCCGCTTATTGATATGCCTAAGTTCAGCGGGTAGTCCTACCTGATTTGAGGTCAAAAGTCAATTAGGAAGACATTTCTCTCCGGAGAGATAATAAGTCGACGTATTAGAGGCACGGAACCTTCATTCATGCGCTTCAGCGAACGGTGATCATTATCACACCGAAAGCCTTGTCGCGCAAAGTCGAAAGTCGACCGCAAGCCTATGCATTTCAGGAGAGCCCGAGTCCAGGACGAATCCTAGTCTCCGGCAGCCCCCACCATCCAAACTCCCCCTCGAAGCTAATCGAGAGGGGCTGAGAATTTACTGACACTCAAACAGGCATGCTCCTCGGAAAACCGAGGAGCGCAAGGTGCGTTCAAAGATTCGATGATTCAC
+
BB@BBBBFFFFFGGGGGGG?EEGHHFHHHCFFHHGHHHHHHGHEGCEEGHFGHHHHHHHHGHHHEHHHHHHHGHHHFHFHFHFFGFGFHHFFHFHGHGGEGGDGHHHHHBGEGGGGGEHGHHHGGGDGHGGGGCEHHHHHHHGHEGFGGDGGFHGGGGGGGHGFGHFFHGHGFHHGGFFBFEHGHHHFGGGGGGAFBFGGFBEFGGFFFFFAFFFFEFFFFFFFFFFFFFEEDCFEGC.:/C:..:.HGG<F/00C-<--A<E<@CC?C/F<EHFGGFF0<CBCGCEFFEG2@01/F01/FFEHEE0GEDF2GD2FGF@FGD111FFF1HHFHFFEGFEGE?EEEFGFEAA/GFHGGGGEFFFFE0E0HFDFFFE3ACFCFFFD3FAA?AA
@M02197:105:000000000-AN6RF:1:1102:20416:3161 1:N:0:1
TCGCATGGATACTCCTCCGCTTATTGATATGCTTAAGTTCAGCGGGTAGTCCTACTCCATTTGAGGTCAAGTTGTCAAAATTTGTCCGAAGACGGTTTTGAAAGCACAGAGCTCCCAATCGGCCACCCTCTTGCGAGGTGCCGCCGAAGATACTTATCACGCCGTACTATGTCCAACCAAGAGATGCACTGATGCATTTGAGGTGAGCTACAACGAAGGCAGCAAACACCCAAGTCCACCGCTCCCTGAATCCAAAAAGATCAGAGAGTGTGAGAGTACAATGACACTCAAACGAGCATACCCTTCGGAATACCAAAGGGTGCAAGGTGCGTTCAAAGATTCGATGATTCAC
+
CCCCCCCFFFFFGGGGGGGGGGGHHHHHGHHHHHHHHHHHGHHGGGGGGHHGHHHHHHHHHHHFEHHHHFGGHHGHHHHGHHHHHHHGGGGGHGGGGGGHGHHHHHHHHHHHHHHGHGHHGGGGGGHGHHHHHHGGGGGHHHGGGHGHGGHHHHHHHHHHGHGGGHHHGHHHHHHHHHHHGFGHGHGGHHGHGHHHGHGHGHHHGGGGHGGGHGHHFGGHHHHHGFFFHHHGHHHGGGGGGGFHGHHFGHGFGHHHHHHDFF3FHHHHFHHGGHHHHHFHHFHGFBEFGGGGGGG5HHHHGGEGEFGEHHHHHHHFHGHHHFFHHGGGGHGGGGGGGFGGFFFFFFFBBA?B
@M02197:105:000000000-AN6RF:1:1102:19860:3469 1:N:0:1
TCGCATGGATACTCCTCCGCTTATTGATATGCTTAAGTTCAGCGGGTAGTCCTACTCGATTTGAGGTCAAGTTGTCAGAAATTGTCCGAAGACGGTTTGAAAGCACAGAGCTCCCAATCGGCCACCCTCTTGCGAGGTGCCGGCGAAGATACTTATCACGCCGTACTATGTCCAACCAAGAGGTGCACTGACGCATTTGAGGTGAGCTGCAGGTAAGCAGCAAACACCCAAGTCCACCGCTCCCTGAATCCAAAAAGATCAGAGAGTGTGAGAGTACAATGACACTCAAACGAGCATACCCTTCGGAATACCAAAGGGTGCAAGGTGCGTTCAAAGATTCGATGATTCAC
+
BBCCBCCFFFFFGGGGGGGGGGGHHCHHGHHHHHHFHHHHHHHGGGGGGHHHHHHHHGHHHGHGGHHGGHHHHHHHHHHHHHHHHHHGGGGGHGGGGGGHHHHHHHHHHHHHHHGGHGHFEFGFGFGHHHHHHGGGGGGGHGGGGGGGGHHHHHHHHHHGHGHGHHHHHHHHFGHHHHHHHHHHHHHGGGGGHHHGHHHHFHHGGGGHHHHHHHHHFHHHHHGGFFFFFHGGFFFGGGGGGHFGFFFHGGGHHHHHFFFHHHHHHHHHHHHHHHHHHHHHGHHHGHGGGGGHHFGGBBCGGGGHFHGHHGBHHHHGHHCHGHHGGGEFGGGGGGGFGGFFFFFFFBBBBB
@M02197:105:000000000-AN6RF:1:1102:10558:3700 1:N:0:1
TCGCATGGATACTCCTCCGCTTATTGATATGCTTAAGTTCAGCGGGTAGTCCTACCTGATTTGAGGTCAAAAGTCAATTAGGAAGACATTTCTCTCCGGAGAGATAATAAGTCGACGTATTAGAGGCACGGAACCTTCATTCATGCGCTTCAGCGAACGGTGATCATTATCACACCGAAAGCCTTGTCGCGCAAAGTCGAAAGTCGACCGCAAGCCTATGCATTTCAGGAGAGCCCGAGTCCAGGACGAATCCTAGCCTCCGGCAGCCCCCACCAACCAAACCCCCCCTCGAAGCTAATCGAGAGGGGTTGAGAATTTACTGACACTCAAACAGGCATGCTCCTCGGAAAACCGAGGAGCGCAAGGTGCGTTCAAAGATTCGATGGCTCAC
+
?ABBBB3FFFFFGGGGGFGG2EGHHHHGHHFHHHCHFHHHHHHFEGEGEHHFHHHHHGGHHHHHGHHHHFFGFDHHBEGHHHGHHHHHHGHHHHBGFFEDCEEAGBFHGHH4FDAEEGEBHHG4G0EFHGG?FGGHHHFFHHGFFFG?CDDFHHGBACGG/CEHH;GGFFGHH<HDFG9@DHHHCH.HA.BBG@GGBFGGF.ACCDEBBBBFBFFFFFFFFFFFFFFFFFEEDEFFB/9-/FA;9B-/FFFFFFA9----@FA:--;;=--B@-:-FBB@@;-//?ECC>12DEG?GCF/FFCGCFFB2BEDFGFB2@2HFFGHFA1FDFEA11BEHG/A//E/E1DAA/EEECGEEGEAB1HFE0A0AGF3CFGGEBFB?FDFC1AAA1A
@M02197:105:000000000-AN6RF:1:1102:23577:3848 1:N:0:1
TCGCATGGATACTCCTCCGCTTATTGATATGCTTAAGTTCAGCGGGTAGTCCTACCTGATTTGAGGTCAAAAGTCAATTAGGAAGACGTTTCTCTTCGGAGAGATAATAAGTCGACGTATTAGAGGCACGGAACCTTCATTCATGCGCTTCAGCAAACGGTGATCATTATCACACCGAAAGCCTTGTCGCGCAAAGTCGAAAGTCGACCGCAAGCCTATGCATTTCAGGAGAGCCCGAGTCCAGGACGAATCCTAGTCTCCGGCAGCCCCCACCATCCAAACTCCCCCTCGAAGCTAATCGAGAGGGGTTGAGAATTTACTGACACTCAAATAGGCATGCTCCTCGGAAAACCGAGGAGCGCAAGGTGCGTTCAAAGATTCGATGATTCAC
+
BBBBBBBFFBBFGDGGFGG?FGGHHHHHFGHGFHHHHHHHHHHDGGEGGHHGHHFHHGHGHHFDFHHHHHHHHFHHHHHHHHHHHHHGGGHHHHHHGHGGGCEEFHGHHEHHHGEGGEHHHHGHHHGGGGGGGGGHHHHHHHHHGHGFGGGHHGGHHHGGGHGHGEHHHHHHHHFFFGGFEFHHFHGHGHGGGGGG:GGFFGGGGGGGGFFFGFFFFGGGGFGFFFFGFFEGGEFFGCHHHFA:A/GFFHCEGFHCGC?GCEFE@C??CCBGEHHHGGHHE<>CEGGHFGGD1BFAFG1?F0?/EE002HHHHGF2FHHDGBF1FGGGHHF1GCEDDG/B//EGEGGC?E/ACCHCGECCHHGFA00CHGFCGBFGGGFFCD31BD1A1>>
@M02197:105:000000000-AN6RF:1:1102:17664:3921 1:N:0:1
TCGCATGGATACTCCTCCGCTTATTGATATGCTTAAGTTCAGCGAGTAGTCCTACCTGATTTGAGATCAAACATTCAAAGGGCTGTCCTCACTGAGGAGAGACATCTGTGAGCTCCAGCGAACCTCCATCGCTGAAGGTTACTTGGTGGAAAACCACAAGCGTAGATAGTTATCACACCTGCGATACCCACCAAACACTGGCAAGCTGATTTATTTTAGAGGAGCTGACTGTAGGCCAGCAAGTCCCCCAAAGTCCAAGCTCATCATGGAAAACCATGAAGAGTTGAGGTGTTCATGATACTCAAACAGGCATGCCCTGCGGAATGGCCAAAGGGCGCAAGGTGCGTTCAAAGATTCGATGATTCTC
+
BBBBAAA?4FDFGGGGGGGGGGGHHHHHHHHHHHHHHHHHHHHGAEEH5GHHHHHHHHHHHHHHGGHHHH3G1FGD5GH5B1?GAB3FFHDFGGFHGHGGAFHHHHGFFEG4FDG@33FE/EGEHHHHFFAEAB<??FB?BFGFHFCF0/AGGFDEFEFFEF0HGHHGFGGGGGDGFHG/AGFGCCGHFGAFACGGGGHHHHBHGAFGG11FFGBFFGGHFHGFDFGBFFFGGGBBHFGFFF@>///0BBG>1BEFF1FFBGHHEG@1FF0B@BFFFFGHFGF1CG>>F1F1DGGDBG2HADBHF1GF1GAHFEA/EA/FBFA01BGF1F0?EFA0HFG00?00FGF3B33DFFFBFFDFFDA111>
@M02197:105:000000000-AN6RF:1:1102:12685:4051 1:N:0:1
TCGCATGGATACTCCTCCGCTTATTGATATGCTTAAGTTCAGCGGGTAGTCCTACCTGATTTGAGGTCAAAAGTCAATTAGGAAGACATTTCTCTCCGGAGAGATAATAAGTCGACGTATTAGAGGCACGGAACCTTCATTCATGCGCTTCAGCGAACGGTGATCATTATCACACCGAAAGCCTTGTCGCGCAAAGTCGAAAGTCGACCGCAAGCCTATGCATTTCAGGAGAGCCCGAGTCCAGGACGAATCCTAGTCTCCGGCAGCTCCCACCATCCAAACTCCCCCTCGAAGCTAATCGAGAGGGGTTGAGAATTTACTGACACTCAAACAGGCATGCTCCTCGGAAAACCGAGGAGCGCAAGGTGCGTTCAAAGATTCGATGACTCAC
+
CBCCCCCFFFFFGGGGFGGGGGGHHHHHHHHHHHGHFHHHHHHGGGGGGHHHGHHHHGFHHHHHGHHHHHHHHHHFGHHHHHHHHHHHHHHHHHHHHGGDEGGGHFHHHHHFHGGGGEHHHFHHHHGGHGGGGGGHHHHHHHHHHHGGGGGHGHGGGGGGGHGHHHGHHHHHHHHGGFFFFHHHHHHHDGGGGGFGGGGGFGGGGGGFGFFFGGGGGGGGGFGFHHFHHHHFGGGGHHF/FHGGGGGGHHHHHFHGGDCCGHEFHDF/GGHHGHGCGHHFFDCGGGGHHGHHHHHEHHFGHHGGGGHHGHHHFGEFG5GGBHHHHGHHHGGHHFHHGHEGGGGGGHGGGGGGGHHGGCGGHFHHGGGGHG5CGGGGGGGFBFFFFFA@BBB
@M02197:105:000000000-AN6RF:1:1102:23979:4106 1:N:0:1
TCGCATGGATACTCCTCCGCTTATTGATATGCTTAAGTTCAGCGGGTAGTCCTACCTGATTTGAGGTCAAAAGTCAATTAGGAAGACGTTTCTCTTCGGAGAGATAATAAGTCGACGTATTAGAGGCACGGAACCTTCATTCATGCGCTTCAGCAAACGGTGATCATTATCACACCGAAAGCCTTGTCGCGCAAAGTCGAAAGTCGACCGCAAGCCTATGCATTTCAGGAGAGCCCGAGTCCAGGACGAATCCTAGTCTCCGGCAGCCCCCACCATCCAAACTCCCCCTCGAAGCTAATCGAGAGGGGTTGAGAATTTACTGACACTCAAACAGGCATGCTCCTCTGAAAACCGAGGAGCGCAAGGTGCGTTCAAAGATTCGATGATTCAC
+
>33AAAAFBDF4FF4F44E??EEFFHCBGGHHHHHHBABGF5DECE2EFGHBHECCGHHHHHHB1EEECGFEG@GHHGHHHHHHA1BE?CGHGHHHHGACGGGGHHHGHHHHGGGEE<FGGBGHBFGFF/BCFCFHHFDFF22@GHD<DDGFGFFAGHGGGEFHHHHFHHGHD4CE5CC@DFAGGHHHGH5/BABGGEDGAAC0CDA99BAB0F00GGGGFFFBFFCFBGFF?@:;C0.//HACC<EEHGHEHHGF?C?-@CF/CGCC@?FB/BDFAGGB/>/EEE?GEEG2DBFCGC1B00>EEE0HHGFF1D2GDDDFFFHGHGHFGEFFG1CEGG/?B/1A22F/AEA/E010FGCEF1B0E?EEEG13333GEFBFFFDFF3AAAAA
@M02197:105:000000000-AN6RF:1:1102:21014:4463 1:N:0:1
TCGCATGGATACTCCTCCGCTTATTGATATGCTTAAGTTCAGCGGGTAGTCCTACCTGATTTGAGGTCAAAAGTCAATTAGGAAGACGTTTCTCTTCGGAGAGATAATAAGTCGACGTATTAGAGGCACGGAACCTTCATTCATGCGCTTCAGCGAACGGTGATCATTATCACACCGAAAGCCTTGTCGCGCAAAGTCGAAAGTCGACCGCAAGCCTATGCATTTCAGGAGAGCCCGAGTCCAGGACGAATCCTAGTCTCCGGCAGCCCCCACCATCCAAACTCCCCCTCGAAGCTAATCGAGAGGGGTTGAGAATTTACTGACACTCAAACAGGCATGCTCCTCGGAAAACCGAGGAGCGCAAGGTGCGTTCAAAGATTCGATGATTCAC
+
BBBBABAFFFFFGGGGGGGGGGGHHHHHHHHHHHHHHHHHGHHGGGEFGHHHHHHHHHGHHHHHGHHHHHHGHHHHHHHHHHHHHHHGGGHHHHHHHHGGGGGGHHHHHHHHHGGGGGGHHHHHHHGGHGGGGGGHHHHHHHHHHHGGGGGHHHGGCGGGGHGHGHHHHHHHHHHGGGGFGHGHHHHHGGGGGGGGGGGGGGFFFGFFGGGGGGGGGGGGGGFFGGGGGGGGGFFEHHHGHHGGGHGHHHGCFBGGGGGGGHGGGDCGCGHHGHHHGHHHGGFGGGFF/GHHGHHGHHFGHGGGGGHHHHHHHGFHHFHHHHHHGGHHHHHHHHHHHGHGGGGGGHHGGGGGGHHGEEGGGHHHGGGGHGGGGGGGGGGFFFFFFFCCCBB
@M02197:105:000000000-AN6RF:1:1102:19457:4609 1:N:0:1
TCGCATGGATACTCCTCCGCTTATTGATATGCTTAAGTTCAGCGGGTAGTCCTACCTGATTTGAGGTCAAAAGTCAATTAGGAAGACGTTTCTCTTCGGAGAGATAATAAGTCGACGTATTAGAGGCACGGAACCTTCATTCATGCGCTTCAGCAAACGGTGATCATTATCACACCGAAAGCCTTGTCGCGCAAAGTCGAAAGTCGACCGCAAGCCTATGCATTTCAGGAGAGCCCGAGTCCAGGACGAATCCTAGTCTCCGGCAGCCCCCACCATCCAAACTCCCCCTCGAAGCTAATCGAGAGGGGTTGAGAATTTACTGACACTCAAACAGGCATGCTCCTCGGAAAACCGAGGAGCGCAAGGTGCGTTCAAAGATTCGATGATGCAC
+
BBBBBBBFFFFFGGGGGGGGGGGHHHHHHHHGFHHGFHGGHFFGGGGGGHHHHHHGHGCGHHGGGFHHHGHHHHHHHHGFHHHGHFHGGGHHHHHHHHGGGGGEGBGHHGHEGFFGGGHHHGHHHGGGHGGGFGGHHHGHGHFGFGGGGGGHHHHHHHGG?GFHGHHHHHHHHGHGG?FFDFGHHGHHGGFGGGGGFFGFBAA;FA??DACF@FFFFFFFFFFFFFFFFFFFBFFFFHFCFG;..:EFEHGBEFEGCA--@GACCC?C@<1F/1<1CDDBC</EE//0/>BDB0FED01E00/GE?CF@2FFGB22D2GFHGBGEFDGHHFHGHGHHHECE?AGCGBCE/EEECGE000EAFGCECGEFGFBEAFA1A11FFBFDF>1AAA
@M02197:105:000000000-AN6RF:1:1102:24190:4355 1:N:0:1
TCGCATGGATACTCCTCCGCTTATTGATATGCTTAAGTTCAGCGGGTAGTCCTACCTGATTTGAGGTCAAAAGTCAATTAGGAAGACATTTCTCTCCGGAGAGATAATAAGTCGACGTATTAGAGGCACGGAACCTTCATTCATGCGCTTCAGCGAACGGTGATCATTATCACACCGAAAGCCTTGTCGCGCAAAGTCGAAAGTCGACCGCAAGCCTATGCATTTCAGGAGAGCCCGAGTCCAGGACGAATCCTAGTCTCCGGCAGCCCCCACCATCCAAACTCCCCCTCGAAGCTAATCGAGAGGGGTTGAGAATTTACTGACACTCAAACAGGCATGCTCCTCGGAAAACCGAGGAGCGCAAGGTGCGTTCAAAGATTCGATGATTCAC
+
ABABBCCFFFFFGGGGGGGGGGGHHHHHHHHHHGHHHHHHHHHGGGGGGHGHHHHHHHHHHHHHGHHHHGHHFGGGGHHHGHHFFHHHHHHHHHHHHGGGGGGGHHHHGHHHHGGGG@GHGHHHHHGGHGGGGGGHHHHGHHHHGHGGGGGHHHGGGGGGAGFHHGHHHHHHHGHGGFFGGHHFHHHHGGGGGFCGFGGGGGGFFGGGGGFFCGFFFGGGGFFGFGFFFFFGGGGGFHGHHHFGGHEDFFC/BFHGGGD?FFGGGGGGFDF@GGHGGHHC/CCGCCGHEGHGHHHGFFGGGHGGGGHHHHHGHHG5GHHHHGHHHGGG5FAFBFA3FFFGGGGGEFEGGEE?GHHEE2E2GFFHGCEEG4GGGGFFGGGFFFFFFF3BAAA
@M02197:105:000000000-AN6RF:1:1102:13251:4879 1:N:0:1
TCGCATGGATACTCCTCCGCTTATTGATATGCTTAAGTTCAGCGGGTAGTCCTACCTGATTTGAGGTCAAAAGTCAATTAGGAAGACGTTTCTCTCCGGAGAGATAATAAGTCGACGTATTAGAGGCACGGAACCTTCATTCATGCGCTTCAGCGAACGGTGATCATTATCACACCGAAAGCCTTGTCGCGCAAAGTCGAAAGTCGACCGCAAGCCTATGCATTTCAGGAGAGCCCGAGTCCAGGACGAATCCTAGTCTCCGGCAGCCCCCACCATCCAAACTCCCCCTCGAAGCTAATCGAGAGGGGTTGAGAATTTACTGACACTCAAACAGGCATGCTCCTCGGAAAACCGAGGAGCGCAAGGTGCGTTCAAAGATTCGATGATTCAC
+
BAABBBBFFFFFGGGGGGGGCFDFHHGHHHHHHHHFFHHHHFHGGGGEG3GFHHHHHHHHHGHEFFHFHFHFHHGHHHGHHHHHHGHGGGFHHGHHHGGGGFGGHFHHHHHHHGGGGGHGHHHFHHGEHGGGGGGFHHHHHGHHHHGGGGGHGHGFGGGGGHGGHBHHHHHHFFHGFCFFEGFHHHGGGGGGG2BFCFFBAAEFFFFGGGGGFFEFFGFGGFFGGGFFFFEEDFFFGEFHHHGDAGGGGFBEHHHGCC??GHEGDCGGGDG@FFBBGHHGGGCGCECFEGFHHHHGHFFGGBGGEFF2HFGDHFEHFHHGHHHFGFFGHGGFFHHHHHHGEE0EEGFFEABCEAFEEEAEHFFHEE2GHGGGGGGGGGGFFFFFFFBBAA3
@M02197:105:000000000-AN6RF:1:1102:22457:5111 1:N:0:1
TCGCATGGATACTCCTCCCTTATTGATATGCTTAAGTTCAGCGGGTAGTCCTACCTGATTTGAGATCAAACATTCAAAGGGCTGTCCTCACTGAGGAGAGACATCTGTGAGCTCCAGCGAACCTCCATCGCTGAAGGTTACTTGGTGGAAAACCACAAGCGTAGATAGTTATCACACCTGCGATACCCACCAAACACTGGCAAGCTGATTTATTTTAGAGGAGCTGACTGTAGGCCAGCAAGTCCCCCAAAGTCCAAGCTCATCATGGAAAACCATGAAGAGTTGAGGTGTTCATGATACTCAAACAGGCATGCCCTTCGGAATGGCCAAAGGGCGCAAGGTGCGTTCAAAGATTCGATGATTCAC
+
CBCCDDDFFFFFGGGGGGGGGGHHHFHFHHHHHHHHHHHGGGGGGGFGHHHHHHHHHHHHGHGGGHHGHHHHHHHHHGHHGGHGHHHHHHHHHHHGGGHGGHHHHHHHHHHHHHHHHHGGGGGHHHHHHGGHGGHHGHHGHHHHHHGGHHHHHGHGHHHHGHHHGGHHHHHHHHHHHGHGHHGHGGHHHGHHHHHHHHHGGGBHGGGGGGHHGHHHHHHGHHHHHHGGGGGHHGHGHHHFHFECGGHHHHHHGGHHHHHHHGDHHHHHFGGFGHHGHHHHHGBHHHGHHF5FHHHHHHHGHHGEHHHHGHHGGGGGEGGHHHHGHHHHHHGGDGGFGBBGFCGHGGGGGGGGGCFFFFFFFBABBB
@M02197:105:000000000-AN6RF:1:1102:12653:5134 1:N:0:1
TCGCATGGATACTCCTCCGCTTATTGATATGCTTAAGTTCAGCGGGTAGTCCTACCTGATTTGAGGTCAAAAGTCAATTAGGAAGACATTTCTCTCCGGAGAGATAATAAGTCGACGTATTAGAGGCACGGAACCTTCATTCATGCGCTTCAGCGAACGGTGATCATTATCACACCGAAAGCCTTGTCGCGCAAAGTCGAAAGTCGACCGCAAGCCTATGCATTTCAGGAGAGCCCGAGTCCAGGACGAATCCTAGTCTCCGGCAGCCCCCACCATCCAAACTCCCCCTCGAAGCTAATCGAGAGGGGTTGAGAATTTACTGACACTCAAACAGGCATGCTCCTCGGAAAACCGAGGAGCGCAAGGTGCGTTCAAAGATTCGATGATTCAC
+
BBCCCCCFFFFFGGGGGGGGGGGHHHHHCHHHHHGHHHHHHGHGGGGGGGHHHHHHHHHHHHHHGHHHHHHHHHHGHHHHHHGHHHHHHHHHHHHHHGGGGGGGHGHHHHHHHGGGGGHHHGHHHHGGHDGGGGGHHHHHHHHHHHGGGGGHHHGGGGGEGEEHGHHHHHHHHHHGGFFFGHHHHHHHGGGGGGCGGGGGGGGGGGGGGGGGGGGGGGFGFFFGGGGGGGGGGGGFEGHGFHGGGHGHGHGBGGHGGGGFCHGGGDCCCAFHGHHGGHHHGCCGGGGHEFHHHHHGHHFGHHCGGGHHGBHGHHHHHHHHHHHFGEHHHHHHHHGBHHGGEFCGGGHFCGGGGHHGGGGGHFGHGGECHGGGFGGFGGGFFFFFFF@BBAA
@M02197:105:000000000-AN6RF:1:1102:24700:5435 1:N:0:1
TCGCATGGATACTCCTCCGCTTATTGATATGCTTAAGTTCAGCGGGTAGTCCTACCTGATTTGAGGTCAAAAGTCAATTAGGAAGACGTTTCTCTTCGGAGAGATAATAAGTCGACGTATTAGAGGCACGGAACCTTCATTCATGCGCTTCAGCAAACGGTGATCATTATCACACCGAAAGCCTTGTCGCGCAAAGTCGAAAGTCGACCGCAAGCCCATGCATTTCAGGAGAGCCCGAGTCCAGGACGAATCCTAGTCTCCGGCAGCCCCCACCATCCAAACTCCCCCTCGAAGCTAATCGAGAGGGGTTGAGAATTTACTGACACTCAAACAGGCATGCTCCTCGGAAAACCGAGGAGCGCAAGGTGCCTTCAAAGATTCGATGATTCAC
+
BBBBBBBFFFFFGGGGGGGCEGGHHGHHHHHHHHHFHHHHHHHGGGGGGHHHHHHHHHGHHHHHGFHHHHHGHFHBGFGHHHHHGHHGGGHHHHHHHHGFGGGEHHHHHHGHHGGGGGGHGHHHHHGGHGGGFGGHGHHHHHGHHHGGGFGHGGHHHHGGFHEGHGGGHHHFGHHGGFGGGHHHHHHHGBFFGGGGGGGFGGGGGGGGGFFFFFFFGGGGGFFFFFGFFFEEGGGFHGAFGHGDGFGGHGGGC0HGDC<-GHG?GGGD?<1FEGF1AFGB/</CGGGHFGHHGHHGHGHEFHGFGGHFHHFEHHGFE5FFFFF3BGGHHGADBHHHHEECE?EGEGECEEEE2HGGFECGHGGGAGBB45GGFFFGAFFFFBFFFF?AAAA
@M02197:105:000000000-AN6RF:1:1102:23699:5513 1:N:0:1
TCGCATGGATACTCCTCCGCTTATTGATATGCTTAAGTTCAGCGGGTAGTCCTACCTGATTTGAGGTCAAAAGTCAATTAGGAAGACATTCCTCTCCGGAGAGATAATAAGTCGACGCATTAGAGGCACGGAACCTTCATTCATGCGCTTCAGCGAACGGTGATCATTATCACACCGAAAGCCTTGTCGCGCAAAGTCGAAAGTCGACCGCAAGCCTATGCATTTCAGGAGAGCCCGAGTCCAGGACGAATCCTAGTCTCCGGCAGCCCCCACCATCCAAACTCCCCCTCGAAGCTAATCGAGAGGGGTTGAGAATTTACTGACACTCAAACAGGCATGCTCCTCGGAAAACCGAGGAGCGCAAGGTGCGTTCAAAGATTCGATGATTCAC
+
DDDDDCDFFFFFGGGGGGGGGGGHHHHHHHHHHGHHHHHHHHHGGGGGGHHHHHHHHHHHHHHHGHHHHHHHHHHHHHHHHHHHHHHHHHHHHHHHHGGGGGGGHHHHHHHHHGGGFGGGGHGHHHGGHGGGGGGHHHHHHHHGHHGGGGGHGHGGGGGGGHGHHHHHHHHHHHHGGGGFGHHHHGGGGGGGGGGGFGFGGGGFFFFGGGGFFFFGGGGFFGGFGGGGGGFFFFFGHEHHHHFDECGHHHHHHHGGCGGGGHEGGGGGGGGHGHHHGHHEGFCGGGCGHGHHHHHGHHHGHGGGGGGHHHHHHHHHHFHHHFHFDGHFGHGEHHFGHHHEFCCGGHHFGGGGGHHEEA?GHHHHGGCGHGCGGGGGGGGFFFBFFFBBBBB
@M02197:105:000000000-AN6RF:1:1102:11220:5798 1:N:0:1
TCGCATGGATACTCCTCCGCTTATTGATATGCTTAAGTTCAGCAGGTAGTCCTACCTGATTTGAGGTCAAAAGTCAATTAGGAAGACGTTTCTCTTCGGAGAGATAATAAGTCGACGTATTAGAGGCACGGAACCTTCATTCATGCGCTTCAGCAAACGGTGATCATTATCACACCGAAAGCCTTGTCGCGCAAAGTCGAAAGTCGACCGCAAGCCTATGCATTTCAGGAGAGCCCGAGTCCAGGACGAATCCTAGTCTCCGGCAGCCCCCACCATCCAAACTCCCCCTCGAAGCTAATCGAGAGGGGTTGAGAATTTACTGACACTCAAACAGGCATGCTCCTCGGAAAACCGAGGAGCGCAAGGTGCGTTCAAAGATTCGATGATTCAC
+
BA@@AABFFBFFGGGGGGG22EGHHBGDBBFFFHBGHHGGHBG522F53FDBGFFHBFFFHFHHG2FGHFFHHGGGHFHHGFFHFHH?FAGBGHHGFHGGGEGEFD@GGBD@@EFGGGHHGHFBH2EFFDEGGGGHBGGHHHEHHFGDFGGEFHHFCGDGFHEHH1F<GDFFFFFADCGGDFFGGHDG=</CFCDFHGG?EA9$BAA@GFGFGFE?FFGFFFFFFFEBGGGGGFGEC0::/0A.;/C0DBBHGD0EC-@-AAF.@<<///1@F1F1GHGBEB>/?E/B/GFEHHH?GGFE0G>FE?FGEG22FFB22DG@2BGFGEFB11B111HFFGB/A//AEB2/GGEFEFAE00EEA1CB??E?11FFGBF3EG111FFDFFA>1A1
@M02197:105:000000000-AN6RF:1:1102:15278:5798 1:N:0:1
TCGCATGGATACTCCTCCGCTTATTGATATGCTTAAGTTCAGCGGGTAGTCCTACCTGATTTGAGGTCAAAAGTCAATTAGGAAGACATTTCTCTCCGGAGAGATAATAAGTCGACGTATTAGAGGCACGGAACCTTCATTCATGCGCTTCAGCGAACGGTGATCATTATCACACCGAAAGCCTTGTCGCGCAAAGTCGAAAGTCGACCGCAAGCCTATGCATTTCAGGAGAGCCCGAGTCCAGGACGAATCCTAGTCTCCGGCAGCCCCCACCATCCAAACTCCCCCTCGAAGCTAATCGAGAGGGGTTGAGAATTTACTGACACTCAAACAGGCATGCTCCTCGGAAAACCGAGGAGCGCAAGGTGCGTTCAAAGATTCGATGATTCAC
+
CCCCBBCFFFFFFGGGGGGGGGGHHGHHHHGHHCHGHHHHHHHGCGGGGHHHHHHHHGFHHHHHGHHHHHHHHHHHHHHHHGHHFCGHFHHHHHHHHGGGGGGCHHFHHGHGHGGGGGHHHFHBGFGGHGGGGGGHHHHHHHHHHHDGGGGHHHGGGGGGGHFHHFFGHGHHGFFECFGGGGHHHHHHGGGGGFDFFFGGFFGFGGEGFFFFGGFFFGFFFFFFFGGGFFFFCCFGHFHHFFDDACAHHGHHHFGFGFD@GFGDGC/CCGGHGHGBGHGCAB/FGGEF/>3FHHHGHHGGFHGGGGHHG4GFHHHHGHGGBHHGGEGGHHHHHHFEGAGGFEGEGGHGGFEDEBFCFGGGHCHFEGGGHGFGGGGGEGGFFFFFFFBBBA@
@M02197:105:000000000-AN6RF:1:1102:8963:5846 1:N:0:1
TCGCATGGATACTCCTCCGCTTATTGATATGCTTAAGTTCAGCGGGTAGTCCTACCTGATTTGAGGTCAAAAGTCAATTAGGAAGACGTTTCTCTTCGGAGAGATAATAAGTCGACGTATTAGAGGCACGGAACCTTCATTCATGCGCTTCAGCAAACGGTGATCATTATCACACCGAAAGCCTTGTCGCGCAAAGTCGAAAGTCGACCGCAAGCCTATGCATTTCAGGAGAGCCCGAGTCCAGGACGAATCCTAGTCTCCGGCAGCCCCCACCATCCAAACTCCCCCTCGAAGCTAATCGAGAGGGGTTGAGAATTTACTGACACTCAAACAGGCATGCTCCTCGGAAAACCGAGGAGCGCAAGGTGCGTTCAAAGATTCGATGATTCAC
+
CCCCCCCFFFFFGGGGGGGGGGGFHHGHGHHHHHFHHHHHHGHGGGGGGHHHHHHHHHHHHHHHGHHHHHHHHHHHHHHHHHHHHHHGGGHHHHHHHHGGG?FGHHGHHGGHGGGGGEHHHHHHHHGGHGGGGGGHHHHHHHHHHGGGGGGHHHHGHHGGGHFHHHHHHHHHHGHGGGFFGHHHHHHHGHGGGGGGGGGGGFGGGGGGGGFFFFFFGGGGGFFGGGFGFGGGGGGFEHHFGHGGGHGHHHFHHHHGD@?GGHGDGC??GGHHEHHFGHHF??BGGCFGHGHHFFHCHFGEFGGGGGHFHHHHGHHHHHGHHHHHFGHHHHHHEHHHHGHGGGGGGHHGGGEEEFHEFF?GGBHGEEGEHGBBGGFFEFE4FFFFFFAAA>A
@M02197:105:000000000-AN6RF:1:1102:19715:5943 1:N:0:1
TCGCATGGATACTCCTCCGCTTATTGATATGCTTAAGTTCAGCGGGTAGTCCTACCTGATTTGAGATCAAACATTCAAAGGGCTGTCCTCACTGAGGAGAGACATCTGTGAGCTCCAGCGAACCTCCATCGCTGAAGGTTACTTGGTGGAAAACCACAAGCGTAGATAGTTATCACACCTGCGATACCCACCAAACACTGGCAAGCTGATTTATTTTAGAGGAGCTGACAGTAGGCCAGCAAGTCCCCCAAAGTCCAAGCTCATCATGGAAAACCATGAAGAGTTGAGGTGTTCATGATACCCAAACAGGCATGCCCTTCGGAATGGCCAAAGGGCGCAAGGTGCGTTCAAAGCTTCGATGATTCAC
+
CCDDCDDFFFFFGGGGGGGGGGGHHHHHHHHHHHHHHHHHGFHGGGGGGHHHHHHHHHHHHHHHGGHHHHHHHHHHHFHHHGGHGHHHHHHHHHGHGHGGGGHHHHHHHHHHHHHHGHHGGGGGHHHHHHGGHGGFHGHHGHHHHHHFGHHHHHGHGHHHHGHHHHHHHHHHHHHHHHGHGHHHHGGHHHGHHHHHHHHHGGHHHHHHHHGGHGHGGHHHHHHHHHHHHHHHHHFFHHHHHHGGGGGHHHHHHFGHHGHHHHGDHHGHFEFGFHHHHHHHHHHHHHHGFFHHGHHFGCDFGGHHHHHHHGHHGEECGEAHHGHHHHGGHHHGGGGGHGHHGGGGGGGGGGGGGGGFBFFFFFBBBAA
@M02197:105:000000000-AN6RF:1:1102:8595:5990 1:N:0:1
TCGCATGGATACTCCTCCGCTTATTGATATGCTTAAGTTCAGCGGGTAGTCCTACTCGATTTGAGGTCAAGTTGTCAAAATTTGTCCGAAGACGGTCTTGAAAGCACAGAGCTCCCAATCGGCCACCCTCTTGCGAGGTGCCGGCGAAGATACTTATCACGCCGTACTATGTCCAACCAAGAGATGCACTGATGCATTTGAGGTGAGCTACAACGAAAGCAGCAAGCACCCAAGTCCACCGCTCCCTGAATCCAAAAAGATCAGAGAGTGTGAGAGTACAATGACACTCAAACGAGCATACCCTTCGGAATACCAAAGGGTGCAAGGTGCGTTCAAAGATTCGATGATTCAC
+
BCBCBB@FFFFFGGGGGGGGGGGHHGHHHHHHHHHGHHHHHGHGGFGGGHHHHHHHHGHHHGHHGHHHHHHHHHHHHHHHHHHHHHHGGGGGGGGGGGHHGHHHHHHHGHHGHHHGHFHHGFFFDGHGHH<HHHGGGGGHHHGGGGGGHGHHHHHHHHHGGHGGCHHHHHHHHHGHHGHHHFHFFHHGGGHHHGGFHGGHHHHHHGGFHGHGHGHHHHHHGHHHHGFFFHGFFEFFGGGEEGFGHD4HGF3/?FHHHHGDFHHFGHHHHHFGFHHFDGGGGFGG3BGHGGGEGFHGHHFCDEA2?GHHHFFFGHGGHGFHFHHHFGEE2HGGGGGGGGGGFFFFFFFBBAAA
@M02197:105:000000000-AN6RF:1:1102:11337:6260 1:N:0:1
TCGCATGGATACTCCTCCGCTTATTGATATGCTTAAGTTCAGCGGGTAGTCCTACCTGATTTGAGGTCAAAAGTCAATTAGGAAGACGTTTCTCTTCGGAGAGATAATAAGTCGACGTATTAGAGGCACGGAACCTTCATTCATGCGCTTCAGCAAACGGTGATCATTATCACGCCGAAAGCCTTGTCGCGCAAAGTCGAAAGTCGACCGCAAGCCTATGCATTTCAGGAGAGCCCGAGTCCAGGACGAATCCTAGTCTCCGGCAGCCCCCACCATCCAAACTCCCCCTCAAAGCTAATCGAGAGGGGTTGAGAATTTACTGACACTCAAACAGGCATGCTCCTCGGAAAACCGAGGAGCGCAAGGTGCGTTCAAAG
+
BCCBACCFFFFFGGGGGGGGGGGHHHHGHHHGHHHHGGHHHHHGGGGEGHGHHGHHHHHHHHHHGGHHHHHHHHHHHHHHGGHHHHHGGGHHHHHHHHGGGGGGHFGHHHHDHGGGGGHHHHHHHHGGHGGGGGGHGHHHHHHHGHGGGGGHHHFHHHGFFHFHHHHHHHHHHDHGGGGFGGHHHHGHGHGGGGGGGGGGFGFFGBEGFFGGGGGFFHGHHFHFHHHHHHHGGGGGHHHHHGGFCHGGHHHEFHHFCGGGGFGGGGGGGCGF/HHHGHHHGGGGGFFF2HHHHHHCHGCGHFGGGGHHHHGHHHGBGA2HGHHEFFFGFFHHGCHHHCF?E?ECEHHF?GGGFHFGFECAGFGGED1AFFFFAAAAA
@M02197:105:000000000-AN6RF:1:1102:10391:6482 1:N:0:1
TCGCATGGATACTCCTCCGCTTATTGATATGCTTAAGTTCAGCGGGTAGTCCTACCTGATTTGAGGTCAAAAGTCAATTAGGAAGACATTTCTCTCCGGAGAGATAATAAGTCGACGTATTAGAGGCACGGAACCTTCGTTCATGCGCTTCAGCGAACGGTGATCATTATCACACCGAAAGCCTTGTCGCGCAAAGTCGAAAGTCGACCGCAAGCCTATGCATTTCAGGAGAGCCCGAGTCCAGGACGAATCCTAGTCTCCGGCAGCCCCCACCATCCAAACTCCCCTTCGAAGCTAATCGAGAGGGGTTGAGAATTTACTGACACTCAAACAGGCATGCTCCTCGGAAAACCGAGGAGCGCAAGGTGCGTTCAAAGATTCGATGATTCAC
+
BBBBBBBFFFFFGGGGGGGGGGGHFF5GHHBFGFHHFHHHFBGGGGGCGHHHBGHHGHHHHHGHGGHHHHGHHFHHHHHHHHHHGGHHEHFHHHHEHGGGF?FGHGHHHFFHBFEGG?EFFHHGHBDGGC?FGGGHHHHHHEFHHHGGGGFHHGGGGCFGCGFFHGH:BGHHHHHGGGGGGHHHHHHEDEGGG?DFFBFEFG?CGFFFFFFFAFFGGGGFFFFFFHFFCGAGGGFGHGEGHHGDFCE<GGF0HHFECDACGF/E?@///AB2EBG2FGHFE>/EGFEAEEHGHGDEG?31BHEAE1?B4@@GG4B5G5BDDD53@GFEFHHHEHHGGHHGEGE?GEHGGGDGDFB2EEEFCDGCFE?DGGGGGFGGEGBBFFFFFBAA3>A
@M02197:105:000000000-AN6RF:1:1102:15534:6615 1:N:0:1
TCGCATGGATACTCCTCCGCTTATTGATATGCTTAAGTTCAGCGGGTAGTCCTACCTGATTTGAGGTCAAAAGTCAATTAGGAAGACGTTTCTCTTCGGAGAGATAATAAGTCGACGTATTAGAGGCACGGAACCTTCATTCATGCGCTTCAGCAAACGGTGATCATTATCACACCGAAAGCCTTGTCGCGCAAAGTCGAAAGTCGACCGCAAGCCTATGCATTTCAGGAGAGCCCGAGTCCAGGACGAATCCTAGTCCCCGGCAGCCCCCACTATCCAAACCCCCCCTCGAAGCTAATCGAGAGGGGTTGAGAATTTACTGACACTCAAACAGGCATGCTCCTCGGAAAACCGAGGAGCGCAAGGTGCGTTCAAAGATTCGATGATTCAC
+
CBCCCBCFFFFFGGGGGGGGGGGHHHHHHHHHHHGBHHHHHHHGGGGGGHHHHHHHHHGHHHHGGHHHHHHHHHHGHHHHHHHGHFHGGGHHHHHHHHGGGGFEHHHHGHHHHGGGGEHHHHHHHHGGHGGGGGGHHHHHHHHHHHGGGGGHHHGHHHGGGHGHGHHHFHG;HHHGGGFGGHHHGHHHGHGGGGFG:GGEGBDCF;GGGAFFFFFFFFFFFEFFFFFFBFFFFFFE//../:..;/9/9;//B99-----;.;.--9FFF;9//9/.D.D@--EGGEF?E?4GF31FFBEFEGFEGGF4EHGHHGFHHGHHHHGDGHHHHHHHGHGGHHCFFGGFHHGGEEGGHHGGGGGHGHHGGGGFGGFGGGGGGGFBFFFFFBBABB
@M02197:105:000000000-AN6RF:1:1102:18552:6672 1:N:0:1
TCGCATGGATACTCCTCCGCTTATTGATATGCTTAAGTTCAGCGGGTAGTCCTACCTGATTTGAGGTCAAAAGTCAATTAGGAAGACGTTTCTCTTCGGAGAGATAATAAGTCGACGTATTAGAGGCACGGAACCTTCATTCATGCGCTTCAGCAAACGGTGATCATTATCACACCGAAAGCCTTGTCGCGCAAAGTCGAAAGTCGACCGCAAGCCTATGCATTTCAGGAGAGCCCGAGTCCAGGACGAATCCTAGTCTCCGGCAGCCCCCACCATCCAAACTCCCCCTCGAAGCTAATCGAGAGGGGTTGAGAATTTACTGACACTCAAACAGGCATGCTCCTCGGAAAACCGAGGAGCGCAAGGTGCGTTCAAAGATTCGATGATTCAC
+
BCBBCBBFFFFFGGGGGGGGGGGHHGHHHHHHHHHHHFGHGHGGGGGFGHHGFHHFHHFHHHHBFGHGHHEFHHHHHHHHHGHHHHHGGGHHHHHHHHGGGGGGHGHHHHHGFGGGGEGGHGHHHHGGHGGGGGGGHHHHGHHHHHGGGGGHHHHHGHGGGHFHHHGHHHHHHHHGGGGGGHHHHHHGGHGGGGGGGGGGGFFGGGGGGGFBFGEFGGGGGFFGGGFGGFFGFFFFGFHHHHGCGGFHGDBEHHHGGGGC?EGGGGCCCDEHFBFFGHGCC@<@?GGHHGHHHHHCHFHGHHGGGGHGGBFHHFHGFFFGGHGBFF@EHHGFFCGHHHHDFFA1GGBGFFECGHGGEGGGHHHHGEEGHGGGGGGGFGGBFFFFDFBBBBB
@M02197:105:000000000-AN6RF:1:1102:22989:6770 1:N:0:1
TCGCATGGATACTCCTCCGCTTATTGATATGCTTAAGTTCAGCGGGTAGTCCTACTCGATTTGAGGTCAAGTTGTCAAAATTTGTCCGAAGACGGTTTTGAAAGCACAGAGCTCCCAATCGGCCACCCTCTTGCGAGGTGCCGGCGAAGATACTTATCACGCCGTACTATGTCCAACCAAGAGATGCACTGATGCATTTGAGGTGAGCTACAACGAAAGCAGCAAACACCCAAGTCCACCGCTCCCTGAATCCAAAAAGATCAGAGAGTGTGAGAGTACAATGACACTCAAACGAGCATACCCTTCGGAATACCAAAGGGTGCAAGGTGCGTTCAAAGATTCGATGATTCAC
+
CCCCCCB@FFFFGGGGGGGGGGGHHHHHHHGHHHHHHHHHHHHGGGGFGGHHHHHHHGHHHGHHEHHHGHHHHHHHHHHHHHHHHHHGFGGGHGGGGGGHGHHHHHHHHHHHHGHGHHHHGGGGGGHGHHHHHHGGGGDHHHGGGGCFGFHHHHHHHHHHGHGGGGGHHHGHGGGGGHHGFGHGGGGGGGGGGGGGGGGHHGGGHFGFGFHGGFFHHHHFHFHHGFFFGHFHGFFFCEGGGE/GHHHFFGFGGHHEHHFGBGHGGHFHHFHHFE@2HHGFFHGFGDFEGGGEGGA2FFFECFF/EEFBFBF0FGHHG0FFHFFFG?ECECFB3BGDGGGF>1BFDDB1?AAA
@M02197:105:000000000-AN6RF:1:1102:18853:7113 1:N:0:1
TCGCATGGATACTCCTCCGCTTATTGATATGCTTAAGTTCAGCGGGTAGTCCTACCTGATTTGAGATCAAACATTCAAAGGGCTGTCCTCACTGAGGAGAGACATCTGTGAGCTCCAGCGAACCTCCATCGCTGAAGGTTACTTGGTGGAAAACCACAAGCGTAGATAGTTATCACACCTGCGATACCCACCAAACACTGGCAAGCTGATTTATTTTAGAGGAGCTGACTGTAGGCCAGCAAGTCCCCCAAAGTCCAAGCTCATCATGGAAAACCATGAAGAGTTGAGGTGTTCATGATACTCAAACAGGCATGCCCTTCGGAATGGCCAAAGGGCGCAAGGTGCGTTCAAAGATTCGATGATTCAC
+
CCCCCCCFFFFFGGGGGGGGGGGHHHHHHHHHHGHCHHHHHHHGGGGGGHHHHFHHHGHHHHHHGHHHHHHHGHHHGFHHHGGGGHHHHHHHHHHFGHGHGGHHHHHHHHHHHHHHHHHGGGGGHHHHHHGGHGGGHHHHHHHHHHHGGGFGGHGHGHFHHHHHHHHHHHHHHHHHHHGHHHHHHFGHGHGHHHHHHHGGHHHGGHHHHGHGGGGGGHHHHGHGEGHHHHGHHHGHHHHGHHGGGGGHHHHHHGDHHHFCGFGHHHEHHGGHHHHGHHHHGHHBHHHECHGFBGGFHGFDB5FFFHHHHHHFFF1CGGGEHHHHHHHHGGHFGGGGHGGHGGGGHGGCFGFCGGGFBFFFFFBAAA?
@M02197:105:000000000-AN6RF:1:1102:23850:7177 1:N:0:1
TCGCATGGATACTCCTCCGCTTATTGATATGCTTAAGTTCAGCGGGTAGTCCTACCTGATTTGAGGTCAAAAGTCAATTAGGAAGACATTTCTCTCCGGAGAGATAATGAGTCGACGTATTAGAGGCACGGAACCTTCATTCATGCGCTTCAGCGAACGGTGATCATTATCACACCGAAAGCCTTGTCGCGCAAAGTCGAAAGTCGACCGCAAGCCTATGCATTTCAGGAGAGCCCGAGTCCAGGACGAATCCTAGTCTCCGGCAGCCCCCACCATCCAAACTCCCCCTCGAAGCTAATCGAGAGGGGTTGAGAATTTACTGACACTCAAACAGGCATGCTCCTCGGAAAACCGAGGAGCGCAAGGTGCGTTCAAAGATTCGATGATTCAC
+
BBBBBBBFFFFFGGGGGFEGGGGGHHGHHHHHGHHHHHHHGHHGGGEGGHHHHHHHHHHHHHHHFHHHHHHHHGFHHHGHHHHHHHHHHHHHHHHHHGGGGGGGHHHHHHHHHGGGGGHHGHHGHGGGHGGGGGGEHHHHHHHHHHGGGGGHGHGFGGCFFGGHGHHHHGHHHHHGGGGFGHHHHHHHFGGGGGGGGGGGFGGFGGFFFGFGFFFFFEGGGGFFFGFFGFEGGGGGHHHHHHGGECGHHHHHHHHGGCCGGHGGGGGGGGHFGGB2GGHFFC<GGGGFEGHHHHFEHFFGHHGGGGHHGHHHGHGEHHGHHHHHGGHHHHFHEHGHHHHGGGGGGFGA?EEEABGEEEF?GCGHCGGGFGGCGGGFGFGFFFFFFFBB@BB
@M02197:105:000000000-AN6RF:1:1102:16971:7347 1:N:0:1
TCGCATGGATACTCCTCCGCTTATTGATATGCTTAAGTTCAGCGGGTAGTCCTACCTGATTTGAGGTCAAAAGTCAATTAGGAAGACGTTTCTCTTCGGAGAGATAATAAGTCGACGTATTAGAGGCACGGAACCTTCATTCATGCGCTTCAGCAAACGGTGATCATTATCACACCGAAAGCCCTGTCGCGCAAAGTCGAAAGTCGACCGCAAGCCCATGCATTTCAGGAGAGCCCGAGTCCAGGACGAATCCTAGTCTCCGGCAGCCCCCACCATCCAAACTCCCCCTCGAAGCTAATCGAGAGGGGTTGAGAATTTACTGACACTCAAACAGGCATGCTCCTCGGAAAACCGAGGAGCGCAAGGTGCGTTCAAAGATTCGATGATTCAC
+
CCCCDDCFFFFFGGGGGGGGGGGHHHHHHHHHHHHHHHHGGHHGGGGGGHHHHHHHHHHHHHHHGHHHHHHHHHHHHHHHHHHGHHHGGGHHHHHHHHGGGGGGHHHHFHHHHGGGGGHHHHGHHHGGHGGGGGGHHHHHHHHHHHGGGGGHHHHHHHGGGHGHHHHHHHHHHHHGGGGGGGGHHHHHGHGGGGGGFGGGGGGGGGGGGGGGGGFGGFFGGGFFFGGGGGGFFFGGGHHHHHGGGHGFGHBHHHHGGGGGGHGFCGGGGGHFGHHGGHHHFCBGGGGHAGHHGHFFFF3GHHGGGGGHHGHHEHHHHGFF5HHHFGHGHHFHHHHGHHHGGGGGGHGGGGGGGHGEGGGGHGHHGGGGHGGGGGGGGGGFFFFFFFCCCBB
@M02197:105:000000000-AN6RF:1:1102:10284:7370 1:N:0:1
TCGCATGGATACTCCTCCGCTTATTGATATGCTTAAGTTCAGCGGGTAGCCCTACCTGATTTGAGGTCAAAAGTCAATTAGGAAGACGTTTCTCTTCGGAGAGATAATAAGTCGACGTATTAGAGGCACGGAACCTTCATTCATGCGCTTCAGCAAACGGTGATCATTATCACACCGAAAGCCTTGTCGCGCAAAGTCGAAAGTCGACCGCAAGCCTATGCATTTCAGGAGAGCCCGAGTCCAGGACGAATCCTAGTCTCCGGCAGCCCCCACCATCCAAACTCCCCCTCGAAGCTAATCGAGAGGGGTTGAGAATTTACTGACACTCAAACAGGCATGCTCCTCGGAAAACCGAGGAGCGCAAGGTGCGTTCAAAGATTCGATGATTCAC
+
CCCCCCCFFFFFGGGGGGGGGGGHHHHHHHHHHHHHHHHHHHHGGGGGGHHGHHHHHGHHHHHHGHHHHHHHHHHHHHHHHHHHHHHGGGHHHHHHHHGGGGGGHHHHHGHHHGGGGGHHHHHHHHGGHGGGGGGHGHHHHHHHHHGGGGGGHHHHHHGGGHFHHHHHHHHHHHHGGGGGGHHHHHHHGHGGGGGGGGGGGGGGGGGGGGGGGGFGGGGGGGGGGGGGGGGGGGGGHHAGHHGFGFGHHHEHHHHGDC-GGHGDCF?/?AG@GHHGGHHGF@CGGFEG/CHHHHGGHHHGHHGGGEHHHFHEHHHHEFHHHHGDEGHHHHHHHHFF3GHGGGGGGHHGGGGEEHHGGGGGHHHHGGGGHGGGGGGGGGGFFFFFFFBBBBB
@M02197:105:000000000-AN6RF:1:1102:6435:7852 1:N:0:1
TCGCATGGATACTCCTCCGCTTATTGATATGCTTAAGTTCAGCGGGTAGTCCTACCTGATTTGAGATCAAAGATTCAAAGGGCTGTCCTCACTGAGGAGAGACATCTGTGAGCTCCAGCGAAGATCCATCGCTGAAGGTTACTTGGTGGAAAACCACAAGCGTAGATAGTTATCACACCTGCGATACCCACCAAACACTGGCAAGCTGATTTATTTTAGAGAAGCTGACTGTAGGCCAGCAAGTCCCCCAAAGTCCAAGCTCACCATTGAAAACCATGAAGAGTTGAGGGGTTCATGATACTCAAACAGGTATGCCCTTCGGAGTGGCCAAAGGGCGCAAGGTGCGTTCAAAGATTCGCTGATTCAC
+
>AAA?A1111DCGA1B1GEEE0EGF3FHF3332DA11A222DFA///AA12DAA10B1C1D2F2//1FEF110B1B12D10/>0?FG1B1E/1FFBAFEEEEFG1F1>>B2BB1BF110E<///1<FD2>CFC?C1FBB1(G29GCF+0AFCCFCHG/??/FB;;FFF91G1:*=>GBEC;.<@0C<C<0EGCG0F<FC>/F<91CDB6C1BBB1FC#F1?%1GGG?FFBHGFF/B<@11<0>/>//0BGB1F1<01G1GD>B1B2F2F/GGFBDF@11EFB010//?//11212221DD/D01111BCF1A////EA/BB01/11FF110//B00A110000001B33A33A1111111331>111
@M02197:105:000000000-AN6RF:1:1102:22511:8070 1:N:0:1
TCGCATGGATACTCCTCCGCTTATTGACATGCTTAAGTTCAGCGGGTATCCCTACCTGATCCGAGGTCAACCTAGAAAAATCTGGGGTTGCTGGCTAGCATCTCCACCGACCCTATAGCGAGAAAAATTACTACGCGTAGAGCTGAAGAGCACCGCCACTGATTTTAAGGCCCGCCAGACGGCGAAGCCCAACACCTAGCCGGGCTAGATTGGTATTAATGACGCTCGAACAGGCATGCCCCCCGGAATACCAAGGGGCGCAATGTGCGTTCAAAGATTCGATGATTCAC
+
CCCCDC@FFFFFGGGGGGGGGGGHHGHHHHHHHHHHHHHHHHHGGGFGHHHHHHHHHHH<HHHGGGGHH;HH<H<HHHHHHH'HGGGGGGHHHHGHHGHH<H<HHHHHG:GGGHHHHHHGG;GGHHGHHHHHHHGGGGGGGHHH:HHGGHGHHHGGGGGHHHHHHHHGHHHHGGGGGGGGGGGGGGGGGHGHHHHHGGGGGFFHHHHHHFHHHHGHHHHFGGGGHHGHHHHHHGGHGGGGGGGGGHGHHHHHHGGGGGGHHHGGGGGHGGGGGGGGGFFFFFFD5BBABB
@M02197:105:000000000-AN6RF:1:1102:25387:8415 1:N:0:1
TCGCATGGATACTCCTCCGCTTATTGATATGCTTAAGTTCAGCGGGTAGTCCTACCTGATTTGAGGTCAAAAGTCAATTAGGAAGACATTTCTCTCCGGAGAGATAATAAGTCGACGTATTAGAGGCACGGAACCTTCATTCATGCGCTTCAGCGAACGGTGATCATTATCACACCGAAAGCCTTGTCGCGCAAAGTCGAAAGTCGACCGCAAGCCTATGCATTTCAGGAGAGCCCGAGTCCAGGACGAATCCTAGTCTCCGGCAGCCCCCACCATCCAAACTCCCCCTCGAAGCTAATCGAGAGGGGTTGAGAATTTACTGACACTCAAACAGGCATGCTCCTCGGAAAACCGAGGAGCGCAAGGTGCGTTCAAAGATTCGATGATTCAC
+
CCCCCCCFFFFFGGGGGGGGGGGHHHHHHHHHHHHGHHHHHGHGGGGGGHHHHHHHHHHHHHGHGHHHHHHHHHHH5GHHHHHHHHHHHHHHHHHHHGGGGGGGHHHHHHHFHGGGGEHHHHHHHHGGHGGGGGGHGHHHHHHHHHGGGGGHHHGGGGFGGHGGHHHHHHHHHHHFGGGGGHHHHHHHGGGGGGGGGGGFFGGGGGGGGFGGGGGFFBGGGGFFGGFFFFFGGGFFGEHHHGGGEFGFHFHHHHEGCGGGFFGGGGGFFE<2GHHHGFHFFFCGGFFG/GHHHHHGFGCEHFGFFGHHHGGHHHHHFHGGGGHHDGGHHFHHHHHGHHGGCFGGGHGGGGGGGHHGGGGGHFFHFGCGGGGGGGGGGGGFFFFFFFBBBAB
@M02197:105:000000000-AN6RF:1:1102:13738:8427 1:N:0:1
TCGCATGGATACTCCTCCGCTTATTGATATGCTTAAGTTCAGCGGGTAGTCCTACCTGATTTGAGGTCAAAAGTCAATTAGGAAGACGTTTCTCTTCGGAGAGATAATAAGTCGACGTATTAGAGGCACGGAACCTTCATTCATGCGCTTCAGCAAACGGTGATCATTATCACACCGAAAGCCTTGTCGCGCAAAGTCGAAAGTCGACCGCAAGCCTATGCATTTCAGGAGAGCCCGAGTCCAGGACGAATCCTAGTCTCCGGCAGCCCCCACCATCCAAACTCCCCCTCGAAGCTAATCGAGAGGGGTTGAGAATTTACTGACACTCAAACAGGCATGCTCCTCGGAAAACCGAGGAGCGCAAGGTGCGTTCAAAGATTCGATGATTCAC
+
ABAA3AAFFFFFGGGFGGGGGGGHHHHHHHGFFHHGHHHHBGHFCGEEEHHHHFHHHHGHHGFHGHGGFHHHH3FHHGGBGHHHHGHEGGGHHHHHHHGGGGGGHHHHFGHFFEGGGEHHHHHGFHGGHGG?FGGFHHHHHHHHBHGGGGGGGHGFHHGFFGGFGFGFHHFFHECFFFFFFHHFHHFGGHFGGGFFFGGGGGFFGGFFGFFGFGGFGGFGFEFGGGGGGGGGCFGFHFHGHHGGGHGHHHHHHFHGCGFGGHGGGGGGGGHGGHHHGHHHFGGGGCGHEGHEHHG?HGBGHFGGGGHHFHHFHGBFHGDFDHHHHGHHHHHHHHGBHHHGGGGGGHFFEGGGGHHEE2GGGHHHGGGGFGGGGGGGGGGFFFBFFFABAAB
@M02197:105:000000000-AN6RF:1:1102:22359:8538 1:N:0:1
TCGCATGGATACTCCTCCGCTTATTGATATGCTTAAGTTCAGCGGGTAGTCCTACCTGATTTGAGGTCAAAAGTCAATTAGGAAGACATTTCTCTCCGGAGAGATAATAAGTCGACGTATTAGAGGCACGGAACCTTCATTCATGCGCTTCAGCGAACGGTGATCATTATCACACCGAAAGCCTTGTCGCGCAAAGTCGAAAGTCGACCGCAAGCCTATGCATTTCAGGAGAGCCCGAGTCCAGGACGAATCCTAGTCTCCGGTAGCCCCCACCATCCAAACTCCCCCTCGAAGCTAATCGAGAGGGGTTGAGAATTTACTGACACTCAAACAGGCATGCTCCTCGGAAAACCGAGGAGCGCAAGGTGCGTTCAAAGATTCGATGATTCAC
+
BBABBBBFFFFFGGGGGGGGGGGGHHHHHHCHHGHHFHHHHHHGGCEGGHHHHGHHHHHFHHHHGGHHGHGHHHHFGHHHGHHGHHHHHHHHHHHFHGGCE?EFHHGHHHGHHGGGGEHHHHHHHHGGHGGGGGGHHHHHHGEHHEDGGGGHGHGGGGGGGHGHHHHHHHHHHHHGGGFFFHHHFHHFFGGGGFGGGGFFGDFBFFGGAGFFGGGGGGGGGFFGGGGGGGGGGGGFHHGHHHGGGHGHHHHHHHHGGGCCGHHHGGGGC/HHGHHHGGFHBD<GGGGHAGHHHHHCGHGGHBGGGGHFGHHHHHHFHHHHHHHHGFBHHHHFHHHHHCGGGGCFGHHFGGFGGGHGCGCGGFGFGCCGHGGGFGGGGGGFFFFFFFBBBAB
@M02197:105:000000000-AN6RF:1:1102:17676:8612 1:N:0:1
TCGCATGGATACTCCTCCGCTTATTGATATGCTTAAGTTCAGCGGGTAGTCCTACCTGATTTGAGGTCAAAAGTCAATTAGGAAGACGTTTCTCTTCGGAGAGATAATAAGTCGACGTATTAGAGGCACGGAACCTTCATTCATGCGCTTCAGCAAACGGTGATCATTATCACACCGAAAGCCTTGTCGCGCAAAGTCGGAAGTCGACCGCAAGCCTATGCATTTCAGGAGAGCCCGAGTCCAGGACGAATCCTAGTCTCCGGCAGCCCCCACCATCCAAACTCCCCCTCGAAGCTAATCGAGAGGGGTTGAGAATTTACTGACACTCAAACAGGCATGCTCCTCGGAAAACCGAGGAGCGCAAGGTGCGTTCAAAGATTCGATGATTCAC
+
CCCCCCBFFFFFGGGGGGGGGGGHHHHHGHHHHGHHHHHHHHHGGGGGGHHHHHGHHGHHHHHHGHHFHHHGHFHHHHHHHHHGHHHGGGHHHHHGHHGFGFEGHHHGHHHGHGGGGGHGHHHHHHGGHGGGGGGHHHHHHHHHHHGGGGGHHHHHGHGGDHGHHGHH:HHHHHHGGGGGGGHHHHHHGHGGGGGGGGGGGGGFFDGGGFGGFGGFFGGGGFFFFFFFGFGGGGGGHFHBHHGDDGGFFHHHFFFE@@C<GHGGGGFGFCHGGGHHFFGGCD?GCE/HAGHHHHFEEGHGFHGGGGFHHHHHHHHGFFBHHHHHGFEHHHHGHCFGHEFEEA0GEFGDFGFGFF3AEA2GFBBGFGCGHFGGGGGGGGFFBFFFDFBAA>A
@M02197:105:000000000-AN6RF:1:1102:5727:8747 1:N:0:1
TCGCATGGATACTCCTCCGCTTATTGATATGCTTAAGTTCAGCGGGTAGTCCTACCTGATTTGAGGTCAAAAGTCAATTAGGAAGACGTTTCTCTTCGGAGAGATAATAAGTCGACGTATTAGAGGCACGGAACCTTCATTCATGCGCTTCAGCGAGCGGTGATCATTATCACACCGAAAGCCTTGTCGCGCAAAGTCGAAAGTCGACCGCAAGCCTATGCATTTCAGGAGAGCCCGAGTCCAGGACGAATCCTAGTCTCCGGCAGCCCCCACCATCCAAACTCCCCCTCGAAGCTAATCGAGAGGGGTTGAGAATTTACTGACACTCAAACAGGCATGCTCCTCGGAAAACCGAGGAGCGCAAGGTGCGTTCAAAGATTCGATGATTCAC
+
BBBBBBBFFFFFGGGGGGGGGGGHFHHHFHHHFHHFCFGFCHH?EFE?F3FGGHHGHHHHGHHGEHFHHHHHFFGFHHHHHHBGFHHGCFHHGHHHHHGFGGGGHHGHGHGHHGF@EEHGEHHFHHGGHGGGGCEHHFHFHFHHHFGGGGGHHHG:GGFGFBAFGHHHHHHFFHHGBCGCGGGGHHGGGFFFFFDFGGGGGGGFFFFFFCCGGGGFGFGGGFFFFFFEEBAGGGGFCHGFHHEC?GCGBHGFGGBECCCDC0GCCGGC>/F2GFHEGGDHC?GGCEGHGEDFGHEFG?GFF2EEE11GDFHFHBGGDG5HHGGFHFFGFFAGGGHHHHGAE?AEED52GGECEGAEEA2CG5G4ECEGFGFDFFGGFFA4FBFFFFABBBB
@M02197:105:000000000-AN6RF:1:1102:26252:8862 1:N:0:1
TCGCATGGATACTCCTCCGCTTATTGATATGCTTAAGTTCAGCGGGTAGTCCTACCTGATTTGAGATCAAACATTCAAAGGGCTGTCCTCACTGAGGAGAGACATCTGTGAGCTCCAGCGAACCTCCATCGCTGAAGGTTACTTGGTGGAAAACCACAAGCGTAGATAGTTATCACACCTGCGATACCCACCAAACACTGGCAAGCTGATTTATTTTAGAGGAGCTGACTGTAGGCCAGCAAGTCCCCCAAAGTCCAAGCTCATCATGGAAAACCATGAAGAGTTGAGGTGTTCATGATACTCAAACAGGCATGCCCTTCGGAATGGCCAAAGGGCGCAAGGTGCGTTCAAAGATTCGATGATTCAC
+
CCCCCCCFFFFFGGGGGGGGGGGHHHGHHHHHHHHHHHHHHHHGGGGGGHHHHHHHHHHHHHHHGHHHHHHHHHHHHHHGHGGHGHHHHHHHHHFHGHGHGGHHHHHHHHHHHHHHHHHGGGGGHHHHHHDGHGGHGHHHGHHHHHHGGHHHHHGHGHHHHHHHGHHHHHHHHHHHHHGHHHHHHGGHHHGGHHHHHHGGGGHHHGHHHHHHHHHGGHHGGGHHGGHHGGHFHHGHHHGEHHGGGGFEHHHHHHGHHHHHHHHHHHHHHGHGFGHHHHHHHHHHGHHGHHHHGHHHHFGGGHHFHGHGFHHHGFDFGECHGGHHGHHHGHGGGGEGHGHHGGGGHGGGGGGGAGGBFFFFFFAAAAA
@M02197:105:000000000-AN6RF:1:1102:13141:9225 1:N:0:1
TCGCATGGATACTCCTCCGCTTATTGATATGCTTAAGTTCAGCGGGTAGTCCTACCTGATTTGAGGTCAAAAGTCAATTAGGAAGACGTTTCTCTTCGGAGAGATAATAAGTCGACGTATTAGAGGCACGGAACCTTCATTCATGCGCTTCAGCAAACGGTGATCATTATCACACCGAAAGCCTTGTCGCGCAAAGTCGAAAGTCGACCGCAAGCCTATGCATTTCAGGAGAGCCCGAGTCCAGGACGAATCCTAGTCTCCGGCAGCCCCCACCATCCAAACTCCCCCTCGAAGCTAATCGAGAGGGGTTGAGAATTTACTGACACTCAAACAGGCATGCTCCTCGGAAAACCGAGGAGCGCAAGGTGCGTTCAAAGATTCGATGATTCAC
+
CCCCCCCFFFFFGGGGGGGGGGGHHHHHHHHHHHHHHHGHHHHGGGGGGHHHHHHHHHHHHHHHGHHHHHHHHHHHHHHHHHHHHHHGGGHHHHHHHHGGGGGGHHHHGFHGHGGGGGHHHHHHHHGGHGGGGGGHHHHHHHHHHHGGGGGHHHHHHHGGGHGHHHHHHHHHHHHGGGGGGHHHHHHHGHGGGGGGFGGGGGGGGFGGGGGFGGFGGGGGGGGGGGGGGGGGFFGFHHHHHGGGGHGHGHFHGHGGGGCGGHGGGGGGGGHGGHHHGHHGGGGGGFEF/GHHHHFCHHFGHHGGGGHHHHHHHHFFFHHGHHHHFGHFHHHHHHHHHHEAE?ECGHHGGGGGGHHGEGGFGBHHGGGGGGFGGGGGGGGFFFFFFFBBBBB
@M02197:105:000000000-AN6RF:1:1102:4551:9267 1:N:0:1
TCGCATGGATACTCCTCCGCTTATGATATGCTTAAGTTCAGCGGGTAGTCCTACCTGATTTGAGATCAAAAGTTCAGGGCGTCGTCCTCTGGTGAAGACAGTTATAAGCCAGAGCGTCTCCGACGTTCGTCGCTCAGGACGGCACAAATCGGCGTAGATGTTTATCACACCGGTCGAGCCATCGAGATCAACTCAAAGCTAATGATTTCAAGAGGAGCTGGCGAACGCCAGCAGAAACCTCCAAGTCCAAGCTCACCCTACAGATGGAATCCGAGGGGAGTTGAGAATTTCATGATACTCAAACAGGCATACCCTTTGGAATGCCAAAGGGTGCAAGGTGCGTTCAAAGATTCGATGATTCAC
+
AABBBB@FFFFFGGGGGGGFGGGHHGHHHCGHHHHHGHHH5FAEEEEGHHHHHHHHGHFHHGFGHFHHEHHH3FGHHHHGGGGGGGGGHHHGHHHHHHHHGHHHHHHGEHHHHHHGGGGHHGGGGGGHCDECGGHGHHHHGGGGGHHGGHGFGGGGGGHHHHHHHHHHGFFDCCBFCHGGGHGFGHGHFHHFFGHHGHHHHGHHHHHHGHHHHFHHFFFFFFFFFFFFHHHFHHFGGEGCBHHFHG/FGBF1E1HGHHFHHHHHHHHGDDAEFHGHHHHGGHHGHHHHEHGHGHHHHFEFGHHHHGHHFEHEGFFHHGFHFGHHFGHGGFFFF5HHGEGCHGGDB5FGEFBFBFFFFFAAA>3
@M02197:105:000000000-AN6RF:1:1102:4517:9256 1:N:0:1
TCGCATGGATACTCCTCCGCTTATGATATGCTTAAGTTCAGCGGGTAGTCCTACCTGATTTGAGATCAAAAGTTCAGGGCGTCGTCCTCTGGTGAAGACAGTTATAAGCCAGAGCGTCTCCGCCGTTCGTCGCTCAGGACGGCACAAATCGGCGTAGATGTTTATCACACCGGTCGAGCCATCGAGATCAACTCAAAGCTAATGATTTCAAGAGGAGCTGGCGAACGCCAGCAGAAACCTCCAAGACCAAGCTCACCCGACAGATGTAATCCGGGGGGAGTTGAGAATTTCATGATACTCAAACAGGCATACCCTTTGGAATGCCAAAGGGTGCAAGGTGCGTTCAAAGAATCGATGATTCAC
+
AA1?AA1B11DFG1F111EEEEEFHHHHFDDFGADGHH22D10/A/AFGFFFAGEHEBGGH1FAFFFG1GFBGFGF21B/@EC?E/>AD1BGFCGH1100B>BFGFF21FF00GG??<EFG//?//?C)7/;/CB;3;<FA/@@5;CCFFC.C9-0BA8C0CGFF;BAC/??-9A?C@GGGFGFFB9;G<0<BFGF%C@DFFHFFFFF9>10;F1<BF<<;;@>@@#CBGFGB11</<01BGGE11/0B110EEF@@/2B1E@2111?////>//FB1FBB22GAFFFDE1GFGA2HFABDB11112B1GF/0FA22EFGB11B1B0GA01HHGFAA0A1AGGF3GFGGB1C1BDBFD1>1A>
@M02197:105:000000000-AN6RF:1:1102:18089:9390 1:N:0:1
TCGCATGGATACTCCTCCGCTTATTGATATGCTTAAGTTCAGCGGGTAGTCCTACCTGATTTGAGGTCAAAAGTCAATTAGGAAGACATTTCTCTCCGGAGAGATAATAAGTCGACGTATTAGAGGCACGGAACCTTCATTCATGCGCTTCAGCGAACGGTGATCATTATCACACCGAAAGCCTTGTCGCGCAAAGTCGAAAGTCGACCGCAAGCCTATGCATTTCAGGAGAGCCCGAGTCCAGGACGAATCCTAGTCTCCGGCAGCCCCCACCATCCAAACTCCCCCTCGAAGCTAATCGAGAGGGGTTGAGAATTTACTGACACTCAAACAGGCATGCTCCTCGGAAAACCGAGGAACGCAAGGTGCGTTCAAAGATTCGATG
+
CCCCCCCFFFFFGGGGGGGGGGGHHHHHHHHHHHHHHHHHHHHGGGGGGHHHHGHHHHHHHHHHGHHHHHHHHHHHGHHHHHHHHHHHHHHHHHHHHGGGGGGGHHHHHHHHHGGGGGHHHHHHHHGGHGGGGGGHHHHHHHHHHHGGGGGHHHGGGGGGGHGHGHHHHHHHHHHGGGGGGHHHHHHHGGGGGGGGGGGGFGGGGGGGGGGGGGGGGGGGGGFFFGGGHHEGGGGGHHHHHHGGGHGGHHFHHHHGGGGGGGGGGGGGGFGGGHHHGHHHGGGGGGGHGGHHHHHGHHHGHHGGGGHHHGHHHHHHEHHGBHHHGGEHHGBHHHGHHHEFCFGGGHHGGGGGCHHHEGGGHGHGGGGGGBGCGFFFBFFFBBBBB
@M02197:105:000000000-AN6RF:1:1102:6297:9526 1:N:0:1
TCGCATGGATACTCCTCCGCTTATTGATATGCTTAAGTTCAGCGGGTAGTCCTACTCGATTTGAGGTCAAGTTGTCAAAATTTGTCCGAAGACGGTTTGAAAGCACAGAGCTCCCAATCGGCCACCCTCTCGCGAGGTGCCGGCGAAGATACTTATCACGCCGTACTATGTCCAACCAAGAGATGCGCTGATGCATTTGAGGTGAGCTACAACGAAAGCAGCAAACACCCAAGTCCACCGCTCCCTGAATCCAAAAAGATCAGAGAGTGTGAGAGTACAATGACACTCAAACGAGCATACCCTTCGGAATACCAAAGGGTGCAAGGTGCGTTCAAAGATTCGATGATTCAC
+
ABABABBFFFFFEEFGGGGCGGGFA5GHFFGGFHHF5FFG5AGEFGFEGFHHBHHHEAHHGGHGEGGHHHF@FFHHHFHHHHHHHHHGGGFFHGG?FEEEGHGFHGHBBFGGBGGGHFHGDGG,EHGHHHHGGGGGGFFEHGGGGGC?DHFHHHHHHHHGHGGGHHGHGFHGGGFFHHHFGFGGGGGGHGGHFFFFFGFFFFHGHHFFGHHHGHHHHHHGGFHFFFFHGHHFFFFFEGEGEEAGHFGDG3CGHHHGFFGBFGFHHHFHG3BHGHGHGDHGHHGF5EGFFF0EGG5EB31EDFECFFFEFGGBHFB2EGE4FGHFGGFGFGGBFFGGGFGFFFFFFBBBAA@
@M02197:105:000000000-AN6RF:1:1102:8180:9560 1:N:0:1
TCGCATGGATACTCCTCCGCTTATTGATATGCTACCTTACTTCCTCTAAATGACCAAGATCCTCCGCTTATTGATATGCTTAAGTTCAGCGGGTAGTCCTACCTGATTTGAGGTCAAAAGTCAATTAGGAAGACGTTTCTCTTCGGAGAGATAATAAGTCGACGTATTAGAGGCACGGAACCTTCATTCATGCGCTTCAGCAAACGGTGATCATTATCACACCGAAAGCCCTGTCGCGCAAAGTCGAAAGTCGACCGCAAGCCTATGCATTTCAGGAGAGCCCGAGTCCAGGACGAATCCTAGTCTCCGGCAGCCCCCACCATCCAAACTCCCCCTCGAAGCTAATCGAGAGGGGTTGAGAATTTACTGACACTCAAACAGGCATGCTCCTCGGAAAACCGAGGAGCGCAAGGTGCGTTCAAAGATTCGATGATTCAC
+
BBBBBBBFFFFCGGGGFFGGGGGHHHHHHHHFFHFHHGHHHGHFFBFHHFGFHHHHGFFHHGHHGEGEG?GHH5GHGHHHHHHFHHHHHHG?E/EFGGEHHHHHHGHHHHGGHHHGHHHHHHHHHHHHEFGHHHGGGHHHHHHHGGGCGGFGHHHHHHHHDADG<CGGHGHH0<FHGFFGGGHHHHHHHHHHHGGGGGHFHHHHHGDCFGGEGGGG:GGGGGGGFDCGGG:GFFFEDBFFFAA.AF99.;-AAFAB??FFFF0GFGEFB00FGGGGGGB??.GHFHGEHGDGHGHFHHHGGHE@-DFCF.GGFFGCCHHGGHHGHGGCGCGFE/FFFFFDF3?HGGEHG1F?1?B4HHHHEFGFE@F5FGFFGHHHHFFDF3DE1GEECCGGFFGGGGGGGG?EEAFCFHGE2EGHGGCGGFGABB4BBFFFFABBAB
@M02197:105:000000000-AN6RF:1:1102:5834:9600 1:N:0:1
TCGCATGGATACTCCCGCTTATTGATATGCTTAAGTTCAGCGGGTAGTCCTACCTGATTTGAGATCAAACATTCACAAAGCTGTCTTCACTGGGGAGAGACATTTATGAGCTCCAGCGAACCTCCATCGCTGAAGGTTACCTGGTAGAAAACCACAAGCGTAGATAGTTATCACACCTGTGATGCCACCAAACACTGGCAAGCTGATTCATTTGAGAGGAGCTGACCGCAGGCCAGCAAGACCCCCAAAGTCCAAGCTCATCATGGCAAACCATGAGAGTTGAGGTGTTCATGATACTCAAACAGGCATGCCCTTCGGAATGGCCAAAGGGCGCAAGGTGCGTTCAAAGATTCGATGATTCAC
+
CCCCCCCFFFFFGCGGGGGGGGHHGHHHHHHHHHHHHHHHHGGCGGGHHHHHHGHHHHHHHHGHHHHHHHHHHHHHHHHHHHHHHHHHHHHHHHGGGGGGHHHHHHHHHHHHGHHHHGGGGGHHHHHHGGHGGHGHHHGHHHHHGHGHHHHHGHGGHHGHHHHHHHHHHHHHHHHHGHHHHHHHHHHHHHHHHHHHHGHHHHHHHHHHHHHHHHGHHHHHHGGGGGGGGHHGGHHHGHHGGGGGGHHHHHHCFHFHHHHHHHHHHHGHHHGHHGHHHHHHHHHGHHHHHHHHHHHGGFFHHHGHHHFHGGGGEDGFHHHHHHHHHHHGGGFGHGCHGGGGHGGGGGGGGGGFFFFFFFBBAAA
@M02197:105:000000000-AN6RF:1:1102:21773:9828 1:N:0:1
TCGCATGGATACTCCTCCGCTTATTGATATGCTTAAGTTCAGCGGGTAGTCCTACCTGATTTGAGGTCAAAAGTCAATTAGGAAGACATTTCTCTCCGGAGAGATAATAAGTCGACGTATTAGAGGCACGGAACCTTCATTCATGCGCTTCAGCGAACGGTGATCATTATCACACCGAAAGCCTTGTCGCGCAAAGTCGAAAGTCGACCGCAAGCCTATGCATTTCAGGAGAGCCCGAGTCCAGGACGAATCCTAGTCTCCGGCAGCCCCCACCATCCAAACTCCCCCTCGAAGCTAATCGAGAGGGGTTGAGAATTTACTGACACTCAAACAGGCATGCTCCTCGGAAAACCGAGGAGCGCAAGGTGCGTTCAAAGATTCGATGATTCAC
+
CCDCDDDFFFFFGGGGGGGGGGGHHHHHGHHHHHHHHHHHHHHGGGEFGHHHHHHHHHGHHHHHGHHHHHHFGHHHGHGFHHHEHHHHHHHHHHHHHGGGGGGGHHGHFHHEHGGGGGFHHHHHHEGGHGGGGGGHHHHHHHHHHHGGGGGHHHGGGGGGGHGHGHHGHHHHHHHGGGGGGHHHHHHHGGGGGGGGGFGGGGGGGGGGFFGFGGGGGGGGFGFGGGGGGGGGGFFFHGHHHGGGGHGFHHBHHHHGGGCGGHGGGGGGFFFDEHFFGHHGDGCGGGFG/GHHHHHGHGBGHHGGGEHHFFHHHHHFFFFFHHHHEGFGHHHHHGHHHHHGGGECGHHGGGGGGGHGGGGGHHHHGGGGHGGGGFGGGGGFFFFFFFBABAB
@M02197:105:000000000-AN6RF:1:1102:24413:9954 1:N:0:1
TCGCATGGATACTCCTCCGCTTATTGATATGCTTAAGTTCAGCGGGTAGTCCTACCTGATTTGAGGTCAAAAGTCAATTAGGAAGACATTTCTCTCGGAGAGATAATAAGTCGACGTATTAGAGGCACGGAACCTTCATTCATGCGCTTCAGCGAACGGTGATCATTATCACACCGAAAGCCTTGTCGCGCAAAGTCGAAAGTCGACCGCAAGCCTATGCATTTCAGGAGAGCCCGAGTCCAGGACGAATCCTAGTCTCCGGCAGCCCCCACCATCCAAACTCCCCCTCGAAGCTAATCGAGAGGGGTTGAGAATTTACTGACACAAACAGGCATGCTCCTCGGAAAACCGAGGAGCGCAAGGTGCGTTCAAAGATTCGATGATTCAC
+
CCCCCCAFFFFFGGGGGGGGGGGHHHHHHHHHHHHHHHHHHHHGGGGGGHHHHHHHHGHHHHHFGHHHHHHHHGHHHHHHGGEHHHHHHHHHHHHHGGGGGGGHHHHHHHHHGGGGFHHHHHHHHGGHGGFGGGHHHHHHHHHHHGGGGGHHHGGGGGGGHGHHHHHHGHHHHHGGGGGGHHHHHGHGHGGGGGGGGGGGGGGGGGGGGGFFEGGGGFGGGFFFGGFGGGGFFFGHHHGBHGGGHGHHHHFHHHGGGGGGHGFDDCGCGG@EHHHGHHGCGGGGGGGFEFHHHHDHHHFGHGGGGHHHHFFHHHHGHFGFHGFFHHHHHHHGHFHHECEGGGHHGGGGGGFHGGGGGHHHHGGFGFGGGGGGGGGFFFFFFFFBBBBB
@M02197:105:000000000-AN6RF:1:1102:11117:9976 1:N:0:1
TCGCATGGATACTCCTCCGCTTATTGATATGCTTAAGTTCAGCGGGTAGTCCTACCTGATTTGAGATCAAACATTCATGAAGCTGTCTTCACTGGGGAGAGACATTTATGAGCTCCAGCGAACCTCCATCGCTGAAGGTTACCTGGTAGAAAACCACAAGCGTAGATAGTTATCACACCTGTGATGCCACCAAACACTGGCAAGCTGATTCATTTGAGAGGAGCTGACCGCAGGCCAGCAAGACCCCCAAAGTCCAAGCTCATCATGGCAAACCATGAGAGTTGAGGTGTTCATGATACTCAAACAGGCATGCCCTTCGGAATGGCCAAAGGGCGCAAGGTGCGTTCAAAGATTCGATGATTCAC
+
CBCDDDCFFFFFGGGGGGGGGGGHHHGHHHHHHHHHHHHHHHHGGGGGGHHHHHHHHHHHHHHHGHHHHHHHHHHHHHHHHHHHHHHHHHHHHHGHGGGGGGHHHHHHHHHHHHHHHGHGGGGGHHHHHHGGHGGHHHHHHHHHHHHHHHHHHHGHGHHHHHGHHHHHHHHHHHHHHHGHHHHHHHHGHHHHHHHHHHHHHHHHHHGHHGHHHHHHHHHHHHHHGGGGGHGHHGGHHHGHGGGGGGHHGHHHHGHHHHHGHGHHHHHHGHHGHFFHHHHHHFHHHGHHHHHHHHHHHHGHHHHHHHHGGHGGGGGGGGHHFHHHGHHHHGGGGGHHFHGGGGHGGGGGGGGGGFFFFFFFBAA3A
@M02197:105:000000000-AN6RF:1:1102:11387:10188 1:N:0:1
TCGCATGGATACTCCTCCGCTTATTGATATGCTTAAGTTCAGCGGGTAGTCCTACCTGATTTGAGGTCAAAAGTCAATTAGGAAGACATTTCTCTCCGGAGAGATAATAAGTCGACGTATTAGAGGCACGGAACCTTCATTCATGCGCTTCAGCGAACGGTGATCATTATCACACCGAAAGCCTTGTCGCGCAAAGTCGAAAGTCGACCGCAAGCCTATGCATTTCAGGAGAGCCCGAGTCCAGGACGAATCCTAGTCTCCGGCAGCCCCCACCATCCAAACTCCCCCTCGAAGCTAATCGAGAGGGGTTGAGAATTTACTGACACTCAAACAGGCATGCTCCTCGGAAAACCGAGGAGCGCAAGGTGCGTTCAAAGATTCGATGATTCAC
+
CCCCCDCFFFFFGGGGGGGGGGGHHGHHHHHHHHHHHHHHGHHGGGGGGHHHHHHHHHHHHHHHGGHHHHHHHFHHHHHHHHHHHHHHHHHFHHHHHGGGGGGGHHHHHHHHHGGGGGHHHGHHGHGGHGGGGGGGHHHHHHHHHHGGGGGGHHGGGGGGGHGHHHHHHHHHHHHGGGGGGHHHHHHHGGGGGGGGFFGGGGGGGDGGFGGGGGGGGGGGGGGGHHGGGGGGGGGGHHHHHHGGGHGHHHGHHHHGGGGGGHGGGGGGCGHFGHHHGHHHGGFGGGGHGGHHHHFGHHFGHHGGGGHHHHHBHHHFGHHHHHHFGGGHHHHHHHHHHHHGE?GGGHHGGGGGGHHGFGGGHHHHGGGGHGFGGGGGGGGFFFFFFFBBBBC
@M02197:105:000000000-AN6RF:1:1102:22514:10205 1:N:0:1
TCGCATGGATACTCCTCCGCTTATTGATATGCTTACGTTCAGCGGGTAGTCCTACCTGATTTGAGGTCAAAAGTCAATTAGGAAGACGTTTCTCTTCGGAGAGATAATAAGTCGACGTATTAGAGGCACGGAACCTTCATTCATGCGCTTCAGCAAACGGTGATCATTATCACACCGAAAGCCTTGTCGCGCAAAGTCGAAAGTCGACCGCAAGCCTATGCATTTCAGGAGAGCCCGAGTCCAGGACGAATCCTAGTCTCCGGCAGCCCCCACCATCCAAACTCCCCCTCGAAGCTAATCGAGAGGGGTTGAGAATTTACTGACACTCAAACAGGCATGCTCCTCGGAAAACCGAGGAGCGCAAGGTGCGTTCAAAGATTCGATGATTCAC
+
CDCDCCCFFFFFGGGGGGGGGGGHHHHHHHHHHHHHGHHHHHHGGGGGGHHHHHHHHHHFHHHHGHHHHHHHHHHHHHHHHHHHHHHGGGHHHHHHHHGGGGGGHHHHHHHHHGGGGGHHHHHHHHGGHGGGGGGHHHHHGHHHHHGGGGGHHHHHHHGGGHGHHGHHHHHHHHHGGGGGGHHHHGHHGHGGGGGGGGGGGGGGGGGGGGGGFGGGGGGGGGGGHHHGGGGGGGFGHHHHHHGGGHGHHHHGHHHGFGGGGHGGGGGGFFGFGHHHGHHCAGGGGGGHEGHHHHHGHHHGHGGGGGHHHHHHHFHFGFGHHHHHEGHEHHHHHHHHGHHDE?GGGHHGGGGGGHHGGGGGHHHHGGGGHGGGGGGGGGGBFFFFFFBB@AB
@M02197:105:000000000-AN6RF:1:1102:2776:10015 1:N:0:1
TCGCATGGATACTCCTCCGCTTATTGATATGCTTAAGTTCAGCGGGTAGTCCTACCTGATTTGAGGTCAAAAGTCAATTAGGAAGACGTTTCTCTTCGGAGAGATAATAAGTCGACGTATTAGAGGCACGGAACCTTCATTCATGCGCTTCAGCAAACGGTGATCATTATCACACCGAAAGCCTTGTCGCGCAAAGTCGAAAGTCGACCGCAAGCCTATGCATTTCAGGAGAGCCCGAGTCCAGGACGAATCCTAGTCTCCGGCAGCCCCCACCATCCAAACTCCCCCTCGAAGCTAATCGAGAGGGGTTGAGAATTTACTGACACTCAAACAGGCATGCTCCTCGGAAAACCGAGGAGCGCAAGGTGCGTTCAAAGATTCGATGATTCAC
+
BCBBCCCFFFFFGGGGGGGGGGGGHGHHHHHHHHHBGFHHGHHGG?EGEFGHEHHGFHHHHHHHGGHHHGHHHHHHHHHHHHHHHHHGGGHHGHHHHHGGGGGFHHGHHHHHHGGGGFHHHGGHHHGGHGG/?<FGHHHHGHHGHHGGGGGHHHHHHHGGGHGHHHHFHHGHH<HFGGGGFHHHHHHHGHGGGFGGEFGGEDDBFGFGFEFFGFEGGGGGFFFGFFFFFGGGGGGGHHHHHHGGGHGHFFHHHHHGGGGGGHGGGGGGFDBGGHHHFHHHFGGGGGGHEGHFHGHGHHGGHFEGFGHHHHHHHHHFFHGBHHHEGGHHHHHDHHHHHHEFGCGGGHHGGGGGGHHFGGGGHFHG?EEE4GGDBGGGGGGFFFFFFFBA>>A
@M02197:105:000000000-AN6RF:1:1102:6199:10218 1:N:0:1
TCGCATGGATACTCCTCCGCTTATTGATATGCTTAAGTTCAGCGGGTATCCCTACCTGATCCGAGGTCAACCTAGAAAAATCTGGGGTTGCTGGCTAGCATCTCCACCGACCCTATAGCGAGAAAAATTACTACGCGTAGAGCTGAAGAGCACCGCCACTGATTTTAAGGCCCGCCAGACGGCGAAGCCCAACACCTAGCCGGGCTAGATTGGTATTAATGACGCTCGAACAGGCATGCCCCCCGGAATACCAAGGGGCGCAATGTGCGTTCAAAGATTCGATGATTCAC
+
BBBBBB?FFFFFGGFGFGGGGGGHHHGHHHHGHHGHGHFHHHHGGGGGHHHHHHHHHHH:H:HGG9GHHHHH<H)HHHHG9GHHHGGFG;HHH:GGH<<H<H<HHHHHGGGGGHHHGF:GG%GGHGHHH:HHGHGGGGGGGH0:/GHHGHHHHHGGGGGGHGHGHHHHHHGHGGGGGGGGGGFGGGGGGHFGFFHFGGGGFFHHFFHFHHHHHFHFFHFFGFFFFHDHHHHGHGHH?GFGGGGGHGHFFHFFGCEEFGGHHHHGGGEGCGGGGGGGGGFFFFFBFBAA>A
@M02197:105:000000000-AN6RF:1:1102:8124:10187 1:N:0:1
TCGCATGGATACTCCTCCGCTTATTGATATGCTTAAGTTCAGCGGGTAGTCCTACCTGATTTGAGGTCAAAAGTCAATTAGGAAGACGTTTCTCTTCGGAGAGATAATAAGTCGACGTATTAGAGGCACGGAACCTTCATTCATGCGCTTCAGCAAACGGTGATCATTATCACACCGAAAGCCTTGTCGCGCAAAGTCGAAAGTCGACCGCAAGCCTATGCATTTCAGGAGAGCCCGAGTCCAGGACGAATCCTAGTCTCCGGCAGCCCCCACCATCCAAACTCCCCCTCGAAGCTAATCGAGAGGGGTTGAGAATTTACTGACACTCAAACAGGCATGCTCCTCGGAAAACCGAGGAGCGCAAGGTGCGTTCAAAGATTCGATGACTCAC
+
AAAA3AAFFFFFBGFFGGECCEFHFHBHHHFHFHHGFGHHFAGDG?EACFHHHFFHHHHHHHHGABB2AGHHHFGHHHHHHFE5BCGAFGHGHHHHEHGFG?EFEHHHGEGE?AFGC<FFGFFDEHGFHGGGGCGFFHHFHHGGHFGGCAAGFHFHFHGDF><GFFGFHFGHHHHGGGGGDFHHHFHHDHGGGFDFEFFBDEFFEBEBGE@FC9GBGFGGGGFFFGGGFFEEDEFEB0G/BHGGFCGHGGHHFHGGC@@@CHGCGGCGGFFFGFFHGHHFEGGGGGGCEGGFGFG?G3BGHGEFE?HFFHGGGF455EGG5F5FDEHHHHHFHHG3FEGA0?CFDBFGEE2?DHFEBAGEEA4CEEEA4FGGGDB5?G4CFFFFFFBBBA?
@M02197:105:000000000-AN6RF:1:1102:11536:10371 1:N:0:1
TCGCATGGATACTCTTCCGCTTATTGATATGCTTAAGTTCAGCGGGTATCCCTACCTGATCCGAGGTCAACCATAGAATGGGGGTTGTCTAGCGAGCACGTAGCAGGACCCTGTAGCGAGAAAGATTACTACGCTTAGGGCCTGACAGCACCGCCACTAATTTTAGGGCCGACCGTTACCGGTGTGGCCCAACACCAAGCAGAGCTTGAGGGTTGTAATGACGCTCGAACAGGCATGCCCTGCGGAATACCACAGGGCGCAATGTGCGTTCAAAGATTCGATGATTCAC
+
BCCDEEEFFFFFGGGGGGGGGGGHGHHHHHHHHHHHHHHHHHHGGGGGHHHHH;HH;9H:H:H99G9HGGH:G:H;H<<HHHG;G;;;::HH;GGGG:HG:H;GHH<;HHG:::HH9;G.GGHHHHH;H;<HG:GG;HH;H:GGHH<<H<HHGGHGGHHHHHHHHHHGHGGGGGHGGGGGGGHGGHGFHGGHGHGHHFHFHHHHHFHHHGGHGHHHHHGHHFGHHGGHHGGHHHHGGGGGGGHGHHGGCHHGHGGGGGHHHHFEEGHGFFGFGGGGGFFFFFFFBBBBC
@M02197:105:000000000-AN6RF:1:1102:9428:10387 1:N:0:1
TCGCATGGATACTCCTCCGCTTATTGATATGCTTAAGTTCAGCGGGTAGTCCTACCTGATTTGAGGTCAAAAGTCAATTAGGAAGACATTTCTCTCCGGAGAGATAATAAGTCGACGTATTAGAGGCACGGAACCTTCATTCATGCGCTTCAGCGAACGGTGATCATTATCACACCGAAAGCCTTGTCGCGCAAAGTCGAAAGTCGACCGCAAGCCTATGCATTTCAGGAGAGCCCGAGTCCAGGACGAATCCTAGTCTCCGGCAGCCCCCACCATCCAAACTCCCCCTCGAAGCTAATCGAGAGGGGTTGAGAATTTACTGACACTCAAACAGGCATGCTCCTCGGAAAACCGAGGAGCGCAAGGTGCGTTCAAAGATTCGATGATTCAC
+
CBCCCCCFFFFFGGGGGGGGGGGHGFFHFHHHHHHHGHHHHHHGGGGGGFHHBEHHHGEHHHHHGGHHHHFHHEGHHHFHHEFHHHHHHHHHHHHHHGGAEGGGHFFFHHFGHGFG?EHHHHHHHHGGHGGGEFGGHHHEHFHHHHGGGGGGFHGGGGFGDHGGGHGHHHHHHGHGGFFFEFHGGFGFGGGGGAFGFFFFEFDFF?ECCCFCBFFGFFGGFFFGGGGGFF.EAEFF/C./HHC?AGGHHFGGHGHECGGCGHGGGGCCC/HFFBFHGGBFE/CGGEEFFEGHHGHGFHFGGCGGGGHHHFHHHHG2FDDD2BHFFGFHGA1GBBFGHGGGEE/EAHDC?AEE?FB0EGCCHGHGGEEGFFGGGGGGGGB1BF3FFFAAAAA
@M02197:105:000000000-AN6RF:1:1102:19261:10484 1:N:0:1
TCGCATGGATACTCCTCCGCTTATTGATATGCTTAAGTTCAGCGGGTAGTCCTACCTGATTCGAGGTCAAAAGTCAATTAGGAAGACGTTTCTCTTCGGAGAGATAATAAGTCGACGTATTAGAGGCACGGAACCTTCATTCATGCGCTTCAGCAAACGGTGATCATTATCACACCGAAAGCCTTGTCGCGCAAAGTCGAAAGTCGACCGCAAGCCTATGCATTTCAGGAGAGCCCGAGTCCAGGACGAATCCTAGTCTCCGGCAGCCCCCACCATCCAAACTCCCCCTCGAAGCTAATCGAGAGGGGTTGAGAATTTACTGACACTCAAACAGGCATGCTCCTCGGAAAACCGAGGAGCGCAATGTGCGTTCAAAGATTCGATGATTCA
+
3AABAAB@CFFFGGGGGGGGGCFFDFFHDGFFFHFFHEFHHGHGG?EEFGGHHDGHFDFGFHGFFAEGGHHHHFHHHFGHHHGHHFHFFFFFGDFFHEG1>/E/FFFHHHF?FEGGGECGHHHHHHDGFDGCACFHGHFHHFHHDFDFGGGF1GHCGHGFGGGGF<1GHHGHHHFDGGCCD9CCFC;GFE9@BBGA=FGGEB@;09;@@.@B?FFFFGFFFEFFFFFGGGEEDEFFHGCHHF:.CC<<0=<//HD<@<-CCHFGC//@/CD@/1<1FF1CEB/EE//FCE1HGF1>2F1?HGAFEEB022EFGFD22EHHHGFB1F10ABBB1HFEB/CA///EA12FFEEA00CEAAEA1131EEE11C1E3GDG1G111FF1FAA@AA
@M02197:105:000000000-AN6RF:1:1102:12925:10529 1:N:0:1
TCGCATGGATACTCCTCCGCTTATTGATATGCTTAAGTTCAGCGGGTAGTCCTACCTGATTTGAAATCAAACATTCAAAGGGCTGTCCTCACTGAGGAGAGACATCTGTGAGCTCCAGCGAACCTCCATCGCTGAAGGTTACTTGGTGGAAAACCACAAGCGTAGATAGTTATCACACCTGCGATACCCACCAAACACTGGCAAGCTGATTTATTTTAGAGGAGCTGACTGTAGGCCAGCAAGTCCCCCAAAGTCCAAGCTCATCATGGAAAACCATGAAGAGTTGAGGTGTTCATGATACTCAAACAGGCATGCCCTTCGGAATGGCCAAAGGGCGCAAGGTGCGTTCAAAGATTCGATGATTCAC
+
CDCDCDDFFFFFGGGGGGGGGGGHHHHHHHHGHHHHHHHHHHHGGGGGGHHHHHHHHHHHHHHHHEHHHHHHHHHHHHHHHGGHGHHHHHHHHHHHGHGHGGHHHHHHHHHGHHHHHHHGGGGGHHHHHHGGGGGHHHHHHHHHHHHGGHHGHHGHGGGHHHGHHHHHHHHHHHHHHHGHHHGHHGGHHHGHHHHHHHHHHHHHGHHHHHHHHHGHHHHHHHHHHHHHHHHHHHGHGHHHHHGGGGGHHHHHHHGHHHHHHHHHHHHHHGHGGHHHGHHHHHHHHHHGHHHHHHHGGFFHGGHHHHHHGHHHGGFEGGGHHHHHHHFGHHHGGGGGHGHHGGGGHGGGGGGGGFGBBFFFFFBBA?B
@M02197:105:000000000-AN6RF:1:1102:3437:10581 1:N:0:1
TCGCATGGATACTCCTCCGCTTATTGATATGCTTAAGTTCAGCGGGTAGTCCTACCTGATTTGAGATCAAACATTCAAAGGGCTGTCCTCACTGAGGAGAGACATCTGTGAGCTCCAGCGAACCTCCATCGCTGAAGGTTACTTGGTGGAAAACCACAAGCGTAGATAGTTATCACACCTGCGATACCCACCAAACACTGGCAAGCTGATTTATTTTAGAGGAGCTGACTGTAGGCCAGCAAGTCCCCCAAAGTCCAAGCTCATCATGGAAAACCATGAAGAGTTGAGGTGTTCATGATACTCAAACAGGCATGCCCCTCGGAATGGCCAAAGGTCGCAAGGTGCGTTCAAAGATTCGATGATTCAC
+
BBB?AAAFB@BFGFG4F4E2EEGHDGHGHHFHFFH5FHCFCFHGGEAEFHHGHHHHHHBGHHHHGHHHEFHBGGHHHFFD21FGEFHHFHFHHHEHGFEGDGFFFGGHHHFGBFHHHHHGGGEEF0GHHFGGHGGGGFHFGFHHHHHGFHHHHHFEFHECCBEGGGFFHHHHHBDGHEFFHHGHGGCFHFGGHHHHFAFGFFFFGFGFFFGFGGGFFGFFHGGDFFFGGGFGFFFB1GFFFG/CB//0HGEB1B/BGF1122GHGHG1HGHFB1FHFGHGFB01HEB/0HGBBD22FEGDB1HFHGDAFB00EE?E/EFGF2D0B1101B10000AF1FGEA00HGBDE3GEA1B1B33FDD>1>11
@M02197:105:000000000-AN6RF:1:1102:12557:10643 1:N:0:1
TCGCATGGATACTCCTCCGCTTATTGATATGCCTAAGTTCAGCGGGTAGTCCTACCTGATTTGAGGTCAAAAGTCAATTAGGAAGACGTTTCTCTTCGGAGAGATAATAAGTCGACGTATTAGAGGCACGGAACCTTCATTCATGCGCTTCAGCAAACGGTGATCATTATCACACCGAAAGCCTTGTCGCGCAAAGTCGAAAGTCGACCGCAAGCCTATGCATTTCAGGAGAGCCCGAGTCCAGGACGAATCCTAGTCTCCGGCAGCCCCTACCATCCAAACTCCCCCTCGAAGCTAATCGAGAGGGGTTGAGAATTTACTGACACTCAAACAGGCATGCTCCTCGGAAAACCGAGGAGCGCAAGGTGCGTTCAAAGATTCGATG
+
CCDDCCBFFFFFGGGGGGGGGGGHHHHHHGHHHHGHHHHHHGHGGGGGGHHHHHHHHHGHHHHHGHHHHHHHHHHHHHHHHHHHHHHGGGHHHHHHHHGGGGGGHHHHHHGHHGGGGGHHHHHHGHGGHGGGGGGHHHHHHGHHHHGGGGGHHHHHHHGGFGFHHHHHHHHHHHHGGGGGGHHHHHHHGHGGGGGGGGGGGGGGGGGGGGGGGGGGHHHHHHHHHHHHGGEFGGGGFGHHHHGGGGGHHHFGHFHGGGGGGHGGGGGEGFHHGGHHGHHHDC?GFEEHEGHHHHHFHGHGHHGGGGHHHHHHHHHHHHFGFHGGFGHHHHHHFBFHGFGEE?GGGHHGGGGGGHHFGGGGHHFGGGGGGGGGGFFFBFFFBCCCC
@M02197:105:000000000-AN6RF:1:1102:3208:10961 1:N:0:1
TCGCATGGATACTCCTCCGCTTATTGATATGCTTAAGTTCAGCGGGTAGTCCTACTCGATTTGAGGTCAAGTTGTCAAAATTTGTCCGAAGACGGTTTTGAAAGCACAGAGCTCCCAATCGGCCACCCTCTTGCGAGGTGCCGGCGAAGATACTTATCACGCCGTACTATGTCCAACCAGGAGATGCACTGATGCATTTGAGGTGAGCTACAACGAAAGCAGCAAACACCCAAGTCCACCGCTCCCTGAATCCAAAAAGATCAGAGAGTGTGAGAGTACAATGACACTCAAACGAGCATACCCTTCGGAATACCAAAGGGTGCAAGGTGCGTTCAAAGATTCGATGATTCAC
+
BBBBBBAFFFDFFGGCGGGEEEGFHHHHHHHHGHHGHGHHFHHGGCGCEFFHHHHBGFAGHGHHGHHEHHFHHGHHHBGHHGHHHHHFGDG?FGGGFGFFFFGGHHHHGCGHFGHGHHHHGGGGGGFGEHHHGHGCC@CGFHGGGGGGGGHHGHHHHHGGGHGG0EFHHHHGFGGFGGGGHHFFGFGGGBHHHHHHGHHHGHGHHGGFFFFFHFFHFHHHFFFFFFFFFFFEHHFGCFEEGACAEGFDDEFCGGHHGF@B11FCHF0FHHFB2GFFFFHHHEHHFGGFGGGGCFHFHFFAGEA/EG2GBBA00HHFCGHFDHHGFEEA0FGBFGFGEA11BFFFFFFAAA11
@M02197:105:000000000-AN6RF:1:1102:18532:11079 1:N:0:1
TCGCATGGATACTCCTCCGCTTATTGATATGCTTAAGTTCAGCGGGTAGTCCTACCTGATTTGAGATCAAACATTCACGAAGCTGTCTTCACTGGGGAGAGACATTTATGAGCTCCAGCGAACCTCCATCGCCGAAGGTTACCTGGTAGAAAACCACAAGCGTAGATAGTTATCACACCTGTGATGCCACCAAACACTGGCAAGCTGATTCATTTGAGAGGAGCTGACCGCAGGCCAGCAAGACCCCCAAAGTCCAAGCTCATCATGGCAAACCATGAGAGTTGAGGTGTTCATGATACTCAAACAGGCATGCCCTTCGGAATGGCCAAAGGGCGCAATGTGCGTTCAAAGATTCGATGACTCAC
+
DDDDCCCFFFFFGGGGGGGGGGGHHHHHHHHHHHHHHHHHHHHGGGGGGHHHHGHHHHHHHHHHGHHHHHHHHHHHHHHGGGGHHHHHHHHHHHHHGGGGGGHHHHHHHHHHHHHHHHHGGGGGHHHHHHGG4EFHHHHHHHHGHHHHHHHHHHGHGHHHHGHHHHHHHHHHHHHHHHHHHHHHHHHHHHHHHHHHHHHHHHHHGHGHHHHHHHHHHHHHHHHHGGGGGHGHHGGHHHHGHGGGGGGHHHHHHDHHHHHHHGHHHHHHGHHGHHHHHHHHHHHGHGHHHHHGHHHHHHGGGHHGHHHHHHGGDGGGGHHHGHHHGGHHHGGGGGHGHHGGGGGGGGGGGGGGGFFFFFFFCBCBC
@M02197:105:000000000-AN6RF:1:1102:2433:11167 1:N:0:1
TCGCATGGATACTCCTCCGCTTATTGATATGCTTAAGTTCAGCGGGTAGTCCTACCTGATTTGAGGTCAAAAGTCAATTAGGAAGACGTTTCTCTTCGGAGAGATAATAAGTCGACGTATTAGAGGCACGGAACCTTCATTCATGCGCTTCAGCAAACGGTGATCATTATCACACCGAAAGCCTTGTCGCGCAAAGTCGAAAGTCGACCGCAAGCCTATGCATTTCAGGAGAGCCCGAGTCCAGGACGAATCCTAGTCTCCGGCAGCCCCCACCATCCAAACTCCCCCTCGAAGCTAATCGAGAGGGGTTGAGAATTTACTGACGCTCAAACAGGCATGCTCCTCGGAAAACCGAGGAGCGCATGGTGCGTTCAAAGCTTCGATGATTCAC
+
BBBB?AA4FFFFGGGGGBEGGGD5F5DGHHHHHHGFHHHFFDFEE2EEGHHHHE3GFGHFFGF5FBFFHBFEGGHFHGEG355GHEFE?FHHDFGHFGGGGCFAGHHBBFDGHGCEGEEHHHF4FGGGHG/BABFHHGFGFGBHGFGDGGGFHHHACGDEEFFHHFGGFGAGFHHDCBB<DGFGCGH0DA6BFGGGGGFFEBD@@@C9;E@BFFBACFCFFFFFEBFFFFFEFF1;BFC:FG:.CGFFC00CBGG.@<--<0<<C-/@>/HHGG<1ADFF/GCCEEEG>/B2B01/BF1/0B/F?/BG22GEHHGEHHG?GEE>1EHHGBB1BG1FGFB/GGEGGGBGGGGGGGBFFE?AFDA0CGECHFFFFAFBA11FFDFDBD1A>1>
@M02197:105:000000000-AN6RF:1:1102:17521:11241 1:N:0:1
TCGCATGGATACTCCTCCGCTTATTGATATGCTTAAGTTCAGCGGGTATCCCTACCTGATCCGAGGTCAAACATTCAAAGGGCTGTCCTCACTGAGGAGAGACATCTGTGAGCTCCAGCGAACCTCCATCGCTGAAGGTTACTTGGTGGAAAACCACAAGCGTAGATAGTTATCACACCTGCGATACCCACCAAACACTGGCAAGCTGATTTATTTTAGAGGAGCTGACTGTAGGCCAGCAAGTCCCCCAAAGTCCAAGCTCATCATGGAAAACCATGAAGAGTTGAGATGTTCATGATACTCAAACAGGCATGCCCTTCGGAATGGCCAAAGGGCGCAAGGTGCGTTCAAAGATTCGATGATTCAC
+
CCCCDDDFFFFFGGGGGGGGGGGHHHHHHHHHHHHHHHHHHHHGGGGGHHHHHHHGHHHHHGHGGGGHHHHHHHHHHHHHHGGHGHHHHHHHHHHHGHGHGGHHHHHHHHHHHHHHHHHGGGGGHHHHHHGGHGGHHHHHHHHHHHHGGHHHHHGHGHHHGHHHHHHHHHHHHHHHHHGHHHHHHGGHHHGHHHHGGGHGGHHHGHHHHHHGHHHHHHHHGHHHHHHHHHHHHHGHHHHHGHGGF?GHHGHHEGGHHHHHGHHGHHHHHGFHGHHHHHHHHGHHHGHHHHGHGHHHHHHHGGHHHHFHHHFHGGGGECDGHHFHHHFHHHHGGGGGGHHGGGGGHGGGGGGGEFFFFFFFFFCCCCC
@M02197:105:000000000-AN6RF:1:1102:6168:11366 1:N:0:1
TCGCATGGATACTCCTCCGCTTATTGATATGCTTAAGTTCAGCGGGTAGTCCTACCTGATTTGAGGTCAAAAGTCAATTAGGAAGACGTTTCTCTTCGGAGAGATAATAAGTCGACGTATTAGAGGCACGGAACCCTCATTCATGCGCTTCAGCAAACGGTGATCATTATCACACCGAAAGCCTTGTCGCGCAAAGTCGAAAGTCGACCGCAAGCCTATGCATTTCAGGAGAGCCCGAGTCCAGGGCGAATCCTAGTCTCCGGCAGCCCCCACCATCCAAACTCCCCCTCGAAGCTAATCGAGAGGGGTTGAGAATTTACTGACACTCAAACAGGCATGCTCCTCGGAAAACCGAGGAGCGCAAGGTGCGTTCAAAGATTCGATGACTCAC
+
BBBBBBAFFFBFGGGGGFEE2AEGBHFHDFFBFGGHCHHGHGHGGGGGFHHHH5FHHHHEHHHFGHHGHHHHHHHHHHHFHFGHHHHGGGHHHHHHGHGGGFGGHHHHHHHFHGGGGGHHHHHFHHGGFDGGGGGGHEHHEGHHHGGGFGGHHHHHHHGGGHGHHGHHGHGGF:HGGCGGGHHGHHHHGH9GGGFFFGGGGGGGGGEDGGFFGGGGFFFFFEFFBFFFGGFFDFFFHHFFEHGDDFGDD0CEHGHEF@CGCF.ACCCGGFFGAGGFEDGF/C<GFEE2/FHHG3G1G3GFFHGFECHEGEHHHFF5BBEFHFHGHFBGHHHGHHFFHHHGGEFGGFDGDEEEA2FGGEEAG5HFEGGGHFGFGBFGGGCFFBFFFFBAA3B
@M02197:105:000000000-AN6RF:1:1102:12016:11299 1:N:0:1
TCGCATGGATACTCCTCCGCTTATTGATATGCTTAAGTTCAGCGGGTAGTCCTACCTGATTTGAGGTCAAAAGTCAATTAGGAAGACATTTCTCTCCGGAGAGATAATAAGTCGACGTATTAGAGGCACGGAACCTTCATTCATGCGCTTCAGCGAACGGTGGTCATTATCACACCGAAAGCCTTGTCGCGCAAAGTCGAAAGTCGACCGCAAGCCTATGCATTTCAGGAGAGCCCGAGTCCAGGACGAATCCTAGTCTCCGGCAGCCCCCACCATCCAAACTCCCCCTCGAAGCTAATCGAGAGGGGTTGAGAATTTACTGACACTCAAACAGGCATGCTCCTCGGAAAACCGAGGAGCGCAAGGTGCGTTCAAAGATTCGATGATTCAC
+
CCCCCCCFFFFFGGGGGGGGGGGHHHHHHHHHHHHHHHHHFHHGGGGGGHHHHHHHHHGHHHHHGHHHHHHHHBGHHHHHHHHHHHHHHHHHHHHHHGGGG@FEHHHHHHHHHGGGGEHHHHHHHHGGHGGGGGGHHHHHHHHHHGGGGGGHHHGGGGGGGHGGHGHHGHHGHHHGGGGGGHHHHHHGGGGGGGGGGGGGGGFFGFFFFGGGGGGFGGGGGGGFGGGGGFGGGGFGHHHHHHGGGHGEHHGHGHFECF?GGHGGGGGGGGHGGHHGGHGFDC@GGGGHHGHHHHHGHHHGHHGGGGHHHHGHHGHHHGGHHHGHHGHHHHGGHHHHHHHGGGGAEFHGGGGGGHHGGGGGGBHHGGGGHGGGGGGGGGGFFFFFFFABBBB
@M02197:105:000000000-AN6RF:1:1102:8405:11430 1:N:0:1
TCGCATGGATACTCCTCCGCTTATTGATATGCTTAAGTTCAGCGGGTAGTCCTACCTGATTTGAGATCAAACATTCACGAAGCTGTCTTCACTGGGGAGAGACATTTATGAGCTCCAGCGAACCTCCATCGCTGAAGGTTACCTGGTAGAAAACCACAAGCGTAGATAGTTATCACACCTGTGATGCCACCAAACACTGGCAAGCTGATTCATTTGAGAGGAGCTGACCGCAGGCCAGCAAGACCCCCAAAGTCCAAGCTCATCATGGCAAACCATGAGAGTTGAGGTGTTCATGATACTCAAACAGGCATGCCCTTCGGAATGGCCAAAGGGCGCAAGGTGCGTTCAAAGATTCGATGATTCAC
+
CBCCCBCFFFFFGGGGGGGGGGGHHHHHHHGHHHHHHHHHHHHGGGGGGHHHHHHHHHHHHHHHGHHHHHHHHHHHHHHGGGGHHHHHHHHHHHHHGGGGGGHHHHHHHHGHHHHHHGHGGGGFHHHHHHGGHGGHHHHHHHHHHHHHHHHHHHGHGHHHHHHGGHHHHHHHHGHHHHHHHHHHHGHHGHHHHHHGHHHHHHHHGHHHHGGHGHGHHHHHGHHHGGGGGGGHGGHHFHHFHGGGGGHHHHHHGGHHHHFHHHHHFGHHGGEGHHHHHHHHHHFHHGHHHHFHFHGHHHGHHHHEHFBGAGGGGGGGGHHHGGHHFFHHGEGGGGHFHHGGGGGFGGGGFCGGGFFFFFFFA@BCB
@M02197:105:000000000-AN6RF:1:1102:15825:11577 1:N:0:1
TCGCATGGATACTCCTCCGCTTATTGATATGCTTAAGTTCAGCGGGTAGTCCTACCTGATTTGAGGTCAAGTTGTCAAAATTTGTCCGAAGACGGTTTTGAAAGCACAGAGCTCCCAATCGGCCACCCTCTTGCGAGGTGCCGGCGAAGATACTTATCACGCCGTACTATGTCCAACCAAGAGATGCACTGATGCATTTGAGGTGAGCTACAACGAAAGCAGCAAACACCCAAGTCCACCGCTCCCTGAATCCAAAAAGATCAGAGAGTGTGAGAGTACAATGACACTCAAACGAGCATACCCTTCGGAATACCAAAGGGTGCAAGGTGCGTTCAAAGATTCGATGATTCAC
+
DDDDDDDFFFFFGGGGGGGGGGGHHHHHHHHHHHHHHHHHHHHGGGGGGHHHHHHHHHHHHHHHGHHHHHHHHHHHHHHHHHHHHHHGGGGGHGGGGGGHGHHHHHHHHHHHHHHGHHHHGEGG;GHGHHHHHHGGGGGHHHGGGHHGGGHHHHHHHHHHGHGHHHHHHHHHHHHHGGHHHHHHHHHGGHHHHHHHHHHHHHHHHHGHHGGGHGHHHHHHGHHHGGGGHHHHHHHGGGGGGFGHGHHHHHGGGHHHHHHHHHGHHHHHHHHHGHHHHHGHHHHHGDFFGGGGGHHHGHHGGGCG?HHHHHHHHHHHHGGFDHHHHGGGGFGGGGGGGGGGFFFFFFFBBBBB
@M02197:105:000000000-AN6RF:1:1102:7928:11542 1:N:0:1
TCGCATGGATACTCCTCCGCTTATTGATATGCTTAAGTTCAGCGGGTAGTCCTACCTGATTTGAGGTCAAAAGTCAATTAGGAAGACGTTTCTCTTCGGAGAGATAATAAGCCGACGTATTAGAGGCACGGAACCTTCATTCATGCGCTTCAGCAAACGGTGATCATTATCACACCGAAAGCCTTGTCGCGCAAAGTCGAAAGTCGACCGCAAGCCTATGCATTTCAGGAGAGCCCGAGTCCAGGACGAATCCTAGTCTCCGGCAGCCCCCACCATCCAAACTCCCCCTCGAAGCTAATCGAGAGGGGTTGAGAATTTACTGACACTCAAACAGGCATGCTCCTCGGAAAACCGAGGAGCGCAAGGTGCGTTCAAAGATTCGATGATTCAC
+
BBBBBBBFFFFFGGGGGGGGGGGFHHHHHHFGHHHHHHHHHHGGGGGGEHHFGHHHGGHFHHHFGEAGHHGEHHHFFHHHGHHHHHHFFGHHGHHHHHG?EGGFHHHHHGHHGGGGFEGHHFHHHGDGHGGGEFCGGGHHHGHGHHGDGGGHGHHHHFGGGHGHHEFGHHHFFHHGGGGGGHFHHHHHGGGGGGAFFFFGGGFFGGGGFFGFBEGGGGGFFGFFFFFGFGGGGGGFGHHHHHGFDGCEGGHHHHHGCGC?FHGGGGGFCGDHGHGBGHHC/GGGGGCHHGHHHHHCHFFGGHFGGGHHFHHFHGFBGHHBHHHGGEFHHFHHHHFHGHHGCEGDGGEDGEEGGHHDEE?EG5HHCGFGHGDFGGGGGFGFBFFFBFBBBAA
@M02197:105:000000000-AN6RF:1:1102:27084:11662 1:N:0:1
TCGCATGGATACTCCTCCGCTTATTGATATGCTTAAGTTCAGCGGGTAGTCCTACCTGATTTGAGGTCAAATTGTCAGAAGTTGTCTCAAAAGAGACCTTTAGAAGCTGAACCCCATTTATAAAGCTGCTCTTCACGAATGGCGTAGATAATTATCACACCAAAGCAAGGCAACAAAGGTCCCGCTAATGCATTTCAGGAGAGCCGACTTCTGAGAAGCCCGCATACTCCCATATTCAAGCCTGATCAACAGAAAAAGCTGAAAAGGTTGAGAATTTCATGACACTCAAACAGGCATGCTCCTCGGAATACCAAGGAGCGCAAGGTGCGTTCAAAGATTCGATGATTCAC
+
BBBBBBBFFDFFGGGFGGGGGGGHHHHHGHHHHHHHHGHHHGHGGGGEGHHHHHHHHHHHHHHFFGHHHHHHHHHHHHHHHHHHHHHHHHHHGGHHHGGHHHHEHHHHHHHHHGGGHHHHHHHGHHHHHHHHHHGHHGGGHGHGGGGGHHHGHHFGHHHHHHHHHHHHHGEHHHHHHHHFFFHGGGGGHGHHHHGHHHGHGHGHHGGGGGGGGGGGGGFGEGGGGGGHFGGGGGFHEFHHG1BDHHHHHFGHHGHHFHHHEGFGHHGFE2DGGDHEFFFFBHFBGGHGHHHGFFFFEHEEEGEHGBF21DFFGHEEE0AFBFBEEEEB11D3FGCGGGFCBBFFDA>1>A
@M02197:105:000000000-AN6RF:1:1102:20947:11661 1:N:0:1
TCGCATGGATACTCCTCCGCTTATTGATATGCTTAAGTTCAGCGGGTAGTCCTACCTGATTTGAGGTCAAAAGTCAATTAGGAAGACGTTTCTCTTCGGAGAGATAATAAGTCGACGTATTAGAGGCACGGAACCTTCATTCATGCGCTTCAGCAAACGGTGATCATTATCACACCGAAAGCCTTGTCGCGCAAAGTCGAAAGTCGACCGCAAGCCTATGCATTTCAGGAGAGCCCGAGTCCAGGACGAATCCTAGTCTCCGGCAGCCCCCACCATCCAAACTCCCCCTCGAAGCTAATCGAGAGGGGTTGAGAATTTACTGACACTCAAACAGGCATGCTCCTCGGAAAACCGAGGAGCGCAAGGTGCGTTCAAAGATTCGATGATTCAC
+
CCCCCCBFFFFFGGGGGGGGGGGHHHHHGHHHHHHHHHHHHHHGGGGGGHHHHHHHHHHHHGHFFHHHHHHHHHHHGHHGHHHGFHHGGGHHHHHHHHFFGEFGHHGHHGHGGCFEEECGFHHFHHGEHGDGGGGHHHHHHHHHGHGGGGGHHHHHHGGFFFGHGHHFHHGHHGHGGGGGGGHHHFGGGHGGGGFFFGGGGGGFFDGGGGGFFGGGGFGGGGFGGGGGGGGGDFFGHGHHGHGGGHGHHHHHHHHGGGGGGHGGGGGGGGHHGHGFGHHGCFBGGGGHHGHHHHHGHHHGHHGGGGHHHHHHHHHFGBGHHFHGFGGHHHHHHHHGHHH?CGGGGHGGGGGGGGHEDGGGHGHHGGGGHGGGGGGGGGGFFFFFFFCCCCC
@M02197:105:000000000-AN6RF:1:1102:10431:11661 1:N:0:1
TCGCATGGATACTCCTCCGCTTATTGATATGCTTAAGTTCAGCGGGTAGTCCTACCTGATTTGAGATCAAAAGTTCAGGGCGTCGTCCTCTGGTGAAGACAGTTATAAGCCAGAGCGTCTCCGACCTTCGTCGCTCAGGACGGCACAAATCGGCGTAGATGTTTATCACACCGGTCAAGCCATCGAGATCAACTCAAAGCTAATGATTTCAAGAGGAGCCGGCGAACGCCAGCAGAAACCTCCAAGTCCAAGCTCACCCTACAGATGGAATCCGAGGGGAGTTGAGAATTTCATGATACTCAAACAGGCATACCCTTTGGAATGCCAAAGGGTGCAAGGTGCGTTCAAAGATTCGATGACTCAC
+
BCCCCCCFFFFFGGGGGGGGGGGHHHHHHHHHHHHHHHGHHHHGGGEGGHHHHHHHHHGHHHHHGHHHHHHHHHHHHHHHGGGGGGGGGHHHHGHHHHHHHHHHHHHHHHHHHHHHGGGGHHGGGGGHHHHGGGGHGHHHHGGGGGHGGHHGGGGFGGGHHHHHHHHHHHHGGHHGGHGGGHGHHGFGGGHHGHHGHHGGHGHHHGFFFHGHHGGFFFFFGGGGGGGGFHHGGHHHHGGHFGHGHHHGHHHFGEGFGHHHHHHHFHHGGGEGGGHGEFGHHHHHHHGFFGBHGHHHHHEHHGFDHHHFBHHHGGGEHHHFGHHGHHGCHFHGHFHHHGGGGHFGGGFGGGGGFFFFFFFCCCCB
@M02197:105:000000000-AN6RF:1:1102:17029:11756 1:N:0:1
TCGCATGGATACTCCTCCGCTTATTGATATGCTCCTCCGCTTATTGATATGCTTCCTCCGCTTATTGATATGCTTAAGTTCAGCGGGTAGTCCTACCTGATTTGAGGTCAAAAGTCAATTAGGAAGACGTTTCTCTTCGGAGAGATAATAAGTCGACGTATTAGAGGCACGGAACCTTCATTCATGCGCTTCAGCAAACGGTGATCATTATCACACCGAAAGCCTTGTCGCGCAAAGTCGAAAGTCGACCGCAAGCCTATGCATTTCAGGAGAGCCCGAGTCCTGGACGAATCCTAGTCTCCGGCAGCCCCCACCATCCAAACTCCCCCTCGAAGCTAATCGAGAGGGGTTGAGAATTTACTGACACTCAAACAGGCATGCTCCTCGGAAAACCGAGGAGCGCAAGGTGCGTTCAAAGATTCGATGATTCAC
+
BCCAACCFFFFFGGGGGGGGGGGHHHHHHHHHHHHHHGGGGGGHHHGHHHHHHHHGHHHGGGGGHHHFHHHHHHHHGHHHHHHHGGGEGFHHHHHHHHGHHHHHHGFGHHGHHHHHHHHHGHGHHGFHGFGHHHHHHGHGGGGGGHHHHHHHHHGGGGFHHHHHHHHGGHGGGGGGHHHHHHGHHGHGGGGGHHHHHHHGGFFGGGGGGGGGGGGGGGGGGGGGGGGGGFFFFFFFFFFFFDDFFFB.GAEGGGGGGEGGGFFFBFGGGFGGGGGGGFG.GGHGGDHFHHFHHHFHFDDA-GGGGGGGGGFGHGHHBGHGGBCCGGGGGAGGHHHHDFHGGHHGGGGHGHHGHGHHHGGDHHHHFDGHHGHFGHHEHFHHGCGGGFHHGCGGGGHFDFFCECBGHECGGHGGGGGGGGGGFFFFFFFCCCCC
@M02197:105:000000000-AN6RF:1:1102:10309:11766 1:N:0:1
TCGCATGGATACTCCTTCGCTTATTGATATGCTTAAGTTCAGCGGGTAGTCCTACTCGATTTGAGGTCAAAAGTCAATTAGGAAGACGTTTCTCTTCGGAGAGATAATAAGTCGACGTATTAGAGGCACGGAACCTTCATTCATGCGCTTCAGCAAACGGTGATCATTATCACACCGAAAGCCTTGTCGCGCAAAGTCGAAAGTCGACCGCAAGCCTATGTATTTCAGGAGAGCCCGGGTCCAGGACGAATCCTAGTCTCCGGCAGCCCCCACCATCCAAACTCCCCCTCGAAGCTAATCGAGAGGGGTTGAGAATTTACTGACACTCAAACAGGCATGCTCCTCGGAAAACCGAGGAGCGCAAGGTGCGTTCAAAGATTCGATGATTCAC
+
ABBBABBFFFFFGGFGFGGEFGCHHHGHHHHHGHHHHGHHCHGDFGAEGHFHFHHHHFHFHGHGFFHHFFGHH@GGHGGBGFDDEGBFFFHHEGEBGFDAEGGCFFHHHFFEGDEFF<FGFHHHFHGGHGGGGGGGHGFHFFBHHHG?FGGHHHHHHHGGGHGHGGHHHHHHHHHFGGGFFFFGHHGFGFGGGGGGGGGGDDDGGGFFFGGFGGGGGGFFFFGGGGGGGFGGFADEDECFHHADACGHHBC/FD0AFC-GCGGGGGGCCDGFFFHGGHHHGGFGGGFGCCHEHGHGHGFGHF?GGGHHHHGHHHHFEGBHHG@35EFGGHGHHGGHHFAECCCF?GGFEGGEEFGEEECFCFFCE?GGGGGFBFGGGGFBCFFFFFAAA3A
@M02197:105:000000000-AN6RF:1:1102:12040:11874 1:N:0:1
TCGCATGGATACTCCTCCGCTTATTGATATGCTTAAGTTCAGCGGGTAGTCCTACTCGATTTGAGGTCAAGTTGTCAGAAATTGTCCGAAGACGGTTTGAAAGCACAGAGCTCCCAATCGGCCACCCTCTTGCGAGGTGCCGGCGAAGATACTTATCACGCCGTACTATGTCCAACCAAGAGGTGCACTGACGCATTTGAGGTGAGCTGCAGGTAAGCAGCAAACACCCAAGTCCACCGCTCCCTGAATCTAAAAAGACCAGAGAGTGTGAGAGTACAATGACACTCAAACGAGCATACCCTTCGGAATACCAAAGGGTGCAAGGTGCGTTCAAAGATTCGATGATTCAC
+
CCCCBCCFFFFFGGGGGGGGGGGHHHHHHHHHHHHHHHHHHHHGGGGGGHHHHHHHHGHHHGHHGHHHHHHHHHHGHGHHHHHHHHHGGCGGHGGEFGGFHHHHHHHHHHHHHHGHFHHGFEFFFHGHHHHHHGGGCGHGFCGGGGGGGHHHHHHHGHHGHGHHHGHHHHHGGGGGHHGHGHHHGGGGGGGGGFGHGHGHHFGHHFHHGHFHFHHHHHGHHFGFGGHHGFHHHGFFGEFGGGHHBHGF3HGHHHHGFBHHHHHHHHHHHHHGHGHHHHHHHHGDGHGGGGGHHHHGF1GGGGGHHHHHDHGHGHHGGHHGHHHGGGGHGGGGGGGGGGFFFFFFFBBBAB
@M02197:105:000000000-AN6RF:1:1102:17951:12103 1:N:0:1
TCGCATGGATACTCCTCCGCTTATTGATATGCTTAAGTTCAGCGGGTAGTCCTACTCGATTTGAGGTCAAGTTGTCAAAATTTGTCCGAAGACGGTTTTGAAAGCACAGAGCTCCCAATCGGCCACCCTCTTGCGAGGTGCCGGCGAAGATACTTATCACGCCGTACTATGTCCAACCAAGAGATGCACTGATGCATTTGAGGTGAGCTACAACGAAAGCAGCAAACACCCAAGTCCACCGCTCCCTGAATCCAAAAAGATCAGAGAGTGTGAGAGTACAATGACACTCGAACGAGCATACCCTTCGGAATACCAAAGGGTGCAAGGTGCGTTCAAAGATTCGATGATTCAC
+
AAAAABB@FBFFF4GGFGGCEF?HHHHGFFFFGHFGHHHCDGFFG?FGFGFAGHHHFEFHGFHGGGHFHHHGHGHHHGHEGHHFGFHFEE>1B?EEFGFHEGHGHHHFHFFFBHFGGHFEF/>?BFGDHAGHHHFFECAEGGDGEGGHGCGGHHHFHGGHGHGHGGHHHHFHFGHHHHHHGGHHHGGGHGHGGGHHHHFHFEFHHHGGHGFHGFHHHHFHHFHHFBGGFHFHFE9GEEEE/EFFFFFFHHHGGHHHHGDGFHHFHHF3HFHBGFHHFHGHHHGHGAFGEAEGGHHFFGF1FEEAGGGFFHHEHHHHDEFFHFHFF2E?FHGGGGGFGGGGBFFFFFFAAAAB
@M02197:105:000000000-AN6RF:1:1102:15814:12120 1:N:0:1
TCGCATGGATACTCCTCCCTTATTGATATGCTTAAGTTCAGCGGGTAGTCCTACCTGATTTGAGGTCAAAAGTCAATTAGGAAGACGTTTCTCTTCGGAGAGATTATAAGTCGACGTATTAGGCACGGAACCTTCATTCATGCGCTTCAGCAAACGGTGATCATTATCACACCGAAAGCCTTGTCGCGCAAAGTCGAAAGTCGACCGCAAGCCTATGCATTTCAGGAGAGCCCGAGTCCAGGACGAATCCTAGTCTCCGGCAGCCCCCACCATCCAAACTCCCCCTCGAAGCTAATCGAGAGGGGTTGAGAATTTACTGACACTCAAACAGGCATGCTCCTCGGAAAACCGAGGAGCGCAAGGTGCGTTCAAAGATTCGATGATTCAC
+
CCCCCCCFFFFFGGGFFGGGGGHHHHHHHHHHHHHHHGHGHHGGGEEGHHHHHHHHHGHHHHFFHHHHHHHHHHHHHHHHHGHGFHGGGHHHHHHHHGFGGGGHHHHHHHHHGGGGGHHHHHHHHHGGGGGGHHHHGHHHHHHGGGGGHHGHHHHGGGGAGHHHHHHHHHHHGGGGGGHHHHHHHGHGGGGGGGGGGGGGFFGGGGGGGFFFFFFFFFFFGFGFFFFFFFFGFF0CEHHGGGHGHGFGGGHHGCC@GCGAA-A/G@/F<AFFGEGBFBB/GGG?F/EF?GE31GFFEF1AGGGHFHFFE@4F5HGBD5HFFGGFCDDGG5B3BFECE00EGGHHGGGGEGHHEB2AEF5CHEE2GHGGGGBGGEFC>F5FFFFA@BBA
@M02197:105:000000000-AN6RF:1:1102:16363:12152 1:N:0:1
TCGCATGGATACTCCTCCGCTTATTGATATGCTTAAGTTCAGCGGGTAGTCCTACCTGATTTGAGGTCAAAAGTCAATTAGGAAGACATTTCTCTCCGGAGAGATAATAAGTCGACGTATTAGAGGCACGGAACCTTCATTCATGCGCTTCAGCGAACGGTGATCATTATCACACCGAAAGCCTTGTCGCGCAAAGTCGAAAGTCGACCGCAAGCCTATGCATTTCAGGAGAGCCCGAGTCCAGGACGAATCCTAGTCTCCGGCAGCCCCCACCATCCAAACTCCCCCTCGAAGCTAATCGAGAGGGGTTGAGAATTTACTGACACTCAAACAGGCATGCTCCTCGGAAAACCGAGGAGCGCAAGGTGCGTTCAAAGATTCGATGATTCAC
+
CCCCCCBFFFFFGGGGGGGGGGGHHHHHHHHHHHGHHHHHHGHGGGGGGHHHHHHGHHHHHHHHGHHHHHHHHFHHHHHHHHHHHHHHHHHHHHGGGGGFGGGGHHGHGGHHHFGGGEHHHHGHHHGGHGGGGGGHHHHHHHHHHHGGGGGHHHGGGGGGGHGHHGHHHHHHHHHGGGGGGGHHHHHGG?FGGGCGFGGGGGGFGGGFFFFFFGGGGGGGFFFFFGGFFFEEGFFFHHGBFG.AGGE0BHHFFHFEGDCGGGEDCCCGCCHHEFG<EGGHAC?GGCEGAGHFHHFGHFFGHHGGGGHFHHHGHGFFHGGGFFF3HFBFFHHGHFFA3EAE?0EEDBEF?E2CEFFEE2CCHFFHECEEFGBGGGGBEFG4FFFD@D?BAAA
@M02197:105:000000000-AN6RF:1:1102:16972:12287 1:N:0:1
TCGCATGGATACTCCTCCGCTTATTGATATGCTTAAGTTCAGCGGGTAGTCCTACTCGATTTGAGGTCAAGTTGTCAAAATTTGTCCGAAGACGGTTTGAAAGCACAGAGCTCCCAATCGGCCACCCTCTTGCGAGGTGCCGGCGAAGATACTTATCACGCCGTACTATGTCCAACCAAGAGATGCACTGATGCATTTGAGGTGAGCTACAACGAAAGCAGCAAACACCCAAGTCCACCGCTCCCTGAATCCAAAAAGATCAGAGAGTGTGAGAGTACAATGACACTCAAACGAGCATACCCTACGGAATACCAAAGGGTGCAAGGTGCGTTCAAAGATTCGATGATTCAC
+
CCDCCCCFFFFFGGGGGGGGGGGHHHHHHHHGHHHGHHHHHHHGGGGGGHHHGGHHHGHHHGHHGHHHHHHHHHHHHHHGHHHHHHHGGGGGHGGGGGGHHHHHHHHHHHHHHHGHHHHGEFGGGHGHHHGHHGGGGGHHHGGGGGGGGHHHGHGHHGHGHGHGHHHHHHHHHHHHHGHGHHHHHHHHHHHHHHHHHHHHHHHHHHFHGHFGFHHHHHHHHHHGFFFFHGGHGHGGGGFGGGHFHHHHHHGGHFHHFHFGHHHHHHHHGHHHHHHHHHHHHHHGFGGGEGGGHHFHHGCGGGGCHHHHHFHHHHHHGFHGHFGHGGGGHGGGGGFFGGGFFFFFFFBBBBB
@M02197:105:000000000-AN6RF:1:1102:28640:12327 1:N:0:1
TCGCATGGATACTCCTCCGCTTATTGATATGCTTAAGTTCAGCGGGTAGTCCTACCTGATTTGAGGTCAAAAGTCAATTAGGAAGACATTTCTCTCCGGAGAGATAATAAGTCGACGTATTAGAGGCACGGAACCTTCATTCATGCGCTCCAGCGAACGGTGATCATTATCACACCGAAAGCCTTGTCGCGCAGAGTCGAAAGTCGACCGCAAGCCTATGCATTTCAGGAGAGCCCGAGTCCAGGACGAATCCTAGTCTCCGGCAGCCCCCACCATCCAAACTCCCCCTCGAAGCTAATCGAGAGGGGTTGAGAATTTACTGACACTCAAACAGGCATGCTCCTCGGAAAACCGAGGAGCGCAAGGTGCGTTCAAAGATTCGATGATTCAC
+
BBABABBFFFFFGGGGGGGGGGGHHHGGHHHGHHHHHHFGHHHGGGGGGHHHHHHHHHHHHHGDFHHHHHHHHHHHHHHHHGHHHHHHHHHHHHHHHGGGGGGGHHGHHHHHHGGGGEHHHHHHHHGGHGGGGGFHGHHHGHHHHGGGGGGGHGGGGGGGFFGHHHHGHGHHHHHGGGGGGFHHHHHHGEGGGGGGFGGGEGGFFFFGGGGGGGGGFFFFGGGFFGGGFFGGGGGEHEGBFFGGGHGGGBGHHHHE@CGG@FAGFGGF?DHHFFG2EHHHCDCGGCGG/GEHFHHGGCEGHHGGGFFHHHHHHGHHHHGHGBGGDGFHHGFEBGEFGEEFGGGGGHHEGGGGEFHGEEGEHEHHGFGGFGGGGGGFGGGFBFFFFFBB@AA
@M02197:105:000000000-AN6RF:1:1102:12303:12437 1:N:0:1
TCGCATGGATACTCCTCCGCTTATTGATATGCTTAAGTTCAGCGGGTAGTCCTACCTGATTTGAGGTCAAAAGTCAATTAGGAAGACATTTCTCTCCGGAGAGATAATAAGTCGACGTATTAGAGGCACGGAACCTTCATTCATGCGCTTCAGCGAACGGTGATCATTATCACACCGAAAGCCTTGTCGCGCAAAGTCGAAAGTCGACCGCAAGCCTATGCATTTCAGGAGAGCCCGAGTCCAGGTCGAATCCTAGTCTCCGGCAGCCTCCACCATCCAACCTCCCCCTCGAAGCTAATCGAGAGGGGTTGAGAATTTACTGACACTCAAACAGGCATGCTCCTCGGAAAACCGAGGAGCGCAAGGTGCGTTCAAAGATTCGATGATTCAC
+
AAAAAAAFFFB1AG1G1FE1EAEHFHGGHBG32FGFDFGFH2FFGEEEEGFFFHFHHFB1GGHHGEFFFBEEE1@GHFHHBBHGFFEFGGHHHHEFCEEEGEGEGHHHGFF>BEFEEE/1B22FECAEGGGG//?CFHHH22GHFFFC@EGBFEECGGGBAC/0FGGGFFHHHHHCCC:/AEGGBHHCCFGG@?GGBFCFA9C?@CEAAE?C?FFCF0FGFFFFFFC9/-:EC@AE/0.C.C.<<0<0=0101<>.---A<0/0CC<?/C1@/11F/B0//</E/>/B/>1F10@/FB1EB0/FAEEBB22DHFFD@2@E@FB1@CD>GAF1D11GF///E?E??HGFEE/GGGHEB00AAB10A0E0F11FBGGB1B1>CDFDFD1111>
@M02197:105:000000000-AN6RF:1:1102:29298:12690 1:N:0:1
TCGCATGGATACTCCTCCGCTTATTGATATGCTTAAGTTCGGCGGGTAGTCCTACCTGATTTGAGGTCAAAAGTCCATTAGGAAGACGTTTCTCTTCGGAGAGATAATAAGTCGACGTATTAGAGGCACGGAACCTTCATTCCTGCGCTTCAGCAAACGGTGATCATTATCACACCGAAAGCCTTGTCGCGCAAAGGCGAAAGTCGACCGCAAGCCTATGCATTTCAGGAGAGCCCGAGTCCAGGACGAATCCTAGTCTCCGGCAGCCCCCACCAGCCAAACTCCCCCTCGAAGCTAATCGAGAGGGGTTGAGAATTTACTGACACTCAAACAGGCATGCTCCTCGGAAAACCGAGGAGCGCAAGGTGCGTTCAAAGATTCGATGATTCAC
+
BBBBBBBFBDFFGBGGGGGGCGGHGFFHHFE5F5FGGHBDCAAEGE@@ED5555FGD333@F341B323BFHH344B@444B@FG03??FG3?4BG3?</>/?F?3FG3BDBG//C//C2@@FGBH//?A@//-.0>1>FHF1111-<AA<GHEBFG::.,;;50BGHBBC0D9BBFBB9.A9:C#C0C.@9;;/9#BB/A9##;.D@;@D9990AFGGGBB0FFCB/FBEA@CFCFHCCG:::.:CD0D0/BGBECGGCCGFA-?CC/?<0DAF1EGB0/</E/>/HEEFEHF@E@?3>F?11E1GFGD@4HDFGFF@HHHG@DGGBHHGFDB33DB11000AA35EE2GGFHFEA2E24BAB2GGFHFGG5BGFEGGFFBFFDFABAAA
@M02197:105:000000000-AN6RF:1:1102:4061:12608 1:N:0:1
TCGCATGGATACTCCTTCGCTTATTGATATGCTTAAGTTCAGCGGGTAGTCCTACCTGATTTGAGGTCAAAAGTCAATTAGGAAGACATTTCTCTCCGGAGAGATAATAAGTCGACGTATTAGAGGCACGGAACCTTCATTCATGCGCTTCAGCGAACGGTGATCATTATCACACCGAAAGCCTTGTCGCGCAAAGTTGAAAGTCGACCGCAAGCCTATGCATTTCAGGAGAGCCCGAGTCCAGGACGAATCCTAGTCTCCGGCAGCCCCCTCCATCCAAACTCCCCCTCGAAGCTAATCGAGAGGGGTTGAGAATTTACTGACACAAACAGGCATGCTCCTCGGAAAACCGAGGAGCGCAAGGTGCGTTCAAAGATTCGATGATTCAC
+
BBBBBB34FDFFGGGFGG4EFGGHHHHHHFGEHHHHHEGHHGFGGCGEGHHHH5GHFHHGGHHGGCHHHHGHH3@D5DDGFGFGHEFEDHHHHHGHHGGFCEGGGHHHF4G?4?FG@EHFHGHEEEGGHGCCFGGFFHHHHHHBGGGG/DDHHFFGGGCFFGFFGHHHGHHGHGHGGGGGGEHHHFHHGEBBGGGG09BFFFFF9EGGGBGGGFFEFFFFFFFFEFFFFBEEDEFFGC.:BFCEAGGHHFFFGHG<<--GCGE?GC?@/C@0FHGF/GF</@B?ECEGEGHFHHF/EBE>F0GFGEA0GFHBHFD22GFGGFBB0FGGFHGACEG/GEEECEEEFGGGFGGHHFEA0EF1CFCAAEB11BGFGFE1GBFDBFFFAAA>A
@M02197:105:000000000-AN6RF:1:1102:7389:12796 1:N:0:1
TCGCATGGATACTCCTCCGCTTATTGATATGCTTAAGTTCAGCGGGTAGTCCTACTCGATTTGAGGTCAAGTTGTCAAAATTTGTCCGAAGACGGTTTTGAGAGCACAGAGCTCCCAATCGGCCACCCTCTTGCGAGGTGCCGGCGAAGATACTTATCACGCCGTACTATGTCCAACCAAGAGATGCACTGATGCATTTGAGGTGAGCTACAACGAAAGCAGCAAACACCCAAGTCCACCGCTCCCTGAATCCAAAAAGATCAGAGAGTGTGAGAGTACAATGACACTCAAACGAGCATACCCTTCGGAATACCAAAGGGTGCAAGGTGCGTTCAAAGATTCGATGATTCAC
+
CCCCBBBFFFFFFFGGGGGGGGGHGHHHHHHHHHHHHHHHGHHGGGGGGHFHHFHHHGEHHGHGGHHGGHHGHFHHHFHHHHHHHHHGGGGGHGGGGGGHGGHHHHHHHGHHHHHGHHHEFACGGGHGHHHHGHGCGCFHGHFGGHGGGGHGHHHHHHHHGHGGFGGHHHGFFGGHGHHHHHHHHGHGHHHHGGGGHHGHGHHFFFFHFFFGFFHHHHHHHHFFFFFFHHHHHHHGGGGGGFEHGHHHHHHGGHHHHHHGHHEHGHHGHHHHFGHGHHGFHHGHDFEFGGFAEFHHHHHFGGGEGGG5HHGACHGA2EHFHHGCHGEEEGGGGFFGGGGGFFFBFFFA?A>A
@M02197:105:000000000-AN6RF:1:1102:7731:12762 1:N:0:1
TCGCATGGATACTCCTCCGCTTATTGATATGCTTAAGTTCAGCGGGTAGTCCTACCTGATTTGAGGTCAAAAGTCAATTAGGAAGACGTTTCTCTTCGGAGAGATAATAAGTCGACGTATTAGAGGCACGGAACCTTCATTCATGCGCTTCAGCAAACGGTGATCATTATCACACCGAAAGCCTTGTCGCGCAAAGTCGAAAGTCGACCGCAAGCCTATGCATTTCAGGAGAGCCCGAGTCCAGGACGAATCCTAGTCTCCGGCAGCCCCCACCATCCAAACTCCCCCTCGAAGCTAATCGAGAGGGGTTGAGAATTTACTGACACTCAAACAGGCATGCTCCTCGGAAAACCGAGGAGCGCAAGGTGCGTTCAAAGATTCGAT
+
ABBBBBBFCFFFGGGFFFGGGGGHHHHGHHHHFHHHHHHFHHGGGGGFGHHHHHGHHGHGHHHHGHHHHHHHEHHHHHHHHGHGHHHGGGHHGHHHGHGGGGGGHHHHHHHDDEGGGGHHHHHHHHGGHGGGGGGHGHHHHGHHHGGF?GGHHHHHHHGGDHGGHGHHHHHGHEHGGGGGGHHHHHHHGHGGGGGFFFFGGGGGGGGGGFFFGFFFFFGGGGGFFGGFBFEFGCFFHGHHFHGGGGCEHHGHFFFGCGDCGHGE/C?GGGHFEHGEGHHFCFFFGGGGFCFFHHGCHHHGHEGGGEFHHHHGHHGHGD5GFGFBBEEFGE3HHFEHHHEDGGEF?HHF?EEGGFHDEFGGHFGGFE?EABGGFFFFABF?BBBB
@M02197:105:000000000-AN6RF:1:1102:28595:13071 1:N:0:1
TCGCATGGATACTCCTCCGCTTATTGATATGCTTAAGTTCAGCGGGTAGTCCTACCTGATTTGAGATCAAACATTCAAAGGGCTGTCCTCACTGAGGAGAGACATCTGTGAGCTCCAGCGAACCTCCATCGCTGAAGGTTACTTGGTGGAAAACCACAAGCGTAGATAGTTATCACACCTGCGATACCCACCAAACACTGGCAAGCTGATTTATTTTAGAGGAGCTGACTGTAGGCCAGCAAGTCCCCCAAAGTCCAAGCTCATCATGGAAAACCATGAAGAGTTGAGGTGTTCATGATACTCAAACAGGCATGCCCTTCGGAATGGCCAAAGGGCGCAAGGTGCGTTCAAAGATTCGATGATTCAC
+
AABBBCCFFFFFGGGGGGGGGGGHHHHHHGHGHHHGHHHHHHHGGGGGGHHHHHHHHHHHHHGHGGHHGHHHHHHHHHHGHGGHGHHGHHHHHHHHGHGGFGHHHHHHHHGHHHHHHHHGGGGGHHHHHHGGHGGHHHHHHHHHHHHGGHHHHHGHGHHHHHHHGGHHHHHHHHHHGHGHHHHHHGGHHHGHHHHHHGGGGHGHGGHGHHGHHHGGGHHGHHGHHHHHHHHHHHFHHHFHHHGGGGGHHHHHHHGHHHHHGHEHGHHHHGGHHHHHHHHHHGHHGHHGGHHGHHHHHEHHGGHGGGFFGBFGFFA1E1ABHHHHGHGHHHHFFGGGGHHHGGGGHGGGFGGFEGGFFFFFFFAA@BB
@M02197:105:000000000-AN6RF:1:1102:24730:13076 1:N:0:1
TCGCATGGATACTCCTCCGCTTATTGATATGCTTACGTTCAGCGGGTAGTCCTACCTGATTTGAGATCAAACATTCAAAGGGCTGTCCTCACTGAGGAGAGACATCTGTGAGCTCCAGCGAACCTCCATCGCTGAAGGTTACTTGGTGGAAAACCACAAGCGTAGATAGTTATCACACCTGCGATACCCACCAAACACTGGCAAGCTGATTTATTTTAGAGGAGCTGACTGTAGGCCGGCAAGTCCCCCAAAGTCCAAGCTCATCATGGAAAACCATGAAGAGTTGAGGTGTTCATGATACTCAAACAGGCATGCCCTTCGGAATGGCCAAAGGGCGCAAGGTGCGTTCAAAGATTCGATGATTCAC
+
CCECCDEFFFFFGGGGGGGGGGGHHHHHHHHHHHHHGHHHHGHGGGGGGHHHHHHHHHGHHHHHGHHHHHHHHHHHHFHHGGGHGHHHHHHHHHHHGHGHGGHGGHHHHHHHHHHHHHHGGGGGHHHHHHGGHGGHHHHHHHGHHHHGGHHHHHGHGHHHHGGGGGHHHHHHHHHHHHGHHHHHHGGHHHGHHHHHHGHHHHHHHHHHHHHGGGHHHHHHHHGHHHHHHHHHGGGGGHHHHHGGGGCHHHGHHGGHHHGHHHHGHHHHGGHHGHHHHGHHHHHHHHHGHHHHHHHEHHHHGGHHHGHHHGCHGGGEGEDHGHGHHHHHHHHGGGGGHGGHGGGGHGGGGGGGGGGFFFFFFFCCBCC
@M02197:105:000000000-AN6RF:1:1102:14493:13000 1:N:0:1
TCGCATGGATACTCCTCCGCTTATTGATATGCTTAAGTTCAGCGGGTAGTCCTACCTGATTTGAGATCAAACATTCACGAAGCTGTCTTCACTGGGGAGAGACATTTATGAGCTCCAGCGAACCTCCATCGCTGAAGGTTACCTGGTAGAAAACCACAAGCGTAGATAGTTATCACACCTGTGATGCCACCAAACACTGGCAAGCTGATTCATTTGAGAGGAGCTGACCGCAGGCCAGCAAGACCCCCAAAGTCCAAGCTCATCATGGCAAACCATGAGAGTTGAGGTGTTCATGATACTCAAACAGGCATGCCCTTCGGAATGGCCAAAGGGCGCAAGGTGCGTTCAAAGATTCGATGATTCAC
+
CCCCCCCFFFFFGGGGGGGGGGGHHHHHHHHHHHHHGHHHHHHGGGFGGHHHHHHHHHHHHHGHGHHHHHHHHHHHGGHEGGGHHHHHHHHHHHHHGGGGGGHHHHHHHHGHHHHHHHHGGGGGHHHHHHGGHGGHHGHHHHGHHHHHHHHHHHGHGHHHHHGHHHHHHHHHHHHHHHHHHHHHHHHHHHHHHHHHHHGHHHGHHHHHHHHGHHHHHHHHHHHHGGGGGHGHHGHHHHGHHCGGGFGHHHHHFGHHHHHHHHGHHHHHGHHHHHHHHHHHHHHHHGHHHHHHHHHHHHGHGHGHHHHHHHGGGGGGGHHGHHHHCHHHHGGGGGHGHHGGGGHGGGGGGGGGGFFFFFFF@BBBB
@M02197:105:000000000-AN6RF:1:1102:26539:13275 1:N:0:1
TCGCATGGATACTCCTCCGCTTATTGATATACTTAAGTTCAGCGGGTAGTCCTACCTGATTTGAGATCAAACATTCACAAAGCTGTCTTCACTGGGGAGAGACATTTATGAGCTCCAGCGAACCTCCATCGCTGAAGGTTACCTGGTAGAAAACCACAAGCGTAGATAGTTATCACACCTGTGATGCCACCAAACACTGGCAAGCTGATTCATTTGAGAGGAGCTGACCGCAGGCCAGCAAGACCCCCAAAGTCCAAGCTCATCATGGCAAACCATGAGAGTTGAGGTGTTCATGATACTCAAACAGGCATGCCCTTCGGAATGGCCAAAGGGCGCAAGGTGCGTTCAAAGATTCGATGATTCAC
+
CCBBCCBFFFFFGGGGGGGGGGGHHHHHHHHHHHHHHHHHHHHGGGGGGHHHHHHHHHHHHHHHGHHHHHHHHHHHHHHHHHHHHHHHHHHHHHHHGGGGGFHHHHHHGHHHHHHHHHHGCGGGHHHHHHGGHGGHHHHHHHHHHGGHHHHHHHGHGGHHHHHHGHHHHHHHHHHHHHHHHHHHHHHHHHHHHHHHHHHGHHHHHHHHHHHHHHGHHHHHHHHHGGGGGHGHHGHHHHHHHGGGGGHHHHHHGGHHHGGGHHHHHHHHGHHFHHHGHHHHHHHGHGHHHHHHHHHHHGGHHHFBHHHHGHGGGGGGGHHHHHGHGHHHGGFEEGGHGHGGGGHGGGGGGGGGGFFFFFFFCCBBB
@M02197:105:000000000-AN6RF:1:1102:15275:13334 1:N:0:1
TCGCATGGATACTCCTCCGCTTATTGATATGCTTAAGTTCAGCGGGTAGTCCTACCTGATTTGAGGTCAAAAGTCAATTAGGAAGACATTTCTCTCCGGAGAGATAATAAGTCGACGTATTAGAGGCACGGAACCTTCATTCATGCGCTTCAGCGAACGGTGATCATTATCACACCGAAAGCCTTGTCGCGCAAAGTCGAAAGTCGACCGCAAGCCTATGCATTTCAGGAGAGCCCGAGTCCAGGACGAATCCTAGTCTCCGGCAGCCCCCACCATCCAAACTCCCCCTCGAAGCTAATCGAGAGGGGTTGAGAATTTACTGACACTCAAACAGGCATGCTCCTCGGAAAACCGAGGAGCGCAAGGTGCGTTCAAAGATTCGATGATTCAC
+
BCBBCCCFFFFFGGGGGGGGGGGHHHHHGHHHHHHHHHHHHHHGGGGGGHHHHHHHHGHHHHHHGHHHHHHHHFHGHHHHHHGHHHHHHHHHHHHHHGGGGGGGHHHHHHHHHGGGGEHHHHHHHHGGHGGGGGGGHHHHHHHHHHGGGGGHHHGGGGGGGHGHHHHHHHHHHHHGGGGGGHHHHHHHGGGGGGGGFGGGGGGGGGGGGGGGGGGGFFGFFFFGGGGGFFGGFFGGHGFFHGGFFHGHHHFHHHHFC-G?GHGGGGGGGGGFGFGHGHHHGDCGGGEGCEDFHGHGGHFGHHGGGGHHFHHHHHHBHGFGHHHHGGHHHHGHHHHHHHHGGGGECGHGGGGGGFHEE2CGHHHHGGGGHGGGGGGGGFGFFFFFFFCBBAB
@M02197:105:000000000-AN6RF:1:1102:27750:13387 1:N:0:1
TCGCATGGATACTCCTCCGCTTATTGATATGCTTAAGTTCAGCGGGTAGTCCTACCTGATTTGAGATCAAACATTCAAAGGGCTGTCCTCACTGAGGAGAGACATCTGTGAGCTCCAGCGAACCTCCATCGCTGAAGGTTACTTGGTGGAAAACCACAAGCGTAGATAGTTATCACACCTGCGATACCCACCAAACACTGGCAAGCTGATTTATTTTAGAGGAGCTGACTGTAGGCCAGCAAGTCCCCCAAAGTCCAAGCTCATCATGGAAAACCATGAAGAGTTGAGGTGTTCATGATACTCAAACAGGCATGCCCTTCGGTATGGCCAAAGGGCGCAAGGTGCGTTCAAAGATTCGATGATTCAC
+
CCCCBCCFFFFFGGGGGGGGGGGHHHHGFHHHHHHHHHHHHGHGGGGGGHHHHHHGHHHHHHHHGHHHHGHHHHHHHHHGHGGHGHHHHHHHHHHHGHGHGGHHHHHHHHHHHHHHHHHGGGGGHHHHHHGGHGGHHHGGGHHHHHGFGHHHHHGGGHGHHGHGHHHHHHHHHFHHHHGHHHHHHGGGHHGHHHHHHGHGHHHHGGHHHGHHHHHHHHHHHHHGHHHHHHHHHHGHGHHHHHGCGGGHHHHHGBGHHHHHHHHHHHHHHGHHHGHHHHHHHGFFBHHGHHHHHHHGHHHHGFHHHGFGGFFHFGEEGGGGHHHFHHGHHHHGGGEGHGHHGGGGHGGGGGGGFCGFBFFFFFCCCCC
@M02197:105:000000000-AN6RF:1:1102:20246:13518 1:N:0:1
TCGCATGGATACTCCTCCGCTTATTGATATGCTTAAGTTCAGCGGGTAGTCCTACCTGATTTGAGGTCAAAAGTCAATTAGGAAGACATTTCTCTCCGGAGAGATAATAAGTCGACGTATTAGAGGCACGGAACCTTCATTCATGCGCTTCAGCGAACGGTGATCATTATCACACCGAAAGCCTTGTCGCGCAAAGTCGAAAGTCGACCGCAAGCCTATGCATTTCAGGAGAGCCCGAGTCCAGGACGAATCCTAGTCTCCGGCAGCCCCCACCATCCAAACTCCCCCTCGAAGCTAATCGAGAGGGGTTGAGAATTTACTGACACTCAAACAGGCATGCTCCTCGGAAAACCGAGGAGCGCAAGGTGCGTTCAAAGATTCGATG
+
CCCCCCCFFFFFGGGGGGGGGGGHHHHHHHHHHHHHHHHHHHHGGGGGGHHHGHHHHHHHHHHHGHHHHHHGHHHHHGHHHHHHHHHGHHHHHHHEHGGGGGGGHHHHHHHHHGGGGGHHHHHGHGGGHGGGGGGHHHHGHHHHHFGGGGGHHHGGGGGGAGGHFHHHHHHHHGHGGGGGGGHH<HFHGGGGGGGGFFGGGGGDGGGGGGGGFFFGFFFFGGGFGFGGGGGGGGGGGHFHHHGGGHGHGHCGHHHGGDGCFFGGCCCGGDHFGGGBFFFGGCCGGGFG?EFBGFFEGHGGHGGGGGHHHHHBHGGHGGFHHHHHGEHHFHGHFBFHFCEGFEFE?HHGGE?GGGF?E2GGHHHCGGFGGFGGGFFFBFFFBBBBA
@M02197:105:000000000-AN6RF:1:1102:23989:13562 1:N:0:1
TCGCATGGATACTCCTCCGCTTATTGATATGCTTAAGTTCAGCGGGTAGTCCTACCTGATTTGAGATCAAACATTCACGAAGCTGTCTTCACTGGGGAGAGACATTTATGAGCTCCAGCGAACCTCCATCGCTGAAGGTTACCTGGTAGAAAACCACAAGCGTAGATAGTTATCACACCTGTGATGCCACCAAACACTGGCAAGCTGATTCATTTGAGAGGAGCTGACCGCAGGCCAGCAAGACCCCCAAAGTCCAAGCTCATCATGGCAAACCATGAGAGTTGAGGTGTTCATGATACTCAAACAGGCATGCCCTTCGGAATGGCCAAAGGGCGCAAGGTGCGTTCAAAGATTCGATGATTCAC
+
CCCCCBBFFFFFGGGGGGGGGGGHHHHHHGHHHHHHHHHHHHHGGGGGGHHHHHHHGHHHHHHHGHHHHHHHHHHHHHHGGGGHHHHHHHHHHHGHGGGGGGHHHHHHHHHHHGHHHHHGGGGGHHHHHHGGHGGHHHHGHHHHHHHHGGHHHHGHGHHHGGGHHHHHHHHHHHHHHHHHHHHHHHGHHHHHHHHHHHHGHGHHHGGGHHHHHGHHGHHHGHHGGGGGGHGHHGHGHHHHHGGGGGHHGHHGGGHHFHHBHHGFGHHHGGE3HHHHHHHHFGHHHGHHHHFHHGHHHHFBHHGHHHHHHHGGGGGGGHHHFBGGHHHHHCGGGGFHHHGGGGHGGGGGGGGGGFFFFFFFBBBBB
@M02197:105:000000000-AN6RF:1:1102:25326:13610 1:N:0:1
TCGCATGGATACTCCTCCGCTTATTGATATGCTTAAGTTCAGCGGGTAGTCCTACCTGATTTGAGGTCAAAAGTCAATTAGGAAGACGTTTCTCTTCGGAGAGATAATAAGTCGACGTATTAGAGGCACGGAACCTTCATTCATGCGCTTCAGCGAACGGTGATCATTATCACACCGAAAGCCTTGCCGCGCAAAGTCGAAAGTCGACCGCAAGCCTATGCATTTCAGGAGAGCCCGAGTCCAGGACGAATCCTAGTCCCCGGCAGCCCCCACCATCCAAACTCCCCCTCGAAGCTAATCGAGAGGGGTTGAGAATTTACTGACACTCAAACAGGCATGCTCCTCGGAAAACCGAGGAGCGCAAGGTGCGTTCAAAGATTCGATGATTCAC
+
BBBBBBB@FFFFGGGGGGGFGGGHHHHHHHHHHHHHHHHHHHHGGGGGGHHHHHHHHHFHHHHFGHHHHHHGHHHHHGHHHHHHHHHGGGHGHHHHHHGGGGGGHHHHHGHHHGGGGGHGHHHGHGGGHGGGGGGHHHHHHHGHHHGGGGGHHHGGGGGGGGGHHHHHHHHGHHHGGGGGGHHGHHHGGGGGGFGG9FGGGGGGFFFFFFFFEGFFFFGGGGFFFFFFGFFFGGDEC0HBHHDDGHGGGHGGHHG?GFCCCFEDC@CCGGGBFHHFGHFHCB/GGGGGEGHGHHHFG33GGFGGGFFGFHFFHGF5HHGGBHHHHGHFHFEF5CFHHEGA0ECGGGHFAEEAGHG2GEFEHHFGGE2GHGGGFGGGGGGFFFFFFFBBA>A
@M02197:105:000000000-AN6RF:1:1102:2230:13619 1:N:0:1
TCGCATGGATACTCCTCCGCTTATTGATATGCTTAAGTTCAGCGGGTAGTCCTACCTGATTTGAGGTCAAAAGTCAATTAGGAAGACGTTTCTCTTCGGAGAGATAATAAGTCGACGTATTAGAGGCACGGAACCTTCATTCATGCGCTTCAGCAAACGGTGATCATTATCACACCGAAAGCCTTGTCGCGCAAAGTCGAAAGTCGACCGCAAGCCTATGCATTTCAGGAGAGCCCGAGTCCAGGACGAATCCTAGTCTCCGGCAGCCCCCACCATCCAAACTCCCCCTCGAAGCTAATCGAGAGGGGTTGAGAATTTACTGACACTCAAACAGGCATGCTCCTCGGAAAACCGAGGAGCGCAAGGTGCGTTCAAAGAGTCGATGATTCAC
+
CCCCCCBFFFFFFGGGGFEGGFGHHHHHHHCHHHHHHHHHHHHGGGGCEGGHHHHHHHGHHHHHGHHHHHHHHFHGHHHHHGHHHGHGGGHHHGHHHHGGGGGGHHHHHHHGHFFGGGHHHHHHGHGGHGGGGGGHHHGHFFHHHFGGCGGFHHHHHHGFDGFHHHHFHHHHGHGGGGGGGHHHHHHHGHGGGGGGGGGGEGGGGGEDCFFFFFFFFFFFFFFFFGGFFFFFFFGGFHHGFFCGGHGHGDFFHHFED?CCFGGGGDGG@/GGGGHHGHHFEDBFCGEHFEEFFGFCHHGGHHGGFE1CFFFFHHGEF@DDFHHHFGHHHHHHGBHGF1GGFGGEE3FFFF?GEFFGGCEE3EB4GGGFHFGGGGGGGCEFFFFFFFBAAAA
@M02197:105:000000000-AN6RF:1:1102:8547:13671 1:N:0:1
TCGCATGGATACTCCTCCGCTTATTGATATGCTTAAGCTCAGCGGGTAGTCCTATCTGATTTGAGGTCAAAAGTCAATTAGGAAGACGTTTCTCTTCGGAGAGATAATAAGTCGACGTATTAGAGGCACGGAACCTTCATTCATGCGCTTCAGCAAACGGTGATCATCATCACACCGAAAGCCTTGTCGCGCAAAGTCGAAAGTCGACCGCAAGCCTATGCATTTCAGGAGAGCCCGAGTCCAGGACGAATCCTAGTCTCCGGCAGCCCCCACCATCCAAACTCCCCCTCGAAGCTAATCGAGAGGGGTTGAGAATTTACTGACACTCAAACAGGCATGCTCCTCGGAAAACCGAGGAGCGCAAGGTGCGTTCAAAGATTCGATGATTCAC
+
CCCCCCCFFFFFGGGGGGGGGGGHHHFHHHHHHHHHHFHHHGHGGGFGFGHHHHHHGHHHHHHHGHGHHHHHHHHHHHHHHHHHHHHGGGHHHHHHHHGGGGGGHHHHHHHGHGGGGGHHHHHHHHGGHGGGGGGHHHHHHHHHHHGGGGGGHHHHHHGGFHEGHHGGHHHHHHHGGGGFGHHHHHHHGHGGGGFGGGGGGGGGGGGGGGGGGGFFGGGGGGGHGGGGGFGGGGFGHHHHFHGGGHGFGHHHHHGGGGDCGHGGGGD@CGHHGHFHGHGCCCBGGGGHHGHHGHHGHHHGHHGGGGHHGHHHHHHHHHHHHHHGHGFHHGGHGHHHHHFDECGGGHHGGGGGGHHEGGGGHFFHGGGGHGGGGGGBGFGFFFFFFFBBBBB
@M02197:105:000000000-AN6RF:1:1102:14375:13605 1:N:0:1
TCGCATGGATACTCCTCCGCTTATTGATATGCTTACGTTCAGCGGGTAGTCCTACCTGATTTGAGGTCAAAAGTCAATTAGGAAGACGTTTCTCTTCGGAGAGATAATAAGTCGACGTATTAGAGGCACGGAACCTTCATTCATGCGCTTCAGCAAACGGTGATCATTATCACACCGAAAGCCTTGTCGCGCAAAGTCGAAAGTCGACCACAAGCCTATGCATTTCAGGAGAGCCCGAGTCCAGGACGAATCCTAGTCTCCGGCAGCCCCCACCATCCAAACTCCCCCTCGAAGCTAATCGAGAGGGGTTGAGAATTTACTGACACTCAAACAGGCATGCTCCTCGGAAAACCGAGGAGCGCAAGGTGCGTTCAAAGATTCGATGATTCAC
+
BCCCCCCFFFFFGGGGGGGGGGGHHHHHHHHHHHHHGHHHHHHGGGGGGHHHHHHHHHHHHHHHGHGHHHHHHHHHHHHHHHHHHHHGGGHHHHHHHHGGGGGGHHHHHHHHHGGGGGHHHHGHHHGGHGGGGGGHHHHHHHHHHHGGGGGGHHHHHHGGGHGHHHHHHHHHHHHGGGGGGHHHHHHHGHGGGGGGFGGGGGGGHGGGGGGGGGGGGGGGGGGFGGGFFFGGGFGFHHHGHHGFDHGHHGHHHGHGGGGGGGGGGGGGGGHGGHGHGHHHGGCGGGGGHGHHHHHGHHHGHHDGGGHHGHHHHHHFHHHHHHHHGGGHHHHHHHGHHHHGGFCGGHHGGGGGGHHGGE?GHHHHGGGGGGGGGGGGGGFFFFFFFFCCCCC
@M02197:105:000000000-AN6RF:1:1102:5042:13750 1:N:0:1
TCGCATGGATACTCCTCCGCTTATTGATATGCTTAAGTTCAGCGGGTAGTCCTACCTGATTTGAGGTCAAAAGTCAATTAGGAAGACATTTCTCTCCGGAGAGATAATAAGTCGACGTATTAGAGGCACGGAACCTTCATTCATGCGCTTCAGCGAACGGTGATCATTATCACACCGAAAGCCTTGTCGCGCAAAGTCGAAAGTCGACCGCAAGCCTATGCATTTCAGGAGAGCCCGAGTCCAGGACGAATCCTAGTCTCCGGCAGCCCCCACCATCCAAACTCCCCCTCGAAGCTAATCGAGAGGGGTTGAGAATTTACTGACACTCAAACAGGCATGCTCCTCGGAAAACCGAGGAGCGCAAGGTGCGTTCAAAGATTCGATGATTCAC
+
BBBBBBBFFFFFGGFGGGGGGGEHHHHHHHHGHHFCFHHHGHHGGGFGGHHHHHHEHHFHHHHHFFHHHHHGHGGHHHHGGHFHGGGHHHHHHHHHHGGDGGGGHGHHHHHFHGGGCEGHHGGHHHGGHGGGGGGHHHHHHHHHHHGGGGGHFFGGGGGGGGGHHHHHHHGFH<HGGGGGGHHHHHHGGGGGGGGGFGGGEDDCBEEFGGFGFFFFFFGFFFFFFFFFGFGGGFFGHFGBEHGDD;EHHHFHHHHGFCGFGFECGFCA>/GFGHGGGHFGBCGGFGGGAGHFHFHGHHFGGGEGEEHHHGGHHHHGHHHHFGDBDGHHHF3FF3G3E1EEE?EGGGHGGGGGGHG?EAEEG5FFFEEDFCFEFE5GEGGFFFFFFFBAAA?
@M02197:105:000000000-AN6RF:1:1102:25247:13824 1:N:0:1
TCGCATGGATACTCCTCCGCTTATTGATATGCTTAAGTTCAGCGGGTATCCCTACCTGATCCGAGGTCAACCTTGAAAAAATTGGGGGTCGACGGCTGGACTATCACACACGCCATGCGAAAAGATAATCTTACTACGCCTGGGGATATGAGATCATCCGCCTTTGAATTTCAGAAGGGAGAATGCAAGCAAACTCATCTTCCAAGACCAAGCAAATCTGCTTGAGAGGTATTTAATGACGCTCGAACAGGCATGCCTCCCGGAATACCAGGAGGCGCAATGTGCGTTCAAAGATTCGATGATTCAC
+
BCCCCCCFFFFFGGGGGGGGGGGHHHHHHHHHHHHHHHHHHHHGGGGGHHHHHHHHHHHHHHHGGGGHHHHHHHHHHHHHGHHHHHGGGGGGGGGGGGGHHHHHHHHHHGGHGGGGHHHHHHHHHHHHHHHHHHHHHHGGHHHHHHHHHHHHHHHHHHHHHHHGHHHHGHGHHHHGHHHHHHHHGHHHHHHHHHHHHHHHHHHHHHHGHHHHHHGHHHHHHGHHHGHHHHHHHGHHFGGGGGHGHHHHHHHHHGGGF?F?EFHHHHHHGHHDGGGGHHHHECGGHGGGGGGGGGGFFFFFFFBBAAA
@M02197:105:000000000-AN6RF:1:1102:27104:13971 1:N:0:1
TCGCATGGATACTCCTCCGCTTATTGATATGCTTAAGTTCAGCGGGTAGTCCTACCTGATTTGAGATCAAACATTCACGAAGCTGTCTTCACTGGGGAGAGACATTTATGAGCTCCAGCGAACCTCCATCGCTGAAGGTTACCTGGTAGAAAACCACAAGCGTAGATAGTTATCACACCTGTGATGCCACCAAACACTGGCAAGCTGATTCATTTGAGAGGAGCTGACCGCAGGCCAGCAAGACCCCCAAAGTCCAAGCTCATCATGGCAAACCATGAGAGTTGAGGTGTTCATGATACTCAAACAGGCATGCCCTTCGGAATGGCCAAAGGGCGCAAGGTGCGTTCAAAGATTCGATGATTCAC
+
AAAAAAA?BF3CGBGF1F?EGGGHDGHG3FFGGGFFBAGFGBD?EEAACGG2AFGGGDCGHFHGEAFFBGFGHFF@F1BBEFEHFGHHHHHFFFFHG//>ECEHGFHFFGHEHFHHGHGCGGCCHB<FH9CFHCGFDFCGFCHGGFCGFGHFHGGGGHHGGHFHHHHHGHHGHHGHFHGHHGFHFHHCCGHHHFHGGFFHHHHHHGHGGHHGHHHGGHHHGFHHGGGGGGGHGDGHHHHHHGGGGGGGHHHHGGHHHHHGEHGHGHHEE1B@HHHFFHHFGBHGHFHHHHBHHHHHHGGEFHG3FHHHHHFEE?GFGHHHHGFFGFGFGGGE2EFFGHGGGGHGGGBFCGGGGFB55DFBBBBBB
@M02197:105:000000000-AN6RF:1:1102:14372:14074 1:N:0:1
TCGCATGGATACTCCTCCGCTTATTGATATGCTTAAGTTCAGCGGGTAGTCCTACCTGATTTGAGGTCAAGAGTCAATTAGGAAGACGTTTCTCTTCGGAGAGATAATAAGTCGACGTATTAGAGGCACGGAACCTTCATTCATGCGCTTCAGCAAACGGTAATCATTATCACACCGAAAGCCTTGTCGCGCAAAGTCGAAAGTCGACCGCAAGCCTATGCATTTCAGGAGAGCCCGAGTCCAGGACGAATCCTAGTCTCCGGCAGCCCCCACCATCCAAACTCCCCCTCGAAGCTAATCGAGAGGGGTTGAGAATTTACTGACGCTCAAACAGGCATCCTCCTCGGAAAACCGAGGAGCGCAAGGTGCGTT
+
BBBBBBA4B@BBGGGFGEEE?2EHGH56BF5AEGBG555BD5AA2220B355A5F1AF3BGD5D1FAEBAFGHGHHHFD@3FD5?1GECFGGFHFFGH?AEEG1??FED?G4F/FEGEEFEFFFDCEFHGCCFCFHFFFFFGFHD1CDDDGFBFFHHHA9<#<BFGHFG1=GDDG.F</FDEGHFG;GEGD?FDDG0CBFDE99=CE@@@@FB/FGGFCFBFC:BCCFGFC;.AFGGDC//FDDDCC<DDBHFF<ECGCCGF<///B/</1B/B11AHGCE//E?/>B1/3FBEB14B3AFF1B1EFFGHHGF5DDFGDE1B1031FEFB3BFCGCAB22AAE2EHHGEEEEA442ECE?BFFF@3D?AA@A
@M02197:105:000000000-AN6RF:1:1102:14667:14280 1:N:0:1
TCGCATGGATACTCCTCCGCTTATTGATATGCTTAAGTTCAGCGGGTAGTCCTACCTGATTTGAGATCAAACATTCACGAAGCTGTCTTCACTGGGGAGAGACATTTATGAGCTCCAGCGAACCTCCATCGCTGAAGGTTACCTGGTAGAAAACCACAAGCGTAGATAGTTATCACACCTGTGATGCCACCAAACACTGGCAAGCTGATTCATTTGAGAGGAGCTGGCCGCAGGCCAGCAAGACCCCCAAAGTCCAAGCTCATCATGGCAAACCATGAGAGTTGAGGTGTTCATGATACTCAAACAGGCATGCCCTTCGGAATGGCCAAAGGGCGCAAGGTGCGTTCAAAGATTCGATG
+
CCCCCCCFFFFFGGGGGGGGGGGHHHHHCHGHHHHHHHHHHHHGGGGGGHHHHHHHHFHHHHHHGHHHHHHHHHHHHHHGGGGHHHHHHHHHHHHHGGGGGGHHHHHGHHHHHHHHHGHGGGGGHHHHHHGGHGGHHGGGHHHHHGGHHHHGHHGHGHHHGHHHGHHHHHHHGFHHHHGHHHHHHHHHHHHHHHHHHHHHHHHHHHHHHHGHHGGHHHHHHHGHGGGGGHGHHFGHHHHHHGGGGGGFHHHHHGHHHHHHHHHHHHHHGHGBHHHHHHHHHHHHHGHHHHEHHGHFGFEHGGFHHGGFFHGGGGGDGHHHHHFBF3FHHGGGGGHHCFCGGGFGGGGFFFBFFFBBBBB
@M02197:105:000000000-AN6RF:1:1102:20441:14213 1:N:0:1
TCGCATGGATACTCCTCCCTTATTGATATGCTTAAGTTCAGCGGGTAGTCCTACTCGATTTGAGGTCAAGTTGTCAAAATTTGTCCGAAGACGGTTTTGAAAGCACAGAGCTCCCAATCGGCCACCCTCTTGCGAGGTGCCGGCGAAGATACTTATCACGCCGTACTATGTCCAACCAAGAGATGCACTGATGCATTTGAGGTGAGCTACAACGAAAGCAGCAAACACCCAAGTCCACCGCTCCCTGAATCCAAAAAGATCGGAGAGTGTGAGAGTACAATGACACTCAAACGAGCATACCCTTCGGAATACCAAAGGGTGCAAGGTGCGTTCAAAGATTCGATGATTCAC
+
CCCCCCCFFFFFGGGGGGGGGGHHHHHHHHHHHHHHHHHHHGGGGFGGHHHHHHHHGHHHGHHGGHHHHHHHHHHHHHHHHHHHHHGGGGGHGGFGGGHGHHHHHHHHHHHHHHGHHHHGGGGGGHGHGGHHHGGGGFHHHGGGGGGGGHHHHHHHHHHGHGHHHHHHHHHHHHHHHHHHHHGGHHHHHHHHHHHGHHHHHHFGGGHHGHHHGHHGHGHHHHHGFFFHHHHGHGGGFFFGDGHHFGFFGBGGHHGHHGFEFBHHHHHHHGHGHHHGHHHHHHHHGGHGGGGGHHFHHGCGGGGGHFFHHHHHGHGGGHGHHGHHGGGGHGGGGGGGGGGFFFFFFFBAA>A
@M02197:105:000000000-AN6RF:1:1102:4028:14268 1:N:0:1
TCGCATGGATACTCCTCCGCTTATTGATATGCTTAAGTTCAGCGGGTAGTCCTACTCGATTTGAGGTCAAGTTGTCAAAATTTGTCCGAAGACGGTTTTGAAAGCACAGAGCTCCCAATCGGCCACCCTCTTGCGAGGTGCCGGCGAAGATACTTATCACGCCGTACTATGTCCAACCAAGAGATGCACTGATGCATTTGAGGTGAGCTACAACGAAAGCAGCAAACACCCAAGTCCACCGCTCCCTGAATCCAAAAAGATCGGAGAGTGTGAGAGTACAATGACACTCAAACGAGCATACCCTTCGGAATACCAAAGGGTGCAAGGTGCGTTCAAAGATTCGATGATTCAC
+
CCCCCCBFFFFFGGGGGGGGGGGHHHHHHHHHHHHHHHHHHHHGGGGGGHHHHHHHHGGHHGHHGHHHHFHHHHGHHHHHHHHHHHHGGGGGHGGGGGGGGHHHGHHGHHGHFHHGHHHHGGGGGGHGHGHHHHGGGGGHHHGGGGGGGGHHHHHHHHHHGHGHHHHHGHHHGGHHHHHHHHHHGHGHHHHHHGGHGHGGHHHHHHHHHGHFHGHHHHHHGHGHFFFFHHGHHFFGEEGEEFF0EHFGGFHGGHHGHG/EEGHHHHHHFFGHHFEHFHHHHHHFHGGHGGFEGHHFFFHGGEECGHHHHHHGHHHHHGHGHHHHHGGGGGGFGGGFGGFGFFFFFFFBBBBB
@M02197:105:000000000-AN6RF:1:1102:27823:14220 1:N:0:1
TCGCATGGATACTCCTCCGCTTATTGATATGCTTAAGTTCAGCGGGTAGTCCTACCTGATTTGAGATTAAACATTCACAAAGCTGTCTTCACTGGGGAGAGACATTTATGAGCTCCAGCGAACCTCCATCGCTGAAGGTTACCTGGTAGAAAACCACAAGCGTAGATAGTTATCACACCTGTGATGCCACCAAACACTGGCAAGCTGATTCATTTGAGAGGAGCTGACCGCAGGCCAGCAAGACCCCCAAAGTCCAAGCTCATCATGGCAAACCATGAGAGTTGAGGTGTTCATGATACTCAAACAGGCATGCCCTTCGGAATGGCCAAAGGGCGCAAGGTGCGTTCAAAGATTCGATGATTCAC
+
CCCCCCCFFFFFGGGGGGGGGGGHHHHHHGHHHHHHGHHHGHHGGGGGGHHHHHHHHHHHHHHHGHHHHHGHHHHHFHHHHHHHHHHHHHHHHHHHGGGGGGHHHHHHHHHHFHHHHHHGGGGGHHHHHHGGHGGHHHGHHHHHHHHHHHHGHHGHGHHHHHHHHHHGHHHHHHHHHHHHHHHHHHHHHHHHHHHHHHHHHHHHHHHHGGGGGGGHHHHHHHHHGGGGGHGHHGHHFHHHF?DFGCHFHHHHGGHFHFHGHHHHHHHGGHFGGHHHHGBFFHHFHGHFFHGHHGHGHHGGHHHFHHHHHHGFE1GFEFFG5HGGHHHHHEEE?GHHHGFGFFFBGGGGGGGGFCCFFFFFAAAAB
@M02197:105:000000000-AN6RF:1:1102:15659:14534 1:N:0:1
TCGCATGGATACTCCTCCGCTTATTGATATGCTTAAGTTCAGCGGGTAGTCCTACCTGATTTGAGATCAAACATTCAAAGGGCTGTCCTCACTGAGGAGAGACATCTGTGAGCTCCAGCGAACCTCCATCGCTGAAGGTTACTTGGTGGAAAACCACAAGCGTAGATAGTTATCACACCTGCGATACCCACCAAACACTGGCAAGCTGATTTATTTTAGAGGAGCTGACTGTAGGCCAGCAAGTCCCCCAAAGTCCAAGCTCATCATGGAAAACCATGAAGAGTTGAGGTGTTCATGATACTCAAACAGGCATGCCCTTCGGAATGGCCAAAGGGCGCAAGGTGCGTTCAAAGATTCGATGATTCAC
+
CCCCCCCFFFFFGGGGGGGGGGGHHHHHGHHHHHHHHHHHHHHGGGGGGHHHHHHHHHHHHHHHGHHHHHHHHHHHHHHHHGGHGHHHHHHHHHHHGHGHGGHHHHHHHHHHHHHHHHHGGGGGHGHHHHGGHGGHHHHHHHHHHHHGGHHHHHGHGHGHHHGHHHHHHHHHHHHHHHGHHHHHHGGHHHGHHHHHHHHHHHHHHHHHHHGHHHHGHHHHHHHHHHHHHHHHHHGHHHHHHHGGGGGGHHGHHGFHHGHHHHHHGHHHHGHHHHHHHHHHHHHGGHHGHHHGGHHHHHHHGHHGHHHHHGHHGGGGGGFHHHHHGHHHHFHGFGGGHHHHGGGGHGGGGGGGGGFFFFFFFFCCCCC
@M02197:105:000000000-AN6RF:1:1102:18541:14499 1:N:0:1
TCGCATGGATACTCCTCCGCTTATTGATATGCTTAAGTTCAGCGGGTAGTCCTACCTGATTTGAGGTCAAAAGTCAATTAGGAAGACGTTTCTCTTCGGAGAGATAATAAGTCGACGTATTAGAGGCACGGAACCTTCATTCATGCGCTTCAGCAAACGGTGATCATTATCACACCGAAAGCCTTGTCGCGCAAAGTCGAAAGTCGACCGCAAGCCTATGCATTTCAGGAGAGCCCGAGTCCAGGACGAATCCTAGTCTCCGGCAGCCCCCACCATCCAAACTCCCCCTCGAAGCTAATCGAGAGGGGTTGAGAATTTACTGACACTCAAACAGGCATGCTCCTCGGAAAACCGAGGAGCGCAAGGTGCGTTCAAAGATTCGATGATTCAC
+
CCCCCCCFBFFFGGGGGGGGGGGGGHHHFFHHHHHHHHHHHGHGGGGGGHHHHHHHHHHHHHEHGHHHHHHHHHGGHHHHHHHHHHHGGGHHHHHHHHGGGGGGHHHHHHHGHGGGGEHHHGHHGHGGHGGGGGGHGHHHHHHHHHGGGGGHHHHHHHGFGHGHHHHHHHHHHHHGGGGGGHHHHHHHGHGGGGGGFFFGGGB=FGGGGGFFGGGGGGGGGFFFFGGGGGGGFGFFFFFHHHDGGGFFFHHHHHGGGGDCGHGGGC<CGGGDGHEFGHHHGGGGGGGG/GHHHHFGGHHGHHGGGGHFGHHGHHHGG5GHHHHHFGHGGGHHGHHHHHEGG?EDCFFGFGGGGHHEEEGCHFGHGGGGHGGGGGGGGGGFFFFFFFBBBAB
@M02197:105:000000000-AN6RF:1:1102:8045:14573 1:N:0:1
TCGCATGGATACTCCTCCGCTTATTGATATGCTTAAGTTCAGCGGGTAGTCCTACCTGATTTGAGGTCAAAAGTCAATTAGGAAGACATTTCTCTCCGGAGAGATAATAAGTCGACGTATTAGAGGCACGGAACCTTCATTCATGCGCTTCAGCGAACGGTGATCATTATCACACCGAAAGCCTTGTCGCGCAAAGTCGAAAGTCGACCGCAAGCCCATGCATTTCAGGAGAGCCCGAGTCCAGGACGAATCCTAGTCTCCGGCAGCCCCCACCATCCAAACTCCCCCTCGAAGCTAATCGAGAGGGGTTGAGAATTTACTGACACTCAAACAGGCATGCTCCTCGGAAAACCGAGGAGCGCAAGGTGCGTTCAAAGATTCGATGATTCAC
+
BBAABBA?FFDFGGGCGGGGEFGHHHHHGHGHHHHHHGGHCFCDGG2EFGGHHHGHHHFHHHHHGHHHHHHGHEFGFHHHFHHHHHHGHGHHHHHGHGGGGGGGGHFFEHFFGGGGGEGHHHHHHHGGHGGGGGGHFHGGHHHHHHGGGGGHHHGGGGGGFHGHHHHGHHHHHHHFGGGGCBHHHHHHGGGGGFFGGGGGGGGGGGGGGEGEEGGFFGGFFFFGGGGGGGGFDEFGHHFCFGFD;/EHD0GHFHGGGC@?CFEC-GGGGGHHFFD1FGD0GGDGCGEFAGHGFGBE4FBEB1FGFGHFHFHFHGFG55DHFHHGBEFGEGBHEHHFFG1E00GFEDGGEGGFFG3GGGGCFFFGECAECFDBFGEFGGG4FFDFFFAAAA?
@M02197:105:000000000-AN6RF:1:1102:12090:14729 1:N:0:1
TCGCATGGATACTCCTCCGCTTATTGATATGCTTAAGTTCAGCGGGTATCCCTACCTGATCCGAGGTCAACCTAGAAAGATCTGGGGTTGCTGGCTAGCATCTCCACCGACCCTATAGCGAGAAAAATTACTACGCGTAGAACTGAAGAGCACCGCCACTGATTTTAAGGCCCGCCAGACGGCGAAGCCCAACACCTAGCCGGGCTAGATTGGTATTAATGACGCTCGAACAGGCATGCCCCCCGGAATACCAAGGGGCGCAATGTGCGTTCAAAGATTCGATGATTCAC
+
BAAAABAF4DFCGGGGGGGFGGGHGHHHHGHHHHHHGGHFGHGGGGEEHHFHGHHF.:.;FGHGGG9HGHGGHHHGHHHHH9HFHF?A7EHHG:G9GHHH<H/GFFHHE4EEE:FFFHH;G:FGHHHHH;HHHHGG9GG:EFG98H;GH;G<HHGGGGGHHGFHHHHHHFFAEFGGGFGGGGGFEGGFFFGHFFFFFFFGGGHHHHHGFGFHFHHHHHHFFFFFHEDFHHHHHGFFFFBE0CFHHHHHFHFBHHGCGGGGFHHGGGGEGGFFFFGGGGFFFFFFFA3A3A
@M02197:105:000000000-AN6RF:1:1102:28388:14771 1:N:0:1
TCGCATGGATACTCCTCCGCTTATTGATATGCTTAAGTTCAGCGGGTAGTCCTACCTGATTTGAGGTCAAAAGTCAATTAGGAAGACGTTTCTCTTCGGAGAGATAATAAGTCGACGTATTAGAGGCACGGAACCTTCATTCATGCGCTTCAGCAAACGGTGATCATTATCACACCGAAAGCCTTGTCGCGCAAAGTCGAAAGTCGACCGCAAGCCTATGCATTTCAGGAGAGCCCGGGTCCAGGACGAATCCTAGTCTCCGGCAGCCCCCACCATCCAAACTCCCCCTCGAAGCTAATCGAGAGGGGTTGAGAATTTACTGACACTCAAACAGGCATGCTCCTCGGAAAACCGAGGAGCGCAAGGTGCGTTCAAAGATTCGATGACTCAC
+
CCCCCCCFFFFFGGGGGGGGGGGHHGHHHHHHHHGFHHHHHHHGGGGGGHHGHHHGHHFHHHHHGHHHHGHHHHHHHHHHHGHHGGFGGGHGHHHHHHGGGGGEHHGHHHHHHGGGGGHHFHHHHGGGHFGGGGGHGGHGHHHHHEEGGGGHHHHHHHFGFHGHHHHHHHGHHHHGGGGGGHHHHHHHGHFGGGGGGFFGGGGBGGGGGFFFFFFGGFFFFFFFFGGGFBEGGGGGGFGEHFEA;/.EHFEHHHHGGGGCCHECGGGCC?DDGHHGGHHFAB/EGFEF/GHGHHGABGFGHHGGGGHHEHHHHGBFGHHHEHGFFEGFEFFGHEFEHHHGGFGEEEFDGGGGEGB2FCGEGFFFEEGGGBFGGGGGCGGFFFBFFFBAAA?
@M02197:105:000000000-AN6RF:1:1102:24192:14814 1:N:0:1
TCGCATGGATACTCCTCCGCTTATTGATATGCTTAAGTTCAGCGGGTAGTCCTACCTGATTTGAGGTCAAAAGTCAATTAGGAAAACGTTTCTCTTCGGAGAGATAATAAGTCGACGTATTAGAGGCACGGAACCTTCATTCATGCGCTTCAGCAAACGGTGATCATTATCACACCGAAAGCCTTGTCGCGCAAAGTCGAAAGTCGACCGCAAGCCTATGCATTTCAGGAGAGCCCGAGTCCAGGACGAATCCTAGTCTCCGGCAGCCCCCACCATCCAAACTCCCCCTCGAAGCTAATCGAGAGGGGTTGAGAATTTACTGACACTCAAACAGGCATGCTCCTCGGAAAACCGAGGAGCGCAAGGTGCGTTCAAAGATTCGATGATTCAC
+
AA@AAAA?1@3CFB1FC1EFECCGFG33GG3GBAGFF2AD2AD0/FEAF1DD2BGHHHFHHH12AA00ED1A>B@FGHFB111FGEEEHHFC2FGHFEFGG/>/B>>F>>BBF/?ECCC1BG2BF0</<CC?F?FHD<GFDGHHHHCA/<CGHFFBG9B9;<F<<FF1<1GDDDC.@BCGGHHHHHCCACCGGA9CFFBFECEFF?EA@A;BGFFFGGGGGGFFBFB9FBE@-99A;0.//CAA:G<000FCCDGC@?GC@C<<>/</@?11FGBFFF1GC>//<//E/CFHHHFEDFFEB0?GEAFBFFEGHG2BGGDF22EBF/HHFBGFB1FGGF/E////EDHFECEE/A10EAAEA110A0AA1FEFF33G1GFFBFBFFDAAA>A
@M02197:105:000000000-AN6RF:1:1102:18886:14909 1:N:0:1
TCGCATGGATACTCCTCCGCTTATTGATATGCTTAAGTTCAGCGGGTAGTCCTACCTGATTTGAGGTCAAAAGTCAATTAGGAAGACGTTTCTCTTCGGAGAGATAATAAGTCGACGTATTAGAGGCACGGAACCTTCATTCATGCGCTTCAGCAAACGGTGATCATTATCACACCGAAAGCCTTGTCGCGCAAAGTCGAAAGTCGACCGCAAGCCTATGCATTTCAGGAGAGCCCGAGTCCAGGACGAATCCTAGTCTCCGGCAGCCCCCCCCATCCAAACTCCCCCGCGAAGCTAATCGAGAGGGGTTGAGAATGTACTGACACTCAAACAGGCATGCTCCTCGGAAAACCGAGGCGCGCAAGGTGCGTTCAAAAATTCGATGATTCAC
+
A1AAAA@1F1D1BG1FCCEEAC0GGFFABGF3GFHHF2GDFDGEECEEF1FG221BEG0FEGHGEHHGHHHFGBFFFFHGFHBGFCHEGEHHHFDGGEFCGEGGHHGHHFH22EFGE<CGHHHFFHGGHGG/FCFHGHHGFHHFHHGCC?GHHHFHFHG?FGFHHHHGHHGGBFHGCGG?A:CF;HHHGHGAFFFFFFFEBAA9B?EGG@@B@<EEFFBFFFFF8FFFFFEFFFFFBFFFEFAA9BFB///BBFF?@9-@-FEA9---9-..ECD1F1<0<CC@@/>///12>0E/>EFE>0?/EAE>@2DDBFBB1H2HHHGF1?1B@11D1GF@B////E?EE1FFEEE/EE/AA00011A00E0EB11CEFDB1FB11@3DFFA1>>1
@M02197:105:000000000-AN6RF:1:1102:14719:14937 1:N:0:1
TCGCATGGATACTCCTCCGCTTATTGATATGCTTAAGTTCAGCGGGTAGTCCTACCTGATTTGAGGTCAAAAGTCAATTAGGAAGACATTTCTCTCCGGAGAGATAATAAGTCGACGTATTAGAGGCACGGAACCTTCATTCATGCGCTTCAGCGAACGGTGATCATTATCACACCGAAAGCCTTGTCGCGCAAAGTCGAAAGTCGACCGCAAGCCTATGCATTTCAGGAGAGCCCGAGTCCAGGACGAATCCTAGTCTCCGGCAGCCCCCACCATCCAAACTCCCCCTCGAAGCTAATCGAGAGGGGTTGAGAATTTACTGACACTCAAACAGGCATGCTCCTCGGAAAACCGAGGAGCGCAAGGTGCGTTCAAAGATTCGATGATTCAC
+
CCCCCCBFFFFFGGGGGGGGGGGHHGGHHHHHHHHHHHHHGHGGGGECEHHHHHHHHHHHHHHHGHHHHHGHHGHHHHHHHGGFHHHGHHHHHHHHHGGGGGGGHHHHHGHHHGGGGGHHHHGGHHGGHGGDGGGHHHHHGHHHGHGGGGGHHHGGGGGGEHGHHHHHHHHHHHHGGGGGGHHHHHHFGGGGGGFGGFGGGGGFGGGGFFFFGGFFFFGGGGFGGGGGGGEGDFFEHHHFHHGDA:GFGHGHGDEGGFCGGHGGFCGGGGHHGHHHGHHG?FCGGGGHECHHHHHGHEHGHHGGGGHHGHHHHHFFHGDHHHFHGFHHHHGHHHBHGHHGGGGGGG5GGCEGDHHGFCCGHHFHGGGGHGGGFGGGGGGFFFFFFF?BBBB
@M02197:105:000000000-AN6RF:1:1102:29467:15013 1:N:0:1
TCGCATGGATACTCCTCCGCTTATTGATATGCTTAAGTTCAGCGGGTAGTCCTACCTGATTTGAGGTCAAAAGTCAATTAGGAAGACGTTTCTCTTCGGAGAGATAATAAGTCGACGTATTAGAGGCACGGAACCTTCATTCATGCGCTTCAGCAAACGGTGATCATTATCACACCGAAAGCCTTGTCGCGCAAAGTCGAAAGTCGACCGCAAGCCTATGCATTTCAGGAGAGCCCGAGTCCAGGACGAATCCTAGTCTCCGGCAGCCCCCACCATCCAAACTCCCCCTCGAAGCTAATCGAGAGGGGTTGAGAATTTACTGACACTCAAACAGGCATGCTCCTCGGAAAACCGAGGAGCGCAAGGTGCGTTCAAAGATTCGATGATTCAC
+
CCCCBBCFFFFFGGGGGGGGGGGHHHHHHHHHHHHHHHHHHHGGGGGGFHHHHHHHHHHHHHHHGGHHHHHHHGHHHHHHHHHHHFHGGGHHHHHHHHGGGGGGHHHHHGHBHGGGGFHHHHHGHGGGHGGGGGGHHHHHHHGHHHGDGGGHHHHHHHGGGGFHHHHHGHHHHHHGGGGGGHFGCGGHGHGGGGGGFFGGFGGGGGGGGFGFFGFGGGGFFFFFFGGGGGGFGEFGHHHHGHGDGGGHG0BHGFHE@CCFDFEGF?CDC?HFGHHFGHHFFB?GGGGHEGHHHHHGGGHGHGGGGGHHHHHHHFF5HGBHHHGF5GHFHFHHHGGHGAAFGEE?GHGGGGEE?FGEE2CEHHHHGGFGHGGGFBGBGFGFFFFFFFBBBAB
@M02197:105:000000000-AN6RF:1:1102:20772:15042 1:N:0:1
TCGCATGGATACTCCTCCGCTTATTGATATGCTTACTTCCTCTAAATGACCAAGATCTTCCGCTTATTGATATGCTTACTCCCTCTAAATGACCAAGTTCCTCCGCTTATTGATATGCTTAAGTTCAGCGGGTATCCCTACCTGATCCGAGGTCAACTTTGAAAAAATTGGGGGTCGACGGCTGGACTATCACACACACCATGCGAAAAGATAATCTTACTACGCCTGGGGATATGAGATCATCCGCCTTTGAATTTCAGAAGGGAGAATGCAAGCAAACTCATCTTCCAAGACCAAGCAAATCTGCTTGAGAGGTATTTAATGACGCTCGAACAGGCATGCCTCCCGGAATACCAGGAGGCGCAATGTGCGTTCAAAGATTCGATGATTCAC
+
CCCCCCCFFFFFGGGGGGGGGGGHHHHHHHHHHHHHHHHHHHHHHHHHHGHHGHHHHIIHHGGGGGHHHHHHHHHHHHHHHHHHHHHHHHHHHHHHHHHHHHHHGGGGGHHHHHHHHHHHHHHHHHHGHGGGGGHHGHGHHHHHHHHHHGGGGHHHHHHHHGHHHHGHHHHHGGGGGGGGGGGGGGGGGGGGGGGHHGGGGGGGHHHHFFGHHHHGHFGGGGGHGGHGGFHHHFFFD1GHGGGCGHFHGEHHHHFFEHHGHHGFHFHHHHHHHHFFHGHHBHHGHHHHGDHHHGHHHHGHGBHHHHFHHHHGHGHHGHFFHHGGGEGHGGHGFHGHFGHGGCFCCGHHHHHHHGHHHGGGEGHHFGGGGGHGGGGGGGCGCFFBFFFFBBAAB
@M02197:105:000000000-AN6RF:1:1102:26748:15181 1:N:0:1
TCGCATGGATACTCCTCCGCTTATTGATATGCTTAAGTTCAGCGGGTAGTCCTACCTGATTTGAGATCAAACATTCACGAAGCTGTCTTCACTGGGGAGAGACATTTATGAGCTCCAGCGAACCTCCATCGCTGAAGGTTACCTGGTAGAAAACCACAAGCGTAGATAGTTATCACACCTGTGATGCCACCAAACACTGGCAAGCTGATTCATTTGAGAGGAGCTGACCGCAGGCCAGCAAGACCCCCAAAGTCCAAGCTCATCATGGCAAACCATGAGAGTTGAGGTGTTCATGATACTCAAACAGGCATGCCCTTCGGAATGGCCAAAGGGCGCAAGGTGCGTTCAAAGATTCGATGATTCAC
+
BCBBCCBFFFFFGGGGGGGGGGGHHHHHHHHHHHHHHHHHHGHGGGGGGHGHHHHHGHHHHHHHGHHHHGHHHHHHHHHGGGGGHHHHHHHGHHHHGGGGGGHHHHHHHHHHHHHHHHGGGGGGHHHHHHGGGGGHHGHHGHHHHHHHHHHHHHGHGHGHHGGGGGHHHHHHHGHHHHG:HHHHHHHHHHHGHHHHHHHHHGGGGGGGGGGGGGGGGGHHGGGGGGGGGGFGFFHHHF1GF?///>0111GC1FEF1BEBFF11FGB@/C@B1E2FFB12B11B0?F@1121D2D12A/EB1EGHHFBGF/A///C?0HHDHHHFBHEAGEEEAA1GFE0??FGF33GGGACFFC3DBFD>111>
@M02197:105:000000000-AN6RF:1:1102:15846:15213 1:N:0:1
TCGCATGGATACTCCTCCGCTTATTGATATGCTTAAGTTCAGCGGGTAGTCCTACCTGATTTGAGGTCAAAAGTCAATTAGGAAGACATTTCTCTCCGGAGAGATAATAAGTCGACGTATTAGAGGCACGGAACCTTCATTCATGCGCTTCAGCGAACGGTGATCATTATCACACCGAAAGCCTTGTCGCGCAAAGTCGAAAGTCGACCGCAAGCCTATGCATTTCAGGAGAGCCCGAGTCCAGGACGAATCCTAGTCTCCGGCAGCCCCCACCATCCAAACTCCCCCTCGAAGCTAATTGAGAGGGGTTGAGAATTTACTGACACTCAAACAGGCATGCTCCTCGGAAAACCGAGGAGCGCAAGGTGCGTTCAAAGATTCGATGATTCAC
+
BBBBBBBFFFFFGGGGGGGGGGGHHHHHHHHHHHHGHHHHGHHGGGGGGHHHHHHHHHFHHHHHGHHHHHHHHGHHHHHHHHHHHHHHHHHHHHHHGGGGGGGGHHHHHHHHHGGGGEHHHHHHGHGGHGGGGGGHHHHHHHHHHHGGGGGHHHGGGGGGGHGHHHHHHHHHHHHGGGGGGGHHHHHHGGGGGGGGGGGGGGGGGGGGGGGGGFFFGGGGFFGGGGGFFGGGGGGGHFGGHHGGGHGHHHFHHHHGGGCCGHGGGGGGGGG@GHHFGHHHGGDFCCGHGGHHHHHBFHHHHHGGGGHHHGGHHHHDHGHGHHGGBGHFHGHHHHHHHHGGFGGGGHHGGGEGGHHGFCGGHGGHGGGGGGGFFGGGGGFFFFFFFFBA?A?
@M02197:105:000000000-AN6RF:1:1102:4638:15233 1:N:0:1
TCGCATGGATACTCCTCCGCTTATTGATATGCTATCTTACTTCCTCTAAATGACCAAGATCCTCCGCTTATTGATATGCTTACGTTCAGCGGGTAGTCCTACCTGATTTGAGATCAAACATTCAAAGGGCTGTCCTCACTGAGGAGAGACATCTGTGAGCTCCAGCGAACCTCCATCGCTGAAGGTTACCTGGTAGAAAACCACAAGCGTAGATAGTTATCACACCTGTGATGCCACCAAACACTGGCAAGCTGATTCATTTGAGAGGAGCTGACCGCAGGCCAGCAAGACCCCCAAAGTCCAAGCTCATCATGGCAAACCATGAGAGTTGAGGTGTTCATGATACTCAAACAGGCATGCCCTTCGGAACGGCCAAAGGGCGCAAGGTGCGTTCAAAGATTCGATGATTCAC
+
BBBCCCCFFFFFGGGGGGGGGGGHHHHHHHHHHHHHHHHHHHHHHHHHHHHFHHHHHHHHHHHHHGGGGGHHHGHHHHHHHHHGHHHHHHGGGEFFHHHHHHHHHHHHHHEGHHHHHHHHHHHHHHHHGGHGHHHHHGHHHGHGHGHGGHHHHHHHHHHHHHHHHHGCFGGHHHHHHGFHGGHHHHGHHHHHGGHHFHHHHGGGHHHHGGGGGGHHHHGHGGHGGGGHGHHHHFF<FHHHGGHHHHG0HHFHHHHHHHHGFHHHHHHEHHHGGGGFAEHHCHEHFHFFDFFGGHHHFHFFGHHHHFGHHFHHHHHFHGFBDBFHHHHGEHHHGHHG5HEHFHFFHGHHHHGFFHGHHGGGGGGEEFBGGGHHGFFHCGGCCHHBHGGGGHGGGGGGFGGGBFFFFFF@BAAA
@M02197:105:000000000-AN6RF:1:1102:26620:15392 1:N:0:1
TCGCATGGATACTCCTCCGCTTATTGATATGCTTAAGTTCAGCGGGTAGTCCTACCTGATTTGAGGTCAAAAGTCAATTAGGAAGACATTTCTCTCCGGAGAGATAATAAGTCGACGTATTAGAGGCACGGAACCTTCATTCATGCGCTTCAGCGAACGGTGATCATTATCACACCGAAAGCCTTGTCGCGCAAAGTCGAAAGTCGACCGCAAGCCTATGCATTTCAGGAGAGCCCGAGTCCAGGACGAATCCTAGTCTCCGGCAGCCCCCACCATCCAAACTCCCCCTCGAAGCTAATCGAGAGGGGTTGAGAATTTACTGACACTCAAACAGGCATGCTCCTCGGAAAACCGAGGAGCGCAAGGTGCGTTCAAAGA
+
BBBBBBBFFBFFGGGGGGGGGGGHHHHHHHGHHGHHHHHHHHHGGGCCFHHHHHHHHHGHHHHHGGHHHHHHGGHHHGHHHHHHHHHHHHHHHHHGHGGGGGGGHHHGHHHHHGGGGEHFHHHHEFGGHGGGGGGHHHGHGHHHGHGGGGGHHHGGGGGGDHGHHHHHHHHHHHHGGGGGGHHHHHHHGGGGGGGGFFGGGGGGGGGGGGGGGGFGFGGGFGGGGHHHHHHGGEFFHFHHHHGGGHGHHHFHFHHGCGGGGFGGGGGGGGGHGHHGGHHGEF@GGGGHCGHGEHF?FFGGHGGGGGHHHHHHHHG5HHEHFHHFDGHHHHFHHGFHHGHFFEEGFFHGGGFGGHHFGGGGGGGGGGBBFFFFFCBBBC
@M02197:105:000000000-AN6RF:1:1102:17296:15584 1:N:0:1
TCGCATGGATACTCCTCCGCCTATTGATATGCTTAAGTTCAGCGGGTAGTCCTACCTGATTTGAGATCAAACATTCAAAGGGCTGTCCTCACTGAGGAGAGACATCTGTGAGCTCCAGCGAACCTCCATCGCTGAAGGTTACTTGGTGGAAAACCACAAGCGTAGATAGTTATCACACCTGCGATACCCACCAAACACTGGCGAGCTGATTTATTTTAGAGGAGCTGACTGTAGGCCAGCAAGTCCCCCAAAGTCCAAGCTCATCATGGAAAACCATGAAGAGTTGAGGTGTTCATGATACTCAAACAGGCATGCCCTTCGGAATGGCCAAAGGGCGCAAGGTGCGTTCAAAGATTCGATGATTCAC
+
CCCCCCCFFFFFGGGGGGGGGGGHHHHHHGHHHHGHGHHHHHHGGGGGGHHHHHHHHHHHHHHHGHHHHHHHHHHHHHHFHGGHGHHHHHHHHHHHGHGHGGHHHHHHHGHHHHHHHHHGGGGGHHHHHGGGHGGHHHHHHHHHHHHGGHHHHHGHGHHHHGGGGHHHHHHHHHHHHHGHHHHGHGGHHHGHHHHHHGGGGGHHGHHHHGGHHHHHHHHHHGHGHHHHHHHHHHFFFHHHHHGFGGGHHHHFFEGGHHHHHHHHGHHHHGHHFHHHHHHHHGHGHHHGHHHHHEHHHHHHGHHHGDHHHHHHGFDDGGGHFFGCGHHHHHHGFEEEGBBHGGGGHGGGGGGFGGGFBFFFFFBBBBB
@M02197:105:000000000-AN6RF:1:1102:21983:15602 1:N:0:1
TCGCATGGATACTCCTCCGCTTATTGATATGCTTAAGTTCAGCGGGTAGTCCTACCTGATTTGAGGTCAAAAGTCAATTAGGAAGACGTTTCTCTTCGGAGAGATAATAAGTCGACGCATTAGAGGCACGGAACCTTCATTCATGCGCTTCAGCAAACGGTGATCATTATCACACCGAAAGCCTTGTCGCGCAAAGTCGAAAGTCGACCGCAAGCCTATGCATTTCAGGAGAGCCCGAGTCCAGGACGAATCCTAGTCTCCGGCAGCCCCCACCATCCAAACTCCCCCTCGAAGCTAATCGAGAGGGGTTGAGAATTTACTGACACTCAAACAGGCATGCTCCTCGGAAAACCGAGGAGCGCAAGGTGCGTTCAAAGATTCGATGATTCAC
+
CCCBCCBFFFFFGGGGGGGGGGGHHHHHHHHHHHHHHHGHGHHGGGGGGHHHHHHHHHHHHHHHGGHHHHHHHGHHHHHHHHHHHHHGGGHHHHHHHHGGGGGGHHHHHHHFHGGGGGGGGHHHHHGGHGGGGGGHHHHHGHHHHHGGGGGHHHHHHHGGEHGHHHHHHHHHHHHGGGGGGHHHHGHHGHGGGGFGFGGGGGGFGGGGGGGGFGGFGGGGGGGGFFHFGGGGGGGGHHFHHHGFDGGHHEHHFHHGGGCCGHGGGGCGGGHFEFHGGHGF/GCCGGGHHGHHHHFDHHFGFFFFEGGF4HHHHFHGHFFF5HHG@GHHHHHHHHHHGHFGGGGGGHHGGGGGGHHGECGGHHHCGGGGHFFFBGGGGGGFFFFFFFA3BAA
@M02197:105:000000000-AN6RF:1:1102:26609:15500 1:N:0:1
TCGCATGGATACTCCTCCGCTTATTGATATGCTTAAGTTCAGCGGGTAGTCCTACTCGATTTGAGGTCAAGTTGTCAAAATTTGTCCGAAGACGGTTTGAAAGCACAGAGCTCCCAATCGGCCACCCTCTTGCGAGGTGCCGGCGAAGATACTTATCACGCCGTACTATGTCCAACCAAGAGATGCACTGATGCATTTGAGGTGAGCTACAACGAAAGCAGCAAACACCCAAGTCCACCGCTCCCGGAATCCAAAAAGATCAGAGAGTGTGAGAGTACAATGACACTCAAACGAGCATACCCTTCGGAATACCAAAGGGTGCAAGGTGCGTTCAAAGATTCGATGATTCAC
+
CCCCCBCFFFFFGGGGGGGGGGGHGFHHGHGHHHHHHHHHHHHGGGGGGHHHFHHHHGHHHGHHGHHHHHHFGHHHGHHHHHHHHHHGGGGGHGGFFGGHHHHHHHHHFHGHHHGHGHHGEEGGGHGGHHHGHGGGGGHHHGGGGG8GDHHGGHFHHHHGHGGGHHHHHHHGHHHGHHHHGHHHGHHHGGHHHHGGHHHHGGHHGHGHFFFHGHHHHHFHHHHGGGGHHHGHHGFFEFGGGEE@?4HHHHGFGHHHHGG4HHGGHHHHHHHHHFHHHHHFEHHFGGEGGFGGHGGHHGAGFE?EHHFHHHEFGHHGGHFHGGHGFECGHFGGGGGGGGGCFFFFFFABBBA
@M02197:105:000000000-AN6RF:1:1102:19372:15788 1:N:0:1
TCGCATGGATACTCCTCCGCTTATTGATATGCTTAAGTTCAGCGGGTAGTCCTACCTGATTTGAGGTCAAAAGTCAATTAGGAAGACGTTTCTCTTCGGAGAGATAATAAGTCGACGTATTAGAGGCACGGAACCTTCATTCATGCGCTTCAGCAAACGGTGATCATTATCACTCCGAAAGCCTTGTCGCGCAAAGTCGAAAGTCGACCGCAAGCCTATGCATTTCAGGAGAGCCCGAGTCCAGGACGAATCCTAGTCTCCGGCAGCCCCCACCATCCAAACTCCCCCTCGAAGCTAATCGAGAGGGGTTGAGAATTTACTGACACTCAAACAGGCATGCTCCTCGGAAAACCGAGGAGCGCAAGGTGCGTTCAAAGATTCGATGATTCAC
+
CCCCCCCFFFFFGGGGGGGGGGGHHHHHHHHHHHHHGHHHHHHGGGGGGHGHHHHHHHHHHHHGGHHHHHHHHHHHHHHHHGHHHHHGGGHHHHHHHHGGGGGGHHHHHHHHHGGGGGHHHHHHHGGGHGGGGGGHHHHHHHHHHHGGGGGHHHHHHHGGFGGHHHHHHHHHHHHHGGGGGHHHHHHHGHGGGGGGGGGGGGGFFGGGGGGGGGGGGGGGGGGGGGGGGGGFGGGGHHHHHHGFDGGHHFFBHHGGGGGGGHGGGGGGFDHHGHHHGHHHGDBGGGGHHGHHHHHFHHHGHFFFGGHHHHHHHHHHHHHHHHHHGGHHHHHGHHHHGHFGGECGGHHGGGGGGHF?GGGGHGHHGGGGGGGGGGGGGGGFFFFFFFBAAAB
@M02197:105:000000000-AN6RF:1:1102:2828:16007 1:N:0:1
TCGCATGGATACTCCTCCGCTTATTGATATGCTTAAGTTCAGCGGGTAGTCCTACCTGATTTGAGGTCAAAAGTCAATTAGGAAGACATTTCTCTCCGGAGAGATAATAAGTCGACGTATTGGAGGCACGGAACCTTCATTCATGCGCTTCAGCGAACGGTGATCATTATCACACCGAAAGCCTTGTCGCGCAAAGTCGAAAGTCGACCGCAAGCCTATGCATTTCAGGAGAGCCCGAGTCCAGGACGAATCCTAGTCTCCGGCAGCCCCCACCATCCAAACTCCCCCTCGAAGCTAATCGAGAGGGGTTGAGAATTTACTGACACTCAAACAGGCATGCTCCTCGGAAAACCGAGGAGCGCAAGGTGCGTTCAAAGATTCGATGATTCAC
+
ABBBBBAFFFFFGGGGGGGGGGGGHFHHGFGHHHFGGHHHHHHGGGGGGHHHEHHHHHHHHHHHFFHHHHHHHHHHEGFHHGHHHHHHHHGHHHHHHGGGGEEEGHFHHHHGGDGGGEHHHGHHHGGGHGGGGGGHHHHHHGHFGFFGGGGHHHGGGGGGGHGGHGFFHHHGGHHGCCFFGGF;HFHHDGGGGGFGBFE9GDAAFGFGFFFFFFFFFFGGGGGGFFFGFGEGFFFF/GC/HHGDFGGGFFGGHHGGG?FGGHGGGGC/CBG2GHHCGHDFDB/EE/?FCEGEGBHE@B3EGGCGF?FGHHHHHGGBGHHHHGHHGFHGHHHHHGFG3A1EE?GFDGHEGGGGFHFGGGE?F5HGE2?CFGGGGFFGEG4BFFFFFFABBAB
@M02197:105:000000000-AN6RF:1:1102:3532:15935 1:N:0:1
TCGCATGGATACTCCTCCGCTTATTGATATGTTTAAGTTCAGCGGGTAGTTCTACCTGATTTGAGGTCAAAAGTCAATTAGGAAGACGTTTCTCTTCGGAGAGATAATAAGTCGACGTATTAGAGGCACGGAACCTTCATTCATGCGCTTCAGCAAACGGTGATCATTATCACACCGAAAGCCTTGTCGCGCAAAGTCGAAAGTCGACCGCAAGCCTATGCATTTCAGGAGAGCCCGAGTCCAGGACGAATCCTAGTCTCCGGCAGCCCCCACCATCCAGACTCCCCCTCGAAGCTAATCGAGAGGGGTTGAGAATTTACTGACACTCAAACAGGCATGCTCCTCGGAAAACCGAGGAGCGCAAGGTGCGTTCAAAGATTCGATGATTCAC
+
A>AABBBFBFDFGGGGGBEEEFGFGAFF66DGGGFG55E5FGGFFGG?FHFHFFGFHA3G5FFEGFGAEGHGH3BG5DDGFHFHHEHGGFCG44FGGEGGGCGFBHGHFHGBB?FGC/FGHHGBGHGAGFGGEGCGBF2@@@2GH@D/@C?FHH1FGFDGBFF1FHHGFFFGGDGFGGGFGF?C@GC@A@B@FGFEA;CFEGG@F@EAAA>BFFFFGGFFEFFCFGGFGGGFDGCEBC.BHFGCCHGHHHHHGD<.-CCCCHGCCCCCGFHHGHHHGDF0BGCEE/GGF>1HHGFEG0CGFHAEGGEHGDHHFHGFGGDGHFF1D/10FF11D11F1//FECEFEFGFE/AEB010EA0AGGHG?EE0GGBBGFGG1FA1FFFFFFAA>>1
@M02197:105:000000000-AN6RF:1:1102:8633:16011 1:N:0:1
TCGCATGGATACTCCTCCGCTTATTGATATGCTTAAGTTCAGCGGGTAGTCCTACCTGATTTGAGGTCAAAAGTCAATTAGGAAGACGTTTCTCTTCGGAGAGATAATAAGTCGACGTATTAGAGGCACGGAACCTTCATTCATGCGCTTCAGCAAACGGTGATCATTATCACACCGAAAGCCTTGTCGCGCAAAGTCGAAAGTCGACCGCAAGCCTATGCATTTCAGGAGAGCCCGAGTCCAGGACGAATCCTAGTCTCCGGCAGCCCCCACCATCCAAACTCCCCCTCGAAGCTAATCGAGAGGGGTTGAGAATTTACTGACACTCAAACAGGCATGCTCCTCGGAAAACCGAGGAGCGCAAGGTGCGTTCAAAGATTCGATGATTCAC
+
BBBBBBBFFFFFFFFGGFEEGGGHHGHHHHGGHGHHFHFFHHHGGGGCEGGHHHHCGFHFGHHGGFFGFHFHHGFHHGHEHHGHGHFGGGHBEGHHHHGGCGGEFDGHHHH?4EGEEFFHHFHGHEGGABDFEGEHGHFHFBDHGFGGGGGHFFHHHHGGFGFHHFHHHHHHFHHGGGGGGGHHHHHHGGGGGGDGF?DGGGFFGDFGCFABFGGGGGGFFGFFFFFFFFEGAGFEHFGHHHGD?HCBFFBHFGFEGGG?GGGGDCCGCGHGGHGHGHFEDGCGGGGGEEFHHHHGGCF1HFGGGGHHHGHHHFHHGF5HG5HGDFGHHHGDGHGHHHHGGGFGEHHGGEE?EFHDDGGGFBHHGGGEGBGGGGGGFGEFFFFDDFABBBA
@M02197:105:000000000-AN6RF:1:1102:16189:16250 1:N:0:1
TCGCATGGATACTCCTCCGCTTATTGATATGCTTAAGTTCAGCGGATAGTCCTACCTGATTTGAGGTCAAAAGTCAATTAGGAAGACGTTTCTCTTCGGAGAGATAATAAGTCGACGTATTAGAGGCACGGAACCTTCATTCATGCGCTTCAGCAAACGGTGATCATTATCACACCGAAAGCCTTGTCGCGCAAAGTCGAAAGTCGACCGCAAGCCTATGCATTTCAGGAGAGCCCGAGTCCAGGACGAATCCTAGTCTCCGGCAGCCCCCACCATCCAAACTCCCCCTCGAAGCTAATCGAGAGGGGTTGAGAATTTACTGACACTCAAACAGGCATGCTCCTCGGAAAACCGAGGAGCGCAAGGTGCGTTCAAAGATTCGATGATTCAC
+
BCBCBBBFFFFFGGGGGGGGGGGHHHHHHHHHHHHHHHHHGHHGGGGGHHHHHHHHHHHHHHHHGHGHHHHHHGHHHGHHHGHHGGGGGGHHHHHHHHGGGGGGHHGHHHHHHGGGGGHHHHHHHHGGHGGGGGGHHGHHHHHHHGFGGGGHHHHHHHGGGHGHHHGHHHHHHHHGGGGGGHHHHHHHGHGGGGGGGFGGGGGGGGGGGGGGGGFFFFGFFFFFFFFFFFEFGFFFCBC:/CA:.FGGHHCEHHGGGGFGFHFGCGCGGGHGGHHGGHGB/DCGGGGGEGHFGHHED?3E32GGGGHFHGGHHHHFHG5HHHGFGGHHGHHFFGEHGEGAE?EEEGHGDGGGGFGEAA22FDFHGGGGFGGGEGGGGGCFFFFFFFBBBAB
@M02197:105:000000000-AN6RF:1:1102:4514:16200 1:N:0:1
TCGCATGGATACTCCTCCGCTTATTGATATGCTTAAGTTCAGCGGGTAGTCCTACCTGATTTGAGGTCAAAAGTCAATTAGGAAGACGTTTCTCTTCGGAGAGATAATAAGTCGACGTATTAGAGGCACGGAACCTTCATTCATGCGCTTCAGCAAACGGTGATCATTATCACACCGAAAGCCTTGTCGCGCAAAGTCGAAAGTCGACCGCAAGCCTATGCATTTCAGGAGAGCCCGAGTCCAGGACGAATCCTAGTCTCCGGCAGCCCCCACCATCCAAACTCCCCCTCGAAGCTAATCGAGAGGGGTTGAGAATTTACTGACACTCAAACAGGCATGCTCCTCGGAAAACCGAGGAGCGCAAGGTGCGTTCAAAGATTCGATGATTCAC
+
BBBBCCB@FFFFGGGGGGGGGGGHHHHHHHHHHHHHHHHHHHGGGGGGGHHHHGHHEHFHHHHHGHHHHHHHHHHHHHH5FHFGFFHGGGHHHHHHHHGEFEFGHHHHHHHGHGGGGEHHHHFHHGGGHGGGGGGHGHHHHHHGHEGGGGGEGFHGHHGGGHFHHHHHHHHFHHHFGFBCGHHHHHHHGGGGGFGGFFFFGGGCFGEGGAFFFFFFGFGGGFFFFGGGGGGGGFFFHFGCCG?GGHGHHFFHHHHGGGGCCGF?GF?@@B22GHHEGHHHE</GCGGHAGHHHHFE@BHGGFGGFDHFGFHHHG5HHEHHHHGGBGHHHHHHGGHHHHHD?FCGGHHGEE?FE2FADFGGHGCBEGC?HGGGGGGGGFGBFFFFFF?AAAA
@M02197:105:000000000-AN6RF:1:1102:4889:16473 1:N:0:1
TCGCATGGATACTCCTCCGCTTATTGATATGCTTAAGTTCAGCGGGTAGTCCTACTCGATTTGAGGTCAAGTTGTCAAAATTTGTCCGAAGACGGTTTGAAAGCACAGAGCTCCCAATCGGCCACCCTCTTGCGAGGTGCCGGCGAAGATACTTATCACGCCGTACTATGTCCAACCAAGAGATGCACTGATGCATTTGAGGTGAGCTACAACGAAAGCATCAAACACCCAAGTCCACCGCTCCCTGAATCCAAAAAGATCAGAGAGTGTGAGAGTACAATGACACTCAAACGAGCATACCCTTCGGAATACCAAAGGGTGCAAGGTGCGTTCAAAGATTCGAT
+
CCCCCCCFFFFFGGGGGGGGGGGHHHHHHHHHHHHHHHHHHHHGGGGGGFHGHHHHHGHHHGHHGHHHHHHHHHHHHHHHHHHHHHHGGGGGHGGGGGGHHHHHHHHH;HHHHHGHHHHGGGGGGHGHHHHHHGGGG;0HHGG8GGGGGHHHHHHHHHHGHGGFEGHHHHHHHFGGGGGGGGGGGGGGGGGGGGGGGGGGGGFEGGFFFFFFFFFGFFFFFFFFFFFFHFFFFFFGEGGCGGGGHHHHHFGGHHHFHHHHHHHHGHHHHHFHHHHHGHHHHGHHGGHGGGEFGHGGHHHGGEEFHHHHHGGHHHHHGHGHGHGGGGFGGGGFFFFFAFFBBBBB
@M02197:105:000000000-AN6RF:1:1102:27421:16540 1:N:0:1
TCGCATGGATACTCCTCCGCTTATTGATATGCTTAAGTTCAGCGGGTAGTCCTACCTGATTTGAGATCAAACATTCAAAGGGCTGTCCTCACTGAGGAGAGACATCTGTGAGCTCCAGCGAACCTCCATCGCTGAAGGTTACTTGGTGGAAAACCACAAGCGTAGATAGTTATCACACCTGCGATACCCACCAAACACTGGCAAGCTGATTTATTTTAGAGGAGCTGACTGTAGGCCAGCAAGTCCCCCAAAGTCCAAGCTCATCATGGAAAACCATGAAGAGTTGAGGTGTTCATGATACTCAAACAGGCATGCCCTTCGGAATGGCCAAAGGGCGCAAGGTGCGTTCAAAGATTCGATGATTCAC
+
AAAABBBFFFFFGGGGCGGGGGGHHGHGBGHHHHHGHGGGGHFGGGGEEGEHHHHHHHGGHHHHGHHHHHHHGGHHGHGHHGGHGHHHHHHHHHHHGHGGGGHHHHHGGFHHGHHHHHHGGGGGHHGHHHGGGGGHHHGGHHGHHHHGGHHHHHGHGGHHGHHGGHHHHHHHGGHHHHGHHGG0GEFGHHGHHGHHHHHHFG%HHHHHHGHHHGGGGHHHGHHHHHHFHHHFHHGFFHEGGHGGGGGHFGHFHHGHHHHFFHHFHHHGHGFGGHGHGHHFHHHFHHHDGF5FGFFFFHHGGHHHHHGFHEHHGEEEGFEBHGHHHGGFCHFEAE2GHGHHGGEEFEFCGGGGECFFFFFFFFBABAA
@M02197:105:000000000-AN6RF:1:1102:22371:16728 1:N:0:1
TCGCATGGATACTCCTCCGCTTATTGATATGCTTAAGTTCAGCGGGTAGTCCTACCTGATTTGAGGTCAAAAGTCAATTAGGAAGACGTTTCTCTTCGAAGAGATAATAAGTCGACGTATTAGAGGCACGGAACCTTCATTCATGCGCTTCAGCAAACGGTGATCATTATCACACCGAAAGCCTTGTCGCGCAAAGTCGAAAGTCGACCGCAAGCCTATGCATTTCAGGAGAGCCCGAGTCCAGGACGAATCCTAGTCTCCGGCAGCCCCCACCATCCAAACTCCCCCTCGAAGCTAATCGAGAGGGGTTGAGAATTTACTGACACTCAAACAGGCATGCTCCTCGGAAAACCGAGGAGCGCAAGGTGCGTTCAAAGATTCGATGATTCAC
+
CCCCCCCFFFFFGGGGGGGGGGGHHFHGHHHHHHHHHHHHHHHGGGGGGHHHHFHHHHHGHHHHGHFHHHHHHGHHHHHHHHHHHGHGGGHHHHHHHHHFGGHHHGHHHHHGHGFGG<GHHFHHHGGGHGGGGGGHHGFHHHHHHHGGGGGGHHHHHHGGFHFHHHHHHHHHHHHGGGGFGGHHHHHHGHGGGGGGGGGGGGFDFFGGGGGGGFFFFFGGGFGFFFFFFGGGFEGFGHHHGHGGGGGHGBBHBHGGFGFFGHGGGGGGGDG2FHHGFHHFACCGGGCG/GHHHHHEHGHGHHGGGEGHG4HHHHGDFHHHHGHHFGHHHHHGHHHGHEFGGFGGGHHGGEEGEBHFEGFCGGGCGGGGHGGGGGGGGGGFFFFFFFBBABA
@M02197:105:000000000-AN6RF:1:1102:12711:16948 1:N:0:1
TCGCATGGATACTCCTCCGCTTATTGATATGCTTAAGTTCAGCGGGTAGTCCTACCTGATTTGAGGTCAAAAGTCAATTAGGAAGACATTTCTCTCCGGAGAGATAATAAGTCGACGTATTAGAGGCACGGAACCTTCATTCATGCGCTTCAGCGAACGGTGATCATTATCACACCGAAAGCCTTGTCGCGCAAAGTCGAAAGTCGACCGCAAGCCTATGCATTTCAGGAGAGCCCGAGTCCAGGACGAATCCTAGTCTCCGGCAGCCCCCACCATCCAAACTCCCCCTCGAAGCTAATCGAGAGGGGTTGAGAATTTACTGACACTCAAACAGGCATGCTCCTCGGAAAACCGAGGAGCGCAAGGTGCGTTCAAAGATTCGATGATTCAC
+
CCCCCCCFFFFFGGGGGGGGGGGHHHHHHHHHHHHHHHHHHHHGGGGGGHHHHHHHHHHHHHHHGHHHHHHHHHHHGGHHHHHHHHHHHHHHHGHHHGGGGGGGHHHHHHHHHGGGGEGHHHHHHHGGHGGGGGGHHHHHHGHHHHGGGGGHHHGGGGGCGHGHHHHHHHHHHHHGGGFGGGHGHHHHGGGGGGFGGFGGGGGFGGFGGGGFFFFGGGGFFFFGGGGGGGGFGFGGFFGBHGGEFHFHHHGBEHHGGGGGGHGGGGGGGGGGGHHGGHHHGGGGGGGFGGHHHEHFHGFGHHGGGFHFGHHHHHGBHGF55G5G@GHHGHHHFHHHHHEGGGGGGHHGGGEFGHHEEGGGHHGHGGGGHGGGGGFFGCGFFFFFFFBAAAA
@M02197:105:000000000-AN6RF:1:1102:5129:16968 1:N:0:1
TCGCATGGATACTCCTCCGCTTATTGATATGCTTAAGTTCAGCGGGTAGTCCTACCTGATTTGAGGTCAAAAGTCAATTAGGAAGACATTTCTCTCCGGAGAGATAATAAGTCGACGTATTAGAGGCACGGAACCTTCATTCATGCGCTTCAGCGAACGGTGATCATTATCACACCGAAAGCCTTGTCGCGCAAAGTCGAAAGTCGACCGCAAGCCTATGCATTTCAGGAGAGCCCGAGTCCAGGACGAATCCTAGTCTCCGGCAGCCCCCACCATCCAAACTCCCCCTCGAAGCTAGTCGAGAGGGGTTGAGAATTTACTGACACTCAAACAGGCATGCTCCTCGGAAAACCGAGGAGCGCAAGGTGCGTTCAAAGATTCGATGATTCAC
+
CCCCCCCFFFFFGGGGGGGGGGGHHHHHHHHHHHHGHFHHHHHGGGGGGHHGHHHHHHHHHGHHGHHHHHHHHHHHHHHHHHHHHHHHHHHHHHHHHGGGGGGGHHHHHHHHHGGGGGHHHHHHHHGGHGGGGGGHHHHHHHHHHHGGGGGHHHGGGGGGGHGHHHHHGHHHHHHGGGGGGGHHHHHHGGGGGGGGFGGFGGGGGGGFGGGGGGGGGFFGFGGGGGGGGGGGGGGGFHHHHHGGGHGHHHHHHHHEDD@FDHGGGGCCDDGDEFGCFHHHEC?GGFGGEGHHHFHGGGHGHHGGGGHHHHHHGHFGBHHHGHHGEFGHHGFGHGFEHHGDGGFGGHFGEGGGGHHDGEGEHCHGGGGGHFGGGGGGGGGFFFFFFFBBBAB
@M02197:105:000000000-AN6RF:1:1102:12427:17024 1:N:0:1
TCGCATGGATACTCCTCCGCTTATTGATATGCTTAAGTTCAGCGGGTAGTCCTACCTGATTTGAGGTCACATTAATAAAATAAGCTCGTCCAAGTCAATGGACTGTTAGAAGCTGAACCTTGCTTCACCGTCAATAGCGTAGATAATTATCACACCAATGAACAGTTGACAAAATGTTGTCCGCTAATGCATTTAAGGAGAGCTGACCTCAAGAAGCCAGCAAACCCACATCCAACCAAAGAGGTTGATAATATTAATGACACTCAAACAGGCATGCTCCTCGGAATACCAAGGAGCGCAAGGTGCGTTCAAAGATTCGATGACTCAC
+
CCCCCCCFFFFFGGGGGGGGGGGHHHHHHGHHHHGHHGGHHHHGGGGGGHHHHHHHHHHHHHHHGHGHGHHHHHHHHHHHHHHHHHHGGGGGHHHHHHHHHHHHHHHHHHHHHHHHHGHHHHHHHHHHHGHGHGHHHHHHHHHHHHHHHHHHHHHHHHHHHHHHHHHHHHHHHHHHHHGGHGHHHHGHHHHHHHHHHHHHHHHHHGHHHHHHHHHGHHHHGGGGGHHHHHHGGGGHHHHGHHHHHHGHFHFHHHHHHGHHHGGEHHHHHGHHHHHHGGGCGFHHHHHFHHHFGGFGGHHHHGGGGHGGGGGGGGGGFFFFFFBBBBBA
@M02197:105:000000000-AN6RF:1:1102:6553:17140 1:N:0:1
TCGCATGGATACTCCTCCGCTTATTGATATGCTTAAGTTCAGCGGGTAGTCCTACCTGATTTGAGGTCAAAAGTCAATTAGGAAGACGTTTCTCTTCGGAGAGATAATAAGTCGACGTATTAGAGGCACGGAACCTTCATTCATGCGCTTCAGCAAACGGTGATCATTATCACACCGAAAGCCTTGTCGCGCAAAGTCGAAAGTCGACCGCAAGCCTATGCATTTCAGGAGAGCCCGAGTCCAGGACGAATCCTAGTCTCCGGCAGCCCCCACCATCCAAACTCCCCCTCGAAGCTAATCGAGAGGGGTTGAGAATTTACTGACACTCAAACAGGCATGCTCCTCGGAAAACCGAGGAGCGCAAGGTGCGTTCAAAGATTCGATGATTCAC
+
DEEEEDEFFFFFGGGGGGGGGGGHHHHHHHGHHHHHHHHHHHHGGGGGGHHHHHHHHHHHHHHHGGHHHHHHHHHHHHHHHHHHHHHGGGHHHHHHHHGGGGGGHHHHHHHHHGGGGGHHHGHHHHGGHGGGGGGHHHHHHHHHHHGGGGGHHHHHHHGFGHGHHHHHHHHGHHHGGGGGGHHHHHHHGHGGGGGGGGGGGGGGGGGGGGGGGGGGGGGGGGGGFGGGGGGFFFFGHHFHHHGGGHGHGHHHHHHGGGFFGHGGGGGGGGHHGHHHGHHGFC<GGGEC/GHHHHHGGFGGHHGGGGHHHFHHHHHGHFHHHHHG@GHHHHGHHHHHHFHFEA0GGHFGGGGGGHHGGGGGHHHHGGGGHGGGGGGGGGGFFFFFFFCCBBC
@M02197:105:000000000-AN6RF:1:1102:6810:16877 1:N:0:1
TCGCATGGATACTCCTCCGCTTATTGATATGCTTAAGTTCAGCGGGTAGCCCTACCTGATTTGAGGTCAAAAGTCAATTAGGAAGACGTTTCTCTTCGGAGAGATAATAAGTCGACGTATTAGAGGCACGGAACCTTCATTCATGCGCTTCAGCAAACGGTGATCATTATCACACCGAAAGCCTTGTCGCGCAAAGTCGAAAGTCGACCGCAAGCCTATGCATTTCAGGAGAGCCCGAGTCCAGGACGAATCCTAGTCTCCGGCAGCCCCCACCATCCAAACTCCCCCTCGAAGCTAATCGAGAGGGGTTGAGAATTTACTGACACTCAAACAGGCATGCTCCTCGGAAAACCGAGGAGCGCAAGGTGCGTTCAAAGATTCGATGATTCAC
+
CCCCCCDFFFFFGGGGGGGGGGGHHHHHHHHHHHHHHHHHGHHGGGGGGHHGHHHHHHHHHHHHGHHHHHHHHHHHHHHHHHHHGHHGGGHHHHHHHHGGGGGGHHHHHHHHGGGGGGHHHGHHHHGGHGGGGGGHHHHHHHHHHHGGGGGHGHHHHHGGGHGHHHHHHHHHHHHGGGGGGHHGHHHHGHGGGGGGFGGFEGGFFGGGGFGGGGGGGGGGFFFFFGGFFFFFGGGGHFFBGHGGGHGHHHHGHFHGGGCCFHGGGCC?GGFGGHFGGHHHFC>ECGGHEGHHGHHDGHFGHFGGGGHHGHHGHHHHHDDGFHGFDAHHHHGHHHHGHHFGFE?GEFEGGGGGGFFGGGGGHCFHGFFGHGGGGGFGGGGFFFFFFFBBA3A
@M02197:105:000000000-AN6RF:1:1102:5826:17214 1:N:0:1
TCGCATGGATACTCCTCCGCTTATTGATATGCTTAAGTTCAGCGGGTATCCCTACCTGATCCGAGGTCAACCTAGAAAAATTTGGGGTTGCTGGCAAGCATCTCCCAGGACCCTATAGCGAGAAAATTACTACGCGTAGAGCCTAAGAGCACCGCCACTGGTTTTAAGGCCCGCCAGACGGCGAAGCCCAACACCTAGCTAGGCTAGATTGGTATAAATGACGCTCGAACAGGCATGCCCCCCGGAATACCAGGGGGCGCAATGTGCGTTCAAAGATTCGATGATTCAC
+
ABAAAAB?B5FFFBEFBAAECEFHB5FDFGGHFGH55AFHH55EE?F?GDBCE6FG;3EGHGH1A#E2BDGGF9FFFHFHHHHHF?/EECFGHEFF:EGHHHHHFHHHE;EHGGBFBGBDGGFFHFBGHGGHHGGGCGGAGHEGFFFFFHHGFGGGGGEFFGFHGHGFFFGCFFGGGGGGGGGCFGGHHGHHFHHHGFGGHHGFFHGFGFHHFGGHFGGGGFGHHGHHHHHFEHHFCFEA0GHHFGHHGHGGGGGGGGGHHHFGGGHCGGGGGGA4FFFFFFFFBABAB
@M02197:105:000000000-AN6RF:1:1102:15677:17176 1:N:0:1
TCGCATGGATACTCCTCCGCTTATTGATATGCTTAAGTTCAGCGGGTAGTCCTACCTGATTTGAGGTCAAAAGTCAATTAGGAAGACATTTCTCTCCGGAGAGATAATAAGTCGACGTATTAGAGGCACGGAACCTTCATTCATGCGCTTCAGCGAACGGTGATCATTATCACACCGAAAGCCTTGTCGCGCAAGGTCGAAAGTCGACCGCAAGCCTATGCATTTCAGGAGAGCCCGAGTCCAGGACGAATCCTAGTCTCCGGCAGCCCCCACCATCCAAACTCCCCCTCGAAGCTAATCGAGAGGGGTTGAGAATTTACTGACACTCAAACAGGCATGCTCCTCGGAAAACCGAGGAGCGCAAGGTGCGTTCAAAGATTCGATGATTCAC
+
CCCCDDCFFFFFGGGGGGGGGGGHHHHHHGHHHHHHHHHHHHHGGGEGGHHHHHHHHHHHHGHHGHHHHHHHHHHHHHHHHHHHHHHHHHHHHHHHHGGGGGGGHHHHHHHGHGGGGGHHHHGHHHGGHGGGGGGGHHHHGHHHHHGGGGGHHHGGGGGGGHGHHHHHHHHHHHHGGGGGGHHHHHHHGGGGGGGGFGGGGGGGGFFFGGGFGGGGGGGGFFHGHGGGGFGGGGGGHFHHGHGGGHGHFHHGHFFGDGGCGHGGCGGCGGGHGHHHGHHHFB/GGGGHEGHGHHHFGHHGHHGGGGHHHHGGHHHGFFGHGHHHGGHGHHHGGHHGHEGGEFGGGHGGGFDGGHHGGGGGFHFCGGGGHGGGGGGGGGGFFFFFFFCBBAB
@M02197:105:000000000-AN6RF:1:1102:16441:17247 1:N:0:1
TCGCATGGATACTCCTCCGCTTATTGATATGCTTAAGTTCAGCGGGTATCCCTACCTGATCCGAGGTCAACCTAGAAAAATCTGGGGTTGCTGGCTAGCATCTCCACCGACCCTATAGCGAGAAAAATTACTACGCGTAGAGCTGAAGAGCACCGCCACTGATTTTAAGGCCCGCCAGACGGCGAAGCCCAACACCTAGCCGGGCTAGATTGGTATTAATGACGCTCGAACAGGCATGCCCCCCGGAATACCAAGGGGCGCAATGTGCGTTCAAAGATTCGATGATTCAC
+
BBCCCCCFFFFFGGGGGGGGGGGHGHHHHHHHHHHHHHHHHHHGGGGGHHHHHHHHG;H<HHHGGGG:HHH:HHHHHHHHHH<HHGGGGGGHHGGH:;HH;HHHHHHHGGGGGHHHHHHGG/GGHHHHH;HHHHGGGG:GGHH:HHHHHHHHHGGGGGGHHHHHHHHHHHHHGGGGGGGGGGGGGGGGGFFGFFGHGGGGGGHHHHHHHHHHHGHHHHHGGHFGGHGFHHHFHHHHGFGEACGGHHHGGHHHHHGGGGGHHHHGGGGHGGGGFGGGGGFFFFFFFCCCBC
@M02197:105:000000000-AN6RF:1:1102:6802:17433 1:N:0:1
TCGCATGGATACTCCTCCGCTTATTGATATGCTTAAGTTCAGCGGGTAGTCCTACCTGATTTGAGGTCAAAAGTCAATTAGGAAGACGTTTCTCTTCGGAGAGATAATAAGTCGACGTATTAGAGGCACGGAACCTTCATTCATGCGCTTCAGCAAACGGTGATCATTATCACACCGAAAACCTTGTCGCGCAAAGTCGAAAGTCGACCGCAAGCCTATGCATTTCAGGAGAGCCCGAGTCCAGGACGAATCCTAGTCTCCGGCAGCCCCCACCATCCAAACTCCCCCTCGAAGCTAATCGAGAGGGGTTGAGAATTTACTGACACTCAAACAGGCATGCTCCTCGGAAAACCGAGGAGCGCAAGGTGCGTTCAAAGATTCGATGACTCAC
+
BBBBBAB?FFFFGGGGGCGGGGGHHHHHHHHHHHGHHHHHHHHGGGGGGHHHHHHHHHHHHHHHGHHHHHHHH3GHHHFFHGHHGHGGGGHHHHHHHHGGGEGAGHHHHHHFHGGGGGHGFGHGHFGGHGGCGGGHHHHHHHHGHHGGCGGHHGHHHHF?FGGGHHHHHHHHHGHGFFGGGGGFHHHHGGGGGGDGGGGGGFFDBFGGGFFFFAFFGFGGFFFFFGGFFFEEFFFGFHHHHHGDC/EHFGBGCFGECCGGGHGDCCGFGGHFEFG2FHFG?//GGGGFHGFBBBG?DCF?HFEGF?FHHGHGHFFHFFGGHHGHHEDF5B3FGC3GHHHFGECGEGGCACGFE2F2ECGGHHHHGGGGHGA5DGGGGFG4FFFFFFAA>AB
@M02197:105:000000000-AN6RF:1:1102:24598:17526 1:N:0:1
TCGCATGGATACTCCTCCGCTTATTGATATGCTTAAGTTCAGCGGGTAGTCCTACCTGATTTGAGGTCAAAAGTCAATTAGGAAGACGTTTCTCTTCGGAGAGATAATAAGTCGACGTATTAGAGGCACGGAACCTTCATTCATGCGCTTCAGCAAACGGTGATCATTATCACACCGAAAGCCTTGTCGCGCAAAGTCGAAAGTCGACCGCAAGCCTATGCATTTCAGGAGAGCCCGAGTCCAGGACGAATCCTAGTCTCCGGCAGCCCCCACCATCCAAACCCCCCCTCGAAGCTAATCGAGAGGGGTTGAGAATTTACTGACACTCAAACAGGCATGCTCCTCGGAAAACCGAGGAGCGCAAGGTGCGTTCAAAGATTCGATGATTCAC
+
BBBABBBFFFFFGGCGGGGGGGGHHHGFFHHGHHHGHFGHGHHGGGGGEFFBGHHHHHHHHHHGGHHHHHHGHHGHGHHHGHFEGGHFFFGFHHEHHFGGG?FGHHHHHHF?GECEEEHHFHHHGGGGHGFGGGFFFHHHHHHHEHGGGCEDHGHHHHGGGHGGHFHFGHHHFHHGGGFGGHHHHFHFGHGGGGGG;FDFFDGFFGGGGFFFFFFFFFFFFFFBFFFFFFAFFFFFBBA9/F.;./A/FFEFFFFAACAB-F;.-D-9AFFF?FB9..A=@9-?GFEHG>34BC3EBHHGGCFFAAGGEDBGFHHGFGDGFHHGDF5HGHFHHGHHFGA1A0A1EGGB2DAGCHHGEEGECHHFGGAECFGGGGFFGFFFBFFFFF@AAA?
@M02197:105:000000000-AN6RF:1:1102:26455:17613 1:N:0:1
TCGCATGGATACTCCTCCGCTTATTGATATGCTTAAGTTCAGCGGGTAGTCCTACCTGATTTGAGGTCAAAAGTCAATTAGGAAGACGTTTCTCTTCGGAGAGATAATAAGTCGACGTATTAGAGGCACGGAACCTTCATTCATGCGCTTCAGCAAACGGTGATCATTATCACACCGAAAGCCTTGTCGCGCAAAGTCGAAAGTCGACCGCAAGCCTATGCATTTCAGGAGAGCCCGAGTCCAGGACGAATCCTAGTCTCCGGCAGCCCCCACCATCCAAACTCCCCCTCGAAGCTAATCGAGGGGGGTTGAGAATTTACTGACACTCAAACAGGCATGCTCCTCGGAAAACCGAGGAGCGCAAGGTGCGTTCAAAGATTCGATGATTCAC
+
CCCCCCCFFFFFGGGFGGGGGGGHHHHHHHHHHHHHHHHHHHHGGGGGGHHHHHHHHHHHHHHHGHHGHGHHHHHHHHHHHHHHHHGGGGHHHHHHHGGGGGGGHHHHHHHGHGGGGFHHHHGHHHGGHGGGGGGHHHHHHHHHHHGGGGGHHHHHHHGGGHGHHHHHHHHHHHHGGGGGGHHHHHHHGHGGGGGGGGGGGGGFGGGGGFFFGGGGGGGGGGGFFGGGGGGGGFFFFGFGHFGGGHGHGHHHHHHGGGGCGHGGGGCGGGHGGGHHGHHHFFCGGCGHHGHGHHHGHHGGGGGGGFFHHHHHHHHHHHGHHHHHGGGHHHHHHHHHHHHGGGGGGHHGGGGGGCHGECGGHHHHGGGGHGGGGGGGGGGFFFFFFFABBAB
@M02197:105:000000000-AN6RF:1:1102:7018:17548 1:N:0:1
TCGCATGGATACTCCTCCGCTTATTGATATGCTTAAGTTCAGCGGGTAGTCCTACCTGATTTGAGGTCAAATTGTCAGAAGTTGTCTCAAAAGAGACCTTTAGAAGCTGAACCCCATTTATAAAGCTGCTCTTCACGAATGGCGTAGATAATTATCACACCAAAGCAGGGCAACAAAGGTCCCGCTAATGCATTTCAGGAGAGCCGACTTCTGAGAAGCCCGCATACTCCCATATCCAAGCCTGATCAACAGAAAAAGCTGAAAAGGTTGAGAATTTCATGACACTCAAACAGGCATGCTCCTCGGAATACCAAGGAGCGCAAGGTGCGTTCAAAGATTCGATGATTCAC
+
CDDDDEDFFFFFGGGGGGGGGGGHHHHHHHHHHHHHHHHHHHHGGGGGGHHHHHHHHHHHHHHHGHHHHHHHHHHHHHHHHHHHHHHHHHHHHGHHHGHHHHHHHHHHHHHHHGGGHHHHHHHHHHHHHHHHHHHHHGGHHGHGGGGGHGHHHHHHHHHHHHHHFHHHHHHHHHHHHHHHHHHHHGHHHHHHHHHHHHHHGGGHHHHHGHGHHHHHGGGGGGHGHGGHHHHHHHHGGHHHHEHGHHHHHHHHHHHHHHHHHHHHHHHHHHHHHHHFFGHHHHHHGHHGHHHHHGHHGHGGGGGHHHHHHHHHHHGGGGGGHHHGGGGHGGGGGGGGGGFFBFFFFBBAA?
@M02197:105:000000000-AN6RF:1:1102:4461:17643 1:N:0:1
TCGCATGGATACTCCTCCGCTTATTGATATGCTTAAGTTCAGCGGGTAGTCCTACCTGATTTGAGGTCAAAAGTCAATTAGGAAGACATTTCTCTCCGGAGAGATAATAAGTCGACGTATTAGAGGCACGGAACCTTCATTCATGCGCTTCAGCGAACGGTGATCATTATCACACCGAAAGCCTTGTCGCGCAAAGTCGAAAGTCGACCGCAAGCCTATGCATTTCAGGAGAGCCCGAGTCCAGGACGAATCCTAGTCTCCGGCAGCCCCCACCATCCAAACTCCCCCTCGAAGCTAATCGAGAGGGGTTGAGAATTTACTGACACTCAAACAGGCATGCTCCTCGGAAAACCGAGGAGCGCAAGGTGCGTTCAAAGATGCGATGATTCAC
+
BBBBBBBFFFFFFGGGGFEGCGGHHFHHHHHHHFHGHBGHGFHGGGGGGHFHHHHHHEGFHHHHGFGCGHFHHGHHHBGDGHHHHGHHHHHHHHHHHGEEGCGGHHHHHDGGHFGEGGHFHHHGHGGGHDGCFFGHGHHHGHGHHHGGGGGHHHGGGGFDFHGHHHHHHHHHHFHGGGFCGFFHGHHHGGGGCGGGFGGEBCC@CEGFFFFFGGGGGGGGGFFFFFFGFFEFBFFGFGFGHG?E?GEG0HGFHHFEGC@?A0FE<@CGCCF@GHHGFHGBB@>GGGEGGEGHHGBGHHGEHFGGGEFHHHHHGF2FHGFHBHHHEFBHHHDFGABGF/ACGCEEBB2FECEEEFHEFEGGHGF0CGACA1GGGDAGEE11FFBFFFAA1>A
@M02197:105:000000000-AN6RF:1:1102:18938:17706 1:N:0:1
TCGCATGGATACTCCTCCGCTTATTGATATGCTTAAGTTCGGCGGGTAGTCCTACTCGATTTGAGGTCAAGTTGTCAAAATTTGTCCGAAGACGGTTTGAAAGCACAGAGCTCCCAATCGGCCACCCTCTTGCGAGGTGCCGGCGAAGATACTTATCACGCCGTACTATGTCCAACCAAGAGATGCACTGATGCATTTGAGGTGAGCTACAACGAAAGCAGCAAACACCCAAGTCCACCGCTCCCTGAATCCAAAAAGATCAGAGAGTGTGAGAGTACAATGACACTCAAACGAGCATACCCTTCGGAATACCAAAGGGTGCAAGGTGCGTTCAAAGATTCGATGATTCAC
+
CCBCCABFFFFFGGGGGGGGGGGHHHHHHHHHHHHHHHHHGGGGGGFGGHHHFHFFHGGHGGFDFHGHHGGHHEFGHHHHGGHDFFHGGGGGHFGEGGGGHHBGGHFGHHHHHHGFHFFFGGGCEHGHHHHHHGBFGDBGHGGGGFGCGGGGGGEGGGGGGGGHHHHHHHHGGHGFFHFGHHHHHHGHGHFHHHHHGHHHHHHHHHFHFHHHGHHHHHHHHHHGGGEHHHHGFECGGGGGFACEGHHFGFGGHGHHHHGHHGHHHGHHHHHHHHHHHHHHGHHGFGGGGGFEFGHHHHHGGGGGHGHHGHHHHHCHGHHHHHHHGGGGHGGGGGGGGGGFFFFFFFBBBAB
@M02197:105:000000000-AN6RF:1:1102:9361:17800 1:N:0:1
TCGCATGGATACTCCTCCGCTTATTGATATGCTTAAGTTCAGCGGGTAGTCCTACCTGATTTGAGGTCAAAAGTCAATTAGGAAGACATTTCTCTCCGGAGAGATAATAAGTCGACGTATTAGAGGCACGGAACCTTCATTCATGCGCTTCAGCGAACGGTGATCATTATCACACCGAAAGCCTTGTCGCGCAAAGTCGAAAGTCGACCGCAAGCCTATGCATTTCAGGAGAGCCCGAGTCCAGGACGAATCCTAGTCTCCGGCAGCCCCCACCATCCAAACTCCCCCTCGAAGCTAATCGAGAGGGGTTGAGAATTTACTGACACTCAAACAGGCATGCTCCTCGGAAAACCGAGGAGCGCAAGGTGCGTTCAAAGATTCGATGATTCAC
+
BBBBABBFFFFFGGGGGGGGGGGHHHHHGHHGHHHFF5GGHHHGGGGGGHHHHHHHHHHHHHHHGHGHHHHHHHHHHHHHHGHHHHHHHHHHHHHHGGCFGGGGHHFHHHHGHGGGGGHHHHHHHHGGHGGGGGGHHHHHHHHHHGGFGGGHHHGGGGFFFHGHGHHHHHEHHHHGGGGGGHHHHHHHGGGGGGGGFGGGFFD<CDGGGGGGGGFFFFGGGGGGGGGFGGGGFFEFFHHGFHGGGHGHHHBHHHHGGGGGGEGGGGCCGDDGGHHFGHHHGDDGGGGHGGHHGHHGGHBGHHGGGGHHHHHHFFHHHHGHHFHHEGGGHGHHHHEHHHFCGGGFGHGGGGGGGHHCGE?GHHGGEA2GFGGGGGGFECGCFD5FFFBBAA?
@M02197:105:000000000-AN6RF:1:1102:9607:17884 1:N:0:1
TCGCATGGATACTCCTCCCTTATTGATATGCTTAAGTTCAGCGGGTAGTCCTACCTGATTTGAGGTCAAAAGTCAATTAGGAAGACGTTTCTCTTCGGAGAGATAATAAGTCGACGTATTAGAGGCACGGAACCTTCATTCATGCGCTTCAGCGAACGGTGATCATTATCACACCGAAAGCCTTGTCGCGCAAAGTCGAAAGTCGACCGCAAGCCTATGCATTTCAGGAGAGCCCGAGTCCAGGACGAATCCTAGTCTCCGGCAGCCCCCACCATCCAAACTCCCCCTCGAAGCTAATCGAGAGGGGTTGAGAATTTACTGACACTCAAACAGGCATGCTCCTCGGAAAACCGAGGAGCGCAAGGTGCGTTCAAAGATTCGATGATTCAC
+
CCCCCCCFFFFFGGGGGGGGGGHHHHHHHHHHHHHHHHHHHHGGGEFGHHHHHHHHHHHHHHHGHHHHHHHHHHHHHHHHHHHHHHGGGHHHHHHHHGGGGGGHHHHHHHHHGGGGEHHHHHHHHGGHGGGGGGHHHHHHHHHHGGGGGGHHHGGGGGGGHGHHHHHHHHHHHHGGCGGGGGHHHHHGHGGGGGGFGGGGGGGGGGGGFFGGGGFFGGGGFGGFFGGFGGFFFFGHHGCHFGGGHGHHGEHHHHGGC?CGHGDGFGGGEHGGHHHGHHHDC?GGGGGFGHHHHHFHHHGHFGGGGFHGFHHHHHFHFFHHHGDF1BHHHHHHHGHHEHGGGGGGHHGGGGGGHGGGGGGHGHHGGGGHGGGGGGGGGGBFFFFFFBCBBA
@M02197:105:000000000-AN6RF:1:1102:4814:18041 1:N:0:1
TCGCATGGATACTCCTCCGCTTATTGATATGCTTAAGTTCAGCGGGTAGTCCTACCTGATTTGAGGTCAAAAGTCAATTAGGAAGACGTTTCTCTTCGGAGAGATAATAAGTCGACGTATTAGAGGCACGGAACCTTCATTCATGCGCTTCAGCAAACGGTGATCATTATCACACCGAAAGCCTTGTCGCGCAAAGTCGAAAGTCGACCGCAAGCCTATGCATTTCAGGAGAGCCCGAGTCCAGGACGAATCCTAGTCTCCGGCAGCCCCCACCATCCAAACTCCCCCTCGAATCTAATCGAGAGGGGTTGAGAATTTACTGACACTCAAACAGGCATGCTCCTCGGAAAACCGAGGAGCGCAAGGTGCGTTCAAAGATTCGATGATTCAC
+
AB?A@A34FFDFGDCGCGGGGGGHBBFHB6GFGHFHHFGFDDFAEEEAFABEFGHCH3FFFDFBEGFGHEHFH@DG5FHHHGGHHHGAFFFHHHHGHHGGGEFGFGFHHHFHHEEEEEFHHHFDFCFCFACGGGGHFGHHHFFHFFG?CGGFHHHEHHGCDGFHHHGFDFGHHHH?@<CC?GGHHGHHGEDFFGAFB0DFCBDFGGEGBEBCBCFFFFFFFFFFFGFFBBGEAAFFHFCBGC.;.<C0GHGHFDBE?CC?@GACGCGCC?D1A1GFEGBFC/<EEEEHFFFGFBFEB0CE00EF>>FFB22212FFD22FHFHHFFEHGEFGGF1G1/HFGGECGFG/EEBCGHGEE0E01ACB?E?EECFGG3GAAB1CFF3@B3AAA>A
@M02197:105:000000000-AN6RF:1:1102:17565:18118 1:N:0:1
TCGCATGGATACTCCTCCGCTTATTGATATGCTTAAGTTCAGCGGGTAGTCCTACCTGATTTGAGGTCAAAAGTCAATTAGGAAGACGTTTCTCTTCGGAGAGATAATAAGTCGACGTATTAGAGGCACGGAACCTTCATTCATGCGCTTCAGCAAACGGTGATCATTATCACACCGAAAGCCTTGTCGCGCAAAGTCGAAAGTCGACCGCAAGCCTATGCATTTCAGGAGAGCCCGAGTCCAGGACGAATCCTAGTCTCCGGCAGCCCCCACCATCCAAACTCCCCCTCGAAGCTAATCGAGAGGGGTTGAGAATTTACTGACACTCAAACAGGCATGCTCCTCGGAAAACCGAGGAGCGCAAGGTGCGTTCAAAGATTCGATGATTCAC
+
CCCCCCCFFFFFGGGGGGGGGGGHHHHHHHHHHHHHHHHHHHHGGGGGGHHHHHHHHHHHHHHHGHHHHHHHHHHHHHHHHHHHHHHGGGHHHHGHHHGGGGGGHHHHHHHHHGGGGGHHHHHHHHGGHGGGGGGHHHHHHHHHHHGGGGGHHHHHHHGGGHGHHHHHHHHHHHHGGGGGGHHHHHHHGHGGGGGGGGGGGGGFGGGGGGGFFGGGGGGGGGGGGGGGFFFGGGGGHHG/HHGGGHGHHHEHHHHGGGFCGHF?GFCGGGHGEGHHGHHHGFCGGGGFHGHHHHHEFFFGGCGGGGHHHHHGHGHHHGGHHHHHHGHGHHHHHHHGHHHGEEGGGHGGGGGGGHHFGGGGHFGHGGGGHGGGGGGGGGGFFFFFFFAABAA
@M02197:105:000000000-AN6RF:1:1102:22481:18055 1:N:0:1
TCGCATGGATACTCCTCCGCTTATTGATATGCTTAAGTTCAGCGGGTAGTCCTACCTGATTTGAGATCAAACATTCAAAGGGCTGTCCTCACTGAGGAGAGACATCTGTGAGCTCCAGCGAACCTCCATCGCTGAAGGTTACTTGGTGGAAAACCACAAGCGTAGATAGTTATCACACCTGCGATACCCACCAAACACTGGCAAGCTGATTTATTTTAGAGGAGCTGACTGTAGGCCAGCAAGTCCCCCAAAGTCCAAGCTCATCATGGAAAACCATGAAGAGTTGAGGTGTTCATGATACTCAAACAGGCATGCCCTTCGGAATGGCCAAAGGGCGCAAGGTGCGTTCAAAGATTCGATGATTCAC
+
DDDDCDCFFFFFGGGGGGGGGGGHHHHHHHHHHHHHHHHHHHHGGGGGGHHHHHHHHHHHHHHHGHHHHHHHHHHHHHHHHGGHGHHHHHHHHHHHGHGHGGHHHHHHHHHHHHHHHHHGGGGGHHHHGHGGHGGHHHHHHHHHHHHGGHHHHHGHGHHHHHHHHGHHHHHHHHHHHHGHHHHHHGGHHHGHHHHHHHHHGHHHHHHHHHHHHHHHHHHHHHGHHHHHHHHGHHGHHHHHHHGGGGGHHHHHHFGHHHHGHHFEHHHHHGHHFHHHHHHHHHHHHHHGHHHHHHHHHGHHGHGHHHHGHGHHGEGGGGGHHHHHHHGHHHHGGGGGHHHHGGGGHGGGGGGGGGGFFFFFFFBBBAB
@M02197:105:000000000-AN6RF:1:1102:14716:18299 1:N:0:1
TCGCATGGATACTCCTCCGCTTATGATATGCTTAAGTTCAGCGGGTAGTCCTACCTGATTTGAGGTCAAAAGTCAATTAGGAAGACGTTTCTTTTCGGAGAGATAATAAGTCGACGTATTAGAGGCACGGAACCTTCATTCATGCGCTTCAGCAAACGGTGATCATTATCACACCGAAAGCCTTGTCGCGCAAAGTCGAAAGTCGACCGCAAGCCTATGCATTTCAGGAGAGCCCGAGTCCAGGACGAATCCTAGTCTCCGGCAGCCCCCACCATCCAAACTCCCCCTCGAAGCTAATCGAGAGGGGTTGAGAATTTACTGACACTCAAACAGGCATGCTCCTCGGAAAACCGAGGAGCGCAAGGTGCGTTCAAAGATTCGATG
+
CDDCCCCFFFFFGGGGGGGGGGGHHHGHHHHHHHHHHHHHHHGGGFGGHHHHHHHHHHHHHHHGHHHHHHHHHHHHHHHHGHHHHHGGGHHHHHHHGGGGCFGHGHHHHHGHGGGGEHHHHHHHHGGHGGGGGGHHHHHHHHHHFFGGGGHHHHHHHGGFHGHHHHHHHHHHHHGGGGGGHHHHGHHGHGGGGFFFGGGGGGGGGGGGGGGGGGGGGGGGGFFFFGGGGGGGGGGHGHHHHGGGHGHGHHHHHHGGGGGGHGGGGGGGGHHGHHHGHHHGGGGGGCFHGHGGHHGHHHGHHGGGGHHHGHHHGFBHHGHHHHFFGHHFHHHHHFHHEGFGAGGGGHGGGGGDGHECGGGHGHGGGGGFCGGGFFFBFFFBBBBB
@M02197:105:000000000-AN6RF:1:1102:27794:18305 1:N:0:1
TCGCATGGATACTCCTCCGCTTATTGATATGCTTAAGTTCAGCGGGTAGTCCTACCTGATTTGAGGTCAAAAGTCAATTAGGAAGACATTTCTCTCCGGAGAGATAATAAGTCGACGTATTAGAGGCACGGAACCTTCATTCATGCGCTTCAGCGAACGGTGATCATTATCACACCGAAAGCCTTGTCGCGCAAAGTCGAAAGTCGACCGCAAGCCTATGCATTTCAGGAGAGCCCGAGTCCAGGACGAATCCTAGTCTCCGGCAGCCCCCACCATCCAAACTCCCCCTCGAAGCTAATCGAGAGGGGTTGAGAATTTACTGACACTCAAACAGGCATGCTCCTCGGAAAACCTAGGAGCGCAAGGTGCGTTCAAAGATTCGATGATTCAC
+
AAAB@BBFFFFFGGGGBFECEEAGFDHHFHHGHHHHHHHFDFHFGGGGGHHFEHHHHGHHHHFHGHHHHHGHHGGEHHHFGHHGFFEGHHHHHHHHFGGGGGGGHHHHGHHHHGEGGEFHHGHFGFGGHGGGA@GHHHGGHGHHHHGDCGGHGHGGFFFGFHGHHGHHHHFHHHHCFACCFAGGGFHHGGGGGGGG;CDFDFFDFDGFGEDDFGFGFGFFFFFFFGGFGGGFFFEFHHFHFHDAGFGGGBFHHFHGGGCG@F?<GFGGGDHGGHHHEFF2C<EGGEFHGGGHHHHEFB3?HGEFE11EGGGGFFF5G5DHHFGF5F5GFB3GGCF3GCAEEFGEEB5FCGAFD3FDAGEGGHGBGGGEEBFFCGFGGGGFFFF5FFBBA3A
@M02197:105:000000000-AN6RF:1:1102:21619:18438 1:N:0:1
TCGCATGGATACTCCTCCGCTTATTGATATGCTCAAGTTCAGCGGGTAGTCCTACCTGATTTGAGATCAAACATTCAAAGGGCTGTCCTCACTGAGGAGAGACATCTGTGAGCTCCAGCGAACCTCCATCGCTGAAGGTTACTTGGTGGAAAACCACAAGCGTAGATAGTTATCACACCTGCGATACCCACCAAACACTGGCAAGCTGATTTATTTTAGAGGAGCTGACTGTAGGCCAGCAAGTCCCCCAAAGTCCAAGCTCATCATGGAAAACCATGAAGAGTTGAGGTGTTCATGATACTCAAACAGGCATGCCCTTCGGAATGGCCAAAGGGCGCAAGGTGCGTTCAAAGATTCGATGATTCAC
+
CEDCEEDFFFFFGGGGGGGGGGGHHHHHHHHHHHHHHHHHHHHGGGGGGHHHHHHHHHHHHHHHGHHHHHHHHHHHHHHHHGGHGHHHHHHHHHHHGHGHGGHHHHHHHHHHHHHHHHHGGGGGHHHHHHGGHGGHHHHHHHHHHHHGGHHHHHGHGHHHHHHGHHHHHHHHHHHHHHGHHHHGHGGHHHGHHHHHHHHHGHHHHHHHHHHHHGHHHHHHHHHGHHHHGHGHHHGHHHHHHHGGGGGHHHHHHHGHHHHGGHHHHHHHHGHHHHHHHHHHHHHGHHHGHHHHHHHHHHHHGHHHHHHHHHHHGGGEE1GGHHHHHHHFGHHGGGGGHHHHGGGGHGGGGGGGGGGFFFFFFFCCCCC
@M02197:105:000000000-AN6RF:1:1102:8140:18486 1:N:0:1
TCGCATGGATACTCCTCCGCTTATTGATATGCTTAAGTTCAGCGGGTAGTCCTACCTGATTTGAGGTCAAAAGTCAATTAGGAAGACGTTTCTCTTCGGAGAGATAATAAGTCGACGTATTAGAGGCACGGAACCTTCATTCATGCGCTTCAGCGAACGGTGATCATTATCACACCGAAAGCCTTGTCGCGCAAAGTCGAAAGTCGACCGCAAGCCTATGCATTTCAGGAGAGCCCGAGTCCAGGACGAATCCTAGTCGCCGGCAGCCCCCACCATCCAAACTCCCCCTCGAAGCTAATCGAGAGGGGTTGAGAATTTACTGACACTCAAACAGGCATGCTCCTCGGAAAACCGAGGAGCGCAAGGTGCGTTCAAAGATTCGATGATTCAC
+
CCCCCCCFFFFFGGGGGGGGGGGHHHHHGHHHHHHHHHHHGHHGGGGGGHHHHHHHHHHHHHHFGGHGHHHHHGFGHHHGHHHHHHHGGGGHHHHHHHGGGGGGHHHHHHHHHGGGGGHHHGHFHHGGHGGGGGGHHHHGHHHHHHGGGGGHHHGGGGGGGEGHHHHGHHHHHHHGGCFGFHHHGHHHGGGGGGGGGGGGFGGBFGFFFFFFFGGFFFFFGGFFGFFFFFFFFFFF/FGFGGGGGGGHFHHGGGGFA--GDEGGGGGGGGHGAGHHGHHHDGCGGGGGGGHHHGHGHHHGHGGGGGHHHHHHHHHHFGGHGGHHHGHHHGGHHHHHHHHFEEEAGFHGCGDGGHGEEA?GGHHHEE2GHGGGGGGG?GGFFFFFFFAAAAA
@M02197:105:000000000-AN6RF:1:1102:28308:18608 1:N:0:1
TCGCATGGATACTCCTCCGCTTATTGATATGCTTAAGTTCAGCGGGTATCCCTACCTGATCCGAGGTCACATTAATGATGAATTGTCCAAGGACTGTTAGAGAGCTGAACTGCCCCTCTCATTCAATAGCGTAGATAGTTATCACACCAATGAACAGGTTGTTCTGCTAATGCATTTCAGAGGAGCTGAACCCCTTTTACAGAGGCCAGCAAACCCCCACATCCAAACCACTCAACAAGAGAAGTTTGATATATATATTAATGACACTCAAACAGGCATGCTCCTCGGAATACCAAGGAGCGCAAGGTGCGTTCAAAGATTCGATGATTCAC
+
BBBBBB@@FBFFGGGGGGGGGGGHFHHHHHHHHHHHHHHHGHHGGG?EHHHHHHHHHHGHHHEDGCGHGHHHHHHHHHHHHHHHHHHHHHHEHHGHHHHHHHGGHHHHHHHGHHHGHGHHGHHHHHHHHHGHHHHHHGHHHHHHHHHGHGFHHHHHHHHGFHHHHHHHHHHGHHHGHHHHHHHHGHHHHHHHGGHHHHHHHHHHGHHHGGHHHGGGGGGHGGGGHGGGHHFFHGHHHFFHHFHHHGHHHHHGBHHG5GGHHGHFGBFEBFFFFHHFHGEHDGGGGHHGFHHGFHHFEEE2GHGGHGGGGHGGGGGGGGFGFFFBFFBBBBA?
@M02197:105:000000000-AN6RF:1:1102:7523:18497 1:N:0:1
TCGCATGGATACTCCTCCGCTTATTGATATGCTTAAGTTCAGCGGGTAGTCCTACCTGATTTGAGGTCAAAAGTCAATTAGGAAGACGTTTCTCTTCGGAGAGATAATAAGTCGACGTATTAGAGGCACGGAACCTTCATTCATGCGCTTCAGCAAACGGTGATCATTATCACACCGAAAGCCTTGTCGCGCAAAGTCGAAAGTCGACCGCAAGCCTATGCATTTCAGGAGAGCCCGAGTCCAGGACGAATCCTAGTCTCCGGCAGCCCCCACCATCCAAACTCCCCCTCGAAGCTAATCGAGAGGGGTTGAGAATTTACTGACACTCAAACAGGCATGCTCCTCGGAAAACCGAGGAGCGCAAGGTGCGTTCAAAGATTCGATGATTCAC
+
CDDCCDAFFFFFGGGGGGGGGGGHHHHHHHGGHHHHHHHHHHHGGGGGGHHHHHHHHHHHHHHHGGHHHHHHHHHHHGHHHHHHHHHGGGHHHHHHHHGGGGGGHHHHHHHHHGGGGGHHHHHHHHGGHGGGGGGHHHHHHHHHHHGGGGGHHHHHHHGGGHGHHHHHHHHHHGHGGGGGGHHHHHHHGHGGGGGGGGGGGGGGGGGGGGGGGGGGGFGGGGFGGGGGGGGGGGGGHHHHHGDGGGGGGHFEHGHGDC-GGHGGGGGGCDGFAHHHGHGGGD@GGGGHFGHHHHHGHHGGHFGGGGHHHHHGHHHHHFHHHHHHHGGHHGHHHHHHGHHGFFEEFHHGGGGGGGHGGGGFHHHHGGGGHGGGGGGGGGFFFFFFFFAA3>A
@M02197:105:000000000-AN6RF:1:1102:27103:18688 1:N:0:1
TCGCATGGATACTCCTCCGCTTATTGATATGCTTAAGTTCAGCGGGTAGTCCTACCTGATTTGAGGTCAAAAGTCAATTAGGAAGACATTTCTCTCCGGAGAGATAATAAGTCGACGTATTAGAGGCACGGAACCTTCATTCATGCGCTTCAGCGAACGGTGATCATTATCACACCGAAAGCCTTGTCGCGCAAAGTCGAAAGTCGACCGCAAGCCTATGCATTTCAGGAGAGCCCGAGTCCAGGACGAATCCTAGTCTCCGGCAGCCCCCACCATCCAAACTCCCCCTCGAAGCTAATCGGGAGGGGTTGAGAATTTACTGACACTCAAACAGGCATGCTCCTCGGAAAACCGAGGAGCGCAAGGTGCGTTCAAAGATTCGATGACTCAC
+
BCCBCCCFFFFFGGGGGGGGGGGHHHHHHGHHHHHGHHHHFHHGGGGGGHHHHHHHHHHHHHHHGHHHHHHHHHHHHHHHHHGHHHHHHHHHHHHHHGGGGGGGHHHHHHHHHGGGGGHHHHHHHGGGHGGGGGGHHHHHHHHHHHGGGGGHHHGFGGGGGHGHGHHHHHHHHHHGGFGGGGHHHHHHGGGGGGGGFGGGGGGGGGGFGGGGGGGFFGGGFFGGGGHGGGGGGGGGHHHEHHGGDCGGHHHHHHHGGGC?GHGGGGGGGDGFGHHHGHHFFGGGGGGGAGHHHGGGF@1GGGGGGGHHHFHHHGF5HG@BGHHHHGHGHFFHHHHHHGEGGCGGGHHGGGGGGHGGGGGGHHHHGGGGHGGGDGGGGGGFFFFFDBAAA>A
@M02197:105:000000000-AN6RF:1:1102:8819:18786 1:N:0:1
TCGCATGGATACTCCTCCGCTTATTGATATGCTTAAGTTCAGCGGGTAGTCCTACCTGATTTGAGGTCAAAAGTCAATTAGGAAGACGTTTCTCTTCGGAGAGATAATAAGTCGACGTATTAGAGGCACGGAACCTTCATTCATGCGCTTCAGCAAACGGTGATCATTATCACACCGAAAGCCTTGTCGCGCAAAGTCGAAAGTCGACCGCAAGCCTATGCATTTCAGGAGAGCCCGAGTCCAGGACGAATCCTAGTCTCCGGCAGCCCCCACCATCCAAACTCCCCCTCGAAGCTAATCGAGAGGGGTTGAGAATTTACTGACACTCAAACAGGCATGCTCCTCGGAAAACCGAGGAGCGCAAGGTGCGTTCAAAGATTCGATGATTCAC
+
CCCCCCCFFFFFGGGGGGGGGGGHHHHHCHHGHHHHHHHHHHHGGGGGGHHHHHHHHHHHHHHGGHHHHHHHHHHHHHHHHHHHHHHGGGHHHHHHHHGEGGGGHHHHHHHGHGGGGGHHHHHHHHGGHGGGGGGHHHHHHHHHHGGGGGGHHHHHHHG:GH9:HH:HHHHHH0FFFFFFFE9;FFFFFHFFFDA/9DFFFFC5FDA?GGGGGGGGGGGGGGFGGGGGGGGGAC?GHHHHHHGGGFGHHHHHHHHGCGGGGHGGGGGGCDHHGGHHGHHGA@/GGGGHCGHHHHHGGHHGHHGGGGHHHHHHHHHHGBEHEGHHDFBHHHHHHHHHHHHGGGGGGHGGGGGGGHFEEECGHFGHGGGGFGGGGGGGGGFBFFFFFFBBBBB
@M02197:105:000000000-AN6RF:1:1102:3545:18834 1:N:0:1
TCGCATGGATACTCCTCCGCTTATTGATATGCTTAAGTTCAGCGGGTAGTCCTACCTGATTTGAGATCAAACATTCACAAAGCTGTCTTCACTGGGGAGAGACATTTATGAGCTCCAGCGAACCTCCATCGCTGAAGGTTACCTGGTAGAAAACCACAAGCGTAGATAGTTATCACACCTGTGATGCCACCAAACACTGGCAAGCTGATTCATTTGAGAGGAGCTGACCGCAGGCCAGCAAGACCCCCAAAGTCCAAGCTCATCATGGCAAACCATGAGAGTTGAGGTGTTCATGATACTCAAACAGGCATGCCCTTCGGAATGGCCAAAGGGCGCAAGGTGCGTTCAAAGATTCGATGATTCAC
+
BBBBBBBFFFFFGGGGGGGFGGGHHHHHHHHHHHHHGHHHHFFEGGFGGGHFHHHHGFHGHHHFGGHHGHHGGHHHHHHHHHHHHHHHHHHHHHGHGGGGGGHFHHBHHGFGFGHHHHHGGGGFHHEGHFGGFGFHFGGGGGHHHGGHGGHGHHGFGHGHFGGFGGHHHHHHHHHGDCCGHGFHEHHGHHHHHGGFHHHHHHGGGHGGGGHGHGHHHHGGHGGGGGGGGFGGFGHFFGDFFFBGGGGHBFGFHEGEBGGBHFHFHHHGEGHHHHHFBHFFFFFFHGHHHHHFFFHHHGFGBHDBGFBHHHGFEEGEAGF2FCBA1FF1FAEE0GCGF0GGECG1GGGB33E1FFFFD1DFAAAAA
@M02197:105:000000000-AN6RF:1:1102:12426:18858 1:N:0:1
TCGCATGGATACTCCTCCGCTTATTGATATGCTTAAGTTCAGCGGGTAGTCCTACCTGATTTGAGGTCAAAAGTCAATTAGGAAGACATTTCTCTCCGGAGAGATAATAAGTCGACGTATTAGAGGCACGGAACCTTCATTCATGCGCTTCAGCGAACGGTGATCATTATCACACCGAAAGCCTTGTCGCGCAAAGTCGAAAGTCGACCGCAAGCCTATGCATTTCAGGAGAGCCCGAGTCCAGGACGAATCCTAGTCTCCGGCAGCCCCCACCATCCAAACTCCCCCTCGAAGCTAATCGAGAGGGGTTGAGAATTTACTGACACTCAAACAGGCATGCTCCTCGGAAAACCGAGGAGCGCAAGGTGCGTTCAAAGATTCGATGATTCAC
+
CCCCCCCFFFFFGGGGGGGGGGGHHHHHHHHHHHHHHHHHHHHGGGGGGHHHHHHHHHHHHHHHGHHHHHHHHHHHHHHHHHHHGHHHHHHHHHHHHGGGGGGGHHHHHHHHHGGGGGHHHHHHHGGGHGGGGGGHHHHHHHHHHHGGGGGHHHGGGGGGFHGHGHHHHHHHHHHGGGGGGHHHHHHHGGGGGGGGGGGGGGGGGGGGGGGGGGGGFFGGGGFFFFGGGGGGGGGGHGHGHHGGGHGHHHHHHHHGGGCGGGGGGGGGGGHHGHHGGHHHFD?GGGGHHGHHFGHGHHHGHHGGGDGEHFHHHHHHHHGHFHHGDFFHHHEHFHHHHHHGGGGGGHHGGGGGGHHGGGGGHHHGGGGFCGGGGGGBGGFFFFFFFFBBBBB
@M02197:105:000000000-AN6RF:1:1102:5768:18753 1:N:0:1
TCGCATGGATACTCCTCCGCTTATGATATGCTTAAGTTCAGCGGGTAGTCCTACCTGATTTGAGGTCAAAAGTCAATTAGGAAGACGTTTCTCTTCGGAGAGATAATAAGTCGACGTATTAGAGGCACGGAACCTTCATTCATGCGCTTCAGCAAACGGTGATCATTATCACACCGAAAGCCTTGTCGCGCAAGGTCGAAAGTCGACCGCAAGCCTATGCATTTCAGGAGAGCCCGAGTCCAGGACGAATCCTAGTCTCCCGCAGCCCCCACCATCCAAACTCCCCCTCGAAGCTAATCGAGAGGGGTTGAGAATTTACTGACATTCAAACAGGTATGCTCCTCGGAAAACCGAGGAGCGCAAGGTGCGCTCAAAGATTCGATGATTCAC
+
CCCCCCCFFFFFGGGGGGGGGGGHHHHHHHHHHHHHHHHHHFGGGEGGHHHHHHHGHHHHHHHGHHHHHHHHGHHHHHHHHHHHHHGGGHHHHHHHHGGGGGGHHHHHHHFHGGGGGHHHHFHHHGGGGGGGGGHHHHHGHHHHHGGGGGHGGHHHHGGGFGHHHHHHHHHHHHGGGGGGHHHHHHHGGGGGGGGGGGFGGGGGGGGGFGGGGFGGGFFFFGGGFGGGGGGGFGFFHFGHHGGGHFHHHHGHHHGGGGGFGGGGGGGGDG@GHHHGHHHGGFGFCCFHGHHHHFGHHHGHHGGFCHHHHHFHHHEHHFGHHHGHGHHHHGGHHHHHEHGGGCGGG5GGGGGGGFEEFGGHHFFGGGGGGGGGGGGGGGFFFFFFFCBCCC
@M02197:105:000000000-AN6RF:1:1102:11819:18902 1:N:0:1
TCGCATGGATACTCCTCCGCTTATTGATATGCTTAAGTTCAGCGGGTATTCCTACCTGATCCGAGGTCAACCTTGAGAAATAGAGGGGGGGACCGGGCCACCCGACTGCCAGATGCATGCTGTGATAAGCTCGTTGCATAGAGAGTCGGTATGACACCGGTCATTATCTTTCGGACCTGTCACCAGGTGACAAAGAGTCCAACAACAAGCCAAGCTTGAGACAGTGATAATGACGCTCGAACAGGCATGCCCTTCGGAATACCAAAGGGCGCAATATGCGTTCAAAGATTCGATGACTCGCTGAATTCTGCAATTCGCACTACTTATCGCATTTCGCTACGTTCTTCATC
+
ABABBBB@FFFFGGGGGGGGGGGHHHHHHHHHHHHHHHHHHHHGGGGGGHHHHHHHHHHHHFHDFGGHHHHHGHHFHHHGHFB@GHGC?CDFFDFDFFADFADAC=DF/FFFF/BFFFFFFFFFFFFFFFFFF@FFFFFFFFFGGFFFFGGFFFFFGEFFFHHFGFFFFFFFDFFGHHGFFGFFGFF;HGGFHHHFFHGFHHHHHGHHFGHHGFHGHHHHFHFGFFFHHGFFFFDFHCHHHGHHHGFGGG?CDGHHHHHGHHHHGGGGFFHGBFE1FGHHHHHHHHFHGHHFHFHE0GGFFG5GHFHHFGHHFA?GHCB5GHFF?F2GGGCEFCCGFGABFFFFFA?BBB
@M02197:105:000000000-AN6RF:1:1102:18074:19176 1:N:0:1
TCGCATGGATACTCTCCGCTTATTGATATGCTTAAGTTCAGCGGGCATCCCTACCTGATCCGAGGTCAACCTAGAAAAATCTGGGGTTGCTGGCTAGCATCTCCACCGACCCTATAGCGAGAAAAATTACTACGCGTAGAGCTGAAGAGCACCGCCACTGATTTTAAGGCCCGCCAGACGGCGAAGCCCAACACCTAGCCGGGCTAGATTGGTATTAATGACGCTCGAACAGGCATGCCCCCGGAATACCAAGGGGCGCAATGTGCGTTCAAAGATTCGATGATTCAC
+
DDDDDDDFFFFFGGGGGGGGGGHHHHHHHHHHHHHHHHHHHHGGGGGHHHHH;HHHHH<HHHGGGGHH<H<<H:HHHH<HH;HHH:G:GHHHGGHHHHH<H<HHHHHGGGGGHH:HHH;G;GGHHHHH<HH<HGGGGGGGHGHHHHH:HHHHHGHHGGHHHHHHHHHHHHHGGHGHGGGGGGHHGFGFFFHHFHHGGGGGHHHHHHHHFHHHHHGHHGGGGGGGFGHHHHHHGGHGGGGGGHHHHHHHHHHHGGGCGGHHHGGGGHGFGGGGGGGGFFFFFFFBBBBA
@M02197:105:000000000-AN6RF:1:1102:14827:19185 1:N:0:1
TCGCATGGATACTCCTCCGCTTATTGATATGCTTAAGTTCAGCGGGTAGTCCTACCTGATTTGAGGTCAAAAGTCAATTAGGAAGACATTTCTCTCCGGAGAGATAATAAGTCGACGTATTAGAGGCACGGAACCTTCATTCATGCGCTTCAGCGAACGGTGATCATTATCACACCGAAAGCCTTGTCGCGCAAAGTCGAAAGTCGACCGCAAGCCTATGCATTTCAGGAGAGCCCGAGCCCAGGACGAATCCTAGTCTCCGGCAGCCCCCACCATCCAAACTCCCCCTTGAAGCTAATCGAGAGGGGTTGAGAATTTACTGACACTCAAACAGGCATGCTCCTCGGAAAACCGAGGAGCGCAAGGTGCGTTCAAAGATTCGATGATTCAC
+
BBBBBBBFFFFFGGGGGGEGEFGHFFFDHHHHHHHHHFEHHDFEFG2AAAGGHFHHHHHHHGHHGHFHHFHGHFFHHHHFHHFGHAGHHFHGFHHHHGGGGEGGGHGHFFFEHDGC@<GGGHHGHGCFHGGCFFGHGFHHFHFHGHGGGGGHHHGGFGF?BGFGHHHGGFHHHHHGGGGFDHHHHHFHDGBFFFBFFFDAGF?=C?EFDFFFEFFFFFFGGFFFFGFFFFEFDGCFCBEFGHGGFGEHHHGC<0GC@@-CCFFA@?/C<EHHGHG1GHGFC/>E?GGF3GGHHGFEGGBGFHEEE?FHHHDFGHHHHFFGFBGF5FFHFHFHGCHHG1HGE0E?DHFGEGEAE2HEGGEEFGGCEGEE4F5BCGF5AEGBFFFBFFA3AAB
@M02197:105:000000000-AN6RF:1:1102:17850:19261 1:N:0:1
TCGCATGGATACTCCTCCGCTTATTGATATGCTTAAGTTCAGCGGGTAGTCCTACCTGATTTGAGGTCAAAAGTCAATTAGGAAGACATTTCTCTCCGGAGAGATAATAAGTCGACGTATTAGAGGCACGGAACCTTCATTCATGCGCTTCAGCGAACGGTGATCATTATCACACCGAAAGCCTTGTCGCGCAAAGTCGAAAGTCGACCGCAAGCCTATGCATTTCAGGAGAGCCCGAGTCCAGGACAAATCCTAGTCTCCGGCAGCCCCCACCATCCAAACTCCCCCTCGAAGCTAATCGAGAGGGGTTGAGAATTTACTGACACTCAAACAGGCATGCTCCTCGGAAAACCGAGGAGCGCAAGGTGCGTTCAAAGATTCGATGATTCAC
+
BAAB@BBFFFDCEGGCFGEEGGGGFGFDGHFFHHGHHHHHGBBFF2EGFHHHHHHGHHHGFHHGGHBFHFHEHGGHFEHHHHHGHGHHHHHHHGHHHGGC@FGGHHHFHFE?4EFGG<CFHHHHHHGGHGCGEDGHFHEHHHHEF2AGGGFHHEDF9BFGDGEGGFHHGHEHHHHBFFGGGHFGFHHGFGGGGGFGFFDEEGF?CEGAAECFFGFFFFGGFGFFFFFFGFEEGGCFCCFGHGCCFGFFHFGGCBFECCCCCGFCC>/@B<11/G1CGGBHGCBCGGGFECHHGGE/2GFCHG/GEGHHEHHHHFHHFEHHHGHFGCGBBHHHEHHGFECGE??EEGFFE//EEGGAFE?GGHHHEE0EF1F3GGBF11BBFF3FFFAAAAA
@M02197:105:000000000-AN6RF:1:1102:24008:19294 1:N:0:1
TCGCATGGATACTCCTCCGCTTTTGATATGCTTAAGTTCAGCGGGTATCCCTACCTGATCCGAGGTCAACCTTGAAAAAATTGGGGGTCGACGGCTGGACTATCACACACACCATGCGAAAAGATAATCTTACTACGCCTGGGGATATGAGATCATCCGCCTTTGAATTTCAGAAGGGAGAATGCAAGCAAACTCATCTTCCAAGACCAAGCAAATCTGCTTGAGAGGTATTTAATGACGCTCGAACAGGCATGCCTCCCGGAATACCAGGAGGCGCAATGTGCGTTCAAAGATTCGATGATTCAC
+
BCCCCCCFFFFFGGGGGGGGGGGGHGHHHHHHHHGHHHHHHGGGGEGHHHHHHHHHGHHHHHGGGGHHHHHHHHHHHHHGHHHGHGGGGGGGGGGGGGHHHFHHHHHHHGGGGHGHHHHHHHHHHHHHHHHHHHHHHGGHHHGHHHHHHHHHHHHHHHHHGHHHHHHHGHHHHHHHHGHHGHHHHHHGHHGHHHHHHHHHHHGHHHGHHHHHHHFFHFHHHHHHFHHHHFHHHHHFGGGGGHGHHHHHHHHHGGGECGGFHGHHGHHHHCGGGGGHHHHGGGGHGGGGGGGGGFFF5FFFFBCBAB
@M02197:105:000000000-AN6RF:1:1102:10455:19221 1:N:0:1
TCGCATGGATACTCCTCCGCTTATTGATATGCTTAAGTTCAGCGGGTAGTCCTACCTGATTTGAGGTCAAAAGTCAATTAGGAAGACGTTTCTCTTCGGAGAGATAATAAGTCGACGTATTAGAGGCACGGAACCTTCATTCATGCGCTTCAGCAAACGGTGATCATTATCACACCGAAAGCCTTGTCGCGCAAAGTCGAAAGTCGACCGCAAGCCTATGCATTTCAGGAGAGCCCGAGTCCAGGACGAATCCTAGTCTCCGGCAGCCCCCACCATCCAAACTCCCCCTCGAAGCTAATCGAGAGGGGTTGAGAATTTACTGACACTCAAACAGGCATGCTCCTCGGAAAACCGAGGAGCGCAAGGTGCGTTCAAAGATTCGATGATTCAC
+
AAA?BBBFBFFFGGGGGCGCGGGGGBHGHHGHHHHHGFHHHGHGGGEGFFHGHHEHFFBFHGHHGE3BCGDHFFBGHFFHHFHFHHFGGGBHBGHGHEFEEFFEHFHHFHGBG?GGG<FFHEBFGBEEF?BFGGEHHHHHHHHFDFGFGGGHHDGFFFDBBFCGBGGFGHHHH.HDFFGGEGFHHHFHGEDGG?AF/FFGBDD@FGEADEFFFGGFFFFFBFFFFEFFFFEE?A?C:0;::0::./E<D00//DHE@C<>-GEGCCGGCCHGECDBEHHF/CCGGGEFHEGDF01CEHGGFGGF/?GF2DE2FGF2G2G1GF@BBAFGGF1BGEFEGEA?E/A/?FEFE?EGFHFEEEA01GHHE?EA1FGGBGFFA1GCBFF@FFAAA>1
@M02197:105:000000000-AN6RF:1:1102:21260:19416 1:N:0:1
TCGCATGGATACTCCTCCGCTTATTGATATGCTTAAGTTCAGCGGGTAGTCCTACCTGATTTGAGGTCAAAAGTCAATTAGGAAGACGTTTCTCTTCGGAGAGATAATAAGTCGACGTATTAGAGGCACGGAACCTTCATTCATGCGCTTCAGCAAACGGTGATCATTATCACACCGAAAGCCTTGTCGCGCAAAGTCGAAAGTCGACCGCAAGCCTATGCATTTCAGGAGAGCCCGAGTCCAGGACGAATCCTAGTCTCCGGCAGCCCCCACCATCCAAACTCCCCCTCGAAGCTAATCGAGAGGGGTTGAGAATTTACTGACACTCAAACAGGCATGCTCCTCGGAAAACCGAGGAGCGCAAGGTGCGTTCAAAGATTCGATGATTCAC
+
CCCCCCCFFFFFGGGGGGCGGGGGHHHHHHHGHFHHHHHHHHHGGGGGGHFHHHGHHHHHHHHHGHHHHHHHHGGHHHHHHHHHHHHGGGHHHHHHHHGGGGEGHHHHHHHG4EGGGEHHHHHHGHGGHGGGGGGHHHHHHHHHHHGGGGDHHGHHHHGGDGFHEGHGHGHHHHHGGGGFGHHGHHHHGHGGGGGGEFFGGGGFFDGGGGGFFGFGGGFFFFFFFFGFGGGGGGGGHFHHHFF?GGGEHGCEHHHECGGGGHGGCGFFGAGFGHFFGHHFADCGGGEG/GHGHHGGGHHGHH?GFGHHGHGHHHHHHFGHGFHHEFFHFGDFEHFHHHGFAGGGEBHGGGDEECHEGGGGHGFFEGGGHGGGFFGF?CGFFFFFFFBA@AB
@M02197:105:000000000-AN6RF:1:1102:9328:19377 1:N:0:1
TCGCATGGATACTCCTCCGCTTATTGATATGCTTAAGTTCAGCGGGTAGTCCTACCTGATTTGAGGTCAAAAGTCAATTAGGAAGACGTTTCTCTTCGGAGAGATAATAAGTCGACGTATTAGAGGCACGGAACCTTCATTCATGCGCTTCAGCAAACGGTGATCATTATCACACCGAAAGCCTTGTCGCGCAAAGTCGAAAGTCGACCGCAAGCCTATGCATTTCAGGAGAGCCCGAGTCCAGGACGAATCCTAGTCTCCGGCAGCCCCCACCATCCAAACTCCCCCTCGAAGCTAATCGAGAGGGGTTGAGAATTTACTGACACTCAAACAGGCATGCTCCTCGGAAAACCGAGGAGCGCAAGGTGCGTTCAAAGATTCGATGATTCAC
+
DEEDDDCFFFFFGGGGGGGGGGGHHHHHHHHHHHHHHHHHHGHGGGGGGHHHHHHHHHHHHHHHGHHHHHHHHGHHGHHHHHHHHHHGGGHHHHHHHGGGGGGGHHHHHHHHGGGGGEHHHHHHHHGGHGGGGGGHHHHHHHHHHHGGGGGHHHHHHHGGGHGHHHHHHHHHHHHGGGGGGHHHHHHHGHGGGGGGGGGGGGGFGGGGGGGGGGGGGGGGGGGGGGGGGGGGGGGFHHHHHHGGGHGHHHHHHGHGFCGGGHGGGGCGGGHHGGHHGHHHGGDGGGGHHGHHHHHGHHHGHHGGGGGHHHHHHHHHGHGFHHHGGFFHHHHFHGHHHHHGCGGGGHHGGGFFEBFEEGGGHHGHGGFGGGGGGGGGGGGFFFFFFFBBBBB
@M02197:105:000000000-AN6RF:1:1102:7619:19451 1:N:0:1
TCGCATGGATACTCCTCCGCTTATTGATATGCTTAAGTTCAGCGGGTAGTCCTACCTGATTTGAGGTCAAAAGTCAATTAGGAAGACATTTCTCTCCGGAGAGATAATAAGTCGACGTATTAGAGGCACGGAACCTTCATTCATGCGCTTCAGCGAACGGTGATCATTATCACACCGAAAGCCTTGTCGCGCAAAGTCGAAAGTCGACCGCAAGCCTATGCATTTCAGGAGAGCCCGAGTCCAGGACGAATCCTAGTCTCCGGCAGCCCCCACCATCCAAACTCCCCCTCGAAGCTAATCGAGAGGGGTTGAGAATTTACTGACACTCAAACAGGCATGCTCCTCGGAAAACCGAGGAGCGCAAGGTGCGT
+
CDDDDDDFFFFFGGGGGGGGGGGHHHHHHHHHHHHHHHHHHHHGGGGGGHHHHHHHHHHHHHHHGHHHHHHHHFHHHHHHHHHHHHHHHHHHHHHHHGGGGGGGHHHHHHHFHGGGGGHHHHHHHHGGHGGGGGGHHHGGHHHHHHGGGGGHHHGGGGGGDGGHHHHHHGHHHHHGGGGGGHHHHHHHGGGGGGGGGGGGGGGFGGGFFGGGGGGFFFFHFHHHHHFFHHHFFFFGCG</FGADDF<<1F1HHGHGGDCGGFGDGGCCGEB3EHG3GHFHFE/CGGGE1GFFHHHEFGFECBDEGGHHGHG5F5GBFDFGFGA35FEBCHHG5GHFFCCGFEGGGGGGEGGGGGGGGFCDFDFFCCCCCBC
@M02197:105:000000000-AN6RF:1:1102:26164:19517 1:N:0:1
TCGCATGGATACTCCTCCGCTTATTGATATGCTTAAGTTCAGCGGGTAGTCCTACTCGATTTGAGGTCAAGTTGTCAAAATTTGTCCGAAGACGGTTTTGAAAGCACAGAGCTCCCAATCGGCCACCCTTTTGCGAGGTGCCGGCGAAGATACTTATCACGCCGTACTATGTCCAACCAAGAGATGCACTGATGCATTTGAGGTGAGCTACAACGAAAGCAGCAAACACCCAAGTCCACCGCTCCCTGAATCCAAAAAGATCAGAGAGTGTGAGAGTACAATGACACTCAAACGAGCATACCCTTCGGAATACCAAAGGGTGCAAGGTGCGTTCAAAGATTCGATGATTCAC
+
BBBBBBBFFFFFFGGGFGEFGGGHHHGHHHGHHHHHHHHHHHHGGGGGGHHHHHHGHGGHHGHHGHHGHDGGHHHHHHHHHHGHHHHGGGGGHGGGGGGHGHHHHHHHHHHHEHHGHGHHGGGGGGHGHGHHHHGGGGGHHHGGGGGGGHHHGHHGHGHHGHGGGHHHHHHEGGHHHFFGGGHHGGGGGGGHHHHHHGGHHHGFHHHHGGHHGGHHHHFHFGHHGFFFHHHHHFGGEEGGGGEHFGHHHHFGGHHHHHHGFFFGGHHHHHHHHFHGHGHHHFGHHHGHGGGEFFHHHGGAGGGE?GFHHHFFHHHHHGHGHHHHHGGGGHGGGGGGGGGGFFFFBFFBBAAB
@M02197:105:000000000-AN6RF:1:1102:8258:19549 1:N:0:1
TCGCATGGATACTCCTCCGCTTATTGATATGCTTAAGTTCAGCGGGTAGTCCTACCTGATTTGAGGTCAAAAGTCAATTAGGAAGACATTTCTCTCCGGAGAGATAATAAGTCGACGTATTAGAGGCACGGAACCTTCATTCATGCGCTTCAGCGAACGGTGATCATTATCACACCGAAAGCCTTGTCGCGCAAAGTCGAAAGTCGACCGCAAGCCTATGCATTTCAGGAGAGCCCGAGTCCAGGACGAATCCTAGTCTCCGGCAACCCCCACCATCCAAACTCCCCCTCGAAGCTAATCGAGAGGGGTTGAGAATTTACTGACACTCAAACAGGCATGCTCCTCGGAAAACCGAGGAGCGCAAGGTGCGTTCAAAGATTCGATGATTCAC
+
DDDDDCCFFFFFGGGGGGGGGGGHHHHHGHHHHHHHHHHHHHHGGGGGGHHHHHHHHHHHHHHHGHHHHHHHHHHHHHHHHHHHHHHHHHHHHHHHHGGGGGGGHHHHHHHHHGGGGGGHHHGHHHGGHGGGGGGHHHHHHHHHHHGGGGGHHHGGGGGGFHGHHHHHHHGHHHHGGGGGGHHHHHHHGGGGGGFGFGGGGGGGGGGGGGFFGGGGGGGGGGGGHGHGGGGGGGGGHHHHHHGGGHGHHHHHHHGGGF?GFGHGGGGGDDGFGHHFGHHGGGCGGGGHHGGHHHGGHGFGHHGGGGHHHFHHHGHHHG5HHHHGDGGHEHHEHHHBGHGGEEGGGHHGGGGGGFHFEEGGHHHHGGGGHGGGFCGGGGGBFFFFFFCCBCC
@M02197:105:000000000-AN6RF:1:1102:27547:19587 1:N:0:1
TCGCATGGATACTCCTCCGCTTATTGATATGCTTAAGTTCAGCGGGTAGTCCTACCTGATTTGAGGTCAAAAGTCAATTAGGAAGACGTTTCTCTTCGGAGAGATAATAAGTCGACGTATTAGAGGCACGGAACCTTCATTCATGCGCTTCAGCAAACGGTGATCATTATCACACCGAAAGCCTTGTCGCGCAAAGTCGAAAGTCGACCGCAAGCCTATGCATTTCAGGAGAGCCCGAGTCCAGGACGAATCCTAGTCTCCGGCAGCCCCCACCATCCAAACTCCCCCACGAAGCTAATCGAGAGGGGTTGAGAATTTACTGACACTCAAACAGGCATGCTCCTCGGAAAACCGAGGAGCGCAAGGTGCGTTCAAAGATTCGATGATTCAC
+
BBBBBBAFFFFFFGGGFGFGFGGHHCHHCHHHFHHDFHHHBFFGE2EFGHGHHHGHDEE5GFFFFHHHGHFHBGGEHHGECFHFHHHGGFHHGHGHFHD1?E?EHHHGFFHFFEAEGEFHHHHB32CFHGGFG?FHHHHHGHHHGHGFFFGBGBHHCFF?8HFHHHHHHEFFHFHD5FF9DBCGHGGF.G?ABGGGGEFBC9.;;@C9?@ABEFEEFFFFFFBFFFFBB/EACEFEGG:C/HD.CFEG0FGC/FHC<--C?FF<<//<//D@F1F1AD10/B/EEE>?0/3?3B31FB313FE?1AHHHHHHHFFFGFDBHHFE@FFFFGBGGB3FHHGFE0AE1B52A222EEF22A2?GGB4EGGFGCGFGGGGFGFB4FF@D5AA3A3
@M02197:105:000000000-AN6RF:1:1102:11899:19730 1:N:0:1
TCGCATGGATACTCCTCCGCTTATTGCTATGCTTAAGTTCAGCGGGTAGTCCTACCTGATTTGAGATCAAACATTCAAAGGGCTGTCCTCACTGAGGAGAGACATCTGTGAGCTCCAGCGAACCTCCATCGCTGAAGGTTACTTGGTGGAAAACCACAAGCGTAGATAGTTATCACACCTGCGATACCCACCAAACACTGGCAAGCTGATTTATTTTAGAGGAGCTGACTGTAGGCCAGCAAGTCCCCCAAAGTCCAAGCTCATCATGGAAAACCATGAAGAGTTGAGGTGTTCATGATACTCAAACAGGCATGCCCTTCGGAATGGCCAAAGGGCGCAAGGTGCGTTCAAAGATTCGATGATTCAC
+
CCCCBCCFFFFFGGGGGGGGGGGHHGHGHHHHHHHHHHHHHHHGGGGGGHHHHHHHHHHHHHHHGHHGHHHHHHHFFGHHHGGHGHHHGHHGHHHHGHGHGGHHHHHHFHHHHHHHHHHGGGGGHHHHHHGGHGGHHHHGHHHHHHHGGHGHHHGHGHEHHHHHHHHHHHHHHFHHHHGHHHGGHGGHHHGHHHHHGHGHHHHGHHHHHGHHHGHGGHHHGHHGHHHHGHHHHHGHHHFHHHFGGGGHGHHHHHGGHHHHHGFHHHHHHGHHHGFHHHHHHHHHHHHGGHHHHHHGGHFFFHEHHGHHHHFHGGE?A?GHHHHHHHHHGHGFEDCEGHGCFGGGHGGGFGGGGGGFFBFFFFBAAAA
@M02197:105:000000000-AN6RF:1:1102:14918:19672 1:N:0:1
TCGCATGGATACTCCTCCGCTTTGATATGCTTAAGTTCAGCGGGTAGTCCTACCTGATTTGAGGTCAAATTGTCAGAAGTTGTCTCAAAAGAGACCTTTAGAAGCTGAACCCCATTTATAAAGCTGCTCTTCACGAATGGCGTAGATAATTATCACACCAAAGCAAGGCAACAAAGGTCCCGCTAATGCATTTCAGGAGAGCCGACTTCTGAGAAGCCCGCATACTCCCATATCCAAGCCTGATCAACAGAAAAAGCTGAAAAGGTTGAGAATTTCATGACACTCAAACAGGCATGCTCCTCGGAATACCAAGGAGCGCAAGGTGCGTTCAAAGATTCGATGATTCAC
+
CCCCCCCFFFFFGFGGGGGGGGGHHGHHEGHHHHGHHHHGHGGGAFGHHHHHHHHHHGHHHHGHHHHHHHHHHGHHHHHHHHHHHHHHHHHGHHHGHHHHGHFHHHHHHHHGGGHHHHHHHHHHHHHHHHHHHHHGGHGHHGGGGGHHHHHHHHHGHHGHHHHHHHHHHHHHHHHHHGHHGHGHHHHHHHHHHHHHHHGHGHHHHHHGHGHHHHGGGGGHHGHGGGGGHHHHGGGHHHGHHHHHHHHHHHHHHHHHHHGGHFHHHHFHHHHGFHHHHHHHHHEGHHHHHHHHHHHHGGGGFGHFHHFGCHHGGGGGGHHGHGGGGFGGGGGGGGGGFFFFFFFBACBB
@M02197:105:000000000-AN6RF:1:1102:2676:19847 1:N:0:1
TCGCATGGATACTCCTCCGCTTATTGATATGCTTAAGTTCAGCGGGTAGTCCTGCCTGATTTGAGATCAAGTTTGTCATACATTATATGTTTTTTTTGTCCAAAGACAATTAGAAGCAGTACGACCTTTACAAATGAAGGTACCATATGAAGATGTAGATAAATTATCACACCTAATGAACCAACAAAGGCACTGCTAATACATTTCAGGAGAGCAGACCTTGTTTTTCTCCAAGAGAAATCAAAAGCCTGCAAAAAATCTCCCACATCCAATCTGTAACCAAATTGGCACAGTTGATAATTTAATGATACTCAAACAGGCATGCTCCTTGGAATACCAAGGAGCGCACGGTGCGTTCAAAGATTCGATGATTCAC
+
AAAAAA@FFFF1F1FGGFECEGGHHG3E3FGFHHGHHGHFFEFFGGCGFHGBGFFFFHGFHGHFGHHGHHFHHFHHGFHHHHHHGGHHGHHHHGGGGGHHHHGGEFHHHHHHGHGHFGFEGFEEFBCHHFBGHFHHHHHFFHHEHHGHHBFGGHHHHFBFHFHHHHHFFGFH0GFGHGGBAHGHDFHFHFGHHGFGFGGHFFG1;CHGHGDFCCBFHFGFFGFFGGGHHHHHFF2FBFGGAHGCBCAHG2GEGHGDBHEF/FDGBHGFHFHFDE11FF>E@EGEBF11FHHEHHGFG1FFBHGBGGAD21F1FHGDFBC1FFFAEFGHHHHGDDB11FB1/EE?EE000?EACFBGEB333E1BB1D3DBFAAA1A
@M02197:105:000000000-AN6RF:1:1102:10939:19770 1:N:0:1
TCGCATGGATACTCCTCCGCTTATTGATATGCTTAAGTTCAGCGGGTAGTCCTACCTGATTTGAGGTCAAAAGTCAATTAGGAAGACATTTCTCTCCGGAGAGATAATAAGTCGACGTATTAGAGGCACGGAACCTTCATTCATGCGCTTCAGCGAACGGTGATCATTATCACACCGAAAGCCTTGTCGCGCAAAGTCGAAAGTCGACCGCAAGCCTATGCATTTCAGGAGAGCCCGAGTCCAGGACGAATCCTAGTCTCCGGCAGCCCCCACCATCCAAACTCCCCCTCGAAGCTAATCGAGAGGGGTTGAGAATTTACTGACACTCAAACAGGCATGCTCCTCGGAAAACCGAGGAGCGCAAGGTGCGTTCAAAGATTCGATGATTCAC
+
CCCCCCCFFFFFGGGGGGGGGGGHHHHHHHHHHHHFHHHHHHHGGGGGGHHHHHHHHHHHHHHHGHHHHHHHHHHHHHHHHHHHHHHHHHHHHHHHHGGGGGGGHHHHHHHHHGGGGEHGHHGHHHGGHGGGGGGHHHHHHHHHHHGGGGGHHHGGGGGGGHGHHHHHH:HHHGHGGGGGGGHHGHHHGGGGGGGGGGGGGGGFGGGGGGGGGGGGFFFGFFFFFGFGGGGGFFFFGFHGHHCEGFGHHHHGBHHEFDC@DEGGCCCCGGHHGBHHGGHGECCGGGFF/GHGHHHGHHHGHHGGEGHHHHHHGHHHHGEGDHHHHFHGHGEHFFEHEHHGGGGGGHHGGGGGGGGGGGGGHHGFGFGGHGGGGGFGGGFFFFFFFFAAAAB
@M02197:105:000000000-AN6RF:1:1102:14186:19948 1:N:0:1
TCGCATGGATACTCCTCCGCTTATTGATATGCTTAAGTTCAGCGGGTAGTCCTGCCTGATTTGAGATCAAGTTTGTCATACATTATATGTTTTTTTTGTCCAAAGACAATTAGAAGCAGTACGACCTTTACAAATGAAGGTACCATATGAAGATGTAGATAAATTATCACACCTAATGAACCAACAAAGGCACTGCTAATACATTTCAGGAGAGCAGACCTTGTTTTTCTCCAAGAGAAATCAAAAGCCTGCAAAAAATCTCCCACATCCAATCTGTAACCAAATTGGCACAGTTGATAATTTAATGATACTCAAACAGGCATGCTCCTTGGAATACCAAGGAGCGCAAGGTGCGTTCAAAGATTCGATGATTCAC
+
DCCDDDDFFFFFGGGGGGGGGGGHHHHHHHHHHHHHHHHHHHHGGGEGGHHHHHHHHHHHHHHHGHHHHHHHHHHHHHHHGHHHHHHHHHHHHGGGGGHHHHHGHHHHHHHHHHHHHHHHHHGGGGGHHHHHHHHHHHHHGHHHHHHHHHHHHHHHHHHHHHHHHHHHHHHHHHHHHHHHHHHHHHHHHHHHHHHHHHHHHHHHHHHHHHHHHHHHHHGHHHGHHHGGGHGHHHHHHHHHGHHHHHGHHHHGGHHHGHDGHGGHHFHFHHFGBHHHHHHHHHHHHGF5GGHHHHHHHHHHHHHHHHHHHHGHHHHHHHGHHHGGHHEHHHHHHGHHHHHHGGGGGHFHHGGGGGGGGGGGGGGGFFFFFFFBABAB
@M02197:105:000000000-AN6RF:1:1102:10837:19964 1:N:0:1
TCGCATGGATACTCCTCGCTTATTGATATGCTTAAGTTCAGCGGGTAGTCCTACCTGATTTGAGGTCAAAAGTCAATTAGGAAGACATTTCTCTCCGGAGAGATAATAAGTCGACGTATTAGAGGCACGGAACCTTCATTCATGCGCTTCAGCGAACGGTGATCATTATCACACCGAAAGCCTTGTCGCGCAAAGTCGAAAGTCGACCGCAAGCCTATGCATTTCAGGAGAGCCCGAGTCCAGGACGAATCCTAGTCTCCGGCAGCCCCCACCATCCAAACTCCCCCTCGAAGCTAATCGGGAGGGGTTGAGAATTTACTGACACTCAAACAGGCATGCTCCTCGGAAAACCGAGGAGCGCAAGGTGCGTTCAAAGATTCGATGATTCAC
+
CCCCCCCFFFFFGGGGGGGGGGHHHHHHHHGHHHHHHHHHHHGGGEGGHHHHHHHHHHHHHHHGHHHHHHHHHHHHHHHHHHHHHHHHHHHHHHHHGGGGGGGHHHHHEHHHGGGGGHHHHHGHHGGHGGGGGGHHHHHHHHHHGGGGGGHHHGGGGGGGHGHHHHHHHHGHHHGGGGGGHHHHHHHGHGGGGGGGGGGGGGGGGGFFGGFFGGGGGGGGGGGGGGGGGEGGGFGHHHFHHFDFHGHFEHHHHHGGCGGGHGGGGGGGGHGGHHHGHHHEB@GGGGHHGHHGGGGGGGGGGGGGGHHGHHHHHGBGHHHHHHHGGEHHHGHHHHHHHGGGGGGGHEGGGGGGHGGEGGGHHHGGFGGGGGGGGGGGGGFFFFFFFBBABC
@M02197:105:000000000-AN6RF:1:1102:4110:19974 1:N:0:1
TCGCATGGATACTCCTCCGCTTATTGATATGCTTAAGTTCAGCGGGTAGTCCTACCTGATTTGAGGTCAAAAGTCAATTAGGAAGACGTTTCTCTTCGGGGAGATAATAAGTCGACGTATTAGAGGCACGGAACCTTCATTCATGCGCTTCAGCAAACGGTGATCATTATCACACCGAAAGCCTTGTCGCGCAAAGTCGAAAGTCGACCGCAAGCCTATGCATTTCAGGAGAGCCCGAGTCCAGGACGAATCCTAGTCTCCGGCAGCCCCCACCATACAAACTCCCCCTCGAAGCTAATAGAGAGAGGTTGAGAATTTACTGACACTCAAACAGGCATGCTCCTCGGAAAACCGAGGAGCGCAAGGTGCGTTCAAAGATTCGATGATTCAC
+
ABBABBA4BDFFGCFFG4A2EGFGHFHHGGHHHGHGBFF5GGHGG?EGGBGHHHHHFBC5GHGHGFGHCHBFHHHF5FG5GEGF?GFFFEHHHHHHGHG?E/EDHGGFHHHHHGGGEEGFHEHFGFGGHGGGGGE0FFHFHHHHHFF?//<<FHGHHHG/BGGHGFGFGFHHHFGF9;:/4GHHEHHBA.;BBG;/;CD;C8D99D;@?=B5F/CEF9BFFFFFBFFBCCCECE?E:0FBGFA..<.<0=0</0F.A--@-F<//@?/CGGFBFB20G??///?E>/BCE3FFB4EF4B3FFF@B3FG4BFE@4D5F@5GFB5BD1EGGF3FAFB3F1EEA0E1A3B2A2ACECB2A22E45FGECGGGCFGGBFD?GF445@DFF?AAAA
@M02197:105:000000000-AN6RF:1:1102:26001:20209 1:N:0:1
TCGCATGGATACTCTCCGCTTATTGATATGCTTAAGTTCAGCGGGTAGTCCTACCTGATTTGAGGTCAAAAGTCAATTAGGAAGACGTTTCTCTTCGGAGAGATAATAAGTCGACGTATTAGAGGCACGGAACCTTCATTCATGCGCTCCAGCAAACGGTGATCATTATCACACCGAAAGCCTTGTCGCGCAAAGTCGAAAGTCGACCGCAAGCCTATGCATTTCAGGAGAGCCCGAGTCCAGGACGAATCCTAGTCTCCGGCAGCCCCCACCATCCAAACTCCCCCTCGAAGCTAATCGAGAGGGGTTGAGAATTTACTGACACTCAAACAGGCATGCTCCTCGGAAAACCGAGGAGCGCAAGGTGCGTTCAAAGATTCGATGATTCAC
+
CCCCCCCFFFFFGGGGGGGGGGHHHHHHHHHHHHGHGHHHHHGGGEFGHHHHHHHHHHHHHHGGHHHHHHHHHHHHHHHHHHHHHHGGGHHHHHHHHGFGGGGHHHHHHHHHGGGGGHHHHHHHHGGHGGGGGGHHHHHHHHHHGGGGGGHHHHHHHGGGHGHHHHHHHHHHHHGGGGGGHHHHHHHGHGGGGGGGGGGGGGGGGGGGGGGGGGGGGGGGGGGGGGGGFGFGGGFGHHHHG?GGHGHHGHGHHHGGGCGFHGGGGGGCD2GGHHHGGHGGGGGGGGHGGHHHHHGHHHGHHGGGGHHHHHHHHGHHHFHHHHGFFHHHHGHHHEHHHHGCGGGGHFFGGEGGFHDFGGGHGHGEGFGHGGGGGGGGGGFFFFFFFBBBAB
@M02197:105:000000000-AN6RF:1:1102:13721:20217 1:N:0:1
TCGCATGGATACTCCTCCGCTTATTGATATGCTTAAGTTCAGCGGGTAGTCCTACCTGATTTGAGGTCAAAAGTCAATTAGGAAGACGTTTCCCTTCGGAGAGATAATAAGTCGACGTATTAGAGGCACGGAACCTTCATTCATGCGCTTCAGCAAACGGTGATCATTATCACACCGAAAGCCTTGTCGCGCAAAGTCGAAAGTCGACCGCAAGCCTATGCATTTCAGGAGAGCCCGAGTCCAGGACGAATCCTAGTCTCCGGCAGCCCCCACCATCCAAACTCCCCCTCGAAGCTAATCGAGAGGGGTTGAGAATTTACTGACACTCAAACAGGCATGCTCCTCGGAAAACCGAGGAGCGCAAGGTGCGTTCAAAGATTCGATGATTCAC
+
BABBBBB?FFFFGFGGGGGGGGGHHHHHHFHHHHHHHHHHHHHGGGEGGHHHHHHHHHHHHHHHGHHHHHHGHGFHGHHHGHHHHHHGGGHHHHHHHHGGGGGGHHHHHHHGHGGGGEHHHHHGHHGGHGGGGGGHHHHHHHHHHHGDGGGHGHHFHHGGGHGHHHHHHHHHHHHGGGGFFHHHHHGHGHGGGGGGGFGFGGGFFGFGGGGFGGFGGFGGGFFGGGGGFGGGFEFFHGHHHHFEEFGHHHHHFHHFCCCGGHGFGGF@/FF@GHHHGFGGGGDGEGCGEFHHFGHGHHCGHHGFGGHHHHHHHHFHGGHHFGHHHGGHHGGB5FFHHFEFCFGGGHHGGEA2EEA?GEFGGBHHGGGGHFFFGGGGGGGBFFFFFFAABAA
@M02197:105:000000000-AN6RF:1:1102:24905:20322 1:N:0:1
TCGCATGGATACTCCTCCGCTTATTGATATGCTTAAGTTCAGCGGGTAGTCCTACCTGATTTGAGGTCAAAAGTCAATTAGGAAGACGTTTCTCTTCGGAGAGATAATAAGTCGACGTATTAGAGGCACGGAACCTTCATTCATGCGCTTCAGCAAACGGTGATCATTATCACACCGAAAGCCTTGTCGCGCAAAGTCGAAAGTCGACCGCAAGCCTATGCATTTCAGGAGAGCCCGAGTCCAGGACGAATCCTAGTCTCCGGCAGCCCCCACCATCCAAACTCCCCCTCGAAGCTAATCGAGAGGGGTTGAGAATTTACTGACACTCAAACAGGCATGCTCCTCGGAAAACCGAGGGGCGCAAGGTGCGTTCAAAGATTCGATGATTCAC
+
ABAAAAA4CFFFFFEGGFFCGGDEEGDGFB5E5F5AA5DF5DF22EEAFBGGFHHHHFHGDGHDFAFGF3D3FGGHBEGFGGHGCEGFGFHHHEDGGHG?@/EFBGD4GGGGHEGGGEGFHGHHGF??G/D/FCFHDCGGHHGHHBA/<ADHHHGHHHGCGFAFHFBGHHBDHHHGGCG?AGACCGG@EGGGG@AFEFFF9AD@CDEBAG@BFFFGGFFB0;FFFFFFGFGG?AFE/BCC;0...FE0:;0/C<0A@??@CEFC@CCA/?1<A@<1GGF0?>/@E//F/>121F>/EGBEGCEGE?>B2@2B122F222HGBGB1F@GG11EHFBG1AA/A//A?FHEE/GEEAAEA0E0GAHB0E0E1AB3GBFF1B11@BFFDFAAAAA
@M02197:105:000000000-AN6RF:1:1102:10058:20452 1:N:0:1
TCGCATGGATACTCCTCCGCTTATTGATATGCTTAAGTTCAGCGGGTAGTCCTACCTGATTTGAGGTCAAAAGTCAATTAGGAAGACGTTTCTCTTCGGAGAGATAATAAGTCGACGTATTAGAGGCACGGAACCTTCATTCATGCGCTTCAGCAAACGGTGATCATTATCACACCGAAAGCCTTGTCGCGCAAAGTCGAAAGTCGACCGCAAGCCTATGCATTTCAGGAGAGCCCGAGTCCAGGACGAATCCTAGTCTCCGGCAGCCCCCACCATCCAAACTCCCCCTCGAAGCTAATCGAGAGGGGTTGAGAATTTACTGACACTCAAACAGGCATGCTCCTCGGAAAACCGAGGAGCGCAAGGTGCGTTCAAAGATTCGATGATTCAC
+
CCCDDDCFFFFFGGGGGGGGGGGHHHHHCHHHHHHHHHHHHHHGGGGGGHHHHHHHHHHHHHHFGGHHHHHHHHHHHHHHHHHHHHHGGGHHHHHHGHGGGGGGHHHHHHHHHGGGGFHHHHHHHHGGHGGGGGGHHHHHHHHHHGGGGGGHHHHHHHGGGHGHHHHHHHHHHHHGGGGGGHHHHHHHGGGGGGFGGGGGGGGFGGGGGFFGGGGGGGGGGHHGGGGGGGGGGGGGHHGGGHFGGHGHHHHHHFGGGGGGGGGGGGGGGGHGGGHFGHHGDGFGGEGHAGGHHGHGHHGGHFGGGGHHHHHHHHHGHHHHHHHHGGHHHHHHHHHHHHHGGGGGGHHGGFEGGHHGGGGGHHHHGGGGHGGGGGGGGGFFFFFFFFBBBBB
@M02197:105:000000000-AN6RF:1:1102:2999:20513 1:N:0:1
TCGCATGGATACTCCTCCGCTTATTGATATGCTTAAGTTCAGCGGGTAGTCCTACTCGATTTGAGGTCAAGTTGTCAAAATTTGTCCGAAGACGGTTTGAAAGCACAGAGCTCCCAACCGGCCACCCTCTTGCGAGGTGCCGGCGAAGATACTTATCACGCCGTACTATGTCCAACCAAGAAATGCACTGATGCATTTGAGGTGAGCTACAACGAAAGCAGCAAACACCCAAGTCCACCGCTCCCTGAATCCAAAAAGATCAGAGAGTGTGAGAGTACAATGACACTCAAACGAGCATACCCTTCGGAATACCAAAGGGTGCAAGGTGCGTTCAAAGATTCGATGATTCAC
+
BBBBBAAFBFFBGGGGGCF2AEGFHHHGHHHHHHHHHFH55FGFGGFAFHHHHHGGFFEHHGFFFHHGGEHFFHHGHHGGHHHHHHGGGFGGHGGGGGGHHHGGHBGFHHGGGHGHBEEC9<;7CFD/9CGGHGFGFFHH0BCDGFGCDHHGFGHHHHHGGGGGDDGGFGGCFFGBCEGGGHHGGGGGGFGBFFGGHGGFGFHHFFFFFFFFFFHGHHHFFFHFFF8FHGFGF9EF/?EGEFHHHHFG@1CEFGBGFFB@11BF0FF11F1DFB22FBD2HHHF1CBEB//AEFEFC0A/GGEEFGHFHGGFFE00E0HHFFFBECGGHGFDF3GGAGB1C33FDFAAAAA
@M02197:105:000000000-AN6RF:1:1102:15886:20535 1:N:0:1
TCGCATGGATACTCCTCCGTTTATTGATATGCTTAAGTTCAGCGGGTAGTCCTACCTGATTTGAGGTCAAATTGTCAGAAGCTGTCTCAAAAGAGACCCTTTAGAAGCTGAACCCCATTTATAAAGCTGCTCTTCACAAATGGCGTAGATATTTATCACACCAAAGCAAGGCAACAAAGGTCCCGCTAATGCATTTCAGGAGAGCCGACTTCTGAGAAGCCCGCATACTCCCACATCCAAGCCTGATCAACAGAAAAAGCTGAAAAGGTTGAGAATTTCATGACACTCAAACAGGCATGCTCCTCGGAATACCAAGGAGCGCAAGGTGCGTTCAAAGATTCGATGATTCAC
+
CCDCCCCFFFFFGGGGGGGGGGHGHHHHHHHHHHGHHGHHHHHGGGGGGHHHHHHHGHHHHHHHGHHHHHHHHHHHHHHHHHHHHHHHHHHHHGHHHGHHHHHHHHHGHHHGHHGGGHHHHHGHHHHGHHHHHHHHHHHHHHHGGGGGGHHHHHHHGHHHHHHHHHHHHHHHHHHHHHHGHHGHHHHHHHHHHGGHGHHHHGGGHHGGGGGHHGHHHGGGGGHHHHGGHGHHHHHGGGHHGHHGHHHGHHHGHHHHHHHHGHHHHHHHGHHHHHHHGHHHHHHGGGGFHGBHGHGHHHEGGGGGHHFGHHGHHHHGGGGGHHFGGGGGHGGGGGGGGGGFFFFFFFBBBBA
@M02197:105:000000000-AN6RF:1:1102:23335:20739 1:N:0:1
TCGCATGGATACTCCTCCGCTTATTGATATGCTTAAGTTCAGCGGGTAGTCCTACCTGATTTGAGGTCAAAAGTCAATTAGGAAGACGTTTCTCTTCGGAGAGATAATAAGTCGACGTATTAGAGGCACGGAACCTTCATTCATGCGCTTCAGCAAACGGTGATCATTATCACACCGAAAGCCTTGTCGCGCAAAGTCGAAAGTCGACCGCAAGCCTATGCATTTCAGGAGAGCCCGAGTCCAGGACGAATCCTAGTCTCCGGCAGCCCCCACCATCCAAACTCCCCCTCGAAGCTAATCGAGAGGGGTTGAGAATTTACTGACACTCAAACAGGCATGCTCCTCGGAAAACCGAGGAGCGCAAGGTGCGTTCAAAGATTCGATGATTCAC
+
CCCCCCCFFFFFGGGGGGGGGGGHHHHHHHHHHHHGHHHHHHHGGGFGGHHHHHHHHHHHHHHHGHHHHHHHHHHHHHHHHHHHHHHGGGHHHHHHHHGGGGGGHHHHHHHHHGGGGEHHHHHHHHGGHGGGGGGHHHHHHHHHHGGGGGGHHHHHHHGGGHGHHHHHHHHHHHHGGFGGGHHHHHHHGHGGGGGGFGFGEGGGGGGGGFFGGGGGGGGGGGGGGGGGGGGGGGGGHHHHHHGDFFGHHHHHHGGGFGGGGHGGGGGGGGHGGHHHGHHHFDCGGGGHGGHGHHHGHHFGHHGGGGHHGHHGHHHHGEHHHHHHHGHHHHHHHHHHHHGGGFGGGHHGGGFGEGHGEEEAF5HHGGGFGGGGGGGGGGGFFFFFFFBBAAA
@M02197:105:000000000-AN6RF:1:1102:27178:20825 1:N:0:1
TCGCATGGATACTCCTCCGCTTATTGATATGCTTAAGTTCAGCGGGTAGTCCTACTCGATTTGAGGTCAAGTTGTCAAAATTTGTCCGAAGACGGTTTGAAAGCACAGAGCTCCCAATCGGCCACCCTCTTGCGAGGTGCCGGCGAAGATACTTATCACGCCGTACTATGTCCAACCAAGAGATGCACTGATGCATTTGAGGTGAGCTACAACGAAAGCAGCAAACACCCAAGTCCACCGCTCCCTGAATCCAAAAAGATCAGAGAGTGTGAGAGTACAATGACACTCAAACGAGCATACCCTTCGGAATACCAAAGGGTGCAAGGTGCGTTCAAAGATTCGATGATTCAC
+
BBBBBBBFFFFFGGGGGFGGGGGHHHHHFHHHHGDGFGFFGHHGGGGGGHHHHHHFHGHHGFHHEFHHHFGGHHHHHHGHHHHHHHHGEAFFHGGEGGGHHHHHHGHGFGHHHGGHCHH/?EEFGHGHH:HHHGCGGDGFHF?FGGHGGHHHHHFHHGHGHGGCHGGHHGHCGHGGHHHGFGGGHHGGGGGFHHHHHHHHHHHFGFGFGHHGFHFHHFGFFFFFEFFFFFGEGGGFEECGEFEG@@F3GBGGFFGHHGGFGBG@FGF3FGHBHGHFGFGFAFGDBA5E1AGDFGG3A3ACF?EEAA5EE5GGGHHHGFHFF54GE2EGFGGBCGGGGFFFFDDDFF3AAAA
@M02197:105:000000000-AN6RF:1:1102:25078:20794 1:N:0:1
TCGCATGGATACTCCTCCGCTTATTGATATGCTTAAGTTCAGCGGGTAGTCCTACCTGATTTGAGGTCAAAAGTCAATTAGGAAGACATTTCTCTCCGGAGAGATAATAAGTCGACGTATTAGAGGCACGGAACCTTCATTCTTGCGCTTCAGCGAACGGTGATCATTATCACACCGAAAGCCTTGTCGCGCAAAGTCGAAAGTCGACCGCAAGCCTATGCATTTCAGGAGATCCCGAGTCCAGGACGAATCCTAGTCTCCGGCAGCCCCCGCCATCCAAACTCCCCCTCGAAGCTAAGCGAGAGGGGTTGAGAATTTACTGACACTCAAACAGGCATGCTCCTCGGAAAACCGAGGAGCGCAAGGTGCGTTCAAAGATTCGATGATTCAC
+
A??AA33>CB5@F4GGGAEAEEEHD5B66D55AFEGDGG5F5G??EEGFGBDGFEGFGFGFFG5FFCFG3GHGFHH5FFGFHFGGHHHHHHGHEBHHGCEGEEGFFH4FFD4FEG?E<CGEHDGB0EGHGGG/<?FG1FFFHFHHFCCDGD1GFGCGGGDEGBGFB=BGB0GAA<.;/9/?FFCG;:CFEBBGGGGFAEFE?D;9AE=@A@BB/5;9BFF999:;BBFBFFF#/B9:/FBFFA.C9E9090BBB99-A-?-9.GCC:--//0<@1B?110?///C?EGF/G>FHF??//?00/F//0B2B22HHG@22GF2GD11/1G1BG1B11GDCA/////A1B//A/GFFF0E0A01A10?AA0FGEB3BGA1B1CB3D133>111>
@M02197:105:000000000-AN6RF:1:1102:2832:20767 1:N:0:1
TCGCATGGATACTCCTCCGCTTATTGATATGCTTAAGTTCAGCGGGTAGTCCTACCTGATTTGAGGTCAAAAGTCAATTAGGAAGACGTTTCTCTTCGGAGAGATAATAAGTCGACGTATTAGAGGCACGGAACCTTCATTCATGCGCTTCAGCAAACGGTGATCATTATCACACCGAAAGCCTTGTCGCGCAAAGTCGAAAGTCGACCGCAAGCCTATGCATTTCAGGAGAGCCCGAGTCCATGACGAATCCTAGTCTCCGGCAGCCCCCACCATCCAAACTCCCCCTCGAAGCTAATCGAGAGGGGTTGAGAATTTACTGACACTCAAACAGGCATGCTCCTCGGAAAACCGAGGAGCGCAAGGTGCGTTCAAAGATTCGATGATTCAC
+
AAAAAAAFFBD1GGFGGGGG?EGFGFHHHGHHHGFFBFGGHBGFGGEAAFFHHHHGB10A2FBDFGGHHHH1FB2GDHFGFEFFFAGFFCGH22GHHE?EGGGEHHHHFFFFHGGGGGHHHHEEF0//F</<FCEHGGHFHHHHGEFCGFCGFH1<:GC?CEFH19FBD<HFDFFCFCC/;/;9:CGHGECGG??49FEG.9C@BCG@AA;=FB:BFFCFFFFBFFFF0BEGGCAE:;00C:;.CCCFGG0C/GGA@<--<0>.-//CCCG@EFHFEGHGCCCGGEE0/EFFG0GEF01EB0/FEAGCG2GEB2EHGBHFHHHHGGGGF1HFGCFA1/HGCEEEAA2CCEEEB0A0?EECFEF000?GFADFAFBA11FB@3FFFF>>1A>
@M02197:105:000000000-AN6RF:1:1102:27292:20852 1:N:0:1
TCGCATGGATACTCCTCCGCTTATTGATATGCTTAAGTTCAGCGGGTAGTCCTACCTGATTTGAGGTCAAAAGTCAATTAGGAAGACATTTCTCTCCGGAGAGATAATAAGTCGACGTATTAGAGGCACGGAACCTTCATTCATGCGCTTCAGCGAACGGTGATCATTATCACACCGAAAGCCTTGTCGCGCAAAGTCGAAAGTCGACCGCAAGCCTATGCATTTCAGGAGAGCCCGAGTCCAGGACGAATCCTAGTCTCCGGCAGCCCCCACCATCCAAACTCCCCCTCGAAGCTAATCGAGAGGGGTTGAGAATTTACTGACACTCAAACAGGCATGCTCCTCGGAAAACCGAGGAGCGCAAGGTGCGTTCAAAGATTCGATGATTCAC
+
CCCCCCCFFFFFGGGGGGGGGGGHHHHHHHHHHHHHHHHHHHHGGGGGGHHHHHHHHHHHHHHHGHHHHHHHHHHHHHHHHHHHHHHHHHHHHGHHHGGGGGGGHHHHHHHHHGGGGEHHHHHHHHGEHGGGGGGHHHHHHHHHHHGGGGGHHHGGGGGFGHGHHHHHHHHHHHHGGGGGGHHHHHHHGGGFGGGGGGGGGGGGGGGGFGFFGFGFFGFGGGFFGFFGGFFGFGGFHHHHEHGGGHGHHHHHHHGGGGGGGHGGGGGFGGFGGGHCEGHGEB/GGGGHFEGFHHGFE33EHFGFGEHFHHHFEHHGEFDFFGHHGFFHHHHHGHHHHHGGGGGFFHGGFFEFFCHGFEGGHGFHGGGGFGGGGGGGGGGFFFBFFFBBAAA
@M02197:105:000000000-AN6RF:1:1102:26834:21085 1:N:0:1
TCGCATGGATACTCCTCCGCTTATTGATATGCTTAAGTTCAGCGGGTAGTCCTACCTGATTTGAGGTCAAAAGTCAATTAGGAAGACATTTCTCTCCGGAGAGATAATAAGTCGACGTATTAGAGGCACGGAACCTTCATTCATGCGCTTCAGCGAACGGTGATCATTATCACACCGAAAGCCTTGTCGCGCAAAGTCGAAAGTCGACCGCAAGCCTATGCATTTCAGGAGAGCCCGAGTCCAGGACGAATCCTAGTCTCCGGCAGCCCCCACCATCCAAACTCCCCCTCGAAGCTAATCGAGAGGGGTTGAGAATTTACTGACACTCAAACAGGCATGCTCCTCGGAAAACCGAGGAGCGCAAGGTGCGTTCAAAGATTCGATGATTCAC
+
ABBBBBAFFFFFGGGGGGGGGGFFHHHHHHCHHHFHHGHHFHHGGCEEGHHHFGHHHGHHHHHHGHHHHHHHHGFHFHHHHGFHGHHHHHHHHGHHHGGGGGCFGHFFHGHFHGGGGGHHHHFHHGGEHGGGGGGHHHHHHHHHHHFDGGGHFHGGGGGFGFGHHHHHHHHHHHHGGGGGGHGHHHHHGEFGGGGGGGGGEDGFGGGGGFFFGFGGGGGGFFFFGGGGFFEGGGGGGHHHEHGDFFGHFD0CGHFCA<-<CHGGGGGG?GHFGHF1GHHHACCGGGGHGGHEHGHEHFHGHHGGGGHGHBHHHEGBGBEHHFHFHEHHFHFHHHHHHHHEEEGGEFHG?GGGGHHEECGE45GGEEGGHFGGGGGFEFGFFFFFFB?A?AB
@M02197:105:000000000-AN6RF:1:1102:26520:21152 1:N:0:1
TCGCATGGATACTCCTCCGCTTATTGATATGCTTAAGTTCAGCGGGTAGTCCTACCTGATTTGAGGTCAAAAGTCAATTAGGAAGACGTTTCTCTTCGGAGAGATAATAAGTCGACGTATTAGAGGCACGGAACCTTCATTCATGCGCTTCAGCAAACGGTGATCATTATCACACCGAAAGCCTTGTCGCGCAAAGTCGAAAGTCGACCGCAAGCCTATGCATTTCAGGAGAGCCCGAGTCCAGGACGAATCCTAGTCTCCTTCAGCCCCCACCATCCAAACTCCCCCTCGAAGCTAATCGAGAGGGGTTGAGAATTTACTGACACTCAAACAGGCATGCTCCTCGGAAAACCGAGGAGCGCAAGGTGCGTTCAAAGATTCGATGATTCAC
+
CCCCCCCFFFFFGGGGGGGGGGGHHHHHHHHGHHHHHGHGHGHGGGGGGHHHHHHHHHHHHHHHGGHHGHHHHFHHHHHHHHHHHHHGGGHGHHHHHHGGGEEGHHHHHHHHHGGGGEGHHHHHGHGGHGCFGGGHHHHHHHHHGHGGGGGHHHHHHHGGAFFHHHGHHHHHHHHGGGFGGHHHHHHHGHGGGGGGGGGFGGGGGGGGGFGGGGGGGGGGGFGGGGGHHHFFGGFGGC./CFDA</.HEHHHHHHGGCFEFFFGGGCCCAGBGHHEGFG2/C@E?CEBHFFGGHHEHHHGHHFGGGHHHHFHHHHGBEGEGGFGDFBHHHHFHGHFGHHFE?EGDHGGGGGGCFHGEA2EFGGHGFFCHGGGGGGGEFC4FFFFFD3A?AA
@M02197:105:000000000-AN6RF:1:1102:27120:21448 1:N:0:1
TCGCATGGATACTCCTCCGCTTATTGATCTGCTTAAGTTCAGCGGGTAGTCCTACCTGATTTGAGGTCCAATTGTCAGAAGTTATCTCAACAGAGCACTTTAGCAGCTGAACCCCATTTATAAAGCTGCTCTTCACGAATGGCGTAGATAATTATCACACCAAAGCAAGGCAACAAAGGTCCCGCTAATGCATTGCAGGAGAGCCGACTTCTGAGAAGCCCGCATACTCCCATATCCAAGCCTGATCAACAGAAAAAGCTGAAAAGGTTGAGAATTTCATGACACTCAAACAGGCATGCTCCTCGGAATACCAAGGAGCGCAAGGTGCGTTCAAAGATTCGATGATTCAC
+
1AA11111CFFBEFG1BF?EAE0G33F3D3DEAEGHC2F2F210A/A//1DF22101A0BBGF2B0AB1A1@1B2@DB@FBGG2GH222@010>>01>111FH1B1B01F11//B;0B2B2F>BBC11ABF;1BBBCEE/11E@BGFCEGC2;GDD:EGCCGC,/AGG@0GGDGFCAGBCCGC<<1FDF<CC1?#1DBFF/F;/C?@AD02=FF0C;B/CEF2F<</BHBG>:GBE/FE>1@@@E2GF@2FHHF@FBGF2GE@10CHGE@B11D11@@D22HDFF1HE1B111F1B//A//?E02FGFD11A11CEAEEBFAFAEEGG1GFDEB3A111@3FD33>A>>1
@M02197:105:000000000-AN6RF:1:1102:8145:21588 1:N:0:1
TCGCATGGATACTCCTCCGCTTATTGATATGCTTAAGTTCAGCGGGTAGTCCTACCTGATTTGAGGTCAAAAGTCAATTAGGAAGACATTTCTCTCCGGAGAGATAATAAGTCGACGTATTAGAGGCACGGAACCTTCATTCATGCGCTTCAGCGAACGGTGATCATTATCACACCGAAAGCCTTGTCGCGCAAAGTCGAAAGTCGACCGCAAGCCTATGCATTTCAGGAGAGCCCGAGTCCAGGACGAATCCTAGTCTCCGGCAGCCCCCACCATCCAAACTCCCCCTCGAAGCTAATCGAGAGGGGTTGAGAATTTACTGACACTCAAACAGGCATGCTCCTCGGTAAACCGAGGAGCGCAAGGTGCGTTCAAAGATTCGATGATTCAC
+
ABBCCCBFFFFFGGGGGGGGGGGHHHHHHGHHFHHHHHGHGGGGGGEGGHHHGHHHFHHHHHHHGHHHHHHHHBGGHHHHHHGHCHGHHHBHBGHEHGGGGGGGHHHHHHHDHGEEGEGFHHHHGFGGHGGGGGAGFHHHHGHHGHGGGFGHHHGGGGGDA9FFGHHHHHHHHHHGGGGGGHHHHHFHGGADGGGGFFDFGDFFFDFCDFFFFFFFFFFFFFGGFFFFBF?EDGFECC://FGAC/EHGDC<C<0C@D@-DCGD?C?CGGGFCFGCGHHF/>/GGGGHEEFFB33EGFHECFE1E?GHFGBHHHGHHGFE5@@@DF@3B5F3FFBBF11AA0A1A353DEEFEHGA2A2EBG4HEEE2FCGGGGFGEBBFC@FFFFAAAAB
@M02197:105:000000000-AN6RF:1:1102:25396:21619 1:N:0:1
TCGCATGGATACTCCTCCGCTTATTGATATGCTTAAGTTCAGCGGGTAGTCCTACCTGATTTGAGGTCAAAAGTCAATTAGGAAGACGTTTCTCTTCGGAGAGATAATAAGTCGACGTATTAGAGGCACGGAACCTTCATTCATGCGCTTCAGCAAACGGTGATCATTATCACACCGAAAGCCTTGTCGCGCAAAGTCGAAAGTCGACCGCAAGCCTATGCATTTCGGGAGAGCCCGAGTCCAGGACGAATCCTAGTCTCCGGCGGCCCCCGCCATCCAAACTCCCCCTCGAAGCGAATCGAGAGGGGTTGAGAATTTACTGACGCTCAAACAGGCATGCTCCTCGGAAAGCCGAGGAGCGCAAGGTGCGTTCAAAGATTCGATGATTCAC
+
AA@A1AAFF13BGGGGGGGGGGGHHHHHHHHHHHGHHGHHHHHGGGGGEEGHHHHHHEHHHDGGGHHHHH1EGBFGHHBD1GGFHGHEGGHF2GGHHEGEEEGGFFHGEFF2>EF><>?1GFDEHG/FGC?/?/FF<GHHHHHB21C?CCGFF1<GHH?CFFCDB:FGHGHHGFHGFFFBCFHFCCFDCHGGFDAFFFC?ABEGFED@AEBB@;EFBFFFFFFF:FF<FFA9AAAEBBFFFBAA:;.:/B////;:--9-;--;-B---</0/G<2/@?2/</B/FEF?////>F44B31?2111GFF4@B4FG4BGGDCGFEE3GFGDHHHHHGHEHHEACFEGHGFA22EB232A2EEGG4F?CGGHGGGFGGGGGGFFFFFFF@BBBA
@M02197:105:000000000-AN6RF:1:1102:14756:21552 1:N:0:1
TCGCATGGATACTCCTCCGCTTATTGATATGCTTAAGTTCAGCGGGTAGTCCTACCTGATTTGAGGTCAAAAGTCAATTAGGAAGACATTTCTCTCCGGAGAGATAATAAGTCGACGTATTAGAGGCACGGAACCTTCATTCATGCGCTTCAGCGAACGGTGATCATTATCACACCGAAAGCCTTGTCGCGCAAAGTCGAAAGTCGACCGCAAGCCTATGCATTTCAGGAGAGCCCGAGTCCAGGACGAATCCTAGTCTCCGGCAGCCCCCACCATCCAAACTCCCCCTCGAAGCTAATCGAGAGGGGTTGAGAATTTACTGACACTCAAACAGGTATGCTCCTCGGAAAACCGAGGAGCGCAAGGCGCGTTCAAAGATTCGATGATTCAC
+
BCCCDCCFFFFFGGGGGGGGGGGHGHHHHHHHHHHHGHHHHHHGGGGGEHHHHHHHHHHHHHHHGHHHHHGHHHHHGHHHGHHHHHHHHHHGHHHHHGGGGGGGHHHFHHHHHGGGGGHHHHHHHHGGHGGGGGGHHGHHHHHHHHGGGGGHHHGGGGGGGHGHHHHHHHHHHHHGGGFGGHHHHHHHGGGGGGGGFGGGGGGGGGGFFGGGGGGGGGGGGHGGGGHGGGGGGGFGHGHHHHGGGHGHHHHHGHHGGGGGGHGGGGGGGGGFEFFFGHHHGGCGGGGGFGHHHHHGHHHGHHGGGGHHHHHGHHGHHHHGHHHHHFDGHHHGHHHHHHHGGGGGGHHGGGGGGHHEGGGGHHGGGGGGHGGGGGGGGGGFFFFFFFABAAA
@M02197:105:000000000-AN6RF:1:1102:19997:21734 1:N:0:1
TCGCATGGATACTCCTCCGCTTATTGATATGCTTAAGTTCAGCGGGTAGTCCTACCTGATTTGAGGTCAAAAGTCAATTAGGAAGACATTTCTCTCCGGAGAGATAATAAGTCGACGTATTAGAGGCACGGAACCTTCATTCATGCGCTTCAGCGAACGGTGATCATTATCACACCGAAAGCCTTGTCGCGCAAAGTCGAAAGTCGACCGCAAGCCTATGCATTTCAGGAGAGCCCGAGTCCAGGACGAATCCTAGTCTCCGGCAGCCCCCACCATCCAAACTCCCCCTCGAAGCTAATCGAGAGGGGTTGAGAATTTACTGACACTCAAACAGGCATGCTCCTCGGAAAACCGAGGAGCGCAAGGTGCGTTCAAAGATTCGATGATTCAC
+
CCCCCCCFFFFFGGGGGFGGGGGHHHHHHHHGHHHHGHHHHHHGGGGGGHHHHHHHHHHHHHHHGHHHHHHHHHHHHHHHHHHHHHHHHHHHHHHHGGGGGGGGHHHHHHHHHGGGGGHHHHHHHHGGHGGGGGGHHGHHHHHHHHGGGGGHHHGGGGGGGHGHHHHHHHHHHHHGGGGGGHHHHHHHGGGGGGGGGGGGGGGGGGGFFFGGFGGGFFFGGFFGFGFFFFFFGGFFBFHHFHCFDCGGBFHGHHGGGC@CCHGGGGGCGDHHGHHHGHHHGF?GGGGHGCHHHHHGHHFGHHGGGGHHHHHHHHHG@DBHHHHFHGGHHHHHFBHHHHHGGGGEAFFFGDGGGHHE?GFCHFGCFGGGHGGFFFFGEFCFFFFFBFAA@BB
@M02197:105:000000000-AN6RF:1:1102:19275:21949 1:N:0:1
TCGCATGGATACTCCTCCGCTTATTGATATGCTTAAGTTCAGCGGGTAGTCCTACCTGATTTGAGGTCAAAAGTCAATTAGGAAGACATTTCTCTCCGGAGAGATAATAAGTCGACGTATTAGAGGCACGGAACCTTCATTCATGCGCTTCAGCGAACGGTGATCATTATCACACCGAAAGCCTTGTCGCGCAAAGTCGAAAGTCGACCGCAAGCCTATGCATTTCAGGAGAGCCCGAGTCCAGGACGAATCCTAGTCTCCGGCAGCCCCCACCATCCAAACTCCCCCTCGAAGCTAATCGAGAGGGGTTGAGAATTTACTGACACTCAAACAGGCATGCTCCTCGGAAAACCGAGGAGCGCAAGGTGCGTTCAAAGATTCGATGATTCAC
+
CCCCCCC@FFFFGGGGGGGCGGGHHHHHHCHHHHHHHHHHHHHGGGGGGHHHHHHHGHHHHGHHGHHHHHHHHHHHHHHHHHHHHEHHHHHHHHHHHGGGGGGGHGHGHHHGHGGGGGHHHHHHHHGGHGGGGGGHHHHHHHHHHHGGGGGHHGGGGGGGGHGHHHHHHHHHHHHGGGGGGGHHHHHHFGGGGGGGGGGGGGGGGGGGGFFGGGFFGGGFFFFFFFFFGFFFGFGGHHHGHHGFGHGGHEGHHHHGGGGCGHGGGGGD?DHGFHHHGHHEGCCGGGCGEGHHHGHGHGHGHHGGGGHHHGHHHHHHHGFHHHHHFGFHHHFHHGBHHHGGGGGGGHHFGEEGEGEAEEEGHHHHGGGGCGFGGGFGGGGFFBFFFFBBBBB
@M02197:105:000000000-AN6RF:1:1102:20459:22006 1:N:0:1
TCGCATGGATACTCCTCCGCTTATTGATATGCTTAAGTTCAGCGGGTAGTCCTACCTGATTTGAGGTCAAAAGTCAATTAGGAAGACATTTCTCTCCGGAGAGATAATAAGTCGACGTATTAGAGGCACGGAACCTTCATTCATGCGCTTCAGCGAACGGTGATCAGTATCACACCGAAAGCCTTGTCGCGCAAAGTCGAAAGTCGACCGCAAGCCTATGCATTTCAGGAGAGCCCGAGTCCAGGACGAATCCTAGTCTCCGGCAGCCCCCACCATCCAAACTCCCCCTCGAAGCTAATCGAGAGGGGTTGAGAATTTACTGACACTCAAACAGGCATGCTCCTCGGAAAACCGAGGAGCGCAAGGTGCGTTCAAAGATTCGATGATTCAC
+
CCCCCCBFFFFFGGGGGGGGGGGHHHHHHHHHHHHHHHHHHGHGGGGGGHHHHHHGHHHHHHHHGHHGHHHHHGHHHHHHHGHHHHHHHHHHHHHGGGGGGGGEHHHHHHHHHGGGGEHHHHHHHHGGHGGGGGGGHHHHHHHHHHGGGGGHHHGGGGGGGHGHHHHDGHHHHHGGGGGGGGHHHHGGGFGGGGBGGFGGGGGBFGGGGGFFFFGGFFFFGFFGGGGGGGGGGFFFCBGCHHGGDGGHFGBGHHHGGGGGGHGGGGGFCDDBGHHGGHHGDC@CGE?HECHGGHHGHFHGGHGGFGHGHFHHHHHGFHFHHHGHFGGHG5HHHHHHFHFGGGFGGGHGGGFCE2HFGGGGHHHGGGGEHGGGGFGGEFFBFFFFFFBBBBB
@M02197:105:000000000-AN6RF:1:1102:5292:22134 1:N:0:1
TCGCATGGATACTCCTCCGCTTATTGATATGCTTAAGTTCAGCGGGTAGTCCTACCTGATTTGAGGTCAAAAGTCAATTAGGAAGACATTTCTCTCCGGAGAGATAATAAGTCGACGTATTAGAGGCACGGAACCTTCATTCATGCGCTTCAGCGAACGGTGATCATTATCACACCGAAAGCCTTGTCGCGCAAAGTCGAAAGTCGACCGCAAGCCTATGCATTTCAGGAGAGCCCGAGTCCAGGACGAATCCTAGTCTCCGGCAGCCCCCACCATCCAAACTCCCCCTCGAAGCTAATCGAGAGGGGTTGAGAATTTACTGACACTCAAACAGGCATGCTCCTCGGAAAACCGAGGAGCGCAAGGTGCGTTCAAAGATTCGATGATTCAC
+
CCCBBCCFFFFFGGGCGGGGGGGHGHHHHHHHHHHHHHHHHGHGGGGGGGHHHHHHGGHHHHHHGHHHHHHHHHHHHHHHGHHHHHHHHHHHGGHHHGGGGGGGHHHHHEH?HEGGGEHHHHHHHGGGHGCGEGFHHHGHHHHHHGGGGGGHHHGGGGGFFGGHHHHHHHHHHHHGGGGGGHHHGHHHGGGGGGGGGGGGGGGGGGFGDFFFFFEBFFFFFFFFFFFFFFFFFFGE/EHHHGFC.C.DEFGHHF0E<CCGGHGGGGDCDDF@EFF1GHGB/CCGGGGHFGHHHFFEHHG?HHGGGGG?GGFHHGGBHEDHHHHHHGHHHFEHHCGHGEHGGCCGFHHGCDAEGFHFEECGGHHHGGGECG5GGGGGGGGBFFFFFFBBAAA
@M02197:105:000000000-AN6RF:1:1102:15912:22097 1:N:0:1
TCGCATGGATACTCCTCCGCTTATTGATATGCTTAAGTTCAGCGGGTAGTCCTACCTGATTTGAGGTCAAAAGTCAATTAGGAAGACATTTCTCTCCGGAGAGATAATAAGTCGACGTATTAGAGGCACGGAACCTTCATTCATGCGCTTCAGCGAACGGTGATCATTATCACACCGAAAGCCTTGTCGCGCAAAGTCGAAAGTCGACCGCAAGCCTATGCATTTCAGGAGAGCCCGAGTCCAGGACGAATCCTAGTCTCCGGCAGCCCCCACCATCCAAACTCCCCCTCGAAGCTAATCGAGAGGGGTTGAGAATTTACTGACACTCAAACAGGCATGCTCCTCGGAAAACCGAGGAGCGCAAGGTGCGTTCAAAGATTCGATGATTCAC
+
BCCCCCBFFFFFGGGGGGGGGGGHHHHHGHHHHHHHHHHHHHHGGGGGGHHHHHHGHHGHHHHHGHHHHHHHHGHHHHHHHGHHHHHHHHHGHHHHHGGGGGGGHHHHHHHHHGGGGEHHHHHHHHGGHGGGGGGHHGHHHHHHHHGGGGGHFGGGGGGGGHGHHHHGHHHHHHHGGGGGGGHHHHHHGGGGGGGGFFGGGGGFFGGGFGGFGGGGGGGGGGGGGGGGGGGGGGGGHHHHHHGGGGGHHHHHHHHEGGGGGHGGGGGGGGHHGHFGGHHHFGCGGGCFGGHHHHGGGHHGGEGGGGHHHHHGHHGHGGHHHHHHFGHHHHHHHHHHHFHGGCGGGHHGGGGGGHHGGGGGHFHHGGGGHGGGGGGGFGGFFFFFFFBBAAB
@M02197:105:000000000-AN6RF:1:1102:15345:22171 1:N:0:1
TCGCATGGATACTCCTCCGCTTATTGATATGCTTAAGTTCAGCGGGTAGTCCTACCTGATTTGAGGTCAAAAGTCAATTAGGAAGACGTTTCTCTTCGGAGAGATAATAAGTCGACGTATTAGAGGCACGGAACCTTCATTCATGCGCTTCAGCAAACGGTGATCATTATCACACCGAAAGCCTTGTCGCGCAAAGTCGAAAGTCGACCGCAAGCCTATGCATTTCAGGAGAGCCCGAGTCCAGGACGAATCCTAGTCTCCGGCAGCCCCCACCATCCAAACTCCCCCTCGAAGCTAATCGAGAGGGGTTGAGAATTTACTGACACTCAAACAGGCATGCTCCTCGGAAAACCGAGGAGCGCAAGGTGCGTTCAAAGATTCGAT
+
CCCCCCCFFFFFGGGGGGGGGGGHHHHHHHHHHHHHHHHHHHHGGGGGGHHHHHHHHHHHHHHHGHHHHHHHHHHHHHHHHHHHHHHGGGHHHHHHHHGGGGGGHHHHHHHHHGGGGGHHGHHHHGGGHGGGGGGHHHHHHHHHHHGGGGGHHHHHHHGGGHGHHHHHHHHHHHHGGGGGGHHHHHHHGHGGGGGGGGGGGGGGGGGGGGGGGGFFGGGGGGGGGGGGGGHGGGGGHHHHHHGGGHGHHHHGHGHGGGGGGHGGGGGGGGHHGHHGGGHHGGEGGEGHHGHHHHHGHHHGHHGGGGFHHHHHHHHHHGBHHHHHFGHHHHGHHHGHFGAGE?GGGHHGGEECGHHGGGGGHDGGGGGGGGGGFFFFBFFBBBBB
@M02197:105:000000000-AN6RF:1:1102:17093:22224 1:N:0:1
TCGCATGGATACTCCTCCGCTTATTGATATGCTTAAGTTCAGCGGGTAGTCCTACCTGATTTGAGGTCAAAAGTCAATTAGGAAGACGTTTCTCTTCGGAGAGATAATAAGTCGACGTATTAGAGGCACGGAACCTTCATTCATGCGCTTCAGCAAACGGTGATCATTATCACACCGAAAGCCTTGTCGCGCAAAGTCGAAAGTCGACCGCAAGCCTATGCATTTCAGGAGAGCCCGAGTCCAGGACGAATCCTAGTCTCCGGCAGCCCCCACCATCCAAACTCCCCCTCGAAGCTAATCGAGAGGGGTTGAGAATTTACTGACACTCAAACAGGCATGCTCCTCGGAAAACCGAGGAGCGCAAGGTGCGTTCAAAGATTCGATGATTCAC
+
CBCCCCC@FFFFGGGGGGGGGGGHGHHHHHGHHHHHHHHHHHHGGGEEGHHHHHHHHGHHHHGHGHGHHHHHGGHHGHHHHHHHHHHGGGHHHHHHHHGGGGGGHHHHHHHFHGGGGEHHHHHHHHGGHGGGGGGHHHHHHHHHGHGGGGGHHGHFHFGGAHGHHGHHHHHHH;HGGGGGGHHHHHHHGHGGGGGGGGGGGGGFFGGGGFFFFFGGFGFGFFGFFFFFGFEEFFFGGGEHGHEADC<BBHBFHGBFC@?GDAGDCGGGGGGFEHHGGHHFDF@EFGGFGGFGHHHEGB3DHHGGFGHHHHGHHHHFHGGFHHHHHGHHHHFGHHEFFHHDGGFGGGHGGGGGFHHGGFGCFFHHGGGGGGFFGGGGGGFFFFFBFFA3BBB
@M02197:105:000000000-AN6RF:1:1102:26413:22271 1:N:0:1
TCGCATGGATACTCCTCCGCTTATTGATATGCTTAAGTTCAGCGGGTAGTCCTACCTGATTTGAGATCAAACATTCACAAAGCTGTCTTCACTGGGGAGAGACATTTATGAGCTCCAGCGAACCTCCATCGCTGAAGGTTACCTGGTAGAAAACCACAAGCGTAGATAGTTATCACACCTGTGATGCCACCAAACACTGGCAAGCTGATTCATTTGAGAGGAGCTGACCGCAGGCCAGCAAGACCCCCAAAGTCCAAGCTCATCATGGCAAACCATGAGAGTTGAGGTGTTCATGATGCTCAAACAGGCATGCCCTTCGGAATGGCCAAAGGGCGCAAGGTGCGTTCAAAGATTCGATGATTCAC
+
CCCCCCCFFFFFGGGGGGGGGGGGFFHHGHHHHHHFHHHFHHHGGGGGFHHHHBGHHHHHHHHHGHHHHHHHHHHHHHHHHHHHHHHHHHHHHHHHGGGGGGHHHHHHHHHHHHHHHHHGGGGFHHHHHHGGHGGHHHHHHHHHHHHHGHHHHHGHGHHHHGEGHHHHGFHHHHHHHHGHHHHHHHHHHHHHHHHHHHHHHHHGGGGGHHHHHHHHFHHHHGGGGGGGGHGHHFGE11FFCC?CGGHHHFHFHDHFFFHHGHHHHHHHGHGFGDHEHHHFGGHHC?GHHHHHHHHHHEGHFFGFHGFHHHGGE?GE2CFBHHHHCHHHG?ECEEHGHH?G?GGCGGFGGGGGGFFFBFFFBBBBB
@M02197:105:000000000-AN6RF:1:1102:25446:22298 1:N:0:1
TCGCATGGATACTCCTCCGCTTATTGATATGCTTAAGTTCAGCGGGTAGTCCTACCTGATTTGAGGTCAAAAGTCAATTAGGAAGACGTTTCTCTTCGGAGAGATAATAAGTCGACGTATTAGAGGCACGGAACCTTCATTCATGCGCTTCAGCAAACGGTGATCATTATCACACCGAAAGCCTTGTCGCGCAAAGTCGAAAGTCGACCGCAAGCCTATGCATTTCAGGAGAGCCCGAGTCCAGGACGAATCCTAGTCTCCGGCAGCCCCCACCATCCAAACTCCCCCTCGAAGCTAATCGAGAGGGGTTGAGAATTTACTGACACTCAAACAGGCATGCTCCTCGGAAAACCGAGGAGCGCAAGGTGCGTTCAAAGATTCGATG
+
DDDDDDDFFFFFGGGGGGGGGGGHGGHHHHHHHHHGHHHHHHHGGGGGGHHHHHHHHHHHHHHHGHHHFHHHHHHHHHHHHHHHGHHGGGHHHHHHHHGGGGGGHHHHHHHHHGGGGGHHHHHHHHGGHGGGGGGHHHHHHHHHHHGGGGGHHFHHFHGGCGGHHHHHHHHHHHHGGGGGGHHHHHHHGHGGGGGGGGGGGGGGFDEGGGGGGGGGGGGGGGGGGFFFFGGEGGFGHHHFEGGGGHGHHHHHHHHGGGCGGHGGGGGFCGHGGHHHEFGG?C/GFGGGHGHHHHHFHGHGHGGGEGHHHFHHGDHFHGHHHHHHGGHGHFHHHHHHHHGE00EGGHHGGGGGGHGGGGGGHHHGGGGFGGGGGFFFBFFFBBA@A
@M02197:105:000000000-AN6RF:1:1102:22264:22385 1:N:0:1
TCGCATGGATACTCCTCCGCTTATTGATATGCTTAAGTTCAGCGGGTAGTCCTACTCGATTTGAGGTCAAGTTGTCAAAATTTGTCCGAAGACGGTTTGAAAGCACAGAGCTCCCAATCGGCCACCCTCTTGCGAGGTGCCGGCGAAGATACTTATCACGCCGTACTATGTCCAACCAAGAGATGCACTGATGCATTTGAGGTGAGCTACAACGAAAGCAGCAAACACCCAAGTCCACCGCTCCCTGAATCCAACAAGATCAGAGAGTGTGAGAGTACAATGACACTCAAACGAGCATACCCTTCGGAATACCAAAGGGTGCAAGGTGCGTTCAAAGATTCGATGATTCAC
+
BCCCABCFFFFFGGGGGGGGGGGHHHHHHHHHHHHHHHHHHHHGGGGEGHHHHHHHHGHHHGHHGGGHHHHHHHHHHHHHHHHHHHHGGGGGHGGGGGGHHHHHHHHHHHHGHHGHHHHGEFG;GHGHHEHHHGGGGGHHHGGGHHGGGHHHHHHHHHHGHGHHHHHHHHHHHHHGHHHHHHHGGHGHHHHHHHHGHGHHHHHGHHGHGHHFGHHHHHHFGHGFFFGHHHHHHHGGGGGGGGFFHGHHHFHHHHHGHHHGGFHHHHHGHHHHGHHHHHHHHHHGHGEGGGGGHHHGHGFDFF?GHHHGHHHHHGHCGHFHHHGHGGGGHGGGGGFGGGGFFFFFFFBBAAA
@M02197:105:000000000-AN6RF:1:1102:26705:22691 1:N:0:1
TCGCATGGATACTCCTCCGCTTATTGATATGCTTAAGTTCAGCGGGTAGTCCTACTCGATTTGAGGTCAAGTTGTCAAAATTTGTCCGAAGACGGTTTTGAAAGCACAGAGCTCCCAATCGGCCACCCTCTTGCGAGGTGCCGGCGAAGATACTTATCACGCCGTACTATGTCCAACCAAGAGATGCACTGATGCATTTGAGGTGAGCTACAACGAAAGCAGCAAACACCCAAGTCCACCGCTCCCTGAATCCAAAAAGATCAGAGAGTGTGAGAGTACAATGACACTCAAACGAGCATACCCTTCGGAATACCAAAGGGTGCAAGGTGCGTTCAAAGATTCGATGATTCAC
+
CCCCCCBFFFFFGGGGGGGGGGGHHHHHGHHHHHHGHHHHHHGGCGGGGHHHHGHHHGHHHGHHGHHHHHHGHHHHHHHHHHHHHHHGGGGGHGGGGGGHGHHHHHHHGGHHHHHGH<HGGFGGFGHGHHHHHHGGGGAGHFGGGGHHHGHHHHHHHHHHGFGHHHHHHHHHGGHHHHHHHHHHGHHHHHHHHGGHHHHHHHHHHHHGHGHHHFGGHHHHHHHHGGGFGHHHHHHGGGGGGGGHFHHHHGFGGHGHHHHHHHHHHHHHHGHHGHHGHHHHGEGFGGGGGFEGGHHEHFGHGGEECHHFEF5FHCHHHGHFHFBHHGGFGHGGGGGGGGGCFFFFFFFBAAAA
@M02197:105:000000000-AN6RF:1:1102:20395:22633 1:N:0:1
TCGCATGGATACTCCTCCGCTTATTGATATGCTTAAGTTCAGCGGGTAGTCCTACCTGATTTGAGGTCAAAAGTCAATTAGGAAGACGTTTCTCTTCGGAGAGATAATAAGTCGACGTATTAGAGGCACGGAACCTTCATTCATGCGCTTCAGCAAACGGTGATCATTATCACACCGAAAGCCTTGTCGCGCAAAGTCGAAAGTCGACCGCAAGCCTATGCATTTCAGGAGAGCCCGAGTCCAGGACGAATCCTAGTCTCCGGCAGCCCCCACCATCCAAACTCCCCCTCGAAGCTAATCGAGAGGGGTTGAGAATTTACTGACACTCAAACAGGCATGCTCCTCGGAAAACCGAGGAGCGCAAGGTGCGTTCAAAGATTCGATGATTCAC
+
BBBBBBBFFFFFGGGGGGGGGGGHHGHHHHHHHHGHFGHGHCHGGGGGGHHHHHHHHGHHHHHGGGHHHHHHHBDHHHHHHGHGHHHGGGHFHGHHHHGGGGGGGHHHHHHFHGGGGEHHHHHHHGGGHGGGGGGHHHHHHHHHHHGGGGGHHGHHHHGGGHGHGHHHHHHHHHHGGGGGFHFHHHHHFFFGGGGGGGFFGGGFGFGGGGGGGGGGGGGGGGGGGGGGGGGGGGGGHGHHGHGGGGGHHHHHHHHE@GCGDFGGGGGGGGHHGHHGGHHFDGCGGGGHHGHHHHHGGHHGHGEGGGHHGHHHHHHFHHHHHHHHHGHHHHFHHHFHHGHCGGGGGHHGGGGGGHHGGGGCHHGHGGGGHGGGGGGGGGGFFFFFFFCCCBB
@M02197:105:000000000-AN6RF:1:1102:6826:22753 1:N:0:1
TCGCATGGATACTCCTCCGCTTATTGATATGCTTAAGTTCAGCGGGTAGTCCTACTCGATTTGAGGTCAAGTTGTCAAAATTTGTCCGAAGACGGTTTGAAAGCACAGAGCTCCCAATCGGCCACCCTCTTGCGAGGTGCCGGCGAAGATACTTATCACGCCGTACTATGTCCAACCAAGAGATGCACTGATGCATTTGGGGTGAGCTACAACGAAAGCAGCAAACACCCAAGTCCACCGCTCCCTGAATCCAAAAGGATCAGAGAGTGTGAGAGTACAATGACACTCAAACGAGCATACCCTTCGGAATACCAAAGGGTGCAAGGTGCGTTCAAAGATTCGATGATTCAC
+
CCCCCCCFFFFFGGGGGGGGGGGHHHHHHHGHHHHGHHGHHBGCGGGGGHGHHHHHHGHGHGHGFFHGHHGGGHHHHHHHHHHHHHHGGGGGHGGGGGGHHHHHHHHHHHHHHHGHHHHFAEGGGHGHHGHHHGGGGGFHHGGGGGGGGHHHHHHHGHHGHGGFHHHHHHHHHHHHGGHHHHGGHGGHHHHHHHGHGGGHHHHGGGGHGHHFGHHHHHHHHHFGFFFFFFHHHFFF/GGGGFGHHGHHHFGHGHFFGHHHHHHHHHHGGHHGHHFHGHHHHGD35EHCGGEGHHHHGGHGGGGGHHHHHHHHHHHCGHGFHHGHFGCGHGGGFGGGAFFFBFFFFFAAA>A
@M02197:105:000000000-AN6RF:1:1102:16341:22899 1:N:0:1
TCGCATGGATACTCCTCCGCTTTTGATATGCTTAAGTTCAGCGGGTAGTCCTACCTGATTTGAGGTCAAAAGTCAATTAGGAAGACGTTTCTCTTCGGAGAGATAATAAGTCGACGTATTAGAGGCACGGAACCTTCATTCATGCGCTTCAGCAAACGGTGATCATTATCACACCGAAAGCCTTGTCGCGCAAAGTCGAAAGTCGACCGTAAGCCTATGCATTTCAGGAGAGCCCGAGTCCAGGACGAATCCTAGTCTCCGGCAGCCCCCACCATCCAAACTCCCCCTCGAAGCTAATCGAGAGGGGTTGAGAATTTACTGACACTCAAACAGGCATGCTCCTCGGAAAACCGAGGAGCGCAAGGTGCGTTCAAAGATTCGATGATTCAC
+
[truncated: 11,534,145 more chars]
