# Supplementary material for: Ectomycorrhizal fungal communities associated with Larix gemelinii Rupr. in the Great Khingan Mountains, China
Source: PeerJ. 2021 Apr 15;9:e11230. doi: 10.7717/peerj.11230 (PMC8053382; doi:10.7717/peerj.11230)
Supplement: Supplemental Information 16 [file peerj-09-11230-s016.zip › GH/K96.fastq]

@M02197:105:000000000-AN6RF:1:1101:18851:1714 1:N:0:1
ATATAAGGCCCATCCTCCGCTTATTGATATGCTTAAGTTCAGCGGGTAGTCCTACCTGATTTGAGGTCACATTAATGATGAATTGTCCGAGGACCATTAGAGAGCTGAACTGCCCCTTACATTCATTAGCGTAGATAGTTATCACACCAATGAACAGGTTTGTTCTGCTAATGCATTTCAGAGGAGCTGAACCTTTTTAAGAGGCCAGCAAACCCCCACATCCAAACCGCTCAACAAAGAGAAAGTTTGATATATATATTAATGACACTCAAACAGGCATGCTCCTCGGAATACCAAGGAGCGCAAGGTGCGTTCAAAGATTCGATGATTCAC
+
CCCCCFFFFCBBGGGGGGGGGGDGHHHHGHHGHHHCHHHHHGHGGGGGGHHHHGHHHHHGHHHHGHFHHHHHHHHHHGHHHHHHHHHHGGGGGHHHHHHHHHHGHGFHHGHHGHHGHHHHHHHHHHHHHHGGHGHHHHHHHHHHHHGGHHHHHHHHHHHGGGHGGHHHHHHHGHFHGHHGHHGGFGHHHDDGEGHHHHHHHGGEHGAGGGHHHGGGHHGGGGGGGGGGHHHHGGHFF@2FHGBHGHEFHHHHHHHHHDHFFGHGG1HGGHGGEFBHHBDCG?CGGGHHHHHGHFHGECGECEAB10GGGFAFFGGGGG1GGFFFFBFD1??AA
@M02197:105:000000000-AN6RF:1:1101:16443:2105 1:N:0:1
ATATAAGGCCCATCCTCCGCTTATTGATATGCTTAAGTTCAGCGGGTAGTCCTACCTGATTTGAGGTCACATTAATGACGAATTGTCCGAGGACCATTAGAGAGCTGAACTGCCCCTTACATTCAATAGCGTAGATAGTTATCACACCAATGAACAGGTTTGTTCTGCTAATGCATTTCAGAGGAGCTGAACCTTTTTAAGAGGCCAGCAAACCCCCACATCCAAACCGCTCAACAAAGAGAAAGTTTGATATATATATTAATGACACTCAAACAGGCATGCTCCTCGGAATACCAAGGAGCGCAAGGTGCGTTCAAAGATTCGATGATTCAC
+
CCCCCFFFFCCCGGGGGGGGGGGHHHHHGHGBGHHHHGHHHHHGGGEFGHHHHHHHHHHHHHHHGHBFFGHHHFGHHHHGGGHHHHHHGGGGGHHFHHHHGHHGHHHHHGHHGHGGHHHHFGHGHFHFHHHGGGHHHHGFHHEGFHHHHHHHHHHGHHHHHGHHHHHGHHHGFGGHGHHGHHHGHHGHHHHFCGFHHHHGHHHHFGHHGHGHGCEEHHGGGGFGGGGGHFGHGFHEHHHGGHFFDG5GHHHHBHDD5GBHGHHGF3AFAFHHGFGHFBHHEE0GEGHGGGA53HFHFGGECCHGHHGGGGHGFBGGGGGGGBFFFFFFA>3AA
@M02197:105:000000000-AN6RF:1:1101:17628:2363 1:N:0:1
ATATAAGGCCCATCCTCCGCTTATTGATATGCTTAAGTTCAGCGGGTAGCCCTACCTGATTTGAGATCAAACATTCAGGAAACTGTCCTCGCTAAGGAGAGACGTTTATGAGCTCCAGCGAACCTCCATCACTGAAGGTTACCTGGTGGAAAACCACAAGCGTAGATAGTTATCACACCCCTGATGCCACCAAACACTGGCAAGCTGATTCATTTGAGAGGAGCCGACCGCAGGCCAGCAAGACCCCCAAAGTCCAAGCTCATCACGGCAAAACCATGAGAGTTGAGGTGTTCATGATACTCAAACAGGCATGCCCTCTGGAATAGCCAGAGGGCGCAAGGTGCGTTCAAAGATTCGATGATTCAC
+
?ABAAF54B43AFGGGGFECCCEFFGHCFFF5GHF5AFGEDDGAEC2AAGGHHHHHGBCF5FHHEAGHHHHHGEBF5GGHHFEDGFFHHHCGA11@GBCFGGFFGEFFFDGGFHCCGEFEEEC<FGGFH?9DBGHHGB;FGEFHFFGGGEGFFHGHGHHHHFFDCBGGFDHHGHHH8GDF@EEHHF;CCCGEHHGFG8FFGF#FHCGFGGGFFGGFFFEFBGGCFBACB0FBFEBHGGBGBCBCE/01>11B>?0CDGGB20/GFEHHHFGF@BBGGBGFGFHFFGEGGFFBFDBFFDFAAFGEB1D110GFE/EEGBFDA21HHCHGFG0CF?E1BF00GEEFFGF3ACGA1111FFFFFAA1>A
@M02197:105:000000000-AN6RF:1:1101:17994:2526 1:N:0:1
ATATAAGGCCCATCCTCCGCTTATTGATATGCTTAAGTTCAGCGGGTAGCCCTACCTGATTTGAGATCAAACACTCAGGAAACTGTCCTCGCTAAGGAGAGACGTTTATGAGCTCCAGCGAACCTCCATCACTGAAGGTTACCTGGTGGAAAACCACAAGCGTAGATAGTTATCACACCCGTGATGCCACCAAACACTGGCAAGCTGATTCATTTGAGAGGAGCCGACCGCAGGCCGGCAAGACCCCCAAAGTCCAAGCTCATCACGGCAAAACCATGAGAGTTGAGGTGTTCATGATACTCAAACAGGCATGCCCTCTGGAATAGCCAGAGGGCGCAAGGTGCTTTCAAAGATTCGATGATTCAC
+
BCCCCFFFFCCCGGGGGGGGGGGHHHHHHHHHHHHHHHHHHHHFGGEGGHHHHGHHHFFHHHHGGHHHHHHHHHHGHHHHHFGHHGHHFHGGGGGHGHHHFGHGGGHGHHHGHHHHHHHGGGGGHHHHGF:HHHHHHHHHHHGHHGFGGHHHHHGHGHHGHGGGGGGGHHHHHGHGGGGGHGGGHHHFHGHHHHGHGGHGHHHHHHHHGGGHGGHHGHHGDGGGGGFGGHGGGGFCHHFHGB/GFCHHHFFHGCGHHHHHHHF/GGHHHGHFHHHHHHHHHHHHHGGHHHHHHHHHHHHGFBHFHHHFGHHEECGHHHHHHHGHHHFCHHGGGGGHHHHHHHGHGGGGGGGGFGFFFFFFFBBA>A
@M02197:105:000000000-AN6RF:1:1101:12242:2783 1:N:0:1
ATATAAGGCCCATCCTCCGCTTATTGATATGCTTAAGTTCAGCGGGTAGCCCTACCTGATTTGAGATCAAACATTCAGGAAACTGTCCTCGCTAAGGAGAGACGTTTATGAGCTCCAGCGAACCTCCATCACTGAAGGTTACCTGGTGGAAAACCACAAGCGTAGATAGTTATCACACCCGTGATGCCACCAAACACTGGCAAGCTGATTCATTTGAGAGGAGCCGACCGCAGGCCAGCAAGACCCCCAAAGTCCAAGCTCATCACGGCAAAACCATGAGAGTTGAGGTGTTCATGATACTCAAACAGGCATGCCCTTCGGAATAGCCAAAGGGCGCAAGGTGCGTTCAAAGATTCGATGATTCAC
+
AABBAFFFFAABGCFGGGGCCGEDGGCHFFHHHFHH5FGFGBHGGGGEGGHFHHHGGHFFEHHBAGFHF3GDHHHHBHFBGFHFGHHFGHDEEGGFCGE1EFHGGGEEGDF3FGFFHHHGCECDE?GFGHHHHHHHEH1@GFGF:FEFFE<GHHGEGHGHHGGFGFHFFGFHF;GF<GGFGC?CGHEHHHGEHEEFHFHFFFFGHHGGGFHFFGFHGHHFCFCCEGCBGEGGGGGGF1B1CC<//E0HGHGEGGFGBHGHFG?/E/FGGAF@1HFHFHFGBFFEFHAFHFFE1HHGFD1AFHFF1HHEFHGFF/E?E?FGDFFHFGHFFF0GGCEGGG0CGEFFFGFFBGG1A1FCD@1DBAAAAA
@M02197:105:000000000-AN6RF:1:1101:10160:2849 1:N:0:1
ATATAAGGCCCATCCTCCGCTTATTGATATGCTTAAGTTCAGCGGGTAGTCCTACCTGATTTGAGATCAAACGTTCAAAGGCTGTCCTCGAGGGACGTTTATGAGCCCCAGCGAACCCCCATCGCTGAAGGTTACCTGGTGAAAAACCACAAGCGTAGATAGTTATCACACCCGTGACGCCACCAAACACTGGCAAGCTGATCCGTTTGAGA
+
FFABFFFFFBEFGGGFEGEEGGGHHHHHHHHHHGHHHHHGGHHGGHHHFHHGHHHHHHHHHHHHHHHHHHHGGHHH#FGHEHHHHHHGHGGGGGHGHFHHHHHHHFFFEGGHGGGGGHGGGHHGGHGGFHHHFHHHHHHG>GGHHHGFGGGGGHFHGEHHHGGHGHEGCEGGGGDDGGHCFFEHHGGGFHGGGGGG?GGGGEBFFFFFFFFA
@M02197:105:000000000-AN6RF:1:1101:12103:2985 1:N:0:1
ATATAAGGCCCATCCTCCGCTTATTGATATGCTTAAGTTCAGCGGGTAGCCCTACCTGATTTGAGATCAAACATTCAGGAAACTGTCCTCGCTAAGGAGAGACGTTTATGAGCTCCCGAACCTCCATCACTGAAGGTTACCTGGTGGAAAACCACAAGCGTAGATAGTTATCACACCCGTGATGCCACCAAACACTGGCAAGCTGATTCATTTGAGAGGAGCCGACCGCAGGCCAGCAAGACCCCCAAAGTCCAAGCTCATCACGGCAAAACCATGAGAGTTGAGGTGTTCATGATACTCAAACAGGCATGCCCTCTGGAATAGCCAGAGGGCGCAAGGTGCGTTCAAAGATTCGATGATTCAC
+
BCCCCFFFFCBCGGGGGGGGGGGHHHHGHHHHHHHHGHHHHHHGGGGGGGHHHHHHHHHHHHGHGGHHGHHGHHHHHHHHHHHHHHHHHHGGGGGHHHHHGGHGGGHHHHHHHHHHGGGGGGHHHHHH:HHHHHHHHHGHHHHHHHGHHHHHFHGHHHHGGGGGHGHGHHHHHHHHGGGGGHHHHHHHHHHHHHHHHHHHHHHHHHHHHHHHGGGHHGGGGGGGGGGHGGFGGHHGBFGFBGGGHHHFHHGGGHGHGGGHGGGGHHFEEGBFHHHHHHHHGGHGGFGHEGHHGHHHGGFFHHHHHHHHHGGGGHGHHFHGFCHHHFHGGGGCEFHHFCGGGHGGGGGGGGGGFFFFFFFBAAAB
@M02197:105:000000000-AN6RF:1:1101:18894:3049 1:N:0:1
ATATAAGGCCCATCCTCCGCTTATTGATATGCTTAAGTTCAGCGGGTAGTCCTACCTGATTTGAGGTCACATTAATGATGAATTGTCCGAGGACCATTAGAGAGCTGAACTGCCCCTTACATTCAATAGCGTAGATAGTTATCACACCAATGAACAGGTTTGTTCTGCTAATGCATTTCAGAGGAGCTGAACCTTTTTAAGAGGCCAGCAAACCCCCACATCCAAACCGCTCAACAAAGAGAAAGTTTGATATATATATTAATGACACTCAAACAGGCATGCTCCTCGGAATACCAAGGAGCGCAAGGTGCGTTCAAAGATTCGATGATTCAC
+
CCCCCFFFFBCCGGGGGGGGGGGHHHHHHHHHHHHHHGHHHHHGGGGGFHHHHHHHHHHHHHHGGHHHHHHHHHHHHHHHHHHHHHHHGGGGGGHHHHGHHHHGGHHHHHHHHHHGHHHHHHHHHHHHHHHHHHHHHHHHHHHHHHHGHHHHHHHHHHHHHHHHHHHHHHHHHHHHHHHHHHHHGGHHHHHHGHFHHHHHHHHHGGHHGHHHHGGHHHHHGGGGGGGGHHHGHHHHHHGHHHHHHHGHHHGHHHHFHHHGHHHGHHGGEHHHHHHHHHGHHGGGCFGGFHF5GHHHHFECGCHHHHGGGGHGGGGGGGGGFFFFFFFFAAAAA
@M02197:105:000000000-AN6RF:1:1101:17214:3110 1:N:0:1
ATATAAGGCCCATCCTCCGCTTATTGATATGCTTAAGTTCAGCGGGTAGCCCTACCTGATTTGAGATCAAACATTCAGGAAACTGTCCTCGCTAAGGAGAGACGTTTATGAGCTCCAGCGAACCTCCATCACTGAAGGTTACCTGGTGGAAAACCACAAGCGTAGATAGTTATCACACCCGTGATGCCACCAAACACTGGCAAGCTGATTCATTTGAGAGGAGCCGACCGCAGGCCAGCAAGACCCCCAAAGTCCAAGCTCATCACGGCAAAACCATGAGAGTTGAGGTGTTCATGATACTCAAACAGGCATGCCCTCTGGAATAGCCAGAGGGCGCAAGGTGCGTTCAAAGATTCGATGATTCAC
+
CCBCCFFFF@BBGGGGGGGGGGGHHHHHGHHHHHHHHHHHHHHGGGCEFHHHHHHHHHHHHHHHGHHHHHHHGHHHHHHHHHHHHHHHHHGGGGGHHHHHGGHGGGHHHHHHHHHHHGHGGGGGHHHHHHHHHHHHHHHHHHHHGH1GGHHHHHGHGHHHHGFGGFHGHHHHHHHHHHGGGHHHHHHGHHHHHHHHGGHHHHHGGHHHGHHHHGHHHHHGGGGGGGFGGHGHHGHFHHHHHFCGFFHFHFHHHGHHHHFHHG?EEGHHHGGHFHHGFHHHHGEHHHGFGHHHHHHHEHHGHHHHHHHHHHHCGGGHBHHHHHHHHHHHHHGGGGGHHHHGFCFHGGGGGGGGGFFFFFFFFA?A3A
@M02197:105:000000000-AN6RF:1:1101:11492:3621 1:N:0:1
ATATAAGGCCCATCCTCCGCTTATTGATATGCTTAAGTTCAGCGGGTAGTCCTACCTGATTTGAGGTCACATTAATGATGAATTGTCCAAGGACCATTAGAGAGCTGAACTGCCCCTTACATTCAATAGCGTAGATAGTTATCACACCAATGAACAGGTTTGTTCTGCTAATGCATTTCAGAGGAGCTGAACCTTTTTAAGAGGCCAGCAAACCCCCACATCCAAACCGCTCAACAAAGAGAAAGTTTGATATATATATTAATGACACTCAAACAGGCATGCTCCTCGGAATACCAAGGAGCGCAAGGTGCGTTCAAAGATTCGATGATTCAC
+
ABABA5B44AAAGGEFGCEFGGGFGF5GHHHFHHHHBHFHGFHGGGEEGHGFHBGHFHHHHHFAF2AECHHHHGGHGGGHHHFHGHBGFBG11FFEHHHFGGFEFFFGFGFBGFGFHGHGGHHGHHGHGHGHGEHHHHHHHEHHHHHHHHFFGFGGHHHHHHGHHHHHHHHHHHFHHFHGHHGGHHHHHHHGGHGHHHHHHHHGHHFFGGGHGGGGHHHGGGGGGGGGHGHGHHHHHHHHHHHHHHHFHHGFHHHGDGGGGHHHHHHGHHHHHGHHFBHHHGGGCGHGHHHCHHHHHGGGGGHFHFGGGGHGGGGGGGGGGFFFFFFFABAAA
@M02197:105:000000000-AN6RF:1:1101:19353:3752 1:N:0:1
ATATAAGGCCCATCCTCCGCTTATTGATATGCTTAAGTTCAGCGGGTAGCCCTACCTGATTTGAGATCAAACATTCAGGAAACTGTCCTCGCTAAGGAGAGACGTTTATGAGCTCCAGCGAACCTCCATCACTTAAGGTTACCTGGTGGAAAACCACAAGCGTAGATAGTTATCACACCCGTGATGCCACCAAACACTGGCAAGCTGATTCATTTGAGAGGAGCCGACCGCAGGCCAGCAAGACCCCCAAAGTCCAAGCTCATCACGGCAAAACCATGAGAGTTGAGGTGTTCATGATACTCAAACAGGCATGCCCTCTGGAATAGCCAGAGGGCGCAAGGTGCGTTCAAAGATTCGATGATTCAC
+
CCCCCFFFFCCCGGGGGGGGGGGHHFHHHHHHHHHHHHHHHHHGGGGGGHHHHHHHHHHHHHHHGHHHGHHHGHHHHHHHHFHHEHHHHHGGGGGHHHHHGGHGGGHGGHHHHHHHGHHGCGGGHHHHHHHHHHHHHGHHHHHHHHHGGHHGFHGHGHHHGGGGGGHHHHHHHHHHGHGGHHGGHGHHGHHGHHHHHHHHHGGFGGGGHHHGHGHHHHHGGGGGGFGGGHFHHFFHGHGHHDDEGCHHHHHHHGHHGBFHHHGEEGHFHGGD@BGGHHHHHHHHHHFFEHHHGHHHHHFGGHHFHHHGBHHEGGGHGHGHHHHHHHHFHHEEAE2GHHFCEEDHGGFCGGGEG4BFDDFFF3BAA3
@M02197:105:000000000-AN6RF:1:1101:12092:3603 1:N:0:1
ATATAAGGCCCATCCTCCGCTTATTGATATGCTTAAGTTCAGCGGGTAGCCCTACCTGATTTGAGATCAAACATTCAGGAAACTGTCCTCGCTAAGGAGAGACGTTTATGAGCTCCAGCGAACCTCCATCACTGAAGGTTACCTGGTGGAAAACCACAAGCGTAGATAGTTATCACACCCGTGATGCCACCAAACACTGGCAAGCTGATTCATTTGAGAGGAGCCGACCGCAGGCCAGCAAGACCCCCAAAGTCCAAGCTCATCACGGCAAAACCATGAGAGTTGAGGTGTTCATGATACTCAAACAGGCATGCCCTCTGGAATAGCCAGAGGGCGCAAGGTGCGTTCAAAGATTCGATGATTCAC
+
CCCDDFFFFCCCGGGGGGGGGGGHHHHHHHHHHHHHHHHHHHHGGGGFGHHHHHHHHHHHHHHHGHHHHHHHGHHGHHHHHHHHHHHHHHGGGGGHHHHHGGHGFGHHHHHHHHHHHHHGGGGGHHHHHHHHHHHHHHHHHHHHHHHHDEHHGHGHGHHHHGGGGGHHHHHHGHHHHHGGGGGGHHGFHHHHHGHHHHGHHHHHHHGHGGGHHHHGGHHGGGGGGGGFGFFHHGHGGHHHHGCGGGGHHFHHHGHHHHHHHHFGGGFFHGHHGHDHFGHHHHHGHHGHHHHGHHHHHHHGHHHHHFHGFFHGGGGHEHHHGHHGHHHFHGGGGGGHHHHGGGGHFGGFGGGGGGFFFFFFFBAABC
@M02197:105:000000000-AN6RF:1:1101:12516:3920 1:N:0:1
ATATAAGGCCCATCCTCCGCTTATTGATATGCTTAAGTTCAGCGGGTAGCCCTACCTGATTTGAGATCAAACATTCAGGAAACTGTCCTCGCTAAGGAGAGACGTTTATGAGCTCCAGCGAACCTCCATCACTGAAGGTTACCTGGTGGAAAACCACAAGCGTAGATAGTTATCACACCCGTGATGCCACCAAACACTGGCAAGCTGATTCATTTGAGAGGAGCCGACCGCAGGCCAGCAAGACCCCCAAAGTCCAAGCTCATCACGGCAAAACCATGAGAGTTGAGGTGTTCATGATACTCAAACAGGCATGCCCCCTGGAATAGCCAGAGGGCGCAAGGTGCGTTCAAAGATTCGATGATTCAC
+
AABCCFFFFCCCGGGGGGGGGGGHHHHHFHHHHHHHHHHHHHHGGGGGFHHHHHHHHHHHHHHHGHHHHHHHHHHHHHHHHHHHGHHHHHGGGGGHHHHHGGHGGGHHHHHHHHHHHGHGGGGGHHHHHHHHHHGHHHHHHHHHHHHHGHHFHHGHGHHHHGGGGGHHHHHHHHHHHHGGGGGGHHHHHHHHHGHHHGHHGGHHGHHGHHHGGHGGGHGGCGGGGGFGGHGHHEFHHHHHGFFGGGGHHHHHHGHHHHHEHGFGFGHEHFHGBHFFEHHHHHEHHHGHGHHHHHHHHHHGGHHHGHGHGHHGGGGGHHHHHHHHHGHGHHGGGGCHHHHGGGGGGGGFGGGGGGFFFFFFFBAA>A
@M02197:105:000000000-AN6RF:1:1101:9161:4017 1:N:0:1
ATATAAGGCCCATCCTCCGCTTATTGATATGCTTAAGTTCAGCGGGTAGTCCTACCTGATTTGAGGTCACATTAATGATGAATTGTCCGAGGACCATTAGAGAGCTGAACTGCCCCTTACATTCAATAGCGTAGATAGTTATCACACCAATGAACAGGTTTGTTCTGCTAATGCATTTCAGAGGAGCTGAACCTTTTTAAGAGGCCAGCAAACCCCCACATCCAAACCGCTCAACAAAGAGAAAGTTTGATATATATATTAATGACACTCAAACAGGCATGCTCCTCGGAATACCAAGGAGCGCAAGGTGCGTTCAAAGATTCGATGATTCAC
+
?ABBBFFFFBAAGGGGGGGGGGGHHHHHHHHHHHHHHHHHHHHGGGGGGHHHHHHHHHHHHHHGGHHHHHHHHHHHHHHHHHFHGHFHGGGGGHHGHHHHHGEGGHHGFGGHHGGFHHHHFHHHHHHHGHHHHGHHHHHHGF?FGHHGHGHHHHHHHHHHHHHHHHHHHHHGHHHHHHHHHHHGHGHHHGHHEHHHHHHHHHHGHGHHGHHHFGFHHHGGGGGGFFFGHHGBGHHHHHHHHHHHHF@5GHEHHHFG5GBFHHHFHGHGFHHFGHHFHHHGHEEEA2BBFHGEGFBHFEFFEGHHHGGGGGHGFFFGGGGGGFFFFBFF@BBBB
@M02197:105:000000000-AN6RF:1:1101:9433:4134 1:N:0:1
ATATAAGGCCCATCCTCCGCTTATTGATATGCTTAAGTTCAGCGGGTAGTCCTACCTGATTTGAGGTCAAATTGTCAGAAGCTGTCTCAAAAGAGACCCTTTAGAAGCTGAACCCCATTTATAAAGCTGCTCTTCACAAATGGCGTAGATAATTATCACTCCAAAGCAAGGCAACAAAGGTCCCGCTAATGCATTTCAGGAGAGCCGACTTCTGAGAAGCCCGCATACTCCCACATCCAAGCCTGATCAACAGAAAAAGCTGAAAAGGTTGAGAATTTCATGACACTCAAACAGGCATGCTCCTCGGAATACCAAGGAGCGCAAGGTGCGTTCAAAGATTCGATG
+
ABABBFFFFDDCGGGGGGGGGGGHHHHHHHHHHHGHGHHHHHHGGGGGGHHHHBHHHHHHHHHHGHHHHHHHHHHHHHHHFHHHHHHHHHHHHGHGHGGHHHHHHHHHHHHHHHGGGHHHHHGHHHGHHHHHHHHHHHHGHHHHGGGGGHHHHHHHHHHHHHHHHHHHHHHHHHHHHHHHHHHHGGGGHHHHHHHHHHHHHGHGHHHHHHHHHGHHHGGGGGHHHHFGHFHHHGGGGGHHHHHHFFBHGHHFGHHGHHHHHHHHHFHHHHHFHHFF5HHHHHHE5GHGBG3GHGGHHHHGGGGGHCHHFGBCFHHGGGFCHHFGEGGGGGGGGFFFCFFFCBABB
@M02197:105:000000000-AN6RF:1:1101:10411:4152 1:N:0:1
ATATAAGGCCCATCCTCCGCTTATTGATATGCTTAAGTTCAGCGGGTAGCCCTACCTGATTTGAGATCAAACATTCAGGAAACTGTCCTCGCTAAGGAGAGACGTTTATGAGCTCCAGCGAACCTCCATCACTGAAGGTTACCTGGTGGAAAACCACAAGCGTAGATAGTTATCACACCCGTGTTGCCACCAAACACTGGCAAGCTGATTCATTTGAGAGGAGCCGACCGCAGGCCAGCAAGACCCCCAAAGTCCAAGCTCATCACGGCAAAACCATGAGAGTTGAGGTGTTCATGATACTCAAACAGGCATGCCCTCTGGAATAGCCAGAGGGCGCAAGGTGCGTTCAAAGATTCGATGATTCAC
+
ABCCCFFFFCCCGGGGGGGGGGGHHHHHHHHHHHHHHHGHHHHGGGGGGHHHHHHHHHHHHHHHGHHHHFHHHHHHHHHHHGHHHHHHHHGGGGGHHHHHGGHGGGHHHHHHHHHHHHHGGGGGHHHHHHGHHHHHHHHHHHHHHHHHGHHHHHGHGHHHHGGGGGHHGHHHHHHHHHGGGGHHHHHHHHHHHHHHHGGGGGGHGGHHGGHGGGGHHHGGGGGGGGAGGHGHHGHHFGFHHGCGGGHHHHHHFGHHHGGHHHGGEGHHHGHHGHHHHHHHHHHHHHGFHHHHHHHHHHGCFGHHHHFHHHHEGGGHEHHHGHHHHHHHHHGGGGGHHHHGGGGHGGGGGGGGGGFFFFFFFCCCCC
@M02197:105:000000000-AN6RF:1:1101:22266:4340 1:N:0:1
ATATAAGGCCCATCCTCCGCTTATTGATATGCTTACGTTCAGCGGGTAGTCCTACCTGATTTGAGGTCACATTAATGATGAATTGTCCGAGGACCATTAGAGAGCTGAACTGCCCCTTACATTCAATAGCGTAGATAGTTAACACACCAATGAACAGGTTTGTTCTGCTAATGCATTTCAGAGGAGCTGAACCTTTTTAAGAGGCCAGCAAACCCCCACATCCAAACCGCTCAACAAAGAGAAAGTTTGATATATATATTAATGACACTCAAACAGGCATGCTCCTCGGAATACCAAGGAGCGCAAGGTGCGTTCAAAGATTCGATGATTCAC
+
ABCCCFFFFBCAGGGGGGGGGGGHHHHHHHHGHHHHGGHHHHHGGGEGGHHHHHHHHHHHHHHHGHHHHHHHHHHHHGHHHHHHHHHHGGGGGHHHHHHHFHHGHGHHHHHHHHHGHHHHGHHHHHHHHHHHHGHHHHHHHHGGHHHHGFFHHGHHHHHHHGGGHHHHHHHHHHHHHHHHHHHHHHHHHHHHHHHHGHHHHHHGHHHHGHHHHGGGHGHHGGGGGGGGGHHHHHHHHHHHHHHHHHHHHGHGHHHGHHGFHHGHHHFGHFHHFHHHHGHGHGGGCGHHHHHHHGHHFGGGGFHFHCGGEGHGGGGGGGGGGFFFFFFFBBAAB
@M02197:105:000000000-AN6RF:1:1101:19677:4214 1:N:0:1
ATATAAGGCCCATCCTCCGCTTATTGATATGCTTAAGTTCAGCGGGTAGCCCTACCTGATTTGAGATCAAACATTCAGGAAACTGTCCTCGCTAAGGAGAGACGTTTATGAGCTCCAGCGAACCTCCATCACTGAAGGTTACCTGGTGGAAAACCACAAGCGTAGATAGTTATCACACCCGTGATGCCACCAAACACTGGCAAGCTGATTCATTTGAGAGGAGCCGACCGCAGGCCAGCAAGACCCCCAAAGTCCAAGCTCATCACGGCAAAACCATGAGAGTTGAGGTGTTCATGATACTCAAACAGGCATGCCCTCTGGAATAGCCAGAGGGCGCAAGGTGCGTTCAAAGATTCGATGACTCAC
+
ABBCCFFFFCCCGGGGGGGGGGGHHHHHHHHHHHHHHHHHHHHGGGGGGHHHHHHHHHHHHHHHGHHHHHHHGHHHHHGGHHHHHHHHHHGGGGGHHGHHGGHGFGHHHHGHHHHHHGHGEGGGHHHHHHHHHHGGHHHHHHHHHHGHGEHHFHGHGHHHHGGGGGHHHHHGHHHHHHGGHGGHHHHHHHHHGHHHHGGHHHHHFFHHGHGGFHHHHHGGGGGGGGGGGHFFGGHHHHFFGDBGGEBEHHHGGGHHHHHHHHGGEGHHFGGEFHHHGHFGHHGFHHGHHHGDGDHHHGHGHGGHHHHHGHHGDCGHHHFHHHHHHGCHHHGGGGEBFFFGGEDFGGGBGGGGFG4FFFFFFBAABB
@M02197:105:000000000-AN6RF:1:1101:19763:4316 1:N:0:1
ATATAAGGCCCATCCTCCGCTTATTGATATGCTTAAGTTCAGCGGGTAGTCCTACCTGATTTGAGATCAAACGTTCAAAGGCTGTCCTCGAGGGACGTTTATGAGCCCCAGCGAACCCCCATCGCTGAAGGTTACCTGGTGAAAAACCACAAGCGTAGATAGTTATCACACCCGTGACGCCACCAAACACTGGCAAGCTGATCCGTTTGAGAGGAGCCGACCGTAGGCCGGCAAGACCCCCAAAGTCCAAGCTCATCACGGCGAACCGTGAGAGTTGAGGTTTTCATGATACTCAAACAGGCATGCCCTTCGGAATAGCCAAAGGGCGCAAGGTGCGTTCAAAGATTCGATGATTCAC
+
BBCCCFFFFCCCGGGGGGGGGGGHHHHHHHHHHHHHGFHHHHHGGGGGGHHHHGHH3GHHHHHHGHHHHHHHGHHGHHHHHHHHHHHHHGGGGGGGGGGHHHHFHHHGGGGHGGGGGGGGGHHGGHGGHHGGHHHHHHHHHHHHHHGGHGHHHGGGGFFHHHHHHHGHHHHGGGGGGGGGGGGGGGGGGGGHHGGGGHHGGGGGHGGHHHHGGGFGGGGHFGHHGGGGGHHHHHEBGGGHHHHHGEGGHHHHHFHFGEGGGGGGGGHGDHHHHGHHHHGHHHGFGHHHGHHF5GGFGHHHGHHGGEEE1FHHHFHBHHHHHHGGGFGHHHGGGGGHGGGGGGGGGCFFFFFFFBAAAB
@M02197:105:000000000-AN6RF:1:1101:20551:4730 1:N:0:1
ATATAAGGCCCATCCTCTGCTTATTGATATGCTTAAGTTCAGCGGGTAGCCCTACCTGATTTGAGATCGAACATTCAGGAAACTGTCCTCGCTAAGGAGAGACGTTTATGAGCTCCAGCGAACCTCCATCACTGAAGGTTACCTGGTGGAAAACCACAAGCGTAGATAGTTATCACACCCGTGATGCCACCAAACACTGGCAAGCTGATTCATTTGAGAGGAGCCGACCGCAGGCCAGCAAGACCCCCAAAGTCCAAGCTCATCACGGCAAAACCATGAGAGTTGAGGTGTTCATGATACTCAAACAGGCATGCCCTCTGGAATAGCCAGAGGGCGCAAGGTGCGTTCAAAGATTCGATGATTCAC
+
?ABBAF54CAABGGF4GGCGGDGFFBAGHBHGBFHHHHGHHADECEGGGGHHHHHHHH3GGGBGC1FGHDFHEFHHHHHGHBHFFFGCFDEGFGFHGECFGEHDFGHEFFFDGFHFEGBEE?E?CHCBGF4FGHGHGGGBGF<1GF1BBAFGFGFCFHHGHGGBCFGFFFHHGFHGHHGGHHHFCGDGGFC:GCG0;CGGGCDC0BFDBGFFBHGGGGGGGGD@EB2DCGBFFGHHHFGFF</CGDGD4??B3CHHGEC@GGC@?/3F11B3FGHHHHHHHHGBHHGHHHHFHHHHEGHGHHHHHHHGHHHGGEEFFFHHGHHCHHGHGCGGEE2HCFHGGGGGGGFGGFGGGGFFFFFFFBBBAA
@M02197:105:000000000-AN6RF:1:1101:7045:4827 1:N:0:1
ATATAAGGCCCATCCTCCGCTTATTGATATGCTTAAGTTCAGCGGGTAGTCCTACCTGATTTGAGGTCACATTAATGATGAATTGTCCGAGGACCATTAGAGAGCTGAACTGCCCCTTACATTCAATAGCGTAGATAGTTATCACACCAATGAACAGGTTTGTTCTGCTAATGCATTTCAGAGGAGCTGAACCTTTTTAAGAGGCCAGCAAACCCCCACATCCAAACCGCTCAACAAAGAGAAAGTTTGATATATATATTAATGACACTCAATCAGGCATGCTCCTCGGAATACCAAGGAGCGCAAGGTGCGTTCAAAGATTCGATGACTCAC
+
BBBBBFFFFBBBGGGGGGGGGGGGHHH6FHHHCFHGGHHHHCEEAEEGGFHHGFHHGHHHHHHFGHHHHHHHHHHGHGHHHGHHHHEFFDG@EHHGHHEHGG4EHHGHGHHHHHEEHHH8BGFFHHGHHG6GGGFHHHGGFHEFGFFGHHHHH8HHHH1HFHGHHHHHGHGFHHDGGEHHHHHHHFF<<<DHDCHHHHHHGHHGGF:FEHCBFEGGG?GFBFBGGGGGHGFHHHHEHGF4E@GDGEBGGHHHFEFD5D5HHFGGD35GFF5B2HF3EGHHHFEGGFGFBHFGDGFHH?GFE2F5FBGGEGCGGGGGGGFFBCFFDFFFAAA3A
@M02197:105:000000000-AN6RF:1:1101:16578:4832 1:N:0:1
ATATAAGGCCCATCCTCCGCTTATTGATATGCTTAAGTTCAGCGGGTAGCCCTACCTGATTTGAGATCAAACATTCAGGAAACTGTCCTCGCTAAGGAGAGACGTTTATAAGCTCCAGCGAACCTCCATCACTGAAGGTTACCTGGTGGAAAACCACAAGCGTAGATGGTTATCACACCCGTGATGCCACCAAACACTGGCAAGCTGATTCATTTGAGAGGAGCCGACCGCAGGCCAGCAAGACCCCCAAAGTCCAAGCTCAGCACGGCAAAACCATGAGAGTTGAGGTGTTCATGATACTCAAACAGGCATGCCCTCTGGAATAGCCAGAGGGCGCAAGGTGCGTTCAAAGATTCGATGATTCAC
+
>AABBFFFFBAA4GFGFEFGG22FGHFHHFFHGGCHGGHHHHHDEEEEECFFCHHHHE3FBGDHGEGFFFHHFGFHFHHEFCFGHDHHHHGGEGGBGGGHFEHE?FGFHHHBHHHHHHEEG?DGHHHHGHGFFFHHHFGFFGHFHGGFFCFFFHGHGHEHHFGFDGHHHFFHGHFHHHGGGCGGHHFHHGHHHGHHGFFGHFGGHGGGGGHHHGHFGFEGGGDFFDCCBB?FFGHHHFBHGD@CECEHFFFBGGHHHHFGF?1@1EFGHFB3DHGFHHHHGFHHHHEG5HHGG5HHGHGE5HHHGEFGBEHFE1F13BFD5GDBCHCGHF2?EE2GDBFA?EDGABGGFFGCGGBFFBFFFAA33A
@M02197:105:000000000-AN6RF:1:1101:13708:4618 1:N:0:1
ATATAAGGCCCATCCTCCGCTTATTGATATGCTTAAGTTCAGCGGGTAGTCCTACCTGATTTGAGATCAAACATTCAAAGAGCTGTCCCTCACCGGGGAGAGACCTTTATAAGCCCCAGCGAACCTCTGTTGCCAAAGGTTACCTAGTGGAAAACCACAAGCGTAGATAGTTATCACACCTGTGACGCCACCAAACACTGGCAAGCTGATTTATTTGAGAGGAGCTGACCACAGGCCAGCAAGACCCCCATCGTCCAAGCTCATCATGGCAAGCCATGAGAGTTGAGGTGTTCATGATACTCAAACAGGCATGCCCTTCGGAATAGCCAAAGGGCGCAAGGTGCGTTCAAAGATTCGATGATTCAC
+
BCCCCFFFFCCCGGGGGGGGGGGHHHHHHHHHHHHHHHHHGHHGGGGGGHHHHGHHHHHHHHHHGHHHHHHHHHHHHHHHHHHHHHHHHHHHHHGGGGGGGGGHGHHHHHHHHHHHGGGHGGGGGHHHHHHHGHHHGHHHHHHHHHHHHGGHHFHGHGHHHHGGGGGHGHHHHGHHHHHGHHHHHHHGGHGHHHGGGGHHGHHHHHGHGGHGHHHHHHHHGHGHFHHHHHHGHHGHHHHEHHGGGGHGFF>CHFGFHBHHFFHFHHGHHGHHHFGBHHHHHHGFGHGHFG@BGHFHHHHGFHHHHHHGGHHGF1GGGGHHHHHHHHHGHHGGGGGHHHHGGGGHGGGGGGFGGGFFFFFFF?BAAA
@M02197:105:000000000-AN6RF:1:1101:13141:4720 1:N:0:1
ATATAAGGCCCATCCTCCGCTTATTGATATGCTTAAGTTCAGCGGGTAGTCCTACCTGATTTGAGGTCACATTAATGATGAATTGTCCGAGGACCATTAGAGAGCTGAACTGCCCCTTACATTCAATAGCGTAGATAGTTATCACACCAATGAACAGGTTTGTTCTGCTAATGCATTTCAGAGGAGCTGAACCTTTTTAAGAGGCCAGCAAACCCCCACATCCAAACCGCTCAACAAAGAGAAAGTTTGATATATATATTAATGACACTCAAACAGGCATGCTCCTCGGAATACCAAGGAGCGCAAGGTGCGTTCAAAGATTCGATGA
+
BCCCCFFFFCCCGGGGGGGGGGCHHHGHHHHHHHHHHHHHHHHGGGGGGHHHHHHHHHHHHHHGGHHHGHHHHHHHHHHHHHHHHHHHGGGGGHHGHHGHHHHGHGHHHHHHHHHGHHHHGHHHHHHHHHHHGHHHHHHHHHHHHHHHHHHHHHHHHHHHHHHHHHHHHHHHHHHHGHHHHHHHHHHHHHHHHHHHHHHHHHHHHHHHGHHHHGGGGHHHGGGGFGGGHGGHHGHHHHHHHHHHHGHHHHGHHHHG5GBGGHGHGFFFHGHHGGHGBHHHHGGCCGHHHHGFGHFHHGGGGGHHHHGGGGGGGGGGFFBFFFFAA@BA
@M02197:105:000000000-AN6RF:1:1101:21579:5029 1:N:0:1
ATATAAGGCCCATCCTCCGCTTATTGATATGCTTAAGTTCAGCGGGTAGCCCTACCTGATTTGAGATCAAACATTCAGGAAACTGTCCTCGCTAAGGAGAGACGTTTATGAGCTCCAGCGAACCTCCATCACTGAAGGTTACCTGGTGGAAAACCACAAGCGTAGATAGTTATCACACCCGTGATGCCACCAAACACTGGCAAGCTGATTCATTTGAGAGGAGCCGACCGCAGGCCAGCAAGACCCCCAAAGTCCAAGCTCATCACGGCAAAACCATGAGAGTTGGGTTGTTCATGATACTCAAACAGGCATGCCCTCTGGAATAGCCAGAGGACGCAAGGTGCGTTCAAAGATTCGATGATTCAC
+
BAABBFFFFBBBGGGGGGGGGGGHHHHHHHGHHHHHHHHHHHHGGCEFFHHHHHHHHHHHHHHHGFGHHGHHHHHHGHHHHHHHHHFHGHGGGGGHHFHHGFHEGGHHHGHGFHHHHHHGECDGHHHGHHHHHFHEHHFGFHHFHHFGEHHHHHGFGEHGGGGFFFHHHHHFHDGHFGGGHFGHHHHHGHHHHHHHHFFHHHHGGGHHGGHGGGHGGHHGDFGGGGGGCGGGGGHGHHGHHGDGGGGHHFHGHFHCHHHHFFAGGGHHGAFGBHFHGHHHHEAGGGFGHHHEHHHGHHHGGFHHHHEHGHGGGGGGBGFHFAGBHGHFHFGGGFGHCGHGCGGGBGGGGGEGGGFFFFBFF?BBBB
@M02197:105:000000000-AN6RF:1:1101:20673:5047 1:N:0:1
ATATAAGGCCCATCCTCCGCTTATTGATATGCTTAAGTTCAGCGGGTAGCCCTACCTGATTTGAGATCAAACATTCAGGAAACTGTCCTCGCTAAGGAGAGACGTTTATGAGCTCCAGCGAACCTCCATCACTGAAGGTTACCTGGTGGAAAACCACAAGCGTAGATAGTTATCACACCCGTGATGCCACCAAACACTGGCAAGCTGATTCATTTGAGAGGAGCCGACCGCAGGCCAGCAAGACCCCCAAAGTCCAAGCTCATCACGGCAAAACCATGAGAGTTGAGGTGTTCATGATACTCAAACAGGCATGCCCTCTGGAATAGCCAGAGGGCGCAAGGTGCGTTCAAAGATTCGATGATTCAC
+
>ABBBFFFFBBBGGFGGGGGGGGHHHHHGHHHHHHHHGHHHHHGGGGGGGGHGCHHHFHHHHHHGHHHHHHHHHHHGHHHHHHHHHHGHHGGGGGHHEHAFGHGGGHGHHHHGHHHFHHGGGGGHHHHHHHHHHFHHHHHHHHHHGHHGGGHHHGHGHHGEFGFFFHHHHHFHHHHGHGGHHHGHHHHHHHHHHHGHGFGGFHGGGHFGGHGGGGHHHGGGGGGGGFFFFFHHGHHHHHFHGCEGGFHF33B?CHFHHGBGHGGEGHHHFGEBEGB3HFHFHHHHHEFEHHHHHFHDFHEGHGDGHGFGEHGE?EF35EHHGHHHHHFHHGGFEGFHHHGGGFGGGGDGGGGGGFFFFFFFBAA>A
@M02197:105:000000000-AN6RF:1:1101:22992:5093 1:N:0:1
ATATAAGGCCCATCCTCCGCTTATTGATATGCTTAAGTTCAGCGGGTATCCCTGCCTGATCCGAGGTCAACCTTGCGAGTAGGTCTTCCGGCAGACGGGGCCCTGACTTTTGAAGCGAAAGATTCTGCTACGCTTAAAGCCGGTGCCACGCCGCCGAGCGTTTCGAGGCGCGTCCCCAAAGGGGACGTCGCCCAACACCAAGCCAGGCTTGAGTGGTGAAATGACGCTCGAACAGGCATGCCCCTCGGAATACCAAGGGGCGCAATGTGCGTTCAAAGATTCGATGATTCAC
+
BCCCBFFFFCCCGGGGGGGGGGGHHHHHHHGHHHHHGHHHHHHGGGGGHHHHHHHHHHHHHHHGGGGHHHHHHHHGGGGGHHHHHHHHHGGGGGGHGFEEGGGHHHHHHHHHGHHGGGGGGHHHHHHHHGHGGGGGHGHHHGGGGGHHHGGGGGGGGGGGGFGGGGGGGGFGGGGHFGHGHGGGGGGGGHGFHGHGHGGHHGGHHGHHHHHHHHFHHFHHGGGGGGHHGHHHHHHHHHGGGGGGGHHEHHHHGHHGGGGGGCHHFGGGGHGFGCGGGGGGFFFFFFFBBBBB
@M02197:105:000000000-AN6RF:1:1101:9124:5599 1:N:0:1
ATATAAGGCCCATCCTCCGCTTATTGATATGCTTAAGTTCAGCGGGTAGTCCTACCTGATTTGAGATCAAACGTTCAAAGGCTGTCCTCGAGGGACGTTTATGAGCCCCAGCGAACCCCCATCGCTGAAGGTTACCTGGTGAAAAACCACAAGCGTAGATAGTTATCACACCCGTGACGCCACCAAACACTGGCAAGCTGATCCGTTTGAGAGGAGCCGACCGCAGGGCCGGCAAGACCCCCAAAGTCCAAGCTCATCACGGCGAACCGTGAGAGTTGAGGTTTTCATGATACTCAAACAGGCATGCCCTTCGGAATAGCCAAAGGGCGCAAGGTGCGTTCAAAGATTCTATTATTCAC
+
AAAAAFF1BAAAGFGGGF?E0AEDFH3DGFGHFHHHHHHGHHGCCGGGFDBGHEHGHGHHFHHHG/FFHHHHGHHGHHHH>AFG0B1FBEC/@?/EEFFHHF2GBGFAE//0/E?CCBEC/F0<?GCFBGC1B;C;F<AFGFHHGBFFCFHHHFFFBBCGHHHB<==GH0:E?@;C...:.:.;EFC:9F7CGC0;:0C9AAC;GFF</9GFC.9AECCCCCAFECCCAAFFBDF/B<</0FDGFGCACCBHGHFGAE>C?GGFFB/CEDF1DG01FGGGHHFF@1F2FBGDF1C1HHHFHHFFFEA/A//GAF21GCHFBGEEEGEE11FCEEEB1GEA33B31GA133D@3D1A@AA
@M02197:105:000000000-AN6RF:1:1101:16544:5551 1:N:0:1
ATATAAGGCCCATCCTCCGTTTATTGATATGCTTAAGTTCAGCGGGTAGCCCTACCTGATTTGAGATCAAACATTCAGGAAACTGTCCTCGCTAAGGAGAGACGTTTATGAGCTCCAGCGAACCTCCATCACTGAAGGTTACCTGGTGGAAAACCACAAGCGTAGATAGTTATCACACCCGTGATGCCACCGAACACTGGCAAGCTGATTCATTTGAGAGGAGCCGACCGCAGGCCAGCAAGACCCCCAAAGTCCAAGCTCATCACGGCAAAACCATGAGAGTTGAGGTGTTCATGATACTCAAACAGGCATGCCCTCTGGAATAGCCAGAGGGCGCAAGGTGCGTTCAAAGATTCGATGACTCAC
+
BCCCCFFFFCCCGGGGGGGGGGHHGHHHHHHHHHHHHHHHHHHGGGGGGHHHHHHHHHHHHHHHGHHHHHHHHHHHHHHFHHHHHFHHHHGGGGGHHHHHEFHGGGHHHGGHHHHHHHHGGGGGHHHGHH:HHHHHHHGHHHHHHHGHGHHHFHGHGHGHHGGGGGHHHHHHHHHHGHGGGHHFHHHHHHHGGGGGGHHGHGGGHGHHGGGGHHHHGHHGGGGGGFFFFHGHHGHHHHGFHECGGGGHHHHHGGFHHHHHHHGGGGHGHFHFGHHHFGHHHHGBHHGHHHHHHHHHFGHEHFHGFHGFGFHGGGGHHFHHHGHHGHGHHHCGGFGGFHHFGGGHGGGGGGGGGGBFFFFFFBAAAA
@M02197:105:000000000-AN6RF:1:1101:19439:5896 1:N:0:1
ATATAAGGCCCATCCTCCGCTTATTGATATGCTTAAGTTCAGCGGGTAGTCCTACCTGATTTGAGGTCCCATTAATGATGAATTGTCCGAGGACCATTAGAGAGCTGTACTGCCCCTTACATTCAATAGCGTAGATAGTTATCACACCAATGAACAGGTTTGTTCTGCTAATGCATTTCAGAGGAGCTGAACCTTTTTAAGAGGCCAGCAAACCCCCACATCCAAACCGCTCAACAAAGAGAAAGTTTGATATATATATTAATGACACTCAAACAGGCATGCTCCTCGGAATACCAAGGAGCGCAAGGTGCGTTCAAAGATTCGATGATTCAC
+
ABCCCFFFFCCCGGGGGGGGGGGHHHHHHHHHHHHHHHHHHHHGGGGGGHHHHHHHHHHHHGHHGHHHHHHHHHHHHHHHHHHHHHHHGGGGGHHHHHHHGHHGHHHHGHGHHHHGHHHHHHHHHHHGHHGHHHHHHHHHHHHHHHHHHHHHGHHHHHHHHHHHHHHHHHHHHHHHHHHHHHHHHHHHGHHHHHHHHHHHHHHHHHHHGHHHHGGHGHHGGGGGGGGGHHGHHHHHHHHHHHHHGGGHHHHHHG5HFGFHHHHHHHHGHHGHGHHHHHHGHGGGGGHGHHHHEHHHHEGGGGHHHGGGGGHGGGGGGGGGGFFFFFFFBCCBC
@M02197:105:000000000-AN6RF:1:1101:16919:5897 1:N:0:1
ATATAAGGCCCATCCTCCGCTTATTGATATGCTTAAGTTCAGCGGGTAGCCCTACCTGATTTGAGATCAAACATTCAGGAAACTGTCCTCGCTAAGGAGAGACGTTTATGAGCTCCAGCGAACCTCCATCACTGAAGGTTACCTGGTGGAAAACCACAAGCGTAGATAGTTATCACACCCGTGATGCCACCAAACACTGGCAAGCTGATTCATTTGAGAGGAGCCGACCGCAGGCCAGCAAGACCCCCAAAGTCCAAGCCCATCACGGCAAAACCATGAGAGTTGAGGTGTTCATGATACTCAAACAGGCATGCCCTCTGGAATAGCCAGAGGGCGCAAGGTGCGTTCAAAGATTCGATGATTCAC
+
AA?AAFD1>AAAGGGGGGGGGGGHHGHHHHHHHHHHHHHHHHH0EGGGG1GHHEFGFFAGHHGHGHGHHHFHFHFFD2FH0F>GBFE@B1>EFA/FGECEEE0EFFCGH2GFB1<FGG0//>/B0<GHHB:BFFFFFFFBBCGHFBB?AGHEG;0?:.F0AFGFCFGBCD;9=0=<@GGD<C:EC::;0;CH0CFGCDGAGGFHFFDGDFF11HGF;CF/.F./A<</9GAFG@FGBGDFFE>/</3FHGDGBA?CGB?34HFE?@GBG?CFFFD43GG34?3FF3AF5EGFBD55555153DHGEEFF1211EF1BHGFGF3B2HHFGGGFE?FHFHHEECGGGGGFGGGFGGFFFFFFFBBBBB
@M02197:105:000000000-AN6RF:1:1101:10596:5951 1:N:0:1
ATATAAGGCCCATCCTCCGCTTATTGATATGCTTAAGTTCAGCGGGTAGTCCTACCTGATTTGAGATCAAACGTTCAAAGGCTGTCCTCGAGGGACGTTTATGAGCCCCAGCGAACCCCCATCGCTGAAGGTTACCTGGTGAAAAACCACAAGCGTAGATAGTTATCACACCCGTGACGCCACCAAACACTGGCAAGCTGGTCCGTTTGAGAGGAGCCGACCGTAGGCCGGCAAGACCCCCAAAGTCCAAGCTCATCACGGCGAACCGTGAGAGTTGAGGTTTTCATGATACTCAAACAGGCATGCCCTTCGGAATAGCCAAAGGGCGCAAGGTGCGTTCAAAGATTCGATGATTCAC
+
BCCCCFFFFABBGGGGGGGGGGGHHGHHHHHHHHHHHHHHHGHGGGGGGHHHHHHHHHHHHHHHGHHHHHHHGHGHHHHHHHHHHHHHHGDGGGGGGGGHHHHHHHHGGGCGGGGGGGGGGHHGGHGGFGHHGGHHHHHGHHHHHHGGHGHGHHGGGGGHHHHHFHHFHHHGGGGGFGFDGGGGGGFGGGGHHHHGGHHGGGFGHHHHHHHGGGGGGGGHGGHHFCCFFGBHHHGGCGGHGHHHHHGHGHHFHHGAGGGGGGGGGGHHHHGGHHHHHFDHGHFHHG5BBHGEHHHHGHHHGHHEEE?GGGEHHHHHHHHHHHGGGCGHHHHGGGGHGGGGGGGGGGFFFFFFFBCBBB
@M02197:105:000000000-AN6RF:1:1101:19946:6048 1:N:0:1
ATATAAGGCCCATCCTCCGCTATTGATATGCTTAAGTTCAGCGGGTAGCCCTACCTGATTTGAGATCAAACATTCAGGAAACTGTCCTCGCTAAGGAGAGACGTTTACGAGCTCCAGCGAACCTCCATCACTGAAGGTTACCTGGTGGAAAACCACAAGCGTAGATAGTTATCACACCCGTGATGCCACCAAACACTGGCAAGCTGATTCATTTGAGAGGAGCCGACCGCAGGCCAGCAAGACCCCCAAAGTCCAAGCTCATCACGGCAAAACCATGAGAGTTGAGGTGTTCATGATACTCAAACAGGCATGCCCTCTGGAATAGCCAGAGGGCGCAAGGTGCGTTCAAAGATTCGATGATTCAC
+
AAABCBFFFCCCGGGGGGGGGGGHHHHFHHHHHHGHHHHHHHGGGGGGHHHHHHHHHHHHHHHGEHHHHHHFHHHHHHHHHHHHHHHHHGGGG?HHHHAFGHGGGGHHGGGGGHHHHHGGGGGHHHGHHHHHHHHHHHHFHHHGHHHGHHHHHGHGHHHHGGGGGHHHHHGGHHHHHGGGGHGHHGHHHHHGGEFGGGHGHHGHHGHGGHHGGHHHHHGGGGGFFFFGFGHHGGHHHHHGGCGFGGHGHHHCCHHHHHHHGGFFGHHHGHGEHHHHGHHHFEEHHGHHHHGGHHHHEHGHHHHHHHHHGHGGEEGFGHHHHHHHGHGHGGGGGGHGGHFGEGHGGGGGGGFGG4FFFFFFBBAAA
@M02197:105:000000000-AN6RF:1:1101:14072:6039 1:N:0:1
ATATAAGGCCCATCCTCCGCTTATTGATATGCTTAAGTTCAGCGGGTAGCCCTACCTGATTTGAGATCAAACATTCAGGAAACTGTCCTCGCTAAGGAGAGACGTTTATGAGCTCCAGCGAACCTCCATCACTGAAGGTTACCTGGTGGAAAACCACAAGCGTAGATAGTTATCACACCCGTGATGCCACCAAACACTGGCAAGCTGATTCATTTGAGAGGAGCCGACCGCAGGCCAGCAAGACCCCCAAAGTCCAAGCTCATCACGGCAAAACCATGAGAGTTGAGGTGTTCATGATACTCAAACAGGCATGCCCTCTGGAATAGCCAGAGGGCGCAAGGTGCGTTCAAAGATTCGATGATTCAC
+
BBBBBFFFFBBAGGGGGGGGEGEHHFHHHHHHHHHHGFHHHHHGGGGGGHHHHFHHHHHHHHHHGHHHGHHHHHFHHHHBGHHHHHHHHHFGGGGHHHHHGGHGGGHGHHHHHHHHHGHGFGGGHHHHHHHHHHHGHGGHFHHHHHGHFHHHGHGHGHHHGGGGGGHHHHHHHHHHHHGGHGHGHHHHHHHHHGHHHGGHHHHHHGGHHGHGGGGGHHGGFGGGGGGFGHGHFFGHHHHHHGGGGGHHHFHG>GFHFHFEHGGGGGHHHGGFBFGG1BHHFFHGHHGHHHDFFHEHHFGFBEHHFHHHHFGFGGFGEFGHFFFFHHHHHHCGGGGHHHGGGGGHGGGGGGGGG1BFFFFFD>1A>A
@M02197:105:000000000-AN6RF:1:1101:7418:6095 1:N:0:1
ATATAAGGCCCATCCTCCGCTTGTTGATATGCTTAAGTTCAGCGGGTAGTCCTACCTGATTTGAGGTCAAATTGTCAGAAGCTGTCTCAAAAGAGACCCTTTAGAAGCTGAACCCCATTTATAAAGCTGCTCTTCACAAATGGCGTAGATAATTATCACACCAAAGCAAGGCAACAAAGGTCCCGCTAATGCATTTCAGGAGAGCCGACTTCCGAGAAGCCCGCATACTCCCACATCCAAGCCTGATCAACAGAAAAAGCTGAAAAGGTTGAGAATTTCATGACACTCAAACAGGCATGCTCCTCGGTATATCAAGGAGCGCAAGGTGCGTTCAAAGATTCGATGATTCAC
+
BBBBBFFFFBBBGGGGGGGGGGAGHFHHHHHHHHHHGHHHHHHGGGGGGHHHHHHHHHHHHHHHGHHHHHHHHHHHGGHHHGHHHHHHHHHGHGGHHGHHHHHHHHHHHHHHHHGGGHHHHHHHFFFHHHHHHHGHHHHHHHHHGGGGGHHHHHHHHGHHHHHHHHHHHHGGHHHHHGHGHHHHGHHHHHHHHHHHGHGGHGHGGHHGG<EGGHHHGGGFGGHHHGGGFGFHFHHGGGHHHGFFGFHHHHGHHHHHHHHGHHHFHFGHGHHHHHF5GEHHHHHHGFHGHHFHHFGGHHHGGGGGGEHHHHHGHHHGGGGGHHHFGGCGGGGFFGGGGGFFBFFFFFBBBBB
@M02197:105:000000000-AN6RF:1:1101:21216:6115 1:N:0:1
ATATAAGGCCCATCCTCCGCTTATTGATATGCTTAAGTTCAGCGGGTAGTCCTACCTGATTTGAGATCAAACGTTCAAAGGCTGTCCTCGAGGGACGTTTATGAGCCCCAGCGAACCCCCATCGCTGAAGGTTACCTGGTGAAAAACCACAAGCGTAGATAGTTATCACACCCGTGACGCCACCAAACACTGGCAAGCTGATCCGTTTGAGAGGAGCCGACCGCAGGGCCGGCAAGACCCCCAAAGTCCAAGCTCATCACGGCGAACCGTGAGAGTTGAGGTTTTCATGATACTCAAACAGGCATGCCCTTCGGAATAGCCAAAGGGCGCAAGGTGCGTCCAAAGATTCGATGATTCAC
+
BBBBBFDFFBA2FGGGGGGGGGGHGHHHHHHHGHHCHHHHHHHGGGGCGHHHHHHHHHHHHHHGGEGHGHHHGHHHHHHHHHHFHGHHHGEGGGGGGEFHHHFGHHHGGAAGE/@@?DECGGHGGFGGHHGFGGHHHHA?GFFFFHGGHGEFACFFFFFFHGHHHFGHHFHGEGGGEGFGEGGGFFFGFG8GGGGFGEGFCCFGGEFFHHGFEEAGEEGEFC?G=DBDFDGGHGGDCGGCHHGGGF3FCFFGGBFGEEEEEE??EGEAFDG4G4GGHHGEFGF5BFGEFFGGEHHHHHGFFHHGGF?EA1?HGHGHGHCHHHHGGGGGHHHHGGEA?GGBGGGCGGFFFFFFFFAAA>A
@M02197:105:000000000-AN6RF:1:1101:13249:6341 1:N:0:1
ATATAAGGCCCATCCTCCGCTTATTGATATGCTTAAGTTCAGCGGGTAGCCCTACCTGATTTGAGATCAAACATTCAGGAAACTGTCCTCGCTAAGGAGAGACGTTTATGAGCTCCAGCGAACCTCCATCACTGAAGGTTACCTGGTGGAAAACCACAAGCGTAGATAGTTATCACACCCGTGATGCCACCAAACACTGGCAAGCTGATTCATTTGAGAGGAGCCGACCGCAGGCCAGCAAGACCCCCAAAGTCCAAGCTTATCACGGCAAAACCATGAGAGTTGAGGTGTTCATGATACTCAAACAGGCATGCCCTCTGGAATAGCCAGAGGGCGCAAGGTGCGTTCAAAGATTCGATGATTCAC
+
BCCCCFFFFCCBGGGGGGGGGGGHHHHHHHHHHHGHHHHHGHHGGGGGGHHHHGHHHHGHHHHHGHHHHHHHHHHHHHHHHHHHHHHHHHGGGGGHHGGHGGHGGGHHHGFHHHHHHHHGGGGGHHHGHHHHHHHHGGHHHHHHHHHHGHHGHHGHGHHHHGGGGFHHHHHHHHHHHHGGHHHHHHHHHHHHHHHGGGHHHHHGGHHGHGHHHHGHHHHGGGGGGGGGGHGGHGGGHHHGCB<CGCHHHHHHHGGGHGHHFHEGGGHHHGHHHHHHFGHHHHHGGHGHHHHBHHHHGHHFGHHGHHHFEHHGGGGGGGHHHHHHHGHHGHGGGGGHHHHGGGCGCGGGFFGGFGFFFFFFFABAAA
@M02197:105:000000000-AN6RF:1:1101:14656:6242 1:N:0:1
ATATAAGGCCCATCCTCCGCTTATTGATATGCTTAAGTTCAGCGGGTGGTCCTACCTGATTTGAGGTTAAGTTTATCAAATCCAACTCTTATATAGCGGCAGAACCCTCGACCAGATGCAGATATGTATCACATCTTAATGGAGAGGTCGTTACCACTCATGCATTTCAGGGGAGCAGACTAGGCCTGTAACCCCCAAATCCAAGCCACACCTCACGGTGTGGTTGAGACATTAATGACACTCAAACAGGCATGCTCCTTGGATTAACCAAGGAGCGCAAGATGCGTTCAAAGATTCGATGACTCAC
+
CCCCCFFFFCCCGGGGGGGGGGGHHHHHHHHHHHHHHHHHHHHGGGGGGGHHHHHHHHHHHHHHGHHHHHHHHHFHHHHHHHHHHHHHHHHHHHHHHGGGGGGHHHGHHHGHHHHHHHHHHHHHHHHHHHHHHHHHHHGHHHGHHGGHHHHGHGHHHGHHHHHHHHHHHHHHHHHHHHHHHHHHHHHHHGHHHHHHHHGGGGHHHGGGGGHGGHHGGGHGGHHHHHHHHHHHHHHGHHHGGHHHGHHHHHHHHHHGGHHHHHHHHGHGHHHGGGGGHHHHGGGGHGGGGGGGGGGFFFFFFFCCBAB
@M02197:105:000000000-AN6RF:1:1101:16471:6272 1:N:0:1
ATATAAGGCCCATCCTCCGCTTATTGATATGCTTAAGTTCAGCGGGTATCCCTACCTGATCCGAGGTCAACCACTGTTGTTTGGACTAAATGGGGGGTCCAGTGGCTCAGAATATGACTTGGATAAGACTAGTATAGCATTTTAAAACACTCCTGGAATCTATTACCATGGTCCACTTTTCTGGCCTATTCATTTCAGCAGAGTAAGACAAAGTAGTGTTAGTACTATCCACTTCTACCAATACCACATGATATGTGAGTCGGTTTTTAGTGACGCTCGAACAGGCATGCCCTAAGGAATACCAAAGGGCGCAATGTGCGTTCAAAGATTCGATGATTCAC
+
ABBBBFFFBBABFGGGGGGGGGGHHHGHHHHHHGGGGHHHGHHGGGAEFHHHHHHGHHHHHHHGGCGGHHHHGGHHFHHGHHGFFGHHHHFHHHGGGGGGHGHHHGFHFFHHHHHHHHGHHHGHHGGGGGGGFFFGGGFGGGGHGGFFGGFBGGGGHFGGGGGHGHGHHGFFFFFFFFFGFFHFGFGFFGFHHGFGFFFHGHFFFHHFFGHHHFFFHHHHHGFFFGFFGGFGFFGFBHGBGFFGHHFHGFHGFFGFGGCFGGGHFFFEHGGEGGGHHCHFFHHHHHHFFFFHHHHE5HEBCHHGGCEGCGGFFHFFEGHGGGGGGGGGFFFFBFFF@BAAA
@M02197:105:000000000-AN6RF:1:1101:11891:6632 1:N:0:1
ATATAAGGCCCATCCTCCGCTTATTGATATGCTTAAGTTCAGCGGGTAGTCCTACCTGATTTGAGGTCAAATTGTCAGAAGCTGTCTCAAAAGAGACCCTTCAGAAGCTGAACCCCATTTATAAAGCTGCTCTTCACAAATGGCGTAGATAATTATCACACCAAAGCAAGGCAACAAAGGTCCCGCTAATGCATTCCAGGAGAGCCGACTTCTGAGAAGCCCGCATACTCCCACATCCAAGCCTGATCAACAGAAAAAGCTGAAAAGGTTTAGAATTTCATGACACTCAAACAGGCATGCTCCTCGGAATACCAAGGAGCGCAAGGTGCGTTCAAAGATTCGATGACTCAC
+
ACCCCFFFFCCCGGGGGGGGGGGHHHHHHHHHHHHHHHHHHHHGGGGGGHHHHHHHHHHHHHHHGGHHHHHHHHHHHHHHHHHHHHHHHHFGHGGHHGHHHHHHHHHHHHGHHHGGGHHHHHHHHHHHHHHHHHHHHHHGHGGHGGGGGHHHHHHHHHGHHHHHHHGHHHHHHHHHHHHHGHHHGGGHGHHHHHHHHHHHHGHGHHHGGGHHGHHHHGGGGGGHHHGGHGGHHGHFGGGHHGHHHFGHHHHGHHHHHHHHFGHGHHGHHHHHHHHFHFHGHHHGFGHHHHHHHHHHHHEGGGCGHHGHHHHHHHHGGGGGHHGHGGGGGGGGGGGGGGGFFFFFFFBABAA
@M02197:105:000000000-AN6RF:1:1101:18099:6786 1:N:0:1
ATATAAGGCCCATCCTCCGCTTATTGATATGCTTAAGTTCAGCGGGTAGCCCTACCTGATTTGAGATCAAACATTCAGGAAACTGTCCTCGCTAAGGAGAGACGTTTATGAGCTCCAGCGAACCTCCATCACTGAAGGTTACCTGGTGGAAAACCACAAGCGTAGATAGTTATCACACCCGTGATGCCACCAAACACTGGCAAGCTGATTCATTTGAGAGGAGCCGACCGCAGGCCAGCAAGACCCCCAAAGTCCAAGCTCATCACGGCAAAACCATGAGAGTTGAGGTGTTCATGATACTCAAACAGGCATGCCCTCTGGAATAGCCAGAGGGCGCAAGGTGCGTTCAAAGATTCGATGATTCAC
+
AAABAFF4CABBGGGGGGGGGGGFHFHHHHHGFHCHHGHHHHGGGGAAFGHHHHHGHHHHHHHHGHHHHHGHHHHHHHGGHHHHGHGHHHGGGGEHGGHHGGHGGGHHHHHHHHHHHHGGGGGGHHHGHGGHHHHHHGHHHGHHHGGHGHHHHHGHGHHHHGGFGGHHHHHHHHHH<HGGGFDEHHHHHHHHHHGHHHGGHGGGGGGGFGGGGGGHGGHFDGGGGGFFFHGGHGGHHHHGBEC@GGFHHHGGHGHHHHHHHHGGEGHHHGHFGHHHFGHGDHGBHFGGHHGHHHHHHGA1HFHBHHGHFFHF??EEGEHHHFHHFHFFHDCGECECGHHGGGGHGGGGGGGGFA4FFF5BFAAAAB
@M02197:105:000000000-AN6RF:1:1101:20286:6602 1:N:0:1
ATATAAGGCCCATCCTCCGCTTATTGATATGCTTAAGTTCAGCGGGTAGTCCTACCTGATTTGAGGTCACATTAATGATGAATTGTCCGAGGACCATTAGAGAGCTGAACTGCCCCTTACATTCAATAGCGTAGATAGTTATCACACCAATGAACAGGTTTGTTCTGCTAATGCATTTCAGAGGAGCTGAACCTTTTTAAGAGGCCAGCAAACCCCCACATCCAAACCGCTCAACAAAGAGAAAGTTTGATATATATATTAATGACACTCAAACAGGCATGCTCCTCGGAATACCAAGGAGCGCAAGGTGCGTTCAAAGATTCGATGATTCAC
+
ABCCCFFFFCCCGGGGGGGGGGGHHHHHGHHHHGHHHHHHHHHGGGGGGHHHHHHHHHHHHHHHGHHHHHHHHHHHHHHHHHHHHHHHGGGGGHHHHHHHGHHGHHHHHHHHHHHGHHHHHHHHHHHHHHHGHHHHHHHHHHHHHHHHHHHHHHHHHHHHHGHHHHHHHHHHHHHHHHHHHHHHHHHHHGHHHHHHHHHHHHHHHHHHGHHGHGGHGGHGGGGGGGGGHHGHHHHGHHHHHHHHFHBGHHHHHGFHHBHFGHFHHHHGHHHGGEHHHGHHHGFGGGHHGGHHHHHFHGGGGGHHHHGGGGHGGGGGGGGGGFFFFFFFCCCCC
@M02197:105:000000000-AN6RF:1:1101:11877:6953 1:N:0:1
ATATAAGGCCCATCCTCCGCTTATTGATATGCTTAAGTTCAGCGGGTAGCCCTACCTGATTTGAGATCAAACATTCAGGAAACTGTCCTCGCTAAGGAGAGACGTTTATGAGCTCCAGCGAACCTCCATCACTGAAGGTTACCTGGTGGAAAACCACAAGCGTAGATAGTTATCACACCCGTGATGCCACCAAACACTGGCAAGCTGATTCATTTGAGAGGAGCCGACCGCAGGCCAGCAAGACCCCCAAAGTCCAAGCTCATCACGGCAAAACCATGAGAGTTGAGGTGTTCATGATACTCAAACAGGCATGCCCTCTGGAATAGCCAGAGGGCGCAAGGTGCGTTCAAAGATTCGATGACTCAC
+
ABBCBFFFFCCCGGGGGGGGGGGHHHHHHHHHHHHHHHHHHHHGGGGGGHHHHGHHHHGHHHHHGHHHHHHHHHHHGHHGHHHHHHHHHHGGGGGGHHHGGGHGGGHHHHHHHHHHHHHGGGGGHHHHHHHHHHHGHHHHHHHHHHHHGHHGHHGHGHGHHGGGGGHHHHHHHHHHHHGGGGGGHGHHHHHHHHHHHGGGHGHHHHHHHGHHGHHGHHHGGGGGGGGGGHGHGGHGHHHHHDDCGGHHHHHHHGHHHHHGHGGGGGHGHGHHGGHHHHHHHFHGHHGGGHFFHHHGFFHGHFFHHHHHHHHGGCGHHEHHHHHGHHGHHHGGGGGHCGHGGGGGGGGGGGGGGGFFFFFFFCCCCC
@M02197:105:000000000-AN6RF:1:1101:7802:6887 1:N:0:1
ATATAAGGCCCATCCTCCGCTTATTGATATGCTTAAGTTCAGCGGGTAGCCCTACCTGATTTGAGATCAAACATTCAGGAAACTGTCCTCGCTAAGGAGAGACGTTTGTGAGCTCCAGCGAACCTCCATCACTGAAGGTTACCTGGTGGAAAACCACAAGCGTAGATAGTTATCACACCCGTGATGCCACCAAACACTGGCAAGCTGATTCATTGAGAGGAGCCGACCGCAGGCCAGCAAGACCCCCAAAGTCCAAGCTCATCACGGCAAAACCATGAGAGTTGAGGTGTTCATGATACTCAAACAGGCATGCCCTCTGGAATAGCCAGAGGGCGCAAGGTGCGTTCAAAGATTCGATGATTCAC
+
BCCCCFFFFBBCGGGGGGGGGGGGHHHHHGHHHHHHHHHHHHHGGGGGGHHHHHHHHHHHHHGHGHHHHHHHHHHHHHHHHHHHHHHHHHGGGGGHEHGHGGHGGGHGHHHHHHHHHHHGGGGGHHHHHHHHHHHHHHGGHHHHHGGHGHHHHHGHGHHHHGGGGGHGGHHHHHHHHHGGHFHHHHHHHGHHHHHHHHHHHHGHHGHHHGHHGGGHHHGGGGGGGGGGHGFHGHGHHHHHGGGFGHHHHHFGGHHHHHHHGEGGGHGHGGF3HHHHHHHHGHHHHDHHFHFHFGHHHHFFHHHHHHGHHGGEDGGHHHHHHFHHFHFHGCGGGGGFHGGGGGHGGGGGGGCGGFFFFDFFABBAB
@M02197:105:000000000-AN6RF:1:1101:8542:6820 1:N:0:1
ATATAAGGCCCATCCTCCGCTTATTGATATGCTTAAGTTCAGCGGGTAGTCCTACCTGATTTGAGGTCACATTAATGATGAATTGTCCGAGGACCATTAGAGAGCTGAACTGCCCCTTACATTCAATAGCGTAGATAGTTATCACACCAATGAACAGGTTTGTTCTGCTAATGCATTTCAGAGGAGCTGAACCTTTTTAAGAGGCCAGCAAACCCCCACATCCAAACCGCTCAACAAAGAGGAAGTTTGATATATATATTAATGACACTCAAACAGGCATGCTCCTCGGAATACCAAGGAGCGCAAGGTGCGTTCAAAGATTCGATGACTCAC
+
ABCCBFFFFBBCGGGGGGGGGGGHHHHGHHHHHGHCHHHHHHHGGGGGGHHHHHHHHHHHHHHGGHHHHHHHHHHHHHHHHHHHHHHHGGGGGHHHHHHHHHHGHHHGHHHHHHHGHHHHHHHHHGHHHHGGGGGHHHHHHHHHHHHGHHHHHHHHHGGHHHHHHHHHHHGHHHHGHHHHHGHGHHGHHHHHHHHHHHHHHHHGHGHHGHGHHGGGHHHGGGGGGGGGGGGHGGHHHHHHDHHHHHGHGEEGHGFGGGFFHHHFHFHGHHHHHHHFHF3HHEGEA?HHGCHFBHHHHGGGGGGGGHGGGGHGGGFGGGGFGBFFFFFFA?AA?
@M02197:105:000000000-AN6RF:1:1101:23860:7399 1:N:0:1
ATATAAGGCCCATCCTCCGCTTATGATATGCTTAAGTTCAGCGGGTAGCCCTACCTGATTTGAGATCAAACATTCAGGAAACTGTCCTCGCTAAGGAGAGACGTTTATGAGCTCCAGCGAACCTCCATCACTGAAGGTTACCTGGTGGAAAACCACAAGCGTAGATAGTTATCACACCCGTGATGCCACCAAACACTGGCAAGCTGATTCATTTGAGAGGAGCCGACCGCAGGCCAGCAAGACCCCCAAAGTCCAAGCTCATCACGGCAAAACCATGAGAGTTGAGGTGTTCATGATACTCAAACAGGCATGCCCTCTGGAATAGCCAGAGGGCGCAAGGTGCGTTCAAAGATTCGATGATTCAC
+
AAAABFFFBAABGGGGGGGGGG?FHHFHHHHHGHHHHHHHHGGGGGFGHHHHHHHHHHFHHHHGGHHHHHGHGHEGHHGHHGHGHHHHHGGGGGHHGHGGGHGGGHHHHHHHFHHHHHGGGGGHHHHFHFHGFFBHF<GHHHHHHF9GHHGHHG<GHHHHGGGGGHGHHHHHE9<<FGGCDFAFGHHHGHHHHH;HHGGGGFGGGGGGGGGGGGFFFGF.FEGGFAFFFFFFFFFGG<DF//@EE0BDBGB1?EFEGF2HHECE/DGHGGFBFHHFGEFFGB@>B/BFB@2F2DGAHGEEHFGF111BFHGFE//A1HFDAGDBCCFFGAEEE?EB1B?EEA1BGGFFFEEFFFFFBFFBAAAA?
@M02197:105:000000000-AN6RF:1:1101:14044:7539 1:N:0:1
ATATAAGGCCCATCCTCCGCTTATTGATATGCTTAAGTTCAGCGGGTAGCCCTACCTGATTTGAGGTCACATTAATGATGAATTGTCCGAGGACCATTAGAGAGCTGAACTGCCCCTTACATTCAATAGCGTAGATAGTTATCACACCAATGAACAGGTTTGTTCTGCTAATGCATTTCAGAGGAGCTGAACCTTTTTAAGAGGCCAGCAAACCCCCACATCCAAACCGCTCAACAAAGAGAAAGTTTGATATATATATTAATTACACTCAAACAGGCATGCTCCTCGGAATACCAAGGAGCGCCAGGTGCGTTCAAAGATTCGATGATTCAC
+
ABCCCFFFFCCBGGGGGGGGGGGHHHHHHHHHHHHHHHHHHGHGGGGGGHHHHHHHHHHHHHHHGGHHHHHHHGGHHHHHHHHHHHHHGFGGGHHHHHHHHHHGHHHGGHHHGHHGHHHHHHHHHHHHHHGGGHFGHHHHHHHHHHHHHHHHHHHHHHHHHGHHHHHHHHHHHGHHHHHHHHHHHHHHHHHHHHHHHHHHHGHHHHHHGHHHHGGGHGHGGGGGGGGGHGGHHHHHHHHHHHHEHFHHHHHHHHEHHGFHHHGHHFGFEHHHHHHHHHHHHAFFFEEHHGHHHHHHHGGGGGHGFHGGGGGGGGGGGGGGFFFFFFFFCBBAC
@M02197:105:000000000-AN6RF:1:1101:15841:7509 1:N:0:1
ATATAAGGCCCATCCTCCGCTTATTGATATGCTTAAGTTCAGCGGGTAGTCCTACCTGATTTGAGGTCAAATTGTCAGAAGCTGTCTCAAAAGAGACCCTTTAGAAGCTGAACCCCATTTATAAAGCTGCTCTTCACAAATGGCGTAGATAATTATCACACCAAAGCAAGGCAACAAAGGTCCCGCTAATGCATTTCAGGAGAGCCGACTTCTGAGAAGCCCGCATACTCCCACATCCAAGCCTGATCAACAGAAAAAGCTGAAAAGGTTGAGAATTTCATGACACTCAAACAGGCATGCTCCTCGGAATACCAAGGAGCGCAAGGTGCGTTCAAAGATTCGATGATTCAC
+
ABCCCFFFFCCCGGGGGGGGGGGHHHHHHHHHHHGHHHHHHHHGGGGGGHHHHHHHHHHHHHHHGHHHHHHHHHHHHHHHHHHHHHHHHHHHHGHHHGHHHHHHHHHHHHHHHHGGGHHHHHHHGHHGHHHHHHHHHHHGHHGHGGGGGHGHHHHHHHHHHGHHHHHHHHGHHHHHHHHHHHGGHHHHHHHHHHHHHHHHGGHGHHHHHHHHHGHHHGGGGGHGGHGGHGHGGHHHGGHHHHGHHHHHHHHHHHHHHHHHHHHHHHHHHHHHHHHHHHHHHHHHHGGHHHHHGGHHHHHGGGGGHHHHHHHHHHHGGGGGHHHHGGGGHGGGGGGGGGGFFFFFFFBBBBB
@M02197:105:000000000-AN6RF:1:1101:20594:7543 1:N:0:1
ATATAAGGCCCATCCTCCGCTTATTGATATGCTTAAGTTCAGCGGGTATCCCTACCTGATCCTAGGTCAACCGTAAAGAATGGGGGGTTCTGGCAGGTGGTCACCTGGACCCTATAGCGAGAGAATTACTACGCTTAGAGCCAAACGGCACCGCCACTGATTTTAAGGGCCGCGAAACCGCGAACCCCAAGACCAAGCCAAGGCTTGAGTGGTTATAATGACGCTCGAACAGGCATGCCCCTCGGAATACCAAGGGGCGCAATGTGCGTTCAAAGATTCGATGATTCAC
+
AAABBFFFFBBBGGGGGGGGGGGHHHHHHGHHHHHCHHHHGHHGGGEGHHHHH<;;;0<;HH/HH0;0HGH8:;HFH;H&&HHHGG)F;H<BGH<GG0<G;H<HH-H<<HHG:F6;HHGGGG8GG:G;G/88GG898EGFG:GGGGF9FFGGGHFFGFHFFGFFHHGGGGGGGHFCDDFBDFECGFGHHFHHFFGHHFFHHFFFFFGHFGGFFEHGHHGGFGFFFGHFFHHHHFG:CAFCGGGHHHGDEBFFEGFGGGGHHHEEEGHGGFGGGGGGGFFFBFFFA?AAA
@M02197:105:000000000-AN6RF:1:1101:5761:7784 1:N:0:1
ATATAAGGCCCATCCTCCGCTTATGATATGCTTAAGTTCAGCGGGTAGTCCTACCTGATTTGAGGTCACATTAATGATGAATTGTCCGAGGACCATTAGAGAGCTGAACTGCCCCTTACATTCAATAGCGTAGATAGTTATCACACCAATGAACAGGTTTGTTCTGCTAATGCATTTCAGAGGAGCTGAACCTTTTTAAGAGGCCAGCAAACCCCCACATCCAAACCGCTCAACAAAGAGAAAGTTTGATATATATATTAATGACACTCAAACAGGCATGCTCCTCGGAATACCAAGGAGCGCAAGGTGCGTTCAAAGATTCGATGATTCAC
+
?ABBBFBFFBBBGGGGGGGGGGGHHHHHHHHHHHHHHHHHGHGGGFGGHHHHHHHHHHHHHHHGHHHHHHHHHHHHHHHHHHHHHHHGGGGGHHHHHHHHGHGHHHHGHHHGHHGHHHHGHHHHFHHHHHHHGHHHHHHHHHHHHHGHHHHHGHHHGHHHHHHHHHHHHHHHHHHHHHHHHHHHGHHHHHHHHHHHHHHHHGGHHHHGHGHHGGHGHHGGGGGGGGGHGHGHHGHHHHHHHHHHHHHHHHHHHHGBEHGHHEHHHGGHGHHFHHHHBHHHFGGGGGHHHHHHGHHGDEFE2GHHHGGGGHGBGGGGGGGCFFFFFFFA3AAA
@M02197:105:000000000-AN6RF:1:1101:16339:7796 1:N:0:1
ATATAAGGCCCATCCTCCGCTTATTGATATGCTTAAGTTCAGCGGGTAGCCCTACCTGATTTGAGATCAAACATTCAGGAAACTGTCCTCGCTAAGGAGAGACGTTTATGAGCTCCAGCGAACCTCCATCACTGAAGGTTACCTGGTGGAAAACCACAAGCGTAGATAGTTATCACACCCGTGATGCCACCAAACACTGGCAAGCTGATTCATTTGAGAGGAGCCGACCGCAGGCCAGCAAGACCCCCAAAGTCCAAGCTCATCACGGCAAAACCAGGAGAGTTGAGGGGTTCATGATACTCAAACAGGCATGCCCTCTGGAATAGCCAGAGGGCGCAAGGTGCGTTCAAAGATTCGATGATTCAC
+
BBABBFFFFBBBGGGGGGGGGGDGHHDHFGCGHHHHHHHHGGHGGGGGFFHHHGGHGHFHHHHGGEHHGGHHAFHHGFFHHHHHHHHGHFFGGGGHH3EHGGHGFFHEHH4FFHHHFGHGEEGGGEHHHHFHHHBBGHG<FHH9FHBGF9GGFHFGGHGDGFCFCFFFFGHEHHHHGGGFGEGGHHGHGHHHHHHAG,GFHGGGGGGGGGGGFHGHHGGGGGGGGDCCAFFGFFFFHHFBF/<?FEEGBFDB3/G3FGCDGF1CA?HGHGGEFHGF3GGBGF3CGFEB1GGG5HFFG5GGEHHHHHHHFHG1EEEA3D55HFGDHG3GFA?GGGGHGHFCGGGHGGGBFGGGGGFBFFFFD3BBBB
@M02197:105:000000000-AN6RF:1:1101:26979:7805 1:N:0:1
ATATAAGGCCCATCCTCCGCTTATTGATATGCTTAAGTTCAGCGGGTAGTCCTACCTGATTTGAGGTCACATTAATGATGAATTGTCCGAGGACCATTAGAGAGCTGAACTGCCCCTTACATTCAATAGCGTAGATAGTTATCACACCAATGAACAGGTTTGTTCTGCTAATGCATTTCAGAGGAGCTGAACCTTTTTAAGAGGCCAGCAAACCCCCACATCCAAACCGCTCAACAAAGAGAAAGTTTGATATATATATTAATGACACTCAAACAGGCATGCTCCTCGGAATACCAAGGAGCGCAAGGTGCGTTCAAAGATTCGATGACTCAC
+
CCCCCFFFFCCCGGGGGGGGGGGHHHHHHHHHHHHHHHHHHHHGGGGGGHHHHHHHHHHHHHHHGHHHFHHHHHHHHHHGHHHHHHHGGGGGGGHHHHHHHHHGHHHHHHHHHHHGHHHHHHHHHHHHGHGHHGHHHHHHHHHHHHHHHHGHHHHHHHGHHHHHHHHHHHGHHHHHHHHHHHHGHGHHHHHHHHHGHHHHHHHHGGHHGHHHHGGGGGHGGGGGGGGGHHHHHHHGHHHHHHHHHHHHHHHHHHHGFHHHHFHFHHFGHHHHGGHHHHHHHGGGGGHHHHHHFHHFHEGGGGHGHHGGGGHGGFFFGCGGGFFFFFFFBAA3B
@M02197:105:000000000-AN6RF:1:1101:12807:7936 1:N:0:1
ATATAAGGCCCATCCTCCGCTTATTGATATGCTATCTTACTTCCTCTAAATGACCAAGGTCCTCCGCTTATTGATATGCTTAAGTTCAGCGGGTAGCCCTACCTGATTTGAGATCAAACATTCAGGAAACTGTCCTCGCTAAGGAGAGACGTTTATGAGCTCCAGCGAACCTCCATCACTGAAGGTTACCTGGTTGAAAACCACAAGCGTAGATAGTTATCACACCCGTGATGCCACCAAACACTGGCAAGCTGATTCATTTGAGAGGAGCCGACCGCAGGCCAGCAAGACCCCCAAAGTCCAAGCTCATCACGGCAAAACCATGAGAGTTGAGGTGTTCATGATACTCAAACAGGCATGCCCTCTGGAATAGCCAGAGGGCGCAAGGTGCGTTCAAAGATTCGATGATTCAC
+
>AAABFFFFBCCGGGGGGGGGGGHHHHHHFHHGHHHHHGHHHHHHHHFGHHHHHHHHEAGHHHHHGEGGAGHGHHHHHHHHHHHHHHHHGGGGGEGHHHHHHHGHHHHGFFGEFFHHHH0GHHGHHEGHHGGHHHHHGCCG/GBGGHGEGGGGHGHGFGFFHHHGGGGGGGHHHHGH:HHFFFFHGGHHHHHHHHFHGHGGGGGHGGGGGFFEGGFGGFGGGGGGGGHHHHGHFGHGFHGGGGG0GEFHBGHHHGHFGFGHGHFHHGGGGCFCAGGFGGHDEHGFGGHGDFGGHHHHHHGGHHHHHHHHGGGGHHHGFF3HHHBGHHHHHHHHFHHHHFGHHHEHHFDHHHGHFGHGHGGEEHEFHHHFHFHGGHFHEGGGGHHHCGGGFHGGGGGGFECCCBFFFFF?BBAA
@M02197:105:000000000-AN6RF:1:1101:23226:7972 1:N:0:1
ATATAAGGCCCATCCTCCGCTTATTGATATGCTTAAGTTCAGCGGGTAGCCCTACCTGATTTGAGATCAAACATTCAGGAAACTGTCCTCGCTAAGGAGAGACGTTTATGAGCTCCAGCGAACCTCCATCACTGAAGGTTACTTGGTGGAAAACCACAAGCGTAGATAGTTATCACACCCGTGATGCCACCAAACACTGGCAAGCTGATTCATTTGAGAGGAGCCGACCGCAGGCCAGCAAGACCCCCAAAGTCCAAGCTTATCACGGCAAAACCATGAGAGTTGAGGTGTTCATGATACTCAAACAGGCATGCCCTCTGGAATAGCCAGAGGGCGCAAGGTGCGTTCAAAGATTCGATGATTCAC
+
CCCCCFFFFCCCGGGGGGGGGGGHHHHHHHHHHHHHHHHGHFGGGGGGGHHHHHHHHHHHHHHHGHHHHHHHHHHHEFHHHHHHHHHHHHGGGGGHHHHHGGHGGGHHHHHHHHHHHHHGGGGGGHHHHH:HHHHHHHGGHHHHHGGGGHHHHHGHGHHHHGGGGGHHHHHHHHHHHHGGHHHGHHHHHHHHHGHHHHHHGHHGGGGHHHHHHHHHHHHGGGGGGGGGGHGHHGHHHHGHHGGGGGHHHHHHEGHHHGHHHHGGGGHGGGHHGHHHHHHHHHHHHHGHHHHHHHHGHHHGGHHHHHHHFHHGGGEFFEHHGHHHHGGHHHGGGGGHGHHGGGGGGGGGGGGGFFCFFFFFFCCBAB
@M02197:105:000000000-AN6RF:1:1101:8173:8023 1:N:0:1
ATATAAGGCCCATCCTCCGCTTATTGATATGCTTAAGTTCAGCGGGTAGTCCTACCTGATTTGAGATCAAACGTTCAAAGGCTGTCCTCGAGGGACGTTTATGAGCCCCAGCGAACCCCCATCGCTGAAGGTTACCTGGTGAAAAACCACAAGCGTAGATAGTTATCACACCCGTGACGCCACCAAACACTGGCAAGCTGATCCGTTTGAGAGGAGCCGACCGTAGGCCGGCAAGACCCCCAAAGTCCAAGCTCATCACGGCGAACCGTGAGAGTTGAGGTTTTCATGATACTCAAACAGGCATGCCCTTCGGAATAGCCAAAGGGCGCAAGGTGCGTTCAAAGATTCGATGACTCAC
+
BCCCCFFFFCBCGGGGGGGGGGGHHHHHHHGHHHHHHHHHHHGGGGGGGHHHHHHHHHHHHHGHGHHHHHHHGHHHHHHHHHHHHHHHHGGGGGGGGGGHGHFHHHHGGGGHGGGGGGGGGHHGGHGGHHGHHHHGHHHHHGHHHHGGHGHHHGGFGGGHHHHHHHHHHHHGGGGGGGGGGGGGGGGGGGGGGHHHGHHGGGGGGEGGHHHHGGGGFGGGGGHHGGGGGHHHHHGGGGGHHGHGGGGHHGGHHHHGGGGGGGGFFGGHHGHHGHHHHGGHHGHHHHHHGHHGGHHHHHHHHHHGGGFGGGHHGEHHHHGGHFGGEGGHFGEGGCGHGGGGGGGFFGFFFFFFFAAAAA
@M02197:105:000000000-AN6RF:1:1101:20039:8140 1:N:0:1
ATATAAGGCCCATCCTCCGCTTATTGATATGCTTAAGTTCAGCGGGTAGTCCTACCTGATTTGAGGTCACATTAATGATGAATTGTCCGAGGACCATTAGAGAGCTGAACTGCCCCTTACATTCAATAGCGTAGATAGTTATCACACCAATGAACAGGTTTGTTCTGCTAATGCATTTCAGAGGAGCTGAACCTTTTTAAGAGGCCAGCAAACCCCCACATCCAAACCGCTCAACAAAGAGAAAGTTTGATATATATATTAATGACACTCAAACAGGCATGCTCCTCGGAATACCAAGGAGCGCAAGGTGCGTTCAAAGATTCGATGATTCAC
+
BBCCCFFFFDDDGGGGGGGGGGGHHHHHHHHHHHHGHHHHHHHGGGGGGHHHHHHHHHHHHHHHGHHHHHHHHHHHHHHHHGHHHHHHGGGGGHHHHHHHGHHGHHHGHHHHHHHGHHHHHHHHHHHHHHHHHHHHHHHHHHHHHHHHHHHHHHHHHHHHHHHHHHHHHHHHHHHHHHHHHHHHHGHHHHHHHHHHHHHHHHHHHHHHGHHHHGGGGHGHHGGGGGGGHGGHHHHHHHHHHHHGHEHHHHHHHHGHHHHHHHHHHHGFHHHHHHHHHGHHHFGGGGHHGHHHHHHHHGGGGGHHHHGGGGHGGGGGGGGGGFFFFFFFBCCBB
@M02197:105:000000000-AN6RF:1:1101:8950:8182 1:N:0:1
ATATAAGGCCCATCCTCCGCTTATTGATATGCTTAAGTTCAGCGGGTAGTCCTACCTGATTTGAGATCAAACGTTCAAAGGCTGTCCTCGAGGGACGTTTATGAGCCCCAGCGAACCCCCATCGCTGAAGGTTACCTGGTGAAAAACCACAAGCGTAGATAGTTATCACACCCGTGACGCCACCAAACACTGGCAAGCTGATCCGTTTGAGAGGAGCCGACCGTAGGCCGGCAAGACCCCCAAAGTCCAAGCTCATCACGGCGAACCGTGAGAGTTGAGGTTTTCATGATACTCAAACAGGCATGCCCTTCGGAATAGCCAAAGGGCGCAAGGTGCGTTCAAAGATTCGATGATTCAC
+
CCBCCFFFFCCCGGGGGGGGGGGHHHHHHHHHHHHGHHHHHHHGGGGGGHHHHHHHHHHHHHHHGHHHHHHHGHHHHGGHHHHHHHHHHGGGGGGGGGGHHHHHHHGGGGGHGGGGGGGGGHHGGHGGHHHHHHHHHHHHHHHHHHGGHGHGHHGGFGGHFHHHHHHHHHHGGGGGGGGGGGGGGGGGGGHHHHHGHHHGGGGGGFGHHHHHGGGGGGGHGGHGGGGGFFHFHHGGGGFHHGHHHGGHHHGHHHHGGEGGGGGGFGHHHHHHHGFHHHGHGHHHHHHHGHHGEHHGGHHHHHHFGGGGGGHHHHHGHHHFHHGGDEGHHHHGGGGGGGGGGGGGGGFFFFFFFBBBAB
@M02197:105:000000000-AN6RF:1:1101:11605:8329 1:N:0:1
ATATAAGGCCCATCCTCCGCTTATTGATATGCTTAAGTTCAGCGGGTAGTCCTACCTGATTTGAGGTCAAATTGTCAGAAGCTGTCTCAAAGGAGACCCTTTAGAAGCTGAACCCCATTTATAAAGCTGCTCTTCACAAATGGCGTAGATAATTATCACACCAAAGCAAGGCAACAAAGGTCCCGCTAATGCATTTCAGGAGAGCCGACTTCTGAGAAGCCCGCATACTCCCACATCCAAGCCTGATCAACAGAAAAAGCTGAAAAGGTTGAGAATTTCATGACACTCAAACAGGCATGCTCCTCGGAATACCAAGGAGCGCAAGGTGCGTTCAAAGATTCGATGATTCAC
+
BBCCDFFFFCCCGGGGGGGGGGGHHHHHHHHHHHGHHHHHHHHGGGGGGHHHHHHHHHHHHHHGGHHHHHHHHHHHHHHHHHHHHHHHHGHHEHHHGGHHHHHHHHHHHHHHHGGGGHHHHHHHHHHHHHHHHHHHHHHHHHHHGGGGGHHHHHHHHHHHHHHHHHHHHHFHHHHHHHHHGHHGGHHHGHHHHHHHHHHHHGHGHHHGGHHGGGHHHGGGGGHHHGGGHGHHHHHGGGHHHHGHHGGFGHGHHGHHHHHHHHHHHHHFHGHHHHHHFHHHHHHHGGGHHHHHHHHHHHHGGGGGHGHHHHFHHHHGGGCGHHGHGGGGHGGGGGGGGGGFFFFFFFB@BBC
@M02197:105:000000000-AN6RF:1:1101:22149:8175 1:N:0:1
ATATAAGGCCCATCCTCCGCTTATTGATATGCTTAAGTTCAGCGGGTAGTCCTACCTGATTTGAGATCAAACGTTCAAAGGCTGTCCTCGAGGGACGTTTATGAGCCCCAGCGAACCCCCATCGCTGAAGGTTACCTGGTGATAAACCACAAGCGTAGATAGTTATCACACCCGTGACGCCACCAAACACTGGCAAGCTGATCCGTTTGAGAGGAGCCGACCGTAGGCCGGCAAGACCCCCAAAGTCCAAGCTCATCACGGCGAACCGTGAGAGTTGAGGTTTTCATGATGCTCAAACAGGCATGCCCTTCGGAATAGCCAAAGGGCGCAAGGTGCGTTCAAAGATTCGATGATTCAC
+
ABBBBFFFFBBBGGGGGGGGGGGHHHHHGHFGHHHHGHHHHHHGGGGGGHHHHHHHHGFBHHHHGGHEHHHHGGHHGHHHHHHHHHHHHGGGGGGGGGGHHHHGHHFGDEGHGGGGGGGGGHHGGHGGHHHFF<FGHHHFHHHHHHHHHGGHHHGFFBEFFHHHHHHHHHHGGGGGGGGGGGGGGGGGGGGGGGGGHHGGGGGFHGFGHHHHGFGGGFFGFGFFFFGGGHGHFFGBGGGFGHGEHFCHHHGHFHHGGGGGGGGGGGGHHHHHFHGHFHGGFBHHHHHHHHEFEHHHHFGEEHHGFC?ACCHHEFGHGGHHHHGGGGGHFHFGGGGHGGGGGGGGGGFFFFFFFAA111
@M02197:105:000000000-AN6RF:1:1101:15312:8349 1:N:0:1
ATATAAGGCCCATCCTCCGCTTATTGATATGCTTAAGTTCAGCGGGTAGCCCTACCTGATTTGAGATCAAACATTCAGGAAACTGTCCTCGCTAAGGAGAGACGTTTATGAGTTCCAGCGAACCTCCATCACTGAAGGTTACCTGGTGGAAAACCACAAGCGTAGATAGTTATCACACCCGTGATGCCACCAAACACTGGCAAGCTGATTCATTTGAGAGGAGCCGACCGCAGGCCAGCAAGACCCCCAAAGTCCAAGCTCATCACGGCAAAACCATGAGAGTTGAGGTGTTCATGATACTCAAACAGGCATGCCCTCTGGAATAGCCAGAGGGCGCAAGGTGCGTTCAAAGATTCGATGATTCAC
+
BBCCCFFFFCCCGGGGGGGGGGGHHHHHHHHHHHHHGHHHHHHGGGGGGHHHGHHHHHHHHHHHGHHHHHHHHHHHHHHHGHHHHHHHHHGGGGGHHGHHGGHGGGHHHHEHHHHHHHHGGGGGHHHHHHHHHHHHHFHHHHHHHGHHGGGHHHGHGHHHHGGGGGHHHHHHHHGHHHGGHHHGHGHHHHHHHHHHHHHHHHHHHGHHHHHHHHGHHHHGGGGGGGGGGFGFHGGGHGHHHFDFCFEHHHGHGGHHHFCFHHGGGGHHHGHHFGHHHHHHHHHGHGGHGHHHHHHHHHHGHHHHHHHHHHGEGGGHHHHHHHHHHGHHHHGGGGGHFFGGGGGGGGGGGGGGGGFFFFFFFCCBCC
@M02197:105:000000000-AN6RF:1:1101:22796:8398 1:N:0:1
ATATAAGGCCCATCCTCCGCTTATTGATATGCTTAAGTTCAGCGGGTAGTCTTACTCGATTTGAGGTCAAGTTGTCAGAGATTGTCCGAAGACGGTTTGGAGCACAACATCCTGATCGGCCACCCTCTTGCGAGGCACCAGCGAAGATACTTATCACGCCGTACTATGTCCAACCAAGAGCTGCACTAACCCATTTGAGGTAAGCTACGGTAAAGTAGCAAACCCAAGACCACCGCCCCCAATGCAAGATCGGAAGTATGAGAGTACAATGACTCTCAAACGAGCATACCCTTCAGAATGCCAAAGGGTGCAAGGTGCGTTCAAAGATTCGATGATTCAC
+
AA1A1FD11A>AGGCAE1EGGG?DD3GA3EGHGFFGD2FBGDBA/EA/A1EGHFDFGC/0AFGD/GFGHHHHDFGFHHGHFF1FGH1//>E/>EA>>?EE@>0FGHH?;:GB;11FGCGGC@EHG;FF3$F#9B#</C?F(E1@@C?DBGDGHFB:<EAEG@FCHF1HGCG0CCHGGHFHHGGFFCFF@AGEEB3BBBEEGGDFFCFBBC2B:HFGFFFFFFFB1B2A#;BFBA?///1B2211BB0//B?1GED11211@A22D222GD1FB//GEA/EE122AGB0A11DGGD2111101B0HEF1111GG0A0AAF133DGFA1B1B3@13@11111
@M02197:105:000000000-AN6RF:1:1101:17477:8662 1:N:0:1
ATATAAGGCCCATCCTCCGCTTATTGATATGCTTAAGTTCAGCGGGTAGTCCTACCTGATTTGAGGTCACATTAATGATGAATTGTCCGAGGACCATTAGAGAGCTGAACTGCCCCTTACATTCAATAGCGTAGATAGTTATCACACCAATGAACAGGTTTGTTCTGCTAATGCATTTCAGAGGAGCTGAACCTTTTTAAGAGGCCAGCAAACCCCCACATCCAAACCGCTCAACAAAGAGAAAGTTTGATATATATATTAATGACACTCAAACAGGCATGCTCCTCGGAATACCAAGGAGCGCAAGGTGCGTTCAAAGATTCGATGATTCAC
+
CCCCCFFFFCCCGGGGGGGGGGGHHGHHHHHHHHHHHHHHHHHGGGGGGHHHHHHHGHHHHHHGGHHHGHHHHHHHHHHHHHHHHHHHGGGGGHHHHHGHGHHGHHHGHHHHHGHGHHHHHHHHHHHHHGGHHHGHHHHHGHHHHHHHHHHHHHHHHHGHHHHHHHHHHHHHHHHHHHHHHGHHHGHHHHHHHHHHHHHHHHHHGHHHGGHHHGGHGHHHGGGGGGGGHHGHHHHHHHHHHHHHHHHHHHHHHHGGFHHHHHGHHHHGHHHHHHGHGGHGHGGGGGHHGHHHHHHHGGGGGGHHHHGGGGHGGFGGGGGGGCFFFFFFBCCBC
@M02197:105:000000000-AN6RF:1:1101:23055:8648 1:N:0:1
ATATAAGGCCCATCCTCCGCTTATTGATATGCTTAAGTTCAGCGGGTAGCCCTACCTGATTTGAGATCAAACATTCAGGAAACTGTCCTCGCTAAGGAGAGACGTTTATGAGCTCCAGCGAACCTCCATCACTGAAGGTTACCTGGTGGAAAACCACAAGCGTAGATAGTTATCACACCCGTGATGCCACCAAACGCTGGCAAGCTGATTCATTTGAGAGGAGCCGACCGCAGGCCAGCAAGACCCCCAAAGTCCAAGCTCATCACGGCAAAACCATGAGAGTTGAGGTGTTCATGATACTCAAACAGGCATGCCCTCTGGAATAGCCAGAGGGCGCAAGGTGCGTTCAAAGATTCGATGATTCAC
+
ABBCCFFFFBBCGGGGGGGGGGGHHHHHGHHHHHHHHHHHHHHGGGGGGHHHHHHHHHFHHHHHGHHHHHHHHHHHHHHHFGHHGHHHHHGGGGGHHHHHGGHGGGHHHGHGHHHHHHHGGGGGGHHHHHGHHHHHHHHHHHHHHHGHGHHHHHGHGHHHHGGGGGGHHHHHHHHHHHGGHHHHGHHHHHGGHHHGGGHHHFGHHGGGHGHHHHHHHHGGGGGGFFFGGGFHHGGHHGHFHGCGGGGHHHGHHGHHHHHGHHGGGGHHHGHGHHHHFHHHHHGHHHGHHHHHHHFFHHF1HHHHHGHHEHHFE?GEFFFHFHHHHGBGHHGGGGFHGHHGGGGHGFGGGGGECF>FFFFFFBAAAA
@M02197:105:000000000-AN6RF:1:1101:23611:8570 1:N:0:1
ATATAAGGCCCATCCTCCGCTTATTGATATGCTTAAGTTCAGCGGGTAGCCCTACCTGATTTGAGATCAAACATTCAGGAAACTGTCCTCGCTAAGGAGAGACGTTTATGAGCTCCAGCGAACCTCCATCACTGAAGGTTACCTGGTGGAAAACCACAAGCGTAGATAGTTACCACACCCGTGATGCCACCAAACACTGGCAAGCTGATTCATTTGAGAGGAGCCGACCGCAGGCCAGCAAGACCCCCAAAGTCCAAGCTCATCACGGCAAAACCATGAGAGTTGAGGTGTTCATGATACTCAAACAGGCATGCCCTCTGGAATAGCCAGAGGGCGCAAGGTGCGTTCAAAGATTCGATGATTCAC
+
ABCCBFFFFCBCGGGGGGGGGGGHHHHHHHHHHHHHHHHHH5FEGGGGGHHHHHHHHHHHHHHHGHHHHHHHHHHHHHGFHHHFHHHHHHGGGGGHHHEHGGHGGGGHHHEHHHHHHHHGGGGGHGHFHH:HHHHHHHHHHHHHHHHHGHHHHHGHGGHHGGFFGGHHHHHHHHHHHGGGGGHFHHHHHHHGDHGHGFGGHGHHHHHGGHHGHGHHHHHGGGGGGGFFGGGHGAGHHHHFHGCGGGHHFHFHFFHHHHGFFEGGEGHFGGHHHHHHHHHGGHHGHHGHHHHFFGHHHHHGFHHHGHHHBFCFCGEGBGHHHHHFGFCBHHGGGGGHHG4GGGGG4GGGGGGGGGBFFFFFFBBBA?
@M02197:105:000000000-AN6RF:1:1101:10434:8840 1:N:0:1
ATATAAGGCCCATCCTCCGCTTATTGATATGCCTAAGTTCAGCGGGTAGTCCTACCTGATTTGAGATCGAACATTCAGGAAACTGTCCTCGCTAAGGAGAGACGTTTATGAGCTCCAGCGAACCTCCATCACTGAAGGTTACCTGGTGGAAAACCACAAGCGTAGATAGTTATCACACCCGTGATGCCACCAAACACTGGCAAGCTGATTCATTTGAGAGGAGCCGACCGCAGGCCAGCAAGACCCCCAAAGTCCAAGCTCATCACGGCAAAACCATGAGAGTTGAGGTGTTCATGATACTCAAACAGGCATGCCCTCTGGAATAGCCAGAGGGCGCAAGGTGCGTTCAAAGATTCGATGACTCAC
+
ABCCCFFFFCCCGGGGGGGGGGGHHHHHGHHGHHHHHHHHHHHGGGGGGHHHHHHHHGHHHHHHGHHHHGHHGHHHHHHHHHHHHHHHHHGGGGGHHGHHGGHGGGHFHHHGHHHHHHHGGGGGHHHHHHHHHHGHHHHHHHHHHHFHGHHHHHGHGHHHHGGGGGHHHHHHHHHHHHGGHHHHHHHHHHHHGHHHHHHHHHHHHGGHHHGHHHGHGHHGGGGGGGGFGHGHFGHGHHHHHGDGGDHHHHHGHGHHHHGHHHGGGGHHHGHGFHHHHHHHFFHHHHGHHFGHGHHHGGHGGHHHGHHHHHHFGGGHHHGHHHHGHHHGHHGGFGGGFGHCGGGHGGGGGGGGGGFFFFFFFBCBA?
@M02197:105:000000000-AN6RF:1:1101:25219:8960 1:N:0:1
ATATAAGGCCCATCCTCCGCTTATTGATATGCTTAAGTTCAGCGGGTAGTCCTACCTGATTTGAGGTTAAATTGTCAGAAGCTGTCTCAAAAGAGACCCTTTAGAAGCTGAACCCCATTTATAAAGCTGCTCTTCACAAATGGCGTAGATAATTATCACACCAAAGCAAGGCAACAAAGGTCCCGCTAATGCATTTCAGGAGAGCCGACTTCTGAGAAGCCCGCATACTCCCACATCCAAGCCTGATCAACAGAAAAAGCTGAAAAGGTTGAGAATTTCATGCCACTCAAACAGGCATGCTCCTCGGAATACCAAGGAGCGCAAGGTGCGTTCAAAGATTCGATGACTCAC
+
ABBCCFFFFAABGGGGGGGGGGGHHHHHHHHGHHHFHHHHHHHGGGGGGHHHHHHHHHHHHHHHGHHHHHHHHHHHHHHHHHHHHHHHHHHHHGHHGGHHHHHHHHHGHHHHHHGGGHHHHHHHHHHHHHHHHHHHHHHGHHHHGGGGGHHHHHHHHHHHHGHHHHHHHHGHHHGHHHHHHGHHHHGHHHHHHHHHHHHHHGGGHHGGGHGGGGGGGGGGGGHGGGGGGGHHGGHHGFFHHHHHHGFHHHHHHGHHHGHFEHHHHHHHHHGHHGFGDGHHHGGFHGHHHHGHHHHHHGHGGGGGHHHHHHHGGHGGGGGGHGHHGGGGHGGGGGGGGGGFFFFFFFCCCCC
@M02197:105:000000000-AN6RF:1:1101:3273:8921 1:N:0:1
ATATAAGGCCCATCCTCCGCTTATTGATATGCTTAAGTTCAGCGGGTAGTCCTACCTGATTTGAGGTCAAATTGTCAGAAGCTGTCTCAAAAGAGACCCTTTAGAAGCTGAACCCCATTTATAAAGCTGCTCTTCACAAATGGCGTAGATAATTATCACACCAAAGCAAGGCAACAAAGGTCCCGCTAATGCATTTCAGGAGAGCCGACTTCTGAGAAGCCCGCATACTCCCACATCCAAGCCTGATCAACAGAAAAAGCTGAAAAGGTTGAGAATTTCATGACACTCAAACAGGCATGCTCCTCGGAATACCAAGGAGCGCAAGGTGCGTTCAAAGATTCGATGATTCAC
+
BBBBBFFFFBBBGFGGGGGGGFDHHCHHFHHHCHHHHHHHHHHGGGGEGHHFHHHHHHHHHHHHGHHHHHHHHHHHHHGHHHHHHHHHHHFHHGHHGGGHHHHHHHFHHHGHHHGGGHGHHHFHHGHHHGHGHHFHHGHGHDHHGGGGGHGHHHHGHHGHHGGHHHHHHHFEHHHHHHHHHHHHGHGHHHHHHHFGHHHHHGGDHAFHFGGGGGHHEGGGGGGHHGFFFFG9FHHFGGHHBHFFHHFHHGFFCHGHHHHBFEHGHHHGFHEHFGGHFHHHFHHHEEFHFEHHFHGHHHHFEGGGHHHFHHFHCGHGGE?GHBGHGGGGGGGG5BFGEBGFFFFFFFBBAAB
@M02197:105:000000000-AN6RF:1:1101:19864:9026 1:N:0:1
ATATAAGGCCCATCCTCCGTTTATTGATATGCTTAAGTTCAGCGGGTAGTCCTACCTGATTTGAGGTCACATTAATGATGAATTGTCCGAGGACCATTAGAGAGCTGAACTGCCCCTTACATTCAATAGCGTAGATAGTTATCACACCAATGAACAGGTTTGTTCTGCTAATGCATTTCAGAGGAGCTGAACCTTTTTAAGAGGCCAGCAAACCCCCACATCCAAACCGCTCAACAAAGAGAAAGTTTGATATATATATTAATGACACTCAAACAGGCATGCTCCTCGGAATACCAAGGAGCGCAAGGTGCGTTCAAAGATTCGATGATTCAC
+
ABBBCFFBFCCCGGGGGGGGGGHHHHHHHHHHHHHHHHHHHHGGGGGGGHHHHHHHHHHHHHHHGHHHHHHHHHHHHHHHHHHHHHHHGGGGGHHHHHHHHHHGHHHGHHHHHHHG9HHHHHHHHHHHGHHHHHGHHHHHHHHHHHHHHHHHHHHHHHHHHGHHHHHHHHHHHHHHHHHHHHHHHGHHGHGHHHHHHHHHHHHHHGHHGHHHHGGGGGGGGGGGGGGGHGGHHGHHGHHGHHGHHBFHHHGHHHHGFFGBHGHHEHHGHHHHHHHHGHHGHGGGGGHHHHHHGCHGHGGGGGHGHHGGGGHGGGGGGGGGFFFFFFFF@BBAB
@M02197:105:000000000-AN6RF:1:1101:21858:9233 1:N:0:1
ATATAAGGCCCATCCTCCGCTTATTGATATGCTTAAGTTCAGCGGGTAGTCCTACCTGATTTGAGGTCAAATTGTCAGAAGCTGTCTCAAAAGAGACCCTTTAGAAGCTGAACCCCATTTATAAAGCTGCTCTTCACAAATGGCGTAGATAATTATCACACCAAAGCAAGGCAACAAAGGTCCCGCTAATGCATTTCAGGAGAGCCGACTTCTGAGAAGCCCGCATACTCCCACATCCAAGCCTGATCAACAGAAAAAGCTGAAAAGGTTGAGAATTTCATGACACTCAAACAGGCATGCTCCTCGGAATACCAAGGAGCGCGAGGTGCGTTCAAAGATTCGATGATTCAC
+
CCCCCFFFFCCCGGGGGGGGGGGHHHHHHHHHHHHGHHHHHHHGGGGGGHHGHHHHHHHHHHHHGHHHHHHHHHHHHHHHHHHHHHHHHHGHHGHHHGHHHHHHGHHHHHHHHHGGGHHHHHHHHHHHHHHHHHHHHHGHHHHHGGGGGHHHHHHHHHHHHHHGHHHHGHHHHHHHHHGHHGGHHGGHGHHHHHHHHHHHHGHGHHHHGGGGHHHHHGGGGGGGHGGGHGHGGHHHGGGHHGFFHHFGHHHHHHHHHHHHHHHHHHHHHGHHHHHEHHHHFHHHFFBHHHHHHHHHHHHGGGGGHHHGFHGCHHHGGGGGGGHCGGGGGGGGGGGGGGFFFFFFFFBAAAA
@M02197:105:000000000-AN6RF:1:1101:17807:9325 1:N:0:1
ATATAAGGCCCATCCTCCGCTTATTGATATGCTTAAGTTCAGCGGGTAGCCCTACCTGATTTGAGATCAAACATTCAGGAAACTGTCCTCGCTAAGGAGAGACGTTTATGAGCTCCAGCGAACCTCCATCACTGAAGGTTACCTGGTGGAAAACCACAAGCGTAGATAGTTATCACACCCGTGATGCCACCAAACACTGGCAAGCTGATTCATTTGAGAGGAGCCGACCGCAGGCCAGCAAGACCCCCAAAGTCCAAGCTCATCACGGCAAAACCATGGGAGTTGAGGTGTTCATGATACTCAAACAGGCATGCCCTCTGGAATAGCCAGAGGGCGCAAGGTGCGTTCAAAGATTCGATGATTCAC
+
BCDDDFFFFDCCGGGGGGGGGGGHHHHHHHHHHHHHHHHHHHHGGGGGGHHHHHHHHHHHHHHHGHHHHHHHHHHHHHHHHHHHHHHHHHGGGGGHHHHHGGHGGGHHHHHGHHHHHHHGGGGGHHHHHHHHHHHHHHHHHHHHHHHHGHHHHHGHGHHHHGGGGGHHHHHHHHHHHHGGGGHHHHHHHHHHHHHHHHHHHHHHHHHHGHHHHHHHHHHGGGGGGGFGGHGHHGHHHHHHHGGGGGGHHHHHEGHHHHGHHGFCGGHHHGHHHHHHFHHHHHHHHHGHHGF5HHHHGHFGGHHHGGHHHGHGGGGHGGHHHHHHHCHHHHGGGGGGHHHGGCGGGGGGGGGGGGFFFFFFFBBABB
@M02197:105:000000000-AN6RF:1:1101:3890:9300 1:N:0:1
ATATAAGGCCCATCCTCCGCTTATTGATATGCTTAGTTCAGCGGGTAGTCCTACCTGATTTGAGGTCACATTAATGATGAATTGTCCGAGGACCATTAGAGAGCTGAACTGCCCCTTACATTCAATAGCGTAGATAGTTATCACACCAATGAACAGGTTTGTTCTGCTAATGCATTTCAGAGGAGCTGAACCTTTTTAAGAGGCCAGCAAACCCCCACATCCAAACCGCTCAACAAAGAGAAAGTTTGATATATATATTAATGTCACTCAAACAGGCATGCTCCTCGGAATACCAAGGAGCGCAAGGTGCGTTCAAAGATTCGATGATTCAC
+
BBBBBFFFFBBBGGGFGGGGEGFHHGHHFFHHHFCHHHHGHFFGGEEEHHHHHHGHGHHHHHHGHHHHHHHHHGHHHHHHHHHHHHHGGC/EHHHHHHHHHFGHHHHHHHHHHHGHHFHHHHHHHHHHHGHHGHHHHHHHHHHHGHCHHHHHHHHHHHHHHHHHHHHHHHHHHGHHHHHHGHHGEHHHHHGHHHHHHHHHHHGGHHHGHGHHGGGHHHHGGGGGGGGHHFGGGHHHHGHHHFGD3HHFFHHHHFGHHHEHHHHFGFGHGHHFHFHGFBAE1002GEFHHHDGGHHFGGGGGGBGF2FCGHGGGGGFFGFFFFBFFFFAA3>A
@M02197:105:000000000-AN6RF:1:1101:15397:9449 1:N:0:1
ATATAAGGCCCATCCTCCGCTTATTGATATGCTTAAGTTCAGCGGGTAGTCCTACCTGATTTGAGGTCACATTAATGATGAATTGTCCGAGGACCATTAGAGAGCTGAACTGCCCCTTACATTCAATAGCGTAGATAGTTATCACACCAATGAACAGGTTTGTTCTGCTAATGCATTTCAGAGGAGCTGAACCTTTTTAAGAGGCCAGCAAACCCCCACATCCAAACCGCTCAACAAAGAGAAAGTTTGATATATATATTAATGACACTCAAACAGGCATGCTCCTCGGAATACCAAGGAGCGCAAGGTGCGTTCAAAGATTCGATGATTCAC
+
ACCCCFFFFCCCGGGGGGGGGGGHHHHHHHHHHHHHHHHHHHHGGGGGGHHHHHHHHHHHHHHHGHHHHHHHHHHHHHHHHHHHHHHGGGGGGHHHHHHHHHHGHHHHHHHHHHHGHHHHHHHHHHHHHHHHHHHHHHHHHHHHHHHHHHHHHHHHHHHHGHHHHHHHHHHHHHHHHHHHHHHHHHHHHHHHHHHHHHHHHHHGGHHHGHHHHGGGHHHHGGGGGGGGHHHHHHHHHHHGHHHHHHHHHHHHHHHHGGHHHHGHHHHGHHHHHGHHHHHGHGGGGGHHHFHHHHHHHGGGGGHGHHGGGGHGGGGGGGGGGFFFFFFFBBBAB
@M02197:105:000000000-AN6RF:1:1101:19234:9258 1:N:0:1
ATATAAGGCCCATCCTCCGCTTATTGATATGCTTAAGTTCAGCGGGTGGTCCTACCTGATTTGAGGTCAAGTTTATCAAATCCAACTCTTATATAGCAGCAGAACCCTCGACCAGATGCAGATATGTATCACATCTTAATGGAGGGGTCGTTACCTCTCATGTATTTCAGGGGAGCAGACTAGGCCTGTAACCCCCAAATCCAAGCCACACCTCACGGTGTGGTTGAGACATTAATGACACTCAAACAGGCATGCTCCTTGGATTAACCAAGGAGCGCAAGATGCGTTCAAAGATTCGATGATTCAC
+
BBCCBFFFFCCCGGGGGGGGGGGHHHHHHHHHHHHHHHHHHHHGGGFGGGHHHHHHHHHHHHHHGHHHHHHHHHHHHHHGGHHHHHHHHHHHHFHHHHGHHF3FHHGGHHHHGGHHHHHHHHHHHHHHGHGHHGHHHHFFHHGHGC@EGHGGHFHHHHHHHHHHHHGGHHGHGGHHHHHHHHHGHHGHHECHHHGGHHGBGGHHHGGHHFGGGHHGDGGGGHHGFHHHHGHHHHGGGEFHFGGHHFHHHGHHHGEHGHHHFHFHGHHGHHHFGGGGGBHHECGGGGGGGGGGGGGFFFBFFFBAA>A
@M02197:105:000000000-AN6RF:1:1101:19895:9606 1:N:0:1
ATATAAGGCCCATCCTCCGCTTATTGATATGCTTAAGTTCAGCGGGTATCCCTGCCTGATCCGAGGTCAACCTTGCGAGTAGGTCTTCCGGCAGACGGGGCCCTGACTTTTGAAGCGAAAGATTCTGCTACGCTTAAAGCCGGTGCCACGCCGCCGAGCGTTTCGAGGCGCGTCCCCAAAGGGGACGTCGCCCAACACCAAGCCAGGCTTGAGTGGTGAAATGACGCTCGAACAGGCATGCCCCTCGGGATACCAAGGGGCGCAATGTGCGTTCAAAGATTCGATGATTCAC
+
ABBCCFFFFCCCGGGGGGGGGGGHHGHHHHHHHHHHHHHHHGHGGGGGHHHHHHHHHHHHHHHGGGGHHHHHHHHHGGGGHHHHHHHHHGGGGGGHGGGGGGGHHHHHHHHHFGHHGGGGGHHHHHHHHHHGGGGGHHHHHGGGGGHHHGGGGGGGGGGGGGGGGGGGGFFFFGGHHHHHHGGGGGGGFHGHFGGGGGGHHHHHHGHFHHHHHHHHHHHHHGGGGGGHGHHHHHHHFHGGGGGCGGHHHHHHHHHHGGGGGGHHHGGGGHGGGGGGGGGGFFFFFFFBBABB
@M02197:105:000000000-AN6RF:1:1101:12299:9716 1:N:0:1
ATATAAGGCCCATCCTCCGCTTATTGATATGCTCCCCCGCTTATTGATATGCTCCTCCGCTTATTGATATGCTTACTTCCTCTAAATGACCAAGATCCTCCGCTTATTGATATGCTTAAGTTCAGCGGGTATCCCTACCTGATCCGAGGTCAAACTTAGAAAGTGGGGGTTGCTGGCCAGTAATCACCAAGTCCCTATAGCGAGGATATTTACTACGCTCAGGGCCTAATGACACCGCCACTAATTTTAAGGCCCGCTGGATAAGCAGCGGAGCCCAATACCAAGCAGTGCTTGAGGGTTGTAATGACGCTCGAACAGGCATGCCCCTCGGAATACCAAGGGGCGCAATGTGCGTTCAAAGATTCGATGACTCAC
+
CCCCCFFFFCCCGGGGGGGGGGGHHHHHHHHHHHHGGGGGGGGHHHHHGHHGHHHHHHGGGGGHHHHHHHGHHHGHHHGHHHHHHHHHHHHGHHHHHHHHHFGGGGHHHGHGHHHHHHEHHHHHFHGGGDGHHHHHHHH:HH;H;H8G:9:GHF::HHHHG;HGFHHGGGGGHHHHGHHH0GHHHHH:HF:GGGG9G9GF9GGGGGGGGGGGG;;GGGGFFFFFFF7FF7FFFFGGGHHGHFHHHHHHHGGGGCGHHHHHHHHHGGGGFGHHHHHHHHHHGHHHHHHHHHGGGHHGGGHHHGHHGGGCGHHGHHHHHHHHHGGGGGCGGHFHGHFHFHHGGGGGHHFHEFEGHGGGGGGGGCGFFFFFFFBBAAA
@M02197:105:000000000-AN6RF:1:1101:26414:9790 1:N:0:1
ATATAAGGCCCATCCTCCGCTTATTGATATGCTTAAGTTCAGCGGGTAGCCCTACCTGATTTGAGATCAAACATTCAGGAAACTGTCCTCGCTAAGGAGAGACGTTTATGAGCTCCAGCGAACCTCCATCACTGAAGGTTACCTGGTGGAAAACCACAAGCGTAGATAGTTATCACACCCGTGATGCCACCAAACACTGGCAAGCTGATTCATTTGAGACGAGCCGACCGCGGGCCAGCGAGACCCCCAAAGTCCAAGCTCATCACGGCAAAACCATGAGAGTTGAGGTGTTCATGATACTCAAACAGGCATGCCCTCTGGAATAGCCAGAGGGCGCAAGGTGCGTTCAAAGATTCGATGATTCAC
+
ABCCCFFFFCCCGGGGGGGGGGGHHHHGHHHHHHHHFHHHHGHGGGGGGHGHHHHHHGHHHHHGGHHHHHHHHHHHHGHHHHHHHHHHHHGGGGGHHHHEGGHGGGHHHHHHHHHHHGHGGGGGHHHHHHHHHHGHHHHHFHHHHHFHGHHHHHGHGGHHGGGGGGHHHHHHHHHHHHGGGDGGHHHHHHHHHHHHHHHGGGGGGGHHHHHHFGHHHEGGGGGGGGGGFFF/HGCFFEHHHGGCFFGHHGHGHGHHHGHHHGF>?GHHHGHHGGHHHHHHFFHHHGGHHGGHHHHHHFGGHHHHFEHHGHHFCGGHHHHHHHGHHHGGHFAGGCGGDCFCGGFHGFFGGBGGGFFFFFFFFBAAA?
@M02197:105:000000000-AN6RF:1:1101:4844:9765 1:N:0:1
ATATAAGGCCCATCCTCCGCTTATTGATATGCTTAAGTTCAGCGGGTAGTCCTACCTGTTTTGAGGTCACATTAATGATGAATTGTCCGAGGACCATTAGAGAGCTGAACTGCCCCTTACATTCAATAGCGTAGATAGTTATCACACCAATGAACAGGTTTGTTCTGCTAATGCATTTCAGAGGAGCTGAACCTTTTTAAGAGGCCAGCAAACCCCCACATCCAAACCGCTCAACAAAGAGAAAGTTTGATATATATATTAATGACACTCAAACAGGCATGCTCCTCGGAATACCAAGGAGCGCAAGGTGCGTTCAAAGATACGATGATTCAC
+
AAA@AFD1B>AAG1GDGFEEEGGFFHHFFHFHHHCHBFDFHBG??EFEEGHHHHHHF1DFFAGE/CEGGFHGF1GHEBGEEHEBGFFHCGGGCGHHFHGFGGFFGGGBDHHGHHGEG9GFFGGHHHGHHHGACGGHHC>FGHHGHHHHHHGFFGGHFGFHHGHGHGGHHHHHHHHHGGHHFHFGGHGDGF<GEGFGHFFGC1CGHHHFEHFCGGGHHGGGGGFB@FC@F@FGFBB1HHHHHGGGEB22HG2E2GHHDF12DGHHGDGFBHGGAFABFGGFFAEEAA0FFHFFFHHGFE0EEAF11FEE0GFGGGGEDDF1111FD1FDA>111
@M02197:105:000000000-AN6RF:1:1101:16784:9859 1:N:0:1
ATATAAGGCCCATCCTCCGCTTATTGATATGCTTAAGTTCAGCGGGTAGTCCTACCTGATTTGAGGTCAAATTGTCAGAAGCTGTCTCAAAAGAGACCCTTTGGAAGCTGAACCCCATTTATAAAGCTGCTCTTCACAAATGGCGTAGATAATTATCACACCAAAGCAAGGCAACAAAGGTCCCGCTAATGCATTTCAGGAGAGCCGACTTCTGAGAAGCCCGCATACTCCCACATCCAAGCCTGATCAACAGAAAAAGCTGAAAAGGTTGAGAATTTCATGACACTCAAACAGGCATGCTCCTCGGAATACCAAGGAGCGCAAGGTGCGTTCAAAGATTCGATGATTCAC
+
BCCDDFFFFCCCGGGGGGGGGGGHHHHHHHHHHHHHHHHHHHHGGGGGGHHHHHHHHHHHHHHHGHHHHHHHHHHHHHHHHHHHHHHHHHHHHGHGHGHHHHHHHHHHHHHHHHGGGHHHHHGHHHHHHHHHHHHHHHHHHHHHGGGGGHHGHHHHHHHHHHHHHHHHHHHHHHHHHHHHHHHHHHHGHHHHHHHHHHHHHGHGHHHGGHHHGHHHGGGGGGGHHHGGHGHHGHHHGGHHHGHHHHHHHHHHHHHGHHHGHHHHHHHHHHHHHHHHEHGHGHGBFFDHHHHHHHGHHHHGGGGGHHHHHHFHHHHGFEGGHHHHGGGGFGGGGGGGGGGFFFFFFFB@BCB
@M02197:105:000000000-AN6RF:1:1101:17358:9907 1:N:0:1
ATATAAGGCCCATCCTCCGCTTATTGATATGCTTAAGTTCAGCGGGTAGCCCTACCTGATTTGAGATCAAACATTCAGGAAACTGTCCTCGCTAAGGAGAGACGTTTATGAGCTCCAGCGAACCTCCATCACTGAAGGTTACCTGGTGGAAAACCACAAGCGTAGATAGTTATCACACCCGTGATGCCACCAAACACTGGCAAGCTGATTCATTTGAGAGGAGCCGACCGCAGGCCAGCAAGACCCCCAAAGTCCAAGCTCATCACGGCAAAACCATGAGAGTTGAGGTGTTCATGATACTCAAACAGGCATGCCCTCTGGAATAGCCAGAGGGCGCAAGGTGCGTTCAAAGATTCGATGATTCAC
+
CDDDDFFFFCCCGGGGGGGGGGGHHHHHHHGHHHHHHHHHHHGGGGFEGHHHHHHHHGGHHHHHGHHHHHHHHHHHHHHHHHHHHHHHHHGGGGGHHHHHGGHGGGHHHHHHHHHHHHHGGGGGHHHGHHHHHHHHHHGHHHHHHHHHGHHGHHGHGHHHHGGGGGHHHHHGHHHHHHGGGHHGHHHHHHHHHHHHHHGGHHHHGHHHHHHHHHHHHHHGGGGGGGGGGHGHGGHHHHHGHGFGGGHHHHHGEGHHHHEHHHGGGGGHHGHHGHHGBHHHHHGHHHGFGHFHHHGHFGDGHHHHHHHHHHHGGGGHGHHHHHHFHHHHHHGGGGGHHHHGGGGHGFGGGGGGGGFFFFFFFBAAAB
@M02197:105:000000000-AN6RF:1:1101:9573:10004 1:N:0:1
ATATAAGGCCCATCCTCCGCTATTGATATGCTTAAGTTCAGCGGGTAGCCCTACCTGATTTGGGATCAAACATTCAGGAAACTGTCCTCGCTAAGGAGAGACGTTTATGAGCTCCAGCGAACCTCCATCACTGAAGGTTACCTGGTGGAAAACCACAAGCGTAGATAGTTATCACACCCGTGATGCCACCAAACACTGGCAAGCTGACTCATTTGAGAGGAGCCGACCGCAGGCCAGCAAGACCCCCAAAGTCCAAGCTCATCACGGCAAAACCATGAGAGTTGAGGTGTTCATGATACTCAAACAGGCATGCCCTCTGGAATAGCCAGAGGGCGCAAGGTGCGTTCAAAGATTCGATGATTCAC
+
BCDCCFFFFDCDGGGGGGGGGGGHHHHGHHGHHHHHHHHHHHGGGGGGHHHHHHHHHHHHHHHGHHGGHHHHHHHHHHHHHHHHHHHHHGGGGGHHGHHGGHGGGHHHHHHHHGHHHHGGGGGGHHHHHHHHHGFHHHHHHHHHHHHGHHHHHGHGHGHHGGGGGHHHHHHHHHHHHGGHGHGHHHHHHHHHHHHGHHHGHHHHHHHGGGGGGHHHHHGGGGGGGFGGFGHHGGGHHHHGGGGGGHHHHFHFGFFHFHHHHGGGGHHGGGF3HHHHHHHHGHHHHGGFGDEHFGHHHHGGHHHHHHHHGHGGGGGEHGHHHHHHHHHHHGGGGGHHHGGGGGFGGGGGGGEC4FBFFFFFBBAAA
@M02197:105:000000000-AN6RF:1:1101:9777:9973 1:N:0:1
ATATAAGGCCCATCCTCCGCTTATTGATATGCTTAAGTTCAGCGGGTATCCCTACCTGATCCGAGGTCAACCTGTAAAAATTGGGGGTTCTGGCGAGCCACCGGGGGAACTCTATAGCGGGAGTATGTACTACGCTTAGAGCCCACCGGCGCCGCCACTAATTTTGAGGGCCGCGGAGACCGCGTGCCCCAATACCACGCTAGGCGTGAGTGGTTAAATGACGCTCGAACAGGCATGCCCTGCGGAATACCACAGGGCGCAATGTGCGTTCAAAGATTCGATGACTCAC
+
BBCCCFFFFCCDGGGGGGGGGGGHHHHHGHHHHHHHHHHHHHHGGGGGHHHHH;HHHHHHHHHGGGGHHFHHHHHHHGHHHHHHHGGGGH;HHHGGGGGHGHGGGGGGGGHHHHHGHHGGGGGGHGGHHHHHHGGGGGGHHHHG<GGGGGGGGGGHFHHHHHHFGHHGGGGGGGHHGGGGGGGGGGGHGHHHHHGGFGHHGHGHHHHHHGHHHHHGHHGGGGGHHGHHHHHHHHHGGGGGGGHHHHHGHHHHHGGGGGGFFHCEEGHGGGGGGGGGGFFFFFFFBBBAA
@M02197:105:000000000-AN6RF:1:1101:27404:9980 1:N:0:1
ATATAAGGCCCATCCTCCGCTTATTGATATGCTTAAGTTCAGCGGGTAGCCCTACCTGATTTGAGATCAAACATTCAGGAAACTGTCCTCGCTAAGGAGAGACGTTTATGAGCTCCAGCGAACCTCCATCACTGAAGGTTACCTGGTGGAAAACCACAAGCGTAGATAGTTATCACACCCGTGATGCCACCAAACACTGGCAAGCTGATTCATTTGAGAGGAGCCGACCGCAGGCCAGCAAGACCCCCAAAGTCCAAGCTCATCACGGCAAAACCATGAGAGTTGAGGTGTTCATGATACTCAAACAGGCATGCCCTCTGGAATAGCCAGAGGGCGCAAGGTGCGTTCAAAGATTCGATGATTCAC
+
CCCCCFFFFCCCGGGGGGGGGGGHHHHHHHHHHHHHHHHHHHHGGGGGGHHHHHHHHHHHHHHHGHHHHHHHHHHHHHHHHHHHHHHHHHGGGGGHHHHHGGHGGGHHHHHHHHHHHHGGGGGGHHHHHH:HHHHHGGGHHHHHHHGHGHHHHHGHGGHHHGGGGGHGHHHHHHHHHHGGHHHGHHHHHHHHHHHHHHHHHGGHGHHGGGHHHHHHGHHGGGGGGGFGGFGHHGFHHFFHHGGGGGGHHHHFGGHHHHHHHHGGGGHHHGHHHHHHEGHHHGHHHHGHFFHHHHHHGBGF5HHHHHHHHHHGGGGHBEHHHHGHHGHHHHGGGFGHFGHGGGGFGGGGGGGGGGFFFFFFFABAAA
@M02197:105:000000000-AN6RF:1:1101:9304:10224 1:N:0:1
ATATAAGGCCCATCCTCCGCTTATTGATATGCTTAAGTTCAGCGGGTAGCCCTACCTGATTTGAGGTCAAACATTCAGGAAACTGTCCTCGCTAAGGAGAGACGTTTATGAGCTCCAGCGAACCTCCATCACTGAAGGTTACCTGGTGGAAAACCACAAGCGTAGATAGTTATCACACCCGTGATGCCACCAAACACTGGCAAGCTGATTCATTTGAGAGGAGCCGACCGCAGGCCAGCAAGACCCCCAAAGTCCAAGCTCATCACGGCAAAACCATGAGAGTTGAGGTGTTCATGATACTCAAACAGGCATGCCCTCTGGAATAGCCAGAGGGCGCAAGGTGCGTTCAAAGATTCGATGATTCAC
+
AABBCFFFFCCCGGGGGGGGGGGHHHGHGHHHGHFHHHHHHGHGGGGGGHHFHFHHGHHHHHHHGHHHHHHHHHGHHHHHHHHHHHHHHHGGGGEHHHHGGGHGGGHHHHHHGHGHHHHGEGGGHHGHHHHHHGHFHHHHHFHHHHHHGGHHGHGHGHHGGGGGGGGFFFGHHGHHHHGGGDGGHHGHHHFHGGHHHGGGHGHFGHHGHGHHHHGHHGFGGGGGGGFGFHFGFFFHHHHGFFBGFFGHHHHHHFFGHHHHGHFCGGGHHGHHHHHHHHHHHHHHHHGHHHHHEGHHHGFA5GHHHHHHGHHEE?GGFGHGHGBGHFCHHHGGGGGHGFGGCGEFGGGFGFGEG4FFFFFFFBBAAB
@M02197:105:000000000-AN6RF:1:1101:8802:10224 1:N:0:1
ATATAAGGCCCATCCTCCGCTTATTGATATGCTTAAGTTCAGCGGGTATCCCTGCCTGATCCGAGGTCAACCTTGCGAGTAGGTCTTCCGGCAGACGGGGCCCTGACTTTTGAAGCGAAAGACTCTGCTACGCTTAAAGCCGGTGCCACGCCGCCGAGCGTTTCGAGGCGCGTCCCCAAAGGGGACGTCGCCCAACACCAAGCCAGGCTTGAGTGGTGAAATGACGCTCGAACAGGCATGCCCCTCGGGATACCAAGGGGCGCAATGTGCGTTCAAAGATTCGATGATTCAC
+
BCCDCFFFFCCCGGGGGGGGGGGHHHHHHGHHHHHHHHHHHHHGGGGGHHHHHHHHHHHHHHHGGGGHHHHHHHHHGGGFFHHHHHHHHGGGGGGHGGGGGGGHHHHHHHHHGHHHGFFGGGHHHHHHHHHGGGGFHHHHHGGGGGGHHGGGGGGGGGGGDGGGGGGGGGFGGGGFHHHHHGFFGGGDFFFHHFGFGFGHHHHGHGFHFHHHHHHHHHGHHGGGGGHHGHHHGHFGHHGGGCGGGGGHHFGHFGHHGGGGGHHHHGGGGGGGGGGGGGGGBFFFFFFBBBAB
@M02197:105:000000000-AN6RF:1:1101:5943:10569 1:N:0:1
ATATAAGGCCCATCCTCCGCTTATTGATATGCTTAAGTTCAGCGGGTAGTCCTACCTGATTTGAGGTCACATTAATGATGAATTGTCCGAGGACCATTAGAGAGCTGAACTGCCCCTTACATTCAATAGCGTAGATAGTTATCACACCAATGAACAGGTTTGTTCTGCTAATGCATTTCAGAGGAGCTGAACCTTTTTAAGAGGCCAGCAAACCCCCACATCCAAACCGCTCAACAAAGAGAAAGTTTGATATATATATTAATGACACTCAAACAGGCATGCTCCTCGGAATACCAAGGAGCGCAAGGTGCGTTCAAAGATTCGATGATTCAC
+
BBBBBFFF4AABGGGGGGGGFGFHHHHHHHHHHHHHHHHHHHGGGGGGGHHHGHHHFFHHHHHGFHHHHHHGHHFHHGHGHHHHHHHB1E??EHHHHHHGHHFDHHHHHGHHHHHGHHHHHHHHHFHHEHGHHGHHGHHHHHHHHHHHHHHHHHFHGHHEHGHHHGHHHGHHHGHHHHHHHHHGGGHHHHFHHHHHHHHHHHGCGEHHEHGFHEFGHGGFGGGGGGGGHGGGGHHHGG2GHGFBDEF2GF2HHG2FFGBFEF2FHHHFEHFFFFHHFEHHHGGEGFFFGHGBGHCHFECEEECHHG?0A0AGFFGGGGEB1113DD3FAA>1A
@M02197:105:000000000-AN6RF:1:1101:23132:10588 1:N:0:1
ATATAAGGCCCATCCTCCGCTTATTGATATGCTTAAGTTCAGCGGGTAGTCCTACCTGATTTGAGGTCAAATTGTCAGAAGCTGTCTCAAAAGAGACCCTTTAGAAGCTGAACCCCATTTATAAAGCTGCTCTTCACAAATGGCGTAGATAATTATCACACCAAAGCAAGGCAACAAAGGTCCCGCTAATGCATTTCAGGAGAGCCGACTTCTGAGAAGCCCGCATACTCCCACATCCAAGCCTGATCAACAGAAAAAGCTGAAAAGGTTGAGAATTTCATGACACTCAAACGGGCATGCTCCTCGGAATACCAAGGAGCGCAAGGTGCGTTCAAAGATTCGATGATTCAC
+
CCCCCFFFFCCCGGGGGGGGGGGHHHGHHHGHHHHHHGGHHHHGGGGGGHHHHHHHHHHHHHHHGHHHHHHHHHHHHHHHGHHHHHHHHHHHHGHHHGHHHHHHHHHHHHHHHHGGGHHHHHHHHHHHHHHHHHHHHHHHHHHHGGGGGHHHHHHHHHHHHGHHHHHHHHGHHHHHHHHHHHHGHHGGHHHHHHHHHHHHHGHGHHHGGGGHGGGGHGGGGGHHHHGGHGHHHGHHGGHHEGHHHHHHHHGHHHHGGHHHHHHHHHHHHHHHHHFGHHHHHHHHGGHGGFFGFFGHHHHGGGGGHHGEBFFHHHGGGCGGHHHHGGGGHGGGGGGGGGGFFFFFFFCCCCC
@M02197:105:000000000-AN6RF:1:1101:15126:10601 1:N:0:1
ATATAAGGCCCATCCTCCGCTTATTGATATGCTTAAGTTCAGCGGGTAGTCCTACCTGATTTGAGGTCAAATTGTCAGAAGCTGTCTCAAAAGAGACCCTTTAGAAGCTGAACCCCATTTATAAAGCTGCTCTTCACAAATGGCGTAGATAATTATCACACCAAAGCAAGGCAACAAAGGTCCCGCTAATGCATTTCAGGAGAGCCGACTTCTGAGAAGCCCGCATACTCCCACATCCAAGCCTGATCAACAGAAAAAGCTGAAAAGGTTGAGAATTTCATGACACTCAAACGGGCATGCTCCTCGGAATACCAAGGAGCGCAAGGTGCGTTCAAAGATTCGATGATTCAC
+
CCCCCFFFFBBCGGGGGGGGGGGHHGHHHHHHHHHHHGHHHHHGGGGGGHHHHHHHHHHHHHHHGHHHHHHHHHHHHHHHHHHHHHHHHHHHHGHHHGHHHHHHHHHHHHHHHHGGGHHHHHHHHHHGHHHHHHHHHHHHGHHHGGGGGGHHHHHHHHHHHGHHHHHHHHHHHHHHHHHFGHHHHHHHHHHHHHHHHHHHHGGGHHHGGHHGGHHHHGGGGGHHHHGGGGHHHGHHGGHHHHHGHGHHHHHHHHHHHHHHHHHHHHHFHHHGHGGBFHHHHHHHHGHGHHGGHHHHHHFGGGGGHGHHGHHHGHHGGFGGHHHHGGGGHGCGGGGGGGGFFFFFFFBB@BB
@M02197:105:000000000-AN6RF:1:1101:28605:10755 1:N:0:1
ATATAAGGCCCATCCTCCGCTTATTGATATGCTTAAGTTCAGCGGGTAGCCCTACCTGATTTGAGATCAAACATTCAGGAAACTGTCCTCGCTAAGGAGAGACGTTTATGAGCTCCAGCGAACCTCCATCACTGAAGGTTACCTGGTGGAAAACCACAAGCGTAGATAGTTATCACACCCGTGATGCCACCAAACACTGGCAAGCTGATTCATTTGAGAGGAGCCGACCGCAGGTCAGCAAGACCCCCAAAGTCCAAGCTCATCACGGCAAAACCATGAGAGTTGAGGTGTTCATGATACTCAAACAGGCATGCCCTCTGGAATAGCCAGAGGGCGCAAGGTGCGTTCAAAGATTCGATGATTCAC
+
CCCCCFFFFCBAGGGGGGGGGGGHHHFHGHHHHHHHHHHHHHGGGGFFGHHHGHHHGECGHHHGGHHHHHGHHHHHHGHGHHHHHHFHHHGGGGGHHHHHGFHGGGHHHHHHFHHHHHGGGGGGHHHHHHHHHHHHHGGHGHHHHHHHGHHHHHGHGHHHGGFFFGHHHHHHGFFHHHGGGGGGGHHGEHFHHGHHHGHGHHFHGFFHFHHHHHHHHGGGGGDGEDDGGHFHHHFDDEGHHGGGEGHFGHGGHGHHHFGGBGCGDGGHHFG@@GHHHHHGHHHHHGGHHHHHHHGHHFFGGGGGDHHHHHHFGGGHHGHHFGHHHHHFGAGFDC?HHHHGEEFAGFCGGGDE4E44DFFFFABBBB
@M02197:105:000000000-AN6RF:1:1101:23149:10950 1:N:0:1
ATATAAGGCCCATCCTCCGCTTATTGATATGCTTAAGTTCAGCGGGTAGCCCTACCTGATTTGAGATCAAACATTCAGGAAACTGTCCTCGCTAAGGAGAGACGTTTATGAGCTCCAGCGAACCTCCATCACTGAAGGTTACCTGGTGGAAAACCACAAGCGTAGATAGTTATCACACCCGTGATGCCACCAAACACTGGCAAGCTGATTCATTTGAGAGGAGCCGACCGCAGGCCAGCAAGACCCCCAAAGTCCAAGCTCATCACGGCAAAACCATGAGAGTTGAGGTGTTCATGATACTCAAACAGGCATGCCCTCTGGAATAGCCAGAGGGCGCAAGGTGCGTTCAAAGATTCGATGATTCAC
+
BCCDDFFFFBCCGGGGGGGGGGGHHHHHHHHHHHHGHHHHHGHGGGGEEHHHHHHHHHHHHHHHGHHHHGHHHHHHHHHHHHHHHFHHHHGGGGGHHHHHGGHGGGHCGHHHHHHHGHHGGGGGHHHHHHHHHHHHHGHHHHHHHHGHGHHHHHGHGHHHHGFGGGHHGGGHHHHGHHGGGFHHHHGHHHHHHHHHHGGGHHGGHGGGGGHHHHHHFHGGGGGGGGGGGHGFHGHGHHGGHGGGGGHHHHHHHGEHGBFEHGAE1GGHGGHHFHHHFHHHHHHHHHGHHHHHHHHGHHHAFGHGGHHGBAHFCEGHDHHHFFFGGHGEHFGGGGGHHHHGGGGFGGGGGGFEBEF4FFFFFBBAAA
@M02197:105:000000000-AN6RF:1:1101:9587:11158 1:N:0:1
ATATAAGGCCCATCCTCCGCTTATTGATATGCTTAAGTTCAGCGGGTAGTCCTACCTGATTTGAGATCAAACGTTCAAAGGCTGTCCTCGAGGGACGTTCATGAGCCCCAGCGAACCCCCATCGCTGAAGGTTACCTGGTGAAAAACCACAAGCGTAGATAGTTATCACACCCGTGACGCCACCAAACACTGGCAAGCTGATCCGTTTGAGAGGAGCCGACCGTAGGCCGGCAAGACCCCCAAAGTCCAAGCTCATCACGGCGAACCGTGAGAGTTGAGGTTTTCATGATACTCAAACAGGCATGCCCTTCGGAATAGCCAAAGGGCGCAAGGTGCGTTCAAAGATTCGATGATTCAC
+
CCCCCFFFFCCCGGGGGGGGGGGHHHHHHHHHHHHHHFGHGHHGGGGGGHHHHGHHHHHHHHHGGHHHHHHHGHHHHHHHHHHHHHHHHGGGGGGGGGGHHHHHHHGGGGGHGGGGGGGGGHHGGHGGHHHFHHHHHHGFGHHHHHGGHGHHHGGFFGGHHGFGHHHHGHGGGGFGGGGGGGGGGGGGGGHHHGGHGHGGGGGGGEHHHGGHGGGGEFFFFGHHGFGFFGFFHFGCGGCGHGHHHGGHHEHHGHHFCEE?EGGGGGHHHHHHHHHHHHGGHGHHHGHHHFFFBBHHHGGHGHHGFDGGDGGHGHHGHHGHHHGGFGGFFBHGGGGHFGGFGGGEECFFFFFFFBAAAA
@M02197:105:000000000-AN6RF:1:1101:27851:11159 1:N:0:1
ATATAAGGCCCATCCTCCGCTTATTGATATGCTTAAGTTCAGCGGGTAGTCCTACCTGATTTGAGGTCAAATTGTCAGAAGCTGTCTCATAAGAGACCCTTTAGAAGCTGAACCCCATTTATAAAGCTGCTCTTCACAAATGGCGTAGATAATTATCACACCAAAGCAAGGCAACAAAGGTCCCGCTAATGCATTTCAGGAGAGCCGACTTCTGAGAAGCCCGCATACTCCCACATCCAAACCTGATCTACAGAAAAAGCTGAAAAGGTTGAGAATTTCATGACACTCAAACAGGCATGCTCCTCGGAATACCAAAGAGCGCAAGGTGCGTTCAAAGATTCGATGACTCAC
+
BCCCCFFFFCCCGGGGGGGGGGGHHHHHHGHHHHHHHHHHHHHGGGFGGHHHHHHHHHHHHHHHGHHHHHHHHHHHHHHHHHHHHHHHHHHHHHHHHGHHHHHHHHHHHHHHHHGGGHHHHGHHHHHHHHHHHHHHHHHHHHHHGGGGGHHHHHHHHHHHHHHHHHHHHHHHHHHHHHHHHHHHGHHHHHHHHHHHHHGGHGHGGHGHHGHHHHGHHGGGGGGHHHGGHGHGHHHGGGHHHHHHHHHHHHHHHGHHHHHHHHFGHHHHHHHHHHHHHHHHHHHGFGHGHHHHHHHHHHHGGGGGGHHHHFHHHHHGGEFCHHHHEGGGGCGGGGGGGG4BFFFFFFBBBBB
@M02197:105:000000000-AN6RF:1:1101:16078:11296 1:N:0:1
ATATAAGGCCCATCCTCCGCTTATTGATATGCTTAAGTTCAGCGGGTAGCCCTACCTGATTTGAGATCAAACATTCAGGAAACTGTCCTCGCTAAGGAGAGACGTTTATGAGCTCCAGCGAACCTCCATCACTGAAGGTTACCTGGTGGAAAACCACAAGCGTAGATAGTTATCACACCCGTGATGCCACCAAACACTGGCAAGCTGATTCATTTGAGAGGAGCCGACCGCAGGCCAGCAAGACCCCCAAAGTCCAAGCTCATCACGGCAAAACCATGAGAGTTGAGGTGTTCATGATACTCAAACAGGCATGCCCTCTGGAATAGCCAGAGGGCGCAAGGTGCGTTCAAAGATTCGATGATTCAC
+
BCCCCFFFFCCCGGGGGGGGGGGHHHGHHHHHHHHHHHHHHHHGGGGGGHHHHHHHHHHHHHHHGHHHHHHHHHHHHHHHHHHHHHHHHHGGGGGHHHHHGGHGGGHHHHHHHHHHHHHGGGGGHHHHHHHHHHHHHHHHHHGGHHGHGHHHHHGHGHHHHGGGGGHHHHHHHHFHHHGGHHHHGHHHHHHHHHHHHHGGGHHGGHHGHHHHGGGHHHHGGGGGGGGGGGGHHGGGHHHHGFGGGGHHHHHHHGHGHHFHGHGGGGHHHGHGFHHHHHHHHHHHHHGHHHHHHHFHHHHGHGHHHHHHHHHGGGGHEHHGGHHHHHHHHHGGGGGHHHHGGGGGGGGGGGGGGGFFFFFFFBBBBB
@M02197:105:000000000-AN6RF:1:1101:28079:11353 1:N:0:1
ATATAAGGCCCATCCTCCGCTTATTGATATGCTTACTCCCTCTAAATGACCAAGATCCTCCGCTTATTGATATGCTTCCTCCGCTTATTGATATGCTTACTTTCTCTAAATGACCAAGGTCCTCCGCTTATTGATATGCTCCTCCGCTTATTGATATGCTTAAGTTCAGCGGGTAGTCCTACCTGATTTGAGATCAAACATTCAGGAAACTGTCCTCGCTAAGGAGAGACGTTTATGAGCTCCAGCGAACC
+
DDDDDFFFFCCDGGG;GGGGGGGHHHHHHHHHHHHHHHHHHHGHHHHHHHHHHHGHHHHHHGHGGGHHHHHHHHHHGHHHHHGHGHHHHHHHHHHHHHHHHHHHHHHHHHHGHHHHHHHHHHHHHGGHHGHHHHHHHHHHHHGHHHHHHHHHHHHHHHHHHHHHHHHHHHHFHHHHHHHHHHHHHHHHHHHHHHHHHHHHHGHHHHHHHHHHHHHHGHHHHHHHHHHHHGGGGGGGGGGFFBBADD3A>3A
@M02197:105:000000000-AN6RF:1:1101:19947:11398 1:N:0:1
ATATAAGGCCCATCCTCCGCTTATTGATATGCTTAAGTTCAGCGGGTAGCCCTACCTGATTTGAGATCAAACATTCAGGAAACTGTCCTCGCTAAGGAGAGACGTTTATGAGCTCCAGCGAACCTCCATCACTGAAGGTTACCTGGTGGAAAACCACAAGCGTAGATAGTTATCACACCCGTGATGCCACCAAACACTGGCAAGCTGATTCATTTGAGAGGAGCCGACCGCAGGCCAGCAAGACCCCCAAAGTCCAAGCTCATCACGGCAAAACCATGAGAGTTGAGGTGTTCATGATACTCAAACAGGCATGCCCTCTGGAATAGCCAGAGGGCGCAAGGTGCGTTCAAAGATTCGATGATTCAC
+
ABCBBFFFFBCCGGGGGGGGGGGGHHHHHHHHHHHHHHHHHHHGGGGGGHHHHHHHHHHHHHGHGHHHHHHHHHHHHGHHHHHHHHHHGHGGGGGHHHHHGGHGGGHHHGHHHHHHHGHGGGGGHHHHHHGHHHHHHHHHHHHGHHHHGHGHHHGHGHHHHGGGGGFGHHHHHHHHHHGGGGHHHHHFHHHHHHHHHHHGGGGGGHGGGHHGGGHHHHHGGGGGGGGGGHGHHGHHHHHHGGGGGGHHGHHHGGHGHFHHHHGGGCHHHGHGFHHHGHHHHHHGHGGHGHHHHHGHHFHFEHHHHGHHHHHFEFGFFEHHFHDBGHGHHHGGGGGHHHGGGGGHGGGGGGGGGGFFFFFFFBBAAC
@M02197:105:000000000-AN6RF:1:1101:6767:11531 1:N:0:1
ATATAAGGCCCATCCTCCGCTTATTGATATGCTTAAGTTCAGCGGGTAGTCCTACCTGATTTGAGGTCACATTAATGATGAATTGTCCGAGGACCATTAGAGAGCCGAACTGCCCCTTACATTCAATAGCGTAGATAGTTATCACACCAATGAACAGGTTTGTTCTGCTAATGCATTTCAGAGGAGCTGAACCTTTTTAAGAGGCCAGCAAACCCCCACATCCAAACCGCTCAACAAAGAGAAAGTTTGATATATATATTAATGACACTCAAACAGGCATGCTCCTCGGAATACCAAGGAGCGCAAGGTGCGTTCAAAGATTCGATGATTCAC
+
CDDDCFFFFCCCGGGGGGGGGGGHHHHHHHHHHHHHHHHGHHHGGGGGGHHHHHHHHHFHHHHHGHFGHHHHHHHHHHHHHHHHHHHHGGGGGHHHHHHHHHGGHHGGGGHHHGHGGHHHHHHHHHHHGGHHHHHHHHHHHHHHHHHGHGHHHHHHHHHHHHHHHHHHHHHHHHHHHHHHHHHHHHHHHHHHHHHGHHHHHHHHGGHHGHHGGGGGGGHHGGGGGGGGHHHHGFFHHHHHHHHHGGEHHHHHHEHGGFFHFGFFHGFGHHHHHFHGFFHHEDGGGDHHHHF5BGHHGEEEE?HGHHGGGGHGGGGGGGEFFFFFFFFFBBABB
@M02197:105:000000000-AN6RF:1:1101:22147:11717 1:N:0:1
ATATAAGGCCCATCCTCCGCTTATTGATATGCTTAAGTTCAGCGGGTAGTCCTACCTGATTTGAGGTCACATTAATGATGAATTGTCCGAGGACCATTAGAGAGCTGAACTGCCCCTTACATTCAATAGCGTAGATAGTTATCACACCAATGAACAGGTTTGTTCTGCTAATGCATTTCAGAGGAGCTGAACCTTTTTAAGAGGCCAGCAAACCCCCACATCCAAACCGCTCAACAAAGAGAAAGTTTGATATATATATTAATGACACTCAAACTGGCATGCTCCTCGGAATACCAAGGAGCGCAAGGTGCGTTCAAAGATTCGATGATTCAC
+
CCCCDFFFFDCCGGGGGGGGGGGHHHGHHHHHGHHHHHHHHHHGGGGGGHHHHHHHHHGHHHHHGHHHHHHHHHHHGHHHHHHHHHHHGGGGGHHHHHHHHHHGHHHHHHHHHHHGHHHHHHHHHHHHHHGHGHHHHHHHHHHHHHHGHHHHHHHHHHHHHHHHHHHHHHHHHHHHHHHHHHHHHGHHHHHHGHHHHHHHHHHHHHHHGHHHHGGHHHHHHGGGGGGGGHHHHGGHHHHHHHHHHHHHHHHHHGFHHHGDHHHHHGFGHHHHHHHHHHHHHGGGGGHHHHGFHHHHHGGGGGGHHHGGGGHFGGGGGGGGGFFFFFFFCCBBB
@M02197:105:000000000-AN6RF:1:1101:14844:12172 1:N:0:1
ATATAAGGCCCATCCTCCGCTTATTGATATGCTTAAGTTCAGCGGGTAGCCCTACCTGATTTGAGATCAAACATTCAGGAAACTGTCCTCGCTAAGGAGAGACGTTTATGAGCTCCAGCGAACCTCCATCACTGAAGGTTACCTGGTGGAAAACCACAAGCGTAGATAGTTATCACACTCGTGATGCCACCAAACACTGGCAAGCTGATTCATTTGAGAGGAGCCGACCGCAGGCCAGCAAGACCCCCAAAGTCCGAGCTCATCACGGCAAAACCATGAGAGTTGAGGTGTTCATGATACTCAAACAGGCATGCCCTCTGGAATAGCCGGAGGGCGCAAGGTGCGTTCAAAGATTCGATGATTCAC
+
ABCCCFFFFCCCGGGGGGGGGGGHHHHHHHHHHHHHHHHHHHHGGGGGGHHHHHHHHHHHHHHHGHHHHHHHHHHHHHHHHHHHHHHHHHGGGGGHGHHHGGHGGGHHHHGHHHHHHHHGGGGGHHHHHHHHHHHHHHHHHHHGHHHHGHHGHHGHGHHHHGGGGGHHHHHHHHHHHHHHGHHGHHHHHHHHHHHHHHHHHHGHHHHGGGHHHHHHHHHGGGGGGGGGGHGHHFHHFHHFHDDGGGHFHGEFEGGHHHFHGHGGGGHGHFGGFHGHGHHHHHGHHGGHHHHHHHFHHGGFBGHHHHHHHHHGGGGHHHGHHHHGGGGGGDGGGGGHGHGGGGGGGGGGGGGGGGFFFBFFFAA@AA
@M02197:105:000000000-AN6RF:1:1101:16849:12205 1:N:0:1
ATATAAGGCCCATCCTCCGCTTATTGATATGCTTAAGTTCAGCGGGTAGTCCTACCTGATTTGAGGTCACATTAGTGATGAATTGTCCGAGGACCATTAGAGAGCTGAACTGCCCCTTACATTCAATAGCGTAGATAGTTATCACACCAATGAACAGGTTTGTTCTGCTAATGCATTTCAGAGGAGCTGAACCTTTTTAAGAGGCCAGCAAACCCCCACATCCAAACCGCTCAACAAAGAGATAGTTTGATATATATATTAATGACACTCAAACAGGCATGCTCCTCGGAATACCAAGGAGCGCAAGGTGCGTTCAAAGATTCGATGATTCAC
+
CCCCCFFFFCCCGGGGGGGGGGGHHHHHHHHHHHHHHHHHHHHGGGGGGHHHHHHHHHHHHHHHGGHHHHHHHHHHHHHHHHHHHHHHGGGGGHHHHHHHHHHGHHHHHHHHHHHGHHHHHHHHHHHHHHHHHHHHHHHHHHHHHHHHHHHHHHHHHHFHHHHHHHHHHHHHHHHHHHHHHHHHHHHHHHHHHHHHHHHHHHHHHHHHGHHHHGGGGHHGGGGGGGGGHGGHHHHHGHHHHHHHHHGHHGHHGHHHHGHFHHGHHHHGHHHHHHHHFHHHHFCCGGHHHHHHHHHHHGGFGGHGHHGGGGHCGGGGGGGGGFFFFFFFBBBCB
@M02197:105:000000000-AN6RF:1:1101:9836:12146 1:N:0:1
ATATAAGGCCCATCCTCCGCTTATTGATATGCTTAAGTTCAGCGGGTAGCCCTACCTGATTTGAGATCAAACATTCAGGAAACTGTCCTCGCTAAGGAGAGACGTTTATGAGCTCCAGCGAACCTCCATCACTGAAGGTTACCTGGTGGAAAACCACAAGCGTAGATAGTTATCACACCCGTGATGCCACCAAACACTGGCAAGCTGATTCATTTGAGAGGAGCCGACCGCAGGCCAGCAAGACCCCCAAAGTCCAAGCTCATCACGGCAAAACCATGAGAGTTGAGGTGTTCATGATACTCAAACAGGCATGCCCTCTGGAATAGCCAGAGGGCGCAAGGTGCGTTCAAAGATTCGATG
+
BCCDDFFFFDDCGGGGGGGGGGGHHHHHHHHHHHHHHHHHHHHGGGGGGHHHHHHHHHHHHHHHGHHHHHHHHHHHHHHHHHHHHHHHHHGGGGGHHHHHGGHGGGHHHHHHHHHHHHHGGGGG;HHHHHHHHGHHHHHHHHHHHHHHGHHHHHGHGHHHHGGGGGHGHHHHHHHHHHGGHHHGHGHGHHHHHHHHHHHHHHHHGGHHHHGHHHHHHHHGGFGGGDEGGHGHHGHHHHGHHGGGFGFFHHGGGGHGHHHGHHGGFGHHFGHHGHHHGHHHHHHHHHGHEHHHHHHHHHGF5FFHHFHHEHHGGGGGGGHHHHHHHHHGHHFGGGGHHHGGF?EFBGGGFFFBFFFABA3A
@M02197:105:000000000-AN6RF:1:1101:27098:12188 1:N:0:1
ATATAAGGCCCATCCTCCGCTTATTGATATGCTTAAGTTCAGCGGGTAGCCCTACCTGATTTGAGATCAAACATTCAGGAAACTGTCCTCGCTAAGGAGAGACGTCTATGAGCTCCAGCGAACCTCCATCACTGAAGGTTACCTGGTGGAAAACCACAAGCGTAGATAGTTATCACACCCGTGATGCCACCAAACACTGGCAAGCTGATTCATTTGAGAGGAGCCGACCGCAGGCCAGCAAGACCCCCAAAGTCCAAGCTCATCACGGCAAAACCATGAGAGTTGAGGTGTTCATGATACTCAAACAGTCATGCCCTCTGGAATAGCCAGAGGGCGCAAGGTGCGTTCAAAGATTCGATGATTCAC
+
CCCCCFFBFBCBGGGGGGGGGGGHHHHHHHHHHHHHHHHHGHHGGGGFGHHHHHHHHGHHHHHHGHHHHHHHHHHHHHHHHHHHHHHHHHGGGGGHHHHHGGHGGGHHHHHHHHHHHHHG/EGGHHHHHHHHHGHHHHHHHHHHHHHHGHHHHHGHGHHGHGGGGGHHGHHHHHHHHHGGHGHHHGHHHHHHHHHHHHHHHHGGGGHHGHHHGHHHHHHGGGGGGGGGGHGFHGHHHHGHHGGGGGHHHHHHGGHFGHHHHHGCGGHHHGGHHGHHFHHHHHHHGHGGBHHHGHHHHHGGFHHHHHHHGHHGGGGEHFHGGHHHHHGFFGEGGGFGGGGGGCEAGGGFGCFGGGFFFFFFFBBAAB
@M02197:105:000000000-AN6RF:1:1101:22851:12332 1:N:0:1
ATATAAGGCCCATCCTCCGCTTATTGATATGCTTAAGTTCAGCGGGTAGCCCTACCTGATTTGAGATCAAACATTCAGGAAACTGTCCTCGCTAAGGAGAGACGTTTATGAGCTCCAGCGAACCTCCATCACTGAAGGTTACCTGGTGGAAAACCACAAGCGTAGATAGTTATCACACCCGTGATGCCACCAAACACTGGCAAGCTGATTCATTTGAGAGGAGCCGACCGCAGGCCAGCAAGACCCCCAAAGTCCAAGCTCATCACGGCAAAACCATGAGAGTTGAGGTGTTCATGATACTCAAACAGGCATGCCCTCTGGAATAGCCAGAGGGCGCAAGGTGCGTTCAAAGATTCGATGATTCAC
+
BCCCCFFFFCBCGGGGGGGGGGGHHHHHHHHHHHHHHHHHHHHGGGGGGHGHHHHHHHHHHHHHGHHHHHHHHHHHHHHHHHHHHHHHHHGGGGGHHHHGGGHGGGHHHHHHHHHHHHHGGGGGHHHHHHHHHHHHHHHHHFHHHHHHGHHHHHGHGHHHHGGGGGHHHHHHHHHHHHGGHHHHHHHHHHHHHHHHHGHHHHGHHHHGHGHHGGGHHHHGGGGGGGFGGHGFHGGHHHHFHCGGGGHHHGGHHGHHHHFGHHGF?GHHHGHHHHHHFHHHHHHHFFGHHHHHHHHHHHHGGGHHGGHHHHHFFGGGHGHHHHHHHHHHHGGGGGGHHHCGGGGCGGGGGGGGGGFFFFFFFBAA3A
@M02197:105:000000000-AN6RF:1:1101:23001:12395 1:N:0:1
ATATAAGGCCCATCCTCCGCTTATTGATATGCTTAAGTTCAGCGGGTAGTCCTACCTGATTTGAGGTCAAATTGTCAGAAGCTGTCTCAAAAGAGACCCTTTAGAAGCTGAACCCCATTTATAAAGCTGCTCTTCACAAATGGCGTAGATAATTATCACACCAAAGCAAGGCAACAAAGGTCCCGCTAATGCATTTCAGGAGAGCCGACTTCTGAGAAGCCCGCATACTCCCACATCCAAGCTTGATCAACAGAAAAAGCTGAAAAGGTTGAGAATTTCATGACACTCAAACAGGCATGCGCCTCGGAATACCAAGGAGCGCAAGGTGCGTTCAAAGATTCGATGATTCAC
+
BBBBBFFBFBBAGGGGGGGGGGGHHHHBHHHHHHHHHHHHHHGGGGGGGHHHHHHHHHHHHHHFFHHHHHHHHHHHHHHHHHHHHHHHHHHHHGHHHGHHHHHHHFHHHGGHGGGGGHHHHHHHHHHHHHHG9HHHHHFHHHHHGGGFGHHHHHGHHHGHHGGHHH&HHFGHHHGHHHFHHHHH8GGGGHHHHGHHGHHHHGHGGHGGGGGGGHGHHGGGGGGGGGGGGGGGGGFFEGHGBFHDDFFFGF2DBFGGHHGGF2EHHFFFGBGGGFB1F212B2@HHFDFDB11BFFGEEEA/E/GCBG22A1FHHGE0E00GFBFAE0AHGGGGDDG1B11CDD1FD11AA1
@M02197:105:000000000-AN6RF:1:1101:15759:12502 1:N:0:1
ATATAAGGCCCATCCTCCGCTTATTGATATGCTTAAGTTCAGCGGGTAGCCCTACCTGATTTGAGATCAAACATTCAGGAAACTGTCCTCGCTAAGGAGAGACGTTTATGAGCTCCAGCGAACCTCCATCACTGAAGGTTACCTGGTGGAAAACCACAAGCGTAGATAGTTATCACACCCGTGATGCCACCAAACACTGGCAAGCTGATTCATTTGAGAGGAGCCGACCGCAGGCCAGCAAGACCCCCAAAGTCCAAGCTCATCACGGCAAAACCATGAGAGTTGAGGTGTTCATGATACTCAAACAGGCATGCCCTCTGGAATAGCCAGAGGGCGCAAGGTGCGTTCAAAGATTCGATGATTCAC
+
ABCCCFFFFCBCGGGGGGGGGGGHHHHHHHHHHHHHGGHHHHHGGGGGGHHHHHHHHHHHHHHHGHHHHHHHGHHHHHHHHHHHGGHHHHGGGGGHHHHHGGHGGGHHHHHHHHHHHHHGGGGGHHHHHHHHHHHHHHHHHHHGHGGHGHHGHHGHGGHHGGGGGGHHHHHHHGHHHHGGHGHGHHHHHGHHHHHHHHHGHHHHHGHHGHHHHGGHHHGGGGGGGGFGFHEHFFHHHGHHHGGGGGHHHHHGHGHGHHHHGGGGGGHHHGHHGHHHGHHHHHHHHGGHEHHHHHEHGHGEBFHGEEGHHHHGEGGHHHHHHHHHHHFHHHGGGGGHHHHGGGFGGGGGGGGGGGFFFFFFFCCCCC
@M02197:105:000000000-AN6RF:1:1101:15734:12570 1:N:0:1
ATATAAGGCCCATCCTCCGCTTATTGATATGCTTAAGTTCAGCGGGTAGCCCTACCTGATTTGAGATCAAACATTCAAAGGCTGTCCTCGAGGGACGTTTATGAGCCCCAGCGAACCCCCATCGCTGAAGGTTACCTGGTGAAAAACCACAAGCGTAGATAGTTATCACACCCGTGACGCCACCAAACACTGGCAAGCTGATCCGTTTGAGAGGAGCCGACCGTAGGCCGGCAAGACCCCCAAAGTCCAAGCTCATCACGGCGAACCGTGAGAGTTGAGGTTTTCATGATACTCAAACAGGCATGCCCTTCGGAATAGCCAAAGGGCGCAAGGTGCGTTCAAAGATTCGATGATTCAC
+
CCCCCFFFFCCCGGGGGGGGGGGHHHHHHHHHHHHHHHHHHHHGGGGGGHHHHHHHHHHHHHHHGHHHGHHHHHHHHHHHGHGHHHHHHGGGGGGGGGGHHHHHHHGGGGGHGGGGGGGGGHHGGHGGHGHGHHHHHHHGHHHHHHGGHGHGHHGGGGGHHHHHHHHHHHHGGGGGGGGGGGGGGHGGGHHHHHHHHHHGGGGGHHHHHHHHGGGGGGGHGGHGGGGGGGHGHHGGGGGHHHHHHHGHHHHHHHHGGGGGGGGGGGHHHHHHHHHHHHGHHGHGHHFHHHHGFGHFGGHHHHHGGGGGGGHHHHCHGHBHGHGGGGGHHHHGGGGHGGGGGGGEGGFFFFFFFBCBBC
@M02197:105:000000000-AN6RF:1:1101:23789:12698 1:N:0:1
ATATAAGGCCCATCCTCCGCTTATTGATATGCTTAAGTTCAGCGGGTATCCCTGCCTGATCCGAGGTCAACCTTGCGAGTAGGTCTTCCGGCAGACGGGGCCCTGACTTTTGAAGCGAAAGATTCTGCTACGCTTAAAGCCGGTGCCACGCCGCCGAGCGTTTCGAGGCGCGTCCCCAAAGGGGACGTCGCCCAACACCAAGCCAGGCTTGAGTGGTGAAATGACGCTCGAACAGGCATGCCCCTCGGGATACCAAGGGGCGCAATGTGCGTTCAAAGATTCGATGATTCAC
+
AABCCFFFFBABGGGGGGGGGGGHHHHHHHHHHHHHHHHGFHHGGGEGHHHHHGHHHHHHGHHGGGFHHHHEH<HHGGGGHHHHHHHGHGGGGFGHGGGFFGGHHHHHHHGHGHHHGFGFFHGHHHFHHHHGGGGGHHHHHGGGGGHHHGGGGGGGGGGGEGGGGCFGGFFFCFFFFFHHHGGGGGGGGHAFFGGFFGGHHHGHGGHHFGFFHHHHFHHHHGGGGGHHGHHHHHFHHHFGGGCCGGHFBHHHCHHGGGGGGGHHFGGGGHGGGGGGGGGGFFFFFFFCBBCC
@M02197:105:000000000-AN6RF:1:1101:25023:12749 1:N:0:1
ATATAAGGCCCATCCTCCGCTTATTGATATGCTTAAGTTCAGCGGGTAGTCCTACCTGATTTGAGGTCAAATTGTCAGAAGCTGTCTCAAAAGAGACCCTTTAGAAGCTGAACCCCATTTATAAAGCTGCTCTTCACAAATGGCGTAGATAATTATCACACCAAAGCAAGGCAACAAAGGTCCCGCTAATGCATTTCAGGAGAGCCGACTTCTGAGAAGCCCGCATACTCCCACATCCAAGCCTGATCAACAGAAAAAGCTGAAAAGGTTGAGAATTTCATGACACTCAAACAGGCATGCTCCTCGGAATACCAAGGAGCGCAAGGTGCGTTCAAAGACTCGATGATTCAC
+
BBCCCFFFFCCBGGGGGGGGGGGHHHHHHHHHHHHHHHHHHHHGGGFGGHHHHHHHHHHHHHHHGHHHHHHHHHHHHHHHHHHHHHHHHGHHHGHHHGHHHHHGHHHHHHHHHHGGGHHHHHHHHHHHHHHHHGHHHHHHHHHHGGGGGHHGHHHHHHHHHGHHHHHHHHHHHHHHHHHGGHHHHGHHHHHHHHHHHHHHHGGGGHHHGGGHHHHGHGGGGGHHHHGGHGHHGGHHGGFFHHEHGHHHHHHGHHHHHGHHHHHHHHGFHGHHHGHHHFHHGHHHGGHHHHHHGHHHHHGFCGGGGHHHHFGHHHHGGGGGHHHHGGGGFGBGFFGGGGGFFFFFFF?BA?A
@M02197:105:000000000-AN6RF:1:1101:24288:12793 1:N:0:1
ATATAAGGCCCATCCTCCGCTTATTGATATGCTTAAGTTCAGCGGGTAGCCCTACCTGATTTGAGATCAAACATTCAGGAAACTGTCCTCGCTAAGGAGAGACGTTTATGAGCTCCAGCGAACCTCCATCACTGAAGGTTACCTGGTGGAAAACCACAAGCGTAGATAGTTATCACACCCGTGATGCCACCAAACACTGGCAAGCTGATTCATTTGAGAGGAGCCGACCGCAGGCCAGCAAGACCCCCAAAGTCCAAGCTCATCACGGCAAAACCGTGAGAGTTGAGGTGTTCATGATACTCAAACAGGCATGCCCTCTGGAATAGCCAGAGGGCGCAAGGTGCGTTCAAAGATTCGATGATTCAC
+
>AABBFDFFAA@GGGGGGGGGGGHHHHHGGHHHHGHHHHHHGGGGGGGFHHHHHHHGHHHHHHFEHHGHEGHGHHHGHH@FEGHHHHHHHGGGGGFHHHEEEHGGGGHHHHHGHGHHHHGGGGGHHHHHHHHHGGHHHHHHHHHFHHGFGFHFHGGGHGHGGGGGFHGGHFDFHHHHHGGGFHHHHHHHHHHHHHGGGGHHGHHHHGHHHHHHGHGHFHGDGGGGGGGGHGGGDFHHHHGHEBGECHFHFHGBGFHHEHFHFEEECHHFEE1FGHFHHHHFHHHHHGHHHHHHFFHEHGEHHHGDFFFEHHGFE11HFHHGHHCFGHHHDEEE??HBFHGGE?FGGGDGFGGGFBFFDFFFBAAAA
@M02197:105:000000000-AN6RF:1:1101:8080:12779 1:N:0:1
ATATAAGGCCCATCCTCCGCTTATTGATATGCTTAAGTTCAGCGGGTAGCCCTACCTGATTTGAGATCAAACATTCAGGAAACTGTCCTCGCTAAGGAGAGACGTTTATGGGCTCCAGCGAACCTCCATCACTGAAGGTTACCTGGTGGAAAACCACAAGCGTAGATAGTTATCACACCCGTGATGCCACCAAACACTGGCAAGCTGATTCATTTGAGAGGAGCCGACCGCAGGCCAGCAAGACCCCCAAAGTCCAAGCTCATCACGGCAAAACCATGAGAGTTGAGGTGTTCATGATACTCAAACAGGCATGCCCTCTGGAATAGCCAGAGGGCGCAAGGTGCGTTCAAAGATTCGATG
+
BCCCCFFFFCCCGGGGGGGGGGGHHHHHHHHHHHHHHHHHHHHGGGGGGHHHHHHHHHHHHHHHGHHHHHHHHHHHHHHHHHHHHHHHHHGGGGGHHHHHGGHGGGHHHHHHHHHGHHHGGGGGHHHHHHHHHHHHHHHHHHHHHHHHGHHHHHGHGHHHHGGGGGHHHHHHGHHHHHGGGGHHHHHHHHHHHHHHHHHGGHHGHHHGGHHHGHHHHHHGGGGGGGGGGGGHHGHHHHHHHGFGGGGHHHHHGGHHHHFGHHGGGGHHGGHHFHHHHGHHHHHHHHGHHHHHHHHHHHHGHHHHHFHGFFHFGFGHFHHHHHHHHGCGHHGGDGGHHHGGGGGFGGGGFFFCFFFCCCCC
@M02197:105:000000000-AN6RF:1:1101:2118:12704 1:N:0:1
ATATAAGGCCCATCCTCCGCTTATTGATATGCTTAAGTTCAGCGGGTAGTCCTACCTGATTTGAGGTCACATTAATGATGAATTGTCCGAGGACCATTAGAGAGCTGAACTGCCCCTTACATTCAATAGCGTAGATAGTTATCACACCAATGAACAGGTTTGTTCTGCTAATGCATTTCAGAGGAGCTGAACCTTTTTAAGAGGCCAGCAAACCCCCACATCCAAACCGCTCAACAAAGAGAAAGTTTGATATATATATTAATGACACTCAAACAGGCATGCTCCTCGGAATACCAAGGAGCGCAAGGTGCGTTCAAAGATTCGATGATTCAC
+
AAA?3D5DCAABGGGGDFFE?EEFFFHHFHHBGHGHFHHHHCFEEEEEGGGGHHHHHFBHH5GGGHHHHEFHGFBGFHHHHGGHGHHEE?ECE?1?GHEFBFGGGGGFEGHHGH/FEGHHHHHHFF9FGF8FGGFHFFGFHHG3GDFGCGHGCGFHHFGGFGFFHHHHGFGFFGHHHHHHHFGGFDFHFFHFHHHGFHHHHFGE?E>G5;B<C?FFEBDFFFFGBFEE@B4FFFGHHHHEHGHHHHHHHHFHGFHHG55FHHFHGF5EGBBFGDAA3EGCA?GGEGGGD5F5GC5FCAB2E2E5A42GG?HCGGGGFBGG4B@5BDDF?A33>
@M02197:105:000000000-AN6RF:1:1101:10019:12895 1:N:0:1
ATATAAGGCCCATCCTCCGCTTATTGATATGCTTAAGTTCAGCGGGTATCCCTACCTGATCCGAGGTCAACCATAGAATGGGGGGGTCGTCTAGCGAGCACGTAGCAGGACCCTGTAGCGAGAAAGATTACTACGCTTAGGGCCTGACAGCACCGCCACTGATTTTAGGGCCGACCGTTACCGGTGTGGCCCAACACCAAGCAGAGCTTGAGGGTTGTAATGACGCTCGAACAGGCATGCCCTGCGGAATACCACAGGGCGCAATGTGCGTTCAAAGATTCGATG
+
DCDDDFFFFCCCGGGGGGGGGGGHGHHHHHHHHHHHHHHHHHHGGGGGHHHHH<HH;HH;H;HGGGGHHHHHG:HHG<<HHHGGG::FFFFF:FFFFFFFFFFF:F:FF:FFFFFFFFFFF7FFFFFFF:FF9FF9FF:FF9FFFFFFFFFFGGGHHHHGHGHHHHGGGGGGGGGGHFFFFGGGHGGHHGHHFFGHGHGHHHHHHFGFHHHGGHHHGHHHGGHGGHHGHHHHHHHHHGGGGGGGHHHHGHGHHHCGGGGGHGHGGGFGFGGGGFFFCFFFCCBBB
@M02197:105:000000000-AN6RF:1:1101:6417:13083 1:N:0:1
ATATAAGGCCCATCCTCCGCTTATTGATATGCTTAAGTTCAGCGGGTAGCCCTACCTGATTTGAGATCAAACATTCAGGAAACTGTCCTCGCTAAGGAGAGACGTTTATGAGCTCCAGCGAACCTCCATCACTGAAGGTTGCCTGGTGGAAAACCACAAGCGTAGATAGTTATCACACCCGTGATGCCACCAAACACTGGCAAGCTGATTCATTTGAGAGGAGCCGACCGCAGGCCAGCAAGACCCCCAAAGTCCAAGCTCATCACGGCAAAACCATGAGAGTTGAGGTGTTCATGATACTCAAACAGGCATGCCCTCTGGAATAGCCAGAGGGCGCAAGGTGCGTTCAAAGATTCGATGATTCAC
+
3AAAAFFFFBAAGGGGGGGGGGGHHHHHFHHHHHHHHHHHHHHGGEEGEHHFGFHHHHGHHHHHGEHHHHGHHFHBFGFFGFHHHGHHHHGGGFEFBHHEG1GFGGGHHEBFHHHEFHFECEGCHHHHFHFFHHHGHGHHFHFHFF<BFHFGHHGHGHHHHGGGGFHFFDGHHHHGHHGGGDGFFHFHHHGHHHHHGGGHGGFEEEDDFFFHFFFFFFEFAA/FGCBGCG?GCBGHGHHGCE@GGFBHFFFF?AF3GBEDGFEE1EEBAEGDGGHFFHHHGGBHEHGGGDHGEHHHGB51FGHHHGB3HHGGDEA1FFFHG5HGHGHGCCGGFGFHHHHGGGGHFGGGGGGGGGFFFFFFFCCCCC
@M02197:105:000000000-AN6RF:1:1101:19881:12901 1:N:0:1
ATATAAGGCCCATCCTCCGCTTATTGATATGCTTAAGTTCAGCGGGTAGTCTTACTCGATTTGAGGTCAAGTTGTCAGAGATTGTCCGAAGACGGTTTGGAGCACAACATCCCGATCGGCCACCCTCTTGCGAGGCACCAGCGAAGATACTTATCACGCCGTACTATGTCCAACCAAGAGCTGCACTAACCCATTTGAGGTAAGCTACGGTAAAGCAGCAAACCCAAGTCCACCGCTCCCAATGCAAGATCGGAAGTGTGAGAGTACAATGACACTCAAACGAGCATACCCTTCAGAATGCCAAAGGGTGCAAGGTGCGTTCAAAGATTCGATGATTCAC
+
BCCCCFFFFCCAGGGGGGGGGGGHGHHFGHHHHHHHHHFHHHHEGGEGGHHHHGHHHGHHHGHHGHHHHHHHHHHHHHFHHHHHHHHGGGGGHGGGFGGGHHHGHHHGHHHHHGGGGGGGGGGHGHHHHHHGGGGGGHGHHGGGGGGHGHHHHHHHHGHGGHHHGHHHHHHHHHGGGHGGGGHHGHGGGGHHGGGGGHHHGGGGGGFFFGFHHFGHHGGFGFHHHHHHFFGGGGFGGEFHHGBGHHFGFGGGHHHHHGHFHHGHHEHHHHGGGGEBGGGEGFHEHHFGCHHGHHGFFGHGGHHHHGFFCHHGCCGGGHFGGGGGGEG4FFFFFFFBAAAA
@M02197:105:000000000-AN6RF:1:1101:5704:13121 1:N:0:1
ATATAAGGCCCATCCTCCGTTTATTGATATGCTTACTCCGCTTATTGATATGCTTAAGTTCAGCGGGTGGTCCTACCTGATTTGAGGTCAAGTTTATCAAATCCTACTCTTATATAGCGGCAGAACCCTCGACCAGATGCAGATATGTATCACATCTTAATGGAGAGGTCGTTACCACTCATGCATTTCAGGGGAGCAGACTAGGCCTGTAACCCCCAAATCCAAGCCACACCTCATGGTGTGGTTGAGACATTAATGACACTCAAATAGGCATGCTCCTTGGATTAACCAAGGAGCGCAAGATGCGTTCAAAGATTCGATGATTCAC
+
>AA@AFFFFAAAGGGGGGGGGGHHHHHHGHHHHHGHHHHGGGGCHGFHFFHHEFBGEHFHGHHHGGCAAEEGFHHHAGHGFHHFHGHHHEGHFGHFHHGFHGHHHHHHHHHHHH;HFHGGGGGGHHHEHHGGGGGHGHHHHHGHHHHHHFHHHHHHHGHHHHHFHGFGHHGGGGGHHHHHHHHHHHHHHFHHHHGGGFHGGGHGGGGGGGGGGGGGGHGGGGGHGGEGGFGFGFF3HGGHFEHFHHHFFFHGBHHGGHHFHGHHHHHHHHGHHHHHEGHHFHF5FHHHHHHHEE2GGHFHHFEEDCBGGGGGGEF4>BFBFFFAAA3A
@M02197:105:000000000-AN6RF:1:1101:5556:13219 1:N:0:1
ATATAAGGCCCATCCTCCGCTTATTGATATGCTTAAGTTCAGCGGGTATCCCTACCTGATCCGAGGTCAACCATAGAATGGGGGGGTTGTCTAGCGAGCACGTAGCAGGACCCTGTAGCGAGAAAGATTACTACGCTTAGGGCCTGACAGCACCGCCACTGATTTTAGGGCCGACCGTTACCGGTGTGGCCCAACACCAAGCAGAGCTTGAGGGTTGTAATGACGCTCGAACAGGCATGCCCTGCGGAATACCACAGGGCGCAATGTGCGTTCAAAGATTCGATGATTCAC
+
BBCCCFFFFDDCGGGGGGGGGGGHHHHHHHGHHHHHHHHHHHHGGGGEHHHHHHHHHHH<HHHG;EGHHHHHGGGGHHHHHHGGG.DFFFFFFF8FFFFF9FFF99FFF:FFFFFF8F7FF7FFEFFFFFFF:FFFFF:FF9FFFFFFF9FFFFFGFHHGHGHGHHHGGGGGGGGGHGGGGGGGHGGHGGGHGHGHGHHHGHHHGHHGHHGGGGFHHHHGGGGGGHGGHHGFHHHHHGGGGGGGHFHCHHHHGHGGGE?FHGFHCEGGFGGCGGGGGGGFFFFFFFCCCCC
@M02197:105:000000000-AN6RF:1:1101:9501:13246 1:N:0:1
ATATAAGGCCCATCCTCCGCTTATTGATATGCTTAAGTTCAGCGGGTAGCCCTACCTGATTTGAGATCAAACATTCAGGAAACTGTCCTCGCTAAGGAGAGACGTTTATGAGCTCCAGCGAACCTCTATCACTGAAGGTTACCTGGAGGAAAACCACAAGCGTAGATAGTTATCACACCCGTGATGCCACCAAACACTGGCAAGCTGATTCATTTGAGAGGAGCCGACCGCAGGCCAGCAAGACCCCCAAAGTCCAAGCTCATCACGGCAAAACCATGAGAGTTGAGGTGTTCATGATACTCAAACAGGCATGCCCTCTGGAATAGCCAGAGGGCGCAAGGTGCGTTCAAAGATTCGATGATTCAC
+
CCCCCFFFFCCCGGGGGGGGGGGHHHHHHHHHGHHHHHHHHHHGGGGGGHHHHHHHHHGHHHHHGHHHHHHHHHHHHHHGHHHHHFHHHHGGGGGHHHHHGGHGGGHHHHHHHHHHHHHGGGGGHHHHHHHHHHHHHGHHHHHHFHHHGGHHHHGHGHHHHGGGGGHHHHHHHHGHHHGGHHHGHHFHHHHHHHHHHGHHGHHHHHHHHHHHHHGHHHGGGGGGGGGGGHGHHGHHHHHHHGFCFCHGHHHHGGHHHGHFHHGFEGGHHGGFBHHHFHHHHGHHGHGHHHGHHHHHHHHEHHHHHHHHHEHGGEEHHHHHHHHHHHHHHGGGGGGHHFHGGGGHGGGFGGGGGFFFFFFFFB@AAA
@M02197:105:000000000-AN6RF:1:1101:18634:13299 1:N:0:1
ATATAAGGCCCATCCTCCGCTTATTGATATGCTTAAGTTCAGCGGGTAGCCCTACCTGATTTGAGATCAAACATTCAGGAAACTGTCCTCGCTAAGGAGAGACGTTTATGAGCTCCAGCGAACCTCCATCACTGAAGGTTACCTGGTGGAAAACCACAAGCGTAGATAGTTATCACACCCGTGATGCCACCAAACACTGGCAAGCTGATTCATTTGAGAGGAGCCGACCGCTGGCCAGCAAGACCCCCAAAGTCCAAGCTCATCACGGCAAAACCATGAGAGTTGAGGTGTTCATGATACTCAAACAGGCATGCCCTCTGGAATAGCCAGAGGGCGCAAGGTGCGTTCAAAGATTCGATGATTCAC
+
CCCCCFFFFBCCGGGGGGGGGGGHHHHHHHHHHHHHHHHHHHHGGGGGGHHHHHHHHHHHHHHHGHHHHGHHHHHHHHGHGHHHHHHHHHGGGGGHHHHHGGHGGGHHHGHHHHHHHHHGGGGGHHHHHHHHHHHHGGHHHHHHHGHGFHHHHHGHGHHHHGGGGGHHHFHHHHHHHHGGHHGFHHGHHHHHHHHHHHHGHHHGHHHHHHGHHHHHHHHGGGGGGGFGGGHHGGHHHHFHHGDGGGGGHHHHGGHHHHHHHHGGGGHHHGGHHHHHHHHHHHHHHHGHHGHHHHFGHHGAHHHGFG5GHHHGGGGHGHHHBHHHHHHGHHGGGCGHGHGGGGGHGGGGGGBGGGFFFFFFFBA@BA
@M02197:105:000000000-AN6RF:1:1101:5480:13363 1:N:0:1
ATATAAGGCCCATCCTCCGCTTATTGATATGCTTAAGTTCAGCGGGTAGCCCTACCTGATTTGAGATCAAACATTCAGGAAACTGTCCTCGCTAAGGAGAGACGTTTATGAGCTCCAGCGAACCTCCATCACTGAAGGTTACCTGGTGGAAAACCACAAGCGTAGATAGTTATCACACCCGTGATGCCACCAAACACTGGCAAGCTGACTCATTTGGGAGGAGCCGACCGCAGGCCAGCAAGACCCCCAAAGTCCAAGCTCATCACGGCAAAACCATGAGAGTTGAGGTGTTCATGATACTCAAACAGGCATGCCCTCTGGAATAGCCAGAGGGCGCAAGGTGCGTTCAAAGATTCGATGATTCAC
+
ABBBB5FFFBBBGGGGGGGGGGGHHCHHGHHHHHHHGFGHHHGGGGGGGGHHHHHGHHHHHHHHGHHHHHHHHHHHHHHHHHHHHHGFHHGGGGGHHHHHGGHEGGHHHHHHFHHHHHGGGGGGHHEHHH:HHHHHHHHFGHHHHHHHGHGHHHGHGHHHHGGGGGHHHHHHHGHHHHGGHGHGHHHHHHHHHHHHHHHHGGGGGGHHHHGEGHHGHHHGGGGGGGGGGHGHHGGGEHGHHGCCGGHHHEHHFGHFHHHHFGEGGGFGHGHHHHHGFFFHHFHHHHEHHHHFFHFHHHHGHHHGFHHHHHHFD?FF3FHHFFHGHBHHHHGGGGGHHGFCGGGHGGGCGGGGGFFBFFFFFABAAA
@M02197:105:000000000-AN6RF:1:1101:26572:13808 1:N:0:1
ATATAAGGCCCATCCTCCGCTTATTGATATGCTTAAGTTCAGCGGGTAGCCCTACCTGATTTGAGATCAAACATTCAGGAAACTGTCCTCGCTAAGGAGAGACGTTTATGAGCTCCAGCGAACCTCCATCACTGAAGGTTACCTGGTGGAAAACCACAAGCGTAGATAGTTATCACACCCGTGATGCCACCCAACACTGGCAAGCTGATTCATTTGAGAGGAGCCGACCGCAGGCCAGCAAGACCCCCAAAGTCCAAGCTCATCACGGCAAAACCATGAGAGTTGAGGTGTTCATGATACTCAAACAGGCATGCCCTCTGGAATAGCCAGAGGGCGCAAGGTGCGTTCAAAGATTCGATGATTCAC
+
BBBBBFDFF4AAGGGGGGGGGGGHHGHHHHHHHHH5FHHHGHGGGGAEGHHHHGHHGHHHHGHHGHHDHHHHGHHHHHGHHGGHHHHHHHGGGGCHGHHHGGHGGGHGHF?GHHGHFHHGFGGGHHHHHHHGHHHHHHHHHHHHGGGHGHHFHGGGGHHHHGFGGGGHGFFHHHHHHHGGGGHGHGFHHGHHGHGGGGGGGFHHFHGGGGGGGGHGGHFGFGCGEGGFGHGGFFBFFHGFFGCGFGEHFGDCBEFHFHFBHHGGGGHFHFGF@FGDEHHHGFHHFHFHGGHHHFFFBG5FFFHHHG5FHHEADFFABFHFHHGDGHHHHFGGGGGGHGHGGGGHGGGGGGGGGGFFFFFFFCBCBB
@M02197:105:000000000-AN6RF:1:1101:15754:13720 1:N:0:1
ATATAAGGCCCATCCTCCGCTTATGGATATGCTTAAGTTCAGCGGGTAGCCCTACCTGATTTGAGATCAAACATTCAGGAAACTGTCCTCGCTAAGGAGAGACGTTTATGAGCTCCAGCGAACCTCCATCACTGAAGGTTACCTGGTGGAAAACCACAAGCGTAGATAGTTATCACACCCGTGATGCCACCAAACACTGGCAAGCTGATTCATTTGAGAGGAGCCGACCGCAGGCCAGCAAGACCCCCAAAGTCCAAGCTCATCACGGCAAAACCATGAGAGTTGAGGTGTTCATGATACTCAAACAGGCATGCCCTCTGGAATAGCCAGAGGGCGCAAGGTGCGTTCAAAGATTCGATGATTCAC
+
DDDDDFFFFCCDGGGGGGGGGGGHHHHHHHHHHHHHHHHHHHHGGGCGGHHHHHHHHHGHHHHHGHHHHHHHHHHHHHHHHGHHHHHHHHGGGGGHHHHHGGHGGGHHHHHHHHGHHHHGGGGGHHHHHHHHHHHHHHHHHHHHHHHHGHGHHHGHGHHHGGGGGGHHHHHHHHHHHHGGHHHGHHHHHHHHGHHHGGHHHHHHHHHHHHHGHHGHHGHGGGGGGGGGGHGHHGHHHFHGHFCGGGHHHHHHHGHHHHFGHGGGGGHHHGHHDHHHHHHHHGGGHGGHHHHHHGHHHHHEEHHHHHHHHHHGGDFCBGHHHHHHHHHGHHGGGGGHHHCGGGGHGGGGGGGGGGFBFBFFFBBBAB
@M02197:105:000000000-AN6RF:1:1101:20837:14229 1:N:0:1
ATATAAGGCCCATCCTCCGCTTATTGATATGCTTACTTCCTCTAAATGACCAAGATCCTCCCTTGTTGATATATTCCTCCGCTTATTGATATGCTTAAGTTCAGCGGGTAGTCCTACCTGATTTGAGATCAAACGTTCAAAGGCTGTCCTCGAGGGACGTTTATGAGCCCCAGCGAACCCCCATCGCTGAAGGTTACCTGGTGAAAAACCACAAGCGTAGATAGTTATCACACCCGTGACGCCACCAAACACTGGCAAGCTGATCCGTTTGAGAGGAGCCGACCGTAGGCCGGCAAGACCCCCAAAGTCCAAGCTCATCACGGCGAACCGTGAGAGTCGAGGTTTTCATGATACTCAAACAGGCATGCCCTTCGGAATAGCCAAAGGGCGCAAGGTGCGTTCAAAGATTCGATGATTCAC
+
CCCCCFFFFCCCGGGGGGGGGGGHHHHHHHHHHHHHHHHHHHHHHHHHHHHHHHHHHHHHHGHHHHHHHHHHHHHHHHHHGGGGGHHHHHHHHHHHHHHHHHHHHGGGGGGHHGHHHHHHHHHHHHGHHHHGHHGHHHHHHHHHHHHGHHHGGGGGGGGGGHHHGHHHHGGGGHGGGGGGGGGHHGGHGGHHHHGGGGGGGCFFGGGGGGGGGGGGGFGGGGFFFFFFFFFFGGGGGCFGGGEE?FFF0F0FBHHFHFFHHGGGFGHGBHFGHHFGGGGGGCDGHHGCFGGHHHHHGFGCGHGHHFHFGHGHHGHGHEFGGGGGEFFGGHHHGGGEGGHEGHHFHGHHHHHGHGFHHGEHHHGHHGGGGGCGHHEHHHHHHGHHGGGGGHHHHGGGGGGGGGGGGGGGFFFFFFFBBAAB
@M02197:105:000000000-AN6RF:1:1101:17062:14378 1:N:0:1
ATATAAGGCCCATCCTCCGCTTATTGATATGCTCCTCCGCTTATTGATATGCTTAAGTTCAGCGGGTAGTCCTACCTGATTTGAGGTCACATTAATGATGAATTGTCCGAGGACCATTAGAGAGCTGAACTGCCCCTTACATTCAATAGCGTAGATAGTTATCACACCAATGAACAGGTTTGTTCTGCTAATGCATTTCAGAGGAGCTGAACCTTTTTAAGAGGCCAGCAAACCCCCACATCCAAACCGCTCAACAAAGAGAAAGTTTGATATATATATTAATGACACTCAAACAGGCATGCTCCTCGGAATACCAAGGAGCGCAAGGTGCGTTCAAAGATTCGATGACTCAC
+
BBBABFFFFBBBGGGGGGGGGGGHHHHHHHHHHHHHHHGGGGDHHHF5GHHHHHHGHHHGHFHDGGGFGHHHHHHHHHHHHHGHGHHHHHHHHHGHHHHHHHGHHHHHGEGGGHHHHHGHGHFGHHHHHHGGHHHGHHHHHHHGHHHHHHGGGGFHHHHHHGHHHHHGHHHHHHHHHEFHGGHGHHHHHHHHHHGHHHHHHHHHHHHHHHHHGHHHHHGHGGFGFEHGGGGGGGGGHGG3BFFEGGF@FHFHGEFHHFHHHGFGBEGBHHHGFHFGF@EFHHGHGFAEHGFHGEHGFGHHHGGGGEFFGHHHHHHHFEE2GGHHHHGGGGHGGGGGGGGGGFFFFFFFBBABB
@M02197:105:000000000-AN6RF:1:1101:7431:14312 1:N:0:1
ATATAAGGCCCATCCTCCGCTTATTGATATGCCTAAGTTCAGCGGGTAGCCCTACCTGATTTGAGATCAAACATTCAGGAAACTGTCCTCGCTAAGGAGAGACGTTTATGAGCTCCAGCGAACCTCCATCACTGAAGGTTACCTGGTGGAAAACCACAAGCGTAGATAGTTATCACACCCGTGATGCCACCAAACACTGGCAAGCTGATTCATTTGAGAGGAGCCGACCGCAGGCCAGCAAGACCCCCAAAGTCCAAGCTCATCACGGCAAAACCATGAGAGTTGAGGTGTTCATGATACTCAAACAGGCATGCCCTCTGGAATAGCCAGAGGGCGCAAGGTGCGTTCAAAGATTCGATGATTCA
+
DDCCEFFFFCCCGGGGGGGGGGGHHHHHGHHHHHHHHHHHHHHGGGGGGHHHHHHHHHHHHHHHGHHHHHHHHHHHHHHHHHHHGHHHHHGGGGGHHHHHGGHGGGHHHHHHHHGHHHHGGGGGHHHHHHHHHHHHHHGGHHHGHHHHGGHHHHGHGHHHHGGGGGHHHHHHHHHHHHGGHHHHHHHGHHHHHHHHHHHHHHHHHHHHHGHHHHHHHHHGFFGGGGGGGGGHHGGFGHHHHGFGGGHHHHHHHGHHHGHGGGGFGGHHHGHG3GHHHHHHHHHGHHGHHHHHHHHHHHHGGHHHHGHHFHHGGDEGBGHHHGHHHCGHHHGGGGGHFHGGGGGGGGGFGFGGGFFFFFFFCB@CB
@M02197:105:000000000-AN6RF:1:1101:17321:14374 1:N:0:1
ATATAAGGCCCATCCTCCGCTTATTGATATGCTTAAGTTCAGCGGGTAGTCCTACCTGATTTGAGATCAAACGTTCAAAGGCTGTCCTCGAGGGGCGTTTATGAGCCCCAGCGAACCCCCATCGCTGAAGGTTACCTGGTGAAAAACACAAGCGTAGATAGTTATCACACCCGTGACGCCACCAAACACTGGCAAGCTGATCCGTTTGAGAGGAGCCGACCGTAGGCCGGCAAGACCCCCAAAGTCCAAGCTCATCACGGCGAACCGTGAGAGTTGAGGTTTTCATGATACTCAAACAGGCATGCCCTTCGGAATAGCCAAAGGGCGCAAGGTGCGTTCAAAGATTCGATGATTCA
+
BBBBBFFFFAAAGGGGGGGGGGGHHHHHHHGHHHHHGHHHHHHGGGCEGHHHHHHHHHGHHHHHGGHHHHHFGGFHGHHBGHFHHHGHHDGECEEGGE?EHHHFFHF/CDDGGCCGCCDCGFHGDHFDDGHHHHHHHHGGGGFHHHGHHGGHGGCFCEGGFGHHHHHHHHAAEDEGGEGEGGGGGGGGGGGEEFFHGFFFFFFEA<FFHGFEFFGFF<BB?=<DDDGGHGFFBEFFB?3HHGFB3ABGDFEEBFEGGGEECFFFFFHFFHHHGEBHFEGFG5HHGBFBFHGGGGBGF533AGB1B1GGDHGHHHHHG35G3EE2E2F5GBCGEDFBFGGGGBGGCFFFFDFAA3?A
@M02197:105:000000000-AN6RF:1:1101:26920:14439 1:N:0:1
ATATAAGGCCCATCCTCCGCTTATTGATATGCTTAAGTTCAGCGGGTAGTCCTACCTGATTTGAGATCAAACGTTCAAAGGCTGTCCTCGAGGGACGTTTATGAGCCCCAGCGAACCCCCATCGCTGAAGGTTACCTGGTGAAAAACCACAAGCGTAGATAGTTATCACACCCGTGACGCCACCAAACACTGGCAAGCTGATCCGTTTGAGAGAGCCGACCGCAGGGCCGGCAAGACCCCCAAAGTCCAAGCTCATCACGGCGAACCGTGAGAGTTGAGGTTTTCATGATACTCAAACAGGCATGCCCTTCGGAATAGCCAAAGGGCGCAAGGTGCGTTCAAAGATTCGATGATTCAC
+
AA?AAF31C1>1CGFFB1EEGG?D3FEEGGHHHHCD1AFD22AAAEE/FGHHHGGAG1EGHEHFAAGECGGEE0FHHBDGH/FHHHFFDFCA>EEG@?/0FGHFB>GCEFGHG?CC?CCC@GFECGFEHBG9;1GGFFAFFG9DFFGGGGH<G:C:/EFFFDFHFHHFC6GGGCBEGGC.;A?FEEAFGGCFEGFBCFG0CFFGHFDBDFFCBCBEFGEGCFFG?1CFGHHFBH7B??EE1F1HFGGFFHFEHGB/>>?E/>///AHFBHHHGG1HHGFFF1FEDFFDHGFAGFGGHHHFFHFECECGGGHGEBHFFCGHFHEEGCEBGFB0EE0CF1DFF3F1FGFFFFFFF@AAAA
@M02197:105:000000000-AN6RF:1:1101:4845:14464 1:N:0:1
ATATAAGGCCCATCCTCCGCTTATTGATATGCTTAAGTTCAGCGGGTATCCCTGCCTGATCCGAGGTCAACCTTGCGAGTAGGTCTTCCGGCAGACGGGGCCCTGACTTTTGAAGCGAAAGATTCTGCTACGCTTAAAGCCGGTGCCACGCCGCCGAGCGTTTCGAGGCGCGTCCCCAAAGGGGACGTCGCCCAACACCAAGCCAGGCTTGAGTGGTGAAATGACGCTCGAACAGGCATGCCCCTCGGGATACCAAGGGGCGCAATGTGCGTTCAAAGATTCGATGATTCAC
+
CCCCDFFFFCCCGGGGGGGGGGGHHHGHHHHHHHHHHHHHHHHGGGFEHGHHHHHHHHHHHHHGGGGHHGHHHHHHGGGGHHHHHHHHHGCFGGGHGFGEGGGHHHHHHHHHGHHHGGGGGHHHHHHHHHHGGGGGHHHHHGGGGGHHHGGGGGGGGGGGGGGGGGGGGGGGGGGHGHHGHGGGGGGFGGGHHFEGHGGHHHHGHGGHHHHHHHHHHHHHHGGGFFFHGHHHHHHHHHGGGGFGGGHHFGHHHHHHGGGGGHHHHEEGGHGGGGGGGGGFFFFFFFFABAAA
@M02197:105:000000000-AN6RF:1:1101:26621:14515 1:N:0:1
ATATAAGGCCCATCCTCCGCTTATTGATATGCTTAAGTTCAGCGGGTAGCCCTACCTGATTTGAGATCAAACATTCAGCAAACTGTCCTCGCTAAGGAGAGACGTTTATGAGCTCCAGCGAACCTCCATCACTGAAGGTTACCTGGTGGAAAACCACAAGCGTAGATAGTTATCACACCCGTGATGCCACCAAACACTGGCAAGCTGATTCATTTGAGAGGAGCCGACCGCAGGCCAACAAGACCCCCAAAGTCCAAGCTCATCACGGCAAAACCATGAGAGTTGAGGTGTTCATGATACTCAAACAGGCATGCCCTCTGGAATAGCCAGAGGGCGCAAGGTGCGTTCAAAGATTCGATGATTCAC
+
CCCCCFFFFCCCGGGGGGGGGGGHHHHHHHHHHHHHHHHHHHHGGGGGGHHHHHHHHHHHHHHHGHHHHHHHHHHHGHHHHHHHHHHHHHGGGGGHHHHHGGHGGGHHHHHHHHHHHHHGGGGGHHHHHHHHHHHHHHHHHHHHHHHGGHHHHHGHGHHHHGGGGGHHHHHHHHHHHHGGGGHGHHHHHHHHHHHHHHGGHGGGHHHHGHHGGHGGHHHGGGGGGGGFGHGHHFHFHDHGGE<CGEBHHGHGFCHGGHHHHHGGEGHHGEHHHHHHGHHHHHHHHFGHHHHHGGEHGHHGFFGHHHHHHFHGECF13FHHHHGGHGHFHHGGGGEHHHHGGGGFGGGGGGGGGGFFFFFFF3AA>A
@M02197:105:000000000-AN6RF:1:1101:2755:14585 1:N:0:1
ATATAAGGCCCATCCTCCGCTTATTGATATGCTTAAGTTCAGCGGGTAGTCCTACCTGATTTGAGGTCACATTAATGATGAATTGTCCGAGGACCATTAGAGAGCTGAACTGCCCCTTACATTCAATAGCGTAGATAGTTATCACACCAATGAACAGGTTTGTTCTGCTAATGCATTTCAGAGGAGCTGAACCTTTTTAAGAGGCCAGCAAACCCCCACATCCAAACCGCTCAACAAAGAGAAAGTTTGATATATATATTAATGACACTCAAACAGGCATGCTCCTCGGAATACCAAGGAGCGCAAGGTGCGTTCAAAGATTCGATGATTCAC
+
BBBBBFFFBAABGGGGGGGGGEEHHFHFHHFGHHGHHFFGFHFGGGEGGHHHHFFHHHAGGFHHGHFGGHFFHHHGHGHHHGHHFGHHDCGGG11FFGGGHHHGGGGHHHGHGGHGHHHGGFHHHHHHHHGDFGHHHHFHHFHHGHHHHHGHHGHHCEFGHGHHGHHHHHGHHHHHGHHFFGFHGGGHHGHGEHFHHHHHHHGGGHGFGGGFHGEEGGGHHGGGGGGECGDHGHHHHHHHHHHHHGHDHF5FFHHGHHHHHEGFGFHGFHFGGHGF3HGHHGCECFFHGGHHGHHHHGFEEEGHHGECECHGGGGGGGGGGFC5FFFF@BAAB
@M02197:105:000000000-AN6RF:1:1101:2105:14680 1:N:0:1
ATATAAGGCCCATCCTCCGCTTATTGATATGCTTAAGTTCAGCGGGTAGCCCTACCTGATTTGATATCAAACATTCAGGAAACTGTCCTCGCTAAGGAGAGACGTTTATGAGCTCCAGCGAACCTCCATCACTGAAGGTTACCTGGTGGAAAACCACAAGCGTAGATAGTTATCACACCCGTGATGCCACCAAACACTGGCAAGCTGATTCATTTGAGAGGAGCCGACCGCAGGCCAGCAAGACCCCCAAAGTCCAAGCTCATCACGGCAAAACCATGAGAGTTGAGGTGTTCATGATACTCAAACAGGCATGCCCTCTGGAATAGCCAGAGGGCGCAAGGTGCGTTCAAAGATTCGATGATTCAC
+
AAABBFFFFBBBGGGGGGGGGFGHHHHHHHHHHHHHHHHHHHHGGGGGGFHHHHHHHHHHHHHHHHHHHHFGHHHHHHHFGHHFHGGHFHGGGGGHHHHEGAHGFGHGHHHHFHHHGHGGGGGGHHHFHGFHGHHFGGFFGHGHHHHHGHHHHGGHGHHHAEFGDFFHHFHHHHHGHHGGHCDHHHHGHGHHGFHHHHGGGHHGGHHGGGHGGGGHGGGGGGGGGGGFFFFFFFGFGBGHHGDGG?BG4GBFFGHHGDF4GHF?EEFEHGHF@EDGHHHEHHHHFFGGFGGGHHFHHHFCGFHFGHHGFGHEGEAEFHFGGDGCHHHHHHGCGGGHHGHGGGGFGGGGGGGGGGFFFFFFFAAA>A
@M02197:105:000000000-AN6RF:1:1101:17150:14763 1:N:0:1
ATATAAGGCCCATCCTCCGCTTATTGATATGCTTAAGTTCAGCGGGTAGCCCTACCTGATTTGAGATCAAACATTCAGGAAACTGTCCTCGCTAAGGAGAGACGTTTATGAGCTCCAGCGAACCTCCATCACTGAAGGTTACCTGGTGGAAAACCACAAGCGTAGATAGTTATCACACCCGTGATGCCACCAAACACTGGCAAGCTGGTTCATTTGAGAGGAGCCGACCGCAGGCCAGCAAGACCCCCAAAGTCCAAGCTCATCACGGCAAAACCATGAGAGTTGAGGTGTTCATGATACTCAAACAGGCATGCCCTCTGGAATAGCCAGAGGGCGCAAGGTGCGTTCAAAGATTCGATGATTCAC
+
ABAABFFFFCCCGGGGGGGGGGGHHHHHHHHHGHHHHHHHHHHGGGGEGHHHHHHHHHHHHHHHGHHHGHHHGHHHHHHGHHHHHHHHHHGGGGGHHHGHGGHGGGHHHHHHHHHHHHGGGGGGHHHHGHHHHHHHHGHHHHHHHHHHGHHHHHGHGHGHHGFGGGHHHHHHHHHHHHDGGGGGHHHHHHHHGHHHHGGGGGGGGGGGGGGGGGHGGGGGGGGGGGFFFFGHGFHHEFBBHE<GGGHHHHHGFAG1BFFGGBE?EEHHHAHGFHGDBHHHEGHGGFEFGFBDBBGFF2FEHHFHGFFG1FFFECEGHFGHHHGGHHFGFCCCGGGHBHG?GCGACGGFGGFECA1F3FFDFA>>>A
@M02197:105:000000000-AN6RF:1:1101:15193:14736 1:N:0:1
ATATAAGGCCCATCCTCCGCTTATTGATATGCTTAAGTTCAGCGGGTAGCCCTACCTGATTTGAGATCAAACATTCAGGAAACTGTCCTCGCTAAGGAGAGACGTTTATGAGCTCCAGCGAACCTCCATCACTGAAGGTTACCTGGTGGAAAACCACAAGCGTAGATAGTTATCACACCCGTGATGCCACCAAACACTGGCAAGCTGATTCATTTGAGAGGAGCCGACCGCAGGCCAGCAAGACCCCCAAAGTCCAAGCTCATCACGGCAAAACCATGAGAGTTGAGGTGTTCATGATACTCAAACAGGCATGCCCTCTGGAATAGCCAGAGGGCGCAAGGTGCGTTCAAAGATTCGATGATTCAC
+
ABCCCFFFFDCDGGGGGGGGGGGHHHHHHHHHHHHHHHHHHHHGGGGFGHHHHHHHHGHHHHHHGHHHHHHHHHHHHHGGHHHHHHHHHHGGGGGHHHHHGGHGGGHHHHHHHHHHGHGGFGGGHHHHHHHHHHHGHHHHHHHHHHHHGHHHHHGHGHHHHGGGGGHHHHHHHHHHHHGGHHHHHHGHHHHHHHHHHGHGHHHGHHHHHGGHHHHHHHHGGGGGGGFGGHGHHGGGHHEHHDCGGGHHHHHHHGGHHFGHHHGGFGHHHGFHGHHHGHHHHHHHHHGHHHHGFGHHHHHGGGHHGHHHHHHGGGEEGBHHHHHHHGHHHGGGDGGHCHHGGGGHGGGGGGGGGGFFFFFBFCCBCC
@M02197:105:000000000-AN6RF:1:1101:18338:14995 1:N:0:1
ATATAAGGCCCATCCTCCGCTTATTGATATGCTTAAGTTCAGCAGATAGTCCTACCTGATTTGAGATCAAACGTTCAAAGGCTGTCCTCGAGGGACGTTTATGAGCCCCAGCGAACCCCCATCGCTGAAGGTTACCTGGTGAAAAACCACAAGCGTAGATAGTTATCACACCCGTGACGCCACCAAACACTGGCAAGCTGATCCGTTTGAGAGGAGCCGACCGTAGGCCGGCAAGACCCCCAAAGTCCAAGCTCATCACGGCGAACCGTGAGAGTTGAGGTTTTCATGATACTCAAACAGGCATGCCCTTCGGAATAGCCAAAGGGCGCAAGGTGCGTTCAAAGATTCGATGATTCAC
+
BCDCCFFFFCBCGGGGGGGGGGGHHHHHHHHHHHHHHHHHHHHHHHHHHHHHHHHHHHHHHHHHGHHHHHHHGHHHHHHHGHHHHHHHGGGGGGGGGGGHHHHHHHHGGGGHGGGGGGGGGHGGGHGGHHHHHHHHHHGHHHHHHHGGHGHHHHGGGGGHHHGHHHHHHHHGGGGGGGGGGGGHHHGHGHGHGHHHGHGGGGGHGHGHHGHHGGGGGGGHGGGHGGGGGHHHHHGGGGGGGHHHHHGGHHHHGHHFGGGGGGFFEGHHFHHHHHHGHHGHHHEHGHHHHHHGGHHGGFGHGHHGGGGGDGGGHHHHHFCGHGGGGFGHHHHGGGGHGGGGGGGCGCFFBFFFFBBBBB
@M02197:105:000000000-AN6RF:1:1101:29083:15136 1:N:0:1
ATATAAGGCCCATCCTCCGCTTATTGATATGCTTAAGTTCAGCGGGTAGCCCTACCTGATTTGAGATCAAACATTCAGGAAACTGTCCTCGCTAAGGAGAGACGTTTATGAGCTCCAGCGAACCTCCATCACTGAAGGCTACCTGGTGGAAAACCACAAGCGTAGATAGTTATCACACCCGTGATGCCACCAAACACTGGCAAGCTCATTCATTTGAGAGGAGCCGACCGCAGGCCAGCAAGACCCCCAAAGTCCAAGCTCATCACGGCAAAACCATGAGAGTTGAGTGGTTCATGATACTCAAACAGGCATGCCCTCTGGAATAGCCAGAGGGCGCAAGGTGCGTTCAAAGATTCGATGATTCTC
+
AAAAAFFFC>AAFB1FFG11EA?EGH3ADGFHGHCHFDGGFF1EEG/FCF1FGHFFFF0GBF1AF/DGFFB@GFE1FGHFBF0FGEB1F1E?F?EHF1//?>F???FCBGHH1FB1E1F///</F0/0BBDBFDHFFFCGF00DGFHFFEFFGHACEEFCE7FC>0=<DGHFFGHHHHE<<:ACGHCC<CCCCEE40DCF/F<0D<#BDFFGGBCGFFAF?.CGGC@@@0>HH?GF><DDBC</GCFF1GB11E0BB1EHBHFEEE11F/GGBGB2111GF0HFC1F0/GFF12F2EGFF1CFEAHGE10HFE/AF1F22D2A1C1F1A/EFB0ABB100E0E11A33GF3EGF1FFFBBD1A>11
@M02197:105:000000000-AN6RF:1:1101:19200:15271 1:N:0:1
ATATAAGGCCCATCCTCCGCTTATTGATATGCTTAAGTTCAGCGGGTATCCCTGCCTGATCCGAGGTCAACCTTGCGAGTAGGTCTTCCGGCAGACGGGGCCCTGACTTTTGAAGCGAAAGATTCTGCTACGCTTAAAGCCGGTGCCACGCCGCCGAGCGTTTCGAGGCGCGTCCCCAAAGGGGACGTCGCCCAACACCAAGCCAGGCTTGAGTGGTGAAATGACGCTCGAACAGGCAGCCCCTCGGGATACCAAGGGGCGCAATGTGCGTTCAAAGATTCGATGATTCAC
+
DDDDDFFFFCCCGGGGGGGGGGGHHHHHHHHHHHHHGHHHHHHGGGGGGHHHHHHHHHGHHHHGGGGHHHHHHHGHGGFFHHHHHHHHHGGGGGGHGGGGGGGHHHHHHHHHGHHGGGGGGHHHHGHHHHHGGGGGGHHHHGGFGGHHHGGGGGGGGGGGGHGGGGGGGGGGGGGGHHHGHGGGGGGDGHFGHFGFFGGHHFEFHGHHHHHHHHHHGHHHHGGGGGHGGHHGFHHGFE?GFGGGGHHHHHHGCHHGGGGGHHHHFGGGGGGGGGGGGGGFFFFFFFCBBAB
@M02197:105:000000000-AN6RF:1:1101:12337:15358 1:N:0:1
ATATAAGGCCCATCCTCCGCTTATTGATATGCTTAAGTTCAGCGGGTAGCCCTACCTGATTTGAGATCAAACATTCAGGAAACTGTCCTCGCTAAGGAGAGACGTTTATGAGCTCCAGCGAACCTCCATCACTGAAGGTTACCTGGTGGAAAACCACAAGCGTAGATAGTTATCACACCCGTGATGCCACCAAACACTGGCAAGCTGATTCATTTGAGAGGAGCCGACCGCAGGCCAGCAAGACCCCCAAAGTCCAAGCTCATCACGGCAAAACCATGAGAGTTGAGGTGTTCATGATACTCAAACAGGCATGCCCTCTGGAATAGCCAGAGGGCGCAAGGTGCGTTCAAAGATTCGATGATTCAC
+
BBBBBFFFFBBBGGGGGGGGGGEHHHHHHHHHHGHGHHHHHHHGGGGEFHHHHHHHHHHHHHHHGHHHHHHHGHHHHHHHHHHHHHHHHHGGGGGHGHHFGGHGFGHHHHGHHHHHHHHGGGGGHHHHHHHHHHHGHHHHHHHHHHGHFGHHHHGHGGHHGGEFGGHHHHFHHHHHHHGGGGGFHHHHGHHHHHHHHGHHGHHHHFHGHGHHGHHHHHGGDFGGGGGGGGGHHGHHHHHGBFCCFEGHHHHHHGHHHHHEHFEGEGHHFEGFBGHHFGDHHHHHHHGHFHFHHHHHHDHGHFHHGF5HFHFGGFGHGHGGHGCHHGBFHHEGGGGHFHHGCGEFGGFFGGGGGGFFFFFFF@AA>A
@M02197:105:000000000-AN6RF:1:1101:14601:15337 1:N:0:1
ATATAAGGCCCATCCTCCGCTTATTGATATGCTTAAGTTCAGCGGGTAGTCCTACCTGATTTGAGGTCAAATTGTCAGAAGCTGTCTCAAAGGAGACCCTTTAGAAGCTGAACCCCATTTATAAAGCTGCTTTTCACAAATGGCGTAGATAATTATCACACCAAAGCAAGGCAACAAAGGTCCCGCTAATGCATTTCAGGAGAGCCGACTTCTGAGAAGCCCGCATACTCCCACATCCAAGTCTGATCAACAGAAAAAGCTGAAAAGGTTGAGAATTTCATGACACTCAAACAGGCATGCTCCTCGGAATACCAAGGAGCGCGAGGTGCGTTCAAAGATTCGATGATTCAC
+
CCCCBFFBFCBCGGGGGGGGGGGHGHHHHHHHHHHHHHHHHHHGGGGGGHHHHHHHHHHHHHHHGHHHHHHHHHHHHHHHHHHHHHHHHHHHHHHHGGHHHHHHHHHHHHHHHHGGGHHHHHHHHHHHHHHHHHHHHHHHHHHHGGGGGHHHHHHHHHHHHHHHHHHHHHHHHHHHHHHHHHHHGGHHHHHHHHHHHHHHHGEGHHHHGGHHGHHHHGGGGGHHHGGGGGGHHHHHHFGHHBGHHHHFHHHHHHHHHHHHHHHHHHHHHHHGHHHFHGHHHGBFFGHHHHHHHHFHHHHGGGGGHHHHHGHHHHHGGGGGGGHHGFGGHGGGGGGGGGGFFFFFFFBBAAB
@M02197:105:000000000-AN6RF:1:1101:3579:15443 1:N:0:1
ATATAAGGCCCATCCTCCGCTTATTGATATGCTTAAGTTCAGCGGGTAGTCCTACCTGATTTGAGATCAAACGTTCAAAGGCTGTCCTCGAGGGACGTTTATGAGCCCCAGCGAACCCCCATCGCTGAAGGTTACCTGGTGAAAAACCACAAGCGTAGATAGTTATCACACCCGTGACGCCACCAAACACTGGCAAGCTGATCCGTTTGAGAGGAGCCGACCGTAGGCCGGCGAGACCCCCAAAGTCCAAGCTCATCACGGCGAACCGTGAGAGTTGAGGTTTTCATGATACTCAAACAGGCATGCCCTTCGGAATAGCCAAAGGGCGCAAGGTGCGTTCAAAGATTCGATGATTCAC
+
BBBBBF54CBAAGGGGGGGGGGGHHGGHHHHHHGHHHHHHHHHE?E2EGFHHFHHHHFHHHHHHGHHGEHHHGCGHHHHHFGHHHHHHHGADCCGGGEGHHHHGEHGCFGGEEE@@?BDFGHHGGHFGHGG<GGCFGFFGHHFFEHGGHGHFHHGEGFFHGFFFFHFHHGFCE9:DCEGCGFGFEEGGGGGFFFGCEGGFGGGGF:EFFGFCBCFFFFAFCFBCCGGFECFFFHDBCCGHGHHEHHDHHFFHHHHEEE@1CCGFFGGHFHHHHGHGHHGGHHGHHBBFGFDAGCGFHE5FEHHGGFACGGHHG5FHFCFGC3AEEGCFFFG2GCGHCGGGGGGEFGFFFFFFFBB@BB
@M02197:105:000000000-AN6RF:1:1101:15530:15515 1:N:0:1
ATATAAGGCCCATCCTCCGCTTATTGATATGCTTAAGTTCAGCGGGTAATCCTACCTGATTTGAGGTCACATTAATGATGAATTGTCCGAGGACCATTAGAGAGCTGAACTGCCCCTTACATTCAATAGCGTAGATAGTTATCACACCAATGAACAGGTTTGTTCTGCTAATGCATTTCAGAGGAGCTGAACCTTTTTAAGAGGCCAGCAAACCCCCACATCCAAACCGCTCAACAAAGAGAAAGTTTGATATATATATATTAATGACACTCAAACAGGCATGCTCCTCGGAATACCAAGGAGCGCAAGGTGCGTTCAAAGATTCGATGATTCAC
+
ACCCBFFFFCCCGGGGGGGGGGGHHHHHHHHHHHHHHHHHHHHGGGGGHHHHHHHHHHGHHHHHGHHHHHHHHHHHHHHHHHHHHHHHGGGGGHHHHHHHHHHGHHHGHHHHGHHGHHHHHHHHHGHHHHHHHHHHHGHHHHHHHHHHHHHHHHHHHHHHHHHHHGHHHHHHHHHHHHHHHHGGHHHHHHHHHHHHHHHHHHHHHHHHGHHHFGGGGHGGGGGGGGGGGHHGGGGGHHHHHHHHHHHHHFHHHHGGFFHHDHGHHGHGGGHHHHHHHHHGGHFE?GGDHFHGFCGHHHHGGFGGHGHHG?GGFGGGGGGGGGFFFFFFFFBAAAB
@M02197:105:000000000-AN6RF:1:1101:12754:15747 1:N:0:1
ATATAAGGCCCATCCTCCGCTTATTGATATGCTTAAGTTCAGCGGGTAGCCCTACCTGATTTGAGATCAAACATTCAGGAAACTGTCCTCGCTAAGGAGAGACGTTTATGAGCTCCAGCGAACCTCCATCACTGAAGGTTACCTGGTGGAAAACCACAAGCGTAGATAGTTATCACACCCGTGATGCCACCAAACACTGGCAAGCTGATTCATTTGAGAGGAGCCGACCGCAGGCCAGCAAGACCCCCAAAGTCCAAGCTCATCACGGCAAAACCATGAGAGTTGAGGTGTTCATGATACTCAAACAGGCATGCCCTCTGGAATAGCCAGAGGGCGCAAGGTGCGTTCAAAGATTCGATGATTCAC
+
CCCCCFFFFCBCGGGGGGGGGGGHHHHHHHHHHHHHHHHHHGHGGGEFGHHHHHHHHHHHHHHHGHHHHHHHHHHHHHHHHHHHHHHHHHGGGGGHHHHHGGHGGGHHHHHHHHHHHHHGGGGGHHHHHH:HHHHGHHHGHHHHHHHHGFHHHHGHGHHHHGGGGGHHHHHHHHHHGHGGGHHGGHHHHHHHHHHHHHHHHHHGHHHGGHGGGHHGHHHGDGGGGGFGGGGHHGHHHHEHHGDGGGHHHHHHHGHHHHHHGHGGFGHHHGHHHHHHHHHHHHHFHHGHHHHHHHGHHHHGFHHHGHGHHHHEGGGGHHHHHHHHHHHHHHGGGGEHHHHGGGGGGGGGGGGGGGFFFFFFFBBBBB
@M02197:105:000000000-AN6RF:1:1101:11289:15747 1:N:0:1
ATATAAGGCCCATCCTCCGCTTATTGATATGCTTAAGTTCAGCGGGTAGTCCTACCTGATTTGAGGTCAAATTGTCAGAAGCTGTCTCAAAAGAGACCCTTTAGAAGCTGAACCCCATTTATAAAGCTGCTCTTCACAAATGGCGTAGATAATTATCACACCAAAGCAAGGCAACAAAGGTCCCGCTAATGCATTTCAGGAGAGCCGACTTCTGAGAAGCCCGCATACTCCCACATCCAAGCCTGATCAACAGAAAGAGCTGAAAAGGTTGAGAATTTCATGACACTCAAACAGGCATGCTCCTCGGAATACCAAGGAGCGCAAGGTGCGTTCAAAGATTCGATGATTCAC
+
BCCCCFFFFCCCGGGGGGGGGGGHHHHHHHHHHHHHHHHGHHHGGGGGGHHHHHHHHHHHHHHHGHHHHHHHHHHHHHHHHHHHHHHHHHHHHGHHHGHHHHHGHHHHHHHHHHGGGHHHHHHHHHHHHHHHHHHHHHHHHGHHGGGGGHHHHHGHHHHHHGHHHHHHHHHHHHGHHHGGHGHHHHGHHHHHHHHHHHHHHGHGGGHHHGHGGGHHHGGGGGGHHHGGHGGHHGHHGGHHHHHHHHHHHHHHHHHHHHHHHHHHHHHHHHHHHHHHHFHGHHGHHGHHHGE3GHGHHHHGGGGGHHHHHHHHHHHGGGGGGDHHGGGGHFGGFGGGGGGFFFFFFFBBBAB
@M02197:105:000000000-AN6RF:1:1101:14966:15928 1:N:0:1
ATATAAGGCCCATCCTCCGCTTATTGATATGCTTAAGTTCAGCGGGTAGCCCTACCTGATTTGAGATCAAACATTCAGGTAACTGTCCTCGCTAAGGAGAGACGTTTATGAGCTCCAGCGAACCTCCATCACTGAAGGCTACCTGGTGGAAAACCACAAGCGTAGATAGTTATCACACCCGTGATGCCACCAAACACTGGCAAGCTGATTCATTTGAGAGGAGCCGACCGCAGGCCAGCAAGACCCCCAAAGTCCAAGCTCATCACGGCAAAACCATGAGAGTTGAGGTGTTCATGATACTCAAACAGACATGCCCTCTGGAATAGCCAGAGGGCGCAAGGTGCGTTCAAAGATTCGATGATTCAC
+
BBBBBFBFFBBBGGGGGG2EEGGHHHHHHHHHHHHHHHHHHHHGGGGGGHHHHHHHHHHHHHHHGHHHGHHHHHHHHHHHHFHHHHHHHHGGGGGHHHHHGGHGGGHHHHGHHHHHHHHGGGGGHHHHHHHHHHHHHHHHHHHHHHHHGHHHHHGHGHHHHGFGGGHHHHGHHGHHHHGGGHGGHHHHHHHHHHHHHGGGGGHHGHHHGHGHGGHHHHHGGGGGGGFFGHGHHGHHHHHHHGGGGGHHHHGHHGGHHHGEHFFGGEHHFEGGFEGHHHHHHHHHHHGHHHEHFGHHHFGCBHHHHHHHHFHGGEGHEHHHHHHFGHHHGAGGGCGFHHHGGEGHGGGGGGGGFGFFF5FFFBBBAB
@M02197:105:000000000-AN6RF:1:1101:5240:15861 1:N:0:1
ATATAAGGCCCATCCTCCGCTTATTGATATGCTTAAGTTCAGCGGGTAGCCCTACCTGATTTGAGATCAAACATTCAGGAAACTGTCCTCGCTAAGGAGAGACGTTTATGAGCTCCAGCGAACCTCCATCACTGAAGGTTACCTGGTGGAAAACCACAAGCGTAGATAGTTATCACACCCGTGATGCCACCAAACACTGGCAAGCTGATTCATTTGAGAGGAGCCGACCGCAGGCCAGCAAGACCCCCAAAGTCCAAGCTCATCACGGCAAAACCATGAGAGTTGAGGTGTTCATGATACTCAAACAGGCATGCCCTCTGGAATAGCCAGAGGGCGCAAGGTGCGTTCAAAGATTCGATGATTCAC
+
CCCCCFBFFBCCGGGGGGGGGGGGHHHHHHHGGHHHHHHHHHHGGGGGFHHHHHHHHHHHHHHHGHHHGHHHHHHHHHHHHHHHHHHHHHGGGGGHHGHHGGHGGGHHHHHHHHHHHGHGGGGGHGHHHHHHHGHHHGHHFHHHGGFGGHGHHHGHGHHHGGGGGGHHHHHHHHHHHHGGGGGGHHHHHHHHHHHHHGHHHHGGHHHGGHGGGHHHHHHGGGGGGGFFFHGHHFHHGHHHHGDGGGHHHHHHGGHHHHHHHGGGEGHHHEHG@FGHHHHHHGGHHHGFDHG5HFHHHGFFFHFGGGBFGHHGGEGHGFHGGHHHHHHHHHFGGFFHHHFGGGGHGFGBGGGGGGFFFFFFFBBBBB
@M02197:105:000000000-AN6RF:1:1101:7507:16091 1:N:0:1
ATATAAGGCCCATCCTCCGCTTATTGATATGCTTAAGTTCAGCGGGTAGCCCTACCTGATTTGAGATCAAACATTCAGGAAACTGTCCTCGCTAAGGAGAGACGTTTATGAGCTCCAGCGAACCTCCATCACTGAAGGTTACCTGGTGGAAAACCACAAGCGTAGATAGTTATCACACCCGTGATGCCACCAAACACTGGCAAGCTGATTCATTTGAGAGGAGCCGACCGCAGGCCAGCAAGACCCCCAAAGTCCAAGCTCATCACGGCAAAACCATGAGAGTTGAGGTGTTCATGATACTCAAACAGGCATGCCCTCTGGAATAGCCAGAGGGCGCAAGGTGCGTTCAAAGATTCGATGATTCAC
+
3AAA?FFFFBABGGGGGGGGGGGHHHHHHHHHHHHHHHHHHHHGGGGGGHGEGHHHHHBGHHHFGHHHHHHHHHHHHHHHHHGGHFGHGDGE1EFHHHHHGGGGFFHHHHHHHHGFGHHGGGGGGHHHHGFHHGHHHHGHFHFHFHHHGEHGHHGGGHGGHGGFBFHHHHHHHHHGHHGGGCHGFGHHHGHFHFHHHGHHGHHFHGHHGFHHGGGHFGHFFGGGGGFGGGGGFCFFGEHHHDBE?GHGFGF3H?FGF3CFEGA@DGHHHFGGDHFGEFHFGCEFE3GGHFGBFGHHGGGEHFHHHGHFFFGFGGGEHGHFHFGHHFBBFHE?GCGFBCBGCGEGBFGFFGFEGBBBFFFFFAA?A3
@M02197:105:000000000-AN6RF:1:1101:24821:16102 1:N:0:1
ATATAAGGCCCATCCTCCGCTTATTGATATGCTTAAGTTCAGCGGGTAGTCCTACCTGATTTGAGGGCACATTAATGATGAATTGTCCGAGGACCATTAGAGAGCTGAACTGCCCCTTACTTTCAATAGCGTAGATAGTTATCACACCAATGAACAGGTTTGTTCTGCTAATGCATTTCAGAGGAGCTGATCCTTTTTAAGAGACCAGCAAACCCCCACATCCAAACCGCTCAACAAAGAGAAAGTTTGATATATATATTAATGACACTCAAACAGGCATGCTCCTCGGAATCCCAAGGAGTGCAAGGTGCGTTCAAAGATTCGATG
+
AA?AAF3@>1A>1GGGB1EEGG?DEFH3BBABGHB1AB222210///AF1A2A2BA110BEB1D/F//BECGHB1BG2F2D1@21BF@/EEB;0GHHF2FBC@C0>>GBEF1EGA/0FC1#2>1FGFGEFGECCCHHF8HGHAC>DF<F=<FGGHGF/FHH??G<GBGGDBFGFGG1=FHHGEGHFHACG#/CGGDDGG2CCC#1BF:?CE<C/EG?GCFF;BEEFEEAG@?CBF1B2FBFFHF1GD2G22AD22D221GF222AEFA101AAA111GB//B/A/0A21GAF0FHGDF0FB11110011A11B33@3FA111>1>11
@M02197:105:000000000-AN6RF:1:1101:12502:16210 1:N:0:1
ATATAAGGCCCATCCTCCGCTTATTGATATGCTTAAGTTCAGCGGGTAGCCCTACCTGATTTGAGATCAAACATTCAGGAAACTGTCCTCGCTAAGGAGAGACGTTTATGAGCTCCAGCGAACCTCCATCACTGAAGGTTACCTGGTGGAAAACCACAAGCGTAGATAGTTATCACACCCGTGATGCCACCAAACACTGGCAAGCTGATTCATTTGAGAGGAGCCGACCGCAGGCCAGCAAGACCCCCAAAGTCCAAGCTCATCACGGCAAAACCATGAGAGTTGAGGTGTTCATGATACTCAAACAGGCATGCCCTCTGGAATAGCCAGAGGGCGCAAGGTGCGTTCAAAGATTCGATGATTCAC
+
BCCDDFFFFCDDGGGGGGGGGGGHHHGHHHHHHHHHHHHHHHHGGGGGFHHHHHHHHHHHHHHHGHHHHHHHHHHHHHHHHHHHHHHHHHGGGGGHHHHHGGHGGGHHHHHHHHHHHHHGGGGGHHHHHHHHHHHHHHHGHHHHHHHHGHHHHHGHGHHHHGFGGGHHHHHHHHHHHHGGHHHGHHHHHHHHHHHHHGGGHHHHGHHHHHHHHHHHHHHGGGGGGGGGGHFHHFGHHHHHHGGGGGHHHHHHHGHHHHHHFHGGGGHHHGHHGGHEHHHHHHHHHHGHHHHHGHHHHHHGHHHHHHHHHGHGGGGGHHHHHHHHHGHHGHGGGGGHHHHGGGGHGGGGGGGGGGFFFFFFFAABBB
@M02197:105:000000000-AN6RF:1:1101:12358:16217 1:N:0:1
ATATAAGGCCCATCCTCCGCTTATTGATATGCTTAAGTTCAGCGGGTAGCCCTACCGGATTTGAGATCAAACATTCAGGAAACTGTCCTTGCTAAGGAGAGACGTTTATGAGCTCCAGCGAACCTCCATCACTGAAGGTTACCTGGTGGAAAACCACAAGCGTAGATAGTTATCACACCCGTGATGCCACCAAACACTGGCAAGCTGATTCATTTGAGAGGAGCCGACCGCAGGCCAGCAAGACCCCAAAGTCCAAGCTCATCACGGCAAAACCATGAGAGTTGAGGTGTTCATGATACTCAAACAGGCATGCCCTCTGGAATAGCCAGAGGGCGCAAGGTGCGTTCAAAGATTCGATGATTCAC
+
BCCCCFFFFCBBGGGGGGGGGGGHHHHHHHHGHHHHGHHGHGHGGGGGGHHHHHHHGGGGGHHHGHHHHHHHHHHHHHHHHHHHHHHHHHGHGHHHHHHGGGHGGGHHHHGHGHHHHHHGGGGGHHHHHHHHHGHFHGHHHHHHHHGHGHHHHHGHGHHHHGGGGGHHHHHHHHHHGHGGGGHHHHHFHHHHHHHHHGHGHGHHHGHHHGHHGGHHHGHGGGGGGGFFFHGHGGHHHHHGHGECGFHHHHGFGHHGHHGHGGGEGGHHGHHHHHHHHHHHFFGHHFGHHHHHFGFHHHGEHHGHFFGHHHGGCFGHGGHHGHHHGFHHHGEGGGHHHHGGGGHGGGGGGGGGFFFFFFFFCCCBB
@M02197:105:000000000-AN6RF:1:1101:17792:16253 1:N:0:1
ATATAAGGCCCATCCTCCGCTTATTGATATGCTTAAGTTCAGCGGGTAGCCCTACCTGATTTGAGATCAAACATTCAGGAAACTGTCCTCGCTAAGGAGAGACGTTTATGAGCTCCAGCGAACCTCCATCACTGAAGGTTACCTGGTGGAAAACCACAAGCGTAGATAGTTATCACACCCGTGATGCCACCAAACACTGGCAAGCTGATTCATTTGAGAGGAGCCGACCGCAGGCCAGCAAGACCCCCAAAGTCCAAGCTCATCACGGCAAAACCATGAGAGTTGAGGTGTTCATGATACTCAAACAGGCATGCCCTCTGGAATAGCCAGAGGGCGCAAGGTGCGTTCAAAGATTCGATGATTCAC
+
CCDDCFFFFDCCGGGGGGGGGGGHHHHHHHHHHHHHHHHHHHHGGGGGGHHHHHHHHHGHHHHHGGHHHHHHHHHHHHHHHHHHHHHHHHGGGGGHHHHHGGHGGGHHHHHHHHHHHHHGGGGGHHHHHH:HHHHHHHGHHHGHHHHHGHHHHHGHGHHHHGGGGGHHHHHHHHHHHHGGHHHGHHHHHHHHHHHHHGHHHHHHHHHHGHHHHHHHHHHGGGGGGGGGGHGHHGHHHHGHHGGGGGHHHHHHHGHHHHHHHHGFFGHHHGHHGHHHHHHHHHHHHHGHHHHHHHHHHGBGHHHHHHFFHHHGGGGHHHHHHHHGHHHFG2FGGGGHHHHGGGGHGGGGGGGGGGFFFFFFFBBBBB
@M02197:105:000000000-AN6RF:1:1101:24601:16378 1:N:0:1
ATATAAGGCCCATCCTCCGCTTATTGATATGCTTAAGTTCAGCGGGTAGTCCTACCTGATTTGAGGTCACATTAATGATGAATTGTCCGAGGACCATTAGAGAGCTGAACTGCCCCTTACATTCAATAGCGTAGATAGTTATCACACCAATGAACAGGTTTGTTCTGCTAATGCATTTCAGAGGAGCTGAACCTTTTTAAGAGGCCAGCAAACCCCCACATCCAAACCGCTCAACAAAGAGAAAGTTTGATACATATATTAATGACACTCAAACAGGCATGCTCCTCGGAATACCAGGGAGCGCAAGGTGCGTTCAAAGATTCGATGATTCAC
+
CCCCCFFFFCCCGGGGGGGGGGGHGHHHHHHHHHHHGHHHHHHGGGAFGHHHHHHHHHGHHHHHGHHHHHHHHFFHHHHHHHHHHHHHGGGGGGHHHHHGHHGGHHHHHHHHHHHGHHHGHHHHGHHHHHHHHGHHHHHHHHHHHHHHHHHHHHHHHHHHHHHHHHHHHHHHHHHHHHHHHHHHHGHHHHHHHHHHHHHHHHGHHHHHGHHHHGGHGGHHGGGGGGGGHGGHHHHHHHGHHHHGGHHHHHHHHG5HHGBFHHHHHFHGHGHHHHHGHHHGGCGGCGGFHHHFHFHHGGGGGGGHHGGGGGHGGGGGGFGGGFFFFFFFBBAAA
@M02197:105:000000000-AN6RF:1:1101:20884:16505 1:N:0:1
ATATAAGGCCCATCCTCCGCTTATTGATATGCTTAAGTTCAGCGGGTAGTCCTACCTGATTTGAGGTCACATTAATGATGAATTGTCCGAGGACCATTAGAGAGCTGAACTGCCCCTTACATTCAATAGCGTAGATAGTTATCACACCAATGAACAGGTTTGTTCTGCTAATGCATTTCAGAGGAGCTGAACCTTTTTAAGAGGCCAGCAAACCCCCACATCCAAACCGCTCAACAAAGAGAAAGTTTGATATATATATTAATGACACTCAAACAGGCATGCTCCTCGGAATACCAAGGAGCGCAAGGTGCGTTCAAAGATTCGATGATTCAC
+
CCCCCFFFFCCCGGGGGGGGGGGHHHHHCHHHHHHHHHHHHHHGGGEGGHHHHHHHHHGHHHHHGHHHHHHHHHHHHHHHHHHHHHHHGGGGGHHHHHHGHHHGHHHHHHHHHHHGHHHHHHHHHHHHHHHHGHHHHHHHHHHHHHHHHHHHHHHHHHGHHHHHHHHHHHHHHHHHHHHHHHHGHHHHHHHHHHHHHHHHHHHHGHHHGHHHHGGGGGGHGGGGGGGGHGHHHHHHHHHHHGHHHHHHHHHHHHHHFFFFHEGHHHHGHHHHHHHHEHHHGGGGGGHHFHHGHHHHHGGEGGHHHHGGGGHFGGGGGGGGGBFFFFFFAAAAA
@M02197:105:000000000-AN6RF:1:1101:19292:16419 1:N:0:1
ATATAAGGCCCATCCTCCGCTTATTGATATGCTTAAGTTCGGCGGGTGGCCCTACCTGATTTGAGATCAAACATTCAGGAAGCTGTCCTCGCTAAGGAGAGACGTTTATGAGCTCCAGCGAACCTCCATCACTGAAGGTTACCTGGTAGAAAACCACAAGCGTAGATAGTTATCACACCCGTGATGCCACCAAACACTGGCAAGCTGATTCATTTGAGAGGAGCCGACCGCAGGCCAGCAAGACCCCCAAAGTCCAAGCTCATCACGGCAAAACCATGAGAGTTGAGGTGTTCATGATACTCAAACAGGCATGCCCTCTGGAATAGCCAGAGGGCGCAAGGTGCGTTCAAAGATTCGATGATTCAC
+
CCCCCFF4FBAAGGGGGGGGGGGHHHHHHHHHHHHHHHHHGGGGGFEGGHHHHGHH3FGGHGGGGHHFHHHHHHHFHHHGFFHHHHHGHFEGEEGHHFHHDGHGGGHHHHEHGEHHFBGFGGFGHHHHHH:HGHHHHHHHHHHFFH<DFHHHHHGHGHHGHGGGGGGHHHGGGGGGGGGGHHHHGHGGHGHHGGGGHHHHHGHHFHHHGHHFGHFHHHHGGGGGFDEFGHGHFGGGDFFEHEBGGGFGHHGHHGHHHGHHHGECGGHHHGHHGHHHHHHHHGHHGFGGHHHGHFHHHHGFBFHGDHHHFGHGGGGHGHHHHHHCHHHHHHGGGGGHHHHGGFGHFGFGGGFGGGFFFFFBFBABBA
@M02197:105:000000000-AN6RF:1:1101:13032:16531 1:N:0:1
ATATAAGGCCCACCTCCGCTTATTGATATGCTTAAGTTCAGCGGGTAGTCCTACCTGATTTGAGGTCACATTAATGATGAATTGTCCGAGGACCATTAGAGAGCTGAACTGCCCCTTACATTCAATAGCGTAGATAGTTATCACACCAATGAACAGGTTTGTCCTGCTAATGCATTTCAGAGGAGCTGAACCTTTTTAAGAGGCCAGCAAACCCCCACATCCAAACCGCTCAACAAAGAGAAAGTTTGATATATATATTAATGACACTCAAACAGGCATGCTCCTCGGAATACCAAGGAGCGCAAGGTGCGTTCAAAGATTCGATGATTCAC
+
CDCDDFFFFCDDGGGGGGGGGGHHHHHGHHHHHHHHHHHHHHGGGGGGHHHHHHHHHHHHHHGGHHHHHHHHHHHHHHHHHHHHHHHGGGGGHHHHHHHHHHGHHHHHHHHHHHGHHHHHHHHHHGHHHHGHHHHHHHHHHHHHHHHHHHHHHHHHHHHHHHHHHHHHHHHHHHHHHHHHHHHHHHHHHHHHHHHHHHHHHHGHHHHGHHHHGGHHHHGHGGGGGGGHHHHHHHHHHHHHHHHHHFHHHHHHHHHHFHHHHHHHFGGHHHGEHHHHHHHHGGGGGGHHHHHHHHHHGGGGGHHHHGGGGHGGGGGGGGGGFFFFFFFCBAAB
@M02197:105:000000000-AN6RF:1:1101:7909:16717 1:N:0:1
ATATAAGGCCCATCCTCCGCTTATTGATATGCTTAAGTTCAGCGGGTAGTCCTACCTGATTTGAGGTCAAATTGTCAGAAGCTGTCTCAAAAGAGACCCTTTAGAAGCTGAACCCCATTTATAAAGCTGCTCTTCACAAATGGCATAGATAATTATCACACCAAAGCAAGGCAACAAAGGTCCCGCTAATGCATTTCAGGAGAGCCGACTTCTGAGAGGCCCGCATACCCCCACATCCAAGCCTGATCAACAGAAAAAGCTGAAAAGGTTGAGAATTTCATGACACTCAAACAGGCATGCTCCTCGGAATACCAAGGAGCGCAAGGTGCGTTCAAAGATTCGATGATTCAC
+
BBBBAFDFFBABGGGGGGGGGGGHHHGHHHHHHHGHHHHHHHHGGGGGGHHHHHHHHHHHHHHHGHHHHHHHHEHHHHHHFHHHHHHFH4B@FFHHHGGGHFFHEHGCHHHGHHGGGHGFGHFFGB9B3FGHFDFGFHHHHGFFHGGFHGHHHFEFFDG;FGHHEFHGHFEFHHFHHHHFHHHHGGGGGH<DGHGGFFFBHHGG:GGFGGGHGHHGGGGGGGBAFDDFGFGBFGFBE@HGF3DGDBB3HHFBHFGHFHHGHFHHGHFG55FDHFB5GDFG5HGFFA5HGGA3HGF3FGAACGEE3HHFHFFGBHHGGGGGHHHHGGGGGGGGGGGGGGGBFFFFFFBA>>A
@M02197:105:000000000-AN6RF:1:1101:10951:16718 1:N:0:1
ATATAAGGCCCATCCTCCGCTTATTGATATGCTTAAGTTCAGCGGGTAGTCCTACCTGATTTGAGGTCACATTAATGATGAATTGTCCGAGGACCATTAGAGAGCTGAACTGCCCCTTACATTCAATAGCGTAGATAGTTATCACACCAATGAACAGGTTTGTTCTGCTAATGCATTTCAGAGGAGCTGAACCTTTTTAAGAGGCCAGCAAACCCCCACATCCAAACCGCTCAACAAAGAGAAAGTTTGATATATATATTAATGACACTCAAACAGGCATGCTCCTCGGAATACCAAGGAGCGCAAGGTGCGTTCAAAGATTCGATGATTCAC
+
CCCCCFFFFCCCGGGGGGGGGGGHHHHHHHHHHHHHHHHHHHHGGGGGGHHHHHHHHHHHHHHHGHHHGHHHHHHHHHHHHHHHHHHHGGGGGHHHHHGHHHHGHHHHHHHHHHHGHHHHHHHHHHHHHHGHHGHHHHHHHHHHHHHHHHHHHHHHHHHHHHHHHHHHHHHHHHHHHHHHHHHHHGHHHHHHHHHHHHHHHHHHHHHHGGHHHGGGGGGGGGGGGGGGGHGGHGHHHHHHHHGHHHHHHHHHHGHHFHHHGGGHHGFGHHHHHHHHGHHGGGGGGGHHGHHGDHHHHGGGGGHHHHGGGGHGGGGGGGGGGFFFFFFFABABB
@M02197:105:000000000-AN6RF:1:1101:16385:16763 1:N:0:1
ATATAAGGCCCATCCTCCGCTTATTGATATGCTTAAGTTCAGCGGGTAGCCCTACCTGATTTGAGATCAAACATTCAGGAAACTGTCCTCGCTAAGGAGAGACGTTTATGAGCTCCAGCGAACCTCCATCACTGAAGGTTACCCGGTGGAAAACCACAAGCGTAGATAGTTATCACACCCGTGATGCCACCAAACACTGGCAAGCTGATTCATTTGAGAGGAGCCGACCGCAGGCCAGCAAGACCCCCAAAGTCCAAGCTCATCACGGCAAAACCATGAGAGTTGAGGTGTTCATGATACTCAAACAGGCATGCCCTCTGGAATAGCCAGAGGGCGCAAGGTGCGTTCAAAGATTCGATGATTCAC
+
BCCBCFFFFCCCGGGGGGGGGGGHHHHGHHHHHHHHHHHHHHHGGGGGGHHHHHHHHHHGHHHHGHHHHHHHHHHHHHHHHHHHHHHHHHGGGGGHHHHHGGHGFGHHGHHHHHHHHGHGGGGGHHHHHHHHHHHHHGGHHHGHGGGGGHHHHHGHGHHHHGGGGGHHHHHHHHHHHHGGHHHHHHHHHHHHHGGGGHHHHHGHHHHHHHHHHHHHHHHGGGGGGGGGGHGHHGFGHHHHHGGGGGHHHHHHHGHHHHHHHHGGGGHHHGHHGHHHHHHHHHHHHHGHHHGHHHHHFGGEHHHGFHHHHHHGGGGHHGHHHHGGHGHHHHGGGGFHHHGGGGGFGGGGGGGGGGFBFFFFFBBBAA
@M02197:105:000000000-AN6RF:1:1101:11846:16881 1:N:0:1
ATATAAGGCCCATCCTCCGCTTATTGATATGCTTAAGTTCAGCGGGTAGCCCTACCTGATTTGAGATCAAACATTCAGGAAACTGTCCTCGCTAAGGAGAGACGTTTATGAGCTCCAGCGAACCTCCATCACTGGAGGTTACCTGGTGGAAAACCACAAGCGTAGATAGTTATCACACCCGTGATGCCACCAAACACTGGCAAGCTGATTCATTTGAGAGGAGCCGACCGCAGGCCAGCAAGACCCCCAAAGTCCAAGCTCATCACGGCAAAACCATGAGAGTTGAGGTGTTCATGATACTCAAACAGGCATGCCCTCTGGAATAGCCAGAGGGCGCAAGGTGCGTTCAAAGATTCGATGATTCAC
+
BCCCCFFFFCCCGGGGGGGGGGGHHHHHHHHHHHHHHHHHHHHGGGGGGHHHHHHHHHHHHHHHGHHHGHHHHHHHHHHHHHHHHHHHHHGGGGGHGHGHGGHGGGHHHHHHHHHHHHGGGGGGHHHHHHHHHHHHHGGHHHHHHHHHGHHHHHGHGHHHHGGGGGHHHHHHGHHHHHGGGGHHHHHHHGHHHHHGGGGGHGHHGHHHHHHHGGHHHGHGGGGGGFGGGHGGHFGGDFHHHGCGGGHHHEHHFGGHHHGHHHGGGGHHHGHGFHHHEHGHHHHHHHGHHHHFFFHHHHHEHEGHGHHHHHHGGGGHHHHHHFHHHHGHHGGGGGGHFHHGGGGHGGGGGGGGGFFFFFFFFBBBAA
@M02197:105:000000000-AN6RF:1:1101:15351:17408 1:N:0:1
ATATAAGGCCCATCCTCCGCTTATTGATATGCTTAAGTTCAGCGGGTAGCCCTACCTGATTTGAGATCAAACATTCAGGAAACTGTCCTCGCTAAGGAGAGACGTTTATGAGCTCCAGCGAACCTCCATCACTGAAGGTTACCTGGTGGAAAACCACAAGCGTAGATAGTTATCACACCCGTGATGCCACCAAACACTGGCAAGCTGATTCATTTGAGAGGAGCCGACCGCAGGCCAGCAAGACCCCCAAAGTCCAAGCTCATCACGGCAAAACCATGAGAGTTGAGGTGTTCATGATACTCAAACAGGCATGCCCTCTGGAATAGCCAGAGGGCGCAAGGTGCGTTCAAAGATTCGATGATTCAC
+
BCCCCFFFFBCCGGGGGGGGGGGHHHHHHHHHHHHHHHHHHHHGGGGGGHHHHHHHHHHHHHHHGHHHHHHHHHHHHHHHHHHHHHHHHHGGGGGHHHHHGGHGFGHHHHHHHHHHHHHGGGGGHHHHHHHHHHHHHHHHHHHHHHHHGHHHHHGHGHGHHGGGGGHHHHHHHHHHHHGGHHHEHHHHHHHHHHHHHGHHHGGHHHHGGHHHHGHGHHHGGGGGGGFGGFGHHGFFFGGBHGGGCGHHHHFHGGHHHHHHHHGEEGHHHGHGBGHHHHHHHHHHHHGHHHHHHHGHHHFFHGHHHHHGHHHGFGGHFGHHHHHHHHHHFDGGGGGHHHHGGGGHGGGGGGGCGGFFFFFFFBBABB
@M02197:105:000000000-AN6RF:1:1101:4508:17431 1:N:0:1
ATATAAGGCCCATCCTCCGCTTATTGATATGCTTAAGTTCAGCGGGTAGCCCTACCTGATTTGAGATCAAACATTCAGGAAACTGTCCTCGCTAAGGAGAGACGTTTATGAGCTCCAGCGAACCTCCATCACTGAAGGTTACCTGGTGGAAAACCACAAGCGTAGATAGTTATCACACCCGTGATGCCACCAAACACTGGCAAGCTGATTCATTTGTGAGGAGCCGACCGCAGGCCAGCAAGACCCCCAAAGTCCAAGCTCATCACGGCAAAACCATGAGAGTTGAGGTGTTCATGATACTCAAACAGGCATGCCCTCTGGAATAGCCAGAGGGCGCAAGGTGCGTTCAAAGATTCGATGATTCAC
+
AAAABFFFFBBBGGGGGGFGEFGHHHHHHGHHHHHHHHHGHFHGGGGEGHHHHHHHHHHHHHHHGGHHHGHHHHHHGHHHGHHHHHHHHHGGGGGHHHHHGGHGFGHHHHHHGHHHHHGGGGGGHHHHHHHHHHHHHHHHHHHHHHHFGHHHHHGHGHHHHGGGGGHHHHHHHHHHHHGGGGGGHHHHHFHHHHHHHHHHGHHGHGGHHHGHHGHGHHHGGGGGGGGFFHFFHFHHHHHHGGFGFGFHGBFHHGHHHHHHGHGGGGGHHGHGFHHHGHHFDHHFHC?HGGFGHHHHHHGGHGBGFHHGFHGGGFEHGDHHHHFGHGHHHHGGGGGGHGBGEGFFGGGGGFGFFGFFFFFFFAAA>A
@M02197:105:000000000-AN6RF:1:1101:20834:17570 1:N:0:1
ATATAAGGCCCATCCTCCGCTTATTGATATGCTTAAGTTCAGCGGGTAGTCCTACTCGATTCGAGGTCAAGTTGTCAGGGATTGTCCGAAGACAGTTTGAAAGCACAGGGCTCCCGATCAGCCACCCTCTTACGAGGTGCCGGCGAAGACACTTATCACGCCGTACTATGTCCAATCAAGAGATGCACTGACACATTTCAGGTGAGCCACAAGGAAGCAGCAAGCACCCAAGTCCACCGCTCCCCAAATCCAAAGGATCAGAGAGTGTGAGAGTACAATGACACTCAAACGAGCATACCCTTTGGAGCATTCCAAAGGGTGCAAGGTGCGTTCAAAGATTCGATGATTCAC
+
A@BBBFFFFBBBGGGBGGGGGGGHHHHHHHHHHHHHHHFHHHHGGGAFGHHHHHHHHGHHHHGHHGGHHHHHHHHHHHFHEGHHHHHGGGGGHHHHHHGHHHHHHHHHEGGHHGGGGGG;FGF<HHGHHHHHHGGGGAGHHGGGFGGHGHHHHGGHGHHGHGHHHGHHHGGHHGHGHGHHHGGGGGGHHHGGGHHGHHGGHHFGFGGGGGHHHHHFGHHGHHGGFFHGDFGFFFFECGGFEGGHFHHHHGFFG4BGHHHHHFFFGBHHHFHHHHHHHFEHGHHEGE1GGGEHH3HGF?GEFGHHHHHFHHCGGHHHGHHHHHHHGGGGHGGGGGGGGGGFFFFFFFCCCCC
@M02197:105:000000000-AN6RF:1:1101:9879:17657 1:N:0:1
ATATAAGGCCCATCCTCCGCTTATTGATATGCTTAAGTTCAGCGGGTAGTCCTACCTGATTTGAGATCAAACGTTCAAAGGCTGTCCTCGAGGGACGTTTATGAGCCCCAGCGAACCCCCATCGCTGAAGGTTACCTGGTGAAAAACCACAAGCGTAGATAGTTATCACACCCGTGACGCCACCAAACACTGGCAAGCTGATCCGTTTGAGAGGAGCCGACCGCAGGGCCAGCAAGACCCCCAAAGTCCAAGCTCATCACGGCGAACCGTGAGAGTTGAGGTTTTCATGATACTCAAACAGGCATGCCCTTCGGAATAGCCAAAGGGCGCAAGGTGCGTTCAAAGATTCGATGATTCAC
+
CCCCCFFFFCCCGGGGGGGGGGGHHHHHHHHHHHHHHHHHFHHGGGGGGHHHHHHHHHHHHHGHGGHHHHHHGHGHHHHGHHHHHHGHHGGGGFGGGFGHGHHHHGHGGGGHGGGGGGGGGHHGGHGGHHGFGHHHHHHFHHHHHHGGHGHGHHGGGGGHFHHHHHHHHGHGGGGGGGGGGGGGGHGHGHHHGGHGGGGGGGGGHGHHHHHHFGGGGGGGGGFHHGGGHHHHHGHGCGGGHHHHHGHGHGGFHHHHGGGGEGGGGGGHHHFBHHHHGHGGHHHHHHGHHHFHGHHHHGHHHHHHGGGGGGGHHHGHGHHHHHHGGGGGHGHHGGGGHGGGGGGGGGGFFFFFFFBBCBB
@M02197:105:000000000-AN6RF:1:1101:11882:17653 1:N:0:1
ATATAAGGCCCATCCTCCGCTTATTGATATGCTTAAGTTCAGCGGGTATCCCTGCCTGATCCGAGGTCAACCTTGCGAGTAGGTCTTCCGGCAGACGGGGCCCTGACTTTTGAAGCGAAAGATTCTGCTACGCTTAAAGCCGGTGCCACGCCGCCGAGCGTTTCGAGGCGCGTCCCCAAAGGGGACGTCGCCCAACACCAAGCCAGGCTTGAGTGGTGAAATGACGCTCGAACAGGCATGCCCCTCGGGATACCAAGGGGCGCAATGTGCGTTCAAAGATTCGATGATTCAC
+
CCCCCFFFFCCCGGGGGGGGGGGHHHHHGHHHHHHHHHHHHHHGGGGGFHHHHHHHHHHHHHHGGGGHHHHHHHHHGFGFHHHGHHHGHBFGGFGHGGGGGGGHHHHHHHHHGHHHGGGGGFFHHHHGHHHGGGGGHHHHHGGFGGHHHGGGGGGGGGGGGGGGGGGGGGFGGGGHFHHHHGFGGGGGGHGHHEGFHGGHHHGGHGHHFFGHGHHGHHHHHFFFGGHHGHHHHHHHHFGGGGGGGGHHFFHHHGHDGGGGGHHHCGGGGHGGGGGFGGGGFFFFFFFCCBBC
@M02197:105:000000000-AN6RF:1:1101:15656:17820 1:N:0:1
ATATAAGGCCCATCCTCCGCTTATTGATATGCTTACGTTCAGCGGGTAGTCCTACCTGATTTGAGGTCAAATTGTCAGAAGCTGTCTCAAAAGAGACCCTTTAGAAGCTGAACCCCATTTATAAAGCTGCTCTTCACAAATGGGGTAGATAATTATCACACCAAAGCAAGGCAACAAAGGTCCCGCTAATGCATTTCAGGAGAGCCGACTTCTGAGAAGCCCGCATACTCCCACATCCAAGCCTGATCAACAGAAAAAGCTGAAAAGGTTGAGAATTTCATGACACTCAAACAGGCATGCTCCTCGGAATACCAAGGAGCGCGAGGTGCGTTCAAAGATTCGATGACTCAC
+
CCCCCFFFFCCCGGGGGGGGGGGHHHHHHHHHHHHHGHHHHHHGGGGGGHHHHHHHHGHHHHHHGHHHHGHHHHHHHHHHGHHHHHHHHHHHHGHGHGHHHHHHHHHHHHGHHHGGGHHHHHHHHHHHHHHHHHHHHHHHHHHHGGGGHHHHHHHHHHHHHHHHHHHHHHGHHHHHHHHHHHHHGHHGHHHHHHHHHHHHGGHGHHHHGHGGHHHGHGGGGGHHGHGFFFGGGGHFGGHHHHHHHHGGHHGHFHHHHGHHHHHHHGHHHGHHHHGD5FHHHHFHHGHGHHGFHFHHHHGGGGGGHHHHGHHHGHHGGGGGGGHHGGCGGGGGGGGGGGGBFFFFFFBBABB
@M02197:105:000000000-AN6RF:1:1101:12745:18005 1:N:0:1
ATATAAGGCCCATCCTCCGCTTATTGATATGCTTAAGTTCAGCGGGTAGCCCTACCTGATTTGAGATCAAACATTCAGGAAACTGTCCTCGCTAAGGAGAGACGTTTATGAGCTCCAGCGAACCTCCATCACTGAAGGTTACCTGGTGGAAAACCACAAGCGTAGATAGTTATCACACCCGTGATGCCACCAAACACTGGCAAGCTGATTCATTTGAGAGGAGCCGACCGCAGGCCAGCAAGACCCCCAAAGTCCAAGCTCATCACGGCAAAACCATGAGAGTTGAGGTGTTCATGATACTCAAACAGGCATGCCCTCTGGAATAGCCAGAGGGCGCAAGGTGCGTTCAAAGATTCGATGATTCAC
+
BBCCCFFFFCCCGGGGGGGGGGGHHHHHGHHHHHHHHHHHHHHGGGGGGHHHHHHHGHHHHHHHGHHHHHHHHHHHHHHHHHHHHHHHHHGGGGGHHHHHGGHGGGHHHHHHHHHHHHHGGGGGHHHHHHHHHGHHHHHHHHHHHHGGGHHHHHGHGHHHHGGGGGHHHHHHHHHHHHGGHGHHHHHHHHHHHHHGHHGHHHHHHGGHGHGHHHHHHHGGGGGGGGFFFFGHHGFFHHHHFDCGCCGGGHHHHGHHHHHHHHGGGGHHHGHHGHHHHHHGHHFFHFGHGHHHHHHHHHHGHHHHGHHHGGHGGGGGHHHHFGHGHGGGHHGGGFGHHHFGEGGHGGGGGGGGFGFBFFFFFABBBB
@M02197:105:000000000-AN6RF:1:1101:18617:18008 1:N:0:1
ATATAAGGCCCATCCTCCGCTTATTGATATGCTTAAGTTCAGCGGGTATCCCTACCTGATCCGAGGTCAACCATAGAATGGGGGGGTTGTCTAGCGAGCACGTAGCAGGACCCTGTAGCGAGAAAGATTACTACGCTTAGGGCCTGACAGCACCGCCACTGATTTTAGGGCCGACCGTTACCGGTGTGGCCCAACACCAAGCAGAGCTTGAGGGTTGTAATGACGCTCGGACAGGCATGCCCTGCGGAATACCACAGGGCGCAATGTGCGTTCAAAGATTCGATGATTCAC
+
DDCDDFFFFCBCGGGGGGGGGGGHHHHHHHHHHHHHHHHHHHGGGGGGHHHHHHHH;HH;H;HGGGGHHHHHGHHH;H.HHHGGG8DDFF:9:FFFFFF:FFFFFFFFFFFFFFFFFFFFFFFFFFFFFFFF:FFFFF:FFFFFFFFFF9FFGGGHFHHHHHHFFFHGGGGGFEGGHGFFGGGGHGGGHGFHGHFFGHHHHHHHHHHHHHHGGHHHHHFHGGGGGGGGHHHHHHHHHGGGGGGGHHGHGHHHHHGGGGGGHHHHGEEGFGGGGGGFGGGFFFFFFFBBAAA
@M02197:105:000000000-AN6RF:1:1101:3130:18056 1:N:0:1
ATATAAGGCCCATCCTCCGCTTATTGATATGCTTAAGTTCAGCGGGTAGTCCTACCTGATTTGAGGTCAAATTGTCAGAAGCTGTCTCAAAAGAGACCCTTTAGAAGCTGAACCCCATTTATAAAGCTGCTCTTCACAAATGGCGTAGATAATTATCACACCAAAGCAAGGCAACAAAGGTCCCGCTAATGCATTTCAGGAGAGCCGACTTCTGAGAAGCCCGCATACTCCCACATCCAAGCCTGATCAACAGAAAAAGCTGAAAAGGTTGAGAATTTCATGACACTCAAACAGGCATGCTCCTCGGAATACCAAGGAGCGCAAGGTGCGTTCAAAGATTCGATGATTCAC
+
ABABBFFFFBBBGCGGGGGGGGGHHHHHHHHHHHHHHHHHHHHGGGGGGHHHHHHHHGHGHHHHGGHHHHHHHHHHHHGHHHHHHHHHHHFHFGFHHGGHHHHGHHHHHHHHHHGGGHHHHHHHHGHHGHHHHHHGHHHHHHGHGGGGGHHHHHHHHHHHHGHHHHHHHHHHHHHHHHHHHHHHHHHGGHHHHHHHHHHHHGFGGGGHGGEHHHHHGGGGGGGHHGGGHGHGGFGFGCHHGHFHHHGHHHHHHHFHHHEFHEEHGHHHFFHHFGD5HBHGHHHGFFHHHHGHGFBHHHHDFCGGFHHHFFDGHFHEGCGGFFFGGGFEAFGGGGGGGGGFFFFFFFBAAAA
@M02197:105:000000000-AN6RF:1:1101:4909:18121 1:N:0:1
ATATAAGGCCCATCCTCCGCTTATTGATATGCTTAAGTTCAGCGGGTAGTCCTACCTGATTTGAGGTCAAATTGTCAGAAGCTGTCCCAAAAGAGACCCTTTAGAAGCTGAGCCCCATTTATAAAGCTGCTCTTCACAAATGGCGTAGATAATTATCACACCAAAGCAAGGCAACAAAGGTCCCGCTAATGCATTTCAGGAGAGCCGACTTCTGAGAAGCCCGCATACTCCCACATCCAAGCCTGATCAACAGAAAAAGCTGAAAAGGTTGAGAATTTCATGACACTCAAACAGGCATGCTCCTCGGAATACCAAGGAGCGCAAGGTGCGTTCAAAGATTCGATGATTCAC
+
BCCCCFFFFCCCGGGGGGGGGGGHHHHHHHHHHHHHHHHHHHHGGGGGGHHHHHHHHHHHHHHGGHHHEHHHHGHHHHHHHGHHHHHHHHHHGGHHHGHHHHHHHHHGHHHHHGGGGHHHHHGHHGHHHHHHHHHHHHHHHHHHGGGGGHHHHHHHHHHHHHHHHHGHHHGHHHHHHHHGHHHHGGHHHHHHHHHHHHHHHGHGHHHHHHHHHHGHHGGGGGGHGHGGGGHGHHFHGGHHHHHFHHHHHHHHHHHHHHHHHHHHHHHFEHHHHHGEGHHHHHHHHGHHGHFHHGGHHHHGEGGGHHFHCHGHFHHGFGG?HFHFGGGGHGGGGGGGGGGFFFFFFFCCCBC
@M02197:105:000000000-AN6RF:1:1101:3093:18111 1:N:0:1
ATATAAGGCCCATCCTCCGCTTATTGATATGCTTAAGTTCAGCGGGTAGCCCTACCTGATTTGAGATCAAACATTCAGGAAACTGTCCTCGCTAAGGAGAGACGTTTATGAGCTCCAGCGAACCTCCATCACTGAAGGTTACCTGGTGGAAAACCACAAGCGTAGATAGTTATCACACCCGTGATGCCACCAAACACTGGCAAGCTGATTCATTTGAGAGGAGCCGACCGCAGGCCAGCAAGACCCCCAAAGTCCAAGCTCATCACGGCAAAACCATGAGAGTTGAGGTGTTCATGATACTCAAACAGGCATGCCCTCTGGAATAGCCAGAGGGCGCAAGGTGCGTTCAAAGATTCGATGATTCAC
+
>A3AAFFFFBAAGGGGGGGGGGGHHHHHHGHGHHHHHHGGHHCDEFGGGHHHFHHHHHEHHGHGGEHHHHHHGHH5BFGFGGHHBFGFHHGGGGFHEEGHGFHGGGHHHHHEBFGFHHHGGGGCHHHHHEFFHFFFGHFGHHHGHGHHGHHHFFFFGHFHAFGGGGHHGFGHFDHHHHGGGGGGHHHGHFHGHGHHH8GHGBFHHGHHGHHGGHHGGGGGGGDECDCFFHGHFCDFHFGFGB/GGGHFFHHFHGHHHFHGFFF/DEFGHGGGBFFEBFFHGHHHFFEFFFHGHFHFHFGGHHGHHHHFGHHEGGGHFGHHHGHFFHGBGF2E??EGHHHE?CCHGGGGGFGCGGFFFFFFF@AA33
@M02197:105:000000000-AN6RF:1:1101:27481:18067 1:N:0:1
ATATAAGGCCCATCCTCCGCTTATTGATATGCTTAAGTTCAGCGGGTAGCCCTACCTGATTTGGGATCAAACATTCAGGAAACTGTCCTCGCTAAGGAGAGACGTTTATGAGCTCCAGCGAACCTCCATCACTGAAGGTTACCTGGTGGAAAACCACAAGCGTAGATAGTTATCACACCCGTGATGCCACCAAACACTGGCAAGCTGATTCATTTGAGAGGAGCCGACCGCAGGCCAGCAAGACCCCCAAAGTCCAAGCTCATCACGGCAAAACCATGAGAGTTGAGGTGTTCATGATACTCAAACAGGCATGCCCTCTGGAATAGCCAGAGGGCGCAAGGTGCGTTCAAAGATTCGATGATTCAC
+
ABB?ADF44>AAGFGCGGGGGGDHEFCHHHGHH5FGHHHHGFHGCEAAFHGFHBGHHEFHHHHGGAGEGFHHGHHGHHHHHHFFDFDGGHGGGGGEHGHGGE0EEFHEGFHFHEFGHGHGCGGGHHHHHH:GGHFFHHHHHGFFHFFGFEFGCGGHEEGGHGGGGGHGGHGGHEFHHHGDCDGGHHFHHGHHGFHHHHGHHFGHGGGHHGHHHHGGHHHGGGGGGCDGGGGHGGGHHHGHHCGGGFHHHHHFFGHHHHFHHFFEEGFHHGGFBHHHHHHHHHHFHHGHHHGFHGHHHHHGHHHFGF5HGHHFEFEHHHHHHHHHHHHGHHGGGCGHHGHGFCGHFGGGGGGGGGFFFBFFFBBBBB
@M02197:105:000000000-AN6RF:1:1101:7189:18157 1:N:0:1
ATATAAGGCCCATCCTCCGCTTATTGATATGCTTAAGTTCAGCGGGTAGTCCTACCTGATTTGAGGTCACATTAATGATGAATTGTCCGAGGACCATTAGAGAGCTGAACTGCCCCTTACATTTAATAGCGTAGATAGTTATCACACCAATGAACAGGTTTGTTCTACTAATGCATTTCAGAGGAGCTGAACCTTTTTAAGAGGCCAGCAAACCCCCACATCCAAACCGCTCAACAAAGAGAAAGTTTGATATATATATTAATGACACTCAAACAGGCATGCTCCTCGGAATACCAAGGAGCGCAAGGTGCGTTCAAAGATTCGATGATTCAC
+
CCCCCFBFFBCCGGGGGGGGGGGHHHHHHHHHHHHHHHHHHHHGGGGGGHHHHHHHHHHHHHHHGHHHHHHHHHHHHGHHHHHHHHHHGGGGGHHGHHHHHHGGHHHHHHHHHHHGHHHHHHHHHGHHHHGHHGHHHHHHHHHHHHHGHHHHHHHHHHGHHHHHHHHHHHHHHHGHHHHHHHHHHHHHHGHHGHHHHHHHHHHHHHHHGHHHHGGGGHGGGGGGGGGGGGGGGGGHHHHHHHHHHHHFHHHHHHHHHHHGGHHHGBDFHHHHHHGHFGHHHGGFGGHHHHHGHGHHGGGGGGGHHFGGFGGGGGGGGGGGCFFFFFFFABBBB
@M02197:105:000000000-AN6RF:1:1101:6789:18325 1:N:0:1
ATATAAGGCCCATCCTCCGCTTATTGATATGCTTAAGTTCAGCGGGTAGCCCTACCTGATTTGAGATCAAACATTCAGGAAACTGTCCTCGCTAAGGAGAGACGTTTATGAGCTCCAGCGAACCTCCATCACTGAAGGTTACCTGGTGGAAAACCACAAGCGTAGATAGTTATCACACCCGTGATGCCACCAAACACTGGCAAGCTGATTCATTTGAGAGGAGCCGACCGCAGGCCAGCAAGACCCCCAAAGTCCAAGCTCATCACGGCAAAACCATGAGAGTTGAGGTGTTCATGATACTCAAACAGGCATGCCCTCTGGAATAGCCAGAGGGCGCAAGGTGCGTTCAAAGATTCGATGATTCAC
+
CCCCCFFFFCCCGGGGGGGGGGGHGHHHHHHHHHHHHHHHHHHGGGGGGHHHHHHHHGHHHHHHGHHHHHHHHHHHHHHHHHHHHHHHHHGGGGGHHHHHGGHGGGHHHGHHHHHHHHHGGGGGHHHHHH:HHHGHHHHHHHHHHHHHGHHHHHGHGHHGHGGGGGHHHHHHHHHHHHGGGHGHHHHHHHHHHHHHHGHFHHGGHGHHGGGHGHHHGHHGDGGGGGGGGEGHHGHHHHHHHFC@/DFFHHHHFCHHHHHFHGEGEGHFGFHGGGHHHHHHGHHGHHGHHHHGHHHHHFHGHFHFHGHGHGHGGGGHGHHGHHHCHHHHHHGGGGGHFGFGGGGHFGGGGGGGGGFFFFFFFA?AAA
@M02197:105:000000000-AN6RF:1:1101:7843:18290 1:N:0:1
ATATAAGGCCCATCCTCCGCTATTGATATGCTTAAGTTCAGCGGGTAGCCCTACCTGATTTGAGATCAAACGTTCAGGAAACTGTCCTCGCTAAGGAGAGACGTTTATGAGCTCCAGCGAACCTCCATCACTGAAGGTTACCTGGTGGAAAACCACAAGCGTAGATAGTTATCACACCCGTGATGCCACCAAACACTGGCAAGCTGATTCATTTGAGAGGAGCCGACCGCAGGCCAGCAAGACCCCCAAAGTCCAAGCTCATCACGGCAAAACCATGAGAGTTGAGGTGTTCATGATACTCAAACAGGCATGCCCTCTGGAATAGCCAGAGGGCGCAAGGTGCGTTCAAAGATTCGATGATTCAC
+
BBBBBFBFFBBBGGGGGGGGGGGGHHHHHHHHHHHHFHHHGFGGGFFGHHHHHHHHHHHHHGHGHHHHHHHGHHHHHHHHHHHHHHHHHGGGGGHHHHHGGHGGGHHHHHHHHHHHHGGGGGGHHHHHHHHHHHHHHGHHHHHHHHHGHHHGHGHGHHHHGGGGGHHHHHHHHHHHHGGHHHGHHGHHHHHHHHHHGHGHHHGHHHHHHHHHGHHHGHGGGGGGGGGGGGGHGGHHHHHHGGGGGHHGHHGHGHHHGHHHHGGGGHHHGHEHHHHFHFHHGHHHFGHFGBFEHGHHHHGHEHHGHHGEHHGGGGHHHHHFHHGGHFHHHGGGGGHGHHGGGGHGGGGFFGGGGFFFFFFFABBAA
@M02197:105:000000000-AN6RF:1:1101:12011:18483 1:N:0:1
ATATAAGGCCCATCCTCCGCTTATTGATATGCTTAAGTTCAGCGGGTAGTCCTACCTGATTTGAGGTCGCATTAATGATGAATTGTCCGAGGACCATTAGAGAGCTGAACTGCCCCTTACATTCAATAGCGTAGATAGTTATCACACCAATGAACAGGTTTGTTCTGCTAATGCATTTCAGAGGAGCTGAACCTTTTTAAGAGGCCAGCAAACCCCCACATCCAAACCGCTCAACAAAGAGAAAGTTTGATATATATATTAATGACACTCAAACAGGCATGCTCCTCGGAATACCAAGGAGCGCAAGGTGCGTTCAAAGATTCGATGATTCAC
+
CDCCDFFFFCCCGGGGGGGGGGGHHHHHHHHHHHHHHHHHGHHGGGGGGHHHHHHHHHHHHHHGGHHHGGGGGHHHHHHHHHHHHHHHGGGGGHHHHHHHHHGFHHHHHHHHGHHGHHHGHHHHHGHHHHGHHHHHHHHHHHHGHHGHHHHHGHHHHHHHHGHHHHHHHHHHHHHHHHHHHHHHHGHHHHHHHHHHHHHHHHHHGGHHGHHHGFGGGHHHHGGGGGGGHGGGHHHHHHHHHHHHHHFHHGFHHHHHHHHHHGHHHHGGHHHHHHGHFGHHGGGGGGHHHHHHHHHHHCGGGFFGHHGGGGHGGGGGGGGGGFFFFFFFBCAAB
@M02197:105:000000000-AN6RF:1:1101:5030:18380 1:N:0:1
ATATAAGGCCCATCCTCCGCTTATTGATATGCTTAAGTTCAGCGGGTAGCCCTACCTGATTTGAGATCAAACATTCAGGAAACTGTCCTCGCTAAGGAGAGACGTTTATGAGCTCCAGCGAACCTCCATCACTGAAGGTTACCTGGTGGAAAACCACAAGCGTGGATAGTTATCACACCCGTGAAGCCACCAAACACTGGCAAGCTGATTCATTTGAGAGGAGCCGACCGCAGGCCAGCAAGCCCCCCAAAGTCCAAGCTCATCACGTCAAAACCATGAGAGTTGAGGTGTTCATGATACTCAAACAGGCATGCCCTCTGGAATAGCCAGAGGGCGCAAGGTGCGTTCAAAGATTCGATGATGCAC
+
>AAAAFBF1A1A1BBGGGFGAFGFFFHHDFBEFEFGHFBGHHHGGGEECFFCAGG0A10BFFEFF/FDGHHG>GHHFEFHHGB1F@BBGG/>FECFF1>GE/FEFABC1221>BGHH10<E/<BC0G0F1GHHF:1FGCF:11FGFFB#AFGFBCEFHHCAC/#>F1FFBDFD0=DDFAFGGG/#;C.CF9CEEC;=#FB;C0///0:9000F000FB;B;CCEEA?@-.9;--920.@.@;-/E/FHFBB11ECCBB122B//F/@/0F>@@1@2BGB1201F0EGGD11F1GHFEAAGFFF1DBE1B0B///C/AFD222B1CFB10FECFCEGCGFAEA01FG3FB3GEFB1C3FFDB11AAA
@M02197:105:000000000-AN6RF:1:1101:21596:18478 1:N:0:1
ATATAAGGCCCATCCTCCGCTTATTGATATGCTTAAGTTCAGCGGGTAGTCCGACCTGATTTGAGGTCAAATTGTCAGAAGCTGTCTCAAAAGAGACCCTTTAGAAGCTGAACCCCATTTATAAAGCTGCTCTTCACAAATGGCGTAGATAATTATCACGCCAAAGCAAGGCAACAAAGGTCCCGCTAATGCATTTCAGGAGAGCCGACTTCTGAGAAGCCCGCATACTCCCACATCCAAGCCTGATCAACAGAAAAAGCTGAAAAGGTTGAGAATTTCATGACACCCAAACAGGCATGCTCCTCGGAATACCAAGGAGCGCAAGGTGCGTTCAAAGATTCGATGATTCAC
+
CCCCCFFFFCBCGGGGGGGGGGGHHHHHHHHHHGHHHHHHHHHGGGGGGHHHGGGGGHHHHHHHGHHHHHHHHHHHHHHHHHHHHHHHHHHHHGHHHGHHHHHHHHHHHHHHHHGGGHHHHHHHHHHHHHGHHHHHHHHHHHHHGGGGGHHHHHHHHHHGHGHHHHHHHHHHHHHHHHGHHHHHHHGHHHHHHHHHHHHHHGHGHGHGHGGHHHHHHGGGGGHHHHGFHFHFFGHFGGHHHHHHHEHHHHHGHHHHHHHHHHHHHHHHHHHHHHHGHHHHHHGEAGGHHHHHHHHHHHHGGGGGHHGHGHFHHHFEEEGGHHHHGGGGHGGGFGGGGGGFFFFFFFAAAAA
@M02197:105:000000000-AN6RF:1:1101:26730:18501 1:N:0:1
ATATAAGGCCCATCCTCCGCTTATTGATATGCTTAAGTTCAGCGGGTAGCCCTACCTGATTTGAGATCAAACATTCAGGAAACTGTCCTCGCTAAGGAGAGACGTTTATGAGCTCCAGCGAACCTCCATCACTGAAGGTTACCTGGTGGAAAACCACAAGCGTAGATAGTTATCACACCCGTGATGCCACCAAACACTGGCAAGCTGATTCATTTGAGAGGAGCCGACCGCAGGCCAGCAAGACCCCCAAAGTCCAAGCTCATCACGGCAAAACCATGAGAGTTGAGGTGTTCATGATACTCAAACAGGCATGCCCTCTGGAATAGCCAGAGGGCGCAAGGTGCGTTCAAAGATTCGATGATTCAC
+
BBBCCFFBFBCCGGGGGGGGGGGHHHHHHHHHHHHHHHHHHHHGGGGGGHHHHHHHHHHHHHHHGHHHHHHHHHHHHGHGHHHHHHHHHHGGGGGHHHHHGGHGGGHHHGHFHHHHHHHGGGGGHHHHHHHHHHHHHHGGGHHHHHHHGHHHHHGHGHHHHGGGGGHHHHHHHHHHHHGGGGHHHHHHHHHHHHHHGGHHHHHGGHHHGGHGHGHHHGHGGGGGGGFGGHGHHGFHFGHHGGGGGGHHHHHHHGHHHHHHHHFGGGGHGGGF3HHHHHHGGHHHHHGHHHHHFFHHFGHEFHHHGHHFFGHGGGGHFBGGHEHGHHFHHCGGGGGGFHGGGGGHGGGFFCGGGGFFFFFFFBBBAA
@M02197:105:000000000-AN6RF:1:1101:26829:18602 1:N:0:1
ATATAAGGCCCATCCTCCGCTTATTGATATGCTTAAGCTCAGCGGGTAGTCCTACCTGATTTGAGGTCACATTAATGATGAATTGTCCGAGGACCATTAGAGAGCTGAACTGCCCCTTACATTCAATAGCGTAGATAGTTATCACACCAATGAACAGGTTTGTTCTGCTAATGCATTTCAGAGGAGCTGAACCTTTTTAAGAGGCCAGCAAACCCCCACATCCAAACCGCTCAACAAAGAGAAAGTTTGATATATATATTAATGACACTCAAACAGGCATGCTCCTCGGAATACCAAGGAGCGCAAGGTGCGTTCAAAGATTCGATGATTCA
+
AAAAA3@1CAAAFGFD1B1EAA01FAGDEDGEB2FF1G1EECAEAEAEFFDGGFEAAE0AAAGB/GHFFFHHFFFDH@GG@E@F1GHHGGE/E//>@FDGFHHEEGFBGHBEBFGGHEEFFFEGEGFGHHCFGBCHFHGHHDG9HGHFG0F=1FFDGHGHGFFFHHDHH<DGHHFHHFFFHGHHFHG1HFF<CGGHHGHFGGACFGC>ECGCH/CFGEFEGGFE@CEAHFEFHHHHFB2FDHGHHGFDDG2GGD2GG@B2@FD2A1D/1HFFAB1F111FAE?ECEBFHHGHFGA1FEEE0?GD1FA0EAFFEG3AB311>1BFFDF1AA1A
@M02197:105:000000000-AN6RF:1:1101:8148:18653 1:N:0:1
ATATAAGGCCCATCCTCCGCTTATTGATATGCTTATGTTCAGCGGGTAGTCCTACCTGATTTGAGGTCACATTAATGATGAATTGTCCGAGGACCATTAGAGAGCTGAACTGCCCCTTACATTCAATAGCGTAGATAGTTATCACACCAATGAACAGGTTTGTTCTGCTAATGCATTTCAGAGGAGCTGAACCTTTTTAAGAGGCCAGCAAACCCCCACATCCAAACCGCTCAACAAAGAGAAAGTTTGATATATATATTAATGACACTCAAACAGGCATGCTCCTCGGAATACCAAGGAGCGCAAGGTGCGTTCAAAGATTCGATGATTCAC
+
BCCCCFFFFBCCGGGGGGGGGGGHHGHHHHHHHHHHHHHHHHHGGGGGGHHHHHHHHHHHHHHFGHGHHHHHHHHHHHHHHHHHGHHHGGGGGGHHHHHHHHHGHHHHHHHHHHHGHHHHHHHHHHHHHHGHHHHHHHFHHHHGHHHGHGHHGHHHGHGHHGHHHHHHHHGHHHHHHHHHHHHHHGHHHHHHHHHHHHHGHHFFHHGHGHHHHGGHGGHGGGGGGGGGHHHHHHHHHHHHGGHHHHHGHHHHGHHHGHHHHFFHG3BGFHHHGGGHHHHEHGGGGGHHHHGHHGHHHGGGGGHBFGGGGGGGGGGGFFGFCBFFFFFFCCCCC
@M02197:105:000000000-AN6RF:1:1101:24249:18677 1:N:0:1
ATATAAGGCCCATCCTCCGCTTATTGATATGCTTAAGTTCAGCGGGTAGTCCTACCTGATTTGAGGTCACATTAATGATGAATTGTCCGAGGACCATTAGAGAGCTGAACTGCCCCTTACATTCAATAGCGTAGATAGTTATCACACCAGTGAACAGGTTTGTTCTGCTAATGCATTTCAGAGGAGCTGAACCTTTTTAAGAGGCCAGCAAACCCCCACATCCAAACCGCTCAACAAAGAGAAAGTTTGATATATATATTAATGGCACTCAAACAGGCATGCTCCTCGGAATACCAAGGAGCGCAAGGTGCGTTCAAAGATTCGATGATTCAC
+
BBBBBFFBFBBBGGGGGGGGGGGHHHHHGHHHHGHHHHHHHHHGGGGGGHHGHHHHHHHHHHHHGHHHHHHHHHHHHHHHGHHHHF5GGGCFGEHHHHHHHFHGHHHHHGHGHHGGHGHHHHHHHHHHHGGDGGHHHHGHHHHHHHGHHGHHHHHHHHHHHGGGHHHHFHHHHHHHHGHHHHHGGGHHHHHHGHHHHHHHHHHHGGHHGHHHHGGHGGHGGGGGEFGGHHGHHGHGFGGHHHHFHGFHHHHHHHFFF5FHHFHHFF5GHGHHHHHHGGHGHGEE?EFHFHHHHHHHHDFCGGHGHGGGGGHGGGGGGGGGGFFFFFFFAAA3B
@M02197:105:000000000-AN6RF:1:1101:10930:18709 1:N:0:1
ATATAAGGCCCATCCTCCGCTTATTGATATGCTTAGTTCAGCGGGTGGTCCTACCTGATTTGAGGTCAAGTTTATCAAATCCAACTCTTATATAGCGGCAGAACCCTCGACCAGATGCAGATATGTATCACATCTTAATGGAGAGGTCGTTACCACTCATGCATTTCAGGGGAGCAGACTAGGCCTGTAACCCCCAAATCCAAGCCACACCTCATGGTGTGGTTGAGACATTAATTACACTCAAACAGGCATGCTCCTTGGATTAACCAAGGAGCGCAAGATGCGTTCAAAGATTCGATGATTCAC
+
BCCCCFFFFCCCGGGGGGGGGGGHHHHHHHHHHHHHHHHHHHGGGGGGGHGHHHHHHHHHHHHGHHHHHGHHHHHHHHHHHHHHHHHGHHHHHHHHGGGGGGHHHGHGHHGHGHHHHHHHHHHHHHHHHHHHHHHHHHHHHHHHGGGHGGGHGHHHHHHHHHHHHHHHHHHHGGHHHHHHHHHHHHGHHHHHHHHHHHGGGGHHGGHHGHHHHHHGGHGGHHHHHHHHHHHHHHHHGHHFFGHGGHHHFGHHHHGGHHHHHHHHHHHHHHGGGGGHFHHGGGGGGGGGGGGGGGFFFFFFFCCCBC
@M02197:105:000000000-AN6RF:1:1101:11243:18763 1:N:0:1
ATATAAGGCCCATCCTCCGCTTATTGATATGCTTAAGTTCAGCGGGTAGCCCTACCTGATTTGAGATCAAACATTCAGGAAACTGTCCTCGCTAAGGAGAGACGTTTATGAGCTCCAGCGAACCTCCATCACTGAAGGTTACCTGGGGGAAAACCACAAGCGTAGATAGTTATCACACCCGTGATGCCACCAAACACTGGCAAGCTGATTCATTTGAGAGGAGCCGACCGCAGGCCAGCAAGACCCCCAAAGTCCAAGCTCATCACGGCAAAACCATGAGAGTTGAGGTGTTCATGATACTCAAACAGGCATGCCCTCTGGAATAGCCAGAGGGCGCAAGGTGCGTTCAAAGATTCGATGATTCAC
+
AABBBFFFFAAAGBGFGFEFGFGGFGHHHHFHHHHHFHHHHFHGFGGGGHHHHHHHHHHHHHGHGGHHHHHHHGHDHHHHGHHGHHHHHHGGGGGHHFHHGGHGGGHHHHHHFHHHHHHGGGGGHHHHHGHHGGGHHHGHFGFHHHGGGGGHHHGGGHHHHGGGGGGGHHGFHFHHHHGGHHHGHHHFHGHHGGGGHHGGGGGHHHHHHHGHHGHHGHHGGGGGGGGFGHGHFGHHHHBEHGGGGGHGHHHHFGHHHG@4GHFGGGHHHGGB3HHHHHHHHHHHHHGHFHHFHGHHHHHGGHHHDGHHBHHGCGGGBFHG5HHHHGHHHHCGGGGHHGHGFCFHGFGCGGGCGF44FFFFFBAA??
@M02197:105:000000000-AN6RF:1:1101:12440:18852 1:N:0:1
ATATAAGGCCCATCCTCCGCTTATTGATATGCTTAAGTTCAGCGGGTAGCCCTACCTGATTTGAGATCAAACATTCAGGAAACTGTCCTCGCTAAGGAGAGACGTTTATGAGCTCCAGCGAACCTCCATCACTGAAGGTTACCTGGTGGAAAACCACAAGCGTAGATAGTTATCACACCCGTGATGCCACCAAACACTGGCAAGCTGATTCATTTGAGAGGAGCCGACCGCAGGCCAGCAAGACCCCCAAAGTCCAAGCTCATCACGGCAAAACCATGAGAGTTGAGGTGTTCATGATACTCAAACAGGCATGCCCTCTGGAATAGCCAGAGGGCGCAAGGTGCGTTCAAAGATTCGATGATTCAC
+
ABAA3FFFF?A2EGGGGF2E?EGFFBBG6A55FBFFHHFHD5FEE2EA1EBBGHHFHHGHFHBGGAGFFHHHEHHBEGHEGB?3BGBGHFGCEEGHGGEE1FHEE/CFGFBGFHBGFBBECGCCGHHGHHGGGHFHBGFFFEHEGFFFFFGGFGFGGFGFGGFDGGHGGGGGFABGHGGFGHGHHHGEHGHHFHHHHHGHHHHHHHHHFGHHHGHHGHHGGGGGGGDGGGGHHGHHHHGHHGDFGGHHHHHHHGHHHEEHHFFGGGHGHGGHGHHHHGHHHHHHHHGHHHHHFHHHHHHFEHHHHHHHHFGGGGGHHHFFGHHHHGHHHHGGGGGHHHHGGFGGGGGGGGGGGFFFFFFFFCBAAA
@M02197:105:000000000-AN6RF:1:1101:4420:18875 1:N:0:1
ATATAAGGCCCATCCTCCGCTTATTGATATGCTCCTCCGCTTATTGATATGCTTAAGTTCAGCGGGTAGCCCTACCTGATTTGAGATCAAACATTCAGGAAACTGTCCTCGCTAAGGAGAGACGTTTATGAGCTCCAGCGAACCTCCATCACTGAAGGTTACCTGGTGGAAAACCACAAGCGTAGATAGTTATCACACCCGTGATGCCACCAAACACTGGCAAGCTGATTCATTTGAGAGGAGCCGACCGCAGGCCAGCAAGACCCCCAAAGTCCAAGCTCATCACGGCAAAACCATGAGAGTTGAGGTGTTCATGATACTCAAACAGGCATGCCCTCTGGAATAACCAGAGGGCGCAAGGTGCGTTCAAAGATTCGATGATTCAC
+
AAAA?BFFBAAAAGFGGGGAAEEFHHHGHHBF2GEHHCEEGGEFFHGHFGHGHHDHGFGFHHDEEEGGGFHHHHGFGHCGHHHFGHHHF1GDGGGFFFHGHFHFHHHGGFEGGGGHHBGHCGHGCFHHFHHHGGBFGHHGCGGGGHHHHHHHHGGHFEHHHFDG1GFHGHHFHHGHGHEFHFFFCFHHFHHHHEBFGHGGHHFFFHFFGGGEGGCFGHGEHGG0FHGHGFHHGFFFHGEGGGGCD@E/<0FHHFG1HFHHF?B?GGHHFGB3FDFEHFGFFG1E>EG3HGGGGHHHDHHHHGFHHHEGGDGFFHEHHHFF5GHGDFHGF1F1A1GEDFHGHGHGHHHHHHEEEEAF5FGE2EGHFGFBGGG?GGFFFFFFFBAAAA
@M02197:105:000000000-AN6RF:1:1101:9564:18810 1:N:0:1
ATATAAGGCCCATCCTCCGCTTATTGATATGCTTAAGTTCAGCGGGTAGCCCTACCTGATTTGAGATCAAACATTCAGGAAACTGTCCTCGCTAAGGAGAGACGTTTATGAGCTCCAGCGAACCTCCATCACTGAAGGTTACCTGGTGGAAAACCACAAGCGTAGATAGTTATCACACCCGTGATGCCACCAAACACTGGCAAGCTGATTCATTTGAGAGGAGCCGACCGCAGGCCAGCAAAACCCCCAAAGTCCAAGCTCATCACGGCAAAACCATGAGAGTTGAGGTGTTCATGATACTCAAACAGTCATGCCCTCTGGAATAGCCAGAGGGCGCAAGGTGCGTTCAAAGATTCGATGATTCAC
+
BBBBBFFFFBBBGGGFGGGGGGGHHHHHHHHHHHHHHHHHHHHGGGGGGHHHHHHHHHHHHHHHGHHHHHHHHHHHHHHHHHHHHHGHHHGGGGGHHHHHGGHGGGHHHHHGHHHHHHHGGGGGHHHHHHHHHGHHHHHHGHHHHHFHGHHHHHGHGHHHHGGGGGHHHHHHHHHHHHGGGGHHHHHHHHHHHHHHHGGGHHGHHGHGHGHHHGHHHHGGDGGGGGGFGHGHGGGHHHFFGD@GGGHHGHGFCGHHHHHFHHEGGGGHGGHFGHHHHHHHGHHHHHGHHHHFHHHHHHHGHHGHHHHFFGHGGGGHHHHHHHHFHHHGHEGGGGCHDHHGGGGHGGGGGGGGGGFFFFFFFCCCBC
@M02197:105:000000000-AN6RF:1:1101:22751:19261 1:N:0:1
ATATAAGGCCCATCCTCCGCTTATTGATATGCTTAAGTTCAGCGGGTAGTCCTACCTGATTTGAGGTCACATTAATGATTAATTGTCCGAGGACCATTAGAGAGCTGAACTGCCCCTTACATTCAATAGCGTAGATAGTTATCACACCAATGAACATGTTTGTTCTGCTAATGCATTTCAGAGGAGCTGAACCTTTTTAAGAGGCCAGCAAACCCCCACATCCAAACCGCTCAACAAAGAGAAAGTTTGATATATATATTAATGACACTCAAACAGGCATGCTCCTCGGGATACCAAGGAGCGCAAGGTGCGTTCAAAGATTCGATGATTCAC
+
BCCCBFFFFCCCGGGGGGGGGGGHHHHHGHHHHHHHHHGHHHHGGGGGGHHHHHHHHHGHHHHHGHHHHHHHHHHHHHHHHGGHHHFHGGGGGHHHHHHHGGHGHHHHHHHHHHHGHHHHHHHHHGHHHHGHFHHHHHHHHHHHHHHHHHHHGHHHHHHHHHHHHHHHHHHHHHHHHHHHHGHHHGHHHHHHHHHHHHHHHHHFGGHHGHHHHGGHHHHHGGGGGGGGHGGGHHHHHGHHHHGHHHHHHHGHHHHHHHFFHGHHHFFGHHHHFHHHHGHHHGGGGGGHHFGHHHHHHGGGGGHHHHGGGGGGGGGGGFGGFFFFFFFFBBBAB
@M02197:105:000000000-AN6RF:1:1101:18129:19269 1:N:0:1
ATATAAGGCCCATCCTCCGCTTATTGATATGCTTAAGTTCAGCGGGTAGTCCTACCTGATTTGAGGTCAAATTGTCAGAAGCTGTCTCAAAAGAGACCCTTTAGAAGCTGAACCCCATTTATAAAGCTGCTCTTCACAAATGGCGTAGATAATTATCACACCAAAGCAAGGCAACAAAGGTCCCGCTAATGCATTTCAGGAGAGCCGACTTCTGAGAAGCCCGCATACTCCCACATCCAAGCCTGATCGACAGAAAAAGCTGAAAAGGTTGAGAATTTCGTGACACTCAAACAGGCATGCTCCTCGGAATACCAAGGAGCGCAAGGTGCGTTCAAAGATTCGATGATTCAC
+
CCDDDFFFFDDDGGGGGGGGGGGHHHHHHHHHHHHHHHHHHHHGGGGGGHHHHHHHHHHHHHHHGHHHHHHHHHHHHHHHHHHHHHHHHHHHHGHHHGHHHHHHHHHHHHHGHHGGGHHHHHHHHHHHHHHHHHHHHHHHHHHHGGGGGHHHHHHHHHHHHGHHHHGHHHGHHHHHHHHHHHHHGGHGHHHHHHHHHHHHHGHGHHHHGHGHHHHHHGGGGGGGHHGGHGHHHHHHGGHHHHGGHGHGGHFGHGHHHHHHHHHHHHHHHHHHFFHGGGGHHHHHHGHHHHGHHHGHHHHGGGGGHHHHHEAHHHHGGGGGHHHHGGGGGGGGGGGBGGGFFFFFFFBCCCC
@M02197:105:000000000-AN6RF:1:1101:6786:19279 1:N:0:1
ATATAAGGCCCATCCTCCGCTTATTGATATGCTTAAGTTCAGCGGGTAGCCCTACCTGATTTGAGATCAAACATTCAGGAAACTGTCCTCGCTAAGGAGAGACGTTTATGAGCTCCAGCGAACCTCCATCACTGAAGGTTACCTGGTGGAAAACCACGAGCGTAGATAGTTATCACACCCGTGATGCCACCAAACACTGGCAAGCTGATTCATTTGAGAGGAGCCGACCGCAGGCCAGCAAGACCCCCAAAGTCCAAGCTCATCACGGCAAAACCATGAGAGTTGAGGTGTTCATGATACTCAAACAGGCATGCCCTCTGGAATAGCCAGAGGGCGCAAGGTGCGTTCAAAGATTCGATGATGCAC
+
>AABBFFFB?AAGGGGGGGGGGGHGHHHHHGHHHHHHHGHHHGGGCEGEHFHHGFHHHEHHG5GGEHHHHHHGFHHHHHEGHHHHHGGGHGGFDEGHFHHGGHGGGFEGBGHGHGHHHHGGGGGHHHHHHHHHHDHHHGFHFGFHHGHDEHFHHGGGGGGGGBFCFFHHHHHHHHHHHGGG,DGHHHHHGHFGGGGGHGFGFHHFHHHHGGHGGDFHCEGA1DEFFFFCFFFFFHGB<1FGC/ECEFFB1BFFGHHHHGE@0F?E@FHHEFB1CB21GFHHGFF>0EFDG12F2GDFF1CFHHBGE1F100AE?FEBGE2DF11CHHFEG0GGGCHHGFEA001GG33FA31GGFFD3F331111>
@M02197:105:000000000-AN6RF:1:1101:10386:19546 1:N:0:1
ATATAAGGCCCATCCTCCGCTTATTGATATGCTTAAGTTCAGCGGGTAGTCCTACCTGATTTGAGGTCAAATTGTCAGAAGCTGTCTCAAAAGAGACCCTTTAGAAGCTGAACCCCATTTATAAAGCTGCTCTTCACAAATGGCGTAGATAATTATCACACCAAAGCAAGGCAACAAAGGTCCCGCTAATGCATTTCAGGAGAGCCGACTTCTGAGAAGCCCGCATACTCCCACATCCAAGCCTGATCAACAGAAAAAGCTGAAAAGGTTGAGAATTTCATGACACTCAAACAGGCATGCTCCTCGGAATACCAAGGAGCGCAAGGTGCGTTCAAAGATTCGATGATTCAC
+
BCCCCFFFFCBCGGGGGGGGGGGHHGHHHHHHHHHHHHHHHHHGGGEGGHHHHHHHHGHHHHHHGHHHHHHHHHHHHHHHHHHHHHHHHHHHHGHGHGGHHHHHHHHGHHHHHHGGGHHHHHHHHHHHHGHHHHHHHHGHHHHHGGGGGHHHHHHHHHHHHHHHHHHHHHHHHGHHHHGHHHHHGHHHHHHHHHHHHHHGHGHGGHGGGGGGGGHHHGGGGGGHHHGGGEGHHGGHGGHHGHHHHHHHHHHHHHHHGHHGGHHHHHHHHHHHHHGHHHHHHHGFDGHHHHHHEFHHHHHGGGEGHHFGHHHHHHHGGGFGHHHHGGGGFFFGGGGGGGGFFFFFFFBBAAA
@M02197:105:000000000-AN6RF:1:1101:18836:19458 1:N:0:1
ATATAAGGCCCATCCTCCGCTTATTGATATGCTTAAGTTCAGCGGGTAGCCCTACCTGATTTGAGATCAAACACTCAGGAAACTGTCCTCGCTAAGGAGAGACGTTTATGAGCTCCAGCGAACCTCCATCACTGAAGGTTACCTGGTGGAAAACCACAAGCGTAGATAGTTATCACACCCGTGATGCCACCAAACACTGGCAAGCTGATTCATTTGAGAGGAGCCGACCGCAGGCCAGCAAGACCCCCAAAGTCCAAGCTCATCACGGCAAAACCATGAGAGTTGAGGTGTTCATGATACTCAAACAGGCATGCCCTCTGGAATAGCCAGAGGGCGCAAGGTGCGTTCAAAGATTCGATGATTCAC
+
CCDCCFFFFBBCGGGGGGGGGGGHHHHHHHHGHHHHHHHHHHHGGGGGGHHHHHHHHHHHHHHHGHHHHHHHHHHHHHHHHHHHHHHGHHGGGGGHHHHHGGHGGGHHHHHHHHHHGHHGGGGGHHHHHHHHHHHHHHGHHHHHHHFGGHHHHHGHGHHHGGGGFGHHHHHGHGHHHHGGGGHGHHGHHHHHHHHHGHHHGHHHHHHHGHHHGHHHGHHGGGGGGGGGGHGHHGHHHHHFHGCGGGGHHHHHGGHHGBFEHHEGGGHHHGHHGHHHHHHHHHHFFEGHHGGHHHHHGHHGGHHHFHFFHHGGGGGHHHHFGHHGHHHHHHGGGGGHHHHGGFGHFGGGGGGFGGFFFFFFFCCCCC
@M02197:105:000000000-AN6RF:1:1101:26476:19586 1:N:0:1
ATATAAGGCCCATCCTCCGCTTATTGATATGCCTAAGTTCAGCGGGTATCCCTACCTGATCCGAGGTCAACCACTGTTGTTTGGACTAAATGGGGGGTCCAGTGGCTCAGAATATGACTTGGATAAGACTAGTATAGCATTTTAAAACACTCCTGGAATCTATTACCATGGTCCACTTTTCTGGCCTATTCATTTCAGCAGAGTAAGACAAAGTAGTGTTAGTACTATCCACTTCTACCAATACCACATGATATGTGAGTCGGTTTTTAGTGACGCTCGAACAGGCATGCCCTAAGGAATACCAAAGGGCGCAATGTGCGTTCAAAGATTCGATGATTCAC
+
BCCCCFFFFCCCGGGGGGGGGGGHHHHHHHGHHHHHHHHHHHHGGGGGHHHHHHHHHHHHHHHGGGFHHFHHGGHHHHHHHHHGHHHHHGHHHHGGGGGHHHHHHGHHHHHHHHHHHHHHHHHHHGGGGGGGHGGGHGHHGHHGGGGGGGHGGGGGHHGGGHHHHFHHFFFHGFFHHGHFHHFHGFGFFGHFHHGHHFHHFHHHHFHHGFHFHFFFFHHHFHGFFGFHFGFFFGGF?HHHGF2EHGHHHGHHHHHEGEGGFGDFGHHGHGGGGGGHHGHGFHFHGHGGHHFFGHHHFGHHHHHHGCGGCGHFHGGGGGHGGGGGGFFFFBFFFFFFBBBAB
@M02197:105:000000000-AN6RF:1:1101:18031:19680 1:N:0:1
ATATAAGGCCCATCCTCCGCTTATTGATATGCTTACGTTCAGCGGGTATCCCTGCCTGATCCGAGGTCAACCTTGCGAGTAGGTCTTCCGGCAGACGGGGCCCTGACTTTTGAAGCGAAAGATTCTGCTACGCTTAAAGCCGGTGCCACGCCGCCGAGCGTTTCGAGGCGCGTCCCCAAGGGGGACGTCGCCCAACACCAATCCAGGCTTGAGTGGTGAAATGACGCTCGAACAGGCATGCCCCTCGGGATACCAAGGGGCGCAATGTGCGTTCAAAGATTCGATGATTCAC
+
CCCCCFFFFDCDGGGGGGGGGGGGHHHGHHHHHHHHGHHHHHHGGGFGHHHHHHHH;HHHGHHGGGGHHHHHHHHHGGGGHHHHHHHHHGGGGGGHGGGGGGGHHHHHHHHHGHHHGGGGGGHHHHHHHGHGGGGGHHHHHGGGGGHHHGGGGGGGGGGGGGGGGGGGGGGGGGGHHHGGHGGGGGGGGHFHHGHFFGFHFHHHHGHHHHHHHHHHHHHHHGGGFGGGGHHGHHHGGGGGGGGGGGGHHHHHHGHHGGGGGHHGHGGGGHGCGGGGGGFGFFFFFFFAA?AB
@M02197:105:000000000-AN6RF:1:1101:11540:19711 1:N:0:1
ATATAAGGCCCATCCTCCGCTTATTGATATGCTTAAGTTCAGCGGGTAGCCCTACCTGATTTGAGATCAAACATTCAGGAAACTGTCCTCGCTAAGGAGAGACGTTTATGAGCTCCAGCGAACCTCCATCACTGAAGGTTACCTGGTGGAAAACCACAAGTGTAGATAGTTATCACACCCGTGATGCCACCAAACACTGGCAAGCTGATTCATTTGAGAGGAGCCGACCACAGGCCAGCAAGACCCCCAAAGTCCAAGCTCATCACGGCAAAACCATGAGAGTTGAGGTGTTCATGATACTCAAACAGGCATGCCCTCTGGAATAGCCAGAGGGCGCAAGGTGCGTTCAAAGATTCGATGATTCAC
+
BCCCCFFFFCCCGGGGGGGGGGGHHHHHHHHHHHHHHHHHHHHGGGGGGHHHHHHHHHHHHHHHGHHHHHHHHHHHGHHGHHHHHHHHHHGGGGGHHHHHGGHGGGGHHH4DGHHHHHGGGGGGHHHHHHHHHHHGHHHHHHGHHHHHGHHHHHGGGHHHHHHHHHHHHHHHGHGHGGGGHGGGHHHGHHHHHHHHHHHHHHHHHGGGHHHHHGHHHHGGGGGGGGGHFHGHGFHHHHGHHGGGGGHHHHFHHGHHHFHFHGGGGGGHHFGFEHGHHGHHHGHHHHGFHHHGHHHHHHGEFHHHGHHHFGFGFGGGBFGHHHHHHFHFHDGGGGGGHHHGGGGHGGGGGGGGGGFFFFFFFCCCBC
@M02197:105:000000000-AN6RF:1:1101:13903:19657 1:N:0:1
ATATAAGGCCCATCCTCCGCTTATTGATATGCCTAAGTTCAGCGGGTATCCCTACCTGATCCGAGGTCAACCGTGAGATTGGGGGTTGGTGGCAAGCATCCACCGGAACCCTATAGCGAGGAGTATTACTACGCTTAGCCAGATGGCGCCGCCACTGATTTTAAGGGCCGCGGGACCGCGGACCCCAACACCAAGCCGGGCTTGAGTGGTCATAATGACGCTCGAACAGGCATGCCCCTCGGAATACCAAGGGGCGCAATGTGCGTTCAAAGATTCGATGACTCAC
+
CDDDDFFFFBCCGGGGGGGGGGGHHHHHHHHHHHHHHHHHHHHGGGGGHHHHHHHHHHHHHHHGGGGHGHHHGEHFF'G<HHHGGGGGGGGGHHHGHHHHHHHHGGGGGGGHHHHHHGGGGGGHHHHHHHGHGGGGGHHHHHHHHHGGGGGHGGHHHHHHHHHGGGGGGGGHGFGGGGGHGFFGHFFHFGGGGGGGGHGHFHHHHHHHGFHGHHHGGGGGHGGHHHHHFHHHFGGGGGGHHHHHHHHHGHGGGGGHHHHGGGGHFGGGGGGGGGFFFFFFFBAABA
@M02197:105:000000000-AN6RF:1:1101:6948:19804 1:N:0:1
ATATAAGGCCCATCCTCCGCTTATTGATATGCTTACTTCCTCAAATGACGCTCGAACAGACATGCCTCCCGGAATGCCAGGAGGCGCAATGTGCGTTCAAAGATTCGATGACTCAC
+
HFHHHGHHHGFHGGGGGGHHHHGHHHHHHHHHHHHHHHHHHHHHHHHHHGHHGHHHHHHHHHHHHHHHHGHHHHGHHHHHHHGGGHHHHGHHHHGGGGHHHHHHHHGFHHHHHHHH
@M02197:105:000000000-AN6RF:1:1101:10683:19912 1:N:0:1
ATATAAGGCCCATCCTCCGCTTATTGATATGCTTAAGTTCAGCGGGTAGCCCTACCTGATTTGAGATCAAACATTCAGGAAACTGTCCTCGCTAAGGAGAGACGTTTATGAGCTCCAGCGAACCTCCATCACTGAAGGTTACCTGGTGGAAAACCACAAGCGTAGATAGTTATCACACCCGTGATGCCACCAAACACTGGCAAGCTGATTCATTTGAGAGGAGCCGACCGCAGGCCAGCAAGACCCCCAAAGTCCAAGCTCATCACGGCAAAACCATGAGGGTTGAGGTGTTCATGATACTCAAACAGGCATGCCCTCTGGAATAGCCAGAGGGCGCAAGGTGCGTTCAAAGATTCGATGATTCAC
+
BBBBBFBDFAAAGCGGGGGGGFFHHHHHHHGGHGHHHHHHHHFGGGEEEHHHHHGHHHHHGHGHGHHHHHHFHHHHHHGHFHHHHHHHHHGGGGGHGFEHGGGGGGHHHHHGHHHHHHHGGGGGHGGHGHGHHHHHHGGFHHHEGGCGGHHHGFBEEHHGHFGGGGHHHHFHHGGHHHGGGFGGHHHHHHHHHHGHHGHGGGGAE:HGGGGHGHGGHHGGGGGGGGFFAHFGF;DE1GDBF<</E?3F4HHHHGHFDF?4?BAGGGHDGGGFBCHFGHHFAHHFFGGFFGGBFGBFE5GAHHF5GHHFHHGEEEB13HGEGHHGHHFHHCECCCGHFGCGEEFHFGGFGGGGFGFFFBD5FAAA>>
@M02197:105:000000000-AN6RF:1:1101:7433:20068 1:N:0:1
ATATAAGGCCCATCCTCCGCTTATTGATCTGCTTAAGTTCAGCGGGTAGCCCTACCTGACTTGAGATCAAACATTCAGGAAACTGTCCTCGCTAAGGAGAGACGTTTATGAGCTCCAGCGAACCTCCATCACTGAAGGTTACCTGGTGGAAAACCACAAGCGTAGATAGTTATCACACCCGTGATGCCACCAAACACTGGCAAGCTGATTCATTTGAGAGGAGCCGACCGCAGGCCAGCAAGACCCCCAAAGTCCAAGCTCATCACGGCAAAACCATGAGAGTTGAGGTGTTCATGATACTCAAACAGGCATGCCCTCTGGAATAGCCAGAGGGCGCAAGGTGCGTTCAAAGATTCGATGATTCAC
+
DDCCDFFFFDCDGGGGGGGGGGGGHHHHHHHHHHHHGHHHHHHGGGGGGHHHHHHHHHHHHHHHHGHHHHHHHHHHHHHHHHHHHHHHHHGGGGGHHHHHGGHGGGHHHHHHHHHHHHHGGGGGHHHHHHHHHHHHHHHHHHHHHHHHGHHHHHGHGHHHHGGGGGHHHHHHHHHHHHGGHHGHHHHHHHHHHHHHGGHHHHHGHHHGGHHHHHHHHHHGGFGGGGGGGHGHHGHHHHHHHFFGGGEGHHFHHGHHHHHHHHGFAGHHGGHHHHHHHHHHGHFGHHGHHHFGGHHHHHFFEHHFBHHHGGHGEEEHBGHHHHHGHHHFHHGGGEFGCHHGGGGGGGGGGGGGCFFFFFFFF3BBAB
@M02197:105:000000000-AN6RF:1:1101:18802:20139 1:N:0:1
ATATAAGGCCCATCCTCCGCTTATTGATATGCTTAAGTTCAGCGGGTAGTCCTACCTGATTTGAGGTCACATTAATGATGAATTGTCCGAGGACCATTAGAGAGCTGAACTGCCCCTTACATTCAATAGCGTAGATAGTTATCACACCAATGAACGGGTTTGTTCTGCTAATGCATTTCAGAGGAGCTGAACCTTTTTAAGAGGCCAGCAAACCCCCACATCCAAACCGCTCAACAAAGAGAAAGTTTGATATATATATTAATGACACTCAAACAGGCATGCTCCTCGGAATACCAAGGAGCGCAAGGTGCGTTCAAAGATTCGATGATTCAC
+
CCCCCFFFFCCCGGGGGGGGGGGHHHHHHHHHHHHHHHHHHGHGGGGGGHHHHHHHHHGHHHHHGHHHHHHHHHHHHHHHHHHHHHHGGGGGGHHHHHHHHHHGHHHHHHHHHHHGHHHHHHHHHHHHHHGGGHHHHHHHHHHHHHHHHGHFGHHHGGGHGGHHHGHHHHGHHHHHHHHHHHHHHHHHHHHHGHHHHHHHHHHHHHHHGHHHHGGGHGHHFGGGGGGGHHGHHHHHHHHHHHHHHHHHHHHHHHHHGHHHHHHHHHHGHHHHHHHHHHHGHGGGGGHHFHHHHHHGHGGGGGHHHHGGGGGGGGGGGGGGGFFFFFFFCCCBC
@M02197:105:000000000-AN6RF:1:1101:7117:20178 1:N:0:1
ATATAAGGCCCATCCTCCGCTTATTGATATGCTTAAGTTCAGCGGGTAGCCCTACCTGATTTGAGATTAAACATTCAGGAAACTGTCCTCGCTAAGGAGAGACGTTTATGAGCTCCAGCGAACCTCCATCACTGAAGGTTACCTGGTGGAAAACCACAAGCGTAGATAGTTATCACACCCGTGATGCCACCAAACACTGGCAAGCTGATTCATTTGAGAGGAGCCGACCGCAGGCCAGCAAGACCCCCAAAGTCCAAGCTCATCACGGCAAAACCATGAGAGTTGAGGTGTTCATGATACTCAAACAGGCATGCCCTCTGGAATAGCCAGAGGGCGCAAGGTGCGTTCAAAGATTCGATGATTCAC
+
CCCCCFFFFDCCGGGGGGGGGGGGHHHHHHGHHHHHHHHHHHHGGGGGGHHHHHHHHHHHHHHHGHHHHHHHHHHHHGHGHHHHHHHHHHGGGGGHHGHHGGHGGGHHHHHGHHHHHHHGGGGGHHHHHHHHGHHHHGHHHHHHHHHHGHHHHHGHGHHHHGGGGGHHHHHHHHHHGHGDGGGGHHHHHHHHHHHHHHHGHGHHGHHHGHHHHHGHHHHGGGGGGGGGGHFHHGHHHHEHHGFGFFFHHHHHHGHHHHHHGCAGEGHHFGHG@HHHGGHHHFEHFFGHHGFHHHHHHFHGHHHHHGHHHGGGDCEHHGHHFFHFGHHFFHGGGGGHHHHGGGGHGGGGGGGFGF4FFFFFFABAAA
@M02197:105:000000000-AN6RF:1:1101:12358:20224 1:N:0:1
ATATAAGGCCCATCCTCCGCTTATTGATATGCTTAAGTTCAGCGGGTAGCCCTACCTGATTTGAGATCAAACATTCAGGAAACTGTCCTCGCTAAGGAGAGACGTTTATGAGCTCCAGCGAACCTCTATCACTGAAGGTTACCTGGTGGAAAACCACAAGCGTAGATAGTTATCACACCCGTGATGCCACCAAACACTGGCAAGCTGATTCATTTGAGGGGAGCCGACCGCAGGCCAGCAAGACCCCCAAAGTCCAAGCTCATCACGGCAAAACCATGAGAGTTGAGGTGTTCATGATACTCAAACAGGCATGCCCTCTGGAATAGCCAGAGGGCGCAAGGTGCGTTCAAAGATTCGATGACTCAC
+
ABCCCFFFFCCCGGGGGGGGGGGHHHHHHHHGHHHHHHHHHHGGGGGGGHHHHHHHHHHHHHHHGHHHHHGHHHHHGHHHHHHHHHHHHHGGGGGHHHHHGGHGGGHHHHHHHHHHHHHGGGGGHHHHHHHHHHHGHHHHHHHHHHHHGGHHHHGHGHHGHGGGGGHGHHHHHHHHHHGGGHGHHHGHHHHHHHHHHHHHHGHHGGHHGHHHHHHGGGGGGGGGGGFGFFGHHGHHHHHHHGCGGGHGHHHHFGHHHGHFHFGEEGHHHGHHFHHHHHHHHEHHHHGGGGHHHHHHGHHGHHHGBHHGGHHGGGGHHGHHHHHHHHHHHHGGEGGHHGHGGGGHGGGGGGGGGGFFFFFFFABAAA
@M02197:105:000000000-AN6RF:1:1101:13769:20341 1:N:0:1
ATATAAGGCCCATCCTCCGCTTATTGATATGCTTAAGTTCAGCGGGTAGTCCTACCTGATTTGAGGTCACATTAATGATGAATTGTCCGAGGACCATTAGAGAGCTGAACTGCCCCTTTCATTCAATAGCGTAGATAGTTATCACACCAATGAACAGGTTTGTTCTGCTAATGCATTTCAGAGGAGCTGAACCTTTTTAAGAGGCCAGCAAACCCCCACATCCAAACCGCTCAACAAAGAGAAAGTTTGATATATATATTAATGACACTCAAACAGGCATGCTCCTCGGAATACCAAGGAGCGCAAGGTGCGTTCAAAGATTCGATGATTCAC
+
BCCCCFFFFDCDGGGGGGGGGGGHHHHHHHHHHHHHHHHHHHHGGGGGGHHHHHHHHHHHHHHHGHHGHHGHHHHHHHHHHHHHHHGHGGGGGHHHHHHHHGHGHHHHHHHHHHHGHHHHHHHHHHHHHHHHHGGHHHHHHHHHHHHHHHHHHHHHHHHHHHHHHHHHHHHHHHHHHHHHHHHFHHHHHHHHHHHHHHHHHHHHHHHHGHHHHGGHHHHHGGGGGGGGHGHHHHHHHHHHGHHHHHHHGHGHHHFGFFHHHHGGHHHGHHHHGHHHHHHHHGGGGGHHGGHHHHHHHGGGGGHHHHGGGGGGGGGGGGGGGFFFFFFFCCCCC
@M02197:105:000000000-AN6RF:1:1101:18676:20605 1:N:0:1
ATATAAGGCCCATCCTCCGCTTATTGATATGCTTAAGTTCAGCGGGTAGCCCTACCTGATTTGAGATCAAACATTCAGGAAACTGTCCTCGCCAAGGAGAGACGTTTATGAGCTCCAGCGAACCTCCATCACTGAAGGTTACCTGGTGGAAAACCACAAGCGTAGATAGTTATCACACCCGTGATGCCACCAAACACTGGCAAGCTGATTCATTTGAGAGGAGCCGACCGCAGGCCAGCAAGACCCCCAAAGTCCAAGCTCATCACGGCAAAACCATGAGAGTTGAGGTGTTCATGATACTCAAACAGGCATGCCCTCTGGAATAGCCAGAGGGCGCAAGGTGCGTTCAAAGATTCGATGATTCAC
+
AABBBFFFFBAAFFGGGFGGGG?GHGFBFFGFFHHHFEGHHHHE?EEGGGFGHFFAHFEGHHFFGHHFFHHGHHHHGHHHGGFGGHGFHHGGEGGHGHHHGGHGFGHHHFFHFFFHFFBEECDGHHGHHH:HHHHFH7GHHFHHHFFGFHGFHHDGGHGGGFABDFFHHDGFFDFHHHGGHGGHFHHFCGHHHHHGGGEFGFFCEFGBBFHHGFGHHHHGFFFGGGFADFAHFDFHHFGDC?CCEGHGGBFFFGFHFF1GF>F/GGHFHFG1FBGF1GGHHFGHFHECBF1G1DFHHFFB10GGBHGFBAG/E/AEFHHGDDEF0A1CFGCEEGEGHHHGGGCGFGGGFGGGGGC1FFFD@11>>1
@M02197:105:000000000-AN6RF:1:1101:13810:20605 1:N:0:1
ATATAAGGCCCATCCTCCGCTTATTGATATGCTTAAGTTCAGCGGGTAGCCCTACCTGATTTGAGATCAAACATTCAGGAAACTGTCCTCGCTAAGGAGAGACGTTTATGAGCTCCAGCGAACCTCCATCACTGAAGGTTACCTGGTGGAAAACCACAAGCGTAGATAGTTATCACACCCGTGATGCCACCAAACACTGGCAAGCTGATTCATTTGAGAGGAGCCGACCGCAGGCCAGCAAGACCCCCAAAGTCCAAGCTCATCACGGCAAAACCATGAGAGTTGAGGTGTTCATGATACTCAAACAGGCATGCCCTCTGGAATAGCCAGAGGGCGCAAGGTGCGTTCAAAGATTCGATGATTCAC
+
ABBBBFBFFBB@GGGGGGGGGGGHHHHHHHHHHHHHHHHHHHHGGGGGGHHHHHHHHHFHHHHHGHHHHHHHHHHHHHHFHHHHHHHHHHGGGGGHHHHHGGHGGGGHHHHHHHHHHGGG@EGGHHHGHHFHHGHHHHHHHHHHFHFGGHHGHHGHGHHHHGGGGGGHHGHGHHHHHHGGGHHGHHHHHHHHGHHHHGGHGGGHHGHGGGHGGGHHHHHGGGGGGGGGGHGGGGHFFFHHEGGGGGEHHHHHHFHHHHFHHHF?EEBHHGGGFFHHHHHGHHHGHGCHEHHHDHGHHFDFFHHHFHFHHGHFDDGHFFHHHHFHGHHHHHGGGGGHHHHGGCGHGGGGGGGGGGFBFFFFFBBBBB
@M02197:105:000000000-AN6RF:1:1101:15032:20676 1:N:0:1
ATATAAGGCCCATCCTCCGCTTATTGATATGCTTAAGTTCAGCGGGTAGCCCCACCTGATTTGAGATCAAACATTCAGGAAACTGTCCTCGCTAAGGAGAGACGTTTATGAGCTCCAGCGAACCTCCATCACTGAAGGTTACCTGGTGGAAACCCACAAGCGTAGATAGTTATCACACCCGTGATGCCACCAAACACTGGCAAGCTGATTCATTTGAGAGGAGCCGACCGCAGGCCAGCAAGACCCCCAAAGTCCAAGCTCATCACGGCAAAACCATGAGAGTTGAGGTGTTCATGATACTCAAACAGGCATGCCCTCTGGAATAGCCAGAGGGCGCAAGGTGCGTTCAAAGATTCGA
+
BCCCCFFFFDCDGGGGGGFGGGGHHGHHHHHHHHHGHHHHHHHGGGGGGGHHGGGGHHGHHHHHGHHHHHHHHHHHHHGHHHHHHHGHHHGGGGGFHHGHGGHGGGHHHHHHHGHHHHHGGGGFHGHHHHHHHHHHHFHHHHGHHHHHGHGHHHGGGGHHHGGGGGHHHHHHHHHHGHGGHFHHHHGHHHHHHHHHHGGHHHHHHHHHHGHHGHHHHHHGGGGGGGGGGHGHHGHHHHHHHGGGGGGHHHHHHGHHHHHHHHGGGGHHHGHHHHHHHHHHHHHHHGGHHHHGHHHHGGGEGHHHHHHHHHHGGEGHGBGHHHHHGHHGHHGGGGGHGGGGGGGGGGFFFFFBFCCCCC
@M02197:105:000000000-AN6RF:1:1101:3138:20877 1:N:0:1
ATATAAGGCCCATCCTCCGCTTATTGATATGCTTAAGTTCAGCGGGTAGTCTCACCCGATTTGAGGTCATGGTCTATAAGATTGTCTTCATTCGAAGACGGTTGGAAGCAGGCGACAGTGCGAAACCCCAAGACGTAGAAGCGTACTTATCACGTCGAGGGTCGGCACGGCGGACCCCACTAATTCGTTTAGGAGGAGCTGGCTTCAAACGAGGCCAGCAACAAAAACCTCCAAAGTCCAAGCCTTCCCGGTCGATAAACCAAGAAGGTTGAGGGTGTTCACGACACTCAAACGGGTGCACCCCTCGGAATACCAAGGGGCGCAAGGTGCGTTCAAAGATTCGATGATTCAC
+
BBBBBFFBCAABGGGGFGGGGGGGGHHHHHHGGHHGGGHHGHHGGGEFGHHFHHHHHGGGGGHEFHHGGHHHHHHHHHGHHHHHHHHHHHHHHHHHGGHGGEFGGFHHHHHHGGGGFGHHHGGGGGAFFDFHHHGGFGGHDHGGGGHHHHHHHGGHEFCGCDHEGGGGGGG;GGGFFFFFFFFFFFFGFGGHGHGHFGHHHHHHFFFFHGFGF>FEHHHGFGGFGHFGHHEFHHFG1GCGBC</</CCCCCFGB?EB/FFHFEHHHG0G11GGEFGGF3E1EGHGFFEEBG?0EF3HEEA0GGCGEHBFEFBFFGG2EA2E45BFAEEE445FFGGGEFFFBFFFFFAAA33
@M02197:105:000000000-AN6RF:1:1101:22458:20654 1:N:0:1
ATATAAGGCCCATCCTCCGCTTATTGATATGCTTAAGTTCAGCGGGTAGTCCTACCTGATTTGAGCTCACATTAATGATGAATTGTCCGAGGACCATTAGAGAGCTGAACTGCCCCTTACATTCAATAGCGTAGATAGTTATCACACCAATGAACAGGTTTGTTCTGCTAATGCATTTCAGAGGAGCTGAACCTTTTTAAGAGGCCAGCTAACCCCCACATCCAAACCGCTCAACAAAGAGAAAGTTTGATATATATATTAATGACACTCAAACAGGCATGCTCCTCGGAATACCAAGGAGCGCAAGGTGCGTTCAAAGATTCGATGATTCAC
+
CDDDDFFFFCCCGGGGGGGGGGGHHHHHHHHHHHHHHHHHHHHGGGGGGHHHHHHHHHHHHHHHGHHHHHHHHHHHHHHHHHHHHHHHGGGGGHHHHHHHHHHGHHHHHHHHHHHGHHHHHHHHHHHHHHHHHGHHHHHHHHHHHHHHHHHHHHHHHHHHHHHHHHHHHHHHHHHHHHHHHHHHHHHHHHHHHHHHHHHHHHHHHHHHHHHHHHHGHGHHHGGGGGGGHHGHHHHHHHHHHHHGHHHHGHHHHHHHHHFHHHHHHFHGHGHHHHHHHHHHHGGGGGHHHHGHHHHHHEEGGGHHHHGGGGHGGGGGGGGGFBFBFFFFBCCBB
@M02197:105:000000000-AN6RF:1:1101:9015:20977 1:N:0:1
ATATAAGGCCCATCCTCCGCTTATTGATATGCTTAAGTTCAGCGGGTAGTCTCACCCGATTTGAGGTCAAGGTCTATAAGATTGTCTTCATTCGAAGACGGTTGGAAGCAGGCGACAGTGCGAAACCCCAAGACGTAGAAGCGTACTTATCACGTCGAGGGTCGGCACGGCGGACCCCACTAATTCGTTTAGGAGGAGCTGGCTTCAAACGAGGCCAGCAACAAAAACCTCCAAAGTCCAAGCCTTCCCGGTCGATAAACCAAGAAGGTTGAGGGTGTTCACGACACTCAAACGGGTGCACCCCTCGGAATACCAAGGGGCGCAAGGTGCGTTCAAAGATTCGATGACTCAC
+
CCCDDFFFFCCCGGGGGGGGGGGHHHHHHHHHHHHHHGHHHHHGGGGGGHHHHHHGHGGGGGHHGHHHHHHHGHHHHHHHHHHHHHHHHHHHHHHHGGHGGGGGGHHHHHHHGGGGGGHHHGGGGGHGGGGHHHGFHHGHHHGGGGHHHHHHHGHHGGGGGGHGGGGGGGGGGGGGFGFFFGHFFGHFGGHHHHHGHGHHHFHFHGGGHGHGHGHHHHHHFGGFFGFGHGHHHHHHGGGHHHGGGGGGGGCEHHHGGEGHHHGGGHHHFHHHGGGDGGHEFGHGGDGGFHHDGEGHHGE?GGGGGHHHHGGGGHHHGGGGFHHCHGGGGHGGGGGGGGGGFFFFFFFCBBBC
@M02197:105:000000000-AN6RF:1:1101:26469:20916 1:N:0:1
ATATAAGGCCCATCCTCCGCTTATTGATATGCTTAAGTTCAGCGGGTAACCCTACCTGATTTGAGATCAAACATTCAGGAAACTGTCCTCGCTAAGGAGAGACGTTTATGAGCTCCAGCGAACCTCCATCACTGAAGGTTACCTGGTGAAAAACCACAAGCGTAGATAGTTATCACACCCGTGATGCCACCAAACACTGGCAAGCTGATTCATTTGAGAGGAGCCGACCGCAGGCCAGCAAGACCCCCAAAGTCCAAGCTCATCACGGCAAAACCATGAGAGTTGAGGTGTTCATGATACTCAAACAGGCATGCCCTCTGGAATAGCCAGAGGGCGCAAGGTGCGTTCAAAGATTCGATGATTCAC
+
BBCCDFFFFCBCGGGGGGGGGGGHHHHHGHHHHHHHHHHHHHHGGGGGHHHHHHHHHHHHGHHHGHHHHHHHHHHHHHHHHHHHHHHHHHGGGGGHGFHHGGHGGGHHHHHHHHHHHHHGGGGGHHHHHG:HHHHHHHGHHHHHHHGHHHHHHGGHGHHHHGGGGGHHHHHHHHHHHHGGGHHHHHHHHHHHHHHHHHGGHHHHGHHGHHHHHGHGHHHGGGGGGGGGGHGHHGHHHHHFGGGGGGHHHHHHFGHHHEHHHHGGFGHHHGHFGHGHHHHHHHHHHHGHHHGDFGFHEHHFEHHHHHHGHGHGGGGHFHHFFGHHHCHHHHCFFECHHHHGGGDHGGGGGGGEFCFFFFFFFBAAAA
@M02197:105:000000000-AN6RF:1:1101:15309:20968 1:N:0:1
ATATAAGGCCCATCCTCCGCTTATTGATATGCTTAAGTTCAGCGGGTAGTCCTACCTGATTTGAGATCAAACGTTCAAAGGCTGTCCTCGAGGGACGTTTATGAGCCCCAGCGAACCCCCATCGCTGAAGGTTACCTGGTGAAAAACCACAAGCGTAGATAGTTATCACACCCGTGACGCCACCAAACACTGGCAAGCTGATCCGTTTGAGAGGAGCCGACCGCAGGGCCGGCAAGACCCCCAAAGTCCAAGCTCATCACGGCGAACCGTGAGAGTTGAGGTTTTCATGATACTCAAACAGGCATGCCCTTCGGAATAGCCAAAGGGCGCAAGGTGCGTTCAAAGATTCGATGATTCAC
+
DDDDDFFFFDCCGGGGGGGGGGGHHHHHHHHHHHHHHHHHHHHGGGEGGHHHHHHHHHHHHHHHGHHHHHHHGHHHHHHHHHHHHHHHHGGGGGGGGGGHHHHHHHHGGGGHGGGGGGGGGHHGGHGGHHHGHHHHHHHGHHHHHHGGHGHHHGGFGGGHHHHHHHHHHHHGGGGGGGGGGGGGGGGGGGGGGHHGHHHGGGGGHHHHHHHHFFFFFFFGGGHHHGGGGGHGHHHFGGGGHHGHHHEGHHHHGHHHGGGGGGGGGGGGHFHHHHHHHHHGHHHHHHHHGBHHGHHHHGHHHGHHGGGGGGGHHHGHHHHGHHHGGGGGHHHHGGGGHGGGGGGGGGGFFFFFFFCCCCC
@M02197:105:000000000-AN6RF:1:1101:16256:21186 1:N:0:1
ATATAAGGCCCATCCTCCGCTTATTGATATGCTTAAGTTCAGCGGGTAGCCCTACCTGATTTGAGATCAAACATTCAGGAAACTGTCCTCGCTAAGGAGAGACGTTTATGAGCTCCGGCGAACCTCCATCACTGAAGGTTACCTGGTGGAAAACCACAAGCGTAGATAGTTATCACACCCGTGATGCCACCAAACACTGGCAAGCTGATTCATTTGAGAGGAGCCGACCGCAGGCCAGCAAGACCCCCAAAGTCCAAGCTCATCACGGCAAAACCATGAGAGTTGAGGTGTTCATGATACTCAAACAGGCATGCCCTCTGGAATAGCCAGAGGGCGCAAGGTGCGTTCAAAGATTCGATGATTCAC
+
CCCCAFFFFBACGGGGGGGGGGGHHHGHGHGHHHHHHHHCHHHGGGGGGGHHHHHHHHGHHHHHGGHHHHHHHHHHHHHHHHHHHHHHHHGGGGGHHHHGGGHGGGHHHGHHHHHHGGGGGGGGHHHHHHHHHHHHHHGHHFFHHHHFGHHHHHGGGHHHHGGGGGHHHHHHHHHHHHGGGFGHHHGFGGGHGGGHHHGHHHGGGHGGGGHHHHGHHHHFGGGGGGGGGHGFGGHHHHGGHD/GCGHHHHFF?GHHHHGHHHGFGGHHHGHHGGHGGHFGFHGHHGGGDHHHHHHHGHHGHFHHGGDHHGHFD?EEFFGHHHHGHGHHHHCGGGGHHHHGGGGHGFGGGGGGGEFBBFFFFBBAAB
@M02197:105:000000000-AN6RF:1:1101:21691:21201 1:N:0:1
ATATAAGGCCCATCCTCCGCTTATTGATATGCAAGTTACTTCCTCTAAATGACCAAGATCCTCCGCTTATTGATATGCTTCCTCCGCTTATTGATATGCTTAAGTTCAGCGGGTAGTCCTACCTGATCTGAGGTCACATTAATGATGAATTGTCCGAGAACCATTAGAGAGCTGAACTGCCCCTTACATTCAATAGCGTAGATAGTTATCACACCAATGAACAGGTTTGTTCTGCTAATGCATTTCAGAGGAGCTGAACCTTTTTAAGAGGCCAGCAAACCCCCACATCCAAACCGCTCAACAAAGAGAAAGTTCGATATATATATTAATGACACTCAAACAGGCATGCTCCTCGGAATACCAAGGAGCGCAAGGTGCGTTCAAAGATTCGATGACTCAC
+
BCCCCFFFFBBBGGGGGGGGGGGHHGHHHHHHHHHHHHHHGHHHHHHHGHHHHHHGHGHHHHHHGGGGGHHHGHHHHHHHHGHHHGGGGGHGHHHHHHHHHGHHHHHHHHGGGGGGHHHHHHHHHHHHHHHHGHHHHHHHHHHFHHHHHHHHHHHGGGGGHHHHHHHHGHGHHHFHHHHEFEGHHHHHHHGHHHGGHGFGGGHHHHHHGFHH:HGHGHGHHHHGHHHGGGGHHHHGHGGFF11BGGG0FBFFEHGF<1//1D1FHHGHFGDBBHHFE@C?E?HGGFHHGGE>/CGHFHGFGFHHGHG4HHEHFGGHHHGDHHBHHGEHHFGGGGGHHHHGHFGHHFGAGGGGGFHHCHGFHHHCGFEGGHFGHEEGE4GGFGGGGF4CBFFFFFFA3A>A
@M02197:105:000000000-AN6RF:1:1101:25189:21220 1:N:0:1
ATATAAGGCCCATCCTCCGCTTATTGTTATGCTTAAGTTCAGCGGGTAGTCCTACCTGATTTGAGGTCACACTAATGATGAATTGTCCGAGGACCATTAGAGAGCTGAACTGCCCCTTACATTCAATAGCGTAGATAGTTATCACACCAATGAACAGGTTTGTTCTGCTAATGCATTTCAGAGGAGCTGAACCTTTTTAAGAGGCCAGCAAACCCCCACATCCAAACCGCTCAACAAAGAGAAAGTTTGATATATATATTAATGACACTCAAACAGGCATGCTCCTCGGAATACCAAGGAGCGCAAGGTGCGTTCAAAGATTCGATGATTCAC
+
ABCCBFFFFCCCGGGGGGGGGGGHHHHHHHHHHHHHHHHGHHHGGGGGGHHHHHHHHHGHHHFGGGHHHHHHHHHHHHHHHHHHGHHHGGGGGHHHHHHHHHHGHHGHHHHHHHHGHHHHGHHHHHHHHHHHHHHHHHHHHHHHHHHHHHHHHHHHHHHHHHHHHHHHHHHHHHHHHHHHHHHHHHHHHHHHHHHHHHHHHHHHHGHHGHHGGGGHHHHHGGGGGGGGGGGGGHHHHHHHHHHHGHGHGHHHHHHHGBGHGHHHGB5GHHHHHHHHHHHHHGGGGGHHGHHHGHHHHGGGGGGHHGGGGGHGGGGGGGGGGFFFFFFFCBBBC
@M02197:105:000000000-AN6RF:1:1101:21410:21247 1:N:0:1
ATATAAGGCCCATCCTCCGCTTATTATATGCTTAAGTTCAGCGGGTATCCCTACCTGATCCGAGGTCAACCACTGTTGTTTGGACTAAATGGGGGGTCCAGTGGCTCAGAATATGACTTGGATAAGACTAGTATAGCATTTTAAAACACTCCTGGAATCTATTACCATGGTCCACTTTTCTGGCCTATTCATTTCAGCAGAGTAAGACAAAGTAGTGTTAGTACTATCCACTTCTACCAATACCACATGATATGTGAGTCGGTTTTTAGTGACGCTCGAACAGGCATGCCCTAAGGAATACCAAAGGGCGCAATGTGCGTTCAAAGATTCGATGATTCAC
+
BBBB@FF4FBBBGGGGGGGGGGGHHHHFHHHHHHHHGGHHHHGGGGGHHHHHHHHGHHHHGGGEG?FHHHHGGHHHHHHHHHGGHHHFHGHGGGGGGGHHGGGFGHHHHHHHHHHHGHHHHHHHHGGGGGGGHHGGGGGGGHGGGGGGGFGHGGGHGGGGGHHGFHGGFFGFFFGHHFFHHFHFFFFFFFFHHHHHHFHHHHGHHHGHHHGHGHHHHHHHHGHHHHHFFFFGFGFBDFFFFGEFFGHFFHGGEHHE?GCGFEBHFFHHEA1E?GHHGGFGAHFFAHGFAHHHHFAB5GF2HHHGEGGCGHHGCEEACHGGGGGGGEGEBFB5FBF@BA>A
@M02197:105:000000000-AN6RF:1:1101:8762:21268 1:N:0:1
ATATAAGGCCCATCCTCCGTTATTGATATGCTTAAGTTCAGCGGGTAGTCCTACCTGATTTGAGGTCACATTAATGATGAATTGTCCGAGGACCATTAGAGAGCTGAACTGCCCCTTACATTCAATAGCGTAGATAGTTATCACACCAATGAACAGGTTTGTTCTGCTAATGCACTTCAGAGGAGCTGAACCTTTTTAAGAGGCCAGCAAACCCCCACATCCAAACCGCTCAACAAAGAGAAAGTTTGATATATATATTAATGACACTCAAACAGGCATGCTCCTCGGAATACCAAGGAGCGCAAGGTGCGTTCAAAGATTCGATGATTCAC
+
AABBCFFFFCCCGGGGGGGGGGHHHHGHGHHHHHHHHHHHHHGGGGGGHHHHHHHHHHGHHHHGHHHHHHHHHHHHHHHHHHHHHHHGGCFGHHHHHHHHGHGHHHHHHHHHHHGGHHHHHHHHHHHHHGGHGGHHHHHHHHHHHHHHHHHHHHGHHHHHGHHHHHHHHHHHHHHHHHHHHHHHGHHHHHHHHHHHHHHHHHHHHHHGHHHHGGGHHHHGGGGGGGGGHGGGGHHHGHHHHGHGHHGHHHHGHHHHHHHHHFHHGGGHHHHGGHHFGHGHGCGGGEHHGHHHHHHHGGGGGHHHHGGGGHGGGGGFGGGGFFFFFFFBBBAA
@M02197:105:000000000-AN6RF:1:1101:11887:21386 1:N:0:1
ATATAAGGCCCATCCTCCGCTTATTGATATGCTTAAGTTCAGCGGGTGGCCCTACCTGATTTGAGATCAAACATTCAGGAAACTGTCCTCGCTAAGGAGAGACGTTTATGAGCTCCAGCGAACCTCCATCACTGAAGGTTACCTGGTGGAAAACCACAAGCGTAGATAGTTATCACACCCGTGATGCCACCAAACACTGGCAAGCTGATTCATTTGAGAGGAGCCGACCGCACGCCAGCAAGACCCCCAAAGTCCAAGCTCATCACGGCAAAACCATGAGAGTTGAGGTGTTCATGATACTCAAACAGGCATGCCCTCTGGAATAGCCAGAGGGCGCAAGGTGCGTTCAAAGATTCGATGACTCAC
+
BBBBBFFFFBABGGGGGGGGGGGHHHGHHHHHHHHHHHHHHHHGGGGGGHHHHHHHHHFHGHHHGGHHHHGHHHHHHHHGHHHHHHHHHHGGGGGHGHHHGGHGGGHHHHHHHHHHHHHGGGGGHHHHHHHHHHHGHFFGHHHHHHHHGHGHHHGHGHHGHGGFGGHHHHGHHHHHHHGGGGGGHHHGHGHHHGGGGGHFGGGGGHHHGHHGHGHGHHHGGGGGGGFFGGGFGGGFHHHFHDCGGGHHHHHHGFHHHHHFGHGGEGHHGGHGFHGGEFHHHHFGHHGHHHHEGHDFFGHGGFGHHHHFFHHGGGGG3G5HHHFFHGHFFHCFFGGHFHHGGGEFGGGGGGGGGGFFFFFFFBAAAA
@M02197:105:000000000-AN6RF:1:1101:27449:21401 1:N:0:1
ATATAAGGCCCATCCTCCGGCTTATTGATATGCTTAAGTTCAGCGGGTAGTCCTACCTGATTTGAGATCAAACGTTCAAAGGCTGTCCTCGAGGGACGTTTATGAGCCCCAGCGAACCCTCATCGCTGAAGGTTACCTGGTGAAAAACCACAAGCGTAGATAGTTATCACACCCGTGACGCCACCAAACACTGGCAAGCTGATCCGTTTGAGAGGAGCCGACCGCAGGGCCGGCAAGACCCCCAAAGTCCAAGCTCATCACGGCGAACCGTGAGAGTTGAGGTTTTCATGATACTCAAACAGGCATGCCCTTCGGAATAGCCAAAGGGCGCAAGGTGCGTTCAAAGATTCGATGATTCAC
+
ABABBFFFFBBBGGGCGGGGGGGHHHHHFHHHFHHGFFGHGGHGGGGEGAHHHHGHHHHCGHGHHGGHHGHHHGHHHHDGFFHHHHHHHHGGGGGGGFEFHFHGHHHFGGGGHGGGGGGHHHGHHGGGDHHHFFFGHGHHHHHFHHHBFHGHGGHGGGGGHFHHFGHHHHHGGGCDAGEGGEFGGFFG9FCFGGHHGHHHGGGGGGBHGHHHFGGGGGGFFGGHHFFFF?GHHFFGDDDCFGFGGF33GFEHHHHFGFE/GGGGGFF?HEFHHGDCGHGC1G55@5FHFFHFGFBHGGEHFHFGHFEDGGEDHFBFHHFHFDHGEECCGGFBFGGGGGGFGBFFGEGBFFFFFFFBBBA?
@M02197:105:000000000-AN6RF:1:1101:21737:21873 1:N:0:1
ATATAAGGCCCATCCTCCGCTTATTGATATGCTTAAGTTCAGCGGGTATCCCTACCTGATCCGAGGTCAACCTTAAAAAAAATGGGGGTCGACGGCAGGACAATAACACACACCAAGCGAAAAGATAAACTTACTACACCTGGGGATATGAGATCATCCGCCTTTGAATTTCAGAAGGGAGAATGCAACCATACTCATCTTCCATGACCAAGCAAATATGCCTGAGAGGTATTTAATGACGCTCGAACAGGCATGCCTCCCGGAATACCAGGAGGCGCAATGTGCGTTCAAAGATTCGATGATTCAC
+
CCCCCFFFFCCCGGGGGGGGGGGHHHHHHHHHHHHHHHHHHHHGGGEGHHHHHHHHHHHHHHHGGGGHHHHHHHHHHHHGGGGHHHGGGGGGGGGGGGGGHHGHHHGGHHGGGFHHHGHHHHGHHHHHHHHHHHHHHHHHHHHGHHHHHHHHHHHHHHHHGHHGHHHHHHHHHHHHHGGHHHHHHGHHHHHHHHHHHHHHHFFFHHHGHHHGHHGHHHGHHHHGHHHHHHHHHHHGGGGGGHHGHHFGGHHGHGGGGGGGHHHHHHHGHHHGGGGGHHHHGGGGHGGGGGGGGGGFFFFFFFCBAAB
@M02197:105:000000000-AN6RF:1:1101:5733:21880 1:N:0:1
ATATAAGGCCCATCCTCCGCTTATTGATATGCTTAAGTTCAGCGGGTAGCCCTACCTGATTTGAGATCAAACATTCAGGAAACTGTCCTCGCTAAGGAGAGACGTTTATGAGCTCCAGCGAACCTCCATCACTGAAGGTTACCTGGTGGAAAACCACAAGCGTAGATAGTTATCACACCCGTGATGCCACTAAACACTGGCAAGCTGATTCATTTGAGAGGAGCCGACCGCAGGCCAGCAAGACCCCCAAAGTCCAAGCTCATCACGGCAAAACCATGAGAGTTGAGGTGTTCATGATACTCAAACAGGCATGCCCTCTGGAATAGCCAGAGGGCGCAAGGTGCGTTCAAAGATTCGATGACTCAC
+
CCCCCFFFCABCGGGGGGGEEGGHHHGHHHBFHHHHGHHHHFGECGGGGHHHHHHHHEHHHHHHGEHHHHHHHHHHHHHHHHHHHFHHHHEGGGGGHHHFFGHFGGHHHGHEGHHHHFHGGGGGHHHHHGHHGHHHFHGHHHHGHHHGGHHHHHGHFHHFHFGGGGHHHHHHHHHHHHGGGGGGFGHGHHHHHHHHHHHGHHGHHHGGGGGGGHHHHHHGGGGGGGGGGGGHHEDGF33EHFGFCGHHGF?BFFFEBGBHHGGGGGHHHFF@BFGFHHGHHFG3HHGGGFFFHHFHHFGGHHHHHGB3GHHFAFGHGGGHFGHGHFFFHHGFGGGGHHHGGGEAFGGFGGGGGGFFFFFD5BABAA
@M02197:105:000000000-AN6RF:1:1101:13477:22026 1:N:0:1
ATATAAGGCCCATCTTCCGCTTATTGATATGCTTAAGTTCAGCGGGTAGTCCTACCTGATTTGAGGTCACATTAATGATGAATTGTCCGAGGACCATTAGAGAGCTGAACTGCCCCTTACATTCAATAGCGTAGATAGTTATCACACCAATGAACAGGTTTGTTCTGCTAATGCATTTCAGAGGAGCTGAACCTTTTTAAGAGGCCAGCAAACCCCCACATCCAAACCGCTCAACAAAGAGAAAGTTTGATATATATATTAATGACACTCAAACAGGCATGCTCCTCGGAATACCAAGGAGCGCAAGGTGCGTTCAAAGATTCGATGATTCAC
+
CDCDDFFFFCCCGGGGGGGGGGGHHGHHHHHHHHHHHFHHHHHGGGGGGHHHHHHHHHHGHHHHGHHHHHHHHHHHHHHHHHHHHHHHGGGGGHHHHHHHHHHGHHHHHHGHHHHGHHHHHHHHHHGHHHGHHGHHHHHHHHHHHHHGHHHHHFHHHHHHHGHHHHHHHHHHHHHHHHHHHHHHHHHHHHHHGHHHHHHHHGHHHGHHGHHHHGGGHGGGGGGGGGGGGHGGGGGFFHHEHHHHHHHHHHHHHGFFFHGHHHHHHFHGHFHHHHHHHGHHGGFGGGHHHHHGHHHHHEGGECHHHHGGGGHGGGGGGGGGGFFFFFFFAAAAA
@M02197:105:000000000-AN6RF:1:1101:27258:22004 1:N:0:1
ATATAAGGCCCATCCTCCGCTTATTGATATGCTTAAGTTCAGCGGGTATCCCTACCTGATCCGAGGTCATCCTGTAAAAATTGGGGGTTCTGGCGAGCCACCGGGGGAACTCTATAGCGGGAGTATGTACTACGCTTAGAGCCCACCGGCGCCGCCACTAATTTTGAGGGCCGCGGAGACCGCGTGCCCCAATACCACGCTAGGCGTGAATGGTTAAATGACGCTCGAACAGGCATGCCCTGCGGAATACCACAGGGCGCAATGTGCGTTCAAAGATTCGATGATTCAC
+
BCCCCFFFFCCCGGGGGGGEFGGHHHHHHHHHHHHHHHHHHHHGGGGGHHHHH0HH;HH<HHGGGGEHHHH:H0HHHHHHGHHHGG:G:HHHHHGGGGGHHHGGCGGGGGHHHGGHHHG9GGCCH:G6FHH<DFG;GGH<HHHGHGGGGGGGGGHFGHFFGHHFHGHFGGGGGGHHGGGGGGGFFFFHGFGHGGFFFGHGGHGHFGEGFFEHFFHGFFFFFGFHGGHHHHHHFHHGGGGFEEB55BFDGGHFHGGCGGHFHGGGEDHGGGGGGGGGGFFFFFFFBBBAB
@M02197:105:000000000-AN6RF:1:1101:7982:22251 1:N:0:1
ATATAAGGCCCATCCTCCGCTTATTGATATGCTTAAGTTCAGCGGGTGGTCCTACCTGATTTGAGGTCAAGTTTATCAAATCCAACTCTTATATAGCGGCAGAACCCTCGACCAGATGCAGATATGTATCACATCTTAATGGAGAGGTCGTTACCACTCATTTATTTCAGGGGAGCAGACTAGGCCTGTAACCCCCAAATCCAAGCCGCACCTCATGGTGTGGTTGAGACATTAATGACACTCAAACAGGCATGCTCCTTGGATTAACCAAGGAGCGCAAGATGCGTTCAAAGATTCGATGATTCAC
+
DDDDDFFFFCCCGGGGGGGGGGGHHHHHHHHHHHHHHHHHHGHGGGGGGGHHHGHHHGHHHHHHGHHHHHHHHHHHHHHHHHHGHHHHHHHHHHHGHGGGGGGHHHGHHGGGHHHHHHHHHHHHHHGHGHHHHHHHHHHHHFGHHGGGHGGGHGHHHHHHHHHHHHHHGHGHGGGGHHHHHHHHHHHHHHHHHHGHHGGGGGGGGGGHGGHGHHGHGGHGGHHHHHHGHFGFHHHFFHGHGHHHFGHHHGBHHGEGEBHHHFFGGDHHFHHGGGCGGBGHEEGGHGGGGGGGEFFBFFFFFFBA>3A
@M02197:105:000000000-AN6RF:1:1101:15161:22932 1:N:0:1
ATATAAGGCCCATCCTCCGCTTATTGATATGCTTAAGTTCAGCGGGTAGCCCTACCTGATTTGAGATCAAACATTCAGGAAACTGTCCTCGCTAAGGAGAGACGTTTATGAGCTCCAGCGAACCTCCATCACTGAAGGTTACCTGGTGGAAAACCACAAGCGTAGATAGTTATCACACCCGTGATGCCACCAAACACTGGCAAGCTGATTCATTTGAGAGGAGCCGACCGCAGGCCAGCAAGACCCCCAAAGTCCAAGCTCATCACGGCGAAACCATGAGAGTTGAGGTGTTCATGATACTCAAACAGGCATGCCCTCTGGAATAGCCAGAGGGCGCAAGGTGCGTTCAAAGATTCGATGATTCAC
+
3ABBBFFFFBB@GGGGGGGGGFEHHHHHHHHHHGGHHHHHHFFGGGGGGFGHGGHHHHHHHHHGGEHHHHHHHHHFHHFGHFGHHFFHHHGGGGGHFHHHGGEE?FGEHHHHHGHHGHHGGGCCFHHHHHHHHHFHHH@FGFFHFHHHGFHHHHGHGHHGGGGGGGHHHHHHHHHHHHGGFGHGHGHHHHHHHHHHHHHHGGGHHHHGGGHHHHHGGHFFGGDGGC@DCHGHHCFFGBGGHDCDE?GF4FFGEGHHHHGBFGFEE?FE?3GB@BGGHHHHFBHFB3GGHHHHGHHGHFHAGHHDBGGFEHHFGGFHFBGEHFHHFFBGGHGGFA?FGHHGGGGGGGGGGFFGGF4BFFFFFA>?A3
@M02197:105:000000000-AN6RF:1:1101:5593:22819 1:N:0:1
ATATAAGGCCCATCCTCCGCTTATTGATATGCTTAAGTTCAGCGGGTAGCCCTACCTGATTTGAGATCAAACATTCAGGAAACTGTCCTCGCTAAGGAGAGACGTTTATGAGCTCCAGCGAACCTCCATCACTGAAGGTTACCTGGTGGAAAACCACAAGCGTAGATAGTTATCACACCCGTGATTCCACCAAACACTGGCAAGCTGATTCATTTGAGAGGAGCCGACCGCAGGCCAGCAAGACCCCCAAAGTCCAAGCTCATCACGGCAAAACCATGAGAGTTGAGGTGTTCATGATACGCAAGCAGGCATTCCCTCTGGAATAGCCAGAGGGCGCAAGGTGCGTTCAAAGATTCGATGACTCAC
+
ABBBBFFFBB?AGGGGGFEEAEGAGH5FGHHG5D5DFE5GFFDAE?EE13AB2BBBDGBGGHF5FAG3F333BFD5GF3BFFHHFHFHFHGGAEEB33?1E1GG/?CG44DBB?BGCFGE/ED@0CGGHDGHGHGHHH<FDGFF1FBFBAGDFGAEFGAGAC<C4FFHFGHFFHHFFC?FCAGHHGC;CCCE0CG<GHGCABGCDCFBFFGBBFBBHFHFDFD?E/A;B@FB?C1FFHFB0A<///FBBG>F1/EB11>2B0/>/CHFFF011GGFGFGF2F@100EBDF1DGF@BEAEE/F110GF11FF0/A//1GAD22GGB1FFB/CGFEA1B10E00A11A33GA3A1GCC3FDBB111>>
@M02197:105:000000000-AN6RF:1:1101:19035:23200 1:N:0:1
ATATAAGGCCCATCCTCCGCTTATTGATATGCTTAAGTTCAGCGGGTAGTCCTACCTGATTTGAGATCAAACGTTCAAAGGCTGTCCTCGAGGGACGTTTATGAGCCCCAGCGAACCCCCATCGCTGAAGGTTACCTGGTGAAAAACCACAAGCGTAGATAGTTATCACACCCGTGACGCCACCAAACACTGGCAAGCTGATCCGTTTGAGAGGAGCCGACCGTAGGCCGGCAAGACCCCCAAAGTCCAAGCTCATCACGGCGAACCGTGAGAGTTGAGGTTTTCATGATACTCAAACAGGCATGCCCTTCGGAATAGCCAAAGGGCGCAAGGTGCGTTCAAAGATTCGATGACTCAC
+
ABCCBFFFFCCCGGGGGGGGGGGHHHHHHHHHHHHHHHHHHHHGGGGGGHHHGHHHHHHHHHHHGHHHHHHHGGHHHHHHHGHHHHHHHGGGGGGGGGGHHHHHHHHGGGGHGGGGGGGGGHHGGHGGHHHGHHHHGHHFHHHHHHGGHGHHHHGGGGGHHHGHHHHHHHHGGGGGGGGGGGGGGFGGGHHHGHHHHHHGGGGGGHHHHHHGGGGGGGGHGGGHGGGGGHHHHHGGGFGHGHHHHGGHHHHHFHHFGGGGGGGGGGGHHHHHGHFGGHGHHHHGHHHHHHFGHHHHGHHHFGHFGGGGGGHHHHHHHHGHHHGGGGGHHHHGGGGGGGGGGGGGFFFFFFFFFBBABA
@M02197:105:000000000-AN6RF:1:1101:9009:23173 1:N:0:1
ATATAAGGCCCATCCTCCGCTTATTGATATGCTTAAGTTCAGCGGGTAGTCCTACCTGATTTGAGGTCACATTAATGATGAATTGTCCGAGGACCATTAGAGAGCTGAACTGCCCCTTACATTCAATAGCGTAGATAGTTATCACACCAATGAACAGGTTTGTTCTGCTAATGCATTTCAGAGGAGCTGAACCTTTTTAAGAGGCCAGCAAACCCCCACATCCAAACCGCTCAACAAAGAGAAAGTTTGATATATATATTAATGACACTCAAACAGGCATGCTCCTCGGAATACCAAGGAGCGCAAGGTGCGTTCAAAGATTCGATGATTCAC
+
BCBCCFFFFCCCGGGGGGGGGGGHGHHHHHGHHHHHHHHHHCHGGGGGGHHHHHHHHHHHHHHHGHHHHHHHHHHHHHHHHHFHHHHHGGGGGHHHHHHHHHHGHHHHHHHHHHHGHHHHHHHHHGHHHHGHGHHHHHHHHHHHHHHGHHHHHHHHHGGHHGHHHHHHHHHHHHHHHHHHHGFHHHHHHHHHHHHHGHHHHGHGHHHHGHHHHGGGGHHHGGGGGGGGHGGGGHHHHGHHGHGHHHHGHHHGHHHGBHHGGHHHHEFGHGGHGFBHGHFHGEGGGGHHHHHFFGHGBEGGCGGGHHFFGGFGGGGGGGEFFFFFFFFFBA3AA
@M02197:105:000000000-AN6RF:1:1101:20350:23320 1:N:0:1
ATATAAGGCCCATCCTCCGCTATTGATATGCTTAAGTTCAGCGGGTAGCCCTACCTGATTTGAGATCAAACATTCAGGAAACTGTCCTCGCTAAGGAGAGACGTTTATGAGCTCCAGCGAACCTCCATCACTGAAGGTTACCTGGTGGAAAACCACAAGCGTAGATAGTTATCACACCCGTGATGCCACCAAACACTGGCAAGCTGATTCATTTGAGAGGAGCCGACCGCAGGCCAGCAAGACCCCCAAAGTCCAAGCTCATCACGGCAAAACCATGAGAGTTGAGGTGTTCATGATACTCAAACAGGCATGCCCTCTGGAATAGCCAGAGGGCGCAAGGTGCGTTCAAAGATTCGATGATTCAC
+
ABBBBFFFFBBBGGGGGGGGGGGHHHHHHHHHHHHHFHFHHHGGGEFEGHHHHHHHHHHHHHHGHHHHHHGHHHHHHHHHHHHHHHHHHGGGGGHHHHHGGGGGGHHHHHHHHHHHHHGGGGGHHHHHHHHHHHHHGHFHHHHGHGHGHHHHHGHGHHHHGCFGGGHHHHHHHHHHHGGHGGGGHHGHHHHHHHHHGHHHHGHGHHHHHHGHHGHGHHGGGGGGGFGGGGHHGHHHFFGHABFE?3GHHHFFGHGEHHHHHGGGGHHHGHHGHHHGHHHHHHHHHGHHHHGHHGHHHHGHHHHHHHHHHHEGGFF3HHHFHGHHHGHHHCGGGGHFFGGGGGFGGGGGGGGGGFFFFFFFBAAAA
@M02197:105:000000000-AN6RF:1:1101:20859:23347 1:N:0:1
ATATAAGGCCCATCCTCCGCTTATTGATATGCTTAAGTTCAGCGGGTAGCCCTACCTGATTTGAGATCAAACATTCAGGAAACTGTCCTCGCTAAGGAGAGACGTTTATGAGCTCCAGCGAACCTCCATCACTGAAGGTTACCTGGTGGAAAACCACAAGCGTAGATAGTTATCACACCCGTGATGCCACCAAACACTGGCAAGCTGATTCATTTGAGAGGAGCCGACCGCAGGCCAGCAAGACCCCCAAGGTCCAAGCTCATCACGGCAAAACCATGAGAGTTGAGGTGTTCATGATACTCAAACAGGCATGCCCTCTGGAATAGCCAGAGGGCGCAAGGTGCGTTCAAAGATTCGATGATTCAC
+
BCCCCFFFFCCCGGGGGGGGGGGHHHHHHGHHHHHHHEHHHHGGGGGGGGGHHHHHHHHHHHHHGHHHHHHGHHHHHHHGHHHHHHHHHHGGGGGHHGGHGGGGGGHHHHHGHHHHGHHGGGGGHHHHHHHHHHHHHHHGHHGHHGHHGHHGHHGGGHHHHGGGGGHHHHHHHHHHHHGGHHHHHHHHHHHHHHHHHGGGGGGHHHHGHGGHHGHHHHHGGGGGGGGGGFGHHGHHHHHHHFCGGHHHGHHHFGHHHGFHHFGGGEFHGGHGFGHHHHHHFHFGHHFGBGHHEHHHHGGGHFGHFHHHGHFECGGHHHEHHHHHHHHHHGGGGCGGHHHGGGGGGGGGFGGGGGFFFFFFFB@BBB
@M02197:105:000000000-AN6RF:1:1101:18587:23735 1:N:0:1
ATATAAGGCCCATCCTCCGCTTATTGATATGCTTAAGTTCAGCGGGTAGCCCTACCTGATTTGAGATCAAACATTCAGGAAACTGTCCTCGCTAAGGAGAGACGTTTATGAGCTCCAGCGAACCTCCATCACTGAAGGTTACCTGGTGGAAAACCACAAGCGTAGATAGTTATCACACCCGTGATGCCACCAAACACTGGCAAGCTGATTCATTTGAGAGGAGCCGACCGCAGGCCAGCAAGTCCCCCAAAGTCCAAGCTCATCACGGCAAAACCATGAGAGTTGAGGTGTTCATGATACTCAAACCGGCATGCCCTCTGGAATAGCCAGAGGGCGCAAGGTGCGTTCAAAGATTCGATGATTCAC
+
BBBBBFF44AA?GGAGDGFGGEDHHFHFHGFHHFFDEABFGHFEGEEEFEHHHBGHFEFHHGHGFAGHFGH3AGHEGHHHFHBEGHFFHFA/FEEHHDEHDG1E/?EEBG4DG3FFGFHG?EC/CGHGBDDGF9@1G<@FFFHHBAFBA/FGHHB/F.GHEGBDFFFF<FDGDDDADCFGCGGGHHEGGEGEHEHHHECBEFHCD<BFFGEGG=F<CEACAFGE?B;?B<B<HFGFFDHGC//CGCFFB1GE<?FFB11220//EEGBF>0111GE1FFFGB11F0/FDHEHGD2F1B1CD?FEAA/B10B/A/ACAD22F21GBGBEGC0ECCEFAA0000A111AA33311F>1B3@3B>11A1
@M02197:105:000000000-AN6RF:1:1101:25721:23790 1:N:0:1
ATATAAGGCCCATCCTCCGCTTATTGATATGCTTAAGTTCAGCGGGTAGCCCTACCTGATTTGAGATCAAACATTCAGGAAACTGTCCTCGCTAAGGAGAGACGTTTATGAGCTCCAGCGAACCTCCATCACTGAAGGTTACCTGGTGGAAAACCACAAGCGTAGATAGTTATCACACCCGTGATGCCACCAAACACTGGCAAGCTGATTCATTTGAGAGGAGCCGACCGCAGGCCAGCAAGACCCCCAAAGTCCAAGCTCATCACGGCAAAACCATGAGAGTTGAGGTGTTCATGATACTCAAACAGGCATGCCCTCTGGAATAGCCAGAGGGCGCAAGGTGCGTTCAAAGATTCGATGATTCAC
+
AACBCFFFFCCCGGGGGGGGGGGHHHHHHHHHHHHHHHHHHHHGGGGFGHHHHHHHHHHHHHHHFHHHHHHHHHHHHHHHHHHHHHHHHHGGGGGHHHHHGGHGGGHHHHHHHHHHHHHGGGGGHHHHHHHHHHHHHHHHHHHHHGFGGHHHHHGHGHHHHGGGGGHHHHHHHHGHGHGGHHHHHHHHGHHHHHHHHHHHHHHHHGGGHHHHGHHHHGGGDGEGGGFFGHGHHGFFHGHHGDBGGGGHGHHHGDHHHGHHFFGGGGHHFFGHHGHHGGHHHHEHHHGHFHGHHHGHFGDGHHHHHHHHFHHGGEGHFGEFHGHHHG3CHHGGGCECHGHGGGGCGFGGGGGGGGFCDFFFFAAAAA
@M02197:105:000000000-AN6RF:1:1101:22536:23939 1:N:0:1
ATATAAGGCCCATCCTCCGCTTATTGATATGCTTAAGTTCAGCGGGTAGCCCTACCTGATTTGAGATCAAACATTCAGGAAACTGTCCTCGCTAAGGAGAGACGTTTATGAGCTCCAGCGAACCTCCATCACTGAAGGTTACCTGGTGGAAAACCACAAGCGTAGATAGTTATCACACCCGTGATGCCACCAAACACTGGCAAGCTGATTCATTTGAGAGGAGCCGACCGCAGGCCAGCAAGACCCCCAAAGTCCAAGCTCATCACGGCAAAACCATGAGAGTTGAGGTGTTCATGATACTCAAACAGGCATGCCCTCTGGAATAGCCAGAGGGCGCAAGGTGCGTTCAAAGATTCGATGACTCAC
+
BBBBBFFFFABBGGGGGGGGGGGHHHHHHHHFHHHHHHHHHHHGGGGGGHHHHHHHHHHHHHHHGHHGHHHHHHHHHGGHGHHHHHHHHHGGGGGHHHHGGGHGFGHHHHHHHHHHHHH?EEGGHGHHHHHHHHHHHGGHHHHHHGFHGHHHHGGGGHHHHGGGGGHHGHHHHHHHHHGGGHHHHHHHHHHHHHHHHHHHGGGGHGGHGGHGGHHHHHFGGGGGGGFFGFFHHFFGGFHFHGFGGGFHHHHFF?HHHHBHGFAGGGHHHGHFHHFF3HGHHHHHHBGHHHHHHGHHFHHGHGHHHHHGHHHFGGGFHHHHHHHHHHHHHHGGGGGHHHHGGGGHGGGGGGGGGGFFFBFFFBBABB
@M02197:105:000000000-AN6RF:1:1101:14646:23913 1:N:0:1
ATATAAGGCCCATCCTCCGCTTATTGATATGCTTAAGTTCAGCGGGTAGTCCTACCTGATTTGAGGTCACATTAATGATGAATTGTCCGAGGACCATTAGAGAGCTGAACTGCCCCTTACATTCAATAGCGTAGATAGTTATCACACCAATGAACAGGTTTGTTCTGCTAATGCATTTCAGAGGAGCTGAACCTTTTTAAGAGGCCAGCAAACCCCCACATCCAAACCGCTCAACAAAGAGAAAGTTTGATATATATATTAATGACACTCAAACAGGCATGCTCCTCGGAATACCAAGGAGCGCAAGGTGCGTTCAAAGATTCGATGATTCAC
+
CCCCCFFFFCCCGGGGGGGGGGGGHHHHHHHHHHHHHHHHHHHGGGGGGHHHGHHHHHHHHHHHGGHHHHHHHHHHHHHHHHHHHFHHGGGGGHHHHHHHGHHGHHHHHHHHGHHGHHHGHHHHHHHHHHHHHGHHHHFGHHHHHHHHHGHHHHHHHHHHHHHHHHHHHHHHHHHHHHHHHHHHHHHHGHHHHHHHHHHHHHHGHGHHGHGHHFGGHHHGGGGGGGGGHGGGHHHGHHHHHHHFFFDHHHGHHGHHFHFHFHHGBHHGHHHHFHHHHHHEFGGGGGHHHGHFGHHHHGGGGGHHHHGGGGHGGGGGGGGGGFFFFFFFA@BAA
@M02197:105:000000000-AN6RF:1:1101:22839:24280 1:N:0:1
ATATAAGGCCCATCCTCCGCTTATTGATATGCTTAAGTTCAGCGGGTAGCCCTACCTGATTTGAGATCAAACATTCAGGAAACTGTCCTCGCTAAGGAGAGACGTTTATGAGCTCCAGCGAACCTCCATCACTGAAGGTTACCTGGTGGAAAACCACAAGCGTAGATAGTTATCACACCCGTGATGCCACCAAACACTGGCAAGCTGATTCATTTGAGAGGAGCCGACCGCAGGCCAGCAAGACCCCCAAAGTCCAAGCTCATCACGGCAAAACCATGAGAGTTGAGGTGTTCATGATGCTCAAACAGGCATTCCCTCTGGAATAGCCAGAGGGCGCAAGGTGCGTTCAAAGATGCGATGATTCAC
+
AAA3AFFFFBBBGGGGFGGCGCGHBDGFDGHHBGHHCHGHHG5AEEGGEHFFHHGFHFHGHHHHEAGHHHHHHFGFFGGBFHGHFHHFFHGEGEEFHHHE?FFEFGHHHHGHHFHFHFFGGGGGGHHHHHHGFHHFFHHHHHFHHGBFFHHHHFGHGHHGEGGDDFGHHHFGHHHGHHCGGF8GGGFCGFFHCHACGGBFEFF6DFGFGGGGGGHGGGGGGFGEEGFFFGFFFFBGFFB1C?/E?EGDBFHHFAF1B1122>/EECHFHFCF@EFB1FHG2GFBB0/FDDD2F2F@1B1C1B11FBD111BB///A1DF22211CE11B//00001A1B0A000113F33FAAA1@33FFFAA>11
@M02197:105:000000000-AN6RF:1:1101:12987:24548 1:N:0:1
ATATAAGGCCCATCCCCGCTTATTGATATGCTTAAGTTCAGCGGGTAGTCCTACCTGATTTGAGGTCAAATTGTCAGAAGCTGTCTCAAAAGAGACCCTTTAGAAGCTGAACCCCATTTATAAAGCTGCTCTTCACAAATGGCGTAGATAATTATCACACCAAAGCAAGGCAACAAAGGTCCCGCTAATGCATTTCAGGAGAGCCGACTTCTGAGAAGCCCGCATACTCCCACATCCAAGCCTGATCAACAGAAAAAGCTGAAAAGGTTGAGAATTTCATGACACTCAAACAGGCATGCTCCTCGGAATACCAAGGGGCGCAAGGTGCGTTCAAAGATTCGATGACTCAC
+
CCCCCFFFFCCCGGGGGGGGGGHHHHHHHHHHHHFHHHHHHHGGGFGGHHHHHHHHHHHHHHHGGGHHHHHHHGHHHHHGHHHHHHHHHHHBFHHHGHHHHHHHHHHHGHHHHGGGHHHHHHHHHHHHHHHHHHHHHHHHHGHGGGGGHHHHGHHHHHHHGHHHHHHHHHHHHHHHHHHGGHHHGHHHHHHHHHHHHHHHGHGHGHHHHHHHHHHHGGGGGGHHHGGHGHHGHHHGGHHHBFHHHHGHHFGHHHHGHHHHHHHHHHHHHHHHFHGHGHHHHHGFGHFHHFHHHHHGHGFGGGEHHHHHHHHHGHFGGGGHHHHGGGGHGGGGGGGGGGFFFFFFFCBAAA
@M02197:105:000000000-AN6RF:1:1101:7986:24746 1:N:0:1
ATATAAGGCCCATCCTCCGCTTATTGATATGCTTAAGTTCAGCGTGTAGCCCTACCTGATTTGAGATCAAACATTCAGGAAACTGTCCTCGCTAAGGAGAGACGTTTATGAGCTCCAGCGAACCTCCATCACTGAAGGTTACCTGGTGGAAAACCACAAGCGTAGATAGTTATCACACCCGTGATGCCACCAAACACTGGCAAGCTGATTCATTTGAGAGGAGCCGACCGCAGGCCAGCAAGACCCCCAAAGTCCAAGCTCATCACGGCAAAACCATGAGAGTTGAGGTGTTCATGATACTCAAACAGGCATGCCCTCTGGAATAGCCAGAGGGCGCAAGGTGCGTTCAAAGATTCGATGATTCAC
+
CCCCCFFFFBCCGGGGGGGGGGGHHHHHGHCHHGFHHFHFHHHGGGGHHFGHHHHHHHHHHHHHGHHHHHHHHHHHHHHHHHHHHHHHGHGGGGGHGGHHGGHGGGHHHHHHHHHHHHHGGGGGHHHHHGHHHHHGHHHHHHHHHGFHGHHHHHGHGHHHHGGGFEHHHHHHHHHHGHCGHFGHHHGHHHHHHHHHHHHGGHHGHGGGGHGFGHHGHHGGGGGGFDGGGHGHHDHHGHFHGGCE/GHHBHHEGGHFHHHFFEGFEEFHHGHF3EHGFHHHFHHHGGGHHHHEBHHHHHHFHFHHGHHHHGFGGEGFFEGGGFHFG3HHHDGGFGFHDHFFFGEFFGGFGGGEBGFFFFFFFBBA>A
@M02197:105:000000000-AN6RF:1:1101:20697:24934 1:N:0:1
ATATAAGGCCCATCCTCCGCTTATTGATATGCTTAAGTTCAGCGGGTAGTCCTACCTGATTTGAGGTCACATTAATGATTAATTGTCCGAGGACCATTAGAGTGCTGAACTGCCCCTTACATTCAATAGCGTAGATAGTTATCACACCAATGAACAGGTTTGTTCTGCTAATGCATTTCAGAGGAGCTGAACCTTTTTAAGAGGCCAGCAAACCCCCACATCCAAACCGCTCAACAAAGAGAAAGTTTGATATATATATTAATGACACTCAAACAGGCATGCTCCTCGGAATACCAAGGAGCGCAAGGTGCGTTCAAAGATTCGATGATTCAC
+
BBCCCFFFFCCCGGGGGGGGGGGHHHHHGHHHHHHHHHHHHHHGGGGGGHHHHHHHHHHHHHHHGHHHHHHHHHHHHHHHHHHHHFHHGGGGGHHHHGHHHHHHHHHHHHHGGGHGHFHHFHHGHHHHHGGGGGFHHHGHHHHHHHHGHFHGHHGHHHHHHDGHFHHHHHHHHHGHHHHHHGHFHGHHHHHHHFHHHGHHHHHHGFHHGGEHAEGGGHGGGGFGGGGEEG?HHHHHG@4FHHHHDBHHFHGHFHFD5EFFFEHFGB5EGHGGBHGFBFHGAGECE?EGHCHFFGHFFEEEAEGB4HEEEFFGFGGF55E4BC45F5FFAABAA
@M02197:105:000000000-AN6RF:1:1101:25936:24891 1:N:0:1
ATATAAGGCCCATCCTCCGCTTATTGATATGCTTAAGTTCAGCGGGTAGTCCTACCTGATTTGAGGTCACATTAATGATGAATTGTCCGAGGACCATTAGAGAGCTGAACTGCCCCTTACATTCAATAGCGTAGATAGTTATCACACCAATGAACAGGTTTGTTCTGCTAATGCATTTCAGAGGAGCTGAACCTTTTTAAGAGGCCAGCAAACCCCCACATCCAAACCGCTCAACAAAGAGAAAGTTTGATATATATTAATGACACTCAAACAGGCATGCTCCTCGGAATACCAAGGAGCGCAAGGTGCGTTCAAAGATTCGA
+
?A33ADFFBBAABGFGGCECFCDGHHHHFHGBFGHFHHFGHEEEEGGFEHHHGHFFHH3FGGHFGHHFHHHHGHGHHHHHHBHHHGFFGE7GGHEHHHHHGFGFEFGHHHGHBFGEGHHFEHHHHFHGHEEGGCCHHHHHFHGHHGHGHHHGHHFGHHGHHGHFHHHFHHFGGHHHHHHHHHFGHGHHHGFHHHHHHHHHGGHEGGHHGFGGHAEDHHHGHGGGGEGEEHDHHGGGFBFGF5HHFB5FGHGF5FGFGBFGDD535FBFG5HGBGFGGA1A2E22ADEHGFGFHGG2?E2?4BFA2?EEGGGBFDDFBC>3??A
@M02197:105:000000000-AN6RF:1:1101:16081:25010 1:N:0:1
ATATAAGGCCCATCCTCCGCTTATTGATATGCTTAAGTTCAGCGGGTAGTCCTACCTGATTTGAGGTCACATTAATGATGAATTGTCCGAGGACCATTAGAGAGCTGAACTGCCCCTTACATTCAATAGCGTAGATAGTTATCACACCAATGAACAGGTTTGTTCTGCTAATGCATTTCAGAGGAGCTGAACCTTTTTAAGAGGCCAGCAAACCCCCACATCCAAACCGCTCAACAAAGAGAAAGTTTGATATATATATTAATGACACTCAAACAGGCATGCTCCTCGGAATACCAAGGAGCGCAAGGTGCGTTCAAAGATTCGATGATTCAC
+
BBBBBFBFFBBBGGGGGGGGGGGHGHHHHHHHHHHGHHHHHHHGGGGGGHHHHHHHHGHHHHHHGGGHHHHHHHHHHHHHHHHGGFHHGGGGGHHHHHHHHGHFHHHHHGHHHHHGHHHHGHHHHHHHHHGHHHHHHHHHHHHHHHHHHHHHHHHHHHGHHGHHHHHHHHHHHHHHHHHHHHGHHHHHHHHHGHHHHHHHHHHHHHHHGHGHHGGGHHHHHGGGGGGGHGGGHGHHHHHHHHHHHFEHHHHGHFHHHGFEHHHHHHFGHHHHFHHHHHHHGDEFCDFHHHHGHHHGHGGGGGHDHGGGGGHGGFGGGFGGGFFFFFFFA?A>A
@M02197:105:000000000-AN6RF:1:1101:18472:25360 1:N:0:1
ATATAAGGCCCATCCTCCGCTTATTGATATGCTTAAGTTCAGCGGGTAGTCCTACCTGATTTGAGGTCAAATTGTCAGAAGCTGTCTCAAAAGAGACCCTTTAGAAGCTGAACCCCATTTATAAAGCTGCTCTTCACAAATGGCGTAGATAATTATCACACCAAAGCAAGGCAACAAAGGTCCCGCTAATGCATTTCAGGAGAGCCGACTTCTGAGAAGCCCGCATACTCCCACATCCAAGCCTGATCAACAGAAAAAGCTGAAGAGGTTGAGAATTTCATGACACTCAAACAGGCATGCTCCTCGGAATACCAAGGAGCGCAAGGTGCGTTCAAAGATTCGATGATTCAC
+
BCCCCFFFFBCCGGGGGGGGGGGHHHHHHHHHHHHHHHHHGHHGGGGGGHHHHHHHHHHHHHHFGHHHHHHHHGHHHHHHHHGHHHHHHHHHHGHHGGHHHHHHHHHHHHHHHHGGGHHHGHHHHHGHHGHHHHHHHHGHHHHHGGGGGHHHHHHHHHHHHHHHHHHHHHHHHHHHHHHHFGHHGGHHHHGHHHHHHHHHHGHGHGHGGGGGGHHGHGGGGGGHHHGGGGGHHGHFGGHHHHHGHHHHHHHGHHHHHHHHHHHHHHHFHHHHHHHHGHGHHHHHGGHHHHFHHHHHHHGGGGGGHHEHHHHHHHHGGGGGHHHHGGGFHGFGGGGGEGFFFFFFFFBBBBB
@M02197:105:000000000-AN6RF:1:1101:23596:25299 1:N:0:1
ATATAAGGCCCATCCTCCGCTTATTGATATGCTTAAGTTCAGCGGGTAGCCCTACCTGATTTGAGATCAAACATTCAGGAAACTGTCCTCGCTAAGGAGAGACGTTTATGAGCTCCAGCGGACCTCCATCACTGAAGGTTACCTGGTGGAAAACCACAAGCGTAGATAGTTATCACACCCGTGATGCCACCAAACACTGGCAAGCTGATTCATTTGAGAGGAGCCGACCGCAGGCCAGCAAGTCCCCCAAAGTCCAAGCTCATCACGGCAAAACCATGAGAGTTGAGGTGTTCATGATACTCAAACAGGCATGCCCTCTGGAATAGCCAGAGGGCGCAAGGTGCGTTCAAAGATTCGATGACTCAC
+
BBBBBFFB4ABBGGGGGGGGGGGHHHHHHHHHHHHHHHHHHHHGGGGGGHHHHHHHHHHHHHHHGHHHHHHHHGHHHHGFHFHHHDHHHHGGGGGHHHHHGGHGFFHHHHHHHHHHHHHGGCGGHHHHHHHHHHHHHHGGHHH;HHHHGHHHHHGHGHHHHGGGGGHHHHHHGH;GGHGGGFGGHHFHHHGHHHHHFGGGGGHFFGGGGHGFGGHHHGGGGGGGGGBB<FBBBCBE1>1BGB/GGEEHHBFHHGGEBHGB2>AGEE1BHGHFGGB21HGFG0FFFF>F1GFF@2HGFADF10FGG11CGCB///FF1HFDBDFHFBCHHHEC?0GG1HHEGGEHCGGGFGFEGF1FFFFFFAA>1A
@M02197:105:000000000-AN6RF:1:1101:7309:25451 1:N:0:1
ATATAAGGCCCATCCTCCGCTTATTGATATGCTTAAGTTCAGCGGGTAGCCCTACCTGATTTGAGATCAAACATTCAGGAAACTGCCCTCGCTAAGGAGAGACGTTTATGAGCTCCAGCGAACCTCCATCACTGAAGGTTACCTGGTGGAAAACCACAAGCGTAGATAGTTATCACACCCGTGATGCCACCAAACACTGGCAAGCTGATTCATTTGAGAGGAGCCGACCGCAGGCCAGCAAGACCCCCAAAGTCCAAGCTCATCACGGCAAAACCATGAGAGTTGAGGTGTTTATGATACTCAAACAGGCATGCCCTCTGGAATAGCCAGAGGGCGCAAGGTGCGTTCAAAGATTCGATGATTCAC
+
ABBBBFFFFBBAGGGGGGGGGGGHHGHHHHHHHGHHGHHHHHHGGGGG1FHHHHHHHHHGHHHHGEHHHGHHHHHGGFFHHHFHGHC?F?EEFFFHGBHCEFFGGGHHHHHEFHF3FG3E<</CH2CCGHGG>GGDF8F<G9FG<GGFFEE1FGFFF;.FGGGGCFGF9DDFD=DDDHEGCAFFHF0GGHCGHHEG?BF9GBF<AGHGBBGGGGFFGEFFAFA<<@ACB@FDFBDBGF1DGDB?E?CBGB33FACHGB3DFF1@>E@BCE?B3HGHFFBDHHGEHFEGFFG5FDFHHGDEHFBGFFEB3FBF1CEGHGFD5F3F2FGEGF2EEE?HBHGE?AA4EE55GGGGGGBF@5D5FA>33A
@M02197:105:000000000-AN6RF:1:1101:10553:25486 1:N:0:1
ATATAAGGCCCATCCTCCGCTTATTGATATGCTTAAGTTCAGCGGGTAGCCCTACCTGATTTGAGATCAAACATTCAGGAAACTGTCCTCGCTAAGGAGAGACGTTTATGAGCTCCAGCGAACCTCCATCACTGAAGGTTACCTGGTGGAAAACCACAAGCGTAGATAGTTATCACACCCGTGATGCCACCAAACACTGGCAAGCTGATTCATTTGAGAGGAGCCGACCGCAGGCCAGCAAGACCCCCAAAGTCCAAGCTCATCACGGCAAAACCATGAGAGTTGAGGTGTTCATGATACTCAAACAGGCATGCCCTCTGGAATAGCCAGAGGGCGCAAGGTGCGTTCAAAGATTCGATGATTCAC
+
BBBBBFFDFAAAGGGGGGGGGGEFFHHHGHHGHHHGCGFHHHHAEEEAFGFHHBGHGFHHHHHGGFHGHBGHHHHHGHGHGHHHEGHFGHGGGFDHHGHE?FHGFGHAGGHGFFHHHHFFCEGGHHHHHFHHHHGHHFFGHHHHHFBGFHHHFHGHGGHGGFFGGGGGHGGGGHHGHHGGHFHHHHGFGHHHGEHFHFFGGGGGGGHGGGGGHHHGHFEGGFCEEFFGGFGHHGEGGHHFG?/GGGHGHHFFHGFHHHFHGFEECGHGHFGFBHHHHHHHHHEHHHGHGHHHHHHHHHFGHBGDGFFFHHHGGGGHHGHHHHHHHHHGHHGGGGEGAHFEEECGBGGGGGGEBGFFFFFFFABAAA
@M02197:105:000000000-AN6RF:1:1101:14278:25486 1:N:0:1
ATATAAGGCCCATCCTCCGCTTATTGATATGCTTAAGTTCAGCGGGTATCCCTGCCTGATCCGAGGTCAACCTTGTGAGTAGGTCTTCCGGCAGACGGGGCCCCGACCTTCAAAGCGAAAGATTCTGCTACGCTTAAAGCCGGTGCCACGCCGCCGAGCGTTTCGAGGCGCGTCCCCAAAGGGGACGTCGCCCAACACCAAGCCAGGCTTGAGTGGTGAAATGACGCTCGAACAGGCATGCCCCTCGGGATACCAAGGGGCGCAATGTGCGTTCAAAGATTCGATGACTCAC
+
BBBBCFFFFCCBGGGGFGGFGGGHHHHHHHHHHHHHHHHHHHHGGGGGHGHHHHHGHHHHHHGGGGGGHHHHHHHHHHHHHHHHHHHHHGGGGGGHGFFGGGGGGGGGGHHHHHGHGGGGGHHHHHHHHFHGGGGGGHHFHGGGGGHHHGGGGGGGGCGGGGGGGGGGGFFFGFFGHHHHGGGGGGGGFGGHFGGGFGGHHGHHHGGHGHGHHHHHHHHHHGGGGGHHGHHHGHHGHGGGGGGGGGHGFHHHGFCECGGGGHHHHGGGGHGGGGGGCGGGFFFFFFFCAAAB
@M02197:105:000000000-AN6RF:1:1101:21410:25444 1:N:0:1
ATATAAGGCCCATCCTCCGCTTATTGATATGCTTAAGCTCAGCGGGTAGCCCTACCTGATTTGAGATCAAACATTCAGGAAACTGTCCTCGCTAAGGAGAGACGTTTATGAGCTCCAGCGAACCTCCATCACTGAAGGTTACCTGGTGGAAAACCACAAGCGTAGATAGTTATCACACCCGTGATGCCACCAAACACTGGCAAGCTGATTCATTTGAGAGGAGCCGACCGCAGGCCAGCAAGACCCCCAAAGTCCAAGCTCATCACGGCAAAACCATGAGAGTTGAGGTGTTCATGATACTCAAACAGGCATGCCCTCTGGAATAGCCAGAGGGCGCAAGGTGCGTTCAAAGATTCGATGATTCAC
+
1>AAAFF111AAGGGGBFEGEGFFHFBGGBFHGHGFHHFBFFFE?EEEGGHHHHHHHGEADFBGGHHHGHHHHHFHGHFHHHBGG@FEEFFECFGFFFGAEGB>?CG/GEDHGFGBFHHCEGGCHEF0F16GBFDG;H8<GFFHHHFFFGHFCGCG.GHFEBECGGGHHFGFHHHHHFEAHGFGCFHHH0GHHHHFF7CBBGFEEGBGGGFGFBFHHGGEAFCCC??@BAGFHEBE11DFCAC@/EGB111FFGGB>1FD2HGGFGFFF/EB1HGG1FFDDEB1>F?FFG1FG2GA121ADGGG1HHGFAHFEE/F1BEG2HGBHGBBGAEEFCEBF1HEEEAA11FFFEB1FA113F1BD>1AA1
@M02197:105:000000000-AN6RF:1:1101:23576:25672 1:N:0:1
ATATAAGGCCCATCCTCCGCTTATTGATATGCTTAAGTTCAGCGGGTAGCCCTACCTGATTTGAGATCAAACATTCAGGAAACTGTCCTCGCTAAGGAGAGACGTTTATGAGCTCCAGCGAACCTCCATCACTGAAGGTTACCTGGTGGAAAACCACAAGCGTAGATAGTTATCACACCCGTGATGCCACCAAACACTGGCAAGCTGATTCATTTGAGAGGAGCCGACCGCAGGCCAGCAAGACCCCCAAAGTCCAAGCTCATCACGGCAAAACCATGAGAGTTGAGGTGTTCATGATACTCAAACAGGCATGCCCTCTGGAATAGCCAGAGGGCGCAAGGTGCGTTCAAAGATTCGATGACTCAC
+
AABBBFFFFB?AGGGGFFECCGEHGB5FGFGHHHBHHBEFHGHGGGGGGEGFGHEHHHHHHHHBFAFGGFHFFGHHFHHGHHGHHHHFHHGGGGGG3GGFFGFGGGH?DGHFFHGHGHEEEGGCGFGHHHFHHHHHHHHHHHFGHHHHGEFCFGGHGGEGFGGGGFHHHHHGFHHHHHFGFDGGHFHHHFHHFHHHFGGFEGHGHHGGGGGHFHGHFGFBGEGGGDDFGGGHGFFFGHHHGDCEGGHGHHHFF?FHHHHHHFEE>EDEGGHGFEHHGHGHFGCF1HEGHGBGFGHFG5HEHHGHGF53BGHGGFGGEF5HGHHHHFFBFFGEE2AFGGGFGFGGBFCGFGCGGGFBFFFFFBAAAA
@M02197:105:000000000-AN6RF:1:1101:12052:25931 1:N:0:1
ATATAAGGCCCATCCTCCGCTTATTGATATGCTTAAGTTCAGCGGGTAGTCCTACCTGATTTGAGGTCACATTAATGATGAATTGTCCGAGGACCATTAGAGAGCTGAACTGCCCCTTACATTCAATAGCGTAGATAGTTATCACACCAATGAACAGGTTTGTTCTGCTAATGCATTTCAGAGGAGCTGAACCTTTTTAAGAGGCCAGCAAACCCCCACATCCAAACCGCTCAACAAAGAGAAAGTTTGATATATATATTAATGACACTCAAACAGGCATGCTCCTCGGAATACCAAGGAGCGCAAGGTGCGTTCAAAGATTCGATGATTCAC
+
AAAAAFFFFBBBGGGGFGGGGGGHHHHHHHBGGHHHHGHHGHHGGFEGGGFFFHHHHHGHHHHHFFGHHHHGHHHHHHFHHHGHHHHHFGEE?CFEGHGHHHHGHHFGFFFHGFFFGHHHFFHHHHHHHHFFHGHHFH9GFHHBGHFHHHHGGHHHGHHHHHFFGHHHGHGFHGFHHHHEHHFHHGGHFHHGEGHHHGHHHHHGHGGHEHHH/GEFDGFGGGFGEFEEGGGGHGHHHHHGFGDGFGBGGGEGBGHHGHHHGDHFGFAFFFHGGHFHGFHHHEEGGGHHGHFFHHHDHAGE2GFBHFGGGDFFGGFGGFCGFFFFFFFFBBBBA
@M02197:105:000000000-AN6RF:1:1101:9402:25895 1:N:0:1
ATATAAGGCCCATCCTCCGCTTATTGATATGCTTAAGTTCAGCGGGTAGCCCTACCTGATTTGAGATCAAACATTCAGGAAACTGTCCTCGCTAAGGAGAGACGTTTATGAGCTCCAGCGAACCTCCATCACTGAAGGTTACCTGGTGGAAAACCACAAGCGTAGATAGTTATCACACCCGTGATGCCACCAAACACTGGCAAGCTGATTCATTTGAGAGGAGCCGACCGTAGGCCAGCAAGACCCCCAAAGTCCAAGCTCATCACGGGAAAACCATGAGAGTTGAGGTGTTCATGATACTCAAGCACGCATGCCCTCTGGAAGAGCCAGAGGGCGCAAGGTGCGTTCAAAGATTCGATGATTCAC
+
>AAAAFFBFAAAGGGGGGFGG?FHHFBFHHHFHDGGHFFGH55E2EAE13A3BF1GHBCGHFDHGGHH33BD1EF5FDFBHHHGHEH3GDEGGGEFGEAFCG2/?FGCFBGBGHGHGHEE/EFCBGEHHFH;FGHBGB2@BBFFGHFCFFHH0GCEAEF#ACB><FDFGGFF0=DFFCC<-3EGHGHBBGGHECGAGBF:GGBGDFDGFGFFGGHGFFGFGECEFC@//FHFAGHFHFG1FCCE?ECFGHBBG?HHHHGB2GCEE?GFB/B11EGFHFGF@HGGFF?FGDE2EHEF1BFBAB1/EEB/FB0//CFGF1B1D1F1FGCBHCCEEE?FDCF00A01GGGBFDDE1BF@D3FFFAAAAA
@M02197:105:000000000-AN6RF:1:1101:23441:26073 1:N:0:1
ATATAAGGCCCATCCTCCGCTTATTGATATGCTTAAGTTCAGCGCGTATTCCTACCTGATCCGAGGTCAACCATTGAAAAATTTCCCGGTAAAGGGAGAAGACCGGGTCCCGGGCGCCCTTATCCAATACGTGCTCAATTAAAAGCTCAGTGTACCGGGGGAACCACAGGCCGCCGTCATTGTCTTTAGGAGGAGTCGCGGTGACGCGACCAAGCCGTCCAACACCAAGCACGGGGGTTGAGGGGTGATAATGACACTCGAACAGACATGCCCTTCGGGATAGCAAAGGGCGCAATGTGCGTTCAAAGATTCGATGACTCAC
+
BBBBBFFFFBBBGFGGBGEEGGGHHH5FEGHGHHFHCHHHFBDAFGGEGHHGGGFHHHFFHFFFGGGHHFFHGBFHFGHHFHHHHFFFGGFFGGFGFF5HHHHHGGFEEHHGGGG;G@FGH9HHHHHHHFHFFFFHHHHHGHHG.GHFFG<H::HDEGGGGG;EG8G8:AEEDGFB@DFFFFFFFFFFFFFFCDDFFFAFF?@FBFFFFCFFFFEGFFHFFFFEEFFFE?BFFEFF0GB/CEEB2HGF@22221/1B/A2FD122100FA//A/AA1002211DG00AA0011E1A0001113BB3FA111133BFFA?A>1
@M02197:105:000000000-AN6RF:1:1101:13287:26002 1:N:0:1
ATATAAGGCCCATCCTCCGCTTATTGATATGCTTAAGTTCAGCGGGTAGCCCTACCTGATTTGAGATCAAACATTCAGGAAACTGTCCTCGCTAAGGAGAGACGTTTATGAGCTCCAGCGAACCTCCATCACTGAAGGTTACCTGGTGGAAAACCACAAGCGTAGATAGTTATCACACCCGTGATGCCACCAAACACTGGCAAGCTGATTCATTTGAGAGGAGCCGACCGCAGGCCAGCAAGACCCCCAAAGTCCAAGCTCATCACGGCAAAACCATGAGAGTTGAGGTGTTCATGATACTCAAACAGGCATGCCCTCAGGAATAGCCAGAGGGCGCAAGGTGCGTTCAAAGATTCGATGATTCAC
+
BBBBBFFFFBBBFGGGGGGGGGGHHHHHHGGHHHHHHHHHHHHGGGGGGHHHHHHHHHHHHHHHGHHGHFHHHHHHHHHHHHHHHHHHHHGGGGGHHHHHGGHGFGHHHHGHHHGHHHHGGGGGHHHHHH:HGHHHHHHHHHHHHHGHGHHHHHGGGHHHHGGGGGHHHHHGHHGHGHGGFFHHHHHFHHHGHHHHHHGGGGHHGHGGGHGGGGGHHGGGGGGGFGFGGHGHHGGHHGHHFFCFEEHHEHHHGGHHHHHHGHFCFFEHHGGHHHHHHHHHHFGHHHGHHHHHHHHHHHHGGHHHHHGCHHHGGGGHFGHHHHFFHHHHHHGGECGHGHFGGGGGGGGGGGGGGGFFFFFFFBAA>A
@M02197:105:000000000-AN6RF:1:1101:16173:26099 1:N:0:1
ATATAAGGCCCATCCTCCGCTTATTGATATGCTTAAGTTCAGCGGGTAGCCCTACCTGATTTGAGATCAAACATTCAGGAAACTGTCCTCGCTAAGGAGAGACGTTTATGAGCTCCAGCGAACCTCCATCACTGAAGGTTACCTGGTGGAAAACCACAAGCGTAGATAGTTATCACACCCGTGATGCCACCAAACACTGGCAAGCTGATTCATTTGAGAGGAGCCGACCGCAGGCCAGCAAGACCCCCAAAGTCCAAGCTCATCACGGCAAAACCATGAGAGTTGAGGTGTTCATGATACTCAAACAGGCATGCCCTCTGGAATAGCCAGAGGGCGCAAGGTGCGTTCAAAGATTCGATGATTCAC
+
ABCBBFFFFCCCGGGGGGGGGGGHHHHHHHHHHHHHHHHHHHHGGGGGGHHHHHHHHHHHHHHHGHHHGHHHHHHHHHHHHHHHHHHHHHGGGGGHHHHHGGHGGGHHHHHHHHHHHHGGGGGGHHHHHHHHHHHHHHGHHHHHHHGGGHHHHHGHGHHHHGGGGGHHHGHHHHHHHHGGHGGGHHHHHHHHHHHHHHHHGGHHGHHHGGHHGHGGHHHGGGGGGGFGGHFHHGHHHHGHHFCGGGHHHHHHGGHHHHHHHGFEEGHHHGHFFGHHHHHHHHGHHHGHHHHHHHHHHHHFDHHHGHGHGGHFEDGHFGHHHHHHHGHGHHGGDGGGHHHGGGGHGGGGGGFGGGFFFFFFFA@BAB
@M02197:105:000000000-AN6RF:1:1101:23661:25942 1:N:0:1
ATATAAGGCCCATCCTCCGCTTATTGATATGCTTAAGTTCAGCGGGTATCCCTGCCTGATCCGAGGTCAACCTTGCGAGTAGGTCTTCCGGCAGACGGGGCCCTGACTTTTGAAGCGAAAGATTCTGCTCCGCTTAAAGCCGGTGCCACGCCGCCGAGCGTTTCGAGGCGCGTCCCCAAAGGGGACGTCGCCCAACACCAAGCCAGGCTTGAGTGGTGAAATGACGCTCGAACAGGCATGCCCCTCGGGATACCAAGGGGCGCAATGTGCGTTCAAAGATTCGATGATTCAC
+
AAAAABFFBA111FCBG11AECAGFHHHHB3F2AGGFHHBGHFCGGEEGHHGHHHGHHEFHFGBCEEFCHHHGEGFGGG>EBFGGHGFBFEE@EFFC@ECCECEFFFBFHHHFGFGFFFFFGGHFHFFF$BFFFGFFB?DGGDBB9C;FB@CFCCDDDE@CG@GGGFCG;@DAGFHGFHGFFFGBDCCCE?FF/FBFFEF;9EHGCB3EG;BHHHF6HGG;:GGCGHEEBGFHGBHEHGGCF0?EFHHHGHHCGGHGGCGGFHDFGGCDCFGG555GGGGFFFFFFFBBAAA
@M02197:105:000000000-AN6RF:1:1101:23990:26334 1:N:0:1
ATATAAGGCCCATCATCCGCTTATTGATATGCTTAAGTTCAGCGGGGAGCCCTACCTGATTTGAGATCAAACATTCAGGAAACTGTCCTCGCTAAGGAGAGAAGTTTATGAGCTCCAGCGAACCTCCATCACTGCAGGTTACCGGGTGGAAAACCACAAGCGTAGATAGTGATAACACCCGTGATGCCATCAAACACTGGCAAGCAGATTCATTTGAGAGGATCCGACCGCAGGCCAGCAAGACCCCCAAAGTCCAAGCTCATCACGGCAAAACCATGAGAGTTGAGGTGTTCATGACCCTCAAACAGGCATGCCCTCTGGAATAGCCAGAGTGCGCAAGGTGCGTTCAAAGATTCGATGATTC
+
AA?A1FBFFA1AFG1A3BE1E?EGBDBFGF3DGGHH12DFGGGEE?////AFGHABF1E1GHGDFFGHFB11BGFFB2FHHB>1B2BB2F//?/EHGHA///1<BBF212211BBCBGEC/CC/@0?<D@<G%F+91;;??<11FF3<A/C;#0>FFEH.99<<@<GDG0#C;-;#A::;@:;0:0B:;#093F0<6D<C9D<00#0:909FBBHFF>-.;-#<9@<<90?1<?GAB1110/<E</0GF>B1BGHGB1BB20////F1GEEB11DB11B12011>0E>1B@21200A/0/A0B11B11A0B/EEA/BD2DF2B1B1GFB00A0EAB11CEC?EF113FGF3E11>13@11A>11
@M02197:105:000000000-AN6RF:1:1101:10270:26398 1:N:0:1
ATATAAGGCCCATCCTCCGCTTATTGATATGCTTAAGTTCAGCGGGTAGCCCTACCTGATTTAAGATCAAACATTCAGGAAACTGTCCTCGCTAAGGAGAGACGTTTATGAGCTCCAGCGAACCTCCATCACTGAAGGTTACCTGGTGGAAAACCACAAGCGTAGATAGTTATCACACCCGTGATGCCACCAAACACTGGCAAGCTGATTCATTTGAGAGGAGCCGACCGCAGGCCAGCAAGACCCCCAAAGTCCAAGCTCATCACGGCAAAACCATGAGAGTTGAGGTGTTCATGATACTCAAACAGGCATGCCCTCTGGAATAGCCAGAGGGCGCAAGGTGCGTTCAAAGATTCGATGATTCAC
+
CCCCCFFFFBBBGGGGGGGGGGGHHHHHGHHGHHHGHHHHHHHGGGEEFHHHHHHHHGGHHHHHHHHHHHHHHHHHHHGHHHHHHHHHHHFGGGGHGHHGGGHGGGHHHHHHHHHHHHHGGGGGHHHHHHHHHHHHHGHHHHHHHHHHGHHHHHGHGHHHHGGGFGHHHHHHHGHHGGDDHHHHHHHHHHHHHHHHHHGGGHHHHHHHGHHHHHHHHHHGGGGGGGGGGHGGGGHGHHHHGDCGGGHGFFFHFCHHHFGDFF1EEGHFGGGFBHHHHFHHHBHFFG?HHFFHFHHHHGHF5GFFHHHGHHHGECGHHGHHHHHGHFHGHHGGGCFHCGHGGE?HGGGGGFGGGFFFFFFFFBB@BB
@M02197:105:000000000-AN6RF:1:1101:11215:26373 1:N:0:1
ATATAAGGCCCATCCTCCGCTTATTGATATGCTTAAGTTCAGCGGGTAGCCCTACCTGATTTGAGATCAAACATTCAGGAAACTGTCCTCGCTAAGGAGAGACGTTTATGAGCTCCAGCGAACCTCCATCACTGAAGGTTACCTGGTGGAAAACCACAAGCGTAGATAGTTATCGCACCCGTGATGCCACCAAACACTGGCAAGCTGATTCATTTGAGAGGAGCCGACCGCAGGCCAGCAAGACCCCCAAAGTCCAAGCTCATCACGGCTAAACCATGAGAGTTGAGGTGTTCATGATACTCAAACAGGCATGCCCTCTGGAATAGCCAGAGGGCGCAAGGTGCGTTCAAAGATTCGATGACTCAC
+
BCCCCFFFFCCCGGGGGGGGGGGHHHHHHHFHHHGHHHHHGHHGGGGGFHHHHHHGHGHHHHHHGGHHHHHHHHHHGHHGHHHHHGHGHHGGGGGHHHHHGGHGGGHHHHHGHGHHHHHGGGGGHHHHHHHHHHHHHGGGHHHHFHFGGHHHHHDHGGHHHGGGGGGHHHHHHHHGGGGGGGHGHHHHHHHHHHGGGGGHHHGHHHHHHHGHHGGHHGHGGGGGFFFGCHGHHGGHHHHGHCFGGGHHHHHHHFHHHHHHDB1CGGHHHFGFBGHHHHHHHHHFGHGHHHHHFHGHHHHEEGGFFDF3HGHGGGGHHHHHFGHHHHHHHHGGGGFHHHHFFGGHGGGGGGGCCGFFFFFFFB@AAA
@M02197:105:000000000-AN6RF:1:1101:14730:27097 1:N:0:1
ATATAAGGCCCATCCTCCGCTTATGATATGCTTAAGTTCAGCGGGTAGCCCTACCTGATTCGAGATCAAACATTCAGGAAACTGTCCTCGCTAAGGAGAGACGTTTATGAGCTCCAGCGAACCTCCATCACTGAAGGTTACCTGGTGGAAAACCACAAGCGTAGATAGTTATCACACCCGTGATGCCACCAAACACTGGCAGGCTGATTCATTTGAGAGGAGCCGACCGCAGGCCAGCAAGACCCCCAAAGTCCAAGCTCATCACGGCAAAACCATGAGAGTTGAGGTTTTCATGATACTCAAACAGGCATGCCCTCTGGAATAGCCAGAGGGCGCAAGGTGCGTTCAAAGATTCGATGACTCAC
+
CCCBBFFFFBCCGGGGGGGGFGGGHHHHHHHGHHHGGHGHHHGGGGEFHHHHHHHHHHHHHGGHGGHHHHHHHHHHHHHHHHHHHHHHHGGGGGGHHHGGGHGFEHHHHHHHHHHHFHGGGGGHHHHGHHHHHHHHFHHHHHHHHGGGHHHHHGHGHHHHGGGGGHHHHHHHHHHHHGGGHHHHHHHHHHHHHHHHGGGGGGHHHHGHHGHHHGHHHHGGGFGGGGGGHGGHGGHFEGHHGGGGGHHGHHHGFHGHHHHHHFCGGHHHFHHHHHGHHFHHHHHHHGHHGHHHFFGBGHGHFHHHHHHEHHGGCGHGHHGHFHHGB33BHCGGGGFHHHCGGGHGGGGGGGEGFF4FFFFFBBA>A
@M02197:105:000000000-AN6RF:1:1101:21017:27102 1:N:0:1
ATATAAGGCCCATCCTCCGCTTATTGATATGCTTAAGTTCAGCAGGTAGTCCTACCTGATTTGAGGTCACATTAATGATGAATTGTCCGAGGACCATTAGAGAGCTGAACTGCCCCTTACATTCAATAGCGTAGATAGTTATCACACCAATGAACAGGTTTGTTCTGCTAACGCATTTCAGAGGAGCTGAACCTTTTTAAGAGGCCAGCAAACCCCCACATCCAAACCGCTCAACAAAGAGAAAGTTTGATATATATATTAATGACACTCAAACAGGCATGCTCCTCGGAATACCAAGGAGCGCAAGGTGCGTTCAAAGATTCGATGATTCAC
+
AABB@FFFF>AAGGAFGFGGGGGHHHHFHGHFHHHFHHHBGEHHGEHHHHHFBGGFHFHBHBEHFHHHHGHFBFGHHFHHHHHEFHBHDGGGEGHHHHHHGHGFFHGHHHHHEHFGHFHFFGHHFHHHFGCFHHHHFGHGGHHGHFHGHHHHHHHGHACCFHFGHGHHHHGHGHHGFGHHFHHGFFFHHHGHGHHHGHHHFGGEGGHHGHHHHGGHFHGFGGFGGGGGHHGHHHHFFGFHHHHBFFFGHGGFHHHHHGHHHGFFFEHGGHGHFHFHGBFHHEEEE?AHGCGHFGHHGAGGGGHHHH?GFGHGFGGGGGGGGFFFFFFFBBBAB
@M02197:105:000000000-AN6RF:1:1101:18637:27103 1:N:0:1
ATATAAGGCCCATCCTCCGCTTATTGATATGCTTAAGTTCAGCGGGTAGCCCTACCTGATTTGAGATCAAACATTCAGGAAACTGTCCTCGCTAAGGAGAGACGTTTATAAGCTCCAGCGAATCTCCATCACTGAAGGTTACCTGGTGGAAAACCACAAGCGTAGATAGTTATCACACCCGTGATGCCACCAAACACTGGCAAGCTGATTCATTTGAGAGGAGCCGACCGCAGGCCAGCAAGACCCCCAAAGTCCAAGCTCATCACGGCAAAACCATGAGAGTTGAGGTGTTCATGATACTCAAACAGGCATGCCCTCTGGAATAGCCAGAGGGCGCAAGGTGCGTTCAAAGATTCGATGATTCAC
+
CCCCCFFBFBBBGGGGGGGGGGGHHHGHHHHHHHHHHHHHHGHGGGGGGFHHHHHHHHHHHHGHGHHGGFHHHHHHHHHGHHHGHHHHHHGGGGGHGHGGEFHGGGHEGHHHHHHHHHHGGGGGHHHHHHHHHHHGHHGHHHHHGGGGFHGHHGGHGHGHHGFGGGHHHGGHHHHHHHAFGHGGHHGHHHHHHHHHHHHHHHGGHHHGGHGHGGHGGGGGGGGEFGGGDFFFHGHEHGF3GDCGGGFGFHHHHGHHHGBGEEGGGEF3HGHG3GHGBHGHHGCHHHGHHGHGHHHHHHFFAFBFABHGFHHFD1FHEHHHHFHHHCFGHCGGGGGHFHBGCGGHFFGGFGCGFGFFD5DFFBBAAB
@M02197:105:000000000-AN6RF:1:1101:17728:27161 1:N:0:1
ATATAAGGCCCATCCTCCGCTTATTGATATGCTTAAGTTCAGCGGGTAGTCCTACCTGATTTGAGGTCACATTAATGATGAATTGTCCGAGGACCATTAGAGAGCTGAACTGCCCCTTACATTCAATAGCGTAGATAGTTATCACACCAATGAACAGGTTTGTTCTGCTAATGCATTTCAGAGGAGCTGAACCTTTTTAAGAGGCCAGCAAACCCCCACATCCAAACCGCTCAACAAAGAGAAAGTTTGATATATATATTAATGACACTCAAACAGGCATGCTCCTCGGAATACCAAGGAGCGCAAGGTGCGTTCAAAGATTCGATGATTCAC
+
1AAAABFFBAA1AGGD1FE1EGGHHCFFG3F2DFHGG2E2G2D??EG/AB2ADFGFGDGHHFHBF0BGHF1GGFEGHB2GGHHFHHHF/EE??GHCGHHFHEGFFFGGFHGGHG9F6FC;GFDHFF>GHHHGGGGGHHGGHG:2@GCFGGHHFGHHHHCD9E/FGGHBFFHFFHGHHHHGHHHFEGEGGDDHEGDGGHHGFGHFCCHGEECCGEFGHGFF6GGGFGFEEFGGFGFEHFHHFGBGFGHDFF2D2DGDD2@2F2B2GEFFFFGGFFA11FFGFFCEE/FG22B1F111GEEAAEGDHCGFEA11ABG3AF1FF11FFFFFAA11>
@M02197:105:000000000-AN6RF:1:1101:12310:27139 1:N:0:1
ATATAAGGCCCATCTCCGCTTATTGATATGCTTAAGTTCGGCGGGTAGTCCTACCTGATTTGGGATCAAACGTTCAAAGGCTGTCCTCGAGGGACGTTTATGAGGCCCAGCGAACCCCCATCGCTGAAGGTTACCTGGTGAAAAACCACAAGCGTAGATAGTTATCACACCCGTGACGCCACCAAACACTGGCAAGCTGATCCGTTTGAGAGGGGCCGACCGCAGGGCCGGCAAGACCCCCAAAGTCCAAGCTCATCACGGCGAACCGTGAGAGTTGAGGTTTTCATGATACTCAAACAGGCATGCCCGTCGGAATAGCCAAAGGGCGCAAGGTGCGTTCAAAGATTCGATGATTCAC
+
ABBBBFFFFAA@FGGGFFGCGFHGHGFFBEHAGDFBBFHGG?2E00013555@BG3BCHGD34?13?GHH311B2BFF3FGBFH33BF////<?FC??BFGF23F/?EG/?//@//EGC-<FAB9/<<FFFF9CDFBF<C<FHFCA/FFGAACAA5;/,0#B;09BFFB1BEA:@9C;?GEAAFFE-AFFGGFFFFAFFC/CB9HHGCC.EF.#A<A<<9CGGF-CAD@DBFDFC@C?ECDG1GHFCHHHHFFBGAEE>/@@?EF/G11@1GDB1B0F/F1DFFGDDD@FDF1FGB1B111F0//A///AHHHGB111E1HGCGEAE1BFBGEEA1B1GGFE311E1FBD13B111>1
@M02197:105:000000000-AN6RF:1:1101:16815:27516 1:N:0:1
ATATAAGGCCCATCCTCCGCTTATTGATATGCTTAAGTTCAGCGGGTAGCCCTACCTGATTTGAGATCAAACATTCAGGAAACTGTCCTCGCTAAGGAGAGACGTTTATGAGCTCCAGCGAACCTCCATCACTGAAGGTTACCTGGTGGAAAACCACAAGCGTAGATAGTTATCACACCCGTGATGCCACCAAACACTGGCAAGCTGATTCATTTGAGAGGAGCCGACCGCAGGCCAGCAAGACCCCCAAAGTCCAATCTCATCACGGCAAGACCATGAGAGTTGAGGTGTTCATGATACTCAAACAGGCATGCCCTCTGGAATAGCCAGAGAGCGCAAGGTGCGTTCAAAGATTCGATGATTCAC
+
ABAABBF4FAAAGGGGGGGGGGGHHHHGHHHHHHHHH5FGHBGEEEEEFBDCGFGHFHHGBFHHGEHHHHHHEHFFEGFBGHFFHFFFFGGGA?EHB3??EC1EFEHHFHHHFFHHGFGCGGCCFCGFGGFHHHHFGFBFFGGFGGGGGEFBGHFCFCHGEGFFB<FFFGGFHHGFHFEDCGDEHHFGHHHGHHHHHGGGGGGHHGGHFFGFDDFFGG?C/FGGGGE>?HGGBEAFFGFFHEEECCHHFGFHHFF1B1EG2G/E/EFEGBB21GF21FHFD01FHFGEGFHEGBFHHGFCFCHFA1HHFCBGGGGFA1FGBGB10CHFGGCA000AAB0EEA0GFB333BFECB1B33D3FAAA>A
@M02197:105:000000000-AN6RF:1:1101:13720:28155 1:N:0:1
ATATAAGGCCCATCCTCCGCTTATTGATATGCTTAAGTTCAGCGGGTAGTCCTACCTGATTTGAGGTCAAATTGTCAGAAGCTGTCTCAAAAGAGACCCTTTAGAAGCTGAACCCCATTTATAAAGCTGCTCTTCACAAATGGCGTAGATAATTATCACACCAAAGCAAGGCAACAAAGGTCCCGCTAATGCATTTCAGGAGAGCCGACTTCTGAGAAGCCCGCATACTCCCACATCCAAGCCTGATCAACAGAAAAAGCTGAAAAGGTTGAGAATTTCATGACACTCAAACAGGCATGCTCCTCGGAATACCAAGGAGCGCAAGGTGCGTTCAAAGATTCGATGATTCAC
+
BCCCCFFFFBBCGGGGGGGGGGGHGHHHGGHHHHHGHHHHHHHGGGGGGHHHHHHGHHFHHHHHGHHFHHHHHHHHHHHHHGFHHHHHHHHHHGHFGGHHHHHHHHHHHGHHHHGGGHHHGHHHHHGHHGHHGHHHHGFHHFHHGGGGFHHHHHHHHHHHHHHHHHHHHHGHHHHHHHGHGHHHFCCGGHHHHHHHHHHHHGHGFEFHGGGGGHHHHGGGGGGHHHGGHGGFGGHGGGHGHHHGHHGHG4GHGHGHHHEGHHHHHHHHHHFHHHHGHHHHHHHGEEGFGHGF53HHHHHGGGGGGHHHHGDGHHHGGGCGHHHHGGGFGFGGGGGFEGGFFFFFFFABAAA
@M02197:105:000000000-AN6RF:1:1101:16615:28294 1:N:0:1
ATATAAGGCCCATCCTCCGCTTATTGATATGCTCCTCCGCTTATTATATACTTCCTCCGCTTATTGATATGCTTAAGTTCAGCGGGTATTCCTACCTGATCCGAGGTCAACATTTAGAAATTCATCAATTGACTGTCAACATCCCGCCAGCTAGACGACGTGTGTGCGCCTGTGGTTGAATATCACCATCGCTGATTTTGAGGCATGCCTTTAGGCATTGCCCAACGCCAAAGAGTCATCTTTGAGGGGTGTAATGACGCTCGAACAGGTATGCCCTTCGGAATGCCAAAGGGCGCAATATGCGTTCAAAGATTCGATGATTCAC
+
BBCCCFFFFCCCGGGGGGGGGGGHHHHHHHHHHHHHHGGGGFGHHGHHHHFHHHHHHHGCGGGHHHHHHHHHHHHHHHFHHHHGGGGGHHHHHGHGFHHGHFHGG9EHHGHHHHHHGFHHHHHGHHFHHH9HHHHHHHHHHHHHHGGHHGGHGHHGGGGGGGFGHHHGGFEHGHHHGGHHHHHHHHHHHHHGHGHHHHHGGGGGHGHHHHHHHHHGGGHHGHGFGGGGHHHGHHFHHHHGGHHGEGECFHHHHHGFF?GGHGHHHHHFGFFGEDFECGGFGHGHHHHGFGGGGGHHHHGGGGHGCGGGGGGCGFCBFFFFBAA3A
@M02197:105:000000000-AN6RF:1:1101:18314:28310 1:N:0:1
ATATAAGGCCCATCCTCCGCTTATTGATATGCTTAAGTTCAGCGGGTAGCCCTACCTGATTTGAGATCAAACATTCAGGAAACTGTCCTCGCTAAGGAGAGACGTTTATGAGCTCCAGCGAACCTCCATCACTGAAGGTTACCTGGTGGAAAACCACAAGCGTAGATAGTTATCACACCCGTGATGCCACCAAACACTGGCAAGCTGATTCATTTGAGAGGAGCCGACCGCAGGCCAGCAAGACCCCCAAAGTCCAAGCTCATCACGGCAAAACCATGAGAGTTGAGGTGTTCATGATACTCAAACAGGCATGCCCTCTGGAATAGCCAGAGGGCGCAAGGTGCGTTCAAAGATTCGATGATTCAC
+
AAAABFFFFAAAFGGFGEAEAEEHHGFHDGFHHHCBHFEEHDGEGGGGEHBGAFGFFHHFHFDBFHHF3B33F@GFBFDGG?3FDB@GF3E/1EEH3B?GGAGE/FHHHFFFFDGGHFH?/E?CHBGFHHFFF1FGD1FFDGH1BFFFFHHGGFFHGHGHHGFGCCGFBFDGBDDDHGCFGGHHHFEHFGGGHGHECGGG<0FGEGGGFFFHHGGFFGGFDFFE?GECGHFGACHEHGEHHGDECGHFGFF33DGGGFG4HHFCGE@FF?1B3GHF3CFGFFBHHFAHHHHHFFFGD5DA5FHF3AFHGHGF1EFHHHGAF53EFFHFFG?EA2AGGCFGEAE4BFFGFGB2GGFFFFDBDBBBBB
@M02197:105:000000000-AN6RF:1:1101:17280:27696 1:N:0:1
ATATAAGGCCCATCCTCCGCTTATTGATATGCTTAAGTTCAGCGGGTAGCCCTACCTGATTTGAGATCAAACATTCAGGAAACTGTCCTCGCTAAGGAGAGACGTTTATGAGCTCCAGCGAACCTCCATCACTGAAGGTTACCTTGTGGAAAACCACAAGCGTAGATAGTTATCACACCCGTGATGCCACCAAACACTGGCAAGCTGATTCATTTGAGAGGAGCCGACCGCAGGCCAGCAAGACCCCCAAAGTCCAAGCTCATCACGGCAAAACCATGAGAGTTGAGGTGTTCATGATACTCAAACAGGCATGCCCTCTGGAATAGCCAGAGGGCGCAAGGTGCGTTCAAAGATTCGATGATTCAC
+
>AAAAFFB>AAAGGCFGF?EGAEHHHCF3GD2FDGAF22222DAF/AEFGH0GHFAGHHHHH12A/GDGFFGCGHBFGGGGHHHHHGHHHG@GGGGHHGHGGB/FFFHGFGFBDHHHHGGCEGCHHHFHH8HHHHHHHHHGFGHFEBFFFHHHGGHEGGFAEFGGGHHGFHGHGHFHHDECHHFGHGGEEHHHEEFHFHBFGGGGGFHHG9HGGHHGGGGGGGGECG@CEFGC@FE11?10</ECGEHBHGFG/E3GF@4431/AGHHFFF33G4HHHGFGHGEHHGFEFGFHFGFFGFAHHHHHFGHGAHAFDFAF5EHHGHHGCFG2HEEE2GHHCHEEEEAGGGDGGGEF4FFFFFFFA@BA?
@M02197:105:000000000-AN6RF:1:1101:18898:28903 1:N:0:1
ATATAAGGCCCATCCTCCGCTTATTGATATGCTTAAGTTCAGCGGGTAGCCCTACCTGATTTGAGATCAAACATTCAGGAAACTGTCCTCGCTAAGGAGAGACGTTTATGAGCTCCAGCGAACCTCCATCACTGAAGGTTACCTGGTGGAAAACCACAAGCGTAGATAGTTATCACACCCGTGATGCCACCAAACACTGGCAAGCTGATTCATTTGAGAGGAGCCGACCGCAGGCCAGCAAGACCCCCAAAGTCCAAGCTCATCACGGCAAAACCATGAGAGTTGAGGCGTTCATGATACTCAAACAGGCATGCCCTCTGGAATAGCCAGAGGGCGCAAGGTGCGTTCAAAGATTCGATGATTCAC
+
A?ABBBFB4>AAGGGGFGCGGGGFHFFHHHFGGFHHC5FGHGHGGG?E1FGGGHGHHHHHHEFBEGHHHFHFHHHDHFHHGHHBFGHFFGGGGGGGFHCEEGGEFFBGHGFFFFHGHFHGGGGGHHHGFHHHHHHHFB@F1GHFHHGFGHHHHHGHGHGHGGDD4EFGHHFGHFFGHHEECFHGHHHHHGHHHGGHHHGGHHGHFFGFFHFFFHGHGFBGCFAEGCBCGGFBFCFFHHHFC</?E/F1FFGGHEFBHGCFFCEE/EHHEFGB1CD2BHHHHFF1/AECHGBG1FFHGDFEHGHGDHHG1GBEECFGB1FHGFB1FFFCHG?0B00EBBA00A0B11B3FFA1GA1F33FFFAAA>A
@M02197:105:000000000-AN6RF:1:1101:16330:29175 1:N:0:1
ATATAAGGCCCATCCTCCGCTTATTGATATGCTTAAGTTCAGCGGGTAGCCCTACCTGATTTGAGATCAAACATTCAGGAAACTGTCCTCGCTAAGGAGAGACGTTTATGAGCTCCAGCGAACCTCCATCACTGAAGGTTACCTGGTGGAAAACCACAAGCGTAGATAGTTATCACACCCGTGATGCCGCCAAACACTGGCAAGCTGATTCATTTGAGAGGAGCCGACCGCAGGCCAGCAAGACCCCCAAAGTCCAAGCTCATCACGGCAAAACCATGAGAGTTGAGGTGTTCATGATACTCAAACAGGCATGCCCTCTGGAATAGCCAGAGGGCGCAAGGTGCGTTCAAAGATTCGATGATTCAC
+
ABAABFFFBAA>CBFGGGGGGGGHHHHHHGHFHGFFGHHHFHHGGCGGGGFHHHHHHGFHHHFHGHGDGHHFFHHHHHGHHHHGHHHHHHGCFGGHHGHGGGGGGGHHHGHHHHHHHHHGGCDGHHHHHH8HHHHGHHFGHHGHHFCGGGGHHGGHGHHHHGBFFGHHHHHHHHHHHFDGDGGGGHHHHGHHGGGGGGHGGGGGGGGGGFHGGGHHHHHGGGFFEBFGGHGHFDHF1HG1FC<CE?FHFGHFCE?3GFGEHHGGEGGHG1EB3HF4@3F@@BHFCCEEFFHG5EHG5DDAHFHGBGF33AEFEECF3BGHGHFGHHHHG2EEE2GHGF4E2AEB4CGFGGDA4A4FFDBDFBBBAA
@M02197:105:000000000-AN6RF:1:1101:14740:29069 1:N:0:1
ATATAAGGCCCATCCTCCGCTTATTGATATGCTTAAGTTCAGCGGGTGGTCCTACCTGATTTGAGGTCAAGTTTATCAAATCCAACTCTTATATAGCGGCAGAACCCTCGACCAGATGCAGATATGTATCACATCTTAATGGAGAGGTCGTTACCACTCATGCATTTCAGGGGAGCAGACTAGGCCCGTAACCCCCAAATCCAAGCCACACCTCACGGTGTGGTTGAGACATTAATGACACTCAAACAGGCATGCTCCTTGGATTAACCAAGGAGCGCGAGATGCGTTCAAAGATTCGATGATTCAC
+
AAAAAFFFFA@ACGGFFBEEGAE1D3GGGCDGHHFHHGFHHCGAEC/EEE1GGHHEFF0BDFGFEGHHHHHF@DFFB@DEFFF1FHF#EDGHHFHHHGFC>EFFFEEFHEEEHGGHHHGHHFHEDDGHGFFFH2FGFGGDGHHHFCCEFFC>FFFFGFHHHDGHHHFGHAGFDDCFDCHFGFC:@:ACGCGEFDHGGCFGGGHHHFGHGFHGGHGEF?HEFAFFHHHGFHHHGFFHGGGGGGHGHGGFGBFHGGHFEHHGGEFHHHHGHHHFEE2EFAE5GECECFCGGGGFCFGFFFFF5FBBA>A
@M02197:105:000000000-AN6RF:1:1102:17373:1849 1:N:0:1
ATATAAGGCCCATCCTCCGCTTATTGATATGCTTAAGTTCAGCGGGTAGTCCTACCTGATTTGAGGTCAAATTGTTAGAAGCTGTCTCAAAAGAGACCCTTTAGAAGCTGAACCCCATTTATAAAGCTGCTCTTCACAAATGGCGTAGATAATTATCACACCAAAGCAAGGCAACAAAGGTCCCGCTAATGCATTTCAGGAGAGCCGACTTCTGAGAAGCCCGCATACTCCCACATCCAAGCCTGATCAACAGAAAAAGCTGAAAAGGTTGAGAATTTCATGACGCTCAAACAGGCATGCTCCTCGGAATACCAAGGAGCGCAAGGTGCGTTCAAAGATTCGATGATTCAC
+
AA@B@FF4CAABGFGGGGGG22E5DGFCBGFHHBFFADGHHBG2AEE?1BBAAGBGHGE5EH5512BC3BAGHBFGGED55BEB5FG4GFFG3?BG21?FGCFH3FFGEEB3BFEDFGFFFFFFHFFFGGFFHGGGGGGGFDGEFGGFAGHHGEFGGHHHHGHHHGGHHHHFGHHGHHGGCGGFEFGF?HHHHBFFHHHHHGEFGGGDHGF2FHHHGCCGGDHFHFEFHEDEHFHFGGHHHHFGHHHHHHHHGHHHHHHHGHHHHHHGHHHHHHHEGFHHGGGGFGHFHHFHHHFHHFHE?GGGFHHFGF3HGHGGFGGGHFFCGGCGGGGGGGGGEGEFFFFFFFBBBBB
@M02197:105:000000000-AN6RF:1:1102:15568:1922 1:N:0:1
ATATAAGGCCCATCCTCCGCTTATTGATATGCTACCTTACTTCCTCTAAATGGCCAAGATCTTCCCTTGCTGATATATTCCTCCGCTTATTGATATGCTTAAGTTCAGCGGGTATCCCTACCTGATCCGAGGTCAACCATAGAATGGGGGGGTTGTCTAGCGAGCACGTAGCAGGACCCTGTAGCGAGAAAGATTACTACGCTTAGGGCCTGACAGCACCGCCACTGATTTTAGGGCCGACCGTTACCGGTGTGGCCCAACACCAAGCAGAGCTTGAGGGTTGTAATGACGCTCGAACAGGCATGCCCTGCGGAATACCACAGGGCGCAATGTGCGTTCAAAGATTCGATGATTCAC
+
BBBBBFFBFAAAGAEGGGEGGGGHGHHHHHHHHHHHHHGHHGDFHHHHGFHHFHHHGGHHGHHHHHHHHBFHHHHGHHHHHHHHGFGGGFGHHEHHHHHHHHEGHHHEHFGFEEHHHHHHHH;HH<HHHGG9G;H:HHG:H:HF;HHFGGGF=BFDF9FFFFFFF9FFFFFFFF:FFEF9F7FBF4FFFFF7/F,FF::FF8F28FBFFFFFFFFFFFFFFHGFGFGGFBHHHGGGCCGDGFGGC/GGGGGGGHHCEEFEGHGHHHFFHEHHFHFGHFGHHFF4FG1E1CCEHGHHGEHHHEHGGGFCF?HGDGGF2HHHHGGGGGHHHHEAEGHGFGG5FGGGGFFFFFFFBAABB
@M02197:105:000000000-AN6RF:1:1102:18593:2908 1:N:0:1
ATATAAGGCCCATCTTCCGCTTATTGATATGCTTAAGTTCAGCGGGTAGTCCTACCTGATTTGAGGTCACATTAATGATGAATTGTCCGAGGACCATTAGAGAGCTGAACTGCCCCTTACATTCAATAGCGTAGATAGTTATCACACCAATGAACAGGTTTGTTCTGCTAATGCATTTCAGAGGAGCTGAACCTTTTTAAGAGGCCAGCAAACCCCCACATCCAAACTGCTCAACAAAGAGAAAGTTTGATATATATATTAATGACACTCAAACAGGCATGCTCCTCGGAATACCAAGGAGCGCAAGGTGCGTTCAAAGATTCGATGATTCAC
+
CCCCCFFFFCCCGGGGGGGGGGGHHHGHHHHHHHHHHHHHHGHGGGGGGHHHHHHHHHHHHHHHGHHHHHHHHHHHHHHHHHHHHHHHGGGGGHHHHHHHHHHGHHHHHHHHHHHGHHHHHHHHHHHHHHHHGHHHHHHHHHHHHHHHHHHHHHHHHHGHHGHHHHHHHHHHHHHHHHHHHHHHHGHHHHHHHHHHHHHHHHHHHHHHGHHHHGGHHGHHGGHHHHHHGHGHHHHHHHHHHHHGHHHHHHHHHFHHGBHHHGGHFHHFFFGGFFHHFHHHHGGGGGHHEHHHGHHHHGGGEEHHHGGGGGFGFFGGGGGGGFFFFFFFBBBAB
@M02197:105:000000000-AN6RF:1:1102:21600:3349 1:N:0:1
ATATAAGGCCCATCCTCCGCTTATTGATATGCTTAAGTTCAGCGGGTAATCCTACCTGATTTGAGGTCACATTAATGATGAATTGTCCGAGGACCATTAGAGAGCTGAACTGCCCCTTACATTCAATAGCGTAGATAGTTATCACACCAATGAACAGGTTTGTTCTGCTAATGCATTTCAGAGGAGCTGAACCTTTTTAAGAGGCCAGCAAACCCCCACATCCAAACCGCTCAACAAAGAGAAAGTTTGATATATATATTAATGACACTCAAACAGGCATGCTCCTCGGAATACCAAGGAGCGCAAGGTGCGTTCAAAGATTCGATGATTCAC
+
ABCCCFFFFBCBGGGGGGGGGGGHHHHHHHHHHHHHHHHHHHHGGGGGHHHHHHHHHHHHHHHHGGHHHHHHHHHHHHHGHHHHHHHGGGGCEHHHHHHHHHGGHHHHHHHHHHHGHHHHHHHHHHHHHHHGGHHHHHHHHHHHHHHGHHHHHHHHHHHHHGHHHHHHHHHHHHHHHHHHHHHHHGGHHHGGEHHHHHHHHHHHGHHHGGHHHGGGHHGHGGGGGGGGGHGHGGHHHHHHHHHGHHHHHHHHFHFFHDHHHGGGHHHGHHHGBHHHHHHHHGEE/EEFFHHHHGHHHEEGEGHHHHGGE?1GGGGGGGGGF1FFF1FFAAAAA
@M02197:105:000000000-AN6RF:1:1102:15362:3285 1:N:0:1
ATATAAGGCCCATCCTCCGCTTATTGATATGCTTAAGTTCAGCGGGTATCCCTGCCTGATCCGAGGTCAACCTTGCGAGTAGGTCTTCCGGCAGACGGGGCCCTGACTTTTGAAGCGAAAGATTCTGCTACGCTTAAAGCCGGTGCCACGCCGCCGAGCGTTTCGAGGCGCGTCCCCAAAGGGGACGTCGCCCAACACCAAGCCAGGCTTGAGTGGTGAAATGACGCTCGAACAGGCATGCCCCTCGGGATACCAAGGGGCGCAATGTGCGTTCAAAGATTCGATGACTCAC
+
CDCDCFFFFCCCGGGGGGGGGGGHHHHHHHHHHHHHHHHHHHHGGGGGHHHHHHHHHHHHHHHGGGGHHHHHHHHHGGGGHGHHHHHHHGGGGGGHGGGGGGGHHHHHHHHHGHHHGGGGGHHHHHHHHHHGGGGGHHHHHGGFGGHHHGGGGGGGGGGGGGGGGGGGGGFFFGGHHGHHHGGGGFGGGHGHHGHFFGGHGHHHHGHHFHGHHHHHHHHHGGGGGGGHGHHHGHHHHHGGGGGGGGHHHHFGHGHFGGGGGHHHHGGGGHGGGGGGFGGGFFFFFFFBBAA@
@M02197:105:000000000-AN6RF:1:1102:14026:3493 1:N:0:1
ATATAAGGCCCATCCTCCTCTTATTGATATGCTTAAGTTCAGCGGGTAGCCCTACCTGATTTGAGATCAAACATTCAGGAAACTGTCCTCGCTAAGGAGAGACGTTTATGAGCTCCAGCGAACCTCCATCACTGAAGGTTACCTGGTGGAAAACCACAAGCGTAGATAGTTATCACACCCGTGATGCCACCAAACACTGGCAAGCTGATTCATTTGAGAGGAGCCGACCGCAGGCCAGCAAGACCCCCAAAGTCCAAGCTCATCACGGCAAAACCATGAGAGTTGAGGTGTTCATGATACTCAAACAGGCATGCCCTCTGGAATAGCCAGAGGGCGCAAGGTGCGTTCAAAGATTCGATGATTCAC
+
BBBBBFFBFABBGGGGFGGFGGGHHHFFHHGHHBBGHDGDHFHGGCFGFHHH2CHFHHHHHHHHEGHHHHHHFHHHHGHGHFHHHGHHHHEGGG?GHHHGGEHGGGHHHHHHGHHHFFHGGGGGHHHHHHGHHHGDGGFHHHHFHGGHGHHHHFGHGHHHHGFGGEGHHFGFHFHHHHFGFFHHGHGHHGHHHHHGHHGHFGGHGGFGGGGFGGHHHHHGGGDGGFGGGGFGFFHHHHFGCB>/GEFFHHFHHEHFFF1GB0/?EE@10CGGHGDF1HGF2G1HFF/GBG1FEADGG2FFGEFBBA1HEEG//E/GGHGB2DAHFHFHHGGGE?GF1GAEE?FFFA3DFF3EA11@BFFDB11?AA
@M02197:105:000000000-AN6RF:1:1102:12779:3533 1:N:0:1
ATATAAGGCCCATCCTCCGCTTATTGATATGCTTAAGTTCAGCGGGTAGCCCTACCTGATTTGAGATCAAACATTCAGGAAACTGTCCTCGCTAAGGAGAGACGTTTATGAGCTCCAGCGAACCTCCATCACTGAAGGTTACCTGGTGGAAAACCACAAGCGTAGATAGTTATCACACCCGTGATGCCACCAAACACTGGCAAGCTGATTCATTTGAGAGGAGCCGACCGCAGGCCAGCAAGACCCCCAAAGTCCAAGCTCATCACGGCAAAACCATGAGAGTTGAGGTGTTCATGATACTCAAACAGGCATGCCCTCTGGAATAGCCAGAGGGCGCAAGGTGCGTTCAAAGATTCGATGATTCAC
+
AACCDFFFFCCCGGGGGGGGGGGGHHHHHHHHHHHHHHHHHHHGGGGGGHHHHHHHHHHHHHHHGGHHHHHHHHHHHHHHHHHHHHHHHHGGGGGHHGHHGGHGFGHHHHHHHHHHHHHGGGGGHHHHHH:HHHHHHHHHHHHHHHHHGHHHHHGHGHHHHGGGGGHHHHGHHHHHHHGGHHHGHHHHHHHHHHHHHHHGHHHGGGGHGHHGGHHHHHGGGGGGGGGGGGGGHGGHHHHHHF@E/GHHHHHHHGHHHHHHHG1CGGHHHGHHHHHHGHHHHHHGHHGHHHHGHGHHHGHGEHHHHHHHHHHGGGGGHHHHHHHHHHHHHHEGGGCHCHHGGGGHGGGGGGGGGGFFFFFFFCCCCC
@M02197:105:000000000-AN6RF:1:1102:13245:3710 1:N:0:1
ATATAAGGCCCATCCTCCGCTTATTGATACGCTCCTCCGCTTATTGATATGCTTAAGTTCAGCGGGTATCCCTGCCTGATCCGAGGTCAACCTTGCGAGTAGGTCTTCCGGCAGACGGGGCCCTGACTTTTGAAGCGAAAGATTCTGCTACGCTTAAAGCCGGTGCCACGCCGCCGAGCGTTTCGAGGCGCGTCCCCAAAGGGGACGTCGCCCAACACCAAGCCAGGCTTGAGTGGTGAAATGACGCTCGAACAGGCATGCCCCTCGGGATACCAAGGGGCGCAATGTGCGTTCAAAGATTCGATGATTCAC
+
CDDCCFFFFDDDGGGGGGGGGGGHHHHHHHGGGGGHHHGGGGGHGHHHHHHHHHHHHHHHHHHGGGFGHHHHHHHHHHHHHHHGGGGHHHHHHHHHGGGGHHHHHHHHHGGGGFGHGGGGGGGHHHHHHHHHGHHHGGGGGHHHHHHHHHHGGGGGHHHHHGGGGGHHHGGGGGGGGGGGGHGGGGGFGFFGGGFHHHGHHFGGFGGGGFGHGGHGHGGHHHHHGGHHFHHHFFHHGHHHHGGGGGHHGHHHHHHHHHCGGGGGGGHHGHHHGHHHGGGGGHHHHGGGCHGGGGGGGFGGFFFFBFFBBBBA
@M02197:105:000000000-AN6RF:1:1102:18168:3722 1:N:0:1
ATATAAGGCCCATCCTCCGCTTATTGATATGCTTAAGTTCGGCGGGTGGTCCTACCTGATTTGAGGTCAAGTTTATCAAATCCAACTCTTATATAGCGGCAGAACCCTCGACCAGATGCAGATATGTATCACATCTTAATGGAGAGGTCGTTACCACTCATGCATTTCAGGGGAGCAGACTAGGCCTGTAACCCCCAAATCCAAGCCACACCTCACGGTGTGGTTGAGACATTGATGACACTCAAACAGGCATGCTCCTTGGATTAACCAAGGAGCGCAAGATGCGTTCAAAGATTCGATGATTCAC
+
CCCCCFFFFCCCGGGGGGGGGGGHHHHHHHHHHHHHHHHHGGGGGG0EF1DEFGGH33FFGHDEFHHHGFFBFHGGGGGHHHHGHFFGHHFGDDFGHGGGGFFGGGEFFEHGHHHHHHHHHHHHHHHHHHHHGHGHFHHFHFEHGGGEGHFFGGGCGHHGFGHHHHHGHHHHGGHGFHHHHHGGHGGHHGGGGGHGHGBFGFHHHGGHHHGGEFBGGGHGGHHHHHHHHHHGHHGGHHGFAFHFHFHHHHGBGAEFEHHHHHEFHHHCGBHECCGGGHGHGGFCHGGGGGGFGFGBFFFFFFBABBB
@M02197:105:000000000-AN6RF:1:1102:20399:3756 1:N:0:1
ATATAAGGCCCATCCTCCGCTTATTGATATGCTTAAGTTCAGCGGGTAGCCCTACCTGATTTGAGATCAAACATTCAGGAAACTGTCCTCGCTAAGGAGAGACGTTTATGAGCTCCTGCGAACCTCCATCACTGAAGGTCACCTGGTGGAAAACCACAAGCGTAGATAGTTATCACACCCGTGATGCCACCAAACACTGGCAAGCTGATTCATTTGAGAGGAGCCGACCGCAGGCAGCAAGACCCCCAAAGTCCAAGCTCATCACGGCAAAACCATGAGAGTTGAGGTGTTCATGATACTCAAACAGGCATGCCCTCTGGAGTAGCCAGAGGGCGCAAGGTGCGTTCAAAGATTCGATGATTCAC
+
BBCCCFFFFCBBGGGGGGGGGGGHHHHHHHHHHHHGHHHHHHHGGGGGGHHHHHHHHHHHHHHHGHHHHHHHHHHHHHHHHHHHGHHHHHGGGGGHHHHHGGHGGGHHHHHHHHHHHHGGGGGGHHHHHHHHHHHGHGHHHHHHHHHHGHHHHHGHGHHHHGGGGGHHHHHHHHHHHHGGHGGGHHHHHHHHGHGGHGHHHHHHHHGGGHGHGGHHHHGGGGGGGGGGGHHHHHHHHFGCEBGEECHHGHGBGHHGHHHHHEGGGHHHGHGFHHHFHHHHHHHHHGHHFHHEHHHHGFFEHHHHGHHGHHGGGFHGHGHHGHHHHGHHHGGFGGHGHHGGGFGGGGGGGGGGGFFFFFFFBAAAA
@M02197:105:000000000-AN6RF:1:1102:17419:3925 1:N:0:1
ATATAAGGCCCATCCTCCGCTTATTGATATGCTTAAGTTCAGCGGGTATCCCTGCCTGATCCGAGGTCAACCTTGCGAGTAGGTCTTCCGGCAGACGGGGCCCTGACTTTTGAAGCGAAAGATTCTGCTACGCTTAAAGCCGGTGCCACGCCGCCGAGCGTTTCGAGGCGCGTCCCCAAAGGGGACGTCGCCCAACACCAAGCCAGGCTTGAGTGGTGAAATGACGCTCGAACAGGCATGCCCCTCGGGATACCAAGGGGCGCAATGTGCGTTCAAAGATTCGATGATTCAC
+
BBBBBFFFFBBBGGGGGGFGGGGHHHHHGHHGHHHHHHHHHHHGGGGGHHHHHHHHHHHHHGGGGGGHHHHHGHHHGGGGHHHHHHHHHGGGGGGHFGGGGGGHGHHHHHHHGHHHGGGGGHGHHHHHHGHGGGGGHGHHHGGGGGGHHGGGGGGGGGGGGGGGGGGGGGGGGGGHHHHHHFGGGGGGGHGGHFHFECGHHFHHHGHHFHHHHHGHHHFBHGGGGGHGGHHHHHHGHHECGGGGGGHHHFFHGHHHGGGGEHHHHGGGGHGGGFGGGGGGFFFFFFFBBAAB
@M02197:105:000000000-AN6RF:1:1102:12758:4060 1:N:0:1
ATATAAGGCCCATCCTCCGCTTATTGATATGCTTAAGTTCAGCGGGTAGCCCTACCTGATTTGAGATCAAACATTCAGGAAACTGTCCTCGCTAAGGAGAGACGTTTATGAGCTCCAGCGAACCTCCATCACTGAAGGTTACCTGGTGGAAAACCACAAGCGTAGATAGTTATCACACCCGTGATGCCACCAAACACTGGCAAGCTGATTCATTTGAGAGGAGCCGACCGCAGGCCAGCAAGACCCCCAAAGTCCAAGCTCATCACGGCAAAACCATGAGAGTTGAGGTGTTCATGATACTCAAACAGGCATGCCCTCTGGAATAGCCAGAGGGCGCAAGGTGCGTTCAAAGATTCGATGATTCAC
+
CCCCCFFFFBCCGGGGGGGGGGGHHHHHGHGHHHHHHHHHHHHGGGGGGHHHHHHHHHHHHHHHGHHHHHHHGHHHHHHFGFHHHHHHHHGGGGEHHHHGGGHGGGHHHHGHHHHHHHHGGGGGHHHHHHHHHHFHFGHHHHHHHHFHGGHHHHGHGHHHHGGGGGHHHHHHHHHGHHGGGGHGHHHHGGHHGEHHHGHFGGHHGHHHHGGGHGGHHFGGFFFGGGAGGHGFHGHHHGGHHGCGGGHHHGHHEGHHGHGHHFGGGGHHFGGHFEGGGHHHHHHGHHGHFHFHHHHHHHGGHHGHHHHHGGHGGGFHEGHHHHHCCFHCHGGGGGGHHGHGFEEFGGGGGGGGGGFFFFFFFBBBBB
@M02197:105:000000000-AN6RF:1:1102:21857:4203 1:N:0:1
ATATAAGGCCCATCCTCCGCTTATTGATATGCTTAAGTTCAGCGGGTAGCCCTACCTGATTTGAGATCAAACATTCAGGAAACTGTCCTCGCTAAGGAGAGACGTTTATGAGCTCCAGCGAACCTCCATCACTGAAGGTTACCTGGTGGAAAACCACAAGCGTAGATAGTTATCACACCCGTGATGCCACCAAACACTGGCAAGCTGATTCATTTGAGAGGAGCCGACCGCAGGCCAGCAAGACGCCCAGGGTCCAAGCTCAACACGGCAAATCCACGAGAGATGAGGTGTTCATGATGCGCAAACAGGAATGCCCTCTGGCATAGGCAGAGGGCACAAGGCGCGTACAAAGATTAGATGACGCAC
+
?A@A1@31F@AA1GGD1BEE?EEFFDHHFFB2GGEG1DFGB2G0A/EEFHEFFBEHBE0EGFHBAFGE11FFEFGEHGF1>GFFHGF1BGFEFEAEBBHFE/FGFEFEHFDFHHFHB1F<E</CHHHFFHEF:GHF:F@6;FGGB5HB#FDGFCAG9FEFGFCCFFGBFDGF0DHHHHGE@0;CFHF:#CACCGHHHGGB2FG?EFFBF6GBBBFGGGEBFFG9?A<?@@@@@9@E>F1<?/>//</0</01E/0HF1B2/>B/>/@211B1/?/?/F2EB1110FEC1B1@1B1//>/A1F1FB1D221B/A///0GAA11B1111FF/1FF1A11?AAEA01BB3FB3B13B333B1>1>111>
@M02197:105:000000000-AN6RF:1:1102:21588:4204 1:N:0:1
ATATAAGGCCCATCCTCCGCTTATTGATATGCTTAAGTTCAGCGGGTGGTCCTACCTGATTTGAGGTCAAGTTTATCAAATCCAACTCTTATATAGCGGCAGAACCCTCGACCAGATGCAGATATGTATCACATCTTAATGGAGAGGTCGTTACCACTCATGCATTTCAGGGGAGCAGACTAGGCCTGTAACCCCCAAATCCAAGCCACACCTCATGGTGTTGTTGAGACATTAATGACACTCAAACAGGCATGCTCCTTGGATTAACCAAGGAGCGCAAGATGCGTTCAAAGATTCGATGATTCAC
+
CCCCCFFFFCCCGGGGGGGGGGGHHHGHHHHHHHHHHHHHHHHGGGEFGGHHHHHHHHHHHHHHGHHHHHHHHHHHHHHHHHHHHHHHHHHHHHHGHGGGGGGHHHGHHHHHHHHHHHHHHHHHHHHHHHHHHHHHHHHHHHHHHGGHHGHGHGHHHHHHHHHHHHHHHHHHGHHHHHHHHHHHHHHHHHHHHHHGGGFGGGHHHGGHGGGHHHHHGGHHHGHHHHHHHHHFHHHGHHDFGGHHGHHHHHHHHHHHGHHHHHHHHHHHHHHGGGGGHGHGGGGGHGFGGGGGGGCBFFFFFFBBAAB
@M02197:105:000000000-AN6RF:1:1102:7747:4321 1:N:0:1
ATATAAGGCCCATCCTCCGCTTATTGATATGCTTAAGTTCAGCGGGTAGCCCTACCTGATTTGAGATCAAACATTCAGGAAACTGTCCTCGCCAAGGAGAGACGTTTATGAGCTCCAGCGAACCTCCATCACTGAAGGTTACCTGGTGGAAAACCACAAGCGTAGATAGTTATCACACCCGTGATGCCACCAAACACTGGCAAGCTGATTCATTTGAGAGGAGCCGACCGCAGGCCAGCAAGACCCCCAAAGTCCAAGCTCATCACGGCAAAACCATGAGAGTTGAGGTGTTCATGATACTCAAACAGGCATGCCCTCTGGAATAGCCAGAGGGCGCAAGGTGCGTTCAAAGATTCGATGATTCAC
+
BBBBBFFFFAAAG4GFGGGCFGGHCHHHGHHHHHGHHHFHGHHGG?EFEFFFGHHFHHHFHHHHGEHEHHHH1GHHHHGFFGFFHHHHHHGCGGGHGHHHGGGGFFHHHHGHGHHHHHHGFGGGHHHHHHHHHHHGHH9HBHHHHFHHFHHFHHFHGHHHHGBDG9FGHHHHHHHHHHGGGGGGHGHFHHHHHGGFAFFGFGGGHHHHGGEFFGFHFFFEAFFEGFAD9GEHHFFF1HGF0C</GGGHHGHF1EBHGFGBBBF@AEGFB/BB1B12DF1B2>FGAGGHGD1E1D2A1BBFFEFB1B1EGAFAB/FGEGFGBBDDGF1GECEE?CGG1HCEEE011F3B33B1BA11BFFDBA?A>A
@M02197:105:000000000-AN6RF:1:1102:16998:4377 1:N:0:1
ATATAAGGCCCATCCTCCGCTTATTGATATGCTTAAGTTCAGCGGGTAGTCCTACCTGATTTGAGGTCACATTAATGATGAATTGTCCGAGGACCATTAGAGAGCTGAACTGCCCCTTACATTCAATAGCGTAGATAGTTATCACACCAATGAACAGGTTTGTTCTGCTAATGCATTTCAGAGGAGCTGAACCTTTTTAAGAGGCCAGCAAACCCCCACATCCAAACCGCTCAACAAAGAGAAAGTTTGATATATATATTAATGACACTCAAACAGGCATGCTCCTCGGAATACCAAGGAGCGCAAGCTGCGTTCAAAGATTCGATGATTCAC
+
BBBB3FFFFB@BFGGGGBFGGGGCGFHHGHGHHHHHHHBGHHHGGGAEFHF5GFHHHHGHHHE5FFHHHHHHHBHHHFGHFFHHHHHHGDEEGEHHHHGHHFGGHFFHFHHHHHHGHHHHFGFG4EGHHHG?AFGHHHHGHHHHGGHHGGHHHFHHHH<GGDHHHGHHHHGHHHHHHHHHHGHCHGEHHHGHHHHHHHHGADCGHEHGGGCHHCFGGGGGFGGGFGGEHGGHGGGFBFGB12111D@@FGFHEHHHGF1F@BHGBFHFFGBFAEFHFBAF/B//EAF2GDBBFFHHFGCGEEAA1FA0AE1BB3FEF3GGA1@3@@B3A11AA
@M02197:105:000000000-AN6RF:1:1102:15853:4631 1:N:0:1
ATATAAGGCCCATCCTCCGCTTATTGATATGCTTAAGTTCAGCGGGTAGACCTACCTGATTTGAGATCAAACATTTAGGCAACTGTCCTCGCTAAGGAGAGACGTTTATGAGCTCCAGCGAACCTCCATCACTGAAGGTTACCTGGTGGAAAACCACAAGCGTAGATAGTTATCACACCCGTGATGCCACCAAACACTGGCAAGCTGATTCATTGGAGAGGAGCCGACCGCAGGCCAGCAAGACCCCCAAAGTCCAAGCTCATCACGGCAAAACCATGAGAGTTGAGGTGGTCATGATACTCAAACAGGCATGCCCTCTGGAATAGCCAGAGGGCGCAAGGTGCGTTCAAAGATTCGATGATTCAC
+
AAAA@D3DCAA>AGGFFGFGGC0FHCH33DEG2F2DG2FDGFGEE//A/1B11BAFAB0FGDGBFHFHG11EHGE2@2B1@EC0EBG1BBE@EFFHF1>GEFHGGGFEDFG1FGFGBBGE//</FGEFHDDGHD1FF1+@FGGAGGFFBFGBGGCCEEA@AFFFB>GG9#=;<<=D0A.EBCBECCGH8:GGCGHC?<G@E8GCEFFF<1;FGB#FBHFEECCGG@@CCFFBACBGDF<10//@E/0FD11B1EF11FF2@>CEEEGDC?0FB@1B111HGF1GF0CGFB1EGDAFB2DF10HGG11HGFBCEE/A1A2F22B1A1AA0/AE00?GDB0EEA011BGFDFF?1F1FD3@FDA>1>>
@M02197:105:000000000-AN6RF:1:1102:19642:4649 1:N:0:1
ATATAAGGCCCATCCTCCGCTTATTGATATGCTTAAGTTCAGCGGGTAGTCCTACCTGATTTGAGGTCAAATTGTCAGAAGCTGTCTCAAAAGAGACCCTTTAGAAGCTGAACCCCATTTATAAAGCTGCTCTTCACAAATGGCGTAGATAATTATCACACCAAAGCAAGGCAACAAAGGTCCCGCTAATGCATTTCAGGAGAGCCGACTTCTGAGAAGCCCGCATACTCCCACATCCAAGCCTGATCAACAGAAAAAGCTGAAAAGGTTGAGAATTTCATGACACTCAAACAGGCATGCTCCTCGGAATACCAAGGAGCGCAAGGTGCGTTCAAAGATTCGATGATTCAC
+
BCCCCFFFFCCCGGGGGGGGGGGHHHHHHHHHHHHGHHHHHHHGGGGGGHHHHHHHHHHHHHHHFHHHHGHHHHHHHHHHHHHHHHHHHHHHHGHGHGHHHHHHHHHHHGHGHHGGGHHHHHHHHHHHHHHHHHHHHHHHHHGHGGGGGHHHHHHHHHHHHHHHHHHHHHGHHGHHHHHHHHHHHHHHHHHHHHHHHHHHHGHGHHHHHHGGHHHHHGGGGGGGHHGGGGHHHHHFGGHHHHHHHFHHGFHGHHHHHHGHHHHHHHHHGHHHHHHG5HGHHHHHFGHHHHHHHHHHBHEGCGGGHHHHHHHHHHHGGGGGHHHHGGGGGGGFGGGGGGGFFFFFFFBBBAA
@M02197:105:000000000-AN6RF:1:1102:22521:4957 1:N:0:1
ATATAAGGCCCATCCTCCGCTTATTGATATGCTTAAGTTCAGCGGGTAGCCCTACCTGATTTTAGATCAAACATTCAGGAAACTGTCCTCGCTAAGGAGAGACGTTTATGAGCTCCAGCGAACCTCCATCACTGAAGGTTACCTGGTGGAAAACCACAAGCGTAGATAGTTACCACACCCGTGATGCCACCAAACACTGGCAAGCTGATTCATTTGAGAGGAGCCGACCGCAGGCCAGCAAGACCCCCAAAGTCCAAGCTCATCACGGCAAAACCATGAGAGTTGAGGTGTTCATGATACTCAAACAGGCATGCCCTCTGGAATAGCCAGAGGGCGCAAGGTGCGTTCAAAGATTCGATGACTCAC
+
ABBBBFFFFBBAGGGGGGGCGGGHHHFHFHHHGHHHFHHFHHHGGGGGGHHHGHHHHHHGHHHHHHHHGHHGHHHHFHHHFGHHHHHHHHGGGGGHHHHHGGHGGGHHHHHHGGHHHHHGGFGGHHHHHHGHHHHFHHHHHHHHHGHHFHHGHHGHGHHGGGGGGGHGFGHHHHHHHGGGGGGGHHGHHHHHHHHGHHHGGGHGHHGGGGHHHHHHHHHGDGGGGGFFFHFHFFGGHHHHFGCGEEHHHHHHHGHHFGGHGGFEAGHFHFGFBHGFBHFHFHFHHHGGFHHHFHGHHHHFFHHGBFFHFHHEE1FFDFHHHHHHHHHHHHCGGGCFGHHGGGGGGGFGFFGFGF4FFFFFFAABA3
@M02197:105:000000000-AN6RF:1:1102:22338:5225 1:N:0:1
ATATAAGGCCCATCCTCCGCTTATTGATATGCTTAAGTTCAGCGGGTAGCCCTACCTGATTTGAGATCAAACATTCAGGAAACTGTCCTCGCTAAGGAGAGACGTTTATGAGCTCCAGCGAACCTCCATCACTGAAGGTTACCTGGTGGAAAACCACAAGCGTAGATAGTTATCACACCCGTGGTGCCACCAAACACTGGCAAGCTGATTCATTTGAGAGGAGCCGACCGCAGGCCAGCAAGACCCCCAAGGTCCAAGCTCATCACGGCAAAACCATGAGAGTTGAGGTGTTCATGATACTCAAACAGGCATGCCCTCTGGAATAGCCAGAGGGCGCAAGGTGCGTTCAAAGATTCGATGACTCAC
+
CCCCCFFFBCBBFGGGGGGGGGGHHHHHHHHHHHHHHHHHHHHGGGGGGHHHHHHHHHHHHHHHGGHHHHHHHHHHHHHHHHHHHHHHHHGGGGGHHHHHGGHGGGHHHHHHHHHHHHHGGGGGHHHHHH:HHHGHHGGHHHHHHHHHGGHHHHGHGHGHHGGGGGHHHHHGGHHHHHGGHHGHGHHHHHHHHHHHGGHHGHHGGHHHFHHHGHGHHHHGGGGGGGGGGHGHHGFGHFHHHDBGFEHHHHHHGGHHHHHHHHEGGGHHHFGBFHFHFGHHHHGHHHGHGHHHHHGHHHGFHHHHHGHHFHHGFDFF3HFHGGHHHHHHHHGGGGGHHHHGGGGHGGGGGGGGGGFFFFFFFA?BBB
@M02197:105:000000000-AN6RF:1:1102:15721:5372 1:N:0:1
ATATAAGGCCCATCCTCCGCTTATTGATATGCTTAAGTTCAGCGGGTAGTCCTACCTGATTTGAGATCAAACGTTCAAAGGCTGTCCTCGAGTGACGCTTATGAGCCCCAGCGAACCCCCATCGCTGAAGGTTACCTGGTGAAAAACCACAAGCGTAGATAGTTATCACACCCGTGACGCCACCAAACACTGGCAAGCTGATCCGTTTGAGAGGAGCCGACCGCAGGGCCGGCAAGACCCCCAAAGTCCAAGCTCATCACGGCGAACCGTGAGAGTTGAGGTTTTCATGATACTCAAACAGGCATGCCCTTCGGAATAGCCAAAGGGCGCAAGGTGCGTTCAAAGATTCGATGATTCAC
+
BBBBBFFFFBBBGGGGG4FEGGGHHHHHHHGHHFHFHHHHHHHGGGGGGHHHHHHHHHHHHHHHGHHHHHHHGHHHHHHHHHHHHHHHHGGGHHHHGGGGGHHHHHHGGGGHGGGGGGGGGHHGGHGGHHHHHHHHHGHHHHGHHHGGHGHHHHGGGGGHHHHHGHHFHHHGGGDGGGGGGGGGGGGGGGGGGHHGHHHGGGGGHHHHHHHGGGGGGGGGGGHHHGGGGGHHHHHFGGGGGEHHHHHGHHHGGHHHGGGGGGGGGFGHHHHHHHHGHHHGHGFHHHHFHHGHGFHHGDHFHHGHGFGEGEGGHHHHHHHHGHHCGGGGGHGGGGGGHGGCGGGGGGGFFFFFFFBBBBB
@M02197:105:000000000-AN6RF:1:1102:13629:5370 1:N:0:1
ATATAAGGCCCATCCTCCGCTTATTGATATGCTTAAGTTCAGCGGGTAGCCCTACCTGATTTGAGATCAAACATTCAGGAAACTGTCCTCGCTAAGGAGAGACGTTTATGAGCTCCAGCGAACCTCCATCACTGAAGGTTACCTGGTGGAAAACCACAAGCGTAGATAGTTATCACACCCGTGATGCCACCAAACACTGGCAAGCTGATTCATTTGAGAGGAGCCGACCGCAGGCCAGCAAGACCCCCAAAGTCCAAGCTCATCACGGCAAAACCATGAGAGTTGAGGTGTTCATGATACTCAAACAGGCATGCCCTCTGGAATAGCCAGAGGGCGCAAGGTGCGTTCAAAGATTCGATGATTCAC
+
BCCDCFFFFCABGGGGGGGCGGGHHHHGHHHHHHHHHHHHHHHGGGGGGHHHHHHHHHHHHHHHGHHHHHHHHHHHHHHHHHHHHHHHHHGGGGGHHGHHGGHGGGHGHHHHHHHHGHHGGGGGHHHHHHHHHHHHHFHHHHHHHHHHGGHHHHGHGHHHHGGGGGHHHHHHHHHHGHGGHGHHHHHHHGHHGHHHHGGHGHHHHHHHHHHHGGHHHHHGGGGGGGGGGFFHFDGHHHHHHGDGGFGHHHHHHGHGHHFHHEGGGGHGHFGEGHHHFGHHHHFHHHGHGHHHEHHHHHHGGHHGHHGFFGGGGGGHFHHHHHHHHHGHFGGGGGGHHGHGGEGHGGGGGGGGGGFFFBFFFBBAAB
@M02197:105:000000000-AN6RF:1:1102:14547:5449 1:N:0:1
ATATAAGGCCCATCCTCCGCTTATTGATATGCTTAAGTTCAGCGGGTAGCCCTACCTGATTTGAGATCAAACATTCAGGAAACTGTCCTCGCTAAGGAGAGACGTTTATGAGCTCCAGCGAACCTCCAACACTGAAGGTTACCTGGTGGAAAACCACAAGCGTAGATAGTTATCACACCCGTGATGCCACCAAACACTGGCAAGCTGATTCATTTGAGAGGAGCCGACCGCAGGCCAGCAAGACCCCCAAAGTCCAAGCTCATCACGGCAAAACCATGAGAGTTGAGGTGTTCATGATACTCAAACAGGCATGCCCTCTGGAATAGCCAGAGGGCGCAAGGTGCGTTCAAAGATTCGATGATTCAC
+
CCCCCFFFFBB?GGGGGGGGGGGHHHHHFHCHHHHHHHGHHHHGGGGECGHHHFHHHHHHHHHHGHHHGGHHHHHHHHHHHGHHHHHHHHGGGGGHHGHHGGHGGGHGHGFHGGHHGGHGGGGGHHHF2GGGHHHHHGHHHHHHHGHHGHHHFHGFGHGHHGGGGGHGHHHHHGHHHHGGHGGGEGHGHHHHHHHHGGHGGGHGGGGHHHGHHHHHHHHGGGGGGGFGGHGHHGEGHHHHHGCGEEFHFGFF3GGEFHCEGC1GFGHHHFGGEHHGHHHFFGEGHHGGBHFHHGBHGHHFFFHHHHHHGFHGGGFEBHHHHGFHGHGHFHCGGGGHHHHEEGGHGFFFGGGGGFFFFFFFFA?BAB
@M02197:105:000000000-AN6RF:1:1102:10549:5272 1:N:0:1
ATATAAGGCCCATCCTCCGCTTATTGATATGCTTAAGTTCAGCGGGTAGTCCTACCTGATTTGAGGTCACATTAATGATGAATTGTCCGAGGACCATTAGAGAGCTGAACTGCCCCTTACATTCAATAGCGTAGATAGTTATCACACCAATGAACAGGTTTGTTCTGCTAATGCATTTCAGAGGAGCTGAACCTTTTTAAGAGGCCAGCAAACCCCCACATCCAAACCGCTCAACAAAGAGAAAGTTTGATATATATATTAATGACACTCAAACAGGCATGCTCCTCGGAATACCAAGGAGCGCAAGGCGCGTTCAAAGATTCGATGATTCAC
+
CCCCCFFFFCCCGGGGGGGGGGGHCHGHHHHHHHGHHHHHHGGGGGGGGHHHHHHHHFFHHHHGGGHHHHHHHHHHHHHHHHHHHHHHGGGGGHHFFHHHHHHGHHHHHHGHFGHGHHHHHHHHHHHHHHGGHHHHHHHHHHHHEFHHHHHHHHHHHHHGHHHHHHHHHHHHHHHHHHHHHHHHHGHHHHHHHHHHHHHHHHHHGGHHGHHHHGGHHGHGGGGGGGGGGGGHHHGHHHHHGGGHGHHHHHHHFHHHHGHHHGHHHHGFFHHHFG5FHHHFHGEGGEGGBHFHHHHHHGGGCGFHGGGGGGHGGGGGGGGFGFFFFFFFA?ABB
@M02197:105:000000000-AN6RF:1:1102:13203:5536 1:N:0:1
ATATAAGGCCCATCCTCCGCTTATTGATATGCTTAAGTTCAGCGGGTAGTCCTACCTGATTTGAGGTCACATTAATGATGAATTGTCCGAGGACCATTAGAGAGCTGAACTGCCCCTTACATTCAATAGCGTAGATAGTTATCACACCAATGAACAGGTTTGTTCTGCTAATGCATTTCAGAGGAGCTGAACCTTTTTAAGAGGCCAGCAAACCCCCACATCCAAACCGCTCAACAAAGAGAAAGTTTGATATATATATTAATGACACTCAAACAGGCATGCTCCTCGGAATACCAAGGAGCGCAAGGTGCGTTCAAAGATTCGATGATTCAC
+
CDDDCFFFFCCCGGGGGGGGGGGHHHHHHGHHHHHHHHHHHHHGGGGGGHHHHFHHHHHHHHHGGHHHFFHHHFBGDFDFHBFGDFGHEGGGGHHHGHGHHGHGHEHHGHHFHHHGHHHHFHHHHGFGHHGHHHHHHHHHHHHHHGHFGHHHGHFHHHGGHHFHHHHHHHGHGHHHHHHHHHHHHHHFHHGHGHHHHHHHHHHGHHHGFGCHFFFFGGGGGGGGGFGFHGDGEHHHHHFHHGEHFHGHHHHHDHGGBHHFGHHHHHGGHHHHFHHHHGHHHEEGGGHHHHHHHHHHHGGGGGHHHHGGGGGGGGFGGGGGGFFFFFFFBCCCC
@M02197:105:000000000-AN6RF:1:1102:8580:5588 1:N:0:1
ATATAAGGCCCATCCTCCGCTTATTGATATGCTTAAGTTCAGCGGGTGGTCCTACCTGATTTGAGGTCAAGTTTATCAAATCCAACTCTTATATAGCGGCAGAACCCTCGACCAGATGCAGATATGTATCACATCTTAATGGAGAGGTCGTTACCACTCATGTATTTCAGGGGAGCAGACTAGGCCTGTAACCCCCAAATCCAAGCCACACCTCACGGTGTGGTTGAGACATTAATGACACTCAAACAGGCATGCTCCTTGGATTAACCAAGGAGCGCAAGATGCGTTCAAAGATTCGATGATTCAC
+
CCCCCFDBFBBCGGGGGGGFGGGHHHHHHGHFHHHHHHHHHHHGGGEGGGHHHHHHFHHHHHHGGHHHHHHHHHHHHHHHHHHHHHHHHHHHHHHHGGGGGGGHHHGHHGGHGHHHHGHGHHHHHHHHGHHHHHHHHHHHHHHHHGGHHFGGHGHHHHHHHHHHHHHHHHGHHHGGHHHHHHHHHHHGHHGGFHHGGFGGGGHHHGGGGGGGGHGGGGHGGHHHHGHHHHHHHHHHGFGFFGHHHFFGGGHGHEHHGHEHHFHHHHHHHHHGGFE2HHHHGEE2HGFFGGGGGGGFFFFFFFABA>A
@M02197:105:000000000-AN6RF:1:1102:6922:5943 1:N:0:1
ATATAAGGCCCATCCTCCGCTTATTGATATGCTTAAGTTCAGCGGGTAGTCCTACCTGATTTGAGGTCAAATTGTCAGAAGCTGTCTCAAAAGAGACCCTTTAGAAGCTGAACCCCATTTATAAAGCTGATTCATTTGAGAGGAGCCGACCGCAGGCCAGCAAGACCCCCAAAGTCCAAGCTCATCACGGCAAAACCATGAGAGTTGAGGTGTTCATGATACTCAAACAGGCATGCCCTCTGGAATAGCCAGAGGGCGCAAGGTGCGTTCAAAGATTCGATGATTCAC
+
BCCCBFFFFCCBGGGGGGGGGGGGHHHHHHHHHHHHHHHHGHHGGGGGGHHHHHHHHHHHHHHHGHHHHHHHHHHHHGHHHHHHHHHHHHHHHGHHHGHHHHHHHHHHHHHHHHHHHHHHHHHHHHHHHHHHHHHHHHHHHHGHGHGGGGGHGHHGGHHHHHHHHHHHHHGHHHHHHHHHHHHHHHHGHGHGHHGGGHHHGHHHHHHGGHHHHFHHHHHGGGGHHHHHFHGGHFFFFHHFHHEFHHHGHGHHGGGGGHFFHGGGGHGGGGGGGGGGFFFFFFFCCBAC
@M02197:105:000000000-AN6RF:1:1102:25437:6062 1:N:0:1
ATATAAGGCCCATCCTCCGCTTATTGATATGCTTAAGTTCAGCGGGTAGCCCTACCTGATTTGAGATCAAACATTCAGGAAACTGTCCTCGCTAAGGAGAGACGTTTATGAGCTCCAGCGAACCTCCATCACTGAAGGTTACCTGGTGGAAAACCACAAGCGTAGATAGTTATCACACCCGTGATGCCACCAAACACTGGCAAGCTGATTCATTTGAGAGGAGCCGACCGCAGGCCAGCAAGACCCCCAAAGTCCAAGCTCATCACGGCAAAACCATGAGAGTTGAGGTGTTCATGATACTCAAACAGGCATGCCCTCTGGAATAGCCAGAGGGCGCAAGGTGCGTTCAAAGATTCGATGATTCAC
+
CBBCCFFFFAABGGGGGGGGGGGGHHHHFHHHHHHHHHHHFHHGCGGGGHHHHFHHHHHHHGHHEHHHHHHHHHHHGHHHHHHHHHHHHHGGGGGHHHHHGGGGGGHHHHHHHGHHHHHGGGGGHHHGHHHHHGHHGGHHHHHHHGFGFHFHHHGHGEHFGFGGGEHHHHHHHGHHHHGGHGHHHHHFHHHFFHHHHGGHGGHHGGHHGHHHHGHHHHHGGGGGGGFGGHGGHFFGHHGHHCDE?DGFHHFG3GHHHHHHHHFGGGHHHFG@3FFFBGHHHHHHHHGHHHHGEGGFGHGFHHGHHHHHGFFCAEEHFFEHGFHGGEA3A2CEAAAFGFG2GEEF4GGGGGGGGFFFFFFFFBBBBB
@M02197:105:000000000-AN6RF:1:1102:21130:6090 1:N:0:1
ATATAAGGCCCATCCTCCGCTTATTGATATGCTTAAGTTCAGCGGGTAGCCCTACCTGATTTGAGATCAAACATTCAGGAAACTGTCCTCGCTAAGGAGAGACGTTTATGAGCTCCAGCGAACCTCCATCACTGAAGGTTACCTGGTGGAAAACCACAAGCGTAGATAGTTATCACACCCGTGATGCCACCAAACACTGGCAAGCTGATTCATTTGAGAGGAGCCGACCGCAGGCCAGCAAGACCCCCAAAGTCCAAGCTCATCACGGCAAAACCATGAGAGTTGAGGTGTTCATGATACTCAAACAGGCATGCCCTCTGGAATAGCCAGAGGGCGCAAGGTGCGTTCAAAGATTCGATGATTCAC
+
BCBCCFFFFBBBGGGGGGGGGGGHHHHHHHHHHHHHHHHHFHHGGGGGGHHHHHHHHHHHGHHHGHHHHGHHHHHHHHHGHHHHHHHHHHGGGGGHHHHHGGHGFGHHHHHHHHHHGHHGGGGGHHHHHHHHHHHHHHHHHFHHHHHHGGHHHHGGGHHHHGEGGGHHHHHHHHHHHHGGGHHHHHHHHHHHHHHHHGGGGGHHHFHHHHHHGFFGGGGGGGGGGGFGGHGHHGHHHHHHHGCGGGHHHHHHHGHHHEFFFGFCGEFHHGGFBHHHGHHHHHHHHGEFGHHHHGHHHHGF5GHHHGHGFFGEGFFEHFGGDHHFHGHHHHCCGGEHHHHEA2E4FGGGGGGGGFFFFDFBFBABAB
@M02197:105:000000000-AN6RF:1:1102:6817:6181 1:N:0:1
ATATAAGGCCCATCCTCCGCTTATTGATATGCTTAAGTTCAGCGGGTAGCCCTACCTGATTTGAGATCAAACATTCAGGAAACTGTCCTCGCTAAGGAGAGACGTTTATGAGCTCCAGCGAACCTCCATCACTGAAGGTTACCTGGTGGAAAACCACAAGCGTAGATAGTTATCACACCCGTGATGCCACCAAACACTGGCAAGCTGATTCATTTGAGAGGAGCCGACCGCAGGCCAGCAAGACCCCCAAAGTCCAAGCTCATCACGGCAAAACCATGAGAGTTGAGGTGTTCATGATGCTCAAACAGGCATGCCCTCTGGAATAGCCAGAGGGCGCAAGGTGCGTTCAAAGATTCGATGATTCAC
+
CCCCCFFFFBBBGGGGGGGGGGGHHHHHGHHGHHHHHHHHHFHGGGGGGHHHHHHHHGFHHHHHGHHHHHHHHHHHHHHHHHHHHHHHHHGGGGGHHGGHGGHGGGHHHHHHHHHHHHHGGGGGHHHHHHGHHHHHHHHHGHHHHGHGGHHHHHGHGHHHHGFGGGHHHHGHHHHFHHGDGGHGHHHHHGHHHHHHHGGHGGHHHHHGHHHHHHGGHHGGGGGGGGFGGHGHHDHGDFHFFGGGGGFHHHGBFGHGHHHHHGGGGGHGHGEHGHHGFHHHHHHGHHCHHHHHHHHHHHEGHHHGHHHHFGHEFGGHHHHGGHHHHBGHGCGGGCGHHCHGGGGHFGCGGGGGGBCFFFFFFBAA>A
@M02197:105:000000000-AN6RF:1:1102:23973:6012 1:N:0:1
ATATAAGGCCCATCCTCCGCTTATTGATATGCTTAAGTTCAGCGGGTAGCCCTACCTGATTTGAGATCAAACATTCAGGAAACTGTCCTCGCTAAGGAGAGACGTTTATGAGCTCCAGCGAACCTCCATCACTGAAGGTTACCTGGTGGAAAACCATAAGCGTAGATAGTTATCACACCCGTGATGCCACCAAACACTGGCAAGCTGATTCATTTGAGAGGAGCCGACCGCAGGCCAGCAAGACCCCCAAAGTCCAAGCTCATCACGGCAAAACCATGAGAGTTGAGGTGTTCATGATACTCAAACAGGCATGCCCTCTGGAGTAGCCAGAGGGCGCAAGGTGCGTTCAAAGATTCTATGATTCAC
+
BBBBBFFFFBBBFGGGGGEFGGGHHHHFHHHHHHHGHHHHHHHGGGGGGHHHHHHHHHGHHHHGGHHHFHFDFHHHHHHFHHHHHHHHHHGGGGGHHEHHGGHGGGHHHHHHHHHHHHHGGGGGHHHHHHHHHHHHHHHHHHGHHHHHGHHHHHGHHHHHHGGGGGHHHHHHHHHHHHGGGGHHHHHHGHHHHHHGHHHGHHHHHGGGGGHHHHGHHHGGGGGGGGGFGHFGGGHHHHFHGGGGGGHHHHHFGGHHHHHHHHFGEGHHHGHFBHHHGHHHGHHHHCGGHFGGHHHHGHHFHGGFBHFGHGHGGGGHFEHHHHGHCHHGFEGGGGGHHHCGEEA4GFGGGFFGFCFFFFFFFBBABB
@M02197:105:000000000-AN6RF:1:1102:6397:6405 1:N:0:1
ATATAAGGCCCATCCTCCGCTTATTGATATGCTTAAGTTCAGCGGGTAGTCCTACCTGATTTGAGATCAAACGTTCAAAGGCTGTCCTCGAGGGACGTTTATGAGCCCCAGCGAACCCCCATCGCTGAAGGTTACCTGGTGAAAAACCACAAGCGTAGATAGTTATCACACCCGTGACGCCACCAAACACTGGCAAGCTGATCCGTTTGAGAGGAGCCGACCGCAGGGCCGGCAAGACCCCCAAAGTCCAAGCTCATCACGGCGAACCGTGAGAGTTGAGGTTTTCATGATACTCAAACAGGCATGCCCTTCGGAATAGCCAAAGGGCGCAAGGTGCGTTCAAAGATTCGATGATTCAC
+
ABABCFFFFBCCGGGGGGGFGGGHHHHHHHHHHHHHGGHHGHHGGGGGGHHHHHHHHHHHHHHHGHHHHGHHGHHHHHHHHHGHHHHHHGGGGGGGGGGHHHHHGHHGGGGHGGGGGGGGGHHGGHGGHHHHHHHHHHGGGFHGHHGGHGHGHHGEFGEHHHHHHHHHHHHGGGDGGGGGGGGGGGGGGGGGGHGHHHHGGGGGHHHHHGHHGGGGGGFFGFGGHFGGGFFHHHHE@CGFFHHHHHGGHGHHFHHHGGEGGGGFGGGHHGHHHHHHHHGGHHFHHHHHHHHHGHHHHGEHGGHHGGGGGGGGHHHGHHFFHG3GEF?GGHGHCGGGGGGFGGGGGGGFFFFFFF33?>A
@M02197:105:000000000-AN6RF:1:1102:24212:6591 1:N:0:1
ATATAAGGCCCATCCTCCGCTTATTGATATGCTTAAGTTCAGCGGGTAGTCCTACCTGATTTGAGGTCACTTTAATGATGAATTGTCCGAGGACCATTAGAGAGCTGAACTGCCCCTTACATTCAATAGCGTAGATAGTTATCACATCAATGAACAGGTTTGTTCTGCTAATGCATTTCAGAGGAGCTGAACCTTTTTAAGAGGCCAGCAAACCCCCACATCCAAACCGCTCAACAAAGAGAAAGTTTGATATATATATTAATGACACTCAAACAGGCATGCTCCTCGGAATACCAAGGAGCGCAAGGTGCGTTCAAAGATTCGATGATTCAC
+
BBBBBFFFFBBBGGGGGFEGCGGGHHHBFB5FHHHFGHHFHHHGGGGEFHGHHFGHHHHHHHHGGHHGHFGFHHFHHHHGHHHHHGHHGGGFGGHHHHHHHHHGGGHFHHHHHHHGHHHGHHHHHHGHHHHHFHHHGHHHHHHHHHBHHHHHHHGHGHHGHHHGHHHHHHHGHHHHHHGHHHHHHHHHHHHDHCHHHHHHHHFHFFGHGGHGHEGHHHGGGGGGFGGGHFGHHHHFFGDHHHGFFGBGHGEHGHGHHHHHHHFHHFFEBGHHHHHHGFGGEF??EEEGHHCHHGHGF?GEA?HBCFGGEDGGGGCGGFGGFFFFDFFFAA?BA
@M02197:105:000000000-AN6RF:1:1102:13042:6632 1:N:0:1
ATATAAGGCCCATCCTCCGCTTATTGATATGCTTAAGTTCAGCGGGTAGCCCTACCTGATTTGAGATCAAACATTCAGGAAACTGTCCTCGCTAAGGAGAGACGTTTATGAGCTCCAGCGAACCTCCATCACTGAAGGTTACCTGGTGGAAAACCACAAGCGTAGATAGTTATCACACCCGTGATGCCACCAAACACTGGCAAGCTGATTCATTTGAGAGGAGCCGACCGCAGGCCAGCAAGACCCCCAAAGTCCAAGCTCATCACGGCAAAACCATGAGATTTGAGGTGTTCATGATACTCAAACAGGCATGCCCTCTGGAATAGCCAGAGGGCGCAAGGTGCGTTCAAAGATTCGATGATTCAC
+
BCCCCFFFFBBBGGGGGGGGGGGHHHHHHHHHHHHHHHHHHHHGGGGGGHHHHHHHHHHHHHHHGHHHHHGHHHHHHHHHHHHHHHHHHHGGGGGHHHHHGGHGGGHHHHHHHHHHHHHGGGGGHHHGHHHHHHHHHHHHHHHHHHHHGHGGHHGHGHGHHGGGGGHHHHGHHHHHHHGGHHHGGHHHHHHHHHHHHHHHHGHHGHGHGHHGGGHHHHHGGGGGGGGGGHGHHGGHHHHHHGGGGGGGHHHGHGHHHHHEGHFGGGHHHGHHDHHHHHHHHFFHHHGHHHHHHHHHHHHFFHHHGHHHHFHGGGGHHHHHHHHHHGHGHHGGGGGHHHHGGFGHGGGGGGGGGGBFFFFFFAAABB
@M02197:105:000000000-AN6RF:1:1102:7588:6675 1:N:0:1
ATATAAGGCCCATCCTCCGCTTATTGATATGCTTACTTCCAGCGGGTAGTCCTACCTGATTTGAGGTCACATTAATGATGAATTGTCCGAGGACCATTAGAGAGCTGAACTGCCCCTTACATTCAATAGCGTAGATAGTTATCACACCAATGAACAGGTTTGTTCTGCTAATGCATTTCAGAGGAGCTGAACCTTTTTAAGAGGCCAGCAAACCCCCACATCCAAACCGCTCAACAAAGAGAAAGTTTGATATATATATTAATGACACTCAAACAGGCATGCTCCTCGGAATACCAAGGAGCGCAAGGTGCGTTCAAAGATTCGATGATTCAC
+
CCCCCFFFFBBCGGGGGGGGGGGHGHHHHHHHHHHHHHHHHHHGGGFGGHHHHGHHHHHHHHHHGHHHHHHHHHHHHHHHHHHHHHHHGGGGGHHHHHHHHHHGHHHHHHGHGHHGHHHHHHHHHHHHHHGHHHGHHHHHGHHHHHHGHHHHHHHHHHGGHHHHHHHHHHHHHHGHHHHHHHHGHHHHHHHHHHHHHHHHHHHHHHHHGHHHHGGHHHHGGGGGGGGGGGHHGHHHHGHHHHHGFHHHHHHHHHHGHFFBEHHHHFGAGHHHHGFFEGGHFGGGGFHFFHHHFGHHHGEE2GHGFHGGEFAFGGGGGGCCBFFFFFFFAABAB
@M02197:105:000000000-AN6RF:1:1102:22930:6771 1:N:0:1
ATATAAGGCCCATCCTCCGCTTATTGATATGCTTACTTCAGCGGGTAGCCCTACCTGATTTGAGATCAAACATTCAGGAAACTGTCCTCGCTAAGGAGAGACGTTTATGAGCTCCAGCGAACCTCCATCACTGAAGGTTACCTGTGGAAAACCACAAGCGTAGATAGTTATCACACCCGTGATGCCACCAAACACTGGCAAGCTGATTCATTTGAGAGGAGCCGACCGCAGGCCAGCAAGACCCCCAAAGTCCAAGCTCATCACGGCAAAACCATGAGAGTTGAGGTGTTCTTGATACTCAAACAGGCATGCCCTCTGGAATAGCCAGAGGGCGCAAGGTGCGTTCAAAGATTCGATGATTCA
+
ABBBBFFBFBBBFGGGGGGGGGGHHHHHHHHHHHHHHGHHHGGGGGGGHHHHHHHHHEHHHHHGGHHHHHHHHHHGHHHHHHGHHHHHHGGGGGHHHHHGGHGGGHHHHHHHHHHHHHGGGGGHHHHHHHHHGHHHHHHHHHHHGHHHHGHHGHGGHHHGGGGGHFGHHEHHHHGGGGHHHHHHHHHHHHHHHHHHHHHHHHGGHHHGHGHHHGHHHGGGGGGGGGGFFHHFGHGHGHHGCGGGHHHGHHHGGHHHHHGHGGGGHHFGHFGHHHHHHHHHHGHHGHHHHFEHHHHHGE5FGHHHHGHGHGGGGHGHHHHFHFHHHHHGGGGCGHFHGEEFGGGGFCGGGGGBFFFFFFAABBA
@M02197:105:000000000-AN6RF:1:1102:12800:7049 1:N:0:1
ATATAAGGCCCATCTTCCGCTTATTGATATGCTTAAGTTCAGCGGGTAGTCCTACCTGATTTGAGATCAAACGTTCAAAGGCTGTCCTCGAGGGACGTTTATGAGCCCCAGCGTACCCCCATCGCTGAAGGTTACCTGGTGAAAAACCACAAGCGTAGATAGTTATCACACCCGTGACGCCACCAAACACTGGCAAGCTGATCCGTTTGAGAGGAGCCGACCGCAGGGCCGGCAAGACCCCCAAAGTCCAAGCTCATCACGGCGAACCGTGAGAGTTGAGGTTTTCATGATACTCAAACAGGCATGCCCTTCGGAATAGCCAAAGGGCGCAAGGTGCGTTCAAAGATTCGATGATTCAC
+
CDCCCFFFFDDCGGGGGGGGGGGHHHHHHHHHHHHFHHHHHHHGGGGGGHHHHHHHHHHHHHHHGGHHHHHHGHHHHHHHHHHHGHHHHGGGGGGGGGGHHHHHGHHGGGGHGGGGGHHGGHHGGHGGGHHHHGHHHHHGGFHFHHGGHGHHHHGFFGFHHHHHHHHHHHHGGGGGGGGGGGGHGGGGGGGGGGGFHHHGGGGGHHHHHHHHGGGGGGGGGGHGHGGGGFHHHHHGGGGGHHGHHHGGHHGHHHHHGGGGGGGGGGGHEHHHHHHFCHHGHGFHHHHFHDFHEBGHGGGHGHHHFF1EF1CHHHHHHFHGHHHCGGGGHHHHGGGGHGGGGGGGGGGFFFFFFFBAAA@
@M02197:105:000000000-AN6RF:1:1102:26762:7158 1:N:0:1
ATATAAGGCCCATCCTCCGCTTATTGATATGCTTAAGTTCAGCGGGTAGCCCTACCTGATTTGAGATCAAACATTCAGGAAACTGTCCTCGCTAAGGAGAGACGTTTATGAGCTCCAGCGAACCTCCATCACTGAAGGTTACCTGGTGGAAAACCACGAGCGTAGATAGTTATCACACCCGTGATGCCACCAAACACTGGCAAGCTGATTCATTTGAGAGGAGCCGACCGCAGGCCAGCAAGACCCCCAAAGTCCAAGCTCATCACGGCAAAACCATGAGAGTTGAGGTGTTCATGATACTCAAACAGGCATGCCCTCTGGAATAGCCAGAGGGCGCAAGGTGCGTTCAAAGATTCGATGACTCAC
+
BCCCCFFFFCCCGGGGGGGGGGGHHGHHHHHHHHHHHHHHHHHGGGGGGHHHGHHHHGGHHHEHGHHHHHHHHHHHHHHHHHHHHHHHHHGGGGGHHHHHGGHGGGHHHHHHHHHHHHHGGGGGHHHHHHHHFHHHHHHHHHHHHHHHGHHHHHGHGGGGGGGGGGHHHHHHHHHHHHGGGGGGHHGFHHHHHHHGGHHGHHHGHHGHHHHGHHHHHGHGGGGGGGFGGHGHHGFHHGHHHDCGGGHHHHHHFGHHFFHGHHGGGGHHHGHFBFGHHHHHHHHHHHGHGHHHHHHHHHHFEHFHHHHFEHGGGGEHBBEHHGHHHHGHHHGGGGGHGHHGGGEFGGGGFGGGGGFFFFFFFBCBCC
@M02197:105:000000000-AN6RF:1:1102:9870:7265 1:N:0:1
ATATAAGGCCCATCCTCCGCTTATTGATATGCTTAAGTTCAGCGGGTAGTCCTACCTGATTTGAGGTCACATTAATGATGAATTGTCCGAGGACCATTAGAGAGCTGAACTGCCCCTTACATTCAATAGCGTAGATAGTTATCACACCAATGAACAGGTTTGTTCTGCTAATGCATTTCAGAGGAGCTGAACCTTTTTAAGAGGCCAGCAAACCCCCACATCCAAACCGCTCAACAAAGAGAAAGTTTGATATATATATTAATGACACTCAAACAGGCATGCTCCTCGGAATACCAAGGAGCGCAAGGTGCGTTCAAAGATTCGATGATTCAC
+
CCCDBFFFFDCCGGGGGGGGGGGHHHHHHHHHHHFHHHHHHHHGGGFGGHHHHHHHHHHHHHHGGHHHHHHHHHHHHHHHHHHHHHHHGGGGGHHHHHHHHHHGHHHHHHHHHHHGHHHHHHHHHHHHHHGFGGHHHHHHHHHGHHHHHHHHHHHHHHHHHGHHHHHHHHHHHHHHHHHHHHHHHHHHHHHHHHHHHHHHHHHGHHHHGHHHHGGGHHHHGGGGGGGGHHFHGGHHHHHHHHHHHBGHHHHHGHHFGHHHHHEGHFGGFHHHHHFGHHHFEF?GGGHGHHGFDHHHHGGGGGHCGHEGGGHGGGGGGGGGGFFFFFFFBBAAA
@M02197:105:000000000-AN6RF:1:1102:21172:7439 1:N:0:1
ATATAAGGCCCAGTGTCAGCCGCCGCGGTAATACGGAGGGTGCAAGCGTTATCCGGATTCACTGGGTTTAAAGGGTGCGTAGGAGGGTAGGTAAGTCAGTGGTGAAATCTCCGGGCTCAACTCGGAAACTGCCGTTGATACTATCTGTCTTGAATACCGTGGAGGTGAGCGGAATATGTCATGTAGCGGTGAAATGCTTAGATATGACATAGAACACCGATTGCGAAGGCAGCTCACTACACGAATATTGACTCTGAGGCACGAAAGCGTGGGGATCAAACAGGATTAGATGCCCTGGTAGTCCACGCCCTAAACGATGGATACTCGACATACGCGAGACACTGTGTGTGTCGGAGCGAAAGCATTAAGTATTCCACATGGGAAGTACGACCGCAAGGTTGAAACTCAAAGGAATTGACGGTG
+
@BBBBFBFFBBBGBAA5GFFGFCECF?EBEDGHG111EEFEFEHHBHGGGGEHHGEGGGFHHFGHAGFGHGHFFF11?ECAEEBGGGE3CFGHEGHHGHBFFHGGHHHHGFFGGCCDHHFHFH?D/FGHHHHHGGGDHGHHHHBFHHGHHHHHHHHFHFCG?.:C:CCHBDFCGFFFGGFGGG;CBFFGDFFFEFFFFFFFBFF8FFFFFFBFBFFFBCAFFFFD90AAEF/DB/<0/C.CFCCCCGC0CC<0//G0<....=<CAC<<0.<<GF10GFGFDDGFBD1<<//?AF1<0CF1/</C>0<11CF?/<122B2G0>//G>GFE>/@FF2B22FB0///B0E/>>A//A//D1FFGBF1FBGB1A11122B1E0BDDBB00EA0E01D1GGFFG31BAF3GDB331BDAA>BAAA>1
@M02197:105:000000000-AN6RF:1:1102:26714:7448 1:N:0:1
ATATAAGGCCCATCCTCCGCTTATTGATATGCTTAAGTTCAGCGGGTAGCCCTACCTGATTTGAGATCAAACATTCAGGAAACTGTCCTCGCTAAGGAGAGACGTTTATGAGCTCCAGCGAACCTCCATCACTGAAGGTTACCTGGTGGAAAACCACAGGCGTAGATAGTTATCACACCCGTGATGCCACCAAACACTGGCAAGCTGATTCATTTGAGAGGAGCCGACCGCAGGCCAGCAAGACCCCCAAAGTCCAAGCTCATCACGGCAAAACCATGAGAGTTGAGGTGTTCATGATACTCAAACAGGCATGCCCTCTGGAATAGCCAGAGGGCGCAAGGTGCGTTCAAAGCTTCGATGATTCAC
+
ABBBBFF4CABBGGGGGGGGGGGHGHHHGHHHHHHGHHHHHHHGGGGGEHHHHHHHHHHHGHHHGFHHHHGHFHHHHHHHHHHHHHHHHHGGGGGHHHHGGGHGGGHHHHHHHHHHHGGGGGGGHHHHHHHHGHHHHHHHHHHHHHHHGHHHHHGHGHHHGGGGGGFHHHHHHHGHHHGGGDHGHGHHGHHHHHHGHGGGGGHGGGGGGHHGGGHHGFGGFGGGGGGGFHFFFFFHGHFHHGC</E01E1FGC/CFHHHGFHF??CHG>EFHHHFFGGBB2>GBGGEF1F1HFFFFHFHFFGGDHGFGC0FGF?EG1DDGFHFFE1B1F/EE?EGGHFGA0EFFGGGGGGGA1FFBFFDDFA1?A1
@M02197:105:000000000-AN6RF:1:1102:11445:7497 1:N:0:1
ATATAAGGCCCATCCTCCGCTTATTGATATGCTTAAGTTCAGCGGGTAGCCCTACCTGATTTGAGATCAAACATTCAGGAAACTGTCCTCGCTAAGGAGAGACGTTTATGAGCTCCAGCGAACCTCCATCACTGAAGGTTACCTGGTGGAAAACCACAAGCGTAGATAGTTATCACACCCGTGATGCCACCAAACACTGGCAAGCTGATTCATTTGAGAGGAGCCGACCGCAGGCCAGCAGGACCCCCAAAGTCCAAGCTCATCACGGCAAAACCATGAGAGTTGAGGTGTTCATGATACTCAAACAGGCATGCCCTCTGGAATAGCCAGAGGGCGCAAGGTGCGTTCAAAGATTCGATGATTCAC
+
CDDDCFFFFCCCGGGGGGGGGGGHHHHHHHHHHHHHHHHHHHHGGGGGGHHHHHHHHHHHHHHHGEHHHHHHGHHHHHHHGHHHHHHHHHGGGGGHHHHHGGHGGGHHHHHHHHHHHHHGGGGGHHHHHHHHHHHHHHHHHHHHHHHHGHHHHHGHGHGHHGGGGGHHHHHHHHHHHHGGHGHGHHHHHHHHHHHHHGHHHHHGHHHHHGHHHHHHHHGGGGGGGGGGGHGHHGFGHHGHHGGGGGGHHHHHHGHHHGHHHHEGGGHHHGHGEGHHHHHHHHHHHGGHGHHGHHHHHHHGHGHHGHHHHGHGGGGHFHFHHGHHHHHHHHGGGGEHHHHGGGGGGGGGGGGGGGFFFFFFFBA@AB
@M02197:105:000000000-AN6RF:1:1102:8536:7505 1:N:0:1
ATATAAGGCCCATCCTCCGCTTATTGATATGCTTAGGTTCAGCGGGTAGCCCTACCTGATTTGAGATCAAACATTCAGGAAACTGTCCTCGCTAAGGAGAGACGTTTATGAGCTCCAGCGAACCTCCATCACTGAAGGTTACCTGGTGGAAAACCACAAGCGTAGATAGTTATCACACCCGTGATGCCACCAAACACTGGCAAGCTGATTCATTTGAGAGGAGCCGACCGCAGGCCAGCAAGACCCCCAAAGTCCAAGCTCATCACGGCAAAACCATGAGAGTTGAGGTGTTCATGATACTCAAACAGGCATGCCCTCTGGAATAGCCAGAGGGCGCAAGGTGCGTTCAAAGATTCGATGATTCAC
+
CCCDCFFFFCDCGGGGGGGGGGGHHHHHHHHHHHHHHHHHHHHGGGGGGHHHHHHHHHHHHHHGGHHHHHHHHHHHHHHHHHHHHHHHHHGGGGGHHHHHGGHGGGHHHHHHHHHHHHHGGGGGHHHHHHHHHHHGHHHHHHHGHHHHGHHHHHGHGHGHHGGGGGHHHHHHGHHHHHGGHGHGHHHHHHHHHHHHGHHHHHHHHGGGHGHHHHHHHHGGGGGGGGFGGHGHHGHHGHHHHFFGGEBGHFGHFGHHHHGHHHGGGGHHHGHHGHHF3HHHHHHHHHGHGHHHHHGHGHHGGHHHHHHHHFHGGGGHGHHHGHHHHHGFHHGGGGGHHHHGGGGGGGGGGGGFFGFFFFFFFBBBAB
@M02197:105:000000000-AN6RF:1:1102:5673:7746 1:N:0:1
ATATAAGGCCCATCCTCCGCTTATTGATATGCTTAAGTTCAGCGCGTATTCCTACCTGATCCGAGGTCAACCATTGAAAAATTTCCCGGTGAAGGGAGAAGACCGGGTCCCGGGTGCCCTTATCCAATACGTGCTCAACTAAAAGCTCAGTGTACCGGGGGAACCACAGGCCGCCGTCATTGTCTTTAGGAGGAGTCGCGGCGACGCGACCAAGCCTTCCAACACCAAGCACAGGGCGGGAGGGGTAATAATGACGCTCGAACAGACGTGCCCTTCGGAATACCAAAGGGCGCAATGTGCGTTCAGAGATTTGAGGACTCAC
+
>AAAAFF4CAAAGBGG4FECGCGBEGHBGHHGG5BGHHHHHHHGGCEAEHFHFHHEFFGHGHAEEGEHHHFHGHFHHHFG1BGGHEH9GGGEB;GGEEGGFFFB/EE9CHHGCGE?D;F.89FDGHEFFG5GHEFHH9FD1;CFHH9:FHFF:GHH:9@D9BDE?FGA;EGG?CA?B;D?BFB/BB89BFFHEDFFF??>/#><BFBBB=BBFFEE#DB?DFF8FGEAFFFFFFFE////B/01B@2@220//?//0//221/BAA//B//////0AEGDAA0GBHEEB00FB3BAA011131BB3B1BAB113@1@>111>
@M02197:105:000000000-AN6RF:1:1102:22025:7845 1:N:0:1
ATATAAGGCCCATCCTCCGCTTATTGATATGCTTAAGTTCAGCGGGTAGCCCTACCTGATTTGAGATCAAACATTCAGGAAACTGTCCTCGCTAAGGAGAGACGTTTATGAGCTCCAGCGAACCTCCATCACTGAAGGTTACCTGGTGGAAAACCACAAGCGTAGATAGTTATCACACCCGTGATGCCACCAAACACCGGCAAGCTGATTCATTTGAGAGGAGCCGACCGCAGGCCAGCAAGACCCCCAAAGTCCAAGCTCATCACGGCAAAACCATGAGAGTTGAGGTGTTCATGGTACTCAAACAGGCATGCCCTCTGGAATAGCCAGAGGGCGCAAGGTGCGTTCAAAGATTCGATGATTCAC
+
AAAA?FD1BAAAGGGGFFE1FFA1F3FFFHFAFF2F12AAFFG?EGEEGFHFHFHFFGHHHGH2FGHDFFFEHHHHGFH1FFGFDEGGDHECGEGHGHGHGGHGFFHGFHHBGHFHHHHGGC/CFFEHGBHHFDDB<FFDHGHFHHHFB<FGGHFEEHHF9AEFBFFFHCD97HFDECEC@+CEBFGFFHHGHHGGFA?HHFGGFBHHGGGFGGGGBEEGFGGFFCGFFGFD@ABFDFBG2DC?E/33FEB33EF3B3FGEFEGGE@FHFEGBHBHFFGDGB33HEGGDDGF@55D5DGAFF5FADFCFF211AFA35HGFDHFE3GGBHGEGGAHHFHGGGGFGGGGGGGGGGFFFFDFDA3?AA
@M02197:105:000000000-AN6RF:1:1102:21214:7946 1:N:0:1
ATATAAGGCCCATCCTCCGCTTATTGATATGCTTAAGTTCAGCGGGTAGCCCTACCTGATTTGAGATCAAACATTCAGGAAACTGTCCTCGCTAAGGAGAGACGTTTAGGAGCTCCAGCGAACCTCCATCACTGAAGGTTACCTGGTGGAAAACCACAAGCGTATAGTTATCACACCCGTGATGCCACCAAACACTGGCAAGCTGATTCATTTGAGAGGAGCCGACCGCAGGCCAGCAAGACCCCCAAAGTCCAAGCTCATCACGGCAAAACCATGAGAGTTGAGGTGTTCATGATACTCAAATAGGCATGCCCTCTGGAATAGCCAGAGGGCGCAAGGTGCGTTCAAAGATTCGATGATTCAC
+
CCCCCFFFFDCCGGGGGGGGGGGHHHHHHHHHHHGHHHHHHHHGGGGGGHHHHHHHHHHHHHHHGHHHHHHHHHHHHHHHHHHHHHHHHHGGGGGHHHHHGGHGGGHHHHHHHHHHHHHGGGGGHHHHHHHHHHHHHHHHHHHHHHHHGGHGHHGHGHHHHGGGGHHHHHHHHHHHGGHGHHHHHHHHHHHHHHHHHHHHHHGGHHHHHHHHHHHHHGGGGGGGGGGHGHHGFGHHHHHGGGGGHGHHHHHGGHHHHHHHGGGGHHHGHGFHHHHHHHHHHGHGGHHHHHHHHGHHGF5GHHHGHFHGHGGGGHEGHHHGHHHHHHHHGGGGGHGGHGGGGHGGGGGGGGGGFFFFFFFCCCCC
@M02197:105:000000000-AN6RF:1:1102:17740:8003 1:N:0:1
ATATAAGGCCCATCCTCCGCTTATTGATATGCTTAAGTTCAGCGGGTAGTCCTACCTGATTTGAGGTCACATTAATGATGAATTGTCCGAGGACCATTAGAGAGCTGAACTGCCCCTTACATTCAATAGCGTTGATAGTTATCACACCAATGAACAGGTTTGTTCTGCTAATGCATTTCAGAGGAGCTGAACCTTTTTAAGAGGCCAGCAAACCCCCACATCCAAACCGCTCAACAAAGAGAAAGTTTGATATATATATTAATGACACTCAAACAGGCATGCTCCTCGGAATACCAAGGAGCGCAAGGTGCGTTCAAAGATTCGATGATTCAC
+
BCCCCFFFFCCCGGGGGGGGGGGGHHHHHHHHHHHGHHHHHHHGGGGGGHHHHHHHHHHHHHHGGHHHHHHHHGHHHHHHHHHHHHHHGGGGGHHHHHHHHHHGHHHGGHHHGHHGHHHHHHHHHHHHHHHHHHHHHHHHHHHHHHHHHHHHHHHHHHHHHHHHHHHHHHHHHHHHHHHHHHHHHHHHHHGHHHHHHHHHHHHHHHHHGHHHHGGHHHHHGGGGGGGGHHGHHHHHHHHGHHHHHBHGHHHHHHFFHHHHHHGHHFGGGGHHHHHHHHHHHGECEDGGHHHGHGGHGGGGGGHHHHGGGGHGCGGGGGGGGFFFFFFFCCCCB
@M02197:105:000000000-AN6RF:1:1102:17555:8123 1:N:0:1
ATATAAGGCCCATCTTCCGCTTATTGATATGCTTAAGTTCAGCGGGTAGTCCTACCTGATTTGAGATCAAACATTCAGGAAACTGTCCTCGCTAAGGAGAGACGTTTATGAGCTCCAGCGAACCTCCATCACTGAAGGTTACCTGGTGGAAAACCACAAGCGTAGATAGTTATCACACCCGTGATGCCACCAAACACTGGCAAGCTGATTCATTTGAGAGGAGCCGACCGCAGGCCAGCAAGACCCCCAAAGTCCAAGCTCATCACGGCAAAACCATGAGAGTTGAGGTGTTCATGATACTCAAACAGGCATGCCCTCTGGGATAGCCAGAGGGCGCAAGGTGCGTTCAAAGATTCGATGACTCAC
+
>AAAAFDFCAAAGGFGFFE2EEEHHCDFFFHHHHHGFF5FGFHGGCFEGHFHFFHHGHHHFH55FCBGFGGHFFGHHHH3F3FGHFGFHHCGFEAFHHEHGGHD?/GHDGF3GHEHEHFG?EEGHHHHGFHH<HFBDGFGBFDGHHFCFEAFGBGFEAEGEFGGGFGFBGGFHEDH?GGCGFBFHHCF0CGFHGCCFGFHGHHFFFFG7HGFGBFHFEFCAFCEC@BCDFFFFCFED1BGC<>EE?BGBG1B1AGCGB1FFHGCFEHFGF>B1@BFFGHHHG1GG0FHHGDB1@DDFD1EGGDDHHFFFC0FCA/G/1GB00GBHGBCGG0EEE?F1FHECGEFGD33GF3GGACFFD1FBA>1>>
@M02197:105:000000000-AN6RF:1:1102:6454:8159 1:N:0:1
ATATAAGGCCCATCCTCCGCTTATTGATATGCTTAAGTTCAGCGGGTAGTCCTACCTGATTTGAGGTCACATTAATGATGAATTGTCCGAGGACCATTAGAGAGCTGAACTGCCCCTTACATTCAATAGCGTAGATAGTTATCACACCAATGAACAGGTTTGCTCTGCTAATGCATTTCAGAGGAGCTGAACCTTTTTAAGAGGCCAGCAAACCCCCACATCCAAACCGCTCAACAAAGAGAAAGTTTGATATATATATTAATGACACTCAAACAGGCATGCTCCTCGGAATACCAAGGAGCGCAAGGTGCGTTCAAAGATTCGATGACTCAC
+
BBBBAFF4FAAAGFFFFGG2E?GHHHGHHHCGFHHHHHGFHHGGGEEEGHGHHGHHHHHEFHHHGHHHFEFHGFHHEFHHHHHGHHHHGGE//F1FGHGGFF;1GFGFFGG?GHHGHGFGGHHHHFFHHHGAEFGHGC?D3EFGHHHGGGFHGHFGGHGHHGGHEFHGHGHHFGGHGFHHHHHEHHHGFFGCGFFHHHHHGFGCCCGHGHHHHAEAGCDGGGGGEEEEBFFDFBHGGHFFHHHFFDFDFE222FFF2DGE2GDFGGDEFGBFHHHFGAFGAEEEE/FBD2DFBFGHHFGGE?FGFBGGGGHGBGGGFGEFC1FFFFDD>1AA>
@M02197:105:000000000-AN6RF:1:1102:14488:8080 1:N:0:1
ATATAAGGCCCATCCTCCGCTTATTGATATGCTTAAGTTCAGCGGGTAGTCCTACCTGATTTGAGGTCAAATTGTCGGAAGCTGTCTCAAAAGAGACCCTTTAGAAGCTGAACCCCATTTATAAAGCTGCTCTTTACAAATGGCGTAGATAATTATCACACCAAAGCAAGGCAACAAAGGTCCCGCTAATGCATTTCAGGAGAGCCGACTTCTGAGAAGCCCGCATACTCCCACATCCAAGCCTGATCAACAGAAAAAGCTGAAAAGGTTGAGAATTTCATGACACTCAAACAGGCATGCTCCTCGGAATACCAAGGAGCGCAAGGTGCGTTCAAAGATTCGATGATTCAC
+
CCCDBFFFFDCCGGGGGGGGGGGHHHHHGHHHHGHGHHHHHHHGGGGGGHGHHHHHHHHHHHHHGHHHHHHHHHHHGGGGDHHHHHHHHHHGGGHHHGHHHHGHHGHHHHHGHHGGGHHHHHHHHHGHHGHHHHHHHHGGHHGHGGGGGHHFHHHHHHHHHHHHHHHHHHHHHHHHHHHHHHFHHHHGGHHGHHHHHHHHHGGGHHHHHHGGGHHGHGGGGGHHHHGGGGGHHGHHGCGHHHHFFHHHHHHHHHHHGHHHHHGHHHHHHGHGHHF5HHGHGHHF5GGHHHHF5F3HHHHEECGGHFHHGHHHFHHGFGGGHHHHGGGFCGGCGGGFGGGFFFFFFFBBBBB
@M02197:105:000000000-AN6RF:1:1102:17636:8182 1:N:0:1
ATATAAGGCCCATCCTCCGCTTATTGATATGCTTAAGTTCAGCGGGTAGTCCTACCTGATTTGAGATCAAACGTTCAAAGGCTGTCCTCGAGGGACGTTTATGAGCCCCAGCGAACCCCCATCGCTGAAGGTTACCTGGTGAAAAACCACAAGCGTAGATAGTTATCACACCCGTGACGCCACCAAACACTGGCAAGCTGATCCGTTTGAGAGGAGCCGACCGCAGGGCCGGCAAGACCCCCAAAGTCCAAGCTCATCACGGCGAACCGTGAGAGTTGAGGTTTTCATGATACTCAAACAGGCATGCCCTTCGGAATAGCCAAAGGGCGCAAGGTGCGTTCAAAGATTCGATGATTCAC
+
BCCCCFFFFCBBGGGGGGGGGGGHHGHHHHHHHGHHHHHHGHHGGGGGGHHHHHHHHHHHGHHHGHHHGHHHGHHHHHGHHHHHHHHHHGGGGGGGGFGHHHHHHHHGGGGHGGGGGGGGGHHGGHGGHHGGHEHHHHHGHEGHHGGGHGHGHHGGFFBFFHHHHHHHHHHDGGGGGGGGGGGGGGGGFFFGGHGFHHGGFGGGHGGFHFGFFGGFFGGGFFGFFFCGGGHFFF<B>/C?BHFHHGHDHHHHGHFFFEEEGE?EGGCHFFHEHHHBHHGFHFDFEHFHHGHHCBHHHHHGFHAHFF1GGGGHHHHHHHHHGF3?GGGGGHHHGGGGHGGFGGFGGGGBBFFFFD3?BAA
@M02197:105:000000000-AN6RF:1:1102:16921:8120 1:N:0:1
ATATAAGGCCCATCCTCCGCTTATTGATATGCTTAAGTTCAGCGGGTAGCCCTACCTGATTTGAGATCAAACATTCAGGAAACTGTCCTCGCTAAGGAGAGACGTTTATGAGCTCCAGCGAACCTCCATCACCGAAGGTTACCTGGTGGAAAACCACAAGCGTAGATAGTTATCACACCCGTGATGCCACCAAACACTGGCAAGCTGATTCATTTGAGAGGAGCCGACCGCAGGCCAGCAAGACCCCCAAAGTCCAAGCTCATCACGGCAAAACCATGAGAGTTGAGGTGTTCATGATACTCAAACAGGCATGCCCTCTGGAATAGCCAGAGGGCGCAAGGTGCGTTCAAAGATTCGATGATTCAC
+
CCDDCFFFFCCCGGGGGGGGGGGHHHHHHHHHHHHHHHHHHHHGGGGGGGHHHHHHHHHHHHHHGHHHHHHHHHHHGHHHHGHHHHHHHHGGGGGHHHHHGGHGGGHHHHHHGHHHHHHGGGGGHHHHHH;HHGGFGFGHHHHHHHHHGHHGHGGHGGHHHGGGGGHHHHHHHGHHHHGGGGHGHHHHHHHHGGGGG$HHHHHHHHHHHHHGGHGHHHHGGGGGGGFFGHGHHGHGHHHHHFDGGGFHHHHHHGHHHHGHGHGGGGHHHGHHGHHFHHHHHHHFHGGHHHHHHGHHGHGGHHHFGHHHHFHGGGGGBFFHHHHHHHHHHHGGGGFGGHHGGGGHGGGFGGGGGGFFFFFFFCCCCC
@M02197:105:000000000-AN6RF:1:1102:14275:8256 1:N:0:1
ATATAAGGCCCATCCTCCGCTTATTGATATGCTTAAGTTCAGCGGGTAGTCCTACCTGATTTGAGGTCACATTAATGATGAATTGTCCGAGGACCATTAGAGAGCTGAACTGCCCCTTACATTCAATAGCGTAGATAGTTATCACACCAATGAACAGGTTTGTTCTGCTAATGCATTTCAGAGGAGCTGAACCTTTTTAAGAGGCCAGCAAACCCCCACATCCAAACCGCTCAACAAAGAGAAAGTTTGATATATATATTAATGACACTCAAACAGGCATGCTCCTCGGAATACCAAGGAGCGCAAGGTGCGTTCAAAGATTCGATGATTCAC
+
AABBBFFFFCC@GGGGGGGGGGGGHHHHHHHGHHHFHGGHHHGGGGGGGHHHHDGHHHFHHHHHGHHHGHHHHFHHHHHHHHHHHHHHGGGCFHHHHHHHHHFGHHHHHHHHHHHGHHHHGHHHHHHHHHGFHGHHHHHHFHHHHHHHHHHHHHHHHHGHHHHHHHHHHGHHHHHHHHHHHHHHHGHHHHHHHHHHHHHHHHHHGHHHGFHHGGGGHHHGFGGGGGGGGGDFGGHHHFHHFGFFGEHFGDGHFHGHHFHHHFFHHHFGFHGFF111GEHHHEEGGEFFDDHHHHFGFGGGECHHHHEEA0CGG3GGFGFGGCFFFFDD1AAAA
@M02197:105:000000000-AN6RF:1:1102:6229:8398 1:N:0:1
ATATAAGGCCCATCCTCCGCTTATTGATATGCTTAAGTTCAGCGGGTATCCCTGCCTGATCCGAGGTCAACCTTGCGAGTAGGTCTTCCGGCAGACGGGGCCCTGACTTTTGAAGCGAAAGATTCTGCTACGCTTAAAGCCGGTGCCACGCCGCCGGGCGTTGCGAGGCGCGTCCCCAAAGGGGACGTTGCGCAACACCACGCCAGGGGTGAGTGGTGAGATGACGCTCGAACAGGGGTGGCCCTCGGGATAGCAAGGGGCGAAATGTGCGTGCGAAGATTCGATGATTCAC
+
AAAAAF31>1AA1CGDG111FGCEDDDEAG3AAFGB1DA2A2AAE///FGHGEB/F8F511EBEECEC;HGH$FDFC/E->F>BCGGEGEGCEE:FECGG9C.GH:EBB>FH7GHCCGB</<GDB91??<GG1<C/F;@@<.<#<;@C??A#?AG:#@:A;.#/<;<9><->-=/AE3/33?//?<//#//%?0BE<>3E#AF98>001B;1;2EB&12&0>B9B/B/;;@BF1B,0//A/A//A/BA022110A/EB000222GE00000A1A3GFE111133DB3>>111
@M02197:105:000000000-AN6RF:1:1102:18300:8825 1:N:0:1
ATATAAGGCCCATCCTCCGCTTATTGATATGCTTAAGTTCAGCGGGTGGTCCTACCTGATTTGAGGTCAAGTTTATCAAATCCAACTCTTATATAGCGGCAGAACCCTCGACCAGATGCAGATATGTATCACATCTTAATGGAGAGGTCGTTACCACTCATGCATTTCAGGGGAGCAGACTAGGCCTGTAACCCCCAAATCCAAGCCACACCTCACGGTGTGGTTGAGACATTAATGACACTCAAACAGGCATGCTCCTTGGATTAACCAAGGAGCGCAAGATGCGTTCAAAGATTCGATGATTCAC
+
BCCCCFFFF@BCGGGGGGGGGGGHHHHHHHHHHGHHHHHHHHHGGGGGGGHHHHHGHHHHHHHHGGHHHHGHHHHHHHHHHHHHHHHHHHHHHHHHHGGGGGGHHGGHHHHHHHHHHGHHHHHHHHHHHHHHHHHHHHHHHHHHGGGHHGGGHGHHHHHGHHHHHHHHHHHHGHHHHHHHHHHGHHHGHHHHHHHGHHGGGGHHHGGGGGHGGHHGGGHGGHHHHHHHHHHFHHHGHHHHGGHHHHHHHHHHHHHHGHHHHHHGHHHGHHHDGGGGGFHHGGGGHGGGGGGFGGGCBFFFFFCCABB
@M02197:105:000000000-AN6RF:1:1102:28189:8982 1:N:0:1
ATATAAGGCCCATTCTCCGCTTATTGATATGCTTAAGTTCAGCGGGTAGCCCTACCTGATTTGAGATCAAACATTCAGGAAACTGTCCTCGCTAAGGAGAGACGTTTATGAGCTCCAGCGAACCTCCATCACTGAAGGTTACCTGGTGGAAAACCACAAGCGTAGATAGTTATCACACCCGTGATGCCACCAAACACTGGCAAGCTGATTCATTTGAGAGGAGCCGACCGCAGGCCAGCAAGACCCCCAAAGTCCAAGCTCATCACGGCAAAACCATGAGAGTTGAGGTGTTCATGATACTCAAACAGGCATGCCCTCTGGAATAGCCAGAGGGCGCAAGGTGCGTTCAAAGATTCGATGACTCAC
+
BCCCCFFFFCCCGGGGGGGGGGGGHHHHHHHGHHHHHHHHHHHGGGGGGFHHHHHHHHHHHHHHGHHFHHHHHHHHHHHHHHHHHHHHHHGGFGGHGHHHGGHGGGHHHHHHHHHHHHHGGGGGHHHHHH:HGHHGHGHHHGHHHHHHGHGHHHGHGHHHHGGGGGHHHHHHHHHHHGGGHGGHHHHHHHHHHHHHHHHHHHHHHGGGHHHGHHHHHGHGGGGGGGGGGHGHHGGHHHHHHGDGE?HHHHHHHGGHHHHGHGE/EGFHGGHGFHHHBFGGDHHHGHGHHG5GHHHHGBGFHHHHGGHGHHFF1CGGFBFGGFFGHHHHFHGGGCGHHHHGGGGHGFBGGGGFGGFFFFFFFBAA>A
@M02197:105:000000000-AN6RF:1:1102:20953:9220 1:N:0:1
ATATAAGGCCCATCCTCCGCTTATTGATATGCTTAAGTTCAGCGGGTAGTCCTACCTGATTTGAGATCAAACGTTCAAAGGCTGTCCTCGAGGGACGTTTATGAGCCCCAGCGAACCCCCATCGCTGAAGGTTACCCGGTTAAAAACCACAAGCGTAGATAGTTATCACACCCGTGACGCCACCAAACACTGGCAAGCTGATCCGTTTGAGAGGAGCCGACCGCAGGGCCGGCAAGACCCCCAAAGTCCAAGCTCATCACGGCGAACCGTGAGAGTTGAGGTTTTCATGATACTCAAACAGGCATGCCCTTCGGAATAGCCAAAGGGCGCAAGGTGCGTTCAAAGATTCGATGATTCAC
+
CCCCBFFBFCCCGGGGGGGGGGGHHHGHHHHHHHHHGHHHHGHGGGFEGHHHHHHHHHHHHHHHGHHHHHHHGHHHHHHHHHHHHHHHHGGGGGGGGGGHHHHHHHHGGGGHGGGGGGGGGHHGGHGGHHHHHHHHGGGGGGHHHHGGHGGHHHGGGGGHHHHHHHHHHHHGGGGGGGGGGGGGGGGGGGGGGHGHHHHGFFFFFGHHHHHHGGGGGFGGGGHHHGGGGGGHHHHE?GGGHHHHHHHGHHHHHHHFCGCGGGGGEGGHHHFHFEHFEHHGHHHHHHHHHHGAFBEHGHHHFHHHFGGEA1GEHHHHGHHFFHGCGDGGHGHHGGEGHGGGGGGGGGGFFFFFFF?BAAB
@M02197:105:000000000-AN6RF:1:1102:25320:9332 1:N:0:1
ATATAAGGCCCATCCTCCGCTTATTGATATGCTTACGTTCAGCGGGTAGTCCTACCTGATTTGAGGTCACATTAATGATGAATTGTCCGAGGACCATTAGAGAGCTGAACTGCCCCTTACATTCAATAGCGTAGATAGTTATCACACCAATGAACAGGTTTGTTCTGCTAATGCATTTCAGAGGAGCTGAACCTTTTTAAGAGGCCAGCAAACCCCCACATCCAAACCGCTCAACAAAGAGAAAGTTTGATATATATATTAATGACACTCAAACAGGCATGCTCCTCGGAATACCAAGGAGCGCAAGGTGCGTTCAAAGATTCGATGATTCAC
+
CCCCCFFFFCCCGGGGGGGGGGGHHHHHHHHHHHHHGHHHHHHGGGGGGFHHHHHHHHHGHHHHGHHHHHHHHHHHHHHHHHHHHHHHGGGGGHHHHHHHHHHGHHHHHHHHHHHGHHGGHHHHHHHHHHHHGGHHHHHHHHGHHHHHHHHHHHHHHHHHHHHHHHHHHHHHHHHHHHHHHHHHHHHHHHHHHHHHHHHHHHHHHHHHGHHHHGGHHHHHGGGGGGGGHGHHHHHHHHHHHHHHHHHHHHHHHHHGBHHHHHHHHHHGHHHHHHHHHHHGHGGGEGHHGFHHHHHHHGGGGCHHHHGGGGHGGGFGGGGGGFFFFFFFCCCCC
@M02197:105:000000000-AN6RF:1:1102:22595:9474 1:N:0:1
ATATAAGGCCCATCCTCCGCTTATTGATATGCTTAAGTTCAGCGGGTAGCCCTACCTGATTTGAGATCAAACATTCAGGAAACTGTCCTCGCTAAGGAGAGACGTTTATGAGCTCCAGCGAACCTCCATCACTGAAGGTTACCTGGTGGAAAACCACAAGCTTAGATAGTTATCACACCCGTGATGCCACCAAACACTGGCAAGCTGATTCATTTGAGAGGAGCCGACCGCAGGCCAGCAAGACCCCCAAAGTCCAAGCTCATCACGGCAAAACCATGAGAGTTGAGGTGTTCATGATACTCAAACAGGCATGCCCTCTGGAATAGCCAGAGGGCGCAAGGTGCGTTCAAAGATTCGATGATTCAC
+
BCCCCFFFFCCDGGGGGGGGGGGHHHHHHHHHHHHHHHHHGHHGGGGGGHHHHHHHHHHHHHHHGGHHHHHHHHHHFHHCGHHHHHHHHHGGGGGHHHHGGGHGGGHHHHHHHHHHHHHGGGGGHHHHHHHHHHGHHHHHHHHHHHHHGGHFHHGHGHGHHHHGHGHGHHHHHHHHHGGGGGGHHHHHHHHHHHHHHHHHHGHHHHHHGHHHHHHHHGHGGGGGGGGGFFFFGGHHGHHGHGCGGGHGHHHHHGHHHHGHGFEFGGHHHGGEBHHGHGHHHHHEHHGFHHHEEHHHFHHGFGGGHHHHHGHGGGEHGHGHHFHHHHHHHHGGGGCHHHHGGGGFFGGGGGGGGFFFFFDBF3ABAA
@M02197:105:000000000-AN6RF:1:1102:27513:9737 1:N:0:1
ATATAAGGCCCATCCTCCGCTTATTGATATGCTTAAGTTCAGCGGGTACCCCTACCTGGTCCGAGGTCAAACTTAGAAAGTTAGGGGTTGATGACTACCGCCGTCAGGTCTCCGTAGCGAGGATATTTACTACGCTCAGAGCCCAAACGGCGCCGCCACTGATTTTAAGGCCCGCTGGAACCATCGGAGCCCAATACCAAGCAGTGCTTGAGGGTTGCAATGACGCTCGAACAGGCATGCCCCTCGGAATACCAAGGGGCGCAATGTGCGTTCAAAGATTCGATGATTCAC
+
CCCCCFFFFCBCGGGGGGGGGGGHHHHHHHHHHHHHHHHHHHHGGGGGHHHHGGHHHHHHHHGGGGGHHHHHGHHHHHHHGHFHHHGGGGHHHHGHHHHGGGGGGGGHHHHHHGHHGGGGGGGHHHHHHHHHHGGGGGHHGHHGHHHHGGGGGGGHHGGHHHHHHHHGGGGGGHHGHHHHGGGGGGHHHHHHHGGGFHHHHHHHHHHHFHHGHHHFHFFHFGGGGHHGHHHHHHHHHGGGGGGGHHHHHHHHHHHGGGGGHFHHGGGGHGGGGGGFFGGFFFFFFFBBBBA
@M02197:105:000000000-AN6RF:1:1102:14230:9684 1:N:0:1
ATATAAGGCCCATCCTCCGCTTATTGATATGCTTAAGTTCAGCGGGTATCCCTGCCTGATCCGAGGTCAACCTTGCGAGTAGGTCTTCCGGCAGACGGGGCCCTGACTTTTGAAGCGAAAGATTCTGCTACGCTTAAAGCCGGTGCCACGCCGCCGAGCGTTTCGAGGCGCGTCCCCAAAGGGGACGTCGCCCAACACCAAGCCAGGCTTGAATGGTGAAATGACGCTCGAACAGGCATGC
+
BCCCCFFFFFFCGGGGGGGGGGGHHHHHHHHHHHHHHHHHHHHGGGGGHGHHHHHHHHHHHHHGGGGHHHHHHHHHGGGGGHHHHHHGHGGGGGGHGGGGGGGHHHHHHHHHGHHHHHHGHHHHHHHHHHHHHHHHHHHHHGHGGGHHHGGGGGGGGGGGGGGGGGGGGFGGGGGHHHHHHGFGGGGGGHGHHGHGGGGHHHHHHGHHGHHHHHHHGHHGGGGGGGGGGFFFFFFFBBABB
@M02197:105:000000000-AN6RF:1:1102:24089:9928 1:N:0:1
ATATAAGGCCCATCCTCCGCTTATTGATATGCTTAAGTTCAGCGGGTAGTCCTACCTGATTTGAGGTTACATTAATGATGAATTGTCCGAGGACCATTAGAGAGCTGAACTGCCCCTTACATTCAATAGCGTAGATAGTTATCACACCAATGAACAGGTTTGTTCTGCTAATGCATTTCAGAGGAGCTGAACCTTTTTAAGAGGCCAGCAAACCCCCACATCCAAACCGCTCAACAAAGAGAAAGTTTGATATATATATTAATGACACTCAAACAGGCATGCTCCTCGGAATACCAAGGAGCGCAAGGTGCGTTCAAAGATTCGATGATTCAC
+
BBBBBFFFFAABGGGFGGGGCFGHHFHGGHHHHHHHFGHHHHGGCGGGFHHHHGHHHFHHHHHGGHHHFHFHHHHHHHHGHHHHHHHHGGGGGHHHHHHGHHHGHHHHHHHHHHHGGHGGFFFHGHHHGHHHHGEHGHHHHHHHHGHHHHHHHHHHFHFHHGHHHHHHHHHHHHHHHHHGHHGGHHHHHHHHHHHGHHHHHHHHHGHFGHHHHGFGGGHHHGFGFGGGGGHHHGHHHHFDHHHFHGFHDHGHGFGGFHG5HFFGFA5FEHHHFHHHFFHEHECFEAHGGD5AFHHHHFDEGGHFHHGGGGGGGGGGGGGGGFFFFFFFABAAA
@M02197:105:000000000-AN6RF:1:1102:6481:10220 1:N:0:1
ATATAAGGCCCATCCTCCGCTTATTGATATGCTTAAGTTCAGCGGGTAGTCCTACCTGATTTGAGGTCACATTAATGATGAATTGTCCGAGGACCATTAGAGAGCTGAACTGCCCCTTACATCCAATAGCGTAGATAGTTATCACACCCGTGATGCCACCAAACACTGGCAAGCTGATTCATTTGAGAGGAGCCGACCGCAGGCCAGCAAGACCCCCAAAGTCCAAGCTCATCACGGCAAAACCATGAGAGTTGAGGTGTTCATGATACTCAAACAGGCATGCCCTCTGGAATAGCCAGAGGGCGCAAGGTGCGTTCAAAGATTCGATGATTCAC
+
CCCCCFFFFCCCGGGGGGGGGGGHHHHHGHHGHHHHHGFHHHHGGGGGGHHHHHHHHHHHHHHHGHHHHHHHHHHHHHHHHHHHHHHHGGGGGHHHHHHHHHHGHHHHHHHHHHHGHHHHHHHHHHGHHHGGGGGHHHHHHHHHHHHGGGGGGHGHHHHHHGHHGHHHHHHHHHHHHHGHHHHHHHHGHGHGHGGGGGHGGGGEGHG?HGGGGGGGHHFFHGFHHHHHHFFFGGGHHFGHGFHEGHHGGHHGHHHGHGHHGHHHHHHHGGGHFFGHGHHHGGCFHFHBGHFHHFHHHHHGGGGGHHHHGFGGHGGGGGGGGGGFFFFFFFBBAAB
@M02197:105:000000000-AN6RF:1:1102:22307:10223 1:N:0:1
ATATAAGGCCCATCCTCCGCTTATTGATATGCTTAAGTTCAGCGGGTAGTCCTACCTGATTTGAGGTCAAATTGTCAGAAGCTGTCTCAAAAGAGACCCTTTAGAAGCTGAACCCCATTTATAAAGCTGCTCTTCACAAATGGCATAGATAATTATCACACCAAAGCAAGGCAACAAAGGTCCCGCTAATGCATTTCAGGAGAGCCGACTTCTGAGAAGCCCGCATACTCCCACATCCAAGCCTGATCAACAGAAAAAGCTGAAAAGGTTGAGAATTTCATGACACTCAAACAGGCATGCTCCTCGGAATACCAAGGAGCGCAAGGTGCGTTCAAAGATTCGATGATTCAC
+
CCCCCFFFFCCCGGGGGGGGGGGHHHGHHHHHGHHHHHHHGHHGGGGGGHHHHHHHHHHGHHHHGHHHHHHHHHHHGHHHHHHHHHHHHHHHHGHHHGHHHHHHHHHHHHHHHHGGGHHHHHHHHHHHHHHHHHHHHHHHHHHHHHHHHHHHHHHHHHHHHGHHHHHHHHHHHHHHHHGHGHHHHGHGHHHHHHHHHHHHHGHGHHHHHHHHHHHHGGGGGGHHHHGGGGHHHHHHGGHHFGHHGHHHHHHHHHHHHBHHHHHHHHHHHHHHHHF5BFFHFHFHHGHHHHHFGHFHGGHGGGGGHHHHHHHHHHGGGGGGHHHHGGFGGGGGGGGGGGFFFFFFFFBBBBB
@M02197:105:000000000-AN6RF:1:1102:28340:10872 1:N:0:1
ATATAAGGCCCATCCTTCGCTTATTGATATGCTTAAGTTCAGCGGGTAGTCCTACCTGATTTGAGGTCACATTAATGATGAATTGTCCGAGGACCATTAGAGAGCTGAACTGCCCCTTACATTCAATAGCGTAGATAGTTATCACACCAATGAACAGGTTTGTTCTGCTAATGCATTTCAGAGGAGCTGAACCTTTTTAAGAGGCCAGCAAACCCCCACATCCAAACCGCTCAACAAAGAGAAAGTTTGATATATATATTAATGACACTCAAACAGGCATGCTCCTCGGAATACCAAGGAGCGCAAGGTGCGTTCAAAGATTCGATGATTCA
+
ABBBBFFFFABBGBFFFFAE2FEFGHHHDFGFFHHFEEGFHFHEFGGGEHBFGFHHFHHHHHGFEHHHGCHFGFHHHGHFFHEHHHHFCEE>EFHH9FHFH352HF9:CGGEGDAF0F$FDBGHHHHHFF?0CDE:GFHHFGHEHFHGHHGHHHHHFH<FGGFHE1DBFFGFGHFHHDGHHGEFAAGHHHHGHBHHBG@FD1<@;EE2ACGEHGGHHHHGGGGFGGGGHHHHHHHHHGHHHGHHHGDHHFBFGHGHHGHHGHHHHFHGHHHGFHGBGHGGGGEEEDFHHHFHHGHHGGGEGGCHHHGGGGGFCGGGCGEG4FFFFFFA33AA
@M02197:105:000000000-AN6RF:1:1102:5007:10891 1:N:0:1
ATATAAGGCCCATCCTCCGCTTATTGATATGCTTAAGTTCAGCGCGTATTCCTACCTGATCCGAGGTCAACCTTAGAAGTTTCCTAGTTAAAGGAGAGGACCGGGTCCCGGGTGCCCTTGTCCGATACGTGCTCGATGAAAAGCTCAGTGTACCGGGGGAACCACAGGCCGCCGTCTTTGTCTTTAGGAGGGGTCTATCGCTCAACCGGCCGTCCAACACCAAGCGCGGGGCTTGAGGGGTGATAATGACGCTCGAACAGGCATGCCCTTCGGAATACCAAAGGGCGCAATGTGCGTTCAAAGATTCGATGACTCAC
+
BCCCCFFFFCBCGGGGGGGGGGGHHHHHGHHHHHHGHHHHHHHGGGGGGHHHGHHHHHHHHHHGGGGHHHHGHHHHHHHHHHHHHHHHHHHGHHHHFGGHHHGGGGGHHGGFEDGHHHHHHHHGGGGGGHHHGHGGHHGHHHHHHHHHHGHHHHGGGGGGGGGGGGGGGGGGGHFGFFGHGFHGHGFGGGHGHHGGHFGHHGGGGFGGGFGHHFHGHGGGGGGGGGFFFGHHFGGGGGHHGHHHHHGGGCGHGGHHHHHHHFHGGGGGGGHHHHFFFHHHFCGGGEFFHHGGEDAFGGGGGGGGGBFFFFFFBAAAA
@M02197:105:000000000-AN6RF:1:1102:26078:10912 1:N:0:1
ATATAAGGCCCATCCTCCGCTTATTGATATGCTTAAGTTCAGCGGGTAGTCCTACCTGATTTGAGGTCACATTAATGATGAATTGTCCGAGGACCATTAGAGAGCTGAACTGCCCCTTACATTCAATAGCGTAGATAGTTATCACACCAATGAACAGGTTTGTTCTGCTAATGCATTTCAGAGGAGCTGAACCTTTTTAAGAGGCCAGCAAACCCCCACATCCAAACCGCTCAACAAAGAGAAAGTTTGATATATATATTAATGACACTCAAACAGGCATGCTCCTCGGAATACCAAGGAGCGCAAGGTGCGTTCAAAGATTCGATGATTCAC
+
BBBBBBDFFAABGGGGDGGGGGFGFHFHGFHHHHFHHHHHHGGGGGEECBFFGFGHFGHHHHGHGGGGFC5FGHHHHHHHHHHHHHHGGG@EGHHHHGHGFGFGFGGHHGHHGHHGEFHFGHHFFHGHHGGGGGGHHHHHHGHGHHHHGHHHHHHHHHHGHHHHHFHGGHFHHHHHHHHFHHGHHGHHFHFHGGGGFFHHHHHGFGGEGHHHHGGGGBGGGGFFE?EGGGHHDFFEGHGHHHFHEDFHEFHHFGFGFGFFFFGHHHHEGCG5FHFFFGGGEEEEEGHBEFF5AGHFHAE2EEF5CFEA2CFCEFGGABGGCCCBDBFFBBAAA
@M02197:105:000000000-AN6RF:1:1102:7352:10931 1:N:0:1
ATATAAGGCCCATCCTCCGCTTATTGATATGCTTAAGTTCAGCGGGTAGTCCTACCTGATTTGAGGTCACATTAATGATGAATTGTCCGAGGACCATCAGAGAGCTGAACTGCCCCTCACATTCAATAGCGTAGATAGTTATCACACCAATGAACAGGTTTGTTCTGCTAATGCATTTCAGAGGAGCTGAACCTTTTTAAGAGGCCAGCAAACCCCCACATCCAAACCGCTCAACAAAGAGAAAGTTTGATATATATATTAATGACACTCAAACAGGCATGCTCCTCGGAATACCAAGGAGCGCAAGGTGCGTTCAAAGATTCGATGATTCAC
+
DDDDDFFFFDCCGGGGGGGGGGGHHHHGHHHHHHHHHHHHHHHGGGGGGHGHHHHHHHHHHHHGGHHHHHHHHGHHHHHHHHHHHHHHGGGGGHHHHHHHHHHGHHHHHHHGHHHGHGHHHHHHHHHHHHHGHHGHHHHHHHHHHHHGHHHHHHHHHHHHHHHHHHHHHHHHHHHHHHHHHHHHHHHHHHHHHHHHHHHHHHHHHHHHGHHHHGGGGGHHHGGGGGGGHGGHHHHHHGHHHHHFHHHHHHHGHHHHHHFFGHGHHFHGHHGHFHGHFHHGHGGGFEHHHCHGFFHHHDECGGGFHHGGFGHGGGFFCGGGGFFFFFFFCBAAA
@M02197:105:000000000-AN6RF:1:1102:2439:10923 1:N:0:1
ATATAAGGCCCATCCTCCGCTATTGATATGCTTAAGTTCAGCGGGTAGCCCTACCTGATTTGAGATCAAACATTCAGGAAACTGTCCTCGCTAAGGAGAGACGTTTATGAGCTCCAGCGAACCTCCATCACTGAAGGTTACCTGGTGGAAAACCACAAGCGTAGATAGTTATCACACCCGTGATGCCACCAAACACTGGCAAGCTGATTCATTTGAGAGGAGCCGACCGCAGGCCAGCAAGACCCCCAAAGTCCAAGCTCATCACGGCAAAACCATGAGAGTTGAGGTGTTCATGATACTCAAACAGGCATGCCCTCTGGAATAGCCAGAGGGCGCAAGGTGCGTTCAAAGCCTCGATGATTCAC
+
ABAAAFFFFAABGGGGGFGGGGGFHCHGHHGHHFFHHBDFHGGGEGGGGGHHFHHGHHHHHHHFGHHHHFFFHHHHGBFFHGHHHHHHGGGGGEHHHHHGGHGGGHHHGFBGHHHHHHGGGGCHHGGHHHHHHGHGHHHGHHHHHHGGHHHHHGFGEEGEEGGGGHHHFFGHHHBGHGGFCFBGFCHHHFHEHHHGGHGGGGGGGGGGGHGGFGHHHGGGGGCGCFCFFGHGFAE1FGFBE?CEGGGHHHGHCHHHHHHHHCECGHHHEHFFHHHHHHHHFGBHHGFFHHHGFHHFHGCHFHFGF1FFGHFA/AHFFGFBFHF0FHGB//GE?GHFF0EEECGGFGGGGF111FFFFFFD1AAAA
@M02197:105:000000000-AN6RF:1:1102:15592:11088 1:N:0:1
ATATAAGGCCCATCCTCCGCTTATTGATATGCTTAAGTTCAGCGGGTAGTCCTACCTGATTTGAGGTCACATTAATGATGAATTGTCCGAGGACCATTAGAGAGCTGAACTGCCCCTTACATTCAATAGCGTAGATAGTTATCACACCAATGAACAGGTTTGTTCTGCTAATGCATTTCAGAGGAGCTGAACCTTTTTAAGAGGCCAGCAAACCCCCACATCCAAACCGCTCAACAAAGAGAAAGTTTGATATATATATTAATGACACTCAAACAGGCATGCTCCTCGGAATACCAAGGAGCGCAAGGTGCGTTCAAAGATTCGATGATTCAC
+
CCDDDFFFFCBAGGGGGGGGGGGHGHHHHHHFHHHHGHHHHHHGGGGGGHHHHHHHHHHHHHHHGHHHHHHHHHHHHHHHHHHHHHHHGGGGGHGHHHHHHHHGHHHHHHHHHHHGHHHHHHHHHHHHHHHGGHHHHHHHHHGHHHHHHHHHHHHHHHHHHHHHHHHHHHHHHHHHHHHHHHHHHHHHHHHHHHHHHHHHHHHHHHHHGHHHHGGHHHHHHGGGGGGGGHGHHHHHHHHGHGHHHHHHHHGHHHHGHHHHHHHHHHHGHHHHFHFHHHHHHGGGGGGHHHHHFHHHGGGGGGHHFGGGGGHGGGGGGGGGGFFFFFFFCCCBC
@M02197:105:000000000-AN6RF:1:1102:27949:11697 1:N:0:1
ATATAAGGCCCATCCTCCGCTTATCGATATGCTTAAGTTCAGCGGGTAGTCCTACCTGATTTGAGGTCACATTAATGATGAATTGTCCGAGGGCCATTAGAGAGCTGAACTGCCCCTTACATTCAATAGCGTAGATAGTTATCACACCAATGAACAGGTTTGTTCTGCTAATGCATTTCAGAGGAGCTGAACCTTTTTAAGAGGCCAGCAAACCCCCACATCCAAACCGCTCAACAAAGAGAAAGTTTGATATATATATTAATGACACTCAAACAGGCATGCTCCTCGGAATACCAAGGAGCGCAAGGTGCGTTCAAAGATTCGATGATTCAC
+
AAAABFFFFBBBGGGGGGGGGGGHHHHHHGHHHHHHHHHHHHHGGGGGGHHHHHHHHHHHHHHHGHHHHGHHHHHHHHHHHHHHHHHHGGGGFEGGHHHHHHGGHHHHHHHHHHHGFHHHHHHHHGHHHHFGHGHHHHHGHHHHHGHHHHHHHHHHHHGHGHFHHHHHGHGHHHHHHHHHHGHHHHHHHHHHHHHHHHHHHHHEHGHHGHHGGEGHHGGFGGGGGGGGGGHHHFHHHHHFHHHGHFHHHHFHGFFGG@BHGHHFHGHGGHHFHHFEHGHHHGGFE2GHHHGDBGGBFAEFGFGHHHGGGGHGGGGGGGGGFBFFFFFFBA>>A
@M02197:105:000000000-AN6RF:1:1102:24089:11749 1:N:0:1
ATATAAGGCCCATCCTCCGCTTATTGATATGCTTAAGTTCAGCGGGTAGTCCTACCTGATTTGAGGTCACATTAATGATGAATTGTCCGAGGACCATTAGAGAGCTGAACTGCCCCTTACATTCAATAGCGTAGATAGTTATCACACCAATGAACAGGTTTGTTCTGCTAATGCATTTCAGAGGAGCTGAACCTTTTTAAGAGGCCAGCAAACCCCCACATCCAAACCGCTCAACAAAGAGAAAGTTTGATATATATATTAATGACACTCAAACAGGCATGCTCCTCGGAATACCAAGGAGCGCAAGGTGCGTTCAAAGATTCGATGATTCAC
+
CCCCCFFFFCCCGGGGGGGGGGGHHHHHHHHHHHHHHHHHHHHGGGGGGHHHHHHHHGHHHHHHGHHHHHHHHHHHHHHHHHHHHHHHGGGGGHHHHHHHHHHGHHHHHHHHHHHGHHHHHHHHHHHHHHHHGGGHHHHHHHHHHHHHHHHHHHHHHHHHHHHHHHHHHHHHHHHHHHHHHHHHHHHGHHHHHHHHHHHHHHHGHHHHGHHGHGGGGGGGGGGGGGGGHHHHHHHHHHHHGGHGHGHHHGHHGHHHGFHGBFHHG3GGHHHHHHHHHHHHHGGCGGGGHHGHHHGHHEGGGGHHHHGGGGHFGGGGGGGGGFFFFFFFBBAAA
@M02197:105:000000000-AN6RF:1:1102:2450:11847 1:N:0:1
ATATAAGGCCCATCCTCCGCTTATTGATATGCTTAAGTTCAGCGGGTAGCCCTACCTGATTTGAGATCAAACATTCAGGAAACTGTCCTCGCTAAGGAGAGATGTTTATGAGCTCCAGCGAACCTCCATCACTGAAGGTTACCTGGTGGAAAACCACAAGCGTAGATAGTTATCACACCCGTGATGCCACCAAACACTGGCAAGCTGATTCATTTGAGAGGAGCCGACCGCAGGCCAGCAAGACCCCCAAAGTCCAAGCTCATCACGGCAAAACCATGAGAGTTGAGGTGTTCATGATACTCAAACAGGCATGCCCTCTGGAATAGCCAGAGGGCGCAAGGTGCGTTCAAAGATTCGATGATTCAC
+
BCCCCFFFFBBAGGGGGGGGGGGHHHCGHHHHHHGHHHHHHHHGGGGGGHHHHHHHHHHHHHHHGHHHHHHHHGHFHHHFHHHHHHHGHHGGGGGHHGHHGGHHHGHHHHHHFHHHHHHGGGGGHHGGHHHHHGHHGGHHFGHHHHFFGHHHHHGHGHHGHGGGGGHHHGHHHHHHHHGFGGHHHHHHHHHHHHHHHHHHGHHHHHHHHHHHHHHHGHHGGGGGGGGGGHGHGGGHHFHHHGGGCDBHHFHHHGGHHHFHHG1EGGHHHEGHHGGBHHFHHGHHFG?FBFHHFFHGFFGEHFGGFFFGFGHFECEEHHHHGFHHHHGGFHGEGEEHFBGAGGFCGGGGGGGGGGFFFFFFF?BA3A
@M02197:105:000000000-AN6RF:1:1102:3581:11949 1:N:0:1
ATATAAGGCCCATCCTCCGCTTATTGATATGCTTAAGTTCAGCGGGTAGTCCTACCTGATTTGAGATCAAACGTTCAAAGGCTGTCCTCGAGGGACGTTTATGAGCCCCAGCGAACCCCCATCGCTGAAGGTTACCTGGTGAAAAACCACAAGCGTAGATAGTTATCACACCCGTGACGCCACCAAACACTGGCAAGCTGATCCGTTTGAGAGGAGCCGACCGTAGGCCGGCAAGACCCCCAAAGTCCAAGCTCATCACGGCGAACCGTGAGAGTTGAGGTTTTCATGATACTCAAACAGGCATGCCCTTCGGAATAGCCAAAGGGCGCAAGGTGCGTTCAAAGATTCGATGATTCAC
+
BCCCCFFFFBCCFGGGGGGGGGGHHHHHHHHHHHFFHHHGHFHGGGGGGHHHHHHHHHHHHGHHGHHHFHHHGHHHHHHHHHHHHHHHHGGGGGGGGGGHHHHHHHHGGGGHGGGGGGGGGHGGGHGGHHHHGHHHHHHHHHHHHHGGHGHHHHGEGFFHHGDGHHHHHHHGGGGGGGDD?FGGGGGGGGHHHHHGFHHGGGGGHFHHHGFEFFFGGFFFFGHHGFFEFFHFHGCGCGGHEHHHHEGHHHGHHHFGCEGGCE/F>GHHHHFHFGHHHHEHFGBGHFHHHFHGHHHHHHEHFHHEGGGGGGGHHHHHFFGDGCEGE?GFBFHEE0GFCGGFGGGEGCC1FFFDF@AAA1
@M02197:105:000000000-AN6RF:1:1102:17572:11937 1:N:0:1
ATATAAGGCCCATCCTCCGCTTATTGATATGCTTAAGTTCAGCGGGTAGTCCTACCTGATTTGAGGTCACATTAATGATGAATTGTCCGAGGACCATTAGAGAGCTGAACTGCCCCTTACATTCAATAGCGTAGATAGTTATCACACCAATGAACAGGTTTGTTCTGCTAATGCATTTCAGAGGAGCTGAACCTTTTTAAGAGGCCAGCAAACCCCCACATCCAAACCGCTCAACAAAGAGAAAGTTTGATATATATATTAATGACACTCAAACAGGCATGCTCCTCGGAATACCAAGGAGCGCAAGGTGCGTTCAAAGATTCGATGATTCAC
+
CCCCCFFFFCCCGGGGGGGGGGGHHHHHHHHHHHHHHHHHHHHGGGFGGHHHHHHHHGHHHHHHGHGHHHHHHHHHHHHHHHHHHHHHGGGGGHHHHHHHHHHGHHHGHHHHHHHGHHHHHHHHHHHHHHGHHHHHHHHHHHHHHHHGHHHHHHHHHHGHHHHHHHHHHHHHHHHHHHHHHHHHHHHHHHHHHHHHHHHHHHHHHHHGGHHHHGGHHGHHGGGGGGGGHHGHHHHHHHHHHHHGGFGHHHHHHHHHHHHHHGHHHHGFHHGHHHHHHFHHHGFCGGGHHHHHHHGHHGGGGGHGHGGGGGHGGGGGGGGGGFFFFFFFCCCCC
@M02197:105:000000000-AN6RF:1:1102:14178:11985 1:N:0:1
ATATAAGGCCCATCCTCCGCTTATTGATATGCTTAAGTTCAGCGGGTAGCCCTACCTGATTTGAGATCAAACATTCAGGAAACTGTCCTCGCTAAGGAGAGACGTTTATGAGCTCCAGCGAACCTCCATCACTGAAGGTTACCTGGTGGAAAACCACAAGCGTAGATAGTTATCACACCCGTGATGCCACCAAACACTGGCAAGCTGATTCATTTGAGAGGAGCCGACCGCAGGCCAGCAAGACCCCCAAAGTCCAAGCTCATCACGGCAAAACCATGAGAGTTGAGGTGTTCATGATACTCAAACAGGCATGCCCTCTGGAATAGCCAGAGGGCGCAAGGTGCGTTCAAAGATTCGATG
+
BCCCCFFFFCCCGGGGGGGGGGGHHHHHHHHHHHHHHGHHHHHGGGGGGHHHHHHHHHHHHHHHGHHHHHHHHHHHHHHGGHHHHHHHHHGGGGGHHHHGGGHGGGHEHGHHHHHHHHHGGGGGHHHHHHGHHHHHHHHHHHHHHHHHGHHHHHGHGHHHHGGGGGHHGHHHHHHHHHGGHHHHHHHHHHHHHHHHHHHHHHGHHHHGGGHHGHHHHHHGGGGGGGGGGHGHHGGHHHGHHGEGGGHHHHHHHGHGHHGHHHGGGGHHHEHGFGHHEHHHHHHHHHGHHHHHHHGHHHHGHHHFFHHFFFHGGGGHHHHHHHHGFB3HGHGGDGGHHHGGGGGGGGGGFFFBFFFBAABA
@M02197:105:000000000-AN6RF:1:1102:21169:12017 1:N:0:1
ATATAAGGCCCATCCTCCGCTTATTGATATGCTCAAGTTCAGCGGGTAGCCCTACCTGATTTGAGATCAAACATTCAGGAAACTGTCCTCGCTAAGGAGAGACGTTTATGAGCTCCAGCGAACCTCCATCACTGAAGGTTACCTGGTGGAAAACCACAAGCGTAGATAGTTATCACACCCGTGATGCCACCAAACACTTGCAAGCTGATTCATTTGAGAGGAGCCGACCGCAGGCCAGCAAGACCCCCAAAGTCCAAGCTCATCACGGCAAAACCATGAGAGTTGAGGTGTTCATGATACTCAAACAGGCATGCCCTCTGGAATAGCCAGAGGGCGCAAGGTGCGTTCAAAGATTCGATGATTCAC
+
CCCCCFFFFBCBGGGGGGGGGGFHHHHHHHHHHHGHHHHHHHHGGGGGGHHHHHHHHHHHHHHHGHHHHHHHHHHHHHHHHHHHHHHHHHGGGGGHHHHHGFHGGGHHHHHHHHHHHHHGGGGGHHHHHHHHHHHHGHGHHHHHHHHHGHHHHHGHGHHHHGGGGGGHHHHHHHHHHHGGGGHGHHGHHHHHHHHHHGGGGHHGHHHHGHHGGGGHGHHGGGGGGFDGGFGHHGHHHHHHHGGGGGHHHHHHHFGGHHHGHHGGGGGHHGHGBHHHGEHHHHHHHHGHFHGHHGHHHGFGHGHEHHHHGHHGGGGHHGHHHHFHFHHGHHGGGEGGHHHGGFGHGGGGGGGGGFFFFFFFFBBAAB
@M02197:105:000000000-AN6RF:1:1102:11333:12027 1:N:0:1
ATATAAGGCCCATCCTCCGCTTATTGATATGCTTAAGTTCAGCGGGTAGTCCTACCTGATTTGAGGTCAAATTGTCAGAAGCTGTCTCAAAAGAGACCCTTTAGAAGCTGAACCCCATTTATAAAGCTGCTCTTCACAAATGGCGTAGATAATTATCACACCAAAGCAAGGCAACAAAGGTCCCGCTAATGCATTTCAGGAGAGCCGACTTCTGAGAAGCCCGCATACTCCCACATCCAAGCCTGATCAACAAAAAAAGCTGAAAAGGTTGAGAATTTCATGACACTCAAACAGGCATGCTCCTCGGAATACCAAGGAGCGCAAGGTGCGTTCAAAGATTCGATGATTCAC
+
ABCCCFFFFCCCGGGGGGGGGGGHHHHGHHHHHHHHHHHHHHHGGGGGGHHHHHHHHHHHHHHHGHHHHHHHHHHHHHHHHHHHHHHHHHHHHGHHHGHHHHHHHGHHHHHHHHGGGHHHHHHGHHHHHHHHHHHHHHHHHHHHGGGGGHHHHHHHHHHHHGHHHHHHHHGHHHHHHHHHHHHGHHHGHHHHHHHHHHHHHGHGHHHHHGHGGHHHHGGGGGHHHHGGGGGHHHHHGGHHHHHHHHHGHHGGGHHHHHHGHHHHHHHHHHHHHHHHGGHHHHHFHGHHHHHHHHGHHGHGGGGGHHHHHHHHHHHGGGFGHGHHGGGGGGGGGGGGGGGFFFFFFFCCCCC
@M02197:105:000000000-AN6RF:1:1102:14968:12152 1:N:0:1
ATATAAGGCCCATCCTCCGCTTATTGATATGCTCCTCCGCTTATTGATATGCTTAAGTTCAGCGGGTAGCCCTACCTGATTGAGATCGAACATTCAGGAAACTGTCCTCGCTAAGGAGAGACGTTTATGAGCTCCAGCGAACCTCCATCACTGAAGGTTACCTGGTGGAAAACCACAAGCGTAGATAGTTATCACACCCGTGATGCCACCAAACACTGGCAAGCTGATTCATTCGAGAGGAGCCGACCGCAGGCCAGCAAGACCCCCAAAGTCCAAGCTCATCACGGCAAAACCATGAGAGTTGAGGTGTTCATGATACTCAAACAGGCATGCTCCTCGGAATACCAAGGAGCGCAAGGTGCGTTCAAAGATTCGATGATTCAC
+
BCBBCFFFFCCCGGGGGGGGGGGHHHFHHHHGHHHHHHGGGGGHHHGHHHHHHHHHHHHHHHHGGGGGGHHHHHHHHHHHHDBBADG1?FG@3G44BF3FGEE@B?GDGE?E/EGF3?///BE?FHEF3?3?BFGF2@</C?DFGHHHFFFFFFGFGBGGFFGFHFGGFHHHFGGGGGGGGGGGGGGGGFGGGGGGGGGHHHHGHFGHGGHHHGHGFHHHHHHHHHHHHHGHHGHHGHGEAGGGGGGGHGHHGHHHHHHHGGGGGGHHHHHHGHHHHHHFHGGGGHHHGHHHHHHHHHHHHHHHHGHFHHHHGHHHG5GHHHHHHHHHHHHHGGGGGHFEGHHHGHHHEGGGGHHHHGGGGHGGGGGGGGGGBFFFFFFBBA>A
@M02197:105:000000000-AN6RF:1:1102:14746:12266 1:N:0:1
ATATAAGGCCCATCCTCCGCTTATTGATATGCTTAAGTTCAGCGGGTAGCCCTACCTGATTTGAGATCAAACATTCAGGAAACTGTCCTCGCTAAGGAGAGACGTTTATGAGCTCCAGCGAACCTCCATCACTGAAGGTTACCTGGTGGAAAACCACAAGCGTAGATAGTTATCACACCCGTGATGCCACCAAACACTGGCAAGCTGATTCATTTGAGAGGAGCCGACCGCAGGCCAGCAAGACCCCCAAAGTCCAAGCTCATCACGGCAAAACCATGAGAGTTGAGGTGTTCATGATACTCAAACAGGCATGCCCTCTGGAATAGCCAGAGGGCGCAAGGTGCGTTCAAAGATTCGATGATTCAC
+
CCCCCFFFFCCCGGGGGGGGGGGGHHHHGHHHHHHHHHHHHHHGGGGGGHHHHHHHHHHHHHHHGHHHHHHHHHHHHHHHHHHHHHHHHHGGGGGHHHHHGGHGGGHHHHHHHHHHHHHGGGGGHHHHHHHHHHHHHHHHHHHHHHHHGHHHHHGHGHHHHGGGGGHHHHHHHHHHHHGGHHHHHHHHHHHHHHHHHGGHGHHHGHHGHHHHHHGHGHHGGGGGGGGGGHGHHGHHHHGHHGGGGGHHHHGHHGHHHHHGHHGEEGHHGGHGFGHGHHGHHHHHHGGHHHHHHHHHHFGFHFHHHHHGGHHGGFEHHHHHHHHHHHHHHHGGEECHHHHGGGGHGGGGGGGGGGFFFFFFFBBBBB
@M02197:105:000000000-AN6RF:1:1102:19999:12422 1:N:0:1
ATATAAGGCCCATCCTCCGCTTATTGATATGCTTAAGTTCAGCGGGTAGCCCTACCTGATTTGAGATCAAACATTCAGGAAACTGTCCTCGCTAAGGAGAGACGTTTATGAGCTCCAGCGAACCTCCATCACTGAAGGTTACCTGGTGGAAAACCACAAGCGTAGATAGTTATCACACCCGTGATGCCACCAAACACTGGCAAGCTGATTCATTTGAGAGGAGCCGACCGCAGGCCAGCAAGACCCCCAAAGTCCAAGCTCATCACGGCAAAACCATGAGAGTTGAGGTGTTCATGATACTCAAACAGGCATGCCCTCTGGAGTAGCCAGAGGGCGCAAGGTGCGTTCAAAGATTCGATGACTCAC
+
CDDDDFFFFCCCGGGGGGGGGGGHHHHHHHHHHHHHHHHHHHHGGGGGGHHHHHHHHHHHHHHHGGHHHHHHHHHHHHHHHHHHHHHHHHGGGGGHHHHHGGHGGGHHHHHHHHHHHHHGGGGGHHHHHHHHHHHHHHHHHHHHHHGHGGHHHHGHGHHHHGGGGGHHHHHHHHHHHHGGHHHHHHHHHHHHHHHHHGHHHHHHHHHGHHHHHHHHHHHGGGGGGGGGGHGHHGHHHHHGHGCGGGGHHHHHGGGHHHHHBHGGGGHHHGHHGHHHHHHHHHHHHEGHHHHHHHHHGHHFFHHHHGHHHHHGGGGHHHHHHHHHHHHHGGGGGGGHFHGGGGGCGGGGGGGGGGFFFFFF5BA@BB
@M02197:105:000000000-AN6RF:1:1102:21514:12306 1:N:0:1
ATATAAGGCCCATCCTCCGCTTATGATATGCTCAAGTTCAGCGGGTAGCCCTACCTGATTTGAGATCAAACATTCAGGAAACTGTCCTCGCTAAGGAGAGACGTTTATGAGCTCCAGCGAACCTCCATCACTGAAGGTTACCTGGTGGAAAACCACAAGCGTAGATAGTTATCACACCCGTGATGCCACCAAACACTGGCAAGCTGATTCATTTGAGAGGAGCCGACCGCAGGCCAGCAAGACCCCCAAAGTCCAAGCTCATCACGGCAAAACCATGAGAGTTGAGGTGTTCATGATACTCAAACAGGCATGCCCTCTGGAATAGCCAGAGGGCGCAAGGTGCGTTCAAAGATTCGATGACTCAC
+
CCCCCFFFFCBCGGGGGGGGGGGHHHHHHHHHHHHHHHHHHHGGGFGEHHHHHHHHHHHHHHGGHHHHHHHHHHHHHHHHHHGHHHHHHGGGGGHHHHHGGHGGGHHHHHHHHHHHHHGGGGGHHGHHHHHHHHHHGHHHHHHHGGHGHHHHHGHGHHHHGGGGGHHHHHHHHHHHHGGHHGHHHHHHHHHHHHHHGHHHHHHHHHHHHHGHHHHGGHGGGGGGGFFGGGHGGHHHHHHHGGGGGHHHHHHGGHGHHHHHHFGGGHFHFHHHHHHHHHHHHHHHFGHFHFHGHGHEHFGHHHHHHGHHHHGGFGGFHHHHHHHHFHCHHGGGGGHHHCGGGGGGGGGGFGCFEFFFBFFFBAAAA
@M02197:105:000000000-AN6RF:1:1102:6100:12509 1:N:0:1
ATATAAGGCCCATCCTCCGCTTATTGATATGCTTAAGTTCAGCGGGTAGTCCTACCTGATTTGAGATCAAACGTTCAAAGGCTGTCCTCGAGGGACGTTTATGAGCCCCAGCGAACCCCCATCGCTGAAGGTTACCTGGTGAAAAACCACAAGCGTAGATAGTTATCACACCCGTGACGCCACCAAACACTGGCAAGCTGATCCGTTTGAGAGGAGCCGACCGCAGGGCCGGCAAGGCCCCCAAAATCCAAGCTCATCACGGCGAACCGTGAGAGTTGAGGTTTTCATGATACTAAAACAGGCATGCCCTTCGGAATAGCCAAAGGGCGAAAGGTGCGTCCAAAGATTCGATGATTCAC
+
BBBBBFFBFABAGGFGGGGG?AEHHDDDDGDHHHGFFHHHBGGDGGGFGHDGFHHHHHHHHGHHGHHDCBGFEHHFHBGEFHHHHHEEGFCDEEGGGGGHEHHHHGFGGGGHEECGCFGGCFG9DHGGFFHGFF<??FHGFDDHFHGFFFGHHHFGG9EHGHHHHGDBGHGG9CGFEG:D9AFFEGGGHGGGGHGFGEGBFFFGFFGFBGFFF.ADGGGFF;D6FF8FFFFFFA///@/CEGGGB11?F11GFF2BFEEE?>///CCEF11F@G01FBB>B111212FB2210201BBEA1HHFFF//A/AA22GFG1AED1HEEAAEF1HHGEA0A111D3GA?GGFCDDBFFAAA>1
@M02197:105:000000000-AN6RF:1:1102:8648:12700 1:N:0:1
ATATAAGGCCCATCCTCCGCTTATTGATATGCTTAAGTTCAGCGGGTAGTCCTACCTGATTTGAGGTCACATTAATGATGAATTGTCCGAGGACCATTAGAGAGCTGAACTGCCCCTTACATTCAATAGCGTAGATAGTTATCACACCAATGAACAGGTTTGTTCTGCTAATGCATTTCAGAGGAGCTGAACCTTTTTAAGAGGCCAGCAAACCCCCACATCCAAACCGCTCAACAAAGAGAAAGTTTGATATATATATTAATGACACTCAAACAGGCATGCTCCTCGGAATACCAAGGAGCGCAAGGTGCGTTCAAAGATTCGAAGATTCAC
+
BBBB@FFFFBAAGFGGFGGGGGGHHHHHHHGHHHBGHHHHHGHGGGEFGFGHHFHHHHHHHHHHGHFHHGHHHHHHHGHHHHHHHHHHGFGGGHHHHHHHHHHGHHHHFGHGFHHGHGHHHHHHHGHGHHHHHHGHHHFGHGHHHHHGHHHHHHHHGHHGGFHHHHGGHHHHHHHHHHHHHHHHHHHHHHHHHHHHHHHHHHHHEHHHGHHHFG?GGGGGGGGGGGGGGHHHGFHHHHHHHHHGFHGHHGHHHHFHFGEHHHHHGFHGHHGFGF5HGHGHHGGFCGF5HFFCGHHHGCGGGGHFCHFFEAGBCGGGGGGFGBBFD5FFAA>A?
@M02197:105:000000000-AN6RF:1:1102:15429:12635 1:N:0:1
ATATAAGGCCCATCCTCCGCTTATTGATATGCTTAAGTTCAGCGGGTAGCCCTACCTGATTTGAGATCAAACATTCAGGAAACTGTCCTCGCTAAGGAGAGACGTTTATGAGCTCCAGCGAACCTCCATCACTGAAGGTTACCTGGTGGAAAACCACAAGCGTAGATAGTTATCACACCCGTGATGCCACCAAACACTGGCAAGCTGATTCATTTGAGAGGAGCCGACCGCAGGCCAGCAAGACCCCCAAAGTCCAAGCTCATCACGGCAAAACCATGAGAGTTGAGGTGTTCATGATACTCAAACAGGCATGCCCTCTGGAATAGCCAGAGGGCGCAAGGTGCGTTCAAAGATTTGATGATTCAC
+
BBBBBFFFFBBBGGGGGFFEEGGHHHBGBGFHHHHHHGHHHHHGGGGGGHHHHHHHHHGHHHHHGHHHHGHHHHHHHGHEFGHHHHHHGHGGGGCHHHHHGGHGFGHHHHHHHHHHHHHGGGGGHHHHHHHHHHHFHHHHHHHHHHHHGHHGGHGHGHHHHGGGGGGHHHGHHHHHGGGGHHGHHHHHHHHHHHHGHGGFFFHHHHGHHHHGGGGGGGGGGFGGGGGGFHGHFFFHHFHHGGDGCGHHHGEFEGHHFFHHHHGFEGHHCGFGBHFGGFHHHHHFGHFG5HHHHGHHHFFEFHHHHHHFHHFFA?EHEHHFHGHHHHGGGHGGEFEBHHGFGGGHGGGGGCGGGGFFFFFFF3?AA>
@M02197:105:000000000-AN6RF:1:1102:6206:12742 1:N:0:1
ATATAAGGCCCATCCTCCGCTTATTGATATGCTTAAGTTCAGCGGGTAGTCCTACCTGATTTGAGATCAAACGTTCAAAGGCTGTCCTCGAGGGACGTTTATGAGCCCCAGCGAACCCCCATCGCTGAAGGTTACCTGGTGAAAAACCACAAGCGTAGATAGTTATCACACCCGTGACGCCACCAAACACTGGCAAGCTGATCCGTTTGAGTGGAGCCGACCGCAGGGCCGGCAAGACCCCCAAAGTCCAAGCTCATCACGGCGAACCGTGAGAGTTGAGGTTTTCATGATACTCAAACAGGCATGCCCTTCGGAATAGCCAAAGGGCGCAAGGTGCGTTCAAAGATTCGATGATTCAC
+
ABBBBFBFFA>AG4F4FFGGCEEDGHCDGHHHHF5FGFFDFHGGC2A0ABEHHFGGFHHHHHFFEADFGHFFGGHHHHHHGEHFHFHHFEDFGGGGGFEHHHFGDFGFEDEFGECGDDGGGHHGGFGGGFGCFHHHHHFFHEFFFHFGHGHE@AEDFFGHHGGHGHHGFGBFGGDFGGGGFEFGFB;AA?BFFGBGFFFC0CFFG8GGHHHGFFFFFFBBCCBHHGGGFDGFBFGAB/GEBFHHHHFCHFF1CGFFGE@EEGEFFFCGF@1HGGF@1CFGFGFD2FHGGFF1EGGHGEFGF1HHFAB/E/CHGF2FBFGGHGGEEAGEHHFBE00EFGA3FFBFEBGBFFFFFFAAAAA
@M02197:105:000000000-AN6RF:1:1102:4996:12866 1:N:0:1
ATATAAGGCCCATCCTCCCTTATTGATATGCTTAAGTTCAGCGGGTAGCCCTACCTGATTTGAGATCAAACATTCAGGAAACTGTCCTCGCTAAGGAGAGACGTTTATGAGCTCCAGCGAACCTCCATCACTGAAGGTTACCTGGTGGAAAACCACAAGCGTAGATAGTTATCACACCCGTGATGCCACCAAACACTGGCAAGCTGATTCATTTGAGAGGAGCCGACCGCAGGCCAGCGAGACCCCCAAAGTCCAAGCTCATCACGGCAAAACCATGAGAGTTGAGGTGTTCATGATACTCAAACAGGCATGCCCTCTGGAATAGCCAGAGGGCGCAAGGTGCGTTCAAAGATTCGATGATTCAC
+
ABBBBFBFFBBBGFGGGGGGGGGHGFHHHHHHHHHHHHHHHHGGGGEFHHHHHHHHHHHHHHHGHHHHHHHHHHHHHHBGFGHHHHHHHGGGGGHHHHHGGHGFGHHHHHHHHHHHHHGFGGGHHHHHHHHHHHHHHHHHHHHHHHHFFHHHGGHGHHHHGGGGGGHGGHHHHHGHHGGHHGGGFGHHHHHHHGHHHHHHHGHHHHHGHGHHHGHHGGGGGGGGGGGFHGHHFFGGGHHHGGGGEEHHFGHGCGBHHFHFGGEECHHHGGF1HHGDHHGFFGFFHGGHHGGEHHHGHFGHHHHHHHHHHHGGE/G1FHHFDGFFHHHFGGGGGGHGGFGGGGGGGGGFBGFGC1BFFFDD1>>1>
@M02197:105:000000000-AN6RF:1:1102:17675:12950 1:N:0:1
ATATAAGGCCCATCCTCCGCTTATTGATATGCTTAAGTTCAGCGGGTAGCCCTACCTGATTTGAGATCAAACATTCAGGAAACTGTCCTCGCTAAGGAGAGACGTTTATGAGCTCCAGCGAACCTCCATCACTGAAGGTTATCTGGTGGAAAACCACAAGCGTAGATAGTTATCACACCCGTGATGCCACCAAACACTGGCAAGCTGATTCATTTGAGAGGAGCCGACCGCAGGCCAGCAAGACCCCCAAAGTCCAAGCTCATCACGGCAAAACCATGAGAGTTGAGGTGTTCATGATACTCAAACAGGCATGCCCTCTGGAATAGCCAGAGGGCGCAAGGTGCGTTCAAAGATTCGATGACTCAC
+
AA1>A3FBBAAAGGGGFGEFGGGFGHF3GHBG22GBGDEGFGHGG?AAFHFHGFHHGDGFHHHGGGGFFHGGHHHFHFHBHHGFFBGHFHAGFFGHEHAGE/CEFGFHHBFHHHFHEHEEGEBCFCFBBGGF>DGHHGHHGHHFFFFFFGFGHGFGGEGGECFEGGFFFGFGGHFFHHGC?CCCCFGEGCGGGHCCHBFHFHHGHFGFBFFGFFGGBFF>.F/?EA?CCFF<0?AFFHHHHDGEE<33BGDC?AGB3FFGB31/EED3FF13GHFGDHFHGBFCGBGHHHGF55DD5BGAABB5GF5A3EGGEA11FHFFF5FHGBBCB2?CFECCGGE2GEGHGFGBGGFECFBFFFBFD3BAAA
@M02197:105:000000000-AN6RF:1:1102:13644:13037 1:N:0:1
ATATAAGGCCCATCCTCTGCTTATTGATATGCTTAAGTTCAGCGGGTAGTCCTACCTGATTTGAGGTCACATTAATGATGAATTGTCCGAGGACCATTAGAGAGCTGAACTGCCCCTTACATTCAATAGCGTAGATAGTTATCACACCAATGAACAGGTTTGTTCTGCTAATGCATTTCAGAGGAGCTGAACCTTTTTAAGAGGCCAGCAAACCCCCACATCCAAACCGCTCAACAAAGAGAAAGTTTGATATATATATTAATGACACTCAAACAGGCATGCTCCTCGGAATACCAAGGAGCGCAAGGTGCGTTCAAAGATTCGATGATTCAC
+
CCDDDFFFFDCBGGGGGGGGGGHHHHHHHHHHHHHHHHHHHHHGGGGGGHHHHHHHHHHHHHHHGHHHHHHHHHHHHHHHHHHHHHHHGGGGGHHHHHGHHHHGHHHHGHHHHHHGHHHHHHHHHHHHHHHHGHHHHHHHHHHHHHHHHHHHHHHHHHHHHHHHHHHHHHHHHHHHHHHHHHHHHHHHHHHHHHHHHHHHHHHHHHHHGHHHHGGHHGHGGGGGGGGGHHGHHHHHHHHHHHHHHHGEHHHHHHHHHHHHHHHHHGHGHHHHHHHHGHHHHGGGGGHHHHHCHHHHHGGGGGHHHGGGGGHGGGGGGGGGGFFFFFFFBBBAB
@M02197:105:000000000-AN6RF:1:1102:25302:13129 1:N:0:1
ATATAAGGCCCATCCTCCGCTTATTGATATGCTTACGTTCAGCGGGTAGTCCTACCTGATTTGAGGTCAAATTGTCAGAAGCTGTCCCAAAAGAGACCCTTTAGAAGCTGAACCCCATTTATAAAGCTGCTCTTCACAAATGGCGTAGATAATTATCACACCAAAGCAAGGCAACAAAGGTCCCGCTAATGCATTTCAGGAGAGCCGACTTCTGAGAAGCCCGCATACTCCCACTTCCAAGCCTGATCAACAGAAAAAGCTGAAAAGGTTGAGAATTTCATGACACTCAAACAGGCATGCTCCTCGGAATACCAAGGAGCGCAAGGTGCGTTCAAAGATTCGATGATTCAC
+
BBBBBFFFFAAAGGGGGGGEGGGHHCCFFHFGHFHH2BGHBGHGGGGGEHHGHHFHHBGFHHFHGHHHHHHHHHHHHHHGHHGHHHHHGGHHFAGHFFHHGGGHHGHEFGHHGHGGGHHHHGHHHHHGHHEGGHHGHHHHHHGHFGGGGGHHHHHHHHGHHHHHHHHHHHHHHHHHHHHGHGHGGHHGHHHHHGHHHHHHGFHGHHHHFHHGHHHHHGGGGGHHHGGGHHHHHHHHGGHHGHGHHHHHHHHHHHHHHHHHHHHHHHAHG5HHHHEHHHHHHHHHHGHHHHFHHHGGGHHGGGGGHHHHFHHHHHHFGGGGFCFGGGGFHGGGGGGGGGFFFFFFFFBABAB
@M02197:105:000000000-AN6RF:1:1102:12238:13220 1:N:0:1
ATATAAGGCCCATCCTCCGCTTATTGATATGCTTAAGTTCAGCGGGTAGTCCAACCTGATTTGAGATCAAACGTTCAAAGGCTGTCCTCGAGGGACGTTTATGAGCCCCAGCGAACCCCCATCGCTGAAGGTTACCTGGTGAAAAACCACAAGCGTAGATAGTTATCACACCCGTGATGCCGCCAAACACTGGCAAGCTGATTCATTTGAGAGGAGCCGACCGCAGGCCAGCAAGACCCCCAAAGTCCAAGCTCATCACGGCAAAACCATGAGAGTTGAGGTGTTCATGATACTCATACAGGCATGCCCTCTGGAATAGCCAGAGGGCGCAAGGTGCGTTCAAAGATTCGATGATTCAC
+
BBBBBFFBFBBBGGGGGGG2EGGHGHHHHHHHHHHHHHHHGHHGGGGGGHHHHHHGHGHHHHHHGHHHHHHHGHHHHHHHHHHHHHHHHGGGGGGGGGGHHHHGHHHGGGGHGGGGGGGGGHHGGHGGHHHHHHHHHHHGHHHHHHGGHGHHHHGGGGGHHHHHHHHHHHHGGGGGGHHHHHGHHHGHHHHGHHHHHHHHHHHGHHGHHHHHGGGGGGGGGFFGHHGHFHHHHHGGGGGHHHHHHGGHHGHHHHHGGGGHHGGHHGGHHHHGHHHHHHHGGHHHHHHHHHGHHGHHHGHHHFHFEGGGHFHHHHHHHHGGHHCGGGGGHGHHGGGGHGGGGGGGGGGFFFFFFFBBBBB
@M02197:105:000000000-AN6RF:1:1102:11208:13410 1:N:0:1
ATATAAGGCCCATCCTCCGCTTATTGATATGCTTAAGTTCAGCGGGTATCCCTACCTGATCCGAGGTCAACCATAGAATGGGGGTTGTCTAGCGAGCACTTAGCAGGACCCTGTAGCGAGAAAGATTACTACGCTTAGGGCCTGACAGCACCGCCACTGATTTTAGGGCCGACCGTTACCGGTGTGGCCCAACACCAAGCAGAGCTTGAGGGTTGTAATGACGCTCGAACAGGCATGCCCTGCGGAATACCACAGGGCGCAATGTGCGTTCAAAGATTCGATGATTCAC
+
CCCCCFFFFCCBGGGGGGGGGGGHHHHHHHHHHHHHGHHHHHHGGFGGHHHHH<HH;H;HH;HGGGG:HHH:9H::GH<HHHG:GGGG;H<H<G:GG9:HHHGHHHH;HHGHH.HH9GGGGGHHHHHHHH;HG;;;;HGHH::G:HHHHHHHGGGGGHHHHHHHHHHHHGGGGGGGGGGGGGGGGHHGHHGHGGGFHFHHHFHGFHHHHFGHHFHHHGGGGFGHHGHHHHHFGFGGE?GGGGHHHEF5CFHFHGEEE?B5GBEAAGHGCGFGG5CGGBFFFFFFBBAAB
@M02197:105:000000000-AN6RF:1:1102:21216:13427 1:N:0:1
ATATAAGGCCCATCCTCCCCTTATTGATATGCTTAAGTTCAGCGGGTAGTCCCACCTGATTCGAGGTCAGATTTGAAAGTGTTATGTCCGAAGACGGTTAGAAGCAGTTCTTAAACAATTCTGGCCATCTCAATAAAGAAATGTCCTCAACGTTAGATAATTATCACGCCGAGTAGAACCAAGATTATCAAGGACCAAGCTAATGCTTTTAAGACCAGCTGTAAAAAAAATTGGGGGTTCTGGCGAGCCACCGGGGGGAACTCTATAGCGGGAGTATGTACTACGCTTAGAGCCCACCGGCGCCGCCACTAATTTTGAGGGCCGCGGAGACCGCGTGCCCCAATACCACGCTAGGCGTGAGTGGTTAAATGACGCTCGAACAGGCATGCCCAGCGGAATACCACAGGGCGCAATGTGCGTTCAAAGATTCGATGATTCAC
+
CCCCCFFFFCCCGGGGGGGGGGHHHHHHHHGHHHHHHHHHHHHGGGGGGFHHHHHGHHHHHHGHHGGHHHHHHHHFHHHFFGHHHHHHHGGGGGHGGGGGHHHGHHHHHHHHHHHHHHHHHHHHHHHHHHHHHHHHHHHHHHHHHHHHHHHGHHHGHHHHHHHHHHHGGGGGGGHHHHHHHHHGHHHHHHHHHHHHHHHGHHHHHHHHHHHHHHHHGGGGGGGGGGGGGGGGGGGFFFFBAB??FAFD=-<BBFFFFFFBFFFFDBB=.FFFEFFEFFFFBA?GFBF0FA/GGGBA@BGGGGCGGHHHHHHHHHHGHGGGGGGGGHGGGGGGGGGGGGHHGHHHHGGEGHGGHGHHGHHHGHHHHHFHHGGEGGHHGHHHHHHHHHHGGCGGGHHHHHFGHHHCGGGGGHFGGGGEGGGGGGGGGGGG4BFFFFFAAA>A
@M02197:105:000000000-AN6RF:1:1102:22040:13467 1:N:0:1
ATATAAGGCCCATCCTCCGCTTATTGATATGCTTAAGTTCAGCGGGTAGTCCTACCTGATTTGAGATCAAACGTTCAAAGGCTGTCCCCGAGGGACGTTTATGAGCCCCAGCGAACCCCCATCGCTGAAGGTTACCTGGTGAAAAACCACAAGCGTAGATAGTTATCACACCCGTGACGCCACCAAACACTGGCAAGCTGATCCGTTTGAGAGGAGCCGACCGCAGGGCCGGCAAGACCCCCAAAGTCCAAGCTCATCACGGCGAACCGTGAGAGTTGAGGTTTTCATGATACTCAAACAGGCATGCCCTTCGGAGTAGCCAAAGGGCGCAAGGTGCGTTCAAAGATTCGATGATTCAC
+
CCCCCFFFFCCCGGGGGGGGGGGHHHHHHHHHHHHHHHHHHHHGGGGGGHHHHHHHHHHHHHHHGHHHHHHHGHHHHHHHHHHHHHHHHGGGGGGGGGGHHHHHHHHGGGGHGGGGGGGGGHHGGHGGHHHGHHHHHHHHGHHHHHGGHGHHHHGFFGGHHHHHHHHHHHHGGGGGGGGGGGGGGGGGGGGGGGGHHHHGGGGGHEHHFFGHGGFGGGGGGGFFHGGGGGHHHHHGGGGGHHHHHHFGHGBEHHHHGGFGGGGGGGGHHGHHHHHBGHHGHEHFHFHFHGHHGHHHHGHHHHEHGGECE1GFHHHHHHHHHHHCFGGGHHHHGGGGHGGGGGGGGGGFFFFFFFCCCCC
@M02197:105:000000000-AN6RF:1:1102:24330:13330 1:N:0:1
ATATAAGGCCCATCCTCCGCTTATTGATATGCTTAAGTTCAGCGGGTGGTCCTACCTGATTTGAGGTCAAGTTTATCAAACCCAACTCTTATATAGCGGCAGAACCCTCGACCAGGTGCAGATATGTATCACATCTTAATGGAGAGGTCGTTACCACTCATGCATTTCAGGGGAGCGGACTAGGCCTGTAACCCCCAAATCCAAGCCACACCTCATGGTGTGGTTGAGACATTAATGACACTCAAACAGGCATGCTCCTTGGATTAACCAAGGAGCGCAAGATGCGTTCAAAGATTCGATGATTCAC
+
CCCCCFFBFBCCGGGGGGGGGGGHHHHHHHHHHHHHHHHHHHHGGGGGEEHHHHHHHGHHHHHHGHHHHHHHHHHHHHHHHGGGHGHHHHHHHHHHHGGGGGGHHHGHHGGGHHHGHHHGHHHHHHHHHHHHGHHHHHHHHHHHHGGHHGHHHGHHHHHHHHHHHHHHHHGHGGGGHGHHGHHGHHHGHGGGGGGGGHGGGGHHHGGGGGHHHHHHGGHGGHHHHHGHHHHFHHGGF5DGGEGHHHHHHHFEGHFFGFHHHBHGHHHHHHHGGGGGHHHHGGCGGGGGGGGGGGFCFFFFFFAAABB
@M02197:105:000000000-AN6RF:1:1102:17326:13542 1:N:0:1
ATATAAGGCCCATCCTCCGCTTATTGATATGCTTAAGTTCAGCGGGTAGTCCTACCTGATTTGAGGTCAAATTGTCAGAAGCTGTCTCAAAAGAGACCCTTTAGAAGCTGAACCCCATTTATAAAGCTGCTCTTCACAAATGGCGTAGATAATTATCACACCAAAGCAAGGCAACAAAGGTCCCGCCAATGCATTTCAGGAGAGCCGACTTCTGAGAAGCCCGCATACTCCCACATCCAAGCCTGATCAACAGGAAAAGCTGAAAAGGTTGAGAATTTCATGACACTCAAACAGGCATGCTCCTCGGAATACCAAGGAGCGCAAGGTGCGTTCAAAGATTCGATGATTCAC
+
CCCCCFFBFCCCGGGGGGGGGGGHHHHHGHHHHHHHHHHHHHHGGGEEGHHHHHHHHHHHHHHHGHHHHHHHHHHHHHHHHHHHHHHHHHHHHGGHHGHHHHHHHHHHHHGGHHGGGHHHH:HHHHHHHHHHHHHHHHHHHHHHGGGGGHHHHHHHHHHGHGHH<HHHHHGHHH9HHHHH;GHHHHHHGHHHHHHGHHHHHGHGHHGHHGHGHGGHHGGGGGHHHGGGGGHHHGHHGGGHHHHFHHHHHHHHHHHHHHHHHHHHHHHHHHHHHHHHHFGHHHHGFGGHHHHHHHHHHHHGGGGCHHHHHHHGHHFGFGGGGGGHGGGGHGGFFGGBGGGBFFFFFFBBBBB
@M02197:105:000000000-AN6RF:1:1102:26133:13523 1:N:0:1
ATATAAGGCCCATCCTCCGTTATTGATATGCTTAAGTTCAGCGGGTAGCCCTACCTGATTTGAGATCAAACATTCAGGAAACTGTCCTCGCTAAGGAGAGACGTTTATGAGCTCCAGCGAACCTCCATCACTGAAGGTTACCTGGTGGAAAACCACAAGCGTAGATAGTTATCACACCCGTGATGCCACCAAACACTGGCAAGCTGATTCATTTGAGAGGAGCCGACCGCAGGCCAGCAAGACCCCCAAAGACCAAGCTCATCGCGGCAAAACCATGAGAGTTGAAGTGTTCATGATGCTCAAACAGGCATGCCCTCTGGAATAGCCAGAGGGCGCCAGAAGCGTTCAAAGATTCGATGCTTCAC
+
AAAAAFFBFA?AGGFE11AABAGHCH3AF3GHHHGGHGFHFGEGG/E/1F0FBG0EHCBHGH2//DGBGBGHGHFFB1@00FFFFGGHHE/?/EFFHHHGEH?FAFA1B21GHHHGHH</<>CHHEGEHHFH;DGHE<@F<FGH0FGC;1E0FFGAGHHHGB<@<<DG1=GF0DGHHCC0ACCGCGGFHGHC9AFH4C:EBBAEFFBBFG;;=4FFEFF?A?EE@@?@@F@@/BGBFDD@?/GB/BGF1211CGB1B11///>/@GF>/0DF1EB1GFF2G@G@1101B12FF11F11/D01A11111GBAEA//11222DB101110/A0A0A111FB00A1C1333F3AB1B1@D1B1>11>1
@M02197:105:000000000-AN6RF:1:1102:28187:13560 1:N:0:1
ATATAAGGCCCATCCTCCGCTTATTGATATGCTTAAGTTCAGCGGGTAGCCCTATCTGATTTGAGATCAAACATTCAGGAAACTGTCCTCGCTAAGGAGAGACGTTTATGAGCTCCAGCGAACCTCCATCACTGAAGGTTACCTGGTGGAAAACCACAAGCGTAGATAGTTATCACACCCGTGATGCCACCAAACACTGGCAAGCTGATTCATTTGAGAGGAGCCGACCGCAGGCCAGCAAGACCCCCAAAGTCCAAGCTCATCACGGCAAAACCATGAGAGTTGAGGTGTTCATGATACTCAAACAGGCATGCCCTCTGGAATAGCCAGAGGGCGCAAGGTGCGTTCAAAGATTCGATGATTCAC
+
CCCCCFFFFBABGGGGGGGGGGGHHGHGGGHHHHHGHHGHHHGGGGFGGHHHHHHHHHGHHHHHGHHHHHHHHHHHHHHHHHHHHHHGHHGGGGGHGHHHGGHGGGHHHHHHHHHHHHHGGGGGHHHHHGHHHHGHHHGHHHHHHHHHGHHHHHGHGHHHHGGGGGHHHHHHHHHHHHGGGGHGHHHHHHHHHHHHHHHHHHHHHGHHHHGHHHGGGGHGGGGGGGGGGHGHHGHHGGHHHGGGGGGHHFHGEGHHHHHHGCEGGGHHHGHGGHHFHHHHHHHHGCGHGHFGHHHHHGHGHGHFGGGHHHGGDCFHFHHHHFGFHHHFHGGGGGGGHHHGGGGHGGGGGGGGFFFBFFFFF?BBAB
@M02197:105:000000000-AN6RF:1:1102:5719:13975 1:N:0:1
ATATAAGGCCCATCCTCCGCTTATTGATATGCTTAAGTTCAGCGGGTAGCCCTACCTGATTTGAGATCAAACATTCAGGAAACTGTCCTCGCTAAGGAGAGACGTTTATGAGCTCCAGCGAACCTCCATCACTGAAGGTTACCTGGTGGAAAACCACAAGCGTAGATAGTTATCACACCCGTGATGCCACCAAACACTGGCAAGCTGATTCATTTGAGAGGAGCCGACCGCAGGCCAGCAAGACCCCCAAAGTCCAAGCTCATCACGGCAAAGCCATGAGAGTTGAGGTGTTCATGATACTCAAACAGGCATGCCCTCTGGAATAGCCAGAGGGCGCAAGGTGCGTTCAAAGATTCGATGATTCAC
+
ABBBADFBFBBBGGCGGGGGGGGHHHHHHFHHGHGHFGHHHHHGGGGCC3GFHHHHHHGHHHGHGGHHHHHHHGHHHHHFGCGHHHHHHHGGGGEHHHHHGGHGGGFHHHHHHHHHHHHGGGGGHHHHHHHHHHGHHHFHHHHFHGGFGFHHHHGHGHHHHGGGGGHFHHGHHHHHHHGACGHFHGGGHGGHHGHHHHHGGFHHHGFGHHHGHGHHHGHGGGGGGGGFCHGHGGGGHHDG2CBCGGHGEHHHGGHGGHHHHGFGGGHHGFFB1HHG3HFFHHHHHHGHHFDGBFEHHGAGEHGFA3DEBFHFE1EEHHHFHHHGHGFHHHEGGCGHHHHFGGGFGGGGFGGGGGFFFDFFFA?A3A
@M02197:105:000000000-AN6RF:1:1102:22609:13949 1:N:0:1
ATATAAGGCCCATCCTCCGCTTATTGATATGCTTAAGTTCAGCGGGTAGTCCTACCTGATTTGAGGTCACATTAATGATGAATTGTCCGAGGACCATTAGAGAGCTGAACTGCCCCTTACATTCAATAGCGTAGATAGTTATCACACCAATGAACAGGTTTGTTCTGCTAATGCATTTCAGAGGAGCTGAACCTTTTTAAGAGGCCAGCAAACCCCCACATCCAAACCGCTCAACAAAGAGAAAGTTTGATATATATATTAAAGACACTCAAACAGGCATGCTCCTCGGAATACCAAGGAGCGCAAGGTGCGTTCAAAGATTCGATGATTCAC
+
CCCCCFFFFCBBGGGGGGGGGGGHHHHHHHHGHHHHHHHHHHHGGGGGGFHHHHHHHHFHHHHHGHHHHHHHHHHHHHHHFHHGHHHHGGGGGHHHHHHHHHHGHHHHHHGHHHHGHHHHHHHHHHGHHHGHHHHHHHHHHHHHHHHHHHHHHFHHHHFHHHHHHHHHHHHHHHHHHHHHHHHHHHHHHHHHHHHHHHHHHHHHHHHHGHHHHGGHHGHHGGGGGGGGHHHHHGGHHHHHHHHHHHHHHHHHHHHGHGHHHGHHHHGFGHHHHGHHHGHEHGGGGGFGHHHHHHHHHGGGGGHHHHGGGGCGGGGGGGGGGFFFFFFFBBAB@
@M02197:105:000000000-AN6RF:1:1102:18807:14039 1:N:0:1
ATATAAGGCCCATCCTCCGCTTATTGATATGCTTAAGTTCAGCGGGTAGCCCTACCTGATTTGAGATCAAACATTCAGGAAACTGTCCTCGCTAAGGAGAGACGTTTATGAGCTCCAGCGAACCTCCATCACTGAAGGTTACCTGGTGGAAAACCACAAGCGTAGATAGTTATCACACCCGTGATGCCACCAAACACTGGCAAGCTGATTCATTGGAGAGGAGCCGACCGCAGGCCAGCAAGACCCCCCAAAGTCCAAGCTCATCACGGCAAAACCATGAGAGTTGAGGTGTTCATGATACTCAAACAGGCATGCCCTCTGGAATAGCCAGAGGGCGCAAGGTGCGTTCAAAGATTCGATGATTCAC
+
CCCCCFFFFCCBGGGGGGGGGGGHHHHHHHHHHHHHHHHHHHHGGGGGGHHGHHHHHHHHHHHHGHHHHGHHHHHHHHHHHHHHHHHHHHGGGGGHFHHHGGHGGGHHHHHHHHHHHHHGGGGGHHHHHHHHHHHHHHHHHHHHHHHHGHHHHHGHGHGHGGFGGGHHHHHHHHHHHHGGGGGGHHHHHHHHHHHHHGGGGGGGGGGGGGGGGGGGGGGGGGGGGGFGGGGGGGGGGGGGFFCGGGGHHHHHHHGHHHHHHHHEGGGHHHGHHGHEHHHHGEHHHHHGHHHHHHHHHGGHGGHHHHHHGHGHGGGGHFHHHHHHHHGHHHHGGGGEFFGHGGGGGGGGGGGGGGGFFFFFFFCCCBB
@M02197:105:000000000-AN6RF:1:1102:13623:14188 1:N:0:1
ATATAAGGCCCATCCTCCGCTTATTGATATGCTTAAGTTCAGCGGGTAGTCCTACCTGATTTGAGGTCACATTAATGATGAATTGTCCGAGGACCATTAGAGAGCTGAACTGCCCCTTACATTCAATAGCGTAGATAGTTATCACACCAATGAACAGGTTTGTTCTGCTAATGCATTTCAGAGGAGCTGAACCTTTTTAAGAGGCCAGCAAACCCCCACATCCAAACCGCTCAACAAAGAGAAAGTTTGATATATATATTAATGACACTCAAACAGGCATGCTCCTCGGAATACCAAGGAGCGCAAGGTGCGTTCAAAGATTCGATGATTCAC
+
CCCCCFFFFCCCGGGGGGGGGGGHHHHHHHHHHHHHHHHHHHHGGGGGGHHHHHHHHHHHHHHHGHHHHHHHHHHHHHHHHHHHHHHHGGGGGHHHHHGHHHHGHHHHHHHHHGHGHHHHHHHHHHHHHHHHGHGHHHHHHHHHHHHHHHHHHHHHHHGHGGHHHHHHHHHHHHHHHHHHHHHHHHHHHHHHHHHHHHHHHHHGGHHHGHHHHGGGGGHHHGGGGGGGHHHHHHHHHHHHHHHHHGHHHHHHHHGHHHGFHGGHHHGGHHHHHFHHHHHHHFGGGGHGEHHFGGHHHGGGGGFFHHGGGGGGGGGGGGGGGFFFFFFFBBBBB
@M02197:105:000000000-AN6RF:1:1102:20577:14258 1:N:0:1
ATATAAGGCCCATCCTCCGCTTATTGATATGCTTAAGTTCAGCGGGTAGTCCTACCTGATTTGAGGTCAAATTGTCAGAAGCTGTCTCAAAAGAGACCCTTTAGAAGCTGAACCCCATTTATAAAGCTGCTCTTCACAAATGGCGTAGATAATTATCACACCAAAGCAAGGCAACAAAGGTCCCGCTAATGCATTTCAGGAGAGCCGACTTCTGAGAAGCCCGCATACTCCCACATCCAAGCCTGATCAACAGAAAAAGCTGAAAAGGTTGAGAATTTCATGACACTCAAACAGGCATGCTCCTCGGAATACCAAGGAGCGCAAGGTGCGTTCAAAGATTCGATGATTCAC
+
BBBBBFFFFBABGGGGGGGGGGGHHHGHHHHHHHHHHHHHHHHGGGGGGHHHHHHHHHHHHHHHGHHHHHHHHHHHHHHHGHHHHHHHHHHHHGHHHGHHHHHHHHHHHHHHHHGGGHHHHHHHHHHHHGHHHHHHHHHHHGGHGGGGGHHHHHHHHHHHHGHHHHHHHHGHHHHHHHHHHHHGHHHHGHHHHHHHHHHHHGHGHHHGGHGGHHHHHGGGGGHHHHGGHGHGHHHGGGHHHHHHHFHHHHHHHHHHHHHHHGHHHHHHGHHHHHHHHHHGHHHGFGGGHHHHHHFHHHHGGGGGHHHHHHHHHHHFGGGGFFHHGGFGHGGGGGGGGGGFFFFFFFBBBAB
@M02197:105:000000000-AN6RF:1:1102:13987:14288 1:N:0:1
ATATAAGGCCCATCCTCCGCTTATTGATATGCTTAAGTTCAGCGGGTGGTCCTACCTGATTTGAGGTCAAGTTTATCAACTCCAACTCTTATATAGCAGCAGAACCCTCGACCAGATGCAGATATGTATCACATCTTAATGGAGAGGTCGTTACCACTCATGTATTTCAGGGGAGCAGGCTAGGCCTGTAACCCCCAAATCCAAGCCACACCTCTCGGTGTGGTTGAGACATTAATGACACTCAAACAGGCATGCTCCTTGGATTAACCAAGGAGCGCAAGATGTATTCAAAGATTGGATGATCCAC
+
ABBBAFFBFABBCFGGBCEEGE?GG5DFA6DAAB5B5B55FHFCEA2AEA3B3GC1AB3FHFB5FFBGHE35FGEFHHG$DFBGHFF9GFFGHHHGHEHFGHH;EHGFGGGGGGGHGHEFGC?GGHHHHFFHHBHFFG?2F1FGGA/GGGGG7GB1GGB,GHGBDHBGDHGGCA0AC<#CBDGCG<GGFGHHGHDGGGHHGHECGGGGGGG?BF#EEAAEGGGCAGGGEFFFFFFEG1F1F1A11BFB1111/AA0/D1DD2F11011FB1A0A0013FFD31B3313F3EBB31113@B1C11AAA
@M02197:105:000000000-AN6RF:1:1102:7404:14427 1:N:0:1
ATATAAGGCCCATCCTCCGCTTATTGATATGCTTAAGTTCAGCGGGTAGTCCTACCTGATTTGAGGTCAAATTGTCAGAAGCTGTCTCAAAAGAGACCCTTTAGAAGCTGAACCCCATTTATAAAGCTGCTCTTCACAAATGGCGTAGATAATTATCACACCAAAGCAAGGCGACAAAGGTCCCGCTAATGCATTCCAGGAGAGCCGACTTCTGAGAAGCCCGCATACTCCCACATCCAAGCCTGATCAACGGAAAAAGCTGAAAAGGTTGAGAATTTCATGACACTCAAACAGGCATGCTCCTCGGAATACCAAGGAGCGCAAGGTGCGTTCAAAGATTCGATGATTCAC
+
ACCBBFFFFCCCGGGGGGGGGGGHHHGHHHGHHHHHHHHHHHHGGGGGGHHHHHHHHHGHHHHHGHHHHHHHHHHHHHHHHHHHHHHHHHHHHGHHHGHHHHHHHHHHHHHGHHGGGHHHHHHHHHHHHHHHHHHHHHHGHHGHGGGGGHHHHHHGHHHHHGHHHHHHHHHHGGGHHHHHGGHHGGGHGHHHHHHHHHHHHGHGHGHHHHGGHHGHHGGGGGGHHGGFGGHHHHHFGGHHHFFFFFEGHHGGHHHHHHHHGHHHHHHHHHHHHHGHHFFEHHHHHGHGHHHHFFHHHHHGGGGGHHFHHHHHHHFDGGGGHFHHGGGGGGGGGFGFEGGFFFFFFFBBBBB
@M02197:105:000000000-AN6RF:1:1102:9104:14414 1:N:0:1
ATATAAGGCCCATCCTCCGCTTATTGATATGCTTAAGTTCAGCGGGTAGCCCTACCTGATTTGAGATCAAACATTCAGGAAACTGTCCTCGCTAAGGAGAGACGTTTATGGGCTCCAGCGAACCTCCAACACTGAAGGTTACCTGGTGGAAAACCACAAGCGTAGATAGTTATCACACCCGTGATGCCACCAAACACTGGCAAGCTGATTCATTTGAGTGGAGCCGACCGCAGGCCAGCAAGACCCCCAAAGTCCAAGCTCATCACGGCAAAACCATGAGAGTTGAGGTGTTCATGATACTCAAACAGGCATGCCCTCTGGAATAGCCAGAGGGCGCAAGGTGCGTTCAAAGATTCGATGATTCAC
+
CCCCCFFFFABBGGGGGGGGGGGHHHHHHHHHGHHHHHHHHHHGGGGGGHHHHHHHHHBGHHGHGHHHHHHFHHHHHHHGHHHHHHHHHHGGGGGHHHHHGGHGGGHHHHHHHHHGHHHGGGGGHHHHHHGGHHHHHHFHHHHGHHHHGHHHHHGHGHHHHGGGGGHHHHHHHHHHHHGGHHGHHHHHHHHHHHHHGHHHHHHHHHHHHGHHHHHHHHHGGGGGGFGGGHGHFGGHGHHHHGGGEDEHHHHHFGHHHHGHHHGGGGHHHGFGGHHGFHHHHHHHHHGHGHHHHHHHGHFGHHHHHHHHHHHGGGGHEHFHHHHHHGGHHHGGGGGHHHHGGGGHGGGGGGGGGGFFFFFFFBAAAA
@M02197:105:000000000-AN6RF:1:1102:3569:14454 1:N:0:1
ATATAAGGCCCATCCTCCGCTTATTGATATGCTCAAGTTCAGCGGGTAGTCCTACCTGATTTGAGATCAAACGTTCAAAGGCTGTCCTCGAGGGACGTTTATGAGCCCCAGCGAACCCCCATCGCTGAAGGTTACCTGGTGAAAAACCACAAGCGTAGATAGTTATCACACCCGTGACGCCACCAAACACTGGCAAGCTGATCCGTTTGAGAGGAGCCGACCGCAGGGCCGGCAAGACCCCCAAAGTCCAAGCTCATCACGGCGAACCGTGAGAGTTGAGGTTTTCATGATACTCAAACAGGCATGCCCTTCGGAATAGCCAAAGGGCGCAAGGTGCGTTCAAAGATTCGATGATTCAC
+
BABBBFFFFBBBGGGGGGGGGGGHHHHHHHHHHHHHHHHHHHHGGGGGGHHHHHHHHHHHHHHHGHHHGHHDEGGHHHHHHHHGHHHGHGGGGGGGGGGGHHHHHHHGGGEGG?DGCFGGGHHGGGGGFBFHHHGHHHHFGEFDGHFFHGEHDCDEFGGHFFFGGFHGHHHGGGFCCGFGCAGFFGGGGGGGGGG0EGGFGFFGHHHHHFFGFFFFGFFFGGHHHGDFFGHFGFEGCFGEHHHFBFEGHHHHGFHFFE>GGGEFFFGHGGHGHG2GHGBEF@5HG5DDFDFAF5GGHGGBCFFHF1?GF?GHHDFHDHGGFGCEE2EFGCHFGCCFHGF5GGGGGFGBFFBFFFAAA>A
@M02197:105:000000000-AN6RF:1:1102:11058:14462 1:N:0:1
ATATAAGGCCCATCCTCCGCTTATTGATATGCTTAAGTTCAGCGGGTAGTCCTACCTGATTTGAGGTCACATTAATGATGAATTGTCCGAGGACCATTAGAGAGCTGAACTGCCCCTTACATTCAATAGCGTAGATAGTTATCACACCAATGAACAGGTTTGTTCTGCTAATGCATTTCAGAGGAGCTGAACCTTTTTAAGAGGCCAGCAAACCCCCACATCCAAACCGCTCAACAAAGAGAAAGTTTGATATATATATTAATGACACTCAAACAGGCATGCTCCTCGGAATACCAAGGAGCGCAAGGTGCGTTCAAAGATTCGATGATTCAC
+
DDDCDFFFFDCCGGGGGGGGGGGHHHHHGHHHHHHHHHHHHGHGGGGGGHHHHHHHHHFHHHHHGHHHHHHHHHHHHHGHHHHHHHHGGCFGGHHHHHHHHHHGHHHHHHHHHHHGHHHHHHHHHHHHHHHHHHHHHHHHHHHHHHHHHHHHHHHHHHHHHHHHHHHHHHHHHHHHHHHHHHHHHHHHHHHHHHHHHHHHHHHHHHHHGHHHHGGGGGHHHGGGGGGGHHHHHGHHHHHHHHHHHHHHHHGHHHHHHHBHHHHHHGFGHHHHHHHHHGHHGGGGGGHHHHHFHGHHHGGGGGHHHHGGGGHGGGGGGGGGGFFFFFFFCCCBC
@M02197:105:000000000-AN6RF:1:1102:20991:14513 1:N:0:1
ATATAAGGCCCATCCTCCGCTTATTGATATGCTTAAGTTCAGCGGGTAGCCCTACCTGATTTGAGATCAAACATTCAGGAAACTGTCCTCGCTAAGGAGAGACGTTTATGAGCTCCAGCGAACCTCCATCACTGAAGGTTACCTGGTGGAAAACCACAAGCGTAGATAGTTATCACACCCGTGATGCCACCAAACACTGGCAAGCTGATTCATTTGAGAGGAGCCGACCGCAGGCCAGCAAGACCCCCAAAGTCCAAGCTCATCACGGCAAAACCATGAGAGTTGAGGTGTTCATGATACTCAAACAGGCATGCCCTCTGGAATAGCCAGAGGGCGCAAGGTGCGTTCAAAGATTCGATGATTCA
+
CCCCCFFFFCCCGGGGGGGGGGGHHHHHHHHHHHHHHHHHHHHGGGGGGHHHHHHHHHHHHHHHGHHHHHHHHHHHHHHHHHHHHHHFHHGGGGGHHHHGGGHGGGHHHHHHHHHHGHHGGGGGHHHHHHHHHHHHHHHHHHHHHHFHGHHHHHGHGHHHHGGGGGHHHHGHHHHHHHGGGGGHHHHHHHHHHHHHHGHHHHHHGHHHHHGGHHHHGHHGGGGGGGFFGHGHGGHFFGGHHFGGFCHHHHFGFCHGHHHHHHFGGGHHHGHHGHHHHHHGHHHHHHGGHHHFHHGGHGHGFFFHHHGGHHHGGGGHFHHGHHHHHFHHHHGEAEFGDHHGEEEGGGGGGGGGFFFFFFFFABABB
@M02197:105:000000000-AN6RF:1:1102:21339:14612 1:N:0:1
ATATAAGGCCCATCCTCCGCTTATTGATATGCTTAAGTTCAGCGGGTAGCCCTACCTGATTTGAGATCAAACATTCAGGAAACTGTCCTCGCTAAGGAGAGACGTTTATGAGCTCCAGCGAACCTCCATCACTGAAGGTTACCTGGTGGAAAACCACAAGCGTAGATAGTTATCACACCCGTGATGCCACCAAACACTGGCAAGCTGATTCATTTGAGAGGAGCCGACCGCAGGCCAGCAAGACCCCCAAAGTCCAAGCTCATCACGGCAAAACCATGAGAGTTGAGGTTTTCATGATACTCAAACAGGCATGCCCTTCGGAATAGCCAAAGGGCGCAAGGTGCGTTCAAAGATTCGATGATTCAC
+
CCCCCFFFFCCBGGGGGGGGGGGHHGGHHHHHHHHHHEGHHHGGGGGEFHHHHHHGHHHHHHHHGHHHHHHHHHHHHHHGHHHGHGHHHHGGGGGHHHGHGGHGGGHHHHHHHHHHHHHGGGGGHHHHHHHHHHHHHGHHHHHHHGHHGHHHHHGHGHHHGGGGGGHGHHHHHHHHHGGGGGHGFHGHHHHHHHHHHGHHGGGHHGHHHGHHHHHHHHHGGGGGGGGGGHGFHGHHHHHHHDCGFGHHHHHHGGHHHHHGFHFGGGHHHGHHHGHGHHHHHHHHHHGHHGFHHHHFFHFFHHHHHHHFGHHEFEECDGHFHHHHHFCGHHGGGGGHHHHGGGGHGGGGFCGGGGFFFFFFFBCBBB
@M02197:105:000000000-AN6RF:1:1102:5095:14669 1:N:0:1
ATATAAGGCCCATCCTCCGCTTATTGATATGCTTAAGTTCAGCGGGTAGCCCTACCTGATTTGAGATCAAACATTCAGGAAACTGTCCTCGCTAAGGAGAGACGTTTATGAGCTCCAGCGAACCTCCATCACTGAAGGTTACCTGGTGGAAAACCACAAGCGTAGATAGTTATCACACCCGTGATGCCACCAAACACTGGCAAGCTGATTCATTTTAGAGGAGCCGACCGCAGGCCAGCAAGACCCCCAAAGTCCAAGCTCATCACGGCAAAACCATGAGAGTTGAGGTGTTCATGATACTCAAACAGGCATGCCCTCTGGAATGGCCAGAGGGCGCAAGGTGCGTTCAAAGATTCGATGATTCAC
+
ABCCCFFFFCCCGGGGGGGGGGGHHHHHHHHHHHHHHHHHHHHGGGGGGHHHGHHHHHHGHHHHGHHGHHHHHHHHHHHHHHHHHHHHHHGGGGGGHHHHGGHGGGHHHHHHHHHHHHHGGGGGHHHHHH:HHHHHHHFGHHHHHHHHGGHHHHGGGGHHHGGGGGHHHHHHHHHHHHGGGHHHHHHHHHHHHHHHHGHGHHHHGHHHHHGHHGHHHHHGGGGGGGGGFGGHHGHHHHHFGEBE?GHHHHHHHGHHGHHHHHGGGGHHHGHHFHHFHHHHHHHHHGGHEHHHHHHHHHHGGHHHHHGHFGHGGEGHFHHHHHHHHHHHHHGGGGGGFHGGGGGHGGGCGGGAGE4FFFFFFBBAAA
@M02197:105:000000000-AN6RF:1:1102:10172:14532 1:N:0:1
ATATAAGGCCCATCCTCCGCTTATTGATATGCTTAAGTTCAGCGGGTAGTCCTACCTGATTTGAGGTCACATTAATGATGAATTGTCCGAGGACCATTAGAGAGCTGAACTGCCCCTTACATTCAATAGCGTAGATAGTTATCACACCAATGAACAGGTTTGTTCTGCTAATGCATTTCAGAGGAGCTGAACCTTTTTAAGGGGCCAGCAAACCCCCACATCCAAACCGCTCAACAAAGAGAAAGTTTGATATATATATTAATGACACTCAAACAGGCATGCTCTTCGGAATACCAAGGAGCGCAAGGTGCGTTCAAAGATTCGATGATTCAC
+
CCCCCFFFFCCCGGGGGGGGGGGHHHHHHHHHHHHHHHHHHHHGGGGGGHHHHHHHHHHHHHHHGHHHHHHHHHHHHHHHHHHHHHHHGGGGGHGHHHHHGHHGHGHHHHHHHHGGHHGHHHHHHHHHHHHHHGHHHHHHHHHHHHHHHHHHHHHHHHHHHHHHHHGHHHHHHHHHHHHHHHHHHHHHHHHHHHHHHHHHHHHGHGHHGHHHHGGGHHHHGGGGGGGGGHHHGGHHHHHHHHHHHHHGHGHHHHHHGGHHHHGHHHHFEHGHFHHHHHHGGHGGGGHHHHHHGHHHHFGGGGHHHHGGGGHGGGGGGGGFGFFFFFFFBBBAB
@M02197:105:000000000-AN6RF:1:1102:23499:14742 1:N:0:1
ATATAAGGCCCATCCTCCGCTTATTGATATGCTTAAGTTCAGCGGGTAGTCCTACCTGATTTGAGATCAAACGTTCAAAGGCTGTCCTCGAGGGACGTTTATGAGCCCCAGCGAACCCCCATCGCTGAAGGTTACCTGGTGAAAAACCACAAGCGTAGATAGTCATCACACCCGTGACGCCACCAAACACTGGCAAGCTGATCCGTTTGAGAGGAGCCGACCGTAGGCCGGCAAGACCCCCAAAGTCCAAGCTCATCACGGCGAACCGTGAGAGTTGAGGTTTTCATGATACTCAGACAGGCATGCCCTCCGGAATAGCCAAAGGGCGCAAGGTGCGTTCAAAGATTCGATGATTCAC
+
DDDDDFFBFCCCGGGGGGGGGGGGHHHHGHHGHHHHHHHHHHHGGGGGGHHHHHHHHHHHHHHHGHHHGHHHGHHHHHHHHHHHHHHHHGGGGGGGGGGHHHHHHHHGGGGHGGGGGGGGGHHGGHGGGGHHHHHHHHGHHHHHHHGGHGHHHHGGGGGHHHGHHHHHHHHGGGGGGGGGGGGGGGGGGGGHHHHHHHHGGGGGHHHHHHHHGFGGGGGHGGHGGGGGFHHGHHGGGGGHHHHHHGGHGHHHFHFEEEGGGGGFEGHHHGHHHHHHHHGHHHFHFHHHFHHHFDHHHHHHHFHGGGGE1GHHHFHHHGHFHHGGGGGHHHHGGGE4GGGFGGGGGGFFFFFFFBBAAA
@M02197:105:000000000-AN6RF:1:1102:16921:14770 1:N:0:1
ATATAAGGCCCATCCTCCGCTTATTGATATGCTTAAGTTCAGCGGGTAGTCCTACCTGATTTGAGATCAAACGTTCAAAGGCTGTCCTCGAGGTACGTTTATGAGCCCCAGCGAACCCCCATCGCTGAAGGTTACCTGGTGAAAAACCACAAGCGTAGATAGTTATCACACCCGTGACGCCACCAAACACTGGCAAGCTGATCCGTTTGAGAGGAGCCGACCGTAGGCCGGCAAGACCCCCAAAGTCCAAGCTCATCACGGCGAACCGTGAGAGTTGGGGTTTTCATGATACTCAAACAGGCATGCCCTTCGGAATAGCCAAAGGGCGCAAGGTGCGTTCAAAGATTCGATGATTCAC
+
CCDDDFFFFCCCGGGGGGGGGGGHHHHHHHHHHHHHHHHGHHHGGGGGGHHHHHHHHHHHHHHHGHHHHHHHGHHHHHHHHHHHGHHHHGGGGFGHGHHHHHHHHHHGGGGHGGGGGGGGGHHGGHGGHHHHHHHHHHHGGHHHHHGGHGHHHHGGGGGHHHHGHGHHHHHGGGGGGGGGGGGGGGGGGGHHHHHHHGHGGGGGHHHHHGHGGGGGGGGHGGHHGGGGGHHFFHGGGGGHHHHHHGGHHHHGHHHGGGGGGGGGFGHHHHGHHGEGGGGHHHHGHHHFHGBGHHFFGHFHHGHGFGGGGGEHHHHGHGHHHHGGGFGHHGHGGGGHGGGFGFCGGFFFBFFFFBBBAA
@M02197:105:000000000-AN6RF:1:1102:24774:14923 1:N:0:1
ATATAAGGCCCATCCTCCGCTTATTGATATGCTTAAGTTCAGCGCGTATTCCTACCTGATCCGAGGTCAACCTTAGAAGTTTCCTAGTTAGAGGAGAGGACCGGGTCCCGGGTGCCCTTGTCCGATACGTGCTCAATGAAAAGCTCAGTGTACCGGGGGAACCACAGGCCGCCGTCATTGTCTTTAGGAGGGGTCGATCGCTCGACCGGCCGTCCAACACCAAGCGCGGGGCTTGAGGGGTGATAATGACGCTCGAACAGGCATGCCCTTCGGAATACCAAAGGGCGCAATGTGCGTTCAAAGATTCGATGACTCAC
+
ABBBBFFFFAAAGGGGGGGGGGGHHHHHHHGHHHHHHHHHHHHGGGGGGHHHHHHHHHHHHHHGGGGHHHHHHHHGHHHEHHHHGHHHHHHGHGGGHGGHHHGGGGGHHGEFDFGHHHHHHHHGFDGDGGGHGHHHHHHHGHHHHGHHFHHHHHGGGGGGGGGGGGGFGGGGGHHHHFGHHGHHHHGGFGGGGFGGFGFFGGFFFFGGGGGFHGHFGFFGGGGGGFGFGFHFFHGGGGFHFGFHHAGGGGGHHGHHHHHHHHHGFDFGCGHHHGHGHHHHHGGGEEG5GHFEGGHGGGGGGGGGGFFFFFFFBBBBB
@M02197:105:000000000-AN6RF:1:1102:10447:15091 1:N:0:1
ATATAAGGCCCATCCTCCGCTTATTGATATGCTTAAGTTCAGCGGGTAGCCCTACCTGATTTGAGATCAAACATTCAGGAAACTGTCCTCGCTAAGGAGAGACGTTTATGAGCTCCAGCGAACCTCCATCACTGAAGGTTACCTGGTGGAAAACCACAAGCGTAGATAGTTATCACACCCGTGATGCCACCAAACACTGGCAAGCTGATTCATTTGAGAGGAGCCGACCGCAGGCCAGCAAGACCCCCAAAGTCCAAGCTCATCACGGCAAAACCATGAGAGTTGAGGTGTTCATGATACTCAAACAGGCATGCCCTCTGGAATAGCCAGAGGGCGCAAGGTGCGTTCAAAGATTCGATGATTCAC
+
DDDDDFFFFCCCGGGGGGGGGGGGHHHHHHGHHHHHHHHHHHHGGGGGGHHHHHHHHHEHHHHHGHHHHHHHHHHHHHHHHHHHHHHHHHGGGGGHHHHHGGHGGGHHHHHHHHHHHHHGGGGGHHHHHHHHHHHHHHHHHHHHHHHHGHHHHHGHGHHHHGGGGGHHHHHHGHHHHHGGHHHHHHHGHHHHHHHHHGHGGHHHGHHHHHGHHHGGHHHGGGGGGGGGFHFFHGHHHHFHHDGGGGHHHHHGHGHHHHEHHGFGGGGHGGHHHGHHHHHHHHHHHHGHHHHHHHHHHGFGGHHHHHHHHGHGGGGHGGHHHHHHGHHHHHGGGGGHHHHGGGGHGGGGGGGGGGFFFBFFFA@BBB
@M02197:105:000000000-AN6RF:1:1102:27546:15134 1:N:0:1
ATATAAGGCCCATCCTCCGCTTATTGATATGCTTAAGTTCAGCGGGTAGTCCTACCTGATTTGAGGTCAAATTGTCAGAAGCTGTCTCAAAAGAGACCCTTTAGAAGCTGAACCCCATTTATAAAGCTGCTCTTCACAAATGGCGTAGATAATTATCACACCAAAGCAAGGCAACAAAGGTCCCGCTAATGCATTTCAGGAGAGCCGACTTCTGAGAAGCCCGCATACTCCCACATCCAAGCCTGATCAACAGAAAAAGCTGAAAAGGTTGAGAATTTCATGACACTCAAACAGGCATGCTCCTCGGAATACCAAGGAGCGCAAGGTGCGTTCAAAGATTCGATGATTCAC
+
BCCCCFFFFCCCGFGGGGGGGGGGHHGHHGHGHHHHHHHHHHGGGGGGGHHHHGHHHHHHHHHGGHHHHHHHHHHHGHHHGGHHHHHHHHHHHGGHHGHHHHHHHHHGHHHHHHGGGHHHFGHHHHHHHHHHHHHHHHHHHHHHGGGGGHHHHHHHHHHHHHHHHHHHHHHHHHHHHHHGGHHHHGGHGHHHHHHHHHHHHGGGHHHHHGGHHHGHHGGGGGHGHHGGGGGGHHFGGGGHHHHHHHHGHHGGHHHHHHGHHFHHGHHHGHHHGHHHGHHHGHHFFAFHHHHHHFHGHHGGGGGGHHHHGE3HHHHEECGGHHHHGGGFHGFFGDGGGGFFFFFFFFBBBAB
@M02197:105:000000000-AN6RF:1:1102:15982:15168 1:N:0:1
ATATAAGGCCCATCCTCCGCTTATTGATATGCTTAAGTTCAGCGGGTAGTCTTACTCGATTTGAGGTCAAGTTGTCAGAGATTGTCCGAAGACGGTTTGGAGCACAACATCCCGATCGGCCGCCCTCTTGCGTGGCACCAGCGAAGATACTTATCACGCCGTACTATGTCCAACCAAGAGCTGCACTAACCCATTTGAGGTAAGCTACGGTAAAGCAGCAAACCCAAGTCCACCGCTCCCAATGCAAGATCGGAAGTGTGAGAGTACAATGACACTCAAACGAGCATACCCTTCAGAATGCCAAAGGGTGCAAGGTGCGTTCAAAGATTCGATGATTCAC
+
CDDDDFFFFCCCGGGGGGGGGGGHHHHHHHHHHHHHHHHHHHHGGGGGGHHHHHHHHGHHHGHHGHHHHHHGGHHHHHHHHHHHHHHGGGGGHGGGGGGGHHHH:HHGHHHHHGGGGGGGGGGGGGHHHHHGGGGGHHGHHHGHGGGHHHHHHHHHHGHGHHHHHHHHHGGHGHHHHHGGHHHHGHHGGHHHHGHHHHHHHHHGGGGGHHHHHHGHHHGGGFGHHHHHHGFFGGGGHHHHGHHHHHHGGGGGHGHHHHHHHHHHHHHHHHHHHHGHGGGGGHHGHHGFGHHHHHHHHHHHHHHGHECDDHGHGGGGGFGGGFGGGGGGFFFFFFFCCCBB
@M02197:105:000000000-AN6RF:1:1102:21902:15188 1:N:0:1
ATATAAGGCCCATCCTCCGCTTATTGATATGCTTAAGTTCAGCGGGTAGTCCTACCTGATTTGAGGTCAAACGTTCAAAGGCTGTCCTCGAGGGACGTTTATGAGCCCCAGCGAACCCCCATCGCTGAAGGTTACCTGGTGAAAAACCACAAGCGTAGATAGTTATCACACCCGTGACGCCACCAAACACTGGCAAGCAGATCCGTTTGAGAGGAGCCGACCGCAGGGCCGGCAAGACCCCCAAAGTCCAAGCTCATCACGGCGAACCGTGAGAGTTGAGGTTTTCATGATACTCAAACAGGCATGCCCTTCGGAATAGCCAAAGGGCGCAAGGTGCGTTCAAAGATTCGATGATTCAC
+
BCCCCFFFFBBBGGGGGGGGGGGHHHHHHHHHHHHHHHHHHHHGGGGGGHHHHHHHHHHHHHHHGHHHHHHHGHHHHHHHHHHHHHHHHGGGGGGGGGGHHHHHGHHGGGGHGGGGGGGGGHHGGHGGHHHGHFHGHHHFGHHHHHGGHGHGHHGFFGFHHHHHHHHHHHHGGGGGGGGGGGGGGGGGGGGGHHHHHHGGGGGGHHHHGHHHGGGGGGGGGGHGHGGGGGHHHHHGGGGGGHHHHHHGGHHHHHHHGGEFDGGGF?CGHHHHHHHHHHHGHHHHHHHFGHFHGHGHHHHHHHFHGFECGEGHHGHHGHHHFGBCGGEGFHHHGGGGHGGGGGGGGFGFFFFFBFBAABA
@M02197:105:000000000-AN6RF:1:1102:27503:15361 1:N:0:1
ATATAAGGCCCATCCTCCGCTTATTGATATGCTTAAGTTCAGCGGGTAGTCCTACCTGATTTGAGGTCACATTAATGATGAATTGTCCGAGGACCATTAGAGAGCTGAACTGCCCCTTACATTCAATAGCGTAGATAGTTATCACACCAATGAACAGGTTTGTTCTGCTAATGCATTTCAGAGGAGCTGAACCTTTTTAAGAGGCCAGCAAACCCCCACATCCAAACTGCTCAACAAAGAGAAAGTTTGATATATATATTAATGACACTCAAACAGGCATGCTCCTCGGAATACCAAGGAGCGCAAGGTGCGTTCAAAGATGCGATGATTCAC
+
BBBBAFFFFBBBGGGGGGGGGGGHHHHHHHGHHHGHHHHHGHHGGG2ACDGHHHHHHHEHHHHGFEFFGHHHHHHFHGHFHHHHHHHHCFEGGHHHGHHFHHGGGHFHHHHHHHGEHH9HHGHHGHHHGHGGGGGGHHHHGEHHF:HGHGHHHHGHHGGHGGHHHHHHGHHHHGHHHHHGFEHEHGHHHH9HHHGHHHHHHHHHGGEHGHHHECDGHGGGFFGG1CGGGGGFGFHHHHGFHHFF@@22@GFB222GG@1DHGFFHHHFDFFA1FFB11EFFA/EAA0FAFGAAEHGBE0A00HGFB0A000A13GGBGA111133@BD1A1AA
@M02197:105:000000000-AN6RF:1:1102:24287:15235 1:N:0:1
ATATAAGGCCCATCCTCCGCTTATTGATATGCTTAAGTTCAGCGGGTAGTCCTACCTGATTTGAGGTCACATTAATGATGAATTGTCCGAGGACCATTAGAGAGCTGAACTGCCCCTTACATTCAATAGCGTAGATAGTTATCACACCAATGAACAGGTTTGTTCTGCTAATGCATTTCAGAGGAGCTGAACCTTTTTAAGAGGCCAGCAAACCCCCACATCCAAACCGCTCAACAAAGAGAAAGTTTGATATATATATTAATGACACTCAAACAGGCATGCTCCTCGGAATACCAAGGAGCGCAAGGTGCGTTCAAAGATTCGATGATTCAC
+
CCCCCFFFFCCCGGGGGGGGGGGHHHHHHHHHHHHHHHHHHHHGGGGGGHHHHHHHHHHHHHHHGHHHHHHHHHHHHHHHHHHHHHHHGGGGGHHHHHHHHHHGHHHHHHHHHHHGHHHHHHHHGHHHHHHHHHHHHHHHHHHHHHHHHHHHHHHHHHHHHHHHHHHHHHHHHHHHHHHHHHHHHHHHHHHHHHHHHHHHHHHHGHHHGHHHHGGHHHHHGGGGGGGGHHGHHHHHHHHHHHHHHHHHHHHHHHHHHHHHHHHHHFFGHHHHGHHHHHHFGGGGGGGGHHHHHHHHHGGGGGHHHHGGGGHGGGGGGGGGGBFFFFFFBBBAB
@M02197:105:000000000-AN6RF:1:1102:27920:15334 1:N:0:1
ATATAAGGCCCATCCTCCGCTTATTGATATGCTTAAGTTCAGCGGGTAGTCCTACTTGATTTGAGGTCACATTAATGATGAATTGTCCGAGGACCATTAGAGAGCTGAACTGCCCCTTACATTCAATAGCGTAGATAGTTATCACACCAATGAACAGGTTTGTTCTGCTAATGCATTTCAGAGGAGCTGAACCTTTTTAAGAGGCCAGCAAACCCCCACATCCAAACCGCTCAACAAAGAGAAAGTTTGATATATATATTAATGACACTCAAACAGGCATGCTCCTCGGAATACCAAGGAGCGCAAGGTGCGTTCAAAGATTCGATGATTCAC
+
CCCCCFFFFCCCGGGGGGGGGGGHHHHHHHHHHHHHHHHHHHHGGGGGGHHHHHHHHHHHHHHGGHHHHHHHHHHHHHHHHHGHHHHHGGGGGHHHHHHHHHHGHHHHHHHHHHHGHHHHHHHHHHHHHGHHGHHHHHHHHHHHHHHHHHHHGHHHHHHHHHHHHHHHHHHHHHHHGHHHHHHHHHHHHHHHHHHHHHHHHHHHGGHHGHHGHGGHHHHHGGGGGGGGHHHHHGHHHHHFHHHHHBHHHHHHHHHHHHGHHHHHFB5GGHHHHFHFHHHHHGGGGGHHHHGFFHHHHGGGGFHHGHGGFGFFGGGGGGGGGFFFFFFFBBBAB
@M02197:105:000000000-AN6RF:1:1102:9385:15486 1:N:0:1
ATATAAGGCCCATCCTCCGCTTATTGATATGCTTAAGTTCAGCGGGTAGCCCTACCTGATTTGAGATCAAACATTCAGGAAACTGTCCTCGCTAAGGAGAGACGTTTATGAGCTCCAGCGAACCTCCATCACTGAAGGTTACCTGGTGGAAAACCACAAGCGTAGATAGTTATCACACCCGTGATGCCACCAAACACTGGCAAGCTGATTCATTTGAGAGGAGCCGACCGCAGGCCAGCAAGACCCCCAAAGTCCAAGCTCATCACGGCAAAACCATGAGAGTTGAGGTGTTCATGATACTCAAACAGGCATGCCCTCTGGAATAGCCAGAGGGCGCAAGGTGCGTTCAAAGATTCGATGATTCAC
+
ABAA@FB44AAAGGFGGGGGGGGHHDHFGFBFGBGFH5AFFHGFGCAEAFGHHHFGDG3BFGHHG1AGHBFFFGHH5BDGGHHHFHHHHHGGGGGCFFEGEEFEFFGGHEHGHFHHGFHGEGGGHGHHHHHHGGBBFGFFDGH9DFHHGEGEGHFEGEHFHGGFFEHGGDGHFHHHHGFFFFGHFHGGGGGGGHHHHFHEEDGGGGHGGFHFGFHHFGGFG/CCE@BCCCGHF?FHHFGGBE>E?/BGDG1GF?HGFHFBFBGEEGHHGAFG1EEGF@B12C1HFGCGBGEBGGDB1D1EGBFHGHHGFFHF?GGHHGEHG2DCFBHGHCEE0GGFHFFEEECHGFFFGDF1GCFFFFBFFA??A1
@M02197:105:000000000-AN6RF:1:1102:14659:15450 1:N:0:1
ATATAAGGCCCATCCTCCGCTTATTGATATGCTTAAGTTCAGCGGGTAGTCCTACCTGATTTGAGGTCACATTAATGATGAATTGTCCGAGGACCATTAGAGAGCTGAACTGCCCCTTACATTCAATAGCGTAGATAGTTATCACACCTATGAACAGGTTTGTTCTGCTAATGCATTTCAGAGGAGCTGAACCTTTTTAAGAGGCCAGCAAACCCCCACATCCAAACCGCTCAACAAAGAGAAAGTTTGATATATATATTAATGACACTCAAACAGGCATGCTCCTCGGAATACCAAGGAGCGCAAGGTGCGTTCAAAGATTCGATGATTCAC
+
BCCCCFFFFCCCGGGGGGGGGGGHHHHHBGHHHHHGHHHHHHHGGGGGGHHHHHHHHFFHHHHHGHHHHHHHHHHHHHHHHHHHHHHHGGGGGHHHHHHHHHHFHHHHHGHHHHHGGHHHHHHHHHHHGHHHHHGGHHHHHHHHHHHHHHHHHHHHHHHHHGHHHHHHHHHHHHHHHHHHHHHHHHHHHHHHGHHHHHHHHHHFGHHHGHGHHGGGHGHGGGGGGGGGGHHHHHHGHHHHHHHHFHHGHHHHHHHHHHHHHHHHGB5EHGHHHHHHFHHGHEGGEGGHHHHHHHHHHGGEFGHGHG?GGGFGGGGGGGGGGFFFFFFF?BBBB
@M02197:105:000000000-AN6RF:1:1102:2222:15678 1:N:0:1
ATATAAGGCCCATCCTCCGCTTATTGATATGCTTAAGTTCAGCGGGTAGCCCTACCTGATTTGAGATCAAACATTCAGGAAACTGTCCTCGCTAAGGAGAGACGTTTATGAGCTCCAGCGAACCTCCATCACTGAAGGTTACCTGGTGGAAAACCACAAGCGTAGATAGTTATCACACCCGTGATGCCACCAAACACTGGCAAGCTGATTCATTTGAGAGGAGCCGACCGCAGGCCAGCAAGACCCCCAAAGTCCAAGCTCATCACGGCAAAACCATGAGAGTTGTGGTGTTCATGATACTCAAACAGGCATGCCCTCTGGAATAGCCAGAGGGCGCAAGGTGCGTTCAAAGATTCGATGATTCAC
+
BBBBBFFFFBAAFAEFF4EAAA2GFF5FGHHBGHCHFGHHHFEEEEEEA3AGFBGHFHHHHHFEEGGDFH3BFFFGHG3FGF3FHDDHHB1/FDGHHHHGFA1??FGEHHGH3FG3?CGC?EC@F0FHHGHGHHFFHH<FGGHGGFFBDGFHGHG/EEEFEFEGGGHHHHEFFGFFG;.FFGDHHHFHHGFC0DC:CFFG?F=CFGFF1FFFBDHFF?<)F?8?CACCCFFFBB1B11GB0E>//?CEHGEBFEF1DHC2HHGE?>11G/HG@BDB1FG1GEGEE//G1HFFGDGHFFACGCGHGB111GGCGEAEF1222GDGF1BGFAA0EA011CF0E0EAB1BGGFBAEACB3B13@AAA1A
@M02197:105:000000000-AN6RF:1:1102:27568:15721 1:N:0:1
ATATAAGGCCCATCCTCCGCTTATTGATATGCTTAAGTTCAGCGGGTAGCCCTACCTGATTTGAGATCAAACATTCAGGAAACTGTCCTCGCTAAGGAGAGACGTTTATGAGCTCCAGCGAACCTCCATCACTGAAGGTTACCTGGTGGAAAACCACAAGCGTAGATAGTTATCACACCCGTGATGCCACCAAACACTGGCAAGCTGATTCATTTGAGAGGAGCCGACCGCAGGCCAGCAAGACCCCCAAAGTCCAAGCTCATCACGGCAAAACCACGAGAGTTGAGGTGTTCATGATACTCAAACAGGCATGCCCTCTGGAATAGCCAGAGGGCGCAAGGTGCGTTCAAAGATTCGATGATTCA
+
BBBCCFFFFBCBGGGGGGGGGGGHHGHHHHGHHHHHHHHHHHHGGGGGGHHHHGHHGFCFGHFHGFHHFFHHHHHHHGHHHHHHHHHHHHGGGGGHFGHGGGGGGGHGHHHGGHHHHGHGGGGGHHHHHHHHHHHHHGFGGHFHHGGHGHHHHHGHGHGHHGEFFFHHGHHGHHHHHGGGGHGGGHHHHHHHHHHGHGHHGGHHGGGHHHHFGGHGHGGGDFGGGGFGGHFGFGHHGHFHHGGCEGHHGHHHHCF3HHEHHHECECEHFGHFEFF?EFHHGEHFHFGG5HHHFHGGHHGFF3FHHHHBFFFEEAFHHFHFGFGEHHFGHCEEE?AA5FHGCEEFGFGDGGGE4B44FFBD3AA@A
@M02197:105:000000000-AN6RF:1:1102:19554:15890 1:N:0:1
ATATAAGGCCCATCCTCCGCTTATTGATATGCTTAAGTTCAGCGGGTAGCCCTACCTGATTTGAGATCAAACATTCAGGAAACTGTCCTCGCTAAGGAGAGACGTTTATGAGCTCCAGCGAACCTCCATCACTGAAGGTTACCTGGTGGAAAACCACAAGCGTAGATAGTTATCACACCCGTGATGCCACCAAACACTGGCAAGCTGATTCATTTGAGAGGAGCCGACCGCAGGCCAGCAAGACCCCCAAAGTCCAAGCTCATCACGGCAAAACCATGAGAGTTGAGGTGTTCATGATACTCAAACAGGCATGCCCTCTGGAATAGCCAGAGGGCGCAAGGTGCGTTCAAAGATTCGATGATTCAC
+
>AAABFFBFBABGGGGGGGGGGGHHHHHHHHGHHHHHHHHHHHGGGGGGHHHHGHHHHHHHHHHGHHHHHHBGFHHHHGBFGHHHEHFHHGGGGGHHHHHDFHGEFCGHFHGHFFHHGGGGGGGHHHHFG8GHHFGHHGHGFHGHFFHGHHHHHGHGHGHHGGFFGHHFFGFHHHFHHGGFFHHHHHHHHFGHHHHHGHEGFFHDFGHGGGGHGHFGHHGDGGGECCFFHFGFFFGGEGHGGCGEFFHBHFFGEHFEGHFFHFE1GGHHGHHG3HDFHGHHBFCABEHHHHEHGHGFHGAFBEHHHHHGGHFAEEEFBHGHGHHHHHHHGGGGGGGHHHGGGGHFGFGGFGGGGCFFFFFFBBBAB
@M02197:105:000000000-AN6RF:1:1102:4984:15980 1:N:0:1
ATATAAGGCCCATCCTCCGTTTATTGATATGCTTAAGTTCAGCGCGTATTCCTACCTGATCCGAGGTCAACCATTGAAAAATTTCCCGGTAAAGGGAGAAGACCGGGTCCCGGGTGCCCTTATCCAATACGTGCTCAATTAAAATCTCAGTGTACCGGGGGAACCACAGGCCGCCGTCATTGTCTTTAGGAGGAGTCGCGGTGGCGCGACCAAGCCGTCCAACACCAAGCACGGGGCTTGAGGGGTGATAATGACGCTCGAACAGGCATGCCCTTCGGAATACCAAAGGGCGCAATGTGCGTTCAAAGATTCGATGAC
+
1AA>AF31CA11B1BF11AFGFCD3DEG3F33DB3112AA22F0AEG/E1ADGBFFGBFGF1F/A/AB@1GHA1D11BGGA0FGGFFE/>;F@B4BFEE00:GHB<EE@CG?;<EEEHHFBCDDFGFFHF/GFAFF:HH8H9GB#>FDFFFH@GHHC@CGBCCC;0C9:.;A-@AAHFGFGFDD0GFFFFFF7A@?BCCFEC@CC@@?1?C>?9?E>A@EBBF8FFEFEEB@@CF1FG0?//00G2FFFD0B//GFFEAB1GF1BB00////AAE0FA22A0FGFGEEB0A1D3GE0GEFB13B33DAFFFFBAAAAA
@M02197:105:000000000-AN6RF:1:1102:9526:15903 1:N:0:1
ATATAAGGCCCATCCTCCGCTTATTGATATGCTTAAGTTCAGCGGGTATCCCTACCTGATCCGAGGTCAACCATAGAATGGGGGGGTTGTCTAGCGAGCACGTAGCAGGACCCTGTAGCGAGAAAGATTACTACGCCTAGGGCCTGACAGCACCGCCACTGATTTTAGGGCCGACCGTTACCGGTGTGGCCCAACACCAAGCAGAGCTTGAGGGTTGTAGTGACGCTCGAACAGGCATGCCCTGCGGAATACCACAGGGCGCAATGTGCGTTCAAAGATTCGATGATTCAC
+
CCCCBFFFFCCCGGGGGGGGGGGHHHHHHHHHHHHHHHHHHHHGGGGGHHHHHHHHH;HHH:HGGG9HHHH:G::HHH.HHHGGGFFFF:F9FFFFFFFF8F8FFFFFF)FFFFFFFFF:F:FFF7FFF.FF:FFF9FFFFFFFFFFFFFFFGGGHHHHHHGHHHGHGGGGGGGGGHFFFGGFGHGGHHFHHGHGHGHGHHHHHHHHFHGHGGHHHFHHGGGGGGHHGHHHHHHGHGGGGGGGGHHHGHFGCHHGGGGGGHFHHGEEGGGGGGGGGGGGFFFFFFFCCBB@
@M02197:105:000000000-AN6RF:1:1102:16756:16020 1:N:0:1
ATATAAGGCCCATCCTCCGCTTATTGATATGCTTAAGTTCAGCGGGTAGCCCTACCTGATTTGAGATCAAACATTCAGGAAACTGTCCTCGCTAGGGAGAGACGTTTATGAGCTCCAGCGAACCTCCATCCAAACGCCCTCTCGAAGCAAATCGAGAGGGGTTGAGAATTTACTGACACTCAAACAGGCATGCTCCTCGGAACACCGAGGAGCGCAAGGTGCGTTCAAAGATTCGATGACTCAC
+
CCCCCFFFFFFFGGGGGGGGGGGFHGHHHGHHHGHHHHHHHHHGGGGGGHHHHHHHHHHHHHHHHHHHHHHHHHHHHHHHHHHHHHHHHHHHHHHHHHHHHHHHHHHHHHHHHHHHGHHHHGGHHHHHHHHHHHHGGGGHHHHHHHGHHHHHHHHGGGGHHHHHHHHHHHHHHHHHHHGFHHHHHHHGHHHHGGGGGGHGGGGGGGGHFFGGGHHHHGGGGGGGFGGFGGGGFFFFFFFAABAA
@M02197:105:000000000-AN6RF:1:1102:9688:15970 1:N:0:1
ATATAAGGCCCATCCTCCGCTTATTGATATGCTTAAGTTCGGCGGGTAGCCCTACCTGATTTGAGATCAAACATTCAGGAAACTGTCCTCGCTAAGGAGAGACGTTTATGAGCTCCAGCGAACCTCCATCACTGAAGGTTACCTGGTGGAAAACCACAAGCGTAGATAGTTATCACACCCGTGATGCCACCAAACACTGGCAAGCTGATTCATTTGAGAGGAGCCGACCGCAGGCCAGCAAGACCCCCAAAGTCCAAGCTCATCACGGCAAAACCATGAGAGTTGAGGTGTTCATGATACTCAAACAGGCATGCCCTCTGGAATAGCCAGAGGGCGCAAGGTGCGTTCAAAGATTCGA
+
CCCCCFFFFCCCGGGGGGGGGGGHHHHHHHHHHHHHHHHHGGGGGEEEFFHHGFHHHG3FGHFFGHEBGHHFGEGFBGHFGHEFDFGHHHDEGGGBGGHHGGHGFGHHHDFGBGCGFBFGGGFFFFGGFHHHGFHFFGFFFFHGGGFGGFGHHHGGGHHGGGGGGGGGHGGGFGFGGGGGHHHHHHGGHGHHHGGGHHGGHGHHHHHHHHGGHGHHHHHGGGGGGGGGGHGHHGHHHHHHHGGGGGHGHHHHHGHHHHHHHHGGGGHHHGHHHHHHHGHHHHHHHGGHHHGHHHGHHHHGGHHFFHHGBEHEGGFHFHHHGHHGHHHHHGGGGGFHGGGGGGGGGGFFFFFBFCCCBA
@M02197:105:000000000-AN6RF:1:1102:15736:16002 1:N:0:1
ATATAAGGCCCATCCTCCGCTTATTGATATGCTTAAGTTCAGCGGGTAGTCCTACCTGATTTGAGGTCACATTAATGATGAATTGTCCGAGGACCATTAGAGAGCTGAACTGCCCCTTACATTCAATAGCGTAGATAGTTATCACACCAATGAACAGGTTTGTTCTGCTAATGCATTTCAGAGGAGCTGAACCTTTTTAAGAGGCCAGCAAACCCCCACATCCAAACCGCTCAACAAAGAGAAAGTTTGATATATATATTAATGACACTCAAACAGGCATGCTCCTCGGAATACCAAGGAGCGCAAGGTGCGTTCAAAGATTCGATGATTCAC
+
CCCCCFFFFCBBGGGGGGGGGGGHHHHHHHHHHHHHHHHHHHHGGGGGGHHHHHHHHHHHHHHHGGHHHHHHHHHHHHHHGHHHHGHFGGCGGHHGHHHGHHHGGHGGHHHHHHHGHHHHHHHHHHGHGHGFGHHHHHHHHHHHHHHHHGHHHHHHHHGHHHHHGHHHHHHHHHHHHGHHHHHGHGHHHHHHHHHHHHHHHHHGGHHHGHHHHGGGGGHHGGGGGGGGHHHHHHGHFGGHHGHHFHGHHHHHHHHHFHHGHHHHHHGGGFHHFHHHHFHHHGEGGGHHHHFFHGHHHFEEECHHFGGGGGHGGGGGGGGCGBFFFFFFCCAAA
@M02197:105:000000000-AN6RF:1:1102:9845:16235 1:N:0:1
ATATAAGGCCCATCTCCGCTTATTGATATGCTTAAGTTCAGCGGGTAGCCCTACCTGATTTGAGATCAAACATTCAGGAAACTGTCCTCGCTAAGGAGAGACGTTATGAGCTCCAGCGAACCTCCATCACTGAAGGTTACCTGGTGGAAAACCACAAGCGTAGATAGTTATCACACCCGTGATGCCACCAAACACTGGCAAGCTGATTCATTTGAGAGGAGCCGACCGCAGGCCATCAAGACCCCCAAAGTCCAAGCTCATCACGGCAAAACCATGAGAGTTGAGGTGTTCATGATACTCAAACAGGCATGCCCTCTGGAATAGCCAGAGGGCGCAAGGTGCGTTCAAAGATTCGATGATTCAC
+
CCDCCFFFFCCCGGGGGGGGGGHHHHHHHHHHHHHHHHHHHHGGGGGGHHHHHHHHHHHHHHHGHHHHHHHHHHHHHHGHHHHHHGHHHGGGGGHHHHHGGHGGGHHHHHHHHHHHHGGGGGHHHHHHHHHHHHHHGGHHHHHHHHGHHHHHGHGHHHHGGGGGHHHHHHHHHHHHGGHFHHHHHHHHHHHHHHHHHHHHHHHHHHGHHHGHHHGHHGGGGGGGGGGHGHHFHHHHHHHGGGGGHHHHHHHGHHHHHHHHGGGGHGHGHHHHHHHHHHHHHHHHGHHHHGHHHHHHHGHHHGGHHHGHHGGGGHHHHHGHHHHHHGHHGGGGGHHHHGGGGHGGGGGGGGGGFFFFFFFCBCCC
@M02197:105:000000000-AN6RF:1:1102:25225:16248 1:N:0:1
ATATAAGGCCCATCCTCCGCTTATTGATATGCTTAAGTTCAGCGGGTAGCCCTACCTGATTTGAGATCAAACATTCAGGAAACTGTCCTCGCTAAGGAGAGACGTTTATGAGCTCCAGCGAACCTCCATCACTGAAGGTTACCTGGTGGAAAACCACAAGCGTAGATAGTTATCACACCCGTGATGCCACCAAACACTGGCAAGCTGATTCATTTGAGAGGAGCCGACCGCAGGCCAGCAAGACCCCCAAAGTCCAAGCTCATCACGGCAAAACCATGAGAGTTGAGGTGTTCATGATACTCAAACAGGCATGCCCTCTGGAATAGCCAGAGGGCGCAAGGTGTGTTCAAAGATTCGATGATTCAC
+
BCCCBFFFFCCBGGGGGGGGGGGHHHHHHHHHHHHHHHHGHGHGGGGGGHHHHHHHHHHHHHHHGHHHHHHHHHHHHHHHHHHHHHHHHHGGGGGHHHHHGGHGGFHHHHHHHHHHHHHGGGGGHHHHHH:HHGHHHHHHHHHHHGHHGHHHHHGHGHHHHGGGGGHHHHHHHHHHHHGGGGHHHHHHHHHHHGHHHHHGHHHHHGHHHHHHGHHHGHGGGGGGGGFGGGGHHGHHHHHHHDEGGGHHHHHHEGHHHHHHHHGGGGHFHGHHGHHHFHHHHHGHGGGHBHHHHHGHHHHGHGHFHHHHHHHGGFGHHHHHHGHHGHHGHHGGGGCGEHHGGHHHGGGGGFGGGGFFFFFFFCBBAB
@M02197:105:000000000-AN6RF:1:1102:5876:16240 1:N:0:1
ATATAAGGCCCATCCTCCGCTTATTGATATGCTTAAGTTCAGCGGGTATCCCTACCTGATCCGAGGTCAACCACTGTTGCTTGGACTAAATGGGGGGTCCAGTGGCTCAGAATATGACTTGGATAAGACTAGTATAGCATTTTAAAACACTCCTGGAATCTATTACCATGGTCCACTTTTCTGGCCTATTCATCTCAGCAGAGTAAGACAAAGTAGTGTTAGTACTATCCACTTCTACCAATACCACATGATATGTGAGTCGGTTTTTAGTGACGCTCGAACAGGCATGCCCTAAGGAATACCAAAGGGCGCAATGTGCGTTCAAAGATTCGATGATTCAC
+
BBCCCFFFFCBCGGGGGGGGGGGHHHHHHHHHHHHHHHHHHHHGGGGGHHHHHHHHHHHHHHHGGGGHHHHHGGHHHHHHHHHGHHHHHHHHHHGGGGGHHHHGHGHHHHHHHHHHHHHHHHHHHHHHHHHHHGHHHHHHGGHHHGGGGGHGGGGHGHGHHHHHGFFHHHHHHGGHHGHHHGHHHGFFGFHHHHHHHHHHHHHHHHHHHHHHHHHGHHHHHGHFHHHGHHGGHHHHGHHHHHGHFFHHHEHHHHHHGGGGGGGHEHHHHGGGGCGHHGHHHHHGHEHGHFHGHGHHHHHHDHHHHGGGFFFHHHGGGGHGGGGGGGFGGFFFFFFFCCBAC
@M02197:105:000000000-AN6RF:1:1102:8939:16312 1:N:0:1
ATATAAGGCCCATCCTCCGCTTATTGATATGCTTAAGTTCAGCGGGTAGTCCTACCTGATTTGAGGTCACATTAATGATGAATTGTCCGAGGACCATTAGAGAGCTGAACTGCCCCTTACATTCAATAGCGTAGATAGTTATCACACCAATGAACAGGTTTGTTCTGCTAATGCATTTCAGAGGAGCTGAACCTTTTTAAGAGGCCAGCAAACCCCCACATCCAAACCGCTCAACAAAGAGAAAGTTTGATATATATATTAATGACACTCAAACAGGCATGCTCCTCGGAATACCAAGGAGCGCAAGGTGCGTTCAAAGATTCGATGATTCAC
+
CCCCCFFFFCCCGGGGGGGGGGGHHGHHHHHGHHHHHHHHHHGGGGFGGHHHGHHHHHGHHHHHGHGHHHHHHHHHHHHHHHHHFGHHGGGGGHHHHHHHGHHGHGHHHHHHGHHGGHHHHHHHHGHHHHHHHHHHHHHHHHHHHHHHHHHHHHHHHHGHHHHHHHHHHHHHHHHHHHHHHHHGHGHHHHHHDGHHHHHHGHHHHHHGGGHHHGGHGGHGGGGGGGGGHGGHHHGHHHHGGHFHFGFBHHFHHHHGHFFHHFGHGF5GHHHHHHHHFEHHHDGGGGFFHHGHHHHHFGGGCGHHHHGGGGHGGGGGGGGFGFFFFFFF@BBAB
@M02197:105:000000000-AN6RF:1:1102:6672:16435 1:N:0:1
ATATAAGGCCCATCCTCCGCTTATTGATATGCTTAAGTTCAGCGGGTAGTCCTACCTGATTTGAGATCAAACGTTCAAAGCCTGTCCTCGAGGGACGTTTATGAGCCCCAGCGAACCCCCATCGCTGAAGGTTACCTGGTGAAAAACCACAAGCGTAGATAGTTATCACACCCGTGACGCCATCAAACACTGGCAAGCTGATCCGTTTGAGAGGAGCCGACCGCAGGGCCGGCAAGACCCCCAAAGTCCAAGCTCATCACGGCGAACCGTGAGAGTTGAGGTTTTCATGATACTCAAACAGGCATGCCCTTCGGAATAGCCAAAGGGCGCAAGGTGCGTTCAAAGATTCGATGATTCAC
+
DDDDDFFFFDCDGFGGGGGGGGGHHHHHHHHHHHGHHHHHGHHGGGGGGHHHHHHHHHHHHHHHGGHHHHHHGHHHHHHHHHHHHHHHHGGGGGGGGGGHHHGHGHHGGGGGGGGGGGGGGHHGGHGGHHHHHHHHHHHHHHHHHHGGHGHHHHGGGGGGHHHHHHHHHHHGGGGGGGGGGGGGGGGGGGGGGHHGGGHGGGGGHFHHHHHHGGGGFGGGGGHHHGGGGGHHGHHGGGGGHHHHHHHGHHHHHHHHGGGCGGGGGGGHHHHHHHHHHHHGHHHGHHHHHHGGGHHHGHHHHHHHGEF?GGGGHHHHHFGHGHHGFGGGHHHHGGGGHGFGGGGGGGGFFFFFFFBABAA
@M02197:105:000000000-AN6RF:1:1102:11799:16640 1:N:0:1
ATATAAGGCCCATCCTCCGCTTATTGATATGCTTAAGTTCAGCGGGTGGTCCTACCTGATTTGAGGTCAAGTTTATCAAATCCAACTCTTATATAGCGGCAGAACCCTCGACCAGATGCAGATATGTATCACATCTTAATGGAGAGGTCGTTACCACTCATGCATTTCAGGGGAGCAGACTAGGCCTGTAACCCCCAAATCCAAGCCACACCTCATGGTGTGGTTGAGACATTAATGACACTCAAACAGGCATGCTCCTTGGATTAACCAAGGAGCGCAAGATGCGTTCAAAGATTCGATGATTCAC
+
AABBBFFFFBBBGFGGGGGGGGGHHHHHHGHGHHHHHGHHHHHGGG2EEFFHHHHGHHHHHHHHGHHHHHHHHHHHHHHGHHHGHFHHHHHGHHHHHGFGGGGHHGGHHHGHGGHHHGHHHGHHFHHHHHHHHHHHHHGHHHGHHGGGHGFGHGHFHHHHGHHHHGHHHHHGGGGHHHGHHHHHHHHGGHHGHHGGGGGHGGHHHGGGGGHHHGGGGGHGGHHHHHGHHHHFHHGGGDFHEHHGGGHHHHEHHHGHGHHHHGHHHHGGHHGGGFGFGHHHGGGECFGGGGFFCGBFF@D5FFA@BBB
@M02197:105:000000000-AN6RF:1:1102:18935:16753 1:N:0:1
ATATAAGGCCCATCCTCCGCTTATTGATATGCTTAAGTTCAGCGGGTAGCCCTACCTGATTTGAGATCAAACATTCAGGAAACTGTCCTCGCTAAGGAGAGACGTTTATGAGCTCCAGCGAACCTCCATCACTGAAGGTTACCTGGTGGAAAACCACAAGCGTAGATAGTTATCACACCCGTGATGCCACCAAACACTGGCAAGCTGATTCATTTGAGAGGAGCCGACCGCAGGCCAGCAAGACCCCCAAAGTCCAAGCTCATCACGGCAAAACCATGAGAGTTGAGGTGTTCATGATACTCAAACAGGCATGCCCTCTGGAATAGCCAGAGGGCGCAAGGTGCGTTCAAAGATTCGATGATTCAC
+
CCCCCFFFFCBCGGGGGGGGGGGHHHHHHHHHHHHHHHHHHHHGGGGGGHHHHHHHHHHHHHHHGHHHHHHHHHHHHHHHHHHHHFHHHHGGGGGHHHHHGGHGFGHHHHHHHHHHHHHGGGGGHHHHHH:HHHHHHHHHHHHHHHGHGHHHHHGHGHHGHGGGGGHHHHHHHHHGHHGGGGGHHHHHHHHHHHHHHHHGGHHHGHHHGHGHHHHHHHHGGGGGGGFGGHGHHGHHHHHHHGFGGGGHHHHHHGHHHGHHGHEE?GHHHFGFGGGHHEFHHHHHHHGHHHGHHHHGGHGGHHHHGHHGBHHGGGGHGHHGFGHHHHHGHHGGGGGHHHHGGGGGGGGGGGGGGGFFFFFFFBCBBB
@M02197:105:000000000-AN6RF:1:1102:9819:16874 1:N:0:1
ATATAAGGCCCATCCTCCGCTTATTGATATGCTTAAGTTCAGCGGGTAGTCCTACCTGATTTGAGGTCAAATTGAGATGATGTCTTGTCCCGGAGGACAGTTGGAAGCGGACTTTCACCCCACCACAGCGCAACAGGATTATCACACTGGGGCGAGTTTCTTCTCCACTGATGCATTTAAAGAGGAGCCGACCTTCGCCAGCACACTCCAAGTCCAATCCCCCCGAAACAAATCGGTGGGGTTGAGGATTTAATGACACTCTAACAGGCATGCTCCTCGGAATACCAAGGAGCGCAAGGTGCGTTCAAAGATTCGATGACTCAC
+
CCCCCFFFFCCCGGGGGGGGGGGHHHHHHHGHHHHHHHHHHHHGGGGGGHHHHHHHHHHHHHHHGHHHHHHHHHHHHHHFHHHHHHFHHHHGGGGGGHHGHHHHHHHHGGGGGHHHHHHHGGGGHHHHHGGGGGHGHHHHHHHHHHHHHHHGGGGGGGHHHHHHHHHHHHHHHGGGGGGGGGGGGGGGGGGGGGGGGGGFGGGFFGGFGGGGFGGGGGGGGGGGHHGFHGGFFGGGGGGHHHHHHHHHHHFGHHHHGFHHHHHFGHHHHHHHGGGGGHHHHHGHHGHHFGGGFHHGHGGGGHGGGGGGGGGGFFFFFFFBBBAB
@M02197:105:000000000-AN6RF:1:1102:5548:16807 1:N:0:1
ATATAAGGCCCATCCTCCGCTTATTGATATGCTTAAGTTCAGCGGGTATCCCTACCTGATCCGAGGTCAACCTTGAAAAAATTGGGGGTCGACGGCTGGACTATCTCACACACTATGCGAAAAGATAATCTTACTACGCCTGGGGATATGAGATCATCCGCCTTTGAATTTCAGAAGGGAGAATGCAAGCAAACTCATCTTCCAAGACCAAGCAAATCTGCTTGAGAGGTATTTAATGACGCTCGAACAGGCATGCCTCCCGGAATACCAGGAGGCGCAATGTGCGTTCAAAGATTCGATGATTCAC
+
BCCCCFFFFCCCGGGGGGGGGGGHHHHHGHHHHHHHHHHHHHGGGGGGHHHHHHHHHHHHHHHGGGGHHHHHHHHHHHHHGHHHHHGGGGGGGGGGGGGHHHHHHHHHHHHGGHHHHHHGGGGHGHHHHHHHHHHHHGGGHHHGHHGHHHHHHHGHGHHGGGGGHHHHHGGGGHGHGGGGHHGGGGGGHGHGGGGHGGHGGHFHGHFFHHFGGFFGFFHFGFFGHHHGHGBFFFFHGGGGECEEGGFBHHHHHGDEEAEFFHHFHGCHHCFGEGGFGFDFFGGGGGGFFGGCGGGFCFFFFFBA3AA
@M02197:105:000000000-AN6RF:1:1102:21783:16896 1:N:0:1
ATATAAGGCCCATCCTCTGCTTATTGATATGCTTAAGTTCGGCGGGTAGTCCTACCTGATTTGAGATCAAACGTTCAAAGGCTATCCTCGAGGGACGTTTATGAGCCCCAGCGAACCCCCATCGCTGAAGGTTACCTGGTGAAAAACCACAAGCGTAGATAGTTATCACACCCGTGACGCCACCAAACACTGGCAAGCTGATCCGTTTGAGAGGAGCCGACCGCAGGGCCGGCAAGACCCCCAAAGTCCAAGCTCATCACGGCGAACCGTGAGAGTTGAGGTTTTCATGATACTCAAACAGGCATGCCCTTCGGAATAGCCAAAGGGCGCAAGGTGCGTTCAAAGATTCGATGATTCAC
+
CCCCCFFFFCBBGGGGGGGGGGHHHHHHHHHHHHHHHHHHGGGGGGAEGHHHFHFHF3F5FG3@FFHHBHHHGAGFHHH3GGGHHEGFFA/FEG?FG<FHEFBBFDHGGFDGCFGCGGGGCHHGGFGGHFHFGFHHFFHFFFGHHHFGFGHHFHGFFFGHHFFFFEFDDFFGGGEGGGGGEEEGFGFFFGFGGHHHHHGFFGGGHFGHHGHHGFGGGGFGGGGHGGGGGGHHHHHGGGGGGHHHHHHGHHHHHHHHGGGGGGGGGFGHHHHHHHHHHHHGHHHHHHHHHHHGFHHHHFHGHHGHGGCGGGDGHHHHHHHCHHHGGGGGHHGHGGGGHGGGGGGGGGGFFFFFFFAAAAB
@M02197:105:000000000-AN6RF:1:1102:7203:17127 1:N:0:1
ATATAAGGCCCATCCTCCGCTTATTGATATGCTTAAGTTCAGCGGGTAGTCCTACCTGATTTGAGGTCACATTAATGATGAATTGTCCGAGGACCATTAGAGAGCTGAACTGCCCCTTACATTCAATAGCGTAGATAGTTATCACACCAATGAACAGGTTTGTTCTGCTAATGCATTTCAGAGGAGCTGAACCTTTTTAAGAGGCCAGCAAACCCCCACATCCAAACCGCTCAACAAAGAGAAAGTTTGATATATATATTAATGACACTCAAACAGGCATGCTCCTCGGAATACCAAGGAGCGCAAGGTGCGTTCAAAGATTCGATGACTCAC
+
BBBBBFFFBAAAGGGGGGGGGGGHHHHHHHHHHHHHHHHHHHHGGGGGGHHHHHHHHHHHHHHHGHHHHHHHHHHHHHHHHHHHHHHHFCGEEHHHHHHHHHHGEFHGHHHHHHHGGHHHHHHHHHHHHGHHHGHHHHHHHHHHHGHHHHHHHHHHHHGHHHHHHHHHHHHHHHHHHHHHHHHHHHHHHHHHGHHHHHHHHFHHHHHHGHHHHGGGGGGHGGGGGGGGHGGHHGHFHHHHHFGEHBHBHFHHHFFHFHFFHHFHHGGEEGFGDFHGFBHHHGGGFEHHFGHHHHHHHEFEFGGGGGGGGGHGGGGGGGGGGFFFFFFFBCCBC
@M02197:105:000000000-AN6RF:1:1102:21929:17218 1:N:0:1
ATATAAGGCCCATCCTCCGCTTATTGATATGCTTAAGTTCAGCGGGTAGTCCTACCTGATTTGAGGTCACATTAATGATGAATTGTCCGAGGACCATTAGAGAGCTGAACTGCCCCCTACATTCAATAGCGTAGATAGTTATCACACCAATGAACAGGTTTGTTCTGCTAATGCATTTCAGAGGAGCTGAACCTTTTTAAGAGGCCAGCAAACCCCCACATCCAAACCGCTCAACAAAGAGAAAGTTTGGTATATATATTAATGACACTCAAACAGGCATGCTCCTCGGAATACCAAGGAGCGCAAGGTGCGTTCAAAGATTCGATGATTCAC
+
BCBCCFFFFCCCGGGGGGGGGGGHHHHHHHHHHHHHHHHHGHHGGGGGGHHHHHHHHHHFHHHHGHHHHHHHGHHHHHHHGHHHHHHHGGGGGHHHHHHHHHHGGHHHHHHGHHHGGGGHHHHHHHHHHHHHHGHHHHHHHHHHHHHHHHHHHHHHHHHHHHHHHHHHHHHHHHHHHHHHHHHHHHHHHHHHHHHHHHHHHHHHGGHHGHHHHGGGGGGGHGGGGGGGGHGHHHHGHHHHHHHHHHHHHHHHHHHHHHHHHHHHHHGGHHHHDHHHFHHHGGGGGGHGHHHHHHHHGGGGGGGHHHGGGGHGGGGGGGGGGFFFFFFFCAAAA
@M02197:105:000000000-AN6RF:1:1102:15534:17433 1:N:0:1
ATATAAGGCCCATCCTCCGCTTATTGATATGCTTAAGTTCAGCGGGTAGTCCTACCTGATTTGAGGTCACATTAATGATGAATTGTCCGAGGACCATTAGAGAGCTGAACTGCCCCTTACATTCAATAGCGTAGATAGTTATCACACCAATGAACAGGTTTGTTCTGCTAATGCATTTCAGAGGAGCTGAACCTTTTTAAGAGGCCAGCAAACCCCCACATCCAAACCGCTCAACAAAGAGAAAGTTTGATATATATATTAATGACACTCAAACAGGCATGCTCCTCGGAATACCAAGGAGCGCAAGGTGCGTTCAAAGATTCGATGATTCAC
+
CDDDDFFFFCCDGGGGGGGGGGGHHHHHHHHHHHHHHHHHHHHGGGGGGHHHHHHHHHHHHHHHGHHHHHHHHHHHHHHHHHHHHHHHGGGGGHHHHHHHHHHGHHHHHHHHHHHGHHHHHHHHHHHHHHGHHGHHHHHHHHHHHHHHHHHHHGHHHHHHHHHHHHHHHHHHHHHHHHHHHHHHHHHHHHHHHHHHHHHHHHHGHHHGGHHHHGGHGHHHHGGGGGGGHHEHGGHHHHHHHHHHHHHHHGHHHHHHHHHGHGHHHHHGHHHHHHHHHHHHHGGECGHHHHHHHHHHFEEEEAGHHCGGGGHGGGGGGGGGGFFFFFFFCAAAB
@M02197:105:000000000-AN6RF:1:1102:21808:17483 1:N:0:1
ATATAAGGCCCATCCTCCGCTTATTGATATGCTTAAGTTCAGCGGGTAGCCCTACCTGATTTGAGATCAAACATTCAGGAAACTGTCCTCGCTAAGGAGAGACGTTTATGAGCTCCAGCGAACCTCCATCACTGAAGGTTACCTGGTGGAAAACCACAAGCGTAGATAGTTATCACACCCGTGATGCCACCAAACACTGGCAAGCTGATTCATTTGAGAGGAGCCGACCGCAGGCCAGCAAGACCCCCAAAGTCCAAGCTCATCACGGCAAAACCATGAGAGTTGAGGTGTTCATGATACTCAAACAGGCATGCCCTCTGGAATAGCCAGAGGGCGCAAGGTGCGTTCAAAGATTCGATGACTCAC
+
CCCCCFFFFCBBGGGGGGGGGGGHHHGHHHHHHHHHHHHHHHHGGGGGGHHHHHHHHHHHHHHHGHHHHHHHHHHHHHHHHHHHHHHHHHGGGGGHHHHHGGHGGGHHHHHHHHHHHHHGGGGGHHHHHHHHHHHHHHHHHHHHHHHHGHHHHHGHGHHHHGGGGGHHHHHHHHHHHHGGHHGHHHHHHHHHHHHGHGHHGHHHHHHHHHGHHHHHHHHGGGGGGGGGGHGHHGHHHHHEHGGGGGHHHHHHGGHHHHGHHHFEEGHHHGHHGEHHHHGHHHHHHHGHHHHHHHHHHHHGHHHHGHHHHGHGGGGHHHHHHHHHHHHHHHEEGCGGFFFGGGGHGGGGGGGGGGFFFFFFFCCCBC
@M02197:105:000000000-AN6RF:1:1102:5212:17412 1:N:0:1
ATATAAGGCCCATCCTCCGCTTATTGATATGCTTAAGTTCAGCGGGTAGCCCTACCTGATTTGAGATCAAACATTCAGGAAACTGTCCTCGCTAAGGAGAGACGTTTATGAGCTCCAGCGAACCTCCATCACTGAAGGTTACCTGGTGGAAAACCACAAGCGTAGATAGTTATCACACCCGTGATGCCACCAAACACTGGCAAGCTGATTCATTTGAGAGGAGCCGACCGCAGGCCAGCAAGACCCCCAAAGTCCAAGCTCATCACGGCAAAACCATGAGAGTTGAGGTGTTCATGATACTCAAACAGGCATGCCCTCTGGAATGGCCAGAGGGCGCAAGGTGCGTTCAAAGATTCGATGATTCAC
+
AAAAAFFFFBBBGFGGGGG?EEEDGHHHFHHHHHGHFHHHFFGDAEGAACGFFHGHHHHGHFGGEEGFHHHHHFHHHHHEGHHHHGFFGHDGGGCHHHHHGGHGFFGEBGHFHFHHHBGGGGGGHFHFEH:HHHHHHHHHFFHGHHHHGFHGGHGHGGHHHGGFGGFHHDGHFDHHHFGGGCDGFFHHGHHHFGHHFGFHGFGGGGGGHHHFGGHGHHHGGGGGECADFFFFGFHHHHHFCACGE?HHHHGFE/FHGHGGFFEGGGGHHEEFDGHGEHHHGHHHGHEGBHFFHGBHFGFFFGHGAFHHEHFFGFCEEHHGFFFHCCF1HAEEE?0A1BFE0AE1FGFGGGGEGFBF@F13FAA>1A
@M02197:105:000000000-AN6RF:1:1102:19902:17657 1:N:0:1
ATATAAGGCCCATCCTCCGCTTATTGATATGCTTAAGTTCAGCGGGTAGCCCTACCTGATTTGAGATCAAACATTCAGGAAACTGTCCTCGCTAAGGAGAGACGTTTATGAGCTCCAGCGAACCTCCATCACTGAAGGTTACCTGGTGGAAAACCACAAGCGTAGATAGTTATCACACCCGTGATGCCACCAAACACTGGCAAGCTGATTCATTTGAGAGGAGCCGACCGCAGGCCAGCAAGACCCCCAAAGTCCAAGCTCATCACGGCAAAACCATGAGAGTTGAGGTGTTCATGATACTCAAACAGGCATGCCCTCTGGAATAGCCAGAGGGCGCAAGGTGCGTTCAAAGATTCGATGATTCAC
+
ABCCCFFFFACCGFGGGGGGGGGGHHHHHHFHFHHHHHHHCHHGGGGGGHHHHHHHHHHHHHHHGHHHHGHHHHHHHHGGHHHHHHHHHHFGFFGHHHHHGGHGFGHHHHHHHHHHHHHGGGGGHHHHHHHHHGGFHHHFHHHHHFFHGHHHHHGFGHHHHGGGGGHHHHHHHHHHGHGGHGHHHHHHHHHHHHHHHGGHHGGHHHHHHGHHGHHHGHGGGGGGGGGGGHGHGFFHGHHGFGDGFGHHHGFCEGFFHFEHGHFEEGHHHEHHHFHGHFGHHHHHHFDHHHHFHHHHGGBCEHGBBF5CGHHGGFGHHGEGGFHGHHGHHFGGGGFGBCCGGGDHGGGGGGGGFFFC5FFFFBBAAA
@M02197:105:000000000-AN6RF:1:1102:27249:17620 1:N:0:1
ATATAAGGCCCATCCTCCGCTTATTGATATGCCTTGGTTACTTCCTCTAAATGACCAAGATCCTCCTTTATTGATATACTTCCTCCGCTTATTGATATGCTTAAGTTCAGCGGGTATCCCTACCTGATCCGAGGTCAACCATAGAATGGGGGGGTTGTCTAGCGAGCACATAGCAGGACCCTGTAGCGAGAAAGATTACTACGCTTAGGGCCTGACAGCACCGCCACTGATTTTAGGGCCGACCGTTACCGGTGTGGCCCAACACCAAGCAGAGCTTGAGGGTTGTAATGACGCTCGAACAGGCATGCCCTGCGGAATACCACAGGGCGCAATGTGCGTTCAAAGATTCGATGATTCAC
+
CCCCCFFFBBCCGGGGGGGEFCGHHHHHGHGHGHHHHHHGHHHHHGHHHFHHHHGHHHHHHHHHHHHHHHHHHHHHHHHHHHHHHHGGGGGHHHGHHHHHHHHHHHHHHHHGGGEGHHHHHHHHHH<HH;:9FG;/H:HGG:HHGHHHHHGGGFFFFFFF:FFF:FFF7F7FFFFFF.FFFFFFFFFFF%FFF7FFF9FF9F7FFFFFFFFFFFFFF9FFGGGHHHHHGHHFHHHGGGGCGECGHF@@GGGGHFE?HGHHEGC@ABHHHHHHHHHHHHHGGHGHGGFHGGGGGGHGHGBHHGGHHGGGGGGFHGHHFFHHGF2GGGE?HFHGGFFGHGGGGGGGGGGFFFFFFFBAABC
@M02197:105:000000000-AN6RF:1:1102:11743:17760 1:N:0:1
ATATAAGGCCCATCCTCCGCTTATTGATATGCTTAAGTTCAGCGGGTATCCCTACCTGATCCGAGGTCAACCATAGAATGGGGGGGTTGTCTAGCGAGCACGTAGCAGGACCCTGTAGCGAGAAAGATTACTACGCTTAGGGCCTGACAGCACCGCCACTGATTTTAGGGCCGACCGTTACCGGTGTGGCCCAACACCAAGCAGAGCTTGAGGGTTGTAATGACGCTCGAACAGGCATGCCCTGCGGAATACCACAGGGCGCAATGTGCGTTCAAAGATTCGATGATTCAC
+
CCCCCFFFFCCCGGGGGGGGGGGHHHHHHHHHHHHHHHHHHHHGGGGGHHHHHHHHHHH<HHHGGGGHH;HHG9HHG:HHHHGGGFF7FFFFFFFFFFFFFFFFFFFFF:FFFFFFFF77FAFFFFFFFFFF.FFFFF:FFFFFFFFFFFF:GGGHHHHHHHFHGHHGGGGGGGGGHGFFGGGGGGGHHFHHGGGGGHHHGHHHHHHHHHHGGHHHHFHHGGGGGHHGHHHGFHHHHGGGGGGGHHHHHGHHHHGGGGGGHGHFGEGGGGGGGGGGGGGFFFFFFFCBBBB
@M02197:105:000000000-AN6RF:1:1102:4794:17762 1:N:0:1
ATATAAGGCCCATCCTCCGCTTATTGATATGCTTAAGTTCAGCGGGTAGCCCTACCTGATTTGAGATCAAACATTCAGGAAACTGTCCTCGCTAAGGAGAGACGTTTATGAGCTCCAGCGAACCTCCATCACTGAAGGTTACCTGGTGGAAAACCACAAGCGTAGATAGTTATCACACCCGTGATGCCACCAAACACTGGCAAGCTGATTCATTTGAGAGGAGCCGACCGCAGGCCAGCAAGACCCCCAAAGTCCAAGCTCATCACGGCAAAACCATGAGAGTTGAGGTGTTCATGATACTCAAACAGGCATGCCCTCTGGAATAGCCAGAGGGCGCAAGGTGCGTTCAAAGATTCGATGATTCAC
+
ABBBBFFFFAAAGGGGGFGGGGGHHGHHHHHHHHHHHHHHHHHDFGGGGGHGHHHHHGHHHHHHEHHHHHHGHHHHGHHHHHHGHGHHHHGGGGGHGGGHCFFFCEHFHHHHHHGHHHHGFGGGHHHHHHGHHHHHHHHFHHHGHGGFGHHGHHGHGHHHFFGGGGHHHGGGHHHHHHGCHGHGGHHHHHHHHHHHHGHGGGHHGHGHGGHHGGGHHGGGGGGGGGFGGHGHHDGHFHFEHGGGGGHHHHHFHGHHHGHFHHGGGGHHHGGGBHFFFHHHHHHHHHGHHHFHHFFHGFGGHHHHFHFFHHHGDFGGEHHHFGHHHFHHHDGGGGEHHHHGFGGHGGGGGGGGGGFFFFFFFCCCCC
@M02197:105:000000000-AN6RF:1:1102:23354:17622 1:N:0:1
ATATAAGGCCCATCCTCCGCTTATTGATATGCTTAAGTTCAGCGGGTAGCCCTACCTGATTTGAGATCAAACATTCAGGAAACTGTCCTCGCTAAGGAGAGACGTTTATGAGCTCCAGCGAACCTCCATCACTGAAGGTTACCTGGTGGAAAACCACAAGCGTAGATAGTTATCACACCCGTGATGCCACCAAACACTGGCAAGCTGATTCATTTGAGAGGAGCCGACCGCAGGCCAGCAAGACCCCCAAAGTCCAAGCTCATCACGGCAAAACCATGAGAGTTGAGGTGTTCATGATACTCAAACAGGCATGCCCTCTGGAATAGCCAGAGGGCGCAAGGTGCGTTCAAAGATTCGATGATTCAC
+
BBCCCFFFFCBCGGGGGGGGGGGHHHGHHHHGHHHHHHHHHFHGGGGGGHHHHHHHHGGFHHHHGHHHHHHHHHHHHHHFGHHHHHHHHHFGGGGHGHHHGGHGGGHGHHHHHGHHHHHGGGGGHHHHHHHHHHHEHHHHHHHGHHHHGHHHHHGHGGHHHGGGGGHHHHHHHHHHHGGGGGGGHHGHHHHHHHHHHHHHHGHGHGGGGHGGHHGGHHHGGGGGGGFGGHGHHGGHFHHGHFBFGGHHHHFHFGHHGBBHBHGEFGHHHGHHGHFHFHHHGFBHHHGHHGHEHHHGHHGGHHHHHHHFHGHGGFEGGBGHHGGGHHHHHEFGGGGCFHFCGGGHGGGGCGGGGGFFFFFFFBBBAA
@M02197:105:000000000-AN6RF:1:1102:6476:17654 1:N:0:1
ATATAAGGCCCATCCTTCGCTTATTGATATGCTCCTCCGCTTATTGATGTACTTCCTCCGCTTATTGATATGCTTAAGTTCAGCGGGTAGTCCTACCTGATTTGAGGTCAAATTGTCAGAAGCTGTCTCAAAAGAGACCCTTTAGAAGCTGAACCCCATTTATAAAGCTGCTCTTCACAAATGGCGTAGATAATTATCACACCAAAGCAAGGCAACAAAGGTCCCGCTAATGCATTTCAGGAGAGCCGACTTCTGAGAGGCCCGCATACTCCCACATCCAAGCCTGATCAACAGAAAAAGCTGAAAAGGTTGAGAATTTCATGACACTCAAACAGGCATGCTCCTCGGAATACCAAGGAGCGCAAGGTGCGTTCAAAGATTCGATGACTCAC
+
BBABCFFFFCBCGGGGGGGGGGGHHHHHHHHHHHHHHHGGGGGHHHHHHGHFHHHHHHHGGGGGHHHHHHHHHHHHHHHHHHHHGGGEGGGHHHHHHHHHHHHHHGHHHHHHHHHHHHHHHHHHHHHHHHHHHHGHGHGHHHHHHGHHGGHHHFEGGGHHHHHHHHHGHHHHHHHHHHHFHHHGHGGGGGHHHHHHHHHHHHHHHHHHHHHGHHHHHHHFFGGGGHHHGGHHGHHHHHHHHHGGGDEBFFHEHHHHGGGGD?GFEHGEGHGHHHGHGGGHHHBHHHFGHHHHHGHHHHHHHHHHHFHHFGHHHHHHHGDHHHHHHGGHHGHGBEFEFHEHGGGGGHHFHFD3HHHFGGE?GHGHHGGGEGBGFGBBCGGGFFFFFFFABBAA
@M02197:105:000000000-AN6RF:1:1102:13480:17880 1:N:0:1
ATATAAGGCCCATCCTCCGCTTATTGATATGCTTAAGTTCAGCGGGTAGTCCTACCTGATTTGAGGTCAAATTGTCAGAAGCTGTCTCAAAAGAGACCCTTTAGAAGCTGAACCCCATTTATAAAGCTGCTCTTCACAAATGGCGTAGATAATTATCACACCAAAGCAAGGCAACAAAGGTCCCGCTAATGCATTTCAGGAGAGCCGACTTCTGAGAAGCCCGCATACTCCCACATCCAAGCCTGATCAACAGAAAAAGCTGAAAAGGTTGAGAATTTCATGACACTCAAACAGGCATGCTCCTCGGAATACCAAGGAGCGCAGGGTGCGTTCAAAGATTCGATGATTCAC
+
BBBCCFFFFCCCGGGGGGGGGGGHHHHHHHHHHHHHHHHHHHHGGGGGGHHHHHHHHHHHHHHHGHHHHHHHHHHHHHHHGHHHHHHHHHHHHGGHHGHHHHHHHHHHHGHHHHGGGHHHHHHHGHHHHHHHHHHHHHHHHHHHGGGGGHHHHHHHHHHHHHHHHHHHHHHHHHHHHHHHHHHHGGHHHHHHHHHHHHHHHGHGHHHHHHGGHHHHHGGGGGHGHHGGHGHHGHHFGGGHHHHHHHHHHHHHHHHHHHHHHHHHHHHHHHHHHHHHGHHHHHGFGGHHHHHHHHHHHGHGGFEFHFHHHHHGGHHGGGG?HHHGGGGGHGGGGGGGGGGFFBFFFFCBCAB
@M02197:105:000000000-AN6RF:1:1102:24075:17827 1:N:0:1
ATATAAGGCCCATCCTCCGCTTATTGATATGCTTAAGTTCAGCGGGTAGTCCTACCTGATTTGAGGTCACATTAATGATGAATTGTCCGAGGACCATTAGAGAGCTGAACTGCCCCTTACCTTCAATAGCGTAGATAGTTATCACACCAATGAACAGGTTTGTTCTGCTAATGCATTTCAGAGGAGCTGAACCTTTTTAAGAGGCCAGCAAACCCCCACATCCAAACCGCTCAACAAAGAGAAAGTTTGATATATATATTAATGACACTCAAACAGGCATGCTCCTCGGAATACCAAGGAGCGCAAGGTGCGTTCAAAGATTCGATGATTCAC
+
BCCCCFFFFCCCGGGGGGGGGGGHGHHHHHHHHHHGHHHHHGHGGGGGGHHHHHHHHHHHHHHHGHHHHHHHHHHHHHHHHHHHHHHHGGGGGHHHHHGHHHHGHHHHHHGHHHHGGHHHHHHHHHHHHGHHHHHHHHHHHHGHHHHHHHHHHHHHHHHHHHHHHHHHHHHHHHHHHHHHHHHGHHHHHHHHHHHHHHHHHHHHHGHHGHHHHGGGGGHHGGGGGGGGHHHHHHHHHHGHHHHHHHHHGHHHHHHHHGHHHHHHHHGGHHHHGHHHHHGHHGFCGGHHHHHHHHHHHGFGGGHHHGGGGGHGGGGGGGGGGFFFFFFFBBABA
@M02197:105:000000000-AN6RF:1:1102:22519:18189 1:N:0:1
ATATAAGGCCCATCCTCCGCTTATTGATATGCTTAAGTTCAGCGGGTAGTCCTACCTGATTTGAGGTCACACTAATGATGAATTGTCCGAGGGCCATTAGAGAGCTGAACTGCCCCTTACATTCAATAGCGTAGATAGTTATCACACCAATGAACAGGTTTGTTCTGCTAATGCATTTCAGAGGAGCTGAACCTTTTTAAGAGGCCAGCAAACCCCCACATCCAAACCGCTCAACAAAGAGAAAGTTTGATATATATATTAATGACACTCAAACAGGCATGCTCCTCGGAATACCAAGGAGCGCAAGGTGCGTTCAAAGATTCGATGATTCAC
+
CCCCCFFFFCCCGGGGGGGGGGGHHHHHHHHHHHHHHHHHHHHGGGGGGHHHHHHHHHHHHHHHGHHHHHHHHGHHHHHHHHHHHHHHGGGGGGGGHHHHHGHGHHHGHHHHHHGGHHHHHGHHGHHHHHHHHHHHHHHHHHHHHHHHHHHHHHHHHHHHHGHHHHGHHHHHHHHHHHHHHHHHHHHHHHHHHHHHHHHHHHHHGGHHGHHHHGGGGGHHGGGGGGGGHGAHHGHGHHHHHHHHHHGHFGGGHGHHGG5GHGHGHFHGFGHHHHHHEHHHHGGGGEA5HGDBFFHHHCGGGGHFHFEGGDGGGCGGFGGGGFFFFFFFBBAAB
@M02197:105:000000000-AN6RF:1:1102:27992:18143 1:N:0:1
ATATAAGGCCCATCCTCCGCTTATTGATATGCTTAAGTTCAGCGGGTAGTCCTACCTGATTTGAGGTCACATTAATGATGAATTGTCCGAGGACCATTAGAGAGCTGAACTGCCCCTTACATTCAATAGCGTAGATAGTTATCACACCAATGAACAGGTTTGTTCTGCTAATGCATTTCAGAGGAGCTGAACCTTTTTAAGAGGCCAGCAAACCCCCACATCCAAACCGCTCAACAAAGAGAAAGTTTGATATATATATTAATGACACTCAAACAGGCATGCTCCTCGGAATACCAAGGAGCGCAAGGTGCGTTCAAAGATTCGATGATTCAC
+
CCCCAFFFFCCCGGGGGGGGGGGHHHGHHHHGGGHHHHHHHHGGGGFGGHHHHHHHHHHHHHHHGHHGHHHHHHHHHHHHHHHHHHHHGGGGGHHHHHHHHHHGGHHHHHHHHHHGHHHHHHHHHHHHHHHHHHHHHHHHHHHHHHHGHHHHHHHHHHHHHHHHHHHHHHHHHGHGHHHHHHHHHHHHHHHHHHHHHHHHGHHGGHHHGHHHGGGGHGHHGGGGGGGGHHGHHGHHHGHGHHHHHHHHHHHHHHHHHHHHHGHHHHHGHHHHHHHGHHHHGGGGGGHHHHGFHGHHFEEGGGHHFHEGGGHGGGGGGFFGGFFFFFFFABBBB
@M02197:105:000000000-AN6RF:1:1102:17433:18150 1:N:0:1
ATATAAGGCCCATCCTCCGCTTATTGATATGCTTAAGTTCAGCGGGTAGTCCTACCTGATTTGAGATCAAACGTTCAAAGGCTGTCCTCGAGGGACGTTTATGAGCCCCAGCGAACCCCCATCGCTGAAGGTTACCTGGTGAAAAACCACAAGCGTAGATAGTTATCACACCCGTGACGCCACCAAACACTGGCAAGCTGATCCGTTTGAGAGGAGCCGACCGTAGGCCGGCAAGACCCCCAAAGTCCAAGCTCATCACGGCGAACCGTGAGAGTTGAGGTTTTCATGATACTCAAACAGGCATGCCCTTCGGAATAGCCAAAGGGCGCAAGGTGCGTTCAAAGATTCGATGATTCAC
+
BBBCCFFFFBCBGGGGGGGGGGGHHHHHHHHHHHHHHHGHHGHGGGGGGGHHHHHHHHHHHHHHGHFHHHHHGGHHHGHGHHHHHHHGGC?FGGGGGGGHHHGHHGHGGGGHGGGGGGGGGFHFFHGGHGHGHFHHHHHHHHHHGHGDHGHHHHGGGGGHHHHHFHHFHHHGGGGFGGGFGGGGGEGHHGGGGHHFHHHGGGGGHFFHHHGFGGFDGGGHGGHHGGGGFHHFFHDFGGGFHFBFG3DGFFFHHHHEEEEECGGGGGHHHHFFHGGHHHGHHHFFEHHFHFGEHFEFHHHEHHHGGGGGD?EGHFFDHFGHHFFGGGGFGGHCGGGGGGGFGGGGGGFFFFFFFAAAAA
@M02197:105:000000000-AN6RF:1:1102:20064:18505 1:N:0:1
ATATAAGGCCCATCCTCCGCTTATTGATATGCTTAAGTTCAGCGCGTATTCCTACCTGATCCGAGGTCAACCATTGAAAAATTTCCCGGTAAAGGGAGAAGACCGGGTCCCGGGCGCCCTTATCCAATACGTGCTCAATTAAAAGCTCAGTGTACCGGGGGAACCACAGGCCGCCGTCATTGTCTTTAGGAGGAGTCGCGGTGACGCGACCAAGCCGTCCAACACCAAGCACGGGGCTTGAGGGGTGATAATGACGCTCGAACAGGCATGCCCTTCGAAATACCAAAGGGCGCAATGTGCGTTCAAAGATTCGATGACTCAC
+
CCCDDFFFFCCCGGGGGGGGGGGHHHHHHHHHHHHHHHHHHHHGGGGGGHHHHHHHHHHHHHHGGGGHHHHHGHHHHHHHHHHHHHHGGGGGHHHGHHGHHHHHGGGGGHHGGGFGGGGGHHHHHHHHHHHHHHGHHHHHHHHHHHHHHHHHHHHHGGGGGGGGGGGGGGGGGGGHHHHHHHGHGHHHHHHHGGGGGGGHGGGGGGGHHGGGGGGGHHHHGGGHGHHGGGFFGFGHHHHGGGHHHHHGHHHGGGGGHHGHHHGHHHHGGGGGGHGHHHHHHGHHHHGGGGGHHHHGGGGHGGGGGGGGGGFFFFFFFCCCCC
@M02197:105:000000000-AN6RF:1:1102:25844:18588 1:N:0:1
ATATAAGGCCCATCCTCCGCTTATTGATATGCTTAAGTTCAGCGGGTAGCCCTACCTGATTTGAGATCAAACATTCAGGAAACTGTCCTCGCTAAGGAGAGACGTTTATGAGCTCCAGCGAACCTCCATCACTGAAGGTTACCTGGTGGAAAACCACAAGCGTAGATAGTTATCACACCCGTGATGCCACCAAACACTGGCAAGCTGATTCATTTGAGAGGAGCCGACCGCAGGCCAGCAAGACCCCCAAAGTCCAAGCTCATCACGGCAAAACCATGAGAGTTGAGGTGTTCATGATACTCAAACAGGCATGCCCTCTGGAATAGCCAGAGGGCGCAAGGTGCGTTCAAAGATTCGATGATTCAC
+
BCCCCFFFFCCCGGGGGGGGGGGGHHHHHHHHHHHHHHHHHHHGGGGGFHGHHHHHHHHHHHHHGHHFHHHHHGHHFHHHGHHHHHHHFHGGGGGHHHHHGGHGGGHHHHHHHHGHHHHGGGGGHHHHGHHHHHHHHHGHHHFHHGHHGGHHHHGHGHHHGGGGGGHHHHHHHHHHHHGGGGGGHHHHHHHHHHHHHHHHHGGHGGGGGHHHHHGHHHHGGGGGGGGGGHGHHGHHHHHHHGGGGGHHHHHHGGGHHHHHHHGGGGHHHGGFBEGHGHHHHHGHHFGHHHHGGHHHGHHFFHHHGFHGFHHGGGGHFHHHGHHHHHHHHHGGGGGGGHHGCGGHFGFFGGGGGGFFFFFFFBBBBB
@M02197:105:000000000-AN6RF:1:1102:27657:18557 1:N:0:1
ATATAAGGCCCATCCTCCGCTTATTGATATGCTTAAGTTCAGCGGGTAGCCCTACCTGATTTGAGATCAAACATTCAGGAAACTGTCCTCGCTAAGGAGAGACGTTTATGAGCTCCAGCGAACCTCCATCACTGAAGGTTACCTGGTGGAAAACCACAAGCGTAGATAGTTATCACACCCGTGATGCCACCAAACACTGGCAAGCTGATTCATTTGAGAGGAGCCGACCGCAGGCCAGCAAGACCCCCAAAGTCCAAGCTCATCACGGCAAAACCATGAGAGTTGAGGTGTTCATGATACTCAAACAGGCATGCCCTCTGGAATAGCCAGAGGGCGCAAGGTGCGTTCAAAGATTCGATGATTCAC
+
ABCCCFFFFCBCGGGGGGGGGGGHHHHHHHHHHHHHHHHHHHHGCEFEGHHHHHHHHHHHHHHHGHHHHHGHHHHHHHHHHHHHHHHHHHGGGGGHHHHHGGHGGGHHHHHHHHHHHHHGGGGGHHHHHHHHHHHHHHHGHHHHHGHHGHHHHHGHGHHHHGGGGGHHHHHHHHHHFHGFHHHGHHHHHHHHHHHHHHHHHHHGGHHHGHGGGGHHHGHGGGGGGGFGGHGHHGHHHHHHHGGGGGHFHHHHHGHHHHHGEHGGGGHHHGHFEGHHHHHHHHHHHHGHFHHHHEHHHGHFDFFHHGHGHHHGFAGFGHHGHHHGHHHHHGGGGGGHFHHGGGGHGGGGGGGGGGFFFFFFFAAAAA
@M02197:105:000000000-AN6RF:1:1102:27592:18619 1:N:0:1
ATATAAGGCCCATCCTCCGCTTATTGATATGCTTAAGTTCAGCGGGTAGTCCTACCTGATTTGAGGTCACATCAATGATGAATTGTCCGAGGACCATTAGAGAGCTGAACTGCCCCTTACATTCAATAGCGTAGATAGTTATCACACCAATGAACAGGTTTGTTCTGCTAATGCATTTCAGAGGAGCTGAACCTTTTTAAGAGGCCAGCAAACCCCCACATCCAAACCGCTCAACAAGAGAAAGTTTGATATATATATTAATGACACTCAAACAGGCATGCTCCTCGGAATACCAAGGAGCGCAAGGTGCGTTCAAAGATTCGATGATTCAC
+
BBBBBFFFBBBBGGGGFGGGGGGHHFHHHHHHHHHHHHHFFHHGGFAEFHHHHHHHHHHHHHHFGHFHHHHDFGHGFHHHHHGHHHHHGGGGGHHHHF8HF<</H9:HHHH<HHFEGH99HHHHHGHH:H9?EGGHHHHF<HH;H<HGHGHFHHHGG0<G<GH<GH6FHH:H:EFHH:DHHEFE:6EH:GHGAFGGH:HGGFHGG9HGFHH;FEFFG3E/4FGG>89EA/ADGG7HFGFFGEGGFGBEFHFHHG@B2EFHHHHGEHGGHEGEBD11FFHFEEEEEBDHGGFAHCHGAAAAAA1FGEE0ECFDDGE3BEAE1C3@13F1A1A>
@M02197:105:000000000-AN6RF:1:1102:7080:18843 1:N:0:1
ATATAAGGCCCATCCTCCGCTTATTGATATGCTTAAGTTCAGCGGGTAGTCCTACCTGATTTGAGGTCACATTAATGATGAATTGTCCGAGGACCATTAGAGAGCTGAACTGCCCCTTACATTCAATAGCGTAGATAGTTATCACACCAATGAACAGGTTTGTTCTGCTAATGCATTTCAGAGGAGCTGAACCTTTTTAAGAGGCCAGCAAACCCCCACATCCAAACCGCTCAACAAAGAGAAAGTTTGATATATATATTAATGACACTCAAACAGGCATGCTCCTCGGAATACCAAGGAGCGCAAGGTGCGTTCAAAGATTCGATGATTCAC
+
BCCCDFFFFCCCGGGGGGGGGGGHHHHHHHGHHHHHHHHHHHHGGGGGGHHHHHHHHHHHHHHHGHHHHHHHGHHHHHHHHHHHHHHHGGGGGHHHHHHHHHHGHHHHHHHHHHHGHHHHHHHHHHHHHHHHHGHHHHHHHHHHHHHHHHHHHHHHHHHHHHHHHHHHHHHHHHHHHHHHHHHHHHHHHHHHHHHHHHHHHHHHHGHHGHHHHGGGHHHHGGGGGGGGHHGGHHGHHHHHHHHHHHHHHHHHHHHHHHHGHHHHHFGGHHFHHHHHGHHHHDGGGGHHGHHHHHHHHFGGGGHHHHGGGGHGGGGGGGGFFFFFFFFFCCCBC
@M02197:105:000000000-AN6RF:1:1102:4502:18902 1:N:0:1
ATATAAGGCCCATCCTCCGCTTATTGATATGCTTAAGTTCAGCGGGTAGCCCAACCTGATTTGAGATCAAACATTCGGGAAACTGTCCTCGCTAAGGAGAGACGTTTATGAGCTCCAGCGAACCTCCATCACTGAAGGTTACCTGGTGGAAAACCACAAGCGTAGATAGTTATCACACCCGTGATGCCACCAAACACTGGTAAGCTGATTCATTTGAGAGGAGCCGACCGCAGGCCAGCAAGACCCCCAAAGTCCAAGCTCATCACGGCAAAACCATGAGAGTTGAGGTGTTCATGATACTCAAACAGGCATGCCCTCTGGAATAGCCAGAGGGCGCAAGGTGCGTTCAAAGATTCGATGATTCAC
+
CCCCCFFFFABBGGGGGGGGGGGHHGHGHHGHHHHGHHGHHGHGGGGGEHHHHHGGGHHHHHHGGHHHFHHHHHHHHHGGGHHHHGHGFHGGGGGHGFEHGGHGGGHHHHGGGHHHHHHGGGGCHHGHHGHHFHHHHHFGFHHHHGHHFHHHHHGGGGHHHGGGGGHHHHGFHEHHHHGGHGGGHHHHHHHHGFHHHHHHDFHGGHHHHHHHGGHHHHHGGGGGGGGFGHFFFGGHHHHHHGCGGCHGHHHHHGHHHHHHHHGGGGHGHGHEEHHGHGGHHHHHHHGHHHHFGHHGHHHGHGHFGFHHHFHADEGGHFGHHFGHFCFGCHGGGE?FHFCGGEGFFFGGGGGGGGFFBFFBFBBBA?
@M02197:105:000000000-AN6RF:1:1102:3218:18911 1:N:0:1
ATATAAGGCCCATCCTACGCTTATTGATATGCTTAAGTTCAGCGGGTAGCCCTACCTGATTTGAGATCAAACATTCAGGAAACTGTCCTCGCTAAGGAGAGACGTTTATGAGCTCCAGCGAACCTCCATCACTGAAGGTTACCTGGTGGAAAACCACAAGCGTAGATAGTTATCACACCCGTGATGCCACCAAACACTGGCAAGCTGATTCATTTGAGAGGAGCCGACCGCAGGCCAGCAAGACCCCCAAAGTCCAAGCTCATCACGGCAAAACCATGAGAGTTGAGGTGTTCATGATACTCAAACAGGCACGCCCTCTGGAATAGCCAGAGGGCGCAAGGTGCGTTCAAAGATTCGATGACTCAC
+
AAAA1D3@CAAAGGGG3GEEG0EGHHH3FF3D3FDFFDGBGGFFGAAECFFGCBFHHHE1FGHBFEGHHGFFFGFGHGEBGHHHHGHHFGCGGGGFFFHHFGH?FFHHHHHFFHHHHHHG//CCHFHHHHHHHGHFGFFGFHHEHHGFFGHFHHGFGFHHHGGGGGHGHHGHHHHHGFDECCGGHHHHHHHHCEHHHGFFGFGFFHFHGHHGBHGHGEHFBEGGGG@GCEGHHDGHGHG>GC<FFDGDFHFHHGHHGHGHHGFEFE3GEFF@3EDF3HHGHHHGHFEGBHHHGBF5D55FBFFFFGHGGGEFEA1A35FGHFFHHHHGFEFFE?EGCHGGEGGHGGGFFGFEGCFFBFBFFAABAA
@M02197:105:000000000-AN6RF:1:1102:7187:18876 1:N:0:1
ATATAAGGCCCATCCTCCGCTTATTGATATGCTTAAGTTCAGCGGGTAGCCCTACCTGATTTGAGATCAAACATTCAGGAAACTGTCCTCGCTAAGGAGAGACGTTTATGAGCTCCAGCGAACCTCCATCACTGAAGGTTACCTGGTGGAAAACCACAAGCGTAGATAGTTATCACACCCGTGATGCCACCAAACACTGGCAAGCTGATTCATTTGAGAGGAGCCGACCGCAGGCCAGCAAGACCCCCAAAGTCCAAGCTCATCACGGCAAACCCATGAGAGTTGAGGTGTTCATGATACTCAAACAGGCATGCCCTCTGGAATAGCCAGAGGGCGCAAGGTGCGTTCAAAGATTCGATGACTCAC
+
BABBBFF4CAABGGGFFGGCAEGHHHHHHHHHHHHFHHHHHHHGGGGFGHHHHHHHHHHHHHHGGGHHHHHHHHHHHHHHHHHHHHHHHGGGGGGGHGGHEGHGGEHHHHHHHHHHHHHGGGGGHHHHHGHHHHHHHGFGHHHHHHHHGFGHFHFEFHHHHGGGGGHHHBDHHHGHHHGGHHHGHHHHHGHHGGHHHGHHGHHHGHGGGHGHHGGFHGGGGGGEEGGGFFGHHGGFHHHGGGCGGGGHHFFEC?HGHHHGHGAEACHHEAFB/GFGHGGHGFEHG0CHHHGBHF2GF2HGGHGABA1AEHHGGECCHHEFFGEDHCFGBCCGGGGHGBF0A00HGA3GBGGGGFFFFFFFFAAAAA
@M02197:105:000000000-AN6RF:1:1102:13857:19136 1:N:0:1
ATATAAGGCCCATCCTCCGCTTATTGATATGCTTACTTCCTCTAAATGACCAAGATCCTCCGCTTATTGATATGCTTAAGTTCAGCGGGTAGCCCTACCTGATTTGAGATCAAACATTCAGGAAACTGTCCTCGCTAAGGAGAGACGTTTATGAGCTCCAGCGAACCTCCATCACTG
+
FHHGFGHHGGFHGGGGGGHGGHHHHHHHHHHHHHHHHHHHHHHHHHHGHHHHHHHHHHHHHHHHHHHHHHHHHHHHHHHHHHHHHHHHGHGGGHHHHHHHHHHHHGHHHHHHHHHHHHHHHHHHHHHHHHHHHGGGHHHHHHHHHHHHGHHHHHHHHHHHHHGGGGGHHHHHHHHHH
@M02197:105:000000000-AN6RF:1:1102:13876:19179 1:N:0:1
ATATAAGGCCCATCCTCCGCTTATTGATATGCTTAAGTTCAGCGGGTAGTCCTACCTGATTTGAGGTCACATTAATGATGAATTGTCCGAGGACCATTAGAGAGCTGAACTGCCCCTTACATTCAATAGCGTAGATAGTTATCACACCAATGAACAGGTTTGTTCTGCTAATGCATTTCAGAGGAGCTGAACCTTTTTAAGAGGCCAGCAAACCCCCACATCCAAACCGCTCAACAAAGAGAAAGTTTGATATATATATTAATGACACTCAAACAGGCATGCTCCTCGGAATACCAAGGAGCGCAAGGTGCGTTCAAAGATTCGATGATTCAC
+
CCCCCFFFFCCCGGGGGGGGGGGHHHHHHHHHHHHHHHHGHHHGGGGGGHHHHHHHHHHHHHHHGHHHHHHHHHHHHHHHHHHHHHHHGGGGGHHHHHHHHHHGHHHHHHHHHHHGHHHHHHHHHHHHHHHGHHHHHHHHHHHHHHHHHHHHHHHHHHHHHGHHHHHHHHHHHHHHHHHHHHHHHHHHHHHHHHHHHHHHHHHHHHHHGHHHHGGGGGHHHGGGGGGGHHHHHHHHHHHHHHGHHHHHHHHHHHHHHFHHHHHHHHGGHHHHHHHHHHHHGGGGGGHHHHHHHHHHHGGGGGGHHHGGGGHGGFGGGGGGGFFFFFFFCCBAC
@M02197:105:000000000-AN6RF:1:1102:16882:19204 1:N:0:1
ATATAAGGCCCATCCTCCGCTTATTGATATGCTTAAGTTCAGCGGGTAGTCCTACCTGATTTGAGGTCAAATTGTCAGAAGCTGTCTCAAAAGAGACCCTTCAGAAGCTGAACCCCATTTATAAAGCTGCTCTTCACAAATGGCGTAGATAATTATCACACCAAAGCAAGGCAACAAAGGTCCCGCCAATGCATTTCAGGAGAGCCGACTTCTGAGAAGCCCGCATACTCCCACATCCAAGCCTGATCAACAGAAAAAGCTGAAAAGGTTGAGAATTTCATGACACTCAAACAGGCATGCTCCTCGGAATACCAAGGAGCGCAAGGTGCGTTCAAAGATTCGATGATTCAC
+
ACCCCFFFFCCCGGGGGGGGGGGHHHHHHHHHHHHHHHHHHHHGGGGGGHHHHHGHHHHHHHHHGHHHHHHHHGHHHHHHGHHHHHHHHHHHHGHHHGHHHHHHGHHHHHHHHHG9GH:HH:HHHHHHHGHHHHHH0HHH;HHHG9G9GHHG:HHHHHGHH8HHHH:HHH;HHH9HHHHH;HHHHGGHHHHGHHHHHHHHHGHGHHHGHHGGGGHHHGGGGGGHHHGGHGHHGHGFACHHHHHHHHHHHHHGHHHHHHGGHGGHHGHHHHHFHHHGFFHHHHHGFGHHGHHHHHFHHHAGGGGGHHHHFFFHHHHEGGGGHFHHGGCGHGGGGGGGFGFFFFFFFFB@BBB
@M02197:105:000000000-AN6RF:1:1102:23303:19193 1:N:0:1
ATATAAGGCCCATCCTCCGCTTATTGATATGCTTAAGTTCAGCGGGTAGTCCTACCTGATTTGAGGCCAAATTGTCAGAAGCTGTCTCAAAAGAGACCCTTTAGAAGCTGAACCCCATTTATAAAGCTGCTCTTCACAAATGGCGTAGATAATTATCACACCAAAGCAAGGCAACAAAGGTCCCGCTAATGCATTTCAGGAGAGCCGACTTCTGAGAAGCCCGCATACTCCCACATCCAAGCCTGATCAACAGAAAAAGCTGAAAAGGTTGAGAATTTCATGACACTCAAACAGGCATGCTCCTCGGAATACCAAGGAGCGCAAGGTGCGTTCAAAGATTCGATGACTCAC
+
CDDDCFFFFDDCGGGGGGGGGGGHHHHHHHHHHHHHHHHHHHGGGGGGGHHHHHHHHHHHHHHHGHGGHHHHHHHHHHHHHHHGHHHHGHHHGGHHHGHHHHHHHHHHHHHHHHGGGHHHHHHHHGHHHHHHHHHHHHHHHHHHGGGGGHHHHHHHHHHHHGHHHHHHHHHHHHHHHHHHHHHHGHHHHHHHHHHHHHHHHGHGHHHHHHHHHHHHGGGGGGHHHHGGHGHHHHHGGGHHHHHGHFFHHHHHHHHHHHHHHHHHHHHHHHHEHHFHFEHHHHHHHGHHHHFHHHGHHHHGGGGGHHHHHHGHHHHGGGGGGHHHGGCGHGGGGGGGGGGFFFFFBFABBAA
@M02197:105:000000000-AN6RF:1:1102:8615:19136 1:N:0:1
ATATAAGGCCCATCCTCCGCTTATTGATATGCTTAAGTTCAGCGGGTAGTCCTACCTGATTTGAGGTCACATTAATGATGAATTGTCCGAGGACCATTAGAGAGCTGAACTGCCCCTTACATTCAATAGCGTAGATAGTTATCACACCAATGAACAGGTTTGTTCTGCTAATGCATTTCAGAGGAGCTGAACCTTTTTAAGAGGCCAGCAAACCCCCACATCCAAACCGCTCAACAAAGAGAAAGTTTGATATATATATTAATGACACTCAAACAGGCATGCTCCTCGGAATACCAAGGAGCGCAAGGTGCGTTCAAAGATTCGATGATTCAC
+
CCCCCFFFFCCCGGGGGGGGGGGHHHHHHHHGGHHHHHHHHHHGGGFGGHHHHHHHHHHHHHGHGHHHHHHHHHHHHHHHHHHHHHHHGGGGGHHHHHHHHHHGHHHHHHHHHHHGHHHHHHHHGHHHHHHGHHHHHHHHHHHHHHHHHHHHHHHHHHHHHHHHHHHHHHHHHHHHHHHHHHHGHHHHHHHHHHHHHHHHHHHGHGHGGHHGHGGGHHHHHGGGGGGGHHHHHHHHHGHHGHHHHHHHHHHHHHHFGHHEHHHHFHFGHHHHHGHHFHHHFGGECGHFEHHHHHHHHEGGCFHCHHGGGGHFFGFGGGEBGFFFFFFFBABBB
@M02197:105:000000000-AN6RF:1:1102:11806:19553 1:N:0:1
ATATAAGGCCCATCCTCCGCTTATTGATATGCTTAAGTTCAGCGGGTAGTCCTACCTGATTTGAGGTCACATTAATGATGAATTGTCCGAGGACCATTAGAGAGCTGAACTGCCCCTTACATTCAATAGCGTAGATAGTTATCACACCAATGAACAGGTTTGTTCTGCTAATGCATTTCAGAGGAGCTGAACCTTTTTAAGAGGCCAGCAAACCCCCACATCCAAACCGCTCAACAAAGAGAAAGTTTGATATATATATTAATGACACTCAAACAGGCATGCTCCTCGGAATACCAAGGAGCGCAAGGTGCGTTCAAAGATTCGATGATTCAC
+
CCCCCFFFFCBCGGGGGGGGGGGHHHHHHHHHHHHHHHHHHGHGGGGGGHHHHHHGHGHHHHHHGHHHHHHHHHHHHGHHHHHHHHHHGGGGGHHGHHHHHHHGHHHHHHHHHHHGHHHHHHHHHHHHHHHHGGGHHHHHHHHHHHHHHHHHHHHHHGHHHHHHHHHHHHHHHHHHHHHHHHGGHGHHHHHHHHHHHHHHHHHHHGHHGHHHHGGGGHHHGGGGGGGGHHGGHHGHHHHFFHHHHHHHFHHHHHHHFHFFGHEHHFHGHHHHHHGHHHHHHCGGEFFHHGGFHHHHHEFGGGFGHGEEE?1GFFGGGGGGGFFFBFFFA1AAA
@M02197:105:000000000-AN6RF:1:1102:10536:19576 1:N:0:1
ATATAAGGCCCATCCTCCGCTTATTGATATGCTTAAGTTCAGCGGGTAGCCCTACCTGATTTGAGATCAAACATTCAGGAAACTGTCCTCGCTAAGGAGAGACGTTTATGAGCTCCAGCGAACCTCCATCACTGAAGGTTACCTGGTGGAAAACCACAAGCGTAGATAGTTATCACACCCGTGATGCCACCAAACACTGGCAAGCTGATTCATTTGAGAGGAGCCGACCGCAGGCCAGCAAGACCCCCAAAGTCCAAGCTCATCACGGCAAAACCATGAGAGTTGAGGTGTTCATGATACTCAAACAGGCATGCCCTCTGGAATAGCCAGAGGGCGCAAGGTGCGTTCAAAGATTCGATGATTCAC
+
BBBBBFFFFBBBGGGGGGGGGGGHHHHHHGHHHHHHHGHHHHHGGGGGGHHHHHHHHHHHHHHHGHHHHHHHHHHHHHGHHHHHHHHHHHGGGGGHHHHHGGHGGGHHHHHHHGGGHHHGGGGGHHHHHG:HHHHHHHHHHHHGHHFGGHHHHHGGGHHHGGGGGGHGHHHHHHHHHHGGHHHGHHHHHHHHHHGHGHHGHHGHGHHHGHGHHHHGGGGGGGGGGGFGGHGHHGHHHFEGHGGGGGGHHHHHFCHHHGHHGEEGGGHHHGFGBHHHHGHHHFHHHHGHHHHGHHHHFGGGHFHHGGHHGHHFFE1EFEHGHHHGHGBHHHGGGGGFHHFGGGGHGGGGGGGGGGFFBFFFFABAA?
@M02197:105:000000000-AN6RF:1:1102:26325:19638 1:N:0:1
ATATAAGGCCCATCCTCCGCTTATTGATATGCTTAAGTTCAGCGGGTAGCCCTACCTGATTTGAGGTCAAACATTCAGGAAACTGTCCTCGCTAAGGAGAGACGTTTATGAGCTCCAGCGAACCTCCATCACTGAAGGTTACCTGGTGGAAAACCACAAGCGTAGATAGTTATCACACCCGTGATGCCACCAAACACTGGCAAGCTGATTCATTTGAGAGGAGCCGACCGCAGGCCAGCAAGACCCCCAAAGTCCAAGCTCATCACGGCAAAACCATGAGAGTTGAGGTGTTCATGATACTCAAACAGGCATGCCCTCTGGAATAGCCAGAGGGCGCAAGGTGCGTTCAAAGATTCGATGATTCAC
+
CBCCCFFFFCCCGGGGGGGGGGGHHHHHHHHHHHHHHHHHHHHGGGGGGHHHHHHHHHHHHHHHGFHHHGHHHHHHHHHHHHHHHHHHHHGGGGGHHGHHGGHGGGHHHHHHHHHHHHHGGGGGHHHHHGHHHHHHHHHGHHHHHHHHGHHHHHGHGGHHGGGGGGGHHHHHHHHHHHGGGGGGHHHHHHHHHHHHHHGGHGHHHHGHHGHHHGHHHHGGGGGGGGFGGHFHGGHGGHHHHFBGGGFHHHHHHGHHGGGGHHGGGGGGGGHGFEHHHHHFHHHHGHGHHHHHHHHHHHGGGHHGGHHHFHHGGGGHHHGHGGHHHGHGHHGGE?GHHHHGGGCGGGGGCGFCGG4FFFFFFBBAAB
@M02197:105:000000000-AN6RF:1:1102:22431:19538 1:N:0:1
ATATAAGGCCCATCCTCCGCTTATTGATATGCTTAAGTTCAGCGGGTAGTCCTACCTGATTTGAGGTCAAATTGTCAGAAGCTGTCTCAAAAGAGACCCTTTAGAAGCTGAACCCCATTTATAAAGCTGCTCTTCACAAATGGCGTAGATAATTATCACACCAAAGCAAGGCAACAAAGGTCCCGCTAATGCATTTCAGGAGAGCCGACTTCTGAGAAGCCCGCATACTCCCACATCCAAGCCTGATCAACAGAAAAAGCTGAAAAGGTTGAGAATTTCATGACACTCAAACAGGCATGCTCCTC
+
BCCCCFFFFDDCGGGGGGGGGGGHHHHHHHHHHHHHHHHHHGHGGGGGGHHHHHHHHHHHHHHHGHHHHHHHHHHHHHHHHHGHHHHHHHHHHGHHHGHHHGHHHHHHHHHHHHGGHHHHHHHHHHHHHHHHHHHHHHHHHHHHHHGHHHHHHHHHHHHHHHHHHHHHHHGHHHHHHHHHGHHHGHHHHHHHHHHHHHHHHGHGHHHGHHHHHHHHHGGGGGHHHHGGHGHHHHHGGGHHHHHFHHGHHFHHHHHHHHHHHHHHGHHHHFHHHHHGHHFFHHGGFGGGGGGGGFFFFBBBAAAAB
@M02197:105:000000000-AN6RF:1:1102:21646:19737 1:N:0:1
ATATAAGGCCCATCCTCCGCTTATTGATATGCTTAAGTTCAGCGGGTAGTCCTACCTGATTTGAGGTCACATTAATGATGAATTGTCCGAGGACCATTAGAGAGCTGAACTGCCCCTTACATTCAATAGCGTAGATAGTTATCACACCAATGAACAGGTTTGTTCTGCTAATGCATTTCAGACGAGCTGAACCTTTTTAAGAGGCCAGCAAACCCCCACATCCAAACCGCTCAACAAAGAGAAAGTTTGATATATATATTAATGACACTCAAACAGGCATGCTCCTCGGAATACCAAGGAGCGCAAGGTGCGTTCAAAGATTCGATGATTCAC
+
DDDDDFFFFDCCGGGGGGGGGGGHHHHHHHHHHHHHHHHHHHHGGGGGGHHHHHHHHHHHHHHHGHHHHHHHHHHHHHHHHHHHHHHHGGGGGHHHHHHHHHHGHHHHHHHHHHHGHHHHHHHHHHHHHHHHHHHHHHHHHHHHHHHHHHHHHHHHHHHHHHHHHHHHHHHHHHHHHHHHGGHHHHHHHHHHHHHHHHHHHHHHHHHHGHHHHGGHHHHHHGGGGGGGHHHHHHHHHHHHHHHHGHHHHHHHHHHHHGHHHHHHHHFGHHHHHGHHHGGHHGGGGGGHHHHHHGHHHGGGGGHHHHGGGGHGGGGGGGGGGFFFFFFFCCCCC
@M02197:105:000000000-AN6RF:1:1102:14859:19739 1:N:0:1
ATATAAGGCCCATCCTCCGCTTATTGATATGCTTAAGTTCAGCGGGTAGTCCTACCTGATTTGAGATCAAACGTTCAAAGGCTGTCCTCGAGGGACGTTTATGAGCCCCAGCGAACCCCCATCGCTGAAGGTTACCTGGTGAAAAACCACAAGCGTAGATAGTTATCACACCCGTGACGCCACCAAACACTGGCAAGCTGATCCGTTTGAGAGGAGCCGACCGCAGGGCCGGCAAGACCCCCAAAGTCCAAGCTCATCACGGCGAACCGTGAGAGTTGAGGTCTTCATGATACTCAAACAGGCATGCCCTTCGGAATAGCCAAAGGGCGCAAGGTGCGTTCAAAGATTCGATGATTCAC
+
CCCCCFFFFCCCGGGGGGGEFGGHHHHHHHHHHHHHHGGFFHHGGGGGGHHHHGHHHHHHHHHHGHHHHHHHGHHHHGHHGHHHHHHHHGGGGGGGGGGHHHHHHGHGGGGGGGGFGGGGGHHGGHGGHHHFHHHHHHGGHHGHHHGFHGHGHHGDGGGHHHHHHHHHHGHGGGDGGGGGGGGGGGGGGGGGGHHHHGHGGGGGGGGHHHHFGFFGGGGGGGHHHFFFFGGFFFGGGGCGGHHHFB<EFHGHHDGBFGEGGGGGGGGHHFFHHHHGFHHHHFFHHFHHHDGDGGHHHHHHGGHHGGGCE/CFHFHHGHFCHGCEEEA?FHHHGGF0GGFGGGGGGFGBFFFFBFAAAAA
@M02197:105:000000000-AN6RF:1:1102:14081:19790 1:N:0:1
ATATAAGGCCCATCCTCCGCTTATTGTATGCTTAAGTTCAGCGGGTAGTCCTACCAGATTTGAGGTCAAATTGTCAGAAGCTGTCTCAAAAGAGACCCTTTAGAAGCTGAACCCCATTTATAAAGCTGCTCTTCACAAATGGCGTAGATAATTATCACACCAAAGCAAGGCAACAAAGGTCCTGCTAATGCATTTCAGGAGAGCCGACTTCTGAGAAGCCCGCATACTCCCACATCCAAGCCTGATCAACAGAAAAAGCTGAAAAGGTTGAGAATTTCATGACACTCAAACAGGCATGCTCCTCGGAATACCAAGGAGCGCAAGGTGCGTTCAAAGATTCGATGATTCAC
+
ABBBBFFBFBBBGGGGGGGGGGGHHGGGHFHHHHHHHHHGHFGGGAEGHHHHHHHHHAHHHHHGHHFHHHHHHHHGHFHHGGHHGFHHHHHGGHHHGHHHHHHHHGHHHHHGHFGGHHHHHHHHHHHHHHHHHHHHHHHHHHHGHHHHHHHHGHHHHHHHGHHGHHHHHHHHHHHHFHHGHHHHHHGHHHGHHHHHHHHHGHGHHHGGGGHHGHHHGFGGEGGGGGGGEGGGGGGGGHHGBGBHGFFHHHHFHHHHGHHHHHHDG?BHHHHHGFGHGHHHFHFHFHHGEGDGGFEHEHCGGEECBEHHBHGHHHFEEEE45FFGCEEACGGGGGFGGFFBFFFFF?BBAA
@M02197:105:000000000-AN6RF:1:1102:2581:19797 1:N:0:1
ATATAAGGCCCATCCTCCGCTTATTGATATGCACCTCCGCTTATTGATATGTTACTCCGCTTATTGATATGCTTAAGTTCAGCGGGTAGCCCTACCTGATTTGAGATCAAACATTCAGGAAACTGTCCTCGCTAAGGAGAGACGTTTATGAGCTCCAGCGAACCTCCATCACTGAAGGTTACCTGGTGGAAAACCACAAGCGTAGATAGTTATCACACCCGTGATGCCACCAAACACTGGCAAGCTGATTCATTTGAGAGGAGCCGACCGCAGGCCAGCAAGACCCCCAAAGTCCAAGCTCATCACGGCAAAACCATGAGAGTTGAGGTGTTCATGATACTCAAACAGGCATGCCCTCTGGAATAGCCAGAGGGCGCAAGGTGCGTTCAAAGATTCGATGATTCAC
+
ABAABF5DFAABBGGBGFGGGGEHGFFG6BGFF3FGHFEGE?E5GFFHGHGHHGFHFFFFGGEHHH5FGHHGFHHHHHFHEGGEC?>EGHFHGFGHHHHHHHHEAGHFHHFGHHHGFHDGFGHFHGHHHEE/FEDHHHG?EFHGFGHEFHHHHHGHFHHGGCC-FGEEHHGGFDGHFBCHHCBGHG:GDGHFFHCEAGAACBFBBGGFG;;BB9BFFGE.CBFGGGAFFAAGFFF<00<C<<00D=11GGFEHHHFGHG<.?///@EB/FF@0<BG1F110?/GC?EHHFFHFE33GHHFHHEGGEFHHGHHDHGDBBGF4FCEFG?GB5FHFGAHHGFGHHHHGHFF3FHEACGG3HHHFFHFGBBCFF2GGCEFFFFEAAA4GF5GBGGEBFFCFFBDFAAAAA
@M02197:105:000000000-AN6RF:1:1102:26079:19816 1:N:0:1
ATATAAGGCCCATCCTCCGCTTATTGATATGCTTAAGTTCAGCGGGTAGCCCTACCTGATTTGAGATCAAACATTCAGGTAACTGTCCTCGCTAAGGAGAGACGTTTATGAGCTCCAGCGAACCTCCATCACTGAAGGTTACCTGGTGGAAAACCACAAGCGTAGATAGTTATCACACCCGTGATGCCACCAAACACTGGCAAGCTGATTCATTTGAGAGGAGCCGACCGCAGGCCAGCAAGACCCCCAAAGTCCAAGCTCATCACGGCAAAACCATGAGAGTTGAGGTGTTCATGATACTCAAACAGGCATGCCCTCTGGAATAGCCAGAGGGCGCAAGGTGCGTTCAAAGATTCGATGATTCAC
+
BCCCCFFFFCCCGGGGGGGGGGGHHHHHHHFGHHHHHHHHHHHGGGGGGHHHHHHHHHHHHHGHGGHHGHGGHGHHHHHGHHHHHHHHHHGGGGGHHHHHGGHGGGHHHGHHGHHHHHGGGGGGHHHHHHHHHHGHHHGHHHHHHHHHGGHHHHGHGHHHHGGGGGHHHHHHGHFHGHGGGGGGGHHHHHHHHHHHHHHGHGHHHHGGGHHHHHGGHHGGGGGGGGGGGFFGFGFHGHHHHE@GCE??HGBHFGHGHEGHHF1CFGHHHFHF3FHHHHGHGHCEGHGHHHHHFHHHHFGFEHHHGHHHHHHFEAAGEGFF5GBDBFHGHHGGGEGHHHFE2GGHFGGGGGGGFFFFFFFFFBBAAA
@M02197:105:000000000-AN6RF:1:1102:19121:19851 1:N:0:1
ATATAAGGCCCAGTGTCAGCCGCCGCGGTAATACGGAGGGGGCTAGCGTTGTTCGGAATTACTGGGCGTAAAGCGCACGTAGGCGGCTTTGTAAGTTAGAGGTGAAAGCCCGGGGCTCAACTCCGGAATTGCCTTTAAGACTGCATAGCTAGAATTGTGGAGAGGTAAGTGGAATTCCGAGTGTAGAGGTGAAATTCGGAGATATTCGGAAGAACACCAGTGGCGAAGGCGACTTACTGGACACATGTTGACTAGGAGGTGCGAAATCGTGGGGGGCAAACAGTATGAGATCCCCTAGTAGCACACGCCGTAAACGATGATGTCTAGCTGTCCGGGGGAGCAACCCTCCGGGTGCCGTCGCTATAGCATTAAGTGCCCCGCCTGGGGAGTACGGCCGCAAGGCTGAAACTCAAATGAATTGACGGGG
+
ABAA@FFFF?ABGGGFFGEFB?EGGGGGB2AFBDGGFGG0EEECFGGEGGGGHGGGGGGHHHGHFAF@EGGHHHGGGGCB?G/F@??CCFHHGGHHGHHGHG1>GFHHG0GGGGG?GGHHHHGHGGDC?BFFGEGFFGG0BBFFGGF0FFFBB0FFFCFDBEFFF/BFFFFEFFFFFFFDBFFBBFFFEFF;9BB#;A#BE///9:BBF????6BFFDFF9:AABBB;DFBB//D//B;/;//9;///;/;//9-;/---;-9----99;99-//;//9///99/;0;.;..:/0;00000..----?CC.:..CC0;C;C:0D=0.C@-<>-AAC?1<</0///@</CB/</<E<@>E12B222>B211HG?/>>//EHEB0//11/?GEE0E0ABB1A01D3FGGGEGF33B3B3B1A?AA11>1
@M02197:105:000000000-AN6RF:1:1102:8287:19861 1:N:0:1
ATATAAGGCCCATCCTCCGCTTATTGATATGCTTAAGTTCAGCGGGTAGCCCTACCTGATCTGAGATCAAACATTCAGGAAACTGTCCTCGCTAAGGAGAGACGTTTATGAGCTCCAGCGAACCTCCATCACTGAAGGTTACCTGGTGGAAAACCACAAGCGTAGATAGTTATCACACCCGTGATGCCACCAAACACTGGCAAGCTGATTCATTTGAGAGGAGCCGACCGCAGGCCAGCAAGACCCCCAAAGTCCAAGCTCATCACGGCAAAACCATGAGAGTTGAGGTGTTCATGACACTCAAACAGGCATGCCCTCTGGAATAGCCAGAGGGCGCAAGGTGCGTTCAAAGATTCGATGATTCAC
+
AACCAFFFFCCBGGGGGGGGGGGHHHHHHHHHHHHHGHHHHHHGGGGGGHHHHHHHHHHHHHHHHHHHHHHHHHHHHHHGHHHHHHHHHHGGGGGHHHHHGGHGGGHHHHHHHHHHHHHGGGGGHHHHHHHHHHHHHHHGHHHHHHHHGGHHHHGHGHHHHGGGGGHHHHHHHHHHHHGGHHHGHHHHHHHHHHHHHHHHHGHHHHHHGHHHHHHHHHHGGGGGGGGGGHGHHFHHGHHHHGGGGGHGHHHHHGHHHHHHHHGGGGHHHGHGFHHHHHHHHHHHHHGHHHGHGGGHGHHGGHHHHHHHHHHGGGFHGHHHHHHGHHHGHHGGGGGHGHHGGGGFBGCGGGGGGGBFBFFFFBBBBB
@M02197:105:000000000-AN6RF:1:1102:16031:19837 1:N:0:1
ATATAAGGCCCATCCTCCGCTATTGGATATGCTTAAGTTCAGCGGGTAGTCCTACCTGATTTGAGATCAAACGTTCAAAGGCTGTCCTCGAGGGACGTTTATGAGCCCCAGCGAACCCCCATCGCTGAAGGTTACCTGGTGAAAAACCACAAGCGTAGATAGTTACCACACCCGTGACGCCACCAAACACTGGCAAGCTGATCCGTTTGAGAGGAGCCGACCGCAGGGCCGGCAAGACCCCCAAAGTCCAAGCTCATCACGGCGAACCGTGAGAGTTGAGGTTTTCATGATACTCAAACAGGCATGCCCTTCGGAATAGCCAAAGGGCGCAAGGTGCGTTCAAAGATTCGATG
+
CCCCCFFFFCBCGGGGGGGGGGGHHHHHHHHHHHHHHHHHHHHGGGGGGHHHHHHHHHHHHHHHGHHGHHHHGGGHHHHHGHHHHHHHHGGGGGGGGGGHHHHHHHHGGGGHGGGGGGGGGHHGGHGGHHGHHHHHHHHHHHHHHHGGHGHHHHGGGGGHHHHFHHHGGHGGGGGGGGGGGGGGGGGGGHHGHHGGGHHGGGGGHHHHHHHHGGGGGGGGGGHGHGGGGGHHHHHGDCGFGFHHFHHGHHHFGHHHGGGGGGGGGGGGHGHHHHHGHHHGHHGGFHHHHHHGGHGHHHHHGHHHGGGDGGFHHGHHGHHHHGGGGGGGHHGGGGGCGGGGGFFFBFFFBAABB
@M02197:105:000000000-AN6RF:1:1102:20965:19860 1:N:0:1
ATATAAGGCCCATCCTCCGCTTATTGATATGCTTAAGTTCAGCGGGTAGTCCTACTCGATTTGAGGTCAAGTTGTCAGGGATTGTCCGAAGACAGTTTGAAAGCACAGGGCTCCCGATCAGCCACCCTCTTACGAGGTGCCGGCGAAGACACTTATCACGCCGTACTATGTCCAATCAAGAGATGCACTGACACATTTCAGGTGAGCCACAAGGAAGCAGCAAGCACCCAAGTCCACCGCTCCCCAAATCCAAAGGATCAGAGAGTGTGAGAGTACAATGACACTCAAACGAGCATACCCTTTGGAGCATTCCAAAGGGTGCAAGGTGCGTTCAAAGATTCGATGACTCAC
+
CCCCCFFBFBCCGGGGGGGGGGGHHHHHHHHHHHHHHHHHHHHGGGGGGHHHHHHHHGHHHGGHGHHHHHHGHFHHHHHHGHHHHHHGGGGGHHHHHHHHHHHHHHHHHGGHHGGGGGGGHHHHHHGHHHHHHGGGGEHHHGGHHGGGGHHHHHHHHHHGHGHHHHHHHGHHHHHHHHHHHHHHHHHGHGHHHHHHHHHHHHHHGHGHHHHHHHHHHHHFFHFGFGHHHHHHHGFEGGGCGGGHHHHHGHHHHHHHHHHHHHHHHHHGHHHHHFHHHHHHHGHGEGGGGGDFFCHHGGGHGGHHHHHHHHFGHHGHGHHGHHHHGEFGHGGGGGGGGGGFFFFFFFBBBBB
@M02197:105:000000000-AN6RF:1:1102:4824:20015 1:N:0:1
ATATAAGGCCCATCCTCCGCTTATTGATATGCTTAAGTTCAGCGGGTAGTCCTACCTGATTTGAGATCAAACGTTCAAAGGCTGTCCTCGAGGGACGTTTATGAGCCCCAGCGAACCCCCATCGCTGAAGGTTACCTGGTGAAAAACCACAAGCGTAGATAGTTATCACACCCGTGACGACACCAAACACTGGCAAGCTGATCCGTTTGAGAGGAGCCGACCGTAGGCCGGCAAGACCCCCAAAGTCCAAGCTCATCACGGCGAACCGTGAGAGTTGAGGTTTTCATGATACTCAAACAGGCATGCCCTTCGGAATAGCCAAAGGGCGCAAGGTGCGTTCAAAGATTCGATGATTCAC
+
BBBBBFBB4>>AGGFGGGGCEGFHHBFG6AGGGHHHHDDFHEDFGCEEEHHFHFHHHGHGHHFFCAFEFHHHGFHHGHHGFHHHHFHHGCDFGCG1EEGBAD4FFGHG///EEECDGGG/@0@</0<FBDGF<FFFDFFFFFGDDF:?G.F.CEF/FFBBFFBFFGD@C0G?DC.CEGFFEAECEG00CCHHFGGHGBFCAACDGD9HHGFBEDCD?FG:GDHB?C</GHGFG@?/D@<CDGFHGC?HBGDHHGFCGE?F@CEFC1CGHFHGFBHHHFFF5DBHGF@5GEEA535FABFHGFEAECEE1?HHHHHHHFHF3B2GGGGHFHHCGEGGFGGGGGGGGGFFFFFFFBBBAB
@M02197:105:000000000-AN6RF:1:1102:5345:20077 1:N:0:1
ATATAAGGCCCATCCTTCGCTTATTGATATGCTTAAGTTCAGCGGGTAGTCCTACCTGATTCGAGGTCACATTAATGATGAATTGTCCAAGGACCATTAGAGAGCTGAACTGCCCCTTACATTCAATAGCGTAGATAGTTATCACACCAATGAACAGGTTTGTTCTGCTAATGCATTTCAGAGGAGCTGAACCTTTTTAAGAGGCCAGCAAACCCCCACATCCAAACCGCTCAACAAAGAGAAAGTTTGATATATATATTAATGACACTCAAACAGGCATGCTCCTCGGAATACCAAGGAGCGCAAGGTGCGTTCAAAGATTCGATGATTCAC
+
BBBBBFFBFABAGCGGGGGFGGEHHHCHGHHHHHHHGGFHFHHGGGGGGHBHHFFHHHGHHFGHGGGBEHHHHHGHHHHGHGHHHHHHHGFFHHHHHHGHHHHGHHHHHHHHHHGGHHHHHHHHHHHHHHGGGGHHHHHGGHHHHBHGHHHHGGHHHHFGFGHHGHHHHHHHHHHHHHHHHHHGHHHHGHHGCCFFFHHHHHFHGFHCGHHGGGGGGGGHFGGGGGGGGHFGHHGHFFHGEGFGB35HHHHHFFGHHHHHFBDDHGGFDFHGAGGB3HGHHGGGGEF5HHF53HHFGBEA?2GHHHGAEEHCGFGGGGGGGFFFFFFFABCAA
@M02197:105:000000000-AN6RF:1:1102:3019:20101 1:N:0:1
ATATAAGGCCCATCCTCCGCTTATTGATATGCTCCTCTGCTTATTGATATGCTTAAGTTCAGCGGGTATCCCTACCTGATCCGAGGTCAACCATAGAATGGGGTTTGTCTAGCGAGCACGTAGCAGGACCCTGTAGCGAGAAAGATTACTACGCTTAGGGCCTGACAGCACCGCCACTGATTTTAGGGCCGACCGTTACCGGTGTGGCCCAGCACCAAGCAGAGCTTGAGGGTTGTAATGACGCTCGAACAGGCATGCCCTGCGGAATACCACAGGGCGCAATGTGCGTTCAAAGATTCGATGATTCAC
+
BBABAFFBFBAAGGGF4FEGGGGHHHHFHHCFFHHHFHFFFHHHBGGHEEHHGHHGEGHHHHHGCEGGHGHHHHH8H:FHH<HE9EF:;HB9G8H:8GHHGHD%EE779B;F:93*GFHGGHHG<HE5GGDHHGHH9GC4CG73>GD:HF;HGGEC7;0CG5GG8:H9GHHHCFG7GGHGHHGGGCAFBDGGGFHGGFEFFCHFFFFFFHFFFFFFFGFFFGFEFFHFFEEFHGGEB0>CEEEB//EBHHHHFHHGECEE/EB2HHHFGFFB0?EE?GFFFFEEA0B1DCGGBFGGEFFFDFB3A1111
@M02197:105:000000000-AN6RF:1:1102:21983:20391 1:N:0:1
ATATAAGGCCCATCCCCGCTTATTGATATGCTTAAGTTCAGCGGGTAGTCCTACCTGATTTGAGGTCACATTAATGATGAATTGTCCGAGGACCATTAGAGAGCTGAACTGCCCCTTACATTCAATAGCGTAGATAGTTATCACACCAATGAACAGGTTTGTTCTGCTAATGCATTTCAGAGGAGCTGAACCTTTTTAAGAGGCCAGCAAACCCCCACATCCAAACCGCTCAACAAAGAGAAAGTTTGATATATATATTAATGACACTCAAACAGGCATGCTCCTCGGAATACCAAGGAGCGCAAGGTGCGTTCAAAGATTCGATGACTCAC
+
BBCCCFFFFCBCGGGGGGGGGGHHHHHHHHHHHHHHHHHHHHGGGFGGHHHHHHHHHHHHHHHGHHHHHHHHHHHHHHHHHHHHHHHGGGGGHHHHHHHHHHGHHHHHHHGHHHGHHHHHHHHHHHHHHHHHHHHHHHHHHHHHHHGHHHHGHHHHHHHHHHHHHHHHHHHHHHHHHHHHHHHHHHHHHHHHHHHHHHHHHHGGHHHGGHHHGGGHHHHHGGGGGGGHHHHHHHHHHHHHHHHHHHGHHHEHHHHHHFHHHHHHHHGFHHHFHHHHHHHHGGGGGGHHHHHHHHHGGGGGGHGFGGGGGGGGGGGGGGGGFFFFFFFAB@BB
@M02197:105:000000000-AN6RF:1:1102:16178:20398 1:N:0:1
ATATAAGGCCCATCCTCCGCTTATTGATATGCTTAAGTTCAGAGGGTAGTCCTACCTGATTTGAGGTCACATTAATGATGAATTGTCCGAGGACCATTAGAGAGCTGAACTGCCCCTTACATTCAATAGCGTAGATAGTTATCACACCAATGAACAGGTTTGTTCTGCTAATGCATTTCAGAGGAGCTGAACCTTTTTAAGAGGCCAGCAAACCCCCACATCCAAACCGCTCAACAAAGAGAAAGTTTGATATATATATTAATGACACTCAAACAGGCATGCTCCTCGGAATACCAAGGAGCGCAAGGTGCGTTCAAAGATTCGATGATTCAC
+
CCCCCFFFFCCCGGGGGGGGGGGHHHHHHHHHHHHHHHHHHHGHGGGHGHHGHHHGHHHHHHHHGHHHHHHHHHHHHHHHHHHHHHHHGGGGGHHHHHHHHHHGHHHHHHHHHHHGHHHHGHHHHGHHHHHGHGHHHHGHGHHHHHHHHHHGHHHHHHHHHHHHHHHHHHHHHHHHHHHHHHHHHGHHHHHHHFHHHHHHHHHHHHHHGHHHHGGHHHHHGGGGGGGGGHHHHGHHHGHHHHHHHFGHHHHHHHEHHHHHHHHHHG5GHHHHHHHGHHHHHGGGGGHHHHHHHHHHHGGGGGGFBGGGGGHFGGGGGGGGGFFFFFFFCCCCC
@M02197:105:000000000-AN6RF:1:1102:10906:20643 1:N:0:1
ATATAAGGCCCATCCTCCGCTTATTGATATGCTTAAGTTCAGCGGGTAGTCCTACCTGATTTGAGGTCACATTAATGATGAATTGTCCGAGGACCATTAGAGAGCTGAACTGCCCCTTACATTCAATAGCGTAGATAGTTATCACACCAATGAACAGGTTTGTTCTGCTAATGCATTTCAGAGGAGCTGAACCTTTTTAAGAGGCCAGCAAACCCCCACATCCAAACCGCTCAACAAAGAGAAAGTTTGATATATATATTAATGACACTCAAACAGGCATGCTCCTCGGAATACCAAGGAGCGCAAGGTGCGTTCAAAGATTCGATGATTCAC
+
CCCCBFFFFCCCGGGGGGGGGGGHHHHHHHHHHHHHHHHHHHHGGGGGGHHHHHHHHHHHHHHHGHHHHHHHHHHHHHHHHHHHHHHHGGGGGHHHHHHHHHHGHHHHHHHHHHHGHHHHHHHHHHHHHHHHHHHHHHHHHHHHHHHGHHHHHHHHHHHHHHHHHHHHHHHHHHHHHHHHHHHHHGHHHHHHHHHHHHHHHHHHGHHHGHHHHGGHHGHHGGGGGGGGHHGHGGGGGFGHHHHFHHGDHHHHHHHHGEHHHHHHHFHGGHHHHHHHHGHHHGGGGGHHHFHHFHHHHGFFCCHFHHGGGGHGGGGGGGGGGFFFFFFFBBBAA
@M02197:105:000000000-AN6RF:1:1102:15331:20719 1:N:0:1
ATATAAGGCCCATCCTCCGCTTATTGATATGCTTAAGTTCAGCGTGTAGTCCTACCTGATTTGAGGTCACATTAATGATGAATTGTCCGAGGACCATTAGAGAGCTGAACTGCCCCTTACATTCAATAGCGTAGATAGTTATCACACCAATGAACAGGTTTGTTCTGCTAATGCATTTCAGAGGAGCTGAACCTTTTTAAGAGGCCAGCAAACCCCCACATCCAAACCGCTCAACAAAGAGAAAGTTTGATATATATATTAATGACACTCAAACAGGCATGCTCCTCGGAATACCAAGGAGCGCAAGGTGCGTTCAAAGATTCGATGATTCAC
+
CCBCBFFFFCBCGGGGGGGGGGGHHHHHHHHGHHHGHHHHHHHGAFGHHHGHHHHHHGHHHHHHGHHHHHHHHHHHHHHHGHHHHFHHGGGCGHHHHHHHHGHGHHHHGHGHGHHGHGHHHHHHHHHHHHHHGGHHHHFHHHHHHGHHHGHHHHHHHHHHHHHHHHHHHHHHHHHHHHHHHHHGHHFHHHHGFHHHHHHHHGHHGHHHGHHHHGGHHHHHHGGGGGGGGHHHHHHHHHHHHHHHHHHFHHGHGGFHHHGHGHHGHGGGHHHHHHHHHGHHGGGGGEHHHGDCHHHHHGGGGGHHHHGGGGFGGGGGGFGFFCFBFFFFBABBB
@M02197:105:000000000-AN6RF:1:1102:27600:21099 1:N:0:1
ATATAAGGCCCATCCTCCGCTTATTGATATGCTTAAGTTCAGCGGGTAGCCCTACCTGATTTGAGATCAAACATTCAGGAAACTGTCCTCGCTAAGGAGAGACGTTTATGAGCTCCAGCGAACCTCCATCACTGAAGGTTACCTGGTGGAAAACCACAAGCGTAGATAGTTATCACACCCGTGATGCCACCAAACACTGGCAAGCTGATTCATTTGAGAGGAACCGACCGCAGGCCAGCAAGACCCCCAAAGTCCAAGCTCATCACGGCAAAACCATGAGAGTTGAGGTGTTCATGATACTCAAACAGGCATGCCCTCTGGAATAGCCAGAGGGCGCAAGGTGCGTTCAAAGATTCGATGATTCAC
+
CCCCCFFFFBCCGGGGGGGGGGGFHHHHHHHGHHHHHHHHHHHGGGGGFHHHHGHGHFHHGHHHGGHHHHHHGHHHHHHGFHHHHBGHHHGGGGGGHHGHGGHGFGHHHGHGHHGHHHHGGGFCGFHHHHHHHHGHFHHHHHHGHHHHFHHHGHGHGHHHGGGGGGHHGGGGHHHGFHFC@BGCHFFGHHHHHEHHHHGHGGHHHGGHGGHHHHHHHHHGGGFGGGFGFFFFFFHHHHFFGA<CCGGFGEBHHGGHHHGE@31GGGHGAFGB@FGF3HHGG?3HHHEGBGHGHHGGHHFEFGFAFHEHGFAAA1GHFHHHHHHFFAFFGHEE2E?HHHGAEEEFCBGGGGCGFG4FFFFFFBABAA
@M02197:105:000000000-AN6RF:1:1102:19479:21149 1:N:0:1
ATATAAGGCCCATCCTCCGCTTATTGATATGCTTAAGTTCAGCGGGTAGCCCTACCTGATTTGAGATCAAACATTCAGGAAACTGTCCTCGCTAAGGAGAGACGTTTATGAGCTCCAGCGAACCTCCATCACTGAAGGTTACCTGGTGGAAACCCACAAGCGTAGATAGTTATCACACCCGTGATGCCACCAAACACTGGCAAGCTGATTCATTTGAGAGGAGCCGACCGCAGGCCAGCAAGACCCCCAAAGTCCAAGCTCATCACGGCAAAACCATGAGAGTTGAGGTGTTCATGATACTCAAACAGGCATGCCCTCTGGAATAGCCAGAGGGCGCAAGGTGCGTTCAAAGATTCGATGACTCAC
+
BBBBAFBFFBBAGGGGGGGGGGAHHGHHHHHHHHHHHHHHHHHGGGGGGHHHHHHHHGHHHHHHGHHHFHHHHGHHHHGHGHHHHHHFHHGGGGGHGHHCEFHGFGHHHHHHHHGHHEEGGGGGHGHHGHGFHHGHHHFGHFHHHHHHGHHGFHGGFFHHHGGFCFHHGFGGFGHHHHGGGEGGHHGHHHFFHEHHHHHHHGHGGGHGGGHFGHGGFHGBCFDFGGDFCHFGFFFFFFBGEFBE</EHGGB33GHFGD3FBGFGGGHGHFGDBFFGFHHHHFHHHFGGHFBGGHFE5GF1HFGAGE5FGGHGGEEEFHFHGHHHHFHHFHGGGECGGHGEGECFGGGGBGFGGGFFFFFFF?AAAA
@M02197:105:000000000-AN6RF:1:1102:27274:21322 1:N:0:1
ATATAAGGCCCATCCTCCGCTTATTGATATGCTTAAGTTCAGCGGGTAGTCCTACCTGATTTGAGGTTACATTAATGATGAATTGTCCGAGGACCATTAGAGAGCTGAACTGCCCCTTACATTCAATAGCGTAGATAGTTATCACACCAATGAACAGGTTTGTTCTGCTAATGCATTTCAGAGGAGCTGAACCTTTTTAAGAGGCCAGCAAACCCCCACATCCAAACCGCTCAACAAAGAGAAAGTTTGATATATATATTAATGACACTCAAACAGGCATGCTCCTCGGAATACCAAGGAGCGCAAGGTGCGTTCAAAGATTCGATGATTCAC
+
BBBBBFDDCAAABGGGGFGGGGFHHHBFGFFFFHHFHGFEFHHGGGGGGHHHEHHHHHEHHHHHFFFGFHHHHFGHHHHGFHHHHGHGEEGGEHHHHHHHHHGGHHHHHHHHHHHGHHHHHHHHHHHHHHHHHHFHHHHHHHHHHHHHHHHHHHGHGHGFHHHHGHHFHHHHHHHHGHHHHHHHHHGHHHHHGHHHHHHHHFHHHHHHGGFHHGGHHHHHFGGGGF?AFGGHHHHHGHHGHHHHHHGHFHHHFHHFFFHHHEHHHGFEFHGAFEEHFHGF1GGGGGGHHHHHFHHGCEEACGFBHHFGEGAFGGFFFGEFBBBFFFFFAAAA@
@M02197:105:000000000-AN6RF:1:1102:14201:21294 1:N:0:1
ATATAAGGCCCATCCTCCGCTTATTGATATGCTTAAGTTCAGCGGGTAGCCCTACCTGATTTGAGATCAAACATTCAGGAAACTGTCCTCGCTAAGGAGAGACGTTTATGAGCTCCAGCGAACCTCCATCACTGAAGGTTACCTGGTGGAAAACCACAAGCGTAGATAGTTATCACACCCGTGATGCCACCAAACACTGGCAAGCTGATTCATTTGAGAGGAGCCGACCGCAGGCCAGCAAGACCCCCAAAGTCCAAGCTCATCACGGCAAAACCATGAGAGTTGAGGTGTTCATGATACTCAAACAGGCATGCCCTCTGGAATAGCCAGAGGGCGCAAGGTGCGTTCAAAGATTCGATGATTCAC
+
CCCCCFFFFCCBGGGGGGGGGGGHHHHHHHHHHHHHHHHHHHHGGGGGGHGHHHHHHHHHHHHHGHHHHHHHHHHHHHHHHHHHGHHHHHGGGGGHHHHHGGHGGGHHHHHGHHHHHHHGGGGGHHHHHHHHHHHHHHHHHHHHHHHHGHHHHHGHGHHHHGGGGGHGHHHHHHHHHHGGHGHHHHHHHGHHHHHHHGHHHGHHHHHHHHHHHHHHGHHGGGGGGGGGGHGHHGGGHHFFHE@GGGHHHHHHHGHHHHHHHHGGGGHHHGHFGHGHGHHHHGHHHHGHHHFHHHHHHHHGHHHHFHHHHHHGGGGHHHHHHHHHFHBFHHFGGGGHHHHGGGGHGGGGGGGGGGFFFFFFFCCCBA
@M02197:105:000000000-AN6RF:1:1102:26715:21369 1:N:0:1
ATATAAGGCCCATCCTCCGCTTATTGATATGCTTAAGTTCAGCGGGTAGTCCTACCTGATTTGAGGTCACATTAATGATGAATTGTCCGAGGACCATTAGAGAGCTGAACTGCCCCTTACATTCAATAGCGTAGATAGTTATCACACCAATGAACAGGTTTGTTCTGCTAATGCATTTCAGAGGAGCTGAACCTTTTTAAGAGGCCAGCAAACCCCCACGTCCAAACCGCTCAACAAAGAGAAAGTTTGATATATATATTAATGACACTCAAACAGGCATGCTCCTCGGAATACCAAGGAGCGCAAGGTGCGTTCAAAGATTCGATGATTCAC
+
CCBCCFFFFCCCGGGGGGGGGGGHGHHHHHHHGHHFHHHHHHHGGGGGGHHHHHHHHGHHHHHHGHHHHHHHHHHHFHHHHHHHHHHHGGGGFHHHHHHHHHHGGHHGHHHHHHHGHGHHHHHHHGHHHHGDDHHHHHHHHHHHHHHHHHHHHHHHHHHGHGHHHHHGHHHHGGHHHHHHHHHHHHHHHHHHHGHHHHHHHHHHGGHHGHHHHGGGGGGHGGGGGGGGGHFHHHHHHHHHHGHHHHFFHHHHHG@GF5EDHHFHHHGGHHHHHHHGBHHHHGGGFFEFHHFG3CHGBGGGGGHHFHGGGGHGCFGGBGGFGFFFFBFD@B@BB
@M02197:105:000000000-AN6RF:1:1102:12398:21470 1:N:0:1
ATATAAGGCCCATCCTCCGCTTATTGATATGCTTAAGTTCTGCGGGTAGCCCTACCTGATTTGGGATCAAACATTCAGGAAACTGTCCTCGCTAAGGAGAGACGTTTATGAGCTCCAGCGAACCTCCATCACTGAAGGTTACCTGGTGGAAAACCACAAGCGTAGATAGTTATCACACCCGTGGTGCCACCAAACACTGGCAAGCTGATTCATTTGAGAGGAGCCGACCGCAGGCCAGCAAGACCCCCAAAGTCCAAGCTCATCACGGCAAAACCATGAGAGTTGAGGTGTTCATGATACTCAAACAGGCATGCCCTCTGGATTAGCCAGAGGGCGCAAGGTGCGTTCAAAGATTCGATGATTCAC
+
BCCCCFFBFCCCGGGGGGGGGGGHHHHGHHHHHHHHHHHHHHHGGGGGGHHHHGHHHHHHHHHHGHHGHHHHHHHHHHHGGHGHHHHHHHGGGGGHHHHHGGHGGGHHHHHHHHHHHHHGGGGGHHHHHHHHHHHHHHHHHHHHHHGHGHHHHHGHGHHHHGGGGGHHHGHHHHHHHHGGHFGHHGHGHHHHHHHGHHHHGHHHHGHHHHGHHGHHHHHGGGGGGGFGGHGHHGHHHHHGHGDGGGHGHHHHHGGHHHHGHHGEEGHHGGHHFHHHHHHHHHHHHGGHHHHHBGHHGHHGHHHHHHHHHGHGGGGHHFFHHHHHHHHHCGFEGFEHHHHGGGGGGGGGGGGGFFFFFFFFFBBBBB
@M02197:105:000000000-AN6RF:1:1102:7542:21542 1:N:0:1
ATATAAGGCCCATCCTCCGCTTATTGATATGCTTAAGTTCAGCGGGTAGTCCTACCTGATTTGAGGTCACATTAATGATGAATTGTCCGAGGACCATTAGAGAGCTGAACTGCCCCTTACATTCAATAGCGTAGATAGTTATCACACCAATGAACAGGTTTGTTCTGCTAATGCATTTCAGAGGAGCTGAACCTTTTTAAGAGGCCAGCAAACCCCCACATCCAAACCGCTCAACAAAGAGAAAGTTTGATATATATATTAATGACACTCAAACAGGCATGCTCCTCGGAATACCAAGGAGCGCAAGGTGCGTTCAAAGATTCGATGATTCAC
+
BBBBBFDFFABBGGGGGGGGGGGHHHHHGHHGHHGHGHHFFFGGGGGGGHHFGHFHHHHHHHHEGGHHHHHHGHHHHHHHHHHHHHHHGGCGGHHHHHHHHHHGHHHHHHHHHGHFGHHHHHGHHHGHHHGHGGGHGHHHHHHHHHHHHHHHHHHHHHHHGGHHHGHHHHHFHHHGHHHHHHHGHGFHHHHHGGHHHHFHHHFEGGHHGHHHGGGGGGGGGGGGFEGGGGGHGFGFHHHHHHHG3FEFHFFHHGHGHBHFHHHHGFAGHHHHHBHFCFGA11EA22FHHGGGFHFHHGFE?GHHGGGGGGHGGGGGGGGGGFFFFFFFBBBBB
@M02197:105:000000000-AN6RF:1:1102:21959:21667 1:N:0:1
ATATAAGGCCCATCCTCCGCTTATTGATATGCTTAAGTTCAGCGGGTAGTCCTACCTGATTTGAGGTCACATTAATGATGTATTGTCCGAGGACCATTAGAGAGCTGAACTGCCCCTTACATTCAATAGCGTAGATAGTTATCACACCAATGAACAGGTTTGTTCTGCTAATGCATTTCAGAGGAGCTGAACCTTTTTAAGAGGCCAGCAAACCCCCACATCCAAACCGCTCAACAAAGAGAAAGTTTGATATATATATTAATGACACTCAAACAGGCATGCTCCTCGGAATACCAAGGAGCGCAAGGTGCGTTCAAAGATTCGATGATTCAC
+
CCDCCFFFFCBCGGGGGGGGGGGHHHHHHHHHHHHHHGHHHHHGGGGGGHHHHHHHGHHHHHHHGHHHHHHHHHHHHHHHHHHHHHHHGGGGGGHHHHHHHHHGGHHHHHHHHHGGHHHHHHHHHHHHHHHHHHGHHHHHHHHHHHHHHHHHHHHHHHHHHGHHHHHHHHHHHHHHHHHHHHHHHHHHHHHHHHHHHHHHHHHGGGHHGHHHHGGGHHHHGGGGGGGGHHGHHHHHHHHHHHHGHHHGHHHHHHGHHHHHHHHHHGHGGGHHFHGHEHHHGGGGGGGHHHHFHHHHGGGGGCHGGHGGGGHGGGGGGGGFFFFFFFFFCCBBC
@M02197:105:000000000-AN6RF:1:1102:8004:21628 1:N:0:1
ATATAAGGCCCATCCTCTGCTTATTGATATGCTTAAGTTCAGCGGGTAGTCCTACCTGATTTGAGGTCACATTAATGATGGATTGTCCGAGGACCATTAGAGAGCTGAACTGCCCCTTACATTCAATAGCGTAGATAGTTATCACACCAATGAACAGGTTTGTTCTGCTAATGCATTTCAGAGGAGCTGAACCTTTTTAAGAGGCCAGCAAACCCCCACATCCATACCGCTCAACAAAGAGAAAGTTTGATATATATATTAATGACACTCAAACAGGCATGCTCCTCGGAATACCAAGGAGCGCAAGGTGCGTTCAAAGATTCGATGACTCAC
+
BABCCFFFFBBBGGGGGGGGGGHGHGHHHHGHHHBGHGGFHHHGGGEGGHFHHFFHHHGHHHHGEHHHHHHGHHHHHHGHGGFHHGHHGGGCGHHHHHHGHHHGHHHHHHGHHHHGHHHHFHHHHHHHFHGHHGGHHHHHHHHHHHHHHHHHHHHHHHHFGFHHHGGHGHHHHHHGHFHHHHGBGGHEGGHGHHHHHHHHHHHHGGHHGHHHGGGGGGHHHGFGGGGGGHHHHHHHGHEGHEHHFFFHHHHHHHHGHHFGGHFGGDBADGFFHFDCF3FEHDGEAABHGGECHHGFGDEAE2GF4CGGGGHGGBGGGGGGFFFBF5FDBBAA?
@M02197:105:000000000-AN6RF:1:1102:21678:21573 1:N:0:1
ATATAAGGCCCATCCTCCGCTTATTGATATGCTTAAGTTCAGCGGGTAGCCCTACCTGATTTGAGATCAAACATTCAGGAAACTGTCCTCGCTAAGGAGAGACGTTTATGAGCTCCAGCGAACCTCCATCACTGAAGGTTACCTGGTGGAAAACCACAAGCGTAGATAGTTATCACACCCGTGATGCCACCAAACACTGGCAAGCTGATTCATTTGAGAGGAGCCGACCGCAGGCCAGCAAGACCCCCAAAGTCCAAGCTCATCACGGCAAAACCATGAGAGTTGAGGTGTTCATGATACTCAAACAGGCATGCCCTCTGGAATAGCCAGAGGGCGCAAGGTGCGTTCAAAGATTCGATGATTCAC
+
CCCCCFFFFCCCGGGGGGGGGGGHHGHGHHHHHHHHHHHGHHHGGGGGGHHHHHHHHHHHHHHHGHHHHHHHHHHHHHHHHHHHHHHHHHGGGGGHHHHHGGHGGGHHHHHHHHHH3GHGGGGGHHHHGHHHHHHHHHHHHHHHHHHHGHHHHHGHGHHHGGGGGGHHHHHHHHHHHHGGHHHHHHHHHHHHHHHHHHHGGGHHHHHHHHHHHHHHHHHGGGGGGGFGGHGHHGGHHHHHHGCGGGHHHHHHHGHHHHGFHHGGGGHHGGHGHHHHHEHHHHHHHHGHHHHHHHHGHHHGHHFHGHGHHHHGGGFHHHHHHHHHHHGHHHGGGGFFBHGGGFGGGGGGGFGGGGFFFFFFFBBBAA
@M02197:105:000000000-AN6RF:1:1102:13775:22210 1:N:0:1
ATATAAGGCCCATCCTCCGCTTATTGATATGCTCCTCCGCTTATTGATATGCTTAAGTTCAGCGGGTAGTCCTACCTGATTTGAGGTCAAGTTGTCAGGGATTGTCCGAAGACAGTTTGAAAGCACAGGGCTCCCGATCAGCCACCCTCTTACGAGGTGCCGGCGAAGACACTTATCACGCCGTACTATGTCCAATCAAGAGATGCACTGACACATTTCAGGTGAGCCACAAGGAAGCAGCAAGCACCCAAGTCCACCGCTCCCCAAATCCAAAGGATCAGAGAGTGTGAGAGTACAATGACACTCAAACGAGCATACCCTTTGGAGCATTCCAAAGGGTGCAAGGTGCGTTCAAAGATTCGATGACTCAC
+
BBABBFF4FABBGGGCGGGGEGGHGHHGGFFHEHHHGHGFGGGHGHFHHHHHHFFHHFFHHGGEGGGGGGGHHGHHHHFBGFHHEHHHHGHHHFDHHHHHGGGHHHHGGG>EEHHEFDHHHHGHGGGHHGGHHGGGGCGGBGH;HHGHGHFBGGFDGG@GACC@CGCCCGCGGCCEGCGGGGFHFHGBFFFFHHGGGFGGHHFGHFFHHHFFBGFBHHHHHFHFGHGHFHHFHHHGHHFHGHBEE?/GFCDGE/>/?CGGEECHDFGG1FGGHHHFDBHHFEHFGEHHHFFEGFFGED22D1D/1EEFEGGBHGA0B/FB1FGBF2FHHHGHHGFGEFBHGBFF00001GFGFGF3GGGFCBFFDFAAAAA
@M02197:105:000000000-AN6RF:1:1102:7064:22384 1:N:0:1
ATATAAGGCCCATCCTCCGCTTATTGATATGCTTAAGTTCAGCGGGTAGCCCTACCTGATTTGAGATCAAACATTCAGGAAACTGTCCTCGCTAAGGAGAGACGTTTATGAGCTCCAGCGAACCTCCATCACTGAAGGTTACCTGGTGGAAAACCACAAGCGTAGATAGTTATCACACCCGTGATGCCACCAAACACTGGCAAGCTGATTCATTTGAGAGGAGCCGACCGCAGGCCAGCAAGACCCCCAAAGTCCAAGCTCATCACGGCAAAACCATGAGAGTTGAGGTGTTCATGATACTCAAACAGGCATGCCCTCTGGAATAGCCAGAGGGCGCAAGGTGCGTTCAAAGATTCGATGATTCAC
+
CCCCCFFFFCCCGGGGGGGGGGGGHHHHHHHHHHHHFHHHHHGGGGGGGHHHHGHHHHHHHHHHGHGHHHHHHHHHFHGGGGHHHHHHHHGGGGGGHHHHGGHGGGHHHHHHHHHHHHHGGGGGHHHHHHHHHHGHHHGHHHHHHHHHGHHHHHGHGHHHHGGGGGHGHHHHHHGHHHGGHHHGHGHGHHHHHHHHHFGGGHHHGGHHGHHHHHHHGHGGGGGGGGGGGGGHHGHHHHHHHFCGGGGHHHHHHDGGHFFHEGGGEGGGHEGFGGFHHHFHFGHHHHGHFHHHHGHHHGGGHHHHFHFGBHGGGGGGHHGHHHHGHHHHHHGGGFGHG4HGGGGGGGGFGGGFGGCFFFFFFBBBBA
@M02197:105:000000000-AN6RF:1:1102:12417:22496 1:N:0:1
ATATAAGGCCCATCCTCCGCTTATTGATATGCTTAAGTTCAGCGGGTAGTCCTACCTGATTTGAGGTCACATTAATGATGAATTGTCCGAGGACCATTAGAGAGCTGAACTGCCCCTTACATTCAATAGCGTAGATAGTTATCACACCAATGAACAAGTTTGTTCTGCTAATGCATTTCAGAGGAGCTGAACCTTTTTAAGAGGCCAGCAAACCCCCACATCCAAACCGCTCAACAAAGAGAAAGTTTGATATATATATTAATGACACTCAAACAGGCATGCTCCTCGGAATACCAAGGAGCGCAAGGTGCGTTCAAAGATTCGATGATTCAC
+
CCDDCFFFFCCDGGGGGGGGGGGHHHHHHHHHHHHHHHHHHHHGGGGGGHHHHHHHHHHHHHHHGHHHHHHHHHHHHHHHHHHHHHHHGGGGGHHHHHHHHHHGHHHHHHHHHHHGHHHHHHHHHHHHHHHHHHGHHGHHHHHHHHHHHHHHHHHHHHHHHHHHHHHHHHHHHHHHHHHHGHHHHHHHHHHHHHHHHHHHHHHGGHHHGHHHHGGHHHHHGGGGGGGGHHHHHHHHHHHHHHHHHHHHHHHHHHHHHGHHHHHHHHFGHHHHHHHHHHHHHFGGEFHHHHFFHHGHHGGGGGHHHGGGGGHGGGGGGGGGGFFFFFFFBBBBB
@M02197:105:000000000-AN6RF:1:1102:13172:22539 1:N:0:1
ATATAAGGCCCATCCTCCGCTTATTGATATGCTTACTTCCTCTAAATGACCAAGATCCTCCGCTTATTGATATGCTTACTTTCAGCGGGTAGCCCTACCTGATTTGAGATCAAACATTCAGGAAACTGTCCTCGCTAAGGAGAGACGTTTATGAGCTCCAGCGAACCTCCATCACTGAAGGTTACCTGGTGGAAAACCA
+
HHHHGFFFGGHHGGGGGGHHHHHHHHHHHHHHHHHHHHHHHHHHHHHHHHHHHHHHHIIHHHHHHHHHHHHHHHHHHHHHHHHHHHHHHHHHHHHHHHHHHHHHHHHHHHHHHHHHHHHHHHHHHHHHHHHHHHHHHHHHHHHHHHHHHHHHHHHHHHHHHHHHGGHHHHHHHHHHHHHHHHHHHHHHHHGGHHHHHGH
@M02197:105:000000000-AN6RF:1:1102:26403:22728 1:N:0:1
ATATAAGGCCCATCCTCCGCTTATTGATATGCTTAAGTTCAGCGGGTATCCCTGCCTGATCCGAGGTCAACCTTGCGAGTAGGTCTTCCGGCAGACGGGGCCCTGACTCTTGAAGCGAAAGATTCTGCTACGCTTAAAGCCGGTGCCACGCCGCCGAGCGTTTCGAGGCGCGTCCCCAAAGGGGACGTCGCCCAACACCAAGCCAGGCTTGAGTGGTGAAATGACGCTCGAACAGGCATGCCCCTCGGGATACCAAGGGGCGCAATGTGCGTTCAAAGATTCGATGATTCAC
+
BBBBBFFFFBBBGGGGGGGGGGGHHHHGHHHHHHHHHHHHHHHGGGGGHHHHHGHHHHHHHHHGGGGHHHHHHGHHGGGGHHHHHHHHHGGGGGGHGGGGGGGHHHHHHHHHHHHHGGGGGHHHHHHHHHGGGGGGHHHHHGGGGGHHHGGGGGGGGGGGDHGGGGGGGGGGFGFHFGGHHGGGGFGGGHGFHFHGGGGHHHHHHGHHHHHGHHHHHHHHHGGGGGGEGGHGHHHFHHGGCGGGGGHHGHHHGAGFGGGGGHCHHGGGGGGGGGGGGGGGFFBFFFFCCCBC
@M02197:105:000000000-AN6RF:1:1102:23599:22907 1:N:0:1
ATATAAGGCCCATCCTCCCTTATTGATATGCTTAAGTTCAGCGGGTAGCCCTACCTGATTTGAGATCAAACATTCAGGAAACTGTCCTCGCTAAGGAGAGACGTTTATGAGCTCCAGCGAACCTCCATCACTGAAGGTTACCTGGTGGAAAACCACAAGCGTAGATAGTTATCACACCCGTGATGCCACCAAACACTGGCAAGCTGATTCATTTGAGAGGAGCCGACCGCAGGCCAGCAAGACCCCCAAAGTCCAAGCTCATCACGGCAAAACCATGAGAGTTGAGGTGTTCATGATACTCAAACAGGCATGCCCTCTGGAATAGCCAGAGGGCGCAAGGTGCGTTCAAAGATTCGATGATTCAC
+
AABBAFFB4ABBGGGGGGCGGFHHHGHFHFHGHGH5DFGFGHEEGAAAGFHHCHHHBGHHHHGGHHHHHHHFFFHHEFFHHFHFGHHGHGGGGGHHHGHGEGEFGHFFFFEGHCHFEGGEGGCHGGFHFHGHGHHHFGGHHFHHHHHCHFGFGGHGHHEGGFFCCGFDGHGHFHHHHGGGHCCGFHFCGHHHHHHHHGFGHHHFGHGDHHHGGHHHGHGGGGEGGGGGHFGGDFHHGHHHDBE?ECGEHDFC?FEG3HHEGFEEGHHHGHGHFHGBHHHGFHFFHEGF55HGBFBHGBGHHFHF3HGFHFFA1EFB5FHHFHHGBHHHGECGCGHGHHGGGGHGGGFFEGGGFB45FDDFAA>33
@M02197:105:000000000-AN6RF:1:1102:17004:22888 1:N:0:1
ATATAAGGCCCATCCTCCGCTTATTGATATGCTTAAGTTTAGCGGGTATCCCTACCTGATCCGAGGTCAACCATAGAATGGGGGGGTTGTCTAGCGAGCACGTAGCAGGACCCTGTAGCGAAAAAGATTACTACGCTTAGGGCCTGACAGCACCGCCACTGATTTTAGGGCCGACCGTTACCGGTGTGGCCCAACACCAAGCAGAGCTTGAGGGTTGTAATGACGCTCGAACAGGCATGCCCTGCGGAATACCACAGGGCGCAATGTGCGTTCAAAGATTCGATGATTCAC
+
AABAAFFFFA3AGGFFDEE?AEA555AGGGGHFHFFF5BFG5F22EEAFGFHFHHHHF;<G;H,?39GH;HGFBGF5:*HFHGGGB@?BAF9F6FBB5;>F55:FFB9#5EF?8F8FF4BB#BFBBBFF::::BD*EF9F99FFFEFF:EE+GGEFGBGFHGDFGFFGEFFFBBGFFFFFFFFFHGGGBGHFFHFGGFBFFHFFGFFBHGFFFFDFHFGEFFGGFFBFFDFGHGEE2GFCE?EA3BGDD5FFGCF?CFE255HCCEEECCGGGE5GCFGFFFFFFFAAA>3
@M02197:105:000000000-AN6RF:1:1102:21989:22893 1:N:0:1
ATATAAGGCCCATCCTCCGCTTATTGATATGCTTAAGTTCAGCGGGTAGCCCTACCTGATTTGAGATCAAACATTCAGGAAACTGTCCTCGCTAAGGAGAGACGTTTATGAGCTCCAGCGAACCTCCATCACTGAAGGTTACCTGGTGGAAAACCACAAGCGTAGATAGTTATCACACCCGTGATGCCACCAAACACTCGCAAGCTGATTCATTTGAGTGGAGCCGACCGCAGGCCAGCAAGACCCCCAAAGTCCAAGCTCATCACGGCAAAACCATGAGAGTTGAGGTGTTCATGATACTCAAACAGGCATGCCCTCTGGAATAGCCAGAGGGCGCAAGGTGCGTTCAAAGATTCGATGATTCAC
+
CCCCCFFFFCBCGGGGGGGGGGGHHHHHHHHGHHHHCHHHHFFDGGGGGHHHHHHHHHHHHHHHGHHHHHHHHHHHHHHHHHHHHHHHHHGGGGGHHHHHGGHGGGHHHHHGHHHHHHHGGGGGHHHHHHHHHHHHHHGHHHHHHHHHGHHHHHGHGHHHHGGGGGHHHHGHHHHHHHGGHHHHHHHHHHHHHHHHHGGHGHGHHHHHHGHHHGGHHHHGGGGGGGGGGHGHHGHHHFHHHECGE?3GGHHHHGHHHHHGFFGGEGHHHGHFGGHHEGHGEFHHHFGHHHHGEHHHHGFGHHHGFHFGEFHGGEAHHHHGF5HHGHHHHHGGGE?HGHHGGGGGGGGGGGGGGGFFDFFFFAA@BB
@M02197:105:000000000-AN6RF:1:1102:12102:22981 1:N:0:1
ATATAAGGCCCATCCTCCGCTTATTGATATGCTTAAGTTCAGCGGGTAGTCCTACCTGATTTGAGGTCACATTAATGATGAATTGTCCGAGGACCATTAGAGAGCTGAACTGCCCCTTACATTCAATAGCGTAGATAGTTATCACACCAATGAACAGGTTTGTTCTGCTAATGCATTTCAGAGGAGCTGAACCTTTTTAAGAGGCCAGCAAACCCCCACATCCAAACCGCTCAACAAAGAGAAAGTTTGATATATATATTAATGACACTCAAACAGGCATGCTCCTCGGAATACCAAGGAGCGCAAGGTGCGTTCAAAGATTCGATGATTCAC
+
DDCDDFFFFCBCGGGGGGGGGGGHHHHHHHHHHHHHHHHHHHHGGGEGGHHHHHHHHHHHHHHHGHHHHHHHHHHHGHHHHHHHHHHHGGGGGHHHHHHHHHHGHHHHHHHHHHHGHHHHHHHHHHHHHHHHHGHHHHHHHHHHHHHHHHHHHHHHHHHHHHHHHHHHHHHHHHHHHHHHHHHGHGHHHHHHHHHHHHHHHHHGHHHHGHHHHGGGHHHHHGGGGGGGHHGHHHHHHHHHHHHHHHHHGHHHHHHHHGGDHGHHHHHGHHHHFHHHHHHHHFGEGGHHFHHHHHHHFGGGGGHHHFGGGCHGFGGGGGGGGCFFFFFFBBBBB
@M02197:105:000000000-AN6RF:1:1102:12669:23178 1:N:0:1
ATATAAGGCCCATCCTCCGCTTATTGATATGCTTAAGTTCAGCGGGTAGTCCTACCTGATTTGAGGTCAAACGTCAATAAGGAAGACGCTAATAAAAGCGTCGACGCGTTAGAGGCACGGGACCTTCATTCATGCACTTCAGCTAACGGCGATCATTATCACGCCGAAGGCCTTGTCATGCAAAGTCGAAAGTCGACCGCAAGCCGATGCATTTCAGGAGAGCCCGAGTCCTGGACGAATCCAAGTCTCCGGCAGCCCCCACCATCCAAACGCCCTCTCGAAGCAAATCGAGAGGGGTAGAGAATTTACTGACACTCAAACAGGCATGCTCCTCGGAACACCGAGGAGCGCAAGGTGCGTTCAAAGATTCGATGATTCAC
+
ABCCDFFFFCCBGGGGGGGGGGGHHHHGHHHHHHHHHHHHHHHGGGGGGHHHHHHHHHGHHHHHGHHHHHHHGHHGGHHHHHHHHHHGGGGGHHHHHHHGGGGGGGGGDGGGHHHGGHGGGGGGHHGHHHHHHHHHHHHGHHHHGHHGGGGGGGGHGHHHHHGHGGGGGGGGGGGGGGGGGGGGGFGFGEGFFFFFFGFGGGGGGGGGGGGGGGGHHHHHEGFGGFHHFHHGGGHGHHHEHHGHGGGGGGHGGGGGGGGHGGHHHGGGGGGGGGGHHHGHHHHHGHHFGHGGGHHHHHHHHHHHHHFHHHHHGGGHHFHHHHHFGHHHFGGGGGHHGFGGFGHHEGFGCHHHHGGGGHGGGGGGGGGGFFFFFFFCCCCC
@M02197:105:000000000-AN6RF:1:1102:7387:23178 1:N:0:1
ATATAAGGCCCATCCTCCGCTTATTGATATGCTTAAGTTCAGCGGGTAGTCCTACCTGATTTGAGGTCAAATTGTCAGAAGCTGTCTCAAAAGAGACCCTTTAGAAGCTGAACCCCATTTATAAAGCTGCTCTTCACAAATGGCGTAGATAATTATCACACCAAAGCAAGGCAACAAAGGTCCCGCTAATGCATTTCAGGAGAGCCGACTTCTGAGAAGCCCGCATACTCCCACATCCAAGCCTGATCAACAGAAAAAGCTGAAAAGGTTGAGAATTTCATGACACTCAAACAGGCATGCTCCTCGGAATACCAAGGAGCGCAAGGTGCGTTCAAAGATTCGATGACTCAC
+
BBBBBFFFFBBBGFGGBGCEEEEGHFHHFHHFHHHGGEHGHHHGGGG?FGHHFHHHHHGHHHHFEHGFHGHHHHHFDG5FHFHHHHHHHHHFEFHHGEFFHHFHHHHBF3G?GHDAEGFHFHHGFGFHB?CGGH:GFHHGGGGHFBDBFHHDHHHGCGHHFGFCGCHFHFEHHHGHHFCFGGHAFHFHHGHFFHDGGHHHHGFCB:FCHHFDFGHHGDFFFGBGHFEEFGFBGFHHE?HFHGHEGB4FFFGHHFHHHHHFGFGHHGFFFFBFHHHHHHHHHEFA51BC5FBB53CHGHHFEEA2HFGFF5FFA532GGCGHG44EEEAHGFBGGGGCGGFFFFFFFBBAA3
@M02197:105:000000000-AN6RF:1:1102:10843:23195 1:N:0:1
ATATAAGGCCCATCCTCCGCTTATTGATATGCTTCTCCGCTTATTGATATGCTACCTTACTTCCTCTAAATGACCAAGATCCTCCGCTTATTGATATGCTTAAGTTCAGCGGGTAGCCCTACCTGATTTGAGATCAAACATTCAGGAAACTGTCCTCGCTAAGGAGAGGCGTTTATGAGCTCCAGCGAACCTCCATCACTGAAGGTTACCTGGTGGAAAACCACAAGCGTAGATAGTTATCACACCCGTGATGCCACCAAACACTGGCAAGCTGATTCATTTGAGAGGAGCCGACCGCAGGCCAGCAAGACCCCCAAAGTCCAAGCTCATCACGGCAAAACCTTGAGAGTTGAGGTGTTCATGATACTCAAACAGGCATGCCCTCTGGAATAGCCAGAGGGCGCAAGGTGCGTTCAAAGATTCGATGACTCAC
+
BBBBBFFFFBBBGGGGGGGGGGGHHHHHHHHHHHHHHHGGGGGHHHHHHHGGHHHGHHHHHHHHHHHGHGHGHHHHHHHHHHHHGGGGGGHHHHHHHHGHHHHGHHHHGHFGGGEFHHHHHHHHHHGHHHHGHHHHHHHHHHHHHHHHHHHHHHHHHGGGGGHHFHHGGGGFGGHHHHGHHGHHHGGGCGGHHHHGHHGGGGGGGGGGGGGGGFGGGGGGGGGGGGGGGGGGGFBGGGGGGGGDCAEHFHHFFDEHGHHHGC<BHHGHGHHHHGGHHHHEHHHHHHGGEF?@C??GHGFFFEGHHHEHDBFCGFHHHHHGFHHGHFHHHGGGGHHFGHHGFFHGHHHHGHHHGGHGHHBHHHHHGHFFFFGHHHHHHHGEEGGHHHHHHHHHHHHHFGGGGCHHGHGGGGFCGGFGGGEBFFFFFFFFAABAA
@M02197:105:000000000-AN6RF:1:1102:6394:23268 1:N:0:1
ATATAAGGCCCATCCTCCGCTTATTGATATGCTTAAGTTCAGCGGGTAGCCCTACCTGATTTGAGATCAAACATTCAGGAAACTGTCCTCGCTAAGGAGAGACGTTTATGAGCTCCAGCGAACCTCCATCACTGAAGGTTACCTGGTGGAAAACCACAAGCGTAGATAGTTATCACACCCGTGATGCCACCAAACACTGGCAAGCTGATTCATTTGAGAGGAGCCGACCGCAGGCCAGCAAGACCCCCAAAGTCCAAGCTCATCACGGCAAAACCATGAGAGTTGAGGTGTTCATGATACTCAAACAGACATGCCCTCTGTAATAGCCATAGGGCGCAAGGTGCGTTCAAAGATTCGATGATTCAC
+
AAAAA331F?AAGGGB11AEE0E1FFFHB3DGEHHCF2GFHHHCC/EFCGFFE0GEGBGFHHFFEFGFHGHHH1EFDBB1BBGFHHHFHHGGEEEFFEGE?EGGGGHGHGFH1DHHFBFGEGGCF0FFHFFHHFHFGFFGHFBFGHHF?EDGGEBFFHFHAFCFFFHGFFDGHHGHH?DA;0::FGGHHHHHDGCCGGFGFGGC09FFFEGFGGFFGFGFDFCEGCGCCA@@<@FF1HFF0A>//FHHFFGF3GHHG3BGHHF?EGHHHFGEBB4FD34FD2FHHEGHGF5FFGDBFFFE5GF5F5AD5FHF11F3A3BD55FD2HHFB2EE22AFA44ACE?HFGFFGGGEFBFFDFF@B>3A>>
@M02197:105:000000000-AN6RF:1:1102:14747:23215 1:N:0:1
ATATAAGGCCCATCCTCCGCTTATTGATATGCTTAAGTTCAGCGGGTAGCCCTACCTGATTTGAGATCAAACATTCAGGAAACTGTCCTCGCTAAGGAGAGACGTTTATGAGCTCCAGCGAACCTCCATCACTGAAGGTTACCTGGTGGAAAACCACAAGCGTAGATAGTTATCACACCCGTGATGCCGCCAAACACTGGCAAGCTGATTCATTTGAGAGGAGCCGACCGCAGGCCAGCAAGACCCCCAAAGTCCAAGCTCATCACGGCAAAACCATGAGAGTTGAGGTGTTCATGATACTCAAACAGGCATGCCCTCTGGAATAGCCAGAGGGCGCAAGGTGCGTTCAAAGATTCGATGATTCAC
+
CCCCCFFFFBBCGGGGGGGGGGGHHGHHHHHGHHHHHHHHHHHGGGGGGHHHHHHHHHHGHHHHGHHHHHHGHHHHHHHHHHHHHHHHHHGGGGGHHHHHGGHGGGHHHHHHHHHHHHHGGGGGHHHHHHHHHHHHHHHHHHHHHHHFGHHHHHGHGHHHHGGGGGHFHHHHHHHHHHGGGGGGHHHHHGHHGGGGGHHHHHHHHHGHGHHHGHHHHHHGGGGGGGGGGHGHHFFGHHHHHGGGGGHHHHHHHGHGHHHHHHGGFGHEHGHHFHHGGHHHHFHHGHGHHHFGHHHHHHHGHHHFFDBHHHHGGGEHFHHHHHHHHHHHHGGGGEFHHHHGGGGHGGGGGGGGGGFFFFFFFCCCCC
@M02197:105:000000000-AN6RF:1:1102:17876:23356 1:N:0:1
ATATAAGGCCCATCCTCCGCTTATTGATATGCTTAAGTTCAGCGGGTAGCCCTACCTGATTTGAGATCAAACATTCAGGAAACTGTCCTCGCTAAGGAGAGACGTTTATGAGCTCCAGCGAACCTCCATCACTGAAGGTTACCTGGTGGAAAACCACAAGCGTAGATAGTTATCACACCCGTGATGCCACCAAACACTGGCAAGCTGATTCATTTGAGAGGAGCCGACCGCAGGCCAGCAAGACCCCCAAAGTCCAAGCTCATCACGGCAAAACCATGAGAGTTGAGGTGTTCATGATACTCAAACAGGCATGCCCTCTGGAATAGCCAGAGGGCGCAAGGTGCGTTCAAAGATTCGATGATTCAC
+
CCCCCFFFFCBCGGGGGGGGGGGHHHHHHHHHHHHHHHHHHHHGGGGFGHHHHHHHHHEHHHGHGHHHHHHHHHHHHHHHHGHHHHHHHHGGGGGHHHHHGGHGGGHHHFHHGHHHHHHGGGGGHHHHHHHHHHHHHHHFHHHGHHHHGHHHHHGHGHHHHGGGGGHGHGGGHHHHHHGGHGGGHHHHHHHHHHHHHGHHHHHHHHHHHHHHHHHHHHHGGGGGGGFGGHGHHGHHHGHHHGGGGGHHHHHGGGHHHHGHHHGEEGHHHGHGBHHF@G4GHHHHHGGHHHHHHHHHHHGGHGHHGHFHHGHGGCGHHEGHHHHHHHHGHHCGGGGGFHHCGGGHGGFCGGGGGGFFFFFFFBBA?B
@M02197:105:000000000-AN6RF:1:1102:26566:23337 1:N:0:1
ATATAAGGCCCATCCTCCGCTTATTGATATGCTTAAGTTCAGCGGGTAGCCCTACCTGATTTGAGATCAAACATTCAGGAAACTGTCCTCGCTAAGGAGAGACGTTTATGAGCTCCAGCGAACCTCCATCACTGAAGTTTACCTGGTGGAAAACCACAAGCGTAGATAGTTATCACACCCGTGATGCCACCAAACACTGGCAAGCTGATTCATTTGAGAGGAGCCGACCGCAGGCCAGCAAGACCCCCAAAGTCCAAGCTCATCACGGCAAAACCATGAGAGTTGAGGTGTTCATGATAATCAAACAGGCATGCCCTCTGGAATAGCCAGAGGGCGCAAGGTGCGTTCAAAGATTCGATGATTCAC
+
AA@AA33B1>1>FGGGGGGGFGCF3GHFHG3GGHHHGH2FFHHGEGGCGFHFFHGAGFFHGFFHFGHHHB@E0DGGHHGHG0FGFE1@BFFGGG?10@?>/?0/??>>DB2>1FGCF1G/EECCGHH01FDGHFHF:$1@FG9GF0?8;/?BFHGFGHEHH00<0><<G=FHFHH;GFCC:0/0/0;CCC/=CAGGHFB/CGFGHHFGGGGFGFFHHF9>.C<;CGGC>HEFG/9EHGF>0/<//>011GBGBCGB11F220ACEEBD>/0G1GFFFB11HGB10FBB1HGFFGAEF222101BA11B1A0A///A1BGBD2A10B1AB/E0EA0CDB0EAAEGF1F3DBG?GFBFFB13D1AAA?
@M02197:105:000000000-AN6RF:1:1102:11675:23491 1:N:0:1
ATATAAGGCCCATCCTCCGCTTATTGATATGCTTAAGTTCAGCGGGTAGTCCTACCTGATTTGAGGTCACATTAATGATGAATTGTCCGAGAACCATTAGAGAGCTGAACTGCCCCTTACATTCAATAGCGTAGATAGTTATCCCACCAATGAACAGGTTTGTTCTGCTAATGCATTTCAGAGGAGCTGAACCTTTTTAAGAGGCCAGCAAACCCCCACATCCAAACCGCTCAACAAAGAGAAAGTTTGATATATATATTAATGACACTCAAACAGGCATGCTCCTCGGAATACCAAGGAGCGCAAGGTGCGTTCAAAGATTCGATGATTCAC
+
CCCCCFFFFCCCGFGGGGGGGG?HHGHHHHGHHHHHHHHHHHHGGGGGGFHHHHHHHHHHHHHGGHHHGHHHHHHHHHHHGGHHHHHHGGGEGHHHHHHHHHHGGHHHHHHHHGHGHHHHHHHHHHHHHHHGHHHHHHGHHHHHHHHHHHHHHHHHHHHHHHHHHHHHHHHHHHHHHHHHHHHHGHHHHHHHHHHHGHHHHHHHHHHHGHHHHGGGHGHHHGGGGGGGHHHHHHHHHHHHHHHGHHHHHHHGHGHHHHGHHGHHHGFGEHEHHHHHHHHHHGGGFGHHHHHHGHHHHGGGGGG5BHGGGGHGGFGGCGEFGFFFFFFFBBAAB
@M02197:105:000000000-AN6RF:1:1102:12730:23780 1:N:0:1
ATATAAGGCCCATCCTCCGCTTATTGATATGCTTAAGTTCAGCGGGTAGCCCTACCTGATTTGAGATCAAACATTCAGGAAACTGTCCTCGCTAAGGAGAGACGTTTATCAGCTCCAGCGAACCTCCATCACTGAAGGTTACCTGGTGGAAAACCACAAGCGTAGATAGTTATCACACCCGTGATGCCACCAAACACTGGCAAGCTGATTCATTTGAGAGGAGCCGACCGCAGGCCAGCAAGACCCCCAAAGTCCAAGCTCATCACGGCAAAACCATGAGAGTTGAGGTGTTCATGATACTCAAACAGGCATGCCCTCTGGAATAGCCAGAGGGCGCAAGGTGCGTTCAAAGATTCGATGATTCAC
+
BCBCCFFFFCCCGGGGGGGGGGGHHHHHHHHHGHHHHHHHHHHGGGGGGHGHHHHHHHHHHHHHGHHHGHHHHHHHHHHHHGHHHFFGHHGGGGGHGHHHGGHGFGHHHHHHHHHHHHHGGGGGHHHHHHHHHHHGHGFHHHHHHHGHGHHHHHGHGHHHGGGGGGHHHGGHHGHHHHGGGGHHHGEGHHHHHHHHHGHGGHHHHGGHGHHGHHGHHHHGGGGGGGFGGHGHHGHHGHGHHGFGGGHHHHGHEEFFHHHEGHGGGGHHGGFGBHGGBHHHHGHHHEGHHHHHGHHHFFHFHHHGFHHHGHHFEEGHHHHGFFGGHHHFGHFGGGGHHHCGGGGHGGGBGGGGGGFFFFFFFAAAAA
@M02197:105:000000000-AN6RF:1:1102:26084:24031 1:N:0:1
ATATAAGGCCCATCCTCCGCTTATTGATATGCTTAAGTTCAGCGGGTATCCCTACCTGATCCGAGGTCAACCTGTAAAAATTGGGGGTTCTGGCGAGCCACCGGGGGAACTCTATAGCGGGAGTATGTACTACGCTTAGAGCCCACCGGCGCCGCCACTAATTTTGAGGGCCGCGGAGACCGCGTGCCCCAATACCACGCTAGGCGTGAGTGGTTAAATGACGCTCGAACAGGCATGCCCTGCGGAATACCACAGGGCGCAATGTGCGTTCAAAGATTCGATGATTCAC
+
BCCCCFFFFABBGGGGFGFEGGGHHHGHHHHHHHHHFGHGHHHGGGEEHHHHH0HH;HHHHHHGGGGHHHFHHHHHHHHHHHHHGGGG:HHGH:GGEGG<GHFFFGGG:GHHHHHHHGFGGGGBGGHHHGG<GDFEFGHHHHHGHGGGFGGGGGHFFHGHHFGFHHFFGGGGGGFHGFFFFGGFGGFFHHHFHGGFFFFFFHGGFHHFGDHHHHHGGHFGGGFFFGHGHGHFFHHFGFGGFGGFGFFDBGEHHCFEGGGHHHEEFGHGGGGGGDGGGFFFFBFFBBBAB
@M02197:105:000000000-AN6RF:1:1102:15376:23956 1:N:0:1
ATATAAGGCCCATCCTCTGCTTATTGATATGCTTAAGTTCAGCGGGTAGTCCTACCTGATTTGAGGTCACATTAATGATGAGTTGTCCGAGGACCATTAGAGGGCTGAACTGCCCCTTACATTCAATAGCGTAGATAGTTATCACACCAATGAACAGGTTTGTTCTGCTAATGCATTTCAGAGGAGCTGAACCTTTCTAAGAGGCCAGCAAACCCCCACATCCAAACCGCTCAACAAAGAGAAAGTTTGATATATATATTAATGACACTCAAACAGGCATGCTCCTCGGAATACCAAGGAGCGCAAGGTGCGTTCAAAGATTCGATGATTCAC
+
DDDDCFFFFDCCGGGGGGGGGGHHHHHHHHHHHHHHHHHHHHHGGGGGGHHHHHHHGHHHHHGHGHHHHHHHHHHHHHHHHHHHHHHHGGGGGHHHHHHHHHHGGHGHHHHHHHHGHHHHGHHHHHHHHHHHHHGHHHHHHHHHHHHHHHHHHHHHHHHHHGHHHHHHHHHHHHHHHHHHHHHHHHHHHGHHHHHHHHHHHHHHHHHHGHHHHGGHHHHHGGGGGGGGHHHHHHHHHHHHHHHHHHHHHHHGHHHHGHHHHHHHHHHGGHHHHGHHGHHHHFGGGGHHHHHFHHHHGGGGGFHHHHGGGGHGGGGGGGGGGFFFFFFFCCCCC
@M02197:105:000000000-AN6RF:1:1102:7320:24040 1:N:0:1
ATATAAGGCCCATCCTCCGCTTATTGATATGCTTAAGTTCAGCGGGTAGTCCTACCTGATTTGAGGTCACATTAATGATGAATTGTCCGAGGACCATTAGAGAGCTGAACTGCCCCTTACATTCAATAGCGTAGATAGTTATCACACCAGTGAACAGGTTTGTTCTGCTAATGCATTCCAGAGGAGCTGAACCTTTTTAAGAGGCCAGCAAACCCCCACATCCAAACCGCTCAACAAAGAGAAAGTTTGATATATATATTAATGACACTCAAACAGGCATGCTCCTCGGAATACCAAGGAGCGCAAGGTGCGTTCAAAGATTCGATGATTCAC
+
BBBBBFFFFBAAGGGGGCGGEGGHHHHHHHHHHHHHHFDHHHHFCEEFGHHHHHHHHGHHHHHFGHHHHHHGHHHHHGHHHHHHHHHHGGGGFHHHHHHHHHHGHHHGHHHFHHHGHHHHHHHHHGHHHHHHHGHHHHHHHHGHHHHGHHHHHHHHHHHHHHHHHHHHHHHHHHHHHHHHHHHGHGHHHHHHHHHHHHHHHHHEHGGGGGHHHGGHHGHHGGGGGGGGHHGHGHHHFHHHHHGFHFHGHHFGHHHGHGHHHHHHHGHGGHHFHHHFGHHGC1GGGFHHHHHHHHHGF2E2A?HHGGGGGGHGGGGGGGFCBFFFBFFFBBBBB
@M02197:105:000000000-AN6RF:1:1102:13088:24576 1:N:0:1
ATATAAGGCCCATCCTCCGCTTATTGATATGCTTAAGTTCAGCGGGTAGTCCTACCTGATTTGAGATCAAACGTTCAAAGGCTGTCCTCGAGGGACGTTTATGAGCCCCAGCGAACCCCCATCGCTGAAGGTTACCTGGTGAAAAACCACAAGCGTAGATGGTTATCACACCCGTGACGCCACCAAACACTGGCAAGCTGATCCGTTTGAGAGGAGCCGACCGTAGGCCGGCAAGACCCCCAAAGTCCAAGCTCATCACGGCGAACCGTGAGAGTTGAGGTTTTCATGATACCCAAACAGGCATGCCCTTCGGAATAGCCAAAGGGCGCAAGGTGCGTTCAAAGATTCGATGATTCAC
+
DDDDDFFFFDCCGGGGGGGGGGGHHHHHHHHHHHHHHHHHHHHGGGGGGHHHHHHHHHHHHHHHGHHHHHHHGHHHHHHHHHHHHHHHHGGGGGGGGGGHHHHHHHHGGGGHGGGGGGGGGHHGGHGGHHHHHHHHHHHHHHHHHHGGHGHHHHGGGGGHHHHGHHHHHHHGGGGGGGGGGGGGGGGGGGHGGHGGHHGGGGGGHGHFHHHHGGGGGGGHGGHHGGGFGHHHHHGGGGGFFHHGFGGGHHHHGHHGGFGGGGGGGGHHHHHHHHHHHHGHHHHGGHHHGHGGGHHHHHHHEHHGGCGGGFEHHHHCHHHHHHGGGGGHHHHGGGGHGGGDGGGGGGFFFFFFFBBBBB
@M02197:105:000000000-AN6RF:1:1102:7054:24301 1:N:0:1
ATATAAGGCCCATCTCCGCTTATTGATATGCTTAAGTTCAGCGGGTAGCCCTGCCTGATTTGAGATCAAACATTCAGGAAACTGTCCTCGCTAAGGAGAGACGTTTATGAGCTCCAGCGAACCTCCATCACTGAAGGTTACCTGGTGGAAAACCACAAGCGTAGATAGTTATCACACCCGTGATGCCACCAAACACTGGCAAGCTGATTCATTTGAGAGGAGCCGACCGCAGGCCAGCAAGACCCCCAAAGTCCAAGCTCATCACGGCAAAACCATGAGAGTTGAGGTGTTCATGATACTCAAACAGGCATGCCCTCTGGAATAGCCAGAGGGCGCAAGGTGCGTTCAAAGATTCGATGATTCAC
+
BBBBBFFFFBBBGGFGGFGGGGHHHGHHHGGHHFFHHGDFHCGCGGEFCD3GGHHGHHFHHHHEAGGHHHHHHEHHGHGHHHHHHHHHFFEGGGHHGEHGGHGGAGHHHHHHHGHHHHGGGGGHHHHFH8HHHHGFHBFFGHHGH9HFEHHHHFHGHHHHGFGGGHHHHHHHHFHHFEEHGHHHHHHHHHHHHHHHHHHGGFHHGGGGHFGHHGHGHHGGGGGGGGFGFGHFFFHFGDB0EBEGGHHHGHFEGGHHG1GGCEGEEEGF/EFFEHFDBHHGG1FHFEHFGBGHFHHFEFGGCHGAEFHHFHEE/CFEEHHFFDGFF11CHGECGGGFFFCE??CF13GGGGEFB11FFFFFA@AAA
@M02197:105:000000000-AN6RF:1:1102:9889:24562 1:N:0:1
ATATAAGGCCCATCCTCCGCTTTTGATATGCTTAAGTTCAGCGGGTAGTCCTACCTGATTTGAGATCAAACGTTCAAAGGCTGTCCTCGAGGGACGTTTATGAGCCCCAGCGAACCCCCATCGCTGAAGGTTACCTGGTGAAAAACCACAAGCGTAGATAGTTACCACACCCGTGACGCCACCAAACACTGGCAAGCTGATCCGTTTGAGAGGAGCCGACCGTAGGCCGGCAAGACCCCCAAAGTCCAAGCTCATCACGGCGAACCGTGAGAGTTGAGGTTTTCATGGTACTCAAACAGGCATGCCCTTCGGAATAGCCAAAGGGCGCAAGGTGCGTTCAAAGATTCGATGATTCAC
+
BBBBBFFFFAABGGGFGGGGGGGHGGHFFHFFHHHHHHHHHGGGGEEGFHHHHHHGHHHHHGHGHHHGGHGGEGHHHHGHHEGHHHHHGGGFGGGGGGHHHHHHHHGGGGHGGGGGGGGGHHGGHGGHHH?GGGHHHHGHHHHGGGGFGGGHGGDGGGGHHHHHHHHHGGGGGGGGGFEDGGGGGGHGGGHHGHGHHHCGGGGGHFGHHGHGGGFGGGHGGHHFGFGGHGHHHGFFDCFHFHFGHCGHFGBBHHGEEGGGGGFGDGHHHHHGHHHHG1GF5FHHFHHFGHEGHGEBHHHHHHEF?EECFHHHHEBHHGBCGEEAEFFHGBGEGGHGFFGEFGEGFBFFFFFFAAAA@
@M02197:105:000000000-AN6RF:1:1102:15853:24867 1:N:0:1
ATATAAGGCCCATCCTCCGCTTATTGATATGCTTAAGTTCAGCGGGTAGTCCTACCTGATTTGAGGTCACATTAATGATGAATTGTCCGAGGACCATTAGAGAGCTGAACTGCCCCTTACATTCAATAGCGTAGATAGTTATCACACCAATGAACAGGTTTGTTCTGCTAATGCATTTCAGAGGAGCTGAACCTTTTTAAGAGGCCAGCAAACCCCCACATCCAAACCGCTCAACAAAGAGAAAGTTTGATATATATATTAATGACACTCAAACAGGCATGCTCCTCGGAATACCAAGGAGCGCAAGGTGCGTTCAAAGATTCGATGATTCAC
+
BCCCCFFFFCCBGGGGGGGGGGGHGHHHHHHHHHFHHHHHHHHGGGGGGFHHHHHHGHHHHHHHGHHHHHHHHHHHHHHHHHHHHHHHGGGGGHHHHHHHHHHGHHHHHHHHHGHGHHHHHHHHHHHHHHHHGHHHHHHHHHHHGHHHHHGHHHHHHHHHHHHHHHHHGHHHHHHHHHHHHHHHHHHHHHHHHHHHHHHHHHHHHGHHGHHHHGGHHGGGHGGGGGGGHHHHHHHHHGHHGHHHHHFFHHHHHFFF5FFFHHGHHHEFGHHHHHHHEHHHHGGGGGHHHHHGBHHHHGGGFGHHHHGGGGHGGGGGFGGGGFFFFFFFBBBAB
@M02197:105:000000000-AN6RF:1:1102:14021:24981 1:N:0:1
ATATAAGGCCCATCCTCCGCTTATTGATATGCTTAAGTTCAGCGGGTAGTCCTACCTGATTTGAGGTCACATTAATGATGAATTGTCCGAGGACCATTAGAGAGCTGAACTGCCCCTTACATTCAATAGCGTAGATAGTTATCACACCAATGAACAGGTTTGTTCTGCTAATGCATTTCAGAGGAGCTGAACCTTTTTAAGAGGCCAGCAAACCCCCACATCCAAACCGCTCAACAAAGAGAAAGTTTGATATATATATTAATGACACTCAAACAGGCATGCTCCTCGGAATACCAAGGAGCGCAAGGTGCGTTCAAAGATTCGATGACTCAC
+
BBBBBFFFFBBBGGGGGGGGGGGHGGHHHHHHHHHHHHHHHHHGGGGGGFHHHHHHHGHHHHHHGHHHHHHHHHHHHHHHHHHFHGHHGGGGGHHHHHHHHHHGHHHHHHHHHHHGHHHHGHHHHHHHGHHHHHGHHHHHHHHHHHHGHHHHHHHHHHFHHGHHHHGHHHHHGHHHHHHHHHHHHHHGHHGHHHHHHHHHHHHGHGHHGHHHGGGHHHHHGGGGGGGGHHHHGGGHHHGEHHHFGHGHHHHGGEHHFFFHBFFHHGFGFHGHHHHHHEGHHGGE?FFBHHHCHHHFHEGGGGHHHHGEEGHFCGGGGGGGGFFFFFFFBAAAA
@M02197:105:000000000-AN6RF:1:1102:8638:25100 1:N:0:1
ATATAAGGCCCATCCTCCGCTTATTGATATGCTTAAGTTCAGCGGGTAGTCCTACCTGATTTGAGGTCAAATTGTCAGAAGCTGTCTCAAAAGAGACCCTTTAGAAGCTGAACCCCATTTATAAAGCTGCTCTTCACAAATGGCGTAGATAATTATCACACCAAAGCAAGGCAACAAAGGTCCCGCTAATGCATTTCAGGAGAGCCGACTTCTGAGAAGCCCGCATACTCCCACATCCAAGCCTGATCAACAGAAAAAGCTGAAAAGGTTGAGAATTTCATGACACTCAAACAGGCATGCTCCTCGGAATACCAAGGAGCGCAAGGTGCGTTCAAAGATTCGATGATTCAC
+
CCCCCFFFFCCCGGGGGGGGGGGHGHHHHGHHGHHHHHHHHHHGGGGGGHHHHHHHHHHHHHHHGHHHHHHHHHHHHHHHHHHHHGHHHGHHHGHHHGHHHHHHHHHGHHHGHAFGGHHHHHHHHGGHHHHHHHHHHHHHHHGHGGGGGHHHHGHHHHHHHHHHHHHHHHHHHHHHHHHGGGGGGFHHHHHHHHHHHHGHHGHGHHHGHHHHHHHHHGGGGGHHHGGGHGGHHHHFGGHHHHHHHHHHHHHHHHHHHHHHHFHHHHHHHHHHHHHEHFHGHHHHHGHHHHHHHFFHHHEGGGFGHHHGGFGFFGHGGGGGGBHHGGGGHGGGGGBGGGGFFFBFFFAAAAA
@M02197:105:000000000-AN6RF:1:1102:16883:25177 1:N:0:1
ATATAAGGCCCATCCTCCGCTTATTGATTATGCTTAAGTTCAGCGGGTAGTCCTACCTGATTTGAGATCAAACGTTCAAAGGCTGTCCTCGAGGTACGTTTATGAGCCCCAGCGAACCCCCATCGCTGAAGGTTACCTGGTGAAAAACCACAAGCGTAGATAGTTATCACACCCGTGACGCCACCAAACACTGGCAAGCTGATCCGTTTGAGAGGAGCCGACCGTAGGCCGGCAAGACCCCCAAAGTCCAAGCTCATCACGGCGAACCGTGAGAGTTGAGGTTTTCATGATACTCAAACAGGCATGCCCTTCGGAATAGCCAAAGGGCGCAAGGTGCGTTCAAAGATTCGATGATTCAC
+
CCCBBFFFFCCCGGGGGGGGGGGHHHHHHGHHHHHHHHHHHHGHGGGGGFHHHHHHHHA3BDFGHEHHHHHHGGHHHHHHHGHHHHHGHHGGGGEGHGHHHHHHHHHHGGGGHGGGGGGGGGHHGGHGGHHHGGFHHHFHHHHHHHHGGHGHHHHGFGGGHHHGHHHHGHHHGGGDGGGGGGGGGGGGGHGHGHHHHHHHGGGGGHHGHHHGHGGGGGGGGGGHHGGGGGHHGHHGCGGGHHHGHHFGHHGHHHHHGGGGGGGGGFGHGBGHHHHGHHHGHHHHHHHGHGFHGHGHGGHGHGEFGGGEFGGHHFFHHHHHHHGEFGEGHHHGGGGGHGGGGGGGGGGFFFFFFFBCCCC
@M02197:105:000000000-AN6RF:1:1102:11016:25112 1:N:0:1
ATATAAGGCCCATCCTCCGCTTATTGATATGCTTAAGTTCAGCGGGTAGCCCTACCTGATTTGAGATCAAACATTCAGGAAACTGTCCTCGCTAAGGAGAGACGTTTATGAGCTCCAGCGAACCTCCATCACTGAAGGTTACCTGGTGGACAACCACAAGCGTAGATAGTTATCACACCCGTGATGCCACCAAACACTGGCAAGCTGATTCATTTGAGAGGAGCCGACCGCAGGCCAGCAAGACCCCCAAAGTCCAAGCTCATCACGGCAAAACCATGAGAGTTGAGGTGTTCATGATACTCAAACAGGCATGCCCTCTGGAATAGCCAGAGGGCGCAAGGTGCGTTCAAAGATTCGATGATTCAC
+
BBCCCFFFFCBCGGGGGGGGGGGHGHHHHHHHHHHHHHHHHHHGGGGGGGHHHHHHFHHGHHHHGHHHHHHHHHHHGHHHHHHHHHHHHHGGGGGHHHHHGGHGGGHHHGHGHHHHHHHGGGGGHHHHHHHHHHHHHHHHHHHFHHHHGHHHHHGGGHHHHGGGGFFHHHHFGGHHHHGEFHHHHHHHGHHHHHHHGGHGHHHGHGGHHHHHHHHHGHGGGGGGGGGGGFGGHFHHGHHHHGCGGGHHHHFHHGHHHGHHHHGGGGHFFAGFBBHHEHGHHHHHHHGHHHHHHHHHHHHGHHFFGG5HFHGGGGGGHHHHHHFGHFGHHHCGEECHFFGGGGGHGFGFGGFGFGFFFFFFFAAA>A
@M02197:105:000000000-AN6RF:1:1102:22956:25369 1:N:0:1
ATATAAGGCCCATCCTACGCTTATTGATATGCTTAAGTTCAGCGGGTAGTCCTACCTGATTTGAGATCAAACGTTCAAAGGCTGTCCTCGAGGGACGTTTATGAGCCCCAGCGAACCCCCATCGCTGAAGGTTACCTGGTGAAAAACCACAAGCGTAGATAGTTATCACACCCGTGACGCCACCAAACACTGGCAAGCTGATCCGTTTGAGAGGAGCCGACCGCAGGGCCGGCAAGACCCCCAAAGTCCAAGCTCATCACGGCGAACCGTGGGAGTTGAGGTTTTCATGATACTCAAACAGGCATGCCCTTCGGAATAGCCAAAGGGCGTAAGGTGCGTTCAAAGATTCGATGATTCAC
+
1A1>AF31FAAAFB113B11A0E13A3G3ADBD2BF1BF2F2F0EE/EFBAD22B0110F2FD2//G1AEG1>00>1DB1GEBBG@BGFG?ECGCGGC/GGHEHB1C>E?EHGGEG<</<BCCAC0BB9:1<FF<<FHCB;FDGFGCA9><GAHCF<@ED90D0FDG<@GFCC.C;:?AEC9C9ACAEFFFEFFB0FFF0BFFFGFGFCF;<,?FFFE@4C@@GHCCCAB<1@1<//<><01>11B1/0B111F20/>>>/@/CF?/E>0/GFF0FB>0/>GD12BDBBDEHGHGGBAB111FFFAB/?E/FFD21GCCFFE0AA00AB1F0EEA0111BF3AF11ABC33FFFAAA>A
@M02197:105:000000000-AN6RF:1:1102:22163:25537 1:N:0:1
ATATAAGGCCCATCCTCCGCTTATTGATATGCTTAAGTTCAGCGGGTAGCCCTACCTGATTTGAGATCAAACATTCAGGAAACTGTCCTCGCTAAGGAGAGACGTTTATGAGCTCCAGCGAACCTCCATCACTGAAGGTTACCTGGTGGAAAGCCACAAGCGTAGATAGTTATCACACCCGTGATGCCACCAAACACTGGCAAGCTGATTCATTTGAGAGGAGCCGACCGCAGGCCAGCAAGACCCCCAAAGTCCAAGCTCATCACGGCAAAACCATGAGAGTTGAGGTGTTCATGATACTCAAACAGGCATGCCCTCTGGAATAGCCAGAGGGCGCAAGGTGCGTTCAAAGATTCGATGATTCAC
+
CCCCCFFFFCCCGGGGGGGGGGGHHHHHHHHHHHHHHHHHHHHGGGGGGHHHHHHHHHHHHHHGGHHHHHHHHHHHHHHHHHHHHHHHHHGGGGGHHHHHGGGGGGHHHHHHHHHHHHHGGGGGHHHHHHHHHHFHHHGHHHHHHHHHGHGHGHHHHHHHHGFGGGHHHHHHHHHHHHGGGHGGHHHHHHHHHHHHHHHHGGHHGGGHGGGGGGHGGHHGGGGGGGGGGHGFGGHGBGHHFGGGGGHHHHHGHGHGHFHHHHGGGGHGHGHHHHHHHHHHHHHHHHGHHHHFHHGHHHGGHHHHHHGHHHHGGGGHHHGHHHHHHHHFHDCGEGGHHHHGGGGHGGGCGGGGGGFFFBFFFBBBAB
@M02197:105:000000000-AN6RF:1:1102:13503:25726 1:N:0:1
ATATAAGGCCCATCCTCCGCTTATTGATATGCTTAAGTTCAGCGGGTAGTCCTACCTGATTTGAGGTCACATTAATGATGAATTGTCCGAGGACCATTAGAGAGCTGAACTGCCCCTTACATTCAATAGCGTAGATAGTTATCACACCAATGAACAGGTTTGTTCTGCTAATGCATTTCAGAGGAGCTGAACCTTTTTAAGAGGCCAGCAAACCTCCACATCCAAACCGCTCAACAAAGAGAAAGTTTGATATATATATTAATGACACTCAAACAGGCATGCTCCTCGGAATACCAAGGAGCGCAAGGTGCGTTCAAAGATTCGATGATTCAC
+
ABBBABFFB4AAGGGGGGGGCGGHHHHHHHGHDGGGGHHGHHHGGGGGGHGHGHHFHHHHHE5AFGHGHHHGHHHHHHHHHHHHHHHHEFGCEHGHGHHHHHHGGHHHHGFGHFGFHHHHGHHHHHHHHGGDGFHHHHHHHHHHHHHGHHHHHHHHHHHFHGHEHGHFHHHHHHHHHHHHGHHHHHHFHHHHFHHGHHHHHHGGGFGHGHHHHHHGHHHGGGGGBFGEGHFFGFGGHHHGFGB33BFHHHHGFHGEGGG5EGBHGHHFEFHHHGD33FGCEF?FAAG5GGGE3HFFFEEE2GFDHFE2?GFGCGFGGGAGBBFFFFDFAA@AA
@M02197:105:000000000-AN6RF:1:1102:13919:25893 1:N:0:1
ATATAAGGCCCATCCTCCGCTTATTGATATGCTTAAGTTCAGCGGGTATCCCTGCCTGATCCGAGGTCAACCTTGTGAGTAGGTCTTCCGGCAGACGGGGCCCCGACTTTCAAAGCGAAAGATTCTGCTACGCTTAAAGCCGGTGCCACGCCGCCGAGCGTTTCGAGGCGCGTCCCCAAAGGGGACGTCGCCCAACACCAAGCCAGGCTTGAGTGGTGAAATGACGCTCGAACAGGCATGCCCCTCGGGATACCAAGGGGCGCAATGTGCGTTCAAAGATTCGATGATTCAC
+
CCCCCFBBFBBCGGGGGGGGGGGHHHHHHHHHHHHHHHHHHHHGGGGGHHHHHGHHHHHHHHHGGGGHHHHHHHHHHHHHHHHHHHHHHGGGGGGGGGFGFGGGGGGGGHHHHHHHGGGGGHHHHHHHHHHGGGGGHHHHHGGGGGHHHGGGGGGGGGGGGGGGGGGGGGGGGGGHHHHHHGGGGGGGGHGHHGGGHGGHHHHHHGGHHHHHHHHHHHHHHGGGGGGHGFHHHHHGHHGGGGGGFGHGBHHHHHGHGGEGGHHHHGGGGHGGGGGGGGGGFFFFFFFCCCBC
@M02197:105:000000000-AN6RF:1:1102:17502:26129 1:N:0:1
ATATAAGGCCCATCCTCCGCTTATTGATATGCTTAAGTTCAGCGGGTAGTCCTACCTGATTTGAGGTCACATTAATGATGAATTGTCCGAGGACCATTAGAGAGCTGAACTGCCCCTTACATTCAATAGCGTAGATAGTTATCACACCAATGAACAGGTTTGTTCTGCTAATGCATTTCAGAGGAGCTGAACCTTTTTAAGAGGCCAGCAAACCCCCACATCCAAACCGCTCAACAAAGAGAAAGTTTGATATATATATTAATGACACTCAAACAGGCATGCTCCTCGGAATACCAAGGAGCGCAAGGTGCGTTCAAAGATTCGATGATTCAC
+
BBBBBFFFFBBBGGGGGGGGGGGHHHGHHHHHHHGHHHHHHHHGGGGGGGHHHHHHHGHHHHHHGHHHHHHGHHHHHHHGHHHHHHHHGGGGGHHHHHHHHHHGHGHHHHHHHHHGHHHHHHHHHHHHFHGGHGHHHHHHHHHHHHHHHHHHHHHHHHHHHGHHHHHHHHHHHHHHHHHHHHHHHGGHHHHHHHHGHHHHHHHGGHHHGGGHHGGHHHGGGGGGGGGGHHHHHGHHHHGHHHHHHHGHHHGHHHHHHFHHHHHHHHFGHGHHHHHHFGFFHGECGGHFHHHCHHGHHEF?GGHHHHGGGFFFGFFGFFEBGFFFFFFF?AAAA
@M02197:105:000000000-AN6RF:1:1102:20866:26063 1:N:0:1
ATATAAGGCCCATCCTCCGCTTATTGATATGCTTAAGTTCAGCGGGTAGCCCTACCCGATTTGAGATCAAACATTCAGGAAACTGTCCTCGCTAAGGAGAGACGTTTATGAGCTCCAGCGAACCTCTATCACTGAAGGTTACCTGGTGGAAAACCACAAGCGTATATAGTTATCACACCCGTGATGCCACCAAACACTGGCAAGCTGATTCATTTGAGAGGAGCCGACCGCAGGCCAGCAAGACCCCCAAAGTCCAAGCTCATCACGGCAAAACCATGAGAGTTGAGGTGTTCATGATACTCAAACAGGCATGCCCTCTGGAATAGCCAGAGGGCGCAAGGTGCGTTCAAAGATTCGATGATTCAC
+
CBBCCFFFFCCCGGGGGGGGGGGHHHHHHHHHHHHGGHHHHHHGGGGGGHHHHGHHHGGGGGHHGHHHHHHHHHHHGHHHHHHHHHHHHH?EGGGHHHHHGGHGGGHHHHHHHHHHHHHGGGGGHHHHHHHHHHGHHHHHHHHHHHHHGHHHHHGHGHHHHGGGGHHHHHHHHHHHHHGGGHHGHHGHHHHHHHHHHGHGHHHHHHHHHHGHHHHHHHHGGGGGGFFGGHGHHGHHHHHHHGGGGGHHHGHHHGHHHHGGHGAGGGHHGGFFFEHHHHGHHHG3HHGHHGHHHGFHFHGEHHHHHHHHGFHEGFAHG5GHFHHHHHFHHHGGGGCHGHEGGGGHGGGGGGGGGGFFFFFFBBBAAB
@M02197:105:000000000-AN6RF:1:1102:11691:26243 1:N:0:1
ATATAAGGCCCATCCTCCGCTTATTGATATGCTTAAGTTCAGCGGGTAGTCCTACCTGATTTGAGATCAAACGTTCAAAGGCTGTCCTCGAGGGACGTTTATGAGCCCCAGCGAACCCCCATCGCTGAAGGTTACCTGGTGAAAAACCACAAGCGTAGATAGTTATCACACCCGTGACGCCACCAAACACTGGCAAGCTGATCCGTTTGAGAGGAGCCGACCGCAGGGCCGGCAAGACCCCCAAAGTCCAAGCTCATCACGGCGAACCGTGAGAGTTGAGGTTTTCATGATACTCAAACAGGCATGCCCTTCGGAATAGCCAAAGGGCGCAAGGTGCGTTCAAAGATTCGATGATTCAC
+
BBBABFFDFBB?GGGGGGGGGGGGHHHHHHHCHHHFHHHHHFGGGGGEGHGHHHFCGHHHHHHHGHHHHHHHGHHHHHFGHHHHHGHHEGDGGGGGGFGHGHFFHHFGGGGHGGGGGGGGGHHGGHGGHHFGGHHFGHHGHHGHHHGGGGHHHHGGFFGGHHFGHHHHH<HGGGGFEEGDGGGGGGGGGGGGGGGGGGGFGGGGGGFGFFHHGGGGGGGFFFHGFFFGGFGDFAGC>///FFG3GE3GFHHHHHGHF@@GE?CGEFGHHHHHHHGFC3B?GGGFHHEFFHGFGGCEEHHHEEHHFF1?0CFEHHHGHHHCGHFGEEGECFEFEEAAEGGGGFGBCFG4CFDB5FAAAAA
@M02197:105:000000000-AN6RF:1:1102:18601:26108 1:N:0:1
ATATAAGGCCCATCCTCCGCTTATTCATATGCTTAAGTTCAGCGGGTAGCCCTACCTGATTTGAGATCAAACATTCAGGAAACTGTCCTCGCTAAGGAGAGACGTTTATGAGCTCCAGCGAACCTCCATCACTGAAGGTTACCTGGTGGAAAACCACAAGCGTAGATAGTTATCACACCCGTGATGCCACCAAACACTGGCAAGCTGATTCATTTGAGAGGAGCCGACCGCAGGCCAGCAAGACCCCCAAAGTCCAAGCTCATCACGGCAAACCCATGAGAGTTGAGGTGTTCATGATACTCAAACAGGCATGCCCTCTGGAATAGCCAGAGGGCGCAAGGTGCGTTCAAAGATTCGATGATTCAC
+
BCCCCFFFF@AAGGGGGGGGGGGHHHHHGHHGHHHGHHHGHGFAEGGGGHHHHHFHHFHHHHHHGHHHHHHHHHHHGHHHFGHFHHHHHHGGGGGHHHHHGGHGGGHHHHHHGHHHHHEEGGGGHHHHHGHHHHHHHHHHFHHHGHHHGHGHHHGHGHHHHGGFFEHHHHHHHGHH<HGEDCEGHHHHHHHHHHHGHGGEGGGGHGGDFGGGGGGHFGGGGFFFFGFGGFFGFFFFDBFGFCCG?EHGBFFCB/GHBFFHHGF?EGHHEABB/HDFBFDHFEHGF0EHHHHGBEFBEABFHGBGGGHHGHBEE?EF1HG2FGF10F1FF/A000CFGHGEEE?FCGCGGF3A11BFF3BFFAAAA@
@M02197:105:000000000-AN6RF:1:1102:12420:26458 1:N:0:1
ATATAAGGCCCATCCTCCGCTTATTGATATGCTTAAGTTCAGCGGGTAGCCCTACCTGATTTGAGATCAAACATTCAGGAAACTGTCCTCGCTAAGGAGAGACGTTTATGAGCTCCAGCGAACCTCCATCACTGAAGGTTACCTGGTGGAAAACCACAAGCGTAGATAGTTATCACACCCGTGATGCCACCAAACACTGGCAAGCTGATTTATTTGAGAGGAGCCGACCGCAGGCCAGCAAGACCCCCAAAGTCCAAGCTCATCACGGCAAAACCATGAGAGTTGAGGTGTTCATGATACTCAAACAGGCATGCCCTCTGGAATAGCCAGAGGGCGCAAGGTGCGTTCAAAGATTCGATGATTCAC
+
>ABBCFFBFBBBGGGGGGEGGGGHHHHHFHHHHHFHHHHHHHGGGGGGGHHHHHHHHHHHHHHHGHHHHHHGHHHHHHHGFGHHHHHHHGGGGGGHGHHHGGHGGGHHHHHHGHHHHHHGGGGGHHHHHGHHHHHHHHHHFHHHHGHHGHHHHHGHGGHHGGGGGGGHHHHHHHHHHHGGGGGGHHHGHHHHHHHHHHHHHHHGGGGGHGGHHGHHHHHGGGGGGGFFGHGHHDGHHGHHHGGGGFGHHGHFGGHFGHHGHHEGGGGHHGHGFEHHHHGHHGGHHHGHGHHHGHHEHFFGGFFGGHHFEHHFAFFHFHHHFGHHGFBFE2EEE?CHHHCCFEAHGGGGGGGFGCBFFFFFFBA?AB
@M02197:105:000000000-AN6RF:1:1102:19142:26669 1:N:0:1
ATATAAGGCCCATCCTCCGCTTATTGATATGCTCCTCCGCTTATTGATATGCTTAAGTTCAGCGGGTAGTCCTACCTGATTTGAGGTCACATTAATGATGAATTGTCCGAGGACCATTAGAGAGCTGAACTGCCCCTTACATTCAATAGCGTAGATAGTTATCACACCAATGAACAGGTTTGTTCTGCTAATGCATTTCAGAGGAGCTGAACCTTTTTAAGAGGCCAGCAAACCCCCACATCCAAACCGCTCAACAAAGAGAAAGTTTGATATATATATTAATGACACTCAAACAGGCATGCTCCTCGGAATACCAAGGAGCGCAAGGTGCGTTCAAAGATTCGATGATTCAC
+
CCCCCFFFFBABGGGGGGGGGGGHHHHHHFHHHHCHHGGGGEGGHGGBFFFHHHHHHGGFHGHDGGGGGDFGFHHHFHGHHHGHGHHHHHHHHHHHFHHHHHHHEHHHGGEE@FGHHFHHHHHGHHHHHHHHHHHGHHGGGGHGHHGHHHGGHHHHHHHHHHEHHHHGHHHHHHHGHHHHHHHHFHHHHHHHHHHHHHGHHHHEHHHHHHHHHHHHHHHGHHGEGGGFGGGGGGGHHHHHGGGEE?ECBFFGFHHHHHHBHFHHFEHFHHHHHFHHFHHGHFFDFF5GFBHHHHHHHHHHEEEE2?FBHFHFEGHFHFEEEAHGHHGGGGGGGGGGFGFGGFFFDFFF?AAAA
@M02197:105:000000000-AN6RF:1:1102:15574:26892 1:N:0:1
ATATAAGGCCCATCCTCCGCTTATTGATATGCTTAAGTTCAGCGGGTAGCCCTACCTGATTTGAGATCAAACATTCAGGAAACTGTCCTCGCTAAGGAGAGACGTTTATGAGCTCCAGCGAACCTCCATCACTGAAGGTTACCTGGTGGAAAACCACAAGCGTAGATAGTTATCACACCCGTGATGCCACCAAACACTGGCAAGCTGATTCATTTGAGAGGAGCCGACCGCAGGCCAGCAAGACCCCCAAAGTCCAAGCTCATCACGGCAAAGCCATGAGAGTTGAGGTGTTCATGATACTCAAACAGGCATGCCCTCTGGAATAGCCAGAGGGCGCAAGGTGCGTTCAAAGATTCGATGATTCAC
+
AAABBFFFFBBBGGGFFGGGGGGHHHHGHHHHHHHHGHFHHHGGGGGGGHHHHHHHHHHGHHHHGHHHHHHHHHHGGHGHGHGFHHHHHHGGGGGHHHFFEGFEFFHFHGHHGHHHHBHGGGGGGHGHHFGHGGHHFFGHFHHGHFGGFHHHHHFHGHHHEDFDDGHHHHHHG9GHHHGDDHFGGHBGGHHHHHHFHHHHGGGGGHHHHGHGGHHHHHGGGGGGGGFFGFGHHCFHGHFD0C/E/AGHHGFHH?HGFFGHBHG@EEHEGFE>0BGHGHHGHHHHFGE0B11212GG1GFFFBFGBFFGFFHF/CGEGFHHFGDHBFHGHHEEE00FFFBGGGAHGGGGGGGA1GCCD3FFFAAAAA
@M02197:105:000000000-AN6RF:1:1102:17499:27132 1:N:0:1
ATATAAGGCCCATCCTCCGCTTATTGATATGCTTAAGTTCAGCGGGTAGTCTTACTCGATTTGAGGTCAAGTTGTCAGAGATTGTCCGAAGACGGTTTGGAGCACAACATCCCGATCGGCCACCCTCTTGCGAGGCACCAGCGAAGATACTTATCACGCCGTACTATGTCCAACCAAGAGCTGCACTAACCCATTTGAGGTAAGCTACGGTAAAGTAGCAAACCCAAGTCCACCGCTCCCAATGCAAGATCGGAAGTGTGAGAGTACAATGACACTCAAACGAGCATACCCTTCAGAATGCCAAAGGGTGCAAGGTGCGTTCAAAGATTCGATGATTCAC
+
CCCCCFFFFCCCGGGGGGGGGGGHHHHHHHHHHHHHHHHGHHGGGGGGGHHHHHHHHGHHHGHHGHHHHHHHHHHHHHGHHHHHHHHGGGGGHGGGGGGGHHHGHHFFHHHHHGGGGGGGGGGHGHHHHHHGGGGGGHGHHHGGGGGHHHHHHHHHHGHGHHGGHHHHHHHHHHHHGHGHGHHGHHGGHHHGHGGGGGHGHHHGGGFGFGHHHHHHGHGGGGHHGHHGGGFFGGGGGAFHHBHHGHHGGGDHHGHHHHGHHHHHHFHHFHHGD5GHGGGGGHHFHGGAGHHGFFGFGHFFHHHHFGHHHHHFHGGGGHGGGGGGGGGGFFFFFFD3AA>>
@M02197:105:000000000-AN6RF:1:1102:16446:27561 1:N:0:1
ATATAAGGCCCATCCTCCTTATTGATATGCTTAAGTTCAGCGGGTAGCCCTACCTGATTTGAGATCAAACATTCAGGAAACTGTCCTCGCTAAGGAGAGACGTTTATGAGCTCCAGCGAACCTCCATCACTGAAGGTTACCTGGTGGAAAACCACAAGCGTAGATAGTTATCACACCCGTGATGCCACCAAACACTGGCAAGCTGATTCATTTGAGAGGAGCCGACCGCAGGCCAGCAAGACCCCCAAAGTCCAAGCTCATCACGGCAAAACCATGAGAGTTGAGGTGTTCATGATACTCAAACTGGCATGCCCTCTGGAATAGCCAGAGGGCGCAAGGTGCGTTCAAAGATTCGATGATTCAC
+
BBBBBFFFFA?AGGGGGFGGGGHHFHHHGGHHHHHGHG6DBAEEEGGFHGGHHGHHHGEHHHGHGHHHHHGHHGHHHEGGFHHHHHHHGGGGGHGHHGGGHEFFHHHHHHHHHHHGHGGGGGHHHHHH9HHHHHHGGGHHHHHGGGFEHHHHGHGHHHHGGGGGGHHFFHGHHHHGGGGCHGHHHHHGHHHHHHHGGHHHHHHHHGGGGHHGHHHHGGGFGGGGGGGHGHHGHHGFDGHECGGGGHGFEHHFFHFEE2EFGGGGGHHGHGFHHHHHHHHHFEHE?HHHHHFHHGHFGGFGEAAA1E1HFFAA/EEGHHHHFEBCGHHAEACEGGHGFEEEA1FD3GDFB1GBFFFFBBF1AA>1
@M02197:105:000000000-AN6RF:1:1102:16417:27676 1:N:0:1
ATATAAGGCCCATCCTCCGCTTATTGATATGCTTAAGTTCAACGGGTAGCCCTACCTGATTTGAGATCAAACATTCAGGAAACTGTCCTCGCTAAGGAGAGACGTTTATGAGCTCCAGCGAACCTCCATCACTGAAGGTTACCTGGTGGAAAACCACAAGCGTAGATAGTTATCACACCCGTGATGCCACCAAACACTGGCAAGCTGATTCATTTGAGAGGAGCCGACCGCAGGCCAGTTAGGCCGCGAGAGTCCAAGATCATCACTGCAAATCCAAGAGAGTTGATGTGTTCATGATTCCTAAACAGTCATCCCCAATGGAATAGCCCGAGCCACCGAGGTGAGTCCAATCAATAAACGAATCAC
+
AAAAAFDFF>AAGGGF11E1E0EHHHHGGBFHGHHHHG2DGHHGGGGGGFHGHHHFHGFGFHHHGHHHHHF1EGHFFFHHGFCFGFGBGHGGGGGEHF/GGGHGGGFHFHH11GFHHHHGGEG?GHHGFHFHH4G8F4F9GBHHHEFH?EFHGHCHG;HHHGGGCGHHHGH8HGHGHHFGGGCECBDGHFHHG:AGGGHE88GGGGFFGG7GGGFF7EEF?1CE*G@@B0<@@;FEB010/</////110B11121@1222B11@122FBB111B2111B20@111/BGB@21211111112GDA1D11AA///1122D222BGAE//01000A0000B01B1111113B3333>11B?BB111>1
@M02197:105:000000000-AN6RF:1:1102:11884:27695 1:N:0:1
ATATAAGGCCCATCCTCCGCTTATTGATATGATTAAGTTCAGCGGGTAGTCCTACCTGATTTGAGGTCACATTAATGATGAATTGTCCGAGGACCATTAGAGAGCTGAACTGCCCCTTACATTCAATAGCGTAGATAGTTATCACACCAATGAACAGGTTTGTTCTGCTAATGCATTTCAGAGGAGCTGAACCTTTTTAAGAGGCCAGCAAACCCCCACATCCAAACCGCTCAACAAAGAGAAAGTTTGATATATATATTAATGACACTCAAACCGGCATGCTCCTCGGAATACCAAGGAGCGCAAGGTGCGTTCAAAGATTCGATGATTCAC
+
ABBB?FFFFBBAG444G4A2EEGHGGB6FFHHHGFGFDFFGFF2EFAEGHGFFFGAFGE5FGFBFHHFGFFHHHFDHHHGGGHHHHHHEFFCE1?FBGHGHHGGHEGHHHHHEEGGHHHGFHFDFFHH:HG?EGHHGHHHHHAD2CFHHHFHFHFHHGGGHGFFHHHHFHGHHFFGHGHHGHHGGGGFHHHCDGHHHHHF<GCGEGGEGGGC@EDGF?EFBGFFFFEE@CHHFFHHFHHFHFHHHGGF4FBBGEBB4B5ED55D@3FCHEEAAA0HGDFA1EAAE?FB5FBGGFBGGACEEEAB442EA2EAGGGGBFGGAC45F@55>A?AA
@M02197:105:000000000-AN6RF:1:1102:16028:27682 1:N:0:1
ATATAAGGCCCATCCTCCGCTTATTGATATGCTTAAGTTCAGCGGGTAGTCCTACCTGATTTGAGATCAAACGTTCAAAGGCTGTCCTCGAGGGACGTTTATGAGCCCCAGCGAACCCCCATCGCTGAAGGTTACCTGGTGAAAAACCACAAGCGTAGATAGTTATCACACCCGTGACGCCACCAAACACTGGCAAGCTGATCCGTTTGAGAGGAGCCGACCGTAGGCCGGCAAGACCCCCAAAGTCCAAGCTCATCACGGCGAACCGTGAGAGTTGAGGTTTTCATGATACTCAAACAGGCATGCCCTTCGGAATAGCCAAAGGGCGCAAGGTGCGTTCAAAGATTCGATGATTCAC
+
CCCCCFFFFBABGGGGGGGGGGGHHHHHGHHHHHGHHHHGHHHGGGEGGFHHHHEHHHHHHHHHGFGHHHGHGHHHHHHHHHHHHHHHGGGGGGGGGGGHHHHHHHHGGGGHGGGFGGGGFHGGGHGGHHHGGHGHHHGHHGHHHHGGHGHHHHGFGGGHHHGFGHHHHGHGGGGGGGGGGGGGGGGGGHHHGGGGHGGGGGGGHHHHHHHHGGFGGFFFFGHHFGFFFFGHHFDCCGGHFHHGHFGGGHHGHGFEEEGGGGGEFGHHGHGEHHHHHHGHHHHHHFFGFHFEHFFGGHHF3AHGGGGGGGHHHHHHFHHHFGGGE2GGF4GECGDFGGFFGGGGFGFFFBFFFBBBBB
@M02197:105:000000000-AN6RF:1:1102:21383:27960 1:N:0:1
ATATAAGGCCCATCCTCCGCTTATTGATATGCTTAAGTTCAGCGGGTAGCCCTACCTGATTTGAGATCAAACATTCAGGAAACTGTCCTCGCTAAGGAGAGACGTTTATGAGCTCCAGCGAACCTCCATCACTGAAGGTTACCTGGTGGAAAACCACAAGCGTAGATAGTTATCACACCCGCGATGCCACCAAACACTGGCAAGCTGATTCATTTGAGAGGAGCCGACCGCAGGCCAGCAAGACCCCCAAAGTCCAAGCTCATCACGGCAAAACCATGAGAGTTGAGGTGTTCATGATACTCAAACAGGCATGCCCTCTGGAATAGCCAGAGGGCGCAAGGTGCGTTCAAAGATTCGATGATTCAC
+
BB@BBFFBFBBBCGGBGGGGGGGHHHHHFGHFHHHHHHHHHHHGGGEEGGHHHHHHHHHHHHHGGGHGEHHHHHHHHGHGHHFHHHHHHHGGGGGHGGHHGGHGGGHHHHHHEHHHHHHGGGGGHHHHHGFHHHHHHHHHHHHHHHHHGHHHHHGHGHHHHGGGGGHHG0GHHHHHGHGDGGFGHHGHGGGHGGGHHHHHGGGGGHGHHHHHHGHGGGGGFFFCCCGFFFFGGDFHF1HHBGGGEDEHGB3HGDGHHFGDEGFEAGHHHGFGBHGGG3HHFHGFHFEHGGD55HHGHGHFHHHEBEAG3HHGGGGHHGHGFFHFGHEBHFCGGEEFHHG?EE2B4FDGD5BCFGFFFFFFFAAAAA
@M02197:105:000000000-AN6RF:1:1102:18274:28125 1:N:0:1
ATATAAGGCCCATCCTCCGCTTATTGATATGCTTAAGTTCAGCGGGTAGTCCTACCTGATTTGAGGTCACATTAATGATGAATTGTCCGAGGACCATTAGAGAGCTGAACTGCCCCTTACATTCAATAGCGTAGATAGTTATCACACCAATGAACAGGTTTGTTCTGCTAATGCATTTCAGAGGAGCTGAACCTTTTTAAGAGGCCAGCAAACCCCCACACCCAAACCGCTCAACAAAGAGAAAGTTTGATATATATATTAATGACACTCAAACAGGCATGCTCCTCGGAATACCAAGGAGCGCAAGGTGCGTTCAAAGATTCGATGATTCAC
+
AAAAAFFF1AAAFG1FEBAEGEGFFCHHHHDHDEGHHEG2GFBEEGEGEBAFGFEAGHBGFEHHGHEFG1FGHHGGHBHGEHHHFHHFEGGGGHHHHHHFGHHGHHHHHHHGFHHGHGHGHHFHHHHEGHEAECFHHHHFHGHGHHHGHHHHHHDGFECFGCHFHGHGHBHGHHHHGFFHHHHGHGHFHHGGHGGHHGHGFGGHHCHFEGHHHGGGEG/EGGGE?EGGGHGFHHHHGBBEHHHGDFB2HFFGFHEHFHHHHEHG1FFGHGHG1GA1G1FEGGGEE/FDDFHGHGGGC0B0CECCFG0EEEHFGGFB3A11GB1DFF3D1A>11
@M02197:105:000000000-AN6RF:1:1102:18142:28211 1:N:0:1
ATATAAGGCCCATCCCCGCTTATTGATATGCTTAAGTTCAGCGGGTAGCCCTACCTGATTTGAGATCAAACATTCAGGAAACTGTCCTCGCTAAGGAGAGACGTTTATGAGCTCCAGCGAACCTCCATCACTGAAGGTTCCTGGTGGAAAACCACAAGCGTAGATAGTTATCACACCCGTGATGCCACCAAACACTGGCAAGCTGATTCATTTGAGAGGAGCCGACCGCAGGCCAGCAAGACCCCCAAAGTCCAAGCTCATCACGGCAAAACCATGAGAGTTGAGGTGTTCATGATACTCAAACAGGCATGCCCTCTGGAATAGCCAGAGGGCGCAAGGTGCGTTCAAAGATTCGATGATTCAC
+
BBBBBFFFF4AAGGAGAEEGGGHHHHHFHHHHHHHHHHHDFFEGGEEGHGHHHGHHHHGHHHFFEGHHHHHHHHHHHHHHHHHHHHHFHGGGGGHHFHHFGHGFGHFFGHGFGGHHHHGGGGGHHEHHHHHHHGGFHHFGHHHHFGGHHHHHFFFHHHHGFGFGHHHHGGHHGFHHGGGGFGGHHGFGHHHHGFGFGGHHGHHGHGGGHHGGHHHHHGGGGGGBBGGFGHHGHHHHHGGA@GFFHFGGFCF/FHG3FDHEGGGGHFFGGFBHFHHHHEHGHHHHCHHHHHHHHHHHHGHHHFFGFACFGFE?EHHEFFDFHHGGHHHHEEDGGHHGCGGGGGFGGGGGG?GFCBBFFFFBBAAB
@M02197:105:000000000-AN6RF:1:1102:11820:28459 1:N:0:1
ATATAAGGCCCATCCTCCGCTTATTGATATGCTTAAGTTCAGCGGGTAGCCCTACCTGATTTGAGATCAAACATTCAGGAAACTGTCCTCGCTAAGGAGAGACGTTTATGAGCTCCAGCGAACCTCCACCACTGAAGGTTACCTGGTGGAAAACCACAAGCGTAGATAGTTATCACACCCGTGATGCCACCAAACACTGGCAAGCTGATTCATTCGAGAGGAGCCGACCGCAGGCCAGCAAGACCCCCAAAGTCCAAGCTCATCACGGCAAAACCATGAGAGTTGAGGTGTTCATGATACTCAAACAGGCATGCCCTCTGGAATAGCCAGAGGGCGCAAGGTGCGTTCAAAGATTCGATGATTCAC
+
BBBBBFFBFAAAGGGFFFCGGGGHHFHHFHFFFGFHHHHHHHHGGGGGGGFHHHFAGHH5GGHGGCFFFFHBGHHFFBFEHHHHHGHHHHGGGGGHEFFHFGFFEFFHFFHHBGHFHGGGGFGCGFFHHH7HHHHHHHHFHHHHHHHFGHHGHHGHGGGGHGGDGEHHHHHFHHHHHHGGGGHHFHGHHGHHHHGHGHHFHHGHGHHHGGGHGFGHGHGGGGGGGFFFCAFDF>DGHHGF2DFE?AFEHHHFHGHGG3FFFGEGEGHGGFGFFHHFDGGBBB3GEFFFGB@DFHHHGDFFHHHHHHHHFHHEEE11GHHGF5HDFFFFA22A2CEF54GA2EFAFFFGGGGEGFBCBDFF5ABBB@
@M02197:105:000000000-AN6RF:1:1102:11862:28578 1:N:0:1
ATATAAGGCCCAGTGCCAGCAGCCGCGGTAATACGTAGGATGCAAGCGTTATCCGGAATTATTGGGCGTAAAGAGTTTGTAGGTGGCAAGTTAAGTTGAATGTTAAATCTCAGGGCTCAACTCTGGGGCTGCATTCAATACTGGCTAGCTCGAGGTATGGAGAGGTAAGAGGAATTAGTAGTGTAGCGGTGAAATGCGTAGATATTACTAAGAACACCAATGGCGAAGGCAGCTTCCTGACCATATCCTGACACTGGGAAACGAAATCGTGGGGAGGGAACAGGATTAGTGACCCGGATAGTCCACGCCGTAAACGATTATCACTAGCTGTTCGGGGAGTCTTCCCCCTGAGTAGTTTAGCTAACGCGTTAAGTGGTCCGCCTGGGGAGTACGGTCACAAGGCTAAATCTCAAAGGAATTGACGGGG
+
AA3?ADFB4AAAEE45GFGFFGFEEEEFEEFHF5ABF2EFFFFFFGEAEEGGA5BAAAF3@FGFHFAEGGG1GGG4BGF2BFG@GGHHFFFFFFBGBGFHHHHFBGGHHHEGHBFDC/3323B332FC<?</2@GFE2FH<DG2/GF0??1//EG.>GC0DCFAD1CGB0<C.<CGHB<DHGH=DDFC-:-:;;CG0;:;AEC8F8FB$;F:F09;B./99;BB*DDFFFF:1/B//00;000C9/9090F;:;090/.C.90.C;--;/.../0C0;;;00<00/=0<.-<--.0<10FG.A-/@?CF>GF/CFDF?2DB11FFFFGB</<</?1<F>0////?AC@1111HG@11HGD?//>>E/FGBFFAB///E///AF/A110EAE0B33A1CBGG1GGAFA1CFDB3F31BDA>>1AA1A1
@M02197:105:000000000-AN6RF:1:1102:16540:28958 1:N:0:1
ATATAAGGCCCATCCTCCGCTTATTGATATGCTTAAGTTCAGCGGGTACCCCTACCTGATCCGAGGTCAACCTTGCGAGTAGGTCTTCCGGCAGACGGGGCCCTGACTTTTGAAGCGAAAGATTCTGCTACGCTTAAAGCCGGTGCCACGCCGCCGAGCGTTTCGAGGCGCGTCCCCAAAGGGGACGTCGCCCAACACCAAGCCAGGCTTGAGTGGTGAAATGACGCTCGAACAGGCATGCCCCTCGGGATACCAAGGGGCGCAATGTGCGTTCAAAGATTCGATGATTCAC
+
BBBBBFFFFAAAGGGGFGGGGGGHFHHFFHHGGHHGFGFHFGHGGGGGGFHFFGHFHHGHFFGGGGGHFHFGHHHHGFFFFHHHHHHHHGGGFGGHGDEGGGGHGFGHHHHHFGHHGGGGGHHHHFHGHHHD@GGFGHHFFFGFCFFDGGFFGGGGGGGG?DGGGGGGGGGFGGDHHHHGHGFFFFDGGFGHHFGDEGGHHHHGHGHHHFFGFFGHHHGHFFGGFFFHGFBFFFFFF2?GGGFEEE3B5FHHGHGGA2DGGHGFHFEA2A4GFFGGBEGFFFFFFFFABBAA
@M02197:105:000000000-AN6RF:1:1102:17595:28861 1:N:0:1
ATATAAGGCCCATCCTCCGCTTATTGATATGCTTAAGTTCAGCGGGTAGTCCTACCCGATTTGAGGTCACATTAATGATGAATTGTCCGAGGACCATTAGAGAGCTGAACTGCCCCTTACATTCAATAGCGTAGATAGTTATCACACCAATGAACAGGTTTGTTCTGCTAATGCATTTCAGAGGAGCTGAACCTTTTTAAGAGGCCAGCAAACCCCCACATCCAAACCGCTCAACAAAAAGAAAGTTTGATATATATATTAATGACACTCAAACCGGCATGCTCCTCGGAATACCAAGGAGCGCAAGGTGCGTTCAAAGATTCGATGATTCAC
+
BBBB@FDFFBABGFGGGGGGFGGHHCFHHHHHHHHHHGFBGFHGFGGGGGGHHHFFHF0EEGGHGEGGGFHFFHHGHGGHHHFHHFHHDGGGGHEGGHHHHHHGHHGHHFHHHHFFGEHHFHHHFHHHHFGDGGGHGGGHFHHHHHHGGHHHFGHHHHHHHCGHGHHHHHHHHHHHHFGHHGHHHGHHGGHFGHGHFHHHHHHHGEHHGEGGDEGDGHHHGGGGGGGGGHGGGFGGHGHHHHGGBBHGBBFHHHHG@4GHFHHGGDFGEGFEAA0HHHHHGEA02EHHHFHHFGHGG2ECFGG5FHGECEAGGGGGGGGGGFFBFFFD3>A3A
@M02197:105:000000000-AN6RF:1:1103:13873:1501 1:N:0:1
ATATAAGGCCCATCCTCCGCTTATTGATATGCTTAAGTTCAGCGGGTAGCCCTACCTGATTTGAGATCAAACATTCAGGAAACTGTCCTCGCTAAGGAGAGACGTTTATGAGCTCCAGCGAACCTCCATCACTGAAGGTTACCTGGTGGAAAACCACAAGCGTAGATAGTTATCACACCCGTGATGCCACCAAACACTGGCAAGCTGATTCATTTGAGAGGAGCCGACCGCAGGCCAGCAAGACCCCCAAAGTCCAAGCTCATCACGGCAAAACCATGAGAGTTGAGGTGTTCATGATACTCAAACAGGCATGCCCTCTGGAATAGCCAGAGGGCGCAAGGTGCGTTCAAAGATTCGATGATTCAC
+
BBBBBFB4B??ABCGGGGEGGGDFEFAGHHFFHF5FHEF5GHFGGEEEGGE3AGH1EGBGGHGHGGGHGEHH?DGGBGH3BBGHFGG3@DA?FGGHHEAGF12EFFH/FGDHHH?GEGGEEEDCBBGFHFFBFGHBGEF9:GFGHHF?EBGH9F;?FGGHGGGGFFGFCGGHHEHGHFCDGGGG;FCCHHFHHHHFCBGFHHHHEHFBFFFBFFFFFE<FDFCAEGEFFFFFHFFHGBDHC</CGGHFFGF>1/BFGDG2@GFEEEEHHFHFGBDFB1FB@01BGCGHGHGHF22GFBFFBHFF1G11G0G/CCGHGDFFFAAFBBG1F/0AE0GHHGF0?EFAFA3FBGD1GFFFFF1FD?1AA?
@M02197:105:000000000-AN6RF:1:1103:14279:1630 1:N:0:1
ATATAAGGCCCATCCTCCGCTTATTGATATGCTTAAGTTCAGCGGGTAGTCCTACCTGATTTGAGATCAAACGTTCAAAGGCTGTCCTCGAGGGACGTTTATGAGCCCCAGCGAACCCCCATCGCTGAGGGTTACCTGGTGAAAAACCACAAGCGTAGATAGTTATCACACCCGTGACGCCACCAAACACTGGCAAGCTGATCCGTTTGAGAGGAGCCGACCGCAGGGCCGGCAAGACCCCCAAAGTCCAAGCTCATCACGGCGAACCGTGAGAGTTGAGGTTTTCATGATACTCAAACAGGCATGCCCTTCGGAATATCCAAAGGGCGCAAGGCGCGTTCAAAGATTCGATGATTCAC
+
AABBAFDF4ABBGGGGGGGGFGGHGHHHHHHHHGHHHHHHHHHGGGGGGHFH5FHHHHHGHHHHGHHFFHGGGHHFHHFGGHHHHGHHHGGGGCFGGEFHHHHHHH3FDAFF@ECGGGGGGEFDBGGGHGGFHHGHHFHBGHHHHHGGHGHHHEFFFGGHHHGHGHGHHHEGGGGGGGGG?DGGGGGGGGGGGGGGHHFGGGGGFEHGHHGFFCF?EFCECC1FDC6CAAAGBHHE/CCGGHGBHFEGHHFDEFHGEEEEEGEFCFE>1@1FHHFHHCFCHHFB2BGDBFF@EBHHHGGD110FFACEA/B0FDB2EB1G1G0EAB00B1?EEA001GGGGGGGEB1FFFFFFFA111>
@M02197:105:000000000-AN6RF:1:1103:17872:1771 1:N:0:1
ATATAAGGCCCATCCTCCGCTTATTGATATGCTTAAGTTCAGCGGGTAGCCCTACCTGATTTGAGATCAAACATTCAGGAAACTGTCCTCGCTAAGGAGAGACGTTTATGAGCTCCAGCGAACCTCCATCACTGAAGGTTACCTGGTGGAAAACCACAAGCGTAGATAGTTATCACACCCGTGATGCCACCAAACACTGGCAAGCTGATTCATTTGAGAGGAG
+
FFFFBGEFFGCBGFFGGGFGGGFHHFGFGGHHHHHHHHHHHHHHGGHHGFHHHHHHHHHHHHHHHHGCFHHHFHHHHHGFHHHHHHHHHFGGGHHHHHHHGGHHGHHHHHHHHHHHHHHHHGGHHHHHHHFHHHHHHHHHHGHHHHHHHHGHHHHHGHHHHGGHGFHGHHHHHHHCECE2HHGHHHHFFGHHHFHHHHHHHGGGGGGGGGGGFGFGGGGGGBD
@M02197:105:000000000-AN6RF:1:1103:19069:1823 1:N:0:1
ATATAAGGCCCATCCTCCGCTTATTTATATGCTTAAGTTCAGCGGGTAGTCCTACCTGATTTGAGATCAAACATTCAGGAAACTGTCCTCGCTAAGGAGAGACGTTTATGAGCTCCAGCGAACCTCCATCACTGAAGGTTACCTGGTGGAAAACCACAAGCGCAGATAGTTATCACACCCGTGATGCCACCAAACACTGGCAAGCTGATTCATTTGAGAGGAGCCGACCGCAGGCCAGCAAGACCCCCAAAGTCCAAGCTCTTCACGGCAAAACCATGAGAGTTGAGGTGTTCATGATACTCAAACAGGCATGCCCTCTGGAATAGCCAGAGGGCGCAAGGTGCGTTCAAAGATTCGATGATTCAC
+
BBBBBFFFFBBBFFGGGGGGGGGHHHHHHHHHHHHHHHHHHHGGGGEGGHHHHHHHGHHHHHG5EGGHHHFHHHHHFHGHHHHHHHHHHHGGGGGHFHGHGGHGFGHHHHHHHHHGHHGGGGGGHHHHHHHHHHHHHHFHGFFHHHHHGHHHHHGHGHHHHGGGGGHHHHHHHHHHHHGGHGHHHGHHHHHHHHHHGGHGHHHHHHHHHHHHHHHGGHHGGGGGGGFGGFFHFDGHHGFFHFCGGGHHHHHHFGHHHGHEHGEGGGHHHGHHGHHHHHHHGHFFFFGHEHHHGHHG5BHEGFHHHGFFFEHFFDEGBHGHHFHHHHHHHG?GEEEHFBHGGGGHGCGGGGGCFGFFFFFFFABABA
@M02197:105:000000000-AN6RF:1:1103:18536:2203 1:N:0:1
ATATAAGGCCCATCCTCCGCTTATTGATATGCTTAAGTTCAGCGGGTAGTCCTACCTGATTTGAGATCAAACGTTCAAAGGCTGTCCTCGAGGGACGTTTATGAGCCCCAGCGAACCCCCATCGCTGAAGGTTACCTGGTGAAAAACCACAAGCGTAGATAGTTATCACACCCGTGACTCCACCAAACACTGGCAAGCTGATCCGTTTGAGAGGAGCCGACCGTAGGCCGGCAAGACCCCCAAAGTCCAAGCTCATCACGGCGAACCGTGAGAGTTGAGGTTTTCATGATACTCAAACAGGCATGCCCTTCGGAATAGCCAAAGGGCGCAAGGTGCGTTCAAAGATTCGATGATTCAC
+
CCCCCFFFFBCCGGGGGGGGGGGHHHHHGHHHHHGHHHHHHHHGGGGGGHHHHHHHHHHHHHHHGHHHHHHHGHHHHHHHHHHHHHHHHGGGGGGGGFGHHHHFHFHGGGGGGGGGGGGGGHHGGHGGHHHHHGHHHHHGHHFHHHGGGGHHHHGFGGGHHHHHHHHGHHHGGGFGGGHHHHGGGHHHHGGHHHGHHHGFGGGGHHHGGHGHFFGGGGGHGGHHGGGGGGFGFGACFGFEHHFHGBCGHHEHHHHGGEGGFGGFCGHHFHHHHHHHHFGFHFHHGHHGHGFFBEFFHHHGHFHFGDEGGGHHHHHHHGBHGBGGGCGHHHHGGGGHGGGGGGGGGGFFFFFFFAAA>A
@M02197:105:000000000-AN6RF:1:1103:17584:2497 1:N:0:1
ATATAAGGCCCATCCTCCGCTTATTGATATGCTTACTTCCTCTAAATGACCAAGGTCCTCCACTTATTGATATACATCCTCCGCTTATTGATATGCTTAAGTTCAGCGGGTAGTCCTACCTGATTTGAGGTCAAATTGTCAGAAGCTGTCTCAAAAGAGACCCTTTAGAAGCTGAACCCCATTTATAAAGCTGCTCTTCACAAATGGCGTAGATAATTATCACACCAAAGCAAGGCAACAAAGGTCCCGCTAATGCATTTCAGGAGAGCCGACTTCTGAGAAGCCCGCATACTCCCACATCCAAGCCTGATCAACAGAAAAAGCTGAAAAGGTTGAGAATTTCATGACACTCAAACAGGCATGCTCCTCGGAATACCAAGGAGCGCAAGGTGCGTTCAAAGATTCGATGATTCAC
+
BCCCCFFFFBBCGGGGGGGGGGGHHGHHHHHHHHGHHHHGFHGHHHHGHHHHHHGHHHGFHHHHHHHHHHHHGHHHHHEHGHGGGGGHHHGHHHGHHHHHHHHHHGHFGGEEGHHEHGHHFHHHGHHHGHHHHHHHHHHHHHHHHFHBFHHHGHHHFFHHHGHHHHHGGHHGHHHHHHGGGHHHHHHHHGGHHFHHHHHHHHHHHGHCFFGGGHHHHHHHHGHGHHHHHGGHGGHHHHGHHHGGCCCCFFEHHGHHHHFFFHHHFDECB/@1FD1DGEGCGCGCEEBFFCEGEEDFFFEHGGHGHEHFGEGHGGGGHHHHHFGGHHHHGEAHGGDBFFHG5HHDGGBFAGFGGFAHHG3HGHFGGGGGG5AFED3GHGB?GGGGGHG4EEAEHF5GGGGGGFFBFFDD5FBBA3A
@M02197:105:000000000-AN6RF:1:1103:11332:2707 1:N:0:1
ATATAAGGCCCATCCTCCGCTTATTGATATGCTTAAGTTCAGCGGGTATCCCTACCTGATCCGAGGTCAACCATAGAATGGGGGTTGTCTAGCGAACACGTAGCAGGACCCTGTAGCGAGAAAGATTACTACGCTTAGGGCCTGACAGCACCGCCACTGATTTTAGGGCCGACCGTTACCGGTGTTGCCCAACACCAAGCAGAGCTTGAGGGTTGTAATGACGCTCGAACAGGCATGCCCTGCGGAATACCACAGGGCGCAATGTGCGTTCAAAGATTCGATGATTCAC
+
BBBCCFFFFCCDGGGGGGGGGGGHHHHHGHHHHHHHHHHHHHHGGGGGHGHHH;HHHHH<HHH8GG9HHHH9G9HHFHHHHHG:EG8GHHHHH:G:GGHGHHHGHHH;HH9HHHHHG;G8GGHHHHHHHH;H:GGG;HHHHGGGHHH;HHHHGHHGHHHHHHHHHGHHHGGGGGHGGGGGGGHHGHHGHHGHFFGGFHHHHHHHHHHFFGGHHHHHHHGGGGGHHGHHHFHHHHHGGGGGGGHHHHHHGGHHHGGGGFHGHFGGGGHGGGGGGGGGGFFFFFFFCCBAC
@M02197:105:000000000-AN6RF:1:1103:18527:2540 1:N:0:1
ATATAAGGCCCATCCTCCGCTTATTGATATGCTTAAGTTCAGCGGGTAGTCCTACCTGATTTGAGGTCACATTAATGATGAATTGTCCGAGGACCATTAGAGAGCTGAACTGCCCCTTACATTCAATAGCGTAGATAGTTATCACACCAATGAACAGGTTTGTTCTGCTAATGCATTTCAGAGGAGCTGAACCTTTTTAAGAGGCCAGCAAACCCCCACATCCAAACCGCTCAACAAAGAGAAAGTTTGATATATATATTAATGACACTCAAACAGGCATGCTCCTCGGAATACCAAGGAGCGCAAGGTGCGTTCAAAGATTCGATGATTCAC
+
BBBBBFFFFBBBBGGGGGGGGGGHHHHHHHHHHGHHHHGHGFHGGGGGGHHGHHHHHHHHHHHGGGHHHHHHFFHHHHHHHHHHHHHHGGGGGGHHHHHHGHFGHGHGHHHHHHHGFHHHHHGHHHHHHHHGGGHHHHHHHHHHHHHGHHHHGHHHHHHGHHHHHHHHHHHHHHHHHHHHHHHHHHHHHHHHGHHHHHHGHHHHGGEHGHHHHGGHHHHHGGGGGGGGGFHHGGHHGHHHHHHHHHFGFHHHHHHGHHEDDHHFHHHGHHFGHHHHHFEFGGGGGGFDFDDBBFHHHGE2CGHGGCGGGGGCFGGGGCGGFFFFBFFFAAAAA
@M02197:105:000000000-AN6RF:1:1103:12858:2520 1:N:0:1
ATATAAGGCCCATCCTCCGCTTATTGATATGCTTAAGTTCAGCGGGTAGTCCTACCTGATTTGAGGTCACATTAATGATGAATTGTCCGAGGACCATTAGAGAGCTGAACTGCCCCCTACATTCAATAGCGTAGATAGTTATCACACCAATGAACAGGTTTGTTCTGCTAATGCATTTCAGAGGAGCTGAACCTTTTTAAGAGGCCAGCAAACCCCCACATCCAAACCGCTCAACGAAGAGAAAGTTTGATATATATATTAATGACACTCAAACAGGCATGCTCCTCGGAATACCAAGGAGCGCAAGGTGCGTTCAAAGATTCGATGACTCAC
+
BBBBBFFFFBBBGGGGGGGGGGGHHHHHHHHHHHHHHGHHHHHGGGEGGHHHHHHHHHHHHHHHGGHHHHHHHHGFBHHHHHHHHHHGDGGGGHHHHHFFHGHGHHHGHHGGGHHGGGGGHHGHHHHGHHGHGHGHHHHHHHGHHHHHHHHHHHHHGHGFGHHHHHGHGHHHHHHHHHHHHHHHHHHHHHHHHGHHHHHHHHHGGFGHGGHHHGGGHHHHGGGGGGGGHGGHGHFHHHHHHHGHHFHGHHGFBFGHFFHHHEHFHHHGHGHHHHHHHHHHHGGG?DHHHHHGFHHHHGGGGGFHHHGEFFHGGGGGGGGGEFFFFFFFCBBB@
@M02197:105:000000000-AN6RF:1:1103:12436:2579 1:N:0:1
ATATAAGGCCCATCCTCCGCTTATTGATATGCTTAAGTTCAGCGGGTAGCCCTACCTGATTTGAGATCAAACATTCAGGAAACTGTCCTCGCTAAGGAGAGACGTTTATGAGCTCCAGCGAACCTCCATCACTGAAGGTTACCTGGTGGAAAACCACAAGCGTAGATAGTTATCACACCCGTGATGCCACCAAACACTGGCAAGCTGATTCATTTGAGAGGAGCCGACCGCAGGCCAGCAAGACCCCCAAAGTCCAAGCTCATCACGGCAAAACCATGAGAGTTGAGGTGTTCATGATACTCAAACAGGCATGCCCTCTGGAATAGCCAGAGGGCGCAAGGTGCGTTCAAAGATTCGATGATTCAC
+
ABBBBFFFFBAABGGGGGGGGGGHHHHHFHHGHHGHGHHHHFHFFGGGGHHHHHHHHGFFHHHHGHHHFHHGABGFFGHFGGHHHHHHHHGGGGGHHHHHGGHGEFHEHGGFHHHHGFHEEECGHBGHHHHHHHHGHHHHFHHHGHFGGHHHGHGHGHHHHGGGGGHGHHHFHHHHHHGGGGGFHHHFGFHHHHHHHGGGGFFGGHHGHHGHHHHHHHHGGGGGGFFGGGGHHGHGHHGHHGGGGFHHFHGG?GHHHFGBB3FCGGHHHGHFGGFHGGHHHHGHHHGHHHHHFF5GGF5EHGHHFHHHFAHFFEEF3BFHGF3EFCFHGC2FGGGGGGHEEE2GGGFFGFGGGFCFFFBFFBB@BB
@M02197:105:000000000-AN6RF:1:1103:11611:3274 1:N:0:1
ATATAAGGCCCATCCTCCGCTTATTGATATGCTTAAGTTCAGCGGGTAGTCCTACCTGATTTGAGATCAAACGTTCAAAGGCTGTCCTCGAGGGACGTTTATGAGCCCCAGCGAACCCCCATCGCTGAAGGTTACCTGGTGAAAAACCACAAGCGTAGATAGTTATCACACCTGTGACGCCACCAAACACTGGCAAGCTGATCCGTTTGAGAGGAGCCGACCGTAGGCCGGCAAGACCCCCAAAGTCCAAGCTCATCACGGCGAACCGTGAGAGTTGAGGTTTTCATGATACTCAAACAGGCATGCCCTTCGGAACAGCCAAAGGGCGCAAGGTGCGTTCAAAGATTCGATGATTCAC
+
AAABBFFFFBBBBB4F4GE?EEFFFGHHFCGFFHCHCFGGHHHGGGAAAFGFFFFFHHFFFHHHGEHBGFGGGHHBCHHDFGFFHHHHHGCE?EFGGDFGHHHBHHHGDEGHGGGGGGC/BFHGFFGGHHHFFGHGFGABFGHHFGDFFFFFHGGFF@FGHFFFFGBBGHHGHFGGFFGBGEGGGGEGGEGFGGGHHHGGGGGFCEHHGGGHGDFCEEB6GGHFGDGGCHEHF2C<?C?GHHHGEFGHGDBHHFFG?GCFGEC?1B1@3HDG4?@B33AB55FHFG55D5DFFBHHFEHFHFGF1ACGEA2GHDEDGBGHHHFGGFGGCHHGGGGHGCGGGGGGCGFFFFFDDA??A?
@M02197:105:000000000-AN6RF:1:1103:20639:3192 1:N:0:1
ATATAAGGCCCATCCTCCGCTTATTGATATGCTTAAGTTCAGCGGGTAGTCCTACCCGATTTGAGATCAAACGTTCAAAGGCTGTCCTCGAGGGACGTTTATGAGCCCCAGCGAACCCCCATCGCTGAAGGTTACCTGGTGAAAAACCACAAGCGTAGATAGTTATCACACCCGTGACGCCACCAAACACTGGCAAGCTGATCCGTTTGAGAGGAGCCGACCGTAGGCCGGCAAGACCCCCAAAGTCCAAGCTCATCACGGCGAACCGTGAGAGTTGAGGTTTTCATGATACTCAAACAGGCATGCCCTTCGGAATAGCCAAAGGGCGCAAGGTGCGTTCAAAGATTCGATGATTCAC
+
BCCDDFFFFCCCGGGGGGGGGGGHHHHGHHHHHGHHHHHHHHHGGGGGGHGHHGHHHGGGGGHHGHHHFHHHGHHGHHHGHGHHHHHHHGGGGGGGGGGHHHHHHHHGGGGHGGGGGGGGGHHGGHGGHHHGHHGHGHHFGFHHHHGGHGHHHHGGGGGHGHGHHHGHHHHGGGGGGGGGGGGGGGGHHHHHHHEHHHGGGGGGHHGHHHHHGGGGGGFFGGHHGGGGGHHFHHGGGGGHHHHHHFGFGHHHHHGGGGGGGGGGFGHHHHHHHHGHHHGHGHFHHHHFFFEGGHHEHHHHHHHGFCFGEGHHHHHHHGHGHHCGGGGHGHHGGGGGGGGGFFFGGGFFFFFFFBBABA
@M02197:105:000000000-AN6RF:1:1103:14160:3106 1:N:0:1
ATATAAGGCCCATCCTCCGCTTATTGATATGCTTAAGTTCAGCGGGTGGTCCTACCTGATTTGAGGTCAAGTTTATCAAATCCAACTCTTATATAGCGGCAGAACCCTCGACCAGGTGCAGATATGTATCACATCTTAATGGAGAGGTCGTTACCACTCATGCATTTCAGGGGAGCAGACTAGGCCTGTAACCCCCAAATCCAAGCCACACCTCATGGTGTGGTTGAGACATTAATGACACTCAAACAGGCATGCTCCTTGGATTAACCAAGGAGCGCAAGATGCGTTCAAAGATTCGATGATTCAC
+
BCCCCFFFFBCCGGGGGGGGGGGHHHHHHHGHHHHHHHHHHHHGGGGGGGHHHHGHHGHHHHHHGHHHHHGHHHHHHHHHHHHHHHHHHHEHHHHGHGGGGGGHHHGHHHHHGGHHHHHHGHHHHHFHHHHHHHHHHHGHHGHHGGGHHHGGHGGFHHHHHHHHHHHHHHHHHHHHHHHGFHGHHHHFHHHHHHHHHHGGGGHHGGGHGGHHGHGHGGHGGGFHHHHFHGFFFHHGGGBHEHFHHHHFHHGHHHEHFHFHGEFHHHGHHHHDFGGGGHGHGGGGHGGGGGGGGGGFFFBFFFBABAA
@M02197:105:000000000-AN6RF:1:1103:17951:3356 1:N:0:1
ATATAAGGCCCATCCTCCGCTTATTGATATGCTTAAGTTCAGCGGGTAGTCCTACCTGATTTGAGATCAAACGTTCAAAGGCTGTCCTCAAGGGACGTTTATGAGCCCCAGCGAACCCCCATCGCTGAAGGTTACCTGGTGAAAAACCACAAGCGTAGATAGTTATCACACCCGTGACGCCACCAAACACTGGCAAGCTGATCCGTTTGAGAGGAGCCGACCGTAGGCCGGCAAGACCCCCAAAGTCCAAGCTCATCACGGCGAACCGTGAGAGTTGAGGTTTTCATGATACTCAAACAGGCATGCCCTTCGGAATAGCCAAAGGGCGCAAGGTGCGTTCAAAGATTCGATGATTCAC
+
BCCCBFFFFCCCGGFGGGGGGGGGHHHHHHHHFHHHHHHHHHHGGGEGGHHHHHHHGHHHHHGHGHHHHHHHGGHHHHHFHHHHHHHHHHHHHGHGGGGGHHHHHHHGGGGHGGGGGGFGGHHGGHGGGHGGHHHGHHHFHHHGHHGGHGHHHHGGGGGFHHHHHHHHHHHEGGGBFGGGGGGGGHHGGHHHHGHHFHGGGGGGGHGHHHGHGGGGEGGFGGHGGGGGGHFHHHE/D?GHHHHFHHGHHHHHGHHFGEGEGGGGFGHHHHHHGCCGHHGHHGFBHHHHHGGCFFFFFEHHHFHFFA1GEABGHGBHHGHHHHGEFCGHHGHECGEFGGGGGGG?GGFBFFF5FAAA>>
@M02197:105:000000000-AN6RF:1:1103:9817:3712 1:N:0:1
ATATAAGGCCCATCCTCCGCTTATTGATATGCTTAAGTTCAGCGGGTAGCCCTACCTGATTTGAGATCAAACATTCAGGAAACTGTCCTCGCTAAGGAGAGACGTTTATGAGCCCCAGCGAACCTCCATCACTGAAGGTTACCTGGTGGAAAACCACAAGCGTAGATAGTTATCACACCCGTGATGCCACCAAACACTGGCAAGCTGATTCATTTGAGAGGAGCCGACCGCAGGCCAGCAAGACCCCCAAAGTCCAAGCTCATCACGGCAAAACCATGAGAGTTGAGGTGTTCATGATACTCAAACAGGCATGCCCTCTGGAATAGCCAGAGGGCGCAAGGTGCGTTCAAAGATTCGATGATTCAC
+
BBBBBFFFFBBBGGGGGGGGGGGHHHGHHHHHHHHHHHHHHHHGGGGGGHHHHHHHHHHHHHGGGHHHGHHHHHHHHHHHHHHHGHHHHHGGGGGHGHHHGGHGGGGGHHHHGHGGGGHGGGGGHGHHHHHHHHFHHHHHHHHHHGHHGHHHHHGHGHHHHGGGGGHHHHHHHHHHHHGGGGGGHHEHHHHHHHHGHGGGHHGHHHHHHGHHHHHHHGHGGGGGGGFGGHGHHGHHHHHHHGGGGGHHHHHHHGHHHHHHHGAGGGHHHGHHGGHHGHHHHHHGHHGHHGGHHGHHHHHGHHHHHHEHHFHGGDEHFHGHGHHHHBFCHHGGE?GGHHHGGGGHGGGGGGECGGFFFFFFFBBAAA
@M02197:105:000000000-AN6RF:1:1103:21509:4046 1:N:0:1
ATATAAGGCCCATCCTCCGCTTATTGATATGCTTAAGTTCAGCGGGTAGCCCTACCTGATTTGAGATCAAACATTCAGGAAACTGTCCTCGCTAAGGAGAGACGTTTATGAGCTCCAGCGAACCTCCATCACTGAAGGTTACCTGGTGGAAAACCACAAGCGTAGATAGTTATCACACCCGTGATGCCACCAAACACTGGCAAGCTGATTCATTTGAGAGGAGCCGACCGCAGGCCAGCAAGACCCCCAAAGTCCAAGCTCATCACGGCAAAACCATGAGAGTTGAGGTGCTCATGATACTCAAACAGGCATGCCCTCTGGAATAGCCAGAGGGCGCAAGGTGCGTTCAAAGATTCGATGATTCAC
+
[truncated: 9,557,121 more chars]
