# Supplementary material for: Ectomycorrhizal fungal communities associated with Larix gemelinii Rupr. in the Great Khingan Mountains, China
Source: PeerJ. 2021 Apr 15;9:e11230. doi: 10.7717/peerj.11230 (PMC8053382; doi:10.7717/peerj.11230)
Supplement: Supplemental Information 16 [file peerj-09-11230-s016.zip › GH/K97.fastq]

@M02197:105:000000000-AN6RF:1:1101:13827:1560 1:N:0:1
ACGTAACCACGTTCCTCCGCTTATTGATATGCTTAAGTTCAGCGGGTAGTCCTACCTGATTTGAGATCGAACGTTCAAAAAGCTGTCTTCACCAAGGAAAGACGTTTATAAGCTCCAGCGAACCTCCGTCACCGAAGGTTACCTGGCAGGCAACCACAAGCGTAAATAGTTATCACACCCGTGACGCCACCAAACACTGGCAGGCTAATTCATTTGAGAGGAGCCGGCTGTGCGCCAGCAAGCCCCCAAGTCCAAGCGCTACATGGCGAACCACAAGAGTTGAGGTGTTCATGATACTCAAACAGGCATGCCCCTCGGAATAGCCAAGGGGCGCAAGGTGCGTTCAAAGATTCGATGATTCAC
+
AAA1>CAFFAAAGGFGGGGGGG?GHFGHHHHHGHHGHHHHFHHGCGGGGHGHHHFHHHHHHHHHGFHHHGHHGHHHHHHFGGHFFGFGHHHHHEGHEHGGHHHGEGFGHHGHBGHFGFHGGGGCHHHGFFGGHGGG5?CGHHGHHHHBECFGFGH<FEHHHGGFFFGHHHHGHHHE:HC.AAAEAEG@GGBHCEHHGF8HEFBGGGGGGGFBBFFFFEFFEFBFFA;C@GCFFB@F1/?CC?CCCFBF111?/<?>/2222HGGFE/1?>EGBGDGDD>11AFECDFHG12FHGFHGGFHGBHFHEHHECEAA/A0G2GBHHBFHGAGGGEEC1FGEGCGGB13GGFGAF111FFFFFAAAAA
@M02197:105:000000000-AN6RF:1:1101:14612:1751 1:N:0:1
ACGTAACCACGTTCCTCCGCTTATTGATATGCTTAAGTTCAGCGGGTAGTCCTACCTGATTTGAGATCGAACGTTCAAAAAGCTGTCTTCACCAAGGAAAGACGTTTATAAGCTCCAGCGAACCTCCGTCACCGAAGGTTACCTGGCAGGCAACCACAAGCGTAAATAGTTATCACACCCGTGACGCCACCAAACACTGGCAGGCTAATTCATTTGAGAGGAGCCGGCTGTGCGCCAGCAAGCCCCCAAGTCCAAGCTCTTCATGGCGAACCACAAGAGTTGAGGTGTTCATGATACTCAAACAGGCATGCCCCTCGGAATAGCCAAGGGGCGCAAGGTGCGTTCAAAGATTCGATGATTCTC
+
BCCBAFAFFCCCGGGGGGGGGGGHHHHHHHHHHHHHGHHHHHHG?GGGGHHHHHHHHHHHHHHGGHHHHGHHGHHHHHHHHGHHHHHHHHHHHHHHGGHHHHHGFGHFHHHHHHHHHHGGGGGGHHHGHHGGHGGGGGHHHHHHGHHGGGGHHHHGGGHHHGGGGHHHHFGHHHHHHHGGGFGGGGGGGGGGHHHHHHHHHGHHHHHHGGHGFGFHHHFGFFGFFHHFGGGGGGHFGHGGGFCGHEGHHHHGHGGHGHHHEHGGGGGHGGGHHHHFFHHHHGHGGGHHDHHHHHHHGHHGHHHEGGHHFCFFGEEEHHHFHHHGHHHGGGGGHHHFECGGHGGGGGB5CFFFFFFFFFA3>3>
@M02197:105:000000000-AN6RF:1:1101:13286:2333 1:N:0:1
ACGTAACCACGTTCCTCCGCTTATTGATATGCTTAAGTTCAGCGGGTAGTCCTACTTGATTTGAGATCGAACGTTCAAAAAGCTGTCTTCACCAAGGAAAGACGTTTATAAGCTCCAGCGAACCTCCGTCACCGAAGGTTACCTGGCAGGCAACCACAAGCGTAAATAGTTATCACACCCGTGACGCCACCAAACACTGGCAGGCTAATTCATTTGAGAGGAGCCGGCTGTGCGCCAGCAAGCCCCCAAGTCCAAGCTCTTCGTGGCGAACCACAAGAGTTGAGGTGTTCATGATACTCAAACAGGCATGCCCCTCGGAATAGCCAAGGGGCGCAAGGTGCGTTCAAAGATTCGATGATTCAC
+
BCCBBFCFFBCBGGGGGGGGGGGHHHHHHHHHHHHHHHGHHHHGGFFGGHHHHHHHHHHHHHGHGHHHHGHHGHHHHHHHHGGHHGHHHHHGHHHHGHHHHFHGGGHHHHHHHHHHHHHGGGGGHHHGHHGGHGGGDGHHHGHHHHHFGGGHHHGGGHHHHFFGGHHHHFHHHFHHHHGGGFGGGGGGGGGGGGGGGGHGGGGGHHGHGHHHFFHHHHFGGFFGFHHHGGCFFFFHHGGHGGGFABGHHHGGHHHHHGGGGGFEF?FHFCEFFHHHHHHHHHHGGHHHGFFFHHHHGHHGHFGHGHHGA0CECE?HHHHGHGHFHGHGGGCGHHHHGGGGHGGGFGGGGGFFFFFFFF@BBAB
@M02197:105:000000000-AN6RF:1:1101:19046:2793 1:N:0:1
ACGTAACCACGTTCCTCCGCTTATTGATATGCTTAAGTTCAGCGGGTAGTCCCACCCGATTTGAGGTCAAGGTCGTTTTTGTGGGTCGAGCCTCCCACCGATGAATCGGCGGTGACCGGAACACCATCGTTGTCAATGGGACGGTTAGAAGCAGAGGCACAGTGCAGAAACCCGAGACGTAGAAACATATTATCACGTCAAGGATCGGCAAAGCAGACCCCACTAATCCATTTGGGAGGAGCTCGCTTCAAGGTGAAACCAGCAAATGACCTCCAAGTCCAAAATCCTCTCCACCAAAGGAAGGGCTTTTGAGAATTTCACGACACTCAAACGGGTGTGCCCCTCGGAATGCCAAGGGGCGCAAGGTGCGTTCAAAGATTCGATGATTCAC
+
CCCCCFCFFCBBGGGGGFGGGGGHHHHHHCHHHHGHHHHHHHHGGGGGGHHHHGHGGGEFGGGFGHHHHHHHHHGGGGGGGHHGGGHGGGGGHHHGHHGGGFGHHHHHGFGGAC/1?-<->-<0<.0/..<C<00DDF/;/.;@DE.C:FFFFBBAFFFFF9BBFEFFFGFFFBGFFEFFFGFFFGGFFFGGEFECBFEGEDB9/GHHFEHHHHFDAGGAF00BEFFGHGHHHFHHFFGAFCACFGCGBHFFFEHHHGHGHFFFFHG2<?HGEGFFHFGHFHGBFGEBHAFFHGHHHHHFHHHHGBDGFHHHHHHGAFGGGHHHFGHGGHGEE1FGGFE?CGCGHHGHHHFHHHGEGF?GHGHHGGGGHGGGGGGGEGFFFBFFFFBBABB
@M02197:105:000000000-AN6RF:1:1101:12395:2678 1:N:0:1
ACGTAACCACGTTCCTCTGCTTATTGATATGCTTAAGTTCAGCGGGTAATCCTACCTGATTTGAGGTCACATTGATAAAAGATTGTCCAAGCCAATGGACTGTTAGAAGCTAAACCGTGCTTTACCGTCAATAGCGTAGATAGTTATCACACCAATGAGCAGTAAACAAATTGTTTTGCTAGTGTATTTTAGGAGAGCTGACCTCTCAAGAGGGTCCAGCAAAAAACTCCCACATCCAACACTCGACATGCAAAACGTGAAGAGGGTTGATATATTAATGACACTCAAACAGGCATGCTCCTCGGAATACCAAGGAGCGCAAGATGCGTTCAAAGATTCGATGATTCAC
+
BBBBBFBFFBB4FGFFGGFGFGFHHGHHHGFHHHHHHHHHHHFFGEEEHHHHGHFGHHHHHHHHGBGFHHHGDGFGHFHDHGHHHFGHHFGGGHHBGFGHHHBGHHHHEGHHHHFHGGCFFHHHHGFGGGGHHHHHGGGHHHHHHHHHHHHHHHHHHHFHHHHHHHHHHHGHHHHHHGHHHHHHGHGHHHHHHGGFGFGHHGHHHHHHGHFFHGHHHHFHHHHHHGGGGFFGEGGHHHGGG>1GHFHHGFHGHHGEHFGGGHHGG?GDDHHGFGF5F5EGGBGGGBAAF3BGFFEAF1EE2ABHFHHFHCHHGEEAEE5FFHGD?GHGGGGFGGCFFFFDFBBFBA@BB
@M02197:105:000000000-AN6RF:1:1101:13795:2518 1:N:0:1
ACGTAACCACGTTCCTCCGCTTATTGATATGCTTAAGTTCAGCGGGTAGTCCCACCCGATTTGAGGTCAAGGTCGTTTTTGTGGGTCGAGCCTCCCACCGATGAATCGGCGGTGACCGGAACACCATCGTTGTCAATGAGACGGTTAGAAGCAGAGGTACAGTGCAGAAACCCGAGACGTAGAAACATATTATCACGTCAAGGATCGGCAAAGCAGACCCACTAATCCATTTGGGAGGAGCTCGCTTCAAGGTGAAACCAGCAAATGACCTCCAAGTCCAAAATCCTCTCCACCAAAGGAAGGGCTTTTGAGAATTTCACGACACTCAAACGGGTGTGCCCCTCGGAATGCCAAGGGGCGCAAGGTGCGTTCAAAGATTCGATGATTCAC
+
CCCCCFCFFCCCGGGGGGGGGGGHHHHHHHHHHHHHHHHGHGHGGGGGGHHHHHHGGGGGGGHHGHHHHHHHHHGGGGGGGHHGGGHGGGGGHHHGHHGGGGGHHHHHGGGG>@/FG@D-@<F<E.<C<CEC<0<D0DDB00.C.C.CCH000CCBE9FFFFFFFFFFFGGGGEGGFEFGGFBBFGFGGGGGEGFGGGGGGGGC?GFGHHHHHHHHGHHHHGHGFFGHGHHHEHH<HHGGCFGGHGHHGFGDEGHHHHHHHFFHDF0GGHGHHGHGHGHHGHHHGFGGHFF?FHHHHHHFHGHHGHFHFFHFHFDEGGFEHHGFGHGGE?GGGFFGGGGGGGGHGHHGHHHHGHGGGGGHHHGGGGGHGGGGGGGGCG4FFFFFFBBBBB
@M02197:105:000000000-AN6RF:1:1101:16273:2900 1:N:0:1
ACGTAACCACGTTCCTCCGCTTATTGATATGCTTAAGTTCAGCGGGTAGTCCTACCTGATTTGAGGTCAAACGTCAATAAGGAAGACGCTAATAAAAGCGTCGACGCGTTAGAGGCACGGGACCTTCATTCATGCACTTCAGCTAACGGCGATCATTATCACGCCGAAGGCCTTGTCATGCAAAGTCGAAAGTCGACCGCAAGCCGATGCATTTCAGGAGAGCCCGAGTCCTGGACGAATCCAAGTCTCCGGCAGCCCCCACCATCCAAACGCCCTCTCGAAGCAAATCGAGAGGGGTTGAGAATTTACTGACACTCAAACAGGCATGCTCCTCGGAACACCGAGGAGCGCAAGGTGCGTTCAAAGATTCGATGATTCAC
+
BBCCCFCFFBBBGGGGGGGGGGGHHHHHHHHGHHHHHHHHHHHGGGEFGHHHHHHHHHHHHHHGGHHHHHHHGHHGGHHHHHHHHHHGGGGGHHHHHHHGGGGGGGGGGGGGHGHGGHGGGGGGHHHHHHHHHHHHHHHHHHHHHHHGGGGGGGGHHHHHHHGHGGGGGGGGGGGGGGGGGGGGGGGGGGGFFFFFFFFGGEGGGGGGFGGFFGGFFHHHGGFFGGHFGFHGGFFFHFHHEHHHF@?@@DCGGGGGGFGHHGHHHGGGCGFGDGEHG/GFHHGHGHHFGHHGGDGFGFGEHHGHGHFDFHFHHHGHHHHHGHHHGHHGGGGFCGHHGEDGGGHHEGGGGHHHHGGGGHFGGGGGGFFFFFFFFFFBBBAB
@M02197:105:000000000-AN6RF:1:1101:19170:2935 1:N:0:1
ACGTAACCACGTTCCTCCGCTTATTGATATGCTTAAGTTCAGCGGGTAGTCCTACCTGATTTGAGATCGAACGTTCAAAAAGCTGTCTTCACCAAGGAAAGACGTTTATAAGCTCCAGCGAACCTCCGTCACCGAAGGTTACCTGGCAGGCAACCACAAGCGTAAATAGTTATCACACCCGTAACGCCACCAAACACTGGCAGGCTAATTCATTTGAGAGGAGCCGGCTGTGCGCCAGCAAGCCCCCAAGTCCAAGCTCTTCATGGCGAACCACAAGAGTTGAGGTGTTCATGATACTCAAACAGGCATGCCCCTCGGAATAGCCAAGGGGCGCAAGGTGCGTTCAAAGATTCGATGACTCAC
+
DDDDDFDFFCCCGGGGGGGGGGGHHHHHHHHHHHHHHHHHHHHGGGGGGHHHHHHHHHHHHHHHGHHHHGHHGHHHHHHHHGHHHHHHHHHHHHHHGHHHHHHGGGHHHHHHGHHHHHHGGGGGHHHGHHGGHGGGGGHHHHHHHEHHGGGHHHHGGHHGHGGGGHHHHHHHHHHHHHGGGGGGGGGGGGHGHHGGGGGGHHHHGHHHGHHHHHFHHHHGFGGGGFHHGGGGGGHHGFGHGGCCAFHHHHHGHHHHHHFHFHGGGGGHFBDHDGHHHHHHHHHGHHHHHGHHHHHGGHHHHGHHHGGHGGEGGGGHHHHHHHHHGHHGGGGGHHHHGGGGHGGGGGFGGGFFFFFFFFBBBBB
@M02197:105:000000000-AN6RF:1:1101:22515:3251 1:N:0:1
ACGTAACCACGTTCCTCCGCTTATTGATATGCTTAAGTTCAGCGGGTAGTCCTACCTGATTTGAGATCGAACGTACAAAAAGCTGTCTTCACCAAGGAAAGACGTTTATAAGCTCCAGCGGACCTCCGTCACCGAAGGTTACCTGGCAGGCAACCACAAGCGTAAATAGTTATCACACCCGTGACGCCACCAAACACTGGCAGGCTAATTCATTTGAGAGGAGCCGGCTGTGCGCCAGCAAGCCCCCAAGTCCAAGCTCTTCATGGCGAACCACAAGAGTTGAGGTGTTCATGATACTCAAACAGGCATGCCCCTCGGAATAGCCAAGGGGCGCAAGGTGCGTTCAAAGATTCGATGATTCAC
+
ABCCCFCFFCCCGGGGGGGGGGGHHHGHHHHHHHHHHHHHHHHGGGGGGHHHGHHHHHGHHHHGGHHHHGHHGHHHGHHHHGHHGHHHHHHHHHHHGHHGHHHGFFHHGHHHHHHGHHHGGGGGHHHGGHGGHGFGGGHHGHHHHGHHGGGHHHHGGHHHHGFGGHHHHHHHHHGHHHGGGGGGGGGGGGHHHHHGGGHGGGHGHGHHHHGHHGFGFHFGDFGGGHHHGGGGGGHHGHGGGGCFFGHHHGBGGFHFFGHGBHGGECGHEGAE@GGBHHHHFHFGHGHHGHHHHHHFGHHFGFHFHGGHGGGGCEGFHGHHGHHHHHHGGGGGHHHFGGGGFFGGGGGCFGEFCDFFFFBBAAA
@M02197:105:000000000-AN6RF:1:1101:11981:3260 1:N:0:1
ACGTAACCACGTTCCTCCGCTTATTGATATGCTTAAGTTCAGCGGGTAGTCCCACCCGATTTGAGGTCAAGGTCGTTTTTGTGGGTCGAGCCTCCCACCGATGAATCGGCGGTGACCGGAACACCATCGTTGTCAATGAGACGGTTAGAAGCAGAGGTACAGTGCAGAAACCCGAGACGTAGAAACATATTATCACGTCAAGGATCGGCAAAGCAGACCCCACTAATCCATTTGGGAGGAGCTCGCTTCAAGGTGAAACCAGCAAATGACCTCCAAGTCCAAAATCCTCTCCACCAAAGGAAGGGCTTTTGAGAATTTCACGACACTCAAACGGGTGTGCCCCTCGGAATGCCAAGGGGCGCAAGGTGCGTTCAAAGTTTCGAT
+
CBCCCFCFFCCCGGGGGGGGGGGHHHGHGHHHHHHGHHHHHHHGGGGGGFGFHHHGGGGGGGHHGHHHHGHHHHGGGGGGGHHGGGHGGGGGHHHGHHGGE@/GFFFHGGGG<@=FHCC->-GHDGGGD.C<.=GH0<0:<0:;.C.CFFFF0/FFB9FFFFFFEFFFFFFGGGGFAFGGFFGGG9GGGFFFEEBGGGEGEGFGGGHHHGBHFHHGDGGFFDHHHHHHFFHGGGHHHHGGGGGGHHGFHHHGHHHHGFHHHHHHFFHHDGHGHGHHHGGHFGHGAEEBEGE??HGHGHHHHHHGHEHHHGHFHFGHGFGGFGFFBGHGGHEGGGHHGGFFCGGGHHHHHGHGFHHGGFGGGHGGGGGGGGGGFFFFCCFCCCCC
@M02197:105:000000000-AN6RF:1:1101:11163:3231 1:N:0:1
ACGTAACCACGTTCCTCCGCTTATTGATATGCTTAAGTTCAGCGGGTAGTCCTACCTGATTTGAGATCAAACGTTCAAAGAGCTGTCCTCACCGAGGAGAGACGTTTATGAGCTCCAGCGAACCTCCATCACTGAAGGTTACCTGGTGGAAAACCACAAGCGTAGATAGTTATCACACCTGTGATGCCACCAAACACTGGCAAGCTGATTCATTTGAGAGGAGCCGACCGCAGGCCAACAAGACCCCCAAAGTCCAAGCTCGTCATGGCAAGCCATGAGAGTTGAGGTGTTCATGATACTCAAACAGGCATGCCCTTCGGAATGGCCAAAGGGCGCAAGGTGCGTTCAAAGATTCGATGATTCAC
+
BCCCCFCFFCCCGGGGGGGGGGGHHHGHFHHHHHHHHHHHGHHGGGGGGHHHHHHHHHHHHHHHGHHHHHHHGHHHHGHHHHHHHHHHHHHHHGGGGGGHGGHGGGHHHGHHGHHHGFHGGGGGHHHHHHHHHHGHHHHHHHHHHHGHGHHHHHGHGHHHHGGGGGHHHHHHHHHHHHGHHHHHHHHHHHHHHHHHHHHGGGHHHGHHHHHHHHHHHHHGGGGGGFGGGHGHHHHHHHHHHGGGGGHHHHHFGGHHGGGFGHHHGHGHGGHHGGHHHHHHFFHGHFHGHHGHHHHHHHGGHHHHHHHHHHGGGGGGFEHHEHHHGHHHHGGGEGHHHHGGGGHGGGGGGGFGGFBFFFFFBAAAA
@M02197:105:000000000-AN6RF:1:1101:19723:3410 1:N:0:1
ACGTAACCACGTTCCTCCGCTTATTGATATGCTTAAGTTCAGCGGGTAGTCCCACCCGATTTGAGGTCAAGGTCGTTTTTGTGGGTCGAGCCTCCCACCGATGAATCGGCGGTGACCGGAACACCATCGTTGTCAATGAGACGGTTAGAAGCAGAGGTACAGTGCAGAAACCCGAGACGTAGAAACATATTATCACGTCAAGGATCGGCAAAGCAGACCCCACTAATCCATTTGGGAGGAGCTCGCTTCAAGGTGAAACCAGCAAATGACCTCCAAGTCCAAAATCCTCTCCACCAAAGGAAGGGCTTTTGAGAATTTCACGACACTCAAACGGGTGTGCCCCTCGGAATGCCAAGGGGCGCAAGGTGCGTTCAAAGATTCGATGAT
+
BCCDCFCFFCCCGGGGGGGGGGGHHHHHHHGHHHHHHHHHHHHGGGGGGHHHHGHGGGGGGGHHGGHHHHGGFGEEGGGGGHHGGGHGGGGGHHGGHGGGGGGHGHHHGGGG@/F1F-@-A?CHG.<0<<CGE00DGD<00:AE.C.:0CG0FFFFFFFFFFFFFFFDFGBFGGGGFGGGGFFFFFFFFFFFFDEGFBFFGDFA0CBHEHHHHHFEACHGHHHHHHGGHHHCHGHHHHFGCGCGHGHHGGHHGHGHHHGHHHHGGHFHDGHHGGHHHHGHHG3FFGEGEFFF/HHHHHHHFHHHHHEGBHHHFGF41BGGEHHHFGHGGE>ECGHHGGFGEAEFFBCHGFFGEGGGGGGFHHHGGGGGGGGGGGFFBFFBFFABBBA
@M02197:105:000000000-AN6RF:1:1101:19467:3509 1:N:0:1
ACGTAACCACGTTCCTCCGCTTATTGATATGCTTAAGTTCAGCGGGTAGTCCTACCTGATTTGAGGTCAAACGTCAAGAAAGAAGACGGGCCGGAAGGCGCGTCGACGTATTAGAGGCGCGGGACCTTCATTCATGCGCTTCAGCGAACGGAGATCATTATCACTCCGAAAGCCTTGTCGCGCAAAGTCGAAAGTCGACCGCAAGCCGATTCATTTAAGGAGAGCCCGAGTCCTGGACGAATCCAAGTCTCCGGCAGCCCCCAAGATCCAAGCACCCGCTCGAAGAAAATCGAGAGGGGTTGAGAATTTACTGACACTCAAACAGGCATGCTCCTCGGAACACCGAGGAGCGCAAGGTGCGTTCAAAGATTCGATGATTCAC
+
DDDDDFDFFCCCGGGGGGGGGGGHHHHHHHHHHHHHHHHHHHHGGGGGGHHHHHHHHHHHHHHHGHHHHHHHGHHGGHHHHHHHHGHGGGGGGGGGGGGGGGGGGGGGDHHHHHHHHGGGGGGGGGHHHHHHHHHHHGGGGGHHGGGGGGGGGGGGGGGGGGGGGGGFFFFFFFFFFFFFFFFFFFFFFFFFDD:FFEAFFFAGGGGGGGGFFFFFGHHHFHFFFFFGHGFHHFFFCEFGHHGGBHFCD?GGHECCGCGHGHHHHHHGHHHG@EGGGGGHHFHHHHGFF3GHHGGGGHFHBHHHHHFFFFHHHHHHGHHHHHHHHHHHHHGFCFGGHHGGGGGGHHGEEGGHHGHGGGFCGFGGGGGGGGFFFFFFFBBBBB
@M02197:105:000000000-AN6RF:1:1101:14275:3701 1:N:0:1
ACGTAACCACGTTCCTCCGCTTATTGATATGCTTAAGTTCAGCGGGTAGTCCCACCCGATTTGAGGTCAAGGTCGTTTTTGTGGGTCGAGCCTCCCACCGATGAATCGGCGGTGACCGGAACACCATCGGTGTCCATGAGACGGTTAGAAGCAGAGGTACAGTGCAGAAACCCGAGACGTAGAAACATATTATCACGTCAAGGATCGGCAAAGCAGACCCCACTAATCCATTTGGGAGGAGCTCGCTTCAAGGTGAAACCAGCAAATGACCTCCAAGTCCAAAATCCTCTCCACCAAAGGAAGGGCTTTTGAGAATTTCACGACACTCAAACGGGTGTGCCCCTCGGAATGCCAAGGGGCGCAAGGTGCGTTCAAAGATTCGATGACTCAC
+
BBBABFBFFBBBGGGGGGGGGGEHHHFHHHHHHHHHHHHHHHHGGGEEFHHGHHHGGGFGEGHHGHHHHHHHHHGFGGGGGHHGGGHGGGGFFGHGHHGGEGGHHHHFGGGG/@/?F-C->-CCD.0/..<<AB0=G00C:F.C.:A.0C0G/B//FFFBFFFFFFF?A//FFFFAFGFFFBGEFGGGFGFFEDAGFFFBFDBACGHGGHGH;GHFFDEGD0HDGFBEHHGHGCFFGHHGGCEGHDGHBCFGEFGHHFGDD2HHFGFHBDG2EHHGFGGHHHHFHGGHEGAFFHHFGHHHEHHGHHHHFFGHHEHGAHGGGHG3GFBGF1GGGGEHGGGGE?GEBBGHHGHGHHHGGGGGHGHHEGGGGGGGGBGGGGCFFFFFFFAA>>>
@M02197:105:000000000-AN6RF:1:1101:13443:4111 1:N:0:1
ACGTAACCACGTTCCTCCGCTTATTGATATGCTTAAGTTCAGCGGGTAGTCCCACCCGATTTGAGGTCAAGGTCGTTTTTGTGGGTCGAGCCTCCCACCGATGAATCGGCGGTGACCGGAACACCATCGTTGTCAATGAGACGGTTAGAAGCAGAGGTACAGTGCAGAAACCCGAGACGTAGAAACATATTATCACGTCAAGGATCGGCAAAGCAGACCCCACTAATCCATTTGGGAGGAGCTCGCTTCAAGGTGAAACCAGCAAATGACCTCCAAGTCCAAAATCCTCTCCACCAAAGGAAGGGCTTTTGAGAATTTCACGACACCCAAACGGGTGTGCCCCTCGGAATGCCAAGGGGCGCAAGGTGCGTTCAAAGATTCGATGATTCAC
+
BCCCCFCFFCCCGGGGGGGGGGGHHHHHHHHHGHHHHHHHGHHGGGGGGHHHHHHGGGGGGGHHGHHHHHHH@FEFFFGGGFGGGGHGGGGGHHHGHHGGGGGHHHHGGGGG</?FBCGCCGC0C.<CE.GCEDFHDGFHHGGG.CAAGFFGHH/FFFFFFFFFGFFFGGFGGFFFFFGGGGGFGGGFFBFFCBFGFFFGGGGGBGFFHEHHHFGBDGHHHHHHHHFGGGCGHGHHHFHFCFGCHEFHHHHGHHHHHFGHHHHHHGHHGGGGHHHHHFGHGHFBC?GFAFDFGHHHHGHHHGHHHFF3FHHHHHG4GHGGGFFE?FEGHGGGEEAHGGGGEE?FHGHHHGHHGAF?GGECFDHHGGGGHGGGGGGGGGGBFFFFFFBBABB
@M02197:105:000000000-AN6RF:1:1101:19771:4384 1:N:0:1
ACGTAACCACGTTCCTCCGCTTATTGATATGCTTACTTCCTCTAAATGACCAAGATCCTCCGCTTATTGATATGCTTAAGTTCAGCGGGTATCCCTACCTGATCCGAGGTCAACCGTAAGAAAATAGAGGGGTTTTGGCAAGCCACCGCCGGGACCCTATTGCGAGAGAATTACTACGCTTAGAGCCAGACGGCACCGCCACTGATTTTAAGGGCCGCAGAACCGCGAAACCCCAATACCAAGCCAAGGCTTGAATGGTTATAATGACGCTCGAACAGGCATGCCCCTCGGAATACCAAGGGGCGCAATGTGCGTTCAAAGATTCGATGACTCAC
+
CCDDCFCFFCDBGGGGGGGGGGGHHHGHHHHHHHGHHHHHHHHHHEHHHHHHHHHHHHHHHGGGGGHHHHHHHHHHHHHHHHGHHHGGGGFHHHHHHHH;HH0HH:GGG/HHHH:G;HG<HHHH<<H;HHG:GG99H:HHH;HG)HHGGGGG:GGGGHHH.H9GGGGGGHHHHH;<HGGGG:GG9GGGGGGG:GGGGGFHGHHHGHHGFHHGGGGGHGHFFGGGGGHFGGGHHHGHHGGGHHGHHGHGHHHHHHHGHHHDFFHHDGGGGHHGGHHHHHHHHGGGGGGGFGFHHHGHHHHGGGGGHFHFEGFGHGGGGGGGGGFFFFFFFFAAAAB
@M02197:105:000000000-AN6RF:1:1101:14409:4605 1:N:0:1
ACGTAACCACGTTCCTCCGCTTATTGATATGCTTAAGTTCAGCGGGTAGTCCCACCCGATTTGAGGTCAAGGTCGTTTTTGTGGGTCGAGCCTCCCACCGATGAATCGGCGGTGACCGGGACCCCATCGGTGTCAATGAGACGGTTAGAAGCTGAGGTACAGTGCAGAAACCCGAGACGTAGAAACATATTATCACGTCAAGGATCGGCAAAGCAGACCCCACTAATCCATTTGGGAGGAGCTCGCTTCAGGGTGAAACCAGCAAATGACCTCCAAGTCCAAAATCCTCTCCACCAAAGGAAGGGCTTTTGAGAATTTCACGACACTCAAACGGGTGTGCCCCTCGGAATGCCAAGGGGCGCAAGGTGCGTTCAAAGATTCGATGATTCAC
+
CCCCCFCFFCCCGGGGGGGGGGGHHHHGHHHHHHHHHGGHHFHGGGFEGHHGHHGGGGCGGGHHGHHHHHGHGHGEGGGGGHFGGGHGGGGGHHHGHGGGGGGHHHHHGGGG/>/?G-@-<-.<<./<<.<..0CFF000:0:C;E.;0CFB000FF9FFFFFFFFFFFEAFEFBFFEF9GGGGFFCBGFGFFFEDFFBBBBF.?GFHHHHHHHHGGGHHF8DGFGBHG5<;H8GHHGEGGFGGHG1HHHHGDHFHG<HHGGHHHEHHGGHHHHHGHHGHHHHFEDFGEF?F?HHHHHHHGGGHHGE3FFHHGHG@1BEAGFGF4GHGHHGGGDHGGGGGGGGGHHGHFGHHHHHGGGGGHGHFGGEEFBCGCGGGGGFFFFFFFFBABBB
@M02197:105:000000000-AN6RF:1:1101:14633:4818 1:N:0:1
ACGTAACCACGTTCCTCCGCTTATTGATATGCTTAAGTTCAGCGGGTAGTCCTACCTGATTTGAGATCGAACGTTCAAAAAGCTGTCTTCACCAAGGAAAGACGTTTATAAGCTCCAGCGAACCTCCGTCACCGAAGGTTACCTGGCAGGCAACCACAAGCGTAAATAGTTATCACACCCGTGACGCCACCAAACACTGGCAGGCTAATTCATTTGAGAGGAGCCGGCTGTGCGCCAGCGAGCCCCCAAGTCCAAGCTCTTCATGGCGAACCACAAGAGTTGAGGTGTTCATGATACTCAAACAGGCATGCCCCTCGGAATAGCCAAGGGGCGCAAGGTGCATTCAAAGATTCGATGATTCAC
+
CCCBBFCFFCCCGGGGGGGGGGGHHHHHHHHHHHHHHHHHHHHGGGGGGHHHHHHHHHHHHHHHGHHHHGHHGHHHHHHHHGHHHHHHHHHHHHHHGHHHFHHGGGHHHHHHHHHHHHHGGGGGHHHG<HGGHGG;GG<H<<HHHFHGGGGHHHHGGHHFHGFGGHHHHHHHHHHHHHGGGGGGGGGGGGGGGGGGGGHHHGHGGGHGGHHGFHHHFHHGFFGGFFGHGFFGGCFFGCGHCCGEAHEHGF1CHFHHHGHG1FFAGGGHGHGFGFFDHHHHHFGGHHG1BHHGFHFHGGHHGFEFFGAHGEGE?E/FFFFFFHHHHHHCGGGEHHHHHGHHCGFCGGGGGFGBFFFFFD1?AAA
@M02197:105:000000000-AN6RF:1:1101:14650:5024 1:N:0:1
ACGTAACCACGTTCCTCCGCTTATTGATATGCTTAAGTTCAGCGGGTAGTCCTACCTGATTTGAGATCGAACGTTCAAAAAGCTGTCTTCACCAAGGAAAGACGTTTATAAGCTCCAGCGAACCTCCGTCACCGAAGGTTACCTGGCAGGCAACCACAAGCGTAAATAGTTATCACACCCGTGACGCCACCAAACACTGGCAGGCTAATTCATTTGAGAGGAGCCGGCTGTGCGCCAGCAAGCCCCCAAGTCCAAGCTCTTCATGGCGAACCACAAGAGTTGAGGTGTTCATGATACTCAAACAGGCATGCCCCTCGGAATAGCCAAGGGGCGCAAGGTGCGTTCAAAGATTCGATGATTCAC
+
BCCABFCFFBBBGGGGGGGGGGGHHHHGHHHGHHHHHHHHHHHGGGEEGFHHHHHHHHGHHHHHGEHHHGHHGHHHHHHHHGHHHHHHHHHHHHHHGHHHHHHEGGHHHHHHHGHHHHGGGGGGHFHGGGGGHGFGGFFDHHHHHHHGGGGHGHHGGGHHGGFFBGFFH=FFGGFHHHGGGGGGGGGFGGGFGGGGG:GHHHHHGHHHGGFFHHGHHHFGGGGFGHHHGGCGGGHFFFCHGFGGEFGHHHGGHHFHHHHFGHGDGGGHFFGHHHHHHHHHFHHCGHHDEHHHHHGGCBGHFFFFG3GGEECGEFEBGGHHCHFFCHHE?GGGGHHHGFCFFGGGFFF5EFBBFFFFFFBBBAB
@M02197:105:000000000-AN6RF:1:1101:19126:4834 1:N:0:1
ACGTAACCACGTTCCTCCGCTTATTGATATGCTTAAGTTCAGCGGGTAGTCCTACCTGATTTGGGATCGAACGTTCAAAAAGCTGTCTTCACCAAGGAAAGACGTTTATAAGCTCCAGCGAACCTCCGTCACCGAAGGTTACCTGGCAGGCAACCACAAGCGTAAATAGTTATCACACCCGTGACGCCACCAAACACTGGCAGGCTAATTCATTTGAGAGGAGCCGGCTGTGCGCCAGCAAGCCCCCAAGTCCAAGCTCTTCATGGCGAACCACAAGAGTTGAGGTGTTCATGATACTCAAACAGGCATGCCCCTCGGAATAGCCAAGGGGCGCAAGGTGCGTTCAAAGATTCGATGATTCAC
+
BCCBCFCFFECCGGGGGGGGGGGHHHHHHHHHHHHHHHHHHHHGGGGGGHHHHHHHHHHHHHHHGHHGGGHHGHHHHHHHHGHHHHHHHHHHHHGHGHHGHGHGGGHHHHHHHHHGHHHGGGGGHHHGHHGGHGGGGGHHHHHHHHHHGGGHHHHGGHGHHGGGGHHHHHHHHHHHHHGGGEGGGGGGGGHHHGGGHHHHGGHHGHHHHFHFFFFHHHHGGGGGGHHHGFGGGGHHHHGHGGFGGHGHHHFGHHHHFFFHFHGGGGGGGHGHHBHHHHHFGHFGHFHHFHFHHEGHGHHHHHHHHHHHGFGGGGFHGHGHHHGGGHHGGGECHHHHGGGGHGGGGGGGGGGFFFFFFF@CBAB
@M02197:105:000000000-AN6RF:1:1101:20049:5380 1:N:0:1
ACGTAACCACGTTCCTCCGCTTATTGATATGCTTAAGTTCAGCGGGTAGTCCTACCTGATTTGAGGTCAAACGTCAAGAAAGAAGACGGGCCGGAAGGCGCGTCGACGTATTAGAGGCGCGGGACCTTCATTCATGCGCTTCAGCGAACGGAGATCATTATCACTCCGAAAGCCTTGTCGCGCAAAGTCGAAAGTCGACCGCAAGCCGATTCATTTAAGGAGAGCCCGAGTCCTGGACGAATCCAAGTCTCCGGCAGCCCCCAAGATCCAAGCACCCGCTCGAAGAAAATCGAGAGGGGTTGAGAATTTACTGACACTCAAACAGGCATGCTCCTCGGAACACCGAGGAGCGCAAGGTGCGTTCAAAGATTCGATGACTCAC
+
BBBBBFBFFBBBGGGGGGGGGGGHHGHHFHFHGHHGHHHHGHHGGGF01GGHHHHHHHGHHHHHFHHHHGHHGGHGGHFHHHHHHGHGGFGGGGGGGGHGGGGGGGGGGHHHHHHHHGGGGCCFFDHHHHHHHHHHHGGGGGHHGGFFFGGDGBGGFGGGGGGGGGGFFFCFFFFFFFFFFFFFFFFFFFFEFFBFFEFFFFAFFFFFBFFFFFFFGHHFFHGGGGGHFGEHGFFFHGGFFGHHHHGFCFCCFGGGFCCEHFBGCB2GHHHDCEGGEAF?/HGHHHFG33GHHGGGGHHFFHHHHFB5FHHFHGGEGGBFHHHFHGGHHHEFGGGGGFDEE2GGHHAE?GGHHHHGGGGHGCGGGGGGGFFFFFFFFBABAB
@M02197:105:000000000-AN6RF:1:1101:10106:5578 1:N:0:1
ACGTAACCACGTTCCTCCGCTTATTGATATGCTTAAGTTCAGCGGGTAGTCCTACCTGATTTGAGATCGAACGTTCAAAAAGCTGTCTTCACCAAGGAAAGACGTTTATAAGCTCCAGCGAACCTCCGTCACCGAAGATTACCTGGCAGGCAACCACAAGCGTAAATAGTTATCACACCCGTGACGCCGCCAAACACTGGCAGGCTAATTCATTTGAGAGGAGCCGGCTGTGCGCCAGCAAGCCCCCAAGTCCAAGCTCTTCATGGCGAACCACAAGAGTTGAGGTGTTCATGGTACTCAAACAGGCATGCCCCTCGGAATAGCCAAGGGGCGCAAGGTGCGTTCAAAGATTCGATGATTCAC
+
BBBBBFAFFABBGGFGGGEGGEGHFHHGHHFGHGHFFHHGFHHDGCEGEHFFHBGHHHBHHHHHGEHHHGGHGHHHHHHHCEGHFGHHHFFHHHHHGHHEGHHGGGHHHHHHGHHHHFF?EFGGHFGBGFGGHDGGCFHHHHFHHGFHGFDHHHHGGHEGHG6GGFGHHHHGHGFHFFGGGGGGEEDGGGGCFGGGGHGFGFGHHGFHFHHFHGGHGGFGDDDEEAHGB?CFF?<AFG/AGC</GFHHGFBE?HHGFBB3FFGEEEEFGFGHGGHHHEHHCHHGHGFGHHHFHHFGCDHFGGHHGHGGECCCEEEHHFHGDCHFFGHFGDF?HFGBEECGGGGFFGGGGGCFFFFFFFBAAAA
@M02197:105:000000000-AN6RF:1:1101:6770:5878 1:N:0:1
ACGTAACCACGTTCCTCCGCTTATTGATATGCTTAAGTTCAGCGGGTAGTCCTACCTGATTTGAGATCAAAAGTTCAGGGCATCGTCCTCTGGTGAAGACAGTTATAAGCCAGAGCGTCTCCGACCTTCGTCGCTCAGGACGGCACAAATCGGCGTAGATGTTTACCACACCGGTCGAGCCATCGAGATCAACTCAAAGCTAATGATTTCAAGAGGAGCCGGCGAGCGCCAGCAGAGACCTCCAAGTCCAAGCTCACCCTACAGATGGAATCCGAGGGGAGTTGAGAATTTCATGATACTCAAACAGGCATACCCTTTGGAATGCCAAAGGGTGCAAGGTGCGTTCAAAGATTCGATGACTCAC
+
CCCCCFCFFCCCGGGGGGGGGGGHHHHHHHGGHHHGHHHHHGHGGGGGGHHHHHGHHHHHHHHHGHHHHHHHHHHHGHHHGGHHGHGGGHHHHHHHHHGHGHHHHHHHHHHHHHHGEGGEHHGGGGGHGHHGGGGHGHHFHGGGGGHHHHHGGGGFGGGGHHGHHHHHHHGGGGGGHHHGHHHGHHGDEHGGGGHGHHHGHHFHHHHHFHGHHHGGGGGGGGGGGFFGHHHHHGHHHGGHEEHHHHEGHHGHHHFFGHGHHHHHFHHHGGGGGGHGHHHHHHHHHHHHHHHHHHHGHHGHHHHHHHHHGHHHGHHHHGHHHHHCFHHHHGHHHHHHHGGGGGGGGGGGGFGGFFFFFFF@CBBC
@M02197:105:000000000-AN6RF:1:1101:7431:6118 1:N:0:1
ACGTAACCACGTTCCTCCGCTTATTGATATGCTTAAGTTCAGCGGGTAGTCCCACCCGATTTGAGGTCAAGGTCGTTTTTGTGGGTCGAGCCTCCCACCGATGAATCGGCGGTGACAGGAACAACATCGTTGTCAATGAGACGGTTAGAAGCAGAGGTACAGTGCAGAAACCCGAAACGTAGAAACATATTATCACGTCAAGGATCGGCAAAGCAGACCCCACTAATCCATTTGGGAGGAGCTCGCTTCAAGGTGAAACCAGCAAATGACCTCCAAGTCCAAAATCCTCTCCACCAAAGGAAGGACTGTTGAGAATTTCACGACACTCAAACGGGTGTGCCCCTCGGAATGCCAAGGGGCGCAAGGTGCGTTCAAAGATTCGATGATTCAC
+
A3>AAFAFDBAAGGGGGGGGGGGGHHHHHHGHHHHHHGHHHGHGGGGGGHHHFHHGDGGGGGHHGHHHHHFFHHGEEFFFGF1EF11>E//E3GE/0FE//E<FGGHGGGCC/</F11.0>0>0..01>.C/<00=00=000<..;AFB0:///;/C9B8F9,9:99;CBFF.B//FFF95C9999FBFFCFC=;C#0B9;//A/A:.-1BGGCC;;..9D1D0;FGBFD<0GEF0CCG<-///CGBFF1FD@2>CHF2@>2>2222?/C?22GG222/44F?3E?/3//?//3?HHGC3??FB42@2HHGHHGGGGEGGGHHHGGHGHGEE1FHEEGFE0EEGHHG3GB33GHHGGEC?HHGCGGGGFGGFGFGGGGFFFFFFFFCBCCB
@M02197:105:000000000-AN6RF:1:1101:18088:6239 1:N:0:1
ACGTAACCACGTTCCTCCGCTTATTGATATGCTTAAGTTCAGCGGGTAGTCCTACCTGATTTGAGATCGAACGTTCAAAAAGCTGTCTTCACCAAGGAAAGACGTTTATAAGCTCCAGCGAACCTCCGTCACCGAAGGTTACCTGGCAGGCAACCACAAGCGTAAATAGTTATCACACCCGTGACGCCACCAAACACTGGCAGGCTAATTCATTTGAGAGGAGCCGGCTGTGCGCCAGCAAGCCCCCAAGTCCAAGCTCTTCATGGCGAACCACAAGAGTTGAGGTGTTCATGATACTCAAACAGGCATGCCCCTCGGAATAGCCAAGGGGCGCAAGGTGCGTTCAAAGATTCGATGATTCAC
+
CCCCCFCFFCCCGGGGGGGGGGDHHHHHHHHHHHHHHHHHHHHGGGGGGHHHHHGHHHHHHHHHGHHHHGHHGHHHHHHHHGHHHHHHHHHHHHHHGHHHHHHGGGHHHHHHHHHHHHHGGGGGHHHGHHGGHGGGGGHHHHHHHHHHGGGHHHHGGHFHHGGGGHHHHHHHHHHHHHGGGGGGGGGGGGHGGFGGGGHHGGHHHHHGGHGHFHHFHHHGGGGGGHHHGGGGGGFHGGGHGGCGHHHHHFHGHHHBHFGGBGGGGGGHGHGHHHHHHGHFBHHGHHHHHHHHHHGGGHFHGFHHHFFG?E?EFGCGHHHHHGHHHHHGCGGEFFGCGGCGHGGFGGGGGGGBFFFFFFBBBBB
@M02197:105:000000000-AN6RF:1:1101:17973:6325 1:N:0:1
ACGTAACCACGTTCCTCCGCTTATTGATATGCTTAAGTCCAGCGGGTAGTCCTACCTGATTTGAGATCGAACATTCAAAAAGCTGTCTTCACCAAGGAAAGACGTTTATAAGCTCCAGCGAACCTCCGTCACCGAAGGATACCTGGCAGGCAACCACAAGCGTAAATAGTTATCACACCCGTGACGCCACCAAACACTGGCAGGCTAATTCATTTGAGAGGAGCCGGCTGTGCGCCAGCAAGCCCCCAAGTCCAAGCTCTTCATGGCGAACCACAAGAGTTGAGGTGTTCATGATACTCAAACAGGCATGCCCCTCGGAATAGCCAAGGGGCGCAAGGTGCGTTCAAAGATTCGATGATTCA
+
CCCCCFCFFCCCGGGGGGGGGGGHHHHHHGHHHHHHHHHHHHGGGGEGGHHHHHHGHGHHHHHHGGHGHGHGGHHHHHHFHFHHHHHHHHHHHHHHGHHGHHHGGGHGHHHHHHHHHHHGCEGGHHHGHHGGHGGGGGHHHHHHHHHHGGGHHGHGGHEHGFGGGHHHHHHHHGCGHHGGGEFGGGGGGGGGGGGGGGHHHGGGHHHGGHGBHFFHHHHGGGGGGGHHGGGGGGHHHGGHCGCC/FHHHHHGGHHHFFHHHHGGGGGHGHGHHHHHHHG1HHHGHHHG2HHGFFB@FEHFHHGHHHGHGECGCEGHHFHFBHHHHHHEGGCGHGHFEEGGGFFFFFGGFGFFFFDBBA1>1A
@M02197:105:000000000-AN6RF:1:1101:8157:6317 1:N:0:1
ACGTAACCACGTTCCTCCGCTTATTGATATGCTTAAGTTCAGCGGGTAGTCCTACCTGATTTGAGATCGAACGTTCAAAAAGCTGTCTTCACCAAGGAAAGACGTTTATAAGCTCCAGCGAACCTCCGTCACCGAAGGTTACCTGGCAGGCAACCACAAGCGTAAATAGTTATCACACTCGTGACGCCACCAAACACTGGCAGGCTAATTCATTTGAGAGGAGCCGGCTGTGCGCCAGCAAGCCCCCAAGTCCAAGCTCTTCATGGCGAACCACAAGAGTTGAGGTGTTCATGATACTCAAACAGGCATGCCCCTCGGAATAGCCAAGGGGCGCAAGGTGCGTTCAAAGATTCGATG
+
BCCCBFCFFBBBGGGGGGGGGGGHHHHHHHHHHHHHHHHHHHHGGGGGGHHHHHHGHHHHHHHHGHHHHGHHGHHHFHHHHGHHHHHHHHHHHHHHGHHHHHHGFFHHHHHHHHHHHHHGGGGGHHHGHHGGHGGGGGHGHHHHHGHHGGGHHHHGGHHHHGGGGGHHHHHHHHHHHHHEGHHHGHGGGGHGGGHHHHHHHHHGHGHHHGHHGHHHHHHGGFGGFHHHGGGGGGGHHHFEGGGGHHHHHHHFHHHHHGHHGHGGGGGHGHGHGFHHHHHHHHHGHHHHHHGHHHBHFD3HGHHHGGFHGGGGGFEHHFHHFHHFHHHEEEGGHHGCGGGGGGGGGFFFBF4FBCBBC
@M02197:105:000000000-AN6RF:1:1101:5306:6406 1:N:0:1
ACGTAACCACGTTCCTCCGCTTATTGATATGCTTAAGTTCAGCGGGTAGTCCCACCCGATTTGAGGTCAAGGTCGTTTTTGTGGGTCGAGCCTCCCACCGATGAATCGGCGGTGAACGGAACATCATCGTTGTCAATGAGACGGTTAGAAGCAGAGTTACAGTGCAGAAACCCAAGACGTAGAAACATATTATCACGTCAAGGAACGGCAAAGCAGACCCCACTAATCCATTTGGGAGGAGCTCGCTTCAAGGTGAAACCAGCAAATGACCTCCAAGTCCAAAATCCTCTCCACCAAAGGAAGGGCCTTTGAGAATTTCACGACACTCAAACGGGTGTGCCCCTCGGAATGCCAAGGGGCGCAAGGTGCTTTCAAAGATTCGATG
+
>AAAAF?FFB@AFFFCGCCCEGD5GBFFFFHHHFFH5DFH555E22AE1BDEFGHGGAE?115DFHB2FFBEGH?EGGGEE2GGG11EE??/GFHGHGFF?EAGGHHHADGG>//1?0<..->111<D1>./.00==00==0...;:.0;F5FFB;#BF0B390FB;0/C?C##999CFF90B0;4G;FCB;9ABBD9C;=E@A#CFFHHHHHFHCF@990=GBF<F#HHFGFFBGGFEGGGGGHEHFFHHFDDHFGCFHDB2222GHGDGGEFB3F3?FGF330E/3//E//HFFG@3HHG?1HEHFEHHHHEFFFFEFABF@5F5>B1EEDEFFE???EE2FGBB3FFF3A2GEEE22CDGC4EGCB5GDFDB53FFF?BABA
@M02197:105:000000000-AN6RF:1:1101:23324:6621 1:N:0:1
ACGTAACCACGTTCCTCCGCTTATTGATATGCTTAAGTTCAGCGGGTAGTCCTACCTGATTTGAGGTCAAACGTCAAGAAAGAAGACGGGCCGGAAGGCGCGTCGACGTATTAGAGGCGCGGGACCTTCATTCATGCGCTTCAGCGAACGGAGATCATTATCACTCCAAAGCCTTGTCGCGCAAAGTCGAAAGTCGACCGCAAGCCGATTCATTTAAGGAGAGCCCGAGTCCTGGACGAATCCAAGTCTCCGGCAGCCCCCAAGATCCAAGCACCCGCTCGAAGAAAATCGAGAGGGGTTGAGAATTTACTGACACTCAAACAGGCATGCTCCTCGGAACACCGAGGAGCGCAAGGTGCGTTCAAAGATTCGATGACTCAC
+
DDDDDFBFFBCCGGGGGGGGGGGHHHHHHHHHHHGGHHHHHHHGGGGGGHHHHHHHHHHHHHHHGHHHHHHHGHHGGHHHHHHHHHHGGGGGGGGGGGHGGGGGGGGGCHHGHHHHHGGGGGGGGGGHHHHHHHHHHGGGGGGHGGGGGGGGGGGGGGGGGGGGGGGFFFFFFFFFFFFFFFFFFFFFFFFFFFFFFFFGGFFGFGFFFGFFGHGGFFGFGFGGGGGHFFHFGFGHGHGHHHHHHF?GFGGHGG@GCGGGHGGHHHGHHFGFEEGGFHGEFFFHHFEHHGHGGGGGHHHHHHGFBHFHDFHFHFGGHHHHHHGHHHHHHFEGEGEBHGGE?GGHGEE2GFHHHHGGGGHGGGGCGGGGGFFFFFFFABBBB
@M02197:105:000000000-AN6RF:1:1101:17157:6611 1:N:0:1
ACGTAACCACGTTCCTCCGCTTATTGATATGCTTAAGTTCAGCGGGTAGTCCTACCTGATTTGAGATCGAACGTTCAAAGAGCTGTCTTCACCAAGGAAAGACGTTTATAAGCTCCAGCTAACCTCCGTCACCGAAGGTTACCTGGCAGGCAACCACATGCCTAAATAGTTATCACACCCGTGACGCCACCAAACACTGGCAGGCTAATTCATTTGAGAGGAGCCGGCTGTGCGCCAGCAAGCCCCCAAGTCCAAGCTCTTCATGGCGAACCACAAGAGTTGAGGTGTTCATGATACTCAAACAGGCATGCCCCTCGGAATAGCCAAGGGGCGCAAGGTGCGTTCAAAGATTCGATGATTCAC
+
CCDDCFCFFCCDGGGGGGGGGGGHHHGHHHHHHHGHHHHHHHHGGGGGGHHHHGHHHHHGHHHHGHHHHGHHGHHHHHHHHHHHHHHHHHHHHHHHGFHGGHHGGGHFHHHHHHHHHHHHHHHHHHHGHHGGGGGGGFHHHHHHGHHGGGGHHHHGGGHHHHHHHHHFHFHGHHHHGHGGGEGGGGGGGGHHHHHHHHHHHHGHGHHHHGHHGHHHHHGGGGGGGHFHFGGGGGFHHGGHGGGGEHGHHHHGHHHHHGHGGHGGGGGHGGGHHHHHHFHHHHHGHHHHHGHGHHHHGBFHHHHHHGHGGGCGGCCHHHFHHHGHHHHGGGGGHHHHGGGGHGGGGGGGCGFBFFFFFFBBBBA
@M02197:105:000000000-AN6RF:1:1101:26063:6613 1:N:0:1
ACGTAACCACGTTCCTCCGCTTATTGATATGCTTAAGTTCAGCGGGTAGTCCTACCTGATTTGAGGTCAAACGTCAAGAAAGAAGACGGGCCGGAAGGCGCGTCGACGTATTAGAGGCGCGGGACCTTCATTCATGCGCTTCAGCGAACGGAGATCATTATCACTCCGAAAGCCTTGTCGCGCAAAGTCGAAAGTCGACCGCAAGCCGATTCATTTAAGGAGAGCCCGAGTCCTGGACGAATCCAAGTCTCCGGCAGCCCCCAAGATCCAAGCACCCGCTCGAAGAAAATCGAGAGGGGTTGAGAATTTACTGACACTCAAACAGGCATGCTCCTCGGAACACCGAGGAGCGCAAGGTGCGTTCAAAGATTCGATGATTCAC
+
BCBABFCFFCCBGGGGGGGGGGGHHHHHHHHHHHHHHHHHHHHGGGGGGHHHHHHHHHHHHHHHGHHHHHHHGHHGGHHHHHHHHHHGGEGGGGGGGGHGGGGGGGGGGHHHHHHHHGGGGGGGGGHHHHHHHHHHHGGGGGHHGGGGGGGGGGGGGGGGGGGGGGGFFFFFFFFFFFFFFFFFFFFFFFFFFFFFFFGFFFFFGGGGGFFFFGGFGGGHHHGGFFFFGF?HHGGGHGHHHGHHHBGGGGGGHGGGGGCHGHHHHHHGHGGGDEGFEGHGFHHGHHGHFGGGHGGGGHHHHHHHHHHHHHHHHGFGGFHHHHHHHFGHHHCGGGGEHHGGGGGGHHGGGGGHHHHGGGGHGGGGGGGFFGFFBFFFFBBAAB
@M02197:105:000000000-AN6RF:1:1101:11663:6780 1:N:0:1
ACGTAACCACGTTCCTCCGCTTATTGATATGCTTAAGTTCAGCGGGTAGTCCTACCTGATTTGAGATCGAACGTTCAAAAAGCTGTCTTCACCAAGGAAAGACGTTTATAAGCTCCAGCGAACCTCCGTCACCGAGGGTTACCTGGCAGGCAACCACAAGCGTAAATAGTTATCACACCCGTGACGCCACCAAACACTGGCAGGCTAATTCATTTGAGAGGAGCCGGCTGTGCGCCAGCAAGCCCCCAAGTCCAAGCTCTTCATGGCGAACCACAAGAGTTGAGGTGTTCATGATACTCAAACAGGCATGCCCCTCGGAATAGCCAAGGGGCGCAAGGTGCGTTCAAAGATTCGATGATTCAC
+
CCCCCFCFFDDDGGGGGGGGGGGHHHHHHHHHHHHHHHHHHHHGGGGGGHHHHHHHHHHHHHHHGHHHHGHHGHHHHHHHHGHHHHHHHHHHHHHHGHHHHEGGFGHHHGHHHHHHHHHGGGGGHGHGHHGGHGGGGGGHHHHHHHHHGGGHHHHGGHGHHGGGGGHHHGHHHHHHHHGGGGGGGGGGGGGGGGGGGGHGGGGGFGGFFFFFFHHFHFFFFFGGGGGFFFFFFFFHBG?FFC@GHFHHHHGGHHHHHHGBFGGGGGGHGHGHFHHHGEHEHHHGHHHFHGHHHHEHF5GGHHHFFHHHGGGGGGGHHHHHGHHHHHHGGGCGHHHHGGGGHGGGGGGGGGGFFFFFFFBAAAA
@M02197:105:000000000-AN6RF:1:1101:19310:6828 1:N:0:1
ACGTAACCACGTTCCTCCGCTTATTGATATGCTTAAGTTCAGCGGGTAGTCCTACCTGATTTGAGATCGAACGTTCAAAAAGCTGTCTTCACCAAGGAAAGACGTTTATAAGCTCCAGCGAACCTCCGTCACCGAAGGTTACCTGGCAGGCAACCACAAGCGTAAATAGTTATCACACCCGTGACGCCACCAAACACTGGCAGGCTAATTCATTTGAGAGGAGCCGGCTGTGCGCCAGCAAGCCCCCAAGTCCAAGCTCTTCATGGCTAACCACAAGAGTTGAGGTGTTCATGATACTCAAACAGGCATGCCCCTCGGAATAGCCAAGGGGCGCAAGGTGCGTTCAAAGATTCGATG
+
CCCCCFDFFCCDGGGGGGGGGGGHHHHHHHHHHHHGHHHHGHHGGGGGGHHHHHHHHHGHHHHHGHHHHGHHGHHHHHHHHGHHHHHHHHGHHHHHGHHBHFHGGGHHHHHHHHHHHHHGGGGGHHHGHHGGHGGGGGGHHHHHHHHHGGGHHHHGGHHGHGFGGHHHHHHHHHHHHHGGGGGGGHGGGGHHHGHHHGHHHGHHHHGGGHHHFFHHHHGGGGGGGHHHGGGGGGGHHGGHCFGGFGHHHHHGHHGHHGHHHHHHGHHGGHGHHFGHHHHFHHHGHFHHGHHHHHHHFBGHHHHHHHFHGGGGE?FHHHFGGHHGHHHGGGGGHHGGGGFGGGGGGFFFBFFFBBABB
@M02197:105:000000000-AN6RF:1:1101:5183:6813 1:N:0:1
ACGTAACCACGTTCCTCCGCTTATTGATATGCTTAAGTTCAGCGGGTAGTCCCACCCGATTTGAGGTCAAGGTCGTTTTTGTGGGTCGAGCCTCCCACCGATGAATCGGCGGTGACCGGAACACCATCGTTGTCAATGAGACGGGTAGAAGCAGAGGTACAGTGCAGAAACCCGAGACGTAGAAACATATTATCACGTCAAGGATCGGCAAAGCAGACCCCACTAATCCATTTGGGAGGAGCTCGCTTCAAGGTGAAACCAGCAAATGACCTCCAAGTCCAAAATCCTCTCCACCAAAGGAAGGGCTTTTGAGAATTTCACGACACTCAAACGGGTGTGCCCCTCGGAATGCCAAGGGGCGCAAGGTGCGTTCAAAGATTCGATG
+
ABCBBFCFFCCCGGGGGGGGGGGGHHHHHHHHHHHHGHHHHHHGGGGGGHHHHHHGGGGGGGHGGGHHHHHHGHGGGGGGGHHGGGHGGGGGHHHGHHGGGGGHHHGHGGGG/<<FHCG->-F0<.DC<<G/.0<<0DDF0:AE-:-;C0FFFBBBE9FFFFFFFFFFCFD?FGGGFGG:GGFGGFBGFFFFF9FFEFFFBDDCGGFHHHHHHHHDDC;HHGHGDB:HHHGBEGHGGHGGGCDGHHHGGHHFHHFHGCGHHHHHFFHHGGHGHHHHGHGHGGHHHGEGHGGGGHHHGGFHHHHGG3HG4HHHHHHHGFGEGFGBFGGGHHEGGGHHGEGGGGGGFFHHHHGBFHHGE?GGFFHGGFE?GGGGFFBFBFFFBA?AA
@M02197:105:000000000-AN6RF:1:1101:19975:6921 1:N:0:1
ACGTAACCACGTTCCTCCGCTTATTGATATGCTTAAGTTCAGCGGGTAGTCCCACCCGATTTGAGGTCAAGGTCGTTTTTGTGGGTCGAGCCTCCCACCGATGAATCGGCGGTGACCGGAACACCATCGTTGTCAATGAGACGGTTAGAAGCAGAGGTACAGTGCAGAAACCCGAGACGTAGAAACATATTATCACGTCAAGGATCGGCAAAGCAGACCCCACTAATCCATTTGGGAGGAGCTCGCTTCAAGGTGAAACCAGCAAATGACCTCCAAGTCCAAAATCCTCTCCACCAAAGGAAGGGCTTTTGAGAATTTCACGACACTCAAACGGGTGTGCCCCTCGGAATGCCGAGGGGCGCAAGGTGCGTTCAAAGATTCGATGATTCAC
+
CCCCCFCFFCCCGGGGGGGGGGGHHHGHHHHHHHHHHHHHHGHGGGGGGHHHHHHGGGGGGGHHGHHHHHHHHHGGGGGGGHHGGGHGGGGGHHGGHHGGGGGHHHHHGGGG>@/1?-A-<<CGG.<0.<C<.D0G0FDGCGAG.::C:G0:0//BFFFFFFFEFFB0FFFFFFFFF9GGGGGGGGF;FFGFEGGGGGGGGEGGGGGHGHHHHHHGGGHGHGEHFHGFHHHHGGHHGHHGGCDCHHFFHHHGHHHHHHHHHHHHHGHHGGHFFHHHHEGHHHHHFDFBGHFFEHHHHHHHGHHHHGHHHHHHHHGDAFGEGHG@@GHGHHGGGGHHGGGGGGGGHHGHGEGGGGGGGGGGHHHHGGGGHGGGGGGGGGGFFFFFFF?BBAA
@M02197:105:000000000-AN6RF:1:1101:7089:7327 1:N:0:1
ACGTAACCACGTTCCTCCGCTTATTGATATGCTTAAGTTCAGCGGGTAGTCCTACCTGATTTGAGATCGAACGTTCAAAAAGCTGTCTTCACCAAGGAAAGACGTTTATAAGCTCCAGCGAACCTCCGTCACCGAAGGTTACCTGGCAGGCAACCACAAGCGTAAATAGTTATCACACCCGTGACGCCACCAAACACTGGCAGGCTAATTCATTTGAGAGGAGCCGGCTGTGCGCCAGCAAGCCCCCAAGTCCAAGCTCTTCATGGCGAACCACAAGAGTTGAGGTGTTCATGATACTCAAACAGGCATGCCCCTCGGAATAGCCAAGGGGCGCAAGGTGCGTTCAAAGATTCGATGACTCAC
+
CCCCCFCFFCCCGGGGGGGGGGGHHHHHHHHHHHHHHHHHHHHGGGGGGHHHHHHHHHHHHHHHGHHHHGHHGHHHHHHHHGHHHHHHHHHHHHHHGHHHHHHGGGHHHHHHHHHHHHHGGGGGHHHGGHGGHGGGGGHHHHHHHHHHGGGHHHHGGHHHHGGGGHHHGGHHHHHHHHGGGGGGGGGGGGGHGGHGGGHHHHGHHGGHGHHHHHHHHGHFGFGGGHHFGGGGGGHHHHGHGGGGGFGHGC3EHGHHHGFGHHGGGGGHF2GHHGHHHHHGHHGGHHHHHHHHHHHGGHHHHHHHHHGHEEFGCGGHHHGHHHHHHHDGGGGGHHHHGGFGGGGGGGGG?GGBFFFFFFBBAAA
@M02197:105:000000000-AN6RF:1:1101:16936:7496 1:N:0:1
ACGTAACCACGTTCCTCCGCTTATTGATTTGCTTAAGTTCAGCGGGTATCCCTACCTGATCCGAGGTCAACCATAGAAAAATTGGGGTTGCTGGCCAGTAACCCTCAGGGACCTATAGCGAGAAATGTACTACGCTCAGGACCTAAAGGCACCGCCACTGTTTTTAAGGCCTGCCGTTGCCAGCAGGGCCCAATACCAAGCAGAGCTTGAGGGTTGAAATGACGCTCGAACAGGCATGCCCCCCGGAATACCAAGGGGCGCAATGTGCGTTCAAAGATTCGATGATTCAC
+
AAB33CADFA>4GGGGGGGGGGGHHHHHHHHHHHHGHHHHHHHGGGEEFGHHHHHH:HH:H:HGGE9HHGH&F,F9GHHHF:)H9FCG7?FFGHEAC:<EHHFGFH;HFF4FE5G7G9:9GC;C13<G.F.;DACFDGG4G::7FC8HFHHFFFCGGGGFGHFFGFHHHHGHFHHGFDDGHGHGGGHCGEGGGGFGHFGGGHHHHHGGHGGHGFHGGFGFFFFFFFFEHFFHHFHHCGGGGGGHHFGE5BHHHGCGGGGHHHHCGGGHGGGGGGGGGGFFFFFFF@BBAC
@M02197:105:000000000-AN6RF:1:1101:17673:7678 1:N:0:1
ACGTAACCACGTTCCTCCGCTTATTGATATGCTTAAGTTCAGCGGGTAGTCCTACCTGATTTGAGATCGAACGTTCAAAAAGCTGTCTTCACCAAGGAAAGACGTTTATAAGCTCCAGCGAACCTCCGTCACCGAAGGTTACCTGGCAGGCAACCACAAGCGTAAATAGTTATCACACCCGTGACGCCACCAAACACTGGCAGGCTAATTCATTTGAGAGGAGCCGGCTGTGCGCCAGCAAGCCCCCAAGTCCAAGCTCTTCATGGCGAACCACAAGAGTTGAGGTGTTCATGATACTCAAACAGGCATGCCCCTCGGAATAGCCAAGGGGCGCAAGGTGCGTTCAAAGATTCGATGACTCAC
+
DDDDDFDFFDDCGGGGGGGGGGGHHHGHHHHHHHHGHHHHHHHGGGGGGHHHHHHHHHHHHHHHGHHHHGHHGHHHHHHHHGHHHHHHHHHHHHHHGHHHHHHGGGHHHHHHGHHHHHHGGGGGHHHGHHGGHGGGGGHHGHHHHHHHGGGHHHHGGHHHHGGGGHHHHHHHHHHHHHGGGFGGGGGGGGHHGHHHHGHGHHHHHHHGHHHHHHHHHHHGGGGGGHHHGGGGGGHHHHGGGGCCHFHHHHHGHGHHHHHEHHGGGGGHFHGHGHHHHHHHHHGGHHHFGGHHHHHHGHHHHHHHGHHHGGGGGCGHHHHHHHHHGHHGGGGGHHGHGGGGHGGGGGGGGGGFFFFFFFAABBA
@M02197:105:000000000-AN6RF:1:1101:7307:7766 1:N:0:1
ACGTAACCACGTTCCTCCCTTATTGATATGCCTAAGTTCAGCGGGTAGTCCCACCCGATTTGAGGTCAAGGTCGTTTTTGTGGGTCGAGCCTCCCACCGATGAATCGGCGGTGACCGGAACACCATCGTTGTCAATGAGACGGTTAGAAGCAGAGGTACAGTGCAGAAACCCGAGACGTAGAAACATATTATCACGTCAAGGATCGGCAAAGCAGACCCCACTAATCCATTTGGGAGGAGCTCGCTTCAAGGTGAAACCAGCAAATGACCTCCAAGTCCAAAATCCTCTCCACCAAAGGAAGGGCTTTTGAGAATTTCACGACACTCAAACGGGTGTGCCCCTCGGAATGCCAAGGGGCGCAAGGTGCGTTCAAAGATTCGATGATTCAC
+
BBCCCFCFFBBCGGGGGGGGGGHHHHHHHHHHHHHHHHHHHHGGGGGGHHHHHHGGGGGGGHHGHHHHHHHEGGGGGGGGHHGGEGGGGGGHHHGHHGGGGGHHHHHGGGGGCAFF@D@@@0<EEFGD.CBCG<DFBDFGFDD.;..0FGGHGGGGFFFFFFFFFFFFGFFFFGGGGGGGGGGGGGGFFFFFFFFFFFFGGFGEFHEHHGHHGFGGGHHHHHHHHGBHDFGHFHHHFHDGGGGHHHHHHHGHGHHHHHHGHHHGHHHGGHHHHGGHGGHHHHHHFEGFGGFGHHHHHHGHHHHHGDHFHHHGHHFFGGGGHHHFGEGHHGGGGHGGGGGGGGGEHHHHHHGHHHGGGGGHHHGGGGGHGGGGGGGGGGFFFFFFFCCCBC
@M02197:105:000000000-AN6RF:1:1101:12511:8805 1:N:0:1
ACGTAACCACGTTCCTCCGCTTATTGATATGCTTAAGTTCAGCGGGTAGTCCTACCTGATTTGAGATCAAAAGTTCAGGGCATCGTCCTCTGGTGAAGACAGTTATAAGCCAGAGCGTCTCCGACCCTCGTCGCTCAGGACGGCACAAATCGGCGTAGATGTTTATCACACCGGTCGAGCCATCGAGATCAACTCAAAGCTAATGATTTCAAGAGGAGCCGGCGAGCGCCAGCAGAAACCTCCAAGTCCAAGCTCACCCTACAGATGGAATCCGAGGGGAGTTGAGAATTTCATGATACTCAAACAGGCATACCCTTTGGAATGCCAAAGGGTGCAAGGTGCGTTCAAAGATTCGATGATTCAC
+
CCCCCFCFFCCCGGGGGGGGGGGHGHHHHHHHHHHHHHHHHHGGGGGGGHHHHHHHHHHHHHHGGHHHHHHHHHHHHHHHGGHHGHHGGHHHHGHHGHHHHHHHHHHHHHHHHGHHGGGGHHGGGGGHHGHGGGGHGHHHHGGGGGHGHHHGGGGGGGGHHHHHHHHHHHHGGGGGHGHGGGGHHHHHHHHHGGGHHHGGGFHHHGFHGHHHHHFGGGGGFFFGGFFGHHHHHHHFFEEF3EHHHFG?GHHFGHGHFEFFFGHHGHHHGGGGGGHGHHHHHGGHHHHGGBHHHHHHGAGHHHHHHHHHHHG2GHHHHHHHHHGHGGHHHGHHHHHHHGGGGHGGGGGGGGGGFFFFFFFCCAAB
@M02197:105:000000000-AN6RF:1:1101:12635:8688 1:N:0:1
ACGTAACCACGTTCCTCCGCTTATTGATATGCTTAAGTTCAGCGGGTAGTCCCACCCGATTTGAGGTCAAGGTCGTTTTTGTGGGTCGAGCCTCCCACCGATGAATCGGCGGTGACCGGAACACCATCGTTGTCAATGAGACGGTTAGAAGCAGAGGTACAGTGCAGAAACCCGAGACGTAGAAACATATTATCACGTCAAGGATCGGCAAAGCAGACCCCACTAATCCATTTGGGAGGAGCTCGCTTCAAGGTGAAACCAGCAAATGACCTCCAAGTCCAAAATCCTCTCCACCAAAGGAAGGGCTTTTGAGAATTTCACGACACTCAAACGGGTGTGCCCCTCGGAATGCCAAGGGGCGCAAGGTGCGTTCAAAGATTCGATG
+
CCDCCFEFFDCDGGGGGGGGGGGHHHHHGHHHHHHHHHHHHHHGGGGGGHHHHHHGGGGGGGHHGHHHHHHHGH@EEGGGGHFGGGHGGCFGHHHGHHGGGGGGHHHGGGGG<@/FF@F-AC0CD.<CACHEC11DDGBCGGDG.C.CGHFGFGGFG9FFFFFFFFFFFFFGEGFGGGG:GGGGGGFGFGGFFFFFD0<0BABD@CGHHHHHHHHGGGHGH;HHFGBHHHHFHGHHGHHFF@AGHFFEHHGHHHHHHHHHHHHFFHHFDDFGFHHGHGGH4HGGAEAGECFF?GHHHHHHHHHHHG3FHEHHHHHHGFGEGHHFGGHGHHGGGCHHGECGGGEABHGHHDGFFHGGGGGGHHHFGGEGGGFFCFFFBFFFBBBBB
@M02197:105:000000000-AN6RF:1:1101:25405:8926 1:N:0:1
ACGTAACCACGTTCCTCCGCTTATTGATATGCTTAAGTTCAGCGGGTAGTCCTACCTGATTTGAGATCAAAAGTTCAGGGCATCGTCCTCTGGTGAAGACAGTCATAAGCCAGAGCGTCTCCGACCTTCGTCGCTCAGGACGGCACAAATCGGCGTAGACGTTTATCACACCGGTCGAGCCATCGAGATCAACTCAAAGCTAATGATTTCAAGAGGAGCCGGCGAGCGCCAGCAGAAACCTCCAAGTCCAAGCTCACCCTACAGATGGAATCCGAGGGGAGTTGAGAATTTCATGATACTCAAACAGGCATACCCTTTGGAATGCCAAAGGGTGCAAGGTGCGTTCAAAGATTCGATGATTCAC
+
BCCABFBFFCCBGGGGGGGGGGGHHHHHHHHHHHHHHHHHHGHGGGGGGHHHHHHHHHFHHHGHGHHHHHHHHGHHHGGFGGHHGHHGGHHHGGHHFHHHHHHHHHHHHHHHHHHHGGGGHHGCGGGHHHHGGGGHGGGHHGGGGGHHHHGGGGGGGGGHGFFHHGHHHHHGGGCGGGGGGGHHGGGGGGGGGGHFHHHHFFGFHFFHGFHHGFFFEDFGGGDGGGGGGHHFHFFHFEEFHHHGHG3CFHHHAG1FAHHHGEGGGHHHGGGGGGEGGHHHHHHHHHHHFBGFHFHHGFGHHHHHHHHGFGHHGHGHHHHFGFFGFFHFGGGDBFCHHGGEEGGGGGGGGEGBFFFFFFFAAABA
@M02197:105:000000000-AN6RF:1:1101:18006:8940 1:N:0:1
ACGTAACCACGTTCCTCCGCTTATTGATATGCTTAAGTTCAGCGGGTAGTCCTACCTGATTTGAGATCGAACGTTCAAAAAGCTGTCTTCACCAAGGAAAGACGTTTATAAGCTCCAGCGAACCTCCGTCACCGAAGGTTACCTGGCAGGCAACCACAAGCGTAAATAGTTACCACACCCGTGACGCCACCAAACACTGGCAGGCTAATTCATTTGAGAGGAGCCGGCTGTGCGCCAGCAAGCCCCCAAGTCCAAGCTCTTCATGGCGAACCACAAGAGTTGAGGTGTTCATGATACTCAAACAGGCATGCCCCTCGGAATAGCCAAGGGGCGCAAGGTGCGTTCAAAGATTCGATGACTCAC
+
CCCCCFCFFBCCGGGGGGGGGGGHHHHHHHHHHHHHHHHHHHHGGGGGGHHHHHHHHHHHHHHHGHHHHGHHGHHHHHHHHGHHHHHHHHHHHHHHGHHGHHHGGGHHHHHHHHHHHHHGGGGGHHHGHHGGHGGFGGGGHHHHHHHHGGGHHHHGGHGHHGGGGHHHHHHHHHHHHGGGGGGGGGGGGGHHGHHHGHHHGGGHGHGHHHHBGFHHGHHFGGGGFHHHGGGGGGHHFGGHCGGC/HFHHHGGHHHHHHHGBHGGGGGFFGGHHHHGHHHHFHGGHFHHEHHGGBHGEBHHHGGHHGHHGGGGGGGHHHHHHGHGHHHGGGGGHHHHGGGGHGGGGGGGGGGFFFFFFFBBBBA
@M02197:105:000000000-AN6RF:1:1101:22855:8914 1:N:0:1
ACGTAACCACGTTCCTCCGCTTATTGATATGCTTAAGTTCAGCGGGTAGTCCTACCTGATTTGAGATCGAACGTTCAAAAAGCTGTCTTCACCAAGGAAAGACGTTTATAAGCTCCAGCGAACCTCCGTCACCGAAGGTTACCTGGCAGGCAACCACAAGCGTAAATAGTTATCACACCCGTGACGCCACCAAACACTGGCAGGCTAATTCATTTGAGAGGAGCCGGCTGTGCGCCAGCAAGCCCCCAAGTCCAAGCTCTTCATGGCGAACCACAAGAGTTGAGGTGTTCATGATACTCAAACAGGCATGCCCCTCGGAATAGCCAAGGGGCGCAAGGTGCGTTCAAAGATTCGATGATTCAC
+
CCCCCFCFFCCCGGGGGFGGGGGHHHHHHHHHHHHHHHHHHHHGGGGGGHHHHHHHHHHHHHHHGHHHHGHHGHHHHHHHHGHHHHHHHHHHGGHHGHHHHHHGGGHHHHHHHHHHHHGGGGGGHHHGHHGGHGGGGGHHHHHHHHHHGGGHHHHGGHHHHGGGGGHHHHHHHHHHHHGGGGGGGGGGGGGGHGGGGGHGGGGHHGHHGGHHGFHHFHHGGGGGGHGHGGGGFGHHHHGHFGGCHGHHHHHGHHHHFFHHHGGGGGGHGFGHGGHHHHHHFGBGHFHHEHHGHHGHGHHGHHHHGHGHGEGGGGGHHHFHHHFFHFHEE?GGHHHHGGGGHGFGFGGGGGBFFFFFFFBBAAB
@M02197:105:000000000-AN6RF:1:1101:24067:8996 1:N:0:1
ACGTAACCACGTTCCTCCGCTTATTGATATGCTTAAGTTCAGCGGGTAGTCCTACCTGATTTGAGATCGAACGTTCAAAAAGCTGTCTTCACCAAGGAAAGACGTTTATAAGCTCCAGCGAACCTCCGTCACCGAAGGTTACCTGGCAGGCAACCACAAGCGTAAATAGTTATCACACCCGTGACGCCACCAAACACTGGCAGGCTAATTCATTTGAGAGGAGCCGGCTGTGCGCCAGCAAGCCCCCAAGTCCAAGCTCTTCATGGCGAACCACAAGAGTTGAGGTGTTCATGATACTCAAACAGGCATGCCCCTCGGAATAGCCAAGGGGCGCAAGGTGCGTTCAAAGATTCGATGATTCAC
+
DDCCCFBFFCCCGGGGGGGGGGGHHHHHHHHHHHHHHHHHHHHGGGGGGGHHHHHHHHHHHHHHGHHHHGHHGHHHHHHHHGHHHHHHHHHHHHHHGHHHHHHGGGHHHHHHHHGHHHHGGGGGHHHGHHGGHGFGGGGHHHHHGHGHFGGHHHHGGHHHGGGGGHHGHHHHHHGHGHGGGEGGGGGGGGGGGEEGHHGHHHGGHHHHGHFGGHHHHHHGGGGGGHHHGGGGGGHHHHGHGGGGHGHHHHHGHHHHGHGHHHGGGGGHFHGHHHHHHHHHHHHGHHGHHHHHHHHHGGHHHHEHHHHFGGGFGGEFGHHHHHHHHHHGGGGGHHHHGGGGHGGGGGGGGFGFFFFFFFBABAB
@M02197:105:000000000-AN6RF:1:1101:18309:9230 1:N:0:1
ACGTAACCACGTTCCTCCGCTTATTGATATGCTTAAGTTCAGCGGGTAGTCCTACCTGATTTGAGATCGAACGTTCAAAAAGCTGTCTTCACCAAGGAAAGACGTTTATAAGCTCCAGCGAACCTCCGTCACCGAAGGTTACCTGGCAGGCAACCACAAGCGTAAATAGTTATCACACCCGTGACGCCACCAAACACTGGCAGGCTAATTCATTTGAGAGGAGCCGGCTGTGCGCCAGCAAGCCCCCAAGTCTAAGCTCTTCATGGCGAACCACAAGAGTTGAGGTGTTCATGATACTCAAACAGGCATGCCCCTCGGAATAGCCAAGGGGCGCAAGGTGCGTTCAAAGATTCGATGATTCAC
+
CDECCFCFFDCCGGGGGGGGGGGHHHHHHHHHHHHHHHHHHHHGGGEEGHHHHHHHHHHHHHHHGHHHHGHHGHHHHHHHHGHHH3FHHHHHHHHHGHHHHGHGGGHHHHHHHHHGHHHGGGGGHHHGGHGGHGGGGGFHHHHHHHHHGGGHGHHGGHHHHGGFFHHHHHHHHHHHHHGGGGGGGGGGGGGGGHHGGHHHHHHHHHHHHHHHHFHHHGFFGFGGGHGHGGGGGGGHHFGHFFGCEHHHHG4HHHHHHGHHFHGGGGGHGFGHHGHHHHHGGHHGHHHFHHHGHHHHGEHGHHGGHHHHGEGGGGGHHHGHHHHHGHHGGGGGHHFHGGGGHGGGGGGGGFGFFFFFFFCCBBB
@M02197:105:000000000-AN6RF:1:1101:8472:9411 1:N:0:1
ACGTAACCACGTTCCTCCGCTTATTGATATGCTTAAGTTCAGCGGGTAGTCCCACCCGATTTGAGGTCAAGGTCGTTTTTGTGGGTCGAGCCTCCCACCGATGAATCGGCGGTGACCGGAACACCATCGTTGTCCATGAGACGGTTAGAAGCAGAGGTACAGTGCAGAAACCCGAGACGTAGAAACATATTATCACGTCAAGGATCGGCAAAGCAGACCCCACTAATCCATTTGGGAGGAGCTCGCTTCAAGGTGAAACCAGCAAATGACCTCCAAGTCCAAAATCCTCTCCACCAAAGGAAGGGCTTTTGAGAATTTCACGACACTCAAACGGGTGTGCCCCTCGGAATGCCAAGGGGCGCAAGGTGCGTTCAAAGATTCGATGATTCAC
+
ACCCCFCFFCCCGGGGGGGGGGGHHHHHGHHHHHHHHHHHHGHGGGGGGHHHHHHGGGGGGGHHGFFHHHHHHHGGGGGGGGHGGGHGGGGGHHHGHHGGGGGHHHHHGGGG/>/?GCD-@-0<C.<<.<G/C00==D0;00ADCC..:C0:/:/FF9FFFFFFFFFFFGFFGFGGFEBBGGGGGGGGGGGGE?EGGGGGGEBAGGHHHFHFFHHGGGHGFHHHHHHHHFGBGGHHHHHCGGGGGHGHHHGHHFHHHGHFHGHGHFFGACHGHGHHHHGGHGHHFGGEGFGFGGHHHHHHHGGHHHHHHHHHHHG4AEGFGHHHGEHGHHF?F?FHGGGGGGGFHHGHHHHHHHHGGGGGHHHGGGGGHGGGGGGGGGGFFFFFFFA3BAB
@M02197:105:000000000-AN6RF:1:1101:26593:9734 1:N:0:1
ACGTAACCACGTTCCTCCGCTTATTGATATGCTTAAGTTCAGCGGGTAGTCCTACCTGATTTGAGATCGAACGTTCAAAAAGCTGTCTTCACCAAGGAAAGACGTTTATAAGCTCCAGCGAACCTCCGTCACCGAAGGTTACCTGGCAGGCAACCACAAGCGTAAATAGTTATCACACCCGTGACGCCACCAAACACTGGCAGGCTAATTCATTTGAGAGGAGCCGGCTGTGCGCCAGCAAGCCCCCAAGTCCAAGCTCTTCATGGCGAACCACAAGAGTTGAGGTGTTCATGATACTCAAACAGGCATGCCCCTCGGAATAGCCAAGGGGCGCAAGGTGCGTTCAAAGATTCGATGATTCAC
+
BCCCCFBFFABCGGGGGGGGGGGHGHHHHHHHHHGFHHHHGHHGGGGGGHHHHHHHHHGHHHGHGHHHHGHHGHHHHHHHHGHHHHHHHHHHHHHHFHHHHHHGGGHHFHHHHHHHHHHGGGGGHHHGHHGGHGGGGGFGHHHHHHHHGGGHHHHGGHHHHGGGFFHGGGGHHGHHHHGGGGGGGGGGGGGHHGHHHGHGGGGGHHGGGHHFFFGHHHHGGGDGGHGFGGFGGGHHGHGGCCCGHGGEHHHGGHHGHGHHGHGGGGEBGHFCFHHHHHHHHHHGHHGFHGHFHHHHFBHHHGFHHGGF0GGGGGGHHG5HFGHHHHHGGEGFHHHGGGGGHGGGGGGGGFGFFFBFFF>A>33
@M02197:105:000000000-AN6RF:1:1101:8625:9989 1:N:0:1
ACGTAACCACGTTCCTCCGCTTATTGATATGCTTAAGTTCAGTGGGTAGTCCTACCTGATTTGAGATCAAAAGCTCAGGGCATCGTCCTCTGGTGAAGACAGTTATAAGCCAGAGCGTCTCCGACATTCGTCGCTCAGGACGGCACAAATCGGCGTAGATGTTTATCACACCGGTCAAGCCATCGAGATCAACTCAAAGCTAATGATTTCAAGAGGAGCCGGCGAGTGCCAGCAGAAACCTCCAAGTCCAAGCTCACCCTACAGATGGAATCCGAGGGGAGTTGAGAATTTCATGATGCTCAAACAGGCATACCCTTTGGAATGCCAAAGGGTGCAAGGTGCGTTCAAAGATTCGATGACTGAC
+
AABAAFBFBAAAGGFGDCECCADFGEGGHHGGHHHFDGDGHHDF3AEFF3AGDGHAB3BDHGHFEFF3AFHGF1BFCFB1EAGH?GGGDHHFFFFFGGEFGGGGGHGHHHFFGHHHC?EGGGGGEEEHHH<GBG;G;FGCGGCGC5HCGF:E?ED@FFGHB8HFFGGGHHGGGGGGDHCGGHGHGDGHHGFBGFFF1FFFFGGGG1DBBFFFGGGEFC;ACBFCEBFFFFFFFBGDB//01C1F1FC?0F1G0>EB/1@221FB22GDE/E?EEF>/CB2EGDA21121F2D21B1B1F1A1A11GA211B0/B0GBFFFFGBF0GB0000DBFGCCA00B1FFGFDBGECF1@3B@1B>>1>>
@M02197:105:000000000-AN6RF:1:1101:11927:10039 1:N:0:1
ACGTAACCACGTTCCTCCGCTTATTGATATGCTTAAGTTCAGCGGGTAGTCCTACCTGATTTGAGATCGAACGTTCAAAAAGCTGTCTTCACCAAGGAAAGACGTTTATAAGCTCCAGCGAACCCCCGTCACCGAAGGTTACCTGGCAGGCAACCACAAGCGTAAATAGTTATCACACCCGTGACGCCACCAAACACTGGCAGGCTAATTCATTTGAGAGGAGCCGGCTGTGCGCCAGCAAGCCCCCAAGTCCAAGCTCTTCATGGCGAACCACAAGAGTTGAGGTGTTCATGATACTCAAACAGGCATGCCCCTCGGAATAGCCAAGGGGCGCAAGGTGCGTTCAAAGATTCGATGATTCAC
+
1>>>AFA1@A11FGFGGGGGGGGHHGHFHHHHHHHHHHHHGHHGGGGGEAGGHHGHHHHHBFGGGHHHGGGHE>GHEFBFA/BD@GGDGGDDDF/FF0BF0>BEF/ECDGD>G1EG11<E/>@CC/<2EF?CF?CC@C;H:FF;10GH?9EFFCF:AAFDEAF9/;;;GCGGFC0:0GAED;C9EAB.CFFAE0CGA:CFE99A?9GDBG<0<09G=CAF79/@@G9@?C<ABABHGF@?/////2GF33?EFBFCF33FB3GF?/EB1HEGGFGBG4F33GGGHGB3HHGB@55@15?55F353B12000GGFE3AF5G3FHHGG2CGGGGHHHHGGGGFCGGGGGGGGF4FFFFFFBBA>A
@M02197:105:000000000-AN6RF:1:1101:17523:10079 1:N:0:1
ACGTAACCACGTTCCTCCGCTTATTGATATGCTTACTTCCTCTAAATGACCAAGATCCCCCGCTTATTGATATGCTTAAGTTCAGCGGGTAGTCCCACCCGATTCGAGGTCAAGGTCGTTTTTGTGGGTCGAGCCTCCCACCGATGAATCGGCGGAGGCCGGAACACCAACGTTGACAATTGGCAGGTTTGAAGCAGAGGTACAGTGCAGAAACCCGAGACGTAGAAACATATTATCACGTCAAGGAGCGGCAAAGCAGACCCCACTAATCCATTTGGGAGGAGCTCGCTTCAAGGTGAAACCAGCAAATGACCTCCAAGTCCAAAATCCTCTCCACCAAAGGAAGGGCTTTTGAGAATTTCACGACACTCAAACGGGTGTGCCCCTCGGAATGCCAAGGGGCGCAAGGTGCGTTCAAAGATTCGATGACTCAC
+
?AAAAFAFFA11FGGGGGGGGGGHHHHHHHHHHHHGHHBGFGHFFFHGBFGHAGFHFF0FEECEEGHFHHDHHGFFFHDEGHF2EFAEEEEFGFHHGH?AEEEGHGFHE<GFFHFBEC<BFGGGFGBCAC@@CACCGGFHHCCGCEFBDHCCGCG--9.;--;@A/:A....99--/////////9;9;/-;B//9//B/6BFFFFFF4;-@E@EFFFA;EC-90;FFGFGGFBC;..AB0BC/;---C0C00;0FGFC.CGAFG<00G0C0DCG0AF0CCEGGC??FDG1BF111FGCF@FDG>22DFGG<CFF1DEHFGC2FF1FF/EFF/EF/EF2DDBFGG/000@1@FB@1F2G/F>/EDHHFAD/F0?EE/00E?EEEE//02F1CHHHHGA?AAEEA1HFE0EFHGGEA33DA1B1FB3B1B11A1A
@M02197:105:000000000-AN6RF:1:1101:4734:10084 1:N:0:1
ACGTAACCACGTTCCTCCGCTTATTGATATGCTTAAGTTCAGCGGGTAGTCCTACCTGATTTGAGGTCAAACGTCAAGAAAGAAGACGGGCCGGAAGGCGCGTCGACGTATTAGAGGCGCGGGACCTTCATTCATGCGCTTCAGCGAACGGAGATCATTATCACTCCGAAAGCCTTGTCGCGCAAAGTCGAAAGTCGACCGCAAGCCGATTCATTTAAGGAGAGCCCGAGTCCTGGACGAATCCAAGTCTCCGGCAGCCCCCAAGATCCAAGCACCCGCTCGAAGAAAATCGAGAGGGGTTGAGAATTTACTGACACTCAAACAGGCATGCTCCTCGGAATACCAAGGAGCGTAAGGTGCGTTCAAAGATTCGATGATTCAC
+
BCCBBFCFFBBBGGGGFGGGGGGHHGHHHGHGHHFHHHHHHHHGGGGGGHHHHHHHHHGHHHHHGHHHHHGHGGHGGHHHHGGHFHHGGGGGGGGGGGHGGGCGGGGGGHHHHGHHHGGGGGGCFGHHHHHHHHHHHGGGGGHFFGGGGGBAFFFFGGGGGGGGGGGFFFFFFFFFFFFFFFFFFFFFFFFFFFFFFGGFFF;FFFHGCFFHGGFHHHHHGHGGGFGHHFFHFFGGGGHGD1GBHFFCCFGCFGFGGGGEEHHHHHHGHHHGFEGGGGGHHHHHHHGHHHGHHGGGGHFHHGHHHFHHFHGHHGFFFFHGHGHHHHFHHHGGGGGHFFHGDFHHHG?GFCGHHHHGGGGGGGGGGGFGGG4FFFFFFAAAAA
@M02197:105:000000000-AN6RF:1:1101:8341:10279 1:N:0:1
ACGTAACCACGTTCCTCCGCTTATTGATATGCTTAAGTTCAGCGGGTAGTCCCACCCGATTTGAGGTCAAGGTCGTTTTTGTGGGTCGAGCCTCCCACCGATGAATCGGCGGTGACCGGAACACCATCGTTGTCAATGAGACGGGTAGAAGCAGAGGTACAGTGCAGAAACCCGAGACGTAGAAACATATTATCACGTCAAGGATCGGCAAAGCAGACCCCACTAATCCATTTGGGAGGAGCTCGCTTCAAGGTGAAACCAGCAAATGACCTCCAAGTCCAAGATCCTCTCCACCAAAGGAAGGGCTTTTGAGAATTTCACGACACTCAAACGGGTGTGCCCCTCGGAATGCCAAGGGGCGCAAGGTGCGTTCAAAGATTCGATG
+
ABCCBFCFFCBCGGGGGGGGGGGHHHHHHHHHHHHHHHHHHHHGGGEEGHHHHHHGGGGGGGHHGHHHHHHHHHGGGGGGGHHGGGGGGGGGHHHGHHGGGGGHHHHHGGGG@@C1FCC->-CGG.</E.<<<D0DGD<GC0.C-;-.:CBFBFFFFFFFBFFFFFFFFFGGGGGGGGG8GGFGGGGGGGGGEEAGGFGFGGGGGCHHGHHFFFHDGGHHHHGHHHGFGHHHHGHHHHHFCGDGHFFHHHHHHHHHFHHHHHHHFHHHGGHHFHHGFHHGGHHGHGGHHHGGGHFGHHHHHHHHHEGF4HHHHHHFGHGGGHHHHGHGHHGGGGFHGGGCCCEGGHHHHCHFHHHGGGGGGHHGGGGGCGGGGFFFBFFFABABB
@M02197:105:000000000-AN6RF:1:1101:8013:10448 1:N:0:1
ACGTAACCACGTTCCTCCGCTTATTGATATGCTTAAGTTCAGCGGGTAGTCCTACCTGATTTGAGATCGAACGTTCAAAAAGCTGTCTTCACCAAAGAAAGACGTTTATAAGCCCCAGCGAACCTCCGTCACCGAAGGTTACCTGGCAGGCAACCACAAGCGTAAATAGTTATCACACCCGTGACGCCACCAAACACTGGCAGGCTAATTCATTTGAGAGGAGCCGGCTGTGCTCCAGCAAGCCCCCAAGTCCAAGCTCTTCATGGCGAACCACAAGAGTTGAGGTGTTCATGATACTCAAACAGGCATGCCCCTCGGAATAGCCAAGGGGCGCAAGGTGCGTTCAAAGATTCGATGACTCAC
+
DCDDCFCFFDDDGGGGGGGGGGGHHHHHHHHHHHHHHHHHHHHGGGGGGHHHHHHHHHHHHHHHGHHHHGHHGHHHHHHHHGHHHHHHHHHHHHHHHHHHHHHGGGHGHHHGH3FFFGHGGGGGHHHGHHGGHGGGGGHHHHHHHHHHGGGHHHHGGHHHHGGGGHHHHGHHHHHHHHGGGGGGGHGGGGHGGGHHGHHGHHFHHHHHGFFHHFHHHHHFGFGGGHHHHHGHHFGFHGGHGGGGEFHHHHFGHHFHHHHGHHGGGGGHGGGHGHHGHHHHGHFGHHHHFHHGHHGHFBGHHHHFHGGHGFGGGGFHHHHHGHHHHHHGGGGGHGHHGGGGHGGGGGGGGGFFFFFFFFBCBBC
@M02197:105:000000000-AN6RF:1:1101:26434:10492 1:N:0:1
ACGTAACCACGTTCCTCCGCTTATTGATATGCTTAAGTTCAGCGGGTAGTCCCACCCGATTTGAGGTCAAGGTCGTTTTTGTGGGTCGAGCCTCCCACCGATGAATCGGCGGTGACCGGAACACCATCGTTGTCAATGAGACGGTTAGAAGCAGAGGTACAGTGCAGAAACCCGAGACGTAGAAACATATTATCACGTCAAGGATCGGCAAAGCAGACCCCACTAATCCATTTGGGAGGAGCTCGCTTCAAGGTGAAACCAGCAAATGACCTCCAAGTCCAAAATCCTCTCCACCAAAGGAAGGGCTTTTGAGAATTTCACGACACTCAAACGGGTGTGCCCCTCGGAATGCCAAGGGGCGCAAGGTGCGTTCAAAGATTCGATGATTCAC
+
CCCCAFBFFCCBGGGGGFGGGGGHHHHHHHHHHHHHHHHHHHHGGGGGGHHHHHHGGGGGGGHHGGHHHHHGBGEFGGGGGFGFGGHGGGGGHHHGHHGGGGGHHHHHGGGG>/<1GCD-A-00A.0C..</<0GFH00;00:E:C:CCCFBF//FFEFFFF0FFBBA;F/AEFGFFGGGGGFGG9GGGGGGE,;GFGGGGFGGCDCCGHFHFFHDGCHHHGHFGHHFHHHHHGHHHHGFD??CFDFHHHHHHHGHHHHHHHGHHHGF/DHGFGHHCFGGHHHHHGGHHEEFFHGHHHHHHHHHHHDHHHHHHFFGGEGGGHHEDF5GHHGECGHHGEGGGGGGHHHFHHHGGHHCGGGGHGHGGGGGGGFGGGBGE4BFFFFFFFBBBBB
@M02197:105:000000000-AN6RF:1:1101:11439:10671 1:N:0:1
ACGTAACCACGTTCCTCCGCTTATTGATATGCTTAAGTTCAGCGGGTAGTCCCACCCGATTTGAGGTCAAGGTCGTTTTTGTGGGTCGAGCCTCCCACCGATGAATCGGCGGTGACCGGAACACCATCGTTGTCAATGAGACGGTTAGAAGCAGAGGTACAGTGCAGAAACCCGAGACGTAGAAACATATTATCACGTCAAGGATCGGCAAAGCAGACCCCACTAATCCATTTGGGAGGAGCTCGCTTCAAGGTGAAACCAGCAAATGACCTCCAAGTCCAAAATCCTCTCCACCAAAGGAAGGGCTTTTGAGAATTTCACGACACTCAAACGGGTGTGCCCCTCGGAATGCCAAGGGGCGCAAGGTGCGTTCAAAGATTCGATGATTCAC
+
CDCCCFCFFBBCGGGGGGGGGGGHHHHHHHHHHGHHHHHGHHHGGGGGFHHEHHHGGGFGGGHHGHHHHHHGGHGGGGGGGHHGGGHGGGGGHHHGHGGGGGGGHHHHGGGGCDA1G-@-C-FGG.00A.CC<<DGFB0C:C:DAC..:CCGHB:EFEFFFFFFBFFFFGDEFBFFGFFFGGGGGFGGFFFF:EFGFGGEGGFCGGGGHGHHHFHFGGEEHHHHHGBHHG0HFGGGF<HGGGFCGHFEHHHGHHHHHGGHHHHHGHHHGGHHHHHHGGGGHHFGGEEHHHGFHHHHHHHHHHHHG3GHHHHHHHHHF3GGGHGB4GHGGHGGGEEHGCGGGF?GFHGHHHGHHGGGGGGGHHHFCGGGGGGGGGGGGGGFFFFFFFCCBAB
@M02197:105:000000000-AN6RF:1:1101:27541:11067 1:N:0:1
ACGTAACCACGTTCCTCCGCTTATTGATATGCTTAAGTTCAGCGGGTAGTCCTACCTGATTTGAGGTCAAAGGTTCAAAAGTTGTCTATTGCTAGACGGTTATAAGCAGGTTCCCATAAGTTTTGCTTCGCAGTACAAGCGGCGTAGATATATTATCACACCAAGTGAACCGATCCACAAAGGATCCCACTAATGCATTTAAAGGGAGCAGACCGCCACTGAAGGAAGCCAGCAAAACCCTCACATCCAAGCCTAGTGAGCGCAATAAAGCGTTCAAAAGGTTGAGAATTTAATAACACTCAAACAGGCATGCCCTTCGGAATACCAAAGGGCGCAAGGTGCGTTCAAAGATTCGATGACTCAC
+
BCCACFCFFCCCGGGGGGGGGGGHHHHHHHHHHHHHHHHHHHHGGGGGGHHHHHHHHHHHHHHHGHHHHHHHHHHHHHHHHFHHHHHHHHHHHHHHHGGFFGHHHHHHHHHHHHHHHHHHHHHHHHHHHGGGGGHHHHHHGGGGGGGGGH9HHHHHHHGHHGHHH9HHHHFGG:GGHGHHHHHFFHHGHHHHGHHGFGG7GGGHGGGGGGGGGGGGHHHHHHHHHFHGHFHHFGGGDFGGBFGHHFGGHHGGHGHHGGGGFGHHHGGGGGHHHGHHFFHHHHHHHHHHGFHHHHHGFGFFHHHHHHHHHHGGGGGGGHHHHHHHHHHHGGGGGHHHHFGGGHGGGGGGGGGGFFFFFFFCBAAA
@M02197:105:000000000-AN6RF:1:1101:5578:10984 1:N:0:1
ACGTAACCACGTTCCTCCGCTTATTGATATTCTTAAGTTCAGCGGGTAGTCCCACCCGATTTGAGGTCAAGGTCGTTTTTGTGGGTCGAGCCTCCCACCGATGAATCGGCGGGGACCGGAACACCACTGGTGTCACTGAGACGGTTAGAAGCAGAGGTACAGTGCAGAAACCCGAGACGTAGAAACATATTATCACGTCAAGGATCGGCAAAGCAGACCCCACTAATCCATTTGGGAGGAGCTCGCTTCAAGGTGAAACCAGCAAATGACCTCCAAGTCCAAAATCCTCTCCACCAAAGGAAGGGCTTTTGAGAATTTCACGACACTCAAACGGGTGTGCCCCTCGGAATGCCAAGGGGCGCAAGGTGCGTTCAAAGATTCGATGATTCAC
+
AAAAAFAFFBBBGFGGGE?2AEGHGFBDDG5DGFHGHFHHHFHE?2AEEHGH3F1EEC00AFBDFBGHFGBHHDEE?FFE/BCEGEFE@EEEGHGGHHCA/EDHHHF0//>@---<<-;-:@/:A../0/0/;9900000009C9C.F0BBF/;/FFB9/FFFFBFFDEEAFFF:F:?F:FGFFF9G;GGGGE3CDFFGGF6D?/GGEHGGGCHGDG9HGHHHHHG0FFHHGH7GHHGHGF?GGHHHHHHHGFHHHFHHHHHGHHHHGEFHHGFGHHHGHHEHGF/?EHEEF/HHFFHHHHGHGHFHHHHFHHHFBFBGGGHHGGGGAFHGGGGHHFECGCCGGHHHHHHHHGFHGGFE?G5CHGGGCGGGGGGGFCGGBFFFFFFBBBBB
@M02197:105:000000000-AN6RF:1:1101:25470:11120 1:N:0:1
ACGTAACCACGTTCCTCCGCTTATTGATATGCTTAAGTTCAGCGGGTAGTCCCACCCGATTTGAGGTCAAGGTCGTTTTTGTGGGTCGAGCCTCCCACCGATGAATCGGCGGTGACCGGAACACCATCGTTGTCAATGAGACGGTTAGAAGCAGAGGTACAGTGCAGAAACCCGAGACGTAGAAACATATTATCACGTCAAGGATCGGCAAAGCAGACCCCACTAATCCATTTGGGAGGAGCTCGCTTCAAGGTGAAACCAGCAAATGACCTCCAAGTCCAAAATCCTCTCCACCAAAGGAAGGGCTTTTGAGAATTTCACGACACTCAAACGGGTGTGCCCCTCGGAATGCCAAGGGGCGCAAGGTGCGTGCAAAGATTCGATGATTCAC
+
CCCCBFCFFCDDGGGGGGGGGGGHHHFHHHHGHFHHHHHHHHHGGGFFGHHHHHHGGGEGGGHHGHHHHHHHBFEEGGGGGHHGGEHGGGGGHGHGHHGGGGGHHHHHGGGG//FBD-A-<><0EGFCDCHCCG0000<000AE:C..0CFB0::9E#;9B:FFBBFFFG@CDFF9;.9EGEGGFFFGFBFB:?GGGFFEGFG@CC:ABFGHHFHGCCAHH<HFFGFGHHHHFGHGHHFFGGFCBDBFBBGHGFBGFHGHGHHBDGGFCCHGEHGEHFGFHHHFFEEFF/E??GDB>DFHHFGFE0FFHEHHHG@BGGGGGFHF@GHGGGEGGGHHEECGGCE?FE2HGHGGGECGGE?EHFAB?EECFGF1DGGGEGGCBFFFFFAAAAA
@M02197:105:000000000-AN6RF:1:1101:3045:11143 1:N:0:1
ACGTAACCACGTTCCTCCGCTTATTGATATGCTTAAGTTCAGCGGGTAGTCCCACCCGATTTGAGATCGCACGTTCAAAAAGCTGTCTTCACCAAGGAAGGACGTTTATAAGCTCCAGCGAACCTCCGTCACCGAAGGTTACCTGGCAGGCAACCACAAGCGTAAATAGTTATCACACCCGTGACGCCACCAAACACTGGCAGGCTAATTCATTTGAGAGGAGCCGGCTGTGCGCCAGCAAGCCCCCAAGTCCAAGCTCTTCATGGCGAACCACAAGAGTTGAGGTGTTCATGATACTCAAACAGGCATGCCCCTCGGAATAGCCAAGGGGCGCAAGGTGCGTTCAAAGATTCGATGATTCAC
+
ABBBBFBFFABAGGGGCFGGG2EFHFHHHHHHHHHGHHHFHGHGGGGGGHFGHHHGGGGGGGHGGGHHGGFGGHHHHHHDFEFFFHHHHHHHHFHHGGHHGHHGGGHEHHHGHHHGHGHGGGGGHHHGHHGGHGFFFGHFHFHHHHHHGGGHHHFFGHHHGGGGGHHFGHFGFBGBGHGDAEAEFDGGGGF#FGGGHHHFHHHGFFHHGFGFFFHFGCAFCFDFGAGHGGGFF/EHHCCHGGGGECBFHFGGHHFGHHHG1HFE?GCFFFCGBFHHHHHHHHHGHHHFHGGDFHHHGGGF11HGHFHHGGGCGGGHHF2HGFHG0HHGEE?CHHHHGEGFFCFFFGGGEF1>13FFFFAAAAA
@M02197:105:000000000-AN6RF:1:1101:16194:11236 1:N:0:1
ACGTAACCACGTTCCTCCGCTTATTGATATGCTTAAGTTCAGCGGGTAGTCCTACCTGATTTGAGATCGAACGTTCAAAAAGCTGTCTTCACCAAGGAAAGACGTTTATAAGCTCCAGCGAACCTCCGTCACCGAAGGTTACCTGGCAGGCAACCACAAGCGTAAATAGTTATCACACCCGTGACGCCACCAAACACTGGCAGGCTAATTCATTTGAGAGGAGCCGGCTGTGCGCCAGCAAGCCCCCAAGTCCAAGCTCTTCATGGCGAACCACAAGAGTTGAGGTGTTCATGATACTCAAACAGGCATGCCCCTCGGAATAGCCAAGGGGCGCAAGGTGCGTTCAAAGATTCGATGATTCAC
+
BBBBBFBFFBBBGGGGGGGCGGCHHHHHHHGHHHHHGHHHHHHGGGFGGHHHHHHHHHHHHHHHGHHGHGHHGHHHHHHGHGHHHHHGHHHHHHHHGHHHHHHGGGHHHHHHHGHHHHHGGGGGHHHGHHGGHGGGGGFHHHHHHHHHGGGHHHHGGHHHHGGGGHHHHFHHHHHHGHGGGGGGGGGGGGGHHGGGGGHHHGHGHHHHHHFHGGHGGHFGGGGGGHHHGGGGGFFGHHGHGGGCGFFHFHHGHHHGHHHGGHGGGGGHGHGHGHGHHHHHHHHGHHHHHGGHHHHHGGHHFHGHGGHHGGFGCGGHHF5HFHGHHHHGGGGCHHFFGGGGGCCGGGGGGGGFBFFFFFBAA>A
@M02197:105:000000000-AN6RF:1:1101:6342:11264 1:N:0:1
ACGTAACCACGTTCCTCCGCTTATTGATATGCTTAAGTTCAGCGGGTAGTCCTACCTGATTTGAGATCGAACGTTCAAAAAGCTGTCTTCACCAAGGAAAGACGTTTATAAGCTCCAGCGAACCTCCGTCACCGAAGGTTACCTGGCAGGCAACCACAAGCGTAAATAGTTATCACACCCGTGACGCCACCAAACACTGGCAGGCTAATTCATTTGAGAGGAGCCGGCTGTGCGCCAGCAAGCCCCCAAGTCCAAGCTCTTCATGGCGAACCACAAGAGTTGAGGTGTTCATGATACTCAAACAGGCATGCCCCTCGGAATAGCCAAGGGGCGCAAGGTGCGTTCAAAGATTCGATGATTCAC
+
BBBBBFBFFBBAGGGGGFEGGGGHHHHHHFHHHHHHHEGHHHHDFG?EEHHHHHHHHHFGHHHHGGGHHGHHGHGHHHFHHGHFHFHHHHHHHHHGGHGHHHHGGGHHHHGHHHHHGFHGGGGGHHHGHHGGHGGGGFGFFHGHHGHGGGGHHHGFGGHHHGGFFGHHGHHGGHHHGHGGGGGGGFGGHGHHGGGGGHHHHHGFHGHGGHHHHHFHGHHEGGGGGHFFGGGGFGHFGHGHGC?CF2HFHHFGHHHFHBHGDGFEEGGEFFDHHHHGGHHHGGHGHHHHHHHHHHHHFHFHHHHHGGHHEEEFFCGHHFFGDBGHGHHGGGEGHHHGGCGGHCGGGBD5ECGBFFFFFFBBABB
@M02197:105:000000000-AN6RF:1:1101:24895:11569 1:N:0:1
ACGTAACCACGTTCCTCCGCTTATTGATATGCTTAAGTTCAGCGGGTATCCCTACCTGATCCGAGGTCAACCGTAAGAAAATAGAGGGGTTTTGGCAAGCCACCGCCGGGACCCTATAGCGAGAGAATTACTACGCTTAGAGCCAGACGGCACCGCCACTGATTTTAAGGGCCGCAGAACCGCGAAACCCCAATACCAAGCCAAGGCTTGAATGGTTATAATGACGCTCGAACAGGCATGCCCCTCGGAATACCACAGGGCGCAATGTGCGTTCAAAGATTCGATGATTCAC
+
CCCBCFCFFDCBGGGGGGGGGGGHHHHHHHHHHHHHHHHHHHHGGGGFHHHHHHHH9HH;H;H8GG99HHH9G.HG9HHHH<<H;HHG:GGG:HGHH;*H;/HHGG;GGG:GGGHH;HHHGGGGGGHH<<H<<HGGG8GGHHHHHHHGG:GGGGGHHGHHHHHHHHGHGGGGGHGHGFGFGGGHGGFGHFHGGFEGGHHHHHHHGHGHHHHHHHGHFGFHGGGFGGHHGHHHGHHHHGGFGGGGGHHHHHHHHHHGGGGGGHHGHGGGGHGGGGGGGGGGFFFFFFFCCCCC
@M02197:105:000000000-AN6RF:1:1101:10625:11575 1:N:0:1
ACGTAACCACGTGCCTCCGGCTTATTGATATGCTTAAGTTCAGCGGGTAGTCCCACCCGATTTGAGGTCAAGGTCGTTTTTGTGGGTCGAGCCTCCCACCGATGAATCGGCGGTGACCGGAACACCATCGTTGTCAATGAGACGGGTAGAAGCAGAGGTACAGTGCAGAAACCCGAGACGTAGAAACATATTATCACGTCAAGGATCGGCAAAGCAGACCCCACTAATCCATTTGGGAGGAGCTCGCTTCAAGGTGAAACCAGCAAATGACCTCCAAGTCCAAAATCCTCTCCACCAAAGGAAGGGCTTTTGAGAATTTCACGACACTCAAACGGGTGTGCCCCTCGGAATGCCAAGGGGCGCAAGGTGCGTTCAAAGATTCGATGATTCAC
+
ACCBBFCFFBBAGGGGGGGGGGGHHHHHHHHHHHHHHHFFHFHHCEGAEFHHHHHHGGGGGGGGGGHHHHHHHHHGGGGGGGHHGGGHGGGGGHHHGHHGGGGGHHHGHGGGG>DECG<@-A-//C.D<..<C.CCF00;0:0.C-;-.BFB/BB/FF5BFEFFFFFFDFGGGGFF?GEAFFFGGGGGGFGFFEDAGFFGFF?D@;CFDHGDHFHHGF?HFHGD<FGEFHGHHFFHHGFHE?@C/EHFHFHHGFFDCHHHHHHDGGHHGAGHHHHHHHHGHHFHFH?DGG/FFCGHHHGHGHHEAHHFHHHHHGFF4FGGGDHHHFFGGHHEFE1FFEEFC?E0GHGEGHHHGHGHEEEGGHBHHGGGGHGD5GGGGEFCFFFFFFBABAA@
@M02197:105:000000000-AN6RF:1:1101:23660:11653 1:N:0:1
ACGTAACCACGTTCCTCCGCTTATTGATATGCTTAAGTTCAGCGGGTAGTCCTACCTGATTTGAGGTCAAACGTCAATAAGGAAGACGCTAATAAAAGCGTCGACGCGTTAGAGGCACGGGACCTTCATTCATGCACTTCAGCTAACGGCGATCATTATCACGCCGAAGGCCTTGTCATGCAAAGTCGAAAGTCGACCGCAAGCCGATGCATTTCAGGAGAGCCCGAGTCCTGGACGAATCCAAGTCTCCGGCAGCCCCCACCATCCAAACGCCCTCTCGAAGCAAATCGAGAGGGGTTGAGAATTTACTGACACTCAAACAGGCATGCTCCTCGGAACACCGAGGAGCGCAAGGTGCGTTCAAAGATTCGATGACTCAC
+
BCCCCFCFFCCDGGGGGGGGGGGHHHHHHHHHHHHHHGHHHGHGGGGGGHHHHHHHHHHHHHHHGHHHHHHHGGHGGHHHHHGHHHHGGGGGHHHHHHHGGGGGGGGGGGGGHGHGGHGGGGGGHHHHHHHHHHHHHHHHHHHHHHHGGGGGGGGHHHHHHHGHGGGGGGGGGGGGGHHGGGGGEFGGGGGFFFFFFFFFFFFFFFFFFFGHGGGGFFHGGGFGGHHGFGFGGGHGFHFEHHHHFF@CCCGGGCGGFGGHHGHHHGGGGGGGGFGGHHGHHFFHFFHGGHHGGGGHHFHHHHHFDFGFGGHHHHGHHHHGHGHHHHHGGGGGDGHHCEEEDGFHFGFGGHHHHGGCGGGGGGGGGGGGFFFFFFFBBAAA
@M02197:105:000000000-AN6RF:1:1101:29042:11648 1:N:0:1
ACGTAACCACGTTCCTCCGCTTATTGATATGCTTAAGTTCAGCGGGTAGTCCTACCTGATTTGAGGTCAAACGTCAATAAGGAAGACGCTGATAAAAGCGTCGACGCGTTAGAGGCACGGGACCTTCATTCATGCACTTCAGCTAACGGCGATCATTATCACGCCGAAGGCCTTGTCATGCAAAGTCGAAAGTCGACCGCAAGCCGATGCATTTCAGGAGAGCCCGAGTCCTGGACGAATCCAAGTCTCCGGCAGCCCCCACCATCCAAACGCCCTCTCGAAGCAAATCGAGAGGGGTTGAGAATTTACTGACACTCAAACAGGCATGCTCCTCGGAACACCGAGGTGCGCAAGGTGCGTTCAAAGATTCGATGATTCAC
+
AABBBFCFFCCCGGGGGGGGGGGHHHHHHHHHHHHHHHGHHGHGGGGGGHHHHHHHHHHHHHHHGHHHHHHHGHHGGHGHHHHHHFHGGGGGHHHHHHGGGGGGGGGGGGGGHHHGGHGGGGGGGHHHHHHGHHHHHHHGHHHHHGHGGGGGFGGHHG;HHHGHGGGGGGGGGGGGGGGGGGGGGGGGGGGFBFFFFFFFFFFGGGGGFGGFGGGGFFGFFFFFFAFHHHFFFFHGHFHHGHFGGGFDCCGGGGGGCCDDGGFHBEGC/<GFGGEGF/GGHHHHFGCBGHHAGEEFFGHHGHHFHHHGHHHHGFGHHHHHHHFHFGGAE0GECDGHGFGGGGFHGGGCFFFHHGGGEHGGGFGFGFGGFFBFFBFA3AAA
@M02197:105:000000000-AN6RF:1:1101:13950:11723 1:N:0:1
ACGTAACCACGTTCCTCCGCTTATTGATATGCTTAAGTTCAGCGGGTAGTCCCACCCGATTTGAGGTCAAGGTCGTTTTTGTGGGTCGAGCCTCCCACCGATGAATCGGCGGTGACCGGAACACCATCGTTGTCAATGAGACGGTTAGAAGCAGAGGTACAGTGCAGAAACCCGAGACGTAGAAACATATTATCACGTCAAGGATCGGCAAAGCAGACCCCACTAATCCATTTGGGAGGAGCTCGCTTCAAGGTGAAACCAGCAAATGACCTCCAAGTCCAAAATCCTCCCCACCAAAGGAAGGGCTTTTGAGAATTTCACGACACTCAAACGGGTGTGCCCCTCGGAATGCCAAGGGGCGCAAGGTGCGTTCAAAGATTCGATGATTCAC
+
BCCCBFCFFCCCGGGGGGGGGGGHHHHHHHGHHHGHHHGHHHHGGGGGGHHGHHHGGGGGGGHHGGHHHHHHHHGEGGGGGHHGGGHGGGGGHHGGHHGGGGGHFHFHGGGG/<<1F@C-<>GGGEBCDC.C.=DB<D0G0::A::..00;CC/:AF9FFFFEFFFFFFGFFFFFFFFFFFFFGGGGFFGFFFD:EFFFFB/B?1GGGGGGHFHGGGGHHHFFFHFGGGHFGFEFHHHHGGFGCGHEHHHFHHHHHHHHHHEHFHHFFDGHFHFHHHGGHFFHHGGCAGGEF?GHHHHHHHHEHHFFGHHHGHHHHGFGGGHHHHGHGHHGGGGGGGGGGGGCGGHHHGHFHHGDGGGGGHHHHGGGGHGGGGGGGGGGFFFFFFFBCBAB
@M02197:105:000000000-AN6RF:1:1101:17713:11824 1:N:0:1
ACGTAACCACGTTCCTCCGCTTATTGATATGCTTAAGTTCAGCGGGTAGTCCTACCTGATTTGAGATCGAACGTTCAAAAAGCTGTCTTCACCAAGGAAAGACGTTTATAAGCTCCAGCGAACCTCCGTCACCGAAGGTTACCTGGCAGGCAACCACAAGCGTAAATAGTTATCACACCCGTGACGCCACCAAACACTGGCAGGCTAATTCATTTGAGAGGAGCCGGCTGTGCGCCAGCAAGCCCCCAAGTCCAAGCTCTTCATGGCGAACCACAAGAGTTGAGGTGTTCATGATACTCAAACAGGCATGCCCCTCGGAATAGCCAAGGGGCGCAAGGTGCGTTCAAAGATTCGATGATTCAC
+
CCDCCFDFFCCDGGGGGGGGGGGHHHHHHHHHHHHHHHHHHHHGGGGGGHHHHHHHHHHHHHHHGHHHHGHHGHHHHHHHHGHHHHHHHHHHHHHHGHHHHHHGFGHHHHHHHHHHHHHGGGGGHHHGHHGGHGGGGGGHHHHHHHHHGGGHHHHGGHHHHGGGGHHHHGHHHHHHHHGGGGGGGGGGGGHHHHGGGGHHHHHHHHHHHHHHHHHHHHHGGGGGGGHHGGGGGGHGHHGGGGGDEFHHGHGGHGHGHGHHHHGGGGGHGGGHHHHHHHHHHHHGHHHHHHHHHHHHGHHHGHHHHHHHGGGGGGGHHHHHHHHHHHHGGGGGHHHHGGGGHGGGGGGGGGGFFFFFFFCCCCC
@M02197:105:000000000-AN6RF:1:1101:4758:12106 1:N:0:1
ACGTAACCACGTTCCTCTGCTTATTGATATGCTTAAGTTCAGCGGGTAGTCCCACCCGATTTGAGGTCAAGGTCGTTTTTGTGGGTCGAGCCTCCCACCGATGAATCGGCGGTGACCGGAACACCATCGTTGTCAATGAGACGGGTAGAAGCAGAGGTACAGTGCAGAAACCCGAGACGTAGAAACATATTATCACGTCAAGGATCGGCAAAGCAGACCCCACTAATCCATTTGGGAGGAGCTCGCTTCAAGGTGAAACCAGCAAATGACCTCCAAGTCCAAAATCCTCTCCACCAAAGGAAGGGCTTTTGAGAATTTCACGACACTCAAACGGGTGTGCCCCTCGGAATGCCAAGGGGCGCAAGGTGCGTTCAAAGATTCGATG
+
BBBBAFBFFBBBGGCDGFGGGGFHHHGHHHHHHHHHGHHHGHHGGCEEFHHHHHFGGG0EDGHGEHFHHBFGGGFEDGGGG2G?FGHECGEGFHHGFFGGGGGHHHGHGFGGDC/?G?C-@-0>DCBHA<CF.0=G000000<D-=-.0C9CBFFFF99AEFFFFEFDAB@9E/;FAEGFFBBGGGF00EGGE:BB?0FBAGGCGG9HGHHH;GF?DGHHG?FGBGCHHG0HHGHGFHHGGCGGHGHHGHGHFHFCDCHGEGHHEGFHGFHHFGHHHGGFHGGHHGAB/GF?/GHHHHFGFFEHHGHHHHFGHHHFFHGGEE@3@GGEFFEEB11HE?CGFA?GHHHHHFGHHHHEE2GCFGE4GEGEGFFGGFFFBFFFBBAAB
@M02197:105:000000000-AN6RF:1:1101:10689:12103 1:N:0:1
ACGTAACCACGTTCCTCCGCTTATTGATATGCTTAAGTTCAGCGGGTAGTCCTACCTGATTTGAGATCGAACGTTCAAAAAGCTGTCTTCACCAAGGAAAGACGTTTATAAGCTCCAGCGAACCTCCGTCACCGAAGGTTACCTGGCAGGCAACCACAAGCGTAAATAGTTATCACACCCGTGACGCCACCAAACACTGGCAGGCTAATTCATTTGAGAGGAGCCGGCTGTGCGCCAGCAAGCCCCCAAGTCCAAGCTCTTCATGGCGAACCGCAAGAGTTGAGGTGTTCATGATACTCAAACAGGCATGCCCCTCGGAATAGCCAAGGGGCGCAAGGTGCGTTCAAAGATTCGATGATTCAC
+
CCCCCFDFFDDCGGGGGGGGGGGHHHHHHHHHHHHHHHHHHHHGGGGGGHHHHHHHHHHHHHHHGHHHHGHHFHHHHHHHHGHHHHHHHHHHHHHHGHGHHHHGGGHHGHHHHHHHHHHGGGGGHHHGHGGGHGGGGGHHHHHHHHGHGGGHHHHGGHHHGGGGCHHHHGHHHHHHHHGGGGGGGGGGGGGGGGGGHGHGHHHHHHGGGHHHHHHHFHHGGGGGGHGHGGGGGGGFFHGHGGGGHHHHHHHGHGHHHHHHGHGGGGGGE?GGHHHHHHHHHHHGHHHFHGHGHHHHGGHHHGHHGHGHGGGGGGFHHHGHCHHGHHHGGGGGHHHHGGGGHGGGGGGBGGFFFFFFFFBBBBB
@M02197:105:000000000-AN6RF:1:1101:3054:12050 1:N:0:1
ACGTAACCACGTTCCTCCGCTTATTGATATGCTTAAGTTCAGCGGGTAGTCCTACCTGATTTGAGATCGAACGTTCAAAAAGCTGTCTTCACCAAGGAAAGACGTTTATAAGCTCCAGCGAACCTCCGTCACCGAAGGTTACCTGGCAGGCAACCACAAGCGTAAATAGCTATCACACCCGTGACGCCACCAAACACTGGCAGGCTAATTCATTTGAGAGGAGCCGGCTGTGCGCCAGCAAGCCCCCAAGTCCAAGCTCTTCATGGCGAACCACAAGAGTTGAGGTGTTCATGATACTCAAACAGGCATGCCCCTCGGAATAGCCAAGGGGCGCAAGGTGCGTTCAAAGATTCGATGATTCAC
+
BBBBBFBFFBBAGGGGGGGGGGGHHHGHHHHHHHHHHHHHHGHGGGGGGHHHHHHHHHHHHHHHGHHHHGHHGHGHFHHGHGHHHHHHHHHFFHHHGHGHHEHEFGHHHHHFHHCEHFFEGGGGGGHGHHGGHGGFFEHHHHHHHHHHGGGHHGHGGEEFGBEFGHH<GHHHHCBGHHGGCAEEGFGCFGGEGGGGGGGGGGGGHGFHFFGFFF0FGGEGFGFGCHHHFFFFFGHGHF@FC<//?2HHHGFFBFF2FB3FGFGGGCCHFFAGHHHHGFFHGHFEGF33@DF4B5GF?53FFGE@3B12A000E01GGBHHFHCHGGHCGGEGGHHHCGGCHGFFFGGG?FGFFFFFFFA?BBB
@M02197:105:000000000-AN6RF:1:1101:26912:12201 1:N:0:1
ACGTAACCACGTTCCTCCGCTTATTGATATGCTTAAGTTCAGCGGGTAGTCCCACCCGATTTGATGTCAAGGTCGTTTTTGTGGGTCGAGCCTCCCACCGATGAATCGGCGGTGACCGGAACACCATCGTTGTCAATGAGACGGTTAGAAGCAGAGGTACAGTGCAGAAACCCGAGACGTAGAAACATATTATCACGTCAAGGATCGGCAAAGCAGACCCCACTAATCCATTTGGGAGGAGCTCGCTTCAAGGTGAAACCAGCAAATGACCTCCAAGTCCAAAATCCTCTCCACCAAAGGAAGGGCTTTTGAGAATTTCACGACACTCAAACGGGTGTGCCCCTCGGAATGCCAAGGGGCGCAAGGTGCGTTCAAAGATTCGATGATTCAC
+
CCCCCFCFFCCCGGGGGGGGGGGHHGGHHHHHHHHHHHHHGHHGGGGGGHHHHHHGGGGGGGHHHHHHHHHHHHGGGGGGGHHGGGHGGGGGHHHGHHGGEEGHHHHHGGGG>@/FG@D@D?GHG.0<.<G/<DGHGBEG0<AD.C.C:G:0:::BF9FFFFFFFFBDFGFFGFGGGGGGGGGGG9GGFBGGGEBGFEGGGEF?0GGHHHHHGHHGE?HEGHHGHHHHHHHHHGHHHHGGGGGGGHHGHHHHHHHHHHHHGHHHHHHHGGHGHHHHHHGHHHHGHCGHHHDGEHHHHHHHHHHHGHHGHHHHGHHHGHGGFHGFGGFGHGGGGGHHGGGGCCGGHHHHGCHHGHHGGGGGHHHHGGGGHGGFGGGGFGFFFFFFFFBBAAB
@M02197:105:000000000-AN6RF:1:1101:26539:12329 1:N:0:1
ACGTAACCACGTTCCTCCGCTTATTGATATGCTTAAGTTCAGCGGGTAGTCCTACCCGATTTGAGATCGAACGGTCAAAAAGCTGTCTTCGCTGGGGAGAGACATTTATAAGCTCCAGCAAACCCCTGTCGCCAAAGGTTACTCAGCAGACAACCACAAGTGTAGATAATTATCACACCCGTGACGCCACCAAATACTGGTAAGCTGATCCGTTTGAGAGGAGCTGACCGCAGGCCAGCAAAACCCCCAAAGTCCAAGCTCACCATGGCAAACCATGAGAGTTGAGGTGTTCATGATACTCAAACAGGCATGCCCCTCGGAATAGCCAAGGGGCGCAAGGTGCGTTCAAAGATTCGATGATTCAC
+
CCCCCFCFFCCCGGGGGGGGGGGHHHHHHHGHHHHHHHHHHHHGGGGGGHHHHHHHHGGGGGHHGHHHHGHHGGGGGHHHHGHHHHHHHHHGGGGGGGGGGGHHHHHHHHGHHHHHHHHHHHHGGGGGHHGHGGGHHHGHHHHHHHHHHHHHHHGGGHHHGGHHHHHGHHHHHHHHHHGGGGGGGHGGHGHHHHHHHGGGHHHHHHGGGGGHHGGHHHGGFHHHGGGGGGFHHFGHHHHGGGGGGGHHHGHHFGHHHGHHHHEHHEHGGHHGHHFHHGHHHHFHHGHHHHHHHHHHHHGFHHHHHGHFHHGEGGGGGGHHHHHGGHHHHGGGGGHHHHGGGGGGGFFGGGGGGFFFFFFFBBBBB
@M02197:105:000000000-AN6RF:1:1101:22213:12324 1:N:0:1
ACGTAACCACGTTCCTCCGCTTATTGATATGCTTAAGTTCAGCGGGTAGTCCCACCCGATTTGAGGTCAAGGTCGTTTTTGTGGGTCGAGCCTCCCACCGATGAATCGGCGGTGACCGGAACACCATCGTTGTCAATGAGACGGTTAGAAGCAGAGGTACAGTGCAGAAACCCGAGACGTAGAAACATATTATCACGTCAAGGATCGGCAAAGCAGACCCCACTAATCCATTTGGGAGGAGCTCGCTTCAAGGTGAAACCAGCAAATGACCTCCAAGTCCAAAATCCTCTCCACCAAAGGAAGGGCTTTTGAGAATTTCACGACACTCAAACGGGTGTGCCCCTCGGAATGCCAAGGGGCGCAAGGTGCGTTCAAAGATTCGATGACTCAC
+
CCCCCFCFFCCCGGGGGGGGGGGHHHHHFHHHHHHHHHHHHHHGGGGGEHHHHHHGGGGGGGHHGHHHHGHHHHGGGGGGGHHGGGHGGGGGHHHGGHGGGGGHHHHHGGGG><=?F@@-@A0<ECDGA.GB<=0=<D0;0;AD.::CCG00:C/FFFBCFBFFFFFFFFFFFFGGGEGGGGGFGGG:GGGGFBEGGGFGGGGCCDHHFFGG0FFGGGHGHGFGHHHHHHHHHGHHHHHGGG?GHFHFFHHHHHHHHFHHGHHGGHHHGFHHHHHHHGGHFHGHHGGHHGCEFHHHHHGGGHHGHHGHGHHHHHHFGHGGGHHGFEHGHHEGGGHHGGGGGGE?HHGHHHHGHHHGGGCFHHHHGGGGHGGGGGGGGGGFFFFFFF@CCAC
@M02197:105:000000000-AN6RF:1:1101:28221:12401 1:N:0:1
ACGTAACCACGTTCCTCCGCTTATTGATATGCTTAAGTTCAGCGGGTAGTCCCACCCGATTTGAGGTCAAGGTCGTTTTTGTGGGTCCAGCCTCCCACCGATGAATCGGCGGTGACCGGAACACCATCGTTGTCAATGAGACGGGTAGAAGCAGAGGTACAGTGCAGAAACCCGAGACGTAGAAACATATTATCACGTCAAGGATCGGCAAAGCAGACCCCACTAATCCATTTGGGAGGAGCTCGCTTCAAGGTGAAACCAGCAAATGACCTCCAAGTCCAAAATCCTCTCCACCAAAGGAAGGGCTTTTGAGAATTTCACGACACTCAAACGGGTGTGCCCCTCGGAATGCCAAGGGGCGTAAGGTGCGTTCAAAGATTCGATGGTTCAC
+
AABAAFAFFBBBGGGGGFGEGGGHHGHFHHHHHHGHHHHHGDFGG?EEEGGACFHGFGGGGGHHGGHFHHHHFGEEGGGEFHF1EEHEGHHGHHHGGHGF/EEHHHGHGGGG/<?11///<>00>CGE.>C/.<0=0=FB0CDD--:.0;0//CBBE9FBFFFFFB0?EB@./BFACEF:FF0CBFFBFFFC999D0BB5:EBBADCDBHGBEFFDGDECGDFDEGCFDD3HCCBHFHGDCDDGFG<FHFHHHFGG@0FFHGD2DF<0/DBFFD1FGBBDHHG3FEFFHEDFGHHHGHHGHHHHEGGGHHHGHHHHFGGEDHGEHGHFFAGEGEFBECGGE?E?BGHGCGHCGHFGGGGGHHGHGGEEF4FDD55G?FGC?FFFA4@BBBB
@M02197:105:000000000-AN6RF:1:1101:9306:12423 1:N:0:1
ACGTAACCACGTTCCCGCTTATTGATATGCTTAAGTTCAGCGGGTAGTCCTACCTGATTTGAGGTCAGATTTGTCAAAGTCAAGGGTTTGTTATCCCCAAGATACACCTTTTCTGTAGGAGCCTCTTCACATCTAACGTAGATAATTATCACATTAGTGTTACTGAGCTATGATCCATCAGAAAAACTCATTCATTCAAGAGGAGCCAACAAGCAACCTCAGTTGCGCCAGCAATTATCCTCCAACTCCAACTTCACCCTTAACATAAATGCTAAAAGGCAGTTGAGAATTTCATGACACTCAAACAGGCATGCTCCTCGGAATACCAAGGAGCGCAAGGTGCGTTCAAAGATTCGATG
+
CDEECFDFFDCBGGGGGGGGGGHHHHHH5FGHHHHHHHHHHGGGGGGHHHHHHHHHHHHHHHGHHHHHHHHHHHHHHHHHHHGHHGHHGGHHHHHHHGHGHHHHHHHHHHHHHHHHHHHHHHGHHHHHHHHHHHHHHHHHHHHHHHHHHBHHHHHHHGHHHHHHHHHHHHHHHHHHHHHHHGHHHHHHHHHHHHHHHHHHHHHHHHHHHHHHHHHHHHHHHHHHHHGHHHGGHHGHGEEFHHHHHHFGHFHGGGFGHHHHHHHHHHHHHHHHHHHHHHHHHHHHHHGHHHGHHHHHGHFGHHHHHHGHGHHHHGGGCDHHHHHHFGHHHGGGGGHHHFGGGGGGGGGFFFBFFFCCCCC
@M02197:105:000000000-AN6RF:1:1101:10636:12644 1:N:0:1
ACGTAACCACGTTCCTCCGCTTATTGATATGCTTAAGTTCAGCGCGTAGTCCCACCCGATTCGAGGTCAAGGTCGTTTTTGTGGGTCGAGCCTCCCACCGATGAATCGGCGGTGACCGGAACACCATCGTTGTCAATGAGACGGTTAGAAGCAGAGGTACAGTGCAGAAACCCGAGACGTAGAAACATATTATCACGTCAAGGATCGGCAAAGCAGACCCCACTAATCCATTTGGGAGGAGCTCGCTTCAAGGTGGAACCAGCAAATGACCTCCAAGTCCAAAATCCTCTCCCCCAAAGGATGGGCTTTTGAGAATTTCACGACACTCAAACGGGTGTGCCCCTCGGAATGCCAA
+
CCCCBFCFFCBBGGGGGGGGGGGHHHHHHHHHHHHHHHHHHHHGGGGGGGHHHHHGGGGGGGGGHGGHHHHHHHGFGGGGGHHGGGHGGGGGHHHGHHGGGGGHHHHHGGGG<@/<F-C<C//BECE@./F<CDFGFFFF9?EE0EGGFFGGGGGFE5::GGGGGGFDGF6EDFC:CEFFHHHHGFHHG0HHGGGGHHFHGGGGGGGGHFGHHHGC9/EEDBHGHGFHFGBFHGHGHHFDGCDGHHFHGHFGGHC4HHHHGGHHGHGFEFHHHHHGHHGGHGGGAGFEE@E>1HHHHHEHCEFEGGE3BHEBFGFEA3EGGHHHFADGHHEGGGGGEEE2EGGBFBFFFF?@BAA
@M02197:105:000000000-AN6RF:1:1101:7310:12525 1:N:0:1
ACGTAACCACGTTCCTCCGCTTATTGATATGCTTAAGTTCAGCGGGTAATCCTACCTGATTTGAGGTCACATTGATAAAAGATTGTCCAAGCCAATGGACTGTTAGAAGCTAAACCGTGCTTTACCGTCAATAGCGTAGATAGTTATCACACCAATGAGCAGTAAACAAATTGTTTTGCTAATGTATTTTAGGAGAGCTGACCTCTCAAGAGAGTCCAGCAAAAAACTCCCACATCCAACACTCGACATGCAAAACGTGAAGAGGGTTGATATATTAATGACACTCAAACAGGCATGCTCCTCGGAATACCAAGGAGCGCAAGATGCGTTCAAAGATTCGATGACTCAC
+
BBBBBFBFFBBBGGGGGGGGGGGHHHHHHHHGHHHHHHHHHHHGGGGGHHHHHEHHHG3GHHHHFHHHHHHHHHHHHHHHHGFGEHGHHHHGGHGHHFGHHGHHHHHHHGHBGGHHGGHGGHHHHHGFGGGHHHHGFFGGHHHGHHHGFHHHHHHHHHHHHHHHGHHHHFHGHHHFHHHGHGHHHHHHHHHGEGHGHHHHGDGHHHHHFGHHGGHEHHHGGHHGGGGEGGGGGGGFFB4?3EEGBHFDEFGFFFGHHHFGGGGFHGFF5E5GGGD5D55BGF515HFGEGHHFHGAGEE0CGHGGFFHFHHGBEGGFGHGHHCEEECFFCGBGGGGB4FFFFDDAAA3A
@M02197:105:000000000-AN6RF:1:1101:21037:12526 1:N:0:1
ACGTAACCACGTTCCTCCGCTTATTGATATGCTTAAGTTCAGCGGGTAGTCCCACCCGATTTGAGGTCAAGGTCGTTTTTGTGGGTCGAGCCTCCCACCGATGAATCGGCGGTGACCGGAACACCATCGTTGTCCATGAGACGGTTAGAAGCAGAGGTACAGTGCAGAAACCCGAGACGTAGAAACATATTATCACGTCAAGGATCGGCAAAGCAGACCCCACTAATCCATTTGGGAGGAGCTCGCTTCAAGGTGAAGCCAGCAAATGACCTCCAAGTCCAAAATCCTCTCCACCAAAGGAAGGGCTTTTGAGAATTTCACGACACTCAAACGGGTGTGCCCCTCAGAATGCCAAGGGGCGCAAGGTGCGTTCAAAGATTCGATGATTCAC
+
CCCCCFDFFDDBGGGGGGGGGGGHHHHHHHHHHHHHHHHHHHHGGGGGGHHHHHHGG?FGGGHHGHHHHHHHHHGGGGGGGHHGGGHGFGGGHHHGHHGGEGGHHHHHGGGG>@/1F?D-C@C0E.DC.<C/.=0=DD0C:0AC.C..0CC0CF9FF9FBFFFFBFFFFF?FGGFGGGGGGGGFFGFGFGGGGGFGF:GGGGGGGGGHHHHHHEHGGGHHHHHGHHFHFHFGHGHHHHFFGGDGHHHBHHHHHGHHHGHGHGHHHHFHGGHBHHHHGHGHHHHHHGGFGFFF?HFHHHHHHFGHHHHHHHHHHHHFEGGGGHHFGGEGHHGGGGHHGGGGGADHEHGHGHHHGHHGGGGGHHHHGGGGHGGGGGGGGGGFBBFFFFBBBBB
@M02197:105:000000000-AN6RF:1:1101:13438:13247 1:N:0:1
ACGTAACCACGTTCCTCCGCTTATTGATATGCTTAAGTTCAGCGGGTAGTCCCACCCGATTTGAGGTCAAGGTCGTTTTTGTGGGTCGAGCCTCCCACCGATGAATCGGCGGTGACCGGAACACCATCGTTGTCAATGAGACGGTTAGAAGCAGAGGTACAGTGCAGAAACCCGAGACGTAGAAACATATTATCACGTCAAGGATCGGCAAAGCAGACCCCACTAATCCATTTGGGAGGAGCTCGCTTCAAGGTGAAACCAGCAAATGACCTCCAAGTCCAAAATCCTCTCCACCAAAGGAAGGGCTTTTGAGAATTTCACGACACTCAAACGGGTGTGCCCCTCGGAATGCCAAGGGGCGCAAGGTGCGTTCAAAGATTCGATGATTCAC
+
CCDDBFCFFCDCGGGGGGGGGGGHHHHHHHHHHHHHHHHHHHHGGGGGGHHHHHHGGGGGGGHHGHHHHHHHGHGGGGGGGFGGGGHGGGGGHHHGHHGGGGGHHHHHGGGG/ACFHGD?D?00CEBCA<</<FGHFHEHFGGF.C:C<G0C0<:FFFFFFFFGGFFFFGFFGFGGGGFFGFGGGGGFFFGGGFCGG:GGGGGGCGHHHHHGHHHGGGGHHHHHHHFHHHHHGGHHHHGFFCFGGHHHHHHHHFHHHGGHFEHHHHHHGGHHHHHHHGGHHHHGHGFCEHFFGHHHHHHHHHHHHHHHHHHHHHHHEFGGGHHGFGHGHHE?FGHGGGGGGGGGHHHHHHGHHHHGGGGGHHHHGGGGHGGGGGGGGGGFFFBFFFACBBB
@M02197:105:000000000-AN6RF:1:1101:27185:13317 1:N:0:1
ACGTAACCACGTTCCTCCGCTTATTGATATGCTTAAGTTCAGCGGGTAGTCCTACCTGATTTGAGATCGAACGGTCAAAAAGCTGTCTTCACTGGGGAGAGACATTTATAAGCTCCAGCAAACCCCTGTCGCCAAAGGTTACTCAGCAGACAACCACAAGTGTAGATAATTATCACACCCATGACGCCACCAAATACTGGTAAGCTGATCCGTTTGAGAGGAGCTGACCGCAGGCCAGCAAAACCCCCAAAGTCCAAGCTCATCATGGCAAACCATGAGAGTTGAGGTGTTCATGATACTCAAGCAGGCATGCCCCTCGGAATAGCCAAGGGGCGCAAGGTGCGTTCAAAGATTCGATGATTCAC
+
BBCABFAFFCCBGGGGGGGGGGGHHHGHHHHGHHHHHHHHHHHGGGGGGHHHHHHHHHHHHHHHGHHHHGHHGGGGGHHHHGHHHHHHHHHHHHHGGGGGGGHHHHHHHHHHHHHHHHHHHHHGGGGGHHGHGGGHHHHHHHHHHHHHHHHHHHGGGHHHFGHHHHHHHHHHHHHHHHGGGHHHHGGGHHHHHHHHHHGHGFGGGGGGGGGGGGHGHGGEGFFGGGGGGHGFHGHHHFGFDCGCGGHHHEFG3EBHHHHFFHGHHGHHGHHGHG4BFFHEHFFGHGHHFHHHHHHHFGG1FHHHFHFGEHGFGCGGFEHHGHGG3GFHDEEEE2GDHFGGGGHFGGGGFGGGFFFDFFFF?AAAA
@M02197:105:000000000-AN6RF:1:1101:16671:13421 1:N:0:1
ACGTAACCACGTTCCTCCGCTTATTGATATGCTTAAGTTCAGCGGGTAGTCCCACCCGATTTGAGGTCAAGGTCGTTTTTGTGGGTCGAGCCTCCCGCCGATGAATCGGCGGTGACCGGAACACCATCGTTGTCAATGAGACGGTTAGAAGCAGAGGTACAGTGCAGAAACCCGAGACGTAGAAACATATTATCACGTCAAGGATCGGCAAAGCAGACCCCACTAATCCATTTGGGAGGAGCTCGCTTCAAGGTGAAACCAGCAAATGACCTCCAAGTCCAAAATCCTCTCCACCAAAGGAAGGGCTTTTGAGAATTTCACGACACTCAAACGGGTGTGCCCCTCGGAATGCCAAGGGGCGCAAGGTGCGTTCAAAGATTCGATGATTCAC
+
CCDCCFDFFDCCGGGGGGGGGGGHHHHHHHHHHHHHHHHHHHHGGGGGGHHGHHHGGGGGGGHHGHHHHHHHGHGGGGGGGHHGGGHGGGGGGHHGGGGGGGGHHHHHGGGGA?C1G<C-@?GBG.<<C<CH:CGFGFEHBBDF<EAC<FF0BFBFFFFFFFFFFFFDFFCFFFGGFEFFGGGFFGGGGGGGGECBB:GGFGG?CGHHHHHHHHFGGCGAFFHHHHGHHGCHHGHHHGHFGGGGHHHHHGBHHHHHHHHHHHHGHHHHGGHGHHHHHHFHHHGHGGGHHEGFEHHHFGHHHHHHHHGHHHHHHHGFGFCGFGFGBGHGHHGGGGGHGGGGFEGGHHHGHHHHHHHGGGGGHHHHGGGGHGGGGGGGGGGFFFFFFFCBAAA
@M02197:105:000000000-AN6RF:1:1101:4633:13457 1:N:0:1
ACGTAACCACGTTCCTCCGCTTATTGATATGCTTAAGTTCAGCGGGTAGTCCTACCTGATTTGAGATCGAACGTTCAAAAAGCTGTCTTCACCAAGGAAAGACGTTTATAAGCTCCAGCGAACCTCCGTCACCGAAGGTTACCTGGCAGGCAACCACAAGCGTAAATAGTTATCACACCCGTGACGCCACCAAACACTGGCAGGCTAGTTCATTTGAGAGGAGCCGGCTGTGCGCCAGCAAGCCCCCAAGTCCAAGCTCTTCATGGCGAACCACAAGAGTTGAGGTGTTCATGATACTCAAACAGGCATGCCCCTCGGAATAGCCAAGGGGCGCAAGGTGCGTTCAAAGATTCGATG
+
BBBBBFBFFBBBGGGGGGGGGGGCHCHHHGHGHHHHHGHHHHHGGFEEGHGHFHHHFHHHHHHGGEHHHGGHGHFFHHHHHGGHHGHHHHHHHGGHGHHHHGHGGGHHHHHHHHHHGCGGGFGGHHHGHHGGHFFGGGGHHHGHHGHHGGGHHHHGGGHGGFFFFGHHHHHHHHHHHHGGGGFGGHGGGGGGGGGGHGHGGFHGHHGHFHFHFHFHFFGGGFFFFGFFFGGFFDFF2?CEFGGGHFFHHFFGHFHHGFDF3FFEGCFGCEEFFFHHHFHFGF3FGHHHBHFBFB5FFGBF5FHFHFEGAE0EE?2BGBDHHGGFFFFGEECGHHGFFEEFCGGGGD@DAFCC?A>BA
@M02197:105:000000000-AN6RF:1:1101:6738:13509 1:N:0:1
ACGTAACCACGTTCCTCCGCTTATTGATATGCTTAAGTTCAGCGGGTAGTCCTACCTGATTTGAGGTCAAAATGTCAAGAGTTGTCCCAGAGGGACGGTTATGAGCGGGTCCTCATAAGATTTGCTTCAAGGCCAAGTGGTATAGATAGTTATCACACCAAGTGACGGTCCACAAGAGATCCCGCTAATGCATTTAAGGGGAGCAGACCATCCACTGAAGGAAGCCAGCAAAAACCCCCACATCCAAGCCTAGATGCTTCGCAAGCAAAGCAAAAAGGTTGATAATTTAATGACACTCAAACAGGCATGCCCTTCGGAATACCAAAGGGCGCAAGGTGCGTTCAAAGATTCGATGATTCAC
+
BCBBAFCFFBCCGGGGGGGGGGGHHHGHHHHHHHGHHHHHHHHGGGEEGHHHGHGHGHHHHHGHGHHHGHHHHHHHHGFHHFHHGHHHFHHHGGGGGGFGGHHHHHGGGGGHHHHHHHHHHHHHHHHHHGHHHGHHHHHHHHHGHHHHHHHHHGHHGHGHHHFHGHGG:GGHHHHHGHHGHGHGGGHGHHHHHHHHHFFGGGFHHGGGGGGHHHHHHHGGFGGGGHHFGGFGGEGFGHFGHFG/GHFFHFGGEDBEECGGGHHGHHHGHHEEHHHFEHFHGHHHHHGHHHEGHHHEGFF53HEGBHHGGGGCGGHHHHHGHFFGF2GGGGHHHFGGEEFBFGGGGGGGGFFFFFFFA?ABA
@M02197:105:000000000-AN6RF:1:1101:22876:13640 1:N:0:1
ACGTAACCACGTTCCTCCGCTTATTGATATGCTTAAGTTCAGCGGGTAGTCCCACCCGATTTGAGGTCAAGGTCGTTTTTGTGGGTCGAGCCTCCCACCGATGAATCGGCGGTGACCGGAACACCATCGTTGTCAATGAGACGGTTAGAAGCAGAGGTACAGTGCAGAAACCCGAGACGTAGAAACATATTATCACGTCAAGGATCGGCAAAGCAGACCCCACTAATCCATTTGGGAGGAGCTCGCTTCAAGGTGAAACCAGCAAATGACCTCCAAGTCCAAAATCCTCTCCACCAAAGGAAGGGCTTTTGAGAATTTCACGACACTCAAACGGGTGTGCCCCTCGGAATGCCAAGGGGCGCAAGGTGCGTTCAAAGATTCGATGATTCAC
+
BCDCCFCFFCDCGGGGGGGGGGGHHHHHHHHHHHHHHHHHHHHGGGGGGHHHHHHGGGEGGGHHGHHHHHHHGHFGGGGGGHHGGGHGGGGGHHHGHHGGGGGHHHHHGGGG>>/FG@D-@@00A.<<<.<<<<<D0<00<0AD:E..0C0<G//FFFFFFFFFFFFFFFFFGFGGGGGGGGGGGGGGGGGGGGFGGGGGGGGDCGGHHHHHHHFDGGHFHHHHHGEHGHHHH8GHHHHGGGGGHHHHHHGHHHHHHHHHHGHGHHHHGGHHHHHHEHGHGHHHHGGHHGGFFHHHHHHGHHHGHGHHHHHGHHHHGGGGGHHF@AHGHHFGGGHHGGFGGGGGHHHHHHHHHHGGGGGGHBHHGGGGHGGGGGGGGGGFFFBFFF@BBBB
@M02197:105:000000000-AN6RF:1:1101:2179:13685 1:N:0:1
ACGTAACCACGTTCCTCCGCTTATTGATATGCTTAAGTTCAGCGGGTAGTCCTACCTGATTTGAGATCGAACGTTCAAAAAGCTGTCTTCACCAAGGAAAGACGTTTATTAGCTCCAGCGAACCTCCGTCACCGAAGGTTACCTGGCAGGCAACCACAAGCGTAAATAGTTATCACACCCGTGACGCCACCAAACACTGGCAGGCTAATTCATTTGAGAGGAGCCGGCTGTGCGCCAGCAAGCCCCCAAGTCCAAGCTCTTCATGGCGAACCACAAGAGTTGAGGTGTTCATGATACTCAAACAGGCATGCCCCTCGGAATAGCCAAGGGGCGCAAGGTGCGTTCAAAGATTCGATGATTCAC
+
AABCBFCFFBBBGGGGGGGGGGGHHHHHHHHHHHHHHHHHBHHGGGGGGHHHHHHHHHGHHHHGGHHHHGHHGHHHHHHHHGHHHGHHHGHHHHHHGGHHHHHGGGHHHHHGHHHHHHHGGGGGHGHGHGGGHGGGGGHGHHHHHGGHGGGHHHHGGHFHHGFGFHHHHHHHHHHHHHGGGDGGGGGGGGHHGGGFEHHGHHHHGHGHHHHGFGFHHHHGDFGGGHGGFGGGGGHGGHGHGGGGHFHHGGHGHHHHHHGHHHGGGGGFGHGHHGHHHHFHGHHGHHGFHHHFEHGFAHGHHHHHGHAHGCCAGFEFHHHHFGFHFFGEGGCGHCHGGGEEGBGGGGGGGGGFFFFFFFBBAB@
@M02197:105:000000000-AN6RF:1:1101:16567:13963 1:N:0:1
ACGTAACCACGTTCCTCCGCTTATTGATATGCTTAAGTTCAGCGGGTAGTCCCACCCGATTTGAGGTCAAGGTCGTTTTTGTGGGTCGAGCCTCCCACCGATGAATCGGCGGTGACCGGAACACCATCGGTGTCAATGAGACGGTTAGAAGCAGAGGTACAGTGCAGAAACCCGAGACGTAGAAACATATTATCACGTCAAGGATCGTCAAAGCAGACCCCACTAATCCACTTGGGAGTAGCTCGCTTCAAGGTGAAACCAGCAAATGCCCTCCAAGTCCAAACTCCACTCCACCAAAGGAAGGGGTTGTGATAATGTCACGACACTCAAACAGGTGTGCCCCTCGGAATGCCAAGGGACGCAAGGTGCGTTCAAAGATTCGATGATTCAC
+
AABAAFBFFBBBGGFGGFGGGGDGHHHHHHGHFBFFFHHHCFHCGFEFEFFHFHHGGCEEEGHEGHHFHHFHFGEEEFGGGFGGFGHGGGGGHHHGHHGGGGGHBHHGDGGG/</?GC<-<<GCDCDCA.C../0=0;CG0C.;.;.:00;:FFBBE9CB;0B0CF00BF9AA9;-9:/:ABB;FBFFB9:9/;/:0A6ED/F:#;0#?;@:0.;6/..;A+D9BF</FBF>#/1E<11<-//@1<?1<1112@1C1@11@22>@0/?//0B1BEHFFC>1<B/F/01FGE?/01F2F>00?/?//FB222212B1/F//CGF1D/1>11F00EF0//A////AAB21FB01FHGAA0001A1FA0A01AA33DBGEB1FB33BB3A>1>A
@M02197:105:000000000-AN6RF:1:1101:25458:13979 1:N:0:1
ACGTAACCACGTTCCTCCGCTTATTGATATGCTTAAGTTCAGCGGGTAGTCTACCTGATTTGAGATCGAACGTTCAAAAAGCTGTCTTCACCAAGGAAAGACGTTTATAAGCTCCAGCGAACCTCCGTCACCGAAGGTTACCTGGCAGGCAACCACAAGCGTAAATAGTTATCACACCCGTGACGCCACCAAATACTGGTAAGCTGATCCGTTTGAGAGGAGCTGACCGCAGGCCAGCAAAACCCCCAAAGTCCAAGCTCATCATGGCAAACCATGAGAGTTGAGGTGTTCATGATACTCAAACAGGCATGCCCCTCGGAATAGCCAAGGGGCGCAAGGTGCGTTCAAAGATTCGATGATTCAC
+
3AABBFAFFBBAGFGGGGGGGGGGHHGCHHHHHGHHHHHHHFFGGGEEFHHHHHHGEFHHHHHGHGHHGHHGHHHHHHHGEEHHHGHHHHHHHHHGFHHHHHGGGGHHHGGHHHGHHHGGGGGGHHGEHGGHGGGGGFHHGFFGGHHGGGHGGGGGHHGHGGGGGHGGGHHHHHHHHGGGFGGGGGGHHGHHHGGGGGFGHHGGGGGGGGHHHHHHHHHFHHHFGGGGHGHHFGHHHGEGCCGGGEGHHHGCGHHHHHHHHHHFHHHGGDGHHHHHGGHHHHHFEHHHHHGHHHG@FGHHHFGHGCHHHGGGGGGGGBHFHCHHFGFAFGGEGHHHHGGGGHGGGGGGGGGGFFFFFFFBBAAA
@M02197:105:000000000-AN6RF:1:1101:24835:14019 1:N:0:1
ACGTAACCACGTTCCTCCGCTTATTGATATGCTTAAGTTCAGCGGGTAGTCCTACCTGATTTGAGATCGAACGTTCAAAAAGCTGTCTTCACCAAGGAAGGACGTTTATAAGCTCCAGCGAACCTCCGTCACCGAAGGTTACCTGGCAGGCAACCACAAGCGTGAATAGTTATCACACCCGTGACGCCACCAAACACTGGCAGGCTAATTCATTTGAGAGGAGCCGGCTGTGCGCCAGCAAGCCCCCAAGTCCAAGCTCTTCATGGCGAACCACAAGAGTTGAGGTGTTCATGATACTCAAACAGGCATGCCCCTCGGAATAGCCAAGGGGCGCAAGGTGCGTTCAAAGATTCGATGATTCAC
+
CCDDCFDFFDCCGGGGGGGGGGGHHHHHHHHHHHHHGHHHGHHGGGGGGHHHHHHHHHHHHHHHGHHHHGHHGHHHHHHHHGHHHHHHHHHHHHHHGHHHGHHGGGHHHHHHGHHHHHHGGGGGHHHGHHGGHGGGGGHHHHHHHHHHGGGHHHHGGHHHHGGGGFHFHHHHHHHHHHGGGGGGGGGGGGHHGGGGGHGHHHHHHHHHHHHHHFGHGHHGGGGGGHGHGGGGGGHHGHGHGGGGHGHHHHHGHHHHGHHGHHGGGGGHGFGHHHHHGHGHHHHGHGHGHFHFHHHGGHHHGBFHHHHHGGGFCGFHFGDFGHHGHHHGGGGGHHHFGGGGHGGGGFGGGGBBFFFFFFBAAAA
@M02197:105:000000000-AN6RF:1:1101:24704:14172 1:N:0:1
ACGTAACCACGTTCCTCCGCTTATGATATGCTTAAGTTCAGCGGGTAGTCCTACCTGATTCGAGGTCACATTAATGAAAATTTGTCCAAGTTAATGGACTATTAGAAGCTGAACCTGCTTCACGTCAATAGCGTAGATAGTTATCACACCAATGAACGGGTCAACAAATTGTTCCGCTAATGCATTTCAGGGGAGCCGATCTCGAAAGAGACCAGCAAAAGAAACCCCCACATCCAAACACTCGACAAGTAAAAACCTGAGGAGGTTGATATATTAATGACACTCAAACAGGCATGCTCCTCGGAATACCAAGGAGCGCAAGGTGCGTTCAAAGATTCGATGATTCAC
+
BBBBBFBFFBBAGGGGGC2ECEEHGHHCHHHFHFFH5FDFGHECCEEGHGHH5EGHHBFHGFEHGEHHHGFHHGFHHHHGHHHHHEHFHHBHHHGGHHGGGFBGHHHHHFFFHGEHFH/HHHHHHHGGHHGHG?CFFHHGGFHHHHHHHGHHHGFHFHDFGGGHHHAGHFHHHFFDGGHFHGHFHHHHGGGHGGGGEF?@FFHHGFFFFBGGEGDBHHGFBGCGGFGGGFGGFBGHFGHFEGGFHFEHHHGGFHGGFHHFEHHGFFGBE2HHFHHFFGGHFGGFHHHEF1CGGAAHEE/E?BABDGBFFF1E0AAE?CHHHEAE0AGEB3F3BEG1F1@B13F@AAAA
@M02197:105:000000000-AN6RF:1:1101:9649:14175 1:N:0:1
ACGTAACCACGTTCCTCCGCTTATTGATATGCTTAAGTTCAGCGGGTAGTCCTACCTGATTTGAGATCGAACGTTCAAAAAGCTGTCTTCACCAAGGAAAGACGTTTATAAGCTCCAGCGAACCTCCGTCACCGAAGGTTACCTGGCAGGCAACCACAAGCGTAAATAGTTATCACACCCGTGACGCCACCAAACACTGGCAGGCTAATTCATTTGAGAGGAGCCGGCTGTGCGCCAGCAAGCCCCCAAGTCCAAGCTCTTCATGGCGAACCACAAGAGTTGAGGTGTTCATGATACTCAAACAGGCATGCCCCTCGGAATAGCCAAGGGGCGCAAGGTGCGTTCAAAGATTCGATGATTCAC
+
CCCCCFCFFCCCGGGGGGGGGGGHHHHHHHHHHHHHHHHHHHHGGGEGGHHHHHHHHHHHHHHHGHHHHGHHGHHHHHHHHGHHHHHHHHHHHHHHGHHHHGHGGGHHHHHHHHHHHHHGGGGGGHHGHHGGHGGGGGHGHHHHHHHHGGGHHHHGGHFHHGFGFHHGHHHHHHHHHHGGGGGGGGGGGGGGGGGGHHGFHGGGGGGGGGHGFGGHFGGGGFDFFFCFFFFFFFGFGHCE?C@?AFHFGCB/C3GBAHHHHGGGGGGHFBDFHGFGHFGHHHHFHHGFFFHHHHGFFFFHFHHGBFFFGGECGGEFBHFGBHCHGHHCGGGFHHGGGFE?CGGGGGFGFCBFFFFFFFAAAAB
@M02197:105:000000000-AN6RF:1:1101:11316:14325 1:N:0:1
ACGTAACCACGTTCCTCCGCTTTGATATGCTTAAGTTCAGCGGGTAGTCCCACCCGATTTGAGGTCAAGGTCGTTTTTGTGGGTCGAGCCTCCCACCGATGAATCGGCGGTGACCGGAACACCATCGTTGTCAATGAGACGGTTAGAAGCAGAGGTACAGTGCAGAAACCCGAGACGTAGAAACATATTATCACGTCAAGGATCGGCAAAGCAGACCCCACTAATCCATTTGGGAGGAGCTCGCTTCAAGGTGAAACCAGCAAATGACCTCCAAGTCCAAAATCCTCTCCACCAAAGGAAGGGCTTTTGAGAATTTCACGACACTCAAACGGGTGTGCCCCTCGGAATGCCAAGGGGCGCAAGGTGCGTTCAAAGATTCGATGACTCAC
+
CDCCCFCFFCCCGGGGGGGGGGGHHHHHGGHHHHHHHHHHHGGGGGFHHHHHHGGGGGGGHHGHHHGHHHGHGEGGGGGFHGGGHGGGGGHHHGHHGGGGGHHHHGGGGG<@CGG@D@GFH0EFBFDEGFEFFHBB<DFBDD<E:GBCB0GGGHG9FFGFFFFFFDFGFFFFGFGGGFFFGGGGGGGGGGFDEGGGGGGGGEGGFHHHHHHFGGGGHHHGFGHHHHHHHFGGGGHHHGGGDGHHGHHHFGHFHHHGHHHHHGHFFEGGHHGHHHHHFHFFFHHCGGHHGGGHFGHHHHHHGGGGGFGHHHHHFHGGGGGHHGFGHGGF>CGGHGGFGCCGGGHHHHHHHHHHHGGDGCHGGGGGGGHGGGGGGGE4GFFFFFFFAABA?
@M02197:105:000000000-AN6RF:1:1101:23455:14574 1:N:0:1
ACGTAACCACGTTCCTCCGCTTATTGATATGCTTAAGTTCAGCGGGTAGTCCCACCCGATTTGAGGTCAAGGTCGTTTTTGTGGGTCGAGCCTCCCACCGATGAATCGGCGGTGACCGGAACACCATCGTTGTCAATGAGACGGGTAGAAGCAGAGGTACAGTGCATAAACCCGAGACGTAGAAACATATTATCACGTTAAGGATCGGCAAAGCAGACCCCACTAATCCATTTGGGAGGAGCTCGCTTCAAGGTGAAACCAGCAAATGACCTCCAAGTCCAAAATCCTCTCCACCAAAGGAAGGGCTTTTGAGAATTTCACGACACTCAGTCGGGTGTGCCCCTCGGAATGCCAAGGGGCGCAAGGTGCGTTCAAAGATTCGATGATTCAC
+
BCCBBFCFFCCBGGGGGGFGGGGGHHHCFHHGHHGFHHGHHHHGGGGGGHGHHHHGGGGGGGHHGGHHHHEHFGFFGGGGCFGGGGHGGGGGHHFGHH?FGGFHHHHHGGGG///1FDC-@-F0A.0<.GABE000000;;FDG-:;CCF::CFBEA9:FFBCF00/FFG0BDBFFG4C;0BC;BFFBBFFBB/BFFGFCFBC;<:25:BCFC/C::.CADDHGFFG<BF/<;/<A>1><--E@C11<HGBHHBBGDGF1>2>2FD1GC?CBCBGF11/FGDBB0E<<<//FGBBF2FCG>F/FBB@1@BGHGHFDAGE?/BF1BB1>////E/HGA/GGGGGGHHHGAFF1HG//A0001FB00EAA1BB3ABFDAA11@3B@FFAA>1>
@M02197:105:000000000-AN6RF:1:1101:11282:14575 1:N:0:1
ACGTAACCACGTTCCTCCGCTTATTGATATGCTTAAGTTCAGCGGGTATCCCTACCTGATCCGAGGTCAACCATAGAAAAATTGGGGTTGCTGGCCAGTAACCCTCAGGGACCTATAGCGAGAAATGTACTACGCTCAGGACCTAAAGGCACCGCCACTGTTTTTAAGGCCTGCCGTTGCCAGCAGGGCCCAATACCAAGCAGAGCTTGAGGGTTGAAATGACGCTCGAACAGGCATGCCCCCCGGAATACCAAGGGGCGCAATGTGCGTTCAAAGATTCGATGACTCAC
+
CCCCBFCFFCCCGGGGGGGGGGGHHHHHHHHHHHHHHHHHHHHGGGGGHHHHHHH:HH<HHHHGGG-HHH:HG/HHHHHHHH<GHHGGGGHHH;GHGHHH<HHHHH;HHHGGG:H::H:GGGGGHH:HHHH<H:GGGGH;;HH:HH<H<H<HGGGGGGHHGHHHGHHHHHHHGHHGGGGGHHHGGGHGGGHHGHHGHHHHHHHHHHHGHHGFHHHHHHHGGGGGHHGHHHGHHHHHGGGGGGCHHHGHGBGHHHGGGEGHHHHGGGGHGGGGGGGGGGFFFFFFFCBAAB
@M02197:105:000000000-AN6RF:1:1101:28991:14657 1:N:0:1
ACGTAACCACGTTCCTCCGCTTATTGATATGCTTAAGTTCAGCGGGTAGTCCTACCTGATTTGAGATCGAACGTTCAAAAAGCTGTCTTCACCAAGGAAAGACGTTTATAAGCTCCAGCGAACCTCCGTCACCGAAGGTTACCTGGCAGGCAACCACAAGCGTAAATAGTTATCACACCCGTGACGCCACCAAACACTGGCAGGCTAATTCATTTGAGAGGAGCCGGCTGTGCGCCAGCAAGCCCCCAAGTCCAAGCTCTTCATGGCGAACCACAAGAGTTGAGGTGTTCATGATACTCAAACAGGCATGCCCCTCGGAATAGCCAAGGGGCGCAAGGTGCGTTCAAAGGTTCGATGATTCAC
+
BCCBAFAFFCCBGGGGGGGGGGGHHHHHHHHHHHGHHHHHHHHGGGGGGHHHHHHHHHHHHHHHGHHHHGHHGHHHHHHHHGHHHHGHHHHHHHHHGHHHHHHGGGHHHHHHHHHHHHHGGGGGHHHGHHGGHGGGGGHHHHHHHHHHGGGHHHGGGHHHHGGGGHHHHHHHHHHHHHGGGFGGGGGGGGHGGHGGGGGGGGHHGGHHGGHHHGHHGHHGGGGFFHGHGGGGFGHHHHGHGGGFHFHGHHHGHHHHHHHHHHGGGGGHGGGGHHHHHHHFHHHGFFHHHHHHHHHFGGHHHHHHGGGHGGCCGGEGEHHHHHHHGHHGGGGGHHHHGGEGHGGGFGGGGFGFFFFFFFBBBBB
@M02197:105:000000000-AN6RF:1:1101:11006:14743 1:N:0:1
ACGTAACCACGTTCCTCCGCTTATTGATATGCTTAAGTTCAGCGGGTAGTCCTACCTGATTTGAGATCGAACGTTCAAAAAGCTGTCTTCACCAAGGAAAGACGTTTATAAGCTCCAGCGAACCTCCGTCACCGAAGGTTACCTGGCAGGCAACCACAAGCGTAAATAGTTATCACACCCGTGACGCCACCAAACACTGGCAGGCTAATTCATTTGAGAGGAGCCGGCTGTGCGCCAGCAAGCCCCCAAGTCCAAGCTCTTCATGGCGAACCACAAGAGTTGAGGTGTTCATGATACTCAAACAGGCATGCCCCTCGGAATAGCCAAGGGGCGCAAGGTGCGTTCAAAGATTCGATGATTCAC
+
CCCCCFCFFCCDGGGGGGGGGGGHHHHHHHHHHHHHHHHHHHHGGGGGGHHHHHHHHHHHHHHHGHHHHGHHGHHHHHHHHGHHHHHHHHHHHHHHGHHHHHHGGGHHHHHHHHHHHHHGGGGGHHHGGHGGHGGGGGHHHHHGHHHHGGGHHHHGGHHHHGFFGGHHHHHHHHHHHHGGGGGGGGGGHGGHGHHGGHHHHGGHHHHHHHHHHHHHHHHGGGGGGHGGGGGGGGHHHGGHGGGGEHHHHHGGHHGHHHHHHHGGGGGHGHGHHHHHHHHHHHHGHHHHHHHGHHHHGHHHHHGHHHHHGGGGGGGHHHHHGHGHHHHGGGGGHHHHGGGGHGGGGGGGGGGFFFFFFFBBBAB
@M02197:105:000000000-AN6RF:1:1101:6018:15027 1:N:0:1
ACGTAACCACGTTCCTCCGCTTATTGATATGCTTAAGTTCAGCGGGTAGTCCTACCTGATTTGAGATCGAACGTTCAAAAGCTGTCTTCACCAAGGAAAGACGTTTATAAGCTCCAGCGAACCTCCGTCACCGAAGGTTACCTGGCAGGCAACCACAAGCGTAAATAGTTATCACACCCGTGACGCCACCAAACACTGGCAGGCTAATTCATTTGAGAGGAGCCGGCTGTGCGCCAGCAAGCCCCCAAGTCCAAGCTCTTCATGGCGAACCACAAGAGTTGGGGTGTTCATGATACTCAAACAGGCATGCCCCTCGGAATAGCCAAGGGGCGCAAGGTGCGTTCAAAGATTCGATGATTCAC
+
CDCDCFCFFDCDGGGGGGGGGGGHHHHHGHHHHHHHHHHHHHHGGGGGGHHHHHHHHHHHHHHHGHHHHGHHGGHHHHHHHHHHHHHHHHHHHHHGHHHHHHGGGHHHHHHHHHHHHHGGGGGHHHGHHGGHGGGGGHHHHHHHHHHGGGHHHHGGHHHHGGGGGHHHGHHHHHHHHGGGGGGGGGGGGGHGGHHHGHHGHHHHHHHHHHHHHHHHHHGFGGGGFHFGGGFGGGHHHGHGCGDAHHHGHHGGHHGHHHHHHGGGGFHGHGHHHHGFHECGGGGHHHHGGBHHGHHGHHHHHHHHHHHFGGGGGFHGHHHHHHGGHHGGGGGGGHFGGGGHGGGGGGFGGGFFFFFFFCCCCC
@M02197:105:000000000-AN6RF:1:1101:25715:15063 1:N:0:1
ACGTAACCACGTTCCTCCGCTTATTGATATGCTTAAGTTCAGCGGGTAGTCCTACCTGATTTGAGATCGAACGTTCAAAAAGCTGTCTTCACCAAGGAAAGACGTTTATAAGCTCCAGCGAACCTCCGTCACCGAAGGTTACCTGGCAGGCAACCACAAGCGTAAATAGTTATCACACCCGTGACGCCACCAAACACTGGCAGGCTAATTCATTTGAGAGGAGCCGGCTGTGCGCCAGCAAGCCCCCAAGTCCAAGCTCTTCATGGCGAACCACAAGAGTTGAGGTGTTCATGATACTCAAACAGGCATGCCCCTCGGAATAGCCAAGGGGCGCAAGGTGCGTTCAAAGATTCGATGACTCAC
+
CCDCCFCFFCDCGGGGGGGGGGGHHHHHHHHHHHHHHHHHHHHGGGGGGHHHHHHHHHHHHHGHGHHHHGHHGHHHHHHHHGHHHHHHHHHHHHHHGHHFHGHGGGHHHHHHHHHHHHHGGGGGHHHGHHGGHGGGGGHHHHHHHHHHGGGHHHHGGHHHHGGGGFHHHHHHHHHHHGGGGGGGGGGGGGGGGGHGHGHHHHHHHHGHGHHHGHHHGHHGGFGGGHHGGGGGGGHHHHGHGGGCEEGHHHFGHHGHGHHHGHGGGGGHGHGHHHHHHHHHGHHGHGHGHHGHHHHHGHHGHHHHFHHHGGGGGGCHHHHHHHHHHHHGGGGGHGHHGGGGGGGGGGGGGGGFFFFFFFBAA>A
@M02197:105:000000000-AN6RF:1:1101:5264:15099 1:N:0:1
ACGTAACCACGTTCCTCCGCTTATTGATATGCTTAAGTTCAGCGGGTAGTCCTACCTGACTTGAGATCGAACGTTCAAAAAGCTGTCTTCACCAAGGAAAGACGTTTATAAGCTCCAGCGAACCTCCGTCACCGAAGGTTACCTGGCAGGCAACCACAAGCGTAAATAGTTATCACACCCGTGACGCCACCAAACACTGGCAGGCTAATTCATTTGAGAGGAGCCGGCTGTGCGCCAGCAAGCCCCCAAGTCCAAGCTCTTCATGGCGAACCACAAGAGTTGAGGTGTTCATGATACTCAAACAGGCATGCCCCTCGGAATAGCCAAGGGGCGCAAGGTGCGTTCAAAGATTCGATGATTCAC
+
CCCCCFDFFCCCGGGGGGGGGGGHHHHHHHHHHHHHHHHHHHHGGGGGGHGHHHHHHHHHHHHHHHHGGGHHGHHHHHHHHGHHHHHHHHHHHHHHGHHHHHHGGGHHHHHHHHHHHHGGGGGGHHHGHHGGHGGGGGHHHHHHHHHHGGGHHGHGGHHHHGGGGHHHHGHHHHHHHHGGGDGGGGGGHGHHHGHGGHHHHHHHHHHGHHHHHHHHHFHGGGGGGHHHGGFGGGGHHHGHGGGGHGHHHHFGHHHHHHHHEHGGGGGHGHGHGGHHHHHHHHHGHHHHHHHHHHHHGHHHGHGHHHFHEEGEGGGHHHHHGHHHHHGGGGGGHHHHGGGGHGGGGGGGGGGFFFFFFFBBBAB
@M02197:105:000000000-AN6RF:1:1101:29542:14884 1:N:0:1
ACGTAACCACGTTCCTCCGCTTATTGATATGCTTAAGTTCAGCGGGTATCCCTACCTGATCCGAGGTCAACCTAAGAAAGTTGGGGGTTCTGGCGGGTGGACGGCTGGACCCTGTAGCGAGAAGTATTACTACGCTTAGAGCCAGACGGCACCGCCACTGATTTTAAGGGCCGCCGGTACAGCGGGCCCCAAGGCCAAGCAGAGCTTGATTCGTCATAATGACGCTCGAACAGGCATGCCCGCCGGAATACCAGCGGGCGCAATGTGCGTTCAAAGATTCGATG
+
CCCCBFCFFDDCGGGGGGGGGGGHHHHHHHHHHHHHHHHHHHHGGGCF<HHH;.HHHHH<HHH:GGGH<;HH<HH8BFGHG<HHGGGGGH<HH<GGGBDGGGG;F7F;;CGG:99FH8GF9FGH=DGH:HH/HG9G9GHG;FHFHHGG;5GGGGGGGFFGFGGGGGGFCFGFGGGHFHFGFFFGGGGHHFHGHHGHHGFGGHHHHHGFFGFGHHFHHGHGGGFGHHGGBHHHHFFGGGGGGFECHHFFDB2GGGGGGEBDDG5ECGGGGFGGFF5BFFFBBBBB
@M02197:105:000000000-AN6RF:1:1101:1973:15226 1:N:0:1
ACGTAACCACGTTCCTCCGCTTATTGATATGCTTAAGTTCAGCGGGTAGTCCTACCTGATTTGAGATCGAACGTTCAAAAAGCTGTCTTCACCAAGGAAAGACGTTTATAAGCTCCAGCGAACCTCCGTCACCGAAGGTTACCTGGCAGGCAACCACAAGCGTAAATAGTTATCACACCCGTGACGCCACCAAACACTGGCAGGCTAATTCATTTGAGAGGAGCCGGCTGTGCGCCAGCAAGCCCCCAAGTCCAAGCTCTTCATGGCGAACCACAAGAGTTGAGGTGTTCATGATACTCAAACAGGCATGCCCCTCGGAATAGCCAAGGGGCGCAAGGTGCGTTCAAAGATTCGATGATTCAC
+
BBBBBF?DDABAFGGGGGGGGGGHHHHHHHHHHHHHHHFFHHHGGGGGGHGHHGGHHHGHHHHHGGHHHGHGGHHHHHHHHGHHHHGHHHHHHHHHGHHHHHHGGGHHHHHFHFHHHHHGGGGGHHGGHHFFFGGGGGGGGHHHHHGFFCDGHHHGGHHGHGFFFHHFHEFFHHHHHHGDDDFGGGGGGGGHGGGGGFGBGHGHHGFGGHGGFFHHGHHGFAGGCEEBFFCFFEFFHHGH@C@CCBHFGHHGHHHHGHHHHHEGGGGF1HGHGHHGGBHHGHHGHHGG44GHGFDFGFHHHHHFFGAHEECECA1GHGHGHHFGHG2AGECGHFHGCGGGHGGGFFEBEFGFFFFFFFAA3>A
@M02197:105:000000000-AN6RF:1:1101:19771:15387 1:N:0:1
ACGTAACCACGTTCCTCCGCTTATTGATATGCTTAAGTTCAGCGGGTAGTCCCACCCGATTTGAGGTCAAGGTCGTTTTTGTGGGTCGAGCCTCCCACCGATGAATCGGCGGTGACCGGAACACCATCGTTGTCAATGAGACGGTTAGAAGCAGAGGTACAGTGCAGAAACCCGAGACGTAGAAACATATTATCACGTCAAGGATCGGCAAAGCAGACCCCACTAATCCATTTGGGAGGAGCTCGCTTCAAGGTGAAACCAGCAAATGACCTCCAAGTCCAAAATCCTCTCCACCAAAGGAAGGGCTTTTGAGAATTTCACGACACTCAAACGGGTGTGCCCCTCGGAATGCCAAGGGGCGCAAGGTGCGTTCAAAGATTCGATGATTCA
+
CCCBBFCFFCCCGGGGGGGGGGGHHHHHHGHHHHHHHHHHHHHGGGGGFFHHHHHGGGGGGGHHGHHHHHHHHHGGGGGGGHHGGGHGGGGGHHHGHHGGGGGHHHHHGGGG/@FBH?D-A-CFE.00<<C/.00=0<<:CF?E:CAGGHC00CCFF9FFFFFFFFFFFFFFGFFGGEGGGFGGGGGGGFFFEGGGFFFGFDFGGGHGHHHHHHHD/GHHGAFHFFHHHHHHHGHHHHHCGGGCEHHGHFGHHHHHHGHGHHHHHHGHFGHHGHHGHFGHHGHHHEDHHHEFFHHGHHHHGFHEHHHHHHHHHHHHEGGFEHHHFEGEGHEGGGHHGGGGF?ECFHHHHHHGHHGGGGGEHHHHGGGGGGGGGGGCGGFFFFFFFBBBAA
@M02197:105:000000000-AN6RF:1:1101:24680:15453 1:N:0:1
ACGTAACCACGTTCCTCCGCTTATTGATATGCTTAAGTTCAGCGGGTAGTCCCACCCGATTTGAGGTCAAGGTCGTTTTTGTGGGTCGAGCCTCCCACCGATGAATCGGCGGTGACCGGAACACCATCGTTGTCAATGAGACGGTTAGAAGCAGAGGTACAGTGCAGAAACCCGAGACGTAGAAACATATTATCACGTCAAGGATCGGCAAAGCAGACCCCACTAATCCATTTGGGAGGAGCTCGCTTCAAGGTGAAACCAGCAAATGACCTCCAAGTCCAAAATCCTCTCCACCAAAGGAAGGGCTTTTGAGAATTTCACGACACTCAAACGGGTGTGCCCCTCGGAATGCCAAGGGGCGCAAGGTGCGTTCAAAGATTCGATGATTCAC
+
CCCCCFCFFCCBGGGGGGGGGGGHHHHHHHHHHHHCHHHHHHHGGGGGGHHHHHHGGGGGGGHHGHHHHHHHHHGFGGGGGFHGGGHGGGGGHHHGHHGGGGGHHHHGGGGG@C/FHCC-@<GGG.0<C.<<.DGF000;CCAE.C.;;CCB0::FFFFFFFFFFFFD/FBFFFGGGFGFGGGGGGGFFBGGEGGGFGGGFEB?GGHHFHGHHGHGGCEHHHHHHHGGHHHGFGHHGHHFFCDA<1FHGHFHHHHHHHHHHGHHHGHHFGHHHHHGHHGHHHHHHGGHHHGGEHHHHHHHGHHHHHFEHHHHHHHHGHGGGEHGFEGGHHEGGGHHGGGGGFCGHHGHHHHHHHGGGFGGHHHHGGGGGGGGGGGGGGGFFFFFFFABBAB
@M02197:105:000000000-AN6RF:1:1101:27128:15458 1:N:0:1
ACGTAACCACGTTCCTCCGCTTATTGATATGCTTAAGTTCAGCGGGTAGTCCCACCCGATTTGAGGTCAAGGTCGTTTTTGTGGGTCGAGCCTCCCACCGATGAATCGGCGGTGACCGGGACACCATCGTTGTCAATGAGACGGTTAGAAGCAGAGGTACAGTGCAGAAACCCGAGACGTAGAAACATATTATCACGTCAAGGATCGGCAAAGCAGACCCCACTAATCCATTTGGGAGGAGCTCGCTTCAAGGTGAAACCAGCAAATGACCTCCAAGTCCAAAATCCTCTCCACCAAAGGAAGGGCTTTTGAGAATTTCACGACACTCAAACGGGTGTGCCCCTCGGAATGCCAAGGGGCGCAAGGTGCGTTCAAAGATTCGATGATTCAC
+
CCDCCFCFFCCBGGGGGGGGGGGHHGHGHHHHHHHHHHHHHHGGGGGGEHHHGHHGGGFGGGHHGHHHHHGHHHGEFGGGGHHGGGHGGGGGHHHGHHGGGGGHHHHHGGGG>//1D?C->-.<EC<CA.</<DGFCCFB00<A<EAG0CC0CBBFFFFFFFEFFFF?FG>AEFGGFGGGGFGFFGGFFFFFBFFEFFGFFDBGGCFHHHGFHBFGGGECFHGFHGFFGHGHHEFGHGHGGGGGHHHHHFFHFHGHHHHHHHHHHGHGGGHFFEHEHGCEHDFFHGEFHGEE?GFHFFHHHGHHHEHHGFHHHHHHEHGGGFGF@GHGFGGGGGGHGEEEGCGGHHHHHHHHFHGGGGGGF5GGGGGFHGGGFGF5AGFFFFBFFFBBABA
@M02197:105:000000000-AN6RF:1:1101:18854:15506 1:N:0:1
ACGTAACCACGTTCCTCCGCTTATTGATATGCTTAAGTTCAGCGGGTAGTCCTACCTGATTTGAGATCGAACGTTCAAAAAGCTGTCTTCACCAAGGAAAGACGTTTATAAGCTCCAGCGAACCTCCGTCACCGAAGGTTACCTGGCAGGCAACCACAAGCGTAAATAGTTATCACACCCATGACGCCACCAAACACTGGCAGGCTAATTCATTTGAGAGGAGCCGGCTGTGCGCCAGCAAGCCCCCAAGTCCAAGCTCTTCATGGCGAACCACAAGAGTTAAGGTGTTCATGATACTCAAACAGGCATGCCCCTCGGAATAGCCAAAGGGCGCAAGTTGCGTTCAAAGATTCGATGATTCAC
+
ABBB@?ADFAABGBFGFEEAE?2DFGFFHDFFGF5DABFHBGGFGG0A1GHGHGGHFD3EGHFEEAF3E1FC@HF?@GHFHAADEFGFDF4BF3GHE1?GCF1E?FHHFH443BGHHHF@GGC@B0GA/ACBFFB;/?1<?G1FDAFHGGGFGBHGGEHHEGGAFCGGFHHHHEHHHFBA#EDGGGG?ADGEGGE9FFGFG;ECDFDBFFFFFFFBFFGF<9CE..0//<3/FDFD1/CHCB<//F1<BFG?B11001>>1FF>E?EGCF/@1HFHHGF1F1E/>B1121D2F12B/10@1B@BB100A//////E2HFGBBGFD100EA0011B000EEAFA3B3A31B111FBFFFA1>1>
@M02197:105:000000000-AN6RF:1:1101:25461:15408 1:N:0:1
ACGTAACCACGTTCCTCCGCTTATTGATATGCTTAAGTTCAGCGGGTAGTCCTACCTGATTTGAGATCGAACGTTCAAAAAGCTGTCTTCACCAAGGAAAGACGTTTATAAGCTCCAGCGAACCTCCGTCACCGAAGGTTACCTGGCAGGCAACCACAAGCGTAAATAGTTATCACACCCGTGACGCCACCAAACACTGGCAGGCTAATTCATTTGAGAGGAGCCGGCTGTGCGCCAGCAAGCCCCCAAGTCCAAGCTCTTCATGGCGAACCACAAGAGTTGAGGTGTTCATGATACTCAAACAGGCATGCCCCTCGGAATAGCCAAGGGGCGCAAGGTGCGTTCAAAGATTCGATGATTCAC
+
CCCBCFCFFBABGGGGGGGGGGGHGHHHHHGHHHHGHHHGHHHGGGGGGHHHHHHHHHGHHHHHGHHHHGHHGHHHHHHHHGHHHHHHHHHHHHHHGGHHHHHGFGHHHHHGGHHHHHHGGGGCHHHGHHGGGGGGGGHH;HHHGHHHGGGHHHHGGHHHHGGGFHHHHHHHHHHHHHGGGGGGGGGGGGGGGGHHGGGHHGHGGGHGGHHFHHHHHHGGGGGGFGHHGGGGGGGGF/GEFGFGHHHHHHGGEFF2AHFHFFGGGGGHGHGHHHHHFBGHHHGGHHHD4HHHHHHHGGFHHGDBHFEHFECGGGGHHHHHHHGCHHGGGGGGHHHHGGGGHGGGGCGGGFCC4FFFFFBAABB
@M02197:105:000000000-AN6RF:1:1101:5567:15597 1:N:0:1
ACGTAACCACGTTCCTCCGCTTATTGATATGCTTAAGTTCAGCGGGTAGTCCCACCCGATTTGAGGTCAAGGTCGTTTTTGTGGGTCGAGCCTCCCACCGATGAATCGGCGGTGACCGGAACACCATCGTTGTCCATGAGACGGTTTGAAGCAGAGGTACAGTGCAGAAACCCGAGACGTAGAAACATATTATCACGTCAAGGATCGGCAAAGCAGACCCCACTAATCCATTTGGGAGGAGCTCGCTTCAAGGTGAAACCAGCAAATGACCTCCAAGTCCAAAATCCTCTCCACCAAAGGAAGGGCTTTTGAGAATTTCACGACACTCAAACGGGTGTGCCCCTCGGAATGCCAAGGGGCGCAAGGTGCGTTCAAAGATTCGATAATTCAC
+
ABBBAFBFFBBBGGGGGGGGGGGHHHHHHHHHHHHHHHHHHHHGGGGGGHHHHHHGGGGGGGHHGGHHHHHHHHGEFGGGGGHGGGGGGGGGHHHGHHGGFGGGHHHHGGGG/>/1F<C-A?B0DGFG..</.00==D0:00.:.;.:0CB0C//9E9FBFB#BBB99CF3EFFGFAEGGGGFFFGFFC:GFB/CEGGGFFGB.@CHGHHHHHGGEACFFFGHGDGBHFGCHFGHHHHFGGCGGFFFGFHGGDHHHGFBHHGHHHHFHGFF2GHHFHHGHGHGHHGFEHEFF?HFHFEHHHHFHHHFHHFHHHHHFEGGFEHGF@GHGHHGGEEHHGGGGGGGGGGEHFFHHHFHGGGGAFHHHGGGGHGFGGGGGGFGBBFFFFFBAA3A
@M02197:105:000000000-AN6RF:1:1101:10547:15632 1:N:0:1
ACGTAACCACGTTCCTCCGCTTATTGATATGCTTAAGTTCAGCGGGTAGTCCTACCTGATTTGAGGCCAAACGTCAATAAGGAAGACGCTAATAAAAGCGTCGACGCGTTAGAGGCACGGGACCTTCATTCATGCACTTCAGCTAACGGCGATCATTATCACGCCGAAGGCCTTGTCATGCAAAGTCGAAAGTCGACCGCAAGCCGATGCATTTCAGGAGAGCCCGAGTCCTGGACGAATCCAAGTCTCCGGCAGCCCCCACCATCCAAACGCCCTCTCGAAGCAAATCGAGAGGGGTTGAGAATTTACTGACACTCAAACAGGCATGCTCCTCGGAACACCGAGGAGCGCAAGGTGCGTTCAAAGATTCGATGATTCAC
+
CCCCCFCFFCCBGGGGGGGGGGGHHHHHHHHHHHHGHHHHHGHGGGGGGHHHHHHHHHGHHHHHGHGGHHHHGHHGGHHHHHHHHHHGGGGGHHHHHHHGGGGGGGGGGGGGHHHGGHGGGGGGHHHHHHHHHHHHHHHHHHHHHHHGGGGGGGGHHHHHGHGHGGGGGGGGGGGGGGGGGGGGGFGGGGFFFFFFFFFFFFGFFFGGGGFGGFGGHHHHGGGGGGHGFGHGFGHGHHEGHHHFFGCCGGHGFCGGGGDGHGHHHGGGGGGCCGGHHHGHHFHHGGHGGHHGGGGHHHHHHHFHFHHHHHHHGGGFHHHGHHHHGHHGGGGGGGHGGGGGGGHHGGGGGHGHHGGGGHGGGGGGGGGGFFFFFFFBAA>A
@M02197:105:000000000-AN6RF:1:1101:8991:15813 1:N:0:1
ACGTAACCACGTTCCTCCGCTTATTGATATGCTTAAGTTCAGCGGGTAGTCCCACCCGATTTGAGGTCAAGGTCGTTTTTGTGGGTCGAGCCTCCCACCGATGAATCGGCGGTGACCGGAACACCATCGTTGTCAATGAGACGGGTAGAAGCAGAGGTACAGTGCAGAAACCCGAGACGTAGAAACATATTATCACGTCAAGGATCGGCAAAGCAGACCCCACTAATCCATTTGGGAGGAGCTCGCTTCAAGGTGAAACCAGCAAATGACCTCCAAGTCCAAAATCCTCTCCACCAAAGGAAGGGCTTTTGAGGATTTCACGACACTCAAACGGGTGTGCCCCTCGGAATGCCAAGGGGCGCAAGGTGCGTTCAAAGATTCGATGATTCAC
+
CCCCCFCFFBCBGGGGGGGGGGGHHHHHGHHHGHHGHHHHHHHGGGFGGHHHHHHGGGGGGGHHGHHHHHHHGHGGGGGGGGHGGFHGGGGGHHHGHHGGGGGHHHHHGGGG>@=1F@D@CCHCDCBGD.CF<<<DGEG0:CDE-;-.0CG:CF/FFFFFFBFBFFFBFGFEEFFFGGGFGFBFFFBFBBFFC9BC0FGFGDF:0CCCFHGFCBBDGGFHHHHFFHHGHHEGFFFHHGHGGGGCHGFBHGHFFGHFFGHGHHHHHGFHDGHHHHHGHHGHGHFHGGFEGAFF?HFHHHEHGHHHHHHHHGHHGHHHGGF?DHGFHGHGHHGGFEHGGGGGGFCGHHHHHHFHHHHGGGGGGHFHGGGGHGGGGGGCFGGFBFFFFFAAA>A
@M02197:105:000000000-AN6RF:1:1101:19369:16027 1:N:0:1
ACGTAACCACGTTCCTCCGCTTATTGATATGCTTAAGTTCAGCGGGTAGTCCTACCTGATTTGAGATCGAACGTTCAAAAAGCTGTCTTCACCAAGGAAAGACGTTTATAAGCTCCAGCGAACCTCCGTCACCGAAGGTTACCTGGCAGGCAACCACAAGCGTAAATAGTTATCACACCCGTGACGCCACCAAACACTGGCAGGCTAATTCATTTGAGAGGAGCCGGCTGTGCGCCAGCAAGCCCCCAAGTCCAAGCTCTTCATGGCGAACCACAAGAGTTGAGGTGTTCATGATACTCAAACAGGCATGCCCCTCGGAATAGCCAAGGGGCGCAAGGTGCGTTCAAAGATTCGATGATTCAC
+
ABBBBFBFFBABGGGGGGGGGGGHHHHHHHHHHHHHHHHHHHHGGGGGFHHHHHHHHHHHHGHHGHHHGGHHGHHHHHHHHGGHHHHHHHHHHHHHGFHHHBHFFFHHGHFGFHHGGHHGGGGGHHHGHHGGHGGGGGHHGHHHHHGGGGGHHGFFGHHHHGFGGGHHGGGGGHHGHHGGGGFFGGGGHGHGGHGGGHHGGHHHHFHHHHHHGFFHHFGFFFFEF;GHGGGGGFGHHHGFGCC@AFHHHHGGHHFHHFHHHHEADEEFFEEBFGGFFHEHGHGGHGHHGEGDF5F@AGHHGGDEHGFGEECGEFGHHHHGBFHFHHECGFC?HHHHGGGGHGFGFGGGGGGFFFFFFFA?A>A
@M02197:105:000000000-AN6RF:1:1101:25133:15967 1:N:0:1
ACGTAACCACGTTCCTCCGCTTATTGATATGCTTAAGTTCAGCGGGTAGTCCTACCTGATTTGAGGTCAAACGTCAATAAGGAAGACGCTAATAAAAGCGTCGACGCGTTAGGGGCACGGGACCTTCATTCATGCACTTCAGCTAACGGCGATCATTATCACGCCGAAGGCCTTGTCATGCAAAGTCGAAAGTCGACCGCAAGCCGATGCATTTCAGGAGAGCCCGAGTCCTGGACGAATCCAAGTCTCCGGCAGCCCCCACCATCCAAACGCCCTCTCGAAGCAAATCGAGAGGGGTTGAGAATTTACTGACACTCAAACAGGCATGCTCCTCGGAACACCGAGGAGCGCGAGGTGCGTTCAAAGATTCGATGATTCAC
+
CCCCCFCFFCABGGGGGGGGGGGHHHHHHHHHHHHHHHHHHHHGGGEEGHHHHHHHHHHHHHHHGHHHHHHHGHHGGHHHHHHHHHHGGGGGHHHHHHHGGGGGGGGGGGGGHHGGGGGGGGGGHHHHHHHHHHHHHHHHHHHHHHHGGGGGGGGHHGHHHHGHGGGDGGGGGGGGGGGGGGGGGGGGGFFFFFFFFFFGGGGGGGGGGGGFFFGFGGFGGGFGFHFHHHHGGGHGHHGHHHGHGGGGGGHGGGGGGGGHHGHHHGGGGGGGGGGHHHGHHHHHGHHHGHHGGGGHHHHHHHHHFFGBHFHGHGGGHHHGHHHHHHHHGGGGGGHHGGGGGGHHGGGGGGGHHGGGGHGGGGGGGGGGFFFFFFFBAAAB
@M02197:105:000000000-AN6RF:1:1101:11698:16117 1:N:0:1
ACGTAACCACGTTCCTCCGCTTATTGATTGCTTAAGTTCAGCGGGTAGTCCCACCCGATTTGAGGTCAAGGTCGTTTTTGTGGGTCGAGCCTCCCACCGATGAATCGGCGGTGACCGGAACACCATCGTTGTCAATGAGACGGTTAGAAGCAGAGGTACAGTGCAGAAACCCGAGACGTAGAAACATATTATCACGTCAAGGATCGGCAAAGCAGACCCCACTAATCCATTTGGGAGGAGCTCGCTTCAAGGTGAAACCAGCAAATGACCTCCAGGTCCAAAATCCTCTCCACCAAAGGAAGGGCTTTTGAGAATTTCACGACACTCAAACGGGTGTGCCCCTCGGAATGCCAAGGGGCGCAAGGTGCGTTCAAAGATTCGATGATTCAC
+
ABCAAFCFFCCBGGGGGGGGGGGHHHHHHHHHGHHHHHHHHFGGGGGGHHHHHHGDGGGGGHHFHCGHFHGHHG/EGGGGHHGGGHGGGGGHHHGHHGG/<DHHHHGGGGG>//1?@?->@B<AC0/<.</<00GD000:0.:.:.::GC://BF:9FCFBBFFFFDFFBEFFFFFEF9GFFFFBBBFBBFEDC90GFABAGG4GHGFFHGHGGC;CCAD0G<0GFF9GEGH9GH;FFGGGCGHHFGHHHEGHFCHGGHHHHGDBFFAGHGFGHHHHCG4GEFFGGHFHGFCHHHHHHHHHGGHHFHFHHEHGHHGHGFAHHFGGHDHHECGGHHFECGGGCGHHGGHGHHHFHCGGGGGFHCGGGEAGGBGGBGGGGFFFFFFFAA>3>
@M02197:105:000000000-AN6RF:1:1101:20539:16120 1:N:0:1
ACGTAACCACGTTCCTCCGCTTATTGATATGCTTAAGTTCAGCGGGTAGTCCTACCTGATTTGAGATCGAACGTTCAAAAAGCTGTCTTCACCAAGGAAAGACGTTTATAAGCTCCAGCGAACCTCCGTCACCGAAGGTTACCTGGCAGGCAACCACAAGCGTAAATAGTTATCACACCCGTGACGCCACCAAACACTGGCAGGCTAATTCATTTGAGAGGAGCCGGCTGTGCGCCAGCAAGCCCCCAAGTCCAAGCTCTTCATGGCGAACCACAAGAGTTGAGGTGTTCATGATACTCAAACAGGCATGCCCCTCGGAATAGCCAAGGGGCGCAAGGTGCGTTCAAAGATTCGATGATTCAC
+
BCCCBFCFFCDBGGGGGGGGGGGHHHHHHHHHHHHHHHHHHHHGGGEEGHHHHGHHHHHHHHHHGHHHHGHHGHHHHHHHHGHHHHHHHHHHHHHHGHHHFHHGGGHHHHHHHHHHHHHGGGGGHHHGHHGGHGGGGGHHHHHHHHHHGGGHHHHGGHHHHGGGGHHHHGGHHHHHHHGGGGGGGGGGGGHHHGHHHHHHHHHGHGHGHHGFHFFHGHHGGGGGGHHHGGGGGGHHHGGHGGFFHHHGHHHGHHHHHHHGGHGGGGGHFCGHHGHHHHHHHHHGHHHHHHHHHHHHGHHHHHHHHHHHGGGGGGGHHHHGHHHGHHGGGGGGHGHHGGGGHGGGGGGGGGGFFFFFFFBBBBB
@M02197:105:000000000-AN6RF:1:1101:27756:16281 1:N:0:1
ACGTAACCACGTTCCTCCGCTTATTGATATGCTTAAGTTCAGCGGGTAGTCCCACCCGATTTGAGGTCAAGGTCGTTTTCGTGGGTCGAGCCTCCCACCGATGAATCGGCGGTGACCGGAACACCATCGTTGTCAATGAGACGGTTAGAAGCAGAGGTACAGTGCAGAAACCCGAGACGTAGAAACATATTATCACGTCAAGGATCGGCAAAGCAGACCCCACTAATCCATTTGGGAGGAGCTCGCTTCAAGGTGAAACCAGCAAATGACCTCCAAGTCCAAAATCCTCTCCACCAAAGGAAGGGCTTTTGAGAATTTCACGACACTCAAACGGGTGTGCCCCTCGGAATGCCAAGGGGCGCAAGGTGCGTTCAAAGATTCGATGATTCAC
+
ACBAAFCFFCCCGGGGGGGGGGGHHHGCHHHHHHHGHHHHHHHGGGGGGHHHHHHGGGEGGGHHGHHHHHHHGHEEFGGHGHGGGGHGGGGGHHHGHHGGGGGHHHHHGGGGAC/?G<D-@-<CECB0DCGB.=GHDB0C00:E.CA.0;CBGB:FFFFFFFFFFGFFGGFEFFGGGFGBGGGGGGGGEGGGFBAFFGGGGGGD@GHHGHHHHGFDFGHHFDFGHGFHHHHHHGHHFFFGGGGGHHFHHHHGHD2HHGHGEHHHHHHFGGHGHGHHHHGHHHHGHGGHHHGGGGHHHHGHHHGGHGHHHHHHHHHHF3GGGHHGBEHGHGEGGGHHGGGGGGCFEHHHHHHHHFHGFEACHHGHGGGGHGGGGGGGGFG4FFFFFFABAAA
@M02197:105:000000000-AN6RF:1:1101:6257:16342 1:N:0:1
ACGTAACCACGTTCCTCCGCTTATTGATATGCTTGAGTTCAGCGGGTAGTCCCACCCGATTTGAGGTCAAGGTCGTTTTTGTGGGTCGAGCCTCCCACCGATGAATCGGCGGTGACCGGAACACCATCGTTGTCAATGAGACGGTTAGAAGCAGAGGTACAGTGCAGAAACCCGAGGCGTAGAAACATATTATCACGTCAAGGATCGGCAAAGCAGACCCCACTAATCCATTTGGGAGGAGCTCGCTTCAAGGTGAAACCAGCAAATGACCTCCAAGTCCAAAATCCTCTCCACCAAAGGAAGGGCTTTTGAGAATTTCACGACACTCAAACGGGTGTGCCCCTCGGAATGCCAAGGGGCGCAAGGTGCGTTCAAAGATTCGATG
+
BCCCCFCFFCCCGGGGGGGGGGGHHHHHHHHHHHHHHHHHHHHGGGFGGHHHHHHGGGGGGGGHGHHHHGHHHGGGGGGGGHHGGGHGGGGGHHHGHHGGGGGHHHHHGGGG<//?GDG-C-B0D.DGD.G<CHFFDD0CCCFF:C.::GFFFFFFFFFFGFFFFFFFFFFFGGGGGEGGGGGGGGGGGFGFADADFFGGGGFG?GGFHHHHGHHGGFHEHFHHGHHFHGGHHGHGHHHDGGDGHFFHHHHHHHHHHHGHHHHHHHHHGGHHHHHHHHGHHHHHHGGHHHGGGHHGHHHHGHHHHFGFHHHHHHHGEHGGGGHGEGHGHHGFGGHGGGGGGGGGHHHHHFHCGHHGGGGGHHHGFGGGGGGGGFFFBFFFCCBCC
@M02197:105:000000000-AN6RF:1:1101:13982:16485 1:N:0:1
ACGTAACCACGTTCCTCCGCTTATTGATATGCTTAAGTTCAGCGGGTAGTCCCACCCGATTTGAGGTCAAGGTCGTTTTTGTGGGTCGAGCCTCCCACCGATGAATCGGCGGTGACCGGAACACCATCGTTGTCAATGAGACGGGTAGAAGCAGAGGTACAGTGCAGAAACCCGAGACGTAGAAACATATTATCACGTCAAGGATCGGCAAAGCAGACCCCACTAATCCATTTGGGAGGAGCTCGCTTCAAGGTGAAACCAGCAAATGACCTCCAAGTCCAAAATCCTCTCCACCAAAGGAAGGGCTTTTGAGAATTTCACGACACTCAAACGGGTGTGCCCCTCGGAATGCCAAGGGGCGCAAGGTGCGTTCAAAGATTCGATGATTCAC
+
BCCABFCFFCCBGGGGGGGGGGGHHHHHHHHHHHHHHHHHHHHGGGAEFFHHHHHGGGGGGGGHGGHHFGHHHHGEGGGGGFHGGFHGGGGGHGHGHHGGGGGHHHHHGGGG<@C?G@F---FCD.00<<CG.<GFDDE00;AD-A-.;C00GFBFF9BBFFFFFFBFFF?FFFFGGFFFBGGGFGGGC9+BEDCDF0GGGGGBCGHGHHFFGHFGGGGGHHGHHFHHHHHHGGHHHFCCGGDCHHFHHHFHFDEHHHHHHHHEGFEHDDFBCBGEHHGHEHGGHFEFEHGFCHGHGHHHHHHGHFGHHFHHHHHG?FEFFFGEFGFFFHEEGGHHGGCGGGEACBGGGFHHHHAEEDGGHHHGGGGE4CGGGFGCFGGFBFFFFFBA?BA
@M02197:105:000000000-AN6RF:1:1101:21986:16811 1:N:0:1
ACGTAACCACGTTCCTCCGCTTATTGATATGCTTAAGTTCAGCGGGTAGTCCTACCTGATTTGAGATCGAACGTTCAAAAAGCTGTCTTCACCAAGGAAAGACGTTTATAAGCTCCAGCGAACCTCCGTCACCGAAGGTTACCTGGCAGGCAACCACAAGCGTAAATAGTTATCACACCCGTGACGCCACCAAACACTGGCAGGCTAATTCATTTGAGAGGAGCCGGCTGTGCGCCAGCAAGCCCCCAAGTCCAAGCTCTTCATGGCGAACCACAAGAGTTGAGGTGTTCATGATACTCAAACAGGCATGCCCCTCGGAATAGCCAAGGGGCGCAAGGTGCGTTCAAAGATTCGATGACTCAC
+
CDDCDFBFFCCCGGGGGGGGGGGHHHHHHHHHHHHHHHHHHHHGGGGGGHHHHHHHHHHHHHHHGHHHHGHHGHHHHHHHHGHHHHHHHHHHHHHHGHHHHHHGGGHHHHHHHHHHHHHGGGGGHHHGHHGGHGGGGGGHHHHHHHHHGGGHHHHGGHHHHGGGGGHHHFHHHHHHHHGGGGGGGGGGGGHHHHHGHHHGGHHGHHHHHHHHHHHFHHHFGGGGGHHHGGGGGGHHHHGHCFFFFHHHHGFGHHHGHHGEGHGGGGGHGHGHHHHHHHHHHFFGHGHHHHEGHFGHGHGHHGHGHHHHGGEGFGGHHHHGGHHGHHGGGGGGHGHHGGGGHGGGGGGGGGGFFFFFFFCCCCC
@M02197:105:000000000-AN6RF:1:1101:17444:16895 1:N:0:1
ACGTAACCACGTTCCTCCGCTTATTGATATGCTTAAGTTCAGCGGGTAGTCCTACCTGATTTGAGATCGAACGTTCAAAAAGCTGTCTTCACCAAGGAAAGACGTTTATAAGCTCCAGCGAACCTCCGTCACCGAAGGTTACCTGGCAGGCAACCACAAGCGTAAATAGTTATCACACCCGTGACGCCACCAAACACTGGCAGGCTAATTCATTTGAGAGGAGCCGGCTGTGCGCCAGCAAGCCCCCAAGTCCAAGCTCTTCATGGCGAACCACAAGAGTTGAGGTGTACATGATACTCAAACAGGCATGCCCCTCGGAATAGCCAAGGGGCGCAAGGTGCGTTCAAAGATTCGATGATTCAC
+
BBBAAFBFFBABEGGFGGGGGGGHHHHFHHHHHHHHGGFHHHHGGGGGGFHHHHHHHHHFHFFHGHGHHGHHGHHHHHGHHGHHGHGFHHHHHHHGGHHHHHHEFFCHFHHEHHHHHHHGGGGGHHHG?FEGHGGGGG8EFGGHFFHHGGGHHHFGGHFHFGEFGHHHHHHHHHHHHHGGGEGGGFGGGGGGGGGGGGGFHFHHHHHGHHFHHHFHGHFFDFGGGHGFGGGGCDFHHHGGGDB@AHHHHHHGHHGHHFFEFFGGGCGHGFGHFHHHFFFHHG3HHGHHFGHHHF55EEHHHHGGHGGHGGGGGGGHHHHFGBFFHGHEGGGGGHGHGGEGGGGGGGGGGGGFBFFFFFBABAA
@M02197:105:000000000-AN6RF:1:1101:20367:16901 1:N:0:1
ACGTAACCACGTTCCTCCGCTTATTGATATGCTTAAGTTCAGCGGGTAGTCCCACCCGATTTGAGGTCAAGGTCGTTTTTGTGGGTCGAGCCTCCCACCGATGAATCGGCGGTGACCGGAACACCATCGTTGTCAATGAGACGGTTAGAAGCAGAGGTACAGTGCAGAAACCCGAGACGTAGAGACATATTATCCCGTCAAGGATCGGCAAAGCAGACCCCACTAATCCATTTGGGAGGAGCTCGCTTCAAGGTGAAACCAGCAAATGACCTCCAAGTCCAAAATCCTCTCCACCAAAGGAAGGGCTTTTGAGAATTTCACGACACTCAAACGGGTGTGCCCCTCGGAATGCCAAGGGGCGCAAGGTGCGTTCAAAGATTCGATGACTCAC
+
CCCCCFCFFCCBGGGGGGGGGGGHHHHHHHGHHHHHHHHHHHHGGGGGGHHHHHHGGGGGGGGHGHHHHHHHHHGGGGGGGHHGGGHGGGGGHHHGHHGGGGGHHHHHGGGG/</1?->-<-00<.0C..CCCDFF0DGHFFAD.;.CCGBC0//BF#FFFB;;BEFFEFF?CFFFFEBBFBGFFFFFFFGFBFGFFGFGGDB@:BDFGGCHHHHGDCHHHFHHHFCEGHHHF8HHHHHDCGCGHHHHHHHHHGHFHGGHHHFHGHHCB/GBGHHHGHGHFHGHGGGHHGCF?GHHHHHHHHHGHHHHFHHHHHGHGCGGGHHGFGHGHHGGGGHHGGGGGGGGHHHHHGHHGHHGGGGGHHFHGGGGHGGGGGGGGGGFFFFFFFBBAAB
@M02197:105:000000000-AN6RF:1:1101:4583:17010 1:N:0:1
ACGTAACCACGTTCCTCCGCTTATTGATATGCTTAAGTTTAGCGGGTAGTCCTACCTGATTTGAGATCGAACGTTCAAAAAGCTGTCTTCACCAAGGAAAGACGTTTATAAGCTCCAGCGAACCTCCGTCACCGAAGGTTACCTGGCAGGCAACCACAAGCGTAAATAGTTATCACACCCGTGACGCCACCAAACACTGGCAGGCTAATTCATTTGAGAGGAGCCGGCTGTGCGCCAGCAAGCCCCCAAGTCCAAGCTCTTCATGGCGAACCACAAGAGTTGAGGTGTTCATGATACTCAAACAGGCATGCCCCTCGGAATAGCCAAGGGGCGCAAGGTGCGTTCAAAGATTCGATGATTCAC
+
BA?ABFAFFBAAGFGEGCFGGG?FDGGHHFEBEGEGHFFGHHHGEGAEGHHHFDBFDGA5EGFGGGFHHGH1EFGGHFGHHGH3GFGEGGFGFGHHE1FCGGHGFGHHGHFBGGHHHHHGGEGGFF?ECFDDHFFFGGBFGHFFGGHHF?FEFGFFGHEGHFFFFGDFGGGGFCGCGHGGGDGGGGGGGDFEFEHGGHHFFHHGFGFGFGFHGF0FGHHGGGFFFGHHGGCFGGHFFHGHGCCGGFHHHGGGHHGHFGEEHHGGGGGG?0GFHHHHFEHFFFFGHGHGBBBGGFHFGHHHG@HFFEHHGGGGGE/HFGA11BFFFFHEGGGGHHHHGGGGFGFGGFFG?F1FFFFFF3A11>1
@M02197:105:000000000-AN6RF:1:1101:15147:17041 1:N:0:1
ACGTAACCACGTTCCTCCGCTTATTGATATGCTTAAGTTCAGCGGGTAGTCCTACCTGATTTGAGATCGAACGTTCAAAAAGCTGTCTTCACCAAGGAAAGACGTTTATAAGCTCCAGCGAACCTCCGTCACCGAAGGTTACCTGGCAGGCAACCACAAGCGTAAATAGTTATCACACCCGTGACGCCACCAAACACTGGCAGGCTAATTCATTTGAGAGGAGCCGGCTGTGCGCCAGCAAGCCCCCAAGTCCAAGCTCTTCATGGCGAACCACAAGAGTTGAGGTGTTCATGATACTCAAACAGGCATGCCCCTCGGAATAGCCAAGGGGCGCAAGGTGCGTTCAAAGATTCGATGACTCA
+
CCCCCFCFFCCCGGGGGGGGGGGHHHHHHHHHHHHHGHHHHHHGGGGGGHHHHHHHHHHHHHHHGHHHHGHHGHHHHHHHHGHHHHHHHHHHHHHHGHHHHHHGGGHHHHHHHHHHHHHGGGGGHHHGHGGGHGGGGGHHHHHHHHHHGGGHHHHGGHHHHGFGGHHHHHHHHHHHHHGGGGGGGGGGGGHGHHGGHHHHHHHHHHHHHHHHHHGHHHHGGFGGGHHHGGFGGGHHHHGHGDGCCHHHHHHGGHHHHHHGGHGGGGGGGGGHHHHHHHHHGHHGHGHGHHHHHHHHFBFHHHHHHHHHCGGGGGGHHHHHGHHHHHHGGGGGHHHGGGGGGGFGGGGGGGFFFFFFFBBBAB
@M02197:105:000000000-AN6RF:1:1101:3443:17141 1:N:0:1
ACGTAACCACGTTCCTCCGCTTATTGATATGCTTAAGTTCAGCGGGTAGTCCTACCTGATTTGAGGTCAGATTTGTCAAAGTCAAGGGTTTGTTATCCCCAAGATACACCTTTTCTGTAGAAGCCTCTTCACATCTAACGTAGATAATTATCACATTAGTGTTACTGAGCTATGATCCATCAGAAAAACTCATTCATTCAAGAGGAGCCAACAAGCAACCTCAGTTGCGCCAGCAATTATCCTCCAACTCCAACTTCACCCTTAACATAAATGCTAAAAGGCAGTTGAGAATTTCATGACACTCAGACAGGCATGCTCCTCGGAATACCAAGGAGCGCAAGGTGCGTTCAAAGATTCGATGACTCAC
+
ABBABFBFFBBAGFGGGFGGFGGHGHHGFHGHHHFFFHHHHHGGGGCGGHGHHHHHHHEHHFGGGHFHGHGHHHHHHGHHFFDHHGHCBGFEHHHHHHBFHFHHHGHHHHHHHHGGHHHHHHFHHHFHHFHHHGHHFGHGFHHHHHGHHGFGHHHHGGHGHHHHHHHHHHHHHHHHHHHHGHHHHHHHHHHHHGHHHHHGGHHHGHHHHHHHGGHHHHGHEHHHHHHFFCGGHHHHFGGEAEEFFGFF1FFDFFEFEBFHHGHGHGBGHHHHHHGHHHHHHHHFGHGFFG@1GGBFGBGF1GBHHHFFHFHHHHGGEEGFFFHGHHFGHHFGGGCGHHFG?GEEAGF3GGGGFB1BFFFFFFA1AAA
@M02197:105:000000000-AN6RF:1:1101:13720:17273 1:N:0:1
ACGTAACCACGTTCCTCCGCTTATTGATATGCTTAAGTTCAGCGGGTAGTCCCACCCGATTTGAGGTCAAGGTCGTTTTTGTGGGTCGAGCCTCCCACCGATGAATCGGCGGTGACCGGAACACCATCGTTGTCAATGAGACGGTTAGAAGCAGAGGTACAGTGCAGAAACCCGAGACGTAGAAACATATTATCACGTCAGGGATCGGCAAAGCAGACCCCACTAATCCATTTGGGAGGAGCTCGCTTCAAGGTGAAACCAGCAAATGGCCTCCAAGTCCGAAATCCTTTCCACCAAAGGAAGGGCTTTTGAGAAGGTCACGACACTCAAACGGGTGTGCCCCTCGGAATGCCAAGGGGCGCAAGGTGCGTTCAAAGATTCGATGATTCAC
+
CCCCCFCFFCCAGGGGGGGGGGGHHHHHHHHHHHHGHHHHCHHGGGGGGHHHHHHGGG?EGGGHGHHHHHHHFGGF?FGGGGBDGEHGGGGGHHHGGHGGCFGHGFHHGGGG//?CGCCCG-<0EAD0..</<DGHD00;CFACACA.:GCBC//FBFFFFGBBFF;;B9FAEFBFAEFGFB0CBBB0FFBC0AEEBFEFFFF?FGHHGCCF0:9FC:EFFFGFHFCFFE<BFEFFF1G<-CGCCF<B1CB1HHF0F?FG@2GGGHF?//<1GF1?B</0DHG1E001GGEFEGHHF1GBF0EFF01F2HGDC1B1/0GFEFGEHGGGHHEE?FGEGEE/ECGGHFBHFCGHBFHGGGE?BHGCA0?FFFFFG3GG?FFFFFF1FFA1?A?
@M02197:105:000000000-AN6RF:1:1101:17241:17542 1:N:0:1
ACGTAACCACGTTCCTCCGCTTATTGATATGCTTAAGTTCAGCGGGTAGTCCCACCCGATTTGAGGTCAAGGTCGTTTTTGTGGGTCGAGCCTCCCACCGATGAATCGGCGGTGACCGGAACACCATCGTTGTCAAAGAGACGGTTAGAAGCAGAGGTACAGTGCAGAAACCCGAGACGTAGAAACATATTATCACGTCAAGGATCGGCAAAGCAGACCCCACTAATCCATTTGGGAGGAGCTCGCTTCAAGGTGAAACCAGCAAATGACCTCCAAGTCCAAAATCCTCTCCACCAAAGGAAGGGCTTTTGAGAATTTCACGACACTCAAACGGGTGTGCCCCTCGGAATGCCAAGGGGCGCAAGGTGCGTTCAAAGATTCGATGATTCAC
+
ABA>AFBFFBB4GGFGGGFGGGGFGFHHHDGHFHHDEGFHHGHGGGEEGHHGHHHEGEEAEGHHGHGFHHFGHHGGGGGGG2GGGEFEFEGGHHHEHGEGGGCHHHHHGGGG<</1GCC<<<F0A.</.<./CGDD0<:/:/.::CAC0C0;C//FFFFFFB8BBEF?FF/EDBFC.EF9FBBFF0GGG8BFEA9BB0C0F;/GCCFGFHGCB,/;/GEC<DEG6G<;<FEGGF0GFBHCCGGGFD?DHGFHHHHGGGBHFF>@22F@/BC11GHHHHCD1F>00E?1CG/F?GGFFFEHFGFEHGG1HHGFHGFB>F>CEDF1@/@?F0?EE?FFEGGCGEAGHFFG1HHHHHFEAGGGHHHFGGGGFFGE3GGFEGGCFFFFFFAAA>1
@M02197:105:000000000-AN6RF:1:1101:10896:17709 1:N:0:1
ACGTAACCACGTTCCTCCGCTTATTGATATGCTTAAGTTCAGCGGGTAGTCCTACCTGATTTGAGATCGAACGTTCAAAAAGCTGTCTTCACCAAGGAAAGACGTTTATAAGCTCCAGCGAACCTCCGTCACCGAAGGTTACCTGGCAGGCAACCACAAGCGTAAATAGTTATCACACCCGTGACGCCACCAAACACTGGCAGGCTAATTCATTTGAGAGGAGCCGGCTGTGCGCCAGCAAGCCCCCAAGTCCAAGCTCTTCATGGCGAACCACAAGAGTTGAGGTGTTCATGATACTCAAACAGGCATGCCCCTCGGAATAGCCAAGGGGCGCAAGGTGCGTTCAAAGATTCGATGATTCAC
+
BBBCBFCFFCBBGGGFGGGGGGGHHHHHHHHHHHHHHFFHHHHGGGGGGHHGHHHHHHHHHHHHGHHHHGHHGHHHHHHHHGHHHHHGHHHHHHHGGFHHHHHGGGHHHHHHHHHHHFHGFGGGHHHGGHGGHGGGGGFHHHHHHFFFGGCHHHHGGHHHHGGGGHHHHHHHHHHHHFGGGFGGGGGGGGHHFHHHGHHGHHGGGGGGGGGFFGHHHFHGFGGGGHHHGFGGGGHGHHCACGGGHFHHGHGGHHEHHHHHHHFEEE/D>0GHFHGHHHGGHGHFG@BEHHHHHHHDGHHGF1GGGHHHEGECE/EA2F2DBGCFHFGGGGGGHFFHGEEEHFGDGGGB1GGFFFFFFFAAAA1
@M02197:105:000000000-AN6RF:1:1101:10967:17710 1:N:0:1
ACGTAACCACGTTCCTCCGCTTATTGATATGCTTAAGTTCAGCGGGTAGTCCTACCTGATTTGAGATCGAACGTTCAAAAAGCTGTCTTCACCAAGGAAAGACGTTTATAAGCTCCAGCGAACCTCCGTCGCCAAAGGTTACTCAGCAGACAACCACAAGTGTAGATAATTATCACACCCTTGACGCCACCAAATACTGGTAAGCTGATCCGTTTGAGAGGAGCTGACCGCAGGCCAGCAAAACCCCCAAAGTCCAAGCTCATCATGGCAAACCATGAGAGTTGAGGTGTTCATGATACTCAAACAGGCTTGCCCCTCGGAATAGCCAAGGGGCGCAAGGTGCGTTCAAAGATTCGATGATTCAC
+
CCDCCFCFFCCCGGGGGGGGGGGHHGHHHHHHHHHHHHHHHHHGGGGGGHHHHGHHHHHHHHHHGHHHHGHHGHHHHHHHHGHHHHHHHHHHHHHHGHHHHHHGFGHHHHHHHHHHHHHGGGGGHHHGHHGGGGGHHGHHHHHHHHHHHHHHHHGGGHHHHHHHHHHHHHHHHHHHHHGGHHHHHHGGGHHHHHGHGHHGHHHHHHGGGGGHHGHHHHHGHHHHGGGGGHGHHGHHHHHGGGCGCGGHHGHHFGHHHHFHHHHHGHHHGHHHHHGHHHHHHFGHEGHHGHHHHHHHHHGHFHGHHHFFGGGGGFGGGHHHHHGHGHHHHGGGGGHHHBGGGGGGGGGGGGGGGFFFFFFFBCBBB
@M02197:105:000000000-AN6RF:1:1101:6460:17755 1:N:0:1
ACGTAACCACGTTCCTCCGCTTATTGATATGCTTAAGTTCAGCGGGTAGTCCCACCCGATTTGAGGTCAAGGTCGTTTTTGTGGGTCGAGCCTCCCACCGGTGAATCGGCGGTGACCGGAACACCATCGTTGTCAATGAGACGGTTAGAAGCAGAGGTACAGTGCAGAAACCCGAGACGTAGAAACATATTATCACGTCAAGGATCGGCAAAGCAGACCCCACTAATCCATTTGGGAGGAGCTCGCTTCAAGGTGAAACCAGCAAATGACCTCCAAGTCCAAAATCCTCTCCACCAAAGGAAGGGCTTTTGAGAATTTCACGACACTCAAACGGGTGTGCCCCTCGGAATGCCAAGGGGCGCAAGGTGCGTTCAAAGATTCGATGATTCAC
+
CCCCCFDFFEDCGGGGGGGGGGGHHHHHHHHGHHHHHHHGHHHGGGGGGHHHHHHGGGGGGGHHGHHHGHHHHHGGGGGGGHHGGGHGGGGGHHHGHHGGGGGGHHHHGGGG>ACBGDG@CCB0C.DCD.G/<1<G1D1<CCFGAE.CCGF00:BFF9FFF9BBFFFGGGFFFFGFFEEGGGGGFGGGFGFFEGEDFBFEGDFF:BFGHHHGHHHGGGHHGDDEGFFHHGHHHGGHGCHDGCACHHFHHHHHHHFHHGHHHEHHHFHFGGHFFFGHHG?HHHHGHGGHHFEF?HHHHHHHHHHGHFGGHHHGHHHHGHGGGGHHHGHGHHGCGGHHGCGGGGGGHHHHHHHHHHHGGGGGGHHHGGGGGGGGGGGFGGGFFFFFFFBAAAA
@M02197:105:000000000-AN6RF:1:1101:20897:17849 1:N:0:1
ACGTAACCACGTTCCTCCGCTTATTGATATGCTTAAGTTCAGCGGGTAGTCCTACCTGATTTGAGATCGAACGTTCAAAAAGCTGTCTTCACCAAGGAAAGACGTTTATAAGCTCCAGCGAACCTCCGTCACCGAAGGTTACCTGGCAGGCAACCACAAGCGTAAATAGTTATCACACCCGTGACGCCACCAAACACTGGCAGGCTAATTCATTTGAGAGGAGCCGGCTGTGCGCCAGCAAGCCCCCAAGTCCAAGCTCTTCATGGCGAACCACAAGAGTTGAGGTGTTCATGATACTCAAACAGGCATGCCCCTCGGAATAGCCAAGGGGCGCAAGGTGCGTTCAAAGATTC
+
CDCCCFCFFCCBGGGGGGGGGGGHHHHHHHHHHHHHHHHHHHHGGGGGGHHHHHHHHHHHHHHHGHHHHGHHGHHHHHHHHGHHHHHHHHHHHHHHGHHHHGHGGGHHHHHHHHHGHHHGGGGGHHHGHHGGGGGGGGGHHHHHHHHHGGGHHHHGGHHHHGGGGHHHHHHHHHHHHHGGGGGGGHGGGGGHGGGGHGHHHHHHGHHGHHHHHHHHHHHGGGFGGHHHGGGGFFGHHHGHGGGGGGHHHHGGHHHHHGHHGHGFGGGHGHGHHHHHHHHEGHHGHHHHFHHHHHHGGHHHHHHHHFFHGGGFFE2HHHHGFHHHHGHGGGGGGFGGGGGGGFFFFFFFBA?BB
@M02197:105:000000000-AN6RF:1:1101:17364:18035 1:N:0:1
ACGTAACCACGTTCCTCCGCTTATTGATATGCTTAAGTTCAGCGGGTAGTCCTACCTGATTTGAGATCGAACGTTCAAAAAGCTGTCTTCACCAAGGAAAGACGTTTATAAGCTCCAGCGAACCTCCGTCACCGAAGGTTACCTGGCAGGCAACCACAAGCGTAAATAGTTATCACACCCGTGACGCCACCAAACACTGGCAGGCTAATTCATTTGAGAGGAGCCGGCTGTGCGCCAGCAAGCCCCCAAGTCCAAGCTCTTCATGGCGAACCACAAGAGTTGAGGTGTTCATGATACTCAAACAGGCATGCCCCTCGGAATAGCCAAGGGGCGCAAGGTGCGTTCAAAGATTCGATGACTCAC
+
CCDBBFCFFDDCGGGGGGGGGGGHHHHHHGHHHHHHHHHHHHHGGGEFGHHHHHHHHHHHHHHHGHHHHGHHGHHHHHHHHGHHHHHHHHHHHHHHGHHHHHHGGGHHHHHHHHHHHHHGGGGGHHHGHHGGHGGGGGGHHHHHHHHHGGGHHHHGGHHHHGGGGHHHHHHHHHHHHHGGGFGGGGGGGGHHGGHHHGGHGGHHHHGHHHHHHHHHHHHGGGGGGHHGGGGGGGHHHHGHGGGGHHHHHHHEHFHHHHHHFHGGGGGHFFGHHHHHHHHGHHGGHHHGHEHHHGGEGHHHHHHGFHGHGGGGGGGHHHHHHGHFHHHGGGGGHCHGGGGGGGGGCGGGGGFFFFFFFFBBBBB
@M02197:105:000000000-AN6RF:1:1101:18052:17919 1:N:0:1
ACGTAACCACGTTCCTCCGTTTATTGATATGCTTAAGTTCAGCGGGTAGTCCCACCCGATTTGAGGTCAAGGTCGTTTTTGTGGGTCGAGCCTCCCACCGATGAATCGGCGGTGACCGGAACACCATCGTTGTCAATGAGACGGTTAGAAGCAGAGGTACAGTGCAGAAACCCGAGACGTAGAAACATATTATCACGTCAAGGATCGGCAAAGCAGACCCCACTAATCGATTTGGGAGGAGCTCGCTTCAAGGTGAAACCAGCAAATGACCTCCAAGTCCAAAATCCTCTCCACCAAAGGAAGGGCTTTTGAGAATTTCACGACACTCAAACGGGTGTGCCCCTCGGAATGCCAAGGGGCGCAAGGTGCGCTCAAAGATTCGATGACTCAC
+
BCCBBFCFFCCAGGGGGGGGGGHHHGHHHHHHHHHHHHHHHHHGGGGGGHHHHHHGGGGGGGHHGHHHHHHHHHGGGGGGG2FGGGHGGGGGHHHGHHGGGGGHGHHHGGGG/>/=F/@-@-00C.1CA.<<C0<D00=D<0.;:C..0<00CFCFFFFFFFFFFFFFFFAFFFFFFFGGGGGGGGGGFBGGEGGGGGGGGGGGGGGHGHHHHHHGGGGHHGHGGHGC#HHHGGHHHHHGGGGCHFHHGHFHHHHHHGHHHHHHHHHGDGHFHHHHHHGHHHEHHGGFHHGFFGHHHHHG3HHGHHGHHHHHHHHHGFGGGHHHHGHGHGGGGGHHGGGGGGGGHHGHHHHHFHHGGGGGGHGHGGGGGGGGGGGGGGGFFFFFFFBBABB
@M02197:105:000000000-AN6RF:1:1101:16357:18235 1:N:0:1
ACGTAACCACGTTCCTCCGCTTATTGATATGCTTAAGTTCAGCGGGTAGTCCTACCTGATTTGAGATCGAACGTTCAAAAAGCTGTCTTCACCAAGGAAAGACGTTTATAAGCTCCAGCGAACCTCCGTCACCGAAGGTTACCTGGCAGGCAACCACAAGCGTAAATAGTTATCACACCCGTGACGCCACCAAACACTGGCAGGCTAATTCATTTGAGAGGAGCCGGCTGTGCGCCAGCAAGCCCCCAAGTCCAAGCTCTTCATGGCGAACCACAAGAGTTGAGGTGTTCATGATACTCAAACAGGCATGCCCCTCGGAATAGCCAAGGGGCGCAAGGTGCGTTCAAAGATTCGATGATTCAC
+
ACBAAFCFFCCCGGGGGGGGGGGHHHHHHHHHHHHHHHHHHHHGGGFGGHHHHHHHHHGHHHHHGHHGHGHHGHHHHHHHHGHHHGHHHHHHHHHHGHHHHHHGGGHHHHHHHHEHHHHGGGGGGHHGHHGGHGGGGGHHHHHHHHHHGGGHHHGGGHHHHGFFGHHHHHFHHHHHHHGGGAEFGGGGGGGHGGGGGGGHGGGHGGGHHHHHHHFHHFHGFFFFFHGFFFFGGGHFBEFHCFGGEEGHGHHGHHHFADGHHGGGGGGHFCFHHHGHHHHHHCBGHGHGFDFBHHGGGGFHFFGDHFFGGGGGGGGFGHHFHHG3AB2GGGEEF5HGGGGGHGGGGGGCGGGFFFFFFFBAAAB
@M02197:105:000000000-AN6RF:1:1101:11026:18308 1:N:0:1
ACGTAACCACGTTCCTCCGCTTATTGATATGCTTAAGTTCAGCGGGTAGTCCTACCTGATTTGAGATCGAACGTTCAAAAAGCTGTCTTCACCAAGGAAAGACGTTTATAAGCTCCAGCGAACCTCCGTCACCGAAGGTTACCTGGCAGGCAACCACAAGCGTAAATAGTTATCACACCCGTGACGCCACCAAACACTGGCAGGCTAATTCATTTGAGAGGAGCCGGCTGTGCGCCAGCAAGCCCCCAAGTCCAAGCTCTTCATGGCGAACCACAAGAGTTGAGGTGTTCATGATACTCAAACAGGCATGCCCCTCGGAATAGCCAAGGGGCGCAAGGTGCGTTCAAAGATTCGATGATTCAC
+
CCCCCFCFFCCCGGGGGGGGGGGHHHHHHHHHHHHHHHHHHHHGGGGGGHHHHHHHHHHHHHHHGHHHGGHHGHHHHHHHHGHHHHHHHHHHHHHHGHHHHHHGGGHGHHHHHHHHHHHGGGGGHHHGHHGGHGGGGGHHHHHHHHHHGGGHHHHGGHHHHGFGGHHHHHGHHHHHHHGGGGGGGGGGGGHGGGHGHGHHHHGHGHHHHHHHHFHHHHHGGGGGGHHHGGGGGGHHHHGHGGGCGHHHHHFGHHHGHHHHHHGGGGGHGGDFGHHGHHHHGHHGHHHHHHGGHHGHFGFGHGHHHHHHGGGGGGGHHHHHFHHHHHDGGGGGHHHFGGCGHGGGGGGGEGGFFFFFFFABAAB
@M02197:105:000000000-AN6RF:1:1101:4139:18078 1:N:0:1
ACGTAACCACGTTCCTCCGCTTATTGATATGCTTAAGTTCGGCGGGTAGTCCCACCCGATTTGAGGTCAAGGTCGTTTTTGTGGGTCGAGCCTCCCACCGATGAATCGGCGGCGGCCCGGACACCACCGTTCTCAATGAGACGGGTTGAAACAGAGGTACAGTGCAGAAACCCGAAACGTAGAAACATATTATTACGACAAAGATCGGCAAAGCAGACCCCACTAATCCATTTTGGAGGAGCTCGCTTCAAGGTGAAACCAGCAAATGACCTCCAAGTCCAAAATCCTCTCCGCCATAGGAAGGGCTTTTGAGAATTTCACGACACTCAAACGGGTGTGCCCCTCGGAATGCCAAGGGGCGCAAGGTGCGTTCAAAGATTCGATGATTCAC
+
AAAAAF11BAAACGGFFC?EEEFHGFFDEBBDB2AFG2BFACGE?/>>C@EGGHFCGC//?ED2/B>F111FF1/>/FFA?0EEE<0>/@B@00?CGFGG//<111F0</AC-:-;--99--A....---;-99/99///:/-:-9-;///9;-9#F#B9/9BFFBBAE;999;/#:5;#;BBFBF6#0BFF5#-;,#B8;#9-/?B;9;0;$C/C:?;CA0;6GH<G:0CGBHHGC/C.--CC>111DBF1FEFGD?11BGBF@1F?/C<11<G1C1CF11FFGCC/<</>/EB221GC0CGCCB11EHFF1121FBEFAB1@1>1GHHACEEF0EA/////A0FGHHHHC00HGEFEAC1BCCEEE1AGGGFGFEFGFFFFFFF@AA1A
@M02197:105:000000000-AN6RF:1:1101:2164:18372 1:N:0:1
ACGTAACCACGTTCCTCCGCTTATTGATATGCTTAAGTTCAGCGGGTAGTCCCACCCGATTTGAGGTCAAGGTCGTTTTTGTGGGTCGAGCCTCCCACCGATGAATCGGCGGTGACCGGAACACCATCGGTGTCAATGAGACGGTTAGAAGCAGAGGTACAGTGCAGAAACCCGAGACGTAGAAACATATTATCACGTCAAGGATCGGCAAAGCAGACCCCACTAATCCATTTGGGAGGAGCTCGCTTCAAGGTGAAACCAGCAAATGACCTCCAAGTCCAAAATCCTCTCCACCAAAGGAAGGGCTTTTGAGAAGTTCACGACACTCAAACGGGTGTGCCCCTCGGAATGCCAAGGGGCGTAAGGTGCGTTCAAAGATTCGATGATTCAC
+
BB?ABFAFFBBBGGFGGCGGGGGHHHGHHHHHHHGFHHHGHHHGGGEGGHHFFGFGGEAAEGHEFHBEGFBHGHFEEGGGGHGGGE2EFGGGHHHGHHGGEEFHHHGHGGGG@CAG1>C-C-<<CED/<.<../==D:0CG0DEAEA.:C0/;9/BB9BBFBBFFGGBFFBFGFF?DAA9A0BFB#BFBFFBF;B/FBGFA99A?/:DBHFGF5BGC@BFD0HFDDF0HGGCG>0FHGFGCA/CGFFGBBGFGHFFFHGGBHGEHGF0CCFHBFGHGBCBF<HHHE?B///C/HHHFHGFHGEHFEHBEGHFGGB1EFEEEFGEFEDCGB/E/EG0GEGG?CGGHFFHFFFCFG/?EEEAB1BCEE0A11BFFGGFA11FFFFD3DAAAA>
@M02197:105:000000000-AN6RF:1:1101:13424:18374 1:N:0:1
ACGTAACCACGTTCTTCCGCTTATTGATATGCTTAAGTTCAGCGGGTAGTCCTACCTGATTTGAGATCAAAAGTTCAGGGCATCGTCCTCTGGTGAAGACAGTTATAAGCCAGAGCGTCTCCGACCTTCGTCGCTCAGGACGGCACAAATCGGCGTAGATGTTTATCACACCGGTCGAGCCATCGAGATCAACTCAAAGCTAATGATTTCAAGAGGAGCCGGCGAGCGCCAGCAGAAACCTCCAAGTCCAAGCTCACCCTACAGATGGAATCCGAGGGGAGTTGAGAATTTCATGATACTCAAACAGGCATACCCTTTGGAATGCCAAAGGGTGCAAGGTGCGTTCAAAGATTCGATGATTCAC
+
CCCCCFCFFBCCGGGGGGGGGGGHHHGHHHGHHHHHHHHGHHHGGGGGGHHHHHHHHHHHHHHHGGHHHHHGHGHHHHHHGGHHGEHGGHHHEGGGHHHHHHHHHHHHHHHHHGHHGGGGHHGGGGGHHHHGGGGHGHHFHGGGGGHHGHGGGGGGGGGHHHHHHHHHHHHGGGGGGGGGHGGHHGGHGGGGGGHHHGGFFGFHHFGGFFGHGHFFFGGGGGFGGGFGHHHHHGHGCEGGBHGHHHGGHGHFCG?BGHHHHHFFHHHHGGGGGGGGHHHHHFHGHHHHHGBHHHHHGAGHEFHHHHHFHHGGGGHHHHHHCHHHHFHHHGHHHGHHHGGGGHGGGGGGGGGGFFFFFFFABBCB
@M02197:105:000000000-AN6RF:1:1101:11183:18510 1:N:0:1
ACGTAACCACGTTCCTCCGCTTATTGATATGCTTAAGTTCAGCGGGTAGTCCCACCCGATTTGAGGTCAAGGTCGTTTTTGTGGGTCGAGCCTCCCACCGATGAATCGGCGGTGACCGGAACACCATCGTTGTCAATGAGACGGTTAGAAGCAGAGGTACAGTGCAGAAACCCGAGACGTAGAAACATATTATCACGTCAAGGATCGGCAAAGCAGACCCCACTAATCCATTTGGGAGGAGCTCGCTTCAAGGTGAAACCAGCAAATGACCTCCAAGTCCAAAATCCTCTCCACCAAAGGAAGGGCTTTTGAGAATTTCACGACACTCAAACGGGTGTGCCCCTCGGAATGCCAAGGGGCGCAAGGTGCGTTCAAAGATTCGATGATTCA
+
CDDECFCFFDCCGGGGGGGGGGGHHHHHHHHHHHHHHHHHHHHGGGGGGHHHHHHGGGGGGGHHGHHHHHHHHHGGGGGGGHHGGGHGGGGGHHHGHHGGGGGHHHHHGGGGCDEBF@C?D-FCDCDB.GHFCGGHFGB1:0AD.<:CCG100/:<F9FFFFFFFFFFFFBFGGGGGGGGGGGGGGGEGGGFEEFGGGGGGGCGCGHFHGHGHHHFDGGGHGHHHHHGHHHHHGHHHHHGGCGGHHHHHHHHHHHHHFHHHHHHHHHGGGHGHHHHHGGHHHHHHDGGHHEF?GHHHHHHHHHHHHHHHHHHHHGBGHGGGHHHFGHGHHGGGGHGEGGGGCGGHHHHHHGHFHHGGGGGHGHFGGGGGGGGGGGGGGFFFFFFFCBCCC
@M02197:105:000000000-AN6RF:1:1101:13373:18731 1:N:0:1
ACGTAACCACGTTCCTCCGTTATTGATATGCTTAAGTTCAGCGGGTAGTCCCACCCGATTTGAGGTCAAGGTCGTTTTTGTGGGTCGAGCCTCCCACCGATGAATCGGCGGTGACCGGGACACCATCGTTGTCAATGAGACGGGTAGAAGCAGAGGTACAGAGCAGAAACCCGAGACGTAGAAACATATTATCACGTCAAGGATCGGCAAAGCAGACCCCACTAATCCATTTGGGAGGAGCTCGCTTCAAGGTGAAACCAGCAAATGACCTCCAAGTCCAAAATCCTCTTCACCAAAGGAAGGGCTTTTGAGAATTTCACGACACTCAAACGGGTGTGCCCCTCGGAATGCCAAGGGGCGCAAGGTGCGTTCAAAGATACGATG
+
AABAAFBFFBBBGGGGGGGAGFHHCFHHHFHGFDGGHHDFEF?FGAEEHGFHFGGGGFGGG5BFHGHEFDCF5EFFFGGGHHGEEBE/EE/FGFFHHGGC@EGFHBGGGFC///11/-->-<<E.0<.<<C.DGHFHHG0;:A-;-;GHBBBBB/F9FB9B#BFFFFEEFEFF:FGGF:F:F0FB99C0;FFC9;07C0G5CBCGFBHHHHFGBCBGEFHHFD#GC0F>#CFGHF;GCCCA/CF1C1HHGGHDDHF<BGFBG>FG1BCE<1BHFDHFEEGEFBG/B11GD?/0HHGHGGB>>0GE1@DGBBFHF1EHECEFE@GF@E0EF>E/B0EE/AA///EEDFG1GCFGAAABEA11HGGEECGFFBFFFD1BB11?AA?
@M02197:105:000000000-AN6RF:1:1101:4999:19078 1:N:0:1
ACGTAACCACGTTCCTCCGCTTATTGATATGCTTAAGTTCAGCGGGTAGTCCTACCTGATTTGAGATCGAACGTTCAAAAAGCTGTCTTCACCAAGGAAAGACGTTTATAAGCTCCAGCGAACCTCCGTCACCGAAGGTTACCTGGCAGGCAACCACAAGCGTAAATAGTTATCACACCCGTGACGCCACCAAACACTGGCAGGCTAATTCATTTGAGAGGAGCCGGCTGTGCGCCAGCAAGCCCCCAAGTCCAAGCTCTTCATGGCGAACCACAAGAGTTGAGGTGTTCATGATACTCAAACAGGCATGCCCCTCGGAATAGCCAAGGGGCGCAAGGTGCGTTCAAAGATTCGATGATTCAC
+
ACCBBFCFFEDCGGGGGGGGGGGHHHHHHHHHHHHHHHHHHHHGGGEGGHHHHHHHHHHHHHHHGHHHHGHHGHHHHHHHHGHHHHHHHHHHHHHHGHHHHHHGGGHGHHHHHHHHHHHGGGGGHHHGGHGGHGGGGFGHHHHHHHHHGGGHHHHGGHHGHGGGGHHGHHHHHGHHHHGGGGDGGGGGGGHHHGHHHHHHHGHHGHHGGGHHFHHHGHFGGFGGGHHFGGFFFGHHGGGGGGGCGGHHHFGGHHHHHGHFGHGGGGGHGHGHHHHHHHHHHHFGHHHHFHGHHHHHGFBHHHGHHGHHCGGGGCGHHHGHFGHHHHGGGGGGHHHHGGGGHCGGFGGGGGFFFFFFFFBABBB
@M02197:105:000000000-AN6RF:1:1101:21733:19121 1:N:0:1
ACGTAACCACGTTCCTCCGCTTATTGATATGCTTAAGTTCAGCGGGTAGTCCTACCTGATTTGAGATCGAACGTTCAAAAAGCTGTCTTCACCAAGGAAAGACGTTTATAAGCTCCAGCGAACCTCCGTCACCGAAGGTTACCTGGCAGGCAACCACAAGCGTAAATAGTTATCACACCCGTGACGCCACCAAACACTGGCAGGCTAATTCATTTGAGAGGAGCCGGCTGTGCGCCAGCAAGCCCCCAAGTCCAAGCTCTACATGGCGAACCACAAGAGTTGAGGTGTTCATGATACTCAAACAGCCATGCCCCTCGGAATAGCCAAGGGGCGCAAGGTGCGTTCAAAGATTCGCTGATTCAC
+
BABAAFBFFBAAFGGGGGGGGGFFHHHHGHHGHF5AFGGHCFFF22A0EFGHHHFHHGHHHHHBFHHHHEF1>FFHFHHHH?1DBBG4GGDGDFHHGFC3GGHGGGBGHEFHHFGHHHFCC?CGHFHDGGGFHGGGC8?G;HHHGGHB?7DHFGFFGHGFHGDFGFHHHHGBGC0GGHGGGEDGGDGACEFCGGFFGGFFEGD?AFGCFGFFFFFFF/<B.F<AEGAGCBFGFDCF?<<<///</111GF1/F1G1FB2>21AEEGEGCF>>1B1BF2011GF/CGD@FF2F2HHG/EHEFFFCB0FF/@E//EA022D11101FA///00011CGE000GEBBGB3FA1A1111FFDAAAAA
@M02197:105:000000000-AN6RF:1:1101:21728:19323 1:N:0:1
ACGTAACCACGTTCCTCCGCTTATTGATATGCTTAAGTTCAGCGGGTAGTCCTACCTGATTTGAGATCGAACGTTCAAAAAGCTGTCTTCACCAAGGAAAGACGTTTATAAGCTCCAGCGAACCTCCGTCACCGAAGGTTACCTGGCAGGCAACCACAAGCGTAAATAGTTATCACACCCGTGACGCCACCAAACACTGGCAGGCTAATTCATTTGAGAGGAGCCGGCTGTGCGCCAGCAAGCCCCCAAGTCCAAGCTCTTCATGGCGAACCACAAGAGTTGAGGTGTTCATGATACTCAAACAGGCATGCCCCTCGGAATAGCCAAGGGGCGCAAGGTGCGTTCAAAGATTCGATGATTCAC
+
CCCCCFCFFABCGGGGGGGGGGGHHHHHHHHHH5GHGHHHHHHGGGGGGHHHHHHHHHGHHHHGGHHHHGHHGHHHHGHHHGHHHHHHHHHHHHHHGHHHHHHGFGGHHHHGHGGHHGHGGGGGHHHGHHGGHGGGGFFFGHHHHHGHGGGHHHGFGHGHGGDFFHHHGFHHHHHHHHGGGGGGGGGGGGGGGFGGHHGGGGHFHHGHGGHHHHHHHHHGGGGGGHHFGGGGGGHHHHGHFGGFCFHHHHGGHHHHHG?3BHGGGGGHGHGGDBHHHGHFFHFGFFG3FHFFHGHHGGBHHHHGGEFG0FCGGGGHHGHHHHHFHG2GGGGGHGHHGGGEAGGFGGGBECGFFFFFFFBAAAA
@M02197:105:000000000-AN6RF:1:1101:2869:19525 1:N:0:1
ACGTAACCACGTTCCTCCGCTTATTGATATGCTTAAGTTCAGTGGGTAGTCCTACCTGATTTGAGATCGAACGTTCAAAAAGCTGTCTTCACCAAGGAAAGACGTTTATAAGCTCCAGCGAACCTCCGTCACCGAAGGTTACCTGGCAGGCAACCACAAGCGTAAATAGTTATCACACCCGTGACGCCACCAAACACTGGCAGGCTAATTCATTTGAGAGGAGCCGGCTGTGCGCCAGCAAGCCCCCAAGTCCAAGCTCTTCATGGCGAACCACAAGAGTTGAGGTGTTCATGATACTCAAACAGGCATGCCCCTCGGAATAGCCAAGGGGCGCAAGGTGCGTTCAAAGATTCGATGATTC
+
BBBABFAFFAABGGGGCG?EEEEHFFHFGHFGHHFHCGDGFHHHHHGDFB5FHFHHHFHHDHHHFEHHAEBHGHHHHFGFHGFHHEGHHGHHHGEFEACGFFG??FFGFFHBHFGHHEFEGGG@GEGEHHGGHGGGC?GFFFF:FHFH/ADEHHBFFHHGEEABFFGHHFHFFHFHFHDEDGGGGGGG6EGHHGGGFGBFEFG@HGGBDGHDBBGGGFFGCAD?EHHFC@<BFF<F@/CF@/CCF1DCG1HEGEGEBFB11GCAE//FFBAFFF1@12>BGB0/0FFFHGFFGGGF/GBGB1FFCFFFEA/E/EEFFD211GBC0FGE0B0A1110ECGGGFF33A3GGF>11FDDAA@AA
@M02197:105:000000000-AN6RF:1:1101:6175:19681 1:N:0:1
ACGTAACCACGTTCCTCCGCTTATTGATATGCTTAAGTTCAGCGGGTAGTCCTACCTGATTTGAGATCAAACGTTCAAAGAGCTGTCCTCACCGAGGAGAGACGTTTATGAGCTCCAGCGAACCTCCATCACTGAAGGTTACCTGGTGGAAAACCACAAACGTAGATAGTTATCACACCTGTGATGCCACCAAACACTGGCAAGCTGATTCATTTGAGAGGAGCCGACCGCAGGCCAGCAAGACCCCCAAAGTCCAAGCTCGTCATGGCGAACCACAAGAGTTGAGGTGTTCATGATACTCAAACAGGCATGCCCATCGGAATAGCCAAGGGGCGCAAGGTGCGTTCAAAGATTCGATGACTCAC
+
?AA1>CAF1AA>11AD1FEAA0EGHHHFFFBGHH2FG222GHCG??E//BGEFHHAHGBGHGFHGHHGGF1FEE0FFDBEGFFHHFHHHHHHHFEEEEEEE/0/?FB>G>2FG>FHF<<E@/>B0@GGGFHHHFFHFHGGHHGFHFFC/FFFCH;<GFBFGA<GFEFFFHHFDFFFGCCB;GGFF;0E;:GGEEGFHF;#90=E0FFEB3F=<<B<0AEF.8.>:AA?@=@@@@@9111@0<>/CEBF1FG<</01>////B11F?E>>B/0E1@F1GFF0B1CCE0FGFFD22GF@DF1GA1A1ABBFF0GF///ACE22111CC0FGCEFGGFGF00EEACF13GGEB1BBFBD3BBD>1>>>
@M02197:105:000000000-AN6RF:1:1101:5271:19791 1:N:0:1
ACGTAACCACGTTCCTCCGCTTATTGATATGCCTAAGTTCAGCGGGTAGTCCTACCTGATTTGAGATCGAACGTTCAAAAAGCTGTCTTCGCTGGGGAGAGACATTTATAAGCTCCAGCGAACCTCCGTCACCGAAGG
+
GGHFGHGGFGHHGGGGGGHHHHHHHHHHHHHHHHHHHHHHHHHHGHHHHHHHHHHHHHHHHHHHHHHHGGHHHHHHHHHHHHHHHHHHHHHGGGGHHHHHHHHHHHHHHHHHHHHHHHHGGGGGHHHGHHGGHGGGGG
@M02197:105:000000000-AN6RF:1:1101:22331:19727 1:N:0:1
ACGTAACCACGTTCCTCCGCTTATTGATATGCTTAAGTCCAGCGGGTAGTCCCACCCGATTTGAGGTCAAGGTCGTTTTTGTGGGTCGAGCCTCCCACCGATGAATCGGCGGTGACCGGAACACCATCGTTGTCAATGAGACGGTTAGAAGCAGAGGTACAGTGCAGAAACCCGAGACGTAGAAACATATTATCACGTCAAGGATCGGCAAAGCAGACCCCACTAATCCATTTGGGAGGAGCTCGCTTCAAGGTGAAACCAGCAAATGACCTCCAAGTCCAAAATCCTCTCCACCAAAGGAAGGGCTTTTGAGAATTTCACGACACTCAAACGGGTGTGCCCCTCGGAATGCCAAGGGGCGCAAGGTGCGTTCAAAGATTCGATGATTCAC
+
CCCCBFCFFCCCGGGGGGGGGGGHHHHHHHHHHGHHHHHHHHGGGGGGFHHHHHHGGGGGGGHHGHHHHHHHHHGGGGGGGHHGGGHGGGGGHHHGHHGGGGGHHHHHGGGG<A/FH<D<@-0CFA0C.<G/<D=DGF0CFBDDDF..;G:00/CBFFB0FEFFFFFFFF;EFBA?.AFGGGGGGGGGF0GGGGEGFBGFEGGB@GHHGHFHFFHGGGGHHHHHHHHHHHFFHGHHHHFDGGGGGHHFFHGHHHHHFGHHHHHHFBFHGGHHBHHGHGGHHHHGHGGGGEGFFHHGHHHHHHHHHGHHHHHHHHGHEHGGGHHFGGGEGFGGGGHHGGGGGGGGHHHHHGGHHHDGGGGGHHHHGGGGHGGGGGGGGGGFFFFFFFBBAAB
@M02197:105:000000000-AN6RF:1:1101:14783:19953 1:N:0:1
ACGTAACCACGTTCCTCCGCTTATTGATATGCTTAAGTTCAGCGGGTAGTCCTACCTGATTTGAGATCGAAAGTTCAGGGCGTCGTCCTCTGGTGAAGACAGTTATAAGCCAGAGCGTCTCCGACGTTCGTCGCTCAGGACGGCACAAATCGGCGTAGATGTTTATCACACCGGTCGAGCCATCGAGATCAACTCAAAGCTAATGATTTCAAGAGGAGCTGGCGAACGCCAGCAGAAACCTCCAAGTCCAAGCTCACCCTACAGATGGAATCCGAGGGGAGTTGAGAATTTCATGATACTCAAACAGGCATACCCTTTCGAATGCCAAAGGGTGCAAGGTGCGTTCAAAGATTCGATGACTCAC
+
CCCCDFDFFCCCGGGGGGGGGGGHHHHGHHHHHHHGHHHHGHHGGGGGGHHHHHHHHHHHHHHFGHHHHGHGGHHHHHHHGGGGGGGGGHHHHHHHHHHHHHHHHHHHHHHHHHHHGGGGHHGGGGGGHGFGGGGHGGHHHGGGGGHHHHHGGGGGGGGHHHHGHHGGGGGGGGGGHHHGHGFHHHHFGFHHFFHHHGHHHHGHHHHHHHHHHHFHHFGGGGGGGGGGHHHGHHHHGAGHHHHHHHGGHHHGHAFFGHHHHEHHGHHHGGGGGGHGGCHFHFHHHHGGFDHHHFGFHHGGHHHHGHHHHGFAGHGEFEHHHHGGHHHHHGHHGHHHHGGGGHGGGGGGGGFFFFFFFFFBBBAB
@M02197:105:000000000-AN6RF:1:1101:24689:20033 1:N:0:1
ACGTAACCACGTTCCTCCGCTTATTGATATGCTTAAGTTCAGCGGGTAGTCCCACCCGATTTGAGGTCAAGGTCGTTTTTGTGGGTCGAGCCTCCCACCGATGAATCGGCGGTGACCGGAACACCATCGTTGTCAATGAGACGGTTAGAAGCAGAGGTACAGTGCAGAAACCCGAGACGTAGAAACATATTATCACGTCAAGGATCGGCAAAGCAGACCCCACTAATCCATTTGGGAGGAGCTCGCTTCAAGGTGAAACCAGCAAATGACCTCCAAGTCCAAAATCCTCTCCACCAAAGGAAGGGCTTTTGAGAATTTCACGACACTCAAACGGGTGTGCCCCTCGGAATGCCAAGGGGCGCAAGGTGCGTTCAAAGATTCGATGATTCAC
+
BCCCBFBFFCCBGGGGGGGGGGGHHHHGHHHHHHHHHHHHHHHGGGGGGHHHGHHGGGGGGGHHGHHHHHHHDGGEGGGGGHHGGGHGGGGGHHHGGHGGGGGHGHHHFGGG</?=G<D-<-F0C.<CDCE/.<0<0<0;00;C.;:G0C;CF:/FFFFFFFFFFFFDEFA?FEGGGGFFFBFFFFFBF9EGE:BFFBGGGGD?@GHGHHEHHGBGGGHFHGFFEHGHDBEHHGHHHGGGCGGGFFHHHHFHHHHHGHGHGHGGHHHHEGHHFHHHHFGGHHHHHFE3HHGFFEHHHHHFGHHGEHHHFHHGHHHHGHGGGHHFGGHGHHEGGGHHGGGCEE?GHHHHHHHHHHHGGGGGHHHHGGGGHGGGGGGGGGGFFFFFFFCCBAB
@M02197:105:000000000-AN6RF:1:1101:14096:20305 1:N:0:1
ACGTAACCACGTTCCTCCGCTTATTGATATGCTTAAGTTCAGCGGGTAGTCCTACCTGATTTGAGATCGAACGTTCAAAAAGCTGTCTTCACCAAGGAAAGACGTTTATAAGCTCCAGCGAACCTCCGTCACCGAAGGTTACCTTGCAGGCAACCACAAGCGTAAATAGTTATCACACCCGTGACGCCACCAAACACTGGCAGGCTAATTCATTTGAGAGGAGCCGGCTGTGCGCCAGCAAGCCCCCAAGTCCAAGCTCTTCATGGCGAACCACAAGAGTTGAGGTGTTCATGATACTCAAACAGGCATGCCCCTCGGAATAGCCAAGGGGCGCAAGGTGCGTTCAAAGATTCGAT
+
DDDDCFCFFCCCGGGGGGGGGGGHHHHHGHHHHHHGHHHHHHHGGGGGGHHHHHHHHHHGHHHHGHHHHGHHGHHHHHHHHGHHHHHHHHHHHHHHGHHHHHHGGGHHHHHGHHHHHHHGGGGGHHHGHHGGHGGGGGHGHHHHHHHHHHGHHHHGGHHHGGGGGHHHHGHHHHHHHHGGGGGGGHGGGGHHGHHGHHGGHGGGHHHGHHHHHHHHHHHFGFFFGHGHGFFFFFFGHGGHGGGGGHHHHHFFFHHEHHHHGHGGGGFHGFGHHHHGHGGHHHFGHHHGHHFGHHHHFHHHHHHHHHHHGFE?GFCHHHHHGHHHFHHGGGGGHHGGGGGGGGGGBFFFBFFABBBA
@M02197:105:000000000-AN6RF:1:1101:26223:20388 1:N:0:1
ACGTAACCACGTTCCTCCGCTTATTGATATGCTTAAGTTCAGCGGGTAGTCCCACCCGATTTGAGGTCAAGGTCGTTTTTGTGGGTCGAGCCTCCCACCGATGAATCGGCGGTGACCGGAACACCATCGTTGTCAATGAGAAGGTTAGAAGCAGAGGTACAGTGCAGAAACCCGAGACGTAGAAACATATTATCACGTCAAGGATCGGCAAAGCAGACCCCACTAATCCATTTGGGAGGAGCTCGCTTCAAGGTGAAACCAGCAAATGACCTCCAAGTCCAAAATCCTCTCCACCAAAGGAAGGGCTTTTGAGAATTTCACGACACTCAAACGGGTGTGCCCCTCGGAATGCCAAGGGGCGCAAGGTGCGTTCAAAGATTCGATGATTCAC
+
CCCCCFCFFBCCGGGGGGGGGFGHHGHHHHHHHHHHGHHHHHHGGGGGGHHHHHGGGGGGGGHHGHHHHGHHHHGGGGGGGGHGGGHGGGGGHHHGHHGGEGGGHHHGGGGG<//1?<A-ADHFGE0CDHH/<D0DDBGBC0/;/:0:0;CCCGGGF9FFFFBFFFFDEGFFGFFFGEGGFFFFFGGGGFBB?DFFAAGFGGGACCHEHHGHHHC?FDCEF0FFHFFBFGFHGGHHHHHGFCACHFHHHFFGFHHHHFFGHHGGHHHGEDBBGGGHHHGGFDHHF?EEF?GFFFGHHHHHHGHGGHHHFGGGHFHFFGGG?HHHFGHGHHEEEGHCGEGGE0GDFHHHGGHHFFGGGGGGHHHHGGFGHGGCGGFGGFGFFFFFFFAAA>A
@M02197:105:000000000-AN6RF:1:1101:19843:20394 1:N:0:1
ACGTAACCACGTTCCTCCGCTTATTGATATGCTTAAGTTCAGCGGGTAGTCCCACCCGATTTGAGGTCAAGGTCGTTTTTGTGGGTCGAGCCTCCCACCGATGAATCGGCGGTGACCGGAACACCATCGTTGTCAATGAGACGGTTAGAAGCAGAGGTACAGTGCAGAAACCCGAGACGTAGAAACATATTATCACGTCAAGGATCGGCAAAGCAGACCCCACTAATCCATTTGGGAGGAGCTCGCTTCAAGGTGAAACCAGCAAATGACCTCCAAGTCCAAAATCCTCTCCACCAAAGGAAGGGCTTTTGAGAATTTCACGACACTCAAACGGGTGTGCCCCTCGGAATGCCAAGGGGCGCGAGGTGCGTTCAAAGATTCGATGATTCA
+
BCCCCFCFFCCCGGGGGGGGGGGHHHHHHHHHHHHHHHHHHHHGGGGGGHHHHHHGGGGGGGHHGHHHHHHGHHGGGGGGGHHGGGHGGGGGHHHGHHGGGGGHHHHHGGGG>A=?G@D-A-><A.0<<.CC<00DD000GFAD.C:CCGCB0CBFF9FFFFFFFFFFFGFFFFFFAEFGGGGGFGGGGFGFBDFFFGGGGGGA?FGHHHHHHHHGDAE?EHFGHHHHHGHHHGHHHHHGCGGGHHHHHHHHHGHHHHHHGHHHHFFHGGHHHHHHHHGHHHHHHEDHHHFFFHHHHHHHGHHHGHHFDHGHHHFHGBGGGHHHHGHGHHEGGEHHGGGGGGFGHHHFHHHHGGHGGGGCGGHHGGGFGFGFGFGGGGFBFFBFFBBABB
@M02197:105:000000000-AN6RF:1:1101:17791:20521 1:N:0:1
ACGTAACCACGTTCCTCCGCTTATTGATATGCTTAAGTTCAGCGGGTAGTCCTACCTGATTTGAGGTTAAAGGTTCAAAAGTTGTCTATTGCTAGACGGTTATAAGCAGGTTCCCATAAGTTTTGCTTCGCAGTACAAGCGGCGTAGATATATTATCACACCAAGTGAACCGATCCACAAAGGATCCCACTAATGCATTTAAAGGGAGCAGACCGCCACTGAAGGAAGCCAGCAAAACCCTCACATCCAAGCCTAGTGAGCGCAATAAAGCGTTCAAAAGGTTGAGAATTTAATAACACTCAAACAGGCATGCCCTTCGGAATACCAAAGGGCGCAAGGTGCGTTCAAAGATTCGATGATTCAC
+
BCCBAFCFFCCCGGGGGGGGGGGHHHHHHHHHHHHHHHHHHHHGGGGGGHHGHHHHHHHHHHHHGHHHHHHHHFGHHHHHHHHHHHHHHHHHHHHHHGGGGGHHHHHHHHHHHHHHHHHHHHHHHHHHHG9G9GHHHHHHGGGGGGGGHHHHHHHHHHHHHGHGFHHHHHHGGGGHHHHHHHHH<HHHHHHHHHHGHGGGHHHGGGFGGGGGGGGGGGHHHHHHHHHGFFHHHGGFDFFGGHGHHHGGHHHHGGHHGE?GGFFGGHGGGGHHHGHHHHHHHHHHHHHHHHHHHHHHHHGFGHHHHGGGHHGGGGGGGHHHHHHHHHHHGGGFGHHHHFGGGHGGGGGGFGGGFFFFFFFBCCBB
@M02197:105:000000000-AN6RF:1:1101:16373:20700 1:N:0:1
ACGTAACCACGTTCCTCCGCTTATTGATATGCTTAAGTTCAGCGGGTAGTCCTACCTGATTTGAGATCGAACGTTCAAAAAGCTGTCTTCACCAAGGAAAGACGTTTATAAGCTCCAGCGAACCTCCGTCACCGAAGGTTACCTGGCAGGCAACCACAAGCGTAAATAGTTATCACACCCGTGACGCCACCAAACACTGGCAGGCTAATTCATTTGAGAGGAGCCGGCTGTGCGCCAGCAAGCCCCCAAGTCCAAGCTCTTCATGGCGAACCACAAGAGTTGAGGTGTTCATGATACTCAAACAGGCATGCCCCTCGGAATAGCCAAGGGGCGCAAGGTGCGTTCAAAGATTCGATGATTCAC
+
ACCBBFCFFCCCGGGGGGGGGGGHHHHHHHHHHHHHHHHHHHHGGGGGGHHHHHHHHHFHHHHHGHHHHGHHGHHHHHHHHGHHHHHHHHHHHHHHGGHHHHHGGGGHHHHHHHHHHHHGGGGGHHHGHHGGHGGGGGHHHHHHHHHHGGGHGHHGGHHHGGGGGHGHHHGHHHGHHHGGGGGGGGGGGGHHGGGGHHHGHGHHHHGHHHHHHHHFHHHGGGGFGHHGGGGGFGFHGEGHGGGGGHHHHHFGHHGBHFHDBHGFGGGHGHGGHHHHHHHHHHGGHHHGHGHGHHHHGHHHHGHHGHHHGGEECCGFHHHHCHHCFHHGGGGGHHHHGGGGHGGGGGGCGGGFFFFFFFBBAAB
@M02197:105:000000000-AN6RF:1:1101:15647:20836 1:N:0:1
ACGTAACCACGTTCCTCCGCTTATTGATATGCTTAAGTTCAGCGGGTAGTCCCACCCGATTTGAGGTCAAGGTCGTTTTTGTGGGTCGAGCCTCCCACCGATGAATCGGCGGTGACCGGAACACCATCGTTGTCAATGAGACGGGTAGAAGCAGAGGTACAGTGCAGAAACCCGAGACGTAGAAACATATTATCACGTCAAGGATCGGCAAAGCAGACCCCACTAATCCATTTGGGAGGAGCTCGCTTCAAGGTGAAACCAGCAAATGACCTCCAAGTCCAAAATCCTCTCCACCAAAGGAAGGGCTTTTGAGAATTTCACGACACTCAAACGGGTGTGCCCCTCGGAATGCCAAGGGGCGCAAGGTGCGTTCAAAGATTCGATGACTCAC
+
CCCDCFCFFDDDGGGGGGGGGGGHHHHHHHHHHHHHHHHHHHHGGGGGGHHHHHHGGGEGGGHHGHHHGHHHGHGGGGGGGHHGFGHGGGGGHHHGHHGGGGGHHHHHGGGG>AA1D@F-C@G0D.0<A<GBC00<<<0000<E-<:<00000C/FFFFFFFFFFFFFEFFEFFGGGGGGEGGGGGGGGGGFEDEGFBGGGGGGCGGHHHHHHHHGGGHHHHGHHHHHH8HHHFHHHFHGGGGGHHHHHHGGHHHHHHHHHHHHHHHHDGHEHHHHHHGHHHHHFGGHHGGFEHHHHHHHHHHHHEHHGHHHHHHHGFGGGHHHHGGGHGEEGGHHGFGGGGGGHHHHHHHHHHHGGGGGHHHHGGGGHGGGGGGGGGGFFFFFFFBBBAB
@M02197:105:000000000-AN6RF:1:1101:20845:21115 1:N:0:1
ACGTAACCACGTTCCTCCGCTTATTGATATGCTTAAGTTCAGCGGGTAGTCCCACCCGATTTGAGGTCAAGGTCGTTTTTGTGGGTCGAGCCTCCCACCGATGAATCGGCGGTGACCGGAACACCATCGTTGTCAATGAGACGGTTAGAAGCAGAGGTACAGTGCAGAAACCCGAGACGTAGAAACATATTATCACGTCAAGGATCGGCAAAGCAGACCCCACTAATCCATTTGGGAGGAGCTCGCTTCAAGGTGAAACCAGCAAATGACCTCCAAGTCCAAAATCCTCTCCACCAAAGGAAGGGCTTTTGAGAATTTCACGACACTCAAACGGGTGTGCCCCTCGGAATGCCAAGGGGCGCAAGGTGCGTTCAAAGATTCGATGATTCAC
+
CCCDCFCFFDCCGGGGGGGGGGGHHHHHHHHHHHHHHHHHHHHGGGGGGHGHHHHGGGGGGGHHGHHHHHHHHHGEGGGGGHHGGGHGGGGGHHGGHHGGGGGHHHHHGGGG/</1F<C-C@G0A.0G?<CC.DDHHBBC:GDG.C.GBGB0CC/FCFFFEFBCFFF?EF;EFFB9CBEGGFGGGGGGGGGFGFEBFFFFFFGGGGGGHHGHHHHGDFGHGDGFHHHHHHHGGGHHGGHGGGGGHHHGHHHHHHHHHHGFHGEHHGHHEGGHHHHHGHGFHHHHEGGHHHGFFHHHHHHHHHHHGGGHGHHHHHHHAHGGGHHGFGFGHHGGGGHFGGGGGGGGHHGHHHHHCHGGGGGGHHHGGGGGHGGGGGGGGGGFFFFFFFCCCCC
@M02197:105:000000000-AN6RF:1:1101:17914:21190 1:N:0:1
ACGTAACCACGTTCCTCCGCTTATTGATATGCTTAAGTTCAGCGGGTAGTCCCACCCGATTTGAGGTCAAGGTCGTTTTTGTGGGTCGAGCCTCCCACCGATGAATCGGCGGTGACCGGAACACCATCGTTGTCAATGAGACGGTTAGAAGCAGAGGTACAGTGCAGAAACCCGAGACGTAGAAACATATTATCACGTCAAGGATCGGCAAAGCAGACCCCACTAATCCATTTGGGAGGAGCTCGCTTCAAGGTGAAACCAGCAAATGACCTCCAAGTCCAAAATCCTCTCCACCAAAGGAAGGGCTTTTGAGAATTTCACGACACTCAAACGGGTGTGCCCCTCGGAATGCCAAGGGGCGCAAGGTGCGTTCAAAGATTCGATGATTCAC
+
CCCCCFBFFBBBGGGGGGGGGGGHHHHHHHHHHHHHHHHHHHHGGGGGGHHHHHHGGGFGGGHHGHHHHHHHHHGGGGGGGHHGGGHGGGGGHHHGHHGGGGGHHHHHGGGG<</1F@D?D-FFD.<CE.C/<00=000:::CD:CAG0GBFFFGFFFFFFB8FBFFFEFBFFFFFGGF;9AFFFFGGGGFGFDGGFFFGGGBACFFFHHHHHHHFDCHGDFEHHG9HHFGHFGHHFHFDGFDGHHFHFHFHFFGHGHGHHFHHHEHFDGHGHEGHHGGFBHGEGF?3C/FGHHHHHHHFHHHFFFHHFHHGGHHHGHGFGHHHHGGGHHFGEAHHFCFGGGCEBHHHHGHHHHHGGFEEF5FGGGGGHGGGGGGGGGGFFFFFFFABBAB
@M02197:105:000000000-AN6RF:1:1101:27414:21146 1:N:0:1
ACGTAACCACGTTCCTCCGCTTATTGATATGCTTAAGTTCAGCGGGTAGTCCCACCCGATTTGAGGTCAAGGTCGTTTTTGTGGGTCGAGCCTCCCACCGATGAATCGGCGGTGACCGGAACACCATCGTTGTCAATGAGACGGTTAGAAGCAGAGGTACAGTGCAGAAGCCCGAGACGTAGAAACATATTATCACGTCAAGGATCGGCAAAGCAGACCCCACTAATCCATTTGGGAGGAGCTCGCTTCAAGGTGAAACCAGCAAATGACCTCCAAGTCCAAAATCCTCTCCACCAAAGGAAGGGCTTTTGAGAATTTCACGACACTCAAACGGGTGTGCCCCTCGGAATGCCAAGGGGCGCAAGGTGCGTTCAAAGATTCGATGATTCAC
+
ABBBBFBFFBBBGGGGFFFGGGGHFHHHHHFHHFHHHFGHHHHGGGGGEHHHHHHGGGGGGGHHGHHHHGHH3GGFGGGGGHHGGGHGGGFGHHHGHHGGE@FHHHHGGGGGACA1<-@---0<<.0<A.<<CDBD0=0CCGAF.CAGBG0:///FFFFFFFFFFGFFD>9?EBGGGEGGGFFGGGGFFBFGEFBDBEFGGFFCBGHFFHHH;HHGDCGHHHHHHHFHHGHHHGHHHHHF?G?FFFGHHHFHFEHHHHHHHEHHFHFHGGHHFEHHHGGHGHHHGGE3EE?F?HHHHHHHHHHHHGHHFFHFHGHFGHGGGHHGBGFGHHGECGHHGGGGGGGGHHHHHFHFFGGGGGGGHHHHGGGGHGGGGGGGGGGFFFFFFFBBABC
@M02197:105:000000000-AN6RF:1:1101:25179:21275 1:N:0:1
ACGTAACCACGTTCCTCCGCTTATTGATATGCTTAAGTTCAGCGGGTAGTCCTACCTGATTTGAGATCGAACGTTCAAAAAGCTGTCTTCACCAAGGAAAGACGTTTATAAGCTCCAGCGAACCTCCGTCACCGAAGGTTACCTGGCAGGCAACCACAAGCGTAAATAGTTATCACACCCGTGACGCCACCAAACACTGACAGGCTAATTCATTTGAGAGGAGCCGGCTGTGCGCCAGCAAGCCCCCAAGTCCAAGCTCTTCATGGCGAACCACAAGAGTTGAGGTGTTCATGATACTCAAACAGGCATGCCCCTCGGAATAGCCAAGGGGCGCAAGGTGCGTTCAAAGATTCGATGACTCAC
+
CCDCCFDFFDDDGGGGGGGGGGGHHHHHHHGHHHHHHHHHHHHGGGGGGGHHHHHHHHHHHHHHGHHHGGHHGHHHHHHHHGHHHHHHHHHHHHHHGHHHHHHGGGHHHHHHHHHHHHHGGGGGHHHGHHGGHGGGGGHHHHHHHHHHGGGHHHHGGHHHGDFFGHHHHHGHHHHHHHGGGGG;GGGGGGGGGGGGGGHGGGGGGGHGGGHHHGGHHGHGGFFFFHHFGGFFFFHHHFCHCGGCFBDBHF3/HGDHGD?3BHF/GGEFCB?FEBHG@4HGBGBFFHHHHFFHFGHHGHHHGDFGHG1H?E?GCEEHGE53BCB3CHGCEE?CFHHHGGGECGFFBGGFECGFBFFD5B3A>3A
@M02197:105:000000000-AN6RF:1:1101:11224:21509 1:N:0:1
ACGTAACCACGTTCCTCCGCTTATTGATATGCTTAAGTTCAGCGGGTAGTCCTACCTGATTTGAGATCGAACGTTCAAAAAGCTGTCTTCACCAAGGAAAGACGTTTATAAGCTCCAGCGAACCTCCGTCACCGAAGGTTACCTGGCAGGCAACCACAAGCGTAAATAGTTATCACACCCGTGACGCCACCAAACACTGGCAGGCTAATTCATTTGAGAGGAGCCGGCTGTGCGCCAGCAAGCCCCCAAGTCCAAGCTCTTCATGGCGAACCACAAGAGTTGAGGTGTTCATGATACTCAAACAGGCATGCCCCTCGGAATAGCCAAGGGGCGCAAGGTGCGTTCAAAGATTCGATGATTCAC
+
ABABBFBFFB@AGGFGGGGGGGGHHHHHGHFFHHHHHHHHHHHGGGGGGHGHHGHHHHHHHHHHGEHHHGHHGHHHHHHHHGGHHHHHGHHHHHHHGFFHHHHGGFHHHGHHHHHGHHHGGGGGGHHGHHGGGGGGC8GHHHHHHHGHGGGEHHHGGHHHHGGGGHHHEGGHHHHGHHGGGEDGGGGGGFHGGGGGGGGFEFEGGGHHGGFHHFFGFFFFFFGFFFHHFFFFFFFHGF/HCGC>/?3FHFGFHHHHGDB3DFFGEEGFFCFHGFHHGF1FG1CDHGHHHHHGGFGGE5BGGGFG3FHGA00EE0ECHGHGBGHHFG2E2E?GGFCCA2E?GGFGGGGGGFFFFFFFBFA?ABA
@M02197:105:000000000-AN6RF:1:1101:24828:21704 1:N:0:1
ACGTAACCACGTTCCTCCGCTTATTGATATGCTTAAGTTCAGCGGGTAGTCCCACCCGATTTGAGGTCAAGGTCGTTTTTGTGGGTCGAGCCACCCACCGATGAATCGGCGGTGACCGGAACACCATCGTTGTCAATGAGACGGTTAGAAGCAGAGGTACAGTGCAGAAACCCGAGACGTAGAAACATATTATCACGTCAAGGATCGGCAAAGCAGACCCCACTAATCCATTTGGGAGGAGCTCGCTTCAAGGTGAAACCAGCAAATGACCTCCAAGTCCAAAATCCTCTCCACCAAAGGAAGGGCTTTTGAGAATTTCACGACACTCAAACGGGTGTGCCCCTCGGAATGCCAAGGGGCGCAAGGTGCGTTCAAAGATTCGATGATTCAC
+
CCCCCFCFFCBBGGGGGGGGGGGHHHHHHHHCHFHFHHHHHHHGGGEEFGFHHHHGGGGGGGHHGGHHHHHHBGGEGGGGGHHGCEFCGGGGHHHGGGGGCCDHHHHHGGGGA//1?CC-@-<<C.DCDGEB<GGHF00;00A.:...0;C00GBFFFFFGFFFFFFDFF@AFFFF9EBGFFBGGFFFFCFFGECGGGGGGGFFGGHHEHGHHGHGGCEGDDEHHGHHHHHFFGHHHHED?GGGHHHFBEHHGHHHGFHHHFFHFFHHGGEHGHHHHFGHGGDEFCE?G?GGGFHHGHHHFFEGHCB3DHHHHHGBFGEB1HHGGEHGGAECFAHHGGEEEE?E3EHHHHHHHHHGGECGGGHHGGGGHGGGFGGFGCGFFFFFFFBBAAA
@M02197:105:000000000-AN6RF:1:1101:12988:21660 1:N:0:1
ACGTAACCACGTTCCTCCGCTTATTGATATGCTTAAGTTCAGCGGGTAGTCCTACCTGATTTGAGATCGAACGTTCAAAAAGCTGTTTTCACCAAGGAAAGACGTTTATAAGCTCCAGCGAACCTCCGTCACCGAAGGTTACCTGGCAGGCAACCACAAGCGTAAATAGTTATCACACCCGTGACGCCACCAAACACTGGCAGGCTAATTCATTTGAGAGGAGCCGGCTGTGCGCCAGCAAGCCCCCAAGTCCAAGCTCTTCATGGCGAACCACAAGAGTTGAGGTGTTCATGATACTCAAACAGGCATGCCCCTCGGAATAGCCAAGGGGCGCAAGGCGCGTTCAAAGATTCGATGATTCAC
+
CCBBBFCFFCCCGGGGGGGGGGGHHHHGHHHHHHHHHHHHHHHGGGGGGGHHHHHHHHHHHHHHGHHHHGHHGHHHHHHHHGHHHGHHHHHHHHHHGHHHHHGGGGHHHHHGHHHHHHHGGGGGHHHGHHGGHGGGGGGHHHHHHHHHGGGHHHHGGHHHHGGGGHHHHGHHHHHHHHGGGGGGGGGGGGGGGGGGHGGHGGGHHHHHHHHGFGHHHHGGGGGGGHHHGGGGGGHHHHGHGGGGHFFHHHHGHHHFHHFFHHGGGGGHGHGHHHHHHHHHHHHGHHHHGHHHHGHHGHHHGFEGHFHHGE?GCGGEGHHHHHHHGHHGGGGGHHGGFE2GHGGGGGGGGGGFFFFFFF@BAAB
@M02197:105:000000000-AN6RF:1:1101:15744:21713 1:N:0:1
ACGTAACCACGTTCCTCCGCTTATTGATATGCTTAAGTTCAGCGGGTAGTCCTACCTGATTTGAGATCGAACGTTCAAAAAGCTGTCTTCACCAAGGAAAGACGTTTATAAGCTCCAGCGAACCTCCGTCACCGAAGGTTACCTGGCAGGCAACCACAAGCGTAAATAGTTATCACACCCGTGACGCCACCAAACACTGGCAGGCTAATTCATTTGAGAGGAGCCGGCTGTGCGCCAGCAAGCCCCCAAGTCCAAGCTCTTCATGGCGAACCACAAGAGTTGAGGTGTTCATGATACTCAAACAGGCATGCCCCTCGGAATAGCCAAGGGGCGCAAGGTGCGTTCAAAGATTCGATGATTCAC
+
BCCBBFCFFDDDGGGGGGGGGGGHHHHHHHHHHHHHHHHHHHHGGGGGGHHHHHHHHHHHHHHHGHHHGGHHGHHHHHHHHGHHHHHHHHHHHHHHGHHHHHHGGGHHHHHHHHHHHHHGGGGGHHHGHHGGHGGGGFGHHHHHHHHHGGGHHHHGGHHHGGGGGHHHHHHHHHHHHHGGGGGGGGGGGGGHGGGGGGGHHGHGHGGHHHHGHHHGHHHGGGGGGGHHGGGGGGFHHHGGGGFCHHHHHHHGHHHGHHHHGHGGGGGHFGGHHHHHHHFEHHGGHHHHHFEHHGHHGGHHHHHGHHHHGGGGGGGHHHHHHFFHHHHGGGGGHCHGGGGGCGGGGGGGGGFFFFFFFFCBAAA
@M02197:105:000000000-AN6RF:1:1101:21382:21773 1:N:0:1
ACGTAACCACGTTCCTCCGCTTATTGATATGCTTAAGTTCAGCGGGTAGTCCTACCTGATTTGAGATCGAACGTTCAAAAAGCTGTCTTCACCAAGGAAAGACGTTTATAAGCTCCAGCGAACCTCCGTCACCGAAGGTTACCTGGCAGGCAACCACAAGCGTAAATAGTTATCACACCCGTGACGCCACCAAACACTGGCAGGCTAATTCATTTGAGAGGAGCCGGCTGTGCGCCAGCAAGCCCCCAAGTCCAAGCTCTTCATGGCGAACCACAAGAGTTGAGGTGTTCATGATACTCAAACAGGCATGCCCCTCGGAATAGCCAAGGGGCACAAGGTGCGTTCAAGGATTCGATG
+
BCCBBFCFFCCCGGGGGGGGGGGHHHHHHHHHHGHHHGHHHHHGGGGGGHHHHHHHHHHHHHHHGHHGGGHHGHHHHHHHGGHHHHHHHHHHHHHHGHHHHHHGGGHHHHHHHHHHHHHGGGGGHHHGHGGGHGGGGGFHHHHHHHGHGGGHHHGGGHGHHGGGGHHHHHHHHHHHHHGGGGGGGHGGGGHHGGHHGGHHHHGHHGHHGGGFFFHHGHHGGGGGGHGHGGGGGGGHGHGHGGGFAHGHHHGGHHHHGHHHHHGGGGGGFFGHGBHHHHHHHGGGHHHEHGHFHDHGFBGGEGFGFHHFGEAECCEFHHFGHHHHHHHGGGHCHHHGGGGGGGGBGF@4BFFFBAAAA
@M02197:105:000000000-AN6RF:1:1101:12590:21774 1:N:0:1
ACGTAACCACGTTCCTCCGCTTATTGATATGCTTAAGTTCAGCGGGTAGTCCTACCTGATTTGAGATCGAACGTTCAAAAAGCTGTCTTCACCAAGGAAAGACGTTTATAAGCTCCAGCGACCTCCGTCACCGAAGGTTACCTGGCAGGCAACCACAAGCGTAAATAGTTATCACACCCGTGACGCCACCAAACACTGGCAGGCTAATTCATTTGAGAGGAGCCGGCTGTGCGCCAGCAAGCCCCCAAGTCCAAGCTCTTCATGGCGAATCACAAGAGTTGAGGTGTTCATGATACTCAAACAGGCATGCCCCTCGGAATAGCCAAGGGGCGCAAGGTGCGTTCAAAGATTCGATGACTCAC
+
CCCCCFCFFCCCGGGGGGGGGGGHGHHHHHFHGHHGHHHHHCHEGGEEEHHHHHHHHHHHGHHHGHHHHGHEGHHHFFGFHGGHHHHHHHHHHHHHGGFGHHHGFGHGGHHHHHHHHHHGGGGGHHGHHGGHGGFFFGHHFHHGHGHGGGHHGHGGHHHHFFFGHHHHGGGHHHHHHGGGGDEGGGGGGGHGGGGGHGHHFGEGHHHHHGGHHHHHEHGGFFFGHHHFFGGGFHGHHGHGGGGGGHHFHGGHHHHGF3F3HGGGGGHHHHHHGGHHGFHHHHGHHHHEHGGHHHHGGFHHFHHHHHFGEEGF0EHHHHHGHHHHHHGGGGGHGHHGGGGHGGFGGFBGGGFFFFFFFAA?AB
@M02197:105:000000000-AN6RF:1:1101:21519:21924 1:N:0:1
ACGTAACCACGTTCCTCCGCTTATTGATATGCTTAAGTTCAGCGGGTAGTCCTACCTGATTTGAGATCGAACGTTCAAAAAGCTGTCTTCACCAAGGAAAGACGTTTATAAGCTCCAGCGAACCTCCGTCACCGAAGGTTACCTGGCACGCAACCACAAGCGTAAATAGTTATCACACCCGTGACGCCACCAAACACTGGCAGGCTAATTCATTTGAGAGGAGCCGGCTGTGCGCCAGCAAGCCCCCAAGTCCAAGCTCTTCATGGCGAACCACAAGAGTTGAGGTGTTCATGATACTCAAACAGGCATGCCCCTCGGAATAGCCAAGGGGCGCAAGGTGCGTTCAAAGATTCGATGATTCAC
+
CCCCCFBFFCCCGGGGGGGGGGGHGHHHHHHHHHHHHHHHHHGGGGGGGHHHHHHHHHHHHHHHGHHHHGHHGHHHHHHHHGHHHHHHHHHHHHHHGHHHHHHGGGHHHHHHGHHHHHHGGGGGHHHGHHGGHGGGGGGHHHHHGHHHHGGGGGHGGHHHHGGGGHHHHGHHHHHHHHGGGGGGGGGGHGHHGHHHHHGGHGGHHHHFFHHHHHHHHHHGGGGFFHHHGGGGGGHGHHGHGGGGFHHHHFHDHEHHGHHHHHGGGGGHGHGHHHHHHHHHHHHGHHHHHHGHHHHHGHHHHGHGHGHHEGGFGGGHHFEHHGHGHHHGGGGGHHHHGGGFGGGGGGGGGGGFFFFFFFBBAAB
@M02197:105:000000000-AN6RF:1:1101:16701:22017 1:N:0:1
ACGTAACCACGTTCCTCCGCTTATTGATATGCTTAAGTTCAGCGGGTAGTCCTACCTGATTTGAGATCGAACGTTCAAAAAGCTGTCTTCACCAAGGAAAGACGTTTATAAGCTCCAGCGAACCTCCGTCACCGAAGGTTACCTGGCAGGCAACCACAAGCGTAAATAGTTATCACACCCGTGACGCCACCAAACACTGGCAGGCTAATTCATTTGAGAGGAGCCGGCTGTGCGCCAGCAAGCCCCCAAGTCCAAGCTCTTCATGGCGAACCACAAGAGTTGAGGTGTTCATGATACTCAAACAGGCATGCCCCTCGGAATAGCCAAGGGGCGCAAGGTGCGTTCAAAGATTCGATGATTCAC
+
CCCCCFBFFCCBGGGGGGGGGGGHHHHHHHHHHHHHHHHHHHHGGGGGGHHHHHHHHHHHHHGHGHHHHGHHGHHHHHHHHGHHHHHHHHHHHHHHGHHHHHHGGGHHHHHHHHHHHHHGGGGGHHHGHHGGHGGGGGHHHHHHHHHHGGGHHHHGGHHHHGGGGHHHHHHHHHHHHHGGGGGGGGGGHGGHGGGGGHHGGHHHGGHHHHHHHHHHFFGGGGGGGHHHGGGGGGHGHHGHGDGGHHHHHHHGHGHHGHHHGHGGGGGHFEGHHHGHHHGHHHHGHHHHHHHHHGHHGHHHHHGHHHHHGGFGGGGHGHHHHGHGHHHGGGGGHHHGGGGGHGGGCGGGGGGFFFFFFFAAAAA
@M02197:105:000000000-AN6RF:1:1101:10435:22328 1:N:0:1
ACGTAACCACGTTCCTCCGCTTATTGATATGCTTAAGTTCAGCGGGTAGTCCTACCTGATTTGAGATCGAACGTTCAAAAAGCTGTCTTCACCAAGGAAAGACGTTTATAAGCTCCAGCGAACCTCCGTCACCGAAGGTTACCTGGCAGGCAGCCACAAGCGTAAATAGTTATCACACCCGTGACGCCACCAAACACTGGCAGGCTAATTCATTTGAGAGGAGCCGGCTGTGCGCCAGCAAGCCCCCAAGTCCAAGCTCTTCATGGCGAACCACAAGAGTTGAGGTGTTCATGATACTCAAACAGGCATGCCCCTCGGAATAGCCAAGGGGCGCAAGGTGCGTTCAAAGATTCGATGATTCAC
+
BBBBBFBFFBBAGGGFGGGGGGEHHHHHHHCHHHHHGHHHHGHGGFGGFFGHHHHHHHGFHFHHGGHHHGHHGFHHGFHHHEGHHHHHHHHHHHGHAFHHHGHGFGHHHHHEFFHHHHHCEECGHGHGFHGGHGGFFFCGGHHHHHGHGGGFGGHHHHHHGGGGGHGHHHHHHHHHGHDFGDFGGGGGGGGEEGGGFFFGEGHHHHHHHHHHHHHHHHFFAFFFFHFBC@?GGGHHHEC/GGGFGBHHHHHFHGHHGHFHGHGGGGFFFFEGFHHBHHGHHHHGHHHGFFHEHGHGFHGHEGDBFHHHGFACCGEG5HHFHCHGFGA?ADCCGFGHFGCFGGGGGGGGGGGFFFB5FFBABAB
@M02197:105:000000000-AN6RF:1:1101:9466:22927 1:N:0:1
ACGTAACCACGTTCCTCCGCTTATTGATATGCTTAAGTTCAGCGGGTAGTCCCACCCGATTTGAGGTCAAGGTCGTTTTTGTGGGTCGAGCCTCCCACCGATGAATCGGCGGTGACCGGGAAGCCATCGTTGTCAATGAGACGGTTAGAAGCAGAGGTACAGTGCAGAAACCCGAGACGTAGAAACATATTATCACGTCAAGGGTCGGCAAAGCAGACCCCACTAATCCATTTGGGAGGAGCTCGCTTCAAGGTGAAACCAGCAAATGACCTCCAAGTCCAAAATCCTCTCCACCAAAGGAAGGGCTTTTGAGAACTTCACGACACTCAAACGGGTGTGCCCCTCGGAATGCCAAGGGGCGCAAGGTGCGTTCAAAGATTCGATGATTCAC
+
ABBAAFBFFBBAGGGGGGGGGGGHHHHHCGFFHHHHHFGHFHHGGGEFGHHGHHHGGFEFGGHHFHHHFHHGHFFEGGGAECGCAFHGGGGGGGHGHHGGGGGHGDGFFGGG<//1?-----<C./0/<.</<=0D0CC000.:;;..:G0/////9;;;B;#90;FA;9/?B999AAB9FC0FFFFFCB0B:/AEB;9FC/A#C@C:CGCFHHEGFCEGD?D<=F<CBD9BF/BFFCCCCC?GCDBDBGFDGBF0GGFBHHGHHFFF/CGB111BHFGGF1EGFEEG?/EF/B1BHHG>BBHEHFDB2FFBHFGHFCAFGFF1BE1E0FAGE?HGB/GEE?/AGEHFFGHBHGCCECEEHFGFCEE?CF13G3GACGFFFFFDFFAAAAA
@M02197:105:000000000-AN6RF:1:1101:13438:23040 1:N:0:1
ACGTAACCACGTTCCTCCGCTTATTGATATGCTTAAGTTCAGCGGGTAGTCCTACCTGATTTGAGATCGAACGTTCAAAAAGCTGTCCTCACCAAGGAAAGACGTTTATAAGCTCCAGCGAACCTCCGTCACCGAAGGTTACCTGGCAGGCAACCACAAGCGTAAATAGTTATCACACCCGTGACGCCACCAAACACTGGCAGGCTAATTCATTTGAGAGGAGCCGGCTGTGCGCCAGCAAGCCCCCAAGTCCAAGCTCTTCATGGCGAACCACAAGAGTTGAGGTGTTCATGATACTCAAACAGGCATGCCCCTCGGAATAGCCAAGGGGCGCAAGGCGCGTTCAAAGATTTGATGATTCAC
+
BCCBAFCFFCCCGGGGGGGGGGGHHHHHHGHHHHHHFFHHFHHGGGEEEGGHGHHHHHHHHHGHGHHHHGHGGHHHHHHHHGHHHHHHHHHHHHHHGHHGHHHGGGHHHHHEHHHHHHHGGGGGHHHGHHGGHGGGGGHHHHHHHHHHGGGGHHFFFHHHHGGGGHHHHHHGHHHGHHGGGGGGGGGGGGGGHGHGHHHGGGHGGGHGHHHHHFHGFHHGFFFGGHHHGFAGGGGFHHFAGGGGGHHHHHHGHHHGGHHHGHGGGGGHGHGHHHHHHHHHGHHGHHHHHGHHHHGHGHHHHHGHHFFHGEC?CE?HHHHGHGGHHHHGGGGGHHGGGGGGHGGGGGGGGGGFFFFFFFBBABA
@M02197:105:000000000-AN6RF:1:1101:10194:23102 1:N:0:1
ACGTAACCACGTTCCTCCGCTTATTGATATGCTTAAGTTCAGCGGGTAGTCCCACCCGATTTGAGGTCAAGGTCGTTTTTGTGGGTCGAGCCTCCCACCGATGAATCGGCGGTGACCGGAACACCATCGTTGTCAATGAGACGGTTAGAAGCAGAGGTACAGTGCAGAAACCCGAGACGTAGAAACATATTATCACGTCAAGGATCGGCAAAGCAGACCCCACTAATCCATTTGGGAGGAGCTCGCTTCAAGGTGAAACCAGCAAATGACCTCCAAGTCCAAAATCCTCTCCACCAAAGGAAGGGCTTTTGAGAATTTCACGACACTCAAACGGGTGTGCCCCTCGGAATGCCAAGGGGCGCAAGGTGCGTTCAAAGATTCGATGATTCAC
+
BCCCCFCFFCBCGGGGGGGGGGGHHHHHGHHHHHHHHHHHHGHGGGFGGHHHHHHGGGGGGGHHGHHHHHHHHHGGGGGGGHGGGGHGGGGGHHHGHHGGGGGHHGHHGGGG>//?F-@<@-FCF.00..</.000==0<00AD.;..:C0:0/:AE9BFBFFFFFFDFG9FGFGGFGF0B9GFGGFFBFFGE9BE96BFFAF90AAHHGGFHC0A:.AFGDBGFFCEGBCBFGHFHFF.D?GGHDCHHGHHHFHGBFGDFGHGDGB@?CHFHHHHHHGGHG3BFD?3C/???HHFGBHHHHHHHHHHHFGHHGFFGGEAGHHFGFHEBFBEACGHGFGEE0?GHFGBGEC3ECC?CGGEG5GFEACEAGBFFGFGEGFFBFFFFFA33>A
@M02197:105:000000000-AN6RF:1:1101:24305:22971 1:N:0:1
ACGTAACCACGTTCCTCCGCTTATTGATATGCTTAAGTTCAGCGGGTAGTCCTACCTGATTTGAGATCAAAAGTTCAGGGCGTCGTCCTCTGGTGAAGACAGTTATAAGCCAGAGCGTCTCCGACGTTCGTCGCTCAGGACGGCACAAATCGGCGTAGATGTTTATCACACCGGTCGAGCCATCGAGATCAACTCAAAGCTAATGATTTCAAGAGGAGCCGGCGAGCGCCAGCAGAAACCTCCAAGTCCAAGCTCACCCTACAGATGGAATCCGAGGGGAGTTGAGAATTTCATGATTCTCAAACAGGCATACCCTTTGGAATGCCAAAGGGTGCAAGGTGCGTTCAAAGATTCGATGACTCAC
+
CCCCBFCFFCCCGGGGGGGGGGGHHHHGHHHHHHHHHHHHHHHGGGGGGHHHHHHHHHHHHHHHGHHHHHGHHGHHHHHHGGGGGGGGGHHHHHHHHHHHHHHHHHHHHHHHHHHHGGGGHHGGGGFFHGGGGGGHGHHHHGGGGGHHHGHGGGGGGGGHHGHHHHGGGGGGGGGGGGGGGGGGFFGFFFFGFFFFGFFFFFHFHFFFFFFFFFFFFGFGFGFFFFFFFFFFFDF?FE>BB3F3B33EF3GF11?31F@@B@@B@44HFE11E1B1GCB525FD55DD5FD555FB511AC5HGA53GE3B2?HG5HFHHHHHGHGHHHGHHGHHHHGGGGHGGGGGGGGGGFFFFFFFBBAAA
@M02197:105:000000000-AN6RF:1:1101:18368:23051 1:N:0:1
ACGTAACCACGTTCCTCCGCTTATTGATATGCTTAAGTTCAGCGGGTAGTCCTACCTGATTTGAGATCGAACGTTCAAAAAGCTGTCTTCACCAAGGAAAGACGTTTATAAGCTCCAGCGAACCTCCGTCACCGAAGGTTACCTGGCAGGCAACCACAAGCGTAAATAGTTATCACACCCGTGACGCCACCAAACACTGGCAGGCTAATTCATTTGAGAGGAGCCGGCTGTGCGCCAGCAAGCCCCCAAGTCCAAGCTCTTCATGGCGAACCACAAGAGTTGAGGTGTTCATGATACTCAAACAGGCATGCCCCTCGGAATAGCCAAGGGGCGCAAGGTGCGTTCAAAGATTCGATG
+
BBCCBFBFFCCCGGGGGGGGGGGHHHHHHHHHHHHHHHHHHHHGGGGGGHHHHHHHHHHHHHHHGHHHHGHHGHHHHHHHHGHHHHHHHHHHHHHHGHHHHHHGGGHHGHHHHHHHHFEGGGGGHHHGHHGGHGGGGGHHHHHHHHHHGGGHGHHGGHHHHGFGGHHGHHHHHHHHHHGGGGGGGHGGGGHHGGHHGHHHHHHHHHHHHHHHHGHHHHGGGGGGGHHGGGGGGGGHHHGHGGGGFHGHHHGGHHHFHFHGBHGGGGGHGGFFHHHHHHFHGHHGHHHFFHHHHGHHGGHHHHHHFFFHEEE?GFEFHHHHHFFCHHHGGGGGHHHGCFFGGGGGGFFF@FFFBBBBB
@M02197:105:000000000-AN6RF:1:1101:18463:23053 1:N:0:1
ACGTAACCACGTTCCTCCGCTTATTGATATGCTTAAGTTCAGCGGGTAGTCCTACCTGATTTGAGGTCAAACGTCAATAAGGAAGACGCTAATAAAAGCGTCGACGCGTTAGAGGCACGGGACCTTCATTCATGCACTTCAGCTAACCGATCATTATCACGCCGAAGGCCTTGTCATGCAAAGTCGAAAGTCGACCGCAAGCCGATGCATTTCAGGAGAGCCCGAGTCCTGGACGAATCCAAGTCTCCGGCAGCCCCCACCATCCAAACGCCCTCTCGAAGCAAATCGAGAGGGGTTGAGAATTTACTGACACTCAAACAGGCATGCTCCTCGGAACACCGAGGAGCGCAAGGTGCGTTCAAAGATTCGATGATTCAC
+
CCCCCFDFFCCBGGGGGGGGGGGHHHHHHHHHHHHHHHHHHHHGGGGGGHHHHHHHHHHHHHHHGHHHHHHHGHHGGHHHHGHHHHHGGGGGHHHHHHHGGGGGGGGGGGGGHHHGGHGGGGGGHHHHHHHHHHHHHHHHHHHHHHHHGGGGGHHHHHHHGHGGGGGGGGGGGGGGGGGGGFFFGGGGGGFGGGGGFFFGGGGGFGGGFFGGFGGHHHGGGFGHHGHHHGGFFFHHHHHGHFGGGGGGHGGGGGGGGHHGHHHGGGGGGGGGGGHFGHHHHGGHHHGHHGGGGHFFHHHHHGHHHHHHHHGHGHHHHHHHHGHHGHGGFGGGGHFEGEGGGHGGGGGHHHGGGGGGGGGGGGGGFFFFFFFFFBBBAB
@M02197:105:000000000-AN6RF:1:1101:24333:23165 1:N:0:1
ACGTAACCACGTTCCTCCGCTTATTGATATGCTTAAGTTCAGCGGGTAGTCCTACCTGATTTGAGATCGAACGTTCAAAAAGCTGTCTTCACCAAGGAAAGACGTTTATAAGCTCCAGCGAACCTCCGTCACCGAAGGTTACCTGGCAGGCAACCACAAGCGTAAATAGTTATCACACCCGTGACGCCACCAAACACTGGCAGGCTAATTCATTTGAGAGGAGCCGGCTGTGCGCCAGCAAGCCCCCAAGTCCAAGCTCTTCATGGCGAACCACAAGAGTTGAGGTGTTCATGATACTCAAACAGGCATGCCCCTCGGAATAGCCAAGGGGCGCAAGGTGCGTTCAAAGATTCGATGATTCAC
+
CCCBBFCFFCCCGGGGGGGGGGGHHHHHGHHGHHHHHHHHHHHGGGEGGHHHHHHHHHHHHHHHGHHHHGHHGHHHHHHHHGHHHHHHHHHHHHHHGHHHHHHGFGHHHHHHHHHHHHHGGGGGHHHGHHGGHGGGGGHHHHHHHHHHGGGHHHHGGHHHHGGGGHHHHHHHHHHHHHGGGGGGGGGGHGHGGGGGGGGHGHHGHHGHHHFHFHFHHFHFGFFGFHHHGGGFFFFFHHGHGCFCHHGHGHGGHHHHHGHHHHGGGGGHGGGHHHHHGHFGHHHGHGHHHHHHHHHHGHHGEHFHHFFHCGGGGGGHHHHHHHGHFHHGGFGGHGHFFCGGHGGFGGGGGGGFBFFFFFBAA>A
@M02197:105:000000000-AN6RF:1:1101:17029:23381 1:N:0:1
ACGTAACCACGTTCCTCCGCTTATTGATATGCTTAAGTTCAGCGGGTAGTCCCACCCGATTTGAGGTCAAGGTCGTTTTTGTGGGTCGAGCCTCCCACCGATGAATCGGCGGTGACCGGAACACCATCGTTGTCAATGAGACGGTTAGAAGCAGAGGTACAGTGCAGAAACCCGAGACGTAGAAACATATTATCACGTCAAGGATCGGCAAAGCAGACCCCACTAATCCATTTGGGAGGAGCTCGCTTCGAGGTGAAACCAGCAAATTACCTCCAAGTCCAAAATCCTCTCCACCAAAGGAAGGGCTTTTGAGAATTTCACGACACTCAAACGGGTGTGCCCCTCGGAATGCCAAGGGGCGCAAGGTGCGTTCAAAGATTCGATGACTCAC
+
BABBBFBFD>AAGFGGFGGGGGGHHFGHHHHGHHHHGHHFCBHGGGGGGHHHHHHGGGCGGGGFAGHHGHHHGHGGGGGGG?GFGGHGGGFGHHGGHHGGGGGHGHHGGGGG<</1<-A-@-CCD<FB<CGFGHH000000:.::C.:0CBCCC:/FFFF;;0;BBBFFGGAE9F;94FFB0FFF9F0F9BFA/EBBFBB0BA.@GGGHHFFBFFFGGHGD=HGHGBGD#:C=9HHGFG<--CGGFBGGGFHHFDFHHGHGF2HFF@1?/B11EFHHGGFBGB<0E?1/<EF?HFHFHGHHFEFHBD1FHHHHGF1/0EFEG@B@F1EGFGE/GHHGE??C?GEBBGGHFFFCHCGGGECHFHFAEEFG1FCFCGGGFC>C3FD1DAA1AA
@M02197:105:000000000-AN6RF:1:1101:10709:23634 1:N:0:1
ACGTAACCACGTTCCTCCGCTTATTGATATGCTTAAGTTCAGCGGGTAGTCCCACCCGATTTGAGGTCAAGGTCGTTTTTGTGGGTCGAGCCTCCCACCGATGAATCGGCGGTGACCGGAACACCATCGTTGTCAATGAGACGGTTAGAAGCAGAGGTACAGTGCAGAAACCCGAGACGTAGAAACATATTATCACGTCAAGGATCGGCAAAGCAGACCCCACTAATCCATTTGGGAGGAGCTCGCTTCAAGGTGAAACCAGCAAATGACCTCCAAGTCCAAAATCCTCTCCACCAAAGGAAGGGCTTTTGAGAATTTCACGACACTCAAACGGGTGTGCCCCTCGGAATGCCAAGGGGCGCAAGGTGCGTTCAAAGATTCGATG
+
ABBBBFBFFBAAGGGGGGGGGGGHHHHHGGGHHHGHGHHHHHHGFGGGFHHHHHHGGGGGGGHFGHHHHGGFGDEGGGGGGHHGF>GEGGGGHGHGHHGGGGGGHHHGGGGG///1?<@-A-F0C.0/.<C/C0DF00000;ED.;.:0CFBG99B9FFFB:;CB9BBCFFFGB:A?ACA;0EGFEFCFCBEE99DGGGFGGFC?C;HCGFFG:;/C?HGF?FF:FF:GGCFH9HHHHFGGGGGHHHHHGF2HHDGDGGHHHGHFFFGEGGFFHHFGG?HGD3GAGGHFHGF?HHHHHHHHHHFHBHE4HEHHFGGCFEGFFHDFGHGHHFGDEFHEFGEA0E?HGHHHFBBCAHGGEGGFBHGEACGGGGGGFFFACBFBBBBB
@M02197:105:000000000-AN6RF:1:1101:14199:23533 1:N:0:1
ACGTAACCACGTTCCTCCGCTTATTGATATGCTTAAGTTCAGCGGGTAGTCCCACCCGATTTGAGGTCAAGGTCGTTTTTGTGGGTCGAGCCTCCCACCGATGAATCGGCGGTGACCGGAACACCATCGTTGTCAATGAGACGGTTAGAAGCAGAGGTACAGTGCAGAAACCCGAGACGTAGAAACATATTATCACGTCAAAGATCGGCAAAGCAGACCCCACTAATCCATTTGGGAGGAGCTCGCTTCAAGGTGAAACCAGCAAATGACCTCCAAGTCCAAAATCCTCTCCACCAAAGGAAGGGCTTTTGAGAATTTCACGACACTCAAACGGGTGTGCCCCTCGGAATGCCAAGGGGCGCAAGGTGCGTTCAAAGATTCGATGACTCAC
+
CCCCCFCFFDCCGGGGGGGGGGGHHHHHHHHGHHHHHHHHHHHGGGEEGHHHHHHGGGGGGGHHGHHHHHHHGHGGGGGGGHHGGGHGGGGGHGHGHHGGCGGHHHHHGGFGA//FH@F-A-<<E.<C..</<<0=0D<C:CDD:.:F0G0:GB/FF9FFFF9FFCFFFFFFFFGGFFGGGGGFFGFBFBGGFACDGGFED#GGGGHHHHHGHHHGGGHHF8FHHHGHGFHHHEHHHHGGGGDGHHGHHHHFHHHHHHFHHHHHHGHHGGHHGHHFHHGHHHGHGGFGHEGFEHHGFGHHGHHHHHHGHGHHGFGBGFFGGGFHGGG?GFEGGGGHGGGGGGGGHHHHGHHHHHDGGEGEHFHHGGGGHGGGGGGGGFFFFFFFFFABBBB
@M02197:105:000000000-AN6RF:1:1101:7365:23765 1:N:0:1
ACGTAACCACGTTCCTCCGCTTATTGATATGCTTAAGTTCAGCGGGTAGTCCCACCCGATTTGAGGTCAAGGTCGTTTTTGTGGGTCGAGCCTCCCACCGGTGAATCGGCGGTGACCGGAACACCATCGTTGTCAATGTGAAGGTTAGAAGCAGAGGTACAGTGCAGAAAACCGAAACGTATGAACATATTATCACGTCAAGGATAGGCAAAGCAGACCCCCCTAATCCATTTGGGAGGAGCTCGCTTCAAGGTGAAACCAGCAAATTACCTCCAAGTCCAAAATCCTCTCCACCAAAGGAAGGGCTTTTGAGAATTTCACGACACTCAAACGGGTGTGCCACTCGGAATGCCAAGGGGCGCGAGGTGCGTTCAAAGATTCGATGATTCAC
+
>>ABBF?BFABAGAGGFFE?EEGHHBHHFFHHHGHHHHGHHHBAECGGCADGFH1EEGGGGGHFGGHHFFHGHGGGDFGGGB1EFEH?EGGCFHHA0FEEC/BFFHEHGGGG<//11-<-<<<GDC0CD<<G<F0=000;000//<CGCCG/;/:/F;9#CFBBB;9;;#/:9/-#5?/#9##/BB4BFFFFA+/9;#;9/.;;@#8FBBFFFFB/9;.ED#0ADFEB<1#09<0<BFFCCA/<1?11F<11FGD@101FHG>2B2>1EC<11BHF1B/2G1DBB<<>/EE>?HFHFGBHGHGFFBB12222F@2BCFGFGGFDEEGE0GE@B/00FA////CGCF2AB1C10B/EAA00E0FFAEE?AGCGFGFAA111@3D13@>1>1>
@M02197:105:000000000-AN6RF:1:1101:20314:24057 1:N:0:1
ACGTAACCACGTTCCTCCGCTTATTGATATGCTCAAGTTCAGCGGGTAGTCCTACCTGATTTGAGATCGAACGTTCAAAAAGCTGTCTTCACCAAGGAAAGACGTTTATAAGCTCCAGCGAACCTCCGTCACCGAAGGTTACCTGGCAGGCAACCACAAGCGTAAATAGTTATCACACCCGTGACGCCACCAAACACTGGCAGGCTAATTCATTTGAGAGGAGCCGGCTGTGCGCCAGCAAGCCCCCAAGTCCAAGCTCCTCATGGCGAACCACAAGAGTTGAGGTGTTCATGATACTCAAACAGGCATGCCCCTCGGAATAGCCAAGGGGCGCAAGGTGCGTTCAAAGATTCGATGATTCAC
+
BCCBBFCFFBCCGGGGGGGGGGGHHHHHHHHHHHHHGHHHHHHGGGGGGHHHHHHHHHHHHHHHGGHHHGHHGHHHHHHHHGHHHHHHHHHHHHHHGHHHHHGGFGHHHHHFHHHHHHHGGGGGHHHGHHGGHGGGFGHHHHHHHHHHGGGHHHHGGHHHHGGGGHHHHGHHHHHHHHGGGGGGGGGGGGHGGGGGGGGGGHHGHHGHHGHHHHHHHHGGGCGGEFHHGGGGGGHGHHGHGGCFGFHHHHEGHHHGGHFHHGGGGGGHGHGFGGGHHHHHHHHGHHHHHHFHHFHHGFHGHHGHHHHHGGGCGGGHHHHHHHGHHHHGGGGGHHHHGGGGGGGGGGGGGGGFFFFFFFBAA>A
@M02197:105:000000000-AN6RF:1:1101:9276:24001 1:N:0:1
ACGTAACCACGTTCCTCCGCTTATTGATATGCTTAAGTTCAGCGGGTAGTCCCACCCGATTTGAGGTCAAGGTCGTTTTTGTGGGTCGAGCCTCCCACCGATGAATCGGCGGTGACCGGAACACCATCGTTGTCGATGAGACGGTTAGAAGCAGAGGTACAGTGCAGAAACCCGAGACGTAGAAACATACTATCACGTCAAGGATCGGCAAAGCAGACCCCACTAATCCATTTGGGAGGAGCCCGCTTCAAGGTGAAACCAGCAAATGACCTCCAAGTCCAAAATCCTCTCCACCAAAGGAAGGGCTTTTGAGAATTTCACGACACTCAAACGGGTGTGCCCCTCGGAATGCCAAGGGGCGCAAGGTGCGTTCAAAGATTCGATG
+
AABCBFBFFCCBGGGGGGGGGGGHHHHHHHHGHHHHHHHHHHGGGGGGGHHHHHHGGGGGGGHHGHHHHHHHHHGGGGGGGHHCGGHGGGGGHEHFHHGGGGGGHHFHGGGG/><11<<-<-00A.0/<.</<0<CCG0000:C.;AA0FF8FFF:EFFFBB0FFFB;FFFFFFFAFEFGGGGFFGGFCFFF?E;EBFGFFA;?AFGDHGHGBGGDDGHHHHH;HH9HGFGFEGHHGC.-GGFFEHGEHHHHFFFAEFGHHHHFHHFHGGGCHGCFHGCHHFHHHGFGHAGFFHHHFGFFGFEGHGGHFHEHFGHHGGEF>B5FFGGGHHEE?EFBGFECCGGGFFHHHGFGBGCFFDFEGHHGGCGGGGGF5FFFAFFFCCBCB
@M02197:105:000000000-AN6RF:1:1101:15816:24326 1:N:0:1
ACGTAACCACGTTCCTCCGCTTATTGATATGCTTAAGTTCAGCGGGTAGTCCCACCCGATTTGAGGTCAAGGTCGTTTTTGTGGGTCGAGCCTCCCACCGATGAATCGGCGGTGACCGGAACACCATCGTTGTCAATGAGACGGTTAGAAGCAGAGGTACAGTGCAGAAACCCGAGACGTAGAAACATATTATCACGTCAAGGATCGGCAAAGCAGACCCCACTAATCCATTTGGGAGGAGCTCGCTTCAAGGTGAAACCAGCAAATGACCTCCAAGTCCAAAATCCTCTCCACCAAAGGAAGGGCTTTTGAGAATTTCACGACACTCAAACGGGTGTGCCCCTCGGAATGCCAAGGGGCGCAAGGTGCGTTCAAAGATTCGATGACTCAC
+
BCCCBFCFFDDDGGGGGGGGGGGHHHHHHHHHHHHHHHHHHHHGGGGGGHHBHHHGGGGGGGHHGHHHHHHHGHFGGGGGGHHAGGHGGGGGHHHGHHGGGGGHGHHHGGGGA<=CG@D-CCC<DCDCA.C<<0DFD00<C0:E.;CC0CF00/;FF9FFFFFFFFFFGFFFFFGGGGGGGGGGGGFGGGFGGEFGFFGGGFGCFGGFHHGH9HHGGCHHHHHHHGBGHH9HF7HGGHHGGGDGHHGHHHHHGHHHHGHHHHGHHHHHGGHHHHHGHHGHHGHHF?GHFGFEEHHHHHHHHHHHGHFHGGHHHHHFFGGGGHHGGGHGHHEGGGHHGGGGGGGGHHGHHHHHHHHGGGGGHGHHGGGGHGGGGFG5GGGFFFFFFFBBBBB
@M02197:105:000000000-AN6RF:1:1101:14487:24336 1:N:0:1
ACGTAACCACGTTCCTCCGCTTATTGATATGCTTAAGTTCAGCGGGTAGTCCCACCCGATTTGAGGTCAAGGTCGTTTTTGTGGGTCGAGCCTCCCACCGATGAATCGGCGGTGACCGGAACACCATCGTTGTCAATGAGACGGTTAGAAGCAGAGGTACAGTGCAGAAACCCGAGACGTAGAAACATATTATCACGTCAAGGATCGGCAAAGCAGACCCCACTAATCCATTTGGGAGGAGCTCGCTTCAAGGTGAAACCAGCAAATGACCTCCAAGTCCAAAATCCTCTCCACCAAAGGAAGGGCTTTTGAGAATTTCACGACACTCAAACGGGTGTGCCCCTCGGAATGCCAAGGGGCGCAAGGTGCGTTCAAAGATTCGATGATTCAC
+
ABBAAFBFFABAGGGGGGGCGC?HHFHHHHHGHHHFH5FGHGHCEGEAFHHGHHHGGEGEGGHHGHHHHHHH@GGFGGGGGFFEGGEGGGGGFHH/GHCGFCDDGHHGGDGF//?1?-C@D@CG?GDGA.C/.DD0000;CGGGAC:C0C0CG/;FF9FFFFEFFFFDCB;FFFB.GGGFFFGGGGFFFFFGGGEGFGFBF?BACFDHCCHFHFHCGFHHFF;GHHHHFD<BB9GFGCF.?DDCBFHHHHHFHHHHG<GD22>GFBGHGGHGHHHHHFGHHFHF?/E3FGEC?HEHHHHHGHHEHHHHHHGHGDFFFBE1EHGF@EFEF1?EG?HFEEAC?E?A3A5FFHCHHFHGGFCGGHHHGGGECGFGFFF5GGGFFFFFDBBBAAA
@M02197:105:000000000-AN6RF:1:1101:20105:24233 1:N:0:1
ACGTAACCACGTTCCTCCGCTTATTGATATGCTTAAGTTCAGCGGGTAGTCCTACCTGATTTGAGATCGAACGTTCAAAAAGCTGTCTTCACCAAGGAAAGACGTTTATAAGCTCCAGCGAACCTCCGTCACCGAAGGTTACCTGGCAGGCAACCACAAGCGTAAATAGTTATCACACCCGTGACGCCACCAAACACTGGCAGGCTAATCATTTGAGAGGAGCCGGCTGTGCGCCAGCAAGCCCCCAAGTCCAAGCTCTTCATGGCGAACCACAAGAGTTGAGGTGTTCATGATACTCAAACAGGCATGCCCCTCGGAATAGCCAAGGGGCGCAAGGTGCGTTCAAAGATTCGATGACTCAC
+
CCCBCFDFFCCBGGGGGGGGGGGHHHHHHHGGHHHHHHHGHHHGGGGGGHHHHHHHHHHHHHHHGHHHHGHHGHHHHHHHHGHHHHHHHHHHHHHHGHHGHHHGGGHHHHHHHHHHHHHGGGGGHHHGHHGGHGGGGGHHHHGHHHHHGGGHHHHGGHHHHGGGGHHHHHHHHHHHHHGGGGGGGGGGGGGHGGHGGGGHHGHHHHHHHHHHFHHHHHGGGGGGHHGGGGGGGHHHHGHGGGGHHHHHFHGHHHHHHHHGHGGGGGHGGGHFHHHHHHHHHHGHHHGHGHGHHHGGHHHHGGHHHHHGGGGGGGHHHGHHHHGHHHGGGGGHHHHGGGGGGGGGGGGFGGFFFFFFFABBAB
@M02197:105:000000000-AN6RF:1:1101:5573:24537 1:N:0:1
ACGTAACCACGTTCCTTCCGCTTATTGATATGCTTAAATTCAGCGGGTAGTCCCACCCGATTTGAGGTCAAGGTCGTTTTTGTGGGTCGAGCCTCCCACCGATGAATCGGCGGTGACCGGAACAACAATGTTGGCAATGAGACGGGTAGAAGGCGAGGTAAAGTGCAGAAACCCGAGACGTAGAAACATATTATCACGTCAAGGATCGGCAAAGCAGACCCCACTAATCCATTTGGGGGGAGCTCGCTTCAAGGTGAAACCAGCAAATGACCTCCAAGTCCAAAATCCTCTCCACCAAAGGAAGGGCTTTTGAGAATTTCACGACACTCAAACGGGTGTGCCCCTCGGAATGCCAAGGGGCGCAAGGTGCGTTCAATGATTCGATGATTCAC
+
ABBBAF?FFABAG4F5DBGGGGGGBEGHHHBGFGHHGFHFHGFHGGCAECGBHFHHGG?0EEGHHEFHHHHHHBGEEFEFFGCCEC?GECE/EHHGCFHGG@DDFHGHHGC?D>/F1<<<-<@C0<C.00<=0./<C/GGFBF..-;-.0;0..-9FB/:-909FFC;0:9@ED--5F9;9FF699#FFFFGGE?FF0C9;9/9:-?B9;9BFF/:9C.CAD09FHFFF9</CB.B..1F<->//11G1EGG1GHGHHHFFGFBFBGBC?CHHHF1BBB/F1B1<0GEHHFCF?CDGB1BFHHEFABDFEHHHHHGGEBE?/21DDF1?B0>/??FB//EEEA/A0AD11F0ECFA/EE0EF1GFA0AE1GBDDB31GCFCB3D1331A?AA
@M02197:105:000000000-AN6RF:1:1101:16834:24733 1:N:0:1
ACGTAACCACGTTCCTCCGCTTATTGATATGCTTAAGTTCAGCGGGTAGTCCTACCTGATTTGAGATCGAACGTTCAAAAAGCTGTCTTCACCAAGGAAAGACGTTTATAAGCTCCAGCGAACCTCCGTCACCGAAGGTTACCTGGCAGGCAACCACAAGCGTAAATAGTTATCACACCCGTGACGCCACCAAACACTGGCGGGCTAATTCATTTGAGAGGAGCCGGCTGTGCGCCAGCAAGCCCCCAAGTCCAAGCTCTTCATGGCGAACCACAAGAGTTGAGGTGTTCATGATACTCAAACAGGCATGCCCCTCGGAATAGCCAAGGGGCGCAAGGTGCGTTCAAAGATTCGATGATTCAC
+
CDDCCFCFFCDCGGGGGGGGGGGHHHHHHHHHHHHHGGHHHHHGGGGGGHHHHHHHHHHHHHHHGHHHHGHHGHHHHHHHHGHHHHHHHHHHHHHHGHHHHHHGGGHGHHHHHHGHHHHGGGGGHHHGHHGGHGGGGGHHHHHHHGHHGGGHHHHGGHHHGGFFGHHHHHHHHHHHHHGGGEGGGGGGGGGGGGGGGGGGGGHHHHHHHGHGHHHHHHHGGFGGGHHEGGGGGGHHGGGGGGGGHGHBHFGGHHFFHHHGFGGGGGGGGGGHHHHHHHHHHHHGHHHHHHGHHGHHGGHHHHHHHHGHGGGGGGGGHHHHHHGHHHGGGGGGGHHHGGFGHGGGGGGGGGGFFFFFFFBBBAB
@M02197:105:000000000-AN6RF:1:1101:19771:24805 1:N:0:1
ACGTAACCACGTTCCTCCGCTTATTGATATGCTTAAGTTCAGCGGGTAGTCCTACCTGATTTGAGATCGAACGTTCAAAAAGCTGTCTTCACCAAGGAAAGACGTTTATAAGCTCCAGCGAACCTCCGTCACCGAAGGTTACCTGGCAGGCAACCACAAGCGTAAATAGTTATCACACCCGTGACGCCACCAAACACTGGCAGGCTAATTCATTTTAGAGGAGCCGGCTGTGCGCCAGCAAGCCCCCAAGTCCAAGCTCTTCATGGCGAACCACAAGAGTTGAGGTGTTCATGATACTCAAACAGGCATGCCCCTCGGAATAGCCAAGGGGCGCAAGGTGCGTTCAAAGATTCGATGATTCAC
+
CCCCCFCFFCCBGGGGGGGGGFGHHHHHGHGHHGHHGHGHHHHGGGEGGHHHHHHHHHHHHHHHGHH3FGHHGHHHHHHHHGGHHHHHHHHGHHHHGHHHHHHGGGHHHHHHGHHHHHHGGGGGHHHGHHGGHGGGFFFHHHGHFFFHGGGHHHHGGHHHGGGGGHHHFGGHHGHHHHGGGDGGGGGGGGHHGGGGGHFHGHGGGHHGHHHHHGHFHFGGFFCAGFGFFFFFFFFHGHGEGC/@CGFGGGHFFHHHGE3HGHGGGCGGFCFFBEHHFHGF3HHFFHHFEGHHDBFGEHFHDHEHE31G0FGG?ECHGEEHHGHHHHHGGGGGHGCHGGGGFFGCGGGGFGFFFFFBBFBAAAA
@M02197:105:000000000-AN6RF:1:1101:15582:24893 1:N:0:1
ACGTAACCACGTTCCTCCGCTTATTGATATGCTTAAGTTCAGCGGGTAGTCCCACCCGATTTGAGGTCAAGGTCGTTTTTGTGGGTCGAGCCTCCCACCGATGAATCGGCGGTGACCGGAACACCATCGTTGTCAATGAGACGGGTAGAAGCAGAGGTACAGTGCAGAAACCCGAGACGTAGAAACATATTATCACGTCAAGGATCGGCAAAGCAGACCCCACTAATCCATTTGGGAGGAGCTCGCTTCAAGGTGAAACCAGCAAATGACCTCCAAGTCCAAAATCCTCTCCACCAAAGGAAGGGCTTTTGAGAATTTCACGACACTCAAACGGGTGTGCCCCTCGGAATGCCAAGGGGCGCAAGGTGCGTTCAAAGATTCGATG
+
CCCCBFCFFCCCGGGGGGGGGGGGHHHHHHGHHHHHHHHHHHHGGGGGGHHHHHHGGGGGGGHHGHHHHGHHHHGGGGGGGHHGGFHGGGGGHHHGHHGG?GDHHGHHGGGG></FG-@-A-<<D<0G.<C<.0DF00<000:C-;:C:FFFFFFFFFFFFFFFFFFFFFFGG:GGGFGGGGGGGGFEFGFEFABGGGFFEGGGCGHHHHHHHHHGGGHHHHHHHHFHHH:HGGHHHHHGGGGGHHGBHHHHHHHHHHHHHHHHHHHHGGHHFHHHHHGGHHHGAGGGHEGFGHHGHHHHHHHHHGGHHHHHHHHEFBGFGHHHGGHGHHFGFGFFGGGECGGGGHHHHHHHHHGGFGGGHFGGGGGGGFGGGFFFBFFFBBBBB
@M02197:105:000000000-AN6RF:1:1101:14716:24888 1:N:0:1
ACGTAACCACGTTCCTCCGCTTATTGATATGCTTGAGTTCAGCGGGTAGTCCCACCCGATTTGAGGTCAAGGTCGTTTTTGTGGGTCGAGCCTCCCACCGATGAATCGGCGGTGACCCGGACACCATTGTTGTCACAGAGACGGTTTGAAGCAGAGTTACAGAGCAGAAAACCGAGACGTAGAAACATATTATCACGTCAAGGATCGGCAAAGCAGACCCCCCTAATCCATTTGGGAGGAGCTCGCTTCAAGGTGAAACCAGCAAATGACCTCCAAGTCCAAAATCCTCACCACCAAAGGAAGGGCTTTTGAGAATTTCGCGACACTCAAACGGGTGTGCCCCTCGGAATGCCAAGGGGCGCAAGGTGCGTTCAAAGATTCGATGACTCAC
+
AAAA1BADFAAAGFEFAFE0EAFCGD3AD3GFFHFA1B21FAGGGCGA/B2DBFG/EAEEAGFH/BGC@GF11B/>EFFAE>FEGEG@////FCEFFHCFGGGHG2F0BC@C//?GG0<----<CCF0D0=.<0=000://;.C.C.:0;C0//;FBFFF9B#FFF;:/9#AB5;..AFB:;9B;/9;BB0/96E/C$9BGC;-1?FFGB9;06;FDCC9B*7.:000D./<//<</<<.<-.<1>11F1F1<1G<1HFD1BG<?DBF//<2HD<22FGHG2B2?FB3?/DFFHHG4GF232GEFB33G4GDG?/GEE>1AHGB4GGFGFEEAECCEEECFE01FGHGHGHGHHG2EGFGHHHGCGGEAGGGGGGGGGGFFFFFFF?BAAA
@M02197:105:000000000-AN6RF:1:1101:19790:25073 1:N:0:1
ACGTAACCACGTTCCTCCGCTTATTGATATGCTTAAGTTCAGCGGGTAGTCCTACCTGATTTGAGATCGAACGTTCAAAAAGCTGTCTTCACCAAGGAAAGACGTTTATAAGCTCCAGCGAACCTCCGTCACCGAAGGTTACCTGGCAGGCAACCACAAGCGTAAATAGTTATCACACCCGTGACGCCACCAAACACTGGCAGGCTAATTCATTTGAGAGGAGCCGGCTGTGCGCCAGCAAGCCCCCAAGTCCAAGCTCTTCATGGCGAACCACAAGAGTTGAGGTGTTCATGATACTCAAACAGGCATGCCCCTCGGAATAGCCAAGGGGCGCAAGGTGCGTTCAAAGATTCGATGACTCAC
+
ABCAAFBFFCBCGGGGGGGGGGGHHHGHHHFHHHHHHHGHHHHGGGEGGHHHHHHHHHHHHHHHGHHHHGHHGHHHHHHHHGHH3GBHHHHHHHHHGHHHHHHGGGHHHHHGHGHHHHHGGGGGHHHFHFFFHGGGCFHFHHHHHHHHGGGHHHGGGHHGHGGGGHHHHFGHHEHHHHGGGGGGGGGGHGHHGGGHHGHHGFGGHHHGHGGHFGFHHHHGGFGFFHHHGGGFGFFHHECEGGGGHHHHHHHGHHHHHHHHHHGGGGGDGHGGHFHHHHHFHHHGHHHHHGHHHGHGGHHHHHGHGHHHGGGGGGDHHGHHHGHHHHDGGGGGHHHHGGGGHGGGGGGGEFGFFBFFFFBBBBB
@M02197:105:000000000-AN6RF:1:1101:12310:25501 1:N:0:1
ACGTAACCACGTTCCTCCGCTTATTGATATGCTTAAGTTCAGCGGGTAGTCCTACCTGATTTGAGGTCAAACGTCAATAAGGAAGACGCTAATAAAAGCGTCGACGCGTTAGAGGCACGGGACCTTCATTCATGCACTTCAGCTAACGGCGATCATTATCACGCCGAAGGCCTTGTCATGCAAAGTCGAAAGTCGACCGCAAGCCGATGCATTTCAGGAGAGCCCGAGTCCTGGACGAATCCAAGTCTCCGGCAGCCCCCACCATCCAAACGCCCTCTCGAAGCAAATCGAGAGGGGTTGAGAATTTACTGACACTCAAACAGGCATGCTCCTCGGAACACCGAGGAGCGCAAGGTGCGTTCAAAGATTCGATGACTCAC
+
BBBBB@BFF>A4CGGGGGGCFGGHHHHHHCHHHHFHFGDFF5FEGAE?FF5GHGHHHHCGHHFGFGHHHHGGGHHGGHGGHHGFCHHEF?EAHGHFHHHGGGCGGGGGFCGGHHFGGHGGCGGGHGHHHFFHHHHHGHHHFFHHFHHGGFCCCGGHHFFFGFDHEC?FD;GGG8GBFGGGGGG;FEFGGGGFB=AEFBCDAGDFFGGGGGGGGFFFEHHHFDFFFCBFEHHGFF<CDFFFFEHHFGGCGGHEGGGCCGFFF/FBCGCCCEE/GEEGHGGFHHGHFFFFGHHGGGGHGGFBDBGDHHGFFBBFGDEBHGHHHGCFHFHHEEGE?FFFEEEAFGGHECEGGHGHHGGE?11GDFGGGFGFBFFDB1D1AA1A
@M02197:105:000000000-AN6RF:1:1101:10813:25533 1:N:0:1
ACGTAACCACGTTCCTCCGCTTATTGATATGCTTAAGTTCAGCGGGTAGTCCTACCTGACTTGAGATCGAACGTTCAAAAAGCTGTCTTCACCAAGGAAAGACGTTTATAAGCTCCAGCGGACCTCCGTCACCGAAGGTTACCTGGCAGGCAATCACAAGCGTAAATAGTTATCACACCCGTGACGCCACCAAACACTGGCAGGCTAATTCATTTGAGAGGAGCCGGCTGTGCGCCAGCAAGCCCCCAAGTCCAAGCTCTTCATGGCGAACCACAAGAGTTGAGGTGTTCATGATACTCAAACAGGCATGCCCCTCGGAATAGCCAAGGGGCGCAAGGTGCGTTCAAAGATTCGATGATTCAC
+
AABBAFAFFAAAGGCGFBFGCGGHFGHHBGHGF5BFHHHHFHHGEGAEGHFGHFHGHHHHBFHGGHGGHEHEEFHHHHHGHGHBGF3GGHE3GHGEEGHFFFFEFFGHHHHFBEGHEFHGGGGGFFHGHCGGFDFFFFB?DHDFHHAGGGGGHFFHHFHGFDFFFEHFDFDHHGGBC@DECADEEFGGHGGHGGEFHHHG?FGFHCGGFGFFGFHFHBHFF@A.CCCF?CFFFDCFHHGHGGCDF1GEGF3EBGEHFDFBGHGGFE?EF?133FHHHGF3EFHEFHFFHHEFGEFDFHGF5FBB@BGGAA00AEEE5DEHFHCHG2GA2EGGGHGE?E??HGGGFGF5EGGFBFD@FFA3AAA
@M02197:105:000000000-AN6RF:1:1101:20105:25627 1:N:0:1
ACGTAACCACGTTCCCCTTATTGATATGCTTAAGTTCAGCGGGTAGTCCTACCTGATTTGAGGTCAGATTTGTCAAAGTCAAGGGTTTGTTATCCCCAAGATACACCTTTTCTGTAGGAGCCTCTTCACGTCTAACGTAGATAATTATCACATTAGTGTTACTGAGCTATGATCCATCAGAAAAACTCATTCACTCAAGAGGAGCCAACAAGCAACCTCAGTTGCGCCAGCAATTATCCTCCAACTCCAACTTCACCCTTAACATAAATGCTAAAAGGCAGTTGAGAATTTCATGACACTCAAACAGGCATGCTCCTCGGAATACCAAGGAGCGCAAGGTGCGTTCAAAGATTCGATGATTCAC
+
CCDBCFCFFCDCGGGGGGGGGGHHHHHHHHHGHHHHHHGGGGGEEGHHHHHHHHHHHHHHHGHHHHHGHHHHHHHHHHHHHHHHGHHGGHHHHHHHGHGHHHHHHHHHHHHHHHHHHHHHHGHHHHHHHHHHHHHHHHHHHHHHHHHHHHHHHHHHHHHHHHHHHHHHHHHHHHHHHHHHHGHHHHHHHHHHHHHHHHHHHHHGHGHHHHHHHHHHHHHHHHHHGGGHGGHHHHHHGGHFHEGHGGGFHGGDCFFHHGHHHHHHHHHHHHHGHHHHHHHHFHHHHHHHFBHHGHHGDFGFGHHFHHHEHHHHCGGGGHHHHHHHHHHHGGGGGHHHHGGGGHGGGGGGFEFFFFFFFFFBAA3A
@M02197:105:000000000-AN6RF:1:1101:23057:26151 1:N:0:1
ACGTAACCACGTTCCTCCGCTTATTGATATGATTAAGTTCAGCGGGTAGTCCTACCTGATTTGAGATCGAACGTTCAAAAAGCTGTCTTCACCAAGGAAAGACGTTTATAAGCTCCAGCGAACCTCCGTCACCGAAGGTTACCTGGCAGGCAACCACAAGCGTAAATAGTTATCACACCCGTGACGCCACCAAACACTGGCAGGCTAATTCATTTGAGAGGAGCCGGCTGTGCGCCAGCAAGCCCCCAAGTCCAAGCTCTTCATGGCGAACCACAAGAGTTGAGGTGTTCATGATACTCAAACAGGCATGCCCCTCGGAGTAGCCAAGGGGCGCAAGGTGCGTTCAAAGATTCGATGACTCAC
+
AAAAAF?BD>AAG1AFE1A0AEGFHHFHHHG2F2DDHHHGHBBCECFGFGFHBGHHH1BEFFFGGEHHHFHFEFGGGHFHGGCHBGFGHHBFHFHHGGFGHFF??/GHGFFGGHHFHG0EEECGHHHAF@EC1CC?3CFDGHHBFHFGGGGHHH;FFEAHEFFF<CHHHHGGGGHFFH69:CCEE6A;B?AAEFGCFBBBEFBBBGFHGGGGGFFFFFFFEAAFFCCCC@@BFABGBGC/CC<@AGFBF3HGHHHFHHFHFHF/EE@G?1GGEGF4GFGFGEF?HHHGDEHGBBHHEHHGBB@533FFGEE?EEGDHFBGFFBEFB22EEA2C5F422C?EFGFGGCGEBG4C5FFFFBBA>A
@M02197:105:000000000-AN6RF:1:1101:21670:26447 1:N:0:1
ACGTAACCACGTTCCTCCGCTTATTGATATGCTTAAGTTCAGCGGGTATCCCTACCTGATCCGAGGTCAACCATAGAAAAATTGGGGTTGCTGGCCAGTAACCTTCAGGGACCTATAGCGAGAAATGTACTACGCTCAGGACCTAAAGGCACCGCCACTGTTTTTAAGGCCTGCCGTTGCCGGCAGGGCCCAATACCAAGCAGAGCTTGAGGGTTGAAATGACGCTCGAACAGGCATGCCCCCCGGAATACCAAGGGGCGCAATGTGCGTTCAAAGATTCGATGACTCAC
+
BBBBBFBFFBBBGGGGGGGGGGGGHHHHHHHHHHHCHHHHHHHGGGAEHHHHHHH;<<<<HHH9GGG:HHH::<H.HHFFFH0HHH;G;GH:HGG:HHHH.HHH<H<HG;:GGG<H<HHGGGGGHH:HHH;HHGFGGGH;HHH:HH;H;HHHGGGGGGHHGHHHGHHHHHHHGHHGGGGGHGGGGGHGGGHHGHGGGHHHHHGHHHHHHHGHHHGHFFHGFGGFHGGHFGFHFFFFCGCCGGCHHHHHHHHHHHGGGCGHCHHGGGEACGGGGGF2GFFFFFFFFBA>>A
@M02197:105:000000000-AN6RF:1:1101:17327:26431 1:N:0:1
ACGTAACCACGTTCCTCCGCTTATTGATATGCTTAAGTTCAGCGGGTAGTCCCACCCGATTTGAGGTCAAGGTCGTTTTTGTGGGTCGAGCCTCCCACCGATGAATCGGCGGTGACCGGAACACCATCGTTGTCAATGAGACGGTTAGAAGCAGAGGTACAGCGCAGAAACCCGAGAAGTAGAAACATATTATCACGTCAAGGATCGGCAAAGCAGACCCCACTAATCCATTTGGGAGGAGCTCGCTTCAAGGTGAAACCAGCAAATGACCGCCAAGTCCAAAATCCTCTCCACCAAAGGAAGGGCTTTTGAGAATTTCACGACACTCAAACGGGTGTGCCCCTCGGAATGCCAAGGGGCGCAAGGTGCGTTCAAAGATTCGATGATTCAC
+
?ABABFBFFBBBGGGGGGGGGGGHHHHHHGHGHHGHHHHHHGHGGGGGFDHHGHHGGGFGGGHHGHHHHHHGHFGFGGGGGHHGGGGFC?FFFHHGHHGGGGGHHGFFFCGF<//<F-<<--0<<.0<.<C/<00<00=00:.:.;A.0G0/:C/CE#F@9.?B9:B.BBBEF5;A;#9/F9BFB/B9GFCB//GFBBF9D9BB@?GFBFBF9//:/?CAFCC:0BC0G6<9/5BCHGC.-?GCG=1FHHHGFFHHFFHHFFDGD1C</@>0GBGFC1GHF3B30/<3//EC?3FHGGB?3FEFA?BGGFGEG4BFFCEEGHGF@GF?HHFEEDGFECCCGCEACHFFGDGHHFGGEGGGHFHHGGGGFGGGGGCGGFGCFFFFFFA3A>A
@M02197:105:000000000-AN6RF:1:1101:13583:26574 1:N:0:1
ACGTAACCACGTTCCTCCGCTTATTGATATGCTTAAGTTCAGCGGGTAGTCCTACCTGATTTGAGGTTAAAGGTTCAAAAGTTGTCTATTGCTAGACGGTTATAAGCAGGTTCCCATAAGTTTTGCTTCGCAGTACAAGCGGCGTAGATATATTATCACACCAAGTGAACCGAACCACAAAGGATCCCACTAATGCATTTAAAGGGAGCAGACCGCCACTGAAGGAAGCCAGCAAAACCCTCACATCCAAGCCTAGTGAGCGCAATAAAGCGTTCAAAAGGTTGAGAATTTAATAACACTCAAACAGGCATGCCCTTCGGAATACCAAAGGGCGCAAGGTGCGTTCAAAGATTCGATGATTCAC
+
>ABCBFAFFCBCGGGGGGGGGGGHHHHGHHHHHHHHHHHHHHHFGGGGGHHHHHHHHHHHHHHHGHHHHHFHHGHHHHHHHHHHHHHHHHHHHHHHHGGFGGHHHHHHHHHHHHHHHHHHHHHHHHHHHGGGGGHHHGHGGGGGGGGG9HHHHHHHHHHHHGHHHGHH<HHGG:GGHGHHHHHHHFHHHHHHHHGGGGGGGGGGGGGGHGGGGGGHHHHGHGHHGHHGHGGHHGGHGGFHFHGGFFGGHHHHHHGHGEFGGFHHGHEFDGHHGGHHHGBHHHHHHHHHHHGHHHHHHGGGHGGHHHHHHHGGGGGGGHHFHHHHHHHHGGGGGHHHGGGGGHGGGGGGGGGGFFFFFFFCBBAB
@M02197:105:000000000-AN6RF:1:1101:22922:26854 1:N:0:1
ACGTAACCACGTTCCTCCGCTTATTGATATGCTTAAGTTCAGCGGGTAGTCCCACCCGATTTGAGGTCAAGGTCGTTTTTGTGGGTCGAGCCTCCCACCGATGAATCGGCGGTGACCGGAAAACCATCGTTGTCAATGAGACGGTTAGTAGCAGAGGTACAGTGCAGAAAACCGAGACGTAGAAACATATTATCACGTCAAGGATCGGCAAAGCAGACCCCACTAATCCATTTGGGAGGAGCTCGCTTCAAGGTGAAACCAGCAAATGACCTCCAAGTCCAAAATCCTCTCCACCAAAGGAAGGGCTTTTGAGAATTTCACGACACTCAAACGGGTGTGCCCCTCGGAATGCCAAGGGGCGCAAGGTGCGTTCAAAGATTCGATGATTCAC
+
BBBBBFBFF?AAGGGGGGCGGGDGHGHHHHHHHHHHHGHHHHHGFGGEBFGGHHGGGGEGGG5@FFHGFFHHFGGGGGGGGHGGGGHGGGGGHHHGHHGG@EGHHHHHGGGGC?F1<-@<@-<<.C0<AGG/<00D<0D0:CAD.:..0:0CFCFAE/0BFF8FFEFC/9-CFFF9CAFFE:9FFFFFGGGGGECBA0GGGFAGGFDDHFFFC9HED?GGFDHHHHCFGBFHFGHHFGCD?CDCGHGHHHGHHHGHHHHHHHFHHHEHFGFFHHGFFFGHHHGHFDFFHEEF?GHHHHHHHHEHFHGHGHGHHHEHEHCGGHHHGGFGHHGGGEFGECE?GGGGGE5HHGCHGHFGGGE?BGHHFGGGHGDFFGGGGGEBFFFFFFBBBBB
@M02197:105:000000000-AN6RF:1:1101:17103:27413 1:N:0:1
ACGTAACCACGTTCCTCCGCTTATTGATATGCTTAAGTTCAGCGGGTAGTCCCACCCGATTTGAGGTCAAGGTCGTTTTTGTGGGTCGAGCCTCCCACCGATGAATCGGCGGTGACCGGAACACCATCGTTGTCAATGAGACGGTTAGAAGCAGAGGTACAGTGCAGAAACCCGAGACGTAGAAACATATTATCACGTCAAGGATCGGCAAAGCAGACCCCACTAATCCATTTGGGAGGAGCTCGCTTCAAGGTGAAACCAGCAAATGACCTCCAAGTCCAAAATCCTCTCCACCAAAGGAAGGGCTTTTGAGAATTTCACGACACTCAAACGGGTGTGCCCCTCGGAATGCCAAGGGGCGCAAGGTGCGTTCAAAGATTCGATGATTCAC
+
BABCBFCFFCCAGGGGGGGGGGGHHGHHHHHHHHHGHHHHHHGGGGGGGHHHHHHGGGGGGGHHGHFHHHHHGHGGGGGGGHHGGGHGGGGGHHHGFHGGFGGHHHHHGGGG<</FD-A->-F0<CDCCGHG<D0=DF0CCC.E:C.C0G0/;CGGG9FFFFFFFFFFFFAFFFFGFEGGGGFFFGGGGGGFFECDC:FBFED?@@BFHHHHEHHGG9EFGDDD:FHFGFFHHFHDHHHD?GGGGHGHHHGHFGHHGGGEHGHHHHGHGGHHHEHHHHGHFHHFFGFEHG?FGGHHHHHHHHHHHHHGHHHHHHHHFC?FGHGFHGHGHHGGGGHHGGGGGGGGHHHHHFHHCHHEFGGGGHHGFGGGHFGGGGCGGGGFFFFFFFBBABB
@M02197:105:000000000-AN6RF:1:1101:20474:27253 1:N:0:1
ACGTAACCACGTTCCTCCGCTTATTGATATGCTTAAGTTCAGCGGGTAGTCCTACCTGATTTGAGGTCAAGGTCGTTTTTGTGGGTCGAGCCTCCCACCGATGAATCGGCGGTGACCGGAACACCATCGTTGTCAATGCGACGGTTAGAAGCAGAGGTACAGTGCAGAAACCCGAGACGTAGAAACATATTATCACGTCAAGGATCGGCAAAGCAGACCCCACTAATCCATTTGGGAGGAGCTCGCTTCAAGGTGAAACCAGCAAATGACCTCCAAGTCCAAAATCCTCTCCACCAAAGGAAGGGCTTTTGAGAATTTCACGACACTCAAACGGGTGTGCCCCTCGGAATGCCAAGGGGCGCAAGGTGCGTTCAAAGATTCGATGATTCAC
+
ABABBFBFFB@AFGGCGFEGGGGHHHHGHHHHHHHGHFHHHFHGGGGGGHHHHHHHHHHHFGHHGHHGHHFHHHGGGGGGGHHGGGHCEGFGHHHGHHGF?/EGHHHCEFGC/</?F?F@C?00<.<F<CG/.00=0=/..<-:.C?C0C;/BB/FFFFFFFFEFFB;BF/?FFFFCDFFC9BBFGFFGFFC9D9?F9BFA?@A;?HFFHHF;FHGE?EGD=BHHHGHGGFGFGHHHGHGGGDCEHHHFHFFGF1FHFGHHGBFFFGF/?HFFHHHFGCHHFGCGDEG?GEF?GEFBGHHBHGHHHHEHHGHHHHF1HGGGHHHFGHEGHECGGFFAE0EE?EGHHGHHGGBCHHGGGGGFFHHGEE2A4GDGFGCGGGFFFFFFD3BAAA
@M02197:105:000000000-AN6RF:1:1101:10390:27480 1:N:0:1
ACGTAACCACGTTCCTCCGCTTATTGATATGCTTAAGTTCAGCGGGTAGTCCCACCCGATTTGAGGTCAAGGTCGTTTTTGTGGGTCGAGCCTCCCACCGATGAATCGGCGGTGACCGGAACAACATCGTTGTCAATGAGACGGTTAGAAGCAGAGGGACAGTGCAGAAACCCGAGACGTAGAAACATATTATCACGTCAAGGATCGGCAAAGCAGACCCCACTAATCCATTTGGGAGGAGCTCGCTTCAAGGTGAAACCAGCAAATGACCTCCAAGTCCAAAATCCTCTCCACCAAAGGAAGGGCTTTTGAGAATTTCACGACACTCAAACGGGTGTGCCCCTCGGAATGCCAAGGGGCGCAAGGTGCGTTCAAAGATTCGATGATTCAC
+
BB@ABFBFFABBGBCGGBE?FGGHHHHGGBHHHFHHFHGCHHGGGGGEFHHGFHGDGF0EEFHGGHGHCFHHGFFGGFGGGFGFDEGGCFGGHHHEFHGGGGFHHHHHGCCC<@/1FC?-<-F0CGFH?.<<<<=GFGBFFFGF:;::00C/CC/CE#B3BFBFFB0;;F/?CBAA@8BBF9FFFFFBFBGF9;BA90GGFE;./:0HFBHHGFGAC.CAHHGBHHHHHFCHFEHHGCBDGCAGHGFHHHEFHGFHHGFEHHHHHHHG<?HHFHGGGH?G4HFHFAEFEGGGHHHHGHHGHHFFHHGF4GHHGGB4GHGFDDB3FGGGHHEEE>B2E00CGEEDHHHFHF3CHG2E2FE?CGF4EEE2HGBFFFBBE4GFBDDDFFAA3AA
@M02197:105:000000000-AN6RF:1:1101:20739:27877 1:N:0:1
ACGTAACCACGTTCCTCCGCTTATTGATATGCTTAAGTTCAGCGGGTAGTCCCACCCGATTTGAGGTCAAGGTCGTTTTTGTGGGCCGAGCCTCCCACCGATGAATCGGCGGTGACCGGAACACCATCGTTGTCAATGAGACGGGTAGAAGCAGAGGTACAGTGCAGAAACCCGAGACGTAGAAACATATTATTACGTCAAGGATCGGCAAAGCAGACCCCACTATCCATTTGGAGGAGCTCGCTTCAAGGTGAAACCAGCAAATGACCTCCAAGTCCAAAATCCTCTCCACCAAAGGAAGGGCTTTTGAGAATTTCACGACACTCAAACGGGTGTGCCCCTCGGAATGCCAAGGGGCGCAAGGTGCGTTCAAAGATTCGATGATTCAC
+
AA3>ACAFFAAAGGGGGGGGGGGHHHHHHGHHHHHHHHHHHHHFGEEEFFHHGHHFGGGGGGFHGHHHHFHHGGGEGGGEEGHGGGGGGCEGFHEGHHGGGGGHHGHHGGCG//?GGGG-<-</C.0<A.CC.00<C0000:.E-A-C:B09CBF;A/F9;B;;B;0#EF-EFFFFG:GFB;BCCFFFBBFBB#B/F9FBFDGGGGFGFGBFG//A/@CGFD<0D0GHGDFBFHGC1.?CDGGGF1HHHHHFHGDCGHFFGDFGBGDFGGHFHGGB?DDBHGFCF3GF?F?FHHHGHHGHEHEBHGGHFFFHFHGHGGDFGBHFGA?F10EGHFGEEE?GE?HHGHHGFFGCFGCGGGHHHG2ECGHGGFGGGGGGGFFFFFFFBAA?A
@M02197:105:000000000-AN6RF:1:1101:19866:27924 1:N:0:1
ACGTAACCACGTTCCTCCGCTTATTGATATGCTTAAGTTCAGCGGGTAGTCCCACCCGATTTGAGGTCAAGGTCGTTTTTGTGGGTCGAGCCTCCCACCGATGAATCGGCGGTGACCGGAACACCATTGTTGTCAATGAGAAGGTTAGAAGGAGAGGTACAGTGCAGAAACCCGAGACGTAGAAACATATTATTACGTCAAGGGACGGCAAAGCAGACCCCACTAATCCATTTGGGAGGAGCTCGCTTCAAGGTGAAACCAGCAAATGACCTCCAAGTCCAAGATCCTCTCCACCAAAGGAAGGGCTTTTGAGAATTTCACGACACTCAAACGGTTGTGCCCCTCGGAATGCCAAGGGGCGCAAGGTGCGTTCAAAGATTCGATTATTCAC
+
A>AAAFAFDA2AGFFGGGGEEA?GGHBBGFFGHHHBF5D5BFFEEGCGGHF5CGFEGEEEGFFGFFHBGHHGGHEEFGGGCFHGGGGGGGGEF0GFGHGGGGGHHFHHGGCC<//11->--->0<GB00<0./=<D000D00/:/00.0:<..../:9FFF;#/FFFA9C/+;.999E9B9;0F;0;5;FGFE#A90FFGFBA##;HHHHFGHFGCCCC;A?GGFHGHF8:GGCEHHHHE@A/@EGFGFFFFF21G1HCFD2HBGF@0/GFEHHCD<F1HHGGBGFCHG/EF>HHHGDFEGCAB0E1@BGHHGGFGFBE/EGGFB/HEBE?>/E0AEAC?GEAABBFHFDAGGHF/EGEGHDEHCEEECBFCGGDFABFFADDB33AAAA?
@M02197:105:000000000-AN6RF:1:1101:14432:28748 1:N:0:1
ACGTAACCACGTTCCTCCGCTTATTGATATGCTCAAGTTCAGCGGGTAGTCCTACCTGATTTGAGATCGAACGTTCAAAAAGCTGTCTTCACCAAGGAAAGACGTTTATAAGCTCCAGCGAACCTCCGTCACCGAAGGTTACCTGGCAGGCAACCACAAGCGTAAATAGTTATCACACCCGTGACGCCACCAAACACTGGCAGGCTAATTCATTTGAGAGGAGCCGGCTGTGCGCCAGCAAGCCCCCAAGTCCAAGCTCTTCATGGCGAACCACAAGAGTTGAGGTGTTCATGATACTCAAACAGGCATGCCCCTCGGAATAGCCAAGGGGCGCAAGGTGCGTTCAAAGATTCGATGACTCAC
+
ABBAAFAFFB?AGGGGGGGGGGGHHHGFHHHHHHHHHHHHHHHGGGGGGHHGHHEHHHHHHHHHGHHHHGHGGHHHHHHHHGHHGHHHHFHHHFHHGHHHHHHEFGHHHHHHHHGHHHHGGGGGHHHGHHGGHGGGGGBGHGFHHHHHGGGGHHHGGFFFHGGGGHHHHHHHHHGHHHGGGGAFGGFGGGGGGGGGHGGHGGGHHHHGGGGHHHHHHFFFFGGGGHHFGGFFGGHHGAGHGGGFEGHHHHHFHHHGGHHGHHGGFGGHGFEFEBHHHHHHHHC?FHHHGDFHFHGGEHHHHHHGHBAHGGGGGGEFBFBHHGGHGHDGEE?FHG4FEAGGHGFGGGGD?CFFBBDD5FA@AAA
@M02197:105:000000000-AN6RF:1:1101:14425:28532 1:N:0:1
ACGTAACCACGTTCCTCCGCTTATTGATATGCTTAAGTTCAGAGGGTAGTCCCACCCGATTTGAGGTCAAGGTCGTTTTTGTGGGTCGAGCCTCCCACCGATGAATCGGCGGTGACCGGAACACCATCGTTGTCAAAGAGACGGGTAGAAGCAGAGGTAAAGAGCAGAAACCGGAGACGCAGAAACATATTATCACGTCAAGGTTCGGCAAAGCAGACCACACTAATCCATTTGGGAGGAGCTCGCTTCAAGGTGAAACCAGCAAATGACCTCCAGGTCCATAATCCTCTCCGCCAAAGGAATGGCTTTTGAGAATTTCACGACACTCAAACTGATGTGCCCCTCAGAATGCCAAGGGGCGCAAGGTGCGATCAAAGAATCGCACATTCAC
+
AAAAAF1DDAAAGFFF1AAE0EEGHGGH3GFGDGFHFHF2FG2BC//0AF2DBF0EGG/EGGHEGHHECHA1BGECF/>FEHHCCGH?@EAEGEGCEG/?/EFFHHFE//C////??/>/>@GFAFFC...0.=0<0=////<A-;-A00:/:C//=#;-A/#9FFB9BB1;#9B@AA9#0*0,B0;*B3FFE-;/000:--;#;::.-*9F0:;#<<$$0AE9<=0BFG<;BBBA11>.-<//111111?12210F@1F@@2@2HF<?/000B00111B21>0B///E/>/1CBB22221B0B>01B22GF11D1/0/?/FD11/B1D22B111CA//AA/12A221B101FAB/A000111FA0001A333B3FGA111333@311111
@M02197:105:000000000-AN6RF:1:1101:15834:29118 1:N:0:1
ACGTAACCACGTTCCTCCGCTTATTGATATGCTTAAGTTCAGCGGGTAGTCCTACCTGATTTGAGATCGAACGTTCAAAAAGCTGTCTTCACCAAGGAAAGACGTTTATAAGCTCCAGCGAACCTCCGTCACCGAAGGTTACCTGGCAGGCAACCACAAGCGTAAATAGTTATCACACCCGTGACGCCACCAAACACTGGCAGGCTAATTCATTTGAGAGGAGCCGGCTGTGCGCCAGCAAGCCCCCAAGTCCAAGCTCTTCATGGCGAACCACAAGAGTTGAGGTGTTCATGATACTCAAACAGGCATGCCCCTCGGAATAGCCAAGGGGCGCAAGGTGCGTTCAAAGATTCGATGATTCAC
+
AABBBFBFFBBBGGGGGFGEGGGHHHGBHFHGHGHHGGHHGHHGGGGGGHHHHHHHHHHHHHHHGHEHHGFGGHHHHGHHHGHHHHHFHHHGHFHGGHHHCGGGGGHHHFFGGHHHHGHGGGGGHHHGHHEGHGGGGGFGFHHHHHHHGGGHHHHGGHHGHFFEFHHHHFGHHEGHCGGBFCDGGGGCGGGGGGGGHGGHHHHHHGHHHHFFGHHHHFFGDGGFFGFFFFGFFGHFHHGEGGC?HGHHHGFGHHEHHHHGGHFFGCEFFFGHHHHHGHFFFGHGHGHHHFHGHHFGAHFHHHFHGBGHGGCGEE?HGFGHFHGCHGHGGGGGHHHG0EGGHGGGFFGBE1FBFFFDF3AAAAA
@M02197:105:000000000-AN6RF:1:1102:17588:1736 1:N:0:1
ACGTAACCACGTTCCTCCGCTTATTGATATGCTTAAGTTCAGCGGGTAGTCCTACCTGATTTGAGGTCAGATTTGTCAAAGTCAAGGGTTTGTTATCCCCAAGATACACCTTTTCTGTAGGAGCCTCTTCACATCTAACGTAGATAATTATCACATTAGTGTTACTGAGCTATGATCCATCAGAAAAACTCATTCATTCAAGAGGAGCCAACAAGCAACCTCAGTTGCGCCAGCAATTATCCTCCAACTTCAACTTCACCCTTAACATAAATGCTAAAAGGCAGTTGAGAATTTCATGACACTCAAACAGGCATGCTCCTCGGAATACCAAGGAGCGCAAGGTGCGTTCAAAGATTCGATGATTCAC
+
BBBABFBFFAABGFFF5GEEGEGHFFFF6GFHHHFHG5GHHGHGGF0EFGFGHHGCGFF5GHHHGFHFCGHFHHHFHFHGHFFHHH3EGGGECCGHHHHGFDFHHHHGHHHGHGHHH?FFHHGEEHGHHHHHHHHHHHHHHHHHHHHHCHHHHHHCGHFFHHHHHGHH9HHHFGHHGGFHHHEGFGHHGGFHHGHGHHHHGHHHHHHFHHHHGFGHHGFHHHHHB;?CDGGGGEHHGF0GGFFHFGHFB2HFG1G/FBHGF2DDBFHFFHGHGBGEF1BC1>B0FE2@FGD1FBGFFFFHGF10GBFDEC1FBGAFEEE/AD22GBB1HFF?CGGGGD1CA00EB11A3B3B1BABFF3FFDA?>1>
@M02197:105:000000000-AN6RF:1:1102:12042:1852 1:N:0:1
ACGTAACCACGTTCCTCCGCTTATTGATATGCTTAAGTTCAGCGGGTAGTCCTACCTGATTTGAGATCAAACGTTCAAAGAGCTGTCCTCACCGAGGAGAGACGTTTATGAGCTCCAGCGAACCTCCATCACTGAAGGTTACCTGGTGGAAAACCACAAGCGTAGATAGTTATCACACCTGTGATGCCACCAAACACTGGCAAGCTGATTCATTTGAGAGGAGCCGACCGCAGGCCAGCAAGACCCCCAAAGTCCAAGCTCATCATGGCAAGCCATGAGAGTTGAGGTGTTCATGATACTCAAACAGGCATGCCCTTCGGAATGGCCAAAGGGCGCAAGGTGCGTTCAAAGATTCGATGATTCAC
+
ABCCCFCFFCCCGGGGGCGGGGGHHGHHGHHHHHHHGHHHHHHGGGGGGHHHHHHHHHHHHHHHGHHHHHHBEGGFHHHHHHHHHHHGHHHHHGGGGGGHGGHGFGHHHHHHHHHHHHHGGGGGHHHHHHHHHGFGHHHGHHHHHHHHGHHGGHGHGHHHHGCGGGHHHFDGHHHHHHGHHHHHHHHEHHHHHHHGHHHHHGGGGHHHGHHGHHHHGGHGDGGGGGFGGHGHFGHGHGGHGGGGGGFGHHHHHGHHHHGDHHHHHHHGGHGHHHFGGFHFFGHHHEHHGFFGGDHHGDGEHHHFHHHGHHGFE1EGGHFGHHFHCHHHHGGGGGHHHGEGGGHGGGGCGGGGGFFFFFFF?@BBA
@M02197:105:000000000-AN6RF:1:1102:18171:2438 1:N:0:1
ACGTAACCACGTTCCTCCGCTTATTGATATGCTTAAGTTCAGCGGGTAGTCCTACCTGATTTGAGATCGAACGTTCAAAAAGCTGTCTTCACCAAGGAAAGACGTTTATAAGCTCCAGCGAACCTCCGTCACCGAAGGTTACCTGGCAGGCAACCACAAGCGTAAATAGTTATCACACCCGTGACGCCACCAAACACTGGCAGGCTAATTCATTTGAGAGGAGCCGGCTGTGCGCCAGCAAGCCGCAAAGTCCAAGCTCTTCATGGCGAACCACAAGAGGTGAGGTGTTCGTGATACTCAAACAGGCATGCCCCTCGGAATAGCCAAGGGGCGCAAGGTGCGTTCAAAGATTCGATGATTCAC
+
BBBBBFAFFBBAGGGGGGGGGGGGHHHHHHHHHHHHHHHHHHHGGGGGGHHHHHHHHHHHHHHHGHHHHGHHGHHHFHHHEGHHHHGHHHHFHHHHGHGHHHHGFFHGHHHHGHEHHHHGGGGGHGHGHHGGHGGG9G/HHHGHHHHHDGGHHGHGGHHGHGFGDHHGHDGHFBGHHG?DEADGGGD?EGGGGEFGGFGCEGGGGEFFGCFFFFFGG/EEDE?CADFFFFFFCCADGA/</>//1<1HHHGC011<0HGBGEF<<??GCG?1F@BF0B>/FGHGHEE?//2BF1D1FF0E@B1B1GAB///E?EFFDD2FB10BG0A/?FGGFGHHGGGGFFFGGGDGECFFFB3FFD1A?AA
@M02197:105:000000000-AN6RF:1:1102:12140:2385 1:N:0:1
ACGTAACCACGTTCCTCCGCTTATTGATATGCTTAAGTTCAGCGGGTAGTCCCACCCGATTTGAGGTCAAGGTCGTTTTTGTGGGTCGAGCCTCCCACCGATGAATCGGCGGTGACCGGAACACCATCGTTGTCAATGAGACGGTTAGAAGCAGAGGTACAGTGCAGAAACCCGAGACGTAGAAACATATTATCACGTCAAGGATCGGCAAAGCAGACCCCACTAATCCATTTGGGAGGAGCTCGCTTCAAGGTGAAACCAGCAAATGACCTCCAAGTCCAAAATCCTCTCCACCAAAGGAAGGGCTTTTGAGAATTTCACGACACTCAAACGGGTGTGCCCCTCGGAATGCCAAGGGGCGCAAGGTGCGTTCAAAGATTCGATGATTCAC
+
CDDDCFCFFCDCGGGGGGGGGGGHHHHHHHHHHHHHHHHHHHHGGGEEGHHHHHHGGGFGGGHHGHHHHGHHGHGFGGGGGHHGGGHFGGGGHHHGHHGGEGGHHHHHGGGG>@ACG@C-<-FBDGFG..CC<DGHDDDHBCDG:C.C0FC0CCG/F5FFFFFFFGGDFGAFFBB@FGGGGGGFFFC:B0FEGFGGFGGFGDGB@?HHHHHHHHHGGGHFHHHHHHGFHHFHHGHHHFHFGGGGHHGHHHGHHHHHFGHHHHHHHEGBGGHFHHHHHHGHHHHHHDDHHFFF?HGHHGHHHHGAGGHHHFHHGHHHFFEFGHHHHFEGHHGCGGHHFCGGGGEDGHHBHGHHHHGGGGEGHHHGGGGGHGGGGGGGGGFFFFFFFFBBAAA
@M02197:105:000000000-AN6RF:1:1102:21298:3203 1:N:0:1
ACGTAACCACGTTCCTCCGCTTATTGATATGCTTAAGTTCAGCGGGTAGTCCTACCTGATTTGAGGTCAAACGTCAATAAGGAAGACGCTGATAAAAGCGTCGACGCGTTAGAGGCACGGGACCCTCATTCATGCATTTCAGCTAACGGCGATCATTATCACGCCGAAGGCCTTGTCATGCAAAGTCGAAAGTCGACCGCAAGCCGATGCATTTCAGGAGAGCCCGAGTCCTGGACGAATCCAAGTCTCCGGCAGCCCCCACCATCCAAACGCCCTCTCGAAGCAAATCGAGAGGGGTTGAGAATTTACTGACACTCAAACAGGCATGCTCCTCGGAACACCGAGGAGCGCAAGGTGCGTTCAAAGATTCGATGATTCAC
+
AABBAFCFFAAAGGGGGGGGGGGHHHHHHGHHHHHHHHHHHHHGGGGGGHHHHHHHHHHHHHHHGHHHHHHHGHHGGHHHHHHHHHHGGGGGHHHHHHHGGGGGGGGGFGGGHHHGGHGGGGGGGHHHHHHHHHHHHHHHHHHHHHHGFGGGGGGHGHHHHHGHGGGGGGGGGGGGGGGGGGGGGGGGGGFFFFFGFFGGFGGGGGFGGGGGGGGGGHHHGGGGGHHHGHHGGGHFGHHHGHHHGGD?GGHGFGGGFCGHGGHHHGGGFEGGCGGHHHGHHHHHGEHGGHFGGGGGGHHHHHHHGGFGHHHGFGGFBHHHHHHHHHHHGGGEFGHHGGGE2GGHFGEF?HHGHGGGGGGGGGGGGGGGFFFFFFFCCBA?
@M02197:105:000000000-AN6RF:1:1102:18610:3291 1:N:0:1
ACGTAACCACGTTCCTCCGCTTATTGATATGCTTAAGTTCAGCGGGTAGTCCTACCTGATTTGAGATCGAACGTTCAAAAAGCTGTCTTCACCAAGGAAAGACGTTTATAAGCTCCAGCGAACCTCCGTCACCGAAGGTTACCTGGCAGGCAACCACAAGCGTAAATAGTTATCACACCCGTGACGCCACCAAACACTGGCAGGCTAATTCATTTGAGAGGAGCCGGCTGTGCGCCAGCAAGCCCCCAAGTCCAAGCTCTTCATGGCGAACCACAAGAGTTGAGGTGTTCATGATACTCAAACAGGCATGCCCCTCGGAATAGCCAAGGGGCGCAAGGTGCGTTCAAAGATTCGATGATTCAC
+
CCCCCFCFFBCCGGGGGGGGGGGHHGHHHHHHHHHGHHHHGHHGGGGGGHHHHHHHHHHHHHHHGHHHHGHHGHHHHHHHHGHHHHHHHHHHHHHHGHHHHHHGFGHHHHHHHHHHHHHGGGGGHHHGHHGGHGGGGGHHHHHHHHHHGGGHHHHGGHHHHGGFGHHHHGHHGHHHHHGGGGGGGGGGGGHHHHHGHHHGHGHHHHGHHHHHFGGHHHHGGGGFGHHHGGGGGGGGHHGGGGGGHHGHHGFGGHHHHHHHGHGGGGGHFFGHHHHHHHHGHHHGGHHHHHHHHHHHGHHHHHHHHHHHGGGGGGGGHHHHHHHHHHGGGGGGHHHHGGGGHGGGGGGGGGGFFFFFFFBBACC
@M02197:105:000000000-AN6RF:1:1102:15995:3381 1:N:0:1
ACGTAACCACGTTCCTCCGCTTATTGATATGCTTAAGTTCAGCGGGTAGTCCCACCCGATTTGAGGTCAAGGTCGTTTTTGTGGGTCGAGCCTCCCACCGATGAATCGGCGGTGACCGGAACACCATCGTTGTCAATGAGACGGTTAGAAGCAGAGGTACAGTGCAGAAACCCGAGACGTAGAAACATATTATCACGTCAAGGATCGGCAAAGCAGACCCCACTAATCCATTTGGGAGGAGCTCGCTTCAAGGTGAAACCAGCAAATGACCTCCAAGTCCAAAATCCTCTCCACCAAAGGAAGGGCTTTTGAGAATTTCACGACACTCAAACGGGTGTGCCCCTCGGAATGCCAAGGGGCGCAAGGTGCGTTCAAAGATTCGATGATTCAC
+
ABCBAFBFFBCCGGGGGGGGGGGHHHGHHHHHHGHHHHHHHHHGGGFGGHHHHHHGGGGGGGHHGHHHHHHHHHGEGGGGGHHGGGHGGGGGGHHGHHGG?FGHHHHHGGGG<<==F-C-<<<BD.0C..</<=D0<<0C0GFG:E.CCGC:C::BFFFFFFFFFFFFFGFFGFFF;.GGGGGFFGGGGGGGEEBDBAEEGFGGCGGHHBHHHHGGGGHEHHHHHGHFGHHFF8HHFHHGGGGGFHGHHHHGHHHHGFHHHHHHGHHHGGGCEHHGHHFGHHHFFGE3HFEFHHHHGGHHHHHHHGHFEHHHHHFHFGGFDHHHHFHFHHGFGFHHGGGCGGGGHGHGBFGGHHHGGGGGHGGGGGGGHGGFGGGGGGGFFFFFFFBBBAB
@M02197:105:000000000-AN6RF:1:1102:11077:2719 1:N:0:1
ACGTAACCACGTTCCTCCGCTTATTGATATGCTTAAGTTCAGCGGGTAGTCCTACCTGATTTGAGATCGAACGTTCAAAAAGCTGTCTTCACCAAGGAAAGACGTTTATAAGCTCCAGCGAACCTCCGTCACCGAAGGTTACCTGGCAGGCAACCACAAGCGTAAATAGTTATCACACCCGTGACGCCACCAAACACTGGCAGGCTAATTCATTTGAGAGGAGCCGGCTGTGCGCCAGCAAGCCCCCAAGTCCAAGCTCTTCATGGCGAACCACAAGAGTTGAGGTGTTCATGATACTCAAACAGGCATGCCCCTCGGAATAGCCAAGGGGCGCAAGGTGCGTTCAAAGATTCGATGATTCA
+
BBABBFBFFABAGGGGGGGGGCGHGHHHHGHHHHHHHGHHHHHGGGGGGHHHHHHHHHGHHHHHGGHHHGHGGGHHGEHHHFHGFGGHHHHHHHHHGHHHHHHGFFHHHHHHHHHHHHHGGGGGHHHGGHGGHGGGFDFGHHHHHEHHGGGHHHHGGHHHGFFFFHHHHFGHHHHHHHGGGFGFGGGGGGHGGGGHGHGHGGGGGHFGGHFFGFHGFEFFFFFFFFEFGFCFFFGFFEGHG@??EHFHGBHGHHGHFFBEFGEGFE?F?1E@3HHHHGFEHHHGHHGBEHHGHHHHGHGHGFHBEFGFAEE0?EAGHHHGFF3A2GHGEE?ECFFHEEEA44GGBFGBGGFFBFFBFBBABB
@M02197:105:000000000-AN6RF:1:1102:16638:3518 1:N:0:1
ACGTAACCACGTTCCTCCGCTTATTGATATGCTTAAGTTCAGCGGGTAGTCCCACCCGATTTGAGGTCAAGGTCGTTTTTGTGGGTCGAGCCTCCCACCGATGAATCGGCGGTGACCGGAACACCATCGCTGTCAATGAGACGGTTAGAAGCAGAAGTACAGTGCAGAAACCCGAGACGTAGAAACATATTATCACGTCAAGGATCGGCAAAGCAGACCCCACTAATCCATTTGGGAGGAGCTCGCTTCAAGGTGAAACCAGCAAATGACCTCCAAGTCCAAAATCCTCTCCACCAAAGGAAGGGCTTTTGAGAATTTCACGACACTCAAACGGGTGTGCCCCTCGGAATGCCAAGGGGCGCAAGGTGCGTTCAAAGATTCGATGATTCAC
+
BBBBBFBFDA?AE4GGGGGCGGGFHHCHGDFFHHBHHEGFFHGGGGEGEAGDGHHEFGGGGEFHGEHHHGGFBGE>EGGGGHHCGGHGGGCGHHFEHHGGGGGHHHHHGGGG@//?G?@<@CFCE.0/...<.00<DCB;00:;:CE.0;C/G/B#B5BB//;0F0;CFA;ECFB9BD0C9FFBFBBFBFFF;/;AA9A099B?@C:AG9HFFHFADFEGDA<FDB0FFFFBFC;CFFB?A-CCCFG?FGBBGBHHFHGHFGHGF2<2?<CCF2CDGF?HHHF3F?EB/?/FFBFGF3FGG?/?1C3FGFDBDDEDF3E?1D4HHF5?GFE?EE12FFFGE0GGGGDFHFHGHGF2FF2GHFHHGEGGFFGGGGGGGGCFFFFFFFBBBAA
@M02197:105:000000000-AN6RF:1:1102:14747:3578 1:N:0:1
ACGTAACCACGTTCCTCCGCTTATTGATATGCTTGAGTTCAGCGGGTAGTCCCACCCGATTTGAGGTCAAGGTCGTTTTTGTGGGTCGAGCCTCCCACCGATGAATCGGCGGTGACCGGAACACCATCGTTGTCAATGAGACGGTTAGAAGCAGAGGTACAGTGCAGAAACCCGAGACGTAGAAACATATTATCACGTCAAGGATCGGCAAAGCAGACCCCACTAATCCATTTGGGAGGAGCTCGCTTCAAGGTGAAACCAGCAAATGACCTCCAAGTCCAAAATCCTCTCCACCAAAGGAAGGGCTTTTGAGAATTTCACGACACTCAAACGGGTGTGCCCCTCGGAATGCCAAGGGGCGCAAGGTGCGTTCAAAGATTCGATG
+
CCCCBFCFFCCBGGGGGGGGGGGHGHHHHHHHHHH2FHHHCHGGGGGGGHHHHHHGGGGGGGHFGHHGHHHHHHG>FGGGGGHGGGHGGGGGHHHGHHGGGGGHHGHHGGGG></1<<C--AB<D.<GG.GFCD0=DD:C:GGFAE.GCGFFFGFFFFFFFFFBBBFGGGFGGGGFFGGGFGFGFGFFFFFC:GGGFBFGF?CD@CHHGHHHHHHGGGGHH<HHHEGHGHHHGGHHHHHGFGGGHHFHHGFDGFHHHHHHHHHHGHHFGGHHHHHHHHGHHHHHFGGGF/FF?HHHHHHHHHHHGFHHHFHHGHHGEFGGGHHEFGHGHHF@GGHHGEGGGCGGHHHHHGF3HGGECEE?GFHGGGGGGCGGGFFFBFFFA3>AA
@M02197:105:000000000-AN6RF:1:1102:13617:3453 1:N:0:1
ACGTAACCACGTTCCTCCGCTTATTGATATGCTTAAGTTCAGCGGGTAGTCCCACCTGATTTGAGATCGAACGTTCAAAAAGCTGTCTTCACCAAGGAAAGACGTTTATAAGCTCCAGCGAACCTCCGTCACCGAAGGTTACCTGGCAGGCAACCACAAGCGTAAATAGTTATCACACCCGTGACGCCACCAAACACTGGCAGGCTAATTCATTTGAGAGGAGCCGGCTGTGCGCCAGCAAGCCCCCAAGTCCAAGCTCTTCATGGCGAACCACAAGAGTTGAGGTGTTCATGATACTCAAACAGGCATGCCCCTCGGAATAGCCAAGGGGCGCAAGGTGCGTTCAAAGATTCGATGATTCAC
+
BABCCFCFFDCDGGGGGGGGGGGHHHHHHHHGHHHHHHHHHGHGGGGGGHHHHHHGHHGHHHHHGHHHHGHHGHHHHGHHHGGHHHHHHHHHHHHHGGHHHGHGGGHHHHHHHHHHHHHGGGGGHHHGHHGGHGFGGGHHHHHHHHHHGGGHHHGGGHHHGGGGGHHHHGFBGHHGHHGGGGDGGGGGHGHGHGHGHGGHGHHGHHGGGHGHHHHHGHHFGFGGGFHHGGFFFGHHHHGHGGGGGGHHHGGGHHHHHFFHHHGGGGGHGHGHGHHGHHHHGHHGHFHHHHHHHHHHGGHHHHHFGHHHGGECFA1GHHHHFHCHHGCGGGGGHHFHGGGGHFGGGGGGGGC4FFFFFFBB@BA
@M02197:105:000000000-AN6RF:1:1102:12706:3866 1:N:0:1
ACGTAACCACGTTCCTCCGCTTATTGATATGCCTAAGTTCAGCGGGTAGTCCCACCCGATTTGAGGTCAAGGTCGTTTTTGTGGGTCGAGCCTCCCACCGATGAATCGGCGGGGACCGGAACACCATCGTTGTCAATGAGACGGGTAGAAGCAGAGGTACAGTGCAGGAACCCGAGACGTAGAAACATATTATCACGTCAAGGATCGGCAAAGCAGACCCCACTAATCCAATTGGGAGGAGCTCGCTTCAAGGTGAAACCAGCAAATGACCTCCAAGTCCAAAATCCTCTCCACCAAAGGAAGGGCTTTTGAGAATTTCACGACACTCAAACGGGTGTGCCCCTCGGAATGCCAAGGGGCGCAAGGTGCGTTCAAAGATTCGATGATTCTC
+
ABBAAFAFFBBBGFGGFFEGGEFHCHHHFHFHHHHGFGFHHHHE?GFGGHHEHGFGGGGGGGHHGHHHHHGF3BEEEFGGG2FFGGHGGGGGHHFGHHGGGGFHHHHEECCC-<-@E-@-@:/CD.0;..:B.009BFFF00.9-;-;0CB/:BBAE9FFFF/BBBFFA;@?BB;9..A#FFFFF0FFFFFC/FBBGFFFFA@@/CDHHHHGEFFGGGEFHGF<9DBHF9#HG9FGFGHCC@/CG<1BHHEHGDFG@0HEHGFFF21C?/<1<1FHGHCGF1E<0/E1G<E?/EGHHFFGB0GBFGD1FHG@HHG1?0E??FF1@>1FFHEEE>F0EAECEE?CGE211EHEACHEEGCEHGBFEEECFBFBGGBG1BGBFDDFF1>1>11
@M02197:105:000000000-AN6RF:1:1102:22311:4059 1:N:0:1
ACGTAACCACGTTCCTCCGCTTATTGATATGCTTAAGTTCAGCGGGTAGTCCTACCTGATTTGAGATCGAACGTTCAAAAAGCTGTCTTCACCAAGGAAAGACGTTTATAAGCTCCAGCGAACCTCCGTCACCGAAGGTTACCTGGCAGGCAACCACAAGCGTAAATAGTTATCACACCCGTGACGCCACCAAACACTGGCAGGCTAATTCATTTGAGAGGAGCCGGCTGTGCGCCAGCAAGACCCCAAGTCCAAACGCTACATGGCGAACCTCAAGAGATAAGGTGGACATGATGCTCAAAAAGGCATGACCACCGGAAGATGCAAGGGACAAAAGGTGTATGCAAAGATTCAATGAGACTC
+
AABABFBFFBB>GGGGGGGGGGGHHHGFHHHCHHHHHHHHHHHGGGGGGGHHHFHHGFFHHHHHGHHHHGHHGHHGHHHFHGHHHBGFHHHHHHHGEHHFFHHGGGHHHGHHHHGCHHHGGGGGHHHGHHG;HGGGGGHG<HHGF.HHGGGHH<G:GHHEEDDGGGHFF;5GHGHH<HGGG:GGGGGG4DFGGGG:GG7BEFGAG7FF66FFF5FFFFFFBFDFEFFFFFBFF7FF11<10?///1111B1/>>///2G@2FFGE>>100012BF222DB1100122221AB11B1///B1111111D21B/A0001B211FB10B1AB30111BA11113331BA3B331B33333B11111
@M02197:105:000000000-AN6RF:1:1102:15703:4270 1:N:0:1
ACGTAACCACGTTCCTCCGCTTATTGATATGCTTAAGTTCAGCGGGTAGTCCCACCCGATTTGAGGTCAAAGTCGTTTTTGTGGGTCGAGCCTCCCACCGATGAATCGGCGGTGACCGGAACACCATCGTTGTCAATGAGACGGGTAGAAGCAGAGGTACAGTGCGGAAACCCGAGACGTAGAAACATATTATCACGTCAAGGATCGGCAAAGAAGACCCCACTAATCCATTTGGGAGGAGCTCGCTTCAAGGTGAAACCAGCAAATGACCTCCAAGTCCAAAATCCTCTCCACCAAAGGAAGGGCCTTTGGGAAGTTCACGACACTCAAACGGGTGTGCCCCTCGGAATGCCAAGGGGCGCAAGGCGCGTTCAAAGATTCGATGACTCAC
+
AAABBFBFFBBBGGGGGGGGGGGHGHHHHHCGHCHGHHHHFHHGGGGGCGHFGHHGGGGGGGHFEGGHHHHHHHGGGGGGG?GDGGHGCGGGHHHGGHGGGGGHHGHGGGGG>@/FH/A<-<0<E.<<<<C/<<00<D<00<AD-;-CCC0/;/:FFFFFFFBFD7FFFFBFDFFFFAE9FBGGGFFBFFB;/AC/FBGGGGBABFFFFFFGG-C,.GHGD?H;FHGHGD:HHGHHGHHEDC.GHHG1FGFGHHHHHGFFBFDBFGHGGGHFHGHHHHGHGFB00<C1?/EFEGHHGBHHHGDG?030HFHFGB@3?3E1EEGB4EB?GFEGGEGFE0GGGGEDG5EDF3HGHFHGGGGGHHGGGGGEFGB5GGFFEFA44FBFFFA?AAA
@M02197:105:000000000-AN6RF:1:1102:16989:3846 1:N:0:1
ACGTAACCACGTTCCTCCGCTTATTGATATGCTTAAGTTCAGCGGGTAGTCCTACCTGATTTGAGATCGAACGTTCAAAAAGCTGTCTTCACCAAGGAAAGACGTTTATAAGCTCCAGCGAACCTCCGTCACCGAAGGTTACCTGGCAGGCAACCACAAGCGTAAATAGTTATCACACCCGTGACGCCACCAAACACTGGCAGGCTAATTCATTTGAGAGGAGCCGGCTGTGCGCCAGCAAGCCCCCAAGTCCAAGCTCTTCATGGCGAACCACAAGAGTTGAGGTGTTCATGATACTCAAACAGGCATGCCCCTCGGAATAGCCAAGGGGCGCAAGGTGCGTTCAAAGATTCGATGACTCAC
+
CCCCCFCFFCCCGGGGGGGCGGGHHHHHHHHHHHHHHHHHHHHGGGGGGHHGHHHHHHHHHHHHGGHHHGHHGHHHHHHHGGHHHHHHHHHHHHHHGHHHHHHGGGHHHHHHHHHHHGHGGGGGHHHGHHGGHGGGGGHHHHHFFFFHFFFHHHHGGGGHGGFGGHHHHHHHHHHHHHGGGFGGGGGGGFGGEGGGGGGGGGFHHGGFHDFHHGHHGHGFFGDEFHGHGCFFFFFF1/GECC/>/1BGDBBEFGHHHGF11F/?EE/BFFGGGFGGHHEHHFHGEHG1EHHGGB2@EHGF1FHGHFFG/E/CGEEGDGA1FBFFEF/E0ECGHFFHEA0E1FA3BGGGGFGFFFFFFFAAA>?
@M02197:105:000000000-AN6RF:1:1102:12685:4482 1:N:0:1
ACGTAACCACGTTCCTCCGCTTATTGATATGCTTAAGTTCAGCGGGTAGTCCTACCTGATTTGAGGTCAAACGTCAAGAAAGAAGACGGGCCGGAAGGCGCGTCGACGTATTAGAGGCGCGGGACCTTCATTCATGCGCTTCAGCGAACGGAGATCATTATCACTCCGAAAGCCTTGTCGCGCAAAGTCGAAAGTCGACCGCAAGCCGATTCATTTAAGGAGAGCCCGAGTCCTGGACGAATCCAAGTCTCCGGCAGCCCCCAAGATCCAAGCACCCGCTCGAAGAAAATCGAGAGGGGTTGAGAATTTACTGACACTCAAACAGGCATGCTCCTCGGAACACCGAGGAGCGCAAGGTGCGTTCAAAGATTCGATGACTCAC
+
CCCCBFCFFCBCGGGGGGGGGGGHHHHHHHHGHHHGGHHHGHHGFGEEGHHHGHHHHHGHHHHHGHHHHHHHGFHGGHHHHHGFHEHFFGGGGGGGGGHGGGGGGDCDBGHHEFHHHGGGGGGCCGHHHGHHGFHGHGGCGGGHGGGGGAGFGFGFFFGBCGGGGGGFFFBDFFFFFFFDFFFFFFFFFFFDDDBBDEFFGGFEGGGGFGFGFBFFGGHHHHGFCCGHFEEHHGGGHC000BHHHHF@@@GGFGGCC?GHFFGHGDGGHFGDB<GEFGHEHHHHGGFGB3AHFGFGGHHHHHFGHHEHFHHHHGHGGFHHHEEGHHFG1HGGGFGGHHGGGEFCHHDECGGHGFGEAECFFGFGGGGFGGBFFFBFFBAAA>
@M02197:105:000000000-AN6RF:1:1102:23821:4874 1:N:0:1
ACGTAACCACGTTCCTCCGCTTATTGATATGCTTAAGTTCAGCGGGTAGTCCCACCCGATTTGAGGTCAAGGTCGTTTTTGTGGGTCGAGCCTCCCACCGATGAATCGGCGGTGACCGGAACACCATCGTTGTCAATGAGACGGGTAGAAGCAGAGGTACAGTGCAGAAACCCGAGACGTAGAAACATATTATCACGTCAAGGATCGGCAAAGCAGACCCCACTAATCCATTTGGGAGGAGCTCGCTTCAAGGTGAAACCAGCAAATGACCTCCAAGTCCAAAATCCTCTCCACCAAAGGAAGGGCTTTTGAGAATTTCACGACACTCAAACGGGTGTGCCCCTCGGAATGCCAAGGGGCGCAAGGTGCGTTCAAAGATTCGATGATTCAC
+
BBBBBFBFFA@AGGGGFGGGCFGHHHGHHHHGHHHHHHHHHHHGGGGGFHHHHHGGGFGEGEHHGHHHHHHH@GEEFEFFFBFAEGHGGGCFHHHGHHGGGFDHFHEHDGGGA/<1?--<<<>0<.</<.</<00<0DFB:0;C-;?.0:0CB//BF9FFFFFFFFF9EAFEFF99AGGGGGGFFEFCF8FFEGEGGGGFFC/.CGGGHHHF:FGEECFFHDFG6:0HH9GHHGHHFGHGGGE<FGFHEEFHHHGHHHHHGGHHF2FHGFFCGHHGHHGGGFF3EGGGG?/FGHHFG33HF2HHGBBHHHHHHHGFFGGGGFHG4GHGHHEGGFGBGEE?GGFAGHHHHHGHHHG2EGFGFFHFEEGGHGFGBGFDGGGFFFFFBFA@AAB
@M02197:105:000000000-AN6RF:1:1102:6746:4906 1:N:0:1
ACGTAACCACGTTCCTCCGCTTATTGATATGCTTAAGTTCAGCGGGTAGTCCTACCTGATTTGAGATCGAACGTTCAAAAAGCTGTCTTCACCAAGGAAAGACGTTTATAAGCTCCAGCGAACCTCCGTCACCGAAGGTTACCTGGCAGGCAACCACAAGCGTAAATAGTTATCACACCCGTGACGCCACCAAACACTGGCAGGCTAATTCATTTGAGAGGAGCCGGCTGTGCGCCAGCAAGCCCCCAAGTCCAAGCTCTTCATGGCGAACCACAAGAGTTGAGGTGTTCATGATACTCAAACAGGCATGCCCCTCGGAATAGCCAAGGGGCGCAAGGTGCGTTCAAAGATTCGAT
+
BBBBBFBFFBBBAFBGGGGGEGGHHHHHHHFHGHGFHHHHHHHGGCEGEHHFHFFFBFBHHHGHGFHHHGHHGHHHHHFHHGHHGHGHHHHEHHHHGGHHHHHGGGHHHHHHHGHHHFHGGGGGHGHGHHGGHGGGFDHGFGGGFGHHGGGHEHHGGHGHEGFGGGGGHHHHHEEHHHGFBFGGFHGGHGGGGGGGGGGGGGGGGHHHHHHHHGFHHHHGGGDGGHHGGGGFFCFFFHGHCGCE/HHHHG1GHGGGHHGGFHGGFEEBGG?CFHGHHHFEHHFGHHGHGHHHHHGHGFHGEHHF11FGEA/EEA/BEF2HHHF1HHHE0CEEBB1CGEEEB1BFFFFB>111A1>1
@M02197:105:000000000-AN6RF:1:1102:17953:5073 1:N:0:1
ACGTAACCACGTTCCTCCGCTTATTGATATGCTTAAGTTCAGCGGGTAGTCCCACCCGATTTGAGGTCAAGGTCGTTTTTGTGGGTCGAGCCTCCCACCGATGAATCGGCGGTGACCGGAACACCATCGTTGTCAATGAGACGGTTAGAAGCAGAGGTACAGTGCAGAAACCCGAGACGTAGAAACATATTATCACGTCAAGGATCGGCAAAGCAGACCCCACTAATCCATTTGGGAGGAGCTCGCTTCAAGGTGAAACCAGCAAATGACCTCCAAGTCCAAAATCCTCTCCACCAAAGGAAGGGCTTTTGAGAATTTCACGACACTCAAACGGGTGTGCCCCTCGGAATGCCAAGGGGCGCAAGGTGCGTTCAAAGATTCGATGATTCAC
+
BBBBBFBFFBBBGGGGGGGGGGGHHHHHHHHHHHHHHHHHHGHGGGGGGHHHHGHGGGGGGGHHGHHHHHHHHHGGGGGGGHHGGGHGGGGGHHHGHHGGGGGHGHHHGGGG@CFHHCGCGG0CGEBHA.C/CD0=0DGHGHGF.C.CCFFF/::FFEFFFFFFFFFFFEFFFFFGGGGGGGGGGFFFFFFFF?AFGGFGGGGA9GHHGHHHGFFF?GHEHHFHHFGFHGCBGGHHHHHFGGDGBGEHHHHHGHHGGHHHFGHHHHHG/FF2HHHHHGGFHHHGFCGHGC/FEHHHHGHHFHHHGG3GHGHHGFF@1FFFDHHD@F5FGCEGGGFHGGGGGGGGHHHHHBHHFHHGGGGGGHHHGGGGHGBGGGGGGGGFFFFFFFAABBA
@M02197:105:000000000-AN6RF:1:1102:7322:4969 1:N:0:1
ACGTAACCACGTTCCTCCGCTTATTGATATGCTTAAGTTCAGCGGGTAGTCCCACCCGATTTGAGGTCAAGGTCGTTTTTGTGGGTCGAGCCTCCCACCGATGAATCGGCGGCGACCGGAACACCAACGTTGTCAATGAGACGGTTAGAAGCAGAGGTACAGTGCAGAAACCCGAGACGTAGAAACATATTATCACGTCAAGGATCGGCAAAGCAGACCCCACTAATCCATTTGGGAGGAGCTCGCTTCAAGGTGAAACCAGCAAATGACCTCCAAGTCCATAATCCTCTCCCACAAAGGAAGGGCTTTTGAGAATTTCACGACACTCAAACGGGTGTGCCCCTCGGAATGCCAAGGGGCGCAAGGTGCGTTCAAAGATTCGATGACTCAC
+
BABABFBFBAABGGGGGGGGGGGHHHHHHHHHHHHHGHHHHHHGGGGG1BGHFFHGCGGGGGHGGHHHFHGGHFEEEEFGGHHGGFHFGGG@FBFGHFGF/EDHHFFHFDGG/>-<<<?---:/....;.:CA09;CF0000.9.9.9BBBFBB//E5FFFEFFFBF/B6/;9,FFA.B:B0FBFB;BB09;FGEE:;GFC/C9#;00HGCC0FCBBFCADDD<0D<0GGCGCF0A111<-@?GFG1G<<11HHDC@@@22222>@22AF?2CF2??3CFB3B30EE/??/?2?3E4FB2B2AGF33B4B44GDFGCF1GFHGB@AFE3GAE1?GCEEACCEGEHHHHGG3BFFGEAE??HHHHGGEGGCBGGGGGEGGBFFFFFFBBBAB
@M02197:105:000000000-AN6RF:1:1102:6481:5176 1:N:0:1
ACGTAACCACGTTCCTCCGCTTATTGATATGCTTAAGTTCAGCGGGTAGTCCTACCTGATTTGAGATCGAACGTTCAAAAAGCTGTCTTCACCAAGGAAAGACGTTTATAAGCTCCAGCGAACCTCCGTCACCGAAGGTTACCTGGCAGGCAACCACAAGCGTAAATAGTTATCACACCCGTGACGCCACCAAACACTGGCAGGCTAATTCATTTGAGAGGAGCCGGCTGTGCGCCAGCAAGCCCCCAAGTCCAAGCCCTTCATGGCGAACCACAAGAGTTGAGGTGTTCATGATACTCAAACAGGCATGCCCCTCGGAATAGCCAAGGGGCGCAAGGTGCGTTCAAAGATTCGA
+
BAABBFBFFBBAGGBGFGGGCFFBHHHGEHBGHHHHCGHHHHHGGGAEFGGHHHHHGHGHHHHHAHFHHGGGGEGHHGHGHGHHGFGHFHHFHHHFFHHGHFHGGGHHHHHHHGFHHGGCEGGGHHHGHHGGHGGGGGFGGGHHFGHG?FFHHGHGGHFFFFFFFHHHHFHFHHHHFGGFFFGGGHGFGGGHGHGCHGFFEFGGGHGGGGFHFFHHHGFFFFDGGGFHGGDFFGHHHECFGGGCGFEGG?3AGHGGGFGDHEGEE@FFFFGFHHFGHHHHHFCEBG5HEDBHHFD@CF3HF3GFFFHHEE?EA2AFG5DF3BFFGECEA2AAHFFFCGE?4EGD5FFFBFBBABB
@M02197:105:000000000-AN6RF:1:1102:14601:5205 1:N:0:1
ACGTAACCACGTTCCTCCGCTTATTGATATGCTTAAGTTCAGCGGGTAGTCCCACCCGATTTGAGGTCAAGGTCGTTTTTGTGGGTCGAGCCTCCCACCGATGAATCGGCGGTGACCGGAACACCATCGTTGTCAATGAGACGGTTAGAAGCAGAGGTACAGTGCAGAAACCCGAGACGTAGAAACATATTATCACGTCAAGGATCGGCAAAGCAGACCCCACTAATCCATTTGGGAGGAGCTCGCTTCAAGGTGAAACCAGCAAATGACCTCCAAGTCCAAAATCCTCTCCACCAAAGGAAGGGCTTTTGAGAATTTCACGACACTCAAACGGGTGTGCCCCTCGGAATGCCAAGGGGCGCAAGGTGCGTTCAAAGATTCGATGATTCAC
+
CCCCCFBFFCCCGGGGGGGGCGGHHHGHHHHHHHHHHHHHHHHGGGGGGHHHHHHGGGGGGGHHGHHHHHHHGGGGGGGGGFHGGGHGGGGGHHHGHHGGGGGHHHHHGGGG<A?GG-@-@@0<C.0CA<G/<<DB=B0C0CAE.C..0<0:/:/BFFFFFFFFFFFFEBFFG9GGGGGEGGGGGGGFFFFFAGEGGFG:GGGGGGHHGHHH:HHGGGHHG8FFHG0HHHHHHGHHHFGGGGGGHGHFHHHHHHHHFHHHHHHHHHHHGGGBHHHHHHGHHHHGAGGFHHGGEHHHHHHHHHHHHHHEFFHHHEG@FEEFCHGFFGFGHHGGGGHGGGGGGGGGGFHHF3HFCGHGGGGGHHGHGGGGHGGGGGGGGGGBFFFFFFBABA@
@M02197:105:000000000-AN6RF:1:1102:19249:5548 1:N:0:1
ACGTAACCACGTTCCTCCGCTTATTGATATGCTTAAGTTCAGCGGGTAGTCCCACCCGATTTGAGGTCAAGGTCGTTTTTGTGGGTCGAGCCTCCCACCGATGAATCGGCGGTGACCGGAACACCATCGTTGTCAATGAGACGGTTAGAAGCAGAGGTACAGTGCAGAAACCCGAGACGTAGAAACATATTATCACGTCAAGGATCGGCAAAGCAGACCCCACTAATCCATTTGGGAGGAGCTCGCTTCAAGGTGAAACCAGCAAATGACCTCCAAGTCCAAAATCCTCTCCACCAAAGGAAGGGCTTTTGAGAATTTCACGACACTCAAACGGGTGTGCCCCTCGGAATGCCAAGGGGCGCAAGGTGCGTTCAAAGATTCGATGACTCAC
+
CCCCCFCFFCCCGGGGGGGGGGGHHHHHGGHHHHFGHHHHHHHGGGGGGHHHHHHGGGGGGGHHGHHHHHHHHHGGGGGGGHHGGGHGGGGGHHHGHHGGGGGHHHHHGGGG<AAFGFG-AC0>E.0CD.CF.<BGGEDGHFDG:E.G0GC00C:BFFFFFFFFFFFFFGFGGFGGGGG:GGGFFGGFCBFGGGEGGGG:GGGDBFGEHFHHHHHGGFHHHGHFHHHFFFFGHGHHGHGGGGGGGHFHHHHHHHHHHFHHHHGHHHHHGGHEHHHHHHFEHHHHHGFFGFGFGHHHHHHFHHGHHGHFGHHHHHHEGFGGGHHHGFEGHHEGGGHHGGGGGGGGHHHGHGHGGHHGGGGGHGHHGGGGHGGGGGGGECGFFFFFFFBBBBB
@M02197:105:000000000-AN6RF:1:1102:22580:5607 1:N:0:1
ACGTAACCACGTTCCTCCGCTTATTGATATGCTTAAGTTCAGCGGGTAGTCCTACCTGATTTGAGATCGAACGTTCAAAAAGCTGTCTTCACCAAGGAAAGACGTTTATAAGCTCCAGCGAACCTCCGTCACCGAAGGTTACCTGGCAGGCAACCACAAGCGTAAATAGTTATCACACCCGTGACGCCACCAAACACTGGCAGGCTAATTCATTTGAGAGGAGCCGGCTGTGCGCCAGCAAGCCCCCAAGTCCAAGCTCTTCATGGCGAACCACAAGAGTTGAGGTGTTCATGATACTCAAACAGGCATGCCCCTCGGAATAGCCAAGGGGCGCAAGGTGCGTTCAAAGATTCGATGATTCAC
+
BCCCAFCFFCCCGGGGGGGGGGGHHHHHGHHHHHHFHHHHHHHGGGGGGHHHHHHHHHHHHHHHGHHHHGHHGHHHHHHHHGHHHHHHHHGHHHHHGHHHHHHGGGHHHHHFHHHHHHHGGGGGHHHGHHGGHGGGGGHHHHHHHHHHGGGHHHHGGHFHHGGGFHHGHHHGHHGHHHGGGGGGGGGGGGHHHGHHHHHHHHHHHHHHGHHHHFHHHHGGGGGGGHHHGGGGGGGHHHGHGGFGGBHHFFEGGHHHHHHFHHGGGGGHGFGHHHHHHHHHHHHGHHHHHHHHHHGGGFHHGGHGHHGHEGGGGFGHHHGHHHHFFHHGGGGFGHHHGGGGGGGGGGGGGGGFFFFFFFCCCCC
@M02197:105:000000000-AN6RF:1:1102:19325:5579 1:N:0:1
ACGTAACCACGTTCCTCCGGCTTATTGATATGCTTAAGTTCAGCGGGTAGTCCTACCTGATTTGAGATCGAACGTTCAAAAAGCTGTCTTCACCAAGGAAAGACGTTTATAAGCTCCAGCGAACCTCCGTCACCGAAGGTTACCTGGCAGGCAACCACAAGCGTAAATAGTTATCACACCCGTGACGCCACCAAACACTGGCTGGCTAATTCATTTGAGAGGAGCCGGCTGTGCGCCAGCAAGCCCCCAAGTCCAAGCTCTTCATGGCGAACCACAAGAGTTGAGGTGTTCATGATACTCAAACAGGCATGCCCCTCGGAATAGCCAAGGGGCGCAAGGTGCGTTCAAAGATTCGATG
+
BBBBBFBFFBBAFGGGFGFGGGGGHHGHHGHGHHHHCGDGHHHHGGGEGGHHHHHHHHHHHHHHGGGHFFGHHGHHHHHHGFGHGHHHHHHFHHHHHGHHHHCHGFFHHHHGHHHHGHGHGGGGGEHHGEHGGHGFFGGCGHHHHHHHHGFEHHGHGGFGHHGGFDHHGHHHFFHHH<HGGGFGGGHGGHGHGEGGFFGGGHHHGHGGDFFFGFFFHGFEGGCGGFGFFAFFGGGHGHHFGD<<EAFBG3GBGHHHGCDGEFHGGGGGHGHFCFGGFG4GBFHHGHHHHFGHGHHHHF5HHHGBEGBHHGGEEA2?HHHHHHFGEBFGCFFCEHGEFAGGGGGGGGFFFBFFFABBAA
@M02197:105:000000000-AN6RF:1:1102:20713:5811 1:N:0:1
ACGTAACCACGTTCCTCCGCTTATTGATATGCTTAAGTTCAGCGGGTAGTCCCACCCGATTTGAGGTCAAGGTCGTTTTTGTGGGTCGAGCCTCCCACCGATGAATCGGCGGTGACCGGAACACCATCGTTGTCAATGAGACGGTTAGAAGCAGAGGTACAGTGCAGAAACCCGAGACGTAGAAACATATTATCACGTCAAGGATCGGCAAAGCAGACCCCACTAATCCATTTGGGAGGAGCTCGCTTCAAGGTGAAACCAGCAAATGACCTCCAAGTCCAAAATCCTCTCCACCAAAGGAAGGGCTTTTGAGAATTTCACGACACTCAAACGGGTGTGCCCCTCGGAATGCCAAGGGGCGCAAGGTGCGTTCAAAGATTCGATGATTCAC
+
CCCCCFCFFCCCGGGGGGGGGGDHHHHHHHHGHHHGHHHHHHHGGGGGGHHHHHHGGGCGGGHHGHHHHHHHHHGGGGGGGHHGGGHGGGGGHHHGHHGGGGGHHHHHGGGGADEFHCG@C-CFGCFGA<EGEDDDD<<;:GDFAE.C0CCBBC:FF8FFFF9FFFFFFGAFGFGGGGFFGGGGGGGGFFFGGFEGGGGGGGGGGGHHHHHHHGHGGGFHHHHGHHHHHHHGHGHHHHHGGGGGHHGHHHHHHHHHHGHHHGHHFGHHGGHGHHHHHEGHHHGHHGFCHGGFGGGHHHHHHHHHFEHHFEHHHHFFEHGFGHHFHGHEHGFGGGHHGGGGGGGGHHHHHHHHHHHGGEGGHHHHGGGGHGGGGGGGGGGFFFFFFFA?AAA
@M02197:105:000000000-AN6RF:1:1102:21517:5848 1:N:0:1
ACGTAACCACGTTCCTCCGCTTATTGATATGCTTAAGTTCAGCGCGTATTCCTACCTGATCCGAGGTCAACCATTGAAAAATTTCCCGGTAAAGGGAGAAGACCGGGTCCCGGGCGCCCTTATCCAATACGTGCTCAATTAAAAGCTCAGTGTACCGGGGGAACCACAGGCCGCCGTCATTGTCTTTAGGAGGAGTCGCGGTGACGCGACCAAGCCGTCCAACACCAAGCACGGGGCTTGAGGGGTGATAATGACGCTCGAACAGGCATGCCCTTCGGAATACCAAAGGGCGCAATGTGCGTTCAAAGATTCGATGACTCAC
+
ABC3AFCFFCCCGGGGGGGGGGGHHHHHHHHHHHHGHHHHHHHGGGGGGHHHHHHHHHHHHHHGGGGHHHHHGHHHHHGHHHHHHHHGGGFFHHHGHGGHHFHHGGGGGHHGGGFGGGGGHHHHHHHHHHHHHHGHHHHHGHHHHHHHHHHHHHHHGGGGGEGGGGGGGGGGFGFFFHHHHHHHHHHHHHHHFGGGGGFHGFGFFGGGFGGGGGGGHHHHGHGGGHHGGGGGGHGHHHHGGGGHHHGF5GHGGGGGGGFHHHGHHGHFGFEDGE?HHHHHHFHHHHFGEGDHGHHGGGGHGGGGGGGGGGFFFFFFFAABAB
@M02197:105:000000000-AN6RF:1:1102:5548:5775 1:N:0:1
ACGTAACCACGTTCCTCCGCTTATTGATATGCTTAAGTTCAGCGGGTAGTCCTACCTGATTTGAGATCGAGCGTTCAAAAAGCTGTCTTCACCAAGGAAAGACGTTTATAAGCTTCAGCGAACCTCCGTCACCGAAGGTTACCTGGCAGGCAACCACAAGCGTAAATAGTTATCACACCCGTGACGCCACCAAACACTGGCAGGCTAATTCATTTGAGAGGAGCCGGCTGTGCGCCAGCAAGCCCCCAAGTCCAAGCTCTTCATGGCGAACCACAAGAGTTGAGGTGTTCATGATACTCAAACAGGCATGCCCCTCGGAATAGCCAAGGGGCGCAAGGTGCGTTCAAAGATTCGATGATTCAC
+
AABAAFCFFCCBGGGGGGGGGGGGHHHGGHGHGHGGHHGHHGHGGGCGGGGHHHGGHHGGHHHEGHHHGGGGGGGGGGHGHGHHGHGHHHHHGHGHGGHHGFHGGGHHHHGHHGHHHHHGGGGGHHHGHGGGHGGGGGHHHHGHHHHHGGGHHEHGGHHHHGFGCFHGGHHGGHHHHHGGGFGGGGGFGGGGGGGGGGHGGGHGHFGFFFFGFFHHFHFFEADFGGHGFFCFFFFFGGCFCC@?/BG1BBG?FCEFG1D1GHACGE/DEC?11FFHGBGBGGGGHEF12B22FD21EEFEB1EFF100?E/?A/CEGE2F11C10C/CECC?HF1BEE0ECCC3CGGGGFC11F3FFBAA11?
@M02197:105:000000000-AN6RF:1:1102:24888:6016 1:N:0:1
ACGTAACCACGTTCCTCCGCTTATTGATATGCTTAAGTTCAGCGGGTAGTCCTACCTGATTTGAGATCGAACGTTCAAAAAGCTGTCTTCACCAAGGAAAGACGTTTATAAGCTCCAGCGAACCTCCGTCACCGAAGGTTACCTGGCAGGCAACCACAAGCGTAAATAGTTATCACACCCGTGACGCCACCAAACACTGGCAGGCTAATTCATTTGAGAGGAGCCGGCTGTGCGCCAGCAAGCCCCCAAGTCCAAGCTCTTCATGGCGAACCACAAGAGTTGAGGTGTTCATGATACTCAAACAGGCATGCCCCTCGGAATAGCCAAGGGGCGCAAGGTGCGTTCAAAGATTCGATGATTCAC
+
BCCCCFAFFCAAGGGGGGGFGGFHGHHHHHHHHFHHHHHHHHHGGGGGGGFHHHHHHHHHHGHHGHHHGGHHGHHFHHHHHGHHHGHHHHHHHHHHGHHHHHHGGGHHHHHHHHEHHHHGGGGGHHHGHHGDHGGGGGHGHHHGHHHHGGGHGHHGGHFHHGFDGHH;GDGFHHHHHHGGGGGGGGGGGGGGGGGGGGGFGBECHGGGGHHGFFHGGEFFFFFFFGHHGGGGGGFHHGCHGGB/FBGCFGCAEFHHFHG?FGGGGGGHFFGGGHBFGHHHHGHGHHHGGHHEGGGHEGHHHHHHGHHHGEA0GEEGF5HHCHFHHGHGEE2EBBFBCGGGG4ABBGGGEFBFFBFFFFAAABB
@M02197:105:000000000-AN6RF:1:1102:9119:5806 1:N:0:1
ACGTAACCACGTTCCTCCGCTTATTGATATGCTTAAGTTCAGCGGGTAGTCCTACCTGATTTGAGATCGAACGTTCAAAAAGCTGTCTTCACCAAGGAAAGACGTTTATAAGCTCCAGCGAACCTCCGTCACCGAAGGTTACCTGGCAGGCAACCACAAGCGTAAATAGTTATCACACCCGTGACGCCACCAAACACTGGCAGGCTAATTCATTTGAGAGGAGCCGGCTGTGCGCCAGCAAGCCCCCAAGTCCAAGCTCTTCATGGCGAACCACAAGAGTTGAGGTGTTCATGATACTCAAACAGGCATGCCCCTCGGAATAGCCAAGGGGCGCAATGTGCGTTCAAAGATTCGATGACTCAC
+
BBCCCFCFFCCBGGGGGGGGGGGHHHHHHGFHHHHHHHHHHHGGGGGGGGHHHHHHHHGHHHHHGHHHFGHHGHHHHHHHHGHHHFFFHHHHHHHHGHHHHHGCFGHHHHHHHGHGHHHGGGGGHHHGHHGGGGGGGGHHGHHHHHHHGGGHHHGGGHHHHGGEGHHHHHHHHHHHHHGGGGGGGGGGGGHHGHHGHGGGGGHHHHHHHHHFFHHFHHGGGFFFFHGDFGCGGFFFBG></</</BBHGHEGHGHHFFHGFGGCGEGHFFFFGHG1FFGFGGHGHFHHGEHHHHGFEEBHFHHHFFFFE/A//GGFGGG1GHFF0GA0EB00CHFHGEE0FFGGGDGBGGCFFDFFD1>11>>
@M02197:105:000000000-AN6RF:1:1102:24241:5986 1:N:0:1
ACGTAACCACGTTCCTCCGCTTATTGATATGCTTAAGTTCAGCGGGTAGTCCCACCCGATTTGAGGTCAAGGTCGTTTTTGTGGGTCGAGCCTCCCACCGATGAATCGGCGGTGACCGGAACACCATCGTTGTCAATGAGACGGTTAGAAGCAGAGGTACAGTGCAGAAACCCGAGACGTAGAAACATATTATCACGTCAAGGATCGGCAAAGCAGACCCCACTAAACCATTTGGGAGGAGCTCGCTTCAAGGTGAAACCAGCAAATGACCTCCAAGTCCAAAATCCTCTCCACCAAAGGAAGGGCTTTTGAGAATTTCACGACACTCAAACGGGTGTGCCCCTCGGAATGCCCAGGGGCGCAAGGTGGCTTCAAAGATTCCATGATTCAC
+
CBCCCFCFFCCCGGGGGGGGGGGHHHGHHHHHHHHGHHHHHHHGGGGGGHHHHHHGGGGGGGHHGGHHHHHHHHGGGEGGGHHGGGHGGGGGHHHGHHGGGGGHHHHHGGGG>//1F<@-@-<<E.DFD.C<C0D0000C0::A::.C0C000::BC0CFGF+BEFDBEFBFG/???909AA0FFB9B;0:0+0;:::FFF0A9;FDG;BHG0:B/B.GGDAD/GD#CG1<>F-CF11>.-//?C?1FDBGBGG10HGFGBDBFG>10C/B11B1F1HEGDFGF0/E<>/E?/0GFFHEFEHGAG0FHHHGFF@B1CFEB/211@>DACFEE/ECEGEEAGGEA02D1B0AA0AGEFEEAF1FA0B11111F3FFB1A1B11D1FD1AAAA
@M02197:105:000000000-AN6RF:1:1102:10889:6423 1:N:0:1
ACGTAACCACGTTCCTCCGCTTATTGATATGCTTAAGTTCAGCGGGTAGTCCTACCTGATTTGAGATCGAACGTTCAAAAAGCTGTCTTCACCAAGGAAAGACGTTTATAAGCTCCAGCGAACCTCCGTCACCGAAGGTTACCTGGCAGGCAACCACAAGCGTAAATAGTTATCACACCCGTGACGCCACCAAACACTGGCAGGCTAATTCATTTGAGAGGAGCCGGCTGTGCGCCAGCAAGCCCCCAAGTCCAAGCTCTTCATGGCGAACCACAAGAGTTGAGGTGTTCATGATACTCAAACAGGCATGCCCCTCGGAATAGCCAAGGGGCGCAAGGTGCGTTCAAAGATTCGATG
+
CDCCCFCFFDECGGGGGGGGGGGHHHHHHHHHHHHHHHHHHHHGGGGGGHHHHHHHHHHHHHHGGHHHHGHHGHHHHHHGHGHHHHHHHHHHHHHHGHHHHGHGGGGGHHHHHHHHHHHGGGGGHHHGHHGGHGGGGGHHHHHHHGHHGGGHHHHFFHGHGGFGGHHHHGGHHHHHHHGGGGGGGHGGGGGGHGGHHHHHHHHHHHGHGHHGFHHHHHHGGFGGGHHHGGGGGGHHHHGGGGGGHGHHHHHGHHHHHDHGHHGGGGGHFFGGGHHHHHHFHHHGHHHGHHHFGG5D1@GHGFHHHFEHFEFFGGDGFFHGHHGGHHHGGGGGHFHGGGGGGGGGGFFFCFFBCCCCC
@M02197:105:000000000-AN6RF:1:1102:6154:6426 1:N:0:1
ACGTAACCACGTTCCTCCGCTTATTGATATGCTTAAGTTCAGCGGGTAGTCCTACCTGATTTGAGATCGAACGTTCAAAAAGCTGTCTTCACCAAGGAAAGACGTTTATAAGCTCCAGCGAACCTCCGTCACCGAAGGTTACCTGGCAGGCAACCACAAGCGTAAATAGTTATCACACCCGTGACGCCACCAAACACTGGCAGGCTAATTCATTTGAGAGGAGCCGGCTGTGCGCCAGCAAGCCCCCAAGTCCAAGCTCTTCATGGCGAACCACAAGAGTTGGGGTGTTCATGCTACTCAAACAGGCATGCCCCTCGGAATAGCCAAGGGGCGCAAGGTGCGTTCAAAGATTCGATGATTCAC
+
BCCABFCFFCCBGGGGGGGEGGGHHHHHHHHHHHHHHHHHFHHGGGEEGHHHHHHHHHHHHHHHGHHHHGHHGHHHHHHHHGHHHHHHHHHHHHHHGHHHHHGGGGHHHHHHHGHHHHHGGGGGHHHGGHGGHGGGGGHHHHHHHHHHGGGHHHHGGGFHHGGGGHHFHGHHHHHHHHGGGGGGGGGGGEGGGGHHGHHHHHHHHGHHHGGFFFHHHHGGGGGGFHHFGGCGGGHFHHGHFDCGHHHHHHFGHHHHHFGHGHGGGGGHFBGFHHFGHHGGGGGGHGGHGHHHHFHHGHHHHFHHFHGHGGF?FGGGGHHHGHGHHHHGGGEGHHHHGGGGFGGGGGGGGGCFFFFFFF3BBBB
@M02197:105:000000000-AN6RF:1:1102:17327:7014 1:N:0:1
ACGTAACCACGTTCCTCCGCTTATTGATATGCTTAAGTCCAGCGGGTAGTCCTACCTGATTTGAGATCGAACGTTCAAAAAGCTGTCTTCACCAAGGAAAGACGTTTATAAGCTCCAGCGAACCTCCGTCACCGAAGGTTACCTGGCAGGCAACCACAAGCGTAAATAGTTATCACACCCGTGACGCCACCAAACACTGGCAGGCTAATTCATTTGAGAGGAGCCGGCTGTGCGCCAGCAAGCCCCCAAGTCCAAGCTCTTCATGGCGAACCACAAGAGTTGAGGTGTTCATGATACTCAAACAGGCATGCCCCTCGGAATAGCCAAGGGGCGCAAGGTGCGTTCAAAGATTCGATGATTCAC
+
CCCBCFBFFCCCGGGGGGGGGGGHHHHHHHHHHHHHHHHHHHHGGGGFGHHHHHHHHHHHHHHHGHHHHGHHGHHHHHHHHGHHHHHHHHHHHHHHGGHHHHHGGGHHHHHHHHHHHHHGGGGGHHHGHHGGHGGGGGHHHHHHGHHHGGGHHHHGGHFHHGGGGHHHHHHHHHGHHHGGGGGGGGGGHGGHHGHHGGHHHHHHHHHHGFFFHFHGHHHGGGGGGGHHGGGGFGFHHHGHGGGGGHHHHHFGHHHHFFFFGHGGGGGGGHGHHHHHHHG3EHHGHHHHGHHHHGHHGBHHHHHHGGHHGGGGGGFHHHHCCHHGHHHGGGGGHHHHGGGGHGGGGGGFFGGFFFFFFFBBABB
@M02197:105:000000000-AN6RF:1:1102:13521:7295 1:N:0:1
ACGTAACCACGTTCCTCCGCTTATTGATATGCTTAAGTTCAGCGGGTAGTCCCACCCGATTTGAGGTCAAGGTCGTTTTTGTGGGTCGAGCCTCCCACCGATGAATCGGCGGTGACCGGAACACCATCGTTGTCAATGAGACGGTTAGAAGCAGAGGTACAGTGCAGAAACCCGAGACGTAGAAACATATTATCACGTCAAGGATCGGCAAAGCAGACCCCACTAATCCATTTGGGAGGAGCTCGCTTCAAGGTGAAACCAGCAAATGACCTCCAAGTCCAAAATCCTCTCCACCAAAGGAAAGGCTTTTGAGGATTTCACGACACTCAAACGGGTGTGCCCCTCGGAATGCCAAGGGGCGCAAGGTGCGTTCAAAGATTCGATGATTCGC
+
DDDDBFCFFCCCGGGGGGGGGGGHHHGHHHHHHHHHHHHHHHHGGGGGGHHHHHHGGGGGGGHHGHHHHHHHGHGGGGGGGHHGGGHGGGGGHHHGHHGGGGGGHHHHGGGG<<?BG@D-@@0GG.<GDAGGCD0GFGFHCHGGAEAGCCCC0GGFF9FFFFFGFFFFFGFGGFFFGGGGGGGGGGGGFFGGGGGDFFGGFGGGGGGHHHHGHHHGFGHFHGHHHFFHHHFFHGHHHHGGGGGGHHGGHHHHHHHHHGHHHHGHHHHHGGHHGHHHHGGHGHHHFGGHHHGGHGHHHHHFHHHHHHHEEHHHHHG4F3FFEHHHGGHFHGEGGGHGGGCGGGFCHHHHG3HHCHGGGGGGHHHHGGGGCGGBGGGGGGGFFFFFCCBBBAB
@M02197:105:000000000-AN6RF:1:1102:9139:7279 1:N:0:1
ACGTAACCACGTTCCTCCGCTTATTGATATGCTTAAGTTCAGCGGGTAGTCCCACCCGATTTGAGGTCAAGGTCGTTTTTGTGGGTCGAGCCTCCCACCGATGAATCGGCGGTGACCGGAACACCATCGTTGTCAATGAGACGGGTAGAAGCAGAGGTACAGTGCAGAAACCCGAGACGTAGAAACATATTATCACGTCAAGGATCGGCAAAGCAGACCCCACTAACCCATTTGGGAGGAGCTCGCTTCAAGGTGAAACCAGCAAATGACCTCCAAGTCCAAAATCCTCTCCACCAAAGGAAGGGCTTTTGAGAATTTCACGACACTCAAACGGGTGTGCCCCTCGGAATGCCAAGGGGCGCAAGGTGCGTTCAAAGATTCGA
+
CCCCCFCFFCCCGGGGGGGGGGGHHHHHHHHHHHHHHHHHHGHGGGGGGHHHHHCGGGGGGGHHGHHHHHHHGHGEGGGGGHHGGGHGGGGGHHHGHHGGGGGHHHHHGGGG<>CGH@F-@@0<C<<CACHHEFFHGBFBGHDG-;:EFHHHFFFFFFFFFFFFFFFFCFAGGGGGFEFGGGGGGGGFEGGGEAEGFFGGGGGGGGHGHGHHHHHFGGHEHGFHGHHHGF;GHGFGHHHGGGFGHHHHHHHHGFHHFGHHHGHHHHHGDGFGGHHHHHGHHHHHHGGHHHGFFBHHHHHHHHHGEHDGHGHHHGFFEFECGGF35GHGHHFCECHHFCGGGGEGHHBHGHFHHFEECGEEHGGGGGGEAFGFFFFFBFAABBB
@M02197:105:000000000-AN6RF:1:1102:21529:7313 1:N:0:1
ACGTAACCACGTTCCTCCGCTTATTGATATGCTTAAGTTCAGCGGGTATCCCTACCTGATCCGAGGTCAACCTAAGAAAGTTGGGGGTTCTGGCGGGTGGACGGCTGGACCCTGTAGCGAGAAGTATTACTACTCTTAGAGCCAGACGGCACCGCCACTGATTTTAAGGGCCGCCGGTACAGCGGGCCCCAAGGCCAAGCAGAGCTTGATTGGTCATAATGACGCTCGAACAGGCATGCCCGCCGGAATACCAGCGGGCGCAATGTGCGTTCAAAGATTCGATGACTCAC
+
BCCCCFCFFCCCGGGGGGGGGGGHHHHHHGHHHHHGHHHHHHHGGGGGHHHHHHH:;H<HHHH:GG:HH9H::HHHHG:HH;HHGG:GG<<HG,GGG,FG9<G;;;GG;HHG<H9:H:5CG@EHD:HH;FH;HHFF:FHFFGHEHFC?FG7GGEGGFGGFGGGGGHGGGGGGGGGHGHGGFGGGGGFHHHHHHHFGFFHGFGGFGFFFFFFHGBFFHHHGGFFFFGGHHGFBHGE?/EGGFGGHHHHHBHGGGGGGGGEG5GHGGGGHGGGGGGGGGGFFFFFFFBBAAA
@M02197:105:000000000-AN6RF:1:1102:21019:7541 1:N:0:1
ACGTAACCACGTTCCTCCGCTTATTGATATGCTTAAGTTCAGCGGGTAGTCCTACCTGATTTGAGATCGAACGTTCAAAAAGCTGTCTTCACCAAGGAAAGACGTTTATAAGCTCCAGCGAACCTCCGTCACCGAAGGTTACCTGGCAGGCAACCACAAGCGTAAACAGTTATCACACCCGTGACGCCACCAAACACTGGCAGGCTAATTCATTTGAGAGGAGCCGGCTGTGCGCCAGCAAGCCCCCAAGTCCAAGCTCTTCATGGCGAACCACAAGAGTTGAGGTGTTCATGATACTCAAACAGGCATGCCCCTCGGAATAGCCAGGGGGCGCAAGGTGCGTTCAAAGATTCGATGATTCAC
+
CDCCCFCFFCCBGGGGGGGGGGGHHHHHHHHGHHHGHHHHGHHGGGGGGHHHHGHHHHHHHHHHGGHHHGHHGHHHHHHHHGHHHHHHHHHHHHGHGGHHHHHGGGHHHHHHHHHHHHHGGGGGHHHGHHGGHGGGGGHHHHHHHHHHGGGHHHHFGHHHHGGGGHHHHHHHHHHHHHGGGGGGGGGGGGHHHFHHHGHHHHGHHGHHHHHHHFGHHHHGGGGGGHHHGGGFFGHHHHCGGGGCHGHHHHHGGGGHHFHHFFGGGGGHGGGHHHHHHHHFGHEGHGHHFHFHGBHGFEGHHHHHHHGHGGFGGGGHHHFHCHGHGGFEGGGGGHFHGGGGGGGGGGGGGGGFFFFFFFCCCBC
@M02197:105:000000000-AN6RF:1:1102:15602:7534 1:N:0:1
ACGTAACCACGTTCCTCCGCTTATTGATATGCTTAAGTTCAGCGGGTATCCCTACCTGATCCGAGGTCAACCGTAAGAAAATAGAGGGGGTTTTGGCAAGCCACCGCCGGGACCCTATAGCGAGAGAATTACTACGCTTAGAGCCAGACGGCACCGCCACTGATTTTAAGGGCCGCAGAACCGCGAAACCCCAATACCAAGCCAAGGCTTGAATGGTTATAATGACGCTCGAACAGGCATGCCCCTCGGAATACCAAGGGGCGCAATGTGCGTTCAAAGATTCGATGACTCAC
+
CCCCCFCFFDCCGGGGGGGGGGGHHHHHHHHHHHHGHHHHHHHGGGGGHHHHHHHHHHHHHHHGGG:HHH0HG;HG:HHGHHHH;HHGG:GG:9HGHHHGHGHHHGGGGFGGGG8HHHHH9GGGGGGGHHHH;.HGGG8GHHHHHHHHGGGGGGGGHHGHHHHHHGHHHGGGGGHGHGGGGGGGHFFFGHGHHHHHGGGHHGHHHGHHHFGHGHHHGFGFHHHHGFFFFGHFHFEG3HGGGGGGGGHHHHHHDGGHHGGGGGHGHHGGGGHGGGGGGGGGG4FFFFFFABBBB
@M02197:105:000000000-AN6RF:1:1102:4469:8025 1:N:0:1
ACGTAACCACGTTCCTCCGCTTATTGATATGCTTAAGTTCAGCGGGTAGTCCCACCCGATTTGAGGTCAAGGTCGTTTTTGTGGGTCGAGCCTCCCACCGATGAATCGGCGGTGACCGGAACACCATCTTTGTCAATGTGCCGGGTAGAAGCAGAGGTACAGTGCAGAAACCCGAGACGTAGAAACATATTATCACGTCAAGGATCGGCAAAGCAGACCCCACTAATCCATTTGGGAGGAGCTCGCTTCAAGGTGAAACCAGCAAATGACCTCCAAGTCCAAAATCCTCTCCACCAAAGGAAGGGCTTTTGAGAATTTCACGACACTCAAACGGGTGTGCCCCTCGGAATGCCAAGGGGCGCAAGGTGCGTTCAAAGATTCGATGATTCAC
+
AAAAAFAFFAA1GFFGGCGG0F?GGHGHBEGDFGGHBGHGHHHFCEEEEHB2GFFGGEEAEFFHGH>F1GHF1@E>EFFGGBGECFHEC@EE0FGGFHGGGGCFGHHGGGGGA//?1-<--<CG..0<00<000=0=0000=:--;-C0;C////CF5FFFFFFFFFFFF;.FFFFFAABFGGGG:GFBFF/99/GFGGFFB@@C?FHGCGF<H:9CCCFDDFGD;CGHHFGH8HHHHHACCGCFD?1FHFFFFHHHHHHHEGDFGGGGGFCHFGFB1/211HFAFCGCEE?/0G2BEHCFB>>CF1FFHHHF@@1B0EF>2B@1/B/FHEEB/B0EEA//EE/HF21FGHHCCFAECAGHGHFGEE0BBFGGDGF1BG1C@BFFFA>1>>
@M02197:105:000000000-AN6RF:1:1102:24029:8039 1:N:0:1
ACGTAACCACGTTCCTCCGCTTATTGATATGCTTAAGTTCAGCGGGTATTCCCACCCGATTTGAGGTCAAGGTCGTTTTTGTGGGTCGAGCCTCCCACCGATGAATCGGCGGTGACCGGAACACCATCGTTGTCAATGAGACGGTTAGAAGCAGAGGTACAGTGCAGAAACCCGAGACGTAGAAACATATTATCACGTCAAGGATCGGCAAAGCAGACCCCACTAATCCATTTGGGAGGAGCTCGCTTCAAGGTGAAACCAGCAAATGACCTCCAAGTCCAAAATCCTCTCCACCAAAGGAAGGGCTTTTGAGAATTTCACGACACTCAAACGGGTGTGCCCCTCGGAATGCCAAGGGGCGCAAGGTGCGTTCAAAGATTCGATGATTCAC
+
CCCCCFCFFCCCGGGGGGGGGGGHHHHHHHHHGHHHHHHHHHHGGGGGHHHGHHHGGGGGGGHGGHHHHHHHGHGGGGGGGGHGGGHGGGGGHHHGHHGGCGGGHHHGGGGG/<??G/@--@0>E.0<.<CCCB00=0=DGH.D.;:C:GGBFFCFFFFFFFFFFFFDBFFFFFGEGGGFFGGFFGGFFFFGFAEFGFGGGGGGGGHGHHEHHHHGGGHHHHHF9HEHHHFHHGHHGHHGFGGGHHFGGHGHGHHHHFHHHHHHHHHHGGHHHHGGHHGHHHHHHGGFGAFFFHHHHGGHHHHHHFDHHHHGHHHHGHGEGHHGBAHGGFDGGGHGGGGGGGEGHHHHGCHGHHEEGGGGHHHHGGGGHGGGGGGFEGFBFFFFFFABAAA
@M02197:105:000000000-AN6RF:1:1102:12123:8117 1:N:0:1
ACGTAACCACGTTCCTCCGCTTATTGATATGCTTAAGTTCAGCGGGTAGTCCTACCTGATTTGAGATCGAACGTTCAAAAAGCTGTCTTCACCAAGGAAAGACGTTTATAAGCTCCAGCGAACCTCCGTCACCGAAGGTTACCTGGCAGGCAACCACAAGCGTAAATAGTTATCACACCCGTGACGCCACCAAACACTGGCAGGCTAATTCATTTGAGAGGAGCCGGCTGTGCGCCAGCAAGCCCCCAAGTCCAAGCTCTTCATGGCGAACCACAAGAGTTGAGGTGTTCATGATACTCAAACAGGCATGCCCCTCGGAATAGCCAAGGGGCGCAAGGTGCGTTCAAAGATTCGATGATTCAC
+
DDCCDFEFFCDDGGGGGGGGGGGHHHHHHHHHHHGHHHHHHHHGGGGGGHHHHHHHHHHHHHHHGHHHHGHHGHHHHHHGHGHHHHHHHHHHHHHHGHHHHHHGGGHHHHHHHHHHHHHGGGGGHHHGHHGGHGGGGGHHHHHHHHHHGGGHHHHGGHHHHGGFGHHHHHHHHGHHHHGGGGGGGGGGGGHHHHHHGGHHGHGGGHHHHGHFHHHHHHHGGFGGGHGHGGGGGGHHHHGHGGGGHHHGHHHGHHHHHHHEGHGGGGGHGHGGHHHHHHHHGHHGHFHFFGHHHHHHFHHHGEHHHGAHGGGCGGCHHHFHHHHHHHHGGGGGHHHFGGGGHGGGGGGGGGGFFFFFFFCCCBC
@M02197:105:000000000-AN6RF:1:1102:3950:8100 1:N:0:1
ACGTAACCACGTTCCTCCGCTTATTGATATGCTTAAGTTCAGCGGGTAGTCCCACCCGATTTGAGGTCAAGGTCGTTTTTGTGGGTCGAGCCTCCCACCGATGAATCGGCGGTGGCCGGAACACCATCGTTGTCAATGAGACGGGTAGAAGGAGAGGTACAGTGCAGAAATCCGAGACGTAGAAACATATTATCACGTCAAGGATAGGCAAAGCAGACCCCACTAATCCATTTGGGAGGAGCACGCTTCAAGGTGAAACCAGCAAATGACCTCCAAGTCCAAAAGCCTCTCCACCAAAGGAAGGGCTTTTGTGAATTTCACGACACTCAAACGGGTGTGCCCCTCGGAATGCCAAGGGGCGCAAGGTGCGTTCAAAGATTCGATGACTCAC
+
AAAAA?AF1AAAGGGGGGGGCG0GHHGHHHHHHHFGBHGFHHHGGGFEEHHHFGHG?EGGEFHFFBGGFHFBGFE/?FFCEHHGG/CECEC@GHHGEFEE?C?FGDDG/CCG/>/0F->-<-0C.<0/<G<CC0=0G0:000:C-;-:000.;9.;B;#;0/;FBFB0;;$?BBBF;90$;060;#9C;BF9F///B;9AB/;-/#;C;GFBEFGA:-GC=0<0D=0C<<BF#<GG<><>.../1<11?1F1F@1F1@@<122FD>@0</0CFEGGBB/1F00?/A/1//<??0GF2B0F0F/0B0001HBFHHHGFB/B/2GDB/1?GG?E?/FEGE?EEE/A0DF1EBG1FGFA0E0CHGF0GEE0CFB3GB3311FBFD3FDFA111>
@M02197:105:000000000-AN6RF:1:1102:13534:8115 1:N:0:1
ACGTAACCACGTTCCTCCGCTTATTGATATGCTTAAGTTCAGCGGGTAGTCCCACCCGATTTGAGGTCAAGGTCGTTTTTGTGGGTCGAGCCTCCCACCGATGAATCGGCGGTGACCGGGACACCATCGTTGTCAATGAGACGGTTAGAGGCAGAGGTACAGTGCAGAAACCCGAGACGTAGAAACATATTATCACGTCAAGGATCGGCAAAGCAGACCCCACTAATCCATTTGGGAGGAGCTCGCTTCAAGGTGAAACCAGCAAATGACCTCCAAGTCCAAAATCCTCTCCACCAAAGGAAGGGCTTTTGAGAATTTCACGACACTCAAACGGGTGTGCCCCTCGGAATGCCAAGGGGCGCAAGGTGCGTTCAAAGATTCGATGATTCAC
+
CDDDDFDFBCCCGGGGGGGGGGGHHHHHGHHHHHHHHHHHHHHGGGGGFHHHHHHGGGGGGGHHGHHHHHGGDGEGGGGGGHHGGGHGGCGGHHHGHHGGGGDHHHHHGGGGAFFFH?D->-<<E.DCACG/C<0CCB:CCFAE:C.:::G?AFEFGFFFFFFFFFFFFGFFGFGGGGGGGGGGGGGFFGGGGAEFGFGGGGCGGGHHHHHHHHHGGGGHHHHHHHHGHHGFHGHHHHHGGGDCGFBGHHHHHHHHHHHHGHGHHHHHGGHFHFHHHGGHHHHHHGEFHHGGHGHHHHHHHHHHHHHFDHHHHHHFGFGGFHHHFFDGHHGGGGHHGGGGGGGGHHHHHHGHHGHGGGGGHGHGGGGGHGGGGGGGFGGFFFFFFFCCCCC
@M02197:105:000000000-AN6RF:1:1102:6022:8104 1:N:0:1
ACGTAACCACGTTCCTCCGCTTATTGATATGCTTAAGTTCAGCGGGTAGTCCCACCCGATTTGAGGTCAAGGTCGTTTTTGTGGGTCGAGCCTCCCACCGATGAATCGGCGGTGACCGGAACACCATCGTTGTCAATGAGACGGTTAGAAGCAGAGGTACAGTGCAGAAACCCGAGACGTAGAAACATATTATCACGTCAAGGATCGGCAAAGCAGACCCCACTAATCCATTTGGGAGGAGCTCGCTTCAAGGTGAAACCAGCAAATGACCTCCAAGTCCAAAATCCTCTCCACCAAAGGAAGGGCTTTTGAGAATTTCACGACACTCAAACGGGTGTGCCCCTCGGAATGCCAAGGGGCGCAAGGTGCGTTCAAAGATTCGATGATTCAC
+
CCCCCFAFFCCAGCGGGGGGGGGHHHHHHGGHHHHHHHHGHFHGGGFGGHHGHHHGDCFFGGHHGGHHFHHHHHGEGGGGCHFGGGGGGGGGHHHGHHGGGGGHHHHHGGGG///1F?@-@@C<E.<CAEH/.0=G=0=GBC:A.C.::C0CBGFBCFFFBFFFFFGFFFFFE?AAAGGGGGGGGFFBGFBF?D9DGGFGGFGGGCBHHHHGHGBGF5EGDFHGFFBHGG/HHGHFGHFGGGDGHGHHFHHHHFHHHHHHHHFGHFF0BCGCGBGFHHGHHHFHHGGHFEEF/HHHFFGHHHHHHHHGFFHHHGGEGHFE?4DF4C5CFFFCGGEGEEA0E?GGFFHHFGBBGHFCGGGGFGHGGGEEE4CGFGGGGGGFFFFFFF3BBAA
@M02197:105:000000000-AN6RF:1:1102:8690:8204 1:N:0:1
ACGTAACCACGTTCCTCCGCTTATTGATATGCTTAAGTTCAGCGGGTAGTCCCACCCGATTTGAGGTCAAGGTCGTTTTTGTGGGTCGAGCCTCCCACCGATGAATCGGCGGTGACCGGAACACCATCGTTGTCAATGAGACGGTTAGAAGCAGAGGTACAGTGCAGAAACCCGAGACGTAGAAACATATTATCACGTCAAGGATCGGCAAAGCAAACCCCACTAATCCATTTGGGAGGAGCTCGCTTCAAGGTGAAACCAGCAAATGACCTCCAAGTCCAAAATCCTCTCCACCAAAGGAAGGGCTTTTGAGAATTTCACGACACTCAAACGGGTGTGCCCCTCGGAATGCCAAGGGGCGCAAGGTGCGTTCAAAGATTCGATGATTCAC
+
ACCCB4AFFCCCGGGGGGGGGGGGHHGHHHHHFHHGFHHHHGHGGGGGGHHHHGHGGGGGGGHHGHFGHHGGGGEEGGGGGFHGGFHGG?EGHHHGGHFEEGGHHHHHGGGG<@EHHCG-<-0<C.0/A<GFCD0DBFBC0C:A.::C:GB/////EFFBFFBFFFGACEBFFFFFFGGGFFC0GGGFCBFEFFEGGFGGGEG@GGF0F;HHFGF#GGHHHHHHHGHHHFGBFGHHHGHCGGDGEGBHHHEHHHHGHFGHHHGHHHFGAGHEGHHGHFGHHHHG?EE3HFEFHGHFFHFGFHGHHHHFHHHGHHHHFHDGGHHHHGFFGHGGGGHHGGGGECGGHGHHHHGHHHDGGGEGGFHHEEGGHGGGGGGB2G4FFFFFFFBBBBB
@M02197:105:000000000-AN6RF:1:1102:15997:8335 1:N:0:1
ACGTAACCACGTTCCTCCGCTTATTGATATGCTTAAGTTCAGCGGGTAGTCCCACCCGATTTGAGGTCAAGGTCGTTTTTGTGGGTCGAGCCTCCCACCGATGAATCGGCGGTGACCGGAACACCATCGTTGTCAATGAGACGGGTAGAAGCAGAGGTACAGTGCAGAAACCCGAGACGTAGAAACATATTATCACGTCAAGGATCGGCAAAGCAGACCCCACTAATCCATTTGGGAGGAGCTCGCTTCAAGGTGAAACCAGCAAATGACCTCCAAGTCCAAAATCCTCTCCACCAAAGGAAGGGCTTTTGAGAATTTCACGACACTCAAACGGGTGTGCCCCTCGGAATGCCAAGGGGCGCAAGGTGCGTTCAAAGATTCGATGATTCAC
+
ABCCBFCFFCCCGGGGGGGGGGGHHHHHHGHHHCHHHHHHHGHGGGGGGHHHHHHGGGGGGGGHGHHGFHHHGHGFGGGGGFGGGGHGGGGGHHHGGHGGGGGGHHHHGGGG<>/1F<A-@CF0C.<CA.GHEFFGB0=;CCAF-;-::CCFGB/FFFFFFFFFFFFFFEBAFFGGGGG:GGGGGGGGGFFGEEAGGGGFGGGGGGGGH:HHHHHGGGHHHHHGGHFFFGCGHGHHHGGDCCGGHHHHHHHHHFHHGHHHHHFHBBFHGFBFGHHHHFGHHHHHCGFFHCE??FFHFHGHHHHHHFFFGHHHHHGDGFGFGHHGFGFGHHEEAGGHGGGGGFGEGFEHHGHHHHHFGGG?GGHHGGGGHCFGGGGGGGGFFFFFFFBBBBB
@M02197:105:000000000-AN6RF:1:1102:23323:8332 1:N:0:1
ACGTAACCACGTTCCTCCGCTTATTGATATGCTTAAGTTCAGCGGGTAGTCCCACCCGATTTGAGGTCAAGGTCGTTTTTGTGGGTCGAGCCTCCCACCGATGAATCGGCGGTGACCGGAACACCATCGTTGTCAATGAGACGGTTAGAAGCAGAGGTACAGTGCAGAAACCCGAGACGTAGAAACATATTATCACGTCAAGGATCGGCAAAGCAGACCCCACTAATTCATTTGGGAGGAGCTCGCTTCAAGGTGAAACCAGCAAATGACCTCCAAGTCCAAAATCCTCTCCACCAAAGGAAGGGCTTTTGAGAATTTCACGACACTCAAACGGGTGTGCCCCTCGGAATGCCAAGGGGCGCAAGGTGCGTTCAAAGATTCGATG
+
CDDCCFDFFDDCGGGGGGGGGGGHHHHHHGHHHHHHHHHHHHHGGGFEGHHHHHHGGGGGGGHHGHHHHHHHHHGGGGGGGHHGGGHGGGGGHHHGHHGGGGGHGHHHGGGG<<FFFCD-CC0CD.0G.CGCCD0DD00::GDD.C.::FFFFFFFGFFFFFFFFFFFFGGFGGGGGGFBGGGGG9GFGGFFEGGGGGGGGGGGGGHFHHGHHGHFGCFHHHHHGFFFHHHHHGHHHHHGGGGGHFHGFHHHHGHHHHHHHHHHHHHHGGHHHHHHHGGGHHHHEGFHGFFF?EHHHHHHHHHHHHGEFHHHHGEFGHGGGHHHGGHGHHGGGFHHGGGGGFC?HHHHHHGCHHHGGGGGHHHGGEGGGFGGGFFFBFFFBA?BB
@M02197:105:000000000-AN6RF:1:1102:17161:8246 1:N:0:1
ACGTAACCACGTTCCTCCGCTTATTGATATGCTTAAGTTCAGCGGGTAGTCCCACCCGATTTGAGGTCAAGGTCGTTTTTGTGGGTCGAGCCTCCCACCGATGAATCGGCGGTGACCGGAACACCATCGTTGTCAATGAGACGGTTAGAAGCAGAGGTACAGTGCAGAAACCCGAGACGTAGAAACATATTATCACGTCAAGGATCGGCAAAGCAGACCCCACTAATCCATTTGGGAGGAGCTCGCTTCAAGGTGAAACCAGCAAATGACCTCCAAGTCCAAAATCCTCTCCACCAAAGGAAGGGCTTTTGAGAATTTCACGACACTCAAACGGGTGTGCCCCTCGGAATGCCAAGGGGCGCAAGGTGCGTTCAAAGATTCGATGATTCAC
+
DECCCFDFFCDCGGGGGGGGGGGHHHHHHHHGHGHFHHHHHHHGGFGGGHHHHHHGGGGGGGHGGHHHHHHHFGFFGGGGGHHGGGHGGGGGHHHGHHGGGGGHHHHHGGGG<<=GH-C---<CD.<GAGHHEGHDDG1C1GGD.<.<:C1:0CCBF9FFFFFF1EFFEGFFFFGGGGG:GGGGGGGEGFFFEGEFF;FGGGGGCGHHHHHHHHHGGGHHHHFEHHHHH80HHGGHHHHGGGGGGHHHHHGHHHHHHFGHHHHHHHHHGGHGHHHFHHGHHHHGHFEFHEGGHHHHHHGHHHGHHFEHHGHHHHHHF3EFGHHHEFEGGHEGGGHHGGGGGGGGHHHHHHGGGHGGGGGGHGHHGGGGHGGGGGGGGGGFFBFFFFA?BAA
@M02197:105:000000000-AN6RF:1:1102:20835:8428 1:N:0:1
ACGTAACCACGTTCCTCCGCTTATTGATATGCTTAAGTTCAGCGGGTAGTCCCACCCGATTTGAGGTCAAGGTCGTTTTTGTGGGTCGAGCCTCCCACCGATGAATCGGCGGTGACCGGAACACCATCGTTGTCAATGAGACGGTTAGAGGCAGAGGTACAGTGCAGAAACCCGAGACGTAGAAACATATTATCACGTCAAGGATCGGCAAAGCAGACCCCACTAATCCATTTGGGAGGAGCTCGCTTCAAGGTGAAACCAGCAAATGACCTCCAAGTCCAAAATCCTCTCCACCAAAGGAAGGGCTTTTGAGAATTTCACGACACTCAAACGGGTGTGCCCCTCGGAATGCCAAGGGGCGCAAGGTGCGTTCAAAGATTCGATGATTCAC
+
CCCCBFBFFCCCGGGGGGGGGGGHHHHHGHHHHHHHHHHHHHHGGGGGGHHHHGHGGGGGGGHGGHHHHHHEGGFGGGGGGHHGGGHGGGGGHHHGHHGGGGGHHHHGGGGGA@?CGCG?C@GCE.<CE.GGCDF<<0=CCGDG.;:C:CG..A?FG9FFFFFFFFFDFGFFGFGGGGGGGGGGFGFFFGGFCBFGFBFFGGGGFGHFFEHHHHBGDCGFHGHHHHGFHGAHHGHGHHHGGCGFHG1FGGHHHGHHHHGHHHHHHHHHGGHHHGHHHHGHHHHF0GGFGGGFFHGFHHGHHHHHGHFFEHHHHGHHGGDGGHHHHFFGGFEGGFHHGGGGGGGGGHHHHFGHHFHGCGGGHFGFGGGGHGFBGGGGGGG4FFBFFFBBBAB
@M02197:105:000000000-AN6RF:1:1102:22569:8725 1:N:0:1
ACGTAACCACGTTCCTTCGCTTATTGATATGCTTAAGTTCAGCGGGTATCCCTGCCTGATCCGAGGTCAACCTTGTGAGTAGGTCTTCCGGCAGACGGGGCCCCGACTTTCAAAGCGAAAGATTCTGCTACGCTTAAAGCCGGTGTCACGCCGCCGAGCGTTTCGAGGCGCGTCCCCAAAGGGGACGTCGCCCAACACCAAGCCAGGCTTGAGTGGCGAAATGACGCTCGAACAGGCATGCCCCTCGGGATACCAAGGGGCGCAATGTGCGTTCAAAGATTCGATGATTCAC
+
CCCCCFCFFCBAGGGGGGGGGGGHHHHHHHHHHHGHHHHHHHHGGGGGHHHHHHHHHHGHHHHGGGGHHHHHHHHHHHHHHHHHHHHHHGGGGGGHGGGGGGGGGGGGGHHHHHHHGGGGGHHHHHHHHHHGGGGFHHHHHGGFFGHHHGHGGGGGGGGGGGGGGGGGGGFFFGGHHHHGHGGGGGGGGHGHHGGFEGGGHHHHGGHFHHHGGGGGHHHHHGGGGGGGGHHHHHHHHHGGGGGGGGHHGHHHHHHDGGGGGHHHHGGEGHGGGGGGFGGGFFFFFFFBCCCC
@M02197:105:000000000-AN6RF:1:1102:6147:8826 1:N:0:1
ACGTAACCACGTTCCTCCGCTTATTGATATGCTTAAGTTCAGCGGGTAGTCCTACCTGATTTGAGATCGAACGTTCAAAAAGCTGTCTTCACCAAGGAAAGACGTTTATAAGCTCCAGCGAACCTCCGTCACCGAAGGTTACCTGGCAGGCAACCACAAGCGTAAATAGTTATCACACCCGTGACGCCACCAAACACTGGCAGGCTAATTCATTTGAGAGGAGCCGGCTGTGCGCCAGCAAGCCCCCAAGTCCAAGCTCTTCATGGCGAACCACAAGAGTTGAGGTGTTCATGATACTCAAACAGGCATGCCCCTCGGAATAGCCAAGGGGCGTAAGGTGCGTTCAAAGATTCGATGATTCAC
+
AABAAFAFFBA>FGGGGGCFGGGHHHHHGHHHHHGHHHHHHHHGGGGGGAFGHHHHHHGHHHHHGHHHEEHHGGHHHHHHC1C33@BG4GG3BGCHECCC1?E/FGGHFHH4GBFG3E?EE@G/?GFD60</A/C@FFH19G;/G;F9?@EHFH;<>GA<96/FB;<=:DDDFE;DGFG9C#.9A.DE;EFGGA??C0;/FGDC<0B9B=;FDBFHGC<BGC.@@9.F>9<C</;FD?/FGCCGEGDGHF3GFFFBFEB3HFGGGE/4FCFFGF@FF4FGHHHGG4HGFFHFHHDGFGHFGFHHGHHGCFGGEEEGBHGHGFFGCAC?GE2CE5HHGGGGHGGGFGGGEGGFFFFFFFA3AAA
@M02197:105:000000000-AN6RF:1:1102:5060:8889 1:N:0:1
ACGTAACCACGTTCCTCCGCTTATTGATATGCTTAAGTTCAGCGGGTAGTCCTACCTGATTTGAGATCGAACGTTCAAAAAGCTGTCTTCACCAAGGAAAGACGTTTATAAGCTCCAGCGAACCTCCGTCACCGAAGGTTACCTGGCAGGCAACCACAAGCGTAAATAGTTATCACACCCGTGACGCCACCAAACACTGGCAGGCTAATTCATTTGAGAGGAGCCGGCTGTGCGCCAGCAAGCCCCCAAGTCCAAGCTCTTCATGGCGAACCACAAGAGTTGAGGTGTTCATGATACTCAAACAGGCATGCCCCTCGGAATAGCCAAGGGGCGCAAGGTGCGTTCAAAGATTCGATG
+
BCCCCFCFFBBCGGGGGGGGGGGHHHHHHHHHHHHHHHHHGHHCGGGGGHHHHHHHHHHHHHHHGHHGHGHGGHHHHHHHHGHHHHHHHHHHHHHHGHHHHHHGFGHHHHHGHHHHHHGGGGGGHHHGHHGGHGGGGGHHHHHGHHHHGGGHCHHGGHHHHGGGGHHGHHHHHGFHHHGGGGGGGHGGHGGHHGGGGGHHHHHHHHHHHHHFGFFFFHFGGGGGGHHHGGGGGGHGHHGHGGCFGFHHHHF?GHGHFGGGBHGGGGGGF2GHFGHGHGGHGCBGHHGBGBFHHHGHGHFFGFHHHFHHGE?GC2GGHFG33BGGBHGCFDE2BCFGGGGGGGGGGFFFBFFFBBABB
@M02197:105:000000000-AN6RF:1:1102:5660:9364 1:N:0:1
ACGTAACCACGTTCTCCGCTTATTGCTATGCTTAAGTTCAGCGGGTAGTCCTACCTGATTTGAGATCGAACGTTCAAAAAGCTGTCTTCACCAAGGAAAGACGTTTATAAGCTCCAGCGAACCTCCGTCACCGAAGGTTACCTGGCAGCCAACCACAAGCGTAAATAGTTATCACACCCGTGACGCCACCAAACACTGGCAGGCTAATTCATTTGAGAGGAGCCGGCTGTGCGCCAGCAAGCCCCCAAGTCCAAGCTCTTCATGGCGAACCACAAGAGTTGAGGTGTTCATGATACTCAAACAGGCATGCCCCTCGGAGTAGCCAAGGGGCGCAAGGTGCGTTCAAAGATTCGATGATTCAC
+
BBBB?FAFFBAAGGGGBEE2EAEFD5D55FBHDGHHHBFHHHFGGA01FADGFGAFHBFHHF5CCGGHGHG?F2BGFHFGEAGGEFHGFEFHGHGGAGHGFHFFGHHHFFHHEEGFHHGE</BHHHGHFACGFFFAACGGHHHHHHHDFHHHGGEGHFGHFFFFHGFFGFHFFGFCGDBFDACCAGEEFHCEGGHHHGGFFG@GGFHFFDFFFFFFGEGFAAAEHFGCBFCFFFG1CB<>B//<11GFHHGFHHFFB<111>/EEEF>0/1GFB1HGHGCC>EGFDF2EGF21F1CBCFFGBBHHFFEEEAE/A/1C1HHFGBHFGGAGGCGGFFE00AF113GGFGGGGCBB31BBAAAA?
@M02197:105:000000000-AN6RF:1:1102:26508:9424 1:N:0:1
ACGTAACCACGTTCCTCCGCTTATTGATATGCTTAAGTTCAGCGGGTAGTCCCACCCGATTTGAGGTCAAGGTCGTTTTTGTGGGTCGAGCCTCCCACCGATGAATCGTCGGTGACCGGAACACCATCGTTGTCAATGAGACGGTTAGAAGCAGAGGTACAGTGCAGAAACCCGAGACGTAGAAACATATTATCACGTCAAGGATCGGCAAAGCAGACCCCACTAATCCATTTGGGAGGAGCTCGCTTCAAGGTGAAACCAGCAAATGACCTCCAAGTCCAAAATCCTCTCCACCAAAGGAAGGGCTTTTGAGAATTTCACGACACTCAAACGGGTGTGCCCCTCGGAATGCCAAGGGGCGCAAGGTGCGTTCAAAGATTCGATGATTCAC
+
BBCABFBFFCCCGGGGGGGEGGGHHHHHHGHHHHHHGHHHHHHGGGGGGHHGHHHGGGGGGGHHGHHHHHHGGGFEGGGGGHHGGGHGGGGGHHHGHHGGGGGHHHHHHHGGFGGHHGGGGGHHGHHHGHHHFHHHHHHHHHGGGGGHHGHHHHHHGFFGHGGHHHHGHHHGGGGGGGGGGGGGGGGGGGGGGGGGGGGGGFGGGGHGHGHHHGHGGGFEFGFGHHFHHHHHHGFHGHHGGGGGHGHHGHGHGHGHFGGHGGHHHHHHGGHHFBHFHHGHHHHF0//GGEDFFHHHHHHHHGFHGHFHEGHHHHHGGHGGGHHHHFGGFG?FGGHHGGGGGGGGGHHHFHHHFGHGGGGGHHHHGAGGFBGGGGG5GGGFFFFFFFBBBBB
@M02197:105:000000000-AN6RF:1:1102:18451:9759 1:N:0:1
ACGTAACCACGTTCCTCCGCTTATTGTTATGCTTAAGTTCAGCGGGTAGTCCTACCTGATTTGAGATCGAACGTTCAAAAAGCTGTCTTCACCAAGGAAAGACGTTTATAAGCTCCAGCGAACCTCCGTCACCGAAGGTTACCTGGCAGGCAACCACAAGCGTAAATAGTTATCACACCCGCGACGCCACCAAACACTGGCAGGCTAATTCATTTGAGAGGAGCCGGCTGTGCGCCAGCAAGCCCCCAAGTCCAAGCTCTTCATGGCGAACCACAAGAGTTGAGGTGTTCATGATACTCAAACAGGCATGCCCCTCGGAATAGCCAAGGGGCGCAAGGTGCGTTCAAAGATTCGATGACTCAC
+
CCBCBFCFFCCBGGGGGGGGGGGGHCHHGGGHHHHHHHHHHHHGGGGGGHHHHHHHHHHHHHHHGGHHHGHHGGHFHHHHEDHHHHHGHHHHHHHGGGHHHGFGFGHFHHHEHHFHFBGGGGGGHFHGHHGGHGGGGGFGHHHHHHHHGGGHHHHGGHFHHGGGGHHGHHGHGHHHHHGGGFEGGGGEFGHGGGGFFGHHHHHHHFHHGFGGGFGHHHHGGGGGGHHHGFFFGGFHHHGHCCB/GBHHHF3GHHHG0EHFHHGGGGGHGGGFHHFFFHFGHFHEFFFBFFHGGGBHFBHHFF3HBFGHGECEE?CHHGFHHHHGHHFGGGGGHHHHGGCGHGFGGFF5EG4BFFFFFFBBBBB
@M02197:105:000000000-AN6RF:1:1102:10480:9816 1:N:0:1
ACGTAACCACGTTCCTCCGCTTATTGATATGCTTAAGTCCAGCGGGTAGTCCCACCCGATTTGAGGTCAAGGTCGTTTTTGTGGGTCGAGCCTCCCACCGATGAATCGGCGGTGACCGGAACACCATCGTTGTCAATGAGACGGTTAGAAGCAGAGGTACAGTGCAGAAACCCGAGACGTAGAAACATATTATTACGTCAAGGATCGGCAAAGCAGACCCCACTAATCCATTTGGGAGGAGCTCGCTTCAAGGTGAAACCAGCAAATGACCTCCAAGTCCAAAATCCTCTCCACCAAAGGAAGGGCTTTTGAGAATTTCACGACACTCAAACGGGTGTGCCCCTCGGAATGCCAAGGGGCGCAAGGTGCGTTCAAAGATACGATGATTCAC
+
CCCCCFCFFBCBGGGGGGGGGGGHHHHHHHHGHHGHHHHHHHHGGGGGGHHHHHHGGGGGGGHHGHHHHFFFGHFEGGGGGHHGGGHGGGGGHHGGHHGGCFGHGHHHGGGG<@A1F-C<--CG..<<A<G/C00D<CFC0CEG.::.;C:0GFF9C#B::C:FFFFGGF;FG5:GGEFFGGGGGBF0F9FB9#;0C9FFGCBA$/FCFHFF:CFGC?AFFGD0FFHHHGGBGFBHFHFA@</CG<?1?11GHHGHFHEFHG>DBFBGC/FBGGCHHHCGFBBF<//CF//F>BFGHHHHGFHEHGDF2EBDBGBG/0GFFGF1EFBGHHGGGGGGAA/GGGEECBDFGFCHGF/A0000FGFF?EEAFCF333FGGAB1CDFFFFA>11A
@M02197:105:000000000-AN6RF:1:1102:4767:9829 1:N:0:1
ACGTAACCACGTTCCTCCGCTTATTGATATGCTTAAGTTCAGCGGGTAGTCCCACCCGATTTGAGGTCAAGGTCGTTTTTGTGGGTCGAGCCTCCCACCGATGAATCGGCGGTGACCGGAAAACCATCGTTGTCAATGAGAAGGTTAGAAGCAGAGGTACAGTGCCGAAACCCGAGACGTAGAAACATATTATCACGTCAAGGATCGGCAAAGCAGACCCCACTAATCCATTTGGGAGGAGCTCGCTTCAAGGTGAAACCAGCAAATGACCTCCAAGTCCAAAATCCTCTCCGCCAAAGGAAGGGCTTTTGAGAATTTCACGACACTCAAACGGGTGTGCCCCTCGGAATGCCAAGGGGCGCAAGGTGCGTTCAAAGATTCGATGATTCAC
+
BBBBBFA4@AAAGGGGBGGGGGGGHHHHCGHGFGGFHFHFHHHGEGCFGHHHBFGGE?EGEFGHCBGGGHHFBGEEEGGFGHHGCEGECEGGHHHGGHGG?FGHHHHHGGGG/A/1?-----<FEGFCA.CG.D0D0=0000:::C0.:CC////FFBBFFFFFB#B9;BAFFFB9AEFFFFFFFFFFFBGGECFFFFC;;BGDBDFGGGGGGFFDGGHHGCGCCC0BFFHHGAHHHFHGGGGCHFBHHHGFHEHHHGGB1GDHFEHHGGF2GHHHHHFGBFHGG///C/E<3HHHHHHHGFG?GF3HHHHFFFGDFFF?EBHG@F5FGHEGE1GFEAE?EEGGHFHFHHGCBFGCEE?EG5HHGEAEHFEGGGGF2BGFBFFFFFBAAAA
@M02197:105:000000000-AN6RF:1:1102:25868:9782 1:N:0:1
ACGTAACCACGTTCCTCCGCTTATGATATGCTTAAGTTCAGCGGGTAGTCCTACCTGATTTGAGATCGAACGTTCAAAAAGCTGTCTTCACCAAGGAAAGACGTTTATAAGCTCCAGCGAACCTCCGTCACCGAAGGTTACCTGGCAGGCAACCACAAGCGTAAATAGTTATCACACCCGTGACGCCACCAAACACTGGCAGGCTAATTCATTTGAGAGGAGCCGGCTGTGCGCCAGCAAGCCCCCAAGTCCAAGCTCTTCATGGCGAACCACAAGAGTTGAGGTGTTCATGATACTCAAACAGGCATGCCCCTCGGAATACCAAGGGGCGCAATGTGCGTTCAAAGATTCGATGACTCAC
+
BCCCBFCFFCCDGGGGGGGGGGGHHHHGHHHHHHHHHHHHHHGGGGGGHHHHHHHHHHGHHHHGHHHHGHHGHHHHHHHHGHHHHHHHHHHHHHHGHHHHHHGGGHHHHHHHGHHGGHGGGGGHHHGHFGGHFFGGFHFHHHHHGHHGGFHHHHEGHFFHGFFGGHGHHHHHHHHHHGGGFCEGGGGGGHHGGHGGFHHGHHHHHHHHHHHHHHHHHHGGGGGGHGHGGGGGGFHHHGHGGGGHGHHFHFGHHHHHGHHHHGGGGEFF2GHGHHHHHHHHHHGHHHHHHHHHHHGGHHHHHHHHHGGGFGECGGHHHHHGHHHHHGGGGGHGHHGGGGGGGGGGGGGGGFFFFFFFCCCCC
@M02197:105:000000000-AN6RF:1:1102:5279:9817 1:N:0:1
ACGTAACCACGTTCCCGCTTATTGATATGCTTAAGTTCAGCGGGTAGTCCTACCTGATTTGAGATCAAAAGTTCAGGGCGTCGTCCTCTGGTGAAGACAGTTATAAGCCAGAGCGTCTCCGACGTTCGTCGCTCAGGACGGCACAAATCGGCGTAGATGTTTATCACACCGGTCGAGCCATCGAGATCAACTCAAAGCTAATGATTTCAAGAGGAGCCGGCGAGCGCCAGCAGAAACCTCCAAGTCCAAGCTCACCCTACAGATGGAATCCGAGGGGAGTTGAGAATTTCATGATACTCAAACAGGCATACCCTTTGGAATGCCAAAGGGTGCAAGGTGCGTTCAAAGATTCGATGATTCAC
+
BCCBBFBFFCCBGGGGGGGGGGHHHHGHHHHHHHHHHHHHHGGGGGGHHGHHHHHHHHHHHHGHHHHHGFHGHHHHEHGGGGGGGGGHHHHGHHHHGHHHHHGHHHHHHHHGHHGFGGHHGGGGGGHGGGGGGHGHHHHGGGGGHHHHHGGGGGGGGHHHGHHHHHGGGGGGGGHHHGHGGHHHHHGGFFFFHFHHHGFHHGHHGHHHHHHHGGGGGGGGGGGGGGGHHHGHHHGEGHGHHHHHFGHHHGGGGHGFBHHGGHHGHHGGGFGGGGHHHGHHHFHHHHHGBHHHGHHHGGHHGHHHHHHGHHGHHHGHHHHGFHFGHHHGHHHHGHHGGGGHGGFFGGGGGFCFFFFFFBBBBB
@M02197:105:000000000-AN6RF:1:1102:8363:10061 1:N:0:1
ACGTAACCACGTTCCTCCGCTTATTGATATGCTTAAGTTCAGCGGGTAGTCCTACCTGATTTGAGATCGAACGTTCAAAAAGCTGTCTTCACCAAGGAAAGACGTTTATAAGCTCCAGCGAACCTCCGTCACCGAAGGTTACCTGGCAGGCAACCACAAGCGTAAATAGTTATCACACCCGTGACGCCACCAAACACTGGCAGGCTAATTCATTTGAGAGGAGCCGGCTGTGCGCCAGCAAGCCCCCAAGTCCAAGCTCTTCATGGCGAACCACAAGAGTTGAGGTGTTCATGATACTCAAACAGGCATGCCCCTCGGAATAGCCAAGGGGCGCAAGGTGCGTTCAAAGATTCGATGATTCAC
+
BBBBBFCFFDCDGGGGGGGGGGGHHHHHHHHHHHHHHHHHHHHGGGGGGHHHHHHHHHHHHHHGGEHHHGHHGHHHHHHHHGHHHHHHHHHHHHHHGHHHHHHGGGHHHHHHHGHHHHHGGGGGHHHGHHGGHGGGGGHHHHHHHHHHGGGHHHHGGHGHHGGGGHHHHHHHHGHHHHGGGGGGGGGGGGHGGGGGGGGHHGGHHGHHGHFFHHHHHHHGFFGGGHHHFFGGGGGHHHGHGDCCEHHGHHFDHHHHHHHHHGGGGGGHEGGHHGHHHHHFFHHGHFHGEGHHHHHHGHFHFHHHHGHHGGGGGGGFHHHHHHHHHHHGGGGGHHHHGGGGHGGGGGGGGGGFFFFFFFCCCBC
@M02197:105:000000000-AN6RF:1:1102:26180:10099 1:N:0:1
ACGTAACCACGTTCCTCCGCTTATTGATATGCTTAAGTTCAGCGGGTAGTCCCACCCGATTTGAGGTCAAGGTCGTTTTTGTGGGTCGAGCCTCCCACCGATGAATCGGCGGTGACCGGAACACCATCGTTGTCAATGAGACGGTTAGAAGCAGAGGTACAGTGCAGAAACCCGAGACGTAGAAACATATTATCACGTCAAGGATCGGCAAAGCAGACCCCACTAATCCATTTGGGAGGAGCTCGCTTCAAGGTGAAACCAGCAAATGACCTCCAAGTCCAAAATCCTCTCCACCAAAGGAAGGGCTTTTGAGAATTTCACGACACTCAAACGGGTGTGCCCCTCGGAATGCCAAGGGGCGCAAGGTGCGTTCAAAGATTCGATGATTCAC
+
CCCCCFBFFCBBGGGGGGGGGGGHHHHHHHHHHHHHHHHHHHHGGGGGGHHHHHHGGGGGGGHHGHHHHHHGHHGGGGGGGHHGGGHGGGGGHHGGHHGGGGGHHHHHGGGG@CC1?<C-ACGFD<0C?<G<<<<G0G0:00:A::.;:C0;CC:FF9FFFFFFFFFFFGFFFFFFFFGGGGGGFFFGGGGGGGFGFGGGGGGGCGHHHHHG:HHGGGHEHGFFFFHGHHGHHGHHHGHGGGGGHGHHHHHHHHHHHHHHHHHHHEHFGGHGGHHHGHGHHHHHHGGGHHEFCHHHHGHHHHEGHFGHFHHHHHHHGHGFGHHHHGHGHHGGGGHHGGGGGGGGHFBHHHHHHGHGGGGGHHHHGGGGHGGGGFGGGGGFFFFFFFCCCBC
@M02197:105:000000000-AN6RF:1:1102:15319:10167 1:N:0:1
ACGTAACCACGTTCCTCCGCTTATGATATGCTTAAGTTCAGCGGGTAGTCCTACCTGATTTGAGATCGAACGTTCAAAAAGCTGTCTTCACCAAGGAAAGACGTTTATAAGCTCCAGCGAACCTCCGTCACCGAAGGTTACCTGGCAGGCAACCACAAGCGTAAATAGTTATCACACCCGTGACGCCACCAAACACTGGCAGGCTAATTCATTTGAGAGGAGCCGGCTGTGCGCCAGCAAGCCCCCAAGTCCAAGCTCTTCATGGCGAACCACAAGAGTTGAGGTGTTCATGATACTCAAACAGGCATGCCCCTCGGAATAGCCAAGGGGCGCAAGGTGCGTTCAAAGATTCGATGATTCAC
+
BCCBBFCFFCCCGGGGGGGGGGGHHGHHHHHHGCFHHHHHHHGGGFGGHHHGHHHHHHHHHHHGHHHHGHHGHHHHGHHEGHHHHHHHHHHHHHHGHHHHFHGGGHHHHHHHGHHHHHGGGGGHHHGHHGGHGGGGGHHHHHHHGHHGGFHHHHGGHHHHGFFGHHHHHHHHHGHHHGGEFGGGGGGGGGHGHHHHHHHGHHHHHHHHHHHFFHHGHGGGGGGGHHHGGGGGGGHGHDFCCCCGHHHHHFGHHGHGHHHHHGGGGGHGGGGHHHHFHGBFHHGHHHHFHGGHHHHGEGHGFHFHFFHGFCECCGHHGGFHHHGHHHGGGGGFBHGGGEEAFBGGGFFECGFFDBFFD333>>
@M02197:105:000000000-AN6RF:1:1102:5792:9940 1:N:0:1
ACGTAACCACGTTCCTCCGCTTTTGATATGCTTAAGTTCAGCGGGTAGTCCTACCTGATTTGAGATCGAACGTTCAAAAAGCTGTCTTCACCAAGGAAAGACGTTTATAAGCTCCAGCGAACCTCCGTCACCGAAGGTTACCTGGCAGGCAACCACAAGCGTAAATAGTTATCACACCCGTGACGCCACCAAACACTGGCAGGCTAATTCATTTGAGAGGAGCCGGCTGTGCGCCAGCAAGCCCCCAAGTCCAAGCTCTTCATGGCGAACCACAAGAGTTGAGGTGTTCATGATACTCAAACAGGCATGCCCCTCGGAATAGCCAAGGGGCGCAAGGTGCGTTCAAAGATTCGATGACTCAC
+
CCCBBFCFFBBBGGGGGGGGGGGHHGHHHHHHHHHHHHHHHHGGGEFGHHHHGHHHHHHHHHHGHHHGGGHGHHHHHHHHGHHHHHHHHHHHHHHGHHHHHHGGGHHHHHGGHHHHHHGGGGGHHGGHHGGHFGGGGGGHHHHGHHHGGGHHHHGGHHGHGGGFHHHGHHHHFHHHHGGGGGGGGGGGGHGGGGGHHHHHHGHGGHHHGFGHHHHHFGGGGGGGHHHGGFGFFGGGEGHGFFFHCFHHHFFHHHHHHHHFGEGGGGHEHF@HBFHHFHHHHGGHHHHHEFHHHG@FHEHHHFHGCAFFE0EGEEHHHEFHHG3GFGGGGEFHFGFFE?GHGFFGFGFGGGFFFFFFFA@BAA
@M02197:105:000000000-AN6RF:1:1102:4167:10244 1:N:0:1
ACGTAACCACGTGTGCCAGCAGCCGCGGTAATACGGAGGGTGCAAGCGTTATCCGGATTCACTGGGTTTAAAGGGTGCGTAGGAGGGTAGGTAAGTCAGTGGTGAAATCTTCGAGCTTAACTCGGAAACTGCCGTTGATACTATCTATCTTGAATACCGTGGAGGTGAGCGGAATATGTCATGTAGCGGTGAAATGCTTAGATATGACATAGAACACCAATTGCGAAGGCAGCTCGCTACACGAATATTGACTCTGAGGCACGAAAGCGTGGGGATCAAACAGGATTAGATACCCTGGTAGTCCACGCCTTAAACTATGGATACTCGACATACGCGATACACTGTGTGTGTCTGAGCGAAAGCATTAAGTATCCCACCTGGGAAGTACGACCGCAAGGTTGAAACTCAAATGAATTGGCGGG
+
ABBAAFBFBBBAAGGGFGGGFFHHEFF?EEFHGHCGGEFGEDGFGDHGEE?AHHGEGGGHHEHFFEBFEGHFG3EGGGG1E@EFHGGFHGGGFHHFHHGHHH2FFHGHHHHHHGHGGHHHHFHGGGGGHHHHHGGFAHHHFHHFHHHHHGHHHHHHHHGGGGGECCCHGFCC:DFFGFGGGFFFGGGFCDFFFFGFFGFGGGECFFFFFFFBBFFFBDFA:FFFFFFFDEFBFFFD0BGC:/0EHD==00=0EGC<0EGFGC1EACGCCHF?1DD1FEHGHGGDD1FHFF0<</<FHGBHHC/?FEFF1DFFB2F2G>2>>01EG?220//>?GCGEB2FGCGEGGEHHHEGEFCGEEFHHHGHFGAF10B//A1F/HCHHE2AFBAAA00E11D0G3DD3GGGCBFGGFFFFCD1DA1AA1
@M02197:105:000000000-AN6RF:1:1102:24458:10323 1:N:0:1
ACGTAACCACGTTCCTCCGCTTATTGATATGCTTAAGTTCAGCGGGTAGTCCCACCCGATTTGAGGTCAAGGTCGTTTTTGTGGGTCGAGCCTCCCACCGATGAATCGGCGGTGACCGGGACACCATCGTTGTCAATGAGACGGGTAGAAGCAGAGGTACAGTGCAGAAACCCGAGACGTAGAAACATATTATCACGTCAAGGATCGGCAAAGCAGACCCCACTAATCCATTTGGGAGGAGCTCGCGTCAAGGTGAAACCAGCAAATGACCTCCAAGTCCAAAATCCTCTCCACCAAAGGAAGGGCTTTTGAGAATTTCACGACACTCAAACGGGTGTGCCCCTCGGAATGCCAAGGGGCGCAAGGTGCGTTCAAAGATTCGATGATTCAC
+
BBBBBFBFBBBAFGGGGGGGGGGHHBHGFHHHHHHGGHHHGHHGGGGGGHHHHHHGGGGGGGHHGHHHHGHHGHGEGGGGFGHGGGHGCEGGHHHGHHGGGGGGHHHHGGGG>>?FG?C->-.<C.0C..</<0;GGHEFBGAE-;-:0C09/FG?E,FFFB9B;;9FFF/ED9-;DFABFFFFF0009;BFFCC?FB:FFGA;GGGFFFFF0;BFFFCEFFBABFBBGFFFG.CBC<C.-<@CA?1DGF1FGBFCFGFGGG@2GFGFC/0HGHHG<1B>1HGBCE/1/<?/?0B2B1BBFCF0B0HHFHFFFFEFGGEF?B@B1AD/0G?EEAEGGGEEA/?FAA21GBHHHHFEE?ACFFHHA?GEC1GGGGGGGGFFC@B1D3??AAA
@M02197:105:000000000-AN6RF:1:1102:2647:10371 1:N:0:1
ACGTAACCACGTTCCTCCGCTTATTGATATGCTTAAGTTCAGCGGGTAGTCCCACCCGATTTGAGGTCAAGGTCGTTTTTGTGGGTCGAGCCTCCCACCGATGAATCGGCGGTGACCGGAACACCATCGTTGTCAATGAGACGGTTAGAAGCAGAGGTACAGTGCAGAAACCCGAGACGTAGAAACATATTATCACGTCAAGGATCGGCAAAGCAGACCCCACTAATCCATTTGGGAGGAGCTCGCTTCAAGGTGAAACCAGCAAATGACCTCCAAGTCCAAAATCCTCTCCACCAAAGGAAGGGCTTTTGAGAATTTCACGACACTCAAACGGGTGTGCCCCTCGGAATGCCAAGGGGCGCAAGGTGCGTACAAAGATTCGATGACTCAC
+
BCBCBFCFFCCBGGGGGGGGGGGHHHHHHHHHHHHHHFHHHHHGEFGGGHHHHHHGGGGGGGHHGGHHHHHHHHGEGGGGGGHGGGHGGGGGHHHGHHGGGGGHHHHHGGGGA@/?G@D<C-0<<<0<<.</.<<D0<<00:CF.C.:CGCGHF:FFFFFFFFFFFFACE@CFEGGGGFFBBGGFGGGGGGGGFFGGGGFDFGACGHGHHHF:HHGECHHHGHHHFHHHHGHH6HGHHHGGFGGGFGHHHHGHFHGHGHHHHEHEHHGGCHFFEHFHHGHHGEHHGEFAGGGHHGHGEHHHFHFFFHHHHHHHHHHGHGGGHGE@GFCHHGFGGGGFCECGGFGHHGHHHHHFGACGGCGHHGC?GE2FGGGGGGGGFGFFFFFFFBAA?A
@M02197:105:000000000-AN6RF:1:1102:27643:10337 1:N:0:1
ACGTAACCACGTTCCTCCGCTTATTGATATGCTTAAGTTCAGCGGGTAGTCCCACCCGATTTGAGGTCAAGGTCGTTTTTGTGGGTCGAGCCTCCCACCGATGAATCGGCGGTGACCGGAACACCATCGTTGTCAATGAGACGGTTAGAAGCAGAGGTACAGTGCAGAAACCCGAGACGTAGAAACATATTATCACGTCAAGGATCGGCAAAGCAGACCCCACTAATCCATTTGGGAGGAGCTCGCTTCAAGGTGAAACCAGCAAATGACCTCCAAGTCCAAAATCCTCTCCACCAAAGGAAGGGCTTTTGAGAATTTCACGACACTCAAACGGGTGTGCCCCTCGGAATGCCAAGGGGCGCAAGGTGCGTTCAAAGATTCGATGATTCAC
+
CCCCCFCFFCCDGGGGGGGGGGGHHHHHGHGHHHHHHHHHHHHGGGGEFHHHHHHGGGGGGGGHGHHHHHHHGHGEGGGGGHHGGGHGGGGGHHHGHHGGFGDHHHHHGGGG///?F@C-A?B0A.0<<<CC.=0GG00C00<D.<?.0GG0<//BF9FFFFFFFFFDFGAFFFFGGGGFGGGFFFGGFFFC;:<DGGGGGGGGCDCHGHHHHGFFD?HFFDHHHGFHHHHHHGHHFGHGGGGGHHHHHHHHHHHHHHGHHGHHHHHHGGHGHHHHHGCDHGHGHGFEGCFF?HHFGHFHHHHHHHFHHHHHHHHHGHGGGHHGBGHGHGEGGGHHGCGGGGGFHHHHHHHHHHHGGGGGGFGGGGGGHFGGGGGGGGGFFFFFFFBBAAA
@M02197:105:000000000-AN6RF:1:1102:24406:10577 1:N:0:1
ACGTAACCACGTTCCTCCGCTTATTGATATGCTTAAGTTCAGCGGGTAGTCCTACCTGATTTGAGGTCAAACGTCAATAAGGAAGACGCTGATAAAAGCGTCGACGCGTTAGAGGCACGGGACCTTCATTCATGCACTTCAGCTAACGGCGATCATTATCACGCCGAAGGCCTTGTCATGCAAAGTCGAAAGTCGACCGCAAGCCGATGCATTTCAGGAGAGCCCGAGTCCTGGACGAATCCAAGTCTCCGGCAGCCCCCACCATCCAAACGCCCTCTCGAAGCAAATCGAGAGGGGTTGAGAATTTACTGACACTCAAACAGGCATGCTCCTCGGAACACCGAGGAGCGCAAGGTGCGTTCAAAGATTCGATG
+
BBBCCFCFFCCCGGGGGGGGGGGHHFHHHHHHHHHHHHHHHHHGGGGGGHHHHHHHHHHGHHHHGHHGHHHHGHHGGHHHHHHHHGHGGGGGHHHHHHHGGGGGGGGGGGGGHHHGGHGGGGGGHHHHHHHHHHHHHHHHHHHHHHHGGGGGGGGHHHHHHHGHGGGGGGGGGGGGGGGGGGGGGGGGGGGFFFFFFFGGGGGFGGGGGFFFFHHHHFHHGGFGGHGFHFHGFGHGHHHHGHHGGGGGGGGGGGGGGGDHHGHHEGGGEEGGGGGHHHGHGDGHGHHGGHHCGGGHHHHHHHHHHFGHHHGGDEGGHFGHHFGEHHHGDGECFGHHGGEA2EFHGGGFCHHHGGGGFCGGGGFFFAFFFBBBBB
@M02197:105:000000000-AN6RF:1:1102:11373:10598 1:N:0:1
ACGTAACCACGTTCCTCCGCTTATTGATATGCTTAAGTTCAGCGGGTAGTCCCACCCGATTTGAGGTCAAGGTCGCTTTTGTGGGTCGAGCCTCCCACCGATGAATCGGCGGTGACCGGAACACCATCGTTGTCAATGAGACGGTTAGAAGCAGAGGTACAGTGCAGAAACCCGAGACGTAGAAACATATTATCACGTCAAGGATCGGCAAAGCAGACCCCACTAATCCATTTGGGAGGAGCTCGCTTCAAGGTGAAACCAGCAAATGACCTCCAAGTCCAAAATCCTCTCCACCAAAGGAAGGGCTTTTGAGAATTTCACGACACTCAAACGGGTGTGCCCCTCGGAATGCCAAGGGGCGCAAGGTGCGTTCAAAGATTCGATGATTCAC
+
BBCCCFCFFABBGGGGGGGGGGGHHHHGHHHHHHGHHHHHHHHGGGGGGHHHHHHGGGGGGGHGGGHHHHHG3FFGGHGHHGFGGAGGGGGGHHHGHHGGGGGHFHHHGGGG<<?1F@C-A<CGD.<C..CCE0=GD0<GC:CD.;..;:;/CC/FE/FBFFFFFFFFFF8FFFGFC?FGGGGGGGGGGGGGEGGGGFGFFEGGGGHGHHHHFHHD;A.HHHHHHHHHHHFBGGHHGFGGGGGGHHHHHHHHFFGHHHHHHHHHHFHGBAHHHHHHHHGHHHHFHDEBHHFFFGHHHHHGHHGHHHHHHHHGHHFHGFGGGHHGFFHEGGE?FGGHGGGGGGGGFHEHHGHHHHHFGDFGHCHHGFGGHGFGFGFGFGBBFDFFFFBBBBB
@M02197:105:000000000-AN6RF:1:1102:20391:10771 1:N:0:1
ACGTAACCACGTTCCTCCGCTTATTGATATGCTTAAGTTCAGCGGGTAGTCCCACCCGATTTGAGGTCAAGGTCGTTTTTGTGGGTCGAGCCTCCCACCGATGAATCGGCGGTGACCGGAACACCATCGTTGTCAATGAGACGGTTAGAAGCAGAGGTACAGTGCAGAAACCCGAGACGTAGAAACATATTATCACGTCAAGGATCGGCAAAGCAGACCCCACTAATCCATTTGGGAGGAGCTCGCTTCAAGGTGAAACCAGCAAATGACCTCCAAGTCCAAAATCCTCTCCACCAAAGGAAGGGCTCTTGAGAATTTCACGACACTCAAACGGGTGTGCCCCTCGGAATGCCAAGGGGCGCAAGGTGCGTTCAAAGATTCGATGATTCAC
+
CCCCBFCFFCCCGGGGGGGGGGGHHHHHHHHHHHHGHHHHHHHGGGGGGHHHHHHGGGGGGGHHGHHHHHHHGH/EGGGGGHHGGGHGGGGGHHHGGHGGGGGHHHHHGGGG>@F1G-@@@<C0C<0C.<GG.00DDFF:;0:C.;.GBFCC:GFGEFFFFFBFGFFFFFBFFFFFGGGGGGGGGGGFGGGGGGFGGGGFGBGGGCHFGHHHHHHGG9GEHHHHHFGHHHHGHGHHHHHGGGGGGDBGGHGHHHEHHGGHHHHHHHEHGGHFFGHHGHGHFHHHEGGFHEEFCHHHHHFGHHGGHHHBHHFHHHHHGHGFGHHGBGF?HF1GEFHGGGGGGGGGHHHHFBHHGHGGGGGCHHGHGEGEF4GBGGGGGGFFFFFFFFBBBBB
@M02197:105:000000000-AN6RF:1:1102:11495:11078 1:N:0:1
ACGTAACCACGTTCCTCCGCTTATTGATATGCTTAAGTTCAGCGGGTAGTCCTACCTGATTTGAGATCGAACGTTCAAAAAGCTGTCTTCACCAAGGAAAGACGTTTATAAGCTCCAGCGAACCTCCGTCACCGAAGGTTACCTGGCAGGCAACCACATGCGTAAATAGTTATCACACCCGTGACGCCACCAAACACTGGCAGGCTAATTCATTTGAGAGGAGCCGGCTGTGCGCCAGCAAGCCCCCAAGTCCAAGCTCTTCATGGCGAACCACAAGAGTTGAGGTGTTCATGATACTCAAACAGGCATGCCCCTCGGAATAGCCAAGGGGCGCAAGGTGCGTTCAAAGATTCGATGATTCAC
+
EEEDEFEFFCDCGGGGGGGGGGGHHHHHHHHHHHHHHHHHHHHGGGGGGHHHHHHHHHHHHHHHGHHHHGHHGHHHHHHHHGHHHHHHHHHHHHGHGHHHHHHGGGHHHHHGHHHHHHHGGGGGHHHGHHGGHGGGGGGHHHHHHHHHGGGHHHHGGHHHHGGGGHHHHHHHHHHHHHGGGGGGGGGGGGHHHHHHHGHHHHHGHHHHHHHHHHHHHHGGGGGGGHEHGGGGGGHHHHGHGGGGHHGHHHGGHHHHHHGHHHGGGGGHGGGHHHHHHHHHHHHGHHHHHGHGHHHGGHHHGEHGHHHGGGGGGGGHGHGHHHHHGHHGGGGGGHHHGGGGHGGGGGGGGGGFFFFFFFCCCCB
@M02197:105:000000000-AN6RF:1:1102:15016:11220 1:N:0:1
ACGTAACCACGTTCCTCCGCTTATTGATATGCTTAAGTTCATCGGGTAGTCCCACCCGATTTGAGGTCAAGGTCGTTTTTGTGGGTCGAGCCTCCCACCGATGAATCGGCGGTGACCGGAACACCATCGTTGTCAATGAGACGGTTAGAAGCAGAGGTACAGTGCAGAAACCCGAGACGTAGAAACATATTATCACGTCAAGGATCGGCAAAGCAAACCCCACTAATCCATTTGGGAGGAGCTCGCTTCAAGGTGAAACCAGCAAATGACCTCCAAGTCCAAAATCTTCTCCACCAAAGGAAGGGCTTTTGAGAATTTCACGACACTCAAACGGGTGTGCCCCTCGGAATGCCAAGGGGCGTAAGGTGCGTTCAAAGATTCGATGATTCAC
+
DDDDDFDFFCCCGGGGGGGGGGGHHGHHHHHHHHHHHHHHHHHHGGHGGHHHHHHGGGGGGGHHGHHHHHHHGHGEGGGGGHHGGGHGGGGGHHHGHHGGGGGHHHHHGGGGD@CGHCC/@-<0C.1<A<FCC0DFDDDBDCEF.C.:0CG0GH/FF9FFFFFFGGGFFGAFGGGGGGGGGGGGFGGGFFFGFGFFGBGGGGGGGGHHFGHHHGGGG9HHHFHFHHHGHHHHHFHFHHHGGGGGHHHHHHHHHHHHHHHHHHHHHHHHGGGHHHHHHHGHHHHGHHHHHGFFGHHHHHHHHHHHHHHHGHHHHHHHGHGGGHHHHGHGHHEGGGHHGGGGGGGGHFHHGHHHHHHGGGGFHHHGGGGGHGGGGGGGGFGFFFFFFFBCCCC
@M02197:105:000000000-AN6RF:1:1102:16361:11187 1:N:0:1
ACGTAACCACGTTCCTCCGCTTATTGATATGCTTAAGTTCAGCGGGTAGTCCCACCCGATTTGAGGTCAAGGTCGTTTTTGTGGGTCGAGCCTCCCACCGATGAATCGGCGGTGACCGGAACACCATCGTTGTCAATGAGACGGTTAGAAGCAGAGGTACAGTGCAGAAACCCGAGACGTAGAAACATATTATCACGTCAAGGATCGGCAAAGCAGACCCCACTAATCCATTTGGGAGGAGCTCGCTTCAAGGTGAAACCAGCAAATGACCTCCAAGTCCAAAATCCTCTCCACCAAAGGAAGGGCTTTTGAGAATTTCACGACACTCAAACGGGTGTGCCCCTCGGAATGCCAAGGGGCGCAAGGTGCGTTCAAAGATTCGATGATTCAC
+
CCCCCFCFFCCCGGGGGGGGGGGHHHHHHHHHHHHHHHHGHHHGGGGGGHHHHHHGGGGGGGHGGGHHHHHHFHGEGGGGGHHGGGHGGGGGHHHGHHGGGGGHHHHHGGGG/<=FG-A->@GFGADCA<G/.0<GGGFGCFDF.;.CCGCCFHGBFFFFFFFFFFFFFGBFGFFFFEGGGGGGGGGFFFGGEGFGGGGGGFGGGGHHGHFGGHHGGGHGFGGHHHGGHHGFGGHHHGHGGGGGGHHHHGGHHHHHHFHGGHHHHFGGGGGGHHFHGGGGHHHHHDFFCCCFFHHHHHHBHHHHHHHHHHGHHGGHGHGGGHHHDGHGGCECGGHGGGGGGFFGHEHHHHHCHHHGGGGGHHHGGGGGHGFCGGGGGGGFFFFFFFBBBBB
@M02197:105:000000000-AN6RF:1:1102:2486:11405 1:N:0:1
ACGTAACCACGTTCCTCCGCTTATTGATATGCTTAAGTTCAGCGGGTAGTCCTACCTGATTTGAGATCGAACGTTCAAAAAGCTGTCTTCACCAAGGAAAGACGTTTATAAGCTCCGGCGAACCTCCGTCACCGAAGGTTACCTGGCAGGCAACCACAAGCGTAAATAGTTATCACACCCGTGACGCCACCAAACACTGGCAGGCTAATTCATTTGAGAGGAGCCGGCTGTGCGCCAGCAAGCCCCCAAGTCCAAGCTCTTCATGGCGAACCACAAGAGTTGAGGTGTTCATGATACTCAAACAGGCATGCCCCTCGGAATAGCCAAGGGGCGCAAGGTGCGTTCAAAGATTCGATGACTCAC
+
BBBABFAFFABBGGGGGGGGGGGHHHHHHGHHHHHHGHHHHHHGGGGGGFHHGHHHBGHHHHGHGHHGHGGFEGHG3EGFHGHHCBFBGHDGHHHFFHHHHHGGFFHHHHHHHGHFGFGGGGCCHHEGHHGGFGGGBEGHGFBFGFGFFGGHHEFEGHHFAEFFFHHHHGGFFGHHFGGFGDEEGGGGGEFGGEGGGHGFFHGFFHFGFFFFGHHHHHEFFGGGGHHHFFFFFFGFHHGHFGGGECHFHHHGHHFGHHFHFHFAECEGGHFHHBHFFHFGF13DHGBHHFHGF55FGHGHHGFHGHFHEE0GCE1EFG5BBGCHHFHGGGGGHGHHGGGGHGGGGGGGGGGFFFFFFFBCCBC
@M02197:105:000000000-AN6RF:1:1102:26540:11394 1:N:0:1
ACGTAACCACGTTCCTCCGCTTATTGATATGCTTAAGTTCAGCGGGTAGTCCTACCTGATTTGAGGTCAAACGTCAATAAGGAAGACGCTGATAAAAGCGTCGACGCGTTAGAGGCACGGGACCTTCATTCATGCACTTCAGCTAACGGCGATCATTATCACGCCGAAGGCCTTGTCATGCAAAGTCGAAAGTCGACCGCAAGCCGATGCATTTCAGGAGAGCCCGAGTCCTGGACGAATCCAAGTCCCCGGCAGCCCCCACCATCCAAACGCCCTCTCGAAGCAAATCGAGAGGGGTTGAGAATTTACTGACACTCAAACGGGCATGCTCCTCGGAACACCGAGGAGCGCAAGGTGCGTTCAAAGATTCGATGATTCAC
+
DDDCDFCFFCCCGGGGGGGGGGGHHHHHHHHHHHHHHHHHHHHGGGGGGHHHHHHHHGHHHHHHGHHHHHHHGHHGGHHHHHHHHHHGGGGGHHHHGHHGGGGGGGGGGGGGHHHGGHGGGGGGHGHHHGHHHHHHHHHHHHHHHHHGGGGGGGGHHHHHHHGHGGGGGGGGGGGGGGGGGGGGGGGGGGGFFFFFFFFFFFFFFGFGGGGGGGGGGGGFGGGGGFFGFHFFFFFGHHHGHHFHGGGGGCHGDGGCGGCFFGHHGGGGGGGGGGCHHHGHHHHHGGHHGHHGGGGHHHHHHHHHFHHGHHHHG5GHDHGEEFFHFHHFGGGGGGHEGGGGEECHGGGGGHFFHGGGGGGGGGGGGGGFFFFFFFFCBCCC
@M02197:105:000000000-AN6RF:1:1102:28781:11445 1:N:0:1
ACGTAACCACGTTCCTCCGCTTATTGATATGCTTAAGTTCAGCGGGTAGTCCTACCTGATTTGAGATCGAACGTTCAAAAAGCTGTCTTCACCAAGGAAAGACGTTTATAAGCTCCAGCGAACCTCCGTCACCGAAGGTTACCTGGCAGGCAACCACAAGCGTAAATAGTTATCACACCCGTGACGCCACCAAACACTGGCAGGCTAATTCATTTGAGAGGAGCCGGCTGTGCGCCAGCAAGCCCCCAAGTCCAAGCTCTTCATGGCGAACCACAAGAGTTGAGGTGTTCATGATACTCAAACAGGCATGCCCCTCGGAATAGCCAAGGGGCGCAAGGTGCGTTCAAAGATTCGATG
+
CCCBBFCFFCCCGGGGGGGGGGGHHHHHHHHHHHHHHHHHHHHGGGGGGHHHHHHHHHHHHHHHGHHHHGHHGHHHHHHHHGGGHHHHHGHHHHHHGHHHHHHGGGHHHHHHHHHHHHHGGGGGHHHGHGGGHGGGGGHHGGHHHHHGGGGHHHHGGHFHHGFGGHHHHHHHHHHHHHGGGFGGGHGFGGHHGGGGHGGHHHHHHHHHHGFHGHHHHHHGFFGGGHHHGGGGGGHHHHGHGGGGGHHHHHGGHHGHEHHHGHGGGGGHEGGHHGHHHHFFHHHGGHHGGHHHHHGFEHHHGFGFHEHHGGCGGGGHHHHHHHFHHHHFGGGGHGEFGGGGGGGGGFFFBFFFBBABB
@M02197:105:000000000-AN6RF:1:1102:17001:11589 1:N:0:1
ACGTAACCACGTTCCTCCGCTTATTGATATGCTTAAGTTCAGCGGGTAGTTCCACCCGATTTGAGGTCAAGGTCGTTTTTGTGGGTCGAGCCTCCCACCGATGAATCGGCGGTGACCGGAACACCATCGTTGTCAATGAGACGGTTAGAAGCAGAGGTACAGTGCAGAAACCCGAGACGTAGAAACATATTATCACGTCAAGGATCGGCAAAGCAGACCCCACTAATCCATTTGGGAGGAGCTCGCTTCAAGGTGAAACCAGCAAATGACCTCCAAGTCCAAAATCCTCTCCACCAAAGGAAGGGCTTTTGAGAATTTCACGACACTCAAACGGGTGTGCCCCTCGGAATGCCAAGGGGCGCAAGGTGCGTTCAAAGATTCGATGATTCAC
+
CCCCCFCFFCCBGGGGGGGGGGGHHHHHHHHHHHHHHHHHHHHGGGGGGH5DGHHHGGGGGGHHGHHHHHHHHHGFGGGGGHHGGGHGGGGGHHHGHHGGGGGHHHHHGGGG<</?FCC-><0FD.00<<CFFD0FGF0<=0.;.C.C0CB0CGBCGFFFFFBFFFFFFG;FFFGGFEGFGGGGGGGFFFGGGGGGGGEGGFFACGHHHHHGHHHGGGHHFHHFHHHHHHHHHGGHHHHGGGGGHHFGHHHHHHHHHGHHHHHHHGHHDGHHHHFFFHGHHHHHHGEGHGDFFHHHHHHHHHHHHHHHHHHHHHFHGHGFGHHFFGHGHHGGGGHGGGGGGGGGFGGHHHHHGHHGGGGGHHHGGGGGHGGGGGGGGGGFFFFFFFBBBBB
@M02197:105:000000000-AN6RF:1:1102:3632:11754 1:N:0:1
ACGTAACCACGTTCCTCCGCTTATTGATATGCTTAAGTTCAGCGGGTAGTCCTACCTGATTTGAGGTCAAACGTCAAGAAAGAAGACGGGCCGGAAGGCGCGTCGACGTATTAGAGGCGCGGGACCTTCATTCATGCGCTTCAGCGAACGGAGATCATTATCACTCCGAAAGCCTTGTCGCGCAAAGTCGAAAGTCGACCGCAAGCCGATTCATTTAAGGAGAGCCCGAGTCCTGGACGAATCCAAGTCTCCGGCAGCCCCCAAGATCCAAGCACCCGCTCGAAGAAAATCGAGAGGGGTTGAGAATTTACTGACACTCAAACAGGCATGCTCCTCGGAACACCGAGGAGCGCAAGGTGCGTTCAAAGATTCGATGACTCAC
+
AAABBFAFFB@BGGGGGGGFGGGHGFHHGHHGHHGHEGGFGFHDGCEEGHFFFHHHGHHHGHHGEFGHHHHFEGHGGGBGHFGHGHB??@@CFGEGGGHGGCGGGGGGF/FHHHGGH?/C->?CGCFHHGHGHGHHHGGGFGHHGGAGDGGBAFFFB;FEFGFFFGGFFFFFFFFFFFFFBDFFDFF9BDFFFFFFFEFFCBCAFGGFGGGGFFFFFFFFFEGGGFEFFA,GFF/CFGDDD0BDGFF@?@A<</A?C@/C2GDFBB2CFG2/</EEE/FEEFHHFFFG?3DGF1F1?1GBHHG4BFHFGHHFFEE@FGCF5HFFFHHFFGEA?EAA55CGFEDEEAAA22EA54FGGEEGBCGGGGFAEB4FFFBFFBAAAA
@M02197:105:000000000-AN6RF:1:1102:16177:12189 1:N:0:1
ACGTAACCACGTTCCTCCGCTTATTGATATGCTTAAGTTCAGCGGGTATCCCTACCTGATCCGAGGTCAACCTGTAAAAAAAATTGGGGGTTCTGGCGAGCCACCGGGGGGAACTCTATAGCGGGAGTATGTACTACGCTTAGAGCCCACCGGCGCCGCCACTAATTTTGAGGGCCGCGGAGACCGCGTGCCCCAATACCACGCTAGGCGTGAGTGGTTAAATGACGCTCGAACAGGCATGCCCTGCGGAATACCACAGGGCGCAATGTGCGTTCAAAGATTCGATG
+
DDDDDFDFFCCBGGGFGGGGGGGHHHHHHHHHHHHHGHHHHHHGGGGGHHHHHHHHHHHHHHHGGGGHHHHHHHHHHHHHGGGHHHHGGGGGHHHHHFGFGGHHHGGGGGFFFFFFFFFFFFFFFFFFFFFFFFFFFGGGGFFFFGFFFGGGFGGGGGGHHHHHHGHHHHFGGGGGGGHGGGGGGGGGGGGHHHGHHGFFFGHHGFGHHHHHGGGHHHHHHGGGGGGHHGHHHHHHFFHGGGGFGGHHHHFDBCHHHGGGFDGHHGEEEGGGGGGFFFAFFFCCCCC
@M02197:105:000000000-AN6RF:1:1102:23206:12366 1:N:0:1
ACGTAACCACGTTCCTCCGCTTATTGATATGCTTAAGTTCAGCGGGTAGTCCTACCTGATTTGAGATCGAACGTTCAAAAGGCTGTCTTCACCAAGGAAAGACGTTTATAAGCTCCAGCGAACCTCCGTCACCGAAGGTTACCTGGCAGGCAACCACAAGCGTAAATAGTTATCACACCCGTGACGCCACCAAACACTGGCAGGCTAATTCATTTGAGAGGAGCCGGCTGTGCGCCAGCAAGCCCCCAAGTCCAAGCTCTTCATGGCGAACCACAAGAGTTGAGGTGTTCATGATACTAAAACAGGCATGCCCCTCGGAATAGCCAAGGGGCGCAAGGTGCGTTCAAAGATTCGATG
+
BBBABFBFDAA>GGGGGCEGGGGGHHHHHFFFFGHFHHHHHFHCAEEECGFFHHHHHHFHHFHHGFHHGEHFGFGHFGHHHGHFFGHHHHHHHFGFGFHHHHHGEFGEHHHGHHHHHHGGGGCCHGHGGHGGGGGGGGFGGHGHHFHHGGFHHGHGGHGGEFGGFFHHHFGHHHGFEHCDEEFGEGGEGEFHGGGGGGGFFFHGEHHHHHFFFFFFFFEF?FGGGHFBBBAFFCHGBEGHC@<E/F1HFB1EFFGB0HFFFGEGE?EBFBAFFDF@GFFFGEECFEFBBHHGDD2FF@0HDDGEEGCG?E?/CEGFCHFGHGGFGFHEE0AA11GG0?EECB1GGFFFAFFFAAAAA
@M02197:105:000000000-AN6RF:1:1102:23310:12401 1:N:0:1
ACGTAACCACGTTCCTCCGCTTATTGATATGCTTAAGTTCAGCGGGTAGTCCTACCTGATTTGAGATCGAACGTTCAAAAAGCTGTCTTCACCAAGGAAAGACGTTTATAAGCTCCAGCGAACCTCCGTCACCGAAGGTTACCTGGCAGGCAACCACAAGCGTAAATAGTTATCACACCCGTGACGCCACCAAACACTGGCAGGCTAATTCATTTGAGAGGAGCCGGCTGTGCGCCAGCAAGCCCCCAAGTCCAAGCTCTTCATGGCGAACCACAAGAGTTGAGGTGTTCATGATACTCAAACAGGCATGCCCCTCGGAATAGCCAAGGGGCGCAAGGTGCGTTCAAAGATTCGATGATTCAC
+
DEEECFDFFEEBGGGGGGGGGGGHHHHHHHHHHHHHHHHHHHHGGGGGGHHHHHHHHHHHHHHHGHHHHGHHGHHHHHHHHGHHHHHHHHHHHHHHGHHHHHHGGGHHHHHHHHHHHHHGGGGGHHHGHHGGHGGGGGHHHHHHHHHHGGGHHHHGGHGHHGGGGHHHHHHHHHHHHHGGGGGGGGGGGGHHHHGGGGHHHHHHGHHHHHHHHHHHHHGGGGGGGHHHGGGGGGGHHHGHGGGGHHHHGHHGHHHHGHFFEHGGGGGHGFGHHHHHHHHHHHHGHHHGHHHHHHHHGHHHHHHHHHHHGGGGGGGGHHHHHHHFGHHGGGGGHGHHGGGGFGGGGGGGGGGFFFFFFFCCBBB
@M02197:105:000000000-AN6RF:1:1102:2904:12522 1:N:0:1
ACGTAACCACGTTCCTCCGCTTATTGATATGCTTAAGTTCAGCGGGTAGTCCTACCTGATTTGAGATCGAACGTTCAAAAAGCTGTCTTCACCAAGGAAAGACGTTTATAAGCTCCAGCGAACCTCCGTCACCGAAGGTTACCTGGCAGGCAACCACAAGCGTAAATAGTTATCACACCCGTGACGCCACCAAACACTGGCAGGCTAATTCATTTGAGAGGAGCCGGCTGTGCGCCAGCAAGCCCCCAAGTCCAAGCTCTTCATGGCGAACCACAAGAGTTGAGGTGTTCATGATACTCAAACAGGCATGCCCCTCGGAATAGCCAAGGGGCGCAAGGTGCGTTCAAAGATTCGATGATTCAC
+
BBBBBF?FFBA4GGGGGGGGGGGHHHHHBGGHHHGHGGCGHHHGGEGFFFHHHHHHHHHHHHGHGHHHGGHHGHHHHHHHHDHHHFHHHHHHHHHHGEFHGHHGCFFHHHHBGHHHHEHGGGGGGHHGHGGGFFGGBEGFHHHHHHHHGGGHHHHFGHGHHGGGGFGHHHHFGHGHHHGGGGGGGGFGGGGGGGGGGGGFHGFFHHHHFFFFFFHHFHHGEGGGGHGHGGGFFDBF@/CCGGGCABGBHHHGHHHHGHGFEHGGGGEHFHDFF3HGHGHGEGFCHFHHHHEGHHGFFHGHHHHBHGFHEEEAGEEFFFFGHHGHHHECEGCGHGFBECEEEFDGGGGGGG4>4FFFFFBBAAA
@M02197:105:000000000-AN6RF:1:1102:3573:12472 1:N:0:1
ACGTAACCACGTTCCTCCGCTTATTGATATGCTTAAGTTCAGCGGGTAGTCCTACCTGATTTGAGATCGAACGTTCAAAAAGCCGTCTTCACCAAGGAAAGACGTTTATAAGCTCCAGCGAACCTCCGTCACCGAAGGTTACCTGGCAGGCAACCACAAGCGTAAATAGTTATCACACCCGTGACGCCACCAAACACTGGCAGGCTAATTCATTTGAGAGGAGCCGGCTGTGCGCCAGCAAGCCCCCAAGTCCAAGCTCTTCATGGCGAACCACAAGAGTTGAGGTGTTCATGATACTCAAACAGGCATGCCCCTCGGAATAGCCGAGGGGCGCAAGGTGCGTTCAAAGATTCGATGATTCAC
+
BCCCCFCFFCCAGGGGGGGGGGGHHFFHHHGHHHGFFHGHGGHGGGFAEHHHHFHFHFHHHHGHGGHHHCGHGHHHHHHHHDFHGGGGGHGFHGHGFHHGHHGGGGHHHHHDHHGHFHHGGGGGHGHGHHGGHDGGFGHHHHHGHFHHGGGHHHHGGHHHGGGGGHGHFGHHHHHFGHGGGGEGGGGGGGGGGGGGHHGHGGHFHFHGHHHGFFHHGHHGGGCGGHHGGGCFFFGHHGCAF?CCECBFGFFFHHFFHHHDGHGGGEFFFBFHHHHHHHGHHHHGHF33HFHGHGE@CBGFG3HFFBAH@0AAGGCGFDBHEDGGE2CAGE?FFHEFA2GGHGGFBFGBGGFFFFFBBFAAA>A
@M02197:105:000000000-AN6RF:1:1102:10908:12505 1:N:0:1
ACGTAACCACGTTCCTCCGCTTATTGATATGCTTAAGTTCAGCGGGTAGTCCTACCTGATTTGAGATCGAACGTTCAAAAAGCTGTCTTCACCAAGGAAAGACGTTTATAAGCTCCAGCGAACCTCCGTCACCGAAGGTTACCTGGCAGGCAACCACAAGCGTAAATAGTTATCACACCCGTGACGCCACCAAACACTGTCAGGCTAATTCATTTGAGAGGAGCCGGCTGTGCGCCAGCAAGCCCCCAAGTCCAAGCTCTTCATGGCGAACCACAAGAGTTGAGGTGTTCATGATACTCAAACAGGCATGCCCCTCGGAATAGCCATGGGGCGCAAGGTGCGTTCAAAGATTCGATGATTCAC
+
CCCBCFBFFBABGGGGGGGGGGGHHGGHHHHHHHHHHHHHHHGGGGGGGHHHHHHHHHHHHHGHGHHHHGHHGHHHHHHHHGHHHHHHHHHHHGGHGHHHHHHGGGHHHHHHHHHHHGGGGGGGHGHGHHGGHGGGGGHHHHHHHHHHGGGHHHHGGHHHHGGGGHHHHGGHHGGGHHGGGGGGGGEGHGHGGGGGGGHHHGGGGGGHHGHHHHHHHHHGGGGEFFFHGGGGFGHGHHGHCGC<GFFFFGCFHGHHHHHHHHGGGGGHGGGGFEHHHHHHHHFGHHHHHHHHHHHHGGGGHHHHFHHHEGEAEEEBHHHFFGHHHFGGGGGGHGHHGGGGHGGGGGGG?GFCCFFFFFAAABA
@M02197:105:000000000-AN6RF:1:1102:11979:12575 1:N:0:1
ACGTAACCACGTTCCTCCGCTTATTGATATGCTTAAGTTCAGCGGGTAGTCCCACCCGATTTGAGGTCAAGGTCGTTTTTGTGGGTCGAGCCTCCCACCGATGAATCGGCGGTGACCGGAACACCATCGTTGTCAATGAGACGGTTAGAAGCAGAGGTACAGTGCAGAAACCCGAGACGTAGAAACATATTATCACGTCAAGGATCGGCAAAGCAGACCCCACTAATCCATTTGGGAGGAGCTCGCTTCAAGGTGAAACCAGCAAATGACCTCCAAGTCCAAAATCCTCTCCACCAAAGGAAGGGCTTTTGAGAATTTCACGACACTCAAACGGGTGTGCCCCTCGGAATGCCAAGGGGCGCAAGGTGCGTTCAAAGATTCGATGATTCAC
+
CCCCCFCFFCCBGGGGGGGGGGGHHHHHHHHHHHHGHHHHHHHGGGGGGHHHHHHGGGGGGGHHGGHHHHHHFHEFGGGGGHHGGGHGGGGGHHHGHHGGGGGHHHHHGGGG></1F-C-<<CCE.00..CGEHBG000C00:A.;.;0GB00:CFFFCEFFFFFGFDFFBFFFGEGGGGGGGGFFFBFBGF?9GGGEGGGGDAGCAEHHHHHHHFDCEEDBHHGGGHHHHHGGHHGHHGGGGGHHHGHHHEFDHHGFHHHHHFGHFHDGHHGHHHHHGHHHGHHGEEHHGF?HHHGHHHHHHFFHFGGHHHHFHD?3GFCHHG4GHGHHGGGGHHGFGE0CGGGHHHHFHHHCHGGGGGHHHHFFGGHGG5FGGGGGGFFFFFFFBB@BB
@M02197:105:000000000-AN6RF:1:1102:28333:12607 1:N:0:1
ACGTAACCACGTTCCTCCGCTTATTGATATGCTTAAGTTCAGCGGGCAGTCCCACCCGATTTGAGGTCAAGGTCGTTTTTGTGGGTCGAGCCTCCCACCGATGAATCGGCGGGGGCCGGAACACCATCGTTGTCAATGAGACGGTTAGCAGGAGAGGTACAGTGCAGAAACCCGAGACGTAGAAGCATATTATTACGTCAAGGATCGGCAAAGCAGACCTCACTAATCCATTTGTGAGGAGCTCGCTTCAAGGTGAAACCAGCAAATGACCTCCAAGTCCAAAATCCTCTCCACCAAAGGAAGGGCTTTTGAGAATTTCACGACACTCAAACGGGTGTGCCCCTCGGAATGCCAAGGGGCGCAAGGTGCGTTCAAAGATTCGATGATTCAC
+
3ABAAFAFFAABFG4BFGFGCEEHBH5FEDDGBFFBDH5FDFBECG0A1FHHFHFEEGGG1FD5?FHFFHBG3E>>FEFA/B?1?1?/>EECGFHFHF?E@<BHFFFHG?@C----9-;---/9A.099.;:.0//9////;.9.9..///..:9B/FBFBBB/BB9+99AFF;/;9E;#;909#5FB009F;#/C##B9@BCCGGHG<<:B;.9<#CG0FG4H4HFGFFGBF<#G1FHC?GA/BF?11HFGF>FG<CHG1FFBG21GC/<<11BHFGCEHFG00/?1F//?/01F2GF>B>/>FC1HFBF2FF21FBE?B2BBGF1GGHGE/?0FBA/?/CGGCFB1AA0FCG/EEE0ECHEF0A0EFB13GA3FE1B113B1@B11111
@M02197:105:000000000-AN6RF:1:1102:13672:12698 1:N:0:1
ACGTAACCACGTTCCTCCGCTTATTGATATGCTTAAGTTCAGCGGGTAGTCCTACCTGATTTGAGGTTAAAGGTTCAAAAGTTGTCTATTGCTAGACGGTTATAAGCAGGTTCCCATAAGTTTTGCTTCGCAGTACAAGCGGCGTAGATATATTATCACACCAAGTGAACCGATCCACAAAGGATCCCACTAATGCATTTAAAGGGAGCAGACCGCCACTGAAGGAAGCCAGCAAAACCCTCACATCCAAGCCTAGTAAGCGCAATAAAGCGTTCAAAAGGTTGAGAATTTAATAACACTCAAACAGGCATGCCCTTCGGAATACCAAAGGGCGCAAGGTGCGTTCAAAGATTCGATGACTCAC
+
CDDCCFCFFCCCGGGGGGGGGGGHHHHHHHHHHHHHHHHHGHHGGGGGGHHHHHHHHHHHHHHHGHHHHHGHHGGHHHHHHHHHHHHHHHHHHHHHHGGGGGHHHHHHFHHHHHHHHHHHHHHHHHHHHG9GGGHHHHHHGGGGGGGGHHHHHHHHHHHHHGHHHHHH<HHGG:GGHHHHGHHH<HHHHHHHHHHGGGGGHHGGGGGGGGGGGGGHHHHHHHHHHHGGHHGHHGGHFGGHFHHHHHEFHHHHHGHHGGGGGHHGHHGGGGHHHGDHHHHHHHGHHHHHHHHHHFHHHHGHGHHFHHHHHHFGGGGGGGHHHHGHGHHHGGGGGHGHHGGGGFGGGGGGGGGGFFFFFFFBBAAB
@M02197:105:000000000-AN6RF:1:1102:16763:12770 1:N:0:1
ACGTAACCACGTTCCTCCGCTTATTGATATGCTTAAGTTCAGCGGGTAGTCCCACCCGATTTGAGGTCAAGGTCGTTTTTGTGGGTCGAGCCTCCCACCGATGAATCGGCGGTGACCGGAACACCATCGTTGTCAATGAGACGGTTAGAAGCAGAGGTACAGTGCAGAAACCCGAGACGTAGAAACATATTATCACGTCAAGGATCGGCAAAGCAGACCCCACTAATCCGTTTGGGAGGAGCTCGCTTCAAGGTGAAACCAGCAAATGACCTCCAAGTCCAAAATCCTCTCCACCAAAGGAAGGGCTTTTGAGAATTTCACGACACTCAAACGGGTGTGCCCCTCGGAATGCCAAGGGGCGCAAGGTGCGTTCAAAGATTCGATGATTCAC
+
CCDCCFCFFDCBGGGGGGGGGGGGHHHHHHHGHHHGHHHHHHHGGGGFGHHHHHHGGGGGGGHHGHHHHHHHHHGGGGGGGGHGGGHGGGGGHHHGHHGGGGGHHHHHGGGGCCCFF<@-A-FCD.00<<<C<<DHBFDC00.E.C.:0;;CBCCFFFFFFFFFFFFFBFFFFFFFFFGGFFGGGGFFGFGGGGEGFFFCBGGGDFHGHHHHHHHEGGGHFHHHGGGGGH<HGGHHHHHGGGGGHHHGHHGHFGHHHHHHGHHHHHHHDGFCFHHHGHGHHFHHGCGEHEGGHHHHHHGHHHHHGHFHFHHGHHHHGHGGGHHHFGGGHGAGGGFHGGGGGGCGHHHHHHHHGHHGGGGGHHHHGGGGHGGGGGGGGGGFFFFFFFCCCCC
@M02197:105:000000000-AN6RF:1:1102:25738:13095 1:N:0:1
ACGTAACCACGTTCCTCCGCTTATTGATATGCTTAAGTTCAGCGGGTAGTCCTACCTGATTTGAGATCGAACGTTCAAAAAGCTGTCTTCACCAAGGAAAGACGTTTATAAGCTCCAGCGAACCTCCGTCACCGAAGGTTACCTGGCAGGCAACCACAAGCGTAAATAGTTATCACACCCGTGACGCCACCAAACACTGGCAGGCTAATTCATTTGAGAGGAGCCGGCTGTGCGCCAGCAAGCCCCCAAGTCCAAGCTCTTCATGGCGAACCACAAGAGTTGAGGTGTTCATGATACTCAAACAGGCATGCCCCTCGGAATAGCCAAGGGGCGCAAGGTGCGTTCAAAGATTCGATGACTCA
+
BBBBBFBFFBBBGGGGGGGGGGGHHGGHHHFHHHFHFHHHHHHGGGGCGHGHHFHHGGFGGFHFFEGHHEHHGFGHGHHHHGGFHHHHHHHHHHHHGFHHHFHGGGHHHGHHHGFGHHGGGGGGHHHGHFGGFFFGGGGFHHHHHHHHFFGFFHHGGGHHHGGGGHHHHGHHGHHHHHGDC:EGGGGCGEGGHGGGGGHGGHGHHHHGGHHHHHFHHFHGGEDGGHFGFFFFFFFFHHCEGGGGEGHGHHFGFHHGHHFHHHGGGEEFAFFGBFGHHHHFHGHGFHHHFHEHHFHGFDHHGBHFCGFHCGE?EEEGFBGBDHHHGHFCEEGEGFHHA?GGGGFDFGGGGFFFFFFFFABBAB
@M02197:105:000000000-AN6RF:1:1102:19350:13231 1:N:0:1
ACGTAACCACGTTCCTCCGCTTATTGATATGCTTAAGTTCAGCGGGTAGTCCCACCCGATTTGAGGTCAAGGTCGTTTTTGTGGGTCGAGCCTCCCACCGATGAATCGGCGGTGACCGGAACACCATCGTTGTCAATGAGACGGTTAGAAGCAGAGGTACAGTGCAGAAACCCGAGACGTAGAAACATATTATCACGTCAAGGATCGGCAAAGCAGACCCCACTAATCCATTTGGGAGGAGCTCGCTTCAAGGTGAAACCAGCAAATGACCTCCAAGTCCAAAATCCTCTCCACCAAAGGAAGGGCTTTTGAGAATTTCACGACACTCAAACGGGTGTGCCCCTCGGAATGCCAAGGGGGGCAAGGTGCGTTCAAAGATTCGATGATTCAC
+
BCCDBFCFFCCBGGGGGGGGGGGHHHHHHHHHHHHHHHHHHHHGGGGGGHHHHHHGGGGGGGHHGHHHHHHHFGGFGGGGGHHGGGHGGGGGHHHGHHGGGGGHHHHHGGGG<</?G@A-@-<FF.DF..</<<0G0<0CCCAF:C.;:CGB:/:FF9FFEFFFBCFFGGBFGFFFGEFBFGGCFFGFFFGGGGEGFFFFFDGB?FGHHHHHHHHGGGHFGDHHHHGHFGHGHGHHGHHGCFFCHFFHHHHGHHHHHHHHHGHFEHHHGGHHHGHHHHGGHFGHHCGFGAGFFHHHGHHHHGHHHHHGHHHHHHHHGGCGGHHGDGHFGHFGGGHHGGGFGGGGHHHHHHHGGHGGGGHHHHHCGGGGHGGGGGGGGGGFFFFFFFBBAA?
@M02197:105:000000000-AN6RF:1:1102:14758:13157 1:N:0:1
ACGTAACCACGTTCCTCCGCTTATTGATATGCTTAAGTTCAGCGGGTAGTCCTACCTGATTTGAGATCGAACGTTCAAAAAGCTGTCTTCACCAAGGAAAGACGTTTATAAGCTCCAGCGAACCTCCGTCACCGAAGGTTACCTGGCAGGCAACCACAAGCGTAAATAGTTATCACACCCGTGACGCCACCAAACACTGGCAGGCTAATTCATTTGAGAGGAGCCGGCTGTGCGCCAGCAAGCCCCCAAGTCCAAGCTCTTCATGGCGAACCACAAGAGTTGAGGTGTTCATGATACTCAAACAGGCATGCCCCTCGGAATAGCCAAGGGGCGCAAGGTGCGTTCAAAGATTCGATGATTCAC
+
CCCCCFCFFCCBGGGGGGGGGGGHHHHHHHHHHHHHHHHHHHHGGGGGGHHHHHHHHHHHHHHHGHHHHGHHGHHHHHHHHGHHHGHHHHHHHHHHGGHHHGGGGGHHHHHHHGHHHHHGGGGGHGHGHHGGHGGGGGHHHHHHHHHHGGGHHHHGGHHHHGGGGHHHHGGHGHHHHHGGGGGGGGGGHGGGGGHHHHGGHHHGHGHHHHHHGHHGHGFGGFGGGHHHGGFGGFHGHGGHGGGGEGFFGHHGHHHGGHHHHHGGGGGHGHGHHHHHHHGHGHGGHGGBHHFFHFHHGHGHHHHHHHHHGFGGGEGFHHHFFHHHHHHGGFGGHHHHGGGGHGGGGGGGGGGFFFFFFFBABBB
@M02197:105:000000000-AN6RF:1:1102:7325:13464 1:N:0:1
ACGTAACCACGTTCCTCCGCTTATTGATATGCTTAAGTTCAGCGGGTAGTCCTACCTGATTTGAGATCGAACGTTCAAAAAGCTGTCTTCACCAAGGAAAGACGTTTATAAGCTCCAGCGAACCTCCGTCACCGAAGGTTACCTGGCAGGCAACCACAAGCGTAAATAGTTATCACACCCGTGACGCCACCAAACACTGGCAGGCTAATTCATTTGAGAGGAGCCGGCTGTGCGCCAGCAAGCCCCCAAGTCCAAGCTCTTCATGGCGAACCACAAGAGTTGAGGTGTTCATGATACTCAAACAGGCATGCCCCTCGGAATAGCCAAGGGGCGCAAGGTGCGTTCAAAGATTCGATGATTCAC
+
CCDABFCFFCCCGGGGGGGGGGGHHHHHHHHHHHHHHHHHHHHGGGGGGHHHHHHHHHHHHHHHGHHHHGHHGEHHHHHHHGHHHHHHHHHHHHHHGHGHHHHGGGHHHHGHHHHHHHHGGGGGHHHGHHGGHGGGGGHHHHHHHHHHGGGHHHHGGHHHHGGGGGHGHHGHHHHHHHGGGGGGGGGGGGHGGGGGHGHHHHHHGHGGHHHHHFHHHHGGGGGGGHHHGGGGGGHHHHGEGGGGHHHHHHFGHGHHFGFDHHGGGGGHE2EGGGHHHHGGHHFGHHHHHBHHHGHGGFHHHFFHHHHHGGGCGGGGHGGHHGHHFHHGGGGGHHHHGGGGHFFGGGGGGGGBFFFFFFABBAB
@M02197:105:000000000-AN6RF:1:1102:15060:13507 1:N:0:1
ACGTAACCACGTTCCTCCGCTTATTGATATGCTTAAGTTCAGCGGGTAGTCCCACCCGATTTGAGGTCAAGGTCGTTTTTGTGGGTCGAGCCTCCCACCGATGAATCGGCGGTGACCGGAACACCATCGTTGTCAATGAAACGGTTAGAAGCAGAGGTACAGTGCAGAAACCCGAGACGTAGAAACATATTATCACGTCAAGGATCGGCAAAGCAGACCCCACTAATCCATTTGGGAGGAGCTCGCTTCAAGGTGAAACCAGCAAATGACCTCCAAGTCCAAAATCCTCTCCACCAAAGGAAGGGCTTTTGAGAATTTCACGACACTCAAACGGGTGTGCCCCTCGGAATGCCAAGGGGCGCAAGGTGCGTTCAAAGATTCGATGACTCAC
+
CDDDCFCFFBCCGGGGGGGGGGGHHGHHGHHHHHHHHHHHHHHGGGFGGHGHHHHGGGCGGGHHGGHHHHHHHGGGGGGGFFGGG?GGGGGGHHHGHHGGGGDHHHHHGGGC>/FGFCG@D-<FEEBGGCC/<=00<0=GHFEG.C.::;0B0C/FF9FFFFFFFFFDCFCFFFGGGGGGGGGGGGGGGGGFGDAGFFFFFGFAFGGHHHGHHHHGGGHHHHGHHHHHHHHHHGHGHHFCGDCGGHHHHGHHHHHFGFFHGHHHHHHHGGHGHHFHHHGHHHHGGGGEHHGFEHHHHHHHGHHHHHFGHHHHHHGEGHGGGHHHEGHFGHGGGGHHGGGGGGGGGHHHGHHHHHHEFCGGHFHGGGGGHGGCGCGGGGGFFFFFFFBCCBA
@M02197:105:000000000-AN6RF:1:1102:22809:13815 1:N:0:1
ACGTAACCACGTTCCTCCGCTTATTGATATGCTTAAGTTCAGCGGGTAGTCCCACCCGATTTGAGGTCAAGGTCGTTTTTGTGGGTCGAGCCTCCCACCGATGAATCGGCGGTGACCGGAACACCCTCGTTGTCAATGAGACGGGTAGAAGCAGAGGTACAGTGCAGAAACCCGAGACGTAGAAACATATTATCACGTCAAGGATCGGCAAAGCAGACCCCACTAATCCATTTGGGAGGAGCTCGCTTCAAGGTGAAACCAGCAAATGACCTCCAAGTCCAAAATCCTCTCCACCAAAGGAAGGGCTTTTGAGAATTTCACGACACTCAAACGGGTGTGCCCCTCGGAATGCCAAGGGGCGCAAGGTGCGTTCAAAGATTCGATG
+
BABBBFBFFAB>FGGGGGGGGGGHHHHHHHHHHHHHGHHHHHHGGGGF1GHHFHHGGGGGGGGHGEHHFHFG3@/>>?ECFHFGEFG?EGGGGHEEHHGGGEFGHHFFG@D/A//1?<><A?0C<...-.</.00<00000:.D-::EFBFF9FFFF6FFFF8FFBFFEE;FDFFFGEF9FGFC9BBB:GGGGFEGG9F6FAGGGGHHH:CFF5/3CCEHHHHFG=#CA7CBHFEHHGC.C?GCFG1FFF1DFHGAGGBHHFFBHFHHEABHHHFGFBEFGGHGGE<>//CFFHFFDHGC0FGF0B1FFHEB1@2DEGEFEBF11B1/BF/EEE0FE?E?E/E/BGDHFBB10FGEEEE011CGEAE1AFFFGFD3ABFBAAAAA
@M02197:105:000000000-AN6RF:1:1102:4688:13999 1:N:0:1
ACGTAACCACGTTCCTCCGCTTATTGATATGCTTAAGTTCAGCGGGTAGTCCCACCCGATTTGAGGTCAAGGTCGTTTTTGTGGGTCGAGCCTCCCACCGATGAATCGGCGGTGACCGGAACACCATCGTTGTCAATGAGACAGTTAGAAGCAGAGGTACAGTGCAGAAACCCGAGACGTAGAAACATATTATCACGTCAAGGATCGGCAAAGCAGACCCCACTAATCCATTTGGGAGGAGCTCGCTTCAAGGTGAAACCAGCAAATGACCTCCAAGTCCAAAATCCTCTCCACCAAAGGAAGGGCTTTTGAGAATTTCACGACACTCAAACGGGTGTGCCCCCCGGAATGCCAAGGGGCGCAAGGTGCGTTCAAAGATTCGATGATTCAC
+
CCDDCFCFFDDDGGGGGGGGGGGHHHHHHHHHHGHHHHHHHHHGGGGEFHHHHHHGGGGGGGHHGGHGHHHHGGGGGGGGGGHGGGHGGGGGHHGGHHGGGGGHHHHHGGGG<<F1F@C->@FFDEFFDCCCEGDG<=0;0CFBFFCBCCC0GGFFFFFFGFFGFFBFFGFFFFFFFFFFFFFFFFFFFFFFFFFFFFFFFFFFCFFFFFFFFFFFFFFFFFFFFFFFFFFFFFFFFFFFFFFFFFFFFFFFFFFGGGGGGGGGFGGFGGGGGGGGGGGFGGGFEDGGEEGFGHHHHEEHHHHGHHHFHHHHHHFFGHGGGHHHHGHGHHGCFGHGGGGGFGGGHHHHHHGHHHHGGGGEGGHHGGGGGGGGGGGGGGGBFFFFFFAABBB
@M02197:105:000000000-AN6RF:1:1102:8134:14101 1:N:0:1
ACGTAACCACGTTCCTCCGCTTATTGATATGCTTAAGTTCAGCGGGTAGTCCCACCCGATTTGAGGTCAAGGTCGTTTTTGTGGGTCGAGCCTCCCACCGATGAATCGGCGGTGACCCGAACACCATCGGTGTCAATGAGACGGGTAGAAGCAGAGGTACAGTGCAGAAACCCGAGACGTAGAAACATATTATCACGTCAAGGATCGGCAAAGCAGACCCCACTAATCCATTTGGGAGGAGCCCGCTTCAAGGTGAAACCAGCAAATGACCTCCAAGTCCAAAATCCTCTCCACCAAATGAAGGGCTTTTGAGAATTTCACGACACTCAAACGGGTGTGCCCCTTGGTATGCCAAGGGGCGCAAGGTGCGTTCAAAGATTCGATGATTCAC
+
BBBBBFBFFBBBGGGGGGGGGGGHHGHHGHHHHHHGFHHHHHHGGGGGGFHHHHHGGGGGGGHHGHHHGGGFGHEFGGGGGHHGGEHEGGGGHHHGHHGGGGGFHHHHGGGG///1?0<-><<0<.</..<.</0=000000:;-;-::GF//B/BFFFFFFFFFFFFFFFEF9GGFGGGGGGFFGGEGGGGGGEGGFFBGGGGGGDHHFHHHHHGGFFFFFGHHHFHHHGEHGHHGGHCCC?GHFGFHHHHHFGFHGEHGHFHHHC2ADHGHHHEHGGHFGHHHGFBHGFFGFFHHHFHHHHHEHHHHHHFGHHHFFGFGHGBFGFDHFEEA1HFDCFCFEFEHHHHHHHCHHHEEGFEGGHHGGEFGFCGGGGGGGGFFFFFFFBBBAB
@M02197:105:000000000-AN6RF:1:1102:14336:14144 1:N:0:1
ACGTAACCACGTTCCTCCGCTTATTGATATGCTTAAGTTCAGCGGGTAGTCCTACCTGATTTGAGATCGAACGTTCAAAAAGCTGTCTTCACCAAGGAAAGACGTTTATAAGCTCCAGCGAACCTCCGTCACCGAAGGTTACCTGGCAGGCAACCACAAGCGTAAATAGTTATCACACCCGTGACGCCACCAAACACTGGCAGGCTAATTCATTTGAGAGGAGCCGGCTGTGCGCCAGCAAGCCCCCAAGTCCAAGCTCTTCATGGCGAACCACAAGAGTTGAGGTGTTCATGATACTCAAACAGGCATGCCCCTCGGAATAGCCAAGGGGCGCAAGGTGCGTTCAAAGATTCGATGACTCAC
+
DDDCCFCFFDDCGGGGGGGGGGGHHHHHGHHHHHHHHHHHHHHGGGGGGHHHHGHHHHHHHHHHGHHHHGHHGHHHHHHHHGHHHHHHHHHHHHHHGHHHHHHGGGHHHHHHHHHHHHHGGGGGHHHGHHGGHGGGGGHHHHHHHHHHGGGHHHHGGHHHHGFGGHHHHHHHHHGHHHGGGGGGGGGGHGHHGGGHGHHHHGGHHGGHHHHHHHHHHHHGGFGGGHHHGGGGGGHGHHGHGGGCHHHHHHFGHHHHHGGBHHGGGGGHFCGHHHHHHHHGHHGGGHHHGHHHHHHHGHHHHFHHHHHHGFGGGFGGHHEGGGHHHHHGGGGGHHHHGGGGHGGGGGGGGGGFFFFFFFCCBAB
@M02197:105:000000000-AN6RF:1:1102:2607:14221 1:N:0:1
ACGTAACCACGTTCCTCCGCTTATTGATATGCTTAAGTTCAGCGGGTAGTCCCACCCGATTTGAGGTCAAGGTCGTTTTTGTGGGTCGAGCCTCCCACCGATGAATCGGCGGTGACCGGAACACCATCGTTGTCAATGAGACGGTTAGAAGCAGAGGTACAGTGCAGAAACCCGAGACGTAGAAACATATTATCACGTCAAGGATCGGCAAAGCAGACCCCACTAATCCATTTGGGAGGAGCTCGCTTCAAGGTGAAACCAGCAAATGACCTCCAAGTCCAAAATCCTCTCCACCAAAGGAAGGGCTTTTGGGAATTTCGCGACACTCAAACGGGTGTGCCCCTCGGAATGCCAAGGGGCGCAAGGTGCGTTCAAAGATTCGATGATTCAC
+
CBCCCFBFFBCCGG4GGGGGGGGHHHHHGHHHHGHHGHHHHHHGGGEEFHGGHHHGGGGGGGHHCGHHGHHHBFE@EGGGGFFGGGHGGFGGHHHGHHGGGGGHHHHHGGGG>/?1?-@-<<G0CG0/..<<EFFFGF0:;;CD.:;.0;CCCBCFG9FFFFFFFFFFEFGFFFFFAEFFFFFFFFFFFFFGEAFDFFFGFABGGGGGGGFGEGFGECHGHHGHHGHFFGCGGFFGFGHGGDAGGHHHHGHHHGHFHHGHHHBFHHHGGGHGGHHHGEGGG2HHGFD2HFFFHHHHHHHHEHHHGGHFGGG?HHEGGEGHGHHGBGHFEG1EFDGHE0E?A00E3GFHHHFGHHAGGGCGHGGGGGGCGGGDGGGGFGFFFFFFFFBBBBB
@M02197:105:000000000-AN6RF:1:1102:20295:14573 1:N:0:1
ACGTAACCACGTTCCTCCGCTTATTGATATGCTTAAGTTCAGCGGGTAGTCCTACCTGATTTGAGGTCAAACGTCAATAAGGAAGACGCTGATAAAAGCGTCGACGCGTTAGAGGCACGGGACCTTCATTCATGCACTTCAGCTAACGGCGATCATTATCACGCCGAAGGCCTTGTCATGCAAAGTCGAAAGTCGACCGCAAGCCGATGCATTTCAGGAGAGCCCGAGTCCTGGACGAATCCAAGTCTCCGGCAGCCCCCACCATCCAAACGCCCTCTCGAAGCAAATCGAGAGGGGTTGAGAATTTACTGACACTCAAACAGGCATGCTCCTCGGAACACCGAGGAGCGCAAGGTGCGTTCAAAGATTCGATGATTCAC
+
CCDCCFCFFCDCGGGGGGGGGGGHHHHHHHHHHHHHHHHHHHHGGGGGGHHHHHHHHHHHHHHHGHHHHHHHGGHGGHHHHHHGHHHGGGGGHHHHHHHGGGGGGGGGGGGGHHHGGHGGGGGGHHHHHHHHHHHHHHHHHHHHHHHGGGGGGGGHHHHH<HGHGGGGGGGGGGGGGGHGGGGGGGGGGGGFFFDFFFFFGGGGGGGGGGGGGGGGGHGGFGFFGHHGHHGGGGHGGHHHHHHHGGGGGGHGGGGGGGGGGGHHCGGGGEGGGGGHFGGHHHHHGHHFGHHGGGGHHHHHHHFHHHFHGFHHGDEFHHHHHHGHHHHGGGGGGGHHGGGGGGHHGGGGGHGHHGGGGHGGGGGGGGGGFFFFFFFCBAAB
@M02197:105:000000000-AN6RF:1:1102:23158:14418 1:N:0:1
ACGTAACCACGTTCCTCCGCTTATTGATATGCTTAAGTTCAGCGGGTAGTCCTACCTGATTTGAGATCGAACGTTCGAAAAGCTGTCTTCACCAAGGAAAGACGTTTATAAGCTCCAGCGAACCTCCGTCACCGAAGGTTACCTGGCAGGCAACCACAAGCGTAAATAGTTATCACACCCGTGACGCCACCAAACACTGGCAGGCTAATTCATTTGAGAGGAGCCGGCTGTGCGCCAGCAAGCCCCCAAGTCCAAGCTCTTCATGGCGAACCACAAGAGTTGAGGTGTTCATGATACTTAAACAGGCATGCCCCTCGGAATAGCCAAGGGGCGCAAGGTGCGTTCAAAGATTCGATGATTCAC
+
ABBAAFBFFCCBGGGGGGGGGGGHHHHHFHHHHHHHHHHHHHHGGGGCFGHHHHHHHHHHHHHHGHGFHGHHGHGHGGHGGGGHHHHHHHHHHHHHGHHHHFHGGGHHHHHHHEHHHFHGGGGGHHHGHHGGGGGGGGGHHHHHGHHHGGGHHHHGGHHHFGGGGHHHHGHGHHHHHHGGGFGGGGGGHGHHGHHHHHHGGGHHGHFHHHFGHHFFHHHGGGGGGHHFGGFFFGHHGHGHGCGGHGFHHGHGGHHHHGHHHHGGGGGHGGGHHHHHHFHGHHHGHHHHHFGGHHHGGHHHFFGGHHGHFCGEE0GHGGHGEHHHHGFGGGGGHGGHGCGFFFGGGGFFCFGFFFFFFFAAA>?
@M02197:105:000000000-AN6RF:1:1102:3540:14672 1:N:0:1
ACGTAACCACGTTCCTCCGCTTATTGATATGCTTAAGTTCAGCGGGTAGTCCTACCTGATTTGAGATCGAACGTTCAAAAAGCTGTCTTCACCAAGGAAAGACGTTTATAAGCTCCAGCGAACCTCCGTCACCGAAGGTTACCTGGCAGGCAACCACAAGCGTAAATAGTTATCACACCCGTGACGCCACCAAACACTGGCAGGCTAATTCATTTGAGAGGAGCCGGCTGTGCGCCAGTAAGCCCCCAAGTCCAAGCTCTTCATGGCGAACCACAAGAGTTGAGGTGTTCATGATACTCAAACAGGCATGCCCCTCGGAATAGCCAACGGGCGCAAGGTGCGTTCAAAGATTCGATGATTCAC
+
AABAAFADFABBFBC5FFAAAEAFFHHGFFGHGHCFGHGFDGGG2EEEEHFHEEGH3FHFGFGFFAGGEEHF@12BEFFHGGFGHEGFHHHGFGEHGHGFHFCEFAHCFDGFF4BGGHHGC?@DCCHDFGEADFFGFG9BFFGHHHGFGGGEGFFFFHGFEDEDGHHHHHHHGAA;CGCDCEFEGGGGHGGGFHGGGGGGHHGGHHGDFGHHFFFFFFHGFCFFFFHFAFA:AABFFBHG?B?/CB?BGF3ECFBGGGFGFHEE?/>4FGFBHHFFDF1BGE31GF@BGF@GGDGDFDBG53FFHEHGE0??EE1BD5D3FA3CGGAEAB22CHEG?CEA4FFFA5FFGGBF@@55BFAA3AA
@M02197:105:000000000-AN6RF:1:1102:9510:14605 1:N:0:1
ACGTAACCACGTTCCTCCGCTTCTTGATATGCTTAAGTTCAGCGGGTAGTCCTACCTGATTTGAGGTCGAATTTGTCAGACGCAGGTCACCCTGGCATGATCAAAGATTTCCCCTTTCGGCTTTCTCGGGTGACGTAGACAATTATCACATCGACGATACTTTGCCAAGGATTGGAAAGCTCATGCATTCGAGAGGAGCCAACAAGCAAAGCAGGGCCACAAAGCCCATTCATGCGCCAGCATACCTCCAAGTCCAACTTCACCTGCAGGCCACAAAGCCCGGGGCAGTTGAGAATTTCATAACACTCAAACAGGCATGCTCCTCGGAATACCAAGGAGCGCAAGGTACGTTCAAAGATTCGATGATTCAC
+
CCCBCFCFFCCBGGGGGGGGGGGHHHHHHHHHGHHHHHGHHHHGGGGGGHHHHHHHHHHHHHHHGHFHGGGHHHHGHHHHHGGGGGFHHHHHHHHHHHHHHHHHGHHHHHHGFHHHHHGGGGGHHHHGGGHGGHGFHHGHHGHHHHHHHHHHGHGGGGGGHHHHHHHHHGHHHHHHHHHHHHHHHHHHHHHHHHGHHHGGGHHHGHHHHHHHGGHHGHHHHHGHHHHHGGGGGGGFHHEHHHGCDHFFGHHHGGHHGHFGGAHHHHGHHHGEHHHGGGGGGFHHHHHGHHHHHHGHHHHHHHHFGFBHHHHHHGHHHGHGGGGFEHHHHHHHHHHEEEGCHHHHGHHHHGGFGGGGGGGFFFFFFFABBAA
@M02197:105:000000000-AN6RF:1:1102:18216:14757 1:N:0:1
ACGTAACCACGTTCCTACGCTTATTGATATGCTTAAGTTCAGCGGGTAGTCCTACCTGATTTGAGGTCACATTAATGAAAATTTGTCCAAGTTAATGGACTGTTAGAAGCTGAACCTGCTTCACGTCAATAGCGTAGATAGTTATCACACCAATGAACGGGTCAACAAATTGTTCCGCTAATGCATTTCAGGGGAGCCGATCTCGAAAGAGACCAGCAAAAGTAACCCCCACATCCAAACACTCGACAAGTAAAAACCTGAGGAGGTTGATATATTAATGACACTCAAACAGGCATGCTCCTCGGAATACCAAGGAGCGCAAGGTGCGTTCAAAGATTCGATGACTCAC
+
CCDDCFCFFCCDGGGGGGGGGGGHHGHHHHHHHHHHHHHHHHHGGGFFGHHHHHHHHHHHHHHHGHHHHHHHHHHHHHHHHHHHHHHHGHHHHHHHHHHHHHHHHGHHHHHHHHHHHHHGHHHHHHHGGHHHHGGGGGHHHHHHHHHHHHGHHHHHHHHHHHHHHHHHGHHHHHHHHHHHHHHHHGHHHHHHHGGGGGHGHGHHHHHHHGHHHHHHHHHHHHHGGGGGHHHGGHGHHHGGFEFGHHHHHHHGGHHHHGHHGFHHHHHHHHHHGGHGHHGHHHGGHGBHHHHGHGHGHGFCGGHHGHHHGCHHHEEGGGHHHHGGGGGGGGGGGGGGGFFFFFFFCBBBC
@M02197:105:000000000-AN6RF:1:1102:22104:14764 1:N:0:1
ACGTAACCACGTTCCTCCGCTTTTGATATGCTTAAGTTCAGCGGGTAGTCCCACCCGATTTGAGGTCAAGGTCGTTTTTGTGGGTCGAGCCTCCCACCGATGAATCGGCGGTGACCGGAACACCATCGTTGTCAATGAGACGGTTAGAAGCAGAGGTACAGTGCAGAAACCCGAGACGTAGAAACATATTATCACGTCAAGGATCGGCAAAGCAGACCCCACTAATCCATTTGGGAGGAGCTCGCTTCAAGGTGAAACCAGCAAATGACCTCCAAGTCCAAAATCCTCTCCACCAAAGGAAGGGCTTTTGAGAATTTCACGACACTCAAACGGGTGTGCCCCTCGGAATGCCAAGGGGCGCAAGGTGCGTTCAAAGATTCGATGACTCAC
+
BBCBBFCFFCCCGGGGGGGGGGGHHGHHHHHHHHHGHHHHHHGGGFEGHHHHHHGGGGGGGHGGHHGHHHHDFEGGGGGGHHGGGHGGGGGHHHGHHGGGGGHHHHHGGGG>//1F<@<A-FFDEDC?.</<<<DGHFFC0.:.C..0G:0;GBBE9FFFFFFFFFFFFFFEFGGGGG:GGGGFGGGFGGGEDAGGGGGGFBA0GGHHHGHHFHGGGFFGGHHHHFGHHHGHGHHHHHGGGGGGHHHHHHGHHHHHGHHHHHGHHHHGGHHHHHHGHGHHHHFAGEHHHGFGHGHHHHHGHHEHGGGHHHHHHHGFFGFDHHFGGFGHHGGGGHHGGGGGGGGHHHHHHHHGHHGGGGGHHHHGGGGGGGGGGGGGGGFFFFFFFAACBB
@M02197:105:000000000-AN6RF:1:1102:4384:14802 1:N:0:1
ACGTAACCACGTTCCTCCGCTTATTGATATGCTTAAGTTCAGCGGGTAGTCCTTCCTGATTTGAGATCGAACGTTCAGGGCGTCGTCCTCTGGTGAAGACAGTTATAAGCCAGAGCGTCTCCGACGTTCGTCGCTCAGGACGGCACAAATCGGCGTAGATGTTTATCACACCGGTCGAGCCATCGAGATCAACTCAAAGCTAATGATTTCAAGAGGAGCCGGCGAGCGCCAGCAGAAACCTCCAAGTCCAAGCTCACCCTACAGATGGAATCCGAGGGGAGTTGAGAATTTCATGATACTCAAACAGGCATACCCTTTGGAATGCCAAAGGGTGCAAGGTGCGTTCAAAGATTCGATGATTCAC
+
CDDCDFCFFBCDGGGGGGGGGGGHHHHHHHHHHHHHHHHHHHHGGGGGGHHHHHHHHHHHHHHHGHHHHGHHGHHHHGHHGGGGGGGGGHHHHGGGHHHHHHHHHHHHHHHHHHHHGGGGHHGGGGFGHGGGGGGHGHHHHGGGGGGHHHHGGGGGGGGHGGGGGGGGGGGGGGGGGGGGHHHHHHHHFGGHFFHHHHFFHHHGHHHFHHHGHGGGGGGGGGGGGGGGGHHHGHHHHEGHHHGHHHHGHHHHGHGGGHHBHFHGHHHGGGGGGGHGHHHHHFHHHEHHGHFEHHHHFHGHHHHFHHHHFHFCGHGHHHHHHHGHHFHHHGHFHHGHHGGGEGFGGGGGGGFGFFFFFFFAAA>A
@M02197:105:000000000-AN6RF:1:1102:24455:15078 1:N:0:1
ACGTAACCACGTTCCTCCGCTTATTGATATACTTAAGTTCAGCGGGTAGTCCTACCTGATTTGAGATCGAACGTTCAAAAAGCTGTCTTCACCAAGGAAAGACCTTTATAAGCTCCAGCGAACCTCCGTCACCGAAGGTTACCAGGCAGGCAACCACAAGCGTAAATAGTTATCATACCCGTGACGCCACCAAACACTGGCAGGCTAATTCATTTGAGAGGAGCCGGCTGTGCGCCAGCAAGCCCCCAAGTCCAAGCTCTTCATGGCGAACCACAAGAGTTGAGGTGTTCATGATACTCAAACAGGCATGCCCCTCGGAATGGCCAAGGGGCGCAAGGTGCGTTCAAAGATTCGATGATTCAC
+
BBCBBFCFFCCCGGGGGGGGGGGHHHGHHHHHHHHHHHHHHHHGGGGGGHHHHHHHHHHHHHHHGHHHHGHHGHHHHHHHHGHHHHHHHHHHHHHHGHHHHHHHHHHHHHHHGHHHHHHGGGGGHHHGHHGGHGGGGGHHHHHGHGHHGGGHGHHGGHEHHGGGGHHHHHGHHHHHHHHHGGGGGGGGHGHHHHHGHGHHGHHHGHGHHGHHHHHHHHHGGGGGGHHHGGGGGGHHHHGHGGFGGGHHHHFGHHHHFHHFHHGGGGGHGHGHHHHHHHHHHHHGHHHHHHHGHHHFGGHHHHGGGHHHGGGGGGGHGHGHHHGFHHHGGGGGHHCHGGGGHGGGGGGGGGGFFFFFFFBBBAB
@M02197:105:000000000-AN6RF:1:1102:3901:15186 1:N:0:1
ACGTAACCACGTTCCTCCGCTTATTGATATGCTTACTTCCTCTAAATGACCAAGATCCTCCGCTTATTGATATGCTTAAGTTCAGCGGGTATCCCTACCTGATCCGAGGTCAACCTTGAGAAAGTTGGGGGTTCTGGCGGGTGGACGGCTGGACCCTGTAGCGAGGAGTATTACTACGCTGAGAGCCAGACGGCACCGCCACTAGTTTTAAGGGCCGCCGGTACAGCGGGCCCCAAGGCCAAGCAGAGCTTGATTGGTCATAATGACGCTCGAACAGGCATGCCCGCCGGAATACCAGCGGGCGCAATGTGCGTTCAAAGATTCGATGACTCAC
+
BBCBBFBFFCCBGGGGGGGGGGGHHHHHHHHGHHHHHHHHHHHHHHHHHHHGHHHHHHHHHGGGGGHHHHHHHHHHHHHHHHHHHHGGGFGHHHHHHHHHHH<H;99GGG;H0HHHHHHHFFHHF<HHGGGG:;HHH<GGG4CG#6DG6;GG%HHGHGB9G9GFG92FF7FGGG;;G779GAF.9FFFF:FF9FFFFGGGFFFBFGGFFHGGCFEFFFFFGHDGGFGCCFFFFFHFHGGGGHFGHHFG2FGCCACHHHHHGGC?DGGGHHGFG3HFHHGGGGGGGGGHHHFFCHGGGGGGGGGHHHHECGGHGGGGGGGGGGFFFFFFFCCCCC
@M02197:105:000000000-AN6RF:1:1102:18383:15120 1:N:0:1
ACGTAACCACGTTCCTCCGCTTATTGTTATGCTTAAGTTCAGCAGGTAGTCCCACCCGATTTGAGGTCAAGGTCGTTTTTGTGGGTCGAGCCTCCCACCGATGAATCGGCGGTGACCGGAACACCATCGTTGTCAATGAGAAGGTTAGAAGCAGAGGTACAGTGCAGAAACCCGAGACGTAGAAACATATTATCACGTCAAGGATCGGCAAAGCAGACCCCACTAATCCATTTGGGAGGAGCTCGCTTCAAGGTGAAACCAGCAAATGACCTCCAAGTCCAAAATCCTCTCCACCAAAGGAAGGGCTTTTGAGAATTTCACGACACTCAAACGGGTGTGCCCCTCGGAATGCCAAGGGGCGCAAGGTGCGTTCAAAGATTCGATGATTCAC
+
BBBBAFBFFBBBGGGGGGGGFFGFHCGGHHFHFHHHFHFHHHFGFEGFHHEFGHHGEGGG?FHHGFGFHHHHFGF>EGGEEBFFGGGECEFGHGHEFHGGGCGHHHHHGGGG<</2</</>/<0CC11.>GB.<00=00000<C/<0.0=DG:/CGEBBFFFFFB00DFE/FD#B?;EFEGFBBCBB0;BEFC09FCBEGFE;?CGCFHFFG8GEDF?.FDHHGDD#HHF8GBFGHHHFC<-/?HHHHGFGHFHFGD@C22FBGGGHGE?2EEFF2HFDF433BFEEB///E?FDGFHHG3FFG1FBGF4GFF4B413E1GHG3@F5EHGGFFGHFEEEFE0GGHGEFDFFCGHHGEE2E4544AAEECGGGFGGG?FGFFFBFFFAAA3A
@M02197:105:000000000-AN6RF:1:1102:5779:15307 1:N:0:1
ACGTAACCACGTTCCTCCGCTTATTGATATGCTTAAGTTCAGCGGGTAGTCCCACCCGATTTGAGGTCAAGGTCGTTTTTGTGGGTCGAGCCTCCCACCGATGAATCGGCGGTGACCGGAACACCATCGTTGTCAATGAGACGGTTAGAAGCAGAGGTACAGTGCAGAAACCCGAGACGTAGAAACATATTATCACGTCAAGGATCGGCAAAGCAGACCCCACTAATCCATTTGGGAGGAGCTCGCTTCAAGGTGAAACCAGCAAATGACCTCCAAGTCCAAAATCCTCTCCACCAAAGGAAGGGCTTTTGAGAATTTCACGACACTCAAACGGGTGTGCCCCTCGGAATGCCAAGGGGCGCAAGGTGCGTTCAAAGATTCGATG
+
BBBBBFBFFBBAGGGGGBFGGGGHHHHFHHHHHHHHFHHHHHHGGGEFGHHHHFHGGGGGGGHHGHHHHHHGGHGGGGGGGHHGGGHGGGGGHHHGHHGGGGGHHHHHGGGG@/<CB<C-A-GCDC<CA<<C.00DD000B0AD.;.:CFHHFFFFCFFFFFFFFFFFEFFGGGGFAEFGGGGFFFFBFFGGGGEDFGGGGGDCCGHGHHHGHHHFGGHHFHHHHHHFGG9GFGHHGHGGGGDGHFHHHHHHHGHHHHHGBFFHHHGHGGHHGHHHHHGGHGFHFDGGFEGF?GGFHHHHHEGFA3HFGDHHHGHHGHGGGFG35GHGGHGEEAHFECGGE?AE35HFGEF3CHDGGGGGFFGGGGGGGFGCGFFFBFFFBB@BB
@M02197:105:000000000-AN6RF:1:1102:16097:15616 1:N:0:1
ACGTAACCACGTTCCTCCGCTTATTGATATGCTTAAGTTCAGCGGGTAGTCCTACCTGATTTGAGATCGAACGTTCAAAAAGCTGTCTTCACCAAGGAAAGACGTTTATAAGCTCCAGCGAACCTCCGTCACCGAAGGTTACCTGGCAGGCAACCACAAGCGTAAATAGTTATCACACCCGTGACGCCACCAAACACTGGCAGGCTAATTCATTTGAGAGGAGCCGGCTGTGCGCCAGCAAGCCCCCAAGTCCAAGCTCTTCATGGCGAACCACAAGAGTTGAGGTGTTCATGATACTCAAACAGGCATGCCCCTCGGAATAGCCAAGGGGCGCAAGGTGCGTTCAAAGATTCGATGATTCAC
+
AABAAFCFFCCCGGGGGGGGGGGHHHGHHHHHHHHHHHHHHHHGGGGGGHHHHHHHHHGHHHHHGHHHHGHHGHHHHHHHHGHHHHHHHHHHHHHHGHHHHHHGGGHHHHHHHHHHHHGGGGGGHHHGHHGGHGGGGGHHHHHGHHHHGGGHHHGGGHHHGGGGGHHGHGGHHHHHHHGGGGGGGGGGGGHHHHGGGGHHHGHHGGHHGHHHHFHHHHGGGFGFFHHHGGGGFGGHHHGHGGGGGHHHHHGGHHHHHHGGEHGGGGGGGHGHHHHHHHHFGHHGHHHFHHGHHGHHGHGHHFHHHGHHGGGGGGGHHHHHHHHGHHHGGGCGHCHHGGFEFGGGGGGGGGGFFFFFFFBBBBB
@M02197:105:000000000-AN6RF:1:1102:10715:15688 1:N:0:1
ACGTAACCACGTTCCTCCGCTTATTGATATGCTTAAGTTCAGCGGGTATCCCTACCTGATCCGAGGTCAACCTGTAAAAAAAAATTGGGGGTTCTGGCGAGCCACCGGGGGGAACTCTATAGCGGGAGTATGTACTACGCTTAGAGCCCACCGGCGCCGCCACTAATTTTGAGGGCCGCGGAGACCGCGTGCCCCAATACCACGCTAGGCGTGAGTGGTTAAATGACGCTCGAACAGGCATGCCCTGCGGAATACCACAGGGCGCAATGTGCGTTCAAAGATTCGATGATTCAC
+
CCCBCFCFFCCDGGGGGGGGGGGHHHHHHHHHHHGHHHHHHHHGGGGGHHHHHHHHHHGHHHHGGGGHHHHHHHHHHGHHGFGGHHHHHGGGGHHHHHGG?DGHHHGGGGGFFFFFFFFFFFFFFFFFFFFFF9FFFFFFFFFFFFGFFFFFFFFFFGFFGGHHHGFFHGHFFFFFFFFFGFFFFGGGGGGFFHGHGGFFFFFGHGHGGHHHHHGFHFHHFHHFGGGGHHFHHHHHEGHHGFGGGFECHGFHGCHHHFGGEE2HHHHFAEGGGGGGGGGGFG4FFFFFFBABAA
@M02197:105:000000000-AN6RF:1:1102:13314:15694 1:N:0:1
ACGTAACCACGTTCCTCCGCTTATTGATATGCTTAAGTTCAGCGGGTAGTCCCACCCGATTTGAGGTCAAGGTCGTTTTTGTGGGTCGAGCCTCCCACCGATGAATCGGCGGTGACCGGAACACCATCGTTGTCAATGAGACGGTTAGAAGCAGAGGTACAGTGCAGAAACCCGAGACGTAGAAACATATTATCACGTCAAGGATCGGCAAAGCAGACCCCACTAATCCATTTGGGAGGAGCTCGCTTCAAGGTGAAACCAGCAAATGACCTCCAAGTCCAAAATCCTCTCCACCAAAGGAAGGGCTTTTGAGAATTTCACGACACTCAAACGGGTGTGCCCCTCGGAATGCCAAGGGGCGCAAGGTGCGTTCAAAGATTCGATGATTCAC
+
BCCCBFCFFDDCGGGGGGGGGGGHHHHHHHHHHHHHHHHHHHHGGGGGGHHHHHHGGGGGGGHGGHHHHHHHBFEEEGGGGHHGGGHGGGGGHHHGHHGGGGGHHHHHGGGG<</=G<D-A-GFG.0CD.C<<G0GD=DCGGAE.CAC0GCGFBFFFFFFFFFFFFFFFGFFFFFGGGGGGGGGGGGGGGGGGGFGGGGGGGGGGGHHHHHHHHHGGGHHHHHHHHHFHHHHHGHHHHHGGGGGHHHHHHHHHGHHHHHHHHHHHHHHGGHHHHHHHHGHHGHHHGGGHHGFFHHHHHHHHGHHHHHHHHHHHHHHGHGGGHHHHGHGHHGGGGHFGGGGGGGGGHHHHHHHHHHGGGGGHHHHGGGGFGGGGGGGGGGFFFFFFFBBBBB
@M02197:105:000000000-AN6RF:1:1102:17935:15799 1:N:0:1
ACGTAACCACGTTCCTCCGCTTATTGATATGCTTAAGTTCAGCGGGTAGTCCTACCTGATTTGAGATCGAACGTTCAAAAAGCTGTCTTCACCAAGGAAAGACGTTTATAAGCTCCAGCGAACCTCCGTCACCGAAGGTTACCTGGCAGGCAACCACAAGCGTAAATAGTTATCACGCCCGTGACGCCACCAAACACTGGCAGGCTAATTCATTTGAGAGGAGCCGGCTGTGCGCCAGCAAGCCCCCAAGTCCAAGCTCTTCATGGCGAACCACAAGAGTTGAGGTGTTCATGATACTCAAACAGGCATGCCCCTCGGAATAGCCAAGGGGCGCAAGGTGCGTTCAAAGATTCGATGATTCAC
+
BBBBBFBFFBBBGGGGGGGFGGGHHHHHHHHHHHHHHHHHHHGGGGGGGHHHHHHHHHHHHHHHGHHHHGHGGHHHHHHHHGHHHHHHHHHHHHHFGHHHHGHGGGHHHHHHHHHHHHHGGGGGHHHGHHGGHGGGGGHHHHHHHHGHGGGHHHHGGHHHGGFFGHHGHFGHHHGHGGGGGGGGGGGGGGGGGGGGGGGGGGHHGGGGFFHHFFGHFFFFFFGFEFFHFGGFFGHFFFGHGGC?F2DHFFCFBHHHHHHHDGGFF@EE?BEGDGHHHHHGHHCEHHGBEHHHHGHHGFHHFFFFFGCEC?EEAE?HHHHHHHGGGHGEA?2GHHFHGGGGFFGGFGGBCFGFFFFBFFA@BBA
@M02197:105:000000000-AN6RF:1:1102:21528:15730 1:N:0:1
ACGTAACCACGTTCCTCCGCTTATTGATATGCTTAAGTTCAGCGGGTAGTCCTACCTGATTTGAGATCGAACGTTCAAAAAGCTGTCTTCACCAAGGAAAGACGTTTATAAGCTCCAGCGAACCTCCGTCACCGAAGGTTACCTGGCAGGCAACCACAAGCGTAAATAGTTATCACACCCGTGATGCCACCAAACACTGGCAGGCTAATTCATTTGAGAGGAGCCGGCTGTGCGCCAGCAAGCCCCCAAGTCCAAGCTCTTCATGGCGAACCACAAGAGTTGAGGTGTTCATGATACTCAAACAGGCATGCCCCTCGGAATAGCCAAGGGGCGCAAGGTGCGTTCAAAGATTCGATGACTCAC
+
CDDCCFCFFCDCGGGGGGGGGGGHHHHGHHHHHHHHHHHHHHHGGGFEGHHHHHHHHHHHHHHHGHHHHGHHGHHHHHHHHGHHHHHHHHHHHHHGGHHHHHHGGGHHHHHHHHHHHHHGGGGGHHHGHHGGHGGGGGHHHHHHHHHHGGGHHHHGGHHHHGGGGHHHHHHHHHHHGHGGGGGGHHHHHGHGHHHGGGHHHHHHGHHHHHHGHHHHGHHFGGGGGHHHGGFFFFHHHHGHGGGGGHGHGHHGHHHHHHHHHHGGGGGHFGGHHHHHHHHHHHHGHHHHHHGHHHHHGHHHFFHHHHHHGGGGGGGHHHHHGHHHHHHGGGGGHHHHGGGGHGGGGGGGGGGFFFFFFFBBABC
@M02197:105:000000000-AN6RF:1:1102:12000:15984 1:N:0:1
ACGTAACCACGTTCCTCCGCTTATTGATATGCTTAAGTTCAGCGGGTAGTCCCACCCGATTTGAGGTCAAGGTCGTTTTTGTGGGTCGAGCCTCCCACCGATGAATCGGCGGTGACCGGAACACCATCGTTGTCAAAGAGAAGGGTAGAAGCAGAGGTACAGTGCAGAAACCCGAGACGTAGAAACATATTATCACGTCAAAGATCGGCAAAGCAGACCCCACTAATCCATTTGGGAGGAGCTCGCTTCAAGGTGAAACCAGCAAATGACCTCCAAGTCCAAAATCCTCTCCACCAAAGGAAGGGCTTTTGAGAATTTCACGACACTCAAACGGGTGTGCCCCTCGGAATGCCAAGGGGCGCAAGGTGCGTTCAAAGATTCGATGACTCAC
+
ABABB@?FFABAAGGGFGGG?EGHHHGBHHFHHHGHFAFHFHHD?EEFAGFBHHHGCEGGGFHHGHHGHHHHHFEEEFAFGGFGG>FEGGGEHHHGFHGEEGGHHHGFGGGG/</<D-<<<AFBD.0/.<C/.00D00;/://:.;/.:00;C:/;FBFBB;9CF0FFEFD?FF9..A9EFFFGGGFB9:CB/9BDF:FC;#?A/?GFHFEHBFG?ECEHG<FHHH5C9F9GBFGFHHHD@@//1G1HHFBGGBHGHGFHHFF>2HHBCEFGGHHHG2GHFFGCE?/BHGEF?3FGD33C3GFHG3DBF@@BFFHFGHGGGFHGB?5DFHF>DAGA1CGGGGGFGFHGFBGHGGAA?E?GG5HHGCGGFFGFGGGGGGGFFFFFBFBA>>3
@M02197:105:000000000-AN6RF:1:1102:15411:15914 1:N:0:1
ACGTAACCACGTTCCTCCGCTTATTGATATGCTTAAGTTCAGCCAGTAGTCCTACCTGATTTGAGGTCACATTAATGAAAATTTGTCCAAGTTAATGGACTGTTAGAAGCTGAACCTGCTTCACGTCAATAGCGTAGATAGTTATCACACCAATGAACGGGTCAACAAATTGTTCCGCTAATGCATTTCAGGGGAGCCGATCTCGAAAGAGACCAGCAAAAGAAACCCCCACATCCAAACACGCGACAAGTAAAAACCTGAGGAGGTTGATATATGAATGTCACTCAAACAGGCATGCTCCTCGGAATACAAAGGAGCGCAAGGTGCGTTCAAAGCTTCGATGATTCAC
+
AAAAAFAFFBBBGFGBGGGGGFGHHHHGGFFHGHHHHHHHHGHHFHHHHFGHHHHHHGHHHHFHGFFFGHHHHHHBFGHBGFGHFFHHFHHHHHHHHHFHHHHGHGHHGHHHHHHHHHHHH:EGGA9GGHHHHGEGGGHGFGGHHGHHGHGHGHHHHHGDE4DHD9FFGH8;HHHGGGGGFHHGHHGHFHGGGDGGGEGGGGHHHFHFGFGHHHHHGGEHGGGGGE?DDG7GGGGBFB/E>>/GGB1B11?//@11GF@B0/>B00FF2D2D2221B@@D11EA1AB111A11B1GA//A/A0222B2212FGE?0E0B1FFA000011DB311A111@33133A11>1
@M02197:105:000000000-AN6RF:1:1102:24801:16050 1:N:0:1
ACGTAACCACGTTCCTCCGCTTATTGATATGCTTAAGTTCAGCGGGTAGTCCCACCCGATTTGAGGTCAAGGTCGTTTTTGTGGGTCGAGCCTCCCACCGATGAATCGGCGGTGACCGGAACACCATCGTTGTCAATGAGACGGTTAGAAGCAGAGGTACAGTGCAGAAACCCGAGACGTAGAAACATATTATCACGTCAAGGATCGGCAAAGCAGACCCCACTAATCCATTTGGGAGGAGCCCGCTTCAAGGTGAAACCAGCAAATGACCTCCAAGTCCAAAATCCTCTCCACCAAAGGAAGGGCTTTTGAGAATTTCACGACACTCAAACGGGTGTGCCCCTCGGAATGCCAAGGGGCGCAAGGTGCGTTCAAAGATTCGA
+
CCCCCFCFFCCCGGGGGGGGGGGHHHHHHHHGHHHHFGHHHHHGGGGGGHHHHHHGGG?EFGHHGGHHHGHHHHGGGGGGGHHGGGHGGGGGHHHGHHGGGGGGFHHHGGGGA</?FC@-<-0<C.0/A.C/ED<0<000;GDD.CCBFGFFFFFFFFFFFFEFFFFFEGAFFFFFFEGGGGGGGGGGGGFFFABGGGGGGGGGGGHHHHHHHGHGGGEGD0BDGFFHHHFFHGHHHGHCGGGDC1HFFFHGHHHHGGHHHHGHHHHHFGHFGHHHHEGHHHHHGGFFHHEC/HHGHHHHHHHFGEHFGHHHHHHGEHGGGHGB@GHGHHAGGGHHEGE?EE2EFGFDB3HGGFEGEECGHGGGGGFGGGGFFFFFBFBBA?B
@M02197:105:000000000-AN6RF:1:1102:16533:16160 1:N:0:1
ACGTAACCACGTTCCTCCGCTTATTGATATACTTAAGTTCAGCGGGTAGTCCCACCCGATTTGAGGTCAAGGTCGTTTTTGTGGGTCGAGCCTCCCACCGATGAATCGGCGGTGACCGGAACACCATCGTTGTCAATGAGACGGTTAGAAGCAGAGGTACAGTGCAGAAACCCTAGACGTAGAAACATATTATCACGTCAAGGATCGGCAAAGCAGACCCCACTAATCCATTTGGGAGGAGCTCGCTTCAAGGTGAAACCAGCAAATGACCTCCAAGTCCAAAATCCTCTCCACCAAAGGAAGGGCTTTTGAGAATTTCACGACGCTCAAACGGGTGTGCCCCTCGGAATGCCAAGGGGCGCAAGGTGCGTTCAAAGATTCGATGATTCAC
+
1AA11CAFFAAAGBFEGGGCEEEH33DG3FGF2FBFHHFHHHFEC?EE/FE2GHFGAEGGGFHGEHHCGHHHFGEE/FFFG0FE/?FEEGGEHHE/GGEFC?/GGFHCGCCG///?G-<<A-FBC.0/<.GB.==GB0<00::..;..000:C//BFBFBBB#BF/CEF9C89AFFAEFFFFFC;0;0;0BF?FA9B;EBG6ADGGFBFFFFFHHEAFEAC0FFFD<CGB<//E9?BG<.DCFGF>1EHEHGGFHEHFFG11F2@2F<?/GBG<C2FCDB32?20DA3GFFFFFHGBHHCGFF0F3?3GBG4F4DFEHDEEFE>3EHGGG1G?GGBGGGCFE0?HHHHGHHHHHG?GCGGGHFHCGGGFFGGGGGGGGGFFFFFFFBAA3A
@M02197:105:000000000-AN6RF:1:1102:16547:16083 1:N:0:1
ACGTAACCACGTTCCTCCGCTTATTGATATGCTTAAGTTCAGCGGGTAGTCCCACCCGATTTGAGGTCAAGGTCGTTTTTGTGGGTCGAGCCTCCCACCGATGAATCGGCGGTGACCGGAACACCATCGTTGTCAATGAGACGGTTAGAAGCAGAGGTACAGTGCAGAAACCCGAGACGTAGAAACATATTATCACGTCAAGGATCGGCAAAGCAGACCCCACTAATCCATTTGGGAGGAGCTCGCTTCAAGGTGAAACCAGCAAATGACCTCCAAGTCCAAAATCCTCTCCACCAAAGGAAGGGCTTTTGAGAATTTCACGACACTCAAACGGGTGTGCCCCTCGGAATGCCAAGGGGCGCAAGGTGCGTTCAAAGATTCGATG
+
BCCCCFCFFDDCGGGGGGGGGGGHHHHHHHHHHHHHHHHHHHHGGGGGGHHHHHHGGGGGGGHHGHHHHHHHFGGFGGGGGHHGGGHGGGGGHHHGHHGGGGGHHHHHGGGG>@AFG<C@C?C0DC<GD<C<<D0DDDB:CGDGAF:CFGFFHGFFGFFFFFFGFFFFEFBGGGGGGGGGGGGFFGGGGGFGEBFFGGGGGGGGGGHHHHGGHGHGGGHHHHGHHHFFGHFHHGHHHHHGGGGGHHHHHHHHHGHGHHGHHHHHHHHHGGHHHHHHHHGHHHHHHGGFHHGGGHHHHHGHHEHHHHHHHHHHHHHHGHGGGHGHFGGGHHFGGGHHGGGGGGGGHHGHHHHGHHHGGGGGHHHGGGGGGGGGGFFFBFFFBBBAB
@M02197:105:000000000-AN6RF:1:1102:10966:16346 1:N:0:1
ACGTAACCACGTTCCTCCGCTTATTGATATGCTTAAGTTCAGCGGGTAGTCCTACCTGATTTGAGGTCAAACGTCAATAAGGAAGACGCTGATAAAAGCGTCGACGCGTTAGAGGCACGGGACCTTCATTCATGCACTTCAGCTAACGGCGATCATTATCACGCCGAAGGCCTTGTCATGCAAAGTCGAAAGTCGACCGCAAGCCGATGCATTTCAGGAGAGCCCGAGTCCTGGACGAATCCAAGTCTCCGGCAGCCCCCACCATCCAAACGCCCTCTCGAAGCAAATCGAGAGGGGTTGAGAATTTACTGACACTCAAACAGGCATGCTCCTCGGAACACCGAGGAGCGCAAGGTGCGTTCAAAGATTCGATGACTCAC
+
BBBAAFBFFBBBGGGGGGGGGGGHHHHHHHHHHHHHHHHHHHHGGGEEGHHHHHHHHHHHHGHHGHHHHHHHGGHGGHHHHGHHHHGGGGGGHHHHHHHGGGGGGGGGGGGGHHGGGHGGGGGGHHHHHHHGHHGHGHHHHHHHH<HGGGGGGGGHHHHHHHGHGGGGGGGGGGGGGGGGGGGGGFGGGGGF;FF:FFGGGFFFGFFGGFGGGGGGGHFHFFFFGHHGEGHGGGHGHHHHHHHHGGCFGFHGGGGGGGGHGGHHGGFCGFFGGGGHHFGHHHGHGHHHGHHGGGGHFFGGHHBHBHHHHHHFGFGHHHG3HHHHHHGHEGGGGGHGGGGGGFHFABAEEGBCHGGGGHGGGGGGGGGGFFFFFFFABBBB
@M02197:105:000000000-AN6RF:1:1102:28139:16329 1:N:0:1
ACGTAACCACGTTCCTCCGGCTTATTGATATGCTTAAGTTCAGCGGGTAGTCCCACCCGATTTGAGGTCAAGGTCGTTTTTGTGGGTCGAGCCTCCCACCGATGAATCGGCGGTGACCGGAACACCATCGTTGTCAATGAGACGGTTAGAAGCAGAGGTACAGTGCAGAAACCCGAGACGTAGAAACATATTATCACGTCAAGGATCGGCAAAGCAGACCCCACTAATCCATTTGGGAGGAGCTCGCTTCAAGGTGAAACCAGCAAATGACCTCCAAGTCCAAAATCCTCTCCACCAAAGGAAGGGCTTTTGAGAATTTCACGACACTCAAACGGGTGTGCCCCTCGGAATGCCAAGGGGCGCAAGGTGCGTTCAAAGATTCGATGATTCAC
+
CDDCCFCFFDBAGGGGGGGGGGGHHHHHHHHHHHHHHHFHHHHHGGGEEEHHHHHHGGGGGGGHHGHHHHHHHHHGGGGGGGHHGGGHGGGGGHHHGHHGDGGGHHHHHDGGG<@/1F@C-ADCGGA0B.<GFED0C:0:CC0DE.;.CBGBB0//BF9BBEFFFFGB;FGFFGBBFFFGFBBGGFGFFB:FBBDAD;:FBD?BBFGHGHGHHHHEDDCCED=G:G0CFHGHHGGGG1HFFC@?FGDFHGGHHHHHHG<BGGBDFF2CCDGG2HFBFHHGHGHHHFGFCHFEFHGFHHFFHGFGB?33HHGFHHGDG1CDGEF4FFEFFHHGGFFFHEA0CGGEEGGBDFFHHFGF2FEGEGCHHGGGGFCBGGGFGGGGFBFFBFFBBAA3
@M02197:105:000000000-AN6RF:1:1102:23489:16320 1:N:0:1
ACGTAACCACGTTCCTCCGCTTATTGATATGCTTAAGTTCAGCGGGTAGTCCCACCCGATTTGAGGTCAAGGTCGTTTTTGTGGGTCGAGCCTCCCACCGATGAATCGGCGGTGACCGGAACACCATCGTTGTCAATGAGACGGTTAGAAGCAGAGGTACAGTGCAGAAACCCGAGACGTAGAAACATATTATCACGTCAAGGATCGGCAAAGCAGACCCCACTAATCCATTTGGGAGGAGCTCGCTTCAAGGTGAAACCAGCAAATGACCTCCAAGTCCAAAATCCTCTCCACCAAAGGAAGGGCTTTTGAGAATTTCACGACACTCAAACGGGTGTGCCCCTCGGAATGCCAAGGGGCGCAAGGTGCGTTCAAAGATTCGATGATTCAC
+
CCCDCFCFFCBBGGGGGGGGGGGHHHHHGHHHHHHHHHHHHGHGGGEFGHHHHHHGGGGGGGHHGHHHHHHHGHEFEGGGGHFGGGHGGGGGHHHGHHGGGGGHHHHHGGGG>?/GG@@-@CHCFAFGG<GCCDGHHEGH00CE.C.<CGHGFFGFGBFFFB:FFFFFFGAFFFGGGFBEGGGGGGFFGFGGFGFGGGGGGFB?CGHEFGHH:HHGGGHGGHGHHHHHHHHHHGHHHHHGGGCGHHGHHHHHHHHHHHHHHHHHHGHHGGHHGHHHHHGHHHHHHGGFHEGGHHGHHHHHHHHHHGGHHHHHHHHGEGEFFHHGEGHGHHEGGFHHGGGGGGGGGHHHHHHHHHHGGGGGHHHGGGGGHGGGGFGGGGGFFBFFFFCCCCC
@M02197:105:000000000-AN6RF:1:1102:27369:16547 1:N:0:1
ACGTAACCACGTTCCTCCGCTTATTGATATGCTTAAGTTCAGCGGGTAGTCCCACCCGATTTGAGGTCAAGGTCGTTTTTGTGGGTCGAGCCTCCCACCGATGAATCGGCGGTGACCGGAACACCATCGTTGTCAATGAGACGGTTAGAAGCAGAGGTACAGTGCAGAAACCCGAGACGTAGAAACATATTATCACGTCAAGGATCGGCAAAGCAGACCCCACTAATCCATTTGGGAGGAGCTCGCTTCAAGGTGAAACCAGCAAATGACCTCCCAGTCCAAAATCCTCTCCACCAAAGGAAGGGCTTTTGAGAATTTCACGACACTCAAACGGGTGTGCCCCTCGGAATGCCAAGGGGCGCAAGGTGCGTTCAAAGATTCGATGATTCAC
+
BBBBAFBFFBBBGGGGGGGGGGGHHHHHHHGFHHHFHHHGHHHGGGGGGHHGHGHGGGGGGGHHGEHHFHHHGHEEEFFGGGHGGEHGGGGGGHHGHGGGGGGHHHHHGGGG<<<FGC?-ADGFGEFGF.GHFFFFFHGFF0:E.CEHFF:C//CFGFFFFFFFFFFDFFFFFFFFGGEGGFFGFGGGGGGGGGGG:GFGGGGGGGHHHHFHGFHGD?EFHHFHGHHGHHGHFGHHHHHDGGGGFBHHFHHFHFHFHGBGHGHHHHHGEGFFHF/HHHGHHFFHHGGBG?E/?EHFHGHHHHHHHHHGHHHHHHHHGFGGGHHHGGHGHHEFFEFGGGGGGGGGGBFHGHHHFHCGGEE2GHGHGGEGHBGFGGGGGGFFFFFFFFBBBBB
@M02197:105:000000000-AN6RF:1:1102:7622:16473 1:N:0:1
ACGTAACCACGTTCCTCCGCTTATTGATATGCTTAAGTTCAGCGGGTAGTCCCACCCGATTTGAGGCCAAGGTCGTTTTTGTGGGTCGAGCCTCCCACCGATGAGTCGGCGGTGACCGGAACACCATCGTTGTCAATGAGACGGTTAGAAGCAGAGGTACAGTGCAGAAACCCGAGACGTAGAAACATATTATCACGTCAAGGATCGGCAAAGCAGACCCCACTAATCCATTTGGGAGGAGCTCGCTTCAAGGTGAAACCAGCAAATGACCTCCAAGTCCAAAATCCTCTCCACCAAAGGAAGGGCTTTTGAGAATTTCACGACACTCAAACGGGTGTGCCCCTCGGAATGCCAAGGGGCGCAAGGTGCGTTCAAAGATTCGATGATTCAC
+
CCCCCFBFFCCCGGGGGGGGGGGHHHHHHHHHHHHHGHHHHHHGGGGGGHHHHHHGGGGGGGHHEHGGHHHGBGFEGGGGGHHGGGHGGGGGHHHGHHGG?FDGHFHCGGGGCGGHHGGCDGHHGHHHGHHGEHHHGHHHHGGGGGGHHHHGGGGGGFFGGGGGGGGGGFGGGGGGGGFEEFFGFGFFFFFFGFFGGFEFFFFGEFFFFHHGHHBDGFFHFHHHHHHFGFFHHGFHHGHFD@GCFEHG1FFGFHHHHHGFHHHGGFHGC/BFHHHHHFGHEHHGAGGFEGEFAHFHFFHHHFHHHGHHBFHGHHGDCFDGGHHFGFG?GHGE?GGCEGGGGFGFBHHHHHHGBHGEFECFHCHHGGGCHGGGGGBGGGGFFFFFFF@B@BB
@M02197:105:000000000-AN6RF:1:1102:17084:16619 1:N:0:1
ACGTAACCACGTTCCTCCGCTTATTGATATGCTTAAGTTCAGCGGGTAGTCCCACCCGATTTGAGGTCAAGGTCGTTTTTGTGGGTCGAGCCTCCCACCGATGAATCGGCGGTGACCGGAACACCATCGTTGTCAATGAGACGGTTAGAAGCAGAGGTACAGTGCAGAAACCCGAGACGTAGAAACATATTATCACGTCAAGGATCGGCAAAGCAGACCCCACTAATCCATTTGGGAGGAGCTCGCTTCAAGGTGAAACCAGCAAATGACCTCCAAGTCCAAAATCCTCTCCACCAAAGGAAGGGCTTTTGAGAATTTCACGACACTCAAACGGGTGTGCCCCTCGGAATGCCAAGGGGCGCAAGGTGCGTTCAAAGATTCGATG
+
BCCCCFCFFCCBGGGGGGGGGGGHHHHHHHHHHHHHHHHHHHHGGGGGGHHHHHHGGGGGGGGHGHHHHHHHGGFGGGGGGHHGGGHGGGGGHHHGHHGGGGGHHHHHGGGG/</1F<C-><C<EEDG?<CCCFGHFBDCCGDG:CDGBGFBFGFFFFFFFFFFFFFDFFBAGGGGGGGGGGGGGGBBFGGFGGFGGGGGGGFCCGHHHHHHHHHEGGHHHHHHHHHGGHHGHGGHHHHDGGGGHHHHGHGHHHHHHHHHGHHHHHHHBGHHHHHHHHGHHHHHGGGHHEDC?HHGHHHFHGHHHFFGHHHHHHHHGHGGGHHHHGHGGHFGGGHHGGGGE??GHGHHFFFCGHGEEGGGHHHEGGGGGGGCGFFFBFFFBBBBB
@M02197:105:000000000-AN6RF:1:1102:4518:16899 1:N:0:1
ACGTAACCACGTTCCTCCGCTTATTGATATGCTTAAGTTCAGCGGGTAGTCCCACCCGATTTGAGGTCAAGGTCGTTTTTGTGGGTCGAGCCTCCCACCGATGAATCGGCGGTGACCGGAACACCATCGTTGTCAATGAGACGGTTAGAAGCAGAGGTACAGTGCAGAAACCCGAGACGTAGAAACATATTATCACGTCAAGGATCGGCAAAGCAGACCCCACTAATCCATTTGGGAGGAGCTCGCTTCAAGGTGAAACCAGCAAATGACCTCCAAGTCCAAAATCCTCTCCACCAAAGGAAGGGCTTTTGAGAATTTCACGACACTCAAACGGGTGTGCCCCTCGGAATGCCAAGGGGCGCAAGGTGCGTTCAAAGATTCGATGATTCAC
+
BBBBAFBFFBBAGGGGGGEGGGGHHGHHHHFHHHHGHHHHHGGGGGGGGHGFGHHGGGEGGGHGGHHHHHFHEFFGGGGGGHHGGGHGGGGGHHHGGHGGGGGHHHHHGGGG///?G@-<A-FCE.<<.<</.0=D00<G0C:D.;:.0:0:/:/BF9FFFFFGFFFFGGFFGFFFFGGGGGGFFGFFF0FGEDEGGGFGFGGGGGHHHHGHHHHDGDAHHHFEHHHHHGHHHGHHFGBD<-DCHGGGHHHGEHHHHHHHHGGHHHHHEDHEHHHHFGGDDHHGHGGHHGGGHHGFHHFHHHHGHGFHHHHFHGGDCGGFGHHHHGEGHFGGEFFGGEF?ECCGHHHHHGCFGHDGGGCCHCHHGGGGHGGGGGGGGGGBFBFFFFABBAB
@M02197:105:000000000-AN6RF:1:1102:27091:16705 1:N:0:1
ACGTAACCACGTTCCTCCGCTTATTGATATGCTTAAGTTCAGCGGGTAGTCCCACCCGATTTGAGGTCAAGGTCGTTTTTGTGGGTCGAGCCTCCCACCGATGAATCGGCGGTGACCGGAACACCATCGTTGTCAATGAGACGGTTAGAAGCAGAGGTACAGTGCAGAAACCCGAGACGTAGAAACATATTATCACGTCAAGGATCGGCAAAGCAGACCCCACTAATTCATTTGAGAGGAGCCGGCTGTGCGCCAGCAAGCCCCCAAGTCCAAGCTCTTCATGGCGAACCACAAGAGTTGAGGTGTTCATGATACTCAAACAGGCATGCCCCTCGGAATAGCCAAGGGGCGCAAGGTGCGTTCAAAGATTCGATGATTCAC
+
CCCCCFCFFCCCGGGGGGGGGGGHHHGHHHHGHHHHHHHHHHHGGGGGGHHHHHHGGGGGGGHGGGHHFHHHGGGFGGGGGHHGGGHGGGGGHHHGHHGGGGGHHHHHGGGG/<=FG-D-C-FCD.<C?GHCC0DHF0BGBBDG.CFFFFFFGFFFFFFFFFFFFFFFFFFFFFFFFAFFFFGGGGGGGFFGGFFGFEGFGGGGGGGGGFHHHGHGGGHFGAHFHHHFHHHGH9HHHGGGGGGHHHGGGGGGHHHHGHGGFGGBHHHFEGHHHFGFHHHHGGGGGHGFGHBHHHHHHGHHHGHHHHHHGFHHFHFFHHHGHGHG1FGGGGGGGHFHHHHHHGHHHGGGGGHFCCCECGHGFGGGGGGGGFFFFFFFBBBBB
@M02197:105:000000000-AN6RF:1:1102:8160:17189 1:N:0:1
ACGTAACCACGTTCCTCCGCTTATTGATATGCTTAAGTTCAGCGGGTAGTCCCACCCGATTTGAGGTCAAGGTCGTTTTTGTGGGTCGAGCCTCCCACCGATGAATCGGCGGTGACCGGAACACCATCGGTGTCAATGAGACGGGTTGAAGCAGAGGTACAGTGCAGAAACCCGAGACGTAGAAACATATTATCACGTCAAGGATCGGCAAAGCAGACCCCACTAATCCATTTGGGAGGAGCTCGCTTCAAGGTGAAACCAGCAAATGACCTCCAAGTCCAAAATCCTCTCCACCAAAGGAAGGGCTTTTGAGAATTTCACGACACTCAAACGGGTGTGCCCCTCGGAATGCCAAGGGGCGCAAGGTGCGTTCAAAGATTCGATGATTCAC
+
BBBBBFBFFB@AGGFGGGGGGGGHHHHHF6FGFFEGHFFGFDGCGGE0FGDGHHHGGGGCEGHEGFGHFGHHHHGGGGGGG2GDFAGGCEDGFHFFHGGGFGDEHHHHGGCC@//?1-<-><0<A.0CA.<.<CGHB0C000.;-;.-/0;09//B9;9FFFFFF7FBEE<EC9@CA?FFFBBFBFBC00;GGGEGGGFFFC?GGCCGG0HFEHGGGCHFGDD9FEHGHGC<CCHHC1CFGCGGHHGHEHHHHFHGGCHHGHHHGFFEGGHEHGFHHGCFHGFBFFEFAEGFFHGHFB0FHFHFHGE1HHHFHFF1CEEEEGGFGGHGCG/EFEGFGGA?CEEB0F2FFFFGC0AGGGGECGE0EE00GGFFGGGG?GGFFFFBFBAAAAA
@M02197:105:000000000-AN6RF:1:1102:27165:17207 1:N:0:1
ACGTAACCACGTTCCTCCGCTTATTGATATGCTTAAGTTCAGCGGGTAGTCCTACCTGATTTGAGATCGAACGTTCAAAAAGCTGTCTTCACCAAGGAAAGACGTTTATAAGCTCCAGCGAACCTCCGTCACCGAAGGTTACCTGGCAGGCAACCACAAGCGTAAATAGTTATCACACCCGTGACGCCACCAAACACTGGCAGGCTAATTCATTTGAGAGGAGCCGGCTGTGCGCCAGCAAGCCCCCAAGTCCAAGCTCTTCATGGCGAACCACAAGAGTTGAGGTGTTCATGATACTCAAACAGGCATGCCCCTCGGAATAGCCAAGGGGCGCAAGGTGCGTTCAAAGATTCGATGATTCAC
+
CDCCDFDFFCCCGGGGGGGGGGGHHHHHHHHHHHHHHHHHHHHGGGGGGHHHHHHHHHHHHHHHGHHHGGHHGHHHHHHHHGHHHHHHHHHHHHHHGHHHHHHGGGHHHHHHHHHHHHHGGGGGHHHGHHGGHGGGGGHHGHHHHHHHGGGHHHHGGHGHHGGGGHGHHHHHGHHHHHGGGGGGGGGGGGHHGGHGHHHHHHHGGHHHHHHHGFGHHHHGGGGGGHHGGGGGFGHHHHGHFGGDFCHHHHFGHHHHHHHHHHGGGGGHFGGHHHHHHHHHGHHGHGGHHHGHHHBHGHHFHDHHGFGHGGCGGGGHHHEHHHHHGHHGGGGGHGHFGGGGGGGGGGGGGGGFFFFFFBBBAAA
@M02197:105:000000000-AN6RF:1:1102:28038:17262 1:N:0:1
ACGTAACCACGTTCCTCCGCTTATTGATATGCTTAAGTTCAGCGGGTAGTCCTACCTGATTTGAGGTCAGATTTGTCAAAGTCAAGGGTTTGTTATCCCCAAGATACACCTTTTCTGTAGGAGCCTCTTCACGTCTAACGTAGATAATTATCACATTAGTGTTACTGAGCTATGATCCATCAGAAAAACTCATTCATTCAAGAGGAGCCAACAAGCAACCTCAGTTGCGCCAGCAATTATCCTCCAACTCCAACTTCACCCTTAACATAAATGCTAAAAGGCAGTTGAGAATTTCATGACGCTCAAACAGGCATGCTCCTCGGAATACCAAGGAGCGCAAGGTGCGTTCAAAGATTCGATGATTCAC
+
CCCCBFCFFCCCGGGGGGGGGGGHHGHHHHHHHHHHHHHFHHHGGGGGGHHHHHHHHHHHHHHGGHHHHHHHHHHHHGHHHHHHHHHGHHGGHHHHHHHGHGHGHHHHHHHHHHHHHHHHGGGHGHHHHHGHHHHHHGHGHHHGHHHHHHHHHHHHHHHHHHHHHHHHHHHHHHHHHHHHHHHGHHHHHHHHHHHHHHHGHHHGHHHHHHHHHHHHHHHHHHHHHGHHGHHHGHHHFHHGGHGGHHHHHHHHHHGAFFHHGHGHHHHHHHHHHHHHHHHHHGHHGHHHHHHHHHHHGEE?HGHHHHDGHHHHHHHGGGFGGGHFGHGHFHHGGGGGHHHHGGEGHGGGGGGGGGGFFFFFFFBBBBB
@M02197:105:000000000-AN6RF:1:1102:25856:17329 1:N:0:1
ACGTAACCACGTTCCTCCGCTTATTGATATGCTTAAGTTCAGCGGGTAGTCCTACCTGATTTGAGATCGAACGTTCAGAAAGCTGTCTTCACCAAGGAAAGGCGTTTATAAGCTCCAGCGAACCTCCGTCACCGAAGGTTACCTGGCAGGCAACCACAAGCGTAAATAGTTATCACACCCGTGACGCCACCAAACACTGGCAGGCTAATTCATTTGAGAGGAGCCGGCTGTGCGCCAGCAAGCCCCCAAGTCCAAGCTCTTCATGGCGAACCACAAGAGTTGAGGTGTTCATGATACTCAAACAGGCATGCCCCTCGGAATAGCCAAGGGGCGCAAGGTGCGTTCAAAGATTCGATGATTCAC
+
CCCCCFBFFCCCGGGGGGGGGGGHHHHGHHHHHHHHHHHHHHHGGGGGGHHHHHHHHHHHHHHGFHHHHGHHGHHHHHHHHHHHGHHHHHHHHGHHGHHHHHHGGGGHHHHHHHHHHHHGGGGGHHGGGHGGHGGGGGFFHHHHHHHHGGGHHHHGGHHHHGGGGHHHHHHHGHHHHHGGGGGFGGGGHGGHGGGGGGHHHHHHHGHGFFHHFHHHHHHGGGGGGHHFGGGGGGHHHHGHGGGGHHHHEHHFFHHHFEHGGHGGGGGHGFE3FHHHHHHHHHHGHGHHHHHHHGF5GHHHFGHFGHGHCGGGGGGHHHGHHGBCHHHGGGGGHHHHGGGGGGGGGGGGGGGFFFFFFFBBBBB
@M02197:105:000000000-AN6RF:1:1102:14296:17438 1:N:0:1
ACGTAACCACGTTCCTCCGCTTATTGATATGCTTAAGTTCAGCGGGTAGTCCTACCTGATTTGAGATCGAACGTTCAAAAAGCTGTCTTCACCAAGGAAAGACGTTTATAAGCTCCAGCGAACCTCCGTCACCGAAGGTTACCTGGCAGGCAACCACAAGCGTAAATAGTTATCACACCCGTGACGCCACCAAACACTGGCAGGCTAATTCATTTGAGAGGAGCCGGCTGTGCGCCAGCAAGCCCCCAAGTCCAAGCTCTTCATGGCGAACCACAAGAGTTGAGGTGTTCATGATACTCAAACAGGCATGCCCCTCGGAATAGCCAAGGGGCGCAAGGTGCGTTCAAAGATTCGATGATTCAC
+
BCCCCFCFFCCCGGGGGGGGGGGHHHHGHHHHHHHHHGHGHHHGGGGGGHHHHHHHHHHHHHHHGHHHHGHHGHHHHGHHHGHHGHHHHHHHHHHHGHGHGHHGGGHHHHHHHHHHHHHGGGGGHHHGHHGGHGGGGGGHHHHHHHHHGGGHHHHGGHHHHGFGGHHHHHHHHGHHHHGGGEFEGGGGHGHHGGGGGHHHHHHHHHHGGHGHHHHHHHHGGGGGGHHFGGGGGGGHHGGHGGGFGBHHHHCEHHHHHHFGHHEGGGGGFFEG3HHHHHHHHHHGHHHGFHHHHGFDGHGHGGHHHHGHGGGGGGGHHHFHHHFGBHHGGGGEHHHHGGGGHGGGGGGGGGGFFFFFFFBBBAB
@M02197:105:000000000-AN6RF:1:1102:7738:17383 1:N:0:1
ACGTAACCACGTTCCTCCGCTTATTGATATGCTTAAGTTCAGCGGGTAGTCCCACCCGATTTGAGGTCAAGGTCGTTTTTGTGGGTCGAGCCTCCCACCGATGAATCGGCGGTGACCGGAACACCATCGTTGTCAATGAGACGGTTAGAAGCAGAGGTACAGTGCAGAAACCCGAGACGTAGAAACATATTATCACGTCAAGGATCGGCAAAGCAGACCCCACTAATCCATTTGGGAGGAGCTCGCTTCAAGGTGAAACCAGCAAATGACCTCCAAGTCCAAAATCCTCTCCACCAAAGGAAGGGCTTTTGAGAATTTCACGACACTCAAACGGGTGTGCCCCTCGGAATGCCAAGGGGCGCAAGGTGCGTTCAAAGATTCGATGATTCAC
+
CCCCCFBFFCCBGGGGGGGGGGGHHHHHHHHHHHHHHHHHHHHGGGGGGHHHHHHFGGGGGGHHGHHHHHGHBGFFGGGGGHHGGGHGGGGGHHHGHHGGGGGHHGHHGGGG><FBG?C<@-GFG.<<.<CFCDHHF0DGB:AE.;..0CCGFFHGG9FFFFFFFFFFEFFFDFGF?AFGGGGFFGGGGGGFFGGGGGGGFGGGCGHHHGHHHFGGGFHFFFDFHHFGFGFFFGHHHHHGGGGGHFGHHGHGHGHHHGHHHHHHHGHHGGHGFHHHHHGFHHFGGGGGGFFGHHHHGHHHHHHHFGDHHHHHHHHBEBGEGHHGFGBGHFAGEDHGGGGGGGGGHHGHHHHHHFHGGGGGHHGHGF?GFGGGGGGGGGGFFFFFFFBAABA
@M02197:105:000000000-AN6RF:1:1102:7990:17561 1:N:0:1
ACGTAACCACGTTCCTCCGCTTATTGATATGCTTAAGTTCAGCGGGTAGTCCCACCCGATTTGAGGTCAAGGTCGTTTTTGTGGGTCGAGCCTCCCACCGATGAATCGGCGGTGACCGGAACACCCTCGTTATCAATGCGACGGTTTGAAGCAGAGGTACAGTGCAGAAACCCGAGACGGAGAAACATATTATCACGTCAAGGATCGGCAAAGCAGACCCCACTAATCCATTTGGGAGGAGCTCGCATCAAGGTGAAACCAGCAAATGACCTCCAAGACCAAAATCCTCTCCACCAAAGGAAGGGGTTTGGAGAATTTCACGACGCTCAAACGGGTGTGCCCCTCGGAATGCCAAGGGGCGCAAGGTGCGTTCAAAGATTCGATGATTCAC
+
AAAABFBFFABAGFGGGGGFGGGHGHHHFHHHHHHHFFFGHHGGGGGGGHHHFHHGGGGGGGHGGHGHHHEH3FEEFEG1FBCEDEHGGGG?FHHGHGGGC/CGFBHFCCFCC//F<-<-<->0E..CDCE.<0<=:0/.:-:-99.;0900////B/;0CFB#00FFFF/9A5.A..;#/9:BB$9/0FFBC/9FC0GGF3?GDBFF$;;B#CGC;..;DADG#D00=</9C<<9</<.CCC-1>1HBCF1FDDF?<11<11DF>22</2BFBFHD//FD2B20A<2F/EF/3FGGB32F?/E//F3B3BB@4@@?3>E?GGE3GHFFHE>1EG2EGFEAA01BHHHGG3HHGGGGGE2HHFF?GGGHGGGGGGGGGGFFFFFFBCBAAA
@M02197:105:000000000-AN6RF:1:1102:22096:17518 1:N:0:1
ACGTAACCACGTTCCTCCGCTTATTGATATGCTTAAGTTCAGCGGGTAGTCCTACCTGATTTGAGGTCAGATCTCGATGTTAACATTGACCGCCGCCCTACAGCAGGTCGAGGTTTCTTCAAGGCCCTTCAACGACGCGGACGTCGCGTGGAGTTCCCAGACGGCGAGGGTTATACAACGCCCAAGGGGTTACTCCCACAGAGACCCGAAACCGATGCATTTAAGGGGAGCCGCGGCGAAGCGGCAAGCCCCCAAGTCCAACCCCGCTCGGCGGTGAAACCGAACGGGCTTGATGATTTCAAGACACTCAAACAGGCATGCCCATCGGAATACCAATGGGCGCAAGGTGCGTTCAAAGATTCGATGACTCAC
+
BBBAAFB4DABAFGGGFEFGGGDHHHHHHHGHHGFHHEEGHHFGECAEFGGFHHGHGH3DGHHHGHHGHGFHHHFHFGHHHHGHHFHFHHHEGGGGEGGHHHHHHGHHHC?EGDFHFHHHGFGHHGGGFHDHHGGGGGEDGGGFGDDGFFGFHFFGFFFGEGG?BGGGFFFFFFFFFEFFAFBFFFFFBFFFEBFFFFFFFFFFFFFBFFFFFFBFFFFFFFFGGGGFGGGFCBDB@..-<-CECHDGCCFHGCGF</DA/GC@GEECEECGFHFFFEC@ECB/EGEHHHGHHFFHHHEHHHHHHFGHHHHGHEHHFGHG1?1ECHHBHHGF3GGFAE?GECFAEGGEFHFFGGDFF?FGFFF5FFFBBBBB
@M02197:105:000000000-AN6RF:1:1102:10995:17642 1:N:0:1
ACGTAACCACGTTCCTCCGCTTATTGATATGCTTAAGTTCAGCGGGTAATCCTACCTGATTTGAGATCGAACGTTCAAAAAGCTGTCTTCACCAAGGAAAGACGTTTATAAGCTCCAGCGAACCTCCGTCACCGAAGGTTACCTGGCAGGCAACCACAAGCGTAAATAGTTATCACACCCGTGACGCCACCAAACACTGGCAGGCTAATTCATTTGAGAGGAGCCGGCTGTGCGCCAGCAAGCCCCCAAGTCCAAGCTCTTCATGGCGAACCACAAGAGTTGAGGTGTTCATGATACTCAAACAGGCATGCCCCTCGGAATAGCCAAGGGGCGCAAGGTGCGTTCAAAGATTCGATGATTCAC
+
BCCABFCFFCCBGGGGGGGGGGGGHHHHHHHHHHHHGHHHGHHGGGGGHHHHHHHHHHHHHHGHGHHHHGHHGHHHHHHHHGHHHHHHHHHHHHHHGHHHHHHGGGHHHHHHHHHHHHHGGGGGHHHGGHGGHGGGFGHHHHHHGHHHGGGGHHHGGHHHHGFGGHGHHHHHHHHHHHGGGGGGGGGGHGHHHGGGHGHFGGGGHHHHHHHHHHHHHHHGGGGGGHHGGGGGFGHHHHGHGGGGHGHHHHHDGHHHHDHHHHGGGGGHGHGHHHHHHHGHHHHGHHHHHHHHHFHFGHHHG@HHHHGHGGGGGGGHHHHFHCFGHHCGGGGGHHHHGGCFEGGGGGGGGGGFFFFFFFBBBBB
@M02197:105:000000000-AN6RF:1:1102:16841:18023 1:N:0:1
ACGTAACCACGTTCCTCCGCTTATTGATATGCTTAAGTTCAGCGGGTAGTCCCACCCGATTTGAGGTCGAAAGTCCAGGGCGTCGTCCTCTGGTGAAGACAGTTATAAGCCAGAGCGTCTCCGACGTTCGTCGCTCAGGACGGCACAAATCGGCGTAGATGTTTATCACACCGGTCGAGCCATCGAGATCAACTCAAAGCTAATGATTTCAAGAGGAGCCGGCGAGCGCCAGCAGAAACCTCCAAGTCCAAGCTCACCCTACAGATGGAATCCGAGGGGAGTTGAGAATTTCATGATACTCAAACAGGCATACCCTTTGGAATGCCAAGGGGTGCAAGGTGCGTTCAAAGATTCGATGATTCAC
+
BCCCBFBFFCCCGGGGGGGGGGGHHHHGHHHHHHHHHHHHHHHGGGGGGHHGHHHGGGGGGGHHGHHHGGGGGGHHHHHGGGGGGGGGGHHHHGHGHHHHHHHHHHHHGHHHHHHHGGGGHHGGGGGGHGGGGGGHGHHHHGGGGGHHHHHGGGGGGGGGGGGGGGGGGGGGGGGGHHHGGHGHHHHHHHHHGHHHGHHGGHHHHHHHHHHHHHGGGGGGGGGGGGGGHGHHHHHHHGGHHGHHHHHGHHHHHHGHGGHHHHHHHHHHGGGGGGHGHHHHHHHHHHHHFFHHHHHHHHGHHHHFHHHHFHGCGHHHHGHHHHHHGHGGGGHHGHHHHGGGGHGGGGGGFGGGFFFFFFFCBBBB
@M02197:105:000000000-AN6RF:1:1102:6185:18039 1:N:0:1
ACGTAACCACGTTCCTCCGCTTATTGATATGCTTAAGTTCAGCGGGTAGTCCCACCCGATTTGAGGTCAAGGTCGTTTTTGTGGGTCGAGCCTCCCACCGATGAATCGGCGGTGACCGGAACACCATCGTTGTCAATGAGACGGTTAGAAGCAGAGGTACAGTGCAGAAACCCGAGACGTAGAAACATATTATCACGTCAAGGATCGGCAAAGCAGACCCCACTAATCCATTTGGGAGGAGCTCGCTTCAAGGTGAAACCAGCAAATGACCTCCAAGTCCAAAATCCTCTCCACCAAAGGAAGGGCTTTTGAGAATTTCACGACACTCAAACGGGTGTGCCCCTCGGAATGCCAAGGGGCGCAAGGTGCGTTCAAAGATTCGATGATTCAC
+
CBCCCFCFFCCCGGGGGGGGGGGHHHHHHHHHHHHHFHHHHHHGGGGGGFHFHHHGGGGGGGHHGHHHHGHHHHEEFGGGGHGGGDHGFGGGHHHGHHGGGGGGHHHHGGGG<>/CGCC-C@GFFC0<ACC/<0=GGDBF0:AD.;.:0CCFFF/BF9FFFBFFFEFDFF;FFFFFFFFFFFEFFFFFGFFGAABEC9GGFBGGGGHHHGHHHFFDGGHFFGEHHGBGGDCFFFHHHHFCFGGGHFF1HGGGHHHHDGGFFHHFHHFG??HFGHHHHHCFHHFHFDEBHGEC/HFHHGBEF2CGHFFBGDFHGGGDGGEFEFGEHGGEBFEGGGGFGGECGGGGFFHGF3HFHHHGFAECHCHFECFDHGGGGGGGGGGFFFFFFFBA>3A
@M02197:105:000000000-AN6RF:1:1102:11635:18184 1:N:0:1
ACGTAACCACGTTCCTCCGCTTATTGATATGCTTAAGTTCAGCGTGTAGTCCCACCCGATTTGAGGTCAAGGTCGTTTTTGTGGGTCGAGCCTCCCACCGATGAATCGGCGGTGACCGGAACACCATCGTTGTCAATGAGACGGTTAGAAGCAGAGGTACAGTGCAGAAACCCGAGACGTAGAAACATATTATCACGTCAAGGATCGGCAAAGCAGACCCCACTAATCCATTTGGGAGGAGCTCGCTTCAAGGTGAAACCAGCAAATGACCTCCAAGTCCAAAATCCTCTCCACCAAAGGAAGGGCTTTTGAGAATTTCACGACACTCAAACGGGTGTGCCCCTCGGAATGCCAAGGGGCGCAAGGTGCGTTCAAAGATTCGATGATTCAC
+
CCCBCFAFFDDCGGGGGGGGGGGHHGHHHHHHHHHHHHHGGHHCGGGHGHHGHHHGGGGGGGHGGFHHHHHHGGGEGGGGGHHGGGHGGGGGHHHGHHGGFGGHHHHHGGGG>>/FF/A/<<GFDC1GDFHF<0D<0=000<CD<C.A0C:00;:FF9FFFFCFFFFDFFFFGFGF?GGGGGGGGGFBGGGGFGFGFGGFG?GFFGHHHFEHHHFGGCHHGHFHHHHHFG0FGGHHHFHDGGCGHHF1HHHHHHHHHHGHHHHHHGFFGGHHHHHFHFGFEHHHHGGHHHGGHHHHHHHHHHHHHHHHHHHHHHHHGHEFGHHFHGHGHHEGGEHHGGGGGGGGHFGHHHHHHHHGGGCFGDGHGEEGGGGGGGGGGGGFFFFFFFBABAA
@M02197:105:000000000-AN6RF:1:1102:4970:18300 1:N:0:1
ACGTAACCACGTTCCTCCGCTTATTGATATGCTTAAGTTCAGCGGGTAGTCCTACCTGATTTGAGATCGAACGTTCAAAAAGCTGTCTTCACCAAGGAAAGACGTTTATAAGCTCCAGCGAACCTCCGTCACCGAAGGTTACCTGGCAGGCAACCACAAGCGTAAATAGTTATCACACCCGTGACGCCACCAAACACTGGCAGGCTAATTCATTTGAGAGGAGCCGGCTGTGCGCCAGCAAGCCCCCAAGTCCAAGCTCTTCATGGCGAACCACAAGAGTTGAGGTGTTCATGATACTCAAACAGGCATGCCCCTCGGAATAGCCAAGGGGCGCAAGGTGCGTTCAAAGATTCGATG
+
CCCCCFCFFCCBGGGGGGEGGGGHHHHHHHHHHHHHHHHHHHHGGGGGGHHHGHHHHHHHHHGHGHHHHGHGGGHHHHHHHGHHHHHHHHHHHHHHGHHHHHHGFGHHHHHHHHHHHHHGGGGGHHHGHHGGHGGGGGGHHHHGHHHHGGGHHHHGGHHHGGGGGHHHHGHHHHGHHHGGGEGGGGGEGGGHHHGGHGGFGGHHHGHHGGHHGHHHHHHFFFGGGHHGGGGGGGFHHHGHGGGGEFHHHHFGHHHHHHHHHHGGGGGHGHDHGHFHHHHHHHHGHHG5HGHHHHBHF5FHFGFHGBFHECFGGGGGHHHHHHGHHHHGGGGGGHHGEGGGGGGCGFFFBFFBBBBBA
@M02197:105:000000000-AN6RF:1:1102:15856:18298 1:N:0:1
ACGTAACCACGTTCCTCCGCTTATTGATATGCTTAAGTTCAGCGGGTAGTCCTACCTGATTTGAGATCGAACGTTCAAAAAGCTGTCTTCACCAAGGAAAGACGTTTATAAGCTCCAGCGAACCTCCGTCACCGAAGGTTACCTGGCAGGCAACCACAAGCGTAAATAGTTATCACACCCGTGACGCCACCAAACACTGGCAGGCTAATTCATTTGAGAGGAGCTGGCTGTGCGCCAGCAAGCCCCCAAGTCCAAGCTCTTCATGGCGAACCACAAGAGTTGAGGTGTTCATGATACTCAAACAGGCATGCCCCTCGGAATAGCCAAGGGGCGCAAGGTGCGTTCAAAGATTCGATGATTCAC
+
CDDCCFCFFCCCGGGGGGGGGGGHHHHHHHHHHHHHHHHHHHHGGGGGGHHHHHHGHHHHHHHHGHHHHGHHGHHHHHHHHGHGHHHHHHHHHHHHGHGHHHHGGGHHHHHHHHHHHHHGGGGGHHHGHHGGHGGGGGHHHHHHHHHHGGGHHHHGGHHHHGGGGHHHHHHHHHHHHHGGGGGGGGGGGGGGHGGGHHHGHHHGHHHHHGHHHHHHHHHHHHGHHHHHGGGGGGHHHHGHGGGGHHHHHHGGHHHGGHHHHGGGGGGHGHGHHHHHHHHHHHHGHHHHHHHHGHFHGHHHGFGHHHHHGGGGGGFHGHGHHHHHHHHGGGGGHHHHGGGGHGGGGGGGGGGFFFFFFF@BBBB
@M02197:105:000000000-AN6RF:1:1102:2102:18412 1:N:0:1
ACGTAACCACGTTCCTCCGCTTATTGATATGCTTAAGTTCAGCGGGTAGTCCTACCTGATTTGAGATCGAACGTTCAAAAAGCTGTCTTCACCAAGGAAAGACGTTTATAAGCTCCAGCGAACCTCCGTCACCGAAGGTTACCTGGCAGGCAACCACAAGCGTAAATAGTTATCACACCCGTGACGCCACCAAACACTGGCAGGCTAATTCATTTGAGAGGAGCCGGCTGTGCGCCAGCAAGCCCCCAAGTCCAAGCTCTTCATGGCGAACCACAAGAGTTGAGGTGTTCATGATACTCAAACAGGCATGCCCCTCGGAATAGCCAAGGGGCGCAAGGTGCGTTCAAAGATTCGATGACTCAC
+
AAAABFABFAABGGFGGGGGGGFHGHHGHHFFHHFHGHHC5BFFGCGCAFGHHHHHHHHHHGHHGHGGFDFEEHFFGHHHFEGHHGFHHFFFGHGGGHFGFGHFEFFHHHGHEFHHHHGGGGCFHGHGHFFFFGCGCGBFGFHGHEHFBFAFHHBGGHGFFGGFDHFHHBGGHAGBCGGDGGGFEEGFGFGGGGGGGGGFGHHHGGEGGHFHFGGHHHFEDFFFCAHEFFABFDEHHHGHCGC<AF3HHFHGGGBGCDF3HEEGGGGHFFEGGFFHGF2GGFHGHHBGBDGBGBFHEHCHFFBHGGFBE0E?AFDGD5FEBFGB222GGGGGGDHG2CGGHGGGFFGGGGFFFFFFB5?BBBB
@M02197:105:000000000-AN6RF:1:1102:22975:18502 1:N:0:1
ACGTAACCACGTTCCTCCGCTTATTGATATGCTTAAGTTCAGCGGGTAGTCCTACCTGATTTGAGATCGAACGTTCAAAAAGCTGTCTTCACCAAGGAAAGACGTTTATAAGCTCCAGCGAACCTCCGTCACCGAAGGTTACTTGGCAGGCAACCACAAGCGTAAATAGTTATCACACCCGTGACGCCACCAAACACTGGCAGGCTAATTCATTTGAGAGGAGCCGGCTGTGCGCCAGCAAGCCCCCAAGTCCAAGCTCTTCATGGCGAACCACAAGAGTTGAGGTGTTCATGATACTCAAACAGGCATGCCCCTCGGAATAGCCAAGGGGCGCAAGGTGCGTTCAAAGATTCGATGATTCAC
+
BBBBBFBFFBBBGGGGGGGGGGGHHHHHHHHHHHHGFHHHFCHFFGGGGHHHHHGHHHHHHHHGGHHHHGHHGHHHHHFHGGGHHHHHHHHHHHHHGHHHHHHGFFGHHHHHHHHHHHGCGGGGGHHGHHGG?FFGGGHHHGHHHHHHGGGHHHFFGHHHHGFGGHHHHGGGGGHHHHGGGGGGGGGEGGGGEGGGHGHGGGHHHHHGGFHHFFFHFHHGGGGGGHHHGGFGGGHHHGGHGGGGHGHHHHFGHHHGCG3BHHGGGGGHGHGGEHHHFHFGCGHGHGHHHHHHGGHHGGHHHHHHFFHHGGFFGGGHFBGHHHGHHHHGGGFGGHHHGGGGHGGGGGGGGGGFFFFFFFBBAAB
@M02197:105:000000000-AN6RF:1:1102:4085:18703 1:N:0:1
ACGTAACCACGTTCCTCCGCTTATTGATATGCTTACGTTCAGCGGGTAGTCCCACCCGATTTGAGGTCAAGGTCGTTTTTGTGGGTCGAGCCTCCCACCGATGAATCGGCGGTGACCGGAACACCATCGTTGTCAATGAGACGGTTAGAAGCAGAGGTACAGTGCAGAAACCCGAGACGTAGAAACATATTATCACGTCAAGGATCGGCAAAGCAGACCCCACTAATCCATTTGGGAGGAGCTCGCTTCAAGGTGAAACCAGCAAATGACCTCCAAGTCCAAAATCCTCTCCACCAAAGGAAGGGCTTTTGAGAATTTCACGACACTCAAACGGGTGTGCCCCTCGGAATGCCAAGGGGCGCAAGGTGCGTTCAAAGATTCGATGATTCAC
+
BBBBBFAFFBBAGGGGGGGEEGFHGHHHHHHHHHHHDHHHHHHGGGGGGGHGHHGGGGGGGGHGGHHHHGHGHHGGEGFGGGHGGGHGGFGGHHHGHHGGGGGHHHGHGGGG>CACF??-C-/FDEBCA<GF.==G0GFHBFDG.CAF0GCBBB:BFFF7BBCFFBFBFF@FFFFD?CFBGGGGFFGGGFFF:;BFFFGGFBGAFCGGHHHHFHHGGCEHFHHFHHFHHHHFGFHHGHHGGGC?HGGHGHHHGF1GF01DG22GGBFBCC<BGHHHGHCHHHHGFEEEHFCF?HGHHHFGHHHHHHHFGHGHGGHGFBEF?HGFGGHCFGEEE?HHG?GGEE/EF2GDGFFCGEEAEF0GHCGHGGGEF1FGDBGGGGGFFBD@BB1AAAA
@M02197:105:000000000-AN6RF:1:1102:20461:18747 1:N:0:1
ACGTAACCACGTTCCTCCGCTTATTGATATGCTTAAGTTCAGCGGGTAGTCCCACCCGATTTGAGGTCAAGGTCGTTTTTGTGGGTCGAGCCTCCCACCGATGAATCGGCGGTGACCGGAACACCATCGTTGTCAATGAGACGGTTAGAAGCAGAGGTACAGTGCAGAAACCCGAGACGTAGAAACATATTATCACGTCAAGGATCGGCAAAGCAGACCCCACTAATCCATTTGGGAGGAGCTCGCTTCAAGGTGAAACCAGCAAATGACCTCCAAGTCCAAAATCCTCTCCACCAAAGGAAGGGCTTTTGAGAATTTCACGACACTCAAACGGGTGTGCCCCTCGGAATGCCAAGGGGCGCAAGGTGCGTTCAAAGATTCGATGATTCAC
+
CCCCCFDFFCCCGGGGGGGGGGGHHHHHHHHHHHHHHHHHHHHGGGGGGHHHHHHGGGGGGGHHGHHHHHHHDGFEGGGGGHHGGGHGGGGGHHHGHHGGGGGHHHHGGGGG><FGH?C@C<0<DABCDCGF<DDHGEGHC0:C:CAF0CCCBCFFG5FFFFFFFFF?FF;FGFGFFGGGGFGGGFGFCFGF?DEDFEGGGFGBCCGHHHHFHHGEGGHHHGGHHHHGHHHHFEGHHHHGGGGGHHHHHHHHHGHHHHHHHHHHHHHHFGHGHHHHHHGHHHHHFGGGHGGFGHGHHHGHHGHHHHHHHHHHHHHHGHGFGHHGFGHGHHGEDGHHGGGGGGEEHGHHHHGGHHHGGGGFCFFBGGGGGGGGGGGGGGGFFFFFFFCBBBC
@M02197:105:000000000-AN6RF:1:1102:6659:18866 1:N:0:1
ACGTAACCACGTTCCTCCGCTTATTGATATGCTTAAGTTCAGCGGGTAGTCCTACCTGATTTGAGATCGAACGTTCAAAAAGCTGTCTTCACCAAGGAAAGACGTTTATAAGCTCCAGCGAACCTCCGTCACCGAAGGTTACCTGGCAGGCAACCACAAGCGTAAATAGTTATCACACCCGTGACGCCACCAAACACTGGCAGGCTAATTCATTTGAGAGGAGCCGGCTGTGCGCCAGCAAGCCCCCAAGTCCAAGCTCTTCATGGCGAACCACAAGAGTTGAGGTGTTCATGATACTCAAACAGGCATGCCCCTCGGAATAGCCAAGGGGCGCAAGGTGCGTTCAAAGATTCGATG
+
CCDDCFCFFCCAGGGGGGGGGGGHHHHHHHHHHHHHHHHHHHHGGGGGGHHHHHHHHHHHHHHHGHHHHGHFGHHHHHHHHGHHHFHHHHHHHHGHGHFHGHHGFGHHHHHFHGHHHGGGGGGGHHHGHHGGHGGGGGFFHHHHHGHHGGGHHHHGGGCGHGGGGHHHGHHFHGHHHHGGGDGGGHGGGGGHGGGGGGHHGGGGGGHGHHHHFGHHHFHGGGGFEHHHGFGGGGHHHHDG?GGGHHHHGHGEHGHGF3GFFGFGGGGGGHGHG3FHHHHHHHHGHFF5EHHG5DGHGGBGGFGFGGHHEEA?E22CGEHGHFHGCHFGCGECHGF4GGE?CGGFGFFFBFFFBAAAA
@M02197:105:000000000-AN6RF:1:1102:23147:18908 1:N:0:1
ACGTAACCACGTTCCTCCGCTTATTGATATGCTTAAGTTCAGCGGGTAGTCCCACCCGATTTGAGGTCAAGGTCGTTTTTGTGGGTCGAGCCTCCCACCGATGAATCGGCGGTGACCGGAACACCATCGTTGTCAATGAGACGGTTAGAAGCAGAGGTACAGTGCAGAAACCCGAGACGTAGAAACATATTATCACGTCAAGGATCGGCAAAGCAGACCCCACTAATCCATTTGGGAGGAGCTCGCTTCAAGGTGAAACCAGCAAATGACCTCCAAGTCCAAAATCCTCTCCACCAAAGGAAGGGCTTTTGAGAATTTCACGACACTCAAACGGGTGTGCCCCTCGGAATGCCAAGGGGCGCAAGGTGCGTTCAAAGATTCGATGATTCAC
+
BCCBCFCFFCCCGGGGGGGGGGGHHGHHHHHHHHHGHHHHHGHGGGGGGHHHHHHGGGGGGGHHGHHHGGHEGGGEGGGGGGHGGGHCGGGGHHHGHHGGGGGGHGHHGGGG/</?F-A---GCDHGGD<G/CD0=DBDB00:C.:.C0CCG0G/FF5FFFFFFFFFFGGFFFFBGGGGGGGGGGGFFFGFGGGGGGGFFGGGGGGHHHGHHHHHGGGGGHHGHHGHHHFGHHGHHHFHGGGGGHHFHHHHHHHHHHHHHHHFGHHHHGGFCHHFHHHGHHHHHHGGHHHGFGHHHHHFHHHHHHHHFHHHHHHHHGFGGGHHHHGHGHHGGGGHGGGGGGGGGHHHHHHHHGHHGGGGGHHHHGGGGHGGGGGGGGGGFFFFFFFAAAAB
@M02197:105:000000000-AN6RF:1:1102:7256:18861 1:N:0:1
ACGTAACCACGTTCCTCCGCTTACTGATATGCTTAAGTTCAGCGGGTAGTCCCACCCGATTTGAGGTTAAGGTCGTTTTTGTGGGTCGAGCCTCCCACCGATGAATCGGCGGTGACCGGAACACCATCGTTGTCAATGAGACGGTTAGAAGCAGAGGTACAGTGCAGAAACCCGAGACGTAGAAACATATTATCACGTCAAGGATCGGCAAAGCAGACCCCACTAATCCATTTGGGAGGAGCTCGCTTCAAGGTGAAACCAGCAAATGACCTCCAAGTCCAAAATCCTCTCCACCAAAGGAAGGGCTTTTGAGAATTTCACCACACTCAAACGGGTGTGCCCCTCGGAATGCCAAGGGGCGCAAGGTGCGTTCAAAGATTCGATGACTCAC
+
BCBBBFBFFCCCGGFGGGGGGGGHHGHHHHHHHHHHHHHHGHHGGGGGGHHHHHHGGGGGGGHFFGHHHHGHHHGGGGGGGGGFGGHGGGGGHHHGGHGGGGGGGHHGDGGG/<<1G/>-@-<<..0<E<C/C<DG0<G:0;AD.;.C0CG////BF9FFFFBFFEFFFGFFGGGGGEFGGGGGFFFBBFGGGEAGGGEFGGDA:FFFHHHHHHHDGCHHHHD0GH9CGFGHHGHHGFFGGFGGGGBHHHGHHGHHHFHHHHHHEGHGACHGHHFHHHGHGHHHFGGFHEEF?HGHGHHHHHHHHHHDFHHGHFGEGDFFEHGFFFBFCF?@F?AFGGGGGCGGGHHHHHGHHHG?GFGGHHHHGGGGHFGGGGGGGFGFFFFFFFBBCBA
@M02197:105:000000000-AN6RF:1:1102:14225:18827 1:N:0:1
ACGTAACCACGTTCCTCCGCTTATTGATATGCTTAAGTTCAGCGGGTAGTCCCACCCGATTTGAGGTCAAGGTCGTTTTTGTGGGTCGAGCCTCCCACCGATGAATCGGCGGTGACCGGAACACCATCGTTGTCAATGAGACGGTTAGAAGCAGAGGTACAGTGCAGAAACCCGAGACGTAGAAACATATTATCACGTCAAGGATCGGCAAAGCAGACCCCACTAATCCATTTGGGAGGAGCTCGCTTCAAGGTGAAACCAGCAAATGACCTCCAAGTCCAAAATCCTCTCCACCAAAGGAAGGGCTTTTGAGAATTTCACGACACTCAAACGGGTGTGCCCCTCGGAATGCCAAGGGGCGCAAGGTGCGTTCAAAGATTCGATG
+
BCCBCFCFFCCCGGGGGGGGGGGHHHHHHHHHHHHHHHHHHHHGGGGGGHHHHHHGGGGGGGHHGGHHHHHHHHFGGGGGGHHGGGHGGGGGHHHGHHGGGGGHGHHHGGGG<<==G@D?D@0GG.<<.<</<=DGDD000;;E.;.:0FFFFBFFFFFFFFFBFFFFFGFFFFBFFFBGGGGGFGGFFGFGGGEDFFGGGFGFCGGHGHHHHHGGGGEHHHHHGBHHHHGHHGHHHHHGGC?GGHFGHHHHHHHHFGGHHHHHHHGFADG2HHHHHHGHHHHHHGGHGAGGGHHHHHHHHHHHFFHHHFHHHHHHGHGGGHGGEGHGHHGGGGHHEA?FCEE?HHHHHFHHHHHGGGEEHDHGGGGGGGGGGFFFBFFFBBAA@
@M02197:105:000000000-AN6RF:1:1102:5973:19093 1:N:0:1
ACGTAACCACGTTCCTCCGCTTATTGCTATGCTTAAGTTCAGCGGGTAGTCCTACCTGATTTGAGATCGAACGTTCAAAAAGCTGTCTTCACCAAGGAAAGACGGTTATAAGCTCCAGCGAACCTCCGTCACCGTAGGTTACCTGGCAGGCAACCACATTCGTAAATAGTTATCACACCCGTGACGCCACCAAACACTGGCAGGCTAATTCATTTGACAGGAGCCGTCTGTGCGCGACAAGGGCCCCAAGTCCGAGCTCGTCAGGGCGAACCACAAGAGTTGAGGACTTCATGTTACTCAAACAGGCATGACCCTTGGGATAGCCAAGGGGCGCATGGTGCTTTCAAAGATTCGATGATTCAA
+
A@AAA?AFFAA11AEB1AAE??ED333A33112BBGCHG2FGCEE//A/12DF2CFDACGHHB2FEHHA/00/?FGHF2FG/CGEHHH2FF11BFFFF0EAFHE/>>/12B2111BFG0<@BCBFFG?F09GH?#//5;11;1DGAAC5C9FFFH5FH,#<2-FBGF9(4BGG0CCFGFCC:A8G88:C9F/CE?FF0C/<CD=*FBF:F/+BBF1B%EBC?B?E?$/1)/??3;%B<0//<///11F><//?1//>//000//B//@FB/B1FFDB201@1F1D21GFE2D212DA101B11D11B2000/AA011A0A110BB000E0001D1000GBB11GGB33?B1CCFFFDB111>1
@M02197:105:000000000-AN6RF:1:1102:2506:18882 1:N:0:1
ACGTAACCACGTTCCTCCGCTTATTGATATGCTTAAGTTCAGCGGGTAGTCCCACCCGATTTGAGGTCAAGGTCGTTTTTGTGGGTCGAGCCTCCCACCGATGAATCGGCGGTGACCGGAACACCATCGTTGTCAATGAGAAGGGTAGAAGCAGAGGTACAGTGCAGAAACCCTAGACGTAGAAACATATTAACACGTCAAGGATCGGCAAAGCAGACCCCACTAATCCATTTGGGAGGAGCTCGCTTCAAGGTGAAACCAGCAAATGACCTCCAAGTCCAAAATCCTCTCCACCAAAGGAAGGGCCTTTGAGAATTTCACGACACTCAAACGGGTGTGCCCCTCGGAATGCCAAGGGGCGCAAGGTGCGTTCAAAGATTCGATGATTCAC
+
A3AAAFAFFBBBGGGGGGFGGGGHGHHHHHHHHHHHHFHHGHHGG?EEGHHHFHHEGGGGGGHHG2GCFHHGGGEEEGGGGGHGGGHGGGGGGHHGHHGE<EGHHHHHGGGG@@CFG-C-A-FGDFBFD.</<DF00<0;00;C../:;::C///FF9;BFF9FFFFFFFEFFE/FFAAEFFFBFBFBFBB;#/;9FF90GGGGC@AHHHHHFFGACC.GHGFGFHFFGGFFBFEHHHEFC@/CFDFGFHFFHGHHHHHHHGGFFHHGECGGBFGBHHGFBGHFHGEF?//?/HFHGF0EGG/GHBDFHHHHGHFEGFGF?FGEBCHGGEAEEEFAGF?GGGE?EGHHFHFGHGGE?GE?FHHHGGGGHGGGGGFB11B113FFFFAA1AA
@M02197:105:000000000-AN6RF:1:1102:24729:19179 1:N:0:1
ACGTAACCACGTTCCTCCGCTTATTGATATGCTTAAGTTCAGCGGGTAGTCCTACCTGATTTGAGATCGAACGTTCAAAAAGCTGTCTTCACCAAGGAAAGACGTTTATAAGCTCCAGCGAACCTCCGTCACCGAAGGTTACCCGGCAGGCAACCACAAGCGTAAATAGTTATCACACCCGTGACGCCACCAAACACTGGCAGGCTAATTCATTTGAGAGGAGCCGGCTGTGCGCCAGCAAGCCCCCAAGTCCAAGCTCTTCATGGCGAACCGCAAGAGTTGAGGTGTTCATGATACTCAAACAGGCATGCCCCTCGGAATAGCCAAGGGGCGCAAGGTGCGTTCAAAGATTCGATGACTCAC
+
DDDDDFCFFDCCGGGGGGGGGGGHHHHHHHHHHHHHHHHHHHHGGGGGGHHHHHHHHHHHHHHHGHHHHGHHGHHHHHHHHGHHHHHHHHHHHHHHGGHHHHHGGGGGGHHHHHHHHHHGGGGGHHHGHHGGGGGGGGHGHHHHGGGGGGGHHHHGGHHHHGGGGHHHHHHHHHHHHHGGGGGGGGGGGGGGGGGHHHHHHGHHGHHHHHHGFHHHHHHGGGGGGHGHGGGGFGHHHHGGGGGGHHHHHHHGHHHHHEHHHHGGGGGFEFGGHHHHHHHHHHHGHHHHHHHHHHHGGHHHHHHHGHFHGGGCGGGHHHFHFCHHHHGGGGGGHHHGGGGGHGGGGGGGGGGFFFFFFFCBCCB
@M02197:105:000000000-AN6RF:1:1102:22897:19469 1:N:0:1
ACGTAACCACGTTCCTCCGCTTATTGATATGCTTAAGTTCAGCGGGTAGTCCCACCCGATTTGAGGTCAAGGTCGTTTTTGTGGGTCGAGCCTCCCACCGATGAATCGGCGGTGACCGGAACACCATCGTTGTCAATGAGACGGTTAGAAGCAGAGGTACAGTGCAGAAACCCGAGACGTAGAAACATATTATCACGTCAAGGATCGGCAAAGCAGACCCCACTAATCCATTTGGGAGGAGCTCGCTTCAAGGTGAAACCAGCAAGTGACCTCCAAGTCCAAAATCCTCTCCACCAAAGGAAGGGCTTTTGAGAATTTCACGACACTCAAACGGGTGTGCCCCTCGGAATGCCAAGGGGCGCAAGGTGCGTTCAAAGATTCGATGATTC
+
CBBCCFCFFCCBGGGGGGGGGGGHHGHHHHHHCCHHHHHFHHHGGGGGGHHHHGHGGGGGGGHHGHHHHHHGGHEEFEGGGGHGGGHGGGGGHHHGHHGGGGGGHHHHGGGG>/=1F-CAF?G0ACDC..C/.<0GD<DCC0;C.C..0<0:GFFFFFFFFF7FFFF?CB=.F9BFGFFGGGGGGFGFFGGFEGGDGGGGGGGD?CGGHHHHHHHGEGHFG;GHHHHHHFCCGGHHFFFGD?GGHHHFHHHHHHHFFFHHHGGHHHGCBDGBFGGHHHGFHFHHFEGFG/EF?GHHHHHFHFHHHHHDHHHGBHFHEH?GFFFF4GEGHHEGGGHHGGGFE?CEFHHGHHHHHHCGE?GCGFGHGGGGGFCGGGGGEF44FFFFBABBB
@M02197:105:000000000-AN6RF:1:1102:5026:19521 1:N:0:1
ACGTAACCACGTTCCTCCGCTTATTGATATGCTTAAGTTCAGCGGGTAGTCCTACCTGATTTGAGATCGAACGTTCAAAAAGCTGTCTTCACCAAGGAAAGACGTTTATAAGCTCCAGCGAACCTCCGTCACCGAAGGTTACCTGGCAGGCAACCACAGGCGTAAATAGTTATCACACCCGTGACGCCACCAAACGCTGGCAGGCTAATTCATTTGAGAGGAGCCGGCTATGCGCCACCAAGCCCCCAAATCCAAGCTCTTCATGGCGAAGCACAAGAGAGGAGGTGTTTATGATACTCACACAGGCATTGCCCTCGTAATTGCCAAGGGGCGCAAGGTGCGTTCAAAGATTCGATGAGTCAC
+
AAA11C>BD>A1BAFGGGGGGGGFHHHHH3A2FGFHHFFDGFFECGEC/GGDGFHFHGHGBBGHGAFFECHF??FEHFHFE/F1@1FGHBB1EBAFG00BF0GE/FBGGHHHHEC1E<FECGGCGG/EFG:7FFC@CCHFH11/1FC</@CEG:9EF.<CECC@9CGBD=GGGGFF.9CABGCFA:3A4.9:A;;#ABBFEB?0AF0<B7BB3FF>9EGCACAEA@?;?#A8FB/A@////>/?/FD<<<1>01FB01111>>/E>E1@211B12DB1B0/F0GGEGFD222B12@1@0D1B1D1111A//A/A//11111101BGAAEGE0GF1F0GEEFGFDAG3B1BB11FD@@B1>111
@M02197:105:000000000-AN6RF:1:1102:23073:19647 1:N:0:1
ACGTAACCACGTTCCTCCGCTTATTGATATGCTTAAGTTCAGCGGGTAGTCCCACCCGATTTGAGGTCAAGGTCGTTTTTGTGGGTCGAGCCTCCCACCGATGAATCGGCGGTGACCGGAACACCATCGTTGTCAATGAGACGGGTAGAAGCAGAGGTACAGTGCAGAAACCCGAGACGTAGAAACATATTATCACGTCAAGGATCGGCAAAGCAGACCCCACTAATCCATTTGGGAGGAGCTCGCTTCAAGGTGAAACCAGCAAATGACCTCCAAGTCCAAAATCCTCTCCACCAAAGGAAGGGCTTTTGAGAATTTCACGACACCCAAACGGGTGTGCCCCTCGGAATGCCAAGGGGCGCAAGGTGCGTTCAAAGATTCGATGATTCAC
+
CCCCCFCFFCCCFGGGGGGGGGGHHHHHHHHHHHHHHHGHHHHGGGGGGHHGHHHGGGGGGGHHGHHHHHHHGHGGGGGGGHHGGGHGGGGGHHHGGHGGGGGHHHHHGGGG>@/1FCC-@-C0E.DC.<GCCGHD0=<:0;AD-;-;:;C0CBBFFFFFFFFFFFFFFFFFGFFFFFGGGGGGGGFFGGGGGGGGFFGGGGCGGGHHHGHHHHHGGGGGHHHHHHHHHHEHGGHHHHHGGGGFHHHHHHHFHGHHHGHHGEHHGHHHGGHBGHGHHHGHGHHHHGGHEHGGEHHHHHHHHHHHHEHFHHGHHHHHGHGFGHGFEGGGHHEGGGHFGGGGGFGGHHHHHHHHHHHFGGGGHHHHGGGGFGGFGGGGGGGFFFFFFFBCCCC
@M02197:105:000000000-AN6RF:1:1102:4200:19679 1:N:0:1
ACGTAACCACGTTCCTCCGCTTATTGATATGCTTAAGTTCAGCGGGTATCCCTACCTGATCCGAGGTCAACCTGTAAAAAAAAATTGGGGGTTCTGCCGAGCCACCGGGGGGAACTCTATAGCGGGAGTATGTACTACGCTTAGAGCCCACCGGCGCCGCCACTAATTTTGAGGGCCGCGGAGACCGCGTGCCCCAATACCACGCTAGGCGTGAGTGGTTAAATGACGCTCGAACAGGCATGCCCTGCGGAATACCACAGGGCGCAATGTGCGTTCAAAGATTCGATGATTCAC
+
CCCBBFCFFCCCGGGGBFGFGGGHHHHHHHHHHHHHHHHHHHHGGGGFFGHGHHHHHHH;HHHGGGGHHHHHHHHHHHHHGGG2B3FHGGCG/CDB(;FF8FF;D<FFFGG:F/FFFB0B0ADEB//FFFFF7FF2?CFFBFFFFEGFC9GGGCGGG;FFFFHHHHHHHGHGGFFGGGGGHGGFCGGEEGGGHG4HFHGFEEGHFFHGHEB<E<G<HHHHGHHGEFGGHHFHHHHHHFGGGGGGFEFGGBHHGBGHFFGGGGGHGHHGFGGHGGGGGGGGGGFFFFFFFCBAAA
@M02197:105:000000000-AN6RF:1:1102:23193:20334 1:N:0:1
ACGTAACCACGTTCCTCCGCTTATTGATATGCTTAAGTTCAGCGGGTAGTCCTACCTGATTTGAGATCGAACGTTCAAAAAGCTGTCTTCACCAAGGAAAGACGTTTATAAGCTCCAGCGAACCTCCGTCACCGAAGGTTACCTGGCAGGCAACCACAAGCGTAAATAGTTATCACACCCGTGACGCCACCAAACACTGGCAGGCTAATTCATTTGAGAGGAGCCGGCTGTGCGCCTGCAAGCCCCCAAGTCCAAGCTCTTCATGGCGAACCACAAGAGTTGAGGTGTTCATGATACTCAAACAGGCATGCCCCTCGGAATAGCCAAGGGGCGCAAGGTGCGTTCAAAGATTCGATGACTCAC
+
CDDDCFCFFBCBGGGGGGGGGGGHHHHHHHHHHHHHHHHGHGHGGGGGGHHHHHHHHHHHHHHHGHHHHGHHGGHHHHHHHGHHGHHHHHHHHHHHGHHHHHHGGGHHHHHHHHHHHHHGGGGGHHHGHHGGHGGGGGHHGHHHHGHHGGGHHHHGGHHHHGGGGHHHHHHHHHHHHHGGGGGGGGGGGGHHHGGGGGHHHHHHHHHHHHGHHGGHGHGFGGGGGHGHGGGGGGGHHHGHGGGGHHHHHHHGHHHHGHHHHHGGGGGHGHGGHHHHHGGGGHHEHHHGHHHHHHHHGHHHHHHHGHHHGFCGGGDGHHHHGHHHHHHGGGGGHHHGGGGGHGGGGGGGGGGFFFFFFFCCBAC
@M02197:105:000000000-AN6RF:1:1102:18617:20427 1:N:0:1
ACGTAACCACGTTCCTCCGCTTATTGATATGCTTAAGTTCAGCGGGTAGTCCCACCCGATTTGAGGTCAAGGTCGTTTTTGTGGGTCGAGCCTCCCACCGATGAATCGGCGGTGACCGGAACACCATCGTTGGCAATGAGACGGTTAGAAGCAGAGGTACAGTGCAGAAACCCGAGACGCAGAAACATATTATCACGTCAAGGATCGGCAAAGCAGACCCCACGAATCCATGTGGGAGGAGCTCGCTTCAAGGTGAAACCAGCAAATGACCTCCAAGTCCAAAATCCTCTCCACCAAAGGAAGGGCTTTTGAGAATTTCACGACACTCAAACGGGTGTGCCCCTCGGAATGCCAAGGGGCGCAAGGTGCGTTCAAAGATTCGATG
+
>AAAAFABFBBAFGGGBBE22FGG5FFHHHBHFGDFHHHBHFFGGGGGGGFHHHGDGGCCEGHFEHHFHHGHHHEEGGFFGHHGGGHGCEGGHHAFHHDGGGGHHGGHGGGG<A/FGC?-<-<CA.0<AC./.<0<CD0::BAG:E.;:C0:;;9+B#;9FB09B0B99F;ABB??990B;@FBFF;CFFF99/C?:FF:F1@A?CC9HGGF;::FCCCA</<#GD<;1HC#HFGDCHGCCCGCHGBG1GGF22GHGGFGBDGFFHHGCGHHHHGGCB?HFHHGF?EGE//F/HHF2GBGFFEAAG1HHEHHFGGFF0E/EGGBFEHAF0E>CFFFEEEEGEAA0HDHFFB100000A?E1D1CAEEA11GGBDB3AF1CA1A1>
@M02197:105:000000000-AN6RF:1:1102:27874:20437 1:N:0:1
ACGTAACCACGTTCCTCCGCTTATTGATATGCTTAAGTTCAGCGGGTAGTCCTACCTGATTTGAGATCGAACGTTCAAAAAGCTGTCTTCACCAAGGAAAGACGTTTATAAGCTCCAGCGAACCTCCGTCACCGAAGGTTACCTGGCAGGCAACCACAAGCGTAAATAGTTATCACACCCGTGACGCCACCAAACACTGGCAGGCTAATTCATTTGAGAGGAGCCGGCTGTGCGCCAGCAAGCCCCCAAGTCCAAGCTCTTCATGGCGAACCACAAGAGTTGAGGTGTTCATGATACTCAAACAGGCATGCCCCTCGGAATAGCCAAGGGGCGCAAGGTGCGTTCAAAGATTCGATGATTCAC
+
CCCCCFCFFBBCGGGGGGGGGGGHHHHHHHHHGHHGHGHHHHHGGGEGGHHHHHHHHHHHHHHHGHHHHGHHGHHHHGHHHGHHHHHHHHHHHHHHGHHHHHHGGGHHHHHHHHHHHHHGGGGGHHHGHHGGHGGGGGHFHHHHHHHHGGGHHHHGGHHHHGGFGGHHHHHHHHHHHHGGGGGGGGGGHGHGGGGGGGHHHHHGHHHGHGHHHFHHHHFGGFGGGHFGFGGGGGHHFHGHGGGFHHHHHHGGHHGHFGDDHHGGGGGHFBFHHHHHHHHGHHHGHHHFHGFFHEHHGHHHGGHGHFGHGGGFGFEHGHGBHHHHGHHGGGGGHHHHGGGGGGGGGFFFCGFFFFFFFFABBBA
@M02197:105:000000000-AN6RF:1:1102:16586:20270 1:N:0:1
ACGTAACCACGTTCCTCCGCTTATTGATATGCTTAAGTTCAGCGGGTAGTCTTACTTGATTTGAGATCGAGTTGAACAACACATAAAGTGTCGTAAAATCCTGCATCAGTCAGCAATGAGGACAATTATCCTTTATGTTAGCTGCAGCAATAGTAATAATCCTGTTTGACGAGGACTAAATAGATATGCTTTTAGCTCAGATAAAAGTCCAGCTGCACCTGCATTTCAAGCCGCCCGCCTACCGGTGAAGGTTGTTGGGATAGCTCAAGTCCACCCTCCTTTTGAAAAAACAAGAGGAGGTTGAGGTGTTTACTGATACTCAAACAAGCATGCTCTTCGGAATACCAAAGAGCGCAATATGCGTTCAAAGATTCGATGATTCAC
+
BBBBAFAFF3AAGGGBGGGGGEGHHFGFHFFFGHCHFHHGGHHECCGFEHGHHGHGHFHGHHHEGGGFF1FF?EDHFFHCGFFGFHHF@FGFFFHAGHHGHHFHGHFHGHGFHGHGHHEFHHHHGHDGDFFEGHFGHHFH?FDGFHHHFFGFHGFHHHFHHDGHGGHHHFGGGGBFGFDFHGGHHFFGHFFGHHHGHHFHHHHHHGH<DGFHHEFG9HGCFGFGHHHGHHHGCGGCHGGCGGGGBF@FHGECFA0CFFHFHHHHFHGE?//F>E/G1DG@4HFHGGHGHGDBGBHHHGFHGCGHGGF5HGBGHDGFFHGFHGGABFD3F3BHHEEE?GF55ADAHHHFGEA2FFHGFAEAGHGFGDFGF2GABFFFFFFBAAAA
@M02197:105:000000000-AN6RF:1:1102:3756:20564 1:N:0:1
ACGTAACCACGTTCCTCCGCTTATTGATATGCTTAAGTTCAGCGGGTAGTCCTACCTGATTTGAGATCGAACGTTCAAAAAGCTGTCTTCACCAAGGAAGGACGTTTATAAGATCCAGCGAACCTCCGTCACCGAAGGTTACCTGGCAGGCAACCACAAGCGTAAATAGTTATCACACCCGTGACGCCACCAAACACTGGCAGGCTAATTCATTTGAGAGGAGCCGGCTGTGCGCCAGCGAGCCCCCAAGTCCAAGCTCTTCATGGCGAACCACAAGAGTTGAGGTGTTCATGATACTCAAACAGGCATGCCCCGCGGAATATCCAAGGGGCGCAAGGTGCGTTCAAAGATTCGATGATTCAC
+
@BBBBFBFBBBBGGGGGGCGGEGHFDCEFFFFFFFHHHHBGHBEGGEEF3D5BGFAFHFHHHHGE1DAAEHHEGHHHHHHH1EGHGHHHGHHHHECF1FHGCHGGEFEB?4F3BFHFHBE?CGGHGGGHHGGH/FFCCFGBFGHHHHFEFFHGHHGGHHFHG<FCFFFHHHHHFH;;9CBABCFGFFCCFGFEEFFFFFFEG?/BCFFFBFFFFGGGGFFEFAA9BCBA;A/CDFF.A-F-C?CF11HGG?CFF<0FEHGD1F?/CEF<</B111FBGGHGB0/G11BHHHDGGG1FBHG1@1@FFF0E@>/?A/0F22D2A11FFA/00EEF1F0AA00B11FGGDFA111FDD133AAAAA
@M02197:105:000000000-AN6RF:1:1102:13994:20585 1:N:0:1
ACGTAACCACGTTCCTCCGCTTATTGATATGCTTAAGTTCAGCGGGTAGTCCCACCCGATTTGAGGTCAAGGTCGTTTTTGTGGGTCGAGCCTCCCACCGATGAATCGGCGGTGACCGGAACACCATCGTTGTCAATGAGACGGTTAGAAGCAGAGGTACAGTGCAGAAACCCGAGACGTAGAAACATATTATCACGTCAAGGATCGGCAAAGCAGACCCCACTAATCCATTTGGGAGAGCTCGCTTCAAGGTGAAACCAGCAAATGACCTCCAAGTCCAAAATCCTCTCCACCAAAGGAAGGGCTTTTGAGAATTTCACGACACTCAAACGGGTGTGCCCCTCGGAATGCCAAGGGGCGCAAGGTGCGTCCAAAGATTCGATGATTCAC
+
CDDDBFCFFCCBGGGGGGGGGGGHHHHHHHHGHHHHHHHHHHHGGGGGGHHHHHHGGGGGGGHHGHHGHHHHDGFFFGGGGGHGGGHGGGGGHHHGHHGGGGGHHHHHGGGG/<?CH?C-C-<GDA00<<CC.=DGBD0;;BAE...CCGG0F::FF9FFFFFFFFFFFFFFFFFGFFEGFGGGGFGGGGFFEGEGGGFGBGGCGGHHHHHHHGHGGGHHHGHFHFGHHFFFGHHHHGGGGGGHHGGHHHHHHHHHHHHHHHHHHHHGGHGGHHHGHGFGHHGAGEGEGEFFHHGBHHGHHHHFHBHHGHHHHHHGGGGGHHHHGGGHHGFE?HGGGGGGGGGHHGHGHHHHHHGGGGGHHHHGGGGFGGFGGCGGGGFFFFFFFBBBAB
@M02197:105:000000000-AN6RF:1:1102:25958:20967 1:N:0:1
ACGTAACCACGTTCCTCCGCTTATTGATATGCTTAAGTTCAGCGGGTAGTCCCACCCGATTTGAGGTCAAGGTCGTTTTTGTGGGTCGAGCCTCCCACCGATGAATCGGCGGTGACCGGAACACCATCGTTGTCAATGAGACGGGTAGAAGCAGAGGTACAGTGCAGAAACCCGAGACGTAGAAACATATTATCACGTCAAGGATCGGCAAAGCAGACCCCACTAATCCATTTGGGAGGAGCTCGCTTCAAGGTGAAACCAGCAAATGACCTCCAAGTCCAAAATCCTCTCCACCAAAGGAAGGGCTTTTGAGAATTTCACGACACTCAAACGGGTGTGCCCCTCGGAATGCCAAGGGGCGCAAGGTGCGTTCAAAGATTCGATGATTCAC
+
CCCCCFCFFCCCGGGGGGGGGGGHHHHHHHHHHHHHHHHHHHHGGGFEGHHHHHHGGGGGGGHHGHHHHHHHGHGFGGGGGHHGGGHGGGGGHHHGHHGGGGGHHGHHGGGG>A=FHCD<DCFFGHDCD<CGE0=GHFDCCGAF-;-C0GB0GB9FF9FFFFFFFFFDFGAEFFFGFGGGGGGGGFFGGFGGGGGGFFGGGGGGGGGHHHHHHHHGFGEHHHHHHHHHHHHHHGFHHHHGFGFGHHHHHHGHHFHHHGHHHHHHHHHGGGHHHHHFHGGHGHHHHGGHHHGFGHHHHHHHHHHHHHHHHHHHHHHEEFEFGHHHHFFFHHFGGGHHGGGGGGGGHHGHHHHGHHHGGGGGHHHHGGGFFGGGGGGGGGGFFFFFFFBBBAB
@M02197:105:000000000-AN6RF:1:1102:27571:21226 1:N:0:1
ACGTAACCACGTTCCTCCGCTTATTGATATGCTTAAGTTCAGCGGGTAGTCCTACCTGATTTGAGGTTAAAGGTTCAAAAGTTGTCTATTGCTAGACGGTTATAAGCAGGTTCCCATAAGTTTTGCTTCGCAGTACAAGCGGCGTAGATATATTATCACACCAAGTGAACCGATCCACAAAGGATCCCACTAATGCATTTAAAGGGAGCAGACCGCCACTGAAGGAAGCCAGCAAAACCCTCACATCCAAGCCTAGTGAGCGCAATAAAGCGTTCAAAAGGTTGAGAATTTAATAACACTCAAACAGGCATGCCCTTCGGAATACCAAAGGGCGCAAGGTGCGTTCAAAGATTCGATGACTCAC
+
CBCBCFCFFCCCGGGGGGGGGGGHHHHHHHHHHHHHHHHHHHHGGGGGGHHGHHHHHHHHHHHHGHHHHHHHHGHHHHHHHHHHGHHHHHHHHHHHHGGGGGHHHHHHHHHHHHHHHHHHHHHHHHHHHGGGGFHHHHHHGG8GGGGGHHHHHHHHHHHHHGHHHH;HHHHGGGGGHHHHHHHGHHHHHGGHHHHGGGGGGGGGGGEGGGGGGGGGGHHHHGHGHHHGHHHGHGGHDGGF4GGFHFGGHHHGHHHHGGGGGHHHHHGGGGHHEGHFGHGGFGHHHHHHHHHHHHGHHHEEHGDFGHHFFHGEGGEGGGHHHHHHFHGBGGGECHHHGGGFCGGGGGGCGGBGBFFFFFFAAAAA
@M02197:105:000000000-AN6RF:1:1102:4093:21174 1:N:0:1
ACGTAACCACGTTCCTCCGCTTATTGATATGCTTAAGTTCAGCGGGTAGTCCCACCCGATTTGAGGTCAAGGTCGTTTTTGTGGGTCGAGCCTCCCACCGATGAATCGGCGGTGACCGGAACACCATCGTTGGCAATGAGACGGTTAGAAGCAGAGGTACAGTGCAGAAACCCGAGACGTAGAAACATATTATCACGTCAAGGATCGGCAAAGCAGACCCCACTAATCCATTTGGGAGGAGCTCGCTTCAAGGTGAAACCAGCAAATGACCTCCAAGTCCAAAATCCTCTCCACCAAAGGAAGGGCTTTTGAGAATTTCACGACACTCAAACGGGTGTGCCCCTCGGAATGCCAAGGGGCGCAAGGTGCGTTCAAAGATTCGATGACTCAC
+
BBBBBFABFBB4GGGGGGGGGGGHHHHGHHHHHHHHHHHHHHHGGG?EGHHHHFFGGGGGGGHHGHHHHHHHFHFEGGEGEGHGGGHGGGGGHHGGHHGG/EDHGHGHCCDG/</1?-@->-<<C.0/<<.C./<<GF;C00:.:C..0;0/:/99FFFFBBBFBFFFEC?EB.EGFGFFBCBFFB0;BFFFFDEGF5FFB9.B@;ACFFHEHFHDGGHCHFHHGHFHHG<FCGGAG1GA-CA/GFBFHHG<D1DCHHHHHEHHHFCHEA??F1GFHHGHHHFHFEEEFGGFHGHHGDFCFF?B1F3HFHBDHGHGFEE1>FHHGF@EF1ECF1HGFE0GGCEEGFGBHGHHHHHEE2GGHFHGGGGGHGFBGGGGGGGFFFFFDDAAA3A
@M02197:105:000000000-AN6RF:1:1102:26441:21231 1:N:0:1
ACGTAACCACGTTCCTCCGCTTATTGATATGCTTAAGTTCAGCGGGTAGTCCCACCCGATTTGAGGTCAAGGTCGTTTTTGTGGGTCGAGCCTCCCACCGATGAATCGGCGGTGACCGGAACACCATCGTTGTCAATGAGACGGGTAGAAGCAGAGGTACAGTGCAGAAACCCGAGACGTAGAAACATATTATCACGTCAAGGATCGGCAAAGCAGACCCCACTAATCCATTTGGGAGGAGCTCGCTTCAAGGTGAAACCAGCAAATGACCTCCAAGTCCAAAATCCTCTCCACCAAAGGAAGGGCTTTTGAGAATTTCACGACACTCAAACGGGTGTGCCCCTCGGAATGCCAAGGGGCGCAAGGTGCGTTCAAAGATTCGATGATTCAC
+
BCCCCFCFFBAAGFGGGGGGGGGHHHHHHHHHHHGHGHHHHFHGFGEGGHHGHHHGGGGGGGHHGHHHHHHHHGGEGGGGGHHGGGHGGGGGHHHGHHGGGGGHHHHHGGGG/</?F@--<@HBEEBB.<<CCFDHHB0C0;AF-;:EF0C0099FF9BFFFFFFFFFFG3EFFGGGGGGGFFFFBFFB0GBB99BFBGFFDGGGCGGHHHHHHHGDGGHHDHFHHHHHFGFFFFFGHHGGGFGFGCBHHHHHGHHHGBFBHGHHHFHGGHFHGHHHGGHHFEHHGGGHHEF?FHHHHHCFFF1GFHHHGHHGHHHFBGFFFHFGEGDHHGGGGHHGGGGGGFEHFGHHHHGHHFGGGGGHGHHGGGECGFGGGGFCGCFFFFFFFBBBBB
@M02197:105:000000000-AN6RF:1:1102:28357:21345 1:N:0:1
ACGTAACCACGTTCCTCCGCTTATTGATATGCTTAAGTTCAGCGGGTAGTCCCACCCGATTTGAGGTCAAGGTCGTTTTTGTGGGTCGAGCCTCCCACCGATGAATCGGCGGTGACCGGAACACCATCGGTGTCCATGAGACGGGTAGAAGCAGAGGTACAGTGCAGAAACCCGAGACGTAGAAACATATTATCACGTCAAGGATCGGCAAAGCAGACCCCACTAATCCATTTGGGAGGAGCTCGCTTCAAGGTGAAACCAGCAAATGACCTCCAAGTCCAAAATCCTCTCCACCAAAGGAAGGGCTTTTGAGAATTTCACGACACTCAAACGGGTGTGCCCCTCGGAATGCCAAGGGGCGCAAGGTGCGTTCAAAGATTCGATGATTCAC
+
AB3>AFBFFAABGGGGGGGEAAFHFHHHGHHFHHHHHHHHHHHGGGAEFHHHHHGGGGGGGGGHGGHHGFGGB@E/1FGGGBGGGEBEECEFHFHGHHGEEEGHHHHHGGGG/</?F-A@-->0CC</C.<<.<0=000:CC.A-A-;0CFFBBFFF9FFFFFFFFFFECFFGB/A@.GFFF9EG:FFFBFFBDEGGFFBCBBB9FBHHHFHGHGA/?GGDDGFFG9HHHEHHFHHHHHDFCGFHHGDHHFGGHHGFGGHEHHF>2FCFGBFFEHHHFCBEFHEHGE??/DGEHHGGEHGGGHHEHHGHGGFF4GDGGFFEHGB4GFCGF1FEEFFGFGEEA0ABHHHFFHHGHHGGCGGHHG4CGEDAGGFGGGGGGGFFFFFFFBA?BB
@M02197:105:000000000-AN6RF:1:1102:14010:21373 1:N:0:1
ACGTAACCACGTTCCTCCGCTTATTGATATGCTTAAGTTCAGCGGGTAGTCCTACCTGATTTGAGATCGAACGTTCAAAAAGCTGTCTTCACCAAGGAAAGACGTTTATAAGCTCCAGCGAACCTCCGTCACCGAAGGTTACCTGGCAGGCAACCACAAGCGTAAATAGTTATCACACCCGTGACGCCACCAAACACTGGCAGGCTAATTCATTTGAGAGGAGCCGGCTGTGCGCCAGCAAGCCCCCAAGTCCAAGCTCTTCATGGCGAACCACAAGAGTTGAGGTGTTCATGATACTCAAACAGGCATGCCCCTCGGAATAGCCAAGGGGCGCAAGGTGCGTTCAAAGATTCGATG
+
CCCCCFCFFCDBGGGGGGGGGGGHHGHHHHHHHHHHHHHHHHHGGGGGGHHHHHHHHHHHHHHHGHHHHGHHGHHHHHHHHGHHHHHHHHHHHHHHGHHHHHHGGGHHHHHHHHHHHHHGGGGGHHHGHHGGHGGGGGHHHHHHHHHHGGGHHHHGGHHHHGFGGHHHHHHHHHHHHHGGGGGGGGGGGGHHGHGGGGHHHGHHGGGHGHHGHHGGHHHGGGGGGHHHFFFGFFHHHHGHGGGGFFHHHGHGHHHHHHHHHHGGGGGHGBGHHHHHHHHHHHHGHHHHHHHHHHHGF5GHHGGHHBHHGGGGGGGHHHHHHHHGHGHGGGGGHHHGGGGGGGGGGFFFCFFFCCCCC
@M02197:105:000000000-AN6RF:1:1102:25116:21712 1:N:0:1
ACGTAACCACGTTCCTCCGTTTATTGATATGCTTAAGTTCAGCGGGTAGTCCCACCCGATTTGAGGTCAAGGTCGTTTTTGTGGGTCGAGCCTCCCACCGATGAATCGGCGGTGACCGGAACACCATCGTTGTCAATGAGACGGGTAGAAGCAGAGGTACAGTGCAGAAACCCGAGACGTAGAAACATATTATCACGTCAAGGATCGGCAAAGCAGACCCCACTAATCCATTTGGGAGGAGCTCGCTTCAAGGTGAAACCAGCAAATGACCTCCAAGTCCAAAATCCTCTCCACCAAAGGAAGGGCTTTTGAGAATTTCACGACACTCAAACGGGTGTGCCCCTCGGAATGCCAAGGGGCGCAAGGTGCGTTCAAAGATTCGATGACTCAC
+
BCCABFCFFCCCGGGGGGGGGGFHHGFFHHHHHHHHHHHFGHBEGCEFGHHHHHFGGGGGGGGEFFHHHHGHEHEEGGGGGGHGDGHGGGGGHHHGHHGGGEGGGHHHGGGCA?C1?/<->-0>CEFCG.</<0DGFB0D00;A-A-.;;0/CC/BF9FFFFFFFFFDFGBFGFFGFEEFBGBGGGGFBGFF?C9GGGFGGGF?9GHHHFHFHFGGDGEGDBHHGD0GHHFHFEFHHHHGGGGGGHHHGFFFHHHHFFHHHHHHHHHHDGFHHGHHFHGGFBBHGDFBF/GFGGHHHHHHHHEHGHFHHHHHHHHHGHGGGHHFGGFGGHEGGCHHGFGFE0?1GHHFGHHGFFHCGGEEHGHHEGGFHGGGGGGGGGGFFFFFFFABBAB
@M02197:105:000000000-AN6RF:1:1102:4849:21641 1:N:0:1
ACGTAACCACGTTCCTCCGCTTATTGATATGCTTAAGTTCAGCGGGTAGTCCCACCCGATTTGAGGTCAAGGTCGTTTTTGTGGGTCGAGCCTCCCACCGATGAATCGGCGGTGACCGGAACACCATCGTTGTCCATGAGACGGTTAGAAGCAGAGGTACAGTGCAGAAACCCCAGACGTAGAAACATATTATCACGTCAAGAATCGGCAAAGCAGACCCCACTAATCCATTTGGGAGGAGCTCGCTTCAAGGTGAAACCAGCAAACGACCTCCAAGTCCAAAATCCTCTCCACCAAAGCAAGGGCTTTTGAGAATTTCACGACACTCAAACGGGTGTGCCCCTCGGAATGCCAAGGGGCGCAAGGTGCGTTCAAAGATTCGATGATTCAC
+
AAAAAFAFFAAAFGGCFBEEECFH3DFFDGFFHFHFBGHHHHFF/EEEEHHGFHHGFE/EA/AGFHFHHBE@GGEGFGGGCFFGGGHGG?EGHHEFEHGGGGGHHHHHGCCCCCE11>----0<.<0<.<.<<=0=DF<0C0...:..;<0;//B/F5FB;BB9FFFFFF@CA#;FFGGGGFGFFBF0FGFC9;B/BAFFGFBGGGFFH:CC0/:FECEC;$GBDBBFF:FHH9GC1F1<@CAC1EHFHGC?DF1FHFHHFHC<<</0EAF1GHHHHHGFEDFHHEE1?/GGGBFBFGB0EC/0FBGG2HHHHHHG/B?B/DFDFFHGHHGEEEHHGEFA/E/E0DFD1GHFCG/EA?GGHFHHEGGEGGF3GGGGEGG>FDFBFFAAA>1
@M02197:105:000000000-AN6RF:1:1102:25430:21795 1:N:0:1
ACGTAACCACGTTCCTCCGCTTATTGATATGCTTAAGTTCAGCGGGTAGTCCTACCTGATTTGAGGTCAAACGTCAAGAAAGAAGACGGGCCGGAAGGCGCGTCGACGTATTAGAGGCGCGGGACCTTCATTCATGCGCTTCAGCGAACGGAGATCATTATCACTCCGAAAGCCTTGTCGCGCAAAGTCGAAAGTCGACCGCAAGCCGATTCATTTAAGGAGAGCCCGAGTCCTGGACGAATCCAAGTCTCCGGCAGCCCCCAAGATCCAAGCACCCGCTCGAAGAAAATCGAGAGGGGTTGAGAATTTACTGACACTCAAACAGGCATGCTCCTCGGAACACCGAGGAGCGCAAGGTGCGTTCAAAGATTCGATGATTCAC
+
CCCCCFCFFCCCGGGGGGGGGGGHHHHHHHHFGHHHHHHHHHHGGGGGGHHGHHHFHHHHHHHHGHHHHHHHGHHGGHHHHHHHHHHGGGGGGGGGGGHGGGGGGGGGGHHHHGHHHGGGGGGGGGHHHHHHHHHHHGGGGGHHGGGGGGGGGGGGGGGGGGGGGFFFFDFFFFF:EBFFFFFFFFFFFFFFFDBFDFFGFGGGGGGGFFGGGFGGFGHHHHGGGGGHHHGHFGFFBGHHGHHGHHGGGGGGHGGGGGGHHHHHHEGGHHHGGEGGGGHHEHGHHHGHHEGFEGGGGFHHHHHHGHHHHHHHHGFDGHHHHFHHHGHHHHGFCE?GHHGGE?GGHEEEEGCHHHHGGGGHGGGGGGGGGCFFFFFFFBBBBB
@M02197:105:000000000-AN6RF:1:1102:23643:21936 1:N:0:1
ACGTAACCACGTTCCTCCGCTTATTGATATGCTTAAGTTCAGCGGGTAGTCCCACCCGATTTGAGGTCAAGGTCGTTTTTGTGGGTCGAGCCTCCCACCGATGAATCGGCGGTGACCGGAACACCATCGTTGTCAATGAGACGGTTAGAAGCAGAGGTACAGTGCAGAAACCCGAGACGTAGAAACATATTATCACGTCAAGGATCGGCAAAGCAGACCCCACTAATCCATTTGGGAGGAGCTCGCTTCAAGGTGAAACCAGCAAATGACCTCCAAGTCCAAAATCCTCTCCACCAAAGGAAGGGCTTTTGAGAATTTCACGACACTCAAACGGGTGTGCCCCTCGGAATGCCAAGGGGCGCAAGGTGCGTTCAAAGATTCGATGACTCAC
+
AAABBFBFBABBGGGGGGGGGGGGHHHHHHGHHHBHF5GHHHHGGCFGGGGHFGHGGGGGGGHHFHHGH3BFBFFEGGGGGHHGGGHGGEDGGHHGHHGGGEGHHHHHGGGG>//1F@G-A-GEA.</..=/.00=0<<000:;.:.;<C0//::FE8FFFFFFFFFDA;FFFF:FAEFEGGFBFGFFGFFFE?AEF#BGGDAGGCGBGEHHHFHGG9GHHHHG<9CFGDCHG3F@HGHGGFFGEF1GBHHHHHGHHHHHHFHFHBFG/GHHGBFFFHGHGFEHGGGGHEGFCHHHHHGGG2HHHHFFFFHHGDB4GGGGGGFB4GEGFHEEEE1FGEAE?CF?GG5BGHFCHGEEFGEEFBHFGEEFCFGFGBFGGFGFFFFFFFABBBB
@M02197:105:000000000-AN6RF:1:1102:16459:21899 1:N:0:1
ACGTAACCACGTTCCTCCGCTTATTGATATGCTTAAGTTCAGCGGGTAGTCCCACCCGATTTGAGGTCAAGGTCGTTTTTGTGGGTCGAGCCTCCCACCGATGAATCGGCGGTGACCGGAACACCATCGTTGTCAATGAGACGGTTAGAAGCAGAGGTACAGTGCAGAAACCCGAGACGTAGAAACATATTATCACGTCAAGGATCGGCAAAGCAGACCCCACTAATCCATTTGGGAGGAGCTCGCTTCAAGGTGAAACCAGCAAATGACCTCCAAGTCCAAAATCCTCTCCACCAAAGGAAGGGCTTTTGAGAATTTCACGACACTCAAACGGGTGTGCCCCTCGGAATGCCAAGGGTCGCAAGGTGCGTTCAAAGATTCGATGATTCAC
+
CCDBBFCFFDDBGGGGGGGGGGGHHHHHHHHHHHHHHGHHHHHGGGGGGHHHHHHGGGGGGGHHGHHHHHHHGHGGGGGGGGHGGGHGGGGGHHHGHHGGGGGHHHHHGGGG<A/=G@C-A-G<E.<CA.</.D0GDDBCBBAE.;.CCF00:CFFG9BFFFFFFGFFFFFFGF?.:9FGFFFFGGGGGGGGFDGGFFFBGGFBGGHHHHHHHHFFDFFHHHHHHHHHHFHHGFHHHHHGCGGGHHHHHHHHHFHHHHHHHEHHHGHHFGHHHHHGHGGHGHHHGGGHHGEFFGHHHHHHHHHHHHEGDHHHHHHHGGGGGHHFFGFGGHGGGGHHGEFCGGGGHHHHHHHBFHHGGGEGHHHHGGCGGGGGGGGGGGGFFFFFFFBBBBB
@M02197:105:000000000-AN6RF:1:1102:6556:22006 1:N:0:1
ACGTAACCACGTTCCTCCGCTTATTGATATGCTTAAGTTCGGCGGGTAGTCCCACCCGATTTGAGGTCAAGGTCGTTTTTGTGGGTCGAGCCTCCCACCGATGAATCGGCGGTGACCGGGACACCATCGTTGTCAATGAGGCGGGTAGAAGCAGAGGTACAGTGCAGAAACCCGAGACGTAGAAACATATTATCACGTCAAGGATCGACAAAGCAGACCCCACTAATCCATTTGGGAGGAGCTCGCTTCAAGGTGAAACCAGCAAATGACCTCCAAGTCCAAAATCCTCTCCACCAAAGGAAGGGCTTTTGAGAATTTCACGACACTCAAACGGGTGTGCCCCTCGGAATGCCAAGGGGCGCAAGGTGCGTTCAAAGATTCGATGATTCAC
+
CCCCCFAFFCCBGGGGGGGGGGGHHHHGHHHHHHHHHGHHGGGGGGEGGHHHHHFGGGEEGGDFFHFHFHGH?EEEEGGG?FGDG?GCFCGDFFHGHHGGDGFEHFDFFGGG<-.0=-@-:-;CE.0B..:/:90C;00;/.-;---.0;000//FF9FFFFFFFFFDFF8GGGGGGGGGFFFGFFBFFFGF??FDFEGFGDGGGGHHHHEH;GHGEFEHHDHHHHH8D0AHHGHFHHGGGGGGHGGGFFGHHGHGHHHHHHHHHGHHGGHHHGHHHFGHGHHHHGGGHEDF?HHHHHFHHHGHHHHHHHHGHGHHGHGGGHHHGFGGHHGGGEGHGGGGFGGGGHHHHHHHGFGGGE?GHGGFFGGGGFFFFGFGA4GFFFFFFFBBAAA
@M02197:105:000000000-AN6RF:1:1102:15319:22136 1:N:0:1
ACGTAACCACGTTCCTCCGCTTATTGATATGCTTAAGTTCAGCGGGTAGTCCCACCCGATTTGAGGTCAAGGTCGTTTTTGTGGGTCGAGCCTCCCACCGATGAATCGGCGGTGACCGGGACACCATCGTTGTCAATGAGACGGTTAGAAGCAGAGGTACAGTGCAGAAACCCGAGACGTAGAAACATATTATCACGTCAAGGATCGGCAAAGCAGACCCCACTAATCCATTTGGGAGGAGCTCGCTTCAAGGTGAAACCAGCAAATGACCTCCAAGTCCAAAATCCTCTCCACCAAAGGAAGGGCTTTTGAGAATTTCACGACACTCAAACGGGTGTGCCCCTCGGAATGCCAAGGGGCGCAAGGTGCGTTCAAAGATTCGATGATTCAC
+
CCCCCFCFFCCBGGFGGGGGCGGHHHGHHHHHHHHHHHHHHHHGCGGGGHHHHHHGGGGGGGHHGGHHHHHH@GFEEGGGGHHGGGGGFGGGHHHGHHGGGGGHHHHHGGGG/</CF-A->@CCGADFDEG/.=CG00:;00;C:CACCHFBFFBFF9FFFFFFFGFBFFFFGFGGGGGGGFFFGGGFFFGFFCFFFGFFFGFCCFHHHFFFHHHED9GHHEGHHHGHFFHHHGHHHGHGCCGGHHGEHEHHHHGGGFHHFGHF2GHGGGG2GHFGHHGGF3BHHGGHHHEF?GFFHHHHGHHHGGFHHGHHGGHHGHFGGFGF4GHGGHECGGHHGGG?GGGGHGGHHHGHHHHGGGGCHHHGEECFFFGGGGGGEEFFF5FFFFBBBBB
@M02197:105:000000000-AN6RF:1:1102:24920:22354 1:N:0:1
ACGTAACCACGTTCCTCCGCTTATTATATGCTTAAGTTCAGCGGGTAGTCCCACCCGATTTGAGGTCAAGGTCGTTTTTGCGGGTCGAGCCTCCCACCGATGAATCGGTGGTGACCGGAACACCATCGTTGTCAATGAGACGGTTAGAAGCAGAGGTACAGTGCAGAAACCCGAGACGTAGAAACATATTATCACGTCAAGGATCGGCAAAGCAGACCCCACTAATCCATTTGGGAGGAGCTCGCTTCAAGGTGAAACCAGCAAATGACCTCCAAGTCCAAAATCCTCTCCACCAAAGGAAGGGCTTTTGAGAATTTCACGACACTCAAACGGGTGTGCCCCTCGGAATGCCAAGGGGCGCAAGGTGCGTTCAAAGATTCGATGATTCAC
+
CCCCCFCFFBABGGGGGGGGGGGHHHHHHHHHHHHHHHHHHHGGGGGGHHHHHHGGFFGGGHHGHHHHHHHBGFEGGGGGGGGGGGGGGGGHHHGHHGGGGGGHHHHGAEGFEHHHGGGGGHHGHHHGHHHGHHHHHHHHHEGEGGHHHHFHHHHGCGHHHHHHFGGGGGGGGGGGGGFGGGGGGGGGGGGGGGFFFGGGFGGGGFFHHFHHFFFFGHGHGHHHHHHFHHHHGHHHHHGGFFGHHHHHHHHHHHHHFHHHHHHHHHHGGHHHEHEHFGHGHHHHGGHHHEF/HHHHGHHHHHHHHBHGHHHHHHFGHGGGHGBGGHGHGEGGGGHGGGGGCGGGHHHHHHHHHHEFE?EHHHHGGGGHGGGBGGGGGGFFFFFFF3?AAA
@M02197:105:000000000-AN6RF:1:1102:14895:22328 1:N:0:1
ACGTAACCACGTTCCTCCGCTTATTGATATGCTTAAGTTCAGCGGGTAGTCCTACCTGATTTGAGATCGAACGTTCAAAAAGCTGTCTTCACCAAGGAAAGACGTTTATAAGCTCCAGCGAACCTCCGTCACCGAAGGTTACCTGGCAGGCAACCACAAGCGTAAATAGTTATCACACCCGTGACGCCACCAAACACTGGCAGGCTAATTCATTTGAGAGGAGCCGGCTGTGCGCCAGCAAGGCCCCAAGTCCAAGCTCTTCATGGCGATCCACAAGAGTTGAGGTGTTCATGATACTCAAACAGGCATGCCCCTCGGAATAGACAAGGGGCGCAGGGTGCGTTCAAAGATTCGATGATTCAC
+
AAAAAFAFFAA1AGEF1E?E?ECF3AGF33G2BD2DDG2D22AEAEAEFFDFG2CFGHHHHHF2F/FFG/0BEHHHHHHBGEFGGFGHHBDHGDFFCEGHFF0E/?GC1GD2>1FFHFHGGGCCHFF?<BCCH5FB@EGGHFHBDFFFECCFHFHEFHH4CFBBCFF0GGGFB0?GCG?CCGC9ECCECAGEG:AFGEFFGFC?AGGHFDDFB1D<>9CBAF@A@/@?@AFF//1AGF<1/>///B1GB11/CHHGF11111F?///B11/HF@@11B0110CBB1B1EGDGF1D1>101B1B11GAEEA/EEE/0B2D2D21A0GGEEA000E0EEAA0F1A3AAFBCFGC1B3DD3AAAAA
@M02197:105:000000000-AN6RF:1:1102:22872:22377 1:N:0:1
ACGTAACCACGTTCCTCCGCTTATTGATATGCTTAAGTTCAGCGGGTAGTCCTACCTGATTTGAGATCAAACGTTCAAAGAGCTGTCCTCACCGAGGAGAGACGTTTATGAGCTCCAGCGAACCTCCATCACTGAAGGTTACCTGGTGGAAAACCACAAGCGTAGATAGTTATCACACCTGTGATGCCACCAAACACTGGCAAGCTGATTCATTTGAGAGGAGCCGACCGCAGGCCAGCAAGACCCCCAAAGTCCAAGCTCATCATGGCAAGCCATGAGAGTTGAGGTGTTCATGATACTCAAACAGGCATGCCCTTCGGAATGGCCAAAGGGCGCAAGGTGCGTTCAAAGATTCGATGATTCAC
+
CCCCBFCFFBCAGGGGGGGGGGGHHHHHHHGHHHHHHGHGHHHGGGGGGHHHHHHHHHHHHHHHGHHHHHHHGHHHHHHFHGHHHHHHHHHHHGGGGGGHGGHGGGHHHHHHGGHHHHGGGGGGHHHHHHGHHHHHHHFGHHHHHGHHGHHHHHGHGHHGHGGGGGHHHHHHHHHHHHHHHHHHHHHHHHHHHHHHHHFHGGHGHGHHHGGHGGHHGHHGGGGGEGFGGHGHHGHHHHHHHGDGGEGEHHHHG?BHHEGHFHHHGHHHGHHHHFHGHHHHFHHHGGHHHHHFHHHHHGGHHHHGEGFHHFFF?GFFDEHHHHHHGHHHHCGF?GFHGH?GGFAGGGGGGGFFFFFFFFFFBBBBB
@M02197:105:000000000-AN6RF:1:1102:19650:22461 1:N:0:1
ACGTAACCACGTTCCTCCGCTTATTGATATGCTTAAGTTCAGCGGGTAGTCCTACCTGATTTGAGATCGAACGGTCAAAAAGCTGTCTTCACCAAGGAAAGACGTTTATAACCTCCAGCGAACCTCCGTCACCGAAGGTTACCTGGCAGGCAACCACAAGCGTAAATAGTTATCACACCCGTGACGCCACCCAACACCGGCAGGCCAATTCATTTGAGGGGAGCCGTCTGTGCGCCAGCAAGCCCCCAATTCCGAGCTCTTCATGGCGAACCACAAGAGTTGAGGTGTTCATGAAACTCGAACGCGCATGCGACTCCGAAGGGGCACGGGGCGCGATGTGCGTTCAAAGATTCGAT
+
>1AA1B1D1A111BFBBCEGCC0GHFHFGHF2DGGHFEGDGFGFEEAEFBFFFFHHGGFFHFHFGAGG//G0//>/AE1F/E011@FGFHFB1FGE/0B00EFE?/0FGHH1BFGHH10//>BA0FBCBB?/13</5/G6;9.%10>9<CC:7GBFA..@@A.;/<=#990BAC:0C/;;9B9$A*:;..9#99A.;*0/;00#/#C0G:0;;,:0;.#/.#-9;9%>#<#.91+F1////////BDF?/<B<110<111B<<////B/0/1111>12FFB>0/>@B122222@/GB/B/>>///1E/A//0//A//0BA/0//B//0A0EA001A011AB11B333@111A11>1
@M02197:105:000000000-AN6RF:1:1102:13926:22394 1:N:0:1
ACGTAACCACGTTCCTCCGCTTATTGATATGCTTAAGTTCAGCGGGTAGTCCTACCTGATTTGAGATCGAACGTTCAAAAAGCTGTCTTCACCAAGGAAAGACGTTTATAAGCTCCAGCGAACCTCCGTCACCGAAGGTTACCTGGCAGGCAACCACAAGCGTAAATAGTTATCACACCCGTGACGCCACCAAACACTGGCAGGCTAATTCATTTGAGAGGAGCCGGCTGTGCGCCAGCAAGCCCCCAAGTCCAAGCTCTTCATGGCGAACCACAAGAGTTGAGGTGTTCATGATACTCAAACAGGCATGCCCCTCGGAATAGCCAAGGGGCGCAAGGTGCGTTCAAAGATTCGATGATTCAC
+
DDDDCFDFFDDCGGGGGGGGGGGHHHHHHHHHHHHHHHHHHHHGGGGGGHHHHHHHHHHHHHHHGHHHHGHHGHHHHHHHHGHHHHHHHHHHHHHHGHHHHHHGGGHHHHHHHHHHHHHGGGGGHHHGHHGGHGGGFGGHHHHHHHHHGGGHHHHGGHGHHGGGGHHHHHHHHHHHHHGGGGGGGGGGGGHHHHGGGGHHGHHHHHHHHHHHFHHHHHGGGGGGGHGGGGGGGGHGHHGHGGGGHHHHHHHGHHHGHGHHHHGGGGGHGHGHHGHHHHHHHHHGHHHHHHHHHHHHGHHHHGGGHHHHGGGGGGGFHHGHHHHHHHHGGGGGHHHHGGGGHGGGGGGGGGGFFFFFFFCBBCB
@M02197:105:000000000-AN6RF:1:1102:22389:22602 1:N:0:1
ACGTAACCACGTTCCTCCGCTTATTGATATGCTTAAGTTCAGCGGGTAGTCCTACCTGATTTGAGGTCACATTAATGATGAATTGTCCAAAGACGATTAGAAAGCTGAACTGCCCCTCACATTCATAAGCGTAGATAGTTATCACACCAATGAACAAGGTTTGTTCTGCTAATGCATTTCAGAGGAGCTGAAACCTTTTGAAAGGCCAGCAAACCCCCACATCCAAACCACTCAAACAAGTTGAAGGTTGATTTATATTAATGACACTCAAACAGGCATGCTCCTCGGAATACCAAGGAGCGCAAGGTGCGTTCAAAGATTCGATGATTCAC
+
BBBBBFBFFAABGGGGGFFGGGGHHHHHHHHHGFHHHGGHHGHGGGEGEHHHHHHHHGHHGHHHGHHHGEHHHHHHHHFHHFGHHHHHHGHHGHGCGHGHHGHHGGHHHHGHHHGGHGHHHHHGFHHHHGGHHGHHHHGHHHHHHHGGHFHGHHHHHFGFHHHHHHHHHHHHGHHHHHHHHHHHEGDEHHHHHHHHHGHHHHHHGFHHHGHHHHCEGGHHGHGGFGGGGEGGHGGFHFGGGF33HFHFHHHHGHFFHHGBHHHHHEGHGBFFHGGHBHGF100GEFGBBFADGHHGAE22?GBF4CGGGGBFFGGGGGGBFFFFFFFABAAA
@M02197:105:000000000-AN6RF:1:1102:27415:22694 1:N:0:1
ACGTAACCACGTTCCTCCGCTTATTGATATGCTTAAGTTCAGCGGGTAGTCCCACCCGATTTGAGGTCAAGGTCGTTTTTGTGGGTCGAGCCTCCCACCGATGAATCGGCGGTGACCGGAACACCATCGTTGTCAATGAGACGGTTAGAAGCAGAGGTACAGTGCAGAAACCCGAGACGTAGAAACATATTATCACGTCAAGGAACGGCAAAGCAGACCCCACTAATCCATTTGGGAGGAGCTCGCGTCAAGGTGAAACCAGCAAATGACCTCCAAGTCCAAAATCCTCTCCACCAAAGGAAGGGCTTTTGAGAATTTCACGACACTCAAACGGGTGTGCCCCTCGGAATGCCAAGGGGCGCAAGGTGCGTTCAAAGATTCGATGATTCAC
+
BBAAAFBFFBBBGGGGGFGGGF?5FB5GHFFHHHHHHFGHHBHGEEEEFHHHHHHGGC?EGGHFGHHHHHHGHHGFEGGGGHGCCGHCGGGGHFFGGHGGGGGGHHHFDCFF>A/?F--<CCFFGCD/..C/<00=00000<:D:CACGFB////FF9F/FF8FFF9;;E@EEFFFFFFFFBBFFFF#B0999BABFGGFCA;.#@GFF@;G:BFECCCAF7BFGGBFFGFHHGG<BHHFC?CCCC1GF?FEFDDG@0G1DGGHGBGHCCEGC<HHFFCHFFFF0/<1FAGFAEGFHFHEHHEHG0FHEFG2DFGBF0GGEFHDHFFFGFE/?/HHGEEA/CECHHHHHGGHHGF/EE0CGHHHGGEEF1BGGB3FCFGC1F3FF@1A>11
@M02197:105:000000000-AN6RF:1:1102:21961:22831 1:N:0:1
ACGTAACCACGTTCCTCCGCTTATTGATATGCTTAAGTTCAGCGGGTAGTCCCACCCGATTTGAGGTCAAGGTCGTTTTTGTGGGTCGAGCCTCCCACCGATGAATCGGCGGTGGCCGGGACACCATCGTTGTCAATGAGACGGTTAGAAGCAGAGGTACAGTGCAGAAACCCGAGACGTAGAAACATATTATCACGTCAAGGATCGGCAAAGCAGACCCCACTAATCCATTTGGGAGGAGCTCGCTTCAAGGTGAAACCAGCAAATGACCTCCAAGTCCAAAATCCTCTCCACCAAAGGAAGGGCTTTTGAGAATTTCACGACACTCAAACGGGTGTGCCCCTCGGAATGCCAAGGGGCGCAAGGTGCGTTCAAAGATTCGATGATTCAC
+
BBBAAFBFFBBAFGFGGGEGGGGHHGGHHHGHGHHGHHFHHHHGGCFEEGHHHFHGGGGGGGFHGGHHHHHHHHGGGFGEFFHGGGHGGGGGHHHGHHGFGFGHHHHHGGGG///?F--->AEAEA0C..</<C0:G00C:G.E....;C0///BFF8FFFFFFFFGDFGFFGBBGFFFGGGFFFFGGGFGBEA/GF:GFC.GGGGHHHFGHGHHE?GHHDGGHHGC:FHHHHGHHHHHGGGGGHHHHFBGHHHHFG<EHHHHGHHHHDGHFG2HHHHFFGBHHGFGGHG?F/HFGHHGHFFHHFFHHHHHHHHHEECFCEFFDFGHGHFEGGGHHE?CFEA?GHHHHHFHHFFAGEGGGFHFGGFEEGGGGGGBCFCGFFFFFFFBBBBB
@M02197:105:000000000-AN6RF:1:1102:25335:22890 1:N:0:1
ACGTAACCACGTTCCTCCGCTTATTGATATGCTTAAGTTCAGCGGGTGGTCCCACCCGATTTGAGGTCAAGGTCGTTTTTGTGGGTCGAGCCTCCCACCGATGAATCGGCGGCGAACGGGAAACCCTCGTTGTCAATCAGACGGGTAGAAGCAGAGGTACAGTGCAGAAACCCGAGACGTAGAAACATATTATCACGTCAAGGGTCAGCAAAGCAGACCCCACTAATCCATTTGGGAGGAGCTCGCTTCAAGGTGGAACCAGCAAATGACCGCCAAGTCCAAAATCCTCTCCACCAAAGGAAGGGCTTTTGAGAATTACACGAAGCTCAAACGGGTATGACCCTCGGAATGCCCAGGGGCGCAAGGTGCGTTCAAAGATTCGATGATTCAC
+
ABBBBFBFFBBAGGGGGGGGGGGHHHHHGHHHHGHHHGHHHHHGGCGGGEGHHHHGFGGGGGHGGEHHHHGFHHGEFGGGGGHGFGHGFCE?GHEFEHGECFDHFBGHGGGG--<--@C..-;C....;.;;.90000000/-;-;-A9C0/////;#;/B:#//BB./B/AB//.F8BBFFBFBBBBFCB/EAE?BAAEA9;#B;#0GC;AGGGCC29AAGDHDB<#D<//B/;C1<1.C-.<1?1111<0F1?1?0?1FFFF>2?//C>0BBF<F</2F1>B0//B///>/012BFB0GF/GB0112F@2222@0/?0/1B11/1/00EAB01D2B0/////02GGF0GE/A/EGE0EB1100E0ECB1FFGF31GB11DD@FD1>>>1
@M02197:105:000000000-AN6RF:1:1102:9107:23240 1:N:0:1
ACGTAACCACGTTCCTCCGCTTATTGATATGCTTAAGTTCAGCGGGTAGTCCTACCTGATTTGAGGTCAAACGTCAATAAGGAAGACGCTGATAAAAGCGTCGACGCGTTAGAGGCACGGGACCTTCATTCATGCACTTCAGCTAACGGCGATCATTATCACGCCGAAGGCCTTGTCATGCAAAGTCGAAAGTCGACCGCAAGCCGATGCATTTCAGGAGAGCCCGAGTCCTGGACGAATCCAAGTCTCCGGCAGCCCCCACCATCCAAACGCCCTCTCGAAGCAAATCGAGAGGGGTTGAGAATTTACTGACACTCAAACAGGCATGCTCCTCGGAACACCGAGGAGCGCAAGGTGCGTTCAAAGATTCGATGATTCAC
+
DDDDCFCFFDCCGGGGGGGGGGGHHHHHHHHHHHHHHHHHHHHGGGGGGHHHHHHHHHHHHGHHGHHHHHHHGHHGGHHHHGGGHHHGGGGGHHHHHHGGGGGGGGGGGGGGHHHGGHGGGGGGHHHHHHHGHHHHHHHHGHHHHHGGGGGGGGGHGHHHHHGHGGGGFGGGGGGGGGGGHGGGGFGGGGGFFFFFFFFFFFGGGFGGGGGGGGGGGHFFGFFGFGHHHHHGGGHGHHHHHHHHGGGGCGHGGGGGGGGGGGGBFGGGGGGGGGGFHGGHHHHHEHHHGF2FGGGHHHHHHFHHFHHHGHHHHHGHHHHHHGHHHHHHGGGGFEHHGEEECGGHGEEGEHFGHGGEDGGGGGGGGGGGFFFFFFFBABBB
@M02197:105:000000000-AN6RF:1:1102:21498:23277 1:N:0:1
ACGTAACCACGTTCCTCCGCTTATTGATATGCTTAAGTTCAGCGGGTAGTCCCACCCGATTTGAGGTCAAGGTCGTTTTCGTGGGTCGAGCCTCCCACCGATGAATCGGCGGTGACCGGAACACCATCGTTGTCAATGAGACGGTTAGAAGCAGAGGTACAGTGCAGAAACCCGAGACGTAGAAACATGTTATCACGTCAAGGATCGGCAAAGCAGACCCCACTAATCCATTTGGGAGGAGCTCGCTTCAAGGTGAAACCAGCAAATGACCTCCAAGTCCAAAATCCTCTCCACCAAAGGAAGGGCTTTTGAGAATTTCACGACACTCAAACGGGTGTGCCCCTCGGAATGCCAAGGGGCGCAAGGTGCGTTCAAAGATTCGATGATTCAC
+
BBBBBFBFFABBGGGGGGECGGFHFHGHHHHHHHHHHHHGHHHGGGGGGHGHHHHGGGGGGGHHGHFHHHHHHHFEEGGHGHGGGGHGGGGGHHHGHHGGEGGHHGHHGGGG>//1GCC@@-<<A.<<<.CG.0=DBG0;:CAD.;.C0C0/://BFFFFFFFFFFFDFFBFFFGFFEBFGFFBFGGGGFBFGEFGGGGGGFB@?CGEHGEHHFFABDCHDFHHHGCFGGAGFBHHGCHGCDDGFFFHFHHHHGGGHFHHFBHHGFHHFGHFFFHGC1CGFFDFCGEHHHGFGHHHHHHGHGHGHHGHHHHFEGHHF?ACGHHFFGFGHGEEFDHFGECCGGGGHHFGHFFFFFDCGE2CHHHHGGGGFCGGGGGGAGGFFFF@FBAAAA3
@M02197:105:000000000-AN6RF:1:1102:19793:23722 1:N:0:1
ACGTAACCACGTTCCTCCGCTTATTGATATGCTTAAGTTCAGCGGGTAGTCCTACCTGATTTGAGGTCAAACGTCAATAAGGAAGACGCTGATAAAAGCGTCGACGCGTTAGAGGCACGGGACCTTCATTCATGCACTTCAGCTAACGGCGATCATTATCACGCCGAAGGCCTTGTCATGCAAAGTCGAAAGTCGACCGCAAGCCGATGCATTTCAGGAGAGCCCGAGTCCTGGACGAATCCAAGTCTCCGGCAGCCCCCACCATCCAAACGCCCTCTCGAAGCAAATCGAGAGGGGTTGAGAATTTACTGACACTCAAGCAGGCATGCTCCTCGGAACACCGAGGAGCGCAAGGTGCGTTCAAAGATTCGATGATTCAC
+
CCCCCFCFFCBCGGGGGGGGGGGHHHHHGHGHHHHHHHHHHHHGGGGGGHHHHHHHHHHHHHHFGHHHHHHHGHHGGHHHHGHHHGHGGGGGHHHHHHHGGGGGGGGGGGGGHHHGGHGGGGGGHHHGHHHHHHHHHHGHHHHHHHHGGGGGGGGHHH<HHHGHGGGGADFGFFFFFGGGGGGGGGGGGGGFBFFFFFFFFFGGFGGGGGGGFFFFGGHEFFGFFHHHGHHGGGHGHHGHHHHFGGGGCGHGGGGGGGDFDGGHHGGGCFFDGGGGHHGHHHHHGHFGEFHGGGGHHFHHHFGHHHFFHHFGG5EGFHHFHFGHHHGGGGGGGGGHGEDEGFGBGGCGGGHHHGGGGFGFFFFGBEBGFFFFFFFAAA>A
@M02197:105:000000000-AN6RF:1:1102:24818:23644 1:N:0:1
ACGTAACCACGTTCCTCCGCTTATTGATATGCTTAAGTTCAGCGGGTAGTCCTACCTGATTTGAGATCGAACGTTCAAAAAGCTGTCTTCACCAAGGAAAGACGTTTATAAGCTCCAGCGAACCTCCGTCACCGAAGGTTACCTGGCAGGCAACCACAAGCGTAAATAGTTATCACACCCGTGACGCCACCAAACACTGGCAGGCTAATTCATTTGAGAGGAGCCGGCTGTGCGCCAGCAAGCCCCCAAGTCCAAGCTCTTCATGGCGAACCACAAGAGTTGAGGTGTTCATGATACTCAAACAGGCATGCCCCTCGGAATAGTCAAGGGGCGCAAGGTGCGTTCAAAGATTCGATGATTCAC
+
CCCCCFCFFBBBGGGGGGGGGGGHHHHHHHHHGHHHHHHHHHHGGGGGGHHHHHHHHHHHHHHHGHHHHGHHGGHHHHHHHGHHHGHHHHHHHHHHGHHHHHHGGGHHHHHHHHHHHHHGGGGGHHHGHHGGHGGGGGHHHHHHHHHHGGGHHHHGGHHHHGGGGHHHHGHHHHHHHHGGGGGGGGGGHGHGGGGGHHHHHHHGGHHHHGHFFGHHHHHFGGGFFHGHGGGGGGGHHHGEGGFCGGHHHHHGHHHGHHHGHHGGGGGHGHGHHHHHHHFFHHGGHFGHHGHHHGHHGGHHHGHHHEHHGGFGGGGHGHHCGHGHHHHGGGGGHHHHGGGGHGGGGGGGGGGFFFFFFFBBBBB
@M02197:105:000000000-AN6RF:1:1102:22840:23750 1:N:0:1
ACGTAACCACGTTCCTCCGCTTATTGATATGCTTAAGTTTAGCGGGTAGTCCTACCTGATTTGAGATCGAATGTTCAAAAAGCTGTCTTCACCAAGGAAAGACGTTTATAAGCTCCAGCGAACCTCCGTCACCGAAGGTTACCTGGCAGGCAACCACAAGCGTAAATAGTTATCACACCCGTGACGCCACCAAACACTGGCAGGCTAATTCATTTGAGAGGAGCCGGCTGTGCGCCAGCAAGCCCCCAAGTCCAAGCTCTTCATGGCGAACCACAAGAGTTGAGGTGTTCATGATACTCAAACAGGCATGCCCCTCGGAATAGCCAAGGGGCGCAAGGTGCGTTCAAAGATTCGATGACTCAC
+
BAAAAFAFDAAACFFGGGFGFGGHCHFDHHFHHHGHA5AFGHHACEEFFDEGH5FGHHHHHHEFFAGDGGHFHHGHHHHHHDEFBGFHHHHFHGHFGGFHAGHFFFGHGGGHEDGHHGGFCEGGHGHFFDDDHAFGC/<1?FFGFGHGGGGHHHGFFHHGHFFFGHFFDDDGFHHHHHGGCCAEGGGCGHFGE6GGGBGAGHGHGGGHGGHGGHGGGHGGGGGGGGHHCGCFFFHHGHCGDB///GGHHGHEHFFHHFHHHHFDEECHFHFBGHHHHGFHHHHGHHG3GFHFGEHGGHGHHGHFHFCHEEEEE01HGFB3DFGFCFG?GGGEF54GGGEEAGFBGGGFGGFFBFFFFFBBA>3
@M02197:105:000000000-AN6RF:1:1102:25794:23714 1:N:0:1
ACGTAACCACGTTCCTCCGCTTATTGATATGCTTAAGTTCAGCGGGTAGTCCCACCCGATTTGAGGTCAAGGTCGTTTTTGTGGGTCGAGCCTCCCACCGATGAATCGGCGGTGACCGGAACACCATCGGTGTCAATGAGACGGTTAGAAGCAGAGGTACAGTGCAGAAACCCGAGACGTAGAAACATATTATCACGTCAAGGATCGGCAAAGCAGACCCCACTAATCCAATTGGGAGGAGCTCGCTTCAAGGTGAAACCAGCAAATGACCTCCAAGTCCAAAATCCTCTCCACCAAAGGAAGGGCTTTTGAGAATTTCACGACACTCAAACGGGTGTGCCCCTCGGAATGCCAAGGGGCGCAAGGTGCGTTCAAAGATTCGATGATTCAC
+
AAAAAFBFFBBAFGGCEFEGGGGCHFHF6AFHGHBGGGGBGCGD?AEGEGGFGHHCEE?EGGHHGHGHGFHEBFEEGGGGGFGA1EGGGGGGEGAFHHGGCCDHHHGHGGGG<<?1?-<---<0<.0/..=.</0DBBC0;:.A:C:.000/;/99B9B/FFFFFFF0EF@EFFF?F90FEGGGGFFFGFFF/?FFBBF0;B@@GCFHG09H;HGGGCAFG?H;DD0EGD#HHEFFFGHGGGGCCF1FHHFFGBHHHHHG1BFGGFGHCGGCBGHFGHGFHHFHGEE1GAGGHFFHHHHHFHHHHFDGGBFFHFGHFFGFEHFHF?FGHGEEE>0B/GGGCCGGFHHHHHFGGF/EGGEEHFHGACGGHFFGFGFGAB1FCB3D3FAAAAA
@M02197:105:000000000-AN6RF:1:1102:24400:24095 1:N:0:1
ACGTAACCACGTTCCTCCGCTTATTGATATGCTTAAGTTCAGCGGGTAGTCCTACCTGATTTGAGATCAAAAGTTCAGGGCATCGTCCTCTGGTGAAGACAGTTATAAGCCAGAGCGTCTCCGACCTTCGTCGCTCAGGACGGCACAAATCGGCGTAGATGTTTATCACACCGGTCGAGCCATCGAGATCAACTCAAAGCTAATGATTTCAAGAGGAGCCGGCGAGCGCCAGCAGAAACCTCCAAGTCCAAGCTCACCCCACAGATGGAATCCGAGGGGAGCTGAGAATTTCATGATACTCAAACAGGCATACCCTTTGGAATGCCAAAGGGTGCAAGGTGCGTTCAAAGATTCGATGACTCAC
+
BBBBBFBFFBBBFGFGGCEEEGGFHHGHFHFHHHHCHFHFFFHGGFGGGHHHHGHGHGHFFHHHGHHHGHHEHBFEHFHAEGGHGHHGGHHGH@FGHHHHHHHHHHHHHGHHHFHHGEE?GFGGGGGHHHGGGGGHGGHGHGGGGGGHHHHGGFC<CFFHHGGGHHGHFHHGGCDGHGHGHGGHGHHHHGHGGGHHHHGGFHGHGFFFFHHHHHFDFGFGFGGGGFGGHFGBFHHFGEGG3GBHGGFDGBFBFGEECEBG4HHD4FGGFEGGGFHGFGE5FDD5HGFHG5DFHHFFGAFFHHGFGFAD3A32EFFHBGFHHHG3HGFAEFHFBG5HHGGGGHFGCGGGGGGA4CBBFFFBBAAA
@M02197:105:000000000-AN6RF:1:1102:22649:24294 1:N:0:1
ACGTAACCACGTTCCTCCGCTTATTGATATGCTTAAGTTCAGCGGGTAGTCCCACCCGATTTGAGGTCAAGGTCGTTTTTGTGGGTCGAGCCTCCCACCGATGAATCGGCGGTGACCGGAACAACATCGTTGTCAATGAGACGGTTAGAAGCAGAGGTACAGTGCAGAAAACCGAGACGTAGAAACATATTATCACGTCAAGGATCGGCAAAGCAGACCCCACTAATCCATTTGGGAGGAGCTCGCTTCAAGGTGAAACCAGCAAATGACCTCCAAGTCCAAAATCCTCTCCACCAAAGGAAGGGCTTTTGAGAATTTCACGACACTCAAACGGGTGTGCCCCTCGGAATGCCAAGGGGCGCAAGGTGCGTTCAAAGATTCGTTGACTCAC
+
BBBBBFBFFBB?GGGGBGGEECGHHHGHGFHHHHGHGHHGHHHGGGGGGHHHFFFGGGEGGGHGFHHHHHGGGHGFGGFGGHHGFFHGGCEGHGHGHHGFEGGHHHGHGGGG<@/1?<C-<-00<.<<ECG/.00<DG0B00;C.:.:0<:/:C/;BFFFFB9B9BFACF&9FFF@FGFBF;0CB9B9FBF//BEGGGGGGA?@/CGBG@FG0GBGGCHHFFGHDFBHHFBFFCBGHHFCCCGCEGHHFHG1GHFGBFFFFBFFBGHFACHGHGGHFHGGB<BGF?EBGFECFCFHFHHFHGCFHHHHHF2EFF2FEFFF/FHFFEFCGHEEE/0GGGC?CEGEF22GHGFGBA/EEAA01DGGE0EE0BGFDFGGGGFAAB3FFFAAA>A
@M02197:105:000000000-AN6RF:1:1102:14309:24375 1:N:0:1
ACGTAACCACGTTCCTCCGCTTATTGATATGCTTAAGTTCAGCGGGTAGTCCCACCCGATTTGAGGTCAAGGTCGTTTTTGTGGGTCGAGCCTCCCACCGATGAATCGGCGGTGACCGGAACACCATCGTTGTCAATGAGACGGGTAGAAGCAGAGGTACAGTGCAGAAACCCGAGACGTAGAAACATATTATCACGTCAAGGATCGGCAAAGCAGACCCCACTAATCCATTGGGAGGAGCTCGCTTCAAGGTGAAACCAGCAAATGACCTCCAAGTCCAAAATCCTCTCCACCAAAGGAAGGGCTTTTGAGAATTTCACGACACTCAAACGGGTGTGCCCCTCGGAATGCCAAGGGGCGCAAGGTGCGTTCAAAGATTCGATGATTCAC
+
BCCBBFCFFCBCGGGGGGGGGGGHHHHGHHHHHHGHHHHHHHHGGGGEFHHHHHHGGGGGGGHHGHHHHHHGBGEEGGGGGGHGGGHGGGGGHHHGHHGGGGGHHHHHGGGG>AACG@C-<-<0EG<CACGB<D0GFBDC:CED-;-.0<000::FFFFFF0FFFFFFEFBEFC;F9EFGGGGGFGGGFBBGEDEGGGGGGGGAGGHGHHGHHFBGFGHHHGEHFDGBFGCHGHF<HHGGGGGHFHHHHHGHHHHHHHHGHGHGHHHGGFFEGHHHGGHFHHHGGGHHHGGHHHHHHHHGHHHGHHGHHHHHHHBGFEFGHHHHGHGHHGGGEHGEEE?CGFGHG5GHGHHHHEGFEE?HHGFGGGGHGFGGGGGGGGFFFFFDF@ABBB
@M02197:105:000000000-AN6RF:1:1102:25624:24370 1:N:0:1
ACGTAACCACGTTCCTCCGCTTATTGATATGCTTAAGTTCAGCGGGTAGTCCTACCTGATTTGAGATCGAACGTTCAAAAAGCTGTCATCACCAAGGAAAGACGTTTATAAGCTCCAGCGAACCTCCGTCACCGAAGGTTACCTGGCAGGCAACCACAAGCGTAAATAGTTATCACACCCGTGACGCCACCAAACACTGGCAGGCTAATTCATTTGAGAGGAGCCGGCTGTGCGCCAGCAAGCCCCCAAGTCCAAGCTCTTCATGGCGAACCACAAGAGTTGAGGTGTTCATGATACTCAAACAGGCATGCCCCTCGGAATAGCCAAGGGGCGCAAGGTGCGTTCAAAGATTCGATGATTCAC
+
AAA?ACA11AAAFB1FFGF0EAAG3FAF3EBD2F21FFDA2FGGCEGGGHD2EHF0G1FBFFGDFGHHGGH0>/>GHH2GHFHHHFFHHHHHHHEFG0FFC0>EFGH/FDFGGHE1F10E<E@@BGE?EHEAFFGGGFFGF1BDFFBGC7CF<HHGGHEAGGGGFFHFHBGDCBCGBFGGC9EFEFB@GGGFEE;9:BFFGFA@?:D9GFD9FFFGFFFGCCC?E@?G@@9GFF?DEECGCB/</1GB1EGCHGB0HDFGFCF/FEEDFFEHDGHHGEGBHHHEBF1DEF2GB1FB/1GGF@1FFBFGF/AA///0D2DDFCGGCB/EAAAA11100A0ABBEF3F3F1A111FFFFF>1>1>
@M02197:105:000000000-AN6RF:1:1102:20205:24616 1:N:0:1
ACGTAACCACGTTCCTCCGCTTATTGATATGCTTAAGTTCAGCGGGTAGTCCTACCTGATTTGAGATCAAACGTTCAAAGAGCTGTCCTCACCGAGGAGAGACGTTTATGAGCTCCAGCGAACCTCCATCACTGAAGGTTACCTGGTGGAAAACCACAAGCGTAGATAGTTATCACACCTGTGATGCCACCAAACACTGGCAAGCTGATTCATTTGAGAGGAGCCGACCGCAGGCCAGCAAGACCCCCAAAGTCCAAGCTCATCATGGCAAGCCATGAGAGTTGAGGTGTTCATGATACTCAAACAGGCATGCCCTTCGGAATGGCCAAAGGGCGCAAGGTGCGTTCAAAGATTCGATGATTCAC
+
CCCCCFBFFBCCFGGGGGGFGGGHGHGHHGHHHHHHHHHHFHHGGGGGGHHHHHHHHHHHHHHHGHHGHHHHGHHHHHHHHHHHHHHHHHHFHGGGGGGHGGHGGGHHHHHHHHHGHHHGGGGGHHHHHHHHGHHHGHGHHHHGHHFGGHHHHHGHGHHHHGGGGGHHHHHHHGHHHHGHHHHHHHHHHHHHHHHHHGGHHHHGGHGHHGHHGHHHHHHGGGGGGGFGGHGHHFHHHHEHHGDGGGHHHHHHGGHHHFHGGHGHHHGHGHFEHGHHHHHHHHHHGGHHHFHGHHHFFGFBHHGHHHHGHHGGEFGGGHHHHHHHHHHGHGGGGGHHHHGFGGFGGGGGGGGGGFFFFFFFBAAAA
@M02197:105:000000000-AN6RF:1:1102:15203:24664 1:N:0:1
ACGTAACCACGTTCCTCCGCTTATTGATATGCTTAAGTTCAGCGGGTAGTCCTACCTGATTTGAGATCGAACGTTCAAAAAGCTGTCTTCACCAAGGAAAGACGTTTATAAGCTCCAGCGAACCTCCGTCACCGAAGGTTACCTGGCAGGCAACCACAAGCGTAAATAGTTATCACACCCGTGACGCCACCAAACACTGGCAGGCTAATTCATTCGAGAGGAGCCGGCTGTGCGCCAGCAAGCCCCCAAGTCCAAGCTCTTCATGGCGAACCACAAGAGTTGAGGTGTTCATGATACTCAAACAGGCATGCCCATCGGAATAGCCAAGGGGCGCAAGGTACGTTCAGAGATTCTCTGATTCAC
+
@ABBAFAFFBBA4FFGGBEFEAEHHHHHGHHGGFHGHHHCHGHCGGGGGHGBHHHHGFFFHHHHGHHGGDHEGFGHHHFFEDGHFFFGGFHGHHHHGHGHGHHGEGHFHHHHGGHHHHHGGGGGHHHG5GGGHGGGGGHHGGHFHFHFDGGHHHHGGEEHHGDAGHFHHFGHHF<B;HGGGFGGGGGGGGGGGGGGGFHGGGHHGGHGGGFFF9FFFBEFFFFEEFG<<@AFBDGFF?///B/CHF>GB1>/HGF0>1G1FHFEGEE1/B>1B11FB201B00A0EBGD1HFEHFBEEHFFFBF1AGFA0//A//FFFFFA1BBFFA00A0AHFFAAA01B1FB333311B1B1113BA11>>
@M02197:105:000000000-AN6RF:1:1102:8830:24575 1:N:0:1
ACGTAACCACGTTCCTCCGCTTATTGATATGCTTAAGTTCAGCGGGTAGTCCCACCCGATTTGAGGTCAAGGTCGTTTTTGTGGGTCGAGCCTCCCACCGATGAATCGGCGGTGACCGGAAAACCATCGTTGTCAATGAGACGGTTAGAAGCAGAGGTACAGTGCAGAAACCCGAGACGTAGAAACATATTATCACGTCAAGGATCGGCAAAGCAGACCCCACTAATCCATTTGGGAGGAGCTCGCTTCAAGGTGAAACCAGCAAATGACCTCCAAGTCCAAAATCCTCTCCACCAAAGGAAGGGCTTTTGAGAATTTCACGACACTCAAACGGGTGTGCCCCTCGGAATGCCAAGGGGCGCAAGGTGCGTTCAAAGATTCGATGATTCAC
+
BCBBCFCFFABBGFGGGGGGGGGHHHHHHHHHHHHHHGHHHHHGGGGGGHHHHHHGGGGCFGHHGHHHHHHH@GEEFGGGGHHGGGHGGGGGGHHGHHGGGGGHHHHGGGGG>@C1?@@->-0<A.<<<.CGCD0GBG0000:E:C..0C0::C/FFFFFFFFFFFFDFF;FFFFFCGGGGFFGFGGFFBGFFFCGFFFBF9FGGCFDHHGGHHHGGGHHHGHHHHHHHFFHHGHHHHHGGGGGHBGDGHHHHHHFHFHHHEGHHHHHGGHHHGHHGFGHHHHHHGE3FEEF?HHHGHHHGHHHHHFEHHHHGHHHFBGFEBHG@EFGGFFGGGHHGGGGGGGGGEGBHFFGHHHGGGGGHHHHGGGGHGGGGGGGCGGFFFFFFFABBAB
@M02197:105:000000000-AN6RF:1:1102:8933:24896 1:N:0:1
ACGTAACCACGTTCCTCCGCTTATTGATATGCTTAAGTTCAGCGGGTAGTCCTACCTGATTTGAGATCGAACGTTCAAAAAGCTGTCTTCACCAAGGAAAGACGTTTATAAGCTCCAGCGAACCTCCGTCACCGAAGGTTACCTGGCAGGCAACCACAAGCGTAAATAGTTATCACACCCGTGACGCCACCAAACACTGGCAGGCTAATTCATTTGAGAGGAGCCGGCTGTGCGCCAGCAAGCCCCCAAGTCCAAGCTCTTCATGGCGAACCACAAGAGTTGAGGTGTTCATGATACTCAAACAGGCATGCCCCTCGGAATAGCCAAGGGGCGCAAGGTGCGTTCAAAGATTCGATG
+
BCCCCFCFFAABGGGGGGGGGGGHHHGHHHHHHHHHHFGHHHHGGGEGGHHHHHHHHHHGHHHHGHHHHGHHGHHHHHHHHGHHHHHHHHHHGHHHGFHHHHHGFGHHGHHGHGHGHHHGGGGGHHHGGHGGHGGGGGHHHHHHHHGHGGGHHFHGGHHHGGGGGGGHHHHGHHHHHHGGGGGGGGGGGGHHHGHHHHHHGGGHHHHHGHHHGFHHHGHGGGGFFFGHGGFFGGHHHHGHGGGFHHHGHGHGHHHGGBGHEHGGGGFHGGGHHHHHHHGCHHEGHHG5HHHHHHHGGHHGFEHHG3FGGGECCAECBFHHHHHHBFFCGGFGCHHGGGGGGFGFGFFFA44FBABBB
@M02197:105:000000000-AN6RF:1:1102:10668:25000 1:N:0:1
ACGTAACCACGTTCCTCCGCTTATTGATATGCTTAAGTTCAGCGGGTAGTCCTACCTGATTTGAGATCGAACGTTCAAAAAGCTGTCTTCACCAAGGAAAGACGTTTATAAGCTCCAGCGAACCTCCGTCACCGAAGGTTACCTGGCAGGCAACCACAAGCGTAAATAGTTATCACACCCGTGACGCCACCAAACACTGGCAGGCTAATTCATTTGAGAGGAGCCGGCTGTGCGCCAGCAAGCCCCCAAGTCCAAGCTCTTCATGGCGAACCACAAGAGTTGAGGTGTTCATGATACTCAAACAGGCATGCCCCTCGGAATAGCCAAGGGGCGCAAGGTGCGTTCAAAGATTCGATGATTCAC
+
CCCCCFCFFCCCGGGGGGGGGGGHHHHHHHHHHHHHHHHHHHHGGGEGGHHHHHHHHHHHHHHHGHHHEGHHGGHHHGHHHGHHHHHHHHGHHHHGGHHHHHHGGGHHHHHHHHFHHHHGGGGGHHHGHHGGHGGGFGFHHHHHHHHHGGGHHHHGGHHFHGGGGHHHGHHHHGHHGHGGGGGGGGGGHGHHHHHGHHHHGHHHGGHHHHHHGHHHHHHGGGGGGHHHFGGGGGHHFGGHGGGGHGHHGHHGHHFHHHGHHHEGGGEEFGEEGFHHGHF3HHGGHGHHHHFHHGEEGHHFFFFBHGFHGEE?CGGHHHFHFHGFHCHGGGGGHHHFGGFGGGFGFGGGGGGFFBBFF5AAAAA
@M02197:105:000000000-AN6RF:1:1102:13464:25216 1:N:0:1
ACGTAACCACGTTCCTCCGCTTATTGATATGCTTAAGTTCAGCGGGTAGTCCCACCCGATTTGAGGTCAAGGTCGTTTTTGTGGGTCGAGCCTCCCACCGATGAATCGGCGGTGACCGGAACACCATCGTTGTCAATGAGACGGTTAGAAGCAGAGGTACAGTGCAGAAACCCGAGACGTAGAAACATATTATCACGTCAAGGATCGGCAAAGCAGACCCCACTAATCCATTTGGGAGGAGCTCGCTTCAAGGTGAAACCAGCAAATGACCTCCAAGTCCAAAATCCTCTCCACCAAAGGAGGGGCTTTTGAGAATTTCACGACACTCAAACGGGTGTGCCCCTCGGAATGCCAAGGGGCGCAAGGTGCGTTCAAAGATTCGATGATTCAC
+
BCCCCFCFFCCAGGGGGGGGGGGHHHGHHHHHGHHGHHHHHHHGGGGGGHGHHHHGGGGGGGHGGHHHHGHHGHGFGGGGGFGGGGHGGGGGHHHGHHGGGGGHHHHHGGGG>C/FG-C<@-00A<0C.<C/<<DGF0000:.:.:::0CC//::FFFFFFFFBFBFBFGFEGFFFGGGGFFBGFGGGFFGGGGEFGGGGGGGGGGHHHHHHHHHGGGHHGFHHHHHFHFFGHGHHHHHGGGGCHHHHHGHHHHHHHHGHHHHHHHHHGGGBHHHHFBGHHHHFHGGGHGFCGGHHHHGGHGHHHGHHHHHFHHHHF?FFEHHGBGHGHHGGGFHGEAGGGGFGGGHHHHHHCHHEGGGGHHHHGGGGHGGGGGGGGGGFFFFFFFBCCCB
@M02197:105:000000000-AN6RF:1:1102:24312:25244 1:N:0:1
ACGTAACCACGTTCCTCCGCTTATTGATATGCTTAAGTTCAGCGGGTAGTCCCACCCGATTTGAGGTCAAGGTCGTTTTTGTGGGTCGAGCCTCCCACCGATGAATCGGCGGTGACCGGGACACCATCGTTGTCAATGAGACGGTTAGAAGGAGAGGTACAGTGCAGAAACCCGAGACGTAGAAACATATTATCACGTCAAGGATCGGCAAAGCAGACCCCACTAATCCATTTGGGAGGAGCTCGCTTCAGGATGAAACCAGCAAATGACCTCCAAGTCCAAAATCCTCTCCACCAAAGGAAGGGCTGTTGAGAATTTCACGACACTCAAACGTATGTGCCCCTCAGAATGCCAAGGGGCGCAAGGTGCGTTCAAAGATTCGATGATTCAC
+
BBBBBFAFFABBGGGGGGGGGGGHFHHHHHHHHHHHHHHHHGHGGGFGGFFHHGHGEGGGGAG5FHFFGH@3FBEEEGGGGHHGGEHGF??/GGFFEGFGEEAGBFBGGCFG/</<1<@->-<.<GF/<.</.=;000CB00.::C..0CB...9/B,;/FB9;FFFBFF/CE4B.C;09000BFBFFFFFFFBB/CAE;D/CCC:D9C<@FGGC9CCEGGF>9>9FF>#0F0/9<1<1C//A?FF@@@<@222DAGBB<12B22DFF//0E1BE1FHEFDGF>0E?>///?/FGB2100F>?/0B102BDBDDB1?B/F/GDFG/1/F01FA110EEEAB/1A2221HGFGBF//A00A1DGCE0E0CFCGGFF31F11FB@BBF>>11A
@M02197:105:000000000-AN6RF:1:1102:24830:25220 1:N:0:1
ACGTAACCACGTTCCTCCGCTTATTGATATGCTTAAGTTCAGCGGGTAGTCCCACCCGATTTGAGGTCAAGGTCGTTTTTGTGGGTCGAGCCTCCCACCGATGAATCGGCGGTGACCGGAACACCATCGTTGTCAATGAGACGGTTAGAAGCAGAGGTACAGTGCAGAAACCCGAGACGTAGAAACATATTATCACGCCAAGGATCGGCAAAGCAGACCCCACTAATCCATTTGGGAGGAGCTCGCTTCAAGGTGAAACCAGCAAATGACCTCCAAGTCCAAAATCCTCTCCACCAAAGGAAGGGCTTTTGATAATTTCACGACACTCAAACGGGTGTGCCCCTCGGAATGCCAAGGGACGCAAGGTGCGTGCAAAGATTCTATGATTCAC
+
AAAAAFBDBABAEGGFGGEGCEGHHGHHGHHHHHHHGHHHHHHGGGGGGFFHHHEEGGGGGGEFGHHHHHHHHHEEFGGGG2EEGGHGGGGGHHGGHHGGCCDBGHHF/@CF>>/1<-<-<@B0..</<<GC.0=00=0;0:CF...:;:0/:/:CE/;F;0;B0,;:BGGED:/A..9009C;F6;AF9;/#AC@9:AAB.G.G;?5$9CGHHFCA<:ADFFFBGEGFFFFF<9A11F?C</C??1?FG<@2210G0HGFF22GF1B//BC1F<1<1/21110AEE>/?/?/0E>210B00/BB01B222B11B1/0E//B11D>1/GGE/AB0A/A////AEB221BBB10A1AAA0011AF0A0111B1B33FA31B33B133>11>1
@M02197:105:000000000-AN6RF:1:1102:7777:25281 1:N:0:1
ACGTAACCACGTTCCTCCGCTTATTGATATGCTTAAGTTCAGCGGGTAGTCCCACCCGATTTGAGGTCAAATTGTCAAAGATTGTCTTGTTAGGACGATTGGAAGCATAGAGCCATGTCAAGCAGACGTGACCCTGAGGGTCAACTCCGGTGAAGATTTATCACACCGAATACGCCGCAAAGCAGGGGTACACTCAGGCATTTCAGACGAGCCGTTTGTGACACGGCAACATCCAAGTCCACATGCAACCACAAAAAAGCGGTTGTAGTGAGATTACAATGACACTCAAACGGGTGTACCCTTCGGAATACCAAAGGGTGCAAGGTGCGTTCAAAGATTCGATGACTCAC
+
AAAAAFABFAA>F1GGFGF?EECB3DGHFHDFHFHHFHHHHFBEEEECFFHHFGHGGEEEEGFGFHHGGDGHHFG2@GGHHHGHHHFHFHBGHHHHEEFHGHFBGEFFFHHFHHHHFFHFGBDGFHFFGGHGFGFF8C9GEHHFFHGHCGFCGGHHHHHHHHHHHGGFGCEAGHGGCCCGCFFHFGGFAEGGGGGGFFGGFGGGGGEFGGGGB@GFGFFHGFFFFEEE@FFFFGF1BDEB1FG1FCGHGHGCGEHGGEEEB11B02F@GB2G@B22F2FD2A1D/ACGGEE/0HGFGBE?EEAG2HGF10C1F0EEFBHGB1HE?EEA1E3FFFGGFBFC3FDBD>?1>A
@M02197:105:000000000-AN6RF:1:1102:20362:25751 1:N:0:1
ACGTAACCACGTTCCTCCGCTTATTGATATGCTTAAGTTCAGCGGGTAGTCCTACCTGATTTGAGATCGAACGTTCAAAAAGCTGTCTTCACCAAGGAAAGACGTTTATAAGCTCCAGCGAACCTCCGTCACCGAAGGTTACCTGGCAGGCAACCACAAGCGTAAATAGTTATCACACCCGTGACGCCACCAAACACTGGCAGGCTAATTCATTTGAGAGGAGCCGGCTGTGCGCCAGCAAGCCCCCAAGTCCAAGCTCTTCATGGCGAACCACAAGAGTTGAGGTGTTCATGATACTCAAACAGGCATGCCCCTCGGAATAGCCAAGGGGCGCAAGGTGCGTTCAAAGATTCGATGATTCAC
+
BBBBBFBFFBBAGGGGGGGGGEGHGHHHHFHHHHHHHHCHFHHGCEGGGHHHHHGGHGHHHHHHGHHHHGHHGHHGHGGHHGHHHGFHHHHHHHHHGHEEGFHGGGHHHHHHHFHHHFF@EGGGHHHGHHGGGGGGGGHHHHHHFFHHGGGHHHHGGHHGHGCFDHGHHHHHHG;GHHGGGEEGGGGGGGGGGGGGGGGGGGDGG?GGFGGF<BBFFHFFFGGFFFFHGFFFFFFFGACECGGGE1FGHHGGHHGCFFHHFHGGGGGHFGEFGFHHHGEEG0FEFDGDFGF2F1G1GHFHHGGGFFCEEE?GGG?HEA2FG1CHHG/AE?GGGBFF00EGFBFFGBGFGGF1F3FFBDAAAAA
@M02197:105:000000000-AN6RF:1:1102:11138:25876 1:N:0:1
ACGTAACCACGTTCCTCCGCTTATTGATATGCTTAAGTTCAGCGGGTAGTCCCACCCGATTTGAGATCGAACGTTCAAAAAGCTGTCTTCACCAAGGAAAGACGTTTATAAGCTCCAGCGAACCTCCGTCACCGAAGGTTACCTGGCAGGCAACCACAAGCGTAAATAGTTATCACACCCGTGACGCCACCAAACACTGGCAGGCTAATTCATTTGAGAGGAGCCGGCTGTGCGCCAGCAAGCCCCCAAGTCCAAGCTCTTCACGGCGAACCACAAGAGTTGAGGTGTTCATGATACTCAAACAGGCATGCCCCTCGGAATAGCCAAGGGGCGCAAGGTGCGTTCAAAGATTCGATGACTCAC
+
CCCCBFCFFCDCGGGGGGGGGGGHHHHHHHHHHHGHHHHHHHGGGGGGGHHHHHHGGGGGGGHHGHHHHGHHGHHHHHHHHGHHHHHHHHHHHHHHGHGHHGHGGGGHHHHHHHGHHHHGGGGGHHHGHHGGHGGGGGHHHHHHHHHGFGGHHHHGGHHGHGGGGHHHHHHHHHHHHHGGGFGGGGGGGGGGGHGGHGHHHHHFHFHHHFFHFFHFGHHGGFGGGHFGFGGFFGGHHF?GCGGGHHHFHHHGHHHHHHHGGGEGGGGHGGGHHHHHHHFHHGHGHHFFFGHHHGBFGFHHGDHEHHHHGGFCGGGHHEEHHHGGHGHGGGGGFCHFGGGGHGGGGGGGGGGBBFFFFFBBBBB
@M02197:105:000000000-AN6RF:1:1102:21972:26078 1:N:0:1
ACGTAACCACGTTCCTCCGCTTATTGATATGCTTAAGTTCAGCGGGTAGTCCTACCTGATTTGAGATCGAACGTTCAAAAAGCTGTCTTCACCAAGGAAAGACGTTTATAAGCTCCAGCGAACCTCCGTCACCGAAGGTTACCTGGCAGGCAACCACAAGCGTAAATAGTTATCACACCCGTGACGCCACCAAACACTGGCAGGCTAATTCATTTGAGAGGAGCCGGCTGTGCGCCAGCAGGCCCCCAAGTCCAAGCTCTTCATGGCGAACCACAAGAGTTGAGGTGTTCATGATACTCAAACAGGCATGCCCCTCGGAATAGCCAAGGGGCGCAAGGTGCGTTCAAAGATTCGATGATTCAC
+
BBBBBFBFFBBACGGGGGGGCGGHHHGHHHHHHHHHHHHHHHFGGGGGGHHHHHHGHHHHHHHGGAHGGGHHGHHHHHHHHGHHGGHHHHHHHHHHGHHHHHHGFGHHHHHHHHHHHHHGGGGGHFGGGHGGHGGGGGGHHHHGHGGHGGGHHHHGGHGGGGGFGHHFHGGGHHHGHGGGGGGGGGGGGGGGEFGFGGGGGGDFHHHGGHGEFFHGFFFFFFFFGFFFFFFFGGHGHFFFCCB//1HGHHHE01BGHHGHHBECGGGGF0EG1HHHG2GCGFGCHHFHHGHHG1F1GFG111GHFBAFGEEAEA/EHGBDHHCBCB//EECGHGFGGEE?G11GGFGGFFB1FDD1FFAA?AA
@M02197:105:000000000-AN6RF:1:1102:19581:26457 1:N:0:1
ACGTAACCACGTTCCTCCGCTTATTGATATGCTTAAGTTCAGCGGGTAGTCCTACCTGATTTGAGATCGAACGTTCAAAAAGCTGTCTTCACCAAGGAAAGACGTTTATAAGCTCCAGCGAACCTCCGTCACCGAAGGTTACCTGGCAGGCAACCACAAGCGTAAATAGTTATCACACCCGTGACGCCACCAAACACTGGCAGGCTAATTCATTTGAGAGGAGCCGGCTGTGCGCCAGCAAGTCCCCAAGTCCAAGCTCTTCATGGCGAACCACAAGAGTTGAGGTGTTCATGATACTCAAACAGGCATGCCCCTCGGAATAGCCAAGGGGCGCAAGGTGCGTTCAAAGATTCGATGATTCAC
+
BCCCCFCFFCCBGGGGGGGGGGGHHCHGHHFHHHHHCHHHHFGGCGEEGHHHHHHGHHHHHHHHGHHHHGHHGHHHGFHHGGHHHHHHHHHHGHHHGHHHHHHGGGHHHHHHHHHHHHHGGGGGHHHGHHGGFGGGGGHHHHHHHFHHGGGHHHHGGHFGGGGGGHHHHFGHHHHHHHGGFGGGGGGGCFGGGGGGHGFHFHGGGGHHGGGFEHFHFHHGFFFEAFCFFFFFFFFFHG1FGB</EHGHHGHGHG1F<1GG1BGFECGG?0FFHGDFGHGHFFHGHHHHEGGBHHDFGGFHFGBFGHCHGCCEE/EHGF2BFHGF0F/EE?GGHHHHGGCGGGDCGGGGGGFFFFBFFD11AA1
@M02197:105:000000000-AN6RF:1:1102:23790:26505 1:N:0:1
ACGTAACCACGTTCCTCCGCTTATTGTTATGCTTAAGTTCAGCGGGTAGTCCCACCCGATTTGAGGTCAAGGTCGTTTTTGTGGGTCGAGCCTCCCACCGATGAATCGGCGGTGACCGGAACAGCATCGGTGTCAATGAGACGGTTAGGTGCAGAGGTGCAGTGCAGAAACCCGAGACGTAGAAACATATTATCCCGTCAAGTATCGGCAAAGCAGACCCCACTAAACCATTTGGGATGAGCTCTCGTCAAAGTGAAACCAGCAAATGGCCTCCAAGTCCAAAATCCTCACCACCAAAGGAAGGGCTTCTGAGAATTACACCACACTCAAACGGATGTGCCCCTCTGAATGCCAAGGGACGAAAGGTGCGTTCAAACATGTGATGATTCA
+
>1A>AF11BA1>AA1F1EE000EB3FGFE3GHCBFAFEGHHC1AEAA//B22B1CAAAEEGE1@B0001FEFB1>//FAF?B>/EEG@EGCEH0G/GHC?E/?BGFHGC?GG/</1?-<-<-00.<<0<.<..<00000:00.:::;./0:000B9;##/995BC;9;;9/9C;;,FE;0;0190C:0CC::/9#AHF;A0/-<</90$9=;#B<FC7G;B1F1<1#8GGC?F?1??111</?<//1BGFB222F0B01F1B2B10?///B1BGFB1FE2FFF>10B1?>//?01BB10CEF/0FB@1222D22D21/>0B1FF1EFFGF/?FA10B/A///FFF22B110F0110000EA11A0A01B1F1CE3B131@33B131>1A1
@M02197:105:000000000-AN6RF:1:1102:23839:26568 1:N:0:1
ACGTAACCACGTTCCTACGCTTATTGATATGCTTAAGTTCAGCGGGTAGTCCTACCTGATTTGAGATCGAACGTTCAAAAAGCTGTCTTCACCAAGGAAAGACGTTTATAAGCTCCAGCGAACCTCCGTCACCGAAGGTTACCTGGCAGGCAACCACAAGCGTAAATAGTTATCACACCCGTGACGCCACCAAACACTGGCAGGCTAATTCATTTGAGAGGAGCCGGCTGTGCGCCAGCAAGCCCCCAAGTCCAAGCTCTTCATGGCGAACCACAAGAGTTGAGGTGTTCATGATACTCAAACAGGCATGCCCCTCGGAATAGCCAAGGGGCGCAAGGTGCGTTCAAAGATTCGA
+
A1AA?FAFFAAAFFBF31AEE0AGGADFFGHFFGDGHDEBF2DE?/AAEGFB2AFG1G0AFGFFF/1FGEGGGGFFHBGGGCHFFHHHFDHHHHFGEBCFCFHGGFHHHHFFFFHHFFHGC@CC<HHGHHCGHFGCGF?FGFHHHFGH9FFECGC.E?EBGF<<CGFFDDHF8FGHFC.BC;AGGFEGGGGHGEGCC;GCCFGGBGBDFFGBFFFHHHHFC@@?AGEFCCFFFC1G@FBGCC?EFCHFHGCAG>1HGFHFHGEEE/>1/BEF@BHFB2>@1G>>>EBBGG22GDD1/1GG1EFD110B/////E/FAGFA1FFFCHGAEFAEG11A11CEF1GBFFBFAC>?>11
@M02197:105:000000000-AN6RF:1:1102:10691:26771 1:N:0:1
ACGTAACCACGTTCCTCCGCTTATTGATATGCTTAAGTTCAGCGGGTAGTCCCACCCGATTTGAGGTCAAGGTCGTTTTTGTGGGTCGAGCCTCCCACCGATGAATCGGCGGTGACCGGAACACCATCATTGTCAATGAGACGGTTAGAAGAAGAGGTACAGTGCAGAAACCCGAGACGTAGAAACATATTATCACGTCAAGGATCGGCAAAGCAGACCCCACTAATCCATTTGGGAGGAGCTCGCTTCAAGGTGAAACCAGCAAATGACCTCCAAGTCCAAAATCCTCTCCACCAAAGGAAGGGCTTTTGAGAATTTCACGACACTCAAACGGGTGTGCCCCTCGGAATGCCAAGGGGCGCAAGGTGCGTTCAAAGATTCGATGATTCAC
+
BABBBFBFFBBAGGGGGGGGGGGHHGGHHHHHHHHHHHHHFGGFFCGGGFGHGHGGGGEEGGFHGGHHHGFGGHFEFGGGGGHGGGHGGFGGHHHGHHGGGGGHHHHHGGFG<A/FFCA->@B0<<0/<0=0=D0D0DBD00.:.;..=CB/;:CFFFFFFB;CFFFFGEBEFFFFA?GGFF9GGFGGGFFFEBFGGFGGGGGGGCFGGHHHHHEGGGHHGDHHGFFHHHGHHFFFFFFDGGGFHGHHHHFHGHDHGFHHGHHGGHHEGGHHHHHHHHGHHHHFFGEGEFGGHHHHHGHHFHGHFHHHHGHHHFFHGEEFAFFGHGGGHGEEFEHHGE?GGGGGHHGHGHHFG2A?GEEGHHHFGGEEFGGGGGGGGGGFFFFFFFBAA3A
@M02197:105:000000000-AN6RF:1:1102:20621:27050 1:N:0:1
ACGTAACCACGTTCCTCCGCTTATTGATATGCTTAAGTTCAGCGGGTAGTCCTACCTGATTTGAGATCGAACGTTCAAAAAGCTGTCTTCACCAAGGAAAGACGTTTATAAGCTCCAGCGAACCTCCGTCACCGAAGGTTACCTGGCAGGCAACCACAAGCGTAAATAGTTATCACACCCGTGACGCCACCAAACACTGGCAGGCTAATTCATTTGAGAGGAGCCGGCTGTGCGCCAGCAAGCCCCCAAGTCCAAGCTCTTCATGGCGAACCACAAGAGTTGAGGTGTTCATGATACTCAAACAGGCATGCCCCTCGGAATAGCCAAGGGGCGCAAGGTGCGTTCAAAGATTCGATGATTCAC
+
CCCCCFAFFBCAGGGGGGGGGGGHHGGGHHHHHHHHHHHHHHHGGGFGGHHGHHHHFHHHHHGGGGHHGGHHGHHEFFHFGFGFGGHHHFHHFHHHGGGHHFFGGGHGFHHHHHHHHHGGGFGGGHHGFHGGEFBDFGHHHGHFFFFHBFAHHCGGGHGHHGAFGFFGFD;GFDCGHHGGGAAGEGGFFGHGAFGFGBBCCHFHHGGHHGFFDBFFHFHGGGGGGGFFGFGFEDFGD//ACD?GEGFHHHHGHHFCCF?EHGGDGGGGFCGHHGFGHGF3EFGGHFG3HG4FHFGEGF3GFGFEF3GHEEGEGEFEFHFGDHGFFFCEEEA2FEC4EE2EHGGDAAGGGGGFFFFFFFBAAAB
@M02197:105:000000000-AN6RF:1:1102:19521:26750 1:N:0:1
ACGTAACCACGTTCCTCCGCTTATTGATATGCTTAAGTTCAGCGGGTAGTCCTACCTGATTTGAGATCGAACGTTCAAAAAGCTGTCTTCACCAAGGAAAGACGTTTATAAGCTCCAGCGAACCTCCGTCACCGAAGGTTACCTGGCAGGCAACCACAAGCGTAAATAGTTATCACACCCGTGACGCCACCAAACACTGGCAGGCTAATTCATTTGAGAGGAGCCGGCTGTGCGCCAGCAAGCCCCCAAGTCCAAGCTCTTCATGGCGAACCACAAGAGTTGAGGTGTTCATGATACTCAAACAGGCGTGCCCCTCGGAATAGCCAAGGGGCGCAAGGTGCGTTCAAAGATTCGATGATTCAC
+
BBBBAFBFFABBGFFCGGGGGGGHFHHHGGHHHHHHHGCGHHHGGGEEEGHGHHHHHHHHHHHHGHHHHGHHGHHHHHHHHGHHHHHHHHHHHGHHGHHHHHHGGGGHHHHHFHHHHHHGGGGGHHGGHHGGHGGGGGHHHHFHHGHHGGGFHHHGGHHHHFFGFHHHHGGHHEGHHGGGGFGGGGGGGGGGGGGGGGHHHHHHHHHHHHGHHHHHHHGGGFFFGHHHGGGGGGHHHGCGGGGGHHHHHEHGHHHHHGGBHHGGGGGHFGGGGHHHHGGHHHGGHHHHHHHHHHGFFHFFGFGHGGGEEGEAFE?GGFEFEF3FFGHEE2CEF5HHGGGGCGGGGGFFGGGFFFFFFFABBBB
@M02197:105:000000000-AN6RF:1:1102:21078:27356 1:N:0:1
ACGTAACCACGTTCCTACGCTTATTGATATGCTTAAGTTCAGCGGGTATCCCTACCTGATCCGAGGTCAACCTGTAAAAAATTGGGGGTTCTGGCGAGCCACCGGGGGGAACTCTATAGCGGGAGTATGTACTACGCTTAGAGCCCACCGGCGCCGCCACTAATTTTGAGGGCCGCGGAGACCGCGTGCCCCAATACCACGCTAGGCGTGAGTGGTTAAATGACGCTCGAACAGGCATGCCCTGCGGAATACCACAGGGCGCAATGTGCGTTCAAAGATTCGATGATTCAC
+
BBBBBFBFFBBBGGGGGFFGGGGHHHHHHHHHFCHHHHHHHHHGGGGGHHHHFHHHHHHHGHHGGGGHHHGHHHHHHHHHGH<HHHGGGGHHHGHGGEFFGHHGFFGGGCFFFFFFFFFFFFFFFFFFFFFFFFFDFGFFFFFFFFFFFFFFFFGGHHGHFFHGHHHHHGGFFGGGHFGGFFFGGGFGGFFFHHHHFGFFFHGHFFHHHFHFGFGHHHHHGGGGFHGGFFHHHHFHFGGGGGGGGGBHHHGGGBGGEEGDG5GFGCGGHGGGGGGGGFFFFFFFFFBBAA@
@M02197:105:000000000-AN6RF:1:1102:12560:27251 1:N:0:1
ACGTAACCACGTTCCTCCGCTTATTGATATGCTTAAGTTCAGCGGGTAGTCCTACCTGATTTGAGATCGAACGTTCAAAAAGCTGTCTTCACCAAGGAAAGACGTTTATAAGCTCCAGCGAACCTCCGTCACCGAAGGTTACCTGGCAGGCAACCACAAGCGCAAATAGTTATCACACCCGTGACGCCACCAAACACTGGCAGGCTAATTCATTTGAGAGGAGCCGGCTGTGCGCCAGCAAGCCCCCAAGTCCAAGCTCTTCATGGCGAACCACAAGAGTTGAGGTGTTCATGATACTCAAACACGCATGCCCCTCGGAATAGCCAAGGGGCGCAAGGTGCGTTCAAAGATTCGATGATTCAC
+
BBBBBFBFFABAGGGBFGEFCCEHFHHHHHF5FGHHHHHGHHHGCGGGGHHHHHHHHGHHHHGHGGHHHGFGGHHHHFHHHFFHHHHHHHHGHGHHGHHHHGFGGGHHHHHHGGHHHHHGFGGGFGHGGHGGFFGFFFHGHHGHHHHHGGGGHHHGGGHHGGGGGGHHHFFGHHHHHGGGGCDGGGGGGGGGGGHGGGGGGHGGHHHHHFHGHFGHHEHGDFGFGHFHGGGGGGGGGGGHGG@CAGHFFFCCHFBHHGB1BF/FCGGGGGGHHGFBHHHHHHGGHHHHHHHHHGF1GHHHHFEE/GFHGEE/CGGHGGG1HHFGEFA/GGGEGBHEEEEE11GCGGGGEBGCBFFFFFAA1AA
@M02197:105:000000000-AN6RF:1:1102:13301:27711 1:N:0:1
ACGTAACCACGTTCCTCCGCTTATTGATATGCTTAAGTTCAGCGGGTAGTCCCACCCGATTTGAGGTCATGGTCGTTTTTGTGGGTCGAGCCTCCCACCGATGAATCGGCGGTGACCGGAACACCATCGTTGTCAATGAGACGGTTAGAAGCAGAGGTACAGTGCAGAAACCCGAGACGTAGAAACATATTATCACGTCAAGGATCGGCAAAGCAGACCCCACTAATCCATTTGGGAGGAGCTCGCTTCAAGGTGAAACCAGCAAATGACCTCCAAGTCCAGAATCCTCTCCACCAAAGGAAGGGCTTTTGAGAATTTCACGACACTCAAACGGGTGTGCCCCTCGGAATGCCAAGGGGCGCAAGGTGCGTTCAAAGATTCGATGATTCAC
+
CCCCCFBFFCCCGGGGGGGGGGGHHHHHGHHFHHHHHHHHHHHGGGGGGHHHHHHGGGGGGGHHGHHHHHHHGHFEGGGFGHHGGGHGGGGGHGHGGHGGGGGHHHHHGGGG></FG@D-<@FFG.0CACGCCFHH0D0D0GAD:EDGCGFBBC/FF9FFFFBFFFFFEFFFFBGFF8GGGGFFFGGGGGGGF?EFFGF0DBGGGGHHHHGHHHHGEDAGHHHHHHEHHGHGF8HFHFHCGGDGHHFFBGGHHGHHHGHHHEHHFHHHDGHGHFHGFGHHEHHCF/FGHFDEEGHHHHHHGEHHHFHGHEHHHHHHGHDFFGGFFGGGHHGGGEGFGGGGGGFGHHFHHHHHFCFGGGE?HHHHGGGGHGGGGGGGGGGCFFFFFBCBAAA
@M02197:105:000000000-AN6RF:1:1102:17197:28648 1:N:0:1
ACGTAACCACGTTCCTCCGCTTATTGATATGCTTAAGTTCAGCGGGTAGTCCTACCTGATTTGAGATCGAACGTTCAAAAAGCTGTCTTCACCAAGGAAAGACGTTTATAAGCTCCAGCGAACCTCCGTCACCGAAGGTTACCTGGCAGGCAACCACAAGCGTAAATAGTTATCACACCCGTGACGCCACCAAACACTGGCAGGCTAATTCATTTGAGAGGAGCCGGCTGTGCGCCAGCAAGCCCCCAAGTCCAAGCTCTTCATGGCGAACCACAAGAGTTGAGGTGTTCATGATACTCAAACAGGCATGCCCCTCGGAATAGCCAAGGGGCGCAAGGTGCGTTCAAAGATTCGATGATTCAC
+
A3>AAFA4DABBGGGGFFEEEGGHHHHHHHGHHHHHHHFHHHHGGGGGGHFHHHHFHHHHHHHGGHHGHGHGGCGHGGHGHGFHHGBHHHHHHHHHGHHGFHHDFGHHHHGHHGGFFGFGEEGGFHGGHHGGFGGGGGFFHHHHHFFHBCGHHHHGGHGHHGFFDHHHHHHHHFHHHHGGFDAEGGGFGGGGGGGGGHHGHGGBHHHHGHHHHFGHHGHGGGGFGHHHGGFGGGHFFHGHCCCBFCHFGEHGHHHHGHHFHHF?E?GHGGDHHEFFHHHFGGF?GGHGHHHFBFHGGGGHHHHGBBHHEAEFEE1CGBGFFGHGGHHE22AEGHHG2CEEFGGGGGGGCGGFFFFFFFAAA>A
@M02197:105:000000000-AN6RF:1:1102:14685:29123 1:N:0:1
ACGTAACCACGTTCCTCCGCTTATTGATATGCTTAAGTTCAGCGGGTAGTCCTACCTGATTTGAGATCGAACGTTCAAAAAGCTGTCTTCACCAAGGAAAGACGTTTATAAGCTCCAGCGAACCTCCGTCACCGAAGGTTACCTGGCAGGCAACCACAAGCGTAAATAGTTATCACACCCGTGACGCCACCAAACACTGGCAGGCTAATTCATTTGAGAGGAGCCGGCTGTGCGCCAGCATGCCCCCAAGTCCAAGCTCTTCATGGCGAACCACAAGAGTTGAGGTGTTCATGATACTCAAACATGCATGCCCCTCGGAATAGCCAAGGGGCGCAAGGTGCGTTCAAAGATTCGATGATTCAC
+
AAAAAFAFDAAAF1CF1F1EEEGHFBHHFHHHBEG1GGF222FEE/E/CFG2AGGHBGHFHFFF//D1FAFGG/B01FFF/AGEFFGHHHHBFF/GFCBG0F0?/>FEFFHGHFF1F1GGGG?/FHACG@9CECFFB/F1F?F?GHHEGC.CG>GFFHHH.<A/B/==BCDGHHHHGFEA9EFCAC?C?AFGAE;9FFGFHGBCGCCFFFFBFBGHFFGFBFFEA?.F@@?CBA@F@1F0/GCCEB1B1B1A0BB0<B1B1FFAE>/BCCE11GF1EFCGBFECB11F212GFBGEAFGHGEFF1FCHEE?GEE/B2FFDB1010EA/EF?EA1E0EEE?F1DBFBGF1GG1FFFFFFAAA>A
@M02197:105:000000000-AN6RF:1:1102:13046:28803 1:N:0:1
ACGTAACCACGTTCCTCCGCTTATTGATATGCTTAAGTTCAGCGGGTAGTCCTACCTGATTTGAGATCGAACGTTCAAAAAGCTGTCTTCACCAAGGAAAGACGTTTATAAGCTCCAGCGAGCCTCCGTCACCGAAGGTTACCTGGCAGGCAACCACAAGCGTAAATAGTTATCACACCCGTGACGCCACCAAACACTGGCAGGCTAATTCATTTGAGAGGAGCCGGCTGTGCTCCAGCAAGCCCCCAAGTCCAAGCTCTTCATGGCGATCCACAAGAGTTGAGGTGTTCATGATACTCAAACAGGCATGCCCCTCGGAATAGTCAAGGGGCGCAAGGTGCGTTCAAAGATTCGATGATTCAC
+
ABBAAF?FFAAAAGGGEFECCE2BFFGHFFH5G5EGBGEEFFHDGGEGEDGHHHEAHHEDGGHBCF5DFGHHGHHFFHHHGGGHGGFHHHFGGFHHGHGHGHGEGGHHHHHHHGHHFBHGGGCGHGFF:FDGHGGGGFFGFHHFFFHHGGGHFHHGGH<HHGG?GEHHFGHHCDFHHHGGEDAEFGFCGGGGGGFGHFHHGGGGHGHGGHGHGFFFFGEFFF?EFHHHFFACFFGFBAB<@C@BCEF1HHFAHFFCGFBDEGEEEGECB1FBFDE1GEGFFCB/FBB1DBF2DF21GHFGBDFFB100E?GECECHHHFFHFGFF0B/00GGFGGGEEEAA11A3FBF?GCB1D3DBD?AAAA
@M02197:105:000000000-AN6RF:1:1103:12959:2049 1:N:0:1
ACGTAACCACGTTCCTCCGCTTATTGATATGCTTACTTCCTCTAAATGACCAAGATCCTCTGCTTATTGATATGCTTAAGTTCAGCGGGTAGTCCTACCTGATTTGAGATCGAACGTTCAAAAAGCTGTCTTCACCAAGGAAAGACGTTTATAAGCTCCAGCGAACCTACGTCACCGAAGGTTACCTGGCAGGCAACCACAAGCGTAAATAGTTATCACACCCGTGACGCCACCAAACCCTGGCAGGCTAATTCATTTGAGAGGAGCCGGCTGTGCGCCAGCAAGCCCCCAAGTCCAAGCTCTTCATGGCGAACCACAAGAGTTGAGGTGTTCATGATACACAAACAGACATGCCCCTCGGAATAGCCACGGAGCACAAGGTGCGTTCAAAGATTCGATG
+
?AAAAFAFF1AAAG1FGG1EC0E1EFGHHFHHHGHCBGGHHHCFGDG2FGGF/FHHGED1FG1EFHEGHHGFF2GHHGF1FFHHFFEGGEEEGEFHHHFFHHHGHHHGHGHH?EGEGHHHFHECEFGGBGFBBFDHHGFAHBFG0GBFFHHFDD>F11<1GHCGGGGFFHGHGGGHA<7A.FD8CGHBCA:9@.BCG/#ECEA9C:0C0FF:B9CB0A@FBC?ACCE?BBCFFFA:/..</CAGD</0DFF=0DD1BHG<0FFCCCCCGAC>/CAGGGFHE?HCCE<G1<1>>1/0GHFFF>>@1//E?@B/0EBGDB112GHGGF/0HGF@122FFAF000D211D210EEEA/AAAA22FB1A000A0B13B111100?E1F1G3B33D1@1C>1111
@M02197:105:000000000-AN6RF:1:1103:20421:2655 1:N:0:1
ACGTAACCACGTTCCTCCGCTTATTGATATGCTTAAGTTCAGCGGGTAGTCCTACCTGATTTGAGATCAAAAGTTCAGGGCATCGTCCTCTGGTGAAGACAGTTATAAGCCAGAGCGTCTCCGACCTTCGTCGCTCAGGACGGCACAAATCGGCGTAGATGTTTATCACACCGGTCGAGCCATCGAGATCGACTCAAAGCTAATGATTTCAAGAGGAGCCGGCGAGCGCCAGCAGAAACCTCCAAGTCCAAGCTCACCCTACAGATGGAATCCGAGGGGAGTTGAGAATTTCATGATACTCAAACAGGCATACCCTTTGGAATGCCAAAGGGTGCAAGGTGCGTTCAAAGATTCGATGACTCAC
+
BBCCCFDFFCCBGGGGGGGGGGGHHHFHHHHHHHHHHHHHHHHGGGGGGHHHHHHHHHHHHHHHGHHHHHHHHGHHHHHHGGHHGHHGGHHHHHHHHHHHHHHHHHHHFHHHHHHHGGGGHHGGGGGHHHHGGGGHGHEHHGGGGGHHHHHGGGGGGGGHHHHHHHHHHHHGGGGGGGHGGGGHHGHGGGGGGGHFGHHHHHHGHHHHHHHHHHGGGGGGGFGGGGGGHHFHHHHFHGGHGHHHHHHGFHGHHHEFFHHHDHHHHHHHGGGGGGHGGHHHFGHHGHHHHHFHHHHFGHGGHHHHHHHGBHHFGHHHHGHHHHGHHFHHHGHHHHGCHGGGGHGGGGGGGGGGFFFFFFFCBBBB
@M02197:105:000000000-AN6RF:1:1103:14058:2531 1:N:0:1
ACGTAACCACGTTCCTCCGCTTATTGATACGCTTAAGTTCAGCGGGTAGTCCTACCTGATTTGAGATCAAAAGTTCAGGGCATCGTCCTCTGGCGAAGACAGTTATAAGCCAGAGCGTCTCCGACATTCGTCGCTCAGGACGGCACAAATCGGCGTAGATGTTTATCACACCGGTCAGGCCATCGAGATCAACTCAAAGCTAATGATTTCAAGAGGAGCCGGCGAGTGCCAGCAGAAACCTCCAAGTCCAAGCTCACCCTACAGATGGAATCCGAGGGGAGTTGAGAATTTCATGATACTCAAACAGGCATACCCTTTGGAATGCCAAAGGGTGCAAGGTGCGTTCAAATATTCGATGACTCAC
+
ABBBAFBFFCB4FGGGGGGGGGGHHHHHCHFGFGGHFFFFGHHGGGGGGHHGHHHHHHHHHHHHGHGHHHGHFFGHFFGFGGHHGHHGGHHHHHGGG?EHHHFHHHHHHHHHHHHHFGGGHHGGGGGHHEHGFFFFGFGEHGGGGGHFHEHGGGGHGCGHHHHFHHGHHHGGHGGGHGGGFHGGHGGG?FFGFGGFHHGGFHHGFHHFHFGHHGGGFGGEGGGHHHHGFFHHGHHGF/?HHEHHHHFFGFGHHGF?FFFHGHHGGFHGGGGGGDFCEHHHHFHHHHHHHHHHHHHHGFGHHFHFFHFHGBFBAFEFEHHGEFGC3CHGHGHGFGHG4AGCGGGBGGGGFFEBCB5F5BDAA3>A
@M02197:105:000000000-AN6RF:1:1103:13619:3095 1:N:0:1
ACGTAACCACGTTCCTCCGCTTATTGATATGCTTAAGTTCAGCGGGTAGTCCCACCCGATTTGAGGTCAAGGTCGTTTTTGTGGGTCGAGCCTCCCACCGATGAATCGGCGGTGACCGGAACACCATCGTTGTCAATGAGACGGTTAGAAGCAGAGGTACAGTGCAGAAACCCGAGACGTAGAAACATATTATCACGTCAAGGATCGGCAAAGCAGACCCCACTAATCCATTTGGGAGGAGCTCGCTTCAAGGTGAAACCAGCAAATGACCTCCAAGTCCAAAATCCTCTCCACCAAAGGAAGGGCTTTTGAGAATTTCACGACACTCAAACGGGTGTGCCCCTCGGAATGCCAAGGGGCGCAAGGTGCGTTCAAAGATTCGATGATTCAC
+
BCCBCFCFFDDCGGGGGGGGGGGHHHHHHHHHHHHHHHHHHHHGGGGGGHGHHHHGGGGGGGHHGHHHHHHHFGEGGGGGGFHGGGHGGGGGHHHGHGGGCGGHHHHHGGGG@//1F-A-<@0GGCBFAGEF<D0DFBFFFGFGAE.C:CG00:/FF9FFFFFFFFFFFGFFFFFGFEFGGGFGFGFBFGGFF;BGGGGGGGFGFGHGHHHHHGHEAFAHHGGHHHHHHGFGFFGGHHHGGGGGHFHHHHHHGFHHHHHFHHHHHGHHGGGHHFHFGBGHHHHHHFDHHHFGHHHHHGHHHHHHGHHHHHHHHHHG?3GFGHHHFGGGHHFGGGGHGGGGGGGDHHFHHHHFHHHGGGGGHHHGGEFGHGCGGGGGGGGFFFFFFFA?BBC
@M02197:105:000000000-AN6RF:1:1103:22504:3242 1:N:0:1
ACGTAACCACGTTCCTCCGCTTATTGATATGCTTAAGTTCAGCGGGTAGTCCCACCCGATTTGAGGTCAAGGTCGTTTTTGTGGGTCGAGCCTCCCACCGATGAATCGGCGGTGACCGGAACACCATCGTTGTCAAAGAGACGGTTAGAAGCTGAGGTACAGTGCAGAAACCCGAGACGTAGAAACATATTATCACGTCAAGGATCGGCAAAGCAAACCCCACTAATCCATTTGGGAGGAGCTCGCTTCAAGGTGAAACCAGCAAATGACCTCCAAGTCCAAAATCCTCTCCACCAAAGGAAGGGCTTTTGAGAATTTCACGACACTCAAACGGGTGTGCCCCTCGGAATGCCAAGGGGCGCAAGGTGCGTTCAAAGATTCGATGATTCAC
+
BBBBBFBFFBABGGGGGGGGGGGHHFHGGHHHHGGGFGFFHGHGGGGEEHHFGHHGGGGGGGHHGHGF3FGGHH?/EFFGGGHGGFHGFGGGHHHGHHGGGGGHHHHHGGGF<</?1@@<@?GED.<<A../CD0D00///;AF....0CEHCG0FF9FFFFFFFFFDEFFGGFFGFEFGGGGGF:FFFFGFGGGGFGGGGDFGGGFHHFHHFGDFGF.FG;HFHHGHHHGFHGHHHFGA-FDGHHGEHHGFFHHHG@GHHHHHBHFHGGHHHHHGHHGHGHHHHGGHGFGFHHHEHFHGGHGHHEHHGHHHGHG4GGGFFHHGGCBEFGEGGGHHGGGF?E0GFHHHHHGHHHHGGGGFFHHHFGGGHGGGGGGGGGGFBFFFFFABBAA
@M02197:105:000000000-AN6RF:1:1103:9227:3243 1:N:0:1
ACGTAACCACGTTCCTCCGCTTATTGATATGCTTAAGTTCAGCGGGTAGTCCTACCTGATTTGAGATCGAACGTTCAAAAAGCTGTTTTCACCAAGGAAAGACGTTTATAAGCTCCAGCGAACCTCCGTCACCGAAGGTTACCTGGCAGGCAACCACAAGCGTAAATAGTTATCACACCCGTGACGCCACCAAACACTGGCAGGCTAATTCATTTGAGAGGAGCCGGCTGTGCGCCAGCAAGCCCCCAAGTCCAAGCTCTTCATGGCGAACCACAAGAGTTGAGGTGTTCGTGATACTCAAACAGGCATGCCCCTCGGAATAGCCAAGGGGCGCAAGGTGCGTTCAAAGATTCGATGACTCAC
+
CCCCCFBFFBCBGFGGGGGGFFGHGHHHHGHHGHHHHHHFHHHGGGEGGHHHHHHHHHHHFHHHGEHFEGHAFHHHHBHHHGGHHHGGHHFHHHHHGHHHGGHGEGHHHHHHGHHHHGHGGGGGHHHGHHGGHGFGFGHHGHHHHHHHGFFHGHFGGHFHHGGGGEHHHGHHHHHHFHGGGGGGGGGGGGGGGFHGHHGGHHHGHHHGGGHHHHGHHHHFFFGGGHHHGGFFGGGHFHGHCGGGHEHHHHHGHHFGHHGGEGGGGGGHFFGHHHHHHHFGHHHGH?GGGGHHEHHFFDFHHGGF3EEHGGCEA01HHHFFHHHGHHHEEEAEHGHHEE2?HFFG5FGGGFBFFFFFFFAAAAA
@M02197:105:000000000-AN6RF:1:1103:10234:3380 1:N:0:1
ACGTAACCACGTTCCTCCGCTTATTGATATGCTTAAGTTCAGCGGGTAGTCCCACCCGATTTGAGGTCAAGGTCGTTTTTGTGGGTCGAGCCTCCCACCGATGAATCGGCGGTGACCGGAACACCATCGTTGTCAATGAGACGGTTAGAAGCAGAGGTACAGTGCAGAAACCCGAGACGTAGAAACATATTATCACGTCAAGGATCGGCAAAGCAGACCCCACTAATCCATTTGGGAGGAGCTCGCTTCAAGGTGAAACCAGCAAATGACCTCCAAGTCCAAAATCCTCGCCACCAAAGGAAGGGCTTTTGAGAATTTCACGACACTCAAACGGGTGTGCCCCTCGGAATGCCAAGGGGCGCAAGGCGCGTTCAAAGATTCGATGACTCAC
+
BCCCCFAFFCCBGGGGGGGGGGGHHHHHGHHHHHHHFHHHHHHGGGGGEHHHHHFGGGGGGGHFEHH2GGFHFGFEEGGGGHHGGGFEGGGGHHHGHHGG?EDHGHHHGGGF/</?GGC@F-0<E.0/..</<<00<<000CAF.;:.<;0//:/FFFCFFFFFFFFFFFBFFFFBFEBFFFFFBFFBFFFFEDEDGGGGFFBB@GCBBCFFBFF9/9EEG7FGCC:BGF/HHGHHHHHFGDACGGHHFCGFHFHCD?HHHHFBHHGFDAG@FGHFF1CBHHGGCCCC<0EGCHHHHGBHHHHGHGFEFHFHGFBFGHEEGHGFGFGEFGEEEE1EGE0A?CGFE553ADAB2G2GE2ECHGEE2EA2ACGBGFFGGGGFFFFFF@>33>3
@M02197:105:000000000-AN6RF:1:1103:19969:3825 1:N:0:1
ACGTAACCACGTTCCTCCGCTTATTGATATGCTTAAGTTCAGCGGGTATCCCTGCCTGATCCGAGGTCAAGGTCGTTTTTGTGGGTCGAGCCTCCCACCGATGAATCGGCGGTGACCGGAACACCATCGTTGCCAATGAGACGGTTAGAAGCAGAGGTACAGTGCAGAAACCCGAGACGTAGAAACATATTATCACGTCAAGGATCGGCAAAGCAGACAACGATGGTG
+
FFFFEFFFFFFFGGGGGGGGGGGHHHGHHHHHHHHHHHHHHHHGGGGGHHHFGFHHHHHHHHHGGGGHHHGHHHGHHHHGGHGGGGGGGGGGHHHGGHHGFEGFHHHHGGHHGGGGEHHGHGHGGHEGHFGHGG8BFHEGGGFHEGHHHHHHHHHHH;HGHHHFFGHGGHGGH;HHHGHHHHHFHHGEHHBGEEFGHHGGHGGGCGGGGGFGFFGGF8BBBFFB@BBF
@M02197:105:000000000-AN6RF:1:1103:9183:3751 1:N:0:1
ACGTAACCACGTTCCTCCGCTTATTGATATGCTTAAGTTCAGCGGGTAGTCCCACCCGATTTGAGGTCAAGGTCGTTTTTGTGGGTCGAGCCTCCCACCGATGAATCGGCGGTGACCGGAACACCATCGTTGTCAATGAGACGGTTAGAAGCAGAGGTACAGTGCAGAAACCCGAGACGTAGAAACATATTATCACGTCAAGGATCGGCAAAGCAGACCCCACTAATCCATTTGGGAGGAGCTCGCTTCAAGGTGAAACCAGCAAATGACCTCCAAGTCCAAAATCCTCTCCACCAAAGGAAGGGCTTTTGAGAATTTCACGACACTCAAACGGGTGTGCCCCTCGGAATGCCAAGGGGCGCAAGGTGCGTTCAAAGATTCGATGATTCAC
+
CCCDCFCFFDDBGGGGGGGGGGGHHHHHHHHHHHHHHHHHHHHGGGGGGHHHGHHGGGGGGGGHGHHHHHHGHHGGGGGGGHHGGGGGGGGGHHHGHHGGGGGHHGHHGGGG///11@@-CC0<E.<0CGGFCGDGF00;0CCD.:.:0:C0:/:BF9FFFFFFFCFFFGFFBFBGGGG:GGFBGGGGFGFGGFGFFFGGGGGGGFGGFHGGHHHGGFHGHDHFHHHHFGHHGGHHHGHGGGFCHHHHHHHHHHHHHHHHHHHHHHHHGGHGGHHHHHGHHHHGCCGHHHGFGHHHGHHHHHHHHFB3HHHHHHGEGHGGGFHFBGFEGGEGGGHGGGCGGFGGHHHFGHGHHGCFGGGGHHGGGGGGCGGGGGGGGGGFFFFFFFCBBBA
@M02197:105:000000000-AN6RF:1:1103:19203:4268 1:N:0:1
ACGTAACCACGTTCCTCCGCTTATTGATATGCTTAAGTTCAGCGGGTAGTCCCACCCGATTTGAGGTCAAGGTCGTTTTTGTGGGTCGAGCCTCCCACCGATGAATTGGCGGTGACCGGAACACCATCGTTGTCAATAAGACGGTTAGAAGCAGAGGTACAGTGCAGAAACCCGAGACGTAGAAACATATTATCACGTCAAGGATCGGCAAAGCAGACCCCACTAATCCATTTGGGAGGAGCTCGCTTCAAGGTGAAACCAGCAAATGACCTCCAAGTCCAAAATCCTCTCCACCAAAGGAAGGGCTTTTGAGAATTTCACGACACTCAAACGGGTGTGCCCCTCGGAATGCCAAGGGGCGCAAGGTGCGTTCAAAGATTCGATGACTCAC
+
ABCCBFCFFCCCGGGGGGGGGGGHHHFHHGHHGHHHHHHHHHHGGGGGGFHHHHHGGGGGGGHGGHHHHHHHGGFGGEGGGGHGGGHGGGGGHHHGHHGGGGGHHHHHHHGG/BFFHCGCFGFFFEGCD.GFGHDGHGFGFFDGFGDHHHHHGGHFFFFGFFGFFHFFFGFGGFGGFDBGFGGGGGGFBFFGFGFEDFFFFGFFFGHHHHHGHHHDGGFHHGGFHFFHGF9HGGHHHHHGGCGGFHF1HGHHGHHGHHHHHFFHHGFEGGG2HHHHHFGHHHHHHGEFHFDGGGHHGHHGHGHHGHFFHFHHHHHHGGGGGHFHFEFGGF1GGGHGGGGGGGGGHHHHHCHFHHHGEGGGHHHHGECGHGGGGGGGGFFBFFFFFFBAAAB
@M02197:105:000000000-AN6RF:1:1103:13643:4613 1:N:0:1
ACGTAACCACGTTCCTCCGCTTATTGATATGCTTAAGTTCAGCGGGTAGTCCTACCTGATTTGAGATCGAACGTTCAAAAAGCTGTCTTCACCAAGGAAAGACGTTTATAAGCTCCAGCGAACCTCCGTCACCGAAGGTTACCTGGCAGGCAACCACAAGCGTAAATAGTTATCACACCCGTGACGCCACCAAACACTGGCAGGCTAATTCATTTGAGAGGAGCCGGCTGTGCGCCAGCAAGCCCCCAAGTCAAAGCTCTTCATGGCGAACCACAAGAGTGGAGGTGTTCATGATACTCAAACAGGCATGCCCCTCGGAATAGCCAAGGGGCGCAAGGAGCGTTCAAAGGTTCGATGATTCAC
+
BCBCCFAFFCCBGGGGGGGGGGGHGGGHGHDGHHHHCGHHHHHGGGGGGHHHHGHHGHHHHHHHEHHHHGHHGHHHHGHHHGGHHHHHGHHHGG1EFGGGHGHGEFHHGFGEGHHHHGEGEGGGHGFCHHGGGGGGFFGF<HHHHGHHGGGHHHHGGHHBEACDGHHHHHHHHHH;GFGGCDDEGGGGBGFGGEFGGGEFEFCGGGGFGGFFFFFGF/EBDFDFEFFFFFFFFFFFBFCEB//@/1F>112<1<B<<1F1E1>/ECGFFF?1FHHGC1B0/FB>0@1FB1@2F121F1B@FBB111GF//AA?A/A22D111F10FCEEE?CFHHBCFEE0B1EA11CEEF1CBD1BFA>1>1
@M02197:105:000000000-AN6RF:1:1103:15163:4772 1:N:0:1
ACGTAACCACGTTCCTCCGCTTATTGATATGCTTAAGTTCAGCGGGTAGTCCCACCCGATTTGAGGTCAAGGTCGTTTTTGTGGGTCGAGCCTCCCACCGATGAATCGGCGGTGACCGGAACACCATCGTTGTCAATGAGACGGTTAGAAGCAGAGGTACAGTGCAGAAACCCGAGACGTAGAAACATATTATCACGTCAAGGATCGGCAAAGCAGACCCCACTAATCCATTTGGGAGGAGCTCGCTTCAAGGTGAAACCAGCAAATGACCTCCAAGTCCAAAATCCTCTCCACCAAAGGAAGGGCTTTTGAGAATTTCACGACACTCAAACGGGTGTGCCCCTCGGAATGCCAAGGGGCGCAAGGTGCGTTCAAAGATTCGATGATTCAC
+
CCCCCFCFFCBCGGGGGGGGGGGHHHHHHHHHHHHGHHHHHHHGGGEGGHHHHHHGGGGGGGHHGHHGHHHHGHGEGGGGGHHGGGHGGGGGHHHGHHGGGGGHHHHHGGGGACFHH@C-C?FGG.<0<<CGC00=000CCC.E.;..;G:::C/FFFFFFFFFFFFFEFFFGFGGFGGGGGGFFGGGGGGGEEABFAEGGGFGGGGHHHGHHHHGF9HHGFHHHHFHHHHHHGHHHHHGGFFGFHHHHHHHHHHHFHHHHHGGHHGG?GGCHHHGHHGHHHHFHGEFGEGFFHHHHGHHHHHHHGBHEHHHHHHEGHGGGHHHHGHGHHEEFGHHFEGGGGGGHGHHG3HHHHGGGGGGHHHHGGGGGGGGGGGGGGGFFFFFFFCCBAB
@M02197:105:000000000-AN6RF:1:1103:9270:4645 1:N:0:1
ACGTAACCACGTTCCTCCGCTTATTGATATGCTTAAGTTCAGCGGGTAGTCCCACCCGATTTGAGGTCAAGGTCGTTTTTGTGGGTCGAGCCTCCCACCGATGAATCGGCGGTGACCGGAACACCATCGTTGTCAATGAGACGGTTAGAAGCCGAGGTACAGTGCAGAAACCCGAGACGTAGAAACATATTATCACGTCAAGGATCGGCAAAGCAGACCCCACTAATCCATTTGGGAGGAGCTCGCTTCAAGGTGAAACCAGCAAATGACCTCCAAGTCCAAAATCCTCTCCACCAAAGGAAGGGCTTTTGAGAAGTTCACGACACTCAAACGGGTGTGCCCCTCGGAATGCCAAGGGGCGCAAGGTGCGTTCAAAGATTCGATGACTCAC
+
BBBBBFBFFBBAFGFGFGGGGGGHHHHHBHHHHHFHHHGHHHCGGGGGGGHHGHHGGGGGGGHGGHHHHHHGHHGEGGGGGHHGGGHGGGGGHHHFFHGGFGGHHHHHFGGG@//?GCC@<-0<<<DG?.</<000<00000:A.;.:0;0:.99FFFFFFB0FFFFFFF/EFF9F;EFGFFFFFFFFCBFFFBAGGGGGFAB?GGHFHHFHHFHGGGHHFDBHFDBFGBCBHGHGHHBFCCA?F1FHFHHGBHFFDCEHHGHHFF10CCHBGGHHHHGHHHGFGEE<</CFFGFHHHHEHHHHHGHFGHHGFGB1EGGGGGGHGF1GHHGGF?HFFGEE/GGGGHFFGGC1GHEEECCGHFFHEE0GHGGD3GGGGBCFFFFFFFA@AAA
@M02197:105:000000000-AN6RF:1:1103:20041:5152 1:N:0:1
ACGTAACCACGTTCCTCCGCTTATTGATATGCTTAAGTTCAGCGGGTAGTCCCACCCGATTTGAGGTCAAGGTCGTTTTTGTGGGTCGAGCCTCCCACCGATGAATCGGCGGTGACCGGAACACCATCGTTGTCCATGAGACGGTTAGAAGCAGAGGTACAGTGCAGGAACCCGAGACGTAGAAACACATTATCACGTCAAGGATCGGCAAAGCAGACCCCACTAATCCATTTGGGAGGAGCTCGCTTCAAGGTGAAACCAGCAAATGACCTCCAAGTCCAAAATCCTCTCCACCAAAGGAAGGGCTTTTGAGAATTTCACGACACTCAAACGGGTGTGCCCCTCGGAATGCCAAGGGGCGCAAGGTGCGTTCAAAGATTCGATGA
+
CCCCCFCFFBBCGGGGGGGGGGGGHGHHHHHHHHHHHHHHHHHGGGGGGHHHHHHGGGGGGGHHGHHHHHHHHHGGGGGGGHHGGGHGGGGGHHHGHHGGGGGHHHHHGGGG>/<FF-A-@@FFG.0CD<CC<D0==B0C0::E:C.;CGGHFFFFF9FFFFFFFFFFEC?GG:GGGGFFGGFGGGFGFFBFBDFFBFGGGGGGGGGHGHHHHHHGGGHFGDGHFGHHHGFFHGHHHHHGCCDGHHHHHGHHHHHHHGHHGHHHHHHHGGHHHHHHHHGHHHHHHGGGCGGFGHHHHHHHGHHHHGHHHGHHHHHFGFGGGHHGFGHGHHEGEEAHGEGGGGEGHFHHHGHFCHHGGGGGHHHHGCGGFG5GGGFFBFFFFBBBBB
@M02197:105:000000000-AN6RF:1:1103:17456:5079 1:N:0:1
ACGTAACCACGTTCCTCCGCTTATTGATATGCTTAAGTTCAGCGGGTAGTCCCACCCGATTTGAGGTCAAGGTCGTTTATGTGGGTCGAGCCTCCCACCGATGAATCGGCGGTGACCGGAACACCATCGTTGTCCATGAGACGGTTAGAAGCAGAGGTACAGTGCAGAAACCCGAGACGTAGAAACATATTATCACGTCAAGGATCGGCAAAGCAGACCCCACTAATCCATTTGGGAGGAGCTCGCTTCAAGGTGAAACCAGCAAATGACCTCCAAGTCCAAAATCCTCTCCCCCAAAGGAAGGGCTTTTGAGAATTTCACGACACTCAAACGGGTGTGCCCCTCGGAATGCCAAGGGGCGCAAGGTGCGTTCAAAGATTCGATGATTCAC
+
CCCCCFCFFCAAGGGGGGGGGGGHGHHHHHHHHHGHHHHHFHHGGGGGGHHFHHHGGGFGGGHEGHHHHGHFFGGGGGHHHGHGGFHGGGGGHHHGGHGGGGGHHHHGGGGG>//=F/C>C@0FE.1>.CG/<00==DB00<AE:C..:C0:0:/FFFFFFBFFFFFFFGBFFFFFFED:FB/FBBFBBFFFC0;FFGGGGDGGGBDFG:FGFGEEE9EEDGGGCB:0C<0:HEBHG/HGGGGDFD<GHGHBEHGGEGGHHGG1BFHFDGBGGFF1HHDFFHHCHDD?/EE>/HEGHHHHGHHHFBHHFBGFFFF4FHGGGHGFEF5>GEECGGHFGCGG?GGGGF5GHGFCBHDGGGGGHHHHGCGEFEBFGGGGGGGFFFFFFD33>3>
@M02197:105:000000000-AN6RF:1:1103:15996:5106 1:N:0:1
ACGTAACCACGTTCCTCCGCTTATTGATATGCTTAAGTTCAGCGGGTAGTCCTACCTGATTTGAGATCGAACGTTCAAAAAGCTGTCTTCACCAAGGAAAGACGTTTATAAGCTCCAGCGAACCTCCGTCACCGAAGGTTACCTGGCAGGCAACCACAAGCGTAAATAGTTATCACACCCGTGACGCCACCAAACACTGGCAGGCTAATTCATTTGAGAGGAGCCGGCTGTGCGCCAGCAAGCCCCCAAGTCCAAGCTCTTCATGGCGAACCACAAGAGTTGAGGTGTTCATGATACTCAAACAGGCATGCCCCTCGGAATAGCCAAGGGGCGCAAGGTGCGTTCAAAGATTCGATGATTCAC
+
BBBBBFBFFBBBGGGGGGGGGGGHHHHHHHHHHGGHHHHHHHHGGGGGGHHHHHHHHHHHHHHHGHHGHGHHGHHHFHHBGGHHHHHHHHHHHHHHGHGHHHHGGGHHHHHFHHHHGHHGGGGGHHHGHHGGHGGGGGHHGHHHHGHHGGGHHGHGGGHHHGFFGHHFFHHHHHHHHHGGGGGGGGGGGGHHHFHGGGGGGHGCHGHHHHHHHFHHHHHGFFGGFCHHGCAFGGFHEHCHGGGGHHHHHHFGHHGHFFFEHHGFGGGHGHGHHHHHHHGHHHHGHHGEEHHHHHHHFDGHFBEFHHHHCE?GGGFHHHEHHHHCHHHEGGGGHCHHGGGGFGGGGGFGGFFFFFFFFF?3AAA
@M02197:105:000000000-AN6RF:1:1103:8939:5322 1:N:0:1
ACGTAACCACGTTCCTCCGCTTTTGATATGCTTAAGTTCAGCGGGTAGTCCCACCCTATTTGAGGTCAAGGTCGTTTTTGTGGGTCGAGCCTCCCACCGATGAATCGGCGGTGACCGGGACACCCTCGTTGTCAATGAGACGGGTAGAAGCAGAGGTACAGTGCAGAAACCCGAGACGTAGAAACATATTATCACGTCAAGGATCGGCAAAGCAGACCCCACTAATCCATTTGGGAGGAGCTCGCTTCAAGGTGAAGCCAGCAAATGACCTCCAAGTCCAAAATCCTCTCCACCAAAGGAAGGGCTTTTGAGAATTTCACGACACTCAAACGGGTGTGCCCCTCGGAATGCCAAGGGGCGCAAGGTGCGTTCAAAGATTCGATG
+
BBBAAFBFFBABGGGGGGGFGGGHHGHHGHHHHHGFGEGGGHGGCEE1GHHHHHGGHHHHEGFGFHHFEFHHFGGGGGGGHHGGGHGGFGGHHHEHHGFCFGHHHHHGGGG<</?D/<->-<0>..<-<C/<0<FD00C;0.:--::0FEBFFFFFFFFEFFFBBFBFF/AF69A9EEGGGFGFFFFBBFBABCDFBFFBFFGGG;CB;HFHH;GGGHHHHH9HHHFH:FHHGHH<HHGDGFGHHFHGGHEHHHHHGGFBEHHHHHHDGHHFBHHGHCHHHHHGFFHHEGFCHHHHHHHHFHHGBGHFGGHHHHG1HGGGFFHHGHGHAEGEEHFECEFEEGGGHHHHBHFHFHGFECCHFHGGGGGFGFFGFFFABFFCCACB
@M02197:105:000000000-AN6RF:1:1103:9561:5576 1:N:0:1
ACGTAACCACGTTCCTCCGCTTATTGATATGCTTAAGTTCAGCGGGTAGTCTTACTTGATTTGAGATCGAGTTGAACAACACATAAAGTGTCGTAAAATCCTGCATCAGTCAGCAATGAGGACAATTATCCTTTATGTTAGCTGCAGCAATAGTAATAATCCTGTTTGACGAGGACTAAATAGATATGCTTTTAGCTCAGATAAAAGTCTAGCTGCACCTGCATTTCAAGCCGCCCGCCTACCGGTGAAGGTTGTTGGGATAGCTCAAGTCCACCCTCCTTTTGAAAAAACAAGAGGAGGTTGAGGTGTTTACTGATACTCAAACAAGCATGCTCTTCGGAATACCAAAGAGCGCAATATGCGTTCAAAGATTCGATGATTCAC
+
AAA11BA11>>>FGGGGGGGGGGHGHGHHHHHHHGHHHHHHHHGGGGGGEG2FHHFHHHHHFHEFHFHHGFF/F2@BE>/F/GH1D@GHHHGFGHHHGFHHFDBCDG1EGHH1CGFB1G1BGHB<BE1GHHHFHFGGFHDF1FBCGHHHHGHHFBGGD:GGFGFHHHGGFAGBF@GFHBBGGHFHFF91GHHHHHHHFBGDDFDFFGHGFHHFHHEFFFFHGHGGFHGHHGECGGGHFA/<CAF<DHHFE?EFC01BHFHGBGB3FFDF/GGEE/CBGF3B44GEFCFGDF@HHHHGFFG3EHFDHGBFG5HHHFGGFGGHFGFHFGHHHHFHEGEEFGBFFFGHHHFGE2EEHHHHEAEGHGGGGGGGGGGFCFFBFFABBBB
@M02197:105:000000000-AN6RF:1:1103:19679:5739 1:N:0:1
ACGTAACCACGTTCCTCCGCTTATTGATATGCTTAATTTCAGCGGGTAGTCCTACCTGATTTGAGATCGAACGTTCAAAAAGCTGTCTTCACCAAGGAAAGACGTTTATAAGCTCCAGCGAACCTCCGTCACCGAAGGTTACCTGGCAGGCAACCACAAGCGTAAATAGTTATCACACCCGTGACGCCACCAAACACTGGCAGGCTAATTCATTTGAGAGGAGCCGGCTGTGCGCCAGCAAGCCCCCAAGTCCAAGCTCTTCATGGCGAACCACAAGAGTTGAGGTGTTCATGATACTCAAACAGGCATGCCCCTCGGAATAGCCAAGGGGCGCAAGGTGCGTTCAAAGATTCGATGATTCAC
+
CCDCCFCFFCBCGGGGGGGGGGGHHHHHHHHHHHHHHHHHHHHGGGGGGHHHHHHHHHHHHHHHGHHHHGHHGHHHHHHHHGHHHHHHHHHHHHHHGHFHHHHGGGHHHHHBHHHHHHHGGGGGHHHGHHGGHGGGGGHHHHHHHHHHGGGHHHHGGHHHHGGGFHHHHHHHHHHHHHGGGGGGGGGGGGHGHHGGGGHHGGHGHHHHHGFFGHHHFGGGGGGGGHHHGGGGGGHHHHGHGGGGHHHHFHHGHHHHHGHHGHGGGCGHFEGGEHHHHHHHHHHGHHHGHHHHHHHHGGHHHHEHHHHHGGFGGFEGFHHHFHFFGHHGGGGGHHHHGGGGGGFGFGGGGGGFFFFFFFBABBB
@M02197:105:000000000-AN6RF:1:1103:25970:6014 1:N:0:1
ACGTAACCACGTTCCTCCGCTTATTGATATGCTTAAGTTCAGCGGGTAGTCCCACCCGATTTGAGGTCAAGGTCGTTTTTGCGGGTCGAGCCTCCCACCGATGAATCGGCGGTGACCGGAACCCCATCGTTGTCAATGAGGCGGGTAGAAGCAGAGGTACAGTGCAGAAAACCGAGACGTAGAAACATATTATCACGTCAAGGATCGGCAAAGCAGACCCCACTAATCCATTTGGGAGGAGCTCGCTTCAAGGTGAAACCAGCAAATGACCTCCAAGTCCAAAATCCTCTCCACCAAAGGAAGGGCTTTTGAGAATTTCACGACACTCAAACGGGTGTGCCCCTCGGAATGCCAAGGGGCGCAAGGTGCGTTCAAAGATTCGATG
+
CCCCCFCFFCCCGGFGGGGGGGGGHHHGHFHGHHHFDGHGFHHGGGGGEHBDGGHEG?AAFFHFFHHHHHGGBFEEGGGGGG/EFGGCGGGGHFHGGHGGGGGFHHHGGGGG-<.1F-@<<@..<</C..;:C:CC0:00/.:9-A-./BBBFFBBB5FFFF8BFFFDA:#GGGGFFE9:EGFFF8GFFFFFBE9GGGFFFBGC?CFH;GHHHHHDA5GGHHHFHHC8BH9BG9GHGFF?CGGGFG1FHGBHDFFFG@CFFFGHHGFF/DGBHHHHGGGGGHHHHGGHEG/FFHGGHEHHHHHGFGHHFFHHHFHFF3DF?D5BDFHGHHFEEAFHGEE?FCGEFHGGFGHGHHGGGGGGHCHG?FECGBGGGFFFAFBFBBAAB
@M02197:105:000000000-AN6RF:1:1103:14983:6293 1:N:0:1
ACGTAACCACGTTCCTCCGCTTATTGATATGCTTAAGTTCAGCGGGTAGTCCTACCTGATTTGAGGTTAAAGGTTCAAAAGTTGTCTATTGCTAGACGGTTATAAGCAGGTTCCCATAAGTTTTGCTTCGCAGTACAAGCGGCGTAGATATATTATCACACCAAGTGAACCGATCCACAAAGGATCCCACTAATGCATTTAAAGGGAGCAGACCGCCACTGAAGGAAGCCAGCAAAACCCTCACATCCAAGCCTAGTGAGCGCAATAAAGCGTTCAAAAGGTTGAGAATTTAATAACACTCAAACAGGCATGCCCTTCGGAATACCAAAGGGCGCAAGGTGCGTTCAAAGATTCGATGACTCAC
+
AAAAAFAFFB@AAGGGFFGG2EG5FFFFFHHHHHHHGGGFFHHGEGGGGFGHHBHFBGCFHHHFGHA2FGFFB3BGDGHGHHHEHFHGFFHFFHHHGGCGGGHHHHGHHGFEDGHHGFFHD?GHFGHFGGDE9DHEFGHFFCCCDC0<#GHHH8H0HHHHH5FHA6FEHFG0C:CGHHHGFGHH9BGHF6HHCHHGGGG7GFGFFG10EGG#CCFBFGBFBBFFFFFFFHHEHGFG?/F4DGGGB3GECE3?3DFFEAE?FGFGHHGFE?FG@F3HGFHHHFHFBGGD@5FFHFHGDDAHFHHHHHHHGGGGGFEADFGFGE5GGF33GEE2CFB4FE?2FGG55EFGGGFGFFFBFFFA3>>A
@M02197:105:000000000-AN6RF:1:1103:22619:6323 1:N:0:1
ACGTAACCACGTTCCTCCGCTTATTGATATGCTTAAGTTCAGCGGGTAGTCCTACCTGATTTGAGATCGAACGGTCAAAAAGCTGTCTTCGCTGGGGAGAGACATTTATAAGCTCCAGCAAACCCCTGTCGCCAAAGGTTACTCAGCAGACAACCACAAGTGTAGATAATTATCACACCCGTGACGCCACCAAATACTGGTAAGCTGATCCGTTTGAGAGGAGCTGACCTCAGGCCAGCAAAACCCCCAAAGTCCAAGCTCATCATGGCAAACCATGAGAGTTGAGGTGTTCATGATACTCAAACAGGCATGCCCCTCGGAATAGCCAAGGGGCGCAAGGTGCGTTCAAAGATTCGATGATTCAC
+
CCCCCFCFFCCCGGGGGGGGGGGHHHHHHHHHHHHHHHHHHHHGGGGGGHHHHHHHHHHHHHHHGHHHHGHHGGGGGHGFFGHHHHHHHHHGGGGGGGGGGGHHHHHGHHHHHHHHHHHHHHHGGGGGHHGHGGGFHHGHHHHHHHHHHHHHHHGGGHHHGGHHHGGHHHHGHHHHHHGGGGGGGGGGHGHHHHGHGGGGHHHHHHGGGGGHHGGGHHHHHHGFFHHFGHFHHGHGGHHGGGGGGGFHHHGGBGGHGHHFHHFHHGHHFHHGHHHBHHFHHHGHHGHFGBFFHEHHGHFEHHHGFHHHFHCGGCGCGFHHHHHHHGHHHGGGGGHHGHGGGFGGGGGGGGGGGFFFFFFFBAAAB
@M02197:105:000000000-AN6RF:1:1103:17806:6461 1:N:0:1
ACGTAACCACGTTCCTCCGCTTATTGATATGCTTAAGTTCAGCGGGTAGTCCCACCCGATTTGAGGTCAAGGTCGTTTTTGTGGGTCGAGCCTCCCACCGATGAATCGGCGGTGACCGGAACACCATCGTTGTCAATGAGACGGGTAGAAGCAGAGGTACAGTGCAGAAACCCGGGACGTAGAAACATATTATCACGTCAAGGATCGGCAAAGCAGACCCCACTAATCCATTTGGGAGGAGCTCGCTTCAAGGTGAAACCAGCAAATGACCTCCAAGTCCAAAATCCTCTCCACCAAAGGAAGGGCTTTTGAGAATTTCACGACACTCAAACGGGTGTGCCCCTCGGAATGCCAAGGGGCGCAAGGTGCGTTCAAAGATTCGATG
+
AAAAAF1BDA?AG1FFGGGGGG0EGH3AFGFHHFG1DFGHHHGCA?AEFGFHGHH/EE/EEEGFFFHHHFBHFH?>?FFEEHGGFGHC?EEGFGHGHFA?/@CHGFFF/CCC/@/11AC-<-0>C.0<A.</<=000=0C0C.E-:-.0FF9FFFCF9FFFFFFFFFFEF8FFFGGGGGGGGGGFGGGGFGGGGFFFGGGGGGC59HFH:HHHHEGGGHHHHGHHHF:G:HHHGFHHHHGGGGGHGFGHHHHHGHHHHHGHHHHHFGHGGHHHHHGHHGHHHGCAGGHHFGFGHHHGHHHHHHHHG3@4HHHHHHF?HGFGHHHFGEGHHGGGGHGGGGGGCGGHHFHHHHFHHHGF?GFHHHGGF?FGCGFGFFFBFFFABBBA
@M02197:105:000000000-AN6RF:1:1103:14899:6485 1:N:0:1
ACGTAACCACGTTCCTCCGCTTATTGATATGCTTAAGTTCAGCGGGTAGTCCTACCTGATTTGAGATCGAACGTTCAAAAAGCTGTCTTCACCAAGGAAAGACGTTTATAAGCTCCAGCGAACCTCCGTCACCGAAGGTTACCTGGCAGGCAACCACAAGCGTAAATAGTTATCACACCCGTGACGCCACCAAACACTGGCAGGCTAATTCATTTGAGAGGAGCCGGCTGTGCGCCAGCAAGCCCCCAAGTCCAAGCTCTTCATGGCGAACCACAAGAGTTGAGGTGTTCATGATACTCAAACAGGCATGCCCCTCGGAATAGCCAAGGGGCGCAAGGTGCGTTCAAAGATTCGAT
+
CCCCCFCFFDCCGGGGGGGGGGGHHHHHHHHHHHHHHHHGHFHGGGGGGGHHHHHHHHHHHHHHGHHHHGHGGHHHHHHHHGHHHHHHGHHHHGHHGHHHHHHGGGHHHHHHHHHHHGHGGGGGHGHGHHGGHGGGGGHHHHHHHHHHGGGHHHHGGGHGHGGGGHHHHHHHHHHHHHGGGGGGGHGGGGHHHHHHHHHHHHHHHGHHHGHGFHHHHHHGGGGGGHHHFGGGGGHHHHGHGDFGFGGHHHHGHHHHHHHHBHGFGFGHGHGHHHHHHHHHHHHGHGHHHHHFHEHHGHHHGGHHFGAHGFGGGE2HHHHHFHGBHHHGGGGGHHGGGGGGGGGGBFFFAFF@CCBA
@M02197:105:000000000-AN6RF:1:1103:14928:6399 1:N:0:1
ACGTAACCACGTTCCTCCGCTTATTGATATGCTTAAGTTCAGCGGGTAGTCCCACCCGATTTGAGGTCAAGGTCGTTTTTGTGGGTCGAGCCTCCCACCGATGAATCCGAGGGGAGTTGAGAATTTCATGATACTCAAACAGGCGTACCCTTTGGAATGCCAAAGGGTGCAGGGTGCGTTCAAAGATTCGATGATTCAC
+
BGFBGGGFFDCBGGGGGGHGGGHHHHGHHHHHHHHHGHHHHHHGHGHHHHHHHHHGGHHGHHHHHHHHHGHHGHGGGHHGGHHGGGHGHGGGHHHGHHHGHHHHHHHHGHGHHGHHGHHHHHHHHHHHHHHHHHHHHHHHHHHGHHHGHHHHHHGHHHHGHGGHHHGCEGGGGGGGHGGGGGGGGGGGGGGGGGGGGGG
@M02197:105:000000000-AN6RF:1:1103:15910:6586 1:N:0:1
ACGTAACCACGTTCCTCCGCTTATTGATATGCTTAAGTTCAGCGGGTAGTCCTACCTGATTTGAGATCGAACGTTCAAAAAGCTGTCTTCACCAAGGAAAGACGTTTATAAGCTCCAGCGAACCTCCGTCACCGAAGGTTACCTGGCAGGCAACCACAAGCGTAAATAGTTATCACACCCGTGACGCCACCAAACACTGGCAGGCTAATTCATTTGAGAGGAGCCGGCTGTGCGCCAGCAAGCCCCCAAGTCCAAGCTCTTCATGGCGAACCACAAGAGTTGAGGTGTTCATGATACTCAAACAGGCATGCCCCTCGGAATAGCCAAGGGGCGCAAGGTGCGTTCAAAGATTCGATGATTCAC
+
AA>A?CADF?AAGCGGBFEGGG?GHHHGB3FDBGB1BGHH2FDAAE/ECED2D2FGFHGHFGHGEHHD//>GCC0GEDFHHFHFHHHHHHHHEHHHGHBE00BE>?0/F2GBFBGFFBCEEEGBHHE??AEBHFCF<C<8GHGFFHH:<@CEH<HGEG:CHFGGGHHHHHHFGHGHFH?CCCG.CCE@CEFEE?EBHFHCFGHGBFD=FFFFFFFFHHFGCCC?AEAF@A/?CFBFHAGG@CCB/HFB1FBAFFGBGFF1>GCAFC?FEHGHHHHGE@B11AE?CEDFF12E2@DHGHHBGF1F1CA0/AA/E/AFFD211CFFFB/EEE0?F1FHEAA?GA13D3BAA1A11F31331>1>1
@M02197:105:000000000-AN6RF:1:1103:9269:6904 1:N:0:1
ACGTAACCACGTTCCTCCGCTTATTGATATGCTTAAGTTCAGCGGGTAGTCCTACCTGATTTGAGATCGAACGTTCAAAAAGCTGTCTTCACCAAGGAAAGACGTTTATAAGCTCCAGCGAACCTCCGTCACCGAAGGTTACCTGGCAGGCAACCACAAGCGTAAATAGTTATCACACCCGTGACGCCACCAAACACTGGCAGGCTAATTCATTTGAGAGGAGCCGGCTGTGCGCCAGCAAGCCCCCAAGTCCAAGCTCTTCATGGCGAACCACAAGAGTTGAGGCGTTCATGATACTCAAACAGGCATGCCCCTCGGAATAGCCAAGGGGCGCAAGGTGCGTTCAAAGATTCGATGACTCAC
+
CCCCCFBFFCCBGGGGGGGGGGFHHGGGFHHHHHBHHHHHGHGGGGFGGHHHHHHHHGHGHHGFGHGHHGHGGHHHHHHHEGHHGHHHHHHHHHHHGHGHHFHGGGHHHHHHHHHHGFGC@EGFHHHGFHGGHGGGGGHHHHHHHHHHGGGHHFHGGHEHHGDGGHHFGGHHHHHHHHGGGGGFGGGGGGHGGGHGGGHHGGHHHGGGGGFFFFHHHHHFFGGFFHHHCGGGGGHHFEGHCGF@HGFHHHHGHHFEHGFBHHGGGGGG???GHHHHHHHHEGHGGHGHHFHEHHHHFFHHHGGBHHFHGGFCGGGGHHHHBHHGHGHGCGEGGHHHEEEEHFGGFGBGGFCBBFBFFFBBBBB
@M02197:105:000000000-AN6RF:1:1103:18879:6782 1:N:0:1
ACGTAACCACGTTCCTCCGCTTATTGATATGCTTAAGTTCAGCGGGTAGTCCTACCTGATTTGAGATCAAAAGTTCAGGGCATCGTCCTCTGGTGAAGACAGTTATAAGCCAGAGCGTCTCCGACCTTCGTCGCTCAGGACGGCACAAATCGGCGTAGATGTTTATCACACCGGTCGAGCCATCGAGATCAACTCAAAGCTAATGATTTCAAGAGGAGCCGGCGAGCGCCAGCAGAAACCTCCAAGTCCAAGCTCACCCTACAGATGGAATCCGAGGGGAGTTGAGAATTTCATGATACTCAAACAGGCATACCCTTTGGAATGCCAAAGGGTGCAAGGTGCGTTCAAAGATTCGATGATTCAC
+
CCCCCFCFFCCCGGGGGGGGGGGHHHHHHHHHHHGHHHHHHHHGGGGGGHHHHHHGHHHHHHHHGHHHHHHHHHHHHHHHGGHHGHHGGHHHHHHHHHHHHHHHHHHHHHHGHHHHGGGGHHGGGGGHHHHGGGGHGHGHHGGGGGHHHHHGGGGGGGGHHHHHHHHHHHHGGGGGHGHGHHGHHHHGHHHHGGHHGHHHHHHHHHGGFHHHHHGGGGGGGGGGGGGGHHHHHHGHHGGGHGHHGHHCHHHHHHGHGHHHGHHHHHHHGGGGGGHGHGHHHHHHHHHHHGFHHHHHHHGHHHHHHHHHHHGGGHHHHGHHHHHHGHHHHGHHHHHGHGGGGHGGGGGGGGGGFFFFFFFCCBAB
@M02197:105:000000000-AN6RF:1:1103:8738:7001 1:N:0:1
ACGTAACCACGTTCCTCCGCTTATTGATATGCTTAAGTTCAGCGGGTAGTCCCACCCGATTTGAGGTCAAGGTCGTTTTTGTGGGTCGAGCCTCCCACCGATGAATCGGCGGTGACCGGAACACCATCGTTGTCAATGAGACGGTTAGAAGCAGAGGTACAGTGCAGAAACCCGAGACGTAGAAACATATTATCACGTCAAGGATCGGCAAAGCAGACCCCACTAATCCATTTGGGAGGAGCTCGCTTCAAGGTGAAACCAGCAAATGACCTCCAAGTCCAAAATCCTCTCCACCAAAGGAAGGGCTTTTGAGAATTTCACGACACTCAAACGGGTGTGCCCCTCGGAATGCCAAGGGGCGCAAGGTGCGTTCAAAGATTCGATG
+
BBCCCFCFFCCBGGGGGGGGGGGHHHHHHHHHHHHHHHHHHHHGGGGGGHHHHHHGGGGGGGHHGHHHHHHHHHCEGGGGGHHGGGHGGGGGHHHGHHGGGGGHGHHHGGGG@GEHH@F-A-FGGG0G.<G/<00D000;00:E:C..<FFFFFFFF9FFFFFFFFFDFFFGGGGGGGGGFFFFFFFBFBBGGFEGFGGGGGGCCGHHHHHHHFGGGGGHHHHHHHGHHHHHHGGHHHHD/CGGHFCGEHG2EHGEHHHHHGHHHHGHDFHFGHHHHHGHHGHHGGGHHHFF?HHHHHHHGHHHHFFGHHHHHHHHFBGGGHGFGFEGHHGGGGHHGFGEFCFFCHHHGDFGGFFGGGGGHHHGGGGGGGGFGFFFBFFFBBBBA
@M02197:105:000000000-AN6RF:1:1103:17740:7346 1:N:0:1
ACGTAACCACGTTCCTCCGCTTATTGCTATGCTTAAGTTCAGCGGGTAGTCCTACCTGATTTGAGATCAAAAGTTCAGGGCATCGTCCTCTGGTGAAGACAGTTATAAGCCAGAGCGTCTCCGACCTTCGTCGCTCAGGACGGCACAAATCGGCATAGATGTTTATCACACCGGTCGAGCCATCGAGATCAACTCAAAGCTAATGATTTCAAGAGGAGCCGGCGAGCGCCAGCAGAAACCTCCAAGTCCAAGCTCACCCTACAGATGGAATCCGAGGGGAGTTGAGAATTTCATGATACTCAAACAGGCATACCCTTTGGAATGCCAAAGGGTGCAAGGTGCGTTCAAAGATTCGATGATTCAC
+
AABCBFCFFBCBGGGGGGGGGGGHHHHHHGHHHHHHHHHHGHHGGGGGGHHHHHHHHHGHHHHHGEHHFHHBHHHHHHHHGGHHGHHGGHHHHGHFBGHHGHHHHHHFHHHFHHHHGGGGHHGCGGGHHHHGGGGHGHHHHG?FGGGEHFHGGGGGHHHHHHHHGHHGHHHGGGGGHGHGGHGHGHHGGHHHGHHHHGHHGHHGHHHGFHHHHHFGGGGGGGGGGGFCHHHHHHHGHFEE3EHHHHHGHHGGG1EGGHHGHHGHHHHHDFGGGGFEHEHHHBFHHHHHG5HHEEHHHGGGHHHHHHGHGHGFGHFHGHGGFHHGHHHHHGHHGHHHHGGGFFGFGGGGCGGGFFFFFFFABABB
@M02197:105:000000000-AN6RF:1:1103:16970:7385 1:N:0:1
ACGTAACCACGTTCCTCCGCTTATTGATATGCTTAAGTTCAGCGGGTAGTCCTACCTGATTTGAGATCGAACGTTCAAAAAGCTGTCTTCACCAAGGAAAGACGTTTATAAGCTCCAGCGAACCTCCGTCACCGAAGGTTACCTGGCAGGCAACCACAAGCGTAAATAGTTATCACACCCGTGACGCCACCAAGCACTGGCAGGCTAATTCATTTGAGAGGAGCCGGCTGTGCGCCAGCAAGCCCCCAAGTCCAAGCTCTTCATGGCGAACCACAAGAGTTGAGGTGTTCATGATACTCAAACAGGCATGCCCCTCGGAATAGCCAAGGGGCGCAAGGTGCGTTCAAAGATTCGATGATTCAC
+
CCCBBFCFFCAAGGGGGGGGGGGHHHHHHGCHHHHGFGHHHHGGGGGGGHHHHHHHHHHHHHHHGHFHHGHHGHHHHEFFHGHGHHHHHHHHHHGEGHHHGHHFFFHEHHEDGHHHHHGGGFGGHHHGGGGGHGGGFFGFGHHFHGFHGFGHGHHGGHFGHGFBFFHFHGGHHHHHHHGGGGGGGGGGHGHGGGGGGGGGGFGGGHGGGGHFFDHHGHHFDFCFFHHHGGGGGFHFFECEGFCC?BHHFHGGGHGC0FHGHFGFEE/HGFGGHHHFHFGCGGHEF4DFBFEHHGGHGHHGF3GGHFFGAEFCFCGHHHHHFHFBHHFCCGCEFGFFE2CGHGFGGGGGCGGBBFFFFBAA>3>
@M02197:105:000000000-AN6RF:1:1103:4581:7348 1:N:0:1
ACGTAACCACGTTCCTCCGCTTATTGATATGCTTAAGTTCAGCGGGTAGTCCTACCTGATTTGAGATCGAACGTTCAAAAAGCTGTCTTCACCAAGGAAAGACGTTTATAAGCTCCAGCGAACCTCCGTCACCGAAGGTTACCTGGCAGGCAACCACAAGCGTAAATAGTTATCACACCCGTGACGCCACCAAACACTGGCAGGCTAATTCATTTGAGAGGAGCCGGCTGTGCGCCAGCAAGCCCCCAAGTCCAAGCTCTTCATGGCGAACCACAAGAGTTGAGGTGTTCATGATACTCAAACAGGCATGCCCCTCGGAATAGCCAAGGGGCGCAAGGTGCGTTCAAAGATTCGATGACTCAC
+
BABAAFBFFBBCGGGGGGGGGGGHHHHHHHHGHHGGFHHHHHHGGFE?FHHHHHHFFHFGHHHBFEHGHGHGGGHHHHGFHGHHHFHHHHHGHGHHEFGHHHHGFFHGHHHHEHGHHHHGC@DGHHHGHHGGHGGFGGHEHHHHHHHHGGGHGHHGFHFHEFAFFHHHHHHGHGHHHHGGEGDGGGGEEGHGGGGGGGHHHHFHHHHFFHHHGFHHHFFFA?GGGGFFFFFFFD1F1ECECC@@/CFHHFBFFBFFHGHFHHGGGCGHCGCHGFFHG4BHGGFEHGHHHFHBHFB@1HHGHGHHFFHFF?ECGGGHFG5FFHGF2FGEEEEECHFHGEE24GGGGGGFGGBC4FFFFBAABAA
@M02197:105:000000000-AN6RF:1:1103:23326:7601 1:N:0:1
ACGTAACCACGTTCCTCCGCTTATTGATATGCTTAAGTTCAGCGGGTAGTCCTACCTGATTTGAGATCGAACGTTCAAAAAGCTGTCTTCACCAAGGAAAGACGTTTATAAGCTCCAGCGAACCTCCGTCACCGAAGGTTACCTGGCAGGCAACCACAAGCGTAAATAGTTATCACACCCGTGACGCCACCAAACACTGGCAGGCTAATTCATTTGAGAGGAGCCGGCTGTGCGCCAGCAAGCCCCCAAGTCCAAGCTCTTCATGGCGAACCACAAGAGTTGAGGTGTTCATGATACTCAAACAGGCATGCCCCTCGGAATAGCCAAGGGGCGCAAGGTGCGTTCAAAGATTCGATGATTCAC
+
CDCCCFCFFCDCGGGGGGGGGGGHHHHGGHGHHHHHHHHHHHHGGGGGGHHHHHHHHHHHHHHHGHHHHGHHGHHHHHHHHGHHHHHHHGHHHHGHGGHHHHHGFGHHHHHHHHHHHHHGGGGGHHHGHHGGHGGGGGHGHHHHHHHGGGGHHHHGGHHHGGGGGHHHHHHHHHHHHHGGGGGGGGGGHGHHFGGGHHHGHHHHGHHHHHHHHHHHGHHGDFFFFHGGGGFGGGFHHHGHGGGGHHHHHHGGGHHHHHHGBHEGGGGHGHGHHHHHHHHHHHGGHHHHHHHHHHHGGFHHGGFHHHHFEGGGGGGHHHHHHHHGHHDCGGGGGHHHGGGGHGGGGGGGGGGFFFBFFBCCBBC
@M02197:105:000000000-AN6RF:1:1103:18968:7667 1:N:0:1
ACGTAACCACGTTCCTCCGCTTATTGATATGCTTAAGTTCAGCGGGTAGTCCTACCTGATTTGAGATCGAACGTTCAAAAAGCTGTCTTCACCAAGGAAAGACGTTTATAAGCTCCAGCGAACCTCCGTCACCGAAGGTTACCTGGCAGGCAACCACAAGCGTAAATAGTTATCACACCCGTGACGCCACCAAACACTGGCAGGCTAATTCATTTGAGAGGAGCCGGCTGTGCGCCAGCAAGCCCCCAAGTCCAAGCTCTTCATGGCGAACCACAAGAGTTGAGGTGTTCATGATACTCAAACAGGCATGCCCCTCGGAATAGCCAAGGGGCGCAAGGTGCGTTCAAAGATTCGATGATTCAC
+
CDDCCFDFFDCCGGGGGGGGGGGHHHHHHHHHHHHHHFHHHHHGGGGGGHHHHHHHHHHHHHHHGHHHHGHHGHHHHHHHHGHHHHHHHHHHHHHHGHHHHHHGGGHHHHHHHHHHHHHGGGGGHHHGHHGGHGGGGGHHHHHHHGHGGGGHHHHGGHHHHGFGGHHHHHHHHHHHHHGGGGGGGGGGHGGHGGHHHGHHGHHHHHHGHHHHHHHHHHHGGGGGGHHGGGFGGGHHHHGHGGGGHHHHHHHGHGHHHGHEHHF?GGGHGHGHHHHHHHHGHHHGHHHEHHHHHHHHGGHHFFHHHHHHGGGGGEFEHHFGGHHGHHHGGFGCHHHHGGGGHGGGGGGGGGGFFFFFFF?CCBC
@M02197:105:000000000-AN6RF:1:1103:26638:7418 1:N:0:1
ACGTAACCACGTTCCTCCGCTTATTGATATGCTTAAGTTCAGCGGGTAGTCCCACCCGATTTGAGGTCAAGGTCGTTTTTGTGGGTCGAGCCTCCCACCGATGAATCGGCGGTGACCGGAACACCATCGTTGTCAATGAGACGGTTAGAAGCAGAGGTACTGTGCAGAAACCCGAGACGTAGAAACATATTATCACGTCAAGGATCGGCAAAGCAGACCCCACTAATCCATTTGGGAGGAGCTCGCTTCAAGGTGAAACCAGCAAATGACCTCCAAGTCCAAAATCCTCTCCACCAAAGGAAGGGCTTTTGAGAATTTCACGACACTCAAACGGGTGTGCCCCTCGGAATGCCAAGGGGCGCAAGGTGCGTTCAAAGATTCGATGATTCAC
+
BBCCBFCFFCBCGGGCGGGGGGGHHHHHHHHHHHCFHHHHHGHGGGEEGFHHHHHGGGGGGGHFEHHHHHHHFGGEGGGGGHHGGGHGGGGGHHHGHHGGGGGHHHHHGGGG@<=CH-@-A@B0E.0CDCGBC00DBD<:0:.A.:..:C00C::FF9FFFFCFEFFFFFFFFFGGGGFFFFFGG9FBFFFF?DBGGFGGG3GGGGHHHFGHGHHGGGHHHFHHHHHHHHHGHGHGHHHGGGGGHHHHHHGHHFGHHGHHHHGHFHGHDGHFGHHFHHGGHHGHHGGHHEEFFHHHHHHHHHHHHFHFGHHHHGHHEHDFCFHGEEHGGE??FCGHGGGGCFGGHHHHGBHHHHHGGG?CGGBBGGGGHGGGFGGGGGFFFFFFFFAA?A3
@M02197:105:000000000-AN6RF:1:1103:16177:7692 1:N:0:1
ACGTAACCACGTTCCTCCGCTTATTGATATGCTTAAGTTCAGCGGGTAGTCCTACCTGATTTGAGATCGAACGTTCAAAAAGCTGTCTTCACCAAGGAAAGACGTTTATAAGCTCCAGCGAACCTCCGTCACCGAAGGTTACCTGGCAGGCAACCACAAGCGTAAATAGTTATCACACCCGTGACGCCACCAAACACTGGCAGGCTAATTCATTTGAGAGGAGCCGGCTGTGCGCCAGCAAGCCCCCAAGTCCAAGCTCTTCATGGCGAACCACAAGAGTTGAGGTGTTCATGATACTCAAACAGGCATGCCCCTCGGAATAGCCAAGGGGCGCAAGGTGCGTTCAAAGATTCGATGATTCAC
+
ABBBAFBFFBBBGGGGGGGGGGGHHGHHHHHHHHBHHFHHHHHGGGGGGHHHHGHHHHHHHHHFGHHHHGFHGHHHHGHHHGHGHHGHHHHHHHAGGEHHHGHGGGHHHHHFFHHHEGHGGGGGHHHGHHGGHGGGGGHHHHHHHHHFGGGGHHGGFHHGHGGGDHGHHHHHHGHHHHGGGDGGGGGGGGGGGEGGGGHHHGGHHGHHHGFFFFFHFFFGGFFFFHHHFFGGEFFFHGGHGGGFAEHGFF3GHFHFHBGGFHGGGGGHGFGHHHFHHHHFFHHGHHDBDHHGFHHEGGFGHHHDHGC2AEE0GFCHFHFDBBCGHFG?EA2GHHHFGGEEFFBFGFGFGFFFFFFFFFAA?A?
@M02197:105:000000000-AN6RF:1:1103:19191:7694 1:N:0:1
ACGTAACCACGTTCCTCCGCTTATTGATTTGCTTAAGTTCAGCGGGTAGTCCTACCTGATTTGAGGTCAAACGTCAAGAAAGAAGACGGGCCGGAAGGCGCGTCGACGTATTAGAGGCGCGGGACCTTCATTCATGCGCTTCAGCGAACGGAGATCATTATCACTCCGAAAGCCTTGTCGCGCAAAGTCGAAAGTCGACCGCAAGCCGATTCATTTAAGGAGAGCCCGAGTCCTGGACGAATCCAAGTCTCCGGCAGCCCCCAAGATCCAAGCACCCGCTCGAAGAAAATCGAGAGGGGTTGAGAATTTACTGACACTCAAACAGGCATGCTCCTCGGAACACCGAGGAGCGCAAGGTGCATTCAAAGATTCGATGATTCAC
+
BCBBBFCFFCCBGGGGGGGGGGGHHHHHHHHHHHHHHHHHHHHGGGGGGHHHHHHHHHHHHHHHGHHHHHHHGGHEGHHHHHHHHHHGGGGGGGGGGGHGGGGGGGGG@FHHHHHHGGGGGGGGGGHHGHHHHHHHHGGGGGGHGGGGGGGGGGGGGGGGGGGGGGFFFFFFFFFFFFFFFFFBFFFFFFFFFFFFFFFFFFGGFFFFGFGHHFGHHGHHHHFGGFFFHHFHHGGGHGHFHFB>1GF-?GFGHGGGGGCHFFHHHG2GHHHEGEGGGGGEGHHHHFGHGBGHHGGGGHHHHHHHGHHHHHHHHGGDGFFHHHHEHHHFHHGGGGGGHHGFEEFGHHGGGGECFHHHHHHHGFGGGGGGGGFBFFFFF@BBBB
@M02197:105:000000000-AN6RF:1:1103:25246:7835 1:N:0:1
ACGTAACCACGTTCCCCGCTTATTGATATGCTTAAGTTCAGCGGGTAGTCCTACCTGATTTGAGATCGAACGTTCAAAAAGCTGTCTTCACCAAGGAAAGACGTTTATAAGCTCCAGCGAACCTCCGTCACCGAAGGTTACCTGGCAGGCAACCACAAGCGTAAATAGTTATCACACCCGTGACGCCACCAAACACTGGCAGGCTAATTCATTTGAGAGGAGCCGGCTGTGCGCCAGCAAGCCCCCAAGTCCAAGCTCTTCATGGCGAACCACAAGAGTTGAGGTGTTCATGATACTCAAACAGGCATGCCCCTCGGAATAGCCAAGGGGCGCAAGGTGCGGTCAAAGATTCGATGATTCA
+
AABABF3FFABAEGGGGGGEGGHHBGFFHGHHFHHHEGFCHHGGGAEFHGGFHGFHHGH5EGHFEHGGGHHGHGHGHHHFGHHHHHHFHFHHHGHEFHHHHHGGGHHHHHHHHHHHHGGCGGGHGHGHHGGHGGGGDFGHFGHGGHHGCGHCGHGGHHFGGFGGHHHHHHHHHHHHHGGGGGGGGGG9GGGEGGGGGGGGGHGGGFFFFFFFHHGHGHFGFFFCCCBBCFGFFBHHHGHGC?B<1<GDGBGHHHHHFFE1GGGGGGFEHGFHFHHHHHGBHFFHGGGFGFHHHHGGHGHHFG1G1FGE//?GGGGGE2HHHC1BGG?EA?EB1FGAECCGG1G3GFGEGFC1@3DFA1A1A
@M02197:105:000000000-AN6RF:1:1103:13233:8216 1:N:0:1
ACGTAACCACGTTCCTCCGCTTATTGATATGCTTAAGTTCAGCGGGTAGTCCTACCTGATTTGAGATCGAACGTTCAAAAAGCTGTCTTCACCAAGGAAAGACGTTTATAAGCTCCAGCGAACCTCCGTCACCGAAGGTTACCTGGCAGGCAACCACAAGCGTAAATAGTTATCACACCCGTGACGCCACCAAACACTGGCAGGCTAATTCATTTGAGAGGAGCCGGCTGTGCGCCAGCAAGCCCCCAAGTCCAAGCTCTTCATGGCGAACCACAAGAGTTGAGGTGTTCATGACACTCAAACAGGCATGCCCCTCGGAATAGCCAAGGGGCGCAAGGTGCGTTCAAAGATTCGATGATTCAC
+
DDDCDFCFFDCAGGGGGGGGGGGHHHHHGHHHHHHHHHHHHHHGGGGGGHHHHHHHHHGHHHHHGGHHHGGGGHHHHHHHHGHHHHHHHHFHHHGHGHHHHHHGGGHHHHHHHGHHGGHGGGGGHGHGHHGGGGGGGGHHGHHHHGGHGGGHHHHGGHHHHGFGGFHHHHHHHHHHGHGGGGGGGGGGHGHHGGHHGHHGHHHHHHGHHGHHHHFHHGHGGGGGGHHHGGGGGGHGHG@HGCGGHHHFHFFGGHHHHFHHHGGGGGGHGHGHHHHGHHHHHHHGFFHHHEHHHEDGFBHHHHHHHHHFEE?ECGGHHHFHHHGHFGDGGGGGHHHHGGGGHGGGGGGGGGGFFFFFFFCCBAA
@M02197:105:000000000-AN6RF:1:1103:17043:8739 1:N:0:1
ACGTAACCACGTTCCTCCGCTTATTGATATGCTTAAGTTCAGCGGGTAGTCCTACCTGATTTGAGATCGAACGTTCAAAAAGCTGTCTTCACCAAGGAAAGACGTTTATAAGCTCCAGCGGACCTCCGTCACCGAAGGTTACCTGGCAGGCAACCACAAGCGTAAATAGTTATCACACCCGTGACGCCACCAAACACTGGCAGGCTAATTCATTTGAGAGGAGCCGGCTGTGCGCCAGCAAGCCCCCAAGTCCAAGCTCTTCATGGCGAACCACAAGAGTTGAGGTGTTCATGATACTCAAACAGGCATGCCCCTCGGAATAGCCAAGGGGCGCAAGGTGCGTTCAAAGATTCGA
+
ABBABFBFFBBAGGGGGGGGECEHGHFHFGHHHHBGDHHHHGFFCG?EGHHHHHHHHGFHHHDGGGHHE?GFEGGFGGFHFGF@FEGHGHHHHGHHGHHGHGHF?FGGHHHHHHHHHHHGGGCG<HHGHHGGHGGBFEGG<HHHHHHGGGGGFGHGGHHHHGFEGGHHHGGHHHHHHHFDFGGEGHGGGFGGGGGGGGGFGGGGD0HGFGFHGHHHHHHGGGDGGGHGGFAGFDFFHGGHCCGCHBBFEHFFFGGHFGFHEEGGGEEFF0EBHFFGHHFFGHHGGBF1FHHHHHDFF1CFHFFDGFHGCGCA/GGGHFFHHGCB0FAAEA00GFGFEFA1CGB33F3FAFAA1AA
@M02197:105:000000000-AN6RF:1:1103:21201:9239 1:N:0:1
ACGTAACCACGTTCCTCCGCTTATTGATATGCTTAAGTTCAGCGGGTAGTCCCACCCGATTTGAGGTCAAGGTCGTTTTTGTGGGTCGAGCCTCCCACCGATGAATCGGCGGTGACCGGAACACCATCGTTGTCAATGAGACGGTTAGAAGCAGAGGTACAGTGCAGAAACCCGAGACGTAGAAACATATTATCACGTCAAGGATCGGCAAAGCAGACCCCACTAATCCATTTGGGAGGAGCTCGCTTCAAGGTGAAACCAGCAAATGACCTCCAAGTCCAAAATCCTCTCCACCAAAGGAAGGGCTTTTGAGAATTTCACGACACTCAAACGGGTGTGCCCCTCGGAATGCCAAGGGGCGCAAGGTGCGTTCAAAGATTCGATG
+
BCCBBFCFFCDDGGGGGGGGGGGHHHHHHHHHHHHHHHHHHGHGGGGGGHHHHHHGGGGGGGHHGHGGHGHHGHGFGGGGGGHGGGHGGGGGHHHGHHGGCGGHHHHHGGGGACAFH?C-?@<<E.<G?.=/<D0DD0DF00AG.<:<:GFFFFF/FFFFFEFFFFFFFFFGGGGGGFFGGGGGGFFGGFGGEAEGGGGGGGGGGGGGHHHHFGBDEAGGHHHHHHCHHGFFFGHHHHHG?FDGGHFHHHHHHHHHHHHHHGHHHGBGGGHHHHHHHHGHHHHG?GGHHHGF?HEHGHHHHHHHHHFGHHHHHHHHGFGGGHEGDEEGHHFGDEHEGFEECCGGHGHHHHGFFHHGCFGGHHHGGGGGGGGGGFFFBFFFBCCCC
@M02197:105:000000000-AN6RF:1:1103:27953:9282 1:N:0:1
ACGTAACCACGTTCCTCCGCTTATTGATATGCTTAAGTTCAGCGGGTAGTCCCACCCGATTTGAGGTCAAGGTCGTTTTTGTGGGTCGAGCCTCCCACCGATGAATCGGCGGTGACCGGAACACCATCGTTGTCAATGAGACGGTTAGAAGCAGAGGTACAGTGCAGAAACCCGAGACGTAGAAACATATTATCACGTCAAGGATCGGCAAAGCAGACCCCACTAATCCATTTGGGAGGAGCTCGCTTCAAGGTGAAACCAGCAAATGACCTCCAAGTCCAAAATCCTCTCCACCAAAGGAAGGGCTTTTGAGAATTTCACGACACTCAAACGGGTGTGCCCCTCGGAATGCCAAGGGGCGCAAGGTGCGTTCAAAGATTCGATGATTCAC
+
CCDDCFCFFCDBGGGGGGGGGGGHHHHHGHHHHHHHHHHHGHGGGGGGGHHHGHHGGGGGGGHHGHHHHHHHHHG>1FGGGFHGGGHGGGGGGHHGHHGGGGGGHHHHGGGG/>?1DCC---FGDA00<<GB.00G00=0C0:E.;::0:00CB/B;0B;FBF9BB0AEFBFG:@A;CFBGFCBFFFBFFFBEGF5BFFFGDD@?GGHCDHF#GBDC?HGGDBDDFHHHHFFEFGHGFG?GGGCFGFGHHFHFHHHHFGGHHGDGHHGGDF2HHHHHFGHFHHGEGGHHHGGHHHHFGCHHGFHHGHGHGGHGHFE1BEF?HHFFCBGHHGGGGHHGE0CFE?GHHHHCHFCHHFFEE2FGHGHEE?GHGFFGGFGGFBBFBFFFF?AAA?
@M02197:105:000000000-AN6RF:1:1103:13240:9233 1:N:0:1
ACGTAACCACGTTCCTCCGCTTATTGATATGCTTATGTTCAGCGGGTAGTCCCACCCGATTTGAGGTCAAGGTCGTTTTTGTGGGTCGAGCCTCCCACCGATGAATCGGCGGTGACCGGAACACCATCGTTGTCAATGAGACGGTTAGAAGCAGAGGTACAGTGCAGAAACCCGAGACGTAGAAACATATTATCACGTCAAGGATCGGCAAAGCAGACCCCACTAATCCATTTGGGAGGAGCTCGCTTCAAGGTGAAACCAGCAAATGACCTCCAAGTCCAAAATCCTCTCCACCAAAGGAAGGGCTTTTGAGAATTTCACGACACTCAAACGGGTGTGCCCCTCGGAATGCCAAGGGGCGCAAGGTGCGTTCAAAGATTCGATGATTCAC
+
BCCDDFDFFDDAGGGGGGGGGGGHHHHHFHHHHHHHHGHHHHHGGGGGFHHHHHHGGGGGGGHGGHHHHHHGGGGGGGGGGGHGGGHGGGGGHHHGHHGGGGGHHHHHGGGG<<?FHCD?--CFG.0C.CHF<00=DD<C0:EF.C?FBCC0BBCFGFFFFFFFFFFFFECFGFFGGGFFFFGFBGGGGFFFEDFDGEGGGGGGGGHHHHHHHHHGGGHFHGEHHHFHHGFGGGHHHHHGGGGGHGFFHHHHHHHGHHHHHHHHHHGHGGHHHGHHHHGHHHHGFGGFHHFF?HHHHHHHHHHHHHHFFGHHHGF4AHGGGHHHGGGGHHE?GGHHGGGGCEGGHHHHHHGHHHHGGGGGHHHHGGGGHGCGGGGGGGGFFFFFFFCBBBB
@M02197:105:000000000-AN6RF:1:1103:27981:9356 1:N:0:1
ACGTAACCACGTTCCTCCGCTTATTGATATGCTTAAGTTCAGCGGGTAGTCCCACCCGATTTGAGGTCAAGGTCGTTTTTGTGGGTCGAGCCTCCCACCGATGAATCGGCGGTGACCGGAACACCATCGTTGTCAATGAGACGGGTAGAAGCAGAGGTACAGTGCAGAAACCCGAGACGTAGAAACATATTATCACGTCAAGGATCGGCAAAGCAGACCCACTAATCCATTTGGGAGGAGCTCGCTTCAAGGTGAAACCAGCAAATGACCTCCAAGTCCAAAATCCTCTCCACCAAAGGAAGGGCTTTTGAGAATTTCACGACACTCAAACGGGTGTGCCCCTCGGAATGCCAAGGGGCGCAAGGTGCGTTCAAAGATTCGAT
+
BBBBBFAFFB?AAFFFFGGGGGGHHHHHHHGGHHH5GHHHHHBEEEAEEGF5F3BEEE0AEFFHGHF2@BFGHHGGGGGGGFHDEFHCEEGGFGGGFFGGGGGHHHHGCGGF/A/FBCG-<@G>..0CD.</.00=D0000;:D-;-/FBFFBBBEFFFFFB;CBFFCFGGEFFB?GGFGFBGGGGGGGFGGGGGGHF0FFCCC/CBHHFEHG:HHEGBFEDFFFHHFGFCFFHHHEHGCCAGGD1HHGGHHHFHGFHEHHHFFFGGAFFFHHHHHHGHHGGGB/>FA>//>FGHGGGHFGEFGHHHHHHHFHHGEG>FEHGBDFFGHF/A/FGHGGEECEECGHHGFDHGFHHGEEEEB1FFEEECGFGGFB3311FA>A>1
@M02197:105:000000000-AN6RF:1:1103:15804:9568 1:N:0:1
ACGTAACCACGTTCCTCCGCTTATTGATATGCTTAAGTTCAGCGGGTAGTCCCACCCGATTTGAGGTCAAGGTCGTTTTTGTGGGTCGAGCCTCCCACCGATGAATCGGCGGTGAACGGAACACCCCCGTTTTCAATTAGACGGGTAGAAGGAGAGGTACAGTGCAGAAACCCGAGACGTAGAAACATATTATCACGTCAAGGATCGGCAAAGCAGAACCCACTAATCCATTTGGGAGGAGCTCGCTTCAAGGTGAAACCAGCAAATGACCGCCAAGTCCGAAATCCTCTCCACCAAAGGAAGGGCTTTTGAGAATTTCACGACACTCAAACGGGTGTGCCCCTCGGAATGCCAAGGGGCGCAAGGTGCGTTCAAAGATTCGATGATTCAC
+
ABBBBFBFFAAAECGGGGGGGGGHHHHHHHGHHHBHHHHHFHHGGGGGCHHHHHHGEFGGGGHHGHFHFHE3FDEE>FFGFHH?1FF?/>EEGFHGHFDGEE?GBDG0/?B/>//11?<<.-00..---<</<000000000..-;:.0:0..9.//FFFFB;0FFBACF?.C---9AFF/BFBBFB#;/FFGGFBGGGGGEA.//009;BF.#9;;#CED:GCC0GC903C/C/C//CC@<.@111BHG>1=>1GF0GFFEHHFFC@</>0GBG@C//HGEF0<//</A?F?FFGFGGCF0HFB0DB2FG2HFFFFFE/EF1BEFFABF/E?E0GE/E/EAEB0FFGFHHGGF/E0EA01FF0EEEGF1133FEFFGFCFFFDBD>111>
@M02197:105:000000000-AN6RF:1:1103:25302:9576 1:N:0:1
ACGTAACCACGTTCCTCCGCTTATTGATATGCTTAAGTTCAGCGGGTAGTCCTACCTGATTTGAGGTTAAAGGTTCAAAAGTTGTCTATTGCTAGACGGTTATAAGCAGGTTCCCATAAGTTTTGCTTCGCAGTACAAGCGGCGTAGATATATTATCACACCAAGTGAACCGATCCACAAAGGATCCCACTAATGCATTTAAAGGGAGCAGACCGCCACTGAAGGAAGCCAGCAAAACCCTCACATCCAAGCCTAGTGAGCGCAATAAAGCGTTCAAAAGGTTGAGAATTTAATAACACTCAAACAGGCATGCCCTTCAGAATGCCAAAGAGCGCAAGGTGCGTTCAAAGATTCGATG
+
AAA>AFAFFA@>FFGGGG?EFEGBFHFFDGFHHH2DGGG2FFBEGG/EEFGBGFFFHHGGFHDGEHHHGGHFG1F11FHHGHHEGHHFFHGFFFDGHGGEFEHFBHHHGF01BFGHHGFBGG29;GFHFEC78FDHFG1/<C4G@C@AHE7HHHCFGFHHBFHHG<FFFHE4@CCHHGGCGCFCBCGFF1CFDCGFFFCFGGFFFCFBGGGGGGGHGHFFFHGHHHGFGHHHHGFF//01BBGFG1E/HHFFG2HHE?E?CHHGHFEFEEAFHGF1HGCAHHHFG1HGD2FHBHFHDF/1GFFB11FCGHEEEFBDFD2EFB110111FA0EEBGF001E?A1G33FFB>@11A>>>1
@M02197:105:000000000-AN6RF:1:1103:16836:9796 1:N:0:1
ACGTAACCACGTTCCTCCGCTTATTGATATGCTTAGGTTCAGCGGGTAGTCCTACCTGATTTGAGATCGAACGTTCAAAAAGCTGTCTTCACCAAGGAAAGACGTTTATAAGCTCCAGCGAACCTCCGTCACCGAAGGTTACCTGGCAGGCAACCACAAGCGTAAATAGTTATCACACCCGTGACGCCACCAAACACTGGCAGGCTAATTCATTTGAGAGGAGCCGGCTGTGCGCCAGCAAGCCCCCAAGTCCAAGCTCTTCATGGCGAACCACAAGAGTTGAGGTGTTCATGATACTCAAACAGGCATGCCCCTCGGAATAGCCAAGGGGCGCAAGGTGCGTTCAAAGATTCGATGATTCAC
+
CCDCCFCFFDDCGGGGGGGGGGGHHHHHHHHHHHHHHHHHHHHGGGGGGHHHHHHHHHHHHHHHGHHHHGHHGHHHHHHHHGHHHHHHHHHHHHHHGHHHHGHGGGHGHHHHHHHHHHHGGGGGHHHGHHGGHGGGGGHHHHHHHGHHGGGHHHHGGHHHHGGGGHHHGFGHHHHHHHGGGGGGGGGGHGHHHHHHGHHHGHHGHHHHGHHHHFHHHHHGGGGGGHHHGGGGGGHGHHGHGGGGHHHHHHBGHHHHGDHHHHGGGGFHGFGHHHHHHHHHFHHGGHHFHHHHHGHHGHHHHHHHHHGHGGGGGGGHHHHHHHHCHHHGGGGGHHGHGGGGHGGGGGCGGGGBFFFFFFAAAAA
@M02197:105:000000000-AN6RF:1:1103:27939:9802 1:N:0:1
ACGTAACCACGTTCCTCTTATTGATATGCTTAAGTTCAGCGGGTAATCCTACCTGATTTGAGGTCACATTGATAAAAGATTGTCCAAGCCAATGGACTGTTAGAAGCTAAACCGTGCTTTACCGTCAATAGCGCAGATAGTTATCACACCAATGAGCAGTAAACAAATTGTTTTGCTAATGTATTTTAGGAGAGCTGACCTCTCAAGAGAGTCCAGCAAAAAACTCCCACATCCAACACTCGACATGCAAAACGTGAAGAGGGTTGATATATTAATGACACTCAAACAGGCATGCTCCTCGGAATACCAAGGAGCGCAAGATGCGTTCAAAGATTCGATGATTCAC
+
BBBAAFAFFBBAGFGGGGGGGGGHHHHGFHHHHFFHHHHHGGGGGHHHHHHHHHHHHHGHHFHGHHHHHHHGHHHHGHGHEHHHHHHHGGHGHHHHHHHHHHH3GFGHHHHHGGGHGGHHHHHGGGGGHHHHHGHHHHHHHHHHHHHGHHHHHHHHHHHGHHHHHHHHHHHHHHHHHHHHHHHHHHHHHHHGHGHHHHHHHHHHHHHHHHHHHHHHGHHHHHGFGGGGGHGGHHHHHHEGHFFHHHHFAFHFHHGHHHHHGHHHHHHHFHHHHHGHHHGFGHHHFHHHHHHHHHFGGCGHHHHGDBGFHHGGGGGHGFFGGFEEGGGGGGGGGGFFFFFFFAAA>A
@M02197:105:000000000-AN6RF:1:1103:19147:9856 1:N:0:1
ACGTAACCACGTTCCTCCGCTTATTGATATGCTTAAGTTCAGCGGGTAGTCCTACCTGATTTGAGATCGAACGTTCAAAGAGTTGTCTTCACCAAGGAAAGACGTTTATAAGCTCCAGCGAACCTCCGTCACCGAAGGTTACCTGGCAGGCAACCACAAGCGTAAATAGTTATCACACCCGTGACGCCACCAAACACTGGCAGGCTAATTCATTTGAGAGGAGCCGGCTGTGCGCCAGCAAGCCCCCAAGTCCAAGCTCTTCATGGCGAACCACAAGAGTTGAGGTGTTCATGATACTCAAACAGGCATGCCCCTCGGAATAGCCAAGGGGCGCAAGGTGCGTTCAAAGATTCGATGATTCAC
+
CCDBCFCFFDCCGGGGGGGGGGGHHHHHHHGHHHHHHHHHHHHGGGGGGHHHHHHHHHHHHHHHGHHHHGHHGHHHHHGHHHHHHHHHHHHHHHHHGGHHHHHGGGHHHHHHHHHHHGHGGGGGHHHGHHGGHGGGGFHHGHHHHHHHGGGHHHHGGHGGHGEGGFHHHHHHGHHHGHGGGEGGGGGGGGGGGGGFGGGGGGGHHGGGGGGGGFFFFFGFDFFGFFFFFFFFFFFF@///</C/EC1GEB1EFGF0EFEBHGC/GGGHGHEF1BFHFDECFGCEB1B121HFHFBFFGFFBG1FFBEB//E/EA/EHGF1BFGEAB/?EF?GHFFGEGGEFGF3GG3GFBGCBFBD3D1A1AA
@M02197:105:000000000-AN6RF:1:1103:3566:10597 1:N:0:1
ACGTAACCACGTTCCTCCGCTTATTGATATGCTTAAGTTCAGCGGGTAGTCCCACCCGATTTGAGGTCAAGGTCGTTTTTGTGGGTCGAGCCTCCCACCGATGAATCGGCGGTGACCGGAACACCATCGTTGTCAATGAGACGGTTAGAAGCAGAGGTACAGTGCAGAAACCCGAGACGTAGAAACATATTATCACGTCAAGGATCGGCAAAGCAGACCCCACTAATCCATTTGGGAGGAGCTCGCTTCAAGGTGAAACCAGCAAATGACCTCCAAGTCCAAAATCCTCTCCACCAAAGGAAGGGCTTTTGAGAATTTCACGACACTCAAACGGGTGTGCCCCTCGGAATGCCAAGGGGCGCAAGGTGCGTTCAAAGATTCGATGACTCAC
+
AABBACAFFBBBGGGGGGGGGCGHHHHHHHHHHHHHHHHHHGHGGGEEFHHGHGFFGGGGGGHGFHHHHHHHGGEEGGGGGGHGGGHGGGGGHEHGHHGGGGGHHHHHGGCG<</?D-D-<@GBEG0<C<CF<DHH0G000;:E...;0C:/;:/BFFF7FFBBFFFBEFFFFFGGFGFEGGFGGFFFFGBFFDFGGGGGF?F?BFGBFCFFHHG/GCCADGHHGGHHFFGHHGHHGHFGGGGGHGFHFHHGFFHHHHGHHHHFFFHHDDGBHHHHHHGHHHHGGGGGHHGFGHHHHHFHHHHHHHHHGHHHHHHHGHGGGHG@BGHGGCBGGFGFGFGGGGGGHHHGHGHHGFHEGGGGHGHHGGFGHGFGGGGGGGGFFFDBFFBBBBB
@M02197:105:000000000-AN6RF:1:1103:6484:10857 1:N:0:1
ACGTAACCACGTTCCTCCGCTTATTGATATGCTTAAGTTCAGCGGGTAGTCCCACCCGATTTGAGGTCAAGGTCGTTTTTGTGGGTCGAGCCTCCCACCGATGAATCGGCGGTGACCCGAAAACCATCGTTGTCAATGAGACGGGTAGAAGCAGAGGTACAGTGCAGAAACCCGAGACGTAGAAACATATTATCACGTCAAGGACCGGCAAAGCAGACCCCACTAATCCATTTGGGAGGAGCTCGCTTCAAGGTGAAACCAGCAAATGACCTCCAAGTCCAAAATCCTCTCCACCAAAGGAAGGGCTTTTGATAATTTCACGACACTCAAACGGGTGTGCCCCTCGGAATGCCAAGGGGCGCAAGGTGCGTTCAAAGATTCGATGATTCAC
+
B@AAACAFFBBAFGGGGGGGGGGHHHHGHHHHHHFHGHHFHHHGGGGGGGHHHFHGEG?GCFHHGHHHHHHGGFE>EFGGGGHFGEHGGGGGHHEFFHDE/@DDDHFFGGGG<//1?0>->-<FECCFD../<000=000;<:.-;:.0;0//;/FB#FFFF;FFFF0BEC?F(FDFEF9FBFGG#8BBBBGEDAEB9BBFFA@#A9FCCGB;HHAA.EFG0H;HGBHHG//FGFHGFHGCD/GFF<1GG1GD22F2HGHGG@2F>2F/DCFGHFHGBD3E333GFA3CEGECHHGHHFE?BGCF3BHGDDHHGHHFHAFEFHFHGEGGHEE1GF2EGGGCGAGHHGHHHGHGGG?GGGGHHHFFFCGHGGGGGGGFFGBFFFFFFABAAA
@M02197:105:000000000-AN6RF:1:1103:4516:11013 1:N:0:1
ACGTAACCACGTTCCTCCGCTTATTGATATGCTTACTTCCTCTAAATGACCAAGGTCCTCCGCTTATTGATATGCTTAAGTTCAGCGGGTAGTCCTACCTGATTTGAGATCGAACGTTCAAAAAGCTGTCTTCACCAAGGAAAGACGTTTATAAGCTCCAGCGAACCTCCGTCACCGAAGGTTACCTGGCAGGCAACCACAAGCGTAAATAGTTATCACACCCGTGACGCCACCAAACACTGGCAGGCTAATTCATTTGAGAGGAGCCGGCTGTGCGCCAGCAAGCCCCCAAGTCCAAGCTCTTCATGGCGAACCACAAGAGTTGAGGTGTTCATGATACTCAAACAGGCATGCCCCTCGGAATAGCCAAGGGGCGCAAGGTGCGTTCAAAGATTCGATGATTCA
+
BBBBBFBFFBBAGGGGGGGGGGGHGHHGHHHGHHCHHHHHHHGHHHHHHHGHHHGHHHHHHGGGGGHGHHHHHHHHHHHGHHHHHHGGGEEFGHHHHHHHHHGHHHHGHHHHGHHCFHHHHHHGGHHHHHHHHHHHHHHGGHHHHHGGGHHHHHDHHGHHHHGGGGGHHHGHGDGHFGGGGGHHHHHGHGHGGGHFGGGGGGFEGFFFGGGGGFFGGGGGGGGGFFFFFFFFFHHFHHGHHFGHHHHHHHHHHHHHHFHHGCEFCCCGHGFCFCF?GGHHHGHGGGFEGHHHHFGHGHHHHFHGHGGGFCHGHGHHHHHHHGGFHHGHHGHHGHHHGHHGHFHHGFGHFAHFGGGGEEHFHFHHHHFHHHGGGGFHHGFGEGFCGDGBGGGFFFFFBFBFBBBBB
@M02197:105:000000000-AN6RF:1:1103:18067:10927 1:N:0:1
ACGTAACCACGTTCCTCCGCTTATTGATATGCTTACTTCAGCGGGTAGTCCTACCTGATTTGAGATCGAACGTTCAAAAAGCTGTCTTCACTAAGGAAAGACGTTTATAAGCTCCAGCGAACCTCCGTCACCGAAGGTTACCTGGCAGGCAACCACAAGCGTAAATAGTTATCACACCCGTGACGCCACCAAACACTGGCAGGCTAATTCATTTGAGAGGAGCCGGCTGTGCGCCAGCAAGCCCCCAAGTCCAAGCTCTTCATGGCGAACCACAAGAGTTGAGGTGTTCATGATACTCAAACAGGCATGCCCCTCGGAATAGCCAAGGGGCGCAAGGTGCGTTCAAAGATTCGATGATTCAC
+
BBBBBFBFFBBBFGGGGFGGGGGFGFF6GDG55EDEFFDF5EE2?AEFHGGHHHEFHHHDD5FFH5GF1FFEFFHHHHHFEFDGGGFHG4EHHHHFFFFGCFF?FFHHHG4GGHHHGHGGGGGHHADGGGFHDFGBDFFHHHGFFFCD<FFFHFFFEEFEGBFFFHHFGFFGHHGHFFFCA@EEDGGGEHGGGEFGGHFFCGCBGBFHHGFFDHGDGGFCCDFFFFHCBGCCFHDGHGHCCCCEFGHFEGECGEHFHFGBFGGGGGHCHGHGFHHHFGEFFHGFHFHHHGFFFFHGHHHGFHGCGCF?AE?GGCHFBGHHGCFGFFCGGGGHGHHGGGCEGGGFFCGGGGFFD3FFFA1AAA
@M02197:105:000000000-AN6RF:1:1103:18826:11001 1:N:0:1
ACGTAACCACGTTCCTCCGCTTATGGATATGCTTAAGTTCAGCGGGTAGTCCTACCTGATTTGAGATCGAACGTTCAAAAAGCTGTCTTCACCAAGGAAAGACGTTTATAAGCTCCAGCGAACCTCCGTCACCGAAGGTTACCTGGCAGGCAACCACAAGCGTAAATAGTTATCACACCCGTGACGCCACCAAACACTGGCAGGCTAATTCATTTGAGAGGAGCCGGCTGTGCGCCAGCAAGCCCCCAAGTCCAAGCTCTTCATGGCGAACCACAAGAGTTGAGGTGTTCATGATACTCAAACAGGCATGCCCCTCGGAATAGCCAAGGGGCGCAAGGTGCGTTCAAAGATTCGATGATTCAC
+
CCDCBFCFFCCCGGGGGGGGGGGHHHHGHHHHHHHHHHHHHHHGGGGGGHHHHHHHHHGFHHHHGHHHHGHHGHHHHHHGHGHHHHHHHHHHHHHGGHHHHHHGGGHHHHHHHHHHHHHGGGGGHHGGHHGGHGGGGGFHHHHHHHHHGGGHHHHGGHHHHGGGGHHHHHHHHHHHHHGGGGGGGGGGGGHHHGGGHHHHHHHHHHHHHHHHHHHHHHHGGGGGGHHHGGGGGGGHHHGHGGGGHHHHHHFGHHGHHHHHHHGGGGGHFFGHHHHGHHHHGHHGHHHHHGHHHHHHGFHFHHHHFEFHEEFGGGGHHHHHHHHHHHHGGGGGHHHHGGGGHGGGGGGGFCFFFFFFFFBBABB
@M02197:105:000000000-AN6RF:1:1103:20720:11141 1:N:0:1
ACGTAACCACGTTCCTCCGCTTATTGATATGCTTAAGTTCAGCGGGTAGTCCTACCTGATTTGAGATCGAACGTTCAAAAAGCTGTCTTCACCAAGGAAAGACGTTTATAAGCTCCCGAACCTCCGTCACCGAAGGTTACCTGGCAGGCAACCACAAGCGTAAATAGTTATCACACCCGTGACGCCACCAAACACTGGCAGGCTAATTCATTTGAGAGGAGCCGGCTGTGCGCCAGCAAGCCCCCAAGTCCAAGCTCTTCATGGCGAACCACAAGAGTTGAGGTGTTCATGATACTCAAACAGGCATGCCCCTCGGAATAGCCAAGGGGCGCAAGGTGCGTTCAAAGATTCGATGATTCAC
+
CCCCCFCFFCCAGGGGGGGGGGGHHHHHHHHHHHHHHHHHHHHGGGGGGHHHHHHHHHHHHHHHGHHHHGHHGHHHHHHHHGHHHHGHHHHHHHHHGHHHHHHGGGHHHHHHHHHHGGGGGGHHHGHHGGHGGGGGGHHHHHHHHHGGGHHHHGGHHHHGFGGEHHHHHHHHHHHHGGGGGGGGGGHGHHGGGGGFGHHGHHHHHHHHHHHHHHHHHGGGGGGGGFGGGGGGGHHHGAGGGGHFFHHFG?HGHHAHHGGGGGGGGHFFGHHHHHHHHHGHHGHHFFGHHHHHHFGHHHHHGEFHGHGGGGEEEEHGHHFFGEFGFGFGGEHFHHGGGGGGGFGGGGGGBBFFFFFFAAABA
@M02197:105:000000000-AN6RF:1:1103:27902:11118 1:N:0:1
ACGTAACCACGTTCCTCCGCTTATTTATATGCTTAAGTTCAGCGGGTAGTCCTACCTGATTTGAGATCGAACGTTCAAAAAGCTGTCTTCACCAAGGAAAGACGTTTATAAGCTCCAGCGAACCTCCGTCACCGAAGGTTACCTGGCAGGCAACCACAAGCGTAAATAGTTATCACACCCGTGACGCCACCAAACACTGGCAGGCTAATTCATTTGAGAGGAGCCGGCTGTGCGCCAGCAAGCCCCCAAGTCCAAGCTCTTCATGGCGAACCACAAGAGTTGAGGTGTTCATGATACTCAAACAGGCATGCCCCTCGGAATAGCCAAGGGGCGCAAGGTGCGTTCAAAGATTCGATG
+
CCCCCFBFFCCBGGGGGGGGGGGHHHHHHHHHHHHHHHHGHHHGGGGGGHHHHHHHHHHHHHHHGHHHHGHHGHHHHHHHHGHHHHHHHHHHHHHHGHHHHHHGGGHHHHGHHHHHHHHGGGGGHHHGHHGGHGGGGGHHHHHHHHHHGGGHHHHGGHHGGGGGGHHHHGGHHGHHHHGGGGGGGHGGGGHHHHGGGHGGHHHHHHHGHHHHHGHHHHHGGGGGGGHGGGGGGGHHHHGHGDCFEHHHHHGGHHHGHHGBFHGGGGGGGHGFHHHHHHHFBFHGHGHHGHHHHGHGGHHHHHHGHHGHCGGGCGEFHHHHHGGBFHGGGGGGGHHGGGGGGGGGGFFFBFFFBBBBB
@M02197:105:000000000-AN6RF:1:1103:8102:11159 1:N:0:1
ACGTAACCACGTTCCTCCGCTTATTGATATGCTTAAGTTCAGCGGGTAGTCCTACCTGATTTGAGATCGAACGTTCAAAAAGCTGTCTTCACCAAGGAAAGACGTTTATAAGCTCCAGCGAACCTCCGTCACCGAAGGTTACCTGGCAGGCAACCACAAGCGTAAATAGTTATCACACCCGTGACGCCACCAAACACTGGCAGGCTAATTCATTTGAGAGGAGCCGGCTGTGCGCCAGCAAGCCCCCAAGTCCAAGCTCTTCATGGCGAACCACAAGAGTTGAGGTTTTCATGATACACAAACAGGCATGCCCCTCGGAATAGCCAAGGAGCTCAAGGTGCATTCAAAGATTCGATG
+
AA?>AFADD>>1B1F3BEECEGGHHCHGFGHH2FGFEGG2AFHGCEGACEGGFHGHHFFGDFFFCGHFFEHHGAFGBFF@>/BEG1BG2GG1@DAGF>0BG0>/F/FC1FF2GBGHH10<E3<BFGCE/F63GCGC?/GBGHHHHFC;??.GGHHA.<;.EBFCCE<00DFFBGGF0GGEGG?;:;B@2FC/EEGC<FB/.9E@GGFGFBFFFFFHGFGFAFFEBGGCB?CCB/FFDACFEE<//EHFFB1/CFF0>B1E11C?>//FGGCFGF@112FFBE0B0B1GFD2FFD2B00GDFB11BHGF/A/A00?FCFFGDBA11GCBA1BB11GB1111B3D3FFFD>1B11>111
@M02197:105:000000000-AN6RF:1:1103:7001:11161 1:N:0:1
ACGTAACCACGTTCCTCCGCTTATTGATATGCTTAAGTTCAGCGGGTAGTCCTACCTGATTTGAGATCGAACGTTCAAAAAGCTGTCTTCACCAAGGAAAGACGTTTATAAGCTCCAGCGAACCTCCGTCACCGAAGGTTACCTGGCAGGCAACCACAAGCGTAAATAGTTATCACACCCGTGACGCCACCAAACACTGGCAGGCTAATTCATTTGAGAGGAGCCGGCTGTGCGCCAGCAAGCCCCCAAGTCCAAGCTCTTCATGGCGAACCACAAGAGTTGAGGTGTTCATGATACTCAAACAGGCATGCCCCTCGGAATAGCCAAGGGGCGCAAGGTGCGTTCAAAGATTCGATGATTCAC
+
BCCCBFCFFBCAGGGGGGGGGGGHHHHGHHHHHHHHHHHHHGHGGGGGGHHHHHHHHHHHHHHHGHHHHGHHGHHHHHHHHGHGGHHHHHHHHHHHGHHHHHHGGGHHHHHGHHHFHHHGGGGGHHHGHHGGHGGGFGFHHHHHHHHHGGGHHHHGGHHHHGGGGHHHHHHHHHHHHHGGGGGGGGGGHGHHGGGGGGHGHHHHHHHHHHHGHHHHHHFGGGGGFHHFGFGGGGHGHHGEGFCGHHHHHHFGHHHHHHHHHGGGGGGHGFGHHHHHHHHHHHHGFFHHHHHHHFGHGFGHHHHHHHHHCEEFGGGHHHHHFFHFGHDGGGCGHGHHGGGGGGGGGFFGGGGFFFFFFFABAAA
@M02197:105:000000000-AN6RF:1:1103:8808:11298 1:N:0:1
ACGTAACCACGTTCCTCCGCTTATTGATATGCTTAAGTTCAGCGGGTATCCCTGCCTGATCCGAGGTCAACCTTGTGAGTAGGTCTTCCGGCAGACGGGGCCCCGACTTTCAAAGCGAAAGATTCTGCTACGCTTAAAGCCGGTGCCACGCCGCCGAGCGTTTCGAGGCGCGTCCCCAAAGGGGACGTCGCCCAACACCAAGCCAGGCTTGAGTGGTGAAATGACGCTCGAACAGGTATGCCCCTCGGGATACCAAGGGGCGCAATGTGCGTTCAAAGATTCGATGATTCAC
+
CCCCCFCFFBCBGGGGGGGGGGGHHHHHHHHHHHHHHHHHHHHGGGGGHHHHHHHHHHGHHFHGGGGHHHHHHHHHHHHFFHFHHHHHHGGGGGGHGGFFGGGGGGGGGHHHHHHHGGGGGHHHHHHGHHHGGGGGHHHHHGGGGGHHHGGGGGGGGGGGGHGGGGGGGFGGGGGFHHHHHGGFGGGGGFFFHGFGGGGGHHHGHGHHHGHHHGHHHHHHHGGGGGGHGGHHHHHHGHGGGGGGGGGGHHGHHHHHGGGGGHHHHGGGGHGGGGGGGGGGFFFFFFFCBAAB
@M02197:105:000000000-AN6RF:1:1103:3623:11311 1:N:0:1
ACGTAACCACGTTCCTCCGCTTATTGATATGCTTAAGTTTAGCGGGTAGTCCCACCCGATTTGAGGTCAAGGTCGTTTTTGTGGGTCGAGCCTCCCACCGATGAATCGGCGGTGACCGGAACACCATCGTCGTCAATGAGACGGTTAGAAGCAGAGGTACAGTGCAGAAACCCGAGACGTAGAAACATATTATCACGTCAAGGATCGGCAAAGCAGACCCCACTAATCCATTTGGGAGGAGCTCGCTTCAAGGTGAAACCAGCAAATGACCTCCAAGTCCAAAATCCTCTCCACCAAAGGAAGGGCTTTTGAGAATTTCACGACACTCAAACGGGTGTGCCCCTCGGAATGCCAAGGGGCGCAAGGTGCGTTCAAAGATTCGATGACTCAC
+
CCDCCFDFFCCBGGGGGGGGGGGHHHHHHHHHHGHHHHHGHHHGGGGGGHHHHGHGGGCGGGHHGHHHHHHHHHGGGGGGGHHGGGHGGGGGHHHGHHGGGGGHHHHHGGGGGGECGDF->-00AC0G?HH@<CCEFFBHBGDGDC.C0CF009/CFFFFFFFFFFFFFFFFFFFFFGGGGGGGGGGFFGGFFDFGFFGGFDFGGFHHHHHHGHGGGGHFHGHHHHCHGHHHHGGHHHHGGFDGHHHHHGEGBEHHHHHHHHHGHHHGGGHHGHHHHHCGHGHHHDFFG/GFFHHFFHGHGHHFGHHFHGHGHHHFGHGGDHHHFGHEFFEGGGHHGGGGGFGEFHHHHHGHHHHGGGGGHHHHGGGGHGGGCGGGGGGFFFFDBFABA>A
@M02197:105:000000000-AN6RF:1:1103:25367:11447 1:N:0:1
ACGTAACCACGTTCCTCCGCTTATTGAATGCTTAAGTTCAGCGGGTAGTCCTACCTGATTTGAGATCGAACGGTCAAAAAGCTGTCTTCGCTGGGGAGAGACATTTATAAGCTCCAGCAAACCCCTGTCGCCAAAGGTTACTCAGCAGACAACCACAAGTGTAGATAATTATCACACCCGTGACGCCACCAAATACTGGTAAGCTGATCCGTTTGAGAGGAGCTGACCGCAGGCCAGCAAAACCCCCAAAGTCCAAGCTCATCATGGCAAACCATGAGAGTTGAGGTGTTCATGATACTCAAACAGGCATGCCCCTCGGAATAGCCAAGGGGCGCAAGGTGCGTTCAAAGATTCGATGATTCAC
+
BAABB?AFFBAAFGGGGGGGGGGHGHD5FGFGHHHHFHHHHHGFFFEGHHHHGHGHHHHHHHGGHHHHGHHFDEFFBFGEGHFHFFHHGEDGGGGGGGDGGGFGGHHHHFGB4FHFHHHHHGFGGGGFHGHGGCFFHGFGHHFHHGFHHHGHHEGEBGHFFGHHHHHGHGFHHHHHHGGGGGGGCDFGGHHHGFHHGGGDGGFFFGGFGGGHFHHGFHGFHG?.FFFBFGHFFFG1G0GGGCGEGHGDB111?HHHF1EHFFHFFHHFGFBEHGGF@1FFFFFFEGDB1FHHGG12@>1HHHHEHHC0G/E?ECE?GFFFHHGG1ECGEEEEGHHFCGGGECFGGFGFGEGF1BFBFFD>11>1
@M02197:105:000000000-AN6RF:1:1103:5243:11423 1:N:0:1
ACGTAACCACGTTCCTCCGCTTATTGATATGCTTAAGTTCAGCGGGTAGTCCCACCCGATTTGAGGTCAAGGTCGTTTTTGTGGGTCGAGCCTCCCACCGATGAATCGGCGGTGTCCGGAACACCATTTTTGTCAATTAGACGGTTAGAAGCAGAGGTACAGTGCAGAAACCCGAGACGTAGAAACATATTATTTCGTCAAGGATCGGCAAAGCAGACCCCACTAATCCATTTGGGAGGAGCTCGCTTCAAGGTGAAACCAGCAAATGACCTCCAAGTCCAAAATCCTCTCCACCAAAGGAAGGGCTTTTGAGAATTTCACGACACTCAAACGGGTGTGCCCCTCGGAATGCCAAGGGGCGCAAGGTGCGTTCAAAGGTTCGATGATTCAC
+
BBBBBF>@DABAGGGGDFGGCEAFGHFFFHBFEGBFBGGH5D5FE?EEGHHDGGCEEE0EDEH5FHGH33FHFFE>EFFFEHHCAEG/>>/EFCCFGC/ECEDHFHHHD@D?DG/11/A.--<0<.000=0-<0==000000;.:C.;0:CC///FF9BFFF9CBFB99;9FA499#.A#FBF;00=;B0BA;9#ABGFFBAAFFF09CHHG6//:/:;G9G<#D=0C06<CBEF<>11.--.<1<11DBGGBHHHFHFFF2FGG@10/?HHFBHFB</B1F1B0E/1//A?/FHDDFGB0CF0001BB2B@1FF1?>?//2F1FF1?0B//?/FGEAA///EA0BHGA10C00HEEEAE11BHEAEE011GGDF1A111FD31DD1>11A
@M02197:105:000000000-AN6RF:1:1103:10163:11494 1:N:0:1
ACGTAACCACGTTCCTCCGCTTATTGATATGCTTAAGTTCAGCGGGTAGTCCCACCCGATTTGAGGTCAAGGTCGTTTTTGTGGGTCGAGCCTCCCACCGATGAATCGGCGGTGACCGGAACACCATCGTTGTCAATGAGACGGTTAGAAGCAGAGGTACAGTGCAGAAACCCGAGACGTAGAAACATATTATCACGTCAAGGATCGGCAAAGCAGACCCCACTAATCCATTTGGGAGGAGCTCGCTTCAAGGTGAAACCAGCAAATGACCTCCAAGTCCAAAGTCCTCTCCACCAAAGGAAGGGCTTTTGAGAATTTCACGACACTCAAACGGGTGTGCCCCTCGGAATGCCAAGGGGCGCAAGGTGCGTTCAAAGATTCGATGATTCAC
+
CCCCCFCFFCCCGGGGGGGGGGGHGHHHHHHHHHHHHHHHHHHGGGGGGHHHHHHGGGGGGGHHGHHHHHHHGGGGGGGGGHHGGGHGGGGGHHHGHHGGGGGHHHHHGGGG>ACGHCG-@-GHFCGFG.G/CDDGGH0:CGDGAF.C<CC<CHCFGFFFFFEFFFFFGGFFGGGGGGGGGGGGFBGGEGGFFFFGFFGGGGGGCGHHHHHGBEHGGGHHHHHGHHHHHHGFHGHHGHHFGGGGHHHHHHHGHGHHHHHHHHHHGHHGGGHHHHHHHHHHHHHHHGGHHHGFAHGHHHHHHHHHHHHHHHHHHHHGGHGGGHHHHGHGHHEGGGHHGGGCGGGGHGHHHHHHHHHGGGGGHHHHGGGGHGGGGGGGGFGFFFFFFFBBA>A
@M02197:105:000000000-AN6RF:1:1103:23219:11552 1:N:0:1
ACGTAACCACGTTCCTCCGCTTATTGATATGCTTAAGTTCAGCGGGTAGTCCCACCCGATTTGAGGTCAAGGTCGTTTTTGTGGGTCGAGCCTCCCACCGATGAATCGGCGGTGACCGGAACACCATCGTTGTCAATGAGACGGTTAGAAGCAGAGGTACAGTGCAGAAACCCGAGACGTAGAAACATATTATCACGCCAAGGATCGGCAAAGCAGACCCCACTAATCCATTTGGGAGGAGCTCGCTTCAAGGTGAAACCAGCAAATGACCTCCAAGTCCAAAATCCTCTCCACCAAGGGAAGGGCTTTTGAGAATTTCACGACACTCAAACGGGTGTGCCCCTCGGAATGCCAAGGGGCGCAAGGTGCGTTCAAAGATTCGATGATTCAC
+
CCCCCFCFFCCCGGGGGGGGGGGHHHHGHHH5GHHHHHHHHHHGGGGGEHHHHHHGGGGGGGHHGGHHHHHHEGEGGGGGGGHGGGHGGGGGHGHGHHGGGGGHHHGHGGGG/</1F@C-A?00A.0<..</.0=DG0<:00:CEF.C:G00CG/BFFFFFFFFBFFBFF@FFFFFFGB9FFBEGGGBCFFFBACGFFFGFEF.@BGDHGHGHFHGEGGHHHHHHFGFHFGCFEHGHGFE@</GHDFDHFFFBHHGHFHHHHGHHHFFGGHEGHGF1GGHEHF0HGEFEE/?BHFHFFFFHHEHFHGDHHHHBHFHFBEEEEB@1GHGGE?/GGFFEEEE?/E?FFDFFFFA0EHGEE0GHHHHGEEEABG3GGGGEF1113FFBF?AAAA
@M02197:105:000000000-AN6RF:1:1103:17512:11592 1:N:0:1
ACGTAACCACGTTCCTCCGCTTATTGATATGCTTAAGTTCAGCGGGTAGTCCTACCTGATTTGAGGTCACATTAAGGATGAATTGTCCAAAGACGATTAGAAAGCTGAACTGCCCCTCACATTCATAAGCGTAGATAGTTATCACACCAATGAACAAGGTTTGTTCTGCTAATGCATTTCAGAGGAGCTGAAACCTTTTGAAAGGCCAGCAAACCCCCACATCCAAACCACTCAAACAAGTTGAAGGTTGATTTATATTAATGACACTCAAACAGGCATGCTCCTCGGAATACCAAGGAGCGCAAGGTGCGTTCAAAGATTCGATGATTCAC
+
CCCCCFDFFDDCGGGGGGGGGGGHHHHHHHHHHHHHHHHHHHHGGGGGGHHHHHHHHHHHHHHHGHHHHHHHHHHHHHHHHHHHHHHHHGHHHHGGGHGHGHHHHHHHHHHHHHHGHGHHHHHHHHHHHHHGHHHHHHHHHHFHHHHHHHHHHHHHHHHHHHHHHHHHHHHHHHHHHHHHHHHHHHGHHHHHHHHHHHHHHHHHHHHHHGHHHHGGHHHHHHGGHGHGHHGHHHHHHHHHGHGHHGHGHHHHHHHHHHHHHHHHGFEHHFHGHHHGHHGGGGGGGHFHHHGHHHHHGGGGGHHHHGGGGGGGGGGGGGGGFFFFFFFCCCCC
@M02197:105:000000000-AN6RF:1:1103:4039:11552 1:N:0:1
ACGTAACCACGTTCCTCCGCTTATTGATATGCTTAAGTTCAGCGGGTAGTCCCACCCGATTTGAGGTCAAGGTCGTTTTTGTGGGTCGAGCCTCCCACCGATGAATCGGCGGTGACCGGAACACCATCGTTGTCAATGAGACGGTTAGAAGCAGAGGTACAGTGCAGAAACCCGAGACGTAGAAACATATTATCACGTCAAGGATCGGCAAAGCAGACCCCACTAATCCATTTGGGAGGAGCTCGCTTCAAGGTGAAACCAGCAAATGACCTCCAAGTCCAAAATCCTCTCCACCAAAGGAAGGGCTTTTGAGAATTTCACGACACTCAAACGGGTGTGCCCCTCGGAATGCCAAGGGGCGCAAGGTGCGTTCAAAGATTCGATGACTCAC
+
CBCABFBFFCCCGGGGGGGGGGGHHHGHHHHHHHHHHHHHGHGGGGGGGHHHHHHGGGEGGGHHGHHHHFHHFGGGGGGGGGHGGGHGGGGGHGHGHHGGGGGHHHHHGGGG>@/FGCG-@@FCEGFCA<CC.<=000<C:GEG.C.GCHFCGHFFG9FFFFFFFFFFFGBFFFFF:GF5;BBFFFFFC:GF;CBBFFBFGG@?CCHHGGHGFFGAGGHFHFHHHFFHHHGFGCGHHHHC?GGGGF1HHHGGHHFHHHGHHHHHHHHHC/B1FHHFGHGHGHHGFFEFFACFFFFHHHGHGHHGHGHDHHGHGHGE>0CGGHHHHGHGHFEEEAFHFCGGGGGGGGFFFF0FHHEGGGGGHHHHGEEGHGFGGGGGEA1FFFFBFFAAAA@
@M02197:105:000000000-AN6RF:1:1103:16712:11786 1:N:0:1
ACGTAACCACGTTCCTCCGCTTATTGATATGCTTAAGTTCAGCGGGTAGTCCTACCTGATTTGAGATCGAACGTTCAAAAAGCTGTCTTCACCAAGGAAAGACGTTTATAAGCTCCAGCGAACCTCCGTCACCGAAGGTTACCTGGCAGGCAACCACAAGCGTAAATAGTTATCACACCCGTGACGCCACCAAACACTGGCAGGCTAATTCATTTGAGAGGAGCCGGCTGTGCGCCAGCAAGCCCCCAAGTCCAAGCTCTTCATGGCGAACCACAAGAGTTGAGGTGTTCATGATACTCAAACAGGCATGCCCCTCGGAATAGCCAAGGGGCGCAAGGTGCGTTCAAAGATTCGATGATTCAC
+
CCCCCFCFFCCAGGGGGGGGGGGHHHHHHHHHHHHHHHHHHHHGGGGGGHHHHHHHHHHHHHHHGHHHHGHHGHHHHHHHHGHHHHHHHHHHHGGHGHHHHHHGGGHHHHHHHHHHHHHGGGGGHHHGHHGGHGGGGGHHHHHHHHHGGGGHHHHGGHHHHGGGGHHHHHHHHHHHHHGGGGGGGGGGHGHHGGGGGGHGGHHHHHHHHHHHHHGHHHHGGGGGGHHFFGGGGGGHHHGHGGGGHHHHHHGGHGHHHHHGHHGGGGGHFGGHGHHHHHHHGHHGHHHEHHHHHHHHGHHFHHHHHHHHGGGFGGGHHHHHHHHHHHGGGGGGHGHHGGGGGGGGGGGGGGGFFFFFFFBCCBC
@M02197:105:000000000-AN6RF:1:1103:27756:11938 1:N:0:1
ACGTAACCACGTTCCTCCGCTAATTGATATGCTTAAGTTCAGCGGGTAGTCCCACCCGATTTGAGGTCAAGGTCGTTTTTGTGGGTCGAGCCTCCCACCGATGAATCGGCGGTGACCGGGACACCATCGGTGTCCATGAGACGGGTAGAAGCAGAGGTACAGTGCAGAAACCCGAGACGTAGAAACATATTATCTCGTCAAGGATCGGCAAAGCAGACCCCACTAATCCATTTGGGAGGAGCTCGCTTCGAGGTGAAACCAGCAAATGACCTCCAAGTCCAAAATCCTCTCCACCAAAGTGAGGGCTTTTGAGAATTTCACGACACTCAAACGGGTGTGCCCCTCGGAATGCCAAGGGGCGCAAGGTGCGCTCAAAGATTCGATGACTCAC
+
BABBBFAFFBA>BFGGGC?22EGGDFFFCHCBDG5AFE55FHFDGGEEEGDFAGHGGCGGGGEFCGGHHEFFHG>EEAFEGGHGCEGEGG/>FFGECGEEEGGHHHHHFCDG<//1?-@---.CEA0C..<<:/0:;C0;CC.A-;-.099/;9/9B9FFFB4FBBCA9F@AFFFFA.FFBFFBF:FC;9GFC;#C0B9;9/;?/ABGFBGG-GFCA5FHEHGHHHGCGD<FFCG</GHFGC?C?FFCF0C?<1?<10@1BD>2D2FGAC0<BHGDC1/GF1BB0E/HF</?/CD11>/0FFGB0F1FGB2DGE21FEEEEHG@1FGEF0/EE?0BAE???EEB0BHFFGF1E0FA0A0EFFFHEE0EA1F333F311B1C3FFFBAAA>1
@M02197:105:000000000-AN6RF:1:1103:11801:11929 1:N:0:1
ACGTAACCACGTTCCTCCGCTTATTGATATGCTTAAGTTCAGCGGGTAGTCCCACCCGATTTGAGGTCAAGGTCGTTTTTGTGGGTCGAGCCTCCCACCGATGAATCGGCGGTGTCCGGAACAGCATCGTTGTCCATCAAACGGTTAGAAGTCGAGGTACAGTGCAGAAACCCGAGACGTAGAAACATATTATCACGTCAAGGACCGGTAAAGCAGACCCCACTAATCCAGTTGGGAGGAGCTCGCGTCAAGGTGAAACCAGCAAATGACCTCCAAGTCCAAAATCCTCTCCACCAAAGGAAGGGCTTTTGAGAATGTCACGACACTCAATTGTGTGTGCCCCACTGAATGCCAAGGGGCGCAAGGTGCGTTCAA
+
AAAAACAF4A@AGGFGGGGGGGGHHHGHHHHFFHGHHHHHFHHGCGFGFGHHCGHFAEEGGGFDFFHFFBGHFGGE??FFC2?EDEFECEGEBG?/C0EE/EDFBGG0/B?@<//1?/<.--00000<<../<=00000$;:.:,B,:;00-#;#:=/B/BC;039FCEBB:;##FC#B0;;;BB909;09B9//C:#CC7:--,9<0D=000C</A<EG>1A1#>>G9<#:9/F0?1FGC?CCC?1DFB1D22DGBHG1>DHHHGGF>>B1GEFDCGEB11FGEEE1?>///BB22F0F0>F0F0F12D221@2B/A/AEDBHHHG1FB////00///AB0D222211B01A0000A0EFDCFDDA1CB>1111
@M02197:105:000000000-AN6RF:1:1103:4974:12141 1:N:0:1
ACGTAACCACGTTCCTCCGCTTATTGATATGCTTAAGTTCAGCGGGTAGTCCTACCTGATTTGAGGTCAGATCTCGATTTAACATTGACCGCCGCTCTACAGCAGGTCGAGGTTCCTTCAAGGCCCTTCGACGACGCGGACGTCGCGAGGAGTTCCCAGACGGCGAGGGTTATACAACGCCCAAGGGGTTACTCCCACAGAGACCCGAAACCGATGCATTTAAGGGGAGCCGCGGTGAAGCGGCAAGCCCCCAAGTCCAAGCCACGTTCGGCGGTGAAACCGAACGGGCTTAATGATTTCAAGACACTCAAACAGGCATGCCCATCGGAATACCAATGGGCGCAAGGTGCGTTCAAAGATTCGATGATTCA
+
AABA@CAFDAAAFGCGGGG?AEGHHFHHHHHFGGFHDGGCGHHGGGGGGFAFGHCFFHFHHHHBFBGB3BBFGHGGBGHGHHFHHGEHHBEGGGEGGHHGHGEFAEFHGEGCFFHGHHHHHFHHHDEHH/EF?@@7B?CCCGFGGGGCFF@FFFFFGGGGGB=@B?B9/BAEBFEFFF?EBFFEEFFFFBFFFFFFGFFFFEFFFFBB<;=FBG0GHCFFFFFDGEED?D.@BG<F.>-/?GA/HC@B/GBBHG1HGCHHCGGFE/CEE//1F44@EE1GGHGE/1GFFFD5535@HG55F5HHFB15GHGGGBHFEGB11CFEEF5DHGBHHHGHEEE2245G4EE2GGFGGDGGFAGCC4FFFFBBBBA
@M02197:105:000000000-AN6RF:1:1103:13842:12000 1:N:0:1
ACGTAACCACGTTCCTCCGCTTATTGATATGCTTAAGTTCAGCGGGTAGTCCCACCCGATTTGAGGTCAAGGTCGTTTTTGTGGGTCGAGCCTCCCACCGATGAATCGGCGGTGACCGGAACACCATCGTTGTCAATGAGACGGTTAGAAGCAGAGGTACAGTGCAGAAACCCGAGACGTAGAAACATATTATCACGTCAAGGATCGGCAAAGCAGACCCCACTAATCCATTTGGGAGGAGCTCGCTTCAAGGTGAAACTAGCAAATGACCTCCAAGTCCAAAATCCTCTCCACCAAAGGAAGGGCTTTTGAGAATTTCACGACACTCAAACGGGTGTGCCCCTCGGAATGCCAAGGGGCGCAAGGTGCGTTCAAAGATTCGATGACTCAC
+
CDDCBFCFFCCCGGGGGGGGGGGHHHHHGHHHHHHHHHHHHHHGGGGGGHHHHHHGGGGGGGHHGHHHHHHHHHGFGGGGGGHGGGHGGGGGHHGGHHGGGGGHHHHHGGGG>CAGHFG@C?GFG.DG.<C/CDGHHFFFCFAGAE.<:C000/:FFFFFFFFFFFFDFGFFGFGGFGFGGGFFFGGGGGEFGFGGFEGGGEGGGGHGHHHHGHHGGGEFFFGHHFFBFHGHHGHGHGHGGGGGHHHHHHHGHHHHGHHHHHHHHHHGFGHGHHHHHHGHHGHHGGGHEEGFGHFHHHHHHHGHHHEHGHHHHFHHFBEEGHHHFFEGHHGGGGHGGGGGFCCEHHGBHHHHHGFGGFGGHFHFFGEGHGGGGGG5GGGFFFFFFFBBBAA
@M02197:105:000000000-AN6RF:1:1103:25678:12001 1:N:0:1
ACGTAACCACGTTCCTCCGCTTATTGATATGCTTAAGTTCAGCGGGTAGTCCTACCTGATTTGAGGTCAGATTTGTCAAAGTCAAGGGTTTGTTATCCCCAAGATACACCTTTTCTGTAGGAGCCTCTTCACATCTAACGTAGATAATTATCACATTAGTGTTACTGAGCTATGATCCATCAGAAAAACTCATTCATTCAAGAGGAGCCAACAAGCAACCTCAGTTGCGCCAGCAATTATCCTCCAACTCCAACTTCACCCTTAACATAAATGCTAAAAGGCAGTTGAGAATTTCATGACACTCAAACAGGCATGCTCCTCGGAATACCAAGGAGCGCAAGGTGCGTTCAAAGATTCGATGATTCAC
+
BBBBBFBFFBBBGGGGGGGGGGGGHHHHHHHHHHHGGHHGHGHGGGGGGHHHHHHHHHHHHHHGGHHHHHHHHGHHHHHHHHHHHHHGHHGGHHHHHHHGHGHHHHHHHHHHHHHHHHHGGHHHGHHHHHHHHHHHHHHGHHHHHHHHHHHHHHHHHHHHHHHHHHHHHHHHHHHHHHHHHHHHGHHHHGHHHHHHHHHHHHHHHHHHHHHHGHHHHHHHHHHHHHHHGGGHGHHHGGHGGGCHFHGHFHHHGGFFFFHHGHHHHHHHGHHFHHHHGHHGHHHHHGHHHHFHGHFEHHHHHGHGHHHGHHHHHHHGGGGGGHHGGHGHHHHGGGCGHHHHGGFGHGGGGGGGGGGFFFFFFF@BBAA
@M02197:105:000000000-AN6RF:1:1103:24273:12275 1:N:0:1
ACGTAACCACGTTACTCCGCTTATTGATATGCTTAAGTTCAGCGGGTAGTCCTACCTGATTTGAGATCGAACGTTCAAAAAGCTGTCTTCACCAAGGAAAGACGTTTATAAGCTCCAGCGAACCTCCGTCACCGAAGGTTACCTGGCAGGCAACCACAAGCGTAAATAGTTATCACACCCGTGACGCCACCAAACACTGGCAGGCTAATTCATTTGAGAGGAGCCGGCTGTGCGCCAGCAAGCCCCCAAGTCCAAGCTCTTCATGGCGAACCACAAGAGTTGAGGTGTTCATGATACTCAAACAGGCATGCCCCTCGGAATAGCCAAGGGGCGCAAGGTGCGTTCAAAGATTCGATGATTCAC
+
BCCABFCFFCCCGGGGGGGGGGGHHHHHHHHHHHHHHGHHGHHGGGGGGHHHHHGHHGHHHHHHGHHHHGHHGHHHHHHGHGHHHHHHHHHHHHHHGHHHHHHGGGHHHHHHHHHHHHHGGGGGHHHGHGGGHGGGGGHHHHGHHHHHGGGHHHHGGHHHGGFGGFHHHHHGHGHHGHGGGGGGGGGGGGHHHGGGHHGGGGGGHGHHGHHGHHHFGHHGFGGGGHHGGGGGGGGHHHGHGGGGHGHHFHFGHHHHGHHHHHGGGGGHGHGHHHHGGHHHHHHGHHGEFFHHHHHGF5GHHHFHFGHHGCGGGGGGGHFHFGGHHHGGGGGGHHHHGGGGGGGGGGGGGGGFFFFFFFBABBB
@M02197:105:000000000-AN6RF:1:1103:12838:12276 1:N:0:1
ACGTAACCACGTTCCTCCGCTTATTGATATGCTTAAGTTCAGCGGGTAGTCCCACCCGATTTGAGGTCAAGGTCGTTTTTGTGGGTCGAGCCTCCCACCGATGAATCGGCGGTGACCGGAACACCATCGTTGTCAATGAGACGGTTAGAAGCAGAGGTACAGTGCAGAAACCCGAGACGTAGAAACATATTATCACGTCAAGGATCGGCAAAGCAGACCCCACTAATCCATTTGGGAGGAGCTCGCTTCAAGGTGAAACCAGCAAATGACCTCCAAGTCCAAAATCCTCTCCACCAAAGGAAGGGCTTTTGAGAATTTCACGACACTCAAACGGGTGTGCCCCTCGGAATGCCAAGGGGCGCAAGGTGCGTTCAAAGATTCGATGATTCAC
+
CCCBBFCFFCCBGGGGGGGGGGGHHGHHHHHHHHHHHHHHHHHGGGGGGHHHHHHGGGGGGGHHGHHHHGHHHHGGGGGGGHGGGGHGGGGGHHHGHHGGCEGHHHHHGGGG<<?<F<@-@-FCDE0C.../<DDD000C0CAD::.:0CCBFHBFFFFFFFFFFFFDCFFFGFGGFGGGGGGFFGGFGGGGFECGGGGGGGGGGGHGHHHHGHHGGGHFHFHHHGCGHFHHHGHHHHHGGGGGHHHHHHHGGDFGHGHHEHHGHHHHGGHHHGHGHHGHHHFFGGGHHGFFGHHHHHHHHHHHHHHHGHHHHHHHFBGFGHHDFGHGHHGGGFGHECGGGFGGHHHGHHHHHHHGGGGGHHHHGGGGHGGGGGGGGGGFFFFFFFCCCBC
@M02197:105:000000000-AN6RF:1:1103:24757:12411 1:N:0:1
ACGTAACCACGTTCCTCCGCTTATTGATATGCTTAAGTTCAGCGGGTAGTCCCACCCGATTTGAGGTCAAGGTCGTTTTTGTGGGTCGAGCCTCCCACCGATGAATCGGCGGTGACCGGAACACCCTCGTTGTTAATGAGACGGTTAGAAGCAGAGGTACAGTGCAGAAACCCGAGACGTAGGAACATATTATCACGTCAAGGATCGGCAAAGCAGACCCGACTAATCCATTTGGGAGGAGCTCGCTTCAAGGTGAAACCAGCAAATGACCTCCAAGTCCAAAATCCTCTCCACCAAGGGAAGGGCTTTTGAGAATTTCACGACACTCAAACGGGTGTGCCCCCCGGAATGCCAAGGGGCGCAAGGTGCGTTCAAAGATTCGATGATTCAC
+
BBBBAFAFFABBGGGGGGGGGFGHHHHHHCFHHHHHHHFHHHHCFGE?EHHHHHHGCGGGGGGHGHHGGHHHGGGEGGGGGFGFGFGEGGGGHHHGHHGGGEGHGHHHGGGG<</11-<-<-FFF..<<.</..<00:;CFFGEEEC.0C0/9BBFFBCBFBBFBBBDEFFFFFFFFFFFFBBFBFFFFBBBFB/FFFFFFA9;B9AAFFFFEFB;FF;FFBB#::/FF48FB3B/F;/.9;?BEFB:FFEFFFFEFFEFFBFFFFEF?GGGGGGGFGGFFGFFFGDCG.GEHGHFHFGCHHHHFGDBHGFFHFFG./DGGHHHHEFDFF>?CDGGGCC?@?GEEHGBHFFCHGGA2FAEFFFE?ECFGGGGGGGGEGB4FDDBFFA?BAA
@M02197:105:000000000-AN6RF:1:1103:6548:12825 1:N:0:1
ACGTAACCACGTTCCTCCGCTTATTGATATGCTTAAGTTCAGCGGGTAGTCCCACCCGATTTGAGGTCAAGGTCGTTTTTGTGGGTCGAGCCTCCCACCGATGAATCGGCGGTGACCGGAACGCCATCGTTGTCAATGAGACGGTTAGAAGCAGAGGTACAGTGCAGAAACCCGAGACGTAGAAACATATTATCACGTCAAGGATCGGCAAAGCAGACCCCACTAATCCATTTGGGAGGAGCTCGCTTCAAGGTGAAACCAGCAAATGACCTCCAAGTCCAAAATCCTCTCCACCAAAGGAAGGGCTTTTGAGAATTTCACGACACTCAAACGGGTGTGCCCCTCGGAATGCCAAGGGGCGCAAGGTGCGTTCAAAGATTCGATGATTCAC
+
CBCCCFCFFCBBGGGGGGGGGGGHHHHHHHHHHHHHHHHHHHHGGGGGGHHHHHHGGGGGGGHHGHHHHHHHGGGGGGGGGHHGGGHGGGGGHHGGHHGGGGGHHHHGGGGG/@C1G@C-A<DDG.<CACGF<<CGC:0C0CED.CCA0CC0BFFFFFFFFFFFFGGFEFFFGFGGGGGGGGGFGGGGGGGGGGEGGGGGFGGD?EFHHHHGHFFGGGHFHGHHHHFHHHHGHGHHHHHGGGGGHFGHHHHHHHHHHHHHHHHHHHHHGGHHGHHFEHGGGHHGHGFGHEGGHHHHHHHHHHHHHHHHGHHHHHFDGGGGGHHFFGHGHHE?EDHHGGGGGGGGHHGEHHHHHHHGFEAGHHHHGGGGHGGGGGGGGGGFFFFFFFCCBAB
@M02197:105:000000000-AN6RF:1:1103:9901:12819 1:N:0:1
[truncated: 7,970,575 more chars]
