# Supplementary material for: Ectomycorrhizal fungal communities associated with Larix gemelinii Rupr. in the Great Khingan Mountains, China
Source: PeerJ. 2021 Apr 15;9:e11230. doi: 10.7717/peerj.11230 (PMC8053382; doi:10.7717/peerj.11230)
Supplement: Supplemental Information 16 [file peerj-09-11230-s016.zip › GH/K98.fastq]

@M02197:105:000000000-AN6RF:1:1101:15529:1666 1:N:0:1
GTCGGAAATTGTTCCTCCGCTTATTGATATGCTTAAGTTCAGCGGGTAGTCCTACCTGATTTGAGGTCACATTAATAAGAGATTGTCCAAGTTAATGGACTGTTAGAAGCTAAACATGCTTCACCGTCAATAGCGTAGATAGTTATCACACCAATGAGCAGTAAACAAATAGTTTCGCTAATGCATTTTAGGGGAGCTGACCTCAGATTGTATAGAGTCCAGCAAAAATACCCCCCACATCCAACACTCAACTTGCAAAAAGCTGAAGAGGTTGATATATTAATGACACTCAAACAGGCATGCTCCTCGGGATACCAAGGAGCGCAAGGTGCGTTCAAAGATTCGATGATTCAC
+
?AA?ADB?FFFFGGGGGGGCGGGHHHGHHHHHHHBGHGHHHHGFGGAEFGGHHHHHHHHHHHFFFFHGHEHFHGHH5GGGHEFHHHHHHDFGHHHEHHHCGFHHHGFHHHHGHHGFHHHGHGBFGFFEFFHFGFFFGFGFGHGFHFGGHHFFHHHFHHHHHHHHHHHHHGHHDGHFGGFGGHFHHHHHHHGHGFGGGHFFFGHFGHHGHHGHHGGGFGFFFFHGGHGEFBFFFGHFGGG?AEFGGGF4HHHFDEFCBHFGHHGHHHHFHHFHHFHEHHHHFGGHGGGHGHGHFHHGBGHFHHGCEGEE3BHFFEHCHHEEE2ECHHHGEGFHGFGGGGGGGFFFFBFFFA?A>3
@M02197:105:000000000-AN6RF:1:1101:13631:1787 1:N:0:1
GTCGGAAATTGTTCCTCCGCTTATTGATATGCTTAAGTTCAGCGGGTAGTCCTACCTGATTTGAGGTCAAATTTGATATGTGAGGTTTGTCCGAAGACCATTGTGAGCGGGCTTTCAAGATCGGCAAGAGACAGCGCAACATGATTATCACACTGACGTCCGAAATGAATGGGGATTCCGCTGATGCATTCAAGAGGAGCCGACTGACGCCAGCACGCTCCAAATCCAAAGCTCTGATCAAAAACAAAATCAATCAGAGTTTGAGAATTTAATGACACTCAAACAGGCATGCTCCTCGGAATACCAAGGAGCGCAAGGTGCGTTCAAAGATTCGATGATTCAC
+
CCCCCCCCFFFFGGGGGGGGCGGGHHHHHHHHHHHHHHHHHHHGGGEGGHHHHHHHHHHHHHHHGHHHHHHHHHHHHHHHHHHHHHHHEHHHGGGGGHHHHHGHHHHHGGGGGHHHHHHHGHHGGGGGHGHHHHHGGGGGHGGHGHHHFHHHHHGHHGGGHHFHHHHHHGHHGGGGHHHHGFGHHHHGGGGGHHHGGGGGGGHGGGGGFGHFFGGFHHHGGHHHHHHHHGGHHHHHHGGGHHFHHHHHHGHHGHHGHHHHHHHHHGF5GBHHGHHGEGHHHHEHHHGHHHHECE?GHGHHHGHHHFFGGGGGGGHHFGGGGGGGGGGGGGGFFFFFFFAABAA
@M02197:105:000000000-AN6RF:1:1101:17743:1894 1:N:0:1
GTCGGAAATTGTTCCTCCGCTTATTGATATGCTTAAGTTCAGCGGGTAGTCTTACTTGATTTGAGATCGAGTTGAACAACACATAAAGTGTCGTAAAATCCTGCATCAGTCAGCAATGAGGACAATTATCCTTTATGTTAGCTGCAGCAATAGTAATAATCCTGTTTGACGAGGACTAAATAGATATGCTTTTAGCTCAGATAAAAGTCCAGCTGCACCTGCATTTCAAGCCGCCCGCCTACCGGTGAAGGTTGTTGGGATAGCTCAAGTCCACCCTCCTTTTGAAAAAACAAGAGGAGGTTGAGGTGTTTACTGATGCTCAAACAAGCATGCTCTTCGGAATACCAAAGAGCGCAATATGCGTTCAAAGATTCGATGATTCAC
+
BABBBBBDFDFFGAGEGGGGGEGHGFGFHHC5GFHHHHHHHHHGGGEFGHGHHHHHHHGHHEFHGHGHHGGHGGGHFHHEHFHHFHFFGHHHEFHGFHHFGGFFFHHHFEHHFHHHHEHHFH/GHHHHFFHHHHEHFFGGGDFHHHGHHHFHGEGHHHGHHGFHHHHHHHGGGFFHHHHHHHHHHHHHHHHHHGHHFHHHHFHGFHHHHF9GHHHGCCFGHHFGHHHGHHHEFGGGHGD@BCGGFDHHHDF/FAGFFHHHHHHHHHHGBECGFEFGFGCEFDBHGGHHHHHFHHHHGBFHHGHGGHHGGD5GFFGHHHGGHHHHHHGFFFFFFEEDGHGFGHHHHHHGF2GGGFDGHGGGGHGGGGGGGGGGFFFFFFFABBBB
@M02197:105:000000000-AN6RF:1:1101:16471:1921 1:N:0:1
GTCGGAAATTGTTCCTCCGCTTATTGATATGCTTAAGTTCAGCGGGTAGTCTTACTTGATTTGAGATCGAGTTGAACAACACATAAAGTGTCGTAAAATCCTGCATCAGTCAGCAATGAGGACAATTATCCTTTATGTTAGCTGCAGCAATAGTAATAATCCTGTTTGACGAGGACTAAATAGATATGCTTTTAGCTCAGATAAAAGTCCAGCTGCACCTGCATTTCAAGCCGCCCGCCTACCGGTGAAGGTTGTTGGGATAGTTCAAGTCCACCCTCCTTTTGAAAAAACAAGAGGAGGTTGAGGTGTTTACTGATACTCAAACAAGCATGCTCTTCGGAATACCAAAGAGCGCAATATGCGTTCAAAGATTCGATGATTCAC
+
CCCCCCCCFFFDGGGGGGGGGGGHHHHHHHHHHHHHHHHHHHHGGGGGGHHHHGHHHHHHHHHHGHHHHGGHGHHGHHHHHGGHHHHHGHHHFFHHHHHHHHHHHHHHHGHHHHHHHHHHGHHHHHHHHHHHHHHHHHHHFFHHHHHHHHHHHHHHHHHHGHHHHHHHHHGGGGGHHHHHHFHHHHHHHHHHHHHHHHHGHHFGHHHHHHHHHHHHHHHFHHHHHHHHHHGGGGGGHFC/<CDFFHFHF/HEEGGHHHHFGHHFHFGHHHE?/GGEGGGHHHHHGGHGGGGHHFHGHGHHHHHHGHHFFEGBDHHHHHGGFHGF3GG3HGBHGGGGGGBFHHEGGHFHEGE?EDBFHGGGGHGGGFGGGEFFCCFFFFFBBA3A
@M02197:105:000000000-AN6RF:1:1101:19104:2585 1:N:0:1
GTCGGAAATTGTTCCTCCGCTTATTGATATGCTTAAGTTCAGCGGGTAGTCTTACTTGATTTGAGATCGAGTTGAACAACACATAAAGTGTCGTAAAATCCTGCATCAGTCAGCAATGAGGACAATTATCCTTTATGTTAGCTGCAGCAATAGTAATAATCCTGTTTGACGAGGACTAAATAGATATGCTTTTAGCTCAGATAAAAGTCCAGCTGCACCTGCATTTCAAGCCGCCCGCCTACCGGTGAAGGTTGTTGGGATAGCTCAAGTCCACCCTCCTTTTGAAAAAACAAGAGGAGGTTGAGGTGTTTACTGATACTCAAACAAGCATGCTCTTCGGAATACCAAAGAGCGCAATATGCGTTCAAAGATTCGATGATTCAC
+
CBCBBBCBFFFFGGGGGGGGGGGHHHGHHHHHHHHHHHHHHHHGGGGGGHHHHHHHHHHHHHHHGGHHHGGHGGHHHHHHHGHHHHHHFFDGGGHHHHHHHHHHHHHHHHGHHHHHHHHHHHHHHHHHHHHHHHHHHHHHFHHHHHHHHHHHHGHHHHGHHHHHHHHHHHGEGFGHHHHFHHHGHHHHGHHHHHHHHHFHGHHHHHHFHGHHHHGHHHGHGGGHHHHGHBGGGGGGHGGGCCCGHHHHHGGHGGHHHHGHHHFHHHHHHGGEGGFHHGFGDBFHGGHHHHHHHHHHHHHHFHHGEHHHHHHHGHHHGFGHEHHHHHHHHHHEGFGGGFGHGHHHGHHCGGGGGHHHHGGGGHGGGGGGGGFGFFFFFBFB@CCC
@M02197:105:000000000-AN6RF:1:1101:19447:2767 1:N:0:1
GTCGGAAATTGTTCCTCCGCTTATTGATATGCTTAAGTTCAGCGGGTAGTCCCACCCGATTTGAGGTCAAGGTCGTTTTTGTGGGTCGAGCCTCCCACCGATGAATCGGCGGTGACCGGAACACCATCGTTGTCAATGAGACGGTTAGAAGCAGAGGTACAGTGCAGAAACCCGAGACGTAGAAACATATTATCACGTCAAGGATCGGCAAAGCAGACCCCACTAATCCATTTGGGAGGAGCTCGCTTCAAGGTGAAACCAGCAAATGACATCCAAGTCCAAAATCCTCTCCACCAAAGGAAGGGCTTTTGAGAATTTCACGACACTCAAACGGATGTGCCCCTCGGAATGCCAAGGGGCGCAAGGTGCGTTCAAAGATTCGATGACTCAC
+
CBCCCCCCFFFFGGGGGGGGGGGHHHHHHHHHHHHHHHHHHHHGGGGGGHHHHHHGGGGGGGHHGHHHHHHHFHEEGGGGGGHGGGHGGGGGHHHGHHGGGGGHHHHHGGGG<@/=DCG-<AFCE.0CDACF<0=F00=<0;:E.C..0;00C:/EF9FBFF0FBFB?FFCFFGGFGGGGFFCFFGGBFFFGEABGGGGFGGGGGGGHHHFHHGGGGGHHHGHHHHHHGFGGHGHHHHHGGCGGHHHGHHHHHHHHGHHHHHHHHGGHHHHGGHHHHHGHHHHHFGFGGFCFGHHHHHHHHHGHFEHFGHHHHHHHGHFGGHHDHGHGHHGGHHHHGGGGGE?GHHHHHHHHHHHGGGGGHHHHGGGGHGGGGGGGGGGFFFFFFFBBAAA
@M02197:105:000000000-AN6RF:1:1101:20138:2816 1:N:0:1
GTCGGAAATTGTTCCTCCGCTTATTGATATGCTTAAGTTCAGCGGGTAGTCTTACTTGATTTGAGATCGAGTTGAACAACACATAAAGTGTCGTAAAATCCTGCATCAGTCAGCAATGAGGACAATTATCCTTTATGTTAGCTGCAGCAATAGTAATAATCCTGTTTGACGAGGACTAAATAGATATGCTTTTAGCTCAGATAAAAGTCCAGCTGCACCTGCATTTCAAGCCGCCCGCCTACCGGTGAAGGTTGTTGGGATAGCTCAAGTCCACCCTCCTTTTGAAAAAACAAGAGGAGGTTGAGGTGTTTACTGATACTCAAACAAGCATGCTCTTCGGAATACCAAAGAGCGCAATATGCGTTCAAAGATTCGATG
+
CCCCDCCCFFFFGGGGGGGGGGGHHHHHHHHHHHHHHHHHHHGGGGGGGHHHHHHHHHHHHHHHGHHHHGGHGHHHHHHHHGHHHHHHHHGHGGHHHHHHHHHHHHHHHHHHHHHHHHHHHHHHGHHHHHHHHHHHHHHHGBGHHHHHHGHHHGHHHHHHHHHHHHHHHHGGGGGHHHHHHHHHHHHHHHHHHHHHHHHHHHHHHHHHHHGHHHHHHHGHHHHHHHHHHHGGGGGGEGGGDGGHHGHHHGGHGGHHHHHHHHHHHFFGFFGFEGGHHGHHHHHHGGHGHHHHHHHHHHHHHHHHGHHGBHHFHHHHHHGHGHHHHHHHHHFHHGEGGHHHHHHHGHHHHGGGGGHHGGGGGGGGGGFFFAFFFCB@CA
@M02197:105:000000000-AN6RF:1:1101:17972:3293 1:N:0:1
GTCGGAAATTGTTCCTCCGCTTATTGATATGCTTAAGTTCAGCGGGTAGTCCTACCTGATTTGAGATCGAACGTTCAAAAAGCTGTCTTCACCAAGGAAAGACGTTTATAAGCTCCAGCGAACCTCCGTCACCGAAGGTTACCTGGCAGGCAACCACAAGCGTAAATAGTTATCACACCCGTGACGCCACCAAACACTGGCAGGCTAATTCATTTGAGAGGAGCCGGCTGTGCGCCAGCAAGCCCCCAAGTCCAAGCTCTTCATGGCGAACCACAAGAGTTGAGGTGTTCATGATACTCAAACAGGCATGCCCCTCGGAATAGCCAAGGGGCGCAAGGTGCGTTCAAAGATTCGATGATTCA
+
>>>ABDB3FFFFGGFGGGGGGFEHHHHHGHFFHGFFHFFFCFFGFC2EFHHHFGHHHHBDGHHFGAGDHGBGGCFCF5GHFGHHHHHHFHFGHHHAEGHHGCCEFFHHHHGFFDGFHGBEGE@CFGGGHHGGFGGGCDGGGFFFG0FCEGGEFEGFFEFFHGCBFGGHHDFGHHHHGHGGCGDGEADEGGHHFGGFCFGGHHGHHHHHHFFFFFGFGHGBC.@AEHFFFGGGFGDD2HCAC</CC2FEB?FGHGHHFEGBGBEEEEGDEBE33DFHG4HFHHHGEGHDFHFHGDEGEGBHHHGFHHGF?CE0FGCHHFHHFGFHHGFGGECGHGBHE?GGGFGFGGGGEGBFFFFBF?ABAA
@M02197:105:000000000-AN6RF:1:1101:13185:3088 1:N:0:1
GTCGGAAATTGTTCCTCCGCTTATTGATATGCTTAAGTTCAGCGGGTAGTCTTACTTGATTTGAGATCGAGTTGAACAACACATAAAGTGTCGTAAAATCCTGCATCAGTCAGCAATGAGGACAATTATCCTTTATGTTAGCTGCAGCAATAGTAATAATCCTGTTTGACGAGGACTAAATAGATATGCTTTTAGCTCAGATAAAAGTCCAGCTGCACCTGCATTTCAAGCCGCCCGCCTACCGGTGAAGGTTGTTGGGATAGCTCAAGTCCACCCTCCTTTTGAAAAAACAAGAGGAGGTTGAGGTGTTTACTGATACTCAAACAAGCATGCTCTTCGGAATACCAAAGAGCGCAATATGCGTTCAAAGATTCGATGATTCAC
+
BBCCCCABFFFFGGGGGGGGGGGHHGGHHHHHHHHHHHHHHHHGGGGGGHHHHHHHHHHHHHHHGHHHHGFHFHHHHHHHHGHHHHGHHHHHGGHHHHHHHGHGHHHHHHHHHHHHHHHHHHHHHHHHHHHHHHHHHHHHHHHHGHHHHHHHHHGHHHHGHHHHHGHHHHGGGGGHGHHHHGFGHHHFHHHHHHHGHHHHHHHHHHHFHFHHGGHHHHHHHGGHHHHHHGHGGGGGHGGGBCFFHHHHGFCCFGHHHGHHHHHHGHHHHHCGEFGEF?HHHDGFGGGHHHHHHHFHHGHHHHHHGFGHGHHHGHHHFGGHHHHHHHHHHHHGGGGGGHFGHHHGGGHHHGECEHHHHGGGGHGGGGGGGGGGFFBFFBFBBBAB
@M02197:105:000000000-AN6RF:1:1101:12000:3164 1:N:0:1
GTCGGAAATTGTTCCTCCGCTTATTGATATGCTTAAGTTCAGCGGGTAGTCCTACCTGATTTGAGATCGAACGTTCAAAAAGCTGTCTTCACCAAGGAAAGACGTTTATAAGCTCCAGCGAACCTCCGTCACCGAAGGTTACCTGGCAGGCAACCACAAGCGTAAATAGTTATCACACCCGTGACGCCACCAAACACTGGCAGGCTAATTCATTTGAGAGGAGCCGGCTGTGCGCCAGCAAGCCCCCAAGTCCAAGCTCTTCATGGCGAACCACAAGAGTTGAGGTGTTCATGATACTCAAACAGGCATGCCCCTCGGAATAGCCAAGGGGCGCAAGGTGCGTTCAAAGATTCGATGATTCAC
+
BABBBBBBFFFFGGGGGGFGGGGHHHGHHGGHHHHHHHHHHHHGGGFGGHHHHHHHHHHHHHHHGHH3AFGHGHHHHGGHHGHHHHHHHHHHHHHHGHHHHHHFGGHHHHHFHHHHHHHGGGGGHHHGHHGGGGGGGGGHHHHHGFHHGGGHHHHGGHHHHGGFFHHEHGHHHHHHHHGGGDGGGGGGGGHGGGGGHHGGGHHHGFGDFGGFFGGHHHHGFFCEGFHHGGCGGDFFHFCGBGGDFBHGHHHGHHFHHHDFHHFEAGGHGHGHHHFHHHFBHHHGHHHHHFG4GE@D1HHHFGGEFGFHGGGGGGGHHHFHFGHHFGHGGGGGHFHGGGGGHGGGGGGFGFGFFDFDFFAAAAB
@M02197:105:000000000-AN6RF:1:1101:19343:3302 1:N:0:1
GTCGGAAATTGTTCCTCCGCTTATTGATATGCTTAAGTTCAGCGGGTAGTCCTACCTGATTTGAGGTCAAATTTGATATGTGAGGTTTGTCCGAAGACCACTGTGAGCGGGCTTTCAAGATCGGCAAGAGACAGCGCAACATGATTATCACACTGACGTCCGAAATGAATGGGGATTCCGCTGATGCATTCAAGAGGAGCCGACTGACGCCAGCACGCTCCAAATCCAAAGCTCTGATCAAAAACAAAATCAATCAGAGTTTGAGAATTTAATGACACTCAAACAGGCATGCTCCTCGGAATACCAAGGAGCGCAAGGTGCGTTCAAAGATTCGATGATTCAC
+
BBBBBBBBFFFFGGGGGGGGGGGHHHHHHHHHHHHHHHHHHHHGGGGGGHHHHHHGHHHHHHHGGHHHHHHHHHHGHHHHHHGHHHHHGHHGGGGGGHHHHHHHHHHHGGGGGHHHHHGHHHHGGGGGHHHHHHHGGGGGHHHHHHHHHHHHHHHHHGGGHGHHHHHHHHGHHHGGHHGHHGGGGGHHGGHGHHHGGGGGGGHGGGGGFHFGFFFGHGHHFHHHFGHHGHGHFGHHHGGGGHGHGGHHGGHHHHHHHFHHHHHHHFHHHGHHFHGA5FGFFGGHHHGHHGHGGGGGHHHHHHHHHHHGGGGCFHHHGGGGHGGGGGGGGGGFFFFFFFBA?>A
@M02197:105:000000000-AN6RF:1:1101:15781:3663 1:N:0:1
GTCGGAAATTGTTCCTCCGCTTATTGATATGCTTAAGTTCAGCGGGTAGTCTTACTTGATTTGAGATCGAGTTGAACAACACATAAAGTGTCGTAAAATCCTGCATCAGTCAGCAATGAGGACAATTATCCTTTATGTTAGCTGCAGCAATAGTAATAATCCTGTTTGACGAGGACTAAATAGATATGCTTTTAGCTCAGATAAAAGTCCAGCTGCACCTGCATTTCAAGCCGCCCGCCTACCGGTGAAGGTTGTTGGGATAGCTCAAGTCCACCCTCCTTTTGAAAAAACAAGAGGAGGTTGAGGTGTTTACTGATACTCAAACAAGCATGCTCTTCGGAATACCAAAGAGCGCAATATGCGTTCAAAGATTCGATGATTCAC
+
BCCCCCCCFFFFGGGGGGGGGGGHHHHHHHHHHHHGHHHHHHHGGGGGGHHHHHHHHHGHHHHHGHHHHGGHGHHHHHHHHGHHHHHHHHHHGGHHHHHHHHHHHHHHGHHHHGHHHHHHHHHHHHHHHHHHHHHHHHHHFHHHGHHGHHHHHHHHHFHHHGHGHHHHHFBFGFGHHHHHGGHGHGHHHHHHHHHGHHHHHHGHHHFGHGGHHHHGHHHHGGGHHHHHGHGGGGGGHFGGFCGFFGHHHGHEGGEHHHHHHHHFEHHHHGGGGGGEHGHFHFEFGGHHHHHHHHHGHHHHHHHGEFFFGBHHHGGHHHFHHHHHHHHHHHGHHGGGGHHHHGGHGHHHHGGGEHCHHGGFGHGGGGGGGGFGFFFFFFFBBABB
@M02197:105:000000000-AN6RF:1:1101:15015:3744 1:N:0:1
GTCGGAAATTGTTCCTCCGCTTATTGATATGCTTAAGTTCAGCGGGTAGTCTTACTTGATTTGAGATCGAGTTGAACAACACATAAAGTGTCGTAAAATCCTGCATCAGTCAGCAATGAGGACAATTATCCTTTATGTTAGCTGCAGCAATAGTAATAATCCTGTTTGACGAGGACTAAATAGATATGCTTTTAGCTCAGATAAAAGTCCAGCTGCACCTGCATTTCAAGCCGCCCGCCTACCGGTGAAGGTTGTTGTGATAGCTCAAGTCCCCCCTCCTTTTGAAAAAACAAGAGGAGGTTGAGGTGTTTACTGATACTCAAACAAGCATGCGCTTCGGAATACCAAAGAGCGCAATATGCGTTCAAAGATTCGATGATTCAC
+
ABBBB?ADFFFFDGGGGGGGGGGGHHFHHHHGHHHHHHHHHHGGGGFGEHGGHGHFHHGHHHHHGGHH1EFGEGBHFHHHHGEGDFDFB4FGE?GHEHFHGHHHHHHHF?FHFHFHHH3FGHHGEFGFHHGHHHGHFHGHFHHHHHHHHHHHEGDFGDFGHEF8HHHFHDFGGGFGHFFGFFGFGHHHGHGFHGHHHHFGFHHFFHHHGBGF9CHHGHGFHACHHH>C@CC@@B?AF?B9;-GGGGFBGGGAEC0B90BBFB990GHFCC@>/@?CFACHHDDG/GHHGHE1G0HCGHHFFFGCCAGEEEF@2HFBFHEG0C1GFHFFEE/EA/GGGGD2FHCHCHG1CGCCFHGDGEA00GBF333BGEA11FFD@3D1AAAA
@M02197:105:000000000-AN6RF:1:1101:11239:4193 1:N:0:1
GTCGGAAATTGTTCCTCCGCTTATTGATATGCTTAAGTTCAGCGGGTAGTCTTACTTGATTTGAGATCGAGTTTACAAGTTCTTTTTTACGGAACGAGTTTACCTGCAATCAGCCTTGGTAGTCATTCAACCTTTATATAAGCTGAAGCAAGAATAATAATCCGTTTGACGGGACTAAATAAATATGCTTTTAGCTCAGAAGAATGTCCAGCTGCACCTGCATTTCAAGCAACCCTTCTCTTTCTGACGAAGGAGTTGGGATTGCTCAAGTCCAATTCTTTACAATAAAGTAGAGATTTGAGATGTTTACAGATACTCAAACAAGCATACTCTCCGGAATACCAGAGAGTGCAATGTGCGTTCAAAGATTCGATGATTCAC
+
ABBBB33AFFFBFGGGGGGGGGGHHHFHFGGHHHHGHGGHHHHGGGAEGHHHHGGHHHGHHHHHGGHFHEF@FFHHFFHGHHHHHHHGHHGGEEEGEEFFHHHHHFGHEHEGHHHHHHHHHHHHHHHHHEDHHFFGFGFGGBGHHHHHGFHHHHHHGHGGHGDGFHHGHHGGGFFHHHHHGHGHHHHGHGHHGHHHHHHHHHHHHHHHHHHGHHGHHHHGGHGHGHHGFDAG?GDGCFBHG4GGFGHHHGFGHHE3FFEHHHGHHHHFGBHGFG3FDF44@DHEHGFDGHHGHHHG3BHHHHGDF5HGHHHGGFFGFFFHHHHFBBHHGFCGFGHHHHGDFFGHHFGHHGHHHHEEE?GFGGFGGGGGFBFFFFFFBBA>A
@M02197:105:000000000-AN6RF:1:1101:12249:3968 1:N:0:1
GTCGGAAATTGTTCCTCCGCTTATTGATATGCTTAAGTTCAGCGGGTATCCCTACCTGATCCGAGGTCAACCTTTGATAAATTGGGGGTTGCTGGCAAGCAAACACCTAGATCTCCAGAGCGAGAAGAATTACTACGCTTAGAGCCAGATGGCACCGCCACTGATTTTAAGGCCCACCCAGTCGGGTGTAGCCCAATACCAAGCAGAGCTTGAGGGTTGTAATGACGCTCGAACAGGCATGCCCCCCGGAATACCAGAGGGCGCAATGTGCGTTCAAAGATTCGATGA
+
BBBBBBABFFFFGGGGGGGGGGGHHHHHHHHHHHHHHHHHHHHGGGGGHHHH;;HH:09:H:HGGGGHH:H9:HHHH:HH;H.HHHGGGGGHHH;GHHGHHHHH;HGHHHH<H:HHHHHHH9GGGGHHHHH<HH<HGGG:;H<HHHGHH;H;HHHGGGGGGHHHHHHHHHHGHHGGGGGGHHHGHHHGHHHHHGHGHGGHHHHHHHHHHHHHHGGHHHHHHHGGGGGHGGHHHHHHFHGGGGGCGGHHFFHFGGGHHGGGEGHHGHCFGGGGGFGGFFCFFFFCBBCC
@M02197:105:000000000-AN6RF:1:1101:9046:4090 1:N:0:1
GTCGGAAATTGTTCCTCCGCTTATTGATATGCTTAAGTTCAGCGGGTAGTCCTACCTGATTTGAGGTCAAACGTCAAGAAAGAAGACGGGCCGTTGGGCGGGTCGACGTGTTAGAGGCGCGAGACCTTCATTCATGCGCTTCAGCGAACGGCGATCATTATCACGCCGAAAGCCTTGTCGCGCAAAGTCGAAAGTCGACCGCAAGCCGATTCATTTAAGGAGAGCCCGAGTCCTGGACGAATCCAAGTCTCCGGCAGCCCCCAACATCCAAGCGCCCGCTCGAAGCAAATCGAGAGGGGTTGAGAATTTACTGACACCCAAACAGGCATGCTCCTCGGAACACCGAGGAGCGCAAGGTGCGTTCAAAGATTCGATGATTCAC
+
CCCCDDDDFFFFGGGGGGGGGGGHHHHHHHHHHHHHHHHHHHHGGGGGGHHHHHHHHHGHHHHGGHFHHHHHGHHGGHHHHHHHHHHGGGGGGGGGFGHGGGGGGGGGDGHHHGHHHGGGGGGGGGHHHHHHHHHHHGGGGGGGGGGGGGGG8FFFFFFFFFFFFFFFFFFFFFFFFBFFFFFFFFF9FFFFDDFFFFFFFFFFFFGGFCFFF7HGHGGFGFGDFGFGGGHFGGGFGGGG:0FGHFEC@-CGGG?@CCGGGHHHGHEGGGCC@CGCFGHFGHHHGGGGF3GHHGGFFEHFBHHHFGBGBFEHHFEEGGHHHGFEHFHHGHGEFGGGHHFECEGGHGGGGGEHGGHGGGGGGGGCGGGGGGFFFFFFFBAAAB
@M02197:105:000000000-AN6RF:1:1101:19597:4185 1:N:0:1
GTCGGAAATTGTTCCTCCGCTTATTGATATGCTTAAGTTCAGCGGGTAGTCCTACCTGATTTGAGGTCACATTAATGATGATTTGTCCAAAGACAGTTGGAAAGCTGAACTGCCCCTCACATTCATAAGCATAGATAGTTATCACACCAATGAGCAAGGTTGTTCTGCTAATGCATTTCAGGGGAGCTGAGCCTTTTGAAAGGCCAGCAAACCCCCACATCCAAACCCCTCTCAAAAAAGATAAGGGTTGATTATATTAATGACACTCAAACAGGCATGCTCCTCGGAATACCAAGGAGCGCAAGGTGCGTTCAAAGATTCGATGATTC
+
CCCCC?BBFFFFGGGGGGGGGGGHHHHHHHHHHHHHHHHHHHHGGGGGGHHHHHHHHHHHHHHEGHHHHHHHHHHHHHHHHHHHHHHHHHHHHHHHHHHHHHHHHHHHHHHHGHHGHGHHHHHHHHHHHHHHHHHHHHHHHHHHHHHGHHHHHHHHHHHHHHHHHHHHHHHHHHHHHHHHHGHHGGHHHHHHHHHHHHGHHHHHHHHGHHHHGGHGGGGGGGGGGGGGGGGGGGHHHHHHHHGGGHHHHFHHHHHGBHHFHGHHFEEHHHGHHHFFHHHGGGGGHHHHHHHHHHHGGGGGHHHHFGGGGGGGGGGGGFCFFFFFB@ABB
@M02197:105:000000000-AN6RF:1:1101:11391:4315 1:N:0:1
GTCGGAAATTGTTCCTCCGCTTATTGATATGCTTAAGTTCAGCGGGTAGTCTTACTTGATTTGAGATCGAGTTTACAAGTTTTAGTAAAAAAACGAGTTTTCCTGCAATCAGCGTTGGTAGTTCATTCGACCTTTGTATTAGCTGAAGCAAAAGTAATAATCCGTTTGACGGGACTAAATAGATATGCTTTTAGCTCAGAAGAATGTCCAGCTGCACCTGCATTTCAAGCGACCCTCCTCTTTCTGTCGAAGGAGTCGGGATCGCTCAAATCCAAGTCTCTTATGCGCAAGCGCAAAGAGATTTGAGATGTTTACAGATACTCAAACAAGCATACTCTCCGGAATACCAGAGAGTGCAATGTGCGTTCAAAGATTCGATGATTCAC
+
BBBBBB@DFFFFGGGGGFCGGGCHHHCHHHHFHHHGHGHHHHHGGEGGGHFHHHHHHHHGHHGFEGGFE1FGEHFHGHHHFFFHFH@GFFEEEGEEGEEHGFFGHFHFHGGFGGFGGFGFHHBGHHHHHEGGGHHGHHHGFHHHHGDGHBGHGHHHH9HHHHH87HHGHGGGGGGGGHGHGHHGHHFFHHHHHHHHGGHFHHFHGHGHHHHGHHGGGHGGFGGGGGGGGF?GCEGFFGF@@1CCB<FCDGFHEC<?GHGEHGGGCGHHHHGHFGBC0DGHHGFGECGGGE?GGHFHHHGEHDGHHDFFBE2HFHHDDFHGGEHFG0BGHHFFBFECE/CHFGBB1GCHG1HHHGBGFFFEEAFHFEB3F3GEFGC1FFFFD>1A>A
@M02197:105:000000000-AN6RF:1:1101:14662:4232 1:N:0:1
GTCGGAAATTGTTCCTCCGCTTATTGATATGCTTAAGTTCAGCGGGTAGTCCTACCTGATTTGAGGTCACATTAATGATGATTTGTCCAAAGACAGTTGGAAAGCTGAACTGCCCCTCACATTCATAAGCGTAGATAGTTATCACACCAATGAGCAAGGTTGTTCTGCTAATGCATTTCAGGGGAGCTGAGCCTTTTGAAAGGCCAGCAAACCCCCACATCCAAACCCCTCTCAAAAAAGATAAGGGTTGATTATATTAATGACACTCAAACAGGCATGCTCCTCGGAACACCGAGGAGCGCAAGGTGCGTTCAAAGATTCGATGACTCAC
+
ABCCCCCBFFFFGGGGGGGGGGGHHHHHHHHHHHHHHHHHGHGGGGGGGHHHHHHHHHHHHHHHGHHGHHHHHGHHGHHHHHHHHHHHHHHHHHHHHHHGHHHHHHHHHHHHHHHGHGHHHHHHHHHHHHGGGGGHHHGHHHGHHHHHHHHHHHHHHHHHHHHHHHHHHHHHHHGHHHHHGHHHHHHHHHHHHHHHHHGHHHGHHHHGHHHHGGHGHGGGGGGGGGGGHGGGGGHHHHFFHHHHGHHHHHHHHHHHGHHHHHFHHGFHHHHHHHHGHHEGFGE1EHGGGGGGGGHGFGGGHHHHGGGGHGGGGGGFGGGFFFFFFFABA>A
@M02197:105:000000000-AN6RF:1:1101:10234:4551 1:N:0:1
GTCGGAAATTGTTCCTCCGCTTATTGATATGCTTAAGTTCAGCGGGTAGTCCTACCTGATTTGAGATCGAACGTTCAAAAAGCTGTCTTCACCAAGGAAAGACGTTTATAAGCTCCAGCGAACCTCCGTCACCGAAGGTTACCTGGCAGGCAACCACAAGCGTAAATAGTTATCACACCCGTGACGCCACCAAACACTGGCAGGCTAATTCATTTGAGAGGAGCCGGCTGTGCGCCAGCAAGCCCCCAAGTCCAAGCTCTTCATGGCGAACCAAAAGAGTTGAGGTGTTCATGATACTCAAACAGGCATGCCCCTCGGAATAGCCAAGGGGCGCAAGGTGCGTTCAAAGATTCGATGATTCAC
+
ABCCCCCBFFFFGGGGGGGGGGGHFHGHHHHGFHHGFHGHHHHGGFGGGHHGHHHHGHGHHHHHGHHHHGHHGFGHHHGHHGHHHFHHHHHHHGHHGHGHHHGGGGHHHHGHHHHHHGHFGCCGHGHGHHGGHGGGGGFFHHHHHHHHGGGHHHEGGHHHHGGAGGHGGHHHHHHHHGGGGEG9GGGGGGGGHGHGGGGGGFGGGGGFGGGFFFHHFEEEAFGFFFHHCCGGFGFFHHGHCC?GGGGFHF1/EBFHFHGFFHEEGGED?/ED11HFFBBFGGFA0HHGF1F2GHGGFGGEHGHHGHGG?GEEEE?HHHHHFCGFFGAEA00?GBAHGEG?GB1BGGGGEF111FFFFF11>1A
@M02197:105:000000000-AN6RF:1:1101:13540:4413 1:N:0:1
GTCGGAAATTGTTCCTCCGCTTATTGATATGCTTAAGTTCAGCGGGTAGTCGTACTTGATTTGAGATCGAGTTGAACAACACATAAAGTGTCGTAAAATCCTGCATCAGTCAGCAATGAGGACAATTATCCTTTATGTTAGCTGCAGCAATAGTAATAATCCTGTTTGACGAGGACTAAATAGATATGCTTTTAGCTCAGATAAAAGTCCAGCTGCACCTGCATTTCAAGCCGCCCGCCTACCGGTGAAGGTTGTTGGGATAGCTCAAGTCCACCCTCCTTTTGAAAAAACAAGAGGAGGTTGAGGTGTTTACTGATACTCAAACAAGCATGCTCTTCGGAATACCAAAGAGCGCAATATGCGTTCAAAGATTCGATGATTCA
+
CCCCBBCBFFFFGGGGGGGGGGGHHHGHHHGGHHHFHHHGHHHGGGGGGHHGGGHHHHHHHHHHGGHHHGGHGHHGHHHHHGHHHHEHHHHHGGHHHHHHHHFHHHHHGHHHHHHHHHHHHHHGHHHHHHHGHHHHHHHHGHHHHHHHHGHHHHGHGHHHHGGHHHHHGHGGGGGGHHHHHHGHHHHHHGHHHHHHFHHHGHHHHHHHHHHHGGHHHHHHHGHHHHHHHGGGGGGGHEGGGGGHHHHHHGFEGGFHHHHHHHGHHHHHHHGEFFCHHEGHFFHHGGHHHHHHHHHHHHHHHGHHGHHHHHHHHHHHGHGGHHHHHHHFHHHGHGGDGHHHHHHHHHHHHGGGGFDHFGGCGGFGGGGGGGGFBFFFFFBAABB
@M02197:105:000000000-AN6RF:1:1101:17679:4933 1:N:0:1
GTCGGAAATTGTTCCTCCGCTTATTGATATGCTTAAGTTCAGCGGGTAGTCTTACTTGATTTGAGATCGAGTTGAACAACACATAAAGTGTCGTAAAATCCTGCATCAGTCAGCAATGAGGACAATTATCCTTTATGTTAGCTGCAGCAATAGTAATAATCCTGTTTGACGAGGACTAAATAGATATGCTTTTAGCTCAGATAAAAGTCCAGCTGCACCTGCATTTCAAGCCGCCCGCCTACCGGTGAAGGTTGTTGGGATAGCTCAAGTCCACCCTCCTTTTGAAAAAACAAGAGGAGGTTGAGGTGTTTACTGATACTCAAACAAGCATGCTCTTCGGAATACCAAAGAGCGCAATATGCGTTCAAAGATTCGATGATTCAC
+
BBBBBCCCFFFFGGGGGGGGGGGHHHHHHHHHHHHHHHHHHHHGGGFGGHHHHHHHHHHHHHHHGHHHHGGHGHHHHHGHHGHHHHGHHHHHGGGFHHHHHHHHHHHHHHHHHHHGHHHHHHHHEHGHHHHHHHHHHHHHGHHHHHHHHGHHHGHGHHHHHHH:GHHGHHGGGGGHHHHHHHHHHHHHGHHHHHHFHGHHFHFGHHHHHGGHHGHHGHHHHGHHHHHHGHGGGGGGHEG@FGGGHHHHHGGEGGHFHBEHHHHHHHHHHAGFEGGHHGGHBHFHGGHHHHGHHHHHHHHHHGGHGHHHHFHHHHHHHGGHHHHHHHHHHHFGGGGGGHHGHHHHHHHHHGGGGHHCHDGGGHGGGGGGGGFGBFFFFFF?BABA
@M02197:105:000000000-AN6RF:1:1101:15332:5157 1:N:0:1
GTCGGAAATTGTTCCTCCGCTTATTGATATGCTTAAGTTCAGCGGGTAGTCCTACCTGATTTGAGGTCACATTAATAAGAGATTGTCCAAGTTAATGGACTGTTAGAAGCTAAACATGCTTCACCGTCAATAGCGTAGATAGTTATCACACCAATGAGCAGTAAACAAATAGTTTCGCTAATGCATTTTAGGGGAGCTGACCTCAGATTGTATAGAGTCCAGCAAAAATACCCCCCACATCCAACACTCAACTTGCAAAAAGCTGAAGAGGTTGATATATTAATGACACTCAAACAGGCATGCTCCTCGGAATACCAAGGAGCGCAAGGTGCGTTCAAAGATTCGATGATTCAC
+
ABBCCCCCFFFFGGGGGGGGGGGHGFHHHHHHHHHHHHHGHHHGGGGGGHHHHHHHHHGHHHHHGHHHGHHHHFHHFHHHHHHHEGHGHHHHHHHHHHHHHHHHHHHHHHHHHHHHHHHGHHHHHGHGGGHEHHGGGGGHGHFHHHHHHHHGHHHHHHHHHHHHHHHHHHGHHHHHGGGGGHHHHHHHHHHHHGGGGHHHHGHHHHHHHHGHHHGFHHHHHGHHHHGHGGGGGGHGGHHFHGFHHFHHHHHHHGHGHHHHHHHHHHHHHHFHHGHHFHG5HHGHHHHGFBEHHHFHHHHHHGEGGFDHHHGGHHHHHHGGGGGHHHHFGGGGGGGGGGGCGGFFFFFFFCCCCB
@M02197:105:000000000-AN6RF:1:1101:16282:5184 1:N:0:1
GTCGGAAATTGTTCCTCCGCTTATTGATATGCTTAAGTTCAGCGGGTAGTCCTACCTGATTTGAGGTCAAACGTCAAGAAAGAAGACGGGCCGTTGGGCGGGTCGACGTGTTAGAGGCGCGAGACCTTCATTCATGCGCTTCAGCGAACGGCGATCATTATCACGCCGAAAGCCTTGTCGCGCAAAGTCGAAAGTCGACCGCAAGCCGATTCATTTAAGGAGAGCCCGAGTCCTGGACGAATCCAAGTCTCCGGCAGCCCCCAACATCCAAGCACCCGCTCGAAGCAAATCGAGAGGGGTTGAGAATTTACTGACACTCAAACAGGCATGCTCCTCGGAACACCGAGGAGCGCAAGGTGCGTTCAAAGATTCGATGATTCAC
+
AAABB@ABFFFFGGGGGGGGGGFHGHHHCHHHGHHGGFHHHHHGGGFGGHHGHHHHHHEHHHHHGHHHHHHHGFHGGHHHHHHHHHHGGCEGGGGGHGHGGGGGGGGGFGHHHHHHHGGGGGGGGGHHHHHHHGHHGGGGGGGGGGGGGGGGFFFFDFFFFFFFFFFFFFFFFFF:FFFFFFFFFFFFFFFFFFFFF:FFFFFFFFFGFBFFFFFFGGGFHHGGGFFGGGGGHFFF/.FGB<B0HHFDA-GCHGGGGFGGEHHHHFFGHGGGCEGEGGF/GHHHHFGHHHGHHCGGGHFHHHHHGF5EHGHHFHGBGGHHHGFFFHHHHEEGGGGGHFGFGGGGHFGEGGGHHHHGGCGHGGFGGGGGGGFFFFFFFBAAAA
@M02197:105:000000000-AN6RF:1:1101:11558:5323 1:N:0:1
GTCGGAAATTGTTCCTCCGCTTATTGATATGCTTAAGTTCAGCGGGTAGTCCTACCTGATTTGAGATCGAACGTTCAAAAAGCTGTCTTCACCAAGGAAAGACGTTTATAAGCTCCAGCGAACCTCCGTCACCGAAGGTTACCTGGCAGGCAACCACAAGCGTAAATAGTTATCACACCCGTGACGCCACCAAACACTGGCAGGCTAATTCATTTGAGAGGAGCCGGCTGTGCGCCAGCAAGCCCCCAAGTCCAAGCTCTTCATGGCGAACCACAAGAGTTGAGGTGTTCATGATACTCAAACAGGCATGCCCCTCGGAATAGCCAAGGGGCGCAAGGTGCGTTCAAAGATTCGATG
+
BCCCCBBCFFFFGGGGGGGGGGGHHHHHHHHGHHHHHHHHHHHGGGGGGHHHHHHHHHHHHHHGGHHHHGHHGHHHHHHHHGHHHHHHHHHHHHHHGHHHHHHGGGHHHGHHHHHHHHHGGGGGHHHGHHGGHGGGGGHHHHHHHHHHGGGHHHHGGHGHHGFGGGHGHHGGHHHHHHGGGGGGGHGGGGHHHHHHGHHHHHGHHGHHHHHHFGFGHHHGGGGGGHHHGGGGGGHHHHGHGFFEHHHHHGGEHHHGHGHHHHGGGGGHF2GHHHHHHFG@3HHGGDFBFHGHHHFGFGHGGEGHHHGHGGCGEGDHHHHHHHHHGHHGGGGGHGHFGGFGGGGGGFFFCFFFCCCCC
@M02197:105:000000000-AN6RF:1:1101:16288:5431 1:N:0:1
GTCGGAAATTGTTCCTCCGCTTATTGATATGCTTAAGTTCAGCGGGTAGTCCTACCTGATTTGAGATCGAACGTTCAAAAAGCTGTCTTCACCAAGGAAAGACGTTATAAGCTCCAGCGAACCTCCGTCACCGAAGGTTACCTGGCAGGCAACCACAAGCGTAAATAGTTACCACACCCGTGACGCCACCAAACACTGGCAGGCTAATTCATTTGAGAGGAGCCGGCTGTGCCAGCAAGCCCCCAAGTCCAAGCTCTTCATGGCGAACCACAAGAGTTGAGGTGTTCATGATACTCAAACAGGCATGCCCCTCGGAATAGCCAAGGGGCGCAAGGTGCGTTCAAAGATTCGATGACTCAC
+
BBCDCBCCFFFFGGGGGGGGGGGHHHHHHHHHHHHHHHHHHHHGGGGGGHHHHHHHHHHHHHHHGHHHHGHHGHHHHHHHHGHHHHHHHHHHHHGHGHHHHHHGGGHHHHHHHHHHHHGGGGGHHHGHHGGHGGGGGHHHHHHHHHHGGGHHHHGGHHHHGGGGHHHHHHHHHHHHGGGGGGGGHGGHGHGGGHGHGHHHGHHHGHGHHHHHFHHHHHGFGGGGHHHFHHGFHHHGHGGGGHHHHHHGCGHHHHHFGHHGGGGFHGFGHHHHHHHHGBHHGHHHHHHHGHHFHGFHHHHHHHHHHGGCGGGGHHHHHHHHHHHHGGGGGHGHHGGGGHGGGGGGGGGGFFFFFFFCBAAB
@M02197:105:000000000-AN6RF:1:1101:8199:5702 1:N:0:1
GTCGGAAATTGTTCCTCCGCTTATTGATATGCTTAAGTTCAGCGGGTAGTCCTACCTGATTTGAGGTCACATTAATGATGATTTGTCCAAAGACAGTTGGAAAGCTGAACTGCCCCTCACATTCATAAGCGTAGATAGTTATCACACCAATGAGCAAGGTTGTTCTGCTAATGCATTTCAGGGAAGCTGAGCCTTTTGAAAGGCCAGCAAACCCCCACATCCAAACCCCTCTCAAAAAAGATAAGGGTTGATTATATTAATGACACTCAAACAGGCATGCTCCTCGGAATACCAAGGAGCGCAAGGTGCGTTCAAAGATTCGATGATTCAC
+
3ABCBCBCFFFFGGGGGGGGGGGHHGHHHHFHHHFFFGEGFFBEGGEGGHHHHHEFHE3GHHHGGGHHHHHHHHHHHHHHBFHHGGFFHFFFFGFFHHHFGGHHHHHHHHHGHHGGGGHHHHHHGHHHHHGGGFGHHHHHHHHHHFHGHHHHHHHHHHGGHHGHHHHGHHHHGFGHGHGHGHHHGGHHHHHFHHHHHFHHGHGGHGHEHHHHGGGGGHGGGGGGGGGGGGGGGGGHHHHFG3GHGFGBHHHHFHFGF5HHEHHHHFFHHEFBHHHHFFC1EECGFGEGEGFGHHHGGECEGHFFEA?FCFGGCGGFEBGFFFFFFFAAA>A
@M02197:105:000000000-AN6RF:1:1101:10237:5367 1:N:0:1
GTCGGAAATTGTTCCTCCGCTTATTGATATCCTTAAGTTCAGCGGGTAGTCCTACCTGATTTGAGATCGAACGTTCAAAAAGCTGTCTTCACCAAGGAAAGACGTTTATAAGCTCCAGCGAACCTCCGTCACCGAAGGTTACCTGGCAGGCAACCACAAGCGTAAATAGTTATCACACCCGTGACGCCACCAAACACTGGCAGGCTAATTCATTTGAGAGGAGCCGGCTGTGCGCCAGCAAGCCCCCAAGTCCAAGCTCTTCATGGCGAACCACAAGAGTTGAGGTGTTCATGATACTCAAACAGGCATGCCCCTCGGAATAGCCAAGGGGCGCAAGGTGCGTTCAAAGATTCGATGATTCGC
+
AAABCDBBFFFFGGGFGGGGGGGHHHHHGHHHHHHGHHHGHHHGGGFGGHGHHHHHHHHGHHHHGHHHHGCHGHHHHHHHHGGHHHHHHHHHHGFHGHHHGHHGGGHHHHHFHHHHHHHGGGGGHHHGHHGGHGGGGGFGGHFHHHHHGGGHHHGGGHHFGGGGGFHHHDGHHHHHHHGGG:GGGGGGEGHGGGGGHHGGGGHCGHHGGGHFHGHHGHHGEFFFGFHFFFAGGFFFGHGHGGCGGHHHHHHGHHHHHGHFEHEAEGEGFBCHGFGHHHFHBGHE2EHHFGHHHHHHGHGHFGHHHHGHGGEECGECGFHGBFHGHHHCGGEEGBHHGGGGFGGGGGFGGGGFFFFFBBAA>3>
@M02197:105:000000000-AN6RF:1:1101:10399:5724 1:N:0:1
GTCGGAAATTGTTCCTCCGCTTATTGATATGCTTAAGTTCAGCGGGTAGTCCTACCTGATTTGAGATCGAACGTTCAAAAAGCTGTCTTCACCAAGGAAAGACGTTTATAAGCTCCAGCGAACCTCCGTCACCGAAGGTTACCTGGTAGGCAACCACAAGCGTAAATAGTTATCACACCCGTGACGCCACCAAACACTGGCAGGCTAATTTATTTGAGAGGAGCCGGCTGTGCGCCAGCAAGCCCCCAAGTCCAGGCTCTTCATGGCGAACCACAAGAGTTGAGGTGTTCATGATACTCAAACAGGCATGCCCCTCGGAATAGCCAAGGGGCGCAAGGTGCGTTCAAAGATTCGATGATTCAC
+
CCCCCCCCFFFFGGGGGGGGGGGHHHGHHHHHHHHGHHHHHHHGGGCGGHHHHHHHHGHHHHHHGHHGEGHHGEHHHGHHHGHHHHGHHHHHHGHHGHHHHGHGFGHHHGHHHHHHHHHGGGGGHHGGHHGGHGGGGGHHHHHHHGGHHGHHHHGGGHGHHGGGGFHFHHHHHHHHEHGGGEGGGGGGGGHGGHGGHHHFHHHGGGGFGGHHGGGHHHHFFFGFGHHHFGGGGGHHHHGHCGGGHGHHGHHHHHHHFGHF3HGGGGGHGHGGBFHGHHHHHHHGHHHHEHHHHHHHFGFHHHHHHHHHGGGGGGGHGHHHBHHHFHHGGGGGHHHFGCGGHGGGGGGGGGGFFFFFFFBBAAA
@M02197:105:000000000-AN6RF:1:1101:23026:6167 1:N:0:1
GTCGGAAATTGTTCCTCCGCTTATTGATATGCTTAAGTTCAGCGGGTAGTCCTACCTGATTTGAGATCGAACGTTCAAAAAGCTGTCTTCACCAAGGAAAGACGTTCATAAGCTCCAGCGAACCTCCGTCACCGAAGGTTACCTGGCAGGCAACCACAAGCGTAAATAGTTATCACACCCGTGACGCCACCAAACACTGGCAGGCTAATTCATTTGAGAGGAGCCGGCTGTGCGCCAGCAAGCCCCCAAGTCCAAGCTCTTCATGGCGAACCACAAGAGTTGAGGTGTTCATGATACTCAAACAGGCATGCCCCTCGGAATAGCCAAGGGGCGCAAGGTGCGTTCAAAGATTCGATG
+
BBBCDBCDFFFFGGGGGGGGGGGHHHHHHHHHHHHHHHHHHHHGGGEGGHHHHHHHHHHHHHHHGHHHHGHHGHHHHHHHHGHHHHHHHHHHHHHHGHHHHHHGFGHHHHHHHHHHHHHGGGGGHHHGHHGGHGGGGGGHHHHHHGGHGGGHHHHGGGHHGGGGGHHHHHHHHHHHHHGGGGGGGHGGGGHHGHHGHHHHHHHHHHHHHGHHHHHHHHHGGGGGGHHHGGGGGGHHHHGHGGGEEFHHHHHGHHHHHHHHHHFGGGGHGGGHHHHHHHHGHHHGHHHHHGHHHHGFF5FHHHHHFFFHGGGGGGGHHHHHHHFGFHHGGGGGHHHGGGGGGGGGGFFFCFFFCCACC
@M02197:105:000000000-AN6RF:1:1101:18639:6417 1:N:0:1
GTCGGAAATTGTTCCTCCGCTTATTGATATGCTTAAGTTCAGCGGGTAGTCCTACCTGATTTGAGGTCAAACGTCAAGAAAGAAGACGGGCCGTTGGGCGGGTCGACGTGTTAGAGGCGCGAGACCTTCATTCATGCGCTTCAGCGAACGGCGATCATTATCACGCCGAAAGCCTTGTCGCGCAAAGTCGAAAGTCGACCGCAAGCCGATTCATTTAAGGAGAGCCCGAGTCCTGGACGAATCCAAGTCTCCGGCAGCCCCCAACATCCAAGCACCCGCTCGAAGCAAATCGAGAGGGGTTGAGAATTTACTGACACTCAAACAGGCATGCTCCTCGGAACACCGAGGAGCGCAAGGTGCGTTCAAAGATTCGATGATTCAC
+
CCCCCCCCFFFFGGGGGGGGGGGHHHHHHHHHHHHGHHHGHHHGGGGGGHHHHHHHHHHHHHHHGHHHHHHHGHHGGHHGHHHHHHHGGGGGGGGGHGHGGGGGGGGGGGHHHHHHHGGGGGGGGGHHHHHHHHHHHGGGGGGGGGGGGGGGF:DFFFFFFFFFFFFFFFFFFFFFFFFFFFFFFFFBFFFFFFFFFFFFFFGFGGGGGGFGGFGGFFGGHHGGGGGHHHHHHGGGHGHHHHHHGHGFC@CFHGGGGGGGHHHHHHHGHHHGGEGGGGHGGHHHHHGHHHGHHGGGGHHGHHHHHHHHHGHFHHHHGHGHHHHHHHHHHGGGGGGGHHGGGFGGGGGGGGGHHHHGGGGGGGGGGGGGGGFFFFFFF?BAAA
@M02197:105:000000000-AN6RF:1:1101:5962:6663 1:N:0:1
GTCGGAAATTGTTCCTCCGCTTATTGATATGCTTAAGTTCAGCGGGTAGTCCTACCTGATTTGAGATCGAACGTTCAAAAAGCTGTCTTCACCAAGGAAAGACGTTTATAAGCTCCAGCGAACCTCCGTCACCGAAGGTTACCTGGCAGGCAACCACAAGCGTAAATAGTTATCACACCCGTGACGCCACCAAACACTGGCAGGCTAATTCATTTGAGAGGAGCCGGCTGTGCGCCAGCAAGCCCCCAAGTCCAAGCTCTTCATGGCGAACCACAAGAGTTGAGGTGTTCATGATACTCAAACAGGCATGCCCCTCGGAATAGCCAAGGGGCGCAAGGTGCGTTCAAAGATTCGATGATTCAC
+
BBBBBBBBFFFFGGGGGFGGGGDHHHHHHHGHHHHHHHHHGHHGGGEGGHHHHHHHHHGHHHHHGHHGHGHHGHHHHHHHHGHHHHHHHHHHHHGFGHHHHHHGGGHHHHHHHHHHHHHGGGGGHHHGGHGGHGGGGGHHHHHHGHHHGGGHHHHGGHHFGGGGGHHHHGGHHHFHHHGGGDGGGGGGGGGGGHGGGGGGHHHGHHHHHHGHFFHHHHGFFFFGFHHHGGGGGGGHHHGHCCCCHHHHHHBGFHFHGHHGBHGGFCGHFHGHHHHHHHHHHHFEHHHGBEHGGGF1B1BFHGHHHHGGGCCGGGGHGBHHGHBGHGFGECGGGFHHECEEHGEE3GGGCGCFFFFFFFA111A
@M02197:105:000000000-AN6RF:1:1101:19382:6703 1:N:0:1
GTCGGAAATTGTTCCTCCGCTTATTGATATGCTTAAGTTCAGCGGGTAGTCTTACTTGATTTGAGATCGAGTTGAACAACACATAAAGTGTCGTAAAATCCTGCACCAGTCAGCAATGAGGACAATTATCCTTTATGTTAGCTGCAGCAATAGTAATAATCCTGTTTGACGAGGACTAAATAGATATGCTTTTAGCTCAGATAAAAGTCCAGCTGCACCTGCATTTCAAGCCGCCCGCCTACCGGTGAAGGTTGTTGGGATAGCTCAAGTCCACCCTCCTTTTGAAAAAACAAGAGGAGGTTGAGGTGTTTACTGATACTCAAACAAGCATGCTCTTCGGAATACCAAAGAGCGCAATATGCGTTCAAAGATTCGATGATTCAC
+
BBBBB?ADFFFFGGGGGGGGGGGHHHFHGFHHHHHHHGHHHHHGGGGGGGGHHHHHHHHGHHFGFHHFEGGHGHHHHEHHHGHHHHHHGFHHGGHHHGHHGGFHHHHGGHHHHHHCHHFFGHHHHHFHHHGHHHHHHHHHGHHHHHHHHHHHHHHFHFHHHHHHFHHHEHGGGFCFHHHFHHHHHGHHHHHHHHHGHHGHGHHHHHHHHHHHGGGHFHHGHGHHHHGHHHHGGGGGBGFCGFGHHFFHFGF/EGEHGHHFDHHGEHHHGC/?/FE?BEB34BDFGGFGBHHHHGHHGHHGBHFFGHHBHHFHFDHFFFGHHHHHHHHGHHHHHEFEFGHHHHHGHFHHHGGGGFFHG2GGGHGGGGGGF?GFFFFFFFFABBBB
@M02197:105:000000000-AN6RF:1:1101:20771:6762 1:N:0:1
GTCGGAAATTGTTCCTCCGCTTATTGATATGCTTAAGTTCAGCGGGTAGTCTTACTTGATTTGAGATCGAGTTTACAAGTTTTAGTAAAAAAACGAGTTTTCCTGCAATCAGCGTTGGTAGTTCATTCGACCTTTGTATTAGCTGAAGCAAAAGTAATAATCCGTTTGACGGGACTAAATAGATATGCTTTTAGCTCAGAAGAATGTCCAGCTGCACCTGCATTTCAAGCGACCCTCCTCTTTCTGTCGAAGGAGTCGGGATCGCTCAAATCCAAGTCTCTTATGCGCAAGCGCAAAGAGATTTGAGATGTTTACAGATACTCAAACAAGCATACTCTCCGGAATACCAGAGAGTGCAATGTGCGTTCAAAGATTCGATGATTCAC
+
BCCCCCCCFFFFGGGGGGGGGGGHHHHHHHHHHHHHHHHHHHHGGGEGGHHHHHHHHHHHHHHHGHHHGGGGGHHHHGHHHHHGHHHHHHHGGGGGGFGHHHHHHHHHGHHHHGGGGHGHHHHHHHHHGHGGGHHHHHHHHHHHHHHGHHHHHHHHHHHGHHHGGHHGHHGGGGGHHGHHFHHHHHHHHHHHHHHHHHGHHHHHHHHHHHHGHHGGHHGHHHGHHGGGGGHGGGGFHHGHHFGGGFHHHHHHGGFGGHGGHGGHGHHHHHHHGHHHGHHHHFECGGGGGGGGGFGHHHGHHHHHFHHHHHHFHHHHHHHHGFHHHHHHHHHHHHGGGGGHGGHHHHGHHHHHHHHHHHHGFEGGGGGGGGGGGGFFFFFFFBAAAB
@M02197:105:000000000-AN6RF:1:1101:22319:6860 1:N:0:1
GTCGGAAATTGTTCCTCCGCTTATTGATATGCTTAAGTTCAGCGGGTAGTCCTACCTGATTTGAGGTCACATTAATGATGATTTGTCCAAAGACAGTTGGAAAGCTGAACTGCCCCTCACATTCATAAGCGTAGATAGTTATCACACCAATGAGCAAGGTTGTTCTGCTAATGCATTTCAGGGGAGCTGAGCCTTTTGAAAGGCCAGCAAACCCCCACATCCAAACCCCTCTCAAAAAAGATAAGGGTTGATTATATTAATGACACTCAAACAGGCATGCTCCTCGGAATACCAAGGAGCGCAAGGTGCGTTCAAAGATTCGATG
+
DDDDCCCCFFFFGGGGGGGGGGGHHHHHHHHHHHHGHHHHHHHGGGGGGHHHHHHHHHGHHHHHGHHHHHFHHHHHHHHHHHHHHHHHHHHHHHHHHHHHHHHHHHHHHHHHHHHGHGHHHHHHHHHHHHGGGGHHHHHHHHHHHHHHHHHHHHHHHHHHHHHHHHHHHHHHHHHHHHHHHHHHHHHHHHHHHHHHHHHHHHHHHHHGHHHHGGGHGHHGGGGFGGGGGHGGGGHHHHHHHHHGGHHHHHHHHHHGFGGBGHHFDGHHHHFHHHHHHFEFEGGGHFGFFABAGHHGGGGGHHHGGGCGGGGGGFFFCFFFCCCCC
@M02197:105:000000000-AN6RF:1:1101:5904:7033 1:N:0:1
GTCGGAAATTGTTCCTCCGCTTATTGATATGCTTAAGTTCAGCGGGTAGTCTTACTTGATTTGAGATCGAGTTGAACAACACATAAAGTGTCGTAAAATCCTGCATCAGTCAGCAATGAGGACAATTATCCTTTATGTTAGCTGCAGCAATAGTAATAATCCTGTTTGACGAGGACTAAATAGATATGCTTTTAGCTCAGATAAAAGTCCAGCTGCACCTGCATTTCAAGCCGCCCGCCTACCGGTGAAGGTTGTTGGGATAGCTCAAGTCCACCCTCCTTTTGAAAAAACAAGAGGAGGTTGAGGTGTTTACTGATACTCATACAAGCATGCTCTTCGGAATACCAAAGAGCGCAATATGCGTTCAAAGATTCGATGATTCAC
+
BBBBB@BBFFFFGGGGFFGGGGGGHHHHCHHHHHFHHHHHHGHGGGGGGHHHHGGHHGFHHHHHGHHHHEGHGHHGHGHHHGHHHHEFDGGHFGHHHHHHHHHHHHFHHHHHGHHHHGHHGGHGHHHHHGGHHHHHHHHHHGHFHHHGHHHHHGHHHHHHHHHHHHHHHGCFGGGHHHHFFGHGHGHFHHHHHHFHHHGHGHHHHHHHHHHHGHGGHHHHHHGHHHHGGHHG?FGGEGGD/?DF<BGGF?HHGGHHHHHGHHHHHHHHGHGFDGGHHGHHBFHHCGHHHGGFHHF1HHFGBBFFGHHGHHFFFEGHHHHFHHBHHHHHHGHHGEGGGGDGHHHHFHFHHGFEDHFHGGGGGHFGGGGGGGGG4FFFDBFBAAAA
@M02197:105:000000000-AN6RF:1:1101:16039:7422 1:N:0:1
GTCGGAAATTGTTCCTCCGCTTATTGATATGCTTAAGTTCAGCGGGTAGTCTTACTTGATTTGAGATCGAGTTGAACAACACATAAAGTGTCGTAAAATCCTGCATCAGTCAGCAATGAGGACAATTATCCTTTATGTTAGCTGCAGCAATAGTAATAATCCTGTTTGACGAGGACTAAATAGATATGCTTTTAGCTCAGATAAAAGTCCAGCTGCACCTGCATTTCAAGCCGCCCGCCTACCGGTGAAGGTTGTTGGGATAGCTCAAGTCCACCCTCCTTTTGAAAAAACAAGAGGAGGTTGAGGTGTTTACTGATACTCAAACAAGCATGCTCTTCGGAATACCAAAGAGCGCAATATGCGTTCAAAGATTCGATGATTCAC
+
CCCCCCBCFFFFGGGGGGGGGGGHHGGHHHGHHHHGHHHHHHHGGGGGGHHHHHHHHHHHHHGHGHHHHEFGGHHHHHHHHGHHHHHHHHHHGGHHHHHHHHHHHHHHHHHHHHHHHHHHHGHHHHGHHHHHHHHHHHHHGHHHHHHHHHHHHGHHHHHHHHHHHHHHHHGGGGGHHHHFHHHHHGHHHHGHHHHHHHHHGHHHHHHHHHHHHHHHHHGHHGGHHHHHHHGGGGGGHGDFFGGHFGHHHGHGGGFGHHHHGHHHHHHHHHGGGGGHHGHHEFFHGGHHHHHHHHHHHHHHHHHHGHHHFHHHHHHGDDGHHHHHHHHHHHHHHGGGGHHHHHHGFHHHHGGGGHHHHFGGGGGGFGGGGGGGCFFFFFFBAABB
@M02197:105:000000000-AN6RF:1:1101:4260:7509 1:N:0:1
GTCGGAAATTGTTCCTCCGCTTATTGATATGCTTAAGTTCAGCGGGTAGTCTTACTTGATTTGAGATCGAGTTGAACAACACATAAAGTGTCGTAAAATCCTGCATCAGTCAGCAATGAGGACAATTATCCTTTATGTTAGCTGCAGCAATAGTAATAATCCTGTTTGACGAGGACTAAATAGATATGCTTTTAGCTCAGATAAAAGTCCAGCTGCACCTGCATTTCAAGCCGCCCGCCTACCGGTGAAGGTTGTTGGGAGAGCTCAAGTCCACCCTCCTTTTGAAAAAACAAGAGGAGGTTGAGGTGTTTACTGATACTCAAACAAGCATGCTCTTCGGAATACCAAAGAGCGCAATATGCGTTCAAAGATTCGATGATTCA
+
AAAAABBBFFFFGGFDDGEEC??GHFFD6A5BGFFGHGFFBH5EF?AEFF5DGFGHHHBFGHHECGFHEACGFHEHHFFCCGAGHHHGHHHHDFGAFGHHHHGBF@4FEHHGFEDGG3DGHHHF0GFGBGHH4FFGBFHFGHHHHHHGHGHBGFFGHHHGHHGBHFHHGGGFCFCBFGFFFGHFGFHHHGHHHHHHGGHFDFHGHHHHH<FHHCGHCCG9HHGGHHFGHFHGCAFGD/C/<CC<1BHHHECCF?<0C01>1GFBHFGEB/??/GFHHCF1BGBGGGHHHHGHGFHHHHHEF1FFEGDF22DFHHHHGFFDCHGFFHFE1F1BG/A/ABGFF2D0F1FHHEAE?G33GEAA1CCA3GGEA1CCBFFFDFA>>1>
@M02197:105:000000000-AN6RF:1:1101:7709:7646 1:N:0:1
GTCGGAAATTGTTCCTCCGCTTATTGATATGCTTAAGTTCAGCGGGTAGTCCTACCTGATTTGAGGTCAAATTTGATATGTGAGGTTTGTCCGAAAACCATTGTGAGCGGGCTTTCAAGATCAGCAAGAGACAGCGCAACATGATTATCACACTGACGTCCGAAATGGATGGGGATTCCGCTGATGCATTCAAGAGGAGCCGACTGACGCCAGGACGCTCCAAATCCAAAGCTCTGATCAAACACAAAATCACGCAGAGTTTGGGGATTTAATGACCGCTCAAACAGCATGCTCCTCGGAATACCAAGGGGCGCAAGGTTGGTTTAAAGATTCGAATATTCAC
+
BBBBBBBBFFFFGGFGGGGGGGGHHHHHHHHHHHHHHHHHHHHGGGGG1AFGHHHHHHHHD5GHGHHHHH555D@F5F55DGGHH??3?F43BE1//31?B@B44@BCEA>EEG3FF?@(B;$B?F;2B0A<@FGC900B8<9F;C;1=><;>01%<<FCFC0C0:0FHHCFC0<.@<CBGFBGBDHHF8FHF<F.?F/C/?1/?//B<@:/;#?/1/?9)F119BF1BF01$B21>1000F0F21B20/?>/11DB1>CB0/1122GB2DD/////1/101B111B11//A/FA/02F2A111B0B0A0A0111B0A01111B33FB111B1333331>111
@M02197:105:000000000-AN6RF:1:1101:14381:7521 1:N:0:1
GTCGGAAATTGTTCCTCCGCTTATTGATATGCTTAAGTTCAGCGGGTAGTCCTACCTGATTTGAGGTCAGATTTGTCAAAGTCAAGGGTTTGTTATCCCCAAGATACACCTTTTCTGTAGGAGCCTCTTCACATCTAACGTAGATAATTATCACATTAGTGTTACTGAGCTATGATCCATCAGAAAAACTCATTCATTCAAGAGGAGCCAACAAGCAACCTCAGTTGCGCCAGCAATTATCCTCCAACTCCAACTTCACCCTTAACATAAATGCTAAAAGGCAGTTGAGAATTTCATGACACTCAAACAGGCATGCTCCTCGGAATACCAAGGAGCGCAAGGTGCGTTCAAAGATTCGATGATTCAC
+
BCCCCCCCFFFFGGGGGGGGGGGHHHHHHHGHHHHHHHHHHFHGGGGGGHHHHHHHHHHHHHGHGGHHHHHHHHHHHHHHHHHHHHHGHHGGHHHHHHHGFEHHHHHGHHHHHHHHHHHHGGHHGHHHHHHHHHHHGHHHHHHHHHHHHHHHGHHHHHHHHHHHHHHHHHHHHHHHHHHHHHHHHHGHHHHHHHHHHHHHHHHHHHHHHGHGHHGHHHHHHHHHHHHHGHHHHHGHFHHGGGEHHHGGGGHHFGGFGGEHHHHGHHHHHHHFGHHHHHHHHHHHHFHHHGBDFHHHFHHHEGHHHHHHHHHHHHHGGGGGGHHHHHHHHHHGGGGGGHHHGGGGHGGGGGGGEGGFFFFFFFCCCCC
@M02197:105:000000000-AN6RF:1:1101:9186:7842 1:N:0:1
GTCGGAAATTGTTCCTCCGCTTATTGATATGCTTAAGTTCAGCGGGTAGTCCTACCTGATTTGAGGTCAAACGTCAAGAAAGAAGACGGGCCGTTGGGCGGGTCGACGTGTTAGAGGCGCGAGACCTTCATTCATGCGCTTCAGCGAACGGCGATCATTATCACGCCGAAAGCCTTGTCGCGCAAAGTCGAAAGTCGACCGCAAGCCGATTCATTTAAGGAGAGCCCGAGTCCTGGACGAATCCAAGTCTCCGGCAGCCCCCAACATCCAAGCACCCGCTCGAAGCAAATCGAGAGGGGTTGAGAATTTACTGACACTCAAACAGGCATGCTCCTCGGAACACCGAGGAGCGCAAGGTGCGTTCAAAGATTCGATGATTCAC
+
CCCCCCCCFFFFGGGGGGGGGGGHHHHHHHHHHHHGHHHHHHHGGGGGGHHHHHHHHHHHHHHHGGHHHHHHGHHGGHHHHHHHHGHGGGGGGGGGHGHGGGGGGGGGGFHHHHHHHGGGGGGGGGHHHHHHHHHHHGGGGGGGGGGGGGGGFFFFFFFFFFFFFFFFFFFFFFFFFFFFFFFFFFFFFFFFFFBFF:GGFFFFGGGGGGFGGGGGFGGGGGGGGGGHHHGHHGGGHGHHHGHHHHGCDCGGHGGGGGGGGHHHHHHGGHGGGGGGGGGHGHHHHHGHGHGHHGGGGHHHHHHHHHFHHHHGFHHHGHHHHHHHHHHHHHGGGGGGHHGFGGGGHGAEGGGHGHHGGGEFGGGGGGGCGGFFFFFFFBBAAA
@M02197:105:000000000-AN6RF:1:1101:6874:7812 1:N:0:1
GTCGGAAATTGTTCCTCCGCTTATTGATATGCTTAAGTTCAGCGGGTAGTCCTACCTGATTTGAGATCGAACGTTCAAAAAGCTGTCTTCACCAAGGAAAGACGTTTATAAGCTCCAGCGAACCTCCGTCACCGAAGGTTACCTGGCAGGCAACCACAAGCGTGAATAGTTATCACACCCGTGACGCCACCAAACACTGGCAGGCTAATTCATTTGAGAGGAGCCGGCTGTGCGCCAGCAAGCCCCCAAGTCCAAGCTCTTCATGGCGAACCACAAGAGTTGAGGTGTTCATGATACTCAAACAGGCATGCCCCTCGGAATAGCCAAGGGGCGCAAGGTGCGTTCAAAGATTCGATGATTCAC
+
ABCCCCBCFFFFGGGGGGGGGGGHHHGHHHHHHHHHHHHHHHGGGGGGFHHHHHHHHGHHHHHHGHHHHGHHGHHHHHFBHGHHHFHHHHHHHHHGGHHHHHHGGGHHHHHHHHHHHHHGGGGGHHHGHHGGHGGGGGGHHHHHHHHHGGGHHHHGGHHHGGGGFGHGHHHHFHHHHHGGGGGGGGGGGGGGGGGGGGHHHFGHHHHHHHHFFHHHGGHGGGGGGHHFGGGGGGHHHGGHFD?FHFGHHGFGHFHHFHG3BHGGGGGHEGGHHHGHGGHHHHEGFHHFEFFHGGHGGHHGE@HHHFHHGGGEEE?HHFGFCHHGHHHGGGGGHHGHGGGGHGFGGGFG?GFBFFFFFDA>A>3
@M02197:105:000000000-AN6RF:1:1101:19082:7828 1:N:0:1
GTCGGAAATTGTTCCTCCGCTTATTGATATGCTTAAGTTCAGCGGGTAGTCTTACTTGATTTGAGATCGAGTTTACAAGTTTTACTAGGTAAAACTTGGTAATCCTGCATCAGTCAGCATATAGCGCATTCGACCTTTATATTAGCTAGAGCAACAGTAATAATCCGTTTGACGGGACTAAATAAATATGCTTTTAGCTCAGAGGAATGTCCAGCTGCACCTGCATTTCAAGCAACCCGCCTCTTTTTGCAAAGAGTTGGGATTGCTCAAGTCCAATTCTCTTCTCTAGAGAAGAGACTTGAGGTGTTTACTGATACTCAAACAAGCATACTCTCCGGAATACCAGAGAGTGCAATGTGCGTTCAAAGATTCGATGATTCAC
+
CCCCC@BCFFFFGGGGGGGGGGGHHHHHHGHHHHHHHHGHHHHGGGGGGHHHHHHHHHHHHHHGGHHHFFGHGHHHHHGGGGHHHHFHHHGHHHHHHHHFGHHHHHHHGHHHHHHHHHHHHHHHGGGGGGHHHGGGHHHHHHHFGH:HHHFHHH:HH9HHHHHHHHGFHHGHHGGGFGHHHHHHHHHHHHHHHHHHGGHHHHGHGH;HHHHHHGHHHH<HHHHHGGGGGGGGGGBFGCFGFEGGHHHGHGHHHHHGHFHGHHFHHGEFHHHHFHHHFHHEFHHHHHHHHHHHGHHHHHHHHFFFHHGBHHHHGFHHGHHHFGHHHHBFGGGGGGGHHHHHHGHHGHGHHHFHHHHGEEFGCGGGGGGGGGFFFFFFBBAAA?
@M02197:105:000000000-AN6RF:1:1101:12864:7885 1:N:0:1
GTCGGAAATTGTTCCTCCGCTTATTGATATGCTTAAGTTCAGCGGGTAGTCCTACCTGATTTGAGATCGAACGTTCAAAAAGCTGTCTTCACCAAGGAAAGACGTTTATAAGCTCCAGCGAACCTCCGTCACCGAAGGTTACCTGGCAGGCAACCACAAGCGTAAATAGTTATCACACCCGTGACGCCACCAAACACTGGCAGGCTAATTCATTTGAGAGGAGCCGGCTGTGCGCCAGCAAGCCCCCAAGTCCAAGCTCTTCATGGCGAACCACAAGAGTTGAGGTGTTCATGATACTCAAACAGGCATGCCCCTCGGAATAGTCAAGGGGCGCAAGGTGCGTTCAAAGATTCGATGATTCAC
+
AABBBDABFFFFGGGGGGGGGGDEFHHHHHHHGHFD5FDGEFHGGGGGGHHGHHHHHH3GHHHHEHHHGAEHGFGHHHHHHGHGHHHHHHHHGHHGGGHHHHHGGGHHHHHFGHHHGHGGGGFFFGH?GHGGHGGGGGHHFHHHHHFHGGGHHHFGGEHHHGGGDGGDFGHHFHFHBGGGG.;EGFGGGGGGGHFBHHHHHGGGHFGGGGHHFHFHGHFGGGCEGHHHFGGFEDHHHHCG?CC@CBHGHGBEHCBFFG3BHHFGGGCG?2FFHGHHHHHHHGHGHHHFFFF5GFHG?5HHFGFGFBAGAE0?E0?GHGHHGGE3FHGEGEE?GHGHGECGHFGGGGGFEBFC4FFFFFA?ABA
@M02197:105:000000000-AN6RF:1:1101:15836:7846 1:N:0:1
GTCGGAAATTGTTCCTCCGCTTATTGATATGCTTAAGTTCAGCGGGTAGTCTTACTTGATTTGAGATCGAGTTGAACAACACATAAAGTGTCGTAAAATCCTGCATCAGTCAGCAATGAGGACAATTATCCTTTATGTTAGCTGCAGCAATAGTAATAATCCTGTTTGACGAGGACTAAATAGATATGCTTTTAGCTCAGATAAAAATCCAGCTGCACCTGCATTTCAAGCCGCCCGCCTACCGGTGAAGGTTGTTGGGATAGCTCAAGTCCACCCTCCTTTTGAAAAAACAAGAGGAGGTTGAGGTGTTTACTGATACTCAAACAAGCATGCTCTTCGGAATACCAAAGAGCGCAATATGCGTTCAAAGATTCGATGATTCAC
+
CCCCCBCCFFFFGGGGGGGGGGGHHHHHHHHHHHHGHHHHHHHGGGGGGHHHHHHHHHHHHHHHGGHHHGGHGHHHHHHHHGHHHHHHHHHHGGHHHHHHHHHHHHHHHHHHHHGHHHHHHHHHHHHHGHHHHHHHHHHHHHHHHHHHHHHHHHHHHHHHHHHHHHHHHHGGGGGHHHHHHHHHHHHHHHHHHHHGHHHHGHHHHHHHHHHHHGHHHHHGHHHHHHHHHHHGGGGGHGGGFGGFFHHHHGHEGGHHHHHHHHHHFHHHHEEE?GGGHGHHHHHHGGGHHHHHHHHGGHHHGHHHGHHHFGHHHHHHGHGHHHHHHHHHGHHHHGGGGHHGHHHHHHHHGGGGGHGHHGFGCGGGGGGGGGGGFFFFFFFABAAB
@M02197:105:000000000-AN6RF:1:1101:20279:7947 1:N:0:1
GTCGGAAATTGTTCCTCCGCTTATTGATATGCTTAAGTTCAGCGGGTAGTCCTACCTGATTTGAGGTCACATTAATGATGATTTGTCCAAAGACAGTTGGAAAGCTGAACTGCCCCTCACATTCATAAGCATAGATAGTTATCACACCAATGAGCAAGGTTGTTCTGCTAATGCATTTCAGGGGAGCTGAGCCTTTTGAAAGGCCAGCAGACCCCCACATCCAAACCCCTCTCAAAAAAGATAAGGGTTGATTATATTAATGACACTCAAACAGGCATGCTCCTCGGAATACCAAGGAGCGCAAGGTGCGTTCAAAGATTCGATGATTCAC
+
BCCCCDBBFFFFGGGGGGGGGGGHHHHGHHGHHHHHHHHHHHHGGGEEGHHHHHHHHHHHHHHGGHHHHHHHGHHHHFHHHHHHHHHHHHHHHHHHHHHHHHHHHHHHHHHHHHHGHGHHHHHHHHGHHHHHHGHHHHHHGHHHHHHGHHHHHHHGHHHHHHHHHHGHHHHHHHHHHHGHHHHHGHHHHHHHHHHHHGHHHHGHHHHHHHHHHHHGGHHGGGGGGGGGHGGGGGHHHHHHHHHHGHHHHHHGHHHGGFHHFHGFDGHHHHHHHHHGHHHEGCGGHHHHHHFGHHHGFGGGHHHHGGGE4GGGGGGGGGGFFFFFFFCBCBC
@M02197:105:000000000-AN6RF:1:1101:11831:8101 1:N:0:1
GTCGGAAATTGTTCCTCCGCTTATTGATATGCTTAAGTTCAGCGGGTAGTCTTACTTGATTTGAGATCGAGTTTACAAGTTCTTTTTTACGGAACGAGTTTACCTGCAATCAGCCTTGGTAGTCATTCAACCTTTATGTAAGCTGAAGCAAGAATAATAATCCGTTTGACGGGACTAAATAAATATGCTTTTAGCTCAGAAGAATGTCCAGCTGCACCTGCATTTCAAGCAACCCTTCTCTTTCTGACGAAGGAGTTGGGATTGCTCAAGTCCAATTCTTTACAATAAAGTAGAGATTTGAGATGTTTACAGATACTCAAACAAGCATACTCTCCGGAATACCAGAGAGTGCAATGTGCGTTCAAAGATTCGATGATTCAC
+
BCCCCCCCFFFFGGGFGGGGGGGHHGHHHHGHHHHHHHHHHHHGGGGGGHHHHHHHHHHHHHHHGHHHGGGHFFHHHFHHHHHHHHHGGHGGGGGGGGGGHHHHHHHHHHHHHHHHHHHHHHHHHHHHHHHHHHHHHGHHHHHHHHHGHHHHHHHHGHHHHHHGHHHGHHHHGHHHHHHHHHHHHHHHHHHHHHHHHHGHHHHHHHHHHHHHHHHHHHHHHHHGHHHHGGGGGGHHHHHHGFFGEGHGHHHHHHGFHHHHHFHGHHHHHHHFHHHGHHGHHHHHHHHHHFGHHHHHFEHHHHHFHFFHGHHHHHHFHHHHHHHHHHHHHGGGGGHHGHHHHHHHHHHHHHHHGHGGGGHGGGGGGGGGGFFFFFFFBCCBC
@M02197:105:000000000-AN6RF:1:1101:9936:8030 1:N:0:1
GTCGGAAATTGTTCCTCCGCTTATTGATATGCTTAAGTTCAGCGGGTAGTCCTACCTGATTTGAGGTCAAATTTGATATGTGAGGTTTGTCCGAAGACCATTGTGAGCGGGCTTTCAAGATCGGCAAGAGACAGCGCAACATGATTATCACACTGACGTCCGAAATGAATGGGGATTCCGCTGATGCATTCAAGAGGAGCCGACTGACGCCAGCACGCTCCAAATCCAAAGCTCTGATCAAAAACAAAATCAATCAGAGTTTGAGAATTTAATGACACTCAAACAGGCATGCTCCTCGGAATACCAAGGAGCGCAAGGTGCGTTCAAAGATTCGATGATTCAC
+
CCCCCBBCFFFFGGGGGGGGGGGHHHHHHHHHHHHHHHHHHHHGGGGGGHHHHHGHHHHHHHHHGHHHHHHHHHHHHHHHHHHHHHHHGHGHGGGGGHHHHHHHHHHHGGGGGHHHHHHHHHHGGGGGHHHHHHHGGGGGHHHHHHHHHHHHHHHHHGGGHHHHGHHHHHHHHHGGHHHHGHHHHHHHHGHHHHHGGGGGGHHGGGGFFGHGGGGGHFGFHHHGFFGHHGHHHHHHHGGGHHHHHHGHGHHHHFHHHHHHHGHHHHHEHHHGHFHHHGHHHHFHHHGHHHHGGEGGGHHHHHHHHHHGGCCGHGHHGGGGHGGGGGGGGGGFFFFFFF@BBAA
@M02197:105:000000000-AN6RF:1:1101:18714:8531 1:N:0:1
GTCGGAAATTGTTCCTCCGCTTATTGATATGCTTAAGTTCAGCGGGTAGTCTTACTTGATTTGAGATCGAGTTTACAAGTTCTTTTTTACGGAACGAGTTTACCTGCAATCAGCCTTGGTAGTCATTCAACCTTTATGTAAGCTGAAGCAAGAATAATAATCCGTTTGACGGGACTAAATAAATATGCTTTTAGCTCAGAAGAATGTCCAGCTGCACCTGCATTTCAAGCAACCCTTCTCTTTCTGACGAAGGAGTTGGGATTGCTCAAGTCCAATTCCTTACAATAAAGTAGAGATTTGAGATGTTTACAGATACTCAAACAAGCATACTCTCCGGAATACCAGAGAGTGCAATGTGCGTTCAAAGATTCGATGATTCAC
+
BCCBCBBCFFFFGGGGGGGGGGGHHHHHHHHHHHHFHGHHHHHGGGGEFGHGHHHHHHHHHHHHGHHHHGGHGHHHHFHHHHHHHHHGHHGGGGGGGGGGHHHHHHHHHHHHHHHHHHGGHHHHHHHHHHHHHHHHHHHHHHHHHGHHHHHHHHHHHHHHHHHGGHHGHHGGGHHHHHHHHHHHHHHGHHHHHHGGHHHHHHHHHHHHHHHHHHHHHHGHGHHHHHHHGGHHGHHGGFGHHHGEAEGAHHHGHHGHHHHHHHHHHEHHHHHHHHHHFHFHFGHHHHHHHHHHHHHHGBHHHHHHHFHHHHHHFFHGHHHHHGHHHHHFHGGGDGHHHHHHHHFHBGHHHHHGGHGGEFFGGFGGGGFGGFFFFFFF3ABAA
@M02197:105:000000000-AN6RF:1:1101:13204:8886 1:N:0:1
GTCGGAAATTGTTCCTCCGCTTATTGATATGCTTAAGTTCAGCGGGTAGTCCTACCTGATTTGAGATCGAACGTTCAAAAAGCTGTCTTCACCAAGGAAAGACGTTTATAAGCTCCAGCGAACCTCCGTCACCGAAGGTTACCTGGCAGGCAACCACAAGCGTAAATAGTTATCACACCCGTGACGCCACCAAACACTGGCAGGCTAATTCATTTGAGAGGAGCCGGCTGTGCGCCAGCAAGCCCCCAAGTCCAAGCTCTTCATGGCGAACCACAAGAGTTGAGGTGTTCATGATACTCAAACAGGCATGCCCCTCGGAATAGCCAAGGGGCGCAAGGTGCGTTCAAAGATTCGATG
+
CCCDCCCCFFFFGGGGGGGGGGGHHHHHHHHHHHGHHHHHHHHGGGGGGHHHHHHHHHHHHHHHGHHHHGHHGHHHHHHHHGHHHHHHHHHHHHHHGGHHHHHGGGHHHHHHHHHHHHHGGGGGHHHGHHGGHGGGGGHHHHHHHHHHGGGHHHHGGHFHHGFGGGGHHGGHHHHHHHGGGGGGGHGGGGHHGGHHHHHHGHHHGHHGGHHHHFHHGHHGGGGGGHHHGGGGGGHHHHGHGGGGHHHHHHFGGHHHHHHEGHGGGGGHGHGHHHHHHHHHHHHGHHHBHHHHHHEFGHGHHHHHHHHHGGEECEGHHHHHHGHGFHHGGGGGHHHGGGGGGGGGGFFFCFFFCCCCC
@M02197:105:000000000-AN6RF:1:1101:23591:8800 1:N:0:1
GTCGGAAATTGTTCCTCCGCTTATTGATATGCTTAAGTTCAGCGGGTAGTCCTACCTGATTTGAGGTCACATTAATAAGAGATTGTCCAAGTTAATGGACTGTTAGAAGCTAAACATGCTTCACCGTCAATAGCGTAGATAGTTATCACACCAATGAGCAGTAAACAAATAGTTTCGCTAATGCATTTTAGGGGAGCTGACCTCAGATTGTATAGAGTCCAGCAAAAATACCCCCCACATCCAACACTCAACTTGCAAAAAGCTGAAGAGGTTGATATATTAATGACACTCAAACAGGCATGCTCCTCGGAATACCAAGGAGCGCAAGGTGCGTTCAAAGATTCGATGATTCAC
+
AABCCCCBFFFFGGGGGGGGGGGHHHHHHHHHHHHHHHHHGHHGGGGGGHHHHHHHHHHFHHHHGHHHHHHHHHHHHHHHHHHHHHHHHHHHHHHHHHHHHHHHHHHHHHHHHHHHHHHHHHHHHGHGGGHHHGGGGGGHHHHHHHHHHGHGHHHHHHHHHHHHHHHHHHHHGHHHGGGGGHHHHHHHHHHGHGGGGFGHHFHHHHHHHHHHHHHHHGHHHHHHGHGGGGGGGGHGFFFEGCHFBFGEFFHG4GGCGHHHHHHHHHHHHFHGHHFHHGHHHHHHHHHHFEHHHFHHHHHEHHGGGGGHHHHHHHHHHHGGCGGHHHFGGGGHGGGGGGGGGGFFFFFFFB@BBB
@M02197:105:000000000-AN6RF:1:1101:7112:8869 1:N:0:1
GTCGGAAATTGTTCCTCCGCTTATTGATATGCTTAAGTTCAGCGGGTAGTCCTACCTGATTTGAGGTCAAACGTCAAGAAAGAAGACGGGCCGTTGGGCGGGTCGACGTGTTAGAGGCGCGAGACCTTCATTCATGCGCTTCAGCGAACGGCGATCATTATCACGCCGAAAGCCTTGTCGCGCAAAGTCGAAAGTCGACCGCAAGCCGATTCATTTAAGGAGAGCCCGAGTCCTGGACGAATCCAAGTCTCCGGCAGCCCCCAACATCCAAGCACCCGCTCGAAGCAAATCGAGAGGGGTTGAGAATTTACTGACACTCAAACAGGCATGCTCCTCGGAACACCGAGGAGCGCAAGGTGCGTTCAAAGATTCGATGATTCAC
+
ABBCCCCCFFFFGGGGGGGGGGGHHHHHHHHGHHHHHHHHGGGGGGGGGBGHHHGHHDFFFHFGFHHHHHHGGHHGGHHHHHHGHFHGCEFG?EEGHGHGCG/CFGGG@EHHHHFHGGGGGGGGGGHHHHHHHHHHHGGGGGGGGGGGGGGGFFFFFFFFFFFFFFFFCFFDEFFFFFFFFAFFFFFFFFEEFFFB.5FFAFFEGGGFFGFFFFGFFFFGFGEDAGGHGHGHHGFF/FGFBEHHHHFGDCCCFFAGFC@@/DGHHGBGHHHGFEGGGGHEGHFHGFFGGEGHHGGGGHGHHHHHGFDGEGGEHF3GGFBHHHHHFBGHHHGGGCGGHHGEE2FGGCGGGFFGFFFEECEC4GGGGGGEBFCFFFFFFBA?AA
@M02197:105:000000000-AN6RF:1:1101:18786:9207 1:N:0:1
GTCGGAAATTGTTCCTCCGCTTATTGATATGCTTAAGTTCAGCGGGTAGTCCTACCTGATTTGAGGTCAAACGTCAAGAAAGAAGACGGGCCGTTGGGCGGGTCGACGTGTTAGAGGCGCGAGACCTTCATTCATGCGCTTCAGCGAACGGCGATCATTATCACGCCGAAAGCCTTGTCGCGCAAAGTCGAAAGTCGACCGCAAGCCGATTCATTTAAGGAGAGCCCGAGTCCTGGACGAATCCAAGTCTCCGGCAGCCCCCAACATCCAAGCACCCGCTCGAAGCAAATCGAGAGGGGTTGAGAATTTACTGACACTCAAACAGGCATGCTCCTCGGAACACCGAGGAGCGCAAGGTGCGTTCAAAGATTCGATGATTCAC
+
BBBCCBCCFFFFGGGGGGGGGGGHHHHHHHHHHHHGHHHHHHHGGGEGGHHHHHHHHHHHHHHHGHHHHHHHGHHGGHHHGHHHHHHGGGGGGGGGHGHGGGGGGGGGGGHHHHGFHGGGGGGGGGHHHHHGHHGHHGFGGGGGGGGGGGGGFCFFFFFFFFFFFFFFFFFFFFFFFFFFFFFFFFFFFFFEFFBBDEFFAGFGGGGGGGFGFGGGFGGGGHGGGGGHHHHHHGGGHGHHGFHFFGGGGGGFHGGGGGGGHHHHGHGGHHHDFGGGGGHGGHGHGGEHHFGHHFGGGHHHEHHHHHGGBHHHHHHFGGHHHFGHHHHHHHGGFGGGHGGGGGGGFHGGGGGHHHGGGGGHGGGCGGGGGGFFFFFFFAABBB
@M02197:105:000000000-AN6RF:1:1101:19011:9219 1:N:0:1
GTCGGAAATTGTTCCTCCGCTTATTGATATGCTTAAGTTCAGCGGGTAGTCTTACTTGATTTGAGATCGAGTTGAACAACACATAAAGTGTCGTAAAATCCTGCATCAGTCAGCAATGAGGACAATTATCCTTTATGTTAGCTGCAGCAATAGTAATAATCCTGTTTGACGAGGACTAAATAGATATGCTTTTAGCTCAGATAAAAGTCCAGCTGCACCTGCATTTCAAGCCGCCCGCCTACCGGTGAAGGTTGTTGGGATAGCTCAAGTCCACCCTCCTTTTGAAAAAACAAGAGGAGGTTGAGGTGTTTACTGATACTCAAACAAGCATGCTCTTCGGAATACCAAAGAGCGCAATATGCGTTCAAAGATTCGATGATTCAC
+
ACCCCCCCFFFFGGGGGGGGGGGHHHHHHHGHHHHGHHHHHHHGGGEGGHHHHHHHHHHHHHHHGHHHHGGHGHHHHHHHHGHHHHFHHHHHGCHHHHHHHGHHHHHHHHHHHHHHHGHHGHHFGHHHGHHHHHHHHHHHFGFHHHGHHHHGHFFGHHHHHHHHHHHHGHGGGGGHHHHGHHHHHGHHHHHHHHHFHHHGGHHHHFDDGHGHHGGEHHHHHGFGHHHHHGHGGGGGF/DFCFGHGGHHHGHCGDBHHGGHHHHHGHHHHHGFECEC2EGGF4FHGGHHHHHGHHHHHHHGBFHHFHHGHGHGFDHHHHGGGHHHGHGGGHHHHGGGGHHFFHFHHHHHFEAGGHGHHGCGGGGGGGGGGGGGFFFFBFFBBABB
@M02197:105:000000000-AN6RF:1:1101:17686:9586 1:N:0:1
GTCGGAAATTGTTCCTCCGCTTATTGATATGCTTAAGTTCAGCGGGTAGTCCTACCTGATTTGAGGTCAAACGTCAAGAAAGAAGACGGGCCGTTGTGCGGGTCGACGTGTTAGAGGCGCGAGACCTTCATTCATGCGCTTCAGCGAACGGCGATCATTATCACGCCGAAAGCCTTGTCGCGCAAAGTCGAAAGTCGACCGCAAGCCGATTCATTTAAGGAGAGCCCGAGTCCTGGACGAATCCAAGTCTCCGGCAGCCCCCAACATCCAAGCACCCGCTCGAAGCAAATCGAGAGGGGTTGAGAATTTACTGACACTCAGACAGGCATGCTCCTCGGAACACCGAGGAGCGCAAGGTGCGTTCAAAGATTCGATGATTCAC
+
BCCCCDBCFFFFGGGGGGGGGGGHHHHHHHHHHHHGHHHHHHHGGGGGGHHHHHHHHHHHHHHHGHHHHHHHGHHGGHHHHHGHHHHGGGGGGGGGGGHGGGGGGGGGGGHHHHHHHGGGGGGGGGHHHHHGHHHHGGGGGGHHHGGGGGGGGGGGGGGGGGGGGGGFFFFFFFFFFFFFFAFFFFFFFFFFFFFF?EFFFFFFCGGFGGGGGFFGFFFHFFGGCGGHHGHHHGGGHGHHHGGHHFGD?CGGHGCGCC/?EHHHHHGGFEHGCEGGGGGHGHHHFEGHHHGHGGGGGHHHHHGGHHHFHGHHHGE5HGHHGHHFHHHHHHDFGGGGHHGGGGGGHHGFFGGHHGHGGGGHGGFGGGGGGGFFFFFFFAAAA3
@M02197:105:000000000-AN6RF:1:1101:18147:9613 1:N:0:1
GTCGGAAATTGTTCCTCCGCTTATTGATATGCTTAAGTTCAGCGGGTAGTCCTACCTGATTTGAGATCGAACGTTCAAAAAGCTGTCTTCACCAAGGAAAGACGTTTATAAGCTCCAGCGAACCTCCGTCACCGAAGGTTACCTGGCAGGCAACCACAAGCGTAAATAGTTATCACACCCGTGACGCCACCAAACACTGGCAGGCTAATTCATTTGAGAGGAGCCGGCTGTGCGCCAGCAAGCCCCCAAGTCCAAGCTCTTCATGGCGAACCACAAGAGTTGAGGTGTTCATGATACTCAAACAGGCATGCCCCTCGGAATAGCCAAGGGGCGCAAGGTGCGTTCAAAGATTCGATGATTCAC
+
CCCDCCCCFFFFGGGGGGGGGGGHHCHHHHGHHHHHHHHHHHHGGGGGGHHHHHHHHHHHHHHHGHHHHGHHGHHHGHHHHGHHHHHGHHHHHHHHGHHHHHHGGGHHHHHHHHHHHHHGGGGGHHHGHHGGHGGGGGHHHHHHHHHHGGGHHHHGGFHGHGGGGHHHHHHHHHHHHHGGGGGGGGGGHGHHHHGHHHHHHGHHGHHGHHHHGHHHHHGGGGGGGHHGGGGGFFFHHGGHGGD?HHFHHHHGHHHHHFHFHHGGGGGHGFGEHHHHHHHHEHHGHHHHHHHHHHHHGHHHHHHHHGHHGGGGGGGHGHHHHGHHHHHGGGGGHGHHGGGGHGGGGGGGGGGFFFFFFFCBBA@
@M02197:105:000000000-AN6RF:1:1101:19400:9708 1:N:0:1
GTCGGAAATTGTTCCTCCGCTTATTGATATGCTTAAGTTCAGCGGGTAGTCTTACTTGATTTGAGATCGAGTTGAACAACACATAAAGTGTCGTAAAATCCTGCATCAGTCAGCAATGAGGACAATTATCCTTTATGTTAGCTGCAGCAATAGTAATAATCCTGTTTGACGAGGACTAAATAGATATGCTTTTAGCTCAGATAAAGGTCCAGCTGCACCTGCATATCAAGCCGCCCGCCTACCGGTGAAGGTTGTTGGGATAGCTCAAGTCCACCCTCCTTTTGAAAAAACAAGAGGAGGTTGAGGTGTTTACTGATACTCAAACAAGCATGCTCTTCGGAATACCAAAGAGCGCAATATGCGTTCAAAGATTCGATGATTCAC
+
BCCCDCBCFFFFGGGGGGGGGGGHHHHHHHHHHHGHHHHHHHHGGGGGGHHHHHHHHHHHHHHHGHGHHGGHGHHHHHHHHGHHHHHHHHHHGGHHHHHHHHHHHHHHHHHHHHHHHHHHHHHHHHHHHHHHHHHHHHHHHHHHHHHGGHHHHGHHHHGHHHHHHHHHHHGGGGGHHHHHHGHHHHHHHHHHHHFHHHHHHHHHHHHGHHHHHHHGHHHHHHHHGHHHHHHGGGGGHGDCCFFHHGHHHGHFGGGHHHHHHHHHHHHHHHE?/GGHEEHHGFFHGGHHHHHHHHHHHHHHFHFHGHHHHFGHHHHGHHGHHHHHHHHHHHHHHGGGGGHHGHHHGFHHHGGGGHGHHEDCGHGGGGGGGGGGBFFFFFFBBAAB
@M02197:105:000000000-AN6RF:1:1101:14722:9809 1:N:0:1
GTCGGAAATTGTTCCTCCGCTTATTGATATGCTTAAGTTCAGCGGGTAGTCCTACCTGATTTGAGATCGAACGTTCAAAAAGCTGTCTTCACCAAGGAAAGACGTTTATAAGCTCCAGCGAACCTCCGTCACCGAAGGTTACCTGGCAGGCAACCACAAGCGTAAATAGTTATCACACCCGTGACGCCACCAAACACTGGCAGGCTAATTCATTTGAGAGGAGCCGGCTGTGCGCCAGCAAGCCCCCAAGTCCAAGCTCTTCATGGCGAACCACAAGAGTTGAGGTGTTCATGATACTCAAACAGGCATGCCCCTCGGAATAGCCAAGGGGCGCAAGGTGCGTTCAAAGATTCGATG
+
CCCCCDDCFFFFGGGGGGGGGGGHHGHHHHHHHHHHHHHHHHHGGGGGGHHHHHHHHGHHHHHHGHHHHGHHGHHHHHGHGGHHHHHHHHHHHHHHGHHHHHHGGGHHHHHHHHHHHHHGGGGGHHHGHHGGHGGGGGFHHHHHHHHHGGGHHHHGGHGGHGFGGHHGHHHHHGHHHHGGGGGGGHGGGGHHGGHHHHHGHHHHHHHHHHHHFHHHHHHGGFGGFHGGGGGGGGHHGHGHGGGGHGHHHHHGHHHHG3HFHGGEGGGHGHGGHHHGHHHHHHHGHHHHHGHHHHHFGFHHHGGFGGHHGGGGGCGHHHHHGHHFCHHGFGGGHHGGGGGGGGGGGFFFCFFFCCBCC
@M02197:105:000000000-AN6RF:1:1101:11884:10092 1:N:0:1
GTCGGAAATTGTTCCTCCGCTTATTGATATGCTTAGGTTCAGCGGGTAGTCTTACTTGATTTGAGATCGAGTTTACAAGTTCTTTTTTACGGAACGAGTTTACCTGCAATCAGCCTTGGTAGTCATTCAACCTTTATGTAAGCTGAAGCAAGAATAATAATCCGTTTGACGGGACTAAATAAATATGCTTTTAGCTCAGAAGAATGTCCAGCTGCACCTGCATTTCAAGCGACCCTTCTCTTTCTGACGAAGGAGTTGGGATTGCTCAAGTCCAATTCTTTACAATAAAGTAGAGATTTGAGATGTTTACAGATACTCAAACAAGCATACTCTCCGGAATACCAGAGAGTGCAATGCGCGTTCAAAGATTCGATGATTCAC
+
BBABABBBFFFFGFGFGGGGGGGHHGHCHHGFHHGGHHHHHHHGG2EGGHHGHHHHHFHHHHHGGHHHHGGHGHFGH5GGGHHHHHHGHHAEDGGGGGGFHHGFFEFFFHHHHFHHHHHHHHHFHHHHHBFGHHH3FHHHHHHHHHHFHHHGHHHFGFHEGHHFHDGFHHGGCGGHHHHHGHHHHHGGHHGHGHFHHFHHHHHHHHHHGHGHHHHHGHHGGGGGHGHFGGGGGGGGGF22F4B?AGHHHHHGFGGHHHEHGHHHHHHHHFE3BFHAHFFHHHGHHHHHHHEHGGEHGHHFFHHHHHHHHHHHFFHGHFHHHHHGBHHHGGGCDEFGGHGFFHCHGFHHHFFHGGGEEGGGGGGGGGGGCFFFFFFFBAAA?
@M02197:105:000000000-AN6RF:1:1101:26500:10143 1:N:0:1
GTCGGAAATTGTTCCTCCGCTTATTGATATGCTTAAGTTCAGCGGGTAGTCTTACTTGATTTGAGATCGAGTTGAACAACACATAAAGTGTCGTAAAATCCTGCATCAGTCAGCAATGAGGACAATTATCCTTTATGTTAGCTGCAGCAATAGTAATAATCCTGTTTGACGAGGACTAAATAGATATGCTTTTAGCTCAGATAAAAGTCCAGCTGCACCTGCATTTCAAGCCGCCCGCCTACCGGTGAAGGTTGTTGGGATAGCTCAAGTCCACCCTCCTTTTGAAAAAACAAGAGGAGGTTGAGGTGTTTACTGATACTCAAACAAGCATGCTCTTCGGAATACCAAAGAGCGCAATATGCGTTCAAAGATTCGATGACTCAC
+
BBBBB@BBFFFFGGGGGGGGGGGHHHHHHHGHHHGHHHHGHHHGGGEGGHHHHHHHHHHHHHHHGHHHHGGGFHGHHHHHHGHHHHHHHHHHFGHHHHHHHHHHHHHHHHGHHHHHHGHHGGHHHHHHHHGHHHHHHHHHHHHHHGHHGHHHHHHHFHFHHHHHHGHHHGGGGGGHHHHHH:FHHHHHGHHHHHHGHGHHHHHHHHGGF:GHGHHGGHHHHGHHHHHHHBFGCGBC?/GGCCEF1GG<0C/AFC0F1HBHHE1F1FHGGGEF?/E/0ACF@B20CFFFGFFFDFF/GFF0HFGBCGBFGHHHDG2HGFFFFGHHHHFFGHHHGE??FBBAEFBGBFGBEEEAE33FHEA00GCGGGGGFEG1>133B1B11>1A
@M02197:105:000000000-AN6RF:1:1101:21819:10052 1:N:0:1
GTCGGAAATTGTTTCTCCGCTTATTGATATGCTTAAGTTCAGCGGGTAGTCCTACCTGATTTGGGATCGAACGTTCAAAAAGCTGTCTTCACCAAGGAAAGACGTTTATAAGCTCCAGCGAACCTCCGTCACCGAAGGTTACCTGGCAGGCAACCACAAGCGTAAATAGTTATCACACCCGTGACGCCACCAAACACTGGCAGGCTAACTCATTTGAGAGGAGCCGGCTGTGCGCCAGCAAGCCCCCAAGTCCAAGCTCTTCATGGCGAACCACAAGAGTTGAGGTGTTCATGATACTCAAACAGGCATGCCCCTCGGAATAGCCAAGGGGCGCAAGGTGCGTTCAAAGATTCGATGATTCAC
+
BBBBBBBBFFDDGGGFGG?AEGDFHGHHHHHHHHHHHHHFGHHGGGGGGHGHHHGHHECFHGHGGGHFEFFFGHGHEEEGHGHHHFHHHHHHHGHH1FHHHGHGFFGFFHFHHFHHHHHGGGGFHHHGHHGGHGGGGGCGFHGGHHFHGGGHHHHEGFHHHGFGFGGHFFGHHFHHHHGGGGGEGGGGGGGGGGEGGFGEFFHGHFHGDDBFFFFHHHHFCFDFFFFFFA@?<;FHHHCEGCGCHEHHHGC?EHHHGBG1FGGGGGGHGHEBHFEGHFHHHHHGHHHGFBFF2HHFFBCB11HEFGFFE?GGGECGFDGGHHFHHHGGGE0CHGHGEECGHGGGGGGGAF1CBFF1FD1AAAA
@M02197:105:000000000-AN6RF:1:1101:23527:10092 1:N:0:1
GTCGGAAATTGTTCCTCCGCTTATTGATATGCTTAAGTTCAGCGGGTAGTCCTACCTGATTTGAGATCGAACGTTCAAAAAGCTGTCTTCACCAAGGAAAGACGTTTATAAGCTCCAGCGAACCTCCGTCACCGAAGGTTACCTGGCAGGCAACCACAAGCGTAAATAGTTATCACACCCGTGACGCCACCAAACACTGGCAGGCTAATTCATTTGAGAGGAGCCGGCTGTGCGCCAGCAAGCCCCCAAGTCCAAGCTCTTCATGGCGAACCACAAGAGTTGAGGTGTTCATGATACTCAAACAGGCATGCCCCTCGGAATAGCCAAGGGGCGCAAGGTGCGTTCAAAGATTCGATGATTCAC
+
CCCCCDBCFFFFGGGGGGGGGGGHHHHHHHHHHHHHGFHHGGHGGGGGGHHHHHHHHHHHHHHHGHHHHGHHGHHHHHHHHGGHHHHHHHHHHHHHGHHHHGHGGGHHHHHHHHHHHHHGGGGGHHHGHHGGHGGGGGGHHHHHHHHHGGGHHHGGGHHHHGGGGHHHHHHHHGHHHHGGGGGGGGGGGGGHGHGHGGHHGGHGHGHHHHHHHHHHHHHGGGGGGHHHGGFGGGHHGHGHGGGGGGGHHHHGHHHHHHHHGHGGGGGHFGGHHHHHHHHGHHHGHHHHFHFHHGHHEFHHGFHGBHFG??CGGGGHHHFHHHHGFHAGGGGGHHHGGGGGHGGGGGGGCGGFFFFFFFBBBBB
@M02197:105:000000000-AN6RF:1:1101:5162:10140 1:N:0:1
GTCGGAAATTGTTCCTCCGCTTATTGATATGCTTAAGTTCAGCGGGTAGTCCTATCTGATTTGAGATCGAACGTTCAAAAAGCTGTCTTCACCAAGGAAAGACGTTTATAAGCTCCAGCGAACCTCCGTCACCGAAGGTTACCTGGCAGGCAACCACAAGCGTAAATAGTTATCACACCCGTGACGCCACCAAACACTGGCAGGCTAATTCATTTGAGAGGAGCCGGCTGTGCGCCAGCAAGCCCCCAAGTCCAAGCTCTTCATGGCGAACCACAAGAGTTGAGGTGTTCATGATACTCAAACAGGCATGCCCCTCGGAATAGCCAAGGGGCGCAAGGTGCGTTCAAAGATTCGATGATTCAC
+
3>AABBBBFFFFGGGGGGGGGGGHHFHHHHGHHHHHHHFHGFHGGGGGGHGHHHHHHHHHHHHFGHHHHGHGGHHHFHHHHGGHHHHHHHHHHHHHGHHHHHHGFGFHHHHFHHHHHFGGGGGGHHHGGHGDHGGGCGFFFGHFFHGHGFGHHGFFGHHHAFBFDHHHHFFHHHHHHHGEGGFGGGGGGGFHFGGGGGGFGHGFGGGGHHGGFFFHHHHGDGGEGHFFGGGGGGGFDHCGGGGCHCBHHHHCFHHFCHGFDFEGGGGHGHGHFHHHHHHHGGBGGHHHFHHHHFHHGHHFHHHHHHGHGGGEECABHEHHHGHGGHHGGGGEFFFHGGEECGGGGGGGGGGFFFBFFFBA3>3
@M02197:105:000000000-AN6RF:1:1101:5547:10305 1:N:0:1
GTCGGAAATTGTTCCTCCGCTTATTGATATGCTTAAGTTCAGCGGGTAGTCCTACCTGATTTGAGGTCAAATTTGATATGTGAGGTTTGTCTGAAGACCATTGTGAGCGGGCTTTCAAGATCGGCAAGAGACAGCGCAACATGATTATCACACTGACGTCCGAAATGAATGGGGATTCCGCTGATGAATTCAAGAGGAGCCGACTGAAGCCAGCACGCTCCAAATCCAAAGCTCTGATCAAAAACAAAATCAATCAGAGTTTGAGAATTTAATGACACTCAAACAGGCATGCTCCTCGGAATACCAAGGAGCGCAAGGTGCGTTCAAAGATTCGATGATTCAC
+
AAAAADA1@113FGGGGGGCG0EGF3333A32DEG1FH2B22AEE?A//1D2D2BABF0FGHB2F0A0FGD211DF22@DD22FF0BD/>22@1B@@GHCHHB@2B@1EEGBEH<BF:>G<1/BFFFBB:@<@0/<90009<F;?1B?FGDCA0F<GC..>@0FGD0D=DFG0BF<:0>;GEGDDGFF<BGF00?/A/;9/G2GFE?#923?//E9BHEHHGFB93?B3B393;@4F1/EBGGGEF4F@3GBHD4D@@DF55GD55FGHHHEHHGA5GHGHHHHHHHGHGG?GGGGHEGHHHGHHHHGGGGGFGHHGCGGHGGGFGGGGGGBFFFFFFBBBBB
@M02197:105:000000000-AN6RF:1:1101:22251:10344 1:N:0:1
GTCGGAAATTGTTCCTCCGCTTATTGATATGCTTAAGTTCAGCGGGTAGTCCTACCTGATTTGAGATCGAACGTTCAAAAAGCTGTCTTCACCAAGGAAAGACGTTTATAAGCTCCAGCGAACCTCCGTCACCGAAGGTTACCTGGCAGGCAACCACAAGCGTAAATAGTTATCACACCCGTGACGCCACCAAACACTGGCAGGCTAATTCATTTGAGAGGAGCCGGCTGTGCGCCAGCAAGCCCCCAAGTCCAAGCTCTTCATGGCGAACCACAAGAGTTGAGGTGTTCATGATACTCAAACAGGCATGCCCCTCGGAATAGCCAAGGGGCGCAAGGTGCGTTCAAAGATTCGATGACTCAC
+
AABBCBCCFFFFGGGGFCCGGGGHHGHHHGHHHHHHGHHHHGHGGGGGEHHHHDHHHHGHHHHEGGHHHGHHGHGHHHHHHGHHHHHHHHHGHHGHGHHHHGFGGGHHHHHHHHGGHGHGECFGHGHGHHGGHGGGGGHHGHHGHHHHGGGHHHFGGHHHHGFFFHHGHHGHHHHHHHGGGGGGGGGGGGGGGGGFFFGFGGGGGGGHHHHFFHHHGHHFFEGGFFGHFGFGGGGFHHCHGCB</?3FEHGGHHHGC3GFGHGGFCGGGGFHBHHHGBHHGGC?HDHE4HHHHHHE?5GDB@HGCBHGCGEGGCGFGF5HHHHHFAFACGCGHHHHEE2EAGGGGGGGCFGFCFFFBFA3A>>
@M02197:105:000000000-AN6RF:1:1101:9618:10476 1:N:0:1
GTCGGAAATTGTTCCTCCGCTTATTGATATGCTTAAGTTCAGCGGGTAGTCCTACCTGATTTGAGATCGAACGTTCAAAAAAGCTGTCCTCACCGAGGAGAGACATCTGTGAGCTCCAGCAAACCTTTGTAACCAAAGGTTACCTGGCAGACAACCGCGAGCGTAGATATTTATCACACCCGTGATGCCACCAAACACTGGGAGGCTGATTCATTTGAGGGGAGCCGACCGCGGGCCAGCAAAACCCCCAGAGTCCAAGCTCATCATGGCGAACCATGAGAGTTGAGGTGTTCATGATACTCAAACAGGCATGCCCCTCGGAATAGCCAAGGGGCGCAAGGTGCGTTCAAAGATTCGATG
+
CCCCCBBBFFFFGGGGGGGGGGGHHHHHHHHHHHHHHHHHHHHGGGGGGHHHHHHHHGHHHHHHGHHHHGHHGHHHHHHHHGGHHHHHHHHGHHGGGGGGHGGHHHHHHHHHHHHHHHHHHGHHGHHHHHHHHHHHHHHHHHHHHHGHHGGHHHHGGGGFGGGFGGGHHHHHHHHHHHHGGGGGGGGGGGGGGGGGGGGGHHHHHHHHHHGHHHHHGHGGGGGGGGGFGGGGHHGGHHHHGGGGGGGHHHHHHGGFHHHHHHHGHGGGGGHHHHHHFHHHHHHHHHGHHHHHHHHHHEHGHHHHHHHHGAHCGEFGCGHHHHHHGGEHHHGGGGGHHHGGGGGGGGGGFFFCFFFCBBBA
@M02197:105:000000000-AN6RF:1:1101:11187:10604 1:N:0:1
GTCGGAAATTGTTCCTCCGCTTATTGATATGCTTAAGTTCAGCGGGTAGTCCTACCTGATTTGAGATCGGACGTTCAAAAAGCTGTCTTCACCAAGGAAAGACGTTTATAAGCTCCAGCGAACCTCCGTCACCGAAGGTTACCTGGCAGGCAACCACAAGCGTAAATAGTTATCACACCCGTGACGCCACCAAACACTGGCAGGCTAATTCATTTGAGAGGAGCCGGCTGTGCGCCAGCAAGCCCCCAAGTCCAAGCTCTTCATGGCGAACCACAAGAGTTGAGGTGTTCATGATACTCAAACAGGCATGCCCCTCGGAATAGCCAAGGGGCGCAAGGTGCGTTCAAAGATTCGATGATTCAC
+
CCCCCCCCFFFFGGGGGGGGGGGGHHHHHHHHHHHHHHHHHHHGGGGGGFHHHHHHHHHHHHHHGHHHHGGGGGGHHHHHHGHHHHHHHHHHHHHHGHHHHHHGGGHHHHHHHHHHHHHGGGGGHHHGHHGGHGGGGGHHHHHHHGHHGGGHHHHGGHFHHGGGGHHHHHHHHHGHHHGGGEGGGGGGGGGHGGGGHGHGFGHHHHHHHHHFHHHHHHHGGGGGGHGHGGFGGGGHHHGHGGGFGHHHHHHFFHHHGHHHHHGGGGGGGHGHHGHHHHHGHHHGHHHHHGHEFHHHGFGHHHHHHHHHCGGGGGGHHHHGHHGHHGHGGGGGHHFHGGGGHGGGGGGGGGGFFFFFFFCBBBC
@M02197:105:000000000-AN6RF:1:1101:10482:10674 1:N:0:1
GTCGGAAATTGTTCCTCCGCTTATTGATATGCTTAAGTTCAGCGGGTAGTCTTACTTGATTTGAGATCGAGTTGAACAACACATAAAGTGTCGTAAAATCCTGCATCAGTCAGCAATGAGGACAATTATCCTTTATGTTAGCTGCAGCAATAGTAATAATCCTGTTTGACGAGGACTAAATAGATATGCTTTTAGCTCAGATAAAAGTCCAGCTGCACCTGCATTTCAAGCCGCCCGCCTACCGGTGAAGGTTGTTGGGATAGCTCAAGTCCACCCTCCTTTTGAAAAAACAAGAGGAGGTTGAGGTGTTTACTGATACTCAAACAAGCATGCTCTTCGGAATACCAAAGAGCGCAATATGCGTTCAAAGATTCGATGATTCAC
+
CCDDDCCCFFFFGGGGGGGGGGGHHHHHHHHGGHHHHHHHFHHGGGGGGHHHHHHHHHHHHHHHGHHHHGGHGHHHHHHHHGHHGHHHFHHHGGHGHHHHHHHHHHHHFHHHHHHHHHHHHHHHHHHHHHHHHHHHHHHHFHHHHHHHHHHHHHHHHHHHHGHHGHHHHHGGGGGHHHHHHHHGHHHHHHHHHHHHHHHHHHHHHHHHHHHHHHHHHHHGHGHHHHHHHHHGGGGGHGGFDGGHGFFHHGHFGGHHGHEHHHHHHHHHFHE/>GGHG?GHFDFHGGHHHHGHHHHHHHHHGHHHGHHHHFHHHHGFGFAFGHHHGHHHGHHFHFGGGGHHHHHHHHHHHGGGGHGHHGGGGHGGGGGGGGGGFFFFFFFAA?AA
@M02197:105:000000000-AN6RF:1:1101:3955:11316 1:N:0:1
GTCGGAAATTGTTCCTCCGCTTATTGATATGCTTAAGTTCAGCGGGTAATCCTACCTGATTTCAGATCAAAATTTGAAAGAGGCGACAAAAGTCATCTCAAAATTCTGTATATCAAGACTGTCAGATTCTAAGCAAAAAAAGCCGGTGATTTCAACATTACTGCCGAAACTTATTAGGCCAACATTGCTGTTAAAACAAATCAACAGTGCAAGAACTCCATTTTAGAAGGGCCGATTGACACCAGCGCATCCCAAGTCCACTCTTACAAAACAATAAAGTTGTAGTAGTGAGGTGTTCATGATACTGAAACAGGCATACTCTACGGAATACCATAGAGTGCAATGTGCGTTCAAAGATTCGATGACTCAC
+
ABBBBBBBFFFFGGGGGGGGGGDHHHHHHHHHFHHHHFFHHHHGGGEEHHHHHHHHHHHHHHHHHHHHHHHHHGHHGHHHHHHGGGGGEHGHHHHHHHHHHGHHHEHHGHHHHHHHHHHHHGHHHHHHGHEFHHHHHHHGGGHHGHGGGHHGHHHHHHGHHHHHGGGGGGHHHHHHHGHGHEGGHHHHHHHHHHHHHHHHGHHHHGHGHGHHHHGHGGHGHHGHHGHHGFEGDHHHHHHFGGGGGGHGHHGHGHHHGFGDFHHEHGHFGHHHGHHHHHGHHHHGGHHGHGHGHGFFDBGFGGGFGHFEHFHHHFFHFHHGEFGHHEHHHHHFHHHGGECHHHGGEEEAGFGCGGGGGGFFF5FFFBBAAB
@M02197:105:000000000-AN6RF:1:1101:16029:11443 1:N:0:1
GTCGGAAATTGTTCCTCCGCTTATTGATATGCTCAAGTTCAGCGGGTAGTCTTACTTGATTTGAGATCGAGTTGAACAACACATAAAGTGTCGTAAACTCCTGCATCAGTCAGCAATGAGGACAATCATCCTTTATGTTAGCTGCAGCAATAGTAATAATCCTGTTTGACGAGGACTAAATAGATATGCTTTTAGCTCAGATAAAAGTCCAGCTGCACCTGCATTTCAAGCCGCCCGCCTACCGGTGAAGGTTGTTGGGATAGCTCAAGTCCACCCTCCTTTTGAAAAAACAAGAGGAGGTTGAGGTGTTTACTGATACTCAAACAAGCATGCTCTTCGGAATACCAAAGAGCGCAATATGCGTTCAAAGATTCGATGATTCAC
+
CCCCCBCCFFFFGGGGGGGGGGGHHHHHHHHHHHHHHHHHGGHGGGEGGHHHHHHHHHHHHHHHGGHHHGGHFHHHHHHHHGHHHHHHHHHHGFHHHHHHHHHHHHHHHHHHHHHHHHHHHHHHHHHHHHHHHHHHHHHHFHHHGBHGGHHHHHHHHHHGHHHHHHHHHGGGGGGHHHHHHGHHHGHHHHHHHHFFHHHHHHHHHHHHHHHHHHHHGHHHHHHHHHHHHHGGGGGGGGGGCGCHDFHHHGHEGGFHHHGHGHHFDFEHHFEEEGGFBGGBGGFHGGHHHGHGGEHGBHHHHHHHGFHFHFHHHHFGHHGHHHHGHHHFHHGGHGGGGHHHHCHHHHHHGGGGGHFHHGCGGGGGGGGGGGGBFFFFFFFAAA>B
@M02197:105:000000000-AN6RF:1:1101:10750:11448 1:N:0:1
GTCGGAAATTGTTCCTCCGCTTATTGATATGCTTAAGTTCAGCGGGTAGTCCTACCTGATTTGAGGTCAAACGTCAAGAAAGAAGACGGGCCGTTGGGCGGGTCGACGTGTTAGAGGCGCGAGACCTTCATTCACGCGCTTCAGCGAACGGCGATCATTATCACGCCGAAAGCCTTGTCGCGCAAAGTCGAAAGTCGACCGCAAGCCGATTCATTTAAGGAGAGCCCGAGTCCTGGACGAATCCAAGTCTCCGGCAGCCCCCAACATCCAAGCACCCGCTCGAAGCAAATCGAGAGGGGTTGAGAATTTACTGACACTCAAACAGGCATGCTCCTCGGAACACCGAGGAGCGCAAGGTGCGTTCAAAGATTCGATGATTCAC
+
AAABBCBCFFFFGGGGGGGGGGGHHHHHHHGHHHHHHHHHHHHGGGGGGHHHHHHHHHHHHHHHGHFHHHHHGHHGGGHHHHHHHGHGGGGGGGGGGGHGGGGGGGGGGGHHHHGGGGGGGGGGGGGHHHHGHHHHHGGGGGGGGGGGGGGFFFFFFFFFFFFFFFFFFFFFFFFFEFFFFFFFFFFFFFFEFFFFFFGGFFFGGGGGGFFFFFGGGFFFHGGFFFFFHHHHFGGGHGHHHHHFHHFD?CGGHGGGGCCGGHHHHHFGHHHGGEGGGGGAGHHFHHGHHHGFEGGGGHHHHHHHHHHGHGGEHHFFGEHFHHHHHHHHHHGGGGGGHHGGGEGGGGGGCGGHHGHGGGGHGGGGGGGGGGFFFFFFFBAA>A
@M02197:105:000000000-AN6RF:1:1101:15897:11452 1:N:0:1
GTCGGAAATTGTTCCTCCGCTTATTGATATGCTTAAGTTCAGCGGGTAGTCTTACTTGATTTGAGATCGAGTTGAACAACACATAAAGTGTCGTAAAATCCTGCATCAGTCAGCAATGAGGACAATTATCCTTTATGTTAGCTGCAGCAATAGTAATAATCCTGTTTGACGAGGACTAAATAGATATGCTTTTAGCTCAGATAAAAGTCCAGCTGCACCTGCATTTCGAGCCGCCCGCCTACCGGTGAAGGTTGTTGGGATAGCTCAAGTCCACCCTCCTTTTGAAAAAACAAGAGGAGGTTGAGGTGTTTACTGATACTCAAACAAGCATGCTCTTCGGAATACCAAAGAGCGCAATATGCGTTCAAAGATTCGATGACTCAC
+
CCCCCBBBFFFFGGGGGGGGGGGHHHHHHHGHHHHHHHHHHHHGGGGGGHGHHHHHHHHHHHHHGHHHHGGHGHHHHHHHHGHHHGHHHHHHGGHHGHHHHGHGHHHHHHHHHHHHHHHHHHHHHHHHHHHHHHHHHHHHFGHFFHHHHFGHHFGHHGGHGHHHHHHGHHGFGGGHHHHHHHGHHHHGHHHHHHHHHHHHHGHHHHHHHGHHGHHHHHHHHGHGHHHHGHGGGGCGBGGCGGCHGHHFG/G/EGFFHHGHHHHHGHGHHE?F?CGHFAE3EG4CGFHHGEFHHGHHHFHHFCGFGFHFGDDBHHGFGFGGHHHHHHGFFBHGHEGEGFHFFHFHHHHHCGE?GHG6FGE2GHGFGGGGFEF44CFFFBFA?A?A
@M02197:105:000000000-AN6RF:1:1101:22903:11509 1:N:0:1
GTCGGAAATTGTTCCTCCGCTTATTGATATGCTTAAGTTCAGCGGGTAGTCTTACTTGATTTGAGATCGAGTTGAACAACACATAAAGTGTCGTAAAATCCTGCATCAGTCAGCAATGAGGACAATTATCCTTTATGTTAGCTGCAGCAATAGTAATAATCCTGTTTGACGAGGACTAAATAGATATGCTTTTAGCTCAGATAAAAGTCCAGCTGCACCTGCATTTCAAGCCGCCCGCCTACCGGTGAAGGTTGTTGGGATAGCTCAAGTCCACCCTCCTTTTGAAAAAACAAGAGGAGGTTGAGGTGTTTACTGATACTCAAACAAGCATGCTCTTCGAAATACCAAAGAGCGCAATATGCGTTCAAAGATTCGATGACTCAC
+
CCCCCCCCFFFFGGGGGGGGGGGHFHHHHHGHHHHHHGHHHHGGGGGGGHHHHHHHHHHHHHHHGHHHHGGHGHHHHHHHHGHHHHHHFHGHGGHHHHHHHHHHHHHHHHHHHHHHHHFHHHHHHHHHHHHHHHHHHHHHFGHHHHGHHHHHHHHHHHHHHHHHHHHHHHGGGGFHHHHHHHGHHHHHGHHHHHFHHHHGHGHHHHGHHHHHHHHHHHHHHGHHHHHGHHGGGGGGGGGGGGGHGFFHHGHFGGGHHHHHHFHHFHHHHHGGGGGHGFGHHFHHGGHHHHHHHHHGHHHGHGHHGHHHHGHHHHHGGGGHHGHHHHHHHHHHGGGGGHHGHHHFHHHHHGGGGHHCHGGGGHGGGGGGGGGGFFFFFFFBAA3A
@M02197:105:000000000-AN6RF:1:1101:24949:11565 1:N:0:1
GTCGGAAATTGTTCCTCCGCTTATTGATATGCTTAAGTTCAGCGGGTAGTCCTACCTGATTTGAGATCGAACGTTCAAAAAGCTGTCTTCACCAAGGAAAGACGTTTATAAGCTCCAGCGAACCTCCGTCACCGAAGGTTACCTGGCAGGCAACCACAAGCGTAAATAGTTATCACACCCGTGACGCCACCAAACACTGGCAGGCTAATTCATTTGAGAGGAGCCGGCTGTGCGCCAGCAAGCCCCCAAGTCCAAGCTCTTCATGGCGAACCACAAGAGTTGAGGTGTTCATGATACTCAAACAGGCATGCCCCTCGGAATAGCCAAGGGGCGCAAGGTGCGTTCAAAGATTCGATGATTCAC
+
CCBCBCCCFFFFGGGGGGGGGGGHHHHHGHHHHHHHHHHHHHHGGGGGGHHHHHHHHHHHHHHHGHHHHGHHGHHHGHHHHGHHHHHHHHHHHHHHGHHHHHHGGGHHHHHHHHHHHHHGGGGGHHHGHHGGHGGGGGHHHHHHGHHHGGGHHHHGGHHHHGGGFGHHHHGHHHHHGHGGGGGGGGGGGGHHGGGGGGHHHGHGGGGHHGHHHHHHHGHGGGGGGGHHGGFGGGHGGGCHGGGFEGBHHHHGHHGGHGGHHHGGGGGGF2GHHHHGHHHHHGHGHFHFEHHGFEHGGHGHGBF5HHGHGGGGGGGFHHGCHHGFFHGCGGGGHHHHGGGGHGGGGGGGGGGFFFFFFFAABBB
@M02197:105:000000000-AN6RF:1:1101:14227:11675 1:N:0:1
GTCGGAAATTGTTCCTCCGCTTATTGATATGCTACCTTACTTCCTCTAAATGATCAAGCTCCTCCGCTTATTGATATGCTTAAGTTCAGCGGGTAGTCCTACCTGATTTGAGGTCACATTAATGATGATTTGTCCAAAGACAGTTGGAAAGCTGAACTGCCCCTCACATTCATAAGCATAGATAGTTATCACACCAATGAGCAAGGTTGTTCTGCTAATGCATTTCAGGGGAGCTGAGCCTTTTGAAAGGCCAGCAAACCCCCACATCCAAACCCCTCTCAAAAAAGATAAGGGTTGATTATATTAATGACACTCAAACAGGCATGCTCCTCGGAATACCAAGGAGCGCAAGGTGCGTTCAAAGATTCGATGATTCAC
+
CCCCCCBCFFFFGGGGGGGGGGGHHHHHHHHHHHHHHHHHHHHHHHHHHHHHHHHHHHHHHHHHHGGGGGHHHHHHHHHHHHHHHHHHHHGGGGGGHHHHHHHHHHHHHHHGHHHHHHHHHHHHHHHHHHHHHHHHHHHHHHHHHHHHHHHHHHHHHHHHHHGHGHHHHHHHHHHHHGHHHHHHHHHHHHGHHHHHHHHHHHHHHHHHHHHHHHHHHHHHHHHHBGHGHHHHHHGHHGGGHHHHHHHHHGHHHHGGGGGGGHHHHGGGGGEEGGGGAGEGGHHHHHHHHHHGHHHHHGGHHHHHHHHHHFHGGHHHHHHHHEHHHGGGGFGHHHGHHHHHHHGGGGGHHHHGGGGHGGGGGGGGGGFFFFFFFBCBAB
@M02197:105:000000000-AN6RF:1:1101:3203:11690 1:N:0:1
GTCGGAAATTGTTCCTCCGCTTATTGATATGCTTAAGTTCAGCGGGTAGTCCTACCTGATTTGAGGTCAAACGTCAAGAAAGAAGACGGGCCGTTGGGCGGGTCGACGTGTTAGAGGCGCGAGACCTTCATTCATGCGCTTCAGCGAACGGCGATCATTATCACGCCGAAAGCCTTGTCGCGCAAAGTCGAAAGTCGACCGCAAGTCGATTCATTTAAGGAGAGCCCGAGTCCTGGACGAATCCAAGTCTCCGGCAGCCCCCAACATCCAAGCACCCGCTCGAAGCAAATCGAGAGGGGTTGAGAATTTACTGACACTCAAACAGGCATGCTCCTCGGAACACCGAGGAGCGCAAGGTGCGTTCAAAGATTCGATGATTCAC
+
BBBCCCCCFFFFGGGGGGGGGGGHHHHHHHGHHHGHHHHGHHHGGGGGGHHHHHHHHHHHHHHHGHHHHHGHGHHGGHHHHHGHHHHGGGGGGGGGHGGGGGGGGGGGGGHHHHHHHGGGGGGGGGGHHHHHHHHHFGGGGGGGGGGGGGGGFFFFFFFFFFFFFFFFFFFBFFFFEFFFFFFFFFFFFFFFFFFEAEFFGGFFFFFFGFGFFFFFFGGGHHGFFEFHHHFHHFGGHGHHHHFGHHGF?GCCFGGGGCFB/HHGHHGGHGGGGGCG?GHFGHHGHFGHHFGHHGGGGGHGFHHHHGFFHHHGHHGHGHHHHHHHHHGHFGEEGEFGGHEEGGGGCFEFFE?GHHGFCGEGGFGGGGGCBGFFFFFFFBBBBA
@M02197:105:000000000-AN6RF:1:1101:4511:11811 1:N:0:1
GTCGGAAATTGTTCCTCCGCTTATTGATATGCTTAAGTTCAGCGGGTAGTCCTACCTGATTTGAGGTCAAATTTGATATGTGAGGTTTGTCCGAAGACTATTGTGAGCGGGCTTTCAAGATCGGCAAGAGACAGCGCAACATGATTATCACACTGACGTCCGAAATGAATGGGGATTCCGCTGATGCATTCAAGAGGAGCCGACTGACGCCAGCACGCTCCAAATCCAAAGCTCTGATCAAAAACAAAATCAATCAGAGTTTGAGAATTTAATGACACTCAAACAGGCATGCTCCTCGGAATACCAAGGAGCGCAAGGTGCGTTCAAAGATTCGATGATTCAC
+
BBABBDBBFFFFG5GGGGGGGGGHHHHHDGBGHHGHHHHGHHHDGGGGGFHHHHHHHGFHHHHFGGFEFGHHHHHHHGHHGH5GFHHHGHHBEEFGGHHHHHHHHHHHGCGGGHFHFFHHHHHGGGFFFGFHHHHFGGGGHHHHHHFFGFHGHHHGHGGGHGGGFHHHHGGGHGGGHFFGHGGGGGGGFGGHGGEGGGGGGGGGFDFGGFBFGGGFFFFFDGHGFFFHHHHFFFFHHE?GHHFCGEHGGHHHHHHGHGHFGFGHGHHGHGFGBHGFBEHHGHGB1C1AAHF/A/?GGDFDDGHHGHFCFEA?GBHHEA00AGGEBFFGE11FCFDBFFA1>1A
@M02197:105:000000000-AN6RF:1:1101:13926:11994 1:N:0:1
GTCGGAAATTGTTCCTCCGCTTATTGATATGCTTAAGTTCAGCGGGTAGTCTTACTTGATTTGAGATCGAGTTGAACAACACATAAAGTGTCGTAAAATCCTGCATCAGTCAGCAATGAGGACAATTATCCTTTATGTTAGCTGCAGCAATAGTAATAATCCTGTTTGACGAGGACTAAATAGATATGCTTTTAGCTCAGATAAAAGTCCAGCTGCACCTGCATTTCAAGCCGCCCGCCTACCGGTGAAGGTTGTTGGGATAGCTCAAGTCCACCCTCCTTTTGAAAAAACAAGAGGAGGTTGAGGTGTTTACTGATACTCAAACAAGCATGCTCTTCGGAATACCAAAGAGCGCAATATGCGTTCAAAGATTCGATGATTCAC
+
BBCCCCCCFFFFGGGGGGGGGGGHHHHHHHHHHHHHHGHHHHHGGGGGGHHHHHHHHHHHHHHHGHHHHDEHGHHHHHHHHGHHHHHHHHHHGGHGHHHHHHGHHHHHHHHHHHHHHGHHHHHGHHHHHHHHHHHHHHHHGFHHHHHHHHHHHHHHHHHHHHHHHHHHHHGGGGGHHHHHHHHHHHHHHHHHHHHHHHGHHHHHHHHHHHHHHGHHGHHHHHHHHHHHHHHGGGGGGGGGFCFFHEHHHGGHGGHHGHHHHHHHHHHHHHFFEGGHHGHGFHGHGGGHHHHHHHHHHHHHHGHHGGGHHFHGHHFGHHGHHHHGHHHHHHHHHGGGGHHHHHHEHHHGGGGGGHHHGGGGGHGGGGGGGGGGFFFFFFFBCBAB
@M02197:105:000000000-AN6RF:1:1101:27435:12032 1:N:0:1
GTCGGAAATTGTTCCTCCACTTATTGATATGCTTAAGTTCAGCGGGTAGTCCTACCTGATTTGAGGTCACATTAATAAGAGATTGTCCAAGTTAATGGATTGTTAGAAGCTAAACATGCTTCACCGTCAATAGCGTAGATAGTTATCACACCAATGAGCAGTAAACAAATAGTTTCGCTAATGCATTTTAGGGGAGCTGACCTCAGATTGTATAGAGTCCAGCAAAAAATACCCCCACATCCAACACTCAACTTGCAAAAAGCTGAAGAGGTTGATATATTAATGACACTCAAACAGGCATGCTCCTCGGAATACCAAGGAGCGCAAGGTGCGTTCAAAGATTCGATGATTCAC
+
CCCCCCCCFFFFGGGGGGGGGGHHHHHHHHHGHHHHHHHHHHHGGGGGGHHHHHHHHHHHHHHHGHHHHHHHHHHHHHGHHHHHHHHHHHHHHHHHHHHGHHHHHHHHHHHHHHGHHGG:HHHHHGHGGGHHGHGGGGGGHHHHHHHHHHHGHHHHGHHHHHHHHHHHHHHHHHGHGGGGGHHHHHHHHHGFHGGGGHHHHHHHHHFHHHHHHHGHHHHGHHHHHHHHGGGGGGGGG3HFEFGFBFGBHHHGGBECHHHFHHHHGFHGHGCGHHFGFHFFHHFGHGD5GHHHGEFFF3FDHEGFGCFFEHHHHHGHHHGGGGECGHCGGE2AGGGGGGGECBFC5FFFFBBA>A
@M02197:105:000000000-AN6RF:1:1101:12300:11817 1:N:0:1
GTCGGAAATTGTTCCTCCGCTTATTGATATGCTTAAGTTCAGCGGGTAGTCTTACTTGATTTGAGATCGAGTTGAACAACACATAAAGTGTCGTAAAATCCTGCATCAGTCAGCAATGAGGACAATTATCCTTTATGTTAGCTGCAGCAATAGTAATAATCCTGTTTGACGAGGACTAAATAGATATGCTTTTAGCTCAGATAAAAGTCCAGCTGCACCTGCATTTCAAGCCGCCCGCCTACCGGTGAAGGTTGTTGGGATAGCTCAAGTCCACCCTCCTTTTGAAAAAACAAGAGGAAGTTGAGGTGTTTACTGATACTCAAACAAGCATGCTCTTCGGAATACCAAAGAGCGCGATATGCGTTCAAAGATTCGATGATTCAC
+
BBBBBBBBFFFFGGGGGGGGGGGHHHGHHHHGGHHHHHHHHHHGGGEEFHHHHHHHHGFHHHHGGFHHHFGHGHHHHGGHHEHHFBFG@FGGGEGFGHHHHHGFGHHFHGHGHGGHHGHEFHHHGHFFFHHHHHHHHGHHFHHHGHHHHGHFHHHHHHHGHHHHHHHGGHGGGGCGHHFCGFHHHHHHFHHHHF:EFHFHHHGHHHHFHHDGHGH9HFHHGFHGHHFHHHHCDGD@1</>//B2@22<G/ECFFF222F?2F?33E?3??/?/FE/2?33F4BFGFB2BG3@F@DF4@4GF31?1F5HGF5HEHHHFHGHHHHHFBHHHGF2GAGFEF5HHHHFGHHHHFCGCGF5H??GGHGGGGGGGGGGFFFFFFF@BA3A
@M02197:105:000000000-AN6RF:1:1101:7282:12196 1:N:0:1
GTCGGAAATTGTTCCTCCGCTTATTGATATGCTTAAGTTCAGCGGGTAGTCCTACCTGATTTGAGGTCACATTAATAAGAGATTGTCCAAGTTAATGGACTGTTAGAAGCTAAACATGCTTCACCGTCAATAGCGTAGATAGTTATCACACCAATGAGCAGTAAACAAATAGTTTCGCTAATGCATTTTAGGGGAGCTGACCTCAGATTGTATAGAGTCCAGCAAAAAATACCCCCACATCCAACACTCAACTTGCAAAAAGCTGAAGAGGTTGATATATTAATGACACTCAAACAGGCATGCTCCTCGGAATACCAAGGAGCGCAAGGTGCGTTCAAAGATTCGATGATTCAC
+
BCCCCCCCFFFFGGGGGGGGGGGHHHHHHHHHHHHHHHHHHHHGGGGGGHHHHHHHHHHHHHGHGHHHHHHHHHHHHHHHHHHHHHHHHHHHHHHHHHHHHHHHHHHHHHHHHHHHHGHHHHHHHGHGGGHHHHGGGGGHHHHHHHHHHHHHHHHHHHHHHHHHHHHHHHHHHHHHHHGHHHGHHHHHHHHHHHHGHGHHHHHHHHHHHHHHHHHHHHHHHHGHHHHGGGGGGGHHHHHGHEHHGFGGHHHHHHHGHHHHHHHHHHHHHHFHHGHHHHHHFFEHHHGEFGHHHHHHHHHHHHGGGGGHHHHHHHGHHHGGGGGHCHHGGGGHGGGGGGGGGGFFFFFFFBBA>A
@M02197:105:000000000-AN6RF:1:1101:16110:12231 1:N:0:1
GTCGGAAATTGTTCCTCCGCTTATTGATATGCTTAAGTTCAGCGGGTAGTCCTACCTGATTTGAGATCGAACGTTCAAAAAGCTGTCTTCACCAAGGAAAGACGTTTATAAGCTCCAGCGAACCTCCGTCACCGAAGGTTACCTGGCAGGCAACCACAAGCGTAAATAGTTATCACACCCGTGACGCCACCAAACACTGGCAGGCTAATTCATTTGAGAGGAGCCGGCTGTGCGCCAGCAAGCCCCCAAGTCCAAGCTCTTCATGGCGAACCACAAGAGTTGAGGTGTTCATGATACTCAAACAGGCATGCCCCTCGGAATAGCCAAGGGGCGCAAGGTGCGTTCAAAGATTCGATGACTCAC
+
CCCCCCCCFFFFGFGGGGGGGGGHHHHHGHHHHHHHHHHHHHHGGGGGGHHHHHGHHHHHHHGHGHHHHGHHGHHHHHHHHGHHHHHHHHHHHHHHGGHHHHHGGGHHHHGHHHHHHHHGGGGGHHHGHHGGHGGGGGHHGHHHHHHHGGGHHHHGGHHHHGFGGGHHHHHHHHHHHHGGGEGGGGGGGGGHHHHHHGGFGHGHHHHHHHHHGFHHHHHGFFGGGHHHGGGGGGGHHHGHGGGGFBGHHHHGHHHGHHHHFHGGGGGHGHGGHHHHHGHHHHHGHFFFFGHFHHHHGGHHFGHHHHHHGGGGGGEHHHHHGGFHHHHGGGGFGFGHGGGGGGGGGGGGEBGFFBFFFFCCCCC
@M02197:105:000000000-AN6RF:1:1101:16257:12298 1:N:0:1
GTCGGAAATTGTTCCTCCGCTTATTGATATGCTTAAGTTCAGCGGGTAGTCCTACCTGATTTGAGGTCACATTAATGATGATTTGTCCAAAGACAGTTGGAAAGCTGAACTGCCCCTCACATTCATAAGCATAGATAGTTATCACACCAATGAGCAAGGTTGTTCTGCTAATGCATTTCAGGGGAGCTGAGCCTTTTGAAAGGCCAGCAAACCCCCACATCCAAACCCCTCTCAAAAAAGAAAAGGGTTGATTATATTAATGACACTCAAACAGGCATGCTCCTCGGAATACCAAGGAGCGCAAGGTGCGTTCAAAGATTCGATG
+
BCCCCBCDFFFFGGGGGGGGGGGHHHHGHHHHHHFHHHHHHHHGGGGGGHHHHHHHGHHHHHHHGHHHHHHHHGHHHHHHHHHHHHHHHHHHHGHHHHHHHHHHHHHHHHHGHHHGHGHHHHHHHHHHHHHHHHHHHHHHHHHHHHHHHHHHHHHHHHHHHHHHHHHHHHHHHHHHHHHHHGHHHHHHHHHGHHHHHHHHHHHHHHHGHHHHGGHGGHHHGGGGGGGGGGGGGGHHHHHHHHHHGHHGHGHGHHHHGHHHHHHHHGFHHHHHHHGHHGHGGGGGHGHHFGFHFHHGGGGGHHHGGGGGGGGGGFFBBFFFCCCBC
@M02197:105:000000000-AN6RF:1:1101:5469:12536 1:N:0:1
GTCGGAAATTGTTCCTCCGCTTTTTGATATGCTTAAGTTCAGCGGGTAGTCCTACCTGATTTGAGGTCAAATTTGATATGTGAGGTTTGTCTGAAGACCATTGTGAGCGGGCTTTCAAGATCGGCAAGAGACAGCACAACATGATTATCACACTGACGTCCGAAATGAATGGGGATTCCGCTGATGCATTCAAGAGGAGCCGACTGACGCCAGCACGCTCCAAATCCAAAGCTCTGATCAAAAACAAAATCAATCAGAGTTTGAGAATTTAGTGACACTCAAACAGGCATGCTCCTCGGAATACCAAGGAGCGCAAGGTGCGTTCAAAGATTCGATGATTCAC
+
BBCCCCCDFFFFGGGGGGGGGGGHHGGHHHHHHGHHHHHHHHHGGGGGGHHHHHGHHHHHHHHHGHHHHHHHHHHGFHHHGHHHHHHGGGHHHHHHHHHHHHHHHHHHGGGGGHHHHHHHHHHGGGGGHHHHGHHHHHHGHHHGHHHHHHHHHHHHHGGGHGGGGHHHHHGHHGGGHHHHGGGGHHHHHHHHHHGGGGGGGHHGGGGGGGGGFFFGHHFFHHHHFHHHHHGFHHHHHGGGHHHHHHHHG3FGHHFHHHFFGHHHHHHGHGHGGEFGFGHHHGFHHHHHHGEE?GGE3F5HGHHFFHHGFEEGGHHFF?E?FFGGGGGGEBB4FFFFFFBBBAB
@M02197:105:000000000-AN6RF:1:1101:26341:12656 1:N:0:1
GTCGGAAATTGTTCCTCCGCTTATTGATATGCTTAAGTTCAGCGGGTAGTCCTACCTGATTTGAGGTCAAACGTCAAGAAAGAAGACGGGCCGTTGGGCGGGTCGACGTGTTAGAGGCGCGAGACCTTCATTCATGCGCTTCAGCGAACGGCGATCATTATCACGCCGAAAGCCTTGTCGCGCAAAGTCGAAAGTCGACCGCAAGCCGATTCATTTAAGGAGAGCCCGAGTCCTGGACGAATCCAAGTCTCCGGCAGCCCCCAACATCCAAGCACCCGCTCGAAGCAAATCGAGAGGGGTTGAGAATTTACTGACACTCAAACAGGCATGCTCCTCGGAACACCGAGGAGCGCAAGGTGCGTTCAAAGATTCGATGATTCAC
+
CCCCCBBBFFFFGGGGGGGGGGGHHHHHHGCHHHHFHHHHHGHGGGFGGHHHHHHHHHHHHHHHGHHHHHHHGGGGGHHHHGHHHHHGGGGGGGGGHGHGGGGGGGGGGGHHHHGHHGGGGGGGGGHHHHHGHHHHHGGGGGGGGGCGGGGGFDFFFFFFFFFFFFFFDFFFFFFFFFFFFFFFFFFFFFFFFFFFFFFFFFFFGFFFFFFGFFFGGGGGHGGGGFFHFHHHHFFGHEGHHEHGHFEGGGCGHGG?GGGCFHHFHFG?GHHGGGGGGGHHGHHFGHGHBGGHGFGGGHHHFGHHHGF@5HHHHGF5EHHHHHHHHGHHHHFEGEAGHHGGGGGGHFFGGGGHHHHGGGGHGGGGGGGGGFFFFFFFFBBABB
@M02197:105:000000000-AN6RF:1:1101:24815:12764 1:N:0:1
GTCGGAAATTGTTCCTCCGCTTATTGATATGCTTAAGTTCAGCGGGTAGTCTTACTTGATTTGAGATCGAGTTGAACAACACATAAAGTGTCGTAAAATCCTGCATCAGTCAGCAATGAGGACAATTATCCTTTATGTTAGCTGCAGCAATAGTAATAATCCTGTTTGACGAGGACTAAATAGATATGCTTTTAGCTCAGATAAAAGTCCAGCTGCACCTGCATTTCAAGCCGCCCGCCTACCGGTGAAGGTTGTTGGTATAGCTCAAGTCCACCCTCCTTTTGAAAAAACAAGAGGAGGTTGAGGTGTTTACTGATACTCAAACAAGCATGCTCTTCGGAATACCAAAGAGCGCAATATGCGTTCAAAGATTCGATGATTCAC
+
DDDDDCBCFFFFGGGGGGGGGGGHHHGHHHHHHHHHHHHHHHHGGGFGGHHHHHHHHHHHHHHHGHHHHGGHGHHHHHHHHGGHHHHHHHHHGGHHHGHHHHHHGHHHHHHHHHHHHHHHHHHHHHGHHGHHHHHHHHHHHHHHHHHHHHHHGHHHHHHHHHHGHHHHHHFGGGGHHHHHHGHHHHHHHHHHHHHHHHHHHHHHHHHHHHHHHGGHHHHHGHGHHHHHHHHGGGGGHGGGGGGHFFHHHGHHGGFHHHGHHFHHGHHHHHGFAGGHHGHHHHHHGGHHHHHHHHHHHHHHHHHHGGHHHHHGGHGFGFGHHFHFHHHFHHHGHGGGGHHHHHHHHHHHEGGGGHHGHGGGGHGGGGGGGGGGFFFFFFFAACBB
@M02197:105:000000000-AN6RF:1:1101:20975:12740 1:N:0:1
GTCGGAAATTGTTCCTCCGCTTATTGATATGCTTAAGTTCAGCGGGTAGTCCTACCTGATTTGAGATCGAACGTTCAAAAAGCTGTCTTCACCAAGGAAAGACGTTTATAAGCTCCAGCGAACCTCCGTCACCGAAGGTTACCTGGCAGGCAACCACAAGCGTAAATAGTTATCACACCCGTGACGCCACCAAACACTGGCAGGCTAATTCATTTGAGAGGAGCCGGCTGTGCGCCAGCAAGCCCCCAAGTCCAAGCTCTTCATGGCGAACCACAAGAGTTGAGGTGTTCATGATACTCAAACAGGCATGCCCCTCGGAATAGCCAAGGGGCGCAAGGTGCGTTCAAAGATTCGATGATTCAC
+
CDDCCCBCFFFFGGGGGGGGGGGHHHHHHHGHHHHHHHHHHHHGGGGGGHHHHHHHHHHHHHHHGHHHHGHHGHHHHHHHHGHHHHHHHHHHHHHHGHHHHHHGCGHHHHHHHHHHHHHGGGGGHHHGHHGGHGGGGGGHHHHHHHGHGGGHHHHGGHHHHGGGGHHHHHHHHHHHHHGGGEGGGGGGGGGGGGGGGGHHHHHHHHHHGHHHHHHGHHHGFFFFFHHHFGFFGGFHGHGHGGCFHHHHHGFGHHHGHFHHFHGGGGGHGFGGGGHGHHHGGHGGHHHFHGGGHHHGEGHHGFGG3GHHGGGGGGGHHHHHHCHHCHHGGGGGGHHHGGGGCGGGGGGGGGGFFFFFFBA3BAA
@M02197:105:000000000-AN6RF:1:1101:17003:12702 1:N:0:1
GTCGGAAATTGTTCCTCCGCTTATTGATATGCTTAAGTTCAGCGGGTATCCCTACCTGATCCGAGGTCAACCTGAAAAGGATGATTGGTTGTCGGCTGGCGCCGGCCGGGCCTACAGAGCGGGTGACAAAGCCCCATACGCTCGAGGACCGGACTCGGTGCCGCCGCTGCCTTTCGGACCCGTCCCCGGGGGGACGGAGCCCAACACACAAGCCGTGCTTGAGGGCAGCAATGACGCTCGGACAGGCATGCCCCCCGGAATACCAGGGGGCGCAATGTGCGTTCAAAGATTCGATGATTCAC
+
CCDCDCCCFFFFGGGGGGGGGGGHHHHHHHHHHHHHHHHHHHHGGGGGHHHHHHHHHHHHHHHGGG;HHHHHHHFHHHHGF:HHHHHHHHGGHGGGGGGGGGGGGGGGGGGGGGHHHHHHGGGFGHHHHHGHHHGGHHHHGGGGGGGGHGGGGGGGGGEGGGGGFFFFFFFFFFFFFFFFFCFFFFFFGGGGGGGGGFGGFGGGGFFFGGGGGGHHHHHHHGHHHGHHHHHGGGGGGGGHHHHHGHHHGGGGGGGHGHHHHHHGGGGGGGGHGHHEGFGHGGGGGGGGGGFFFFFFFCCCBC
@M02197:105:000000000-AN6RF:1:1101:20511:13056 1:N:0:1
GTCGGAAATTGTTCCTCCGCTTATTGATATGCTTAAGTTCAGCGGGTAGTCTTACTTGTTTTGAGATCGAGTTGAACAACACATAAAGTGTCGTAAAATCCTGCATCAGTCAGCAATGAGGACAATTATCCTTTATGTTAGCTGCAGCAATAGTAATAATCCTGTTTGACGAGGACTAAATAGATATGCTTTTAGCTCAGATAAAAGTCCAGCTGCACCTGCATTTCAAGCCGCCCGCCTACCGGTGAAGGTTGTTGGGATAGCTCAAGTCCACCCTCCTTTTGAAAAAACAAGAGGAGGTTGAGGTGTTTACTGATACTCAAACAAGCATGCTCTTCGGAATACCAAAGAGCGCAATATGCGTTCAAAGATTCGATGACTCAC
+
BBCCCCCCFFFFGGGGGGGGGGGHHHHHHHHGHHHHHHHHHHHGGGGGGHHHHHHHHHHHHHHGGHHHHGGHGHHHHHHHHGHHHHHHGHHHGFHHHHHHHHHHHHHHHHHHHHHHHHHHHGHHHHHHHHHGHHHHHHHHGHHHHHHHGHHHHGHHFHHHHHHHHHHHGHGGGGGHHHHHHHHHHHHHHHHHHHHHHHHHHHHGHHGEHHHHHHHHHHHHHHGHHHHHHGHGGGGGGFAGGGGHHHHHHGHHGGHHHHHHHHHHFHHHHHGFGGGHHFFFFGGHGGHHGHHHHGHHHHHHFHGGGHHHHHHGHHHEHHGHHHHHHHHGHHHHGGGGGHHHGHHHHHGHHGGGGHHHHGGGGHGGGGGGGGGGFFFFFFFCCCBC
@M02197:105:000000000-AN6RF:1:1101:28848:13026 1:N:0:1
GTCGGAAATTGTTCCTCCGCTTATTGATATGCTTAAGTTCAGCGGGTAGTCCTACCTGATTTGAGGTCACATTAATAAGAGATTGTCCAAGTTAATGGACTGTTAGAAGCTAAACATGCTTCACCGTCAATAGCGTAGATGGTTATCACACCAATGAGCAGTAAACAAATAGTTTCGTTAATGCATTTTAGGGGAGCTGACCTCAGATTGTATAGAGTCCAGCAAAAAATACCCCCACATCCAACACTCAACTTGCAAAAAGCTGAAGAGATTGATATATTAATGACACTCAAACAGGCATGCTCCTCGGAATACCAAGGAGCGCAAGGTGCGTTCAAAGATTCGATGATTCAC
+
BBBBBBADFFFFGGFGGGGGGEGHFHHFHHGBHHHHHFHHFFHGEGFGGH5FH5FHHHGHHGFHGHHFFGFHHHHGGFFGHHHHHHFHHHHHHGFHHHHHHEFHHGHHHEFFHHFHHGHGHHE;HGHGGDFFHFGGGGGHHHHFHHHHHHHHHHHGFHHHHHHHHHHHHHHHGFHGHGGGFHGHHHHHHHHHHGGGGFHGGHGFHGFFHHHHHHHHHHHHHGHHHFFGGGGGFFF?FE11EEHHG@GGHGFGEFHGHHHHHHHHHHHGGD1FFBGFHHFGEHHHHGF1GHHHHHGGBBHGG/AEE?EGBFFGF1GBHFEEA0AFHHGE0?CACFGGGGFCFGC13FD3FA>111
@M02197:105:000000000-AN6RF:1:1101:25301:13169 1:N:0:1
GTCGGAAATTGTTCCTCCGCTTATTGATATGCTTAAGTTCAGCGGGTAGTCCTACCTGATTTGAGGTCAAATTTGATATGTGAGGTTTGTCCGAAGACCATTGTGAGCGGGCTTTCAAGATCGGCAAGAGACAGCGCGACATGATTATCACACTGACGTCCGAAATGAATGGGGATTCCGCTGATGCATTCAAGAGGAGCCGACTGACGCCAGCACGCTCCAAATCCAAAGCTCTGATCGAAAACAAAATCAATCAGAGTTTGAGAATTTAATGACACTCAAACAGGCATGCTCCTCGGAATACCAAGGAGCGCAAGGTGCGTTCAAAGATTCGATGATTCAC
+
CCCBB@ABFFFFGGGGGGGGGGGHHHHHHHHHHHHHHHHHHHHGGGEGGHHHHHHHHHHHHHHHGHHHHHHHHHHHHHHHHHHHHHHHGHHHGGGGGHHHHHHHHHHHGGGGGHHHHHHGHHHGGGGGHGHHHHHGGGGGGGHHHHHGHHHHHHGHHGGGGHGHGHHHHHHHHHGGGGGGGGGHGGHHGHHHHHHGGGGGGHHGGGGGGFHGGFGFHFHFHHHHHFHHHHHFHHGHGGGHHHHGHHHHHFGHHHHHHHHGGHHHHHHHHHHHHHHHGGGHHFGEHHHGHHHGGGCGFGHHHFDHHHHGGCEEGBGBGGGGHGGGGGGGGGGFFFFFFFBAABB
@M02197:105:000000000-AN6RF:1:1101:2351:13163 1:N:0:1
GTCGGAAATTGTTCCTCCGCTTATTGATATGCTTAAGTTCAGCGGGTATCCCTACCTGATCCGAGGTCAACCATAGAAAAATTGGGGTTGCTGGCCAGTAACCTTCAGGGACCTATAGCGAGAAATGTACTACGCTCAGGACCTAAAGGCACCGCCACTGTTTTTAAGGCCTGCCGTTGCCAGCAGGGCCCAATACCAAGCAGAGCTTGAGGGTTAAATGACGCTCGAACAGGCATGCCCCCCGGAATACCAAGGGGCGCAATGTGCGTTCAAAGATTCGATGATTC
+
BABB@@BBFFFFGGGGGGGGGGGHGHHHFHHHHHHHHHHHHHHGGGAEHBGH:HF0HHH9H8HGGG8HBF4:F<F:HHHH1;<HGH::GGHHH9G9G;:GDHFG:HGEGEGGD:::HE:8G9GFHH/GFGH;FFGE9AG.;H:*HFHH;HFHCFFCDGEGGFHGGHGGFFGCGHGGGEGGGGHHGGHGGHHGHHHGFHGHHGHHHHHHHHGHHFHGHHFGDFDGDDHFHHFHFHFCCGGEE2BBHHGHGGG2HGFEGDGHGGFFEEAFFFGGGFCFFFFFFFA33AA
@M02197:105:000000000-AN6RF:1:1101:16169:13355 1:N:0:1
GTCGGAAATTGTTCCTCCGCTTATTGATATGCTTAAGTTCAGCGGGTAGTCCTACCTGATTTGAGGTCAAACGTCAAGAAAGAAGACGGGCCGTTGGGCGGGTCGACGTGTTAGAGGCGCGAGACCTTCATTCATGCGCTTCAGCGAACGGCGATCATTATCACGCCGAAAGCCTTGTCGCGCAAAGTCGAAAGTCGACCGCAAGCCGATTCATTTAAGGAGAGCCCGAGTCCTGGACGAATCCAAGTCTCCGGCAGCCCCCAACATCCAAGCACCCGCTCGAAGCAAATCGAGAGGGGTTGAGAATTTACTGACACTCAAACAGGCATGCTCCTCGGAACACCGAGGAGCGCAAGGTGCGTTCAAAGATTCGATGATTCAC
+
BBCCBDADFFFFGGGGGGGGGGGHHHHHGHHGHHHHHHHGHHHGGGGGGHHGHHHHHHHHHHHHGHHHHHHHGGHGGHHHHHHHHHHGGGGGGEGGEGHGGGGGGGGGGGHHHHHHHGGGFGGGGGHHHHHHHHHHGGGGGGGGGGGGGGGGFFFFFFFFFFFFFFFFFFFFFFFFFFFFFFFFFFFFFFFFFFFFFFFFFGFFGGGGFFFGFFGGGFFFFEGGGGGHFHFGHGGGFGGHHHHHHHGDDGGGHEGGGGGGEHHHHHHGHHHGGEGGGGHGGHHHHHGHHHGGHGGGGFHHHHHHHHHHGFHHHHGFGHHHFHHGHHHGHGGGGGGGHHDDGEFEHHCGGFGHHHGGGGGGGGGGGGGGGGFFFFFFFBBBBB
@M02197:105:000000000-AN6RF:1:1101:26299:13394 1:N:0:1
GTCGGAAATTGTTCCTCCGCTTATTGATATGCTTAAGTTCAGCGGGTAGTCTTACTTGGTTTGAGATCGAGTTGAACAACACATAAAGTGTCGTAAAATCCTGCATCAGTCAGCAATGAGGACAATTATCCTTTATGTTAGCTGCAGCAATAGTAATAATCCTGTTTGACGAGGACTAAATAGATATGCTTTTAGCTCAGATAAAAGTCCAGCTGCACCTGCATTTCAAGCCGCCCGCCTACCGGTGAAGGTTGTTGGGATAGCTCAAGTCCACCCTCCTTTTGAAAAAACAAGAGGAGGTTGAGGTGTTTACTGATACTCAAACAAGCATGCTCTTCGGAATACCAAAGAGCGCAATATGCGTTCAAAGATTCGATGATTCAC
+
CBCCDCCCFFFFGGGGGGGGGGGHGHGHHHGHHHHHGHHHHHHGGGEEGHHHHHHHHHHHHHGHGHHHHGGHGHHHHHHHHGHHHHHHHHFHGGHHHHHHHHHHHHHHHHHHHHHHHGHHHHHHHHHHHHHHHHHHHHHHFHHHHHHHHHHHHHHHHHHHHHHHHHHHHHGGGGGHHHHHHHHFHHHGHHHHHHHHHHHHHGHHHHHHHHHGHHHHHHHHHGHHHHHHHHHGGGGGGGGFCDDHHGHHGGHHGGGGHHGHHGHGHHFHHHEF?GGHHGHGHFHHGGHGHHHGFGHHHHHHFHHHGHHHHHHHHGHGFFGHHGHGGHHFEHHHEGGGGHHHGHFFHHHHGGGGGHGHGGGFEHEBGGGGGGGGFBFFFFFBBBBB
@M02197:105:000000000-AN6RF:1:1101:8939:13416 1:N:0:1
GTCGGAAATTGTTCCTCCGCTTATTGATATGCTTCCTCCGCTTATTGATATGCTTAAGTTCAGCGGGTAGTCCTACCTGATTTGAGGTCAAACGTCAAGAAAGAAGACGGGCCGTTGGGCGGGTCGACGTGTTAGAGGCGCGAGACCTTCATTCATGCGCTTCAGCGAACGGCGATCATTATCACGCCGAAAGCCTTGTCGCGCAAAGTCGAAAGTCGACCGCAAGCCGATTCATTTAAGGAGAGCCCGAGTCCTGGACGAATCCAAGTCTCCGGCAGCCCCCAACATCCAAGCACCCGCTCGAAGCAAATCGAGAGGGGTTGAGAATTTACTGACACTCAAACAGGCATGCTCCTCGGAACACCGAGGAGCGCAAGGTGCGTTCAAAGATTCGATGACTCAC
+
BBBBB?ADFFFFGGGGGGGGGGGHHGHHHHHHHHHHHHHGGGGGHHHHHHHHHHHHHHFHHFHHGGGGGGHHHHHHHHHHHHHHGGGHHHHHHGHHGGHHHGHHGHHGGDFGGGGGGHGHGGGFGGGGGDGFGHHHHHGGGGGGGGGGGGFGGGGGGGGGGGGGGGGFFFFFFFFFFDFFFFFFFFFFFF;DFFFEFFFFFFFFFFFF/BEFFFFFFFFFFFFAGGFFFGGGGFFFFFGGGHH?GCGGGCEAFHG?DGGHHHGHHHFFCCGGGHGGDGCGDFHHHHFGGHHHGCGGGCFBFGHHHGHGHHFGHEGGGGHHGHHHHGHHHGHHHG5FBFBGHHHHHGHHHHHGGGGGGHGGGGGGGFFAGGGGHHHHGGGGHGGGGGGFGGGFFFFFFFBBAAA
@M02197:105:000000000-AN6RF:1:1101:16321:13491 1:N:0:1
GTCGGAAATTGTTCCTCCGCTTATTGATATGCTTAAGTTCAGCGGGTAGTCTTACTTGATTTGAGATCGAGTTGAACAACACATAAAGTGTCGTAAAATCCTGCATCAGTCAGCAATGAGGACAATTATCCTTTATGTTAGCTGCAGCAATAGTAATAATCCTGTTTGACGAGGACTAAATAGATATGCTTTTAGCTCAGATAAAAGTCCAGCTGCACCTGCATTTCAAGCCGCCCGCCTACCGGTGAAGGTTGTTGGGATAGCTCAAGTCCACCCTCCTTTTGAAAAAACAAGAGGAGGTTGAGGTGTTTACTGATACTCAAACAAGCATGCTCTTCGGAATACCAAAGAGCGCAATATGCGTTCAAAGATTCGATGATTCAC
+
CCCCCCCCFFFFGGGGGGGGGGGHHHHHHHHHHHHHGHHHHHHGGGGGGHHHHHHHHHHHHHHHGHHHHGGHGHHHHHHHHGHHHHHHHHHHGGHHHHHHHHHHHHHHHHHHHHHHHHHHHHHHGHHHHHHHHHHHHHHHGHHHHHHHHHGHHFGHHHHHHHHHHHHHHGGGGGGHGHHHHHHHHGHGGHHHHHHHGHHHHHHHHHGGGHGHGHHHHHHHHHHHHHHGHGGGGGGGHGDCCGFFFHHHHGHEGDFHHGHHHHHHEHHHHHFFEGGHEGEGHHHHGGGHGHHHHHHGGHHHHFGHGGHHHHHFHHFHHHGHHGHHHHHGHHHGHGGGGHFHHHHHHHHHHGGGGHHHHGGGGHGGGGGGGEGGFFFFFFFBBBBB
@M02197:105:000000000-AN6RF:1:1101:23883:13621 1:N:0:1
GTCGGAAATTGTTCCTCCGCTTATTGATATGCTTAAGTTCAGCGGGTAGTCTTACTTGATTTGAGATCGAGTTGAACAACACATAAAGTGTCGTAAAATCCTGCATCAGTCAGCAATGAGGACAATTATCCTTTATGTTAGCTGCAGCAATAGTAATAATCCTGTTTGACGAGGACTAAATAGATATGCTTTTAGCTCAGATAAAAGTCCAGCTGCACCTGCATTTCAAGCCGCCCGCCTACCGGTGAAGGTTGTTGGGATAGCTCAAGTCCACCCTCCTTTTGAAAAAACAAGAGGAGGTTGAGGTGTTTACTGATACTCAAACAAGCATGCTCTTCGGAATACCAAAGAGCGCAATATGCGTTCAAAGATTCGATGATTCAC
+
BBBBCCCCBFFFGGGGGGGGGGGHHHHGHHHHGHHGHHHCHHHGGGGGGHHHHHHHGHHHHHHHGHHHGGGHGHHHHGHHHGHHHHHHFGGGGGHHHHHHHHHGHHHHGHHHGGHGHHHHHHHHHHHGHHEHFHHHGHHH3DGGFHHHGHHHHGHGFFHHG:HHHHHGHGGGGGGFGHGHHHGHHHHGHGHHFHEEHHHGHHHHHHHGHFFHGBHGHHFHHHHHHHGGGHGGGFGGHEGGFCGHGBHHHGHHFE?2GGBHHFFEHFHFGEFGFGFECDHGGHHHGGHHDFGHHFHHHHHHHHFHEGFGFGHGHHHGBGAHHHG1G5HFHHGFFDEEGHHGFDFFHHHDDFGECGHGHGGGFGGGGGGFGAFE4CFF5FFAA>>A
@M02197:105:000000000-AN6RF:1:1101:22275:13599 1:N:0:1
GTCGGAAATTGTTCCTCCGCTTATTGATATGCTTAAGTTCAGCGGGTATCCCTACCTGATCCGAGGTCAACCATAGAAAAATTGGGGTTGCTGGCCAGTAACCTTCAGGGACCTATAGCGAGAAATGTACTACGCTCAGGACCTAAAGGCACCGCCACTGTTTTTAAGGCCTGCCGTTGCCAGCAGGGCCCAATACCAAGCAGAGCTTGAGGGTTGAAATGACGCTCGAACAGGCATGCCCCCCGGAATACCAAGGGGCGCAATGTGCGTTCAAAGATTCGATGATTCAC
+
AAABCCCCFFFFGGGGGGGGGGGHHHGHHHHHHHHHHHHHHHHGGGFGHHHHHHHH;<<<HHHGGGGHH;H<G<H<HHHHH;<HHHGGGFHHHHG:HGHHHHHHH::GG:GGG:HHHHHGG9GGHHHH;HH0HGGGGGH;HHH:HHHHGH<HFGGGGGGGHHHHGGHGHHHHGHHGGGGGHHGGHHHHHHHHHHHGHHHHHHHHHHHGHHGHHFHHHHGGGGGGHHGHHHHHHHHHGGGGGGGHHHHHHHHHHHGGGGGHHHHGGGGHGCGGGGGFGGCFFFFFFBAAAA
@M02197:105:000000000-AN6RF:1:1101:19696:13701 1:N:0:1
GTCGGAAATTGTTCCTCCGCTTATTGATATGCTTAAGTTCAGCGGGTAGTCTTACTTGATTTGAGATCGAGTTTACAAGTTCTTTTTTACGGAACGAGTTTACCTGCAATCAGCCTTGGTAGTCATTCAACCTTTATATAAGCTGAAGCAAGAATAATAATCCGTTTGACAGGACTAAATAAATATGCTTTTAGCTCAGAAGAATGTCCAGCTGCACCTGCATTTCAAGCAACCCTTCTCTTTCTGACGAAGGAGTTGGGATTGCTCAAGTCCAATTCTTTACAATAGAGTAGAGATTTGAGATGTTTACAGATACTCAAACAAGCATACTCTCCGGAATACCAGAGAGTGCAATGTGCGTTCAAAGATTCGATGACTCAC
+
CCCCCCCCFFFFGGGGGGGGGGGHHHHHHHHHHHHGHHHHHHHGGGEGGHHHHHHHHHHHHHHHGHHHGGGHGHHHHHHHHHHHHHHGHHGGGGGGGGGGHHHHHHHHHHHHHHHHHHHHHHHHHHHHHHHHHHHHHHHHHGGHHHHHHHHHHHHHHHHHHHHHGHHHHHHHHHHHHHHHHHHHHHHHHHHHHHHHHHHGHHHHHHHHHHHHHHHHHHHHHHHHHHGHHGGHGHGHHHHHHHGGHGHHHHHHHHGHHHHHGHHHHFFHHHGGHHHHHHHHHFGHHHHHHHHHHHHHHHHHHHGHHHHHHHHHHGHGGHHHHGHHGGHHFGGGGGHHHHHHFHHGHHHHHHHGHHGGFGHGGGGGGGGCGFFFFFFFCBBAA
@M02197:105:000000000-AN6RF:1:1101:8325:13722 1:N:0:1
GTCGGAAATTGTTCCTCCGCTTATTGATATGCTTAAGTTCAGCGGGTAGTCCTACCTGATTTGAGGTCAAATTTGATATGTGAGGTTTGTCCGAAGACCATTGTGAGCGGGCTTACAAGATCGGCAAGAGACAGCGCAACATGATTATCACACTGACGTCCGAAATGAATGGGGATTCCGCTGATGCATTCAAGAGGAGCCGACTGACGCCAGCACGCTCCAAATCCAAAGCTCTGATCAAAAACAAAATCAATCAGAGTTTGAGAATTTAATGACACTCAAACAGGCATGCTCCTCGGAATACCAAGGAGCGCAAGGTGCGTTCAAAGATTCGATG
+
3AABB3ADFFFFGGGGGGGGGGGHHHHHHGHHGHHHHHGHHHHGGGGGGHHHGHHHHHHHHHGHGHHHHGHHHHHHHGHGHHHHGFGHGGHHGGGGGHHHHHHHGGEGGGGGGHHGHFHHHHHGGGGFHHHHHHHGGGGGGHHHHHHHHHHHGGHHHGGGHHHGHHHHHHGHHHGGHHHHGGHHGHHGHGHHHHHGGGGGGGHGGGGGGHHGGGGGHHGHHFHHHHFHHHHHHHHHHGEEHHFHGHHHHHHHHGHHHHHHHHHHHHHHHHHFHHGGBFDHGHHFHGHGHHHGGGGGHGHHHGHHHHHGGFGGFG4CGGGGGGGFGFFFBFFFBBAAA
@M02197:105:000000000-AN6RF:1:1101:15924:13954 1:N:0:1
GTCGGAAATTGTTCCTCCGCTTATTGATATGCTTAAGTTCAGCGGGTAGTCCTACCTGATTTGAGGTCAAACGTCAAGAAAGAAGACGGGCCGTTGGGCGGGTCGACGTGTTAGAGGCGCGAGACCTTCATTCATGCGCTTCAGCGAACGGCGATCATTATCACGCCGAAAGCCTTGTCGCGTAAAGTCGAAAGTCGACCGCAAGCCGATTCATTTAAGGAGAGCCCGAGTCCTGGACGAATCCAAGTCTCCGGCAGCCCCCAACATCCAAGCACCCGCTCGAAGCAAATCGAGAGGGGTTGAGAATTTACTGACACTCAAACAGGCATGCTCCTCGGAACACCGAGGAGCGCAAGGTGCGTTCAAAGATTCGATGATTCAC
+
CDDDDCCDFFFFGGGGGGGGGGGHHHHHHHHHHHGHHHHHHHHGGGGGGHHHHHHHHHHHHHHHGHHHHHGHGHHGGHGHHHHHHHHGGGGGGGGGHGHGGGGGGGGGGGHHHHGHHGGGGGGGGGHHHHHHHHHHHGGGGGGGGGGGGGGGFFFFFFFF9FFFFFFFFFFFFFFFFFFFFFFFFFFFFFFFFFFFFFGFFFGGGGGGGGGGGGHHHHGGHHGDEFFFGHHHHGGGHGHHGHHHHHGGGGGGHGGGGGGDAHHHHHFGHHHGGGGGGGHHGHHHHHGHHHGHHGGGGHHHHHGHHHHGHFHHHHHGGHHHHFHHFGHGHHEFGEGGHGGGGGGGHHGGGGGHHHHGGGGHGGGCGGGGGFFFFFFFFA?A>?
@M02197:105:000000000-AN6RF:1:1101:3934:13883 1:N:0:1
GTCGGAAATTGTTCCTCCGCTTATTGATATGCTTAAGTTCAGCGGGTAGTCTTACTTGATTTGAGATCGAGTTGAACAACACATAAAGTGTCGTAAAATCCTGCATCAGTCAGCAATGAGGACAATTATCCTTTATGTTAGCTGCAGCAATAGTAATAATCCTGTTTGACGAGGACTAAATAGATATGCTTTTAGCTCAGATAAAAGTCCAGCTGCACCTGCATTTCAAGCCGCCCGCCTACCGGTGAAGGTTGTTGGGATAGCTCAAGTCCACCCTCCTTTTGAAAAAACAAGAGGAGGTTGAGGTGTTTACTGATACTCAAACAAGCATGCTCTTCGGAATACCAAAGAGCGCAATATGCGTTCAAAGATTCGATGATTCAC
+
CCCCCCBBFFFFGGGGGGGGGGGHHHHHHGHHHHHHHHHHDHGGGGGGGHHHHHGHHGHHHGHHGHHHHGGFGHHHHHGHHEHFHHHHHHHHGGHHHHHHHHHHHHHHHHHHHHHHHHHHGHHHHHHGHHHHHHFGHHHHFHHGHHHGHHHGHHHHHHHHGHHHHHHHGHGFFGFHHHHHHHHHHHHHHHHHHHGFHHHHFHGHFHHHHHHGHHHFGHHHHGHHHHHHHHHGGGFCEGGBCGDGFEHHGGHHEGHFHHHGHGHHHGHHHGCFEGGHFEG@@4FHGGHHHGHHHGHEGHHHBFGHEFFHEHHHHHHHHHGFHHGEHGHHHHHHHCGFFHHHHHGCGHHHHGGGGHGHHECGGHGGGFGGGEGFFFFFFFFAAA>A
@M02197:105:000000000-AN6RF:1:1101:26009:13927 1:N:0:1
GTCGGAAATTGTTCCTCCGCTTATTGATATGCTTAAGTTCAGCGGGTAGTCCTACCTGATTTGAGGTCAAACGTCAAGAAAGAAGACGGGCCGTTGGGCGGGTCGACGTGTTAGAGGCGCGAGACCTTCATTCATGCGCTTCAGCGAACGGCGATCATTATCACGCCGAAAGCCTTGTCGCGCAAAGTCGAAAGTCGACCGCAAGCCGATTCATTTAAGGAGAGCCCGAGTCCTGGACGAATCCAAGTCTCCGGCGGCCCCCAACATCCAAGCACCCGCTCGAAGCAAATCGAGAGGGGTTGAGAATTTACTGACACTCAAACAGGCATGCTCCTCGGAACACCGAGGAGCGCAAGGTGCGTTCAAAGATTCGATGATTCAC
+
BCCCBBBCFFFFGGGGGGGGGGGHHHHHHHHHHHHHHHHHHHHGGGFGGHHHHHFHHHHHHHHHGHHHHHHHGHHGGHGHHHHHGHHGGGEGGGGGHGHGGGGGGGGGFGHHGHGHHGGGGGGGGGGHHFHHHGGHHGGGGGGGGGGGGGGGFFFFFFFFFFFFFFFFFFFFFFFFFFFFFFFFFFFFFFFFFFFFDADFFFFFGGGGFFFGGFFGGGGFFFFGGGFGHGHGHGGGHGHGGHHHHHGGGGGGGGGGGGGGHEHHHGHGHHHGGGGEEEGAGHHHHHGGHHGHHGGGGHFHHHHHHHHHHGHGHHHHFGHHFHHGHHHHEHEGGGGGHHGFGFEFEHGGGGGGGHHGGGGHGGGGGGGGGGFBBFFFFBBBBB
@M02197:105:000000000-AN6RF:1:1101:6485:14088 1:N:0:1
GTCGGAAATTGTTCCTCCGCTTATTGATATGCTTAAGTTCAGCGGGTAGTCCTACCTGATTTGAGATCGAACGTTCAAAAAGCTGTCTTCACCAAGGAAAGACGTTTATAAGCTCCAGCGAACCTCCGTCACCGAAGGTTACCTGGCAGGCAACCACAAGCGTAAATAGTTATCACACCCGTGGCGCCACCAAACACTGGCAGGCTAATTCATTTGAGAGGAGCCGGCTGTGCGCCATCAAGCCCCCAAGTCCAAGCTCTTCATGGCGAACCACAAGAGTTGAGGTGTTCATGATACTCAAACAGGCATGCCCCTCGGAATAGCCAAGGGGCGCAAGGTGCGTTCAAAGATTCGATGATTCAC
+
BBBBB@BBFFFBGGGGGGEEGGGHHHFHFHHHHHHHGGHHHFHGGGGAFGHHHHGHHHHHHHGHGHHFFGHHGFGHHHHHHGGHHFGGFHHFHHGHGHEGHHHGFGHHHGHHHDGHHFHGGGCGHHHGHHGGHGCCBDHHHCGFHHGHGGGHHHBFFHHHHGGGGGGFHHHHGHGGHHGGGGGGGGGGGEFGHHHGHHGGHHGGGGHHHFGFFFFHGFFFFFFFFFFFFGFFGGHHDG@/CGGGHBHGD1BGGHHGG1B1BG/?E/EFFGGHHGGHFHFC1HEGHFGGD1GGHHG@GHFHHGDFEHHHECCGCGCGFF2FFF0CCHCE0GGGGDF0GGCGFF1F33GFGGGFFFF1FF?A>11
@M02197:105:000000000-AN6RF:1:1101:13539:14118 1:N:0:1
GTCGGAAATTGTTCCTCCGCTTATTGATATGCTTAAGTTCAGCGGGTAGTCTTACTTGATTTGAGATCGAGTTGAACAACACATAAAGTGTCGTAAAATCCTGCATCAGTCAGTAATGAGGACAATTATCCTTTATGTTAGCTGCAGCAATAGTAATAATCCTGTTTGACGAGGACTAAATAGATATGCTTTTAGCTCAGATAAAAGTCCAGCTGCACCTGCATTTCAAGCCGCCCGCCTACCGGTGAAGGTTGTTGGGATAGCTCAAGTCCACCCTCCTTTTGAAAAAACAAGAGGAGGTTGAGGTGTTTACTGATACTCAAACAAGCATGCTCTTCGGAATACCAAAGAGCGCAATATGCGTTCAAAGATTCGATG
+
AAABBDABFFF@FFGGGGGCGGFDGHGHFHHGHHGHHFHHHGHGGGEEGGHHHHHHHHFHHHFDGHHHHGGHGHHHHHHHHGHHHHHHHHHF?GGHHFFGHHHHHHGHHHGHHEFHHFHHFHHHHGFHGHHHHHHHFHHF?GHHFHHFHCFGGGGHHHFHHHGHHHHFHHGGFFGHFHHHHHFHHHHHHHGHHHFGHHHFHHGFHHGFHFFHFGHGGHHGEHHHGGHHHFBEGGGGBA?@<?DHGHHHGGHHGECCFHFEBHHHGHGHFACFACGHEGGBHGDCE1GBHFHHGHHGBHHFCGGE11FGD5HHGDF55FFFFGB1B5GEEHHGHEE2DGGFFB52BGHFDEEEEDEFDEEA?F455GFFFBFCCA>33A
@M02197:105:000000000-AN6RF:1:1101:18969:14049 1:N:0:1
GTCGGAAATTGTTCCTCCGCTTATTGATATGCTTAAGTTCAGCGGGTAGTCCTACCTGATTTGAGATCGAACGTTCAAAAAGCTGTCTTCACCAAGGAAAGACGTTTATAAGCTCCAGCGAACCTCCGTCACCGAAGGTTACCTGGCAGGCAACCACAAGCGTAAATAGTTATCACACCCGTGACGCCACCAAACACTGGCAGGCTAATTCATTTGAGAGGAGCCGGCTGTGCGCCAGCAAGCCCCCAAGTCCAAGCTCTTCATGGCGAACCACAAGAGTTGAGGTGTTCATGATACTCAAACAGGCATGCCCCTCGGAATAGCCAAGGGGCGCAAGGTGCGTTCAAAGATTCGATGATTCAC
+
CCCCCCCCFFFFGGGGGGGGGGGHHHHHHHGHHHHHHHHHHHGGGGGEFFGHHHHHHHHHHHHHGHHHHGHHGHHHHGHHHGHHHHHHHHHHHHHHGFHHHHHGGGHHHHHHHHHHGHHGGGGGHHHGGHGGHGGGGGFHHHHHHHHHGGGHHHHGGHHHHGFGGHHHHHHHHHHHHHGGGDGGGGGGGGGGGGGGGGHHGGGGGHHHHHGHHHHHHHHGGGGGGHHHGGGGGGHGHEGHGGGGHHHGEHHGHHHHHHHFGHGGGGGHGHGHHGHHHHHGHHHGHHHHHHHGHHFHFHGHHHHHHFFHGEGGGFEEGGDHHHHHGHHGGGGGHHGHGGGGHGGGGGGGGFGFFFFFFFCCCCC
@M02197:105:000000000-AN6RF:1:1101:18745:14081 1:N:0:1
GTCGGAAATTGTTCTCCGCTTATTGATATGCTTAAGTTCAGCGGGTAGTCCTACCTGATTTGAGGTCACATTAATGATGATTTGTCCAAAGACAGTTGGAAAGCTGAACTGCCCCTCACATTCATAAGCATAGATAGTTATCACACCAATGAGCAAGGTTGTTCTGCTAATGCATTTCAGGGGAGCTGAGCCTTTTGAAAGGCCAGCAAACCCCCACATCCAAACCCCTCTCAAAAAAGATAAGGGTTGATTATATTAATGACACTCAAGCAGGCATGCTCCTCGGAATACCAAGGAGCGCAAGGTGCGTTCAAAGATTCGATGACTCAC
+
BBBCCCCCFFFFGGGGGGGGGGHHHHGHHHHHHHHHHHHHHHGGGEGGHHHHHHHHHHHHHHHGHHHGHHHHHHHHHHHHGHHHHHHGHHHHHHHHHHHHHHHHHHHHHHHHHHGHGHHHHHHHHHHHGHHHHHHHHHHHHHHHHHGHHHHHHHHHHHHHHHHHHHHHHHHHHHHHHHHGHHGGHHHHHHHHHHHHHHHHHHHHHHGHGHHGGHGHGGGGGGGGGEGHGGGGGHHHFHFHHHHGHHCHGHHHHFGHHHGHHHGGHGHHHHGHHHHHHHFGGGGHHHHGGHHHHHGGGGGHFHHECGGFGGGGGGGCGGFFFFFFFBBBBB
@M02197:105:000000000-AN6RF:1:1101:20557:14239 1:N:0:1
GTCGGAAATTGTTCCTCCGCTTATTGATATGCTTAAGTTCAGCGGGTAGTCCTACCTGATTTGAGGTCAAATTTGATATGTGAGGTTTGTCCGAAGACCATTGTGAGCGGGCTTTCAAGATCGGCAAGAGACAGCGCAACATGATTATCACACTGACGTCCGAAATGAATGGGGATTCCGCTGATGCATTCAAGAGGAGCCGACTGACGCCAGCACGCTCCAAATCCAAAGCTCTGATCAAAAACAAAATCAATCAGAGTTTGAGAATTTAATGACACTCAAACAGGCATGCTCCTCGGAATACCAAGGAGCGCAAGGTGCGTTCAAAGATTCGATGACTCAC
+
BCCDDDCCFFFFGGGGGGGGGGGHHHHHHHHGHGHHHHHHHHHGGGGGGHHHHHHHHHHHHGHHGHHHHHGHGHHHHHHHHHHHHFGHGGHHGGGGGHHHHHHDFHHHGGGGGHHHHHHHHHHGGGGGHHHHHHHGGGGGHHHHHHHHHHHHHGHHHGGGHHHGHHHHHHHHHHGGHHHHHGHHHHHHHGHHHHHGGGGGGHHGGGGGGHHGGGGGHHHHHHHHGHHHHHFHGGHHHGGGHGHHGHHHGHHHHHHHHGGHHHHHHHHHHHHGHHHFDGHHHHFGGHHHHHHDGGGGHHHHHHGHHHH?GGGGHHHHGGGGHGGGGGGGGGGFFFFFFFCCBCC
@M02197:105:000000000-AN6RF:1:1101:21090:14260 1:N:0:1
GTCGGAAATTGTTCCTCCGCTTATTGATATGCTTAAGTTCAGCGGGTAGTCCTACCTGATTTGAGGTCAAATTTGATATGTGAGGTTTGTCCGAAGACCATTGTGAGCGGGCTTTCAAGATCGGCAAGAGACAGCGCAACATGATTATCACACTGACGTCCGAAATGAATGGGGATTCCGCTGATGCATTCAAGAGGAGCCGACTGACGCCAGCACGCTCCAAATCCAAAGCTCTGATCAAAAACAAAATCAATCAGAGTTTGAGAATTTAATGACACTCAAACAGGCATGCTCCTCGGAATACCAAGGAGCGCAAGGTGCGTTCAAAGATTCGAT
+
CCCCCBCCFFFFGGGGGGGGGGGHHHHHHHHHHHHHHHHHHHHGGGGGGHHHHHHHHHHHHHHHGHHHHHHHHHGHHHHHHHHHHHHHGHHHGGGGGHHHHHHHGHHHGGGGGHHHHHHHHHHGGGGGHHHHHHHGGGGGHHHHHHHHHHHHHHHHHGGGHHHGHHHHHHHHHHGGHHHHHGHHHHHHHHHHHHHGGGGGGHHGGGGGGHHGGGGGHHHHHHHHHHHHHHHHGHHHHGGGHHHHHHHHHFHHHFHHHHHGHHHHHHHHHHHHGHHHHGHHHHGHHHHHHHGGGGGGHHHHHHGHHHHGGGGGHGGGGGEGGGGGFFFFCFFCCCCC
@M02197:105:000000000-AN6RF:1:1101:21909:14025 1:N:0:1
GTCGGAAATTGTTCCTCCGCTTATTGATATGCTTAAGTTCAGCGGGTAGTCCTACCTGATTTGAGATCGAACGTTCAAAAAGCTGTCTTCACCAAGGAAAGACGTTTATAAGCTCCAGCGAACCTCCGTCACCGAAGGTTACCTGGCAGGCAACCACAAGCGTAAATAGTTATCACACCCGTGACGCCACCAAACACTGGCAGGCTAATTCATTTGAGAGGAGCCGGCTGTGCGCCAGCAAGCCCCCAAGTCCAAGCTCTTCATGGCGAACCACAAGAGTTGAGGTGTTCATGATACTCAAGCAGGCATGCCCCTCGGAATAGCCAAGGGGCGCAAGGTGCGTTCAAAGATTCGATGATTCAC
+
ABBCCCCCFFFFGGGGGGGGGGGHHHHHHHHHHHHHGHHHHHHGGGGGGHHHHHHHHHHHHHHHGHHHHGHHGHHHHHHHHGHHHHHHHHHHHHHHGHHHHHHGGGHHHHHHHHHHHHHGGGGGHHHGHHGGHGFGFGGHHHHHHHHHGGGHHHHGGHHGGGEGGHHHHHHHHHHHHHGGGGGGGGGGGGHGGGGGGGHGGHHGGHHGGHGHHHFFHHHGBFGGFHHFGGFGGGHHGEGHGGGGGGHHHHF?GHGGHHGGHHGGGGGHGGGGDGHHGHGHHHGGHHHHEHGHHHHHHHHHGHHHHHFHGEEGGGGHHGGHHHGHGHHGGGCGHCGHGGGGFGFCGGGGGGGFFFFFFFBBAAA
@M02197:105:000000000-AN6RF:1:1101:9787:14520 1:N:0:1
GTCGGAAATTGTTCCTCCGCTTATTGATATGCTTAAGTTCAGCGGGTATCCCTACCTGATCCGAGGTCAACCTAAGAAAGTTGGGGGTTCTGGCGGGTGAACGGCTGGACCCTGTAGCGAGAAGTATTACTACGCTTAGAGTCAGACGGCACCGCCACTGATTTTAAGGGCCGCCAGTACAGCGGGCCCCAAGGCCAAGCAGAGCTTGATTGGTCATAATGACGCTCGAACAGGCATGCCCGCCGGAATACCAGCGGGCGCAATGTGCGTTCAAAGATTCGATGATTCAC
+
ABBCCCCCFFFFGGGGGGGGGGGHHHHHHHHHHHHHHHHHHHHGGGGGHHHHHHHHHHH;G:HGG9GHH<H<<HH:HHHHH0HGGG/GGH<HH<GGG/BGHGFDG;GG8FH-FB1GH8G/6/CG<DGH9E0:FDG9GGHGHHH;EBGGGCGGGGHHGDFHHHHGGHHGGGGGGGHFFBGGGGGCFFBFFFHGHGEFFFHHHGHFDFGGFGFFFFFHFFGBDGFFGHFHHHGFHFFHFGCGFEFBHHFHHHGGGGGGGGGGHHHCGGGHCGGGGGFGGFFFBFFFFBBBAB
@M02197:105:000000000-AN6RF:1:1101:18498:14762 1:N:0:1
GTCGGAAATTGTTCCTCCGCTTATTGATATGCTTAAGTTCAGCGGGTAGTCCTACCTGATTTGAGGTCAAACGTCAAGAAAGAAGACGGGCCGTTGGGCGGGTCGACGTGTTAGAGGCGCGAGACCTTCATTCATGCGCTTCAGCGAACGGCGATCATTATCACGCCGAAAGCCTTGTCGCGCAAAGTCGAAAGTCGACCGCAAGCCGATTCATTTAAGGAGAGCCCGAGTCCTGGACGAATCCAAGTCTCCGGCAGCCCCCAACATCCAAGCACCCGCTCGAAGCAAATCGAGAGGGGTTGAGAATTTACTGACACTCAAACAGGCATGCTCCTCGGAACACCGAGGAGCGCAAGGTGCGTTCAAAGATTCGATGATTCAC
+
BBBBBCBBFFFFGGGGGGGGGGGHHHGHHHHHHHHGHHHHHGHGGGEEFGHHHHHHHHHHHHGHGHHHFHHFEGHGGHHHHHFFFGHG???EGEFDHGHGGGGGGGGGGGHHHHHHEDGCFGCCGEHGHHHHHHGHHDG?FGGGGGG;GGGG;BFFBFFFFF:FDFFFFFFFEFFFFFFFFFFFFFF;B6FEFFFFFFFFDFFFFFFGGGGGFFFGGFFGHGFDGGEHGFFEFFFFHFHGHGHBGHFCCGGGHGGGGGGGHFGHGGCGHHFGD@GCEACCGGHFFFGHHFE3FGGGGHGHHHFHFHHHHBHHHHG5FHFHHFGHCFEHEEGEGGGGHFGGGEGFFBDFGGGGEF4FGGEFGGGGGGG?GGFBFFFFFAAAAA
@M02197:105:000000000-AN6RF:1:1101:16686:15022 1:N:0:1
GTCGGAAATTGTTCCTCCGCTTATTGATATGCTTAAGTTCAGCGGGTAGTCTTACTTGATTTGAGATCGAGTTGAACAACACATAAAGTGTCGTAAAATCCTGCATCAGTCAGCAATGAGGACAATTATCCTTTATGTTAGCTGCAGCAATAGTAATAATCCTGTTTGACGAGGACTAAATAGATATGCTTTTAGCTCAGATAAAAGTCCAGCTGCACCTGCATTTCAAGCCGCCCGCCTACCGGTGAAGGTTGTTGGGATAGCTCAAGTCCACCCTCCTTTTGAAAAAACAAGAGGAGGTTGAGGTGTTTACTGATACTCAAACAAGCATGCTCTTCGGAATACCAAAGAGCGCAATATGCGTTCAAAGATTCGATGACTCAC
+
BBCCCCCDFFFFGGGGGGGGGGGHHHHHHHHHHHHHHHGHGHGGGGGGGHHHHHHHHHHHHHHHGHHHHGGGGHHHHHHHHGGHHHHHHHHHGFHGHHHHHHHGHHHHHHHHHHHHHGHGEHHHHHHHHHHHHHHHHHHHHHHHHHHGHHHHHGHHHHHHHHHHHHHHHHGGGGGHHHHGGHHHHHHGHHHHHHHHHHHHHHHGHHHHHHHGHHGHHHHHHGHHHHHHHHHGGGGGGEDGCCGGFHHFHEGCGGFHHHHHHHGHGHHHHHGFEGGHFGHHHHGHGGGHHHHHHGHHHHGHHEHHGHHHHHFGGHHHHHGHGHHHHFHFHHHHHCGGGHHHHHHGHHGFEFEGGHHFHCGGGHGGGGF5F2GGFBFFFFFBBBBB
@M02197:105:000000000-AN6RF:1:1101:26037:14955 1:N:0:1
GTCGGAAATTGTTCCTCCGCTTATTGATATGCTTAAGTTCAGCGGGTAGTCCTACCTGATTTGAGGTCACATTAATGATGATTTGTCCAAAGACAGTTGGAAAGCTGAACTGCCCCTCACATTCATAAGCGTAGATAGTTATCACACCAATGAGCAAGGTTGTTCTGCTAATGCATTTCAGGGGAGCTGAGCCTTTTGAAAGGCCAGCAAACCCCCACATCCAAACCCCTCTCAAAAAAGATAAGGGTTGATTATATTAATGACACTCAAGCAGGCATGCCCCTCGGAATACCAAGGAGCGCAAGGTGCGTTCAAAGATTCGATGATTCAC
+
CCCCBBCCFFFFGGGGGGGGGGGHHHHHGHHHHHHHHHHHHHHGGGGGGHHHHHHHHHHHHHGHGHHHHHHHHHHHHGHHHHHHHHHHHHHHHHHHHHHHGHHHHGFHHHHHHHHGHGHHHHHHHHHHHHGGGGGHHHHHHHHHHHHHHHHHHHHHHHGHHHHHHHHHHHHHHHHHHHHHHHHGGHHHHHHHHGHHGHHHHHGHHHHGHHHHGGHHHHHGGGGGGGGGHGGGGGHHHHFHHHHHGHHHGFHGHGFHHHHHHHHHHHGHHHHFHHHAHGGGGGGGHGHFFGHHHHFGGGGGGFHHCGGGHGGGGGGFGGFFF5F5FFBBBA?
@M02197:105:000000000-AN6RF:1:1101:17108:15035 1:N:0:1
GTCGGAAATTGTTCCTCCGCTTATTGATATGCTTAAGTTCAGCGGGTAGTCTTACTTGATTTGAGATCGAGTTGAACAACACATAAAGTGTCGTAAAATCCTGCATCAGTCAGCAATGAGGACAATTATCCTTTATGTTAGCTGCAGCAATAGTAATAATCCTGTTTGACGAGGACTAAATAGATATGCTTTTAGCTCAGATAAAAGTCCAGCTGCACCTGCATTTCAAGCCGCCCGCCTACCGGTGAAGGTTGTTGGGATAGCTCAAGTCCACCCTCCTTTTGAAAAAACAAGAGGAGGTTGAGGTGTTTACTGATACTCAAACAAGCATGCTCTTCGGAATACCAAAGAGCGCAATATGCGTTCAAAGATTCGATGACTCAC
+
BBBBBBBBFFBFGGGGGGGGGGGHBGFFHHFFFHHHHHHHHHHGGGGGGHHHHHHHGHHHHHHHGHHGHGGFFHHGGHHHHGHFHHFEFFHHCFFHEHHHHHGHHHHGHHHHGHHHHGHGFHHFHHHGGBHFHHHHGFHH3FHFHHBGHHHHGFGHHFHHHHFHFHGHGHGGGGGHHHHGGHHHHHHFFHHHFGHFFHFFHHHHGHGGHHFEHGGHHHGHHHHHHHGHHGHGGGGGHGGDBBDHGFHHHGHEGGHHHHHHHHHHFHHHHHGF?GGGGGHHHHHHGGHHHHHHHFHHGHHHHHHHGGHFHHHHHHHHHHGHHHHFBHHHHHHGHGGGGHGHHHHHHHHHHGGGGHFHHGGGGHGGGGGGGGGGFFFFFFFABA?B
@M02197:105:000000000-AN6RF:1:1101:6770:15166 1:N:0:1
GTCGGAAATTGTTCCTCCGCTTATTGATATGCTTAAGTTCAGCGGGTATCCCTACCTGATCCGAGGTCAACCATAGAAAAATTGGGGTTGCTGGCCAGGAACCTTCAGGGACCTATAGCGAGAAATGTACTACGCTCAGGACCTAAAGGCACCGCCACTGTTTTTAAGGCCTGCCGTTGCCAGCAGGGCCCAATACCAAGCAGAGCTTGAGGGTTGAAATGACGCTCGAACAGGCATGCCCCCCGGAATACCAAGGGGCGCAATGTGCGTTCAAAGATTCGATG
+
CCCCDCDDFFFFGGGGGGGGGGGHHHHHHHHHHHHHHHHHHHHGGGGG;HHHHHHH:HHHHHHGGG;HH;HHGHH<HHHHHH<HHHGGGGH0HHGHHHHHHHGHHH;HHHGGGHH;GHHGGGGGGHHHHHH<HGG9GGHHHHH9HH:HGHHHGGGGGGHHHHHHGHHHHHHHGHHGGGGHHHHHHGHHHHHHHGGGHHHHHHHHHGGHHHGHHHHHHHHGGGGGHHGHHHHGHFHHGGGGGGGHHHHHGFHHHHGGGGGHHHFGGGGGGGGGFFFCFFFCBBCC
@M02197:105:000000000-AN6RF:1:1101:28920:15336 1:N:0:1
GTCGGAAATTGTTCCTCCGCTTATTGATATGCTTAAGTTCAGCGGGTAGTCTTACTTGATTTGAGATCGAGTTTACAAGTTCTTTTTTACGGAACGAGTTTACCTGCAATCAGCCTTGGTAGTCATTCAACCTTTATGTAAGCTGAAGCAAGAATAATAATCCGTTTGACGGGACTAAATAAACATGCTTTTAGCTCAGAAGAATGTCCAGCTGCACCTGCATTTCAAGCAACCCTTCTCTTTCTGACGAAGGAGTTGGGATTGCTCAAGTCCAATTCTTTACAATAAAGTAGAGATTTGAGATGTTTACAGATACTCAAACAAGCATACTCTCCGGAATACCAGAGAGTGCAATGTGCGTTCAAAGATTCGATGATTCAC
+
A3AABBB@FFFFGGGGGFEFGGGHGFHGFGHGHHHCHDHHHHHGGGGGGHHHHFHHHFFHHHHDGHGHGGGFEFHHHHHFHHHHHFHGHHGGGGGGGEGGHHHEFGHHHHGHHHHHGHHBHGHHHHHHHHHHHHHHHHHHGFHHHHHHFHGHFHHHHHHHFGHGGGHGHHGGGGHHGGFGFHHHHHHHHHHHHHHHHHHHHGHHHFHHHHHHHHHHGHHGHHGHGGGGFFGGGGHF2CHGBGF///?GEGGHHGGFFF2GHHHFHHFFGFHEHFHGFG@HHHHHFHHHGHFG5FHFHHHFHGHHGHHFHGHHFFHEHEFHGBHFHFHGCGEE2GHHFGHGBHHHGHGFFBGBGD?EEGGFGCGFGBGGFFFBFFFFA?AAA
@M02197:105:000000000-AN6RF:1:1101:28138:15253 1:N:0:1
GTCGGAAATTGTTCCTCCGCTTATTGATATGCTTAAGTTCAGCGGGTATCCCTACCTGATCCGAGGTCAACCTAAGAAAGTTGGGGGTTCTGGCGGGTGGACGGCTGAACCCTGTAGCGAGAAGTATTACTACGCTTAGAGCCAGACGGCACCGCCACTGATTTTAAGGGCCGCCGGTACAGCGGGCCCCAAGGCCAAGCAAAGCTTGATTGGTCATAATGACGCTCGAACAGGCATGCCCGCCGGAATACCAGCGGGCGCAATGTGCGTTCAAAGATTCGATGATTCAC
+
BCCBCCCDFFFFGGGGGGGGGGGHHHHHHHHHHHHHHHHHHHHGGGFGHHHHHHH:;0H<H<H9GGG:HHH::HHHHE<H<<HHGG:G;<<HHHGGG#BD9FFFCG;G;CHG;G:;GHGF9CF:0GDFFGH<DFCGG8H<GEHGH<FG;G;GGFEGFGFFGGGGGGGGFGEDDGGHHGGGFFGGFFGFHFGHHFDHHHGHHHGHHHFFFHHHFHFHEHGFGGGGHHGHHHFGHGHEGGGGGGGHHHHHHHGGGGGGGGGHHHHGGGFHGGGGGGGGGGFFFFFFFA?AAA
@M02197:105:000000000-AN6RF:1:1101:13318:15339 1:N:0:1
GTCGGAAATTGTTCCTCCGCTTATTGATATGCTTAAGTTCAGCGGGTATCCCTACCTGATCCGAGGTCAACCATAGAAAATTGGGGGTTTAACGGCAGGAGCACGCGGGGACCCTGTAACGAGAGGTATATTACTACGTTCAGGACCCAACTGCGCCGCCACTGATTTTAAGGCCCGCCGTGTGACCGGCGGAGGCCCAATACCAAGCTGAGCTTGAGGGTTGAAATGACGCCCGAACAGGCATGCCCCCCGGAATACCAAGGGGCGCAATGTGCGTTCAAAGATTCGATG
+
BBBCCCCDFFFFGGGGGGGGGGGHHHHHHHHHHHHGHHGHHHHGGGGGHHHHHHHHHHHHHHHGGGGHHHHHGHHHHHHHHHHHHGGGGGHHHGGGGGGEDGDFFFFFGGFFFGGFFGGFFFFFFFFFGFGHHHFGGGGHGFFHFFGGBEFFFFFFFFFGFFFFFFFFFFFFFFFFFFGGGGGGGGGGGGGGGHHEHHHHHGGHHHHHHHHHHHHHHGHHHHHHHHGGGGGDFFHHHHHHHHHCDGE?CEHHHHHGFHHHHGGGGGHHHGGGGGGGGGGFFFCFFFCBBBC
@M02197:105:000000000-AN6RF:1:1101:8980:15436 1:N:0:1
GTCGGAAATTGTTCCTCCGCTTATTGATATGCTTAAGTTCAGCGGGTAGTCCTACCTGATTTGAGGTCAAACGTCAAGAAAGAAGACGGGCCGTTGGGCGGGTCGACGTGTTAGAGGCGCGAGACCTTCATTCATGCGCTACAGCGAACGGCGTTCATTATCACGCCGAAAGCCTTGTCGCGCAAAGTCGAAAGTCGACCGCAAGCCGATTCATTTAAGGAGAGCCCGAGTCCTGGACGAATCCAAGTCTCCGGCAGCCCCCAACATCCAAGCACCCGCTCGAAGCAAATCGAGAGGGGTTGAGAATTTACTGACACTCAAACAGGCATGCTCCTCGGAACACCGAGGAGCGCAAGGTGCTTTCAAAGATTCGATG
+
BBBBBDADFFFFGDGGGFGGAAEDGFFGHFHFHGHGHHFHHHGFEE2AEHFFHFGFHFBGHHDDGHCFGHHGGGEEE@33FGHFHFHEE@EEEEGGGCFGCGGGGG/A>?GCDGHGFGGCCCD-AEHEHHFFGGHHEGDB,EBFGGG;GGGGB#BAAFFFFFFFF?ABB;BDFFFFFBFFE?@FB?F;4ABEFAFBA9BA=BBC=,ABHGFGFFFFF<CCGFEDCFCGC9;CFFF8<.FFHFGFF<F-@CGGHEC</@>//GGFHHFEFGEE>/G?GGHHEFFGF@/HHHGFHCEE/EFHFFFFFEHD@FF2A11EAGHGF1HGGEFA/EGEE/FCHFEEE0CGGC0EEEEBEEGAFAFB1BFFBFFACBBAA1AA
@M02197:105:000000000-AN6RF:1:1101:24412:15502 1:N:0:1
GTCGGAAATTGTTCCTCCGCTTATTGATATGCTTAAGTTCAGCGGGTAGTCTTACTTGATTTGAGATCGAGTTGAACAACACATAAAGTGTCGTAAAATCCTGCATCAGTCAGCAATGAGGACAATTATCCTTTATGTTAGCTGCAGCAATAGTAATAATCCTGTTTGACGAGGACTAAATAGATATGCTTTTAGCTCAGATAAAAGTCCAGCTGCACCTGCATTTCAAGCCGCCCGCCCACCGGTGAAGGTTGTTGGGATAGCTCAAGTCCACCCTCCTTTTGAAAAAACAAGAGGAGGTTGAGGTGTTTACTGATACTCAAACAAGCATGCTCTTCGGAATACCAAAGAGCGCAATATGCGTTCAAAGATTCGATG
+
CCCCCCCBFFBFGGGGGGGGGGGHHHHHHGHHHHHHHHHHHHHGGGEGGHHHHHHHHHHHHHHFGHHHHGGHGHHHHHHHHGHHHHHHHHHHGGHHHHHHHHHHHHHHHHHHHHHHHHHHHHHHHHHHHHHHHHHHHHHHDGHHHFHHHHHHHHHHHHHHHHHHGHHHHHGGGGGHHHHHHGGHHHHHGHHHHHHHHHGHHHHHHHHHGHHHHHHHHHHHHHHHGHHHHHHGGGGGGGFCCGGGDBHHGGHGGGHHGHHHHHHHHHHHFHGGGGGHFCHFHFEHGGHHFHHHHHHHHHHHHHHHGHGHHFHHHHHHHFGHHHHHGHFFFHHHEGGGGFFHHHHGHHHHHGGGGHHFCGGGGGGGGGFFFBFBFCBBCC
@M02197:105:000000000-AN6RF:1:1101:13773:15762 1:N:0:1
GTCGGAAATTGTTCCTCCGCTTATTGATATGCTTAAGTTCAGCGGGTAGTCTTACTTGATTTGAGATCGAGTTGAACAACACATAAAGTGTCGTAAAATCCTGCATCAGTCAGCAATGAGGACAATTATCCTTTATGTTAGCTGCAGCAATAGTAATAATCCTGTTTGACGAGGACTAAATAGATATGCCTTTAGCTCAGATAAAAGTCCAGCTGCACCTGCATTTCAAGCCGCCCGCCTACCGGTGAAGGTTGTTGGGATAGCTCAAGTCCACCCTCCTTTTGAAAAAACAAGAGGAGGTTGAGGTGTTTACTGATACTCAAACAAGCATGCTCTTCGGAATACCAAAGAGCGCAATATGCGTTTAAAGATTCGATGATTCAC
+
BABCCCCCFFFFGGGGGGGGGGGGHHHHHHHGHHHHHHHHHHHGGGEGGHHHHHHHHHHHHHHHGHHHHGGHGHHHHHHHHGHHHHHHGHHHGGHHHHHHHHHHHHHHHHHHHHHHHHHHHHHHHHHHHHHHHHHHHHHHGHHHHHHHHHHHHHHHHHHHHHHHHHHHHHGGGGGHHHHHHGGHHHHHHHHHHHHHHHHHHHHHHHHGGHHHHHHHHHHHHGHHHHHHHHHGGGGGGGGGFCCHHFHHHGHGGGHHHFGHHHGHHGGHHHCFFGGHHGHHG4FGGGHFHHHHHHHHHHGHGHHHGHHHHHFGHHHHEHGHHHHHEHHGHHGGEEEDGHEHHHHFCHHGGGGGGHGHGGGGGGGGGGGGGGGGFFFFFFF?BCBC
@M02197:105:000000000-AN6RF:1:1101:14221:15718 1:N:0:1
GTCGGAAATTGTTCCTCCGCTTATTGATATGCTTAAGTTCAGCGGGTAGTCCTACCTGATTTGAGATCGAACGTTCAAAAAGCTGTCTCCACCAAGGAAAGACGTTTATAAGCTCCAGCGAACCTCCGTCACCGAAGGTTACCTGGCAGGCAACCACAAGCGTAAATAGTTATCACACCCGTGACGCCACCAAACACTGGCAGGCTAATTCATTTGAGAGGAGCCGGCTGTGCGCCAGCAAGCCCCCAAGTCCAAGCTCTTCATGGCGAACCACAAGAGTTGAGGTGTTCATGATACTCAAACAGGCATGCCCCTCGGAATAGCCAAGGGGCGCAAGGTGCGTTCAAAGATTCGATGACTCAC
+
CCCCCBBCFFFFGGGGGGGGGGGHHHHHHHHHHHHHHHHHHHHGGGGGGHGHHHHHHHHHHHHHGHHHHGHHGHHHHHHHHGHHHHHHHHHHHHHHGHHHHHHGGGHHHHGHHHHHHHHGGGGGHHHGHHGGHGGGGGHHHHGHHHHHGGGHHHHGGHHHHGFGGHHHHHHHHHHHHHGGGGGGGGGGGGGGGGGGGGHGHHHHHHGHHHHHFHHHHHHGGGGGGFGHGGGGGGHHHHGHGGCDC2HGHHHGHFHGHFGHHHGGGGGHGFGHDHHHHHHHHHHGHHHHHHHEHHHHGGGHHHHHHHHHGGGGGGGHHHHHHHHHHHHGGGGGHHHHGGGGGGGGGGGGGGFFFFFFFFCCBAB
@M02197:105:000000000-AN6RF:1:1101:19242:15839 1:N:0:1
GTCGGAAATTGTTCCTCCGCTTATTGATATGCTTAAGTTCAGCGGGTAGTCCTACCTGATTTGAGGTCACATTAATAAGAGATTGTCCAAGTTAATGGACTGTTAGAAGCTAAACATGCTTCACCGTCAATAGCGTAGATAGTTATCACACCAATGAGCAGTAAACAAATAGTTTCGCTAATGCATTTTAGGGGAGCTGACCTCAGATTGTATAGAGTCCAGCAAAAAATACCCCCACATCCAACACTCAACTTGCAAAAAGCTGAAGAAGTTGATATATTAATGACACTCAAACAGACATGCTCCTCGGAATAGCAATGAACGCAAGCTGCGTTCAAAGAATGGATGATTGAC
+
BBBBABA?FFF5EGFGCCEGGGAGFFGGHHHGGHHGFHHHHHFGCCEAAHHEFFFHHBFDHHHEEBAFHHHHHFGHFHHEHHHGEHHFFHHHHFFHHGFHGHFHHHHHEHGBGDGEHFBHH:H;HG9GGGFFHGEFFGFHHHDGHHGHHHHDHFHHFF99FGHFFF9HHHHHHHHH,GFDGHG8H8H;HHH7FADFAGGBGBFHGHGHHHFBGHHB3*FCG9HBGGGFG99GGEFG111F//B111F2@B11DHGE1@@11B12G@D21202@B2BBFA1222AA111ADB1DFAD2111B/B//AB0DAD2221BFA10B00001A0001111ADFGGFB3113D1DB1>1>1
@M02197:105:000000000-AN6RF:1:1101:26693:16001 1:N:0:1
GTCGGAAATTGTTCCTCCGCTTATTGATATGCTTAAGTTCAGCGGGTAGTCTTACTTGATTTGAGATCGAGTTGAACAACACATAAAGTGTCGTAAAATCCTGCATCAGTCAGCAATGAGGACAATTACCCTTTATGTTAGCTGCAGCAATAGTAATAATCCTGTTTGACGAGGACTAAATAGATATGCTTTTAGCTCAGATAAAAGTCCAGCTGCACCTGCATTTCAAGCCGCCCGCCTACCGGTGAAGGTTGTTGGGATAGCTCAAGTCCACCCTCCTTTTGAAAAAACAAGAGGAGGCTGAGGTGTTTACTGATACTCAAACAAGCATGCTCTTCGGAATACCAAAGAGCGCAATATGCGTTCAAATATTCGATGATTCAC
+
A3>AAD@DFFFFBDFGGGGGGGGHHHHHHHFGHHHGHGHHHHHGGGGGGHGHHHHHHHEGHHEFGEEBCEGGFHHFHHHGHGHHHGHGHHHHGGHHGHHHFHHHHHHHHHHHGHHFHFHGH3FFHGGHHHHHHHHHHHHHFBGFFHFHFHHHHGHHHHHHHHGHHHHGFHGGGGGHHHHFHHHGHHHHHHGHHHHHHHHHHHHHHHHHHHHHGHF/AGBCFFHHHHHHHGFFGGCFHFCG@CCG@BGHHCFGGCHHHHGGBF1EF1CFGG/FECCFHGHFFBGFGFFGE1HGBFHHHHFFFHHHGGGFBFFGGFDF2DFF0GGEFAF1HHHGAEGCFGA2GED001HFFCECGHFHG?E0E1GGA3GFF1F1BCFDDDFA>1>A
@M02197:105:000000000-AN6RF:1:1101:15221:15924 1:N:0:1
GTCGGAAATTGTTCCTCCGCTTATTGATATGCTTAAGTTCAGCGGGTAGCCCTACCTGATTTCAGATCAAAGTTTGAATGAGTTTTCTGTATTATCAAAACTGATTTCCAGAAGCAAATGTAGCCAAAGATTTGACAAAAGTCAAAACTATTAGGCCAAACTGCTGTAGTAGGAAACAGCCAAGAACTACATTTTAGGAGTGCCGACTATTAAAATCGGCGCATCCCAATTCCACAACAAAACCCAAAGGTTAGGTGTGAGAGTGCTCATGATACTGAAACAGGCATACTCCTCGGAATACCAAGGAGTGCAATGTGCGTTCAAAGATTCGATGACTCAC
+
BBBBCCCCFFBFGGGGGGGGGGGHHHHHHHHHHHHHHHHHHHHGGGEEFHHHHHHHHHGHHHHHHHHHHHHHHFHHHHHHHHHHHHHHHHHHHHHHHHHHHHHHHGHHHHHHHHHHHHHHHHHHHHHHHGHHHHHHHHHHHHHHHHHHHHHHHHHHHHHHHHHHHHHHHHHHHHHHHHHHHHHHHHHHHHHHHHHHHHHHHHGHHHGHHHHHHHHHHGGGHGGHGGGHFGHGGHHHHHGGGGGHHHHHHHGHGGHHHGHHHGFGHFHHGGFHGFHHHHGFHHHFFGHFGGGGGHHGHHHHHHGHGFHGHGHHHFGEGHGGGGGGGGGCFFFFFFFBAAAA
@M02197:105:000000000-AN6RF:1:1101:15464:16013 1:N:0:1
GTCGGAAATTGTTCCTCCGCTTATTGATATGCTTAAGTTCAGCGGGTAGTCTTACTTGATTTGAGATCGAGTTGAACAACACATAAAGTGTCGTAAAATCCTGCATCAGTCAGCAATGAGGACAATTATCCTTTATGTTAGCTGCAGCAATAGTAATAATCCTGTTTGACGAGGACTAAATAGATATGCTTTTAGCTCAGATAAAAGTCCAGCTGCACCTGCATTTCAAGCCGCCCGCCTACCGGTGAAGGTTGTTGGGATAGCTCAAGTCCACCCTCCTTTTGAAAAAACAAGAGGAGGTTGAGGTGTTTACTGATACTCAAACAAGCATGCTCTTCGGAATACCAAAGAGCGCAATATGCGTTCAAAGATTCGATGATTCAC
+
CCCCCCCCFFFFGGGGGGGGGGGHHHHHHHHHGHHHHHHHHHHGGGGFGHHHHHHHHHHHHHHHGHHHHGGHGHHHHHHHHGGHHHHHHHHHGGHHHHHHHHHHHHHHHHHHHHHHHHHHHHHHHHHHHHGHHHHHHHHHGHHHHHHHHHHHHGHHGHHHHHHHHHHHHGGGGGGHGHHGHHHHHHHHHHHHHHHHHHHHGHHHHHGGGGGHGHGHHHHHHHGHHHHHHHHGGGGGHGGFCFCHHHFHHGG/GGGHHHHHHHGGFHHGHHEFEGGHHCHGDEHHGGHHGHHHHGHGHGHHGHHHGHHDF5HHHHHGHHGHHHHHHHGHGHHHHGGGGHHHHHHDHHHCHGGGGHHHBEFEGHGGGGGGGFGGFFFFFFFBBBBB
@M02197:105:000000000-AN6RF:1:1101:6433:15993 1:N:0:1
GTCGGAAATTGTTCCTCCGCTTATTGATATGCTTAAGTTCAGCGGGTAGTCTTACTTGATTTGAGATCGAGTTGAACAACGCATAAAGTGTCGTAAAATCCTGCATCAGTCAGCAATGAGGACAATTATCCTTTATGTTAGCTGCAGCAATAGTAATAATCCTGTTTGACGAGGACTAAATAGATATGCTTTTAGCTCAGATAAAAGTCCAGCTGCACCTGCATTTCAAGCCGCCCGCCTACCGGTGAAGGTTGTTGGGATAGCTCAAGTCCACCCTCCTTTTGAAAAAACATGAGGAGGTTGAGGTGTTTACTGATACTCAAACAAGCATGCTCTTCGGAATACCAAAGAGCGCAATATGCGTTCAAAGATTCGATGACTCAC
+
ABBAADBCFFFFGGGGGGGGGGGHGHGGHHHHHGGHHHHHHFFGGGGGGHGHHHHGHHGHHHHHGHHHGGGHGHHHHHHHGGGGFHDGGGGHGGHHHGHHHHHHHHGHHHHEHHFHHHHHGHHHGHGHHHHHHHHHGHHEGHHHGHHGHHHHHHHFHHHHHHHHHHHHHHFFFFFFGFFHHFFBFGHHHHHHHHGHHFHHFHHHDGGGGFFHHHGHHHFGHHHHGHHHGFGGGGGGHGDGFGCHHHGHHGHHGGFFHHHHFGHFFHHHGHGGGGGFHFFFHFGGGGHHHHHHHHHHHHHHFGFHGGHHHFHHHHFFHHGHHHHHHHHHHHHGHGGGEHHFHHHGHFHFGGGGFHHHGEAFGHGGGGGGFEGGFFFFFFFAA>3A
@M02197:105:000000000-AN6RF:1:1101:25612:15891 1:N:0:1
GTCGGAAATTGTTCCTCCGCTTATTGATATGCTTAAGTTCAGCGGGTATCCCTACCTGATCCGAGGTCAACCATAGAAAAATTGGGGTTGCTGGCCAGTAACCTTCAGGGACCTATAGCGAGAAATGTACTACGCTCAGGACCTAAAGGCACCGCCACTGTTTTTAAGGCCTGCCGTTGCCAGCAGGGCCCAATACCAAGCAGAGCTTGAGGGTTGAAATGACGCTCGAACAGGCATGCCCCCCGGAATACCAAGGGGCGCAATGCGCGTTCAAAGATTCGATGATTCAC
+
CCCCCBBBFFFDGGGGGGGGGGGHHGHHGHHHHHHHHHHHHHHGGGGGHHHHHHHHHG;<HHHGGG:;H;HHG<H:HGHH:HHGHHGG:;HHH0GHH:HH<H<<<H;HH0:GGHH:8H:GG9GGHHHH<HH<H;G/G;HH;HH.HHHHHG<HGGGGGGGHHHHHGHFHFFHHGGHGGGGGGHHGHHHGGGGHHHHGGGHGGGHHHGHGHHGHHGEGHHFGGGGGHHGHHHFHFFFHDC<?0GGHGHHHFGCGHHGGGCGGDGGGEAEFF5GGGGGGGGFFFFFFBBAA>A
@M02197:105:000000000-AN6RF:1:1101:5721:16088 1:N:0:1
GTCGGAAATTGTTCCTCCGCTTATTGATATGCTTAAGTTCAGCGGGTAGTCTTACTTGATTTGAGATCGAGTTGAACAACACATAAAGTGTCGTAAAATCCTGCATCAGTCAGCAATGAGGACAATTATCCTTTATGTTAGCTGCAGCAATAGTAATAATCCTGTTTGACGAGGACTAAATAGATATGCTTTTAGCTCAGATAAAAGTCCAGCTGCACCTGCATTTCAAGCCGCCCGCCTACCAGTGAAGGTTGTTGGGATAGCTCAAGTCCACCCTCCTTTTGAAAAAACAAGAGGAGGTTGAGGTGTTTACTGATACTCAAACAAGCATGCTCTTCGGAATACCAAAGAGCGCAATATGCGTTCAAAGATTCGATGATTCAC
+
CCDDDCCCFFFFGGGGGGGGGGGHHHHHGHFHHHHHHHHHHHHGGGEGGHHHHHHHHGHHHHHHGHHHHGGHGHHHHHHHHGHHGHHHFGHGGGHHHHGHHHHHHHGHHHGHHHHHHHHHGHHHGHHHHHHHHHHHHHHHGHFFHHHHHHHGHGHHHHHHHHHHHHHHHHGGGFFFHHHHHHGHHHHHHHHHHHHEHHHHHHHHHHHHHHHHHHHHHHHGHHHHHHHHHHHGGGGGHGHHHHFHHFHHHGHEGGFHHGHHHHHGHHHHHHEFECCEHFHFHHHHGGHHHHHHHHFHGHHHHGHHGHHGHEHHHHHHHFGHHHHHHHHHHHFBGGGGGHHHHHHHGHHFHGGGGHHGHGGGGHGGGGGGGGGGFFFFFFFCCCBB
@M02197:105:000000000-AN6RF:1:1101:19978:16164 1:N:0:1
GTCGGAAATTGTTCCTCCGCTTATTGATATGCTTAAGTTCAGCGGGTAGTCTTACTTGATTTGAGATCGAGTTGAACAACACATAAAGTGTCGTAAAATCCTGCATCAGTCAGCAATGAGGACAATTATCCTTTATGTTAGCTGCAGCAATAGTAATAATCCTGTTTGACGAGGGCTAAATAGATATGCTTTTAGCTCAGATAAAAGTCCAGCTGCACCTGCATTTCAAGCCGCCCGCCTACCGGTGAAGGTTGTGGGGATAGCTCAAGTCCACCCTCCTTTTGAAAAAACAAGAGGAGGTTGAGGTGTTTACTGATACTCAAACAAGCATGCTCTTCGGAATACCAAAGAGCGCAATAAGCGTTCAAAGATTCGATGATTCAC
+
ABCBBBCBFFFFGGGGGGGGGGGHHHHHHHHGHHHHHHHHHHHGGGEGGHHHHGHHHFHHHHHHFHHHHGGGGHHHHHHHHGHHGHGGFFEGFGHHHHHHHGGBGHFFHFHHHHGHHHHHFHGHHHGHHHHHGHHGFFHHHHEFHHHGHGHGFHHHHEHHGHFHHGHH<HGGGGCGFHHFFGHFHGHGHHGH:HFHHHHHBGHGGGGHHHHHGHHHGHHHH8HEBGGHGHGFGGA@DEC?B??11BFFB///?<B/B0B2GFG1GFCEG</>>/?/FE0B2@20CFGB1HGDDB0/0GACCHFFB0FEAFF2FF2GAGC10FHEFFGBFGB0F///A022G2GGGBAB0AA0A33ABA0001113D3DFA1F>@331B3>1AAA
@M02197:105:000000000-AN6RF:1:1101:17310:16230 1:N:0:1
GTCGGAAATTGTTCCTCCGCTTATTGATATGCTTAAGTTCAGCGGGTAGTCTTACTTGATTTGAGACCGAGTTGAACAACACATAAAGTGTCGTAAAATCCTGCATCAGTCAGCAATGAGGACAATTATCCTTTATGTTAGCTGCAGCAATAGTAATAATCCTGTTTGACGAGGACTAAATAGATATGCTTTTAGCTCAGATAAAAGTCCAGCTGCACCTGCATTTCAAGCCGCCCGCCTACCGGTGAAGGTTGTTGGGATAGCTCAAGTCCACCCTCCTTTTGAAAAAACAAGAGGAGGTTGAGGTGTTTACTGATACTCAAACAAGCATGCTCTTCGGAATACCAAAGAGCGCAATATGCGTTCAAAGATTCGATGATTCAC
+
DDDDDCCDFFFFGGGGGGGGGGGHHHHHHHHHHHHHHHHHHHHGGGGGGHHHHHHHHHHHHHHHGHHGGGGGGHHHHHHHHGHHHHHHGHHHGGHHHHHHHHHGHHHHHHHHHHHHHHHHGHHHHGHHHHHHHHHHHHHHFGHHHHHHHHHHHHHHHHGHHHHHHHHHHHGGGGGHHHHHHHHHHHHHGHHHHHGGHHHHHHHHHHGHHGGHFHGHHHHHHHHHHGGGGGGGGGGGHGDC<?GHFHHGHGHHGGHHHHHHHHHHHHHHHHGFAGGHGGHHHHFHGGHHHHHHHHHHHHHHHHHHGHHHHGHHFHHHHHGHHHHHHGGHHHHHHGGGGHHHHHHHHGHHHGGGGHHHHGGGGGGGGGGGGGGGFFFFFFF?BAAA
@M02197:105:000000000-AN6RF:1:1101:25060:16303 1:N:0:1
GTCGGAAATTGTTCCTCCGCTTATTGATATGCTTAAGTTCAGCGGGTAGTCCTACCTGATTTGAGATCGAACGTTCAAAAAGCTGTCTTCACCAAGGAAAGACGTTTATAAGCTCCAGCGAACCTCCGTCACCGAAGGTTACCTGGCAGGCAACCACAAGCGTAAATAGTTATCACACCCGTGACGCCACCAAACACTGGCAGGCTAATTCATTTGAGAGGAGTCGGCTGTGCGCCAGCAAGCCCCCAAGTCCAAGCTCTTCATGGCGAACCACAAGAGTTGAGGTGTTCATGATACTCAAACAGGCATGCCCCTCGGAATAGCCAAGGGGCGCAAGGTGCGTTCAAAGATTCGATGACTCAC
+
ABCBBBBBFFFFGGGGGGGGGGGGHHHHHHHGHHHHHHHHGHHGGGGGGHHHHHHHHHHHHHHGGHHHHGHHGHHHHHHHHGHHHHHHHHHHHHHHGHHHHHHGFGHHHHHHHHHHHHHGGGGGHHHGHHGGHGGGGGHFHHFHFHHGGGGHHHHGGHHHGGCDGHHHGGHHHHHHHHGGGGGGGGGGGGGHFEHHGGGHGHGGGHHGGGGFGHHHHHFGGGGGGHHHFGGFGGGGHHGHGCFCEFGHHG3?HHHBHGHGHFGGGGGGFGGHFGGHGHHGHHHGHEHHHFFFHHHHGGHHHHHHGBHHGGFGGGDGHHEGHHGHFHGGEECGHHHHFECGHGGGGGGGGGGFFFFFFFAAAAA
@M02197:105:000000000-AN6RF:1:1101:26471:16267 1:N:0:1
GTCGGAAATTGTTCCTCCGCTTATTGATATGCTTAAGTTCAGCGGGTAGTCCTACCTGATTTGAGGTCAAACGTCAAGAAAGAAGACGGGCCGTTGGGCGGGTCGACGTGTTAGAGGCGCGAGACCTTCATTCATGCGCTTCAGCGAACGGCGATCATTATCACGCCGAAAGCCTTGTCGCGCAAAGTCGAAAGTCGACCGCAAGCCGATTCATTTAAGGAGAGCCCGAGTCCTGGACGAATCCAAGTCTCCGGCAGCCCCCAACATCCAAGCACCCGCTCGAAGCAAATCGAGAGGGGTTGAGAATTTACTGACACTCAAACAGGCATGCTCCTCGGAACACCGAGGAGCGCAAGGTGCGTTCAAAGATTCGATGATTCAC
+
CCCCCDABFFFFGGGGGGGGGGGHHHHHHHHHHHHHHHHHHHHGGGGGGHHHHHHHHHHHHHGHGHHHHHHHGHHGGHHHHHHHHHHGGGGGGGGGGGHGGGGGGGGGCGHHHHHHHGGGGGGGGGHHHHHHHHHHHGGGGGGGGGGGGGGGFFFFFFFFFFFFFFFFFFFFFFFFFFFFFFFFFFFFFFFFFFFFFFFFGGGGGGGGGGGGGGGGFFFFFFGGGGGHHHHHHGGGHGFHHHGHHHGGGGGGHGDDDGGGEFGBHHHGHHHGD@GGGGHEGHHHHHGHEHGHHGGGGHHHHHHHHHFHHGHFHGF5GHGHGHHHHHHHGHGGGGGGGHGGFGGGHHFFGGGHGHHGGGGHGGGGGGGGGGFFFFFFFBBBBB
@M02197:105:000000000-AN6RF:1:1101:14704:16316 1:N:0:1
GTCGGAAATTGTTCCTCCGCTTATTGATATGCTTAAGTTCAGCGGGTATCCCTACCTGATCCGAGGTCAACCATAGAAAAATTGGGGTTGCTGGCCAGTAACCTTCAGGGACCTATAGCGAGAAATGTACTACGCTCAGGACCTATAGGCACCGCCACTGTTTTTAAGGCCTGCCGTTGCCAGCAGGGCCCAATACCAAGCAGAGCTTGAGGGTTGGAATGACGCTCGAACAGGCATGCCCCCCGGAATACCAAGGGGCGCAATGTGCGTTCAAAGATTCGATGACTCAC
+
AAABBCCCFFFFGGGGGGGGGGGHHHHHHHGHHHHHHHHHHHHGGGGGHHHHHHHHHHHHHHHGGGGHH;HHG<H<HHHHHHHHHHGGGGH:HHG:H:HH;HHHHH;HHHGGGHHH;HHGG9GGHHHH<HH<HGG:G9HHHH:HHHHHHH<HGGGGGGHHHHHHGHHHHHHHGHHGGGGGHHHGHHHHGHGHHHHGHHHHHHGGHHHHGHGGHHGHHHHGGGGGHHGHHHHHHHHHGGGGGGGHHHHHHHHHHHGGGGGHHGHGGGGHGGGGGGGCGGFFFFFFFCCCCC
@M02197:105:000000000-AN6RF:1:1101:17298:16413 1:N:0:1
GTCGGAAATTGTTCCTCCGCTTATTGATATGCTTAAGTTCAGCGGGTAGTCTTACTTGATTTGAGATCGAGTTGAACAACACATAAAGTGTCGTAAAATCCTGCATCAGTCAGCAATGAGGACAATTATCCTTTATGTTAGCTGCAGCAATAGTAATAATCCTGTTTGACGAGGACTAAATAGATATGCTTTTAGCTCAGATAAAAGTCCAGCTGCACCTGCATTTCAAGCCGCCCGCCTACCGGTGAAGGTTGTTGGGATAGCTCAAGTCCACCCTCCTTTTGAAAAAACAAGAGGAGGTTGAGGTGTTTACTGATACTCAAACAAGCATGCTCTTCGGAATACCAAAGAGCGCAATATGCGTTCAAAGATTCGATGATTCAC
+
CCCCCBBCFFFFGGGGGGGGGGGHHHHGHHHGHHHHGHHHGHHGGGFGGHHHHHHHHHHHHHHHGHHHHGGHGHHHHHHHHGHHHHHHGHHHGGHHHHHHHHHHHHHHHHHHHHHHHHHHHHHHHHHHHHHHHHHHHHHHBHHHHHHGHGHGHFHHHHHHHHHHHHHHHHGGGGGHHHHHHHHHHHHHHGHHHHHHHHHHHHHHGHHGGHHHHHHHHHHHHGHHHHHHHHHGGGGGHFGDCCEGDHHHHGHEGGEHHFFHFFFHFHHHHHGGGGGHFGHHGHHHGGHHHHHHHHHGHHHHHHHHGHHHHHGGHFHHHHEHHHHHHHHGHGHFHGGGGHHGHHFDHHHHFGGGGHHHFGEEGHGGGGGG5GGGFFFFFFFBBBBB
@M02197:105:000000000-AN6RF:1:1101:7326:16863 1:N:0:1
GTCGGAAATTGTTCCTCCGCTTATTGATATGCTTAAGTTCAGCGGGTAGTCTTACTTGATTTGAGATCGAGTTGAAAAACACATAAAGTGTCGTAAAATCCTGCATCAGTCAGCAATGAGGACAATTATCCTTTATGTTAGCTGCAGCAATAGTAATAATCCTGTTTGACAATGACTAAATAGATAAGCTTTTAGCTCAGATAAAAGTCCAGCTGCACCTGCATTTCAAGCCGCCCGCGTACCGGGAAAGGTTGTTGGGATAGCTCAAGGCTTCCAGCCTTTTGAAAAAACAAGAGGAGGTTGAGGTGTTTACTGATACTCAAACAAGCAGGCTCTTCTGAATACCAAAGGGCGCAATATGCGTTAACAGATTCGATGAGTCAC
+
AAA??1A@F@DDGFGGGGGGGGGHHHHHHHFHHHHHHHHHHGGGCGGGGHHHHHHHHHHHHHHEGGHHHC/@BEFB1B0>G0/F1FEGHFGGGFGFFFFF1FE10G1FGD>>EG10DGFGHHHHHDGHHHGHHHGEH>GFDDH11FFCCCGFED@GG:HHHGG:G1FFHB#F#<5HFGF:.BFH9FH9<<FGFHH9DBCGF9HFGHF0-FHHH:E<:GH:HEGGEFGCGFH;?AGG?//>//?<<11GB//F/?0<B0FB1E1BF1>1B/010E>1/>B1222B/F001FFGFB0?0000B1B0>FB12DA222D12D/100A0B1A0AB0B0111222BEB1AF11G0A00A33CFFEE011FB3B3FEB111DB113111A>
@M02197:105:000000000-AN6RF:1:1101:12902:16741 1:N:0:1
GTCGGAAATTGTTCCTCCGCTTATTGATATGCTTAAGTTCAGCGGGTAGTCCCACCCGATTTGAGGTCAAGGTCGTTTTTGTGGGTCGAGCCTCCCACCGATGAATCGGCGGTGACCGGAACACCATCGTTGTCAATGAGACGGTTAGAAGCAGAGGTACAGTGCAGAAACCCGAGACGTAGAAACATATTATCACGTCAAGGATCGGCAAAGCAGACCCCACTAATCCATTTGGGAGGAGCTCGCTTCAAGGTGAAACCAGCAAATGACCTCCAAGTCCAAAATCCTCTCCACCAAAGGAAGGGCTTTTGAGAATTTCACGACACTCAAACGGGTGTGCCCCTCGGAATGCCAAGGGGCGCAAGGTGCGTTCAAAGATTCGATGATTCAC
+
CCCCCCCCFFFFGGGGGGGGGGGHHHHHGHHHGHHHHHHHHHHGGGGGGHHHGHHGGGGGGGHHGHHHHGHGHHGGGGGGGHHGGGHGGGGGHHHGHHGGGGGHHHHHGGGG>//1G@C-@ACCD.<CE.C<CG0D<000;0ADAE.FCGF:CGHFFFFFFBFFFFFFFGFFGFGFAEFGFGGFGFFGFFGGGGFGGGFEGGGGCGHHHHHHHGGGDGHHHHHHHHFFGFFHHGGHHHHDCC?GHEHFHHHHHHGHGFHGHHGGHHFHGGHGHHGBGHGHHHHHHGGEGGGFFGGHHHHHEHHHHHGHHGHHHHHHFBDEGHHGHFD?HHEGCGHHGEEF?CCGHGHHHHHHHGHGGGGEFFHGGGGGHGGBFFGGGGGFFFFFFFBA@BB
@M02197:105:000000000-AN6RF:1:1101:4953:16889 1:N:0:1
GTCGGAAATTGTTCCTCCGCTTATTGATATGCTTAAGTTCAGCGGGTAGTCCTACCTGATTTGAGATCGAACGTTCAAAAAGCTGTCTTCACCAAGGAAAGACGTTTATAAGCTCCAGCGAACCTCCGTCACCGAAGGTTACCTGGCAGGCAACCACAAGCGTAAATAGTTATCACACCCGTGACGCCACCAAACACTGGCAGGCTAATTCATTTGAGAGGAGCCGGCTGTGCGCCAGCAAGCCCCCAAGTCCAAGCTCTTCATGGCGAACCACAAGAGTTGAGGTGTTCATGATACTCAAACAGGCATGCCCCTCGGAATAGCCAAGGGGCGCAAGGTGCGTTCAAAGATTCGATGACTCAC
+
BBBB@DBBFFFFGGGGGGGGGGGHHHHHHHHHHHHHHHFHHHHGGGGGFHHHHHHHHHHHHHHHGHHHHGHHGHHHHHHGHGHHHHHHHHHHHHHHGHHHHGHGGGHHHHHHHHHHHHHGGGGGHHGGHHGGHGGGFGFHHFEHHGHHGGGGHHHGGHHHHGFGGHHHGHHHHGGHHHGGGGGEGGGGHGHGGGGGHGHHHGGHGHHGHHHHFFFFFGFFFFFFGHHHGGFFGGHHHHGHGF@GEGHHHFEGHHGHHHHFHFGGGGGGGHGFHHHHHHHHHHHGHHHHFGHHHHHGGFHHHHHHHHGHGGGGGGGHHGBCHHHHHHGGGGFGHHHHGGGGGGGGGGGGGGGFFFFFFFBCBAA
@M02197:105:000000000-AN6RF:1:1101:26974:16994 1:N:0:1
GTCGGAAATTGTTCCTCCGCTTATTGATATGCTTAAGTTCAGCGGGTAGTCCTACCTGATTTGAGGTCACATTAATGATGATTTGTGCAAAGACAGTTGGAAAGCTGAACTGCCCCTCACATTCATAAGCATAGATAGTTATCACACCAATGAGCAAGGTTGTTCTGCTAATGCATTTCAGGGGAGCTGAGCCTTTTGAAAGGCCAGCAAACCCCCACATCCAAACCCCTCTCAAAAAAGATAAGGGTTGATTATATTAATGACACTCAAACAGGCATGCTCCTCGGAATACCAAGGAGCGCAAGGTGCGTTCAAAGATTCGATGATTCAC
+
AAABCCCCFFFFGGGGGGGGGGGHHHGHHHHHHHHHHHHHHGHGGGGGGHHHHHHHHHHHHHHHGHHHHHHHHHHHHHHHHHHHHHHHHHHHHHHHHHHHHHHHHHHHHHHHHHHGFGHHHHHHHHHHHHHHGHHHHHHHHHHHHHHGHHHHHHHHHHGHHHGHHHHHGHHHHHHHHHHHGHHGGGGHHHHGHHHHHHHHHHHHHHHGHHHGGGGHGHHHGGGGGGGGGGGGGGHHHHHFGBHHGHHHHHHHHHHHGHHFHHHHFGHHHHFHHHHHHHHGGGGGHHHHHG3HGGGGGGGGHFFHEECGHGGGGGGFGGGFFFFFFFBBBAA
@M02197:105:000000000-AN6RF:1:1101:20213:17291 1:N:0:1
GTCGGAAATTGTTCCTCCGCTTATTGATATGCTTAAGTTCAGCTGGTAGTCCTACCTGATTTGAGGTCACATTAATGATGATTTGTCCAAAGACAGTTGGAAAGCTGAACTGCCCCTCACATTCATAAGCATAGATAGTTATCACACCAATGAGCAAGGTTGTTCTGCTAATGCATTTCAGGGGAGCTGAGCCTTTTGAAAGGCCAGCAAACCCCCACATCCAAACCCCTCTCAAAAAAGATAAGGGTTGATTATATTAATGACACTCAAACAGGCATGCTCCTCGGAATACCAAGGAGCGCAAGGTGCGTTCAAAGATTCGATGACTCAC
+
BBBBBBBBFFFFGGG5GGGGGGGHHGHHHHHHHHHHHGHHHHHHHHGHHHGHHGHHHGHHHHHGGHHHHHHHHHHHHHHHHHHHHHHHHHHHHHHHHHHHHHHHHHHHHHHHHHHGHGHHHHHHHHHHHHHHHHHHHHHHHHHHHHHHHHHHHHHHHHGHHHHHHHHHHHHHHHHGHHHHHHGHHHHHHHHHHHHHHHHHHHGHHHHGHHHHGGHHGGGHHHHHHHGGGGGGGGHFHFFHGHHHGGHHHHHHGGHFEHGBFHHGHGHHGD3HHHEHHHHGGGGGHHHHHHHHHGBEECGCHHHHGGGGGGGGGGGGGGGFFFFFFFCCCCC
@M02197:105:000000000-AN6RF:1:1101:2650:17404 1:N:0:1
GTCGGAAATTGTTCCTCCGCTTATTGATATGCTTAAGTTCAGCGGGTAGTCCTACCTGATTTGAGATCGAACGTTCAAAAAGCTGTCTTCACCAAGGAAAGACGTTTATAAGCTCCAGCGAACCTCCGTCACCGAAGGTTACCTGGCAGGCAACCACAAGCGTAAATAGTTATCACACCCGTGACGCCACCAAACACTGGCAGGCTAATTCATTTGAGAGGAGCCGGCTGTGCGCCAGCAAGCCCCCAAGTCCAAGCTCTTCATGGCGAACCACAAGAGTTGAGGTGTTCATGATACTCAAACAGGCATGCCCCTCGGAATAGCCAAGGGGCGCAAGGTGCGTTCAAAGATTCG
+
AABBBDBBFFFFGGBFBGEGGGEHHHGHBHFHHHGHHHHGFGHD2EECGBGGHGGHHGHHGFBDFHHFHDFFEHHGHHGHHGHHGHFGBDGHHHHHGHFF1GHGGGFHHHGFGDHHC3FEFFCCHHGGHHGGFDFGFD1DGFGFDAGHFGDHFGFFFFHHEDDDFFGHFGHHHHHHFHGGGAFGGGDEGGHHGGFGFGCBGGGHGHHGGHHHFGHGFFGFGFGEEBCCC?CFCAFFGG@G@B</EFGFGB3EFHHGHHFGFFFAEECFFCGHHHGHFHFHGHG1HFFHGHHHGDDDBDBHBFHFGF1GAE00GEEGHHG3HFBFFHGEE?A2G5A4CECGFGFBFD5@3A3BAA
@M02197:105:000000000-AN6RF:1:1101:3473:17555 1:N:0:1
GTCGGAAATTGTTCCTCCGCTTATTGATATGCTTAAGTTCAGCGGGTAGTCCTACCTGATTTGAGATCGAACGTTCAAAAAGCTGTCTTCACCAAGGAAAGACGTTTATAAGCTCCAGCGAACCTCCGTCACCGAAGGTTACCTGGCAGGCAACCACAAGCGTAAATAGTTATCACACCCGTGACGCCACCAAACACTGGCAGGCTAATTCATTTGAGAGGAGCCGGCTGTGCGCCAGCAAGCCCCCAAGTCCAAGCTCTTCATGGCGAACCACAAGAGTTGAGGTGTTCATGATACTCAAACAGGCATGCCCCTCGGAACAGCCAAGGGGCGCAAGGTGCGTTCAAAGATTCGATGATTCAC
+
CBBCCC@DFFFFGGGGGGGGGGGHHHHHHGHHHHHHHFHHGHHGGGGGGHHHHHHHHHHGHHHHGHHHFGHHGHHHHHHHHGGGHGHHHHHHHHHHGHHHEGGGFGHEHHHGHHHHHGHGGGGFHHHGHHGGHGGGGGGHFHHHGGHHGGGHHHHGGHHHGGFFFGHHHFHHGFHGHHGGG?EFGGGGGGGHHGHGGHHHHHHGGHHHGGGHFGFHHFHGGGGGGHHGGFFFGGHHEGGHGGGGHFHHHHFFHHHHHHEHHHGGGGGHFBGHHHHHHHHCFFHGHHG3FHHHHHFHGFHHHHHHGEFHGGGGGGFFHGGHGHFHHGHGGGGFHFHGGGGGHFGGFGGGGGGFFFFFFFBBBAA
@M02197:105:000000000-AN6RF:1:1101:21996:17503 1:N:0:1
GTCGGAAATTGTTCCTCCGCTTATTGATATGCTTACGTTCAGCGGGTAGTCCTACCTGATTTGAGATCGAACGTTCAAAAAGCTGTCTTCACCAAGGAAAGACGTTTATAAGCTCCAGCGAACCTCCGTCACCGAAGGTTACCTGGCAGGCAACCACAAGCGTAAATAGTTATCACACCCGTGACGCCACCAAACACTGGCAGGCTAATTCATTTGAGAGGAGCCGGCTGTGCGCCAGCAAGCCCCCAAGTCCAAGCTCTTCATGGCGAACCACAAGAGTTGAGGTGTTCATGATACTCAAACAGGCATGCCCCTCGGAATAGCCAAGGGGCGCAAGGTGCGTTCAAAGATTCGATGATTCAC
+
CBCCCDCCFFFFGGGGGGGGGGGHHHHHHHHHHHHHGHHHHHHGGGGGGHHHHHHHHHHHHHGHGHHHHGHHGHHHHHHHHGHGHHHHHHHHHHHHGHHHHHHGGGHHHHHHHHHHHHHGGGGGHHHGHHGGHGGGGGHHHHHHHHHHGGGHHHHGGHHHHGFGGHHHHHHGHHHHHHGGGGGGGGGGGGHHHHHHHGHHGHGGHHHHHHHHHHHHFHHGGGGGGHHHGGGGGGHHHGGHGGGGHGHHHHHGHHHHGHHHHHFGGGGHFGGHHHHHHHHHHGHGHHHGHHHHHHHHGHHHHHHHHGHHGGEGGGGHHHHHHHHGHHHGGGGGHHGHGGGGHGGGGGGGGGGBFFFFFFCCCCC
@M02197:105:000000000-AN6RF:1:1101:9733:17575 1:N:0:1
GTCGGAAATTGTTCCTCCGCTTATTGATATGCTTAAGTTCAGCGGGTAGTCTTACTTGATTTGAGATCGAGTTGAACAACACATAAAGTGTCGTAAAATCCTGCATCAGTCAGCAATGAGGACAATTATCCTTTATGTTAGCTGCAGCAATAGTAATAATCCTGTTTGACGAGGACTAAATAGATATGCTTTTAGCTCAGATAAAAGTCCAGCTGCACCTGCATTTCAAGCCGCCCGCCTACCGGTGAAGGTTGTTGGGATAGCTCAAGTCCACCCTCCTTTTGAAAAAACAAGAGGAGGTTGAGGTGTTTACTGATACTCAAACAAGCATGCTCTTCGGAATACCAAAGAGCGCAATATGCGTTCAAAGATTCGATGATTCAC
+
AAAAAD1@FFDBFGCGGGGGGGGHHHHHHHHHHHGHHHHHHHHGGGGGGHHHHHHGHHHHHHHHGEHHAFFHGHHHHBF/GFHFH11FGB@2ECGFH2DB@GF1CFEGDFDGGHBFFHFBFHHHG1G1F>GHHHHH2FDH>F1DCC11FBFHDFHHHHH/2FDB<@GBFGGF51CHBGHBGDDGFGFGD<9D9G0BGHHHH:FHGHFHBCDBGHHHFCGEFHHFFHHGGHCDCGCCDF/////F2HFFB/AFCDF?2?3FHEFGF?3B3/EFGCGFF1FB444BGGHHGGDB@2GF?F1HGF1GGGD5EAF5FHHGDDGHHHHFHHFEHFHGHEE?GHHGHHHHHHHHHGEGGHHGE2EGGGGFGGGGGECFFFFFFFFBBBAB
@M02197:105:000000000-AN6RF:1:1101:18354:17572 1:N:0:1
GTCGGAAATTGTTCCTCCGCTTATTGATATGCTTAAGTTCAGCGGGTAGTCCTACCTGATTTTAGGTCAAATTTGATATGTGAGGTTTGTCCGAAGACCATTGTGAGCGGGCTTTCAAGATCGGCAAGAGACAGCGCAACATGATTATCACACTGACGTCCGAAATGAATGGGGATTCCGCTGATGCATTCAAGAGGAGCCGACTGACGCCAGCACGCTCCAAATCCAAAGCTCTGATCAAAAACAAAATCAATCAGAGTTTGAGAATTTAATGACACTCAAACAGGCATGCTCCTCGGAATACCAAGGAGCGCAAGGTGCGTTCAAAGATTCGATGATTCAC
+
BCCDECCDFFFFGGGGGGGGGGGHHHHHHHHHHHHHHHHHHHHGGGEGGHHHHHHHHHHHHHHHHHHHHHHHHHHHHHHHHHHHHHHHGHHHGGGGGHHHHHHHHHHHGGGGGHHHHHGHHHHGGGGGHHHHHHHGGGGGHHHHHHHHHHHHHHHHHGGGGHGHHHHHHHHHHHGGHGHHHGHGHHHHHHHHHHHGGGGGGHHGGGGGGGHGGGGGHHHGHHHHGHHHHHHGHHHHHGGGHHHHHHHHHHHHHHHHHHHHHHHHHHHHHHHGHHHHHGHHHFFHHHHGHHHGGGGGHHHHHHHHHHHGGGGGHHHHGGGGHGGGGGGBGGGFFFFFFFCCCCC
@M02197:105:000000000-AN6RF:1:1101:10151:17703 1:N:0:1
GTCGGAAATTGTTCCTCCGCTTATTGATATGCTTGAGTTCAGCGGGTAGTCCTACCTGATTTGAGATCGAACGTTCAAAAAGCTGTCTTCACCAAGGAAAGACGTTTATAAGCTCCAGCGAACCTCCGTCACCGAAGGTTACCTGGCAGGCAACCACAAGCGTAAATAGTTATCACACCCGTGACGCCACCAAACACTGGCAGGCTAATTCATTTGAGAGGAGCCGGCTGTGCGCCAGCAAGCCCCCAAGTCCAAGCTCTTCATGGCGAACCACAAGAGTTGAGGTGTTCACGATACTCAAACAGGCATGCCCCTCGGAATAGCCAAGGGGCGCAAGGTGCGTTCAAAGATTCGATG
+
AAAAA11DFFFBG3F31FEGGGFHHFHHHHCHHHCFHHHHHHHGGGGGGHHHEHBHHHEHHHHHGHHHHEHHGECBGHH1ECHHHHHHHFFHFGHGEHFGFFBEFFHHHHHGGFHHGHHGC9GGHHGCHH;GHGGGCGGFGBG<HH:HGGGHGFGGGHG.CCCFGHHHGFHHHHHHFHAGGG@EGGGGGFHHGGFGFFFFGGGGEHGHFGFFFFHHFGHFBFCE?EAF@@AB@BCFHHGF//CCGC<1GEGGHGDG0FFB11//E?EDF0>11BFGHFEFFFGE0HGAFEEED1BHGFHGFAG1GFGEGGGEAEAFFGFGB1EBA00EEA0EG1FBAGEGGGGGBDDB1C1F>1>11
@M02197:105:000000000-AN6RF:1:1101:10725:17907 1:N:0:1
GTCGGAAATTGTTCCTCCGCTTATTGATATGCTTAAGTTCAGCGGGTAGTCTTACTTGATTTGAGATCGAGTTGAACAACACATAAAGTGTCGTAAAATCCTGCATCAGTCAGCAATGAGGACAATTATCCTTTATGTTAGCTGCAGCAATAGTAATAATCCTGTTTGACGAGGACTAAATAGATATGCTTTTAGCTCAGATAAAAGTCCAGCCGCACCTGCATTTCAAGCCGCCCGCCTACCGGTGAAGGTTGTTGTGATAGCTCAAGTCCACCCTCCTTTTGAAAAAACAAGAGGAGGTTGAGGTGTTTACTGATACTCAAACAAGCATGCTCTTCGGAATACCAAAGAGCGCAATATGCGTTCAAAGATTCGATGATTCAC
+
BBCBCBBBFFFFGGGGGGGGGGGHHGHHHHHHHHHHHGHHHHHGGGGGGHHHHHHHHHHHHHHHGHHHHGGHGHHHHHHHHGHHHHHHBFGHGGHHHHHGHHHHHHHHHFHHHHHHHGHHGHHHHHHHHHHHHHGHHHHGFHGHHHHHHHHHHFFHHHHHHHHHHHHHHHGGGGGHHHHHHH9HHHHHHHHHHHHEHHHHHHHHHHHGHHHCHGGGGGGHHGGGGGGGGGGGGGGGHGDD?GGHGFHHHDGHHGFHHHFHHFHHFFHHHH?F>GGHG?BFDFFGGGHHHHHHHGHHHHHHGHFHGHFFFHHGHHGHGDGHGHHGHHGHHHHFHGGGGHFFHGFGHGHHHGGCEFHHHFGEGFGGGFGGGGGGFFFFFFFCBBBC
@M02197:105:000000000-AN6RF:1:1101:21824:18040 1:N:0:1
GTCGGAAATTGTTCCTCCGCTTATTGATATGCTTAAGTTCAGCGGGTAGTCCTACCTGATTTGAGGTCACATTAATGATGATTTGTCCAAAGACAGTTGGAAAGCTGAACTGCCCCCCACATTCATAAGCGTAGATAGTTATCACACCAATGAGCAAGGTTGTTCTGCTAATGCATTTCAGGGGAGCTGAGCCTTTTGAAAGGCCAGCAAACCCCCACATCCAAACCCCTCTCAAAAAAGATAAGGGTTGATTATATCAATGACACTCAAACAGGCATGCTCCTCGGAATACCAAGGAGCGCAAGGTGCGTTCAAAGATTCGATGACTCAC
+
ABCCCCCDFFFFGGGGGGGGGGGHHHHHGHHHHCHHHAGHHHHGGGFGGHHHHHHHHHHHHHHHGHHHHHHHGGHHHHHHHHHHHHHHHHHHGHHHHHHGHGHHHHHHHHHHHHHGGGGGGHHHHGHHHHGGGGGHHHHHHHHHHHHGHHHHHHHHHHGHHHHHHHHHHHHHHHHHHHHHHFFGGGHHHHHHGHHHHHHHHHHHHHHGHGGGGGGHHHHGGGGGGGGGGGGGGGHHHHHHGHHHGHHFHHHGHHHFHHHHGHHGHGHHHHHHHHEHEGHGGGGGHHFHFHGHHHFDDGFGGCHGGGGECGF5GGGFEGGFFFFFFFBBA>A
@M02197:105:000000000-AN6RF:1:1101:22125:18015 1:N:0:1
GTCGGAAATTGTTCCTCCGCTTATTGATATGCTTAAGTTCAGCGGGTAGTCCTACCTGATTTGAGGTCACATTAATAAGAGATTGTCCAAGTTAATGGACTGTTAGAAGCTAAACATGCTTCACCGTCAATAGCGTAGATAGTTATCACACCAATGAGCAGTAAACAAATAGTTTCGCTAATGCATTTTAGGGGAGCTGACCTCAGATTGTATAGAGTCCAGCAAAAAATACCCCCACATCCAACACTCAACTTGCAAAAAGCTGAAGAGGTTGATATATTAATGACACTCAAACAGGCATGCTCCTCGGAATACCAAGGAGCGCAAGGTGCGTTCAAAGATTCGATGATTCAC
+
AABBBBCCFFFFGGGGGGGGGGGHGHHHHHGGHHHHHHHHHHHGGGGGGHHHHHHHHHHHHHHHGHHHHGHHHHGGHHHHHHHHHHHHHHHHHHHHHHHHHHHHHHHHHHGHHHHHHHHHHGHHHGHGGGHGHHGGGGGHHHHHHHHGHHHHHHHHHHHHHHHHHHHHHHHHHGHHHGGHGHHHHHGHHHHGHFHHHGHGHHHFHHHHHHHHHHHHHHHHHHHHHHHHHGGGGGGHFHHGHFHHHGF4HHHGDHHGHHHHHGB4GHHGFAFHHHHGHHHHGHFFHHGGGGEHHGHHHHHGHHGEFGGHHGHHHHFHFHDGGGCHHGHGGFCHFGGGGGGGFG>FFFFFFBABBB
@M02197:105:000000000-AN6RF:1:1101:24748:18147 1:N:0:1
GTCGGAAATTGTTCCTCCGCTTATTGATATGCTTAAGTTCAGCGGGTAGTCCTACCTGATTTGAGGTCAAACGTCAAGAAAGAAGACGGGCCGTTGGGCGGGTCGACGTGTTAGAGGCGCGAGACCTTCATTCATGCGCTTCAGCGAACGGCGATCATTATCACGCCGAAAGCCTTGTCGCGCAAAGTCGAAAGTCGACCGCAAGCCGATTCATTTAAGGAGAGCCCGAGTCCTGGACGAATCCAAGTCTCCGGCAGCCCCCAACATCCAAGCACCCGCTCGAAGCAAATCGAGAGGGGTTGAGAATTTACTGACACTCAAACAGGCATGCTCCTCGGAACACCGAGGAGCGCAAGGTGCGTTCAAAGATTCGATGATTCA
+
ABBBCCCCFFFFGGGGGGGGGGGHGHCHFHHHHHHHHHHHHHHGGGGEGHHHHHHHHHHHHHHHGHHHHHHHGFGGGHHGHHGHHHHGGGGGGGGGGGHGGGGGGGGGGGHHHHFFHGGGGGGFGGHGHHGHHHHGHGGGGGGGGGGGGGGGFFFFFFFFFFFFFFFFFFFFFFFFFFFFFFFFFFFFFFFFFFFFFFFFFFFFFFFFFGGFFFFFGGFFHFGGGFGHHHHHHGGFHGHHHBEHHHGGD@-GHGGGGCGGGHHHHHHGHHHGCEFGFGFEGHHHHHGHHHGHGGFGGHHHHHHHHFGHFGBHHHFFGHGHGHHHHFFFHHEE?GGGGBEEEGGGHFGGGGEGDHHGGGGGGGGGGGGGGFBBFFBFABAAA
@M02197:105:000000000-AN6RF:1:1101:16332:18483 1:N:0:1
GTCGGAAATTGTTCCTCCGCTTATTGATATGCTTAAGTTCAGCGGGTAGTCCTACCTGATTTGAGATCGAACGTTCAAAAAGCTGTCTTCACCAAGGAAAGACGTTTATAAGCTCCAGCGAACCTCCGTCACCGAAGGTTACCTGGCAGGCAACCACAAGCGTAAATAGTTATCACACCCGTGACGCCACCAAACACTGGCAGGCTAATTCATTTGAGAGGAGCCGGCTGTGCGCCGGCAAGCCCCCAAGTCCAAGCTCTTCATGGCGAACCACAAGAGTTGAGGTGTTCATGATACTCAAACAGGCATGCCCCTCGGAATAGCCAAGGGGCGCAAGGTGCGTTCAAAGATTCGATGATTCAC
+
CCDDCDDCFFFFGGGGGGGGGGGHHHHHHHHHHHHHHHHHHHHGGGFEGHHHHHHHHHHHHHHHGHHHHGGHGHHHHHHHHGHHHHHHHHHHHHHHGHHHHHHGGGHHHHHHHHHHHGGGGGGGHHHGGHGGHGGGGGHHHHHHHHGHGGGHHHGGGHHHGGEGGHHGHHHHHHHHHHGGGGGGGGGGGGGGGGGGGGGGGGHGHHHGHHGFFFGHHFHFGFFFEHHHFFFGGGFGFF@AGGGGHGHHHHFGGHHHFHHGDFGGGGGHFCGFGHGHHHHGHHHGHHHHHGHHHGGGEHHHGHHGHHHHGGGGGGGHHGGHHHHHFHHGGGGGGHHHGGGGHGGCGGGGGGGBFFFFFFBAAAB
@M02197:105:000000000-AN6RF:1:1101:8626:18595 1:N:0:1
GTCGGAAATTGTTCCTCCGCTTATTGATATGCTTAAGTTCAGCGGGTAGTCCTACCTGATTTGAGATCGAACGTTCAAAAAGCTGTCTTCACCAAGGAAAGACGTTTATAAGCTCCAGCGAACCTCCGTCACCGAAGGTTACCTGGCAGGCAACCACAAGCGTAAATAGTTATCACACCCGTGACGCCACCAAACACTGGCAGGCTAATTCATTTGAGAGGAGCCGGCTGTGCGCCAGCAAGCCCCCAAGTCCAAGCTCTTCATGGCGAACCACAAGAGTTGAGGTGTTCATGATACTCAAACAGGCATGCCCCTCGGAATAGCCAAGGGGCGCAAGGTGCGTTCAAAGATTCGATGACTCAC
+
BBCCBBCCFFFFGGGGGGGGGGGHHHHHHHHHHHHHHHHHGHHGGGGGGHHHHHHHHHHHHHHHGHHHHGHHGHHHGHHHHGHHHHHHHHHHHHHHGHHHHHHGGGHHHHHHHHHHHHHGGGGGHHHGHHGGHDGGGGHHHHHHHHHHGGGHHHHGGHHHHGFGGHHHHHHGHHHHHHGGGFGGGGGGGGGGGGGGGGHGGHGHHHHHHHHHHHFHHGFGGFGGFFGFGGGGGGHGHHGHGGGGHGFFHHFGHHGHHHFGGFEGGGGGGHGHHHHHHHHHHHHGHHHHFHHHHHF5EFHHHHGHGHHHGGGGGGCGHHEHFGHGGHHGGGGGHHHHGGFGHFGGGGGGEFGBFFFFFFBBBBB
@M02197:105:000000000-AN6RF:1:1101:11093:18623 1:N:0:1
GTCGGAAATTGTTCCTCCGCTTATTGATATGCTTAAGTTCAGCGGGTAGTCCTACCTGATTTGAGATCGAACGTTCAAAAAGCTGTCTTCACCAAGGAAAGACGTTTATAAGCTCCAGCGAACCTCCGTCACCGAAGGTTACCTGGCAGGCAACCACAAGCGTAAATAGTTATCACACCCGTGACGCCACCAAACACTGGCAGGCTAATTCATTTGAGAGGAGCCGGCTGTGCGCCAGCAAGCCCCCAAGTCCAAGCTCTTCATGGCGAACCACAAGAGTTGAGGTGTTCATGATACTCAAACAGGCATGCCCCTCGGAATAGCCAAGGGGCGCAAGGTGCGTTCAAAGATTCGATGACTCAC
+
BCCCCCCCFFFFGGGGGGGGGGGHHHHHHHHHGHHHHHHHHHHGGGGGGHHHHHHHHHHHHHHHGHHHHGHHGHHHHHHHHGHHHHHHHHHHHHHHGHHGHHHGFGHHHHHHHHHHHHHGGGGGHHHGHHGGHGGGGGHHHHHHHHHHGGGHHHHGGHHHHGGGGHHHHFHHHHHHHHGGGGGGGGGGGGHGGGGGGGGGGHHHHHHHHHHHHHHHGFFGGGGGGHHHGGGGGGHGHGGHCGGGGGHGHGHGHHHHHHHHFHGGGGGHGHGHHHHHHHHHHHHGHHGHGFHHHHFHEHHHFFHHHHAHEEEGGCGHGGGGHHHHGHHGGGGGFHHHGGGGHGGGGGGGGGGFFFFFFFAAAA?
@M02197:105:000000000-AN6RF:1:1101:15029:18645 1:N:0:1
GTCGGAAATTGTTCCTCCGCTTATTGATATGCTTAAGTTCAGCGGGTAGTCCTACCTGATTTGAGGTCAAACGTCAAGAAAGAAGACGGGCCGTTGGGCGGGTCGACGTGTTAGAGGCGCGAGACCTTCATTCATGCGCTTCAGCGAACGGCGATCATTATCACGCCGAAAGCCTTGTCGCGCAAAGTCGAAAGTCGACCGCAAGCCGATTCATTTAAGGAGAGCCCGAGTCCTGGACGAATCCAAGTCTCCGGCAGCCCCCAACATCCAAGCACCCGCTCGAAGCAAATCGAGAGGGGTTGAGAATTTACTGACACTCAAACGGGCATGCTCCTCGGAACACCGAGGAGCGCAAGGTGCGTTCAAAGATTCGATGATTCAC
+
BBCCCCCDFFFFGGGGGGGGGGGHHHHHHHHHHHHHHHHHHHGGGGGGGHHHHHHHHHHHHHHHGHHHHHHHGHHGGHHHHHHHHGHGGGGGGGGGGGHGGGGGGGGGCFHHHHGFHGGGGGGGGGHHHHHHHHHHHGGGGGGGGGG;GGGGFFFFFFFFFFFFFFFFFFFFFFFFFFFFFFFFFFFFFFFFFF;FFFFFFFFFGGGFGFGGFFFGGGGGGGEDGFEGFFGHFGGFHGHGFHGFHGEGGFGGFFGGGGGGEHFHGHGGHHFGC<CEEGGHGHHHEHGHHFGHBGGGGHHHHGHHGFFFFGHHFGFGGHGHGE?GFFGHGHFGGGGGHFFFGEDGHHGGGGGGHHHGGGGHGGGGGGGGGFBFFFFFFBBBA@
@M02197:105:000000000-AN6RF:1:1101:7547:18775 1:N:0:1
GTCGGAAATTGTTCCTCCGCTTATTGATATGCTTAAGTTCAGCGGGTAGTCCTACCTGATTTGAGGTCAAACGTCAAGAAAGAAGACGGGCCGTTGGGCGGGTCGACGTGTTAGAGGCGCGAGACCTTCATTCATGCGCTTCAGCGAACGGCGATCATTATCACGCCGAAAGCCTTGTCGCGCAAAGTCGAAAGTCGACCGCAAGCCGATACATTTAAGGAGAGCCCGAGTCCTGGACGAATCCAAGTCTCCGGCAGCCCCCAACATCCAAGCACCCGCTCGAAGCAAATCGAGAGGGGTTGAGAATTTACTGACACTCAAACAGGCATGCTCCTCGGAACACCGAGGAGCGCAGGGTGCGTTCAAAGATTCGATG
+
ABBBBDBBFFFFGGGGGFEGGGFHHHHHGHHHHHHHHHHHHHHGGGGGGGHHFHHHHHFHHHHHGHHHGGHHGHHGGHEFHHHHHHHGGGGGGGGGHGHGGGGFGGGGCDFHHHHHHGGGGGGGGGHHHHHHHHHHGGGG;GGGGGGCCGGGFFFF?FFFFFFFFFFFF;DFFFFFF:FFFFFFFFFFFDFFFFBFD:FFFACACFFGGGGFFGGFFHHHHHGGGGGGHHHGFFGGCEGHHHGHHHGGGGGGHGGGGGGGHHHGGFHGHHHGGGGGGGFHGHGHHHGHGGGHGGGGGHHHHHHHHHFBHHHFGHGFGHFFHHGHHHHHHHGFE0E?HHFEFE?GHHGGGGEHFFGGGGGGGGGGFFFBFFBBBAAA
@M02197:105:000000000-AN6RF:1:1101:28801:18774 1:N:0:1
GTCGGAAATTGTTCCTCCGCTTACTGATATGCTTACTTCCTCTAAATGACCAAGATCCTCCGCTTATTGATATGCTTAAGTTCAGCGGGTAGTCTTACTTGATTTGAGATCGAGTTGAACAACACATAAAGTGTCGTAAAATCCTGCATCAGTCAGCAATGAGGACAATTATCCTTTATGTTAGCTGCAGCACTAGTAATAATCCTGTTTGACGAGGACTAAATAGATATGCTTTTAGCTCAGATAAAAGTCCAGCTACACCTGCATTTCAAGCCGCCCGCCTACCGGTGAAGGTTGTTGGGATAGCTCAAGTCCACCCTCCTTTTGAAAAAACAAGAGGAGGTTGAGATGTTTACTGATACTCAAACAAGCATGCTCTTCGAAATACCAAAGAGCGCAATATGCGTTCAAAGATTCGATGACTCAC
+
1AA?ADADFBFFFBDFGG1EEE01DBFFGDBDHHHHHH1GDBFD1D2FHFH1AFADBGHHEC?A/EGHFHE2DGA2DDDFDAF@2BE/EEEEGHGBHHHGEH1GFFGAGDFC/EF?GFHFFHA/FHHEF1G2>2FCCFCGH2<FD11@1GF1>FFFHHG1@1GGCC0FGHFF1FFDDDGHG1G=1FBFFHHE#B0B=DFD<D0AGGHD9DFHHFA9AC/GFF:9CGHFGFBEBFFF/B;00090BFF09;.C0900:0;..0C90B0:.--;-@-CGCA1A/CB?BFF<GF0/AF/AG<1CF>1B1111EB1>/??>//0/0122BHEC>0GHHHGB0GHHF022FFB1AD2FA2GF2GDHFGCG1GGE1BD11BF/FE/FFAFBFEBDA1GEA?EEG3DA0GGHGFFFGDD1FG1FD@11B111AA
@M02197:105:000000000-AN6RF:1:1101:25683:18877 1:N:0:1
GTCGGAAATTGTTCCTCCGCTTATTGATATGCTTACGTTCAGCGGGTAGTCTTACTTGATTTGAGATCGAGTTGAACAACACATAAAGTGTCGTAAAATCCTGCATCAGTCAGCAATGAGGACAATTATCCTTTATGTTAGCTGCAGCAATAGTAATAATCCTGTTTGACGAGGACTAAATAGATATGCTTTTAGCTCAGATAAAAGTCCAGCTGCACCTGCATTTCAAGCCGCCCGCCTACCGGTGAAGGTTGTTGGGATAGCTCAAGTCCACCCTCCTTTTGAAAAAACAAGAGGAGGTTGAGGTGTTTACTGATACTCAAACAAGCATGTTCTTCGGAATACCAAAGAGCGCAATATGCGTTCAAAGATTCGATGATTCGC
+
BBBBBDBBFFFFGGGGGGGGGGGHHGGHHHHHHGGHGGHHFHFGGGEGGGHGHHHHHHHHHHHHGHHHH?FHGGFFHFHHHFGHHHGHFGFGFFHHGHGHHHHHHHHHHHHHHHHGHFFFFHHHHGHHHHFHHHFHEHHHFHHHHHHEHFGHGHHFGHHDGHHHHHHHHHGGGGGGGHHHHBGDBFGHHHHFHHGHHGHHHHHGHHGGGDHHHHHHHHGHFHHHHHHHHGGGGGGCHGCC@GCDGFFF0/GGGGHHHHHHFFHFHFGHFGCFECGHHAF1ED2FGGGG1FGHHFHHGFFFGGHFAHGFDFBFFHHFFDFGBF1FHFGCCB0F0EGAEE2HHHHHHHHHHECEAEFFAE0CAAFBFFBGGFGABFFFFADA>>1>
@M02197:105:000000000-AN6RF:1:1101:20623:18862 1:N:0:1
GTCGGAAATTGTTCCTCCGCTTATTGATATGCTTAAGTTCAGCGGGTAGTCCTACCTGATTTGAGATCGAACGTTCAAAAAGCTGTCTTCACCAAGGAAAGACGTTTATAAGCTCCTGCGAACCTCCGTCACCGAAGGTTACCTGGCAGGCAACCACAAGCGTAAATAGTTATCACACCCGTGACGCCACCAAACACTGTCAGGCTAATTCATTTGAGAGGAGCCGGCTGTGCGCCAGCAAGCCCCCAAGTCCAAGCTCTTCATGGCGAACCACAAGAGTTGAGGTGTTCATGATACTCAAACAGGCATGCCCCTCGGAATAGCCAAGGGGCGCAAGGTGCGTTCAAAGATTCGATGATTCAC
+
>>AAAA1DFFBBE3AFGFEEFGGFFEFGAFFFGHHFEGDFBDGCAEEEFBFFHDHHHEGHGHHFEHHHE/B0EF0GFHHFGE0BG1B2GHDHHGFF/BFFGBFE/>0C>GD>FGHCF1FE@<<B0BGC/GFFGGCB<F<?G@D;?GFHCCCHFHHAEEHHHFGCCE<B<BDF70CCGHCGGGGGAE?EGA0EEFE8GFFGGBBFGGGFFBDF<CFBBC#.9C<=F@CF>CACFAHF@EGFCC<<CF11FBB/0FB00B111CAE/CGHFHEHGE1DDFEGCABE011GHGDF2F2EC1BEHG1GCFFCCE?EA//GGA211B0BG0/EEEEA1FB0GE0GFGBFGFFGEGGFBFFFFFA?AAA
@M02197:105:000000000-AN6RF:1:1101:28756:18831 1:N:0:1
GTCGGAAATTGTTCCTCCGCTTATTGATATGCTTAAGTTCAGCGGGTAGTCCTACCTGATTTGAGGTCAAACGTCAAGAAAGAAGACGGGCCGTTGGGCGGGTCGACGTGTTAGAGGCGCGAGACCTTCATTCATGCGCTTCAGCGAACGGCGATCATTATCACGCCGAAAGCCTTGTCGCGCAAAGTCGAAAGTCGACCGCAAGCCGATTCATTTAAGGAGAGCCCGAGTCCTGGACGAATCCAAGTCTCCGGCAGCCCCCAACATCCAAGCACCCGCTCGAAGCAAATCGAGAGGGGTTGAGAATTTACAGACACTCAAACAGGCATGCTCCTCGGAACACCGAGGAGCGCAAGGTGCGTTCAAAGATTCGATG
+
BCCCCCCCFFFFGGGGGGGGGGGHHGHHHHHHHGHHHHHHHHHGGGCFGHHHHHHHHHHHHHHHGHGHGHHHGHHGGHHHHHHHHHHGGGGGGGGGHGHGGGGGGGGGGGHHHHHHHGGGGGGGGGHHHHGHHHHHHGGGGGGGGGGGGGGGFFFFFFFFFFFFFFFFFFFDFFFFFFFFFFFFDFFFFFFFFFFFGGFFFFFGGFFFFGGGGGHHHHHHHHGGGGGHHHHGHGFFBGGHFHHHHHGGGCGGHGGGGGGGHGHHGHHGHHHEEEGGGGHHGGHHHHGHGHGHHGGGGHHHHHHHHHGHHHHHFGHHGHHFGFFHHGHHHHGGEEGGGHFEEEGDHHGGGGCGHHGEE?CGBGGGFFFBFFFBAABB
@M02197:105:000000000-AN6RF:1:1101:8422:19022 1:N:0:1
GTCGGAAATTGTTCCTCCGCTTATTGATATGCTTAAGTTCAGCGGGTAGTCTTACTTGATTTGAGATCGAGTTGAACAACACATAAAGTGTCGTAAAATCCTGCATCAGTCAGCAATGAGGACAATTATCCTTTATGTTAGCTGCAGCAATAGTAATAATCCTGTTTGACGAGGACTAAATAGATATGCTTTTAGCTCAGATAAAAGTCCAGCTGCACCTGCATTACAAGCCGCCCGCCTACCGGTGAAGGTTGTTGGGATAGCTCAAGTCCACCCTCCTTTTGAAAAAACAAGAGGAGGTTGAGGTGTTTACTGATACTCAAACAAGCATGCTCTTCGGAATACCAAAGAGCGCAATATGCGTTCAAAGATTCGATAATTCAC
+
CBCCCCCCFFFFGGGGGGGGGGGHHHHHHHGHHHHHHGHHHHHGGGGGGHHHHHHHHHHHHHHHGHHHHGGHGHHHHHHHHGHHHHHHGHHHFGHHHHHHHHHHHHHHHHHHGHHHHHHGHHHHHHHHHHHHHHHHHHHHGHHHHHHHHHHHHHHHHHHHHHHHHHHHHHGGGGGHHHHHHHHHHHHHHGHHHHHHHHHHHHHHHHHHHHHHHGHHHHHHHHGHHHHHHHHGGGGGFGDFCFGFFFHFGGGGGGHHHHHFHHGHFHHHHGEEEGGHGGHHHHFHGGHHHHGHHHHGHHHHFHGHGHGHHHHBHHFHHHGGHFGGHGHFHHHFFGGGFFGHHHHGHHHHHGGGGHHHHE?GGHGGGGGGGGGGABFFFFFAAAAB
@M02197:105:000000000-AN6RF:1:1101:15489:19089 1:N:0:1
GTCGGAAATTGTTCCTCCGCTTATTGATATGCTTAAGTTCAGCGGGTAGTCTTACTTGATTTGAGATCGAGTTGAACAACACATAAAGTGTCGTAAAATCCTGCATCAGTCAGCAATGAGGACAATTATCCTTTATGTTAGCTGCAGCAATAGTAATAATCCTGTTTGACGAGGACTAAATAGATATGCTTTTAGCTCAGATAAAAGTCCAGCTGCACCTGCATTTCAAGCCGCCCGCCTACCGGTGAAGGTTGTTGGGATAGCTCAAGTCCACCCTCCTTTTGAAAAAACAAGAGGAGGTTGAGGTGTTTACTGATACTCAAACAAGCATGCTCTTCGGAATACCAAAGAGCGCAATATGCGTTCAAAGATTCGATGATTCAC
+
BBBBBDBBFFFFFGGGGGGGGGGHHFBFFHHCHFHHHHHHFDEEEFEFGFHHGHGHHHHHHHHGGHHHHGGHGHGHHHHHHGHHHGFHHHHHGFHFFGHHGHHGHHHHHGHHHHGFHHHHHHGFHHHHHHHHHGHHHHHHHHHHHGHEHHHHHHHHHHHGFHFHGGFHEHGACGBGGHHFHHHHHHHHGHHHHHHHHHHFFHHGFHHEHHHGGGHFCGGHHHHHHHHGHHGGGGGGHFGGCCCBFHFGHFEGGGG1HFHHGGHGDHGHHACF/GGG0GGGB2DBCF0FBHHHHFGEEHFBHHHHGFGF2FHGHHFF2DGGEGHEHFHBHFFFFCGGFHHGHHHHGHHHFGGGEFFHG?GGGGF1ABFF3GFGBFFFFFFA>AAA
@M02197:105:000000000-AN6RF:1:1101:4253:19127 1:N:0:1
GTCGGAAATTGTTCCTCCGCTTATTGATATGCTTAAGTTCAGCGGGTATCCCTACCTGATCCGAGGTCAACCTGTAAAAAATTGGGGGTTCTGGCGAGCCACCGGGGGGGAACTCTATAGCGGGAGTATGTACTACGCTTAGAGCCCACCGGCGCCGCCACTAATTTTGAGGGCCGCGGAGACCGCGTGCCCCAATACCACGCTAGGCGTGAGTGGTTAAATGACGCTCGAACAGGCATGCCCTGCGGAATACCACAGGGCGCAATGTGCGTTCAAAGATTCGATGATTCAC
+
>AAAADAAFFFFFGGGGGGFGGGGHHGHHGHHHCFHGHFHHHHGGFAEGGHHHGFH;HH;HHHEGGGHH9GHHHHHHBGHGH<HGEEEGGH;FHHFGFGD<HHGGCCGGFFFFFFFFFFFFFFFCD;;FFFFFFFFDFEEFFFFFFFEFFGFFFFGFHHHHHHHGHHHHHGGGGGGGGHGFGGGGEFGGGFGHGGFFFFFGGHGGGHHHHHFEFHHHHHHHGFGFGHHGGHHHHHHHFGGFCGGGHFHHHDFHHHHGGDCFFBFHFEEGCGFGGGGGEBBC@FFFFFBBAAB
@M02197:105:000000000-AN6RF:1:1101:21744:19228 1:N:0:1
GTCGGAAATTGTTCCTCCGCTTATTGATATGCTTAAGTTCAGCGGGTAGTCTTACTTGATTTGAGATCGAGTTGAACAACACATAAAGTGTCGTAAAATCCTGCATCAGTCAGCAATGAGGACAATTATCCTTTATGTTAGCTGCAGCAATAGTAATAATCCTGTTTGACGAGGACTAAATAGATATGCTTTTAGCTCAGATAAAAGTCCAGCTGCACCTGCATTTCAAGCCGCCCGCCTACCGGTGAAGGTTGTTGGGATAGCTCAAGTCCACCCTCCTTTTGAAAAAACAAGAGGAGGTTGAGGTGTTTACTGATACTCAAACAAGCATGCTCTTCGGAATACCAAAGAGCGCAATATGCGTTCAAAGATTCGATGATTCAC
+
CCCCCCCCFFFFGGGGGGGGGGGHHHHHGHHHGHHHGHHHHHHGGGEFGHHHHHHHHHHHHHHHGHHHHGGGFHHHGHHHHGHHGHHHFGHHGGHHHHHHHHHHHHHHHHHHHHHHHGHHGHHHHFHHHHHHHHHHHHHHFGHHHHHHHHHHHHHHHHHHHHHHFHHGHHGGGGGHHHHHHHHHHHHHHHHHHHHGHGHHHHHHHHHGHGHHHHHHHHGGHHHHHHHHHHGGGGGGHFDC@BDHFGHHHGHHGGHHFFHHHHHFHHHHHGGFEGGHHGHHHHFHGGGHHFHHHHHHHHHHHHHGGHFHGHFHFGHHHHGHGHFHHHHHHHFGFECFEEBFHHFHHGHHHGGGGFHHHGGGGFGGCGGGGGGGFFFFFFFBBBAB
@M02197:105:000000000-AN6RF:1:1101:16282:19469 1:N:0:1
GTCGGAAATTGTTCCTCCGCTTATTGATATGCTTAAGTTCAGCGGGTAGTCTTACTTGATTTGAGATCGAGTTGAACAACACATAAAGTGTCGTAAAATCCTGCATCAGTCAGCAATGAGGACAATTATCCTTTATGTTAGCTGCAGCAATAGTAATAATCCTGTTTGACGAGGACTAAATAGATATGCTTTTAGCTCAGATAAAAGTCCAGCTGCACCTGCATTTCAAGCCGCCCGCCTACCGGTGAAGGTTGTTGGGATAGCTCAAGTCCACCCTCCTTTTGAAAAAACAAGAGGAGGTTGAGGTGTTTACTGATACTCAAACAAGCATGCTCTTCGGAATACCAAAGAGCGCAATATGCGTTCAAAGATTCGATGACTCAC
+
AAABCDBBFFFFGGGGGGGGGGGHHGGHHHHHHGHHHHHHHHHGGGFGGHHHHGHHHHHHHHHGGGHHHGGHGHHFHFHHHGHHHHHHHHHHGFHHHHHHHHGHHHHHHHHHGHHHHHHHHHHHHGHHHHHHGHHHHHHHHHHHHHHHHHHHHHHHHHHHGHHHHHHHHGGGGGGHHHHHHHGHHHHGGHHHHHHHHGGHHHHHHHGGHGHHHHHHGHHGHHGHHHHHHHHGGGGGGGGGFCDFGDGHEGHHGGHHHHHHHHHFHFHGGGFEFGGHGFGGBFHHGGHHHHHHHHGHHHFGBFEHFFHHFHHFHHHHFFGHHHHFHHHHHGGHHFGGGHHHHCHEGHHFDEEE?GGHHGGCGHFFFGGFCEGFBFFFFFFAAAAA
@M02197:105:000000000-AN6RF:1:1101:22661:19593 1:N:0:1
GTCGGAAATTGTTCCTCCGCTTATTGATATGCTTAAGTTCAGCGGGTAGTCTTACTTGATTTGAGATCGAGTTGAACAACACATAAAGTGTCGTAAAATCCTGCATCAGTCAGCAATGAGGACAATTATCCTTTATGTTAGCTGCAGCAATAGTAATAATCCTGTTTGACGAGGACTAAATAGATATGCTTTTAGCTCAGATAAAAGTCCAGCTGCACCTGCATTTCAAGCCGCCCGCCTACCGGTGAAGGTTGTTGGGATAGCTCAAGTCCACCCTCCTTTTGAAAAATCAAGAGGAGGTTGAGGTGTTTACTGATACTCGAACAAGCATGCTCTTCGGAATACCAAAGAGCGCAATATGCGTTCAAAGATTCGATGACTCAC
+
CCCCCCBCFFFFGGGGGGGGGGGHHHHHHHHHHHHHHHHGHHHGGGEGGHHHGHHHHHHHHHHGGGHHHGGHGHHGHHHHHGHHHHHFGHHHGGHHHHHFHHHHHHHHHHHFFHHGHHHHHHHHHHHHHHHHGHHGHHHHDFHHHGHHHHHHGHGHHHHGHHHHHHHHGHGGGFFHHHHHHHHHFHHGHHHHHHGGHHHGHHHHGHHGHFHHHFHFHHGFHFHFGHHHGHFEGGGGHGGGCCDHGDHHGDGACEFFHFHHHHGBBHGF3//F>FDHHGHGHF4GHHHGHHHHHFHEHHHGHGHGGHHHHHHHHHHHGBGHGHHGHHHHGHHEHEGGDHHHHHHGHHHFFGFGDHHHHGGGGHGGGGGGGGGGFFFFFFFABBBB
@M02197:105:000000000-AN6RF:1:1101:12169:19749 1:N:0:1
GTCGGAAATTGTTCCTCCGCTTATTGATATGCTCAAGTTCAGCGGGTAGTCCCACCCGATTTGAGGTCAAGGTCGTTTTTGTGGGTCGAGCCTCCCACCGATGAATCGGCGGTGACCGGAACACCTTCGTTGTCCATGTGACGGTTAGAAGCAGAGGTACAGTGCAGAAACCCGAGACGTAGAAACATATTATCACGTCAAGGATCGGCAAAGCAGACCCCACTAATCCATTTGGGAGGAGCTCGCTTCAAGGTGAAACCAGCAAATGACCTCCAAGTCCAAAATCCTCTCCACCAAAGGAAGGGCTTTTGAGAATTTCACGACACTCAAACGGGTGTGCCCCTCGGAATGCCAAGGGGCGCAAGGTGCGTTCAAAGATTCGATGACTCAC
+
CCCCCCBCFFFFGGGGGGGGGGGGHHHHHHHHHHHHHHHHGHHGGGGGGHHHHGHGGGGGGGGEFFHHFHFHFGGEGGGGGHHGGGGGGGGGHHHGHHGGGGGHHHHHGGGG<//<G?F-<-FCFFC/.<//<<0=<GGDFCDD....00C/:C/BFF:0FEFFFFFDFF/FGB@GF?BGGGGGFBBFB:CBBEFF?FBBFAB?CGEHHHFGBCFFF?HGFDGBGHGCBFFHHGHHHFFD?@/FFHGGBHFFFGHGHHGFFHGGHHCFGGHHHBHHGHGHHFHHHEEFHAGFFGHHHHFHHHGHHHHHHHHHHHGEFFCGGHGFFGHGHHEGGGHHGGGGGFEGHHHHHHHFFG2GGECCHFHHGGGGHGFGGGGGGGGFFFFFFFBBABA
@M02197:105:000000000-AN6RF:1:1101:11035:19833 1:N:0:1
GTCGGAAATTGTTCCTCCGCTTATTGATATGCTTAAGCTCAGCGGGTAGTCCTACCTGATTTGAGGTCAAATTTGATATGTGAGGTTTGTCCGAAGACCATTGTGAGCGGGCTTTCAAGATCGGCAAGAGACAGCGCAACATGATTATCACACTGACGTCCGAAATGAATGGGGATTCCGCTGATGCATTCAAGAGGAGCCGACTGACGCCAGCACGCTCCAAATCCAAAGCTCTGATCAAAAACAAAATCAATCAGAGTTTGAGAATTTAATGACACTCAAACAGGCATGCTCCTCGGAATACCAAGGAGCGCAAGGTGCGTTCAAAGATTCGATGACTCAC
+
BCCCCBCCFFFFGGGGGGGGGGGHHHHHHHHHHHHHHHHHHHHGGGGGGHHHHHHHHHHHHHHHGHHHHHHHHHHHHHHHGHHHHGHHGHHHGGGGGHHHHHHHHHGHGGGGGHHHHHHHHHHGGGGGGHHHHHHGGGGGHHHHHHHHHHHHHHGHHGFGHHHGHHHHHHHHHGGGHHHHHHHHHHGGGGHHHHGGFGGEGHHGGGGGGGHFGGGGHHGHHHHHGHHHHHGHGGHHHGGGHHHHHHHHHFHGHDHHFHHFHHHHHHHHHHHGHHHHHGGCGGGHHHFGHHHGGECGHHHHHHHHGHHGGGGGHGHGGGGGGGGGGGGGGGGFFBFFFFBBBAB
@M02197:105:000000000-AN6RF:1:1101:12814:19905 1:N:0:1
GTCGGAAATTGTTCCTCCGCTTATTGATATGCTTAAGTTCAGCGGGTAGTCCTACCTGATTTGAGGTCACATTAATAAGAGATTGTCCAAGTTAATGGACTGTTAGAAGCTAAACATGCTTCACCGTCAATAGCGTAGATAGTTATCACACCAATGAGCAGTAAACAAATAGTTTCGCTAATGCATTTTAGGGGAGCTGACCTCAGATTGTATAGAGTCCAGCAAAAAATACCCCCACATCCAACACTCAACTTGCAAAAAGCTGAAGAGGTTGATATATTAATGACACTCAAACAGGCATGCTCCTCGGAATACCAAGGAGCGCAAGGTGCGTTCAAAGATTCGATGACTCAC
+
CCCCCCCCFFFFGGGGGGGGGGGHHHHHHHHHHHHHHHHHHHHGGGGGGHHHHHHHHHFHHHHFGHHHHHGHHHHHHHHHHGHHHHHHHHHHHHHHHHHHHHHHHHHHHHHHHHHHHHHHHHHHHGHGGGHHHHGGGGGHHHHHHHHHHHHHHHHHHHHHHHHHHHHHHHHHHGHHHHGGHHHHHHHHHHHHHHGGGHHHHHHHHHHHHHHHHHHHHHHHHHHGHHHHGGGGGGHGGHHHHHHHGGGFHHHHHHHGHHHHHHHGHHHGHHGHHGDDGDFFHHHHFGBFGFGHGFHHGBGHHHGGGGGHHHHFHHHHHHGGGGGHFHFGFEGHGGGGGGGCGGBFFFFFFBBBAB
@M02197:105:000000000-AN6RF:1:1101:13814:19885 1:N:0:1
GTCGGAAATTGTTCCTCCGCTTATTGATATGCTTAAGTTCAGCGGGTAGTCCTACCTGATTTGAGGTCACATTAATGATGATTTGTCCAAAGACAGTTGGAAAGCTGAACTGCCCCTCACATTCATAAGCATAGATAGTTATCACACCAATGAGCAAGGTTGTTCTGCTAATGCATTTCAGGGGAGCTGAGCCTTTTGAAAGGCCAGCAAACCCCCACATCCAAACCCCTCTCAAAAAAGATAAGGGTTGATTATATTAATGACACTCAAACAGGCATGCTCCTCGGAATACCAAGGAGCGCAAGGTGCGTTCAAAGATTCGATGATTCAC
+
BBCCCDBCFFFFGGGGGGGGGGGHHHHHHHHHHHHHHHHHHGHGGGGGGHHHHHHHHHHHHHHHGHHHHHHHHHHHHHHHHHHHHHHHHHHHHHHGHHHHHHHHHHHFHHHHHHHGHGHHHHHHHHHHHHHHHHHHHHHHHHHHHHHHHHHHHHHHHHHHHHHHHHHHHHHHHHHHHHHHGFGGHHHGHHHHHHHHHHHHHHHHHHHGGHHHFGHHHHHGGGGGGGGGGGGGGGHHHHHHHHHHGHHHHHHHHHHHHHHHHHHHGGHHHHHFHGGHHHGGGEGCHHFHHHHHHHFGGGGGHHHHGGGGGGGGGGGGGGGFFFFFFFBAAAB
@M02197:105:000000000-AN6RF:1:1101:13320:19830 1:N:0:1
GTCGGAAATTGTTCCTCCGCTTATTGATATGCTTAAGTTCAGCGGGTAGTCTTACTTGATTTGAGATCGAGTTGAACAACACATAAAGTGTCGTAAAATCCTGTATCAGTCAGCAATGAGGACAATTATCCTTTATGTTAGCTGCAGCAATAGTAATAATCCTGTTTGACGAGGACTAAATAGATATGCTTTTAGCTCAGATAAAAGTCCAGCTGCACCTGCATTTCAAGCCGCCCGCCTACCGGTGAAGGTTGTTGGGATAGCTCAAGTCCACCCTCCTTTTGAAAAAACAAGAGGAGGTTGAGGTGTTTACTGATACTCAAACAAGCATGCTCTTCGGAATACCAAAGAGCGCAATATGCGTTCAAAGATTCGATGATTCAC
+
ABBBBBBBFFF5FGFGGEGGGGGHHGHHHHHHFHHHGHHFFHGGGGEEFGHHHHHHHGHHHHHGGHHHGGGGEHHHHHHHHGHHHGHFFHHGGGHHHGHHHHHHHHHHHDGGGHHHHHHHHHHHHHHGHFHHHHFHHFGHFFHHHHGHHHGHGFHHHHHHHHGHGHGFFHGGGGGHGHHGHHHHHHHHGHHFFHHFHHHHHHHHHGGEGGFHFGHBFHFGGEHHHHGHFEGCFGGCEGGC?DDGDFFHGDG?EGFGBFHHGHHHF3GHHFGFEGECEFHGHGFFGGHHHHHGGHHEFHGGEB?GEF5FF5GHHHGGGEEHHHHHHHHEGBHGHEE?EHHFHGBFCFHGCGGGGGHHHEGCGFGBFGGGGEBGFFFFFBFBAAAA
@M02197:105:000000000-AN6RF:1:1101:8842:19967 1:N:0:1
GTCGGAAATTGTTCCTCCGCTTATTGATATGCTTAAGTTCAGCGGGTAGTCTTACTTGATTTGAGATCGAGTTGAACAACACATAAAGTGTCGTAAAATCCTGCATCAGTCAGCAATGAGGACAATTATCCTTTATGTTAGCTGCAGCAATAGTAATAATCCTGTTTGACGAGGACTAAATAGATATGCTTTTAGCTCAGATAAAAGTCCAGCTGCACCTGCATTTCAAGCCGCCCGCCTACCGGTGAAGGTTGTTGGGATAGCTCAAGTCCACCCTCCTTTTGAAAAAACAAGAGGAGGTTGAGGTGTTTACTGATACTCAAACAAGCATGCTCTTCGGAATACCAAAGAGCGCAATATGCGTTCAAAGATTCGATGATTCAC
+
ABAAADADFFFDAGGGGFEGGGDFHHHFFHGHHFHHHHHHHHHECGEEGHHHEHHHHHFGHFHHGEFHHGGHGFGHHHHHGGFFHHHGHHHHGGHHHHHFE@GHHHHHHHHHFHHEHFHFFBGHFHHGHHHHHHFGHHHHHHFHHHHHHHFFHFGGHHGHHHHHHHGH:HGFGGGHHHHGHHHHHHHDFGHHHGHGHGHHHHHHFGHHHGFHGHGHHHHEFHFHHGHHHGHGGGGCGGDC@CFHHFHFFGHGGFGEHHHHGHGGDGHHGA@?/CGHF?B3BGB?/FHGBGHFHBHHHEHHHGHGFHGFFFFDHHFFFBFFEBG1HHHFFGHHGEGEEGEFHGBFFGF3AFECGGHFGEEE?HFFGFBGE?GGBFBFFFD33AAA
@M02197:105:000000000-AN6RF:1:1101:17048:19772 1:N:0:1
GTCGGAAATTGTTCCTCCGCTTATTGATATGCTTAAGTTCAGCGGGTAGTCCTACCTGATTTGAGGTCACATTAATGATGATTTGTCCAAAGACAGTTGGAAAGCTGAACTGCCCCTCACATTCATAAGCATAGATAGTTATCACACCAATGAGCAAGGTTGTTCTGCTAATGCATTTCAGGGGAGCTGAGCCTTTTGAAAGGCCAGCAAACCCCCACATCCAAACCCCTCTCAAAAAAGATAAGGGTTGATTATATTAATGACACTCAAACAGGCATGCTCCTCGGAATACCAAGGAGCGCGAGGTGCGTTCAAAGATTCGATGACTCAC
+
CCCDCCCDFFFFGGGGGGGGGGGHHHHHHHHHHHHHHHHHHHHGGGGEGHHHHHHHHHHHHHHHGHHHHHHHHHGHHHHGHHHHHHHHHHHHHHHHHHHHHHHHHHHHHHHHHHHGHGHHHHHHHHHHHHHHHHHHHHHHHHHHHHHHHHHHHHHHHHHHHHHHHHHHHHHHHHHHHHHHHHHHHHHHHHHHHHHHHHHHHHGHHHHGHHHHGGGGHHHHGGGGGGGGHGGGGGHHHHHGHHHHGHGHHHGHHHHHHHHGHHGHHGHHHHHHHHHHHHHGGGGGFGHHHFFHHHHGGGGGGGHHGGGGHGGGGGF5GGGFFFFFFFBBAAB
@M02197:105:000000000-AN6RF:1:1101:13028:20036 1:N:0:1
GTCGGAAATTGTTCCTCCGCTTATTGATATGCTTAAGTTCAGCGGGTAGTCCTACCTGATTTGAGATCGAACGTTCAAAAAGCTGTCTTCACCAAGGAAAGACGTTTATAAGCTCCAGCGAACCTCCGTCACCGAAGGTTACCTGGCAGGCAACCACAAGCGTAAATAGTTATCACACCCGTGACGCCACCAAACACTGGCAGGCTAATTCATTTGAGAGGAGCCGGCTGTGCTCCAGCAAGCCCCCAAGTCCAAGCTCTTCATGGCGAACCACAAGAGTTGAGGTGTTCATGATACTCAAACAGGCATGCCCCTCGGAATAGCCAAGGGGCGCAAGGTGCGTTCAAAGATTCGATGATTCAC
+
AAABB@ABFFFFGGGGGGGFGEGHHHHGGHGFHHHFGFHHHHHGGGEEF3GHHHHHHGHHHHHGGHHHHGGHGEHGHHHHHGHFHFGHHHHGFFHHFHHGHHHGGGHHHHGGFHHHHCGEGGGFHHGGHHGGHGGGGGHFHHHEFGHHFGGHGFHGGHHGHGFGGGHHHHGHHHFHHHGGGGGFEEDFGGHHGGGGGGGFGGHHGHHGFGGFFFFFHHHGDFFGGHFHGGFFFFFHGAGGGGGGGHFGBGFGHGHEHHHHHHFFCEEBFEGHHHFGHHHFGHHGHFFDG1HGFHHFGHHFF1EFFHGHGGCGECCEHFFHHBHCCHHCEGGGHHCHGCEGHCGFCGGGGG1BC3FFFFAA>>1
@M02197:105:000000000-AN6RF:1:1101:14813:20256 1:N:0:1
GTCGGAAATTGTTCCTCCGCTTATTGATATGCTTAAGTTCAGCGGGTAGTCCTACCTGATTTGAGGTCAAACGTCAAGAAAGAAGACGGGCCGTTGGGCGGGTCGACGTGTTAGAGGCGCGAGACCTTCATTCATGCGCTTCAGCGAACGGCGATCATTATCACGCCGAAAGCCTTGTCGCGCAAAGTCGAAAGTCGACCGCAAGCCGATTCATTTAAGGAGAGCCCGAGTCCTGGACGAATCCAAGTCTCCGGCAGCCCCCAACATCCAAGCACCCGCTCGAAGCAAATCGAGAGGGGTTGAGAATTTACTGACACTCAAACAGGCATGCTCCTCGGAACACCGAGGAGCGCAAGGTGCGTTCAAAGATTCGATGATTCA
+
CCCCBBCCFFFFGGGGGGGGGGGHHHHHHGHHHHHHHHGHHHHGGGGGGHHHHHHHHHHHHHHHGHHHHHHHGHHFGHGHHHHHHHHGGGGGGGGGHGHGGGGGGGGGGGHHHHGHHGGGGGGGGGHHHHHHHGHHGGGGGGGGGGGGGGGGFFFFFFFFFFFFFFFFFFFFFFFFFFFFFFFFFFFFFFFFFFFFFFFFFFFGGGGGFFGFGGGGGGGHHHGGGGGGHHHGHGGGHGHHHHHHHGGGD?GGHGGGGGGGHGHHHHHGHHGGGGGGGGHHGHHHHGGHHHGHHGGGGHHHHGHHHHGHGFHHHHHGGHHHHHGHHHHFEHE?GGGGHFEGDEGECHGGGGGHHHHGFCGGFGGGGGGGGFFFFFFFBBBAB
@M02197:105:000000000-AN6RF:1:1101:13269:20318 1:N:0:1
GTCGGAAATTGTTCCTCCGCTTATTGATATGCTTAAGTTCAGCGGGTAGTCCTACCTGATTTGAGGTCAAATTTGATATGTGAGGTTTGTCCGAAGACCATTGTGAGCGGGCTTTCAAGATCGGCAAGAGACAGCGCAACATGATTATCACACTGACGTCCGAAATGAATGGGGATTCCGCTGATGCATTCAAGAGGAGCCGACTGACGCCAGCACGCTCCAAATCCAAAGCTCTGATCAAAAACAAAATCAATCAGAGTTTGAGAATTTAATGACACTCAAACAGGCATGCTCCTCGGAATACCAAGGAGCGCAAGGTGCGTTCAAAGATTCGATGATTCAC
+
ABBCCCCCFFFFGGGGGGGGGGGHHHHHHHGHHHGHHGHHHHHGGGGGGHGHHHHHHHHHHHHHGHHHHHHHHHHHHGHHFFHHHHHHGHHHGFGCGHHHHHFFFHGHGGGGGHHHHGHHHHHGGGGGHHHHHHHGGGGGHHHHHHHHHHHHHHHHHGGGHHHHHHHHHHHHHGGGHHHHHGHGGGGGGHGHHHHGGGGGGHHGGGGFGHHGGGFGFFHHHHGHHHHHHHFHHHHHHGGGHHHHHHHHHHHHHHHHHGHHHHHHFGGHGHHHHHHHFGHHHHHHHHHHHHHGGGGGHHGHHGHHHHHGGGGGHGGHGGGGGGGGGGGGGGGFFFFFFFBCCCC
@M02197:105:000000000-AN6RF:1:1101:21276:20194 1:N:0:1
GTCGGAAATTGTTCCTCCGCTTATTGATATGCTTAAGTTCAGCGGGTAGTCCTACCTGATTTGAGATCGAACGTTCAAAAAGCTGTCTTCACCAAGGAAAGACGTTTATAAGCTCCAGCGAACCTCCGTCACCGAAGGTTACCTGGCAGGCAACCACAAGCGTAAATAGTTATCACACCCGTGACGCCACCAAACACTGGCAGGCTAATTCATTTGAGAGGAGCCGGCTGTGCGCCAGCAAGCCCCCAAGTCCAAGCTCTTCATGGCGAACCACAAGAGTTGAGGTGTTCATGATACTCAAACAGGCATGCCCCTCGGAATAGCCAAGGGGCGCAAGGTGCGTTCAAAGATT
+
BBBBBBBBFFFDGFGGGGGGGGGGHHGHHHHHHHFHHHHHHHHGGGGGGHHHHHHHHHHHHHHHGHHHHGHHGHHHHHHGHFHHHHEHHFHHHHHHGGHHGHHGFGHHHHHHHHHGHHHGGGGGHHHGHHGGHGGGGGFHHHHHHGGHGGGHHHHGGHHHHGGGGHHHHHHHHGHHHHGGGGGGGHGGGGHHGGGGHHGGGHGGGHGGGGHGHHHHHGHGGGGGGHHHGGGGGGHHHHGHGGGGHEGHHHHGHHHHHFHHHHGGCGGHGHGHHHHHHHHHHHHGHHFGHHHHHHHHGHGHHGHHFBFHGEECFEGHHFHHHHGFHHCGGGGGGGGGGGEGFFFFFFF@CCCC
@M02197:105:000000000-AN6RF:1:1101:26494:20260 1:N:0:1
GTCGGAAATTGTTCCTCCGCTTATTGATATGCTTAAGTTCAGCGGGTAGTCCTACCTGATTTGAGGTCAAACGTCAAGAAAGAAGACGGGCCGTTGGGCGGGTCGACGTGTTAGAGGCGCGAGACCTTCATCCATGCGCTTCAGCGAACGGCGATCATTATCACGCCGAAAGCCTTGTCGCGCAAAGTCGAAAGTCGACCGCAAGCCGATTCATTTAAGGAGAGCCCGAGTCCTGGACGAATCCAAGTCTCCGGCAGCCCCCAACATCCAAGCACCCGCTCGAAGCAAATCGAGAGGGGTTGAGAATTTACTGACACTCAAACAGGCATGCTCCTCGGAACACCGAGGAGCGCAAGGTGCGTTCAAAGATTCGATGATTCAC
+
BBACCBABFFFFFGGGGGGGGGGHHHHHHHFHHHGHHHHHHHHGGGGGGHHHHHHHHHHHHHHHGHHGHHHHGHHGGHHHHGHHHGHGGGGGGGGGHGHGGGGGGGGGCGHHHHHHHGGGGGGGGGHHHHHHHGGHHGGGGGGGGG?GGGGGFAFFFFFFFFFFFFFFFFFEFFFFFFFFFFFFFFFFFFFFFFFFFFFFFFGGFFGGFGFFGFGGGGFFHFFCEFFHFHEGFGFGHGFFFBEGHHGCGFGGHGDCCGGGHHHHHHEGHHEGFEGGEEF/GGGHHHGHHFGHHGGGGHHHHHHHHG5FHFHHHHFHGHGHHHGHHFHHHHGGGGGGHHGGGGDGFCGGGGGHHHHGGFAFGGFGGGGECGCBFFFFFAAA3A
@M02197:105:000000000-AN6RF:1:1101:12366:20298 1:N:0:1
GTCGGAAATTGTTCCTCCGCTTATTGATATGCTTAAGTTCAGCGGGTAGTCCTACCTGATTTGAGATCGAACGTTCAAAAAGCTGTCTTCACCAAGGAAAGACGTTTATAAGCTCCAGCGAACCTCCGTCACCGAAGGTTACCTGGCAGGCAACCACAAGCGTAAATAGTTATCACACCCGTGACGCCACCAAACACTGGCAGGCTAATTCATTTGAGAGGAGCCGGCTGTGCGCCAGCAAGCCCCCAAGTCCAAGCTCTTCATGGCGAACCACAAGAGTTGAGGTGTTCATGATACTCAAACAGGCATGCCCCTCGGAATAGCCAAGGGGCGCAAGGTGCGTTCAAAGATTCGATGATTCAC
+
CCCCCCCCFFFFGFGGGGGGGGGHGHGHCHHHHHHHHHHHHHHGGGEEGHHGHGHHHHGHHHFHEHHHHGHHGHHHHHHHFGHHGHHHHHHHHHGHGFFHFHHGFGHHHHHFHHHHHHHGGGGGHGEGHHGGFFGFGGHHHHHHHFHFGGGHHHHGGGHHGGFGGHHHHHHGHFHHHHGGGGGEGGACAEFGGEGGFGGHGGGHHHHHHFFFFHHGHGFGGGCCEHHHGGGGGGHGHFCHGGCDGGGHHHFGGHHG0GEFBHFGGGGHGHGHHGHHHHHHGHFGGHFFGHGHHHFGFFFGB@HHGHGHGGGFCFCHFHGGHFGC2HGGGCGGGHHHGGGGCGGGFGGGGGFFCFFFFFBAABA
@M02197:105:000000000-AN6RF:1:1101:22779:20445 1:N:0:1
GTCGGAAATTGTTCCTCCGCTTATTGATATGCTTAAGTTCAGCGGGTAATCCTACCTGATTTGAGGTCAAACGTCAAGAAAGAAGACGGGCCGTTGGGCGGGTCGACGTGTTAGAGGCGCGAGACCTTCATTCATGCGCTTCAGCGAACGGCGATCATTATCACGCCGAAAGCCTTGTCGCGCAAAGTCGAAAGTCGACCGCAAGCCGATTCATTTAAGGAGAGCCCGAGTCCTGGACGAATCCAAGTCTCCGGCAGCCCCCAACATCCAAGCACCCGCTCGAAGCAAATCGAGAGGGGTTGAGAATTTACTGACACTCAAACAGGCATGCTCCTCGGAACACCGAGGAGCGCAAGGTGCGTTCAAAGATTCGATGACTCAC
+
CCCCCCCCFFFFGGGGGGGGGGGHHHHHHHHHHHHHHHHHHHHGGGGGEHFHHHHHHHGHHHHHGHHHHHGHGGHGGHHHHHHHHHHGGGGGGEGGHFHGGGGGGGGG?EHHHHHHGGGGGGGGGGHHHHHHHHHGHGGGGGGGGGGGGGGGGFFFFFFF9FF9FFFFFCFFFFFFFFFFFFFFFFFFFFFFFDFFFFFFFFFFFFGFFFGGFFFGGFFGFHGGGGGHFGGGHGGGHAGHFFGHHGGC@CGGHGGGGGGGHGGHHHGGHGHDDEGFCGHEGHHGHHGHHGDHFGGGGHHHGHHHGHHHHGGHHHFHGHHHHHGHHHEEGGGGGCGEHBFGGGGGHHFGGGGHHGGGGGGHGGGGGGGGFGBFFFFFFCBCCB
@M02197:105:000000000-AN6RF:1:1101:15308:20607 1:N:0:1
GTCGGAAATTGTTCCTCCGCTTATTGATATGCTTAAGTTCAGCGGGTAGTCCTACCTGATTTGAGGTCAAACGTCAAGAAAGAAGACGGGCCGTTGGGCGGGTCGACGTGTTAGAGGCGCGAGACCTTCATTCATGCGCTTCAGCGAACGGCGATCATTATCACGCCGAAAGCCTTGTCGCGCAAAGTCGAAAGTCGACCGCAAGCCGATTCATTTAAGGAGAGCCCGAGTCCTGGACGAATCCAAGTCTCCGGCAGCCCCCAACATCCAAGCACCCGCTCGAAGCAAATCGAGAGGGGTTGAGAATTTACTGACACTCAAACAGGCATGCTCCTCGGAACACCGAGGAGCGCAAGGTGCGTCCAAAGATTCGATGACTCAC
+
CCCCCBBBFFFFGGGGGFGGGGGHHHHHHHHHHHHHHHHHHHHGGGGGGHHHHHHHHHHHHHHGGHHHHHHHGHHGGHGHHHGHFHHGGEGGGGGGHGHGGGGGGGGGG?FGFGHHHGGGGGGGGGGHHHFHHHHHHGGGGGFGGGGGGGGGAADEFFFFFFFFFFFFFFFDFFFFFFFFFFFFFFFBFFFEFFFFFFFFFAFGGGGGGFGGFFFFGGGGGGGGGGGHHHEHHFFGHGHGFBGHHHEDA-GGHGGGGGGCGHHHHHFFCEGGGDGGGFG?GHHHFBGHHFGHHECGCGFGHHHHHHFHGHHHHHHGGHHHHHHHHHEGHHEGGGGGFGGGGGGEHHGGGGGHHHHGGGGGGGGGGGGGGGFFFFFFF?AA>A
@M02197:105:000000000-AN6RF:1:1101:23406:20596 1:N:0:1
GTCGGAAATTGTTCCTCCGCTTATTGATATGCTTAAGTTCAGCGGGTAGTCTTACTTGATTTGAGATCGAGTTGAACAACACATAAAGTGTCGTAAAATCCTGCATCAGTCAGCAATGAGGACAATTATCCTTTATGTTAGCTGCAGCAATAGTAATAATCCTGTTTGACGAGGACTAAATAGATATGCTTTTAGCTCAGATAAAAGTCCAGCTGCACCTGCATTTCAAGCCGCCCGCCTACCGGTGAAGGTTGTTGGGATGGCTCAAGTCCACCCTCCTTTTGAAAAAACAAGAGGAGGTTGAGGTGTTTACTGATACTCAAACAAGCATGCTCTTCGGAATACCAAGGAGCGCAATATGCGTTCAAAGATTCGATGATTCAC
+
ABBBBBBDFFBF5BEGGFGGGEGFBEGFGHBEGFFGBDGFHHHGEG2E1GFHHHEBHGFHFHF5FCEG1EFGEE5GCHFHHGHFGGFHHFGHGCEFHFHHHFGHFFFFGGGBHFHFHHHGFHHF0FDGGFFDGHHGHHHHDDDGGFFFFFHHHGHGHHHHGHGGHGHHHHB/<DGGHGHFHHHEHH;HGHHGEHGHFHFFHHHFGHFGFHFGFHHHFHFFGHHFHEFFGFHFGGGGFECGGCGHFFFHGCHHFGGHHGHFHFGEEFHHGF</?E?/GEFFB2BHGFGFGFGEGFCGHHHHHHGB?HHHFA2FGBFGHHGFGFFHGHGBGHFHHGGEEGGEDFD1E1HHEECCGHHHGAEAA11FGGGFGEB1B1FFFFF>11>1
@M02197:105:000000000-AN6RF:1:1101:10922:20552 1:N:0:1
GTCGGAAATTGTTCCTCCGCTTATTGATATGCTTAAGTTCAGCGGGTAGTCCTACCTGATTTGAGGTCAAATTTGATATGTGAGGTTTGTCCGAAGACCATTGTGAGCAGGCTTTCAAGATCGGCAAGAGACAGCGCAACATGATTATCACACTGACGTCCGAAATGAATGGGGATTCCGCTGATGCATTCAAGAGGAGCCGACTGACGCCAGCACGCTCCAAATCCAAAGCTCTGATCAAAAACAAAATCAATCAGAGTTTGAGAATTTAATGACACTCAAACAGGCATGCTCCTAGGAATACCAAGGAGCGCAAGGTGCGTTCAAAGATTCGATGATTCAC
+
BBBBBDABFFFFGGGFGGGGGGGHHHHHHGHHGHHHHHHHHHHGGGGGGHHHHHHHHHHHHHHHGHHHHHHHHHHHHHHHGHHGHHHHGHHHGGGGGHHHHHHHHHHHHGHGHHHHHHHHHHHGGGGGHHHHHHHGGGGHHHHHHHHGHHHHHHHHHGGGGGGGHHHHHHHHHGGGHHHHGGHHHHHHHHHHHHHGHGGGGHHGGGGGGHHGGGGGHHHGHGHHFHGGHHFHFHHHHFGGHHHGHHHHHEHHHHHGHHHHHHHHHHHHGHHHHHHHGGHHHHHHGHHHHGHGHHHGHHHHHHHHGHHGGGGGHHGGGGGGHGGGGGGGGGGFFFFFFFBABAA
@M02197:105:000000000-AN6RF:1:1101:7230:20549 1:N:0:1
GTCGGAAATTGTTCCTCCGCTTATTGATATGCTTAAGTTCAGCGGGTAGTCCTACCTGATTTGAGGTCAAATTTGATATGTGAGGTTTGTCCGAAGACCATTGTGAGCGGGCTTTCAAGATCGGCAAGAGACAGCGCAACATGATTATCACACTGACGTCCGAAATGAATGGGGATTCCGCTGATGCATTCAAGAGGAGCCGACTGACGCCAGCACGCTCCAAATCCAAAGCTCTGATCAAAAACAAAATCAATCAGAGTTTGAGAATTTAATGACACTCAAACAGGCATGCTCCTCGGAATACCAAGGAGCGCAAGGTGCGTTCAAAGATTCGATGATTCAC
+
ABBCBBCCFFFFGGGGGGCGGGGHHHHHHHHHHHHHHHHHHHHGGGGGGHHHHHHHHHHHHHHHGHHHHHHHHHHHHGHHGHHGHFHHGHHHGGGGGHHHGHHHHHHHGGGGGHHHHHHHHHHGGGGGHHHHHHGGGGGGHHHHHHHHHHGHHHHHHGGGGHHHHHHFHHHHHHGGGHHHGGGGGGGGGGHGHHHGGGGGGHHGGGGFGGHGGGGFHHHFHHHGFGHHFHFFHGFFFFGGHHHHHHHHHHGHGFHHGHGBGHHGHHHHHHHHHHHHFGGHHHFHFHHHHHECGGGGGGHHHHHHHHHGGGGGHHGHGGGFHGGGGGGGEFB4FFFFFFBBBBB
@M02197:105:000000000-AN6RF:1:1101:18859:20806 1:N:0:1
GTCGGAAATTGTTCCTCCGCTTATTGATATGCTTAAGTTCAGCGGGTAGTCCTACCTGATTTGAGGTCAAACGTCAAGAAAGAAGACGGGCCGTTGGGCGGGTCGACGTGTTAGAGGCGCGAGACCTTCATTCATGCGTTTCAGCGAACGGCGATCATTATCACGCCGAAAGCCTTGTCGCGCAAAGTCGAAAGTCGACCGCGAGCCGATTCATTTAAGGAGAGCCCGAGTCCTGGACGAATCCAAGTCTCCGGCAGCCCCCAACATCCAAGCACCCGCTCGAAGCAAATCGAGAGGGGTTGAGAATTTACTGACACTCAAACAGGCATGCTCCTCGGAACACCGAGGAGCGCAAGGTGCGTCCAAAGATTCGATG
+
BBBBBBBBF5DFGGGGGGGGGGGHHHHHGHHHHHHHHHHHHHHGGGGGGHHHHFHHHHHHHHGFGHHHHHHHGHHGGHHHHHFHHHHGGGGEGFGGHFGGGGFGGGGG@EFGGHHHHGFGGGGGGGHHHFGHHFHHHGED;FFGGGGG?BGAGFFFFFFFFFFFDFFFFFFFFFFFFFFFF8FAFAFFFFFFFF6FFFABBFFAFCDFDFGGFFFFFGHHHHFFFFGHHFGGFCBFGFGD00G011C@-CGCHGGCGCCCGB21HHFEGHHFC>EGGGGAEGFHFHGFCCAF0/GGGFHDEFDFHD2GHHG@2GFDF1BBHHHFFCBHHGEA//EEBFFF/A?GFHGGGCEBG1F??EA1111GFFFAFFFA1AAA
@M02197:105:000000000-AN6RF:1:1101:12970:20684 1:N:0:1
GTCGGAAATTGTTCCTCCGCTTATTGATATGCTTAAGTTCAGCGGGTAGTCCTACCTGATTTGAGATCGAACGTTCAAAAAGCTGTCTTCACCAAGGAAAGACGTTTATAAGCTCCAGCGAACCTCCGTCACCGAAGGTTACCTGGCAGGAAACCACAAGCTTAAATAGTTATCACACCCGTGACGCCACGAAACACTGGCAGGCTAATTCATTTGAGAGGGGCCGGCTGTGCGCCAGCAAGCCCCCAAGTCCAAGCTCTTCATGACGAACCACAAGAGTTGAGGTGCTCATGATACTCAAACAGGCATGCCCCTCGGAATAGCCAAGGGGCGCAGGGTGCTTTCAAAGATTCGATGATTCAC
+
ABBA@DA@BD5FFGGGGGGFEGGHHHGHGGHGHHGHHHHGFGHGGGEGFHHHEHHHHHHHHHHHGEGGFGH1E?BGF5GHAEFF33BGBBG3@GA1F?33131??/?/BGHFHGFFH33<<<C/0GG??@AEFDGG>/1?FGFHGFFBC@#FH.<FFHE#<#<GGF:HGBDD0=D0G7DC.:;CE.ABG9#9C.;:;#C4EF?:;F099CFF80FGFEE2<<A;</<@BA,<B;CF@//?/?GE/B3BFB3/GBFB?333440/?//4CF1B@GGGBHG3B131B33BD555@@55?535GHFF3C1200000A235F5HFF3FGFGE2?GGFHHGGFGGA5GGFGGF?EFFFFDFFFA>A>3
@M02197:105:000000000-AN6RF:1:1101:5441:20832 1:N:0:1
GTCGGAAATTGTTCCTCCGCTTATTGATATGCTTAAGTTCAGCGGGTAGTCCTACCTGATTTGAGATCGAACGTTCAAAAAGCTGTCTTCACCAAGGAAAGACGTTTATAAGCTCCAGCGAACCTCCGTCACCGAAGGTTACCTGGCAGGCAACCACAAGCGTAAATAGTTATCACACCCGTGACGCCACCAAACACTGGCAGGCTAATTCATTTGAGAGGAGCCGGCTGTGCGCCAGCAAGCCCCCAAGTCCAAGCTCTTCATGGCGAACCACAAGAGTTGAGGTGTTCATGATACTCAAACAGGCATGCCCCTCGGAATAGCCAAGGGGCGCAAGGTGCGTTCAAAGATTCGATGACTCAC
+
BAABBBBBFFFFGGGGGCFEGGEHHHHHFHGFHHGBHHHHFDGFGGGGGHFBHHFHHHHHHHFHFHHHHGHHGG?FFFHHHGHHGHHHHHHFGFFHGAGGHGFFFFHGHHEFFHHHHGHGGGGGFFHGGHDGHGGFFBFGHHHHFHHHGGGHHGHGGHHHHGDFBHFGFHHGHHHHHHGGCEDEEGGFGGGGGGGGGGGGGHHHHGCFGHGFFFFHFGFFGGGGGHHHFCFGGGFFFGGFGGGGGGHFFG1CGHHHG1<BBHGGGGGHFFGHGHHGHGHHGHHGHGHGFBHFHFHGEGFFEFBHFFAGA//?GE?GHHFGHHGHHFEA?FGGG1HFGGEEFGGBGFGGEBF1FFFDFDA1AAA
@M02197:105:000000000-AN6RF:1:1101:28384:21001 1:N:0:1
GTCGGAAATTGTTCCTCCGCTTATTGATATGCTTAAGTTCAGCGGGTAGTCCTACCTGATTTGAGATCGAACGTTCAAAAAGCTGTCTTCACCAAGGAAAGACGTTTATAAGCTCCAGCGAACCTCCGTCACCGAAGGTTACCTGGCAGGCAACCACAAGCGTAAATAGTTATCACACCCGTGACGCCACCAAACACTGGCAGGCTAATTCATTTGAGAGGAGCCGGCTGTGCGCCAGCAAGCCCCCAAGTCCAAGCTCTTCATGGCGAACCACAAGAGTTGAGGTGTTCATGATACTCAAACAGGCATGCCCCTCGGAATAGCCAAGGGGCGCAAGGTGCGTTCAAAGATTCGATGATTCAC
+
BBBBBDBBFFFFGGGGGGGGGGGHHHHHHHGHHHHHHHHHHHHGGGGGGHHHHHHHHHHHHHHHGHHHHGHHGHHHHGHHHGHHHHHHHHHHHHHHGHHHHHHGFGHGHHHHHHHHHHHGGGGGHHHGHHGGHGGGGGHH$FGHHHHHGFGHHHHGGHHHHGGGFHHHHGHHHHHHGHGGGGGGGGGGGGHGGHGHHHHHGGGGGHHHGGHHFHHHHHFGGGGGFGHHFGGGFFAHHHGHCGFGGGHHHHHGHHHHHHEHHGEGGGGHGHGHHHHHHHHHHHHGHHHHFBHHHHHHGGHHHHHHHHGHGGECGCGHHGHHHGHGHHHGGGFCHHHHGGGGGGGGGGGGGGGFFFFFFFAAA>A
@M02197:105:000000000-AN6RF:1:1101:18811:21269 1:N:0:1
GTCGGAAATTGTTCCTCCGCTTATTGATATGCTTAAGTTCAGCGGGTAGTCCTACCTGATTTGAGGTCAAACGTCAAGAAAGAAGACGGGCCGTTGGGCGGGTCGACGTGTTAGAGGCGCGAGACCTTCATTCATGCGCTTCAGCGAACGGCGATCATTATCACGCCGAAAGCCTTGTCGCGCAAAGTCGAAAGTCGACCGCAAGCCGATTCATTTAAGGAGAGCCCGAGTCCTCGACGAATCCAAGTCTCCGGCAGCCCCCAACATCCAAGCACCCGCTCGAAGCAAATCGAGAGGGGTTGAGAATTTACTGACACTCAAACAGGCATGCTCCTCGGAACACCGAGGAGCGCAAGGTGCGTTCAAAGATTCGATGATTCAC
+
CDDDBBBCFFFFGGGGGGGGGGGHHHHHHHHHHHHHHHHHHHHGGGFGGHGHHHHHHHHHHHHHGHHHHHGHGHHGGHHHHHHHHHHGGGGGGGGGHGHGGGGGGGGGGGHHHGHHGGGGGGGGGGHHHHHHHHHHHGGGGGGGGGGGGGGGFFFFFFFF:FFFFFFFFFFFFFFFFFFFFFFFFFFFFFFFFFFFFFFFFGGGGGGFFFFGGGGGHHGFFFFFGGGHGFAFFFFFFGFHHHHHHGC@A-GGHGGGGGCCGHHHHHFGHHHGGEGCGGFHGHHHHHGHHHGHFGGGGGHHHHHHHHHHFDHHHHHHGGGHHGHHHGHHGHGGGGGGHFE?GGGGHHGGGGGHHHHGGGGGGFGGGGFGGGFFFFFFFBBAAB
@M02197:105:000000000-AN6RF:1:1101:8765:21401 1:N:0:1
GTCGGAAATTGTTCCTCCGCTTATTGATATGCTTAAGTTCAGCGGGTAGTCCTACCTGATTTGAGATCGAACGTTCAAAAAGCTGTCTTCACCAAGGAAAGACGTTTATAAGCTCCAGCGAACCTCCGTCACCGAAGGTTACCTGGCAGGCAACCACAAGCGTAAATAGTTATCACACCCGTGACGCCACCAAACACTGGCAGGCTAATTCATTTGAGAGGAGCCGGCTGTGCGCCAGCAAGCCCCCAAGTCCAAGCTCTTCATGGCGAACCACAAGAGTTGAGGTGTTCATGATACTCAAACAGGCATGCCCCTCGGAATAGCCAAGGGGCGCAAGGTGCGTTCAAAGATTCGATGGTTCAC
+
AAABABCCFFFFGGGGGGGGGGGHHHHHHHHHHHGHHHHHHHHGGGGGGHHHHHHHGHHHHHHHGHHHHGHHGHHHHHHHHGHHHHHHHHHHHHHHGHHHHHHGGGHHHHHHHHHHHFHFGGGGHHHGHHGGHGGGGGHHHHHHHHHHGGGHHHHGGHHHGGFFGHHHHFHHHHHHHHGGGGGGGGGGGGHGGHGGGGHHGGHHHGHHHGHHHFHHHHHGFGGFGHHHGGGGGGGHGHGHGDFFGHHHGGCGHHHHFFHG3FGGEGCGEHGHHFHFGFEHGHHGHHFF4HGHHHHHGHGFHHGHHGHHGGGGGGGHHGGHFHGHHHHGGGGGHHHHGGCGGGGGGGGGGGGFBFFFBFBBA>A
@M02197:105:000000000-AN6RF:1:1101:25339:21533 1:N:0:1
GTCGGAAATTGTTCCTCCGCTTATTGATATGCTTAAGTTCAGCGGGTAGTCCTACCTGATTTGAGGTCACATTAATGATGATTTGTCCAAAGACAGTTGGAAAGCTGAACTGCCCCTCACATTCATAAGCGTAGATAGTTATCACACCAATGAGCAAGGTTGTTCTGCTAATGCATTTCAGGGGAGCTGAGCCTTTGAAAGGCCAGCAAACCCCCACATCCAAACCCCTCTCAAAAAAGATAAGGGTTGATTATATTAATGACACTCAAACAGGCATGCTCCTCGGAATACCAAGGAGCGCAAGGTGTGTTCAAAGATTCGATGACTCAC
+
ABCBCCDCFFFFGGGGGGGGGGGHHHHHHHHHHHHHHHHHHHHGGGGGGHHHHHGHHHHHHHHHGGHHHHHHHHHHHHHHHHHHHHHHFHHHGHGHHHHHHHHFHHHHHHHHHGHGHGHHHHHHHHHHHGGGGGHHHHHHHHHHHHHGHHHHHHHHHHGHHHGHHHHHHHGHHHHHHHHHGGFHHGHHHHHHHHHHHHHHHHHHHHGHGHHGGHHGHHGGGGGGGGGHGGGGGGHGHHHHHHHGHHHHHHGHHHHHGHHHHHHGGFHFHHHGHHGHHHGGGGGHHGHHHHHHHHGGGGGHHHHGGHHGGGGGGFGGGGFBFFFFFCCCCC
@M02197:105:000000000-AN6RF:1:1101:6982:21878 1:N:0:1
GTCGGAAATTGTTCCTCCGCTTATTGATATGCTTAAGTTCAGCGGGTAGTCCTACCTGATTTGAGGTCACATTAATAAGAGATTGTCCAAGTTAATGGACTGTTAGAAGCTAAACATGCTTCACCGTCAATAGCGTAGATAGTTATCACACCAATGAGCAGTAAACAAATAGTTTCGCTAATGCATTTTAGGGGAGCTGACCTCAGATTGTATAGAGTCCAGCAAAAAATACCCCCACATCCAACACTCAACTTGCAAAAAGCTGAAGAGGTTGATATATTAATGACACTCAAACAGGCATGCTCCTCGGAATACCAAGGAGCGCAAGGTGCGTTCAAAGATTCGATGACTCAC
+
ABBA3DA3FD55FGGGGGGGGGGHHHHGHFDGDGHCFFEFFHHFGCEEFFHHFFHHHGGHHHHHGHHGF3GFHBDGGHFDHFFEHGDFFGFHHHHGBDGGHGHEGEHEHHHFHHCGFFFBF4FGFFBFGEHHHHGFECFHHHFGFFGHHHHHGHHEDFGHHGHFHHHHFHHHFDFGCGDGGHGHHHHHFHHFFGF<DHHHFHGHHHHFFEF:GHHGGHHHHHFHGGGGGFGGGGHGCGDBHGGFF@FBHGEGE4FGHHHEHGHHHGEFFGFGGHGFGFGHFHHGHGBDF5CHFGEHHHFHHHDCGGFFHHHHHHCHHFFGGGGHHHHGGGECGGFGGGGEGGFFFFFFFAAA>A
@M02197:105:000000000-AN6RF:1:1101:8490:21928 1:N:0:1
GTCGGAAATTGTTCCTCCGCTTATTGATATGCTTAAGTTCAGCGGGTAGTCCTACCTGATTTGAGGTCAAACGTCAAGAAAGAAGACGGGCCGTTGGGCGGGTCGACGTGTTAGAGGCGCGAGACCTTCATTCATGCGCTTCAGCGAACGGCGATCATTATCACGCCGAAAGCCTTGTCGCGCAAAGTCGAAAGTCGACCGCAGGCCGATTCATTAAGGAGAGCCCGAGTCCTGGACGAATCCAAGTCTCCGGCAGCCCCCAACATCCAAGCACCCGCTCGAAGCAAATCGAGAGGGGTTGAGAATTTACTGACACTCAAACAGGCATGCTCCTCGGAACACCGAGGAGCGCAAGGTGCGTTCAAAGATTCGATGACTCAC
+
CCCCCCCCFFFFGGGGGGGGGGGHGHHHHHHHHHHHHGHHHHHGGGGGGHHGHHHHHGHHHHHHGHHHHHHHGHHFGHHHGHHHHHHGGGGGGGGGHGHGGGGGGGGGDFHHHHHHHGGGGGGGGGHHHHHHHHHHHGGGGGGGGGGGGGGGFFFFFFFFFFFFFFFFFFFEFFFFFFFFFFFFFFFEFFFFFFBFFFFFGGGGGGGGGGGGGGGGGFGHHGGFFFHFHHHHGGGHGHFFHHHHHGGGGGCHGGGFGGGHHHHHHHGHHGGGGGGGGGGGHHHHHGHHHGHFGGGGHHHHHHHHHHHHEHHHHHHGHHHHHGHHHGHHHGGGGGGHHGGGGGGHHGGFGGHHHHGGGGHGGGGGGGFGGBFFFFFFCBAAB
@M02197:105:000000000-AN6RF:1:1101:8078:22017 1:N:0:1
GTCGGAAATTGTTCCTCCGCTTATTGATATGCTTAAGTTCAGCGGGTAGTCCTACCTGATTTGAGATCGAACGTTCAAAAAGCTGTCTTCACCAAGGAAAGACGTTTATAAGCTCCAGCGAACCTCCGTCACCGAAGGTTACCTGGCAGGCAACCACAAGCGTAAATAGTTATCACACCCGTGACGCCACCAAACACTGGCAGGCTAATTCATTTGAGAGGAGCCGGCTGTGCGCCAGCAAGCCCCCAAGTCCAAGCTCTTCATGGCGAACCACAAGAGTTGAGGTGTTCATGATACTCAAACAGGCATGCCCCTCGGAATAGCCAAGGGGCGCAAGGTGCGTTCAAAGATTC
+
BBCCCCDDFFFFGGGGGGGGGGGHHHHHHHHHHHHHHHHHHGGGGGEFGHHHHHHHHHGHHHHHGHHHHGHHGHHHHHHHHGHHHHHHHHHHHHHHGHHHHHHGGGHHHHHHHGHHHHHGGGGGHHHGHHGGHGGGGGFGHHHHHHHHGGGHHHHGGHHHHGGGGHGHHHHHHHHHHHGGGGGGGGGGGGGHHGGGGGHHGHHGHHHHGHHGHFHFHHHGGGGGGHHHGGGGGGHHHHGHGCCCHFHHHHEGHHHHHHHHHHGGGGGFFCGGHHHHHGHHGHHGHHHHGHHGHHHHGGHGFHHGEGHHEEE?GGGHHHHHHGFHFGHGCGGCCGCFGGGGGFFFFFFFCCCCB
@M02197:105:000000000-AN6RF:1:1101:21204:22009 1:N:0:1
GTCGGAAATTGTTCCTCCGCTTATTGATATGCTTAAGTTCAGCGGGTAGTCCTACCTGATTTGAGGTCAAACGTCAAGAGAGAAGACGGGCCGTTGGGCGGGTCGACGTGTTAGAGGCGCGAGACCTTCATTCATGCGCTTCAGCGAACGGCGATCATTATCACGCCGAAAGCCTTGTCGCGCAAAGTCGAAAGTCGACCGCAAGCCGATTCATTTAAGGAGAGCCCGAGTCCTGGACGAATCCAAGTCTCCGGCAGCCCCCAACATCCAAGCACCCGCTCGAAGCAAATCGAGAGGGGTTGAGAATTTACTGACACTCAAACAGGCATGCTCCTCGGAACACCGAGGAGCGCAAGGTGCGTTCAAAGATTCGATGACTCAC
+
ABCCCCBBFFFFGGGGGGGGGGGHHHFHHHHHHHHHHHCHHHGGGGGGGHHGHHHHHHFHHHHHGHHGHHHHGHHFGHHGHGEHHHHGGGGGGGFGGEHGGGDFGGGGGGHHHHHHHGGCFGGGGGHHHHHHFHHHHGGGGGGGGGGGGGGGFFFFFFFFFFFFFFFFFFFFFFFFFFFFFFFFFFFFFFFFFFFFFFFFFFFFFFFFFFFFFFGGFFFGHHGGGGGFFFGFHGFGFGFHHHFHFDF-GGDCGGGGGGCGHHGCGEGGHFHD>/GGGGEHGHHFHGFFHHGHBECFDGHHHHHGDHHHHHHHHHGGFHGHHHHHHFHFHGEEC?GGHH?GGGDGHHEEEGGHHHGGGGGHGGGFGDFEFGFFFFFFFBBBBB
@M02197:105:000000000-AN6RF:1:1101:14599:22180 1:N:0:1
GTCGGAAATTGTTCCTCCGCTTATTGATATGCTTAAGTTCAGCGGGTAGTCCTACCTGATTTGAGATCGAACGTTCAAAAAGCTGTCTTCACCAAGGAAAGACGTTTATAAGCTCCAGCGAACCTCCGTCACCGAAGGTTACCTGGCAGGCAACCACAAGCGTAAATAGTTATCACACCCGTGACGCCACCAGACACTGGCAGGCTAATTCGTTTGAGAGGAGCCGGCTGTGCGCCAGCAAGCCCCCAAGTCCAAGCTCTTCATGGCGAACCACAAGAGTTGAGGTGTTCATGATACTCAAACAGGCATGCCCCTCGGAATAGCCAAGGGGCGCAAGGTGCGTTCAAAG
+
CBCCCDBCFFFFGGGGGGGGGGGHHHHHHHHHHHHGHFHHHHHGGFEGGHHHHHHHHHGHHHHHGHHHHGHFCHHGFHHEHGHEG@GHHHHHHHHHGHHHHHHGGGHHFHHHHHHHHHHGGGGGHHHGHHGGHGGGFFHHHHHFHHGHGGGHHHGGGGHHFFGGGHHHHHHHHGFHHHGGGGGGGHGGGGGHGGGGHHHHHGHHHHFGGGGFHHGHHGHGGGGGGHHGGGGGGGGHGHGHGGGGHGHGGHHGGHHHHHGHHHGGGGGBFFGHHHHHHHHHHGHGHHHHGHHGHHGHGGFGHGHHHGCHFCE?CGFHHGHHHFHFHAGGGGFEF5GGGBBBFFFFBBAAA
@M02197:105:000000000-AN6RF:1:1101:4859:22343 1:N:0:1
GTCGGAAATTGTTCCTCCGCTTATTGATATGCTTAAGTTCAGCGGGTAGTCCTACCTGATTTGAGGTCAAACGTCAAGAAAGAAGACGGGCCGTTGGGCGGGTCGACGTGTTAGAGGCGCGAGACCTTCATTCATGCGCTTCAGCGAACGGCGATCATTATCACGCCGAAAGCCTTGTCGCGCAAAGTCGGAAGTTGACCGCAAGCCGATTCATTTAAGGAGAGCCCGAGTCCTGGACGAATCCAAGTCTCCGGCAGCCCCCAACATCCAAGCACCCGCTCGAAGCAAATCGAGAGGGGTTGAGAATTTACTGACACTCAAACAGGCATGCTCCTCGGAATACCAAGGAGCGCAAGGTGCGTTCAAAGATTCGATG
+
BCCCCDBBFFFFGGGGGGGGGGGHGGFGHHHGHHHGGHHHHHHGGGGGGHHHHHHEHHHHHGHHGHHHHHGBEHHGGHGHHHHHHGHGGGGGGGGGHCGGFGGGGGGGDDGFHHHGHGGFGGGGFGHHHHHHHHHHHGGCGGGGGGGGGGGDFFFFDFFFFFFFFFFFFFFFBFFFFFFFFFFFFFFFFFFGGGBDFFFBDFFGGGGHGHGHHHGGHHHHHFGGGGGFHHFFFGFFFFHHHHHGHHFCGFGGHF?GGGGGHGHHHHHGGHHGFEGEEEGGGHGHHHGHHHEGBGGGDHHHHFHGFFBHHGHHHHHHGHHBHHHFHHHHHEEACGDFFHGHHGHGGHGGGGGCHHGGF?GGGGGGBFFBFFFBAAAB
@M02197:105:000000000-AN6RF:1:1101:4423:22114 1:N:0:1
GTCGGAAATTGTTCCTCCGCTTATTGATATGCTTAAGTTCAGCGGGTAGTCCTACCTGATTTGAGGTCAAACGTCAAGAAAGAAGACGGGCCGTTGGGCGGGTCGACGTGTTAGAGGCGCGAGACCTTCATTCATGCGCTTCAGCGAACGGCGATCATTATCACGCCGAAAGCCTTGTCGCGCAAAGTCGAAAGTCGACCGCAAGCCGATTCATTTAAGGAGAGCCCGAGTCCTGGACGAATCCAAGTCTCCGGCAGCCCCCAACATCCAAGCACCCGCTCGAAGCAAATCGAGAGGGGTTGAGAATTTACTGACACTCAAACAGGCATGCTCCTCGGAACACCGAGGAGCGCAAGGTGCGTTCAAAGATTCGATG
+
BBBAADABFFFFGGGGGFGGGGEHHHBHHHGFHGHHHHHHHHFGGGAEEHGFGHHGHHHHGHHHEHHFFHHHGHHEAHHHGFHHHFFEEEFGGGGGGGHGGGGGCGGCCGFGFFHHHGCGGGGGGAFHHHHHHHHHHGFGGGGGGGGGGGGGFFFFFFFFFFFFFFFFFFFDFFFFFFFDFFFFFFEFFFFFFFBFFFCFFFFFGFGGGGGGGFGHHHFFHGFGEGGHGFAEHFCFCCEHHFHHHHEFGGCGFGDGGGCGHHGGHHGGHHHFE>GGGGHGGHHHHHFHHHDFGGGFFCHGGFG5HGHHGGG@FF3EEGGBGFGF3FHGCHE??ED?HCFEEAFFFGCGGGEFFHGEGGGGFGFGFFFBFFFBABBB
@M02197:105:000000000-AN6RF:1:1101:16631:22449 1:N:0:1
GTCGGAAATTGTTCCTCCGCTTATTGATATGCTTAAGTTCAGCGGGTAGTCCTACCTGATTTGAGGTCAAACGTCAAGAAAGAAGACGGGCCGTTGGGCGGGTCGACGTGTTAGAGGCGCGAGACCTTCATTCATGCGCTTCAGCGAACGGCGATCATAATCACGCCGAAAGCCTTGTCGCGCAAAGTCGAAAGTCGACCGCAAGCCGATTCATTTAAGGAGAGCCCGAGTCCTGGACGAATCCAAGTCTCCGGCAGCCCCCAACATCCAAGCACCCGCTCGAAGCAAATCGAGAGGGGTTGAGAATTTACTGACACTCAAACAGGCATGCTCCTCGGAACACCGAGGAGCGCAAGGTGCGTTCAAAGATTCGATGATTCAC
+
BBBBBBBBFFFFGGGGGGGGGGGHHGHHGHHHHGHGHHHHHGHGGFEEGHHHHHHHHHGHHHHHGHHHHHHHGHHGGHHHHHHHHHHGGGGGGGGGHGHGGGGGGGGGCGHHHHHGHGGGGGGGGGHHHHHHHHHHHGGGGGGGGGGGGGGGFFFFFFFFFFFFFFFFFFFFFFFFFFFFFFFFFFFFFFFFFF;BF:FFFFGGFFGFGGGGGGGFFFGFFGFFGFFFGHHFHGFGHGHGGHFGHFF??GGGHGGGGGGFHHHHHFHDEHGGGGGGGGFHGHHHHGGFGHGEGGGGGFFHGGBHHHHHHFHHFHHHEHGFGGGHHHHHEGGGGGGGHHFEEFD?HHFGGGGHHFHGGGGGGGGGGGGGGGFBFFFFFCCCBC
@M02197:105:000000000-AN6RF:1:1101:19509:22554 1:N:0:1
GTCGGAAATTGTTCCTCCGCTTATTGATATGCTTAAGTTCAGCGGGTAGTCCTACCTGATTTGAGGTCAAATTTGATATGTGAGGTTTGTCCGAAGACCATTGTGAGCGGGCTTTCAAGATCGGCAAGAGACAGCGCAACATGATTATCACACTGACGTCCGAAATGAATGGGGATTCCGCTGATGCATTCAAGAGGAGCCGACTGACGCCAGCGCGCTCCAAATCCAAAGCTCTGATCAAAAACAAAATCAATCAGAGTTTGAGAATTTAATGACACTCAAACAGGCATGCTCCTCGGAGTACCAAGGAGCGCAAGGTGCGTTCAAAGATTCGATGACTCAC
+
BB@BBBBDFFFFFGCGGGGGGGGFHHHHGHFFHHHHHFHHHHFGCGGGGHHGHHHHHHHHHHHHEGAGFHFFGHHFFHHHHHHGFBGHGHHFGGGFEHHHHHHHHHHHFCGGGHHHGHHHFHHGGGGFHHHHHFHGGGGGHHHHHHHHHHHFHHFHHGGGGFDGHHHHHHHHHGGGHHHHGHHGGGGHGGGGHHGGEGGEEGFGGGGFFFGGGGFFGFHFFHHFFHHFFHFGGFHFHGGGHGHGGHHHGGDB44FFBE3GGFG5GHHHFFHHHHFGGFAFGGFGHFHEAAHEGEE2DFGHFFFGGECFEE2AFGHHCCGGCFGBGGF5EBFC4FDD5FAAAAA
@M02197:105:000000000-AN6RF:1:1101:11794:22390 1:N:0:1
GTCGGAAATTGTTCCTCCGCTTATTGATATGCTTAAGTTCAGCGGGTAGTCCTACCTGATTTGAGATCGAACGTTCAAAAAGCTGTCTTCACCAAGGAAAGACGTTTATAAGCTCCAGCGAACCTCCGTCACCGAAGGTTACCTGGCAGGCAACCACAAGCGTAAATAGTTATCACACCCGTGACGCCACCAAACACTGGCAGGCTAATTCATTTGAGAGGAGCCGGCTGTGCGCCAGCAAGCCCCCAAGTCCAAGCTCTTCATGGCGAACCACAAGAGTTGAGGTGTTCATGATACTCAAACAGGCATGCCCCTCGGAATAGCCAAGGGGCGTAAGGTGCGTTCAAAGATTCGATGATTCAC
+
CBCCC@ABFFFFGGGGGGGGGGGHHHHHHHHHHHHGHHHGHHHGGGGGGHGHHHHHHHGHHHHHGHHHHGHHGHHHHHHHHGHHHHHHHHHGHHHHGHHHHHHGGGHHHHHFHHHHHHHFGGGGHHHGHHGGHGGGGDEFFHHHHHHHGGGHHHHGGHHGHGFGFHHHHGHGHHHHHGGGGGGGGGGGGGGGGHGGGGHGGHGHHHHHFHHHHHFHFFHGFGFFGGHHCFGFGGFHEHGE?FCGGHFGHHGGHHHHHHHHHHGGGGFHFFGHGEHHHHHHGHHGHHHHHHHGHHHHGHHHHHHHHHGHGFC?CGGHHGHHFFCHCHGGGGGGGFHHGGGGFGFFFGGGGGGFFFFFFF@A>AA
@M02197:105:000000000-AN6RF:1:1101:23623:22429 1:N:0:1
GTCGGAAATTGTTCCTCCGCTTATTGATATGCTTAAGTTCAGCGGGTAGTCCTACCTGATTTGAGATCGAACGTTCAAAAAGCTGTCTTCACCAAGGAAAGACGTTTATAAGCTCCAGCGAACCTCCGTCACCGAAGGTTACCTGGCAGGCAACCACAAGCGTAAATAGTTATCACACCCGTGACGCCACCAAACACTGGCAGGCTAATTCATTTGAGAGGAGCCGGCTGTGCGCCAGCAAGCCCCCAAGTCCAAGCTCTTCATGGCGAACCACAAGAGTTGAGGTGTTCATGATACTCAAACAGGCATGCCCCTCGGAATAGCCAAGGGGCGCAAGGTGCGCTCAAAGATTCGATGATTCAC
+
BBBBBBBBFFFFGGBGDGGGGGGHHHGHHHGGHHHHHHHHHHHGGGGGGHHHHHHHHHHHHHHHGHHHHGHHGHFHFHHHHGHGHDHHHHHHHHHHGHGHEFHGFCGHHFFFGHHHHHGGGGGGHHGFHHGGHGGGGGHHHGGHHHHHGGGHHHHGGHHHGGGGGFHHHGHHHHFGHHGCGGGGGGGGGGGHHHHHHHHGHGGGHHHHHHHHFGHHHHHFFGGGGHGEGGGGGGHHHHGHGGGGHFGGHHHGHHHHHFGHGHGGGGGGFGGGHHHHHGFFGHHGHHHGHHHFHHHGEFFGFBHEHFFHCGGCGGGGHEFHGHGHHGFEEECGHEHFCEGGEGGGBGGGEFF1FFFD3FAAAAA
@M02197:105:000000000-AN6RF:1:1101:6032:22700 1:N:0:1
GTCGGAAATTGTTCCTCCGCTTATTGATATGCTTAAGTTCAGCGGGTAGTCTTACTTGATTTGGGATCGAGTTGAACAACACATAAAGTGTCGTAAGATCCTGCATCAGTCAGCAATGAGGACAATTATCCTTTATGTTAGCTGCAGCAATAGTAATAATCCTGTTTGACGAGGACTAAATAGATATGCTTTTAGCTCAGATAAAAGTCCAGCTGCACCTGCATTTCAAGCCGCCCGCCTACCGGTGAAGGTTGTTGGGATAGCTCAAGTCCACCCTCCTTTTGAAAAAACAAGAGGAGGTTGAGGTGTTTACTGATACTCAAACAAGCATGCTCTTCGGAATACCAAAGAGCGCAATATGCGTTCAAAGATTCGATGATTCAC
+
AAABBCCCFFFFGGGGGGGGGGGGHHHHHHHHHHHHHHHHHHHGGGGGGHFHHHHHHHHHHHHHGHHGGFGHGFGHHHHHHGHHHHHGHHHHGGHHHGHHHHEHFHHGHHHHHHHHHHGGHEHHHHHHGHHHHHHHGHHHHGGFHHHHHGHHHGHHHHHHHHHHHHHGHHGFGGGHGHHHHGHHHHHHGGHHHHHHGHFHHHHHHHHFHHHHHHHHFHHGHHHHHHHHHHHGGGGGHGGGGGCFHFHHHGHFGGHHHEHHHHGGHGHHHH?FGGGHEGHHGGHHGEHGBHHHHGFEBHFGEFHHGHFEHGDDFHBHHHGGEHFFFAGFEFFBHEEGEGEEDHHGGHHFGGGGCHFHFEEAGHGGGGGGGEGF1BFFFDBAAA>A
@M02197:105:000000000-AN6RF:1:1101:8498:22768 1:N:0:1
GTCGGAAATTGTTCCTCCGCTTATTGATATGCTTAAGTTCAGCGGGTAGTCTTACTTGATTTGAGATCGAGTTGAACAACACATAAAGTGTCGTAAAATCCTGCATCAGTCAGCAATGAGGACAATTATCCTTTATGTTAGCTGCAGCAATAGTAATAATCCTGTTTGACGAGGACTAAATGGATATGCTTTTAGCTCAGATAAAAGTCCAGCTGCACCTGCATTTCAAGCCGCCCGCCTACCGGTGAAGGTTGTTGGGATAGCTCAAGTCCACCCTCCTTTTGAAAAAACAAGAGGAGGTTGAGGTGTTTACTGATACTCAAACAAGCATGCTCTTCGGAATACCAAAGAGCGCAATATGCGTTCAAAGATTCGATGACTCAC
+
CCCCDCCCFFFFGGGGGGGGGGGHHHHHHHHHHHHHHHHHHHHGGGFGGHHHHHHGHHHHHHHHGHHHHGGHGHHHHHHHHGHHHHHGGHHHGGHHHHHGHHHHHHHHFFHHHHHHHHHHHHHHHHHHHHHGHHHHHHHHHGHHGHGHHHHHHFGHHHHHGHHHHHHGGHGGGGGHHHHHHHHHHHHHHHHHHHGGHHHHHHHHHGHHHHHHHGHHHHHGHHHHHHGGHHGFGGGGHGGCGGGFGBGGHFHHGGHHHFGHHHGHHHHHHGGGGGGHHGHHGFDHGGHGHHGHHHHHHHHHHHHHGGHHHHHHGHGHHHGHHGHHHGGEGHHGAGGGGHGHHHHHHHHFHGGGGHHHHGGGGHGGGGGGFGGGFF5FFFFBBBAB
@M02197:105:000000000-AN6RF:1:1101:13692:22819 1:N:0:1
GTCGGAAATTGTTCCTCCGCTTATTGATATGCTTAAGTTCAGCGGGTAGTCCTACCTGATTTGAGATCGAACGTTCAAAAAGCTGTCTTCACCAAGGAAAGACGTTTATAAGCTCCAGCGAACCTCCGTCACCGAAGGTTACCTGGCAGGCAACCACAAGCGTAAATAGTTATCACACCCGTGACGCCACCAAACACTGGCAGGCTAATTCATTTGAGAGGAGCCGGCTGTGCGCCAGCAAGCCCCCAAGTCCAAGCTCTTCATGGCGAACCACAAGAGTTGAGGTGTTCATGATACTCAAACAGGCATGCCCCTCGGAATAGCCAAGGGGCGCAAGGTGCGTTCAAAGATTCGATGATTCAC
+
BBBCCCCCFFFFGGGGGGGGGGGHHHGHGHHHHHHHHHHHHHHGGGGGGHHHHHHHHHHHHHHHGHHHHGHHGHHHHHHHHGHHHHGHHHHHHHHHGHHHHHHGFGHHHHHHHHHGHGHGGGGGHHHGHHGGHGGGGGHHHHHHHHHHGGGHHHHGGHGHHGGGGHHHHHHHHHHHHHGGGFGGGGGGGGGHHGHHHGGGHHHHHHGHHHHHHFHHHHHGGGGGFHFHGGFGGGGHHHGHGGGGHHHHHHHGHHHHHHGHHGGGGGGHGHGHHHHHHHHHHHHGHHHHHGHHHHHHGHHHHHHHHHHHGEGGGGGEHHHHHGHHHHHGGGGGHHHHGGGGHGGGGGFGGGGFFFFFFFCCBBC
@M02197:105:000000000-AN6RF:1:1101:20409:23159 1:N:0:1
GTCGGAAATTGTTCCTCCGCTTATTGATATGCTTACTTCCTCTAAATGACCAAGATCCTCCGCTTATTGATATGCTTACTTCCTCTAAATGACCAAGATCCTCCGCTTATTGATATGCTCCTCCGCTTATTGATATGCTACCTTACTTCCTCTAAATGACCAATATCCTCCGCTTATTGATATGCTCCTCCGCTTATTGATATGCTCCTCCCCTTATTGATATGCTATCTTTCTTCCTCTAAATGAACAAGATCCTCCGCTTATTGATATGCCTTACTTCCTCTAAATGACCAAGATCCTCCGCTTATTGATATG
+
BBCCDCDEFFFFGGGGGGGGGGGHHHHHHHHHHHHHHHHHHHHHHHGHHHHHHHHHHHHHHGGGGGHHHGHHHHHHH5F5FFF9;B8B7@'93G%G/:F;HEGH4GFGFEHB'D845D4B%B:B,869+HF8HH;H48F;EFB?2:GFGF6HBFBD3>B2@2=#0DG2FFC/AEDGHFHEGH11EB<FCHFGGGG5HHGFHHHGHDGCCCB&3<ADHH44@<B3GCCGB?FB1<BGFB55HFF5@B5@533FACFA0A3B3F5DGAEBA23BHHHHHHGGHGGHHHHHHGBGGGGGGGGGGGGFFFFFFBBBCCB
@M02197:105:000000000-AN6RF:1:1101:7005:23268 1:N:0:1
GTCGGAAATTGTTCCTCCGCTTATTGATATGCTTAAGTTCAGCGGGTAGTCCCACCCGATTTGAGGTCAAGGTCGTTTTTGTGGGTCGAGCCTCCCACCGATGAATCGGCGGTGACCGGAACACCATCGTTGTCAATGAGACGGGTAGAAGCAGAGGTACAGTGCAGAAACCCGAGACGTAGAAACATATTATCACGTCAAGGATCGGCAAAGCAGACCCCACTAATCCATTTGGGAGGAGCTCGCTTCAAGGTGAAACCAGCAAATGACCTCCAAGTCCAAAATCCTCTCCACCAAAGGAAGGGCTTTTGAGAATTTCACGACACTCAAACGGGTGTGCCCCTCGGAATGCCAAGGGGCGCAAGGTGCGTTCAAAGATTCGATG
+
AAAABDADFFFFGFGFFFEGGGGHHHFFDGFFCFHBGHHFHHHEGCEE1EGHHHEEGCEGGGHGEHGHHHHFGFFGGGGGGFFE1EGGGFEGHFCEG?EEEGFHHHBGGGGF/</?1/<->->0..=<E../.DDB0<0=00.;-;-.0:F#FFFFF9FFFFFFFFFFEEFGG9FAAGGFGGGFGGGGGGFFEB/GFFC#FAF./5;BHHHHFHG?ACCHHGGFGDBFGFFGFEHFCFGCC@?GHHG?DHGHGDEGF@HGGHHHGHFEFD2BGGHFGHGHHHHHGGAEG/EF?HGDHFGGFFHFHFGFHHEHE@4HFBEEFGFB5CFGGGEE1DHFGGGGGEEABHHHHHGBHHCEF?GABFHFGGGGFGFGFFFFBFBBBAABB
@M02197:105:000000000-AN6RF:1:1101:16927:23523 1:N:0:1
GTCGGAAATTGTTCCTCCGCTTATTGATATGCTTAAGTTCAGCGGGTAGTCTTACTTGATTTGAGATCGAGTTGAACAACACATAAAGTGTCGTAAAATCCTGCATCAGTCAGCAATGAGGACAATTATCCTTTATGTTAGCTGCGGCAATAGTAATAATCCTGTTTGACGAGGACTAAATAGATATGCTTTTAGCTCAGATAAAAGTCCAGCTGCACCTGCATTTCAAGCCGCCCGCCTACCGGTGAAGGTTGTTGGGATAGCTCAAGTCCACCCTCCTTTTGAAAAAACAAGAGGAGGTTGAGGTGTTTACTGATACTCAAACAAGCATGCTCTTCGGAATACCAAAGAGCGCAATATGCGTTCAAAGATTCGATGATTCAC
+
?BBBBBBBFFFFG5FFGGGCCEFHHFHHGHBFFHHHHHH5GEGGCGGGGHHHHHHGFHHFHHEHGHHHGGEHGGHHHGFHHGHHHHHHFGGHGGHFHHFHHHHHHHHHHHHHHHHGHFHHGHHHHHHGFHHHGGGHEFDGE3GHHDGGGGHHGGGBGGHHHGHHHFFGHHDE??FGHGHFHHHEFHFHHH0GHHFHBDGGFGGGHGG;GHGHBFGGFFBEHGGGFFFGGFGECGGGEGFCBCDG<1FHHFCHGGHHHHHHGHHGHHFFGC@FEGGHHGFFFHFHGGHFFGFFHGHHHEHHHHHHDGFFHGHGHHHFHGEHEGHGGGGBHFGCAEGGGHHGBHHEGHGHECECGG6GHGGGGFGGGGGFGE44FFFFFBFBAA3B
@M02197:105:000000000-AN6RF:1:1101:20831:23464 1:N:0:1
GTCGGAAATTGTTCCTCCGCTTATTGATATGCTTAAGTTCAGCGGGTAGTCCTACCTGATTTGAGATCGAACGTTCAAAAAGCTGTCTTCACCAAGGAAAGACGTTTATAAGCTCCAGCGAACCTCCGTCACCGAAGGTTACCTGGCAGGCAACCACAAGCGTAAATAGTTATCACACCCGTGACGCCACCAAACACTGGCAGGCTAATTCATTTGAGAGGAGCCGGCTGTGCGCCAGCAAGCCCCCAAGTCCAAGCTCTTCATGGCGAACCACAAGAGTTGAGGTGTTCATGATACTCAAACAGGCATGCCCCTCGGAATAGCCAAGGGGCGCAAGGTGCGTTCAAAGATTCGATGATTCAC
+
CBACCCCCFFFFGGGGGGGGGGGHHHHHHHHHHHGGHHGHGHHGCGGGGHHHHHHHHHHHHHHHGHHHGGHHGHHHHHHHHGHHHHFHHGHFHHHHGHHHHHHGGGHHHHHFGHGHHHHGGGGGHHHG<HGGHGGFBDGHHHHHHGGHGGGHHHHGGHHGEGFGGHGFFFGHHFHHFDEGGCFFGGGGGGHGGGGGGGHGEFGGEHHGGGGFFHGGFEFFFFCGGHHFDAFFDABEHHGHGGGFGB33FGEFBGFFFFBGBHF?GFEF?2GHFGHHFFGBGF3FHHHHGHGHEHFGCFBHHGGBEHHFE0E??E?HGHGGBFGHGAHGEEGGHHHHECGGHGGGGGGGGGGFFFFFFFB@BBB
@M02197:105:000000000-AN6RF:1:1101:19697:23664 1:N:0:1
GTCGGAAATTGTTCCTCCGCTTATTGATATGCTTAAGTTCAGCGGGTAGTCTTACTTGATTTGAGATCGAGTTGAACAACACATAAAGTGTCGTAAGATCCTGCATCAGTCAGCAATGAGGACAATTATCCTTTATGTTAGCTGCAGCAATAGTAATAATCCTGTTTGACGAGGGCTAAATAGATATGCTTTTAGCTCAGATAAAAGTCCAGCTGCACCTGCATTTCAAGCCGCCCGCCTACCGGTGAAGGTTGTTGGGATAGCTCAAGTCCACCCTCCTTTTGAAAAAACAAGAGGAGGTTGAGGTGTTTACTGATACTCAAACAAGCATGCTCTTCGGAATACCAAAGAGCGCAATATGCGTTCAAAGATTCGATGATTCAC
+
?AAA@A3DFB5FGGFGGGGGFFGHFCHHHHHFGHHHFF5FGHHGCGEGGGHHEDHHHDBHGFDGGEHHHEEFEGH5GFHHGFHFFHHHHFBGAFGFGFGHHGGBGHGEGFFHFHF0FFGHHHHHCFHHHHHHFHHHHGHHBDDGFHHHGFFH:DGHBGFEDFGHB7DFGHGGC;#?FGFHHHHHHGFHEH;=DGBHHFHGHHHGHHHHHGGG?CC;6GCBGHGBGHHHHFGGGGBGHGFB/@<1FFGGHDHGFBHFHGHHHGHHFGFGF?<//?A/FGHGGGHHGFEEBDF@B221FGEGEGGEE1FFBGDADGDFADADFEA1FFA3HFFHHGEEGHHHDEFAHGHFAEE?GHFHGGE?EG4DFGDBFEFFFBFFFFDA33>A
@M02197:105:000000000-AN6RF:1:1101:19174:23828 1:N:0:1
GTCGGAAATTGTTCCTCCGCTTATTGATATGCTTAAGTTCAGCGGGTAGTCTTACTTGATTTGAGATCGAGTTGAACAACACATAAAGTGTCGTAAAATCCTGCATCAGTCAGCAATGAGGACAATTATCCTTTATGTTAGCTGCAGCAATAGTAATAATCCTGTTTGACGAGGACTAAATAGATATGCTTTTAGCTCAGATAAAAGTCCAGCTGCACCTGCATTTCAAGCCGCCCGCCTACCGGTGAAGGTTGTTGGGATAGCTCAAGTCCACCCTCCTTTTGAAAAAACAAGAGGAGGTTGAGGTGTTTACTGATACTCAAACAAGCATGCTCTTCGGAATACCAAAGAGCGCAATATGCGTTCAAAGATTCGATGACTCAC
+
BBCCCCCCFFFFGGGGGGGGGGGHHHHHGHHHHHHHHHHHHHHGGGEGEHGHHHHGHGHHHHHHGHHHGGGGGHHHHHHHHGHHHHHHGHFGGGHGHHHHHHHHHGHHHHHHHHHHHHHGHHHHHHHHHHGGHGGHHHHH?DFHHHHHHHHHHFGHHHGGHHHHHHHHHHGGGGGHHHHHHHHHHHHHHHHHHHGFHHGHHHHHGHHGHHGGFHHF9HHHHGHHHHHGGHGGGGGGHFD?@GGGDFHHHDHGGGHHGHHGHHHHFHHFHHEE>GGHHGHHHFHHGGHGHHHHHHHHHGHHHFHFEFGFFHGGHHHFFFFFHHHGHHHGHHEEHGGEGGGGHFHHGHHHHGGGGCHHHGGGEAFGGGGGGEEFFFBFFFFBAAAB
@M02197:105:000000000-AN6RF:1:1101:23161:24081 1:N:0:1
GTCGGAAATTGTTCCTCCGCTTATTGATATGCTTAAGTTCAGCGGGTAGTCCTACCTGATTTGAGGTCAAACGTCAAGAAAGAAGACGGGCCGTTGGGCGGGTCGACGTGTTAGAGGCGCGAGACCTTCATTCATGCGCTTCAGCGAACGGCGATCATTATCACGCCGAAAGCCTTGTCGCGCAAAGTCGAAAGTCGACCGCAAGCCGATTCATTTAAGGAGAGCCCGAGTCCTGGACGAATCCAAGTCTCCGGCAGCCCCCAACATCCAAGCACCCGCTCGAAGCAAATCGAGAGGGGTTGAGAATTTACTGACACTCAAACAGGCATGCTCCTCGGAACACCGAGGAGCGCAAGGTGCGTTCAAAGATTCGATG
+
BCCCCCCCFFFFGGGGGGGGGGGHHHHHHHHGHHHHHHHHGHHGGGGGGHHHHHHHHHFHHHHHGHHHHHGHGFHGGHHGHHHHHHHGGGGGGFGGHGHGGGGGGGGGDGHHHHHHHGGGGGGFGGHHHHHHHHHHHGGGGGGGGGGGGGGGFFFFFFFFFFFFFFFFFFFFFFFFFFFFFFFFFFFFFFFFFFFFFFFFFFFGGFFGFFGFGGGHHHGHGHGGGGGHFGHHHGFGHGHHHHGHHHFGCGGGHGGGGGGCEHHGHG2GGHHGGGGGGGHHGHHHHFEHHHGHHGGGGHHHHHHHHHBGHHHHHFFHGHHFHHFHHGGHHGGGGGGGHHGFEAEGHHGGGGEHCGGGGGGFGGGFFFFBBFFBBBBB
@M02197:105:000000000-AN6RF:1:1101:6070:24129 1:N:0:1
GTCGGAAATTGTTCCTCCGCTTATTGATATGCTTAAGTTCAGCGGGTATCCCTACCTGATCCGAGGTCAACCTAAGAAAGTTGGGGGTTCTGGCGGGTGGACGGCTGAACCCTGTAGCGAGAAGTATTACTACGCTTAGAGCCAGACGGCACCGCCACTGATTTTAAGGGCCGCCGGTACAGCGGGCCCCAAGGCCAAGCAGAGCTTGATTGGTCATAATGACGCTCGAACAGGCATGCCCGCCGGAATACCAGCGGGCGCAATGTGCGTTCAAAGATTCGATGATTCAC
+
ABAAADACFFFFFGBGCGGGGFGHHHHHGHHHGHHHHHHHHHGGGGGGGHHHHHHHHG.<H9G9G9:9F%G:GGHHFF9;GHHHGG;GGH.HH'EGG/DG6FB6<A:A89>CGFH8H#2@6@D0GHFH.GG;;.CGGDHG<GH<E:E@:GGGECGGGFFGGGGGGGGFBCEFFGFGFFEGGGGGGGGGHFHGHGGFHGFHFFFFBGGFHHHHHEHHHGFAEEEADGFFGB?CGFFGGFGGGGGGHHHFHHGGGEGGECGGHHHGGGGHGGFFFGFGGGFFBFFFFABAAA
@M02197:105:000000000-AN6RF:1:1101:7817:24151 1:N:0:1
GTCGGAAATTGTTCCTCCGCTTATTGATATGCTTAAGTTCAGCGGGTAGTCCTACCTGATTTGAGATCGAACGTTCAAAAAGCTGTCTTCACCAAGGAAAGACGTTTATAAGCTCCAGCGAACCTCCGTCACCGAAGGTTACCTGTCAGGCAACCACAAGCGTAAATAGTTATCACACCCGTGACGCCACCAAACACTGGCAGGCTAATTCATTTGAGAGGAGCCGGCTGTGCGCCAGCAAGCCCCCAAGTCCAAGCTCTTCATGGCGAACCACAAGAGTTGAGGTGTTCATGATACTCAAACAGGCATGCCCCTCGGAATAGCCAAGGGGCGCAAGGTGCGTTCAAAGATTCGATGACTCAC
+
?ABBBBBBFFFFGGGGGGGFGGGHHGFHGHGHHHHHHHHHHHHGGFGGGHHHHHHHHHFHHHFHGHHHGGHGGHGFHHFHHGHHHHHHHHHHHHHHGHHHHHHGGGHHHHHGHHHHHHHGGGGGHHHGHHGGHGGGGFGHHHHHHHHHGGHHHHHGGHHHHGGGGHHGHGGHHHHHHHCDGGGGGGFGGGGGHGGGGGHGGGGHGGHHHHGGGHHHHHGCDFFFEHHGFFGGGGHHFG@GB/?/AFFFHHFGHHHHHHHFGGGGGGGG>>GHGFHFHGEG@0G/HFFFGGBGHHHGGFHFHGFHGB0HCEE/EE/FBEEHFHFFFF/CGGEE11HHECEE1FGG3GGGGG1FFFFFFFA1?AA
@M02197:105:000000000-AN6RF:1:1101:6112:23884 1:N:0:1
GTCGGAAATTGTTCCTCCGCTTATTGATATGCTTTAGTTCAGCGGGTAGTCCTACCTGATTTGAGGTCACATTAATAAGAGATTGTCCAGGTTAATGGACTGTTAGAAGCTAAACATGCTTCACCGTCAATAGCGTAGATAGTTATCACACCAATGAGCAGTAAACAAATAGTTTCGCTAATGCATTTTAGGGGAGCTGACCTCAGATTGTATAGAGTCCAGCAAAAAATACCCCCACATCCAACACTCAACTTGCAAAAAGCTGAAGAGGTTGATATATTAATGACACTCAAACAGGCATGCTCCTCGGAATACCAAGGAGCGCAAGGTGCGTTCAAAGATTCGATGATTCAC
+
BBCCCBCCFFFFGGGGGGGGGGGHGHHHHHHGHHHHHHHHHHHGGGGGGHHHHHHHHHHHHHHHGGFGHFFFHHGHHHHHHHFHHBGHHFHEGHHHFHGGGHFHHHHHHHHHHHHHHHHHFFHHHFGEGGHHHGGEDFGHHHGHFHDFHFHGFHHHHHHDGFGGEHHHHHHHGGHHGGGHGHHHHHHHGHHHHGGGGGHFGGHHHHHHHHHFHHHHHHHHHGHGHHHHHGGGGGHGFFHFHHHGGFGGFHHHGDFEHHHGF4GDGEHHHFGHHHHGHHHHGHHHFHFFFHG5FF35GCGBGADE02GHHHGFHHHHFHAGGGECCHHGFEEF4GCGGGGFFBF4DFFDFBAAAA
@M02197:105:000000000-AN6RF:1:1101:26023:24093 1:N:0:1
GTCGGAAATTGTTCCTCCGCTTATTGATATGCTTAAGTTCAGCGGGTAGTCCTACCTGATTTGAGGTCACATTAGTGATGATTTGTCCAAAGACAGTTGGAAAGCTGAACTGCCCCTCACATTCATAAGCGTAGATAGTTATCACACCAATGAGCAAGGTTGTTCTGCTAATGCATTTCAGGGGAGCTGAGCCTTTTGAAAGGCCAGCAAACCCCCACATCCAAACCCCTCTCAAAAAAGATAAGGGTTGATTATATTAATGACACTCAAACAGGCATGCTCCTCGGAACACCAAGGAGCGCAAGGTGCGTTCAAAGATTCGATGATTCAC
+
>AAA?>>11B@BFGFFBBFCCGCF3GHHGGBFHHFGHFGHFFHCG?/AFHFHHFHFFHGGHHG2AE0GBFHHFHGDGFHHHBGGHHEHHHFHHFFHHFHHGFFFFFFGHHGHHHHGEEHGFFHGFGHGGHGFGGFFHHHGGHHGHHFHFFHFHHHHGHEFGGFGHHHHGHGGGHHHGFFFHGHCFGFFHHHGHHFGGHGHHFFFGGGGGFHGEDFGFHHGGGFBFGGEE?CFGGHFG@BBB3GFEB33HHHG5GFDFGDGFFHFGFEGBHHEFHFEAAGEE0A?GHEGHFFHHHGEFEAEGFCHEGEEEGFGFG5D?GBCFFFFFF@BABA
@M02197:105:000000000-AN6RF:1:1101:23148:24273 1:N:0:1
GTCGGAAATTGTTCCTCCGCTTATTGATATGCTTAAGTTCAGCGCGTAGTCCTACCTGATTTGAGATCGAACGTTCAAAAAGCTGTCTTCACCAAGGAAAGACATTTATAAGCTCCAGCGAACCTCCGTCACCGAAGGTTACCTGGCAGGCAACCACAAGCGTAAATAGTTATCACACCCGTGACGCCACCAAACACTGGCAGGCTAATTCATTTGAGAGGAGCCGGCTGTGCGCCAGCAAGCCCCCAAGTCCAAGCTCTTCATGGCGAACCACAAGAGTTGAGGTGTTCATGATACTCAAACAGGCATGCCCCTCGGAATAGCCAAGGGGCGCAAGGTGCGTTCAAAGATTCGATGACTCAC
+
CCCCBBBBFFFDFGEDFGGGGGGGHGHHHHFHHHFHHHHHHHHGGGGGGGHHHHHHHHHHHHHHGHHHHGHHGGHHHHHGEGHHHGHHGHHHHHHHGHHGFHHHHHHHHHGGHHHHHHHGGGGGHGHGHHGGHGGFCFFHHHHHGHHHGGGHHHHGGGHGHGGGGFGHHGHHHGHHFHGGGFGGGGGGGGHHGGHHGGGFGGHGHGGGGHHHHHGHHHHGGGGGGHHFFGGGFFHGGHGHGGGGHHHHHHHGHHGHHGEFBHGGGGCHFFGHFGGHHHHFHGHGGHGGGHFHFFFFGEHHHHHHHHGHGGGFGGGHHFBHHGHHHGHGGE?FHHHHGGGGHGGGGGGGGGGFFFFFFFAA>3>
@M02197:105:000000000-AN6RF:1:1101:5500:24223 1:N:0:1
GTCGGAAATTGTTCCTCCGCTTATTGATATGCTTAAGTTCAGCGGGTGGTCTTACTTGATTTGAGATCGAGTTGAACAACACATAAAGTGTCGTAAAATCCTGCATCAGTCAGCAATGAGGACAATTATCCTTTATGTTAGCTGCAGCAATAGTAATAATCCTGTTTGACGAGGACTAAATAGATATGCTTTTAGCTCAGATAAAAGTCCAGCTGCACCTGCATTTCAAGCCGCCCGCCTACCGGTGAAGGTTGTTGGGATAGCTCAAGTCCACCCTCCTTTTGAAAAAACAAGAGGAGGTTGAGGTGTTTACTTATACTCAAACAAGCATGCTCTTGGGAATACCAAAGAGCGCAATATGCGTTCAAAGATTCGATGATTCAC
+
CCCBCAACFFFFGGGGGGGGGGGHHCHHHHCHHHHHHHHHHGHGGGFEGGHGHHHHHGFHHGHHGHHHHGGHGHHHHHHHHGHHHHFHGHHHGFHHHHHHHHHHHHHHHHHFFHHHHHHFHHHHHHHHHHHHHHHHHHHHGHGHHHHHHHHHHHHHHHHHGHHGHH;HFHGGGGFHHHHGHHHGHHHGFHHHHHHFHHGHHHGGHHHHHGHHHFFHHHGHHGHHGHHGGGGGCGGFHGGGGGDHFFGHHDEFGGHHHEGEHGBHHHHHGHGGFCGHHGHHHHHHGGHHHHHHGGHHHHHHGFFHGGHHFFHHHFHGF5FHHHHGBGHGHHHGGGHGF3HHGHHEHHHHGDGCEF6FHGDGGHFFFCGGGGGFCFFFFFFBBBA@
@M02197:105:000000000-AN6RF:1:1101:14910:24281 1:N:0:1
GTCGGAAATTGTTCCTCCGCTTATTGATATGCTTAAGTTCAGCGGGTAGTCCTACCTGATTTGAGGTCACATTAATAAGAGATTGTCCAAGTTAATGGACTGTTAGAAGCTAAACATGCTTCACCGTCAATAGCGTAGATAGTTATCACACCAATGAGCAGTAAACAAATAGTTTCGCTAATGCATTTTAGGGGAGCTGACCTCAGATTGTATAGAGTCCAGCAAAAAATACCCCCACATCCAACACTCAACTTGCAAAAAGCTGAAGAGGTTGATATATTAATGACACTCAAACAGGCATGCTCCTCGGAATACCAAGGAGCGCAAGGTGCGTTCAAAGATTCGATGATT
+
ABBBBBBBFFFFGGGGGFFGGGGHHH5GDGHHHHGGGFHGHHHGGGEEGHHFHHHHHHHHHGGHGGFHHHGHHHHGHHHHEHFHHHHGHHFFGHHHGHHHHHGHHHHGFHHHFHHHFGHGGHHHHGHGGGHHHHGGGGGGHGHGHHHHGHHHHHHHHHHHHHHHGGHHHHHHGFGHHHHHHHHHGHHHHGGGHGHHHHHHFGHHHHHHHHHHHGHHGHHHHHHGHHGGGGGGGGGHHHHEHFHHHHHHHGFBE4GGHHHHHHHHGHHHHGGHHHHHHHHHHGGHHHHHGHHHHEHGG3GHHAGGGGGG5GHGHHHHHFEGGE2GHHHGGGGGGGDFGDCBBFFFFFABBBB
@M02197:105:000000000-AN6RF:1:1101:15468:24554 1:N:0:1
GTCGGAAATTGTTCCTCCGCTTATTGATATGCTTAAGTTCAGCGGGTAGTCCTACCTGATTTGAGGGCAAACGTCAAGAAAGAAGACGGGCCGTTGGGCGGGTCGACGCGTTAGTGGCGCGAGACCTTCATTCATGCGCTTCAGCGAACGGCGATCATTATCACGCCGAAAGCCTTGTCGCGCAAAGTCGAAAGTCGACCGCAAGCCGATTCATTTAAGGAGAGCCCGAGTCCTGGACGAATCCAAGTCTCCGGCAGCCCCCAACATCCAAGCACCCGCTCGAAGCAAATCGAGAGGGGTTGAGAATTTACTGACACTCAAACAGGCATGCTCCTCGGAACACCGAGGAGCGCACGGTGCGTTCAAAGATTCGATGATTCAC
+
1AAAADADFFDF3FFGEGCGGA0AFBFFDGBFFFFFF2BFFGHEEGAEFADFFFG0110BDDG2EG/BEEGFEGHCADD0FGBACGE>/@EC//EEHCHGGG@CGCGG->AC.E<=GGGGCCGGGF0FGGFGF09CBBE?FGB00C-/AGG@@9;B9FFFFB9FFFFF?@?BFFFBBF/9??@@-=FBBFFBBB/9@A@9@A@EAFE;?B9CBBFFFFFFFFGCEFECGGGCCCBF<.<<DBGFFFECC<@-GF??C@/CG>FFFD1CFBFCCCE@?EBECGG1FBEHGFFHGGGEEHEDBEFGF@2B22FDB@FE?1HDFFFFHFFFG//AAGGEF2/EGGGGHCEECEECFB0EACGGBDGFB3B11GC1BBF3FA1A>A
@M02197:105:000000000-AN6RF:1:1101:25321:24640 1:N:0:1
GTCGGAAATTGTTCCTCCGCTTATTGATATGCTTAAGTTCAGCGGGTAGTCCTACCTGATTCGAGATCGAACGTTCAAAAAGCTGTCTTCACCAAGGAAAGACGTTTATAAGCTCCAGCGAACCTCCGTCACCGAAGGTTACCTGGCAGGCAACCACAAGCGTAAATAGTTATCACACCCGTGACGCCACCAAACACTGGCAGGCTAATTCATTTGAGAGGAGCCGGCTGTGCGCCAGCAAGCCCCCAAGTCCAAGCTCTTCATGGCGGACCACAAGAGTTGAGGTGTTCATGATACTCAAAAAGGCATGCCCCTCGGAATAGCCAAGGGGCGCAAGGTGCGTTCAAAGATTCAATGACTCAC
+
AAAAA1ADDFFFDFGGG1EFGGGHHFGHFHHGHH2DFEFGHFHGGGEEGHHHGHHHHHHHHGGGHHEFEGHHGGFHHHHHHGGHHHHDHFFHFBGHEFHFEGFEFFH/DGHFHH1GGFEEEECGHHHC<GGCFFGGCC?GGGHGFGEHFFFEGHHFFHGFHGGFFGFBHFFFF0CFHHGGAE;:EGGGGCFGGGGFHFFFCBEGHGGGFGFFFFHFHHGGGFF@DCC@?=DGFBBFHGGHGC/?AFFFFFGEFFDFGGHGBGACGEEHGCGGGHHGFHFGHFH?HDF3FFGHHFFEFAEBFGEFA3HHGF?EEA1GHGBGFGFHGFAACFECGGFHEGCDFFGCGGGGGGFFFFFFFFBA?AA
@M02197:105:000000000-AN6RF:1:1101:22320:24633 1:N:0:1
GTCGGAAATTGTTCCTCCGCTTATTGATATGCTTAAGTTCAGCGGGTAGTCCTACCTGATTTGAGGTCACATTAATGATGATTTGTCCAAAGACAGTTGGAAAGCTGAACTGCCCCTCACATTCATAAGCGTAGATAGTTATCACACCAATGAGCAAGGTTGTTCTGCTAATGCATTTCAGGGGAGCTGAGCCTTTTGAAAGGCCAGCAAACCCCCACATCCAAACCCCTCTCAAAAAAGATAAGGGTTGATTATATTAATGACACTCAAACAGGCATGCTCCTCGGAATACCAAGGAGCGCAAGGTGCGTTCAAAGATTCGATGATTCAC
+
BBBBBBBBFFFFGGGGGGGGGGGGHHHHHHHHHHHHHHHHHHHGGGGGGHHHHHHHHHHHHHHHGHHHHHHHHHHHHHHHHHHHHHHHHHHHHHHHHHHHHHHHHHHHHHHHHHGGHGHHHHHHHHHHHHGGGGGHHHHHHHHHHHHHHHHHHHHHHHGHGHHHHHHGGHHHHHHHHHHHHHHHHHHHHHHHHGHHHHHHHHHHHHHGGHHHGGGHGHHGGGGGGGGGGGGGGGGHHHGHHHHHGHHHHHHGHHFFFHHFHHHHHGHHHHGEHFGGHHHGGGGGGHHHHGGHFHHGGGGGHHHHGGGGGGGGGGGGGGGFFFFFFFBAA33
@M02197:105:000000000-AN6RF:1:1101:13844:24798 1:N:0:1
GTCGGAAATTGTTCCTCCGCTTATTGATATGCTTAAGTTCAGCGGGTAGTCCTACCTGATTTGAGGTCAAACGTCAAGAAAGAAGACGGGCCGTTGGGCGGGTCGACGTGTTAGAGGCGCGAGACCTTCATTCATGCGCTTCAGCGAACGGCGATCATTATCACGCCGAAAGCCTTGTCGCGCAAAGTCGAAAGTCGACCGCAAGCCGATTCATTTAAGGAGAGCCCGAGTCCTGGACGAATCCAAGTCTCCGGCAGCCCCCAACATCCAAGCACCCGCTCGAAGCAAATCGAGAGGGGTTGAGAATTTACTGACACTCAAACAGGCATGCTCCTCGGAACACCGAGGAGCGCAAGGTGCGTTCAAAGATTCGATGATTCAC
+
CDDDCCCCFFFFGGGGGGGGGGGHHHHHHHHHGHGHHHHHHHHGGGGGGHGHGHHHHGHHHHHHGHHHHHHHGHHGGHHHHHGHHHHGGGGGGGGGHGHGGGGGGGGGADHHHHHHHGGGGGGGGGHHHHHHHGHHGGGGGGGGGGG;GGGGFFFFFFFFFFFFFFFFFFFFFFFFEFFFFFFFFFFFFFFFFFBFFFFFFFFFGGGFGFGGFGGGGFFFHHGGGGGHHGHHHGGFHEGBHHHGDHGCGGGGHGGGGGGGHHHHHHFGHGHGGEGGFFGHGHHHHFGEHEGHHGFGGHHGHHHHHGHHGDFFHHFHGHHHHHHHHGHGHG?GCGGGHHGEGGGGGHGGGEGHGHGGGGGFGGGGGGGGGG4FFFFFFBBBAB
@M02197:105:000000000-AN6RF:1:1101:21936:24534 1:N:0:1
GTCGGAAATTGTTCCTCCGCTTATTGATATGCTTAAGTTCAGCGGGTATCCCTACCTGATCCGAGGTCAACCATAGAAAAATTGGGGTTGCTGGCCAGTAACCTTCAGGGACCTATAGCGAGAAATGTACTACGCTCAGGACCTAAAGGCACCGCCACTGTTTTTAAGGCCTGCCGTTGCCAGCAGGGCCCAATACCAAGCAGAGCCTGAGGGTTGAAATGACGCTCGAACAGGCATGCCCCCCGGAATACCAAGGGGCGCAATGTGCGTTCAAAGATTCGATGACTCAC
+
BABCCCCCFFFFGGGGGGGGGGGHHHHHHHHHHHHGHHHHHGHGGGGGHHHHHHHH;0<<H;H99GGHH;HHG<H:HHHH<<;HHH:F:GHHH:G:HHHHHHHHHH;HHHGGGHHG;G:GG9GGHH/H<<HHHGGGGGHH;H::HH;H;HHHGGGGGGHHHHHHGHHHHHHHGHHGGGGFHHGGHHHHGHHHHGGGHHHHGHHHHGHHHHGHHFHHHHHGGGGGHHGHHHFFHHHHGGGGGGFHHGGFGFGGHGGGGGEHGHHGGGGHGGGGGGGGGGFFFFFFFAACBB
@M02197:105:000000000-AN6RF:1:1101:10607:24814 1:N:0:1
GTCGGAAATTGTTCCTCCGCTTATTGATATGCTTAAGTTCAGCGGGTAGTCTTACTTGATTTGAGATCGAGTTGCACAACACATAAAGTGTCGTAAAATCCTGCATCAGTCAGCAATGAGGACAATTATCCTTTATGTTAGCTGCAGCAATAGTAATAATCCTGTTTGACGATGACTAAATAGATATGCTTTTAGCTCAGATAAAAGTCCAGCTGCACCTGCATTTCAAGCCGCCCGCCTACCGGTGAAGGTTGTTGGGATAGCTCAAGTCCACCCTCCTTTTGAAAAAACAAGAGGAGGTTGAGGTGTTTACTGATACTCAAGCAAGCATGCTCTTCGGAATACCAAAGAGCGCAATATGCGTTCAAAGATTCGATGATTCAC
+
AABBCCCCFFFFGGGGGGGGGGGHHHHHGHHHHHHHHHHHHHHGGGGGGHHHHHHHHHHHHHHHGHHHHDGHGHHHHHHGHGHHHHHHHHFHGFHHGHHHGHHHHHHHHHHHHGHHHHHHHHHHHHHHHHHHHHHHHHHHGHHHGHHGHHHHHFHHHHHHHGHHHHHHHHGGGFHHHHHHHHGHHHHFHHHHHHHGHHHHHHHHHHHGHGGHHHHHGHHHHGHHHHHHHHHGGGGGGGGDCGDGFFGHGAHCEGHHHGHHHHHHGHHHHGGGFCDHHCGHHHHHGGHHHHHHHHHHHHHHHHHHGHHGHHHGHHGGFAHHHHHHGGGHHHHHHGGDGHGFHGHHHHHHHGGGGHHGHGGGGGGGGGGGGCGGFFFFFFF@CBBA
@M02197:105:000000000-AN6RF:1:1101:21502:24985 1:N:0:1
GTCGGAAATTGTTCCTCCGCTTATTGATATGCTTAAGTTCAGCGGGTAGTCCTACCTGATTTGAGGTCAAACGTCAAGAAAGAAGACGGGCCGTTGGGCGGGTCGACGTGTTAGAGGCGCGAGACCTTCATTCATGCGCTTCAGCGAACGGCGATCATTATCACGCCGAAAGCCTTGTCGCGCAAAGTCGAAAGTCGACCGCAAGCCGATTCATTTAAGGAGAGCCCGAGTCCTGGACGAATCCAAGTCTCCGGCAGCCCCCAACATCCAAGCACCCGCTCGAAGTAAATCGAGAGGGGTTGAGAATTTACTGACACTCAAACAGGCATGCTCCTCGGAACACCGAGGAGCGCAAGGTGCGTTCAAAGATTCGATGACTCAC
+
BCCCCCCCFFFFFGGGGGGGGGGHGHHHHHHHHHHHHHHHHHHGGGGGGHHHHHHHHHHHHHHHGHHHHHHHGFGGGHHHHHHHHHHGFGGGGFGGHGHGGGDGGGGGDFHHHHHHHGGGGGGGGGGHHGHHHHHHHGGADGGGGGGGGGG9FFFFFFFFFFFFFFFFFFF9FFFFFFFFFFFFFFFBFFFFFF.FFFFFFFFGGGFGGGGGGFFGFFFHFFFDFGFFFGHGHFFGFGHGHHFGGFGGGDDCHEGGDCCGHFGBEHFGHHFGCFGFGGHHGHGGHHFHFHGEGFGGGHHGEGGGHG5HF@GFHHHHGGHGDHGHGHHHHGFGGGEEDBE2EEGECGGGGGCHCHHGGGGHGGGGGGGGGGFCBFFFFAAA>A
@M02197:105:000000000-AN6RF:1:1101:8466:25009 1:N:0:1
GTCGGAAATTGTTCCTCCGCTTATTGATATGCTTAAGTTCAGCGGGTAGTCCTACCTGATTTGAGATCGAACGTTCAAAAAGCTGTCTTCACCAAGGAAAGACGTTTATAAGCTCCAGCGAACCTCCGTCACCGAAGGTTACCAGGCAGGCAACCACAAGCGTAAATAGTTATCACACCCGTGACGCCACCAAACACTGGCAGGCTAATTCATTTGAGAGGAGCCGGCTGTGCGCCAGCAAGCCCCCAAGTCCAAGCTCTTCATGGCGAACCACAAGAGTTGAGGTGTTCATGATACTCAAACAGGCATGCCCCTCGGAATAGCCAAGGGGCGCAAGGTGCGTTCAAAGATTCGATGATTCAC
+
3ABCCCCBFFFFGGGGGGGGGGGHHHHHHHHHHHHHHHHHGHHGGGEGGHHHHHHHHHHHHHHHGHHHHDHFGHHGHHHHHGHHHHHHHGHHHHHHGGHEFHHGGGHHHHHHHHHHHFHGGGGGHGHGGHGGGGGGGGGHHFHHHGHHGGGHHGHGGHEFHGGGGHHHHDGHHHHHHHGGGGGGGGGGGGHGGEGGGGFFFGHGGGGGGFFHHGFHGFFGGGGFFFFGFFFFFFHHHEGHGGGGHFEHHFFGHHHGHHHFBFE?GEE@EHGHDFHGHHFHFHHEFFGF4FGEHHGGFBHGEBGHBF1H?CE0GGFFHFD3FGGGGHHGGGFGHFGHGGGGHFFGGGGFCGGFFFBFFF??@BA
@M02197:105:000000000-AN6RF:1:1101:22430:25167 1:N:0:1
GTCGGAAATTGTTCCTCCGCTTATTGATATGCTTAAGTTCAGCGGGTAGTCTTACTTGATTTGAGATCGAGTTTACAAGTTCTTTTTTACGGAACGAGTTTACCTGCAATCAGCCTTGGTAGTCATTCAACCTTTATATAAGCTGAAGCAAGAATAATAATCCGTTTGACGGGGCTAAATAAATATGCTTTTAGCTCAGAAGAATGTCCAGCTGCACCTGCATTTCAAGCAACCCTTCTCTTTCTGACGAAGGAGTTGGGATTGCTCAAGTCCAATTCTTTACAATAAAGTAGAGATTTGAGATGTTTACAGATACTCAAACAAGCATACTCTCCGGAATACCAGAGAGTGCAATGTGCGTTCAAAGATTCGATGATTCAC
+
AAABABBBFFFFGBGGGGGGGGGGHHFGHHGCHHHHGHHHHHHGGGGGGFHHHHHHHHFHHHHAFEHHHGGHGHFHHHHGHHHHHHHGHHGCEGFGDFEFFHHFHHHHGHHHHBHHHHHFEEHHFHHHHHHGHHHHHHHHGHGHHHHHHHHHHHHHHHGHHHHHGHHFEGC@CCGHCHHHHHHHHHHHFGHFHHHHHGHHHHHHHHHHHHHHHFFGGHHGGHHHHGGGGGGFGGGGHFHGBFHEAGHGHHHHGHGGGF2HHEGHGHFHHHHHFHHHHHGFGDFFFHHHHHHHHHGHGEGHHGHHHGHHGHGDGD5GGHFFHGHHHFHHFEAE2?HHHHGHHHFHGGHHFHFGHHGFEGGBGGGGGGGGFFFFBFFFBBBBB
@M02197:105:000000000-AN6RF:1:1101:14854:25257 1:N:0:1
GTCGGAAATTGTTCCTCCGCTTATTGATATGCTTAAGTTCAGCGGGTATCCCTACCTGATCCGAGGTCAACCATAGAAAAATTGGGGTTGCTGGCCAGTAACCTTCAGGGACCTATAGCGAGAAATGTACTACGCTCAGGACCTAAAGGCACCGCCACTGTTTTTAAGGCCTGCCGTTGCCAGCAGGGCCCAATACCAAGCAGAGCTTGAGGGTTGAAATGACGCTCGAACAGGCATGCCCCCCGGAATACCAAGGGGCGCAATGTGCTTTCAAAGATTCGATG
+
BBCCBCCCFFFFGGGGGGGGGGGHHGHHHHHHHHHHHHHHHHGGGGGG0HGH<HHH:HH;;HHGGGGHH<H<G<H,HHHHHH<HHHGFGGHHHHGHHHHHHH<HHH;HHHGGGHHHHHHGG9GG;HHH;HG<G-G9GGHH;HHHHHHHGHHHGGGGGGHHGGHHGHHHHGHHGHHGHGGHHHHHFHHHHGGHHGGGGHHHHHHHHGGHHHGHHHHHHHHGGGGGGHFGHHHGFFHFDFCGGGGHHHHHFHHHHHGGGCFGHHGGGGFF5GGGFFFAFFFABBBB
@M02197:105:000000000-AN6RF:1:1101:9310:25203 1:N:0:1
GTCGGAAATTGTTCCTCCGCTTATTGATATGCTTAAGTTCAGCGGGTAGTCCTACCTGATTTGAGGTCACATTAATGATGATTTGTCCAAAGACAGTTGGAAAGCTGAACTGCCCCTCACATTCATAAGCGTAGATAGTTATCACACCAATGAGCAAGGTTGTTCTGCTAATGCATTTCAGTGGAGCTGAGCCTTTTGAAAGGCCAGCAAACCCCCACATCCAAACCCCTCTCAAAAAAGATAAGGGTTGATTATATTAATGACACTCAAACAGGCATGCTCCTCGGAATACCAAGGAGCGCAAGGTGCGTTCAAAGATTCGATG
+
AAABC@ABFFFFGGGGGGGGGGGHHHHHHHHGHGBGHHHHHHHGGGGGGEGHHHHGHHFHHHHHGHHHGHHHHHHHHHHHGHHHHHHHHHFFHHHHHHHHHHHHHHHGGHHHHGHGHGHHHHHHHHGHHHGHHGGHHHHHHHHGHHHHHHHHHGHHHHHHHHGHHHHHHHHHHHHHHHHHHHGHHGHHHHHHHHHHHHHHHGHHHHHGHHHHGGHHGGHHGGGGGGGGGGGGGGHHHFHFFHHHGHGHHHHHHHHHHHGF5GGHGGHHEHGHHHFFHHGGGFFGHGGHHGFHHHHGGGGGGHGGGGGGGGGGGFFFBFFFBBBBA
@M02197:105:000000000-AN6RF:1:1101:6476:25403 1:N:0:1
GTCGGAAATTGTTCCTCCGCTTATTGATATGCTTAAGTTCAGCGGGTAGTCCTACCTGATTTGAGGTCACATTAATAAGAGATTGTCCAAGTTAATGGACTGTTAGAAGCTAAACATGCTTCACCGTCAATAGCGTAGATAGTTATCACACCAATGAGCAGTAAACAAATAGTTTCGCTAATGCATTTTAGGGTAGCTGACCTCAGATTGTATAGAGTCCAGCAAAAAATACCCCCACATCCAACACTCAACTTGCAAAAAGCTGAAGAGGTTGATATATTAATGACACTCAAACAGGCATGCTCCTCGGAATACCAAGGAGCGCAAGGTGCGTTCAAAGATTCGATGATTCAC
+
3AAABBB@FFFFGGFEDFEEGGCGHGGHHHGGHGHHGFFFCHHGCGGGGHGGFHFHHHHHHHGGEE3GFGHHHHHFHFHDGHHHGHHHHHHHHHHHHHHHFHHHHHFHHHHHGHHHHHHGHGHHFFGGGFHHGGGGGGGGHHHHHHHHFHHGHHHHHHGGHHGHHHHHHHEFGFHEFGGHHHHHGFHHHHHGHHHGHHHGFFDGHHHHHGHHGHGHEHFGHHHGHHHHGGGGFFGFFGDBHHHHHGGDGGFF@FEGHFHHHFFG@FGFFHCHGGG@DHHHHHHHFHEHGGHGHHHHHFHFGHGECEAFHHGBFGFFGGE?E?CGDFHCGEGCGGGGFGF1GFFFFD13FAAAAA
@M02197:105:000000000-AN6RF:1:1101:21202:25472 1:N:0:1
GTCGGAAATTGTTCCTCCGCTTATTGATATGCTTAAGTTCAGCGGGTAGTCCTACCTGATTTGAGGTCAAATTTGATATGTGAGGTTTGTCCGAAGACCATTGTGAGCGGGCTTTCAAGATCGGCAAGAGACAGCGCAACATGATTATCACACTGACGTCCGAAATGAATGGGGATTCCGCTGATGCATTCAAGAGGAGCCGACTGACGCCAGCACGCTCCAAATCCAAAGCTCTGATCAAAAACAAAATCAATCAGAGTTTGAGAATTTAATGACACTCAAACAGGCATGCTCCTTGGAATACCAAGGAGCGCAAGGTGCGTTCAAAGATTCGATGATTCAC
+
CCCCCBCCFFFFGGGGGGGGGGGHHHGHHHHHHHHHHHHHHHHGGGEGGHHHHHHHHHHHHHGHGHHHHHHHHHHHHHHHHFHHHHHHGHHHGGGGGHHHHHHHEHHHGGGGGHHHHHHHHHHGGGGGHHHHHHHGGGGGHHHHHHHHHHHHHHGHHGGGHHHHHHHHHHHHHHGGHHHHGGHHHHGGHGHHHHHGGGGGGHHGGGGGGGHGGGGGFHHHHHHHFHFHFHFHHHGHHGGGHHHHHHHHHHHHHGHHGHHHFHHGHHHHHHHHHHHGEGGHHF3HHHEHHHHHHGHHHGGFHHHHGHHGGGGCHHHHGGGGHGGGGGGGGGGFFBFFFFAABAA
@M02197:105:000000000-AN6RF:1:1101:9642:25682 1:N:0:1
GTCGGAAATTGTTCCTCCGCTTATTGATATGCTTAAGTTCAGCGGGTAGTCTTACTTGATTTGAGATCGAGTATACAAGTTCTTTTTTACGGAACGAGTTTACCTGCAATCAGCCTTGGTAGTCATTCAACCTTTATGTAAGCTGAAGCAAGAATAATAATCCGTTTGACGGGACTAAATAAATATGCTTTTAGCTCAGAAGAATGTCCAGCTGCACCTGCATTTCAAGCAACCCTTCTCTTTCTGACGAAGGAGTTGGGATTGCTCAAGTCCAATTCTTTACAATAAAGTAGAGATTTGAGATGTTTACAGATACTTAAACAAGCATACTCTCCGGAATACCAGAGAGTGCAATGTGCGTTCAAAGATTCGATGATTCA
+
BBABB?ADF@DB5GGDFCEG?EEHHFFFFHHHHHGFHGFGHCGGCEGGGHFHGHHHHHHGHGHHAGGGE?AFEGHFFFFHHHHHHGHGGHGGGGC?DEEGHHHFHFGHGFFFFGHHHHHHHHDEDFHHFHF0GFHGGHFBD2BGCHFBHHGHHHHGHHHHHGGDFFGGGFHHHHHHHHHHHHFGHHFFHGDHFFHHHFHHHEHHFHFHHHHGHHCGGHHGHHHHHHGHHGHGGHGGFHHHHGHGGDHHHHGHHHGHHHHHHHFHGFFHHHFHHGGHHHFHFHFHHHHHGHHGHGHHHHHHHHHHHHHGFHHGHHFGD5HGFFHHBHHGFCEEDGFHHGHGHHHHHHHHHHFHHGEE2DGGGGGGGG?GFFFFFFFBBBBB
@M02197:105:000000000-AN6RF:1:1101:10026:25729 1:N:0:1
GTCGGAAATTGTTCCTCCGCTTATTGATATGCTCCTCCGCTTATTGATATGCTTAAGTTCAGCGGGTGGTCCTACCTGATTTGAGGTCACATTAATGATGATTTGTCCAAAGACAGTTGGAAAGCTGAACTGCCCCTCACATTCATAAGCATAGATAGTTATCACACCAATGAGCAAGGTTGTTCTGCTAATGCATTTCAGGGGAGCTGAGCCTTTTGAAAGGCCAGCAAACCCCCACATCCAAACCCCTCTCAAAAAAGATAAGGGTTGATTATATTAATGACACTCAAACAGGCATGCTCCTCGGAATACCAAGGAGCGCAAGGTGCGTTCAAAGATTCGATGATTCAC
+
CDDDDCCDFFFFGGGGGGGGGGGHHHHHGHHHHHHHHHGGGGGHHHHHHHHHHHHHHHHHHHGGGGGGGGHHHGHHHHHHHHHGGHHHHHHHHHHHHHHHHHHHHHHHHHHHHHHHHHHHHHHHHHHHHHHHHHHGHGHHHHHHHHHHHHGHHHHHHHHHHHHHHHHHHHHHHHHHHHGHGHGHHHHHHHHHHHHHFHHHGGHGHHHHHHHHHHHHHHHHHHGFHHHGGGGGGGGGGEHHGGGEFGGGHGGFGGHHHHGGHHHHGHHEGHHFHHHFFHHGHHHHFFHHFHHFFGHFGHHFGF2GFHHHGHHHHHHGGGGGHHHHGGGGHFFGFGGGGGGFFFFFFFBBAA?
@M02197:105:000000000-AN6RF:1:1101:18034:25849 1:N:0:1
GTCGGAAATTGTTCCTCCGCTTATTGATATGCTTAAGTTCAGCGGGTAGTCTTACTTGATTTGAGATCGAGTTTACAAGTTCTTTTTTACGGAACGAGTTTACCTGCAATCAGCCTTGGTAGTCATTCAACCTTTATGTAAGCTGAAGCAAGAATAATAATCCGTTTGACGGGACTAAATAAATATGCTTTTAGCTCAGAAGAATGTCCAGCTGCACCTGCATTCCAAGCAACCCTTCTCTTTCTGACGAAGGAGTTGGGATTGCTCAAGTCCAATTCTTTACAATAAAGTAGAGATTAGAGATGTTTACAGATACTCAAACAAGCATACTCTCCGGAATACCAGAGAGTGCAATGTGCGTTCAAAGATTCGATGATTCAC
+
CCCCCCCCFFFFGGGGGGGGGGGHHHHHHHHHHHHGHHHHHGHGGGGGGHHFHHHHHHHHHHGHGGHHHGGHGHHHHHHFHHHHHHHGHHGGGGGCGGGGHHHHHHGGGHHHHHHGHHHHHHHHGHHHHHHEFHHHHHHHHHHHHHHHHHHGHHHHHHHHHHHGGHHGHHHGFHHHGHHHHHHHHHHHHHHGHFHHHHHHHHHFHHGHHHHFGHH:GGGHGHHHGHHHGGGGFGHHEHFFGFEEHGHGHHHHHHGGGCGHHHHHFFFHHFGHFHFFFFFHHHHHHHHFHGHGHHHHGHGHHHHGGHHHHHGHHFHGHGHHGHHHFGFFHGEEAE3BGHHHFHHHGHHHGFHFGFEAEE4FGGGGGGGGBCFDFFFFBAAA?
@M02197:105:000000000-AN6RF:1:1101:19362:26382 1:N:0:1
GTCGGAAATTGTTCCTCCGCTTATTGATATGCTTAAGTTCAGCGGGTAGTCCTACCTGATTTGAGGTCAAACGTCAAGAAAGAAGACGGGCCGTTGGGCGGGTCGACGTGTTAGAGGCGCGAGACCTTCATTCATGCGCTTCAGCGAACGGCGATCATTATCACGCCGAAAGCCTTGTCGCGCAAAGTCGAAAGTCGACCGCAAGCCGATTCATTTAAGGAGAGCCCGAGTCCTGGACGAATCCAAGTCTCCGGCAGCCCCCAACATCCAAGCACCCGCTCGAAGCAAATCGAGAGGGGTTGAGAATTTACTGACACTCAAACAGGCATGCTCCTCGGAACACCGAGGAGCGCAAGGTGCGTTCAAAGATTCGATGATTCAC
+
ABCCCDBBFFFFGGGGGGGGGGGHHHHHHHHHHHHHHHHHHHHGGGGGGHHHHHHHHHHGHHGHGHHHHHGHGGHGGHHFHHHHEHHGGGGGGGGGHGHGGGCGGGGGDFGHHHFHHGGGGGGGGGHHHHHHHHHHGGGGGGGGGGFGGGGGFFFFFFFF:FFFFFFFFF9FFFFFFFFFFFFFFFFBFFFFFFFFFFFFFFGGGGFFFFFGFFGGGGFGHHEFFFGHFGHGFFGFHEHFGHEGHHGGGGGGHGGCCGGGGEHHHGCGHHD?@EGGGGHHGHHGHHGHHHFFFGGGGHHHHHHHHGBDGFGGHHHGGHHGHHFHGHHHHHGGGGGGHFE2FGGGHGGFEFGHHGHGGCGHGGGGGGGGGGFFFFFFFBBAAA
@M02197:105:000000000-AN6RF:1:1101:19991:26890 1:N:0:1
GTCGGAAATTGTTCCTCCGCTTATTGATATGCTTAAGTTCAGCGGGTAGTCCTACCTGATTTGAGATCGAACGTTCAAAAAGCTGTCTTCACCAAGGAAAGACGTTTATAAGCTCCAGCGAACCTCCGTCACCGAAGGTTACCTGGCAGGCAACCACAAGCGTAAATAGTTATCACACCCGTGACGCCACCAAACACTGGCAGGCTAATTCATTTGAGAGGAGCCGGCTGTGCGCCAGCAAGCCCCCAAGTCCAAGCTCTTCATGGCGAACCACAAGAGTTGAGGTGTTCATGATACTCAAACAGGCATGCCCCTCGGAATAGCCAAGGGGCGCAAGGTGCGTTCAAAGATTCGATG
+
BABBBBBBBFFBGGGCGGGGGGGHHHHHHFGHHHHHHHHHHHHGGGGGGHHHHHGHHHHGHHHHGGHHHGHHGHHHHHHHHGHHHHHHHHHHHHHGGHHHGHHGFGHHHHHHHHHHHHHGGGGGHHHGHHGGHGGGFFGBGHHHHHHHGGGHHHHGGHHHHGGGGHHHHHHHHHHHHHGGGGGGGHGGHGHGGGHHHGHHHHGHHHHHHHHHHGHHHHGGGFGGGHGGGGFGGFFFGHGHGGGGHGGHHHGGHHHHHHHHGHGGGGGFGHGHHHHHHHGHHHGGHHHHFHHHHFFGEHFHFGFGF3HHCECGGGGHHHHHHGHFHHHGGGGGGGGFGEGFGGBGGFFFBFFFBBA@B
@M02197:105:000000000-AN6RF:1:1101:19851:27217 1:N:0:1
GTCGGAAATTGTTCCTCCGCTTATTGATATGCTTAAGTTCAGCGGGTAGTCTTACTTGATTTGAGATCGAGTTGAACAACACATAAAGCGTCGTAAAATCCTGCATCAGTCAGCAATGAGGACAATTATCCTTTATGTTAGCTGCAGCAATAGTAATAATCCTGTTTGACGAGGACTAAATAGATATGCTTTTAGCTCAGATAAAAGTCCAGCTGCACCTGCATTTCAAGCCGCCCGCCTACCGGTGAAGGTTGTTGGGATAGCTCAAGTCCACCCTCCTTTTGAAAAAACAAGAGGAGGTTGAGGTGTTTACTGATACTCAAACAAGCATGCTCTTCGGAATACCAAAGAGCGCAATATGCGCTCAAAGATTCGATGATTCAC
+
AAAAA@1AFDF@GGGFGBEFGEEHBFEHBFDGGHHHFFFHFHFEE/AE/1DFHHHHBGH1FFH2AGHFEEGEFHFGFG0/GFFCBFFF1B?>//BBEGHH1GDEG1FFHHHHHFG0B1FDFHHHFFFFHF1BFDGGHHHFD1DGFGHEFHGHF>FGGFHHHHHH;GFFFHGFCCFCCHHBF<DHHHHDBGHFHF9EHHFFFDFHHFCGHHFHGGEBFHHHGHHHGGFGGFFF@@CC1FAA<?DHFFHGFDCGADFFF2CDGGCEDBHHFC/FEEE/HEGBBGGBGFHFGHHHHFHGBFHGE3AFEHFGEFFFHHFGDHGGG2FGGHFCHHGBHGF?E355G5FGGHGHFE22ECFHHE2CGCGFGFACGEFGFFFFFFFA>AAA
@M02197:105:000000000-AN6RF:1:1101:9061:27236 1:N:0:1
GTCGGAAATTGTTCCTCCGCTTATTGATATGCTTAAGTTCAGCGGGTAGTCTTACTTGATTTGAGATCGAGTTGAACAACACATAAAGTGTCGTAAAATCCTGCATCAGTCAGCAATGAGGACAATTATCCTTTATGTTAGCTGCAGCAATAGTAATAATCCTGTTTGACGAGGACTAAATAGATATGCTTTTAGCTCAGATAAAAGTCCAGCTGCACCTGCATTTCAAGCCGCCCGCCTACCGGTGAAGGTTGTTGGGATAGCTCAAGTCCACCCTCCTTTTGAAAAAACAAGAGGAGGTTGAGGTGTTTACTGATACTCAAACGAGCATGCTCTTCGGAATACCAGAGAGCGCAATATGCGTTCAAAGATTCGATG
+
AABBBBBBFFFFGFFBGGGGGGGHHHHHHHHHHHHHHHHHHHHGGGGGGGHHHHHFHHHHHHHHGHHHHGGGEHHHHHHHHGHHHHHHBFEFFFGHHHHHHHHHHHHHGHHHHHHGHHHHHHHHHHHHHGHHHHHHHHHH?GHHHHHHHHHHHGGHHHHHGHHHHHHHHHGGGFGHHHHHHHHGHHHGHHHHHHHFHHFGHHHHHHHHGGHGGHFGHHHHHHHHHHHHHGHGFGGGGADGDCDGHHHHHGHCGGHHHHHHHFHG?HF3G/EC?/E1HGHHGHHHGGHHHHHHHGHEHGHHHHHHGFHGGBEHFDGHGFGHFEFGDGHFFHHHHEFE2HHHHFGB3FFBEECFADHFGGGGCEAF5CFFFBFFFAABBA
@M02197:105:000000000-AN6RF:1:1101:12193:27269 1:N:0:1
GTCGGAAATTGTTCCTCCGCTTATTGATATGCTTAAGTTCAGCGGGTAGTCCTACCTGATTTGAGGTCAAATTTGATATGTGAGGTTTGTCCGAAGACCATTGTGAGCGGGCTCTCAAGATCGGCAAGAGACAGCGCAACATGATTATCACACTGACGTCCGAAATGAATGGGGATTCCGCTGATGCATTCAAGAGGAGCCGACTGACGCCAGCACGCTCCAAATCCAAAGCTCTGATCAAAAACAAAATCAATCAGAGTTTGAGAATTTAATGACACTCAAACAGGCGTGCTCCTCGGAATACCAAGGAGCGCAAGGTGCGTTCAAAGATTCGATGACTCAC
+
BABBB@BBFFFFGFGGGGGCCEDHHHHHGHHHHHHHGHHHHHHGGGGGGHHHFHHHHHHHHHHHGHHHHHGHHHGHGFHHGHHHHGHHGHHHGGGCGHHHHHHHHHHGGGGGGHHHHHHHHGHGGGGGHGHHGHHGGGGFHHHHHGHHHHHHHHGHHGGGHHHHHHGHHHHHHHGGHGHHHHGGHHHHGGHGHHHGGGGGGHGGGGGGGHHGGGGGGFGHHHHFFGFHHGHHHHHGHGGGHHHGHHFHE3HHHHHHHHHHGGHHHHGDGHHHHHHGGGGHHHGF1F?GGHHGGGGDHHHHHFHHGGGGGGGGHHHHGGGGHGGGGGGGGGFFFFFFFF@AAAB
@M02197:105:000000000-AN6RF:1:1101:21729:27520 1:N:0:1
GTCGGAAATTGTTCCTCCGCTTATTGATATGCTTAAGTTCAGCGGGTAGTCCTACCTGATTTGAGGTCACATTAATAAGAGATTGTCCAAGTTAATGGACTGTTAGAAGCTAAACATGCTTCACCGTCAATAGCGTAGATAGTTATCACACCAATGAGCAGTAAACAAATAGTTTCGCTAATGCATTTTAGGGGGGCTGACCTCAGATTGTATAGAGTCCAGCAAAAAATACCCCCACATCCAACACTCAACTTGCAAAAAGCTGAAGAGGTTGATATATTAATGACACTCAAACAGGCATGCTCCTCGGAATCCCAAGGAGCGCAAGGTGCGTTCAAAGATTCGATGATTCAC
+
BBBBBDBBBBDFGGGGGGGGGGGHHGHHHHHBGFHHHFHHHHFGGGGAFGHHHHHHHHHHHH5FFFGHHGFHHHHHHHHHHHHHHHFHHHHGHHGGHGHHGEHHHHHHHFHGHHHHHFFHHHHHHGHGGFHHDEFGEGGHHHHHHHGHHFFDHGHHFHHHFFGFHDGGHHHGGFGBDFGFGHHHHHHHHHHGGGHHHGFGFFFHGGFFGBHHFGFGFFGHHHGGHHGHHFFGGGHHGHHHHGF?EDFHHG3HGHEFHGEHHDBDDFHGHHGHHFHHHHHFGFHFGFHGFFGHHFHHG3HFGAGGEEEED3F3A2HGG3EGFE2GDFBGGGGHGGGGGGGCGGCBFBFDBBAAAA
@M02197:105:000000000-AN6RF:1:1101:12619:27627 1:N:0:1
GTCGGAAATTGTTCCTCCGCTTATTGATATGCTTAAGTTCAGCGGGTAGTCTTACTTGATTTGAGATCGAGTTTACAAGTTCTTTTTTACGGAACGAGTTTACCTGCAATCAGCCTTGGTAGTCATTCAACCTTTATATAAGCTGAAGCAAGAATAATAATCCGTTTGACGGGACTAAATAAATATGCTTTTAGCTCAGAAGAATGTCCAGCTGCACCTGCATTTCAAGCAACCCTTCTCTTTCTGACGAAGGAGTTGTGATTGCTCAAGTCCAATTCTTTACAATAAAGTAGAGATTTGAGATGTTTACAGATACTCAAACAAGCATACTCTCCGGAATACCAGAGAGTGCAATGTGCGTTCAAAGATTCGATGATTCAC
+
BBBB@DBBFFBFGGGGFGGGGGGHHGHGHHGCHFHHGGHHHHGGGGAEGHHHHHFFHHHHHHGHFEGHH1FFEHHHFHHFHGHHHGHGGGGGGGGDEFFGF44GHGFFDGHFFHFFGHGDGHGHHHHEFGGHFHHHFHHHBG2FGGFFFFHHHHHHHHHGGHEDFHEGHHGHGEDGHHHHHHHHHHGHGHHHFHHHHFFHFBFGHGFGHGBGGCGFHHHGHFHHHHGFHGHGGFGGFGHHHDGEAGHHHHHHHHEHGB3HHHFEHHHGHC@HHFHGDFHFHHGHHGHHGFEFHHEHHGFGGGGBGDGABFHGHGGEHG2A1B5HFFHF3E?E2?GBFGFGEHHHGHHHGFHFCCEEAEFGFGGGGGEB4BFFFFFDAAAAB
@M02197:105:000000000-AN6RF:1:1101:19589:28214 1:N:0:1
GTCGGAAATTGTTCCTTCGCTTATTGATATGCTTAAGTTCAGCGGGTAGTCTTACTTGATTTGAGATCGAGTTGAACAACACATAAAGTGTCGTAAAATCCTGCATCAGTCAGCAATGAGGACAATTATCCTTTATGTTAGCTGCAGCAATAGTAATAATCCTGTTTGACGAGGACTAAATAGATATGCTTTTAGCTCAGATAAAAGTCCAGCTGCACCTGCATTTCAAGCCGCCCGCCTACCGGTGAAGGTTGTTGGGATAGCTCAAGTCCACCCTCCTTTTGAAAAAACAAGTGGAGGTTGAGGTGTTTACTGATACTCAAACAAGCATGCTCTTCGGAATACCAAAGAGCGCAATATGCGTTCAAAGATTCGATGATTCAC
+
BCCCCBCCFFFFGGGGGGGGGGGHHHHHHGHHCHHHCGBHHHHGGGGGGHHHHGHHHHGBHHHHGHHHHGGHGGFHGHHHFEGHHHFGBFGD1FGHGHHHEHFHHHHGBHHHHGHHHFGHHHAGHHGHHHGHHHHHHHHH3GHGEHHHGHHHFFGHGHHHGHGGFAFDEFFGG?DHHHHFHHFHHHHHHHGHHHHHHHGHHGHHHHEGGBGGFHGHFGHHFHHHGHHHHCCEGGFGFEDC</DGBGFHHDGEGGGGGGGEFHGHHFHFHG?FEGGEHFEGFDDHCGHGGGFGHGGHHHHHFFFGGGFGHHHFGHHFGECFFGHFBFHHFGGGFGCGFFFAGAAAFGFHFEEE2FFGBA2A2FFGGFFGGGCGFFFFFFF?3?>A
@M02197:105:000000000-AN6RF:1:1101:16765:28412 1:N:0:1
GTCGGAAATTGTTCCTCCGCTTATTGATATGCTTAAGTTCAGCGGGTATCCCTACCTGATCCGAGGTCAACCTGAAAAAATTGGGGTTGTTGGCAAGCGCTCATAGGGATCCATAGCGAGAAAAATTACTACGCGTAGAACCTACAGGTACCGCCACTGATTTTAGGGGCCGCTGTACAGCGACTCCAATACCAAGCTAGGCTTGAGGGTTATAATGACGCTCGAACAGGCATGCCCCTCGGAATACCAAGGGGCGCAATGTGCGTTCAAAGATTCGATGATTCAC
+
BABCCCBBFFFFGFGGGGGGGGGHHHHHHHHHHHGFHHHHHHHGGGEFHHHHHHGH;HHHHH:GGGGHH;HH<<GHHHHGHHHHH'GE:F;HHGG:GHGG-GGGHHHHG;GH7GHF9?D.GGHHGHH<HH<FDG8GG:G;HHHHHHG;DGHHGGHGHHHHHHHHHGHGGGGHHGHHGGGGGHHHHGGHHGFGHHHHHHHGHHHGFHFHHHHGHHHGGGGGHHGGHFHHFFFHFGFFECGHHHHGGFHHHDGGGFGGGHHEGFGHGGGGGGGEFFFFFFFFFBA@BB
@M02197:105:000000000-AN6RF:1:1101:19155:28333 1:N:0:1
GTCGGAAATTGTTCCTCCGCTTATTGATATGCTTAAGTTCAGCGGGTAGTCCTACCTGATTTGAGGTCAAACGTCAAGAAAGAAGACGGGCCGTTGGGCGGGTCGACGTGTTAGAGGCGCGAGACCTTCATTCATGCGCTTCAGCGAACGGCGATCATTATCACGCCGAAAGCCTTGTCGCGCAAAGTCGAAAGTCGACCGCAAGCCGATTCATTTAAGGAGAGCCCGAGTCCTGGACGAATCCAAGTCTCCGGCAGCCCCCAACATCCAAGCACCCGCTCGAAGCAAATCGAGAGGGGTTGAGAATTTACTGACACTCAAACAGGCATGCTCCTCGGAACACCGAGGAGCGCAAGGTGCGTTCAAAGATTCGATGATTCAC
+
BBBBBBBBFFFFGGGGGGGFEFGFHHGHHHHGHHGHFHHHHHHGCFGGGHHHHHHHHHGBGHGGGHHHGHHBEGHGGHHHGHFHFFFDF/E?GGGFGGHGGGCGGGGGGGHHFHHHHGGGGFGGG:GHHCGGHHHHHFGGGGGGGGAGGGGFFFF8FFFFFEFFFFFFBFFFFFFFFFFFF;FFFFFBDBEFFDFFFFFCADFFFEFABBBFFFGFGGFGHFGFFGGFHHHHGFFF<E0D0GHFDFF<GGGGHGGGGCC/?2>2FHCCHHHF@EGGGGHFEBFFBHGHGBEHGFFE1CHGHHHHHHEHHGHGHHGBFHHHFHHBFBHHGGGFE?EADB?FGGGGHGGGGGGHGHGGGGGFFGGGGGGGGFFFFBDDFAAAAA
@M02197:105:000000000-AN6RF:1:1101:13059:28791 1:N:0:1
GTCGGAAATTGTTCCTCCGCTTATTGATATGCTTAAGTTCAGCGGGTAGTCCTACCTGATTTGAGGTCAAACGTCAAGAAAGAAGACGGGCCGTTGGGCGGGTCGACGTGTTAGAGGCGCGAGACCTTCATTCATGCGCTTCAGCGAACGGCGATCATTATCACGCCGAAAGCCTTGTCGCGCAAAGTCGAAAGTCGACCGCAAGCCGATTCATTTAAGGAGAGCCCGAGTCCTGGACGAATCCAAGTCTCCGGCAGCCCCCAACATCCAAGCACCCGCTCGAAGCAAATCGAGAGGGGTTGAGAATTTACTGACACTCAAACAGGCATGCTCCTCGGAACACCGAGGAGCGCAAGGTGCGTTCAAAGATTCTATGACTCAC
+
BA?ABBADFF5FGGGGGFE2EFEHHHGHHFFHHHGHGFHGHHGGGEAEFHFFHHHAFFEBGHHHGHHHHGHHGHGGGHHHHHFFHHFG?EGGGCEGHCH/<@DDCG/AAD0FGHHHBDC?@CDDDEHFHHHHFHGHGGA@DCGFFGCG??FGFFFEFF8FFFFF8FFFFCCFFFFFFFFFF=@FFC:/B9;EADBBDFFFFAABCEEFFFAFFBFFFFFFFFFDCF?>C>EBCFFFCEGDDEHHFFFC?CCC?////??>/B2BHFFGHF1BB/EEEEEHGHGF2E/HG1CG0EF?E>BGDFDGFGG2FHGFBD1FC@AGFB1G11BHFHF?AEABDDGE/ECE0FGGGEECFFBE0GGGGFG3FF3GF1@B3DDFFAA>1A
@M02197:105:000000000-AN6RF:1:1102:17823:2025 1:N:0:1
GTCGGAAATTGTTCCTCCGCTTATTGATATGCTTAAGTTCAGCGGGTAGTCCTACCTGATTTGAGGTCACATTAATGATGATTTGTCCAAAGACAGTTGGAAAGCTGAACTGCCCCTCACATTCATAAGCATAGATAGTTATCACACCAATGAGCAAGGTTGTTCTGCTAATGCATTTCAGGGGAGCTGAGCCTTTTGAAAGGCCAGCAAACCCCCACATCCAAACCCCTCTCAAAAAAGATAAGGGTTGATTATATTAATGACACTCAAACAGGCATGCTCCTCGGAATACCAAGGAGCGCAAGGTGCGTTCAAAGATTCGATGATTCAC
+
CBCCCCBCFFFFGGGGGGGGGGGHHHHHHHHHHHGHHHHGHGHGGGGGFHHHHHHHHHFHHHHHGHHHHHHHHHHHHHHHHHHHHHHHHHHHHHHHHHHHHHHHHHHHGHHHHHHGHGHHHHGHHHHGHHHHHHHHHHHHHHHHHHHHGGHHHHHHHHHGHHHHHHHHHHHHHHHHHHHHGHHHHHHHHHHHHHHHHHHHHHHHHHHGGCGHGGGHGHHHGGGGGGGGGGGGGGGHHHGBGBHHGHHGHHHHHGHGHHHGHHHHHGFFFHHHGHHHHHHGGGE?HHHGHHHHGGGGFCGGGHHHGGGGHFGGGGGGFBFCFBFFFFAAAAA
@M02197:105:000000000-AN6RF:1:1102:12407:1744 1:N:0:1
GTCGGAAATTGTTCCTCCGCTTATTGATATGCTTAAGTCCAGCGGGTAGTCCTACCTGATTTGAGGTCAAACGTCAAGAAAGAAGACGGGCCGTTGGGCGGGTCGACGTGTTAGAGGCACGAGACCTTCATTCATGCGCTTCAGCGAACGGCGATCATTATCACGCCGAAAGCCTTGTCGCGCAAAGTCGAAAGTCGACCGCAAGCCGATTCATTTAAGGAGAGCCCGAGTCCTGGACGAATCCAAGTCTCCAGCAGCCCCCAACATCCAAGCTCCCGCTCGAAGCAAAGCGAGAGGGATTGAGAATTTGCTGACACTCAAACAGGCATGCTCCTCGGAACACCAAGGAGCGCAAGGTGCGTTCAAAGATTCGATGACTCAC
+
>11A?>1AFDFFGBFFGGCGGGGFHHGFFFHHHHHHHHHGGHHCGGGG/1FGFEFFEHFHFHHHFGFGHHHGEFGFEFBFFEB001GE/E@ECECEHC0ECGC/A/C/-<0<<<DG0<FG?FGC.<CDGHHC0CH0G?C-:EHG0.;9:9/32@AEFBF:6F:;AFE@@@?:FFF///9;A2@;@-/A/B;-AB/;-5A?E@@A-BCC=@F0C:0GCFBGC;-@AFF</9EC/BF/<.F>11FF11.1<0?<1?///<//EGB111F?G1F///E///0EEBBB11CF?//00B1FEB1GBBFHHFGF11GHHGGG/A0HG1GHHHHHGHGAE//CHFEA/FGB1B0A0A0FFHFEEECHGGGFFFGGFGFFFFFFD1A>1A
@M02197:105:000000000-AN6RF:1:1102:11348:2201 1:N:0:1
GTCGGAAATTGTTCCTCCGCTTATTGATATGCTTAAGTTCAGCGGGTAGTCCTACCTGATTTGAGGTCAAACGTCAAGAAAGAAGACGGGCCGTTGGGCGGGTCGACGTGTTAGAGGCGCGAGACCTTCATTCATGCGCTTCAGCGAACGGCGATCATTATCACGCCGAAAGCCTTGTCGCGCAAAGTCGAAAGTCGACCGCAAGCCGATTCATTTAAGGAGAGCCCGAGTCCTGGACGAATCCAAGTCTCCGGCAGCCCCCAACATCCAGGCGCCCGCTCGAAGCACATCGAGAGGGGTTGAGAATTTACTGACACTCAAACAGGCATGCTCCTCGAAACACCGAGGAGCGCAAGGTGCATTCAAAGATTCGATGATTCAC
+
AABAB@ABFFBDGFCGFGCCEEEHHHHHGGHGHHBHHHHHGHHGE2AEEHHFGEGHHHHHHHEHFHHHHHHBE1GECGHFHHFH33FE1/>EEEG?GGHGGG@F/@?@<EHHHHHHF.ACGC-A.EBGGHH0;0CFBF.9CEBFFDCG9G83C9;7AF:F:F:FDA9;;>BA:1FFFFEDE5FFFFF:FFFFFD9BDEAFFFA?AFEFF00FFBGGBFBFFEA:.AEAFAAFFCEFC<00G0C0BGC<-<-?GCA@<//CF2D<HF0CF<</<////CF?/1GBBGGHGFEG0FFE/G>GG@21FF2@EDB22F1A/ABFB11HHGBB//AA/A//2A/B/0?EGB0000EA110B11AD3133FFA1FA11BFD33AA>>1
@M02197:105:000000000-AN6RF:1:1102:19629:2164 1:N:0:1
GTCGGAAATTGTTCCTCCGCTTATTGATATGCTTAAGTTCAGCGGGTAGTCCTACCTGATTTGAGGTCAAACGTCAAGAAAGAAGACGGGCTGTTGGGCGGGTCGACGTGTTAGAGGCGCGAGACCTTCATTCATGCGCTTCAGCGAACGGCGATCATTATCACGCCGAAAGCCTTGTCGCGCAAAGTCGAAAGTCGACCGCAAGCCGATTCATTTAAGGAGAGCCCGAGTCCTGGACGAATCCAAGTCTCCGGCAGCCCCCAACATCCAAGCACCCGCTCGAAGCAAATCGAGAGGGGTTGAGAATTTACTGACACTCAAACAGGCATGCTCCTCGGAACACCGAGGAGCGCAAGGTGCGTTCAAAGATTCGATGACTCAC
+
A3ABBBBBFFFFGGGGGGGGGGGHHHHHHHHHHHHHHHHHHHHGGGEFGFHHHHHHHHHHHHHHGHHGHHHHGHHGGHHHHHHHHHHGGGGGGHGHGGHGGGGGGGGGGGHHHHHHHGGGGGGGGGHHHHHHHHHHHGGGGGHGGGGGGGGGGGFFFFFFFFFFFFFFFFFFFFFFFFFFFFFFFFFFFFFFFFFFFFFFFFFEGFGGGGGGGGGGFGGGHHFGFGGHGHHHHGGGHGHGBHFHHHGGGGGGHEGGD?CGGHHHHGHGHHHGGGGGEGHHGHHHHHGHGGGGFGGGDHFHHHHGHHHHHHHHHHHHGHFHHDHGEGHFGHGGGGGGHHGEGEGGFFGGFGGHHHHGGGGHGGGGGFGGGGFFFFFFFABAAA
@M02197:105:000000000-AN6RF:1:1102:17342:1925 1:N:0:1
GTCGGAAATTGTTCCTCCGCTTATTGATATGCTTAAGTTCAGCGGGTAGTCCTACCTGATTTGAGATCGAACGTTCAAAAAGCTGTCTTCACCAAGGAAAGACGTTTATAAGCTCCAGCGAACCTCCGTCACCGAAGGTTACCTGGCAGGCAACCACAAGCGTAAATAGTTATCACACCCGTGACGCCACCAAACACTGGCAGGCTAATTCATTTGAGAGGAGCCGGCTGTGCGCCAGCAAGCCCCCAAGTCCAAGCTCTTCATGGCGAACCACAAGAGTTGAGGTGTTCATGATACTCAAACAGGCATGCCCCTCGGAATAGCCAAGGGGCGCAAGGCGCGTTCAAAGATTCGATGATTCAC
+
AABA?3ABFFFFFGEGGFECEGGHFDBF6GHGHHHHHHGBGFHGGGGGEGGFHFHCGHHHHHGHGGHFHGHFEHHGHHHGHEHHHHHGGGHHHHHHFFFGGHHGFGHHGHHHHFHB?EFCEGFGHHEGFFFGHDGGBDFFGHHHHGHHGGGEHHFGGGGFHEFFGHGHHGGHFHGHHHGGG:AEGGDA9EFGGGGGGGGEGFGFGGHHFGGGFFHHHHHFGGGFFHGG@FFFFAFHHGGHGGGDAGFFDBBDFFGHGDFFBGADGCCFFG?GEFHHEHG3F?31G4DHF444BHHHGFEHHHHHGGHFE0CEGEECFG533FFFHHHGEEGGHHGGGGGGHGGGGGGGGGGFFFFFFFBAA>A
@M02197:105:000000000-AN6RF:1:1102:13394:2801 1:N:0:1
GTCGGAAATTGTTCCTCCGCTTATTGATATGCTTAAGTTCAGCGGGTATCCCTACCTGATCCGAGCTCAACCGTGTTTGGGTGGGTGCCAAAGCACTTAAGGTCCCAGGTCACCTGAGGGGCGCAGGCCGACGAGAATGGTGCTCACTACGTCGGGTGCGCCCTGTGGGCCCGCGGACCGCATCATTTGAGCGGCGTCAACTCCATTTGCGGGAGCAGACGTCCGCCAGGACCCCAGCCCGGTGAACCCCTCGCCGCGACGAGGGCCGGACGGGGAGTGTTATTATTGAGGCTCGAACAGGCATGCCCCCCGGAATGCCAGAGGGCGCAATGTGCATTCAAAGATTCGATGATTCAC
+
CCCCEEEEFFFFGGGGGGGGGGGHHHHHHHHHHHHHHHHHHHHGGGGGHHHHHHHHHHHHHHHGGGGHHHHHGEGGHHHGGGGGGGGGHHHHHHHHHHHHHHHHHHHHGHHHHHHHHHGGGGGGGGGGGGGGGGGGGHHHHHHHHHHHHHGHHGGGGGGGGGGGGGGGGGGGFFFFFFFFFFFFFFFFFFFFFFFFFFFFFFFFFFFFFFFFFFFFFFFFFFFFFFFFFFFFFFFFFFFFFFFFFDFFFFFGGGGGGFGGHHGGGCGGGGGGHHHHGHHGHHGHHHHHHGGGHGGGHHHHHAHGGGGGEGHGEFHHHCHGHFGGGGHHHHHGHHHGGGGGGGGGGFFFFFFFBAA>?
@M02197:105:000000000-AN6RF:1:1102:18851:3006 1:N:0:1
GTCGGAAATTGTTCCTCCGCTTATTGATATGCTTAAGTTCAGCGGGTAGTCCTACCTGATTTGAGATCGAACGTTCAAAAAGCTGTCTTCACCAAGGAAAGACGTTTATAAGCTCCAGCGAACCTCCGTCACCGAAGGTTACCTGGCAGGCAACCACAAGCGTAAATAGTTATCACACCCGTGACGCCACCAAACACTGGCAGGCTAATTCATTTGAGAGGAGCCGGCTGTGCGCCAGCAAGCCCCCAAGTCCAAGCTCTTCATGGCGAACCACAAGAGTTGAGGTGTTCATGATACTCAAACAGGCATGCCCCTCGGAATAGCCAAGGGGCGCAAGGTGCGTTCAAAGATTCGATGATTCAC
+
BCCCDBCCFFFFGGGGGGGGGGGHHHHHHHHHHHHHHHHHHHHGGGGGGHHHHHHHHHHHHHHHGHHHHGHHGHHHHHHHHGHHHHGHHHHHHHHHGEHHHHHGGGHHHHHHGHHHHHHGGGGGHHHGHHGGHGGGGGHHHHHHHGGHGGGHHHHGGHGGGGGGGHHHHGFHHHHHHHGGGGGGGGGGGGHHGGHHHGGHHHGHHHHHHHHHFGHHHHGGGGGGGHGHGGFFGGHHHHGHGGFGEFHHHFFGHHFGHFHHEGGGGGGGGGGGHHHHHGHHHHHGHHHHHGHHHGHHGGHGFFHHHHHGEAEGGE1GHFGHHHHHHHHGGGAGHHHHGCGGHGGGGGGGGGGFFFFFFFBAAAA
@M02197:105:000000000-AN6RF:1:1102:14938:3047 1:N:0:1
GTCGGAAATTGTTCCTCCGCTTATTGATATGCTTAAGTTCAGCGGGTAGTCCTACCTGATTTGAGGTCAAACGTCAAGAAAGAAGACGGGCCGTTGGGCGGGTCGACGTGTTAGAGGCGCGAGACCTTCATTCATGCGCTTCAGCGAACGGCGATCATTATCGCGCCGAAAGCCTTGTCGCGCAAAGTCGAAAGTCGACCGCAAGCCGATTCATTTAAGGAGAGCCCGAGTCCTGGACGAATCCAAGTCTCCGGCAGCCCCCAACATCCAAGCACCCGCTCGAAGCAAATCGAGAGGGGTTGAGAATTTACTGACACTCAAACAGGCATGCTCCTCGGAACACCGAGGAGCGCAAGGTGCGTTCAAAGATTCGATGATTCAC
+
BCCCCBBBFFFFGGGGGGGGGGGHHHHHGHHGGFHHHHGHHHHGGGGGGHGGHHHHHHGHHHHGGHHHHGHHGHHGGHHHGHHHHHHGGGGGGGGGHGHGGGGGGGGGFGHHHHHHHGGGGGGGGGHFHHHHHHHHHGGGGGGGGGGGGGGGFFFFFFFFFFFFFFFFFFFAFFFFFFFFFFFFFFFEFFFDFFBFFFFFFFFGFFGGGGGGFFGGGGGGHHGGFFFGFGHHHGGFFGHHHHHGHGF<CCGCFGGGGGCFHHHFBHHGHHHGGEGGGGHHGHGHGGGHFFGHHGGFGGHHHHHHHGHHHFHHHHHDGHHFHHFHHFHHHGGGGGGEBFCGGGGEGBGGGGGHHFHGGCGHGFFFGFGGGGFFFFFFFBB@AB
@M02197:105:000000000-AN6RF:1:1102:11614:3196 1:N:0:1
GTCGGAAATTGTTCCTCCGCTTATTGATATGCTTAAGTTCAGCGGGTAGTCCTACCTGATTTGAGGTCACATTAATAAGAGATTGTCCAAGTTAATGGACTGTTAGAAGCTAAACATGCTTCACCGTCAATAGCGTAGATAGTTATCACACCAATGAGCAGTAAACAAATAGTTTCGCTAATGCATTTAGGGGAGCTGACCTCAGATTGTATAGAGTCCAGCAAAAATACCCCCCACATCCGACACTCAACTTGCAAAAAGCTGAAGAGGTTGATATATTAATGACACTCAAACAGGCATGCTCCTCGGAATACCAAGGAGCGCAAGGTGCGTTCAAAGATTCGATGATTCAC
+
BBBBBBBBFFFFGGGGGGGCGGGFHHBHFFFHHHHHHHHHHHHGGG?EGHGHHHHHHHGHHHFHFHHHGHHHHHHGHHHHHHHHHGHGHGHBGHHHGHHHHHGFHHHHHHHGGHHHHHHHHHGHHGGGGGHHGHGGEGGGHHHGHHFGHHHGHHHHGHHHHGHHHHHHHGHHHHGGGGGGFHHGHHHFGFHHGGFGHHHHHHGGFGHHHGHFCFFGFGGHHHGHFFFFFGGGGGA?CGGGGHGGBHHHHFHHHHGHHGHHHHHGHFFHGFHFHFHHFHHFHHHHHHFGHHFHHGHHHFHFGFGGECHHFHGGDFDFGAGGFCHFHGGGFDCGGGGFGGGGFFFFFFFFAAAAB
@M02197:105:000000000-AN6RF:1:1102:11189:3245 1:N:0:1
GTCGGAAATTGTTCCTCCGCTTATTGATATGCTTAAGTTCAGCGGGTAGTCCTACCTGATTTGAGGTCAAACGTCAAGAAAGAAGACGGGCCGTTGGGCGGGTCGACGTGTTAGAGGCGCGAGACCTTCATTCATGCGCTTCAGCGAACGGCGATCATTATCACGCCGAAAGCCTTGTCGCGCAAAGTCGAAAGTCGACCGCAAGCCGATTCATTTAAGGAGAGCCCGAGTCCTGGACGAATCCAAGTCTCCGGCAGCCCCCAACATCCAAGCACCCGCTCGAAGCAAATCGAGAGGGGTTGAGAATTTACTGACACTCAAACAGGCATGCTCCTCGGAACACCGAGGAGCGCAAGGTGCGTTCAAAGATTCGATGATTCAC
+
AAAB?DBBFFFFGGFFGGAEGGEHHHHHGFHFHHCFBGHFHHHGGGGGGFHHHHGHHHHHHHHFEHHEGHHHGHHGGGGHHHHHGBGEDCEGGGGGGGHGGGGGGGGGCDGHFHHFFDFFGGGGGGHHHHHHHGHHHGGGFFGFFGGGGGFCFFFFFFFF9FFFFFFFBB;EBFFFFFFFFFFFFFFFFDFFFFFFFFFFFFFAFGGGGGGGGFFFGGFGHGGGEGEHHHGHGGGGHGHHHHGHBHF?GCGGHGGGGCGGGHHHFGBGHHGGCEGGGGHGGHHHHHGHGHGHEGGGFEBHFHEHHHHHHFHHHHHDGHHHHHHHHHGHHHFCGGGGGHGGEEEEFFEGCGGHGHHGGGGGGGGGGGGGGFFFFFFFFCCBBC
@M02197:105:000000000-AN6RF:1:1102:17316:3314 1:N:0:1
GTCGGAAATTGTTCCTCCGCTTATTGATATGCTTAAGTTCAGCGGGTAGTCTTACTTGATTTGAGATCGAGTTGAACAACACATAAAGTGTCGTAAAATCCTGCATCAGTCAGCAATGAGGACAATTATCCTTTATGTTAGCTGCAGCAATAGTAATAATCCTGTTTGACGAGGACTAAATAGATATGCTTTTAGCTCAGATAGAAGTCCAGCTGCACCTGCATTTCAAGCCGCCCGCCTACCGGTGAAGGTTGTTGGGATAGCTCAAGTCCACCCTCCTTTTGAAAAAACAAGAGGAGGTTGAGGTGTTTACTGATACTCAAACAAGCATGCTCTTCGGAATACCAAAGAGCGCAATATGCGTTCAAAGATTCGATG
+
BBCCCCCCFFFFGGGGGGGCGGGHHGHHGHGHHHHHFGGHGHHGGGEGFGHHHHHHHGHHHHHHGGHHHGGHGHGHHHHHHGHHHHHHHHGHGGHHHHHHHHHHHHHHGHHHHHHHHHHHHHHHHHHHHHHGHGHHHHHHHHHGHHHHHHHHHFHGHHHFHHHHFHHGHHGGFDFFGHHHHHHHGHHGHGHHHHGHHHHHHGHHHHHHHHHGHGHGGHHHHHHHHHHGHEHGGGGGHGGCCGGHHFFHHGGHGGGHHHHGHHHHHGHHHHGGGGGHHGGGHGHHGGHHEFFGBGGHFHHHHFHHGHHHHHFFGHFHFHGHHHHHHHGA3HFHGGFEEFFHHGDAFBHHHFCGGHHGFE?GGGGGGGFFFBFFFBBABB
@M02197:105:000000000-AN6RF:1:1102:14876:3641 1:N:0:1
GTCGGAAATTGTTCCTCCGCTTATTGATATGCTTAAGTTCAGCGGGTAGTCCTACCTGATTTGAGGTCAAACGTCAAGAAAGAAGACGGGCCGTTGGGCGGGTAGACGTGTTAGAGGCGCGAGACCTTCATTCATGCGCTTCAGCGAACGGCGATCATTATCACGCCGAAGGCCTTGTCAAGCAAAGTCGAAAGTCGACCGCAAGCCGATTCATTTAAGGAGAGCCCGAGTCCTGGACGAATCCAAGTCTCCGGCAGCCCCCAACATCCAAGCACCCGCTCGAAGCAAATCGAGAGGGGTTGAGAATTTACTGACACTCAAACAAGCATGCTACTCTGAACACCGAGGAGCGCAAGGTGCGTTCAAAGCTTCGATGATTCAC
+
>A1>A11>1@1DG3FGBC1AA00FGADFG33FGDDGFBGFHGBE/E///FAB2A1BGE0BGEFHG0FGCGFFCBF//1FHB1EHBEGCEECGGEFEFGEEGG@/?BFACCFGHB11<.@@C?CCC.C0/:0GH00::CFGCC;00CA@AG.-A338/BB9/F9F5FE@;9#AFAFFFF/##;0@@-B6BBEFBB-AA?==@;A;-CC099ACBB;;:F/CCECA9.<<@=ABBBFF/.BGHF<<D1C<-@<<GFC<>/B//DB1FB1?BBHGEEE/EE0?/HGBBB?201/BGEEB/>0@22212GF22D@221BF/1GHFCFD1FFHHFED1G2A2B/AEBA/A1/0A0E11GA0A00011BFEGB111>13BD3B111A1
@M02197:105:000000000-AN6RF:1:1102:13990:3717 1:N:0:1
GTCGGAAATTGTTCCTCCGCTTATTGATATGCTTAAGTTCAGCGGGTAGTCTTACTTGATTTGAGATCGAGTTGAACAACACACAAAGTGTCGTAAAATCCTGCATCAGTCAGCAATGAGGACAATTATCCTTTATGTTAGCTGCAGCAATAGTAATAATCCTGTTTGACGAGGACTAAATAGATATGCTTTTAGCTCAGATAAAAGTCCAGCTGCACCTGCATTTCAAGCCGCCCGCCTACCGGTGAAGGTTGTTGGGATAGCTCAAGTCCACCCTCCTTTTGAAAAAACAAGAGGAGGTTGAGGTGTTTACTGATACTCAAACAAGCATGCTCTTCGGAATACCAAAGAGCGCAATATGCGTTCAAAGATTCGATGATTCAC
+
BABBBBBBFFFDGGGGGGGGGGGHHHFHGHHGHHHHHHHHHHHGGGFGGHHHGHHHHHGHHHHHGHHHHGGHGHHHHHHHHGHGGEHEGHHHGGFHHHHHHHFHHHHHHHHHGHHHHHHHGHHHHHHHHHHHHHHHGHHHGHHHGHHHFHHGHHHHHHHHHHHHHHHHHHGFFFGHHHHHHHGHHHHHHFHHHFFHHHHGHHHHHHHHHHHGHGHHHHHHHHHHHHHHGHGGGGGFHEG@FGGHFHHHHGHFEGHHHHHHHHGHGHHHHHCFEGAEGCFHHHGHGGHHGHHHHHHHHHHHHHHHFFHFHGHDHHHHGGEFHHGF3HHBHHHHGGGGGBHHGFHEHFHHHEFECHHHHGGEGGFGGGFGGGGFFFFFBFFBBAAB
@M02197:105:000000000-AN6RF:1:1102:20550:4232 1:N:0:1
GTCGGAAATTGTTCCTCCGCTTATTGATATGCTTAAGTTCAGCGGGTAGTCTTACTTGATTTGAGATCGAGTTGAACAACACATAAAGTGTCGTAAAATCCTGCATCAGTCAGCAATGAGGACAATTATCCTTTATGTTAGCTGCAGCAATAGTAATAATCCTGTTTGACGAGGACTAAATAGATATGCTTTTAGCTCAGATAAAAGTCCAGCTGCACCTGCATTTCAAGCCGCCCGCCCACCGGTGAAGGTTGTTGGGATAGCTCAAGTCCACCCTCCTTTTGAAAAAACAAGAGGAGGTTGAGGTGTTTACTGATACTCAAACAAGCAGGCTCTTCGGAATACCAAAGAGCGCAATATGCGTTCAAAGATTCGATGATTCAC
+
AAAAAD?DFFF3BGGGGGG?FF0FGHHGHHHHFFHFHGHG2DFEGGEEGGHHHGGHHHHHHHHFGHGF/BFEFHGFFGHHEFGGBBEBFGHHGFAC/FGGHHEHHFHHDGHGHGHEGFHHCGHHGHGHHHHHGFGFFGGHDFGFHFHHFFFGFGHHGHHHHHGHFHFFHHGFBCFHHHHFFHFHHHHHHGHHHHFFGHFGFGFHFFGFHHFHHHGHGHGHHHHHGGGGFHGEGGGGGGCCCGGHHHFGG//</CHFGHHHHGHHGHFHHECFEECGBCGFHHFHGGHHHFHEHGGGHHFHFHHHCHBHHHFGHGDADBGGGA1EGF100B0BFAGE?B22EGBAHBHF0EE?GHHGGAEA?FBFBGGGGEBA113BFFFAA>1A
@M02197:105:000000000-AN6RF:1:1102:17208:4200 1:N:0:1
GTCGGAAATTGTTCCTCCGCTTATTGATATGCTTAAGTTCAGCGGGTAGTCCTACCTGATTTGAGGTCAAATTTGATATGTGAGGTTTGTCCGAAGACCATTGTGAGCGGGCTTTCAAGATCGGCAAGAGACAGCGCAACATGATTATCACACTGACGTCCGAAATGAATGGGGATTCCGCTGATGCATTCAAGAGGAGCCGACTGACGCCAGCACGCTCCAAATCCAAAGCTCTGATCAAAAACAAAATCAATCAGAGTTTGAGAATTTAATGACACTCAAACAGGCATGCTCCTCGGAATACCAAGGAGCGCAAGGTGCGTTCAAAGATTCGATG
+
BABBBDB?FFFDGGGGGGFCEEEHHHHGFHFHHHHHG5FGEGHCEEAECFGHHGHHHHGHHHFGGHHHHHEHHHHHHHHHFHFGHGHHGGHHGGGGGHHHHHHHHHHGGFFGGHHHGFHHHHHGGGGGGHHHGHHGGFGGHHHFHHHHHHHHHGHHHGGGGHHHHHHFHHGHGCGEHGHHGGHHHGHHHGGHHHFGGGGGGGHGGGGGGHHGGFFFFGDEGHHHHHHHHHHGHFHHHGGGHFHFHFFHG3HHGFFFHFGHEHHHHFFBFGHHGHHHGEBGHHGDGFFHHHGE??GGHBHHHGFGHHGEGGGGGHHGFGGGFFGGGFFDBFFCAA??A
@M02197:105:000000000-AN6RF:1:1102:19809:4581 1:N:0:1
GTCGGAAATTGTTCCTCCGCTTATTGATATGCTTAAGTTCAGCGGGTAGTCCTACCTGATTTGAGATCGAACGTTCAAAAAGCTGTCTTCACCAAGGAAAGACGTTTATAAGCTCCAGCGAACCTCCGTCACCGAAGGTTACCTAGCAGGCAACCACAAGCGTAAATAGTTATCACACCCGTGACGCCACCAAACACTGGCAGGCTAATTCATTTGAGAGGAGCCGGCTGTGCGCCAGCAAGCCCACAAGTCCAAGCTCTTCATGGCGAACCACAAGAGTTGAGGTGTTCATGATACTCAAACAGGCATGCCCCTCGGAATAGCCAAGGGGCGCAAGGTGCGTTCAAAGATTCGATGATTCAC
+
BABBBBB3DFFDGGGGGGGGGGGHHHFFHHHHHHHHHHHFGFHGGG?EFHHHHHHHHHGHHHHHGHHHGGHHGGHHHHHFHGHHHHHHHHHHHHHHGHHHHHGGGGHHHHHFHHHHHHHGGGGGHHHGHH:GHGGGGGHHFHHHHHHHGHGHHHHGGHFGGGGGGFHHHHHHHHHGFHGGGDGGGGGGHGHGGGGFFGGHHHGFHHHHHHGHFHHHHHHGGGGGGHFHFFFGFFHHFHGFHCGGFFGHHGCGHHGCHFD?3?/?GEEGF?ECHEGHHHFBHGHEFGFHFHHHGFEFEGFGBDHHHFFHFGGCCE1EGHEFCGGHFF2FFEE?HGHHCFEGHGBCGGFGGGBBFF5FFFAA?BA
@M02197:105:000000000-AN6RF:1:1102:12735:4500 1:N:0:1
GTCGGAAATTGTTCCTCCGCTTATTGATATGCTTAAGTTCAGCGGGTAGTCCTACCTGATTTGAGGTCAAACGTCAAGAAAGAAGACGGGCCGTTGGGCGGGTCGACGTGTTAGAGGCGCGAGACCTTCATTCATGCGCTTCAGCGAACGGCGATCATTATCACGCCGAAAGCCTTGTCGCGCAAAGTCGAAAGTCGACCGCAAGCCGATTCATTTAAGGAGAGCCCGAGTCCTGGACGAATCCAAGTCTCCGGCAGCCCCCAACATCCAAGCACCCGCTCGAAGCAAATCGAGAGGGGTTGAGAATTTACTGACACTCAAACAGGCATGCTCCTCGGAACACCGAGGAGCGCAAGGTGCGTTCAAAGATTCGATGACTCAC
+
ABBAABBDFBFFGGGGGGGCGFGHHHHHHHHGHHHGHFHHHHHGGGGGAGGHHHHHHHHGHHHHGHEFHHHEGHHGEEHBEGGFFBHGGGEGGGEGHFHFFCGBDGGGGGHHFHH10.AC?C?CFAGFFGHGGHGHGGGFGGGGGBA@ADG?FA=E/BFFFFFFDFE>;FFFF8FFFFFFFFADCDB/BA?AD?.F9;B@EFFGBGFFD;DFFFFGFGGFHGA...AFHHEHFCGEGAFDD00<<0F--ACDHF?/GC/?EHGFFGEGFBGD@/E/EEG/CHEFGHFFBFEFBEAFE1BHGB4FF55G5FHHGG3HGHHHFHHFGF3F1FA0CEEEEGEGEEAEBHGGECGHFHGGGGGHGGBGGGGGFG4BFDD5FAAA>>
@M02197:105:000000000-AN6RF:1:1102:15631:4790 1:N:0:1
GTCGGAAATTGTTCCTCCGCTTATTGATATGCTTAAGTTCAGCGGGTATCCCTACCTGATTTGAGGTCAAACGTCAAGAAAGAAGACGGGCCGTTGGGCGGGTCGACGTGTTAGAGGCGCGAGACCTTCATTCATGCGCTTCAGCGAACGGCGATCATTATCACGCCGAAAGCCTTGTCGCGCAAAGTCGAAAGTCGACCGCAAGCCGATTCATTTAAGGAGAGCCCGAGTCCTGGACGAATCCAGGTCTCCGGCAGCCCCCAACATCCAAGCACCCGCTCGAAGCAAATCGAGAGGGGTTGAGAATTTACTGACACTCAAACAGGCATGCTCCTCGGAGCACCGAGGAGCGCAAGGTGCGTTCAAAGATTCGATGATTCAC
+
AAABBBABFFFFGGGCGGGCGGGHGHHHHHGHH5G5DGHFFHHGGGE?GHHHHHHHHHHHHHHHGHHFH3GGEGHGFHFFGHHHHFHGGGGGGGGGGGHGGGCCCGGGCDHHHHHHGGGGGGGGGGHHHHHHFHHHHGGGGGGGGGGGGGGGFFFFFFFFFFFFFFFFFFFFFFFFFFFFFFFFDABFFBE?AA9FD.GDFCFGGFFGFBDGFFFGGGGGGFFACFFHFHHGFDFFGGHHFHGHGEF-D@@GHG?CGGCFFDGFC2BDC3HD?GGGE>2AGGBFGDGHHFGHHGGFECHEBFGDB45HFGFHFFGGFFFHHHEFHHHGBB1GGF?DHEGGGEAFHG?EGGGFGGHGGGGHFGGGCGGGGFFFFFFFFB@AAA
@M02197:105:000000000-AN6RF:1:1102:15451:4897 1:N:0:1
GTCGGAAATTGTTCCTCCGCTTATTGATATGCTTAAGTTCAGCGGGTAGTCCTACCTGATTTGAGGTCAAATTTGATACGTGAGGTTTGTCCGAAGACCATTGTGAGCGGGCTTTCAAGATCGGCAAGAGACAGCGCAACATGATTATCACACTGACGTCCGAAATGAATGGGGATTCCGCTGATGCATTCAAGAGGAGCCGACTGACGCCAGCACGCTCCAAATCCAAAGCTCTGATCAAAAACAAAATCAATCAGAGTTTGAGAATTTAATGACACTCAAACAGGCATGCTCCTCGGAATACCAAGGAGCGCAAGGTGCGTTCAAAGATTCGATGATTCAC
+
AABBBBB@FFFFGGGGGGGGGGGHHGGGHHGHGFFHHHHHHHHGGGGGGHHHHFHHHHGHHHHHGFGHHHEHHHHHHHHGHHHGHHHHGHHHGGGGGHHHHHFHHHGHGGGGGHHHHHHHHHHGGFFGHHHHHHHGGGGGGFHHHHGHHGHHHHGHHGGGHHHGHGHHHHHHHHGGGHHHGGGEHHHFGGGHHHHGGGGGGHHGGGFFFFGFGFGGHFFFHHHHHFHHHGHHHGHHGEGGHHF?HHHHGBHHGBHHHHGHHHHHHHHHFHHHHGHFFGGHHHHHHHFHHGHGFFGGHHHHHGFHHHHGGGGGFFHHGGGGHGGGGGGGFCGFFFFFFFBBBB@
@M02197:105:000000000-AN6RF:1:1102:17804:5317 1:N:0:1
GTCGGAAATTGTTCCTCCGCTTATTGATATGCTTAAGTTCAGCGGGTATCCCTACCTGATCCGAGGACAACCATAGAAAAATTGGGGTTGCTGGCCAGTAACCTTCAGGGACCTATAGCGAGAAATGTACTACGCTCAGGACCTAAAGGCACCGCCACTGTTTTTAAGGCCTGCCGTTGCCAGCAGGGCCCAATACCAAGCAGAGCTTGAGGGTTGAAATGACGCTCGAACAGGCATGCCCCCCGGAATACCAAGGGGCGCAATGTGCGTTCAAAGATTCGATGACTCAC
+
CCCCCCCCFFFFGGGGGGGGGGGHHGHHHHHHHHHHHHHHHHHGGGGGHHHHHHHHGHH<HHHGGGGHHHHGG9HHHGHHH<<HHHGG;GH9HHG9HHHHHHHH;HHHHHGGGHHHHHHGG8GGHH:H<HH<HGGGGGHH:HH9HHHHGHHHGGGGGGHHHHHHGHHHHGHHGGHGGGGGHHHGHGGHHGHHHHGGHHHHGHHHHHGHHGGHHFGHHHHGGGGGFHGHHHHHHHGHGGFGFGGHHHHHHFBHHHGGGGGHHHHGGGGHGGGGGGGGGGFFFFFFFCBBBA
@M02197:105:000000000-AN6RF:1:1102:12231:5456 1:N:0:1
GTCGGAAATTGTTCCTCCGCTTATTGATATGCTTAAGTTCAGCGGGTAGTCCTACCTGATTTGAGGTCACATTAATAAGAGATTGTCCAAGTTAATGGACTGTTAGAAGCTAAACATGCTCCACCGTCAATAGCGTAGATAGTTATCACACCAATGAGCAGTAAACAAATAGTTTCGCTAATGCATTTTAGGGGAGCTGACCTCAGATTGTATAGAGTCCAGCAAAAAATACCCCCACATCCAACACTCAACTTGCAAAAAGCTGAAGAGGTTGATATATCAATGACACTCAAACAGGCATGCTCCTCGGAATACCAAGGAGCGCAAGGTGCGTTCAAAGATTCGATGACTCAC
+
>AAB?D@?BFFFGGGGGGAFEEDHGHCFBD5DDGCFFFGHHGHGGCFGGGHHGGHHHHHHHHFHGBHHGFBGFHGHFGHEHHHHHGHGHHHHHGHHGFHHEHHHFFFHFHFHFFHHHHHHHHHHGGGFFEGHFHGEFFGGGGGGFHDBGHHGHGHHFGHHFHHHHGHGFHHGHEHGGGHHHHDGHHHGFHGFFFGHEHGGHEHHHHHHGGHFHHHHHGHHFGFGHGGHGGGGGE3GCFB3C/GGGFFHGFEHFHHGHHHFBHGBHHGEHGHHHGHGD5GBHHHHGHFF1EHHFHFHHGBHHEGGCGFGBGEF5FGDA3EEEE2GFHGEEGFFBFFFGFG?FEBFFD5DD3AAAA
@M02197:105:000000000-AN6RF:1:1102:8814:5515 1:N:0:1
GTCGGAAATTGTTCCTCCGCTTATTGATATGCTTAAGTTCAGCGGGTAGTCTTACTTGATTTGAGATCGAGTTGAACAACACATAAAGTGTCGTAAAATCCTGCATCAGTCAGCAATGAGGACGATTATCCTTTATGTTAGCTGCAGCAATAGTAATAATCCTGTTTGACGAGGACTAAATAGATATGCTTTTAGCTCAGATAAAAGTCCAGCTGCACCTGCATTTCAAGCCGCCCGCCTACCGGTGAAGGTTGTTGGGATAGCTCAAGTCCACCCTCCTTTTGAAAAAACAAGAGGAGGTTGAGGTGTTTACTGATACTCAAACAAGCATGCTCTTCGGAATACCAAAGAGCGCAATATGCGTTCAAAGATTCGATGATTCAC
+
BBBBBB?AFFFFGGGGGGGGGGGHHHHHFHHHHHGHHHHHGHHGGGGGGHHGHHHHHHHHHHHHGHHHHGGHGHHGHHHGHGHHHFHHFGGHGGHHHHHHHHFHHHHHHHHHHHHHGHHHGHHGGGHFHHHHHHHHHHGHGHGFHHHHHFHHHGGFHHHHHHHHHHHHHHFFFFGHGFGHHHHHHHHHFFHHHHFHHHGHGHHHHHHGHHHGEFFFBHHHHHHHHHHGGGGGGGGGHGGGGGGHHHHFHGHEGGFHHFGHHGHGBHGHHCECEGEEFGFHFEHHGGHHHHHHGG?EHHGCBHHHGHHHHHGFGHHHHFGHHHHHHHHHGHHHHGEECHHHGHHHGHGDHFGGGHHHHGGGGHGGGGGGGGGGFFFFFFFCBCBC
@M02197:105:000000000-AN6RF:1:1102:17875:5765 1:N:0:1
GTCGGAAATTGTTCCTCCGCTTATTGATATGCTTAAGTTCAGCGGGTAGTCTTACTTGATTTGAGATCGAGTTTACAAGTTCTTTTTTACGGAACGAGTTTACCTGCAATCAGCCTTGGTAGTCATTCAACCTTTATGTAAGCTGAAGCAAGAATAATAATCCGTTTGACGGGACTAAATAAATATGCTTTTAGCTCAGAAGAACGTCCAGCTGCACCTGCATTTCAAGCAACCCTTCTCTTTCTGACGAAGGAGTTGGGATTGCTCAAGTCCAATTCTTTACAATAAAGTAGAGATTTGAGATGTTTACAGATACTCAAACAAGCATACTCTCCGGAATACCAGAGAGTGCAATGTGCGTTCAAAGATTCGATGATTCAC
+
CCCCCCCCFFFFGGGGGGGGGGGHHHGHHHHHHHHHHHHHHHHGGGGGGHHHHHHHHHHHHHHHGGHHHGGHGHGHHFHHHHHHHHHGHHGGGGGGFGGGHHHHHHHHHHHHHHHHHHHHHHHHHHHHHHHHHHHHHHHHGHHHHHHHHHHHHHHHHHHHHHHHGHHGHHHHHHGHHHHHHHHHHHHHHHHHHHHHHHHHHHHHHGHHHHHHGHGGHHHHHHGHGHHHGGGGGGHHHHHFGHHGHGHEHHHHHHGGHHHHHFHHFGEHHHHHHHHHFGHHHHHHHHHHHHHGHHHHFHHHHHHHHHHHHHHHHGHGHHHHHHHHGHHHHGGGGGHHGHHGHHHHGHHHGHHHHHGGGGHGGGGGGGGGGFFFFFFD?AAAA
@M02197:105:000000000-AN6RF:1:1102:20730:5616 1:N:0:1
GTCGGAAATTGTTCCTCCGCTTTTTGATATGCTTAAGTTCAGCGGGTATCCCTACCTGATCCGAGGTCAACCTAGAAAAATTTGGGGTTGCTGGCAAGCATCTCCCAGGACCCTATAGCGAGAAAATTACTACGCGTAGAGCCTAAGAGCACCGCCACTGGTTTTAAGGCCCGCCAAACGGCGGAGCCCAACACCTAGCCGGGCTAGATTGGTATAAATGACGCTCGAACAGGCATGCCCCCCGGAATACCAGGGGGCGCAATGTGCGTTCAAAGATTCGATGATTCAC
+
CCCCCCCBFFFDGGGGGGGGGGGHHGGHHHHHHHHHHHHHHGHGGGGGHHHHH;HHHHHHHHHGGGGHHHHH9HHHHHHHH;HHHGGGGGH9HFGHHGHHHHHHHHHHGHHHGHHHHHHGG8GGHHHHHHHHHGGGCGGGGHH9HFHHHHHHHGGGGGHHHHHHGHHFFGHGGGGGGGGGGGGFFGGFGGHHHGHGGGGGHHHHHHHHGHHHHHHHHHGGGGGHHGHHHHHGHHHCGCEFGFHHHFGDGHGGGGGGGGHHHHGGGGHGGGGGGGGGGFFFFFFFCBBAC
@M02197:105:000000000-AN6RF:1:1102:17978:5673 1:N:0:1
GTCGGAAATTGTTCCTCCGCTTATTGATATGCTTAAGTTCAGCGGGTAGTCTTACTTGATTTGAGATCGAGTTGAACAACACATAAAGTGTCGTAAAATCCTGCATCAGTCAGCAAAGAGGACAATTATCCTTTATGTTAGCTGCAGCAATAGTGATAATCCTGTTTGACGAGGACTAAATAGATATGCTTTTAGCTCAGATAAAAGTCCAGCTGCACCTGCATTTCAAGCCGCCCGCCTACCGGTGAAGGTTGTTGGGATAGCTCAAGTCCACCCTCCTTTTGAAAAAACAAGAGGAGGTTGAGGTGTTTACTGATACTCAAACAAGCATGCTCTTCGGAATACCAAAGAGCGCAATATGCGTTCAAAGATTCGATGATTC
+
BBBBBBBBFFFFGGGGGGGG?EFHHHBHHHHGGHHHHHHHGHHGGGFGGHHHHHHHHGGHHHEGGHHHHGGHGGHHHHHHEGECHFFFGHHHGGGHGHFHHHGGHHHHFHHHHGGHGHHGGFGHHHHHHHHHHHHHGHHHGFBFHFFHHGHGHGHBGFFGHFFHHH;DGHFBCFBGGHHHHFHHHGFFHHHHHHHGHHGHGHHHHGGHGGHGEHFFFHHHHGHGHHHHHGGGGGGGHGGD?GFFD2GHHDHEFDCEHHHHFHHHFHHHGHE?/FEAB1GB4DGFGGHFBHFBHFHGHHHGFFHFDHDDF5DFDDHGFGAFHHFHHHHEFGEHHECGGHHHGGFAGCHHHGGGGHBFHFCGEFCGDE5F5EFFFFDBFBBBBB
@M02197:105:000000000-AN6RF:1:1102:17917:6068 1:N:0:1
GTCGGAAATTGTTCCTCCGCTTATTGATATGCTTAAGTTCAGCGGGTAGTCTTACTTGATTTGAGATCGAGTTGAACAACACATAAAGTGTCGTAAAATCCTGCATCAGTCAGCAATGAGGACAATTATCCTTTATGTTAGCTGCAGCAATAGTAATAATCCTGTTTGACGAGGACTAAATAGATATGCTTTTAGCTCAGATAAAAGTCCAGCTGCACCTGCATTTCAAGCCGCCCGCCTACCGGTGAAGGTTGTTGGGATAGCTCAAGTCCACCCTCCTTTTGAAAAAACAAGAGGAGGTTGAGGTGTTTACTGATACTCAAACAAGCATGCTCTTCGGAATACCAAAGAGCGCAATATGCGTTCAAAGATTCGATGATTCAC
+
BABCCCBCFFFFGGGGGGGGGGGHHHFGFGHHHHHHHHHHHHHGGGGGGHHHHHHHHHGHHHHHGHHHHGGFFHHHHHHHHGHHFHHHGHHHGGHFHHHHHHHHHHGHHHHHHHHBHHHHHHHHGHHHHHGGHHHHFHHHDHHHHHHFHHHHHHHHHHHHHHHHHHHHGHGGGGGHHHGHHHHHHHHGHHHHHGHGHHHHHHHHHHHHHHHHHHGHHHHHHGHHHHHHHHGGGGGGHGGD@GFHHFHHHGHEFECEHHHHGHHHHHHHGHGFAGGHHGFHFHFHGGHHHGHHHHHGHHHHHHHGGHGHHHFDFHGGGFFFHEHHHHHHHHHHHGGGGGHHHHHHGHHHHFGFEGFGGGGGGHGGGGGGGGGGFFFFFFF?@BBB
@M02197:105:000000000-AN6RF:1:1102:5740:6245 1:N:0:1
GTCGGAAATTGTTCCTCCGCTTATTGATATGCTTAAGTTCAGCGGGTAGTCTTACTTGATTTGAGATCGAGTTGAACAACACATGAAGTGTCGTAAAATCCTGCATCAGTCAGCAATGAGGACAATTATCCTTTATGTTAGCTGCAGCAATAGTAATAATCCTGTTTGACGAGGACTAAATAGATATGCTTTTAGCTCAGATAAAAGTCCAGCTGCACCTGCATTTCAAGCCGCCCGCCTACCGGTGAAGGTTGTTGGGATAGCTCAAGTCCACCCTCCTTTTGAAAAAACAAGAGGAGGTTGAGGTGTTTACTGATACTCAAACAAGCATGCTCTTCGGAATACCAAAGAGCGCAATATGCGTTCAAAGATTCGATGATTCAC
+
AAAAA1A@F1FB33BG1GE0EE0FHHHFFFHFDGHFFFGHGHHGEEGGG1FGGGFHHFGHHHGGFGHHE/FGGFHHHHHGGGGHGGHH2EGHECFHHHHHHHGGGHHGHHHFFHHHGBGHHHHHFHHHHHGHDGFHHHHHGHHEHHHHHHHFHGGFFG9GHHHGFFEGHHGGGGGHHHGGFFHHHHHHGHHHFHFFHHFHGGFHEGGFFGFHHFGHFHGHFGFGHHFHHHHGGGGCHE?GB//DHFHHEFCAGFHFGHHGDFFFFDFF1GE>/EGHHGGF2GFBGGHFHGEFGGB/0EGEBGGBE0A1BHGGGFGHHHEFHHFFFGGBFFFHHE/EA0GA2F1ABFGF00E0FFDDD000AAF1DGGGGEB11CBBFFFA1>>1
@M02197:105:000000000-AN6RF:1:1102:10560:6567 1:N:0:1
GTCGGAAATTGTTCCTCCGCTTATTGATATGCTTAAGTTCAGCGGGTAGTCCTACCTGATTTGAGGTCAAACGTCAAGAAAGAAGACGGGCCGTTGGGCGGGTCGACGTGTTAGAGGCGCGAGACCTTCATTCATGCGCTTCAGCGAACGGCGATCATTATCACGCCGAAAGCCTTGTCGCGCAAAGTCGAAGGTCGACCGCAAGCCGATTCATTTAAGGAGAGCCCGAGTCCTGGACGAATCCAAGTCTCCGGCAGCCCCCAACATCCAAGCACCCGCTCGAAGCAAATCGAGAGGGGTTGAGAATTTACTGACACTCAAACAGGCATGCTCCTCGGAACACCGAGGAGCGCAAGGTGCGTTCAAAGATTCGATG
+
ABBBBBBBFFFFGGGBGBFGCGCHHBHHHHFFFHHCGHHHHHHDGGE?FHHGFGHHHHCGHHHHGHHHGHFGFGFFFHHFHHFHHHGGGGGGGGGEHGHGGGFGGGGGGGHHGHHHHGGGCCG?GECGFHHGHHHHEDGCGGGGGGG;GGGGFBAFFFFFFF:FFFFFFFFFF?FFFFFFFFFFFFF#:9EAFDBFAFFFFFBEFFFGGGGGFFFHHHHHHHFDFFGHGEGGHGGGHGFFGHFFFDE@A-GGFGGGGCCCHHHGGFFCHHHEEEGGGEB1CHFFGHFHHFAF2GGGEHFFHHGFHGDHGFHHGFHFEFCHHHFHFGF3AHEE0E?AGG?GEA2EC3FGGGEEFHGGGGCFGGGGFFFBFC4BA33A
@M02197:105:000000000-AN6RF:1:1102:18092:6645 1:N:0:1
GTCGGAAATTGTTCCTCCGCTTATTGATATGCTTAAGTTCAGCGGGTATCCCTGCCTGATCCGAGGTCAACCTTGCGAGTGGGTCTTCCGGCAGACGGGGCCCTGACTTTTGAAGCGAAAGATTCTGCTACGCTTAAAGCCGGTGCCACGCCGCCGAGCGTTTCGAGGCGCGTCCCCAAAGGGGACGTCGCCCAACACCAAGCCAGGCTTGAGTGGTGAAATGACGCTCGAACAGGCATGCCCCTCGGGATACCATGGGGCGTAATGTGCGTTCAAAGATTCGATG
+
CCCCCCCCFFFFGGGGGGGGGGGHHHHHGHHHHGHHHHHHGHHGGGGGHHHHHHHHHHHHHHHGGGGHHHHHHHHHGGGEGGHGHHHHHGGGGGGHGGGGGGGHHHHHHHHHGHHHGGGGGHHHHHHHHHHGGGGGHHHGHGGGGGHHHGGGGGGGGGGGGGGGGGGGGFFFFFGHHGHHHGGGGGGGGHGFHFGFEGGHHGHGHGHHHGHHHEHHFHHFFGGGFGHHFHHHHHHFHGGGGFGGFGHHHHHGFGHGEGGGGHHHGGGFGGGGGGFFFCFFFBCBAB
@M02197:105:000000000-AN6RF:1:1102:25157:6777 1:N:0:1
GTCGGAAATTGTTCCTCCGCTTATTGATATGCTTAAGTTCAGCGGGTAGTCCTACCTGATTTGAGGTCAAATTGTCAGAAGCTGTCTCAAAAGAGACCCTTTAGAAGCTGAACCCCATTTATAAAGTTGCTCTTCACAAATGGCGTAGATAATTATCACACCAAAGCAGGGCAACAAAGGTCCCGCTAATGCATTTCAGGAGAGCCGACTTCTGAGAAGCCCGCATACTCCCACATCCAAGCCTGATCAACAGAAGAAGCTGAAAAGGTTGAGAATTTCATGACACTCAAACAGGCATGCTCCTCGGAATACCAAGGAGCGCAAGGTGCGTTCAAAGA
+
BABBCCCCFFFFGGGGGGGGGGGHHHHGHHHHGHHHHHHHHGHGGGGGGHHHHGHHHHHHHHHGGGFFHHHHHHHHHHHHHHHHHHHHHHHHHGFHHGHHHHHHHHHHHHHHHGGGGGGHHHHGHHGHHHHHHHHHHHGHHHGHHHGGHHHHHHHHHHFHHHHHHHHHHHGHHHHHHFHHGHHHHGGHHHHHHHHHHHHHHGHGHHHHGHHHHHHHGGGGGFHHHHGGHGHHGHHFGGHHHGHHHFGGHHHHHHGHHHHHHHHHHHHHHHHHHHG5GEHFGHGHFFBHHGFFGGBHHHGFCGFEF5GHHGBGHHHFGGGGGFGGGGDAFFFFFBBBAA
@M02197:105:000000000-AN6RF:1:1102:11916:6834 1:N:0:1
GTCGGAAATTGTTCCTCCGCTTATTGATATGCTTAAGTTCAGCGGGTAGTCTTACTTGATTTGAGATCGAGTTGAACAACACATAAAGTGTCGTAAAATCCTGCATCAGTCAGCAATGAGGACAATTATCCTTTATGTTAGCTGCAGCAATAGTAATAATCCTGTTTGACGAGGACTAAATAGATATGCTTTTAGCTCAGATAAAAGTCCAGCTGCACCTGCATTTCAAGCCGCCCGCCTACCGGTGAAGGTTGTTGGGATAGCTCAAGTCCACCCTCCTTTTGAAAAAACAAGAGGAGGTTGAGGTGTTTACTGATACTCGAACAAGCATGCTCTTCGGAATACCAAAGAGCGCAATATGCGTTCAAAGATTCGATGATTCAC
+
BBBBBDBBFFFFGGGGGGGGGGGHHHGHHHHHHFHHHHHHHHHGGGGGGHHHHHHHHHGFHHHHGHHHHGGHGHHHHGHGHGHHGHHHDHGHFGHHHHHHHHFHHHHHHFHHHHHHHHHHHGHEHHHHHHHGHHHHHHHHGHHHHHHHHHHHGFFHHHFFGHHHGHHGHHGGGGGGHGHFGFHHHHHHHHGHFGHGHHGHHHGHHHHHHFFHFHHHHHHHHFHHHGHHHHGGGGBAEFD@GGDF1GGHHCCAEGHHHHHGEGHCEEFGFGEFAEE/0?FB4FFHGGHHHHG3GEB1GHGFFHHG1HHGB55GHFGGGHHCEHHHHHHHFFF2A2EE?HGBGGGAHF5GAGGGGFFFDEACE4B5BGGFG2GFFFD5FFFBBAAA
@M02197:105:000000000-AN6RF:1:1102:13768:6838 1:N:0:1
GTCGGAAATTGTTCCTCCGCTTATTGATATGCTTAAGTTCAGCGGGTAGTCCTACCTGATTTGAGGTCACATTAATGATGATTTGTCCAAAGACAGTTGGAAAGCTGAACTGCCCCTCACATTCATAAGCGTAGATAGTTATCACACCAATGAGCAAGGTTGTTCTGCTAATGCATTTCAGGGGAGCTGAGCCTTTTGAAAGGCCAGCAAACCCCCACATCCAAACCCCTCTCAAAAAAGATAAGGGTTGATTATATTAATGACACTCAAACAGGCATGCTCCTCGGAATACCAAGGAGCGCAAGGTGCGTTCAAAGATTCGATG
+
CCCCCDBCFFFFGGGGGGGGGGGHHHGHHHHGHGHGHHHHHHHGGGGGGHHGHGHHHHHHHHHHGHHHHHHHHFHHHHHHGHHHHHHHHHHHHHHHHHHHHHHHHHHHHHHHHHHGHGHHHHHHHHHHGHGGGGHHHHHHHHHHHHHHHHHHHHHHHHHHHHHHHHHHHHHHHHHHHHHHHHHHHHHHHHHHHHHHHHHHHHGHHHHGGGGHGGHHGHGGGGGGGGGGGGGGGGHHHHHHHFHHGFHHGHHHHGGF55HHGFHHFGHHHGHHGFGHHGA?ECEDFHHHGFGGFG3EEG?GGGHGE?CFGGGFGFFFBFFFBBBA@
@M02197:105:000000000-AN6RF:1:1102:14984:6922 1:N:0:1
GTCGGAAATTGTTCCTCCGCTTATTGATATGCTTAAGTTCAGCGGGTAGTCCTACCTGATTTGAGGTCAAATTTGATATGTGAGGTTTGTCCGAAGACCATTGTGAGCGGGCTTTCAAGATCGGCAAGAGACAGCGCAACATGATTATCACACTGACGTCCGAAATGAATGGGGATTCCGCTGATGCATTCAAGAGGAGCCGACTGACGCCAGCACGCTCCAAATCCAAAGCTCTGATCAAAAACAAAATCAATCAGAGTTTGAGAATTTAATGACACTCAAACCGGCATGCTCCTCGGAATACCAAGGAGCGCAAGGTGCGTTCAAAGATTCGATGATTCAC
+
AAABBBBBFFFFGGGFGGGGGGGHHHFHHHHHHGFHHHHBGHHGGGFGGHHHGHHHGGHHHHHHGHHHHHHHHHHFHHHHHHHHHHHHGHHHGGGGGHHHHHGHHHGHFGGGGH:HDGHHHHHGGGFFGHHHHHGGGGGGHHHGHHHHHHHGHHGHHGGGGGGFGHHGHHHHHGGGHHHHGGGGGGGGGGGGGGGGGGGGGGGGGGEFFHHFFFFFFFFFGFGFFFFHHFFFGFFHHGGGHHGBHFFFG3B4@4HHHHGF4HFFFGF4BHEGHGHHGFBGEEEE0CBHHGAF?E?EGGHFD53HGF3EEE2EE5BGE2E24FBFGGGGGGABCD55@D>AAA?
@M02197:105:000000000-AN6RF:1:1102:8757:7065 1:N:0:1
GTCGGAAATTGTTCCTCCGCTTATTGATATGCTTAAGTTCAGCGGGTAGTCCTACCTGATTTGAGGTCACATTAATGATGATTTGTCCAAAGACAGTTGGAAAGCTGAACTGCCCCTCACATTCATAAGCGTAGATAGTTATCACACCAATGAGCAATGTTGTTCTGCTAATGCATTTCAGGGGAGCTGAGCCTTTTGAAAGGCCAGCAAACCCCCACATCCAAACCCCTCTCAAAAAAGATAAGGGTTGATTATATTAATGACACTCAAACAGGCATGCTCCTCGGAATACCAAGGAGCGCAAGGTGCGTTCAAAGATTCGATGATTCAC
+
3>AA@3ABFFBBFGGGGGGGGGGHHHHHHHHHHHHHHHHHHHHGGGGGEHHHHHHHHHHHHFHHGHGHHC55F5FGFDBBGHHEHEBDHG33BGCGHGHFHHBGHFFFFEGGHHHGHGHFFFGGGGGHHHGGGGGGFGGFHGG?GGHCCHGHCFGHHFHHEHHGHHCDFDGDFHDFFGD1AF1HHFFHGF/CGHHBBHFGGCGHHHHEGGFCGGFFFF??AE0E>EEDGGGFGG7FBGEF@3B1EAGBGF55ED55BHGEHGGFAFBFHDFHHHHHHFAE0EA2FFHFFGDHHGGEE2EAG54GACFGHGGDF5BBGFGCFFFFFFBBBBB
@M02197:105:000000000-AN6RF:1:1102:23405:6939 1:N:0:1
GTCGGAAATTGTTCCTCCGCTTATTGATATGCTTAAGTTCAGCGGGTAGTCCTACCTGATTTGAGGTCACATTAATAAGAGATTGTCCAAGTTAATGGACTGTTAGAAGCTAAACATGCTTCACCGTCAATAGCGTAGATAGTTATCACACCAATGAGCAGTAAACAAATAGTTTCGCTAATGCATTTTAGGGGAGCTGACCTCAGATTGTATAGAGTCCAGCAAAAAATACCCCCACATCCAACACTCAACTTGCAAAAAGCTGAAGAGGTTGATATATTAATGACACTCAAACAGGCATGCTCCTCGGAATACCAAGGAGCGCAAGGTGCGTTCAAAGATTCGATGATTCAC
+
BBBBBBBBFFFFGGGGGGGGGGGHHHHHHHHHHHHHHHHHHHGGGGEFGHHGHHHGHHHFHHGHGHHHHHGGHHHHHHHHHHHHHHHHHGHHHHHHHHHHHGHHHHHHHHHHHHHHHGFHHHHHHGHGGGHHHHGGGGGHHHHHHHHHHHHHHHHHHHHHHHHHHHHHHHGHFHHHHGGGGHHHHHHHHHGHHGGHGHHHHHHHHHHHHHHHHHHHHHGHHHHHHGHHGGGGGGHHGHEBGEHGGGHGHHGFGDHGHHFHDHHGFFFHHHHHHHHGFFGDGHHHHHFGFFHHHGFFGHHHHHGGGGGGGBHGHHHHHHGGGGGHGHHGGGFGFGGGGGBGGGBFFFFBFBBBBB
@M02197:105:000000000-AN6RF:1:1102:25680:6996 1:N:0:1
GTCGGAAATTGTTCCTCCGCTTATTGATATGCTTAAGTTCGGCGGGTAGTCTTACTTGATTTGAGATAGAGTTGAACAACACATAAAGTGTCGTAAAATCCTGCATCAGTCAGCAATGAGGACAATTATTCTTTATGTTAGCTGCAGCAATAGTAATAATCCTGTTTGACGAGGACTAAATAGATATGCTTTTAGCTCAGATAAAAGTCCAGCTGCACCTGCATTTCAAGCCGCCCGCCTACCGGTGAAGGTTGTTGGGATAGCTCAAGTCCACCCTCCTTTCGAAAAAACAAGAGGAGGTTGAGGTGTTTACTGATACTCAAACAAGCATGCTCTTCGGAATACCAAAGAGCGCAATATGCGTTCAAAGATTCGATG
+
BABB@DADFDFFGGGGGGGGGGGHHFGHBGHHHHHHHHFEFAFGGG@013@FH5EHHHGEGH34?1E4@3@EFE4GCBG1CFHGDGHF4?FG/??FHHB33?FBFDE?2G?DBGHF22B3B2/@F<@GF2F2FF2@2GHF1?1FFFFFFFFFFFFGDGG;=FFFFFFFABFGBFFFFHHHBFFCCHFFGCCGFFBFFFFFGFGGHGGEGFFF09FGFGGGGGGGGGGGGGGFCGGGHGGGCGGHHHGHHDCEFFHHHHHGHHHHHHHGGGEFAGGHGHGEAAGHGGHG3HGHHGHHHHHHHGGHFAFHGHHGHGFHHHGHCHGFFFG3GGHHHE?GGHHHHHHHGHHHHGGGGHHGGEA?EFGGGGFFFAFBFBBBBB
@M02197:105:000000000-AN6RF:1:1102:5516:6986 1:N:0:1
GTCGGAAATTGTTCCTCCGCTTATTGATATGCTTAAGTTCAGCGGGTAGTCTTACTTGATTTGAGATCGAGTTGAACAACACATAAAGTGTCGTAAAATCCTGCATCAGTCAGCAATGAGGACAATTATCCTTTATGTTAGCTGCAGCAATAGTAATAATCCTGTTTGACGAGGACTAAATAGATATGCTTTTAGCTCAGATAAAAGTCCAGCTGCACCTGCATTTCAAGCCGCCCGCCTACCGGTGAAGGTTGTTGGGATAGCTCAAGTCCACCCTCCTTTTGAAAAAACAAGATGAGGTTGAGGTGTTTACTGATACTCAAACAAGCATGCTCTTCGGAATACCAAAGAGCGCAATATGCGTTCAAAGATTCGATGATTCAC
+
?AAAA@A?F1DDG3BAGGC0AEAF333D3FGF222FEGHHCDBFEEGCGE2FDFEAF111FGEHGEGHE/A1B1FFEGF/>FEFB1BFB12BE?0EFHBFGDHHHHHGHGHE1GGF1GHGHHHFH11GFFGH>F1FGDGD1B1G1BGHGHFFBFFFGE9GHGBD<1FCFGGGCFCFGHFFFBGGBFHHEGFHFHBGFFFFF5<GGGHHHFDCFFGFCFHHHHFHGGHHHCC@<?AAEGCC@GFHF1CEGEC/<C01HGHFFHHFHFGHFG?E?ECGBEGB2@2GCFEFEGF221GFHCB>11GB/0F1GDDFFFBGBDFFGGFGHFA1BE1B0EEAGCA2GG1AFHGECEEA03DF3A0?EFGGGFEABAB11BDD1BDA>111
@M02197:105:000000000-AN6RF:1:1102:8611:7196 1:N:0:1
GTCGGAAATTGTTCCTCCGCTTATTGATATGCTTAAGTTCAGCGGGTAGTCCTACCTGATTTTAGGTCAAGTTTGATATGTGAGGTTTGTCCGAAGACCATTGTGAGCGGGCTTTCAAGATCGGCAAGAGACAGCGCAACATGATTATCACACTGACGTCCGAAATGAATGTGGATTCCGCTGATGCATTCAAGAGGAGCCGACTGACGCCAGCACGCTCCAAATCCAAAGCTCTGATCAAAAACAAAATCAATCAGAGTTTGAGAATTTAATGACACTCAAACAGGCATGCTCCTCGGAATACCAAGGAGCGCAAGGTGCGTTCAAAGATTCGATGACTCAC
+
CCCCCCCCFFFFGGGGGGGGGGGHHFGHHGHHHHHHHHHGGHGGGGGGGHHHHHHHHHHHHHHHHHHHHHHHHHHHHHHHHFHHGBGHGHHHGGGGGHHHHHHFHHHHGGGGGHHHHHHHHHHGGGGGGHHHHHHGGGGGHHHHHFHHHHGHHHHGHGCGHHGGGHHHHHGGHHGGHHHHGHHGHGHHHHHHHHGGGFGGGHHGGGGGGGHGGFFFFGFFGEHHFHGHHHHHHGHHHGGGHHHHHHHFG3HGHGGHHGHHHGHHHHHGHEHHFHHHHGHHHHGGFFHGBHGGEGFEHHHHHCHHHBFEEAGEBFHHGGGGHGGGGGGGEGGFFFFFFBB@BBB
@M02197:105:000000000-AN6RF:1:1102:26220:7188 1:N:0:1
GTCGGAAATTGTTCCTCCGCTTATTGATATGCTTAAGTTCAGCGGGTAGTCCTACCTGATTTGAGGTCACATTAATAAGAGATTGTCCAAGTTAATGGACTGTTAGAAGCTAAACATGCTTCACCGTCAATAGCGTAGATAGTTATCACACCAATGAGCAGTAAACAAATAGTTTCGCTAATGCATTTTAGGGGAGCTGACCTCAGATTGTATAGAGCCCAGCAAAAATACCCCCCACATCCAACACTCAACTTGCAAAAAGCTGAAGAGGTTGATATATTAATGACACTCAAACAGGCATGCTCCTCGGAATACCAAGGAGCGCAAGGTGCGTTCAAAGATTCGATGATTCAC
+
CCCDDDDDFFFFGGGGGGGGGGGHHHHHHHHHHHHHHHHHGHHGGGGGGHHGHHHGHHHHHHHHGHHHHHHHHGHHHHHHHHHHHHHHHGHHHHHHHHGHHHHGHHHHHHHHHHHHGHHHGHHGHGHGGGHHHHGFGGGHGHHHHHHHHHGGHHGHHHHHHHHHHHHHHHHHHHHHGGGGGHHHHHHHHGHHGGGGGHHHHHHHHHHHHHHHHHHHHGHGHHHHHHHGGGGGGGGHHHHFHHHHFGHHHHHFFHHGHHHHHHHHHHHHHHHHHHHHHHHHHHGHHHHHGFHGHHGHHGHGGHGGGGGHHHHHHHHHHHGGECFGFHHGGGGHGGGGGGGGGGFFFFFFFBBBAB
@M02197:105:000000000-AN6RF:1:1102:23758:7291 1:N:0:1
GTCGGAAATTGTTCCTCCGCTTATTGATATGCTTAAGTTCAGCGGGTAGTCCTACCTGATTTGAGATCGAACGTTCAAAAAGCTGTCTTCACCAAGGAAAGACGTTTATAAGCTCCAGCGAACCTCCGTCACCGAAGGTTACCTGGCAGGCAACCACAAGCGTAAATAGTTATCACACCCGTGACGCCACCAAACACTGGCAGGCTAATTCATTTGAGAGGAGCCGGCTGTGCGCCAGCAAGCCCCCAAGTCCAAGCTCTTCATGGCGAACCACAAGAGTTGAGGTGTTCATGATACTCAAACAGGCATGCCCCTCGGAATAGCCAAGGGGCGCAAGGTGCGTTCAAAGATTCGATGATTCAC
+
BCCCCCCDFFFFGGGGGGGGGGGHHHHHHHHHHHHHGHGHHGHGGGGGGHHHHHHHHGFHHHHHGHHHHGHHGHHHHHHHHGHHHHHHHHHHHHHHGHHHHHHGGGHHHHHHHHHHHHHGGGGGHHHGHHGGHGGGGGGHHHHHHHHHGGGHHGHGGHHHHGEDGHHHHHHHHHHHHHGGGEGGGGGGGGHHGGGGHHHGHHHHHHHHGHHHHFHHHHHGGGGGGHHHFGGGGGHHGHGHGGGFEFHHHFGCHGHHHHHGHHGGGGGHGHFHHGHHHHHHHHHGHHHEHHHHHHHHGHFFGGHHHFHHGGGGGECHHHHHGHHHHHHGGGGGHHHHFFGGHGGGGFGGGGGFFFFFFFBABBB
@M02197:105:000000000-AN6RF:1:1102:13199:7508 1:N:0:1
GTCGGAAATTGTTCCTCCGCTTATTGATATGCTTAAGTTCAGCGGGTAGTCTTACTTGATTTGAGATCGAGTTGAACAACACATAAAGTGTCGTAAAATCCTGCATCAGTCAGCAATGAGGACAATTATCCTTTATGTTAGCTGCAGCAATAGTAATAATCCTGTTTGACGAGGACTATATAGATATGCTTTTAGCTCAGATAAAAGTCCAGCTGCACCTGCATTTCAAGCCGCCCGCCTACCGGTGAAGGTTGTTGGGATAGCTCAAGTCCACCCTCCTTTTGAAAAAACAAGAGGAGGTTGAGGTGTTTACTGATACTCAAACAAGCATGCTCTTCGGAATACCAAAGAGCGCAATATGCGTTCAAAGATTCGATGACTCAC
+
CCCCCCCCFFFFGGGGGGGGGGGHHHHHGHHHHHHGHHHHHHHGGGGGGHHHHHHHHHHHHHHHGHHHGGGHGHHHHHHHHGHHHGHHHHHHGGHHHHHHHHHHHHHHHHHHHHGHHGFHHHHHHHHHHHHHHHHHHHHHGFHHHHHHHHHHHHHHHHHHHHHHHHHHHHGGGGGHHHHHHHGHHHHGHHHHHHHHHHHHHHHHGHHHHHHHHHHHHHHHHHHHHHHHGHGGGGGGHGGGGGGHHBHHHDCAFGFHHHHGHHHGHHHHHHEF?FGGHGGHHHHHGGHHHHHHHHHHHHHHHHGHGHHHGHHHHHHGFDEGHHHGHHGGHHHHFDGGGGHFHHHHHHHHFEGGGGHHHFEEGHGGGGGGGGGGFFFFFFFBBAAB
@M02197:105:000000000-AN6RF:1:1102:21988:7609 1:N:0:1
GTCGGAAATTGTTCCTCCGCTTATTGATATGCTTAAGTTCAGCGGGTAGTCCTACCTGATTTGAGGTCAAACGTCAAGAAAGAAGACGGGCCGTTGGGCGGGTCGACGTGTTAGAGGCGCGAGACCTTCATTCATGCGCTTCAGCGAACGGCGACCATTATCGCGCCGAAAGCCTTGTCGCGCAAAGTCGAAAGTCGACCGCAAGCCGATTCATTTAAGGAGAGCCCGAGTCCTGGACGAATCCAAGTCTCCGGCAGCCCCCAACATCCAAGCACCCGCTCGAAGCAAATCGAGAGGGGTTGAGAATTTAATGACACTCAAACAGGCATGCTCCTCGGAATACCAAGGAGCGCAAGGTGCGTTCAAAGATTCGATGATTCAC
+
BBBBBBBDFFF5GGGGGGGGGGGHHHHFGHHHHHHHGHHHHGHGGGEGGHHGHHHHGHHFHHGHGHHHHFHHGHHEGHHHHFGHHHGGGGGGGGGFHCHGGGGGGGGGGGHHHHHHGGGGGCCGGGHHHHHHHHHHHGGGGGEFGGGGGGGGFFFFFFFF:FFFFFFFFFFFFFFFFFF@EFFFFDFBFFFFFFFFFFFFFFGGGGGGGFGGHFFFHHFHGHGGGFGHGHHFGGFGFGHHG1HEHHGGCCGGHGGGGGGGHHGFHHHGBFHFEEGGGGHGGHHHHHEHFGGGBGGGGHHHEHHHFF@55HFHGGEFFDHFFHHGCFGEFGGGGCGFFGDG5FHHHHGGECGHHHHGGGGHGGGFGFGGGFCFFFFFFAAA>A
@M02197:105:000000000-AN6RF:1:1102:10412:7620 1:N:0:1
GTCGGAAATTGTTCCTCCGCTTATTGATATGCTTAAGTTCAGCGGGTAGTCCTACCTGATTTGAGATCGAACGTTCAAAAGGCTGTCTTCACCAAGGAAAGACGTTTATAAGCTCCAGCGAACCTCCGTCACCGAAGGTTACCTGGCGGGCAACCACAAGCGTAAATAGTTATCACACCCGTGACGCCACCAAACACTGGCAGGCTAATTCATTTGAGAGGAGCCGGCTGTGCGCCAGCAAGCCCCCAAGTCCAAGCTCTTCATGGCGAACCACAAGAGTTGAGGTGTTCATGATACTCAGGCAGGCATGCCCCTCGGAATAGCCAAGGGGCGCAAGGTGCGTTCAAAGATTCGATGATTCAC
+
CBCCCCCCFFFFGGGGGGGGGGGHHHHHHHGFHHHHHHHHHGHGGGGGGHHHHHHHHHHHHHHHGHHHHGHHGHHHHHHHHGHHHHHHHHHHHHHHGGHHGHHGFGHHHHHHHHHHHGHGGGGGHHHGHHGGHGGGGGHHHHHHHGHGGGGGGHHGGHHHHGFGGFFGGFFGGGGGGGGGGGGGGGGGFFHHHHHHHFHHHGHHHHHGGGHHHHGHHHHGGGGGGHHHGGGGGGHHHHGHGGGGEHHHGHHGHHHGHHGHFHGGGGGHFGGHHHHHHHHHHHHGHHHFGHHHHHFHHGHHHHHHGGHHGG?CGGGHHHHHHHHHHHHGGGGGHHHHGGGGHGGGGGGGGGGFFFFFFFBABBA
@M02197:105:000000000-AN6RF:1:1102:5995:7835 1:N:0:1
GTCGGAAATTGTTCCTCCGCTTATTGATATGCTTAAGTTCAGCGGGTAGTCCTACCTGATTTGAGGTCAAATTTGATATGTGAGGTTTGTCCGAAGACCATTGTGAGCGGGCTTTCAAGATCGGCAAGAGACAGCGCAACATGATTATCACACTGACGTCCGAAATGAATGGGGATTCCGCTGATGCATTCAAGAGGAGCCGACAGACGCCAGCACGCTCCAAATCCAAAGCTCTGATCAAAAACAAAATCAATCAGAGTTTGAGAATTTAATGACACTCAAACAGGCATGCTCCTCGGAATACCAAGGAGCGCAAGGTGCGTTCAAAGATTCGATGACTCAC
+
CBCBCBABFFFFGGGGGGGGGGGHGHHHHHHHFHHHHHHHHGGGGGCGEHHHHHGHHHGHHHHFGHHHHHHHHHHGGHHHGHHHHFHHGHHHGGGGGHHHHGHHGHHGGGGGGHHHHHGFHHHGGGGGHGHHHHHGGGGGGHHHHHHHHHHHGHHHHGGGEGHHHHHHHHHHHGFGHHGGHGHHHHGGGHHGHHHGGGGGGHHGGGFGFGHGGGFGFFHGFFHHFGHGHHFHFHGBHGGGHHHHHHGHGHHGHFHHGE@FFHHHFHGBHGHHHEHHHGGGEHHGEBFHHHHGFFGGHHHHHHFHHFCGGGGGCFHBGFGGHGGGGGGGGGGFFFFFDDAAAAA
@M02197:105:000000000-AN6RF:1:1102:24043:7904 1:N:0:1
GTCGGAAATTGTTCCTCCGCTTATTGATATGCTTAAGTTCAGCGGGTAGTCCTACCTGATTTGAGATCGAACGTTCAAAAAGCTGACTTCACCAAGGAAAGACGTTTATAAGCTCCAGCGAACCTCCGTCACCGAAGGTTACCTGGCAGGCAACCACAAGCGTAAATAGTTATCACACCCGTGACGCCACCAAACACTGGCAGGCTAATTCATTTGAGAGGAGCCGGCTGTGCGCCAGCAAGCCCCCAAGTCCAAGCTCTTCATGGCGAACCACAAGAGTTGAGGTGTTCATGATACTCAAACAGGCATGCCCCTCGGAATAGCCAAGGGGCGCAAGGTGCGTTCAAAGATTCGATGACTCAC
+
BAACCBBBFFFFGGGGGGGGGGGHHHHHHHHHHHHHHHHHHHHGGGGGGHHHHHHHHHHHHHHHGHHHHGHHGHHHHFHHHGHHGHHHHHHHHHHHGHHHHHHGGGHHHHHHHHHHHHHGGGGGHHHGHHGGHGGGGGHHHHHHHHHHGGGHHHHGGHGHHGGGFHHFGHHHHHHHHHGGGDGGGGGGGGHGFHGGGGHGHHHHHGHHHHHHFFHHHHHGGGGGGGHFGGFFFGHHHHGHGGGGHFEHHGHFGHHHHGFHFHGEGGGHGHGHHHHHHHGBHHHGHHHHHFGFHHFGF5HHHHHHHHHHGGGGGGGHHHHHGHHGGHGGGGGGHHHHGGGGHGGGGGGGGGGFFFFFFFBAAA3
@M02197:105:000000000-AN6RF:1:1102:7381:7934 1:N:0:1
GTCGGAAATTGTTCCTCCGCTTATTGATATGCTTAAGTTCAGCGGGTAGTCCTACCTGATTTGAGATCGAACGTTCAAAAAGCTGTCTTCACCAAGGAAAGACGTTTATAAGCTCCAGCGAACCTCCGTCACCGAAGGTTACCTGGCAGGCAACCACAAGCGTAAATAGTTATCACACCCGTGACGCCACCAAACACTGGCAGGCTAATTCATTTGAGAGGAGCCGGCTGTGCGCCAGCAAGCCCCCAAGTCCAAGCTCTTCATGGCGAACCACAAGAGTTGAGGTGTTCATGATACTCAAACAGGCATGCCCCTCGGAATAGCCAAGGTGCGCAAGGTGCGTTCAAAGATTCGATGATTCAC
+
BBCCCCCDFFFFGGGGGGGGGGGHHHHHHHHHHHHHHHHHHHHGGGGGGHHHGFHHHHHHHHHHGHHHHGHHGHHHHHHHHGHHHHHGHHHGHHHHGFHHHGHGGFHHHHHHHHHGHHHGFGGGHHHGHFGGHGGGGGGHHHHGGHHHGGGHHHHGGHHHHGGGGHHHHHHHHGHHHHGGFEGEGGGGHGGHHGGGHHHHGHHHHHGGGHHHHFHHHHHGGGGGGHHHFGGGFGFHGHGHGGGGHHHHHHEGHHHHHGHHHHGGGGGHGGGFHHHGHHFCGHHGHGHFGGHGHHFFEEGHHGGHHHHHGGGGGCGFGGHHHHHHHGHEE2ECHHHGGGGGHGGGGGGGA4FFFFFFFFBBAAB
@M02197:105:000000000-AN6RF:1:1102:26332:8108 1:N:0:1
GTCGGAAATTGTTCCTCCGCTTATTGATATGCTTAAGTTCAGCGGGTAGTCTTACTTGATTTGAGATCGAGTTGAACAACACATAAAGTGTCGTAAAATCCTGCATCAGTCAGCAATGAGGACAATTATCCTTTATGTTAGCTGCAGCAATAGTAATAATCCTGTTTGACGAGGACTAAATAGATATGCTTTTAGCTCAGATAAAAGTCCAGCTGCGCCTGCATTTCAAGCCGCCCGCCTACCGGTGAAGGTTGTTGGGATAGCTCAAGTCCACCCTCCTTTTGAAAAAACAAGAGGAGGTTGAGGTGTTTACTGATACTCAAACAAGCATGCTCTTCGGAATACCAAAGAGCGCAATATGCGTTCAAAGATTCGATGATTCAC
+
CCCCCCC@FFFFGGGGGGGGGGGHHHHHHHHHHHHHHHHHHHHGGGGGGHHHHHHHHHHHHHHHGHHHFEFHGHHHFFHHHGHHHHHHGEHHGGHHHHHHHHHHHHHHHHHGHHHHHEHHHHHHFHHHHHHHHHHHHHHHHGHHHHHHHHHHHGHHHHHHHHHHHHHHGGGGGGGHHHHGHGHHHHHHHHHHFHFHHHHFFHHHHHHHHHHHHHHHGGGGHHGHHHHGGGGGGGGGEGGGGGFFFDHHHFHEFFFGHGHGHHHHHHHHHE?E>?CGHCHHGGEHGGHHHHHHGHGFHHHGFHGGCGHHHHHGHHHHGEGHHHHHHHHHHHGHGFCEDHHHHHHFHHHG2E?GGHHHHGGGGHGGGGGGGGFGBFDFBFFBAABB
@M02197:105:000000000-AN6RF:1:1102:20196:8032 1:N:0:1
GTCGGAAATTGTTCCTCCGCTTATTGATATGCTCCTCCGCTTATTGATATGCTTAAGTTCAGCGGGTAGTCTTACTTGATTTGAGATCGAGTTGAACAACACATAAAGTGTCGTAAAATCCTGCATCAGTCAGCAATGAGGACAATTATCCTTTATGTTAGCTGCAGCAATAGTAATAATCCTGTTTGACGAGGACTAAATAGATATGCTTTTAGCTCAGATAAAAGTCCAGCTGCACCTGCATTTCAAGCCGCCCGCCTACCGGTGAAGGTTGTTGGGATAGCTCAAGTCCACCCTCCTTTTGAAAAAACAAGAGGAGGTTGAGGTGTTTACTGATACTCAAACAAGCATGCTCTTCGGAATACCAAAGAGCGCAATATGCGTTCAAAGATTCGATGATTCAC
+
CCCCCCCCFFFFGGGGGGGGGGGHHHHHHHHHHHHHHHGGGGGHHHGHHHHHHHHFHHHHHHHGGCGGGHHHHHHHHHHHHHHHGGHHHGGHGHHHHHHHHGHHHHHHHHHHGGHHHHHHHHHHHHHHHHHHHHHHHHGHGFHHGHHHHHHHHHHHHHHHFHHHHHHHHHGGHGFGHHHHHHHHHHHHHHGGGGGHHHHHHHGHHFHHHHHHHHHGHHHHGHHHGGHHHHGGGGGGFFC0B0FEFFGFCGGGGGGFGGGC@DEDHHHHHGFHEGHGHHHHHHGHBGHEHHEFEFGEHGHHHHHGGGHHHHHFHHHEHHHG3HGHEFHHHHFHHHHGBFGHHHHHGBHFHBHHHGCF?HHFHHGCGHHHEECGEHFGHGGGGHGGGGGGGGGGFFBFFFFBBAAA
@M02197:105:000000000-AN6RF:1:1102:21795:8537 1:N:0:1
GTCGGAAATTGTTCCTCCGCTTATTGATATGCTTAAGTTCAGCGGGTAGTCCTACCTGATTTGAGGTCAAACGTCAAGAAAGAAGACGGGCCGTTGGGCGGGTCGACGTGTTAGAGGCGCGAGACCTTCACTCATGCGCTTCAGCGAACGGCGATCATTATCACGCCGAAAGCCTTGTCGCGCAAAGTCGAAAGTCGACCGCAAGCCGATTCATTTAAGGAGAGCCCGAGTCCTGGACGAATCCAAGTCTCCGGCAGCCCCCAACATCCAAGCACCCGCTCGAAGCAAATCGAGAGGGGTTGAGAATTTACTGACACTCAAACAGGCATGCTCCTCGGAACACCGAGGAGCGCAAGGTGCGTTCAAAGATTCGATGACTCAC
+
CCCCCCBBFFFFGGGGGGGGGGGHHHHHHHHHHHHFHHHHHHHGGGGGGHHHHHHHHHHHHHHHGHHHHEHHGHHGGHGHHHHHHHHGGGGGGGGGHGHGGGGGGGGGGGHHHHHHHGGGGGGGGGHHHHHHHGHHHGGGGGGGGGGGGGGGFFFFFFFFFFFFFFFFFFFFFFFFFFFFFFFFDFFFFFFFFFFFFFFFGGFGGFFGGGGGGGFGGFGGGHGGGGGHHHHHHGGGHGHHHGHHHHGCG@GGHGGGGGGGHHHHHHHGHHHGGEGCGGHHGHHHHHGHHHGHBGGGGHHHGHHHHG@GDFHHHHHHGHHHHHHHHHHHHHGCGGGGHHGGGGGGHHGFGGGHHFHGGGGHGGGGGGGGGGFFFBFFFCCCCB
@M02197:105:000000000-AN6RF:1:1102:7246:8414 1:N:0:1
GTCGGAAATTGTTCCTCCGCTTATTGATATGCTTAAGTTCAGCGGGTAGTCCTACCTGATTTGAGGTCACATTAATAAGAGATTGTCCAAGTTAATGGACTGTTAGAAGCTAAACATGCTTCACCGTCAATAGCGTAGATAGTTATCACACCAATGAGCAGTAAACAAATAGTTTCGCTAATGCATTTTAGGGGAGCTGACCTCAGATTGTATAGAGTCCAGCAAAAAATACCCCCACATCCAACACTCAACTTGCAAAAAGCTGAAGAGGTTGATATATTAATGACACTCAAACAGGCATGCTCCTCGGAATACCAAGGAGCGCAAGGTGCGTTCAAAGATTCGATGATTCAC
+
CCBBCCBCFFFFGGGGGGGGGGGHHHHHHHHHHHHHHHHHGHHGGGGGGHHHHHHHHHGHHHGHGHHHHHGHHEHHHHHHHHGHHGHHHHHHHHHHHGHHHHHFGHHHHHHHHHHHGEHGHHGHHGHGGGHHHHGGGGGHHHHHHHHHHHGGHHHHHHHHHHGHHHHHHHHHGHHHHGGHHHHHGHHHHHHHHGHFDHGHHHHHHHHHHHHHHHHGHHHHHHGHHHHGGGFGGGHGFHGHGHHHHHHHFHGFHFHGGHHHGHHGHHHHHHHHGGGHHHHHHHHHHHGBGFHHHHHHGHHHHGGGGGGHHHHHHHHHHGGGFFGHGC4GGECHGGGGGGGGGGFFFFFFFAAAAA
@M02197:105:000000000-AN6RF:1:1102:3781:8755 1:N:0:1
GTCGGAAATTGTTCCTCCGCTTATTGATATGCTTAAGTTCAGCGGGTAGTCCTACCTGATTTGAGATCGAACGTTCAAAAAGCTGTCTTCACCAAGGAAAGACGTTTATAAGCTCCAGCGAACCTCCGTCACCGAAGGTTACCTGGCAGGCAACCACAAGCGTAAATAGTTATCACACCCGTGACGCCACCAAACACTGGCAGGCTAATTCATTTGAGAGGAGCCGGCTGTGCGCCAGCAAGCCCCCAAGTCCAAGCTCTTCATGGCGAACCACAAGAGTTGAGGTGTTCGTGATACTCAAACAGGCATGCCCCTCGGAATAGCCAAGGGGCGCAAGGTGCGTTCAAAGATTCGATGATTCAC
+
3AABBBBBFFFFGGGGGGGGGGGHHGHHHHHHHHHHHHGHHGHGGGGGGHHGHHHHGHGHHGHGGHHHEGHHGHHHGHHFFGHHHHHHHHHHGHHFEHHHFHHGGGHHHHHEHHHFHFHGGGGGHGHGEHGGHGGGGGHHHHHHHHFHGFDGHHHGGHGHHGGGGHHHHGHGHGHHHHGGDECFGGGGGGGGGGGGGFFFGGGGGCFFFHHGFGFHFGGFAACFFHGFDDFFFDFHHHCHD@/B?1HFHHHGHGGGCBHEFGC?GGGHFFGFGGBHHFFHHGFFEEEDDGHFGHHHGEHHFHFFHFGFA0A0CGE3HF5FFGFHHHAGGGE2HFHF?ECGGGGGFGGGFGGBFFFFBFAA>>>
@M02197:105:000000000-AN6RF:1:1102:16452:8829 1:N:0:1
GTCGGAAATTGTTCCTCCGCTTATTGATATGCTTAAGTTCAGCGGGTAGTCTTACTTGATTTGAGATCGAGTTTACAAGTTCTTTTTTACGGAACGAGTGTACCTGCAATCAGCCTTGGTAGTCATTCAACCTTTATATAAGCTGAAGCAAGAATAATAATCCGTTTGACGGGACTAAATAAATATGCTTTTAGCTCAGAGGAATGTCCAGCTGCACCTGCATTTCAAGCAACCCTTCTCTTTCTGACGAAGGAGTTGGGATTGCTCAAGTCCAATTCTTTACAATAAAGTAGAGATTTGAGATGTTTACAGATACTCAAACAAGCATACTCTCCGGAATACCAGAGAGTGCAATGTGCGTTCAAAGATTCGATGATTCAC
+
BBBBBBBBFBFDEGGGGGGGGGGHHHGHHHHHHHHHHHHHHGHGGGGGGHHHHHGHHHHHHHHGGHGGHGGGGHHHHGHHHHHHHHHGHHGGDGGGGGGHHHHHHHHHHHHHEFHHHFHFDFGHHHHHHHGHHHHHHHHHHHHHHHHHHHHHHHHHHHGGHHHGGHHGHGGHHHHHHHHHHHHHHHHHHHHHHHHHHHHHHGHHHHHHHHHHHHHHHGHHHHGGHGHHHGHGGGGGFHFFFHHGHGHHHHHFHHGGGGHHHHHHGHHHHGGGGHHHGFHFFHHHHHHFHGHHHFGD3GHFFHHHHHHHHHHHHHHGHHHHHHHHHHHHGFGGGGHHGHGHHHGHGHHHHHHHHHGGGGHGGGGGGGGGGFFFFFFFBBBBB
@M02197:105:000000000-AN6RF:1:1102:5890:8856 1:N:0:1
GTCGGAAATTGTTCCTCCGCTTATTGATATGCTTAAGTTCAGCGGGTAGTCTTACTTGGTTTGAGATCAAGTTGAACAACACATAAAGTGTCGTAAAATCCTGCATCAGTCAGCAATGAGGACAATTATCCTTTATGTTAGCTGCAGCAATAGTAATAATCCTGTTTGACGAGGACTAAATAGATATGCTTTTAGCTCAGATAAAAGTCCAGCTGCACCTGCATTTCAAGCCGCCCGCATACCGGTGAAGGTTGTTGGGATAGCTCAAGTCCACCCTCCTTTTGAAAAAACAAGAGGAGGTTGAGGTGTTTACTGATACTCAAACAAGCATGCTCTTCGGAATACCAAAGAGCGCAATATGCGTTCAAAGATTCGATGATTCAC
+
AABBCCCCFFF5FGGGGGGGGGGHHHHHHHGHHHHHHHHHHCHGGFFGGHHHHHHHHHHHHHGHGHHHGFHGGGHHHHHHHGGGHHHHHHHHGGGHHHHHHHGHHHHHFHFHGHHHHFHGHHHHHHHHHHHHHGHHHHHH3FGHHHGFHHHHGGHFFHHHHHHHHHHFHHGGGFGHHHHHHHHHHHGHHGHHHGHHGHHHHHHHHHGGHFHFGHHHHHHHHHHHHHHFHHGGGGGFEF?/CCAFFFBGHGHEGGHGHHHHHHGCFFCGGEEEEGGEG1HGFBGHGGHFGFHHHGGAHHHGHHHHEFFHFHHHFHHBGBGHHFFGEHHHFHGHGGEE?HHFFHFGBHGFAE2GGHGFCE?EE4GFGGGGGGGGFFBFFBFABAAA
@M02197:105:000000000-AN6RF:1:1102:6597:8972 1:N:0:1
GTCGGAAATTGTTCCTCCGCTTATTGATATGCTTAAGTTCAGCGGGTAGTCCTACCTGATTTGAGGTCAAATTTGATATGTGAGGTTTGTCCGAAGACCATTGTGAGCGGGCTTTCAAGATCGGCAAGAGACAGCGCAACATGATTATCACACTGACGTCCGAAATGAATGGGGATTCCGCTGATGCATTCAAGAGGAGCCGACTGACGCCAGCACGCTCCAAATCCAAAGCTCTGATCAAAAACAAAATCAATCAGAGTTTGAGAATTTAATGACACTCAAACAGGCATGCTCCTCGGAATACCAAGGAGCGCAAGGTGCGTTCAAAGATTCGATGATTCAC
+
CCCCCCCCFFFFGGGGGGGGGGGHHHGHHHHHHHHHHHHHGHHGGGGGGHHHHHHHHHHHHHHHGHHHHHHHHHHHHHHHHHHHHGHHGHHHGGGGGHHHHHHHHGHHGGGGGHHHHHGHHHHGGGGGHHHHHHHGGGGGHHHGHHHHHHHHHHHHHGGGHHHHGHHHHGHGFFGGHHHGGHHHHHGHHGHHHHGGGGGGGGHGGGGGFGHFFFFGGHHHFFHHHHHHHHHGGHGHGGGGHHHGHHHHHGHHHHHHGHHFHHHHHHHHHHGFHHHFGGHHHHHFGHHFHHGGGGGDGHHHGHGHHHHEGGGGHGHHGGFGHGGGFGGGGGFFFFFFFFBBBAA
@M02197:105:000000000-AN6RF:1:1102:26336:9291 1:N:0:1
GTCGGAAATTGTTCCTCCGCTTATTGATATGCTTAAGTTCAGCGGGTAGTCTTACTTGATTTGAGATCGAGTTGAACAACACATAAAGTGTCGTAAAATCCTGCATCAGTCAGCAATGAGGACAATTATCCTTTATGTTAGCTGCAGCAATAGTAATAATCCTGTTTGACGAGGACTAAATAGATATGCTTTTAGCTCAGATAAAAGTCCAGCTGCACCTGCATTTCAAGCCGCCCGCCTACCGGTGAAGGTTGTTGGGATAGCTCAAGTCCACCCTCCTTTTGAAAAAACAAGAGGAGGTTGAGGTGTTTACTGATACTCAAACAAGCATGCTCTTCGGAATACCAAAGAGCGCAATATGCGTTCAAAGATTCGATGACTCAC
+
BBBBBBBBFFFFGGGGGGGGFGGHHHHHHGHHHHHHHHHHHHHGGGEGGGHHHHHHHHHHHHHGGHHHHEGHGFHHHHHGHGHHHHHHGHHHGFGHHHHHHHHHHHHHHHHGHGHGHHHGHHHHGHHHGHHHHHHHHHHHFFHHHGHHHHHHHHHHHHHGHHHHFGHFHGGFFGFHHHHHHGHHHGHHHHHHHHHHHHHHGGHHHGHFFHHHHHGHHHGGHHHHHHGHHHHGGGGG1EDGFC?FFHHGHGHHGGGCHFHFHGFE3GC3HFCFFGFAEEGBBFDGCFHHFHEFGHHHHFF2BGFHDGFGGDHHFHHHHHFGGHHHGHHFHHFFHGGGGFGHHHHGHHHHHGGCGG6GFE???F4BGGGFFEGGBFFFFBFB@BBB
@M02197:105:000000000-AN6RF:1:1102:17884:9857 1:N:0:1
GTCGGAAATTGTTCCTCCGCTTATTGATATGCTTAAGTTCAGCGGGTAGTCTTACTTGATTTGAGATCGAGTTGAACAACACATAAAGTGTCGTAAAATCCTGCATCAGTCAGCAATGAGGACAATTATCCTTTATGTTAGCTTCAGCAATAGTAATAATCCTGTTTGACGAGGACTAAATAGATATGCTTTTAGCTCAGATAAAAGTCCAGCTGCACCTGCATTTCAAGCCGCCCGCCTACCGGTGAAGGTTGTTGGGATAGCTCAAGTCCACCCTCCTTTTGAAAAAACAAGAGGAGGTTGAGGTGTTTACTGATACTCAAACAAGCATGCTCTTCGGAATACCAAAGAGCGCAATATGCGTTCAAAGATACGATGATTCAC
+
AAAAADADFFFFFGFGGG10A0AFGFFFHGGHFBGHHHFHFBGF?AECEFGHHGFFFHFHEGF2/GGFH/AGGHFHFHHHGGCGHHDGB1FF>FHAEFGGHHHHHHHHHBGGHHHHHBGGH1GFHHHHHGHHGHHHGGHHFHFHHHHHGHHHHHHHHGGHHHHHHBG:DGAE?FGGGFHHHHHGGFGFHH<DGHHH7FFCE8HFHFHHHGHHBGFFCGGHFHFHFCGHHFFEAGA@1/FCCC?<1111GC/GCB0GHHHHHGGF<B<<1/EF?/EHFEGFGFBHEFFFGDDFGGHHFHGGCE00>GFBGA2DFHGEAB/GHHGAFHG11EFFA/AB/0FGFA1HHGGHHGGEA3FFGEAA0G1DD3EFFCB11FDD13D1AAAA
@M02197:105:000000000-AN6RF:1:1102:5323:9901 1:N:0:1
GTCGGAAATTGTTCCTCCGCTTATTGATATGCTTAAGTTCAGCGGGTAGTCTTACTTGATTTGAGATCGAGTTGAACAACACATAAAGTGTCGTAAAATCCTGCATCAGTCAGCAATGAGGACAATTATCCTTTATGTTAGCTGCAGCAATAGTAATAATCCTGTTTGACGAGGACTAAATAGATATGCTTTTAGCTCAGATAAAAGTCCAGCTGCACCTGCATTTCAAGCCGCCCGCCTACCGGTGAAGGTTGTTGGGATAGCTCAAGTCCACCCTCCTTTTGAAAAATCAAGAGGAGGTTGAGGTGTTTACTGATACTCAAACAAGCATGCTCTTCGGAATACTAAAGAGCGCAATATGCGTTCAAAGATTCGATGATTCA
+
CCCCCCBCFFFFGGGGGGGGCEGHHHHHHHGGHHHFHHHHHHHGGCGGGHHHHHHHGHHHHHHHGHHHHGGHGHHHHHEHHGHHHHHGGGGGEFGHHHHHHHFHHHHHFHHHHGHHHHHHHHHHHHHHHHHHGHHHHHHH3GHHHHHHHHHHHGHFHHHHHGHHHHHEGGGGGCFHHHHGHHHHHHHHHHGHHHHGGGHGHHHHHHHHHGHFHHHHHHCHHGHHHHHHHHGGGGGGHGGCCGGGFFGDG?HHGGFFHFHHHHEHGFHHHHGFFFGGBEGFFFHHHGHFHDF3HHHHHHFFFHGHGFFGHFEHHHHFFFGHHFFGFGHHHFFGA2?EEAGDHFGDGDGEGGGGE5HHHFGEEAFGGFGGGGGFFFFFFFAA?BB
@M02197:105:000000000-AN6RF:1:1102:15176:9846 1:N:0:1
GTCGGAAATTGTTCCTCCGCTTATTGATATGCTTAAGTTCAGCGGGTAGTCCCACCTGATTTGAGGTCAAACGTCAAGAAAGAAGACGGGCCGTTGGGCGGGTCGACGTGTTAGAGGCGCGAGACCTTCATTCATGTGCTTCAGCGAACGGCGATCATTATCACGCCGAAAGCCTTGTCGCGCAAAGTCGAAAGTCGACCGCAAGCCGATTCATTTAAGGAGAGCCCGAGTCCTGGACGAATCCAAGTCTCCGGCAGCCCCCAACATCCAAGCACCCGCTCGAAGCAAATCTAGAGGGGTTGAGAATTTACTGACACTCAAACAGGCATGCTCCTCGGAACACCGAGGAGCGCAAGGTGCGTTCAAAGATTCGATGATTCAC
+
ABBCCCCDFFFFGGGGGGGGGGGHHHHHHHHGHHHHHHHHHHHGGGGGGHHHHHHGHHHHHHGGGHHHHHHHGHHGGGHHHHGHHHHGGGGGGGGGHGHGGGGGGGGGGFGHHGGHHGGGGGGGGGHHHGHHHHHHHHHHGGGGGGGGGGGGGFFFFFFFFFFFFFFFFBDFFFFFFFFFFFFFFFFFFFFFFFFFGFFFFFGGGGGGGGGGGGFGGHGHHHGGGGGHHHHHGGGGHGHHHHHHHHGGGGGGHGECGGGGHHHHHHGGHHHGC?GGGGHHGHHHHGGHHFGBHGGGGHGHHGHHHGEFHHHHHHFGGHGHHHFHHHHHEFFFGGGGHGGGGFGGHHGGGGGFFHHGGGGHGGGGGGGGGGFFFFFFFABBBB
@M02197:105:000000000-AN6RF:1:1102:24813:10042 1:N:0:1
GTCGGAAATTGTTCCTCCGCTTATTGATATGCTTAAGTTCTGCGGGTAGTCTTACTTGATTTGAGATCGAGTTCACAAGTTCGGTTAAGAACGAGTTTTCCTGCAATCAGCGTTGGTTGTTCATTCGACCTTTATATTAGCTGAAGCAAAAGTAATAGTCCGTTTGAAGGGACTAAATAGATATGCTTTTAGCTCAGAAGAATGTCCAGCTGCACCTGCATTTCAAGTGGCCCTCCTCTTTCTGACGATGGAGTCGGGATCGCTCAAATCCAATTCTCTTTTGCGCAAGCGCTGGGAGATTTGAGATGTTTACAGATACTCAAACAAGCATACTCTCCGGAATACCAGAGAGTGCAATGTGCGTTCAAAGATTCGATGACTCAC
+
CCCCCCCCFFFFGGGGGGGGGGGHHHHHHHHHHHHHHHHHHHHGGGGGGHHHHHHHHHHHHHHHGHHHHCGHGHHHHHHHHHGGGGGHHHHHGGGGGHHHHHHHHHHHHEHGGGGHGHGGHHHHHHHHGGGHHHHHHHHHHHHHHGHHHHHHHHHHHGGHGGHHHGHHHHGHGHHHHHHHHHHHHHHHHHHHHHHHHHHHHHHHHHHHHHHHHHHHHHHHGHHHHHGGGGGGGGGHHHHHFGHHHGHHGHGGGGGHGGHGGHGHHHGHHEHHHGHGGHHGEGGGHGGGGGHHHHHHHHGEGHHHHHHHHHGFHHHGHHGHHHHHHHHHFHHHGGGGGHHHHHGHHHHHHHHHGFGHFFGGGHGGGGGGGGGGFFFFFFFCCBCC
@M02197:105:000000000-AN6RF:1:1102:16760:10167 1:N:0:1
GTCGGAAATTGTTCCTCCGCTTATTGATATGCTTAAGTTCAGCGGGTAGTCCTACCTGATTTGAGATCGAACGTTCAAAAAGCTGTCTTCACCAAGGAAAGACGTTTATAAGCTCCAGCGAACCTCCGTCACCGAAGGTTACCTGGCAGGCAACCACAAGCGTAAATAGTTATCACACCCGTGACGCCACCAAACACTGGCAGGCTAATTCATTTGAGAGGAGCCGGCTGTGCGCCAGCAAGCCCCCAAGTCCAAGCTCTTCATGGCGAACCACAAGAGTTGAGGTGTTCATGATACTCAAACAGGCATGCCCCTCGGAATAGCCAAGGGGCGCAAGGTGCGTTCAAAGATTCGATGATTCAC
+
BCCCCBCCFFFFGGGGGGGGGGGHHHHHHHHHHHHHHHHHHHHGGGGGGHHHHHHHHHHHHHHGGHHHHGHHGHHHGHHHHGHHGHHHHHHHHHHHGHGHHHHGFGHHHHHHHHHHHGHGGGGGHHHGHHGGHGGGGFHHHHHHHHHGGGGGHHHGGHHHHGGGGHHHHHHHHHHHHHGGGGGGGGGGHGHHGGHHHGHHHHHHHGHHHHHHHHHHHHHGGGGGGHHHGGGGGGHHHGGHGFGCGGFGHHGGHHHHHHHHFHGGGGGHGGFHHFHHHHGBHHHGHFHHHHGHHHEHGFGHGHHHHHHHGGEGE0GGHHHHHHHHHHHGGGGGHHHHGGGGGGGGGGGGFGGFFFFFFFCBA>A
@M02197:105:000000000-AN6RF:1:1102:16705:10181 1:N:0:1
GTCGGAAATTGTTCCTCCGCTTATTGATATGCTTAAGTTCAGCGGGTAGTCTTACTTGATTTGAGATCGAGTTGAACAACACATAAAGTGTCGTAAAATCCTGCATCAGTCAGCAATGAGGACAATTATCCTTTATGTTAGCTGCAGCAATAGTAATGATCCTGTTTGACGAGGACTAAATAGATATGCTTTTAGCTCAGATAAAAGTCCAGCTGCACCTGCATTTCAAGCCGCCCGCCTACCGGTGAAGGTTGTTGGGATAGCTCAAGTCCACCCTCCTTTTGAAAAAACAAGAGGAGGTTGAGGTGTTTACTGATACTCAAACAAGCATGCTCTGCGGAATACCAAAGAGCGCAATATGCGTTCAAAGATTCGATGACTCAC
+
AABABBABFFFFGGGGGGCGGFEFHHHHFHHGHHHHHHGHHHHGGGGGFHGFHGHHHFFHHHHFGHGHHEFGFDFFHHHHHGHHHHGHHHGHGFHHEFHHHHHHHGHHHFHHHFHHHEDHGFEHFHHHHHHHHHHHGHHH3FHHGHEHHHGHH>FGFHGHHGHHFHHGHHGG?GGHHHHHHFHHHFHHHHGHHGCGHHFGFGHHHHEGHHFFFHCGHHHGEHHHHHHHFCFFCDDGHGAA<?FFHHEHFFHEFEBHHHHHGEG3GDGFHHEFEEGGGCFGEBHHGGFFBFFHHHFHHHHHEHFHDFGGA5AAHFHHFHEFHHHFHGFEHHHHAEAA2G5DGFHHHHFHEEEEGGHFHGEAEFGFCGGFF24BFFFFFFDA33AB
@M02197:105:000000000-AN6RF:1:1102:22308:10176 1:N:0:1
GTCGGAAATTGTTCCTCCGCTTATTGATATGCTTAAGTTCAGCGGGTAGTCTTACTTGATTTGAGATCGAGTTGAACAACACATAATGTGTCGTAAAATCCTGCATCAGTCAGCAATGAGGACAATTATCCTTTATGTTAGCTGCAGCAATAGTAATAATCCTGTTTGACGAGGACTAAATAGATATGCTTTTAGCTCAGATAAAAGTCCAGCTGCACCTGCATTTCAAGCCGCCCGCCTACCGGTGAAGGTTGTTGGGATAGCTCAAGTCCACCCTCCTTTTGAAAAAACAAGAGGAGGTTGAGGCGTTTACTGATACTCAAACAAGCATGCTCTTCGGAATACCAAAGAGCGCAATATGCGTTCAAAGATTCGATG
+
CCCBBBBCFFFFGGGGGGGGGGGHHHHFHHHHHHGHHHHHHHHGGGFGGHHHHHHHHHHHHHHHGHHHHCFFGHHHHHHHHGHHHHHHHHHHGGGHHHHHHHHHHHHHHHHHHHHHHBFHHHHGGHHHHHHHHHHHHHHGGHHHHHHHHHHHHFHHHHHHHHG:HHHHHHGGGGGHHHG<GHHHHHHHHHHHHGFFFGFHGGGFHHGEGGGFGHCGHHHGGGGFGFGGGGGGGDGGHGDGCFGHHFHHHGHEGGHHHGHHHHHGHHGHHGGGGFGGGGHGHDHHGGHHHHHHHHHG3FHGFHGHGGGHHHHHGBGF5HGHFEHHHHHGHGHHCDGGGHHHHHG2HHHGHCGGDGFHFCGGGGGCGGFFFCFFFCBBCA
@M02197:105:000000000-AN6RF:1:1102:22864:10419 1:N:0:1
GTCGGAAATTGTTCCTCCGCTTATTGATATGCTTAAGTTCAGCGCGTATTCCTACCTGATCCGAGGTCAACCTTAGAAGTTTCCTAGTTAAAGGAGAGGACCGGGTCCCGGGTGCCCTTGTCCGATACGTGCTCGATGAAAAGCTCAGTGTACCGGAGGAACCACAGGCCGCCGTCATTGTCTTTAGGAGGGGTCGATCGCTCAACCTGCCGTCCAACACCAAGCGCGGGGCTTGAGGGGTGATAATGACGCTCGAACAGGCATGCCCTTCGGAATACCAAAGGGCGCAATGTGCGTTCAAAGATTCGATGATTCAC
+
ABAAB@ABFFFFGFBFGCFFGGGHHH5FHHHHHHCBFHHFGHFFGGGGGHHHHEHHHHFDGHHGEGFHEHHEHHHGH4FGFHHGFFBGFGFGGHHHHG?GHHGFGEEGHEE@BFGHGFHHHHHGAEFGGGHHFHGGFF1DGHHGHGHHFG<EFGGGGGFGHHEHGGHAEEDGGGGGAFGFBFFGGFFF0FDCFDFFFFFFDFFDFFFFCFFHGGFEFFEADFFFFFFFFFFFFFFEE0FGDDB22GCE?EAB//FEGB1EBF0//A////0D2221CBFGG?EA001F3CGEAEAF1BBGB3A11113B13B>1111
@M02197:105:000000000-AN6RF:1:1102:10041:10534 1:N:0:1
GTCGGAAATTGTTCCTCCGCTTATTGATATGCTTAAGTTCAGCGGGTAGTCCTACCTGATTTGAGGTCACATTAATAAGAGATTGTCCAAGTTAATGGACTGTTAGAAGCTAAACATGCTTCACCGTCAATAGCGTAGATAGTTATCACACCAATGAGCAGTAAACAAATAGTTTCGCTAATGCATTTTAGGGGAGCTGACCTCAGATTGTATAGAGTCCAGCAAAAAATACCCCCACATCCAACACTCAACTTGCAAAAAGCTGAAGAGGTTGATATATTAATGACACTCAAACAGGCATGCTCCTCGGAATACCAAGGAGCGCAAGGTGCGTTCAAAGATTCGATGATTCAC
+
CCDCDBCCFFFFGGGGGGGGGGGHHHHHHHHHHHHHHHHHHGHGGGGGGHHHHHHHHHHHHHHHGHHHHHHHHHHHHHHHHHHHHHHHHHHHHHHHHHHHHHHHHHHGHHHGHHHHHHHHHHHHHGHGGGHHHHGGGGGHHHHHHHHHHHHHHHHHHHHHHHHHHHHHHHHHHHHHHHHHHHHHHHHHHHGHHHGHHHHHHHHHHHHHHHHHHHHHHHHHHHHHHGHHHGGGGGHHHHHHHGHGEHHHHHHHHHHGHHHHHHHHHHHHHHHHHHHHHHFBHHHGHHHGGGFHGHHHHHHHHHGGGGGHHHHHHHHHHHGGGGGHGHGGGGGFGGGGGGGGGGFFFFFFFBABAB
@M02197:105:000000000-AN6RF:1:1102:22535:10623 1:N:0:1
GTCGGAAATTGTTCCTCCGCTTATTGATATGCTTAAGTTCAGCAGGTAGTCCTACCTGATTTGAGGTCAAATTTGATATGTGAGGTTTGTCCGATGACCATTGTGAGCGGGCTTTCAAGATCGGCAAGAGACAGCGCAACATGATTATCACACTGACGTCCGAAATGAATGGGGATTCCGCTGATGCATTCAAGAGGAGCCGACTGACGCCAGCACGCTCCAAATCCAAAGCTCTGATCAAAAACAAAATCAATCAGAGTTTGAGAATTCAATGACACTCAAACAGGCATGCTCCTCGGAATACCAAGGAGCGCAAGGTGCGTTCAAAGATTCGATG
+
CCCDDDDDFFFFGGGGGGGGGGGHHHHHHHHHHHHHHHHHHHGHHHHHHHHHHHHHHHHGHHHHGHHHHHHHHHHHHHHHGGHHHFHHGHHHGGGGHHHHHHHHHHHHGGGGGHHHHHHHHHHGGGGGHHGHHHHGGGGGHHHHHHHHHHHHHHHHHGGGHHHGHHHHHHHHHHGEHHHHHHHHHHHHHHHHHHHHHGGGGHHGGGGGGHHGGGGGHHHHHHGHHHHHHHHHGHHHHGGGHHHHHHHHHHHHHHHHHHHHHGGHHHHHHHHHHHHHFFHGHHHHHHHHHHHGGGGGHHHHHGHHGHHEGGGGGFFGGGGGGGGGGFFFCFFFCCBBC
@M02197:105:000000000-AN6RF:1:1102:17746:10679 1:N:0:1
GTCGGAAATTGTTCCTCCGCTTATTGATATGCTTAAGTTCAGCGGGTAGTCCTACCTGATTTGAGATCGAACGTTCAAAAAGCTGTCTTCACCAAGGAAAGACGTTTATAAGCTCCAGCGAACCTCCGTCACCGAAGGTTACCTGGCAGGCAACCACAAGCGTAAATAGTTATCACACCCGTGACGCCACCAAACACTGGCAGGCTAATTCATTTGAGAGGAGCCGGCTGTGCGCCAGCAAGCCCCCAAGTCCAAGCTCCTCATGGCGAACCACAAGAGTTGAGGTGTTCATGATACTCAAACAGGCATGCCCCTCGGAATAGCCAAGGGGCGCAAGGTGCGTTCAAAGATTCGATGATTCAC
+
ABCCCCCCFFFFGGGGGGGGGGGHHHHHHHGHHHHHHGHHHHHGGGGGGHHHHHHHHHHHHHHHGHHHGGHHGHHHHHHHHGHHHHHHHHHHHHHHGHHHHHHGGGHHHHHHHHHHHGHGGGGGHHHGHHGGHGGGGGHHHHHHHGHHGGGHHHHGGHHHHGGGGHGHHGGHHHHHHHGGGGGGGGGGGGGHGGGGGGHHHHHHGGHHHHGHHHHGHHGGGGGGGHHHFGGGGGGFHGGHGFGGEGHHHHHGHHHHGFHHHGGGGGGHGHGFFHHHFHHHHHGGHHHEBHHGHHGDGFFFGGHHHHGHGE?GGGGHGHHHHHHHHHGGGGGGHGHHGGGGHFGGBGGGGGGFBFFFFFABAAA
@M02197:105:000000000-AN6RF:1:1102:20252:10716 1:N:0:1
GTCGGAAATTGTTCCTCCGCTTATTGATATGCTTAAGTTCAGCGGGTAGTCTTACTTGATTTGAGATCGAGTTGAACAACACATAAAGTGTCGTAAAATCCTGCATCAGTCTGCAATGAGGACAATTATCCTTTATGTTAGCTGCAGCAATAGTAATAATCCTGTTTGACGAGGACTAAATAGATATGCTTTTAGCTCAGATAAAAGTCCAGCTGCACCTGCATTTCAAGCCGCCCGCCTACCGGTGAAGGTTGTTGGGATAGCTCAAGTCCACCCTCCTTTTGAAAAATCAAGAGGAGGTTGAGGTGTTTACTGATACTCAAACAAGCATGTTCTTCGGAATACCAAAGAGCGCAATATGCGTTCAAAGATTCGATGACTCAC
+
CCCCCCCDFFFFGGGGGGGGGGGHHHHHHHHHHHGHGHHHHHHGGGFGGHHGHHHHHHHHHHHHGHHHHGGHGGHHHHHHHGHHHHHHGHHHGGHHHHHHHHHHHHHHGHGHHHHHHGHHHHHHHHHHHHHHHHHHHHHHHHHHH2FHHHHHGFGHHHGHHHHHGHHGHHGGGGGHHHHHHHHHHHHHHHHHHHHHHGHHHGHHHHHHHHHHHHHHHHHHGGHHHHHHHGHGGGGGHGGGGGGHHHHHHGHGGGHHHGHHHHHHHGHFHHFFEGGHGGHHFHGHHHHHHHHHHGHHHHHHHHHHGHHHHFHGHHHGHFGHHGHHHFHHHHHHHGFGGHHGHHHGGHHHHGGGGHHHHGGGGHGGGGGGGGGGFBFFFFFCBCBC
@M02197:105:000000000-AN6RF:1:1102:4116:10932 1:N:0:1
GTCGGAAATTGTTCCTCCGCTTATTGATATGCTTAAGTTCAGCGGGTAGTCTTACTTGATTTGAGATCGAGTTCACAAGTTCGGTTAAGAACGAGTTTTCCTGCAATCAGCGTTGGTTGTTCATTCGACCTTTATATTAGCTGAAACAAAAGTAATAATCCGTTTGAAGGGACTAAATAGATATGCTTTTAGCTCAGAAGAATGTCCAGCTGCACCTGCATTTCAAGCGGCCCTCCTCTTTCTGACGAAGGAGTCGGGATCGCTCAAATCCAATTCTCTATTGCGCAAGCGCAAAGAGATTTGAGATGTTTACAGATACTCAAACAAGCATACTCTCCGGAATACCAGAGAGTGCAATGTGCGTTCAAAGATTCGATGACTCAC
+
AABB@BBBFFFFGFGGGGGGGGDGFHHHHHGHGHGFGFGFFDHFCCEEFHHHGHHHHHHHGHHHGGHHHCFHGHHGHHHHHGGGGGGHHGHHEFGGGHHHHHHHHHGHHGHGGGGHGHGGGHGHHHHFFGFHHHGHHHHHGHHHGHHFHHHHGGHHHHHGGGGHHGGFHHGHGGHHHHHGHHHHGHHHHHHHHHHHHHHHHHHHHHHHHHHHGHHHHGHHGHGGFFGFGGGGGGHHF@@2<B//GHFGGHGFGGEFEGGGGHFGHHFGBEGHFGDF@DFE@?GGGFGGE>5HGGFGHHHHHHFGEHGGFFGBFHHHHHGHHHHGHHG5EHFHGGFE?HGBEFEGFFGB5CHHFGHHHCFGEFGGGFFFGGGGBCFFFFFAAAAA
@M02197:105:000000000-AN6RF:1:1102:8275:11013 1:N:0:1
GTCGGAAATTGTTCCTCCGCTTATTGATATGCTTAAGTTCAGCGGGTAGTCTTACTTGATTTGAGATCGAGTTTACAAGTTCTTTTTTACGGAACGAGTTTACCTGCAATCAGCCTTGGTAGTCATTCAACCTTTATATAAGCTGAAGCAAGAATAATAATCCGTTTGACGGGACTAAATAAATATGCTTTTAGCTCAGAAGAATGTCCAGCTGCACCTGCATTTCAAGCAACCCTTCTCTTTCTGACGAAGGAGTTGGGATTGCTCAAGTCCAATTCTTTACAATAAAGTAGAGATTTGAGATGTTTACAGATACTCAAACAAGCATACTCTCCGGAATACCAGAGAGTGCAATGTGCGTTCAAAGATTCGATGATTCAC
+
AAAAAD33B5FFGGFGCBAEGGGHGBFFGHCBGFFGBHHHHHHGGCE0FGHHH5GFHBDHFH55BCFGF1AGEGE5FGGFFEHFHHHEAGFGGEGGGGGGHGHGHHGEGFHCEFGFGHEHFGF4GH22FFHAGHHBGFGH2B1GGHHHFHHHHGHHFFGGFDGHGHGFHGGDHGHHHHHHGHHHHHGHHHGHHHHHHHHHHHHHGHHGHHGHHHHGGHHHHHHFHHHHHFHGGHHHHHHHFHHGGGHHHGHHHHGGHHHHHHFHGHHHHHHFHHHGHHEFHHGHGHHHHHHHHHHFHFHHHHHEHHHHHHHHHHHGHHHHHHHHHHGF3GGGGGFHHHHHHHHHGHHHHGHHHHGGGGHGGGGGGGGGGFFFFFFFBCCCC
@M02197:105:000000000-AN6RF:1:1102:12186:11063 1:N:0:1
GTCGGAAATTGTTCCTCCGCTTATTGATATGCTTAAGTTCAGCGGGTAGTCTTACTTGATTTGAGATCGAGTTTACAAGTTCTCTTTTACGGAACGAGTTTACCTGCAATCAGCCTTGGTAGTCATTCAACCTTTATGTAAGCTGAAGCAAGAATAATATTCCGTTTGACGGGACTAAATAAATAAGCTTTTAGCTCAGAAGAATGTCCAGCTGCACCTGCATTTCAAGCAACCCTTCTCTTTCTGACGAAGGAGTTGGGATTGCTCAAGTCCAATTCTTTACAATAAAGTAGAGATTTGAGATGTTTACAGATACTCAAACAAGCATACTCTCCGGAATACCAGAGAGTGCAATGTGCGTTCAAAGATTCGATGATTCAC
+
BBBBBBBBFFFFGGGGGGGGGGGHHHHHHGHHHHHHHHHHHHHGGGGGGHHHHHHHHHHHHHHHGHHHHGGGGHHHHHHHHHHHHHHHHHGGGGGGGGGGHHHHHHHHHHHHHHHHHHGHHHHHHHHHHHHHHHHHHHHHHHHGHHHHHHHHHHHHHHHHHHHHHHHFHHGHGHHHHGHHHHHHHHHHHHHHHHHHHHGHHHHHHHHHHHHHGHGHHHHHHHHHHGHGHGGHGHHHHHFHFHFGHEGGHHHHHHGHGHHHHFHHHHEHGHFHHHHHHHGHHHGHHGHHHHHHHHHHHHHHHHHGHHHHHHHGFAAGHHHHFHGHHGHGFCGGGGGHHHHHGHHHFHHHHHHHHGGGGGHGGGGGGGGGGFFBFFFFCBAAB
@M02197:105:000000000-AN6RF:1:1102:26270:11155 1:N:0:1
GTCGGAAATTGTTCCTCCGCTTATTGATATGCTTACTCCCTCTAAATGACTAAGATCCTCCACTTATTGATATGCTCCTCCGCTTTTTGATATGCTTAAGTTCAGCGGGTAGTCCTACCTGATTTGAGGTCAAATTTGATATGTGAGGTTTGTCCGAAGACCATTGTGAGCGGGCTTTCAAGATCGGCAAGAGACAGCGCAACATGATTATCACACTGACGTCCGAAATGAATGGGGATTCCGCTGATGCATTCAAGAGGAGCCGACTGACGCCAGCACGCTCCAAATCCAAAGCTCTGATCAAAAACAAAATCAATCAGAGTTTGAGAATTTAATGACACTCAAACAGGCATGCTCCTCGGAATACCAAGGAGCGCAAGGTGCGTTCAAAGATTCGATGACTCAC
+
BBCBCCDDFFFFGGGGGGGGGGGHHHHHHHHHHHHHHHHHHHHHHHHHHGHHHHHHGHHHHHHHHHHHHHHHHHHHHHHHHGGGGGHHGGHHHHHHHHHHHHHHHHGGGCEFHHHHHHHHHHHHHHFGHHHHHGHHHHHHHHHHFHHHGHHGHHHGGGGGHHHHHHHHHHHGGGGGHHHHGHHHHHGGGGGFHHHHHGGGGGGGGGGGHGGGHHHGGGDGGGGGHGHHGHHHHGFFHGGGGGHHFHHHHHHHHHGHHGGGGGGGHHGGGGGGHHGCGFGFHHEHHHHHHGHGGBHHHHHHGGGHGHHGHHHHGHHGFHHHHGHHHHHHHFGHHHHGHHHFGHHHHHHHGHHHHHGGGGGHHHFHHFHHHHEEGFCHHHHGGGGHGGGGGGGGGGFFBFFFFBCCCC
@M02197:105:000000000-AN6RF:1:1102:16853:11249 1:N:0:1
GTCGGAAATTGTTCCTCCGCTTATTGATATGCTTAAGTTCAGCGGGTGGTCCTACCTGATTTGAGGTCACATTAATAAGAGATTGTCCAAGTTAATGGACTGTTAGAAGCTAAACATGCTTCACCGTCAATAGCGTAGATAGTTATCACACCAATGAGCAGTAAACAAATAGTTTCGCTAATGCATTTTAGGGGAGCTGACCTCAGATTGTATAGAGTCCAGCAAAAAATACCCCCACATCCAACACTCAACTTGCAAAAAGCTGAAGAGGTTGGTATATTAATGACACTCAAACAGGCATGCTCCTCGGAATACCAAGGAGCGCAAGGTGCGCTCAAAGATTCGATGATTCAC
+
AABBCBCCFFFFGGGGGGGGGGGHHGHHFHHHHHCHFGFFHHHGGCGGGGHHHHHHGGGGGHGHGHHHHHHHGHHHHFHFGHHHHHHHHHHFHHHHHHGFHHHHHHHGHHHHEHHHHFFHFHHHHGHGGGHHGHGGGGGHHHHHGHHHGHHGHHHHHHHHHHHHHHHHHHGGGHHHGFHGHHHHHHHHHHGGHGFHGHHHHHGGGHHHGHHHHHHHHHHHHHFGFHG%HGFGGGHGHHHFEHHFFGGHHFHHGEHGHGHHHGHHHHHHHGFFHGBGHHHGHHHHHHHHGHHFGGEHHFHHGHE?GGGHHGHHHGFHHFEGGGGGHHHGGGGCGAGGGGFGGGFFFFFFFBBBBB
@M02197:105:000000000-AN6RF:1:1102:28154:11576 1:N:0:1
GTCGGAAATTGTTCCTCCGCTTATTGATATGCTTAAGTTCAGCGGGTAGTCTTACTTGATTTGAGATCGAGTTGAACAACACATAAAGTGTCGTAAAATCCTGCATCAGTCAGCAATGAGGACAATTATCCTTTATGTTAGCTGCAGCAATAGTAATAATCCTGTTTGACGAGGACTAAATAGATATGCTTTTAGCTCAGATAAAAGTCCAGCTGCACCTGCATTTCAAGCCGCCCGCCTACCGGTGAAGGTTGTTGGGATAGCTCAAGTCCACCCTCCTTTTGAAAAAACAAGAGGAGGTTGAGGTGTTTACTGATACTCAAACAAGCATGCTCTTCGGAATACCAAAGAGCGCAATATGCGTTCAAAGATTCGATGACTCAC
+
BBBBBBBBFFFFGGGGGFGGGGGHHHHHHHHHHHHHHHHHHGHGGGGGGHHHHHHHHGGHHHHHGHHHHGAHGHGHHHHHGGHHHGHHGGHHGGHHHHHHHHHHHHHHHHHHHHHGHHHHHGHHHHHHHHGHHHHHHHHHFHHHHHHHHHHHHHHHHHGHHHHHHHHHHHGGGGGHHHHGGHHHHHHHHHHHHGHFHHHGGHHHHHGHHHHHHHHHHHHHHHHHGHHHHHHGGGGGGGFCCGCHGHHHH?GHGGHHHHHHHGHHHHHHHHGFEGGHFGHHFFHHGGHHHHHHHFHHHHHGGHHHGGHHHEHGHHHHHFGHHGHHHHHHHHHGHGE2GHHHHHGCGHHHHGCGDHFHHGGEFHGGGGGGGGGGCCBFFFFBBBAB
@M02197:105:000000000-AN6RF:1:1102:17579:11616 1:N:0:1
GTCGGAAATTGTTCTCCGCTTATTGATATGCTTAAGTTCAGCGGGTAGTCCTACCTGATTTGAGATCGAACGTTCAAAAAGCTGTCTTCACCAAGGAAAGACGTTTATAAGCTCCAGCGAACCTCCGTCACCGAAGGTTACCTGGCAGGCAACCACAAGCGTAAATAGTTATCACACCCGTGACGCCACCAAACACTGGCAGGCTAATTCATTTGAGAGGAGCCGGCTGTGCGCCAGCAAGCCCCCAAGTCCAAGCTCTTCATGGCGAACCACAAGAGTTGAGGTGTTCATGATACTCAAACAGGCATGCCCCTCGGAATAGCCAAGGGGCGCAAGGTGCGTTCAAAGATTCGATGACTCAC
+
ABBCCCCCFFFFGGGGGGGGGGHHHHHHHHHHHHHHHHHGHHGGGGGGGHHHHHHHHHHHHHHGGHHEGHHGGHHHHHHHGHHHHHHHHHHHHHHGHHHHHHGGGHHGHHHHHHHHHHGGGGGHHHGHHGGHGGGGGHHHHHHGHHHGGGHHHHGGHHHHGGGGHHHHGHHHHHHHHGGGGGGGGGGGGHGHGGGHHGHHHGGHHGHHHHHHHGHHHHGGGGGGHHHGGGGGGHHHHGHGGGGHHHHHHHGGHHHHFHHGGGGGGGHFGGHHHHHHHHHGHHGHHHHHHFGHHHGGHHHFHHHHHHHFCECGGDHHFFGFHHHHHHGGGGGHHFGGGGGHGGGGGGGEGGBFFFFFFBBBBB
@M02197:105:000000000-AN6RF:1:1102:15096:11591 1:N:0:1
GTCGGAAATTGTTCCTCCGCTTATTGATATGCTTAAGTTCAGCGGGTAGTCTTACTTGATTTGAGATCGAGTTTACAAGTTCTTTTTTACGGAACGAGTTTACCTGCAATCAGCCTTGGTAGTCATTCAACCTTTATGTAAGCTGAAGCAAGAATAATAATCCGTTTGACGGGACTAAATAAATATGCTTTTAGCTCAGAAGAATGTCCAGCTGCACCTGCATTTCAAGCAACCCTTCTCTTTCTGACGAAGGAGTTGGGATTGCTCAAGTCCAATTCTTTACAATAAAGTAGAGATTTGAGATGTTTACAGATACTCAAACAAGCATACTCTCCGGAATACCAGAGAGTGCAATGTGCGTTCAAAGATTCGATGATTCAC
+
CCCCCBCCFFFFGGGGGGGGGGGHHHHHHHHHHHHHHHHHGHHGGGGGGGHHHHHHHHHHHHHHEHHHHEGGGHHHHGHGHHHHHHHGGHGGGGGGEGFGHGHHHHHHHHHGHHHHHHHHHHHHHHHHHHHHHHHHHHHHHHHHHHHHHHHHHHHHHHHHHHGHHHHGHHGHHHHHHHHHHHHHHHHHHHHHHHHHHHHHHHHHHHHHHHHHHHHHHHHGHGGGHHHHHGGHGGGGFHFHHFHGHGHHHFHHHHGHHHHHHGG3HHHHHFFHHHHHHHHEHHGHGGHHHHHGHHGGEHFHHHHGHGHHHHHHHHHGFHGHHHHHHHHFHGGGGGHHGHHHHHHHGHHGEDHHHHEEEGHGGGGGGGGGGFFFFFFFBCACC
@M02197:105:000000000-AN6RF:1:1102:14013:11766 1:N:0:1
GTCGGAAATTGTTCCTCCGCTTATTGATATGCTTAAGTTCAGCGGGTAGTCCTACCTGATTTGAGATCGAACGTTCAAAAAGCTGTCTTCACCAAGGAAAGACGTTTATAAGCTCCAGCGAACCTCCGTCACCGAAGGTTACCTGGCAGGCAACCACAAGCGTAAATAGTTATCACACCCGTGACGCCACCAAACACTGGCAGGCTAATTCATTTGAGAGGAGCCGGCTGTGCGCCAGCAAGCCCCCAAGTCCAAGCTCTTCATGGCGAACCACAAGAGTTGAGGTGTTCATGATACTCAAACAGGCATGCCCCTCGGAATAGCCAAGGGGCGCAAGGTGCGTCCAAAGATTCGATGATTCAC
+
BCCCCBABFFFFGGGGGGGGGGGHFHHHCHHHHGHHHHHHHHHGGGGGGHHHHHHHGHGHHHHHGHHHHGFHGHGHHHHHFGHHHHHHHHGHHHHHGHGGHGHGGGHHHHHBHHHGHHHGGGGGHHHGHHGGHGGGGGGGFHHHHGHHGGGHHHHGGHHHHGDGGHFHHHHHHGHHHHGGGGGGGGGGGGGGGGGGGGGGHHHHHHHGGGHHFFGHFHHFFGGGGGHHGGGGGGHHGAGHDFCB/HGHHHEGGHHHHHHGFFFGGGGFFCGHGHHHFFHEEF3GHGHFFHHHHHHHGHHHHHHGHHHHGGGFE?GHHHHHHFHHHHGCE2CGHFGHGGCGGGGFGGGGFGCFFFFFFFBAA>A
@M02197:105:000000000-AN6RF:1:1102:11679:11897 1:N:0:1
GTCGGAAATTGTTCCTCCGCTTATTGATATGCTTAATTTCAGCGGGTAGTCTTACTTGATTTGAGATCGAGTTTACAAGTTCTTTTTTACGGAACGAGTTTACCTGCAATCAGCCTTGGTAGTCATTCAACCTTTATGTAAGCTGAAGCAAGAATAATAATCCGTTTGACGGGACTAAATAAATATGCTTTTAGCTCAGAAGAATGTCCAGCTGCACCTGCATTTCAAGCAACCCTTCTCTTTCTGACGAAGGAGTTGGGATTGCTCAAGTCCAATTCTTTACAATAAAGTAGAGATTTGAGATGTTTACAGATACTCAAACAAGCATACTCTCCGGAATACCAGAGAGTGCAATGTGCGTTCAAAGATTCGATGATTCAC
+
CCDCCCCCFFFFGGGGGGGGGGGHHHGHHHHHHHHGHHHHHHHGGGGGGHHHHHHHHHHHHHHHGHHHHFGHGHHHHHHHHHHHHHHGHHGGGGGGGDGGHHHHHHHHHHHHHHHHHHHHHHHHHHHHHHHHHHHHHHHHHHGHHHHHHHHHHHHHHHHHHHHHGHHGHHHGGGGHHHHHHHHHHHHHHHHHHHHHHHHHHHHHHHHHHHHHHHGHHHHGHHGHHHGHHGGGGHHHHHHHHHHGHGHHHHHHHHGHHHHHHHHHHHHHHHGHHHHHHHHHGHHHHHHHHHHGHHHHHHHHHHHHHHHHHHHHHHHGHHHHHHHHHHHHHGGFFGGHHHHHHHHHHHHHHGFGHHGGGGHGGGGGGGGGGFFFFFFFBBCCB
@M02197:105:000000000-AN6RF:1:1102:21535:11919 1:N:0:1
GTCGGAAATTGTTCCTTCGCTTATTGATATGCTTAAGTTCAGCGGGTAGTCTTACTTGATTTGAGATCGAGTTGAACAACACATAAAGTGTCGCAAAATCCTGCATCAGTCAGCAATGAGGACAATTATCCTTTATGTTAGCTGCAGCAATAGTAATAATCCTGTTTGACGAGGACTAAATAGATATGCTTTTAGCTCAGATAAAAGTCCAGCTGCACCTGCATTTCAAGCCGCCCGCCTACCGGTGAAGGTTGTTGGGATAGCTCAAGTCCACCCTCCTTTTGAAAAAACAAGAGGAGGTTGAGGTGTTTACTGATACTCAAACAAGCATGCTCTTCGGAATACCAAAGAGCGCAATATGCGTTCAAAGATTCGATGATTCAC
+
DDDDDDBCFFFFGGGGGGGGGGGHHHHHHHHHHHHHHHHHHHHGGGGGGHHHHHHHHHHHHHHHGHHHHGGHGHHHHHHHHGHHHHHHGGGHGHGGGHHHHHHHHHHHHHHGHHHHHHHHHHHHHHHHHHHHHHHHHHHHGHHHHHHHHHHHHFHHHHHHHHHHHHHHHHGGGGGHHHHGHHHHHHHHHHHHHHHHHHHHHHHHHHGFHHHHHHHHHHHHHHHHHHHHHGHGGGGGHGGGCGGHGHHHHGHHGGHHHHHHHHHGHHGHHHGFEGGFGGHHHHGHGGHHHHHHHHHHFHHHHHHHGHHHGHHHHHHHGGGHHHHHHHHHHHHGHGGGGHHHHHHHHHHHHGGGFHHHHGGGGHGGGGGGGGGGFFFFFFFABACB
@M02197:105:000000000-AN6RF:1:1102:24617:12046 1:N:0:1
GTCGGAAATTGTTCCTCCGCTTATTGATATGCTTAAGTTCAGCGGGTGGTCCTACTCGATTTGAGGTCAAGTTGTCAGTTGTTGTCTGAAGACAGTTGGAAAGCACAGAGCTCCTGATCAGCCACCCTCTTGCGAGGTGCCGGCGAAGATACTTATCACACCGTACTATGTCCAACCAAGAGTTGCACTAATGCATTTGAGGTGAGCCGCAGTAAAGCAGCAACACCCAAGTCCACCGCTCCCGACCCAAAAGATCAGAAGTGTGAGAGTACAATGACACTCAAACGAGCATACCCTTCGGAATGCCAAAGGGTGCAAGGTGCGTTCAAAGATTCGATGATTCAC
+
CCCCCCADFFFFGGGGGGGGGGFHHHHGHHHGHHHHHHHHHHHGGGGGGGHHHHHHHGHHHGHHGHHHGHHHHHHHHHGHHHHHHHHHGHHHHHHHHHHHHHHHHHHGHGHHHHHHHHHHHHGHHHGHHHHHHGGGGBGHHGGGGGHHHHHHHHHHHHHHHGHHHHHHHHHHHHHHHHHHHHHHHGHHHHHGHGHGHHHHHHHGGGGGGGHHHHHGHHHHGFGGGHHGHFFFGGGGGGGGGGFHGGEHHHGHHHHHHHHHHHFGHHHHHHHFGGHHHHHGHGGGGGHHHFGF1GGGGGHHHHHHGHFHGHGHHGGFGHGGGGHGGGGCGGGGGFFFFBFFBBBBA
@M02197:105:000000000-AN6RF:1:1102:22250:12166 1:N:0:1
GTCGGAAATTGTTCCTCCGCTTATTGATATGCTTAAGTTCAGCGGGTAGTCTTACTTGATTTGAGATCGAGTTGAACAACACATAAAGTGTCGTAAAATCCTGCATCAGTCAGCAATGAGGACAATTATCCTTTATGTTAGCTGCAGCAATAGTAATAATCCTGTTTGACGAGGACTAAATAGATATGCTTTTAGCTCAGATAAAAGTCCAGCTGCACCTGCATTTCAAGCCGCCCGCCTACCGGTGAAGGTTGTTGGGATAGCTCAAGTCCACCCTCCTTTTGAAAAAACAAGAGGAGGTTGAGGTGTTTACTGATACTCAAACAAGCATGCTCTTCGGAATACCAAAGAGCGCAATATGCGTTCAAAGATTCGATGACTCAC
+
BCCCCBBCFFFFGGGGGGGGGGGHHHHHHHHGHHHHHHHHHHHGGGGGGHHHHHHHHHHHHHHHGGHHHGGHGHHHHHHHHGHHHHHGFGHHFGHHHHHHHGHHHHHHHHHHHGHHHHHHHHHGHHHHHHHHHHHHHHHHFHHHHHHGHHHHHHHHHHHHHHHHHHHHHHGGGGGHHHHGHHHHHHHHHGGHHHHGHHHHHGHHHHHGHHHHHGHHHHHHHGHHHHHHHGHGGGGGHGDFGGGGHHHHGGHEGGHGHHHHHHHHHHHHHHGGEGGGHECFHHFHGGHHGHHHHFGFHGHHHHHHGHFHHFHHHHHHHGEHHHHHGHHFGHHHHGGGGGGEHHHHHGHGGGGGGHHHHGGGGHGGGGGGGGGGFFFFFDFABBBB
@M02197:105:000000000-AN6RF:1:1102:26377:12045 1:N:0:1
GTCGGAAATTGTTCCTCCGCTTATTGATATGCTTAAGTTCAGCGGGTAGTCTTACTTGATTTGAGATCGAGTTGAACAACACATAAAGTGTCGTAAAATCCTGCATCAGTCAGCAATGAGGACAATTATCCTTTATGTTAGCTGCAGCAATAGTAATAATCCTGTTTGACGAGGACTAAATAGATATGCTTTTAGCTCAGATAAAAGTCCAGCTGCACCTGCATTTCAAGCCGCCCGCCTACCGGTGAAGGTTGTTGGGATAGCTCAAGTCCACCCTCCTTTTGAAAAAACAAGAGGAGGTTGAGGTGTTTACTGATACTCAAACAAGCATGCTCTTCGGAATACCAAAGAGCGCAATATGCGTTCAAAGATTCGATGACTCAC
+
BBBAADBBFFFDG5GGGBFCEEEHHHGGHHGGHGHHCHHGHFHGGG?EEHGEFHHHHGBDGHBFFEHFFGGFGEFHGFHHEGEHGHGEGF4FFFFFHHFFFHBGFFHF34?FHHGGHHHHGGGHHHHH4FGHHFGHHGHFBGGDFHHHHGGHHHFFHHHHFGHFFGHHFHGGGGGHHHHFGFFHHGHHHHHGGHFHFFFGFHHHGHHFFDGHGFF/CEFGGHGFFGHGFFEFCGGGHFDCDGGGBGHHHGHHGGHGHHHG3HFG3HHHHHCGEGFHFEGG@F@GEGHGHHHFHHGEHHHHFHHFEHGHHGFFEGBHGFGFHHGFHEHGGGHHGGGEDGG5HHGAHHGHGDGGGHHHHGGGGHGGGGGFFEGBBFBF5BFA?AAA
@M02197:105:000000000-AN6RF:1:1102:10516:12250 1:N:0:1
GTCGGAAATTGTTCCTCCGCTTATTGATATGCTTAAGTTCAGCGGGTAGTCTTACTTGATTTGAGATCGAGTTGAACAACACATAAAGTGTCGTAAAATCCTGCATCAGTCAGCAATGAGGACAATTACCCTTTATGTTAGCTGCAGCAATAGTAATAATCCTGTTTGACGAGGACTAAATAGATATGCTTTTAGCTCAGATAAAAGTCCAGCTGCACCTGCATTTCAAGCCGCCCGCCTACCGGTGAAGGTTGTTGGGATAGCTCAAGTCCACCCTCCTTTTGAAAAAACAAGAGGAGGTTGAGGTGTTTACTGATACTCAAACAAGCATGCTCTTCGGAATACCAAAGAGCGCAATATGCGTTCAAAGATTCGATGACTCAC
+
BACCCBCCFFFFGGGGGGGGGGGHHHHHHHHGHHHGHHHHHHHGGGGGGHHHHGHHHHHHHHHHGHHHHGGHGHHHHHHHHGHHHHGHGHHHFFHHHHHHHHHHHHHGHHHHHGFHHHHHFGHHHHGHHHHHHHHHHHHHDHHHHHHHHHHHHHHHHHHHHHHHHHHGHHGGGGGHHHHHHHHHHHHGHHHHHHGGHHHHHHHHHHGGHHHHHHHHHHHHHFHHHHHHHHHGGGGGHGGFCCCGDDGHHFFGGGHHHHHHHHHGHHHGHHGGFGGHHFGFGFEHGGHHGHHHHGGFHGHHHHHHGHHHHGGGFHGHFHGHHHHGHHGBEHHHHFCGFFGHHHHHHHHHHGGGGHGHHGGGDHGGGGGGGGGGFFFFFFFBAA>A
@M02197:105:000000000-AN6RF:1:1102:3938:12440 1:N:0:1
GTCGGAAATTGTTCCTCCGCTTATTGATATGCTTAAGTTCAGCGGGTAGTCTTACTTGATTTGAGGTCAAACGTCAAGAAAGAAGACGGGCCGTTGGGCGGGTCGACGTGTTAGAGGCGCGAGACCTTCATTCATGCGCTTCAGCGAACGGCGATCATTATCACGCCGAAAGCCTTGTCGCGCAAAGTCGAAAGTCGACCGCAAGCCGATTCATTTAAGGAGAGCCCGAGTCCTGGACGAGTCCAAGTCCCCGGCAGCCCCCAACATCCAAGCACCCGCTCGAAGCAAATCGAGAGGGGTTGAGAATTTACTGACACTCAAACAGGCATGCTCCTCGGAACACCGAGGAGCGCAAGGTGCGTTCAAAGATTCGATGATTCAC
+
BBBBBBADFFF@FGGGGGGGGGGHHHHHHGHHGHHHHHHHHHHGGGGGGHHHHGHHFFHHHHHFGFHHFGHHGHHGGGHHGHEFBFGE1EEGGGFGHGHGGGDGGCGC/AGFF1GFHGGGCG@CDGGHHHFHHHGGFDGGDGBFF.BBG?DAB=4FAFFFFFF9D?EBB?=.BFA:96BDE?BBB3B99FFFFFBFDEBBBB5FGGGFFFFFFFFFFFGFFAEA.?EHHCABFFCB.C<D<000<.A-GC-CCFGCCC@?/FBHHHHGFHGGGGFEEGHEFGHHHGGF3@AC?DGFEHFHGF4B45GFBG55@FFD15HFGF3E33DGEHEEEEEAFFEEEAEE2GEEEGGHHHGGGCGGGGGGGGGGGFBFFFFFFABAA3
@M02197:105:000000000-AN6RF:1:1102:27976:12465 1:N:0:1
GTCGGAAATTGTTCCTCCGCTTATTGATATGCTTAAGTTCAGCGGGTAGTCCTACCTGATTTGAGATCGAACGTTCAAAAAGCTGTCTTCACCAAGGAAAGACGTTTATAAGCTCCAGCGAACCTCCGTCACCGAAGGTTACCTGGCAGGCAACCACAAGCGTAAATAGTTATCACACCCGTGACGCCACCAAACACTGGCAGGCTAATTCATTTGAGAGGAGCCGGCTGTGCGCCAGCAAGCCCCCAAGTCCAAGCTCTTCATGGCGAACCACAAGAGTTGAGGTGTTCATGATACTCAAACAGGCATGCCCCTCGGAATAGCCAAGGGGCGCAAGGTGCGTTCAAAGGTTCGATGATTCAC
+
ABBBBDADFFFFGGGGGGGGGGGHHGHHHHHHHHHHHHHHHHHGGGGGGHHHHGHHHHHHHHHHGGHHHGFGEHHFGHHHGEGHHHHHHHFGFFFHGHGHGGHGGGHHFFHFEHHHHEHGGGGGHHHGFGGGHGGGG?HHHHHHHHHGDGGHHHGGGHFHHGFFFCGHFDDHGHFGGGGGDFDEEGGGGGHEGHGGGFCFGGHFHHFHGGFHEHHGGEGGGFFFFFHFFDAFFFHFHEGHGGGGHHHFHGFCHHFGFDDEHHFEECGHGHGFHGBHF@GFHHHGFFFHG4HGHHHHGHHEHHHFFGG2EFE??EE3DFACHFFHGHFGFGGGGHHGE2CEFGGGGGGFGGGFFFFFFF@BBBB
@M02197:105:000000000-AN6RF:1:1102:12640:12532 1:N:0:1
GTCGGAAATTGTTCCTCCGCTTATTGATATGCTTAAGTTCAGCGGGTAGTCTTACTTGATTTGAGATCGAGTTGAACAACACATAAAGTGTCGTAAAATCCTGCATCAGTCAGCAATGAGGACAATTATCCTTTATGTTAGCTGCAGCAATAGTAATAATCCTGTTTGACGAGGACTAAACAGATATGCTTTTAGCTCAGATAAAAGTCCAGCTGCACCTGCATTTCAAGCCGCCCGCCTACCGGTGAAGGTTGTTGGGATAGCTCAAGTCCACCCTCCTTTTGAAAAAACAAGAGGAGGTTGAGGTGTTTACTGATACTCAAACAAGCATGCTCTTCGGAATACCAAAGAGCGCAATATGCGTTCAAAGATTCGATGACTCAC
+
AAA?ADBBFFFFGGGGBFEEECFHHC5FGHFGFHHHG5FFFGHGGGG?FDAGDFG5GHHHFFDG11G3FGGHGBHFGHGFGFHHHGEHGHFFE1FEEGHHHHHH2GGFHHFEFHHGHHHHGFAGHHBGGHHHEBGGFGHH3BFF22FHHHGGFDFBGFBFH;GFHHFHDDAFG;@FCGGGHGHFGHGHBGHHGHHBFFGFFHHFGFFEFF0CFHHFBGBGFHGGGGFFBCCEF?AB1/CGCCED1F11B/AGFCFHGF02F1GB11HFHGEAE@??0EB12FFBGEFGHGFEFGFHCFE0@1CC>FGF2EFADD2D21F10B1A1HGBHF1FA///A0F2EG1BGG1FHE00?BHHG?CEEA1FGGGGG1GF1B3FD11AA>1>
@M02197:105:000000000-AN6RF:1:1102:11111:12803 1:N:0:1
GTCGGAAATTGTTCCTCCGCTTATTGATATGCTTAAGTTCAGCGGGTAGTCCTACCTGATTTGAGGTCAAATTTGATATGTGAGGTTTGTCCGAAGACCATTGTGAGCGGGCTTTCAAGATCGGCAAGAGACAGCGCAACATGATTATCACACTGACGTCCGAAATGAATGGGGATTCCGCTGATGCATTCAAGAGGAGCCGACTGACGCCAGCACGCTCCAAATCCAAAGCTCTGATCAAAAACAAAATCAATCAGAGTTTGAGAATTTAATGACACTCAAACAGGCATGCTCCTCGGAATACCAAGGAGCGCAAGGTGCGTTCAAAGATTCGATGATTCAC
+
CCCCCC@BFFFFGGGGGGGGGGGHHHHHHHGHHHHHHHHHHHHGGGGGGHHHHHHHFHEHGHHHGGHHHHHHHHHEFGHHGGHHHGGHGFGFFEGGGHHHHHEH4DGHCCFGGHHHHGHHHHHGGGGGGHHHH<HGGGGGHHHGGHHHHGHHHHHFHGEGEGFGGHHGHHFHHGGGHHFFGGGGGGGGGGGF1F?C?<5?FGGGDFGFFFFFFFFFFFGFFFFBGGFGFFFFFFGFGF?FGFHGFG@22BBDF1FGFGBDFHBHFGF1D@22@2GFGF1B111F11FFDGC?EE/E022DAA1FFHHCEGCEFEB0A00ABA13FBGCEF11@FD@3B1>11>
@M02197:105:000000000-AN6RF:1:1102:12636:12840 1:N:0:1
GTCGGAAATTGTTCCTCCGCTTATTGATATGCTTAAGTTCAGCAGGTAGTCTTACTTGATTTGAGATCGAGTTGAACAACACATAAAGTGTCGTAAAATCCTGCATCAGTCAGCAATGAGGACAATTATCCTTTATGTTAGCTGCAGCAATAGTAATAATCCTGTTTGACGAGGACTAAATAGATATGCTTTTAGCTCAGATAAAAGTCCAGCTGCACCTGCATTTCAAGCCGCCCGCCTACCGGTGAAGGTTGTTGGGATAGCTCAAGTCCACCCCCCTTTTGAAAAATCAAGAGGAGGTTGAGGTGTTTACTGATACTCAAACAAGCATGCTCTTCGGAATACCAAAGAGCGCAATATGCGTTCAAAGATTCGATGACTCAC
+
CCCCCCABFFFFGGGGGGGGGGGHHHHHHHHHHHHHHHHHHHHHHHGHHHHHHHHHHHIIHHHGGHHHHGGHGHHHHHHHHGHHHHHHGHHHGGHHGGHHHHHHHHHHHHHHHHHHHHHHHHHHHHHHHHHHHHHHHHHHEGHHHHHHHHHHHGHHHHHHHHHHGHHHHHGGGGGGHHHHHHHHHHHHGHHHHHHHHHHHHHHHHHHHHHHHHGHHHHHHHHHHHHHHHGHGGGGGGGGGGGGGGGGGGGGGGGGHHHHHGHHHHGHHHHGDCGGGGGHHGFGHHHHHHHHHHHHHHHHHHHHHGHHHHGHGHHHHHHGHHHHHHHHHHHHHHGGGGHGGHHHGHHHHHGGGGHHHHGGGGHGGGGGGGFGFFFFFFFFBACBA
@M02197:105:000000000-AN6RF:1:1102:10510:12840 1:N:0:1
GTCGGAAATTGTTCCTCCGCTTATTGATATGCTTAAGTTCAGCGGGTAGTCCTACCTGATTTGAGATCGAACGTTCAAAAAGCTGTCTTCACCAAGGAAGGACGTTTATAAGCTCCAGCGAACCTCCGTCACCGAAGGTTACCTGGCAGGCAACCACAAGCGTAAATAGTTATCACACCCGTGACGCCACCAAACACTGGCAGGCTAATTCATTTGAGAGGAGCCGGCTGTGCGCCAGCAAGCCCCCAAGTCCAAGCTCTTCATGGCGAACCACAAGAGTTGAGGTGTTCATGATACTCAAACAGGCATGCCCCTCGGAATAGCCAAGGGGCGCAAGGTGCGTTCAAAGATTCGATGATTCAC
+
AABCCBCCFFFFGGGGGGGGGGGHHHHHHHGHHHGHHHHHHHGGGGGGGHHHHHHGHHHHHHHGGFHHHGHHGHHHHHHHHGHHHHHHHHHHGHHHGHHHGHHGGGHHHHHGHHHHHHHGGGGGHHHGHHGGHGGGGGHHHHHHHHHHGGGHHHHGGHGHFGGGGHHHHHHHHHHHHHGGGDGGGGGGGGHHHGGGHGHHHHGHHGHHGHHHHHFHHHHGGGGGFHHHGGGGGGGHGGGHGGGFHGHFFHHGGHFHHHHHHHGGGGGFFGGGHHHHHHGGHHHGGHHGHHHHHHHFGHHHEFHHHHGHGGEGGE1HHFGFHHHHHHHGGGGGHHHHGGGGHFGGGGGFGGGFFFBFFFBBBBB
@M02197:105:000000000-AN6RF:1:1102:3743:12986 1:N:0:1
GTCGGAAATTGTTCCTCCGCTTATTGATATGCTTAAGTTCAGCGGGTAGTCCTACCTGATTTGAGGTCAAATTTGATATGTGAGGTTTGTCCGAAGACCATTGTGAGCGGGCTTTCAAGATCGGCAAGAGACAGCGCAACATGATTATCACACTGACGTCCGAAATGAATGGGGATTCCGCTGATGCATTCAAGAGGAGCCGACTGACGCCAGCACGCTCCAAATCCAAAGCTCTGATCAAAAACAAAATCAATCAGAGTTTGAGAATTTAATGACACTCAAACAGGCATGCTCCTCGGAATACCAAGGAGCGCAAGGTGCGTTCAAAGATTCGATGATTCAC
+
?ABBBBBBFFF5DGFGGGGGAAEFHFGHGHGHHHHHFGFFHHHDEE2AFEGHHHHHHGFHHHHGGEHHHHHGHGHFHHHHHHHHGGFHGHHHGGGGGHHHHGHFHHGHG?FGGHHHGFHHFHAFGGGFGHHHEFGGGGGGHHHHHHHGHHHHHHHHGGGCGHGFHHHHHHCGFGEG?CFGGGGFFHHHFGHGHHHGGGFGCHGGGGGFAFFFGFGFCEFFFFHFFHGFGFFFFGFHGEGGHHHGFHHHHHBGG@HGFF11EHHHFFFFEHGHGFGBG/BCDB1HFG1DF/AGEGEEF2HEHFHHFHHGEEEA11ECGEAGFFGFFFGGEFA1FFFFFFAAAAA
@M02197:105:000000000-AN6RF:1:1102:7875:13204 1:N:0:1
GTCGGAAATTGTTCCTCCGCTTATTGATATGCTTAAGTTCAGCGGGTAGTCTTACTTGATTTGAGATCGAGTTTACAAGTTCTTTTTTACGGAACGAGTTTACCCGCAATCAGCCTTGGTAGTCATTCAACCTTTATGTAAGCTGAAGCAAGAATAATAATCCGTTTGACGGGACTAAATAAATATGCTTTTAGCTCAGAAGAATGTCCAGCTGCACCTGCATTTCAAGCAACCCTTCTCTTTCTGACGAAGGAGTTGGGATTGCTCAAGTCCAATTCTTTACAATAAAGTAGAGATTTGAGATGTTTACAGATACTCAAACAAGCATACTCTCCGGAATGCCAGAGAGTGCAATGTGCGTTCGAAGATTCGATGACTCAC
+
DDDDCDDDFFFFGGGGGGGGGGGHHHHHHHHHHHHHHHGHHHHGGGGGGHHHHHHHHHHHHHHHGHHHHGGGGHHHHHHHHHHHHHHGHHGGGGGGGGGGHHHHHGGGGGHHHHHHHHHHHHHHHHHHHHHHHHHHHGHHHHHHHHHHHHHHHHHHHHGGHHHHHHHGHHHGGHGHHHHHHHHHHHGHHHHHHHHHHHHHHHHHHHHHHHHGGGGGGHGHHHHHHHGHHGGGGHHHHHHHGBHGFGHEHGHHHHGHHHHHGHHEHHHHHGFHHHHHHHHHHGHHHHHHHHHHHHHHHHHHHHHHHHHHGHHHHHHGFHHFFHHHHHFHHGGGGGHHHHHHHHHFHFHHHHHHHHGGGGGGGGGGGGFGGFFFFFFFBBCCC
@M02197:105:000000000-AN6RF:1:1102:20351:13414 1:N:0:1
GTCGGAAATTGTTCCTCCGCTTATTGATATGCTTAAGTTCAGCGGGTAGTCCTACCTGATTTGAGGTCAAATTTGATATGTGAGGTTTGTCCGAAGACCATTGTGAGCGGGCTTTCAAGATCGGCAAGAGACAGCGCAACATGATTATCACACTGACGTCCGAAATGAATGGGGATTCCGCTGATGCATTCAAGAGGAGCCGACTGACGCCAGCACGCTCCAAATCCAAAGCTCTGATCAAAAACAAAATCAATCAGAGTTTGAGAATTTAATGACACTCAAACAGGCATGCTCCTCGGAATACCAAGGAGCGCAAGGTGCGTTCAAAGATTCGATGATTCAC
+
BBBCCCCCFFFFGGGGGGGGGGGHHHHHHHGHHHHHHHHHHHHGGGGGGHHHHHHHHHHHHHHHGHGHHHHHHHHHHHHHHHHHHHHHGHHHGGGGGHHHHHHHHHHHGGGGGHHHHHGHHHHGGGGGHHHHHHHGGGGGHHHHHHHHHGHHHHHHHGGGHHGGHHHHHHHHHGGGHHHHHHGHHHHHHHGHHHHGGGGGGHHGGGGFGFHGGGGGHHFHHHHHHHHHHHGHHHHHHGGGHHHHHHHHHHHHHHHHHHHHHHHHHHHFGHHHHHHHGGHHHHHHHHHHHHGGGGGDHHHHHHHHHHHGGGGGHHHHGGGGHGGGGGGGGGGFFFFFFFCCCCC
@M02197:105:000000000-AN6RF:1:1102:19162:13464 1:N:0:1
GTCGGAAATTGTTCCTCCGCTTATTGATATGCTTAAGTTCAGCGGGTAGTCTTACTTGATTTGAGATCGAGTTCACAAGTTCGGTTAAGAACGAGTTTTCCTGCAATCAGCGTTGGTTGTTCATTCGACCTTTATATTAGCTGAAGCAAAAGTAATAATCCGTTTGGAGGGACTAAATAGATATGCTTTTAGCTCAGAAGAATGTCCAGCTGCACCTGCATTTCAAGCGGCCCTCCTCTTTCTGACGAAGGAGTCGGGATCGCTCAAATCCAATTCTCTTTTGCGCAAGCGCTGGGAGATTTGAGATGTTTACAGATACTCAAACAAGCATACTCTCCGGAATACCAGAGAGTGCAATGTGCGTTCAAAGATTCGATGACTCAC
+
CCCCCCCCFFFFGGGGGGGGGGGHHHGHHHHHHHHHHHHHHHHGGGGGGHHHHHHHHHHHHHHHGHHHGGGHGHHHHHHHHHGGGGGHHHHHGGGGGHHHHHHHHHHHHHHGGGGGFHGFHHHHHHHHGGGHHHHHHHHHHHHHHHHHHHHHHHHHHHHHGGGHHGGHHGGGGHHGHHHHGHHHHHGHHHHHHHHHHHHGHHHHHHHHHHHHHGHHHHHHHHHGGGGGGGGGGHHHHHHHHGHGHHHHHHGGGGGHFGHGGHGFGHHHHHHHEHHGGHHGGGGCHGGGGEFHHHEHHHHHHHHHHHHHHHHHHHHHHHGHHHHHHGHHHHGHGGGGGHHHHHHGHHGFHHHHHHHHHGGGGHGGGGGGGGGGFFFFFFFCCCCC
@M02197:105:000000000-AN6RF:1:1102:19851:13484 1:N:0:1
GTCGGAAATTGTTCCTCCGCTTATTGATATGCTTAAGTTCAGCGGGTAGTCCTACCTGATTTGAGGTCAAACGTCAAGAAAGAAGACGGGCCGTTGGGCGGGTCGACGTGTTAGAGGCGCGAGACCTTCATTCATGCGCTTCAGCGAACGGCGATCATTATCACGCCGAAAGCCTTGTCGCGCAAAGTCGAAAGTCGACCGCAAGCCGATTCATTTAAGGAGAGCCCGAGTCCTGGACGAATCCAAGTCTCCGGCAGCCCCCAACATCCAAGCACCCGCTCGAAGCAAATCGAGAGGGGTTGAGAATTTACTGACACTCAAACAGGCATGCTCCTCGGAACACCGAGGAGCGCAAGGTGCGTTCAAAGATTCGATG
+
AABBBBADFFFFGGGGGGGGGGGHHHHHHHHHHHHHHHHHHHHGGGGGGHHHHHHHHHHHHHHHGHHHHHHHGHFFGEHHGFFGEHHEAEGCGEFEG?FEDC@DGFGC<<<FGFHFFGCG@CCDGGGFHGGHFHFFHFDGDDGG8GC?BB??FFCFFFFFFFFF?BFBFFAAFFF:FFFDFFFFFFFEDEFFDB9BD:DFAGGGGEGGGFBGGFFFGFGEGA9CGDFGCCCBHGDGGFFHFGCDDFF--?CCHFC/GGGGGHHHHD1FBHHGE@GCGGFFGHDBG@FFHFGG?ECGGHHHHHHFGDBHGFGE5GBFCBGFFBEHFHHGHHCGGEFGHHFEB22EFCDGEEA4GGFGEGFGFGGGFFFBFCCABBBB
@M02197:105:000000000-AN6RF:1:1102:20497:13574 1:N:0:1
GTCGGAAATTGTTCCTCCGCTTATTGATATGCTTAAGTTCAGCGGGTAGTCCTACCTGATTTGAGATCGAACGTTCAAAAAGCTGTCTTCACCAAGGAAAGACGTTTATAAGCTCCAGCGAACCTCCGTCACCGAAGGTTACCTGGCAGGCAACCACAAGCGTAAATAGTTATCACACCCGTGACGCCACCAAACACTGGCAGGCTAATTCATTTGAGAGGAGCCGGCTGTGCGCCAGCAAGCCCCCAAGTCCAAGCTCTTCATGGCGAACCACAAGAGTTGAGGTGTTCATGATACTCAAACAGGCATGCCCCTCGGAATAGCCAAGGGGCGCAAGGTGCGTTCAAAGATTCGAT
+
ABBCCCCCFFFFGGGGGGGGGGGHHHHHHHHHHHHHHHHHHHHGGGEGGHHHHHHHHHHHHHHHGFHHHGHHGFHHHHHHHGHFHHHHHHHHHHHHGGFHHHHGGGHHHHHHHHHHHHHGGGGFHHHGHHGGHGGGGGHHHHHHGGHHGGGHHHHGGHFHHGFGGHHHHHHHHHHHHHGGGGGGGGGGHGGHGGGGGHHHHHHHHHHHHGHHHHHHGHHGGGGGGGHHGGGGGGHHGHGHGGGGHHGHHHGCFHHGGHHHHHGGGGGHGHGHHHHHHHHHHHHGHHHGHHHHHHG5EHGHHGHHHFHHGGGGFGGFFHHHHFHHGHHGGGGGFFGGGGGGGFFGFFFFBFFABBA@
@M02197:105:000000000-AN6RF:1:1102:22544:13634 1:N:0:1
GTCGGAAATTGTTCCTCCGCTTATTGATATGCTTAAGTTCAGCGGGTAGTCTTACTTGATTTGAGATCGAGTTTACAAGTTTTAGCTAGTAAAACTTGGTAATCCTGCATCAGTCAGCATATAGCGCATTCGACCTTTATATTAGCTAGAGCAAAAGTAATAATCCGTTTGACGGGACTAAATAAATATGCTTTTAGCTCAGAAGAATGTCCAGCTGCACCTGCATTTCAAGCAACCCGCCTCTTTTTGCAAAGAGTTGGGATTGCTCAAGTCCAATTCTCTTCTCTAGAGAAGAGACTTGAGGTGTTTACTGATACTCAAACAAGCATACTCTCCGGAATACCAGAGAGTGCAATGTGCGTTCAAAGATTCGATGATTCAC
+
AABABBCCFFFFGGGGGGGGGGGHHHGHHHGHHGHHHHHHHHGGGGGGGHHHHHHHHHHHHHHHGHHHHGGHGHHHHHHGHHHHHHHHHHHHHHHHHHGHHHHHFHHHHHHHHHHHHHHHHHHHHGGGGGHGHGGGHHHHHGHGHH:HHHHHHHHHHGHH:HHGHHCCGHGHHGGGGGHHHF9HHHHHHH8HHHHHHHHHHHHHHH:HHHHGHHHHHHHHHHHH8GGGGGGGGGGGGGGHHGGHHHHHHHHHHGHGHHFHHF3HGHHHHHHHHHHHHHHGBHGGEHHHHHHHHHHHHHGHFHGHHHFHHHHHHHHGGHHHGHHGHHHHFFGGGGEHHHHGBHHFHHFHHHHHHHHGEEGHGGGGGGGCGGFFFFFFFBBCBB
@M02197:105:000000000-AN6RF:1:1102:10202:14027 1:N:0:1
GTCGGAAATTGTTCCTCCGCTTATTGATATGCTTAAGTTCAGCGGGTAGTCCTACCTGATTTGAGGTCAAACGTCAAGAAAGAAGACGGGCCGTCGGGCGGGTCGACGTGTTAGAGGCGCGAGACCTTCATTCATGCGCTTCAGCGAACGGCGATCATTATCACGCCGAAAGCCTTGTCGCGCAAAGTCGAAAGTCGACCGCAAGCCGATTCATTTAAGGAGAGCCCGAGTCCTGGACGAATCCAAGTCTCCGGCAGCCCCCAACATCCAAGCACCCGCTCGAGGCAAATCGAGAGGGGTTGAGAATTTACTGACACTCAAACAGGCATGCTCCTCGGAACACCGAGGAGCGCAAGGTGCGTTCAAAGATTCGATGATTCAC
+
CBCCDCCCFFFFGGGGGGGGGGGHHHHHHHHHHHHHHGHHHHHGGGGGGHHHHHHHHHHHHHHHGHHHHHHHGHHGGHHHHHHHHHHGGGGGGGGGGGGGGGGGGGGGCFHGHHHHHGGGGGGGGGHGGGGGGGGGGGGGGGGGGGGGGFFFFFFFFFFFFFFFBFFFFFFFFFFFFFFFFFFFFFFFFFFFFFBFFFFFFFGFGGGGGGGGFGFGGGGGGHGGGGGFHHHGHGFGHGHHGFFFHHGCGGGGHGGGGCCGHFGFFFHGHHFDB/GGGGGGGHEHHHGHHGGHHGGGGHHHHHHHFHHHHHHEHHHHGHHHGHHHHHHHHHGCECFCHFFEFGGGHFGGGGGHHFFGGGFGBBGGGG5GGFFFFFFFFBBBBB
@M02197:105:000000000-AN6RF:1:1102:23344:14098 1:N:0:1
GTCGGAAATTGTTCCTCCGCTTATTGATATGCTTAAGTTCAGCGGGTAGTCTTACTTGATTTGAGATCGAGTTGAACAACACATAAAGTGTCGTAAAATCCTGCATCAGTCAGCAATGAGGACAATTATCCTTTATGTTAGCTGCAGCAATAGTAATAATCCTGTTTGACGAGGACTAAATAGATATGCTTTTAGCTCAGATAAAAGTCCAGCTGCACCTGCATTTCAAGCCGCCCGCCTACCGGTGAAGGTTGTTGGGATAGCTCAAGTCCACCCTCCTTTTGAAAAAACAAGAGGAGGTTGAGGTGTTTACTGATACTCAAACAAGCATGCTCTTCGGAATACCAAAGAGCGCAATATGCGTTCAAAGATTCGATGATTCAC
+
DDDDDCCDFFFFGGGGGGGGGGGHHHHHHHHHHHHHHGHHHHHGGGGGGHHHHHHHHHHHHHHHGHHHHDFGGHHHHHHHHGHHHHHHHHHHGGHHHHHHHHHHHHHGHHHHGHHHHHHHHGHHHHGHHHFHHHHHHHHHFFHHHHHHHGHGFGHHHHHHHHHHHHHGHHGGGGGHHHHHHFFHHHHHHHHHHHHHGHHHGHHHHHHDGHHHGHHHHHHHHHHGHHHHHHHGGGGGHGGFCGGHHHHHHGHHGDGCHHHGBHHHHHHHHHGFEFEHHEGF4DFHGGGHHHHHHHGHGGHHHFFHDHHHHHHGHHFEE5GHHHHHGHHGHHHHHGGGGHHHHFHCHHHHFGFEGHHHGGGCGGGGGGGGGGGCBFFFFFFBABAB
@M02197:105:000000000-AN6RF:1:1102:21706:14112 1:N:0:1
GTCGGAAATTGTTCCTCCGCTTATTGATATGCTTAAGTTCAGCGGGTAGTCCTACCTGATTTGAGGTCAAGTTTGATATGTGAGGTTTGTCCGAAGACCATTGTGAGCGGGCTTTCAAGATCGGCAAGAGACAGCGCAGCATGATTATCACACTGACGTCCGAAATGAATGGGGATTCCGCTGATGCATTCAAGAGGAGCCGACTGACGCCAGCACGCTCCAAATCCAAAGCTCTGATCAAAAACAAAATCAATCAGAGTTTGAGAATTTAATGACACTCAAACAGGCATGCTCCTCGGAATACCAAGGAGCGCAAGGTGCGTTCAAAGATTCGATGACTCAC
+
CCCCCCCDFFFFGGGGGGGGGGGHHHHHHHHHHHHHHHHHHHHGGGGGGHHHHHHHHHGHHHHHGHHHHHHHHHHHHGEHGHGHHFFHEHHHGGGGGHHHHHHHGHFHFFGGGHHHGHHGDGHFGFGGHHGGGHGFGGFCHGHFHHHHHHHHHHFHHCCGHHHHHGHHHHHHFHEDHHHHHGHHFHHHHHHHHHGGGFDGGHHGGGGGGHHGGGFGHHGHHGHHFHFFHHHHGGFFHGCGHHHHFGHHHFHHGDEHHGHHHHHHHHHHHHGHHHHHFGHHHHHHHHHHHHHGGECGGGHGHGFHGFFGGGGGHHHHGGGGHGGGGGGGGGGFFFFFFFBAAAB
@M02197:105:000000000-AN6RF:1:1102:16251:14346 1:N:0:1
GTCGGAAATTGTTCCTCCGCTTATTGATATGCTTAAGTTCAGCGGGTAGTCCTACCTGATTTGAGATCGAACGTTCAAAAAGCTGTCTTCACCAAGGAAAGACGTTTATAAGCTCCAGCGAACCTCCGTCACCGAAGGTTACCTGGCAGGCAACCACAAGCGTAAATAGTTATCACACCCGTGACGCCACCAAACACTGGCGGGCTAATTCATTTGAGAGGAGCCGGCTGTGCGCCAGCAAGCCCCCAAGTCCAAGCTCTTCATGGCGAACCACAAGAGTTGAGGTGTTCATGATACTCAAACAGGCATGCCCCTCGGAATAGCCAAGGGGCGCAAGGTGCGTTCAAAGATTCGATGATTCAC
+
BBBBB@ABFFFFGGGFGGGGGGGHHCHHHHHHHHHHHHHHHHHGGGGGGGHHHHHHHHHHHHHHGHGHGGHGGHHHHHHHHGHHHHHHHHHHHHGGGHHHHHFGFGHHHGHHGHHHHHGGGGGGHHHGGHGGHGGGGGHHHH:HGFHHGGGGHHGGGHHHFGFGDGFHHFHFHGHHHHGGGDDEGGFGGGBFGHGGG:FGGGBCBGFG#9BDB<BFHHGEGC>AEC;FA;A9</BFHEFACCC</GDF33FF3FFE0BF3G?C/AF?FFGAFHHFHHFFHFHFGGFG3HHHHHHHFGHFHFHHHHGGGEECCCCEFGHFHHHHFHHHGGDECHHHHGGCGGGGGGFGGGGFFFFFFFFBBBBB
@M02197:105:000000000-AN6RF:1:1102:5444:14538 1:N:0:1
GTCGGAAATTGTTCCTCCGCTTATTGATATGCTTAAGTTCAGCGGGTAGTCCTACCTGATTTGAGGTCACATTAATGATGATTTATCCAAAGACAGTTGGAAAGCTGAACTGCCCCTCACATTCATAAGCATAGATAGTTATCACACCAATGAGCAAGGTTGTTCTGCTAATGCATTTCAGGGGAGCTGAGCCTTTTGAAAGGCCAGCAAACCCCCACATCCAAACCCCTCTCAAAAAAGATAAGGGTTGATTATATTAATGACACTCAAACAGGCATGCTCCTCGGAATACCAAGGAGCGCAAGGTGCGTTCAAAGATTCGATGATTCAC
+
CBBCCCCCFFFFGGGGGGGGGGGHHHHHHHHHHHHHHHHHHGHGGGGGGHHHHHHHGGHGHHHHGHHHHHHGHHHGHHHHHHHHHHHHHHHHHHHGHHHHHHHHHHHHHHHHHHHGHGGHHHHHHHHHHGHHHHGHHHHGHHHHHHHGHHHHHHHHHHGHHHHHHHHHHHHHHHHHHHHHHGGHHHHHHHHHHHHHHHHHHHHHHHHGHHHHGGHHHGHHGGGGGGGGHGGGGGHHHFHHHGHHGHHHHHHHHGGGBBHHHHHHHGHHGHHGHHFHHHFGGGECHGHFHHHHHHHAECCGHHHHGGGGHFGGGGGGGGGFFFFFFFBBBBB
@M02197:105:000000000-AN6RF:1:1102:12108:14937 1:N:0:1
GTCGGAAATTGTTCCTCCGCTTATTGATATGCTTAAGTTCAGCGGGTAGTCCTACCTGATTTGAGGTCACATTAATAAGAGATTGTCCAAGTTAATGGACTGTTAGAAGCTAAACATGCTTCACCGTCAATAGCGTAGACAGTTATCACACCAATGAGCAGTAAACAAATAGTTTCGCTAATGCATTTTAGGGGAGCTGACCTCAGATTGTATAGAGTCCAGCAAAAATACCCCCCACATCCAACACTCAACTTGCAAAAAGCTGAAGAGGTTGATATATTAATGACACTCAAACAGGCATGCTCCTCGGAATACCAAGGAGCGCAAGGTGCGTTCAAAGATTCGATGATTCAC
+
CCCCCCCCFFFFGGGGGGGGGGGGHHHHHHHHHHHHHHHHHHHGGGGGGHHHGHHHHHHHHHHGGHHHHHHHHHHHHHHHHHHHHHHHHHHHHHHHHHHHHHHHHHHHHHHHHHHHHHHHHHHHHGHGGGHHHHGGGGGHHHHHHHHHHHHGHHHHHHHHHHHHHHHHHHGHHEFHGGGGGHHHHHHHHHHHHGGGGGHGHHHHHHGHHHHHHHHGHHHHHHHHHGHGGGGGGGHHGHHHHHGGGFGHHHHHHGHGHHHHHHHGHHHHHHGHHHHHHHHHHHHHHHHFGHHHHHHHHHHHHGGCGGGFHGHHHHHHHHGGGGGHHHHGGGGHGGGGGGGGGGFFFFFFFBBBAB
@M02197:105:000000000-AN6RF:1:1102:13062:14682 1:N:0:1
GTCGGAAATTGTTCCTCCGCTTATTGATATGCTTAAGTTCAGCGGGTAGTCTTACTTGATTTGAGATCGAGTTGAACAACACATAAAGTGTCGTAGAATCCTGCATCAGTCAGCAATGAGGACAATTATCCTTTATGTTAGCTGCAGCAATAGTAATAATCCTGTTTGACGAGGACTAAATAGATATGCTTTTAGCTCAGATAAAAGTCCAGCTGCACCTGCATTTCAAGCCGCCCGCCTGCCGGTGAAGGTTGTTGGGATAGCTCAAGTCCACCCTCCTTTTGAAAAAACAAGAGGAGGTTGAGGTGTTTACTGATACTCAAACAAGCATGCTCTTCGGAATACCAAAGAGCGCAATATGCGTTCAAAGATTCGATGATT
+
BBBBB?ABFFFFGGGGGGGGGGGFFGFHHHHCGEFHHHHHHHGGGGGGEGFHHHHHFFBHHHFGFHGFEEEHGHHHHHHEAFAGD3GDEGGHGGHGGHHHHGFFHGEHFHDHFGHHHHGHHHHGFHGHHHHHHHFHHHHH?GHHHHFHHHHHHBGHHHHDHH;HHHHBBFGGFFFGFHHGHHHHHHHGHHBGGHFFHHHGHHFDGFD:HHHHFHHHHFHHHHHHHHHHHGHGGGGGC?C</CCHFHHFHEF<FC<1HHG>B1GCB1HHHF@EEEAHHGHHGG@HGGHGBGFBGFHHHFHFEFEHEGBHHFFFFHHGHGAGFHHFHHHHFFHHGE??FFHFGD1FHHFCGA0E0FDGFEEE1GFF3BGGF?BFCFBFAAAAA
@M02197:105:000000000-AN6RF:1:1102:12256:14970 1:N:0:1
GTCGGAAATTGTTCCTCCGCTTATTGATATGCTTAAGTTCAGCGGGTAGTCTTACTTGATTTGAGATCGAGTTGAACAACACATAAAGTGTCGTAAAATCCTGCATCAGTCAGCAATGAGGACAATTATCCTTTATGTTAGCTGCAGCAATAGTAATAATCCTGTTTGACGAGGACTAAATAGATATGCTTTTAGCTCAGATAAAAGTCCAGCTGCACCTGCATTTCAAGCCGCCCGCCTACCGGTGAAGGTTGTTGGGATAGCTCAAGTCCACCCTCCTTTTGAAAAAACAAGAGGAGGTTGAGGTGTTTACTGATACTCAAACAAGCATGCTCTTCGGAATACCAAAGAGCGCAATATGCGTTCAAAGATTCGATGATTCAC
+
1AAA@D1A1DFFGFFGFGEEEGCFGFHGHBFGGGGGHGFHHHHGCEGEEH2FHFGBAFGHDGFBEGGGHGFFF1GHFH0>/F/1D1BG21BFE?>>/GFHHEHHGHHBGHGHHHGHGFFGH1/<0B1GFHHGHHGHFFGHDGFFFGFGHFDFFHHHHHHHH2FDGHHCGGCFFFFB?GGGFFHHHGHHHHHHHHHBGBH/BGGFHHGFFFDGHHFHHHHFFHHHHHFHGHGCGDC@1F/B/GDHG1BHG/?/FACBB0HHHFGFFDGHGCE/?/?F1EGDGF4GGGFHGBFGG2FFGF1F3FG3DFBFHHEHHGHHHHFFFGEFHGFF33HGFEEF?GHHHBGGFFDDHGGGGFFEE?ECEEGFGFFGGGGGBBFFBFFAAA>A
@M02197:105:000000000-AN6RF:1:1102:18453:15168 1:N:0:1
GTCGGAAATTGTTCCTCCGCTTATTGATATGCTTAAGTTCAGCGGGTAGTCTTACTTGATTTGAGATCGAGTTGAACAACACATAAAGTGTCGTAAAATCCTGCATCAGTCAGCAATGAGGACAATTATCCTATATGTTAGCTGCAGCAATAGTAATAATCCTGTTTGACGAGGACTAAATAGATATGCTTTTAGCTCAGATAAAAGTCCAGCTGCACCTGCATTTCAAGCCGCCCGCCTACCGGTGAAGGTTGTTGGGATAGCTCAAGTCCACCCTCCTTTTGAAAAAACAAGAGGAGGTTGAGGTGTTTACTGATACTCAAACAAGCATGCTCTTCGGAATACCAAAGAGCGCAATATGCGTTCAAAGATTC
+
CCCCCCCCFFFFGGGGGGGGGGGHHHHHHHHHHHHHGHHHHHHGGGGGGHHHHHHHHHHHHHHHGHHHGGGHGHHHHHHHHGHHHHHHHHHHGGHHHHHHHHGHHHHHHHHHHHHHHHHHHHHHHHHHHHHH4GHHHHHHGHHHHHHHHHHHHHHHHHHGHHHHHHHHHHGGGGGHHHHHHHHHHHHHHHHHHHHHGHHHHHHHHHHHHHHHHHHHHHHHHHHHGHHHHHHGGGGGGGGFCFGHFFHGHGHHGGEHHHHHGHHHGHHHHHFFECGHGGHGFHHHGGHHHHHHGHGHHHHHHHHHFHHHHGHHHHHHGDEHHGHHHGHHFHHGHEE??HHHHHFGGFHHCGGGGGGGGGGGGGFFFFFFFCCCBA
@M02197:105:000000000-AN6RF:1:1102:28862:15315 1:N:0:1
GTCGGAAATTGTTCCTCCGCTTATTGATATGCTTAAGTTCAGCGGGTAGTCTTACTTGATTTGAGATCGAGTTTACAAGTTTTAGCTAGTAAAACTTGGTAATCCTGCATCAGTCAGCATATAGCGCATTCGACCTTTATATTAGCTAGAGCAAAAGTAATAATCCGTTTGACGGGACTAAATAAATATGCTTTTAGCTCAGAAGAATGTCCAGCTGCACCTGCATTTCAAGCAACCCGCCTCTTTTTGCAAAGAGTTGGGATTGCTCAAGTCCAATTCTCTTCTCTAGAGAAGAGACTTGAGGTGTTTACTGATACTCAAACAAGCATACTCTCCGGAATACCAGAGAGTGCAATGTGCGTTCAAAGATTCGATGATTCAC
+
BBCCCCCCFFFFGGGGGGGGGGGHHHHHHHHHHHHHHFHFHHHGGGGGGGHGHHHHHHHHHHHHGHHHHGGHGHHHGHHGHHHHHHHHHHHHHHHHHHHFGHHHHHHHHHHHHHHHHHHHHHHHHGGGGGHHHGGGHHHHHHHGEG:HGH99HHHHHHHHHHHHHHGFHHGHHGGGFG9HHHGHHHHHHHHHHHHHHGHHH9GHHHHHHHG0GHHH;HHHHHHHHGG:GGGGGGGECGGHHGGEHFGHHHHHHHHGFHHHHHHHEHHHHHGHHHHHHGG3HHGGHHHHGHHFHHHHGGHHHHGHHHGHGHHFGHHHGHHHHHGGHGGHHGECEDGHGBHHHFHHGHHHFHHFHHHGGGGHGGFGGFG?GGFFBFFFFAAAAA
@M02197:105:000000000-AN6RF:1:1102:4731:15297 1:N:0:1
GTCGGAAATTGTTCCTCCGCTTATTGATCTGCTTAAGTTCAGCGGGTAGTCCTACCTGATTTGAGGTCACATTAATAAGAGATTGTCCAAGTTAATGGACTGTTAGAAGCTAAACATGCTTCACCGTCAATAGCGTAGATAGTTATCACACCAATGAGCAGTAAACAAATAGTTTCGCTAATGCATTTTAGGGGAGCTGACCTCAGATTGTATAGAGTCCAGCAAAAAATACCCCCACATCCAACACTCAACTTGCAAAAGCTGAAGAGGTTGATATATTAATGACACTCAAACAGGCATGCTCCTCGGGATACCAAGGAGCGCAAGGTGCGTTCAAAGATTCGATGATTCAC
+
AAAAA@ADFFFF3GFD1FEEEG0FGCHF1AAF1EEGHEFFHGFEAA/EABEFGDGHFHFFGDGF/BGHBG1FGHHHBD@FGHFHHFFFFHBGFGGHGBGFHFGFGHFHFCHHHHHHHFHHHHFGGGFFGFHHFHGGGFFGGGGFGFHHHHHHHHHGDCHHFHHHHHGEBGHFGGGCGDDFGHGHFGDGFFFFGFFEHHHHGFFHFHHGEHHHHHHFHHGHFGF/HHHFFGGGGEFG3HGCHHG@FBF@B@3@DHFHGBGFFFHHHFBCGFD5DG@E5HFGHGFDDB51DF5FFBA33HG1HEAEA2GGGDF53FGF3AB2ECCFHE2EECFGGBBGGBA4GF4FFFFD?BBBA
@M02197:105:000000000-AN6RF:1:1102:23189:15698 1:N:0:1
GTCGGAAATTGTTCCTCCGCTTATTGATATGCTTAAGTTCAGCGGGTAGTCCTACCTGATTTGAGGTCACATTAATAAGAGATTGTCCAAGTTAATGGACTGTTAGAAGCTAAACATGCTTCACCGTCAATAGCGTAGATAGTTATCACACCAATGAGCAGTAAACAAATAGTTTCGCTAATGCATTTTAGGGGAGCTGACCTCAGATTGTATAGAGTCCAGCAAAAAATACCCCCACATCCAACACTCAACTTGCAAAAAGCTGAAGAGGTTGATATATTAATGACACTCAAACAGGCATGCTCCTCGGAATACCAAGGAGCGCAAGGTGCGTTCAAAGATTCGA
+
ABBCCCCCFFFFGGGGGGGGGGGHHHHHHHHHHHHHHHHHHHHGGGGGGHHHHHHHHHHHHHGHGHHHHHHHHHHHHHGHHHHHHHHHHHHHHHHH4FGHHHHHHHHHHHHHHHHHHHHHHHHHHGHGGGGHHHGGGGGHHHHHHHHHHHHHHHHHHHHHHHHHHHHHHHHGHHHHHHHHHHHHHHHHHHHGHHHGHHHHHHHHHHHHHHHHHHHHHHHHHHHHHHHHHGGGGGHHHHHFHGHHHHHHHHHHHFHGHGHHHHHGHHHHHHHHHHHHHHHHFHHGHHGFEHGHHDHHHFHHHHGGGECGFHHHHHHHHFGGGGGHGGGGGGGGGGFFFFFBFA@CBB
@M02197:105:000000000-AN6RF:1:1102:25641:15423 1:N:0:1
GTCGGAAATTGTTCCTCCGCTTATTGATATGCTTAAGTTCAGCGGGTAGTCCTACCTGATTTGAGGTCACATTAATAAGAGATTGTCCAAGTTAATGGACTGTTAGAAGCTAAACATGCTTCACCGTCAATAGCGTAGATAGTTATCACACCAATGAGCAGTAAACAAATAGTTTCGCTAATGCATTTTAGGGGAGCTGACCTCAGATTGTATAGAGTCCAGCAAAAAATACCCCCACATCCAACACTCAACTTGCAAAAAGCTGAAGAGGTTGATATATTAATGACACTCAAACAGGCATGCTCCTCGGAATACCAAGGAGCGCAAGGTGCGTTCAAAGATTCGATGATTCAC
+
BBBBADBBFFBBGGGGGGGGGGGHHGHHHHFHHHGGHHHHHHHGGGGGGHHHFHHHHHHHHHHHGGHHFGGHHFHHHHGHHHHHHHHHHHHHHHHHHGHHHHHHHGHHHGHGHHHHHGHHHHHHHGGGGGHHHGGEEFEHGHHHHHHHHGHGHHHGHHHHHHHHHHGHHHGFFGHHGGGHGHHHHHHHHHHHGGHGGGHHHFHFHHHGHHHHHHCHHHHHHHHGHGHHGGGGGGGGFGHHHGDB1FB2FFF1HGHGGEHFGBGD1FHHHHGD2FFF2D2FDB2HGF1GEGF1BEBFF1FGGA?EE/GFGB2BDACGB1EAA0CGGGFCGGGGAGGGGBGE1BFF3FFFFAA>>1
@M02197:105:000000000-AN6RF:1:1102:7595:15732 1:N:0:1
GTCGGAAATTGTTCCTCCGCTTATTGATATGCGCTTGGTTACTTCCTCTAAATGACCAAGATCCTCCGCTTATTGATATGCTTAAGTTCAGCGGGTAGTCCTACCTGATTTGAGATCGAACGTTCAAAAAGCTGTCTTCACCAAGGAAAGACGTTTATAAGCTCCAGCGAACCTCCGTCACCGAAGGTTACCTGGCAGGCAACCACAAGCGTAAATAGTTATCACACCCGTGACGCCACCAAACACTGGCAGGCTAATTCATTTGAGAGGAGCCGGCTGTGCGCCAGCAAGCCCCCAAGTCCAAGCTCTTCATGGCGAACCACAAGAGTTGAGGTGTTCATGATACTCAAACAGGCATGCCCCTCGGAATAGCCAAGGGGCGCAAGGTGCGTTCAAAGATTCGATGATTCAC
+
BBBBBBADFFFDGGGGGGGGGGDHHHHGHHGFFGGGGGHHHHHHHGHHHGHHHGHFHHHHHHEGHHHGGFGGHHHHHHGGHHGHHHHHHHFHEGGGEFHHHHGHHHHCHHHHGGHHHHGHGGHHHHGHHHGHHHFHHHGHHGHHHEGFHHHHGFFHHHHHHGHHHFHHGGGGGHHHGHHGGHGGGGGGG;FHGGHGGGGGGGGFFGGGGGGFDDBFGFFFGEAFFFGGGFDDFFBFC.EHGC00CBGC..CCCBBGDDGBHHGGG</C<<<CCCCAHCGGGGGGBHH?GGC?CC1?C?F??EHHGHFHGHHFEEEEGEBEFGGDFGFB33G3EHHGD4HFGF5@5EGFEFGGDHGGFEEA0CGGEHHGHGBHHF2HEECGECFFFGGGGHGGFDGFBFBGBFFBFBFA?AAA
@M02197:105:000000000-AN6RF:1:1102:10251:15770 1:N:0:1
GTCGGAAATTGTTCCTCCGCTTATTGATATGCTTAAGTTCAGCGGGTAGTCCTACCTGATTTGAGGTCACATTAATAAGAGATTGTCCAAGTTAATGGACTGTTAGAAGCTAAACATGCTTCACCGTCAATAGCGTAGATAGTTATCACACCAATGAGCAGTAAACAAATAGTTTCGCTAATGCATTTTAGGGGAGCTGACCTCAGATTGTATAGAGTCCAGCAAAAAATACCCCCACATCCGACACTCAACTTGCAAAAAGCTGAAGAGGTTGATATATTAATGACACTCAAACAGGCATGCTCCTCGGAATACCAAGGAGCGCAAGGTGCGTTCAAAGATTCGATGATTCAC
+
AAABBCCCFFFFGGGGGGGGGGGHHHHHGHGHHHHHHHHHHHHGGGGGGHHHHHHHHGHHHHHHGHHHHHHHHHHHHHHHHHHGHHHHHHHHHHHHHGHHHHHHHHHGHHHHHHHHHHHHHHHHHGHGGGHHHHGGGGGHHHHHHHHHHHHGHHHHHHHHHHHHHHHHHHHHGHHHGHHHHHHHHHHHHHHHHHHHGHHHHHHHHHHHHHHHHHHGHHHHHHHHHHHHHGGGGGHHGGGGGGHFHHHHHFHHGHHGHHHHHHHHHHHHHHHHHFHFHHHHHHHHHHHGGHHHHFHHHHHHEHGGGGGHHHGHGHHHHCGGGGGHCHFGGGGHGGGGGGGGGGFFFFFFFCCBAB
@M02197:105:000000000-AN6RF:1:1102:17434:15788 1:N:0:1
GTCGGAAATTGTTCCTCCGCTTATTGATATGCTTAAGTTCAGCGGGTAGTCCTACCTGATTTGAGGTCACATTAATGATGATTTGTCCAAAGACAGTTGGAAAGCTGAACTGCCCCTCACATTCATAAGCGTAGATAGTTATCACACCAATGAGCAAGGTTGTTCTGCTAATGCATTTCAGGGGAGCTGAGCCTTTTGAAAGGCCAGCAAACCCCCACATCCAAACCCCTCTCAAAAAAGATAAGGGTTGATTATATTAATGACACTCAAACAGGCATGCTCCTCGGAATACCAAGGAGCGCAAGGTGCGTTCAAAGATTCGATGATTCAC
+
CCCCDCCCFFFFGGGGGGGGGGGHHHHHHHHHHHHHHHHHHHHGGGGGGHHHHHHHHHHHHHHHGHHHHHHHHHHHHHHHHHHHHHHHHHHHHHHHHHHHHHHHHHHHHHHHHHHGHGHHHHHHHHHHHHGGGGGHHHHHHHHHHHHHHHHHHHHHHHHHHHHHHHHHHHHHHHHHHHHHHHHHHHHHHHHHHHHHHHHHHHHHHHHGHHHHGGHHHHHGGGGFGGGGGGGGGGGHHHHHHHHHGHHHHHGHHHHHHHHGHHHGFGHHHGHHHHHHHHGGGGGGGGHHHHGHHHHGGGGGHHHHGGGGHGGGGGGGGGGFFFFFFFBBCCB
@M02197:105:000000000-AN6RF:1:1102:13733:15775 1:N:0:1
GTCGGAAATTGTTCCTCCGCTTATTGATATGCTTAAGTTCAGCGGGTAGTCCTACCTGATTTGAGATCGAACGTTCAAAAAGCTGTCTTCACCAAGGAAAGACGTTTATAAGCTCCAGCGAACCTCCGTCACCGAAGGTTACCTGGCAGGCAACCACAAACGTAAATAGTTATCACACCCGTGACGCCACCAAACACTGGCAGGCTAATTCATTTGAGAGGAGCCGGCTGTGCGCCAGCAAGCCCCCAAGTCCAAGCTCTTCATGGCGAACCACAAGAGTTGAGGTGTTCATGATACTCAAACAGGCATGCCCCTCGGAATAGCCAAGGGGCGCAAGGTGCGTTCAAAGATTCGATGACTCAC
+
AAABBBBBFFFFGGGGGGGGGGGHFGFGGFHHGHHHHGFHHHHGGGEEGHHGHGHHGHHHGHFHGHHHGGHHGFGHHFGFHGGBGGHHHHHHHHHHGHHHFHHGFGHHHHHFHHHHHHHGGEGGHHHGFHGGHGFFGGGFGHGHHHHHGFFHHHGEGFFHHGFGHFHHHHGHHHHHHHGGGGGGGGGGGGHHHGGGGGHHHHHHHGHGHFHHHHHHHGHGGGGGFHHHGGGGGGGHHHGHGCGGGGFHHGBGHHHHHHHHHHGEFGEGGHGHHHGHHHHHHHHGHHHHHHEHHHHGGGHHHGHHHHHHGGGGGGGHHFHFGFHHGHHGGGGGHGGHGGGGFGGCGGGGCGGCFFFFD5BBAAB
@M02197:105:000000000-AN6RF:1:1102:5442:16013 1:N:0:1
GTCGGAAATTGTTCCTCCGCTTATTGATATGCTTAAGTTCAGCGGGTAGTCCTACCTGATTTGAGGTCAAACGTCAAGAAAGAAGACGGGCCGTTGGGCGGGTCGACGTGTTAGAGGCGCGAGACCTTCATTCATGCGCTTCAGCGAACGGCGATCATTATCACGCCGAAAGCCTTGTCGCGCAAAGTCGAAAGTCGACCGCAAGCCGATTCATTTAAGGAGAGCCCGAGTCCTGGACGAATCCAAGTCTCCGGCAGCCCCCAACATCCAAGCACCCGCTCGAAGCAAATCGAGAGGGGTTGAGAATCTACAGACACTCAAACAGGCATGCTCCTCGGAACACCGAGGAGCGCAAGGTGCGTTCAAAGATTCGATGATTCAC
+
BABCCCBBFFFFGGGGGGGGGGGHHHHHHHHHHHHGHHHHHGHGGGGGGHHHHGHHHHHHHHHHGHHHHHHHGHHGGHHHHHHHHHHGGGGGGGGGHGHGGGGGGGGGCEHHHHHFGGGGGGGGGGHHHHHGHHHHHGGGGFGGGGGGGAGGFFFFFFFFFFFFFFFFFFFFFFFFFFFFFFFFFFFEFFFFFFFFFFFFFGGGGGGGGGFGFGGGGGGGGHFGGGGFHHHHGGGGHGHHHHHHFHFGD?GGHGGGGGGGHHHHHHGGHGHGGGGGGGHHGGGHHHGDFGGHFGGGGHHGHHHHHHHHHHHGHHGFGHHHHHHHHGGFHGGGGGGGHHGGGGGGHHEGGGGHGHGGGGGGGGGGGGGGGGFFFFFFFAAA>A
@M02197:105:000000000-AN6RF:1:1102:3368:15862 1:N:0:1
GTCGGAAATTGTTCCTCCGCTTATTGATATGCTTAAGTTCAGCGGGTAGTCCTACCTGATTTGAGGTCAAACGTCAAGAAAGAAGACGGGCCGTTGGGCGGGTCGACGTGTTAGAGGCGCGAGACCTTCATTCATGCGCTTCAGCGAACGGCGATCGTTATCACGCCGAAAGCCTTGTCGCGCAAAGTCGAAAGTCGACCGCAAGCCGATTCATTTAAGGAGAGCCCGAGTCCTGGACGAATCCAAGTCTCCGGCAGCCCCCAACATCCAAGCACCCGCTCGAAGCAAATCGAGAGGGGTTGAGAATTTACTGACACTCAAACAGGCATGCTCCTCGGAACACCGTGGAGCGCAAGGTGCGTTCAAAGATTCGATGATTCAC
+
BAABABBBFFFFGGGGGGGGGGGHHGHGHGHHHGHHFHHFHCFGGCGEGHFHHHHEHHGHHHHHGHHHHHHHGGHFGHHHHHHHHHHGGGGGGFGGHGHF@CFCCGGGCGHHHHGHEFGGGGFGGGHHHHFHFHHHHGGGGGFBFGGGGGGGFFF8FBFFFFFFFFFFFFFAFFFFFFFFEAFFFAFBFDFFFFFFF9CBGBCEDFFFGGGGFFFFFGFFFFECFFFFGFFFHFEFHEDDDG0DD0CGCDCGGGGCF@??HHHHHHFGFGDGC@GGGGGHCHHHGHFFG3GG2GGF1?2FHFHG@EGD5FGDEHFHGHGHDEFHGBFGCHFE001?GAEEGEGECEEEE?EGG4CGEE?FFGGGGGGGGGFFFFFFFBAAAA
@M02197:105:000000000-AN6RF:1:1102:15674:16140 1:N:0:1
GTCGGAAATTGTTCCTCCGCTTATTGATATGCTTAAGTTCAGCGGGTAATCCTACCTGATTTCAGATCAAAATTTGAAAGAAGAGACAAGTCTCTTCAAAAATTCTGTATATCAAGACTGTTAGATTCTAAGCAAAAAAAGCCGGTGATTTCAACATTACTGCCGAAACTTATTAGGCCAACATTGCTGTTAAAACAAATCAACAGTGCAAGAACTCCATTTTAGAAGGGCTGATTGACACCAGCGCATCCCAAGTCCACTCTTACAAAACAATAAAGTTGTAGTAGTGAGGTGTTCATGATACTGAAACAGGCATACTCTACGGAATACCATAGAGTGCAATGTGCGTTCAAAGATTCGATGATTCAC
+
BCBBCCCCFFFFGGGGGGFGEGGHHHHHFHHGHHHHHHHHHHHG?EGGHHHHHHHHHHHGHHGHHHEFHGHHHFGHHHFFHHGFHHHHHEHHHHHHGHHHGHHHGFHFFHFFHHHHHGHHHHHHFHHGHHHHGHHFHHGGGHHGHFFFHHHHHHHHHHHHHHHHHGHGHHHHGGHFFHHGHGGHHHHHHHHHHHHHHHGHHHGHHHHHHHGHHHGGGHFHGHGHHHHGFFFGHHGHHHHFGGGG?HFHHHGHHHFHEF4B@BEHFHHHHFHHHHHHHHFFHHHHHHEGHHGGHHHHHHHHHHHGHHHHFHHHHHGFAHEGHGGHHGCGGCHHFEF3A5GFHGECGGHGGGGGFGGGGFCFBBFFBBBBB
@M02197:105:000000000-AN6RF:1:1102:21059:16132 1:N:0:1
GTCGGAAATTGTTCCTCCGCTTATTGATATGCTTAAGTTCAGCGGGTAGTCCTACCTGATTTGAGATCGAACGTTCAAAAAGCTGTCTTCACCAAGGAAAGACGTTTATAAGCTCCAGCGAACCTCCGTCACCGAAGGTTACCTGGCAGGCAACCACAAGCGTAAATAGTTATCACACCCGTGACGCCACCAAACACTGGCAGGCTAATTCATTTGAGAGGAGCCGGCTGTGCGCCAGCAAGCCCCCAAGTCCAAGCTCTTCATGGCGAACCACAAGAGTTGAGGTGTTCATGATACTCAAACAGGCATGCCCCTCGGAATAGCCAAGGGGCGCAAGGTGCGTTCAAAGATTCGATGATTCAC
+
CCCCCCCCFFFFGGGGGGGGGGGHHHHHHHHHHHHHHHHHGHHGGGGGGHHHHHHHHHHHHHHHGHHHHGHHGHHHHHHHHGHHHHHHHHHHHHHHGHHHHHHGGGHHHHHGHHHHHHHGGGGGHHHGHHGGHGGGGGHHHHHHHGHHGGGHHHHGGHHHHGGGGHHHHHHHHHHHGHGGGDEGGGGGGGHHHHHGGGGGHHHHHHHHHHGFFFHHHHGGGGFGFHHHFFFGGGGGHHGHGGGDFHHFHHGGHHFHHGHFHHGGGGGGF?GGFHHHHHHFHHHGHHHHFHGHHEGHGHHHHHHHHFHHGGECGGEFHHGHHHBG2HCGGFCCGFHHGGGGGGGGGGGGEF44FFBFFFBBBBB
@M02197:105:000000000-AN6RF:1:1102:3463:16391 1:N:0:1
GTCGGAAATTGTTCCTCCGCTTATTGATATGCTTAAGTTCAGCGGGTAGTCCTACCTGATTTGAGGTCACATTAATAAGAGATTGTCCAAGTTAATGGACTGTTAGAAGCTAAACATGCTTCACCGTCAATAGCGTAGATAGTTATCACACCAATGAGCAGTAAACAAATAGTTTCGCTAATGCATTTTAGGGGAGCTGACCTCAGATTGTATAGAGTCCAGCAAAAAATACCCCCACATCCAACACTCAACTTGCAAAAAGCTGAAGAGGTTGATATATTAATGACACTCAAACAGGCATGCTCCTCGGAACACCGAGGAGCGCAAGGTGCGTTCAAAGATTCGATGATTCAC
+
3AAAADBBFBFFGGGGGGGGGGGHHGHHFHCHHHHHHGHHGHHGGGGCEHHGHHHHHHFHHHHFGGHGHGHHHHHHHHHHHHGHHHHHHHHHHHGHHFFHHHHHHHHHHFHHHGHFHFFHHHGFHGGGGGHHHHGGGGGHHGGGHHHHHHHFHGHGHHHHGGHHHHHHHHHHFGGFGGHGGHHGHHGGHHHEGGAHGGHHGHHHHHHGHHHHHHHHGFHHHGHHFFHFFGGGGFD@?GGBHHHHGFHHHGHGGHHEFFHHGHFHHHFCGHCHHHHGGF5FDHGF@FBGFHHGEGGEFGHHHHGGGFAEG5EEEGE2CB2E2GGGBHHGGGGHGGGDGGDEGFFFFFFFFA@AAA
@M02197:105:000000000-AN6RF:1:1102:5240:16397 1:N:0:1
GTCGGAAATTGTTCCTCCGCTTATTGATATGCTTAAGTTCAGCGGGTAGTCCTACCTGATTTGAGGTCGAATTTGATATGTGAGGTTTGTCCGAAGACCATTGTGAGCGGGCTTTCAAGATCGGCAAGAGACAGCGCAACATGATTATCACACTGACGTCCGAAATGAATGGGGATTCCGCTGATGCATTCAAGAGGAGCCGACTGACGCCAGCACGCTCCAAATCCAAAGCTCTGATCAAAAACAAAATCTATCAGAGTTTGAGAATTTAATGACACTCAAACAGGCATGCTCCTCGGAATACCAAGGAGCGCAAGGTGCGTTCAAAGATTCGATGATTCAC
+
CCBCDDCDFFFFGGGGGGGGGGGHHHHHHHHHHHHHHHHHHHHGGGGGGHHHHHHHHHHHHHHHGHHHGGGHHHGHHHHHHHGHHHHHGHHHGGGGGHHHHHHHHHHHGGGGGHHHGHHHHHHGGGGGGGHHHHHGGGGGHHHHHHHHHHHHHGHHHGGGHHHGHHHHHHHHHHGGGHHHHGHHHGHHGHHHGHHGGGGGGHGGGGGGGHHGGGFGHFFGHHHFHFHHGHFFHHHGHGGGHHFFHHHHHHGHHHHHHHHHGGGHHHHEFFGHHHHFHGHHFFAHGFGHHHHGGGGGHHHHHHHHGHGEE2EEHHHGCFGGHGGGGGGGGGGFFFFFFFCBBAA
@M02197:105:000000000-AN6RF:1:1102:5322:16467 1:N:0:1
GTCGGAAATTGTTCCTCCGCTTATTGATATGCTTAAGTTCAGCGGGTAGTCCTACCTGATTTGAGGTCAAACGTCAAGAAAGAAGACGGGCCGTTGGGCAGGTCGACGTGTTAGAGGCGCGAGACCTTCACTCATGCGCTTCAGCGAACGGCGATCATTATCACGCCGAAAGCCTTGTCGCGCAAAGTCGAAAGTCGACCGCAAGCCGATTCATTTAAGGAGAGCCCGAGTCCTGGACGAATCCAAGTCTCCGGCAGCCCCCAACATCCAAGCACCCGCTCGAAGCAAATCGAGAGGGGTTGAGAATTTACTGACACTCAAACAGGCATGCTCCTCGGAACACCGAGGAGCGCAAGGTGCGTTCAAAGATTCGATGATTCAC
+
?AAAADADFFFDGGGGBGGGGCGHHHHHHHHHHHHHGHHHGHHGGGGGGHHHHHHGHHHHHHHGGHHHHHHHGHHFEHHGHHHHHHH??ECEGGGDHGGFGE0FEEEGGDHHHHFB2EGCFGG@?E1GHFHFGGFHHGD-<AHBGGG-@DEFG;BEDGGGFGGGGEECGFA.;.B:/FFFFFFFFFF5FBFF:99B;9FFAGFGBBFGGFFFBFBBFFFFFEEDE.FCCC.FFFFBG.FFFG0DDDF-C?GGHGGGA/@@/GGFEGCE1FHD@EGGEAHGEHHGHFFFEHEFBDGGGHHHEHHHHHHHHHHGGGEHGFGFEFAF33BHHFE?CCEEGDEEGGEEB3?FE2AB5HG?EEA4GFGGFGGEFF4FFFFFFAAAAA
@M02197:105:000000000-AN6RF:1:1102:7718:16520 1:N:0:1
GTCGGAAATTGTTCCTCCGCTTATTGATATGCTTAAGTTCAGCGGGTAGTCTTACTTGATTTGAGATCGAGTTGAACAACACATAAAGTGTCGTAAAATCCTGCATCAGTCAGCAATGAGGACAATTATCCTTTATGTTAGCTGCAGCAATAGTAATAATCCTGTTTGACGAGGACTAAATAGATATGCTTTTAGCTCAGATAAAAGTCCAGCTGCACCTGCATTTCAAGCCGCCCGCCTACCGGTGAAGGTTGTTGGGATAGCTCAAGTCCACCCTCCTTTTGAAAAAACAAGAGGAGGTTGAGGTGTTTACTGATACTCAAACAAGCATGCTCTTCGGAATACCAAAGAGCGCAATATGCGTTCAAAGATTCGATGATTCAC
+
BABBBBBBFFFFGFGGGGGGGGGHHHHHHGFHFHHHHHGHHHHGGGFGGHHHHHHHHHHHGHHHGGHHHGGFGFHHHHHHHGGHHHHHHGHHGGHHHHHHGHHHGHHHGHHGHHHGHHHHHBGHHHHHHGHHHHHHHHHHGGHFHEGFFFHHHHHHHGFHHHHHHHHHHHGGGGFHFHHFHHGHHHHHGHHHHHHHHGHHFGGHHHHHHHHGHHHHGHHHHGHHHHHGHHGGGGGGHGGGGCGHHHHGHGHEFFBGHGHFHHHHFHHHHGE?>CEEFGGEFHHHEGHHHHFHHHHHHHGHHHFHGHHHHHFHHHHHHFFHGHHHHHHGFHHHHGGGGGGHFGBCHHFHGGGGFFGHHGGGGCGGGGFFGCGGFFFFFFFBBBBB
@M02197:105:000000000-AN6RF:1:1102:15197:16533 1:N:0:1
GTCGGAAATTGTTCCTCCGCTTATTGATATGCTTAAGTTCAGCGGGTAGTCTTACTTGATTTGAGATCGAGTTGAACAACACATAAAGTGTCGTAAAATCCTGCATCAGTCAGCAATGAGGACAATTATCCTTTATGTTAGCTGCAGCAATAGTAATAATCCTGTTTGACGAGGACTAAATAGATATGCTTTTAGCTCAGATAAAAGTCCAGCTGCACCTGCATTTCAAGCCGCCCGCCTACCGGTGAAGGTTGTTGGGATAGCTCAAGTCCACCCTCCTTTTGAAAAAACAAGAGGAGGTTGAGGTGTTTACTGATACTCAAACAAGCATGCTCTTCGGAATACCAAAGAGCGCAATATGCGTTCAAAGATTCGATG
+
BCCBBCCCFFFFGGGGGGGGGGGHHHGHHHGHHHHHHGHHHHHCGGEEGHHHHHHGHHHHHHHHGHHHGGGGFHHHHGHHHGHHHHGHFGHHGEAGGFHHHHHHHHHHHHHHHHHGHHHHHGHHHHHHHHHHHHHGHHHHDGHHFHHHHHHHHHHHHHHHHHGHFGHHHHGGGFGHHHHFHGHGHHHHHHHHHHHHGHHHHHHHHHHHHHHFHHGHHHHHHHHHHHGHHHGGGGCGBE?CGGFHHFHFHGHHGGHHEHFHGFGCEHHHGAGFCGGEHGHHHFHHGGHFHHGGHHGHHHGHHFHGGHHHGHFHHHFHGFFHHGHEHGHHGHHHHEA?ECGFFHHCGHHHHGGGGHHHGEGGGGGGGGFFFACCFAA1AA
@M02197:105:000000000-AN6RF:1:1102:11890:16637 1:N:0:1
GTCGGAAATTGTTCCTCCGCTTATTGATATGCTTAAGTTCAGCGGGTAGTCTTACTTGATTTGAGATCGAGTTGAACAACACATAAAGTGTCGTAAAATCCTGCATCAGTCAGCAATGAGGACAATTATCCTTTATGTTAGCTGCAGCAATAGTAATAATCCTGTTTGACGAGGACTAAATAGATATGCTTTTAGCTCAGATAAAAGTCCAGCTGCACCTGCATTTCAAGCCGCCCGCCTACCGGTGAAGGTTGTTGGGATAGCTCAAGTCCACCCTCCTTTTGAAAAAACAAGAGGAGGTTGAGGTGTTTACTGATACTCAAACAAGCATGCTCTTCGGAATACCAAAGAGCGCAATATGCGTTCAAAGATTCGATGATTCAC
+
BBBBCCCCFFFFGGGGGGGGGGGHHHGHHHHHHHHHHHHHHHHGGGGGGHHHHHHHHHGHHHHHGHHHHEGHGHHHHHHHHGHHHHHHHHHHGGHHHHHHHHHHHHHHHHHHHHHHHHHHHHGHHHHHHHHHHHHHHHHGGHHHHHHHHHHHHHHHHHHHHHGHHHHHGHGGGGGHHHHFGHHHHHHHHHHHHHHHHHHHHHHHHHHHGHHHGGHHGHHHHHHHHHHHGGGGGGGGHGGGGGGHHGHHHGFFGFHHHHHHHHHFGHHHHHGGGGGHGGGHHHHHGGGHHHHHHHHEHHHHHHHHGHHHHHHGHHHHHHGHHHHGHFHHHHHHHGGGGHHHHGHHGHHHHECGGHCHHGGGGHGGGGGGFGGCFFFFFFBCCCCC
@M02197:105:000000000-AN6RF:1:1102:2005:16555 1:N:0:1
GTCGGAAATTGTTCCTCCGCTTATTGATATGCTTAAGTTCAGCGGGTAGTCCTACCTGATTTGAGATCGAACGTTCAAAAAGCTGTCTTCACCAAGGCAAGACGTTTATAAGCTCCAGCGAACCTCCGTCACCGAAGGTTACCTGGCAGGCAACCACAAGCGCAAATAGTTATCACACCCGTGACGCCACCAAACACTGGCAGGCTAATTCATTTGATAGGAGCCGGCTGTGCGCCAGCAAGGCCCCAAGTCCAAGCTCTTCATGGCGAACCACAAGAGTTGAGGTGTTCATGATACTCAAACAGGCATGCCCCTCGGAATAGCCAAGGGGCGCAAGGTGCGTTCAAAGATTCGATGGTTCAC
+
AAAA@?A@FB1DF3331A1EFFGFFHB3DGHFBHHCHHFBA2F0EGC/FFFFE21AAFGHFGGHG/DAF/F>/FGHGGHHAFAG1BFD2@DG11F0?/BE/>C>??0F1BFD>>1FEFEEGG?B00?<<FEAGAC?/FBFB11BFGEFCCCHEHGEEHHFEFGG9A90;;CC;GGGGABEC.?;EBEGGGGGGEEFGB0FEGG??ABFBG<0HGGFBGFFFFA@<@/G?C@FBA@F1F@1?</</F1EHHHEF1HFGFB1BFGGGE/GAC?FDHFHHFEHG>>/GEHFGFEHBGDBFBGHGDFFHFF0EEEA//AA222BG1G1GF/CE00A1110?A00GBBCGFFG1GGBAFF>>11AAA>
@M02197:105:000000000-AN6RF:1:1102:14636:16427 1:N:0:1
GTCGGAAATTGTTCCTCCGCTTATTGATATGCTTAAGTTCAGCGGGTAGTCCTACCTGATTTGAGGTCAAACGTCAAGAAAGAAGACGGGCCGTTGGGCGGGTCGACGTGTTAGAGGCGCGAGACCTTCATTCATGCGCTTCAGCGAACGGCGATCATTATCACGCCGAAAGCCTTGTCGCGCAAAGTCGAAAGTCGACCGCAAGCCGATTCATTTAAGGAGAGCCCGAGTCCTGGACGAATCCAAGTCTCCGGCAGCCCCCAACATCCAAGCACCCGCTCGAAGCAAATCGAGAGGGGTTGAGAATTTACTGACACTCAAACAGGCATGCTCCTCGGAACACCGAGGAGCGCAAGGTGCGTTCAAAGATTCGATGACTTAC
+
BABBBBBDFFFFGGGGGGGGGGGHHHHHGHHHHHHHHHHHHHHGGGGGFHHHHHHHHHGHHHHHGHHHHHHHGFHGGGHHHHGHHHHGGGGGGCGGEGHGGGCDGGGGGGHH1GHFGDGGGGGGGGHHHHHHHHHGGGGGGGGGGGFGFGGGFFFFFFFFFFFFFFFFFFFFFFFFFFFFFFFFFFFFFFFEFFBFFFFAFFFGGGFGFGFFFGGGGGGFFEGGGGFFFGHHHGGGHGGEHHHBHHGGGCCGHFE@CCCCHHHHFGHGHHHDDEGGGGHHGHGHHFEHG3GGCGF?GHHHHGBHGHG@5BGDD5HFGHFHGGEHHHFFGHEGEGGGHGGGGEEAHHDECGEGFFBEGGEHF5GGGFFGGGFFFFDF@>333A
@M02197:105:000000000-AN6RF:1:1102:28584:16764 1:N:0:1
GTCGGAAATTGTTCCTCCGCTTATTGATATGCTTAAGTTCAGCGGGTAGTCCTACCTGATTTGAGGTCACATTAATAAGAGATTGTCCAAGTTAATGGACTGTTAGAAGCTAAACATGCTTCACCGTCAATAGCGTAGATAGTTATCACGCCAATGAGCAGTAAACAAATAGTTTCGCTAATGCATTTTAGGGGAGCTGACCTCAGATTGTATAGAGTCCAGCAAAAAATACCCCCACATCCAACACTCAACTTGCAAAAAGCTGAAGAGGTTGATATATTAATGACGCTCAAACAGGCATGCTCCTCGGAATACCAAGGAGCGCAAGGTGCGTTCAAAGATTCGATGATTCAC
+
CCCCCCCDFFFFGGGGGGGGGGGHHHHHHGHHHHHGHGGHHHHGGGGGGHHHHHHHHHHHHHGHGHHHHHGHHHHHHFHGHHHHHHHHHHGHHHHHHHHHHHHHHHHHHHHHHHHHHHHHHHHHGGHGGGHHHHGGGGGHHHHHHHHHHGHGGGHHHHHHHHHHHHHHHHHHGHHHGGHHHHHHHHHHHHHHHHHHHHHHHHHHHHHGHHGHHHHHHHHHHHGGHHHHHGGGGGHHGGHHHHHHFFHHHFHHHHHGHHHHGHHHHHHHHHGGHHHGHHHHHHHGGGGHGHGGHGHHHHHHHHGGGGGFEGFFGHHHHHGGGGGHHHFGGGFFGGFGFEFCGGFFFFFFFBBAAA
@M02197:105:000000000-AN6RF:1:1102:29325:16805 1:N:0:1
GTCGGAAATTGTTCCTCCGCTTATTGATATGCTTAAGTTCAGCGGGTAGTCCTACCTGATTTGAGGTCAAATTTGATATGTGAGGTTTGTCCGAAGACCATTGTGAGCGGGCTTTCAAGATCGGCAAGAGACAGCGCAACATGATTATCACACTGACGTCCGAAATGAATGGGGATTCCGCTGATGCATTCAAGAGGAGCCGACTGACGCCAGCACGCTCCAAATCCAAAGCTCTGATCAAAAACAAAATCAATCAGAGTTTGAGAATTTAATGACACTCAAACAGGCATGCTCCTCGGAATACCAAGGAGCGCAAGGTGCGTTCAAAGATTCGATGACTCAC
+
ABBBBA3DFFFFGBGGBFFCGGGFGFFFGFGFHFF5DHHGCHBECCCEGHGFBFGGFFEFHHHFEFGGGGHHHGGGHHGGHHHGHHGHGHHHG?EEGGHGHHGHHHHEEGGFGEHHGFFFHFHGFCGGHHHGHHGGGGFFFHHHHGGHHGGHFGHHGFGGGHHGHHHHFHFGHGGGHGGHGHGHGFFHGGGGGGGGEGGFGGHGGGGGGGHGFFFFBBFFFFHGFGHGHGFFGHFEHFGGHHGHHHGHHFFFF4HHFFB3FEGGFGHGGBHGGFFBAFEGGHHFHFEEEE1CCCECFFBGFB3GGGGGCGGGFGCFE2CFFGGGGGCGEFBBFFFBFBA?@@?
@M02197:105:000000000-AN6RF:1:1102:8096:16796 1:N:0:1
GTCGGAAATTGTTCCTCCGCTTATTGATATGCTTAAGTTCAGCGGGTAGTCTTACTTGATTTGAGATCGAGTTTACAAGTTCTTTTTTACGGAACGAGTTTACCTGCAATCAGCCTTGGTAGTCATTCAACCTTTATGTAAGCTGAAGCAAGAATAATAATCCGTTTGACGGGACTAAATAAATATGCTTTTAGCTCAGAAGAATGTCCAGCTGCACCTGCATTTCAAGCAACCCTTCTCTTTCTGACGAAGGAGTTGGGATTGCTCAAGTCCAATTCTTTACAATAAAGTAGAGATTTGAGATGTTTACAGATACTCAAACAAGCATACTCTCCGGAATACCAGAGAGTGCAATGTGCGTTCAAAGATTCGATGATTCAC
+
CCCCCCCBFFFFGGGGGGGGGGGHHHHHHHGHHHHGHHHHHHHGGGGGGHHHHHHHHHHHHHHHGHHHGGGGFHHHHHHFHHHHHHHGHHGGGGGGGGFGHHHHHHHHHHHHHHHHHHHHHHHHHHHHHHHHHHHHHHHHHGHHHHHHHHHHHHHHHHHHHHGHHHHGHHHHHHGHHHHHHHHHHHHGHHHHHHHHHHHHHHHHHHHHHHHHHHHHHHGGHHHGHHHGGGHHGGGHHHGHHHGGEGHHHHHHHHGHHGHHHHFHGGEHGHHGHHHGFFHGHGHHHHHHHGHGHHHHHGHFHHHHHHHHHHHHHHHGHHHHHHHHGHHGGGGGGGHHHHHHHHHHHFGHHCGGHHGGGGHGGGGGGGGGGFFFFFFFBBCCB
@M02197:105:000000000-AN6RF:1:1102:14151:16720 1:N:0:1
GTCGGAAATTGTTCCTCCGCTTATTGATATGCTTAAGTTCAGCGGGTAGTCCTACCTGATTTGAGGTCACATTAATGATGATTTGTCCAAAGACAGTTGGAAAGCTGAACTGCCCCTCACATTCATAAGCGTAGATAGTTATCACACCAATGAGCAAGGTTGTTCTGCTAATGCATTTCAGGGGAGCTGAGCCTTTTGAAAGGCCAGCAAACCCCCACATCCAAACCCCTCTCAAAAAAGATAAGGGTTGATTATATTAATGACACTCAAACAGGCATGCTCCTCGGAATACCAAGGAGCGCAAGGTGCGTTCAAAGATTCGATGATTCAC
+
CCCCBCCCFFFFGGGGGGGGGGGHHHHHHHFHHHHHHHHGHHHGGGEGGHHHHHHHHGHHHHHHGHHHHHHHHHHHHHHHHHHHHHHHHHHHHHHHHHHHHHHHHHHHHHHHHGHGHGHHHHHHHHHHHHGGGGGHHHHHHHHHHHHHHHHHHHHHHHHHHHHHHHHHHHHHHHHHHHHHGGHHHHHGHHHHHHHHHHHHHHGHHHHGHHHHGGHHGHHGGGGGGGGGHHGGGGHHHHHHHHHHGHHHHHHHHGHHHHHHEHHHGGHHFFHHHHHHGHHGGGGGFHHFHHHHHHHGGGGGHHHFGGGGCGGGGGGGGGGFFFFFFFBAAAA
@M02197:105:000000000-AN6RF:1:1102:18501:17121 1:N:0:1
GTCGGAAATTGTTCCTCCGCTTATTGATATGCTTAAGTTCAGCGGGTAGTCTTACTTGATTTGAGATCGAGTTGAACAACACATAAAGTGTCGTAAAATCCTGCATCAGTCAGCAATGAGGACAATTATCCTTTATGTTAGCTGCAGCAATAGTAATAATCCTGTTTGACGAGGACTAAATAGATATGCTTTTAGCTCAGATAAAAGTCCAGCTGCACCTGCATTTCAAGCCGCCCGCCTACCGGTGAAGGTTGTTGGGATAGCTCAAGTCCACCCTCCTTTTGAAAAAACAAGAGGAGGTTGAGGTGTTTACTGATACTCAAACAAGCATGCTCTTCGGAATACCAAAGAGCGCAATATGCGTTCAAAGATTCGATGATTCAC
+
CBBCCCCCFFFFGGGGGGGGGGGHHHGHHHHHHHHGHHHHHHHGGGGGGHHHHHHHHHHHHHHHGHHHHGGHGHHHHGHHHGHHHHHHGGFGGFHHHHHHHHHHHHHHHHHHHHHHHHHHGHHHHHHHHHHGHHHHHHHHFFHGHGHHHHHHHHHHHHGHHHHHHHHHHHGGGGGHGHHGHHHGHHHHGGHHHGHGHHHHHHHHHHHHHHGGHHHGHHGHHHHHHHHHHHHGGGGGHEFGGGGHHFHHHGGAFFHGHFHGHHGFEHHHHHGGFGGHHFHGHFGFGGHHHHHHHHGHHFHHHHHHGHHGHHHHGHHHHHGHHHHHHHHHHHGHHGGGGGHGHHHGHHHHHEGGGHHHHECFDHGGGGGGGGGGFFFFFFFBBBBB
@M02197:105:000000000-AN6RF:1:1102:15943:17188 1:N:0:1
GTCGGAAATTGTTCCTCCGCTTATTGATATGCTTAAGTTCAGCGGGTAGTCTTACTTGATTTGAGATCGAGTTGAACAACACATAAAGTGTCGTAAAATCCTGCATCAGTCAGCAATGAGGACAATTATCCTTTATGTTAGCTGCAGCAATAGTAATAATCCTGTTTGACGAGGACTAAATAGATATGCTTTTAGCTCAGATAAAAGTCCAGCTGCACCTGCATTTCAAGCCGCCCGCCTACCGGTGAAGGTTGTTGAGATAGCTCAAGTCCACCCTCCTTTTGAAAAAACAAGAGGAGGTTGAGGTGTTTACTGATACTCAAACAAGCATGCTCTTCGGAATACCAAAGAGCGCAATATGCGTTCAAAGATTCGATGATTCAC
+
BBBCCCCCFFFFGGGGGGGGGGGHHHHHGHHHHHHHHHHHHHHGGGGGGFHHHHHHHHHGHHHHGHHHHGGHGHHHHHHHGGHHHHHHGHHHGGHHHHHHHHHHHHHHHHHHHHGHHHHHHHGHHHHHHHHHHHHHGHHHBGHHHHHGHHHHHHHHHHHHHGHHHHHHHHGGGGGHHHHHHHGHHHHHHHHHHHHHHHHGHHHHHHHGHHHHHHHHHHHHHHHHHHHGHHHGGGGGHGGC@CGFHEHHGGHFFHGHHHHHHHHHHHHHHEGGGGGGHGHHGHHHGGHHGHHHHHHHHHHHGHHHGHHHEHHHHHHHHHFHHHHHHHHHHHHGHGGGGFHHGHHHHGHHHEGGGGHHHGGGGHGGFGGGGGFFBFFFFFFBBBBB
@M02197:105:000000000-AN6RF:1:1102:18244:17208 1:N:0:1
GTCGGAAATTGTTCCTCCGCTTATTGATATGCTTAAGTTCAGCGGGTAGTCTTACTTGATTTGAGATCGAGTTGAACAACACATAAGGTGTCGTAAAATCCTGCATCAGTCAGCAATGAGGACAATTATCCTTTATGTTAGCTGCAGCAATAGTAATAATCCTGTTTGACGAGGACTAAATAGATATGCTTTTAGCTCAGATAAAAGTCCAGCTGCACCTGCATTTCAAGCCGCCCGCCTACCGGTGAAGGTTGTTGGGATAGCTCAAGTCCACCCTCCTTTTGAAAAAACAAGAGGAGGTTGAGGTGTTTACTGATACTCAAACAAGCATGCTCTTCGGAATACCAAAGAGCGCAATATGCGTTCAAAGATTCGATGATTCAC
+
BBBBBCCCFFFFGGGFGGGGGGGHHHHHHHHHHHHHHGHHHHHGGGGGGFGHGHHHHHHHHHHHGHHHHEFFFHHGHHHHHGHHGHHHHHGHGFHHHHHHHHHHHHHHHHHHHHHHHHHHHHGHGHHHHHHHHHHHHHHHFHHHHHHGHHHFFFGHHHHHHHHHGGHHHHGGGGGHHHHHHGHHHHHHHHHHGHHEHHHGFHGHHHHGHHHHHHGHHHGHHHHHHHHHHHHGGGGGHGGFFFGHHFHHGGHFGGGHGHHHHHHGHGHHFGFF?GGHGGGDBHEFCGHHHHHFHHGGHHHHFHFFEFHHFHHHGHGFHFGEHHG1HHGHHGHHHGCGGHFHFHGEHHGB2EEE?HFHFGGGDCGGGGGGCGGGFFFBFFFBBBBB
@M02197:105:000000000-AN6RF:1:1102:27645:17332 1:N:0:1
GTCGGAAATTGTTCCTCCGCTTATTGATATGCTTAAGTTCAGCGGGTAGTCTTACTTGACTTGAGATCGAGTTGAACAACACACAAAGTGTCGTAAAATCCTGCATCAGTCAGCAATGAGGACAATTATCCTTTATGTTAGCTGCAGCAATAGTAATAATCCTGTTTGACGAGGACTAAATAGATATGCTTTTAGCTCAGATAAAAGTCCAGCTGCACCTGCATTTCAAGCCGCCCGCCTACCGGTGAAGATTGTTGGGATAGCTCAAGGCCACCCTCCTTGTGAAAAATCAAGAGGAGGTGGAGGTGTTTACTTATACTCAAACAAGCATGCTCTTCGGAATACCAAAGAGCGCAATATGCGTTCAAAGATGCGATGATTGAC
+
AABABD?DFFFDGGGGGGGGGGGHHHCGDGHHHHGBGHHHHHHGGGFGGHGHBHGHHHHFHGHHHHHHHGA@?@5DHGHHFGGCEFFGHHBFEFCCFGHGFHFHHEHHHHFHFGHCFHHFG3FB?BFDDHHBFGFHH?FH3BFF2GGGF8FHGHHFHHHHGHHB<G;:FFEBFFFGHCFF9GB#GHHHHHGHHHBF0=CFHEGF0GFDGH9HFHFB:HGFFFHFCGH#@;CAB@GC1</@C/?B12D2B11/<E<BFEC>11F1B1GB>0/>///F0/0122@01F2BB21B@00>EEB00/GBE0F1D2F2FD2HHHEDFGFFFFF11BB00/A//022D2F/CFGE0GE?EF3FA0A0EFB13B33FEAA1FFFFFD>11>>
@M02197:105:000000000-AN6RF:1:1102:8159:17401 1:N:0:1
GTCGGAAATTGTTCCTCCGCTTATTGATATGCTTAAGTTCAGCGGGTAGTCCTACCTGATTTGAGATCGAACGTTCAAAAAGCTGTCTTCACCAAGGAAAGACGTTTATAAGCTCCAGCGAACCTCCGTCACCGAAGGTTACCTGGCAGGCAACCACAAGCGTAAATAGTTATCACACCCGTGACGCCACCAAACACTGGCAGGCTAATTCATTTGAGAGGAGCCGGCTGTGCGCCAGCAAGCCCCCAAGTCCAAGCTCTTCATGGCGAACCACAAGAGTTGAGGTGTTCATGATACTCAAACAGGCATGCCCCTCGGAATAGCCAAGGGGCGCAAGGTGCGTTCAAAGATTCGATGATTCAC
+
BBCCBCCCFFFFGGGGGGGGGGGHHHHHHHHHHHHHHHHHHHHGGGGGGHHHHHHHHHHHHHHFGHHHHGHHGHHHHHHHHGHHHFHHHHHHHGHHGHHHHGHGGGHHHHHHHHHHHHGGGGGGHHHGHHGGHGGGGGHHHHHHHHHHGGGHHHHGGHHHHGGGGHHHHHHHHHHHHHGGGDGGGGGGHGHHGHGGHHHHHHHHGGHGHHHHGFHHHHHGGGGGGHHHGGGGFGGHHHGHGGGGHHHHGHGGHHHHG3FFFHGGGGGHGGCHHFHHHHHFGHHGHHHHHHHHHHHHGGGFBGHGHHHHFCGFGFGHHHHHHHGGHHHGGGGGHGHGGGGGHGGGGGGGGGGFFFFFFFBBCBB
@M02197:105:000000000-AN6RF:1:1102:23501:17462 1:N:0:1
GTCGGAAATTGTTCCTCCTCTTATTGATATGCTTAAGTTCAGCGGGTAGTCCTACCTGATTTGAGGTCAAATTTGATATGTGAGGTTTGTCCGAAGACCATTGTGAGCGGGCTTTCAAGATCGGCAAGAGACAGCGCAACATGATTATCACACTGACGTCCGAAATGAATGGGGATTCCGCTGATGCATTCAAGAGGAGCCGACTGACGCCAGCACGCTCCAAATCCAAAGCTCTGATCAAAAACAAAATCAATCAGAGTTTGAGAATTTAATGACACTCAAACAGGCATGCTCCTCGGAATACCAAGGAGCGCAAGGTGCGTTCAAAGATTCGATGATTCAC
+
BABCC@BCFFFFGGGGGGGGGGHHHGHGHHHHHHHHHHGHHHHGGGEFGHHHHHHHHHHHHHGGGHHHHHHHHHHHHFHHGHHHHFHHGHHHGGGGGHHHHHHHHHHHGGGGGHHHHHHHHHHGGGGGHHHHHHHGGGGGHHHGHHGHHHHHHHHHHGGGHHGHHHHHHHHHHHGGHHGHHHHHHHHHHHHHHHGGGGGGGHHGGGGGGHHGGGGGHHFHGHHHHHHHHHHHHHHHHEGGHHHHHHGHHEHHGDHHHHFHHHHHHHHHHHGHHHHHHGHHHHHHHHGHHHHGGGGGHHHHHHHHGHFGGGGGHHHHGGGGGGGGGGGGGGGFFFFFBF@BBAA
@M02197:105:000000000-AN6RF:1:1102:23101:17539 1:N:0:1
GTCGGAAATTGTTCCTCCGCTTATTGATATGCTTAAGTTCAGCGGGTATCCCTACCTGATCCGAGGTCAACCATAGAAAAATTGGGGTTGCTGGCCAGTAACCTTCAGGGACCTATAGCGAGAAATGTACTACGCTCAGGACCTAAAGGCACCGCCACTGTTTTTAAGGCCTGCCGTTGCCAGCAGGGCCCAATACCAAGCAGAGCTTGAGGGTTGAAATGACGCTCGAACAGGCATGCCCCCCGGAATACCAAGGGGCGCAATGTGCGTTCAAAGATTCGATGATTCAC
+
BCCCCCCCFFFFGGGGGGGGGGGGHHHHHHGHHHHHHHHHHHHGGGGGHHHHHHHH/HHHHHHGGGGHHHH<G<H<HHHHHH<HHHGG-GHHH;GHHHHH0HHHHHHHHGGGGHH;HHGGGGGG;;HH<HH<GGGGGGHH:HH9HH:HHHHHGGGGGGHHGHHGGHHHHHHHGHHGGGGGHHHGHHHHGHHHHHHGHHHHHHHHHGHHHHGHHHHHGHGGGGGGGHGHHHHGGHHHGGGGGEEFG5HGHHHHHHGGGGGHHHHGGGGHGGGGGGGGGGFFFFFFFCBBBC
@M02197:105:000000000-AN6RF:1:1102:27563:17656 1:N:0:1
GTCGGAAATTGTTCCTCCGCTTATTGATATGCTTACGTTCAGCGGGTAGTCTTACTTGATTTGAGATCGAGTTGAACAACACATAAAGTGTCGTAAAATCCTGCATCAGTCAGCAATGAGGACAATTATCCTTTATGTTAGCTGCAGCAATAGTAATAATCCTGTTTGACGAGGATTAAATAGATATGCTTTTAGCTCAGATAAAAGTCCAGCTGCACCTGCATTTCAAGCCGCCCGCCTACCGGTGAAGGTTGTTGGGATAGCTCAAGTCCACCCTCCTTTTGAAAAAACAAGAGGAGGTTGAGGTGTTTACTGATACTCAAACAAGCATGCTCTTCGGAATACCAAAGAGCGCAATATGCGTTCAAAGATTCGATG
+
AABBBDADFFFFGGGGGGGFGGGHHHHHHHHHHHHHGHHHHHHGGGGGGHHHHHHHHGHHHHHHGHHGFEFFFHHHHHHHHGGHHHHHFGGHFFHHHHHHHHHHHHHHHHHFHHHHHHGHHHHHHGHHHHHHHGHHHHHHGFHHGGHGHHHHHHHHHHHHHHHHHHHHHHGGGGGHHHHFHHHHHHHGGHHHHHFGHHHHGHFGHFHFGGHHHHHGHHGHHGGHHHHHGHHGFGGGHEDFDCGFGHCHHGHHGGFHHHHHGHHHHFHHFEECE?GGHGHHHFGHGGHHFFHHHBHHHHHHGHHFGHHHGHHHHHHHHHGHHHHHHHFHHHFHHFCFDGHHGHHHFHHGHGGGGHGHGGGGGGGGBGFFFBFFFBBBBB
@M02197:105:000000000-AN6RF:1:1102:22160:17807 1:N:0:1
GTCGGAAATTGTTCCTCCGCTTATTGATATGCTTAAGTTCAGCGGGTAGTCCTACCTGATTTGAGATCGAACGTTCAAAAAGCTGTCTTCACCAAGGAAAGACGTTTATAAGCTCCAGCGAACCTCCGTCACCGAAGGTTACCTGGCAGGCAACCACAAGCGTAAATAGTTATCACACCCGTGACGCCACCAAACACTGGCAGGCTAATTCATTTGAGAGGAGCCGGCTGTGCGCCAGCAAGCCCCCAAGTCCAAGCTCTTCATGGCGAACCACAAGAGTTGAGGTGTTCATGATACTCAAACAGGCATGCCCCTCGGAATAGCCAAGGGGCGCAAGGTGCGTTCAAAGATTCGATGATTCAC
+
AAABCCCCFFFFGGGGGGGGGGGHHHHHHHHHHGHHHHHHHHHGGGGGGHHHHGGHHHHHHHHGGHHHHGHHGHHHHHHHHGHGHHGFHHHHHGHHGHHHHHHGGGHHHHHHHHHGHHGGGGGGHGHGHHGGHGGGGGFHHHHHHHHHGGGHHHHGGHGHHGGGGHHHHHHHHHHHHHGGGDGGGGGGGGHGHGGGGGGHHGGHHGHHHHHHHFHHHHFGGGGGGHHHGGGGFGHHHHGHGGGCHHGHHHHCGHHHHFHFGHGGGGGHEHGFGHFFGHHHHHEGHHHHEHFGHFHHGHHHHGEHHGHHFGCGGGGHHHHGBCGHHHCGGGGEGHFCGGGDFFGGGGGGGGGFFF5FFFBBBBB
@M02197:105:000000000-AN6RF:1:1102:16089:17794 1:N:0:1
GTCGGAAATTGTTCCTCCGCTTATTGATATGCTTAAGTTCAGCGGGTAGTCCTACCTGATTTGAGGTCACATTAATGATGATTTGTCCAAAGACAGTTGGAAAGCTGAACTGCCCCTCACATTCATAAGCATAGATAGTTATCACACCAATGAGCAAGGTTGTTCTGCTAATGCATTTCAGGGGAGCTGAGCCTTTTGAAAGGCCAGCAAACCCCCACATCCAAACCCCTCTCAAAAAAGATAAGGGTTGATTATATTAATGACACTCAAACAGGCATGCTCCTCGGAATACCAAGGAGCGCAAGGTGCGTTCAAAGATTCGATG
+
ABBBBDABFFFFGGGGGGGGGGGBFGGHHHHGHHHFHHGHHHGGFGGGGHHHGHHHFHHHHHHFGHGHHHHHHHHHHHHHGHHHHHHFHHHFHHHHHHHGHHHHHGHHHHHHHGHGHGHHHHHHHHHHGHHGHHHHHHHHGHHHHHHFHHHHHHHHHHHHHGHHHHGHHHHHHHHHHHHHHHHHHGHGGHHGHHHHHHHHHHFFHHGGHHHGGGGHGGGGGGGGGGGGHGGGGGFGHGHHHHFHGHHHHHHHHFGE5HHHHHHGGGHHHHGHHHFHHHGGGGGGHHHHFFGCGHHGGGGEBFHGGGGGGGGGGFFFAFFFBBAAA
@M02197:105:000000000-AN6RF:1:1102:2393:17781 1:N:0:1
GTCGGAAATTGTTCCTCCGCTTATTGATATGCTTAAGTTCAGCGGGTAGTCCTACCTGATTTGAGGTCAAACGTCAAGAAAGAAGACGGGCCGTTGGGCGGGTCGACGTGTTAGAGGCGCGAGACCTTCATTCATGCGCTTCAGCGAACGGCGATCATTATCACGCCGAAAGCCTTGTCGCGCAAAGTCGAAAGTCGACCGCAAGCCGATTCATTTAAGGAGAGCCCGAGTCCTGGACGAATCCAAGTCTCCGGCAGCCCCCAACATCCAAGCACCCGCTCGAAGCAAATCGAGAGGGGTTGAGAATTTACTGACGCCCAAACAGGCATGCTCCTCGGAACACCGAGGAGCGCAAGGTGCGTTCAAAGATTCGATGACTCAC
+
AABBA@BBBDFDFGGGGCECGGGHHBGHHHHGHHHHHHHFFHHGGGGGGHHHHFHGHFHHGHHGGFGHCGFFEHHGGHHHHHHGGFH?1E?@EEEEHGHGCCCDGGGG<CHAGBGHB?CGGGG?DFHHHGHHHHFFFEG?DFGGGGGGGGGABB?FFFFFFF:FFFFB<=BFFFFBFFFFEB4BB3FFFFFEFFBFFFBBEBBFGFFEGGGGGGFFGFFEFFGFFFACBFGFGFFGHFHHGHFD0HEA<-?GHGGGGGGGGFFHFHFGHGGE//CGEEBHEFFHFHFF3GGGBFGFGHHHGFBG@G@GEFE?/F>11FHHHEHHGHFFFHEGEA1EFGEAA2GGFHEEEA?HHGEAGGGGGGGG5F5A4GFCFD5FFBAA>>
@M02197:105:000000000-AN6RF:1:1102:24233:17901 1:N:0:1
GTCGGAAATTGTTCCTCCGCTTATTGATATGCTTAAGCTCAGCGGGTAGTCCTACCTGATTTGAGGTCACATTAACAAGAGATTGTCCAAGTTAATGGGCTGTTAGAAGCTAAACATGCTTCACCGTCAATAGCGTAGATAGTTATCACACCAATGAGCAGTAAACAAGTAGTTTCGCTAATGCATTTTAGGGGAGCTGACCTCAGATTGTATAGAGTCCAGCAAAAAATACCCCCACATCCAACACTCAACTTGCAAAAAGCTGAAGAGGTTGATATATTAATGACACTAAAACAGGCATGCTCCTCGGAATACCAAGGAGCGCAAGGTGCGTTCAAAGATTCGATGATTCAC
+
CCCCCCCCFFFFGGGGGGGGGGGHHHHHHHHHHHHHHHHHGHHGGGGGGHHHHHHHHHHHHHHHGHHHHHHHHHHHHHHHHHHHHHGHHHGHHHHHHH1BGGHHHHHHHHHHHHHHHHHHHHHHHGHGGGHHHHGGGFGGHHHHHHHGHHHHHHHHHHHHHHHHHHHHHHHHHHHHHHHHHHHHHHHHGHHHHGHGGHHHHHHHHHHHHHHHHHHHGHHHHHGGHHHHGGGGGGGFFGHHHHHHHHHGHHGHHGHGFHGHHHHGHHHHHGHHHHHGHHFHHHHHHHHFHGAHHHHHHHGHHHGGGGGHGHHHGFHHHHGGGGFHHHGGGGGHGGGFFGGGGGFFFFFDFBBBBB
@M02197:105:000000000-AN6RF:1:1102:29036:17935 1:N:0:1
GTCGGAAATTGTTCCTCCGCTTATTGATATGCTTAAGTTCAGCGGGTAGTCTTACTTGATTTGAGATCGAGTTGAACAACACATAAAGTGTCGTAAAATCCTGCATCAGTCAGCAATGAGGACAATTATCCTTTATGTTAGCTGCAGCAATAGTAATAATCCTGTTTGACGAGGACTAAATAGATATGCTTTTAGCTCAGATAAAAGTCCAGCTGCACCTGCATTTCAAGCCGCCCGCCTACCGGTGAAGGTTGTTGGGATAGCTCAAGTCCACCCTCCTTTTGAAAAAACAAGAGGAGGTTGAGGTGTTTACTGATACTCAAACAAGCATGCTCTTCGGAATACCAAAGAGCGCAATATGCGTTCAAAGATTCGATG
+
CBCCCCCCFFFFGGGGGGGGGGGHGHHHHHHHHHGHHGFHHHHGGGGGGHGHHHHHHHHGHHHHGHHFHGGGGHGHEHHHHGHHHHHHFHHHGGHHHHGHHHHHHHHHHHHHHEHHGHHHHHHHHHHHHHGHHHHHHHGHHFHHHHHGHHHHHHHHHGHHGHHHHHHHHHGGGGGHHHGGHHHHHHHGHHHHHHHHHHHHHHHHHHHHHHHHHHHGGHHHHHHHHHHHHFHGGGGGFFGCBGGFFHFHHGHHGGHGHFHHGHHHHHHGFFEF/GGHGGHHFHDFGGHHHHHGGCBHHGHHHHHHGFHG5FG5HHGHHFGGHHHGHHFBGGEHGGGGECBHHHFGHHHHH?EFGHHFGGFGGGGGGGFFFBFF4BBBBA
@M02197:105:000000000-AN6RF:1:1102:23897:18067 1:N:0:1
GTCGGAAATTGTTCCTCCGCTTATTGATATGCTTAAGTTCAGCGGGTAGTCCTACCTGATTTGAGGTCACATTAATAAGAGATTGTCCAAGTTAATGGACTGTTAGAAGCTAAACATGCTTCACCGTCAATAGCGTAGATAGTTATCACACCAATGAGCAGTAAACAAATAGTTTCGCTAATGCATTTTAGGGGAGCTGACCTCAGATTGTATAGAGTCCAGCAAAAATACCCCCCACATCCAACACTCAACTTGCAAAAAGCTGAAGAGGTTGATATATTAATGACACTCAAACAGGCATGCTCCTCGGAATACCAAGGAGCGCAAGGTGCGTTCAAAGATTCGATGACTCAC
+
BBBBCBBCFFFFGGGGGGGGGGGHHGHHHHHHHHHHHHHHHHHGGGGGGHHHHHHHHHHHHHHHGHGHHHHHHHHHHHHHHHHHHHHHHHHGHHHHHGHHHHHHHHHHHHHHHHHHHHHHHHHHHGHGGGHHHHGGGGGHHHHHGHHHHHHGHHHHHHHHHHHHHHHHHHHHHHHHGGGGGHHHHGHHHHGHHGGGGHHHHHHHGHHHHHHHHHHHGFHHHHHHHHHHGGGGGGHGCHFHGHHHHHHGHHHHHHHGHHHHHGHHHHHHHHHHHHHHFHHHGHHHHHHFGGHHHHHHHHHHHHGGGGGHHGHHFGHHHGGGGGGHFFHGGGGGGGGGGGGGGGFFFFFFFCBAAB
@M02197:105:000000000-AN6RF:1:1102:16621:18079 1:N:0:1
GTCGGAAATTGTTCCTCCGCTTATTGATATGCTTAAGTTCAGCGGGTAGTCCTACCTGATTTGAGGTCAAATTTGATATGTGAGGTTTGTCCGAAGACCATTTTGAGCGGGCTTTCAAGATCGGCAAGAGACAGCGCAACATGATTATCACACTGACGTCCGAAATGAATGGTGATTCCGCTGATGCATTCAAGAGGAGCCGACTGACGCCAGCACGCTCCAAATCCAAAGCTCTGATCAAAAACAAAATCAATCAGAGTTTGAGAATTTAATGACACTCAAACAGGCATGCTCCTCGGAATACCAAGGAGCGCAAGGTGCGTTCAAAGATTCGATGATTCAC
+
ABBBADABFFFDGGGGGGGGGGGHHHHHHHHHHHHGHHHHHHHGGGGCEHHHHHHHHHHHGHHHGGHGHHHHHHHFHFHHGGHHHGFGGHHHGGGGFHHHHHFHGGGHGGGGFHHHHGHHHHHGGFGFHFHHHHHGCFGGHGHGHHHHHHHHHHHHHGDFHHGGGHHFFHHHCGHFHHFHGHHHGGHGHHHHGGGGG?CFEGFGDGFGGHHFGGFGHHHFDHGFFFGHHFGFFHGGGGGGHFG2GBHFB3HGF@HFHFFFHFFHHHGHHHHHHHGHHGGBHFHG53HHHHG1?FE?G5FHCGDFGHG?EEECHHGCEFFGHGGGEG5GGGFFFFFFDFAAABA
@M02197:105:000000000-AN6RF:1:1102:21377:17909 1:N:0:1
GTCGGAAATTGTTCCTCCGCTTATTGATATGCTTAAGTTCAGCGGGTAGTCCTACCGGATTTGAGGTCAAATTTGATATGTGAGGTTTGTCCGAAGACCATTGTGAGCGGGCTTTCAAGATCGGCAAGAGACAGCGCAACATGATTATCACACTGACGTCCGAAATGAATGGGGATTCCGCTGATGCATTCAAGAGGAGCCGACTGACGCCAGCACGCTCCAAATCCAAAGCTCTGATCAAAAACAAAATCAATCAGAGTTTGAGAATTTAATGACACTCAAACAGGCATGCTCCTCGGAATACCAAGGAGCGCAAGGTGCGTTCAAAGATTCGATGATTCAC
+
CBCCCBCCFFFFGGGGGGGGGGGHHHHHHHHHHHHHHHGHHHHGGGGGGGGHHHHHGGGGGHHFGHHHHHHHHHHHHHHHGHHHHHHHGHHHGGGGGHHHHHHHHHHHGGGGGHHHHHHHHHHGGGGGHHFHHHHGGGGGHHHHHHHHHHHHHHHHHGGGHHHHHHHHHHHGHHGGHHGHGHHHHHHHGGHHHHGGGGGGGHHGGGGFGHHGGGGGHGHHHHHHGHHHHHHHHHFHGGGGHHHHHHGHHHHHGFHHHGHGHHHHHHHHHHHHHHHHHGHHHHG3GHHHHHGGGGGGHHHGHGFHHHHGGGGGHHHHGGGGHGGGGGGGGGFFFFFFFFCCBBC
@M02197:105:000000000-AN6RF:1:1102:12455:18329 1:N:0:1
GTCGGAAATTGTTCCTCCGCTTATTGATATGCTTAAGTTCAGCGGGTAGTCTTACTTGATTTGAGATCGAGTTTACAAGTTCTTTTTTACGGAACGAGTTTACCTGCAATCAGCCTTGGTAGTCATTCAACCTTTATGTAAGCTGAAGCAAGAATAATAATCCGTTTGACGGGACTAAATAAATATGCTTTTAGCTCAGAAGAATGTCCAGCTGCACCTGCATTTCAAGCAACCCTTCTCTTTCTGACGAAGGAGTTGGGATTGCTCAAGTCCAATTCTTTACAATAAAGTAGAGATTTGAGATGTTTACAGATACTCAAACAAGCATACTCTCCGGAATACCAGAGAGTGCAATGTGCGTTCAAAGATTCGATGATTCAC
+
BCCCCCCCFFFFGGGFGGFFGGGHHHHHHHHHGHGHHHHHHGHGGGGGGHHHHHHHHHHHHHHHGHHHHGGHGHHGHGHHHHHHHHHGHGGGGGGGGGGGHHHHHHHHHHGGHHHHHHHFHHHHHHHHHHHHHHHHHHFHHHGHHHHHHHHHHHHHHHHHHGHGFHHGGHGHHGHHHHHHHHHHHHHHHHHHHHGHHHHHGHHHHHHHHHHHHHHHHHHHGHHGHGGHHGGHGGGHHHFGHHHGEGHEHFFCHHGHHFGHHGHFHHGHHGHFHGGHHHE4DDBFHHHGHFHHFFFHF5HHHFHHHDHGFFHGHFGGHHHG1F5GFHFHHGEGGEHHHHHGHHHHFGHHHGHGHHGGGGHGGGGGB5CFGFFFFFFFBBBBB
@M02197:105:000000000-AN6RF:1:1102:23648:18602 1:N:0:1
GTCGGAAATTGTTCCTCCGCTTATTGATATGCTTAAGTTCAGCGGGTAGTCCTACCTGATTTGAGGTCAAATTTGATATGTGAGGTTTGTCCGAAGACCATTGTGAGCGGGCTTTCAAGATCGGCAAGAGACAGCGCAACATGATTATCACACTGACGTCCGAAATGAATGGGGATTCCGCTGATGCATTCAAGAGGAGCCGACTGACGCCAGCACGCTCCAAATCCAAAGCTCCGATCAAAAACAAAATCAATCAGAGTTTGAGAATTTAATGACACTCAAACAGGCATGCTCCTCGGAATACCAAGGAGCGCAAGGTGCGTTCAAAGATTCGATGATTCAC
+
AABBB@BBFFFFGGGGGGGCGGGHGFFHGHHHGFHGF5GDFGFGGGFGGHFHHHHHHGHGHHHHGHHHHHGHFHGBGHHGHHHHHFFHGHHHGGGGGHHHHHGHHHHHGGGGGHHHHHHHHBCGCDGGHHHHHHHGGGFGHHHHGHGHHHHHHHHHHGGGHHGGHHHFHGHFHGCCGHFHFGGGHGHGGGHHGGFGEFCEGHHGGGGGGFGGFFFFFF?GFHHHFFHHHHFGGFGHHGGGHHHGHHHHHHFFGFHHHHHFFHHFHFFHGEGHGGDGDGHGHHHGE3A33E1FAAEEBB5HCHGGDBHEE???GA4GGCGGHFGCGGGFAFCBFBFFFBA33AA
@M02197:105:000000000-AN6RF:1:1102:7541:18999 1:N:0:1
GTCGGAAATTGTTCCTCCGCTTATTGATATGCTTAAGTTCAGCGGGTAGTCCTACCTGATTTGAGATCGAACGTTCAAAAAGCTGTCTTCACCAAGGAAAGACGTTTATAAGCTCCAGCGAACCTCCGTCACCGAAGGTTACCTGGCAGGCAACCACAAGCGTAAATAGTTATCACACCCGTGACGCCACCAAACACTGGCAGGCTAATTCATTTGAGAGGAGCCGGCTGTGCGCCAGCAAGCCCCCAAGTCCAAGCTCTTCATGGCGAACCACAAGAGTTGAGGTGTTCATGATACTCAAACAGGCATGCCCCTCGGAATAACCAAGGGGCGCAAGGTGCGTTCAAAGATTCGATGATTCAC
+
AABBBDADFFFFGGGGGGGGGGGHHHHHHHHHHHHHHHHHHGHGGGGGFEGHHHHHHHGGHFHHGFHHGGFHGCGGHFHEGGHGFFEFGGFFHHGGGGECFGHFGGHEHHHFFGCBGGF?CECFHBHDGHGDFDCGGFEGGHBFFFFFFCDEFGFFFHFDGDGFGFFGFFFGFHHGCCA9@GEGGFGGHFFGCEECAFFFGGGAFGDFFFDGFFHFHGHC.GCAEC<B=AA9F?HHHG<?<<///BFBFHBGFFGBHFGBFFGFDGEFCGEBHFHFGFGB@1HGHHFHGBGBDDGDE53HHHEGBHFGE0FGGGFGGFBGGB3HHGF2FGGGGDHHGGGGGGGGGGGGGGGFFFFFFFCBCCC
@M02197:105:000000000-AN6RF:1:1102:10681:19056 1:N:0:1
GTCGGAAATTGTTCCTCCGCTTATTGATATGCTTAGGTTCAGCGGGTAGTCTTACTTGATTTGAGATCGAGTTGAACAACACATAAAGTGTCGTAAAATCCTGCATCAGTCAGCAATGAGGACAATTATCCTTTATGTTAGCTGCAGCAATAGTAATAATCCTGTTTGACGAGGACTAAATAGATATGCTTTTAGCTCAGATAAAAGTCCAGCTGCACCTGCATTTCAAGCCGCCCGCCTACCGGTGAAGGTTGTTGGGATAGCTCAAGTCCACCCTCCTTTTGAAAAAACAAGAGGAGGTTGAGGTGTTTACTGATACTCAAACAAGCATGCTCTTCGGAATCCCAACGAGCGCAATATGCGTTCAAAGATTCGATGATTCAC
+
CCCCCC@DFFFFGGGGGGGGGGGHHHGHHHHGHHHHGGHHHHHGGGGGGHHHHHHHHHHHHHHHGHHHHGGHGGHGHHHHHGHHHHHHGHHHGFHHHHGHFHHHHHHHHHHGHHHHHBGHHHHHHHHHHHFHHHHGHHHHFHHHHHHGHHHGHFHHHHHHHHHHHHHHHHGGGGGHHHHFHHHHHHHHHHHHHHHHHHGHHHHHHHEGHHHHFG9HGHHHHHGHHHHHFHHGFGGG1GF?CA<1GF1HFCGF?/0HFCFBHHHHHHFFHE/FEC?EFE>1>2FGCFFGFGF@GBGAFHGF11FHEHGF@22FHG@ADA/FBFBF1GDB1FFB0A//EB21B1B/00FA000E0HGFA000A1B13GF3FEB11CBFFBF1AAA1
@M02197:105:000000000-AN6RF:1:1102:14500:19034 1:N:0:1
GTCGGAAATTGTTCCTCCGCTTATTGATATGCTTAAGTTCAGCGGGTATCCCTACCTGATCCGAGGTCAACCATAGAAAAATTGGGGTTGCTGGCCAGTAACCTTCAGGGACCTATAGCGAGAAATGTACTACGCTCAGGACCTAAAGGCACCGCCACTGTTTTTAAGGCCTGCCGTTGCCAGCAGGGCCCAATACCAAGCAGAGCTTGAGGGTTGAAATGACGCTCGAACAGGCATGCCCCCCGGAATACCAAGGGGCGCAATGTGCGTTCAAAGATTCGATGATTCAC
+
CCCCCCBCFFFFGGGGGGGGGGGHHHHHGHFHHHHHHHHHHGHGGGFGHHHHHHHHH<<<H:HGG9G;HHHHG:HHHGHHHH<HHHGGGGHHHGEHHHHH<GHH;HHHHHGGGHHHGHHGF9GGHGHHHHH<HGGGGGHGGHH:HH<HGH<HGGGGFFHHGHHHGHHGFHHHGHHGGGGGHHHGHHHGHHHGHHGGHGHHHHHHGGGHHHGHHGHHGHHGGGGGHHGHHHHHHHHHGGCGGGGHHHHHGECHHHGGGGGHFGHGGGGHFGGGGGGGGGFFFFFFFBCCCC
@M02197:105:000000000-AN6RF:1:1102:12606:19129 1:N:0:1
GTCGGAAATTGTTCCTCCGCTTATTGATATGCTTAAGTTCAGCGGGTAGTCCTACCTGATTTGAGGTCAAACGTCAAGAAAGAAGACGGGCCGTTGGGCGGGTCGACGTGTTAGAGGCGCGAGACCTTCATTCATGCGCTTCAGCGAACGGCGATCATTATCACGCCGAAAGCCTTGTCGCGCAAAGTCGAAAGTCGACCGCAAGCCGATTCATTTAAGGAGAGCCCGAGTCCTGGACGAATCCAAGTCTCCGGCAGCCCCCAACATCCGAGCACCCGCTCGAAGCAAATCGAGAGGGGTTGAGAATTTACTGACACTCAAACAGGCATGCTCCTCGGAACACCGAGGAGCGCAAGGTGCGTTCAAAGATTCGATGACTCAC
+
CCCCCDDDFFFFGGGGGGGGGGGHHHHHHHHHHHHHHHGHHHHGGGGGGHHHHHHHHHGHHHHHGHHHHHHHGHHGGHHHHHHHHGHGGGGGGGGGHGHGGGGGGGGGDGFHHHHHGGGGGGGGGGHHHHHHHHHHHGGGGGGGGGGGGGGGFFFFFFFFFFFFFFFFFFFFFFFFFFFFFFFFFFFFFFFFFFFFFFFFFFFGGGGGGGGGFFHGGGFGGGGGGGGHHHFGHGGGHGHHHHHHHGGGGGGGHGGGGGGCGHHFGGGGGHHDCEGGGGHHGGHHHHFGHGGHHGGGGHHHHHHHHHEHHHHHHHHHGHHHHHHFHHHHHGGGGGGGHFGGGGGGHHGGGGGHHHHGGGGHGGGGGFCFFFFFFFFFFCCCBB
@M02197:105:000000000-AN6RF:1:1102:23582:19129 1:N:0:1
GTCGGAAATTGTTCCTCCGCTTATTGATATGCTTAAGTTCAGCGGGTAGTCCTACCTGATTTGAGGTCAAATTTGATATGTGAGGTTTGTCCGAAGACCATTGTGAGCGGGCTTTCAAGATCGGCAAGAGACAGCGCAACATGATTATCACACTGACGTCCGAAATGAATGGGGATTCCGCTGATGCATTCAAGAGGAGCCGACTGACGCCAGCACGCTCCAAATCCAAAGCTCTGATCAAAAACAAAATCAATCAGAGTTTGAGAATTTAATGACACTCAAACAGGCATGCTCCTCGGAATACCAAGGAGCGCAAGGTGCGTTCAAAGATTCGATGATTCAC
+
CCCCCBCCFFFFGGGGGGGGGGGHHHHHHHHHHHHHHHHHHHHGGGGGGHHHHHHHHHHHHHHHGHHHHHHHHHHHHHHHHHHHHGHHGHHHGGGGGHHHHHHHHHHHGGGGGHHHFHHGHHHGGGGGHHHHHHHGGGGGHHHHHHHHHHHHHHHHHGGGHHGHHHHHHHHHHHGGHHHHHHHHHHGHGHHHHHHGGGGGGHHGGGGGGHHGGGGGHHHHGHHHHHHHHHHHHGHHHGGGHHHHHGHHGHHHHGHGHHHFHHHGHHHHHHHHHHHHGGHHHHHHHHHGHHGGGGGGHHHHHHHHHHHFGGGFHHHFGGGGHGGGGGGGGGGFFFFFFFCBAAB
@M02197:105:000000000-AN6RF:1:1102:9042:19273 1:N:0:1
GTCGGAAATTGTTCCTCCGCTTATTGATATGCTTAAGTTCAGCGGGTAGTCTTACTTGATTTGAGATCGAGTTGAACAACACATAAAGTGTCGTAAAATCCTGCATCAGTCAGCAATGAGGACAATTATCCTTTATGTTAGCTGCAGCAATAGTAATAATCCTGTTTGACGAGGACTAAATAGATATGCTTTTAGCTCAGATAAAAGTCCAGCTGCACCTGCATTTCAAGCCGCCCGCCTACCGGTGAAGGTTGTTGGGATAGCTCAAGTCCACCCTCCTTTTGAAAAAACAAGAGGAGGTTGAGGTGTTTACTGATACTCAAACAAGCATGCTCTTCGGAATACCAAAGAGCGCAATATGCGTTCAAAGATTCGATGACTCAC
+
CBCCCCDDFFFFGGGGGGGGGGGHHHHHHHHHHHHHHHHHHHHGGGGGGHHHHHHHHHHHHHHHGHHHHGGHGHHHHHHHHGHHHHHHHGHHGGHHHHHHHHHHHHHHHHHHHHHHHHHHHHHHHHHHHHHHHHHHHHHHGHHHHHHHHHHHHHHHHHHHHHGHHHHHHHGGGGGHHHHHHHHHHHHHGHHHHHHHHHHHHHHHGHGHGHHHGHHHHHHHHHHHHGHHHHHGGGGGEGGGGGGHHGHHHGEEGGHHHGHHHHHHHHHHHHGGEGGHHGHHFHHHGGHHHHGHHHFHHHHHFGHHGHHHHHHHHHHHHGGHHHHHHHGHHHHHHGGGGGHHHHHHHHHHHGGGGHHHHGGCGHGFGGGGFGGGFFFFFFFBBBBB
@M02197:105:000000000-AN6RF:1:1102:14361:19428 1:N:0:1
GTCGGAAATTGTTCCTCCGCTTATTGATATGCTTAAGTTCAGCGGGTAGTCCTACCTGATTTGAGGTCACATTAATGATGATTTGTCCAAAGACAGTTGGAAAGCTGAACTGCCCCTCACATTCGTAAGCGTAGATAGTTATCACACCAATGAGCAAGGTTGTTCTGCTAATGCATTTCAGGGGAGCTGAGCCTTTTGAAAGGCCAGCAAACCCCCACATCCAAACCCCTCTCAAAAAAGATAAGGGTTGATTATATTAATGACACTCAAACAGGCATGCTCCTCGGAATACCAAGGAGCGCAAGGTGCGTTCAAAGATTCGATGACTCAC
+
BBCBCCCCFFFFGGGGGGGGGGGHHHHHHHGHHHHGHHHHHHHGGGGGGHHHHHHHHHHHHHHHGHHHHHHHHHHHHFHHHHHHHHHHHHHHHHHHHHHHHHHHHHHGHHHHHHHGHGHHHHHHHHHHHHGGGGGHHHHHHHGHHHHHHHHHHHHHHHGHHHHHHHHHHHHHHHHHHHHHHHHHHHHHHHHHHHHHHHHHHHGHHHHGHHHHGGHHHHHGGGGGGGGGGGGGGGHHHHHHHGHHGHHHHHHHHHHFHHHHHHHHHGHGHGDHHHHHHHHF?GGGHHGHHHHHHHHDGGGGHHHGGGGGHGGGGGGGGGGBFFFFFFBBBBA
@M02197:105:000000000-AN6RF:1:1102:26353:19361 1:N:0:1
GTCGGAAATTGTTCCTCCGCTTATTGATATGCTTAAGTTCAGCGGGTATCCCTACCTGATCCGAGGTCAAACTTAGAAAGTTGGGGGTTGCTGGCAAGCACGCACCGAGACCCTGTAGCGAGGAGTATTACTACGCTTAGAGCACGATGGCACCGCCACTGATTTTAAGACCGATCAGAACTGATGCGGTCCAATACCAAGCAGAGCTTGAGTGTTGTACTGACGCTCGAACAGGCATGCCCCGCGGAATACCACGGGGCGCAATGTGCGTTCAAAGATTCGATAACTCAC
+
?>ABADABFFFFGBFG5FEAECFGFHHH66GGFHGFHGH5GFHAEG20B5DFEGGHH8HHDG8EGGG:BGFGH83D;5@4@FB9@EC>EGHH9HEHFAH<B@/9ED@B@CEF3GC3BDFCGGC7DF.GFBD7GFE4:E9F6GFFH65HGGHHFADFFHFHHHHHHHHEFAGFF?B1DFFGGFGGGGB?BF<FFFFFFFFF5DBFF9FCGFHFCF;FGFFFFFE>ADDFFEHGFBAEF@?CCEAA0F2BGDAGEEA0AEAECGFF?E0EFFGBGGD3E11>13B331A1>>1
@M02197:105:000000000-AN6RF:1:1102:21330:19316 1:N:0:1
GTCGGAAATTGTTCCTCCGCTTATTGATATGCTTAAGTTCAGCGGGTAGTCCTACCTGATTTGAGATCGAACGTTCAAAAAGCTGTCTTCACCAAGGAAAGACGTTTATAAGCTCCAGCGAACCTCCGTCACCGAAGGTTACCTGGCAGGCAACCACAAGCGTAAATAGTTATCACACCCGTGACGCCACCAAACACTGGCAGGCTAATTCATTTGAGAGGAGCCGGCTGTGCGCCAGCAAGCCCCCAAGTCCAAGCTCTTCATGGCGAACCACAAGAGTTGAGGTGTTCATGATACTCAAACAGGCATGCCCCTCGGAATAGCCAAGGGGCGCAAGGTGCGTTCAAAGATTCGATGATTCAC
+
BCCCCBCCFFFFGGGGGGGGGGGHHHHHHHHHHHHHGHHHHHHGGGGGGHHHHGHGHHHHHGHHGHHHHGHHGHHHHGHHHGHHHHHHHHHHHHHHGHHHHHHGGGHHHHHHHHHHHGHGGGGGHHHGHHGGHGGGGGHHHHHHHHHHGGGHHHHGGHHHHGGGGFGGHHHHHGHHGHGGGGGGGGGGGGGHHHHGHHGGHHGHHGHHHHHHHHGHGHFFGGGGGHHHGFGGGGGHHHGHGGGGHHHHHFGDHHGHGHHHHHGGGGGHFFGHHHFEHHHHHHHCHHHGHHHHHHFFGGHHHGF5G3EHGGGGGGGGGDFHHHHHHGHGGGGGHHGHGGGGHGGGGFGGGGGFBFFFFFABBBB
@M02197:105:000000000-AN6RF:1:1102:10182:19682 1:N:0:1
GTCGGAAATTGTTCCTCCGCTTATTGATATGCTTAAGTTCAGCGGGTAGTCTTACTTGATTTGAGATCGAGTTGAACAACACATAAAGTGTCGTAAAATCCTGCATCAGTCAGCAATGAGGACAATTATCCTTTATGTTAGCTGCAGCAATAGTAATAATCCTGTTTGACGAGGACTAAATAGATATGCTTTTAGCTCATATAAAAGTCCAGCTGCACCTGCATTTCAAGCCGCCCGCCTACCGGTGAAGGTTGTTGGGATAGCTCAAGTCCACCCTCCTTTTGAAAAAACAAGAGGAGGTTGAGGTGTTTACTGATACTCAAACAAGCATGCTCTTCGGAATACCAAAGAGCGCAATATGCGTTCAAAGATTCGATGATTCAC
+
CCCCCCCCFFFFGGGGGFGGGGGHHHHHHHHHHHHHHGHHHHHGGGGGGHHHHHHHHHHGHHHHGHGHHGFHGHHGGHHHHGHHHHHHHGHHGGHHHHHHHHHHHHHHHHHHHHHHHHHHHHHHHHHHHHHHHHHHHHHHHHHHHHHGHHHHHFHHHHHHHHHHHHHHHHGGGGGHHHHGHHHHHHHHGHHHHHHGHHGHHHHHHHGGHHGHHHGGHHHHHHHHHHHHHFHGGGGGHGGGFGGGDHHHGGHHGGHHHHHHHHHHFHHHHHCGGGGGHEGHHGHGGGHHHHHHHGHHHHGGHHFEGHHFHHHGHHHHHHGHHHHHHHHGHHHHGGGGGHHHHHGFFHHHGEEFGHGHHGGGEHGGGGFGGGGGFFFFFFFBBBBB
@M02197:105:000000000-AN6RF:1:1102:26698:19765 1:N:0:1
GTCGGAAATTGTTCCTCCGCTTATTGATATGCTTAAGTTCAGCGGGTAGTCCCACCCGATTTGAGGTCAAGGTCGTTTTTGTGGGTCGAGCCTCCCACCGATGAATCGGCGGTGACCGGAACACCATCGTTGTCAATGAGACGGTTAGAAGCAGAGGTACAGTGCAGAAACCCGAGACGTAGAAACATATTATCACGTCAAGGATCGGCAAAGCAGACCCCACTAATCCATTTGGGAGGAGCTCGCTTCAAGGTGAAACCAGCAAATGACCTCCAAGTCCAAAATCCTCTCCACCAAAGGAAGGGCTTTTGAGAATTTCACGACACTCAAACGGGTGTGCCCCTCGGAACGCCAAGGGGCGCAAGGTGCGTTCAAAGATTCGATGACTCAC
+
BBBBBBBBFFFFFGGGGGGGGGGGHHHHHHHHHGHHHHFHGHHGGGGGGHHHHHHGGGEGGGHHGGHHHHHHHHGGGGGGGHHGGGHGGGGGHHHGHHGGGGGHHHHHGGGG>@<FGC?-A-G0E.</..</<0=DD00=;CAEAE.CCF0/CFCFFFFFFFFFFFFFEGBFGFFFFFFFGGGFFGFBF9GGGFEGGFFFEEGAGGGGGHHHHHFFDFHFHGHHHGHHHGHHHGHHHHG?GCCGGFBHHHHHHHHHHHGHHGHFHHHHC/GFFF2FHFGBEHHFHD?BHHGGHHGHGHEHHHHHHG3GGHHHHHGFGHFGGHGGFFF>BHGGGGHHGGGGGEAAFHGGGFCGHHHGGGGFHHHHGGGGHGFFFGFGGFFFFFFFFFAAA3A
@M02197:105:000000000-AN6RF:1:1102:18092:19670 1:N:0:1
GTCGGAAATTGTTCCTCCGCTTATTGATATGCTTAAGTTCAGCGGGTAGTCCTACCTGATTTGAGGTCAAACGTCAAGAAAGAAGACGGACCGTTGGGCGGGTCGACGTGTTAGAGGCGCGAGACCTTCATTCATGCGCTTCAGCGAACGGCGATCATTATCACGCCGAAAGCCTTGTCGCGCAAAGTCGAAAGTCGACCGCAAGCCGATTCATTTAAGGAGAGCCCGAGTCCTGGACGAATCCAAGTCTCCGGCAGCCCCCAACATCCAAGCACCCGCTCGAAGCAAATCGAGAGGGGTTGAGAATTTACTGACACTCAAACAGGCATGCTCCTCGGAACACCGAGGAGCGCAAGGTGCGTTCAAAGATTCGATGATTCAC
+
BCCBCCCCFFFFGGGGGGGGGGGHHHHHHHHHHHHHHHHHHHHGGGGGGHHHHHHHHHHHHHHHGHHHHHHHGFHGGHHHHHHHHHHGGGGGGGGGHGHGFGGGGGGGCGHHHHHHHGGGGGGGGGHHHHHHHHHHHGGGGGGGGGGGGGGGGDFFFFFFFFFFFFFFFFFFFFFFFFFFFFFFFFFFFFFDDFFFFFFFCGGGGGGGGGGGFFGGGGGGHHGGGGGHHHFGHGGGHGHHHHGGHGGGGGGGHGGGGGGGHHHHHHHGHHHFGEGGGGHHGHHHHHGHHEGHHGGGGHHHGHHHHF5HHHHHHHGFGHHHHBHHHHHHGHGGGGGGEGGGGGGGFHEGGECHCHHGGGGHGGDFGGGGGGFFFFFFFBBBBB
@M02197:105:000000000-AN6RF:1:1102:19145:19915 1:N:0:1
GTCGGAAATTGTTCCTCCGCTTATTGATATGCTTAAGTTCAGCGGGTAGTCTTACTTGATTTGAGATCGAGTTGAACAACACATAAAGTGTCGTAAAATCCTGCATCAGTCAGCAATGAGGACAATTATCCTTTATGTTAGCTGCAGCAATAGTAATAATCCTGTTTGACGAGGACTAAATAGATATGCTTTTAGCTCAGATAAAAGTCCAGCTGCACCTGCATTTCAAGCCGCCCGCCTACCGGTGAAGGTTGTTGGGATAGCTCAAGTCCACCCTCCTTTTGAAAAAACAAGAGGAGGTTGAGGTGTTTACTGATACTCAAACAAGCATGCTCTTCGGAATACCAAAGAGCGCAATATGCGTTCAAAGATTCGATGATTCAC
+
CCCCCCCCFFFFGGGGGGGGGGGHGHHHHHHHHGHHHHHHHHHGGGGGGHHHHHHHHHHHHHHGGHHHHFGHGHHHHHHHGGHHHHHHHHHHGFHHHHHHHHHHHHHHHHHHHHHHHHHHHHHHHHHHHHHHHHHHHHHHFHHHGGHHHHHHHHHHHHHHHHHHHHHGHHGGGGGHHHHHHHHHHHHHHHHHHHHHHGHHHGHHHHHGHHHFHGHHHHGHHGHHGHHHGHHGGGGGHGGF@GGGHGHHHGHHGGHHHGHHHGHHHHHHHHCFEGGHFFEHHHGGGGHHHHHHHHHGGBGHGGHHDHHGHHFGHHHHHHGHHHHF3BGBFGHHHFEGGHHHHHCHHHHHHGGGGHGGHGGGGHGGGGGGGGFGFFFFFFFBBBAB
@M02197:105:000000000-AN6RF:1:1102:8161:19975 1:N:0:1
GTCGGAAATTGTTCCTCCGCTTATTGATATGCTTAAGTTCAGCGGGTAGTCTTACTTGATTTGAGATCGAGTTCACAAGTTCTTTTTAACGGAACGAGTTTACCTGCAATCAGCCTCGGTAGTCATTCAACCTTTATGCAAGCTGAAGCAAGAATAATAATCCGTTTGACGGGACTAAATAAATATGCTTTTAGCTCAGAAGAATGCCCAGCTGCACCTGCATTTCAAGCAACCCTCCTCTTTCTGACGAAGGAGTTGGGATTGCTCAAGTCCAATTCTCTCAAACCCGAAAGTCGAGAGATTTGAGATGTTTACAGATACTCAAACAAGCATACTCTCCGGAATACCAGAGAGTGCAATGTGCGTTCAAAGATTCGATGATTCA
+
AAABBDBCFFFFGGGGGGGGGGGHHHHHGGHHHHHFHHHHHHGGGGEGGHHHHHHHHHHHHHHGGHHHH?FFFHHHHGHBHHHHHHHHHHGGGGGCGGGGHHHHHHHHHHHHHHHHFFGGHGHHHHHGHHHHHHHHHHHHHHHHHHHHGHHGHHHHHHHHHHHGGFHGHHHHGGGHHGHHGHHHHHHHHHHHHHHHHHHHHHHHHHHHHHHHHHHGHHHHHHHHHGGHGGGGGGGHEHFHHHHGHDHHHHHFHFGHHHGGHHHHFFGEHHGHHHHHFHHGGFGFGCCGHHGGGGGGHHHHHGHHHHHHGHFHHHGDFFFGFFHHHFGHHGFHHHGGGEEHFFHGBDFHHFHGHGHHFGGEAEGGFGDBGGBGFFFFFFFFABA?A
@M02197:105:000000000-AN6RF:1:1102:16274:19939 1:N:0:1
GTCGGAAATTGTTCCTCCGCTTATTGATATGCTTAAGTTCAGCGGGTAGTCTTACTTGATTTGAGATCGAGTTGAACAACACATAAAGTGTCGTAAAATCCTGCATCAGTCAGCAATGAGGACAATTATCCTTTATGTTAGCTGCAGCAATAGTAATAATCCTGTTTGACGAGGACTAAATAGATATGCTTTTAGCTCAGATAAAAGTCCAGCTGCACCTGCATTTCAAGCCGCCCGCCTACCGGTGAAGGTTGTTGGGATAGCTCAAGTCCACCCTCCTTTTGAAAAAACAAGAGGAGGTTGAGGTGTTTACTGATACTCAAACAAGCATGCTCTTCGGAATACCAAAGAGCGCAATATGCGTTCAAAGATTCGATGATTCAC
+
BBABABB3DFFDGGGGGCFGGGGHHE5GHHHGHFFFFGHHGHHGFGEFGHHHHHHHHHHHHGHBGHHGHEGGFFFHGHHHHEHHHHHHEFGHEFHHHGHHFGFGHHGGHHHHHHFHHGGHGFFF0DEHHGHGGHGGHHGG3DGHHHHBGHHFFFHHHHHHHHHGHGHHHGGGGGFFHHHBGGHGHHDFGFDGFHFHHGGHGHHHHGGHHGFHHEFBHHGGHHGFHHHGGFGGGGDGBFGGFGGHBFFGHDHFFDFGHHGGHHHHHHGHHHGFFEFGGCGF4BFHGGHHGHHGHHGEHHFHHHGHGHHHHGFHHHFGF5FHHHHFHGFFBGHFG?F?EB5BFHGFHGHHFEE?GGBGHEE??FBGGGGGGEGF4FFFFFFA?AA3
@M02197:105:000000000-AN6RF:1:1102:16628:20314 1:N:0:1
GTCGGAAATTGTTCCTCCGCTTATTGATATGCTTAAGTTCAGCGGGTAGTCTTACTTGATTTGAGATCGAGTTTACAAGTTCTTTTTTACGGAACGAGTTTACCTGCAATCAGCCTTGGTAGTCATTCAACCTTTATGTAAGCTGAAGCAAGAATAATAATCCGTTTGACGGGACTAAATAAATATGCTTTTAGCTCAGAAGAATGTCCAGCTGCACCTGCATTTCAAGCAACCCTTCTCTTTCTGACGAAGGAGTTGGGATTGCTCAAGTCCAATTCTTTACAATAAAGTAGAGATTTGAGATGTTTACAGATACTCAAACAAGCATACTCTCCGGAATACCAGAGAGTGCAATGTGCGTTCAAAGATTCGATGATTCAC
+
CCCCCCCCFFFFGGGGGGGGGGGHHHHHHHHHHHHHGHHHHHHGGGGGGHHHHHHHHHHHHHHHGHHHHGGHGHHHHHHHHGHHHHHGHHGGGGGGCEGGHHHHHHHHHHHHHHHHHHGGHHHFHHHHHHHHHHHHHHHHHGGGHHHHHHHHHHHHHHHHHHHHHHHGHHGGGFGHHHHHHHHHHGHHHHHHHHHHHHHHHHGHHHHHHHHHHHHHHHHHHHHHHGHHHGHHGHHHGHGHHFGEEGHHHHGFGHGHHHHHHGGHHGHHHHFHGHHHGHHHFGHHHHHHGHHHHHHHHHHHHHHHHFHHHHHHHHHGHHHHHHHHHHHHHGGGGGGFGHCHHHHHHHHGGHHHHHGGFGGGGGGGGGEGGFFFFFFFABBAA
@M02197:105:000000000-AN6RF:1:1102:27752:20326 1:N:0:1
GTCGGAAATTGTTCCTCCGCTTTTTGATATGCTTAAGTTCAGCGGGTAGTCTTACTTGATTTGAGATCGAGTTGAACAACACATAAAGTGTCGTAAAATCCTGCATCAGTCAGCAATGAGGACAATTACCCTTTATGTTAGCTGCAGCAATAGTAATAATCCTGTTTGACGAGGACTAAATAGATATGCTTTTAGCTCAGATAAAAGTCCAGCTGCACCTGCATTTCAAGCCGCCCGCCTACCGGTGAAGGTTGTTGGGATAGCTCAAGTCCACCCTCCTTTTGAAAAAACAAGAGGAGGTTGAGGTGTTTACTGATACTCAAACAAGCATGCTCTTCGGAATACCAAAGAGCGCGATATGCGTTCAAAGATTCGATGATTCAC
+
AAAA11ADF11D3AB3AGAGGAFHFCGGBFFGHHCEFGFFAF1/AAEEFADGGHFHHGEDGH1EF/GFGEFHGHHHHHHHHEEHHHBF2@GGGFFH/FGFBGBFHEHFFDFGFFFEEF>GFGCECHHFHHGHHBBGHGGH1FDFHGGFFFHFH2GGFHGHFDGHHHDFGHC<CC/ACGHFGHHGEHHFGHFFHGFBFFFHFFFHHFGDGGF/GFHHFGHHHHHGGFGBG?FEGGGGHFE@/CGFBHHHGAEHECEHHGFHFGF111BHHF@F>CGHHCF1B2F0/F0FFFHGF0CFG>AG1CEECHHFD2F2HGHF2BAHFGHFHHHHFGFHG//CGFB2FE1G0EBCHFEAEB03FA0?CGGGFGGG31GFFC@B13D111AA
@M02197:105:000000000-AN6RF:1:1102:21926:20401 1:N:0:1
GTCGGAAATTGTTCCTCCGCTTATTGATATGCTTAAGTTCAGCGGGTAGTCCTACCTGATTTGAGGTCAAACGTCAAGAAAGAAGACGGGCCGTTGGGCGGGTCGACGTGTTAGAGGCGCGAGACCTTCATTCATGCGCTTCAGCGAACGGCGATCATTATCACGCCGAAAGCCTTGTCACGCAAAGTCGAAAGTCGACCGCAAGCCGATTCATTTAAGGAGAGCCCGAGTCCTGGACGAATCCAAGTCTCCGGCAGCCCCCAACATTCAAGCACCCGCTCGAAGCAAATCGAGAGGGGTTGAGAATTTACTGACACTCAAACAGGCATGCTCCTCGGAACACCGAGGGGCGCAAGGTGCGTTCAAAGATTCGATGATTCAC
+
CCDCCCCCFFFFGGGGGGGGGGGHHHHHHHHHHHHHHHHHHHHGGGGGGHHHGHGHHHGGHHHHGHHHHHHHGFHGGHHHHHHHHHGGGGGGGGGGGGHGGGGFGGGG@FHGHHHHHGGGGGGGGGGHHHHGHHHHHGGGGGGGGGGGGGGGFFFFFFFFFFFFFFFFFFFFFFFFFFFFFF8FFFFFFFFFFFFFFFFFFFFFGGFGGGGGGGGGGGGGGGGGGGGHHGHHHGGGHGHHHHHHHHGCCGGGGGGCGG??AHHGEHGHHHHGGGGGGGHHGHHHHHGHFFGHHGGGGHHHHHHHHHFGGGHHHGFGGFFHHFHHGHHHGHGGCGGGHHEDGGGGGHGGGGEFFHHGGGGHGGGGGGGAGGF@5FFFFBBABA
@M02197:105:000000000-AN6RF:1:1102:24557:20487 1:N:0:1
GTCGGAAATTGTTCCTCCGCTTATTGATATGCTTAAGTTCAGCGGGTAGTCCTACCTGATTTGAGGTCACATTAATAAGAGATTGTCCAAGTTAATGGACTGTTAGAAGCTAAACATGCTTCACCGTCAATAGCGTAGATAGTTATCACACCAATGAGCAGTAAACAAATAGTTTCGCTAATGCATTTTAGGGGAGCTGACCTCAGATTGTATAGAGTCCAGCAAAAATACCCCCCACATCCAACACTCAACTTGCAAAAAGCTGAAGAGGTTGATATATTAATGACACTCAAACAGGCATGCTCCTCGGAATACCAAGAAGCGCAAGGTGCGTTCAAAGATTCGATGATTCAC
+
BBBBBBCCFFFFGGGGGGGGGGGHHHHHHHHHHHHHHHHHGFHGGGGGGHHHHHHHHHFHHHHHGHHHGHHHHGHHHHHHHHHHHHHHHHHHHHHHHHHHHGHHHHHHHHHHHHHHHHHHHHHHHGHGGGHHHGGFGGGHHHHHHHHHHHHGHHHHHGHHHHHHHHGHHHHHGHHHGGGFGHHHHHHHHHHGHGGGGHHHHHHHHHHHHHHGHHHHHHHHHHHHHHHGGGGGGGGGHHHHHHHHHHHHHHHHHHHGHHHHHHHHHHHHHHHHHHHHHHHGHHHHHHGFGHHHHHGHHGHHHHGGGGGHHHHHHHGHHHGGGGGGHGHGGGGHGGGGGGGGGGFFFFFFFBBBAB
@M02197:105:000000000-AN6RF:1:1102:27774:20550 1:N:0:1
GTCGGAAATTGTTCCTCCGCTTATTGATATGCTTAAGTTCAGCGGGTAGTCTTACTTGATTTGAGATCGAGTTGAACAACACATAAAGTGTCGTAAAATCCTGCATCAGTCAGCAATGAGGACAATTATCCTTTATGTTAGCTGCAGCAATAGTAATAATCCTGTTTGACGAGGACTAAATAGATATGCTTTTAGCTCAGATAAAAGTCCAGCTGCACCTGCATTTCAAGCCGCCCGCCTACCGGTGAAGGCTGTTGGGATAGCTCAAGTCCACCCTCCTTTTGAAAAAACAAGAGGAGGTTGAGGTGTTTACTGATACTCGAACAAGCATGCTCTTCGGAATACCAAAGAGCGCAATATGCGTTCAAAGATTCGATGATTCAC
+
ABBAA@ADFFFBGGGGGGECGGGBHHGHHHGHCHHHHHHHGHHGGGGGGGHHHHHHHHHHHHGEEHHGAEGHGHHHFHHFHFFHFEGB4FBF1FHFHHHGHHHHHHHHHHFH3?GHHGHHHHAGHGGBGHHGBGBGGHGHFHHHHHGHHHHGF@FDGGHHFGHHFHHHHHGGGGGFFCH9GHHEGHGGHGFBHGHHHHGGGHHGFGGFFHGHEHEHFHFHHFHFCGCCCFH@@C/CGF?B<DDG222F2F0G?ACG2B2FFB?33BEGB/@/?>/FFAB34443E1EHFHFHGG21GE?2G@?31HFBHGBGDHGF13FCE5HHBG5HHFHFA2A2?HHHGHHHHHHF2B2CFFCGG22GGFGGGCGGGGGGFFFFFFFBBBB@
@M02197:105:000000000-AN6RF:1:1102:20154:20649 1:N:0:1
GTCGGAAATTGTTCCTCCGCTTATTGATATGCTTAAGTTCAGCGGGTAGTCCCACCCGATTTGAGGTCAAGGTCGTTTTTGTGGGTCGAGCCTCCCACCGATGAATCGGCGGTGACCGGAACACCATCGTTGTCAATGAGACGGGTAGAAGCAGAGGTACAGTGCAGAAACCCGAGACGTAGAAACATATTATCACGTCAAGGATCGGCAAAGCAGACCCCACTAATCCATTTGGGAGGAGCTCGCTTCAAGGTGAAACCAGCAAATGACCTCCAAGTCCAAAATCCTCTCCACCAAAGGAAGGGCTTTTGAGAATTTCACGACACTCAAACGGGTGTGCCCCTCGGAATGCCAAGGGGCGCAAGGTGCGTTCAAAGATTCGATGATTCAC
+
BCCCDDCCFFFFGGGGGGGGGGGHHHHHHHHGHHHHHHHHHHHGGGGGGHHHHHHGGGGGGGHHGHHHHHHHHHGGGGGGGGHGGGHGGGGGHHHGHHGGGGGHHHHHGGGGACFFGCD-@-FFG.<<<<./CB0DDHHHFHDF-;:CBGCG0BFFGFFFFFFFFFFFFGFFFFGGGGGGGGGGGGGGFGGGGGGGGFGGGGGGGGGHHHGHGHHGGGHHHHGHHHGHHHGHHGHHHHGGGGGGHHHHHHGHHHHHHHHHHHHHFGHHGGHFHGHHHHGHGHHHHGGFHHGFFHHHHHHHHHHGHHHHHHHHHHHFGHGGGHHHHGHGHHEGGGHHGGGGGGGGHHHHHHGGHHFGGGGGGGGHGGGGHGGGGGGGGGGFFFFFFFCCBAB
@M02197:105:000000000-AN6RF:1:1102:15432:20750 1:N:0:1
GTCGGAAATTGTTCCTCCGCTTATTGATATGCTTAAGTTCAGCGGGTAGTCCTACCTGATTTGAGGTCAAACGTCAAGAAAGAAGACGGGCCGTTGGGCGGGTCGACGTGTTAGAGGCGCGAGACCTTCATTCATGCGCTTCAGCGAACGGCGAACATTATCTCGCCGAAAGCCTTGTCGCGCAAAGTCGAAAGTCGACCGCAAGCCGATTCATTTAAGGAGAGCCCGAGTCCTGGACGAATCCAAGTCTCCGGCAGCCCCCAACATCCAAGCACCCGCTCGAAGCAAATCGAGAGGGGTTGAGAATTTACTGACACTCAAACAGGCATGCTCCTCGGAACACCGAGGAGCGCAAGGTGCGTTCAAAGATTCGATGATTCAC
+
DDDDC@BCFFFFGGGGGGGGGGGHHHHHHHHHHHHHHHHHHHHGGGGGGHHHHHHHHHHHHHHHGHHHHHHHGHHGGHHHHHHHHHHGGGGGGGGGGGHGGGGGGGGGGGHHHHHHHGGGGGGGGGHHHHHHHHHHHGGGGGGGGGGGGGGGFFFFBFFFFFFFFFFFFFFFFFFFFFFFFFFFFAFFFFFFFFFFFFGFEGFGGFFGGFGGFFGGGGGGHHGGGGGHFGHHHGGGHGHHHHHHHHGGFCGFHGGGGGGGHGHHHHGGHHHDC/GGGGHFGHHHGGGHHHGHHGGGGHHHHHHHHHHHHBHHHHGHGHHHHGHHHHHHHHGCGCGGHHGGGGGGHFFFGGEGGHHGGGGHGGGGGGGGGGFFFFFFFBAA3A
@M02197:105:000000000-AN6RF:1:1102:18144:20745 1:N:0:1
GTCGGAAATTGTTCCTCCGCTTATTGATATGCTTAAGTTCAGCGGGTAGTCCTACCTGATTTGAGATCGAACGTTCAAAAAGCTGTCTTCACCAAGGAAAGACGTTTATAAGCTCCAGCGAACCTCCGTCACCGAAGGTTACCTGGCAGGCAACCACAAGCGTAAATAGTTATCACACCCGTGACGCCACCAAACACTGGCAGGCTAATTCATTTGAGAGGAGCCGGCTGTGCGCCAGCAAGCCCCCAAGTCCAAGCTCTTCATGGCGAACCACAAGAGTTGAGGTGTTCATGATACTCAAACAGGCATGCCCCTCGGAATAGCCAAGGGGCGCAAGGTGCGTTCAAAGATTCGAT
+
CCCCCCCCFFFFGGGGGGGGGGGHHHHHHHHHHHHHGHHHHHHGGGGGGHHHHHHHHHHHHHHHGEHHEGHHGHHHHHHHHGHHHHHHHHHHHGHHGGHHHHHGGGHHHHGHHHHGHHHGGGGGHHHGHHGGHGGGGGHFHHHHHHHHGGGHHHGGGHHHHGFGGHHHHEGHHHHHGHGGGGGGGHGGGGGHHHHGGGHHHGHHHHHHGHHHHHHHHHGGGGGGGHHHGGGGGGHHHHGHGGGGHHHHHHFGGHHHFFHFHHGGGGFHGHGHHHHHGGFGHHHGHHHHEHHHHHHHGHHHHHHHGHHHGCFGFEDGHHHGHGHBHCHGGGGGHHGGGGGGGFGFFFFFAFFBBBBB
@M02197:105:000000000-AN6RF:1:1102:27436:20915 1:N:0:1
GTCGGAAATTGTTCCTCCGCTTATTGATATGCTTAAGTTCAGCGGGTAGTCTTACTTGATTTGAGATCGAGTTGAACAACACATAAAGTGTCGTAAAATCCTGCATCAGTCAGCAATGAGGACAATTATCCTTTATGTTAGCTGCAGCAATAGTAATAATCCTGTTTGACGAGGACTAAATAGATATGCTTTTAGCTCAGATAAAAGTCCAGCTGCACCTGCATTTCAAGCCGCCCGCCTACCGGTGGAGGTTGTTGGGATAGCTCAAGTCCACCCTCCTTTTGAAAAAACAAGAGGAGGTTGAGGTGTTTACTGATACTCAAACAAGCATGCTCTTCGGAATACCAAAGAGCGCAATATGCGTTCAAAGATTCGATGACTCAC
+
CCBCCCCCFFFFGGGGGGGGGGGHHHHHHHHHHHHHHHHHHGHGGGGGGGHHHHHHHHHHHHHHGHHHHGGHGHHHHHHHHGHHHHHHFGHHGFHHHHHHHHHGHHHHHHHHHHHHHHHHGHHHHHHHHHHHHHHHHHHHHHHHHHHHHHGHHFHHHHHHHHHHGHHHHHGGGGGHHGHHHHHHHHHHHHHHHHFHHHHHHHHGHHHGHHHHHGGHHHHHHGGHHHGGGGGGGGGGHGGGGGGHHHEHHGHHGGHFHHHHHHGHHHHHHHGFEGGHHGHGGGHHGGHHGHGHHHHHHHHHFGGHFFGHHHHHHHHHHHGHHHHHGHHBHHHHHGGGGHHHHHGHHHHHHGGGEGBGHGGGGHGGGGGGGGGGFFFFFFFBACBB
@M02197:105:000000000-AN6RF:1:1102:19207:21220 1:N:0:1
GTCGGAAATTGTTCCTCCGCTTATTGATATGCTTAAGTTCAGCGGGTGGTCCTACTCGATTTGAGGTCAAGTTGTCAGTTGTTGTCTGAAGACAGTTGGAAAGCACAGAGCTCCTGATCAGCCACCCTCTTGCGAGGTGCCGGCGAAGATACTTATCACGCCGTACTATGTCCAACCAAGAGTCGCACTAATGCATTTGAGGTGAGCCACAGTAAAGCAGCAACACCCAAGTCCACCGCTCCCGACCCAAAAGATCAGAAGTGTGAGAGTACAATGACACTCAAACGAGCATACCCTTCGGAATGCCAAAGGGTGCAAGGTGCGTTCAAAGATTCGATGATTCAC
+
ABBBBBADFFFFGGGGGGGGGGGHGGFHBGHHHHHHGHGHHHHGGFFGGGHHHHHHHGEHHGGHGHFHHHGGHHHHHGHHHHHHHHHHGHHHHHHHHHHHHHHHHHHHH;HHHHHHHHHHHHH;HHGHHHHHHGGGGFFHHGGGGGGGGH9HHHHHHHHGHGHFHHHHHHHHHHHHHGHGHGGGGFGGGHFHHGGHHHHHHHHHHHHGGHHGGFHFHHHGFFFFFFHHHHHFFEFFCGGGGGGGGGGHHGHHHHEHHHHHHHGHGFHHHGEGHHFHHHHGHGGGGFFHHHFFAGGGGGGHHGGHHGHHHHGHGGHHHHGGGGHGGGGGGGGGGFFFFFFFCCBBB
@M02197:105:000000000-AN6RF:1:1102:22754:21206 1:N:0:1
GTCGGAAATTGTTCCTCCGCTTATTGATATGCTTAAGTTCAGCGGGTAGTCCTACCTGATTTGAGGTCAAATTTGATATGTGAGGTTTGTCCGAAGACCATTGTGAGCGGGCTTTCAAGATCGGCAAGAGACAGCGCAACATGATTATCACACTGACGTCCGAAATGAATGGGGATTCCGCTGATGCATTCAAGAGGAGCCGACTGACGCCAGCACGCTCCAAATCCAAAGCTCTGATCAAAAACAAAATCAATCAGAGTTTGAGAATTTAATGACACTCAAACAGGCATGCTCCTCGGAATACCAAGGAGCGCAAGGTGCGTTCAAAGATTCGATGATTCAC
+
BBCCCBCCFFFFGGGGGGGGGGGHHHGHHHHHHHGHHHHHHHHGGGGGGHHHHHHHHHHHHHHGGGHHHHHHHHHHHHHHHHHHHFGHGHHHGGGGGHHHHHHHHHHHGGGGGHHHHHHHHHHGGGGGHHHGHHHGGGGGHHHHGHHHHHGHHHHHHGFGHGHGHHHHHHHHHHGGHHHHGHHHHHHHHHHHHHHGGGGGGGHGGGGGFGHGGGGGHHHFHHHHGFHHHHHGHHHHHGGGHHHHHHHHHHHHHGGHHHHHHGHHHHG5HHHHGHHGDGHHHHHHHHHHHHHGGGGGHHGHHHGHHHGGGGGGHHHHGGGGHGGGGGGGGGGFFFFFFFCCBCC
@M02197:105:000000000-AN6RF:1:1102:28009:21338 1:N:0:1
GTCGGAAATTGTTCCTCCGCTTATTGATATGCTCCTCCGCTTATTGATATGCTTAAGTTCAGCGGGTAGTCCTACCTGATTTGAGATCGAACGTTCAAAAAGCTGTCTTCACCAAGGAAAGACGTTTATAAGCTCCAGCGAACCTCCGTCACCGAAGGTTACCTGGCAGGCAACCACAAGCGTAAATAGTTATCACACCCGTGACGCCACCAAACACTGGCAGGCTAATTCATTTGAGAGGAGCCGGCTGTGCGCCAGCAAGCCCCCAAGTCCAAGCTCTTCATGGCGAACCACAAGAGTTGAGGTGTTCATGATACTCAGACAGGCATGCCCCTCGGAATAGCCAAGGGACGCAAGGTGCGTTCAAAGATTCGATGATTCAC
+
AAABBBBBFFFFFDGGDFEGEEEFFFHHHHHHGFHHHFFEEEGHHGGHHHGHHBHHHHHHHHGGGGGGG@GFHHFHHHHHHFHBEHHHHGFHFHHGHGHHHGGHEGHHHHHHHHHHGGFHGGHCEGHGHFHGHHHHHFHGGGGFHHHFHFGGHGGGGG.FDFGGGGHHGGGHHHHGGGHHHFFFFHHHHGGGGGEFFGGFDFBAEGGGGGFBEFGFHHFHFGFFFFFHHDFB8HHHGBFEE?CCCCCBCC/A?DCF>/<AB@B>CFDFGHBE?G3FGFF3HHGGGEEG?1FFDHHFHGGHHHFGHHHHHFFEHFFFGGHEBHHHEGAGEEE0EAECFBFHHHHGBGF22A2AC5GGE222FGGGF5FFGGGFFDDFFFAAAAA
@M02197:105:000000000-AN6RF:1:1102:18173:21345 1:N:0:1
GTCGGAAATTGTTCCTCCGCTTATTGATATGCTTAAGTTCAGCGGGTAGTCCTACCTGATTTGAGATCGAACGTTCAAAAAGCTGTCTTCACCAAGGAAAGACGTTTATAAGCTCCAGCGAACCTCCGTCACCGAAGGTTACCTGGCAGGCAACCACAAGCGTAAATAGTTATCACACCCGTGACGCCACCAAACACTGGCAGGCTAATTCATTTGAGAGGAGCCGGCTGTGCGCCAGCAAGCCCCCAAGTCCAAGCTCTTCATGGCGAACCACAAGAGTTGAGGTGTTCATGATACTCAAACAGGCATGCCCCTCGGAATAGCCAAGGGGCGCAAGGTGCGTTCAAAGATTCGATGATTCAC
+
BBBBCBCBFFFFGFGGGGGEGGGHHHHHGHHHGHHHHHHHHHHGGGGGGHHHHHHHHHHHHHHHGEHHHGHHGAGGHHGFHGHHHHHHHGHHGHHHGHGHHHHGGGHGHHHHHHHHHHHGGGGGHHHGHHGGHGGGGGHHHHHHHGHHGGGHHHHGGHGHHGEGGHGGHHHHHHHGHHGGGGGGGGGGGGHHGGGGGGGGGGGGGGGGGGGGFGFFFFFFFFFEFFFGFF3FGFFFGFCG@?@CGBGBF<<CGHHHCBGBHHF?GGGFEGFHHGF1HHHHFGBGFBGBB1HGF1HGFHHFFHHFHGGHEE??EEEFHHGFFGBHHGCEEEEEFGFCGGGGGGGFGGB3EC11FFFDFFA1AAA
@M02197:105:000000000-AN6RF:1:1102:13508:21313 1:N:0:1
GTCGGAAATTGTTCCTCCGCTTATTGATATGCTTAAGTTCAGCGGGTAGTCTTACTTGATTTGAGATCGAGTTGAACAACACATAAAGTGTCGTAAAATCCTGCATCAGTCAGCAATGAGGACAATTATCCTTTATGTTAGCTGCAGCAATAGTAATAATCCTGTTTGACGAGGACTAAATAGATATGCTTTTAGCTCAGATAAAAGTCCAGCTGCACCTGCATTTCAAGCCGCCCGCCTACCGGTGAAGGTTGTTGGGATAGCTCAAGTCCACCCTCCTTTTGAAAAAACAAGAGGAGGTTGAGGTGTTTACTGATACTCAAACAAGCATGCTCTTCGGAATACCAAAGAGCGCAATATGCGTTCAAAGATTCGATGATTCAC
+
CBBCCCCCFFFFGGGGGGGGGGGHHHHHHHHHHHHHHHHHHHHGGGGGGHHHHHHHHHGHHHHHGGHHHGGHGHHHHHHHHGHHHHHHHHHHGGHHHHHHHHHHHHHHHHHHHHHHHGHHHHHHHHHHHHHHHHHHHHHHFHHHHHHHHHHHHHHHHHHHHGHHHHHHFHGGGGGHHHHHHHHHHHHHHHHHHHHHHHHHHHHHHHHHHHHHHHGGHHHHHHHHHHHHHHHGGGGGGGGGFGFHFGHHHDHEGGHHHHHHHHHHHHHHHHGGFFCHHGHHHHHGGGHHGHHHHGHHHHHHFHHHGHHHFHHHHHHHHHGHHGHHHHHHHHHHGGGGGHHGHHHHHHHFHFGGGHHHHGGGGHGGGGGGGGGGFFFFFFFCCAAB
@M02197:105:000000000-AN6RF:1:1102:26952:21302 1:N:0:1
GTCGGAAATTGTTCCTCCGCTTATTGATATGCTTAAGTTCAGCGGGTAGTCTTACTTGATTTGAGATCGAGTTGAACAACACATAAAGTGTCGTAAAATCCTGCATCAGTCAGCAATGAGGACAATTATCCTTTATGTTAGCTGCAGCAATAGTAATAATCCTGTTTGACGAGGACTAAATAGATATGCTTTTAGCTCAGATAAAAGTCCAGCTGCACCTGCATTTCAAGCCGCCCGGCTAACGGTGAAGGCTGTTGGGATTGCTTAAGGCCAACCCCCTTTTGAAAAAACAAGAGGAGGTTGAGGTGTTTACTGATACTCAAACAAGCATGCTCCTCGGAATACCAAAGAGCGCAATATGCGTTCAAAGATTCGATGATTCAC
+
>AAAABA?4DBFFGFGDGEE2AAGHHHH6AGFHHHCHFGHHFGFGEGCFGHGGFHBEHHGGHBDFGHHGEGGFHGBHBGHHEAGHGGHFH@@EFFHFHHHHFHHHHBCGGGHHHFGGHGHGEEFFFBGHHHF4GFGFHHHFHB1GHHHFHHHH8GFHHGBHDGGGGHHGHGA/C@9GFFCG:HHHHFGHGHHHH4FEHHHH8:HGHDGBH;C/GHH;HGHH9G9HHFFHHHG@BCC11///0E??1<1@/<0//01GFB1011B111B11/>/////>FBB2BB/GHGBGFHG0G/0BFHGF0GEG1FBHFFF2A1GFAFA01A1HHFGBFA/A//?BGF2DAABHFFCGGEGGDBFA00?AGGGFFGB1E1B1B3FFDA1AAA
@M02197:105:000000000-AN6RF:1:1102:22443:21409 1:N:0:1
GTCGGAAATTGTTCCTCCGCTTATTGATATGCTTAAGTTCAGCGGGTAGTCCTACCTGATTTGAGATCGAACGTTCAAAAAGCTGTCTTCACCAAGGAAAGACGTTTATAAGCTCCAGCGAACCTCCGTCACCGAAGGTTACCTGGCAGGCAACCACAAGCGTAAATAGTTATCACACCCGTGACGCCACCAAACACTGGCAGGCTAATTCATTTGAGAGGAGCCGGCTGTGCGCCAGCAAGCCCCCAAGTCCAAGCTCTTCATGGCGAACCACAAGAGTTGAGGTGTTCATGATACTCAAACAGGCATGCCCCTCGGAATAGCCAAGGGGCGCAAGGTGCGTTCAAAGATTCGATGACTCAC
+
AAABCCCDFFFFGGGGGGGGGGGHHHHHHHHHHHHHHHHHHHHGGGGGGHHHHHHHHHHHHHHHGHHHHGHHGHHHHHHHHGHHHHHHHHHHHHHHGGHHHHHGGGHHHHHHHHHHHHHGGGGGHHHGHHGGHGGGGGHHHHHHHHHHGGGHHHHGGHHHHGGGFHHGHHHHHHHHHHGGGGGGGGGGHGHHHGGGHHHHHHHHGHHGHGGGHHHHHGHGGGGGGHGHGGGGGGHHGHGHGGGCHEHHHHHGGHHGHHHHHHGGGGGHGFGHHHHHHHHFHHHGHHHHHHHHHHHHGHHHHHHHGHHHGGGGGGGGHGHHHGGHHHGGGGCGHHHHGGGGHGGGGGGGGGGFFFFFFFBBABB
@M02197:105:000000000-AN6RF:1:1102:14739:21515 1:N:0:1
GTCGGAAATTGTTCCTCCGCTTATTGATATGCTTAAGTTCAGCGGGTAGTCCTACCTGATTTGAGGTCGAACGTTCAAAAAGCTGTCTTCACCAAGGAAAGACGTTTATAAGCTCCAGCGAACCTCCGTCACCGAAGGTTACCTGGCAGGCAACCACAAGCGTAAATAGTTATCACACCCGTGACGCCA
+
GGGGGHHHHHHHGGGGGGHHHHHHHHHHHHHHHHHHHHHHHGHHHHHHHHHHHHHHHHHHHHHHGHHHHHHHGHHHHHHHHHHHHHHHHHHHHHHHHHHHHHHHHHHHHHHHHHHHHHHHHGGGHHHHHHGGHHHGHGHHHHHHHHHHHHGHHHHGGHHHHHHHHHHGHHHHHHHHHHGGGGGGGGGGG
@M02197:105:000000000-AN6RF:1:1102:8745:21666 1:N:0:1
GTCGGAAATTGTTCCTCCGCTTATTGATATGCTTAAGTTCAGCGGGTAGTCCTACCTGATTTGAGATCGAACGTTCAAAAAGCTGTCTTCACCAAGGAAAGACGTTTATAAGCTCCAGCGAACCTCCGTCACCGAAGGTTACCTGGCAGGCAACCACAAGCGTAAATAGTTATCACACCCGTGACGCCACCAAACACTGGCAGGCTAATTCATTTGAGAGGAGCCGGCTGTGCGCCAGCAAGCCCCCAAGTCCAAGCTCTTCATGGCGAACCACAAGAGTTGAGGTGTTCATGATACTCAAACAGGCATGCCCCTCGGAATAGCCAAGGGGCGCAAGGTGCGTTCAAAGATTCGATGATTCAC
+
BBBBBBBBFFFDGGGGGGGGGGGHHHGHHCHHHHGHHHHHGGHGGCGA1FHHGHFFBFHHHFHHGFHHFGHHGGFHHGGHHGHGHHHHHGGHHHHHGGHGFHGGFGHHHHHGHHGHGHHEEGGGHHHGHFFGHGGGGGHHHHFGHGFFGGGHHGHGGHGGHGGGGHHHHFHHHGHHHHGDDFGGGGGCDGHGGGGHHHHHHGFGGHHHGGHHFFHGGHHGGGGFFGFFFGFGGFEHGEGHC?C/GBFHHFGAGHGBHHHHHHGGGGCFFFGFHFFHHEHHHGHGHHG3HFHHHD@BGHHG5@FFHHFG0E0FCE?FFF5FD3F3G2AEEACCHHHHGGFEFGGGGFFGCGFBFFFFFFBBAAA
@M02197:105:000000000-AN6RF:1:1102:23589:21721 1:N:0:1
GTCGGAAATTGTTCTCCGCTTATTGATATGCTTAAGTTCAGCGGGTAGTCCTACCTGATTTGAGATCGAACGTTCAAAGAGCTGTCTTCACCAAGGAAAGACGTTTATAAGCTCCAGCGAACCTCCGTCACCGAAGGTTACCTGGCAGGCAACCACAAGCGTAAATAGTTATCACACCCGTGACGCCACCAAACACTGGCAGGCTAATTCATTTGAGAGGAGCCGGCTGTGCGCCAGCAAGTCCCCAAGTCCAAGCCCTTCATGGCGAACCACAAGAGTTGAGGTGTTCATGATACTCAAACAGGCATGCCCCTCGGAATAGCCAAGGGGCGCAAGGTGCGTTCAAAGATTCGATGATTCAC
+
BBCCCBCCFFFFGGGGGGGGGGHHHHHHHHHHHHHHGHHHHHGGGFEEHHHHHHHGHGHHHHHGHHHHGFHGFFHHHHHHHHHHHHHHHHHHHHHGHHHHHHGFGHHHHHHEHHHHHHGGGGGHHHGHGGGHGGCCGGHHHHHHHHHGGGHHHHGGHHGEGFGGHHHHHHHHHHHHHGGGEGGGHGGGGGHHGGGGGFGGGGGHGGEFGGGGGGFFFHGGGGFFF@FACFGDFFFFBHGFGFCHHHGHGHE?GF/EB?B3BFGGE/GF?GHFGHGHHHEHFGGHHHHHFGBGBFD1BBFHHGGFBFGE0EECEGGHFFBBGGHCFGEGGCGHHGHGGEGCGGGFF5GE444FFFFFFBAAAA
@M02197:105:000000000-AN6RF:1:1102:3842:21782 1:N:0:1
GTCGGAAATTGTTCCTCCGCTTATTGATATGCTTAAGTTCAGCGGGTAGTCCTACCTGATTTGAGGTCACATTAATAAGAGATTGTCCAAGTTAATGGACTGTTAGAAGCTAAACATGCTTCACCGTCAATAGCGTAGATAGTTATCACACCAATGAGCAGTAAACAAATAGTTTCGCTAATGCATTTTAGGGGAGCTGACCTCAGATTGTATAGAGTCCAGCAAAAAATACCCCCACATCCAACACTCGACTAGCAAAAAGCTGAAGAGGTTGATATATTAATGAGACTCAAACAGGCATGCTCCTCTGAATACCAAGGTGCGCAAGCTGCGTTCAAAGATTCGATGATTCAC
+
1AAA??A1FFFD33BFGBEEEEAGGDBGFBGBGGHBD22E2BGCEGE/F1FGHHHHD1EGFHF2AE0BGH1FGHHB22F1GFDGHE2BGFHBGHHHGB11@/@F2E1FHBGHFFFFFEGHHFBGHGHFCEHF:?EEGGGGHFG2CF>2FDGGGC7GGGGGF>D2>1?<?GGH1FD1A1>GGHFDHHHHGFHCG1FG?FGF/GFCCCHHHBFCGHFF0G1CGGGBGFDB<FG@0/1F1F11F>2@>@//EFB1B11>@111111F1GFB0EBFFHHFD2FD2ADFB111EDFGAAB1B1FGG/?FFCDD22DA1F1B100A00EFEBB000EB11GGDFFCGAB@3B13F?1AAA
@M02197:105:000000000-AN6RF:1:1102:17775:21874 1:N:0:1
GTCGGAAATTGTTCCTCCGCTTATTGATATGCTTAAGTTCAGCGGGTAGTCCTACCTGATTTGAGGTCAAATTTGATATGTGAGGTTTGTCCGAAGACCATTGTGAGCGGGCTTTCAAGATCGGCAAGAGACAGCGCAACATGATTATCACACTGACGTCCGAAATGAATGGGGATTCCGCTGATGCATTCAAGAGGAGCCGACTGACGCCAGCACGCTCCAAATCCAAAGCTCTGATCAAAAACAAAATCAATCAGAGTTTGAGAATTTAATGACACTCAAACAGGCATGCTCCTCGGAATACCAAGGAGCGCAAGGTGCGTTCAAAGATTCGATGATTCAC
+
DDDDDDCDFFFFGGGGGGGGGGGHHHHHHHHHHHHHHHHHHHHGGGGGGHHHHHHHHHGHHHHHGHHHHHHHHHHHHHHHHHHHHHHHGHHHGGGGGHHHHHHHHHHHGGGGGHHHHHHHHHHGGHGGHHHHHHHGGGGGHHHHHHHHHHHHHHHHHGGGHHHHHHHHHHHHHHGGHHHGHHGHHHHHHHHHHHGGGGGGGHHGGGGGGHHGGGFGHHHHGHHHFHHHHHHHHHHHHGGGHHHHHHHHHGHHHHHHHHHHHHHHHHHHHHHHHHHHHGHHHHHHHHHHHHHGGGGGHHHHHHHHHHHGGGGGHHHHGGGGHGGGGGGGGGGFFFFFFFDCCCC
@M02197:105:000000000-AN6RF:1:1102:10248:21790 1:N:0:1
GTCGGAAATTGTTCCTCCGCTTATTGATATGCTTAAGTTCAGCGGGTAGTCTTACTTGATTTGAGATCGAGTTGAACAACACATAAAGTGTCGTAAAATCCTGCATCAGTCAGCAATGAGGACAATTATCCTTTATGTTAGCTGCAGCAATAGTAATAATCCTGTTTGACGAGGACTAAATAGATATGCTTTTAGCTCAGATAAAAGTCCAGCTGCACCTGCATTTCAAGCCGCCCGCCTACCGGTGAAGGTTGTTGGGATAGCTCAAGTCCGCCCTCCTTTTGAAAAAACAAGAGGAGGTTGAGGTGTTTACTGATACTCAAACAAGCATGCTCTTCGGAATACCAAAGAGCGCAATATGCGTTCAAAGATTCGATGATTCAC
+
BBBBABBBFFFBDGGGGGGGGGGHHHHHHHHHHHHHHHHHGGHGGGCGGGHHHHHHHHHGHHGHGHHHEEGDEHHHHHHHHGHHHHGGHHHHGGHCGFHGHHHHHHHHHFHHHHGHHHHHHHHHHHHGGHHFHHGHFHHHFGHEHHGFHFGGHHHGHHHH:HHHHHHHGHGF;DDHHHHHFHHHFHHHHGHHHHGHHHGHHHHHGHGDDGHGHEGHHHHHHHHHHHHHHHGGGAGG1..<-?CFHD11F/FF/FGCGC0BHFF1BF<CB/<//>//>/01B22EGFGBEGHGDB0AFFFGFFHFGG1GFGEGBG2HGDGEHHGF1GEBFEHFFFEFEAA22A100F1B0AE??GBCHEAA0CBFGGGGGEFC1B3FFFD1111>
@M02197:105:000000000-AN6RF:1:1102:25855:21922 1:N:0:1
GTCGGAAATTGTTCCTCCGCTTATTGATATGCTTAAGTTCAGCGGGTAATCCTACCTGATCTCAGATCAAAATTTGAAAGAGGCGACAAAAGTCATCTCAAAATTCTGTATATCAAGACTGTCAGATTCTAAGCAAAAAAAGCCGGTGATTTCAACATTACTGCCGAAACTTATTAGGCCAACATTGCTGTTAAAACAAATCAACAGTGCAAGAACTCCATTTTAGAAGGGCTGATTGACACCAGCGCATCCCAAGTCCACTCTTACAAAACAATAAAGTTGTAGTAGTGAGGTGTTCATGATACTGAAACAGGCATACTCTACGGAATACCATAGAGTGCAATGTGCGTTCAAAGATTCGATGATTCAC
+
CCCCCCBBFFFFGGGGGGGGGGGGHHHHGHHHHHHHGHFHHFHGGGGGHHHHHHHHHHHHHHHHHHHHHHHHHHHHHGHHHHHGGGGGGHGHFHHHHHHHHHHHHHHHHHHHHHGFHHHHFGHHHHHHHHHHHHHGGHHGGGHHGHHHHHHHHHHHHHHHHHHHHGHHHGGHHHHHGHHHHHGGHHFHHHHHHHHHHHHGGHHHHHGGHHGGGGHGHHHHHGHHHHHHGHGHFHFFGG?BCCGGGFFFGAHBHHBFGFHHHFHFHGHHHHHHFGGHHHFHGHGHHHHHHHHGHHGHEHHHHHHHHGHHHHHHHHFFGHHGEHGHHHHFHHGHHHHHHHHHHHHGGGGHGGGGGGGGGFFFFFFFFAAAAA
@M02197:105:000000000-AN6RF:1:1102:16948:21938 1:N:0:1
GTCGGAAATTGTTCCTCCGCTTATTGATATGCTTAAGTTCAGCGGGTATCCCTACCTGCTCCGAGGTCAACCATAGAAAAATTGGGGTTGCTGGCCAGTGACCTTCAGGGACCTATAGCGAGAAATGTACTACGCTCAGGACCTAAAGGCACCGCCACTGTTTTTAAGGCCTGCCGTTGCCAGCAGGGCCCAATACCAAGCAGAGCTTGAGGGTTGAAATGACGCTCGAACAGGCATGCCCCCCGGAATACCAATGGACGCAATCTGCGTGTAAAGATAGGATGACTCAC
+
BBBBBBBBFFFDEGGGFFFGG?EHHGHHFHHHHHHHHGHCHHFFG2EGHHGHHHHGHH'GHHHGG99G;FHHGHHBBGHH5;HHBGCEE/9;8HGF:9::<HHHG:GHH<;GGH:<<F7G/9GG:H:HHHH;HGGGGDH:HHHHGHHH9H:HGGGGGGEGFGHHGEHHCGHFG8HGGGGDHHHGHG9?:DFGGGHGCFFFEGGGGGGFGGGGGDFFFFFFF<CDFFFDGFFFFFF0///////B222BA111D20AA001131A0A11131B33BB3311@3B1@>>111
@M02197:105:000000000-AN6RF:1:1102:17808:21938 1:N:0:1
GTCGGAAATTGTTCCTCCGCTTATTGATATGCTCAAGTTCAGCGGGTAGTCCTACCTGATTTGAGGTCAAACGTCAAGAAAGAAGACGGGCCGTTGGGCGGGTCGACGTGTTAGAGGCGCGAGACCTTCATTCATGCGCTTCAGCGAACGGCGATCATTATCACGCCGAAAGCCTTGTCGCGCAAAGTCGAAAGTCGACCGCAAGCCGATTCATCTAAGGAGAGCCCGAGTCCTGGACGAATCCAAGTCTCCGGCAGCCCCCAACATCCAAGCACCCGCTCGAAGCAAATCGAGAGGGGTTGAGAATTTACTGACACTCAAACAGGCATGCTCCTCGGAACACCGAGGAGCGCAAGGTGCGTTCAAAGATTCGA
+
CCCCCCCCFFFFGGGGGGEEGGGHHHHHHHHGHHHHHHHHHHHGGGGGGGHHHHHHHGFHGHHHGHHHHHHHGHHGGHHHHGHHHHHGGGGGGGGGHGHGGGFCGGGGGGHEHGHFHGGGGGGGGGHHHFHHHHHHHGGGGGGGGGGGGGGGFFFFFFFFFFFFFFFFFFFFFFFFFFFDED8FFFFFFFFFFFFFFFGFFFFGFFGGGGGGHHHFHHHGHHGDFFFHHHHHHFFGHGHHHGHHHHGGCC?FHGGGGGGGHFHHHHHGHHHGEEGGGGHEGHHGHGGHHHGHHGGGGHHGHHHHHGFFFBHHHHHFFBHGGDHHHHHHHHEEEE2EFGEEGGGGGHGGGGGHGGGGGGGGGGFFFFFBFBBA3A
@M02197:105:000000000-AN6RF:1:1102:20169:22006 1:N:0:1
GTCGGAAATTGTTCCTCCGCTTATTGATATGCTTAAGTTCAGCGGGTAGTCTTACTTGATTTGAGATCGAGTTTACAAGTTCTTTTTTACGGAACGAGTTTACCTGCAATCAGCCTTGGTAGTCATTCAACCTTTATGTAAGCTGAAGCAAGAATAATAATCCGTTTGACGGGACTAAATAAATATGCTTTTAGCTCAGAAGAATGTCCAGCTGCACCTGCATTTCAAGCAACCCTTCTCTTTCTGACGAAGGAGTTGGGATTGCTCAAGTCCAATTCTTTACAATAAAGTAGAGATTTGAGATGTTTACAGATACTCAAACAAGCATACTCTCCGGAATACCAGAGAGTGCAATGTGCGTTCAAAGATTCGATGATTCAC
+
BCCCCCCCFFFFGGGGGGGGGGGHHHHHHHHHHHHHGHHHHHHGGGGGGHHHHHHHHHHHHHHHGHHHHEGHGHHHHHHHHHHHHHHGHHGGGGGGGGGGHHHHHHHHHHHHHHHHHHHHHHHHHHHHHHHHHHHHHHHHHHHHHHHGHGHHHHHHHHHHHHGHGHHGHHGGGHHHHHHHHHHHHHHHHHHHHHHHHHHHHHHHHHHHHHHHHHHHHHHGHHHHHHHHHGGHGGGHGHGHGHFGHGHHHHGHHHGHHHHHHHHEGHEHHHFGHHHHHHHHHHHHHHHHHHHHHGHHHGHHHHHHHHHHHHHHHHHGHHHHHHHHHHHGHGGGGGHHHHGHHGGHHGGHHGHHHFEGGGFGGGGGGGGGGFFFFFFFCCCBB
@M02197:105:000000000-AN6RF:1:1102:17808:22047 1:N:0:1
GTCGGAAATTGTTCCTCCGCTTATTGATATGCTTAAGTTCAGCGGGTAGTCCTACCTGATTTGAGGTCAAATTGTCAGAAGCTGTCTCAAAAGAGACCCTTTAGAAGCTGAACCCCATTTATAAAGCTGCTCTTCACAAATGGCGTAGATAATTATCACACCAAAGCAAGGCAACAAAGGTCCCGCTAATGCATTTCAGGAGAGCCGACTTCTGAGAAGCCCGCATACTCCCACATCCAAGCCTGATCAACAGAAAAAGCTGAAAAGGTTGAGAATTTCATGACACTCAAACAGGCATGCTCCTCGGAATACCAAGGAGCGCAAGGTGCGTTCAAAGATTCGATGACTCAC
+
BCCCBDBCFFFFGGGGGGGGGGGHHHGHGHHHHHHHHFFHHHHGGGGGGHHHHHHHHGHEHHHHGHHHHHHHHHHHHHHHHHHHHHHHHHHHFGHHHGHHHHHHHHGHHHHHHHGGGHHHHHHHHGGHHHHHHHHHHHHHHHHHGGGGGHHHGHHHGHHHHHHHHHHHHHHHHHHHHHHHGGGGGHHGGHHHHHHHHHHHHGHGHGHHGGHGHHHHGGGGGGGHHHGGHGHHGHHHGGHHHFEHHHHHHHHHHHHGHHHHGHHHHHGFHGHHHHHHHHGHGHHHFGHHHFHHHHGHHHHGGGGFGHHHHHHHGEFGGGGGHFHHGFGGHGFGGGCGCGGFFFFFFFCBCBB
@M02197:105:000000000-AN6RF:1:1102:18292:22213 1:N:0:1
GTCGGAAATTGTTCCTCCGCTTATTGATATGCTTAAGTTCAGCGGGTAGTCCTACCTGATTTGAGATCGAACGTTCAAAAAGCTGTCTTCACCAAGGAAAGACGTTTATAAGCTCCAGCGAACCTCCGTCACCGAAGGTTACCTGGCAGGCAACCACAAGCGTAAATAGTTATCACACCCGTGACGCCACCAAACACTGGCAGGCTAATTCATTTGAGAGGAGCCGGCTGTGCGCCAGCAAGCCCCCAAGTCCAAGCTCTTCATGGCGAACCACAAGAGTTGAGGTGTTCATGATACTCAAACAGGCATGCCCCTCGGAATAGCCAAGGGGCGCAAGGTGCGTTCAAAGATTCGATGACTCAC
+
CCCBCCCCFFFFGGGGGGGGGGGHHHHHHHGHHHHHHHHHHHHGGGGGGHHHHHHGHHHHHHHHGHHHHGHHGHHGHHHHHEHHHFHHHHHGHHHHGGHHHHHGGGHHGHHHHHHHHHHGGGGGHHHGHHGGHGGGGGFGFHHHHHHHGGGHHGHGGHHHHGGGGHHGGHHHGGHHHHGGGGGGGGGGGGGGHGHGHHHHHHHHHHHGHHHHFHGHHHHGFFGGGGHHGGGGGGGHGHGHGGGGHFHHGHGGHHHHHHHHHHGGGGGHEHGHHHHHGHHHHHHGHHHGHHHHHGHFGHHHHHHHHHHGGGFEGFGHHFHHHHHFFFAFGGGFFGFHGGGGHGGGGGGGGGGFFFFFFFBBBAB
@M02197:105:000000000-AN6RF:1:1102:13865:22381 1:N:0:1
GTCGGAAATTGTTCCTCCGCTTATTGATATGCTTAAGTTCAGCGGGTAGTCCTACCTGATTTGAGATCGAACGTTCAAAAAGCTGTCTTCACCAAGGAAAGTCGTTTATAAGCTCCAGCGAACCTCCGTCACCGAAGGTTACCTGGCAGGCAACCACAAGCGTAAATAGTTATCACACCCGTGACGCCACCAAACACTGGCAGGCTAATTCATTTGAGAGGAGCCGGCTGTGCGCCAGCAAGCCCCCAAGTCCAAGCTCTTCATGGCGAACCACAAGAGTTGAGGTGTTCATGATACTCAAACAGGCATGCCCCTCGGAATAGCCAAGGGGCGCAAGGTGCGTTCAAAGATTCGATGATTCAC
+
CCCCCBCCFFFFGGGGGGGGGGGHHHHHHHHHHHHHHHHHHHGGGGGGGHHHHHGHHHHHHHHGGHHHHGHHGHHHHHHHHGGHHHHHHHHHHHGHGHHHHHHGGGGHHHHHGHHHHHHGGGGGHHHGHHGGHGGGGGHGHHHHHHHHGGGHHHHGGHHHHGGGGHHHHHHHHHHHHHGGGFFGGGGGGGGHGGGGGHHHHHHGHHHHHHHHHHHGHHHGGGGGGHHHGGGGFGHHHHGHGGGDGHHHHHHGHHHHHHHHHHGGGGGHGGGHHHHHHHHHGHHGHHHHHHHBHHFGFHHHHGHHHHHHGGFFCGGHHHHHHHHHHHHGGGGGHHHHGGGGHGGGGGGGGGGFFFFFFFCBAAA
@M02197:105:000000000-AN6RF:1:1102:10112:22330 1:N:0:1
GTCGGAAATTGTTCCTCCGCTTATTGATATGCTTAAGTTCGGCGAGTAGTCTTACTTGATTTGAGATCGAGTTGAACAACACATAAAGTGTCGTAAAATCCTGCATCAGTCAGCAATGAGGACAATTATCCTTTATGTTAGTTGCAGCAATAGTAATAATCCTGTTTGACGAGGACTAAATAGATATGCTTTTAGCTCAGATAAAAGTCCAGCTGCACCTGCATTTCAAGCCGCCCGCCTACCGGTGAAGGTTGTTGGGATAGCTCAAGTCCACCCTCCTTTTGAAAAAACAAGAGGAGGTTGAGGTGTTTACTGATACTCAAACAAGCATGCTCTTCGGAATACCAAAGAGCGCAATATGCGTTCAAAGATTCGATGACTCAC
+
CCCCCCCCFFFFGGGGGGGGGGGHHHHHHGHHHGHHHHGHGGGGGGGGHHHHHHHGHGHGHHHHGHHHHGGHGHHHHHHHHGHHHGHHGHHHGGHHHGHHHGHGHHHHEHHHHHHHHHHGGHHHHHHHHGHHHHHHHHHHHHHHHHHGHHHHHHHHHHHHHHHHHHHHGHFEFGGHHHHHHHHHHHHHGHHHHHHGHHHHGHHHGHHHHHGFHGHGHHHHHHHHHHHHGGGGGGGGFGDGCGGHFGHHHGHHGGFBBHGHHHHHHHGBHF/GGGGHFGFFHHHHGGHHFHGHHHGHHHHHHFFHEFEFHHHHGGGFHHGHHHHHHHHFHHFHHGGCFFBBBGHHBHHHGFCGECHFHEEEGGGGGGGGGGGGFBFFFFFBBBBB
@M02197:105:000000000-AN6RF:1:1102:8418:22768 1:N:0:1
GTCGGAAATTGTTCCTCCGCTTATTGATATGCTTAAGTTCAGCGGGTAGTCCTACCTGATTTGAGGTCAAATTTGATATGTGAGGTTTGTCCGAAGACCATTGTGAGCGGGCTTTCAAGATCGACAAGAGACAGCGCAACATGATTATCACACTGACGTCCGAAATGAATGGGGATTCCGCTGATGCATTCAAGAGGAGCCGACTGACGCCAGCACGCTCCAAATCCAAAGCTCTGATCAAAAACAAAATCAATCAGAGTTTGAGAATTTAATGACACTCAAACAGGCATGCTCCTCGGAATACCAAGGAGCGCAAGGTGCGTTCAAAGATTCGATGATTCAC
+
AAAAADBDFFFFGGFGGGCEGGGHHHHHHGHHHHHHHHHHHHFGGGEGFFFHHHHHHHHHHHHHGHHGFGHFHHHGHGHFFFHHHHEHGHHGGGGC?GHHHHGHHHHFGGG@FHHHFFHGHHHGGGGGHHHGHFHGGGGGFGHHHHHGHGHHGHHHHGGFHHGHHHHHEHHGHHFGGGDHGFGGGGHHGGHHHHHGGGGGGGHGGGGGGHHGGGGFFFGFHHHGHGHHHHFFHFHHHGGGHHHHHHGGHGFFGDGHHFHEHHHHHHHFHHHHGGHGEGHEHFHHHHHHHHHDGGGEFHGGHHHGG5HGGCCFHHFHGGGDHGGGGGFGEFFCFFFFFFBBBBB
@M02197:105:000000000-AN6RF:1:1102:22873:22875 1:N:0:1
GTCGGAAATTGTTCCTCCGCTTATTGATATGCTTAAGTTCAGCGGGTAGTCCTACCTGATTTGAGGTCAAACGTCAAGAAAAAAGACGGGCCGTTGGGCGGGTCGACGTGTTAGAGGCGCGTGACCTTCATTCATGCGCTTCAGCGAACGGCGATCATTATCACGCCGAAAGCCTTGTCGCGCAAAGTCGAAAGTCGACCGCAAGCCGATTCATTTAAGGAGAGCCCGAGTCCTGGACGAATCCAAGTCTCCGGCAGCCCCCAACATCCAAGCACCCGCTCGAAGCAAATCGAGAGGGGTTGAGAATTTACTGACACTCAAACAGGCATGCTCCTCGGAACACCGAGGAGCGCAAGGTGCGTTCAAAGATTC
+
CCCCCCCCFFFFGGGGGGGGGGGHHHHHHHHHHHHHGHHHHHHGGGGGGHHHHHHHHHHHHHHHGHHHHHHHGHHGGHHHHHHGGGHGGGGGGGGGHGHGGGGGGGGGFGHHHHHHHGGGGGGGGHHHHHHHHHHHGGGGGGGGGGGGGGGGFFFFFFFFFFFFFFFFFFFFFFFFFFFFFFFFFFEBFFFFFFFFFFGGGGGGGGGGHHHHHHGHFGHHHHGGGGGHFHGHFFFGHGHHHHFFHHECA/GGHGGGGFGGFFHFHHGGHHHGGGGGGGHHGHGHHHGGGGGHHGGGGHHHHHHHHHHHHHHHHHFDGHHHHGEGHHFHGHFECGGGFHEGEEA?HHGGGGGGBGGGGGGGFFFFFBFBABAB
@M02197:105:000000000-AN6RF:1:1102:19533:22955 1:N:0:1
GTCGGAAATTGTTCCTCCGCTTATTGATATGCTTAAGTTCAGCGGGTAGTCCTACCTGATTTGAGGTCACATTAATAAGAGATTGTCCAAGTTAATGGACTGTTAGAAGCTAAACATGCTTCACCGTCAATAGCGTAGATAGTTATCACACCAATGAGCAGTAAACAAATAGTTTCGCTAATGCATTTTAGGGGAGCTGACCTCAGATTGTATAGAGTCCAGCAAAAATACCCCCCACATCAAACACTCAACTTGCAAAAAGCTGAAGAGGTTGATAAATTAAAGACACTCAAATAGGCATGCTCCTCAGAATAACAAGGAGATCAAGGTGCGTTCAAAGATTCGATGACTCAC
+
@AAAADADBFFFGGGGG1EA0A0FFEFHHHHGGHHGHHBGHFHFGGGEAFH2GF1FGHFHFFHHEHHEGFFBGF1GGHHGHHGHGHHHHHHHHHFBF1FGFHHGBGEFHFFHHHHGH1>FGGFHHFGGGCFHHHG?EGGHFGHHHFFGHHHGHGHFDGEFBFGGHHGEGHHEGFFGCFGGCGF:GGHHHGFFFCGC?/GFFCGFFHFGFHHHHGGEBCCFGFFGGFFEFFFBFEFGB2GDB0FF@1F2HF1FFDGEB1@1111B11FCFB0D22E2D2BD2A22D11AFB2FB11111FGB//BB1B22AD2GA1E1GBBFD1111000?GGCF3B3331FB113D1B1A>>11
@M02197:105:000000000-AN6RF:1:1102:12612:23030 1:N:0:1
GTCGGAAATTGTTCCTCCGCTTATTGATATGCTTAAGTTCAGCGGGTAGTCCTACCTGATTTGAGGTCACATTAATGATGATTTGTCCAAAGACAGTTGGAAAGCTGAACTGCCCCTCACATTCATAAGCATAGATAGTTATCACACCAATGAGCAAGGTTGTTCTGCTAATGCATTTCAGGGGAGCTGAGCCTTTTGAAAGGCCAGCAAACCCCCACATCCAAACCCCTCTCAAAAAAGATAAGGGTTGATTATATTAATGACACTCAAACAGGCATGCTCCTCGGAATACCAAGGAGCGCAAGGTGCGTTCAAAGATTCGATGATTCAC
+
AAACCCCBFFFFGGGGGGGGGGGHHHHHHHHHHHHHHHHHHHHGGGGGGHHHHHHHGHHHHHHHGHHHHHHHHHHHHFHHHHHHHHHHHHHGHHHHHHHHHHHHHHGHHHHHHHHGHGHHHHHHHHHHHHHHHHHHHHHHHHHHHHHHHHHHHHHHHHHHHHHHHGHHHHHHHHHHHHHHGGHHHGGHHHHHHHHHHHGHHHGHHHHGHGHHGGHHHHHGGGGGGGGGGHGGGGHHGHHHHGHHGGHHHHHGHHHFGHHHHHBHHGHHHHHHHHFHHHGGGGGGGHHHHHHHGHHGGGGGHFHFCGGGHGFGGGGGGGGFFFFFFFABAAA
@M02197:105:000000000-AN6RF:1:1102:19847:23278 1:N:0:1
GTCGGAAATTGTTCCTCCGCTTATTGATATGCTCCTCCGCTTATTGATATGCTTAAGTTCAGCGGGTAGTCCTACCTGATTTGAGATCGAACGTTCAAAAAGCTGTCTTCACCAAGGAAAGACGTTTATAAGCTCCAGCGAACCTCCGTCACCGAAGGTTACCTGGCAGGCAACCACAAGCGTAAATAGTTATCACACCCGTGACGCCACCAAACACTGGCAGGCTAATTCATTTGAGAGGAGCCGGCTGTGCGCCAGCAAGCCCCCAAGTCCAAGCTCTTCATGGCGAACCACAAGAGTTGAGGTGTTCATGATACTCAAACAGGCATGCCCCTCGGAATAGCCAAGGGGCGCAAGGTGCGTTCAAAGATTCGATGATTCAC
+
BCCCCCCCFFFFGGGGGGGGGGGHHHHHHHHHHHHHHHGGGGGHHHHHHHHHHHHHHHHHHHHGGGGGGHHHHHHHHHHHHHHHGHHHGGHHGHHHHHGHHGHHHHHHHHHHHHHHGHHHHHHGGGHHHHHHHHHHHHHGGGGGHHHGHHGGHGGGGGGHHHHGHHGHGGGHHHHGGHHHHGGGGHHHHFGGGGGGGGGGGGGGGGGGHGHGGFHHHHGHHHHGHHHHHHHHFHHHHHHGGCGGGHHHGGGGGEFFFGGHGCG@GBHHGHHGHHHHHHHHHHGGGGGHGGFFHHHHHHHHHHHGHHHHHHFHGHFHGHHHHGHHHFEHGGGGGGGHHHHHGHHHHHHGGGGGHHHHGGGGHGGGGGGGGGGFFFFFFFBBBAB
@M02197:105:000000000-AN6RF:1:1102:10108:23297 1:N:0:1
GTCGGAAATTGTTCCTCCGCTTATTGATATGCTTAAGTTCAGCGGGTAGTCCTACCTGATTTGAGGTCACATTAATAAGAGATTGTCCAAGTTAATGGACTGTTAGAAGCTAAACATGCTTCACCGTCAATAGCGTAGATAGTTATCACACCAATGAGCAGTAAACAAATAGTTTCGCTAATGCATTTTAGGGGAGCTGACCTCAGATTGTATAGAGTCCAGCAAAAAATACCCCCACATCCAACACTCAACTTGCAAAAAGCTGAAGAGGTTGATATATTAATGACACTCAAACAGGCATGCTCCTCGGAATACCAAGGAGCGCAAGGTGCGTTCAAAGATTCGATGATTCAC
+
BBBCCCCCFFFFGGGGGGGGGGGHHHHHHHGHHHHHHHHHHHGGGGGGGHHHHHGHHHHHGHFHGHHHHHHHHHHHHHHHHHHHHHHHGHHHHHHHGEFHHHHHHHHHHGHHHHHHHHHHHHHHHGHGGGHHGHGFGGGHHHHHHHHHHHHHHHHHHHGHHHHHHHHHHHHHGHHHHHGHHHHHHHHHHHHHHGHGGHHHHHHHHHHHHHHHHHHHHHHHHHHHHHHHHGGGGGHHHHHHHHHHHGHHHHHHHHGGHHHHHHGGFGHHHHHHHHHHHGHHHHHHHHHHGHHHHHGHGHHHHGGGGGGHHGHHHFHHHHGGGGGHHGGGGGGHGGGGGGGGGGFFFFFFFBBACC
@M02197:105:000000000-AN6RF:1:1102:17202:23429 1:N:0:1
GTCGGAAATTGTTCCTCCGCTTATTGATATGCTTAAGTTCAGCGGGTAGTCCCACCCGATTTGAGGTCAAGGTCGTTTTTGTGGGTCGAGCCTCCCACCGATGAATCGGCGGTGACCGGAACACCATCGTTGTCAATGAGACGGTTAGAAGCAGAGGTACAGTGCAGAAACCCGAGACGTAGAAGCATATTATCACGTCAAGGATCGGCAAAGCAGACCCCACTAATCCATTTGGGAGGAGCTCGCTTCAAGGTGAAACCAGCAAATGACCTCCAAGTCCAAAATCCTCTCCACCAAAGGAAGGGCTTTTGAGAATTTCACGACACTCAAACGGGTGTGCCCCTCGGAATGCCAAGGGGCGCAAGGTGCGTTCAAAGATTCGATGATTCAC
+
BCBCCCCCFFFFGGGGGGGGGGGHHHHHGHHHHHHHHHHHHHGGGGGGEHHHHHHGGG?GGGHHGHHHHHHHGHGGGGGGGGHG?FHGGGGGHHHGHHGGGGGHHHHHGGGGD//1D<C-<-<GDABC.CH<CFDDB00DC0CE.:AGCC0:0:/BF9FFFFFFFFFFFGFFGFB?AAEGGGGEGGGGGGGGGGEFFGGGGGG?0CHHHHHG8HHDFGHHH<HHHGCBHFGHHGGHHFHFD@/GHHHHFGHHHHHGGHHHHHGHFHHG?GHHHHHHHHGHHGHHGGGFHHGFFGHHHHHHHHHHFBHGBHHHHHHGGHEFGHHGBFHFGHEGGGHHGFGECEAFBFHHHCHFFHHGFGGGGBHHGGGGHGGGGGGGGGGFFFFFFFCCCBB
@M02197:105:000000000-AN6RF:1:1102:7728:23729 1:N:0:1
GTCGGAAATTGTTCCTCCGCTTATTGATATGCTTAAGTTCAGCGGGTAGTCTTACTTGATTTGAGATCGAGTTGAACAACACATAAAGTGTCGTAAAATCCTGCATCAGTCAGCAATGAGGACAATTATCCTTTATGTTAGCTGCAGCAATAGTAATAATCCTGTTTGACGAGGACTAAATAGATATGCTTTTAGCTCAGATAAAAGTCCAGCTGCACCTGCATTTCAAGCCGCCCGCCTACCGGTGAAGGTTGTTGGGATAGCTCAAGTCCACCCTCCTTTTGAAAAAACAAGAGGAGGTTGAGGTGTTTACTGATACTCAAACAAGCATGCTCTTCGGAATACCAAAGAGCGCAATATGCGTTCAAAGATTCGATGATTCAC
+
A3AABB@BFFFFGGFGGGG2EGGHHHHGFF5FGHFBDGHFHCBEEGEGC3FGFAGGGHHFFHFEFFGFHGGDFHHFFHFHFEGGDF4GFGHFFGHFFGGHCGFHGHHGHHGHHHHGHHHFF3G?G3EHHGFHGHHHHHHHEHHHHHFBFHHHFGFFGFHHFGG8HHHHDGDEC?FGBCDBF1GBGHFHHHHFHEHDGBFBGBGGDGFGFGGF0GHEHF0FGGFGFHFFGHGGFGCFGCA</<?1FFCFGCGAGECG??3DG3GBGGGHGA@?/EDCCAGB44FCGGHHHHFFFEB1HHGF3@???HHF555FFHFF55GGHFHGHHG3HG3BF22E2F55EDBACGCHHGGEE56GD?AA?EFDBFGFA2A4BFFBFD533A>A
@M02197:105:000000000-AN6RF:1:1102:10035:24041 1:N:0:1
GTCGGAAATTGTTCCTCCGCTTATTGATATGCTTAAGTTCAGCGGGTATCCCTACCTGATCCGAGGTCAACCATAGAAAAATTGGGGTTGCTGGCCAGTAACCTTCAGGGACCTATAGCGAGAAATGTACTACGCTCAGGACCTAAAGGCACCGCCACTGTTTTTAAGGCCTGCCGTTGCCAGCAGGGCCCAATACCAAGCAGAGCTTGAGGGTTGAAATGACGCTCGAACAGGCATGCCCCCCGGAATACCAAGGGGCGCAATGTGCGTTCAAAGATTCGATGACTCAC
+
CCCCCCCCFFFFGGGGGGGGGGGHHGHHHHFGHHHHHHHHHHHGGCEEFHHHHHHHHHHHH;HGGFFHHGHHGHHHHHHHHH<HHHGGGEF:HCFHHHHHHHHGHH<HHH9G9HGHHH:GGGGGHHHH;HHHH9G9GGH;;HH:HHHHEHHHGGGGGGHHHHHHGHHGHHHHGEGGGGGGHHHGHHHHGHHHHHHGHHHHHHHHHHHHHHGHHHHHHHHGGGGGHHGFHHHHHHHHGD?FEE2HGFGGHHHHHGFGGEGHHHHGEEEGGGGFGCGGGFFFFFFFFBAABA
@M02197:105:000000000-AN6RF:1:1102:7369:24354 1:N:0:1
GTCGGAAATTGTTCCTCCGCTTATTGTTATGCTTAAGTTCAGCGGGTAGTCCTACCTGATTTGAGATCGAACGTTCAAAAAGCTGTCTTCACCAAGGAAAGACGTTTATAAGCTCCAGCGAACCTCCGTCACCGAAGGTTACCTGGCAGGCAACCACAAGCGTAAATAGTTATCACACCCGTGACGCCACCAAACACTGGCAGGCTAATTCATTTGAGAGGAGCCGGCTGTGCGCCAGCAAGCCCCCAAGTCCAAGCTCCTCATGGCGAACCACAAGAGTTGAGGTGTTCATGATACTCAAACAGGCATGCCCCTCGGAATAGCCAAGGGGCGCAAGGTGCGTTCAAAGATTCGATGATTCAC
+
CCCCCCCCFFFFFGGGGGG?AFGHHGHHHHHHHHHHHHHHHHHGGGGGGHHHHGHGHHHHHHHHGGHHGGHGGHHHHHHHHGHHHHHHHHHHHHHHGHGHHHHGGGHHHHGHHHHHHHHGGGGGHHHGHHGGHGGGGGGHHHHHHGHGGGGHHHHGGHHHHGFGFHHFHHHHHHHGHHGGGFGFGGGGFGGHHHGGGHHGHHHFHGHHGHHHHHHHHHHFFGGGGHHHFGFGFFHHGGGHGGGCHFEHFFF?FHHGGFHHHHGGGGGHGHFEHHGHHGHHFAHGFHHFGFGFHHHHGHHHHHHHHHGHGFEGGEAGGHFFGGHHHHHGFGGGHGHHGGGGFGGGGCGGCGGFFFFFFBBBBBB
@M02197:105:000000000-AN6RF:1:1102:6135:24321 1:N:0:1
GTCGGAAATTGTTCCTCCGCTTATTGATATGCTTAAGTTCAGCGGGTAGTCCTACCTGACTTGAGGTCAAACGTCAAGAAAGAAGACGGGCCGTTGGGCGGGTCGACGTGTTAGAGGCGCGAGACCTTCATTCATGCGCTTCAGCGAACGGCGATCATTATCACGCCGAAAGCCTTGTCGCGCAAAGTCGAAAGTCGACCGCAAGCCGATTCATTTAAGGAGAGCCCGAGTCCTGGACGAATCCAAGTCTCCGGCAGCCCCCAACATCCAAGCACCCGCTCGAAGCAAATCGAGAGGGGTTGAGAATTTACTGACACTCAAACAGGCACGCTCCTCGGAACACCGAGGAGCGCAAGGTGCGTTCAAAGATTCGATGATTCAC
+
BABAABBBFFFFGGGGGGEGGEFHHHGBDGHHGHHHFGF5GGBEGFEFFGHHHHHHHHGHHGHFBABEGHHHEGHGGHHGHHHHHGFFGGGGEEFGHGEFGGGGGGGGGGHHFHHHHGCGGGGGGEHHHHHHHHFBGGFGGGGGGGGGGG9F5=FBDFFFFFFFDAEBBCBD:9BBB;FDEBBBFFABDFFEDDFFDEFDFADEGGGGGGGGGFFFFFFFFEAAGGECFGEHFFFF<C0DDHFDFFGCC@@<<.GGGGGDAHFFHBFBB?1DB/EEE?FHGHHHGBFFF@EGFAGFDHHFHGFFFHEHBGGFGFGGFFG5FFGFAEE?EF1GECGGHHGEA2GDGFGGGGGGHFFE?FFEGB5DGCGGGCFFF@5FFBBBA?
@M02197:105:000000000-AN6RF:1:1102:18743:24388 1:N:0:1
GTCGGAAATTGTTCCTCCGCTTATTGATATGCTTAAGTTCAGCGGGTATCCCTACCTGATCCGAGGTCAACCTTTGATAAATTGGGGGTTGCTGGCAAGCAAACACCTAGATCTCCAGAGCGAGAAGAATTACTACGCTTAGAGCCAGATGGCACCGCCACTGATTTTAAGGCCCACCCAGTCGGGTGTAGCCCAATACCAAGCAGAGCTTGAGGGTTGTAATGACGCTCGAACAGGCATGCCCCCCGGAATACCAGAGGGCGCAATGTGCGTTCAAAGATTCGATGATTCAC
+
CCCDDDDDFFFFGGGGGGGGGGGHHHHHHHHHHHHHHHHHHHHGGGGGHHHHHHHHHHG0H:HGG::HH;H:HHHHH:GHH;HHHHGGGGGH:HH9HH9HHHHH;HGHHHH<H<HG;HHHHGG9GGHHHHHHH<<HGG9G:G;HG:;HF:HHHHHGGGGGGHHHHHHHHHHGHHGGGGGGHHHGHGHHHGGHGHHGHHGHGHHHHHHHHHHHHGGHHHHFHHGGGGGGHGHHHHHHHGHGGGCGGGGHGHGHHHHHHGGDGGHHHHGGGGGGGGGGGGGGGFFFFFFFCCBBB
@M02197:105:000000000-AN6RF:1:1102:25228:24515 1:N:0:1
GTCGGAAATTGTTCCTCCGCTTATTGATATGCTTAAGTTCAGCGGGTAGTCCTACCTGATTTGAGATCGAACGTTCAAAAAGCTGTCTTCACCAAGGAAAGACGTTTATAAGCTCCAGCGAACCTCCGTCACCGAAGGTTACCTGGCAGGCAACCACAAGCGTAAATAGTTATCACACCCGTGACGCCACCAAACACTGGCAGGCTAATTCATTTGAGAGGAGCCGGCTGTGCGCCAGCAAGCCCCCAAGTCCAAGCTCGTCATGGCGAACCACAAGAGTTGAGGTGTTCATGATACTCAAACAGGCATGCCCCTCGGAATAGCCAAGGGGCGCAAGGGGCGTTCAAAGATGCGATGACTCAC
+
BBBAB@ABFFFFGGGGCGGGGGEHHGGHHHHHHHHHFGHHHHHGGGACFHHHHHHHHHHHHHHGGHHHGGHHGGHHHHHHH?FHHHHHHHHHHGHHGHHHHHHGGGHHHHHHHHGHHHHGGGGGHHHGHHGGGFGGGGHHHHFHHGGHGGGGHHHGGHHHHGGGFHFHHHHHHHGHHHGGGGGGGGGGGGGGGGGGGGGGGGFFGGGHGHGFFFGHGHGFGGGFFFFF?DAGGFHFHH@GCA/?/CG1HGCGHGB//??11EGGGGGHGGCHHGHGHFHGEHFCEHHGHFFBFHHHFBGHFGHHHHGHGGCCCEA0GFFFHHFBBHFEECE?B0HHEA0GFGGGCGFAA111C3FD1DAAAAA
@M02197:105:000000000-AN6RF:1:1102:19953:24500 1:N:0:1
GTCGGAAATTGTTCCTCCGCTTATTGATATGCTTACTTCAGCGGGTAATCCTACCTGATTTCAGATCAAAATTTGAAAGAGGCGACAAAAGTCATCTCAAAATTCTGTATATCAAGACTGTCAGATTCTAAGCAAAAAAAGCCGGTGATTTCAACATTACTGCCGAAACTTATTAGGCCAACATTGCTGTTAAAACAAATCAACAGTGCAAGAACTCCATTTTAGAAGGGCTGATTGACACCAGCGCATCCCAAGTCCACTCTTACAAAACAATAAAGTTGTAGTAGTGAGGTGTTCATGATACTGAAACAGGCATACTCTACGGAATACCATAGAGTGCAATGTGCGTTCAAAGATTCGATGATTCAC
+
AAABB@BBFFFFFGGGGGGGGGGHGHHHHHHHHHHHFHHHHHGGGEAGHHHHHHHHHGHHHHFGHHHHGHHHHHHHHHHHHHGGGGGGHHHHHHHGHHHHHHHHHGHHHHHHHHGHHHGHHHHHHHHHHHHHHHHHHHGGGHHGHHGFHHHHHGGHHHHHHGHHGHGDGHGHHFHHHHHHHGGHFHHHHHHHHHHHHHHHHGGGGGGGGGHHHHGHFGHGGGHHHGHFFFHFGGFFF?HHGGGFGHGGHHFFGHFFFGHGHGHHGHHHHHFHHHFDFFGBFBHHHHHFHHGHHG5HHHFHHHGHGGGB3GB35AA555GFHHGF5FHFGFGG5DGFFGHFHD?GGGGFGFGGGFECBFFFDFFFBAA>A
@M02197:105:000000000-AN6RF:1:1102:21797:24409 1:N:0:1
GTCGGAAATTGTTCCTCCGCTTATTGATATGCTTAAGTTCAGCGGGTAGTCCTACCTGATTTGAGATCGAACGTTCAAAAAGCTGTCTTCACCAAGGAAAGACGTTTATAAGCTCCAGCGAACCTCCGTCACCGAAGGTTACCTGGCAGGCAACCACAAGCGTAAATAGTTATCACACCCGTGACGCCACCAAACACTGGCAGGCTAATTCATTTGAGAGGAGCCGGCTGTGCGCCAGCAAGCCCCCAAGTCCAAGCTCTTCATGGCGAACCACAAGAGTTGAGGTGTTCATGATACTCAAACAGGCATGCCCCTCGGAATAGCCAAGGGGCGCAAGGTGCGTTCAAAGATTCGATGACTCAC
+
BBBBB3A?FFFFGFGGGGGFGGGHGHHFGHHHHHHHHEHHHGHGGGEGFFHHHHGHFHHHHHHHGHHHHGFGFCGHHHHGHGGHHFHEHHGGHHHHGHHHHHHGFFFHHHHHGHHHHHGGGGGGHHHGHHGGHGGGGGHFHHHFGHFGGGGEGHHGGEHFGGGGGHHGGHHHGFHHHHGGGGGGGGGGGGHHGGGFHGHGHHGHHHHGHGHHGGHHFHHGGFGGGHHHGGGGGGHFHHGEGGCDAHHHHBGAGGFBHGGFFFFEEGFHFFGHFHGHGFFHHFHGHFHFHHHHHFFHGHHHHGHFFEGHFGGEE0CHGBFHGBGGHHHGGGGGHHFGEG?FFGGGGGEEEFGFFBFFFFBAAAA
@M02197:105:000000000-AN6RF:1:1102:8456:24300 1:N:0:1
GTCGGAAATTGTTCCTCCGCTTATTGATATGCTTAAGTTCAGCGGGTATCCCTACCTGATCCGAGGTCAACCTTTGATAAATTGGGGGTTGCTGGCAAGCAAACACCTAGATCTCCAGAGCGAGAAGAATTACTACGCTTAGAGCCAGATGGCACCGCCACTGATTTTAAGGCCCACCCAGTCGGGTGTAGCCCAATACCGAGCAGAGCTTGAGGGTTGTAATGACGCTCGAACAGGCATGCCCCCCGGAATACCAGAGGGCGCAATGTGCGTTCAAAGATTCGATGATTCAC
+
BABBCCCCFFFFGGGGGGGGGGGHHHHHHGGHHHHHHHHHHHHGGGGGHHHHHHHHH;;HHHHGG9GHHH;:H0HHH:HH;;HHHHGGGGGHHHHGHHGHHHHH:HGHH9HHH0HH<H;HHGG9GGHHHHHHHHGHF9G99FHHH:HH::HGHHHGGGGGGHHHHHHHHHHFHEFGGGGGHHHGGGGGHHHGGGHGHGGGHGHGHHHHGHHHHGGGDFGFGHGFFFGGHGHGFHGHFHHGGCGGCFHHHHHHHHHGHGGFEEGBGFGGGGCGGGCGGGGGGFFFFFFF@B@BB
@M02197:105:000000000-AN6RF:1:1102:16741:24669 1:N:0:1
GTCGGAAATTGTTCCTCCGCTTATTGATATGCTTAAGTTCAGCGGGTAGTCCTACCTGATTTGAGGTCAAATTTGATATGTGAGGTTTGTCCGAAGACCATTGTGAGCGGGCTTTCAAGATCGGCAAGAGACAGCGCAACATGATTATCACACTGACGTCCGAAATGAATGGGGATTCCGCTGATGCATTCAAGAGGAGCCGACTGACGCCAGCACGCTCCAAATCCAAAGCTCTGATCAAAAACAAAATCAATCAGAGTTTGAGAATTTAATGACACTCAAACAGGCATGCTCCTCGGAATACCAAGGAGCGCAAGGTGCGTTCAAAGATTCGATGATTCAC
+
ABBB@DADFFFF5FFFBEEFGGGHFBDHFFHHHHFFGHHHD5FEEEEGGABFHBGGHHFHHHHHGFFGHGHHHFHGHHHGEGFHEFGHFHHHGGGCGGHHHHGHHFGFGCEEGHHHHGHHFHEGGGGGGHHHHHGGGGGGGHHGHHHGHGHHHFHHHGEGHGGDHFHF<CHCCHEDHHHHGGGBFHHGGFHHGGHGGGGGFGGCGGGFDHFF?EFFBBFFDHGFFGGGGFFFBFFHFGGGHHHHHEHFF1DBGB@DGHG1FGB2HG2D1BF2ED1HGFEGHGHHHFHF1EF?A?EAA22DBHHHFHHEGEE?CGGCAA0EFGCFFGBGEBGBCBDDD3?AA>A
@M02197:105:000000000-AN6RF:1:1102:14412:24744 1:N:0:1
GTCGGAAATTGTTCCTCCGCTTATTGATATGCTTACTTCCTCTAAATGACCAGGATCCTCCGCTTATTGATATGCTTAAGTTCAGCGGGTAGTCCTACCTTATTTGAGGTCAAACGTCAAGAAAGAAGACGGGCCGTTGGGCGGGTCGACGTGTTAGAGGCGCGAGACCTTCATTCATGCGCTTCAGCGAACGGCGATCATTATCACGCCGAAAGCCTTGTCGCGCAAAGTCGTAAGTCGACCGCAAGCCGATTCATTTAAGGAGAGCCCGAGTCCTGGACGAATCCAAGTCTCCGGCAGCCCCCAACATCCAAGCACCCGCTCGAAGCAAATCGAGAGGGGTTGAGAATTTACTGACACTCAAACAGGCATGCTCCTCGGAACACCGAGGCGCGCACGGTGCGTTCAAAGATTCGATGATTCAC
+
BBAAA@BBFFFBGGFGGGGGGGGHBGCHHHHHHHHGBGFHFHHHHHHFHHHHHGHHGHFHFGGGDGGHHHFFHFFFFHHHHHFHFDGGG/FFFGGHFHHFGHHHHHBEFFGHHHHG?GGGHHHGHHFFHFGGCGGG/A/0<CDCCDFGGGGCD/CFGHHGGGGGGFGGGFFGGFFFFFF/DD=DFFFFDFFFFD;AF/FFFF:FF:FDFFFFF=DFFFBFFFF?=DFA9BAAFFF?@>-@A;--9-.?.C0BFFBBFGFB0BBFE??-?::/:.//AEA:AGC<BGHHGCC<-CCFF<-?</</HFCFGC?CF1/B/GCCGFGEFGF21/BFGEFEFEAGFCFHHEHHGFB2FGF2B@B>BHGGF11CHFE/>//?EE/FG?EEAC?EA/A0GEAAB0GGEE11BGFGFFCGGFC3FFFBA?AAA
@M02197:105:000000000-AN6RF:1:1102:7846:24790 1:N:0:1
GTCGGAAATTGTTCCTCCGCTTATTGATATGCTTAAGTTCAGCGGGTAGTCTTACTTGATTTGAGATCGAGTTGAACAACACATAAAGTGTCGTAAAATCCTGCATCAGTCAGCAATGAGGACAATTATCCTTTGTGTTAGCTGCAGCAATAGTAATAATCCTGTTTGACGAGGACTAAATAGATATGCTTTTAGCTCAGATAAAAGTCCAGCTGCACCTGCATTTCAAGCCGCCCGCCTACCGGTGAGGGTTGTTGGGATAGCTCAAGTCCACCCTCCTTTTGAAAAATCAAGAGGAGGTTGAGGTGTTTACTGATACTCAAACAAGCATGCTCTTCGGAATACCAAAGAGCGCAATATGCGTTCAAAGATTCGATGACTCAC
+
CCCCCCCCFFFFGGGGGGGGGGGHGGHHHHHHHHHHGFHHHHHGGGGGGHHHHHHHHEHGHHHHGHGHHGFGGHGHHHHHHGHHHGHHGFHHCGHHHHHHGHHHHHHHHHHHGGHHHHHHGGHHHHHHHHHGHHFBFHHHFHHHGHHHHHHHHHGHHHHHHHHHHHHHHHGGGGGHHGHHHHHHHGHFHFHHHHGFGHHGHHHFFHFGGHHHHHHHHHGHHGHHHHHHHHHGGGGGHGGGCGFHEHHHGGHHFGHFHHFHHHHGHHHGGHGFAFGEHGFHEHHHGHHHHGGHFGHFHHHHHHHHGHHHE5FFFHGGAFGHHHHHHHHHHHGHHGGEGHGFFF5GGHHGHEFGDGFCFDGGGGGGGGGGFGCGFFFFFFFBA?AA
@M02197:105:000000000-AN6RF:1:1102:23443:24975 1:N:0:1
GTCGGAAATTGTTCTCCGCTTATTGATATGCTTAAGTTCAGCGGGTATCCCTACCTGATCCGAGGTCAACCTTGAAATAATGGGGGTCGATGGCAAGACTGTCACACACTCCAAGCGAAAGATAAACACTTACTACGCCAGGGAATATGAGATGATCCGCCTTTGGATTTCAGAAGGGAGAATGCAAGCGTACTCATCTTCCATGACCAAGCAATGATGCTTGAGAGGTATTTAATGACGCTCGAACAGGCATGCCTCCCGGAATACCAGGAGGCGCAATGTGCGTTCAAAGATTCGATGATTCAC
+
BBBBBBBBFFFDGGGGFGGGGGFHHHHHHHHHHHHHHHHGHHGGGEEGHHHHHHHHHHHHHHGGGGHHHGHHHHHHHHHHHHHHGGGGGGGHGGHHGHHHGGHHHHHGGHHHHGGGGGGGHHHHHHHHHGHHHHHHHHHHHHHGHHHHHHHHHHHHHHHHHHGHHHHHHHHHHHFGHGHHHHHGHHHGGGGGGGHHHHHGHHHFHHGGGGGHFGGGGGGHGHHGHHGHHHHHHGFFEGCFGHGGHFHFHFFHE?GGGGEFHGGHHGHGGA22FEGHFHHFAEECFBCGGFGGFFFFFFFD53AA>A
@M02197:105:000000000-AN6RF:1:1102:12065:24894 1:N:0:1
GTCGGAAATTGTTCCTCCGCTTATTGATATGCTTAAGTTCAGCGGGTAGTCTTACTTGATTTGAGATCGAGTTGAACAACACATAAAGTGTCGTAAAATCCTGCATCAGTCAGCAATGAGGACAATTATCCTTTATGTTAGCTGCAGCAATAGTAATAATCCTGTTT
+
FGGHHHHHHHHHGGGGGGGHHHHHHHHHHHHHHHHHHGHHGHHHGHHHHHHHHHHHHHHHHHHHHHHHHFHHHHHHHHHHHGHHHHHHHHHHGHHHHHHHHHHHHHHHHHHHHHHHHHHHGHHHHHHHHHHHHHHHHHHHHHHHHHHGHHHHHHHHHHHHGHHHHHH
@M02197:105:000000000-AN6RF:1:1102:14818:25172 1:N:0:1
GTCGGAAATTGTTCCTCCGCTTATTGATATGCTTAAGTTCAGCGGGTAGTCCTACCTGATTTGAGGTCAAACGTCAAGAAAGAAGACGGGCCGTTGGGCGGGTCGACGTGTTAGAGGCGCGAGACCTTCATTCATGCGCTTCAGCGAACGGCGATCATTATCACGCCGAAAGCCTTGTCGCGCAAAGTCGAAAGTCGACCGCAAGCCGATTCATTTAAGGAGAGCCCGAGTCCTGGACGAATCCAAGTCTCCGGCAGCCCCCAACATCCAAGCACCCGCTCGAAGCAAATCGAGAGGGGTTGAGAATTTACTGACACTCAAACAGGCATGCTCCTCGGAACACCGAGGAGCGCAAGGTGCGTTCAAAGATTCGATGACTCAC
+
CBCCBCBCFFFFGGGGGGGGGGGGHGHCHHHHHHHHHGHHHHHGGGGGGHHHHGHHHGHHHHHHGHHHHHHHGHHGGHHHHHHHHHHGGGGGGGGFHGHGGGGGGGGGCGHHHHHHHGGGGGGGGGGHHHHHHHHHHGGGGGGGGGGGGGGEFFFFFFFFFFFFBFFFFFFFFF9FFFFFFFFFFFFFFFFFFFBBFFGGGGGGGGGFFFGGGGGGFGGGHHGGGGGHHHFFFGFGHGHHHHHHFHFGGCCGHGGGGCCCAFHHHHHGHHGGGEGGGGHHGHFFHFEGFFFBEGGFAHHHHHHHFGFGHFHHHHFGGHHHHGHHHHHGCFEEECEEHHGGGGGGHGEF?GGHGHHGGGGHGGGGGGGGGGFFBFFFFBBBAB
@M02197:105:000000000-AN6RF:1:1102:22154:26498 1:N:0:1
GTCGGAAATTGTTCCTCCGCTTATTGATATGCTTAAGTTCAGCGGGTAGTCTTACTTGATTTGAGATCGAGTTTACAAGTTCTTTTTTACGGAACGAGTTTACCTGCAATCAGCCTTGGTAGTCATTCAACCTTTATATAAGCTGAAGCAAGAATAATAATCCGTTTGACGGGACTAAATAAATATGCTTTTAGCTCAGAAGAATGTCCAGCTGCACCTGCATTTCAAGCAACCCTTCTCTTTCTGACGAAGGAGTTGGGATTGCTCAAGTCCAATTCTTTACAATAAAGTAGAGATTTGAGATGTTTACAGATACTCAAACAAGCATACTCTCCGGAATACCAGAGAGTGCAATGTGCGTTCAAAGATTCGATGATTCAC
+
AAABAD3D4FFDGGGGGEEGGGGHHHHHHHHHHHHHHFGHHHHGGGGGGHHHHHHHHHHHHHGHGGHGH1FGGGHHHHHHHHHHHHHGHHGGGGGGFGGGHHGGHHHHFHHGHFGHHHGGHHHHHHHHHHFHHHHHGHHHBDHHHHHGHHHHHHHHHGHFGGGGCGGGHHGGFHHHHHGHHHHHHHHGHHHHHHHHHHHGHHHHHHHHHHHHBGHFHGGGGGHHHHHHFGFGGGHGHHGFGEF//GGG3BGHHGFHHHEHHHGBFFHHHHFHHHHHHHHFEGHHHFFFFFG5HHGE3DHEHFHHG5BHHGHHHHGEGFHHFHFGBBHHHGEEDGHFHHFHHHHHGBHHHGHGHHGGGGHGGGGGGGEGF4FFF5FFBBAAA
@M02197:105:000000000-AN6RF:1:1102:13072:26516 1:N:0:1
GTCGGAAATTGTTCCTCCGCTTATTGATATGCTTAAGTTCAGCGGGTAGTCCTACCTGATTTGAGGTCAAATTTGATATGTGAGGTTTGTCCGAAGACCATTGTGAGCGGGCTTTCAAGATCGGCAAGAGACAGCGCAACATGATTATCACACTGACGTCCGAAATGAATGGGGATTCCGCTGATGCATTCAAGAGGAGCCGACTGACGCCAGCACGCTCCAAATCCAAAGCTCTGATCAAAAACAAAATCAATCAGAGTTTGAGAATTTAATGACACTCAAACAGGCATGCTCCTCGGAATACCAAGGAGCGCAAGGTGCGTTCAAAGATTCGATGATTCAC
+
ABBBBBBBFFFDGGGGGBAAEFGHHHHHHHHHHHHHHHHHHHHGGGFGGHHHHHHHHHHHHHGHGHHHHHHGHHHHGHHHHHGHHHHHGHHHGGGGGHFHHHHHHHHHGGGGGHHHHHHHHHHGGGGGHHHHHHHGGGGGHHHHHHHHHHHHHHHHHGGGGGGHHHHHHHHHHHGGHHHHHGGHHHHGGGGHHHHGGGGGGGHGGGGGGHHGGGFGHFHHHHHHGHHHHHHGHHGHHGGGHHHFHHHHGDHHGBHHHHFFHHGHHHHFEFHHHGHHGABHGHHGHHHHHGFDGGEEGHGCHHGFHHHGGGGGHHHHGGGGHGGGGGGGGGCBFFFFFFBBBBA
@M02197:105:000000000-AN6RF:1:1102:23674:26568 1:N:0:1
GTCGGAAATTGTTCCTCCGCTTATTGATATGCTTAAGTTCAGCGGGTAGTCTTACTTGATTTGAGATCGAGTTGAACAACACATAAAGTGTCGTAAAATCCTGCATCAGTCAGCAATTAGGACAATTATCCTTTATGTTAGCTGCAGCAATAGTAATAATCCTGTTTGACGAGGACTAAATAGATATGCTTTTAGCTCAGATAAAAGTCCAGCTGCACCTGCATTTCAAGCCGCCCGCCTACCGGTGAAGGTTGATGGGATAGCTCAAGTCCACCCTCCTTTTGAAAAAACAAGAGGAGGTTGAGGTGTTTACTGATACTCAAACAAGCATGCTCTTCGGAATACCAAAGAGCGCAATATGCGTTCAAAGATTCGAGGCCTCAC
+
AAA@AAADFFFFFFFGA4E?CEEFDGHH6EGHHHGCHHHHHCFAEEEGFHHFHFFHHGHHHHHHGHEGHGGHEFFEGEGGGEHHHGDFHH@FEFHEEHHCGHH3GHF@FGHHHHHHHFHHGGFHHHHFGFHFHHFGGHGHHGHHGGHHGFHF9FF2GGDFGGBGGFHFGFFEDCF/GHECFFGHHFFDGHHGDGGBBBBGH8HFFFHFFBBGFHBFFHH8FHFHGCGFBFGGCCGCBFE/<GGHG1FGFCGF1B1CHFFDGGCG1F1DGC?F/EGGBEBG@B2>/ECGHGGHHHFG0FB011AE/ABHGBGFDADAB1F1FGFGFGB11B100/AEBBF22FBA0FGDFE0GECFHCFE?EAGGGFGGFA1A>>1@1>1AA>1A
@M02197:105:000000000-AN6RF:1:1102:19012:26763 1:N:0:1
GTCGGAAATTGTTCCTCCGCTTATTGATATGCTTAAGTTCAGCGGGTAGTCTTACTTGATTTGAGATCGAGTTGAACAACACATAAAGTGTCGTAAAATCCTGCATCAGTCAGCAATGAGGACAATCATCCTTTGTGTTAGCTGCAGCAATAGTAATAATCCTGTTTGACGAGGACTAAATAGATATGCTTTTAGCTCAGATAAAAGTCCAGCTGCACCTGCATATCAAGCCGCCCGCCTACCGGTGAAGGTTGTTGGGATAGCTCAAGTGCACCCTCCTTTTGAAAAAACAAGGGGAGGTTGAGGTGTTTACTGATACTCAAACAAGCATGCTCTTCGGAATACCAAAGAGCGCAATATGCGTTCAAAGATTCGATAATTCAC
+
3AABADBBFFFFFGFGFGGGE?EFHHHB6ADFFG5GHFGHHHH?EGAEFBGGEGGHHHGFHHHGF1GHHDEEFGHHHHBGHFFHHHHHFFEGGGHHHHHFCFHHHHHHHHHHHHBGHGFHBGGHGHHHHHHGHFHDFHFHHHFFHFCHGHGFFGHHHGHHHHHHFFHHHGGGGGGGFHHHFHGGHHHHHHGHFHHHGHHBFFGFFFHFGFHBGHGGHHHHGFHFHFHHHGHGGGGGHEDCCGGGFHHHHGHHGDFFGHFHGEHHHFFFGFEEE@DHE/3DDGFHGFFHGHHHHGGHHGEGBFFHGHGFB5FFFGBHFHGHHHHFHGFEFGEHHE2EA3HHHFFGFF5GGE22EF6A5EE2244BGGGFF2GGBAFBDFFBBBBB
@M02197:105:000000000-AN6RF:1:1102:8153:26889 1:N:0:1
GTCGGAAATTGTTCCTCCGCTTATTGATATGCTTAAGTTCAGCGGGTAGTCCTACCTGATTTGAGATCGAACGTTCAAAAAGCTGTCTTCACCAAGGAAAGACGTTTATAAGCTCCAGCGAACCTCCGTCACCGAAGGTTACCTGGCAGGCAACCACAAGCGTAAATAGTTATCACACCCGTGACGCCACCAAACACTGGCAGGCTAATTCATTTGAGAGGAGCCGGCTGTGCGCCAGCAAGCCCCCAAGTCCAAGCTCTTCATGGCGAACCACAAGAGTTGAGGTGTTCATGATACTCAAACAGGCATGCCCCTCGGAATAGCCAAGGGGCGCAAGGTGCGTTCAAAGATTCGATGATTCAC
+
BBBBBBBBFFFFGFGGGGGFGGGGHFGGGHGHGGGGGGHCFGGGGGCGGHHGHGHHGGGHHHGFGHHGHGHGGHHHGHGGHGGGHFHHFGHHGH1GGEHHGHGGGEHEGFGHGHHHGGHG?GGGHFHGHHGGHGGGGGHHGGHHHHHGGGGHGHHGGHGGGGFGFGGGFFBGBCFHGHGGGFGGGGGGGGGGHGHGHGHGGGGGGHGGGGGGHFFGGGHFFGGFGFFFFFFGGFGGEH?GGGGGGGHGHGBCHFDEFEG1BHF?GECBEHCHFGHFDBF@1FF/CG11BEHFDEFDF1HGFFGHF1GFE?E/A/CFFEEE1F0CGFCCGGCGCCGG0??GHCB3GGGGEGGFBFBBBFAAAAA
@M02197:105:000000000-AN6RF:1:1102:17727:27139 1:N:0:1
GTCGGAAATTGTTCCTCCGCTTATTGATATGCTTAAGTTCAGCGTGTAGTCTTACTTGATTCGAGATCGAGTTGAACAACACATAAAGTGTCGTAAAATCCTGCATCAGTCAGCAATGAGGACAATTATCCTTTATGTTAGCTGCAGCAATAGTAATAATCCTGTTTGACGAGGACTAAATAGATATGCTTTTAGCTCAGATAAAAGTCCAGCTGCACCTGCATTTCAAGCCGCCCGCCTACCGGTGAAGGTTGTTGGGATAGCTCAAGTCCACCCTCCTTTTGAAAAAACAAGAGGAGGTTGAGGTGTTTACTGATACTCAAACAAGCATGCTCTTCGGAATACCAAAGAGCGCAATATGCGTTCAAAGATTCGATGATTCA
+
AA@A1@ADFFF@FFFGGGCFAAFHHHGGHHCHHHHHF22EFHHGEEFFHGHHHHHHHEEHGHGHGHGHGCEHGHHHHGHHHGAGHHHBGGFGCFHHHGG1GHHHHHHHGGHHHHHHHHBHHHHHHHHHHHHHHHHHHGHH1FHFEBFFFHHHFFEFHHHHHHGGHGHFHGFGFFCGHHHFFFFHHGHHFHHGHHHGHHFHHHHHGHHEGGHGHGHHHHGFHHHHHHHHHEGCCGGGHEDGGFDBGDGHHDCFEGHHGGHFHGHGHHHHHHCFG?EEHFGFBFFHGGHGBHHFGHHHHFHGFHHHGHFHGHHEHHHGA5CHHHGFFHFGBGCFHEEEEGBBHGGF3FFGG2GGFF6HHE?EEAFFGBGGGGGFFFFFFFA3AAA
@M02197:105:000000000-AN6RF:1:1102:8758:27212 1:N:0:1
GTCGGAAATTGTTCCTCCGCTTATTGATATGCTTAAGTTCAGCGGGTAGTCTTACTTGATTTGAGATCGAGTTGAACAACACATAAAGTGTCGTAAAATCCTGCATCAGTCAGCAATGAGGACAATTATCCTTTATGTTAGCTGCAGCAATAGTAATAATCCTGTTTGACGAGGACTAAATAGATATGCTTTTAGCTCAGATAAAAGTCCAGCTGCACCTGCATATCAAGCCGCCCGCCTACCGGTGAAGGTTGTTGGGATAGCTCAAGTCCACCCTCCTTTTGAAAAAACAAGAGGAGGTTGAGGTGTTTACTGATACTCAAACAAGCATGCTCTTCGGAATACCAAAGAGCGAAATATGCGTTCAAAGATTCGATGATTCA
+
AAA??DBBFBFDFGFFFGGGGGFHHHHHHFHHHHHHGFFHHGHFGGAAFFGBGHHGHHHGFGHHGEBFCEEFFHHHGHHHHFAGGF@F@G@FEFHGHHFHGFHFGFEH3BFD?GHHFGHFFHEGFHHHFBGHDHHHHD3GFFD2CFC2FGGH8GHHHFGGEGHFHG9FFHBFCCCEFHFBFDHE1FGGHFFDF8H0DGFGGHGFHBG0DDDFGGHHHHHHHHHHG;HGHDGGDCCDDAEB/GDDFHCGFEF/GFGBCBFGHHHCBGF3?//??/DEHGHBEEFECFGBDBED5CE1FFAG3GCFEA5FHHFGHGBEAGEHGGHHFGGBFFHGHEE22BDFGAGGFBHHF2AA4F6FE22AEFGFFFGGFFFFFCBDBD>3333
@M02197:105:000000000-AN6RF:1:1102:13845:27279 1:N:0:1
GTCGGAAATTGTTCCTCCGCTTATTGATATGCTTAAGTTCAGCGGGTAGTCTTACTTGATTTGAGATCGAGTTTACAAGTTCTTTTTTACGGAACGAGTTTACCTGCAATCAGCCTTGGTAGTCATTCAACCTTTATGTAAGCTGAAGCAAGAATAATAATCCGTTTGACGGGACTAAATAAATATGCTTTTAGCTCAGAAGAATGTCCAGCTGCACCTGCATTTCAAGCATCCCTTCTCTTTCTGACGAAGGAGTTGGGATTGCTCAAGTCCAATTCTTTACAATAAAGTAGAGATTTGAGATGTTTACAGATACTCAAACAAGCATACTCTCCGGAATACCAGAGATTGCAATGTGCGTTCAAAGATTCGATGATTCAC
+
AAAAA?A1DFDFFGFFGFF00EEGGHFHHHHHFFHHGGGHHFFGCG/AFHEFFFHHHHHHHFHHEHH1ABF@FFHHBGGHH@FGFHHGGHFEGGGEGGEFFFHHHEGHHHEGHFHFG1GFGFGDGHBGGHHHHGHHHHFHFBHHHGGFFHHFHHHHGHHGGA<AFHGCHHGGCFGHHGGGHHGFGHHGHFHBGHFGHFGFG1HHHHFGGGHHHHFFHHHGHGGHGGFGGGG#GFFGFHG334DGGEFED?DEGEAGFFGFDFFFGHFGF@@@3GB13GEHFGFFFFHFGHHHGBGD3DHHFGHBGDHGB5GFGFGEHFHG1FGHBGFF3GEF2ECEGGGF5FFF5FGE5GFHFCEEE?GBFDDFGF?FFBCDFFFFAA3AA
@M02197:105:000000000-AN6RF:1:1102:20617:27497 1:N:0:1
GTCGGAAATTGTTCCTCCGCTTATTGATATGCTTAAGTTCAGCGGGTAGTCTTACTTGATTTGAGATCGAGTTGAACAACACATAAAGTGTCGTAAAATCCTGCATCAGTCAGCAATGAGGACAATTATTCTTTATGTTAGCTGCAGCAATAGTAATAATCCTGTTTGACGAGGACTAAATAGATATGCTTTTAGCTCAGATAAAAGTCCAGCTGCACCTGCATTTCAAGCCGCCCGCCTACCGGTGAAGGTTGTTGGGATAGCTCAAGTCCACCCTCCTTTTGAAAAAACAAGAGGAGGTTGAGGTGTTTACTGATACTCAAACAAGCATGCTCTTCGGAATACCAAAGAGCGCAATATGCGTTCAAAGATTCGATGATTCAC
+
BBBCBBCCFFFDGGGGGGGGGGGHHHHGHHHHHHHHHHFHHHHGGGGGGHHHHHHHHHHHGHHHGHHHHAFGGHHHHHHHHGHHHFHHGGHHGGHHHHGHHHHHHHHHHHHHHHGHHHHHHHHHGHHHHHHHHHHGH4GHDDHHHHHHHHHHHHHHHHHHHFHHFHHHHHGGGGGHHHHHHHFHHHHHGGHHGHHHHHGHHHHHHHFGHHHHHGHHHHGFHHHHHHHHHFHGGGGGGGGGGGGHFHGGHGHHGGFHFHHHG3HHHHEGHHGEEGGHHGHHGHGHGGHHHHHHHFHEGGAGEG13EFBHHHHHHHHHFGFGHHGGEHHEHHHFHGGGGHHBFHHHHHHFCEECGFGF5GEE?GGGGGGFBGGGFCBBFFBBBBAB
@M02197:105:000000000-AN6RF:1:1102:20157:27885 1:N:0:1
GTCGGAAATTGTTCCTCCGCTTATTGATATGCTTAAGTTCAGCGGGTAGTCTTACTTGATTTGAGATCGAGTTGAACAACACATAAAGTGTCGTAAAATCCTGCATCAGTCAGCAATGAGGACAATTATCCTTTATGTTAGCTGCAGCAATAGTAATAATCCTGTTTGACGAGGACTAAATAGATATGCTTTTAGCTCAGATAAAAGTCCAGCTGCACCTGCATTTCAAACCGCCCGCCTACCGGTGAAGGTTGTTGGGATAGCTCAAGTCCACCCTCCTTTTGAAAAATCAAGATGAGGTTGAGGTGTTTACTGATACTCAAACAAGCATGCTCTTCGGAATACCAAAGAGCGCAATATGCGTTCAAAGATTCGATGATTCAC
+
AABBBBBBFFFFG5AFFGGGGGGGBFHHGFFHFBHHFFGFFFHE??AEFGFEGHHFHHHHHHHFGGEGEAEGFHHHHHGGHGHHHHHF44BGEGHHHHHHGHGEFFHHHHHGEGGHHHHHECGHHHHGHBGHHHHHBGHH3FGDGFHFHHHGHGHHHFGHGGHHHHHHHHGGFF@HHHHFGHHHHHHHHHHHGGFHHHHHGFHHHHHHHHHFBBGEHHGGHFHHHHGFHGGGCCCGHGCGBCGGDBFHFGFF<EE11HGGHHHFHFGFHEGGEGCEHCFFBFFBFEHHHGDB2F@1HGGBGB0GE>EF2GFFFFDGFHGHFF1ABG11FFF00E//EB2GFHGAHGD1AEA003EGBGGEGHGGFF3E3FGGFFFBBF@>1>1A
@M02197:105:000000000-AN6RF:1:1102:20853:27721 1:N:0:1
GTCGGAAATTGTTCCTCCGCTTATTGATATGCTTAAGTTCAGCGGGTAGTCCTACCTGATTTGAGATCGAACGTTCAAAAAGCTGTCTTCACCAAGGAAAGACGTTTATAAGCTCCAGCGAACCTCCGTCACCGAAGGTTACCTGGCAGGCAACCACAAGCGTAAATAGTTATCACACCCGTGACGCCACCAAACACTGGCAGGCTAATTCATTTGAGAGGAGCCGGCTGTGCGCCAGCAAGCCCCCAAGTCCAAGCTCTTCATGGCGAACCACAAGAGTTGAGGTGTTCATGATACTCAAACAGGCATGCCCCTCGGAATAGCCAAGGGGCGCAAGGTGCGTTCAAAGATTCGATGACTCAC
+
AAAA@DA1DF1@FAGFGGGCEEGHHHGHFHFHHGHHHHHFHHHGCEE?FHHHHGHGHHHHHHHHGCHHAEHHGHHHHHHHHGHFHHHFHHHHHHHHGHHHGGHGGEGHHHHHHFHHGFHGEGGGHFGCHDEFHGGGGGGHHGFHHHHH;GGHHHGGGFFHHGFGGHHHHFFBGFGHHFFCGCCEECGGGGHFCEGGHHGGGGGGHGGGGHGFBFGFBGHGGGGGFHGHFCAFF/BFHGDGDGGGHGHFHFFGGHHGCGF3?HEEE>@EFBGGHFEFFEGBHHHGFFGGFBBGHG5@GHHGHGEGB3B2AA??GGGGGD5HDFFFEF2AEACGGGCGGGGGHGGGGGGGCGGFBFFFFFBBABB
@M02197:105:000000000-AN6RF:1:1102:16051:27945 1:N:0:1
GTCGGAAATTGTTCCTCCGCTTATTGATATGCTTAAGTTCAGCGGGTAGTCTTACTTGATTTGAGATCGAGTTGAACAACACATAAAGTGTCGTAAAATCCTGCATCAGTCAGCAATGAGGACAATTATCCTTTATGTTAGCTGCAGCAATAGTAATAATCCTGTTTGACGAGGACTAAATAGATATGCTTTTAGCTCAGATAAAAGTCCAGCTGCACCTGCATTTCAAGCCGCCCGCCTACCGGTGAAGGTTGTTGGGATAGCTCAAGTCCACCCTCCTTTTGAAAAAACAAGAGGAGGTTGAGGTGTTTACTGATACTCAAACAAGCATGCTCTTCGGAATACCAAAGAGCGCAATATGCGTTCAAAGATTCGATGACTCAC
+
BAABBBBBFFFBGGGGGGGGGGGHHHHHGHHHHHHHGHHHHHHECGGGGHGHHHHHHHGHHHHHGHHHE?FFFFFFHHHHHGGHHHHHHHHHEEGHHHHGHFHHHHHHGHHHGHHHHHHHGFEHFGGHHHHHHHHGHHHGDGHGEHHHHGFHEFGHHHHHHGHHHHHGGHFGFGGHHHGHHHHHHH;HHGHHHHHGHHGHHHHHHHGGGFGHHHHGHHHHHHHHGHHHEHHGGGGGBGGFGCGGFFHHHDEEGGHHHFFFGBHHHHGEHEGFEC?FFFEHEHHHGGHHHHFFFGHHHHHHFHHG?HGGD5GEFHGEGGGHHFFHFFGBHHHHHGGFEEDHHHHHHBHCEEE?FFCHHEGGGFGGGGGGGFF4C4FFBDBABA>A
@M02197:105:000000000-AN6RF:1:1102:14806:28192 1:N:0:1
GTCGGAAATTGTTCCTCCGCTTATTGATATGCTTAAGTTCAGCGGGTAGTCCTACCTGATTTGAGATCGAACGTTCAAAAAGCTGTCTTCACCAAGGAAAGACGTTTATAAGCTCCAGCGAACCTCCGTCACCGAAGGTTACCTGGCAGGCAACCACAATCGTAAATAGTTATCACACCCGTGACGCCACCAAACACTGGCAGGCTAATTCATTTGAGAGGAGCCGGCTGTGCGCCAGCAAGTCCCCAAGGTCAAGCTCTTCATGGCGAACCACAAGAGTTTAGGTGTTCATGATACTCAAACAGTCATGTCCCTCGGAATATCCAATGGGCGCAAGGTGCTATCAAAGATTCGATGATTCAC
+
1>AAAD1>1DB@33B3F1A0AAEHHGHHFHFFFHG1D2AF2F1ECGGC/GG2F2G0EEHHBGEEGHHH//BBE/B01G@BCA0FGGGHHFFDGHGHGHHHFB0?/?FGFFBEH1CGG1FEEECCHHECHHA7G;4C6EG1:BBFBGBGG9FAGHFGA<<#CECAAG=D9GDFCCGH:G?.<CE:CC..C?FAFEF8?F191<30CFFFGFBFF1BFGEFEF/;/CBB09@,FF0@FF>110///?>111>>0FB10B1B1@@//?>/1/0>BB11B121@B10/0@B1BA2221A1ED0FDF1D1111A////A/A2DD2F1AFFB000B0011B0A111A333FFGF1111FFDB3F?A>>?
@M02197:105:000000000-AN6RF:1:1102:11290:27740 1:N:0:1
GTCGGAAATTGTTCCTCCGCTTATTGATATGCTTAAGTTCAGCGGGTAGTCCTACCTGATTTGAGGTCAAACGTCAAGAAAGAAGAAGGGCCGTTGGGCGGGTCGACGTGTTAGAGGCGCGAGACCTTCATTCATGCGCTTCAGCGAACGGCGATCATTATCACGCCGAAAGCCTTGTCGCGCAAAGTCGAAAGTCGACCGCAAGCCGATTCATTTAAGGAGAGCCCGAGTCCTGGACGAATCCAAGTCTCCGGCAGCCCCCAACATCCAAGCACCCGCTCGAAGCAAATCGAGAGGGGTTGAGAATTTACTGACACTCAAACAGGCATGCTCCTCGGAACACCGAGGAGCGCAAGGTGCGTTCAAAGATTCGATGACTCAC
+
CCCCCCCDFFFFGGGGGGGGGGGHHHHHHHHHHHHHHHHFHHHGGGGGGHHHHHHGHHFHHGHGFFHHHHHBEGHGGHHHGHHHHHHHHGGGGGGGHGFGGGGGGGGGGGHHGHHHHGDGGGGGGGHHGGHHHHGFGGGGGGHGGGG:GGGGG8FFFFFFFEFFFFFA;DFFEFFFFFFFFFFFFFFFBFFFFFBBDACFFFFFFEFFGGGGGFGGGFFFFHFFFFFHFHGFFGFFFGHHEFFGGFF?CCCGHFCGCB@CHBHHHDHGHHHC?EECE?GF/GHHHHFFGB?GCGGCEHHHHHFFHHFD22HHGGDDF1GB1BFEHGGEAFAGCGEEHHEGFGCGHHEE?GGFFFFGGEFHFGFGFFFFF11B3BBBDA1AA1
@M02197:105:000000000-AN6RF:1:1102:14954:28559 1:N:0:1
GTCGGAAATTGTTCCTCCGCTTATTGATATGCTTAAGTTCAGCGGGTAGTCTTACTTGATTTGAGATCGAGTTGAACAACACATAAAGTGTCGTAAAATCCTGCATCAGTCAGCAATGAGGACAATTATCCTTTATGTTAGCTGCAGCAATAGTAATAATCCTGTTTGACGAGGACTAAATAGATATGCTTTTAGCTCAGATAAAAGTCCAGCTGCACCTGCATTTCAAGCCGCCCGCCTACCGGTGAAGGTTGTTGGGATAGCTCAAGTCCACCCTCCTTTTGAGAAAACAAGAGGAGGTTGAGGTGTTTACTTATACTCAAACAAGCATGCTCTTCGGAATACCAAAGAGCGCAATATTCGTTCAAAGATTCGATGATTCAC
+
AABBBBBDFFFFGFGGGF22AEAHGFFGGHFFHHGGBHFHHBFEGGGGEDGGHHFEGFHHHHFGG1F3GDFHGHHHHHGHHGEHHHGH@G4FEGFHHHHHGHFHGFGFHHHHHGBGHFHHHB?FHHGHHHBGFHGHFHHHF1F?FFH19GGHHGDGFFHHG2FFHHHHHGDGGFCGFHHFGFFHFGHFFHFHHHHEHGHBGHEFFFGGFHGGEGFH.HFFHFGGGHHGHHFGBGCGG/B>/CFFFGG1F/F/</0FGGFBB>1B11C11C>?/E?E0EF112@2GFFBB1@1BB0/0BB0FFBF/F1FFHGFFD2BGHEHFGBF1BAA1FEEHFEAEFFHGEEAFFFGCEE0GGHGFAAA0FG1GD3FBFF11BBFFBF@AAAA
@M02197:105:000000000-AN6RF:1:1102:13304:29094 1:N:0:1
GTCGGAAATTGTTCCTCCGCTTATTGATATGATTAAGTTCAGCGGGTAGTCCTACCTGATTTGAGATCGAACGTTCAAAAAGCTGTCTTCACCAAGGAAAGACGTTTATAAGCTCCAGCGAACCTCCGTCACCGAAGGTTACCTGGCAGGCAACCACAAGCGTAAATAGTTATCACACCCGTGACGCCACCAAACACTGGCAGGCTAATTCATTTGAGAGGAGCCGGCTGTGCGCCAGCAAGCCCCCAAGTCCAAGCTCTTCATGGCGAACCACAAGAGTTGAGGTGTTCATGATACTCAAACAGGCATGCCCCTCGGAATAGCCAAGGGGCGCAAGTTGCTTTCAAAGATTCGATGACTCAC
+
BBBBBDB?FFFFGGFGF4EEGCEBGGFFGGH5E5GGFGFEEGGGC22EFFBGHBFHGGG5FGFHEHH3BABFF?F2GBBEEFHHGG3EGEGD3FGGEHGCGHHFFGHHHHHB?F3GF3BE/EC?FCHGFGGGHGGGGGFHHHFF7HCG7CBEHHFFFEE<EDFFGFFFFGGGFHFCG@EECEDECECGHEGCGGC?CCFF?F8GHHFFFHGFBBFF9/C/AFFF#FEDFACGGEAF@/?HCCC?G1HFHGBGHHHHGBGEHGGEE>>1F>GGFGD@1HGFE00E>FHFBG2GDBHHGFGFB1F11GHHEAEEAAA0D22HGFFAABA0EE0E1FB000A1B11AB3DFA111B3DB11>>1>>
@M02197:105:000000000-AN6RF:1:1102:15198:28859 1:N:0:1
GTCGGAAATTGTTCCTCCGCTTATTGATATGCTTAAGTTCAGCGGGTAGTCCCACCCGATTTGAGGTCAAGGTCGTTTTTGTGGGTCGAGCCTCCCACCGATGAATCGGCGGTGACCGGAACAACATCGTTGTCAATGAGACGGTTAGAAGCAGAGGTACAGTGCAGAAACCCGAGACGTAGAAACATATTATCACGTCAAGGATCGGCAAAGCAGACCCCACTAATCCATTTGGGAGGAGCTCGCTTCAAGGTGAAACCAGCAAATGACCTCCAAGTCCAAAATCCTCTCCACCAAAGGAAGGGCTTTTGAGAATTTCACGACACTCAAACGGGTGTGCCCCTCGGAATGCCAAGGGGCGCAAGGTGCGTTCAAAGATTCGATGACTCAC
+
ABCCBBCCFFFFGGGGGGGGGFGHHHHHHHHHHGHFHHHHHHGGGGEGAFHHHHHGGGGGGGGHGHHFHHFHGHEEEGGGFHFGGGGGGGGCHHHGHHDEEEDHGHGHDFFG>@<CGCC??->0>G<C.<GFE0GHFF00<0:.;C.;0:0:::/FF9FFFBFBFFFDAB0BB99GF.GFFBGGF9FFFFEFFFAGGGGGF9D?/C0H<FFHFHF5:.EHGFFGHGHHHHHFHFGFHFBF@FADGDHHGFHHHHGHHGHFBHEHHHHF<FFHGDB2HGCGFFHGHGGHHFAGGFFGHHHHHGGFHFFHHHHFBEF4F3GGGHGDFGHGHHDGGGHHGEECGGGFFGHFGB3CHGCFEECEF5GHGGGGGFGGFGGGCFBBF@D@DDA?AAA
@M02197:105:000000000-AN6RF:1:1103:16010:1618 1:N:0:1
GTCGGAAATTGTTCCTCCGCTTATTGATATGCTTAAGTTCAGCGGGTAGTCTTACTTGATTTGAGATCGAGTTGAACAACACATAAAGTGTCGTAAAATCCTGCATCAGTCAGCAATGAGGACAATTATCCTTTATGTTAGCTGCAGCAATAGTAATAATCCTGTTTGACGAGGACTAAATAGATATGCTTTTAGCTCAGATAAAAGTCCAGCTGCACCTGCATTTCAAGCCGCCCGCCTACCGGTGAAGGTTGTTGGGATAGCTCAAGTCCACCCTCCTTTTGAAAAAACAAGAGGAGGTTGAGGTGTTTACTGATACTCAAACAAGCATGCTCTTCGTAATACCAAAGAGCGCAATATGCATTCAAAGATTCGATGACTCA
+
ABABBBA34B5DG5FGGBFGG?2BGHG6D6BD5GFFHAFFFFH?ECA0FHHFGBGB5BAGHGF5FGHGGFEFF@BGFDCEHCHFEFF4BGFHFEFHAFGEHBGGHHEG3GHH3GHHHH333CFBE3BGHFFFHHEHEHHHBGHFHGFGH4GHHFGHHGEGDDGFGHHHHHGE@CB/BGFGHHH1BGGBFGFHHF:B000FGBDGFHFHHFGG@GF/6FC:GHHHGHHHGHFCB?/B1ECCCGE<<<CGF<//GE<1HHGBHFHHFGFDFHE>?/EAG>B12BGBGGFHGGEHHFFAGBF0HGHHEGD1BGGFF2FHHHFFBGFAFFD1FGHBFAB//A22ED1GFA1DFEA0EF3GFA31FA3GBGFGF1FC1@33DD1A1A>
@M02197:105:000000000-AN6RF:1:1103:13936:2875 1:N:0:1
GTCGGAAATTGTTCCTCCGCTTATTGATATGCTTAAGTTCAGCGGGTAGTCTTACCTGATTTGAGGTCACATTAATAAGAGGTTGTCCAAGTTAATGGACTGTTAGAAGCTAAACATGCTTCACCGTCAATAGCGTAGATAGTTATCACACCAATGAGCAGTAAACAAATAGTTTCGCTAATGCATTTTAGGGGAGCTGACCTCAGATTGTATAGAGTCCAGCAAAAAATACCCCCACATCCAACACTCAACTTGCAAAAAGCTGAAGAGGTTGATATATTAATGACACTCAAACAGGCATGCTCCTCGGAATACCAAGGAGCGCAAGGTGCGTTCAAAGATTCGATGATTCAC
+
BBBBBBADFFFFGGGFGFGGGGGHFHFFBGHHHHFHHHGFFHFEGGE?FGHHHHGGFFHFEFFEGGHFGGHEFHFG5DGFGHGGGGHHGHHGGHHHHHHHHHHHHHHHGFFHFHHEFHGHGHGHHGHGGGHGGHGFGGGHHHHGGGHGHGHGHHFGHHGHBGFGHHGHHHHFFCGHCDHHEHHHGHHGGGGHAGGHHGFHHHHHHHHHGHDHGHHHHGHHGHHGHHHHHGGGCGFFGHGFAEHFGHHBFGFE1FBGHHGHHGEHFHFFGEFEGHHHGHHGFGBBGGEFFBA11AGHHHFGCAECCE?GFFFGHGHBHHGGGECCHHHGGG?HFFGGGGGCFFFB3@1BFAAA>1
@M02197:105:000000000-AN6RF:1:1103:18350:3135 1:N:0:1
GTCGGAAATTGTTCCTCCGCTTATTGATATGCTTAAGTTCAGCGGGTAGTCCTACCTGATTTGAGGTCACATTATTGATGATTTGTCCAAAGACAGTTGGAAAGCTGAACTGCCCCTCACATTCATAAGCATAGATAGTTATCACACCAATGAGCAAGGTTGTTCTGCTAATGCATTTCAGGGGAGCTGAGCCTTTTGAAAGGCCAGCAAACCCCCACATCCAAACCCCTCTCAAAAAAGATAAGGGTTGATTATATTAATGACACTCAAACAGGCATGCTCCTCGGAATACCAAGGAGCGCAAGGTGCGTTCAAAGATTCGATGACTCAC
+
CCCCCCCBFFFFGGGGGGGGGGGHHHHHHHHHHHHHHHHHHHGGGGGGGHHHHHHHHHHHHHHGGHHHHHHHHHHHHHHGHHHHHHHHHHHHHHHHHHHHHHHHHHHHHHHHHHHGHGHHHHHHHHHHHHHHHHHHHHHHHHHHHHHHHHHHHHGHHHGHHHHHHGHHHHHHHHHHHHHHGGHHHHHHHHHHHHHHHHHHHHHHHHHGHHHHGGGHHHHGGGGGGGGGGGGGGGHHHHHGHHHHGHHFHHHFHHHHHHHHHHHGFGHHHHHHHHHHHHEGGGGGHHHHHHGHHHGGGGGGHHHFGGGFHGGGGGGGGGGFBFFFFFCCCCB
@M02197:105:000000000-AN6RF:1:1103:12120:3442 1:N:0:1
GTCGGAAATTGTTCCTCCGCTTATTGATATGCTTAAGTTCAGCGGGTAGTCCTACCTGATTTGAGGTCAAATTTGATATGTGAGGTTTGTCCGAAGACCATTGTGAGCGGGCTTTCAAGATCGGCAAGAGACAGCGCAACATGATTATCACACTGACGTCCGAAATGAATGGGGATTCCGCTGATGCATTCAAGAGGAGCCGACTGACGCCAGCACGCTCCAAATCCAAAGCTCTGATCAAAAACAAAATCAATCAGAGTTTGAGAATTTAATGACACTCAAACAGGCATGCTCCTCGGAATACCAAGGAGCGCAAGGTGCGTTCAAAGATTCGATGATTCAC
+
BBCCCCBCFFF5FGGGGGGGGGGHHHHH6GFHBHHHHHHGHHGGCFAFFHFFGGFGHHHBGGHHFFEGGF5GHHHFHHHHHHGHHGGH?GHFGFGGFHHHHHF4GHHFGGGGGHHHGHHHHHHGGGFGGGGHGHEGGGGGGHHHGHHHGHHHHGHGHGGFHHDGFGHHFHHHFGGGHGGHGGGGGGHHGGHHHHGGGGGGGHHGGGGFFDGFFFFFFFFFHFFFFFHHHHFHHHFHHGGGHHHGHHHHHFHHGBEHHHHHBGEGFHHG5GEHHGFF5FBHGHGHHHFEHHEGECGGHFD5D5BGFECGGGGGFFGEEAEGGCGFGGGGGGG>4FBDFD>3>3>
@M02197:105:000000000-AN6RF:1:1103:19776:3124 1:N:0:1
GTCGGAAATTGTTCCTCCGCTTATTGATATGCTTAAGTTCAGCGGGTAGTCCTACCTGATTTGAGGTCACATTAATAGGAGATTGTCCAAGTTAATGGACTGTTAGAAGCTAAACATGCTTCACCGTCAATAGCGTAGATAGTTATCACACCAATGAGCAGTAAACAAATAGTTTCGCTAATGCATTTTAGGGGAGCTGACCTCAGATTGTATAGAGTCCAGCAAAAAATACCCCCACATCCAACACTCAACTTGCAAAAAGCTGAAGAGGTTGATATATTAATGACACTCAAACAGGCATGCTCCTCGGAATACCAAGGAGCGCAAGGTGCGTTCAAAGATTCGATG
+
CCCCCCCCFFFFGGGGGGGGGGGHHHHHHHHHHHHHHHHHHGHGGGGGGHHHHHHHHHHHHHHHGGHHHHHHHHHHHHHGHGHHHHHHHHHHHHHHHHHHHHHHHHHGHHHHHHHHHHHHHHHHHGHGGGHHGGGGGGGHHHHHHHHHHHHHHHHHHHHHHGHHHHHHHHHHFGHHGHHGHHHHHHHHHHHGHGHGHHHHHHHHHHHHHHHHHHHHHHHHHHHHHHHHHGGGGGHGGHHHHHHHHHHHHGHHHHHGHHHGHHHHHHHHHHHHHHHHHFFHGHHHHHHHGHHHHHHHGFHFHHFCCGGHFHHGHGBGHHGGGGGHHHGGGGGGGGFGFFFBFFFAA3BA
@M02197:105:000000000-AN6RF:1:1103:11474:3635 1:N:0:1
GTCGGAAATTGTTCCTCCGCTTATTGATATGCTTAAGTTCAGCGGGTATCCCTACCTGATCCGAGGTCAACCTGTAAGAATTGGGGGTTCTGGCGAGCCACCGGGGGAACTCTATAGCGGGAGTATGTACTACGCTTAGAGCCCACCGGCGCCCCACTAATTTTGAGGGCCGCGGAGACCGCGTGCCCCAATACCACGCTAGGCGTGAGTGGTTAAATGACGCTCGAACAGGCATGCCCTGCGGAATACCACAGGGCGCAATGTGCGTTCAAAGATTCGATGATTCAC
+
CBCCCBCCFFFFGGGGGGFGGGGHHHHHHHHHHHHHHHHHHGHEGCCGHHHHHHHHGHHHHHHGGGGHHHHHHHHHHHHHHHHHGGGGGHHHHGFGFFFHHHGGGGGGGGHHHHHGFGGGGGGFHHHHHHHHHGGEGGHHHHHGHGGGGGGGHGGGHGHHHGHHHHGGGGGGGHHGGGGGGGFGGFHGHHHHHGFFGHHGHGHHHHHFGHGHHHGHHGGGGGHHFHHFHHGFHHGGGGGEECFHHHHGHHHFGGGCGFBHHEEEGHGBGGGGGGGGBBFFFFFBABAA
@M02197:105:000000000-AN6RF:1:1103:15976:3923 1:N:0:1
GTCGGAAATTGTTCCTCCGCTTATTGATATGCTTAAGTTCAGCGGGTAGTCCTACCTGATTTGAGGTCAAACGTCAAGAAAGAAGACGGGCCGTTGGGCGGGTCGACGTGTTAGAGGCGCGAGACCTTCATTCATGCGCTTCAGCGAACGGCGATCATTATCACGCCGAAAGCCTTGTCGCGCAAAGTCGAAAGTCGACCGCAAGCCGATTCATTTAAGGAGAGCCCGAGTCCTGGACGAATCCAAGTCTCCGGCAGCCCCCAACATCCAAGCACCCGCTCGAAGCAAATCGAGAGGGGTTGAGAATTTACTGACACTCAAACAGGCATGCTCCTCGGAACACCGAGGAGCGCAAGGTGCGTTCAAAGATTCGATG
+
AAABBBBBFFDBFBGGGGGGGGGHHHGHFHHGHHHGHHHHHHHGC?E0CGHHHHFHFG3FHHHBFGHHHHHHGGHGDHHGHGHHBBGFFCGGGCEEHFGG?DBCCGGG?DGHFHHGEGCGGGCCFGFHFGFHHHHHHGGGG3FBFDADG9AC8DFFD8FFFFFFFFFFFDFBFFFFFBBAE;DFFFFFFFFEDF;BAEBFFFGGAAGGGFFGGGGHHGFEHHCGCGFHFHEGGFFFCAGHHHFGHF<-CGGGHGFGGGGGHGHGHHG?FHHA@CGEEEFCGGHFHHEGBFGGEGGGCGF2FHHHHFD2GGDDGGHGAFHFGDF1BEHHEG?AEGGFFHEAEAA00HEE0CAF1BF0EE11GDBGDD3>1CBAA?AA
@M02197:105:000000000-AN6RF:1:1103:9279:3748 1:N:0:1
GTCGGAAATTGTTCCTCCGCTTATTGATATGCTTAAGTTCAGCGGGTATCCCTACCTGATCCGAGGTCAACCATAGAAAAATTGGGGTTGCTGGCCAGTAACCTTCAGGGACCTATAGCGAGAAATGTACTACGCTCAGGACCTAAAGGCACCGCCACTGTTTTTAAGGCCTGCCGTTGCCAGCAGGGCCCAATACCAAGCAGAGCTTGAGGGTTGAAATGACGCTCGAACAGGCATGCCCCCCGGAATACCAAGGGGCGCAATGTGCGTTCAAAGATTCGATGATTCAC
+
BBBCCCB@FFFFGGGGGGGGGGGHHHHGHGHHHHGHHHHHHHHGGGGGHHHHHHHHGHH;GHHAFGEGHHHHG<H0HHHH;H<HGHGGGGH;H:GHHGH:HHHH:HHHHHGGGHH;;HHG99GGH;;:<H<<HGGGGGHHHH::HHHF;HHHGGGGGGHHHHHHGHHFGHHHGHGGGGGGHHHGHHHHHHHHHGGGGGHHGHHFHHHGHGGHHHHFHHHGFGFDHHFFHHHFHGHFD?GGGGGHHHHFB3FHG2FAE2GHHHHGGECHGGGGGGGEFGFFFFFFFAAA>A
@M02197:105:000000000-AN6RF:1:1103:8459:4209 1:N:0:1
GTCGGAAATTGTTCCTCCGCTTATTGATATGCTTAAGTTCAGCGGGTAGTCTTACTTGATTTGAGATCGAGTTGAACAACGCATAAAGTGTCGTAAAATCCTGCATCAGTCAGCAATGAGGACAATTATCCTTTATGTTAGCTGCAGCAATAGTAATTATCCTGTTTGACGAGGACTAAATAGATATGCTTTTAGCTCAGATAAAAGTCCAGCTGCACCTGCATTTCAAGCCGCCCGCCTACCGGTGAAGGTTGTTGGGATAGCTCAAGTCCACCCTCCTTTTGAAAAAACAAGAGGAGGTTGAGGTGTTTACTGATACTCAAACAAGCATGCTCTTCGGAATACCAAAGAGCGCAATATGCGTTCAAAGATTCGATGACTCAC
+
BBBBBB@BFDFDDDGGGFEEEEDHHHHGCFGHHHFHEHHGHFFEEEGEFHFHHHHBFFFHD5F5FAGE1EAFFDFHFHFHGG/EA@@FGHH4??FFGHHHHGFGHFHHHHH3FCGFHHHHHBGBGH4?FFGHDHGGFHHHGFHFBCFG0@GFFDFBFHHHHFHHHFFFDAE;CGBHGHHCDFFHFHHHHHGHHFCGGHFGHFHGFHHGHHHHHHGFGHHFGHHGGHFHGFGGGGGCFAGCCCFG<<HGCCHG/GGF1GHFGGGFGHHGF/CFE@E>0EBF2FBHEEHGFBGGHHHHHHF01FFF/FGAGHHDHHFG2DEG0BGAHFHGBHGBB/AEEBF2HGF0FG1GGEE0GHCHHGEE011GFGGGGEB11FF31FF?AAAA
@M02197:105:000000000-AN6RF:1:1103:22981:5135 1:N:0:1
GTCGGAAATTGTTCCTCCGCTTATTGATATGCTTAAGTTCAGCGGGTAGTCTTACTTGATTTGAGATCGAGTTGAACAACACATAAAGTGTCGTAAAATCCTGCATCAGTCAGCAATGAGGACAATTATCCTTTATGTTAGCTGCAGCAATAGTAATAATCCTGTTTGACGAGGACTAAATAGATATGCTTTTAGCTCAGATAAAAGTCCAGCTGCACCTGCATTTCAAGCCGCCCGCCTACCGGTGAAGGTTGTTGGGATAGCTCAAGTCCACCCTCCTTTTGAAAAAACAAGAGGAGGTTGAGGTGTTTACTGATACTCAAACAAGCATGCTCTTCGGAATACCAAAGAGCGCAATATGCGTTCAAAGATTCGATGACTCAC
+
CCBCCCABFFFFGGGGGGGGGGGHHHGHHHHHHHHHHHHHHHHGGGGGGHHHHHHHHHHHHHHHGHHFHEGHGHHHHHHHHGHHHHHHHHHHGGHHHHHHHHHHHHHHHHHGHHFHHHHHHHHHHHHHHHHHHHHHHHHHGHHHHHHHHFHHHHHHGHHHHHHHHHHHHHGGGGGHHHHHHHHHHHHHHHHHHHHHGHHHHHHHHHGHHHHHHHGHHHHHHHHHHHHHHHHGGGGGHGGGDFGGHHHHHGHEGGHGHHHHFEHHFHHHHHEFFGGHGGGHFBHHGGHHHHHHHHHHHHHHHHHHGHHHHHHHHHHHHHGGGHHHHHHHHHHHHGGGGFHFFFFHHHHFGGGGGHHHGGGFGHGGGGGGGGGGFFFFFFFBBBBB
@M02197:105:000000000-AN6RF:1:1103:18022:5318 1:N:0:1
GTCGGAAATTGTTCCTCCGCTTATTGATATGCTTAAGTTCAGCGGGTAGTCCTACCTGATTTGAGGTCACATTAATGATGATTTGTCCAAAGACAGTTGGAAAGCTGAACTGCCCCTCACATTCATAAGCATAGATAGTTATCACACCAATGAGCAAGGTTGTTCTGCTAATGCATTTCAGGGGAGCTGAGCCTTTTGAAAGGCCAGCAAACCCCCACATCCAAACCCCTCTCAAAAAAGATAAGGGTTGATTATATTAATGACACTCAAACAGGCATGCTCCTCGGAATGCCAAGGAGCGCAAGGTGCGTTCAAAGATTCGATGACTCAC
+
ABCCCCCBFFFFGGGGGGGGGGGHHHHHHHFHHHHHHHHHHHHGGGGGGHHHHEHHHHHHHHHHGHHHHHHHHHHHHHHHHHHHHHGHHHHHHHHHHHHHGFGHHHHHHHHHHHHGHGHHHHHHHHHGHHHHGHHHHHHHHHHHHHHHHHHHHHHHHHHHHHHHHHHHHHGHHHHHHHHHHHHHHHHHHHHHHHHHHHHHHHHHHHHGHGHHGGHHHHHHGGGGGGGGGGGGGGHHHHHFHHHHGHHHHHHHHHHHHEHGHHHHGFFHHHHHHHGHHHHGGGGGGHHGHHHGHHHGGGGGHHHHGGGGHGGGGGGGGGGFFFFFFFCCCCC
@M02197:105:000000000-AN6RF:1:1103:18094:5357 1:N:0:1
GTCGGAAATTGTTCCTCCGCTTATTGAAATGCTTAAGTTCAGCGGGTAGTCCTACCTGATTTGAGATCGAACGTTCAAAAAGCTGTCTTCACCAAGGAAAGACGTTTATAAGCTCCAGCGAACCTCCGTCACCGAAGGTTACCTGGCAGGCAACCACAAGCGTAAATAGTTATCACACCCGTGACGCCACCAAACACTGGCAGGCTAATTCATTTGAGAGGAGCCGGCTGTGCGCCAGCAAGCCCCCAAGTCCAAGCTCTTCATGGCGAACCACAAGAGTTGAGGTGTTCATGATACTCAAACAGGCATGCCCCTCGGAATAGCCAAGGGGCGCAAGGTGCGTTCAAAGATT
+
BBCCBDBCFFFFGGGGGGGGGGGHHHHGHHHHHHHGHHHHHHHGGGGGGHHHHHHHHHHHHHHHGHHHHGHHGHHHHHHHHGHHGHHHHHHHHHGHGHHHHFHGGGHHHHHHHHHHHHHGCGGGHHHGHHGGHGGGGGHHGHHHHHHHGGGHHHFGGHHHHGGFFHHGGGGGHGHHHHGGGGGGGGGGGGHHHGHHGGGGHHHHGHGHGHFHHHHHGGHGDFGGGGFHGGGGFGGHHHGHCCCFGHGHHHHGHHHHGGHFBHGGGGGHGHGHGHHHHHF3BHGGHHG@BHGHHHHHGHHHHGHHGFFG?EEA2AGHHHHHGCG3GHHFCGGFGGGGGGGGFFFFDFFBAAAA
@M02197:105:000000000-AN6RF:1:1103:24759:5432 1:N:0:1
GTCGGAAATTGTTCCTCCGCTTATTGATATGCTCCTCCGCTTATTGATATGCTTAAGTTCAGCGGGTAGTCCTACCTGATTTGAGATCGAACGTTCAAAAAGCTGTCTTCACCAAGGAAAGACGTTTATAAGCTCCAGCGAACCTCCGTCACCGAAGGTTACCTGGCAGGCAACCACAAGCGTAAATAGTTATCACACCCGTGACGCCACCAAACACTGGCAGGCTAATTCATTTGAGAGGAGCCGGCTGTGCGCCAGCAAGCCCCCAAGTCCAAGCTCTTCATGGCGAACCACAAGAGTTGAGGTGTTCATGATACTCAAACAGGCATGCCCCTCGGAATAGCCAAGGGGCTCAAGGTGCGTTCAAAGATTCGATGATTCAC
+
CCACCBCBFFFFGGGGGGGGGGGHHHHHHHHHHHHHHHGGGGGHHHHHHHHHHHHHHHHHHHHGCGGGGHHHHHHHHHHHHHHHGHHHGFHHGHHHHHHHHGHHHHHHHHHHHHHHGGHHHHHGGGHHHHHHHHHHHHHGGGGGHHGGHHGGHGGGGGGHHHHHHHHHGGGHGHHGGHGHHGGGGHHGHGGGGGGGGGGGGGGGGGGGHGHHHGFFHHHFHHHFFFHHHGHHHHHHHHHGGGCGGHHHGGGGGGFGFHGHGGGGHHHHHHFGHGFGHFGHFHGGGFCHFBGHHHHHHHHHHHHGHHHHGHHHGBHHGHHHHEHBGHHHGGGEGEGGHHHHHCHHHHEFGHGHFFFHGECGFGGGGGGGGGGFFFFFFFBBAAB
@M02197:105:000000000-AN6RF:1:1103:10913:5748 1:N:0:1
GTCGGAAATTGTTCCTCCGCTTATTGATATGCTTAAGTTCAGCGGGTATCCCTACCTGATCCGAGGTCAACCATAGAAAAATTGGGGTTGCTGGCCAGTAACCTTCAGGGACCTATAGCGAGAAATGTACTACGCTCAGGACCTAAAGGCACCGCCACTGTTTTTAAGGCCTGCCGTTGCCAGCAGGGCCCAATACCAAGCAGAGCTTGAGGGTTGAAATGACGCTCGAACAGGCATGCCCCCCGGAATACCAAGGGGCGCAATGTGCGTTCAAAGATTCGATGATTCAC
+
CCCCCCBCFFFFGGGGGGGGGGGHHHHHHHGHHHHHHHHGHHHGGGGGHHHHHGHH;HH<HHHGGGGGGHHHG<H<HHHHHHHHHH9GGGHHHGGHHHHHHHHHHHHHHHGGGHG;HHHGG9GGHHHHHH<<HGGGGGHHHH::HH<HHH<HGGGGGGHHHHHHGHHHHHHHGHHGGGGGGGHGHHHHGHGHHGGGHHHHHHHHHHHHHHGHGHGHHFHGGGGGHHGHHHHHHHHEGGGGGGGHGGHHHHHHHHGGGGGHHHHGGECHGGGGGGGGGFFFFFFFFAAAAB
@M02197:105:000000000-AN6RF:1:1103:16160:5755 1:N:0:1
GTCGGAAATTGTTCCTCCGCTTATTGATATGCTTAAGTTCAGCGGGTAGTCTTACTTGATTTGAGATCGAGTTGAACAACACATAAAGTGCCGTAAAATCCTGCATCAGTCAGCAATGAGGACAATTATCCTTTATGTTAGCTGCAGCAATAGTAATAATCCTGTTTGACGAGGACTAAATAGATATGCTTTTAGCTCAGATAAAAGTCCAGCCGCACCTGCATTTCAAGCCGCCCGCCTGCCGTTGAAGGATGTTGGGATAGCTCAAGTCCACCCTCCTTTTGAAAAATCAAGAGGAGGTTGAGGTGTTAACTTATACTCAAACAAGCATGGTCTTCGGAATACCAAAGAACGAAATAAGCATTCAAAGATGAGATGATTCTC
+
BBBBB3ADFFF5FGGGGFGGGGGHHHHFGHHHHHHHFHHGHHGGGGGGGHGGHHHHHHHHHHHFFHHHGGGHGHHHHHGHHGHHHHGHHGGHGGGFEHHHHHGFHHHHHHHHGHHEHFHHHHHHHHHHHHHFHHGHGHHGHHHHGGGHHEGFHH:FHHH<HHHH:<HHGHGGC99HHHHHHF:9HHHF:G9HHH.G8HHGD8HBG:HFFHH:HCDCG;GGHG3GGG8.GGGGGAF>/>///@E11DFF<<10/?0>1EB21111FB1@@>/F//E/0/0@2B@0D1F2E@BFDB0>CBB011FB/111222D2D2EBFA1FFFB12D111BA0/00?FA222AB03GD00B00333GF3313313B33B13313331D@1111>
@M02197:105:000000000-AN6RF:1:1103:20259:5833 1:N:0:1
GTCGGAAATTGTTCCTCCGTTATTGATATGCTTAAGTTCAGCGGGTAGTCCTACCTGATTTGAGGTCAAATTTGATATGTGAGGTTTGTCCGAAGACCATTGTGAGCGGGCTTTCAAGATCGGCAAGAGACAGCGCAACATGATTATCGCACTGACGTCCGAAATGAATGGGGATTCCGCTGATGCATTCAAGAGGAGCCGACTGACGCCAGCACGCTCCAAATCCAAAGCTCTGATCAAAAACAAAATCAATCAGAGTTTGAGAATTTAATGACACTCAAACAGGCATGCTCCTCGGAATGCCAAGGAGCGCAAGGTGCGTTCAAAGATTCGATG
+
ABBBCDBCFFFFGGGGGGGGGGHHHHHHHHHHHGHHGHHHCFGGGGGGHHHHHHHHHHHHHHHGGHHHHHHHHHGHFGHGHHHHHHHGHHHGGGGFHHHHHHHHHHHGGGGGHHHHHFHHHHGGGGGHHHHHHHGGGGGHHHFHHHHHHHHGGHGHGGGHHHHGHHHHHHHHHGGHHHHHHHGGHHHHGHHHHHGGGGGGHHGGGGGGGHGGGFFGFHGHHGHHHHHHHHFFHHHHGGGHHHHHHHHGHHGHGHHHHHHFHHHGHHGGHHHHHHHFGHHFFHHHHGHHHHEGGGDHHHHGCHCHHHGGGGGHHHGGGGGGGGFGFFFBFFFCBBBA
@M02197:105:000000000-AN6RF:1:1103:12364:6404 1:N:0:1
GTCGGAAATTGTTCCTCCGCTTATTGATATGCTTAAGTTCAGCGGGTAGTCCCACCCGATTTGAGGTCAAGGTCGTTTTTGTGGGTCGAGCCTCCCACCGATGAATCGGCGGTGACCGGAACACCATCGTTGTCAATGAGACGGTTAGAAGCAGAGGTACAGTGCAGAAACCCGAGACGTAGAAACATATTATCACGTCAAGGATCGGCAAAGCAGACCCCACTAATCCATTTGGGAGGAGCTCGCTTCAAGGTGAAACCAGCGAATGACCTCCAAGTCCAAAATCCTCTCCACCAAAGGAAGGGCTTTTGAGAATTTCACGACACTCAAACGGGTGTGCCCCTCGGAATGCCAAGGGGCGCAAGGTGCGTTCAAAGATTCGATGATTCAC
+
BCCCCDCCFFFFGGGGGGGGGGGHHHHHHHHHHHHHHHGHHHHGGGGGGHHHHHHGGGGGGGHHGHHHHHHHFGGEGGGGGHHGGGHGGGGGHGHGHHGGGGGHHGHHGGGG<//FF<C-A-C0>.0CA<GFCB0DD0=000:C.:.C0<C00:CFF9FFFFFFFFFFFGFFGFFFFFG:GGGGGGGGFFGGGGGGFBGGGGGGGGFGHHHHHHHDGGHHG8HHHGHGFHHHHGHHHHHGGGGGHHFHHHHHHHHHGHGGGGHHHHHHGGHHHGHHHFGHHHHHHEEBHGGGFHHHHHHHHHEGHGFHHHHEHHHECHGGGHHHFGHGHHGGGGHHGGFGGGGGHHHFHFCHHHHGFGGGHHHHGGGGHGGGGGGGGGGBFFFFFFBBAA?
@M02197:105:000000000-AN6RF:1:1103:5673:6674 1:N:0:1
GTCGGAAATTGTTCCTCCGCTTATTGATATGCTTAAGTTCAGCGGGTAGTCCTACCTGATTTGAGGTCAAATTTGATATGTGAGGTTTGTCCGAAGACCATTGTGAGCGGGCTTTCAAGATCGGCAAGAGACAGCGCAACATGATTATCACACTGACGTCCGAAATGAATGGGGATTCCGCTGATGCATTCAAGAGGAGCCGACTGACGCCAGCACGCTCCAAATCCAAAGCTCTGATCAAAAACAAAATCAATCAGAGTTTGAGAATTTAATGACACTCAAACAGGCATGCTCCTCGGAGTACCAAGGAGCGCAAGGTGCGTTCAAAGATTCGATGATTCAC
+
AAABAAA>DFFFGGGGGGGEGFDHHCGGHHHHHHH5EGGHFHHGGGGGFFHFHHHHHHHHFGHHGHHHHHHH5@GGHHHHHHGHHFFFFFHHGGGGGGFHHGGHHHHHGGGGCHHGFHHBHHHGGGFGHHHGFFHGGGGGHHGFFFHFFFHGHHHGHGGGHGGCGHHBCGHGHHGGHHHHHGFGHGHHHHHGHGGGGGGGGHHGGGFGGHHGGFGGHHHHHHGHGHHHHHFGHHHHHAEGHHHHHHHBHFGHFHHEHGG3GHFEHGHGFFFFFHGFFGHGDF3HHG3HHHHGCGGEECFFEFAHFGEDGGGGHHG4EGEGFFGFGGGGGFGFFBF5DFAA>3A
@M02197:105:000000000-AN6RF:1:1103:16312:6915 1:N:0:1
GTCGGAAATTGTTCCTCCGCTTATTGATATGCTTAAGTTCAGCGGGTATCCCTACCTGATCCGAGGTCAACCTGAAAAGGATGATTGGTTGTCGGCTGGCGCCGGCCGGGCCTACAGAGCGGGTGACAAAGCCCCATACGCTCGAGGACCGGACTCGGTGCCGCCGCTGCCTTTCGGACCCGTCCCCGGGGGGACGGAGCCCAACACACAAGCCGTGCTTGAGGGCAGCAATGACGCTCGGACAGGCATGCCCCCCGGAATACCAGGGGGCGCAATGTGCGTTCAAAGATTCGATGACTCAC
+
BCCCBBCCFFFFGGGGGGGGGGGHHHHHHHHHHHHHHHHHHHHGGGGGHHHHGHHHHHGHHHHCFGGHHHHHHHHHHHHGGHHHHHHHHHGGHCGGGCGGGGGGGGGGGGGGGHHHHHHFGGGFFHHGHHGGHHGGHHHHGGGGGGGGHGGGGGGGGGDGGGGGFFFFFFFFFFFFFDFFFFFFFFFFGGGGGGFFFFFFFFFGFFGGGGGGGGHHHGHHGHHHHHHHHHHGGGGGGGGHFFHHHHHHGGGGGGGFGGHHGHHGGGGFEEGHHCHGGGGGGGGGGGGGGGFFFFFFFBB?CC
@M02197:105:000000000-AN6RF:1:1103:15686:6992 1:N:0:1
GTCGGAAATTGTTCCTCCGCTTATTGATATGCTTAAGTTCAGCGGGTAGTCCTACCTGATTTGAGGTCAAATGTCAAGAAAGAAGACGGGCCGTTGGGCGGGTCGACGTGTTAGAGGCGCGAGACCTTCATTCATGCGCTTCAGCGAACGGCGATCATTATCACGCCGAAAGCCTTGTCGCGCAAAGTCGAAAGTCGACCGCAAGCCGATTCATTTAAGGAGAGCCCGAGTCCTGGACGAATCCAAGTCTCCGGCAGCCCCCAACATCCAAGCACCCGCTCGAAGCAAATCGAGAGGGGTTGAGAATTTACTGACACTCAAACAGGCATGCTCCTCGGAACACCGAGGAGCGCAAGGTGCGTCCAAAGATTCGATGATTCAC
+
BBCBCDBBFFFFGGGGGGGGGGGHGHHHHHHHHHFGHHHHHHGGGGGGGHHHHHHHHHGHHHHEFFHHGHHHHHHHHHHHHHGHHGHGGGGGGGGGHGHGGGGGGGGGDGHHGHHHHGGGGGGGGGHHHGHHHHFHHGGGGGGGGGGGGGGGGFFFFFFFFFFFFFFFFFFFFFFFFFFFFFFFFFFFFFFFFF:FFADCFFGFGGGGFFGGGGGGGGGGGGGFGGGHHHGHHGGGHGHHHHFHFHECGGCGGGGGGGGGHHHHHHGGHGHGDBGGGGHGGHHHHHGHHFGHHGGGGHHGHHHHHGFHEHGHHHHGGEHHHHHGHHHHHHGGGGGGHHGGGGGGHHGGGGGHHFHGGGGGGGGGGGGGGGFFFFFFFBBAAA
@M02197:105:000000000-AN6RF:1:1103:5469:6953 1:N:0:1
GTCGGAAATTGTTCCTCCGCTTATTGATATGCTTAAGTTCAGCGGGTAGTCCTACCTGATTTGAGGTCACATTAATGATGATTTGTCCAAAGACAGTTGGAAAGCTGAACTGCCCCTCACATTCATAAGCATAGATAGTTATCACACCAATGAGCAAGGTTGTTCTGCTAATGCATTTCAGGGGAGCTGAGCCTTTTGAAAGGCCAGCAAACCCCCACATCCAAACCCCTCTCAAAAAAGATAAGGGTTGATTATATTAATGACACTCAAACAGGCATGCTCCTCGGAATACCAAGGAGCGCAAGGTGCGTTCAAAGATTCGATGATTCAC
+
CDDDCCDCFFFFGGGGGGGGGGGHHHHHHGHHHHHHHHHHHHHGGGGGGHHHHHHHHHHHHHHHGHHGHHHHHHHHHHHHGHHHHHHHHHHHHHHHHHHHHHHHGHHHHHHHGHHGHGHHHHHHHHHHHHHHHHHHHHHHHHHHHHHGHHHHHHHHHHHHHHHHHHHHHHHHHHHHHHHHHHGHHHHHHHHHHHHHHHHGHHHHHHHGHHHHGGHHHGHGGGGGGGGGGGGGGGHHHHHHHHHHGHHHHFHHHGHHHHHGHHHHGFFHHHHHHHHGHHHGGGGGHHHHHGGHGHGGGGGGHHHHGGGGHGGGGGGGGGGFFFFFFFCCCAB
@M02197:105:000000000-AN6RF:1:1103:10261:7111 1:N:0:1
GTCGGAAATTGTTCCTCCGCTTATTGATATGCTTAAGTTCAGCGGGTAGTCCTACCTGATTTGAGATCGAACGTTCAAAAAGCTGTCTTCACCAAGGAAAGACGTTTATAAGCTCCAGCGAACCTCCGTCACCGAAGGTTACCTGGCAGGCAACCACAAGCGTAAATAGTTATCACACCCGTGACGCCACCAAACACTGGCAGGCTAATTCATTTGAGAGGAGCCGGCTGTGCGCCAGCAAGCCCCCAAGTCCAAGCTCTTCATGGCGAACCACAAGAGTTGAGGTGTTCATGATACTCAAACAGGCATGCCCCTCGGAATAGCCAAGGGGCGCAAGGTGCGTTCAAAGATTCGATGATTCAC
+
CCCCCCCCFFFFGGGGGGGGGGGHHHHHFHHHHHHGHHHHHHGGGGGGGHHHHHHHHGHHHHHHGHHHHGHHGHHHHHHHHGHHHHHHHHHHHHHHGFHHHHHGGGHGHHGHHHHHGHHGGGGGHHHGHHGGHGGGGGGHHHHHHHHHGGGHGHHGGHEGHGGGGHHHHHHHHHHHGHGGGGGGGGGGHGHHHGHGHGGGHHGGHHHHHHHGHGHHHHHGGGGFGHHHGFFGGGGHHHGHGGDCGHHHHGFGHFGHGFHGHHGGGGGHGHGHHHHHHGHGHHGGHHHHGHHHHHHGGHHHHGGHHHFG0EECGGEFGHHFHGHHBHCGGGGGHHHHGFFDFGCGGGGGGGGFFFFFFFBAABA
@M02197:105:000000000-AN6RF:1:1103:19889:7235 1:N:0:1
GTCGGAAATTGTTCCTCCGCTTATTGATATGCTTAAGTTCAGCGGGTAGTCCTACCTGATTTGAGATCGAACGTTCAAAAAGCTGTCTTCACCAAGGAAAGACGTTTATAAGCTCCAGCGAACCTCCGTCACCGAAGGTTACCTGGCAGGCAACCACAAGCGTAAATAGTTATCACACCCGTGACGCCACCAAACACTGGCAGGCTAATTCATTTGAGAGGAGCCGGCTGTGCGCCAGCAAGCCCCCAAGTCCAAGCTCTTCATGGCGAACCACAAGAGTTGAGGTGTTCATGATACTCAAACAGGCATGCCCCTCGGAATAGCCAAGGGGCGCAAGGTGCGCTCAAAGATTCGATGATTCAC
+
CCCCCCCCFFFFGGGGGGGGGGGHHHHHHHHHHHGHHHHHHHHGGGGGGGHHHHHHHHHHHHHHGHHHGGHHGHHHHHHHGGHHHHHHHHHHHGGHGFHHHGHGFGHHHHHHHHHHHHHGGGGGHHHGHHGGHGGGGGHHHHHHHHGHGGGHHHHGGHHHHGGFGHHHHGGGHHHHHHGGGGGGGGGGFGGHGGHFHGHGGHGGGHGHHHGHHHHHHHFGGGGGGHGHFFAGGGHGHHGHGGGGGHHHHHGGHHHHF3HHHHGGGGGHGHGHHHHHHHHFHHHGHHHHEHHHHHHHGGHGHHHHHFHHGGCGGE?HHHHCHHGHHHHEGGGGHHHHGGCGGGGGGGGGGG4FFFFFFFCCBBB
@M02197:105:000000000-AN6RF:1:1103:10849:7698 1:N:0:1
GTCGGAAATTGTTCCTCCGCTTATTGATATGCTTAAGTTCAGCGGGTATCCCTACCTGATCCGAGGTCAACCATAGAAAAATTGGGGTTGCTGGCCAGTAACCTTCAGGGACCTATAGCGAGAAATGTACTACGCTCAGGACCTAAAGGCACCGCCACTGTTTTTAAGGCCTGCCGTTGCCAGCAGGGCCCAATACCAAGCAGAGCTTGAGGGTTGAAATGACGCTCGAACAGGCAAGCCCCCCGGAATACCAAGGGGCGCAATGTGCGTTCAAAGATTCGATGATTCAC
+
BBBBBBB@FFFFFGGGGGGGCFGFFHHGFFFGHHHHCGGHBFGFGGEFHHHHHHHG&E3GHGHGGG-HG:HHGHG'HFGF:G:HEEFG;GH;HGDGHH:HHHHHH::HE9GEGHF:GH:GGGFG2DGG8H<<HGG899E:FG:8BGH9GH<HGGGGFGFFFBDFFFFFHGHEGHHGGFGFHHHHHHGG8GGHGHGGHHHHHGHGGGHHHHGHHHFGEFGFFEFFFFFGFHHHHGGHCCGEEA?HHGFFHHFHFCGGGEGHHHGECGGAEBGGGFBGGGFFFF5FFBBBBB
@M02197:105:000000000-AN6RF:1:1103:16055:8124 1:N:0:1
GTCGGAAATTGTTCCTCCGCTTATTGATATGCTTAAGTTCAGCGGGTAGTCCTACCTGATTTGAGGTCAAACGTCAAGAAAGAAGACGGGCCGTTGGGCGGGTCGACGTGTTAGAGGCGCGAGACCTTCATTCATGCGCTTCAGCGAACGGCGATCATTATCACGCCGAAAGCCTTGTCGCGCAAAGTCGAAAGTCGACCGCAAGCCGATTCATTTAAGGAGAGCCCGAGTCCTGGACGAATCCAAGTCTCCGGCAGCCCCCAACATCCAAGCACCCGCTCGAAGCAAATCGAGAGGGGTTGAGAATTTACTGACACTCAAACAGGCATGCTCCTCGGAACACCGAGGAGCGCAAGGTGCGTTCAAAGATTCGATGATTCAC
+
BBBCCBCCFFFFGFGGGGGGGGGHHHHHHHHHHHGHHHHHHHHGGGGGGHHHHHHHHHHHHHHFGHHHHHHHGHHGGHHHHHHHHHHGGGGGGGGGHGHGGGGGGGGGGGHHHHHHGFGGGGGGGGHHHHHHHHHHHGGGGGGGGGGGGGGGFFFFFFFFFFFFFFFFFFFFFFFFFFFFFFFFFFFFFFFFFFFFFFFFFFFGGGGGGGGGFGGGGGGGHHGGGGGHHFFHFGGGHGHHHHHHHHGCC-GGHGGFGGCGHHHHHHHGHHHGGGGGGGFEGHHHHHGHHHGHHGGGGHHFHHHHFG5GEHHEHHHFGFFHHHHHHHHFHHGFECGGHHGGGGGGFHGEGGGHGHHGGAGHGGGGGGGGGGFFFFFFFAAABB
@M02197:105:000000000-AN6RF:1:1103:16081:8786 1:N:0:1
GTCGGAAATTGTTCCTCCGCTTATTGATATGCTTAAGTTCAGCGGGTAGCCCTACCTGATTTGAGGTCAAATTTGATATGTGAGGTTTGTCCGAAGACCATTGTGAGCGGGCTTTCAAGATCGGCAAGAGACAGCGCAACATGATTATCACACTGACGTCCGAAATGAATGGGGATTCCGCTGATGCATTCAAGAGGAGCCGACTGACGCCAGCACGCTCCAAATCCAAAGCTCTGATCAAAAACAAAATCAATCAGAGTTTGAGAATTTAATGACACTCAAACAGGCATGCTCCTCGGAATACCAAGGAGCGCAAGGTGCGTTCAAAGATTCGATGATTCAC
+
CCCCCDBCFFFFGGGGGGGGGGGHHHHHHHHHHHHHHHHHGHHGGGGGGHHHHHHHHHHHHHHHGHHHHHHHHHHHHHHGHHGHHHHHGHHHGEGGGHHHHHHHHHHHGGGGGHHHHHHHHHHGGGGGHHGHHHHGGGGGGHHHHHHHHHHHHHFHHGGGGHGHHHHHHHHHHHGGHHHHHHHHHHHHHHHHHHHGGGGGGHHGGGGGGHHGFFGGHHHFHHHHHGFHHGHHHHFHGGGGHHHHHHFHHGHHHFHHHHHHHHHHHHHHHGHHHHHHHGHHGHHHHHHFHHHGGGGGHHHHHHHHHHHGGGGGHHGHGGGGHGGGGGGGGGGFFFFFFFCCCCB
@M02197:105:000000000-AN6RF:1:1103:4255:8763 1:N:0:1
GTCGGAAATTGTTCCTCCGCTTATTGATATGCTTAAGTTCAGCGGGTAGTCCTACCTGATTTGAGGTCAAATTTGATATGTGAGGTTCGTCCGAAGACCATTGTGAGCGGGCTTTCAAGATCGGCAAGAGACAGCGCAACATGATTATCACACTGACGTCCGAAATGAATGGGGATTCCGCTGATGCATTCAAGAGGAGCCGACTGACGCCAGCACGCTCCAAATCCAAAGCTCTGATCAAAAACAAAATCAATCAGAGTTTGAGAATTTAATGACACTCAAACAGGCATGCTCCTCGGAATACCAAGGAGCGCAAGGTGCGTTCAAAGATTCGATGATTCAC
+
AA>3A@ADFFFFGGGGFGGEGFEHHGGHGHHHHHCHHHHHCHFGGGGGGHGHHHHHHHHGHHGHGGBFHHHHHHHHHGHHHHFHHHHHGGGGGGGGGHGHHHFGGHHHGGGGGHHHHHHHHHHGGGGGGHHHHHHGGGGGHHFFHHHHHHHHGHHGHGEGGHGGGHGHHHGGHGGGHGHHHGHHHHHHGGGHHHHGGGGGGHHGGGGFFFFGDGFGHGFBHHHHFGHHHGFFFHFHHGGGHHHHHHHHHFHHHHHGHHHHHFHGHHGEHFHHHGFGDFEGFFFHHGEHGHHGGEGAHHHHHHGBFCHGGGEGHHGHFGEAHGGGGGGGGGGFFFFFFFBAAA?
@M02197:105:000000000-AN6RF:1:1103:25723:8821 1:N:0:1
GTCGGAAATTGTTCCTCCGCTTATTGATATGCTTAAGTTCAGCGGGTATCCCTACCTGATCCGAGGTCAACCTTTGATAAATTGGGGGTTGCTGGCAAGCAAACACCTAGATCTCCAGAGCGAGAAGAATTACTACGCTTAGAGCCAGATGGCACCGCCACTGATTTTAAGGCCCACCCAGTCGGGTGTAGCCCAATACCAAGCAGAGCTTGAGGGTTGTAATGACGCTCGAACAGGCATGCCCCCCGGAATACCAGAGGGCGCAATGTGCGTTCAAAGATTCGATGATTCAC
+
CCCCCCCBFFFFGGGGGGGGGGGHHHHHGHHHHHHHHHGHHHHGGGEGHHHHHHHHHHHHHHHGGGGHH;HHH:H:F:HH;;HHHHG9G9GHHH:GHH::HHHHHHGH;HH<H<HH;H:H:GG;GG:HHHHHH<<HG:G::HHHHHHHH;H;HHHGGGGGGHGFHHHHHHHGHHGGGGGGHHHGHHHHHHHHGHHHGHGGGGHHHHHHGHHHHGGHFHHFHHFGGFGHHGHHHHHHHFHGGGGGGGGHHHHHGHGHHGGGGGHHHHGGGGGGGGGGGGGGFFFFFFFFBCCCC
@M02197:105:000000000-AN6RF:1:1103:22187:8874 1:N:0:1
GTCGGAAATTGTTCCTCCGCTTATTGATATGCTTACGTTCAGCGGGTAGTCCTACCTGATTTGAGGTCAAATTTGATATGTGAGGTTTGTCCGAAGACCATTGTGAGCGGGCTTTCAAGATCGGCAAGAGACAGCGCAACATGATTATCACACTGACGTCCGAAATGAATGGGGATTCCGCTGATGCATTCAAGAGGAGCCGACTGACGCCAGCACGCTCCAAATCCAAAGCTCTGATCAAAAACAAAATCAATCAGAGTTTGAGAATTTAATGACACTCAAACAGGCATGCTCCTCGGAATACCAAGGAGCGCAAGGTGCGTTCAAAGATTCGATGATTCAC
+
CCDDCCCCFFFFGGGGGGGGGGGHHHHHFHHHHHHHGHHHHHHGGGGGGHHHHHHHHHHHHHHHGHHHHHHHHHHHHHHHHHHHHHHHGHHHGGGGGHHHHHHHGHHHGGGGGHHHHHHHHHHGGGGGHHHHHGHGGGGGHHHHHHHHHHHHHHHHHGGGGHGHHHHHHH0HHHGGHHHHHHHHHHHHHGHHGHHGGGGGGHHGGGGGGFHGGGFGGHFHHHHHHGHHHHHGFHHGHGGGHHHHHHHHHGHHHHHHHHHHHHHHHHHHHHHHHHHGFGHHHFGHEHHBHHGGGGFGGHGHHHHHHHHGGGGGHHHGGEECGG5FGGGFCGGFFFFBFFAAAAA
@M02197:105:000000000-AN6RF:1:1103:4387:8903 1:N:0:1
GTCGGAAATTGTTCCTCCGCTTATTGATATGCTTAAGTTCAGCGGGTAGTCCTACCTGATTTGAGGTCAAACGTCAAGAAAGAAGACGGGCCGTTGGGCGGGTCGACGTGTTAGAGGCGCGAGACCTTCATTCATGCGCTTCAGCGGACGGCGATCATTATCACGCCGAAAGCCTTGTCGCGCAAAGTCGAAAGTCGACCGCAAGCCGATTCATTTAAGGAGAGCCCGAGTCCTGGACGAATCCAAGTCTCCGGCAGCCCCCAACATCCAAGCACCCGCTCGAAGCAAATCGAGAGGGGTTGAGAATTTACTGACACTCAAACAGGCATGCTCCTCGGAACACCAAGGAGCGCAAGGTGCATTCAAAGATTCGATGATTCAC
+
AAAAADADFDB3B3GGD1EAEECBAFAFBFGFGF21ABF2FB10A/EEFHEHFGFF1101FFG2EGFC11F1EFHGGHB>GHFHECHEGCEG@EGG0EFGC?C/@?CC<EHHBGDGFCCCGGGC?EHHHFGHHGFHHGG?E.0CFE.95AB@=;@E:BFBBF69AFF??2@ABFEF99/;@@BB-;B-BBE9--9BB9@?@?@@?F?C99CFG9GFFCCC/AECEFEGC<.;BGCCG.<D>11DBDFA>/</AF<CCB//F221B1B/EDHCEECGGCBFEGGBG1FE>1GG0ECE>00D22GFB222BHDDD11HFBHEHHHFE1FAGCE/?EE/DA/0B1BDF10EA00111F0111D31DA33DEA11CD31D3AA111
@M02197:105:000000000-AN6RF:1:1103:18227:9062 1:N:0:1
GTCGGAAATTGTTCCTCCGCTTATTGATATGCTTAAGTTCAGCGGGTAGTCCTACCTGATTTGAGATCGAACGTTCAAAAAGCTGTCTTCACCAAGGAAAGACGTTTATAAGCTCCAGCGAACCTCCGTCACCGAAGGTTACCTGGCAGGCAACCACAAGCGTAAATAGTTATCACACCCGTGACGCCACCAAACACTGGCAGGCTAATTCATTTGAGAGGAGCCGGCTGTGCGCCAGCAAGCCCCCAAGTCCAAGCTCTTCATGGCGAACCACAAGAGTTGAGGTGTTCATGATACTCAAACAGGCATGCCCCTCGGAATAGCCAAGGGGCGCAAGGTGCGTTCAAAGATTCGATGATTCAC
+
CCCCCCCCFFFFGGGGGGGGGGGHHHHHHHHGHHHHHHGHHHHGGGGGGHHHHHHHHHHHHHHHGGHHHGHHGHHHHHHHHGHHHHHHHHHHHHGHGHHGHFHGGGHHHHHHHHHHHHHGGGGGHHHGHHGGHGGGGGHHHHHHHHHHGGGHHHHGGHHHHGFGGHHHHGHHHHHHHHGGGGGGGGGGGGHGHGGGGGHHHGHHHHHHHHGFHGHHHHHGGGGGGHHGGGGGGGHHEHGHGGGGHHHHHHHGHHHHHFFHHHGGGGGHGHGHHHHGHHHFBHGGGHHHFFHFHHGHGHHHHFGHHGFHGEFFGGGGHHHHHHHHHHHGGGGGHHHHGGGGGGGGGGGGGGGFFFFFFFCCBBB
@M02197:105:000000000-AN6RF:1:1103:13558:9094 1:N:0:1
GTCGGAAATTGTTCCTCCGCTTATTGATATGCTTAAGTTCAGCAGGTAGTCTTACTTGATTTGAGATCGAGTTGAACAACACATAAAGTGTCGTAAAATCCTGCATCAGTCAGCAATGAGGACAATTATCCTTTATGTTAGCTGCAGCAATAGTAATAATCCTGTTTGACGAGGACTAAATAGATATGCTTTTAGCTTAGATAAAAGTCCAGCTGCACCTGCATTTCAAGCCGCCCGCCTACCGGTGAAGGTTGTTGGGATAGCTCAAGTCCACCCTCCTTTTGAAAAAACAAGAGGAGGTTGAGGTGTTTACTGATACTCAAACAAGCATGCTCTTCGGAATACCAAAGAGCGCAAGGTGCGTTCAAAGATTCGATGATTCAC
+
CCCCCCCCFFFFGFGGGGGGGFGHHHHHHHFHHHHHHHHHGHHHHHFFHHHHHHHHHHHHHHHHGGHHEGGHGGHHHHHHAFHHHGHGGHHHGFHHFHHHGHHHHHHHHHHHHHHHHHGGHHHHHHHHHGHHHHHGHHHH4BFFGHGHHHHGHHHGHHHHHGHHHHHHHHGGCGGHHHHHHGHHHGHFFGHFHHHFHHHFHHHHHHGFGHHHHHHHGHHGHHHHHHHGHHHGGGGGGGCGFCDGBFHHHGFEGGFHHHHHHHHHGFHGHHEFEGE/HGHHFGHHGGHHHHHHHHHFGHHHHHHHGHGF55GFHHHHHFGGHHHGHHHHHFHHEFAGGHFFFFGGGHHHHFGGGHHHHGGGGFGGGGGGGGFFFFFFFFFBBAAB
@M02197:105:000000000-AN6RF:1:1103:9667:9152 1:N:0:1
GTCGGAAATTGTTCCTCCGCTTATTGATATGCTTAAGTTCAGCGGGTAGTCTTACTTGATTTGAGATCGAGTTGAACAACACATAAAGTGTCGTAAAATCCTGCATCAGTCAGCAATGAGGACAATTATCCTTTATGTTAGCTGCAGCAATAGTAATAATCCTGTTTGACGAGGACTAAATAGATATGCTTTTAGCTCAGATAAAAGTCCAGCTGCACCTGCATTTCAAGCCGCCCGCCTACCGGTGAAGGTTGTTGGGATAGCTCAAGTCCACCCTCCTTTTGAAAAAACAAGAGGAGGTTGAGGTGTTTACTGATACTCAAACAAGCATGCTCTTCGGAATACCAAAGAGCGCAATATGCGTTCAAAGATTCGATG
+
BBBBBBBBFFFFGGGGGGGGGGEHHHHHHHHHGHFHFGFHHHHGGGGGGHHHHHHHHHHHHHHHGHHHHGGHGHHHHHHHHGHHHGHHGHHHGGHHHHHHHHHHHHHHHHHHHHHGHHHHHHHHHHHHHHHHHHHHHHHHEGHHHHHHHHHHHHHHHHHHHHGHHHHHHHGGGG#FGGHHHHHHHHHGHHHHGGFHHHHHHHHHHHGHHHHHHHHHGHGHHGHHHHHHHHGGGGGGHGGFDGGHGHHHHGHGGGGHHHHHHHHHFHHHHHEFEGGGBGHHHHFGGGHHHHHHHHHHHHHHFHHHGGHHHGHHHHHHHGFHHFHHHHHHGHHGGEGGGCHHHFFAE5HGHGGGGHGHFGGGGGGGGGFFFBFFFAA?BA
@M02197:105:000000000-AN6RF:1:1103:12579:9127 1:N:0:1
GTCGGAAATTGTTCCTCCGCTTATTGATATGCTTAAGTTCAGCGGGTAGTCTTACTTGATTTGAGATCGAGTTGAACAACACATGAAGTGTCGTAAAATCCTGCATCAGTCAGCAATGAGGACAATTATCCTTTATGTTAGCTGCAGCAATAGTAATAATCCTGTTTGACGAGGACTAAATAGACATGCTTTTAGCTCAGATAAAAGTCCAGCTGCACCTGCATTTCAAGCCGCCCGCCTACCGGTGAAGGTTGTTGGGATAGCTCAAGTCCACCCTCCTTTTGAAAAAACAAGAGGAGGTTGAGGTGTTTACTGATACTCAAACAAGCATGCTCTTCGGAATACCAAAGAGCGCAATATGCGTTCAAAGATTCGATGATTCAC
+
BBBBBBBBFFFFGGGGGGGGGGGHHHHHFHFHHHFHHHHHGGHGGGGGEHHHHHHHGHHHHHHGGHHHHGGFGHHHHGHGHGHHHHEFHHHHGGHHHHHHHHHHHHHHFHHHHHHHHHGHHHHHGHHHHHHHHHHHHHHHFGHHHHHGHHHHHHGHHHHHHGHHGHHHHHGGGFGHHHHHHHGHHHHGHHHHHHHGHHHGHHHHHHHHHHHHHHHFHHHHHHGHHHHHHHGGGGGGHGGGGGGHHHHHHGHHGGHGHHHHHGHHHHHHHHGFEGGHGGHHHHHHGGGHHHHHHHHHHHHHFGHHGHGHHFGHHHGFHHGGGHHHHHHHHHHGHGGGGGHHFHGHHHHGHGGGGHCGHGGGGGGGGGGGGGGGFFFFFFFCBBAB
@M02197:105:000000000-AN6RF:1:1103:15990:9206 1:N:0:1
[truncated: 9,544,496 more chars]
