# Supplementary material for: Ectomycorrhizal fungal communities associated with Larix gemelinii Rupr. in the Great Khingan Mountains, China
Source: PeerJ. 2021 Apr 15;9:e11230. doi: 10.7717/peerj.11230 (PMC8053382; doi:10.7717/peerj.11230)
Supplement: Supplemental Information 16 [file peerj-09-11230-s016.zip › GH/K99.fastq]

@M02197:105:000000000-AN6RF:1:1101:14954:1852 1:N:0:1
TCTAACGAGTGCTCCTCCGCTTATTGATATGCTTAAGTTCAGCGGGTAGTCTTACTTGATTTGAGATCGAGTTGAACAACACATAAAGTGTCGTAAAATCCTGCATCAGTCAGCAATGAGGACAATTATCCTTTATGTTAGCTGCAGCAATAGTAATAATCCTGTTTGACGAGGACTAAATAGATATGCTTTTAGCTCAGATAAAAGTCCAGCTGCACCTGCATTTCAAGCCGCCCGCCTACCGGTGAAGGTTGTTGGGATAGCTCAAGTCCACCCTCCTTTTGAAAAAACAAGAGGAGGTTGAGGTGTTTACTGATACTCAAACAAGCATGCTCTTCGGAATACCAAAGAGCGCAATATGCGTTCAAAGATTCGATGATTCAC
+
CBBCCFBCCBBFGGGGFGGGGGGHHHGHHHHHHHHHHHHHGHGGGGGGGHGHHHGHGHHHHHHHGHHHHGGHGHHHHHHHHGCGGGHHHHHHGGHHHHHHHHGHHHHHHHHHHHHGHHGHGHFHGHHGHHHHHHHHHHHHGBGHHHHHGHHHGHHHHHHHGHHHHHHHGHGEFGGGHHHHHGHGHHHHHHHHHHHHGHHHFHHHHHHHHGGFFFHHEHHHHHHHHEFHHGGGGGGGHGGD@?GHHFHFFGHHFFFHFFHHHHFHHFHGHHCF??GHGGHFHHHHGGHHGHHHHHHHHGHHHHHGGHHHHHFGFHEHGHGHHHHHHHHEGHHHHGEFGHHHHFHHHHHHGGGGGHGHHGGGGFGGGGGGGEFGFFFFFFFABBAB
@M02197:105:000000000-AN6RF:1:1101:18024:2040 1:N:0:1
TCTAACGAGTGCTCCTCCGCTTATTGATATGCTTAAGTTCAGCGGGTAGTCCTACCTGATTTGAGATCGAACGTTCAAAAAGCTGTCTTCACCAAGGAAAGACATTTATAAGCTCCAGCAAACCTCCGTCACCGAAGGTTACCCGGCAGGCAACCACAAGCGTAAATAGTTATCACACCCGTGACGCCACCAAACACTGGCAGGCTAATTCATTTGAGAGGAGCCGGCTGTGCACCAGCAAGCCCCCAAGTCCAAGCTCTTCATGGCGAACCACAAGAGTTGAGGTGTTCATGATACTCAAACAGGCATGCCCCTCGGAATAGCCAAGGGGCGCAAGGTGCGTTCAAAGATTCGATGACTCAC
+
CBCCCFABCCCFGGGGGGGGGGGHHHGHHHHHHHHHHGHHHGHGGGCFGHHHGHHHHHHHHHGHGHHHGGHHGGGHHHHHHGHHHHHHHHHHHHHHGGFHHHHHGFHHHHHHHHHHHHHHHHHGHHHGHHGGHGGGGGGHHHHHGGGGGFGHHHHGGFHHGFGGGHHGGGHHGGHHHHGGGGGGGHGGGGGHGGGFGGGGGHGGGGHHGGHGGHFHFFFGFFDFGHHFFHHHHHHHHEFHGGFBAFGEHHHGHHHEFGGFFHGGGEED?2GFGGGHHHHGHHHGHBB3HHHHHHHGFFFDHGFGHFEHGGFEEE1HFHBHBHHHHHFGGGAGFFHHGGGGHFGGAFFGGFGFBFFFFDABBAA
@M02197:105:000000000-AN6RF:1:1101:20212:2532 1:N:0:1
TCTAACGAGTGCTCCTCCGCTTATTGATATGCTTAAGTTCAGCGGGTAGTCCTACCTGATTTGAGATCGAACGTTCAAAAAGCTATCTTCACCAAGGAAAGACATTTATAAGCTCCAGCAAACCTCCGTCACCGAAGGTTACCCGGCAGGCAACCACAAGCGTAAATAGTTATCACACCCGTGACGCCACCAAACACTGGCAGGCTAATTCATTTGAGAGGAGCTGGCTGTGCGCCAGCAAGCCCCCAAGTCCAAGCTCTTCATGGCGAACCACAAGAGTTGAGGTGTTCATGATACTCAAACAGGCATGCCCCTCGGAATACCAGAGGGCGCAATGTGCGTTCAAAGATTCGATGATTCAC
+
BBBBBFBBBBBFGFGGGFGGGEEHHHHHHGHHHHHCFEHHFGHGGGEGFHHFFHHHHHHHHHHFGHHHH?GHGFGGHHDFHGHHHHHHHHHHHHHHGEFHHBHHHHHFHFGHHGEGGFHHHHHGHHHEHHGGHGFDGGHFFGHHGGGGGGFHHHHGGHGHHCFFGGGHFGHHHGFHHHGGGEEGGEGGHGHHEGGGGGGGHHGHGGGGGGHHGGGGGFHHDFFHGGFHFFFFGFFHHECF/CCGFHFHFF1GHGFFGFHHFHGGFGGHFGFFGFHHHFFFHHHGHHHGBG2HHHFGGHHGHHHHGFHHGGE?CCFHFFFGBHGBHHGGGGGHGHGEEEEB1GGGGGGGGFFFFFFFFAAA>A
@M02197:105:000000000-AN6RF:1:1101:18448:2699 1:N:0:1
TCTAACGAGTGCTCCTCCGCTTATTGATATGCTTAAGTTCAGCGGGTAGTCTCACCCGATTTGAGGTCAAGGTTTTCGTTTTGTGGGTCCAGCCTCCCGCCAATGTAGATGGCGGTGACCAGAGCACCATCATTGTCCGTGTGGGACAGTTAGGAGCAGGCATCCAAGGGACAGTGCTAGATCCAAAACGTAGAAGCATCTTATCTCGTTAAGGATCAGCAAAGCGGACCCCACTAATTCATTTGAGAGGAGCTCACTTTCAAAAGTGAAAGGCAAGCATTGAACCTCCAAGTCCAAAAATCCCATTCCTGACAGGAAAAGGGTTTTTGAGGATTTCACGACACTCAAACGGGTGTGCCCCTCGGAATGCCAAGGGGCGCAAGGTGCGTTCAAAGATTCGATGATTCAC
+
CCCCCFCCCCCFGGGGGGGGGGGHHHHHHHHHHHHHHHHHHHHGGGGGGHHHHHHHHGGGGGHHGHHHHHHGHHHGHGHHGGHHHGGGHHHHHGHHHGGGGGGHHHHHHHHHHGGDCGHHHHHHHHHHHHHHHHHHHHGHGHHGGGHGGGGGHHHHGHHGGHHGHHHHGGGGEGHHGHHHHHHHGGGGGGGGFGGGGGGGGGGGGGGGGGGGGGHHHHHHGGGGEHFGGHHGGGHHHFGHHHGHHHGHEHFHHFGHHHGGHGHHHHGHHGHHEHGHHGHHGHHGGHFGHHHHHGGHHHGEEGHHGGHHHHHHGHFEGGHH?GFGFBHHHHHHHHEHGGEBGB4GGGHHGGGDHHEFCGGGGFGHHFHHHHGHHGGGGEGFBGGGGGGGGGGGGGGGGFFFBFFFAAAAA
@M02197:105:000000000-AN6RF:1:1101:21480:3203 1:N:0:1
TCTAACGAGTGCTCCTCCGCTTATTGATATGCTTAAGTTCAGCGGGTAGTCCTACCTGATTTGAGGTCGAATTTGTCAGACGCAGGTCACCCCAGCGTGATCAAAGATTTCCCCTTTTCGGCTTTCTCAGGCGACGTAGACAATTATCACATCGACGATACTTTGCCAAGGATTGGAAAGCTCATGCATTCAAGAGGAGCCAACAAGCGAGACGGAGCACAAAAGCCCATTCATGCGCCAGCATACCTCCAAGTCCAACTTCACCCACAGGCCACAAAGCCTGGGGCAGTTGAGAATTTCATGACACTCTAACAGGCATGCTCCTCGGAATACCAAGGAGCGCAAGGTGCGTTCAAAGATTCGATGACTC
+
CCCCCFCCCBCFGGGGGGGGGGGHHHHHHHHHHHGHHHHHHHHGGGEEGHHHHGHHHHHHGHHHGHFHGGGHHHHHHHHHHGGGGGFHHHHHGGGHGGGFHHHHHHHHHHHHHHGHHHHGGGGGHHHHHHHHGGGGGHHGHHHHHHHHHHHHHGHGGGGGGHG9HHHHHHGHHHHHHHHHGHHHGGGGGHHGHGGGGEGHGGGGGGGGHHGGFHFFHFHHHGFFFGFGFFFFFFGFFFHGFGDGEGHEHGGFHHHHHGGHFFEDGGGEGFHEFFGBFFHGGEFCGFFHF5GGHFHHEHBGHHFGGFGDFGHFHHHFGFEEFF0CEGAFFFFHGHGHDGGCGG5HHECGGGCGGGGGG?FFFFFFBBAA3A
@M02197:105:000000000-AN6RF:1:1101:11655:3554 1:N:0:1
TCTAACGAGTGCTCCTCCGCTTATTGATATGCTTAAGTTCAGCGGGTAGTCCTACCTGATTTGAGGTTAAAGGTTCAAAAGTTGTCTATTGCTAGACGGTTATAAGCAGGTTCCCATAGGTTTTGCTTCGCAGTTACAAGCGGCGTAGATATATTATCACACCAAGTGAACCGATCCACAAAGGATCCCACTAATGCATTTAAAGGGAGCAGACCGCCACTGAAGGAAGCCAGCAAAACCCTCACATCCAAGCCTAGTGAGCGCAATAAAGCGTTCAAAAGGTTGAGAATTTAATAACACTCAAACAGGCATGCCCTTCGGAATACCAAAGGGCGCAAGGTGCGTTCAAAGATTCGATGATTCA
+
ABCCCFCCCCCFGGGGGGGGGGGHHHHHHHHHHHHHHHHHHGHGGGGGGHHHHHHHHHHGHHHHGHHHHHHGHHHHHHHHHGHHHHHHHHHHHHHHHGGGGGHHHGHHHHHHHHHHHHHHHHGGGHHHHGGGGGHHHHHHHGGGGFGGFHHHHHHHHHHHHH8HEHHHHGHHGGGGGHHHHGHGHHHHHHHHHG8GGGGGGHGGGGGGGGGGGGGGHHHHFHHHFHHFGHFHHHGGHGGGFHHHHGGGGHHGBGHHHGGGGGGHHHHGGGEHHGGHHGHHHHHHHHHHEEHHHHHFHHHFAHHHHHHHHHFFEFGCGGHHHHGGHHHHHGGFGEBCHHGGGGGFGGGGGGGGFFFFFFFCBAAA
@M02197:105:000000000-AN6RF:1:1101:14661:3574 1:N:0:1
TCTAACGAGTGCTCCTCCGCTTATTGATATGCTTAAGTTCAGCGGGTAGTCCTACCTGATTTGAGATCGAACGTTCAAAAAGCTGTCTTCACCAAGGAAAGACATTTATAAGCTCCAGCAAACCTCCGTCACCGAAGGTTACCCGGCAGGCAACCACAAGCGTAAATAGTTATCACACCCGTGACGCCACCAAACACTGGCAGGCTAATTCATTTGAGAGGAGCTGGCTGTGCGCCAGCAAGCCCCCAAGTCCAAGCTCTTCATGGCGAACCACAAGAGTTGAGGTGTTCATGATACTCAAACAGGCATGCCCCTCGGAATAGCCAAGGGGCGCAAGGTGCGTTCAAAGATTCGATGATTCAC
+
BBBAAF?AB>AFBGFGGFFC?EGGBHB6GF55DFFHHDBFFFGF2EEGEBFFHHHGHH3DDGFFFGHHG1GHFGFFGFGFFGHHFGFFHFHHGHHH113F1BB3FFGHHHHHHF3FBBGCGFFCCFHGHHFDH?@CCCHFFFFFDCGC9/CGFAGGGHEHHGG;<C5HFFFFFDFFHH?EDDDGAEEB.A;EG?G<A00BEFF?AA0=;HG0HHHFF:GFFFGHGGFFBECFGGGD@<</CCCGGG1B1B1GGGHFF1F1FFFCEEE1E>EF@@1BGEG@F00FGFB12FB2GFF1EBGHFGBFG1AC/EEEEE/0B22FBCBFG0A/AEAA1DBGA0001EFGDBEF11GFFD3BD@11A>1
@M02197:105:000000000-AN6RF:1:1101:13578:3799 1:N:0:1
TCTAACGAGTGCTCCTCCGCTTATTGATATGCTTAAGTTCAGCGGGTAGTCCTACCTGATTTGAGATCGAACGTTCAAAAAGCTGTCTTCACCAAGGAAAGACATTTATAAGCTCCAGCAAACCTCCGTCACCGAAGGTTACCCGGCAGGCAACCACAAGCGTAAATAGTTATCACACCCGTGACGCCACCAAACACTGGCAGGCTAATTCATTTGAGAGGAGCTGGCTGTGCGCCAGCAAGCCCCCAAGTCCAAGCTCTTCACGGCGAACCACAAGAGTTGAGGTGTTCATGATACTCAAACAGGCATGCCCCTCGGAATAGCCAAGGGGCGCAAGGTGCGTTCAAAGATTCGATGACTCAC
+
BBBBBF@ABAAFGGGGGGGGGGGHHHCHHGHHHGHFHHHHFBFGGGGGEAFHHGHHGGGFHHHHGHHBGGHGFHHHHHDHHGHHFHHHHHHHHGAGGCGHHGHEFHHFHHHHHGFHHHHGGHHGHHHGHGGGHGGGGGFHFHHHGGGGCGGHHHHGGHHHGFFGGGHFHHGHHHGHHHFG@CDGGGGGGGGFGGGGHGFHHGHGGHGGGGGFFGFGFFFFF?GHHHFGFFABFFFFGEDF/DCCEFHGBFFFHHGEFGGC/GGC?EEGEGGHGHFHHGEB3HBEGBFBHHFHHFEF?5HG5FHHHHFFEE?CE0EHHHGFHGBFFGACGGGGHGGHEEGGE4GGGGGGGGGFFFFFFFAA3AA
@M02197:105:000000000-AN6RF:1:1101:19585:3877 1:N:0:1
TCTAACGAGTGCTCCTCCGCTTATTGATATGCTTAAGTTCAGCGGGTAGTCCTACCTGATTTGAGGTCAAAATGTCAAGAGTTGTCCCAGAGGGACGGTTATGAGCGGGTCCTCATAAGATTTGCTTCAAGGCCAAGTGGTATAGACAATTATCACACCAAGTGACGGTCCACAAGAGATCCCGCTAATGCATTTAAGGGGAGCAGACCATCCACTGAAGGAAGCCAGCAAAAACCCCCACATCCAAGCCTAGATGCTTTGCAAGCAAAGCAAAAAGGTTGATAATTTAATGACACTCAAACAGGCATGCCCTTCGGAATACCAAAGGGCGCAAGGTGCGTTCAAAGATTCGATGATTCAC
+
BBBBBFBB@ABFGFGGGGGGGGGHHFEGHHGHHHGHGHHHHHHFGGEEEGHHHGHADHGHHHHHGHHHHGHHHHHHFFHHHHHHHHHGHHHHGGGGGGGGGHHGHHGGGGGHHHGHHFH3GHHHHHHHHHH:HHHHHHH8GHHHHHHFFHHHHHGGGHGHHFGHHHGGEGGHHHHFCFGHFHHDGGGGHHHGHHHHHGGGGFHHHGHGGGGGHHGGGGHGGHFFFHFHGGGGGGGGEFHHFHHGGHHFFGGHHGHFHHGHHHHHHHHHHHGEHHGHGHHHGHFGEBEDHFHHFG5EGHGGHHFHGHHFGGGCGGGGHHHHHHCHHCGGGGHHHGGGCGHGGDGFGGAEBFFFFFFFBAAAA
@M02197:105:000000000-AN6RF:1:1101:20575:3831 1:N:0:1
TCTAACGAGTGCTCCTCCGCTTATTGATATGCTTAAGTTCAGCGGGTAGTCCTACCTGATTTGAGATCGAACGTTCAAAAAGCTGTCTTCACCGAGGAAAGACGTTTATAAGCTCCAGCGAACCTCCGTCACCGAAGGTTACCTGGCAGGCAACCACAAGCGTAAATAGTTATCACACCCGTGACGCCACCAAACACTGGCAGGCTAATTCATTTGAGAGGAGCCGGCTGTGCACCAGCAAGCCCCCAAGTCCAAGCTCTTCATGGCAAACCACAAGAGTTGAGGTGTTCATGATACTCAAACAGGCATGCCCCTCGGAATAGCCAAGGGGCGCAAGGTGCGTTCAAAGATTCGATGATTCAC
+
CCCBCFCCBCBFGGGGGGGGGGGGHHGHFHCHHHCHGHHHHHHGGGGGGHHHHHHHHHHHHHGHGGHHFGHHGFHHHHHHHGHHHHHHHHHHHGFGGGHHHGHGGGHHHHGFHHHHHHHGGCGGHHHGHHGGHGGGGGFGGFHHHHGHGGGHHHFGGHHHHGFGGGHGGGHHHHHHHGGGGDFGGHGGGGGHHGGGGGGHGGFFHGFHFHHFFGGHHHHGGGGGFGHHHHHGFFHHHHCG@GGGGHHHHGBGHHFGEBHHHHHDHHGHGGGHHHHHHHFHFGFGHHHHHHHHGHHHGGHHHHHHHHEHGGGGGGFHHGHHGCHHHHHGGGGGHHHHGGFGHGGGFGGGEGFFFFFFFFAAAAA
@M02197:105:000000000-AN6RF:1:1101:15222:3984 1:N:0:1
TCTAACGAGTGCTCCTCCGCTTATTGATATGCTTAAGTTCAGCGGGTAGTCCTACCTGATTTGAGGTCAAACGTCAATAAGGAAGACGCTAATAAAAGCGTCGACGCGTTAGAGGCACGGGACCTTCATTCATGCACTTCAGCTAACGGCGATCATTATCACGCCGAAGGCCTTGTCATGCAAAGTCGAAAGTCGACCGCAAGCCGATGCATTTCAGGAGAGCCCGAGTCCTGGACGAATCCAAGTCTCCGGCAGCCCCCACCATCCAAACGCCCTCTCGAAGCAAATCGAGAGGGGTTGAGAATTTACTGACACTCAAACAGGCATGCTCCTCGGAACACCGAGGAGCGCAAGGTGCGTTCAAAGATTCGATGATTCAC
+
BBBBBBABBBBFGGGGGGGGGGGHGHGHHHHHCHHHHBGHHFHGGGGGGHHHHGHHHHFGHHFFGHHGHHHHGHHG1FGHHGGHHHH?FGGGHHHHHHHGGGGGGGGGGGGGHHHGGHGFGGGGHHHHHHHHHHHGHHHHHHGHHFHGGGGGGGGGHGHHHHGHGGGGFGGGGGGGGGGGFGGGGGGGGGGFFFDFFFFFFFGFFFGGGGFFFGGFFHFHGGEFGHHHCFHFFFFEHHHGBHHHGGGGGGGGG?GFGCDHHGHFGGGGGGGGGDEGF/EGEGHFGHGBGHHGGGFHHHHGHGHHFEGGHHHGGBFDBGGFHFHEFFHFGGGGGGHEGGFGCGHHFGGFCHGHHCGCGGGGGGGGGFGFFFFFFFFCBAAA
@M02197:105:000000000-AN6RF:1:1101:10306:4036 1:N:0:1
TCTAACGAGTGCTCCTCCGCTTATTGATATGCTTAAGTTCAGCGGGTAGTCCTACCTGATTTGAGGTCAAACGTCAATAAGGAAGACGCTAATAAAAGCGTCGACGCGTTAGAGGCACGGGACCTTCATTCATGCACTTCAGCTAACGGCGATCATTATCACGCCGAGGGCCTTGTCATGCAAAGTCGAAAGTCGACCGCAAGCCGATGCATTTCAGGAGAGCCCGAGTCCTGGACGAATCCAAGTCTCCGGCAGCCCCCACCATCCAAACGCCCTCTCGAAGCAAATCGAGAGGGGTTGAGAATTTACTGACACTCAAACAGGCATGCTCCTCGGAACACCGAGGAGCGCAAGGTGCGTTCAAAGATTCGATGATTCAC
+
BABBAF?ABA4DDGGGGGAFEGGHHHDGFHHFHHFGFGHHGHHGGGEGGBGFHHHHFHHHBG5DFBFGHGFGFGHGEFFDGHHHFHHDGCEEFHHHHFFFGGGGGGGGCGDGDFGDFHFCGGGGHFGHFGHHGHHHHFGHHFFHH:FGGCD@DGDHHHGCHHGFFA-#BBEFG9GFGFFFGGGGGGGGE.CDBFAEBB?B;BBFFFFCAFFFFBFBFHGEE@@AEB:BFFFCEBGFHHGCC<0FF-GGCCGGECCCB/BBGGHHGEGCGEEA?E//>//EHGFHFBFFFHFGGGGGFFHFFGBF@@2GFHGEBFE1HGHHHHHGGBGG//CE?EFFEACEGGGHGCEEEC1GCEECE1BAB3GGGEFF1FFFBFFAA>11
@M02197:105:000000000-AN6RF:1:1101:13965:4435 1:N:0:1
TCTAACGAGTGCTCCTCCGCTTATTGATATGCTTAAGTTCAGCGGGTAGTCCTACCTGATTTGAGATCGAACGTTCAAAAAGCTGTCTTCACCAAGGAAAGACATTTATAAGCTCCAGCAAACCTCCGTCACCGAAGGTTACCCGGCAGGCAACCACAAGCGTAAATAGTTATCACACCCGTGACGCCACCAAACACTGGCAGGCTAATTCATTTGAGAGGAGCTGGCTGTGCGCCAGCAAGCCCCCAAGTCCAAGCTCTTCATGGCGAACCACAAGAGTTGAGGTGTTCATGATACTCAAACAGGCATGCCCCTCGGAATAGCCAAGGGGCGCAAGGTGCGTTCAAAGATTCGATGATTGAC
+
CCCCCFCCCABFGGGGGGGGGGGHHHHHHHHHHHHHHHHHGHHGGGGGGHHHHHHHHHFHHHHHGHHHHGGGGHGHHHHHHGHHHHHHHGHHHHHGGGGHHHHGHHHGHHHHGHHHHHHHHHHGHHHGEHGGHGCGGCHHHHHHGGGGCGGEHHHGGHHHHGGGGE9HHHHHHHHHHHGGGGDEGGGFDGGGGGGGGGGGGHHHGDFFFGGGG8FGFGFFHHFFFFFFFFFFFFFF1<<///</<<11GF1CGC<G<1G11CC?/?CGCBE@BB1HG@EGCF0?0HG12B22GB@B/1HHHHHHHHFHE?CEA?GHGHEHFFGFFGHGEACEFBFGEEEGFGGFGDGGEBB113FFFD>11>A
@M02197:105:000000000-AN6RF:1:1101:20040:4522 1:N:0:1
TCTAACGAGTGCTCCTCCGCTTATTGATATGCTTAAGTTCAGCGGGTAGTCCTACCTGATTTGAGGTCAAACGTCAATAAGGAAGACGCTGATAAAAGCGTCGACGCGTTAGAGGCACGGGACCTTCATTCATGCACTTCAGCTAACGGCGATCATTATCACGCCGAAGGCCTTGTCATGCAAAGTCGAAAGTCGACCGCAAGCCGATGCATTTCAGGAGAGCCCGAGTCCTGGACGAATCCAAGTCTCCGGCAGCCCCCACCATCCAAACGCCCTCTCGAAGCAAATCGAGAGGGGTTGAGAATTTACTGACACTCAAACAGGCATGCTCCTCGGAACACCGAGGAGCGCAAGGTGCGTTCAAAGATTCGATG
+
DDCCCFCDDDDFGGGGGGGGGGGHHHHHHHHHHHHHHHHHHHHGGGGGGHHHHHHHHHHHHHHGGHHHHHHHGHHGGHHHHHHHHHGGGGGGHHHHHHGGGGGGGFGGGGGGHHHGGHGGGGGGHHHHHHHHHHHHHHHHHHHHHHHGGGGGGGGHHGHHHHGHGGGGEFGGGGGGGGGGGGGGG9GGGGGFFFFFFFFFGGGGGFFGFFFFGFHFHHHHFFFFFHFGFHHGGGHGHHHHHHHHGGGGGGHGGGGGGGGHGGHGCGGGGGGGGGEEHHGHHHHFGHHFFGFGGGGHGFHHBHHHGFHHHHHHHHGHHHHHHHHHHHHHGGCGGGHHGFEEGGHHGGGGCHHHGGGGGGGGGGFFFBFBBBBBBB
@M02197:105:000000000-AN6RF:1:1101:12423:4437 1:N:0:1
TCTAACGAGTGCTCCTCCGCTTATTGATATGCTTAAGTTCAGCGGGTAGTCCCACCCGATTCAAGGTCAAACTTTGATGATTGTCTCACGACGGTTAGAAGCGAGGAGCAAAGTCCGCGAGGCGTAGACAATTATCAACGTCGCACGTGCTTCGCACTTCGCTAATGCATTTCGAGACGAGCCGATCTCACGACCGGCAGCGTCCAAATCCGCTTCACGATACGTTGCCGTACCGCTGGCGAGGGTTAACGTGACACTCGAACGGGCGTGCCCTGTGGAAAGCCACAGGGCGCAAGGTGCGTTCAAAGATTCGATGATTCAC
+
BBBBBFBBBBBFGGGGFGGGGGGHHHHHHHHHHHHHHHHHHHHGGGGGGHHHHHHGGGGGGHHHHHHHHHHHHHHHHHHHHHHHHHHH:998GGGGGHHHH;G8GGG89HHHHHHHGGGGGGGG4CGG9HFHHH<HHHH;<H;G;;GHHH;HHGG:GGGGGG8GG:G:;GGGGG:GGGGGGGHGFFGFGGGFFGGHGGGGFHFHHHGGGGGHHGHHFGFFHHGHGGGGFGFFGGGGGGGGHHGHFGHHHGHHHHGEHHGHHGGGGGGGGGGHHHHHHHHHHHHHHHGGGGGHHHHGGGGHGGGGGGGGFGFFFFFFFBCBBB
@M02197:105:000000000-AN6RF:1:1101:18136:4550 1:N:0:1
TCTAACGAGTGCTCCTCCGCTTATTGATATGCTTACTTCCTCTAAATGACCAAGATCCTCCGCTTATTGATATGCTCCTCCGCTTATTGATATGCTTAAGTTCAGCGGGTAGTCCTACCTGATTTGAGGTCAAACGTCAATAAGGAAGACGCTAATAAAAGCGTCGACGCGTTAGAGGCACGGGACCTTCATTCATGCACTTCAGCTAACGGCGATCATTATCACGCCGAAGGCCTTGTCATGCAAAGTCGAAAGTCGACCGCAAGCCGATGCATTTCAGGAGAGCCCGAGTCCTGGACGAATCCAAGTCTCCGGCAGCCCCCACCATCCAAACGCCCTCTCGAAGCAAATCGGGAGGGGTTGAGAATTTACTGACACTCAAACAGGCATGCTCCTCGGAACACCGAGGAGCGCAAGGTGCGTTCAAAGATTCGATGATTCAC
+
DDDCCFDDDCCFGGGGGGGGGGGHHHHHGHGHHHHHHHHHHHHGHGHHGHHHHHHHHHHHHGGGGGHHHFHHHHHHHHHHHGGGGGHHHHHHHHHHHHHHHHHHHHGGGGGGHHHHGHHHHGHHHHHGHHHGHHHGHHGGHHHHHHHHHHGGGGGHGHHHHGGGGGGGGGGGGGGHGHGGHGGGGGGGGGGGGHHHGGGGGGGGGGGGGGGGGFFFFFFFFFFFFFFFFFFEAEFF/;9/BFF9BDAE?DFFAD99-;.?AA?GEGGBGGGGFF00BGFGFFGGGCCGHHFGHHGGGHGGHHHHGHGFDGDGGHGGGGGGGGHHGHHGGGFGGGCGGEAHHGHHHHHGG@ECGGGGGGHHHHHHHHHGBFFHHHHHEGGHHHHHEHHHHHHFGGGEGHHGGGEGGHFGEAGEHHHHEGGGHGGGGGGFGGGFFFFFFFAA>>A
@M02197:105:000000000-AN6RF:1:1101:17903:4512 1:N:0:1
TCTAACGAGTGCTCCTCCGCTTATTGATATGCTTAAGTTCAGCGGGTAGTCTCACCCGATTTGAGGTCAAGGTTTTCGTTTTGTGGGTCCAGCCTCCCGCCAATGTAGATGGCGGTGACCAGAGCACCATCATTGTCCGTGTGGGACAGTTAGGAGCAGGCATCCAAGGGACAGTGCTAGATCCAAAACGTAGAAGCATCTTATCACGTTAAGGATCAGCAAAGCGGACCCCACTAATTCATTTGAGAGGAGCTCACTTTCAAAAGTGAAAGGCAAGCATTGAACCTCCAAGTCCAAAAATCCCATTCCTGACAGGAAAAGGGTTTTTGAGGATTTCACGACACTCAAACGGGTGTGCCCCTCGGAATGCCAAGGGGCGCAAGGTGCGTTCAAAGATTCGATGATTCAC
+
ABCBBFBCCCCFGGGGGGGGGGGHHHHHHHHHHHGHHHHHHHHGGGGGGHHHHHHHHGGGGGHHGGHHFHHHFGHGHGHHGGGHHGGGHHGHHGHHHGGGGGGHHHHHGHHFHGGFGGHHHHHHHHHHHHHGHHHHHHGHGHHGGGHGGHHHGGHHHHHHGGHHHHHGGGHGGGHHHHGHHHHHGGGGGGGGGGGGGGGGGGGGGGGGGGGGGGGHHHHHGGGGGHGFFFFHHHGHHHHFGHGHHHHHHHHGHGHGFHHGFHHHHFFHHHHHHHHHGHHHHHGEGHFGHHHHHGGHHHHG2HHHHFHHHFHHHHHGHGHHGGGEHFHHHHHHGBFEEEGHHHHGHGHHEGGGGGGGGGGCGCGHHHHHHHHHHGGGGGHHHHGGGGHGGGCGGGGFGFFFFFFFB@BAB
@M02197:105:000000000-AN6RF:1:1101:22992:4540 1:N:0:1
TCTAACGAGTGCTCCTCCGCTTATTGATATGCTTAAGTTCAGCGGGTAGTCCTACCTGATTTGAGATCGAACGTTCAAAAAGCTGTCTTCACCGAGGAAAGACGTTTATAAGCTCCAGCGAACCTCCGTCACCGAAGGTTACCTGGCAGGCAACCACAAGCGTAAATAGTTATCACACCCGAGACGCCACCAAACACTGGCAGGCTAATTCATTTGAGAGGAGCTGGCTGTGCGCCAGCAAGCCCCCAAGTCCAAGCTCTGCATGGCGAACCACAAGAATTGAGGTGTTCATGATACTCAAACAGGCATGCCCCTCGGAATAGCCAAGGGGCGCAAGGTGCGTTCAAAGATTCGATGATTCAC
+
BBBABFAAABAFGGGGGGGGEGEGGF5E6EFHHFFCFHFFADBEGCEGFAFHFFHFEH3GFBFGFEGHEGHH0?GGFFGHFGHEEBGDGFH3@EEGGGFCFEH???BGGHFDGFHHFHFCGGGGFFED;G5DHGC?CD<1FGHHHECFFGGHFEHGEFEHHGGFFHHHGHFH;HHHHFGGG#AEGFEAADFEEEEFGFGGEGDBFFGGHFFFFBFFFAE>A?CEFGEGFEABBD@F1/GF>@<</C33G?3E3EHF?3FB3FFEA@/@1?EF33E4GB4B3CB>FHED4@B4DF5D1DFFGFE@3GFGE00CEE1BF5GF33CFFGHEAEE2BG4GCGGEFGBGGFF5EF444FDBFF@AABA
@M02197:105:000000000-AN6RF:1:1101:8726:4606 1:N:0:1
TCTAACGAGTGCTCCTCCGCTTATTGATATGCTTAAGTTCAGCGGGTAGTCCTACCTGATTTGAGGTCAAACGTCAATAAGGAAGACGCTAATAAAAGCGTCGACGCGTTAGAGGCACGGGACCTTCATTCATGCACTTCAGCTAACGGCGATCATTATCACGCCGAAGGCCTTGTCATGCAAAGTCGAAAGTCGACCGCAAGCCGATGCATTTCAGGAGAGCCCGATTCCTGGACGAATCCAAGTCTCCGGCAGCCCCCACCATCCAAACGCCCTCTCGAAGCAAATCGAGAGGGGTTGAGAATTTACTGACACTCAAACAGGCATGCTCCTCGGAACACCGAGGAGCGCAAGGTGCGTTCAAAGATTCGATGATTCAC
+
BBBBBFAAAABFGFGGGGGGGGGHCHGHHHHHHHHHGHGHHHGGGGEEGHGHHHGHGGHHHHGGGHHHHHHHGHEGGHHHGHHHHHHGGGFGHHHHHHGDFGGGGGGGGGGGFHGGGEGGGGGGHHHHHHHHHHHHHHHHHGHHHEFGGGGGGGGHHGHHHHGHGGGGGGGGGGGGGFGGGGGGGFGGGGGFFFFFFFGGFEGFFGGFGFFFFFGGFFFHGFGFGFHHHGHFFFFFHGGBFHFFFCGGGGHGFCGGGGEF<GHHGGF?GGGGFEE/CFGHHHFHGHFHGHGGGGGFGEHHGHHF2HHHHHHHHHGEHHHHHHGHGHHHE?ECGGHHGFGGGGHFGEE0GFFHGEGGGHGBGGGGGEGB1FDFFFFAA1A1
@M02197:105:000000000-AN6RF:1:1101:8112:4778 1:N:0:1
TCTAACGAGTGCTCCTCCGCTTATTGATATGCTTAAGTTCAGCGGGTAGTCCTACCTGATTTGAGATCGAACGTTCAAAAAGCTGTCTTCACCGAGGAAAGACGTTTATAAGCTCCAGCGAACCTCCGTCACCGAAGGTTACCTGGCAGGCAACCACAAGCGTAAATAGTTATCACACCCGTGACGCCACCAAACACTGGCAGGCTAATTCATTTGAGAGGAGCCGGCTGTGCACCAGCAAGCCCCCAAGTCCAAGCTCTTCATGGCGAACCACAAGAGTTGAGGTGTTCATGATACTCAAACAGGCATGCCCCTCGGAATAGCCAAGGGGCGCAAGGTGCGTTCAAAGATTCGATGATTCAC
+
BBBBBFABBBBFGFGGGGG?EGDGHFGGHHHHHHHHHGFFHHHGGGEEGHHHEFHHHHHHHHHHGHHFHGGFGHHHFHGFHGHHHHHHHFHHHGGGGCFHHHHG?FGHHHHHFHGHHHHGGCGGHHHGHHGGHGGFDFFGGHHHHGHHGGGHHHGGGHEHHGGGCCHHHHHHHFGFHHFFGGGGGGGGGGHGGGHGGGGGGHHGHGFFFHFFFFHHFFHFFEFFGHHHHHFGFGFHHE/GB/@CAEHHHHGFHFHE0GHG3FGFGE?G???HHGGBBGHHFHHGGHHG4FHHHFGFEEHHFFFGHFFG??E00E?FGF5DHFGBACF2EE2CHHFF2E2CGFGGFFBGAFG4FFFFFFA>3>3
@M02197:105:000000000-AN6RF:1:1101:11023:5164 1:N:0:1
TCTAACGAGTGCTCCTCCGCTTATTGATATGCTTAAGTTCAGCGGGTAGTCCTACCTGATTTGAGATCGAACGTTCAAAAAGCTGTCTTCACCAAGGAAAGACATTTATAAGCTCCAGCAAACCTCCGTCACCGAAGGTTACCCGGCAGGCAACCACAAGCGTAAATAGTTATCACACCCGTGACGCCACCAAACACTGGCAGGCTAATTCATTTGAGAGGAGCTGGCTGTGCGCCAGCAAGCCCCCAAGTCCAAGCTCTTCATGGCGAACCACAAGAGTTGAGGTGTTCATGATACTCAAACAGGCATGCCCCTCGGAATAGCCAAGGGGCGCAAGGTGCGTTCAAAGATTCGATGATTCAC
+
CCCCCFBBCBAFGGGGGGGGGGGHHHHHHHGHHHHHHHHHHHHGGGGGGHHHHHHHHHHHHHHHGHHHHGHHGHHHHGHHHGHHHHHHHHHHHHHHGHHHHGHHHHHHHHHHHHHHHHHHHHHGHHHGHHGGHGGGGGGHHHHHGGGGGGGHHHHGGHHGHGGGGHHHHHHHHHHHHHGGGFGGGHGGGGHHHGGGGHHHHGHHHHGGHGHHGGHHHHHHFFGFHHHHFGGGGGGHHHGHCGGGHGHHHHHGHHEHHHHHGHGGGGGHGHGHHHHHHHHHHHHGHHHHEHGHHHHHGFHHGFHHGHHHGGGGGGCFHHGHHHHHHHHGGGGGHHHHGGGGHGGGGGGGGGGFFFFFFFBACCC
@M02197:105:000000000-AN6RF:1:1101:11042:5308 1:N:0:1
TCTAACGAGTGCTCCTCCGCTTATTGATATGCTTAAGTTCAGCGGGTAGTCCTACCTGATTTGAGGTCAAACGTCAATAAGGAAGACGCTAATAAAAGCGTCGACGCGTTAGAGGCACGGGACCTTCATTCATGCACTTCAGCTAACGGCGATCATTATCACGCCGAAGGCCTTGTCATGCAAAGTCGAAAGTCGACCGCAAGCCGATGCATTTCAGGAGAGCCCGAGTCCTGGACGAAGCCAAGTCTCCGGCAGCCCCCACCATCCAAACGCCCTCTCGAAGCAAATCGAGAGGGGTTGAGAATTTACTGACACTCAAACAGGCATGCTCCTCGGAACACCGAGGAGCGCAAGGTACGTTCAAAGATTCGAGGACTCAC
+
BBBBBFBBAABFGEGGGGEGGGEHHHFFHHFHHHGGHGGHHFGGCCEEEGHGFHGHHFGGGGHFFGFGHHHHGFFE1FGHFEDFFGHEEGGDHHHHGHHGGGGGGGFGGCGGGHHGGH?CGGGGHHGFHHHHFHHFFHFFHHHG1FGGGG1CFGDH<H<HHHGHGGBDAEEGGFFGGGGGGGFFFGG9?E..;9DFFFCFAAFBFFBGFFF8FFFFFFFEEDEFFFHGFGFFFFEFC<//FFGGF--CGCFEF@C??CFHGFGFG/CE@E?FGFE/0/EB1GGBE2>1GHHEFEEFHHFHHGFD222@D22FBGFF0EGHHF1EBFHHA?AECGG2EE?ECGGECE0EEFDFBCFFGGGBGGFGGEGF1AFB1FFAAAA?
@M02197:105:000000000-AN6RF:1:1101:10328:5464 1:N:0:1
TCTAACGAGTGCTCCTCCGCTTATCGATATGCTTAAGTTCAGCGGGTAGTCCTACCTGATTTGATGTCAAACGTCAATCAGGAAGACGCTGATAAAAGCGTCGACGCGTTAGAGGCACGGGACCTTCATTCATGCACTTCAGCTAACGGCGATCATTATCACGCCGAAGGCCTTGTCATGCAAAGTCGAAATTCGACCGCAAGCCGATGCATTTCAGGAGAGCCCGAGTCCTGGACGAATCCAAGTCTCCGGCAGCCCCCACCATCCAAACGCCCTCTCGAAGCAAATCGAGAGGGGTTGAGAATTTACTGACACTCAAACAGGCATGCTCCTCGGAACACCGAGGAGCGCAAGGTGCGTTCAAAGATTCGATGATTCAC
+
AAAA1BAAAA1DGBFGGGCGFG0DA00FG?2FFFHC12DGFBG/A?/EEAGFDFHHHFFHHHEH22FGDGFGCFG/EG1@E1GHFFGGGEEGHHHED1CEEGC////BCGAFFB0CFHA?//ACCFFDGGFH1DGHFFHHB1>GFDFGCCG??ECCG0CG6CF.5/B@A9.FFFFFFGG98FFFFB99A9/#;.AE?-A@?E;.DFFFGGFB0FGGFCCG@AAA.GFG;BBC<<<;D0D0<0D>F-GCGGHGGFFCCFGHGEGGHGFC</GGGFGHFEGHHHGHGGF3GHHGGGGHFHHHFHGFFG5FGBFHFGFHGHGAFFHF3HEGDGGGE?HHEECE?GHFGCGGGHFHFEEEGFGGFGGGFEF4FFFBFFFBBAAA
@M02197:105:000000000-AN6RF:1:1101:17059:5625 1:N:0:1
TCTAACGAGTGCTCCTCCGCTTATTGATATGCTTAAGTTCAGCGGGTAGCCCTACCTGATTTGAGATCAAACATTCAAGAAGCCGTCCTCACTTAGGAGAGGCATTTGTGAGCCCCAGCGAACCTCCATCGCTGAAGGTTACCTGGTGGAAAGCCACAAGCGTAGATAGTTATCACACCTGGGATGCCACCAAACACTGGCAAGCTGATTCATTTGAGAGGAGCCAACCACAGGCCGGCAAGACCTCCAAAGTCCAAGCTCATCACGGCGAACCGTGAGAGTTGAGGTGTTCATGATACTCAAACAGGCATGCCCTCTGGAATAGCCAAAGGGCGCAAGGTGCGTTCAAAGATTCGATGATTCAC
+
AABBBFBB?AAFGGFGGGGGGGGHHHBFGFHHHHFHHHHHGFHGEEEEGHHHHFHHGHHHHHHFFHHHHFHHAGHHFHHGEEHHGGGGGHBHFHHFFBFGGGGGFHFH4G44FHGFAFFFGGCGHHHHHGGGHGGEDHHHHHHHHHHHFFGFHFGHHHAGHGGGGHGDGGHHHHHHHHGHHHG0:EBGHHHHHGGGGGGGGGHGHGGGGGHGHHHGFGGGEGHEGFHFGHFFGFGGGD<GBHECHGCBHFGGBEEHHHHGFGAE>@ECGGFFEAF1HBDGB1G0C/>DG1D1G2HGGBA101GBHGHGHHFA/FA1FHHFGFDGFCHFHEECGGGFFHECCGFG1CFG3AA1111FFFFFA?A1?
@M02197:105:000000000-AN6RF:1:1101:13481:5908 1:N:0:1
TCTAACGAGTGCTCCTCCGCTTATTGATATGCTCCTCCGCTTATTGATATGCTTAAGTTCAGCGGGTAGTCCTACCTGATTTGAGGTCAAACGTCAATAAGGAAGACGCTAATAAAAGCGTCGACGCGTTAGAGGCACGGGACCTTCATTCATGCACTTCAGCTAACGGCGATCATTATCACGCCGAAGGCCTTGTCATGCAAAGTCGAAAGTCGACCGCAAGCCGATGCATTTCAGGAGAGCCCGAGTCCTGGACGAATCCAAGTCTCCGGCAGCCCCCACCATCCAAACGCCCTCTCGAAGCAAATCGAGAGGGGTTGAGAATTTACTGACACTCAAACAGGCATGCTCCTCGGAACACCGAGGAGCGCAAGGTGCGTTCAAAGA
+
BCCDCFCCCCCFGGGGGGGGGGGHHHHHHHHHHHHHHHGGGG?HHHHHHHHHHHHHHHHHHHHGGGGGGHGHHHHHHHHHHHHHGHHHHHHHGHHGGHHHHHHHHHHGGGGGHHHHHHHGGGGGGGGGGGGGHFHGGHGGGGGGHHHHHHHHHHHHHHHHHHHHHHHGGGGGGGGGGGGGGGGGGGGFFFFFFFFFFFFFFFFFFFFFFFFFFFFFFFFFGGGGGHHHHFFHHHFHHHFGCGGGGHFHHHHGGGHGHHFFHGGHGFGCGFHGGCCGCGDHFGHHFGGGGGGECDEGHEEHHHHGGHHGGHHGGGGHHHHHHHFFFBGHHFHHGGGGCFEHFHHGHHHGEFGGGEHGEE?GGFHHGGGGGGGGGGGCBFFFFFAABCB
@M02197:105:000000000-AN6RF:1:1101:15122:6269 1:N:0:1
TCTAACGAGTGCTCCTCCGCTTATTGATATGCTTAAGTTCAGCGGGTAGTCCTACCTGATTTGAGATCGAACGTTCAAAAAGCTGTCTTCACCAAGGAAAGACATTTATAAGCTCCAGCAAACCTCCGTCACCGAAGGTTACCCGGCAGGCAACCACAAGCGTAAATAGTTATCACACCCGTGACGCCACCAAACACTGGCAGGCTAATTCATTTGAGAGGAGCTGGCTGTGCGCCAGCAAGCCCCCAAGTCCAAGCTCTTCATGGCGAACCACAAGAGTTGAGGTGTTCATGATACTCAAACAGGCATGCCCCTCGGAATAGCCAAGGGGCGCAAGGTGCGTTCAAAGATTCGATGATTCA
+
CDDCCFCCCCCFGGGGGGGGGGGHHHHHHHGHHHHFHHHHHHHGGGGGGHHHHHHHHHGHHHHHGHHHHGHHGHHHGHGGHGHHHHHHHHHHHHHHGHHHHHHHHHGHHHHHHHHHHHHHFHHGHHHGHHGGHGGGGGHHHHHHGGGGGGGHHHHGGHHHHGGGGHHGHHHHHHHHHHGGGGGGGGGGFGHHHGGGHHHHHGHHHHHGHGHGGHHHHHHHHGGHHHGFGGFGGGGHHHGGGGGGHHHHHHHGGHHHFGHHHHGGGGGHGHGHHHHHHHHFFHHGHHHHGHHGHHHHFBHHHGHHHHHHGGGGGGCHHHHHFHHGHGHGGGFFGFHHGGGGGGGBGGGGEFFFFFFFFA?>?A
@M02197:105:000000000-AN6RF:1:1101:7393:6284 1:N:0:1
TCTAACGAGTGCTCCTCCGCTTATTGATATGCTTAAGTTCAGCGGGTAGTCCTACCTGATTTGAGATCGAATGTTCAAAAAGCTGTCTTCACCAAGGAAAGACATTTATAAGCTCCAGCAAACCTCCGTCACCGAAGGTTACCCGGCAGGCAACCACAAGCGTAAATAGTTATCACACCCGTGACGCCACCAAACACTGGCAGGCTAATTCATTTGAGAGGAGCTGGCTGTGCGCCAGCAAGCCCCCAAGTCCAAGCTCTTCATGGCGAACCACAAGAGTTGAGGTGTTCATGATACTCAAACAGGCATGCCCCTCGGAATAGCCAAGGGGCGCAAGGTGCGTTCAAAGATTCGATGACTCAC
+
CCCCCFCBCBBFGGGGGGGGGGGHHHHHHHHHHHHHHFHHGHHGGGEEFGHHHHGHHHHHHHHGGHHFGGFHHHHHHHHHHGHHGHHHHHHHGFHHGHHHHHHGHHHHHHGHHHHHHGHHHHGGHHGGHHEGHGGCFGHHHGHHGGGGGGGHHHHGGHHHHGGGGHHGHHHHHGHHHHGGGDGFGHGGGGHGGGGGGGGHHGHHHHGHGGGGHGHHGHHGHHGGHHHHGGGGGGHHHHGHGGGGGHHHFFEGHHHHHGFHGHGGGGGHGHGHHHHHHHFHFHHGHFGFHHHFHFHGGHGHHHHHHGHHGGGGGGGHHHHHGHHFHHHGGE2GGHHGGECEGGGGCGGGGGFBFFFFFFAA@AA
@M02197:105:000000000-AN6RF:1:1101:18417:6387 1:N:0:1
TCTAACGAGTGCTCCTCCGCTTATTGATATGCTTAAGTTCAGCGGGTAGTCTCACCCGATTTGAGGTCAAGGTTTTCGTTTTGTGGGTCCAGCTTCCCGCCAATGTAGATGGCGGTGACCAGAGCACCATCATTGTCCGTGTGGGACAGTTAGGAGCAGGCATCCAAGGGGCAGTGCTAGATCCAAAACGTAGAAGCATCTTATCACGTTAAGGATCAGCAAAGCGGACCCCACTAATTCATTTGAGAGGAGCTCACTTTCAAAAGTGAAAGGCAAGCATGGAACCTCCAAGTCCAAAAATCCCATTCCTGACAGGAAAAGGGTTTTTGAGGATTTCAGGACACTCAAACGGGTGTGCCCCTCGGAATGCCAACGAGCGCAAGGTGCGTTCAGAGATTCGATGATTGAC
+
>1AAAF@AAA?FGGGFGCEG?E0EFF3FFHDGGFHBGHHGHFBECEE/FGHHH2DGA//AAFFEFCGB1FG11@@/FE0F>EFGGE?EFAEFGEFFBGFCE?EHHGHHFHFFHCGGGGHHHHCFG1CGHFF1?<F?1?C/?<.CGCHEAD<1FFGHA.<GCGG/GBFHGCCGGGBCC0GFHGFGBFFEGGFCFE;CCF3FABF0F;GFAFCFFGCFFFGFFGFFF???@?FDFGFD01GGF<D1F1<111111111<11/GD1FHHGHHGF<C@2F<1F@1GF?/0CCB11B1/CEEFB100<1<01CB2FBB11HFGFEEE/>1F1DFDF1B11BB21BFBF/GE0HE?CGGFA/GEAA/AB2FBFB1CB/A0A0EA111FEAA0BB31B33GEB111BB11D111>A
@M02197:105:000000000-AN6RF:1:1101:12248:6775 1:N:0:1
TCTAACGAGTGCTCCTCCGCTTATTGATATGCTTAAGTTCAGCGGGTAGTCCTACCTGATTTGAGATCGAACGTTCAAAAAGCTGTCTTCACCGAGGAAAGACGTTTATAAGCTCCAGCGAACCTCCGTCACCGAAGGTTACCTGGCAGGCAACCACAAGCGTAAATAGTTATCACACCCGTGACGCCACCAAACACTGGCAGGCTAATTCATTTGAGAGGAGCCGGCTGTGCACCAGCAAGCCCCCAAGTCCAAGCTCTTCATGGCGAACCACAAGAGTTGAGGTGTTCATGATACTCAAACAGGCATGCCCCTCGGAATAGCCAAGGGGCGCAAGGTGCGTTCAAAGATTCGAT
+
CCCCCFCCABBFGGGGGGGGGGGHHHHHHHHHHHHGHHHHGHHGGGGGGHHHHHHHHHHHHHHGGHHHHCHHGFHHHGHHHGGHHHGHHGHHHGGGGGHHGFHGGGHHHHHBGGHHHHHGGGGGHHHGHHGGHGGGGGHGGHHHHGHHGGGHHHHGGHHGHGGGGGGFHGHGHHHHHHGGGDGGGGGGGGGGHHGHGHHHHHHHHHGFFGHFFHGHHHHGDFFFGHGHHHFGHHFGHHGHGD??AFHHHHHGHHHFGHHHHGGGGGGHGHGFHHHHHHHGHHGGHHHHHFEGHHEHGHHG5GHHGE1GEGEAAECFHHGHHHHCHHHGGGGGHHFGCGGGCGGGBFFFBF4?BBBA
@M02197:105:000000000-AN6RF:1:1101:6118:6870 1:N:0:1
TCTAACGAGTGCTCCTCCGCTTATTGATATGCTTAAGTTCAGCGGGTAGTCTCACCCGATTTGAGGTCAAGGTTTTCGTTTTGTGGGTCCAGCCTCCCGCCAATGTAGATGGCGGTGACCAGAGCACCATCATTGCCCGTGTGGGACAGTTAGGAGCAGGCATCCAAGGGACAGTGCTAGATCCAAAACGTAGAAGCATCTTATCACGTTAAGGATCAGCAAAGCGGACCCCACTAATTCATTTGAGAGGAGCTCACTTTCAAAAGTGAAAGGCAAGCATTGAACCTCCAAGTCCAAAAATCCCATTCCTGACAGGAAAAGGGTTTTTGAGGATTTCACGACACTCAAACGGGTGTGCCCCTCGGAATGCCAAGGGGCGCAAGGTGCGTTCAAAGATTCGATGATTCAC
+
AABAAFAAAABFGGGGGGGGGGGHHHHHGHGHHHHHHHHHHGHGGGGGGHHHHHHHHGGGGGGHGHHHHGHHGHGGHGFFEFHFGGGGFHHHHGHHHFGGGGGHHDHHHHHGGCGBDFHHHHGHHHHHHHHHHGHHHHGCFGGGGHHGFFGHHCFHHHHGGHHHHHHHGGHGGFFGHHFHHFGGGFFFGGFBGGGGGGGGGGGGGFGFBGGGGGHHGFFHFGFFFDAFFFFHGHHFHHHFHHFHEHHFFEEHHHHHHFFGHHHHGHGFBGF1HHHGFGBFEHHAGFFGHHGHFCCGDFFFFHHGECBHHHHHFHHG3HHGGGEEFEHHHFGFBGAGEEEFGGDGHGHHGGEDHHFEECGGGDFHHGBHGHHHCGGGGGHHHHGGGGFCGGGGGGEE4FFFFFFFA3A>A
@M02197:105:000000000-AN6RF:1:1101:8064:6859 1:N:0:1
TCTAACGAGTGCTCCTCCGCTTATTGATATGCTTAAGTTCAGCGGGTAGTCCTACCTGATTTGAGGTCGAATTTGTCAGACGCAGGTCACCCCAGCGTGATCAAAGATTTCCCCTTTTCGGCTTTCTCAGGCGACGTAGACAATTATCACATCGACGATACTTTGCCAAGGATTGGAAAGCTCATGCATTCAAGAGGAGCCAACAAGCGAGACGGTCACAAAAGCCCATTCATGCGCCAGCATACCTCCAAGTCCAACTTCACCCACAGGCCACAAAGCCTGGGGCAGTTGAGAATTTCATGACACTCAAACAGGCATGCTCCTCGGAATACCAAGGAGCGCAAGGTGCGTTCAAAGATTCGATGATTCAC
+
3AAAAFBBBAADGGFGGFFFEEEGHHHFFGHGHFE55DGBGFBEEGGGE3DGFFHFFFHHFHDHFHBAEEFHHHHGGBFFHGGGG/GHEBGHGDE0E?/EFFGFHGHHHHHHHHHHGGFCCGGGGHFHH2FHGCCC5>ACGHFHGE9HHHHHHD/DCDCEGBCCGFFGHHCGHFHHHHFFGHGGGGHHGGGGEFEGGGGHFG0GHGF0GFBC?ADDFFGFFAFFFFAFFFFEBFFGFD3BFGC?/33BHGB33FHHHG?/E??2B3?FGAGG4HFHHEGFA?EHFCDFFHHHHHGF5FHFFHHHGF5FGHHFHHHHHHHGEEE2GHGAGDEHGEGDE2GGHHHFGGGGHGFFGFCFGFGFFFFFFFABAAB
@M02197:105:000000000-AN6RF:1:1101:4508:7145 1:N:0:1
TCTAACGAGTGCTCCTCCGCTTATTGATATGCTACCTTACTTCCTCTGAATGACCAAGATCCTCCGCTTATTGATATGCTTAAGTTCAGCGGGTAGTCCTACCTGATTCGAGGTCAAACGCCAATAAGGAAGACGCTGATAAAAGCGTCGACGCGTTAGAGGCACGGGACCTTCATTCATGCACTTCAGCTAACGGCGATCATTATCACGCCGAAGGCCTTGTCATGCAAAGTCGAAAGTCGCCCGCAAGCCGATGCATTTCAGGAGAGCCGGAGTCCTGGACGAATCCAAGTCTCCGGCAGCCCCCACCATCCAAACGCCCTCTCGAAGCAAATCGAGAGGGGTTGAGAATTTACTGACACTCAAACAGGCATGCTCCTCGGAACACCGAGGAGCGCAAGGTGCGTTCAAAGATTCGATGATTCAC
+
ABBBBFABAAAFGFGGGGGGGGGHHHHHHHHGHGHHHHGHFHHHHHHGHGHHGHGHHHHHHHHHHGGGGGHHFGHHHHFHHHHFGGHHFHFFGGGGHFHGHHHHGHHHHGHHC/BFFGHGGGGGHFGG2BGAGHGGGGFHHHHHHGDEGGFGFF-ACFEFBGFEHDCDDGGHHHHEHGGFFGGGGGGGGGGGGG?DGCFFFFEBFFFFFFFFFFFFBEEFFFFFFFFFFFF8FB6FA9--=;--CE?9.A..00BBFFFGGGFC:/D@A-./:/CAHGADEGED<0<0FHHEC<-?GFGDC@>/??FF/CB2E?FEE@/CEECFG>4@EHHFF3GGHHGGGGHHGDG4G@G5GD5HFGGB5B5BGDGF5A33FAFEEA?GGHHEAAAAA2GEEEAEG5F4?AEEGGAF5FGGEF4FFFFFFFBA@AB
@M02197:105:000000000-AN6RF:1:1101:25301:7278 1:N:0:1
TCTAACGAGTGCTCCTCCGCTTATTGATATGCTTAAGTTCAGCGGGTAGTCCTACCTGGTTTGAGATCGAACGTTCAAAAAGCTGTCTTCACCAAGGAAAGACATTTATAAGCTCCAGCAAACCTCCGTCACCGAAGGTTACCCGGCAGGCAACCACAAGCGTAAATAGTTATCACACCCGTGACGCCACCAAACACTGGCAGGCTAATTCATTTGAGAGGAGGTGGCGGGGCGCCAGCGCTTCTAAAATAAATTGGCCTGCCAGTGTTTGGTGGCGTCACGGGTGTGATAACTATTTA
+
AAAABFBAABBFGFFGGGGGGGGHFF5FGFFFHFHGHEFFFHHGFGEEEHGFFGCFHDEFGHEF9G:HHGHHGE8<HFFFHG9HHFHH;GFGHHGHGGFB9EGGHHHHDHDFH<CGG&GHFCHEHHHG:HGGHGGGGCCF.2GHGGCFGCGEHHHGGH;HHG5DGHGFFGGDHFF0,GFDFCFEEGGBDG9GGGE8GFF0CFF?B'?93;4939;3B921B$1%/;//#0#>090A10A3A5B3F5GF555F3F12222HHGGFHGCF2HHE?EEEFGGFE?EFFFGFFFD5FFABAAA
@M02197:105:000000000-AN6RF:1:1101:17641:7308 1:N:0:1
TCTAACGAGTGCTCCTCCGCTTATTGATATGCTTAAGTTCAGCGGGTAGTCCTACCTGATTTGAGGTCAAACGTCAATAAGGAAGACGCTGATAAAAGCGTCGACGCGTTAGAGGCACGGGACCTTCATTCATGCACTTCAGCTAACGGCGATCATTATCACGCCGAAGGCCTTGTCATGCAAAGTCGAAAGTCGACCGCAAGCCGATGCATTTCAGGAGAGCCCGAGTCCTGGACGAATCCAAGTCTCCGGCAGCCCCCACCATCCAAACGCCCTCTCGAAGCAAATCGAGAGGGGTTGAGAATTTACTGACACTCAAACAGGCATGCTCCTCGGAACACCGAGGAGCGCAAGGTGCGTTCAAAGATTCGATGATTCAC
+
DDDDDFABCCCFGGGGGGGGGGGHHHHHHHHHHHHHHHHHHHHGGGGGGHHHHHHHHHHHHHHHGHHHHHHHGHHGGHGHHHHHGHHGGGGGHHHHHHHGGGGGGGGGGGGGHHHGGHGGGGGGHHHHHHHHHHHHHHHHHHHGHGHGGGGGGGGHHGHHHHGHGGFFFEGGGGGGGGGGHGGGGGGGFGGFBFFFGGFGGGGGGGGFFFFFFFHFFFHFGGFFFFFFFGFFFFFFHHGCFHHGGCGGGGHGGGCCGGGHHEHGCGGGGEGEFFGGF/GHHHGHGHHHGHGGGGGHHHHHHHHFFDF5HFGHHGGHFHHGHHHFEHGHGEGEGGHGGGGGFCHHGGCEEHGGHGGGGGGFGGGGGEGF4FFFFFFBBAA3
@M02197:105:000000000-AN6RF:1:1101:22594:7293 1:N:0:1
TCTAACGAGTGCTCCTCCGCTTATTGATATGCTTAAGTTCAGCGGGTAGTCCTACCTGATTTGAGATCGAACGTTCAAAAAGCTGTCTTCACCAAGGAAAGACATTTATAAGCTCCAGCAAACCTCCGTCACCGAAGGTTACCCGGCAGGCAACCACAAGCGTAAATAGTTATCACACCCGTGACGCCACCAAACACTGGCAGGCTAATTCATTTGAGAGGAGCTGGCTGTGCGCCAGCAAGCCCCCAAGTCCAAGCTCTTCATGGCGAACCACAAGAGTTGAGGTGTTCATGATACTCAAACAGGCATGCCCCTCGGAATAGCCAAGGGGCGCAAGGTGCGTTCAAAGATTCGAT
+
ABB@AFABBBBFGGGGGGGGGGCHHFFHHHHGHFHHFHFFHGHGGGGCGHHHHHHHHHHHHHHBCGHHHEHA@FHFHGHHHGHEHHGBGHHHHG1GFFHHFHHBHHFHHHHHFHHHHGHHHHHGHHHGHGGGGGGGGEFGGHHHGGGGGGGHHFHGGHGHHGGGFEHHHFGHHHHHHHGGGGGGGGGGGGGGGGGGG:HGHGFFFHGFGFFGGGHHHHFFCFEHFFGHGFFFFFFFFEFFC?GEAFFHHHFEFGBHG3GFFGEAEGEFFGGFEGGGBHGBFFHDHHFHHGGHHHHHGGCDGDGEACCFEE00FE2HHHGBBGBFEHHEEE22BHFGEE22AFFFFFFFAFC3AAA>
@M02197:105:000000000-AN6RF:1:1101:25323:7332 1:N:0:1
TCTAACGAGTGCTCCTCCGCTTATTGATATGCTTAAGTTCAGCGGGTAGTCCTACCTGACTTGAGGTCAAACGTCAATAAGGAAGACGCTGATAAAAGCGTCGACGCGTTAGAGGCACGGGACCTTCATTCATGCACTTCAGCTAACGGCGATCATTATCACGCCGAAGGCCTTGTCATGCAAAGTCGAAAGTCGACCGCAAGCCGATGCATTTCAGGAGAGCCCGAGTCCTGGACGAATCCAAGTCTCCGGCAGCCCCCACCATCCAAACGCCCTCTCGAAGCAAATCGAGAGGGGTTGAGAATTTACTGACACTCAAACAGGCATGCTCCTCGGAACACCGAGGAGCGCAAGGTGCGTTCAAAGATTCGATGATTCAC
+
CCCCCFCCCCBFGGGGGGGGGGGHHHHHHHHHHHHHHHGGHHGGGGGGGHHHHHHHHGHHHHHHHHGHHHHHGHHGGHHHHHHHHHHGGGGGHHHHHHHGGGGGGGGGGGGGHHHGGHGGGGGGHHGHHHHHHHHHHHHHHGHHH<H/GGGGGGGHHH<HHGGHGGGGGGGG9GGG9GGGGGEFGCFGFGFF.FF:FFFFFFGGGFFGFFFFFFGFFCFEFFFEFFGFEHHFFFFF<0GCEEHFFCGGGGHGFCGCC//DFFGDFGDGGECE?ECEFCGGFFEHGFGF13BCGGGHHGFGHHHGBFFF@5HGHGABHHFHHHFGAGEGGEAE1EGAAEGGGGGGEE2EEABHHEEEGHGFBFGGGGGGFFDDBFBAA>3A
@M02197:105:000000000-AN6RF:1:1101:20535:7574 1:N:0:1
TCTAACGAGTGCTCCTCCGCTTATTGATATGCTTAAGTTCAGCGGGTAGTCCTACCTGATTTGAGATCGAACGTTCAAAAAGCTGTCTTCACCGAGGAAAGACATTTATAAGCTCCAGCGAACCTCCGTCACCGAAGGTTACCTGGCAGGCAACCACAAGCGTAAATAGTTATCACACCCGTGACGCCACCAAACACTGGCAGGCTAATTCATTTGAGAGGAGCCGGCTGTGCACCAGCAAGCCCCCAAGTCCAAGCTCTTCATGGCGAACCACAAGAGTTGAGGTGTTCATGATACTCAAACAGGCATGCCCCTCGGAATAGCCAAGGGGCGCAAGGTGCGTTCAAAGATTCGATGATTCAC
+
BBBBBFBABBBFGGGGGGFGGGGHHHHHHHHHHHHFHHHHHHGGGGGGGHHHHHHHHHHHHHHHGHHGHGHHGHHGHHHHGGHHHHHHHHHHHGGGGGHHHGHHHHHHHHHHHHHHHHGGGGGGHHHGHHGGHGGGGGHHHHHHHHHHGGGGHHHGGHHHHGGGGGGGFHHHHGHHGGGGGFGGGGGGGGHHFGHHGGHHHGGGGGFHFFHHFFHFHHHGFFGGGHHHFHHHGFGHHHGHGGGCAHFHHFGCHHHFFDHFHHF?GGGHGHGFFHHFHHHHHHGGHHHFGFGFHHHHFBHHHHHHHEFHECECGGGHHHGHGHCHHHHGGGEGGBFHGGGDHGGGGGGGGGGFFFFFFFBBAAB
@M02197:105:000000000-AN6RF:1:1101:19551:8185 1:N:0:1
TCTAACGAGTGCTCCTCCGCTTATTGATATGCTTAAGTTCAGCGGGTAGTCTCACCCGATTTGAGGTCAAGGTTTTCGTCTTGTGGGTCCAGCCTCCCGCCAATGTAGATGGCGGTGACCAGAGCACCATCATTGTCCGTGTGGGACAGTTAGGAGCAGGCATCCAAGGGACAGTGCTAGATCCAAAACGTAGAAGCATCTTATCACGTTAAGGATCAGCAAAGCGGACCCCACTAATTCATTTGAGAGGAGCTCACTTTCAAAAGTGAAAGGCAAGCATTGAACCTCCAAGTCCAAAAATCCCATTCCTGACAGGAAAAGGGTTTTTGAGGATTTCACGACACTCAAACGGGTGTGCCCCTCGGAATGCCAAGGGGCGCAAGGTGCGTTCAAAGATTCGATGATTCAC
+
CCCCCFCCBBCFGGGGGGGGGGGHHHHHHHHHHHHHHHHHHHHGGGGGGHHHHHHHHGGGGGHGGHHHHHHHHHHGHGHGHGHHHGGGHHHHHGHHHGGGGGGHHHHHHHHGHGGGGGHHHHHHHHHHHHHHHHHHHHGHGHHGGHHGGHHEHHHHHHHHGHGHHHHHGGHGGGHHHHHHHHHHHGGGGGGGGGGGGGGGGGGGGGGGGGGGGGHGHGFHGGGGGHGGFFFHHHHHHHHHHHHHHHHHHHHHFHHGFHGFGFGGHHHGHHHHHFGHHHHHHHHDGHHHHHHHEGGHHHHHFGGHHHGGHHGDGHHHFHGHGGGHFGFHHHHGFFAHGGFHGFFGGGHFGGGGHHGGGGGGGGHHHHHHHHGHGGGGGGHHHHGGGGHGFGGGGGGGGFFFFFFFCCCCB
@M02197:105:000000000-AN6RF:1:1101:8805:8179 1:N:0:1
TCTAACGAGTGCTCCTCCGCTTATTGATATGCTTAAGTTCAGCGGGTAGTCCTACCTGATTTGAGATCGAACGTTCAAAAAGCTGTCTTCACCGAGGAAAGACGTTTATAAGCTCCAGCGAACCTCCGTCACCGAAGGTTACCTGGCAGGCAACCACAAGCGTAAATAGTTATCACACCCGTGACGCCACCAAACACTGGCAGGCTAATTCATTTGAGAGGAGCCGGCTGTGCACCAGCAAGCCCCCAAGTCCAAGCTCTTCATGGCGAACCACAAGAGTTGAGGTGTTCATGATACTCAAACAGGCATGCCCCTCGGAATAGCCAAGGGGCGCAAGGTGCGTTCAAAGATTCGATGACTCAC
+
CCCCCFBCCCCFGGGGGGGGGGGHHHHHGHHHHHHHHHHHHHHGGGGGGHHHHHHHHHHHHHHGGHHHHGHHGHHHHHHFHGHHHHHHHHHHHGGGGGHHHHHGGGHHHHHHHHHHHHHGGGGGHHHGHHGGHGGGGGHHHHHHHHHHGGGHHHHGGHHHHGGGGHHHHHHHHHHHHHGGGGGGGHGGGGHHHGGGGHHHHHHHHHFHFFHHHHHHHHHGGGGFFHHHHHHGHHHHHGGHGGGGHGHHHHHGHHHHGHHHFGGGFGGHGFGHFHHHHHHBHHGGHGHHHHHHHHHGFHHHHHHHHHGHGGGGGGGHHHGHHHHHHHHGGGFGHHHHGGGGHGGGGGGGGGGFFFFFFFBBABA
@M02197:105:000000000-AN6RF:1:1101:7600:8610 1:N:0:1
TCTAACGAGTGCTCCTCCGCTTATTGATATGCTTAAGTTCAGCGGGTAGTCCTACCTGATTTGAGGTCGAATTTGTCAGACGCAGGTCACCCCAGCGTGATCAAAGATTTCCCCTTTTCGGCTTTCTCAGGCGACGTAGACAATTATCACATCGACGATACTTTGCCAAGGATTGGAAAGCTCATGCATTCAAGAGGAGCCAACAAGCGAGACGGAGCACAAAAGCCCATTCATGCGCCAGCATACCTCCAAGTCCAACTTCACCCACAGGCCACAAAGCCTGGGGCAGTTGAGAATTTCATGACACTCAAACAGGCATGCTCCTCGGAATACCAAGGAGCGCAAGGTGCGTTCAAAGATTCGATGATTCAC
+
BBBBBFBB?AAFGGGGGGGGGGGHHHHHHHHHHHHHHHHHHHHGGGGGGHHHHHHHHHHHHHHHGHHHGGGHHHHHHHHHHGGGECGHHHHHGGGGEEGGBFHHHFHHHHHFGFHGHHHFGGFGHHHHHHFG?GGC8GGGHGGGFFFHH9HGFEGFBFGEFHFDHHFHHHGH9HHFHHFHFHHHGGHGGGFHHGGFFFHHGHHGGGGGGGHGFGFGFHFFFFHGFGFEF5GDBGGGGHGHHFHHGEF3GHHGFFHFHFHGGEEGHFFGHFC1CGDHFGGGF?1AHHHHHHHGHHGHFD@HHHHHGGFFHHHHHHHHHHFHGGGEGHHHHHHHGHHHGGGGGHHHHGGGGCGGFGGGGGGGFFFFFFFCCCCB
@M02197:105:000000000-AN6RF:1:1101:14714:8629 1:N:0:1
TCTAACGAGTGCTCCTCCGCTTATTGATATGCTTAAGTTCAGCGGGTAGTCCTACCTGATTTGAGGTCAAACGTCAATAAGGAAGACGCTGATAAAAGCGTCGACGCGTTAGAGGCACGGGACCTTCATTCATGCACTTCAGCTAACGGCGATCATTATCACGCCGAAGGCCTTGTCATGCAAAGTCGAAAGTCGACCGCAAGCCGATGCATTTCAGGAGAGCCCGAGTCCTGGACGAATCCAAGTCTCCGGCAGCCCCCACCATCCAAACGCCCTCTCGAAGCAAATCGAGAGGGGTTGAGAATTTACTGACACTCAAACAGGCATGCTCCTCGGAACACCGAGGAGCGCAAGGTGCGTTCAAAGATTCGAT
+
DDDDDFCCCCDFGGGGGGGGGGGHHHHHHHHHHHHHHHHHHHHGGGGGGHGHHHHHHHGHHHHHGHHHHHHHGHHGGGHHHHHHGHHGGGGGHHGHHHHGGGGGGGGGGGGGHHGGGHGGGGGGHHHHHHHHHHHHHHHHHHHHHHHGGGGGGGGHHHHHHHGHGGGGGGGGGGGGGGGGGGGGGGGGGGDDFFFFFFFGFGGFGGGGGGGHGHHHHHHHGGGGGHHHFGGGGGHGHHHGHHHHGGGGGGHGGGGGGGGHHGHHHGGGEFGGGGGGCAGHHHHHGHHHGHHGGGGHHHHHHHHHHFHHHHFHHGGHHHHHHHFFHHHHGGCGGFHFEEGFGGHHGGGGGHHGGGGGGGGGGFFFFCFFBCCCC
@M02197:105:000000000-AN6RF:1:1101:17650:8728 1:N:0:1
TCTAACGAGTGCTCCTCCGCTTATTGATATGCTTAAGTTCAGCGGGTAGTCCTACCTGATTTGAGGTCAAAATGTCAAGAGTTGTCCCAGAGGGACGGTTATGAGCGGGTCCTCATAAGATTTGCTTCAAGGCCAAGTGGTATAGATAATTATCACACCAAGTGACGGTCCACAAGAGATCCCGCTAATGCATTTAAGGGGAGCAGACCATCCACTGAAGGAAGCCAGCAAAAACCCCCACATCCAAGCCTAGATGCTTTGCAAGCAAAGCAAAAAGGTTGATAATTTAATGACACTCAAACAGGCATGCCCTTCGGAATACCAAAGGGCGCAAGGTGCGTTCAAAGATTCGATGACTCAC
+
DDDDDFAACCCFGGGGGGGGGGGHHHHHHHHHHHHHHHHHHHHGGGFGGHHHHHHHHHHHHHHHGHHHHHHHHHHHHHHHHHHHHHHHHHHHGGGGGGGGGHHHHHGGGGGHHHHHHHHHHHHHHHHHHHHHHHHHHHHHHGHHHHHHHHHHHHHHHHGHHHHHHHHGGGGHHHHHHHHHHHHGHHHHHHHHHHHGHHGHHGGGHHHGHGGHHHHHHHHHHGHGHHHHGGGGFFGGGHFGHHHGGHGHHHEHHHHGHHHHHHHHHHHHHHGHHHHHHHEHHHHHGHEFHHHHHHHGHHHHHHHHHHHGGGGGGGHHGHHHHHHHHGGGGGHHGHGGGGHGGGGGGGGGGFFFFFFFBBBBB
@M02197:105:000000000-AN6RF:1:1101:21580:8834 1:N:0:1
TCTAACGAGTGCTCCTCCGCTTATTGATATGCTTAAGTTCAGCGGGTAGTCCTACCTGATTTGAGGTCGAATTTGTCAGACGCAGGTCACCCCAGCGTGATCAAAGATTTCCCCTTTTCGGCTTTCTCAGGCGACGTAGACAATTATCACATCGACGATACTTTGCCAAGGATTGGAAAGCTCATGCATTCAAGAGGAGCCAACAAGCGAGACGGAGCACAAAAGCCCATTCATGCGCCAGCATACCTCCAAGTCCAACTTCACCCACAGGCCACAAAGCCTGGGGCAGTTGAGAATTTCATGACACTCAAACAGGCATGCTCCTCGGAATACCAAGGAGCGCAAGGTGCGTTCAAAGATTCGATGATTCAC
+
CCCCCFBCCCCFGGGGGGGGGGGHHHHHHHHHHHHHGHHHHHHGGGGGGHHHHGHHHHHHHHHHGHHHGGGHHHHHHHHHHGGGGGHHHHHHGGGHGGGGHHHHHHGHHHHHHHHHHHHGGGGGHHHHHHHHGGGGFHHGHHHHHGHHHHHHHGGGGGGGGHHHHHHHHHHHHHHHHHHHHHHHHHHHHGHHHHGGGFHGGGFGGGGHHHHHGHHGHHHHGHHHGHHHHGFGGFGGGFHHHHHHFEGFHHHHGEFHHHGBGGGGHHGGHHHGHHHHHHGGGGGHHHHHHHHHHHHHHHHFHHHHGHFFHHHHHHHHHHHHGGGGGHHHHHHGHHHHGE?GGHHHGGGGGHGGGGGGGGGG4FFFFFFABAAB
@M02197:105:000000000-AN6RF:1:1101:9526:8952 1:N:0:1
TCTAACGAGTGCTCCTCCGCTTATTGATATGCTTAAGTTCAGCGGGTAGTCCTACCTGATTTGAGGTCAAACGTCAATAAGGAAGACGCTAATAAAAGCGTCAACGCGTTAGAGGCACGGGACCTTCATTCATGCACTTCAGCTAACGGCGATCATTATCACGCCGAAGGCCTTGTCATGCAAAGTCGAAAGTCGACCGCAAGCCGATGCATTTCAGGAGAGCCCGAGTCCTGGACGAATCCAAGTCTCCGGCAGCCCCCACCATCCAAACGCCCTCTCGAAGCAAATCGAGAGGGGTTGAGAATTTACTGACACTCAAACAGGCATGCTCCTCGGAACACCGAGGAGCGCAAGGTGCGTTCAAAGATTCGATGATTCAC
+
ABBBCFCCCCCFGGGGGGGGGGGHHHHHGHHHHHHHHHHHHHHGGGGGGHHHHHHHHHHHHHHHGHHHHHHHGGHGGHHHHHHHGGHGGGGGHFHHHHHGGGGGHGGGGGGGGHGGGHGGGGGGHHHHHHHHHHHHHHHHHHHHGHHGGGGGGGGHHHHHHHGGGGGGFGEGGGGGGGGGGGGGGFFGFEGGGGGGGFFFFGGFFGGGGGGFGFGGGHHHGGGFGHHGAGHGGGHGHGHGGGHFGGGC?GHGGFGGCCFHHGHHBGGGGFGGGGCGHHGHHHHHGHHHGHHGGGFGGBHHGHHGBFHGBGHHGFGGHHHHGHHHHFHHGGGGDCHHGGGGGGHHGGGGGGEEHGGEGFGGGGGGGGGGFFFFFFFBBBAB
@M02197:105:000000000-AN6RF:1:1101:10510:8921 1:N:0:1
TCTAACGAGTGCTCCTCCGCTTATTGATATGCTTAAGTTCAGCGGGTAGTCCTACCTGATTTGAGGTCAAACGTCAATAAGGAAGACGCTGATAAAAGCGTCGACGCGTTAGAGGCACGGGACCTTCATTCATGCACTTCAGCTAACGGCGATCATTATCACGCCGAAGGCCTTGTCATGCAAAGTCGAAAGTCGACCGCAAGCCGATGCATTTCAGGAGAGCCCGAGTCCTGGACGAATCCAAGTCTCCGGCAGCCCCCACCATCCAAACGCCCTCTCGAAGCAAATCGAGAGGGGTTGAGAATTTACTGACACTCAAACAGGCATGCTCCTCGGAACACCGAGGAGCGCAAGGTGCGTTCAAAGATTCGAT
+
CBCCCFCCCBBFGGGGGGGGGGGHHH5FFHHHGHFHHHGHHGHGGGGGGGHHHEHHHHEGHHHHFHHHHHHHGFHEAGHHHHGGHHHDGGGDGFBHHHHGGGGGGGGGGGGGHHGGGHGGGGGGHHHHHHHHHHHHHHHHHHHHGHHGGGGGGGGHHHHH<HGHEAGGGGGGGGGGGGGGGGFFGFGGGFDFFFFFFFFFGFFGGGFGGGGHFHHHHHGHFDFFFFHECGHGGGGFBHHEHHHGCGC-<GHEFFGCCCFFFGHHHGGGGEGGGGGHHAGHHGHHGHHEGHGGGGGHHFHHHHHHEGHGHHHDGDAHFGHFFHF3FFHHGGGCADHGEE222GHHGGGEEFGGGCGGGGFGGFFFFAFFBBBBB
@M02197:105:000000000-AN6RF:1:1101:9841:9047 1:N:0:1
TCTAACGAGTGCTCCTCCGCTTATTGATATGCTTAAGTTCAGCGGGTAGTCCTACCTGATTTGAGATCGAACGTTCAAAAAGCTGTCTTCACCAAGGAAAGACATTTATAAGCTCCAGCAAACCTCCGTCACCGGAGGTTACCCGGCAGGCAACCACAAGCGTAAATAGTTATCACACCCGTGACGCCACCAAACACTGGCAGGCTAATTCATTTGAGAGGAGCTGGCTGTGCGCCAGCAAGCCCCCAAGTCCAAGCTCTTCATGGCGAACCACAAGAGTTGAGGTGTTCATGATACTCAAACAGGCATGCCCCTCGGAATAGCCAAGGGGCGCAAGGTGCGTTCAAAGATTCGATGATTCAC
+
CCCDCFABBBCFGGGGGGGGGGGHHHHHHHHHHHHHHHHHGGHGGGFGGHHHHHHHHHHHHHGHGHHHHGHHGHHHHHHGHGHHHHHHHHHHHGHHGHGGHHHGHGHHHHHHHHGHHHHHHHHGHHHGHHGGHGGGGGGGHHHHGGGGGGGHHHHGGHHHHGGGGGHHHHHHHHHHHHGGGGGGGHGGHGHHGGHGHHHHGHHGHGHHGHHHHHHHHGHHHGGHGHHHGGGGGGHHHHGHGGGGFHHHFHGGHHHHHHHGEHGGGGGHGHGHHHHHHHHHHHEGHEGF4HHFHHHHGHHHGDGHHFHHGGGGGGGHHFHHGHHGHHHGGGGGHFHHGGGGHGGCGGGGGGGFFFFFFFA?>>A
@M02197:105:000000000-AN6RF:1:1101:15054:8925 1:N:0:1
TCTAACGAGTGCTCCTCCGCTTATTGATATGCTTAAGTTCAGCGGGTAGTCCCACCCGATTTGAGGTCAAATTGTCAAAGATTGTCTTGTCAGGACAGTTGGAAGCATAGAGCCATGTCAAGCAGACGTGACCCTGAGGGTCAACTCCGGTGAAGATTTATCACACCGAATACGCCGCAAAGCAGGGGTACACTCAGGCATTTCAGATGAGCCGTTTGTGACACAGCAACATCCAAGTCCACATGCAACCACAAAAAAGCGGTTGTAGTGAGATTACAATGACACTCAAACGGGTGTACCCTTCGGAATACCAAAGGGTGCAAGGTGCGTTCAAAGATTCGATGACTCAC
+
DDDDDFBCCDCFGGGGGGGGGGGHHHHHHHHHHHHHHHHHHHHGGGGGGHHHHHHGGGGGGGHGGHHHHHHHHHHHHHHHHHHHHHHHGHHGHHHHHGHHHGHHHHHHHHHHHHHHHHHHHHHHHHHGGGGGHHHHHHGGGHHHHHHHGGGGGHHGHHHHHHHHHHHHHGGGHHGGHHHHHHGHHHHHGG1FHHHHHHHHHHHHHHHHGGGGGHHHHHFHHHHHHHHFGHHHHHHHHHHHHHHHHGGHGHHGGHHGGGGGGHHGHHHHHHHHHHHHHGHHHHGDGHGHHGGGHHHHHHGGGGCHHHHHHFHHHHHGHGHHGFHGGGGHGGGGGGGGGGFFFFFFFCCBBB
@M02197:105:000000000-AN6RF:1:1101:20177:9209 1:N:0:1
TCTAACGAGTGCTCCTCCGCTTATTGATATGCTTAAGTTCAGCGGGTAGTCCTACCTGATTTGAGATCGAACGTTCAAAAAGCTGTCTTCACCAAGGAAAGACATTTATAAGCTCCAGCAAACCTCCGTCACCGAAGGTTACCCGGCAGGCAACCACAAGCGTAAATAGTTATCACACCCGTGACGCCACCAAACACTGGCAGGCTAATTCATTTGAGAGGAGCTGGCTGTGCGCCAGCAAGCCCCCAAGTCCAAGCTCTTCATGGCGAACCACAAGAGTTGAGGTGTTCATGATACTCAAACAGGCATGCCCCTCGGAATAGCCAAGGGGCGCAAGGTGCGTTCAAAGATTCGATGATTCAC
+
BCCCBFCCCBBFGGGGGGGGGGGHHGHHHHGHHHGHHHHHHHHGGGGGGHHHHHHHHHHGHHHHGHHHHEFHGGHHHHHHHGHHHHHHHGHHHHHHGGHHHHHHHGHGHHHGHGGHHHHGHHHGHGHGHHGGHGGGGGHHHHGHGGGGGGGHHGHGGHHHHGFGGHHHHGHFHHHHHHGGGGGGGHGGGGGHHHHGHHHHHHHGGGGFFHGHGHGGHHHHHHFFHHHGFFFFGGGHHHGHGGGGHHHHHGFGHHHHGHHHHGGGGGGHFGGHHHHHGHHFBHHGHHFFEEHHGHHHGFFGHHHFGFGHGGGGGGDHHHHHHGGHGHHGGGCGGBHHGGGGHGGFGGGGGGGFBFFFFFCBBAA
@M02197:105:000000000-AN6RF:1:1101:11171:9586 1:N:0:1
TCTAACGAGTGCTCCTCCGCTTATTGATATGCTTAAGTTCAGCGGGTAGCCCTACCTGATTTGAGATCAAACATTCAAGAAGCCGTCCTCACTTAGGAGAGACATTTGTGAGCCCCAGCGAACCTCCATCGCTGAAGGTTACCTGGTGGAAAGCCACAAGCGTAGATAGTTATCACACCTGGGATGCCACCAAACACTGGCAAGCTGATTCATTTGAGGGGAGCCAACCACAGGCCGGCAAGACCTCCAAAGTCCAAGCTCATCACGGCAAACCGTGAGAGTTGAGGTGTTCATGATACTCAAACAGGCATGCCCTCTGGAATAGCCAAAGGGCGCAAGGTGCGTTCAAAGATTCGATGATTCAC
+
DCCDDFDCBCCFGGGGGGGGGGGHHHHHFHHHHGFFHHHHHHHGGGGGGHHHHHHHHHHGHHHHGHHHHHHHHHHHHHHGHHHHGGGGGHHHHHHHGHHHGGHFHHHHHHHHHHGGGGHGGGGGHHHHHHGGHGGHHHHHHHHHHHGHGHHHHHHHHHHHHHGGHGHHHHHGHHHHHHHHHHHHHGHHHHHHHHHHHHHGHHHGHHHGHHHHHHHHHGGGHHHGGFGHHHFFGGGGGGHHHHEGHFHHHGGGHGFHHHHHBHEGGGHHGGFFGHHFHHHHHHGHHGHHHHHHHGGHHHGHHHHHHHHHHHGGFEHGHGHHHHHHHHFHHGGGFGHFFHGGGGHGGGGGGGCGGFFFFFFFCBBCC
@M02197:105:000000000-AN6RF:1:1101:25479:9614 1:N:0:1
TCTAACGAGTGCTCCTCTGCTTATTGATATGCTTAAGTTCAGCGGGTAGTCTCACCCGATTTGAGGTCAAGGTTTTCGTTTTGTGGGTCCAGCCTCCCGCCAATGTAGATGGCGGTGACCAGAGCACCATCATTGTCCGTGTGGGACAGTTAGGAGCAGGCATCCAAGGTACAGTGCTAGATCCAAAACGTAGAAGCATCTTATCACGTTAAGGAACAGCAAAGCGGACCCCACTAATTCATTTGAGAGGAGCTCACTTTCAAAAGTGAAAGGCAAGCATTGAACCACCAAGTCCAAAAACCCCAATCCTGACAGGAAAAGGGTTTTTGAGGATTTCACGACACAGAAACGGGGGTTCCCCGCTGAATGCCAAGGGGCGCAAGGTGGGTTCAAAGATTCGATGATTCAC
+
AA1>1BA>A11@FGFGFBBF3GGFGB33F3AFFD3FFHFFFGEE?EA//FHHHGGA0E//AFBGGBAF1A1B111?2/B0FEGBFE//0/BBFAG>GGGCG/>1FFBGGFDCGEG/</111@0/<1<CGB1GD1F1<FCFF<FEGHEE.1=11GD<GHF..<CC/CGD.0<;0-C;4CGB058A9B9FECHG?CCFFFBF3BF:FGFB8FBFF9B#0;0C9BBBB0;@?1BABF?0C;00;;00FCG//<0/00=0=00<0GF=11>BG1<1.11111G111C?/?11?1111/B/?//?/FFB11<B121BB1B2<B0<///>B11B11FHGE>0/?/2@2BB2100>E@>//>?/////1A221GF01B0/?EEACGDCF0A0011F3B3FFACG1CB31D3A>>11
@M02197:105:000000000-AN6RF:1:1101:7382:9671 1:N:0:1
TCTAACGAGTGCTCCTCCGCTTATTGATATGCTTAAGTTCAGCGGGTAGTCCAACCTGATTTGAGATCGAACGTTCAAAAAGCTGTCTTCACCAAGGAAAGACATTTATAAGCTCCAGCAAACCTCCGTCACCGAAGGTTACCCGGCAGGCAACCACAAGCGTAAATAGTTATCACACCCGTGACGCCACCAAACACTGGCAGGCTAATTCATTTGAGAGGAGCTGGCTGTGCGCCAGCAAGCCCCCAAGTCCAAGCTCTTCATGGCGAATCACAAGAGTTGAGGTGTTCATGATACTCAAACAGGCATGCCCCTCGGAATAGCCAAGGGGCGCAAGGTGCGTTCAAAGATTCGATGACTCAC
+
CCCCCFCCBBCFGGGGGGGGGGGHHHHHHHHHHHHHGHHHHHHGGGGGGHHHHHHGHHHHHHHHGHHHHGHHGHHHHHHHHGHHHHHHHHHHHHHHGHHHHGHHHHHHHHHHHHHHHHHHHHHGHHHGHHGGHGGGGGHHHHHHGGGGGGGHHHHGGHHHHGGGGHHHHHHHHHHHHHGGGGGGGGGGGGGGGGGGGGHHHHHHGGHHHHHHGHHGHHHHHHGHHHGHFGGGGGHHHGGHGGGGHGHHHHHGHHHHHHGHHHGGGGGGHHHGFFGHHHHHHHHGHFGBHHGHHHFGFHHHHGHFHFGHGGEEGGGHHHGHHHHHHHEGGGGGHGGHGGGGHGGFGGGGGGGFFFFFFFCCCCB
@M02197:105:000000000-AN6RF:1:1101:15818:9726 1:N:0:1
TCTAACGAGTGCTCCTCCGCTTATTGATATGCTTAAGTTCAGCGGGTAGTCTCACCCGATTTGAGGTCAAGGTTTTCGTTTTGTGGGTCCAGCCTCCCGCCAATGTAGATGGCGGTGACCAGAGCACCATCATTGTCCGTGTGGGACAGTTAGGAGCAGGCATCCAAGGGACAGTGCTAGATCCAAAACGTAGAAGCATCTTATCACGTTAAGGATCAGCAAAGCGGACCCCACTAATTCATTTGAGAGGAGCTCACTTTCAAAAGTGAAAGGCAAGCATTGAACCTCCAAGTCCAAAAATCCCATACCTGGCAGGAAAAGGGTTTTTGAGGATTTCACGACACTCAAACGGGTGTGCCCCTCGGAATGCCAAGGGGCGCAAGGTGCGTTCAAAGATTCGATGATTCAC
+
BBCCCFCCCCCFGGGGGGGGGGGHHHHHGHGHHHHHHHHHHHHGGGGGGHGHHHHHHGGGGGHHGEGHHHHHGHHGHGGHGGAFFGGGGHHHGGHHHGGGGGGHHHGHHHHGHGGCDGHFFCHHFHGHHHHHHHHHHHGHGFEGGEH.FHFGHGHHGEGHGHGHHHEFGGHGGGHGHHGHGHHHGFFGGGFFGGGGGGCFGGGGGGGGFGGGGGGGFFFFFFFFFFGFFFFFFFHG0HDDD>1<01GCCHGF1=1G1F?/1F1G1G11F1??/1FGF22BFF@<CF111F<B1/<>1B0BB0CB211/1BB11DBGEFBC?>?/B1BHHDCF@1CB/?/2@1@F1/0GB//>A0EA/A//?GHF2GF1B10G//EGCEB11GA0A01BB3GA3GE1A11B3BFB1AAA?
@M02197:105:000000000-AN6RF:1:1101:14821:9916 1:N:0:1
TCTAACGAGTGCTCCTCCGCTTATTGATATGCTTAAGTTCAGCGGGTAGTCCTACCTGATTTGAGATCGAACGTTCAAAAAGCTGTCTTCACCAAGGAAAGACATTTATAAGCTCCAGCAAACCTCCGTCACCGAAGGTTACCCGGCGGGCAACCACAAGCGTAAATAGTTATCACACCCGTGACGCCACCAAACACTGGCAGGCTAATTCATTTGAGAGGAGCTGGCTGTGCGCCAGCAAGCCCCCAAGTCCAAGCTCTTCATGGCGAACCACAAGAGTTGAGGTGTTCATGATACTCAAACAGGCATGCCCCTCGGAATAGCCAAGGGGCGCAAGGTGCGTTCAAAGATTCGATGATTCAC
+
CCCCCFBCCCCFGGGGGGGGGGGHHHGHHHGHHHHGHHHHHHHGGFGFGHHHHHHHHHHHHHHHGHHHHGHGGGHHHHHHHGHHHHHHHHHHHHHHGGHHHGHHHHHHHFHHHHHHHHHHHHHGHHHGFHGGHGFFFGHHHGHHGGGGGGGGGHHGGFFFHGGGGGGGGGGGGGGGFGGGGGGGGHGFHFHHGFHHHFHHHHHHGHHHFHHHHHHHHHGGHHGHHHHFGGGGGGHFHH?AFFGGFHHHHHHGHHHHGBGHHHGGGGGHFBGHHHHHHHHHHHHGHHHHHHHHHHHHAHHHGHGHHHEHEC?CGFGHHHHHHHHFFHFGGGCGFHFGGGGGGGGGGGGGGGGFFFFFFFB@AAB
@M02197:105:000000000-AN6RF:1:1101:6890:9940 1:N:0:1
TCTAACGAGTGCTCCTCCGCTTATTGATATGCTTAAGTTCAGCGGGTAGTCCTACCTGATTTGAGATCGAACGTTCAAAAAGCTGTCTTCACCAAGGAAAGACATTTATAAGCTCCAGCAAACCTCCGTCACCGAAGGTTACCCGGCAGGCAACCACAAGCGTAAATAGTTATCACACCCGTGACGCCACCAAACACTGGCAGGCTAATTCATTTGAGAGGAGCTGGCTGTGCGCCAGCAAGCCCCCAAGTCCAAGCTCTTCATGGCGAACCACAAGAGTTGAGGTGTTCATGATACTCAAACAGGCATGCCCCTCGGAATAGCCAAGGGGCACAAGGTGCGTTCAAAGATTCGATGATTCAC
+
CDDDCFCCDDDFGGGGGGGGGGGHHHHHHHHHHHHHHHHHHHHGGGGGGHHHHHGHHHHHHHHHGHHHHGHHGHHHHHHHHGHHHHHHHHHHHHHHGHHHHHHHHHHHHHHHHHHHHHHHHHHGHHHGHHGGHGGGGGHHHHHHGGGGGGGHHHHGGHHHHGGGGHHHHHHHHHHHHHGGGGGGGHGGGGHHGFHGGHHHGHGHHGHHHGGGGGHHHHHHHGGHHHHHGFGGGGGHHGFHGD?CHHHHHHHGHHHGGHHGHHGGGGGHGHGHHHHHHHHHGHHGHGGHEHHHHHHHGHHHHHHHHHGHGGGGGGGHHHHHHHHGHHHGHHHHHGHHGGGGHGCGGGGGGGGFFFFFFFCBBAA
@M02197:105:000000000-AN6RF:1:1101:7493:10056 1:N:0:1
TCTAACGAGTGCTCCTCCGCTTATTGATATGCTTAAGTTCAGCGGGTAGTCCTACCTGATTTGAGGTCGAATTTGTCAGACGCAGGTCACCCCAGCGTGATCAAAGATTTCCCCTTTTCGGCTTTCTCAGGCGACGTAGACAATTATCACATCGACGATACTTTGCCAAGGATTGGAAAGCTCATGCATTCAAGAGGAGCCGACAAGCGAGACGGAGCACAAAAGCCCATTCATGCGCCAGCATACCTCCAAGTCCTACTTCACCCACAGGCCACAAAGCCTGGGGCAGTTGAGAATTTCATGACACTCAAACAGGCATGCTCCTCGGAATACCAAGGAGCGCAAGGTGCGTTCAAAGATTCGATGATTCAC
+
AAAAAFBBBBBFGGCGGGGGGGGHHHHHHFHHHHHHGFGHHHHGGGFGGHHHHHHHHHHHHHHHAGHHGGGHHHHHHGHHHGGGGGHGHHHHGGGHGGGGHGHGHHHHHHHHHBHHEHHGGGGGHHHHGHFHGGGGDHGGHHHHHHHHHHHHHGHGGGGGFHHHHHHHGHHHHHGHHGHHHHHGGGGGHHGHGHGGGFFGGGGFGGGHHGHFGHGHHHFHHFFFHHHFGFHGGGGGGHHHHFHHEEB3GHHHHEFBHDHGEGGDFHHGGHGGHHHHHHGGGFEFHFFHFFHGHHHHGBFHHHHHHGGHHHHHHHHHHHAHGCGCFHHHHFFGGHHHGGGGGHHFCGGGGHGGGGGGGFGGFBFFFBFBBAA3
@M02197:105:000000000-AN6RF:1:1101:26441:10015 1:N:0:1
TCTAACGAGTGCTCCTCCGCTTATTGATATGCTTAAGTTCAGCGGGTAGTCCTACCTGATTTGAGATCGAACGTTCAAAAAGCTGTCTTCACCGAGGAAAGACGTTTATAAGCTCCAGCGAACCTCCGTCACCGAAGGTTACCTGGCAGGCAACCACAAGCGTAAATAGTTATCACACCCGTGACGCCACCAAACACTGGCAGGCTAATTCATTTGAGAGGAGCTGGCTGTGCGCCAGCAAGCCCCCAAGTCCAAGCTCTTCATGGCGAACCACAAGAGTTGAGGTGTTCATGATACTCAAACAGGCATGCCCCTCGGAATAGCCAAGGGGCGCAAGGTGCGTTCAAAGATTCGATGATTCAC
+
BBBBBFAABBBFGGGGGGGGGGGHHGHHFFGHHHHFHFGHGDHFGGEGGFFGHHHHHFFGHHGHGEHHHDGHGHHHGHHHGGGGHGFGHHHHHGGGGEFGH3GGFFFHHFFFFFHHHHFGGGGGHHGGGHDGHGGGGGFFHHHGFHHGGGGHHHHGGHFFHGGGGGGFGFGHHHHHHHGGGGGGEGGGHGGGGGGGGGHHHHHFGFFGHGHHHHFHGFGGFGGHHHFHFGGGGGHFFF//GFGGHHHGBG?CHHG2AHHHFHEGF?CHGFGHHHHHHHFFEHFEHFFGGHHHGHHHFBFFHFGDF3HHGGE0CECHHHHHGFF3GFAE?E?CGHHGGGCCFGGGGGGGGGGB4FFFBFBAABB
@M02197:105:000000000-AN6RF:1:1101:12074:10143 1:N:0:1
TCTAACGAGTGCTCCTCCGCTTATTGATATGCTTAAGTTCAGCGGGTAGTCCTACCTGATTTGAGGTCAAACGTCAATAAGGAAGACGCTGATAAAAGCGTCGACGCGTTAGAGGCACGGGACCTTCATTCATGCACTTCAACTAACGGCGATCATTATCACGCCGAAGGCCTTGTCATGCAAAGTCGAAAGTCGACCGCAAGCCGATGCATTTCAGGAGAGCCCGAGTCCTGGACGAATCCAAGTCTCCGGCAGCCCCCACCATCCAAACGCCCTCTCGAAGCAAATCGAGAGGGGTTGAGAATTTACTGACACTCAAACAGGCATGCTCCTCGGAACACCGAGGAGCGCAAGGTGCGTTCAAAGATTCGATGACTCAC
+
CCCCCFCCCCBFGGGGGGGGGGGHHHHGHHHHHHHHHHHHHHHGGGGGGHHHHHHHHHHHHHHHGGFFHHHHGHHGGHHHHHHGHHGGGGGGHGHHHFHGGGGGGGGGGGGGHHGGGHGGGGGGHHHHGHHHHGHHHHHHHBGHHHHGGGGGGGGHHH;HHGGHGGGGGGGGGGGGGGGGGGGGGGGGGGFFFFFFFFFFFGGGGFGGGGFFGFGGGHHHGFGFFFFFGHHFEDFGHFHGFHDBGGGGGFHEGGGCGGDFFGHHHGGGGEGGGEFGGEGHHHHGGHFGGHHGGGGHHHHHHHHGGHHHGHGHFHGHHHHHHGHHHHHHGCGF?GHGGGGGGGHGEGGGGHHHHGGGGHGGGGGGGGGGFFFFFFFAAA>?
@M02197:105:000000000-AN6RF:1:1101:7487:10154 1:N:0:1
TCTAACGAGTGCTCCTCCGCTTATTGATATGCTTAAGTTCAGCGGGTAGTCCTACCTGATTTGAGATCGAACGTTCAAAAAGCTGTCTTCACCAAGGAAAGACATTTATAAGCTCCAGCAAACCTCCGTCACCGAAGGTTACCCGGCAGGCAACCACAGGCGTAAATAGTTATCACACCCGTGACGCCACCAAACACTGGCAGGCTAATACATTTGAGAGGAGCTGGCTGTGCGCCAGCAAGCCCCCAAGTCCAAGCTCTTCATGGCGAACCACAAGAGTTGAGGTGTTCATGATACTCAAACAGGCATGCCCCTCGGAATAGCCAAGGGGCGCAAGGTGCGTCCAAAGATTCGATGATTCAC
+
CCCDBFBCBCCFGGGGGGGGGGGHHHHHHHHHHHHHHHHHHGHGGGGGGHHHHHHHHHHHHHHHGHHHGGHHGHHHHHHHHGHHHHHHHHHHHHHHGHHHHFHHHHHGHHHFHFFHHFHHHHHGHHHGHHGGHGGGGGHFHHHHGGGGGGGHHHGGGHHFFGGGGHHHHHHHHHHHHHGGGDGFGHGGHGGGGGGGGGHHFHHHGGGGGFHHGHHHGHGGHHGHHHHHGGGGGGHFHHGHCGGGGBGGFHHGHHHHHHHGHHGGGGGFFBGHHGHHHHHHFHGGHFHHGGHHHGHHGGHHHGHGHHHHGGEGGFCFGBEHHHGHHHHGGGGCFGHHGGGGEGGGFGGFGGGFFFFFFFBBAAB
@M02197:105:000000000-AN6RF:1:1101:23518:10029 1:N:0:1
TCTAACGAGTGCTCCTCCGCTTATTGATATGCTTAAGTTCAGCGGGTAGTCCTACCTGATTTGAGATCGAACGTTCAAAAAGCTGTCTTCACCGAGGAAAGACGTTTATAAGCTCCAGCGAACCTCCGTCACCGAAGGTTACCTGGCAGGCAACCACAAGCGTAAATAGTTATCACACCCGTGACGCCACCAAACACTGGCAGGCTAATTCATTTGAGAGGAGCCGGCTGTGCACCAGCAAGCCCCCAAGTCCAAGCTCTTCATGGCGAACCACAAGAGTTGAGGTGTTCATGATACTCAAACAGGCATGCCCCTCGGAATAGCCAAGGGGCGCAAGGTGCGTTCAAAGATTCGATGACTCAC
+
CCCCCFCCCCCFGGGGGGGGGGGHHHHHHHHHHHHHHHHHGHHGGGGGGHHHHHHHHHHHHHHHGHHHHGHHGHHHHHHHHGHHHHHHHHHHHGGGGGHHHHHGGGHHHHHHHHHHHGHGGGGGHHHGHHGGHGGGGGHHHHHHHHHHGGGHHHHGGHHHHGGGGHHHHHHHHHHHHHGGGFGGGHGGHGHHGGGGGHHHHGHGHHHHHHGHHHGHHHGGGGGGFHHHHHHHFFHGHHFHGGGGHFHHHHHGHHHHGHHHFGGGGGGHGGGHHHHHHGHHFHHGHHHHFHHHHHHHGHHHGHGGHFHHGGFEGEGHHHGHGHHHCHHGE?GGHHGCGGGGHGGGGGGGGGGFFFFFFFBBBAB
@M02197:105:000000000-AN6RF:1:1101:7379:10336 1:N:0:1
TCTAACGAGTGCTCCTCCGCTTATTGATATGCTTAAGTTCAGCGGGTAGTCTCACCCGATTTGAGGTCAAGGTTTTCGTTTTGTGGGTCCAGCCTCCCGCCAATGTAGATGGCGGTGACCAGAGCACCATCATTGTCCGTGTGGGACAGTTAGGAGCAGGCATCCAAGGGACAGTGCTAGATCCAAAACGTAGAAGCATCTTATCACGTTAAGGATCAGCAAAGCGGACCCCACTAATTCATTTGAGAGGAGCTCACTTTCAAAAGTGAAAGGCAAGCATTGAACCTCCAAGTCCAAAAATCCCATTCCTGACAGGAAAAGGGTTTTTGAGGATTTCACGACACTCAAACGGGTGTGCCCCTCGGAATGCCAAGGGGCGCAAGGTGCGTTCAAAGATTCGATGATTCAC
+
CCCBCFCCBCCFGGGGGGGGGGGHHHHHGHHHHHHHHHHHHHHGGEEFGHHHHHHHHGGGGGHHGHHHHHHGGHHGHGHHGGHHHGGGHHHHHGHHHGGGGGGHHHHHHHHGHGGDGGHHHHHHHHHHHHHHHHHHHHGHGHHGGHHGGHHHGHHHHHHHGHHHHHHHGGHGGGHHHHHHHHHHGGGGGGGGGGGGGGGGGGGGGGGGGGGGGGGGHHHHGGGGFHGFFGHHHHGHHFGGFGHHHHHGHHHHGFFHGHHEHHHHHHFHHHHFHHHGHGHHHHHFGHHHHHHGFGGHHHHGCHHGGFEHHHHGHHHHHHHHGGGHHHHGGHHHHFGFGGGHHFFGEGHHGGGGHHGGGGGGGGHHHHHGHHHHHGGGGGHHHHGGGGHGGGGFGGGGGFFFFFFFCBBAB
@M02197:105:000000000-AN6RF:1:1101:9547:10436 1:N:0:1
TCTAACGAGTGCTCCTCCGCTTATTGATATGCTTAAGTTCAGCGGGTAGTCCTACCTGATTTGAGATCGAACGTTCAAAAAGCTGTCTTCACCAAGGAAAGACATTTATAAGCTCCAGCAAACCTCCGTCACCGAAGGTTACCCGGCAGGCAACCACAAGCGTAAATAGTTATCACACCCGTGACGCCACCAAACACCGGCAGGCTAATTCATTTGAGAGGAGCTGGCTGTGCGCCAGCAAGCCCCCAAGTCCAAGCTCTTCATGGCGAACCACAAGAGTTGAGGTGTTCATGATACTCAAACAGGCATGCCCCTCGGAATAGCCAAGGGGCGCAAGGCGCGTTCAAAGATTCGATGATTCAC
+
CCCCCFCCCCCFGGGGGGGGGGGHHHHHHHHHHHHHHHHHHHHGGGGEGHHHHHHHHHHHHHHHGHHHHGHHGHHHHGHHHGHHHHHHHHHHHHHHGHHHHHHHHHHHHHHHHHHHHHHHHHHGHHHGHHGGHGGGGGHHHHHHGGGGGGGHHHHGGHHHHGGGGHHHHHHHHHHHHHGGGGGGGGGGGGGGGGGGG0GHFHGHHHHGHHHHGHHHHHHHHHGHHHHHGGGGGGHHFHGHGGGGHHHHHHHGHHHHFHHHGHGGGGGHGHGHFHHHGHHHFHHGHHHHHHHHGGBHGHHGHHHHHHFHGGGGGGGHHHHHHHHHHHHGGGGGHHGGGGGGHGGGGGGGGGGFFFFFFF?BBBB
@M02197:105:000000000-AN6RF:1:1101:17555:10727 1:N:0:1
TCTAACGAGTGCTCCTCCGCTTATTGATATGCTTAAGTTCAGCGGGTAGTCCTACCTGATTTGAGGTCGAATTTGTCAGACGCAGGTCACCCTAGCGTGGTCAAAGATTTCCCCTTTTCGGCTTTCTCAGGCGACGTAGACAATTATCACATCGACGATACTTTGCCAAGGATTGGAAAGCTCATGCATTCGAGAGGAGCCAACAAGCAAGACGGGGCACAAAAGCCCATTCATGCGCCAGCATACCTCCAAGTCCAACTTCACCTGCAGGCCACAAAGCCTGGGGCAGTTGAGAATTTCATGACACTCAAACAGGCATGCTCCTCGGAATACCAAGGAGCGCAAGGTGCGTTCAAAGATTCGATGATTCAC
+
DDDDDFABCCDFGGGGGGGGGGGHHHHHHHHHHHHHHHHHHHHGGGEGGHHHHHHHHHHHHHHHGGHHGGGHHHHHHHGHHGGGGGGHHHHGHHHHGGGGHHGHHHHHHHHHHHHHHHHGGGGGHHHHHHHHGGGGDHHGHHHHHHHHHHHHHGHGGGGGGHHHHHHHHHHHHHHHHHHHHHHHHHGGGHGHHHGGGGGHHHHHHHHHGHGGGGFFGHFHHHGHHHHHHFHGGGGGGHHHGHHHEGHHHHHHGHHHHHHHHHGHHHHGHHHCHHHHHHHGGGGHHHHHGHHHHHHHHGGHHHHGHGGHHHHHHHHHGHHGGGGGGHHHHHHHHHHGGGGGGHHFGGGGGHGGGGGGGGGGFFFFFFFCBBBC
@M02197:105:000000000-AN6RF:1:1101:27006:10776 1:N:0:1
TCTAACGAGTGCTCCTCCGCTTATTGATATGCTTAAGTTCAGCGGGTAGTCCTACCTGATTTGAGGTCATACGTCAATAAGGAAGACGCTGATAAAAGCGTCGACGCGTTAGAGGCACGGGACCTTCATTCATGCACTTCAGCTAACGGCGATCATTATCACGCCGAAGGCCTTGTCATGCAAAGTCGAAAGTCGACCGCAAGCCGATGCATTTCAGGAGAGCCCGAGTCCTGGACGAATCCAAGTCTCCGGCAGCCCCCACCATCCAAACGCCCTCTCGAAGCAAATCGAGAGGGGTTGAGCATTTACTGACACTCAAACAGGCATGCTCCTCGGAACACCGAGGAGCGCAAGGTGCGTTCAAAGATTCGATGATTCAC
+
BCCCCFCABCCFGGGGGGGGGGGHHHHHHHHHHHHHHHHHHHGGGGGGGHHHHHHHHHHHHHHHGHHHHHHHHHHGGHHHHGHHHHHGGGGGGHHHHHHGGGGGGGGGGGGGHHHGGHGGGGGGHHHHHHHHHFHHHHHHHGHHHHHGGGGGGGGHHGHHHHGHGGGGGGGGGGGGGGGGHGGGGGGGGGGFBFFFFGGGGGGFGGFGGGFFFFGGGGHGGFFGGHFFGHFGFGGGGHHFHHHHGGGGGGHGGGGGGGGHHGHGGGGGGFGGEDEEHEGHHHHGGHHHGHHGGGGHHGHGHHHGEHHGHGHHEHGGHHHFHGGHEHEAEGGGGGHHGEGGGGHHGGEGCHFFHGGGGGGGFGBCGGGGFFFFFFFBBABB
@M02197:105:000000000-AN6RF:1:1101:26525:10842 1:N:0:1
TCTAACGAGTGCTCCTCCGCTTATTGATATGCTTAAGTTCAGCGGGTAGTCTCACCCGATTTGAGGTCAAGGTATTCGTTTTGTGGGTCCAGCCTCCCGCCAATGTAGATGGCGGTGACCAGAGCACCATCATTGTCCGTGTGGGACAGTTAGGAGCAGGCATCCAAGGGACAGTGCTAGATCCAAAACGTAGAAGCATCTTATCACGTTAAGGATCAGCAAAGCGGACCCCACTAATTCATTTGAGAGGAGCTCACTTTCAAAAGTGAAAGGCAAGCATTGAACCTCCAAGTCCAAAAATCCCATTCCTGACAGGAAAAGGGTTTTTGAGGATTTCACGACACTCAAACGGGTGTGCCCCTCGGAATGCCAAGGGGCGCAAGGTGCGTTCAAAGATTCGATGACTCAC
+
B@B@AFAAAABFGFGFGCGGCGFFHFHHFHGHHCHHHFHFFHHGGFGGGHHGGGBFGGEFGGHHGHHHHBFHFGHHHHHGGGGGHCGGGHHHGGHHHGGGGGGGFHGHHHHGFGGCCFHHGFHGGHFAGHHFHHHHHGGGFHHGGFFGGHHHHHGHHHHHGGHEHHHHGGGGGFGHHHHHHGGHGHGGFGGGGGGGGGGGGGEGFGGGGGGGGGGFGHFHGGGGGHGGFEGGFHHHHHHHHBEHEHHHHHHGHHFGFHFGHHGHHGHHHHHHHEHHHHHHFFHGGHHHHHHHHCCHFBG32HHHHHGHHHHHHHHHHHHHGGFEHHHHHGGHGGGHFF?GGB@GFGHHFGFDHHGGGGGFGGHFHHCFGHHFCGGGGGHHHHGGGGGGGGGGGGCGGFFFFFFFA@BAA
@M02197:105:000000000-AN6RF:1:1101:12706:11133 1:N:0:1
TCTAACGAGTGCTCCTCCGCTTATTGATATGCTTAAGTTCAGCGGGTAGTCCTACCTGATTTGAGGTCAAACGTCAATAAGGAAGACGCTAATAAAAGCGTCGACGCGTTAGAGGCACGGGACCTTCATTCATGCACTTCAGCTAACGGCGATCATTATCACGCCGAAGGCCTTGTCATGCAAAGTCGAAAGTCGACCGCAAGCCGATGCATTTCAGGAGAGCCCGAGTCCTGGACGAATCCAAGTCTCCGGCAGCCCCCACCATCCAAACGCCCTCTCGAAGCAAATCGAGAGGGGTTGAGAATTTACTGACACTCAAACAGGCATGCTCCTCGGAACACCGAGGAGCGCAAGGTGCGTTCAAAGATTCGATGATTCAC
+
BBBBBFABBBBFGGGCGGGGGGGHHHHHHHGHHHHHHHHHHHHGGGGGGHHHHHHHHHHHHHHHGGHHHHHHGHHGGHHHHHHHHHGGGGGGHHHHHGHGGGGGGGGGGGGGHHHGGHGGGGGGHHHHHHHGHHHHHHHHHHHHHHHGGGGGGGGHHHHHHHDHGGGGGGFGGGGGGGGGGGGGGGGGGGGFFFDFFFFFGGGGGGGGGGGFFFGGGFFHGGGGGHHHHHHGGGHGGGGHHHHHGGGGGGHGGGGCGGGHGGHHHGGGGGGGGGGHHHGHFHHHGHHHGHHGGGGHHHHHHHHHHHHGHHHHHHGHHHFHHGHGHHGHGGGGGGHHGGGGGGHHGGGGGHHHHGGGGGGGGGGGGGGGFFFFFFFACBAC
@M02197:105:000000000-AN6RF:1:1101:3947:11335 1:N:0:1
TCTAACGAGTGCTCCTCCGCTTATTGATATGCTTAAGTTCAGCGGGTAGTCCTACCTGATTTGAGGTCAAACGTCAATAAGGAAGACGCTAATAAAAGCGTCGACGCGTTAGAGGCACGGGACCTTCATTCATGCACTTCAGCTAACGGCGATCATTATCACGCCGAAGGCCTTGTCATGCAAAGTCGAAAGTCGACCGCAAGCCGATGCATTTCAGGAGAGCCCGAGTCCTGGACGAATCCAAGTCTCCGGCAGCCCCCACCATCCAAACGCCCTCTCGAAGCAAATCGAGAGGGGTTGAGAATTTACTGACACTCAAACAGGCATGCTCCTCGGAACACCGAGGAGCGCAAGGTGCGTTCAAAGATTCGATGATTCAC
+
BBBBBFBBBBBFGGGGGGGGGGGHHHHHGHHHHHHHHHHHFHHGGGGGFGGHHHHHHHHHHHHHGHFHHHHHGHGFGHHHHHHHHGHCFGGGHHHHHBHGGGGGGGGGGGGGHGHGGHGGGGGGHHHFFHHHHGHHGHHHHHHHGHHGGGGGGGGHHHHHHHGHGGGFGFG?FGGGGGGGGGGGGFGGGGGFFFF?GGEABFFFFGFGGGFFFGGFFFFCFFFFGHHHFHGGGGHGHGFFHHHHGGGGFCGGGGGFCGGHFGHGHGGGE@E/FGGGGAGHGHHHGFCFGHHGGEFHHHHHHHHHHHHGHGFDBFGHFHHHHHFHHHEHGGGGGGHHEGGFGEBCGGFGGHHCHGGGGHGGGGGGGGGGFFFFFFFAABBA
@M02197:105:000000000-AN6RF:1:1101:5326:11376 1:N:0:1
TCTAACGAGTGCTCCTCCGCTTATTGATATGCTTAAGTTCAGCGGGTAGTCCTACCTGATTTGAGATCGAACGTTCAAAAAGCTGTCTTCACCAAGGAAAGACATTTATAAGCTCCAGCAAACCTCCGTCACCGAAGGTTACCCGGCAGGCAACCACAAGCGTAAATAGTTATCACACCCGTGACGCCACCAAACACTGGCAGGCTAATTCATTTGAGAGGAGCTGGCTGTGCGCCAGCAAGCCCCCAAGTCCAAGCTCTTCATGGCGAACCACAAGAGTTGAGGTGTTCATGATACTCAAACAGGCATGCCCCTCGGAATAGCCAAGGGGCGCAAGGTGCGTTCAAAGATTCGATGATTCAC
+
CCCCCFABBABFGGGGGGGGGGGHHHHHGHGHHHHHHHHHHHGGGGGGGHHHHHHHHHHHHHHHGHHHHGHHGHHHHHHHHGHHHHGHHHHHHHGHGHHHHHHHHHHHHHHHHHHHHHHHHHHGHHHGHHGGHGGGGFFGHHHHGGGGGGGHHHHGGHHHHGGGGHHGHEGFFHHHHHGGGEGGGGGGGGHGHHGGGHHHHGGGGGHHGGGGGGHGFHHGHFFFFFFFGFFGGGFHEHGHGFGGHHGFGHFDHHHHHGHHHHGGGGGHGGGGHHHHHHGHEHHGHHHHGFHFHHHHGHGHHHHHHHHHGGGGGEGHHHHHCHHFHFHGGGGGHFGFGEEGFCGGGGGGGGGFFFBFFFCCBBB
@M02197:105:000000000-AN6RF:1:1101:15988:11511 1:N:0:1
TCTAACGAGTGCTCCTCCGCTTATTGATATGCTTAAGTTCAGCGGGTAGTCCTACCTGATTTGAGGTCGAATTTGTCAGACGCAGGTCACCCTAGCGTGATCAAAGATTTCCCCTTTTCGGCTTTCTCAGGCGACGTAGACAATTATCACATCGACGATACTTTGCCAAGGATTGGAAAGCTCATGCATTCGAGAGGAGCCAACAAGCAAGACGGGGCACAAAAGCCCATTCATGCGCCAGCATACCTCCAAGTCCAACTTCACCTGCAGGCCACAAAGCCTGGGGCAGTTGAGAATTTCATGACACTCAAACAGGCATGCTCCTCGGAATACCAAGGAGCGCAAGGTGCGTTCAAAGATTCGATGATTCAC
+
CCDDDFABCCCFGGGGGGGGGGGHHHHHHHHHHHHHHHHHHHHGGGGGGHHHHHHHHHGHHHHHGHHGFGGHHHHHHHHHHGGGGGHHHHHHHHHHGGGGHHHHHHHHHHHHHHHGGHHGGGGGHHHHHHHHGDGGDHHGHHHHHHHHHHGHHGHGGGGGGHHHGHHHHHHHHHHHHHHHHHHHHHHHHGGHGHFEHHGGHGHHHHHHGHGGGGDGFHHHHHHHHGGHHFFGGGFFCHHHHHHHEGHFFHHHHHGHHGGEHHGHHHHGHHHGHHHHHHFGGGGHHHGHHFHHGHHHEGBHHHHHHGFDGGHHFFBGHHHHGGGGGFGEHFGHGHHHCGGGGHHGHGGGGHGGGGGGGGGGFFFFFFFCCCCC
@M02197:105:000000000-AN6RF:1:1101:9190:11645 1:N:0:1
TCTAACGAGTGCTCCTCCGCTTATTGATATGCTTAAGTTCAGCGGGTAGTCTCACCCGATTTGAGGTCAAGGTTTTCGTTTTGTGGGTCCAGCCTCCCGCCAATGTAGATGGCGGTGACCAGAGCACCATCATTGTCCGTGTGGGACAGTTAGGAGCAGGCATCCAAGGGACAGTGCTAGATCCAAAACGTAGAAGCATCTTATCACGTTAAGGATCAGCAAAGCGGACCCCACTAATTCATTTGAGAGGAGCTCACTTTCAAAAGTGAAAGGCAAGCATTGAACCTCCAAGTCCAAAAATCCCATTCCTGACAGGAAAAGGGTTTTTGAGGATTTCACGACACTCAAACGGGTGTGCCCCTCGGAATGCCAAGGGGCGCAAGGTGCGTTCAAAGATTCGATGATTCAC
+
CCCDDFDDCBCFGGGGGGGGGGGHHHHHHHHHHHHHHHHHHHHGGGEGGHHHHHHHHGGGGGHHGHHHHHHHFGHGHGGHGGHHHGGGHHHHHGHHHGGGGGGHHHHHHHHHHGGGGGHHHHHHHHHHHHHHHHHFHHGGFGHGGGHGGHHHHHHHHHHGGEHHHHHHEGHGGGHHHHHHHHHHGGGGGGFFFEFGGGGGFGFGGGGGGGGGGGGGGHHHGFGFGGCCFFFFFFFFHHFGFHHHHFHHHGD11FEGBDBEHHHHHHHHHHFHHF2BGFG2@FGAGFHGHHHF2GCDF3?BFHFG?23GBFGFBEHHHHHHGGE1F3GFGDGFBGE3E1EFB@4?@EFGDGGGHHFFGCCEE1HHHHGHHFGGGGGGGECFHCGGGGHGGFCGGGGGGFFFFFFFAA>AA
@M02197:105:000000000-AN6RF:1:1101:3577:11623 1:N:0:1
TCTAACGAGTGCTCCCGCTTATTGATATGCTTAAGTTCAGCGGGTAGTCCTACCTGATTTGAGGTCAAACGTCAATAAGGAAGACGCTGATAAAAGCGTCGACGCGTTAGAGGCACGGGACCTTCATTCATGCACTTCAGCTAACGGCGATCATTATCACGCCGAAGGCCTTGTCATGCAAAGTCGAAAGTCGACCGCAAGCCGATGCATTTCAGGAGAGCCCGAGTCCTGGACGAATCCAAGTCTCCGGCAGCCCCCACCATCCAAACGCCCTCTCGAAGCAAATCGAGAGGGGTTGAGAATTTACTGACACTCAGACAGGCATGCTCCTCGGAACACCGAGGAGCGCAAGGTGCGTTCAAAGATTCGATGATTCAC
+
?ABAB43>>>AFGFGFFFGGGGGGCEGFFDGGFHHFGFGHH2EEEEFBFD5BF1E3AGGFFHFGFGHFFGGFGGGHHHH3FHHHFGGGGGFFFHFDG?EEEE>E@EGGGGEDF?CGFC@DFGHGHBHHEHHEGFHHGGBGBFD>F.CCG/GGGE:GHHFGDHGGFGGGEEF9/;9;0FF/G;E/BA)ED?/;AEF@DFF;B?ECDFDDFFFFFFFFFEFDDAAADFAGBBFBC<=0000D>1.@CCCCGEA/C//</GDAC?1CDCEEE/EE/?E?>444FFEF331FGEAE?GG4B44FHGD55@FFHGHGBHFFGGBGF3BBA1EA0CEE5D2A2EFFGGDEA22HGBHEA2EF45DEFFB?FBC4BFDDD333>>
@M02197:105:000000000-AN6RF:1:1101:11042:11535 1:N:0:1
TCTAACGAGTGCTCCTCCGCTTATTGATATGCTTAAGTTCAGCGGGTAGTCCTACCTGATTTGAGGTCAGATCTCGATTTAACATTGACCGCCGCTCTACAGCAGGTCGAGGTTCCTTCAAGGCCCTTCGACGACGCGGACGTCGCGAGGAGTTCCCAGACGGCGAGGGTTATACAACGCCCAAGGGGTTACTCCCACAGAGACCCGAAACCGATGCATTTAAGGGGAGCCGCGGCGAAGCGGCAAGCCCCCAAGTCCAAGCCACGTTCGGCAGTGAAACCGAACGGGCTTGATGATTTCAAGACACTCAAACAGGCATGCCCATCGGAATACCAATGGGCGCAAGGTGCGTTCAAAGATTCGATGATTCAC
+
CCCCCFCBBBCFGGGGGGGGGGGHHHHHHHHHHHHHHHHHHHHGGGGGGHHHHHHHHHHHHHHHGHHHHHHHHHHHHHHGHHHHHHHHHHGGGGGGGHHHHHHHHHHHGGGGFHHHHHHHHHHHHGHHHHHGGGGGGGGGGGGGGGGGGGGGGGGGGGGGGGGGGFFFFFFFFFFFFFFFFFFFFFFFFFEFFFFFFFGGFFFGFGGFFFGGGHHHHHFFHHHGFGGGGGFFGGGGGE?GGHHGHGGGGGHGHHHGGGFHFGHHGGGGGHHHHHHHFE?GGHHGGHGHHHHHHHHHHHHHHHHHHGGHHHHHHHHHHHHHGGGGGGHHHHHHHHHHGGGGFGBHHGGGGHGGGGGGCGGGFFFFFFFCCCBC
@M02197:105:000000000-AN6RF:1:1101:22619:12263 1:N:0:1
TCTAACGAGTGCTCCTCCGCTTATTGATAGGCTTAAGTTCAGCGGGTAGTCCTACCTGATTTGAGGTCGAATTTGTCAGACGCAGGTCACCCCAGCGTGATCAAAGATTTCCCCTTTTCGGCTTTCTCAGGCGACGAAGACAATTATCACATCGACGATACTTTGCCAAGGCTTGGAAAGCTCATGCATTCAAGAGGAGCCGACAAGCGAGACGGCGCACATAAGCCCATTCATGCGCCCGCATACCTCCAGGTCCACCTTCACCCATAGGCCACAAAGCCTGGGGCAGTTGAGAATTTCATGACACTCAATCAGGCATGCTCCTCGGAATACCAAGTAGCGCAAGGTGCGTTCAAAGATTCGATGATTCAC
+
>A1>>@1>>A1FD1AGAAEEFG?FGD3F32011A11B2BAB2F//E//BA2FGHH0G1GBFEHF/0BF/E>1/D@@@21@GG?/>/0111F0EGE0E?E/0>G<F>01>B>GD<GHC12B///<@F2FH2@0B//@#FF;GHFD<19<=GD8FA9C/9<0FHHHGC4C;..#0;:CB:GGFCBFFFG39;B0CFGGG/AC;*9;9ECEAB@><9-#9<0GF-BBBBFEFB1CFGCC?@?<F12B/?B000<01</1B1B1>/BB111010/?02B0B0//////>HGB022FE1D2112F2G2HF1A1HGB0EB11FA/FCE/A/0A222DG1B110000A1110AE0EBA13A333AF1>133133>1111
@M02197:105:000000000-AN6RF:1:1101:28652:12299 1:N:0:1
TCTAACGAGTGCTCCTCCGCTTATTGATATGCTTAAGTTCAGCGGGTAGTCTCACCCGATTTGAGGTCAAGGTTTTCGTTTTGTGGGTCCAGCCTCCCGCCAATGTAGATGGCGGTGACCAGAGCACCATCATCGTCCGTGTGGGACAGTTAGGAGCAGGCATCCAAGGGACAGTGCTAGATCCAAAACGTAGAAGCATCTTATCACGTTAAGGATCAGCAAAGCGGACCCCACTAATTCATTTGAGAGGAGCTCACTTTCAAAAGTGAAAGGCAAGCATTGAACCTCCAGGTCCAAAAATCCCATTCCTGACAGGAAAAGGGTTTTTGAGGATTTCACGACACTCAAACGGGTGTGCCCCTCGGAATGCCAAGGGGCGCAAGGTGCGTTCAAAGATTCGATGATTCAC
+
BBBBBF?ABABFGFGFGGCEEEGHGFBGFHFHFHHHFGHHGFHEGFGGGHHHHGGHHGGF?FHFEFGFHGFF@FFFFG1GFGHCH?EGGEGHHFHHHGDCGFCHGHGHHFFFHGGCFEBGFHHHHFHGHGFHHGFGHA@FFGHDCHHGGHHHHGFFEHHGGEHHHHFC.EGFGGHHEFHGGGBFEFGGGGAFGGFFGGGGEFGGG6FFGFGGFFFFFFFFGFFBFHGF@AFFHGFFGD0=0DFFFBGFBHGGBG<1BFBGGHHGFG1DDDHGF1>F12FDFG@//G<GFFHGG/CFB3FB0ACFE0FFBGFHHHGHGFGG/CGGDHBFHFHHHHFFDFEHFFB?GGHHFE?EG2EGEGEEEFFGBEGHGBGACEEE2CFHGFECEECGGGGFFFAGBBF5FFFD3AA>>
@M02197:105:000000000-AN6RF:1:1101:26258:12395 1:N:0:1
TCTAACGAGTGCTCCTCCGCTTATTGATATGCTTAAGTTCAGCGGGTAGTCCTACCTGATTTGAGGTCGAATTTGTCAGACGCAGGTCACCCTAGCGTGATCAAAGATTTCCCCTTTTCGGCTTTCTCAGGCGACGTAGACAATTATCACATCGACGATACTTTGCCAAGGATTGGAAAGCTCATGCATTCGAGAGGAGCCAACAAGCAAGACGGGGCACAAAAGCCCATTCATGCGCCAGCATACCTCCAAGTCCAACTTCACCTGCAGGCCACAAAGCCTGGGGCAGTTGAGAATTTCATGACACTCAAACAGGCATGCTCCTCGGAATACCAAGGAGCGCAAGGTGCGTTCAAAGATTCGATGATTCAC
+
DDDDDFCCCCCFGGGGGGGGGGGHHHHHHHHHHHHHHHHHHHHGGGFEGHHHHHHHHHHHHHHHGHHHGGGHHHHHHHHHHGGGGGHHHHHHHHHHGGGGHHHHHHHHHHHHHHHHHHHGGGGGHHHHHHHHGGGGGHHGHHHHHHHHHHHHHGHGGGGGGHHHHHHHHHHHHHHHHHHHHHHHHHHGGGGHHHGGHHGHGHHGHHHHGHGGGGHFFHHHHHHGHHGHHGFGGGGGGHHHHFHGEGHFHHHGHGHHGGGGGHGHHGHGHHHGHHHHHHGCDGGHHHHHHHHGHHHHFGEGHHGHHHGHHHHHHHHHHHHHGGGGGHHHHHGHGHHHGGGGGHHHHGGGGHGGGGGGFGGGFFFFFFFABBBB
@M02197:105:000000000-AN6RF:1:1101:6130:12438 1:N:0:1
TCTAACGAGTGCTCCTCCGCTTATTGATATGCTTAAGTTCAGCGGGTAGTCTCACCCGATTCGAGGTCAAGGTTTTCGTTTTGTGGGTCCAGCCTCCCGCCAATGTAGATGGCGGTGACCAGAGCACCATCATTGTCCGTGTGGGACAGTTAGGAGCAGGCATCCAAGGGACAGTGCTAGATCCAAAACGTAGAAGCATCTTATCACGTTAAGGATCAGCAAAGCGGACCCCACTAATTCATTTGAGAGGAGCTCACTTTCAAAAGTGAAAGGCAAGCATTGAACCTCCAAGTCCAAAAATCCCATTCCTGACAGGAAAAGGGTTTTTGAGGATTTCACGACACTCAAACGGGTGTGCCCCTCGGAATGCCAAGGGGCGCAAGGTGCGTTCAAAGATTCGATGATTCAC
+
ABB@AFBBBBBFGGGGGGGGGGGHFHHHHHGHHHHHGHHGCGGGGFEGEHHHHHHHHCCGGHGHHGGHGHHHB@FFGGHHGGHHFGAEFHHBFFHHGGGGEEEHHHGHFFHHGGG/BEHHFFHEFHHHHHHHHHGFHHGHGFGDGFFFFGHFHGHHHGHGGEHHHHHHFGEGGFHHGGGFHHGFGGGGGGFFGGGGGGGGGFGGGGGGCFFGGGFFHHGFFFFFFFFGGFHFHHHFD0BDFBFBHHGFF1HHGBFGGGF/1DG1FGEHF11FHEHHFGDFDF0/?GGCGC1F1/@1F1BB0EEFFGEBEB11111GGFFF////1FHGGFEF21F0E??GB1BFDEFB>E>/0AEE///?E?0DGDB101AB//AA00AA1F0AA01113FDFGECF1C3D1@DAAAAA
@M02197:105:000000000-AN6RF:1:1101:16278:12576 1:N:0:1
TCTAACGAGTGCTCCTCCGCTTATTGATATGCTTAAGTTCAGCGGGTAGTCCTACCTGATTTGAGATCGAACGTTCAAAAAGCTGTCTTCACCGAGGAAAGACGTTTATAAGCTCCAGCGAACCTCCGTCACCGAAGGTTACCTGGCAGGCAACCACAAGCGTAAATAGTTATCACACCCGTGACGCCACCAAACACTGGCAGGCTAATTCATTTGAGAGGAGCCGGCTGTGCACCAGCAAGCCCCCAAGTCCAAGCTCTTCATGGCGAACCACAAGAGTTGAGGTGTTCATGATACTCAAACAGGCATGCCCCTCGGAATAGCCAAGGGGCGCAAGGTGCGTTCAAAGATTCGATG
+
AAAAAFAAA>AFBGGGFCEFFEEHDDGHG555AE555FGFHHB?E?AEFEDEGHEFFHAGGHDBFGF3F?GHCFCF3FGEEA1@CGHHB@FHH?EGE?GHFFFEFFHAGGFHBFGBCFGDC7BCHFAAGGGGHFCGGGHFGHHHGGHHGCDHHA/FFHFAGD?E90;GHGHHHFFGFHEGGGGGGF?BDDGEGGHGHGFCEGGBBHGFFHGFFGFHHFFFEF?EEF<G=@FFFGHFGEDAGGGGG3E3B33/FEFFFBGDBF//E//G1F?FFFGEHHHFGE3EGFFHD5GFF5HGE5EBGBEF3GCGA0EEE2CHGHHHHHCFE2C2EEEECGCGFGGGGGGGFFFF?FFFAAABA
@M02197:105:000000000-AN6RF:1:1101:11550:12799 1:N:0:1
TCTAACGAGTGCTCCTCCGCTTATTGATATGCTTAAGTTCAGCGGGTAGTCCTACCTGATTTGAGATCGAACGTTCAAAAAGCTGTCTTCACCAAGGAAAGACATTTATAAGCTCCAGCAAACCTCCGTCACCGAAGGTTACCCGGCAGGCAACCACAAGCGTAAATAGTTATCACACCCGTGACGCCACCAAACACTGGCAGGCTAATTCATTTGAGAGGAGCCGGCTGTGCACCAGCAAGCCCCCAAGTCCAAGCTCTTCATGGCGAACCACAAGAGTTGAGGTGTTCATGATACTCAAACAGGCATGCCCCTCGGAATAGCCAAGGGGCGCAAGGTGCGTTCAAAGATTCGATGATTCAC
+
BBBBBFABBBBFGGGFGGEFGGGHHGHHHHHGHHHHHHHHHHHGGGFGEGFHHHGHGHFHHHHHGGHHHFHHGGHHHGHHHGHHHHHHHHHHHHHHGGHHHHHHFFHHGHHHGBGHGHGHGHHGHHHEEFDFFGGGGDFFGHHHGGGGGGGGHHHGGHHHHGGGGHHHHGGGHHHHHHGGGGDFGHGCGGHFHGFGGHGGHHHGHHGGGHGHGHHHHHGGGGGGGFHHHGFFFFFHDEGHGDCGHHGHHFFGHHHHHFHEHHEGGGGGE?FFBHHFHFHHHHHGGFHFHFEHHGDDGHGHGBHGEHHHEE??FFCGHFFHCHHGHHHGGGGGHGHHGGEDFFGGGGGGFGBFFFFFFFABAAA
@M02197:105:000000000-AN6RF:1:1101:3021:12778 1:N:0:1
TCTAACGAGTGCTCCTCCGCTTATTGATATGCTTAAGTTCAGCGGGTAGTCCTACCTGATTTGAGGTCAAACGTCAATAAGGAAGACGCTAATAAAAGCGTCGACGCGTTAGAGGCACGGGACCTTCATTCACGCACTTCAGCTAACGGCGATCATTATCACGCCGAAGGCCTTGTCATGCAAAGTCGAAAGTCGACCGCAAGCCGATGCATTTCAGGAGAGCCCGAGTCCTGGACGAATCCAAGTCTCCGGCAGCCCCCACCATCCAAACGCCCTCTCGAAGCAAATCGAGAGGGGTTGAGAATTTACTGACACTCAAACAGGCATGCTCCTCGGAACACCGAGGAGCGCAAGGTGCGTTCAAAGATTCGATGATTCAC
+
ABBBBFABBBBFGGGGFGFGGC?GHHHFHHHGCHHHHFBFHBGDFCAEGGFHHHHHHHHHHHHGFHHHHHHHGHHGGFHHHGGHHHHGFEGGFHHGGHHGGGG?@EGGGGGGHHGGGHGGFGGGHHGHFFHHHHHGGGHHHHHHHHHGGGGGFFFHFFFHFHGHGGFAD?CFFFGFFFGGGGGGGCGFFFFFFFAEGFFFFGGFGGGGGGGFFFFFFGFHGGEFFHFFEGGFFFFGGDGBHFGHGCFDCFHGDCGGGGGHGFHFHGGFFGGGGGFHHHGHHHFHGFGCGHHGGGGHHGHHHHHHHFGFGBHGDFAGHHGHHHGFHFHHGGE?EEHH?GGFGGHHGGGGGHHHFGGGDFGGGGCGG2GGFFFFFFFBABBB
@M02197:105:000000000-AN6RF:1:1101:27430:12957 1:N:0:1
TCTAACGAGTGCTCCTCCGCTTATTGATATGCTTAAGTTCAGCGGGTAGTCCTACCTGATTTGAGATCGAACGTTCAAAAAGCTGTCTTCACCGAGGAAAGACGTTTATAAGCTCCAGCGAACCTCCGTCACCGAAGGTTACCTGGCAGGCAACCACAAGCGTAAATAGTTATCACACCCGTGACGCCACCAAACACTGGCAGGCTAATTCATTTGAGAGGAGCCGGCTGTGCACCAGCAAGCCCCCAAGTCCAAGCTCTTCATGGCGAACCACAAGAGTTGAGGTGTTCATGATACTCAAACAGGCATGCCCCTCGGAATAGCCAAGGGGCGCAAGGTGCGTTCAAAGATTCTATGATTCAC
+
BCCCCFCCCBCFGGGGGGGGGGGHHHHHHHHHHHHHHHHHHHHGGGGGGHHHHHHHHHHHHHHHGHHHGGHHGHHHHHHHGGHHHGHHHHHHHGGGGGHHHHHG?FHHHHHFHHHHHHHGGGGGHHHGHHGGHGGGFFHFHHHHHFHGGGGHHHHGGHHHHGEGGHHFHHHHGHFHHHGGGGGGGHGEGGHHGGGGHFHFHGGHGHFHHHHFHGHHFHHGGGGGGHHHFFFGHHHHHGGHGD@?HFGHGGHGHHHGHFHHHHGGGGGGGHGHHHHGHFGCFHFFFGEEHGFFHGF@FBHGBHHHHGAH?E?GGGGHHHGBFFHFGHDGGGGEFFHHGGGGGGGGGFGBGFFFFFFFFFBAA3A
@M02197:105:000000000-AN6RF:1:1101:20355:13089 1:N:0:1
TCTAACGAGTGCTCCTCCGCTTATTGATATGCTTAAGTTCAGCGGGTAGTCCTACCTGATTTGAGATCGAACGTTCAAAAAGCTGTCTTCACCGAGGAAAGACGTTTATAAGCTCCAGCGAACCTCCGTCACCGAAGGTTACCTGGCAGGCAACCACAAGCGTAAATAGTTATCACACCCGTGACGCCACCAAACACTGGCAGGCTAATTCATTTGAGAGGAGCCGGCTGTGCACCAGCAAGCCCCCAAGTCCAAGCTCTTCATGGCGAACCACAAGAGTTGAGGTGTTCATGATACTCAAACAGGCATGCCCCTCGGAATAGCCAAGGGGCGCAAGGTGCGTTCAAAGATTCGATGATTCAC
+
BCCDBFCCCCCFGGGGGGGGGGGHHHHHHHHGHHHHHHHHHHHGGGGGGHHHHHHHHHHHHHHHGHHHHGHFGHHHGHHHHGHGHHHHHHHHHGGGGGHHHHHGGGHHHHHGHHHHHHHGGGGGHHHGHHGGGGGGGGFGGHHFHHHHGGGHHHHGGHHHHGFFGHHHHHHHGHHHHHGGGGGFGHGGGGHHGGGGGGHFHHGGFFHHFFHHGHHHHHHFGGGGGHGHHHGHFFFGDAGEGGGGFHGHGHHGGHGFHGHHFHGGGGGGFBGHHHHHHHHHFHHGGHHF4HHHHFHGFFHHHHHHHHHH?GCFGGGHGBGHHGHGGHEGEGGGHHHHEGGGHGGGGGGGGGGBFFFFFFAABBB
@M02197:105:000000000-AN6RF:1:1101:11974:13130 1:N:0:1
TCTAACGAGTGCTCCTCCGCTTATTGATATGCTCCTCCGTTTATTGATATGCTCCTCCGCTTATTGATATGCTTAAGTTCAGCGGGTAGTCCTACCTGATTTGAGGTCAGAATGTCAAGAGTTGTCCCAGAGGGACGGTTATGAGCGGGTCCTCATAAGATTTGCTTCAAGGCCAAGTGGTATAGATAATTATCACACCAAGTGACGGTCCACAAGAGATCCCGCTAATGCATTTAAGGGGAGCAGACCATCCACTGAAGGAAGCCAGCAAAAACCCCCACATCCAAGCCTTGATGCTTCGCAAGCAAAGCAAAAAGGTTGATAATTGAATGACACTCAAACAGGCATGCCCTTCGGAATACCAAAGGGCGCAAGGTGCGTTCAAAGATTCGATGATTCAC
+
BBBBBFBBBAAFGGGGGGGFGGGHHHHHHHHHHFGFGHGHHHHHGHHHHGGHHHGHHGDEFGEGHGHHHHHHHHHHHGHGFHHGGGGGFGGHHGHHHHFHHHBHGHHHFHHHHHHHHHHHFFGBGHHHHHHHGGGGGGGGGHHEHHGGGGGHHHHFHHHHHHHHHHHHHHHHHHFGHGFHGHHHHHHHHHHHHFHHHHGGGHCGFGFDFEBGGHGFGGGFGGGGGGGHFFHHHHGAFCEFGHHGGHHGGHHFHHHFHHEHHHG?GHHEGGFGCCCCE1BGGDB//GGAFBBCGHFGGEGEHHHHHHHGHGGHHHHHHGEB2HGGG2@2GGHFHGFGHEHHGBHGFCFEEE/AGGHGHHHF/FFHG?GGEAGHHHEGGGHGGD3GGGGGGC13FDFBAAAAA
@M02197:105:000000000-AN6RF:1:1101:12471:13620 1:N:0:1
TCTAACGAGTGCTCCTCCGCTTATTGATATGCTTAAGTTCAGCGGGTAGTCCTACCTGATTTGAGGTCAAACGTCAATAAGGAAGACGCTGATAAAAGCGTCGACGCGTTAGAGGCACGGGACCTTCATTCATGCACTTCAGCTAACGGCGATCATTATCACGCCGAAGGCCTTGTCATGCAAAGTCGAAAGTCGACCGCAAGCCGATGCATTTCAGGAGAGCCCGAGTCCTGGACGAATCCAAGTCTCCGGCAGCCCCCACCACCCAAACGCCCTCTCGAAGCAAATCGAGAGGGGTTGAGAATTTACTGACACTCAAACAGGCATGCTCCTCTGAACACCGAGGAGCGCAAGGTGCGTTCAAAGATTCGATGATTCAC
+
CCCCCFCCCCCFGGGGGGGGGGGHHHGHGHHHHHHHHHHHHHHGGGGGGHHHHHHHHHHHHHHHGHHHHHHHGHHGGHHHHHHHHHHGGGGGHHHGHHHGGGGGGGGGGGGGHHHGGHGGGGGGHHHHHHHHHHHHHHHHHHHHHHHGGGGGGGGHHH;HHHGHGGGGGGGGGGGGGGGGGGGGGGGGGGGFFFFFFGFFFFGGGFFFFGGFFGGHHHHFGGGGFFFFFFHGGGHGHHHHHGHHGFD@CCGGGGGGFGGGGGFCCGGGE@GGGGGFHGGHHHHHGFHHGHFGGGGHGFHHHHHHHBGGHHFGDDGHFHFGHHGHHHHHGHEGGFFFGGGDGGHHGGGGGHHHHGGGGHGGGGGGGGGCFFFFFFFCCCBC
@M02197:105:000000000-AN6RF:1:1101:23332:13721 1:N:0:1
TCTAACGAGTGCTCCTCCGCTTATTGATATGCTTAAGTTCAGCGGGTAGTCCTACCTGATTTGAGGTCAAACGTCAATAAGGAAGACGCTGATAAAAGCGTCGACGCGTTAGAGGCACGGGACCTTCATTCATGCACTTCAGCTAACGGCGATCATTATCACGCCGAAGGCCTTGTCATGCAAAGTCGAAAGTCGACCGCAAGCCGATGCATTTCAGGAGAGCCCGAGTCCTGGACGAATCCAAGTCTCCGGCAGCCCCCACCATCCAAACGCCCTCTCGAAGCAAATCGAGAGGGGTTGAGAATTTACTGACACTCAAACAGGCATGCTCCTCGGAACACCGAGGAGCGCAAGGTGCGTTCAAAGATTCGATGATTCAC
+
CCCCCFCCCCBFGGGGGGGGGGGHHHHHHHHHHHHHHFHGHGHGGGGGGHHHHHHHHHHHHHHHGHHHGHGHGHHGGHHHHHHHHHGGGGGGHHHHEHHGGGGGGGGGGGGGHHHGGHGGGGGGHHHHHHHHHHGHHHHHHHHHHHHGGGGGGGGHHHHHHGGHGFGGG:GGGGGGGGGGGGGGGGGGGADFFFF:GFFFFGGFFFGGGGFFFFFFFFFFFFFFFHGHFFHGFGHGEHFHEHFHGGGGGGHGGGD?CCCHHGHHHGGG@ECDCGEGGGCHFHHHGGHGGHFGFECHHHHHHHGF5F5@GEHGGHGHHHGBGHHHHHHEEEECGFHBFEA2?GHHGGGFEHGHHGGGGFFG5GGGGGGGFFFFFFFAAA>3
@M02197:105:000000000-AN6RF:1:1101:11224:13828 1:N:0:1
TCTAACGAGTGCTCCTCCGCTTATTGATATGCTTAAGTTCAGCGGGTAGTCCTACCTGATTTGAGATCGAACGTTCAAAAAGCTGTCTTCACCAAGGAAAGACATTTATAAGCTCCAGCAAACCTCCGTCACCGAAGGTTACCCGGCAGGCAACCACAAGCGTAAATAGTTATCACACCCGTGACGCCACCAAACACTGGCAGGCTAATTCATTTGAGAGGAGCTGGCTGTGCGCCAGCAAGCCCCCAAGTCCAAGCTCTTCATGGCGAACCACAAGAGTTGAGGTGTTCATGATACTCAAACAGGCATGCCCCTCGGAATAGCCAAGGGGCGCAAGGTGCGTTCAAAGATTCGATGATTCAC
+
CCCCCFCCCCCFGGGGGGGGGGGHHHHHHHHHHHHHHHHGHHHGGGGGGHHHGHHHHHGHHHHHGHHHGGHHGHGHHHHHHGHHHHHHHHHHHHHHGHHHHHHHHHHHHHHHHHHGHHHHHHHGHHHGHHGGHGGGGGHHHHHHGGGGGGGHHHHGGHHHHGGGGHHHHHHHHHHHHHGGGFGGGHGGGGHHHGHHHGHHHHHHHHHHHGGGGHHHHHHGHHGHHHHFGGGGGGHHHHGHGGGGEHHHHHFGEHHHHGDGGGGGGGGGGHGHHHHHHHHHHHHGHHHHHHHGHHHHGHGHHHHHHHGHGFGGGGGHGHHFFHGHGHHGGGGGGHHHGGGGHGGFGGGFGGGFFFFFFFBBBBB
@M02197:105:000000000-AN6RF:1:1101:6691:13888 1:N:0:1
TCTAACGAGTGCTCCTCCGCTTATTGATATGCTTAAGTTCAGCGGGTAGTCTCACCCGATTTGAGGTCAAGGTTTTCGTTCTGTGGGTCCAGCCTCCCGCCAATGTAGATGGCGGTGACCAGAGCACCATCATTGTCCGTGTGGGACAGTTAGGAGCAGGCATCCAAGGGACAGTGCTAGATCCAAAACGTAGAAGCATCTTATCACGTTAAGGATCAGCAAAGCGGACCCCACTAATTCATTTGAGAGGAGCTCACTTTCAAAAGTGAAAGGCAAGCATTGAACCTCAAATCGGGT
+
ABBBBFBBBABFGGGGGGGGGGGHHHHHHHHHHHHHDGHGHHGFGGEGGHHHHHHHHGGEE9HHGHHHHHHHHHHGH9FHGGHHHH9GHHH<HG<HHGGGGGHHHHHHHHHHHGGHFGHHHHHHHHHHHGHHHHHHGHGGGHHGHHHGHHHHHHHHHHHHGHHHHHHHHHHHHHHHHHHHHHHHHHHHGGHHHHHHGHHHHHHGGGGHHHHHHHHHHGHHGGGGFHFGFFGHGHHGHFGHHHFFGHHHHGHHHGHHHHCGGHGHHHGGHHHHHHHGGGFGFFGGGABFCBBDABCCC
@M02197:105:000000000-AN6RF:1:1101:12556:14263 1:N:0:1
TCTAACGAGTGCTCCTCCGCTTATTGATATGCTTAAGTCCAGCGGGTAGTCCTACCTGATTTGAGGTCGAATTTGTCAGACGCAGGTCACCCCAGCGTGATCAAAGATTTCCCCTTTTCGGCTTTCTCAGGCGACGTAGACAATTATCACATCGACGATACTTTGCCAAGGATTGGAAAGCTCATGCATTCAAGAGGAGCCAACAAGCGAGACGGAGCACAAAAGCCCATTCATGCGCCAGCATACCTCCAAGTCCAACTTCACCCACAGGCCACAAAGCCTGGGGCAGTTGAGAATTTCATGACACTCAAACAGGCATGCTCCTCGGAATACCAAGGAGCGCAAGGTGCGTTCAAAGATTCGATGATTCAC
+
CCCCCFCCCCCFGGGGGGGGGGGHHHHHHHHHHHHHHHHHHHHGGGGGGHHHHHHHHHGHHHGHGHHHGGGHHHHHHHHHHGGGGGHHHHHHGGGHGGGGHHHHHHHHHHHHHHHHHHHGFGGGHHHHHHHHGGGGGHGGHHHHHHHHHHHHHGGGGGGGGHHHHHHHHHHHHHHHHHHHHHHHGGGHGGGHHHGGHGHGHHGGGGGHGHHFGHHHHHHHHGFFHFGHFFGGGGGGGEGHGHFCEGHHGHFBEGHFHHHFGGFGHHHGHHF?HHHHHHHGGGGHHHHHHHHHHHHHGHHGHHHHHGGFHHHGFHHHHHHGGGGGGHHHHHHHGHHHGFGGFGHHHGGGGHGGGGGGGGGFFFFFFFFBBBBC
@M02197:105:000000000-AN6RF:1:1101:11018:14269 1:N:0:1
TCTAACGAGTGCTCCTCCGCTTATTGATATGCTTAAGTTCAGCGGGTAGTCTCACCCGATTTGAGGTCAAGGTTTTCGTTTTGTGGGTCCAGCCTCCCGCCAATGTAGATGGCGGTGACCAGAGCACCATCATTGTCCGTGTGGGACAGTTAGGAGCAGGCATCCAAGGGACAGTGCTAGATCCAAAACGTAGAAGCATCTTATCACGTTAAGGATCAGCAAAGCGGACCCCACTAATTCATTTGAGAGGAGCTCACTTTCAAAAGTGAAAGGCAAGCATTGAACCTCCAAGTCCAAAAATCCCATTCCTGACAGGAAAAGGGTTTTTGAGGATTTCACGACACTCAAACGGGTGTGCCCCTCGGAATGCCAAGGGGCGCAAGGTGCGTTCAAAGATTCGATGACTCAC
+
CCCDCFBCDCCFGGGGGGGGGGGHHHHHHHHHHHHHHHHHHHHGGGGGGHHHHHHHHGGGGGHHGHHHHHHHHHHGHGHHGGGHHGGGHHHHHGHHHGGGGGGHHHHHHHHGHGGGGGHHHGHHHHHHHHHHHHHHHHGHGHHGGHHGGHHHHHHHHHGHGHHHHHHHGGHGGGHHHHHHHHHHGGGGGGGGGGGGGGGGHGGGGGGGGGGGHGHHHHHGGGGFGHGGFHHHHHHHHGFHHFF1HHHGHHHGHHDDGHGGHHHGHHHHGGHHHFFHHHHHFHHEGFHHHHHHFCGHHHFHFHHHHHHHHHHHHHHHHHHHGGGHHHHGHGHHHHGHGGGHHGBAHGHHEGGGHGGGGGGGGCGHHHHHGGHHHGGGGGHHHHGGGGHGGGGGGGGGGFFFFFFFBABAB
@M02197:105:000000000-AN6RF:1:1101:15008:14286 1:N:0:1
TCTAACGAGTGCTCCTCCGCTTATTGATATGCTTAAGTTCAGCGGGTAGTCCTACCTGATTTGAGATCGAACGTTCAAAAAGCTGTCTTCACCAAGGAAAGACATTTATAAGCTCCAGCAAACCTCCGTCACCGAAGGTTACCCGGCAGGCAACCACAAGCGTAAATAGTTATCACACCCGTGACGCCACCAAACACTGGCAGGCTAATTCATTTGAGAGGAGCTGGCTGTGCGCCAGCAAGCCCCCAAGTCCAAGCTCTTCATGGCGAACCACAAGAGTTGAGGTGTTCATGATACTCAAACAGGCATGCCCCTCGGAATAGCCAAGGGGC
+
BCCCCFCCCDDFGGGGGGGGGGGHHHHHHHHHHHHHHHHHHHHGGGGGGHHHHHHHHHHHHHHHGHHHHGHHGHHHHHHHHGHHHHHHHHHHHHHHGHHHHHHHHHHHHHHHHHHHHHHHHHHGHHHGHHGGHGGGGGHHHHHHGGGGGGGHHHHHGHHHHGHHHHHHHHHHHHHHHHGGGGGGGHGGHGHHHGHGGGHGGGHHGHHHHHHHHHHHHHGHHHGHHHHHGGGGGGHHHHGHGGGGGHGHHHHGHHHHHHGHHHGGGGGHGHGHHHHHHHHHHHFGHHHHFGHGHHHHGHHHHGHHHHHHEFFGGGGGGGGGFFFFFFCCCCBC
@M02197:105:000000000-AN6RF:1:1101:6729:14264 1:N:0:1
TCTAACGAGTGCTCCTCCGCTTATTGATATGCTTAAGTTCAGCGGGTAGTCCTACCTGATTTGAGGTCAAAATGTCAAGAGTTGTCCCAGAGGGACGGTTATGAGCGGGTCCTCATAAGATTTGCTTCAAGGCCAAGTGGTATAGATAATTATCACACCAAGTGACGGTCCACAAGAGATCCCGCTAATGCATTTAAGGGGAGCATACCATCCACTGAAGGAAGCCAGCAAAAACCCCCACATCCAAGCCTAGATGCTTCGCAAGCAAAGCAAAAAGGTTGATAATTTAATGACACTCAAACAGGCATGCCCTTCGGAATACCAAAGGGCGCAAGGTGCGTTCAAAGATTCGATGACTCAC
+
ABBBBFAAAAAFFGGFGGGGGGGGHHBGHHCHHHHHFGHHHHHGGGEGGHHHHHHHHHEHHHHHFFGGHHFHHHFEHHHFGFHHHEGHHHHEFGEAEGEFGHHFHGGCEEE/GHHHGHGHHHHHHHFHHHHHHHHGHFFF8GHHGHHHBBGHHHGHHHGHHHHHHHCCGGGHHHHHHAGHGFCA@DHGHHGHHHHGGHFFGGGHEHGGGFGGHHHGHHHGGGGGEBHHFGFFFFGFCBGFHG1CGGHHFHFGFFFEE//GHFHEGHHHFGEGBFFHGF2HFHGFF1D22F2HGAHGGHHGHBFGGEFGFCCCGGHGBHHHFCHGHGEEGGGHHHEECGHGGGGFFGEGGFFFFFD1AA>1A
@M02197:105:000000000-AN6RF:1:1101:7947:14366 1:N:0:1
TCTAACGAGTGCTCCTCCGCTTATTGATATGCTTAAGTTCAGCGGGTAGTCTCACCCGATTTGAGGTCAAGGTTTTCGTTTTGTGGGTCCAGCCTCCCGCCAATGTAGATGGCGGTGACCAGAGCACCATCATTGTCCGTGTGGGACAGTTAGGAGCAGGCATCCAAGGGACAGTGCTAGATCCAAAACGTAGAAGCATCTTATCACGTTAAGGATCAGCAAAGCGGACCCCACTAATTCATTTGAGAGGAGCTCACTTTCAAAAGTGAAAGGCAAGCATTGAACCTCCAAGTCCAAAAATCCCATTCCTGACAGGAAAAGGGTTTTTGAGGATTTCACGACACTCAAACGGGTGTGCCCCTCGGAATGCCAAGGGGCGCAAGGTGCGTTCAAAGATTCGATGATTCAC
+
CDDDDFCCCCCFGGGGGGGGGGGHHHHHHHHHHHHGHHHHHGHGGGGGGHHHHHHHHGGGGGHHGHHHHHHHHHHGHGHHGGHHHGGGHHHHHGHHHGGGGGGHHHHHHHHHHGGGGGHHHHHHHHHHHHHHHHHHHHGHGHHGGHHGGHHHHGGHHHHHGHHHHHHHGGHGGGHHHHHHHHHHGGGGGGGGGGGGGGHGGHGGGGHGGGGGGGHHGHFHGGGFFHGGFFFFGHGHHGFHHFGHHHHGHGGHHHHHHHHGHHHHHHGHHFHGHHHHFHFGHHHFGHHHHHHHFGGHHHGHHHHHHHGHHHHHGHHHHHGHGGGHHHHHHFHHHFGFGGGHHHHGFGHHEGGGHHGGGGEGGGHFGHHHHHHHHGGGCGG5HGGGGGGGGGGGGGGGGFFFFFFFBBBAA
@M02197:105:000000000-AN6RF:1:1101:9132:14671 1:N:0:1
TCTAACGAGTGCTCCTCCGCTTATTGATATGCTTAAGTTCAGCGGGTAGTCCTACCTGATTTGAGGTCAAACGTCAATAAGGAAGACGCTGATAAAAGCGTCGACGCGTTAGAGGCACGGGACCTTCATTCATGCACTTCAGCTAACGGCGATCATTATCACGCTGAAGGCCTTGTCATGCAAAGTCGAAAGTCGACCGCAAGCCGATGCATTTCAGGAGAGCCCGAGTCCTGGACGAATCCAAGTCTCCGGCAGCCCCCACCATCCAAACGCCCTCTCGAAGCAAATCGAGAGGGGTTGAGAATTTACTGACACTCAAACAGGCATGCTCCTCGGAACACCGAGGAGCGCAAGGTGCGTTCAAAGATTCGATGATTCAC
+
CDDDDFDCDBBFGGGGGGGGGGGGHGHHHHHGHHHHGHHGHHHGGGGGGHHHHHHHHGHHHHHHGHGHHHHHGHHGGHHHHHHHGHHGGGGGHHHHHGHGGGGGGGGGGGGGHHHGGHGGGGGGHHHHHHHHHHGHHHHHHHHHHHHGGGGGGGGHHHHHHHGHGGGGGGGGGGGGGGGGGGGGGGGGGGGGFGGGGFFFGGGFGGGGGGGFFGGGGHHHGGGFGHHGHHHGGGHGGGHHHHHHGGGGGGGGGGGGGCGGGGHHFGGGGEGGGGGHHHGHHHHHGHHHGHHGGGGHHHHHHHHGGHHHFHGHHHGHGHGHHHFHFHHHGGGGGGHHGGGGGGHHGGGGGHHHHGGGGGGGGGGGGGGGFFFFFFFCCCCC
@M02197:105:000000000-AN6RF:1:1101:4336:14781 1:N:0:1
TCTAACGAGTGCTCCTCCGCTTATTGATATGCTTAAGTTCAGCGGGTAGTCCTACCTGATTTGAGATCGAACGTTCAAAAAGCTGTCTTCACCGAGGAAAGACGTTTATAAGCTCCAGCGAACCTCCGTCACCGAAGGTTACCTGGCAGGCAACCACAAGCGTAAATAGTTATCACACCCGTGACGCCACCAAACACTGGCAGGCTAATTCATTTGAGAGGAGCCGGCTGTGCACCAGCAAGCCCCCAAGTCCAAGCTCTTCATGGCGAACCACAAGAGTTGAGGTGTTCATGATACTCAAACAGGCATGCCCCTCGGAATAGCCAAGGGGCGCAAGGTGCGTTCAAAGATTCGATGATTCAC
+
BCCCCFCCCCCFGGGGGGGGGGGHHHHHHHHHHHHHHHHHHHHGGGEGGHHHHHHHHHHHHHHHGHHHHGHHGHHHHHHHHGHHHHHHHHHHHGGGGGHHHHHGGGHHHHHHHHHHHHHGGGGGHHHGHHGGHGGGGGHHHHHHHHHHGGGHHHHGGHHGHGGGGHHHHHGHHHHHHHGGGGGGGGGGGGHHHGGGGHHHGHHHHHGHHHHHHHHHGHHGFGGFGHHHHHHHHHGHHHGHGGGGHHHHHGHGHHHHHHGGHHGGGGGHGHGGHHHHGHHHHHHGHHHHHGHHHHHHGHHHHHHHHHHGGGGGGGGHHHHHGGHHHHGGGGGGHGHHGGGGHGGGGGGGCGGFFFFFFFBBAA3
@M02197:105:000000000-AN6RF:1:1101:16205:14773 1:N:0:1
TCTAACGAGTGCTCCTCCGCTTATTGATATGCTTCCTCCGCTTATTGATATGCTACCTTACTTCCTCTAAATGACCAAGATCCTCCGCTTATTGATATGCTTACTTCCTCTAAATGACCAAGATCCTCCGCTTATTGATATGCTTACTTCCTCTAAATGACCAAG
+
BFEFBFBBBFBFGGGGGGGGGGGHHHHHHHHHHHHHHHHGGGHGHHHHHHHHHHHHHHHHHHHGHHHHHHHHHHHHHHHHHHHHHHGGGGHHGHHHHHHHHHHHHHHHHHHHHHHHHHHHHHHGHHHHHHHHHGHHHHHHHFHGGHHHHHHHHHHHHHHHHHGEH
@M02197:105:000000000-AN6RF:1:1101:21238:14989 1:N:0:1
TCTAACGAGTGCTCCTCCGCTTATTGATATGCTTAAGTTCAGCGGGTAGTCCTACCTGATTTGGGGTCGAATTTGTCAGACGCAGGTCACCCTAGCGTGATCAAAGATTTCCCCTTTTCGGCTTTCTCAGGCGACGTAGACAATTATCACATCGACGATACTTTGCCAAGGATTGGAAAGCTCATGCATTCGAGAGGAGCCAACAAGCAAGACGGGGCACAAAAGCCCATTCATGCGCCAGCGTACCTCCAAGTCCAACTTCACCTGCAGGCCACAAAGCCTGGGGCAGTTGAGAATTTCATGACACTCAAACAGGCATGCTCCTCGGAATACCAAGGAGCGCAAGGTGCGTTCAAAGATTCGATGATTCAC
+
CDCDCFBCCCCFGGGGGGGGGGGHHGHHHHHHHHHHHHHHHHHGGGGGGHHHGGHHHHGHHHHHGGGGGGGHHHHHHHHHHGGGGGHHHHHHHGHHGGGGHHHHHHHHHHHHHHHHHHHGGGGGHHHHHGHHGGGGCHHGHHHHHHHHHHHHHGHGGGGGGHHHHHHHHHGHHHHHHHHHHGHGGHHHHHGHGGHFHFHGHGHHHHHHGHGGGFFFHHFHGHHGHHGHHGFFGGGGGGGGGGHHGGHGGHHHBFHG4HHFGFBHHHHGHHHGHGHHGHHGGGGHHHHHFFHGHHHG5DGHHHHHHHGHHHHHHHHHHHHHGGGGGHHFFHFHHHGFGGGGGHHHHGGGGHGGGGGGGGGGFFFFFFFBCCCC
@M02197:105:000000000-AN6RF:1:1101:15726:15049 1:N:0:1
TCTAACGAGTGCTCCTCCGCTTATTGATATGCTTAAGTTCAGCGGGTAGTCCTACCTGATTTGAGGTCAAACGTCAATAAGGAAGACGCTGATAAAAGCGTCGACGCGTTAGAGGCACGGGACCTTCATTCATGCACTTCAGCTAACGGCGATCATTATCACGCCGAAGGCCTTGTCATGCAAAGTCGAAAGTCGACCGCAAGCCGATGCATTTCAGGAGAGCCCGAGTCCTGGACGAATCCAAGTCTCCGGCAGCCCCCACCATCCAAACGCCCTCTCGAAGCAAATCGAGAGGGGTTGAGAATTTACTGACACTCAAACAGGCATGCTCCTCGGAACACCGAGGAGCGCAAGGTGCGTTCAAAGATTCGATGATTCAC
+
CCCCCFBCCCCFGGGGGGGGGGGHHHHHHHHHHHHHHHHHHHGGGGGFGHHHHHHHHHHHHHHHGHHHHHHHGHHGGHHHHHHHHHHGGGGGHHHHHHGGGGGGGGGGGGGGHHHGGHGGGGGGHHHHHHHHHHHHHHHHHHHHHHHGGGG9GGGHHH<HHHGHGGGGGGGGGGG9GGGGGGGGGGGGGGGF:FFFFFFFFFFFFFFFGGFFGFGFFFHFGEE9FGGFEGFFFFFFFGDCFHGBCCC<?CGAGGC??CCHFEFHGGCCE>GGGGE?>/EHEHHHADFHEFHGGGFGBFFHFHFHHFFDHFHFGBCHFHFGEDCFFHEEEGECGGHGGGGGGGGGGFGE0FGGGGEGEF1GGBGGDE11FBFFFFFAAAA1
@M02197:105:000000000-AN6RF:1:1101:8200:15066 1:N:0:1
TCTAACGAGTGCTCCTCCGCTTATTGATATGCTTAAGTTCAGCGGGTAGTCTCACCCGATTTGAGGTCAAGGTTTTCGTTTTGTGGGTCCAGCCTCCCGCCAATGTAGATGGCGGTGACCAGAGCACCATCATTGTCCGTGTGTGACAGTTAGGAGCAGGCATCCAAGGTACAGTGCTAGATCCAAAACGTAGAAGCATCTTATCACGTTAAGGATCAGCAAAGCGGACCCCACTAATTCATTTGAGAGGAGCTCACTTTCAAAAGTGAAAGGCAAGCATTGAACCTCCAAGTCCAAAAATCCCATTCCTGACAGGAAAAGGGTTTTTGAGGATTTCACGACACTCAAACGGGTGTGCCCCTCGGAATGCCAAGGGGCGCAAGGTGCGTTCAAAGATTCGATGATTCAC
+
CCCCCFACCCCFGGGGGGGGGGGHHHHHHHHHHHHHHHHHHHHGGGGGGHHHHHHHHGGGGGHHGHHHHHHHGHHGHGHHGGHHHGGGHHHHHGHHHGGGGGGHHHHHHHHGHGGGGGHHHHGHHHHHHHHHHHHHHHGHGHHHHHHHHHHHHHHHHGGHGHHHHHHHGHHHHHHHHHHHHHHHHHHHHGGGGGGGGGGGGGGGGGGGGGGGGGHHHHHGGGGGGHFFFEFHFHHHGHFHHHEHHGGGHHHHGHHHHGHGHHHHGHGHHHHHHHHHHGHHHHHAGHHHGHHHHGGHGHHHHHGHHGEFHGHHHHHHHHHGGGGGGHHGHHHHHHGHFGGHHHGGGGHHGGGGHFGGGFGCCGHGHHGGHHHHHGGGGGFCHHGGGGHGGGGGFGGGFFFFFFFFCBCAB
@M02197:105:000000000-AN6RF:1:1101:20563:15012 1:N:0:1
TCTAACGAGTGCTCCTCCGCTTATTGATATGCTTAAGTTCAGCGGGTAGTCCTACCTGATTTGAGATCGAACGTTCAAAAAGCTGTCTTCACCAAGGAAAGACATTTATAAGCTCCAGCAAACCTCCGTCACCGAAGGTTACCCGGCAGGCAACCACAAGCGTAAATAGTTACCACACCCGTGACGCCACCAAACACTGGCAGGCTAATTCATTTGAGAGGAGCTGGCTGTGCGCCAGCAAGCCCCCAAGTCCAAGCTCTTCATGGCGAACCACAAGAGTTGAGGTGTTCATGATACTCAAACAGGCATGCCCCTCGGAATAGCCAAGGGGCGCAAGGTGCGTTCAAAGATTCGATG
+
DDDDDFCCDDDFGGGGGGGGGGGHHHHHHHGHHHHHHHHHHHHGGGCFGHHHHHHHHHHHHHHHGHHHHGHHGHHHHHHHHGHHHHHHHHHHHHGHGHHHHHHHHHHHHHHHHHHHHHHHHHHGHHHGGHGGHGGGGGHHHHHHGGGGGGGHHHHGGHHHHGGGGHHHHHHHHHHHHGGGGGGGGGGGGGHHHGGHHHHHHHHHHHHHHHHHHHHHHHHHHHGHHHHHGGGGGGHHHHGHGGGGHHHHHHHGHHHHHHHHHHGGGGGHGHGHHGHHHHHHHHHGHHHHEHHHHHHGF5FGGFBHHHHHGGGGGGGHHHHHHHHHGHHGGGGGHHHGGGGGGGGGGFFFCFFFCCBAB
@M02197:105:000000000-AN6RF:1:1101:16881:15235 1:N:0:1
TCTAACGAGTGCTCCTCCGCTTATTGATATGCTTAAGTTCAGCGGGTAGTCTCACCCGATTTGAGGTCAAGGTTTTCGTTTTGTGGGTCCAGCCTCCCGCCAATGTAGATGGCGGTGACCAGAGCACCATCATTGTCCGTGTGGGACAGTTAGGAGCAGGCATCCAAGGGACAGTGCTAGATCCAAAACGTAGAAGCATCTTATCACGTTAAGGATCAGCAAAGCGGACCCCACTAATTCATTTGAGAGGAGCTCACTTTCAAAAGTGAAAGGCAAGCATTGAACCTCCAAGTCCAAAAATCCCATTCCTGACAGGAAAAGGGTTTTTGAGGATTTCACGACACTCAAACGGGTGTGCCCCTCGGAATGCCAAGGGGCGCAAGGTGCGTTCAAAGATTCGATGACTCAC
+
CCBCBFBCCCBFGGGGGGGGGGGHHHHHHHHHHHHHHHHHHHHGGGGGGGGHHHHHHGGGGGHGGHHHHHGHFGHGHGHHGGHHHGGGHHHHHGHHHGGGGGGHHHHHGHGHHGGFGGHHHHHGHHHHHHHHHHHHHHGHGHHGGHHGGHHHHHHHHGGGGHHHHHHHGGHGGGHHHHHHHHHHGGGGGGGGGGGGGGGGGGGGGGGGGGGGGGHHHHFFGGFFGHGGGHFHHHHHHHGHGGHHHHHHHGHHHGHFHHGAHHHGHFHHFHHHHHHHHHHHHHGAGFHHHHFHHGGHHHHG2EHHFG3FGHHFGHHHHHHHGGGHHHHHHEGHGDFFGGGHHHGFHGHHGGGGHHGGGE?F?GHHHHHHHHFFGGGGGEGFFFGGGGHGGFGGGGGGGFFFFFFFBCBAB
@M02197:105:000000000-AN6RF:1:1101:2666:15249 1:N:0:1
TCTAACGAGTGCTCCTCCGCTTATTGATATGCTTAAGTTCAGCGGGTAGTCCTACCTGATTTGAGGTCGAATTTGTCAGACGCAGGTCACCCCAGCGTGATCAAAGATTTCCCCTTTTCGGCTTTCTCAGGCGACGTAGACAATTATCACATCGACGATACTTTGCCAAGGATTGGAAAGCTCATGCATTCAAGAGGAGCCAACAAGCGAGACGGAGCACAAAAGCCCATTCATGCGCCAGCATACCTCCAAGTCCAACTTCACCCACAGGCCACAAAGCCTGGGGCAGTTGAGAATTTCATGACACTCAAACAGGCATGCTCCTCGGAATAGCCAAGGGGCGCAAGGTGCGTTCAAAGATTCGATGACTCAC
+
BBBBBFBBBAAFD5GGFG?EFGGGHHHHHHHHHHHFFHFGFHBDCFGGGFHFHHHGHHHHGHHGGEGFFGGHHHHHHHGHHGGGGCCGHHHHEGDFGEGGHGGFHHHGHHHHFCBHHHHCDGECFHFHHHHGGGCD<GGFFGHHHHHHHGHH;FHGGGGGGHHEHHFFHHFFHHGHGGFGGHHHGHGFFGHFHHGGGGGGGFC.GEGHGHGCFDBHGGEHHGFFFFGFFFFFFF?CGHGBHGGFC?BBGHHHGEHGFFGGAA?/0GBFGGAAGFFE0GC/GCFEEEGB02G@2GFFF@D@22FGB1F1FGF1FG1HFHEEGECE/GFADFFHFBFAAAEGGGFHG0E??F11GFB33FAG11B3FFFFAAA>A
@M02197:105:000000000-AN6RF:1:1101:13660:15357 1:N:0:1
TCTAACGAGTGCTCCTCCGCTTATTGATATGCTTAAGTTCAGCGGGTATCCCTACCTGATCCGGGGTCAACCTAGAAAAAATGGGGGGTTTTGGCAAGTAACCACCGGAACCCTATAGCGAGAGAAATTACTACGCTTAGAGCCAGACGGCACCGCCACTGATTTTAAGGGCCGCGAACACGCGAAAACCCCAATACCAAGCCAGGCTTGAGTGGTTATAATGACGCTCGAACAGGCATGCCCCTCGGAATACCAAGGGGCGCAATGTGCGTTCAAAGATTCGATGATTCAC
+
CBCBCFCCCCCFGGGGGGGGGGGHHGHHHGHHGHHHHHHHHHHGGGGGHHHHHHHHHHHHHHHGGGE:HHH<;H<HHHHH;;HHHGG:DGG9HG:HHG<H<HH<GGGGG:GG88G-9G8GGGG-GGGGF:F.FFF7FFFFFFF9F:FFF9FFFGGFFFFFFHGFFHHHGFFFFFFFHGGGGGGGGGGGGHGHHFHFGGHGGGHGGHHFHHHGHHFGEHHGHGGGGGHHGFGFFHHHHHGECGGGGHHHHHFHHGHHGGGGGHCHHGGGGHGGGGGGGGGGFFFFFFFBAAAB
@M02197:105:000000000-AN6RF:1:1101:26827:15132 1:N:0:1
TCTAACGAGTGCTCCTCCGCTTATTGATATGCTTAAGTTCAGCGGGTAGTCTCACCCGATTTGAGGTCAAGGTTTTCGTTTTGTGGGTCCAGCCTCCCGCCAATGTAGATGGCGGTGACCAGAGCACCATCATTGTCCGTGTGGGACAGTTAGGAGCAGGCATCCAAGGGACAGTGCTAGATCCAAAACGTAGAAGCATCTTATCACGTTAAGGATCAGCAAAGCGGACCCCACTAATTCATTTGAGAGGAGCTCACTTTCAAAAGTGAAAGGCAAGCATTGAACCTCCAAGTCCAAAAATCCCATTCCTGACAGGAAAAGGGTTTTTGAGGATTTCACGACACTCAAACGGGTGTGCCCCTCGGAATGCCAAGGGGCGCAAGGTGCGTTCAAAGATTCGATGATTCAC
+
CCCCCFBCCBCFGGGGGGGGGGGHHHHHHHHGGHHHHHHHHHHGGGGGGHHHHHHHHGGGGGHHGHHHHHHHFHHGHGHHGGHHHGGGHHHHHGHHHGGGGGFHHHHHHHHHHGGGGGHHHHHHGHHHHHHHHHHHHHGHGHHGGHHGGHHHHHHHHHHHGHHHHHHHGGHGGGHHHHHHHHHHGGGGGGGGGGGGGGGGGGGGGGGGGGGGGGGHGHFGGGGGGHGFFGGFFHHHHHFFHGFFFHHHHGHHGGHHFHHGHGHGHHHHHHHFGFHG@>FFBHHFDGHFHHGGC?GHHGFHHHHHHFFHGHHHHHHHHHHHFCGGHGHHHHHHHHGHCGGHHHGGHGHHEEEGGFGGCGCCGGHGHHHGFHFFAGGGGGHFHGGGCGHGGGGGGGGFGFFFFFFF@BAAA
@M02197:105:000000000-AN6RF:1:1101:6539:15133 1:N:0:1
TCTAACGAGTGCTCCTCCGCTTATTGATATGCTTAAGTTCAGCGGGTAGTCCTACCTGATTTGAGATCGAACGTTCAAAAAGCTGTCTTCACCAAGGAAAGACATTTATAAGCTCCAGCAACCCTCCGTCACCGAAGGTTACCCGGCAGGCAACCACAAGCGTAAATAGTTATCACACCCGTGACGCCACCAAACACTGGCAGGCTAATTCATTTGAGAGGAGCTGGCTGTGCGCCAGCAAGCCCCCAAGTCCAAGCTCTTCATGGCGAACCACAAGAGTTGAGGTGTTCATGATACTCAAACAGGCATGCCCCTCGGAATAGCCAAGGGGCGCAAGGTGCGTTCAAAGATTCGATGACTCAC
+
BCCCCFCCAABFGGGGGGGGGGGHHHGHHHHHHHHHHHHHGHHGGGGGGHHHHHHHHHHHGHHHGHHHGGHHGHHHHGHHEGHHHHHHHHHHHGHHGHHHHHHHHHHHHHHHHHHHGHHHHHHGHHGGHHGGHGGGGGHEHHHHGGGGGGGHHHHGGHHHHGGGGHHHHHHHHHHHHHGGGGGGGGGGGGGGGGGGHHHGHFHGGGGHGGHGHGHHHHHFHHFFFHHHFGGGGGHGHHGHGGCFFFHEHHEGHHHHHHHGHHGGGGGFGGGHGHHHHHHHHHHGGGHFEHHHFGFGEBHHGGHHG3FHGECEFE1GHHHFFFHHHFHGGGEECGHFGGGGHGGGGGGGEGFFBFFD5FBABAB
@M02197:105:000000000-AN6RF:1:1101:8297:15570 1:N:0:1
TCTAACGAGTGCTCCTCCGCTTATTGATATGCTTAAGTTCAGCGGGTAGTCCTACCTGATTTGAGGTCAAACGTCAATAAGGAAGACGCTAATAAAAGCGTCGACGCGTTAGAGGCACGGGACCTTCATTCATGCACTTCAGCTAACGGCGATCATTATCACGCCGAAGGCCTTGTCATGCAAAGTCGAAAGTCGACCGCAAGCCGATGCATTTCAGGAGAGCCCGAGTCCTGGACGAATCCAAGTCTCCGGCAGCCCCCACCATCCAAACGCCCTCTCGAAGCAAATCGAGAGGGGTTGAGAATTTACTGACACTCAAACAGGCATGCTCCTCGGAACACCGAGGAGCGCGAGGTGCGTTCAAAGATTCGATGACTCAC
+
BCDDCFABCCCFGGGGGGGGGGGHHHHHHHHHHHHHHHHHHHHGGGGGGHHHHHHHHHHHHHHHGHHHHHHHGGHGGHHHHHHHHHHGGGGGHHHHHHHGGGGGGGGGGGGGHHHGGHGGGGGGHHHHHHHHHHHHHHHHHHHHHHHGG9GGGGGHHHHHHHGHGGGGAGGGGGGGGG9GHGGGGGGGGGGFFFFFFGGGGGGGGGFFGGGFFFFGGGGGGGGFGFGHHHHGGGHGHHFHHFHGGGGGGGHGGGGCGGGHGGHHHGGGGGGGGGGHHHGHHHHHGHHHGHHGGGGHHHHHGHHHGHFGHHHHHHGHHHHHHHGFGHHGGGGGGGHHGGGGGGHHDGFGGGGHHGGGGHGGGCGGGGGGFFFFFFFCCABB
@M02197:105:000000000-AN6RF:1:1101:17015:15700 1:N:0:1
TCTAACGAGTGCTCCTCCGCTTATTGATATGCTTAAGTTCAGCGGGTAGTCCTACCTGATTTGAGATCGAACGTTCAAAAAGCTGTCTTCACCAAGGAAAGACATTTATAAGCTCCAGCAAACCTCCGTCACCGAAGGTTACCCGGCAGGCAACCACAAGCGTAAATAGTTATCACACCCGTGACGCCACCAAACACTGGCAGGCTAATTCATTTGAGAGGAGCTGGCTGTGCGCCAGCAAGCCCCCAAGTCCAAGCTCTTCATGGCGAACCACAAGAGTTGAGGTGTTCATGATACTCAAACAGGCATGCCCCTCGGAATAGCCAAGGGGCGCAAGGTGCGTTCAAAGATTCGATGATTCAC
+
CCCCCFBBCCCFGGGGGGGGGGGHHHHHHHHHGHHGHHHHHHGGGGGGFHHHHHHHHHHHHHHHGHHHHGHHGHHHHHHHHGHHHHHHHHHHHHHHGEHGHHHHHHHHHHGHHHGHHHHGHHHG3GGFHHGGHFGGGGFHHHGHGGGGGGGHHHHGGHHHHGFGGFHHHHHHFHGHHHGGGGGGGHGGGGGGGGGFGGGGGGHHHHGGGGGGGGFHHHHHHFGHHGHHGGFGFGFFHHGG@B/</GBEFE3GHHHHHHHFGHGGGFEHGGDGHHEHHHHFHGCGHHHHGEBFGBFHGFFHHHHFHHFFGGCGGGGHHHFHFGGHHGHGGGGGHHHHGGGGHGFGGDFGGGGFBFFFFF3AA>A
@M02197:105:000000000-AN6RF:1:1101:25324:15689 1:N:0:1
TCTAACGAGTGCTCCTCCGCTTATTGATATGCTTAAGTTCAGCGGGTAGTCCTACCTGATTTGAGATCGAACGTTCAAAAAGCTGTCTTCACCAAGGAAAGACATTTATAAGCTCCAGCAAACCTCCGTCACCGAAGGTTACCCGGCAGGCAACCACAAGCGTAAATAGTTATCACACCCGTGACGCCACCAAACACTGGCAGGCTAATTCATTTGAGAGGAGCTGGCTGTGCGCCAGCAAGCCCCCAAGTCCAAGCTCTTCATGGCGAACCACAAGAGTTGAGGTGTTCATGATACTCAAACAGGCATGCCCCTCGGAATAGCCAAGGGGCGCAAGGTGCGTTCAAAGATTCGATGATTCAC
+
CDDCCFCCCBCFGGGGGGGGGGGHHHHHGHHHHHFHHHHHHHHGGGGGGHHHHHHHHHHHHHHHGHHHHFHHGHHHHHHFHGHHHHHHHHHGHHHHGHHHHHHHHHHHHHHHHHHHHHHHHHHGHHHGHHGGHGGGGGHHHHHHGGGGGGGHHGHGGHHHHGGGGHHHHHHHHGHHHHGGGGGGGGGGGGHHGHHGGHHHGGHHHGHGGGGGHGGHHHHGFFDFFHHHFFFGFGHFHHGHGCDCHHHHGHFGHHHHHHHHFHGGGGFHFGEEHHHHHFHHHHHGHHHHHFHGHHHHGHHHHHHHHHHHGGGEEA?GHHHHHHHFHHHGGGGGHGHHGGGGHGGGGGGGEGGFFFFFFFBBBBB
@M02197:105:000000000-AN6RF:1:1101:13995:15810 1:N:0:1
TCTAACGAGTGCTCCTCCGCTTATTGATATGCTTAAGTTCAGCGGGTAGTCCTACCTGATTTGAGATCGAACGTTCAAAAAGCTGTCTTCACCAAGGAAAGACATTTATAAGCTCCAGCAAACCTCCGTCACCGAAGGTTACCCGGCAGGCAACCACAAGCGTAAATAGTTATCACACCCGTGACGCCACCAAACACTGGCAGGCTAATTCATTTGAGAGGAGCTGGCTGTGCGCCAGCAAGCCCCCAAGTCCAAGCTCTTCATGGCGAACCACAAGAGTTGAGGTGTTCATGATACTCAAACAGGCATGCCCCTCGGAATAGCCAAGGGGCGCAAGGTGCGTTCAAAGATTCGATGATTCAC
+
BBCCCFBCBCAFGGGGGGGGGGGHHHHHHHHHHHGGHHHHHHHGGGGFGHHHHHHHHHHHHHHHGHHHGGHHGHHHHHHHHGHHHHHHHHHHHHHHGHHHHHHHHHHHHHHHHHHHHHHHHHHGHHHGEGFGHGGGGGHHHHHHGGGGGGGHHHHGGHHFHGGGGHHHHGHHHFGHHHGGGGGGGHGGGGGHGGFGHHHHHGGHHHGGGHGHHGHHHHHHHHGHHHHHFGGGGGFHGHGHGGGGHGHHHHHGGHHHHFHFGHGGGGGHGHGHHHHHGHHHHHHGHHHHHHHHHGHHGHHHHHHGFHGHGGGGGGDFHGHHHHHHHHGGGGGGHHHHGGGGHGGGGGGGGFGFFBFFFFBBAAB
@M02197:105:000000000-AN6RF:1:1101:18295:15942 1:N:0:1
TCTAACGAGTGCTCCTCCGCTTATTGATATGCTTAAGTTCAGCGGGTAGTCCTACCTGATTTGAGATCGAACGTTCAAAAAGCTGTCTTCACCGAGGAAAGACGTTTATAAGCTCCAGCGAACCTCCGTCACCGAAGGTTACCTGGCAGGCAACCACAAGCGTAAATAGTTATCACACCCGTGACGCCACCAAACACTGGCAGGCTAATTCATTTGAGAGGAGCCGGCTGTGCACCAGCAAGCCCCCAAGTCCAAGCTCTTCATGGCGAACCACAAGAGTTGAGGTGTTCATGATACTCAAACAGGCATGCCCCTCGGAATAGCCAAGGGGCGCAAGGTGCGTTCAAAGATTCGATGACTCAC
+
DDCDDFCABCCFGGGGGGGGGGGHHHHHHHHHHHHGHFHHHHHGGGFGGHHHHHHGHHHHHHHFGHHHHGHGGHHHHHHHHGHHHGHHHHHHHGGGGGGGHGHGGGHHHHHGHHGHHHHGGGGGHHHGHHEGHGGGGGHHHHHHHHHHGGGHHGFFGHAGCGGGGGHHFFGHHHHHHGGGGGGGGGGEGGGGEGHGGGGGGFGGFFGFFGFFFFFFFGHGGFGGGHHGGHGHHHFFGA?F?D?CE2GFF3GEFFFGHGHFHHGEGECG12>B3FHHFGG33AFGHGDHGDGBGF5FEGBFFFFFGBAGA000CEACHFFGHHGFGF2EGGGEFHHHGFGGHFGFGGCGFGGFFBDFDFBBAAB
@M02197:105:000000000-AN6RF:1:1101:26718:15826 1:N:0:1
TCTAACGAGTGCTCCTCCGCTTATTGATATGCTTAAGTCCAGCGGGTAGTCCTACCTGATTTGAGATCGAACGTTCAAAAAGCTGTCTTCACCAAGGAAAGACATTTATAAGCTCCAGCAAACCTCCGTCACCGAAGGTTACCCGGCAGGCAACCACAAGCGTAAATAGTTATCACACCCGTGACGCCACCAAACACTGGCAGGCTAATTCATTTGAGAGGAGCTGGCTGTGCGCCAGCAAGCCCCCAAGTCCAAGCTCTTCATGGCGAACCACAAGAGTTGAGGTGTTCATGATACTCAAACAGGCATGCCCCTCGGAATAGCCAAGGGGCGCAAGGTGCGTTCAAAGATTCGATGATTCAC
+
CCCCCFCCBBCFGGGGGGGGGGGHHHHHHHHGHHHHHHHHHHHGGGGGGHHHHHHHHHHHHHHHGHHHHGHHGHHHHHGHHGHHHHHHHHHHHHHHGHHHHHHHHHHHHHHHHHHHHHHHHGHGHGHGHHGGHGGGGGGFHHHHGGGGGGGHHHHGGHHGHGGGGHHHHHHHHHHHHHGGGGGGGHGGGGGGGHHHHHGHHHHHGHHHHHHHFGHHHHGHHHFFFHHHFFGFFFHHHHGHGDFGHHGHHHGGHHHHHHFHHHGGGGGHGHGHFEHHHHHHHHHGHHGF4HGGHHGGGFHHHHHHHHHHEEGGGGGHHHGHGHGHGHGGGGGGHGGHGGGGHGFGGGGGGGGFFFFFFFBBBBB
@M02197:105:000000000-AN6RF:1:1101:27956:16103 1:N:0:1
TCTAACGAGTGCTCCTCCGCTTATTGATATGCTTAAGTTCAGCGGGTAGTCCTGCCTGATTTGAGATCGAACGTTCAAAAAGCTGTCTTCACCAAGGAAAGACATTTATAAGCTCCAGCAAACCTCCGTCACCGAAGGCTACCCGGCAGGCAACCACAAGCGTAAATAGTTATCACACCCGTGACGCCACCAAACACTGGCAGGCTAATTCATTTGAGAGGAGCTGGCTGTGCGCCAGCAAGCCCCCAAGTCCAAGCTCTTCATGGCGAACCACAAGAGTTGAGGTGTTCATGATACTCAAACAGGCATGCCCCTCGGAATAGCCAAGGGGCGCAAGGTGCGTTCAAAGATTCGATGA
+
DDDDDFDDDCCFGGGGGGGGGGGHHHHHHHHHHHHHHHHHHHHGGGGGGHHHHHHHHHFHHHHHGHHHHGHHGHHHHHHGHGHHHHHHHHHHHHHHGHHHHHHHHHHHHHHHHHHHHHHHHHHGHHHGHHGGHGGGGGHGHHHHGGGGGGGHHHHGGHHHHGGGGHHHHHHHHHHHHHGGGGGGGGGGHGHHHHHHHHHHHGHHHHHGHHHHHHHHHHHHHHGHHHGHGGGGGGHHHHGHGGGGHFHHHHHGHHGHHHHHGHGGGGGHFG?HGHHHHHHHHHHGHHHHFHGHHHHHGHHFHHHHHHHHEGGGGFGGHHHHHHHHHHHGGGGGHHFHGGGGGGGGGGFFAFFFFBBBBB
@M02197:105:000000000-AN6RF:1:1101:28795:16189 1:N:0:1
TCTAACGAGTGCTCCTCCGCTTATTGATATGCTTAAGTTCAGCGGGTAGTCCTACCTGATTTGAGATCGAACGTTCAAAAAGCTGTCTTCACCAAGGAAAGACATTTATAAGCTCCAGCAAACCTCCGTCACCGAAGGTTACCCGGCAGGCAACCACAAGCGTAAATAGTTATCACACCCGTGACGCCACCAAACACTGGCAGGCTAATTCATTTGAGAGGAGCTGGCTGTGCGCCAGCAAGCCCCCAAGTCCAAGCTCTTCATGGCGAACCACAAGAGTTGAGGTGTTCATGATACTCAAACAGGCATGCCCCTCGGAATAGCCAAGGGGCGCAAGGTGCGTTCAAAGATTCGATGATTCAC
+
CCCCCFCCBBCFGGGGGGGGFGGHHHHGHHHGHHHHHHHHHHGGGGGGGHHHHHHHHHHHHHHHGHHHHEHHGGFGGHHHHGHGHHFHHHHHHHEGGHHEGGHHHHHHHHGHHGHGHHHHHHHGHHGEGADDHGGGGGCGHHFHGGGGGGGHGHHGGHHHHGFGGFHHHGGHHHHHFGGCGDEEGHGGGGGGGGGGG:GGGHHHGGHFGGHHFHHHHHHGHHGHHHFHGFGGGFFFGCCCCD<//BFHGFGFHBFFHHHGEGGFE/EFCEGHHHHHHFGBHHG?FGDDHHBHHHHGEGBHHFHHFFHHGGCFCE1FHHHHFCHCFGGAGGGGHHHGAEEEHFGGFGGG2GGFFFFFFFAAAAA
@M02197:105:000000000-AN6RF:1:1101:2590:16635 1:N:0:1
TCTAACGAGTGCTCCTCCGCTTATTGATATGCTTAAGTTCAGCGGGTAGTCTCACCCGATTTGAGGTCAAGGTTTTCGTTTTGTGGGTCCAGCCTCCCGGCAATGTAGATGGCGGTGACCAGAGCACCATCATTGTCCGTGTGGGACAGTTAGGAGCAGGCATCCAAGGGACAGTGCTAGATCCAAAACGTAGAAGCATCTTATCACGTTAAGGATCAGCAAAGCGGACCCCACTAATTCATTTGAGAGGAGCTCACTTTCAAAAGTGAAAGGCAAGCATTGAACCTCCAAGTCCAAAAATCCCATTCCTGACAGGAAAAGGGTTTTTGAGGATTTCACGACACTCAAACGGGTGTGCCCCTCGGAATGCCAAGGGGCGCAAGGTGCTTTCAAAGATTCGATGATTCAC
+
AABBBFBBBAAFFEGGGBEEGGCGFHHHHCFHHFHHHFHEFHFGGGGGGG5FFGHHHEFGDGHFGHF2FBGFFGHGGEFGGFHHGGGGBGFHHFHGHGFGGGGHHGHHHHHGFCC>CEHFFHEFHHHHHFBGFFHHDFCCFFFEGEGFGFHHFFHHFHHHDEHFCFHHGGFGGGHHFCGGHBH0EFFFFFFGBFFGGGGGGGGGGFBFFFHGGGG:FFFGFFFFFFAFAG:HGHFHHHGHHGDD0HHHCBHFFF1?1GF/FHFFHGF1HGHHGHHHBHFDFFHCFHFHGB1B1CEB1HFF0GGCFF1HFFGHHFGFGF0F//EGHEFFBEGBHGECB/FFHHGFFFGAE/A/0GEA//EEE/AA2HGBEFFGGA0E00HHCGFAAB11GGFGGF1FCCB3B13FAAAAA
@M02197:105:000000000-AN6RF:1:1101:7017:16770 1:N:0:1
TCTAACGAGTGCTCCTCCGCTTATTGATATGCTTAAGTTCAGCGGGTATCCCTACCTGATCCGAGGTCAACCTGTAAAAATTGGGGGTTCTGGCGAGCCACCGGGGGAACTCTATAGCGGGAGTATGTACTACGCTTAGAGCCCACCGGCGCCGCCACTAATTTTGAGGGCCGCGGAGGCCGCGTGCCCCAATACCACGCTAGGCGTGAGTGGTTAAATGACGCTCGAACAGGCATGCCCTGCGGAATACCACAGGGCGCAATGTGCGTTCAAAGATTCGATGATTCAC
+
BBCCCFCCCCCFGGGGGGGGGGGHHHHHHHHHHHHHHHHHHHHGGGGGHHHHH<HH:HHHHHHGGGGHHHHHHHHHHHHHHHHHGGGGGHHHHHCGEGGHHHGGGGGGGGGHHHHHHHGGGGGGGHHHHHHHHGGGGGHHHHHGHGGGGGGGGGHHGHHHHFHHHHHGGGGGGGHHGGGGGGGGGGGHHHHHHGGGFGHHGHGHHHHGGGHHHHHHHHFGHGGHHGHHHHHHHHHGGGGGGGHHHHHHGHHHHGGGGGHHHHGGGGHGGGGGGGGGGFFFFFFFDCCCC
@M02197:105:000000000-AN6RF:1:1101:6828:16998 1:N:0:1
TCTAACGAGTGCTCCTCCGCTTATTGATATGCTTAAGTTCAGCGGGTAGTCCTACCTGATTTGAGGTCAAAATGTCAATAAGCGG
+
HGHGHGHHHHHGGGGGGGHHHHHHHHHHHHHHHHHHHHHHHHHHHGHHHHHHHHHHHHHHHHHHGHHHHHHHGHHHHHHHHHGGG
@M02197:105:000000000-AN6RF:1:1101:13509:16979 1:N:0:1
TCTAACGAGTGCTCCTCCGCTTATTGATATGCTTAAGTTCAGCGGGTAGTCCTACCTGATTTGAGGTCAAACGTCAATAAGGAAGACGCTAATAAAAGCGTCGACGCGTTAGAGGCACGGGACCTTCATTCATGCACTTCAGCTGACGGCGATCATTATCACGCCGAAGGCCTTGTCATGCAAAGTCGAAAGTCGACCGCAAGCCGATGCATTTCAGGAGAGCCCGAGTCCTGGACGAATCCAAGTCTCCGGCAGCCCCCACCATCCAAACGCCCTCTCGAAGCAAATCGAGAGGGGTTGAGAATTTACTGACACTCAAACAGGCATGCTCCTCGGAACACCGAGGAGCGCAAGGTGCGTTCAAAGATTCGATGATTCAC
+
BBBBBFAABBBFGGGGGGGGGGGHHHHHHHHHHHGFCHHHHHHGGGGGGHHHHHHHHGHHHHHHGHHHHHHHGHHGGHHHHHGHHHHGGGGGHHHHHHHGGGGGGGGGDGGGHHHGGHGGGGGGHHHHHHGHHHHHHHHHHHHHGHHGGGGGGGGHHHHHHHGGGGGGGGGGGGGGGGGGGGFFGFGGGGFFFFBFFFFFFFFFFFFFFFGGGGGFGGHEFFFFFFFHGFFGGFHGGHHHHHG1GGCGCCHFE?@/GGFHFFHHEGGGGEGECGGHHHCHFEHHEHGEGHGGGGGHHHHHHHHFHEGHGHGDGFCBHFHGGHGGHHEFDEAGGGFHEDGGGGHHGEEGEHFHHGGGGHGGGGGGGGFGFFFFFFFABAAA
@M02197:105:000000000-AN6RF:1:1101:10350:16968 1:N:0:1
TCTAACGAGTGCTCCTCCGCTTATTGATATGCTTAAGTTCAGCGGGTAGTCCTACCTGATTTGAGATCGAACGTTCAAAAAGCTGTCTTCACCAAGGAAAGACATTTATAAGCTCCAGCAAACCTCCGTCACCGAAGGTTACCCGGCAGGCAACCACAAGCGTAAATAGTTATCACACCCGTGACGCCACCAAACACTGGCAGGCTAATTCATTTGAGAGGAGCTGGCTGTGCGCCAGCAAGCCCCCAAGTCCAAGCTCTTCATGGCGAACCACAAGAGTTGAGGTGTTCATGATACTCAAACAGGCATGCCCCTCGGAATAGCCAAGGGGCGCAAGGTGCGTTCAAAGATTCGATG
+
CCCCCFC@BCCFGGGGGGGGGGGHHHHHHHHHHHHHHHHHGHHGGFGGGHHHHHHHHHHHHHHHGHHHHGHGGGHHHHHHHGHHHHHHHHHHHHHHGHHHHHFHHHHHHHHHHHHHHHGHHGHGHGHGHHGGHGGGGGHHHHHHGGGGGGGHHHHGGHHGHGGGGHHHHHHHHHGHHHGGGDGGGHGEHGHGGGGGGGHHHHGGGHHGHHHHHHHHHHHHHHGHHHHHGGGGGGHGHHGHGGGGGGFGHHHGHHHHHEHHGFGGGGGFGHGHHHHHGHHHFGCGHHHHHHHHFGGHGGHGHGHHHFFHGGCCGFGHHGHHHHHHHHHEFCGGGHGGGGGGGGGGGFFFCFFFCCCCC
@M02197:105:000000000-AN6RF:1:1101:2216:17064 1:N:0:1
TCTAACGAGTGCTCCTCCGCTTATTGATATGCTTAAGTTCAGCGGGTAGTCCTACCTGATTTGAGGTCGAATTTGTCAGACGCAGGTCACCCTAGCGTGATCAAAGATTTCCCCTTTTCGGCTTTCTCAGGCGACGTAGACAATTATCACATCGACGATACTTTGCCAAGGATTGGAAAGCTCATGCATTCGAGAGGAGCCAACAAGCAAGACGGGGCACAAAAGCCCATTCATGCGCCAGCATACCTCCAAGTCCAACTTCACCTGCAGGCCACAAAGCCTGGGGCAGTTGAGAATTTCATGACACTCAAACAGGCATGCTCCTCGGAATACCAAGGAGCGCAAGGTGCGTTCAAAGATTCGATGATTCAC
+
AAABBBABBABFGGGGGGAGCFGGHHHHHHGHHGHGHHFGCHHGCFGGFHHHFFHHFHHHHHGHFHGHEGGGHHHHHHHHHGGGCGHHHHHHHHHHGGGGHHHHHHFHGFHHHHFHHHHFGGGGHHHHHHHHGGGGAGHGHHGHHHHHHHHHH?HGGFEGGHHHHHHHHHGHFHHGGHHHHHHHHFHGGGGHGHGGGHGGGGGHHHFFGFFGGGHGGFFHGFFFGHHFGFGGGFGGGHHHHFBHGGGFFBHGHFGBHHHGDEBFHHFFDCEECEHHFGFFFGGHHFEHHGDHFGGHFHHHFFBFGFFBHHHFHHFHHGHHFE?GFFBHFFHFCHHHGFEGGGHHH?EEEE4FFGG5FCGGFFFFFBF3AAAA
@M02197:105:000000000-AN6RF:1:1101:20032:17243 1:N:0:1
TCTAACGAGTGCTCCTCCGCTTATTGATATGCTTAAGTTCAGCGGGTATCCCTACCTGATCCGAGGTCAACCTGTAAAAATTGGGGGTTCTGGCGAGCCACCGGGGGAACTCTATAGCGGGAGTATGTACTACGCTTAGAGCCCACCGGCGCCGCCACTAATTTTGAGGGCCGCGGAGACCGCGTGCCCCAATACCACGCTAGGCGTGAGTGGTTAAATGACGCTCGAACAGGCATGCCCTTCGGAATACCACAGGGCGCAATGTGCGTTCAAAGATTCGATGATTCAC
+
CCCCCFCC@AAFGGGGGGGGCGGHHHFFFHFHHHHHGGHHHHHGGGGGHGHHH<<9<G<HH0H;GC8:HHHGHHH:HHH;HHHHGGGG-<<HHHG;9EGGH<CCCGG@79HG<<H<H9DGG;GG::GHH<HHHGF9E8HH<GHG9;GGGG;GGGFFFFFFFFFFFFFFFFFFFFFFFFFFFFFFFFF:BFFFFBFFFFBFFFFFFFDFDFFFGFFFFFFFGFFFGFFFFFFFEEF//A/A//0GBHFF0F11000B00D13HEEACEBFAA33B1A1113313@1A>11
@M02197:105:000000000-AN6RF:1:1101:26697:17155 1:N:0:1
TCTAACGAGTGCTCCTCCGCTTATTGATATGCTTAAGTTCAGCGGGTAGTCCTACCTGATTTGAGATCGAACGTTCAAAAAGCTGTCTTCACCAAGGAAAGACATTTATAAGCTCCAGCAAACCTCCGTCACCGAAGGTTACCCGGCAGGCAACCACAAGCGTAAATAGTTATCACACCCGTGACGCCACCAAACACTGGCAGGCTAATTCATTTGAGAGGAGCTGGCTGTGCGCCAGCAAGCCCCCAAGTCCAAGCTCTTCATGGCGAACCACAAGAGTTGAGGTGTTCATGATACTCAAACAGGCATGCCCCTCGGAATAGCCAAGGGGCGCAAGGTGCGTTCAAAGATTCGATGATTCAC
+
ABBBAFBBBABFGGGGGGGGGGGFGHHHHHGHHFHHHHHHHHHGGGGGGHHHHHHHHHHHGHHHGHHHGGHHGHHHHHHHHGHHHHHHHHHHHHHHGHHHHHHHHHHHHHHHFHHHHHHHHHHGHHHGHHGGHGGGGGHHHHHHGGGGGFGHHHHGGGHGHGGGGHHHGHHHHHGHHHGGGGGGGHGGGGGGGGGGHGGHHHHGDFHHHGGHGHHHGFGFFHGGGHGHGGGGGGFHHHGHDCCFEFF3FGHFHHHFFFHHGHGGGGGHGFGGFHHHHHHHHHHGHFGF4FHHHHHHFHFHHFEHEHHFCGCGGGGGHHHHFHHHFGFGGGGGGHGHGGEECGGFFGGFGGGFFFFFFFAA>>A
@M02197:105:000000000-AN6RF:1:1101:28700:17391 1:N:0:1
TCTAACGAGTGCTCCTCCGCTTATTGATATGCTTAAGTTCAGCGGGTAGTCCTACCTGATTTGAGGTCGAATTTGTCAGACGCAGGTCACCCCAGCGTGATCAAAGATTTCCCCTTTTCGGCTTTCTCAGGCGACGTAGACAATTATCACATCGACGATACTTTGCCAAGGATTGGAAAGCTCATGCATTCAAGAGGAGCCAACAAGCGAGACGGAGCACAAAAGCCCATTCATGCGCCAGCATACCTCCAAGTCCAACTTCACCACAGGCCACAAAGCCTTGGGCAGTTGAGAATTTCATGACACTCAAACAGGCATGCTCCTCGGAATACCAAGGAGCGCAAGGTGCGTTCAAAGATTCGATGATTCAC
+
BBBBBFBBBAAFGGFGGGGGGGGGHHHHHHF5GHHHHHHHHGFGGGGGGHHHHHGFHHHHHHHHGHHGGCGGHHHHFHGGHGGGGGFHHGFHGGGGGEGGHFHHGHHHHHHHHHHHHGHGGGGGHHGHHGFFGGGGCHHGGHHGFHHHHHHHHGHGGGGGGHHGHGHHHHHGHHHHHHHGEGHHGGGHGGFHGGGGGFHHHHGGHGGFGHFHGHFFHHHFFFGFGHHHGBFGFEFF/FHHGHHGEGHHHHHHHFHHGEGDDFCHHHGHHEGHHHHHHFCEGHHHGFGCEHHGHHHHHGHGHGHFGGHHFGF35BGHHGH?EGGEGHFHHHHHHHGFGFGGHGHHGGECHGGFGGGFGGGFFFFFFFBBBBB
@M02197:105:000000000-AN6RF:1:1101:3957:17558 1:N:0:1
TCTAACGAGTGCTCCTCCGCTTATTGATATGCTTAAGTTCAGCGGGTAGTCCTACCTGATTTGAGGTCAAATTTGATGATGATTTGTCCAAAGACCATTATGAGCGGACTCTGAGGATTCCGACGACAGCGCAACATGATTATCACACTGACTCCGGAAGCCCAAAGATTGAATTCCGCTGATGCATTTGAGAGGAGCCGACGTGGACGCCGGCACGCTCCAAGTCCAATCTCCAAGAGGTCGTGAAACCCTTTGGAGTTGAGAATTTAATGACACTCAAACAGGCATGCTCCTCGGAATACCAAGGAGCGCAAGGTGCGTTCAAAGATTCGATGATTCAC
+
ABBBBFABBBBFGGGGGGGGGGGHHHHHHHHHHHHHHHHHHHHGGGGGGHHHHHHHHHHHHHEHGHHHHHHHHHHHGHHHHHHHHHHHHHHHHHHHHHHHHHGGHGGGGGHHHHGGHHHHHHGGGGGGGHGGGGGHHHBGFHFHHHHHHHHHGHHGGGGGHHHHHHHHHHHHHHHHHHGGGGHHHHHHHHGHGFCFGGGGFGHGGGGGGGGFGGFGHHGHHHGGFHFHFFGFHFHHFEEEDHGHHGHGFF?3HHHHHFGHHFFHHFGGHHHHHGGGGHHHFHHHGHHHEGCGGGHGHHHHHHHHFGGECCHGHG?GGGHGGGGGGGEGFFFF5FFD3AA>A
@M02197:105:000000000-AN6RF:1:1101:18996:17429 1:N:0:1
TCTAACGAGTGCTCCTCCGCTTATTGATATGCTTAAGTTCAGCGGGCAGTCCTACCTGATTTGAGATCGAACGTTCAAAAAGCTGTCTTCACCGAGGAAAGACGTTTATAAGCTCCAGCGAACCTCCGTCACCGAAGGTTACCTGGCAGGCAACCACAAGCGTAAATAGTTATCACACCCGTGACGCCACCAAACACTGGCAGGCTAATTCATTTGAGAGGAGCCGGCTGTGCACCAGCAAGCCCCCAAGTCCAAGCTCTTCATGGCGAACCACAAGAGTTGAGGTGGTCATGATACTCTAACAGGCATGCCCCTCGGAATAGCCAAGGGGCGCAAGGTGCGTTCAAAGATTCGATGATTCAC
+
BBBBBF@BBBBFGGGGGGGGGCGHHHFHHHGHHHHHHHHGFHHGGGGGGGHHHHHHHHHHHHHHGHHGHGHGGECFFHHHHGHGHHHHHHHHHGCGGGGHHHHGFFHHHHHEGHHHHEHGGGGGGHHGHH/GHG9GGGHHHHHHHGGHGGGHHHHGGHEGFGFFGHHHGHGHHHGF<HGGGGGEGCGGGGGGGGGGGHGFFGFCFGFFFGFFFGFGFFGFFFDFFFADGFGFFFFB1EGECB<//B<11B1AB1FEFD<>1HFGEGGGFGEB11FHG@0FBB0F?B@1FB@22GFDFHFGBB1HBFHFCECCGE?FFGFFBGFF0HGGEEGEF1GHGECE1BFGGFFGEGCFFFD1@31A1>A
@M02197:105:000000000-AN6RF:1:1101:20923:17522 1:N:0:1
TCTAACGAGTGCTCCTCCGCTTATTGATATGCTTAAGTTCAGCGGGTAGTCCTACCTGATTTGAGATCGAACGTTCAAAAAGCTGTCTTCACCGAGGAAAGACGTTTATAAGCTCCAGCGAACCTCCGTCACCGAAGGTTACCTGGCAGGCAACCACAAGCGTAAATAGTTATCACACCCGTGACGCCACCAAACACTGGCAGGCTAATTCATTTGAGAGGAGCCGGCTGTGCACCAGCAAGCCCCCAAGTCCAAGCTCTTCATGGCGAACCACAAGAGTTGAGGTGTTCATGATACTCAAACAGGCATGCCCCTCGGAATAGCCAAGGGGCGCAAGGTGCGTTCAAAGATTCGATGATTCAC
+
CCCCCFBBCBAFGGGCGGGGGGGHHHHHGHGHHHHHHHHHHHHGGGEFGHHHHHHHHHHHHHHHGHHHHGHHGHHHHHHHHGHHHHHHHHGHHGGGGGHHHHHGGGHHHHHHHHHHHHHGGGGGHHHGHHGGHGGGGGHGHHHHHHHHGGGHHHHGGHHHHGGGGHHHHHHHHHHHHGGGGGGGGHGGGGHHHHGGHGHGHHHHHHGHGHHHHFHHGHHGGGGGGHHHHHGHGFFHHGGHGCCGHHHHHGHGHHHHHHGHGHGGGGGHFGGHHHHHHHHHHHHGHHHHHHHHHHHHFHGHHHHHHGGHGECECGGHGHHFGHHHHGHGGGGGHGHGGGGGHGGGGGGGGGGFFFFFFFAAAAA
@M02197:105:000000000-AN6RF:1:1101:28892:18055 1:N:0:1
TCTAACGAGTGCTCCTCCGCTTATTGATATGCTTAAGTTCAGCGGGTATTCCTACCTGATCCGAGGTCCACTCTAAAAAAAGTTGGGCGTTTTACGGCAGTGGCCGCGTCGCGCTCCCGCTGCGAGGTTGTGCTACTACGCAGAGGAGGCCGCGACGGGGCCGCCAATTCATTTCGGGGGCGGCGGACGCGCCGGGGGTGTTCCCCCGGGCGAGGTCGCCGGTCCCCAACCCCAGGCCCCTGGGGCTTGAGTGTGGAAAGGACTCTCGAACAGACATGCCCGCCGGAATACTGGCGGGCGCAATATGCGTTCAAAGGTTCGATGATTCAC
+
AAAAAFAAAAA1F1GGGFFGEEEGHFGHHHHFHGHHGGHHHFFGGGEEHHHHHHHFH1GHFGHCEGGHGFHFHFHHHHEGGGGGHHGHEGGEGH<GGGGG;HGF<GGCG;GGG7GGGGGGGCGGGGGAFHACGHFGHF9GCC@GG9FGFGG@GG44@?@?@@@;2@@BFFFFF:FF3F?@@@@;@@@-@9@;=?A@?2;>@6BBF;;@-@3E@;@.-;@59<@A@FA8FA#CB8FF//////</B11<00?11211B2211B//B//2FB12B100///>///FGD2GBBA/E/0EE0E33FFA0AAA1BEF1BB11111B3@33AAA1A
@M02197:105:000000000-AN6RF:1:1101:16937:18124 1:N:0:1
TCTAACGAGTGCTCCTCCGCTTATTGATATGCTTAAGTTCAGCGGGTAGTCCTACCTGATTTGAGATCGAACGTTCAAAAAGCTGTCTTCACCGAGGAAAGACGTTTATAAGCTCCAGCGAACCTCCGTCACCGAAGGTTACCCGGCAGGCAACCACAAGCGTAAATAGTTATCACACCCGTGACGCCACCAAACACTGGCAGGCTAATTCATTTGAGAGGAGCTGGCTGTGCGCCAGCAAGCCCCCAAGTCCAAGCTCTTCATGGCGAACCACAAGAGTTGAGGTGTTCATGATACTCAAACAGGCATGCCCCTCGGAATAGCCAAGGGGCGCAAGGTGCGTTCAAAGATTCGATGATTCAC
+
CDCCCFCDDBBFGGGGGGGGGGGHHHGHHHHHHHHHHHHHHHHGGGGGGHHHHHHHHHHHHHHHGHGHHGHHGHHHHHHHHGHHHHHHHHHHHGGGGGHHHHHGGGHHHHHHHHHHHHHGGGGGHHHGHHGGHGGGGGHHHHHHGGGGGGGHHHHGGHHHGGFGGHHHHGGHHHHHHGGGGGDGGHGGGGGHGGHHHHHHHHHFHHFGHFHHFFHHHHHHHGGHHHHHGGGGGGHGHHGHGGCGHHHHHHHGHHGFAFHGHHGGGGGHGHGHFHHHHHGHHHHGHHGGBFHGHHHGFFHHHFFHHGFHEE00CEEFHHGBHGHHHGHGGGGEGDFHGGGDHGGGFGGBGGGFFFFFFFAAAAA
@M02197:105:000000000-AN6RF:1:1101:8212:18303 1:N:0:1
TCTAACGAGTGCTCCTCCGCTTATTGATATGCTTAAGTTCAGCGGGTAGTCCTACCTGATTTGAGGTCAAACGTCAATAAGGAAGACGCTGATAAAAGCGTCGACGCGTTAGAGGCACGGGACCTTCATTCATGCACTTCAGCTAACGGCGATCATTATCACGCCGAAGGCCTTGTCATGCAAAGTCGAAAGTCGACCGCAAGCCGATGCATTTCAGGAGAGCCCGAGTCCTGGACGAATCCAAGTCTCCGGCAGCCCCCACCATCCAAACGCCCTCTCGAAGCAAATCGAGAGGGGTTGAGAATTTACTGACACTCAAACAGGCATGCTCCTCGGAACACCGAGGAGCGCAAGGTGCGTTCAAAGATTCGATGATTCAC
+
CCCCCFCDCCCFGGGGGGGGGGGHHGHHFHHHHHHHHHHHHHHGGGGFGHHHHHHHHHHHHHHHGGHHHHHHGHHGGHHHHHHHHHHGGGGGHHHHHHHGGGGGGGGGGGGGHHGGGHGGGGGGHHHHHGHHHHHHHHHHHHHHH<HGGGGGGGGHHHHH<HGGGGGGDDGGGGGGGGGGGGGGGGGGGGGFFFFFFFFFFFFFFF;FGGFFGGGGGHFHGGGGFHEHHHHFFGHGGHHGBFGFGGGGGGHGGGGCGGFGDGGGBGGGGEGGGGGHFGGHHHHFGFHGGHHGGGGHHHGHHHHHFGHGGGHHFBEBHHHHHFEHEHHGE0GGCGHHGFEGFGGHFEAGFHCHHGGFGHGGGGGGGGGGFFFFFFFBBBAB
@M02197:105:000000000-AN6RF:1:1101:10881:18689 1:N:0:1
TCTAACGAGTGCTCCTCCGCTTATTGATATGCTTAAGTTCAGCGGGTAGTCCTACCTGATTTGAGATCGAACGTTCAAAAAGCTGTCTTCACCAAGGAAAGACATTTATAAGCTCCAGCAAACCTCCGTCACCGAAGGTTATCCGGCAGGCAACCACAAGCGTAAATAGTTATCACACCCGTGACGCCACCAAACACTGGCAGGCTAATTCATTTGAGAGGAGCTGGCTGTGCGCCAGCAAGCCCCCAAGTCCAAGCTCTTCATGGCGAACCACAAGAGTTGAGGTGTTCATGATACTCAAACAGGCATGCCCCTCGGAATAGCCAAGGGGCGCAAGGTGCGTTCAAAGATTCGATGATTCAC
+
BBBBBFBBBBBFGGG4FEAFGGGGHHHHHHHHHHHHHDHFHHGGGGGGEHHHGHGHHHHHHHHHGGHHHGHHGHHFFHHHGGHHHHGGHHHHHGHHGHHHHHEHHHHHHHHHGHHHHHHHHHHGHHHGHHGGHGGGGGBFGHHHGGGGGGGHHHHGGHHGHGGGFHGHHDDGHFFHHHGGGDGGGGGGGGGGGGGGGGGGFGGGGHHGGGGGFGGHHHHHHGFHGFFFFFFGFDFGFHCHC@///1BHHEGGHFG<01<1GHGGGCEFGGEGB1G11FEFGF0ACF11HGGDGHFFGFFG1FHHGFFGGGCEEEEGBHHHFHHFGCAGEA0AFA1CEEAE11BFGGFGGGFFCBFF@FAAAAA
@M02197:105:000000000-AN6RF:1:1101:19307:19010 1:N:0:1
TCTAACGAGTGCTCCTCCGCTTATTGATATGCTTAAGTTCAGCGGGTAGTCCTACCTGATTTGAGATCGAACGTTCAAAAAGCTGTCTTCACCGAGGAAAGACGTTTATAAGCTCCAGCGAACCTCCGTCACCGAAGGTTACCTGGCAGGCAACCACAAGCGTAAATAGTTATCACACCCGTGACGCCACCAAACACTGGCAGGCTAATTCATTTGAGAGGAGCCGGCTGTGCACCAGCAAGCCCCCAAGTCCAAGCTCTTCATGGCGAACCACAAGAGTTGAGGTGTTCATGATACTCCAACAGGCATGCCCCTCGGAATAGCCAAGGGGCGCAAGGTGCGTTCAAAGATTCGATGATTCAC
+
BAB@?FAB@AAFGGGGGGGGGGGHHHGHFHHHHHHHHHHHHHHGGGGGGHHHHHHHHHHHHHHHGHHGHGHH?GHHHHFFHGFHFHHHHHHHHGGGGCHHGFGGGGHFHFFGFFGHHHGGGGG/GFHGHHGGG/<C7F1FHFFGHHGHDCGHFHHGGHHHG8ADDHGFH4GGHFHHGHGGGGGGGGGGGGFGEGGGFFGBGGGGGFFHFFF0F7FGFGFFFFDEFAFFFFFFFFFHHCB/B?CCGFG1F<BCFCF0GD111HFCE?E1AHCGHHGGEGB1GF>/F11FGF@2@1FGBB/1HG1D1GAF/E//?E/B22FB1ABF0GF/0ACGHHHHEEA?FFFD3FGFEFFB13FFFFAA>1A
@M02197:105:000000000-AN6RF:1:1101:26147:19087 1:N:0:1
TCTAACGAGTGCTCCTCCGTTATTGATATGCTTAAGTTCAGCGGGTAGTCCTACCTGATTTGAGATCGAACGTTCAAAAAGCTGTCTTCACCGAGGAAAGACGTTTATAAGCTCCAGCGAACCTCCGTCACCGAAGGTTACCTGGCAGGCAACCACAAGCGTAAATAGTTATCACACCCGTGACGCCACCAAACACTGGCAGGCTAATTCATTTGAGAGGAGCCGGCTGTGCACCAGCAAGCCCCCAAGTCCAAGCTCTTCATGGCGAACCACAAGAGTTGAGGTGTTCATGATACTCAAACAGGCATGCCCCTCGGAATAGCCAAGGGGCGCAAGGTGCGTTCAAAGATTCGATGACTCAC
+
ABBBBF@ABBCFGGGGFGGGGGHHHFHHHHHHGHHHGFHHHHGGGFGGHHHHHHHHGHHHHHHGHHHHGHHGHHHHHHHHGAGFGHHFHHHHGGGGCHHHHHEFGHFHHHHHHHHFHGGGFGGHHHGHHGGHGGGGGGHHHHGHHHHGFGGHHHGGHHHHGGGGGGGHGHHHHHHHHGGFEDGEGGGGGHGHHHGFHHFHHHGGHGHGHHHGHHHHHHFGGGGGHHHHHHHFFHHHFGHGGC?GGHHGHFGHHHGFFHGHHGGGGGHGHGHHHHHGHGHHHFGHGHHHGHGHHGHGHGHHGHFHHHHCGFGGGGHHHHFFHGFFHHGFGECHGHHGGGGHGFGGGGGFGGFFFFFFFBA@AA
@M02197:105:000000000-AN6RF:1:1101:26455:19341 1:N:0:1
TCTAACGAGTGCTCCTCCGCTTATTGATATGCTTAAGTTCAGCGGGTAGTCCTACCTGATTTGAGATCGAACGTTCAAAAAGCTGTCTTCACCGAGGAAAGACGTTTATAAGCTCCAGCGAACCTCCGTCACCGAAGGTTACCTGGCAGGCAACCACAAGCGTAAATAGTTATCACACCCGTGACGCCACCAAACACTGGCAGGCTAATTCATTTGAGAGGAGCTGGCTGTGCGCCAGCAAGCTCCCTAGTCCAAGCTCTTCATGGCGAACCACAAGAGTTGAGGTGTTCATGATACTCAAACAGGCATGCCCCTCGGAATAGCCAAGGGGCGCAAGGTGCGTTCAAAGATTCGATGACTCAC
+
BBBBBFBBBBBFGGGGGGGGGGGHHHHHHHHHHHHHHHHGHHHGGGGGGHHHHHHHHHHHHHHHGHHHGGHHGHHHHHHHHGHGHHHHHHHHHGGGGGHHHHHGGGHHHHHHHHHHGGBDGGGGHHHGHHGGHGGGGGFGFHHHHHHHGGGHHHHGGHGGHGGGGHHHHHHHHHHHHHGGGGGGGHGEGGGGGGGGGGHHHHHHHHHHHHGHFGHHGHGHHHGFGHHHFFFFFGGHGHHHHGFFHHEHHHHGHHHHHFHHHGGGGGFHFCCHFHHHHHGHHHHGHGHEHHGEEFGGAHHHHHHHHGGHGEGGFCGHHHGHHHHGGHHGGGGGHFGFGGGGFCFGGGFGGGGFFFFFBFBBBAB
@M02197:105:000000000-AN6RF:1:1101:26140:19442 1:N:0:1
TCTAACGAGTGCTCCTCCGCTTATTGATATGCTTAAGTTCAGCGGGTAGTCTCACCCGATTTGAGGTCAAGGTTTTCGTTTTGTGGGTCCAGCCTCCCGCCAATGTAGATGGCGGTGACCAGAGCACCATCATTGTCCGTGTGGGACAGTTAGGAGCAGGCATCCAAGGGACAGTGCTAGATCCAAAACGTAGAAGCATCTTATCACGTTAAGGATCAGCAAAGCGGACCCCACTAATTCATTTGAGAGGAGCTCACTTTCAAAAGTGAAAGGCAAGCATTGAACCTCCAAGTCCAAAAATCCCATTCCTGACAGGAAAAGGGTTTTTGAGGATTTCACGACACTCAAACGGGTGTGCCCCTCGGAATGCCAAGGGGCGCAAGGTGCGTTCAAAGATTCGATGATTCAC
+
BCCBBFCCCCCFGGGGGGGGGGGHGHHHFHHHHHHCHGGHHGHGGGGGGHHHHHHHHGGGGGHHGGHHHFHHGHHGHGHHGGHHFGCGHHHHHGHHHEGGGGGHHHHHHHHGHGGCFGHHHHHHGHHHHHHFHHHHHGGHGHHGGHHGGHHGHEHHHHHHGHGHHHHHGGHGGGHGHHHHHHHHGGGGGGGGGGGGGGGGGGGGGGGGGGGGGGHGFFGHGGGFGHGGGEDHGHHHHHGHHEGHHHHHHHHHFHGHHHGEFGHHHHHHHHHHHHHHFHFHFHHEGHHFHHHHHGGHHHHHGGHHFHGGHHHHHHGHHBFEGGFFFHGHHHHHFHEHEEFGGFDGHGHHE@EAFHGCGGGGGGHFFGFHGHHHDGGGGGHHHG2FFGFGGGGGGGCCGFFFFFFFBA?AA
@M02197:105:000000000-AN6RF:1:1101:6556:19407 1:N:0:1
TCTAACGAGTGCTCCTCCGCTTATTGATATGCTTAAGTTCAGCGGGTAGTCCTACCTGATTTGAGGTCAAAATGTCAGAAAGTTGTCTCTTGCGAGACGGTTATAAGCAGGTTCCCATAAGTTTGCTTCAAAGTCGACGAGGCGTAGATAATTATCACACCAAGTGACGGTCCACAAGAGATCCCACTAATGCATTTAAAGGGAGCAGACCATCCACTTAAGGAAGCCAGCAAAGCCCTCACGTCCAAGCCTCACTCAAGCCGGTAAAGGCGAGCAAGGTTGAGAATTTAATGACACTCAAACAGGCATGCCCTTCGGAATACCAAAGGGCGCAAGGTGCGTTCAAAGATTCGATGACTCAC
+
CCCCCFBCBBCFGGGGGGGGGGGHHHGHHHHGHHHHHHHHHHHGGGGGGHHHHHHHGHHHHHHHGHHHHHHHHHHHHHHHHHHHHHHHHHHHHGGGGGGGGGGHHHHHHHHHHHGGHHHHHHHHHHHHHHHHHHHGGGGGGGGGDGGGHGHHHHHHHHHHGHGHHGHGDCGGGHHHHHHHGHHHHHHHHHHHHHHGGHGGGHGFGGHHGGGGGHHHGGGHGHHHGGFFHFFHHGFFFCGGGGGBE?FHGFHBGEEHGGGGGGHHHHGGGGGHHHHHHHHHHHGHHHHGHHHGHHGGGGHHHHHHHFGHGGGGCGGGHHHHHHHHHFGGGGGHGHHGGGGHGCGGGCGGGGFFFFFFFCCBBB
@M02197:105:000000000-AN6RF:1:1101:11023:19409 1:N:0:1
TCTAACGAGTGCTCCTCCGCTTATTGATATGCTTAAGTTCAGCGGGTAGTCCTACCTGATTTGAGATCGAACGTTCAAAAAGCTGTCTTCACCAAGGAAAGACATTTATAAGCTCCAGCAAACCTCCGTCACCGAAGGTTACCCGGCAGGCAACCACAAGCGTAAATAGTTATCACACCCGTGACGCCACCAAACACTGGCAGGCTAATTCATTTGAGAGGAGCTGGCTGTGCGCCAGCAAGCCCCCAAGTCCAAGCTCTTCATGGCGAACCACAAGAGTTGAGGTGTTCATGATACTCAAACAGGCATGCCCCTCGGAATAGCCAAGGGGCGCAAGGTGCGTTCAAAGATTCGATGATTCAC
+
CCCCCFBCCCCFGGGGGGGGGGGHHHHHHHHHHHHHHHHHHHHGGGGGGHHHHHHHHHHHHHHHGHHHHGHHGHHHHHHHGGHHHHHHHHHHHHHHGGHHHHGHHHHHHHHHFHHHHGGHHHHGHHHGHHGGHGGGGGGGHHHHGGGGGGGHHHHGGHHHHGGGGHHGHHHHHHHHHHGGGGGGGGGGGGGGGGGGGHHHHHGHHGHHHGFHHHHHHHHHHHGGHHGHGGCGGGGHHECHGGGGFFHGHHG?HGHHHHHFBFFGFGGFFGGGFHGHHHHBBHGGHHGFHFHHFHEHGHHEHGHHGGHHGGGFGE?HHFHHFHGFHHFGGGGCHFFFGGGGHGGGGGGGGGGFFFFFFFBBAAB
@M02197:105:000000000-AN6RF:1:1101:21077:19530 1:N:0:1
TCTAACGAGTGCTCCTCCGCTTATTGATACGCTTAAGTTCAGCGGGTAGTCCTACCTGATTTGAGATCGGACGTTCAAAAAGCTGTCTTCACCAAGGAAAGACATTTATAAGCTCCAGCAAACCTCCGTCACCGAAGGTTACCCGGCAGGCAACCACAAGCGTAAATAGTTATCACACCCGTGACGCCACCAAACACTGGCAGGCTAATTCATTTGAGAGGAGCTGGCTGTGCGCCAGCAAGCCCCCAAGTCCAAGCTCTTCATGGCGAACCGCAAGAGTGGAGGTGTTCATGATACTCAAACAGGCATGCCCCTCGGAATAGCCAAGGGGCGCAAGGTGCGTTCAAAGATTCAATGATTCGC
+
?AABBF?AABADGGGFGGGGAEEHHFHHGHGGGEGBDHFFHGHGGGGGGEGHHHHHHFFHHFFHGGHHGGDEFGGHGHHHEGFFEGHHHHHFGGFHGHFGCGHHHGHHHHHEGFHHHHGHHGHGHFHGCAGDH9GCC9HHHHHHG9GGG/GGHEHGGHGHHFGGGACFHHEHHHGH<HGGG;.7EDDF9GGGGGG.GGG8GGGGF?FFFHGFGGFFFFFFFFFFFFBFFE@FFFFF1?////CC/BDF<1F?GBF00B1FBGFE/>//>/>>11HFFF00/B>E0B112FG2B1D1/FG@EB1E@10B/A/AA/A022211101FB/A000011GFAA001113FADGE31B33FDA>11>1>
@M02197:105:000000000-AN6RF:1:1101:9349:19683 1:N:0:1
TCTAACGAGTGCTCCTCCGCTTATTGATATGCTTAAGTTCAGCGGGTAGTCCTACCTGATTTGAGGTCAAACGTCAATAAGGAAGACGCTGATAAAAGCGTCGACGCGTTAGAGGCACGGGACCTTCATTCATGCACTTCAGCTAACGGCGATCATTATCACGCCGAAGGCCTTGTCATGCAAAGTCGAAAGTCGACCGCAAGCCGATGCATTTCAGGAGAGCCCGAGTCCTGGACGAATCCAAGTCTCCGGCAGCCCCCACCACCCAAACGCCCTCTCGAAGCAAATCGAGAGGGGTTGAGAATTTACTGACACTCAAACAGGCATGCTCCTCGGAACACCGAGGAGCGCAAGGTGCGTTCAAAGATTCGATGATTCAC
+
BCCCCFCCCBCFGGGGGGGGGGGHHHHHHHHHHHHHHHHHHHHGGGGGGHHHHHHHHHHHHHHHGHGHHHHHGGHGGHHHHHHHHHHGGGGGHHHHHHHGGGGGGGGGGGGGHHHGGHGGGGGGHHHHHHHHHGHHHHHHHGHHHHHGGGGGGGGHHHHHHHGHGGGGCFGGGGGGGGGGGGGGGFGGFEGFFFFFFFFGGGFGGGGGFFGFGFGFGGGGGGGGGGHHFHGGGGGFGHHGGHFFGGGGGGHGGGGGGGGGGGFEGGGCGGGGGGGHHGGHHGHHGGHFGEHGGGGHHHHFHHHHFHHFHHHHFHGFHHHHHHHHHGHHGGFGGGHHEEGGGGHHGGGGCHHHHGGGGHGGGGGGGGGGFFFFFFFCBBBC
@M02197:105:000000000-AN6RF:1:1101:24801:19807 1:N:0:1
TCTAACGAGTGCTCCTCCGCTTATTGATATGCTTAAGTTCAGCGGGTAGTCCTACCTGATTTGAGATCGAACGTTCAAAAAGCTGTCTTCACCAAGGAAAGACATTTATAAGCTCCAGCAAACCTCCGTCACCGAAGGTTACCCGGCAGGCAACCACAAGCGTAAATAGTTATCACACCCGTGACGCCACCAAACACTGGCAGGCTAATTCATTTGAGAGGAGCTGGCTGTGCGCCAGCAAGCCCCCAAGTCCAAGCTCTTCATGGCGAACCACAAGAGTTGAGGTGTTCATGATACTCAAACAGGCATGCCCCTCGGAATAGCCAAGGGGCGCAAGGTGCGTTCAAAGATTCGATGATTCAC
+
BCCCCFCCCB@FGGGGGGGGGGGHHHGHHHGGHHHHHHHHHHHGGGGGGHHHHHHHHHHHHHHHGGGHHDHHGHHHHHHHHGHHHHHHHHHHHHGHGGHFHHHHHHHHHHHHHHHHHHHHHHHGHHHGHHGGHGGGGGGHHHHHGGGGGGGHHFHGGHHHGGGGGHHHHHHGHHGHHHGGGDGGGHGGGGHHGGGGGGHHHHHHGGHGHHGGGGHHHHHHHHGHHGHHGGGGGGHHHHGHGGCDAGHHHGFGHHHGHHFG3HGFGGGHGHGHGHHFHHHHHHHGGHHHHHHHHGHFGGHHHGFHHGAHGECEGGDHHHHHHHGHGHFGGGGGHHHHEGGGHGGGGGGGGGGFFFFFFFCCCBB
@M02197:105:000000000-AN6RF:1:1101:9563:19873 1:N:0:1
TCTAACGAGTGCTCCTCCGCTTATTGATATGCTTAAGTTCAGCGGGTAGTCCTACCTGATTTGAGATCGAACGTTCAAAAAGCTGTCTTCACCAAGGAAAGACATTTATAAGCTCCAGCAAACCTCCGTCACCGAAGGTTACCCGGCAGGCAACCACAAGCGTAAATAGTTATCACACCCGTGACGCCACCAAACACTGGCAGGCTAATTCATTTGAGAGGAGCTGGCTGTGCGCCAGGAAGCCCTCAAAACCGAGCTCGTCATGGCGAACCACAAGAATTGAGGGGTTCATGATACCCAAACAGGAATGACCCTTGGAATCGCAACTGAGCGAAAGGTGCGTTCAAAGGTGTGCTGATCCAG
+
ABBBAFBBBBAFGGG4GGFGGGGHHHHHHCHHHHHFHDFHHFHGG2FEAGGHGHHFHHHHHHGHFHGFHGHHCHHHFFGFGGGFHHBHGHHHGHHGFEGGHFHHHHHGFHHGHGFGHBGHHEHGGHHGHH;FHGGG??@;F<<HC@DGCGGHHHHEFHGGHGAEGH:HFF<HHH9HHFGGGG?9EFGGGG?GGGE?FFB/+9</CF7F8GGEBFFF9?199FDFFFFFF8F9BDDD110/0//0//0?////?1////?111F/E>/B/0/11@22B2110>B///F12122B11A//011A1D2222B00//12221//A/112D0A0000111B00000BA3B1ABA11111BB11>1>11
@M02197:105:000000000-AN6RF:1:1101:9098:19920 1:N:0:1
TCTAACGAGTGCTCCTCCGCTTATTGATATGCTTAAGTTCAGCGGGTAGTCCTACCTGATTTGAGATCGAACGTTCAAAAAGCTGTCTTCACCAAGGAAAGACATTTATAAGCTCCAGCAAACCTCCGTCACCGAAGGTTACCCGGCAGGCAACCACAAGCGTAAATAGTTATCACACCCGTGACGCCACCAAACACTGGCAGGCTAATTCATTTGAGAGGAGCCGGCTGTGCACCAGCAAGCCCCCAAGTCCAAGCTCTTCATGGCGAACCACAAGAGTTGAGGTGTTCATGATACTCAAACAGGCATGCCCCTCGGAATAGCCAAGGGGCGCAAGGTGCGTTCAAAGATTCGATGACTCAC
+
CCCCCFABCBCFGGGGGGGGGGGHHGHHHHHHHHHHHHHHHHHGGGGGGHHHHHHHHHHHHHHHGHHHHGHHGHHHHHHHHGHHHHHHHHHHHHHHGHHHHHHHGHHHHHHHGHHHHGHHHHHGHHHGHGGGHGGGGGHHHHHHGGGGGGGHHHHGGHHHHGGGGHHHHHHGHHHHHHGGGGGGGGGGGGHHGHGGGHGHGHGHHHGGHHHGHHHHFFHGGGGGGHGHHGHFHGGHHHGHFFGGHHHHHHFGHHHHEHGFHHGGGGGHGHGHGHHGHHHHGHHGHHHFHHGHHHHHGHHHHHHHHHHHEEGGGGGGHHGHGHCGHHGGGGCCHGHHGGGGHGGGGGGGGGGCFFFBFFBBBAB
@M02197:105:000000000-AN6RF:1:1101:10390:19946 1:N:0:1
TCTAACGAGTGCTCCTCCGCTTATTGATATGCTTAAGTTCAGCGGGTAGTCCCACCCGATTTGAGGTCAAATTGTCAAAGATTGTCTTGTCAGGACAGTTGGAAGCATAGAGCCATGTCAAGCAGACGTGACCCTGAGGGTCAACTCCGGTGAAGATTTATCACACCGAATACGCCGCAAAGCAGGGGTACACTCAGGCATTTCAGATGAGCCGTTTGTGACACGGCAACATCCAAGTCCACATGCAACCACAAAAAAGCGGTTGTAGTGAGATTACAATGACACTCAAACGGGTGTACCCTTCGGAATACCAAAGGGTGCAAGGTGCGTTCAAAGATTCGATGACTCAC
+
CCDCCFBCCBCFGGGGGGGGGGGHHHHHGHHHHHHHHHHHHHHGGGGGGHHHHHHGGGGGGGHHGHHHHHHHHHHHHGHHHHHGHHHHHHHHHHHHHGHHHHHHHHHHHHHGHHHHHHHHHHHHHHHGGGHGHHHHHHGGGHHHHHHHGGGGGHHHHHHHHHHHHHHGHGGGHHGGHHGGHHHHHHHGHHHHHHHHHGHHGGHGHHGHGHGGGHGHGHHHHGGGHHHHHHHHGGHHHHHFGHHHHGGHFHHGGHHGGGGGGHHHHHHHHHHHHHHFHHHHHHGHGHGGHFGGHGHHHHGGGGGHHHHHHHHHHHHGGDFHHHHGGGGHGGGGGGGGGGFFFFFFFCCCB@
@M02197:105:000000000-AN6RF:1:1101:23985:20106 1:N:0:1
TCTAACGAGTGCTCCTCCGCTTATTGATATGCTTAAGTTCAGCGGGTAGTCCTACCTGATTTGAGGTCAAACGTCAATAAGGAAGACGCTAATAAAAGCGTCGACGCGTTAGAGGCACGGGACCTTCATTCATGCACTTCAGCTAACGGCGATCATTATCACGCCGAAGGCCTTGTCATGCAAAGTCGAAAGTCGACCGCAAGCCGATGCATTTCAGGAGAGCCCGAGTCCTGGACGAATCCAAGTCTCCGGCAGCCCCCACCATCCAAACGCCCTCTCGAAGCAAATCGAGAGGGGTTGAGAATTTACTGACACTCAAACAGGCATGCTCCTCGGAACACCGAGGAGCGCAAGGTGCGTTCAAAGATTCGATGACTCAC
+
CCCCCFCCCBAFGGGGGGGGGGGHGHHHFHHHFHFHHHHHHHHGGGFFGHHHHGHHHHGHHHHHGGHHHHHHGGHGFHHHHGHHGHFGGGGGHHHHGHHGGGGGGGGGCDGGHHHGGHGFGGGGHHHHHHHHHHGHHHHHGGHHHHHGGGGGGGGHHHHHHH:HGGF??DEGGGG9GFGGGGFGGCFGFEGF;FFFFFFFFFGGGGFFFFFFFGGFFGF.EFFFFGHFHFFFFFFGGEHGHGDDF@-CGCHGDCGGGGGHHGHGCGGGEEEGGGFFHEGHHGDB1@3BGHGGGGGHHHHHHGBGD5HGFFEGG5FHHHHGFGHHHHHHEECGGGHHGGDGGGHGEEGGFGBHHGGGGFGGGFGCGGGFFFFFFFFBBBAA
@M02197:105:000000000-AN6RF:1:1101:15624:20359 1:N:0:1
TCTAACGAGTGCTCCTCCGCTTATTGATATGCTTAAGTTCAGCGGGTAGTCCTACCTGATTTGAGATCGAACGTTCAAAAAGCTGTCTTCACCAAGGAAAGACATTTATAAGCTCCAGCAAACCTCCGTCACCGAAGGTTACCCGGCAGGCAACCACAAGCGTAAATAGTTATCACACCCGTGACGCCACCAAACACCGGCAGGCTAATTCATTTGAGAGGAGCTGGCTGTGCGCCAGCAAGCCCCCAAGTCCAAGCTCTTCATGGCGAACCACAAGAGTTGAGGTGTTCATGATACTCAAACAGGCATGCCCCTCGGAATAGCCAAGGGGCGCAAGGTGCGTTCAAAGATTCGATGACTCAC
+
BBBBBFBBBBBFGGGGGGGGGGGHHHHHHHHHHHHHHHHGHHHGGGEGGHHHHHHHHHHHHHGHGHHHHGHHGHHHHHHHHGHHHHHHHHHHHHHHGGHHGHHHHHHHHHHHHHHHHHHHHHHGHHHGHHGGHGGGGGHHHHHHGGGGGGGHHHHGGHHHHGFGGHHHHHHHHFHGHHGGGGGGGGGGGGHHGGGGGGHGGGHHHFHHHGHHHHGHHHHHHHGHHHHGGGGGGGHHHHCHGGCCHGHHFHFGHHHGHHHFGHGGGGGHGGGHFHHHHHHHHHHGGHHFHGGHGGFGEHHHGHHGGHGGCGGCGGGHHHGHFGHHHHFGGGGGHHHHGGGDGF5GCGGGGFGFFFFFFFBABBB
@M02197:105:000000000-AN6RF:1:1101:25289:20515 1:N:0:1
TCTAACGAGTGCTCCTCCGCTTATTGATATGCTTAAGTTCAGCGGGTAGTCTCACCCGATTTGAGGTCAAGGTTTTCGTTTTGTGGGTCCAGCCTCCCGCCAATGTAGATGGCGGTGACCAGAGCACCATCATTGTCCGTGTGGGACAGTTAGGAGCAGGCATCCAAGGGACAGTGCTAGATCCAAAACGTAGAAGCATCTTATCACGTTAAGGATCAGCAAAGCGGACCCCACTAATTCATTTGAGAGGAGCTCACTTTCAAAAGTGAAAGGCAAGCATTGAACCTCCAAGTCCAAAAATCCCATTCCTGACAGGAAAAGGGTTTTTGAGGATTTCACGACACTCAAGCGGGTGTGCCCCTCGGAATGCCAAGGGGCGCAAGGTGCGTTCAAAGAATCGAT
+
BBBBBFBAA>ADEGGGGGGGGGGHHHHHGHHHHGHHHHHHHHHGGGGFGHHHHHHHHGGGGGHEGHHHHHHHGHFGFGGHGGHHHE?>FGH3BEFHE?FGGEGHH4FFBEHFHGGCCGF2GHGHHGHEFFGHHHHHGHGGEFFDDHF.<<FGHHHFAGHHGHFFFCGHGCEFFGFGHFHHGHHHGGFGFGFGGGGFGFGFFFGGGGGDGGGGGGG6FFFGFFFEFHGGGHFDFFHHFF1BGF11HHHFBHFGF1F<FGG?BGHHGG1BG1GCHHGDFHDGFFHGCHCGDGHGC@<GDHGCFHHHF>1FBFCHGF1HGFHHCEEFB11HHHBGDHFEEFFFF@D1A/EEE/A/0EE/E//EE/HGAF11GFF0HEGGGAGHCFEE??GGBGDF3D331AAAA?
@M02197:105:000000000-AN6RF:1:1101:28209:20674 1:N:0:1
TCTAACGAGTGCTCCTCCGCTTATTGATATGCTTAAGTTCAGCGGGTAGTCCTACCTGATTTGAGATCGAACGTTCAAAAAGCTGTCTTCACCAAGGAAAGACATTTATAAGCTCCAGCAAACCTCCGTCACCGAAGGTTACCCGGCAGGCAACCACAAGCGTAAATAGTTATCACACCCGTGACGCCACCAAACACTGGCAGGCTAATTCATTTGAGAGGAGCTGGCTGTGCGCCAGCAAGCCCCCAAGTCCAAGCTCTTCATGGCGAACCACAAGAGTTGAGGTGTTCATGATACTCAAACAGGCATGCCCCTCGGAATAGCCAAGGGGCGCAAGGTGCGTTCAAAGATTCGATGATTCAC
+
BBBBBFBBBB?DGGGGGGGGGGGHGCHHGHHHHHHHGHHGHGHFGGGGGFHHHHHHHHHHHHHHGHHHEGHHGGFGHHHHHGGHHHHHHHHGGHHHGHHCGHHGHHHHHHHHHHHHHGHHHGEGHGHFEGGGHGGGGBGFGFHFGGGGGGGHGGGGGHFHHGFGFGHHGGHHHHHHBGGFGDFCEDEAGGGHHHGGGGFHGGFGHGGBFGGHGHFFFFFHFHGGFFFFFEGFGGHHHCGGGD?GHFFHGF??BFFHHGEFHFEGGEEDFHFGFGFBFFHHHHHGHDGF4FGB@55F?BFGB3G5FGFF0CEGGEEGDGFGEFGHHHHGGGGGHFGHAGGGHGGGGGGGEFGFFFFFFFBBAAB
@M02197:105:000000000-AN6RF:1:1101:10617:20674 1:N:0:1
TCTAACGAGTGCTCCTCCGCTTATTGATATGCTTAAGTTCAGCGGGTAGTCCTACCTGATTTGAGATCGAACGTTCAAAGAGCTGTCTTCACCAAGGAAAGACATTTATAAGCTCCAGCAAACCTCCGTCACCGAAGGTTACCCGGCAGGCAACCACAAGCGTAAATAGTTATCACACCCGTGACGCCACCAAACACTGGCAGGCTAATTCATTTGAGAGGAGCTGGCTGTGCGCCAGCAAGCCCCCAAGTCCAAGCTCTTCATGGCGAACCACAAGAGTTGAGGTGTTCATGATACTCAAACAGGCATGCCCCTCGGAATAGCCAAGGGGCGCAAGGTGCGTTCAAAGATTCGATGACTCA
+
CCCCCFCCCC@FGGGFGGGGGGGHHHGHHHHHGHHHHHHHGHHGGGGEGHHHHHHHHHHHHHHHGHHHHGHHGFGHHHHGGHHHHHHHHHHGHHHHGHHHHHHHHHHHHHHHHGHHHHHHGHHGHHHGHHGGHGGGGGHHHHHHGGGGGGGHHHHGGHHHHGFFFHHHHHHHHHGHHHGGGGGGGGGGGFHHHHHHHHHGHHHGGHGHGHHHGHHHHHFHHHFGHHHHGGGGGGFHHHGHGGGGHGHHHHHGHHFHHGHHHGGGGGGHF2GHEHGHHHHHGHGGHGGHHFFHHHHHGHHHHHHHHGHHGGGGGGGHHHHHGHHHHHHGGGCFFHHGGGGFGGGGGGGGCGFBBFFFFABAAA
@M02197:105:000000000-AN6RF:1:1101:27925:21093 1:N:0:1
TCTAACGAGTGCTCCTCCGCTTATTGATATGCTTAAGTTCAGCGGGTAGTCCCACCCGATTTGAGGTCAAATTGTCAAAGATTGTCTTGTCAGGACAGTTGGAAGCATAGAGCCATGTCAAGCAGACGTGACCCTGAGAGTCAACTCCGGTGAAGATTTATCACACCGAATACGCCGCAAAGCAGGGGTACACTCAGGCATTTCAGATGAGCCGTTTGTGACGCGGCAACATCCAAGTCCACATGCAACCACAAAAAAGCGGTTGTAGTGAGATTACAATGACACTCAAACGGGTGTACCCTTCGGAATACCAAAGGGTGCAAGGTGCGTTCAAAGATTCGATGATTCAC
+
ABBBBFBAAAAFGDFBCEEEGEEFFE5FGGHCGHCGF5FBHHHGG?EEEFFFCGFGGG0EEFGBFFGFFFGHGHGHGBFHFGHBFBFHB@FHHHGHFFDHGFFHFHHGBBDHFHFDHGHBGHHHHHGGFFFFGFFHHFBC@DFHHHHHGFFFBGGGFGFGHHHHHGGGFFFGHHGGGFHFGHCCCGGG<<BFHEGGHGFEGFFFFGGGGGGFFF0FFG/GDFFFF9?BDFFFHHGHFEFGGFFHHFEGEGBGGGHFACGFEFHEEGHFHHDFB555GHFDGEF5CHEBGEAA3DAE31GGGGGHHEHEDAHHCEAGHHFBG4CE2A2A4FGBFGFCBCFFFFFFBA?AAA
@M02197:105:000000000-AN6RF:1:1101:15135:21150 1:N:0:1
TCTAACGAGTGCTCCTCCGCTTATTGATATGCTTACTTCCTCTAAATGACCAAGATCCTCCGCTTATTGATATGCTTAAGTTCAGCGGGTAGTCCTACCTGATTTGAGATCGAACGTTCAAAAAGCTGTCTTCACCAAGGAAAGACATTTATAAGCTCCAGCAAACCTCCGTCACCGAAGATTACCCGGCAGGCAACCACAAGCGTAAATAGTTATCACACCCGTGACGCCACCAAACACTGGCAGGCTAATTCATTTGAGAGGAGCTGGCTGTGCGCCAGCAAGCCCCCAAGTCCAAGCTCTTCATGGCGAACCACAAGAGTTGAGGTGTTCATGATACTCAAACAGGCATGCCCCTCGGAATAGCCAAGGGGCGCAAGGTGCGTTCAAAGATTCGATGATTCAC
+
BBCCCFCCCCCFGGGGGGGGGGGHHHHHHHHHHHHHHHHHHHHHHHHHHHHHHHHHHHHHHGGGGGHHHGHHHHHHHHHHHHHHHHGGGGGFHHHHHHHHHHHHHHHGHHHHGHHGHHHHHHHHGHHHHHHHHHHHHHHGHHHHHHHHHHHHHHHHHHHHHHHHHHGHHHGHHGGHGGGGGHHHHHHGGGGGGGHHHHGGGGGGGGGGGGGGGGGGGGGGGGGGGGGGHFFFFHHHFGGHFHHHHHFFFHHEHHGFHHHHHHHHHGHFHGHGGGGGGHHHHGHGGGGGHHHFFBGHHHHFHHHHHGGGGGHGGCHHHHHHHHHGHHGHGHHGHHHHHHHGGGHHGFHHHFGGGGGGGGHHHHHGHHHHHHGGGGGHHHHGGGGHGGGGGGGGGGFFFFFFFCCCCC
@M02197:105:000000000-AN6RF:1:1101:22209:21249 1:N:0:1
TCTAACGAGTGCTCCTCCGCTTATTGATATGCTTAAGTTCAGCGGGTAGTCCTACCTGATTTGAGGTCGAATTTGTCAGACGCAGGTCACCCTAGCGTGATCAAAGATTTCCCCTTTTCGGCTTTCTCAGGCGACGTAGACAATTATCACATCGACGATACTTTGCCAAGGATTGGAAAGCTCATGCATTCGAGAGGAGCCAACAAGCAAGACGGGGCACAAAAGCCCATTCATGCGCCAGCATACCTCCAAGTCCAACTTCACCTGCAGGCCACAAAGCCTGGGGCAGTTGAGAATTTCATGACACTCAAACAGGCATGCTCCTCGGAATACCAAGGAGCGCAAGGTGCGTTCAAAGATTCGATGATTCAC
+
CCCCCFCCCBBFGGGGGGGGGGGHHHHHHHHHHHHHHHHHHHHGGGGGGHHHHHHHHGHHHHHHGHHHGGGHHHHHHHGHHGGGGGHFHHHHHHHHGGGGHHHHHHHHHHHHHHHHHHHGGGGGHHHHHHHHGGGGGHGGHHHHHHHHGHGHHGHGGGGGGHHGHHHHHGGHHHHHHHHHHHHHHHHGGGGHHGGGGGGGGHHHHGHHGHGGGGFGFFFFFHFFHGFHHGGGGGGGGHHHHHHGGGHFFGGHGE3HHHGGHHHHGHHGHHGCHFHHHHHGGGGGHHHHGHHHHHHHHHHHHHHHFFEHHHHHHHGHHHHHFGGGGHHHHHHFCHHHGECGGHHHHGFGFHFGGGGGGFGGFFFFFFFAAAAA
@M02197:105:000000000-AN6RF:1:1101:20183:21332 1:N:0:1
TCTAACGAGTGCTCCTCCGCTTATTGATATGCTTAAGTTCAGCGGGTAGTCCTACCTGATTTGAGGTCGAATTTGTCAGACGCAGGTCACCCTAGCGTGATCAAAGATTTCCCCTTTTCGGCTTTCTCAGGCGACGTAGACAATTATCACATCGACGATACTTTGCCAAGGATTGGAAAGCTCATGCATTCGAGAGGAGCCAACAAGCAAGACGGGGCACAAAAGCCCATTCATGCGCCAGCATACCTCCAAGTCCAACTTCACCTGCAGGCCACAAAGCCTGGGGCAGTTGAGAATTTCATGACACTCAAACAGGCATGCTCCTCGGAATACCAAGGAGCGCAAGGTGCGTTCAAAGATTCGATGATTCAC
+
CCCCCFCCCCCFGGGGGGGGGGGHHHHHHHGHHHHHHHHHHHHGGGGGGHHHHHHHHGHHHHHHGHHHGGGHHHHHHHHHHGGGGGHHHHHHHHHHGGGGHHHHGGHHHHHHHHHHHHHGGGGGHHHHHHHHGGGGGGHGHHHHHHHHHHHHHGHGGGGGGHHHHHHHHHHHHHHHHHHHHHHHHHHHGGGGHHGGHHGHGGGHHGGGGHGGGGGFHHHGHHHGGGHHHHHGGGGGGHHHHHHHGGHEHFCHHGHFHHHGFHHHGGFGHGAGHHHHHHHGGGGHHHHHHHHHHHHHHHHHFHGHHGGHHHHFHHHGHHHHGGGGGHHHHHFGHHHHGGFGGHHHHGGGGHGGGGGGGGGGFFFFFFFCCCCB
@M02197:105:000000000-AN6RF:1:1101:26071:21466 1:N:0:1
TCTAACGAGTGCTCCTCCGCTTATTGATATGCTTAAGTTCAGCGGGTAGTCCTACCTGATTTGAGATCGAACGTTCAAAAAGCTGTCTTCACCGAGGAAAGACGTTTATAAGCTCCAGCGAACCTCCGTCACCGAAGGTTACCTGGCAGGCAACCACAAGCGTAAATAGTTATCACACCCGTGACGCCACCAAACACTGGCAGGCTAATTCATTTGAGAGGAGCCGGCTGTGCACCAGCAAGCCCCCAAGTCCAAGCTCTTCATGGCGAACCACAAGAGTTGAGGTGTTCATGATACTCAAACAGGCATGCCCCTCGGAATAGCCAAGGGGCGCAAGGTGCGTTCAAAGATTCGATGATTCAC
+
BCCCDFCCCBCFGGGGGGGGGGGHHHHHHHHHHHHHHHHHHHHGGGGGGHHHHHHHHHGHHHHHGGHGHGHGGEGHHHHGHGHHHHHHHHHHHGGGGGHHHGHGGGHHHHFHHGHHHHHGGGGGHHHGHHGGHGGGGGHHHHHHHHHHGGGHHHHGGHHHHGEGGHHGGGGHHHHHHHGGGGGGGGGGGGGGHGGGGHGHHHHGGHHFHFHHFFHHHHHFGGGGGHHHHHFHGFFHHHGGGGGGHHHHGHHGHHHHHHHHHHGGGGGGFGGHFGHHHHGEGHHGHFHHHHHBHFHHGHHHHHHHHGHHGGGGGGGGHHHFGHHHGHHGGGGGHCHHGGGGHGGGGGGGGGFCBFFFFFBBAAA
@M02197:105:000000000-AN6RF:1:1101:14544:21531 1:N:0:1
TCTAACGAGTGCTCCTCCGCTTATTGATATGCTTAAGTTCAGCGGGTATCCCTACCTGATCCGAGGTCAACCTAGAAAAAATGGGGGGTTTTGGCAAGTAACCACCGGAACCCTATAGCGAGAGAAATTACTACGCTTAGAGCCAGACGGCACCGCCACTGATTTTAAGGGCCGCGAACACGCGAAAACCCCAATACCAGGCCAGGCTTGAGTGGTTATAATGACGCTCGAACAGGCATGCCCCTCGGAATACCACGGGGCGCAATGTGCGTTCAAAGATTCGATGATTCAC
+
1>AAAFAAA11DBGBG1AEG0EEHFHHHHHHHHHFHHGGH2AGGGGEGHHEGG1FG:H87HG/7E55GH9H:HH<HFF0EE<H;GE9C@A:;HCHH:F/;H7CHG;G+45GGGG;-9,0*A2GGEFFG;:F7G;2@F7BFFFF299F:4F@@?F@C?@BF19FBBFFGF<FFF@@@@@/@FF?DFB@<FB5GFFBBEFF#A?EC;GE6F@FFGBFFFGFFFF?B//FFED@@;@9BB0A/A/A/AB2D22AA//A/0A00011FGFAA0BB133333111>@33@33111>1
@M02197:105:000000000-AN6RF:1:1101:15169:21717 1:N:0:1
TCTAACGAGTGCTCCTCCGCTTATTGATATGCTTAAGTTCAGCGGGTAGTCCTACCTGATTTGAGATCGAACGTTCAAAAAGCTGTCTTCACCAAGGAAAGACATTTATAAGCTCCAGCAAACCTCCGTCACCGAAGGTTACCCGGCAGGCAACCACAAGCGTAAATAGTTATCACACCCGTGACGCCACCAAACACTGGCAGGCTAATTCATTTGAGAGGAGCTGGCTGTGCGCCAGCAAGCCCCCAAGTCCAAGCCCTTCATGGCGAACCACAAGAGTTGAGGTGTTCATGATACTCAAACAGGCATGCCCCTCGGAATAGCCAAGGGGCGCAAGGTGCGTTCAAAGATTCGATGACTCAC
+
CCDDCF@BCCCFGGGGGGGGGGGHHHHHHHHHHHHHHHHHGHHGGGGGGHHHHHHHHHHHHHHHGHHHHGHHGHHHHHHHHGHHHHHHHHHHHHHHGHGHHHHHHHHHHHHHHHHHHHHHHHHGHHHGHHGGHGGGGGHHGHHHGGGGGGGHHHHGGHFHHGGGGHHHHHHHHHHHHHGGGGGGGHGGGGGHHHGGGHHHHHHHHHHGGHHHHGHHHGHHHHGHHHHGGGGGGGHFHHGGGCCDEFHHHHHGGHFGGGGBGHGGGGGHGHGGHHHHHHHHHHHGHFHHHHFFG5HGCHHHHHHFGFHFGEE?GCGHHHGHHHHHHHHGGGGGGHHHGGGGHGGFGGGGGGGFFFFFFFCCCCC
@M02197:105:000000000-AN6RF:1:1101:19121:21759 1:N:0:1
TCTAACGAGTGCTCCTCCGCTTATTGATATGCTTAAGTTCAGCGGGTAGTCCTACCTGATTTGAGGTCAAACGTCAATAAGGAAGACGCTGATAAAAGCGTCGACGCGTTAGAGGCACGGGACCTTCATTCATGCACTTCAGCTAACGGCGATCATTATCACGCCGAAGGCCTTGTCATGCAAAGTCGAAAGTCGACCGCAAGCCGATGCATTTCAGGAGAGCCCGAGTCCTGGACGAATCCAAGTCTCCGGCAGCCCCCACCATCCAAACGCCCTCTCGAAGCAAATCGAGAGGGGTTGAGAATTTACTGACACTCAAACAGGCATGCTCCTCGGAACACCGAGGAGCGCAAGGTGCGTTCAAAGATTCGATGATTCAC
+
CCCDCFBCCCCFGGGGGGGGGGGHHHHHHHHHHHHHHHHHGHHGGGGGGHHHHHHHHHGHHHHHGHHHHHHHGHHGGHHHHHHHFHHGGGGGHHHHHHHGGGGGGGGGGGGGHHHGGHGGGGGGHHHHHHHHHHHHHHHHHHHHHGHGGGGGGGGHHHHHHHGHGGGGGGGGGGGGGHGHGGGGGGGGGGGFFFFFGFFGGGGGGGFGGGGGFGGGHHHHGGGFGHHGGHHGGGFGHFHBHHHHGGGCGGHGGGGGGGGHGGHHHGGGGGGGGGGHHHGHHHHHGHHFGGHGGGGHHGHHHHHHHHGFHHGHHGFHHHHHHHHHHHHHGGGGEGHHGGGFGGHHGGFGGHHHHGGGGHGGGGGGGGGGFFFFFFFCCBAB
@M02197:105:000000000-AN6RF:1:1101:18084:21824 1:N:0:1
TCTAACGAGTGCTCCTCCGCTTATTGATATGCTTAAGTTCAGCGGGTAGTCCTACCTGATTTGAGGTCAAACGTCAATAAGGAAGACGCTGATAAAAGCGTCGACGCGTTAGAGGCACGGGACCTTCATTCATGCACTTCAGCTAACGGCGATCATTATCACGCCGAAGGCCTTGTCATGCAAAGTCGAAAGTCGACCGCAAGCCGATGCATTTCAGGAGAGCCCGAGTCCTGGACGAATCCAAGTCTCCGGCAGCCCCCACCATCCAAACGCCCTCTCGAAGCAAATCGAGAGGGGTTGAGAATTTACTGACACTCAAACAGGCATGCTCCTCGGAACACCGAGGAGCGCAAGGTGCGTTCAAAGATTCGATGATTCAC
+
DDDDDFCCDABFGGGGGGGGGGGHHHHHHHHHHHHHHHHHHHHGGGGGGHHHHHHHHHHHHHHHGHHHHHHHGHHGGHHHHHHHHHHGGGGGHHHHHHHGGGGGGGGGGGGGHHGGGHGGGGGGHHHHHHHGHHHHHHHHHHHHHHHGGGGGGGGHHHHHHHGHGGGGGGGGGGGGGGGHGGGGGGGGGGGFFFFFGFFFGGGGGGGGGGGHGFGGFHGGFGGGGGGFHHHGGGHGHHHHHHHHGGGGGGHGGGGGGGGHHGFFHGGGGEGGGGGHHGGHHHHHGHHHGHHGGGGHHHHHHHHHGHHHHHHHHGGHHGHHHHHHHHHHGECGGGHBGFGGGGHHGGGGGHHHHGGGGHGGGGGGGGGGFFFFFFFCCCBC
@M02197:105:000000000-AN6RF:1:1101:27632:21926 1:N:0:1
TCTAACGAGTGCTCCTCCGCTTATTGATATGCTTAAGTTCAGCGGGTAGTCTTACCCGATTTGAGGTCAAGGTTTTCGTTTTGTGGGTCCAGCCTCCCGCCAATGTAGATGGCGGTGACCAGAGCACCATCATTGTCCGTGTGGGACAGTTAGGAGCAGGCATCCAAGGGACAGTGCTAGATCCAAAACGTAGAAGCATCTTATCACGTTAAGGATCAGCAAAGCGGACCCCACTAATTCATTTGAGAGGAGCTCACTTTCAAAAGTGAAAGGCAAGCATTGAACCTCCAAGTCCAAAAATCCCATTCCTGACAGGAAAAGGGTTTTTGAGGATTTCACGACACTCAAACGGGTGTGCCCCTCGGAATGCCAAGGGGCGCAAGGTGCGTT
+
BBBBBF?ABBAFGGGGGGGGGGGHHHGHGHHHHHHHHFHHHHHGGGEEGHHHHGHHHGGGGGFHGHHHHHHHFHGGHGGHGGHGHGGGHHHHHGHHHGGGGGGHEFGGFHHGHGGBGFHHGHGHHHGHHHHHHHHHHGGHGGHGGHHGGHHHHHHHHGHHGHHHHHHGGFHGGGHHHHHHFHHHHGGGGGGGGGHHHHGGHHGGGGGHHGHGGHHGHFGHGFGGFHGGGHFFFHFFFFHHHGHHFHHHHHGHHHFGGD>/HHFHHBHHHHHHHHGHHHHFGFG<EFGFFFHFHECGHFGGGHEHHGEHFHFGGHHFHGHHFGGHHFHHHFHHHFF3DAEGBF5FFECAECEEFHGECCA2GFHHFHFFGGGFAGGGGFFDFFDDBA?BBA
@M02197:105:000000000-AN6RF:1:1101:24677:21998 1:N:0:1
TCTAACGAGTGCTCCTCCGCTTATTGATATGCTTAAGTTCAGCGGGTAGTCCTACCTGATTTGAGATCGAACGTTCAAAAAGCTGTCTTCACCGAGGAAAGACGTTTATAAGCTCCAGCGAACCTCCGTCACCGAAGGTTACCTGGCAGGCAACCACAAGCGTAAATAGTTATCACACCCGTGACGCCACCAAACACTGGCAGGCTAATTCATTTGAGAGGAGCCGGCTGTGCACCAGCAAGCCCCCAAGTCCAAGCTCTTCATGGCGAACCACAAGAGTTGAGGTGTTCATGATACTCAAACAGGCATGCCCCTCGGAATAGCCAAGGGGCGCAAGGTGCGTTCAAAGATTCGATGATTCAC
+
CCBCCFCDCBBFGGGGGGGGGGGHHHHHHHHHHHHHHHHHHHHGGGFGGHHHHHHHHHHHHHHHGHHHHGHHGHHHHHHHHGHHHHHHHHHHHGGGGGHHHHHGGGHHHHHHHHHHHHHGGGGGHHHGHHGGHGGGGGHHHGFHHHHGGGGHHHHGGHHGHGGGGHHHHHHHHHHHHHGGGGGGGHGGHGHHGGGGGGHHHHHHHHGHHHGHHHGHHHHGGGGGGHHHHHHHGHHHHHGHGGGGHHHHHHHGHHHHHHGHHHGGGGGHGHGHHGHHHHHGHHHGHHHHFGHHHHHFGGGHHHHHHGHHGGEGGGGGHHHHFFHHFHHGGGGGHHHHGGGGHGGGGGGCGGGFFFFFFFBBBAB
@M02197:105:000000000-AN6RF:1:1101:17587:21957 1:N:0:1
TCTAACGAGTGCTCCTCCGCTTATTGATATGCTTAAGTTCAGCGGGTAGTCCTACCTGATTTGAGGTCAAAATGTCAAGAGTTGTCCCAGAGGGACGGTTATGAGCGGGTCCTCATAAGATTTGCTTCAAGGCCAAGTGGTATAGATAATTATCACACCAAGTGACGGTCCACAAGAGATCCCGCTAATGCATTTAAGGGGAGCAGACCATCCACCGAAGGAAGCCAGCAAAAACCCCCACATCCAAGCCTAGATGCTTTGCAAGCAAAGCAAAAAGGTTGATAATTTAATGACACTCAAACAGGCATGCCCTTCGGAATACCAAAGGGCGCAAGGTGCGTTCAAAGATTCGATGATTCAC
+
BBBBBFBBAAAFFFGGGBE?EGGHHHHFHHFFFHGF5GHHHHHG??GCAGFFGHHHHFGHHHFFEHHHHHHHGH5GGFHGHGHHHHGHGHHEGFGGECEFFHHHGHGGGEEHGHHFHHHHHHHHHBGHHGFBHGHHHHFHBFGHHGGGHHGHHHHHHHGGHHHHHHDCDDGHHHHHGHHBGHHHHGHHHHHHHHHHHHGFFHHGGGGGHGGGFGGGHHGGGFFFFFFFGGGGFFGGED?3HHBFGFHHGHGFHHGHHEHHHGFGFHFFHHGHHFGHHFFHGGHFHHGBHGBHGGFFDCDDGFFGEHHGE?GGEGFG5FHFFFDHHEAACGGHHHGGEGHGBGGGFGGCGFFFBFFFAA>>>
@M02197:105:000000000-AN6RF:1:1101:4910:22010 1:N:0:1
TCTAACGAGTGCTCCTCCGCTTATTGATATGCTTAAGTTCAGCGGGTAGTCCTACCTGATTTGAGGTCGAATTTGTCAGACGCAGGTCACCCCAGCGTGATCAAAGATTTCCCCTTTTCGGCTTTCTCAGGCGACGTAGACAATTATCACATCGACGATACTTTGCCAAGGATTGGAAAGCTCATGCATTCAAGAGGAGCCAACAAGCGAGACGGAGCACAAAAGCCCATTCATGCGCCAGCATACCTCCAAGTCCAACTTCACCCACAGGCCACAAAGCCTGGGGCAGTTGAGAATTTCATGACACTCAAACAGGCATGCTCCTCGGAACACCAAGGAGCGCAAGGTGCGTTCAAAGATTCGATGATTCAC
+
BBBBBFBAAAAFGFGGGGGGGGGFHGHHGHHGHHGHHFFGHHHGGGGGGHHHHHHHHHHHHHHHFFFGGGFGEHHHHGHHHGFEEEFGHHHHFGGGGEFGGHHFHGFHFDGHHHHHHHHGGGGGGHHGHHF2CCGGCHHGGHGFHFHHGHGHHGHGGGGGFHHHHFHHGEFFHFFHHFHHGHFHGFGGFFGGFGFGGFHHGFGGGGFFGADGFFGDFGEHGBGFGFFEFFFFFGFCDHHFHFGF/DGBHHHFHHEFGFE??/>ECE3FF0E>?FHGFHEFAFF1HHGEB4EGHHGDHFEFHHGHG@?5GFHHHFFHHHHHGECCEEHG2AF3HFFFAECGGGFGBCE2EFCGGCGGGGGFCCFFFFFAAAAA
@M02197:105:000000000-AN6RF:1:1101:19671:22132 1:N:0:1
TCTAACGAGTGCTCCTCCGCTTATTGATATGCTTAAGTTCAGCGGGTAGTCCTACCTGATTTGAGATCGAACGTTCAAAAAGCTGTCTTCACCAAGGAAAGACATTTATAAGCTCCAGCAAACCTCCGTCACCGAAGGTTACCCGGCAGGCAACCACAAGCGTAAATAGTTATCACACCCGTGACGCCACCAAACACTGGCAGGCTAATTCATTTGAGAGGAGCTGGCTGTGCGCCAGCAAGCCCCCAAGTCCAAGCTCTTCATGGCGAACCACAAGAGTTGAGGTGTTCATGATACTCAAACAGGCATGCCCCTCGGAATAGCCAAGGGGCGCAAGGTGCGTTCAAAGATTCGATGATTCA
+
CCDDCFBCCCDFGGGGGGGGGGGHHHHHHHHHHHHHHHHHHHHGGGGGGHHHHHHHHHHHHHHHGHHHHGHHGHHHHHHHHGHHHHHHHHHHHHHHGHHHHHHHHHHHHHGHHHHHHHHHHHHGHHHGHHGGHGGGGGCGHHHHGGGGGGGHHHHGGHHHGGGGGHHHHGHHHHGHHHGGGGGGGGGGGGGHHHHGHHHGHHHHGHHHHHHHHHHHFHHHGHGHHHGGGGGGGGHHGGGGGGGGHGGGHHHGHHHHHHHHHGGGGGGHGGGHHHHHHHHHHHHGHHHHHHGHHHHHGHGHHGHHGHHHGECGGGFGHHHFGHHHHHHGGGGGHGHGGGGGGGGGGGGGGGFFFFFFFBBAAA
@M02197:105:000000000-AN6RF:1:1101:4834:22543 1:N:0:1
TCTAACGAGTGCTCCTCCGCTTATTGATATGCTTAAGTTCAGCGGGTAGTCCTACCTGATTTGAGATCGAACGTTCAAAAAGCTGTCTTCACCGAGGAAAGACGTTTATAAGCTCCAGCGAACCTCCGTCACCGAAGGTTACCTGGCAGGCAACCACAAGCGTAAATAGTTATCACACCCGGGACGCCACCAAACACTGGCAGGCTAATTCATTTGAGAGGAGCCGGCTGTGCACCAGCAAGCCCCCAAGTCCAAGCTCTTCATGGCGAGCCACAAGAGTTGAGGTGTTCATGATACTCAAACAGGCATGCCCCTCGGAATAGCCAAGGGGCGCAAGGTGCGTTCAAAGATTCGATGATTCAC
+
>AAAADABBBBFGGGGGGGGGGGHHHHHGGHHHHHHHHHHHHHCGGGGGHHHGFHHHHHHHHHHGHHGEGHHGHHHHHHHH1GHHEGHBGHEHGF?FGEHFHCEFGHHHHFHHB3F?EBBDD@CGCHDGH:EGGGGGGCDGGHFAGGGGFFHHFHGEGCGHFDGAGBGF;GFHFHHHF?9@,?EGGEDDEEHHEGFGGHGGGHGFGGFFFBGGFDFFFFFBA??@C>FFG9GFFGFFECECGCGEFGBFBB?HGFE0BDEBGF?>//@0/CFF1B1D@B1F>0/B11HHFDBDDGFADGHGF11GFCGEA/CGGGEHGDDBF01HHGAEFEA11FHGEE?HGGGBGFB11GF@3@FFF1AA>1
@M02197:105:000000000-AN6RF:1:1101:22313:22629 1:N:0:1
TCTAACGAGTGCTCCTCCGCTTATTGATATGCTTAAGTTCAGCGGGTAGTCCTACCTGATTTGAGATCGAACGTTCAAAAAGCTGTCTTCACCGAGGAAAGACGTTTATAAGCTCCAGCGAACCTCCGTCACCGAAGGTTACCTGGCAGGCAACCACAAGCGTAAATAGTTATCACACCCGTGACGCCACCAAACACTGGCAGGCTAATTCATTTGAGAGGAGCCGGCTGTGCACCAGCAAGCCCCCAAGTCCAAGCTCTTCATGGCGAACCACAAGAGTTGAGGTGTTCATGATACTCAAACAGGCATGCCCCTCGGAATAGCCAAGGGGCGCAAGGTGCGTTCAAAGATTCGAT
+
BBBABFBBBBBFGGGGGGGGGGGHHHGGHGHHHHHHGHHGHGHAFCGGGHHHHHHHHHHHHHHHGHHHHGHHGHGHHHHHHGHHHHGHHHHHHGGGGGHHHHHGGGHHHHHHGHHGHHHGGGGGHHHGGHGGHGGGGFHFFGHFFCHFGGGHHGFFFHHGHGFFGHHHHBGHHHHHHHGGGGGGGGGGGGGFHHEFGHHFFGGAFHHGHFHHGFHFHHEGFGDFGEHCFHHHHFFFFHGGGDCEAFGCFHHGHHGGEFG3BHGGGGGHFGECBEHHHHHHHHGGHHHFBFFFEHFF1DFEGFBFF3HHEEE?CGFFB5GFFFFFHGA22E?ECA44GGE?GGBBFFFFBFFBBBBB
@M02197:105:000000000-AN6RF:1:1101:12309:22597 1:N:0:1
TCTAACGAGTGCTCCTCCGCTTATTGATATGCTTAAGTTCAGCGGGTAGTCTCACCCGATTTGAGGTCAAGGTTTTCGTTTTGTGGGTCCAGCCTCCCGCCAATGTAGATGGCGGTGACCAGAGCACCATCATTGTCCGTGTGGGACAGTTAGGAGCAGGCATCCAAGGGACAGTGCTAGATCCAAAACGTAGAAGCATCTTATCACGTTAAGGATCAGCAAAGCGGACCCCACTAATTCATTTGAGAGGAGCTCACTTTCAAAAGTGAAAGGCAAGCATTGAACCTCCAAGTCCAAAAATCCCATTCCTGACAGGAAAAGGGTTTTTGAGGATTTCACGACACTCAAACGGGTGTGCCCCTCGGAATGCCAAGGGGCGCAAGGTGCGTTCAAAGATTCGATG
+
CCCCCFBCCCCFGGGGGGGGGGGHHGCHHHHHHHHHHHCHDHDEECAEGHHHHHHHHGGGGGHHGHHHHHHHBFGGHGHHGGHHHGGGHHHHHGHHHGGGGEGHHHHHHHHHHGGGGGHHHHGHHGHHHHHGFHHHHHGHGHHGGHHGFHHHHHHHHHHHGHHHHHHHGFHGGGHHGHGHHHHHGGGGGGGGGGGGGGGGGGGGGGGGHHHHHHGHHHFFGGGGGGGGFAFHHHHHHHGHHGDHHHHFHHGGDHFHHFHFHHHGHHHHHGHHHHHGHFHFHHGC?FHFEFDFG?/FHFHGEFHEHHGHHHGDBHFHHFHFGGGHHHHHHHHFHGGHGGGHHGEEHGHGEGGGHHFCGE?A2GHHHHBGHFHHHGEGGCGEBGCGE2GGGFGFFFAFFFBBBBB
@M02197:105:000000000-AN6RF:1:1101:4842:22694 1:N:0:1
TCTAACGAGTGCTCCTCCGCTTATTGATATGCTTAAGTTCAGCGGGTAGTCCTACCTGATTTGAGATCGAACGTTCAAAAAGCTGTCTTCACCAAGGAAAGACATTTATAAGCTCCAGCAAACCTCCGTCACCGAAGGTTACCCGGCAGGCAACCACAAGCGTAAATAGTTATCACACCCGTGACGCCACCAAACACTGGCAGGCTAATTCATTTGAGAGGAGCTGGCTGTGCGCCAGCAAGCCCCCAAGTCCAAGCTCTTCATGGCGAACCACAAGAGTTGAGGTGTTCATGATACTCAAACAGGCATGCCCCTCGGAATAGCCAAGGGGCGCAAGGTGCGTTCAAAGATTCGATGATTCAC
+
CCCCCFAAAABFGGGGGGGGGGGHHHHHHHHHHHHHHHHHHGHGGGFFGHHHHHHHHHHHHHHHGGHHGGHHGHHHHHHHHGHHHHHHHHGHHHEHGHHHHHHHHHHHHHHHGHGHGFGHHHHGHHGGHHGGHGGGGGFHHFFFFGGGGGGHHHHGGGHHHGGGGHHGHGGHHHHHGHGGGEGGGHGGGGHHGGGGGGHHHHGHHGGFGGGGGGFHHHHHHHGFFHHHFGGFFGGGHHGHGGGFAGBCHHHGHHHHHFHFHHGGGGGHGFGFHHHGHHHHGHHGHHHHHHHHHGHHGHGHGHHHCFHHGEAEGCGHGEEHFHGF2HHFGGGGHHHHE?CGFFGGCGGGGFGFFFFFFFBAAAB
@M02197:105:000000000-AN6RF:1:1101:21620:22991 1:N:0:1
TCTAACGAGTGCTCCTCCGCTTATTGATATGCTTAAGTTCAGCGGGTAGTCCTACCTGATTTGAGATCGAACGTTCAAAAAGCTGTCTTCACCGAGGAAAGACGTTTATAAGCTCCAGCGAACCTCCGTCACCGAAGGTTACCTGGCAGGCAACCACAAGCGTAAATAGTTATCACACCCGTGACGCCACCAAACACTGGCAGGCTAATTCATTTGAGAGGAGCCGGCTGTGCACCAGCAAGCCCCCAAGTCCAAGCTCTTCATGGCGAACCACAAGAGTTGAGGTGTTCATGATACTCAAACAGGCATGCCCCTCGGAATAGCCAAGGGGCGCAAGGTGCGTTCAAAGATTCGATG
+
CCCCCFCABCCFGGGGGGGGGGGHHHHHHHHGHHHHHHHHHHHGGGGGGHHHHHHHHHHHHHHHGGHHHGHHGHHHHHHHHGHHHHHHHHHHHGGGGGHHHGHGFGHHHHHHHHGHHHHGGGGGHHHGHHGGHGGGGGHHHHHHHHHHGGGHHHHGGHHHHGGGGHHHFFGHHHHHHHGGGGGGGHGGHGHHHHGGHHGHGGGHFHGHGHGGFGHHHHHGGGGGGHHHHGHHFHHHHHCHGGGGHGHGHGHGHEHFHGHHHHGGGGGGGHCFHHHHHHHHGHHGGGHHHHHHHHFHFHFHHHHHHFHHGGGGFCGGHHHHHHHFGGHGGGGGHHGF?GGGGGGGGFFBBFFBBAA@B
@M02197:105:000000000-AN6RF:1:1101:14961:23262 1:N:0:1
TCTAACGAGTGCTCCTCCGCTTATTGATATGCTTAAGTTCAGCGGGTAGTCTCACCCGATTTGAGGTCAAGGTTTTCGTTTTGTGGGTCCAGCCTCCCGCCAATGTAGATGGCGGTGACCAGAGCACCATCATTGTCCGTGTGGGACAGTTAGGAGCAGGCATCCAAGGGACAGTGCTAGATCCAAAACGTAGAAGCATCTTATCACGTTAAGGATCAGCAAAGCGGACCCCACTAATTCATTTGAGAGGAGCTCACTTTCAAAAGTGAAAGGCAAGCATTGAACCTCCAAGTCCAAAAAATCCCATTCCTGACAGGAAAAGGGTTTTTGAGGATTTCACGACACTCAAACGGGTGTGCCCCTCGGAATGCCAAGGGGCGCAAGGTGCGTTCAAAGATTCGATGATTCAC
+
CCDDDFCCCDDFGGGGGGGGGGGHHHHHHHHHHHHHHHHHHHHGGGGGGHHHHHHHHGGGGGHGGGHHHHHHHHHGHGHHGGHHHGGGHHHHHGHHHGGGGGGHHHHHHHHHHGGGGGHHHHHHHHHHHHHHHHHHHHGHGHHGGHHGGHHHHHHHHHHHGHHHHHHHGGHGGGHHHHHGHHGHGGGGGGGGGGGGGGGGHHHHHGGGGGGGGGGGGGFFGGGGGHGFGHHHGHHHHHHHHHGGFHHGHHHHHGHHHHFGHHHHHHHHGHGHGHHHHGHGHFHGGHHGHGHHHGGGHHHHHHHHHHHGHGHHHHHHHHHHHGGGHHGHHHHHHHFGHGGGHHGFGGGHHGGGGHGGGGGFCGGHHGHHHHHHHGGGGGGHHHCGGGGHGGGGGGCGGGFFFFFFFABBBA
@M02197:105:000000000-AN6RF:1:1101:8884:23727 1:N:0:1
TCTAACGAGTGCTCCTCCGCTTATTGATATGCTTAAGTTCAGCGGGTAGTCCTACCTGATTTGAGATCGAACGTTCAAAAAGCTGTCTTCACCGAGGAAAGACGTTTATAAGCTCCAGCGAACCTCCGTCACCGAAGGTTACCTGGCAGGCAACCACAAGCGTAAATAGTTATCACACCCGTGACGCCACCAAACACTGGCAGGCTAATTCATTTGAGAGGAGCCGGCTGTGCACCAGCAAGCCCCCAAGTCCAAGCTCTTCATGGCGAACCACAAGAGTTGAGGTGTTCATGATACTCAAACAGGCATGCCCCTCGGAATAGCCAAGGGGCGCAAGGTGCGTTCAAAGATTCGATGATTCAC
+
CCCCCFCCBABFGGGGGGGGGGGHHHHHGHGHHHFHHHHHHHHGGGFGGHHHHHHHHHHHHHHGGHHHGGHHGGHHHHHHHGHGHHHHHHHHHGGGGGHHHHHGGGHHHHHGHHHHHHHGGGGGHHHGHHGGHGGGGGHHHHHHHHGHGGGHHHHGGHHHHGGGGHHHHGHHHGHHHHGGGEGFGHGGGGHGGHGGGHGGGGHGHHHHHHHHHHHHHGFFGGGGGGHGHHGHGFHHFGGHGGCCHHHHHHHGHHHFHHGBHFGGGGGHFGEEFGHHHHFGHGHGHHGHHHHHGFBHGGHHHHHHFHHHGEGGGEEFHHEHHHHHHHHGGGCFHGHHGGGGHGGGGGGGGCGFBFFFFFBA@BB
@M02197:105:000000000-AN6RF:1:1101:8204:24594 1:N:0:1
TCTAACGAGTGCTCCTCCGCTTATTGATATGCTTAAGTTCAGCGGGTAGTCCTACCTGATTTGAGATCGAACGTTCAAAAAGCTGTCTTCACCAAGGAAAGACATTTATAAGCTCCAGCGAACCTCCGTCACCGAAGGCTACCTGGCAGGCAACCACAAGCGTAAATAGTTATCACACCCGTGACGCCACCAAACACTGGCAGGCTAATTCATTTGAGAGGAGCCGGCTGTGCACCAGCAAGCCCCCAAGTCCAAGCTCTTCATGGCGAACCACAAGAGTTGAGGTGTTCATGATACTCAAACAGGCATGCCCCTCGGAATAGCCAAGGGGCGCAAGGTGCGTTCAAAGATTCGAT
+
ABABBFAABABFGGCGGFGGGGGHHHHFHHHHGHHHEGHHHHHGGGGGGHGHHHGHHHHHHHHHGGHHH?HHGHHHHGHHHGGHFHHHHHHGHHHHGHHHHHHHHHHHHHHHHHHHHHGGGGGGHHEGHHGGGGGFGGHHHHHHHHHHGGGHHHHGGHHHHGGGGHHGHHHHHHHHHGDFGAFFGHGGGGGHHGGGGGGGFGGGHHHHGHGFGHFHHGEFFFGGGHHHGFFFGHHGHHGHGGGFHHHHHHGDHHHGFGFFGHGGGEFHGGFFGGHHHHHHGHHGHHGHHBHGHG@@GHFHHGHG3HHGC?C?EE23DGHGGHHCHHHFEGGFCFGGGGGGGGFFFFFFBFFBAAAA
@M02197:105:000000000-AN6RF:1:1101:7822:24778 1:N:0:1
TCTAACGAGTGCTCCTCCGCTTATTGATATGCTTAAGTTCAGCGGGTATCCCTACCTGATCCGAGGTCAACCTAAGAAAGTTGGGGGTTCTGGCGGGTGGACGGCTGGACCCTGTAGCGAGAAGTATTACTACGCTTAGCGCCAGACGGCACCGCCACTGATTTTAAGGGCCGCCGGTACAGCGGGCCCCAAGGCCAAGCAGAGCTTGATTGGTCATAATGACGCTCGAACAGGCATGCCCGCCGGAATACCAGCGGGCGCAATGTGCGTTCAAAGATTCGATGACTCAC
+
BBBBAFBABAAFGGGGGGGGGGGGHHHHHHHHGGHHGHHHHHHGGFGGHHHHHHHH<H<<HHHGGGGFHFH;<GH0GH(HG<HHGG:GG<<HH/GGG#//0;CFD3DG$CGFHH:F;9(15CGF=DG,:DG<EGGG-%C*5CFGH<GF:GGGG.?DBDGFFBFGFGFGCCGCCGFFFHGGGDFGGGFFFFGDGFEGFFEHGHHHFHHHHHGGEHHGGFGFFFFDF/A4DFFGF?FG/GGGCGGFGAHHGGGGEAGGGGGHHGHGGGGHGGGGGGGGGGFFFBFFFBBAAA
@M02197:105:000000000-AN6RF:1:1101:6023:24621 1:N:0:1
TCTAACGAGTGCTCCTCCGCTTATTGATATGCTTAAGTTCAGCGGGTAGTCCTACCTGATTTGAGATCAAACGTTCAAAAAGCTGTCTTCACCGAGAAAAGACGTTTATAAGCTCCAGCGAACCTCCGTCACCGAAGGTTACCTGGCAGGCAACCACAAGCGTAAATAGTTATCACACCCGTGACGCCACCAAACACTGGCAGGCTAATTCATTTGAGAGGAGCTGGCTGTGCGCCAGCAAGCCCCCAAGTCCAAGCTCTTCATGGCGAACCACAAGAGTTGAGGTGTTCATGATACTCAAACAGGCATGCCCCTCGGAATAGCCAAGGGGCGCAAGGTGCGTTCAAAGATTCGATGATTCAC
+
CCCCCFCCBCCFGGCGGGGGGGGHHHHHHGGGHHHGHHHHHHHGGGGGGHHHHHHHHHHHHHHHGHHHHHHHGHHGHHHHHGHGGHHHHHHHHGGGGGHHHGHGGGHHGFHFHGHFFHHGGGGGHHHGHHGGHGGGGGGHGGHHHHHH9FGHHHFFGHHHGGGGGHHHHGHFHEBGGHGGGGGGGGGECGGHGGHHHGGHHHFGHHGFFHHHHGHHFHHHGHGHHHHHFFFFGGHHHHGHGGGCHHHHHFEFHFBGF3GBHHGGGGGHGGGHHHHHHHGHFHGGGGHFGHHFGHHFEHEHHHHHHEHHFE0GGEEGEFHHHHFGCHHGGGCEBCHFGGGGGGGGGGGGCFGFBFFFFFAABBA
@M02197:105:000000000-AN6RF:1:1101:8308:24845 1:N:0:1
TCTAACGAGTGCTCCTCCGCTTATTGATATGCTTAAGTTCAGCGGGTAGTCCTACCTGATTTGAGGTCGAATTTGTCAGACGCAGGTCACCCCAGCGTGATCAAAGATTTCCCCTTTTCGGCTTTCTCAGGCGACGTAGACAATTACCACATCGACGATACTTTGCCAAGGATTGGAAAGCTCATGCATTCAAGAGGAGCCAACAAGCGAGACGGAGCACAAAAGCCCAGTCATGCGCCAGCATACCTCCAAGTCCAACTTCGCCCACAGGCCACAAAGCCTGGGGCAGTTGAGAATTTCATGACACTCAAACAGGCATGCTCCTCGGAATACCAAGGAGCGCAAGGTGCGTTCAAAGATGCGATGATTCAC
+
AAAA@F1A?1>D3FGGGGG0EGCHHGB3FEDHB2G11GFDA2F0/EEEFHB2FGFFFGFGHGBGFFGEAE/GEGHDFFHGHEGEEEHGFGHAEFGHGEG?FH2FG1EGGHH2FFHHHHHG?CFGFHHHFHFFCCCC@GHEGFHHGFD1FCEHGGHCCCE0FGGGHFFFFGF08FGCGHEHHHHGGGGGFGFGFHHGHFHGFFGGGFGGCGFFBBBBB@FFGFHFFFFEA#GACGGGGHGFHGDHCA0111GB11<FB<E///AECG1FEAFCF2F>0B/CEB/>0BFHHFED21FDD12FD22D11/BCFA1AF11F1A//?AACGFF2A11F11FGCEEEBGHHGGGGHGGE33AB1111CD3FDD>1>11
@M02197:105:000000000-AN6RF:1:1101:11912:24835 1:N:0:1
TCTAACGAGTGCTCCTCCGCTTATTGATATGCTTAAGTTCAGCGGGTAGTCCTACCTGATTTGAGATCGAACGTTCAAAAAGCTGTCTTCACCAAGGAAAGACATTTATAAGCTCCAGCAAACCTCCGTCACCGAAGGTTACCCGGCAGGCAACCACAAGCGTAAATAGTTATCACACCCGTGACGCCACCAAACACTGGCAGGCTAATTCATTTGAGAGGAGCTGGCTGTGCGCCAGCAAGCCCCCAAGTCCAAGCTCTTCATGGCGAACCACAAGAGTTGAGGTGTTCATGATACTCAAACAGGCATGCCCCTCGGAATAGCCAAGGGGCGCAAGGTGCGTTCAAAGATTCGATGATTCAC
+
CCCCCFCCCCCFGGGGGGGGGGGHGHHHHHHHHHHHGHHHHHHCGGGGGHHHHHHHHHGHHHHFGHHHGGHHGHFHGHHHHGHGHHHHHHHHGHHHGHHHHHHHHHHHHHHHHHHHHHHGHHHGHGHGHHGGHGGGFGGGHHGHGGGGGGGHHHHGGHHGHGGGGHHHHHHHHGHHHHGGGGGGGHGGGGGHGHGGGHGGGGGGGHHGHGHGHGHHFFFHHHFFHHGHGFGGGGHHHHCHGGGGECDHHHFGGBDFHHBBEGGGGGGHEGDGFHHGHHHHHHHGHGFBHHHHHHHEC5FGEHFHBFFHGGGCGGCFGGHHHFGGFG22GGFGHGHHCGFEAFCGGGGGGGGFFFFBFF@BBAB
@M02197:105:000000000-AN6RF:1:1101:25356:24957 1:N:0:1
TCTAACGAGTGCTCCTCCGCTTATTGATATGCTTAAGTTCAGCGGGTAGTCCTACCTGATTTGAGGTCAAACGTCAATAAGGAAGACGCTGATAAAAGCGTCGACGCGTTAGAGGCACGGGACCTTCATTCATGCACTTCAGCTAACGGCGATCATTATCACGCCGAAGGCCTTGTCATGCAAAGTCGAAAGTCGACCGCAAGCCGATGCATTTCAGGAGAGCCCGAGTCCTGGACGAATCCAAGTCTCCGGCAGCCCCCACCATCCAAACGCCCTCTCGAAGCAAATCGAGAGGGGTTGAGAATTTACTGACACTCAAACAGGCATGCTCCTCGGAACACCGAGGAGCGCAAGGTGCGTTCAAAGATTCGATGATTCAC
+
BCCCCFBCCCCFGGGGGGGGGGGHHGHGHHHGHGGHHHHHHHHGGGGGGHHHHHHHHHHHHHHHGHHHHHHHGHHGGHHHHHHHHHHGGGGGHHHGHHHGGGGGGGGGGGGGHHHGGHGGGGGGHHHHHHHGHGFHHHHHHHHHHHHGGGGGGGGHHHGHHGEHGGGGGGGGFGGGGGGGGGGGGGGGG?GFBFFFFFFFFFFFGGGGGGFFFFFGFHFFGGGGGFFGEGFFFFHGHHGHHFHGGFGGGGGGGGGGGC/FDFHGFGGGGGGGGGGEGCGHHHHGGHHGGHGGGGGHGHGHHHHGFBHHGHHHHGGHHFHHGF3FHHHHGCECGGGHFDGGGGHHGEFGGHGHFGGGGGGFCFGGGEBFBFBFFBFBAAAB
@M02197:105:000000000-AN6RF:1:1101:11385:25535 1:N:0:1
TCTAACGAGTGCTCCTCCGCTTATTGATATGCTTAAGTTCAGCGGGTAGTCCTACCTGATTTGAGATCGAACGTTCAAAAAGCTGTCTTCACCAAGGAAAGACATTTATAAGCTCCAGCAAACCTCCGTCACCGAAGGTTACCCGGCAGGCAACCACAAGCGTAAATAGTTATCACACCCGTGACGCCACCAAACACTGGCAGGCTAATTCATTTGAGAGGAGCCGGCTGTGCACCAGCAAGCCCCCAAGTCCAAGCTCTTCATGGCGAACCACAAGAGTTGATGTGTTCATGATACTCAAACAGGCATGCCCCTCGGAATAGCCAAGGGGCGCAAGGTGCGTTCAAAGATTCGATG
+
CCCCCFBCCBCFGGGGGGGGGGGGHHHHHHHHHHHGHHHHHHHGGGGGGFHHHHHHHHHHHHHHGHHHHGHFGHHHHHHGGGHHHHHHHHHHHHHHGHHHGHHHHHHHHFHFHHHHHHHHHHHGFHGGHGGGGGGGGGGGHHHHGGGGGGGHHHGGGGGHHGGGGGGHHHHHHHHHHGGGGGGGGGGCGGGGGGHHHGHGGHGGGHGHGGGGGGFHHHHFGGFGGGGHGHHHFFFFHFCHGGGGHHHGBHF/HHHHHHHHHHGGGGEHFB1BHHHHHHGHHFGHHHHHHHHGHG5HGFFHHFHHGAEGC?FGGGFGEFHHHBHHFGHGGGGGHHGFGFGGGGGGGFFFAFBFABBBB
@M02197:105:000000000-AN6RF:1:1101:16151:25547 1:N:0:1
TCTAACGAGTGCTCCTCCGCTTATTGATATGCTTAAGTTCAGCGGGTAGTCCTACCTGATTTGAGATCGAACGTTCAAAAAGCTGTCTTCACCAAGGAAAGACATTTATAAGCTCCAGCAAACCTCCGTCACCGAAGGTTACCCGGCAGGCAACCACAAGCGTAAATAGTTATCACACCCGTGACGCCACCAAACACTGGCAGGCTAATTCATTTGAGAGGAGCTGGCTGTGCGCCAGCAAGCCCCCAAGTCCAAGCTCTTCATGGCGAACCACAAGAGTTGAGGTGTTCATGATACTCAAACAGGCATGCCCCTCGGAATAGCCAAGGGGCGCAAGGTGCGTTCAAAGATTCGATGATTCAC
+
BBABAF??AB@FGGGGGGGGGGGHHHHHGGHHHHHHGHHHHHHGGGGGGGHHHHHHHHHHHHHHGHHHHGHHGHHHGHHHHGHHHHHFGHHHHHGHGHGHHHHGHHGHHHHHHHHHHHHHHHHGHHHGGHGGHGGGGFGGHHFHGGGGGFGHHGHGGHHHHGDFGHHHHHHHHHHHHHGGGGGGGHGGGGGHGGGGGGGFGGGHGHHGGGHGHGHHGFFFGFFHHHHHFGGGGGGHHHCHFFGFHGHGHGHGHFHFFHHHHHEGGGGFEGGFHHHHHHHFHHHGHHHHFHFHHHGBEGHHF@GHHFHGE000GCGHGGBHFHFHHHDEEGGGGHGCGGGGHGGGFGFFECFFBFFFFBAAABA
@M02197:105:000000000-AN6RF:1:1101:24607:25549 1:N:0:1
TCTAACGAGTGCTCCTCCGCTTATTGATATGCTTAAGTTCAGCGGGTAGTCCTACCTGATTTGAGATCGAACGTTCAAAAAGCTGTCTTCACCAAGGAAAGACATTTATAAGCTCCAGCAAACCTCCGTCACCGAAGGTTACCCGGCAGGCAACCACAAGCGTAAATAGTTATCACACCCGTGACGCCACCAAACACTGGCAGGCTAATTCATTTGAGAGGAGCTGGCTGTGCGCCAGCAAGCCCCCAAGTCCAAGCTCTTCATGGCGAACCACAAGAGTTGAGGTGTTCATGATACTCAAACAGGCATGCCCCTCGGAATAGCCAAGGGGCGCAAGGTGCGTTCAAAGATTCGATGATTCAC
+
BBBBBF@AABBFGGGGGGGEFGGBFGGHHGHHHHHHHHHHHHFGGGEEGHHHHHHHHHHHHHHGGHHHHGHHGHHHHGHHEDHGFHHHHHHHHHHHGAGHHGHHHHHEHHHHHHHHHGHHHHGGHHHGCHGGHGGGGGHHHHHGGGGGGGGHHHHGGHHFEGGFGHHFHHFHHHHHHHGGGGGGGDGGGGGGGGGGGGHGHFFGGHHGGHGFHFGFFFFEDFGHFHFGGGFFFFGF2ACEGCCCFHG3BCGEB3?FF3B???F??GEGAGEBFB4FB42B3HGGHG3GFFBGBHHHFD355G@53F1G00?F?EAHGD5A33FHGB2EEEGGHHHHGGGGHGGGFGGGGGEFFFFFFFBAA>A
@M02197:105:000000000-AN6RF:1:1101:6824:25765 1:N:0:1
TCTAACGAGTGCTCCTCCGCTTATTGATATGCTTAAGTTCAGCGGGTATCCCTACCTGATCCGAGGTCAACCTAGAAAAAATGGGGGGTTTTGGCAAGTAACCACCGGAACCCTATAGCGAGAGAAATTACTACGCTTAGAGCCAGACGGCACCGCCACTGATTTTAAGGGCCGCGAACACGCGAAAACCCCAATACCAAGCCAGGCTTGAGTGGTTATAATGACGCTCGAACAGGCATGCCCCTCGGAATACCAAGGGGCGCAATGTGCGTTCAAATATTCGATGATTCAC
+
BBBBBFBB3AAFBGG4EGAEEGDHHHHHHGHGHHGHHHHHFFHGFGGGHHBGFFHH<<<<H;H?EGFHHEH:;H:GHFHHG+GGHGGGFFD7GG'FG9GC<HH<FGG;G-G9GGG:GFBFGGG&GGGG:-F:/FFC7FFFF9F9:F:FF6:FGGGHHFFFFHGFHHHHFFFFGFFFHGFCFFFGFEEFFFHFGFGFFGHEFFFGFFFFFHHGHHHHHHHFGFFFFDFHGHGFGFFG0GEE???GGGFGFFBHHHFHAECEFFHHG?EEGFGE3BBB31FGC1D3FFF@@AAA
@M02197:105:000000000-AN6RF:1:1101:24740:25787 1:N:0:1
TCTAACGAGTGCTCCTCCGCTTATTGATATGCTTAAGTTCAGCGGGTAGTCCTACCTGATTTGAGGTCAAACGTCAATAAGGAAGACGCCGATAAAAGCGTCGACGCGTTAGAGGCACGGGACCTTCATTCATGCACTTCAGCTAACGGCGATCATTATCACGCCGAAGGCCTTGTCATGCAAAGTCGAAAGTCGACCGCAAGCCGATGCATTTCAGGAGAGCCCGAGTCCTGGACGAATCCAAGTCTCCGGCAGCCCCCACCATCCAAACGCCCTCTCGAAGCAAATCGAGAGGGGTTGAGAATTTACTGACACTCAAACAGGCATGCTCCTCGGAACACCGAGGAGCGCAAGGTGCGTTCAAAGATTCGATGATTCAC
+
BBBBBFBABBA5GFBGGGGEGGGHHHHHHHHHHGHHHFHHHHHGGGFGGHHHHHHHGHHHHGH5FHHHHHFHFHHGFFGGHGBGFAFGGGGGGGFHHHGGGGGGGCGCCFGGHHF?GHGCGGGGHGHHHHHHHHEHDFGGHHHGHFH.CCCF?EGHHHGFFFDFEGGGGGGFFFFGGGGFFFFFF9BDFFFFFF8AGFFFFFFFFFFBDFFFFFGGGFHHEDEDEHFDFHFGFGHEGGGCBHGHF?GDGCCGGGGFB/?DDEHHFF?GFGCDEE@GFCE4HGGGEGFFFFHGGFEHFGHHHFHG5EHHGG5FG5GHHGDFFGFBG3E1E0GEFDHHDFEFEE2G?EFGGHHHFCEGECGGFGGCGGGGFFFBFFFAAA>A
@M02197:105:000000000-AN6RF:1:1101:14967:25662 1:N:0:1
TCTAACGAGTGCTCCTCCGCTTATTGATATGCTTAAGTTCAGCGGGTAGTCCTACCTGATTTGAGGTCAAACGTCAATAAGGAAGACGCTAATAAAAGCGTCGACGCGTTAGAGGCACGGGACCTTCATTCATGCACTTCAGCTAACGGCGATCATTATCACGCCGAAGGCCTTGTCATGCAAAGTCGAAAGTCGACCGCAAGCCGATGCATTTCAGGAGAGCCCGAGTCCTGGACGAATCCAAGTCTCCGGCAGCCCCCACCATCCAAACGCCCTCTCGAAGCAAATCGAGAGGGGTTGAGAATTTACTGACACTCAAACAGGCATGCTCCTCGGAACACCGAGGAGCGCAAGGTGCGTTCAAAGATTCGATGATTCAC
+
CCCCCFCBCCBFGGGGGGGGGGGHHHHHHHHHHHHHHHHHHHHGGGGGGHHHHHHHHHGHHHHGGGHHHGHHGHHGGHHHHHHHHHHGGGGGHHHHGHHGGGGGGCGGDFGGHHGGGHGGGGGFGHHHHHHGHHHHHHHHHHHHGHHGGGGFGGGHGHGG<HFHGGGGGGGGG9GGGGGGGGGGGGGEGGDF;FDFGFFFFGGGFFGFGGGGFFGFFHFHGFFFGHHHHHHGFFFFHHHEHHDHEGGFGGHEGCDCFGGHGGEHHEGGEEGGFEGHGEGHGHHHEHFHEG2FGGGFGBHGHHGGDEHFFFHFHDGHHHFHHHEHHHHHGGGGFGFHFFEAEEHGAE2GECHHHGGGGHGGGGGGGGGGFFFFFFFABBBB
@M02197:105:000000000-AN6RF:1:1101:14877:26040 1:N:0:1
TCTAACGAGTGCTCCTCCGCTTATTGATATGCTTAAGTTCAGCGGGTAGTCCTACCTGATTTGAGATCGAACGTTCAAAAAGCTGTCTTCACCGAGGAAAGACGTTTATAAGCTCCAGCGAACCTCCGTCACCGAAGGTTACCTGGCAGGCAACCACAAGCGTAAATAGTTATCACACCCGTGACGCCACCAAACACTGGCAGGCTAATTCATTTGAGAGGAGCCGGCTGTGCACCAGCAAGCCCCCAAGTCCAAGCTCTTCATGGCGAACCACAAGAGTTGAGGTGTTCATGATACTCAAACAGGCATGCCCCTCGGAATAGCCAAGGGGCGCAAGGTGCGTTCAAAGATTCGATGATTCAC
+
CCCCCFBBCCCFGGGGGGGGGGGHHHHHHHHHHHHHHHHHHHHGGGGGGHHHHHHHHHHHHHHHGHHHHGHHGHHHHHHHHGHHGHHHHHHHHGGGGGHHHHHGGGHHHHHHHHHHHHHGGGGGHHHGEHGGHGGGGGFGGHHHHGHFGGGHHHHGGHHHGGGGGHHHHHHHHGHHHHGGGFGGGHGGGGHHGGGGHGGFHGHGHHHHHHHHFFHFHHFGGGGGGFGHHHHHHHFGHHGGGGGGHFFFHHBGHFHHHHHHHHGGGGGHFHGHHHHHHHGHHHHGHHHFEHHGHHHHGGHHGFHHHFHHGGGGGGGHHHHGFFFCGGHGGGGGFHHGECCGHGGGGG55GGGFBFFFFF@B@AB
@M02197:105:000000000-AN6RF:1:1101:11887:26516 1:N:0:1
TCTAACGAGTGCTCCTCCGCTTATTGATATGCTTAAGTTCAGCGGGTAGTCCTACCTGATTTGAGATCGAACGTTCAAAAAGCTGTCTTCACCAAGGAAAGACATTTATAAGCTCCAGCAAACCTCCGTCACCGAAGGTTACCCGGCAGGCAACCACAAGCGTAAATAGTTATCACACCCGTGACGCCACCAAACACTGGCAGGCTAATTCATTTGAGAGGAGCTGGCTGTGCGCCAGCAAGCCCCCAAGTCCAAGCTCTTCATGGCGAACCACAAGAGTTGAGGTGTTCATGATACTCAAACAGGCATGCCTCTCGGAATAGCCAAGGGGCGCAAGGTGCGTTCAAAGATTCGATGATTCAC
+
>AAABFBBB24BFDGFFCE?EFGFFG5EHFHGHGGBGGHCFHHFGGAEFFFFDG3GGHFFFHHFF1G31EHAEEG?G5DGGE1BGBBGB4GBF3FHGGHFFFCHH4GHHHHFFHFHHHHG0GFFHHEGHGGGGGGC?FFGFE9FDC;CC?.GHHFFAGHHHGDDFFHEHHHHBHHH:CAGC:EEEHDBGDFEGE<FHGGFACGHGFGGGGDFBFHGFAHFGGD?HGFCC@AFF?CFFA@?/C@EEED1<<FE0GDB0G1F1BEE?/EDEGE1EFGDBGGFGCGEG1HHFF2F2@B1FBGHFGGGB1FHECFE/CFFBEBHFFFC0GCCEGCGHHHHGCGGFCFFGGGF1GFFFFFFFD11>1>
@M02197:105:000000000-AN6RF:1:1101:14257:27351 1:N:0:1
TCTAACGAGTGCTCCTCCGCTTATTGATATGCCTAAGTTCAGCGGGTAGTCTCACCCGATTTGAGGTCAAGGTTTTCGTTTTGTGGGTCCAGCCTCCCGCCAATGTAGATGGCGGTGACCAGGGCACCATCATTGTCCGTGTGGGACAGTTAGGAGCAGGCATCCAAGGGACAGTGCTAGATCCAAAACGTAGAAGCATCTTATCACGTTAAGGATCAGCAAAGCGGACCCCACTAATTCATTTGAGAGGAGCTCACTTTCAAAAGTGAAAGGCAAGCATTGAACCTCCAAGTCCAAAAATCCCATTCCTGACAGGAAAAGGGTTTTTGAGGATTTCACGACACTCAAACGGGTGTGCCCCCCGGAATGCCAAGGGGCGCAAGGTGCGTTCAAAGATTCGATGATTCAC
+
CCCCCF@ABBAFGGGGGGGEGGGHHHHHHHGGHHHHGHHHHHHGGGGFGGGHHHHHHGGGGGHHGHHHHHHHHHHGGGHHGGHHGGGGHHHHHGHHHGGGGGGHHHGHHFHHHGGCFGHHHHGGGGGGHHHHHHHHHHDGGHHGGHHGFGHHHHHHHGEHGGHHHGHHGGHGGGHHHHHHGGGGGGGGGGFGGGGGGGGGGGGGGGGGGGGGGFFFFFFFFFFFFFFFFCFFFFFFFFFFFFFFFFFEFFFFFBFBFFFFFFFBFFFFFFFFFFGGGGGGGGFAGGGGGGGGGGGGEGFGFGGGHGHHHHHGHHHHHHEHGGGEHHHHHGGHHHGHDFGHGFDGHDGF.FD?HHGGCGGEECGFHFGFCHHHGGGGEFHHHHGFEEHGGGGGFGGGGFFFFFFFAAA>A
@M02197:105:000000000-AN6RF:1:1101:16531:27529 1:N:0:1
TCTAACGAGTGCTCCTCCGCTTATTGATATGCTTAAGTTCAGCGGGTAGTCCTACCTGATTTGAGGTCAAACGTCAATAAGGAAGACGCTGATAAAAGCGTCGACGCGTTAGAGGCACGGGACCTTCATTCATGCACTTCAGCTAACGGCGATTATTATCACGCCGAAGGCCTTGCCATGCAAAGTCGAAAGTCGACCGCAAGCCGATGCATTTCAGGAGAGCCCGAGTCCTGGACGACTCCAAGTCTCCGGCAGCCCCCACCATCCAAACGCCCTCTCGAAGCAAATCGAGAGGGGTTGAGAATTTACTGACGCTCAAACAGGCATGCTCCTCGGAACACCGAGGAGCGCAAGGTGCGTTCAAAGATTCGATGATTCAC
+
BBBBBFAAAAAFGGGGGF?EGGGHHHHHHHHGHHFHGHHHGGHGGGGFGHHHHHGFHHHHHHHHGGGFHHHHGHHGGHHHHHHHFEGEGGGGHHHHHFFEGGGGGGGGGGGEFGHGGHGGGGGDHHHHHHHHHHGHHHEHHHHHHHHGGGGGGHGH0HHHHHGGGCGGF?EGGGGEGF8FGGFFG.FFGGFFFFBEFFFFFFFGFFBEGFFFFFFFFFFAGGEFFHGFHFFFFFFF<</0BFDBC?CGGGFEFGGCCB/@1FEHGFCBBC<GCGEGGC?G4DHHGHHFGGHDFEECGFDFHFGHFDBGEAEE>3EBG5HDFHFFFHGHEEE0?EFBE2DEGFCHEFEGEHBHHE22GHGCGGFGGE4FFCBBBFFBAA3B
@M02197:105:000000000-AN6RF:1:1101:11943:27960 1:N:0:1
TCTAACGAGTGCTCCTCCGCTTATTGATATGCTTAAGTTCAGCGGGTAGTCCTACCTGATTTGAGGTCGAACGTCAATAAGGAAGACGCTGATAAAAGCGTCGACGCGTTAGAGGCACGGGACCTTCATTCATGCACTTCAGCTAACGGCGATCATTATCACGCCGAAGGCCTTGTCATGCAAAGTCGAAAGTCGACCGCAAGCCGATGCATTTCAGGAGAGCCCGAGTCCTGGACGAATCCAAGTCTCCGGCAGCCCCCACCATCCAAACGCCCTCTCGAAGCAAATCGAGAGGGGTTGAGAATTTACTGACACTCAAACAGGCATGCTCCTCGGAACACCGAGGAGCGCAAGGTGCGTTCAAAGATTCGATGACTCAC
+
ABBBBFBBBBBFGGGGFGGGGGGHHHHHHHHHHGHHGFHHGHFEFG0EFHHHHHHHHHFHHHHHGHHHGGGHGHHGGHHHHGHGHHHFGGGFHHHHHHHGGGGGGGGGCGGGHHHGGHGGGGGAGHHHHFHHHHHHHHHHHHHHHHHGGGGGFGGFGHHHGHGHGGGGGGGGFGFGGGGGGG0FGEFFFFDFFBFFFFF?BGFFFFFFFFFFFFFFFFFADDGGGGHGCHFFFGHFFGHHHFHHGGGGGCHGGGFGFGFHFGHHGGFDEE?GGDGHHEGHHHFGCGFBFGHGGGGHHFFHHHHHHHHHHHFHHFGHGHGGFHG3HHHFGGGGGGFFEEEAEDGBEGEEFGHGF2GGGHGBGGGGF?FFFFFFFFFBBBAB
@M02197:105:000000000-AN6RF:1:1101:15948:28473 1:N:0:1
TCTAACGAGTGCTCCTCCGCTTATTGATATGCTTAAGTTCAGCGGGTAGTCTCACCCGATTTGAGGTCAAGGTTTTCGTTTTGTGGGTCCAGCCTCCCGCCAATGTAGATGGCGGTGACCAGAGCACCATCATTGTCCGTGTGGGACAGTTAGGAGCAGGCATCCAAGGGACAGTGCTAGATCCAAAACGTAGAAGCATCTTATCACGTTAAGGATCAGCAAAGCGGACCCCACTAGTTCATTTGAGAGGAGCTCACTTTCAAAAGTGAAAGGCAAGCATTGAACCTCCAAGTCCAAAAATCCCATTCCTGACAGGAAAAGGGTTTTTGAGGATTTCACGACACTCAAACGGGTGTGCCCCTCGGAATGCCAAGGGGCGCAAGGTGCGTTCAAAGATTCGATGATTCAC
+
CCCCCFCABBBFGGGGCGGGGGGGHHCHFHHHHGHHHGHFHHHGGGCGGHGHHFHHHEGGGGGGGHHHHHHGGGHGHGHHGGGFHGGEHGGFHGHGHGGGGGGHHFGHGHHHHGGCGEHHHGHGHHHHHHHHHGHHHHGHGHHGGGHGGHHHHHHFEHHHFFHHHHHHGGGGGGGHFFHHHGHHGGGGGGAFGGGGGGGGEGGGGGGGFGGGGGGGHHFHFGGGGHFFFFFFFGHHGDHGF111HHHHGGGHHGHGEHGCBG?1FDBHFHDBHGFFGHFFHG2BD2EGHFHHFGGHHFGCFHHBHHFHFFGFGHHHHHHHFE1EBHFHGFHGHGF3GFEFFF4GHEFG1E1EFFGEE?GGGGGGFHGHFHGF2?EGGGHFHHGGECHFGGGGGGEFFFFFFFFFA?AA3
@M02197:105:000000000-AN6RF:1:1101:12945:28940 1:N:0:1
TCTAACGAGTGCTCCTCCGCTTATTGATATGCTTAAGTTCAGCGGGTAGTCCTACCTGATTTGAGATCGAACGTTCAAAAAGCTGTCTTCACCAAGGAAAGACATTTATAAGCTCCAGCAAACCTCAGTCACCGAAGGTTACCCGGCAGGCAACCACAAGCGTAAATAGTTATCACACCCGTGACGCCACCAAACACTGGCAGGCTAATTCATTTGAGAGGAGCTGGCTGTGCGCCAGCAAGCCCCCAAGTCCAAGCTCTTCATGGCGAACCACAAGAGTTGAGGTGTTCATGATACTCAAACAGGCATGCCCCTCGGAATAGCCAAGGGGCGCAAGGTGCGTTCAAAGATTCGATGATTCAC
+
3AAAAFAAAA45GGGGGGFCGGEHHHGHHHHHHHHHHFHFDGFFCCEECFHHGFHHHHCFGHGHGGGHHGHECEFGHHFFHGGGHHFGFFGHHF?GFFHHGFHHGFFGHHFGHHHHHGHHGGHGHH3BEGFGHGGGGGFFFC9GDDGGGCGEHFCFECGHEDDGGEFHGDGHHHHHHGDDGCGGEFDEDGHGGFGFGFFCEGGFEHHGHHGGHHFHGGHFGGFHGFFHFFADFGEHHFGH@@?//23F?B3?GHBHFHF3GHGGGGGHGHGHGHFEHHHHHHHGHHGGHGFHGFHGF53HHFFFFHHGA0A0?CGHHHFFFGHGGGHGFCGEBGHG2EGGHFGGGGGGAABFFFFFFF?AA>A
@M02197:105:000000000-AN6RF:1:1102:17049:1468 1:N:0:1
TCTAACGAGTGCTCCTCCGCTTATTGATATGCTTAAGTTCAGCGGGTAGTCTCACCCGATTTGAGGTCAAGGTTTTCGTTTTGTGGGTCCAGCCTCCCGCCAATGTAGATGGCGGTGACCAGAGCACCATCATTGTCCGTGTGGGACAGTTAGGAGCAGGCATCCAAGGGACAGTGCTAGATCCAAAACGTAGAAGCATCTTATCACGTTAAGGATCAGCAAAGCGGACCCCACTAATTCATTTGAGAGGAGCTCACTTTCAAAAGTGAAAGGCAAGCATTGAACCTCCAAGTCCAAAAATCCCATTCCTGACAGGAAAAGGGTTTTTGAGGATTTCACGACACTCAAACGGGTGTGCCCCTCGGAATGCCAAGGGGCGCAAGGTGCGTTCAAAGATTCGATGATTCAC
+
BBBBBFBAAAAFGFGGGGGGCEGHHFHHHHHHGHB5DFGHGGHGGGGGGGHGHHGHHGGGGEHHGEHHHHFBFHHGHGFHGGFHHGFGHACFGGHHHGGGGGGHHHHHHHHHGGGFCFHHFFHEHHHGHHHHHFHHHHGCEGGGGAHEGFGHHHGHHHGHCHFFHHHFGGHGGFHHHFGHHGHHGGGGGGGFGGGGGGGGFGGGGGGGFFGGGGGGHHHHGGGGGHGGGFHGFHHHGHHGHHHHFHFHHGHHGHHGHHGGGHHHHHHFGHEHHHFHGHGGHGF/GHHGGHHFGGFHHFHFHFGGGGHHHHHFHHHHHGHHGGGHGHHGHHHEHHGHGGGHHHGGHGHHEGGGHHGFGGGGGGHHHGHHHFHEA?EFEAHCHCGGGGGGGGGGGGGGFFFBFFFBBBBBB
@M02197:105:000000000-AN6RF:1:1102:19181:2327 1:N:0:1
TCTAACGAGTGCTCCTCCGCTTATTGATATGCTTAAGTTCAGCGGGTAGTCCTACCTGATTTGAGATCGAACGTTCAAAAAGCTGTCTTCACCAAGGAAAGACGTTTATAAGCTCCAGCGAACCTCCGTCACCGAAGGTTACCTGACAGGCAACCACAAGCGTAAATAGTTATCACACCCGTGACGCCACCAAACACTGGCAGGCTAATTCATTTGAGAGGAGCCGGCTGTGCACCAGCAAGCCCCCAAGTCCAAGCTCTTCATGGCGAACCACAAGAGTTGAGGTGTTCATGATACTCAAACAGGCATGCCCCTCGGAATAGCCAAGGGGCGCAAGGTGGGTTCAAAGATTCGATGATTCAC
+
AAABBFBBBBBFGGGGGGGGGGGHHGHHHHHHGHFHHHHHHHHGGGGGGFHHHHHHHHHHHHHGGEHGHGHFGHHHHHHHHGHHHHHHHHHFHHHHGHHHHHHFFFG?GFGHHHGHHHHGGGGGHHHFGHGGGGGGGGGHHHGHHHHHHGGHGHHGGFFHHGGFGGFHFGDF9DGHHHGDDDEGGHGGCGGGGHGGGGHHHHHHHHHHGGGGGHFHFGHFFFFFFCFFGGFFFFFF@/@HCB/B/3FG?3BDCFFGF33FDGF/E/CG1F1333FFGDGBHGF1GB33GDDFG55GEHGFFBHG3FEFE0E0EFAFFB5GFF3HHHHEE2?GHGHHGGGGHFGGFGGGCG4B@5FFFFAA?A3
@M02197:105:000000000-AN6RF:1:1102:10406:2384 1:N:0:1
TCTAACGAGTGCTCCTCCGCTTATTGATATGCTTAAGTTCAGCGGGTATCCCTACCTGATCCGAGGTCAACCTGTAAAAATTGGGGGTTCTGGCGAGCCACCGGGGGAACTCTATAGCGGGAGTATGTACTACGCTTAGAGCCCACCGGCACCGCCACTGATTTTGAGGGCCGCGGAGACCGCGTGCCCCAATACCACGCTAGGCGTGAGTGGTTAAATGACGCTCGAACAGGCATGCCCTGCGGAATACCACAGGGCGCAATGTGCGTTCAAAGATTCGATGATTCAC
+
AABBBFAAAAAFGGGGGGGFGCGHHFGHGFGHHHHGGHHHHHHGGGEEFHGHG<FH:FH0H<H9G9GHH:H:H9:GHHH<GHHGHG/GGH<HHHGCEFG<H<GBBD9G9GHGHHHHF;GGGGGC8HHFHHHGFGGFGCHHFGHG<G9GGGCGGGGGHGFGGFFFGHHFGGFFFGFHFFFGFEFFFFFAFBGFFFFFFGGFFFFFGFHFHGHFFGFGHHFFGFFHFFHFGFHHGFFFGGGGGFHHFFFBFCGGHGEAEGHFFHEEA0FCCFFFGG1GFC1FFBFFAAAAA
@M02197:105:000000000-AN6RF:1:1102:19995:2803 1:N:0:1
TCTAACGAGTGCTCCTCCGCTTATTGATATGCTTAAGTTCAGCGGGTAGTCTCACCCGATTTGAGGTCAAGGTTTTCGTTTTGTGGGTCCAGCCTCCCGCCAATGTAGATGGCGGTGACCAGAGCACCATCATTGTCCGTGTGGGACAGTTAGGAGCAGGCATCCAAGGGACAGTGCTAGATCCAAAACGTAGAAGCATCTTATCACGTTAAGGATCAGCAAAGCGGACCCCACTAATTCATTTGAGAGGAGCTCACTTTCAAAAGTGAAAGGCAAGCATTGAACCTCCAAGTCCAAAAATCCCATTCCTGACAGGAAAAGGGTTTTTGAGGATTTCACGACACTCAAACGGGTGTGCCCCTCGGAATGCCAAGGGGCGCAAGGTGCGTTCAAAGATTCGATGACTCAC
+
CCCCCFBAAABFGGGGGGGGGGGHHHHHGHFHHHHHGHHHHHHGGGCGGHHFHHHFHGGGGGHHGHHHFBDFGGHGGGHHGGHFH?AFHGHFHGHHHGGGGGGGHFGFDGHGHGGCCEHFHFFFHHHHHGGHHHHHHFGGGHHGGGHGGHBGHGHHHGGEGHHGFHFCEDHGGGHHFFGHHHHGGGGEFGGGGGGGGGGGFGGGGGGGGGGGGFGGHFFHFGFGFGGGGFFFFFGHGHHHHFDEHFGFHEHHHHHHHHFCHHHFHGFHHHHHHHHHHGHBHHFAGHGHHFFFFCGFHGHF2FGHG23GHHHHHHHGFHHHFEEAFGHGFFGBEHGGFGFGHGDFEGGFGGGGHFFE0FEGGGHHHHFFBHHHDGGE?CHHHHGGGGFGGGGGFG?FBFFFFFFFAAAAA
@M02197:105:000000000-AN6RF:1:1102:19198:3057 1:N:0:1
TCTAACGAGTGCTCCTCTGCTTATTGATATGCTTAAGTTCAGCGGGTAGTCCTACCTGATTTGAGATCGAACGTTCAAAAAGCCGTCTTCACCAAGGAAAGACATTTATAAGCTCCAGCAAACCTCCGTCACCGAAGGTTACCCGGCAGGCAACCACAAGCGTAAATAGTTATCACACCCGTGACGCCACCAAACACTGGCAGGCTAATTCATTTGAGAGGAGCTGGCTGTGCGCCAGCAAGCCCCCAAGTCCAAGCTCTTCATGGCGAACCACAAGAGTTGAGGTGTTCATGATACTCAAACAGGCATGCCCCTCGGAATAGCCAAGGGGCGCAAGGTGCGTTCAAAGATTCGATGATTCAC
+
CCCCCFCCCABFGGGGGGGGGGHHHHHHHHGHHHHHHFHHHFHGGGGGGHHHHHHHHHHHHHHHGHHHGGHHGHHHHGHHHGHHGGGHGHHHHHHHGHHHHHHHHHHHHHHHHHHHHHHHHHHGHHGGHHGGHGGGGGHHHHHHGGGFFGGGHHHGGHHHHGGGGHHHHHHHHHHHHHGGGGGGGGGGGGGGHHHGHHGHGHHHHHHHHGHGGGHHHHHGHHGGHHHHGGCGGGGHHEGHGGGFHFHHGHHGHHHFHGGHGGGGGGGHFGGHHHHFGHHHEHHGHFFFGEHHHHFGGFGHGHHHHFGHGGGGGGGHHHHHHHHGHHGEGGGCGHHHGGGGHGGBGGGGGGGFFFBFFFBAAAB
@M02197:105:000000000-AN6RF:1:1102:14127:3923 1:N:0:1
TCTAACGAGTGCTCCTCCGCTTATTGATATGCTTAAGTTCAGCGGGTAGTCCTACCTGATTTGAGGTCAAACGTCAATAAGGAAGACGCTGATAAAAGCGTCGACGCGTTAGAGGCACGGGACCTTCATTCATGCACTTCAGCTAACGGCGATCATTATCACGCCGAAGGCCTTGTCATGCAAAGTCGAAAGTCGACCGCAAGCCGATGCATTTCAGGAGAGCCCGAGTCCTGGACGAATCCAAGTCTCCGGCAGCCCCCACCATCCAAACGCCCTCTCGAAGCAAATCGAGAGGGGTTGAGAATTTACTGACACTCAAACAGGCATGCTCCTCGGAACACCGAGGAGCGCAAGGTGCGTTCAAAGATTCGATG
+
BCCCBFABBBCFGGGGGGGGGGGHFHHHHGHHHCHHHHHHHHHGGGEEGHHHGHHHHHHHHHHHGHHHHHHHGHHGGHHHHHHHHHHGGGGGHHHHHGHGGGGGGGGGDGFGHHHGGHGGGGGGHHHGHHHHHHHHHHHHHHHHHBGG:GGGGGGHHGHHHHGHGGGFFGEGGGGGGGGGGGFGGGGGGGGFFFF:FFFFGEFFFFCGGGGGFHHGFFHGGGGFFFHHGHGGGGHGHFEHHFHHGGGCGGHFFDB///FGBFGD2/EE/ECGGE/?FEGHHFHFGHFFGGHGGGGHHEHHHHFGBGD5BHFHGDFGHEHHGHHHHGCEEE?EFEHHGEEA?GGHFGGEECBHGFGEFFGGDGFFFBFFFBBABB
@M02197:105:000000000-AN6RF:1:1102:16941:4161 1:N:0:1
TCTAACGAGTGCTCCTCCGCTTATTGATATGCTTAAGTTCAGCGGGTAGTCCTACCTGATTTGAGGTCAAACGTCAATAAGGAAGACGCTGATAAAAGCGTCGACGCGTTAGAGGCACGGGACCTTCATTCATGCACTTCAGCTAACGGCGATCATTATCACGCCGAAGGCCTTGTCATGCAAAGTCGAAAGTCGACCGCAAGCCGATGCATTTCAGGAGAGCCCGAGTCCTGGACGAATCCAAGTCTCCGGCAGCCCCCACCATCCAAACGCCCTCTCGAAGCAAATCGAGAGGGGTTGAGAATTTACTGACACTCAAACAGGCATGCTCCTCGGAACACCGAGGAGCGCAAGGTGCGTTCAAAGATTCGATGATTCAC
+
CCCCCFABBCBFGGGGGGGGGGGHGHHHHHHHHHHHHGGFHHHGGGGGGHHHHGHHHHHHHHHHGHHHHHHHGFGGGHHGGHHHHHHGGGGGHHHHHHHGGGGGGGGGGGGFHHHGGHGGGGGGHHHHHHHHHHGHHHHHHHHHHHHGGGGCGG9GFH;GGHGHGGGGCGGGGGGGGGGGGGGGGGGGGGGFFFFFFFFFFFFFGFGGGGGGFGGGGHHHGGGFFFFFEGGFGGHGHHHHHHHHGGGDC?HGGCCGGGGGDEHHFGGGGGGGGGCHHGGHHHHHEF3HGGBGGGGHHHGGHHHGHHHHHHHHHGFGEHHFFFHHHHHGGGGGEGGHGFE2EDGEAF?E2FCHGGGGGHGGGFGGF?GGFFFBFFFBBBBB
@M02197:105:000000000-AN6RF:1:1102:23942:4381 1:N:0:1
TCTAACGAGTGCTCCTCCGCTTATTGATATGCTTAAGTTCAGCGGGTAGTCCTACCTGATTTGAGGTCAAACGTCAATAAGGAAGACGCTGATAAAAGCGTCGACGCGTTAGAGGCACGGGACCTTCATTCATGCACTTCAGCTAACGGCGATCATTATCACGCCGAAGGCCTTGTCATGCAAAGTCGAAAGTCGACCGCAAGCCGATGCATTTCAGGAGAGCCCGAGTCCTGGACGAATCCAAGTCTCCGGCAGCCCCCACCATCCAAACGCCCTCTCGAAGCAAATCGAGAGGGGTTGAGAATTTACTGACACTCAAACAGGCATGCTCCTCGGAACACCGAGGAGCGCAAGGTGCGTTCAAAGATTCGATGATTCAC
+
CCCCCFBCCCCFGGGGGGGGGGGHHHHHHHHHHHHHHHGHHHHGGGFGGHHHHHHHHHHHHHHHGHHHHHHHGHHGGHHHHHGHGHHGGGGGHHHHHHHGGGGGGGGGGGGGHHHGGHGGGGGGHHHHHHHHHHHHHHHHHHHHHHHGGGGGGGGHHHHHHHGHGGGGGGGGGGGGGGGGGGGGGFFGGGGFFFDFFFFFGGGGGGGGGGGGFFGGGHFFGFGGGHHHHHHFFGGGHHHHHHHHGGGGGGHGGGGGGGGHHGHHHGGFGGGGGGGHHHGHHHGHFGEHGHHGGGGHHHFHHHHHFHHHHHHHHHGHHHHHHHHHHGHGGGGGCGHHGGGEGEFFGECGGHGHHGGGGHGGGGGGGGGGCFFFFBFBBBBB
@M02197:105:000000000-AN6RF:1:1102:15251:4440 1:N:0:1
TCTAACGAGTGCTCCTCCGCTTATTGATATGCTTAAGTTCAGCGGGTAGTCTCACCCGATTTGAGGTCAAGGTTTTCGTTTTGTGGGTCCAGCCTCCCGCCAATGTAGATGGCGGTGACCAGAGCACCATCATTGTCCGTGTGGGACAGTTAGGAGCAGGCATCCAAGGGACAGTGCTAGATCCAAAACGTAGAAGCATCTTATCACGTTAAGGATCAGCAAAGCGGACCCCACTAATTCATTTGAGAGGAGCTCACTTTCAAAAGTGAAAGGCAAGCATTGAACCTCCAAGTCCAAAAATCCCATTCCTGACAGGAAAAGGGTTTTTGAGGATTTCACGACACTCAAACGGGTGTGCCCCTCGGAATGCCAAGGGGCGCAAGGTGCGTTCAAAGATTCGATGACTCAC
+
EEEDEFBCCCDFGGGGGGGGGGGHHHHHHHHHHHHDGHHHHHGGGGGGGHHHHGHHHGGGGGHHGHHHHGHHGGHGHGHHGGHHHGGGHHHHHGHHHGGGGGGHHHHHHHHHHGGFGGHHHHHHHHHHHHHGHHHHHHGGFHHGGGGEGHHHHHHHGHHHGGHHHHHHGGHGGGHHHHFHHHHHGGGGGGGGGGGGGGGGGGHHGHHGGGGGGGHHHFFHGFGGGHGGGGGHGGHGHHEHDBHHHGHHHHGFHGHGHHEGHHHHHHHHHHHHHHHHEHHHGHHGGHHGHHHHHGGHHHGHFHHHGHGHHBHHHHHHHGHHGDFHGHHFHHHHHHGFGGGHHFBGHGHFGFGGHHGFGFGGGDHHHHFGHHHHHGGGEAGHHHGGGGHGGGGGGFGGGFFFFFFFBBAAB
@M02197:105:000000000-AN6RF:1:1102:9286:4468 1:N:0:1
TCTAACGAGTGCTCCTCCGCTTATTGATATGCTTAAGTTCAGCGGGTAGTCTCACCCGATTTGAGGTCAAGGTTTTCGTTTTGTGGGTCCAGCCTCCCGCCAATGTAGATGGCGGTGACCAGAGCACCATCATTGTCCGTGTGGGACAGTTAGGAGCAGGCATCCAAGGGACAGTGCTAGATCCAAAACGTAGAAGCATCTTATCACGTTAAGGATCAGCAAAGCGGACCCCACTAATTCAGTTGAGAGGAGCTCACTTTCAAAAGTGAAAGGCAAGCATTGAACCTCCAAGTCCAAAAATCCCATTCCTGACAGGAAAAGGGTTTTTGAGGATGTCACGACACTCAAACGGGTGTGCCCCTCGTAATGCCAAGGGGCGCAAGGTGCGTTCAAAGATGCGATGATTCA
+
ABBBA4>33AAB65A4FCEGFFGHFHCFHHHGFHBG5DFGHHHGG?E?1FGHHBBCHECEFGFFEEGFF3FFB@5FDCHGFCFHFCGGFHH3GEHHHF?EG?EGHFGFHH4FFGC/<FHHEFHEGFHCCHHBHFGGFHGFFC<.EA0..>1FFFF/CGFHG.CGCFFHGCAFEGHHGFHHFGHFE9;EA@/9BEBBGGGEBF9BFFGG0FBGFGGFFGGGFCBFFF=?=BDF3DFG<FBG=01BHFFF1CD<11BF<<1FFG1FHHFHFHHGC@221@221F@?/@11B1111//B1F0B0AHHGB<HHFF>1EGBBB00AE/?1B11BHGF@B/0B>/BFGGB1ABCE@E/GG//EA/?AAFBHEFFHHFGECEE0AB11AF?EFF1FGF3GEAA11BFFFF>A1A>
@M02197:105:000000000-AN6RF:1:1102:14550:4794 1:N:0:1
TCTAACGAGTGCTCCTCCGCTTATTGATATGCTTAAGTTCAGCGGGTAGTCCTACCTGATTTGAGATCGAACGTTCAAAAAGCTGTCTTCACCGAGGAAAGACGTTTATAAGCTCCATCGAACCTCCGTCACCGAAGGTTACCTGGCAGGCAACCACAAGCGTAAATAGTTATCACACCCGTGACGCCACCAAACACTGGCAGGCTAATTCATTTGAGAGGAGCTGGCTGTGCGCCAGCAAGCCCCCAAGTCCAAGCTCTTCATGGCGAACCACAAGAGGTGAGGTGTGCATGATACTCAAACAGGCATGCCCCACGGAATAGCCAAGGGGCGCAAGGTGCGTTCAAAGATTCGATGACTCAC
+
ABAAAFAAAAAFGCCGGGGGGGGHB5GHFGFFGBGFG5FF5GGECFEFGFFGHGHFHFBHGHFBAGFH1?FFEBFGFBGBEFHHHBGHHHFHHGGCECFGGFHE?FHGEFFGHHEGGBGGHGFCHCGGHHCEHGFGFBGGFHHHHHGBFBEG5GFGGHAGGGG9BBGFFBDC;CFGF?CACCD8EGFEEGGGGEGCFCF/C0EFGEHHHGFFFFBHGHFFHFFEAFAC9EAEFDCF1E?ECBB/?11<<F1EHGGBA>FFF1F/ECEFE>ACFBHGF1B/BFB?01111@2GF1F1GHHFFB1GBG0BAE////1GD2A111FBG0CF00E?BFHFEAAGEB13B3AFGGC1FFD@11AAAA>
@M02197:105:000000000-AN6RF:1:1102:11511:4667 1:N:0:1
TCTAACGAGTGCTCCTCCGCTTATTGATATGCTTAAGTTCAGCGGGTAGTCCTACCTGATTTGAGATCGAACGTTCAAAAAGCTGTCTTCACCGAGGAAAGACGTTTATAAGCTCCAGCGAACCTCCGTCACCGAAGGTTACCTGGCAGGCAACCACAAGCGTAAATAGTTATCACACCCGTGACGCCACCAAACACTGGCAGGCTAATTCATTTGAGAGGAGCCGGCTGTGCACCAGCAAGCCCCCAAGTCCAAGCTCTTCATGGCGAACCACAAGAGTTGAGGTGTTCATGATACTCAAACAGGCATGCCCCTCGGAATAGCCAAGGGGCGCAAGGTGCGTTCAAAGATTCGATGATTCAC
+
BCCCCFABAABFGGGGGGGGGGGHHHHHHHHHHHGHHHHHHGHGGGGGGHHHHHHHHGHHHHHHGGHHHGHHGHHHHHHHHGHHHHHHHHHHHGGGGGHHHGHGGGHHHHHHHHHHHHHGGGGGHHHGHFGGHGGGGGHGGHHHHHHHGGGHHHHGGHHHHGGGGHHHHHHHHHHHHHGGGGGEGHGGHGGGGGHHHGHHGHHHGHHGFFFGFHHHFFFGGGGGGHHHHGFFHGFHHHGHGGGGFBHHHHHEFHGEHHFHGHEGGGGHGHFHHHGGHHHFHHGGHFHHGFHEHHGHGHHHHHHHHHHHEE0GGE?HHHFHHHHHGHHGGGGCHHHFGFCGHGGGGGGGGGGFFFFFFFBBBBB
@M02197:105:000000000-AN6RF:1:1102:23379:4834 1:N:0:1
TCTAACGAGTGCTCCTCCGCTTATTGATATGCTTAAGTTCAGCGGGTAGTCCTACCTGATTTGAGATCGAACGTTCAAAAAGCTGTCTTCACCAAGGAAAGACATTTATAAGCTCCAGCAAACCTCCGTCACCGAAGGTTACCCGGCAGGCAACCACAAGCGTAAATAGTTATCACACCCGTGACGCCACCAAACACTGGCAGGCTAATTCATTTGAGAGGAGCTGGCTGTGCGCCAGCAAGCCCCCAAGTCCAAGCTCTTCATGGCGAACCACAAGAGTTGAGGTGTTCATGATACTCAAACAGGCATGCCCCTCGGAATAGACAAGGGGCGCAAGGTGCGTTCAAAGATTCGATG
+
A>AAAFAAABBBGGGGGGGFGFGHHHHHGCHHHHHFHHHFHGHGGFEGGHHHHHHHGHHHHHHHGHHBGGHHGHHHHHGFHEHHHHHHHHHHHHHHGGHHHGHHHHHHHHHHGHGHHHHHHHHGHHHGGHGGHG;GGGHHGHHGGGGGGGGHHHHGGHHHHGGGGHHHHGGHHGHHHGGGGGGGGGGGHGHHGGGGGGHGHGGGGHHHHGGGGGHGHHHHHGGGGFEFGGGFFFGGFHCEGGGEEFBHGHGGHGGHHHHHHGAEGGEFFGCGHHHHG2HHHF>EBHGFGHHFHHFGFBFGF1G1EHHHGGCCECEGHHHGGGB10GG0?AGE1FB00GCEC1GFGFFFACBBAAAAA
@M02197:105:000000000-AN6RF:1:1102:10674:5029 1:N:0:1
TCTAACGAGTGCTCCTCCGCTTATTGATATGCTTAAGTTCAGCGGTTAGTCTCACCCGATTTGAGGTCAAGGTTTTCGTTTTGTGGGTCCAGCCTCCCGCCAATGTAGATGGCGGTGACCAGAGCACCATCATTGTCCGTGTGGGACAGTTAGGAGCAGGCATCCAAGGGACAGTGCTAGATCCAAAACGTAGAAGCATCTTATCACGTTAAGGATCAGCAAAGCGGACCCCACTAATTCATTTGAGAGGAGCTCACTTTCAAAAGTGAGAGGCAAGCATGGATCCTCCAAGTCCAAAAATCCCATTCCTGACAGGAAAAGGGTTTTTGAGGATTTCACGACACTCAAACGGGTGAGCCCCTCGGAATGCCAAGGGGCGCAAGGTGCGTTCAAAGATTCGATGATTCAC
+
ABBBBFBAABBFFGGGGGGG?CDHGFHHGHHCHHFHHHGHGHGGGGEAGHHHHHHHHGFGGGHHGHHHGGGHFHHGHGHHGGGHHGGGHHHHHGHHHGGGGGGHHHHHEHHFGGGGGGHHHHGHHGHHHFHHHHGHHHGGF?FGDGHGGHHHHHHHHHHHGHHHHHGHGCFEEEHHGHHHHHHHHHHHHGFEGGBFGGFGGGFFGGGGGGGGGGGGGHGGFGFFFDFFFFF7FHHDD<0D>1BBHDC1HFG<11FG<1BAHGFHHFFG1HGFGFHFG1F<0@@/FG111<BCGGGGGDB1BGCGB01G12FB1FBB110HEEE/F1@1F1F1B1CBFCFBG1BEGEB0//0GFBA/EAAAEE0BHGFGA10B/?EEAE1FA0GFEAF1E3EE3GAFF1BFFDBF>11A1
@M02197:105:000000000-AN6RF:1:1102:15191:4967 1:N:0:1
TCTAACGAGTGCTCCTCCGCTTATTGATATGCTTAAGTTCAGCGGGTAGTCCCACCCGATTTGAGGTCAAATTGTCAAAGATTGTCTTGTCAGGACAGTTGGAAGCATAGAGCCATGTCAAGCAGACGTGACCCTGAGGGTCAACTCCGGTGAAGATTTATCACACCGAATACGCCGCAAAGCAGGGGTACACTCAGGCATTTCAGATGAGCCGTTTGTGACACGGCAACATCCAAGTCCACATGCAACCACAAAAAAGCGGTTGTAGTGAGATTACAATGACACTCAAACGGGTGTACCCTTCGGAATACCAAAGGGTGCAAGGTGCGTTCAAAGATTCGATGATTCAC
+
DDDDDFBCCCCFGGGGGGGGGGGHHHHHFHHHHHHCHHHHHHHGGGEFFGHHHHHGGGGGGGHHGHHGHHHHHFHHHHGHHHHHHHHHHHHHHHHHHGHHHHHHHHHHHHHHHHHHHHHHHHHHHHHGGGHGHHHHHHGGGGHHHHGHGGFGGHHHHGHHHHHHHHHGHGGGHHGGGHHGHHHHHHHHHFHHHHGHHGGGGHGHHHHGGGGGGHFGGHHHHFHGHHHHFHFHHHHHGEHHGGGHHGGHGHHGGHHGGGGGGHHFHHHHHGHHHFFHHHGHHHHHGGGHHEGGGGHHHHGGGGGHHHHHHHHGHHHGHHGHHHHGGGGHFCGGGGGGGGFFFFFFF?BAAA
@M02197:105:000000000-AN6RF:1:1102:8234:5050 1:N:0:1
TCTAACGAGTGCTCCTCCGCTTATTGATATGCTTAAGTTCAGCGGGTAGTCTCACCCGATTTGAGGTCAAGGTTTTCGTTTTGTGGGTCCAGCCTCCCGCCAATGTAGATGGCGGTGACCAGAGCACCATCATTGTCCGTGTGGGACAGTTAGGAGCAGGCATCCAAGGGACAGTGCTAGATCCAAAACGTAGAAGCATCTTATCACGTTAAGGATCAGCAAAGCGGACCCCACTAATTCGTTTGAGAGGAGCTCACTTTCAAAAGTGAAAGGCAAGCATTGAACCTCCAAGTCCAAAAATCCCATTCCTGACAGGAAAAGGGTTTTTGAGGATTTCACGACACTCAAACGGGTGTGCCCCTCGGAATGCCAAGGGGCGCAAGGTGCGTTCAAAGATTCGATGATTCAC
+
ABBBBFAABAAFGBGGFGFEGGFBHHGHHHGHHHHCFDEFH5DE2EAACGHHHHHAGFGGGGHHEHHBG3GHFGHGHGHHGGHFGGGFFHHHHGHHHGGGGCCGHGGFHHHHHGG@BGHHHFHHEHHHHHHHHHHHHHGFFFF<DEHAFGHHHHFFHFGHAHHHGBCHGDFGGGFFHBGFFHHHGGGFGGFGGGFFFFFFFFGFFGGGGFGFFGGGGGGHFFGGGFGGFHHHHGF.HGCCDFFHHFFHFFBHHHHGFHFGHHFEHHHHGHGGHHFGFFGFHHFCGGFFFEHGB@GHHFGCCFBFFFHHFFGFFHFGF1B0GGGGHGHBHGFHGF?0/CEGHHFCBGGFEGGGGFFCGGGEGEEHFFGBCCHFHEECGGHHHHEEA0HGF3BCGGFGFFFFFFFFAAAAA
@M02197:105:000000000-AN6RF:1:1102:21153:4883 1:N:0:1
TCTAACGAGTGCTCCTCCGCTTATTGATATGCTTAAGTTCAGCGGGTAGTCCTACCTGATTTGAGATCGAACGTTCAAAAAGCTGTCTTCACCAAGGAAAGACATTTATAAGCTCCAGCAAACCTCCGTCACCGAAGGTTACCCGGCAGGCAACCACAAGCGTAAATAGTTATCACACCCGTGACGCCACCAAACACTGGCAGGCTAATTCATTTGAGAGGAGCTGGCTGTGCGCCAGCAAGCCCCCAAGTCCAAGCTCTTCATGGCGAACCACAAGAGTTGAGGTGTTCATGATACTCAAACAGGCATGCCCCTCGGAATAGCCAAGGGGCGCAAGGTGCGTTCAAAGATTCGATGACTCAC
+
CCCCCFCCCCBFGGGGGGGGGGGHHHHHHHHHHHHHHHHHHHHGGGGGGHHHHHHHGHHHHHHEFHHHHGHHGHHHHHHGHGHHHHHHHHHHHHHHGHHHHHHHHHHHHHHHHHHHHHHHHHHGHHHGHHGGHGGGGGHHHHHHGGGGGGGHHHHGGHGHHGGGGHHHHHHHHHHHHHGGGGGGGHGGGGHGFGGGHHHHHHHGGHHHGHHGGGFHGHHHHHGHHHHGGGGGGGHHHHGHGGGGHHHHHHHGHHHHHHHHHHGGGGGHGHGHHHHHHHHHHHGGHHHHHHGHHHHHGGHHHHHHHGHHGGFCGCGHHHEHHHHHHGHGGGGGHHHHGGGGGGGGGGGGGGFBFFFFFFBBAAB
@M02197:105:000000000-AN6RF:1:1102:18854:5313 1:N:0:1
TCTAACGAGTGCTCCTCCGCTTATTGATATGCTTAAGTTCAGCGGGTAGTCCTACCTGATTTGAGATCGAACGTTCAAAAAGCTGTCTTCACCAAGGAAAGACATTTATAAGCTCCAGCAAACCTCCGTCACCGAAGGTTACCCGGCAGGCAACCACAAGCGTAAATAGTTATCACACCCGTGACGCCACCAAACACTGGCAGGCTAATTCATTTGAGAGGAGCTGGCTGTGCGCCAGCAAGCCCCCAAGTCCAAGCTCTTCATGGCGAACCACAAGAGTTGAGGTGTTCATGATACTCAAACAGGCATGCCCCTCGGAATAGCCAAGGGGCGCAAGGTGCGTTCAAAGATTCGATGATTCAC
+
BBBBBFAA@BBFGGGGGGGGGEGHHHHHGFHHHHCFFGHHFHHGGGGFGHFFHGHHHHHHHHGHGHHHEGHHGFHHHFEFHFHHHHHHHHHGGHGHGHHHHHHHHHHHHHHGHHGHHHGHHHHGHHHGHGGGHGFGFGFFHHHGGGGGGGGHHHHGGHGHGGDGGHHHHGEGHFFGGHGGGFGGGHGGGGHHGGGGGGFHFGGHHGHHHHHGGGHHHHGFGFFFGHHFGFFGGFFHHHCEGGGCCHFHFEHGHHHHHFFGHGGGGGGHGHGHHHHHHHHGFHFEGFB34HHHGBGHGHFGF@HHGE1HGE?EEE?HHFDGHFGGHHHGGE?GGHHHGGEFCGGGGGFGEFBFFFFFFFA>A>A
@M02197:105:000000000-AN6RF:1:1102:19995:5224 1:N:0:1
TCTAACGAGTGCTCCTCCGCTTATTGATATGCTTAAGTTCAGCGGGTAGTCCTACCTGATTTGAGATCGAACGTTCAAAAAGCTGTCTTCACCAAGGAAAGACATTTATAAGCTCCAGCAAACCTCCGTCACCGAAGGTTACCCGGCAGGCAACCACAAGCGTAAATAGTTATCACACCCGTGACGCCACCAAACACTGGCAGGCTAATTCATTTGAGAGGAGCTGGCTGTGCGCCAGCAAGCCCCCAAGTCCAAGCTCTTCATGGCGAACCACAAGAGTTGAGGTGTTCATGATACTCAAACAGGCATGCCCCTCGGAATAGCCAAGGGGCGCGAGGTGCGTTCAAAGATTCGATGACTCAC
+
BBBBBFABBBBFGGGGGGGGGGGHHHHHHGGHHHBEFGHHFHGGCG0FFHHHHDGFFHGFHHGEFHHHGFHHGHFHFFHFEGHHHHHHHHGHHHHHGFHGHHHGHGHFHHGHGHFHHHHHHHHGHHHGFHGGHGGGGGHHHHHHGGGGGGGHHGHGGHAGGGFGGBGFHHHHHHHHHHGGGGFGGGGGGFFFGGGGGGEHHHHFDGGDFHGHGGFGHFFCDFFFFEHGFFFFFFGFG///B>//CF1HHGCEBFHEFGE11FCA>?EGEC/1F1GDFB0GGAGEBGB1FD22F1EEEGG1HG1G@F0CGGGEECEHHHFFEBHFHHHGGGCEEA0HGGA?FCB3GGGGEBF>1D@11F>A1AA
@M02197:105:000000000-AN6RF:1:1102:14186:5664 1:N:0:1
TCTAACGAGTGCTCCTCCGCTTATTGATATGCTTAAGTTCAGCGGGTAGTCCTACCTGATTTGAGGTCAAAATGTCAGAAAGTTGTCTCTTGCGAGACGGTTATAAGCAGGTTCCCATAAGTTCGCTTCAAAGTCGACGAGGCGTAGATAATTATCACACCAAGTGACGGTCCACAAGAGATCCCACTAATGCATTTAAAGGGAGCAGACCATCCACTTAAGGAAGCCAGCAAAGCCGACACGTCCAAGCCTCACTCAAGCCGGTAAAGGCGAGCAAGGTTGAGAATTTAATGACACTCAAACAGGCATGCCCTTCGGAATACCAAAGGGCGCAAGGTGCGCTCAAAGATTCGATGACTCAC
+
BBBBAFBA@ABFGGGGGGGGGGGHHHHGHHHHHHHHHHHHHGHGGGGEGHHHHHHHHHFHHHHHGGHHHHHHGFHHHGGFFHHHHHHHFHFFHGGGGGGGEGGHHHFEHHHGHHHFGHHFHHHHGG9:GHHHH?GDECFGGGCD6F9G:HHH:GHHHHHHGHGHHH9GE@EGGHHGGFGFH<HHH9H9HGGGGGGGGGGFGGGADBEG8GFFGGGGGGGEGGFFFFEFFFFFFFBF/00?//B1CCFFEHGFEDF0/E>CGGHHHHEEEE>B11FFFGHEHHHHHGFGBED2F@FFF10FGA1HEFHHGEGFEE/HHHGDFABHGE/GE?EGDECGGEEE1AFEBABE1A1FFFFFDAA11A
@M02197:105:000000000-AN6RF:1:1102:17481:5941 1:N:0:1
TCTAACGAGTGCTCCTCCGCTTATTGATATGCTTAAGTTCAGCGGGTATCCCTACCTGATCCGAGGTCAACCTAAGAAAGTTGGGGGTTCTGGCGGGTGGACGGCTGGACCCTGTAGCGAGAAGTATTACTACGCTTAGAGCCAGACGGCACCGCCACTGATTTTAAGGGCCGCCGGTACAGCGGGCCCCAAGGCCAAGCAGAGCTTGATTGGTCATAATGACGCTCGAACAGGCATGCCCGCCGGAATACCAGCGGGCGCAATGTGCGTTCAAAGATTCGATGACTCAC
+
BBBBBFBBBBBFGGGGGGGGGGGHHHHHHHHHHHHGHHHHHHHGGGGGHHHHHHHH<H<0HHH;GG9HHHH<;FH:GH<HH/HGGG;GG<)HH*GGG*CG9<CGF7GG:GHG8H5GE8C@6:AHDGHG<<H;GG9G;FH:<HHFH:FGDDGGGGGGBFFGFGGGGFFCFGCCGGGHHGDFGGGCGGGFHFGHHHGGD:HEFGHFF1GHGBHHG>FEFHHFEEFGHHGGHHEHHFGGGGCGEEEFHHHHFGCGEGGEEECHGHHGGEA1G1CGGGGGGGFFFFFFFA1AAA
@M02197:105:000000000-AN6RF:1:1102:22922:5953 1:N:0:1
TCTAACGAGTGCTCCTCCGCTTATTGATATGCTTAAGTTCAGCGGGTAGTCCTACCTGATTTGAGATCGAACGTTCAAAAAGCTGTCTTCACCGAGGAAAGACGTTTATAAGCTCCAGCGAACCTCCGTCACCGAAGGTTACCTGGCAGGCAACCACAAGCGTAAATAGTTATCACACCCGTGACGCCACCAAACACTGGCAGGCTAATTCATTTGAGAGGAGCCGGCTGTGCACCAGCAAGCCCCCAAGTCCAAGCTCTTCATGGCGAACCACAAGAGTTGAGGTGTTCATGATACTCAAACAGGCATGCCCCTCGGAATAGCCAAGGGGCGCAAGGTGCGTTCAAAGATTCGATGATTCAC
+
CCCCDFCCCBBFGGGGGGGGGGGHHHHHGHHHHHHGHGHHHHHGGGGGGHHGHGHHHHHHHHHHGHHHHGHHGHHHHHHHHGHHHHHHHHHHHGFGGGHHHHHGGGHHHHHGHHHHHHHGGGGGHHHGHHGGHGGGGGHHGHHHHHGHGGGHHHHGGHHHHGGGGHHHHHHHHHHHHHGGGGGGGGGGGGHGHHHGHHHHHHHHHGHHHHHHHFHHHHHGGGGGGHHHHHHHHHHHHHGHGGGGHHHHHHGGHHHHHHHHEHGGGGGHGHGHHHHHHHHGHHHGHFGFDHHHHHFHGHHHHHHHHHHHGGGGGGGHHHHHGHHGHHHGFGGGGHFHGGGGHGGGGGGGGGGFFFFFFFBBBBB
@M02197:105:000000000-AN6RF:1:1102:7915:5957 1:N:0:1
TCTAACGAGTGCTCCTCCGCTTATTGATATGCTTAAGTTCAGCGGGTATCCCTACCTGATCCGAGGTCAACCTAGAAAAAATGGGGGGTTTTGGCAAGTAACCACCGGAACCCTATAGCGAGAGAAATTACTACGCTTAGAGCCAGACGGCACCGCCACTGATTTTAAGGGCCGCGAACACGCGAAAACCCCAATACCAAGCCAGGCTTGAGTGGTTATAATGACGCTCGAACAGGCATGCCCCTCGGAATACCAAGGGGCGCAATGTGCGTTCAAAGATTCGATGATTCA
+
BBBBBFBB@ABFGGGGGGGGGGGHHHHHHHHHHHHHHHHHGHHGGGEFHHHHHHGHHHH<H;G9GG-:H:H<<H<HHHGH9<HHHGGCGGGGHC:FCEHHHHHHG99FGGGG8GG/GGGGGGGGGG:G::GF-G7FF7DFFFF8F:FFFFFFFGGHFFFFHHHHHHHHFFFFGGGHHFGGGGGHGGEEGGFHHHGEFFGHFFFHFFHFGBFFHGHHHHGHGGEEBDFHGFFFFHHFHFECEE00AGECGGHGGFHEEEBA25BHHEEEEAGGGGFFGCGC4FFFFFA?A3B
@M02197:105:000000000-AN6RF:1:1102:17284:6040 1:N:0:1
TCTAACGAGTGCTCCTCCGCTTATTGATATGCTTAAGTTCAGCGGGTAGTCCTACCTGATTTGAGATCGAACGTTCAAAAAGCTGTCTTCACCAAGGAAAGACATTTATAAGCTCCAGCAAACCTCCGTCACCGAAGGTTACCCGGCAGGCAACCACAGGCGTAAATAGTTATCACACCCGTGACGCCACCAAACACTGGCAGGCTAATTCATTTGAGAGGAGCTGGCTCTGCGCCAGCAAGCCCCCAAGTCCAAGCTCTTCATGGCGAACCACAAGAGTTGAGGTGTTCATGATACTCAAACAGGCATGCCCCTCGGAATAGCCAAGGGGCGCAAGGTGCGTTCAAAGATTCGATGATTCAC
+
CCCCCFBCBCCFGGGGGGGGGGGHHGHHHHHHHHHHHHHHHHHGGGGGGHHHHHHHHHHHHHHHGHHHHGHHGHHHHHHHGGHHHHHHHHHHHHGHGHHHHHHHHHHHHHGHHHHHHHHHHHHGHHHGHHGGHGGGGGHHHHHHGGGGGGGHHHHGGHHHGGGGGGHHHHHHHHHHHHGGGGGGGHGGHGHHHHHHHHHHHHHHHGGHHHHGFHHHGHHGHHGHHHHHGGGGGGHHHGGHGGGFEEHGHFHGHHHHHGGHHHGGGGGHGHGHHHHHFGHGFHGGHGHHGHHHGGHHGHHHHHHHHHHHGGGEGGGHHHHHHHHGHHHGGGEFHHHGGGGGHGGGGGGGFGGFFFFFFFCCCCC
@M02197:105:000000000-AN6RF:1:1102:21043:6232 1:N:0:1
TCTAACGAGTGCTCCTCCGCTTATTGATATGCTTAAGTTCAGCGGGTAGTCCTACCTGATTTGAGATCGAACGTTCAAAAAGCTGTCTTCACCAAGGAAAGACATTTATAAGCTCCAGCAAACCTCCGTCACCGAAGGTTACCCGGCAGGCAACCACAAGCGTAAATAGTTATCACACCCGTGACGCCACCAAACACTGGCAGGCTAATTCATTTGAGAGGAGCTGGCTGTGCGCCAGCAAGCCCCCAAGTCCAAGCTCTTCATGGCGAACCACAAGAGTTGAGGTGTTCATGATACTCAAACAGGCATGCCCCTCGGAATAGCCAAGTGGCGCAAGGTGCGTTCAAAGATTCGATGATTCAC
+
CCCCCFCCCBBFGGGGGGGGGGGHHHHHHHHHHHHHHHHHHHHGGGGGGGHHHHHHHHGHHHHHGHHHHGHHGHHHHHHHGGHHHHHHHHHHHHHHGHHHHHHHHHHHHHHHHHHHHHHHGHHGHHHGHHGGHGGGGGHHHHHHGGGGGGGHHHHGGHGHGGFGGGGHHHHGHGHHHHGGGGGGGHGGGGHHHHHHGGHHGGHHHHGHGGGGGGFGHHGHHHGHHHHHGGGGFGHHHFGHFGGGHHHHHHHGHHGHHHHHGHFGGGGHFBGHHHHHGEHHGHFFHHHHFGGHHHHHGHHHHFHHHGGHCGGGGGGHHFHHHGGHHGEGGGGGGHHHGGGGHGGGGGGGGGGFFFFFFFCBA>A
@M02197:105:000000000-AN6RF:1:1102:24666:6145 1:N:0:1
TCTAACGAGTGCTCCTCCGCTTATTGATATGCTCAAGTTCAGCGGGTAGTCTCACCCGATTTGAGGTCAAGGTTTTCGTTTTGTGGGTCCAGCCTCCCGCCAATGTAGATGGCGGTGACCAGAGCACCATCATTGTCCGTGTGGGACAGTTAGGAGCAGGCATCCAAGGGACAGTGCTAGATCCAAAACGTAGAAGCATCTTATCACGTTAAGGATCAGCAAAGCGGACCCCACTAATTCATTTGAGAGGAGCTCACTTTCAAAAGTGAAAGGCAAGCATTGAACCTCCAAGTCCGAAAATCCCATTCCTGACAGGAAAGGGTTTTTGAGGATTTCACGACACTCAAACGTGTGTGCCCCTCGGAATGCCAAGGGGCGCAAGGTGCGTTCAAAGATTCGATGATTCAC
+
BBBABFBBBBBFGGGGGGGGGGGHHHHHHHHHGHHHHHHHGHHGGGGGGHHHHHHHHGGGGGHHGHFHHHHHFGHGHGHHGGHHHGGGHHHHHGHHHGGGGGGHHHHHHHHHHGGGGGHHHHHHHHHHHHHHHHHHHHGHGHHGGHHGGHHHHHHGHHHHGHHHHHFHGGHGGGHHHHHHHHHGGGGGGGGGGGGGGGGGGGGGGGGGGGGGGGGGHHHFGFFFFGFFGFFHGHHHHHHHHEHHHHHHHHGHHHHHHHGEGHHHHHHHHHHHHHHHFHHHGHF?DGEHHHGGGGGHHHHFGHFHHFGFHHGBHFHGHHHEEEF@3HHHHHFFDGHGGGFHHHGHGHHHGFDEHGGGGGGEGHHHHHFFGHHFGGGGGGFHFGGGGHGGGGGGGGGGFFFFFFFCBABC
@M02197:105:000000000-AN6RF:1:1102:23897:6854 1:N:0:1
TCTAACGAGTGCTCCTCCGCTTATTGATATGCTTAAGTTCAGCGGGTAGTCTCACCCGATTTGAGGTCAAGGTTTTCGTTTTGTGGGTCCAGCCTCCCGCCAATGTAGATGGCGGTGACCAGAGCACCATCATTGTCCGTGTGGGACAGTTAGGAGCAGGCATCCAAGGGACAGTGCTAGATCCAAAACGTAGAAGCATCTTATCACGTTAAGGATCAGCAAAGCGGACCCCACTAATTCATTTGAGAGGAGCTCACTTTCAAAAGTGAAAGGCAAGCATTGAACCTCCAAGTCCAAAAATCCCATTCCTGACAGGAAAAGGGTTTTTGAGGATTTCACGACACTCAAACGGGTGTGCCCCTCGGAATGCCAAGGGGCGCAAGGTGCGTTCAAAGATTCGAT
+
ABBCCFBBBCCFGGGGGGGGGGGHHHHHHHHHHHHHHHHHHHGGGGCGGHHHHHHHHGGGGGHHGGHHHHHHHHHGHGHHGGHHHGGGHHHHHGHHHGGGGGGHHHHHHHHGHGGGGGHHGFHHHGHHHHHHHHHHHHGHGHHGGGHGGHHHHHHHHHGHGHHHHHHHGGGGGGHHHHHHHHHHGGGGGGGGGGGGGGGGGFGGGGGHHHGHHGGGGHHHFGGFFHFFFHGGFHHGHHHHHHFHHGHHHHHHHGHHHHHGHHGHHHHEHHFFHFHHHHHHHHHGGHHGHHGGHGGHHHGFFGGHGHHGHHHHHHGHHHEHGGFEGFFEHHHHFHEFGGGHHHGGHGCF1CGGGHECGGGGGGFHHHGHHHHHHEGGGEFHGGGF?ACFFGBFFF@FFCCCCC
@M02197:105:000000000-AN6RF:1:1102:5368:7205 1:N:0:1
TCTAACGAGTGCTCCTCCGCTTATTGATATGCTTAAGTTCAGCGGGTAGTCCTACCTGATTCGAGATCGAACGTTCAAAAAGCTGTCTTCACCAAGGAAAGACATTTATAAGCTCCAGCGAACCTCCGTCACCGAAGGTTACCTGGCAGGCAACCACAAGCGTAAATAGTTATCACACCCGTGACGCCACCAAACACTGGCAGGCTAATTCATTTGAGAGGAGCCGGCTGTGCACCAGCAAGCCCCCAAGTCCAAGCTCTTCATGGCGAACCACAAGAGTTGAGGTGTTCATGATACTCAAACAGGCATGCCCCTCGGAATAGCCAAGGGGCGCAAGGTGCGTTCAAAGATTCGATGATTCAC
+
CCDDCFCCCCCFGGGGGGGGGGGHHHHHHHHHHHHHHHGHHHHGGGGGGHHHHHHHHHHHHHGHHHGHHGHHGHHHHHHHGGHHHHHHHHHHHHHHGHHHHHHHHHHHHHHGHHHHHHHGGGGGHHHGHHGGHGGGFGHHHHHHGHHHGGGHHHHGGHGHHGGGGHHHHGGHHFGHHHGGGGGGGHGGGGGHHHHGHHHHGGHHHHHHGHGHHFHFFGHGGGGGGHHGFHHFFHHHHHGHGGGGGGHHHGGCHHHHHHHFHHGGGGGHEGEGHFHHHHHHHHHDHHHHHHHGHHGHGHFHGFFHHHHHCGEEGF?FHGFCHGHHGHGFFEE?HHHGGGGGHGGGGGF5GGGFFBFFBFBBBBB
@M02197:105:000000000-AN6RF:1:1102:25811:7203 1:N:0:1
TCTAACGAGTGCTCCTCCGCTTATTGATATGCTTAAGTTCAGCGGGTAGTCCTACCTGATTTGAGGTCAAACGTCAATAAGGAAGACGCTGATAAAAGCGTCGACGCGTTAGAGGCACGGGACCTTCATTCATGCACTTCAGCTAACGGCGATCATTATCACGCCGAAGGCCTTGTCATGCAAAGTCGAAAGTCGACCGCAAGCCGGTGCATTTCAGGAGAGCCCGAGTCCCGGACGAATCCAAGTCTCCGGCAGCCCCCACCATCCAAACGCCCTCTCGAAGCAAATCGAGAGGGGTTGGGAATTTACTGACACTCAAACAGGCATGCTCCTCGGAACACCGAGGGGCGCAAGGTGCGTTCAAAGATTCGATGACTCAC
+
BBBBBFABAABBG5FGGGGEEGGHHFHHFHGHFHHHHHHHHFHGGGEGGHHHHHHHGBGFHHFGFFHHGHBBEBGEGGHHHHHHHHHGFEEAGHHHFHHGGGGCFFEEGGGGHHH?CADFGGGGEGHHHHBHFFFGF1FGHHHHHG:G;FF9GEDGFH/H:<AGFAABFGGGF.9+5BFGGGGGGFFDEGFDBF8FFFFFFFFFFF#FFD;+FBFFFFFEADF?EAC@EFFFAECCD<00<00GCCA-CGGA>/CC@</@1ECGBECB/</GEE/GB/@FGFF1>2B1EEE/F////CFB1GFB2D2B@2B1BG>1E11GGD11FFA/A?/EBB22AAAEEAA//0AAGFGHGEEA011DGE3FDA1A11FF@DBAA>A?
@M02197:105:000000000-AN6RF:1:1102:8226:7385 1:N:0:1
TCTAACGAGTGCTCCTCCGCTTATTGATATGCTTAAGTTCAGCGGGTAGTCCTACCTGATTTGAGGTCGAATTTGTCAGACGCAGGTCACCCCAGCGTGATCAAAGATTTCCCCTTTTCGGCTTTCTCAGGCGACGTAGACAATTATCACATCGACGATACTTTGCCAAGGATTGGAAAGCTCACGCATTCAAGAGGAGCCAACAAGCGAGACGGAGCACAAAAGCCCATTCATGCGCCAGCATACCTCCAAGTCCAACTTCACCCACAGGCCACAAAGCCTGGGGCAGTTGAGAATTTCATGACACTCAAACAGGCATGCTCCTCGGAATACCAAGGAGCGCAAGGTGCGTTCAAAGATTCGATGATTCAC
+
CCCCCFBAABAFGGGGGGGGGGGHHHHHHHGHHHHHHHHHHGHGGGGGGHHHHHHHHHHHHHHHGHHHGGEHHHHHHHFFHGGGGCHHHHHGGGGHGGGGHHHFFHFHHHHHHHHHHHHGGGGGHHHHHHGHGGGGGHHGHHHHHHHGCGHHHGHGGGGGGGHHHHHHHHHHHHHHHHHFEHGHGHGGGGGGHHFFGGGGHHHGGGGHGGFFDFHHGFFGHHHGGGFFGGFGGFFFDHHHGHHFGGHGGHHFHHHFHGG?/GGGHHGGFHHGHHGHHHHEDEF1HGHHHGHHHHHG5HGHHHHF3GEBGGFFHHHGGHHGEEFEEF555FGBHHGCEE2?GG5GHCGFGHGGGGGGGGGGFFFFFFFBBBAB
@M02197:105:000000000-AN6RF:1:1102:22487:7458 1:N:0:1
TCTAACGAGTGCTCCTCCGCTTATTGATATGCTTAAGTTCAGCGGGTAGTCCCACCCGATTTGAGGTCAAATTGTCAAAGATTGTCTTGTCAGGACAGTTGGAAGCATAGAGCCATGTCAAGCAGACGTGACCCTGAGGGTCAACTCCGGTGAAGATTTATCACACCGAATACGCCGCAAAGCAGGGGTACACTCAGGCATTTCAGATGAGCCGTTTGTGACACGGCAACATCCAAGTCCACATGCAACCACAAAAAAGCGGTTGTAGTGAGATTACAATGACACTCAAACGGGTGTACCCTTCGGAATACCAAAGGGTGCAAGGTGCGTTCAAAGATTCGATGATTCAC
+
DDDDDF@BCCCFGGGGGGGGGGGHHHHHHHGHHHHHHHHHGHHGGGGGGHHHHHHGGGGGGGHFGHGHHHGHHHHHHHHHHHHHHHHHHHHHHHGHHGHHHHHHFHHHEFHHGHHHHHHHHHHHHHHGGGHGHHHHGHGGGHFGHHHHGGGGGHHFHHHHHHHHHHHHHGGEHHGGHHHHHHGGHHHHHGGGHGHHHHHGGGGGHHHGGGGGGDEGHHHHHGGGHHGGHHHGHFHHHHHHHGHHHGGHGGHGGHHGGGGGGHHHHHHHHHHHHHFHHHHFHGGFGGGHHGGGHHFFE1GGGGAFBFBHGHHHHHHGHFFGFHHGGGGHGGGGGGGGGFFFFFFFFBBBAB
@M02197:105:000000000-AN6RF:1:1102:12128:7404 1:N:0:1
TCTAACGAGTGCTCCTCCGCTTATTGATATGCTTAAGTTCAGCGGGTAGTCTCACCCGATTTGAGGTCAAGGTTTTCGTTTTGTGGGTCCAGCCTCCCGCCAATGTAGATGGCGGTGACCAGAGCACCATCATTGTCCGTGTGGGACAGTTAGGAGCAGGCATCCAAGGGACAGTGCTAGATCCAAAACGTAGAAGCATCTTATCACGTTAAGGATCAGCAAAGCGGACCCCACTAATTCATTTGAGAGGAGCTCACTTTCAAAAGTGAAAGGCAAGCATTGAACCTCCAAGTCCAAAAATCCCATTCCTGACAGGAAAAGGGTTTTTGAGGATCTCACGACACTCAAACGGGTGTGCCCCTCGGAATGCCAAGGGGCGCAAGGTGCGTTCAAAGATTC
+
CCCCCFABBCBFGGGGGGGGGGGGHHHHHHHGHHFHHHHHHHHGGGGGGHHHHHHHHGGGGGHHGHHHHHHHHHHGHGFHGGGHHGGGHHHGHGHHHGGGGGGHHHFFHHHHHGGGCGHHHGHHHHHHHHHHHHHHHHGHGGGGGEHGGHHGHHHHHHHHGFHHHHHHGGGGGGGHHFHHHHHHGGGGGGGGGGGGGGGGGGGGGHGHHHHHHGHHHHHHGGGGGGGFDHHHHHHHGHHHHFHHHGHHHHHHHHHHHGGGHHHHHHGGHHHHHHHGHGHFFHHFGHFFGHHHHFGHHHHHGHEHGF3GHHHHHHBFHFHHGGGHFGHHHHHHHGGGGGGGF@5FFEFHGGEEFHGFGGGGGGGHHHHGHHGHGGGGGEFFGGGEGGGFFFFFFFBBBBB
@M02197:105:000000000-AN6RF:1:1102:13313:7785 1:N:0:1
TCTAACGAGTGCTCCTCCGCTTATTGATATGCTTAAGTTCAGCGGGTAGTCTCACCCGATTTGAGGTCAAGGTTTTCGTTTTGTGGGTCCAGCCTCCCGCCAATGTAGATGGCGGTGACCAGAGCACCATCATTGTCCGTGTGGGACAGTTAGGAGCAGGCATCCAAGGGACAGTGCTAGATCCAAAACGTAGAAGCATCTTATCACGTTAAGGATCAGCAAAGCGGACCCCACTAATTCATTTGAGAGGAGCTCACTTTCAAAAGTGAAAGGCAAGCATTGAACCTCCAAGTCCAAAAATCCCATTCCTGACAGGAAAAGGGTTTTTGAGGATTTCACGACACTCAAACGGGTGTGCCCCTCGGAATGCCAAGGGGCGCAAGGTGCGTTCAAAGATTCGATGATTCAC
+
CDCCCFC@BCCFGGGGGGGGGGGHHHHGHHGHHHHGHHHHHHHGGGGGGHHHHHHHHGGGGGHHGHHHHHHHFGHGHGHHGGHHHGGGHHHHHGHHHGGGGGGHHHHHHHHHHGGGGGHHHHGHHGHHHHHHHHHHHHGHGHHGGHHEGHHHHHHHHHHHGHHHHFHHGGHGGGHHHHHHGHHHGGGGGGGGGGGGGGGGGGGGGGGGGGGGGGGGFFFHGGGGGHGGFFFHHFHHHHHHHHHHHGHHHHHEFGHGHHHGHHHHHHHHHHHHHHHHHGGHGFHGGHHHHHGHHGGHFHHHHHHHFEBHGHHHFFHHHHHHGGEFBFGHHHHHHHEHGGGGGEHGFGGHGGGFHHGGGCGGGGHHHHHHGHHHHGGGGFHHGHGGGGHGBGGGGGGGGFFFFFFF?BBAB
@M02197:105:000000000-AN6RF:1:1102:24977:7839 1:N:0:1
TCTAACGAGTGCTCCTCCGCTTATTGATATGCTTAAGTTCAGCGGGTAGTCTCACCCGATTTGAGGTCAAGGTTTTCGTTTTGTGGGTCCAGCCTCCCGCCAATGTAGATGGCGGTGACCAGAGCACCATCATTGTCCGTGTGGGACAGTTAGGAGCAGGCATCCAAGGGACAGTGCTAGATCCAAAACGTAGAAGCATCTTATCACGTTAAGGATCAGCAAAGCGGACCCCACTAATTCATTTGAGAGGAGCTCACTTTCAAAAGTGAAAGGCAAGCATTGAACCTCCAAGTCCAAAAATCCCATTCCTGACAGGAAAAGGGTTTTTGAGGATTTCACGACACTCAAACGGGTGTGCCCCTCGGAATGCCAAGGAGCGCAAGGTGCGTTCAAAGATTCGATGATTC
+
CCCCCFCCCCCFGGGGGGGCGGGHHHHGHHHGHHHHHHHHHHHGGGEGGHHFHHHHHGGGGGHGGEHHEHGGBGGFHGHHGGHHHGGGHHHFGGHHHGGGGGGFFHHHHHHHGCG>DGHHFFAGHHFGHFHHFHHHHHGHGHEFGHHGGHHHHHHHHGHHCEGGHHHHGGHGGGFHHHHHFGHHGGGGGGGGGFFGGGGGGGGGGGGFFFGGGGHGHHFHGGFFGHEDGDFFFHGHGEHFHHFFHHHHHHEHHFGDHHFFHFFHHFFHHHGCEFBHFGF2GB0GDEHGHHHFGGEEFHCGGGHHGF30GBHGF4HHGGFCAEFFFHBHHGEEG4FFECDHGF5CEGGF1E?EHHGEEEE0E2F5F3FFGCBFGEE2E2GFHHEECGFCFDFFGBECBFC5BFBBABB
@M02197:105:000000000-AN6RF:1:1102:16416:7893 1:N:0:1
TCTAACGAGTGCTCCTCCGCTTATTGATATGCTTAAGTTCAGCGGGTAGTCCTACCTGATTTGAGGTTAAAGGTTCAAAAGTTGTCTATTGCTAGACGGTTATAAGCAGGTTCCCATAGGTTTTGCTTCGCAGTTACAAGCGGCGTAGATATATTATCACACCAAGTGAACCGATCCACAAAGGATCCCACTAATGCATTTAAAGGGAGCAGACCGCCACTGAAGGAAGCCAGCAAAACCCTCACATCCAAGCCTAGTGAGCGCAATAAAGCGTTCAAAAGGTTGAGAATTTAATAACACTCAAACAGGCATGCCCTTCGGAATACCAAAGGGCGCAAGGTGCGTTCAAAGATTCGATGACTCAC
+
DDDCCFBCCCCFGGGGGGGGGGGHHHHHHHHHHHHHHHHHHGHGGGGGGHHHHHHHHGHHHHHHGHHHHHHHHHHHHHHHHHHHHHHHHHHHHHHHHGGGGGHHHHHHHHHHHHHHHHHHHHHGHHHHHGGGGGHHHHHHHGGGGDFGGHHHGHHHHHHHHHGHHHHHHHHHGGGGGGHHCFHHHHHHHHHHHGGGGGGGGHGGGGGGGGGGGGGGHHHHHHHHHHHHGHHHHHGGHGGHHHGGHHHGGHHHHHEHHGGGGGHHHHHGGGGHHHGHHHHHHHHHHHHHHFHFHHHHHHGCEHHHHHHHHHHGGGGFGGHHGHHHHHGHHGGGGGHHHHGGGGHGGGGGGGGGGFFFFFFFBACCB
@M02197:105:000000000-AN6RF:1:1102:17356:8007 1:N:0:1
TCTAACGAGTGCTCCTCCGCTTATTGATATGCTTAAGTTCAGCGGGTAGTCCTACCTGATTTGAGATCGAACGTTCAAAAAGCTGTCTTCACCAAGCAAAGACATTTATAAGCTCCAGCAAACCTCCGTCACCGAAGGTTACCCGGCAGGCAACCACAAGCGTAAATAGTTATCACACCCGTGACGCCACCAAACACTGGCAGGCTAATTCATTTGAGAGGAGCTGGCTGTGCGCCAGCAAGCCCCCAAGTCCAAGCTCTTCATGGCGAACCACAAGAGTTGAGGTGTTCATGATACTCAAACAGGCATGCCCCTCGGAATAGCCAAGGGGCGCAAGGTGCGTTCAAAGATTCGATG
+
CDCCCFCCCBCFGGGGGGGGGGGHHGGHHHGHHHHHHHHGHHHGGGGGGHHHHGHHHHHHHHHHGEHFHGHHGHHHHHHHHGHHHHGHHHHHHHHHGHHHHHHHHHHHHHFHHHHHHHHHHHGGHHHGHGGGHGFGGGHHHHGHGGGGGGGHHHHGGHHHHGEGGHHHHHHGHHHHHHGGGGGGGHGGGGHGGHHHHGHHGHGHHHGHGGHHHGHHHHHHHHGHHHHHFGGGGGFFHHGHGGGCEFGHHHGFGHHHFGFHFHEFGGGHGGGHHHHHHHHHFHHGHGEFDHGHHHGFFHGHHFHHHHGGCFEE?CGHHHHHHHHHHHHCGGEEHGHGGGGGGGGGGFFFCFFFCCBBC
@M02197:105:000000000-AN6RF:1:1102:24112:8016 1:N:0:1
TCTAACGAGTGCTCCTCCGCTTATTGATATGCTTAAGTTCAGCGGGTAGTCTCACCCGATTTGAGGTCAAGGTTTTCGTTTTGTGGGTCCAGCCTCCCGCCAATGTAGATGGCGGTGACCAGAGCACCATCACTGTCCGTGTGGGACAGTTAGGAGCAGGCATCCAAGGGACAGTGCTAGATCCAAAACGTAGAAGCATCTTATCACGTTAAGGATCAGCAAAGCGGACCCCACTAATTCATTTGAGAGGAGCTCACTTTCAAAAGTGAAAGGCAAGCATTGAACCTCCAAGTCCAAAAATCCCATTCCTGACAGGAAAAGGGTTTTTGAGGATTTCACGACACTCAAACGGGTGTGCCCCTCGGAATGCCAAGGGGCGCAAGGTGCGTTCAAAGATTCGATGACTCAC
+
CCCCCFCCCBCFGGGGGGGGGGGHHHHHHHHHHHHHHHHHHHHGGGEGGHHHHHHHHGGGGGHHGHHHHHHHGHHGHGHHGGHHHGGGHHHHHGHHHGGGGGGHHHHHFHHHHGGFGGHHHHHHHHHHHHHHHHHHHHGHGHHGGHHGGHHHHHHHHHHHGGHHHHHHGGHGGGHHHHHHHGHGGGGG?GGGGGGGGGGGGGGGGGGGGGGGGGHHHHHHFFFGGHGFGFGFHHHHHHHFGHHHHHHHFFGCHFHFFHGAHHHHHFHHHHHHHHFHHHHHHHG<GHHHHHGHHGGHFHHHHHHHHFHGFFEHHHHHHHHHGGGHEHHGFGHHHHFFFFGHHGFFHFHHEGGGHHE?GFCGFGGHGHHHHHGHHGGGGGHGHGFGFGHGGGGGGGGGGFFFFFFFBCBAB
@M02197:105:000000000-AN6RF:1:1102:10987:8758 1:N:0:1
TCTAACGAGTGCTCCTCCGCTTATTGATATGCTTAAGTTCAGCGGGTAGTCCTACCTGATTTGAGGTCGAATTTGTCAGACGCAGGTCACCCCAGCGTGATCAAAGATTTCCCCTTTTCGGCTTTCTCAGGCGACGTAGACAATTATCACATCGACGATACTTTGCCAAGGATTGGAAAGCTCATGCATTCAAGAGGAGCCAACAAGCGAGACGGAGCACAAAAGCCCATTCATGCGCCAGCATACCTCCAAGTCCAACTTCACCCACAGGCCACAAAGCCTGGGGCAGTTGAGAATTTCATGACACTCAAACAGGCATGCTCCTCGGAATACCAAGGAGCGCAAGGTGCGTTCAAAGATTCGATGATTCAC
+
CDEEEFCCCCBFGGGGGGGGGGGHHHHHGHHHHHHHHHHGHFHGGGGGGHHHHHHHHHHHHHHHGHHHGGGHHHGHHHHHHGGGGGHHHHHHGGGHGGGGHHHHHHHHHHHHHHHHHHHGGGGGHHHHHHHHGGGGGHHGHHEHHHHHHHHHHGHGGGGGGHHHHHHHHHHHHHHHHHHHHHHHHHHHGGHGHHHGGHHGHHHGHGGHHHHHGHFHHHHHGFHHGFFHHHGHGFGGGHHHHFHFEGFFHHGHHGEHGHDDGFEGHHDGHGHGHGHHHHEGEGGHHHHHHHHHHHHGBFBHHHHHHGGHHHHHHGHGHHHHGGGGGHFGHHHHHHHHGGGGGHHHHGGGGHGGGGGGGGGGBFFFFFFAAAAB
@M02197:105:000000000-AN6RF:1:1102:24496:8932 1:N:0:1
TCTAACGAGTGCTCCTCCGCTTATTGATATGCTTAAGTTCAGCGGGTAGTCTCACCCGATTTGAGGTCAAGGTTTTCGTTTTGTGGGTCCAGCCTCCCGCCAATGTAGATGGCGGTGACCAGAGCACCATCATTGTCCGTGTGGGACAGTTAGGAGCAGGCATCCAAGGGACAGTGCTAGATCCAAAACGTAGAAGCATCTTATCACGTTAAGGATCAGCAAAGCGGACCCCACTAATTCATTTGAGAGGAGCTCACTTTCAAAAGTGAAAGGCAAGCATTGAACCTCCAAGTCCAAAAATCCCATTCCTGACAGGAAAAGGGTTTTTGAGGATTTCACGACACTCAAACGGGTGCGCCCCTCGGAATGCCAAGGGGCGCAAGGTGCGTTCAAAGATTCGATGATTCAC
+
CCBCCFBCBAABFGGGGGGGGGGHHHHHHHHHHHHHHHHHHHCGGGGGGHHHHHHHHGGGGGHHGHHH3GHHHHHGHGHHGGHHHGGGHHHHHGHHHGGGGGGHHHGHHHHHHGGCFGHHHGHHHHHHGHHHHHHHHHGHGHHGGGHGGHHHHHHHGHHHGHHHHHHHGGHGGGHHHHHHHHHHGGGGGGFGGFGGGGGGGGGGGGGGGGGEGGGGGGFGGGGFFFFFFFFHHHHFHHGGGFHFHHHFG0BBG0HGHHHGHHGBEGHGHHHHEFGHFHHHGF??EBHHFHHHFGCHHHFFCFFHGFHHFFHFHHGGHHHHEGE/GHHFFHGFED/BFGGHHHFGGEFGEEGGGGGGGGGGGGHGHHHHHGHHHGGEGFBCHHGGGGHGGFCGFGGGGBFFFFFFBBBBB
@M02197:105:000000000-AN6RF:1:1102:17529:9025 1:N:0:1
TCTAACGAGTGCTCCTCCGCTTATTGATATGCTTAAGTTCAGCGGGTAGTCCTACCTGATTTGAGATCGAACGTTCAAAAAGCTGTCTTCACCGAGGAAAGACGTTTATAAGCTCCAGCGAACCTCCGTCACCGAAGGTTACCTGGCAGGCAACCACAAGCGTAAATAGTTATCACACCCGTGACGCCACCAAACACTGGCAGGCTAATTCATTTGAGAGGAGCTGGCTGTGCGCCAGCAAGCCCCCAAGTCCAAGCTCTTCATGGCGAACCACAAGAGTTGAGGGGTTCATGATACTCAAACAGGCATTCCCCTCGGAATAGCCAAGGGACGCAAGGTGCATTCAAAGATTCGATGATTCAC
+
BBBBBFABBBBFGGGFGGGGGGGHCHHHGFBFHHBFFGGHHGCFGGEEFHHFHFHAHFEHHHHHGGHHGGHGGHHHHHGHHGHEHFHHHHHHGDGGGGHHHHHGFFHHHHGHEGGHHHHCFCGFHHFGGHGGHDGGGGFG<FEGFGH:G;GHFHHGG<EHHGGGGHHHGG:GH<FH<HGGGFGEEGGBDGGGGGGGFGGGEFGAFFFBB7FFFFFGFFFBAFFFFFFF8F/9GFFFFCB?///>?1FF111CHHGCF111B>>////1FF/GHHGFB201B/???/EB@1@HG1F1/BED11B11GGBA//EA//0AD2DD101AB1EAA00F11A0111D3B333B3A1A1C3FFFD1A1A1
@M02197:105:000000000-AN6RF:1:1102:27336:8944 1:N:0:1
TCTAACGAGTGCTCCTCCGCTTATTGATATGCTTAAGTTCAGCGGGTAGTCTCACCCGATTTGAGGTCAAGGTTTTCGTTTTGTGGGTCCAGCCTCCCGCCAATGAAGATGGCGGTGACCAGAGCACCATCATTGTCCGTGTGGGGCAGTTAGGAGCAGGCGTCCAAGGGACAGAGCTAGATCCAAAACGTAGAAGCATCTTATCACGTTAAGGATCAGCAAAGCGGACCCCACTAATTCATTTGAGAGGAGCTCACTTTCAAAAGTGAAAGGCAAGCATTGAACCTCCAAGTCCAAAAATCCCATTCCTGACAGGAAAAGGGTTTTTGAGGATTTCACGACACTCAAACGGGTGTGCCCCTCGGAATGCCAAGGGGCGCAAGGTGCGTTCAAAGATTCGATAACTCAC
+
ABBABF?AAAADGGG4BFE?EEGHHGHB6DDGFHHH5AGHFFGC2EAEAGBFD5F1G0E?FCGFEBHFF3FC3FGFHCACFGHHGCGEGGE3BFBFHGGGGGGGG33B33EC2/<BDFFFFGCC<FHHFEBFHHHFFHGHEGHCECCCDHEGBG<CCGGC.-:@DDFGC..;EEB/9BEFFFFFGGFGEBFFFFFCGFC0;BBEACBFFGGGGGGHHHHGGGE?FGGFFHHG<HFFHFGGFHGFHHGHHHHFFFHHEGGEFGGHHHFHHHHHCCHHHFGBGBFGGG11BCBG<CGG11CF0GGHGCFFDFEBBGD2HHHHGGFFHHHFHHEHGEE0EGGHGB1AFFHGEEEEFHE?GGEA/GHGDFGBBGHHECEE0EBFGHGGEEHGFFGG3F1GBAA3FFFDAAA>A
@M02197:105:000000000-AN6RF:1:1102:11700:9169 1:N:0:1
TCTAACGAGTGCTCCTCCGCTTATTGATATGCTTAAGTTCAGCGGGTAGTCCTACCTGATTTGAGGTCAAACGTCAATAAGGAAGACGCTGATAAAAGCGTCGACGCGTTAGAGGCACGGGACCTTCATTCATGCACTTCAGCTAACGGCGATCATTATCACGCCGAAGGCCTTGTCATGCAAAGTCGAAAGTCGACCGCAAGCCGATGCATTTCAGGAGAGCCCGAGTCCTGGACGAATCCAAGTCTCCGGCAGCCCCCACCATCCAAACGCCCTCTCGAAGCAAATCGAGAGGGGTTGAGAATTTACTGACACTCAAACAGGCATGCTCCTCGGAACACCGAGGAGCGCAAGGTGCGTTCAAAGATTCGATGATTCAC
+
ACBABFABCCCFGGGGGGGGGGGHHHHHHHHHHHHHHHHHHHHGGGGGGHHHHHHHHHHHHHHHGHHHHHHHGHHGGHGHHHHHHHHGGGGGHHHGHHHGGGGGGGGGGGGGHHEGGHGGGGGGHHHHHHHHHHHHHHHHHHHHHHGGGGEGGGGHHHHHHHGHGGGGGGGGGGGGGGGGGGGFGFGGGGFFFFFEFFFFGGFFGGGFFFFFGGGGGFHGGFFFGHHHGGHGFGHGGHHGGHHFGGGC?GFGGCGCFGGHHGHG2GGGFGGGGGEAFEGHHHHHGHHHGHHGGFEHHHHHHHHGFHEHHGHHHEGHFHHGGB3GHHGHGCECGEHHDGGGGGHGEEEGCFBHHFCGGHGGGGGGGGGGFFFFFFFBBBAB
@M02197:105:000000000-AN6RF:1:1102:23235:9303 1:N:0:1
TCTAACGAGTGCTCCTCCGCTTATTGATATGCTTAAGTTCAGCGGGTAGTCCTACCTGATTTGAGATCGAACGTTCAAAAAGCTGTCTTCACCAAGGAAAGACATTTATAAGCTCCAGCAAACCTCCGTCACCGAAGGTTACCCGGCAGGCAACCACAAGCGTAAATAGTTATCACACCCGTGACGCCACCAAACACTGGCAGGCTAATTCATTTGAGAGGAGCTGGCTGTGCGCCAGCAAGCCCCCAAGTCCAAGCTCTTCATGGCGAACCACAAGAGTTGAGGTGTTCATGATACTCAAACAGGCATGCCCCTCGGAATAGCCAAGGGGCGCAAGGTGCGTTCAAAGATTCGATGACTCAC
+
BBBABFBBABBFGGGFGGGGGGGHGHHHHHFHHHHHHHHHGCHGGGGGGGHGHHHHHHHHHHHGGHHHHGHHGCCHHHHGHGHHHHHHHGHHHHHHGFFFHHHHHHGGHHHFHHGHGHHHHHHGHHHGHHGGHGFFFGHHHHHHGGGGGGGHHHHGGHHHGGGGGHHHHHGHHBFHHGGGEEDGGGGGGGHHGGGGGGGGHHGHHGHHHHHHHGHHHHHHHGGHGHHHGGGGGGGHHGFGDCGGHHEHHGGGGHHHGGHGBHGGGFEHFFECGBHGHGGHHHGGHHHHHHHFHHHHGHHGHHGGHHEGCGGGGGGFGD5HFHHGHHGCGEFGHFHHGFEECBGGGGGGGGGFCFFFFFAAAA?
@M02197:105:000000000-AN6RF:1:1102:23760:9390 1:N:0:1
TCTAACGAGTGCTCCTCCGCTTATTGATATGCTTAAGTTCAGCGGGTAGTCCTACCTGATTTGAGATCGAACGTTCAAAAAGCTGTCTTCACCGAGGAAAGACGTTTATAAGCTCCAGCGAACCTCCGTCACCGAAGGTTACCTGGCAGGCAACCACAAGCGTAAATAGTTATCACACCCGTGACGCCACCAAACACTGGCAGGCCAATTCATTTGAGAGGAGCTGGCTGTGCGCCAGCAAGCCCCCAAGTCCAAGCTCTTCATGGCGAACCACAAGAGTTGAGGTGTTCATGATACTCAAACAGGCATGCCCCTCGGAATAGCCAAGGGGCGCAAGGTGCGTTCAAAGATTCGATGATTCAC
+
CCCCCFCCBCCFGGGGGGGGGGGHHHHHHHHHHHHHHHHHHHHGGGGGGHHHHHHHHHHHHHHHGHHHHGHHGHHHHHHHHGHHHHHHHHHHHGGGGGHHHHHGGGHHHHHHHHHHHHHGGGGGHHHGHHGGHGGGGGFGHHHHHHHHGGGHHHHGGHHHHGGGGHHHHHHHHGGHHHGGGGGEGHGGHGHHHHHHHHHHGGHHHHHHHGHHHHHHHHHHGFGFHHGGGGGGGFFHHHGHGGD?HHHHGHHGHHHHHHBGHHGGGGGHGHGHHHHHHHHHHHHGHHGDFHHHHHHHFFGHHHHHHHHHEE?CGGGHHHHHHHHFFHHGGGGGHHGHGGGGHGGGGGGGGGGBFFFFFFBBBA?
@M02197:105:000000000-AN6RF:1:1102:14974:9525 1:N:0:1
TCTAACGAGTGCTCCTCCGCTTATTGATATGCTTAAGTTCAGCGGGTATCCCTACCTGATCCGAGGTCAACCTAAGAAAGTTGGGGGTTCTGGCGGGTGGACGGCTGGACCCTGTAGCGAGAAGTACTACTACGCTTAGAGCCAGACGGCACCGCCACTGATTTTAAGGGCCGCCGGTACAGCGGGCCCCAAGGCCAAGCAGAGCTTGATTGGTCATAATGACGCTCGAACAGGCATGCCCGCCGGAATACCAGCGGGCGCAATGTGCGTTCAAAGATTCGATGATTCAC
+
DECDDFBCCCCFGGGGGGGGGGGHHHHHHHHGHHHGHHHHHHHGGGGGHHHHHHHH.H<<H;HGGG:HH:H::HHHFH;;H<HGGG;G;<<HG<GGGBDGE<GGG/GGHFHGGH:;H:GCGFG:DGHHHGH<GGGGG9H::H;/CGFG:GACGGGGFFFGFGGGGHHDGGFFGFFHFHFGGGGGGGGHHHHHHGFFGFGHHHGEGHHHHHFGGFFGGHHFGGGEFHGHHFHFHHFGGFEFCFFHHFHHHHACGGGGGGEHFHHGGGGHGGGGGGGGGGBFFFFFFABAAA
@M02197:105:000000000-AN6RF:1:1102:27950:9493 1:N:0:1
TCTAACGAGTGCTCCTCCGCTTATTGATATGCTTAAGTTCAGCGGGTAGTCCTACCTGATTTGAGGTCGAATTTGTCAGACGCAGGTCACCCCAGCGTGATCAAAGATTTCCCCTTTTCGGCTTTCTCAGGCGACGTAGACAATTATCACATCGACGATACTTTGCCAAGGATTGGAAAGCTCATGCATTCGAGAGGAGCCAACAAGCAAGACGGGGCACAAAAGCCCATTCATGCGCCAGCATACCTCCAAGTCCAACTGCACCTGCAGGCCACAAAGCCTGGGGCAGTTGAGAATTTCATGACACTCAAACAGGCATGCTCCTCGGAATACCAAGGAGCGCAAGGTGCGTTCAAAGATTCGATGATTCAC
+
AAABBFBBBBBFGGGGGGGGGGGHHHHHHHHHHHHHHHHHHHGGGGGGGHHFGGHHHHHHHHHGGEHHGGGHHHHHHHHHHGGGGCHHHHHGGGGHGGGGHHHHHHHHHHHHHHHHHHHGGGGGHHHHHHHGGCCG@HHEHHFFHHHHHGHHHGHGGGGGGHHHHHHGHHGHHHHHHHHGHHHHGHGGGFGGFGGGGHHGGGGGGGGGGGGGGFFHFFFHGFFFFAGGFFFFGFGFDHFHDGHHAE3BGBBGFBGF4BG?3GFCF2AGHHHGGGE3CF1EGGGHHHFD2HGEHGD@5GBGBHFGGG1GFHHGGFF3HHGFCGGGGGHGGHHFHHHCEEE2A4HHFCEA?FGFFGFGFECFBFFFBFFBAAA3
@M02197:105:000000000-AN6RF:1:1102:12124:9725 1:N:0:1
TCTAACGAGTGCTCCTCCGCTTATTGATATGCTTAAGTTCAGCGGGTAGTCTCACCCGATTTGAGGTCAAGGTTTTCGTTTTGTGGGTCCAGCCTCCCGCCAATGTAGATGGCGGTGACCAGAGCACCATCATTGTCCGTGTGGGACAGTTAGGAGCAGGCATCCAAGGGACAGTGCTAGATCCAAAACGTAGAAGCATCTTATCACGTTAAGGATCAGCAAAGCGGACCCCACTAATTCATTTGAGAGGAGCTCACTTTCAAAAGTGAAAGGCAAGCATTGAACCTCCAAGTCCAAAAATCCCATTCCTGACAGGAAAAGGGTTTTTGAGGATTTCACGACACTCAAACGGGTGTGCCCCTCGGAATGCCAAGGGGCGCAAGGTGCGTTCAAAGATTCGATGATTCAC
+
CCCCCFBBBCCFGGGGGGGGGGGHHGHHHHHHHHHHHHHHGHHGGGGGGHHHHHHHHGGGGGHHGHHHHHHHHHHGHGHHGGGHHGGGHHHFHGHHHGGGGGGHHHHHHHHHHGGDGGHHHHGHHHHHHHHHHGHHHHGHGHHCGHHGGHHHHHHHHHHGGHGHHGHGGGHGGGHHHHHHHGHHGGGGGGGGGGGGGGGGGGGGGGGGGGGGGGHGFHHHGGGGGGGGGHHFFHHHGHHHHHHHHHGHHHHHHHGGGDEGHHHHHHHHHHHHHHHHHHHHHHHDGHHHHHHHHGGHHHGCHGHHHGFHHBHHHHGHGHHHFGGHHHHHHGHHHHGHGGGHG3FFHGHGGGGGHHGGGGE?GGHHHHHHHGHHHEEECEGHHGGGGGHFGGGGGGGFFBFFFFFFBBAAB
@M02197:105:000000000-AN6RF:1:1102:22397:9811 1:N:0:1
TCTAACGAGTGCTCCTCCGCTTATTGATATGCTTAAGTTCAGCGGGTAGTCCTACCTGATTTGAGATCGAACGTTCAAAAAGCTGTCTTCACCAAGGAAAGACATTTATAAGCTCCAGCAAACCTCCGTCACCGAAGGTTACCCGGCAGGCAACCACAAGCGTAAATAGTTATCACACCCGTGACGCCACCAAACACTGGCAGGCTAATTCATTTGAGAGGAGCTGGCTGTGCGCCAGCAAGCCCCCAAGTCCAAGCTCTTCATGGCGAACCACAAGAGTTGAGGTGTTCATGATACTCAAACAGGCATGCCCCTCGGAATAGCCAAGGGGCGCAAGGTGCGTTCAAAGATTCGATG
+
CCCCCFBCBBCFGGGGGGGGGGDGHHHHHHHHHHHGHHHHHHHGGGGGGHHHHHHHHHHHHHGHGHHHHGHHGHHHHHHHHGHHHHHHHHHHHHHHGFHGGHHHHHHHHHHHHHHHHHHHHHHGHHHGHHGGHGGGGGFGHHHHGGGFGGGGHHHGGHHHHGAFGGGFGGGHHHHHHHGGGADGGGGGGGGHGGGGHGGFGGGGGGGGGHGGGGHGFFHHGFFFHFHHGGFFFFFGHEDE?C@?GCEGGHHFGHHHHHFFGGGGFFEFGGGFHHFFF4BHFHHEBBB@55EGHG5GF5HGFFHFHGHGEECGCEGHHHHGGFG32ACGGGGGHGFCECGGGCGGGFDFBF4FAA??A
@M02197:105:000000000-AN6RF:1:1102:3592:10006 1:N:0:1
TCTAACGAGTGCTCCTCCGCTTATTGATATGCTTAAGTTCAGCGGGTAGTCCTACCTGATTTGAGGTCGAATTTGTCAGACGCAGGTCACCCCAGCGTGATCAAAGATTTCCCCTTTTCGGCTTTCTCAGGCGACGTAGACAATTATCACATCGACGATACTTTGCCAAGGATTGGAAAGCTCATGCATTCAAGAGGAGCCAACAAGCGAGACGGAGCACAAAAGCCCATTCATGCGCCAGCATGCCTCCAAGTCCAACTTCACCCACAGGCCACAAAGCCTGGGGCAGTTGAGAATTTCATGACACTCAAACAGGCATGCTCCTTGGAATACCAAGGAGCGCAAGGTGCGTTCAAAGATTCGATGACTCAC
+
AABBBFAAABBFGGGGGGGGGGGHHHHGHHGGHHGHHADFDGHGGGFCGHFHHHGHHHFHFHEFGGHHGEFGHHHGHHFFHGGGGGHHHHHHGGGGGEEGHFHEHHHHHBFBGHHEFFHGGGGGGHHHHFGHGFGGGHGGGGHBFFGFFHGHHGFGGG;EGFHHHGFHHHHHHHHHHHHFFFHHGHHGGGDBHHGFFHGHGGGGHGGGGFGHGHGFHFEHGFF?BCAFFFFFFGGGCGGHHGF//FC3GGF?HHHGDBB3/E?EGCFFDHG?EHHHHHHGGEF1HGHFHFGGHFF55AEGFBF5AAFFHHHGHFHFHFHGHHGFAAEHHGDGGHHHEECFEBFHHCFGGHGBFGGGGGGGFFFFFBDAAAA3
@M02197:105:000000000-AN6RF:1:1102:14335:10056 1:N:0:1
TCTAACGAGTGCTCCTCCGCTTATTGATATGCTTAAGTTCAGCGGGTAGTCCTACCTGATTTGAGGTCAAACGTCAATAAGGAAGACGCTAATAAAAGCGTCGACGCGTTAGAGGCACGGGACCTTCATTCATGCACTTCAGCTAACGGCGATCATTATCACGCCGAAGGCCTTGTCATGCAAAGTCGAAAGTCGACCGCAAGCCGATGCATTTCAGGAGAGCCCGAGTCCTGGACGAATCCAAGTCTCCGGCAGCCCCCACCATCCAAACGCCCTCTCGAAGCAAATCGAGAGGGGTTGAGAATTTACTGACACTCAAACAGGCATGCTCCTCGGAACACCGAGGAGCGCAAGGTGCGTTCAAAGATTCGATGATTCAC
+
DDDDDFBBCCCFGGGGGGGGGGGHHHHHGHHHHHHHHHHHHHHGGGGGGHHHHHHHHHGHHHHHGHHHHGHHGHHGGHHHHHHHHHHGGGGGHHHHHHHGGGGGGGGGGGGGHHHGGHGGGGGGHHHHHHHHHHGHHHHHHHHHGHHGGGGGGGGHHHHHHHGGGGGGGGGGGGGGGGGGGGFGG:GGGGGFFFFFFFFGGGGGFGGGGFGGGGHGGHFHGFFFFGFHHHGHGGHGHHGHGHHHGGGGGGHGGGGGGGGHGGHHHGGGGGGGGGGHHFGHHHHHGHHBGHHGGGGHHHHHGHHHHFGDHHHHHGFBHHHHHFHHHHHHGGGGGGFHGGGGGGHHGGGGGHHHHGGGGHGGGGGGGGGGFFFFFFFAAAAA
@M02197:105:000000000-AN6RF:1:1102:21010:10409 1:N:0:1
TCTAACGAGTGCTCCTCCGCTTATTGATATGCTTAAGTTCAGCGGGTAGTCTCACCCGATTTGAGGTCAAGGTTTTCGTTTTGTGGGTCCAGCCTCCCGCCAATGTAGATGGCGGTGACCAGAGCACCATCATTGTCCGTGTGGGACAGTTAGGAGCAGGCATCCAAGGGACAGTGCTAGATCCAAAACGTAGAAGCATCTTATCACGTTAAGGATCAGCAAAGCGGACCCCACTAATTCATTTGAGAGGAGCTCACTTTCAAAAGTGAAAGGCAAGCATTGAACCTCCAAGTCCAAAAATCCCATTCCTGACAGGAAAAGGGTTTTTGAGGATTTCACGACACTCAAACGGGTGTGCCCCTCGGAATGCCAAGGGGCGCAAGGTGCGTTCAAAGATTCGATGATTCAC
+
CCCCCFCCCCAFGGGGGGGGGGGHHHGHHHFGHHHHGHHHHHHGGGGGGHHHHHHHHGGGGGHHGHHHHGGHGGHGHGHHGGHHHGDGHHHHHGHHHGGGGGGHHHHFGHHHGGGGGGHHHGHHHHHHHHHHHHHHHHGHGHHGGHHEGHHHHHHHHHHHGHHGHHHHGGHGGGHHHHHHHHHHGGGGGGGGGGGGGGGGGGGGGGGGGGGGGGHHHHHFGGGGGHGGFGHGFFFHHHHHFGHGGHHHHHHHHGHHHGHFGFHGHHHHHHHHHHGFFGHHHHHGGHHHHHHHHCGHHHHHGHHHHHHHHGHHHHHHHHHHGFGHHGHGHGHGHFFFEFDHHHHGHGHHFGGGHHGGGGGEGGHHHGHHGHGHHGGGGGHHHHGGGGHGGGGFGGGGFFFFFFFF?BBAA
@M02197:105:000000000-AN6RF:1:1102:14150:10486 1:N:0:1
TCTAACGAGTGCTCCTCCGCTTATTGATATGCTTAAGTTCAGCGGGTAGTCCTACCTGATTTGAGATCGAACGTTCAAAAAGCTGTCTTCACCAAGGAAAGACATTTATAAGCTCCAGCAAACCTCCGTCACCGAAGGTTACCCGGCAGGCAACCACAAGCGTAAATAGTTGTCACACCCGTGACGCCACCAAACACTGGCAGGCTAATTCATTTGAGAGGAGCTGGCTGTGCGCCAGCAAGCCCCCAAGTCCAAGCTCTTCATGGCGAACCACAAGAGTTGAGGTGTTCATGATACTCAAACAGGCATGCCCCTCGGAATAGCCAAGGGGCGCAAGGTGCGTTCAAAGATTCGATGATTCAC
+
CCCCCFCCBBAFGGGGGGGGGGGHHHHHHHHHHHHGHHHHHHHGGGGGGHHHHHHHHHHHHHHHGGHGHGHHGGHHHFHHFGGHHHHHHHHHHHHHGHHHHGHHHHHGHHHGHHHHHHHHHHHGHHHGHHGGHGGGGGHHHHHHGGGGGGGHHHHGGHHHHGGGGHHHHGHGHHHHHHGGGGGGGHGGHGHHHGGHHHHHHHHGGHGHHHHGHGHGHHHHHGGHHHHHGGGGGGHHHHGHGGGGHBHHHHHGHHHHFHHHHHGGGGGHGHGHHHHHGHHHHHHGHHHGGFHGHHHHGHHHHGGHHHFHCECGGGGHHHHHHHHHHHGGGGGGHFHHGGGGHGGGGGGGFGGFFFFFFFBBAAB
@M02197:105:000000000-AN6RF:1:1102:14431:11449 1:N:0:1
TCTAACGAGTGCTCCTCCGCTTATTGATATGCTTAAGTTCAGCAGGTAGTCCTACCTGATTTGAGATCGAACGTTCAAAAAGCTGTCTTCACCGAGGAAAGACGTTTATAAGCTCCAGCGAACCTCCGTCACCGAAGGTTACCTGGCAGGCAACCACAAGCGTAAATAGTTATCACACCCGTGACGCCACCAAACACTGGCAGGCTAATTCATTTGAGAGGAGCTGGCTGTGCGCCAGCAAGCCCCCAAGTCCAAGCTCTTCATGGCGAACCACAAGAGTTGAGGTGTTCATGATACTCAAACAGGCATGCCCCTCGGAATAGCCAAGGGGCGCAAGGTGCGTTCAAAGATTCGATG
+
CDCDDFDDDCBFGGGGGGGGGGGHHHHHHHHHHHHHHHHHHHHHHHHHHHHHHHHHHIHHHHHHGHHHHGHHGHHHHHHHHGHHHHHHHHHHHGGGGGHHHHHGGGHHHHGHHHHHHHHGGGGGHHHGHHGGHGGGGGHHHHHHHHGHGGGHHHHGGHHHHGGGGHHHHHHHHHHHHHGGGGGGGHGGGGHHHGHHHHHHHHHHHHHHHHHHHHHHHHHGHHGHHHHHGGGGGGHHHHGHGGGGHGHHHHHGHHHHHFHGHHGGGGGHGFGHHHHHHGHHHFHGHHHHBHHHHHHGGHHHGFHGGHGHEGGGGGFFHGHHGFBAHHHGGGGGHHHGGGGGGGGGGFFFDFFFCCBDD
@M02197:105:000000000-AN6RF:1:1102:22129:11424 1:N:0:1
TCTAACGAGTGCTCCTCCGCTTATTGATATGCTTAAGTTCAGCGGGTAGTCCTACCTGATTTGAGATCGAACGTTCAAAAAGCTGTCTTCACCAAGGAAAGACATTTATAAGCTCCAGCAAACCTCCGTCACCGAAGGTTACCCGGCAGGCAACCACAAGCGTAAATAGTTATCACACCCGTGACGCCACCAAACACTGGCAGGCTAATTCATTTGAGAGGAGCTGGCTGTGCGCCAGCAAGCCCCCAAGTCCAAGCTCTTCATGGCGAACCACAAGAGTTGAGGTGTTCATGATACTCAAACAGGCATGCCCCTCGGAATAGCCAAGGGGCGCAAGGTGCGTTCAAAGATTCGATGATTCAC
+
CCCDDFDCCCBFGGGGGGGGGGGHHHHHHHHHHHHHHHHHHHHGGGGGGHHHHHHHHHHHHHHHGHHHHGHHGHHHGHHGHGGHHHHHHHHHHHGHGHHHHHHHHHHFHHHHHHHHHHHHHHHGHHHGHHGGHGGGGGFGHHGHGGGGFGGHGHHGGHHGHGGGGHHHHGGHHHHHHHGGGGGGGHGGHGGHHGHGHHHHGHHGHHGHHGHHGGHHHHHGGHGHHHHHGGGGGGHGHGGHGGGGHHGGHHGGGHGHHHHHHHGGGGFHFBGHHFHGHHHFHHHGHHHHFHHHHHFGGHEHGGHHHHHHFGGGGGGHHGHHGHHHHHHCGGCGHHHFGFEGGFGGGGGGGGGFFBFFFFCBBAB
@M02197:105:000000000-AN6RF:1:1102:17425:11505 1:N:0:1
TCTAACGAGTGCTCCTCCGCTTATTGATATGCTTAAGTTCAGCGGGTAGTCCTACCTGATTTGAGGTCGAATTTGTCAGACGCAGGTCACCCTAGCGTGATCAAAGATTTCCCCTTTTCGGCTTTCCCAGGCGACGTAGACAATTATCACATCGACGATACTTTGCCAAGGATTGGAAAGCTCATGCATTCGAGAGGAGCCAACAAGCAAGACGGGGCACAAAAGCCCATTCATGCGCCAGCATACCTCCAAGTCCAACTTCACCTGCAGGCCACAAAGCCTGGGGCAGTTGAGAATTTCATGACACTCAAACAGGCATGCTCCTCGGAATACCAAGGAGCGCAAGGTGCGTTCAAAGATTCGATGACTCAC
+
BBBBAFBBBBBFGFGGGGGGGGGHHHGHHHGHHHHHHHHHHHHGGGGGGHHGHHHHHHHHHHHHGHHHGGGHHHHHHHHHHGGGGGHHHHHHHHHHGGGGHHHHHHHHHHGHHHHHHHGGGGGGHHHHHHGHGGGGGHHGHHHHHHHHGHHHHGGGFGGGGHHHHGHHHHHHHHHHHHHHHHHGHHHHHHGHHGHGHHHHHHHHHGGGGHGGGGHHHGFGHHHHHHGHHHGFGGFGGHHHHHHHFGHGGHHGFGGHHHHHFHHHGHHGHHHGHHHHHHHGGGGHHHHHGHHHHHHHFFHHHEHHHGGHHHHFHHHEHHHHFGGGGHGFHHHHHHHGGE2GGHHHHGGGGHGGGGGGGGGCFFFFFFFCCCCC
@M02197:105:000000000-AN6RF:1:1102:25105:11570 1:N:0:1
TCTAACGAGTGCTCCTCCGCTTATTGATATGCTTAAGTTCAGCGGGTATCCCTACCTGATCCGAGGTCAACCATAGAAAAATTGGGGTTGCTGGCCAGTAACCCTCAGGGACCTATAGCGAGAAATGTACTACGCTCAGGACCTAAAGGCACCGCCACTGTTTTTAAGGCCTGCCGTTGCCAGCAGGGCCCAATACCAAGCAGAGCTTGAGGGTTGAAAATGACGCTCGAACAGGCATGCCCCCCGGAATACCAAGGGGCGCAATGTGCGTTCAAAGATTCGATGACTCAC
+
BBBBBF@BAB?DGGGGGGGGGGGHHHHHHHHHHHHFFHHHHGHFFGEGHGHHHHHH;0H<F9HGGG9:HHH<G<H<HHHFBH<BHHGGG;H+GE8HFHBF;GFGH;HHCG-FE9H9HE9874CCH;9>$G:/FDFA48HBFG79FHHHFGGHGGGGGGFFGFGGEHHHGHHHEHHGGBDFGFFFEAEHGFGDGFGGFHHGGFGHGFGFHGGFHFFDGEHHGGGGGHHGHHFHGHHHHGGGCGECFHHGGDGGHHHGEGGGHHHHCGGGHGGGGGGGGGGFFFFFFFBABBB
@M02197:105:000000000-AN6RF:1:1102:21492:11777 1:N:0:1
TCTAACGAGTGCTCCTCCGCTTATTGATATGCTTAGGTTCAGCGGGTAGTCCTACCTGATTTGAGATCGAACGTTCAAAAAGCTGTCTTCACCGAGGAAAGACGTTTATAAGCTCCAGCGAACCTCCGTCACCGAAGGTTACCTGGCAGGCAACCACAAGCGTAAATAGTTATCACACCCGTGACGCCACCAAACACTGGCAGGCTAATTCATTTGAGAGGAGCTGGCTGTGCGCCAGCAAGCCCCCAAGTCCAAGCTCTACATGGCGAACCACAAGAGTTGAGGTGTTCATGATACTCAAACAGGCATGCCCCTCGGAATAGCCAAGGGGCGCAAGGTGCGTTCAAAGATTCGATGATTCAC
+
DDDDDFCBCCCFGGGGGGGGGGGHHHHHHHHHHHHHHHHHHHHGGGGGGHHHHHHHHHHHHHHHGGHHHGHHGHHHHHHHHGHHHHHHHHHHHGGGGGHHHHHGGGHHGHHHHHHHHHHGGGGGHHHGGHGGHGGGGGFGHHHHHHHHGGGHHHHGGHGHHGGGGHHGHGHHHHHHHHGGGGGGGGGGGGHHGGHGGGGHGGHHHHHHHHHGHFHGHHHHHHGHHHHHGGFGFGHHHHGHGGGGEHHHGHHGHHHHGHGHHHGGGGGHFGGGHHHHHHHHHGHGHHHGHHHHHHHGGHGHHHHHHHHHGGEEGGGHHHHHHHHHHHHGGGGCHHHHGGGGHGGGGGGGGGGFFFFFFFBCCBC
@M02197:105:000000000-AN6RF:1:1102:18248:11859 1:N:0:1
TCTAACGAGTGCTCCTCCGCTTATTGATATGCTTAAGTTCAGCGGGTAGTCCTGACTGATTTGAGGTCTAAAGCTTAAGATGCTTTCGAAAAAGCGCATTAGAAGCACCTCTTATATTTGAAGAAGACGTCCTTAGCGAAATAATTATTACGCCAAGTCAAACCGTCTATTTCAATAGGGTTGCTCGTGTATTTCAGCTGAGCCGGCAATTACGCCGACAGACAGCCATAATCCAAGCCCGCGCCCATTTCATTACAAAGTAGGGGGGTTGAGAGTTTCATGACACTCAAACAGACATACTCTTCGGAATACCAAAGAGTGCAAGGTGCGTTCAAAGATTCGATGATTCAC
+
CCCCCFCCCCBFGGGGGGGGGGGHHHHHHHHHHHHHHHHHHHHGGGGGGHHHHHHHHHHHHHHGGHHHHHHHHHHHHGHHHHHHHHHGGHGGHGHGGGGGHHHHHHHHHHHHHHHHHHHHHHHHHHHHGGGGGHHHHGGGGHHHHHHHHHHGGGGGHHHHHHHGGGGHGHHHHHHHHHHGHHGHHGGHHHHHHHHHHHHHHHHHGHHHGGGGGGGGHHHHHHGHHHGHHHHHGGHGGGGGGGHGHHHGHEHHHHHHHHHHGGGGGGHHHHHHHHHHHGHHHHHHHGHHHHHHHHHHHHGHGGGGHHGCHHHHHHHHHHFCHHHHGGGGHGGGGGGGEGCBFFFFFFCCCCC
@M02197:105:000000000-AN6RF:1:1102:24121:11859 1:N:0:1
TCTAACGAGTGCTCCTCCGCTTATTGATATGCTCCTCCGCTTATTGATATGATCCTCCGCTTATTGATATGCTTAAGTTCAGCGGGTAGTCCTACCTGATCTGAGATCGAGCGTTCAAAAAGCTGTCTTCACCAAGGAAAGACATTTATAAGCTCCAGCAAACCTCCGTCACCGAAGGTTACCCGGCAGGCAACCACAAGCGTAAATAGTTATCACACCCGTGACGCCACCAAACACTGGCAGGCTAATTCATTTGAGAGGAGCCGGCTGTGCACCAGCAAGCCCCCAAGTCCAAGCTCTTCATGGCGAACCACAAGAGTTGAGGTGTTCATGATACTCAAACAGGCATGCCCCTCGGAATAGCCAAGGGGCGCAAGGTGCGTTCAAAGATTCGATGACTCAC
+
EDDECFBBBBCFGGGGGGGGGGGHHHHHHHHGHHGHHHGGGGGHHHHHHHHHHHHHHHGGGGGHHHHHHHHHHHHHHHHHHHHGGGGGGHHHHHHHHHHHHHHHHHHHHGGGGGGGHHHHHGHHHHHHGHHHHHHHGHGHHHHHHHHHHHHHHHHHHHHHHGHGHGHGHHGGHGGGGFFHHHHHGGGGGGGHGGGGGGGGGGGGGGGGGGGGGGGGGGGGGFFFGGGGHGHHGFGCHHHHHHHGHHGHHHHHHHHHHGGGGGGGGHHHGFHHHHHHHHGCGGGGHHHHHGBGHHHHHHHHHHGGGGGHFGGFFHHFHHHHHHHGGHHHHFGHHHHGGGHHHHHHHHHHGGGGGGGHHGHHHHHFHGHGGGGGHHHHGGGGHGGGGGGGGGGFFFFFFFBBA>A
@M02197:105:000000000-AN6RF:1:1102:17740:11903 1:N:0:1
TCTAACGAGTGCTCCTCCGCTTATTGATATGCTTAAGTTCAGCGGGTAGTCCTACCTGATTTGAGGTCGAATTTGTCAGACGCAGGTCACCCCAGCGTGATCAAAGATTTCCCCTTTTCGGCTTTCTCAGGCGACGTAGACAATTATCACATCGACGATACTTTGCCAAGGATTGGAAAGCTCATGCATTCAAGAGGAGCCAACAAGCGAGACGGAGCACAAAAGCCCATTCATGCTCCAGCATACCTCCAAGTCCAACTTCACCCACAGGCCACAAAGCCTGGGGCAGTTGAGAATTTCATGACACTCAAACAGGCATGCTCCTCGGAATACCAAGGAGCGCAAGGTGCGTTCAAAGATTCGATGATTCAC
+
EEDDEFBCCBBFGGGGGGGGGGGHHHHHHHHHHHHHHHHHHHHGGGGGGHHHHHHHHHHHHHHHGHHHGGGHHHHHHHHHHGGGGGHHHHHHGGGHGGGGHHHHHHHHHHHHHHHHHHHGGGGGHHHHHHHHGGGGGHHGHHHHHHHHHHHHHGHGHHHHHHHHHHHHHHHHHHHHHHHHHHHHHGHHHGHHGHGGHHGGHHHGHGGHHGHHGHHFHGFGHFHHGHFHHFGHGHHHHHHHHHHHFGGHHHHHHHHHHFHGHGGGHHHGHHHGHHHHHHHGGGGHHHHHHHHHHHHHHHFHHHHHGGGHHHHHHHHGHHHHGGGGGHHHHHFHHHHHFGGGGHHHHGGGGHGGGGGGGGGGFFFFFFFBABBB
@M02197:105:000000000-AN6RF:1:1102:13730:12002 1:N:0:1
TCTAACGAGTGCTCCTCCGCTTATTGATATGCTTAAGTTCAGCGGGTAGTCCTACCTGATTTGAGATCGAACGTTCAAAAAGCTGTCTTCACCAAGGAAAGACATTTATAAGCTCCAGCAAACCTCCGTCACCGAAGGTTACCCGGCAGGCAACCACAAGCGTAAATAGTTATCACACCCGTGACGCCACCAAACACTGGCAGGCTAATTCATTTGAGAGGAGCTGGCTGTGCGCCAGCAAGCCCCCAAGTCCAAGCTCTTCATGGCGAACCACAAGAGTTGAGGTGTTCATGATACTCAAACAGGCATGCCCCTCGGAATAGCCAAGGGGCGCAAGGTGCGTTCAAAGATTCGATGACTCAC
+
CDDDCFABCCCFGGGGGGGGGGGHGHHHHHHHHHHHHHHHHHHGGGGGGHHHHHHHHHHHHHHHGHHHGGHHGHHHHHHHHGHHHHHHHHHHHHHHGHHHHHHHHHHHHHHHHHHHHHHHHHHGHHHGHHGGHGGGGGHHHHHHGGGGGGGHHHHGGHHHHGGGGHHHHHHHGHHHHHGGGGGGGHGGGGHHGHGHHHHGHGHHGGGHGHGGGHFHHHHHHHGHGHHHGGGGGGHHHHGGGGCCHHHHHGHGHHHGHHHFHHGGGGGHGHGHHHHHHHHFFHHGHHFEGGHGGHHHGHHHHGHHHHHHGGGGGGCHHHHHHHHHHHHGGGGGGHHHGGGGHGGGGGGGGGGFFFFFFFBCBBC
@M02197:105:000000000-AN6RF:1:1102:23552:12020 1:N:0:1
TCTAACGAGTGCTCCTCCGCTTATTGATATGCTTAAGTTCAGCGGGTAGTCCTACCTGATTTGAGATCGAACGTTCAAAAAGCTGTCTTCACCGAGGAAAGACGTTTATAAGCTCCAGCGAACCTCCGTCACCGAAGGTTACCCGGCTGGCAACCACAAGCGTAAATAGTTATCACACCCGTGACGCCACCAAACACTGGCAGGCTAATTCATTTGAGAGGAGCTGGCTGTGCGCCAGCAAGCCCCCAAGTCCAAGCTCTTCATGGCGAACCACAAGAGTTGAGGTGTTCATGATACTCAAACAGGCATGCCCCTCGGAATAGCCAAGGGGCGCAAGGTGCGTTCAAAGATTCGATGATTCAC
+
CCCCCFCCBAAFGGGGGGGGGGGHHHHHHHHHHHHGHHHHHHHGGGGGGHHHGHHGHHHHHHGHGHHHHGHHGHHHHGHHHGHHHHHHHHHHHGGGGGHHGHHGGGHHHHHGGHHHHHHGGGGGGHHGHHGGHGGGGGHHHHHGGGGGGGGHHHHGGHHHHGFGGHHHHHHHHHHHHHGGGGGGGHGGHGHHHGGGHHHHHHHHHGHHHHHHHHHHHHGHHHGHHGHHGGGGGGHHHHGHGDGGHHHGHHGGHHHHHHHHHHGGE@GHF2GHHHHHHHHHHHGGHHHHGHEHHGHHGHGHHHHHHHHHCGGGGCDHHHHGHHHGHHHGGGGGHHHGGGGGHFGGBGGFAGGFBFFFFFBBBBB
@M02197:105:000000000-AN6RF:1:1102:11152:11957 1:N:0:1
TCTAACGAGTGCTCCTCCGCTTATTGATATGCTTAAGTTCAGCGGGTAGTCCTACCTGATTTGAGATCGAACGTTCAAAAAGCTGTCTTCACCAAGGAAAGACATTTATAAGCTCCAGCAAACCTCCGTCACCGAAGGTTACCCGGCAGGCAACCACAAGCGTAAATAGTTATCACACCCGTGACGCCACCTAACACTGGCAGGCTAATTCATTTGAGAGGAGCTGGCTGTGCGCCAGCAAGCCCCCAAGTCCAAGCTCTTCATGGCGAACCACAAGAGTTGAGGTGTTCATGATACTCAAACAGGCATGCCCCTCGGAATAGCCAAGGGGCGCAAGGTGCGTTCAAAGATTCGATGATTCAC
+
CCCCCFABCCCFGGGGGGGGGGGHHGHHHHHHHHHHHHHHGHHGGGGGGHHHHHHHHHGHHHHHGHHHHGHHGHHHHHHHHGHHHHHHHHHHHHHHGHHHHHHHHHHHHHHHHHHHHHHHHHHGHHHGHHGGHGGGGGHHHHHHGGGGGGGHHHHGGHHHGGGGGHHHHHHHHHHHHHGGGGGGGHGHHHHHHGGGHHHHHHHGHHHHHGHHGHGHGHHHGHGHHHHHGGGGGGHHHHGHGGGGGFHHHHHGHHHHHHHHHGGGGGGHGHGGGHHHHHHHGHHGHHHHGHHHHHHHGHHHHHHHHHGHFGGGGGCHGHGHGHHHHHHFFFGGHHHHGGGGHGGGGGGGGGGFFFFFFFCCBBC
@M02197:105:000000000-AN6RF:1:1102:19759:12024 1:N:0:1
TCTAACGAGTGCTCCTCCGCTTATTGATATGCTTCCTCCGCTTATTGATATGCTAAAGTTCAGCGGGTAGTCCTACCTGATTTGAGATCGAACGTTCAAAAAGCTGTCTTCACCGAGGAAAGACGTTTATAAGCTCCAGCGAACCTCCGTCACCGAAGGTTACCTGGCAGGCAACCACAAGCGTAAATAGTTATCACACCCGTGACGCCACCAAACACTGGCAGGCTAATTCATTTGAGAGGAGCCGGCTGTGCACCAGCAAGCCCCCAAGTCCAAGCTCTTCATGGCGAACCACAAGAGTTGAGGTGTTTATGATACTCAAACAGGCATGCCCCTCGGAATAGCCAAGGGGCGCAAGGTGCGTTCAAAGATTCGATGATTCAC
+
CCCCCFABBBBFGGGGGGGGGGGHHHHHHHHHHHHHHHHGGGGGHHHHHHHHHHHHHHHHHHHHGGGGGGHHHHHHHHHHHHHHHGHHHHGHHGHHHHHHHHGHHHHHHHHHHHGGGGGHHHHHGGGHHHHHHHHHHHHHGGGGGHHHGHHGGHGGGGGHHHHHHGHHHGGGHHHHGGHHHHGGGGGGGGGGGGGGGGGGGGGGGGHGGHGHHHGHHHHHHHHHHHHGHHHHHFHHHHHHGGGGGGHHHHHHHFGHHHHGHGGGGEGGHHHEFGHHHHHHHHHGGGGGHGGGHHGHHHHHHHHHGHHHHHHHHHHHFGHHHFHHHHHHHGGGGGGGHHHGHFHHHHHHGGGGGHHHHGGGGHGGGGGGGGGGFFFFFFFCCCCC
@M02197:105:000000000-AN6RF:1:1102:16329:12233 1:N:0:1
TCTAACGAGTGCTCCTCCGCTTATTGATATGCTTAAGTTCAGCGGGTAGTCCTACCTGATTTGAGATCGAACGTTCAAAAAGCTGTCTTCACCAAGGAAAGACATTTATAAGCTCCAGCAAACCTCCGTCACCGAAGGTTACCCGGCAGGCAACCACAAGCGTAAATAGTTATCACACCCGTGACGCCACCAAACACTGGCAGGCTAATTCATTTGAGAGGAGCCGGCTGTGCACCAGCAAGCCCCCAAGTCCAAGCTCTTCATGGCGAACCACAAGAGTTGAGGTGTTCATGATACTCAAGCAGGCATGCCCCTCGGAATAGCCAAGGGGCGCAAGGTGCGTTCAAAGATTCGATGATTCAC
+
CCCCCFCCCCCFGGGGGGGGGGGHHHHHHHHHHHHHHHHHHHHGGGGGGHHGHHHHHHHHHHHHGHHHHGHHGHHHHGGHHGGHHHHHHHHHHHHHGHFHHHHHHHHHHHHHHHHHHHHHHHHGHHHGHHGGHGGGGGHHGHFFFGGGGGGHHHHGGHHHHGGGGHHGHHHHHHHHFHGGGGGGGHGGHGHHGGGGHHGGHHGGHHGHHHHGGGHHHHGFFGGGGHHHFHGHHHHHHGGHGGGGHHHHHHHGHHHHHHHFHHGGGGGHGGGHHHHHHHHHHHHGHGHHGGGGHHHHHHGHHHDHHHFHGGGGGGDHHHFHFHHHGHHGGGGGFGHGGGGGCGGGGGGGGGFFFFFFFFCCBBB
@M02197:105:000000000-AN6RF:1:1102:7058:12340 1:N:0:1
TCTAACGAGTGCTCCTCCGCTTATTGATATGCTTAAGTTCAGCGGGTAGTCCTACCTGATTTGAGGTCGAATTTGTCAGACGCAGGTCACCCTAGCGTGATCAAAGATTTCCCCTTTTCGGCTTTCTCAGGCGACGTAGACAATTATCACATCGACGATACTTTGCCAAGGATTGGAAAGCTCATGCATTCGAGAGGAGCCAACAAGCAAGACGGGGCACAAAAGCCCATTCATGCGCCAGCATACCTCCAAGTCCAACTTCACCTGCAGGCCACAAAGCCTGGGGCAGTTGAGAATTTCATGACACTCAAACAGGCATGCTCCTCGGAATACCAAGGAGCGCAAGGTGCGTTCAAAGATTCGATGATTCAC
+
CCCCCFBCBBCFGGGGGGGGGGGHHHFHHHFGHHFHHFFHHHHGGGGGGHHHHHHHHHHGHHHHGHHHGGGHHHHHHHHHFEGGGGGHHHHHHHGHGGEFHHFHFHHGHHHHHHHHHHHGGGGGHHHHHFHHGGGGGHHGHHHHHHHHHHHHHGFGGGGGGHHHHHHHHHGHHHHGHHHHHHHHHHHGHGGGGGGGHHHHHGHHHHHHGHGGGGHGHHHHHHGHHHHFGGHGGFGGGHHHGHHHEGG3FFHHHHGFGGB3BF?HHGHGHHHGHHHHHHHF?FGHHHHHHHHHHHGHFEFHHHHHHGEEHHHFHHHHHGHHGGCGGFHHHHG3HFGHGGGGGHHGBGGGGHGGGGGGGGGGFFFFFFFBBBAB
@M02197:105:000000000-AN6RF:1:1102:15575:12356 1:N:0:1
TCTAACGAGTGCTCCTCCGCTTATTGATATGCTTAAGTTCAGCGGGTAGCCCTACCTGATTTGAGATCAAACATTCAAGAAGCCGTCCTCACTTAGGAGAGACATTTGTGAGCCCCGGCGAACCTCCATCGCTGAAGGTTACCTGGTGGAAAGCCACAAGCGTAGATAGTTATCACACCTGGGATGCCACCAAACACTGGCAAGCTGATTCATTTGAGAGGAGCCAACCACAGGCCGGCAAGACCTCCAAAGTCCAAGCTCATCACGGCAAACCGTGAGAGTTGAGGTGTTCATGATACTCAAACAGGCATGCCCTCTGGAATAGCCAAAGGGCGCAAGGTGCGTTCAAAGATTCGATGATTCA
+
CDDDCFBCBCCFGGGGGGGGGGGHHHHHGHHGHHHHHHHHHHHGGGGGGHHHHGHHHHHHHHHHGHHHHHHHHHHHHHHHHHHHGGGGGHGHHHHHHHHHGGHHHHHHHHGHHHGGGCGGGGGGHHHHHHGGHGGGHHHHHHHHHHHGGHHHHHHHHHHHHGFHHHHHHFHHHGHHHHHHHHGGGGGGGGHHHHHHGGHGHGHHHGHHHGHHGHHHHHHGHHHFGGHHHHGGGFFGGHHHHGAGFHGHHHHHFEGHHFFHHHGGFGHHGFCFGHHHHHHHGHHHGGHHHHHHHBGHHHGFHHHHHHHGHHGGGGHGHHHHHHFHHHHHHGEGGGFGHHGGEGGGGGGGGGGGFFFFFFFBBBB@
@M02197:105:000000000-AN6RF:1:1102:22545:12176 1:N:0:1
TCTAACGAGTGCTCCTCCGCTTATTGATATGCTTAAGTTCAGCGGGTAGTCCTACCTGATTTGAGGTCAAACGTCAATAAGGAAGACGCTAATAAAAGCGTCGACGCGTTAGAGGCACGGGACCTTCATTCATGCACTTCAGCTAACGGCGATCATTATCACGCCGAAGGCCTTGTCATGCAAAGTCGAAAGTCGACCGCAAGCCGATGCATTTCAGGAGAGCCCGAGTCCTGGACGAATCCAAGTCTCCGGCAGCCCCCACCATCCAAACGCCCTCTCGAAGCAAATCGAGAGGGGTTGAGAATTTACTGACACTCAAACAGGCATGCTCCTCGGAACACCGAGGAGCGCAAGGTGCGTTCAAAGATTCGATGATTCAC
+
CDCDDFACCCCFGGGGGGGGGGGHHHHHHHHHHHHHHHHHHHHGGGFGGHHHHHHHHHHHHHHHGHHHHHHHGHHGGHHHHHHHHHHGGGGGHHHHGHHGGGGGGGGGGGGGHHHGGHGGGGGGHHHHHHHHHHHHHGHHHHHHHHHGGGGGGGGHHHHHHHGGGGGGGGGGGGGGGGGGGGGGGGGGGGGFFFFFFFGGGGGGFGGGGGGHHHHHGHHFGGFGGHHHFHHGFFGGHHFFHHHHGGCGGGHGGGGGGGGHGGHGHGGGGGGGGGGHHHGHGHGHGHHGGGHGGGFGHHHHHHHGFHGFHHHHFGGHHHHHHHHHHHHHGGGGGGHHGGGGGGHGGEGGFHHFHGGGGHGGGGGGGGGGFFFFFFFBBCAA
@M02197:105:000000000-AN6RF:1:1102:18260:12388 1:N:0:1
TCTAACGAGTGCTCCTCCGCTTATTGATATGCTTAAGTTCAGCGGGTATCCCTACCTGATCCGAGGTCAACCTAAGAAAGTTGGGGGTTCTGGCGGGTGGACGGCTGGACCCTGTAGCGGGAAGTATTACTACGCTTAGAGCCAGACGGCACCGCCACTGATTTTAAGGGCCGCCGGTACAGCGGGCCCCAAGGCCAAGCAGAGCTTGATTGGTCATAATGACGCTCGAACAGGCATGCCCGCCGGAATACCAGCGGGCGCAATGTGCGTTCAAAGATTCGATGATTCAC
+
CCCCCFCCCBBFGGGGGGGGGGGHHHHHHHGHHHHHHHHHHHHGGGGGHHHHHHHH<H<<H0H9GG-HHHH::HHHHH<H<<HHGGGG/<<HH(GG;0CF9:GGGFFG:FH;BBG:H/9#<<C9DGGH;;-<H9;AE5G;;FG;:GEF;F7CGCCF?DGGFGFGGGGCB@EDCD6FF@DFEC?CCFDFFFFDFEAF1FA?FG<BGFFFFFFFFFHFGGFFFGGGFEFFFFFGFHHG/CCGGEGHFHGHGGCGE?EGGGGHHFDEEGCGFFGGGG3GGGFFFFFFD11>AA
@M02197:105:000000000-AN6RF:1:1102:20372:12943 1:N:0:1
TCTAACGAGTGCTCCTCCGCTTATTGATATGCTTAAGTTCAGCGGGTAGTCTTACTTGATTTGAGATCGAGTTGAACAACACATAAAGTGTCGTAAAATCCTGCATCAGTCAGCAATGAGGACAATTATCCTTTATGTTAGCTGCAGCAATAGTAATAATCCTGTTTGACGAGGACTAAATAGATATGCTTTTAGCTCAGATAAAAGTCCAGCTGCACCTGCATTTCAAGCCGCCCGCCTACCGGTGAAGGTTGTTGGGATAGCTCAAGTCCACCCTCCTTTTGAAAAAACAAGAGGAGGTTGAGGTGTTTACTGATACTCAAACAAGCATGCTCTTCGGAATACCAAAGAGCGCAATATGCGTTCAAAGATTCGATG
+
CCCCCFBCCCCFGGGGGGGGGGGHHHHHHHGHHHHHHHHHHHHGGGFGGHHHHHHHHHHHHHHHGHHHHGGHGHHHHHHHHGHHHHHHGHHHGGHHHHHHHHHHHHHHHHHHHHHHHGHHHFHHHHHHHHHHHHHHHHHHFGHHHHHHHHHHHHHHHHHHHHHHHHHHHHGGGGFHHHHFHHHHHHHHHHHHHHHHHHHHHHHHGHHGHFHHHFHHHHHGHHHHHHHHHHHGGGGGHGFCFGGFHHHFGFHHGGHHHHHHHHHHHHHHFHGGGGGHHGFGHFGHGGHHHHHHHFHEGHHHHHHHGHHHHGHFHHHHHHEHHHHHHHHEGHHGHGGGGHHHHHFGHHHHHGGGGHHGGGGGGGGGGGFFF@FFFBBBBB
@M02197:105:000000000-AN6RF:1:1102:21299:13211 1:N:0:1
TCTAACGAGTGCTCCTCCGCTTATTGATATGCTTAAGTTCAGCGGGTAGTCCTACCTGATTTGAGATCGAACGTTCAAAAAGCTGTCTTCACCAAGGAAAGACATTTATAAGCTCCAGCAAACCTCCGTCACCGAAGGTTACCCGGCAGGCAACCACAAGCGTAAATAGTTATCACACCCGTGACGCCACCAAACACTGGCAGGCTAATTCATTTGAGAGGAGCTGGCTGTGCGCCAGCAAGCCCCCAAGTCCAAGCTCTTCATGGCGAACCACAAGAGTTGAGGTGTTCATGATACTCAAACAGGCATGCCCCTCGGAATAGCCAAGGGGCGCAAGGTGCGTTCAAAGATTCGATGACTCAC
+
CCCDCFABCCCFGGGGGGGGGGGHHHHHHHHHHHHHHHHHHHHGGGGGGHHHHHHHHHHHHHHGGHHHHGHHGHHHHHHHHGHHHHHHHHHHHHHHGHHHHHHHHHHHHHHHHHHHHHGHHHHGHHHGHHGGHGGGGGHHHHHGGGGGGGGHHHHGGHHHHGGGGHHHHHHHHHHHHHGGGEGGGHGGHGHHHGHGHHHGGHHGGHHHHHHHHHHHHHHHHHGHHHGHGGFGGGGHHHGHGGGGHHHGHHHGHHGHHHHHHHGGGGGHFBGHHGHHHHHGHGHGHHGHHHHHHHHGGHHHHHHHHHGHGE?CGGGHHFHHHHFHFHHGGGGGHHHHGGGGHGGGGGGGGGGFFFFFFFBBBAB
@M02197:105:000000000-AN6RF:1:1102:26371:13386 1:N:0:1
TCTAACGAGTGCTCCTCCGCTTATTGATATGCTTAAGTTCAGCGGGTAGTCTCACCCGATTTGAGGTCAAGGTTTTCGTTTTGTGGGTCCAGCCTCCCGCCAATGTAGATGGCGGTGACCAGAGCACCATCATTGTCCGTGTGGGACAGTTAGGAGCAGGCATCCAAGGGACAGTGCTAGATCCAAAACGTAGAAGCATCTTATCACGTTAAGGATCAGCAAAGCGGACCCCACTAATTCATTTGAGAGGAGCTCATTCTCAAAAGTGAAAGGCAAGCATTGAACCTCCAAGTCCAAAAATCCCATTCCTGACAGGAAAAGGGTTTTTGAGGATTTCACGACACTCAAACGGGTGTGCCCCTCGGAATGCCAAGGGGCGCAAGGTGCGTTCAAAGATTCGATG
+
BBBBBFBBBBBFGGGGGGGGGGGGHHHHHHHHHHHGHHFHBGHFEGEEEGHGHHHHGGGGGGHHGGHHEHHHHHHGHGHHGGHFFGGGGHHGHGHHHGGGGGGHHHHFFGHHGGGFFGHHHHFFHHHHHHHHHHHHHHGCFHHGGHHGGHHHGHHHHHHHGHHHHHHGGGHGGGGHGHFFHHHHGGGFGGFGGGGGGGGGGGGGGGGGGHHHHHGGGFGHGGGGGHGFFHFHHHHFHFDF=1HHHHHHHHHGHFHHHHEGHGHEGGFFGHGHHFHHHHGHFHHFGHFHFHHGF/?HHHHHGGBGHHGHHHHFDFGEHHHHGGGHHHHFHHHFBGFCFFGHGG@AGGHGEEGGFGGCFEE0AEBBFHHFGGCHHCGGGGGHFGGGGCFGGGGFFFBFFFBB@BB
@M02197:105:000000000-AN6RF:1:1102:17789:13091 1:N:0:1
TCTAACGAGTGCTCCTCCGCTTATTGATATGCTTAAGTTCAGCGGGTATCCCTACCTGATCCGAGGTCAACCTAGAAAAAATGGGGGGTTTTGGCAAGCAACCACCGGAACCCTATAGCGAGAGAAATTACTACGCTTAGAGCCAGACGGCACCGCCACTGATTTTAAGGGCCGCGAACACGCGAAAACCCCAATACCAAGCCAGGCTTGAGTGGTTATAATGACGCTCGAACAGGCATGCCCCTCGGAATACCAAGGGGCGCAATGTGCGTTCAAAGATTCGATGATTCAC
+
BBBBBF?ABAAFGGFGGGGGECDHCHCHHDHFGFBGCHHHHGHGGGEGHHFFHHHH0HGHHGHFGGE8G:H88H;GFBGFG<EHHGGGFGG9HG6HB99H;HHEGGD:9BDEFGGGGFBCG9GGGFF::;GF::FF9FFF::FF:F:EC:A7FFGHHGFHHGFGFFHGFFFFF?CHHDGDFFFHGGGFGHHFHFFFGFGFHFFHFFFGBGHGHGG9FGFFFFGGGFFHGHHHHHHFGFGGCGGGGFHHHHGBHHHHFGGGGHHFHCGFGHGGGGGGFGFCFFFFFFFBAAAA
@M02197:105:000000000-AN6RF:1:1102:9259:13307 1:N:0:1
TCTAACGAGTGCTCCTCCGCTTATTGATATGCTTAAGTTCAGCGGGTAGTCCTACCTGATTTGAGGTCAAAATGTCAAGAGTTGTCCCAGAGGGACGGTTATGAGCGGGTCCTCATAAGATTTGCTTCAAGGCCAAGTGGTATAGATAATTATCACACCAAGTGACGGTCCACAAGAGATCCCGCTAATGCATTTAAGGGGAGCAGACCATCCACTGAAGGAAGCCAGCAAAAACCCCCACATCCAAGCCTAGATGCTTCGCAAGCAAAGCAAAAAGGTTGATAATTTAATGACACTCAAACAGGCATGCCCTTCGGAATACCAAAGGGCGCAAGGTGCGTTCAAAGATTCGATGATTCAC
+
CCCCCFBBCBCFGGGGGGGGGGGHHHHHHHHHHHHHHHHHHHGGGGGGGHHHHHHHHHHHHHHHGHHHHHHHHHHHHHHHHHHHHHHHHHHHGGGGGGGGGHHHHHGGGGGHHHHHHHHHHHHHHHHHHHHHHHHGHHHHGHHHHHHHHHHHHHHHHHGHHGHHHHGGGGGHHHHHHHHHHHHGHGHHHHHHHHHHHHGHGHHGHHHGGHGHHHHHHHHHHHHGHHHGGGGGGFGGGHHHGHHGGHHHHGHHHHGGGGGGHHHHHHHHHHGHHHHHHGHHHHHHHHHHHGGHHHHGHHHHFHHGGHHGGGGGGGHHHHHHHHHGHGGGFFHHGHGGGGHGGGGGGGGGGFFFFFFFCBBBC
@M02197:105:000000000-AN6RF:1:1102:9379:13499 1:N:0:1
TCTAACGAGTGCTCCTCCGCTTATTGATATGCTTAAGTTCAGCGGGTAGTCCTACCTGATTTGAGGTCAAACGTCAATAAGGAAGACGCTGATAAAAGCGTCGACGCGTTAGAGGCACGGGACCTTCATTCATGCACTTCAGCTAACGGCGATCATTATCACGCCGAAGGCCTTGTCATGCAAAGTCGAAAGTCGACCGCAAGCCGATGCATTTCAGGAGAGCCCGAGTCCTGGACGAATCCAAGTCTCCGGCAGCCCCCACCATCCAAACGCCCTCTCAAAGCAAATCGAGAGGGGTTGAGAATTTACTGACACTCAAACAGGCATGCTCCTCGGAACACCGAGGAGCGCAAGGTGCGTTCAAAGATTCGATG
+
CCCCCFABCABFGGGGGGGGGGGHHHGHHHHHHHHHHHHHHHHGGGGGGHHHHHHHHHGHHHHHGHHHHHHHGHHGGHHHHHHHHHHGGGGGHHHHHHHGGGGGGGGGGGGGHHHGGHGGGGGGHHHHHHHHHHHHHHHHHHHHH<HGGGGGGGGHHHHHHHGHGGGGGGGGGGGGGGGGGGGGGFFGGGGFFFFFFGFGGGGGGGGGHHHHHHHHHGHEGGGGGHHHGHHGGGHGHHHHHHHHGGGGGGHGGGGGGGGHHGHHGFGGGGGGGGHHFGHHHHHHGHGHGHHGGGGHHHHHHHFDFHGHHGGGF5GHHGHHHHHHGHFHFFGGGGHHGGGFGGHHGGGGGHHHGGGGGGGGGGFFFBFFFCCBCC
@M02197:105:000000000-AN6RF:1:1102:10513:14088 1:N:0:1
TCTAACGAGTGCTCCTCCGCTTATTGATATGCTTAAGTTCAGCGGGTAGTCCTACCTGATTTGAGATCGAACGTTCAAAAAGCTGTCTTCACCAAGGAAAGACATTTATAAGCTCCAGCAAACCTCCGTCACCGAAGGTTACCTGGCAGGCAACCACAAGCGTAAATAGTTATCACACCCGTGACGCCACCAAACACTGGCAGGCTAATTCATTTGAGAGGAGCTGGCTGTGCGCCAGCAAGCCCCCAAGTCCAAGCTCTTCATGGCGAACCACAAGAGTTGAGGTGTTCATGATACTCAAACAGGCATGCCCCTCGGAATAGCCAAGGGGCGCAAGGTGCGTTCAAAGACTCGATGATTCAC
+
CCCCCFABCCBFGGGGGGGGGGGHHHHHHHHHHHHHHHHHHHHGGGGGGHHHHHHHHGHHHHHHGHHHHGHHGHHHHHHHHGHHHHHHHHHHHHHHGHHHHHHHHHHHHHHHHHHHHHGHHHHGHHHGHHGGHGGGGGHHHHHHHHHHGGGHHHHGGHHHHGGGGHHHHHHHHHHHHHGGGGGGGHGGHGHHHGGGHGHHHHHHGHGHHGHHHHHHHGHHGHGGHHHGBGGGGGHHHHCEGGGGFHHHHGHGHHHHHFHFHHGGGGCFGHGHHHHHHHHFFHHGHHHHGHHHHHHHGHHHHHFHFHFHGGGGGGFGHHHHHHHHHHHGGGGGHHFHGGGGHGGGGCGGFGGFFFFFFFBAA>A
@M02197:105:000000000-AN6RF:1:1102:4626:14177 1:N:0:1
TCTAACGAGTGCTCCTCCGCTTATTGATATGCTTAAGTTCAGCGGGTAGTCCTACCTGATTTGAGATCGAACGTTCAAAAAGCTGTCTTCACCAAGGAAAGACATTTATAAGCTCCAGCAAACCTCCGTCACCGAAGGTTACCCGGCAGGCAACCACAAGCGTAAATAGTTATCACACCCGTGACACCACCAAACACTGGCAGGCTAATTCATTTGAGAGGAGCTGGCTGTGCGCCAGCAAGCCCCCAAGTCCAAGCTCTTCATGGCGAACCACAAGAGTTGAGGTGTTCATGATACTCAAACAGGCATGCCCCTCGGAATAGCCAAGGGGCGCAAGGTGCGTTCAAAGATTCGAT
+
BBBBBFAAAAAFGGGGGCGGGGGHHHHHHHHHHHHHHHHHHHGGGGGGGHHHHGGHGHHHHGGHGHHHHGGGGHHHHHHHHGHGHFHHHHHHHHHHGHGHHHHHHHGGHHHHHHHHHHHHHHHGHHHGHHGGHGGGGGHHHHHGGGGGGGGHHHHGGHGHHGGGGGHGGHHHHHGHHHGGHGHHGHHGHGHHHHGGHHHHGHGHHHHGHHGHHGGGGHGHGHGHHGHHGGGFGFHHHFGHGGGGEGHHHHEGHHHGHHEHHHGGGGGHGHGGBHHHHHFHHHHGHDDD5FFFFFDDEFGFFGGBGBFHGFAAGFGGHHHHFGHHHHEEGECGHGBACFEGGGGGBFBFABFBBBBA
@M02197:105:000000000-AN6RF:1:1102:14634:14005 1:N:0:1
TCTAACGAGTGCTCCTCCGCTTATTGATATGCTTAAGTTCAGCGGGTAGTCTCACCCGATTTGAGGTCAAGGTTTTCGTTTTGTGGGTCCAGCCTCCTGCCAATGTAGATGGCGGTGACCAGAGCACCATCATTGTCCGTGTGGGACAGTTAGGAGCAGGCATCCAAGGGACAATGCTAGATCCAAAACGTAGAAGCATCTTATCACGCTAAGGATCAGCAAAGCGGACCCCACTAATTCATTTGAGAGGAGCTCACTTTCAAAAGTGAAAGGCAAGCATTGAACCTCCAAGTCCAAAAATCCCATTCCTGACAGGAAAAGGGTTTTTGAGGATTTCACGACACTCAAACGGGTGTGCCCCTCGGAATGCCAAGGGGCGCAAGGTGCGTTCAAAGATTCGATGATTCAC
+
BBBBBFBBBBBFGGGGGGGGGGGHHHHHHHHHHHHHHHHHHHHGGGGGGHHHHHHHHGGGGGHHGHHHHHHHHHHGHGHHGGGGFGGGHHHHHGHHHHHHHHHHHHHHHHHFFGGGGGHHHHHHHHHHHHHHHHHHHHGHGHHFGHHGGHHHGHHHHHGHGHHHHHHHGGHGGHHHHHHHHGHHHHHHHGGGGGGGGGGGGGGGGGGGGGGGGGHHHHHHGGGGGGGFFFHGFGFGHHHHHHHHHHHHHHHHHHHGHHHGHHHHHHHHHHHHHHHHGHHHGHHCFHHHHHGHGGGGGG3GEHHHHHHHHHHHHHGBHHHHGGGGHHHHHHHHHFGHFFGGHHHGHFHHEGGGHHGGGGGGGGHGHHHHGHHHHGGGE2HHHGGGGGHGGGGGGGGGGFFFFFFFBCCCC
@M02197:105:000000000-AN6RF:1:1102:17084:14173 1:N:0:1
TCTAACGAGTGCTCCTCCGCTTATTGATATGCTTAAGTTCAGCGGGTAGTCCTACCTGATTTGAGGTCAAACGTCGATAAGGAAGACGCTAATAAAAGCGTCGACGCGTTAGAGGCACGGGACCTTCATTCATGCACTTCAGCTAACGGCGATCATTATCACGCCGAAGGCCTTGTCATGCAAAGTCGAAAGTCGACCGCAAGCCGATGCATTTCAGGAGAGCCCGAGTCCTGGACGAATCCAAGTCTCCGGCAGCCCCCACCATCCAAACGCCCTCTCGAAGCAAATCGAGAGGGGTTGAGAATTTACTGACACTCAAACAGGCATGCTCCTCGGAACACCGAGGAGCGCAAGGTGCGTTCAAAGATTCGATGATTCAC
+
BBBBBFABBBBFGGGGGGGGGGGHHHHHCHHHHHHHHGHFHHHGGGFGGHHHHHHHHHHHHHHHGGHHHHHHGGHGGGEGHHHHFHGGGGGGHGHGHHHGGGGFGGGGFGGGHHHGGHGGGGGGHHHHHHHHHHHHHHGHHHHGHHHGGGGCGGGHHHHHHHGHGGGGGGGGGGGGGGGGGGGGFFFGFFFFFFFFGGGGGGFFGGFGGGGGFGGGGHHHGGGGGHHHGHHGGGHGHHBHHFFGGGGGGGGGGGGGGFGHGGHHHGGGGGGGGGEEHHGHHFFHGHGFFHGGGGGHHHHHHHGHHHHHHHHHGEGHHGHHHHHHHHHHDGEECEEHGGGGGGHHFFEGGHHHHFGGGHGGGGGGGGGGFFFFFFFCBCAA
@M02197:105:000000000-AN6RF:1:1102:11706:14242 1:N:0:1
TCTAACGAGTGCTCCTCCGCTTATTGATATGCTTAAGTTCAGCGGGTAGTCCTACCTGATTTGAGGTCAAACGTCAATAAGGAAGACGCTGATAAAAGCGTCGACGCGTTAGAGGCACGGGACCTTCATTCATGCACTTCAGCTAACGGCGATCATTATCACGCCGAAGGCCTTGTCATGCAAAGTCGAAAGTCGACCGCAAGCCGATGCATTTCAGGAGAGCCCGAGTCCTGGACGAATCCAAGTCTCCGGCAGCCCCCACCATCCAAACGCCCTCTCGAAGCAAATCGAGAGGGGTTGAGAATTTACTGACACTCAAACAGGCATGCTCCTCGGAACACCGAGGAGCGCAAGGTGCGTTCAAAGATTCGATGATTCA
+
CCCCCFCCCCCFGGGGGGGGGGGHHHHHHHHHHHHHHHHHHHHGGGGGGHGHHHHHHHHHHHHHGHHHHHHHGHHGGHHHHHHHHHHGGGGGHHHHGHHGGGGGGGGGGGGGHHHGGHGGGGGGGHHHHHHHHHHHHHHHHHH:HHHGGGGGGGGHHHHHHHGHGGGGGGGGGGGGGGGGGGGGGFFGGEDFFFFFGFFFGGGGGGGGGFFGGGFFFFGGFGFFFFHFGHHGGGHGFHHHHHHHGFA-GGHGGGGFGGGHFGHHGGGGGEGGGGGHHHGHHHHHGHF3GHHGGGGHGEHHHGHHHFHHFGFHGFGGHHFGHHFEHHHGGE?CGGFGFFFGGGHHGGGGGHCHHGGEFGBFFFGGGFGFBFFFFFBBBBB
@M02197:105:000000000-AN6RF:1:1102:4601:14571 1:N:0:1
TCTAACGAGTGCTCCTCCGCTTATTGATATGCTTAAGTTCAGCGGGTAGTCCTACCTGATTTGAGGTCGAATTTGTCAGACGCAGGTCACCCTAGCGTGATCAAAGATTTCCCCTTTTCGGCTTTCTCAGGCGACGTAGACAATTATCACATCGACGATACTTTGCCAAGGATTGGAAAGCTCATGCATTCGAGAGGAGCCAACAAGCAAGACGGGGCACAAAAGCCCATTCATGCGCCAGCATACCTCCAAGTCCAACTTCACCTGCAGGCCACAAAGCCTGGGGCAGTTGAGAATTTCATGACACTCAAACAGGCATGCTCCTCGGAATACCAAGGAGCGCAAGGTGCGTTCAAAGATTCGATGATTCAC
+
BBBBBFBBBBAFGGC4FEEGCGGHHGHHGHHHHHHHHHHFH5GCCFFFFHHHHHFAHHHHHHGHGHHHGGGHHFHGHHHGHGGGGGGGHFHHGHFHGGGGHHHHHHHHHHHHGGHHHHFGGGGGHHHGGHHHGGGGGHFEHHHHHHHHFHH;HGFDGGGGGHHFFHHHFGGHGHHGFHHHHHHGHHHHHGGGGHHEGGGGGFGGGHFGGFGGGGFFGHHFHHGFGFFFFFFFEFED?FB?FGEB/DFFGBFGEHGHGFHG3B00B?0FG111FDDHHFHFFDFHFF3D2F5BFGFF5HHGGBHFAFEHHGGF3HHHHFHHF?CFGHHHHHFF3FB32GFE?C5HHGGECHGFBGGGGGCGFFFFFFFA3AA>
@M02197:105:000000000-AN6RF:1:1102:4097:14597 1:N:0:1
TCTAACGAGTGCTCCTCCGCTTATTGATATGCTTAAGTTCAGCGGGTATCCCTACCTGATCCGAGGTCAACCTAAGAAAGTTGGGGGTTCTGGCGGGTGGACGGCTGGACCCTGTAGCGAGAAGTATTACTACGTTTAGAGCCAGACGGCACCGCCACTGATTTTAAGGGCCGCCGGTACAGCGGGCCCCAAGGCCAAGCAGAGCTTGATTGGTCATAATGACGCTCGAACAGGCATGCCCGCCGGAATACTAGCGGGCGCAATGTGCGTTCAAAGATTCGATGACTCAC
+
CCCCCFCCCCCFGGGGGGGGGGGHHHGHHHHHGHHHHHHHHHHGGGGGHHHHHHHH<GH0H;H-G.;HH;HHHHHHHH;HH<HHGGGG:<<HG0GGG#BDGFCGGGG:/HHGHFGHF9CCDD98GFFHHG0;D6#E8DHF9F9HFGFG:GFGGGGGGGGGFGFGGHHDGFGGGCFGGHGFEGGGFFGGHGHFGHEFFFHHFHHHGEHHHFFFHHHHHHHGFEBDDHEHHHHGHHFHGGGGGGGHHGHHHHGGGGGGGGGHHHHGGGGHGGGFGGGGGGBFFFFFFCCCCB
@M02197:105:000000000-AN6RF:1:1102:25626:14634 1:N:0:1
TCTAACGAGTGCTCCTCCGCTTATTGATATGCTTAAGTTCAGCGGGTAGTCTCACCCGATTTGAGGTCAAGGTTTTCGTTTTGTGGGTCCAGCCTCCCGCCAATGTAGATGGCGGTGACCAGAGCACCATCATTGTCCGTGTGGGACAGTTAGGAGCAGGCATCCAAGGGACAGTGCTAGATCCAAAACGTAGAAGCATCTTATCACGTTAAGGATCAGCAAAGCGGACCCCACTAATTCATTTGAGAGGAGCTCACTTTCAAAAGTGAAAGGCAAGCATTGAACCTCCAAGTCCAAAAATCCCATTCCTGACAGGAAAAGGGTTTTTGAGGATTTCACGACACTCAAACGGGTGTGCCCCTCGGAATGCCAAGGGGCGCAAGGTGCGTTCAAAGATTCGATGATTCAC
+
CCCCCFCCCCCFGGGGGGGGGGGGHHHHHHHHHHHHHHHHHHHGGGGGGHHHHHHHHGGGGGHHGHHHHHHHFGHGHGHHGGHHHGGGHHHHHGHHHGGGGGGHHHHHHHHHHGGGGGHHGHHHHHHHHHHHHHHHHHGHGHHGGHHGGHHHHHHHHHHHGHHHHHHHGGHGGGHHHHHHHHHHGGGGGGGGGGGGGGGGGGGGGGGGFGGGGGGGHGGGGGGGGHFFFHFGFFFFHHHGFF1HHHFHFHFHHHGHHHHFHHHHHHHHHHHHHHHHHHHFFFF/GHHHHHHFFGGHHHGFBHHGGHGHHHGHHHHFHHHHGGGHFFHHHHHHHHFCGGGHHFDFGGFHEGGGHHGGEGGGGGHHFGHHHHHHGGGGGGHHHHGGGGHGGGGGFF2GGFBFFFFFAABAB
@M02197:105:000000000-AN6RF:1:1102:3767:14531 1:N:0:1
TCTAACGAGTGCTCCTCCGCTTATTGATATGCTTAAGTTCAGCGGGTAGTCCTACCTGATTTGAGATCGAACGTTCAAAAAGCTGTCTTCACCGAGGAAAGACGTTTATAAGCTCCAGCGAACCTCCGTCACCGAAGGTTACCTGGCAGGCAACCACAAGCGTAAATAGTTATCACACCCGTGACGCCACCAAACACTGGCAGGCTAATTCATTTGAGAGGAGCCGGCTGTGCACCAGCAAGCCCCCAAGTCCAAGCTCTTCATGGCGAACCACAAGAGTTGAGGTGTTCATGATACTCAAACAGGCATGCCCCTCGGAATAGCCAAGGGGCGCAAGGTGCGTTCAAAGATTCGATGACTCAC
+
BBBBBFBBBBBFGGGGGGGGGGGCHHHHHHHHHHHGHHHCHCHGGGEEFHHHGHHHHHGHHHHHGHHHHGFHGHGGHFHHHDFGHHGHHHHHHEEGGEHHHHFGFGFHGHHGGFGGHHHGGGGGHHFG<GGGHCGGGGHHFHHHHHGHDGGFFHHFGHHHHGGGGHHHGHHHHHHHHGDGGGCAFDBCGGFGEEEFGGGBGGHGGFFGFFGFHGHHHFFFFFDFFF<BFAFFFBFF>//F@@CCAF11F11EBGFGF1B11FGEE/>1/FEEF1HEHHGBB00CHFFHE1HFHHGFAE0FGDBF1GHG/AA//A/FFA211F0BEFF/E00GHHHFEA00111BFFGGEB1FB33FFFAAAAA
@M02197:105:000000000-AN6RF:1:1102:15391:14973 1:N:0:1
TCTAACGAGTGCTCCTCCGCTTATTGATATGCTTAAGTTCAGCGGGTAGTCCTACCTGATTTGAGGTCAAACGTCAATAAGGAAGACGCTGATAAAAGCGTCGACGCGTTAGAGGCACGGGACCTTCATTCATGCACTTCAGCTAACGGCGATCATTATCACGCCGAAGGCCTTGTCATGCAAAGTCGAAAGTCGACCGCAAGCCGATGCATTTCAGGAGAGCCCGAGTCCTGGACGAATCCAAGTCTCCGGCAGCCCCCACCATCCAAACGCCCTCTCGAAGCAAATCGAGAGGGGTTGAGAATTTACTGACACTCAAACAGGCATGCTCCTCGGAACACCGAGGAGCGCAAGGTGCGTTCAAAGATTCGATGACTCAC
+
CCCCCFBBCCCFGGGGGGGGGGGHHHGHHHHHHHHHHHHHHHHGGGGGGHHHHHHHHHHHHHHHGHHHHHHHGHHGGHHHHHHHGHHGGGGGHHHHHGHGGGGGGGGGGGGGHHHGGHGGGGGGHHHHHHHHHHHHHHHHHHHHHHHGGGGGGGGHHHHHHHGHGGGGGGGGG9GGGGGGGGGGGFGGGFEFFFFFGFFGGGGGFFGGGGGGGGGGGHGHGGGFGHHHHHFGFGHGHHHHHHFEGGGGGGHGGGGGGCGGDGHHHGGGFEGGGGGHHEGGHHHHGHHHGHHGGGGHGGHHGHHHFHHHHHHHFGGHHHHHHHHHHHHHGGGGGGHHGFGGGGGHGF2GGFHHGGGGGHGFGGGGFGGGFFFFFFFBBBBB
@M02197:105:000000000-AN6RF:1:1102:10355:15001 1:N:0:1
TCTAACGAGTGCTCCTCCGCTTATTGATATGCTTAAGTTCAGCGGGTAGTCCTACCTGATTTGAGATCGAACGTTCAAAAAGCTGTCTTCACCAAGGAAAGACATTTATAAGCTCCAGCAAACCTCCGTCACCGAAGGTTACCCGGCAGGCAACCACAAGCGTAAATAGTTATCACACCCGTGACGCCACCAAACACTGGCAGGCTAATTCATTTGAGAGGAGCTGGCTGTGCGCCAGCAAGCCCCCAAGTCCAAGCTCTTCATGGCGAACCACAAGAGTTGAGGTGTTCATGATACTCAAACAGGCATGCCCCTCGGAATAGCCAAGGGGCGCAAGGTGCGTTCAAAGATTCGATGACTCAC
+
CBCCCFBBCCCFGGGGGGGGGGGHHHHHHHHHHHHHHHHHHHHGGGGGGHHHHHHHHHGHHHHHGHHHHGHHGHHHHHHHHGHHHHHHHHHHHHHGGHHHHHHHHHHHHHHHHHHHHHHHGHHGHHHGHHGGHGGGGGFHHHHHGGGGGGGHHHHGGHFHHGGGGHHHHHHHHHHHHHGGGGGGGHGGGGHHHGGGHHHGHHGGHHHHHGHHHHHFGHGGHHGHHHHHGGGGGFFHHHGHGGGCHBHHHHEGHHHHHGGHHHGGGFCHGHGHHHHHHHHFHHHGGHHHHHHGHHHHGFHHHHHGHHHHGGGGGGGHHHGHHHHGHHGGGGGCHHHHGCGGGGGGGGGGGGGFFFFFFFCCBBB
@M02197:105:000000000-AN6RF:1:1102:18717:14984 1:N:0:1
TCTAACGAGTGCTCCTCCGCTTATTGATATGCTTAAGTTCAGCGGGTAGTCCTACCTGATTTGAGATCGAACGTTCAAAAAGCTGTCTTCACCGAGGAAAGACGTTTATAAGCTCCAGCGAACCTCCGTCACCGAAGGTTACCTGGCAGGCAACCACAAGCGTAAATAGTTATCACACCCGTGACGCCACCAAACACTGGCAGGCTAATTCATTTGAGAGGAGCCGGCTGTGCACCAGCAAGCCCCCAAGTCCAAGCTCTTCATGGCGAACCACAAGAGTTGAGGTGTTCATGATACTCAAACAGGCATGCCCCTCGGAATAGCCAAGGGGCGCAAGGTGCGTTCAAAGATTCGATGACTCAC
+
CCDDCFCDDDDFGGGGGGGGGGGHGGHHHHHGHHHHHGGHHHHGGGGGGHHHHHHHHHHHHHHHGHHHHGHGGGHHHHHHGGHHHHHHHHGHHGGGGGHHHHHGFGHHHHHHHGHHHHHGGGGGHHHGHHGGGGFGGGHHHHHHHHHHGGGHHHHGGGGGHGGGGHHHHHHGHHHHHHGGGGGGGHGGGGGGGGGGGHHGHHHHHHGGHGHGHHHHHHHGFGGGGGHGHHGHHHHHHHCHGGGGHFGHHHHGHHHHFHFHHHGGGGGFGFGHHHHFHHHHHGHGGHHGDHHHHHDGGGHHHGHHHEGHGGGGGE?GHHHHGHHHHHHEGGGGFHGHGGCGHGFGGGGGGGGFFFFFFFBBBBB
@M02197:105:000000000-AN6RF:1:1102:13176:15270 1:N:0:1
TCTAACGAGTGCTCCTCCGCTTATTGATATGCTTAAGTTCAGCGGGTAGTCTTACTTGATTTGAGATCGAGTTGAACAACACATAAAGTGTCGTAAAATCCTGCATCAGTCAGCAATGAGGACAATTATCCTTTATGTTAGCTGCAGCAATAGTAATAATCCTGTTTGACGAGGACTAAATAGATATGCTTTTAGCTCAGATAAAAGTCCAGCTGCACCTGCATTTCAAGCCGCCCGCCTACCGGTGAAGGTTGTTGGGATAGCTCAAGTCCACCCTCCTTTTGAAAAAACAAGAGGAGGTTGAGGTGTTTACTGATACTCAAATAAGCATGCTCTTCGGAATACCAAAGAGCGCAATATGCGTTCAAAGATTCGATGATTCAC
+
AAAAAFAA11>FGGGGGGGGGGGHHHHGFF2GHGHHHHGHHEGFG?EAFAGHFFHHHHFHHGFGFHHHG?FHGHFHFHHAHGGFHB1GFHHFE>GFEFHHFFDBEFHHHHHHFFHHG1GDGGEGGFBGHHGHFHFFFHFF>GHHHFFHFFGFHGFHHFBGDDG98FEDEAFBCCCEGHHHHGHHGHHGHFGFHHHHHHGHHHHEHGC<B<DBFFC/CFHHFHHHHHHHHGCC@C@@DAGCC?FGF22HGAHHGFFHFHFFFGFBHFGDEF///CFAGGFDF@4B@GHGBD@GD?F1GFE2HHHHGHHGHFDHFHHHFHGGHHHHGHGHHHHHHGE?GEHFFHHHHHHHCGGGGHFHHGGGGHGFGGGGGGFGFFFFFFFCCCBC
@M02197:105:000000000-AN6RF:1:1102:15168:15319 1:N:0:1
TCTAACGAGTGCTCCTCCGCTTATTGATATGCTTAAGTTCAGCGGGTAGTCCTACCTGATTTGAGATCGAACGTTCAAAAAGCTGTCTTCACCAAGGAAAGACATTTATAAGCTCCAGCAAACCTCCGTCACCGAAGGTTACCCGGCAGGCAACCACAAGCGTAAATAGTTATCACACCCGTGACGCCACCAAACACTGGCAGGCTAATTCATTTGAGAGGAGCTGGCTGTGCGCCAGCAAGCCCCCAAGTCCAAGCTCTTCATGGCGAACCACAAGAGTTGAGGTGTTCATGATACTCAAACAGGCATGCCCCTCGGAATAGCCAAGGGGCGCAAGGTGCGTTCAAAGATTCGATGATTCAC
+
CDDDDFBBCBCFGGGGGGGGGGGHHHHHGHHHHHHHHHHHHHHGGGGGGHHHHHHHHHHHHHHGGHHHHGHHGFHHGHHHHGHHHHHHHHHHHHHHGHHGHHHHHHHHHHHHHHHHHHHHHHHGHHGGHHGGHGGGGGGHHHHHGGGGGGGHHHHGGHHGHGGGGHHHHHHHHHHHHHGGGGGGGHGGHGHHHHGGHGHHGGHHHHHHGGHHHGHHHHHGGHGHGHGHGGGGGGHHHHGHGGDC/HGGHHHGHHHGHGHHHHGGGGGHGHGHHHHHHHHHGHGGHHHHGHHHHHHHGHHHGFHHHGGHGGGGGGGGHHHGFFFHHHHGGGGGHHHHGGGGHGGGGGGGGGGFFFFFFFBBAAB
@M02197:105:000000000-AN6RF:1:1102:11420:15496 1:N:0:1
TCTAACGAGTGCTCCTCCGCTTATTGATATGCTTAAGTTCAGCGGGTAGTCCTACCTGATTTAAGATCGAACGTTCAAAAAGCTGTCTTCACCGAGGAAAGACGTTTATAAGCTCCAGCGAACCTCCGTCACCGAAGGTTACCTGGCAGGCAACCACAAGCGTAAATAGTTATCACACCCGTGACGCCACCAAACACTGGCAGGCTAATTCATTTGAGAGGAGCCGGCTGTGCACCAGCAAGCCCCCAAGTCCAAGCTCTTCATGGCGAACCACAAGAGTTGAGGTGTTCATGATACTCAAACAGGCATGCCCCTCGGAATAGCCAAGGGGCGCAAGGTGCGTTCAAAGATTCGATGATTCAC
+
CCCCCFCCCBAFGGGGGGGGGGGHHHHHHHHHHHHHHHHHBFHGGGGGGHHHHHHHHHHGHHGHHHHHHGHHGHHHHHHHGGHHHHHHHHHHGGGGGEHHHHHGFGHHHFHGHHHHHHGGGGGGHHHGHHGGHGGGGGHHHHGHHHHHGGGHHHGGGHHHHGGGGHHHHHHHHHHHHHGGGGGGGGGGGGHHHGHHHGHGHGFHHHHHHGHHGHHHHHHGGGGGGHHHGHGHHHGHHHGGGGGCEFHFHHFGHHGFFGEGGHGGGGGF?BFHHFHGHHHFHFFGHHHEHEHHHHHHFHFHHHHHHEFGGGEEGE?GHHHFHHHHHHGCGGGGHGGHGGGE4GGGGGGGGGGFFDFFFFBBA>A
@M02197:105:000000000-AN6RF:1:1102:21411:15352 1:N:0:1
TCTAACGAGTGCTCCTCCGCTTATTGATATGCTTAAGTTCAGCGGGTAGTCCTACCTGATTTGAGGTCAAACGTCAATAAGGAAGACGCTGATAAAAGCGTCGACGCGTTAGAGGCACGGGACCTTCATTCATGCACTTCAGCTAACGGCGATCATTATCACGCCGAAGGCCTTGTCATGCAAAGTCGAAAGTCGACCGCAAGCCGATGCATTTCAGGAGAGCCCGAGTCCTGGACGAATCCAAGTCTCCGGCAGCCCACACCATCCAAACGCCCTCTCGAAGCAAATCGAGAGGGGTTGAGAATTTACTGACACTCAAACAGGCATGCTCCTCGGAACACCGAGGAGCGCAAGGTGCGTTCAAAGATTCGATGATTCAC
+
CCCCBFBCCCCFFFGGGGGGGGGHHGHHHHHHHHHHHHHHHHHGGGGGGHHHHHHHHHHHHHHHGHHHHHHHGHHGGHHHHHHHHHHFGGGGHHHHHHHGGGGGGGGGGGGGHHHGGHGGGGGGHHHHHHHHHHHHHHHHHHHHHHHGGGGGGGGHHHHFHHGHGGGGGGGGGGGGGGGGGGGGGGGFFFFFFFGGFFFFFGGGGHGHHHFFFFHHHHHHGGFGGHHDFHHGGGGFHHGFHFHFGGGGCGHGGHGGGGHHHGHHFGGGGGGGGGGHHGGHHHHGFEGBGFHGGGGHHHHGGHHHHGFDFFHGHFGHHHHHHHHHHHHHGGFGGGHGGGGGGGHHGGGGGGHHGGGGGGGGGGGGGGGGFFFFFFFBA?AA
@M02197:105:000000000-AN6RF:1:1102:15193:15623 1:N:0:1
TCTAACGAGTGCTCCTCCGCTTATTGATATGCTTAAGTTCAGCGGGTATCCCTACCTGATCCGAGGTCAACCTTGAGAAAGTTGGGGGTTCTGGCGGGTGGACGGCTGGACCCTGTAGCGAGGAGTATTACTACGCTGAGAGCCAGACGGCACCGCCACTGGTTTTAAGGGCCGCCGGTACAGCGGGCCCCAAGGCCAAGCAGAGCTTGATTGGTCATAATGACGCTCGAACAGGCATGCCCGCCGGAATACCAGCGGGCGCAATGTGCGTTCAAAGATTCGATGATTCAC
+
CCCCCFBCCCBFGGGGGGGGGGGHHHHHGHHHHHGHHHHHGHHGGGGGGHHHHHHH;HHHH<H9GGG;H.HH:9HHHHH;HFFHHGG:GG<<HH<GGGBDG75C@CGGC9HHGFHF;HGC3CF?E<GG;0FH;FFG3DFHGHFH9F:GFG;5DGGFGBDFGFFGGFGFCGFEGGFFHGHGGGGGGGFGHHFHHHFDEHHHGHHHFGFFFFHHHHFFGHHHGFEGGHHGHHFFHHGHHGGGGGGGHHHHHFGGGGGGGGGGGBHHGGGGHGGGGGGGGGGFFFFFFFCCCCC
@M02197:105:000000000-AN6RF:1:1102:18602:15758 1:N:0:1
TCTAACGAGTGCTCCTCCGCTTATTGATATGCTTAAGTTCAGCGGGTAGTCCTACCTGATTTGAGATCGAACGTTCAAAAAGCTGTCTTCACCAAGGAAAGACATTTATAAGCTCCAGCAAACCTCCGTCACCGAAGGTTACCCGGCAGGCAACCACAAGCGTAAATAGTTATCACACCCGTGACGCCACCAAACACTGGCAGGCTAATTCATTTGAGAGGAGCTGGCTGTGCGCCAGCAAGCCCCCAAGTCCAAGCTCTTCATGGCGAACCACAAGAGTTGAGGTGTTCATGATACTCAAACAGGCATGCCCCTCGGAATAGCCAAGGGGCGCAAGGTGCGTTCAAAGATTCGATGATTCAC
+
CBCCCFABBCCFGGGGGGGGGGGHHHHHHHHHHHHHHHHHHHHGGGGGGHHHHHHHHHHHHHHHGHHHGGHHGHHHHHHHHGHHHHHHHHHHHHHGGHHHHHHHHHHHHHHHHHHHHGHHHHHGHHHGHHGGHGGGGGFHHHHHGGGGGGGHHHHGGHHHGGGGGHHHHGHHHHHHHHGGGGGGGHGGGGHGHGGGHHHHHHHGHHHHHHHGGGHHHHHHHHGHHHHHGGGGGGGGHHGHGGFCEHHHHHHGHHHHHGHGGHGGGGGHFHGHHHHHHHHHHHHGHHHHHHFHHHGHGGHHHHHHHHHHGGGGGGGHHGHHGGHGHHHGGGGGHGGBGGGGHGGGGGGGGGGFFFFFFFCCBBA
@M02197:105:000000000-AN6RF:1:1102:22379:15760 1:N:0:1
TCTAACGAGTGCTCCTCCGCTTATTGATATGCTTAAGTTCAGCGGGTAGTCTCACCCGATTTGAGGTCAAGGTTTTCGTTTTGTGGGTCCAGCCTCCCGCCAATGTAGATGGCGGTGACCAGAGCACCATCATTGTCCGTGTGGGACAGTTAGGAGCAGGCATCCAAGGGACAGTGCTAGATCCAAAACGTAGAAGCATCTTATCACGTTAAGGATCAGCAAAGCGGACCCCACTAATTCATTTGAGAGGAGCTCACTTTCAAAAGTGAAAGGCAAGCATTGAACCTCCAAGTCCAAAAACCCCATTCCTGACAGGAAAAGGGTTTTTGAGGATTTCACGACACTCAAACGGGTGTGCCCCTCGGAATGCCAAGGGGCGCAAGGTGCGTTCAAAGATTCGATGATTCAC
+
CCCCCFCCCCBFGGGFGGGGGGGHHHHHHHHHHHHHHHHHHHHGGGGGGHHHHHHHHGGGGGHHGHHHHHHEGHHGHGHHGGHHHGGGHGHFHGHHHGGGGGGHHHHHHHHGHGGDGGHHHHHHHHHHHHHHHHHHHHGHGFHCGHHGGHHHHGHHHHHHGHHHHHHHGGHGGGHHHHHHHHHHGGGGGGGGGGGGGGGGGGGGGGGGGGGGGGGGGGGGGGGGGHGFGHGHHHHHHHHFHEHHHHHHHHHHEHHGHFHGHHGHHHHGHHGHHHHHHFHHHHFGGHHHFGHHHGGGGGGFEGGHHGHHHHHHHHGHHHHHGGFAFFGHHHHHHFGFGEGGHHHGHGHHGGGGHHGCFGGGGGHHHHHHHGHHHGGGGGHHHHGGGGHGGGGGGGGGGFFFFFFFBCCBB
@M02197:105:000000000-AN6RF:1:1102:17859:15760 1:N:0:1
TCTAACGAGTGCTCCTCCGCTTATTGATATGCTTAAGTTCAGCGGGTAGTCCTACCTGATTTGAGGTCGAATTTGTCAGACGCAGGTCACCCCAGCGTGATCAAAGATTTCGCCTTTTCGGCTTTCTCAGGCGACGTAGACAATTATCACATCGACGATACTTTGCCAAGGATTGGAAAGCTCATGCATTCGAGAGGAGCCAACAAGCAAGACGGGGCACAAAAGCCCATTCATGCGCCAGCATACCTCCAAGTCCAACTTCACCTGCAGGCCACAAAGCCTAGGGCAGTTGAGAATTTCATGACACTCAAACAGGCATGCTCCTCGGAATACCAAGGAGCGCAAGGTGCGTTCAAAGATTCGATGATTCAC
+
CCCCCFBCCC@FGGGGGGGGGGGHHHHHHHHHHHHHHHHHHHHGGGGGGHHHHHHHHHHHHHGHGHHHGGGHHHHHHHHHHGGGGGHHHHHHGGGHGGGGHHHHHHHHHHHBEGGGHHHGGGGGGGHHHHHGGGGGGGHGHHHHHHHHHHHHHGGGGGGGGHHHHGHHHHHHHHHHHHHHHHGHHHHGGHGHHHHGHGGHHHHHHHGHGHGGGGHGHHFFGHHHHHGHHFHGFFGGGGGHHHHHEGHHHHHHHHFHHFHHGHGHHHGGGHHEHHHHHGGHHHHHHHHHGGHHGHHHGHHHHHHHHGGHHDHHHHHHHHHHGGGGGHEHGHGHGHHHEGGGGHHGHGCGGHGGGFGGGGGGFFFFFFFCCCBB
@M02197:105:000000000-AN6RF:1:1102:18473:16102 1:N:0:1
TCTAACGAGTGCTCCTCCGCTTATTGATATGCTTAAGTTCAGCGGGTATCCCTACCTGATCCGAGGTCAACCTAAGAAAGTTGGGGGTTCTGGCGGGTGGACGGCTGGACCCTGTAGCGAGAAGTATTACTACGCTTAGAGCCAGACGGCACCGCCACTGATTTTAAGGGCCGCCGGTACAGCGGGCCCCAAGGCCAAGCAGAGCTTGATTGGTCATAATGACGCTCGAACAGGCATGCCCGCCGGAATACCAGCGGGCGCAATGTGCGTTCAAAGATTCGATGATTCAC
+
CCCCCFBCCCBFGGGGGGGGGGGHGHGHHFHHHHHHHHHHHHHGGGGGHHHHHHHH<H<<H<H9GG::H:H;<GH:HH;HG;HGEG;GGH<HH<GGF#>D:<GGG/GG:HHGFHFHG9GC+9D:D9HH:;;:H9/E9DH:HGH:G96CG:GGGGFGGGGGGGGGGHFFGFEFGGDHFG>FFGGGGGGHHFHEHHGHHFHGHHHFHHGHFEHHGFHFGHGFGGGGGFGGHHGHHHGHGGGGGGGHHHHHHGGGGGGGGGGHHHHGGFEAGGGGGGGGGGFFFFFFFBABBB
@M02197:105:000000000-AN6RF:1:1102:7360:16177 1:N:0:1
TCTAACGAGTGCTCCTCCGCTTATTGATATGCTTAAGTTCAGCGGGTAGTCCTACCTGATTTGAGATCGAACGTTCAAAAAGCTGTCTTCACCGAGGAAAGACGTTTATAAGCTCCAGCGAACCTCCGTCACCGAAGGTTACCTGGCAGGCAACCACAAGCGTAAATAGTTATCACACCCGTGACGCCACCAAACACTGGCAGGCTAATTCATTTGAGAGGAGCCGGCTGTGCACCAGCAAGCCCCCAAGTCCAAGCTCTTCATGGCGAACCACAAGAGTTGAGGTGTTCATGATACTCAAACAGGCATGCCCCTCGGAATAGCCAAGGGGCGCAAGGTGCGTTCAAAGATTCGATGACTCAC
+
ABBBBFBAAABBGGCEFFGEEEFHGHHHHFBGGHHFFFGGFHHGFGEEGFGHHHFHFHFHFHFFEHHHHGHHGFGHHHHHHGGGHHHHGHHHHGCGGGBFGHHGGFHHHHHHHFFHHHHGFGCGHHHGHHGGHGGGGGFDFHHEEGFGGGFHHGHGGHFFHG<GFHHGGGGHGGHHHFGGGGAEEGGGGGHFGHHGGFFHHFFEHGHGFGFGFGHFHHHFFFGGGHHFFHGHGGFEHFCAGCCCEGHHHGEGFHHHFDG1HHFAGGEBFFGGFFFHHHHHHHH?HHHGHBBEHFGFEDHFGHGHHGHHCEAA/E/GFBFHFHCGFG/GGEGEFHGFCGGGHFFG3GBGGG11FFFFFF>1AAA
@M02197:105:000000000-AN6RF:1:1102:11226:16104 1:N:0:1
TCTAACGAGTGCTCCTCCCTTATTGATATGCTTAAGTTCAGCGGGTAGTCCTACCTGATTTGAGATCGAACGTTCAAAAAGCTGTCTTCACCGAGGAAAGACGTTTATAAGCTCCAGCGAACCTCCGTCACCGAAGGTTACCTGGCAGGCAACCACAAGCGTAAATAGTTATCACACCCGTGACGCCACCAAACACTGGCAGGCTAATTCATTTGAGAGGAGCCGGCTGTGCACCAGCAAGCCCCCAAGTCCAAGCTCTTCATGGCGAACCACAAGAGTTGAGGTGTTCATGATACTCAAACAGGCATGCCCCTCGGAATAGCCAAGGGGCGCAAGGTGCGTTCAAAGATTCGATGATTCAC
+
BCBABFBCCC@FGGGGGGGGGGHHHHHGHHHHHHHHHHHHHHGGGGGGHHHHHHHHHHHHHHGGHHHHGHHGHHHHHHHHGHHHHHGHHHHGGGGGGHHHHGGGGHHHHHGHHHHHHGGGGGGHGGGHHGGGGGGFGCGHHFHHHHHGGGHHHHGGHGHHGGGGHHHHGHHHHHHHHGGGGGGGHGGGGHHHHHHHHHHGHHGHGHHGHGHGHHGHHHGGFFGGHHHHFGFFFGGHHGHGGCCHFHHGFHGHHHHGDGGDGGGGGGHGFGFFHHHHHHGHHHGHHHFGHHHHFHGEFEHGHGHHHHHGFEGGGEFGGHHFFGHHHHGGGEGGGHHFECEAGBGGGGGGGGFFFFFFFB@BAB
@M02197:105:000000000-AN6RF:1:1102:29096:16202 1:N:0:1
TCTAACGAGTGCTCCTCCGCTTATTGATATGCTCCTCCGCTTATTGATATGCTTAAGTTCAGCGGGTAGTCCTACCTGATTTGAGGTCAAACGTCAATAAGGAAGACGCTGATAAAAGCGTCGACGCGTTAGAGGCACGGGACCTTCATTCATGCACTTCAGCTAACGGCGATCATTATCGCGCCGAAGGCCTTGTCATGCAAAGTCGAAAGTCGACCGCAAGCCGATGCATTTCAGGAGAGCCCGAGTCCTGGACGAATCCAAGTCTCCGGCAGCCCCCACCATCCAAACGCCCTCTCGAAGCAAATCGAGAGGGGTTGAGAATTTACTGACACTCAAACAGGCATGCTCCTCGGAACACCGAGGAGCGCAAGGTGCGTTCAAAGATTCGATGACTCAC
+
BBBBAF@BABBFGGGGFBEGGGGGHGHGHHCHF5GHHGGFEEEHHFHFHHHHFGHHHGHHHHEEGFEEGBGHFHHHHDGDHGEGGGGFHFFGGFHEGHHHHGHHHHFFGGGGFHHHHHHGGGGGCGGGGGGGHHHGGHGGCDGGHFHHHHHHEFHHHHHGGHHHFCHFFCFGGGGGGG;GGAFFGAGF;FFEFFFFFFFFFFFFF/BDFFFFFFFFFFFFFFFFFFFFFFFFFFFBGGHHCCC.:B/;.C<ACC=AFFHFFHG1C<<-?<0//CCGGCBD<FBBBACCE@E?FGGHHG?FHHHHFF0CGHFGGGECBGGFDBGE2GFDEDFHF@AEHGHHGA1FGFFHEACE/FGBAGGGE?FFBBAEEFHFFEEEE1A1DEABEEFGFFFBFFFAAAAA
@M02197:105:000000000-AN6RF:1:1102:24645:16321 1:N:0:1
TCTAACGAGTGCTCCTCCGCTTATTGATATGCTTAAGTTCAGCGGGTATCCCTACCTGATCCGAGGTCAACCTAAGAAAGTTGGGGGTTCTGGCGGGTGGACGGCTGGACCCTGTAGCGAGAAGTATTACTACGCTTAGAGCCAGACGGCACCGCCACGGATTTTAAGGGCCGCCGGTACAGCGGGCCCCAAGGCCAAGCAGAGCTTGATTGGTCATAATGACGCTCGAACAGGCATGCCCGCCGGAATACCAGCGGGCGCAATGTGTGTTCAAAGATTCGATGATTCAC
+
BBBBBFBBABBFGGGGGGGGGGGHFFHFHHHHGHFHHHHHHHHCGGGGGHHFFHGH/HH<G;HGG?85G:H:<HH8HH;HF(GHFE-:GH<HG.GG5#<BAGG;/#@::HHGCC:9FFF@D/$4<=DGG00*GD1E8DH9FE9BGAAD?-;?EAFG;9#FGHHHGGHCBFFGDFDDFCDDGGGC??FFGFGFFHGFHDBEFFFGF3BHHGCFG?4GFGFBFBFFFHEFHGDBFFFG>/CGGFCFGECHFHGGGGGGGCGHHHHGGHHHGGGGGGGEGCFFFFFFFB@AAA
@M02197:105:000000000-AN6RF:1:1102:21233:16349 1:N:0:1
TCTAACGAGTGCTCCTCCGCTTATTGATATGCTTAAGTTCAGCGGGTAGTCCTACCTGATTTGAGATCGAACGTTCAAAAAGCTGTCTTCACCAAGGAAAGACATTTATAAGCTCCAGCAAACCTCCGTCACCGAAGGTTACCCGGCAGGCAACCACAAGCGTAAATAGTTATCACACCCGTGACGCCACCAAACACTGGCAGGCTAATTCATTTGAGAGGAGCTGGCTGTGCGCCAGCAAGCCCCCAAGTCCAAGCTCTTCATGGCGAACCACAAGAGTTGAGGTGTTCATGATACTCAAACAGGCATTCCCCTCGGAATAGCCAAGGGGCGCAAGGTGCGTTCAAAGATTCGATGATTCAC
+
CCBCCFCCCCCFGGGGGGGGGGGHGHGHHHHHHHGGHGGHHHHGGGGGGHHHHHHHHHHHHHHHGGHHHGFGGHHHHHHHHGHHGHHHHHHHHHHHGHGGHHHHHHHHHHHHHHHHHHHHHHHGHHHGHHGGHGGGGGHHHHHHGGGGGGGHHHHGGHHHHGGGGHHHHGHHHFHHHHFGGGGGGGGGGGHGGHGGGGHGGHGGGGHGGHGGGGHHGGFFHHGHFFHFGFFFFFFGGGCAGGGCCFHFHGGEG1FEGDGBFGGGGCGHFCEB1DFHGHGHFGHCHFHHHHGHHGF1F1HGFHHFGAEGA/A/CEEHGBFGGBHHCHFEAECGHDFH??EFFGAF3E3GGGBFFFFDFFAAAAA
@M02197:105:000000000-AN6RF:1:1102:15605:16486 1:N:0:1
TCTAACGAGTGCTCCTCCGCTTATTGATATGCTTAAGTTCAGCGGGTAGTCTCACCCGATTTGAGGTCAAGGTTTTCGTTTTGTGGGTCCAGCCTCCCGCCAATGTAGATGGCGGTGACCAGAGCACCATCATTGTCCGTGTGGGACAGTTAGGAGCAGGCATCCAAGGGACAGTGCTAGATCCAAAACGTAGAAGCATCTTATCACGTTAAGGATCAGCAAAGCGGACCCCACTAATTCATTTGAGAGGAGCTCACTTTCAAAAGTGAAAGGCAAGCATTGAACCTCCAAGTCCAAAAATCCCATTCCTGACAGGAAAAGGGTTTTTGAGGATTTCACGACACTCAAACGGGTGTGCCCCTCGGAATGCCAAGGGGCGCAAGGTGCGTTCAAAGATTCGATGATTCAC
+
CCCCCFCCACCFGGGGGGGGGGGHHHHHHHGHHHHHHHHGHHHGGGGGGFGHHHHHHGGGGGHHGHHHHHHHHHHGHGHHGGHHGGGGHHHFGGHHHGGGGGGHHHHHHHHHHGGGGGHHHGHHHHHHHHHHHHHHHHGHGGHGGGHGGHHHHHHHHHHHGHHHHHHHGGHGGGHHHHHHHHHHGGGGGGGGGGGGGGGGGGGGGGGGGGGGGGHGHFHHGGGGFGFFFGHHGHHHHHHHHGHHHHHHHHHHGHHGHHHFHHHHHHHHHEHHHHHHHHHHHHFGGHHHHHHHHGGHHHGHHHHHGHHFGHHHGHHHHHHHGGGGHDHHHHHFFHGHE?CHGFHEFGHHEGGGHHGGGGEECGBGHGHHFHHHGGGGEAHHHHGGGGHGGGGGGGGFGFFFBFFFBBAAA
@M02197:105:000000000-AN6RF:1:1102:9844:16536 1:N:0:1
TCTAACGAGTGCTCCTCCGCTTATTGATATGCTTAAGTTCAGCGGGTAGTCCTACCTGATTTGAGGTCAAACGTCAATAAGGAAGACGCTGATAAAAGCGTCGACGCGTTAGAGGCACGGGACCTTCATTCATGCACTTCAGCTAACGGCGATCATTATCACGCCGAAGGCCTTGTCATGCAAAGTCGAAAGTCGACCGCAAGCCGATGCATTTCAGGAGAGCCCGAGTCCTGGACGAATCCAAGTCTCCGGCAGCCCCCACCATCCAAACGCCCTCTCGAAGCAAATCGAGAGGGGTTGAGAATTTACTGACACTCAAACAGGCATGCTCCTCGGAACACCGAGGAGCGCAAGGTGCGTTCAAAGATTCGATGACTCAC
+
CCCDDFCCCCCFGGGGGGGGGGGHHHHHHHHHHHHHHHHHHHHGGGGGGHHHHHHHHHHHHHHHGHHHHHHHGHHGGHHHHHHHHHHGGGGGHHHHHHHGGGGGGGGGGGGGHHHGGHGGGGGGHHHHHHHHHHHHHHHHHHHHHHHGGGGGGGGGHHHGHHGHGGGGGGFGGGGGGGGGGGGGGGGGGGGFFFFFGGFFGGGGGGGGGGGGGGGGGHHEGGGGGHHGHHHGGGHGHHHHHHHHGGGGGGHGGGGGGGFFBGGHHGGGGGGGGGGHHHGHHHHHGHHFGHGGGGGHHHHHHHHHFHHGHEHHHHGHGHGEHFHGGHHHFGGGGGHHGGGGGGHHGGGGGHHHHGGGGHGGGGGGGGGGFFFFFFFCCBBB
@M02197:105:000000000-AN6RF:1:1102:9801:16718 1:N:0:1
TCTAACGAGTGCTCCTCCGCTTATTGATATGCCTAAGTTCAGCGGGTAGTCCTACCTGATTTGAGATCGAACGTTCAAAAAGCTGTCTTCACCAAGGAAAGACATTTATAAGCTCCAGCAAACCTCCGTCACCGAAGGTTACCCGGCAGGCAACCACAAGCGTAAATAGTTATCACACCCGTGACGCCACCAAACACTGGCAGGCTAATTCATTTGAGAGGAGCCGGCTGTGCACCAGCAAGCCCCCAAGTCCAACCTCTTCATGGCGAGCCACGAGAGCTGAGGTGTTCATGTTGCTCAAACATGCATGACCCTCGCAATAGCCAAGGGACGCAAGGTGCGTTCAAAGATTCGATGATTCAC
+
BBBBBFBBBABFGGGGGGGCGGGFAAFGHHHHHHGHGHHHHCHGGGEAFHFHHHHGHE3GGFGHGGHHEGHFEGFFHHFHHGGHHFHHHHGFFFGHGHFHHHFHFHHGHHFFHFFHFFFHHHGGHGHDFH8GHGGGC6/GGHGHADGGGGDH<HFGGHHGADCCDGF8FHEHBB7GFHDDGA;CEDGGG??AEGGFGFGFFGGB0AFB7GGFFFFEFEGFDFDEE?<GD@;FB<BF1/CHCGGCF111B1B/0<1/CBB1F1//E?EB0//F?/11FB11BHGE0F11B1000011ADGFAB2F1A1DA0///AA/11211101B1A00A00FB1FA0A0B11BFBGGA1FBF33BFD111>>
@M02197:105:000000000-AN6RF:1:1102:22255:16837 1:N:0:1
TCTAACGAGTGCTCCTCCGCTTATTGATATGCTTAAGTTCAGCGGGTAGTCTCACCCGATTTGAGGTCAAGGTTTTCGTTTTGTGGGTCCAGCCTCCCGCCAATGTAGATGGCGGTGACCAGAGCACCATCATTGTCCGTGTGGGACAGTTAGGAGCAGGCATCCAAGGGACAGTGCTAGATCCAAAACGTAGAAGCATCTTATCACGTTAAGGATCAGCAAAGCGGACCCCACTAATTCATTTGAGAGGAGCTCACTTTCAAAAGTGAAAGGCAAGCATTGAACCTCCAAGTCCAAAAATCCCATTCCTGACAGGAAAAGGGTTTTTGAGGATTTCACGACACTCAAGCGGGTGTGCCCCTCGGAACGCCAAGGGGCGCAAGGTGCGTTCAAAGATTCGATGATTCTC
+
BBBBBFBB3AAFFGGGGGGCEEEHHHHGFHHHHHGHFHHHHGHGGGGGGGHHHHHHHGGGGGHFGFHGHHHHGHGGHGHHGGHFHCGGGGHFHGHHHGGGGE@FFGHFGHHHHGGDCGHHGGFHHHGHHHHHEHHHHBDGFHHGGFHGGHGHHHGHHHHGGHGHGHHHGGHGEGGHHFGHHHHHGGGGFGGGGGFGGGGGGGGGGGGGFFFFGFFCFFFFFGFGGHGGCGFFFFFHFGDDFHFHFHFFHGHHBD1HFFFFFGDBFGBFHGFHHHFFFFFGBHGEB<1FDHHGEGCHFBGBGHHFCB1EHBGDHHHHHFHF?FEF1E>EFEFGDDF0E?EB11BHGECEEEAEFGFEE//?AEE0F//E0B0FA/EA00A1FGEAECFFGAG3BGGGCC1F311D>A>1>
@M02197:105:000000000-AN6RF:1:1102:9857:16579 1:N:0:1
TCTAACGAGTGCTCCTCCGCTTATTGATATGCTTAAGTTCAGCGGGTAGTCCTACCTGATTTGGGGTCGAATTTGTCAGACGCAGGTCACCCCAGCGTGATCAAAGATTTCCCCTTTTCGGCTTTCTCAGGCGACGTAGACAATTATCACATCGACGATACTTTGCCAAGGATTCGAAAGCTCATGCATTCAAGAGGAGCCAACAAGCGAGACGGAGCACAAAAGCCCATTCATGCGCCAGCATACCTCCAAGTCCAACTTCACCCACAGGCCACAAAGCCTGGGGCAGTTGAGAATTTCATGACACTCAAACAGGCATGCTCCTCGGAATACCAAGGAGCGCAAGGTGCGTTCAAAGATTCGATG
+
CCCCCFCCCAAFGGGGGGGGGGGHHHHHHHHHHHHHHHHHHHHGGGEGGHHHHHHHHHHHHHHHGGGGGGGHHHHHHHHHHGGGGGHHHHHHGGGHGGGGHHHHHHHHHHHHHHHHHHHGGGGGHHHHHHHHGGGGGHHGHHHHHHHHHHHHHGHGGGGHHHHHHHHHHHGHHHHHHHHHHGGHGHHHHHHHHHHGHGGHHHHGHGGHHHHHGGHGHHHHHHHHHHHHHHFGGGGGGHHHHHHGEGGHGHHHHHHGEGHHFGFGHHHGHHHGHHHHHHHGGGGHHHHHHHHHHHHHGHGHHHGHGHGHHHHFHHHGHHHHGGGGGHGHHHHFHHHGGGGGGHHHGGGGGGGGGGFFFBFFFBBABB
@M02197:105:000000000-AN6RF:1:1102:22017:16671 1:N:0:1
TCTAACGAGTGCTCCTCCGCTTATTGATATGCTTAAGTTCAGCGGGTAGTCTCACCCGATTTGAGGTCAAGGTTTTCGTTTTGTGGGTCCAGCCTCCCGCCAATGTAGATGGCGGTGACCAGAGCACCATCATTGTCCGTGTGGGACAGTTAGGAGCAGGCATCCAAGGGACAGTGCTAGATCCAAAACGTAGAAGCATCTTATCACGTTAAGGATCAGCAAAGCGGACCCCACTAATTCATTTGAGAGGAGCTCACTTTCAAAAGTGAAAGGCAAGCATTGAACCTCCAAGTCCAAAAATCCCATTCCTGACAGGAAAAGGGTTTTTGAGGATTTCACGACACTCAAACGGGTGTGCCCCTCGGAATGCCAAGGGGCGCAAGGTGCGTTCAAAGATTCGATGATTCAC
+
BBBBBFABBBBFGFBFFGGGGGGHHHHHFHFFGBGHHGHGFFHGCGGGGGGHFFHHHGGGGGHHGHHHHHGHGHHGGGGHGGHEFDGEHHHHGGEHHGGGGGGHEHHHHHHHHGGBCEHHHHHHHHHHHGHGHHHHFHFCF<GDDHHEGBGF1GFBGHHEGGFFHHHGGGHGGGHHHHHFGGHFFGGGGGGGFFFGFGFGGGGFFGGGFFGGGGGGHHHHFFFFFHGGGHFGHFFFHHHHFBHHGHHFHHHHHFFGHGHGHHHHHHHHGFHHHFFFHFHHHHGDGHGHHFHGF@FGGHGF?FHHEG3GHHGFFG?DEFGAEGFHGFGHHFHHFHGFAFDFGGB1FGHHEEE?HHEE0EAEGECDGBFCHFFFFGGGGGGHHHFEGGHGDGFGGGGGGFBF5FFF?AAAB
@M02197:105:000000000-AN6RF:1:1102:6882:17021 1:N:0:1
TCTAACGAGTGCTCCTCCGCTTATTGATATGCTTAAGTTCAGCGGGTAGTCTCACCCGATTTGAGGTCAAGATTTTCGTTTTGTGGGTCCAGCCTCCCGCCAATGTAGATGGCGGTGACCAGAGCACCATCATTGTCCGTGTGGGACAGTTAGGAGCAGGCATCCAAGGGACAGTGCTAGATCCAAAACGTAGAAGCATCTTATCACGTTAAGGATCAGCAAAGCGGACCCCACTAATTCATTTGAGAGGAGCTCACTTTCAAAAGTGAAAGGCAAGCATTGAACCTCCAAGTCCAAAAATCCCATTCCTGACAGGAAAAGGGTTTTTGAGGATTTCACGACACTCAAACGGGTGTGCCCCTCGGAATGCCAAGGGGCGCAAGGTGCGTTCAAAGATTCGATGATTCAC
+
CCCCCFCCCCCFGGGGGGGGGGGHHHGHGHHHHHHHHHHHGHHGGGGGGHHHHHHHHGGGGGHGGHHHHHHHHHHHHGHHGGGHFGGGHHHHHGHHHGGGGGGHHHHHHHHHHGGCGGHHHHHHHHHHHHHHHHHHHHGHGHHGGHHGGHHHHHHHHHHHGHHHHHHHGGHGGGHHHHHHGHHHHGGGGGGGGGGGGGGGGGGGGGGGGGGGGGHGHHHHGGGGGHGGGHFHGHHHHHGHHHHHHHHHHHHGGHGGGHHGGHHGHHHHHHHHHGHHHHHFHGHCGHGHHHHHGGGHHHHHHGHHGBFHHHHHGHHHHGHHGGFABHHHHHHHHHGGEFGHHHGGGGHHEGGGHHGGGEGGGGHHHHGHHHGHHGGGGGHHHHGGGGHGGGGGGGGGFFBFFFFBBCBBB
@M02197:105:000000000-AN6RF:1:1102:2703:16949 1:N:0:1
TCTAACGAGTGCTCCTCCGCTTATTGATATGCTTAAGTTCAGCGGGTAGTCCTACCTGATTTGAGATCGAACGTTCAAAAAGCTGTCTTCACCAAGGAAAGACATTTATAAGCTCCAGCAAACCTCCGTCACCGAAGGTTACCCGGCAGGCAACCACAAGCGTAAATAGTTATCACACCCGTGACGCCACCAAACACTGGCAGGCTAATTCATTTGAGAGGAGCTGGCTGTGCGCCAGCAAGCCCCCAAGTCCAAGCTCTTCATGGCGAACCACAAGAGTTGAGGTGTTCATGATACTCAAACAGGCATGCCCCTCGGAATAGCCAAGGGGCGCAAGGTGCGTTCAAAGATTCGATGATTCAC
+
CCBCCFCCCBCFGGGGGGGGGGGHHFHHHHHHHHHHHHHHHFHGGGGGGHHHHHHHHGGHHHHGGHHHHFFGGHHHGHHHHGHHHHHHHHHHHHHHGGHHHHHGHHHHHGGHHHHGHGHHHHHGHGHGHHGGHGGGGGFGHHHHGGGGGGGHHHHGGHGHHGGGGHHHHFGGHHHHHHGGGGGGGHGGHEGHHGGGGHGHHHHHGFHGHHHGGHHHHHHFHFGHHHHFGFGGGGHHHHGHGGDGGFHHHHFEHFHGFFEGGHGDGGGHFHGFHHGHHHHHFHGGHFGHFBHHHHHHGGHHHHHHHHGGEAE?CGEHFHHFHGFFHHHGGEGFHGCGGGGGGCGGGGGFGGGBFBFBFFBAAAA
@M02197:105:000000000-AN6RF:1:1102:24485:17425 1:N:0:1
TCTAACGAGTGCTCCTCCGCTTATTGATATGCTTAAGTTCAGCGGGTAGTCCCACCCGATTTGAGGTCAAGGTTTTCGTTTTGTGGGTCCAGCCTCCCGCCAATGTAGATGGCGGTGACCAGAGCACCATCATTGTCCGTGTGGGACAGTTAGGAGCAGGCATCCAAGGGACAGTGCTAGATCCAAAACGTAGAAGCATCTTATCACGTTAAGGATCAGCAAAGCGGACCCCTCTAATTCATTTGAGAGGAGCTCACTTTCAAAAGTGAAAGGCAAGCATTGAACCTCCAAGTCCAAAAATCCCATTCCTGACAGGAAAAGGGTTTTTGAGGATTTCACGACACTCAAACGGGTGTGCCCCTCGGAATGCCAAGGGGCGCAAGGTGCGTTCAAAGATTCGATGATTCAC
+
DEDCDFEEDCDFGGGGGGGGGGGHHHHHHHHHHHGHHHHHHHHGGGGGGHHHHHHGGGGGGGHHGHHHHHHGHHHGHGHHGGHHHGGGHHHHHGHHHGGGGGGHHHHHHGHHHGGGGGHHHGHHHHHHHHHHHHHHHHGHGHHGGHHGGHHHHHHHHHHHGHHHGHHHGGHGGGHHHGHHHHGGGGGGGGGGGGGGGGGGGGGHGGGGGGGGGGGFGHHGGGGGGHGFGGGHFHGHHGEFGFFGHHHHHHHHGHHGGHHGHHHHHHHGHHHHGHHHGHHHHHHGGHHHHHHHHGGHFHGHGHHHHGGHHGHHHHHHHHHHGGGHGHHFGHHHHHGHGGGHHHDGGGHHGGGGHHGGGGGGGGHHHHHFGHHHHGGGGGHHHGGGGGHGGGGGGGGGGFFFFFFFBBBBB
@M02197:105:000000000-AN6RF:1:1102:24667:17511 1:N:0:1
TCTAACGAGTGCTCCTCCGCTTATTGATATGCTTAAGTTCAGCGGGTAGTCCTACCTGATCTGAGGTCGAATTTGTCAGACGCAGGTCACCCCAGCGTGATCAAAGATTTCCCCTTTTCGGCTTTCTCAGGCGACGTAGACAATTATCACATCGACGATACTTTGCCAAGGATTGGAAAGCTCATGCATTCAAGAGGAGCCAACAAGCGAGACGGAGCACAAAAGCCCATTCATGCGCCAGCATACCTCCAAGTCCAACTTCACCCACAGGCCACAAAGCCTGGGGCAGTTGAGAATTTCATGACACTCAAACAGGCATGCTCCTCGGAATACCAAGGAGCGCAAGGTGCGTTCAAAGATTCGATGACTCAC
+
AAB@AFBB@AABGFGGGGGGFFFBGFHHGHFFHHHHHHHCHGHGEEGGGHGHGFHFHGHHHHHHHGB20@FHHHHDGFFFG@EG?EHHHHGHGGGEGGGGHHHHHHGHHHGHHHHGFHGGGGGGHGHHHHHHGGGG/GGGGHHFGGFHFHHGHGHGGGGGGGHHHHHHHHHHHHHGHHHHHHFHGHHHHGGHHHHGGHGGHHHGHGGHHHHHGHHGHHHHHHHHFHHHHHHGFGGGGHHHGHHHFGHHHHHHHHGHF?FGGGGGHHHGHHHGHHHHHHHGGGGHGHGHHHHHHHHHHHGHGHHHHGGHGHHGHHHHHHHHGGGGGHHHHHGGHHHHGGGGGHHHHGGGGHGGGGGGGGFGFFFFFFFAAAAA
@M02197:105:000000000-AN6RF:1:1102:19890:17546 1:N:0:1
TCTAACGAGTGCTCCTCCGCTTATTGATATGCTTAAGTTCAGCGGGTAGTCCTACCTGATTTGAGATCGAACGTTCAAAAAGCTGTCTTCACCAAGGAAAGACATTCATAAGCTCCAGCAAACCTCCGTCACCGAAGGTTACCCGGCAGGCAACCACAAGCGTAAATAGTTATCACACCCGTGACGCCACCAAACACTGGCAGGCTAATTCATTTGAGAGGAGCTGGCTGTGCGCCAGCAAGCCCCCAAGTCCAAGCTCTTCATGGCGAACCACAAGAGTTGAGGTGTTCATGATACTCAAACAGGCATGCCCCTCGGAATAGCCAAGGGGCGCAAGGTGCGTTCAAAGATTCGATGACTCAC
+
BCCCCFCCCDDFGGGGGGGGGGGHHHHHHHHHHHHHHHHHHHHGGGGGGHHHHHHHHHHHHHHHGHHHHGHHGHHHHHHHHGHHHHHHHHHHHHHHGHHHHHHHHHHHHHHHHHHHHHHHHHHGHHHGHHGGHGGGFGHHHHHHGGGGGGGHHHHGGHHHHGGGGHHHHHGHHHHHHHGGGGGGGGGGGGGHGGHGHHHHHHHHHHHGHHHHGGHHHHHHHGGHGHHHGGGGGGFGHHGHGGGGHGHHHGHGHHHHHHHHHHGGGGGHGHGHHHHHHHHHHHHGGHHHHHHHHHHHGHGHHHHGGHHHGGGFGGEHHHHHFGHHHHGGGGGGHHHFGGGGHGGGGGGGGGGFBFFFFFBBAAA
@M02197:105:000000000-AN6RF:1:1102:19225:17573 1:N:0:1
TCTAACGAGTGCTCCTCCGCTTATTGATATGCTTAAGTTCAGCGGGTAGTCCTACCTGATTTGAGATCGAACGTTCAAAAAGCTGTCTTCACCAAGGAAAGACATTTATAAGCTCCAGCAAACCTCCGTCACCGAAGGTTACCCGGCAGGCAACCACAAGCGTAAATAGTTATCACACCCGTGACGCCACCAAACACTGGCAGGCTAATTCATTTGAGAGGAGCTGGCTGTGCGCCAGCAAGCCCCCAAGTCCAAGCTCTTCATGGCGAACCACAAGAGTTGAGGTGTTCATGATACTCAAACAGGCATGCCCCTCGGAATAGCCAAGGGGCGCAAGGTGCGTTCAAAGATTCGATGATTCAC
+
CCCCCFBBCBCFGGGGGGGGGGGGHHHHHHHHHHHHCHHHHHHGGGGGGHHHHHHHHHHHHHHHGHHHHGHHGHHHHHHHGGHHHHHHHHHHHHHHGHHHHHHHHHHHHHHHHHHHHHHHHHHGHHHGHHGGHGGGGGGHHHHHGGGGGGGHHHHGGHHHHGGGGHHHGGHGHGHHHHGGGGGGGHGGHGHHHHHGHGGHHHHFHHHGHHHHHGHHHHHHHHGHHHHHGGGGFFFHHHGHGGGGHHHGHHHGHHHHHHHHHHGEGGGHGHGHHHHHHHHGHHHGHGHHHHFGG5FDFDFHHFB5BHGHGGGFFGGHHHFHHGHHHHDGGGGGHHFHGGGGHGGGGGGGGGGFFFFFFFCCCCC
@M02197:105:000000000-AN6RF:1:1102:18436:17825 1:N:0:1
TCTAACGAGTGCTCCTCCGCTTATTGATATGCTTAAGTTCAGCGGGTAGTCCTACCTGATTTGAGATCGAACGTTCAAAAGGCTGTCTTCACCAAGGAAAGACATTTATAAGCTCCAGCAAACCTCCGTCACCGAAGGTTACCCGGCAGGCAACCACAAGCGTAAATAGTTATCACACCCGTGACGCCACCAAACACTGGCAGGCTAATTCATTTGAGAGGAGCTGGCTGTGCGCCAGCAAGCCCCCAAGTCCAAGCTCTTCATGGCGAACCACAAGAGTTGAGGTGTTCATGATACTCAAACAGGCATGCCCCTCGGAATAGCCAAGGGGCGCAAGGTGCGTTCAAAGATTCGATGACTCAC
+
CCCCCFCCCCBFGGGCGGGGGGGHHHHHHHHHHHGHHHHHHHHGGGGGGHHHHHHHHHHHHHHHGHHHHGHHGHHHHHHHGGHHHHHHHHHHHHHHGHHHHHHHHHHHHHHHHHHHHHHHHHHGHHHGHHGGHGGGGGHHHHHHGGGGGGGHHHHGGHFHHGGGGHHHHHHHHHHHHHGGGGGGGHGGHGGHGGGGHGHHGGHHHHHGHHHHHHGHHHHHGHGGGHHHGGGGGGHHHHGH@CCGHHHHHHHGHHGHHHBHHHGGGGGHGFGHHHHHHHHHHHHGHHHHFEHFHHHGEFFHHGHHHHHHGGGGGE?HHHHHGHHGHHHGGGGGHHHCGGGGHGGGGGGGGGFFFFFFFFAAAAA
@M02197:105:000000000-AN6RF:1:1102:4120:17963 1:N:0:1
TCTAACGAGTGCTCCTCCGCTTATTGATATGCTTAAGTTCAGCGGGTAGTCCTACCTGATTTGAGGTCAAACGTCAATAAGGAAGACGCTGATAAAAGCGTCGACGCGTTAGAGGCACGGGACCTTCATTCATGCACTTCAGCTAACGGCGATCATTATCACGCCGAAGGCCTTGTCATGCAAAGTCGAAAGTCGACCGCAAGCCGATGCATTTCAGGAGAGCCCGAGTCCTGGACGAATCCAAGTCTCCGGCAGCCCCCACCATCCAAACGCCCTCTCGAAGCAAATCGAGAGGGGTTGAGAATTTACTGACACTCAAACAGGCATGCTCCTCGGAACACCGAGGAGCGCAAGGTGCGTTCAAAGATTCGATGATTCAC
+
AAABAFABA>AFGFGFGGGGGGGHCHHFHHHHHGHGFHHHHBGDCEFFGFGHHGHHHGHHHHHGGHFHHGDGEFGFGHHFGFFEGHFGGGDGHHHHFFHGFGGGGGGGGGGGHG2EGHDGGGGGHHHHHHHGHGHFHHHHHGHGGHHGC@B@GGDHHHHH;H7GFGGBFEEGFFF:FGFFF0FFFFFDGEFF;B9AD=BF=FAEEFFBFFFFFFGGGHGGECCFFFFFGFFFEEGEBHHFFFHHGGGCGGGFGD??C/EF1FGBFFDDCEGGGEE/0E>4FGGDFBFG1FFGF??GHEGD4GFDHFF5FBGDB5FGBFEABFHHGEHFA?E?FE5GGEAAEDF3EB2A?HGGHGEEEGAGGFFGFGGFFCB5FFB?A>AA
@M02197:105:000000000-AN6RF:1:1102:21574:17999 1:N:0:1
TCTAACGAGTGCTCCTCCGCTTATTGATATGCTTAAGTTCAGCGGGTAGTCCTACCTGATTTGAGGTCAAACGTCAATAAGGAAGACGCTGATAAAAGCGTCGACGCGTTAGAGGCACGGGACCTTCATTCATGTACTTCAGCTAACGGCGATCATTATCACGCCGAAGGCCTCGTCATGCAAAGTCGAAAGTCGACCGCAAGCCGATGCATTTCAGGAGAGCCCGAGTCCTGGACGAATCCAAGCCTCCGGCAGCCCCCACCATCCAAACGCCCTCTCGAAGCAAATCGAGAGGGGTTGAGAATTTACTGACACTCAAACAGGCATGCTCCTCGGAACACCGAGGAGCGCAAGGTGCGTTCAAAGATTCGATGACTCAC
+
CCCCCFCCCBCFGGGGGGGGGGGHHHGHHHHHHHHHHHHHHHHGGGGGGHHHHHHHHHHHHHHHGHHHHHHHGHHGGHHHHHHHHHHGGGGGHHHHHHHGGGGGGGGGGGGGHHHGGHGGGGGGHHHHHHHHHHHHHHHHHHHHHHHGGGGGGGGHHHHHHHGHGGGGGGGGGGGGGGGGGGGGGFGGGFFFFFFFFGGGGGGGGGGGGGGFFGGGGGGGGFFFFHHHHHHFFFGGHHHBGGHFGGGFGGHGGFGGGGGHGGHG?GGGGFGGGGGHHFGHHHHHGHHHGHHGGGGHHHHHHGHHHHHHHHHHF@GHHHHGHHHHHHHHGGGGGGHHGGGGGGGGEE?GGHHHHGGGGHGGGGGGGGGGFFFFFFFCCCCC
@M02197:105:000000000-AN6RF:1:1102:12649:18304 1:N:0:1
TCTAACGAGTGCTCCTCCGCTTATTGATATGCTTAAGTTCAGCGGGTAGTCTCACCCGATTTGAGGTCAAGGTTTTCGTTTTGTGGGTCCAGCCTCCCGCCAATGTAGATGGCGGTGACCAGAGCACCATCATTGTCCGTGTGGGACAGTTAGGAGCAGGCATCCAAGGGACAGTGCTAGATCCAAAACGTAGAAGCATCTTATCACGTTAAGGATCAGCAAAGCGGACCCCACTAATTCATTTGAGAGGAGCTCACTTTCAAAAGTGAAAGGCAAGCATTGAACCTCCAAGTCCAAAAATCCCATTCCTGACAGGAAAAGGGTTTTTGAGGATTTCACGACACTCAAACGGGTGTGCCCCTCGGAATGCCAAGGGGCGCAAGGTGCGTTCAAAGATTCGATGATTCAC
+
CCCCCFCCCCCFGGGGGGGGGGGHHHHHHHHHHHHHHHHHGHHGGGGGGHHHHHHHHGGGGGHGGHHHHHHHHHHGHGHHGGHHHGGGHHHGHGHHHGGGGGGHHHHHHHHHHGGGGGHHHFHHHGHHHHHHHHHHHHGHGFHGGHHGGHHHHHHHHHHHGHHHHHHHGGHGGGHGHGHHGHHHGGGGGGGGGGGGGGGGGGGGGGGGGGGGGGGHHFHFGGGFFHGFFFFGFFHHGDFGHGGHHHHHHHHHHGHHHHHFHHHHHHHHHHHGHHHHHHGGHFGADFHGHHHHHGGHGHHHHHHHFGBGHHGDHFHFGHHHGGGHHGFGHHHHHFGGGGGHHHHGHGHH?GGGGGGGGGGGGGHHHHHGHGHHHGGGGGHHHHGGGGHGGGGGGGGGGFFFFFFBB@BAA
@M02197:105:000000000-AN6RF:1:1102:9446:18363 1:N:0:1
TCTAACGAGTGCTCCTCCGCTTATTGATATGCTTAAGTTCAGCGGGTAGTCCTACCTGATTTGAGATCGAACGTTCAAAAAGCTGTCTTCACCAAGGAAAGACATTTATAAGCTCCAGCAAACCTCCGTCACCGAAGGTTACCCGGCAGGCAACCACAAGCGTAAATAGTTATCACACCCGTGACGCCACCAAACACTGGCAGGCTAATTCATTTGAGAGGAGCTGGCTGTGCGCCAGCAAGCCCCCAAGTCCAAGCTCTTCATGGCGAACCACAAGAGTTGAGGTGTTCATGATACTCAAACAGGCATGCCCCTCGGAATAGCCAAGGGGCGCAAGGTGCGTTCAAAGATTCGATGATTCAC
+
CCCCCFBCCCCFGGGGGGGGGGGHHHHHHHHHHHHHHHHHHHHGGGGGGHHHHHHHHHHHHHHHGHHHHGHHGHHHHHHHHGHHHHHHHHHHHHHHGHHHHHHHHHHHHHHHHHHHGHHHHHHGHHHGHHGGHGGGGGHHHHHHGGGGGGGHHHHGGHHHHGGGGHHHHHHHHGHHHHGGGGGGGGGGHGHHHGGGHHHGHHHHHGHHHHHHHGHHHHHHHHGHGHHHGGGGFGHHHHGHGGGGHEHGGHHGHHHHHHHGHHGGGGGHGHGHGHFHHHHHHHHGGGHHHHHHHHHHGHHHHGHHHHHHGGGGGGGHHHHHHGHHFHHGGGGGHFHHGGGGHGGGGGGGGGGFFFFFFFBBABB
@M02197:105:000000000-AN6RF:1:1102:20150:18590 1:N:0:1
TCTAACGAGTGCTCCTCCGCTTATTGATATGCTTAAGTTCAGCGGGTAGTCTTACTTGATTTGAGATCGAGTCGAACAACACATAAAGTGTCGTAAAATCCTGCATCAGTCAGCAATGAGGACAATTATCCTTTATGTTAGCTGCAGCAATAGTAATAATCCTGTTTGACGAGGACTAAATAGATATGCTTTTAGCTCAGATAAAAGTCCAGCTGCACCTGCATTTCAAGCCGCCCGCCTACCGGTGAAGGTTGTTGGGATAGCTCAAGTCCACCCTCCTTTTGAAAAAACAAGAGGAGGTTGAGGTGTTTACTGATACTCAAACAAGCATGCTCTTCGGAATACCAAAGAGCGCAATATGCGTTCAAAGATTCGATGATTCAC
+
CCCCCFCCCCCFGGGGGGGGGGGHHHHHHHHHHHHHHGHHHHHGGGGGGHHHHHHHHHHHHHHHGHHHHGGGHGGGHGHHHGHHHHHHHHHHGGHHHHHHHHHHGHHHHHHHHHHHHHHHHHHHHHHHHHHHHHHHHHHHGHHHGGHHHHHHHHHHHHH:HHHHHHHHHHGGGGGHHHHHHHHHHHHHHHHHHHHHHHHHHGHHHHHFGHHHGHHHHHHHHHHHHHHGGGGGGGGGFGFDBGGHHHFHHGHHGGGHHHHHHHHGHHHHHHGGGGGGEGHHHGFHGGHHHHHHHHHHHHGGHHHHFHGHHGFAGHHHHFEHHHHGGFGEHHHHHGGGGHHFHHHHHHHHHGGEGGGHHGGGGHGGGGGGGGGGFFFFFFFCCCCC
@M02197:105:000000000-AN6RF:1:1102:4054:18612 1:N:0:1
TCTAACGAGTGCTCCTCCGCTTATTGATATGCTTAAGTTCAGCGGGTAGTCCTACCTGATTTGAGGTCAAACGTCAATAAGGAAGACGCTAATAAAAGCGTCGACGCGTTAGAGGCACGGGACCTTCATTCATGCACTTCAGCTAACGGCGATCATTATCACGCCGAAGGCCTTGTCATGCAAAGTCGAAAGTCGACCGCAAGCCGATGCATTTCAGGAGAGCCCGAGTCCTGGACGAATCCAAGTCTCCGGCAGCCCCCACCATCCAAACGCCCTCTCGAAGCAAATCGAGAGGGGTTGAGAATTTACTGACACTCAAACAGGCATGCTCCTCGGAACACCGAGGAGCGCAAGGTGCGTTCAAAGATTCGATGATTCAC
+
ABBBBFABBBBFGGGGGGGGGGGHHHHHHHGHHGHHHHHHHHHGGGGGGHHHHHHHHHHHHHHHGGHHHFHHGHHGGHHHHEHHGHHGGGGGHHHHHHHGGGGGGCCGGGGGHHHGGHGGGGGGHHGHHHHHHHHHGHHHHHHHGHHGFGGGGGGHHHHHHHGHGBGGADGGGGGGGGGGGGGGGFFGGGGFFFDFFFFFGFFGGGGGFFFFFGGFFHFHFFFFFHGFGHHFGGHGHHHHHFGHEFGD-GFGGGGGGFGFGGHHHGGGGGGGGGGHHFGHHHHHGHFFGHHGGGGHHHHHHF@5FFF5HHGFHGGGFGBFHHHEHHGHEFE?GGHHEE?EECHHAGEEAHGHHGGGEAGFFGGGFGGGFFFFFFFBA?BB
@M02197:105:000000000-AN6RF:1:1102:17501:18684 1:N:0:1
TCTAACGAGTGCTCCTCCGCTTATTGATATGCTTAAGTTCAGCGGGTAGTCCTACCTGATTTGAGATCGAACGTTCAAAAAGCTGTCTTCACCAAGGAAAGACATTTATAAGCTCCAGCAAACCTCCGTCACCGAAGGTTACCCGGCAGGCAACCACAAGCGTAAATAGTTATCACACCCGTGACGCCACCAAACACTGGCAGGCTAATTCATTTGAGAGGAGCTGGCTGTGCGCCAGCAAGCCCCCAAGTCCAAGCTCTTCATGGCGAACCACAAGAGTTGAGGTGTTCATGATACTCAAACAGGCATGCCCCTCGGAATAGCCAAGGGGCGCAAGGTGCGTTCAAAGATTCGATGATTCAC
+
CCCCCFBCCCCFGGGGGGGGGGGHHHHHHGHHHHHHHHHHHHHGGGGGGHHHHHHHHHHHHHHHGHHHHGHHGHHHHHHHGGHHHHHHHHHHHHGHGHHHHHHFHHHHHHHHHHHHHHHHHHHGHHHGHHGGGGGGGGHHHHHHGGGGGGGHHHHGGHHHHGGGGHHHHHHHHGHHHHGGGGGGGHGGGGHHGGGGHGGHGGGGGGHHGHHGHGHHHGHHHHGHHHHGGGGGGGGHHHGHCDFGHHHHGHGGHHGHHHGHHHGGGGGHGFGHHHHHFHGBHHGGHHHHHFHHGHHHGHGHHHHHHHHHGGGGGGGHHHHHHHHFGHGGGGGGHHGHGGCGHGGGGGGGGGGBFFFFFFCCCCC
@M02197:105:000000000-AN6RF:1:1102:28501:18807 1:N:0:1
TCTAACGAGTGCTCCTCCGCTTATTGATATGCTTAAGTTCAGCGGGTAGTCCTACCTGATTTGAGGTCAAAGGTTCAAAAGTTGTCTATTGCTAGACGGTTATAAGCAGGTTCCCATAAGTTTTGCTTCGCAGTACAAGCGGCGTAGATATATTATCACACCAAGTGACCGATCCACAAAGGATCCCACTAATGCATTTAAAGGGAGCAGACCGCCACTGAAGGAAGCCAGCAAAACCCTCACATCCAAGCCTAGTGAGCGCAATAAAGCGTTCAAAAGGTTGAGAATTTAATAACACTCAAACAGGCATGCCCTTCGGAATACCAAAGGGCGCAAGGTGCGTTCAAAGATTCGATGATTCAC
+
AAAAAF1AAAAF3F1GGGGGG?0FBFG3FF2D2GF1E2DGDGF0EEE?FHFHHHACBFFGF2EBFHGFCGFGH1@GFF21C@BFG1GFHHGD2FHFHGGEFAGFHEGFBEGGHBGFHGHFF>FGGGFFHEFGGGGHFG</?;<B=CCEBGG11FGBGFFDFCG8H:F9G:G36?AFGGHFHECGBCGFEGBGHFFBF1+GFGF1FGBAAFCAA9F@@FBGBBF0GGFEFFFEFFF?/0GDBCFBEEEHGFC1FFG?GCGEHFGFHEFGCHFF/@G1FHG0BDF@D22EBBFFHGG1GFECFHHFHGFAB//?EGFGGE2BGFAFDHG?GGGGHHHGEE001AFGF33GEFGFFFFFFBA>1>>
@M02197:105:000000000-AN6RF:1:1102:12898:18877 1:N:0:1
TCTAACGAGTGCTCCTCCGCTTATTGATATGCTTAAGTTCAGCGGGTAGTCCTACCTGATTTGAGGTCGAATTTGTCAGACGCAGGTCACCCCAGCGTGATCAAAGATTTCCCCTTTTCGGCTTTCTCAGGCGACGTAGACAATTATCACATCGACGATACTTTGCCAAGGATTGGAAAGCTCATGCATTCAAGAGGAGCCAACAAGCGAGACGGAGCACAAAAGCCCATTCATGCGCCAGCATACCTCCAAGTCCAACTTCACCCACAGGCCACAAAGCCTGGGGCAGTTGAGAATTTCATGACACTCAAACAGGCATGCTCCTCGGAATACCAAGGAGCGCAAGGTGCGTTCAAAGATTCGATGATTCAC
+
ABBBBFBBAABFFFGGGGGGGEGHHHHGFHHHHHHHGGGHHHHGGGGGGHGGHGHHGHHHHHFHGHHHGGFFHHHHHGHHHGGGGGGFHFHHGGGGGFGGHHHHFHHHHHHGGHHHHHHGGGGGHHHHHGHGGGGGGHHGHGHHHHHGHHHGFGFGGGFFGHHGHHHHHHGGHHHGHHHHGHHHGHHHGGHGGGGGGGGGHGHGHGGGGHHHFFFGFFFFFFGFHHFFGFHFGFFCGHG2GFD1AEG1EE1FFBHGF2HG/?/FFF1EEGE?HHHHHHEFEEFAHFGF02BBGGFFG12GFDHGGGEEHHGEDFFHEFGHFE//GHHHHFGEHHHHGGGGEFFHFECGEHF1F3GB31GGBFFFDBFAAAAA
@M02197:105:000000000-AN6RF:1:1102:16441:19092 1:N:0:1
TCTAACGAGTGCTCCTCCGCTTATTGATATGCTTAAGTTCAGCGGGTAGTCCTACCTGATTTGAGGTTAAAGGTTCAAAAGTTGTCTATTGCTAGACGGTTATAAGCAGGTTCCCATAAGTTTTGCTTCGCAGTACAAGCGGCGTAGATATATTATCACACCAAGTGACCGATCCACAAAGGATCCCACTAATGCATTTAAAGGGAGCAGACCGCCACTGAAGGAAGCCAGCAAAACCCTCACATCCAAGCCTAGTGAGCGCAATAAAGCGTTCAAAAGGTTGAGAATTTAATAACACTCAAACAGGCATGCCCTTCGGAATACCAAAGGGCGCAAGGTGCGTTCAAAGATTCGATGATTCAC
+
CDDCCFCCDCBFGGGGGGGGGGGHHHHHHHHHHHHHHHHHHHHGGGGGGHHHHHHHHHHHHHHHGHHHHHHHGGHHHHHHHHHHHHHHHHHHHHHGHGGFGGHHHHHHHHHHHHHHHHHHFHHHHHHHHGGGGGHHHHHHGGGGGGGGHGHHHHHHHGHGHGHHHHHHHHGGGGGHHHHHHGHHHHHHHHHHHHGGGGGHHHHGGGGGGGGGGGGHHGGHHHHGHHFHHHGHGGGAGHHHFGHFGDGHHHGHHHGGGGGGFHHHHGGGGHHHGHHHHHHHHHHHHHHHHHHHHHHHHGHHHHFHHGHHHGGGGGGGHHHFHGHHHHHGGGGGHHGHGGGGHGGGGGGGGGGFFFFFFFBAAAA
@M02197:105:000000000-AN6RF:1:1102:10808:19270 1:N:0:1
TCTAACGAGTGCTCCTCCGCTTATTGATATGCTTAAGTTCAGCGGGTAGTCCTACCTGATTTGAGATCGAACGTTCAAAAAGCTGTCTTCACCAAGGAAAGACATTTATAAGCTCCAGCAAACCTCCGTCACCGAAGGTTACCCGGCAGGCAACCACAAGCGTAAATAGTTATCACACCCGTGACGCCACCAAACACTGGCAGGCTAATTCATTTGAGAGGAGCTGGCTGTGCGCCAGCAAGCCCCCAAGTCCAAGCTCTTCATGGCGAACCACAAGAGTTGAGGTGTTCATGATACTCAAACAGGCATGCCCCTCGGAATAGCCAAGGGGCGCAAGGTGCGTTCAAAGATTCGATG
+
CCCCCFBCCCCFGGGGGGGGGGGHHHHHHHHGHHHHFHHHHHHGGGGGGHHHHHHHHHHHHHHHGHHGHGHHGHHGHHHHHGHHHHHHHHHHHHHHGHHHHHHHHHHHHHHHHHHHHHHHHHHGHHHGHHGGHGGGGGHHHHHHGGGGGGGHHHHGGHHHHGGGGHHGHHHHHGHHHHGGGGGGGHGGHGHHGHHHHHHGHHHHHHGHHHHHGHHHGHHHHHGHHHGHGGGGGGHHHHGHGGGGFGHHHHHGHHHHHHHHHHGGGGGHGHGHHHHHHHHHHHHGHHHHHGHHHHGFFBFHGHHHHFHHCGGGGCGHHHHHHHHGHHHGGGGGHHGGGGGGGGGGGFFFCFFFCCAAC
@M02197:105:000000000-AN6RF:1:1102:15413:19522 1:N:0:1
TCTAACGAGTGCTCCTCCGCTTATTGATATGCTTAAGTTCAGCGGGTAGTCCTACCTGATTTGAGGTCAAACGTCAATAAGGAAGACGCTAATAAAAGCGTCGACGCGTTAGAGGCACGGGACCTTCATTCATGCACTTCAGCTAACGGCGATCATTATCACGCCGAAGGCCTTGTCATGCAAAGTCGAAAGTCGACCGCAAGCCGATGCATTTCAGGGGAGCCCGAGTCCTGGACGAATCCAAGTCTCCGGCAGCCCCCACCATCCAAACGCCCTCTCGAAGCAAATCGAGAGGGGTTGAGAATTTACTGACACTCAAACAGGCATGCTCCTCGGAACACCGAGGAGCGCAAGGTGCGTTCAAAGATTCGATGATTCAC
+
CCDDDFCCCCCFGGGGGGGGGGGHHHHHHHHHHGHHHHHGHHHGGGGGGHHHHHHHHHHHHHHHGGHHGHHHGHHGGHHHHHGHHHHGGGGGHHHHHHHGGGGGGGGGGGGGHHHGGHGGGGGGHHHHHHHHHHHHHHHHHHHHHHHGGGGGGGGHHHHHHHGHGGGGGGGGGGGGGGGGGGGGGGFGGGGFFFFFFFFGGFGGGGGGFGFHGGHGGGGHGGGFGHFFFHHHFFFGHHHHHHHHGGGDGGHGGGGGGGGHGGHHHGGGGGGGGGGFHEFGHGHHGHHGGHHGGEFHHHHHHHHHHFHGHGHHHHGHHHHGHHFGHHGGGGGGGGHHDGGGGGHFGGGGGHFHHGGGGHGGGGGGGGGGFFBFFFFCCCCC
@M02197:105:000000000-AN6RF:1:1102:19998:19374 1:N:0:1
TCTAACGAGTGCTCCTCCGCTTATTGATATGCTTAAGTTCAGCGGGTAGTCCTACCTGATTTGAGATCGAACGTTCAAAAAGCTGTCTTCACCAAGGAAAGACATTTATAAGCTCCAGCAAACCTCCGTCACCGAAGGTTACCCGGCAGGCAACCACAAGCGTAAATAGTTATCACACCCGTGACGCCACCAAACACTGGCAGGCTAATTCATTTGAGAGGAGCTGGCTGTGCGCCAGCAAGCCCCCAAGTCCAAGCTCTTCATGGCGAACCACAAGAGTTGAGGTGTTCATGATACTCAAACAGGCATGCCCCTCGGAATAGCCAAGGGGCGCAAGGTGCGTTCAAAGATTCGATGATTCAC
+
CCCBCFABCCCFGGGGGGGGGGGHHHHHHHHHHHHHHFGHHHHGGGGGG3GHHHHHHHHHHGGFGGHHHGHHGFHHHGHHFGHHHHHHHHHHHHAGGHHHHFGFHHHHGHGFHHGHHHHHGHHGHHHGHH;GGGGGGGHHHHHHGGGGGGGHHHHGGGGHHGGGGHHHHHHHHHGHHHDGFGFGGGGFDGGFEGGGGGGGGGGGGGGGHGFGGGFFFGFGFGGFFHGHFEFGFFHGHG@A?GC@/FFG1<</FHFCFBE1FFGEEE?FFB?BB@1GGFGC100?BEGHG@2BGGF@>1FGBB11110GA?A/E/E0GD2BFFCGBF/E0000C1CF00ECFFFFGF3FGGGCCB313FAA1>A
@M02197:105:000000000-AN6RF:1:1102:26795:19439 1:N:0:1
TCTAACGAGTGCTCCTCCGCTTATTGATATGCTTAAGTTCAGCGGGTAGTCCTACCTGATTTGAGATCGAACGTTCAAAAAGCTGTCTTCACCAAGGAAAGACATTTATAAGCTCCAGCAAACCTCCGTCACCGAAGGTTACCCGGCAGGCAACCACAAGCGTAAATAGTTATCACACCCGTGACGCCACCAAACACTGGCAGGCTAATTCATTTGAGAGGAGCTGGCTGTGCGCCAGCAAGCCCCCAAGTCCAAGCTCTTCATGGCGAACCACAAGAGTTGTGGTGTTCATGATACTCAAACAGGCATGCCCCTCGGAATAGTCAAGGGGCGCATGGTGCGTTCAAAGATTCGATG
+
BBBBBFAABBBFGGGGGGGGGGGHHHHHHHHHHHHGHHHHHHHGGGGGGHHHHGHHHHHHHHHHGHHHHGHHGHHHHHHHHGHHHHHGHHHHHHHHGHHHHHHHHHHHHHHHGHHHHHHHHHHGHHHGHHGGHGGGGGHHHHHGGGGGGGGHHHGGGHHHHGGGGGHHHHHHHHHHHHGGGGGGGHGGHGHHGGGGHHHHHHHHHHHHHHHGGHHHHHHHHHGHHHHHGGGGGGGHHHGHFCCCFFEHHFHFHHEGGHHHHHFFGGGHGHGGEEHHHHGHHHHGHEFHFGHHHHGFCEGFFGHHHHHHGFGGGGGGHHHHHHHGBHHGGGGGHHHGGFGGGGGGGFFFCFFFBBBCB
@M02197:105:000000000-AN6RF:1:1102:22436:19910 1:N:0:1
TCTAACGAGTGCTCCTCCGCTTATTGATATGCTTAAGTTCAGCGGGTAGTCCTACCTGATTTGAGGTCAAGGTTTTCGTTTTGTGGGTCCAGCCTCCCGCCAATGTAGATGGCGGTGACCAGAGCACCATCATTGTCCGTGTGGGACAGTTAGGAGCAGGCATCCAAGGGACAGTGCTAGATCCAAAACGTAGAAGCATCTTATCACGTTAAGGATCAGCAAAGCGGACCCCACTAATTCATTTGAGAGGAGCTCACTTTCAAAAGTGAAAGGCAAGCATTGAACCTCCAAGTCCAAAAATCCCATTCCTGACAGGAAAAGGGTTTTTGAGGATTTCACGACACTCAAACGGGTGTGCCCCTCGGAATGCCAAGGGGCGCAAGGTGCGTTCAAAGATTCGATGATTCAC
+
BBBBBFBBBABFGGGGGGGGGGGHHCFHHFHHHHFHGHHHHHHGGGGGGFGHHHHHHHEBHHHEGHHHHHHHFGHGHGHHGGHHGGGGHHHHHGHHGGGGGCGHHHHHHHHHGGGCFGHGHHHHGHHHHHHHGHHHHHG/FGHDGGHGGHHGHGHHHHHHGHHHHHHHGGHGGGFHGHHGHHHHHHHHHGGGGGGGGGGGGGGGGGGGGGGGGGGHGHGGGGFGGGFFFFFHHHHGHGEFGHGFHGHHHHHHHHHGHGBGHHHHHHHHHHHHHHHHHGHHEHGCGEHHHHHGHCGHFHBGCEHGGFFGHGHHHHHHHHFHGGF1FGHHHHHHHGEHCGGGHHHFHGHHGGEEFHGGFCFGGGFGBFHFHFCHHGGGGGHHHHGEGGHGGGGGCFGGGFFFFFFFBBA>A
@M02197:105:000000000-AN6RF:1:1102:27425:20030 1:N:0:1
TCTAACGAGTGCTCCTCCGCTTATTGATATGCTTAAGTTCAGCGGGTAGTCTCACCCGATTTGAGGTCAAGGTTTTCGTTTTGTGGGTCCAGCCTCCCGCCAATGTAGATGGCGGTGACCAGAGCACCATCATTGTCCGTGTGGGACAGTTAGGAGCAGGCATCCAAGGGACAGTGCTAGATCCAAAACGTAGAAGCATCTTATCACGTTAAGGATCAGCAAAGCGGACCCCACTAATTCATTTGAGAGGAGCTCACTTTCAAAAGTGAAAGGCAAGCATTGAACCTCCAAGTCCAAAAATCCCATTCCTGACAGGAAAAGGGTTTTTGAGGATTTCACGACACTCAAACGGGTGTGCCCCTCGGAATGCCAAGGGGCGCAAGGTGCGTTCAAAGATTCGATGATTCACTGAATTCTGCAATTCACATTACGTATCGCATTTCG
+
CCCCCFCCCCCFGGGGGGGGGGGHHHHHHHHHHHGHHFHHHHHGGGGGGHHHHHHHGGFFGGHGGGGHHHHHHGHGHGHHGGHHHGGGHHHGHGHHHGGGGGGHHHHHHHHGHGGGGGHHGHHHHHHHHHHHHHHHHHGHGHHGGGGGGHHHGHHGHHHHGGHHHHHHGGHGEGHHHHHHHHHHGGBFGGGGGGGGGGGGGGGGGGGGFGGGGGGGFGGGGGFFFFGFGFFFFGGGFFFGGGHGHHGHGHHGHHHFHG0GHHHHHHHHHHHHHHHFHHHHHHGDGHEHFHFHHGFEHHHHHGHGHHHHHHHGGHHHHHHHGGGEHFHEHHHHG4FFDGGHHHFGHGHHGEGGHHGGGGGFFGHHHFHHHHFFFCGGGGHHGGGGFGFHHFFFGFGHGE3FGHFHHGFFHGHHHHCGHGHHHHGFBGGGGGGFABA?FF>AAA3A
@M02197:105:000000000-AN6RF:1:1102:26314:20121 1:N:0:1
TCTAACGAGTGCTCCTCCGCTTATTGATATGCTTAAGTTCAGCGGGTAGTCTTACTTGATTTGAGATCGAGTTGAACAACACATAAAGTGTCGTAAAATCCTGCATCAGTCAGCAATGAGGACAATTATCCTTTATGTTAGCTGCAGCAATAGTAATAATCCTGCTTGACGAGGACTAAATAGATATGCTTTTAGCTCAGATAAAAGTCCAGCTGCACCTTCATTTCAAGCCGCCCGCCTACCGGTGAAGGTTGTTGGGATAGCTCAAGTCCACCCTCCTTTTGAAAAAACAAGAGGAGGTTGAGGTGTTTACGGATACTCAAACAAGCATTCTCTGCGGAATGCCAAAGAGCGCAATATGCGTTCAAAGATTCGTTGACTCAC
+
BBBB@FBBBABFGGGGGGGGEG?GFFFGHHFBGGHHFHHFGGHFEGE?1GFHDD5GGFEHF5DFFEAAFEFBFDFDBGFHHFFFHFHF4B@4E1??CBGFFGHFGDDG3?FGD3EFH3GF3FE20BFFFHHFHHFHHFEG3BDFFFFB?BD6FFGGG9HG9HFHFGBFE:CFFC2FC9BCDFGFFH:<GHHGGBCFBGFFDGHHDFD#D8HBBGB/;GBGB0<CGHHEHFGA?@C?BF?<///F1BFHGC</F?011F0FBF<111B1</<?///F0/0B2>20@/0CGB1F10B/CHFEFHFF>F1GB/B/B2GA2GF1001CHFFGBFB0G/AA/0A21111F111F0E00GEFDAA0?FB13DAB3A1A1A13DB111>11
@M02197:105:000000000-AN6RF:1:1102:25785:20220 1:N:0:1
TCTAACGAGTGCTCCTTCGCTTATTGATATGCTTAAGTTCAGCGGGTAGTCCTACCTGATTTGAGGTCGAATTTGTCAGACGCAGGTCACCCTAGCGTGATCAAAGATTTCCCCTTTTCGGCTTTCTCAGGCGACGTAGACAATTATCACATCGACGATACTTTGCCAAGGATTGGAAAGCTCATGCATTCGAGAGGAGCCAACAAGCAAGACGGGGCACAAAAGCCCATTCATGCGCCAGCATACCTCCAAGTCCAACTTCACCTGCAGGCCACAAAGCCTGGGGCAGTTGAGAATTTCATGACACTCAAACAGGCATGCTCCTCGGAATACCAAGGAGCGCAAGGTGCGTTCAAAGATTCGATGATTCAC
+
CCCCCFCCCCBFGGGGGGGGGGGHHGHHHHHHHHHHHHHHHHHGGGGGGHHHHHHHHGHHGHHHGHHHGGGHHHHHHHHHHGGGGGHHHHHHHHHHGGGGHHHHHHGHHHHHHHHHHHHGGGGGHHHHHHGHGGGGGHHGHHHHHHHHHHHHHGHGGGGGGHHHHGHHHHHHHHHHHHHHGHHHHHHHHGGGHHGGHHGHHHHHHHHHGGGGGGHHHFFHHHHHHHHHGHGGGGGGGHHHHHGBEGHHHHHGHHFFGBGDHHFHHGHGHHHGHHGHGHGGGGGHHHGHHHHHHHHHDHHHHHHHHHGHHHHHHHHHHHHHGGGGGHHHHHHHHFHGFE?GGHHHHGGGGGGGGGGGGGGECFFFFFFBBBAB
@M02197:105:000000000-AN6RF:1:1102:21431:20076 1:N:0:1
TCTAACGAGTGCTCCTCCGCTTATTGATATGCTTAAGTTCAGCGGGTAGTCTCACCCGATTTGAGGTCAAGGTTTTCGTTTTGTGGGTCCAGCCTCCCGCCAATGTAGATGGCGGTGACCAGAGCACCATCATTGTCCGTGTGGGACAGTTAGGAACAGGCATCCAAGGGACAGTGCTAGATCCAAAACGTAGAAGCATCTTATCACGTTAAGGATCAGCAAAGCGGACCCCACTAATTCATTTGAGAGGAGCTCACTTTCAAAAGTGAAAGGCAAGCATTGAACCTCCAAGTCCAAAAATCCCATTCCTGACAGGAAAAGGGGTTTTGAGGATTTCACGACGCTCAAACGGGTGTGCCCCTCGGAATGCCAAGGGGCGCAAGGTGCGTTCAAAGATTCGATG
+
CCCCCFBCCCCFGGGGGGEGGGGHHHHHHHHHHHHHHHHHFHHGGGEGE3GFHGHHHGAEEGGHGFHHHHGCB@GFHGHFAFF2FFFGGHE3FGFHHGGGGC@GHFEDFDGGHGGDGGHHHAHCGHGHHHGHGHHHHHGAF<GAD.GAF<FHHGHHHGHAFEHHHHFFGGHFGG0BCCFCHFHHHGGGGGFBC9FGFFGGGGGGGBGFFFGGGGF8FGHHFFFFFFCAFFFFFGFFHFFGDEHFHFHHHFFHF11111F.G1FF<HHHFFHHFFFHFFG2GGGAECFGGFBB2@CGDFFFBHGCFBFBF?B3HHHFG3HFGE?0FBGBHHHHFFGGAE>B1031FDHHDFEAGHEEAA002ABHHHF3F3GHHGEAE2GGFGGGGFGGGFFDFFACBFBBABB
@M02197:105:000000000-AN6RF:1:1102:2962:20293 1:N:0:1
TCTAACGAGTGCTCCTCCGCTTATTGATATGCTTAAGTTCAGCGGGTAGTCCCACCCGATTTGAGGTCAAGGTTTTCGTTTTGTGGGTCCAGCCTCCCGCCAATGTAGATGGCGGAGACCAGAGCACCATCATTGTCCGTGTGGGACAGTTAGGAGCAGGCATCCAAGGGACAGTGCTAGATCCAAAACGTAGAAGCATCTTATCACGTTAAGGATCAGCAAAGCGGACCCCACTAATTCATTTGAGAGGAGCTCACTTTCAAAAGTGAAAGGCAAGCATTGAGCCTCCAAGTCCAAAAATCCCATTCCTGACAGGAAAAGGGTTTTTGAGGATTTCACGACACTCAAACGGGTGTGCCCCTCGGAATTCCAAGGGGCGCAAGGTGCGTTCAAAGATTCGATGATTCAC
+
A11AAFAA?>>DGFG11AEAEEG1BBFHGFEDGHHHHFG2FDFFECEEFEFGGH0EEEAEEFEEAEFBGB@FFGFEHCGHGGECFEEGHHHHFEHFEE?/EE?GFHHFFGFH0BC/<><?GHHFFHFHHFFHHBDGFGEFC0>A..>CEHHFHFE/..<C.GHH/GFGEAHE:BFCFFBF0;BCFFBEFABFFGFBFFFCBFFGFGGFFBFFFBBFFHHGGGE/B:;@;GCA0HGDGD<0GD1F0GBGGCGCHGHGF1FFDFF1FBFDBG1CGHGHFDF@1FC/CGFBGFGB1/CBBGG1EGCB1<1FDFF11EBDFBBB>/?/111F1@F12B/BECE2BGGFFGHHGE?BF0/?E/E?/EF1FFG111GGFA0A0A1B1A0000HFFEGGFFFBBFFFFFFD11>1>
@M02197:105:000000000-AN6RF:1:1102:21015:20386 1:N:0:1
TCTAACGAGTGCTCCTCCGCTTATTGATATGCTTAAGTTCAGCGGGTAGTCTCACCCGATTTGAGGTCAAGGTTTTCGTTTTGTGGGTCCAGCCTCCCGCCAATGTAGATGGCGGTGACCAGAGCACCATCATTGTCCGTGTGGGACAGTTAGGAGCAGGCATCCAAGGGACAGTGCTAGATCCAAAACGTAGAAGCATCTTATCACGTTAAGGATCAGCAAAGCGGACCCCACTAATTCATTTGAGAGGAGCTCACTTTCAAAAGTGAAAGGCAAGCATTGAACCTCCAAGTCCAAAAATCCCAGTCCTGACAGGAAAAGGGTTTTTGAGGATTTCACGACACTCAAACGGGTGTGCCCCTCGGAATGCCAAGGGGCGCAAGGTGCGTTCAAAGATTCGATGACTCAC
+
ABBBBF?AAAAFGGGGGGCGCGGHHGHHHHHHHHHHHGFHHHHGGGEEGHHHHHHHHGGGGGHHGGHHHHHHBFHGHGGHGGFBFGGGGGHBBGHHHGFGGGGHHGGHGHEHGGGDGGGHHHHHGHHGHHHHHFHGHFGGGGHGDEHFFGHFHHHHHHHCFHHHHHHGGGHGGGHHHHHHFHHHGGGFGGGGGGGGGGGFGGFFGGGGFCFGGGGGFHHFFGFGGHGDCFGFFHFFFGBHHHHHEHHHFGDF1BF1GGDAGHGFGFBFEHHHFHGF1FGBHGFE/FEFHFGEFGDFFGF3?GGAB/HFG4GHFFBHFGFG?AEF3EHFHHFGB4FG1FDHFHGGF?BGB>1?FAA0CCGCGGGFDDGF3FGFHCEDCGFHGFGGCGHFGCFFGGEFFBFFBDF@A3>>>
@M02197:105:000000000-AN6RF:1:1102:10291:20373 1:N:0:1
TCTAACGAGTGCTCCTCCGCTTATTGATATGCTTAAGTTCAGCGGGTAGTCCTACCTGATTTGAGATCGAACGTTCAAAAAGCTGTCTTCACCAAGGAAAGACATTTATAAGCTCCAGCAAACCTCCGTCACCGAAGGTTACCCGGCAGGCAACCACAAGCGTAAATAGTTATCACACCCGTGACGCCACCAAACACTGGCAGGCTAATTCATTTGAGAGGAGCTGGCTGTGCGCCAGCAAGCCCCCAAGTCCAAGCTCTTCATGGCGAACCACAAGAGTTGAGGTGTTCATGATACTCAAACAGGCATGCCCCTCGGAATAGCCAAGGGGCGCAAGGTGCGTTCAAAGATTCGATGATTCA
+
DDCDDFBCCCCFGGGGGGGGGGGHHHHHGHHHHHHHHFHHHHHGGGGGGHHHHHHHHHHHHHHHGHHHHGHHGHHHHHHHHGHHHHHHHHHHHHHHGHHHHHHHHHHHHHHGHGHHHFHHHHHEHHHGGHGGHGGGGGHHHHHHGGGGGGGHHHHGGHHGHGGGGHHGHHHHHHHHHHGGGGGGGGGGGGHGGGGGGGGHHHGHHHGGHHHGGHHHHHFHFFGHHHHGGFGGGGFHHHGFGGGGFHGHHHHGGHGHFGHGEHFGGGGGFGCHHHHHFHHHGHHGFHHHGHGGFHG@GGHHHGHHHHHG?GGFGGGHHGHHFHFHHHCEGDGEB5HHEFGGGGGCGGGGGGC4FFFFFBBBBB
@M02197:105:000000000-AN6RF:1:1102:15528:20642 1:N:0:1
TCTAACGAGTGCTCCTCCGCTTATTGATATGCTTAAGTTCAGCGGGTAGTCCTACCTGATTTGAGATCGAACGTTCAAAAAGCTGTCTTCACCGAGGAAAGACGTTTATAAGCTCCAGCGAACCTCCGTCACCGAAGGTTACCTGGCAGGCAACCACAAGCGTAAATAGTTATCACACCCGTGACGCCACCAAACACTGGCAGGCTAATTCATTTGAGAGGAGCCGGCTGTGCACCAGCATGGCCCCACAGCCAAGCTCTCCATGGAGCACCACAAGAATTGCGGTGGTCATGATACTCAAACAGGCAGGACGCTCGGAAGAGGCAAGGAGGGCTAGCAGCGTTCAAAGAAACGATGATTCAC
+
BBBBBFBBBABFGGGGGBFEEFGHHHHHHHHGGHHGHGGHHHGGGGAEFGHHHHHHHHHHHHHBFFHBHGHGFFHGHGHHHGHHHHHGHHHGHGGG@EFHHFFFFFFAGFHHHHHHFHGGGGGCHHEGHH;GGDGC@FCGGHGHGAGHGGDHFHHGGHEHHGDGD0CC8GH9;HHH<FDFC7GGGGG2FGGGGGGGF8GFEGGCDFFFFFFFFF7BBEFFFFFF88FFFFFHGBFFFB10/>/</000/1>>011//1010F1B1111/0/@11B211///////1B12GD22AD1/1B11FBF011B/A/////B111111111B000000111BA000111DF33BB1111B31B3>111>
@M02197:105:000000000-AN6RF:1:1102:26859:20942 1:N:0:1
TCTAACGAGTGCTCCTCCGCTTATTGATATGCTTAAGTTCAGCGGGTCGTCCTACCTGATTTGAGATCGAACGTTCAAAAAGCTGTCTTCACCAAGGAAAGACATTTATAAGCTCCAGCAAACCTCCTTCACCGAAGGTTACCCGGCAGGCAACCACAAGCGTAAATAGTTATCCCACCCGTGACGCCACCAAACACTGGCAGGCTAATTCATTTGAGAGGAGCTGGCTGTGCGCCAGCAATCCCCCAAGTCCAAGCTCTTCATGGCGAACCACAAGAGTTGAGGTGTACATGATACTAAAACAGGCATGCCCCTCGGAATAGACAAGGGGCGCAAGGTGCGTTCAAAGATTCGATG
+
A1AA1BAA>>1DFEGFBGEGGGG1FA3F32FFBG21DFBF2D10E/A/A/BA/F1B11A1E212/?FF//BG?GH0FFFGA?GHHHFFHGGHHG/EFAFFB0F0FGGHFHB2<DGG1FFBB1GF00<#?BCCH/B9/+:>2@DH;@0A00<F,04F.A?AACCFCBDGGFGFB;$;;:C;:CAA8.:<AEFFGFFD07<920>011FB9FFFBBB090<#1;/?FF/9F@C?CB=121<0?///FC<F1<1CEEHGB1B11>?//E>1/0/1@11FBB01CC001B222FF2G@2DB20F1B1AB10B/AAA///BHGHGD2B10A0A00A?FAA0A11AA1GDBFFDAB11>1?AA
@M02197:105:000000000-AN6RF:1:1102:26894:20942 1:N:0:1
TCTAACGAGTGCTCCTCCGCTTATTGATATGCTTAAGTTCAGCGGGTAGTCCTACCTGATTTGAGATCGAACGTTCAAAAAGCTGTCTTCACCAAGGAAAGACATTTATAAGCTCCAGCAAACCTCCGTCACCGAAGGTTACCCGGCAGGCAACCACAAGCGTAAATAGTTATCACACCCGTGACGCCACCAAACACTGGCAGGCTAATTCATTTGAGAGGAGCTGGCTGTGCGCCAGCAAGCCCCCAAGTCCAAGCTCTTCATGGCGAACCACAAGAGTTGAGGTGTTCATGATACTCAAACAGGCATGCCCCTCGGAATAGCCAAGGGGCGCAAGGTGCGTTCAAAGATTCGATG
+
AAABAFBAAA?FGEGFGGAFGGCHHHHHHHHHHHHHHHHHHHGGGGGGGHHHHHGHHHEGHHHHGHHEGGFGGHHHHGHHHGHHHHHHHHHHHHEHGHHHHHHFHHHHHHGHHHHHGHHHHHHGHHGGHHGGG?FGGGBFGHGHGGGGGGGHHHHGGHGGGGFGGGHHHFHHGFFHFHGGGGGGGGGGGGGHHGHHHHHHHHHHHHHHGHHHHGFHHHFFHGGGHHHHGGGGGGHFHHGHFGCEHHHHHHHGHHGBFGGBFFEDGGGHGHGHHGHHGHGC3GCDHFF5HHGEHHGFGFFGFGFFHFGF0A0?FEEFFHGHGHGFFGGEEFGEHFFF?FEEFGFGGFDFBFFFBBBBB
@M02197:105:000000000-AN6RF:1:1102:28263:21071 1:N:0:1
TCTAACGAGTGCTCCTCCGCTTATTGATATGCCTAAGTTCAGCGGGTATCCCTACCTGATCCGAGGTCAACCTGTAAAAATTGGGGGTTCTGGCGAGCCACCGGGGGAACTCTATAGCGGGAGTATGTACTACGCTTAGAGCCCACCGGCGCCGCCACTAATTTTGAGGGCCGCGGAGACCGCGTGCCCCAATACCACGCTAGGCGTGAGTGGTTAAATGACGCTCGAACAGGCATGCCCTGCGGAATACCACAGGGCGCAATGTGCGTTCAAAGATTCGATGATTCAC
+
BBBBBFBBB2ABGGGGGGGGGGGHHHHHGHHHHHHHHHHFHHHGGGGGHHFHH;HHH<;HHHH:FGGHH;HHHHHGHHHHHHHFHGCEGE7FFGEGEFGHHHDFFGGGGGHHHHHHHHGGGGCDGGHHFHFHHFFGGGEHHHGG<EFDGGGGGEFFFHFGFFFGFFHGGGGGGGHHDCDFFFFFFFGHHHHGGFFFFGHHFFGHFHGCHGHHHHFHHHFGGGGHHGHHHFHHHFHGGGGGGGHHGHGHHHFHFFEDCGHDHHGGGGHGGGGGGGGGGFFFFFFFBBA3A
@M02197:105:000000000-AN6RF:1:1102:12664:21207 1:N:0:1
TCTAACGAGTGCTCCTCCGCTTATTGATATGCTTAAGTTCAGCGGGTAGTCCTACCTGATTTGAGATCGAACGTTCAAAAAGCTGTCTTCACCGAGGAAAGACGTTTATAAGCTCCAGCGAACCTCCGTCACCGAAGGTGACCTGGCAGGCAACCACAAGCGTAAATAGTTATCACACCCGTGACGCCACCAAACACTGGCAGGCTAATTCATTTGAGAGGAGCCGGCTGTGCACCAGCAAGCCCCCAAGTCCAAGCTCTTCATGGCGAACCACAAGAGTTGAGGTGTTCATGATACTCAAACAGGCATGCCCCTCGGAATAGCCAAGGGGCGCAAGGTGCGTTCAAAGATTCGATGATTCAC
+
BBBBBFAAAABFGGGGGGGGGGGHHHHHHHFHHHHHHHHHHHHGGGGGGHHHHFHHGGHHHHHHGHHHHEGGGHGHHHHHHGHHHHHHHHHHHGGGGGHHHHHGEGHGHGGHHHHHHHHGGGGGFHHGHHGGHGGGGGHHHHHHHGGHGGGHHHHGGHHHHGGGFHHHGHHHHHHHHHGGGGGGGHGGHGFHHHGGGHHHHHHFHGGHHHHHHFGHHHHGGGGGGHGHHFFFFFFGHHGHCBGGFBHHGHHGHHHFFHFHHFCEGGCGAFGHGHHHHHHFHHHGHFHEHHHGFGHFFHGFFFHHHGHHGGFCFCGHGG5GBHHGHHDGGGGGHHHHGGGGHGGGGGGGGGGFFFFFFFAAA3A
@M02197:105:000000000-AN6RF:1:1102:22039:21507 1:N:0:1
TCTAACGAGTGCTCCTCCGCTTATTGATATGCTTAAGTTCAGCGGGTAGTCCTACCTGATTTGAGATCGAACGTTCAAAAAGCTGTCTTCACCGAGGAAAGACGTTTATAAGCTCCAGCGAACCTCCGTCACCGAAGGTTACCTGGCAGGCAACCACAAGCGTAAATAGTTATCACACCCGTGACGCCACCAAACACTGGCAGGCTAATTCATTTGAGAGGAGCCGGCTGTGCACCAGCAAGCCCCCAAGTCCAAGCTCTTCATGGTGAACCACAAGAGTTGAGGTGTTCATGATACTCAAACAGGCATGCCCCGCGGAATAGCCAAGGGGCGCAAGGTGCGTTCAAAGATTCGATGATTCAC
+
ABBBBFBBAAAFGGGGGBEGGGGHHHHHBFHHHHGHHGFHGFHFCGGGGHHHHHHHHHHHHHHHAEHHHEB1EHHHEHHHHFHEFHGFHGHHHGGGGGGHFFFGGCEGFHHFFHHHHGFCFGC/CGGGHHGGFGGGDGFFGHHHHHFHGGGHHHFEGHHFGGGD?GFHFHHGHHEGHGGGGEDGGGGGGGGGGGGGGGGHFHHEGFFGHHGHFFHHGCBFEFFFFFHHHGFBCFFHGEGGGCC/C22FBFGGHHGG?B33?BFHHBGE?2E?B3FGB42?HFGEF43DHFGHGFBF1@CEHHHHHHGCCEECEA1GGDBGHHFGAB2AGGGCHGGE2GGGFGGGGGGGEBFFFFFFFFBAA>A
@M02197:105:000000000-AN6RF:1:1102:18156:21663 1:N:0:1
TCTAACGAGTGCTCCTCCGCTTATTGATATGCTTAAGTTTAGCGGGTAGTCCTACCTGATTTGAGATCGAACGTTCAAAAAGCTGTCTTCACCAAGGAAAGACATTTATAAGCTCCAGCAAACCTCCGTCACCGAAGGTTACCCGGCAGGCAACCACAAGCGTAAATAGTTATCACACCCGTGACGCCACCAAACACTGGCAGGCTAATTCATTTGAGAGGAGCTGGCTGTGCGCCAGCAAGCCCCCAAGTCCAAGCTCTTCATGGCGAACCACAAGAGTTGAGGTGTTCATGATACTCAAACAGGCATGCCCCTCGGAATAGCCAAGGGGCGCAAGGTGCGTTCAAAGATTCGATGATTCAC
+
DDDDDFCDDCBFGGGGGGGGGGGHHHHHHHHHHHHHHHHHHHHGGGGGGHHHHHHHHHGHHHHHGHHHHGHHGHHHGHHHHGHHHHHHHHHHHHHHGHHHHHHHHHHHHHHHHHHHHHHHHHHGHHHGHHGGHGGGGGHGHHHHGGGGGGGHHHHGGHHHHGGGGHHHHHHHHHHHHHGGGGGGGHGGGGHHHGGHHHHHGHHHGHHHHHHHHHHHHHHHHGGGHHHHGGGGGGHHHHGHGGGGHFHHGHHGHHHHHHHGGHGGGGGHGHGHHHHHHGHHHHGGHHHHHHHHHHHHGHHHHHGHHGHHGFEGGGGHHHHHGHGHGHHGGGGGHGHHGGGGHGGGGGGGGGGFFFFFFFCCCCB
@M02197:105:000000000-AN6RF:1:1102:11832:21671 1:N:0:1
TCTAACGAGTGCTCCTCCGCTTATTGATATGCTTAAGTTCAGCGGGTAGTCCTACCTGATTTGAGGTCAAACGTCAATAAGGAAGACGCTAATAAAAGCGTCGACGCGTTAGAGGCACGGGACCTTCATTCATGCACTTCAGCTAACGGCGATCATTATCACGCCGAAGGCCTTGTCATGCAAAGTCGAAAGTCGACCGCAAGCCGACGCATTTCAGGAGAGCCCGAGTCCTGGACGAATCCAAGTCTCCGGCAGCCCCCACCATCCAAACGCCCTCTCGAAGCAAATCGAGAGGGGTTGAGAATTTACTGACACTCAAACAGGCATGCTCCTCGGAACACCGAGGAGCGCAAGGTGCGTTCAAAGATTCGATGATTCAC
+
CCCCCFCCBBBFGGGGGGGGGGGHHHHHHHHHHHHHGHHHHHHGGGGGGHHHHGHHHHGHHHHHGHHHHHHHGHHGGHHHHHHHHHHGGGGGHHHHHHHGGGGGGGGGGGGGHHHGGHGGGGGGHHHHHHHHHHHHHHHGHHHHHHHGGGGGGGGHHHHHHHGHGGGGGEFGGGGFGGGGGGGGGGGGGGGFFFFFFFFFFFFFFFFFGFGFGGGFGFGHGFFFFHHHHHHFFFHGHGHHHHHHGGGGGGHGGGGGGGGFHGGFGGGGGFGGGGGEHG?FHHHHGGHHGHHGGGFHGHHHHHHHHHHGGHHFGFGFHHHHHHHHHHHHFEECGGHGGGGEGGGHDFCGGHHHHGGGGHGGGFGCGGGGBFFFFFFBBBBB
@M02197:105:000000000-AN6RF:1:1102:9709:21875 1:N:0:1
TCTAACGAGTGCTCCTCCGCTTATTGATATGCTTAAGTTCAGCGGGTAGTCCTACCTGATTTGAGATCGAACGTTCAAAAAGCTGTCTTCACCAAGGAAAGACACTTATAAGCTCCAGCAAACCTCCGTCACCGAAGGTTACCCGGCAGGCAACCACAAGCGTAAATAGTTATCACACCCGTGACGCCACCAAACACTGGCAGGCTAATTCATTTGAGAGGAGCTGGCTGTGCGCCAGCAAGCCCCCAAGTCCAAGCCCTTCATGGCGAACCACAAGAGTTGAGGTGTTCATGATACTCAAACAGGCATGCCCCTCGGAATAGCCAAGGGGCGCAAGGTGCGTTCAAAGATTCGATG
+
BBBBAFABBBAFGFGGGGGGGGGHHHHHHHHHHHHHHFDGHHHGEEEGGHHHHHHHHGFDHHGFGHHHHGHHGHHHHHHHHDEHFGHHHHHHHHGHGHHHGHHHHHGHHHHHHHGHHGHHGFHFHHHGEFDGHGFGGGGHHHHHGGGGGGGHHHHGGHHHHGGGGHGHHHHHHHHHHHGGGEGGGGGGGGHGHGHGGHGFCHGHHHHHGHHHHFHHHHHFFFGGHHFFGGGGGGHFFEDEGFC??3HHHGF?GHHFEBGDHFFEEGGGFBDGG3FHHHGHHGHGFGFFHFHHHHGFGFHHGHHGEEFGCFGGCGGHGHGHGGHHFHGFEGGGHHHGGEGGGFGBGFFFAFFFBBBBB
@M02197:105:000000000-AN6RF:1:1102:3866:22136 1:N:0:1
TCTAACGAGTGCTCCTCCGCTTATTGATATGCTTAAGTTCAGCGGGTAGTCTCACCCGATTTGAGGTCAAGGTTTTCGTTTTGTGGGTCCAGCCTCCCGCCAATGTAGATGGCGGTGACCAGAGCACCATCATTGTCCGTGTGGGACAGTTAGGAGCAGGCATCCAAGGGACGGTGCTAGATCCAAAACGTAGAAGCATCTTATCACGTTAAGGATCAGCAAAGCGGACCCCACTAATTCATTTGAGAGGGACTCACTTTCAAAAGTGAAAGGCAAGCATTGAACCTCCAAGTCCAAAAATCCCATTCCTGACAGTAAAAGGGTTTTTGAGGATTTCACGACACTCAAACGGGTGTGCCCCTCGGAATGCCAAGGGGCGCAAGGTGCGTTCAAAGATTCGATGATTCAC
+
AAAABFAABBBBGGGG4BEEFGGHHGFGHHBDGHFFFFHHHHGGG?0AAB5DDFHA1EEAEEGFEHHFHFFC@B5FHGHHGAC?GEFE2?GGHGEHHEG?ECFFHGHHHHFFBCC>DFHHGHHHHFH/FFFHHBBDHFCCFHHGGGFFFGHHHGFGAEFCEHHFG00CE?GGGGGHGGGGGGFGGFBC.;9CAEFGGGGEFGFGGGCAFFFFFFFFF:FCCCBB;,:@@GC=0A<0=0DD11GFG>0DF111<<1D11FF<1DGG<<1DG<1G12@1F2>HDFGBB11?1HFECCBG3F30HHCCGCFGB3FB4B4GHGEEEDGB33F3FBDHGFFE?1@F@4CEECFEEA?BCEEECGGCEFB53FF3FF2B2?DE2HFFFEAA2FBF5D5FGACF4FFFFFD3>AA>
@M02197:105:000000000-AN6RF:1:1102:16274:22154 1:N:0:1
TCTAACGAGTGCTCCTCCGCTTATTGATATGCTTAAGTTCAGCGGGTAGTCCTACCTGATTTGAGATCGAACGTTCAAAAAGCTGTCTTCACCAAGGAAAGACATTTATAAGCTCCAGCAAACCTCCGTCACCGAAGGTTACCCGGCAGGCAACCACAAGCGTAAATAGTTATCACACCCGTGACGCCACCAAACACTGGCAGGCTAATTCATTTGAGAGGAGCTGGCTGTGCGCCAGCAAGCCCCCAAGTCCAAGCTCTTCATGGCGAACCACAAGAGTTGAGGTGTTCATGATACTCAAACAGGCATGCCCCTCGGAATAGCCAAGGGGCGCAAGGTGCGTTCAAAGATTCGATGATTCAC
+
EEEEEFCCCCDFGGGGGGGGGGGHHHHHHHHHHHHHHHHHHHHGGGGGGHHHHHHHHHHHHHHHGHHHHGHHGHHHHHHHHGHHHHHHHHHHHHHHGHHHHHHHHHHHHHHHGHHHHHHHHHHGHHHGHHGGHGGGGGHHHHHGGGGGGGGHHHHGGHHHHGGGGHHGHGGHHHHHHHGGGGGGGHGGHGHHHHHGHHHHHHHHHHHGHHHHHHHHHGHGHHFFHHHGGGFGGGHHHHGHGGGGHEHHHHEGHHHHHHGHHHGGGGGHGHGHHHHHHHHHHHHGHHHHHHHHHFBGEHHHHHHHHHHHGGGEGGGHHGHHGHGHHHHGGGGGHHHHGGGGHGGGGGGGGGGFFFFFFFCCCBB
@M02197:105:000000000-AN6RF:1:1102:8854:22431 1:N:0:1
TCTAACGAGTGCTCCTCCGCTTATTGATATGCTTAAGTTCAGCGGGTAGTCCTACCTGATTTGAGATCGAACGTTCAAAAAGCTGTCTTCACCGAGGAAAGACGTTTATAAGCTCCAGCGAACCTCCGTCACCGAAGGTTACCTGGCAGGCAACCACAAGCGTAAATAGTTATTACACCCGTGACGCCACCAAACACTGGCAGGCTAATTCATTTGAGAGGAGCCGGCTGTGCACCAGCAAGCCCCCAAGTCCAAGCTCTTCATGGCGAACCACAAGAGTTGAGGTGTTCATGATACTCAAACAGGCATGCCCCTCGGAATAGCCAAGGGGCGCAAGGTGCGTTCAAAGATTCGATGATTCAC
+
BBBBBFBBBABFGGGGFGGGFGGHHHHGHHHHHHHHHHHHHGHGGGGGGHHGHHHHHHHHHHHHGHHHHGHHGHHHHHHHHGHHHHGHHHHHHGGGGGHHHHHGGGHHGHHGHHHHHHHGGGGGHGHGHHGGHGGGGGFGHHHGGHHHGGGHHHFGGHHHHGEGGHGHHHHHGHHHHHHGGGGGGGGGHGHGGGGGGGGHHHHHHGGHHHFGFHHGHGGFGFFFFFGHHFFFGFFF2HCEGCGGAHFGFFHGGGHFFFHHEHGGGFGGF?GGGGHHHHEGHHHGHHHHHHHGHHHHGHGHGFFFHFHGACAAE01HHHFHGFBHHHGGGGGGHHHHGGGGHGGGGGGGEFGFC5FFFFBAA>A
@M02197:105:000000000-AN6RF:1:1102:6074:22521 1:N:0:1
TCTAACGAGTGCGTGTCAGCAGCCGCGGTAATACAGAGGGTGCAAGCGTTAATCGGATTTACTGGGCGTAAAGCGCGCGTAGGCGGCTAATTAAGTCAAATGTGAAATCCCCGAGCTTAACTTGGGAATTGCATTCGATACTGGTTAGCTAGAGTGTGGGAGAGGATGGTAGAATTCCAGGTGTAGCGGTGAAATGCGTAGAGATCTGGAGGAATACCGATGGCGAAGGCAGCCATCTGGCCTAACACTGACGCTGAGGTGCGAAAGCATGGGGAGCAAACAGGATTAGATACCCTGGTAGTCCATGCCGTAAACGATGTCTACTAGCCGTTGGGGCCTTTGAGGCTTTAGTGGCGCAGCTAACGCGATAAGTAGACCGCCTGGGGAGTACGGTCGCAAGACTAAAACTCAAATGAATTGACGGGG
+
BBBBBFBBBBBFAAEE4FGFGGHHGGGGEAFHHHHHHFFGEFGHHGHGGGGGHHFGGGGHGHHGGEHGGGEHHGDEGGGGGGGHGGGGGGHHHHHHHHHGHFGFFHHHHFGGGGGFGFGHHHHHGHHHHHHHHFFFHHHHGHCB<CBAHHHHHHCG:CDG?EGGGGEFGFGFGGFGGFGGFGGGEFGGGDAEFFFFFFFFFFFFFFBFFFFBDFFFFFFDCDFFFAFFFEFFFFFF;9FF90FFC=;?GGGGG//A:CC:.?HHHFFEHHGGHHFFCHHFFGHGGBGFD>0>.F1HG?01FGAAGGCDAHFGGFEFDDFG3DFFF?GGEGGGGGGGBFHEHHHGB3HGHHGGGGGFGHGGGFGGGEGEGHHFGFEE??AGFFGEFGGB2EGGFEE5BBBGFFFHG5GGGBBCGGFFFBBAABBBBB
@M02197:105:000000000-AN6RF:1:1102:14853:22455 1:N:0:1
TCTAACGAGTGCTCCTCCGCTTATTGATATGCTTAAGTTCAGCGGGTAGTCCTACCTGATTTGAGGTCAAACGTCAATAAGGAAGACGCTGATAAAAGCGTCGACGCGTTAGAGGCACGGGACCTTCATTCATGCACTTCAGCTAACGGCGATCATTATCACGCCGAAGGCCTTGTCATGCAAAGTCGAAAGTCGACCGCAAGCCGATGCATTTCAGGAGAGCCCGAGTCCTGGACGAATCCAAGTCTCCGGCAGCCCCCACCATCCAAACGCCCTCTCGAAGCAAATCGAGAGGGGTTGAGAATTTACTGACACTCAAACAGGCATGCTCCTCGGAACACCGAGGAGCGCAAGGTGCGTTCAAAGATTCGATGATTCAC
+
ABBBBFBAA>45GGGGGFGFGEGHHBHHHHHHHHHHFHHCHFGEEGGEEHHHHHHGHHEHHHHHGHHHHGGHGFC1?GHHHFFHCFEGGGGGFHHHHHGGGEEGEEGGGGGGHHFFGCG?CDC?GFHGHHHFHHGHHHHDDHHHHFGGGCGGGGGHHHGFGHAGABBG9.EFBFFFGGF9GGGGFB;BEGGFFFF?B?BBDFBGGGGGFBGGFFFFFFFHFDEFEBHEFFFFBEFGHHGHGHHHGGCC@CCGDCC/DCGHFGGHGGFCE<FE?GGFHEGHHGBFGHG3GHG?GFAHHHHFHHHHHFHGHHHGBFEGCBHHFHHHFGFHGGGGGGGHGGEGEEHHGGEGGHHHGGGGGHGGGGGGFCGFBFFBFFFBBBBB
@M02197:105:000000000-AN6RF:1:1102:13283:23122 1:N:0:1
TCTAACGAGTGCTCCTCCGCTTATTGATATGCTTAAGTTCAGCGGGTAGTCCTACCTGATTTGAGGTCAAACGTCAACAAGGAAGACGCTGATAAAAGCGTCGACGCGTTAGAGGTACGGGACCTTCATTCATGCACTTCAGCTAACGGCGATCATTATCACGCCGAAGGCCTTGTCATGCAAAGTCGAAAGTCGACCGCAAGCCGATGCATTTCAGGAGAGCCCGAGTCCTGGACGAATCCAAGTCTCCGGCAGCCCCCACCATCCAAACGCCCTCTCGAAGCAAATCGAGAGGGGTTGAGAATTTACTGACACTCAAACAGGCATGCTCCTCGGAACACCGAGGAGCGCAAGGTGCGTTCAAAGATTCGATGATTCA
+
CDDDDFCCCDBFGGGGGGGGGGGHHHHHHHHHHHHHHHHHHHHGGGGGGHHHHHHHHHHHHHHHGHHHHHHHGHHGGHHHHGHHHHHGGGGGHHHHHHHGGGGGGGGGGGGGHHHFHHGGGGGGHHHHHHHHHHHHHHHHHHHHHHHGGGGGGGGHHHHHHHGHGGGGGGGGGGGGGGGGGGGGGFGGGGGFFFFFFGFFGGGGGGGGGFGGGGGHHHGHGGGGGHHHHGHGGGHGHHHHHHHHGGGGGGGGDGGGGGGEGGHGHGGGGGGGGGGEFEGFGHHHGHHHGHHGGGGHHGHHGEHHHFHGHHGGGFGGHHHHEHHEHHHGGGGGGGHHGGGGGGGHGGGGEGEHHGGGGGFGFGGGGEFFFFFFFFBBBBB
@M02197:105:000000000-AN6RF:1:1102:6715:23089 1:N:0:1
TCTAACGAGTGCTCCTCCGCTTATTGATATGCTTAAGTTCAGCGGGTAGTCTCACCCGATTTGAGGTCAAGGTTTTCGTTTTGTGGGTCCAGCCTCCCGCCAATGTAGATGGCGGTGACCAGAGCACCATCATTGTCCGTGTGGGACAGTTAGGAGCAGGCATCCAAGGGACAGTGCTAGATCCAAAACATAGAAGCATCTTATCACGTTAAGGATCAGCAAAGCGGACCCCACTAATTCATTTGAGAGGAGCTCACTTTCAAAAGTGAAAGGCAAGCATTGAACCTCCAAGTCCAAAAATCCCATTCCTGACAGGAAAAGGGTTTTTGAGGATTTCACGACACTCAAACGGGTGTGCCCCTCGGAATGCCAAGGGGCGCAAGGTGCGTTCAAAGATTCGATGATTCAC
+
CCCCCFCCBBCFGGGGGGGGGGGHHHHHHHHHHHHHHHHFHHHGGGGGGHHHHHHHHGGGGGHGGHHHEFHHDGHGHGHHGGHHHGGGHHHHHGHHHGGGGGGHHHHHHHHHHGGGGGHHHHHGHHHHHHHHHHHHHHGHGHHGGHHGGHHGHGHHHHGFGHHHHHHHGGHGGGHHHFHGHHHHGGGGGGGGGGGGGFGGGGGGGGGGGGGGGGHHGGHHGGGGGHFFGHGHHHHHHHGGHHHHHHHHHHGHHHHHHFHGHHHHHHFHHHHHHGF@1FGHHHHCCHHHHHHHHCGHFHHHHHHFGFHHHHFHHHHHHGHGGGGHHHHGHHHHHHFHGGGHHGEGHGGHGGGCHHGGGGGGGGFFHHHGHGHHHGGGCGGFHHEAGGHGFGGGFGGGGFFFFFFFA>>11
@M02197:105:000000000-AN6RF:1:1102:20655:23430 1:N:0:1
TCTAACGAGTGCTCCTCCGCTTATTGATATGCTTAAGTTCAGCGGGTAGTCTCACCCGATTTGTGGTCAAGGTTTTCGTTTTGTGGGTCCAGCCTCCCGCCAATGTAGATGGCGGTGACCAGAGCACCATCATTGTCCGTGTGGGACAGTTAGGAGCAGGCATCCAAGGGACAGTGCTAGATCCAAAACGTAGAAGCATCTTATCACGTTAAGGATCAGCAAAGCGGACCCCACTAATTCATTTGAGAGGAGCTCACTTTCAAAAGTGAAAGGCAAGCATTGAACCTCCAAGTCCAAAAATCCCATTCCTGACAGGAAAAGGGTTTTTGAGGATTTCACGACACTCAAACGGGTGTGCCCCTCGGAATGCCAAGGGGCGCAAGGTGCGTTCAAAGATTCGATGATTCAC
+
DDDDDFDDDCCFGGGGGGGGGGGHHHHHHHGHHHHHHHHHHHHGGGGGGHHHHHHHHGGGGGHHHGHHHHHHBGHGHGHHGGHHHGGGHHHHHGHHHGGGGGGHHHHGHHHHHGGGGGHHHGHHHHHHHHHGHHHHHHGGGHHGGHHGGHHHHHHHHHHHGHHHHHHHGGHGGGHHHHHHHHHHGGGGGGGGGGGGGGGGGGGGGGGGGGGGGGHHHHGHGGGGGHGGFFHHHHHHHHEHHHHHHHHHHHHHGHHGHHFGHHHHHHGHHHHHHHHHHHHHHEHEGHGHHHHHHGGHHHHHGHHFGGHHFHHFHHHHGHGHGGGHHFHHHHHHHHGGGFEHHHHGHGHHGGGGFGGGGGGGGGHHHHHHHHHHHGGGGFHHHHGGGGHGGGGGGGGGGFFFFFFFCCBAB
@M02197:105:000000000-AN6RF:1:1102:7493:23708 1:N:0:1
TCTAACGAGTGCTCCTCCGCTTATTGATATGCTTAAGTTCAGCGGGTAGTCTCACCCGATTTGAGGTCAAGGTTTTCGTTTTGTGGGTCCAGCCTCCCGCCAATGTAGATGGCGGTGACCAGAGCACCATCATTGTCCGTGTGGGACAGTTAGGAGCAGGCATCCAAGGGACAGTGCTAGATCCAAAACGTAGAAGCATCTTATCACGTTAAGGATCAGCAAAGCGGACCCCACTAATTCATTTGAGAGGAGCTCACTTTCAAAAGTGAAAGGCAAGCATTGAACCTCCAAGTCCAAAAATCCCATTCCTGACTGGAAAAGGGTTTTTGAGGATTTCACGACACTCAAACGGGTGTGCCCCTCGGAATGCCAAGGGGCGCAAGGTGCGTTCAAAGATTCGATGATTCAC
+
CCCCCFBCCAAFGGGGGGGGGGGHHHHHGHHHHHHHHHHHHGHGGGGGGHHGGHHHHGGGGGFHGHHHFFHHHHHGHGHHGGHGFGGGHHHHHGHHHGGGGGGHHHHHHHGHHGGDGGHHHHHHHHHHHHHGHHHGHHGGFHHGGHHEEHHHHHHGHHGHGHHHHHHHGGGGGGHHHHHHFHHFGGGGGGGGFBGGGGGGGGGGGGGGGGGGGGHHHHHHGFFBCHFGGFFGDFG<0HGHHHHHHHHGHHHEGGHHHHHGHHHHHHEHHHGHHHFGHHHHHHHGGHFEHHHHH?GHHFGGGHHHHGGHG3HHHEHHHHHHGGGHHHHHHHHHHHEHGFEGHHBGHGGHGGGGHHFECGGGCGFHGCGHHFGHHGGGGGHHHHEEAFEECFGCGGGGGFFBFFFFA3BAB
@M02197:105:000000000-AN6RF:1:1102:24917:24028 1:N:0:1
TCTAACGAGTGCTCCTCCGCTTATTGATATGCTTAAGTTCAGCGGGTAGTCCTACCTGATTTGAGGTCAAACGTCAATAAGGAAGACGCTGATAAAAGCGTCGACGCGTTAGAGGCACGGGACCTTCATTCATGCACTTCAGCTAACGGCGATCATTATCACGCCGAAGGCCTTGTCATGCAAAGTCGAAAGTCGACCGCAAGCCGATGCATTTCAGGAGAGCCCGAGTCCTGGACGAATCCAAGTCTCCGGCAGCCCCCACCATCCAAACGCCCTCTCGAAGCAAATCGAGAGGGGTTGAGAATTTACTGACACTCAAACAGGCATGCTCCTCGGAACACCGAGGAGCGCAAGGTGCGTTCAAAGATTCGATG
+
CCCCCFBCCBBFGGGGGGGGGGGHHHHHHHHHHHHHHHHHGHHGGGEGGHFHHHHGHHHHHHHHGHHHHHHHGHHGGGHFHHHHHHHGGGGGHHHHHHHGGGGGGGGGGGGGHHHGGHGGGGGGHHHHHHHHHHHHHHHHHGHGHHHFGGGGGGGHHHHHHHGHGGFGGGGGGGGGGGGGGGGGGGGGGGGFFFFFFFFFGGGGGGGGGGFFGFHHHGHHFGGGGHHHHHHGGGHGHHFBHHHHGGGGGGHGFGFGGGGHHGGHHGGGGGGGGGGFEGGHGHHHGHHHGHHGGGGHHHHHGHHDHGFFHHHGGAGGHHHGFHHGHFHFGE?EGGHHEAGEFCHHGGFGGHHGGGGGGGGGGGFFFBFFFBBAAB
@M02197:105:000000000-AN6RF:1:1102:23951:24035 1:N:0:1
TCTAACGAGTGCTCCTCCGCTTATTGATATGCTTAAGTTCAGCGGGTAGTCCTACCTGATTTGAGATCGAACGTTCAAAAAGCTGTCTTCACCAAGGAAAGACATTTATAAGCTCCAGCAAACCTCCGTCACCGAAGGTTACCCGGCAGGCAACCACAAGCGTAAATAGTTATCACACCCGTGACGCCACCAAACACTGGCAGGCTAATTCATTTGAGAGGAGCTGGCTGTGCGCCAGCAAGCCCCCAAGTCCAAGCTCTTCATGGCGAACCACAAGAGTTGAGGTGTTCATGATACTCAAACAGGCATGCCCCTCGGAATAGCCAAGGGGCGCAAGGTGCGTTCAAAGGTTCGATGATTCAC
+
CCCCCFCCCCBFGGGGGGGGGGGHHHHHHHHHHHHHHHHHHHHGGGGGGHHHHHHHHHHHHHHGGHHHHGHGGHHHHHHHHGHHHHHHHHHHHHGHGHHHHHHHGHHHHHHHHHHHGHHHHHHGHHFFHHGGHGGGGGGHHHFHGGGGGGGHHHHGGHHHHGGGGGHHHHHHHHHHHHGGGGGGGHGGGGHHHGHGHHHGHHGHHHHHHGGGHHHHHHHHHHGGHGHHGGGFGGHHHHGHGGGCEHHHHHHGHGHHHHHGHHGGGGGHGHGHHHHHHHHHHHHGHHHHHHHHHHHFGHHHHGHHHHHHGG?CGGGHGGFCGHHFGHHGGGGGHGHHGGGGHGGGGGGGGGGFFFFFFFBAA>A
@M02197:105:000000000-AN6RF:1:1102:11515:23911 1:N:0:1
TCTAACGAGTGCTCCTCCGCTTATTGATATGCTTAAGTACAGCGGGTAGTCTCACCCGATTTGGGGTCAAGGTTTTCGTTTTGTGGGTCCAGCCTCCCGCCAACGTAGATGGCGGTGACCAGAGCACCATCATTGTCCGTGTGGGACAGTTAGGAGCAGGCATCCAAGGGACAGTGCTAGATCCAAAACGTAGAAGCATCTTATCACGTTAAGGATCAGCAAAGCGGACCCCACTAATTCATTTGAGAGGAGCTCACTTTCAAAAGTGAAAGGCAAGCATTGAACCTCCAAGTCCAAAAATCCCATTCCTGACAGGAAAAGGGTTTTTGAGGATTTCACGACACTCAAACGGGTGTGCCCCTCGGAATGCCAAGGGGCGCAAGGTGCTTTCAAAGATTCGATGATTCAC
+
BBABBFABBA>DGDFFFGEEE?EHHHHFHEDBGHBF5DEGFHG?FGGGGGHFBGHGGEEEACFEEGGG133FHFHGHGHHGGFHH1AFFHHCGAEHHEGGGGGGGHHAFGFGH?@>@G2@C0<GGHHHHHHHHFHFDFA><FGDGEHFGHHGHHGHGHHEGGHHHFCGEDEGGEFFGFFFFFFGGFFFGGGGFFFFGGGGFGGEFGGFFHHFGGFFHHGFFCFCFFGGCFHFHFHHGFHHGFFBFDG1FBGG1FBFGEEGHHGGGG1HHGDCHEHHHHGHGDF/A0FEGBHGC@EDF1GCFHEBGFHHHGGFHGE>11GAEGGHGHFGBGFF21CBE>>FF1FFD/FHGEE/B0AE//GCGEFFA1HFGG0FCEEE00CBHCGEGCA1B33GE3AA111F3D3DA?AA>
@M02197:105:000000000-AN6RF:1:1102:14974:24026 1:N:0:1
TCTAACGAGTGCTCCTCCGCTTATTGATATGCTTAAGTTCAGCGGGTAGTCCTACCTGATTTGAGATCGAACGTTCAAAAAGCTGTCTTCACCGAGGAAAGACGTTTATAAGCTCCAGCGAACCTCCGTCACCGAAGGTTACCTGGCAGGCAACCACAAGCGTAAATAGTTATCACACCCGTGACGCCACCAAACACTGGCAGGCTAATTCATTTGAGAGGAGCTGGCTGTGCGCCAGCAAGCCCCCAAGTCCAAGCTCTTCATGGCGAACCACAAGAGTTGAGGTGTTCATGATACTCAAACAGGCATGCCCCTCGGAATAGCCAAGGGGCGCAAGGTGCGTTCAAAGATTCGATGATTCAC
+
BBBBBFBBBB@BFFGGFGGGEGGHHHHHGHHHHHHHGFFFHGHGGGCGEAGHGHHHHHHHHHHFFHGHHGHHGGHHHHHHHGHHHHHHHHGHHGGGGGHHGGHGFFFHFHHHHHHHHHHGCGGGHHHGHHGGGGGGFFHHHHHHHHHHGGGHHHHGGHHHHGGGGHHGHHGHHHHHHHGGGCEGGGGGHGHHGGGGHHHFFFHGHHHFFFGGFHFGHHHHGHGHHFHHGGFGGGFFHHGFGGGGHBGBHHFGHHHGFHHEHFGGGGGG??GHGFGHFHGBFFEGHHHFHHFGHHBFGFFHHFFHHGFG?E00EEFFFHGFHFHGGAG?GGGGFHFGGGGGHGGGFGFFCFGFFFFFFF@AABB
@M02197:105:000000000-AN6RF:1:1102:15048:24674 1:N:0:1
TCTAACGAGTGCTCCTCCGCTTATTGATATGCTTAAGTCCAGCGGGTAGTCTTACCCGATTTGAGGTCAAGGTTTTCGTTTTGTGGGTCCAGCCTCCCGCCAATGTAGATGGCGGTGACCAGAGCACCATCATTGTCCGTGTGGGACAGTTAGGAGCAGGCATCCAAGGGACAGTGCTAGATCCAAAACGTAGAAGCATCTTATCACGTTAAGGATCAGCAAAGCGGACCCCACTAATTCATTTGAGAGGAGCTCACTTTCAAAAGTGAAAGGCAAGCATTGAACCTCCAAGTCCAAAAATCCCATTCCTGACAGGAAAAGGGTTTTTGAGGATTTCACGACACTCAAACGGGTGTGCCCCTCGGAATGCCAAGGGGCGCAAGGTGCGTTCAAAGATTCGATG
+
CCCCCFCCCBCFGGGGGGGGGGGGHHHGHHHHHHHHHHHHHHHGGGFGGHHHHHHHHGGGGGHHGHHHHHHHFGHGHGHHGGHHHGGGHHHHHGHHHGGGGGGHHFHHHHHHHGGDGGHHHHHHHHHHHHHHHHHHHHGHGHHGGHHGGHHHHHHHHHHHGHHHHHHHGGHGGGHHHHHHHHHGGGGGGGGGGGGGGGGGGGGGGGGGGHHHHHHFHHHHGGGGGHGFFHHHHGHHHHHHHHHHHHGHHHHHHGHHGHHGHHHHHHHHGHGHHHHHGHHHHGG/GHEGHHHHHGGHGHHHHHHHHFFHHHHFFHHEHGGHGGGHHHHHHHHHHHEFGGGHHHGEFGGGEEEAGHGGGGGFGGHHHHFFHGGHHGGGGGCHHGFGGGGGGGGFFFBFFFBBABB
@M02197:105:000000000-AN6RF:1:1102:10682:25128 1:N:0:1
TCTAACGAGTGCTCCTCCGCTTATTGATATGCTTAAGTTCAGCGGGTAGTCCTACCTGATTTGAGATCGAACGTTCAAAAAGCTGTCTTCACCGAGGAAAGACGTTTATAAGCTCCAGCGAACCTCCGTCACCGAAGGTTACCTGGCAGGCAACCACAAGCGTAAATAGTTATCACACCCGTGACGCCACCAAACACTGGCAGGCTAATTCATTTGAGAGGAGCCGGCTGTGCACCAGCAAGCCCCCAAGTCCAAGCTCTTCATGGCGAACCACAAGAGTTGAGGTGTTCATGATACTCAAACAGGCATGCCCCTCGGAATAGCCAAGGGGCGCAAGGTGCGTTCAAAGATTCGATGATTCAC
+
CCCCCFBCCCCFGGGGGGGGGGGGHHHHHHHHHHHHGHHFHBGFEGGGGHHHHHHHHGHHHHHGGGHHHGHHGEGHHHHHHGHHHHHHHHHHHGGGGCFFHHHGGGHHHHH4GHHHHFFGGGGGHHHGHHGGHGGGEFFGHHHHHHHHGGGEGHHGGHHGHGGGGHFHHGHHHHHHHHGGGGGGGGGGGGHHGHGGGGGFGHHGFGGFFHHHHGHHHFGGFGGGFHGHHHFHGFFFHHGHGFGCEHFHHFGGGHHFFFHHFHGGGGGHEHGHGEHHHHHFHHHGHFHFHHHHFFFHGGBHHFBFBHGHGFE0GEEHFHFGHGHHHFCGGGE?GDHGGGGGHGGGGD5GGCGFFFFBFFBBBAB
@M02197:105:000000000-AN6RF:1:1102:12665:25346 1:N:0:1
TCTAACGAGTGCTCCTCCGCTTATTGATATGCTTAAGTTCAGCGGGTAGTCCTACCTGATTTGAGGTCAAACGTCAATAAGGAAGACGCTGATAAAAGCGTCGACGCGTTAGAGGCACGGGACCTTCATTCATGCACTTCAGCTAACGGCGATCATTATCACGCCGAAGGCCTTGTCATGCAAAGTCGAAAGTCGACCGCAAGCCGATGCATTTCAGGAGAGCCCGAGTCCTGGACGAATCCAAGTCTCCGGCAGCCCCCACCATCCAAACGCCCTCCCGAAGCAAATCGAGAGGGGTTGAGAATTTACTGACACTCAAACAGGCATGCTCCTCGGAACACCGAGGAGCGCAAGGTGCGTTCAAAGATTCGATGATTCAC
+
BBBBBFBAAABFGGGGGGGGGGGHHHHHHHGHHHHHHHHHHHHGGGGGGHHHHGHHHHHHHHHGGHHHGHHHGFHGGHHHHHHHHHHGGGGFHHGHHHHGGGGGGGGGFGGGHHHGGHGGGGGGGHHHHHHHHHHHHGHGHHHHHHHGGGGGGFGHHFFHHGGHGGGGGGGGGGGGGGGFGGGGGFGGGEGFFFDFFFFFGGGGGGGFFGGGGFGGGFFGGGFFFGFHGGHGGGHGHHHFEGHFGCGCFGFGC/CGC@/F@FBFFGGGGGGGGFE@GGGHHHFGGHHHGHGGGGFGHHHHHHHHHHGHGHHGFHGHHHEHFHHFGFEHE?00CFHHFGGGGFCHFEE??HHHHEFCGHGGGGGGGGGGCFFFFFFABAAA
@M02197:105:000000000-AN6RF:1:1102:14604:25474 1:N:0:1
TCTAACGAGTGCTCCTCCGCTTATTGATATGCTTAAGTTCAGCGGGTAGTCCTACCTGATTTGAGATCGAACGTTCAAAAAGCTGTCTTCACCGAGGAAAGACGTTTATAAGCTCCAGCGAACCTCCGTCACCGAAGGTTACCTGGCAGGCAACCACAAGCGTAAATAGTTATCACACCCGTGACGCCACCAAACACTGGCAGGCTAATTCATTTGAGAGGAGCCGGCTGTGCACCAGCAAGCCCCCAAGTCCAAGCTCTTCATGGCGAACCACAAGAGTTGAGGTGTTCATGATACTCAAACAGGCATGCCCCTCGGAATAGCCAAGGGGCGCAAGGTGCGTTCAAAGATTCGATGATTCAC
+
BBBBBFBBBABFGGGGCGEEFGGHHGHHCHGFHHHHHHHHGHGGGGGGGHHHHHHGHHHHHHGHFHGGHGHHGHHHHHHFHGHGHFFGHFHHHGCFGEHHHCHEFFHHHHHHGHHHGHHGGCGGHHHGHHGGFGGGGGHHHHHHHHGHGGGHGHHEGHHHHFFGGFGFGGGGFHHFHHGGGGGGGGGGGGGFGGGGG:FHGGGGFFFFFFFFFFHGEFFFFFFEFFFFFFFFFHGFFF//<//@HGHHGFF?011CGGBBEHGE?E>B>0GFFHGEGFB1HFEFHGHHFHGFHGGDFFHGEBFHGCCFGEE/E?A0FFF11ABECHFEAA0GG1FF0?CCGCAEF3GGGGF>1BDDD3AAAA1
@M02197:105:000000000-AN6RF:1:1102:17990:25521 1:N:0:1
TCTAACGAGTGCTCCTCCGCTTATTGATATGCTTAAGTTCAGCGGGTAGTCCTACCTGATTTGAGATCGAACGTTCAAAAAGCTGTCTTCACCAAGGAAAGACATTTATAAGCTCCAGCAAACCTCCGTCACCGAAGGTTACCCGGCAGGCAACCACAAGCGTAAATAGTTATCACACCCGTGACGCCACCAAACACTGGCAGGCTAATTCATTTGAGAGGAGCTGGCTGTGCGCCAGCAAGCCCCCAAGTCCAAGCTCTTCATGGCGAACCACAAGAGTTGAGGTGTTCATGATACTCAAACAGGCATGCCCCTCGGAATAGCCAAGGGGCGCAAGGTGCGTTCAAAGATTCGATGATTCAC
+
CCCCCFABCCCFGGGGGGGGGGGGHFHHHGHHHHHHHHHHHHHGGGGGGHHHHHHHHGHHHHGHGHHHHGHHGHHHHHHHHGHHHHHHHHHHHHHHGGHHFHHGHHHHHHHHHHHHHHHHHHHGHHHGHGGGHGGGGGHHHHHHFGFGGGGHHHHGGHGHHGFFGHHHGHHHHHHHHHGGGGGGGHGGGGHHHGHHHHHHHHGHHHGGGHHHHHHHHFHFHHGHHHGGGGGGFFHHGHGHGGGC/CHHHHHGHHHGHHFFFFGGGGGHF2GHGBHHHHHHHHHGHHHHGHHHHHFHGHHHGGGHHHEHGGGGGEEGGGHHHGFFHHDCGGGEF5FGGGGCFGGGGGGGGGGFFFFFFFBBBBB
@M02197:105:000000000-AN6RF:1:1102:22185:25340 1:N:0:1
TCTAACGAGTGCTCCTCCGCTTATTGATATGCTTAAGTTCAGCGGGTAGTCCTATCTGATTTGAGGTCAAACGTCAATAAGGAAGACGCTGATAAAAGCGTCGACGCGTTAGAGGCACGGGACCTTCATTCATGCACTTCAGCTAACGGCGATCATTATCACGCCGAAGGCCTTGTCATGCAAAGTCGAAAGTCGACCGCAAGCCGATGCATTTCAGGAGAGCCCGAGTCCTGGACGAATCCAAGTCTCCGGCAGCCCCCACCATCCAAACGCCCTCTCGAAGCAAATCGAGAGGGGTTGAGAATTTACTGACACTCAAACAGGCATGCTCCTCGGAACACCGAGGAGCGCAAGGTGCGTTCAAAGATTCGATGATTCAC
+
ABBBBFBBBBBFGGGFFFEGEGGHGHHHHFFHHHHHHFFBGHGDGGEGGGGHHHGHHHHHHHHFEGHFHHHHEFGE1FFFHHHHHHHFFFGGHHHGHFHGGGFGGECGDCGGHHHGGHGGGGGGGHFFHHGFHHHGHHHHHHHHHHHGGGGGGGGHGHHHHHGHGGGGFFGGGGGFGGFFGFFGGFFGGFGDBFFFGFFFAGFFGGFGFFGFFFGFFFHFGGFFFFGGFGHFFFFEHFHFHDDFF-@-CGHGGGGGGDAF?GHG1GGCGECGGGECFAGHHFFFGGEGGHHGGEAFBHGHHHFFFHHHHHHHFGEFHHGGHHHHGFAHE?GGGCFG2EEBEEGFBE?GEFDEBEEA2FFCGGGFGFF4CFFFFFFABAAB
@M02197:105:000000000-AN6RF:1:1102:22902:26259 1:N:0:1
TCTAACGAGTGCTCCTCCGCTTATTGATATGCTTAAGTTCAGCGGGTAGTCCTACCTGATTTGAGGTCAAACGTCAATAAGGAAGACGCTGATAAAAGCGTCGACGCGTTAGAGGCACGGGACCTTCATTCATGCACTTCAGCTAACGGCGATCATTATCACGCCGAAGGCCTTGTCATGCAAAGTCGAAAGTCGACCGCAAGCCGATGCATTTCAGGAGAGCCCGAGTCCTGGACGAATCCAAGTCTCCGGCAGCCCCCACCATCCAAACGCCCTCTCGAAGCAAATCGAGAGGGGTTGAGAATTTACTGACACTCAAACAGGCATGCTCCTCGGAACACCGAGGAGCGCAAGGTGCGTTCAAAGATTCGATGACTCAC
+
BBBBBFBBBAAFGGGGGGGGGGGHHHHGHHHHHGHGBHBGDGHFF?EGGHHGEBGHHHHHHHHGGGHHHHHGGHHGGHHHGHHHHHGGGGGGGHHHHHHDGGGGGEGG<BDFHHHGGHG?DGGGHGFGHHHHHHHHHHHFHHGGHHHGGGGGGGFHHHHHEHDHGGGGGGEEGGG9GGGFEBFFGBF9GGGFBFFEF=7FFFFFEBGFGFFFFFFFFFGHFDFFEFAFAFFFBFFGFD0FBHFHGGGGFCCGGGGCGCFDFEHF2GGGCEE?AGEAGF>44FGBEGBFEF2E1EAGBFHF4HHGHGHHGHHHHHFFFGGGHHFGHHHEEE0?EAE5FE22GEFEAE?FGHHGBGGFGGGGGFGGGGGGFFFFFDFBAAAA
@M02197:105:000000000-AN6RF:1:1102:13416:26250 1:N:0:1
TCTAACGAGTGCTCCTCCGCTTATTGATATGCTTAAGTTCAGCGGGTAGTCCTACCTGATTTGAGGTCAAACGTCAATAAGGAAGACGCTGATAAAAGCGTCGACGCGTTAGAGGCACGGGACCTTCATTCATGCACTTCAGCTAACGGCGATCATTATCACGCCGAAGGCCTTGTCATGCAAAGTCGAAAGTCGACCGCAAGCCGATGCATTTCAGGAGAGCCCGAGTCCTGGACGAATCCAAGTCTCCGGCAGCCCCCACCATCCAAACGCCCTCTCGAAGCAAATCGAGAGGGGTTGAGAATTTACTGACACTCAAACAGGCATGCTCCTCGGAACACCGAGGAGCGCAAGGTGCGTTCAAAGATTCGATGATTCAC
+
DDDDDFBCCBCFGGGGGGGGGGGHHHHHHHHHHHHHGHHHHHHGGGGGGHHHHHHHHHHHHHHHGHHHHHHHGHHGGHHHHHHHHGHGGGGGHHHHHHHGGGGGGGGGGGGGHHHGGHGGGGGGHHHHHHHHHHHHHHHHHHHHHHHGGGGGGGGHHHHHHHGHGGGGGGGGGGGGGGGGGGGGGFGGGGGFFFFFGGFGGGGGGGGGGGGGGGGGGHHHGGGGGHHHHHHGGGHGHHHHHHHHGGGGGGHGGGGGGCFGFGHHHGGGGGGGGGGHFGGHHHHHGHGHGGHGGFFCGHHHHHHHHFHGGGHHGBGGHHHGHHHGHHEHGGGGGDHHGFEFGCHHDGGGGHHHHGGGGHGGGGGGGGFGFFFFFFFBBA>A
@M02197:105:000000000-AN6RF:1:1102:24155:26269 1:N:0:1
TCTAACGAGTGCTCCTCCGCTTATTGATATGTTTAAGTTCAGCGGGTAGTCTTACTTGATTTGAGATCGAGTTGAACAACACATAAAGTGTCGTAAAATCCTGCATCAGTCAGCAATGAGGACAATTATCCTTTATGTTAGCTGCAGCAATAGTAATAATCCTGTTTGACGAGGACTAAATAGATATGCTTTTAGCTCAGATAAAAGTCCAGCTGCACCTGCATTTCAAGCCGCCCGCCTACCGGTGAAGGTTGTTGGGATAGCTCAAGTCCACCCTCCTTTTGAAAAAACAAGAGGAGGTTGAGGTGTTTACTGATACTCAAACAAGCATGCTCTTCGGAATACCAAAGAGCGCAATATGCGTTCAAAGATTCGATGATTCAC
+
BCCCCFBCBAAFGGGGGGGGGGGHGHHBFHHHHFHHHHHHHGHEGGGGGHHHHHHHHHGHHHHHGHHHHGGHGHHHHHHHHGHHHHHHHHHHGFHHHHHHHHHGFHHGHHHHHHHGHHHHHHHFHGHHHHGHHHFHHHHHHHHGHHHFFGHHHHHHHHHHFFFHGHHHEHGFGGGHGHHGHHHHHHHGHHHHHHHHGHHHFHHHHHFDGHHHHHHGHHHHHHHHHHHFHHGGGGGGGGGGGGGHFHHHFFFFGGHHHHHHHHHEFHHGHFFFAGGGHGHHFG4GGGHGHHHHHHGEHFHHFHGHGGGHHHHEHHHHGHGHHHHHHHHGHHHHFEGGGHFHHFHGHHHHHGGGGHHHGGGGGHGGGGGGGGGGFFFFFFFBBBAB
@M02197:105:000000000-AN6RF:1:1102:19712:26893 1:N:0:1
TCTAACGAGTGCTCCCCCGCTTATTGATATGCTTAAGTTCAGCGGGTAGTCCTACCTGATTTGAGATCGAACGTTCAAAAAGCTGTCTTCACCGAGGAAAGACGTTTATAAGCTCCAGCGAACCTCCGTCACCGAAGGTTACCCGGCAGGCAACCACAAGCGTAAATAGTTATCACACCCGTGACGCCACCAAACACTGGCAGGCTAATTCATTTGAGAGGAGCTGGCTGTGCGCCAGCAAGCCCCCAAGTCCAAGCTCTTCATGGCGAACCACAAGAGTTGAGGTGTTCATGATACTCAAACAGGCATGCCCCTCGGAATAGCCAAGGGGCGCAAGGTGCGTTCAAAGATTCGATGATTCAC
+
BCCCCFCCCABBGGGGGGGGGGGHHHHHHHHHHHHHHHHHHHHGGGGGGHHHHHHGHHHHHHHHGHHHHGHGGHHHHHHFHGHHHHHHHHHHHGGGGGHHHGHGGGHHHHHHHHHHHHHGGGGGHGHGGGFGHGGGGGGHHHHHGGGGGGGGHHHGGHHHHGGGGHGGGGGGGGGGGGGGGGGGGHGGGGHHFGFFHHHHHHHFGHGHHHHHHHFHHHHHHHFFFHHHGGFFGGHFHFGHCGGGHHHHHHHGHHHHHHHFHGGGGGGGGHGGHHHHFHHFHHHGHHHHHHHHGHFGFFFHHGHFHEHFFGGGGGGHHHHHFHBCGHGGGGGGHHGHGGGCGGGGGGFBGGGFFFBFFFBBBBB
@M02197:105:000000000-AN6RF:1:1102:15320:27464 1:N:0:1
TCTAACGAGTGCTCCTCCGCTTATTGATATGCTTAAGTTCAGCGGGTAGTCTCACCCGATTTGAGGTCAAGGTTTTCGTTTTGTGGGTCCAGCCTCCCGCCAATGTAGATGGCGGTGACCAGAGCACCATCATTGTCCGTGTGGGACAGTTAGGAGCAGGCATCCAAGGGACAGTGCTAGATCCAAAACGTAGAAGCATCTTATCACGTTAAGGATCAGCAAAGCGGACCCCACTAATTCATTTGAGAGGAGCTCACTTTCAAAAGTGAAAGGCAAGCATTGAACCTCCAAGTCCAAAAATCCCATTCCTGACAGGAAAAGGGTTTTTGAGGATTTCACGACACTCAAACGGGTGTGCCCCTCGGAATGCCAAGGGGCGCAAGGTGCGTTCAAAGATTCGATGACTCAC
+
BBBBBF>AAAAFFGAEFGEEEGGHHHHHF5FGHFFHHBGHBDCGGGGGGHGHHHHHFEGGGGHGEFHHHHGHHHHFHGFHGFFHGDGGFFHHHGHHHGGGGGEHGGFGHHGBGG?>@C1GH0GAHHHEHHGHHGFBGHGH/<GEG.GGGHHHFHFHEHFHGFHGHGGECEGGGGHFHHHHHHHHGGGGGBBGGGGGGGFGFFGGGGGGGGGGGGGFGG0HFFGGGGDFBEFFFFHHHHHGHFFDHGHFBFGGHHFFHGFEHHHFHHFG1GG<CGFFGHHFHGHDGGBFGHHGEGGGD3FG0FCFGBCGBFCB34?4HGHHDDEFG@FGDFFGFGAHEFE4GBFFFEFF>EE1ACGGCCCECGGF5GGFHGFGC?GEE2BBGHECE2FGFBGGFFA44FFFFFFF?AAAA
@M02197:105:000000000-AN6RF:1:1102:22013:26793 1:N:0:1
TCTAACGAGTGCTCCTCCGCTTATTGATATGCTTAAGTTCAGCGGGTAGTCCTACCTGATTTGAGATTGAACGTTCAAAAAGCTGTCTTCACCAAGGAAAGACATTTATAAGCTCCAGCAAACCTCCGTCACCGAAGGTTACCCGGCAGGCAACCACAAGCGTAAATAGTTATCACACCCGTGACGCCACCAAACACTGGCAGGCTAATTCATTTGAGAGGAGCTGGCTGTGCGCCAGCAAGCCCCCAAGTCCAAGCTCTTCATGGCGAACCACAAGAGTTGAGGTGTTCATGATACTCGAACAGGCATGCCCCTCGGAATAGCCAAGGGGCGCAAGGTGCGTTCAAAGATTCGATGATTCAC
+
CCCCCFCCCBCFGGFGGGGGGGGHHGHHHHHCHHHHHFGHHHHGGGGGGHHHHHHHHGHHHHHHGGHHHHHHHHHHHHHHGGHHHHHHHHGHHHHHGHHHHGHGHHHHHHHHHHHHHHHHHHHGHGHGHHGGHGGGFGHHHHFHGGGGGGGHHHHGGHGFHGGGGHHHHHHHHHHHGGGGGDFGGHGGGGHHGGGGHHHHGGGHHGGHHHHGGHHHHHFGHHGFFFHHGFFFFGGHHHGHGGGDAHFHHHHGHHGBE3HHHHGFGGGGGHGHHHHHHHHHHHHGFFGHHHGHHGHHHHGFGFGHHGHHE0FGGGGHHHHHHHGFFFDCGEECHFHGGGGGHGGGFGGGGFGFCBBFFFAAAAA
@M02197:105:000000000-AN6RF:1:1102:11542:27318 1:N:0:1
TCTAACGAGTGCTCCTCCGCTTATTGATATGCTTAAGTTCAGCGGGTATCCCTACCTGATCCGAGGTCAACCTTGAGAAAGTTGGGGGTTCTGGCGGGTGGACGGCTGGACCCTGTAGCGAGGAGTATTACTACGCTTAGAGCCAGACGGCACCGCCACTGGTTTTAAGGGCCGCCGGTACAGCGGGCCCCAAGGCCAAGCAGAGCTTGATTGGTCATAATGACGCTCGAACAGGGATGCCCGCCGGAATACCAGCGGGCGCAATGTGCGTTCAAAGATTCGATGATTCAC
+
ABBBBF3AAAAFGDFCGFEGAFGHD5FFFHBABGGFFHHHH5GE2AECGHHHHHH<;:H<H<H9G#EFH;:::HGHGEH<H(,FFEG'/9/<F96EEG;3CF<GCDGG'7G:GBG<<G;C3@C5/<CHHEHH<FF9E3EC79GHC.7E?/B6BGGGG;EFBGGFFEFFB/AEFCBCFH:<C@@A/A/BBCBFFFA/;AEHGBFHHHHHGGFBFB2FFHGAGFEFEDGDFBFFBFB#C@@>////FFBBFFHEE?EA?GEFFGF1EEGGHGDFBGGBGGF1FFFF3DA>11>
@M02197:105:000000000-AN6RF:1:1102:10884:28063 1:N:0:1
TCTAACGAGTGCTCCTCCGCTTATTGATATGCTTAAGTTCAGCGGGTAGTCCTACCTGATTTGAGGTCAAACGTCAATAAGGAAGACGCTAATAAAAGCGTCGACGCGTTAGAGGCACGGGACCTTCATTCATGCACTTCAGCTAACGGCGATCATTATCACGCCGAAGGCCTTGTCATGCAAAGTCGAAAGTCGACCGCAAGCCGATGCATTTCAGGAGAGCCCGAGTCCTGGACGAATCCAAGTCTCCGGCAGCCCCCACCATCCAAACGCCCTCTCGAAGCAAATCGAGAGGGGTTGAGAATTTACTGACACTCAAACAGGCATGCTCCTCGGAACACCGAGGAGCGCAAGGTGCGTTCAAAGATTCGATGATTCAC
+
BBBBBFA@AABFGGGGGGCGGG?DGFHFHHGGHHHHHGHBFFGGCCGGGGHHHHHFHHHHHHHGGGHHHHHHGHHGGGFFHBGHFHFGGGGGHGHHHFGFGGCGF/E?DGD/GFHGGHGGGGGGHHGHHHHHHFHGHFGHHHFHHHHGGGGGGGGHHHGHHHDHGGCC?AAGFGFGGGGGGGGGB9;EEEG?BBDFFBFFFFGGGGGGGFGFFFFFGFHHC@AAEFFAEFFGGGGFHGD0HHFGEGGGGGHAA/AC/?A?1FFHHGF@EECGGGCEFCGDBHFFGGGFGHHEAEEGHHHFFFBHBGFFHGBHFG?5HGF3HFCCHHCGFGCEEA5DE2AEA22HFE?E?CGHHGGEGHGGGFGB5244>CF5FFFAA>>A
@M02197:105:000000000-AN6RF:1:1102:12465:28567 1:N:0:1
TCTAACGAGTGCTCCTCCGCTTATTGATATGCTTAAGTTCAGCGGGTAGTCCTACCTGATTTGAGATCGAACGTTCAAAAAGCTGTCTTCACCGAGGAAAGACGTTTATAAGCTCCAGCGAACCTCCGTCACCGAAGGTTACCTGGCAGGCAACCACAAGCGTAAATAGTTATCACACCCGTGACGCCACCAAACACTGGCAGGCTAATTCATTTGAGAGGAGCCGGCTGTGCACCAGCAAGCCCCCAAGTCCAAGCTCTTCATGGCGAACCACAAGAGTTGAGGTGTTCATGATACTCAAACAGGCATGCCCCTCGGAATAGCCAAGGGGCGCAAGGTGCGTTCAAAGATTCGATG
+
BBBBBFBB?AAFGGGGGGGGGGGGHHHHHHHGHGHHHHHHHHGGGGGGGHEHFHHHHHHHGHGHGHHHHGHHGHHHHHHHHEHHHHHHHHHHHGCGGGHHEHHGFFHHHGHHHHHGHGHGGGCGHHHGGFGGHGGGGGFGHHHGHFHHGGGHHHHGGHHHGGGGGHHHHGGHHDGFHFGGGFGGGHGGHGHHGGGCHHHHFHHHHGHHHHHHHHHGFHFFGGGGFHFHFGFHGFHGHHGHGGCEGBHHHHGCHHHEGHHHFGGGGGGG1GGHDHHHHEHFFHBFFHFHHGHGHGFFB5?GGFGFHHFGEEAFGFFHFHHHHFG3FFFGGEEA4BHGGGGGGGFFGFFFAFFFBAABB
@M02197:105:000000000-AN6RF:1:1102:15209:28588 1:N:0:1
TCTAACGAGTGCTCCTCCGCTTATTGATATGCTTAAGTTCAGCGGGTAGTCTCACCCGATTTGAGGTCAAGGTTTTCGTTTTGTGGGTCCAGCCTCCCGCCAATGTAGATGGCGGTGACCAGAGCACCATCATTGTCCGTGTGGGACAGTTAGGAGCAGGCATCCAAGGGACAGTGCTAGATCCAAAACGTAGAAGCATCTTATCACGTTAAGGATCAGCAAAGCGGACCCCACTAATTCATTTGAGAGGAGCTCACTTTCAAAAGTGAAAGGCAAGCATTGAACCTCCAAGTCCAAAAATCCCATTCCTGACAGGAAAAGGGTTTTTGAGGATTTCACGACACTCAAACGGGTGTGCCCCTCGGAATGCCAAGGGGCGCAAGGTGCGTTCAAAGATTCGATGACTCAC
+
BBBBBFBBBBBFCGGF4FEGGGGHHHHGFFHHGHHHHGHHHHGDGGGGEDFHHHHGHGGGGGEFGGHHHHGHGHGGHGHHGGEGHGGGHHHHGGHHHEGGGGGGHFEGHHGFFGGCBFHHGHHHGHHHHHHGHHHHHHGHFHGGC.FCEHHHFHHHHHHHGFHBHGHHGGHEGGHHGHHHG;HHGGGGEFFGGGGGGGGGGGGGGGGGGGGGGGHGHGFFFFFFGHGGGHFEHFHGHFGFGFFG<HGGB>HEGBGGFFFEHGFHHFHHHHGF<F@BBHFFFF@/GHHHFFHHFFGHHHHBGHHGHHHHGFHFFGGDHGFACGGHHGFEHHG@DDGGE?1FGG4GFGHGEE1E1HGF?FCGGFGFFHGHHHFHHGGGCFGBHGEAA?HBGGGBFF2GGFFFFFFFA3BBA
@M02197:105:000000000-AN6RF:1:1102:13701:28833 1:N:0:1
TCTAACGAGTGCTCCTCCGCTTATTGATATGCTTAAGTTCAGCGGGTAGTCCTACCTGATTTGAGATCGAACGTTCAAAAAGCTGTCTTCACCAAGGAAAGACATTTATAAGCTCCAGCAAACCTCCGTCACCGAAGGTTACCCGGCAGGCAACCACAAGCGTAAATAGCTATCACACCCGTGACGCCACCAAACACTGGCAGGCTAATTCATTTGAAAGGAGCTGGCTGTGCGCCAGCAAGCCCCCAAGTCCAAGCTCTTCATGGCGAACCACAAGAGTTGAGGTGTTCATGATACTCAAACAGGCATGCCCCTCGGAATAGCCAAGGGGCGCAAGGTGCGTTCAAAGATTCGATGATTCAC
+
BBBBBF@BBAAFG5GGGGGGGGGHGHFGFGFBGHFHGHHHHGHGCCFGGHHFHHHHHHHFHFHHGHGHHGFHGHHHHHGHHGHHHHHHHHHHBGHHGHHGHHHFHHHFHHHHHHHGHHHHHHHGHHHGGHGGHGCGFGHHHHHFGFFGGFGHHHHGGHHHFGGGGGHHFHHHHHHHHHGGGDDEEFGGHGGGHHEGGGGGGFGFHHGHHGHHGHHFFFFFHHGHHFHHGGGGGGHHGAGFGC?CHGFFFHGGHHHHHHGGFHEEECEEFBGHGHHHBDFGHHG?HGHGHFBHGDEHFHEHHFHGBEHGEE?ECGEFF55HHHGGHHGEEDGGFGGGGGGGAGGFGGFGCGFF4D5FFFBAAAB
@M02197:105:000000000-AN6RF:1:1103:13848:1599 1:N:0:1
TCTAACGAGTGCTCCTCCGCTTATTGATATGCTTAAGTTCAGCGGGTAGTCCTACCTGATTTGAGGTCAAACGTCAATAAGGAAGACGCTAATAAAAGCGTCGACGCGTTAGAGGCACGGGACCTTCATTCATGCACTTCAGCTAACGGCGATCATTATCACGCCGAAGGCCTTGTCATGCAAAGTCGAAAGTCGACCGCAAGCCGATGCATTTCAGGAGAGCCCGAGTCCTGGACGAATCCAAGTCTCCGGCAGCCCCCACCATCCAAACGCCCTCTCGAAGCAAATCGAGAGGGGTTGAGAATTTACTGACACTCAAACAGGCATGCTCCTCGGAACACCGAGGAGCGCAAGGTGCGTTCAAAGGTTCGATGATTCAC
+
BCBCCFCCABBFGGGGGGGGGGGHHHHHHHHHHHHHHHHHHHHGGGGGGHHHHHHHHHHHHHGHGHHHHHHHGHHGGGHHHHHHHHHGGGGGHHHHHGEGFFGGGGGGGGGGHHHGGHG?CGGGHHHHHHFFFHHHHHHHHHHHHHHGGG9GGGGHHHHHHHGHGGGGGGGGGGGGGGGGGGGGGGGGGGGFFFFFFFFFGGGGGFGFFGGGFFGGFGGGGFGFFHFFGHGFGGFFHHHFFHHHGD?GGGHFDGGGGGGHHGHHHGGGGFEGGFCEHFGHGHFFGHFHGHHGGGGHGBHHHHHHFFGFFHHHHHGGHHHFGHHEHHFHGGGGGGHEGGGEGGHHGGGGGGHHHGFFEFGGGGGGGFGGFFFFFFF?BAAA
@M02197:105:000000000-AN6RF:1:1103:14674:2375 1:N:0:1
TCTAACGAGTGCTCCTCCGCTTATTGATATGCTTAAGTTCAGCGGGTAGTCCCACCCGATTTGAGGTCAAATTGTCAAAGATTGTCTTGTCAGGACAGTTGGAAGCATAGAGCCATGTCAAGCAGACGTGACCCTGAGGGTCAACTCCGGTGAAGATTTATCACACCGAATACGCCGCAAAGCAGGGGTACACTCAGGCATTTCAGATGAGCCGTTTGTGACACGGCAACATCCAAGTCCACATGCAACCACAAAAAAGCGGTTGTAGTGAGATTACAGTGACACTCCAACGGGTGTACCCTTCGGAATACCAAAGGATGCAAGGTGAGATCAGAGATTCGCTCCTTCAC
+
@BBBBFAAAAAFB5FGGGGGGGGHFHHHFFGFHGF5FHHGBBB?EGGCGHHBGHGEGG?EEFF@CG?G3DGGHGFGFFHFEHHHHFHFFG3@FBCHCFDGHBBGCFGFGH4GEHGHHAGF4FGH9EGG;G:A38FFGFEDAHHHHHHHGG@DE0FHFGBBFFFH6GGCC@EEFEGGGGGG>CGHF8G/=ABFF7FFGEFEBDFFF6FGFGGGGGDEGGFFFFFFFFF>91FFFFHGG112B2B1A>?0/00EEFB////>>111021F2HG@@DD21FBD21FAB10/0AAA011GFB/A//AA22221A0EF2B0121F111AA333131BA3GAA111>1111AA11>
@M02197:105:000000000-AN6RF:1:1103:19301:2422 1:N:0:1
TCTAACGAGTGCTCCTCCGCTTATTGATATGCTTAAGTTCAGCGGGTAGTCCTACCTGATTTGAGATCGAACGTTCAAAAAGCTGTCTTCACCGAGGAAAGACGTTTATAAGCTCCAGCGAACCTCCGTCACCGAAGGTTACCCGGCAGGCAACCACAAGCGTAAATAGTTATCACACCCGTGACGCCACCAAACACTGGCAGGCTAATTCATTTGAGAGGAGCTGGCTGTGCGCCAGCAAGCCCCCAAGTCCAAGCTCTTCATGGCGAACCACAAGAGTTGAGGTGTTCATGATACTCAAACAGGCATGCCCCTCGGAATAGCCAAGGGGCGCAAGGTGCGTTCAAAGATTCGATGACTCAC
+
BBBBBFBB?AAFDAGGGFG?EEGFHHHHCHHHHHHGHHGHGFFGGGGEGGGHFHHHHHHHHHHGAGHHHGHGGHFHFFHHHGHHHHHGHGHHHGGGGGHHGHHGGGHGHHHHGHHHHHHGGGGGGHHGHHGGHGGGFGFHGGHFFGGFGGGHHHGFGHHHHGGFGGHFHHHHHHHHDGDEDEFGGGGGGGGGGHGGHFFFGGFHHFHHHHHHHHHFHFGHHFGFHFHHGGGFGFGHHHFHCGCCG2FBFHHGGHHGHGHHHHGGGGGFFEGHHHGHHGHHHHGGHFFFFGHHHHHHGHHHHHHHFHGCGFA0GECHHHFBHHHHFHEFEE2CHHHCGFFGHGFFGFFGGGFFFFFFFFBBBAB
@M02197:105:000000000-AN6RF:1:1103:13483:2314 1:N:0:1
TCTAACGAGTGCTCCTCCGCTTATTGATATGCTTAAGTTCAGCGGGTAGTCCCACCCGATTTGAGGTCAAATTGTCAAAGATTGTCTTGTCAGGACAGTTGGAAGCATAGAGCCATGTCAAGCAGACGTGACCCTGAGGGTCAACTCCGGTGAAGATTTATCACACCGAATACGCCGCAAAGCAGGGGTACACTCAGGCATTTCAGATGAGCCGTTTGTGACACGGCAACATCCAAGTCCACATGCAACCACAAAAAAGCGGTTGTAGTGAGATTACAATGACACTCAAACGGGTGTACCCTTCGGAATACCAAAGGGTGCAAGGTGCGTTCAAAGATTCGATGACTCAC
+
DCDDDFCBBCBFGGGGGGGGGGGHHHHGHHHHHHHHGHHHHHHGGGGFGHGHHHHGGGGGGGHHGGHHGHHHHHHHHHHGHHHHHHHHHHHHHHHHHGHHHHHHHGHHHHHHHHHHHHHHHHHHHHHGGGHGHHHHHHGGGGHHHHHHGGGGGHHHHHHHHHHHHHGGGGGGHHGGHGHGHHHHHHHGHHHGGHHHGGGGGGHGHHHGGGGGGGHHHHHHGFFGHHFHFHHGFFHHHHHHHHGHHCGHGHHGGHFGGGFGGHHHHHHHHHHHHHHDDHHHHHHFGHGHFEGECFHGEHGGGGGHHGHHGHGHHHDGHFGHHHHGGGGHGGGFGGGGGGBFFFFFFBAAAB
@M02197:105:000000000-AN6RF:1:1103:19551:2577 1:N:0:1
TCTAACGAGTGCTCCTCCGCTTATTGATATGCTTAAGTTCAGCGGGTAGTCTCACCCGATTTGAGGTCAAGGTTTTCGTTTTGTGGGTCCAGCCTCCCGCCAATGTAGATGGCGGTGACCAGAGCACCATCATTGTCCGTGTGGGACAGTTAGGAGCAGGCATCCAAGGGACAGTGCTAGATCCAAAACGTAGAAGCATCTTATCACGTTAAGGATCAGCAAAGCGGACCCCACTAATTCATTTGAGAGGAGCTCACTTTCAAAAGTGAAAGGCAAGCATTGAACCTCCAAGTCCAAAAATCCCATTCCTGACAGGAAAAGGGTTTTTGAGGATTTCACGACACTCAAACGGGTGTGCCCCTCGGAATGCCAAGGGGCGCAAGGTGCGTTCAAAGATTCGATGATTCAC
+
BBBCBFABABCFGGGGGGGGGGGGGHHHHHHGHHFHHHGHHHHGGGGGGHHHHHHHHGGGGGHHGHHFGHGHGFGGHGGHGGHHHGGEHFHHHGHHHEEGGGCHHHHHHHHHHGG@CFHHHGHHGHHHHHHHHHHHHHGFFGHGGHHGGFHHHHHGHHHHGHHHHGHEGGGGGGHHGHHHHHHHGGGGFGGGGGGGGGGGGGGGGGGGFGGGGGHHHGFGGGGGGFGGFFHGBGHHFHHGHHGHHGGHHHHHHHHFBGHFGGFHHGF1HHHFGHHHHHGDDF<C/HFEGHHHHGGHHHFGBHHHGFEHGHFGFHHGFFGHGGGHHBHFGFEGF1FF?/FGB1EGGGGHGEAFFHGE?CCGGGHHGD1GFGFB/CGECCHHCHGEA?FGGGGGFGCFC1FBFFFFA1>1A
@M02197:105:000000000-AN6RF:1:1103:14599:2589 1:N:0:1
TCTAACGAGTGCTCCTCCGCTTATTGATATGCTTAAGTTCAGCGGGTAGTCCTACCTGATTTGAGATCGAACGTTCAAAAAGCTGTCTTCACCAAGGAAAGACATTTATAAGCTCCAGCAAACCTCCGTCACCGAAGGTTACCCGGCAGGCAACCACAAGCGTAAATAGTTATTACACCCGTAACGCCACCAAACACTGGCAGGCTAATTCATTTGAGAGGAGCTGGCTGTGCGCCAGCAAGCCCCCAAGTCCAAGCTCTTCATGGCGAACCACAAGAGTTGAGGTGTTCATGATACTCAAACAGGCATGCCCCTCGGAATAGCCAAGGGGCGCAAGGTGCGTTCAAAGATTCGATGATTCAC
+
BBBBBFABABBFGGGGGGGGGGGGHHHHHHHGHHHHHHHHHHHGGGGGGHHHGHHHGHHGHHHHGHHHAEHHGHHHFHHHHGHHHHHHHHHHHGHHGHGHGHHHHHHGHHHHHHHHHHHHHHHGHHHGFHGGGFGGGGHHHHHHGGGGGGGHHHHFGHHHHGGGGHHHHGHHHHHHHHHGGGGGGHGGGGHGGGGGGGHGHHHGHHGFGHHFGGFHHHHHHHFFHHGFFFGGGGGHHHGHGFFCEFHFHGHGHHHFHFFEHHGGGGGHGHGGBHHGHHHHHHGGHHHHEHGHHGFFEFHHGFHHHGFG0EGEGGGHHG5FFG3FG2ACGGGGGHHHGGGGHGGGGGGGGGGFFBFFFFBA3AA
@M02197:105:000000000-AN6RF:1:1103:10255:3068 1:N:0:1
TCTAACGAGTGCTCCTCCGCTTATTGATATGCTTAAGTTCAGCGGGTAGTCCTACCTGATTTGAGATCGAACGTTCAAAAAGCTGTCTTCACCAAGGAAAGACATTTATAAGCTCCAGCAAACCTCCGTCACCGAAGGTTACCCGGCAGGCAACCACAAGCGTAAATAGTTATCACACCCGTGACGCCACCAAACACTGGCAGGCTAATTCATTTGAGAGGAGCTGGCTGTGCGCCAGCAAGCCCCCAAGTCCAAGCTCTTCATGGCGAACCACAAGAGTTGAGGTGTTCATGATACTCAAACAGGCATGCCCCTCGGAATAGCCAAGGGGCGCAAGGTGCGTTCAAAGATTCGATGACTCAC
+
BABBBFB@?AAFGGGGGGGCEGGCHHBGHHHHHHHFGHHHHFFEGGF?EGFHHHHHHHFGFHFFEHHGFGHAEGHHHHHHGFHHHGHHHHHFHHHHGHEGAGHHHHHGHHHGGFGGFEHCFG0FHHHFCHGGHFGGGGFGHFHHGGGGFGGEHHHGGHFHHGGGGGHHHGHHHHHFHHGGGDD8GHDGHGHGEEEFHGGGFFGGGHGHFGHGFFHHFFFFHHEHHHGFFFAFGGHHHFGHFB</HFBHEFFGGHHHHHHHHHGEFGGHGHEFHGHHHFBFGFGE2F@3GEHFHFGDFBFGBGHHHHF2?GGGFGGFGGFFGCFGHHHGFEEAFHHCGGGGHGFGGGGGGGBFFBFFFFBBBBA
@M02197:105:000000000-AN6RF:1:1103:21624:3228 1:N:0:1
TCTAACGAGTGCTCCTCCGCTTATTGATATGCTTAAGTTCAGCGGGTAGTCCTACCTGATTTGAGATCGAACGTTCAAAAAGCTGTCTTCACCAAGGAAAGACATTTATAAGCTCCAGCAAACCTCCGTCACCGAAGGTTACCCGGCAGGCAACCACAAGCGTAAATAGTTATCACACCCGTGACGCCACCAAACACTGGCAGGCTAATTCATTTGAGAGGAGCTGGCTGTGCGCCAGCAAGCCCCCAAGTCCAAGCTCTTCATGGCGAACCACAAGAGTTGAGGTGTTCATGATACTCAAACAGGCATGCCCCTCGGAATAGCCAAGGGGCGCAAGGTGCGTTCAAAGATTCGATGATTCAC
+
DDDDDFBCDCBFGGGGGGGGGGGGHHHHHHHHHHHGHHHHHHHGGGGGGHHHHHHHHHHHHHHHGHHHHGHHGHHHHHGHHGHHHHHHHHHHFHHHGHHHHHHHHHHHHHHFHHGHHGHHHGHGHHHGHHGGHGGGGGHHHHFHGGGGGGGHHHHGGHHHHGGGGGHHHGGHHHHHHHGGGGGGGHGGHGHHHHHHHHHFHHHHHHHHHGHHHHHHHHHHHHGHGHHHGFGGGGFHHHGHGGGGHGHGHHHGHHHHGHHHHHGGGGGHFGGGFFHGGHHHHHHGHHHHGHHHHHHGEGFHHHFHGHHHGGGGGGGHHHHHHHFFFHHEGGCGHHHHGGEEHGGGGGGGGGGFFFFFFFCBBAB
@M02197:105:000000000-AN6RF:1:1103:22583:3195 1:N:0:1
TCTAACGAGTGCTCCTCCGCTTATTGATATGCTTAAGTTCAGCGGGTAGTCCTACCTGATTTGAGATCGAACGTTCAAAAAGCTGTCTTCACCGAGGAAAGACGTTTATAAGCTCCAGCGAACCTCCGTCACCGAAGGTTACCTGGCAGGCAACCACAAGCGTAAATAGTTATCACACCCGTGACGCCACCAAACACTGGCAGGCTAATTCATTTGAGAGGAGCCGGCTGTGCACCAGCAAGCCCCCAAGTCCAAGCTCTTCATGGCGAACCACAAGAGTTGAGGTGTTCATGATACTCAAACAGGCATGCCCCTCGGAATAGCCAAGGGGCGCAAGGTGCGTTCAAAGATTCGATG
+
BCCCCFABBBCFGGGGGGGGGGGHGHHHHHGHHHHHHHHHHHHGGGGGGHHHHHHHHHGHHHHHGHHHHGGHGHHHHHHHHGHHHHHHHHGHHGGGGGHHHHHGFGHHHHHHFHHHHHHGGGGGHHHGHHGGHGGGGGHHFHHHHHHHGGGHHHHGGHHHHGGGGHHHHGGHHHHHHHGGGGGGGHGGGGHHGGHHGHHHHHHHHFFHGGFFFFHHFGHGGFGGGHHGHFFGFFFHHHGGGGGGHHHHHHG?GGGHGGHHGHGGGGGHGHGHHFGHHHHHHHGGHHHHHHHHGFFB?5HHHHHHGC1HGGGGGGGHHHHHGFHGHHHGE2EEFDGGCGGEFGGGGFFFBFFFBB@BB
@M02197:105:000000000-AN6RF:1:1103:9127:3558 1:N:0:1
TCTAACGAGTGCTCCTCCGCTTATTGATATGCTTAAGTTCAGCGGGTAGTCCTACCTGATTTGAGATCGAACGTTCAAAAAGCTGTCTTCACCGAGGAAAGACGTTTATAAGCTCCAGCGAACCTCCGTCACCGAAGGTTACCTGGCAGGCAACCACAAGCGTAAATAGTTATCACACCCGTGACGCCACCAAACACTGGCAGGCTAATTCATTTGAGGGGAGCCGGCTGTGCACCAGCAAGCCCCCAAGTCCAAGCTCTTCATGGCGAACCACAAGAGTTGAGGTGTTCATGATACTCAAACAGGCATGCCCCTCGGAATAGCCAAGGGGCTCAAGGTGCGTTCAAAGATTCGATG
+
B?A>AFABABAFFBECEBA?EEGHHHHF6FFEHHGD5DE5FGD2ACGGGFDB5DG1FGB5DGHFFEGGAEGF@?FBCFF@GEHG3@DGGGHBGGEEG@HGHHC??FFFGHFHHHGHFGGC@CCACGHGH<EDHBCCFFCGFFGGGHHHGGGHHGHCE.EGHCFBFGHHFBGH0BC@:GG?C.GFGHGGHGHGEGFGGGHFHHHHHFHHDFFGGBHGHF/FC/@9<@FHFEHEGHHFHHBGGCCEFFFCEFHEFHHHGBFFGFC?/EEF/0E111GEGEG1FFGE0FHG2GFBHFHG/1HFGGEHHEFFE?EA//CHHGHFDF0FFFCEAEGB1ACGE?E1FFDBGFDB1@1BAAAA1
@M02197:105:000000000-AN6RF:1:1103:15907:3766 1:N:0:1
TCTAACGAGTGCTCCTCCGCTTATTGATATGCTTAAGTTCAGCGGGTAGTCCTACCTGATTTGAGGTTAAAGGTTCAAAAGTTGTCTATTGCTAGACGGTTATAAGCAGGTTCCCATAGGTTTTGCTTCGCAGTTACAAGCGGCGTAGATATATTATCACACCAAGTGAACCGATCCACAAAGGATCCCACTAATGCATTTAAAGGGAGCAGACCGCCACTGAAGGAAGCCAGCAAAACCCTCACATCCAAGCCTAGTGAGCGCAATAAAGCGTTCAAAAGGTTGAGAATTTAATAACACTCAAACAGGCATGCCCTTCGGAATACCAAAGGGCGCAAGGTGCGTTCAAAGATTCGATGATTCAC
+
AAAAAF>>AA1@AGEGBEEAGEC13F3AFGEGHB2FDD2AGDF0/AA/AFBGHGHHGH01FGG2FF0ABGGHH11FFFGHH1FDGHHHHGHHFFHHEEC?FEGFF@FFGHHGFHHGGHHG>FHGAGBHH9CACEHHHHGBGGGGC@0@FHHGHH;B5DFGFHG;0FGHHHHHCCGGGH9HEGGHHFFFHHH9FGGG8GGGGFGGGGBE?FGCFGGGGFFFFFFHHFGGGHHFHGFCGC/HEFGCHHGGGHGEHFGHEFCEEFHHHHHGGECFFGEHHHGB0GBFEHFHG1FFHHDGGGEFFFFBA1HGFHHFF/FGGGHFD2F1/FHFG?EGE?HHGFEE??FGG3GBDBFGGCCD3F3B1AAA>
@M02197:105:000000000-AN6RF:1:1103:20489:3906 1:N:0:1
TCTAACGAGTGCTCCTCCGCTTATTGATATGCTTAAGTTCAGCGGGTAGTCCTACCTGATTTGAGGTCGAATTTGTCAGACGCAGGTCACCCTAGCGTGATCAAAGATTTCCCCTTTTGGCTTTCTCAGGCGACGTAGACAATTATCACATCGACGATACTTTGCCAAGGATTGGAAAGCTCATGCATTCGAGAGGAGCCAACAAGCAAGACGGGGCACAAAAGCCCATTCATGCGCCAGCATACCTCCAAGTCCAACTTCACCTGCAGGCCACAAAGCCTGGGGCAGTTGAGAATTTCATGACACTCAAACAGGCATGCTCCTCGGAATACCAAGGAGCGCAAGGTGCGTTCAAAGATTCGATGACTCAC
+
CCCCCFABBCCFGGGGGGGGGGGHHHHHGHHHHHHGHHHHHHHGGGGGGHHHHHHHHHHHHHHGGGHHGGGHHHHHGFHHHGGGGGHHGHHHHHHHGGGGHHHHHHHHHHHHHHHHHHHGHHHHHHHHHHHGGGGGHHGHHHGHHHHHHGHHGHGGGGGGHHGHHHGHHHHHHHHHHHGHHHHHHHHHHHHHHHGHHGGHGHGGHHHGGGGGGGHHHHHGHGGHHFHGFHGGGGGGEHFHHGHECGHGHHHGCBHFF4BHHFHHGHGHGEDGHEHHHHGGGGHHFHHHHGGHGHGBGHHHFHHHGGFHHHHHHHGHHHHGGGGGHHEHHHHHHHHEEEGGHGHHGGGGHGGGGGGGGGGFFFFFFFBBBAA
@M02197:105:000000000-AN6RF:1:1103:14002:4076 1:N:0:1
TCTAACGAGTGCTCCTCCGCTTATTGATATGCTTAAGTTCAGCGGGTATCCCTACCTGATCCGAGGTCAACCTAAGAAAGTTGGGGGTTCTGGCGGGTGGACGGCTGGACCCTGTAGCGAGAAGTATTACTACGCTTAGAGCCAGACGGCACCGCCACTGATTTTAAGGGCCGCCGGTACAGCGGGCCCCAAGGCCAAGCAGAGCTTGATTGGTCATAATGACGCTCGAGCAGGCATGCCCGCCGGAATACCAGCGGGCGCAATGTGCGTTCAAAGATTCGATGATTCAC
+
CCCBCFABABCFGGGGGGGGGGGHHHHHHHHHHHHGHHGHHHHGGGEGHHHHHHHHH/<<H;H9GG:HH<H:<HG:FG9HH,HHGGGGGH<HH<GGG#CD:;GGGGGG;HHGHGHFHHGC9GG:H8HH<HG<HGCGGDFHHGHHH9ECGDACGGGGFGGGGGGGGGGGGCEFGGFHHHDFGFFFFGGHHHHHHHGFFHHHHHHEGFHFGFFFHFGHFHGFFFGFFFFGF1DBHGGHGCGGGGCHHGHHHGEGEGGGGGGHHGHGGGGHGGGGGGGGGGFFFFBFFA3A3A
@M02197:105:000000000-AN6RF:1:1103:18256:4155 1:N:0:1
TCTAACGAGTGCTCCTCCGCTTATTGATATGCTTAAGTTCAGCGGGTAGTCCTACCTGATTTGAGGTTAAAGGTTCAAAAGTTGTCTATTGCTAGACGGTTATAAGCAGGTTCCCATAAGTTTTGCTTCGCAGTACAAGCGGCGTAGATATATTATCACACCAAGTGACCGATCCACAAAGGATCCCACTAATGCATTTAAAGGGAGCAGACCGCCACTGAAGGAAGCCAGCAAGACCCTCACATCCAAGCCTAGTGAGCGCAATAAAGCGTTCAAAAGGTTGAGAATTTAATAACACTCAAACAGGCATGCCCTTCGGAATACCAAAGGGCGCAAGGTGCGTTCAAAGATTCGATGATTCAC
+
DDDDCFABCCCFGGGGGGGGGGGHHHHHFHHHHHHHHHHHHHHGGGGGGHHHHHHHHHHHHHHHGHHHHHHHHHGHHHHHHHHHHHHHHHHHHHHHHGGGGGHHHHHGHHHHHHHHHHHHHHHHHHH<HGGGGGHHHHHHGGGGGGGGGHHHHHHHHHHHHGHHHHHHHHGGGGGHHHHHHHHHHHGHHHHFHGGFGG7HGGGGGGGGGGGGGGHHHHFHHHHHHHGGHHHHHHHGGHHFFHHHHGGHHHHHHHHGGGGCHHHGHGGGGHGHGHHHHHHHHHHHHHGFGEHHHHHGFGHHHF3HHHHEHGGGGGGGHFFHHHHHHHHGGGGGHHHHGFEGHGFFGGGGGGGFFFFFFFABAAA
@M02197:105:000000000-AN6RF:1:1103:24037:4343 1:N:0:1
TCTAACGAGTGCTCCTCCGCTTATTGATATGCTTAAGTTCAGCGGGTAGTCTCACCCGATTTGAGGTCAAGGTTTTCGTTTTGTGGGTCCAGCCTCCCGCCAATGTAGATGGCGGTGACCAGAGCACCATCATTGTCCGTGTGGGACAGTTAGGAGCAGGCATCCAAGGGACAGTGCTAGATCCAAAACGTAGAAGCATCTTATCACGTTAAGGATTAGCAAAGCGGACCCCACTAATTCATTTGAGAGGAGCTCACTTTCAAAAGTGAAAGGCAAGCATTGAACCTCCAAGTCCAAAAATCCCATTCCTGACAGGAAAAGGGTTTTTGAGGATTTCACGACACTCAAACGGGTGTGCCCCTCGGAATGCCAAGGGGCGCAAGGTGCGTTCAAAGATTCGATGATTCAC
+
CCCCCFCCBABFGGGGGGGGGGGHHHHHHHHHHFGHHHHHHHHGGGGGGHHHHHHHHGGGGGHHGHHHHHHHGHHGHGHHGGHHHGGGHHHGHGHHHGGGGGGHHHHHHHHGHGGGGGHHHHHHHHHHHHHHHHHHHHGHGGHGGHHGGHHHHHHHHGHHGHHHHHHHGGHGGGHHHHHHHHHHGGGGGGGGGGGGGGGGGGGGGGGGFGGGGGHHHHFFGGFFGHGGGHHHHHHHHHHGHHHHHHHHHFHGGHHHHHHEGHHHHHHHHGHHEGHHFFHHHHHDDHG2EHHGHGGFDECF2GHHHG3HGFGDHHHHGHHFGGGHHHHHHHHHHHGFGGFFHFGFBGHGGGGGHHFCGGGGGGHHHFHHHGHHHEGGGGHHHHGGGGHGGGGGGBECGFFFFFFFBBA>A
@M02197:105:000000000-AN6RF:1:1103:22034:4536 1:N:0:1
TCTAACGAGTGCTCCTCCGCTTATTGATATGCTTAAGTTCAGCGGGTAGTCCTACCTGATTTGAGGTCAAACGTCAATAAGGAAGACGCTGATAAAAGCGTCGACGCGTTAGAGGCACGGGACCTTCATTCATGCACTTCAGCTAACGGCGATCATTATCACGCCGAAGGCCTTGTCATGCAAAGTCGAAAGTCGACCGCAAGCCGATGCATTTCAGGAGAGCCCGAGTCCTGGACGAATCCGAGTCTCCGGCAGCCCCCACCATCCAAACGCCCTCTCGAAGCAAATCGAGAGGGGTTGAGAATTTACTGACACTCAAACAGGCATGCTCCTCGGAACACCGAGGAGCGCAAGGTGCGTTCAAAGATTCGATGATTCAC
+
CCDCCFBCCCCFGGGGGGGGGGGGHHHHHHHHHHHHHHHHHHHGGGGGGHHHHHHHHHHHHHHHGGHHHHHHGHHGGHHHHHHHHHHGGGGGHHHHHFGGGGGGGGGGGGGGGHHGGHGGGGGGHHHHHHHHHHHHHHHHHHHHHHHGGGGGGGGHGHHHHHGHGGGGGGGGGGGGGGHGHGGGGFFGFGGFFFFFFFFGGGGFGGGFGGGGHFGGGGFGGGGGGGGFGHHGGGHGHGGGGGHHGGGGCGHGGGGGGGGHHGHHHGGGGGGFDGGHHHGHHHHHGHHGGHHGGGGHGHHHHHHGHHGFHFHHGEGHHHHGHGHHHHHHGGE?GGHHGGGGGGFHFDGGGHHFHGGGGHGGGGGGGGFGBBBFFFFBBABB
@M02197:105:000000000-AN6RF:1:1103:15002:4673 1:N:0:1
TCTAACGAGTGCTCCTCCGCTTATTGATATGCTTAAGTTCAGCGGGTAGTCCTACCTGATTTGAGATCGAACGTTCAAAAAGCTGTCTTCACCGAGGAAAGACGTTTATAAGCTCCAGCGAACCTCCGTCACCGAAGGTTACCTGGCAGGCAACCACAAGCGTAAATAGTTATCACACCCGTGACGCCACCAAACACTGGCAGGCTAATTCATTTGAGAGGAGCCGGCTGTCCACCAGCAAGCCCCCAAGTCCAAGCTCTTCATGGCGAACCACAAGAGTTGAGGTGTTCATGATACTCAAACAGGCATGCCCCTCGGAATAGCCAAGGGGCGCAAGGTGCGTTCAAAGATTCGATGATTCAC
+
BCCCCFCBCCCFGGGGGGGGGGGHHGHHHHHHGHHHFHHHHGFGGGGGGHHHHHHHHHHHHHHGGHHHHGHHGEHHHHGHHGHHHFHHHHHGHGGGGGHHHHHGGGHHHHEHGHHHHHHGGGGGHHHGFHEGHGGGGGGHHHHGHHHHFGGHFHHGGGGHHGDGBFGGHFGHFHHHHHGGGDGGGGGGHGHGGGGGHGGGHHGGFFFHFFHFGFHHHFHGFFFFGHHFCCEFHGFF>/@GCCC/GHHFFE3GHHEHGD3BFHGGECEHGGGHHHFGGFHHHHHGHFHF4B4HGGHHGEHGHHEGHFEGGEEGEA13HE5GBABGCHHGGGGCHFHFGGGGHGDDGGGGGGGFFFFFFD33A>A
@M02197:105:000000000-AN6RF:1:1103:14519:4747 1:N:0:1
TCTAACGAGTGCTCCTCCGCTTATTGATATGCTTAAGTTCAGCGGGTAGTCCTACCTGATTTGAGATCGAACGTTTAAAAAGCTGTCTTCACCGAGGAAAGACGTTTATAAGCTCCAGCGAACCTCCGTCACCGAAGGTTACCTGGCAGGCAACCACAAGCGTAAATAGTTATCACACCCGTGACGCCACCAAACACTGGCAGGCTAATTCATTTGAGAGGAGCCGGCTGTGCACCAGCAAGCCCCCAAGTCCAAGCTCTTCATGGCGAACCACAAGAGTTGAGGTGTTCATGATACTCAAACAGGTATGCCCCTCGGAATAGCCAAGGGGCGCAAGGTGCGTTCAAAGATTCGATGATTCAC
+
BBBBBFBBABBFGGGGGGGGGGGHHHHHHHHHHHHHHHHHHHHGGGFGGHHHHHHHHHHHHHHHGGHHHGHHGHHHHHHGHGHHHHHHHHHHHGGGGGGHHGHGFGHHHHHHHHHHHHHGGGGGHHHGGHGGHGGGGGFHHHHHHHHGGGGHHHHGGHGHHGFGGHHGHHHHHHHHHHGGGGGFGHGGGGHHHHHGGHHHHHHHHHHHFFHFHGHHHHHGGFGGGFHHHHHGHHFHHGGHGGGFFFHHGF3GGHHHGBHFGHGGGGGHGHGHGHHHHFBHHHHGHHGBHHHFHGHHGHHHHHHHHGHHGGGGGGFHHHGHHGHHHGCFGGGGHHHHGGGGHGGGGGGGGGGFFFFFFFBAA>A
@M02197:105:000000000-AN6RF:1:1103:18501:4677 1:N:0:1
TCTAACGAGTGCTCCTCCGCTTATTGATATGCTTAAGTTCAGCGGGTAGTCCTACCTGATTTGAGATCGAACGTTCAAAAAGCTGTCTTCACCGAGGAAAGACGTTTATAAGCTCCAGCGAACCTCCGTCACCGAAGGTTACCTGGCAGGCAACCACAAGCGTAAATAGTTATCACACCCGTGACGCCACCAAACACTGGCAGGCTAATTCATTTGAGAGGAGCTGGCTGTGCGCCAGCAAGCCCCCAAGTCCAAGCTCTTCATGGCGAACCACAAGAGTTGAGGTGTTCATGATACTCAAACAGGCATGCCCCTCGGAATAGCCAAGGGGCGCAAGGTGCGTTCAAAGATTCGATAATTCAC
+
CCDDDFCCCCDFGGGGGGGGGGGHHHHHHHHGHHFHHHHHHHHGGGGGGHHHGHHHHGGHHHHHGHHHHGHHGHHHHHHHGGHHHHHHHHHHHGGGGGGHHHHGGGHHHHHHHHHHHHHGGGGGHHHGHHEGHGGGGGHHGHHHHGHHGGGHHHHGGHHGHGGGGFHHHHHHHHHHGHGGGGGGGHGGGGGHGHGGGHGGHHHGHGHHFHHFHHFHHHHHHGGHHHHFGGGGFGHHHHGGGGGGHHHHHHGGHHFHHGGGBHGGGGFEFFGGHHHHHHHHHHHGGHHFHHHHHHFFEHGHHGHHHGFHGGFGGEEEHHHHCHHHFHHGGGGGHHHHGGGGHGGGGGGGGFG@AFFFFFBBBBB
@M02197:105:000000000-AN6RF:1:1103:21850:4970 1:N:0:1
TCTAACGAGTGCTCCTCCGCTTATTGATATGCTTAAGTTCAGCGGGTAGTCTCACCCGATTTGAGGTCAAGGTTTTCGTTTTGTGGGTCCAGCCTCCCGCCAATGTAGATGGCGGTGACCAGAGCACCATCATTGTCCGTGTGGGACAGTTAGGAGCAGGCATCCAAGGGACAGTGCTAGATCCAAAACGTAGAAGCATCTTATCACGTTAAGGATCAGCAAAGCGGACCCCACTAATTCATTTGAGAGGAGCTCACATTCAAAAGTGAAAGGCAAGCATTGAACCTCCAAGTCCAAAAAGCCCACACCTGACAGGAAAAGGGTTTTTGAGGATTTCACGACACTCAAACGGGTGTGCCCCTCGGAATGCCAAGGGGCGCAAGGTGCGTTCAAAGATTCGATGACTCAC
+
CCCCCFCAABCFGGGGGGGGGGGHHHHHFHHHHHGHHHHHHHHGGGGGGHHHHHHHHGGGGGHFGHHHHEHGEGHGHGHHGGHHHGGGGHGHHGHHHGGGGGFHHHHHHHHEHGGFGGHHHHHHHFHHHHHFHHHHHHGFGHHGGHHEFHHBFHFHHHGFFEFHHHFHGGGGEEGHHHHHH;HHGGGEGGGGGGG8GGGGGGGGGGGG9GGFGFHFGFFFFEFFFFFF9FFFFFDDD=0BGBHGCF<1<1F1F1<>111.G1FBHFFHBGDHG11>1BHGDF@/GGBC<11G1/?HFG/F/?E?1B10FBGEF1HGDCEC/EE?1FHHGBFB21/0ACEBFF1A1ECF//B/AHEE?CA?EEBD2HFF01FHHEEF?EFF1BEEEEFGE3GAFCEA11CDBBBFAAAAA
@M02197:105:000000000-AN6RF:1:1103:19760:5098 1:N:0:1
TCTAACGAGTGCTCCTCCGCTTATTGATATGCTTAAGTTCAGCGGGTAGTCCTACCTGATTTGAGGTCAAACGTCAATAAGGAAGACGCTGATAAAAGCGTCGACGCGTTAGAGGCACGGGACCTTCATTCATGCACTTCAGCTAACGGCGATCATTATCACGCCGAAGGCCTTGTCATGCAAAGTCGAAAGTCGACGCCAAGCCGATGCATTTCAGGAGAGCCCGAGTCCTGGACGAATCGAAGTCTCCGGCAGCCCACACCATCCAAACGCCCTCTCGAAGCAAATCGAGAGGGGTTGAGAATTTACTGACACTCAAAGAGGCATGCTCCTCGGAACACGGAGGAGCGCAAGGTGCGTTCAAAGATTCGATGATTCGC
+
@A?ABFA>3A4DAFGGCGGGGCE5AD5FHHGGHH5GHFGEHHFGGGA0AFGGGFFFHHGHHHG5FH323FDEEHCF1D5BFDGHHAG1@A?EHH43FDFEF?EGCGGGCGFGHHGGFADCCDDGHHGDHHF1DDFHHHFH1DHF%<GA?AA87E8HGHFG<HGHG@@BBDEGG9GGGEFFGFFGBFFG7G;F9BF#@##@;@>9E@;3DDFFF8FFB0;#;9A.9/@>AHG/<FB;1<1F>1BFFA///<@FC0///</F1?11<?/<@<E?//>/F/EB1B2@?20CEBBE/EEFBFEDF122@222@2GF1D?21D111FA111A////CEEAFFA/A/00FEAA00E11EA0AB01DF3GB3EGB>13B1A>1>>11
@M02197:105:000000000-AN6RF:1:1103:7365:4840 1:N:0:1
TCTAACGAGTGCTCCTCCGCTTATTGATATGCTTAAGTTCAGCGGGTAGTCCTACCTGATTTGAGATCGAACGTTCAAAAAGCTGTCTTCACCGAGGAAAGACGTTTATAAGCTCCAGCGAACCTCCGTCACCGAAGGTTACCTGGCAGGCAACCACAAGCGTAAATAGTTATCACACCCGTGACGCCACCAAACACTGGCAGGCTAATTCATTTGAGAGGAGCCGGCTGTGCACCAGCAAGCCCCCAAGTCCAAGCTCTTCATGGCGAACCACAAGAGTTGAGGTGTTCATGATACTCAAACAGGCATGCCCCTCGGAATAGCCAAGGGGCGCAAGGTGCGTTCAAAGATTCGATGATTCAC
+
AAAAABAA1>11B1F1FGEGG0AGFFBADF2FEGF1GHHBFHHEGGEEFHHBDFFFGHFHBGH2EEH1AEGFGGGEGF@@/>GDCHD@22BG1A>EE?0GFF0EFEHEGFEGHFGG1F0B////@@<CGHFCHFF@@;1D1FFF?FFF?FFEFEHFACABA0CGGGHCH;4CGHHHGHG?CGAEGGG.GBFGGGFGFHBG.DCBHGGFDDFHGEFGFEEFCFFFFF/0@BFB00:FGHGHGC@/F1<<GF<GCFFHG11BEHGGGGGFFB?GFDHHGB01EB0FGEHFGEGBDFB1F10FFB11BFE0EA//A//0A221GF0HFHFF?GCEE1HFGEE0AB1B3FAFECFBFF3FD3A>AAA
@M02197:105:000000000-AN6RF:1:1103:8333:5022 1:N:0:1
TCTAACGAGTGCTCCTCCGCTTATTGATATGCTTAAGTTCAGCGGGTAGTCCTACCTGATTTGAGGTCGAATTTGTCAGACGCAGGTCACCCTAGCGTGATCAAAGATTTCCCCTTTTCGGCTTTCTCAGGCGACGTAGACAATTATCACATCGACGATACTTTGCCAAGGATTGGAAAGCTCATGCATTCGAGAGGAGCCAACAAGCAAGACGGGGCACAAAAGCCCATTCATGCGCCAGCATACCTCCAAGTCCAACTTCACCTGCAGGCCACAAAGCCTGGGGCAGTTGAGAATTTCATGACACTCAAACAGGCATGCTCCTCGGAATACCAAAGAGCGCAAGGTGCGTTCAAAGATTCGATGATTCAC
+
CCCCCFBCBBBFGGGGGGGGGGGHHGHHHHGHHHHHHHHHHHHGGGGGGHHHHHHHHHHHHHHHGHHHGGGGEHHHHHHHHGGGGGFHHHHHHHHHGGGGHHHGFHGFHHHHHHHHHHHGGGGGHHHHHHGHGGGGGHHGHHHHHHHHHHHHHGHGGGGGGHHGHHHHHGGHFHHHHHHGHHHHFHHGGGGHGHHGHHHHHHHHHGHHGHGGGGGHHGFHGFHFHFHFFFFGGGGFGHHHGHFHFGG3HGHHGFGFHGGFDF?AEFFGHHHGHHGHHHHGGFGHHHHHBHHHHHGFGG5HHFHHEEGEHHFGF5HHHHHHGGCGGHHHHCHHHHGGFEE?FHE4HGECGGGGGGGG5GGGBBFFFFFBBBBB
@M02197:105:000000000-AN6RF:1:1103:12108:5476 1:N:0:1
TCTAACGAGTGCTCCTCCGCTTATTGATATGCTTAAGTTCAGCGGGTAGTCCTACCTGATTTGAGGTCAAACGTCAATAAGGAAGACGCTAATAAAAGCGTCGACGCGTTAGAGGCACGGGACCTTCATTCATGCACTTCAGCTAACGGCGATCATTATCACGCCGAAGGCCTTGTCATGCAAAGTCGAAAGTCGACCGCAAGCCGATGCATTTCAGGAGAGCCCGAGTCCTGGACGAATCCAAGTCTCCGGCAGCCCCCACCATCCAAACGCCCTCTCGAAGCAAATCGAGAGGGGTTGAGAATTTACTGACACTCAAACAGGCATGCTCCTCGGAACACCGAGGAGCGCAAGGTGCGTTCAAAGATTC
+
BBBBBFBABBAFGGGGGGGGGGFHHHGHGHHHHHHHHHHHHHHGGGGGGHHHHHHHHHHHHHGBFHGHHHHHGHHGGGGHGHHHHHHGGGGGHHHHHHHGGGGGGGGGGGGGHHGGGHGGGGGGHHHHHHHHHHG:HHHHHGHHHHHGGGGGGGGHHHHHHHGHGGGGGGGGGGGFGGGGGGGGGGGGGGGFFFFEFFFFGGGGGFHGHGFFHHHFHHGGGGGGGHHFFGHGGGGFGHHHHHHHGCGGGGHGGCGGGGGGHGHHHGGGGGGGGGGHHHGFHHHHGHHHGHHEEEGHHHHGHHFHFHGHHHHHGGGHHHHHHFGCFHHGGGGGGGHGGE?F?GHHGEEFFGGGGGGGGGFFFFFFFBAA3A
@M02197:105:000000000-AN6RF:1:1103:14812:5625 1:N:0:1
TCTAACGAGTGCTCCTCCGCTTATTGATATGCTTAAGTTCAGCGGGTAGTCCTACCTGATTTGAGGTCAAACGTCAATAAGGAAGACGCTGATAAAAGCGTCGACGCGTTAGAGGCACGGGACCTTCATTCATGCACTTCAGCTAACGGCGATCATTATCACGCCGAAGGCCTTGTCATGCAAAGTCGAAAGTCGACCGCAAGCCGATGCATTTCAGGAGAGCCCGAGTCCTGGACGAATCCAAGTCTCCGGCAGCCCCCACCATCCAAACGCCCTCTCGAAGCAAATCGAGAGAGGTTGAGAATTTACTGACACTCAAACAGGCATGCTCCTCGGAACACCGAGGAGCGCAAGGTGCGTTCAAAGATTCGATGACTCAC
+
CCCCCFCCCBCFGGGGGGGGGGGHHHHHHGHHHHHHHHHHHHHGGGGGGHHHHHHHHHHHHHHHGHHHHHHHGHHGGHGHHHGHHHHGGGGGHHHHHHHGGGGGGGGGGGGGHHHGGFGCGGGGHHHHHHHHHHHHHHHHHHHHF<GDADGCGFFGHHHFCGGHGGGGFGGGGGG0BFGGGGGGG#BFFEDDFBDFFAFA@FFEAFFGGGFFFFHHHFFGEGFGGHGGHHHFFFHFHGG0FFHHGCCCGGHEDDC@B/FG?EGFFGGECGCGGGGHFCGGFHFFEGF3GHGGHFHFHHHFFHGG55FGF5HFHHGGEHHFFGHGHFEEE?ECGEG5EEFGGFGEGGF?EFGHHGGEGHGEBEGGGCG4FFFFFFFAA?BA
@M02197:105:000000000-AN6RF:1:1103:12471:5812 1:N:0:1
TCTAACGAGTGCTCCTCCGCTTATTGATATGCTTAAGTTCAGCGGGTAGTCCTACCCGATTTGAGATCGAACGTTCAAAAAGCTGTCTTCACCAAGGAAAGACATTTATAAGCTCCAGCAAACCTCCGTCACCGAAGGTTACCCGGCAGGCAACCACAAGCGTAAATAGTTATCACACCCGTGACGCCACCAAACACTGGCAGGCTAATTCATTTGAGAGGAGCTGGCTGTGCGCCAGCAAGCCCCCAAGTCCAAGCTCTTCATGGCGAACCACAAGAGTTGAGGTGTTCATGATACTCAAACAGGCATGCCCCTCGGAATAGCCAAGGGGCGCAAGGTGCGTTCAAAGATTCGATGATTCAC
+
DCCCDFCCDDCFGGGGGGGGGGGHHGHGHHGHHHHHHHHHHHHGGGGGGFHHHGHHHGGGGGGFGHHHHGHHGHHHGHHFHGGGHHHHHHGHHFHHGFHHHHHHHHHHHHHHHHHHHHHGHHHGGHHGHHGGHGGGGGHHHHHHGGGGGGGGHHHGGHHHHGGGGGHHHHHHHHHHHHGGGGGGGHGGHGGHHGHHHHHHHHHHHHHHHFHHHGHHHHHHHHFFFGHGGGGGGGGHHHGHGGGGHHHHHGHGHFHHGBHHHHGGGGGHGHGHHHHHHHHBGHHGHBHBHHHHHHHFFDHHFFHHHHHHCGGGGFCHHHHHHHHGHHHGGGGGHHHHGGCFCGGFGGGGGGGFFFFFFFBAA>?
@M02197:105:000000000-AN6RF:1:1103:18135:5874 1:N:0:1
TCTAACGAGTGCTCCTCCGCTTATTGATATGCTTAAGTTCAGCGGGTAGTCCTACCTGATTTGAGATCGAACGTTCAAAAAGCTGTCTTCACCAAGGAAAGACATTTATAAGCTCCAGCAAACCTCCGTCACCGAAGGTTACCCGGCAGGCAACCACAAGCGTAAATAGTTATCACACCCGTGACGCCACCAAACACTGGCAGGCTAATTCATTTGAGAGGAGCTGGCTGTGCGCCAGCAAGCCCCCAAGTCCAAGCTCTTCATGGCGAACCACAAGAGTTGAGGTGTTCATGATACTCAAACAGGCATGCCCCTCGGAATAGCCAAGGGGCGCAAGGTGCGTTCAAAGATTCGATG
+
DDDDDFCCCCCFGGGGGGGGGGGHHHHHHHHHHHHHHHHHHHHGGGGGGHHHHHHHHHHHHHHHGHHHHGHHGHHHHHEHHGHHHHHHHHHHHHHHGHHHHGHHHHHHHHHHHHHHHHHHHHHGHHHGHHGGHGGGGGHHHHHHGGGGGGGHHHHGGGHHHGGGGHHHHHHHHHHHHHGGGGGGGGGGGGHGHHHHGGHGHHHHGHHHHHHHGHHHHHHHHHGHHHHHGGGGGGHHHHGHGGGGHFHHHHGGHHHGHHHHFHGGGGGHGHGHHHHHHHHHHHHGHFHHFFHHHHHHFEHHHHHHHGHHGGGGGEDHHHHHHHHHGHGGGGGGHHHGGGGGGGGGGFFFCFFFCCCCD
@M02197:105:000000000-AN6RF:1:1103:12129:6047 1:N:0:1
TCTAACGAGTGCTCCTCCGCTTATTGATATGCTTAAGTTCAGCGGGTAGTCTCACCCGATTTGAGGTCAAGGTTTTCGTTTTGTGGGTCCAGCCTCCCGCCAATGTAGATGGCGGTGACCAGAGCACCATCATTGTCCGTGTGGGACAGTTAGGAGCAGGCATCCAAGGGACAGTGCTAGATCCAAAACGTAGAAGCATCTTATCACGTTAAGGATCAGCAAAGCGGACCCCACTAATTCATTTGAGAGGAGCTCACTTTCAAAAGTGAAAGGCAAGCATTGAACCTCCAAGTCCAAAAATCCCATTCCTGACAGGAAAAGGGTTTTTGAGGATTTCACGACACTCAAACGGGTGTGCCCCTCGGAATGCCAAGGGGCGCAAGGTGCGTTCAAAGATTCGATGATTCAC
+
BAACCFCCCCCFGGGGGGGGGGGHHHHHHHHHFHHHGHHHGHHGGGGGFHHHHHHGHGGGGGHGGFHHGHHGHGHGHGHHGGFHHGGGHHHGGFHHHGGGGGGHHHHHHHHGHGF@FGHHGHHHGHHHHHFHHGGHHGFGGHHGGHGAFHHFHHEGHEHHGGHHHHHHGCGEGGHHGGHHHHHHFFBFGGGGGGGGGGGGGGGGGGGGGGGGGGGGFGFGGGFFFEFFAGFFFFF0<BBBGHFGFDHFGC1BGDD<1GFCFEHFGFDHFHFFEHGFGEHGF@@//GB22FHCG@/343?32FFGFFCBBFGFFFFHFHHHDEEF@3G@3FFFB4FB11EFBFHGHEHGE>1ACGE0?GEEAE3FFGGBC3BBA2EAAFFGFHA2CGGE5GFDF5GGGFFBDDFFBAA33
@M02197:105:000000000-AN6RF:1:1103:11945:6121 1:N:0:1
TCTAACGAGTGCTCCTCCGCTTATTGATATGCTTAAGTTCAGCGGGTAGTCCTACCTGATTTGAGATCGAACGTTCAAAAAGCTGTCTTCACCAAGGAAAGACATTTATAAGCTCCAGCAAACCTCCGTCACCGAAGGTTACCCGGCAGGCAACCACAAGCGTAAATAGTTATCACACCCGTGACGCCACCAAACACTGGCAGGCTAATTCGTTTGAGAGGAGCTGGCTGTGCGCCAGCAAGCCCCCAAGTCCAAGCTCTTCATGGCGAACCACAAGAGTTGAGGTGTTCATGATACTCAAACAGGCATGCCCCTCGGAATAGCCAAGGGGCGCAAGGTGCGTTCAAAGATTCGATGATTCAC
+
BCCCAFBBCCDFGGGGGGGGGGGHHHHCHHHHHHGHHHHHHGFEGGFFGHHHGHHHHHHEFHFHGHHHHGHHGHHHHHHFGGHHHHHHHHHHHHGHGFFHHFHHHHHHHFHFHHHHHHHHHHHGHHHGHHGGHGGGGGHHHHHHGGGGGGGHHHHGGHHHHGFGGGHHHHHHHHHHHGGGGGGGGGGGHGGHHHGGHFHHHHHHHHHHGGGHHGHHHHHFHHFFFGHHGGGGGGGHHHGFGGGCHHFGFHHGHHGHHHHHHHGGGGGHGGGHHHHHHHHHHHHGHHHHHHHFHHHHGGHFHGFEHBGHGGGGGEFHFHEHDHHGHHHGGGEEGF4BGGGGHGGGFGGGGGGFFFFFFFA?ABA
@M02197:105:000000000-AN6RF:1:1103:18453:6415 1:N:0:1
TCTAACGAGTGCTCCTCCGCTTATTGATATGCTTAAGTTCAGCGGGTAGTCCTACCTGATTTGAGATCGAACGTTCAAAAAGCTGTCTTCACCAAGGAAAGACATTTATAAGCTCCAGCAAACCTCCGTCACCGAAGGTTACCCGGCAGGCAACCACAAGCGTAAATAGTTATCACACCCGTGACGCCACCAAACACTGGCAGGCTAATTCATTTGAGAGGAGCTGGCTGTGCGCCAGCAAGCCCCCAAGTCCAAGCTCTTCATGGCGAACCACAAGAGTTGAGGTGTTCATGATACTCAAACAGGCATGCCCCTCGGAATAGCCAAGGGGCGCAAGGTGCGTTCAAAGATTCGATGATTCAC
+
CDDBCFBCCCCFGGGGGGGGGGGHHHGHHHHHHHHHHHHHGHHGGGGGGHHHHHHHHHHHHHHHGHHHGGHHGHHHHHHHHGHHHHHHHHHHHHHHGHHHHGHHHHHHHHHHHHHHHHHHHHHGHHHGHHGGHGGGGGHHHHHHGGGGGGGHHHHGGHHHHGGGGHHGHHGHHHHHHHGGGGGGGHGGGGHHHHHHGGHHHHHHHHHHHGHHGGGHHGHHGGGHHGHHGGGGGGHHHHGHGGGGHGHHHHHGHHHGFFFFHHGGGGGHGFGHHHHHHHHHHHHGHGHHHHHDHHHHGGGHHGHGHGHHFGGGGFCHGFGHFHHFHGHGGGGGFGGHGGGGHGGGGGGGGGGFFFFFFFABABB
@M02197:105:000000000-AN6RF:1:1103:21071:6593 1:N:0:1
TCTAACGAGTGCTCCTCCGCTTATTGTTATGCTTAAGTTCAGCGGGTAGTCTCACCCGATTTGAGGTCAAGGTTTTCGTTTTGTGGGTCCAGCCTCCCGCCAATGTAGATGGCGGTGACCAGAGCACCATCATTGTCCGTGTGGGACAGTTAGGAGCAGGCATCCAAGGGACAGTGCTAGATCCAAAACGTAGAAGCATCTTATCACGTTAAGGATCAGCAAAGCGGACCCCACTAATTCATTTGAGAGGAGCTCACTTTCAAAAGTGAAAGGCAAGCATTGAACCTCCAAGTCCAAAAATCCCATTCCTGACAGGAAAAGGGTTTTTGAGGATTTCACGACACTCAAACGGGTGAGCCCCTCGGAATGCCAAGGGGCGCAAAGTGCGTTCAAAGATTCGATGATTCAC
+
BBBBBFAAABBFGGGGGGGGGGGHHHHHHHHHHHHHHHHHHHHGGGGGGHHHHHHHHGGGGGHHGHHHHHHHGHHGHGHHGGHHHGGGHHHHGGHHHGGGGGGHGHHHFHHHHGGGGGHHGHFHHHHHHHHHHHHHHHGHGHHGGHHGGHHHHHHGHHHHGHHHHHHHGGHGGGHHHHHHHHHHGGGFGGGGGGGGGGGGGGGGGGGGFGGHHHHHGHHHGGGFFEGFFFFFFFHHHHFGGHGHHHHHHHHHHFG?BFFGHHHHHHHHHHHGHHHHHHHFGHGC?GBHGHHHGGGHHHHHGHHFGBHFHHGEHHFGFHHHGGE?3FGHHHHHHHGGDGGFGFFFHGHHFGHHHHHGGGGGEGHHEHHHHHHHHGGGGGHHGHGGGGFGGGGGGGGGGFFFFFFFABBBB
@M02197:105:000000000-AN6RF:1:1103:19021:6621 1:N:0:1
TCTAACGAGTGCTCCTCCGCTTATTGATATGCTTAAGTTCAGCGGGTAGTCCTACCTGATTTGAGATCGAACGTTCAAAAAGCTGTCTTCACCAAGGAAAGACATTTATAAGCTCCAGCAAACCTCCGTCACCGAAGGTTACCCGGCAGGCAACCACAAGCGTAAATAGTTATCACACCCGTGACGCCACCAAACACTGGCAGGCTATTTCATTTGAGAGGAGCTGGCTGTGCGCCAGCAAGCCCCCAAGTCCAAGCTCTTCATGGCGAACCACAAGAGTTGAGGTGTTCATGATACTCAAACAGGCATGCCCCTCGGAATAGCCAAGGGGCGCAAGGTGCGTTCAAAGATTCGATGATTCAC
+
BBBBBFABBBAFGGFGGGGGGGGHHHFHHBFHHHHHFHDFEFGFFEEEGHHGGHHHHHFHGHHFGHHHHGFAE?FHFHHFAFHHHHHHGHGHHHFHGHHCFGHHHGHFHHHHHHHFFFHGGHHGGHHGHHGGHGGGGGGHHHGHGGGFGGGHHHHGGHAGHGGGGFGHHHHEGHHHFHFDGEEGGGGGDFGHFGHGGGHGHFHHHHGHGGGHGGGHHHHHFGFHFHGFFF?GGGGFFGFG@?GCEFHHHHFGHHHHHGHEEHGGGGE4FHGFE@BHHHHHGHBGHHHHEHHHHHDHGHHHGFHHHFFHGGEFGGGGHHHHHGGGHHHEGGGGGHGHGGCGHGGGGGCGGGGFFFFFFFBBAAA
@M02197:105:000000000-AN6RF:1:1103:26651:6730 1:N:0:1
TCTAACGAGTGCTCCTCCGCTTATTGATATGCTTAAGTTCAGCGGGTATCCCTACCTGATCCGAGGTCAACCTAAGAAAGTTGGGGGTTCTGGCGGGTGGACGGCTGGACCCTGTAGCGAGAAGTATTACTACGCTTAGAGCCAGACGGCACCGCCACTGATTTTAAGGGCCGCCGGTACAGCGGGCCCCAAGGCCAAGCAGAGCTTGATTGGTCATAATGACGCTCGAACAGGCATGCCCGCCGGAATACCAGCGGGCGCAATGTGCGTTCAAAGATTCGATGATTCAC
+
CCCCCFCCCCCFGGGGGGGGGGGHHHHHHHHHHHHHHHHHHHHGGGGGHHHHHHH;;H</HHHGGGG;HGHH<HH9GHHH;<HHCGGGG<<HG<GGC#@F</GGCGC8<GH9HHHHHHGGF?DHDGHHHH09H:C7:GH::H;HH;GGG;AFGGGGGGFGFGGGGGGGCFFFGGGGHGFFGFFDGGGHHFHHHHFFHFHGHHFHHFFHHFHHGFFHHHHFGFGFDGFHHGFBGEHFFGCGCGGGHHGHGGEGGGGGGGGHCHHGGGGGGGGGGGGEGGFFFFFFF@CBAB
@M02197:105:000000000-AN6RF:1:1103:25994:6667 1:N:0:1
TCTAACGAGTGCTCCTCCGCTTATTGATATGCTTAAGTTCAGCGGGTAGTCTCACCCGATTTGAGGTCAAGGTTTTCGTTTTGTGGGTCCAGCCTCCCGCCAATGTAGATGGCGGTGACCAGAGCACCATCATTGTCCGTGTGGGACAGTTAGGAGCAGGCATCCAAGGGACAGTGCTAGATCCAAAACGTAGAAGCATCTTATCACGTTAAGGATCAGCAAAGCGGACCCCACTAATTCATTTGAGAGGAGCTCACTTTCAAAAGTGAAAGGCAAGCATTGAACCTCCAAGTCCAAAAATCCCATTCCTGACAAGAAAAGGGTTTTTGAGGATTTCACGACACTCAAACGGGTGTGCCCCTCGGAATGCCAAGGGGCGCAAGGTGCGTTCAAAGATTCGATGATTCAC
+
BCCBCFABBBAFFGGGGGGGGGGHHHHHHHHHGHHFHHHHHHHGGGFFGHHHHHHFHGGGGGHGFFHHHHHG@GHEHGHHGGHHFGFGHEHFGFHGHGGGGGGGHHHFFFHHGGGFGFGHGGGHHHGHHGHHHHHHHHGGFHHDDFH.FHHHHGHHEHGHGGHHHHHGEDHGGGHHHHFFGFHHGGGGGGFGGGGGGGGGGGGGGGGGGGGGGGHGHHFHGGFFFFFFFFGDADHHHDDBF1HFHGHHHHFCDFBHFFGEEHHHHFHHHGHHHHHFBFHHBFHDGFHFDBHHHGCGHHHFGHHHGF3HGGGFBGF4HHHHEGFF3GHHHGBF@4FGEFDGEEHFFEFAEGE1GHGGGGGCGGFFGFGFFGFFFEGGEFFGB4CFGEAGGFGFGGFGGFFFBFFFBAA?B
@M02197:105:000000000-AN6RF:1:1103:25620:6785 1:N:0:1
TCTAACGAGTGCTCCTCCGCTTATTGATATGCTTAGTTCAGCGGGTAGTCTCACCCGATTTGAGGTCAAGGTTTTCGTTTTGTGGGTCCAGCCTCCCGCCAATGTAGATGGCGGTGACCAGAGCACCATCATTGTCCGTGTGGGACAGTTAGGAGCAGGCATCCAAGGGACAGTGCTAGATCCAAAACGTAGAAGCATCTTATCACGTTAAGGATCAGCAAAGCGGACCCCACTAATTCATTTGAGAGGAGCTCACTTTCAAAAGTGAAAGGCAAGCATTGAACCTCCAAGTCCAAAAATCCCATTCCTGACAGGAAAAGGGTTTTTGAGGATTTCACGACACTCAAACGGGTGTGCCCCTCGGAATGCCAAGGGGCGCAAGGTGCGTTCAAAGATTCGATGATTCAC
+
CCCCCF@BCCBFGGGGGGGGGGGHHHHHGHHHHHGHHHHHHHGGGEGGHHHHHHHHGGGGGHHGHGHHHHHBGHGHGHHGGHHHGGGHHHHHGHHHGGGGGGHHHHHHHHHHGGGGGHHHGHHHHHHHHHFHHHHHHGHGHHGGHHGGHHHHGHHHHHHGHHHHHHHGGHGGGHHHHHHHHHHHGGGGGGGGGGGGGGGGGGGGGGGGGGGGGHGHFFFFGFGGHGFGHHHHHFHGHGDHHHHHHHHHHHHGHHHHFFFFHGHFGHHHHHHHHHHHHHHHHHEGHHGHHHHGGGHHHHHGHHHHHFHHHHHGGHFHHHHDFFCFHGHGHHHHGAEFFGHHHHGHGHHGGGGHHGGGGGGGGHHHHCHCGHGHEEEECHGHGGGGGHGGGGGGGEFEBFFFFFFBBBAB
@M02197:105:000000000-AN6RF:1:1103:9692:6822 1:N:0:1
TCTAACGAGTGCTCCTCCGCTTATTGATATGCTTAAGTTCAGCGGGTAGTCCTACCTGATTTGAGGTCAAACGTCAATAAGGAAGACGCTGATAAAAGCGTCGACGCGTTAGAGGCACGGGACCTTCATTCATGCACTTCAGCTAACTGCGATCATTATCACGCCGAAGGCCTTGTCATGCAAAGTCGAAAGTCGACCGCAAGCCGATGCATTTCAGGAGAGCCCGAGTCCTGGACGAATCCAAGTCTCCGGCAGCCCCCACCATCCAAACGCCCTCTCGAAGCAAATCGAGAGGGGTTGAGAATTTACTGACACTCAAACAGGCATGCTCCTCGGAACACCGAGGAGCGCAAGGTGCGTTCAAAGATTCGATGATTCAC
+
CCCCCFBCCCCFGGGGGGGFGGGHHGHHHHHHHHGFHHHHGHHGGGGGGHHHHHHHHHHGHHHHGHHHHHHHGHHG?GHHHHGGHHHGGGGEHHHHHHHGGGGGGGGGGGGGHGHGGHGGGGGGHHHHHHHGHHHGHHHHHHHHHGHHHGGGHGGHHGHHHHGHGGGGGGHGGGGGGGGGGGGGGGGGGGGGGGGGGGFFFGGGGGGGGGFFFFGGFHGHGGFFGHHGGHGFFGHGHGHFHHHHGGGGFGHGGGGGGGGHHGHHCGGGGGGGGGGHGHGHGHHHGHHHGHHGGGGHHHHHHHHHHHHHHHHHHGGHHHHFHHHHHFHGGGGGGGHHEGGGGGHHCGGGGHHHHGGGGHGGGGGGGGGGFFFFFFFBBBCB
@M02197:105:000000000-AN6RF:1:1103:5224:7017 1:N:0:1
TCTAACGAGTGCTCCTCCGCTTATTGATATGCTTAAGTTCAGCGGGTAGTCCTACCTGATTTGAGATCGAACGTTCAAAAAGCTGTCTTCACCGAGGAAAGACGTTTATAAGCTCCAGCGAACCTCCGTCACCGAAGGTTACCTGGCAGGCAACCACAAGCGTAAATAGTTATCACACCCGTAACGCCACCAAACACTGGCAGGCTAATTCATTTGAGAGGAGCCGGCTGTGCACCAGCAAGCCCCCAAGTCCAAGCTCTTCATGGCGAACCACAAGAGTTGAGGTGTTCATGATACTCAAACAGGCATGCCCCTCGGAATAGCCAAGGGGCGCAAGGTGCGTTCAAAGATTCGATGACTCAC
+
CCCCCFBCCBCFGGGGGGGGGGGHHHGHGHGHHHHHHHHHHHHGGGGGGHHHHHGHHGGHHHHHGHHHHGHHGHHHHHHGHGHHHHGHHHHHHGGGGGHHHHHGEGHHHHHGGHHHHHHGGGGGHHHGHHGGHGGGGGGFHHHHHGHHGGGHHHHGGHHHHGGGGHHHHHHHHHHHHHGGGGGGGHGGGGHHGGGGGHHHHGGGFHHHFHFHFFGHGHHGGFGGFFHHHHFFGFGGHHGHGGGGGHGGHHHGHHGHHHHHGGGGGCGHGHGHHHGHHHHHHHHGHHHHFEFGHHHHGHGHHHFGHEHHGECCGGGHGHHHHHFFHFHEGE?GFHCHGE0FHFGGFGGGGGGFFFFFFDAA>1A
@M02197:105:000000000-AN6RF:1:1103:6792:7061 1:N:0:1
TCTAACGAGTGCTCCTCCGCTTATTGATATGCTTAAGTTCAGCGGGTAGTCCTACCTGATTTGAGATCGAACGTTCAAAAAGCTGTCTTCACCGAGGAAAGACGTTTATAAGCTCCAGCGAACCTCCGTCACCGAAGGTTACCTGGCAGGCAACCACAAGCGTAAATAGTTATCACACCCGTGACGCCACCAAACACTGGCAGGCTAATTCATTTGAGAGGAGCTGGCTGTGCGCCAGCAAGCCCCCAAGTCCAAGCTCTTCATGGCGAACCACAAGAGTTGAGGTGTTCATGATACTCAAACAGGCATGCCCCTCGGTATAGCCTAGGGGCGCAAGGTGCGTTCAAAGATTCGATGATTCAC
+
BBBBBFAAAAAFGGGFGGGGGGGGHHHGBGFHHHGHGFEDFGHGGGGCGHFFHHHHHHGHFHHGFEHDHGHHGFGFFGHHGGHHHHHFHHHGHGGGGGGHGFGG/EGHHFHHGGHHGFHFGGG?HHGGFGGGHGGFFGFGFHHHFFHFFFGHHHHFGHHGGGDFGHGHHGHHHGHHGHGGGGGGGGGG:EFFGGGGGGGFHFGEHHGHFHHHHGHHGHGHGFFFGHGDFEFGFGFHFHGGGCCC/FGHHHGGHHHHHHHFHHGGGGGHFGFHHHHHFFGCHFGEGD1EHHFHHGDDFHGG1BHFHFAHGEGGGEECFD2EC1F00GGGGGGGHHG0?CCGHFFFGGGGGGGFFBBFFF>11A>
@M02197:105:000000000-AN6RF:1:1103:20264:7218 1:N:0:1
TCTAACGAGTGCTCCTCCGCTTATTGATATGCTTAAGTTCAGCGGGTAGTCCTACCTGATTTGAGATCGAACGTTCAAAAAGCTGTCTTCACCGAGGAAAGACGTTTATAAGCTCCAGCGAACCTCCGTCACCGAAGGTTACCTGGCAGGCAACCACAAGCGTAAATAGTTATCACACCCGTGACGCCACCAAACACTGGCAGGCTAATTCATTTGAGAGGAGCCGGCTGTGCACCAGCAAGCCCCCAAGTCCAAGCTCGTCATGGCGAACCACAAGAGTTGAGGTGTTCAGGATACTCAAACAGGCATGCCCCTCGGAATAGCCAAGGGGCGCAAGGTGCGTTCAAAGATTCGAT
+
AAAAAF1>1>AFGGFGC1EFEGEHHHFHHHHHHFHHHBFDD2FCAGEAFEGHHEHHHHFHHHHHAEG1/E0EE>FHFE@1>/>BCGHGHHHHH?>>E/BFA0>??FG<BFG2GFGFGFH@CGCC<GHBGGFFHFBFBBGFFFFHHAGHFFEHFEHFEFHFACGCGHHFFHGHFGFHCHGGGACAEGGGGBGEHGEGFGGCFGGGFGFFFGF0BFFHFFCBACAEE??=?GFFFFGHHGGG@/C@HFBEBG1AEGEEE/?11HCEE@EBFGGHGHFGEE0BHFF/B1FHFB22GB2B/B>F1EGF110F//A//??0DGFBFFB10FAE0?EACA1FCEGEFAGB3FFD1FFAAA1>
@M02197:105:000000000-AN6RF:1:1103:22935:7680 1:N:0:1
TCTAACGAGTGCTCCTCCGCTTATTGATATGCTTAAGTTCAGCGGGTAGTCCTACCTGATTTGAGGTCAAACGACAATAAGGAAGACGCTAATAAAAGCGTCGACGCGTTAGAGGCACGGGACCTTCATTCATGCACTTCAGCTAACGGCGATCATTATCACGCCGAAGGCCTTGTCATGCAAAGTCGAAAGTCGACCGCAAGCCGATGCATTTCAGGAGAGCCCGAGTCCTGGACGAATCCAAGTCTCCGGCAGCCCCCACCACCCAAACGCCCTCTCGAAGCAAATCGAGAGGGGTTGAGAATTTACTGACACTCAAACAGGCATGCTCCTCGGAACACCGAGGAGTGCAAGGTGCGTTCAAAGATTCGATGATTCAC
+
CCCCCFBBBCCFGGGGGGGGGGGHHHHHHHHHHHHHHHHHHHHGGGGGGHHHHHHHHHHHHHHHGHHHHHHHDEGGEHHHHHHHHHHGGGGGHGHHHHHGGGGGGGGGGGGGHHHGGHGGGGGGHHHHHHHHHHHHHHHHGHHHHGHGGGGGGGGHHHHHHHGHGGFGGGGGGGGGGGGGGGGGGGGGFFFFFFFFGGFFFGGGGGGGGGGGGFGGGHHHGGGFFFGFFHHGGGHGHHHFHHGHGGGGGCHGGGGGFGGGFGGDGGGGGGGGGGGHFEGHHHHGGHHHGHHGGGGHHHHHHHHGBHHFHGHHHHGHHHFHHFGFFGAGGGGGGGHHGGFGGGHHHHHHHFHHHGGGGHGGGGGGGGGGFFFFFFFBBAAA
@M02197:105:000000000-AN6RF:1:1103:9778:7821 1:N:0:1
TCTAACGAGTGCTCCTCCGCTTATTGATATGCTTAAGTTCAGCGGGTAGTCCTACCTGATTTGAGATCGAACGTTCAAAAAGCTGTCTTCACCAAGGAAAGACATTTATAAGCTCCAGCAAACCTCCGTCACCGAAGGTTACCCGGCAGGCAACCACAAGCGTAAATAGTTATCACACCCGTGACGCCACCAAACACTGGCAGGCTAATTCATTTGAGAGGAGCTGGCTGTGCGCCAGCAAGCCCCCAAGTCCAAGCTCTTCATGGCGAACCACAAGAGTTGAGGTGTTCATGATACTCAAACAGGCATGCCCCTCGGAATAGCCAAGGGGCGCAAGGTGCGTTCAAAGATTCGATGATTCAC
+
CCCCCFABABBFGGGGGGGGGGGHHGHHHHHHHHHHHHHHFHHGGGGGGHHHHHHHHHHHHHHHGHHHGGHHGHHHHHHHHGHHHHHHHHHHHHHHGGHHHHHHHHHHHHHHHHHHHHHHHHHGHHHGHHGGHGGGGGHHHHHHGGGGGGGHGHHGGHHHHGGGGEGGHHHHHHHHHHGGGGGGGGGGHGHGGGHHHHHHHHHHHHHHHHGHGHGHHCGHHHGHHHFHGGGGGGHHHHCHGFDCHHHHHHEGHGHHFHFGFHGGGGGHGHGHHHHHHHHHHHHGHHHHHHHEHHFHGGHHGHHHHHHHGGGGGGGHHGFFFFGHHHHGGGGGHHHHCGGGGGGGGGGGGGGFFFFFFFCCCCC
@M02197:105:000000000-AN6RF:1:1103:16231:7744 1:N:0:1
TCTAACGAGTGCTCCTCCGCTTATTGATATGCTTAAGTTCAGCGGGTAGTCCTACCTGATTTGAGGTCAAACGTCAATAAGGAAGACGCTGATAAAAGCGTCGACGCGTTAGAGGCACGGGACCTTCATTCATGCACTTCAGCTAACGGCGATCATTATCACGCCGAAGGCCTTGTCATGCAAAGTCGAAAGTCGACCGCAAGCCGATGCATTTCAGGAGAGCCCGAGTCCTGGACGAATCCAAGTCTCCGGCAGCCCCCACCATCCAAACGCCCTCTCGAAGCAAATCGAGAGGGGTTGAGAATTTACTGACACTCAAACAGGCATGCTCCTCGGAACACCGAGGAGCGCAAGGTGCGTTCAAAGATTCGATGACTCAC
+
CCCCCFB?AABFGCGGGGGGGGGHGHHHHHHGHFHFHHHHHHHCGGGGGHHHHHHHHHHHHHHHGHHHHHHHGHHGGFFHHGEHGHHGGGGGGHHHGBGGGGGGGGGGGGGGHHHGGHGGGGGGHHGHGHHHHHFGHHGFGGHHGHHGGGGGGGGHHGHHHHFHGGGBEGGGGGGGGGEFFGGFFFFGGADDBFFFFGGGFGGFGGGGGGFGGFGGGHHHGGGGGHHFEHHFFFGGHHHHGHHGGGGCGGGGGGGGCGGHGGFFGGGGEEGGGGGEFFGHHHGGGGB3GGHGGFGHHHHHHHHHFHFHHHHHFFGFHHGHHEHHHHHHGEECGFFHFFGGGGHGGEGGGHHGHGGEGHGGGGGGGGGGFFFFFFFBBABB
@M02197:105:000000000-AN6RF:1:1103:27275:7771 1:N:0:1
TCTAACGAGTGCTCCTCCGCTTATTGATATGCTTAAGTTCAGCGGGTAGTCCTACCTGATTTGAGATCGAACGTTCAAAAAGCTGTCTTCACCAAGGAAAGACATTTATAAGCTCCAGCAAACCTCCGTCACCGAAGGTTACCCGGCAGGCAACCACAAGCGTAAATAGTTATCACACCCGTGACGCCACCAAACACTGGCAGGCTAATTCATTTGAGAGGAGCTGGCTGTGCGCCAGCAAGCCCCCAAGTCCAAGCTCTTCATGGCGAACCACAAGAGTCGAGGTGTTCATGATACTCAAACAGGCATGCCCCTCGGAATAGCCAAGGGGCGCAAGGTGCGTTCAAAGATTCGATGATTCAC
+
BBABBFAABBBFGGGGGGGGGGGHHHHHHCFHHHHGFHGHHHHGGGGGGGGHFFHGHFHHFHHGAHHHHGHH0GGHHHHHHGGHHFHFHHHHHHEFFHHC1GFHHFFHHHHFHHHHHFHHCGGFHHHGGCGDFDGGFB@GDGFHGFGGCCDHFHFFGHFFHFBFGHHHHGGHHGGHHHGFGGGGGGGAHGGGGGGFGFFBFFCGGFFGBFFHHGFFFEFGGBGFHGFDFEFFFDFFGH@AGGGCA2DF2BFFGBBBGBEFDB/EE>/4/FEFHFHHEFE1FF31FFE3HGBEGE5BEGFGHHGFBF1HEA000EA3FGGGBG33HHHGFFFEFCHHFCGGGGGGGGGGGGGFFFFFFF@BAA?
@M02197:105:000000000-AN6RF:1:1103:20303:7984 1:N:0:1
TCTAACGAGTGCTCCTCCGCTTATTGATATGCTTAAGTTCAGCGGGTAGTCCTACCTGATTTGAGGTCAAACGTCAATAAGGAAGACGCTGATAAAAGCGTCGACGCGTTAGAGGCACGGGACCTTCATTCATGCACTTCAGCTAACGGCGATCATTATCACGCCGAAGGCCTTGTCATGCAAAGTCGAAAGTCGACCGCAAGCCGATGCATTTCAGGAGAGCCCGAGTCCTGGACGAATCCAAGTCTCCGGCAGCCCCCACCATCCAAACGCCCTCTCGAAGCAAATCGAGAGGGGTTGAGAATTTACTGACACTCAAACAGGCATGCTCCTCGGAACACCGAGGAGCGCAAGGTGCGTTCAAAGATTCGATGATTCAC
+
CCCCCFBBABBFGGGGGGGGGGGHHHHHHHHHHHHHHHHHHHHGGGGGGHHHHHHHHHHHHHHHGGHHHHHHGHHGGHHHHHHGGHHGGGGEHFHFHHHGGGGGGGGGGGGGHHHGGHGGGFGGHHHHHHHHHHHHHHHHHHHHHGHGGGGGGGGHHHHHHGGHGGGGGGGGGGGGGG/GGGFGGGGGGGGFFFFFFFFFGGGGFGGGGGGGGFFFGFFEEGGFFHFGFGFFGFGEHHG00BHHGCCCFFHGGGGGGGDGFEGFGGGGGGGGGGGGHGGHHHGHGHGBGHHGGGGHHGHHHHGHHHFFD5G@D5FBGHGHHHHHFGFAEAE??CHFGEEEGCHGGGGECHHHHGGGGGGGFGGGGGGGFFFFBFFBBBBB
@M02197:105:000000000-AN6RF:1:1103:24723:8058 1:N:0:1
TCTAACGAGTGCTCCTCCGCTTATTGATATGCTTAAGTTCAGCGGGTAGTCCTACCTGATTTGAGATCGAACGTTCAAAAAGCTGTCTTCACCAAGGAAAGACATTTATAAGCTCCAGCAAACCTCCGTCACCGAAGGTTACCCGGCAGGCAACCACAAGCGTAAATAGTTATCACACCCGTGACGCCACCAAACACTGGCAGGCTAATTCATTTGAGAGGAGCCGGCTGCGCACCAGCAAGCCCCCAAGTCCAAGCTCTTCATGGCGAACCACAAGAGTTGAGGTGTTCATGATACTCAAACAGGCATGCCCCTCGGAATAGCCAAGGGGCGCAAGGTGCGTTCAAAGATTCGATGATTCAC
+
CCCCCFBBCCCFGGGGGGGGFGGHHHHHGGHHHHHHGHHHHHHGGGGGGHHHHHHHHHHHHHHHGHHHHGHHGHHHHHHHGGGHHHHHHHHHHHGHGGHHHHHHHHHHHHHHHHHHHHHHHHGGHHHGHHGGHGGGGGHHHHHHGGGGGGGHHHHGGHHHHGGGGHHHHHHHHHGHHHGGGGGGGGGGGGGHGGHHHGHHHFHGGGGGGGHHHHHHHHGGGFGGGHGGGGGGFHHHHHGHCB/CABGHHHHGHHHGHGHHHHGGGGGHGHGHGGHHHHHHHHGCHHHHHHHFHGHHGFHGHHHHHHHHGEAE?A/EHHGGHFGHHG/GEA?CHCHHGE0AG1F3FGGGGGCFFFFFFFA1A>A
@M02197:105:000000000-AN6RF:1:1103:25099:8129 1:N:0:1
TCTAACGAGTGCTCCTCCGCTTATTGATATGCTTAAGTTCAGCGGGTAGTCTCACCCGATTTGAGGTCAAGGTTTTCGTTTTGTGGGTCCAGCCTCCCGCCAATGTAGATGGCGGTGACCAGAGCACCATCATTGTCCGTGTGGGACAGTTAGGAGCAGGCATCCAAGGGACAGTGCTAGATCCAAAACGTAGAAGCATCTTATCACGTTAAGGATCAGCAAAGCGGACCCCACTAATTCATTTGAGAGGAGCTCACTTTCAAAAGTGAAAGGCAAGCATTGAACCTCCAAGTCCAAAAATCCCATTCCTGACAGGAAAAGGGTTTTTGAGGATTTCACGACACTCAAACGGGTGTGCCCCTCGGAATGCCAAGGGGCGCAAGGTGCGTTCAAAGATTCGATGATTCAC
+
CBCCCFCCCCCFGGGGGGGGGGGHHGHHFHHHHHHHHHHGGHHGGGGGGHHHHHHGHGGGGGHHGHHHHHEHGGHGHGHHGGHHGGGGHHHHGGHHHGGGGGGHHHHHHHHHHGGDGGHHHHHFHHHHGHHHHHHHHHGGGHHGGHHGGHHHHHHHHHHGGHHHHHHHGGHGGGHHHHHHGHHHGGGGGGGGGGGGGGGGGGGGGGGGGGGGGGHGHGGHGGGFFHGGGHHGFHGHHHGHHGHHHHHHHHHHHHHHHHHGGHHHHHHHHHGHGHFGHHHHHHHEGGGGHHHHHGGHGHHGFGHHHHFHHHHHHHHHHHHHGEFEFGEHHHHHHHGHGGGGHHHGFGHGGGFGHHGGGGGGCEHGHHHHHHHHHEGGGGHHHHGGGGHGGGGGGGGGGBFFFFFFBBBAB
@M02197:105:000000000-AN6RF:1:1103:20868:8110 1:N:0:1
TCTAACGAGTGCTCCTCCGCTTATTGATATGCTTAAGTTCAGCGGGTAGTCCTACCTGATTTGAGGTCAAACGTCAATAAGGAAGACGCTGATAAAAGCGTCGACGCGTTAGAGGCACGGGACCTTCATTCATGCACTTCAGCTAACGGCGATCATTATCACGCCGAAGGCCTTGTCATGCAAAGTCGAAAGTCGACCGCAAGCCGATGCATTTCAGGAGAGCCCGAGTCCTGGACGAATCCAAGTCTCCGGCAGCCCCCACCATCCAAACGCCCTCTCGAAGCAAATCGAGAGGGGTTGAGAATTTACTGACACTCAAACAGGCATGCTCCTCGGAACACCGAGGAGCGCAAGGTGCGTTCAAAGATTCGATGATTCAC
+
DDDDDFBBCCCFGGGGGGGGGGGHHHGHHHHHHHHHHHHHHHHGGGGGGHHHHHHHHHHHHHHHGHHHHHHHGHHEGHHHGHHHHHHGGGGGHHHHHHHGGGGGGGGGGGGGHHGGGHGGGGGGHHHHHHHFHHHHHHHHHHHHHHHGGGGGGGGHHHHHHHGHGGGGGGGGGGGGGGGGHGFGGGGGGGGFBFDFGGGGGGGFGGGFGGGGGGGGGGHHGGGGGHFFFFFGGGHGHHHBHHHHFGGGCGHGGGGGGGGHHGHHFGGGGGGGGGGHGGGHHHHHGGF3GHHGGGGHHHHHHHHHHHFGHHHFHHGEHFHHHHHHHHHHEAGCFGGHGGGGGGHHGGFGGHGGHGGGGHGGGGGGGGGGFFFFFFFAAAAA
@M02197:105:000000000-AN6RF:1:1103:16185:8311 1:N:0:1
TCTAACGAGTGCTCCTCCGCTTATTGATATGCTTAAGTTCAGCGGGTAGTCCTACCTGATTTGAGATCGAACGTTCAAAAAGCTGTCTTCACCAAGGAAAGACATTTATAAGCTCCAGCAAACCTCCGTCACCGAAGGTTACCCGGCAGGCAACCACAAGCGTAAATAGTTATCACACCCGTGACGCCACCAAACACTGGCAGGCTAATTCATTTGAGAGGAGCTGGCTGTGCGCCAGCAAGCCCCCAAGTCCAAGCTCTTCATGGCGAACCACAAGAGTTGAGGTGTTCATGATACTCAAACAGGCATGCCCCTCGGAATAGCCAAGGGGCGCAAGGTGCGTTCAAAGATTCGATGACTCAC
+
DDDDDFCCCCCFGGGGGGGGGGGHHHHHGHHHHHHGHHHHHHHGGGGGGHHHHHHHHHHHHHHHGHHHHGHHGHHHHHHHHGHHHHHHHHHGHHHHGHHHHHHHHHHGHHHHHHHHGHHGHGHGHHHGHHGGHGGGGGGHHHHHGGGGGGGGHHHFGHHHHGGGGHHGHHHGHHHHHHGGGGGGGHGGHGGHHHHGHGHHHHHHGGHHGGGHHGHHHHGHHHGHHHHHGGGGGGHHHHGHGDCGGHHHHHGGHHHHHFHGGHGGGGGHGHGGHHHHHHGFHHHGHHHHGHHHHHHHGHHHHGHHHHHFEFGEGGFHHHHHHHGHHHHGGGGGHHHHGGGGHGGFGCGGGGGFFFFFFFBBBAA
@M02197:105:000000000-AN6RF:1:1103:18115:8672 1:N:0:1
TCTAACGAGTGCTCCTCCGCTTATTGATATGCTTAAGTTCAGCGGGTAGTCTCACCCGATTTGAGGTCAAGGTTTTCGTTTTGTGGGTCCAGCCTCCCGCCAATGTAGATGGCGGTGACCAGAGCACCATCATTGTCCGTGTGGGACAGTTAGGAGCAGGCATCCAAGGGACAGTGCTAGATCCAAAACGTAGAAGCATCTTATCACGTTAAGGATCAGCAAAGCAGACCCCACTAATTCATTTGAGAGGAGCTCACTTTCAAAAGTGAAAGGCAAGCATTGAACCTCCAAGTCCAAAAATCCCATTCCTGACAGGAAAAGGGTTTTTGAGGATTTCACGACACTCAAACGGGTGTGCCCCTCGGAATGCCAAGGGGCGCAAGGTGCGTTCAAAGATTCGATGATTCAC
+
DDDDDFCCCDCFGGGGGGGGGGGHHHHHHHHHHHHHHHHHHHHGGGGGGHHHHHHHHGGGGGHGGHHHHHHGHHHGHGHHGGHHHGGGHHHHHGHHHGGGGGEHHHHHGHHHHGGGGGHHHGHHHHHHGHHHHHHHHHGHGHHGGHHGGHHGHHGHHHHHGHHHHHHHGGHGGGHHHHHHHHHHGGGGGGGGGGGGGGGGGGGGGGHHGHHHHHGGHHHHGHHFGFFFFFHGHHHHHHHGHHHHHHHHGHHHFFFGHHGGHHFHHHEHHHHHHHHHHHHFHHHDGHHHHHHHEGGHHHHG0HHHHHFHHHHGGHHHHHHHGGGHGBGHHHHHHHEHFGGHHHHF5GHHEGFGHHGGGGGGGGHHHHHHHHHHHGGGGGHFHHGGGGGGGGGGGGGGGFFFFFFF?ABBA
@M02197:105:000000000-AN6RF:1:1103:11270:8718 1:N:0:1
TCTAACGAGTGCTCCTCCGCTTATTGATATGCTTAAGTTCAGCGGGTAGTCTCACCCGATTTGAGGTCAAGGTCTTCGTTTTGTGGGTCCAGCCTCCCGCCAACGTAGATGGCGGTGACCAGAGCACCATCATTGTCCGTGTGGGACAGTTAGGAGCAGGCATCCAAGGGACAGTGCTAGATCCAAAACGTAGAAGCATCTTATCACGTTAAGGATCAGCAAAGCGGACCCCACTAATTCATTTGAGAGGAGCTCACTTTCAAAAGTGAAAGGCAAGCATTGAACCTCCAAGTCCAAAAATCCCATTCCTGACAGGAAAAGGGTTTTTGAGGATTTCACGACACTCAAACGGGTGTGCCCCTCGGAATGCCAAGGGGCGCAAGGTGCGTTCAAAGATTCGATGATTCAC
+
BCCCBFCBABCFGGGGGGGGGGGHHHHHHHGHHHHHHHHHHHHGGGGGGHHHHHHHHGGGGGHGGHHHHGHHHGHHHHHHGGHHHGGGHHGHHGHHHGGGGGGGGHHHGHHGHGGDGGHHGHEHHGHHFHHHHHHHHHGHGHHGGHHGGHHFHFHHHFHHGFHHHHGHGGHGGECGHFHFHHGGGGGGGGGGFGFGGGGGGGGGGGGGFGGGGGHFFGHHGGGFFFFFFFFHHHHHHHBGF1HHGHHHGHHHHHHHHHGGGHHHHHHHHHHHHGHHFHGGHHFC/CBFHHGHHGGHHGGF2HHFGB3GHHHHHHHHHHGHGGGFFHGHHHHHHHEHEC?HHFDGGGHHEGGGHGGGGGEGGGHHHHHHHHHHHEGGGGHHHHGGGGHGGGGGGGGGGFFFFFFF?BBBB
@M02197:105:000000000-AN6RF:1:1103:10952:8794 1:N:0:1
TCTAACGAGTGCTCCTCCGCTTATTGATATGCTTAAGTTCAGCGGGTAGTCCTACCTGATTTGAGATCGGACGTTCAAAAAGCTGTCTTCACCAAGGAAAGACATTTATAAGCTCCAGCAAACCTCCGTCACCGAAGGTTACCCGGCAGGCAACCACAAGCGTAAATAGTTATCACACCCGTGACGCCACCAAACACTGGCAGGCTAATTCATCTGAGAGGAGCTGGCTGTGCGCCAGCAAGCCCCCAAGTCCAAGCTCTTCATGGCGAACCACAAGAGTTGAGGTGTTCATGATACTCAAACAGGCATGCCCCTCGGAATAGCCAAGGGGCGCAAGGTGCGTTCAAAGATTCGATGACTCAC
+
ABCBBF?ABBCFGGGFGGGGGGGHHHHHGHHHHHHFHHGHHHHGGGGGGHHHHHFHHHGHHHHHGHHHHGGGGDGHHHHHGGHHHHHHHHHGHHHHGHEGHHHHGHHGHHGGHHHHHFHHHHHGHHHGFHGGHGGGGGHHHHHGGGGGGGGHHHHGGHHHHGGGGGHHHHHHHHGHHHGGFEGGGHGGGGGGGGGGHGHFGFHHGHHGFHHHFHFHHFGGGHGFFHHHGGCFFFFFHHGFGDCCEFGHHGGGHHHHHHHFFGGGGGGGF1GHHHHHHHHGCHHGHFG3GGGHHHHHGHHHHHFHHHGHFECCGGCHHHHHHHFHFGHCEGEGHFGFAGFEAGGGGGGGGGFFFFFBFF?AA>A
@M02197:105:000000000-AN6RF:1:1103:17865:9093 1:N:0:1
TCTAACGAGTGCTCCTCCGCTTATTGATATGCTTAAGTTCAGCGGGTAGTCTCACCCGATTTGAGGTCAAGGTTTTCGTTTTGTGGGTCCAGCCTCCCGCCAATGTAGATGGCGGTGACCAGAGCACCATCATTGTCCGTGTGGGACAGTTAGGAGCAGGCATCCAAGGGACAGTGCTAGATCCAAAACGTAGAAGCATCTTATCACGTTAAGGATCAGCAAAGCGGACCCCACTAATTCATTTGAGAGGAGCTCACTTTCAAAAGTGAAAGGCAAGCATTGAACCTCCAAGTCCAAAAATCCCATTCCTGACAGGAAAAGGGTTTTTGAGGATTTCACGACACTCAAACGGGTGTGCCCCTCGGAATGCCAAGGGGCGCAAGGTGCGTTCAAAGATTCGATGATTCAC
+
CCCCCFCCCCCFGGGGGGGGGGFHHHGHGHGHHHHHGHHHGHHGGGGGGHHHHHHHHGGGGGHHGHHHHHHHHHHGHGHHGGHHHGGGHHHHHGHHHGGGGGGHHHHHHHHHHGG?FGHHHHHHHHHHGHHHHHHHHHGHGHHGGHHGFHHHHHGHHFHHGHHHHGFFGGHGEGHGHHHHHHHHGGGGGGGGGGGFGGGGGGGGGGGGGGGGGGHGHGHHGFFGGHDFFFHFGHHHGHHHHHHFHHHGHHGHDBFGG1HEHHHGHHHHHHGHHFFHHFHGHFGCGHHHHHHHHGGHHHHHGGHHHHFHHEGHHHFGHHHHECGAGEHFHHHHGBGGGFGHHHGGGCHHGGGGHHGGGGGGGGHHHGCFHGHHHGGGFGGHHHGGFGGGGGGGGGGGGFFFFFFFABAAA
@M02197:105:000000000-AN6RF:1:1103:17267:9117 1:N:0:1
TCTAACGAGTGCTCCTCCGCTTATTGATATGCTTAAGTTCAGCGGGTAGTCCTACCTGATTTGAGATCGAACGTTCAAAAAGCTGTCTTCACCAAGGAAAGACATTTATAAGCTCCAGCAAACCTCCGTCACCGAAGGTTACCCGGCAGGCAACCACAAGCGTAAATAG
+
HGHGHGHHHHHGGGGGGGHGGGHHHHHHHHHHHHHHHHHGHHHGHHHHGHHHHHHHHHHHHHHHHHHHHHHHHHHHHHHHHHHGGHHHHHHHHHHHHHHHHHHHHHHHHHGHHGHHHHHHHHHGHHGHHHGGHHHGHGGGGGHHHHHGGGGGGGHGGHEGHGFGGHHHH
@M02197:105:000000000-AN6RF:1:1103:4784:9497 1:N:0:1
TCTAACGAGTGCTCCTCCGCTTATTGATATGCTTAAGTTCAGCGGGTAGTCCTACCTGATTTGAGGTCAAACGTCAATATGGAAGACGCTGATAAAAGCGTCGACGCGTTAGAGGCACGGGACCTTCATTCATGCACTTCAGCTAACGGCGATCATTATCACGCCGAAGGCCTTGTCATGCAAAGTCGAAAGTCGACCGCAAGCCGATGCATTTCAGGAGAGCCCGAGTCCTGGACGAATCCAAGTCTCCGGCAGCCCCCACCATCCAAACGCCCTCTCGAAGCAAATCGAGAGGGGTTGAGAATTTACTGACACTCAAACAGGCATGCTCCTCGGAACACCGAGGAGCGCAAGGTGCGTTCAAAGATTCGATGACTCAC
+
CCCCCFCCABCFGGGGGGGGGGGHHHGHGHHHHHHHGHHHHGHGGGGGGHHHHHHHHHHHHHHHGHHHHHHHGHHGGGHHHHHHGHHGGGGGHHHHHHHGGGGGGGGGGGGGGGHGGHGGGGGGHHHHHHGHHHGHHHHHHHHHHHHGGGGGGGGHHHHGHHGHGGGFGGGGGGGGGGGGGGGGGFGGGFGFFFFFFGGGGGGGGGFGGGGFGGGGGHHHGGGGGFHHGFGFFGGGHHEHHGHHGGGGGGHGGGGGGGDF1FHHHGGGCEGGGGGHHHGEHHGHGHGBGHFGGGGHHFHFEHHGBHHFHHHHHFFEHEHGHHHGHGHHGEE?GGHG?EGGGGHHGGGGGHHGHGFAGHGGGGGGGFGGFCDFFFFBAA3>
@M02197:105:000000000-AN6RF:1:1103:25987:9338 1:N:0:1
TCTAACGAGTGCTCCTCCGCTTATTGATATGCTTAAGTTCAGCGGGTAGTCTCACCCGATTTGAGGTCAAGGTTTTCGTTTTGTGGGTCCAGCCTCCCGCCAATGTAGATGGCGGTGACCAGAGCACCATCATTGTCCGTGTGGGACAGTTAGGAGCAGGCATCCAAGGGACAGTGCTAGATCCAAAACGTAGAAGCATCTTATCACGTTAAGGATCAGCAAAGCGGACCCCACTAATTCATTTGAGAGGAGCTCACTTTCAAAAGTGAAAGGCAAGCATTGAACCTCCAAGTCCAAAAATCCCATTCCTGACAGGAAAAGGGTTTTTGAGGATTTCACGACACTCAAATGGGTGTGCCCCTCGGAATGCCAAGGGGCGCAAGGTGCGTTCAAAGATTCGATGATTCAC
+
BBBBBFBB@BBFGGGGGGGGGGGHHHHHHHHHHHGHHHHHHHHGGGGGGHHDAFHHFEGGGGHHGGHHHHFCBFHFDE1FFFFGH?EFHHHFHGHHGGGGGG??FGHHGHHEHGC/?CGDFFHEHHFHH<GHGHHGFHGEEHHGGCGGGFFHFC=CCG/GFHHHHHGF.CGGGGFBGHFHGGHGEBGGGGGFGFFFGFGFFFGFFFFBFFHHGBGFFGGHGGDGCEFGF;HGGHHFHHBGGGBGFGGHFFFBHGHHEHHGGHHFGFGFHBHEHHHHCFDGDFFDCGGFHHHHBGEGF3GFB?GEB2HHFGHFHHHHHGGHGEE1BGFBG@FF4FF3E?EGFHHFGFHHHFEDFHGGGGFA?EHHGHFGHHHHGGGGGGHHHHGGGGHGGGGGGGGGFF4FFFFFAABAA
@M02197:105:000000000-AN6RF:1:1103:14285:9909 1:N:0:1
TCTAACGAGTGCTCCTCCGCTTATTGATATGCTTAAGTTCAGCGGGTAGTCCTACCTGATTTGAGATCGAACGTTCAAAAAGCTGTCTTCACCAAGGAAAGACATTTATAAGCTCCAGCAAACCTCCGTCACCGAAGGTTACCCGGCAGGCAACCACAAGCGTAAGTAGTTATCACACCCGTGACGCCACCAAACACTGGCAGGCTAATTCATTTGAGAGGAGCTGGCTGTGCGCCAGCAAGCCCCCAAGTCCAAGCTCTTCATGGCGAACCACAAGAGTTGAGGTGTTCATGATACTCAAACAGGCATGCCCCTCGGAATAGCCAAGGGGCGCAAGGTGCGTTCAAAGATTCGATG
+
DDEEDFCBCCCFGGGGGGGGGGGHHHHHHHHHHHGHHHHHHHHGGGGGGHHHHHHHHHHHHHHGGHHHHGHHGHHHHHHHHGHHHHHHHHHHHHGHGHFHHHHGHHHGHHHHHHHHHHHHHHHGHHHGHHGGHGGGGGHHHHHHGGGGGGGHHHHGGHGHHGGGGHHHHGHHHHHHHHGGGGGGGHGGHGGHGGGGGHHHHHHHGHHHHHHHGGHHHHHHHHGHHHHHGGGGGGHHHHGHFGGGHHHHHHHGHHHHHHHHHHFGGGGHGHGHHGHHHHHHHHGGHHHHHHHHHHGGF5EHHFGHFEHHGEGGGEDGHHHHHHHGHHHGGGGGHGHGGGGGGGGGGFFFCFFFAAACB
@M02197:105:000000000-AN6RF:1:1103:21118:10244 1:N:0:1
TCTAACGAGTGCTCCTCCGCTTATTGATATGCTTAAGTTCAGCGGGTAGTCCTACCTGATTTGAGATCGAACGTTCAAAAAGCTGTCTTCACCAAGGAAAGACATTTATAAGCTCCAGCAAACCTCCGTCACCGAAGGTTACCCGGCAGGCAACCACAAGCGTAAATAGTTATCACACCCGTGACGCCACCAAACACTGGCAGGCTAATTCATTTGAGAGGAGCTGGCTGTGCACCAGCAAGCCCCCAAGTCCAAGCTCTTCATGGCGAACCACAAGAGTTGAGGTGTTCATGATACGCAAACAGGCATGCCCCTCGGAATAGCCAAGGGGCGCGAGGTGCGTTCAAAGATTCGATG
+
BCCCBFBABABFGGGGGGGGGGGHHHHHHHHGHHGHHHHHHHHGGGGGGHHHHHHHHHHHHHHEFHHHFFHHFFGHHHHHGGHHHHHHHHHHHHHHGHHHHHHGHHHHHHHHHHHGHHHHHHHGHHHGHHGGHGGGGGFGHHHHGGGGGFFHGHHGGGEGHGGGGHGHHFHHHHGHHHGGGFGGGGGGHGHHHGGCHGGGGHGGGEGGFGGGGHHHFFHGHHGFFGHHHHHGFFHHFHGGCGGGHGHFGFFGGHHHHHHFGHGGGGGG??/HGBFGHHHFGHFGHHHHFHFGGEBB05FF5HFHFFFG0EEEE?GGHFFFFFHHFHHGCGGGFGFCCCGGGGGGGFFFAFCBABBBA
@M02197:105:000000000-AN6RF:1:1103:3884:10340 1:N:0:1
TCTAACGAGTGCTCCTCCGCTTATTGATATGCTTAAGTTCAGCGGGTAGTCCTACCTGATTTGAGATCGAACGTTCAAAAAGCTGTCTTCACCAAGGAAAGACATTTATAAGCTCCAGCAAACCTCCGTCACCGAAGGTTACCCGGCAGGCAACCACAAGCGTAAATAGTTATCACACCCGTGACGCCGCCAAACACTGGCAGGCTAATTCATTTGAGAGGAGCTGGCTGTGCGCCAGCAAGCCCCCAAGTCCAAGCTCTTCATGGCGAACCACAAGAGTTGAGGTGTTCATGATACTCAAACAGGCATGCCCCTCGGAATAGCCAAGGGGCGCAAGGTGCGTTCAAAGATTCGATGATTCAC
+
ABCBAFABBCBFGGGGGGGGGGGHHHHHHHHHHHHHHHHHHHHGGGGGGHHHHGHHHHGHHHHGGHHHHGHHGHHHHEHHGEEHHGHHHHGGHHGGGFHHGHFGHHHHBGHFHFHHHHGHFHHGHHGGEGADHGGGGGBGHHHHFGGGGGGGHGHGGHHHGGGFGHHHHFFFGHHHGHGGGEFGGGGG/GHHHGGGHHHHFGHHHHHHHHHHFHFHFHHHHHGHHHHHGGGGGGHGHHFGGGGGHHHHHFFGHHHHHFGEHEGGGGGFGHFHFHHHHHHHHHHGHHHHGGHGHFGHGHHHHGGGHHHHFE?CCFGHHHFHGHHBHHGGGGGGHHHHGGGGFGFGGGGGGGGFFFFFFFBBBAB
@M02197:105:000000000-AN6RF:1:1103:15633:10715 1:N:0:1
TCTAACGAGTGCTCCTCCGCTTATTGATATGCTTAAGTTCAGCGGGTAGTCCTACCTGATTTGAGATCGAACGTTCAAAAAGCTGTCTTCACCAAGGAAAGACATTTATAAGCTCCAGCAAACCTCCGTCACCGAAGGTTACCCGGCAGGCAACCACAAGCGTAAATAGTTATCACACCCGTGACGCCACCAAACACTGGCAGGCTAATTCATTTGAGAGGAGCTGGCTGTGCGCCAGCAAGCCCCCAAGTCCAAGCTCTTCATGGCGAACCACAAGAGTTGAGGTGTTCATGATACTCAAACAGGCATGCCCCTCGGAATAGCCAAGGGGCGCAAGGTGCGTTCAAAGATTCGATGACTCAC
+
CCCCCFAABACFGGGGGGGGGGGHHHGHHHHHHHHHHHHHHHHGGGGGGHHHHHHHHHHHHHHGGHHHHGHHGHHHHHHHHGGHHHHHHHHHHHHHGHHHHHHHHHHHGHHHHHHHHHHHHHHGHHHGHHGGHGGGGGHHHHHHGGGGGGGHHHHGGHHHHGGGGHHHHHHHHHHHHHGGGGGGGHGGHGHHGHHGHHHHHHHHHHHHHHHHGGHGHHHHHHGHHHHHGGFGGGGHHHCHGGGGHGHHHHHGGHHHHHHHHHGGGGGHGHGHHHHGHHHHGHHGHHHHFGHHHHHHGGHHHHHHHHHH?GGGGFGHHHHHHHHGHHHGGGGGHHHHGGGGGGGGGGGGGGGFFFFFFFA@BAA
@M02197:105:000000000-AN6RF:1:1103:28786:10731 1:N:0:1
TCTAACGAGTGCTCCTCCGCTTATTGATATGCTTAAGTTCAGCGGGTAGTCCTACCTGATTTGAGGTCAAACGTCAATAAGGAAGACGCTAATAAAAGCGTCGACGCGTTAGAGGCACGGGACCTTCATTCATGCACTTCAGCTAACGGCGATCATTATCACGCCGAAGGCCTTGTCATGCAAAGTCGAAAGTCGACCGCAAGCCGATGCATTTCAGGAGAGCCCGAGTCCTGGACGAATCCAAGTCTCCGGCAGCCCCCACCATCCAAACGCCCTCTCGAAGCAAATCGAGAGGGGTTGAGAATTTACTGACACTCAAACAGGCATGCTCCTCGGAACACCGAGGAGCGCAAGGTGCGTTCAAAGATTTGATGACTCAC
+
CCBCCFCCCCBFGGGGGGGGGGGHHHHHHHHHHHHHHHHHFFHGGGGGGHHHHHHHHHHHHHHHGHHHHHFHGHHGGHHHHHHHHHHGGGGGHHHHHHHGGGGGGGGGGGGGHHHGGHGGGGGGHHHHGHHHGHHHHHHHHHHHHHHGGGGGGGGHHHHGHHGGGGGGGGGGGGGGGGGGGGGGGFGGGGGFFFFFFFFGGFFFFFGFGFGGGFGGHHHHGGGGGHGHGHHGFFFFGHEHGFHHGGCFGGFGDGGGGGGGHGHFBGGGGGGGGGGHG/GHHHHHGHFHGHGGGGGHGHHHGBHHHHHHHHHHGBFHHHHGGHGHHFGHGGGGGGGGFEEEEECH?GGGGFGHFEGGGGGGGBGGGGFGFFFFFFFBAA>3
@M02197:105:000000000-AN6RF:1:1103:7961:11328 1:N:0:1
TCTAACGAGTGCTCCTCCGCTTATTATATGCTTAAGTTCAGCGGGTAGTCCCACCTGATTTGAGGTCGAATTTGTCAGACGCAGGTCACCCCAGCGTGATCAAAGATTTCCCCTTTTCGGCTTTCTCAGGCGACGTAGACAATTATCACATCGACGATACTTTGCCAAGGATTGGAAAGCTCATGCATTCAAGAGGAGCCAACAAGCGAGACGGAGCACAAAAGCCCATTCATGCGCCAGCATACCTCCAAGTCCAACTTCACCCACAGGCCACAAAGCCTGGGGCAGTTGAGAATTTCATGACACTCAAACAGGCATGCTCCTCGGAATACCAAGGAGCGCAAGGTGCGTTCAAAGATTCGATGATTCAC
+
DDDDDFDDCACFGGGGGGGGGGGHHHHGHHHHHHHHHHHHHHGGGGGGHHHHHHGHHHHHHHGGHHHGGGHHHHHGHHHHGGGGGHHHHHHGGGHGGGGHHHHHHHHHHHHHHHFHHHGGGGGHHHHHHHHGGGGGHHGHHHHHHHHHHHHHGHGGGGGGHHHHHHHHHGHHHHHHHHHHHHHHHGGHHGHHHHGGGHHGHHGHGGHHGHHFFGHHFHGHHGHHHHHGHFHHHGHGHHHHHHG?GHHHHHHHHHHHFFHGGFGEGHGHGHGHHHHHHHGGGGHHGHHHHHHHHHHHHHHHHHHHHGHHHHHHEHHHHHGGGGGGHGGHHHFHHGHGGGGGHHHHGGGGFGGGGGGGGGGFFFFFFFACCBB
@M02197:105:000000000-AN6RF:1:1103:21146:11423 1:N:0:1
TCTAACGAGTGCTCCTCCGCTTATTGATATGCTTAAGTTCAGCTGGTAGTCCTACCTGATTTGAGATCGAACGTTCAAAAAGCTGTCTTCACCAAGGAAAGACATTTATAAGCTCCAGCAAACCTCCGTCACCGAAGGTTACCCGGCAGGCAACCACAAGCGTAAATAGTTATCACACCCGTGACGCCACCAAACACTGGCAGGCTAATTCATTTGAGAGGAGCTGGCTGTGCGCCAGCAAGCCCCCAAGTCCAAGCTCTTCATGGCGAACCACAAGAGTTGAGGTGTTCATGATACTCAAACAGGCATGCCCCTCGGAATAGCCAAGGGGCGCAAGGTGCGTTCAAAGATTCGAT
+
BAABBFAAAABFGGGGFCEGCEGFHEHHFHGGHHHHHFGFFHHHFHFHFGGFEGFHHBGFHHHGGHGHEGHCEGGCHFFDFFGHHHHHGHHHGBFFGFHHHHHHHHHHFHFDGHHHHGHGGFFGGFHEFHGGHFEGGGCGFHHFGGGGGGGHHHHGGHGGHGADGGHGHHHHHHHHHHGGGGGGGGGGGGHGGHHHHHFHHHHGGHHHHHGFGGFGGHGGHGGGHFGFFCCBFDGHEHGEBB<</GFBHHEGFFGECDB1BHCE///BGHGGFBHGFFGF1F0/F1FGDGFB2DFHGGHGB1FHHC0HGEEEE/EBF2HGFA010FF00AA01CGGECEGFG1B3BFFABFA1??A
@M02197:105:000000000-AN6RF:1:1103:19471:11683 1:N:0:1
TCTAACGAGTGCTCCTCCGCTTATTGATATGCTTAAGTTCAGCGGGTAGTCCTACCTGATTTGAGGTCAAACGTCAATAAGGAAGACGCTAATAAAAGCGTCGACGCGTTAGAGGCACGGGACCTTCATTCATGCACTTCAGCTAACGGCGATCATTATCACGCCGAAGGCCTTGTCATGCAAAGTCGAAAGTCGACCGCAAGCCGATGCATTTCAGGAGAGCCCGAGTCCTGGACGAATCCAAGTCTCCGGCAGCCCCCACCATCCAAACGCCCTCTCGAAGCAAATCGAGAGGGGTTGAGAATTTACTGACACTCAAACAGTCATGCTCCTCGGAACACCGAGGAGCGCAAGGTGCGTTCAAAGATTCGATGATTCAC
+
DDCDDFCCCCDFGGGGGGGGGGGHHHHHHHHHHHHHHHHHHHHGGGGGGHHHHHHHHHHHHHHHGHHHHGHHGHHGGHHHHHHHHHHGGGGGHHHHHEHGGGGGGGGGGGGGHHHGGHGGGGGGHHHHHHHHHHHHHHHHHHHHHHHGGGGGGGGHHHHHHHGHGGGGGGGGGGGGGHGHHGGGGGGGGGGFFFFFGGGGGGGFGGGGGGGHFGGGGGHHGGGGGFGHHHHGGGHGGHHHHGHHGGGGGGHGGGGGGGGHHGHFGGGGGGGGGGFEHHGHHHHHGHHGGHHGGGGHHHHHHHHHHFFGHHHHHHGGFGHGEHHGHHHHGGGFGGHHGGGGGGHHEGGGGHHHHGGGGHGGGGGGGGGGFFFFFFFCCBCC
@M02197:105:000000000-AN6RF:1:1103:14867:11763 1:N:0:1
TCTAACGAGTGCTCCTCCGCTTATTGATATGCTCAAGTTCAGCGGGTAGTCCTACCTGATTTGAGATCGAACGTTCAAAAAGCTGTCTTCACCGAGGAAAGACGTTTATAAGCTCCAGCGAACCTCCGTCACCGAAGGTTACCTGGCAGGCAACCACAAGCGTAAATAGTTATCACACCCGTGACGCCACCAAACACTGGCAGGCTAATTCATTTGAGAGGAGCCGGCTGTGCACCAGCAAGCCCCCAAGTCCAAGCTCTTCATGGCGAACCACAAGAGTTGAGGTGTTCATGATACTCAAACAGGCATGCCCCTCGGAATAGCCAAGGGGCGCAAGGTGCGTTCAAAGATTCGATGATTCAC
+
DDDDCFCCCCCFGGGGGGGGGGGHHHHHHHHHHHHHHHHHHHHGGGGGGHHHHHHHHHHHHHHHGHHHHGGHGHHHHHHGHGHHHHHHHHHHHGGGGGHHHHHGGGHHHHHHHHHHHHHGGGGGHHHGHHGGHGGGGGHHHHHHHHHHGGGHHHHGGHHHHGGGGHHHHHHHHHHHHHGGGGGGGHGGHGHHGGGGGHHHHHGHHHHHHHHGHHHHHHHFGGGGGHHHHGFFHHHHHHGHGGGGGHGHHHGGHHHHHHHEFHGGGGGHGHGHHHHHGHHFGHHFFGFEGHHHHHHHGFHFHHFGG3HHGFGFF?CHHHHHGHGCHHH?GGGGHGHHGGGGHGGGGGGFGGGFFFBFFF3AAAA
@M02197:105:000000000-AN6RF:1:1103:2473:11838 1:N:0:1
TCTAACGAGTGCTCCTCCGCTTATTGATATGCTTAAGTTCAGCGTGTAGTCTCACCCGATTTGAGGTCAAGGTTTTCGTTTTGTGGGTCCAGCCTCCCGCCAATGTAGATGGCGGTGACCAGAGCACCATCATTGTCCGTGTGGGACAGTTAGGAGCAGGCATCCAAGGGACGGTGCTAGATCCAAAACGTAGAAGCATCTTATCACGTTAAGGATCAGCAAAGCGGACCCCACTAATTCATTTGAGAGGAGCTCACTTTCAAAAGTGAAAGGCAAGCATTGAACCTCCAAGTCCAAAAATCCCATTCCTGACAGGAAAAGGGTTTTTGAGGATTTCACGACACTCAAACGGGTGTGCCCCTCGGAATGCCAAGGGGCGCAAGGTGCGTTCAAAGATTCGATGATTCAC
+
BBBBBFBB@A4DGGGGBCEGGGGGHHCHHHHFFHHGHGHFBGGGEEEHBFGHHFHFHGGGEFFBFHHG3FHHGHHGEEGHGGHEGEGGFEHHGGFBHGGGEGEHHHGHHHHEHGE>BGHFHFFHHHHHHHHHFFHGHEDHGFHGGFHEFHDGHHHHEHCGDCGHHHHHGGHGGGFHGHHHHHGHGHGFFGGGGGGGGGGGFGFEFFGFGGGGFGHFFFBFGGFCFGDEBEDDGGHG0BFGF<1HFFFHHGGHFFG1FGFGHGHGHHGHFGGHEFGFFFHHHFC?DFHHHFFF2FCFFBG?2ABFGF3HGF??3HDGBFG0GGEC3HFHGEHFHHGGGFFHHHHGHGGHGGEDHFGECGGGGGHHHHHGHFHHEGGGGFHHHHGGGGHGGGGGGGFGGFFFFFDFBA?BA
@M02197:105:000000000-AN6RF:1:1103:28236:12040 1:N:0:1
TCTAACGAGTGCTCCTCCGCTTATTGATATGCTTAAGTTCAGCGGGTATCCCTACCTGATCCGAGGTCAACCTGTAAAAATTGGGGGTTCTGGCGAGCCACCGGGGGAACTCTATAGCGGGAGTATGTACTACGCTTAGAGCCCACCGGCGCCGCCACTAATTTTGAGGGCCGCGGAGGCCGCGTGCCCCAATACCACGCTAGGCGTGAGTGGTTAAATGACGCTCGAACAGGCATGCCCTGCGGAATACCAAGGGGCGCAATGTGCGTTCAAAGATTCGATGATTCAC
+
A?ABBFBABAAFGGCEFFE2AEEHFHHHHF5GFHHGHFHBFGDEACEGHD5GF9F1FG:'GH97GGG$3B@FE8HGFHHHFFHFHC:E/H<F<HGF/EE:GGGCC?/91FGH:GF::GGGGC@FGDDDFFFFBA/ECDH$GGCEHEE?-9D-@BCDFFGFFFFHGFGACCCCF/HGAC@CEGFE@@GHFGFGBFFBEF?G?0FGGF>09AGFAFFGFGFFFFDDFEFFFFF11FEGECAE/?EGBFHHHHGGF00EE0D131FEA0AGG3FFGF1FG1FFFFFDA?A>A
@M02197:105:000000000-AN6RF:1:1103:17939:12395 1:N:0:1
TCTAACGAGTGCTCCTCCGCTTATTGATATGCTTAAGTTCAGCGGGTAGTCCTACCTGATTTGAGATCGAACGTTCAAAAAGCTGTCTTCACCAAGGAAAGACATTTATAAGCTCCAGCAAACCTCCGTCACCGAAGGTTACCCGGCAGGCAACCACAAGCGTAAATAGTTATCACACCCGTGACGCCACCAAACACTGGCAGGCTAATTCATTTGAGAGGAGCTGGCTGTGCGCCAGCAAGCCCCCAAGTCCAAGCTCTTCATGGCGAACCACAAGAGTTGAGGTGTTCATGATACTCAAACAGGCATGCCCCTCGGAATAGCCAAGGGGCGCAAGGTGCGTTCAAAGATTCGAT
+
CCCCCFACBCCFGGGGGGGGGGGGHHHHHHHHHHHHHHHHHHGGGGEGGHHHHHHHHHHHHHHHGGHGGGHHGHHHHHGHHGHHHHHHHHHHHHHHGHHHHHHHHHHHHHHHHHGHHHHHHHHGHHHGHHGGHGGGGGHHHHHHGGGGGGGHHHHGGHHHGGGGGHHHHHHHHHHHHHGGGGGGGHGGHGGHHGHHHHHHHHHHGHHHHHHHHGHFHGHHHHGHGHHHGGGGGGHHHHGHGGGGGGHHHHHGHHHHHGHHHHGGGGGHFBGHHHHHHHHGHHHGGHHHHHHHHHGFFFHHHGHHFHEHGGGGGFDFHHHHHFFFHHHGCGGGHGEFGGGGGGGFFFFFBFF?BBBA
@M02197:105:000000000-AN6RF:1:1103:10665:12410 1:N:0:1
TCTAACGAGTGCTCCTCCGCTTATTGATATGCTTAAGTTCAGCGGGTAGTCCTACCTGATTTGAGATCGAACGTTCAAAAAGCTGTCTTCACCAAGGAAAGACATTTATAAGCTCCAGCAAACCTCCGTCACCGAAGGTTACCCGGCAGGCAACCACAAGCGTAAATAGTTATCACACCCGTGACGCCACCAAACACTGGCAGGCTAATTCATTTGAGAGGAGCTGGCTGTGCGCCAGCAAGCCCCCAAGTCCAAGCTCTTCATGGCGAACCACAAGAGTTGAGGTGTTCATGATACTCAAACAGGCATGCCCCTCGGAATAGCCAAGGGGCGCAAGGTGCGTTCAAAGATTCGATGATTCAC
+
CCDDDFCCCCCFGGGGGGGGGGGHHHHHHHHHHHHHHHHHHHHGGGGGGHHHHHHHHHHHHHHHGHHHHGHHGHHHHHHHHGHHHHHHHHHHHHHHGHHHHHHHHHHHHHHHHHHHHHHHHHHGHHHGHHGGHGGGGGHHHHHHGGGGGGGHHHHGGHHHHGGGGHHHGHHHHHHHHHGGGGGGGHGGHGHHHHHHHHGGGHHGHHHHHHGHHHHHHHHHGHGHHHHHGGGGGGGHHHGHGGGGHHHHHHHGHHHHHFFHHHGGGGGHFFGHHHHHHHHHEHHGHHHGHGGHHHHHGHHHHHHHHHHHGECFGGGHHHHHFHGBHHGGGGGGHHHHGGGGHGGGGGGGGGGFFFFFFFBBBA@
@M02197:105:000000000-AN6RF:1:1103:16665:12635 1:N:0:1
TCTAACGAGTGCTCCTCCGCTTATTGATATGCTTAAGTTCAGCGGGTAGTCCTACCTGATTTGAGATCGAACGTTCAAAAAGCTGTCTTCACCAAGGAAAGACATTTATAAGCTCCAGCAAACCTCCGTCACCGAAGGTTACCCGGCAGGCAACCACAAGCGTAAATAGTTATCACACCCGTGACGCCACCAAACACTGGCAGGCTAATTCATTTGAGAGGAGCCGGCTGTGCACCAGCAAGCCCCCAAGTCCAAGCTCTTCATGGCGAACCACAAGAGTTGAGGTGTTCATGATACTCAAACAGGCATGCCCCTCGGAATAGCCAAGGGGCGCAAGGTGCGTTCAAAGATTCGATGATTCAC
+
CCCCCFCCCBCFGGGGGGGGGGGHHHHHHHHHHHHHGHHHGFFGGGGGGHHHHHHHHHHHHHHHGGHHHGHHGHHHGHHHHGHHHHHHHHHHHHHHGHHHHHHHHHHHHGHHGHHHHHHHHHHGHHHGEHGGHGGGGGFGHHHHGGGGGGGHHHHGGHHHHGGGGHHHHHHHHHHHHHGGGGGGGGGGGGGHHHGGGGFFHHGGHHHHHHHHGGHHFFGFFFGGGHGHFGGHGHGHHHGHGDCGHFHHFGBGHHHFGDB3HHGGGGGGGHGHHHHHHHHHHHHGHHHBHHHFHHBGFEGHHHHHHHGHFEE0CCFEGHHHGGHHGHHFEDCGGHHHGGGGHGGGGGGGCGGFFFFFFFAAAAB
@M02197:105:000000000-AN6RF:1:1103:15586:12666 1:N:0:1
TCTAACGAGTGCTCCTCCGCTTATTGATATGCTTAAGTTCAGCGGGTAGTCCTACCTGATTTGAGATCGAACGTTCAAAAAGCTGTCTTCACCAAGGAAAGACATTTATAAGCTCCAGCGAACCTCCGTCACCGAAGGTTACCTGGCAGGCAACCACAAGCGTAAATAGTTATCACACCCGTGACGCCACCAAACACTGGCAGGCTAATTCATTTGAGAGGAGCCGGCTGTGCACCAGCAAGCCCCCAAGTCCAAGCTCTTCATGGCGAACCACAAGAGTTGAGGTGTTCATGATACTCAAACAGGCATGCCCCTCGGAATAGCCAAGGGGCGCAAGGTGCGTTCAAAGATTCGATG
+
CCCCCFBCBBBFGFGGGGGGGGGHHHHHHHGHHHHHHHHHGHHGGGGGGHHHHHHHHHHHHHHHGGHHHGHHGHHHHFHEHGFHHHHHHHHHHHGHGFHHHHHGHHHHHHHHHHHHHGHGGGGGHHHGHHGGHGGGGGHHGHHHHHHHGGGHHHHGGGHHHGGGGHHHHHHHHHHHHHGGGDGGGHGGHGHHHHHHHGHHHHHHHHHHHGHGGGHHHHGGGGGGGGHHHGHHHFHHHGGHGFGGGHGHHHHGHHHHHEHFFGGGGGGHGGGHHHHHHHHHHGHGHGHHGHHHHHHHGHGGHHHGFBFHFGGGGGGHHFHHFFHGGHGGGGGGHHFGGGGGGFGGGFFFBFBFBBBBB
@M02197:105:000000000-AN6RF:1:1103:26007:12697 1:N:0:1
TCTAACGAGTGCTCCTCCGCTTATTGATATGCTTAAGTTCAGCGGGTAGTCCTACCTGATTTGAGGTCAAACGTCAATAAGGAAGACGCTAATAAAAGCGTCGACGCGTTAGAGGCACGGGACCTTCATTCATGCACTTCAGCTAACGGCGATCATTATCACGCCGAAGGCCTTGTCATGCAAAGTCGAAAGTCGACCGCAAGCCGATGCATTTCAGGAGAGCCCGAGTCCTGGACGAATCCAAGTCTCCGGCAGCCCCCACCATCCAAACGCCCTCTCGAAGCAAATCGAGAGGGGTTGAGAATTTACTGACACTCAAACAGGCATGCTCCTCGGAACACCGAGGAGCGCAAGGTGCGTTCAAAGATTCGATGATTCAC
+
DDDDCFCCCCCFGGGGGGGGGGGHHHHHHHHHHHHHGHHHHHHGGGFGGHHHHHHHHHHHHHHGGGHHGHHHGHHGGHHHGHHHHHHGGGGGHGHHHFHGGGGGGGGGGGGGHHHGGHGGGGGGHHHHHHHHHHHHHHHHHHHHHHHGGGGGGGGHHHHHHHGHGGGGGGGGGGGGGGHGGGGGGGGGGGGFFFFFFFFGGGGGGGGGFGGGHFHHGHFFGGFGGHHHHFHGGGHGHHHHHHGFFGGCGGHGGGGGGGGGFGHEHGGGGGGGGFCHGAGHHHHHGHHFGGHGGGGHHHHHHGHHHHHHHGHHFDFHHHHHGHHHHHHHGGFGGGHHFGEEGGHGGGCGGHGHGGGEGHGGGGGGGGGGFFFFFFFCBAAB
@M02197:105:000000000-AN6RF:1:1103:20084:12772 1:N:0:1
TCTAACGAGTGCTCCTCCGCTTATTGATATGCTTAAGTTCAGCGGGTAGTCCTACCTGATTTGAGGTCAAACGTCAATAAGGAAGACGCTAATAAAAGCGTCGACGCGTTAGAGGCACGGGACCTTCATTCATGCACTTCAGCTAACGGCGATCATTATCACGCCGAAGGCCTTGTCATGCAAAGTCGAAAGTCGACCGCAAGCCGATGCATTTCAGGAGAGCCCGAGTCCTGGACGAATCCAAGTCTCCGGCAGCCCCCACCATCCAAACGCCCTCTCGAAGCAAATCGAGAGGGGTTGAGAATTTACTGACACTCAAACAGGCATGCTCCTCGGAACACCGAGGAGCGCAAGGTGCGTTCAAAGATTCGATGACTCAC
+
BBBBBFBBABBFGGGGGGGGGGGHHHHHGHHHHHGHHHHHHHHGGGGGGHHHHHHHHHHHHHHHGGHHHHHHGHHGGHHHHHHHHHHGGGGGHFHHHHHGGGGGFGGGGGGGHHHGGHGGGGGGGHGHHHHHHHHHHHHGHHHGHHHGGGGGGGGHHH;HHHGHGGGC.EEFGGGGGGGFGGGGGFFGGEGFBFFFFFFFCGGFGGGGGGGFGFGGGGHECGFFGHGHGHGGGGHGHHHGHHGHGFD@CFHGGGGCGGFGHGGHBGGGGGGGGGCHHGGHFHHHGHHGGHGGGGECBGHHGHGHFHFHHHHHGHFBFHGFBHHFGDEFFGGGGEFFGGGGGGGBCFGCGHHHHGGGGHGFGGGGFGGGFFFFBFDAAAAA
@M02197:105:000000000-AN6RF:1:1103:15177:12893 1:N:0:1
TCTAACGAGTGCTCCTCCGCTTATTGATATGCTTAAGTTCAGCGGGTAGTCTCACCCGATTTGAGGTCAAGGTTTTCGTTTTGTGGGTCCAGCCTCCCGCCAATGTAGATGGCGGTGACCAGAGCACCATCATTGTCCGTGTGGGACAGTTAGGAGCAGGCATCCAAGGGACAGTGCTAGATCCAAAACGTAGAAGCATCTTATCACGTTAAGGATCAGCAAAGCGGACCCCACTAATTCATTTGAGAGGAGCTCACTTTCAAAAGTGAAAGGCAAGCATTGAACCTCCAAGTCCAAAAATCCCATTCCTGACAGGAAAAGGGTTTTTGAGGATTTCACGACACTCAAACGGGTGTGCCCCTCGGAATGCCAAGGGGCGCAAGGTGCGTTCAAAGATTCGATGATTCA
+
CCCCCFABBCCFGGGGGGGGGGGHHHHHHHHHHHHHHFHHHHHGGGGGGHHHHHHGHGGGGGHGGHGHHHHH@BGGFGHHGGGFHGGGHHHHHGHHHGGGGGEHHHHHFHHHHDGGFGHHHHHHHHHGHHHGHHHHHGGHGGHGGHHGGGHHGHGHHHHHGHHHHGHHGGHGGGHHHHHHHHHHGGGGGGFGGGGGGGFGGGGGGGGGGGGGGHHHHHHHGGGFFGFGGHHHHHGHFHEGHHHHHGHHFGEHHHFHHHFEHHHHHHHHHEHHHHHGHHGHHHGEGHHHHHHHG??HHGEBBHHHHGBHHHHHHHHHHHHFE?GHGBHHGHHHFFEEGGGHHG4GGGHG?GEEAFEGCCEA?GHFDFGABCHFDECGGGHGHGGGFGGGGGGG5GGGFBFBFDFA?BA@
@M02197:105:000000000-AN6RF:1:1103:25258:13215 1:N:0:1
TCTAACGAGTGCTCCTCCGCTTATTGATATGCTTAAGTTCAGCGGGTAGTCCTACCTGATTTGAGGTCAAACGTCAATAAGGAAGACGCTGATAAAAGCGTCGACGCGTTAGAGGCACGGGACCTTCATTCATGCACTTCAGCTAACGGCGATCATTATCACGCCGAAGGCCTTGTCATGCAAAGTCGAAAGTCGACCGCAAGCCGATGCATTTCAGGAGAGCCCGAGTCCTGGACGAATCCAAGTCTCCGGCAGCCCCCACCATCCAAACGCCCTCTCGAAGCAAATCGAGAGGGGTTGAGAATTTACTGACACTCAAACAGGCATGCTCCTCGGAACACCGAGGAGCGCAAGGTGCGTTCAAAGATTCGATGATTCAC
+
DDDDDFBBABCFGGGGGGGGGGGHHGHHHGHHHHHHHHHHHHHGGGGGGHHHHHHHHHHHHHHHGHHHHHHHGHHGGHHHHHHHHHHGGGGGHHHHHHHGGGGGGGGGGGGGHHHGGHGGGGGGHHHHHHHHHHHHHHHHHHHHHHHGGGGGGGGHHGHHHHGHGGGGGGGGGGGGGGHHGGGGGFGGGGGFFFFFGGGGGFGGGGFGGGGHGHGGGHHHGGFGGHGFHGHGGGHGHHFGGHGGGGGGGGHGGCGGGFGHGGHHHEGGCFFGGCGHHGCHHFHHGHFGGHHGGGGHHFHHGHHHHHFHGHHHFFGHHHHHGHHGHHHHGGGFGGHHGGGEGEHHGGGGGHHHGGGGGGGGGGGGGGGGFFFFFFFCCCBC
@M02197:105:000000000-AN6RF:1:1103:27979:13287 1:N:0:1
TCTAACGAGTGCTCCTCCGCTTATTGATATGCTTAAGTTCAGCGGGTATCCCTACCTGATCCGAGGTCGACCATAGAAAAATTGGGGTTGCTGGCCAGTAACCCTCAGGGACCTATAGCGAGAAATGTACTACGCTCAGGACCTAAAGGCACCGCCACTGTTTTTAAGGCCTGCCGTTGCCAGCAGGGCCCAATACCAAGCAGAGCTTGAGGGTTGAAAATGACGCTCGAACAGGCATGCCCCTCGGAATAGCCAAGGGGCGCAAGGTGCGTTCAAAGATTCGATGATTCAC
+
CCCCDFBCBCCFGGGGGGGGGGGHHHHHHHHHHHHHHHHHHHHGGGGGHHHHHHHHHH<<HHH:GG/HGGG9GHHHGHHHHH&HGH9GGGHHH:G/HH<H(HHHH;<HGG:GGHH;HHHGG9GGHH:H<HH;H9GG8:HHHHH9HH:HHH<HGGGGGHHHHHHHHHHHGHHHGHHHHHGHHHHHHGHHHGHHHHGGHHHGHHHGHHHGHHGHHFFHHGHFFFFFFFGGHHHGHGFHHGGGGGCFHHHBCGHGHCHFEGFECHGHGGGGFAGGGGGFCEGGFFFFFFFBBABA
@M02197:105:000000000-AN6RF:1:1103:8948:13207 1:N:0:1
TCTAACGAGTGCTCCTCCGCTTATTGATATGCTTAAGTTCAGCGGGTAGTCCTACCTGATTTGAGATCGAACGTTCAAAAAGCTGTCTTCACCAAGGAAAGACATTTATAAGCTCCAGCGAACCTCCGTCACCGAAGGTTACCTGGCAGGCAACCACAAGCGTAAATAGTTATCACACCCGTGACGCCACCAAACACTGGCAGGCTAATTCATTTGAGAGGAGCCGGCTGTGCACCAGCAAGCCCCCAAGTCCAAGCTCTTCATGGCGAACCACAAGAGTTGAGGTGTTCATGATACTCAAACAGGCATGCCCCTCGGAATAGCCAAGGGGCGCAAGGTGCGTTCAAAGATTCGATGACTCAC
+
BABBBFAABBAFGGGGGGGGGGGHHHHHCHHHHHHHHHHHHHHGGGEEEHHHHFHHHHHHHHHHGHHHGGHHGHHEHHHHGGHHHHHHHFHHGHHHGHHHGHHHHHHHHHGGHHHHHHHGGGGGHHHGHHGGHEGGFGHHHHHHHHHHGGGHHHHGGHHHHGDGGHHGHHHHHHHHHHGGGGGGGHGGGGHHGGGGGEGGHGGGGHHGGHGHHFHHHHHGFFGGGGHFFFEGFHHHGHGHGGGGHHHHHFFGHHHHHHHGEHGGGGGHGHFFFFHHHHHFEGHGHHHGHHHGGFBFEHHHHFHHHFHGFEA0E0GHHFHHHHHHHGECGGGGHGHFGGGGGGGGGGFGGFFFFFFFFFBBBBB
@M02197:105:000000000-AN6RF:1:1103:1988:13443 1:N:0:1
TCTAACGAGTGCTCCTCCGCTTATTGATATGCTTAAGTTCAGCGTGTAGTCTCACCCGATTTGAGGTCAAGGTTTTCGTTTTGTGGGTCCAGCCTCCCGCCAATGTAGATGGCGGTGACCAGAGCACCATCATTGTCCGTGTGGGACAGTTAGGAGCAGGCATCCAAGGGACAGTGCTAGATCCAAAACGTAGAAGCATCTTATCACGTTAAGGATCAGCAAAGCGGACCCCACTAATTCATTTGAGAGGAGCTCACTTTCAAAAGTGAAAGGCAAGCATTGAACCTCCAAGTCCAAAAATCCCATTCCTGACAGGAAGAGGGTTTTTGAGGATTTCACGACACTCAAACGGGTGTGCCCCTCGGAATGCCAAGGGGCGCAAGGTGCGTTCAAAGATTCGATGATTCAC
+
BBBBBFABABAFFGGGGGGGGGGHGHFHHHHHHCGHHHGHHGHGGGGHHHHHHHHGGGGGGEHFFCGHGHHH3FFGHG?FGGHHHGGFHHHHGGHHFGGGGGGHHHHHFEDHFGGGGGGGFFFHHHHHHHHHHHHHHHGHGGGDGGHFFHHGBHHFEHHHGHHHHHHGEGHGGGHHHHHHHHHHHHHHHGGGGGGGGGFFGGGGGGGFBGFGGGGHHFGHGGGGGHFFFFBDFGHHHGHFHG>BEHHHFFHHHGDGHHG/FHHHHHHHHFHHHHHHHHHGHHHBDFEGHGHHHFGHHHGE?HFFEF3HFHHHHHHHHHHHGGDEHFGGHHFGFFFFB1GFHHFFHE3HDFEGHHGECGGEFEGFGGFHHFHGFAE2GGGCHHGGF2FCGFFGFEEBCFFFD55F3?@AA
@M02197:105:000000000-AN6RF:1:1103:3752:13344 1:N:0:1
TCTAACGAGTGCTCCTCCGCTTATTGATATGCTTAAGTTCAGCGGGTAGTCCTACCTGATTTGAGGTCAAACGTCAATAAGGAAGACGCTGATAAAAGCGTCGACGCGTTAGAGGCACGGGACCTTCATTCATGCACTTCAGCTAACGGCGATCATTATCACGCCGAAGGCCTTGTCATGCAAAGTCGAAAGTCGACCGCAAGCCGATGCATTTCAGGAGAGCCCGAGTCCTGGACGAATCCAAGTCTCCGGCAGCCCCCACCATCCAAACGCCCTCTCGAAGCAAATCGAGAGGGGTTGAGAATTTACTGACACTCAAACAGGCATGCTCCTCGGAACACCGAGGAGCGCAAGGTGCGTGCAAAGAATCGATGACTCAC
+
A?ABBFABAB?FGGGGCGGCGGGHHHHHHHHGGHHHFHFHHGHGGGGGGHHGHHHHHHHHGHHHGHHHFHHHGGFGGGHFGHHGHHFFEGE1BGHHHFFDEGGFGEGGF?EGFHHGEAGFFGFGFHHHHGEGHHHFHHFHFFHFFDFFG9FCCEGGHCGH<CACEGGGGGGGGGGFFGFFGGGGF0-AEADFBFDB@9BGDGFEFFFFFFFFFFFGGGFAADEFEF.CCFGBFB<EGD<0000F<--?CA0C//>//</GDGFFBF?CE>//E?/EF>/E1D2DFFFFE>0//EBFGGDHHHHHFGB@FHFHGGFGFDGFB1A1BFEAE?/EF?EB/EBBCEF1E0A001A1GAAA0EF31FFBFBB111@3FFFAA>1>
@M02197:105:000000000-AN6RF:1:1103:11760:13726 1:N:0:1
TCTAACGAGTGCTCCTCCGCTTATTGATATGCTTAAGTTCAGCGGGTAGTCCCACCCGATTTGAGGTCAAATTGTCAAAGATTGTCTTGTCAGGACAGTTGGAAGCATAGAGCCATGTCAAGCAGACGTGACCCTGAGGGTCAACTCCGGTGAAGATTTATCACACCGAATACGCCGCAAAGCAGGGGTACACTCAGGCATTTCAGATGAGCCGTTTGTGACACGGCAACATCCAAGTCCACATGCAACCACAAAAAAGCGGTTGTAGTGAGATTACAATGACACTCAAACGGGTGTACCCTTCGGAATACCAAAGGGTGCAAGGTGCGTTCAAAGATTCGATGATTCAC
+
CCDDCFBCBCCFGGGGGGGGGGGHHHHHHHHGHHGHGHHHGHHGGGGGGHHHHHHGGGGGGGHHGHHHHHGHHHHHHHHHHHHHHHHHHHHHGHGHHGFHHHHHHHHHHHHHGHHHHHHHHHHHHHHGGGHGHHHHHHGGGHHHHHHGGGGGGHHHHHHHHHHHHHHGHGGGHHGGHHHHGGHHHHGHHHHHHHHHHHHHGHHHHHHHGGGGGFHGHHHHHGGGHHHHHHGHHHFHHFGHHGHHFEGHFHGGGHHGGGGGGHHHHHHGHHHHHHHHHHHHFHHHGHFFHEGGHEHHHHGGGGGHHHGHHGHFHBHFHFHGHHHGGGCGGGGGGGGGGGFFFFFFFBABAB
@M02197:105:000000000-AN6RF:1:1103:11722:13801 1:N:0:1
TCTAACGAGTGCTCCTCCGCTTATTGATATGCTTAAGTTCAGCGGGTAGTCCTACCTGATTTGAGATCGAACGTTCAAAAAGCTGTCTTCACCAAGGAAAGACATTTATAAGCTCCAGCAAACCTCCGTCACCGAAGGTTACCCGGCAGGCAACCTCAAGCGTAAATAGTTATCACACCCGTGACGCCACCAAACACTGGCAGGCTAATTCATTTGAGAGGAGCTGGCTGTGCGCCAGCAAGCCCCCAAGTCCAAGCTCTTCATGGCGAACCACAAGAGTTGAGGTGTTCATGATACTCAAACAGGCATGCCCCTCGGAATAGCCAAGGGGCGCAAGGTGCGTCCAAAGATTCGATGATTCAC
+
CCCCCFAABCCFGGGGGGGGGGGHHHHHHHHHHGGHHHHHHHHGGGGGGHHHHHHHHGHHHHHHGHHHGGHHGHGHHHHHHGHHGHHHHHHHHHHHGHHHHHHHHHHHHGHHGHHHHHHHHHHGHFHGHHGGHGGGGGHHGHHHGGGGGGGHHHHGHHHHFGFGGGHHHHHHHHHHHHGGGGGGGGGGGGHHHHHHHGHGHGGHHHHHGGHHHHGHHHHHHHGHFHFGGGGGGGHHHHGHGGGGHHHHFGBGHFFGHGHHHFGEGGFHGGGHGHGHHHHGHHHGHHHHHHHHHFFFFBHHHGHHHHFHEFFEEF1GHHHHFGB3HHHGGGGGFBAGEE?E?GGGFGGGGGGCBFFFFFBBAAB
@M02197:105:000000000-AN6RF:1:1103:17512:13824 1:N:0:1
TCTAACGAGTGCTCCTCCGCTTATTGATATGCTTAAGTTCAGCGGGTAGTCCTACCTGATTTGAGATCGAACGTTCAAAAAGCTGTCTTCACCGAGGAAAGACGTTTATAAGCTCCAGCGAACCTCCGTCACCGAAGGTTACCTGGCAGGCAACCACAAGCGTAAATAGTTATCACACCCGTGACGCCACCAAACACTGGCAGGCTAATTCATTTGAGAGGAGCCGGCTGTGCACCAGCAAGCCCCCAAGTCCAAGCTCTTCATGGCGAACCACAAGAGTTGAGGTGTTCATGATACTCAAACAGGCATGCCCCTCGGAATAGCCAAGGGGCGCAAGGTGCGTTCAAAGATTCGATGATTCAC
+
DCDCCFBCCCCFGGGGGGGGGGGHHHHHHHHHHHGHHHHHHHHGGGGGGHHHHHHHHHHHHHHHGHHHHGHHGHHHHHHHHGHHHHHHHHHHHGGGGEHHHHHGGGHHHHHHHHHHHHHGGGGGHHHGHHGGHGGGGGHHHHHHHHHHGGGHHHHGGHHHHGGGGHHHHHHGHHHHHHGGGGGGGGGGHGHHHGGGHHHGGHHHHHHHHHHHFHHHHHGGFFGGGHHHHHHHGFGHHHGHGGGGHGGHHHHGHHHHHGHHGHGGGGGHGHDBFHHHHGHHHHHGHHHHHHHHHHHHGHHHHGFHHHGHGGGGCGGHHHHHHHHGBGGGGGGGHHHHGGGGGGGGGGGGGGGFFFFFFFCCCCC
@M02197:105:000000000-AN6RF:1:1103:19859:13926 1:N:0:1
TCTAACGAGTGCTCCTCCGCTTATTGATATGCTTAAGTTCAACGGGTAGTCCTACCTGATTTGAGATCGAACGTTCAAAAAGCTGTCTTCACCAAGGAAAGACATTTATAAGCTCCAGCAAACCTCCGTCACCGAAGGTTACCCGGCAGGCAACCACAAGCGTAAATAGTTATCACACCCGTGACGCCACCAAACACTGGCAGGCTAATTCATTTGAGAGGAGCTGGCTGTGCGCCAGCAAGCCCCCAAGTCCAAGCTCTTCATGGCGAACCACAAGAGTTGAGGTGTTCATGATACTCAAACAGGCATGCCCCTCGGAATAGCCAAGGGGCGCAAGGTGCGTTCAAAGATTCGATGATTCAC
+
CCCCCFABCCCFGGGGGGGGGGGHHHHHHHHHHHHHHHHHHHHGGGGGGHHHHHHHHHHHHHHHGHHHHGHHGHHHHHGHHGHHHHHHHHHHHHHHGGHHHHHHHHHHHHHHHHHHHHHHHHHGHHHGHHGGHGGGGGHHHHHHGGGGGGGHHHHGGHHHHGGGGHHHHHHHHGHHHHGGGGGGGHGGGGHGGGGGGGHHHHHHHHGGGHHHGHHHHHGHHFGHHHHHGGGGGGGGHHGHGGGGEEHFFEHGHHHHHFHGHGGEGGFGCHFGHHHGHHHHFHHGHHGHFHDBHHHHGGHHHFHHHHEHCE?EGGGHHHHFCHHFHHGGCECCHHHHGGGGGGGGFGGGGGFFFFFFBF@BBAB
@M02197:105:000000000-AN6RF:1:1103:21176:13727 1:N:0:1
TCTAACGAGTGCTCCTCCGCTTATTGATATGCTTAAGTTCAGCGGGTAGTCTCACCCGATTTGAGGTCAAGGTTTTCGTTTTGTGGGTCCAGCCTCCCGCCAATGTAGATGGCGGTGACCAGAGCACCATCATTGTCCGTGTGGGACAGTTAGGAGCAGGCATCCAAGGGACAGTGCTAGATCCAAAACGTAGAAGCATCTTATCACGTTAAGGATCAGCAAAGCGGACCCCACTAATTCATTTGAGAGGAGCTCACTTTCAAAAGTGAAAGGCAAGCATTGAACCTCCAAGTCCAAAAATCCCATTCCTGACAGGAAAAGGGTTTTTGAGGATTTCACGACACTCAAACGGGTGTGCCCCTCGGAATGCCAAGGGGCGCAAGGTGCGTTCAAAGATTCGATGATTCAC
+
BBBABFBB@BBB6FGGGGGEFGGHHHHHHHHHHGHHFHHGHHHGGGFEGHGGFGHFHGGFEGGFEF3GHHFHGGHFFGHHGGHHFEGGHGHHHFHHHGGGGGGG?FGHGHHHHCCCGFBGGFHHHHGHHHGHGHHFGHFGFHHGGGHEEGGHHGGHFFHGGHFFHHGHGGHGGGCGFFGHFHHGFGGFGGGGGGGGGGGGEGGGGGGGGGGGGGHHHGHHFFFGGEDFFFHHGHHGHHHHHGHHHHHHFGHGGHFHGHFGHHHGHHHHHGHHHHHHGHHFHHHFGHHHHHHHHGDHHFHFFHHFFFHGHHFEHHGHHHHG?GGHHHHFHGHHEFGHGGGHHFHFHGGFF0GFHFGEGECGEGHHHHHFHGHHHA?CEEGGBBAE2EFGFGGGGGCFCBFFDDFFBBBBB
@M02197:105:000000000-AN6RF:1:1103:24126:13851 1:N:0:1
TCTAACGAGTGCTCCTCCGCTTATTGATATGCTTAAGTTCAGCGGGTAGTCCTACCTGATTTGAGGTCAAACGTCAATAAGGAAGACGCTAATAAAAGCGTCGACGCGTTAGAGGCACGGGACCTTCATTCATGCACTTCAGCTAACGGCGATCATTATCACGCCGAAGGCCTTGTCATGCAAAGTCGAAAGTCGACCGCAAGCCGATGCATTTCAGGAGAGCCCGAGTCCTGGACGAATCCAAGTCTCCGGCAGCCCCCACCAGCCAAACGCCCTCTCGAAGCAAATCGAGAGGGGTTGTGAATTTACTGACACTCAAACAGGCATGCTCCTCGGAACACCGAGGAGCGCAAGGTGCGTTCAAAGATTCGATGATTCAC
+
BBBBAFBABAAFGGGGGGGGGGGHHHHHGCGHHHHHGFGFHHHGGGFCEHHHHGHHHGHHHHHHGGHHHHHHGHHA?GHHHHHHEFGGGF1EHFFGHEHGEEF?EEEEBDDFHGCAFHFDGFCGHHHHHHHEGHHFEGFBDBFHF:HCCGGGGGGHHHHG:HDHGGGFEDGGBFGFFG4BFGGFGFFGFGGFFFFFFFFFFFAFFFF;FDFFFFFFGFFEECCCA=BAFFGFFFFE0FFC000FC-C-CGGF/<A/CC<BB/?11/<B/EE/E?E/0>EEHHHFFE01/G0GGEE/E@DG112FG@EGD22D1B/D0@1AB111DG/F/A?ECEHFAB/E?CHGAA0FAGGB00EAEFGGGGFDGEB1113FFBB111>1
@M02197:105:000000000-AN6RF:1:1103:7078:13962 1:N:0:1
TCTAACGAGTGCTCCTCCGCTTATTGATATGCTTAAGTTCAGCGGGTAGTCTCACCCGATTTGAGGTCAAGGTTTTCGTTTTGTGGGTCCAGCCTCCCGCCAATGTAGATGGCGGTGACCAGAGCACCATCATTGTCCGTGTGGGACAGTTAGGAGCAGGCATCCAAGGGACAGTGCTAGATCCAAAACGTAGAAGCATCTTATCACGTTAAGGATCAGCAAAGCGGACCCCACTAATTCATTTGAGAGGAGCTCACTTTCAAAAGTGAAAGGCAAGCATTGAACCTCCAAGTCCAAAAATCCCATTCCTGACAGGGAAAGGGTTTTTGAGGATTTCACGACACTCAAACGGGTGTGCCCCTCGGAATGCCAAGGGGCGCAAGGTGCGTTCAAAGATTCGATGATTCAC
+
CDDEDFCCCCCFGGGGGGGGGGGHHHGHHHHHHGHHHHHHHHHGGGEGGHHHHHHHHGGGGGHHGHHHHHHHGHHGHGHHGGHHHGGGHHHHHGHHHGGGGGGHHHHGHHHHHGGGGGHHHHHHGHHHHHHGHHHHHHGHGHFGGHHEGHHHHHHHHHHHGHHHHHHHGGHGGGHHHHHHHHHHGGGGGGGGGGGGGGGGGHGHHGGGGGGGGGGGHHHHGGGGGHGFFHHHHHHHHHHHGGHHGHHHHHHFHEGGHHGGGGHHHHHHHGHHGHHHHHHFGHHGGGHHEHHHGGGHHHFHGHHHHHHHHHHHHHHHHHHHGFGFHHHHHHHHGBGHGGGHHGBGHGHHFCGGHHGGGFGGFGHHHHHHHHHHHGGGGGHHGHGGGGGGGGGGGFGGGFFFFFFFCBCCB
@M02197:105:000000000-AN6RF:1:1103:10124:14500 1:N:0:1
TCTAACGAGTGCTCCTCCGCTTATTGATATGCTTAAGTTCAGCGGGTAGTCTCACCCGATTTGAGGTCAAGGTTTTCGTTTTGTGGGTCCAGCCTCCCGCCAATGTAGATGGCGGTGACCAGAGCACCATCATTGTCCGTGTGGGACAGTTAGGAGCAGGCATCCAAGGGACAGTGCTAGATCCAAAACGTAGAAGCATCTTATCACGTTAACGATCAGCAAAGCGGACCCCACTAATTCATTTGAGAGGAGCTCACTTTCAAAAGTGAAAGGCAAGCATTGAACCTCCAAGTCCAAAAATCCCATTCCTGACAGGAAAAGGGTTTTTGAGGATTTCACGACACTCAAACGGGTGTGCCCCTCGGAATGCCAAGGGGCGCAAGGTGCGTTCAAAGATTCGATGACTCAC
+
CCCCCFCCCCCFGGGGGGGGGGGHHHHHHHHHHHHHHHHHHHHGGGGGGHHHHHHHHGGGGGHHGHHHHHHHGGHGHGHHGGHHHGGGHHHHHGHHHGGGGGGHHHHHHHHHHGGDGGHHHHHHHHHHHHHHHHGHHHGHGHHGGGGGGHHHHHHHHHFHGHHHHHHHGGHGGGHHHHHHHHHHGGGGGGGGGGGGGGGGGGGGGGGGGGGGGGHHHHHHGGGGGHGGGHFFGHHHHHHHHHHEGHHHHHHHHHHHGHHGHHHHHHHGHHHHHHHHHHHGGHFGGHHHHHHHHGGHHHHHHHHHFHHHHHHHHHHHHHGGGGGFHHGHHHHHHEGFGGFBHGEGHGHHEEEEHHGGGGGGGGGHHHHHGHHHHGGGGGHHHHGGGGHGGGGGGGGGGFFFFFFFCCBBB
@M02197:105:000000000-AN6RF:1:1103:17901:14552 1:N:0:1
TCTAACGAGTGCTCCTCCGCTTATTGATATGCTTAAGTTCAGCGGGTAGTCCTACCTGATTTGAGATCGAACGTTCAAAAAGCTGTCTTCACCGAGGAAAGACGTTTATAAGCTCCAGCGAACCTCCGTCACCGAAGGTTACCTGGCAGGCAACCACAAGCGTAAATAGTTATCACACCCGTGACGCCACCAAACACTGGCAGGCTAATTCATTTGAGAGGAGCCGGCTGTGCACCAGCAAGCCCCCAAGTCCAAGCTCTTCATGGCGAACCACAAGGGTTGAGGTGTTCATGATACTCAAACATGCATGCCCCTCGGAATAGCCAAGGGGCGCAAGGTGCGTTCAAAGATTCGATGATTCAC
+
CCCCCFBCCBCFGGGGGGGGGGGHHHHHHHHHHHHHHHHHHHHGGGGGGHHHHHHHHHGHHHFHGHGHGGHHGGHHHHHHHGHHHHHHHHHHHGGGGGHHHHHGFGHHHHHFHHGHHHHGCFGGHHHGFHGGHGGGGGHHHHHHHHHHGGGHHHHGGHGGGGGGFHHHHHHHHGHHGHGGGGGGGHGGHGHHHGGGGGHHHHHHFFGGGHHHHHHGHHHGGGGGGHHHHHHHHFHHHGGHGGGGHHGHHGFDHHHGHHHHHHGGGGGHGHGHFGHHGHHHHGGGHHHHFGHHHHGHEHGHHHGHHHGHGCGGGGGHHHFFHHHBFHHGGGFGHHGHGGGGHGGGGGGGGGGFFFFFFFABBAA
@M02197:105:000000000-AN6RF:1:1103:23154:14584 1:N:0:1
TCTAACGAGTGCTCCTCCGCTTATTGATATGCTTAAGTTCAGCGGGTAGTCCTACCTGATTTGAGGTCAAACGTCAATAAGGAAGACGCTGATAAAAGCGTCGACGCGTTAGAGGCACGGGACCTTCATTCATGCACTTCAGCTAACGGCGATCATTATCACGCCGAAGGCCTTGTCATGCAAAGTCGAAAGTCGACCGCAAGCCGATGCATTTCAGGAGAGCCCGAGTCCTGGACGAATCCAAGTCTCCGGCAGCCCCCACCATCCAAACGCCCTCTCGAAGCAAATCGAGAGGGGTTGAGAATTTACTGACACTCAAACAGGCATGCTCCTCGGGACACCGAGGAGCGCAAGGTGCGTTCAAAGATTCGATGATTCAC
+
CDDDCFCCDCCFGGGGGGGGGGGHHHHHHHHGHHHHHHHHHHHGGGFGGHHHHHHHHHHHHHHHGHHHHHHHGHHGGHHHHHHHHHHGGGGGHHHGHHHGGGGGGGGGGGGGHHHGGHGGGGGGHHHHHHHHHHHHHHHHHHHHHHHGGGGGGGGHHHHHHHGHGGGGGGGGGGGGGGGHGGGGGGGGGGGFFFFFGGGGGGGFGGGGGGGGHGGGFHFHGGGGGHHFHHHGGGHGHGHHHHHHGGGGGGHGGGGGGGGHHGHHHGGGF@GGGGGHHHGHHHHHGHFHGHHGGGGHHHHHHHHGHGGHHHHHFGGGHHGFGHHGHHHHGGGGGGHGHGGGGGHHGGGGGGHHHGGGGGGGGGGGGGGGFFFFFFFCCBAA
@M02197:105:000000000-AN6RF:1:1103:5519:14641 1:N:0:1
TCTAACGAGTGCTCCTCCGCTTATTGATATGCTTAAGTTCAGCGGGTATCCCTACCTTACCCGAGGTCAACCTGTAAAAATTGGGGGTTCTGGCGAGCCACCGGGGGAACTCTATAGCGGGAGTATGTACTACGCTTAGAGCCCACCGGCGCCGCCACTAATTTTGAGGGCCGCGGAGACCGCGTGCCCCAATACCACGCTAGGCGTGAGTGGTTAAATGACGCTCGAACAGGCATGCCCTGCGGAATACCACAGGGCGCAATGTGCGTTCAAAGATTCGATGACTCAC
+
CCCCCFABCCCFGGGGGGGGGGGHHHHHHHHHHHHHHHHGHHHGGGGGHHHHH(HHHHHHHHGGGGGHHHHHHHHHHHHHH<HHHGGGGHHHHHEGEGGHHGGGGGGGGGHHHHHHHHGGGGGFHHHHHHHHHGGGGGHHHHHGHGGGGGGGGGHHHHHGHGFHHHHGGGGGGGHHGGGGGGGGGGGHGHHHHGGGGGGHGHGHHHHGGGHHHHHHHHGGGGGHHGFHHGHHHHHGGGGGGGGHHHHHHHHGHGGGGGGHHHFGGFHGGFGGGGGGGFFFFFFFABAAA
@M02197:105:000000000-AN6RF:1:1103:2708:14706 1:N:0:1
TCTAACGAGTGCTCCTCCGCTTATTGATATGCTTAAGTTCAGCGGGTAGTCTCACCCGATTTGAGGTCAAGGTTTTCGTTTTGTGGGTCCAGCCTCCCGCCAATGTAGATGGCGGTGACCAGAGCACCATCATTGTCCGTGTGGGACAGTTAGGAGCAGGCATCCAAGGGACAGTGCTAGATCCAAAACGTAGAAGCATCTTATCACGTTAAGGATCAGCAAAGCGGACCCCACTAATTCATTTGAGAGGAGCTCACTTTCAAAAGTGAAAGGCAAGCATTGAACCTCCAAGTCCAAAAATCCCATTCCTGACAGGAAAAGGGTTTTTGAGGATTTCACGACACTCAAACGGGTGTGCCCCTCGGAATGCCAAGGGGCGCAAGGTGCGTTCAAAGATTCGATGACTCAC
+
BBBCCFCCCCCFGGGGGGGGGGGHHFHHHHHHHHHHGHHFFHHGGGFGFHHHHHHHHFCGGGHHGHHHHGFHBFGGHGHHGGFHHGGGHHFFHGHHHGGGGGGHHHHHHHHHHFGDFGHHHGGEHHHGGFGHHFHFHHDFFGGAEACEEDGHHHFFHEGHGHHHHHGFGCHGGGHHGHHHGHHHGFFGGGGGGFGGGGGGGGGGGGGGGFFEGGEGFFFHGGFFGGFFFHEHHHFHHHGBF>1FHFBEFFF1<GF1BDFGGGHEHFHHHHHFHHFG@2GHFEHGGGGFHEGF??CGHHHGGHFHFGHHHGGHHFFHFHFGCE?GHGGG3HHFHFEHFFEDF3B?5?FHEGFGHGGGGGGGGGHGBFGFGBHHFGGGGGHFHHFEE2HGFGGGF52GGFFFBFFFBAAAA
@M02197:105:000000000-AN6RF:1:1103:18241:14808 1:N:0:1
TCTAACGAGTGCTCCTCCGCTTATTGATATGCTTAAGCTCAGCGGGTAGTCCTACCTGATTTGAGGTCAAACGTCAATAAAGAAGACGCTGATAAAAGCGTCGACGCGTTAGAGGCACGGGACCTTCATTCATGCACTTCAGGTAACGGCGATCATTATCACGCCGAAGGCCTTGTCATGCAAAGTCGAAAGTCGACCGCAAGCCGATGCATTTCAGGAGAGCCCGAGTCCTGGACGAATCCAAGTCTCCGGCAGCCCCCACCATCCAAACGCCCTCTCGAAGCAAATCGAGAGGGGTTGAGAATTTACTGACACTCAAACAGGCATGCTCCTCGGGACACCGAGGAGCGCAAGGTGCGTTCAAAGATTCGATGATTCAC
+
CCDCCFCCCDDFGGGGGGGGGGGGHHHHHHHHHHHHHHHHHHHGGGGGGHHHHHHHHHHHHHHHGHHHHHHHGHHGGHHHHGHHHHHGGGGGHHHHHHHGGGGGGGGGGGGGHHGGGHGGGGGGHHHHHHHHGHHHGHHHHHHGHHHGGGGGGGGHHHHHHHGHGGGGGGGGGGGGGGGGGGGGGFGGFFFFFFDFFFGGGGGFGGGGGGGGGFGGGGGHFFFFFHHHFHFGGGFGHHHHHGHHGGGGGGHGGGGGFCCHHGHHHGGGCGGGGGGHHHGHHHHHGHHHGHGGGGGHHHHHHHHGG5GFHHHHHHGHEHHGHHHHHHHHGGGGGGHHHEEDGGHHGGGGFHFHHGGGGHGGGGFGGGGGFFFFFFBABABB
@M02197:105:000000000-AN6RF:1:1103:19563:14836 1:N:0:1
TCTAACGAGTGCTCCTCCGCTTATTGATATGCTTAAGTTCAGCGGGTAGTCCTACCCGATTTGAGATCGAACGTTCAAAAAGCTGTCTTCACCGAGGAAAGACGTTTATAAGCTCCAGCGAACCTCCGTCACCGAAGGTTACCTGGCAGGCAACCACAAGCGTAAATAGTTATCACACCCGTGACGCCACCAAACACTGGCAGGCTAATTCATTTGAGAGGAGCCGGCTGTGCACCAGCAAGCCCCCAAGTCCAAGCTCTTCATGGCGAACCACAAGAGTTGAGGTGTTCATGATACTCAAACAGGCATGCCCCTCGGAATAGCCAAGGGGCGCAAGGTGCGTTCAAAGATTCGATGATTCAC
+
DDDDCFCCCCCFGGGGGGGGGGGHHHHHHHHHHHHHHHHHHHHGGGGGGHHHHHHHHGGGGGHHGHHHHGHHGHHHHHHHHGHHHHHHHHHHHGGGGGHHHHHGGGHHHHHHHHHHHHHGGGGGHHHGHHGGHGGGGGHHHHHHHHHHGGGHHHHGGHGHHGGGGHHHHHHHHHHHHHGGGGGGGHGGGGHGGGGGHGGGHGGHGHHHHGHHHHHHHGHGGGGGGHHHHHHHHGFHHHGGGDGCHHHHHHHGHHHHHGHHHHGGGGGHGHGHHHHHHHHHHGHGHHHHHHHHHHFGGHHHHHHFGFGGGGGGGFGHHHGHFHHHHHHGGGGGHHHHGGGGHGGGGGGGGGGFFFFFFFCCBAB
@M02197:105:000000000-AN6RF:1:1103:6191:14994 1:N:0:1
TCTAACGAGTGCTCCTCCGCTTATTGATATGCTTAAGTTCAGCGGGTAGTCCTACCTGATTTGAGGTCAAACGTCAATAAGGAAGACGCTGATAAAAGCGTCGACGCGTTAGAGGCACGGGACCTTCATTCATGCACTTCAGCTAACGGCGATCATTATCACGCCGAAGGCCTTGTCATGCAAAGTCGAAAGTCGACCGCAAGCCGATGCATTTCAGGAGAGCCCGAGTCCTGGACGAATCCAAGTCTCCGGCAGCCCCCACCATCCACACGCCCTCGCGAAGCAAATCGAGAGGGGTTGAGAAATTACTGACACTCAAACAGGCATGCTCCTCGGAACACCGAGGAGCGCAAGGTGCAATCAGAGGTTCGATGACTCAC
+
1>AAAFAAA1AFDGFG1BE0AAEG3EDHBFAAA22DBFGFEFBEG/EEABAGHFHFFHBGGHFBFGAGHFHHGF>FFFFFG1FF>EGEGFFGGHHHHHGEGEE/@CE/BCFGHHFCEFACCGGGGHFHHHHBDGH1FGHHHHHH11<<CCCCGGFHFH<<<FGHFFFBAEGGGGGGB8G:GGF;9;;3EABB:FFF?@A?@@<.AFFBF?FFFFFBFFFE@AC?ECGAEFHFFFGAGBD0HHGGE@@-CCFAA<@////1@/C@1//</B>/@<E>>//G1HEGFBB1/00EEA?HFF22GD2F2F@D@22@GF?1BD11A1FFA1/B////?E2F/AEEAFFGAAA00111F01311331BA1GA11>1331FDA>1>>
@M02197:105:000000000-AN6RF:1:1103:24587:14969 1:N:0:1
TCTAACGAGTGCTCCTCCGCTTATTGATATGCTTAAGTTCAGCGGGTAGTCCCACCCGATTTGAGGTCAAATTGTCAAAGATTGTCTTGTCAGGACAGTTGGAAGCATAGAGCCATGTCAAGCAGACGTGACCCTGAGGGTCAACTCCGGTGAAGATTTATCACACCGAATACGCCGCAAAGCAGGGGTACACTCAGGCATTTCAGATGAGCCGTTTGTGACACGGCAACATCCAAGTCCACATGCAACCACAAAAAAGCGGTTGTAGTGAGATTACAATGACACTCAAACGGGTGTACCCTTCGGAATACCAAAGGGTGCAAGGTGCGTTCAAAGATTCGATGACTCAC
+
CCCCCFCC@BCFGGGGGGGGGGGHHHHHHHGHHHHHHGHHHHHGGGGGGHHHHHHGGGGGGGHHGHHHHHHHHHHHHHHHHGHHHHHHHHHGHHHHHGHHHHHHHHGHHGHHHHHHHHHHHHHHHHHGGGHGHHHHHHGGGGHHHHHHGGGGGHHHHHHHHHHHHHHHHGGGHHGGHHHHHHHHHHHHHHHHHHHGHHHHHHHHHHHHGGGGGHHHHHHHHGGGHHHHHHHHHHHGHHHHHGGHHGGHGHGGGHHGGGGGGHHHHHHHHHHHHHHHHHHHHHHHGHGHHGGGHHHHGGGGGFGHHHHHHHGHHHHGHHHHHHHGGGCHGGGGGGGGGGFFFFFFFCCCCC
@M02197:105:000000000-AN6RF:1:1103:6328:15184 1:N:0:1
TCTAACGAGTGCTCCTCCGCTTATTGATATGCTTAAGTTCAGCGGGTAGTCCTACCTGATTTGAGATCGAACGTTCAAAAAGCTGTCTTCACCAAGGAAAGACATTTATAAGCTCCAGCAAACCTCCGTCACCGAAGGTTACCCGGCAGGCAACCACAAGCGTAAATAGTTATCACACCCGTGACGCCACCAAACACTGGCAGCCTAATTCATTTGAGAGGAGCTGGCTGTGCGCCAGCAAGCCCCCAAGTCCAAGCTCTTCATGGCGAACCACAAGAGTTGAGGTGTTCATGATACTCAAACAGGCATGCCCCTCGGAATAGCCAAGGGGCGCAAGGTGCGTTCAAAGATTCGATG
+
ABBCCFAAABBFGGGGGGGGGGGHFHHHHHHHHHHHGHHGHHHGGGGGGHHHHHHHHHHHHHHHGHHHHGGHGHHHHHHHHGHHHHHHHHHHHHFHGHHGHHHHGHHHHHFFHHHGHGHHHHHFHHHGHHGGHGGGGGHHHHHHFGGGGGGHHHHGGHGGHGGGDHHGFDFHHDGHHHGGGDFGGGGGGGHHGGGGGGHGFGHHHGGGGHHHGGHGHGHHHFGHHHHHGGGFFGFHHHGG?GGGGHHHHHFGHHHHHHHHGFEGFGGGFFGHHEHHGFGHGHHFHFHFGFHHHHHF/ECGDGHG110G/AEE/EEFE2FFGFFB0GC?EECEBHHFEE1GGGGGGFFFAC1FAA>AA
@M02197:105:000000000-AN6RF:1:1103:26107:15616 1:N:0:1
TCTAACGAGTGCTCCTCCGCTTATTGATATGCTTAAGTTCAGCGGGTAGTCCTACCTGATTTGAGGTCGAATTTGTCAGACGCAGGTCACCCTAGCGTGATCAAAGATTTCCCCTTTTCGGCTTTCTCAGGCGACGTAGACAATTATCACATCGACGATACTTTGCCAAGGATTGGAAAGCTCATGCATTCGAGAGGAGCCAACAAGCAAGACGGGGCACAAAAGCCCATTCATGCGCCAGCATACCTCCAAGTCCAACTTCACCTGCAGGCCACAAAGCCTGGGGCAGTTGAGAATTTCATGACACTCAAACAGGCATGCTCCTCGGAATACCAAGGAGCGCAAGGTGCGTTCAAAGATTCGATGATTCAC
+
BCCCBFBCCCCFGGGGFGGGGGGHHHHHHHHHHHHHHHHHHHHGGGGGGHHHHHHHHHHHHHHHGHHHGGGGHHHHHHHHHGGGGGHHHHHHHHHHGGGGHHHHHHHHHHHHHHHHHHHGGGGGHHHHHHHGGGGGGHHGHHHHHHHHHHHHHGHGGGGGGHHHHHHHHHGHHHHHHHHHHHHHHHHGHHGHHHHGHHGHHHHHHGHHGHGGGGFGHFHHGHGFHHGFHGFFGGGGGHHHHHHHEGFHGHHHHEGHHHFDHHFGHHHGHGHGHHHHHHHGGGGHHHHHHGHHHHHHHHBHHHHHHHGHHHHHHHHHHHHHGGGGGFGHHHHGHHHHGGGGGHCHHGGFGHGFGFGGGGGGFFFFFFFBBAAB
@M02197:105:000000000-AN6RF:1:1103:14526:15723 1:N:0:1
TCTAACGAGTGCTCCTCCGGCTTATTGATATGCTTAAGTTCAGCCGGTAGTCCTACCTGATTTGAGATCGAACGTTCAAAAAGCTGTCTTCACCAATGAAAGACATTTATAAGCTCCAGCAAACCTCCGTCACCGAAGGTTACCCGGCAGGCAACCACAAGCGTAAATAGTTATCACACCCGTGACGCCACCAAACACTGGCAGGCTAATTCATTTGAGAGGAGCTGGCTTTGCGCCTGCAAGCCCCCAAGTCCAAGCTCTTCATGGCGAACCACAAGAGTTGAGGTGTTCATGATACTCAAACAGGCATGCCCCTCGGAATAGCCAAGGGGCGCAAGGTGCGTTCAAAGATTCGATGATTCAC
+
CCCCCFCCCCCFGGGGGGGGGGGHHGGHHHHHHHHHHHHHHHHHHGGGGGHHHHHHHHHCHHHHHGHHHHGHHGHHHHHHHHGHHHHHHHHHHHHHHHHHHHHHHHHHHHHHHHHHHHHHHHGHGHHHGHHGGHGGGGGGHHHHHGGGGGGGHHHHGGHHHHGGGGHHHHHHHHHHHHHGGGGGGGGGGHGHHHGGGHGHHGHHHHHGHHHHHHHHHHHHGHHGHHGHHGGGGGGFHHHGHGGGGHHHHHHHGHHHHHHHHGHGGGGGHGHGHHHHHHHHHHHHGHHHGHHHHHHHGGHGHHGHHHHHHGEGGGGGHHHHHHHHHHHHGGGGGHHHGGGGGHGGGGGGGGGGFFFFFFFCBCBB
@M02197:105:000000000-AN6RF:1:1103:19849:15983 1:N:0:1
TCTAACGAGTGCTCCTCCGCTTATTGATATGCTTAAGTTCAGCGGGTAGTCCTACCTGATTTGAGATCGAACGTTCAAAAAGCTGTCTTCACCGAGGAAAGACGTTTATAAGCTCCAGCGAACCTCCGTCACCGAAGGTTACCTGGCAGGCAACCACAAGCGTAAATAGTTATCACACCCGTGACGCCACCAAACACTGGCAGGCTAATTCATTTGAGAGGAGCCGGCTGTGCACCAGCAAGCCCCCAAGTCCAAGCTCTTCATGGCGAACCACAAGAGTTGAGGTGTTCATGATACTCAAACAGGCATGCCCCTCGGAATAGCCAAGGGGCGCAAGGTGCGTTCAAAGATTCGATG
+
CCCCCFBCBCCFGGGGGGGGGGGHHGGHHHHHHHHHHHHHHHHGGGGGGHHHHHHHHHHHHHHHGHHHHGHHGHHHHHHHHGHHHHHHHHHHHGGGGGHHHHHGGGHHHHHHHHHHHHHGGGGGHHHGHHGGHGGGGGGHHHHHHHGHGGGHHHHFGHHHHGGGGHHHHHHHHHHHHHGGGGGGGGGGHGGGGHHHHHHHGHHHGHHHHHHHFHHHGHHGGGGGGHHHHHHHHFHHHHGHGGGGHGHHHGGGHHHHGHHFHHGGGGGHGHGGGHHHHHHHHHFGHHHHFGGHHHHGGHHHHGHHHHHHGGGGGGGHHHHHHHGHHHHGGGGGHHGGGGGGGGGGGFFFCFFFCBACB
@M02197:105:000000000-AN6RF:1:1103:10967:15949 1:N:0:1
TCTAACGAGTGCTCCTCCGCTTATTGATATGCTTAAGTTCAGCGGGTAGTCTCACCCGATTTGAGGTCAAGGTTTTCGTTTTGTGGGTCCAGCCTCCCGCCAATGTAGATGGCGGTGACCAGAGCACCATCATTGTCCGTGTGGGACAGTTAGGAGCAGGCATCCAAGGGACAGTGCTAGATCCAAAACGTAGAAGCATCTTATCACGTTAAGGATCAGCAAAGCGGACCCCACTAATTCATTTGAGAGGAGCTCACTTTCAAAAGTGAAAGGCAAGCATTGAACCTCCAAGTCCAAAAATCCCATTCCTGACAGGAAAAGGGTTTTTGAGGATTTCGCGACACTCAAACGGGTGTGCCCCTCGGAATGCCAAGGGGCGCAAGGTGCGTTCAAAGATTCGATGATTCAC
+
CCDCCFABCBCFGGGGGGGGGGGHHHHHHHGHHHHHHHHHHHHGGGGGGHHHHHHHHGGGGGHHGHHHHHGH3FGGHGHHGGHHHGGGHHHGHGHHHGGGGGGHHHHHHHHHGGGDGGHHHHHHHHHHHHHHHHGHHHGHGHHGGHHGGHHHHHHHHHHHGGHHHHHHGGHGGGHHHHHHHHHGGGGGGGFGGGGGGGGGGGGGGGHGGGGGGGGGGGGGGGGGFHGFFGHHHHHHHHHHHHHHHHHHHHHHHHHHHHHGHHHHHHHHHHHHHGHHHHHHHHF/GHHHHHHHFGGHHHHHHHFFHHHHHHHHHHHGHHHHGGGGGHHGHHHHHGGGGHGHHFHGHGGHGGGGHHGGGGGGGGHHHHHGHGHHHGGGGGHHHHGGGGHGGGGGGGGGGFFFFFFFBABBB
@M02197:105:000000000-AN6RF:1:1103:24544:16049 1:N:0:1
TCTAACGAGTGCTCCTCCGCTTATTGATATGCTTAAGTTCAGCGGGTAGTCCTACCTGATTTGAGGTCAAACGTCAATAAGGAAGACGCTGATAAAAGCGTCGACGCGTTAGAGGCACGGGACCTTCATTCATGCACTTCAGCTAACGGCGATCATTATCACGCCGAAGGCCTCGTCATGCAAAGTCGAAAGTCGACCGCAAGCCGATGCATTTCAGGAGAGCCCGAGTCCTGGACGAATCCAAGTCTCCGGCAGCCCCCACCATCCAAACGCCCTCTCGAAGCAAATCGAGAGGGGTTGAGAATTTACTGACACTCAAACAGGCATGCTCCTCGGAACACCGAGGAGCGCAAGGTGCGTTCAAAGATTCGATGATTCAC
+
BBBBBFABABBFGGGGGGGGGGGHHHHHHHHGHHHHHHHHHHGGGGGGGHHHHHHHHHHHHHHHGHHHHHHHGHHGGHHHHHHHHHHGGGGGHGHHHHHGGGGGGGGGGGGGHHHGGHGGGGGGHHHHHGGHHHHHHHHHHHHHHHHGGGGGGGGHGH<HHHGHGGGGC.CFFGGGGGGGGGGGGGGGFFFFFFDFFFFFGGGGGFFFGGGGGFFFFFHHFFFGGHHHGHHGGGHGHFFHHGHFGGGGGGHGGGGGGGGGGGHHFFGGGEGGGGGGFEGHHHHHGHGHGHHGGGGHHHHHHGHHHHHHGHHHHHGHHHHHHHHHHHGHGEAEFGHHGGGDGGHHGGGGGHCHHEGCGHGGGGGGFCGFFFFFFFFAAAAB
@M02197:105:000000000-AN6RF:1:1103:7556:16150 1:N:0:1
TCTAACGAGTGCTCCTCCGCTTATTGATATGCTTAAGTTCAGCGGGTAGTCCCACCCGATTTGAGGTCAAATTGTCAAAGATTGTCTTGTCAGGACAGTTGGAAGCATAGAGCCATGTCAAGCAGACGTGACCCTGAGGGTCAACTCCGGTGAAGATTTATCACACCGAATACGCCGCAAAGCAGGGGTACACTCAGGCATTTCAGATGAGCCGTTTGTGACACGGCAACATCCAAGTCCACATGCAACCACAAAAAAGCGGTTGTAGTGAGATTACAATGACACTCAAACGGGTGTACCCTTCGGAATACCAAAGGGTGCAAGGTGCGTTCAAAGATTCGATGATTCAC
+
BBCDDFCCCCCFGGGGGGGGGGGHHHHHHHHHHHHHHHHGHHHGGGGGGHHHHHHGGGGGGGHHGHHHHHHHHHHHHHHHHHHHHHHHHHHGHHHHHGHHHHHHHHHHHHHHHHHHHHHHHHHHHHHGGGHGHHHHHHGGGHHHHHGHGGGGGHHHHGHHHHHHHHHHHGGGHHGGHHHHHHHHHHHHHGGHHGGHHHHHGHGHHGHHGGGGGHGHHHHHHFHGHHHFGFHFHHHHHEHHHHHHHGGHGHHGGHHFCGGGGHHHHHHHHHHHHHHHHHHHHHHHEHGHHE?DEHHHFHGGGGFHGHHHFGHHGHHGHHHHHHHGGGGHGGGFGGGGGGFFFFFFFCCCCC
@M02197:105:000000000-AN6RF:1:1103:24186:16348 1:N:0:1
TCTAACGAGTGCTCCTCCGCTTATTGATATGCTTAAGTTCAGCGGGTAGTCTCACCCGATTTGAGGTCAAGGTTTTCGTTTTGTGGGTCCAGCCTCCCGCCAATGTAGATGGCGGTGACCAGAGCACCATCATTGTCCGTGTGGGACAGTTAGGAGCAGGCATCCAAGGGACAGTGCTAGATCCAAAACGTAGAAGCATCTTATCACGTTAAGGATCAGCAAAGCGGACCCCACTAATTCATTTGAGAGGAGCTCACTTTCTAAAGTGAAAGGCAAGCATTGAACCTCCAAGTCCAAAAATCCCATTCCTGACAGGAAAAGGGTTTTTGAGGATTTCACGACACTCAAACGGGTGTGCCCCTCGGAATGCCAAGGGGCGCAAGGTGCGTTCAAAGATTCGATGATTCAC
+
DDDDDFDDCDDFGGGGGGGGGGGHHHHHCHHHHHHHHHHHHHHGGGGGGHHHHHHHHGGGGGHHGHHHHHHHGHHGHGHHGGHHHGGGHHHHHGHHHGGGGGGHHHGHHHFHHGGCGGHHHHGHHHHHHHHHHHHHGHGHGHHGGHHGGHHHHHHHHHHHGGHHHHHHGGHGGGHHGHHHHHHHGGGGGGGGGGGGGGGGHHHGGGHGGGGGGHHGHGHHGGGGGHGGGHFFGHFFGHHGHHHHHHHGHHHHGHHGHBHHHGGHHHHHHHHHHGHHGFHGHHGDGFHHHHHHHGGHHHHFGHHHHGBHHHHHHHHHHHHHGGGHHHHHHHHHHEGHGGGHHFFGFGHFFGGGHHGGGGGGGEEHHHHHHHHHHGGGGGHHHHGGGGCGGGGGGGGGGFFFFFFFBBBBB
@M02197:105:000000000-AN6RF:1:1103:9953:16703 1:N:0:1
TCTAACGAGTGCTCCTCCGCTTATTGATATGCTTAAGTTCAGCGGGTAGTCCTACCTGATTTGAGATCGAACGTTCAAAAAGCTGTCTTCACCAAGGAAAGACATTTATAAGCTCCAGCAAACCTCCGTCACCGAAGGTTACCCGGCAGGCAACCACAAGCGTAAATAGTTATCACACCCGTGACGCCACCAAACACTGGCAGGCTAATTCATTTGAGAGGAGCTGGCTGTGCGCCAGCAAGCCCCCAAGTCCAAGCTCTTCATGGCGAACCACAAGAGTTGAGGTGTTCATGATACTCAAACAGGCATGCCCCTCGGAGTAGCCAAGGGGCGCAAGGTGCGTTCAAAGATTCGATGACTCAC
+
CCCCCFCCCBCFGGGGGGGGGGGHHHHHHHGHHHHHHHHHHHHGGGEGGHHHHHHHHHHHHHHHGHHGHGHHGHHHHHHHHGHHHHHHHHHHHHHHGHHHHHHHHHHHHHHHHHHHHGHHHHHGHHHGFGGGHGGGGGHHHHHHGGGGGGGHHHHGGHHHHGGGGHHGHHHHHHHHHHGGGGGGGHGGGGHHHHHHHGHHHHGHHHHHHHHHHHHHHHHHHFGHHHHHGGGGGGGHHHGHGGGGGEHHHHGGGHHHHGHHHHGGGGGHGHGHHHHHHHHHHHHGHHHHHHHGHHHHGHHHHHHHHHHHFGGGGGGGHHHHGHGGHHHGGGGGHHHHGGGGGGGGGGGGGGGFFFFFFFBBAAB
@M02197:105:000000000-AN6RF:1:1103:4866:17184 1:N:0:1
TCTAACGAGTGCTCCTCCGCTTATTGATATACTTAAGTTCAGCGGGTAGTCCTACCTGATTTGAGATCGAACGTTCAAAAAGCTGTCTTCACCAAGGAAAGACATTTATAAGCTCCAGCAAACCTCCGTCACCGAAGGTTACCCGGCAGGCAACCACAAGCGTAAATAGTTATCACACCCGTGACGCCACCAAACACTGGCAGGCTAATTCATTTGAGAGGAGCTGGCTGTGCGCCAGCAAGCCCCCAAGTCCAAGCTCTTCATGGCGAACCACAAGAGTTGAGGTGTTCATGATACTCAAACAGGCATGCCCCTCGGAATAGCCAAGGGGCGCAAGGTGCGTTCAAAGATTCGATGACTCAC
+
CCCCCFCCCCCFGGGGGGGGGGGHHHHHHHHHHHHHHHHGHHHGGGGGGHHHHGHHHHHHHHHHGHHFHGHHGGHHGHHFHGHHHHHHHHHHHHHHGHHHHHHHHHHHHHHHHHHHGHHHHHHGGHHGHHGGHGGGGGGHHHHHGGGGGGFHHHGGGGGHGGGGGHHHHHHGHHHHGHGGGGFGGGGGGGGGGGHGHGHGHHHGHHHGHGGGGHHHHGFFGGGGFHHHGFFFFDFFGADHGDCGHFEHFEF?HHHHGFGGGGGGGGGGGHGHHHHGHHGEHHBGHFGBHHHHHFBGGFBHHFHHFHGHGECGGC?CF5BGFHHGGAHGGGEABFGEEE2GGGGGGGGGGGGFFFFFFF3ABBB
@M02197:105:000000000-AN6RF:1:1103:22658:17135 1:N:0:1
TCTAACGAGTGCTCCTCCGCTTATTGATATGCTTAAGTTCAGCGGGTAGTCCTACCTGATTTGAGATCGAACGTTCAAAAAGCTGTCTTCACCAAGGAAAGACATTTATAAGCTCCAGCAAACCTCCGTCACCGAAGGTTACCCGGCAGGCAACCACAAGCGTAAATAGTTATCACACCCGTGACGCCACCAAACACTGGCAGGCTAATTCATTTGAGAGGAGCTGGCTGTGCGCCAGCAAGCCCCCAAGTCCAAGCTCTTCATGGCGAACCACAAGAGTTGAGGTGTTCATGATACTCAAACAGGCATGCCCCTCGGAATAGCCAAGGGGCGCAAGGTGCGTTCAAAGATTCGATGATTCAC
+
DDDDDFCCCCCFGGGGGGGGGGGHHHHHHHHHHHHHHHHHHHHGGGEGGHHHHGHHHHHHHHGHGHHHHGHHGHHHHHHHHGHHHHHHHHHHHHHHGHHHHHHHHHGHHHHGHHHHHHHHHHHGGHHGHHGGGGGGGFHHHHHHGGGGGGGHHHHGGHHHGGGGGHHHHHHHHHHHHHGGGGGGGHGGGGHHHHHGHHHHGHHHGHGHHGHHGHHHHHHHGHGHHFHHGGGGGGHHHHGHGGGGHGHHHHHGHHHHHGHHGHGGGGGHGHGHHHHHHHHHHHHGHHHGGHHHHHGHGGHHHHHHHGHHGGGFFGGHHHHHHHGGHGCGGGGGHHHHGGGGHGGGGGGGGGGFFFFFFFCCCBC
@M02197:105:000000000-AN6RF:1:1103:18892:17396 1:N:0:1
TCTAACGAGTGCTCCTCCGCTTATTGATATGCTTAAGTTCAGCGGGTAGTCCTACCTGATTTGAGGTCAAACGTCAATAAGGAAGACGCTAATAAAAGCGTCGACGCGTTAGAGGCACGGGACCTTCATTCATGCACTTCAGCTAACGGCGATCATTATCACGCCGAAGGCCTTGTCATGCAAAGTCGAAAGTCGACCGCAAGCCGATGCATTTCAGGAGAGCCCGAGTCCTGGACGAATCCAAGTCTCCGGCAGCCCCCACCATCCAAACGCCCTCTCGAAGCAAATCGAGAGGGGTTGAGAATTTACTGACACTCAAACAGGCATGCTCCTCGGAACACCGAGGAGCGCAAGGTGCGTTCAAAGATTCGATGATTCAC
+
CCCCCFABABCFGGGGGGGGGGGHHGHHGGGFHHDHHHHHHHHGGGFCGHHHHHHHHHHHHHHFFHHHHGFHGHHGGHHHHHHGHGHGGGGGHHHHHHHGGGGGGGGGGGGGGHHGGHGGGGGGHHHHHHHHGHGHHHHHHHHHHHHGGGG9GGGHHHHHHHGHGGGGGFEGGGGGGGGGGGGGGCFGFGDF:@DFFGFFGFGFFGFFFFGGFFFFGGHHECGCGGHGGGHGGGHFDEHHHGHHFGG@FGHGGGGGGGGHGGHGGGGGFEEGGFFGF/GFGHHHGHGHGHHGGGGGHHHHFGEHEHFGHGHHHHEHHFGHHHGEHGEHFGFFGGHHGFDAGGHFEEEGGHHHHGGGGFGGGGGF5FGFFFFFFFFBBBBB
@M02197:105:000000000-AN6RF:1:1103:17680:17556 1:N:0:1
TCTAACGAGTGCTCCTCCGCTTATTGATATGCTTAAGTTCAGCGGGTAGTCCTACCTGATTTGAGGTTAAAGGTTCAAAAGTTGTCTATTGCTAGACGGTTATAAGCAGGTTCCCATAGGTTTTGCTTCGCAGTTACAAGCGGCGTAGATATATTATCACACCAAGTGAACCGATCCACAAAGGATCCCACTAATGCATTTAAAGGGAGCAGACCGCCACTGAAGGAAGCCAGCAAAACGCTCGCATCCAAGCCTAGTGAGCGCAATAAAGCGTTCAAAAGGTTGAGAATTTAATAACACTCAAATAAGCATGGCCTTCGGAATAGCATAGGGCGCAAGGTGCGTTCGCATACTCGATGATTAAC
+
BBBBBBAABBBBGGGGGGGGGGGHHHHHHHGHHHCHHHHHGHHGGGGGGHHHHGHHHGHGHGHHGFHHHHHHHHFHHHHHHGHHHHHHHHGHHHHFHGGGFGFHHHHHHH0GGHGHGHHGFGHGHEHHHGEGGDG8FH<G<G?2DC//FHH:G:H:HHHH<EGHHH%FFH;H8::GFHHHEHGCG:/G9BH9HFGGGGFF7GFFGGGEG9GE6A.ADGAHGFBBFB/GFFFF?E///?//>?/0F11/EB1GBBGF>/////11FBBF?>/EG1C1GF10GB22HFF@212222D21DF/2E2D12B11A0///A/EAB222A2211F0AA/0A111BA0EB0A11133BAA1113333B>1111
@M02197:105:000000000-AN6RF:1:1103:15999:17677 1:N:0:1
TCTAACGAGTGCTCCTCCGCTAATTGATATGCTTAAGTTCAGCGGGTAGTCTCACCCGATTTGAGGTCAAGGTTTTCGTTTTGTGGGTCCAGCCTCCCGCCAATGTAGATGGCGGTGACCAGAGCACCATCATTGTCCGTGTGGGACAGTTAGGAGCAGGCATCCAAGGGACAGTGCTAGATCCAAAACGTAGAAGCATCTTATCACGTTAAGGATCAGCAAAGCGGACCCCACTAATTCATTTGAGAGGAGCTCACTTTCAAAAGTGAAAGGCAAGCATTGAACCTCCAAGTCCAAAAATCCCATTCCTGACAGGAAAAGGGTTTTTGAGGATTTCACGACACTCAAACGGGTGTGCCCCTCGGAATGCCAAGGGGCGCAAGGTGCGTTCAAAGATTCGATGATTCAC
+
CCCCBFABAABFGGGGGGGGGGGHHHGHHHHHHHHHHHHHHHHGGGGGGHHHHHHGHGGGGGHHGGHHHHHHGH5FHFGHGGHHHGGGHHHHHGHHHGGGGGGHHHHHHHHHHGG@DGHHHFHHHHHHHHHHHHHHHHGHGGHGGHHGGHHHHHHHHHHHGHHHHHHHGGHGGGGGHHHHHHHGGGGGGGFGGGGGGGGGGGGGGGGGGGGGGGHGGHHHGGGGGHGGGHHFGGHHHGBHHHHGHHHHHHHHHHFHEHHGEHHHHHHHHHGHHHGFFGFFHHGEFFHGHHFHHGFFFGCB2GGFGFGGHHGGEHHHFGHHGGGHHFHHHHHHHHGHGFGHGF4GHGHHFGGGHGGGGGGGGGHHHGHHGHHHHGGGF?HFHHGGGGHFGGGGGGGGFFFFD5FBBAAAA
@M02197:105:000000000-AN6RF:1:1103:10867:17872 1:N:0:1
TCTAACGAGTGCTCCTCCGCTTATTGATATGCTTAAGTTCAGCGGGTAGTCCTACCTGATTTGAGATCGAACGTTCAAAAAGCTGTCTTCACCAAGGAAAGACATTTATAAGCTCCAGCAAACCTCCGTCACCGAAGGTTACCCGGCAGGCAGCCACAAGCGTAAATAGTTATCACACCCGTGACGCCACCAAACACTGGCAGGCTAATTCATTTGAGAGGAGCTGGCTGTGCGCCAGCAAGCCCCCAAGTCCAAGCTCTTCATGGCGAACCACAAGAGTTGAGGTGTTCATGATACTCAAACAGGCATGCCCCTCGGAATAGCCAAGGGGCGCAAGGTGCGTTCAAAGATTCGATGATTCAC
+
CCCCCFCCCCCFGGGCGGGGGGGHHHHHHHGHGHHHHHHHHHHGGGGGGHHHHHHHHHGHHHHHGHHHHGHHGHHHHHHGHGHHHHHHHHHHHHHHGHHHHHHHHHHHHHHHGHHHHHHHHHGGHHHGHHGGGGGGGGHHHHHHGGGGGGGGGGHGHHHHHGGGGHHHHHHHHHHHHGGGGGGGGHGGGGGHGGGGGHHHGGHFHHHHHHHHHHHHHHHHHGGHHGHHFGGGGGHGHHGHGGGGAHHHHHFGHHHHGHHFGHGGGGGHFHGHHGHHHHHHHHHGHHHHHHHHHHHHGHHHHHGHHHHHGECCGGGHHHHHHHGHGHHGGGGGHGGHGGGGGGCGGGGGGGGFFFFFFFBBBAA
@M02197:105:000000000-AN6RF:1:1103:15338:17922 1:N:0:1
TCTAACGAGTGCTCCTCCGCTTATTGATATGCTTAAGTTCAGCGGGTAGTCCTACCTGATTTGAGATCGAACGTTCAAAAAGCTGTCTTCACCGAGGAAGGACGTTTATAAGCTCCAGCGAACCTCCGTCACCGAAGGTTACCAGGCAGGCAACCACAAGCGTAAATAGTTATCACACCCGTGACGCCACCAAACACTGGCAGGCTAATTCATTTGAGAGGAGCCGGCTGTGCACCAGCAAGCCCCCAAGTCCAAGCTCTTCATGGCAAACCACAAGAGTTGAGGTGTTCATGATACTCAAACAGGCATGCCCCTCGGAATAGCCAAGGGGCGCAAGGTGCGTTCAAAGATTCGATGATTCAC
+
BBBBBFAAABBFGGGGGGGGGGGHHHHHHHHHGGGGHHHHHGHGGGGGGHHFHGHHHHHGHHHHGHHHHGHHGHHHHHHGHGHHHHHHHHHHHGGGGEHHGHHGGGHHHHHHHHHHHHHGGGGGHHHGHHGGHGGGGGHHHHHHHGHHGGGHHHHFGHGHHGGGGHHHGHHHHHHHHHGGGEAEGGGGGGHGGGGGGGGGGGHGHGEGHGFGHFHFHFHGGGFFFHGHHHGFFFFGFECECC@CEFFHHHFEHHFFFHHFBHHHHHGHGGGHHHHHHGE1EG>GHGHHHHGHHGHHFHHGF1FFHHHHEEA//GGHEGHGBC0CHGEGGGGECGHCGGGEAFFGGGGGGGGCCD3FDFAA>1A
@M02197:105:000000000-AN6RF:1:1103:21601:17964 1:N:0:1
TCTAACGAGTGCACCTCCGCTTATTGATATGCTTAAGTTCAGCGGGTAGTCCCACCCGATTTGAGGTCAAATTGTCAAAGATTGTCTTGTCAGGACAGTTGGAAGCATAGAGCCATGTCAAGCAGACGTGACCCTGAGGGTCAACTCCGGTGAAGATTTATCACACCGAATACGCCGCAAAGCAGGGGTACACTCAGGCATTTCAGATGAGCCGTTTGTGACACGGCAACATCCAAGTCCACATGCAACCACAAAAAAGCGGTTGTAGTGAGATTACAATGACACTCAAACGGGTGTACCCTTCGGAATACCAAAGGGTGCAAGGTGCGTTCAAAGATTCGATGACTCAC
+
CBBBCFCCBBBFGGGGGGGGGGGHHHHHFHHHGGHHHHHHHHHGGGGGGHHHHHHGGGGGGGHHGHHHHHHHHHHHGHHHHHHHHHHHHHHHHHHHHGHHHHHGHHHHGHHHHHHHHHHHGHHHHHHGGGHGHHHHHHGGGHHHHHHHGGFGGGHHHHHHHHHHHHHHHGGGHHGGHHHHHHHHHHHGHHHHHGHHGHHHGHHHHHHHGGGGGGDGGHHGHGGGHHHHHHHHHHHHHHHHHFGHHGGHAGFGGHHFGGGGGFHHHHHHHHHGHHHHHHHHHHHGEGGHHGGGHHHHGEGGGGGHHHHGFGGHHHHGHHHHHHGGGGGHGGGGGGGGGGFFFFFFFAAAAA
@M02197:105:000000000-AN6RF:1:1103:5310:18205 1:N:0:1
TCTAACGAGTGCTCCTCCGCTTATTGATATGCTTAAGTTCAGCGGGTAGTCCTACCTGATTTGAGGTCGAATTTGTCAGACGCAGGTCACCCTAGCGTGATCAAAGATTTCCCCTTTTCGGCTTTCTCAGGCGACGTAGACAATTATCACATCGACGATACTTTGCCAAGGATTGGAAAGCTCATGCATTCGAGAGGAGCCAACAAGCAAGACGGGGCACAAAAGCCCATTCATGCGCCAGCATACCTCCAAGTCCAACTTCACCTGCAGGCCACAAAGCCTGGGGCAGTTGAGAATTTCATGACACTCAAACAGGCATGCTCCTCGGAATACCAAGGAGCGCAAGGTGCGTTCAAAGATTCGATGATTCAC
+
BBBBBFBB?ABFGGGGGGGGGGGHHGHHHHHHHHFHHHHHHHHGGGGGGHHHHHHHHHHHHHHHGGHHGGGHHGHHGHHHHGGGGGHHHHHHHHHHGGGGHHHHHFHHHHHHHHHHHHHGGGGGHHHHHHHHGGGGGHHGHHHHHHHHHHHHHFHGGGGGGHHHHHHHHHGHHHHHHHHHGHHHHHGGHGGGHGGGHHGGGHHHGHHHGHGGGGGFFFAHHHHFHHFFHHHFGGFGGHGD2GFF?CBGHEHHHGBFHHHHDFFHHFHFHGEEHFHHHGHGGEAEGHFGHHHHHFGEEG@EHHGHHFEGFGFBEHHEHHFEGGG?FGHHFFGFC1GGEFCC?FGHCEAE?HGGGGGGGGFFFBF3FFFAA1A1
@M02197:105:000000000-AN6RF:1:1103:21503:18154 1:N:0:1
TCTAACGAGTGCTCCTCCGCTTATTGATATGCTTAAGTTCAGCGGGTAGTCCTACCTGATTTGAGATCGAACGTTCAAAAAGCTGTCTTCACCAAGGAAAGACATTTATAAGCTCCAGCAAACCTCCGTCACCGAAGGTTACCCGGCAGGCAACCACAAGCGTAAATAGTTATCACACCCGTGACGCCACCAAACACTGGCAGGCTAATTCATTTGAGAGGAGCTGGCTGTGCGCCAGCAAGCCCCCAAGTCCAAGCTCCTCATGGCGAACCACAAGAGTTGAGGTGTTCATGATACTCAAACAGGCATGCCCCTCGGAATAGCCAAGGGGCGCAAGGTGCGTTCAAAGATTCGATGATTCAC
+
CCCCCFABCBCFGGGGGGGGGGGHHHHHGHHHHHHHGHHHHHHGGGFGGHHHHHHHHHGHHHHHGHHHHGHHGHHHHHHHHGHHHHHHHHHHHHHHGHHHHHHHHHHHHHHGHHHHHHHHHHHGHHHGHHGGHGGGGGHHHHHHGGGGGGGHHHHGGHHHGGGGGHHHHHHHHHHHHHGGGGGGGHGGHGGHGGGGHHHHGHHHHHGGGHHHHHHHHHHHHHGHHHHGGGGGGGHHHHGHCCCGHGHHHHHGGHHHGHHHHHGGGGGHGHGHHHHHHHHHHHGE2HHHHHHGHHHHGHHHHHHHHGHHGGEGGGGHHHGHGHGGHHHGGGGGHHHGGGGGHGGGGGGGGGGFFFFFFF@BAAA
@M02197:105:000000000-AN6RF:1:1103:28099:18501 1:N:0:1
TCTAACGAGTGCTCCTCCGCTTATTGATATGCTTAAGTTCAGCGGGTAGTCCTACCTGATTTGAGATCGAACGTTCAAAAAGCTGTCTTCACCGAGGAAAGACGTTTATAAGCTCCAGCAAACCTCCGTCACCGAAGGTTACCCGGCAGGCAACCACAAGCGTAAATAGTTATCACACCCGTGACGCCACCAAACACTGGCAGGCTAATTCATTTGAGAGGAGCTGGCTGTGCGCCAGCAAGCCCCCAAGTCCAAGCTCTTCATGGCGAACCACAAGAGTTGAGGTGTTCATGATACTCAAACAGGCATGCCCCTCGGAATAGCCAAGGGGCGCAAGGTGCGTTCAAAGATTCGATGATTCAC
+
BABBBFBBBABFGGGGGCEGGGGHHHHGGHHHHGHHHHHGHHHGGGGGGHHHFHHHHHHHHHHGGHHHHGHHGHHHHHHHHGHHHHHHHHGHHFEGGEHFHHHGFFHHHHHHHHGHHHHHHHHFHHHGHHGGHGGGGGHHGFGHGGGGGGGHHHHGGHFHGGFGGHHHGGHHHHGHGHFGGGGGGGGGHGGHHGGGGGHGGHHFGHHHHHHFHHGHHHGGHFGHHHHHGGGFGGHHHHGHGGCGFFGHHFFGHHHGAGHHHHGGGGEFGHGHHHHFHHGFHGHGHGHHHGFFFF@BF5HHFHHHFHGFCCECGGGFFHHHGHHGHHGEGGGGHHHHGGGFGFGGGGGGGFF4BFFFBFABA>A
@M02197:105:000000000-AN6RF:1:1103:3645:18490 1:N:0:1
TCTAACGAGTGCTCCTCCGCTTATTGATATGCTTAAGTTCAGCGGGTAGTCCTACCTGATTTGAGATCGAACGTTCAAAAAGCTGTCTTCACCAAGGAAAGACATTTATAAGCTCCAGCAAACCTCCGTCACCGAAGGTTACCCGGCAGGCAACCACAAGCGTAAATAGTTATCACACCCGTGACGCCACCAAACACTGGCAGGCTAATTCATTTGAGAGGAGCTGGCTGTGCGCCAGCAAGCCCCCAAGTCCAAGCTCTTCATGGCGAACCACAAGAGTTGAGGTGTTCATGATACTCAAACAGGCATGCCCCTCGGAATAGCCAAGGGGCGCAAGGTGCGTTTAAAGATTCGATGACTCAC
+
ABBAAFBBBBBFGGGGGGGGGFGGHHHHHHHHHHHHCGHHHHHDFGFGGHHGHHGHHHHHHHHEFHH3BEGHEGHHHHHHHGHHHHHHHHHHHHGHGGHHHHHHHHHHHHHHEHHEHHHHHHHGHHHGHGGGFGGGGGGHHHHGFFGGGGFFHHHGGHHHFGGGGHHHHHHHHHHHHHGGGGGGGGGGGGHHHGGGGHHHHHGHGGGGEFHHGGGGFGHFFFEHHGHHGGGGFFHFHEGHGGGCEFEHFGFFEHGCHFGBHHF/?CGFEGEFHHHHHGFEGHHGHHHHGHHHFFFGGHHHHHHEBHGHGCGGGGGGHEHHDB3FFHHGEECGHFGFGEGEGFGGGGGGGGFBB5FFFFBAABA
@M02197:105:000000000-AN6RF:1:1103:17995:18779 1:N:0:1
TCTAACGAGTGCTCCTCCGCTTATTGATATGCTTAAGTTCAGCGGGTATCCCTACCTGATCCGAGGTCAACCTAAGAAAGTTGGGGGTTCTGGCGGGGGGACGGCTGGACCCTGTAGCGAGAAGTATTACTACGCTTAGAGCCAGACGGCACCGCCACTGATTTTAAGGGCCGCCGGTACAGCGGGCCCCAAGGCCAAGCAGAGCTTGATTGGTCATAATGACGCTCGAACAGGCATGCCCGCCGGAATACCAGCGGGCGCAATGTGCGTTCAAAGATTCGATGATTCAC
+
CCCCCFCBAABFGGGGGGGGGGGHHHHHHHHHHHHHHHHHHHGGGGGGHHHHHHHHHH<<HHHGG9G0H;HH<HH:GGHHH<HHGG;GGH<HH<GGG/>B.BAFFFFFFFFFFF0BBFFF8;D4BF;FBF9BFD=EEFFB8F9/.:AAFAAGGGFBCFFFGGFFFHHGGGGGGGDHFHGGGGGGGGGGGGHHHHDHHGGHHHGHHGFHHHGHHHHHHHHGGGGGGFDHHFHHHGFHGGGGGGCHHHHHHHGGGGGGGGGHHHHGGGGHGGGGGGGGGGFFFFFFFCBCCC
@M02197:105:000000000-AN6RF:1:1103:20406:18667 1:N:0:1
TCTAACGAGTGCTCCTCCGCTTATTGATATGCTTAAGTTCAGCGGGTAGTCCTACCTGATTTGAGATCGAACGTTCAAAAGGCTGTCTTCACCAAGGAAAGACATTTATAAGCTCCAGCAAACCTCCGTCACCGAAGGTTACCCGGCAGGCAACCACAAGCGTAAATAGTTATCACACCCGTGACGCCACCAAACACTGGCAGGCTAATTCATTTGAGAGGAGCTGGCTGTGCGCTAGCAAGCCCCCAAGTCCAAGCTCTTCATGGCGAACCACAAGAGTTGAGGTGTTCATGATACTCAAACAGGCATGCCCCTCGGAATAGCCAAGGGGCGCAAGGTGCGTTCAAAGATTCGATGATTCAC
+
CCCCCFCCCCBFGGGGGGGGGGGHHHHHHHHHHHHHHHHHHHHGGGEGGHHHHHHGHHHHHHHHGHHGHGHHGHHHHHHHGGHGHHHHHHHHHHHHGHHHHHHHHHHHHHHHHHHHHHHHHHHGHHHGHHGGHGGGGGGHHHHHGGGGGGGHHHHGGHHHHGGGGHHHHHHHHHHHHHGGGGGGGHGGGGHHHGHHHGHGHHHGGGHHGGHHHHHHHHHHHHGHGHHGFFFFGHHGHHGHGFCGHHHGHHHGHGHHHGGHHHGGGGGHFHGHGHHHHHHHGHHGHHHGHHHHHHGHGHHHGHHHHGHHGEAEGGEHHHHHHHGHFHHGGGGGHFHHFGGGHFGGGGGGGGGFFFFFFFAAABB
@M02197:105:000000000-AN6RF:1:1103:27087:18900 1:N:0:1
TCTAACGAGTGCTCCTCCGCTTATTGATATGCTTAAGTTCAGCGGGTAGTCCTACCTGATTTGAGATCGAACGTTCAAAAAGCTGTCTTCACCAAGGAAGGACATTTATAAGCTCCAGCAAACCTCCGTCACCGAAGGTTACCCGGCAGGCAACCACAAGCGTAAATAGTTATCACACCCGTGACGCCACCAAACACTGGCAGGCTAATTCATTTGAGAGGAGCTGGCTGTGCGCCAGCAAGCCCCCAAGTCCAAGCTCTTCATGGCGAACCACAAGAGTTAGGTGTTCATGATACTCAAACAGGCATGCCCCTCGGAATAGCCAAGGGGCGCAAGGTGCGTTCAAAGATTCGATGATTCAC
+
BBBBBF@BBB?FGGGGGGGGGGGHHHHHHHHHHHHHHHHHHHHGGGGGGHHHHHHHHHHHHHHHGHHHHGHHGHHHHHHHHGHHHHHHHHHHHHHHGHHGGHHHHHHHHHHFHHHHHGHHHHHGHHHGHHGGHGGGFGHHHHHHGGGGGGGHHHHGGHHHGGGGGHHHHHHHHHHGHHGGGGGGGGGGGGHGHHHHHHHHHHHGHGHHHHGGHHGHHHHHHHGHHGHHGGGGCGHFFHGHGD?GHGHHHHHGGHHGHHHGHGGGGGFHFFFHGHHHFFBEGHGHHHHHHHGHHHHGHHHHHGHHHHHGEFEGCGFHHHFHGGHHHFGGGGGGHHHGGCGHGGGGGGGGGGFFFFFFFAAABB
@M02197:105:000000000-AN6RF:1:1103:26112:18835 1:N:0:1
TCTAACGAGTGCTCCTCCGCTTATTGATATGCTTAAGTTCAGCGGGTAGTCCTACCTGATTTGAGGTCGAATTTGTCAGACGCGGGTCACCACAGCGTGATCAAAGATTTCCCCTTTTCGGCTTTCTCAGGCGACGTAGACAATTATCACATCGACAATACTTTGCCAAGGATTGGAAAGCTCATGCATTCAAGAGGAGCCAACAAGCGAGACGGAGCACAAAAGCCCATTCATGCGCCAGCATACCTCCAAGTCCAACTTCACCCACAGGCCACAAAGCCTGGGGCAGTTGAGAATTTCATGACACTCAAACAGGCATGCTCCTCGGAATACCAAGGAGCGCAAGGTGCGTTCAAAGATTCGATGATTCAC
+
BBCCCFABCCBFGGGGGGGGGGGHHHHGHHGHHHHHHHHHHHHGGGGGGHHHHHHHHHHHHHHHGHHHGGGHHHHHHHHHHGGGGGGGHHHFHHHHGGGGHHHHHHHHHHHHHHHHHHHCFGGGHHHHHHHHGGGGGHHGHHHHHHHHHHHHHGHGGGHHHHHHHHHHHHGHHGGGHHGHGGGGHHHHHGHGHHGGHHHHHGHGGGGHHHHHGHHGGFGHFHHHHHHHHHFFGGGGGGHHHHHC?GHHHHHHHGHHHHHHGFEGHFHGHHHGHHHHHGFFCGGHHHHHHHHHHHHHHHHHHHHHHHGHHHHHHFHHHHHHGGGGGHHHHHHGHHHHGGGGGGFBHGFGGHGGGGGGGGGGFFFFFFFBBCBA
@M02197:105:000000000-AN6RF:1:1103:17039:18979 1:N:0:1
TCTAACGAGTGCTCCTCCGCTTATTGATATGCTTAAGTTCAGCGGGTAGTCTCACCCGATTTGAGGTCAAGGTTTTCGTTTTGTGGGTCCAGCCTCCCGCCAATGTAGATGGCGGTGACCAGAGCACCATCATTGTCCGTGTGGGACAGTTAGGAGCAGGCATCCAAGGGACAGTGCTAGATCCAAAACGTAGAAGCATCTTATCACGTTAAGGATCAGCAAAGCGGACCCCACTAATTCATTTGAGAGGAGCTCACTTTCAAAAGTGAAAGGCAAGCATTGAACCTCCAAGTCCAAAAATCCCATTCCTGACAGGAAAAGGGTTTTTGAGGATTTCACGACACTCAAACGGGTGTGCCCCTCGGAATGCCAAGGGGCGCAAGGTGCGTTCAAAGATTCGATGATTCAC
+
CCCCCFBCCCCFGGGGGGGGGGGGHHHHHHHGHHHHHHHHHHHGGGGGGHHHHGHHHGGCGGHHGHHHHHHHBFGGHGHHGGHHHGGGHHHHHGHHHGGGGGGHHHHHGHHGHGGCGGHHHHHHHHHHHHHHHHHHHHGHGHHDGHHGGHHFHHHHHHHHGHHHHHHHGGHGGGFHHGHHGHHHGGGGGGGGGGGGGGGGGGGGGGGGGGGGGGHHGHHGGFFGFFGGGHHHFHHHHGHHHHHGHHHHGFGHHHHGFFFGHHHHGHHHGHHHHHGDGGHHGHFGGHHHGGHHHGGHHHHHHHHHHHHHFGGHHHFHHHHHGGGHHGHHHHHHHHGHFFAHHFHGHGHGE0E?FHGFFGGGGGHFGHCHHCHHCGGGGCFHGGGGGGFGGGGGFDEGGBFFBFFFBA@AB
@M02197:105:000000000-AN6RF:1:1103:8690:19001 1:N:0:1
TCTAACGAGTGCTCCTCCGCTTATTGATATGCTTAAGTTCAGCGGGTAGTCCTACCTGATTTGAGATCGAACGTTCAAAAAGCTGTCTTCACCGAGGAAAGACGTTTATAAGCTCCAGCGAACCTCCGTCACCGAAGGTTACCTGGCAGGCAACCACAAGCGTAAATAGTTATCACACCCGTGACGCCACCAAACACTGGCAGGCTAATTCATTTGAGAGGAGCCGGCTGTGCACCAGCAAGCCCCCAAGTCCAAGCTCTTCATGGCGAACCACAAGAGTTAGGTGTTCATGATACTCAAACAGGCATGCCCCTCGGAATAGCCAAGGGGCGCAAGGTGCGTTCAAAGATTCGATGACTCAC
+
BBBBBFAAAAAFGGFGFGGGGGFHHHHH6FGHHHBGHGHFHFHGGGEEFGFHHHHFHHFFHHGHFEHHHGHFCGHHHHFGHGHFGFFFHHHHHFGGG/EGHHHGFGGGHGHHHHGHFFHCCGCCHHHFHFGFFGGEGFGFHHHHFGGHGGGHHGHGGHHHHGGGFHHGGGFGGHGFHHGGGCDEGHGGHGHGGGGGGGGGHHGGDFFFFHHGFGFGFGFGFFGGGHGGDGBGFFFFHF/HGGDFABHGHCGFFF3G0GF33FEFGECHFGFGFHF4HHHHHFGHBHHHGHGF@DFCHGGHHFHHHFHCF?GGGGHHGDHFHHHGB2GGGGGHGHFGGGGFGGGGGFGGGGFFFFFFFBBBBB
@M02197:105:000000000-AN6RF:1:1103:24345:19204 1:N:0:1
TCTAACGAGTGCTCCTCCGCTTATTGATATGCTTAAGTTCAGCGGGTAGTCATACCTGATTTGAGGTCGAATTTGTCAGACGCAGGTCACCCCAGCGTGATCAAAGATTTCCCCTTTTCGGCTTTCTCAGGCGACGTAGACAATTATCACATCGACGATACTTTGCCAAGGATTGGAAAGCTCATGCATTCAAGAGGAGCCAACAAGCGAGACGGAGCACAAAAGCCCATTCATGCGCCAGCATACCTCCAAGTCCAACTTCACCCACAGGCCACAAAGCCTGGGGCAGTTGAGAATTTCATGACACTCAAACAGGCATGCTCCTCAGAATACCAAGGAGCGCAAGGTGCGTTCAAAGATTCGATGACTCAC
+
DDDDCFCCCCCFGGGGGGGGGGGHHHGHHHHHGHHHHHHHHHHGGGGGGHHHHHHHHGHHHHHHGHHHGGGHHHHHHHHHHGGGGGHHHHHHGGGHGGGGHHHHHHHHHHHHHHHHHHHGGGGGHHHHHGHGGGGGGHHGHHGHHHHHHHHHHGHGGGHHHHHHHHHHHHHHHHHHHHHHHHHHHGHGHHGHGHHGHGHGHHGGGGGGGHHHGHHHHHHHHHHGHFHHHHFGGGGGGHHHHHHHFGHHHHHHHHHHHHHFGEAGGEGGHHFGHHHHHHHGGGGHGHHHHHHHGHHFHHHHHHHHGGGGHHHHHHHHHGHHGHEHHHHGHHHHHHHHGGGGGHHHHGGGGHGGGGGGGGGGFFFFFFFCCCCC
@M02197:105:000000000-AN6RF:1:1103:19035:19149 1:N:0:1
TCTAACGAGTGCTCCTCCGCTTATTGATATGCTTAAGTTCAGCGGGTAGTCCTACCTGATTTGAGGTCAAACGTCAATAAGGAAGACGCTAATAAAAGCGTCGACGCGTTAGAGGCACGGGACCTTCATTCATGCACTTCAGCTAACGGCGATCATTATCACGCCGAAGGCCTTGTCATGCAAAGTCGAAAGTCGACCGCAAGCCGATGCATTTCAGGAGAGCCCGAGTCCTGGACGAATCCAAGTCTCCGGCAGCCCCCACCATCCAAACGCCCTCTCGAAGCAAATCGAGAGGGGTTGAGAAATTACTGACACTCAAACAGGCATGCTCCTCGGAACACCGAGGAGCGCAAGGTGCGTTCAAAGATTCGATGACTCAC
+
CCCCCFBCCCCFGGGGGGGGGGGHHHHHHHHHHHHHHHHHHHGGGGGGGHHHHHHHHHHGHHHHGHHHHHHHGHHGGHGHHHHHHHHGGGGGHHHGHHHGGGGGGGGGGGGGHHGGGHGGGGGGGHHHHHHHHGHHHHHHHHHHHHHGGGGGGGGHHHHHHHGHGGGGAGGGGGGGGGGGGGGGGGGGGGGFFFFFFFFFGGGGGGGGGGGFFFGGGHGFGGGGGHHFGFHFFGHGFHHEHHHHF?GGGGHGGGGGGGGHHGHHGGGGGGGGGGGFEHGHHHHHGHHHGHHGGGGHHHGHHHHHGHHHHGHHHGGHHHHHHHHHHHFHGGGGGGHGGEGFEGHHGGGGGHHHHGGGGGGGGGGGGGGGFFFFFFFBCBCC
@M02197:105:000000000-AN6RF:1:1103:22238:19363 1:N:0:1
TCTAACGAGTGCTCCTCCGCTTATTGATATGCTTAAGTTCAGCGGGTAGTCCTACCTGATTTGAGGTCAAACGTCAATAAGGAAGACGCTGATAAAAGCGTCGACGCGTTAGAGGCACGGGACCTTCATTCATGCACTTCAGCTAACGGCGATCATTATCACGCCGAAGGCCTTGTCATGCAAAGTCGAAAGTCGACCGCAAGCCGATGCATTTCAGGAGAGCCCGAGTCCTGGACGAATCCAAGTCTCCGGCAGCCCCCACCATCCAAACGCCCTCTCGAAGCAAATCGAGAGGGGTTGAGAATTTACTGACACTCAAACAGGCATGCTCCTCGGAACACCGAGGAGCGCAAGGTGCGTTCAAAGATTCGATGATTCA
+
CDDDDFCCDCCFGGGGGGGGGGGHHHHHGHHHHFHHHHHHHHHGGGGGGHHHHHHHHHHHHHHHGHHHHHHHGHHGGHHHHHHHHHHGGGGGHHHHHHHGGGGGGGGGGGGGHHHGGHGGGGGGHHHHHHHHHHHHHHHHHHHGHHHGGGGGGGGHHHHHHHGHGGGGGGGGGGGGGGGHHGGGGGGGGGGFFFFFFFFFGGGGGGGGGGGHHHGFGGHGFFFFGHHHHHHGGGHGHHHHEHHHGD?GGGHGFCGGGGGHHGHHFGGGFEGGGGFFGGGHHHHHGHHHGHHGGGGHHHHHHHHHFFFBGGHHGGGHHHHHGHHGGHHHDGGGGEECGGGEGGHHGGGGEF5HHGGGGGGGGGGGGGGFFFFFFFCBBBB
@M02197:105:000000000-AN6RF:1:1103:15846:19438 1:N:0:1
TCTAACGAGTGCTCCTCCGCTTATTGATATGCTTAAGTTCAGCGGGTAGTCCTACCTGATTTGAGGTCAAACGTCAATAAGGAAGACGCTAATAAAAGCGTCGACGCGTTAGAGGCACGGGACCTTCATTCATGCACTTCAGCTAACGGCGATCATTATCACGCCGAAGGCCTTGTCATGCAAAGTCGAAAGTCGACCGCAAGCCGATGCATTTCAGGAGAGCCCGAGTCCTGGACGAATCCAAGTCTCCGGCAGCCCCCACCATCCAAACGCCCTCTCGAAGCAAATCGAGAGGGGTTGAGAATTTACTGACACTCAAACAGGCATGCTCCTCGGAACACCGAGGAGCGCAAGGTGCGTTCAAAGATTCGATGATTCAC
+
CCCDBFCCDCCFGGGGGGGGGGGHHHHHHHHHHHHHHHHHHHHGGGGGGHHHGHHHHHHHHHHHGHHHHHHHGHHGGHHHHHHHHHHGGGGGHHHHHHHGGGGGGGGGGGGGHHGGGHGGGGGGHHHHHHHHHHHHHHHHHHHHHHHGGGGGGGGHHHHHHHGHGGGGGGGGGGGFFGGGGGGGGGGGGGGFFFFFFFGGGGGGGGGGGGGFGGGGGHHHGGGGGGFHGHHGGGHGFHHFHHHHGGGGGGGGGGGGGGGGDGHHHGGDE>GFGFCGHEGHHHHHGHHHGGHGGGGHHGHHDFGGBHHGHHHHGDGHHHHHHHHHHHGHGGGGGGHFGFGGGGHHGGGGGHFGHGGGGHGGCGGGGGGGFFFFFFFCCCCC
@M02197:105:000000000-AN6RF:1:1103:4722:19494 1:N:0:1
TCTAACGAGTGCTCCTCCGCTTATTGATATGCTTAAGTTCAGCGGGTAGTCCTACCTGATTTGAGATCGAACGTTCAAAGAGCTGTCTTCACCAAGGAAAGACATTTATAAGCTCCAGCAAACCTCCGTCACCGAAGGTTACCCGGCAGGCAACCACAAGCGTAAATAGTTATCACACCCGTGACGCCACCAAACACTGGCAGGCTAATTCATTTGAGAGGAGCTGGCTGTGCGCCAGCAAGCCCCCAAGTCCAAGCTCTTCATGGCGAACCACAAGAGTTGAGGTGTTCTTGATACTCAAACAGGCATGCCCCTCGGAATAGCCAAGGGGCGCAAGGTGCGTACAAAGATTCGATGATTCAC
+
BBBBBFAAA>ABDDGBCGG2EEGHFHFHHHHFFHHGBAGHHBBEG200EGDBDGG1F3B5FGBDFEF3A1F1>1?GFHBGHFHFF33GHHF333?CEA3BFGBFGEG4F4FGFFHFHEFH0FGG3??EGFEBEBCCFFF@AFHHFFB<F/EFGFAAA:.FFDFCFFDBFFDFEGFGHHGD::ACGFGE;9/:CFE?HGFBCBHGCFF0GD0DFBHHGFAFDFA?CGAB@GGCBAEHHHCCCC</FHFGBEFACBFB011GFB>E///GFGEGE1EEFGBE100GFCF>112GG1FFFGHHGBFFF100AA/AA/EFA221A1FB0A/A0A00F1A0AF0?GAB3GG33ACA1FD3DDB11AA1
@M02197:105:000000000-AN6RF:1:1103:22595:19476 1:N:0:1
TCTAACGAGTGCTCCTCCGTTTATTGATATGCTTAAGTTCAGCGGGTAGTCCTACCTGATTTGAGGTCGAGTTTGTCAGACGCAGGTCACCCTAGCGTGATCAAAGATTTCCCCTTTTCGGCTTTCTCAGGCGACGTAGACAATTATCACATCGACGATACTTTGCCAAGGATTGGAAAGCTCATGCATTCGAGAGGAGCCAACAAGCAAGACGGGGCACAAAAGCCCATTCATGCGCCAGCATACCTCCAAGTCCAACTTCACCTGCAGGCCACAAAGCCTGGGGCAGTTGAGAATTTCATGACACTCAAACAGGCATGCTCCTCGGAATACCAAGGAGCGCAAGGTGCGTTCAAAGATTCGATGACTCA
+
DDDDDFCCBCCFGGGGGGGGGGHHHHHHHHHHHHHHHHHHHHHGGGGGGHHHHHHHHHHHHHHHGHHHGGGHGHHHHHHHHGGGGGHHHHHHHHHGGGGGHHHGHHHHHHHHHHHHHHHGGGGGHHHHHHHHGGGGGGHGHHHHHHHHHHHHHGHGGGGGGHHHHHHHHHHHHHHHHHHHHHHHHHHHHHHHHHHGHHHHGHHHHHHHGHGGGGHHHHGHHFHGHGHHFHHGGGGGGHHHGHHHEGHGHHHHHGHHGDHGBHGHHHHGHHHGHHHHGHHGGGGHHHHHHHHHHHHHHHGHHHHHHHGHHHHGFHHHHHFEGGGGGHHHHHHHHHHGGGGGEF5GHGGGGGGGGGGGCGGFFFFFFFAAAAB
@M02197:105:000000000-AN6RF:1:1103:28888:19561 1:N:0:1
TCTAACGAGTGCTCCTCCGCTTATTGATATGCTTAAGTTCAGCGGGTAGTCCTACCTGATTTGAGATCGAACGTTCAAAAAGCTGTCTTCACCAAGGAAAGACATTTATAAGCTCCAGCAAACCTCCGTCACCGAAGGTTACCCGGCAGGCAACCACAAGCGTAAATAGTTATCACACCCGTGACGCCACCAAACACTGGCAGTCTAATTCATTTGAGAGGAGCTGGCTGTGCGCCAGCAAGCCCCCAAGTCCAAGCTCTTCATGGCGAACCACAAGAGTTGAGGTGTTCATGATACTCAAACAGGCATGCCCCTCGGAATAGCCAAGGGGCGCAAGGTGCGTTCAAAGATTCGATGATTCAC
+
CCCCCFCCCCCFGGGGGGGGGGGGFHHHHHHHHHHHGHHHHHHGGGGGGHHHHHHHGHHHHHHHGHHHHGHHGHGHHHHHHGHHHHHHHHHHHHHHGHHHGHHHHHHGHHHHHHHHHHHHHGHGHHHGHHGGHGGGGGGHHGHHGGGGGGGHHHHGGHHHHGGGGHGHHHHHHHHHHHGGGGGGGGGGHGGHGHHHHGGGHHGHHHHHGGGHHGHHHHHHHHFFHHFGGGGGGGHFHHGGCCGGFHHHHHHGGFFHHHHHHHGGGGGHGHGHHGHHHHGHHHHDHHHGHFFHHFGFCGHHGFF5FHGHGF?GFEDFHGEDHGBHHFHGGEECGHFHGGGGFGGGGGGGGGGFFFFFBFCBAAB
@M02197:105:000000000-AN6RF:1:1103:22733:19614 1:N:0:1
TCTAACGAGTGCTCCTCCGCTTATTGATATGCTTAAGTTCAGCGGGTAGTCCTACCTGATTTGAGGTCAAACGTCAATAAGGAAGACGCTAATAAAAGCGTCGACGCGTTAGAGGCACGGGACCTTCATTCATGCACTTCAGCTAACGGCGATCATTATCACGCCGAAGGCCTTGTCATGCAAAGTCGAAAGTCGACCGCAAGCCGATGCATTTCAGGAGAGCCCGAGTCCTGGGCGAATCCAAGTCTCCGGCAGCCCCCTCCATCCAAACGCCCTCTCGAAGCAAATCGAGAGGGGTTGAGAATTTACTGACACTCAAACAGGCATGCTCCTCGGAACACCGAGGAGCGCAAGGTGCGTTCAAAGATTCGATGATTCAC
+
ABBAAF3AAA?FGGGBCGEEGG?EHFFHHHHGG5F5GGFFHDFGGGAEFGHHHHGFHGGHHFHFFGFGFGHFGFFGDGHGHGHHHFGFGGFEFHGHHGGGGGGEGGGGC?DFFHGGGHGGGG?/GGGFHDHHHHHHHGHHHFHGGH;FGGG5CGGHHHHHHHGHGGG@GGGGGGG8GGGGFGGGGFBFEGGDBBB:FFEGBE@EEBBFFFFFFFFFFFFEFFFFFBBBEE:BBFEFBHFFEHHGCCGCDGGFA??GCCAB2EHFFGGCE>/E///GE/GHHHHGGEB3AFE1GGEFFFHFEHHHHGBDFFEHG@GGHHGBFHFEHHHHEE?E1EDFEEGEGEFBAA22EFBHGGGGGHGGGGGGGGGGFFFBFFFA>3A>
@M02197:105:000000000-AN6RF:1:1103:12921:20125 1:N:0:1
TCTAACGAGTGCTCCTCCGCTTATTGATATGCTTAAGTTCAGCGGGTAGTCCTACCTGATTTGAGATCGAACGTTCAAAAAGCTGTCTTCACCAAGGAAAGACATTTATAAGCTCCAGCAAACCTCCGTCACCGAAGGTTACCCGGCAGGCAACCACAAGCGTAAATAGTTATCACACCCGTGACGCCACCAAACACTGGCAGGCTAATTCATTTGAGAGGAGCTGGCTGTGCGCCAGCAAGCCCCCAAGTCCAAGCTCTTCATGGCGAACCACAAGAGTTGAGGTGTTCATGATACTCAAACAGGCATGCCCCTCGGAATAGCCAAGGGGCGCAAGGTGCGTTCAAAGATTCGATGATTCAC
+
CCCCCFBCCCCFGGGGGGGGGGGHHHHGHHHHHHHHHHHHHHHGGGGGGHHHHHHHHHGHHHHHFHHHHGHHGHHHHHHHHGHHHHHHHHHHHGHHGHHHGHHHHHHHHHHHHHHHHHHHGHHGHHHGHHGGHGGGGGHHHHHHGGGGGGGHHHHGGHHHHGGGGHHGHHHHHHHHHHGGGGGGGGGGGGHHHHGGHHHHHHHHGHHHHGHHGHHHGHHHGGGHHHHGGGGGGGHHHHGHGGGGHHHHHHHGHHHHHHHHHHGGGGGHGHGHHGHHHHHHHHGGHHHGHGHHHGGHGHHHHHHHGHHHFGGGGGGHHFHGHHHHHHGGGGGGHHHHGGGGHGGGGGGGGGGFFFFFFFBBAAB
@M02197:105:000000000-AN6RF:1:1103:13525:20232 1:N:0:1
TCTAACGAGTGCTCCTCCGCTTATTGATATGCTTAAGTTCAGCGGGTAGTCCTACCTGATTTGAGGTCAAACGTCAATAAGGAAGACGCTGATAAAAGCGTCGACGCGTTAGACGCACGGGACCTTCATTCATGCACTTCAGCTAACGGCGTTCATTATCACGCCGAAGGCCTTGTCATGCAAAGTCGAAAGTCGACCGCAAGCCGATGCATTTCAGAAGAGCCCGAGTCCTGGACGAATCCAAGTCTCCTGCAGACTCCACCATCCAAACGCACTCTCGAAGCAGATCGAGAGGGGTTGAGAAGTTACTGTCACCCAAACAGGCGTGCTCCTCGGCACTCAGAGGAGGGCAAGGAGCGTTCGAAGATACGATGATTCAC
+
BBBBBFBBBABFFGGGGGGGGGGHHFFHGHGHGHHHGHGHCEGGGG0AFDHHHFGFHEFFGHHGGHHHGFHFGGH1EGHBFGHHGHHGGEAEGHHHGGEEEEGEGGG?CFDFHDDDCCFCGD@AGHFFGFHGDFHHBGHHHGHH;FHGG?D#CGAGH<G:0HFHGE?3-DF7B9GBFFGGGGFGG;GF8FDD#B#5A>A;=B9F.>GDDFFB3F7F7#<AEDFF?FFFAB1/-BBF11?11D@1</?/0121>1B1///1B/11F<//<//1B1//0F>1BGB>>001/C>?///>02B122222B2FFFB//?B/EHGFA0//A0A/A?A/E/1111D11100A01B11B1F00000111A33FB1111331331A11>
@M02197:105:000000000-AN6RF:1:1103:22424:20134 1:N:0:1
TCTAACGAGTGCTCCTCCGCTTATTGATATGCTTAAGTTCAGCGGGTAGTCTCACCCGATTTGAGGTCAAATTGTCAAAGATTGTCTTGTCAGGACAGTTGGAAGCATAGAGCCATGTCAAGCAGACGTGACCCTGAGGGTCAACTCCGGTGAAGATTTATCACACCGAATACGCCGCAAAGCAGGGGTACACTCAGGCATTTCAGATGAGCCGTTTGTGACACGGCAACATCCAAGTCCACATGCAACCACAAAAAAGCGGTTGTAGTGAGATTACAATGACACTCAAACGGGTGTACCCTTCGGAATACCAAAGGGTGCAAGGTGCGTTCAAAGATTCGATGATTCAC
+
CCCCCFBBCCCFGGGGGGGGGGGHHHHHHHHHHGHHHHGHHHHGGGGGGHHHHHHHHGAEGGHHGHGHHHHHHHHHHGHHHHHHHHHHHHHHHGCHHGHHHHHHHHHHHHHHHHHHHHHHHHHHHHHGGGHGHHHHHHGGGHHHHHGHGGGGGGHHHHHHHHHHHHHHHGGGHHGGGGHHHHHHHHHHHGHHGHHHGGHHHHHHHHGHGGGGGHGGHHHHHFFGHGHHHHHFHHHHHHHHHHHHHGFGGHGGGHHGGGGGGHHHHHHHHHHHHGHDGHHHHHHHGHEGFEGGHHFHHGGGGGGFFFHHCHHHHHGEFFHGHHGGGGGHGFGGGGGGGGFCFFFFFBBBBB
@M02197:105:000000000-AN6RF:1:1103:11610:20286 1:N:0:1
TCTAACGAGTGCTCCTCCGCTTATTGATATGCTTAAGTTCAGCGGGTAGTCCTACCTGATTTGAGGTCAAACGTCAATAAGGAAGACGCTGATAAAAGCGTCGACGCGTTAGAGGCACGGGACCTTCATTCATGCACTTCAGCTAACGGCGATCATTATCACGCCGAAGGCCTTGTCATGCAAAGTCGAAAGTCGACCGCAAGCCGATGCATTTCAGGAGAGCCCGAGTCCTGGACGAATCCAAGTCTCCGGCAGCCCCCACCATCCAAACGCCCTCTCGAAGCAAATCGAGAGGGGTTGAGAATTTACTGACACTCAAACAGGCATGCTCCTCGGAACACCGAGGAGCGCAAGGTGCGTTCAAAGATTCGATGATTCAC
+
CCCCCFAABBCFGGGGGGGGGGGHHHHHHHHHHHHHHHHHHHHGGGGGGHHHHHHHHHHHHHHHGHHHHHHHGHHGGHHHHHGHHHHGGGGGHHHHHHHGGGGGGGGGGGGGHHHGGHGGGGGGHHHHHHHHHHHHHHHHHHHHHHGGGGGGGGGHHHHH<HGHEGGGGGGGGGGGGGGGGGGGGFGGGGGFFFFFFFFGGGGGFFGGGGGHGGGGGHHHGGGGGHHHHHHGGGHGHHGHHHHHGGGGGGHGGGGFCCFHFGHHHGGGEEGGGGFHHEGHHHHHGHHHGHHGGGGHHFHHHHHHFHHGHHHHHFGHHHHHHHHGHHHHGGGGGGHHGGGGGGHHEECGGHHHHGGGGHGGGGGGGGGFFFFFFFFBBABB
@M02197:105:000000000-AN6RF:1:1103:5774:20290 1:N:0:1
TCTAACGAGTGCTCCTCCGCTTATTGATATGCTTAAGTTCAGCGGGTAGTCCTACCTGATTTGAGGTCGAATTTGTCAGACGCAGGTCACCCCAGCGTGATCAAAGATTTCCCCTTTTCGGCTTTCTCAGGCGACGTAGACAATTATCACATCGACGATACTTTGCCAAGGATTGGAAAGCTCATGCATTCAAGAGGAGCCAACAAGCGAGACGGAGCACAAAAGCCCATTCATGCGCCAGCATACCTCCAAGTCCAACTTCACCCACAGGCCACAAAGCCTGTGGCAGTTGAGAATTTCATGACACTCAAACAGGCATGCTCCTCGGAATACCAAGGAGCGCAAGGTGCGTTCAAAGATTCGATGATTCAC
+
>AAABF?AAAAFGBFGFFAAEEGFHCGHHHCGFHFBFHHDFEGDCCEGGBGHFHE13GHGHHHHAGFHE??GHHFHGHHFHFGGGGHHHHHFEFGGGGGGHGHFEH3FGFGHHHHHBGHGGGACFGHHHGFHG/<@/FGFHHHHHFGFHHHFFEC9ACFECHHDGHGHFAC5CGCGHHFGHHHHFGGGGGGGGFFGGFDEFHGFGGGHHFHHFFHFGF?HGHHGFFHFGFHGCCGGGGHHHHGG?EF1FFGBGFGEGEG>/E?CHEB>EBEGGGHHFHFEGHHHGHHHHGHHHHHFBHGGBE2DB1GGHGFFGHGFHGF/GCGGGHEF2211GEB1FEECEBFB0CCCEHG1BGGB3FGF11FFFDFAA1>1
@M02197:105:000000000-AN6RF:1:1103:5151:20398 1:N:0:1
TCTAACGAGTGCTCCTCCGCTTATTGATATGCTTAAGTTCAGCGGGTAGTCCTACCTGATTTGAGATCGAACGTTCAAAAAGCTGTCTTCACCAAGGAAAGACATTTATAAGCTCCAGCAAACCTCCGTCACCGAAGGTTACCCGGCAGGCAACCACAAGCGTAAATAGTTATCACACCCGTGACGCCACCAAACACTGGCAGGCTAATTCATTTGAGAGGAGCTGGCTGTGCGCCAGCAAGCCCCCAAGTCCAAGCTCTTCATGGCGAACCACAAGAGTTGAGGTGTTCATGATACTCAAACAGGCATGCCCCTCGGAATAGCCAAGGGGCGCAAGGTGCGTTCAAAGATTCGATGACTCAC
+
BBBBBFAAABBFGGGGGGGGGGGHHHHHHHHHHHHGGHHHHHHGGGGGGHHHHHHHHHHHHHHHGGHHHFHHGHHHHHHHEEHHHHHGHHHHHHEHGFHHGHHHHHHHHHHHHHHHGHHHEHHGHHHGGGGGHGGGGGHHHHHGGGGFEGGFGFHGGHHEHGGGGHHHHFGHHHHHHHGGGGGGGGGGGGHGGGGGGHGFHHHGGGHHGHGHGGHHHGFHHHFFFHGGGGCGGGFHHFGGGGD@CBGHGG3EHGHHFDGHHGEEGE/FFBGHGHHHHHHGHGBGHHFF4GHHHHDGFBEHGEHHG3GG0A0CGGGGHHHFFGCFCHGGGGGEFBHGGCGDHFGGGGGGGGGBFFFFFF3AAAA
@M02197:105:000000000-AN6RF:1:1103:24985:20699 1:N:0:1
TCTAACGAGTGCTCCTCCGCTTATTGATATGCTTAAGTTCAGCGGGTAGTCCTACCTGATTTGAGATTGAACGTTCAAAAAGCTGTCTTCACCGAGGAAAGACGTTTATAAGCTCCAGCGAACCTCCGTCACCGAAGGTTACCTGGCAGGCAACCACAAGCGTAAATAGTTATCACACCCGTGACGCCACCAAACACTGGCAGGCTAATTCATTTGAGAGGAGCCGGCTGTGCACCAGCAAGCCCCCAAGTCCAAGCTCTTCATGGCGAACCACAAGAGTTGAGGTGTTCATGATACTCAAACAGGCATGCCCCTCGGAATAGCCAAGGGGCGCAAGGTGCGTTCAAAGATTCGATG
+
BBBBBFBBABBFGGGGGGGGGGGHHHHBFHHGHGHFHHHHHGHGGGGGGHHHHHHHHHHHHHHHGHHHHHHHHHHHHHGHHGHGHHHHHHHHHGGGGGHHHGHGGGHHHHHHHHHHHHHGGGGG<<HG;HGGH:9G9GHH;HHHHHHGGGGHHHH:GHHHHGGGDHHF:9HH<H<H<HGG;;GGGGGGGGG;GGG;G;GHGHH;FGFHHF::FHH:GGHGGG:GCH<H<<HHGHHHHHGHGGGGHFHHGHFGHHHHHGHHEHGGGGEHGFGHHHHHHHHFGHGGHHHFHHHGHHHGAHGFHGHHHFGHGE?AGECHHHHHHHHHHHHGGGGGHHFFEC?GFGGGGFFFAFFFBBABB
@M02197:105:000000000-AN6RF:1:1103:26495:20826 1:N:0:1
TCTAACGAGTGCTCCTCCGCTTATTGATATGCTTAAGTTCAGCGGGTAGTCCTACCTGATTTGAGATCGAACGTTCAAAAAGCTGTCTTCACCAAGGAAAGACATTTATAAGCTCCAGCAAACCTCCGTCACCGAAGGTTACCCGGCAGGCAACCACAAGCGTAAATAGTTATCACACCCGTGACGCCACCAAACACTGGCAGGCTAATTCATTTGAGAGGAGCTGGCTGTGCGCCAGCAAGCCCCCAAGTCCAAGCTCTTCATGGCGAACCACAAGAGTTGAGGTGTTCATGATACTCAAACAGGCATGCCCCTCGGAATAGCCAAGGGGCGCAAGGTGCGTTCAAAGATTCGATGATTCA
+
BCCCCFCCCCBFGGGGGGGGGGGHHHHHHHHHHHHHHHHHHHHGGGGGGHHHHHHHHHHHHHHHGHHHHGHHGHHHHHHHHGHHHGHHHHHHHHHHGHHHHGHHHHHHHHHHFHHHHGHHHFHGHHHGHHGGFFGGGGCGHHHHGGGGGGGHHHHGGHGHHGGGGHHHHHHHHHHHHHGGGGGGGGGGGGHHGGGGGGHHHHHHGHHGHHHHGHHHHGHHHHGHHHHHFGFDFGHHHHCGGG@?EGGHHHHGHHFFHEHFFHGDGGEHGGGHHHGHFEFFHHHGHGHFHFHHHHHHGHHHHHHGHGHHGGGGGGFGFBFHHHHGHHHGGGGGHHHHGGGGFFGGFGFGABFFFFFBFB@BAB
@M02197:105:000000000-AN6RF:1:1103:17013:20846 1:N:0:1
TCTAACGAGTGCTCCTCCGCTTATTGATATGCTTAAGTTCAGCGGGTAGTCCTACCTGATTTGAGATCGAACGTTCAAAAAGCTGTCTTCACCGAGGAAAGACGTTTATAAGCTCCAGCGAACCTCCGTCACCGAAGGTTACCTGGCAGGCAACCACAAGCGTAAATAGTTATCACACCCGTGACGCCACCAAACACTGGCAGGCTAATTCATTTGAGAGGAGCCGGCTGTGCACCAGCAAGCCCCCAAGTCCAAGCTCTTCATGGCGAACCACAAGAGTTGAGGTGTTCATGATACTCAAACAGGCATGCCCCTCGGAATAGCCAAGGGGCGCAAGGTGCGTTCAAAGATTTGATGACTCAC
+
CDCDDFCCCDDFGGGGGGGGGGGHHHGHHHHHHHHHHHHHHHHGGGGGGHHHHHHHHHHHHHHGGEHHHGHHGHHHHHHHHGHHHHHHHHHHHGGGGGHHHHHGGGHHHHHHHHHHHHHGGGGGGHHGHHGGHGGGGGHHHHHHHHHHGGGHHHHGGHHHHGGGGHHHHGGHHHHHHHGGGGGGGHGGHGHHGGHHHHHHHHHHGHFHHHHHHHHHHHHGGFGFFHHHGHHHGHHHHHGHGGGGHHHHHHHGGGHGFGHHHHGGGGGHGHGHHHHHHHHGHHHGHHHHFGHHHGGHGGHHHGG5HHHHFECGGGGHHHGHHHHHHHHGGGGGHHHHGGGGHGGGGGGFGGGFFFFFFFCBBAA
@M02197:105:000000000-AN6RF:1:1103:6073:20857 1:N:0:1
TCTAACGAGTGCTCCTCCGCTTATTGATATGCTTAAGTTCAGCGGGTAGTCTCACCCGATTTGAGGTCAAGGTTTTTGTTTTATGGGTCCAGCCTCCCGCCAATGTAGATGGCGGTGACCAGAGCACCATCATTGTCCGTGTGGGACAGTTAGGAGCAGGCATCCAAGGGACAGTGCTAGATCCAAAACGTAGAAGCATCTTATCACGTTAAGGATCAGCAAAGCGGACCCCACTAATTCATTTGAGAGGAGCTCACTTTCAAAAGTGAAAGGCAAGCATTGAACCTCCAAGTCCAAAAATCCCATTCCTGACAGGAAAAGGGTTGTTGAGAATTTACTGACACTCAAACAGGCATGCTCCTCGGAACACCGAGGAGCGCAAGGTGCGTTCAAAGATTCGATGATTCAC
+
CCCCBFBCAAAFGGGGGGGGGGGHHHHHHHBGHHHHHHHHHGHGGGGGGHHHHHHHHGGGGGHHGHHHHHGHHHHGGGHHHHHHHHGHHHHGHGHHHGGGGGGHHHHHHHHHHFGGGGHGHHHHHHHHGHHHHGHHHHGGGHHCGFFFGHHHFHGEHHHEFFHHGGHHGGHGGGHHHGHGHHHHHHGGGGGGGGGGGGHHGGGHGGGGGHHHHHGHHHGHGFFFFFGFFFDHGHGHBGBHHGEFHHHHHHHBBFHFFHHEDHHGGHHHHHHHAFHHHHHG2FH?GGFEHHHHHCGHHFHHFGBBHGFGFHFHHHHHEHHHGGHHGHGHHHHHG5FHHGHHHFFGHHGHHEHHHHHHHFEE0??HHGGGEGEFFGGFA?HHHHGGGGHGGFCGGGGGGFFFFFFBBBABB
@M02197:105:000000000-AN6RF:1:1103:14206:21350 1:N:0:1
TCTAACGAGTGCTCCTCCGCTTATTGATATGCTTAAGTTCAGCGGGTAGTCCTACCTGATTTGAGATCGAACGTTCAAAAAGCTGTCTTCACCAAGGAAAGACATTTATAAGCTCCAGCAAACCTCCGTCACCGAAGGTTACCCGGCAGGCAACCACAAGCGTAAATAGTTATCACACCCGTGACGCCACCAAACACTGGCAGGCTAATTCATTTGAGAGGAGCTGGCTGTGCGCCAGCAAGCCCCCAAGTCCAAGCTCTTCATGGCGAACCACAAGAGTTGAGGTGTTCATGATACTCAAACAGGCATGCCCCTCGGAATAGCCAAGGGGCGCAAGGTGCGTTCAAAGATTCGATGACTCAC
+
CCCDDFCCDCCFGGGGGGGGGGGGHHHHHHGHHHHHHHHHHGHGGGEEGHHHHHHHHHHHHHHGGHHHHGHHGHHHHHHHHGHHHHHHHHHHHHHHGHHHHHHHHHHHHHHHHHHHHHHHHHHGHHHGHHGGHGGGGGHHHHHHGGGGGGGHHHHGGHHHHGGGGHHHHHHHHHHHHHGGGGGGGHGGHGHGHHGGHHHHGGGHGHHHHHHHGHHHGHHHHGGHHHHFGGGGGGGHHGGHGGGGHHHHHHHGHHHHHHHHHHGGGGGHGHGHHFHHHHHHHHHGHHHHHHHGHHHHGHHHGGHHHHGHGGGFGGFHHGHHGHHGHHHGGGGGHHHHGGGGHGGGGGGGGGECFFFBFFABAAA
@M02197:105:000000000-AN6RF:1:1103:5021:21417 1:N:0:1
TCTAACGAGTGCTCCTCCGCTTATTGTTATGCTTAAGTTCAGCGGGTAGTCCTACCTGATTTGAGGTCAAACGTCAATAAGGAAGACGCTGATAAAAGCGTCGACGCGTTAGAGGCACGGGACCTTCATTCATGCACTTCAGCTAACGGCGATCATTATCACGCCGAAGGCCTTGTCACGCAAAGTCGAAAGTCGACCGCAAGCCGATGCATTTCAGGAGAGCCCGAGTCCTGGACGAATCCAAGTCTCCGGCAGCCCCCACCATCCAAACGCCCTCTCGAAGCAAATCGAGAGGGGTTGAGAATTTACTGACACTCAAACAGGCATGCTCCTCGGAACACCGAGGGGCGCAAGGTGCGTTCAAAGATTCGATGATTCAC
+
>?3>3D3A>A?FGBGGGFGGEGCDEBFG5FHH5AAGFHFFDGHCEE0AFHHFHEFGFHHHHHH5FHCG3DG3E?CE?@GFHHHBGFGEEGGGHHHHGHHGGGGCEECC<<DFBGBGGH?C/B>E0GHHHHHHHGEHFHHGHHGHHH<GCCCCGG?F7GBG:BDHGGGBGBAEGGFGGGFGG??BFFFFE.9A/99AGGBBBBBEGGGGFFBFFFGFGGGGGGFFFGBCFFFCFFHGHGBFBG0BC-CC<@F.?//?BC?1<GFGCGGCBCCFECE/FFEHF1HEGGCFEF0GFE/>GFF2EFFF2GB2DEHGEF/1BGEGBHBGHHHHGGCEAEDB/AA//EEFAA0A0GGGBEA00111FFFGGEB11B33F3@1>>11
@M02197:105:000000000-AN6RF:1:1103:12244:21258 1:N:0:1
TCTAACGAGTGCTCCTCCGCTTATTGATATGCTTAAGTTCAGCGGGTAGTCCTACCTGATTTGAGGTTAAAGGTTCAAAAGTTGTCTATTGCTAGACGGTTATAAGCAGGTTCCCATAAGTTTTGCTTCGCAGTACAAGCGGCGTAGATATATTATCACACCAAGTGACCGATCCACAAAGGATCCCACTAATGCATTTAAAGGGAGCAGACCGCCACTGAAGGAAGCCAGCAAAACCCTCACATCCAAGCCTAGTGAGCGCAATAAAGCGTTCAAAAGGTTGAGAATTTAATAACACTCAAACAGGCATGCCCTTCGGAATACCAAAGGGCGCAAGGTGCGTTCAAAGATTCGATGACTCAC
+
BCCBCFBBCCCFGGGGGGGGGGGHHHHHHGHHHHHHHHHHHHHGGGGGGHHHHHHHHHHHHHHHGHHHHGHHHHGHHHHGHHHHHHHHHGHHHHFHHGGGGGHHHHHHFGHHHHGHHHHHHHHHHHH<HFGGGGHHHHHHGGGGFDFGHFHHHHH;HHHHHGHHFFFGHHGFGGGHHHHHGFHHGGFHGHHHHGGGGGGHGGGGGGGGGGGGGGHHHGHHHHFHHFFGHHHFGGHGGEHHG3FHCGGHHHFFHHHGGGGGHHHFHGGGGHHHGGHHHHHHHHHGHHHHHHHHHHGGFFGHEHGGHHHHHGGGGGGGHHHGHGHHHHGCGFEFGFHHGGGGHGGGGGCGEGCFFFFFBFBBBBB
@M02197:105:000000000-AN6RF:1:1103:9422:21519 1:N:0:1
TCTAACGAGTGCTCCTCCGCTTATTGATATGCTTAAGTTCAGCGGGTAGTCCTACCTGATTTGAGGTCGAATTTGTCAGACGCAGGTCACCCCAGCGTGATCAAAGATTTCCCCTTTTCGGCTTTCTCAGGCGACGTAGACAATTATCACATCGACGATACTTTGCCAAGGATTGGAAAGCTCATGCATTCAAGAGGAGCCAACAAGCGAGACGGAGCACAAAAGCCCATTCATGCGCCAGCATACCTCCAAGTCCAACTTCACCCACAGGCCACAAAGCCTGGGGCAGTTGAGAATTTCATGACACTCAAACAGGCATGCTCCTCGGAATACCAAGGAGCGCAAGGTGCGTTCAAAGATTCGATGATTCAC
+
CCCCBFABACCFGGGGGGGGGGGHHGHHGHHHHHHHHHHHHHHGGGGGGHHHHGHHHHHHHHHHGHHHGGGHHHHHHGHHHGGGGGHHHHHHGGGHGGGGHHHHHHHHHHHHHHHHHHHGGGGGHHHHHHHHGGGGDHHGHHHHHHHHHHHHHGHGGGGGGHHHHHHHHHHHHHHHHHHGHHHHHHHHHHHHHHGGHHHHGHHGHGGGHGGHGHHHFHHGGHFFHHHHHHHFFFGGGGGHHHHFFGGFFHHHHHGHEHFFHFFGGHHGHHEGHGHHHHHGGGGHFGHHHGHHHHHHHHHHHFHHHHGGHHHHHHHHHHHHGGGGGBEHFHHHHGHGGFGGGHGHGGGGGHGGGGGGGFGGFBFFFFFBBBBA
@M02197:105:000000000-AN6RF:1:1103:12149:21496 1:N:0:1
TCTAACGAGTGCTCCTCCGCTTATTGATATGCTTAAGTTCAGCGGGTAGTCCTACCTGATTTGAGATCGAACGTTCAAAAAGCTGTCTTCACCGAGGAAAGACGTTTATAAGCTCCAACGAACCTCCGTCACCGAAGGTTACCTGGCAGGCAACCACAAGCGTAAATAGTTATCACACCCGTGACGCCACCAAACACTGGCAGGCTAATTCATTTGAGAGGAGCCGGCTGTGCACCAGCAAGCCCCCAAGTCCAAGCTCTTCATGGCGAACCACAAGAGTTGAGGTGTTCATGATACTCAAACAGGCATGCCCCTCGGAATAGCCAAGGGGCGCAAGGTGCGTCCAAAGATTCGATGATTC
+
[truncated: 7,060,680 more chars]
