# Supplementary material for: Ectomycorrhizal fungal communities associated with Larix gemelinii Rupr. in the Great Khingan Mountains, China
Source: PeerJ. 2021 Apr 15;9:e11230. doi: 10.7717/peerj.11230 (PMC8053382; doi:10.7717/peerj.11230)
Supplement: Supplemental Information 16 [file peerj-09-11230-s016.zip › HGL/K1.fastq]

@M02197:105:000000000-AN6RF:1:1101:16173:1587 1:N:0:1
CTACCGATTGCGTCCTCCGCTTATTGATATGCTTAAGTTCAGCGGGTAGTCCTACCTGATTTGAGGTCAAATATGATGCAAGGTTTTGTCCGAAGACCATTGTAAGCGGACTTTGAGGGTCGGACGACAGCGCAACGTCATTATCACACTGATGTCCGGAATCCAAAGGTTGAATTCCGCTGATGCATTTGAGAGGAGCCGACCTTCGCCAGCACGCTCCAAGTCCAAGCCCCGAATAGAAACAAATCGATTCGGGGTTGAGAATTTAATGACACTCAAACAGGCATGCTCCTCGTAATACCAAGGAGCGCAAGGTGCGTTCAAAGATTCGATGATTCAC
+
AABBABB?AAFBGGGGGGGGGCEFGHGGHGHHHHHHFGHHHHHGGGFCFGHHHHHHHHAFFGHHGHHHHHGHHHHHHHEGHHGFGHGFHHHG?FGGHHHHHHHHHHHGGGGGHHHHGHGDHGGGGFDGGGHGCGGGGHHGHHHHHHHHHHHHHHHHBDCDFEHHHHHGGGFGGFGFBAFGGFHHHGHGHGHHHHCAGGEFFHDFFGGGGFFGGFFFFFFFGGFGFFGGGGGHGFHHBHHHGHBGHGAGEFEGGGEHHHFFFFHG5FGBHFHHHHGHHHHHGDGCFHGAGFFDFFA5GF5FGHHGA2?FECFFFCEFGFFGGGGGG?GG4FFFF@FAAAAA
@M02197:105:000000000-AN6RF:1:1101:18975:1821 1:N:0:1
CTACCGATTGCGTCCTCCGCTTATTGATATGCTTAAGCTCAGCGGGTAGTCCTACCTGATTTGAGGTCAAATATGATGCAAGGTTTTGTCCGAAGACCATTGTAAGCGGACTTTGAGGGTCGGACGACAGCGCAACGTCATTATCACACTGATGTCCGGAATCCAAAGGTTGAATTCCGCTGATGCATTTGAGAGGAGCCGACCTTCGCCAGCACGCTCCAAGTCCAAGCCCCGAATAAAAACAAATCGATTCGGGGTTGAGAATTTAATGACGCTCAAACAGGCATGCTCCTCGGAATACCAAGGAGCGCAAGGTGCGTTCAAAGATTCGATGATTCA
+
1AA>ADAA11BAEG0E1BEF0001D122D22222DG11BBCC1E/////AD2D2FFD1A1@2D@/0FB1FHFHFHH2D1F1@FB1F>0>FDE?EE?GGHH1GGFDF;79>E9BBDDFB?/<BCCC@B9@@HCC@CEC00<;=0DGFHHHHGDD0C:FFCGGCFGCCGHHCC:FBFG<FFEGGD9D0DCFHFFGFFC1C<5@@@@FBCABBF?AFB@BAB<BBFFFBF/B@FFFDD>>>000>FFG/B0/E/E/EEF0BF2BE@@F1FD>EA>A1AEHFHFFGGE1F/A//?EECDBA21F1EBBE0A?GGECBEA0A111FB3DAA1F1CBFFFA1AA1
@M02197:105:000000000-AN6RF:1:1101:20013:2198 1:N:0:1
CTACCGATTGCGTCCTCCGCTTATTGATATGCTTAAGTTCAGCGGGTAGTCCTACCTGATTTGAGGTCAGATTTGTCATTATATCTCAAGTCTTGTTCCCCAAGACATACCTTTTCTGTAGGAGCTTCTCCATAATTGAAGTCACTCTACTCACAGCTTTCACATCTAACGTAGATAATTATCACATTAGTGTTACTGAGCCATAATCTATCAGAAAAGCTCATCCATTCAAGAGGAGCCAACAAGCAACCTAAGCTGCGCCAGCAATTATCCTCTAACTCCAACTTCACCTTAGCATAAATGCTAAAAGGCAGTTGAGAATTTCATGACACTCAAACAGGCATGCTCCTCGGAATACCAAGGAGCGCAAGGTGCGTTTAAAGATTCGATGACTCAC
+
3>AAA?A?A?FAGCGGGGGGGGGHHHHHHHHHHHHCHHHHHCHGGGFGG3GGHHGHHHGHGGGHGHHHHHEFBGEHHGBB4FDGEGHFGHFGFEDFFHDGHCE1EGF3GHHFHFGFEGHD?F3BGFGHFHFHEHGHHF3FB33FG3DGFFFGHGFHACHHDGFBGFHHEFGFHFCDDGFGFHFHHHHHGBGDDGGHEGBCHHHHHHHHFGHHHHHHHHHHHHFGHF?GGFHGFHGHFFEGDF22BF22DF23HHFD?D??CFFG?4G3GBHHHFGFF3?3HGEBFG3FHHEHDHHHHHHFGHGHEHGGHHHHHGD55HFHGDF5BGGGFF5EFGDHGGHHGBHEGAA?E2BFHGHGHGHHGEE2GEFHGHGGGGGGGGEGGGGGGCBFFFFFBBBBB
@M02197:105:000000000-AN6RF:1:1101:18428:2116 1:N:0:1
CTACCGATTGCGTCCTCCGCTTATTGATATGCTTAAGTTCAGCGGGTAGTCCTACCTGATTTGAGGTCAAATATGATGCAAGGTTTTGTCCGAAGACCATTGTAAGCGGACTTTGAGGGTCGGACGACAGCGCAACGTCATTATCACACTGATGTCCGGAATCCAAAGGTTGAATTCCGCTGATGCATTTGAGAGGAGCCGACCTTCGCCAGCACGCTCCAAGTCCAAGCCCCGAATAGAAACAAATCGATTCGGGGTTGAGAATTTAATGACACTCAAACAGGCATGCTCCTCGGAATACCAAGGAGCGCAAGGTGCGTTCAAAGATTCGATGATTCAC
+
BBBBBBBBBBFBGFGFGGGGGG?HHHHHBGHHHGHHHFGCHHHGGGAEGFHHHHHHFHHHHHHHFHHHGHHGHHHGHHHFHGGBBGGHHHHGGGGGFHHHHHHHHGH9GGGGHHFFEHGDGGFFFFGGGGHGCGEFGGHGHHHHHFHHHHHHHGHHHCCAFGGHHHHHHGGGFGGGGGBGHFGGGGFGGGGGGGGGGGGEFFFFFFFFHHGGFFFEHGFFFFGFFFFFGFFGHGFF4GFFCEDEGF1G?EGGGGGFFGHDEFFHHFHF5F@D351GFA53FFHGBHEG1CEE2FGBHHG3CHGCGGEFCFCHHGGGGHGGGGGF5A4EFFFFBB5ABA3A
@M02197:105:000000000-AN6RF:1:1101:21326:2782 1:N:0:1
CTACCGATTGCGTCCTCCGCTTATTGATATGCTTAAGTTCGGCGGGTAGTCCTACCTGATTTGAGGTCAAATATGATGCAAGGTTTTGTCCGAAGACCATTGTAAGCGGACTTTGAGGGTCGGACGACAGCGCAACGTCATTATCACACTGATGTCCGGAATCCAAAGGTTGAATTCCGCTGATGCATTTGAGAGGAGCCGACCTTCGCCAGCACGCTCCAAGTCCAAGCCCCGAATAGAAACAAATCGATTCGGGGTTGAGAATTTAATGACACTCAAACAGGCATGCTCCTCGGAATACCAAGGAGCGCAAGGTGCGTTCAAAGATTCGATGATTCAC
+
BBBBBBBBBBFBGGGGGGGCGGGHHHHHHHGHHHHHHHHHGGGGGG@EEGFHEHBGFFFHHHHDFGFG3FHFHFBFGFG3GFG?FGGC2DGEEG?BFGCFGHDBHABCFCCFGHGFEHDCGCGCDGGGGGEGEGGGFHHGFHCFGBFFFFGFGGECBADFFHHHHHGGGFHHGGFFFCGHHHFGHHGHFHHHHGGDFCGGHHGGGFFGEHGGEFFFHFHHHHHHGFHGGGGGFHHHHHGGFGFGHHFGGGGGGGEGEHHGFHHHHEHGHHHGGDFFFGF3HHFGHHHHGGGCEFDGHHFGGHHG2GGGCHHGCECEFGGFGGGGGGGFFFFFBFFBBBB@
@M02197:105:000000000-AN6RF:1:1101:21926:2976 1:N:0:1
CTACCGATTGCGTCCTCCGCTTATTGATATGCTTAAGTTCAGCGGGTAGTCCTACCTGATTTGAGGTCAAATATGATGCAAGGTTTTGCCCGAAGACCATTGTAAGCGGACTTTGAGGGTCGGACGACAGCGCAACGTCATTATCACACTGATGTCCGGAATCCAAAGGTTGAATTCCGCTGATGCATTTGAGAGGAGCCGACCTTCGCCAGCACGCTCCATGTCCAAGCCCCGAATAGAAACAAATCGATTCGGGGTTGAGAATTTAATGACACTCAAACAGGCATGCTCCTCGGAATACCAAGGAGCGCAAGGTGCGTTCAAAGATTCGATGACTCAC
+
BBBBBBBB??FAFGGGGGGGGGGHHHHHHHHHHHHHHGHHHHHGGGGGGHHHHHHHHHHHHHHHGHHHHGHHHHGHHHGHHHGGHHGHHHGGGGGGHHGHHHHHGHHGGGGGHHHHGHGGGGGGGGFGGGGGGGGGGEHGHHHHHHHHHGGHHGHHHGGGHGHHHHGHHHHGGGGGGFGGHHHGHGGEHGHHHHGFG?AEGFFFFFFFFFFFFFGHHFHHFFFFGGHFFFFFFHHHDHEHGHHGHHFHGEGGGGGHGHHHHHHHHFFDHGHGDGGHHHHHHHHHHHHHGGGGGHHHGHHGHHHHGGFCGGGCHGGGGHGGGGGGGGGGFFFFFFFBABBB
@M02197:105:000000000-AN6RF:1:1101:10656:2822 1:N:0:1
CTACCGATTGCGTCCTCCGCTTATTGATATGCTTAAGTTCAGCGGGTAGTCCTACCTGATTTGAGGTCAAATATGATGCAAGGCTTTGTCCGAAGACCATTGTAAGCGGACTTTGAGGGTCGGACGACAGCGCAACGTCATTATCACACTGATGTCCGGAATCCAAAGGTTGAATTCTGCTGATGCATTTGAGAGGAGCCGACCTTCGCCAGCACGCTCCAAGTCCAAGCCCCGAATAGAAACAAATCGATTCGGGGTTGAGAATTTAATGACACTCAAACAGGCATGCTCCTCGGAATACCAAGGAGCGCAAGGTGCGTTCAAAGATTCGATGATTCGC
+
3AAAADADABFAFGGGG4EEEGGBFFDGGEFEGHHGBBDG55EEEFE0FFFFHH3FGEGHHHHHEBG2BFGFHEFGHGF3FGE1BGHHFHEGGFGGHFGHFFDFHHGGGGGGHHHG9C'CGCCCGGDGGGECGGG@AGE6FCGHGG9<FGGH0@=CC?DDGGHHFHHCHGFG0BFBFBBFFGGGFBDFGFBB?EF?FFGGB?B@AFFF?GC?C<ACCADFFDFFBBBBFE9EGBFHFHHHHHHFFFF>EF/E/E/GGB@221GGFB2DD2DB1B/1BFB11A1HEGF///?EA0F2GFFFHHHFAAE0A11FFAGGGHFFDBA3311F1FD@B1DA111>
@M02197:105:000000000-AN6RF:1:1101:12333:3027 1:N:0:1
CTACCGATTGCGTCCTCCGCTTATTGATATGCTTAAGTTCAGCGGGTAGTCCTACCTGATTTGAGGTCAGGTTTGTCATTATATTTCAAGTCTTGTTCCCCAAGACATACCTTTTCTGTAGGAGCTTCTCCATAATTGAAGTCACTCTACTCACAGCTTTCACATCTAACGTAGATAATTATCACATTAGTGTTACTGAGCCATAATCTATCAGAAAAGCTCATCCATTCAAGAGGAGCCAACAAGCAACCTAAGCTGCGCCAGCAATTATCCTCCAACTCCAACGTCACCTTAGCATAAATGCTAAAAGACAGTTGAGAATTTCATGACACTCAAACAGGCATGCTCCTCGGAATACCAAGGAGCGCAAGGTGCGTTCAAAGATTCGATGACTCAC
+
AAABABBDABFAGCEFGGCGGGGFHBHHHGHFHHHHCGHHGHHGGGCEFBGHHHHFFEFBGHBDFHHHHH2DGGBFFDFHDFFBG4GHGFEFGFFHHFFHHH?GGFFH3?BFB??BFF?DGG33/?CF3EFFHDGHHHFHH3BDDF3FGFHBGFFBC2<GHHH7FEGFFDFGHACFHEFBHGF7HHH:H7FFHHFCGGFHHGHFHDDGGHFFF1GBGHG1>11<CCGFC?GF?GCEFGC?1HGF10011GEGHGCGCC//B1E1B2B1B0FAC>HFF>B1E/F??11B1>1222B@2@22FB1GFBB2F@20@0GFHGF121D21GBBGFFFDFFHGAA1FHGF/E////HG2GFA11FGBECEE0CGCFEAEA11G3G3FFE1BCBB31@11>111
@M02197:105:000000000-AN6RF:1:1101:16444:3292 1:N:0:1
CTACCGATTGCGTCTCCGCTTATTGATATGCTTAAGTTCAGCGGGTAGTCCTACCTGATTTGAGGTCAAATATGATGCAAGGTTTTGTCCGAAGACCATTGTAAGCGGACTTTGAGGGTCGGACGACAGCGCAACGTCATTATCACACTGATGTCCGGAATCCAAAGGTTGAATTCCGCTGATGCATTTGAGAGGAGCCGACCTTCGCCAGCACGCTCCAAGTCCAAGCCCCGAATAGAAACAAATCGATTCGGGGTTGAGAATTTAATGACACTCAAACAGGCATGCTCCTCGGAATACCAAGGAGCGCAAGGTGCGTTCAAAG
+
CCCCCCCDCBFCGGGGGGGGGGHHHGFHHHHHHHHHHHHHHGGGGFGGHHHHHGHHHHHHHHHGHHHHHGHFHHHHHHHHHGGHHGHHHHGGGFGHHHHHHHHHHHGGGGGHHHHGHGGHFFGGGGGGGHGGGGGGHHGHHHHHHHHHHGHGHHHHHFHHHHHHHHHHHHHGGGGGGGGHHGGHHHHHGGHHHGGGGGGHHFFGFGGFGGGGGGHGHHHHHHHGGHGGGGGHHHHHHHHHHHGHHFHGGCGGGGHGHHHHHHHHHHHGHHHHFGHHHHHHHFFHFCHGGCGGHHFFHGHFG5FCEGGCGGBG2D@@FFFFBAABB
@M02197:105:000000000-AN6RF:1:1101:9592:3181 1:N:0:1
CTACCGATTGCGTCCTCCGCTTATTGATATGCTTAAGTTCAGCGGGTAGTCCTACCTGATTTGAGGTCAAATATGCTGCAAGGTTTTGTCCGAAGACCATTGTAAGCGGACTTTGAGGGTCGGACGACAGCGCAACGTCATTATCACACTGATGTCCGGAATCCAAAGGTTGAATTCCGCTGATGCATTTGAGAGGAGCCGACCTTCGCCAGCACGCTCCAAGTCCAAGCCCCGAATAGAAACAAATCGATTCGGGGTTGAGAATTTAATGACACTCAAACAGGCATGCTCCTCGGAATACCAAGGAGCGCAAGGTGCGTTCAAAGATTCGATGATTCAC
+
BCCCCCCCCBFBGGGGGGGGGGGHHHHHHGHGHHHHHHHGHHHGGGGGGHHHHHHHHHHHHHHHEFHHHHGHHHHHHHHHHHGGHHGHHHHGGGGGHHHGHGHHHHHFGGGGHHHHGHGFHCGGGGGGGGHGGGGGGHHGHHHHHHHHHHHHHGHGHGGGGGHHHHHHHGHGGGGGGGHGHHHHGHGGGGGGHHGGGGGGGHFGGFGFFHGFFFGGGFFGHHHHGGHGFEFFHGGHHHHGGBHGHHGHGGGGGGGGF5HHHHHG5EHHHHHGB5GGBHHFFHHFGHHEDGE?AEHHHFHHGHHGGGGGCHFHFFCGGHFGFBGGGFGGFFFFFFFA?BAB
@M02197:105:000000000-AN6RF:1:1101:19693:3501 1:N:0:1
CTACCGATTGCGTCCTCCGCTTATTGATATGCTTAAGTTCAGCGGGTAGTCCTACCTGATTTGAGGTCAAATTGTCAGAAGCTGTCTCAAAAGAGACCCTTTAGAAGCTGAACCCCATTTATAAAGCTGCTCTTCACAAATGGCGTAGATAATTATCACACCAGAGCAAGGCAACAAAGGTCCCGCTAATGCATTTCAGGAGAGCCGACTTCTGAGAAGCCCGCATACTCCCACATCCAAGCCTGATCAACAGAAAAAGCTGAAAAGGTTGAGAATTTCATGACACTCAAACAGGCATGCTCCTCGTAATACCAAGGAGCGCAAGGTGCGTTCAAAGATTCGATGACTCAC
+
CCCCCCBBACFCGGGGGGGGGGGHHGHHHHHHHHHHHHHHHHHGGGGGGHHHHHHHHHHHHHHGGHHHHHHHHHHHHHHHHHHHHHHHHHHGHGHHHGHHHHHHHHHHHHHHHHGGGHHHHHHHHHHHHHHHHHHHHHHHHHHHGGGGGHHHHHHHHHHHHHHHHHHHHHHHHHHHHHHHHHGHGHHHHHHHHHHHHHHHHGHGHGHHHGGGHHGHHGGGGGGGHGFGFGHHHHHHGGHHEHFGHHHGHHHHHHHHHHHHHHHGHHGHHHHHHHHHHGGHHGHGFGHHHGHHHFHHHHHGFGCGEFHHHGDHHHGGGGGGHGHHGGGGHGGGGGGGGGGFFFFFFFCCBBB
@M02197:105:000000000-AN6RF:1:1101:14538:3325 1:N:0:1
CTACCGATTGCGTCCTCCGCTTATTGATATGCTTAAGTTCAGCGGGTAGTCCTACCTGATTTGAGGTCAAATATGATGCAAGGTTTTGTCCGAAGACCATTGTAATCGGACTTTGAGGGTCGGACGACAGCGCAACGTCATTATCACACTGATGTCCGGAATCCAAAGGTTGAATTTCGCTGATGCATTTGAGAGGAGCCGACCTTCGCCAGCACGCTCCAAGTCCAAGCCCCGAATAGAAACAAATCGATTCGGGGTTGAGAATTTAATGACACTCAAACAGGCATGCTCCTCGGAATACCAAGGAGCGCAAGGTGCGTTCAAAGATTCGATGATTCAC
+
CCCDDECDCBFCGGGGGGGGGGGHHHHHHHHGHHHGHHHHHHHGGGGGGHGHHHHHHHHHHHHHGHHHHHHHHHHHHHHHHHGGHHGHHHHGGGGGHHHHHHHHHGHGGGGGHHHHGHGGHGGGGGGGGGHGGGGGGHHGHHHHHHHHHHHHHHHHHHGGHHHHHHGHHHHHHHHGGGHGHGGHHHHGHGHGHHGGGGGGGHGGFGGGGHGFFFGHHHHHHHHFHGHGGGGHHFGHFHHHHHHGGHFHGGEGGFGHHHHHHHFGEHGHHHHHHHGFHHHHHGHFFFHGGGGGGHHFHHGHHFHHGGGGGGGHHGGGGGGGGGGGGGFFFFFFFFFAAAAA
@M02197:105:000000000-AN6RF:1:1101:11878:3488 1:N:0:1
CTACCGATTGCGTCCTCCGCTTATTGATATGCTTAAGTTCAGCGGGTAGTCCTACCTGATTTGAGGTCAAATATGATGCAAGGTTTTGTCCGAAGACCATTGTAAGCGGACTTTGAGGGTCGGACGACAGCGCAACGTCATTATCACACTGATGTCCGGAATCCAAAGGTTGAATTCCGCTGATGCATTTGAGAGGAGCCGACCTTCGCCAGCACGCTCCAAGTCCAAGCCCCGAATAGAAACAAATCGATTCGGGGTTGAGAATTTAATGACACTCAAACAGGCATGCTCCTCGGAATACCAAGGAGCGCAAGGTGCGTTCAAAGATTCGATGATTCAC
+
CCCCCCCCCCFCGGGGGGGGGGGHHHHHHHGHHHHHHHHHHHHGGGGGGHHHHHHHHHHHHHHHGHHHHHHHHHHHHHHHHHGHHHGHHHHGGGGGHHHHHHHHHHHGGGGGHHHGGHGGGGGGGGGGGGHGGGGGGHHGHHHHHHHHHHHGHHHHHGGGHHHHHHHHHGHGHGGGGGHHGHHHHHHGHGHHHHGGGGGGHHGGGGGGHHGFFFGGGHHHHHGGGGHGGGGGHHHHHHHHHHHGHGGHGGGGGGGHHHHHHFHHHHHHHHHHHHGHHHGHHHHGHHHGGGGGGHHGHHHHGHHHGGGGGHHGHGGGGFGGGGGGGGGGFFFFFFFCBAAB
@M02197:105:000000000-AN6RF:1:1101:15543:3749 1:N:0:1
CTACCGATTGCGTCCTCCGCTTATTGATATGCTTAAGTTCAGCGGGTAGTCCTACCTGATTTGAGGTCAAATATGATGCAAGGTTTTGTCCGAAGACCATTGTAAGCGGACTTTGAGGGTCGGACGACAGCGCAACGTCATTATCACACTGATGTCCGGAATCCAAAGGTTGAATTCCGCTGATGCATTTGAGAGGAGCCGACCTTCGCCAGCACGCTCCAAGTCCAAGCCCCGAATAGAAACAAATCGATTCGGGGTTGAGAATTTAATGACACTCAAACAGGCATGCTCCTCGGAATACCAAGGAGCGCAAGGTGCGTTCAAAGATTCGATGACTCAC
+
CCBCCCCCCCFCGGGGGGGGGGGHHHHHHHHGHHHHHHHHHHHGGGGGGHHHHGHHHHHHHHHGGHGHHHHHHHHGHHHHHHGHHHGHHHHGFGGGHHHHHHHHFHHGGGGGHHHHGHGGHGGGGGGGGGHGGGGGGHHGHHHHHHHHHHHGHHHHGGGGHHGHHHHHHGGHHGGGGGGHGHHHGHGGGHHHHFGGGGGFHHFGGGGGHHFFFFGHHHFFHHHGGGHGGGGHHHHGHHHHHHHGGGCHFGGGGGGHHHHGHHGEFHHHHHHHHHGGGHHHHHHGHGHHGGFECFGBHHHHHGGGGGGFGHHHHGGGGHFGGGGGGGGGFFFFFFFAA3>A
@M02197:105:000000000-AN6RF:1:1101:16181:3842 1:N:0:1
CTACCGATTGCGTCCTCCGCTTATTGATATGCTTAAGTTCAGCGGGTAGTCCTACCTGATTTGAGGTCAGATTTGTCATTATATTTCAAGTCTTGTTCCCCAAGACATACCTTTTCTGTAGGAGCTTCTCCATAATTGAAGTCACTCTACACACAGCTTTCACATCTAACGTAGATAATTATCACATTAGTGTTACTGAGCCATAATCTATCAGAAAAGCTCATCCATTCAAGAGGAGCCAACAAGCAACCTAAGCTGCGCCAGCAATTATCCTCCAACTCCAACTTCACCTTAGCATAAATGCTAAAAGGCAGTTGAGAATTTCATGACACTCAAACAGGCATGCTCCTCGGAATACCAAGGAGCGCAAGGTGCGTTCAAAGATTCGATGATTCAC
+
CCDCCDCCCCFCGGGGGGGGGGGHHHHHHHHHHHHHHHHHHHHGGGGGGHHHHHHHHHGHHHHGGHHHHHHHHHHHHHHHHHHHHHHHHHHHHHHHHHHHHHGHHHHHHHHHHHHHHHHHHEFHHHHHHHHHHHHHHHGHHHHHHHHHHHHHFGGHHHHHH:HHHHHHHHHHHHHHHHHHHHHHHHHHGHGHGHHHHHHHHHHGHHHHHHHHHHHHHHHHHGHHHHHHHHHHHGHHHHHHGHHHHHGGHHHGHHGGGGCFFHHGHHGFHHGGHFGHHHHFFFHHGGFGDHGHHHHHHHFHHHHHHGHGGGHHHHHHHHFGGDGHHHFHGA5GHHHHHHHHFGHHHGGFGGHHHHHHHHHHHGGEGCHCHHGGGGHGGGGGGGGGGFFFFFFFA?AAA
@M02197:105:000000000-AN6RF:1:1101:12738:3854 1:N:0:1
CTACCGATTGCGTCCTCCGCTTATTGATATGCTTAAGTTCAGCGGGTAGTCCTACCTGATTTGAGGTCAAATATGATGCAAGGTTTTGTCCGAAGACCATTGTATGCGGACTTTGAGGGTCGGACGACAGCGCAACGTCATTATCACACTGATGTCCGGAAGCCAAAGGTTGAATTCCGCTGATGCATTTGAGAGGAGCCGACCTTCGCCAGCACGCTCCAAGTCCAAGCCCCGAATAGAAACAAATCGATTCGGGGTTGAGAATTTAATGACACTCAAACAGGCACGCTCCTCGGAATACCAAGGAGCGCAAGGTGCGTTCAAAGATTCGATGATTCAC
+
CCBBCCCBBCFCGGGGGGGGGGGGGHHHHHHHHHHHGHHHHGHGGGGGGHHHHHGHHHHHHHHGGGHHHHHHHHHEHHHGHHGHHHGHHHHGGGGGHHGHHFGHHHHFGEFGHHHGGHGGHGGGGGGGGGHGGGGGGHHGHHHHHHHHHHHGHGHHHGGGGGHHHGHHHFGHGGGGGGGGGHHGHHHHHGHHHHGGGGGFGFFGFFGGHHFGGGGHHHHGFHHHGGHGGGFGHHHHHHHHHHHGHGAHGGCCGGGHHHHHHHHHHGHHHHHHHHGHHHHHGHHGFGGGGGGGGHGHHHFHHHHHEFCGGHHHHGGGGHGGGGGGGGGGFFFFFFFCCBAA
@M02197:105:000000000-AN6RF:1:1101:18311:4297 1:N:0:1
CTACCGATTGCGTCCTCCGCTTATTGATATGCTTAAGTTCAGCGGGTAGTCCTACCTGATTTGAGGTCAAATATGATGCAAGGTTTTGTCCGAAGACCATTGTAAGCGGACTTTGAGGGTCGGACGACAGCGCAACGTCATTATCACACTAATGTCCGGAATCCAAAGGTTGAATTCCGCTGATGCATTTGAGAGGAGCCGAGCTTCGCCAGCACGCTCCAAGTCCAAGCCCCGAATAGAAACAAATCGATTCGGGGTTGAGAATTTAATGACACTCAAACAGGCATGCTCCTCGGAATACCAAGGAGCGCAAGGTGCGTTCAAAGATTCGATGACTCAC
+
CCCCCCABCCFCGGGGGGGGGGGHHHHHGHGHHHHHHHHGHHHGGGGGGHHHGHHHHHHHHHHHGHHGHHGHHHHHHHHHHHGGHHGHHHHG?FGFHHGHHHHHHHHGGGGGHHHGGHGFGGGGGGGGGGGGGGGGGHHGHHHHHHHHHHHHHHHHGGFGHGHHHFGHHGGGGGGGGGGGGHGHHHHHGHHHGGGGGGGGFHGGFGFFFGGGFGGHFFGHHFFFGGHGGGGFHHHHHHGHHHHGHEFHFF/GGGFAHFHHHHHHHGHHGBHHFAFEHHGDHHHFHHHHGEEGGHHHHHHHGHHHGGGGGHHHHGGGEAGBGGGGGGGGFFFFFFFBABA@
@M02197:105:000000000-AN6RF:1:1101:7251:4565 1:N:0:1
CTACCGATTGCGTCCTCCGCTTATTGATATGCTTAAGTTCAGCGGGTAGTCCTACCTGATTTGAGGTCAAATTGTCAGAAGCTGTCTCAAAAGAGACCCTTTAGAAGCTGAACCCCATTTATAAAGCTGCTCTTCACAAATGGCGTAGATAATTATCACACCAAAGCAAGGCAACAAAGGTCCCGCTAATGCATTTCAGGAGAGCCGACTTCTGAGAAGCCCGCATACTCCCACATCCAAGCCTGATCAACAGAAAAAGCTGAAAAGGTTGAGAATTTCATGACACTCAAACAGGCATGCTCCTCGGAATACCAAGGAGCGCAAGGTGCGTTCAAAGATTCGATGATTCAC
+
BBBBBBBDBBFBGGCGGG?FGGGHHHGGFBFFHFGHBFDHHHHGGFFCEBAFGHHHHGFHHFB5?G?FFGF5GFFE@G3BEHEHGBGHBDDFBCEFGGHHHHHHHHFCFHFFHHGFFFHHGFFHHHHHHHHHHHHHGHFGFD<GGGGFGFGHHHFGHHHHGBFHHHGHFHHHHFHHHCC/?GGGFGGHHGHDGHGHFFFHFGECEFHHGGDFHHHFGGFEFEHGGGFFHCGFFFGF>/B0B1BEHHHHBHGBHHFBG1HGHHHHGGHGDFGFHHF1DBFGGG1FDCEGEG1FHHGFHEGAE/EEBGEBHHGF1B10A0E?CGB0EAEE1CFGFGFFEFGFBBFFFDA>>1>
@M02197:105:000000000-AN6RF:1:1101:21696:4619 1:N:0:1
CTACCGATTGCGTCCTCCGCTTATTGATATGCTTAAGTTCAGCGGGTAGTCCTACCTGATTTGAGGTCAAATATGATGCAAGGTTTCGTCCGAAGACCATTGTAAGCGGACTTTGAGGGTCGGACGACAGCGCAACGTCATTATCACACTGATGTCCGGAATCCAAAGGTTGAATTCCGCTGATGCATTTGAGAGGAGCCGACCTTCGCCAGCACGCTCCAAGTCCAAGCCCCGAATAGAAACAAATCGATTCGGGGTTGAGAATTTAATGACACTCAAACAGGCATGCTCCTCGGAATACCAAGGAGCGCAAGGTGCGTTCAAAGATTCGATGATTCAC
+
CCCCDCBCCCFCGGGGGGGGGGGHHHHHGHHGHHHHHHHHGHHGGGGGGHHHHGHHHHFHHHHHGHHHHHHHHHHHHHHHHHGGHHHGHGGGGGGGGHHHHHHHHHHGGGGGHHHFGHGGHGGGGGGGGGHGGGGGGHHGHHGHHHHHHHHGHHHHHGGGHGHHHHHGHGHGGGGGGGHHGHHGGGHGGHHHHGGGGGGGGHFFFFGGHHGGFFFHHFGHHHHHGFHGGGGGHHHHFHFHHHHEFHAHGGEGGGGHHHHGGHHHHHFFFBHFHGFGBEHHHHHHHHHGE0CGGHEHHHHBHHHHDGGGGHHGHGGGGGBBFGGGBE444FFFFFFB?BBB
@M02197:105:000000000-AN6RF:1:1101:12186:4744 1:N:0:1
CTACCGATTGCGTCCTCCGCTTATTGATATGCTTAAGTTCAGCGGGTAGTCCTACCTGATTTGAGGTCAAATATGATGCAAGGTTTTGTCCGAAGACCATTGTAAGCGGACTTTGAGGGTCGGACGACAGCGCAACGTCATTATCACACTGATGTCCGGAATCCAAAGGTTGAATTTCGCTGATGCATTTGAGAGGAGCCGACCTTCGCCAGCACGCTCCAAGTCCAAGCCCCGAATAGAAACAAATCGATTCGGGGTTGAGAATTTAATGACACTCAAACAGGCATGCTCCTCGGAATACCAAGGAGCGCAAGGTGCGTTCAAAGATTCGATGATTCAC
+
ABBA@BADBBFBGGGGGGGGGGGHHHHHGHGHHHHHHHHGFHHDGGGFGHHHHHHHHGHHHHHGGHHHHHHHHHHHHHHHHHGHHHGHHHHGGGGGHGHHHHHHHHHGGCFGHHHHGGGGHGGGGGFGGGGGGGGGGHGGHHHHHHHHGHHHHHHHHHHFGHGGHHHHHHHHGFGGGGGGGGHHGGHHHGHGHHGGGGFEFHFGGGGGHHFGGFGHFHFGFHHGGGHEFGGGHHFF4HGHHHHGHEAFEECGEFGFCFFGGGHGHFHHHHHHBGGGHHHHFBHFHHHGEGFGCHHHHHGHHHHHEFGFGHFHHE?GFFFGGFGGGGGFFFFFFFBABBA?
@M02197:105:000000000-AN6RF:1:1101:7050:4738 1:N:0:1
CTACCGATTGCGTCCTCCGCTTATTGATATGCTTAAGTTCAGCGGGTAGTCCTACCTGATTTGAGGTCAAATATGATGCAAGGTTTTGTCCGAAGACCATTGTAAGCGGACTTTGAGGGTCGGACGACAGCGCAACGTCATTATCACACTGATGTCCGGAATCCAAAGGTTGAATTCCGCTGATGCATTTGAGAGGAGCCGACCTTCGCCAGCACGCTCCAAGTCCAAGCCCCGAATAGAAACAAATCGATTCGGGGTTGAGGATTTAATGACACTCAAACAGGCATGCTCCTCGGAATACCAAGGAGCGCAAGGTGCGTTCAAAGATTCAATGATTCTC
+
BBBBBBA2AABAEGGGGGGGGGFHHGHHHHGHHHFHHHHHHHHGGGGGGHHHHHHAHHHHHGGFGHGHFHHHHHGFGHHGHGGFGFGHHHHFGGGGHHHHHHHHHHHGGCGGHHHGEHGGHGGGGGGFFGHGGGGGGGHGHHHHHFHHFFHHHHHFHGGGGGHHHHGGHGHGGGGGGGGGGHHGHHHHHGHGFEFGFGGFFFFFFFFFFFFFFFFGFFFFHGHFGGGFFCFHFFGBGEHHHHHGGHGF/GGGGGGGHHHHGHFHDFFHFHHFEGFHHGFFGHGBGDEHCECCEBHEHHBHFBGFFFE?GFFHG?CECG1GGGGGGDG1133FFFFA1>1>
@M02197:105:000000000-AN6RF:1:1101:6720:4671 1:N:0:1
CTACCGATTGCGTCCTCCGCTTATTGATATGCTTAAGTTCAGCGGGTAGTCCTACCTGATTTGAGGTCAGATTTGTCATTATATTTCAAGTCTTGTTCCCCAAGACATACCTTTTCTGTAGGAGCTTCTCCATAATTGAAGTCACTCTACTCACAGCTTTCACATCTAACGTAGATAATTATCACATTAGTGTTACTGAGCCATAATCTATCAGAAAAGCTCATCCATTCAAGAGGAGCCAACAAGCAACCTAAGCTGCGCCAGCAATTATCCTCCAACTCCAACTTCACCTTAGCATAAATGCTAAAAGGCAGTTGAGAATTTCATGACACTCAAACAGGCATGCTCCTCGGAATACCAAGGAGCGCAAGGTGCGTTCAAAGATTCGATGACTCAC
+
CCCCCCCCCBFCGGGGGGGGGGGHHHHHHHHHGHHHHHHHHHHGGGEEGHFGHHHHGHHHHHHHGHGHHFHHGHFHHGHHHHHHHHHHHHHHHHHHHHHHHHGHHHHHHHHHHHHHHHHHHHHHHHHHHHHHHHHHHGGHHHHHHHHHHHHHHHHHHHHHHHHHHHHHHHGHHHHGHHHHHHHHHHHHHHHHHHHHHHHHHHHHHHHHHHHHHHHHHHHHHHHHHHHHHHHHGGHGFHCHFHGHGHFFHHHFGCCCFGGGEFHEGHHHGGGGHHHHHHGGGHHHHFG@4HHHHHHHHGHHHHHHHHHHHHHGHGHHGFHGGEHEHHHGHGDGHHHHHHHGHHGHFGFE?GHFHFCHHHHHHGFGFGG54HFCEGHGGGGGGGGGGFFFBFFFAAAAB
@M02197:105:000000000-AN6RF:1:1101:19125:4917 1:N:0:1
CTACCGATTGCGTCCTCCGCTTATTGATATGCTTAAGTTCAGCGGGTAGTCCTACCTGATTTGAGGTCAGATTTGTCATTATATTTCAAGTCTTGTTCCCCAAGACATACCTTTTCTGTAGGAGCTTCTCCATAATTGAAGTCACTCTACTCACAGCTTTCACATCTAACGTAGATAATTATCACATTAGTGTTACTGAGTCATAATCTATCAGAAAAGCTCATCCATTCAAGAGGAGCCAACAAGCAACCTAAGCTGCGCCAGCAATTATCCTCCAACTCCAACTTCACCTTAGCATAAATGCTAAAAGGCAGTTGAGAATTTCATGACACTCAAACAGGCATGCTCCTCGGAATACCAAGGAGCGCAAGGTGCGTTCAAAGATTCGATGATTCAC
+
BBBBABADA@F?FEEEGGGGGGEHGHHHCHHHHHFFHFGHHCBECEFGAGHFGHHHGGFGGHHHGHHBGHHHHHHGHBGFGGDGHHHGHGHHFHHHHHHHGH1GFGHHBHHHHHFHGDFBGHGFHHHHBFFFHFGHHHB?GFHGGGHHHHHHHHHHGFFHHGHHFHHGHHGGHHHGHGBHHHHHHGHGGGHHHHGHGHHFGHHGHBHHHFHHFHDF6FFGHHGHHHHHHHHHHHHHBFHGFGGF1HFDFFF@GC>/?GB/CHEHGB?3DB//?BGFB?B3FG?BGG3B4HFGFHGHHGHF44GFBHFFFHFHGFFHGGHF5EFFEFFHHGGB53FDHFHGHGGFFEEEA?EGBCHFEHFAFAGGGEF5B4EGEE4GFBGGGGGGCFFFFFBFB@BBB
@M02197:105:000000000-AN6RF:1:1101:16481:4942 1:N:0:1
CTACCGATTGCGTCCTCCGCTTATTGATATGCTTAAGTTCAGCGGGTAGTCCTACCTGATTTGAGGTCAAATATGATGCAAGGTTTTGTCCGAAGACCATTGTAAGCGGACTTTGAGGGTCGGACGACAGCGCAACGTCATTATCACACTGATGTCCGGAATCCAAAGGTTGAATTCCGCTGATGCATTTGAGAGGAGCCGACCTTCGCCAGCACGCTCCAAGTCCAAGCCCCGAATAGAAACAAATCGATTCGGGGTTGAGAATTTAATGACACTCAAACAGGCATGCTCCTCGGAATACCAAGGAGCGCAAGGTGCGTTCAAAGATTCGATGATTCAC
+
CCDDDCDCCCFCGGGGGGGGGGGGHHGHHHHGHHHHHHHHHHHGGGGGGHGHHHHHHHEHHHGHGHHHHHHHHHHHHHHHHHGHHGGHHHHGGGGGHHHHHHHHHHHGGGGGHHHHGHGGHGGGGGGGGGHGGGGGGHHGHHHHHHHHHHHHHHHHHGGGHGHHHHHHHHHHHGGGGGHHHGHHHHHHHHHHHGGGGGGFFGGGGFGGFHGGGFGGHFGHGGHFGGHGGGGHHHFHHHHHHHHGHHHHGGEGGGGFGHHHHHGD5GGHHHHHHHGGHGHHHEHGHHGHGCGGGHHHHHHHHHHHGGGGGHHHHGGGGHGGGGGGGFGGFFFFFFFBBAAB
@M02197:105:000000000-AN6RF:1:1101:16455:5008 1:N:0:1
CTACCGATTGCGTCCTCCGCTTATTGATATGCTTAAGTTCAGCGGGTAGTCCTACCTGATTTGAGGTCAGATTTGTCATTATATTTCAAGTCTTGTTCCCCAAGACATACCTTTTCTGTAGGAGCTTCTCCATAATTGAAGTCACTCTACTCACAGCTTTCACATCTAACGTAGATAATTATCACATTAGTGTTACTGAGCCATAATCTATCAGAAAAGCTCATCCATTCAAGAGGAGCCAACAAGCAACCTAAGCTGCGCCAGCAATTGTCCTCCAACTCCAACTTCACCTTAGCATAAATGCTAAAAGGCAGTTGAGAATTTCATGACACTCAAACAGGCATGCTCCTCGGAATACCAAGGAGCGCAAGGTGCGTTCAAAGATTCGATG
+
ACBAADACCCFBGGGGGGGGGGFHHHGHHHHHHHHHGHFHHFHGGGGGEHHHHHHHHHGHHHHGGHHHHHHHHGHHHHHFHHHHHHHHHFHHHHHHHHHHHHGHEHHHGHHHHHGHHGHFFFFHHHHHHHHHHFFHHHHFHHHHHHHHHHHHHHHHHHH9HHHHHHHGHHGHHHHHHHHHHHHHHHHHHHHHHHHGHHGHHHHHHHHHHHHHHHHHHHHGHHHGHHHHHGHHHGHHGHHHHHGHHHFHHHFDHGGGFGCGHHHHHHHHHHGGHFHHHGB3EHFHHHHHHHGEGHGHG4HHHHGHGHHHHHHHHHHHHHHHHHFGHHHGFFHGGGGHGGEHGHHHHD?ECGHHHFHHFFFGGDEGGGHGHGFCGGGFFBGFFFAFBFBAAAA
@M02197:105:000000000-AN6RF:1:1101:21361:4905 1:N:0:1
CTACCGATTGCGTCCTCCGCTTATTGATATGCTTAAGTTCAGCGGGTAGTCCTACCTGATTTGAGGTCAAATATGATGCAAGGTTTTGTCCGAAGACCATTGTAAGCGGACTTTGAGGGTCGGACGACAGCGCAACGTCATTATCACACTGATGTCCGGAATCCAAAGCTTGAATTCCGCTGATGCATTTGAGAGGAGCCGGCCTTCGCCAGCACGCTCCAAGTCCAAGCCCCGAAGAGAAACAAATCGATTCGGGGTTGAGAGTTTAATGACACTCAAACAGGCATGCTCCTCGGAATACCAAGGAGCGCAAGGTGCGTTCAAAGATTCGATGATTCAC
+
AAAAAD?DAAF1A10AGB00AA0DAGDE2E22BEGHFA2DFDDAEEA/A1FFGDGCGHHFHFFB/>>GCF@B1EG2@21@BGE@EECG>FGA/?/EHFHFDFGGGBG@7EEEGGDGGEA<FC@CCGGGGCECCFE@F0CC<GH7FGHHHFHDG9=0GFGC@:FHGF,<$90AF;FFGBFCEBBHHGG<<;FGGGEEFAEF<#@C>9FBB@//ACF0BABBBFFF?;/<;/AAA;F22D>>0B1F@/00///EE?/002E@@1DB112HG2FAG1GGB1A1AF1111///A///EHGA2FABA11AA00011GC0EAA11G3BA3B11B1C3BBBDA>>>1
@M02197:105:000000000-AN6RF:1:1101:22010:5055 1:N:0:1
CTACCGATTGCGTCCTCCGCTTATTGATATGCTTAAGTTCAGCGGGTAGTCCTACCTGATTTGAGGTCAAATATGATGCAAGGTTTTGTCCGAAGACCATTGTAAGCGGACTTTGAGGGTCGGACGACAGCGCAACGTCATTATCACACTGATGTCCGGAATCCAAAGGTTGAATTCCGCTGATGCATTTGGGAGGAGCCGACCTTCGCCAGCACGCTCCAAGTCCAAGCCCCGAATAGAAACAAATCGATTCGGGGTTGAGAATTTAATGACACTCAAACAGGCATGCTCCTCGGAATACCAAGGAGCGCAAGGTGCGTTCAAAGATTCGATGATTCAC
+
CCCCCCCCCCFCGGGGGGGGGGGHHHHHHGGHHHHHHHHHHHHGGGFGGHHHHHHHHHHHHHHGGHHHHHHHHHHHGHHHHHGHHHGHHHHGGGGGHHHHHHHHHHHGGEGGHHHHGHGGHGGGGGGGGGHGGGGGGHHGHHHHHHHHHHHGHHHHHGGGGGHHGHGHHHGHGGGGGGHGGHHHHHHGHGGHGGGGGFFFFGFFFGGGFHGGFFGHHGFHHHHGFGFGGGGFHHFGBGHHHHHGFHHHGGGGGGGGHHHHFHHHGDHFHEHHGHGHHHHHHHHHHHGHGFE?EFHHHFFHGHHHGGEGGHHHHGGGGHGGGGGFGEGCFFFFFFFBBBBB
@M02197:105:000000000-AN6RF:1:1101:12556:5051 1:N:0:1
CTACCGATTGCGTCCTCCGCTTATTGATATGCTTAAGTTCAGCGGGTAGTCCTACCTGATTTGAGGTCAAATATGATGCAAGGTTTTGTCCGAAGACCATTGTAAGCGGACTTTGAGGGTCGGACGACAGCGCAACGTCATTATCACACTGATGTCCGGAATCCAAAGGTTGAATTCCGCTGATGCATTTGAGAGGAGCCGACCTTCGCCAGCACGCTCCAAGTCCAAGCCCCGAATAGAAACAAATCGATTCGGGGTTGAGAATTTAATGACACTCAAACAGGCATGCTCCTCGGAATACCAAGGAGCGCAAGGTGCGTTCAAAGATTCGAT
+
CCCCDCCCDDFDGGGGGGGGGGGHHHHHHHHHHHHHHHHHHHHGGGGGGHHHHHHHHHHHHHHHGHHHHHHHHHHHHHHHHHGFHHGHHHHGGGGGHHHHHHHHHHHGGGGGHHHHGHGFHGGGGGGGGGHGGGGGGHHGHHHHHHHHHHHHHHHHHHHHHGHHHHHHHGHHHGGGGGHHGHHHGHHGHHHHHHGGGGGFHHGGGGGGHHGGGGGHHHHGHHHFGGHGGGGHHHHHGHHGHHHGHHEHGG?GGGGHGHHHHHHHHHHHHHHHHFGGGHHHHHHHHGHHGCGGGHHHHHHHGHHHGGGGGHGGGGGGGGGFGFFFFBBFABBAA
@M02197:105:000000000-AN6RF:1:1101:22050:5144 1:N:0:1
CTACCGATTGCGTCCTCCGCTTATTGATATGCTTAAGTTCAGCGGGTAGTCCTACCTGATTTGAGGTCAAATATGATGCAAGGTTTTGTCCGAAGACCATTGTAAGCGGACTTTGAGGGTCGGACGACAGCGCAACGTCATTATCACACTGATGTCCGGAATCCAAAGGTTGAATTCCGCTGATGCATTTGAGAGGAGCCGACCTTCGCCAGCACGCTCCAAGTCCAAGCCCCGAATAGAAACAAATCGATTCGGGGTTGAGAATTTAATGACACTCAAACAGGCATGCTCCTCGGAATACCAAGGAGCGCAAGGTGCGTTCAAAGATTCGATGACTCAC
+
>A?3>DAB22DB?ECCGFEGAEGHHHHFHHBGHHGGFHBFHCBEGCEE1GHBDAGGGHGDFFFHEBGCGDFGF5D5FBFHBHGHHBFHHHGDDDEGFFCGHHHFFFFFFFGBFHFHGBDCGFFFFFGFGGAFGGGGGGEFHHGGGHHCHGGGGFGHGGGGFCHHHHGHHHFHGGGGGGHHGHHHHHHGGHHHHGGGGGGEGFCGGGGGHHGGGDFHHGFHHHHHGGHGGGGHHHHHHHHHHHHGHHHHGFCGGGGHHHHHHHHHHHHHHHHHGEGGHGHHFHHHGHHGGGGGGHHHHHHHHFHHGGGGGHHHHGGGGHGGGGGGFGGGFFFFFFFCCCAC
@M02197:105:000000000-AN6RF:1:1101:6378:5591 1:N:0:1
CTACCGATTGCGTCCTCCGCTTATTGATATGCTTAAGTTCAGCGGGTAGTCCTACCTGATTTGAGGTCAAATATGATGCAAGGTTTTGTCCGAAGACCATTGTAAGCGGACTTTGAGGGTCGGACGACAGCGCAACGTCATTATCACACTGATGTCCGGAATCCAAAGGTTGAATTCCGCTGATGCATTTGAGAGGAGCCGACCTTCGCCAGCACGCTCCAAGTCCAAGCCCCGAATAGAAACAAATCGATTCGGGGTTGAGAATTTAATGACACTCAAACAGGCATGCTCCTCGGAATACCAAGGAGCGCAAGGTGCGTTCAAAGATTCGATGACTCAC
+
BBBBADBBBBFBFGAFFGGGGGGHHGHGHFFFHFHHHFHGHHHFGGAEFHHHHHHFGFHHHGGFGEHHHGEHHHGGHHHHHHGHHHGHGHHFGGGGHHHHHHHHHHHGGGGGGHHHGHGCGCGGGGGGGGHGGGGGFEEGHHHHHGHHHHHGHFHHGGFGCFHHGGHHHGGGGGGGGGGHHGFFHGFFGGHGGGGGGFEFF<9@D?FEHHFFFFFCDFFFFFBFGFHFFEFFCFHFBGFGHGFEHHGHGEE@EE1HFDHGHFHFHHGHHFGGDFFFFHFDBGFFAF1GEAAEA3GBFFG3HFGFE2AEEFDCFAE?GHFFGGGGG?FGFFFDFFFAAA33
@M02197:105:000000000-AN6RF:1:1101:19601:5819 1:N:0:1
CTACCGATTGCGTCCTCCGCTTATTGATATGCTTAAGTTCAGCGGGTAGTCCTACCTGATTTGAGGTCAAATATGATGCAAGGTTTTGTCCGAAGACCATTGTAAGCGGACTTTGAGGGTCGGACGACAGCGCAACGTCATTATCACACTGATGTCCGGAATCCAAAGGTTGAATTCCGCTGATGCATTTGAGAGGAGCCGACCTTCGCCAGCACGCTCCAAGTCCAAGCCCCGAATAGAAACAAATCGATTCGGGGTTGAGAATTTAATGACACTCAAACAGGCATGCTCCTCGGAATACCAAGGAGCGCAAGGTGCGTTCAAAGATTCGATGATTCAC
+
BCCCCCCCC@FBGGGGGGGGGGGHHGDHHHHHHHHHHHHHHHHGGGGG1FHHHHHHHHHHHHHBFHHHHGGHHGHFHHHHHHGGHHGHHHHGGGGGHHGHHHHHHHHGGFGGHHFFGHGFGCGGGGFGGGHGGGGGGHHGHHGHHHGHHHGHHHHHHGCDHGHHHHHHHGHHGGGGGGHGGGGEFGGGGGGGGGGGGGGFFHGFFFFFFGFFFFFFGFFHHGFFFFHFFFFFFHHDFHGBFFFEHG1H?EEE>1GHFHHHHFHHGFGFGEHHEFFFGGFHGGHHHGF1ECEGGHHHHHHFHHHGGGGGEGGGHGGFFHGGGGGGGGGGFFFFFFFBBBBB
@M02197:105:000000000-AN6RF:1:1101:14206:5593 1:N:0:1
CTACCGATTGCGTCCTCCGCTTATTGATATGCTTAAGTTCAGCGGGTAGTCCTACCTGATTTGAGGTCAGATTTGTCATTATATTTCAAGTCTTGTTCCCCAAGACATACCTTTTCTGTAGGAGCTTCTCCATAATTGAAGTCACTCTACTCACAGCTTTCACATCTAACGTAGATAATTATCACATTAGTGTTATTGAGCCATAATCTATCAGAAAAGCTCATCCATTCAAGAGGAGCCAACAAGCAACCTAAGCTGCGCCAGCAATTATCCTCCAACTCCAACTTCACCTTAGCATAAATGCTAAAAGGCAGTTGAGAATTTCATGACACTCAAACAGGCATGCTCCTCGGAATACCAAGGAGCGCAAGGTGCGTTCAAAGATTCGATGATTCAC
+
DDDDDDCCCCFCGGGGGGGGGGGHHHHHHHHHHHHHGHHHHHHGGGGGGHHHHFHHHHHHHHHHGHHHHHHHHHHHHHHHHHHHHHHHHHHHHHHHHHHHHHGHHHHHHHHHHHHHHHHHFHGHHHHHHHHGHGFHHHHHHHHHHHHHHHHHHHHHHHHHHHHHHHHHHHGHHHHHHHHHHHHHHHHHHHHHHHGHHHHHHHHHHGHHHHHHHHHHHHHHHHHHHHHHGHHHHHHHHHHHHHHHFEFFGGHHHGCGGGGGHHHHHEHEHHGEBFGGGEFEHGHHHHGGHHFHHHFGHFHHHHHHHHHHHHHHHHHHHHHFGDHBHHFHG3GGFFHHHHHHHFHHHGGGGGHGHGCHHHHHHGGGGGHGHHGGGGHGGGGGGGGGGFFFFFFFBBBAA
@M02197:105:000000000-AN6RF:1:1101:8756:5755 1:N:0:1
CTACCGATTGCGTCCTCCGCTTATTGATATGCTTAAGTTCAGCGGGTAGTCCTACCTGATTTGAGGTCAAATATGATGCAAGGTTTTGTCCGAAGACCATTGTAAGCGGACTTTGAGGGTCGGACGACAGCGCAACGTCATTATCACACTGATGTCCGGAATCCAAAGGTTGAATTCCGCTGATGCATTTGAGAGGAGCCGACCTTCGCCAGCACGCTCCAAGTCCAAGCCCCGAATAGAAACAAATCGATTCGGGGTTGAGAATTTAATGACACTCAAACAGGCATGCTCCTCGGAATACCAAGGAGCGCAAGGTGCGTTCAAAGATTCGATGATTCAC
+
BBBBBBBBBBFBFGGGGGGGGGFHHHHHGHHGHHHHHHHHHHHGGGGGGHHHGHHHHHHHHHHHGGHHGHHHGHHHHHHHHGGHHHGGHGHGGGGGHHHHHHHHHHGGGGGGHHHGGHGDGGFFFGGGGGHGGGGGGHHGHHHHGHH9HGGHGHGHHGGGGGHHHHHHHGGGHGGGGGHHHHGHHHGGHGGHHHGGGGGFHHFFFGGGGFGGGFFHFHFHHHHHFFGGGGGGFHFHHHHEFHHGHGFHGGGEGGFFFHHHGHHHFEHHFHHHGACGFHHHHHHHGHHHEGGGGHHHHFFFHFHBGGGGGFCGFEGGGHGGGFGCGEGGFFFFFFFA>AAA
@M02197:105:000000000-AN6RF:1:1101:12807:5862 1:N:0:1
CTACCGATTGCGTCCTCCGCTTATTGATATGCTTAAGTTCAGCGGGTAGTCCTACCTGATTTGAGGTCAAATTGTCAGAAGCTGTCTCAAAAGAGACCCTTTAGTAGCTGAACCCCACTTATAAAGCTGCTCTTCACAAATGGCGTAGATAATTATCACACCAAAGCAAGGCAACAAAGGTCCCGCTAATGCATTTCAGGAGAGCCGACTTCTGAGAAGCCCGCATACTCCCACATCCAAGCCTGATCAACAGAAAAAGCTGAAAAGGTTGAGAATTTCATGACACTCAAACAGGCATGCTCCTCGGAATACCAAGGAGCGCAAGGTGCGTTCAAAGATTCGATGATTCAC
+
CCCCCCCCCBFBGGGGGGGGGGGHHHHHHHHHHHHHHHHHHHHGGGEGGHHHHHHHHHHHHHHHGHHHHHHHHHHHHGHHHHHHHHHHHHHHHGGHHGHHHHGHHHHHHHHHHHGGGGHHHHHHHHHHHHHHHHHHHHHHGHGHGGGGGHGHHHHHHHHHHHHHHHHHGHHHHHHHGGHHHHHHGHHHGHHHHHHHHHHHHGGGHGGGGGGHGHHHHGGGGGHHHEGGHGHGHGFGGGGHHHHHGFHGHHHHHHHHHHHHHHHHHHHHFHHHHHHHHBHHHHHGEGFHHHGHHHHHHHHGGGGGHGHHHHFGHHGGGGGGFHGHGGGGHGGGGGGGGGGFFFFFFFBBA3?
@M02197:105:000000000-AN6RF:1:1101:6005:6098 1:N:0:1
CTACCGATTGCGTCCTCCTCTTATTGATATGCTTAAGTTCAGCGGGTATCCCTACCTGATCCGAGGTCAACCACTGTTGTTTGGACTAAATGGGGGGTCCAGTGGCTCAGAATATGACTTGGATAAGACTAGTATAGCATTTTAAAACACTCCTGGAATCTATTACCATGGTCCACTTTTCTGGCCTATTCATTTCAGCAGAGTAAGACAAAGTAGTGTTAGTACTATCCACTTCTACCAATACCTCATGATATGTGAGTCGGTTTTTAGTGACGCTCGAACAGGCATGCCCTAAGGAATACCAAAGGGCGCAATGTGCGTTCAAGGGGGCGATGA
+
>>>>ADABBAFBGGGGGGFBBABDDB5AGFGGHGGGGFHHHGHGEGCGHHHHEHHHGGGGHGHGFGGGHGHHGGGHHHHHHHHGGHHHGHHFGHGGGCGHHHHHGGGGGGGHGFHGGHHHGGHHGHGEGHHHHGHGHGHHGGGGHGGHGGGHHGHGGGFFHHHHGFHFFGGBGFEHHHHGGHFGGHFEGFHHHFFHHHFHGGHGHHFFGHHHGHHHHGHHHGGGFHGHGFFFFFGHGGHHFF3GHFGHGHGHHFHGGGGGF?GHHGFGGGGGGGGGE?FBFGHHGHEGHGGFFDFBGGHG2BCHFGGGGGHFFCCGEA4BAB4B2>>3>>FBB@BB
@M02197:105:000000000-AN6RF:1:1101:18556:6285 1:N:0:1
CTACCGATTGCGTCCTCCGCTTATTGATATGCTTAAGTTCAGCGGGTAGTCCTACCTGATTTGAGGTCAAATATGATGCAAGGTTTTGTCCGAAGACCATTGTAAGCGGACTTTGAGGGTCGGACGACAGCGCAACGTCATTATCACACTGATGTCCGGAATCCAAAGGTTGAATTCCGCTGATGCATTTGAGAGGAGCCGACCTTCGCCAGCACGCTCCAAGTCCAAGCCCCGAATAGAAACAAATCGATTCGGGGTTGAGAATTTAATGACACTCAAACAGGCATGCTCCTCGGAATACCAAGGAGCGCAAGGTGCGTTCAAAGATTCGATGACTCAC
+
CCCDDCACCCFCGGGGGGGGGGGGHHHHHHHGHHGHHHHHHGHGGGGGGHHHHHHHHHHHHHHHGHHHHHHHHHHHHHHHHHGGHHGGHHHGGGGGHHHHGHHHHHHGGGGGHHHFGHGGHGGGGGGGGGHGGGGGGHHGHHHHHHHHHHHGHHHHHGGGHGHHHHHHHGHHHGGGGGGHHHHHHHGGGGHGHHGGGGGGHHGGFFGGHHGGFFGHHHGFHFGHFGGFGGFGFHHFFHHHHHHGHHHGGGGGGGGHHHHHHHHFFDHHHHFHGDGHHHHEGHHHGHHGGGGGGHHHHHGBHHGHDGGGGHHHHGGGGGGGGGGGGGGGFFFBFFFBAAAA
@M02197:105:000000000-AN6RF:1:1101:14553:6277 1:N:0:1
CTACCGATTGCGTCCTCCGCTTATTGATATGCTTAAGTTCAGCGGGTAGTCCTACCTGATTTGAGGTCAAATATGATGCAAGGTTTTGTCCGAAGACCATTGTAGGCGGACTTTGAGGGTCGGACGACAGCGCAACGTCATTATCACACTGATGTCCGGAATCCAAAGGTTGAATTCCGCTGATGCATTTGAGAGGAGCCGACCTTCGCCAGCACGCTCCAAGTCCAAGCCCCGAATAGAAACAAATCGATTCGGGGTTGAGAATTTAATGACACTCAAACAGGCATGCTCCTCGGAATACCAAGGAGCGCAAGGTGCGTTCAAAGATTCGATGATTCAC
+
CDDCCCCCBCFDGGGGGGGGGGGHHHHHHHHHHHHHHHHHGHHGGGGGGHHHHGHHHHGHHHHHGHHHHHHHHHHHHHHHHHGGHGGHHHHGGGGGHHHHHHHHHGHGGGGGHHHGGHGGHGGGGGGGGGHGGGGGGHHGHHGHHHHHHHHHHHHHHGGGHHHHHHGHHHHGGGGGGGHGHHHHHHHGHGHHHHGGGGGGHHGGGGGFFHGGGFGHHGHHHHHGGGHGGGGHHHHHHHHGHHHGHGHHGF?GGGGHHHGHHFHHFHHHHHHHGDFEHHHHHHHHHHHHFEGCGGHHHHHHHHHHGGFGGHHGHGGGGHGGGGGGGEGGFFFFFFFCBAAB
@M02197:105:000000000-AN6RF:1:1101:20024:6321 1:N:0:1
CTACCGATTGCGTCCTCCGCTTATTGATATGCTTAAGTTCAGCGGGTAGTCCTACCTGATTTGAGGTCAAATATGATGCAAGGTTTTGTCCGAAGACCATTGTAAGCGGACTTTGAGGGTCGGACGACAGCGCAACGTCATTATCACACTGATGTCCGGAAGCCAAAGGTTGAATTCCGCTGATGCATTTGAGAGGAGCCGACCTTCGCCAGCACGCTCCAAGTCCAAGCCCCGAATAGAAACAAATCGATTCGGGGTTGAGAATTTAATGACACTCAAACAGGCATGCTCCTCGGAATACCAAGGAGCGCAAGGTGCGTTCAAAGATTCGATGATTCAC
+
CDCCCDCDDCFCGGGGGGGGGGGHHHHHHHHHHHHHHHHHHHHGGGGGGHHHHHHHHHFHHHHFGHHHHHHHHHHHHHHHHHGHHHGHHHHGGGGGHHHHHHHHHHHGGGGGHHHGGHGGHGGGGGGGGGHGGGGGGHHGHHHHHHHHHHHGHHHHHGGGGHHHHHHHHHHHHGGGGGHHGHHHGHHGHHHHHHGGGGFFGGGGGGFGGHGGFFGHHHHHHHHGGGGGGGGGHHHHFGHHGHHGHHHHGGGGEGGHGHHHHHHFBHHHHHHHHGGHHHHGHHHHHGHHGEGCGHHGHHHHHHHHGGGGGFFHGGGGGHGGGGGGGGGGFFFFFFFAABBB
@M02197:105:000000000-AN6RF:1:1101:12125:6617 1:N:0:1
CTACCGATTGCGTCCTCCGCTTATTGATATGCTTAAGTTCAGCGGGTAGTCCTACCTGATTTGAGGTCAAATTGTCAGAAGCTGTCTCAAAAGAGACCCTTTAGAAGCTGAACCCCATTTATAAAGCTGCTCTTCACAAATGGCGTAGATAATTATCACACCAAAGCAAGGCAACAAAGGTCCCGCTAATGCATTTCAGGAGAGCCGACTTCTGAGAAGCCCGCATACTCCCACATCCAAGCCTGATCAACAGAAAAAGCTGAAAAGGTTGAGAATTTCATGACACTCAAACAGGCATGCTCCTCGGAATACCAAGGAGCGCAAGGTGCGTTCAAAGATTCGATGACTCAC
+
CCCCCB@?AAFAFGGGGGGGGGGGHBHFHFHHHHHHGHHHHHHGGGGEGHHHHBGHHHGGHHHHGBHHHHHHHEGHHHFHHHHHHHGHHHHGE1FGHGHHHHGHHFHFHHEHHHGGGHHHHHHHHHHGHHHHHHGHHHHHHFHHGGGGGHHHHHHHHHHHHHHHHHHHHHHHHCGHHHHFHGGHGGGGGHHHHHHHHHHHHGGGHFHHHGGGHHGHFGGFEEFGGGGGHGGHHHHGGGHHGFFHHGFFFGFHHHHHHHHHHGHHGHHHHHHHHGHHHHHHGEGA5E5GHGBHHHFGHEEDGECGHHGHGHFHGHC?EE?CGGGGGFCFHGFGGGGGGGGFFFFFFF@BA?B
@M02197:105:000000000-AN6RF:1:1101:16900:6818 1:N:0:1
CTACCGATTGCGTCCTCCGCTTATTGATATGCTTAAGTTCAGCGGGTAGTCCTACCTGATTTGAGGTCAAATATGATGCAAGGTTTTGTCCGAAGACCATTGTATGCGGACTTTGAGGGTCGGACGACAGCGCAACGTCATTATCACACTGATGTCCGGAATCCAAAGGTTGAATTCCGCTGATGCATTTGAGAGGAGCCGACCTTCGCCGGCACGCTCCAAGTCCAAGCCCCGAATAGAAACAAATCGATTCGGGGTTGAGAATTTAATGACACTCAAACAGGCATGCTCCTCGGAATACCAAGGAGCGCAAGGTGCGTTCAAAGATTCGATGATTCAC
+
ABBAA3A@AABBGGGGGG2EEGFHHHHGGHFHHHHHHHGHGHHGGGGCGEDFGHHGHHBFGHHGGHHHGEHGEGHHHHHHHFEEGGGGHHDE?EGDHHHHHHGHHGHGGGGGHHHFGFGGHGGGGGGGGGHFGGGGGHHGHHHHHFHGHHHHHGHHGGGGFEHHHGGHHGHGGGGGGGHGHHGHHGHEHHHFHHGGGFGGHHFGGGGGGCHGGGGGFHGGHHHHFGGGGGFHHHHHHHHHHHGGHHHHDF?GGGGHGHGHHHHHDFHHHHHHGHGHHHHHHHHHHGHHGGGFGGHHHHGHHHHHGGGGGHHHHGGGGHGGGGGGGGGGFFFFFFFBBBBA
@M02197:105:000000000-AN6RF:1:1101:20099:6825 1:N:0:1
CTACCGATTGCGTCCTCCGCTTATTGATATGCTTAAGTTCAGCGGGTATCCCTACCTGATCCGAGGTCAACCACTGTTGTTTGGACTAAATGGGGGGTCCAGTGGCTCAGAATATGACTTGGATAAGACTAGTATAGCATTTTAAAACACTCCTGGAATCTATTACCATGGTCCACTTTTCTGGCCTATTCATTTCAGCAGAGTAAGACAAAGTAGTGTTAGTACTATCCACTTCTACCAATACTACATGATATGTGAGTCGGTTTTTAGTGACGCTCGAACAGGCATGCCCTAAGGAATACCAAAGGGCGCAATGTGCGTTCAAAGATTCGATGATTCAC
+
BCCBCCCCCBFCGGGGGGGGGGGHHHHHGHHHHHHHHHHHHHHGGGGGHHHHHHHHHHHHHHHGGGGHHHHHGGHHHHHHHHHGHHHHFFGHHHGGGGGHHHHHHGHHHHHHHGGHGHGGGGHGGHGHGGGGFGGGHGGHHHHHHHGGGGHHHHFFFFGHHHGFFFGHHHHHHGFHHGHFFFHHGHHFHHHHHHHHHHHFHHGHHHHGHHHHHHHGHHHGHHFGHFGHHGHHFFHHHHHFGFFHHHHHEHFEGHHHGGGGGGGHHHHHHGGGGGGHHGHHHGHHGHHGHHHHHHHFFHHHHHHHHGGGGGHHHHGGGGHGGGGGGGGGFFFFFFFFBBAAA
@M02197:105:000000000-AN6RF:1:1101:5747:6922 1:N:0:1
CTACCGATTGCGTCCTCCGCTTATTGATATGCTTAAGTTCAGCGGGTAGTCCTACCTGATTTGAGGTCAAATATGATGCAAGGTTTTGTCCGAAGACCATTGTAAGCGGACTTTGAGGGTCGGACGACAGCGCAACGTCATTATCACACTGATGTCCGGAATCCAAAGGTTGAATTCCGCTGATGCATTTGAGAGGAGCCGACCTTCGCCAGCACGCTCCAAGTCCAAGCCCCGAATAGAAACAAATCGATTCGGGGTTGAGAATTTAATGACACTCAAACAGGCATGCTCCTCGGAATACCAAGGAGCGCAAGGTGCGTTCAAAGATTCGATGACTCAC
+
CCCCCCCCC@FBGGGGGGGGGGGHHGCHHHHHHHHHFHHHHHHGGGGGGHHHHHHHHHGHHHHHGHGHHFGHHHHHHHGHGHGGHHGGHHHGGGGGHHHHHHHHHHHGGGGGHHHHGHGGFGGGGFGGGGHGGGGGGHHGGHHHHHHHHHHHHHHHHFGGGGHHGFHHHHHHHGGFFFGGGHHHGGGGGGGHGHGGGGGFFFFFFFGGHHGGGFFFFFFFFHHHFGGFFFGHHFGHHGHHHHHGHGHHGF/GGFEFHHHHHHHHHGFHFHHHHFGHFHHHHFHHHFC1GFGGGHHHGHHHHEHFDEEE2FCHHGGGGHGFFFGGGGGGFFFBFFFAAA>A
@M02197:105:000000000-AN6RF:1:1101:8912:6988 1:N:0:1
CTACCGATTGCGTCCTCCGCTTATTGATATGCTTAAGTTCAGCGGGTAGTCCTACCTGATTTGAGGTCAAATATGATGCAAGGTTTTGTCCGAAGACCATTGTAAGCGGACTTTGAGGGTCGGACGACAGCGCAACGTCATTATCACACTGATGTCCGGAATCCAAAGGTTGAATTCCGCTGATGCATTTGAGAGGAGCCGACCTTCGCCAGCACGCTCCAAGTCCAAGCCCCGAATAGAAACAAATCGATTCGGGGTTGAGAATTTAATGACACTCAAACAGGCATGCTCCTCGGAATACCAAGGAGCGCAAGGTGCGTTCAAAGATTCGATGATTCAC
+
@BBBBBADBBFBGCEEGGGCGFFHHHHHBFHCHGFHFHHHFHHGEGAEGGFHHHHHGHFFHHHHGGGHHGHHHHHHGHHHHHGFHHGHHGHGEEGGHHFGHHFFFFHGGGGGHHHHGHGDGGGGGGFGGGHGGGGGGHHGHHHHFHHHFHGHHHHHGGFBFFGHHHHHHHHHFGGGGGGHGGHHHGGGHHHGGHGGGGGGGHGGGGFFHHGGGFGHHHHHHHGHGGHGGGGHHHHHFHFFFHHEHGFGGGGGGGEGBGFHHHFF5HHFGFHHFDEHHHGFHHHHHGHHFECGGHHFHHFFHHGHCGGGGHGHHGGGGHGGGGFFGEFGBFFFFFFAAAAA
@M02197:105:000000000-AN6RF:1:1101:17906:7196 1:N:0:1
CTACCGATTGCGTCCTCCGTTATTGATATGCTTAAGTTCAGCGGGTAGTCCTACCTGATTTGAGGTCAAATTGTCAGAAGCTGTCTCAAAAGAGACCCTTTAGAAGCTGAACCCCATTTATAAAGCTGCTCTTCACAAATGGCGTAGATAATTATCACACCAAAGCAAGGCAACAAAGGTCCCGCTAATGCATTTCAGGAGAGCCGACTTCTGAGAAGCCCGCATACTCCCACATCCAAGCCTGATCCACAGAAAAAGCTGAAAAGGTTGAGAATTTCATGACACTCAAACAGGCATGCTCCTCGGAATACCAAGGAGCGCAAGGTGCGTTCAAAGATTCGATGACTCAC
+
CCBCCCBCCCFCGGGGGGGGGGHHHHHHHHGHHHHHHHHHHHGGGEGGHHHHHHHHHHHHHHHGHHHHHHHHHHHHHHHGHHHHHHHHHHHHGHHHGHHHHHHHHHHHHHHHHGGGHHHHHHHHHHHHHHHHHHHHHHHHHGHGGGGGHHHHHHHHHHHHHHHHHHHHHHHHHHHHHHHGGHHHGHGHHHHHHHHHHHHEGGGGHHGHGGGHHHHHGGGGGHHHGGGGGHHHHHHGGHHG3FGHFFHHHHHHHHHHHHHHHHHHHHHHFHHHHHHHHHHHGHHHGHHHHHGHHHHHHGGCGGGHHHHHHGFGHHGGGGGGHHGGGGGHGGGGGGGGGGFFFFFFFCCCCC
@M02197:105:000000000-AN6RF:1:1101:20597:7114 1:N:0:1
CTACCGATTGCGTCCTCCGCTTATTGATATGCTTAAGTTCAGCGGGTAGTCCTACCTGATTTGAGGTCAAATATGATGCAAGGTTTTGTCCGAAGACCATTGTAAGCGGACTTTGAGGGTCGGACGACAGCGCAACGTCATTATCACACTGATGTCCGGAATCCAAAGGTTGAATTCCGCTGATGCATTTGAGAGGAGCCGACCTTCGCCAGCACGCTCCAAGTCCAAGCCCCGAATAGAAACAAATCGATTCGGGGTTGAGAATTTAATGACACTCAAACAGGCATGCTCCTCGGAATACCAAGGAGCGCAAGGTGCGTTCAAAGATTCGATGATTCAC
+
DDECCDCEEDFCGGGGGGGGGGGHHHHHHHHHHHHHHHHHHHHGGGGGGHHHHHHHHHHHHHHHGHHHHHHHGHHHHHHHHHGHHHGHHHHGGGGGHHHHHHHHHHHGGGGGHHHHGHGGHGGGGGGGGGHGGGGGGHHGHHHHHHHHHHHHHHHHHGGGHHHHHHHHHHHHGGGGGGHHHHHHHHHGHHHHHHGGGGGFGHGGGFGGHHGGGGGHHHHHHHHHFGHGFGFGGHHGHHHHHHHGHHHHGGE?GGGHHHHHHHHHHGHHHHHHGFGHHHHHHHHGHHHHGGGGGHHGHHHHHHHHGGGGGHHHHGGGGHGGGGGGGGGFFFFFFFFCCCCC
@M02197:105:000000000-AN6RF:1:1101:16530:7173 1:N:0:1
CTACCGATTGCGTCCTCCGCTTATTGATATGCTTAAGTTCAGCGGGTAGTCCTACCTGATTTGAGGTCAAATATGATGCAAGGTTTTGTCCGAAGACCATTGTAAGCGGACTTTGAGGGTCGGACGACAGCGCAACGTCATTATCACACTGATGTCCGGAATCCAAAGGTTGAATTCCGCTGATGCATTTGAGAGGAGCCGACCTTCGCCAGCACGCTCCAAGTCCAAGCCCCGAATAGAAACAAATCGATTCGGGGTTGAGAATTTAATGACACTCAAACAGGCATGCTCCTCGGAATACCAAGGAGCGCAAGGTGCGTTCAAAGATTCGATGACTCAC
+
CCABCCCCCCFCGGGGGGGGGGGHHHHHHHHGFHGHHHHHGHHGEGGCGHHHHHHHHHHHHHHHGHHHHHHGGHGFHHHGHFGHHHGHHFHGDEGGHHGHHHHGHHHGGGG9HHHHFEGBGDGGGGGGGGHGGGGGGHHGHHHHHHHHHHHHHHHGHGGGGGGHHGHHGFHGFEFGGGFFFHFGFGFGGGFGHHGGGGGFFFFCDFFFFFFAFFFFGDFDHGFFFFFFFFGHFFHGFGFGF4GFG11FGF>EE1E1GBGHGHHGGF5HHHHHGGFF3HFDFHGEGHGC1?GEE3GD55D3CFHGEDF2EGDHG?EEEFFFGAADGA4FFFFFFFFA333A
@M02197:105:000000000-AN6RF:1:1101:18870:7190 1:N:0:1
CTACCGATTGCGTCCTCCGCTTATTGATATGCTTAAGTTCAGCGGGTAGTCCTACCTGATTTGAGGTCAAATATGATGCAAGGTTTTGTCCGAAGACCATTGTAAGCGGACTTTGAGGGTCGGACGACAGCGCAACGTCATTATCACACTGATGTCCGGAATCCAAAGGTTGAATTCCGCTGATGCATTTGAGAGGAGCTGACCTTCGCCAGCACGCTCCAAGTCCAAGCCCCGAATAGAAACAAATCGATTCGGGGTTGAGAATTTAATGACACTCAAACAGGCATGCTCCTCGGAATACCAAGGAGCGCAAGGTGCGTTCAAAGATTCGATGATTCAC
+
CCCCCC@BCCFCGGGGGGGGGGGHHHHHHHHHHHHFHHHHHHHGGGGGGHHHHHHHHHHHHHHHGHHHHHHHHHHHHHHHHHGHHHGHHHHGGGGGHHHHHHHHHHHGGGGGHHHHGHGGHGGGGGGGGGHGGGGGGHHGHHGHHHHHHHHGHGHHHHHHHGHHHHHHHHHGHGGGGGGGHGGGHGGGHHHHHHHHHGHHHGFGFGGGGHFGFFGGHHHHHHHFGGHGGGGGHHHHHHHGFFGGHHHHGGGGGGGHHHGHHHHHHHFHHHHHHFGHHHHHHHHGHHHHGGGGGHGHHHFHHHHHGGGGGHHHHGGGGCGGGGGGGGGGFFFFFFFAA?>A
@M02197:105:000000000-AN6RF:1:1101:21894:7351 1:N:0:1
CTACCGATTGCGTCCTCCGCTTATTGATATGCTTAAGTTCAGCGGGTAGTCCTACCTGATTTGAGGTCAAATATGATGCAAGGTTTTGTCCGAAGACCATTGTAAGCGGACTTTGAGGGTCGGACGACAGCGCAACGTCATTATCACACTGATGTCCGGAATCCAAAGGTTGAATTCCGCTGATGCATTTGAGAGGAGCCGACCTCCGCCGGCACGCTCCAAGTCCAAGCCCCGAATAGAAACAAATCGATTCGGGGTTGAGAATTTAATGACACTCAAACAGGCATGCTCCTCGGAATACCAAGGAGCGCAAGGTGCGTTCAAAGATTCGATGATTCAC
+
CCCDCCCDCCFCGGGGGGGGGGGHHHHHHHHHHHHHHHHHHHHGGGGGGHHHHHHHHHHHHHHHGHHHHGHHHHHHHHHHHHGHHHGHHHHGGGGGHHHHHHHHHHHGGFGGHHHHGHGGHGGGGGGGGGHGGGGGGHHGHHHHHHHHH:HHHHHHHGGGGGHHHHGHGFFGGGGGGGGGGGGGGGGGGHHGGGGGGGGGFFGGFGGFFFFFFFFFFFFHHGFFFFFFFFFFHFGHGHBFHHEEFF1CEC>GGEFHGBFGDFFHFHHHHHHHHHGHHHHHHHHHHHHHGGGGGGHHHHFHHHHHGECGGHHHHGGGGHGGFCGGGGGGFFFFBFFBBBAB
@M02197:105:000000000-AN6RF:1:1101:5755:7418 1:N:0:1
CTACCGATTGCGTCCTCCGCTTATTGATATGCTTAAGTTCAGCGGGTAGTCCTACCTGATTTGAGGTCAAATATGATGCAAGGTTTTGTCCGAAGACCATTGTAAGCGGACTTTGAGGGTCGGACGACAGCGCAACGTCATTATCACACTGATGTCCGGAATCCAAAGGTTGAATTCCGCTGATGCATTTGAGAGGAGCCGACCTTCGCCAGCACGCTCCAAGTCCAAGCCCCGAATAGAAACAAATCGATTCGGGGTTGAGAATTTAATGACACTCAAACAGGCATGCTCCTCGGAATACCAAGGAGCGCAAGGTGCGTTCAAAGATTCGATGATTCAC
+
CCCCCCCCCCFCGGGGGGGGGGGHHHHHHHHHHHHHHHHHHHHGGGEGGHHHHHHHHHHHHHHHGGHHGHHHGHHHHHHHHHGHHGGHHHHGGGFGHGHHHHHHHHHGGGGGHHHHFHGGHGGGGGGGGGHGGGGGGHHGHHHHHHHHHHHHHGHHHGGGHGHHGHHGHHHGHGGGGGGHHHHHGGHHHFGHHHGGGGGFGFFFFFFFFGGGFFFFFHFHHHGHGGHGGGFFHHHHGHHHHHHGHHGHGGGGGGGHGHHHHHHHBFHHHHHGFHGHGFHHHHHHHHHGGGGGGHGHHGHGGHHHGGFGGHFHHGGGGFGGGGGGGGGFFFFFDFBAAA>A
@M02197:105:000000000-AN6RF:1:1101:11484:7488 1:N:0:1
CTACCGATTGCGTCCTCCGCTTATTGATATGCTTAAGTTCAGCGGGTAGTCCTACCTGATTTGAGGTCAAATTGTCAGAAGCTGTCTCAAAAGAGACCCTTTAGAAGCTGAACCCCATTTATAAAGCTGCTCTTCACAAATGGCGTAGATAATTATCACACCAAAGCAAGGCAACAAAGGTCCCGCTAATGCATTTCAGGAGAGCCGACTTCTGAGAAGCCCGCATACTCCCACATCCAAGCCTGATCAACAGAAAAAGCTGAAAAGGTTGAGAATTTCATGACACTCAAACAGGCATGCTCCTCGGAATACCAAGGAGCGCAAGGTGCGTTCAAAGATTCGATGATTCAC
+
CDDDECCCCCFCGGGGGGGGGGGHHHHGGHHHHHHHHHHHHHHGGGGGGHHHHHHHHHHHHHHHGHHHHHHHHHHHHHHHHHHHHHHHHHGGHGGHHGHHHHHHHHHHHHHHHHGGGHHHHHHGHHHHHHHHHHHHHGHHHHHHGGGGGHHHHHHHHHHHHHHHHHHHHHHHHHHHHHGGGHGHHHHHHHHHHHHHHHHHHGGGHGHGGGGGHHHHGGGGGGHGGGFFFGHHHHGGGGHGHHHHHGGHHHHHHHHHHHHHHHHHHHHHHHHHHHGDF@HHHHHHFGHHHHGHHHHGHHHGGGGGHHHHHHHGHHHGGGGGHHHHGGGGHGGGGGGGGGGFFFFFFFCBBCB
@M02197:105:000000000-AN6RF:1:1101:10577:7448 1:N:0:1
CTACCGATTGCGTCCTCCGCTTATTGATATGCTTAAGTTCAGCGGGTAGTCCTACCTGATTTGAGGTCGAATATGATGCAAGGTTTTGTCCGAAGACCATTGTAAGCGGACTTTGAGGGTCGGACGACAGCGCAACGTCATTATCACACTGATGTCCGGAATCCAAAGGTTGAATTCCGCTGATGCATTTGAGAGGAGCCGACCTTCGCCAGCACGCTCCAAGTCCAAGCCCCGAATAGAAACAAATCGATTCGGGGTTGAGAATTTAATGACACTCAAACAGGCATGCTCCTCGGAATACCAAGGAGCGCAAGGTGCGTTCAAAGATT
+
CCDCDCCCCCFDGGGGGGGGGGGHHHHHHHGHHHHHHHHHHHHGGGGGGHHHHHHHHHHHHHHHGGHHGGGHGHHHHHHHGHGHHHGHHHHGGGGGHHHHHHHHHHHGGGGGHHHHGHGGHGGGGGGGGGHGGGGGGHHGHHHHHHHHHHHHHHHHHHGHGGHHHHHHHHHHHGGGGHGHHHHGGHHHHHHHHHGGGGGGHHGFGGGGHHGGGGGHHGHHHHHGGGHGGGGHHHGHHHHHHHHGHHGHGGGGGGGHHHHHHHHGDF5HHHHHHFGHHHHHHGHGHHFGGGGGGHHGHHHFFHHHGGGGGGGGGGGGGFFFFFFFBCCCC
@M02197:105:000000000-AN6RF:1:1101:11811:7571 1:N:0:1
CTACCGATTGCGTCCTCCGCTTATTGATATGCTTAAGTTCAGCGGGTAGTCCTACCTGATTTGAGGTCAAATATGATGCAAGGTTTTGTCCGAAGACCATTGTAAGCGGACTTTGAGGGTCGGACGACAGCGCAACGTCATTATCACACTGATGTCCGGAATCCAGAGGTTGAATTCCGCTGATGCATTTGAGAGGAGCCGACCTTCGCCAGCACGCTCCAAGTCCAAGCCCCGAATAGAAACAAATCGATTCGGGGTTGAGAATTTAATGACACTCAAACAGGCATGCTCCTCGGAATACCAAGGAGCGCAAGGTGCGTTCAAAGATTCGATGATTCAC
+
AABBAB3A?AFBGGGGGGGGGGGHHHHHFGGHHHBFHHHHHGHGGGGGGGHHHHHH3FGFHHHHGGFHGHHHHFDE@4DFFHEHHHGHHHHGDEGGHHFHHHFFHHHGFECFFFGFFGDAGGECFGFGFFFCGGGGGFGGHHGGHHHHHHGGHE??GDGGHFHHHHFGGFGHHFF@@FGGHHHHFFGHHGEGFGGGFDEEBCD@CFFGHHFGGFGHFFFHFHHFGGHEFGGHGHFHHFHHHHHFE?1HEC/GGGGHGGHHFHHFEGFHGBDGFFFGBGGB3GHHHGHHGGF?FHHHHGHHHHGFGGGGEFGCGGGEGHGCGGGGGGGGFFFFD5FAAAAA
@M02197:105:000000000-AN6RF:1:1101:22853:7602 1:N:0:1
CTACCGATTGCGTCCTCCGCTTATTGATATGCTTAAGTTCAGCGGGTAGTCCTACCTGATTTGAGGTCAAATTGTCAGAAGCTGTCTCAAAAGAGACCCTTTAGAAGCTGAACCCCATTTATAAAGCTGCTCTTCACAAATGGCGTAGATAATTATCACACCAAAGCAAGGCAACAAAGGTCCCGCTAATGCATTTCAGGAGAGCCGACTTCTGAGAAGCCCGCATACTCCCACATCCAAGCCTGATCAACAGAAAAAGCTGAAAAGGTTGAGAATTTCATGACACTCAAACAGGCATGCTCCTCGGAATACCAAGGAGCGCAAGGTGCGTTCAAAGATTCGATGATTCAC
+
CCCCCCB@A?FBGGGGGGGGGGGHHGHHHHHHHHHGHHHHHHHGGGGGGHHHHHHHHHHGHHHHGHHHHHGHGGFHHHHFHHHHHHHHHHGHHGHHHEHHHHHHHHHGHHHHHEDGFHHHHHHHHGGHHHHHHGHHHGGHHGHHGGGGGHHGHHHHHHHHHGHHHHHHHHGHHHHHHHHGGHHGHHHHHHGHHHHHHHHHHGHGHGHHHGGHGHHHHGGGGGHHHHGGGGHGFHHHGGHHHHHHHHGHHHGHHHGHHHHHHHHHHHFHHHHHHHGDHHHHEHHHHGHHHHHHHHHHHHGGGGGGGHHHHHHHHHHGGGGGHHHHGGGGHGGGGGGGGGGFFFFFFFBBAAA
@M02197:105:000000000-AN6RF:1:1101:11382:7627 1:N:0:1
CTACCGATTGCGTCCTCCGCTTATTGATATGCTTAAGTTCAGCGGGTAGTCCTACCTGATTTGAGGTCAAATATGATGCAAGGTTTTGTCCGAAGACCATTGTAAGCGGACTTTGAGGGTCGGACGACAGCGCAACGTCATTATCACACTGATGTCCGGAATCCAAAGGTTGAATTCCGCTGATGCATTTGAGAGGAGCCGACCTTCGCCAGCACGCTCCAAGTCCAAGCCCCGAATAGAAACAAATCGATTCGGGGTTGAGAATTTAATGACACTCAAACAGGCATGCTCCTCGGAATACCAAGGAGCGCAAGGTGCGTTCAAAGATTCGATGATTCAC
+
CCCCCCCCCCFCGGGGGGGGGGGHHHHHHHHHHHHHHHHHHHHGGGGGGHHHHGHHHHHHHHHHGHHHHHHHHHHHHHHHGHGGHHGHHHHGGGGGHHHHHHHHHHHGGGGGHHHHGHGGHGGGGGGGGGHGGGGGGHHGHHGHHHHHHGHHHHHGHGGGGHHHHHHHHHGHGGGGGGHHHHGHHGGHHHHHHHGGGGGFHHGGGGGGHGGGGFGHGFHHHHHGGGHGFGFGHHHHHHFHHHHGHHAHGGFFGGGHGHHHHHGD5HHHHHHHHGFHHHHHHHHHHHHHGGCGGHHHHHHHHHHHGGGGGHHGGGGGGHGFGGGGGFBGFFFFFFFAAAAA
@M02197:105:000000000-AN6RF:1:1101:5030:7516 1:N:0:1
CTACCGATTGCGTCCTCCGCTTATTGATATGCTTAAGTTCAGCGGGTAGTCCTACCTGATTTGAGGTCAAATATGATGCAAGGTTTTGTCCGAAGACCATTGTAAGCGGACTTTGAGGGTCGGACGACAGCGCAACGTCATTATCACACTGATGTCCGGAATCCAAAGGTTGAATTCCGCTGATGCATTTGAGAGGAGCCGACCTTCGCCAGCACGCTCCAAGTCCAAGCCCCGAATAGAAACAAATCGATTCGGGGTTGAGAATTTAATGACACTCAAACAGGCATGCTCCTCGGAATACCAAGGAGCGCAAGGTGCGTTCAAAGATTCGATGATTCAC
+
BCCCCCBBCCFCGGGGGGGGGGGHHHHHHHHHHHHHHHHHHHHGGGGGGHHHHHHHHHHHHHHHGHHHHHHHHHGHHHFHGHGHHHGHHHHGGGGGHGHHHHHHGHHGGGGGHHHHGHGGHGGGGGGGGGHGGGGGGHHGHHHHHGHHHHHHHGHHHGGGHGHHHHHHHGHHGFFGGGGGHHHHGHGHEHHHGHGGGGGFGHFFFFGFFFGFFFFHHHHHHHHHGGHGGGGGHHHHHGHHHGEGHGHHGGE?GGGGGFHHEHHHFG5GHFGHHHGHGFF3HGEHHHHHGFCEDHHFHHFFGHHHGGGEFFGHHGGGGHGGGGGFDEGGBBFFFFFBAA>A
@M02197:105:000000000-AN6RF:1:1101:26350:7639 1:N:0:1
CTACCGATTGCGTCCCCCGCTTATTGATATGCTTAAGTTCAGCGGGTAGTCCTACCTGATTTGAGGTCAAATATGATGCAAGGTTTTGTCCGAAGACCATTGTAAGCGGACTTTGAGGGTCGGACGACAGCGCAACGTCATTATCACACTGATGTCCGGAATCCAAAGGTTGAATTCCGCTGATGCATTTGAGAGGAGCCGACCTTCGCCAGCACGCTCCAAGTCCAAGCCCCGAATAGAAACAAATCGATTCGGGGTTGAGAATTTAATGACACTCAAACAGGCATGCTCCTCGGAATACCAAGGAGCGCAAGGTGCGTTCAAAGATTCGATGATTCAC
+
BBBBBBBBBBFBGGG2GGGGGGGHHHHHHHHGHHHHHFHHHHHGGGEFGHGHHFHHHHHHHHHHGHHHHHHHHHHHHHHHHHGEHHGHHHHGGGGGHHHHHHHHHHGGCGGGHHHHGHGGHGGGGGGGFGHGGGGGGHGGHHGGHHHHGHHHHGHHHGGGGHHHHHGHHHHHHGGGGGGGHHGHHGGGHGHHHGGFGGGFFHGGGGGGHHGGFFGHHGHHHHHFGGGFGGGHHHHHHFHHHFHGHHGHGGGGGGGGEHHHHHHHGGFHFHHHHHGHHHHHHHFHEHGHGGGGGGFFHGHHHHHHGGGGGGHHGGFGGHGGGGGGGGGGFFFFFFFAAAAB
@M02197:105:000000000-AN6RF:1:1101:15558:7709 1:N:0:1
CTACCGATTGCGTCCTCCGCTTATTGATATGCTTAAGTTCAGCGGGTAGTCCTACCTGATTTGAGGTCAAATATGATGCAAGGTTTTGTCCGAAGACCATTGTAAGCGGACTTTGAGGGTCGGACGACAGCGCAACGTCATTATCACACTGATGTCCGGAAGCCAAAGGTTGAATTCCGCTGATGCATTTGAGAGGAGCCGACCTTCGCCAGCACGCTCCAAGTCCAAGCCCCGAATAGAAACAAATCGATTCGGGGTTGAGAATTTAATGACACTCAAACAGGCATGCTCCTCGGAATACCAAGGAGCGCAAGGTGCGTTCAAAGATTCGATGACTCAC
+
CCCCCCCCCCFBGGGGGGGGGGGHHHHHCHHHHHFHHHHHHHHGGGEGGHHHHHHHHHHHGHGHGHGHHGHHHHHGFHHEGHGGHGGHHHHGGGGGHHHHHHHFHHHGCCFGGHHGGGGFHGGCFGGGGGHGGEGGGHHGHHHHGFHHHHHFHHHGHGGGHHHHHHGHGHGHHGGGGGGHHHGGHHGGGHHHHHGGGGGGHHGGFGGFFGFFFFGHFGHHHHHGGGHGGGGHHHHG4HHHHHHGHHGHGF/GGGGHGBHHHHGHGF5HFEGHFDFBHHHGGBEHHHHHEA??GHHGGG5HHHGHGGGGGHHGHGGGFHGGGGGGGCGGBFFFFFDA3A>A
@M02197:105:000000000-AN6RF:1:1101:21336:7624 1:N:0:1
CTACCGATTGCGTCCTCCGCTTATTGATATGCTTAAGTTCAGCGGGTAGTCCTACCTGATTTGAGGTCAAATATGATGCAAGGTTTTGTCCGAAGACCATTGTAAGCGGACTTTGAGGGTCGGACGACAGCGCAACGTCATTATCACACTGATGTCCGGAATCCAAAGGTTGAATTCCGCTGATGCATTTGAGAGGAGCCGACCTTCGCCAGCACGCTCCAAGTCCAAGCCCCGAATAGAAACAAATCGATTCGGGGTTGAGAATTTAATGACACTCAAACAGGCATGCTCCTCGGAATACCAAGGAGCGCAAGGTGCGTTCAAAGATTCGATG
+
ABCCCC?DBCFAGGGEGGGGFGGHHHHHHHHHHHGHHGHHHHHGGGFGGHHHHHHHGHHHHHHHGHGFFHHHHHHHHHHHHHGHHGGHHHHGGGGGHHHHHHHHHHHGGGGGHHHGGHGEGFGGGGGGGGHGGGGGGHHGHHGHHHHHHHHGHHHGHGHGGGHHHHHHGFHFHGGGGGHHHHHHHHHGGGHHHHGGGGGFGFGGGGGGFFGGGFFHHFGHHHHHFGGGGGGGHHHGGHHGFHHGHGAHFGGGGGGHHHHHHHGHHHFGHHHHHGGHHFFDHHGHHGAHCGEECHHFHHFHHGHHGGGGFHHHGGGGGGGGGFFFFBFFFBBBBA
@M02197:105:000000000-AN6RF:1:1101:19492:7501 1:N:0:1
CTACCGATTGCGTCCTCCGCTTATTGATATGCTTAAGTTCAGCGGGTAGTCCTACCTGATTTGAGGTCAAATATGATGCAAGGTTTTGTCCGAAGACCATTGTAAGCGGACTTTGAGGGTCGGACGACAGCGCAACGTCATTATCACACTGATGTCCGGAATCCAAAGGTTGAATTCCGCTGATGCATTTGAGAGGAGCCGACCTTCGCCAGCACGCTCCAAGTCCAAGCCCCGAATAGAAACAAATCGATTCGGGGTTGAGAATTTAATGACACTCAAACAGGCATGCTCCTCGGAATACCAAGGAGCGCAAGGTGCGTTCAAAGATTCGATG
+
CCCCCCCCCCFBGGGGGGGGGGGHHHHHGHHHHHHHHHHHHHHGGGGGGHHHHHHHHHHHHHHHGHHHHHHHHHHHHHHGHHGHHHGHHHHGGGGGHHHHHHHHHHHGGGGGHHHHGHGGFGGGGGGGGGHGGGGGGHHGHHHHHGHHHHGGHHHHHHHHGHHHHHHHHHHHHGGGGGGGGHHHHGHHHHHHHHGGGGGGGHGGGGGGGHGGGGGHGHHGHHHHGGHGGGGHHHHHHHGHHHHGHHFHGGGGGGGHHEHHHGGGBAFHFGHGHGGHGHHHHHHFHHHHGCGCGHHHGHHFHFHHGGGGGHHHGGGGGGGGGGFFFAFFFBBABB
@M02197:105:000000000-AN6RF:1:1101:12736:7900 1:N:0:1
CTACCGATTGCGTCCTCCGCTTATTGATATGCTTAAGTTCAGCGGGTAGTCCTACCTGATTTGAGGTCGAATATGATGCAAGGTTTTGTCCGAAGACCATTGTAAGCGGACTTTGAGGGTCGGACGACAGCGCAACGTCATTATCACACTGATGTCCGGAATCCAAAGGTTGAATTCCGCTGATGCATTTGAGAGGAGCCGACCTTCGCCAGCACGCTCCAAGTCCAAGCCCCGAATAGAAACAAATCGATTCGGGGTTGAGAATTTAATGACACTCAAACAGGCATGCTCCTCGGAATACCAAGGAGCGCAAGGTGCGTTCAAAGATTCGATGATTCAC
+
CDCCCCCCCCFCGGGGGGGGGGGHHHHHGHGHHHHHHHHHHHHGGGGGGHHHHHHHHHHHHHHHGHHHGGGHGHHHGHHHHFGHHHGHHHHGGGGGHHHHHHHHHHHGGFGGHHHHGHGGHGGFGGGGGGHGGGGGGHHGHHHHHHHHHGHHHHHHHGGGHHHHHHGHGFGHGGGGGGHHGHHHGHHGHHHGHHGGGGFFFHGGGGGGHGGGGGGHHFHHHFGHGGHGGGGHHHHHHHHHGHHGHHEGFGECGGGHHHFHHHHHFHHHHHHHGEEFHHHHHHHHHHHHGGGGGHHHHHHGHHHHGGGGGHHHHGGGGGGGGGGGGGGGFFFFFFFBBAAA
@M02197:105:000000000-AN6RF:1:1101:10947:7896 1:N:0:1
CTACCGATTGCGTCCTCCGCTTATTGATATGCTTAAGTTCAGCGGGTAGTCCTACCTGATTTGAGGTCAAATATGATGCAAGGTTTTGTCCGAAGACCATTGTAAGCGGACTTTGAGGGTCGGACGACAGCGCAACGTCATTATCACACTGATGTCCGGAATCCAAAGGTTGAATTCCGCTGATGCATTTGAGAGGAGCCGACCTTCGCCAGCACGCTCCAAGTCCAAGCCCCGAATAGAAACAAATCGATTCGGGGTTGAGAATTTAATGACACTCAAACAGGCATGCTCCTCGGAATACCAAGGAGCGCAAGGTGCGTTCAAAGATTCGATGATTCAC
+
DDCDDDACCCFCGGGGGGGGGGGHHHHHGHHHHHHHHHHHHHHGGGGGGHHHHHHHHHHHHHHHGGHHHHHHHHHHHHHHHHGHHHGHHHHGGGGGHHHHHHHHHHHGGGGGHHHHGHGGHGGGGGGGGGHGGGGGGHHGHHHHHHHHHHHHHHHHHGGGHHHHHHHHHHHHHGGGHGHHGGGHHHGGHHHHHHGGGGGFFFGFGGGFFHGGFFGGHHHHHHHHGGHGGGGFHHHHFHHHHHGGHHGHGGGGGGGHHGHHHHHHHHHHHHHHFGFEHHHHGHHHHHHGGGGGGHHHHGGGHHHHGGGGGHGHHGGGGHGGGGGGGGGGFFFFFFFAABBA
@M02197:105:000000000-AN6RF:1:1101:5485:8072 1:N:0:1
CTACCGATTGCGTCCTCCGCTTATTGATATGCTTAAGTTCAGCGGGTAGTCCTACCTGATTTGAGGTCAAATATGATGCAAGGTTTTGTCCGAAGACCATTGTAAGCGGACTTTGAGGGTCGGACGACAGCGCAACGTCATTATCACACTGATGTCCGGAATCCAAAGGTTGAATTCCGCTGATGCATTTGAGAGGAGCCGACCTTCGCCAGCACGCTCCAAGTCCAAGCCCCGAATAGAAACAAATCGATTCGGGGTTGAGAATTTCATGACACTCAAACAGGCATGCTCCTCGGAATACCAAGGAGCGCAAGGTGCGTTCAAAGATTCGATGACTCAC
+
BCBCCDDCDCFCGGGGGGGGGGGHHHHHHHHHHHHGHHHHHHHGGGGGGHHHHHHHHGHHHHHHGHHHHHHHHHHHHHHHHHGHHHGHHHHGGGGGHHHHHHHHGHHGGGGGHHHFGHGFHGGGGGGGGGHGGGGGGHHGHHGHHHHHHHHEHHHHHGGGGHHHHHHHHHGHHGGGGGGHHHHHHGHHHGGGHHFGGGGGHHFGFGGGHHGGGFGHFFFHHGHFGGHGGGGHGHHHGHHHHHHGHHGHGGEGGGGHHHHHHHHHHGHHHGHHHHGGHHGGHHGBFGAHGCCEAHHHHHHHHHHHGGGGGFBGHGGGGFGGGGGGGGGGBFFFFFFBBBBB
@M02197:105:000000000-AN6RF:1:1101:19625:8126 1:N:0:1
CTACCGATTGCGTCCTCCGCTTATTGATATGCTTAAGTTCAGCGGGTAGTCCTACCTGATTTGAGGTCAAATATGATGCAAGGTTTTGTCCGAAGACCATTGTAAGCGGACTTTGAGGGTCGGACGACAGCGCAACGTCATTATCACACTGATGTCCGGAATCCAAAGGTTGAATTCCGCTGATGCATTTGAGAGGAGCCGACCTTCGCCAGCACGCTCCAAGTCCAAGCCCCGAATAGAAACAAATCGATTCGGGGTTGAGAATTTAATGACACTCAAACAGGCATGCTCCTCGGAATACCAAGGAGCGCAAGGTGCGTTCAAAGATTCGATGATTCAC
+
BBBBBDBBBAF?EGGCGGEGCEFHHFHGFHHHGHHGHHHHCHHGGGGGGHHHHFHHHHFHHHFEFHHHHFHHHHHHHHHHEGGHHHGHHHGDDAEFHHHHGHHHGHHGGGGGH:HGGHGFHGGGGGGCGFHGGGGGGGHGHHFGHBGHHHHHHHHHGGGGHGHHEFFGGGGGGGGGGGHHGHFHHGHGGGHGHHGGGGGFGAFFDGGDHHFGFFGHHHFEHGHHFCFGFEGFFFHHDHHGGHGF4FAHGGGEGFEFGDHFHHFGF5BHHFHEFHEHGFDDHGHFFHEEGCCCEGFFHHHFHHHGDEACGHFFHCFE2FGGGDGGGAC4FFFFFFDAA>>3
@M02197:105:000000000-AN6RF:1:1101:6359:8013 1:N:0:1
CTACCGATTGCGTCCTCCGCTTATTGATATGCTTAAGTTCAGCGGGTAGTCCTACCTGATTTGAGGTCAAATATGATGCAAGGTTTTGTCCGAAGACCATTGTAAGCGGACTTTGAGGGTCGGACGACAGCGCAACGTCATTATCACACTGATGTCCGGAATCCAAAGGTTGAATTCCGCTGATGCATTTGAGAGGAGCCGACCTTCGCCAGCACGCTCCAAGTCCAAGCCCCGAATAGAAACAAATCGATTCGGGGTTGAGAATTTAATGACACTCAAACAGGCATGCTCCTCGGAATACCAAGGAGCGCAAGGTGCGTTCAAAGATTCGATGATTCAC
+
CCCCCCBCCCFBGGGGGGGGGGGHHHHHHHHHHHGHHHHHHHHGGGGGGHHHHGHHHHHHHHHGGHGHHHHHHHHHHHGHHHGHGHGHHHHGGGGGHHHHHHHHHHGGGGGGHHHHGHGGHGGGGGGGGGHGGGGGGHHGHHHHHHHHHHHHHHHHHGGGGGHHHHHHHGHGGGGGGGGHGHHGGGGHGHHHHHGGGGGGHHGGFGGGHHGGGFFHFHHHHHHHFGHGGGFGHHHFBHGHFGFGHHHHGGFGGGGHHHGHHHGHGBHHHHHHFDGHHGFGHHHHHHHHEEGGGEHEHGHHHHHGGE?GGHHFGGGGGGFDGGFGGGGGFFFFFFFAABAA
@M02197:105:000000000-AN6RF:1:1101:18947:8130 1:N:0:1
CTACCGATTGCGTCCTCCGCTTATTGATATGCTTAAGTTCAGCGGGTATCCCTACCTGATCCGAGGTCAAACTTAGAAAGTTGGGGGTTGCTGGCAAGCACGCACCGAGACCCTGTAGCGAGGAGTATTACTACGCTTAGAGCACGATGGCACCGCCACTGATTTTAAGACCGATCAGAACTGATGCGGTCCAATACCAAGCAGAGCTTGAGTGTTGTACTGACGCTCGAACAGGCATGCCCCGCGGAATACCACGGGGCGCAATGTGCGTTCAAAGATTCGATGATTCAC
+
CCCCCCCCCCFCGGGGGGGGGGGHHGHHGHHHHHFHHHHHHHHGGGGGGHHHHHHH;HHHHHHGGGGHHHHHHH:HGFHHHHHFGGGGGGH:H;GHFGHHH;G9G/GGG;GGHHHHHHHGGGGGGH:HH<HH<HGGGGGHHHHHHG;&GGH.HGGHGGGHHHGGGGHGGGGGGGGGHHGGFFGGGGGFHGFGFFFHGHFGHGHHGHFHHHHFFFHGFFFGGGFFGFHGHGHHFHGHHGGGGGGGFFGHHHHGEGGGGGGCGHHGGE?GHGGGGCGGGGGCFFFFFFA@BBB
@M02197:105:000000000-AN6RF:1:1101:24877:8151 1:N:0:1
CTACCGATTGCGTCCTCCGCTTATTGATATGCTTAAGTTCAGCGGGTAGTCCTACCTGATTTGAGGTCAAATATGATGCAAGGTTTTGTCCGAAGACCATTGTAAGCGGACTTTGAGGGTCGGACGACAGCGCAACGTCATTATCACACTGATGTCCGGAATCCAAAGGTTGAATTCCGCTGATGCATTTGAGAGGAGCCGACCTTCGCCAGCACGCTCCAAGTCCAAGCCCCGAATAGAAACAAATCGATTCGGGGTTGAGAATTTAATGACACTCAAACAGGCATGCTCCTCGGAATACCAAGGAGCGCAAGGTGCGTTCAAAGATTCGATGATTCAC
+
CCCCCCCCCCFCGGGGGGGGGGGHHGHHHHHHHHHGHHHHHHHGGGEGGHHHHHHHHHHHHHHHGHHHHHHHHHHHHHHHHHGHHHGHHHHGGGGGHHHHHHGHHGGGGGGGHHHHGHGGHGGGEGGGGGHGGGGGGGHGHHHHHHHHHHHHHGHHHGGGHHHHHHHGHHGHGGGGGGGHHHHHHGHHHHHHHHGGGGGFFFGGGGGGHHGGFFGHGFFHHHHHGGHGGGGHGHHHHHHHGHHGHHAHCGGGGGGHFHHHHHHHHFGGEEGHFHGFHHHHHHHHHGHHGGGGGHHHHHHHHHHGGGGGGHHHHGGGEFGGGGGGGCGGFFFFFFFBBAAA
@M02197:105:000000000-AN6RF:1:1101:17890:8278 1:N:0:1
CTACCGATTGCGTCCTCCGCTTATTGATATGCTTAAGTTCAGCGGGTAGTCCTACCTGATTTGAGGTCAGATTTGTCATTATATTTCAAGTCTTGTTCCCCAAGACATACCTTTTCTGTAGGAGCTTCTCCATAATTGAAGTCACTCTACTCACAGCTTTCACATCTAACGTAGATAATTATCACATTAGTGTTACTGAGCCATAATCTATCAGAAAAGCTCATCCATTCAAGAGGAGCCAACAAGCAACCTAAGCTGCGCCAGCAATTATCCTCCAACTCCAACTTCACCTTAGCATAAATGCTAAAAGGCAGTTGAGAATTTCATGACACTCAAACAGGCATGCTCCTCGGAATACCAAGGAGCGCAAGGTGCGTTCAAAGATTCGATGATTCAC
+
CCCCCCBCCBFCGGGGGGGGGGGHHHHHHHHHHHHFFHHHHHHGGGGGGHHHHHHGHHHHHHHHGHHHHHEGHHHHHHHHHHHHHHHHHFHHHHHHHHHHHHGHHHGHHHHHHHHHHHHHHFHHHHHHHHHHHGGHHGFGHHHHHHHHHHHHHHHHHHHHHHHHHHHHHHGHHHGHHHHHHHHHHHHHHHHHHHHHHHHGHHHHHFHHHHHHHHHHHHHHHGHHHHHHHHHHHHHHFCHGGHHHGHHGHHF2GHGGDD?GHHHHHGHHHHGGHFHHGGFBFHGFGFGFGHFFHGHHHHHHHGFHFGHHGHHHHHHHHHHHHHHHHHHHHGHGHHHHFHHHHGHGHGGGGGHGBHHHFHGHGGFGGGHHHHGGGGHGGGGGGGGGFFFBFFFFBABBB
@M02197:105:000000000-AN6RF:1:1101:10115:8323 1:N:0:1
CTACCGATTGCGTCCTCCGCTTATTGATATGCTTAAGTTCAGCGGGTAGTCCTACCTGATTTGAGGTCAAATATGATGCAAGGTTTTGTCCGAAGACCATTGTAAGCGGACTTTGAGGGTCGGACGACAGCGCAACGTCATTATCACACTGATGTCCGGAATCCAAAGGTTGAATTCCGCTGATGCATTTGAGAGGAGCCGACCTTCGCCAGCACGCTCCAAGTCCAAGCCCCGAATAGAAACAAATCGATTCGGGGTTGAGAATTTAATGACACTCAAACAGGCATGCTCCTCGGAATACCAAGGAGCGCAAGGTGCGTTCAAAGATTCGATGATTCAC
+
CCCCCCBCCCFBGGGGGGGGGGGHHHHHHHHHHHHHHHHHCHHGGGGGGHHHGHHHHHGHHHHHGHHHHHHHHHHHHHHHHHGGHHGHHHHGGGGGHHGHHHHHHHHGGGGGHHHHGHGGHGGGGGGGGGHGGGGGGHHGHHHHHHHHHHHHHHHHHGGGHGHHHHHHHGHHHFGGGGGHGHHHHHHGGHGHGHGGGGGFGFGGGGGGGHGGFGGHHGHFHHHHGGHGGGGFHHHHHHFHHHHGGHHHGGGGGGGHHHGHHHHHGHHHHHGHDHGFHHHHHHHHHHHGGGGGGHEHHHHHHHHFEE2GGHHGHGGGGGGGGGGGGGFGFFFFFFFCCCCC
@M02197:105:000000000-AN6RF:1:1101:14394:8402 1:N:0:1
CTACCGATTGCGTCCTCCGCTTATTGATATGCTTAAGTTCAGCGGGTAGTCCTACCTGATTTGAGGTCAAATATGATGCAAGGTTTTGTCCGAAGACCATTGTAAGCGGACTTTGAGGGTCGGACGACAGCGCAACGTCATTATCACACTAATGTCCGGAATCCAAAGGTTGAATTCCGCTGATGCATTTGAGAGGAGCCGACCTTCGCCAGCACGCTCCAAGTCCAAGCCCCGAATAGAAACAAATCGATTCGGGGTTGAGAATTTAATGACACTCAAACAGGCATGCTCCTCGGAATACCAAGGAGCGCAAGGTGCGTTCAAAGATTCGATGATTCAC
+
BCCCBBCBBBFCGGGGGGGGGGGHFHGHGGFHHHHHHFHHHHHGGGGCEHHHHHHHGHHHHHGHGHHHHGHHGHGHGHHGHHFGHHGHHHHGFGGGHHBGFHFGFHFGGGGGHHHHGFFFGFGGGGGGGGHGGGGGGHHGHHHHHHHHH9HHHGHHGGGGGGHHHHHHHHHHGGGGGFGHHGGHHGGGGHHHFHGDGGGFFFFFFFFFFFFFFFFFHGFFHGGFGGHFFFFFFGFFFHHHGHHGFHGHGGFGGGEAHGHFHG5D55BHFFGHHGCFFHHGHFGFHGHHGGECGHHHHHHHHGHHGGGGGHFCHFEEGHGGGGGGGEGGFFFFFFFBBAAB
@M02197:105:000000000-AN6RF:1:1101:19880:8409 1:N:0:1
CTACCGATTGCGTCCTCCGCTTATTGATATGCTTAAGTTCAGCGGGTAGTCCTACCTGATTTGAGGTCAAATCTGATGAAAGGTTTGTCCGAAGACCATTGTAAGCGGACTTTGAGGGTCAGACAACAGTGCAACGTCATTATCACACTGATGTCTGGAAGCCAAAGGTTGAATTCCGCTGATGCATTTGAGAGGAGCCGACCTTCGCCAGCACACTCCAAGTCCAAGACCCGAATAGAAACAAATCAATCGGGGTTGAGAATTTAATGACACTCAAACAGGCATGCTCCTCGGAATACCAAGGAGCGCAAGGTGCGTTCAAAGATTCGATGATTCAC
+
CCCCCDDCCCFCGGGGGGGGGGGHHHHHHHHHHHGHHHHHHHHGGGGGGHHHHHHHHHHHHHHHGGHHHHHHHHHHHHHHHHHHHHGHHHGGGGGHHGHHHHHHHHGGGGGHHHHGHGGHHHHHHHHHHHHHGHHGHHGHHHHHHHHHHHHHHHHHHHHHHHHHHHHHGHHHHHHGHHHGHHHHHHHHHHHHHHGHGHGHGGGGGGGHHHGHHHHHGHHHHFGHHHHFFGHHHHFBHHGHGHHHHHGGGGGGGHHHHHHHHHGHHHHHHHHGGHHHHHHHHGHHHHFAFCGHHHHHGFHHHHGGGGGHHHHGGGGHGGGGGGGGGGFFFFFFFBBBAB
@M02197:105:000000000-AN6RF:1:1101:25212:8426 1:N:0:1
CTACCGATTGCGTCCTCCGCTTATTGATATGCTTAAGTTCAGCGGGTATCCCTACCTGATCCGAGGTCAACCACTGTTGTCTGGACTAAATGGGGGGTCCAGTGGCTCAGAATATGACTTGGATAAGACTAGTATAGCATTTTAAAACACTCCTGGAATCTATTACCATGGTCCACTTTTCTGGCCTATTCATTTCAGCAGAGTAAGACAAAGTAGTGTTAGTACTATCCACTTCTACCAATACCACATGATATGTGAGTCGGTTTTTAGTGACGCTCGAACAGGCATGCCCTAAGGAATACCAAAGGGCGCAATGTGCGTTCAAAGATTCGATGATTCAC
+
CDDCCCCCCDFCGGGGGGGGGGGHHHHHHHHHHHHHHHHHHHHGGGGGHHHHHHHHHHHHHHHGGGGHHHHHGGHHGHHHHHHHHHHHHHHHHHGGGGGHHHHHHGHHHHHHHHHHHGHGGGGHGHHHHHGGGGHHHHHHHHHHGGHGGGGGGGGGGHFHFHHHHFGFFFHHFHFFHHHHGHHHHGFFFHHHHHHGHHHHGHHHGHHHHHHHHHHHHHHHHHHHHGHHHGFHFGHHHHHHHHHHHHHHHHHHHHHHGGGGGGGHHHHHHGGGGGGHHGHHHHHHGHHGHHHHHHHHHGFFEHFHGGGGGGHHHHFGGGHGGGGGGGGGGFFFFFFFCBCCC
@M02197:105:000000000-AN6RF:1:1101:27369:8408 1:N:0:1
CTACCGATTGCGTCCTCCGCTTATTGATATGCTTAAGTTCAGCGGGTAGTCCTACCTGATTTGAGGTCAAATATGATGCAAGGTTTTGTCCGAAGACCATTGTAAGCGGACTTTGAGGGTCGGACGACAGCGCAACGTCATTATCACACTGATGTCCGGAATCCAAAGGTTGAATTCCGCTGATGCATTTGAGAGGAGCCGACCTTCGCCAGCACGCTCCAAGTCCAAGCCCCGAATAGAAACAAATCGATTCGGGGTTGAGAATTTAATGACACTCGAACAGGCATGCTCCTCGGAATACCAAGGAGCGCAAGGTGCGTTCAAAGATTCGATGATTCAC
+
BBBBBBBBBBFBGGGGGGGGGGGHHHHGHHHHHHHHGHHHHHHGCGGGGFHHHHGHHHHHHFHHFFHGHHHHEDGHHHHHHHGGHFGHGHHGG?EGHHHHHHHHHHHGGFGGHGGGGFGCGDGFFGGGGGFGGFGGGHHGHHHHHHHHGHHHGGHHFGGGGGHHHHHHHHHHHGGGGGHHHHHHHHGHHGGGHHGGGGGGHHGGGFGGHHGGGGGHHFHHHGHGGGHGGGFHHHFHHHHEGGBGHHHHGGCGEGGHHHFFGHHHHFFFHHHHHHHHFFHHHHHHHHHGGGGGGHHFHHGAHGHGGGECCHFFHGGGGHGGGGGGGGGGFFFFBFFAAA>A
@M02197:105:000000000-AN6RF:1:1101:27055:8662 1:N:0:1
CTACCGATTGCGTCCTCCGCTTATTGATATGCTTAAGTTCAGCAGGTATCCCTACCTGATCCGAGGTCAACCACTGTTGTTTGGACTAAATGGGGGGTCCAGTGGCTCAGAATATGACTTGGATAAGACTAGTATAGCATTTTAAAACACTCCTGGAATCTATTACCATGGTCCACTTTTCTGGCCTATTCATTTCAGCAGAGTAAGACAAAGTAGTGTTAGTACTATCCACTTCTACCAATACCACATGATATGTGAGTCGGTTTTTAGTGACGCTCGAACAGGCATGCCCTAAGGAATACCAAAGGGCGCAATGTGCGTTCAAAGATTCGATGATTCAC
+
EEDEECCCBCFCGGGGGGGGGGGHHHHHHHHHHHHHHHHHHHHHHGHHHHHHHHHGHHHHHHHGGGGHHHHHGGHHHHHHHGHGHHHHHHHHHHGGGGGHHHHHHGHHHHHHHHHHHHHHHHHHHHFHGGHHHGHHHHHHGGHHGGGGGGHGGGGHHHGGHHGGHGGHHFGFFGHHHHFGFFFHGFGFHHGHHHHHHGHHHFHHHGFHGHHHHHHHHHHHHHHFHHGGFHFHHHHHGFHHHHHHHHHHHHHHHHHHGGGGGGGHHFHFHGGGGFCHHGHHHHHHFGHGHHHHHHHHHGHFGGHHGGGGGGHGHHGGGFHGGGGGGGGGGFFFFFFFBBBCB
@M02197:105:000000000-AN6RF:1:1101:3851:8798 1:N:0:1
CTACCGATTGCGTCCTCCGCTTATTGATATGCTTAAGTTCAGCGGGTAGTCCTACCTGATTTGAGGTCAAATATGATGCAAGGTTTTGTCCGAAGACCATTGTAAGCGGACTTTGAGGGTCGGACGACAGCGCAACATCATTATCACACTGATGTCCGGAAGCCAAAGGTTGAATTCCACTGATGCATTTGAGAGGAGCCGACCTTCGCCAGCGCGCTCCAAGTCCAAGCCCCGAATAGAAACAAATCAATTCGGGGTTGAGAATTTAAGGACACTCAAACATGCATGCTCCTCGTAATACCAAGGAGTGCAAGGTGCGTTCAAAGATTCGATGATTCAC
+
BBBBBBADBB4AEAEEBBE?EEGFDFBFHH5EGGHHGFHFHFFGGGGGGFFHHHHHHDAGHHHFEHHHHGEHHHHHGDBGFFFFGHGHFHGG>EEEFHGHHHHHBGFEEEEE<GGGECDEGGCCECDGGGHGFEFGHHH;DGDGHHHHBCHDGDGDGEGDDGEHHHGCHCGGBG9GGFFGGGFGFGGGGGGGEGG6FDGCDCA@FC?GDGDBFC<BBBDDFFFFFFFEGFFAGE@F2F2HHHHHHGDF/GGE>/?FF2GHEHGF1B2221HGE1GFFHHGBA1BGGF/AEA/FFA2FD1GCF1GBFBB1HHHFEA0BG113FFFEECAC1BB13B>11A>
@M02197:105:000000000-AN6RF:1:1101:7042:8832 1:N:0:1
CTACCGATTGCGTCCTCCGCTTATTGATATGCTTAAGTTCAGCGGGTAGTCCTACCTGATTTGAGGTCAAATATGATGCAAGGTTTTGTCCGAAGACCATTGTAAGCGGACTTTGAGGGTCGGACGACAGCGCAACGTCATTATCACACTGATGTCCGGAATCCAAAGGTTGAATTCCGCTGATGCATTTGAGAGGAGCCGACCTTCGCCAGCACGCTCCAAGTCCAAGCCCCGAATAGAAACAAATCGATTCGGGGTTGAGAATTTAATGACACTCAAACAGGCATGCTCCTCGGAATACCAAGGAGCGCAAGGTGCGTTCAAAGATTCGATGATTCAC
+
CCCCCCCBCCFCGGGGGGGGGGGHHHGHHHHHHHHHHHHHHHHGGGGGGHHHHHHHHHGHHHHHGHHHHHHHHHHHHHHHHHGHHHGHHHHGGGGGHHHHHHHHHHHGGGGGHHHHGHGGHGGGGGGGGGHGGGGGGHHGHHHHHHHHHHHHHHHHHGGGGHHHHHHHHHHHHGGGGGGHGHHGGHHHHGGHGHGGGGGGHHFFGFFFHHGGGGGHHHHFGHHHGGHGGGFHGHHHHHHHHHHGHHGHGEGGGGGHHHHHHHHHHHHHHHHHHGGGHHHHHHHHHGHHGGEGGHHHHGHHGHHHGGGGGHGHHGGGGGGGGGGGGGGGFFBFFFFBAA?A
@M02197:105:000000000-AN6RF:1:1101:24933:8839 1:N:0:1
CTACCGATTGCGTCCTCCGCTATTGATATGCTTAAGTTCAGCGGGTATCCCTACCTGATCCGAGGTCAAACTTAGAAAGTTGGGGGTTGTTGGCAAGCACGCACCGAGACCCTGTAGCGAGGAGTATTACTACGCTTAGAGCACGATGGCACCGCCACTGATTTTAAGACCGATCAGAACTGATGCGGTCCAATACCAAGCAGAGCTTGAGTGTTGTACTGACGCTCGAACAGGCATGCCCCGCGGAATACCACGGGGCGCAATGTGCGTTCAAAGATTCGATGATTCAC
+
CCCCCCBCCBFCGGGGGGGGGGGHHHGHHHHHHHHHHHHHGHGGGEEHHHHHHHH;FHHH;HGGGGHHHHHHGHHHHHHF;HHGGGGGG9HHHHHGGHHHFGGG9GGG;GGH9HHHH9GGGGCGFHFHGHH<HGGGGGGHHHHHG8HGGHHHGGGGHHHHHGGGGHGGGGGGHGHGHHHGFGGGGGHGFGFFFGFFHHFHHHHHHFGHHHGHHHGHHHGGGFFGHHGHHHHFFFGHGGGGGGGHHHCHFGGGGCGGGGDHGGGCEGGGGGGGGGGGGGFFFFFFFBBABB
@M02197:105:000000000-AN6RF:1:1101:12635:8805 1:N:0:1
CTACCGATTGCGTCCTCCGCTTATTGATATGCTTAAATTCAGCGGGTAGTCCTACCTGATTTGAGGTCAAATATGATGCAAGGTTTTGTCCGAAGACCATTGTAAGCGGACTTTGAGGGTCGGACGACAGCGCAACGTCATTATCACACTGATGTCCGGAATCCAAAGGTTGAATTCCGCTGATGCATTTGAGAGGAGCCGACCTTCGCCAGCACGCTCCAAGTCCAAGCCCCGAATAGAAACAAATCGATTCGGGGTTGAGAATTTAATGACACTCAAACAGGCATGCTCCTCGGAATACCAAGGAGCGCAAGGTGCGTTCAAAGATTCGATGATTCAC
+
DEDDEEEEEEFDGGGGGGGGGGGHHHHHHHHHHHHHHHHHDHHGGGGGGHHHHHHHHHHHHHHGGHHHHHHHHHHHHHHHHHGHHHGGHHHGGGGGHHHHHHHHHHHGGFGGHHHHGHGGHGGGGGGGGGHGGGGGGHHGHHGHHHHHHHHHHHHHHGGGHHHHHHHHHHHHGGGGGGHHHHHHHHHHHGHGHGGGGGGFHHGGGGGGGHGGGGGHHGGHHHHFGGHGGGGHHHHHGHHHHFHGHHHHGGGGGGGHHHHHHHHGBFHHHHHHHHGHHHHHHHHGHHGHGGGGGHHHHHFHGHHHGGGGGHGHHGGGGHGGGGGGGGGGFFFFFFFBBBBB
@M02197:105:000000000-AN6RF:1:1101:19938:8865 1:N:0:1
CTACCGATTGCGTCCTCCGCTTATTGATATGCTTAAGTTCAGCGGGTATCCCTACCTGATCCGAGGTCAACCTGTAAAAATTGGGGGTTCTGGCGAGCCACCGGGGGAACTCTATAGCGGGAGTATGTACTACGCTTAGAGCCCACCGGCGCCGCCACTAATTTTGAGGGCCGCGGAGACCGCGTGCCCCAATACCACGCTAGGCGTGAGTGGTTAAATGACGCTCGAACAGGCATGCCCTGCGGAATACCACAGGGCGCAATGTGCGTTCAAAGATTCGATGATTCAC
+
BBBBBBABBBFBGGGGGGGGGGGHHHHHHHHHHHHHHHHHHHHGGGGGHHHHH;HHHHG;HHHGGGGHHHHHHHHHHHHHH<HHHGGGGH;HHHGGGGGHHHGGGGGGGGHHHHHHHHGGGGGGGHHH;HHHHGGGGGHGGGGGGGGGGGGGGGGHHHFHFHFHHHHGGGGGGGHHGGFFGGFGFGGHHHHFHHGGFGHHGHGHHHHHGGHHHHHGHHGGGGGHHGHHHHHHHHHGGGGGGGHHHHHGCHHHHGGGGGHHHHGGGGFGGGGGGGGGGFFFFFFFBAAAA
@M02197:105:000000000-AN6RF:1:1101:25204:8833 1:N:0:1
CTACCGATTGCGTCCTCCGCTTATTGATATGCTTAAGTTCAGCGGGTAGTCCTACCTGATTTGAGGTCAAATATGATGCAAGGTTTTGTCCGAAGACCATTGTAAGCGGACCTTGAGGGTCGGACGACAGCGCAACGTCATTATCACACTGATGTCCGGAATCCAAAGGTTGAATTCCGCTGATGCATTTGAGAGGAGCCGACCTTCGCCAGCACGCTCCAAGTCCAAGCCCCGAATAGAAACAAATCGATTCGGGGTTGAGAATTTAATGACACTCAAACAGGCATGCTCCTCGGAATACCAAGGAGCGCAAGGTGCGTTCAAAGATTCGATGACTCAC
+
CCCCCCCBCCFCGGGGGGGGGGGHHHHHHHHHHHHHHHHHHHHGGGEFFHHHHHHHHHGHHHHHGHHFHHHHHHHHHHHGHHGFFHGHHHHGGGGGHHHHHHHHHFGGGGGGHHHHHHGFFGGGGGGGGGGGGGGGGHHGHHHHHHHHHHHGHHHHGGGGHGHHHHHHHHHHGGGGGGGHGHGHGHHHHGHHHHGGGGFFGHFGGFFGGHGFFFGFFGFHHGHHFGHGGGGHHHGHGHHHHHHGHHHHFCCGGGGHHHGHHHHHHHHHFFHHHHGHHHHHHHHFGHHGFFFGGHHHHHG3GHHHGGGGGHCHHGGGGCGGGGGGGGGGFFFFFFFABBBA
@M02197:105:000000000-AN6RF:1:1101:6819:8753 1:N:0:1
CTACCGATTGCGTCCTCCGCTTATTGATATGCTTAAGTTCAGCGGGTAGTCCTACCTGATTTGAGGTCAGATTTGTCATTATATTTCAAGTCTTGTTCCCCAAGACATACCTTTTCTGTAGGAGCTTCTCCATAATTGAAGTCACTCTACTCACAGCTTTCACATCTAACGTAGATAATTATCACATTAGTGTTACTGAGCCATAATCTATCAGAAAAGCTCATCCATTCAAGAGGAGCCAACAAGCAACCTAAGCTGCGCCAGCAATTATCCTCCAACTCCAACTTCACCTTAGCATAAATGCTAAAAGGCAGTTGAGAATTTCATGACACTCAAACAGGCATGCTCCTCGGAATACCAAGGAGCGCAAGGTGCGTTCAAAGATTCGATGATTCAC
+
CCCCCCCCCCFCGGGGGGGGCEGHHHHHHHHHHHHHHHHHHGHGGGGGGHHHHHHHHHHHHHHHGHHHHHHHHHHHGHHHHHHHHHHHHHHHHHHHHHHHHH?GHHHHHHHHHHHHHHHHHHHHGHHHHHHHHHHHHGHHHHHHHHGHHHHHHHHHHHHHHGHHGHHHHHGHHHHHHHHHGHHHHHHHHHFHHHGHHHHHHHHHHHHHHHHHHHHHHHHHHHHHHHHHHHHHHHHHGHHHHHHBFEGDDHHGHHGGGGGEFHHHHGFBHHGDHEGHHHHFHHHHFFHHHHHHHHGHHGHHHGGGHFGHGHHHHHHHHFGHHHFHHHHFHEGGGHHHHGHFFHHHHGGGGGHHHHHGHHHGHGGGGGHHHHGGGGHGGGGGGGGGGFFFFFFFBBAAB
@M02197:105:000000000-AN6RF:1:1101:20155:8852 1:N:0:1
CTACCGATTGCGTCCTCCGCTTATTGATATGCTTAAGTTCAGCGGGTAGTCCTACCTGATTTGAGGTCAAATATGATGCAAGGTTTCGTCCGAAGACCATTGTAAGCGGACTTTGAGGGTCGGACGACAGCGCAACGTCATTATCACACTGATGTCCGGAATCCAAAGGTTGAATTCCGCTGATGCATTTGAGAGGAGCCGACCTTCGCCAGCACGCTCCAAGTCCAGGCCCCGAATAGAAACAAATCGATTCGGGGTTGAGAATTTAATGACACTCAAACAGGCATGCTCCTCGGAATACCAAGGAGCGCAAGGTGCGTTCAAAGATTCGATGATTCAC
+
DDDDDDDDCAFAGGGGGGGGGGGHHHHHGHHHHHHGHHHHHHHGGGGGGHHHHHHHHHHHHHHHGGHHHHHHHHHHHHHHGHGHHHHGHGGGGGGGHHGHHHHHHHHGGGGGHHHHGHGGHGGGGGGGGGHGGGGGGHHGHHHHHHHHHHHHHHHHHGGGGHHHHHHHHHHHHGGGGGHGGHHHHGGHHHHHHHGGGGGFHHGGGGGGHHGGGGGHHHHFGGHGHGGGGGGHHHHHHHHHHHHGHHGHGGGGGGGGHDHHHGHFFGHHHHHHFFGFHHHDHGHHHHHGGGGGGHGHHHHHHHHHGGFGGHHHHGGGGHGGGGGGGGGGFFFFFFFBBBBB
@M02197:105:000000000-AN6RF:1:1101:9642:9012 1:N:0:1
CTACCGATTGCGTCCTCCGCTTATTGATATGCTTAAGTTCAGCGGGTAGTCCTACCTGATTTGAGGTCAGATTTGTCATTATATTTCAAGTCTTGTTCCCCAAGACATACCTTTTCTGTAGGAGCTTCTCCATAATTGAAGTCACTCTACTCACAGCCTTCACATCTAACGTAGATAATTATCACATTAGTGTTACTGAGCCATAATCTATCAGAAAAGCTCATCCATTCAAGAGGAGCCAACAAGCAACCTAAGCTGCGCCAGCAATTATCCTCCAACTCCAACTTCACCTTAGCATAAATGCTAAAAGGCAGTTGAGAATTTCATGACACTCAAACAGGCATGCTCCTCGGAATACCAAGGAGCGCAAGGTGCGTTCAAAGATTCGATGATTCAC
+
DDDDDDCCDDFDGGGGGGGGGGGGHHGHCHHHHHHHHHHHHHHGGGGGGHHHHHHHHHHHHHHGGHHHHHHHHHHHHHHHHHHHHHHHHHHHHHHHHHHHHHGHHHHHHHHHHHHHHHHHHHHHHHHHHHHHHHHHHHHHHHHHHHHHHHHHHHHHHHHHHHHGHHHHHHGGHHHHHHHHHHHHHHHHHHHHHHHHHHHHGHHHHHHHHHHHHHHHHHHHHHHHHHHHHHHHHHHHGHCAHHHFGHFG2GHHHHGGGGGGGGHHHHHHHGGFHGHHGHGBFDGFBBGHFHHGHFFHHGHHHHHHHHHHHHHGHHHHHHHHHGHHGHHHHHGGHFHHHGHHHHHHHGGGGGGHHHFHFGHHCGGGGGHHHHGGGGHGGGGGGGGGGFFFFFFFBCCCB
@M02197:105:000000000-AN6RF:1:1101:23159:9179 1:N:0:1
CTACCGATTGCGTCCTCCGCTTATTGATATGCTTAAGTTCAGCGGGTAGTCCTACCTGATTTGAGGTCGAATATGATGCAAGGTTATGTCCGAAGACCATTGTAAGCGGACTTTGAGGGTCGGACGACAGCGCAACGTCATTATCACACTGATGTCCGGAATCCAAAGGTTGAATTCCGCTGATGCATTTGAGAGGAGCCGACCTTCGCCAGCACGCTCCAAGTCCAAGCCCCGAATAGAAACAAATCGAGTCGGGGTTGAGAATTTAATGACGCTCAAACAGGCATGCTCCTCGGAATACCAAGGAGCGCAAGGTGCGTTCAAAGATTCGATGATTCAC
+
AAAA1AADAAFAGGGGG0EEEGGHGGGFHFFHFHHHHHFHFCHCEGEGGGHGHGHFFHHGHHHFCFHHCEGFEHHFGHFHGHGHHHHHFGHGFGGGHHHHHHHHHHGGGGGGHHHBFFGGG@C?GGGGGGHGGGGGGGHGHGHHFEHHHHHHGFHEFFGGGGHGFHBFFFGGGGG0CGBHGHHGHGGGFHHHGHGGFFFF@;DCFFFFFDFDFFFFHGFHHFHGGFFFFFFFHG;GGHG?B4EF4GFFEE/GE?FHG4GGFHHGGFHHG?AE>3EHHHHGHGF3HHHHFEE2ABHHFGDABHGHFEAGCGGHGGGGGHGGFGGGDGFFBFFFFFFAAA>A
@M02197:105:000000000-AN6RF:1:1101:24891:9060 1:N:0:1
CTACCGATTGCGTCCTCCGCTTATTGATATGCTTAAGTTCAGCGGGTAGTCCTACCTGATTTGAGGTCTAATATGATGCAAGGTTTTGTCCGAAGACCATTGTAAGCGGACTTTGAGGGTCGGACGACAGCGCAACGTCATTATCACACTGATGTCCGGAATCCAAAGGTTGAATTCCGCTGATGCATTTGAGAGGAGCCGACCTTCGCCAGCACGCTCCAAGTCCAAGCCCCGAATAGAAACAAATCGATTCGGGGTTGAGAATTTAATGACACTCAAACAGGCATGCTCCTCGGAATACCAAGGAGCGCAAGGTGCGTTCAAAGATTCGATGATTCAC
+
BBBBADABBBFBFGGGGGGGGGGHFFDFGHHHHHGFGGFFDGHD?F0ACHBEBGHHHHGHHHFGGHHHHHHHHFFGHHFHHHG@FGEHGFGEDGGCHHFHHHHFHFGFGGFGFHHHGHFDHFFFFFDCFFGGGCGGGGGGFHHHHFFGHHFBDDGCHGGGHHFFHHFGHHGGGGGGGGHFDHHHHHGFHHHHFGGGGD?EHHFDFCGFHHEGFFFFFDBHGHHFGGHGFFFGGHHGBHHHHHHGHAFEGGGGFGGHGHFHHHHHFHHHHGHHHHGHHHHFGFGBGHHHDCFEDHFFGHHHBGGHGGGGGHGHHGGGDFFGFFGGGGGFFFFFFFFBBABB
@M02197:105:000000000-AN6RF:1:1101:24600:9193 1:N:0:1
CTACCGATTGCGTCCTCCGCTTATTGATATGCTTAAGTTCAGCGGGTAGTCCTACCTGATTTGAGGTCAAATTGTCAGAAGCTGTCTCAAAAGAGACCCTTTAGAAGCTGAACCCCATTTATAAAGCTGCTCTTCACAAATGGCGTAGATAATTATCACACCAAAGCAAGGCAACAAAGGTCCCGCTAATGCATTTCAGGAGAGCCGACTTCTGAGAAGCCCGCATACTCCCACATCCAAGCCTGATCAACAGAAAAAGCTGAAAAGGTTGAGAATTTCATGACACTCAAACAGGCATGCTCCTCGGAATACCAAGGAGCGCAAGGTGCGTTCAAAGATTCGATGACTCAC
+
CCCCCCABBBFCGGGGGGGGGGGHHHGHHHHGHHHHHHHHHHGGGGGGGHHHHHHHHHHHHHGGGHHHHHHHHHHHHHHHFHHHHHHHHHGHHGHHHGHHHHHHHHHHHHHHHHGGGH:HHHHGHHHHHHHHHHHGHHHHHHGHGFGGGHHHHHHHHHHGHGHHHHHHHHGHHGHHHHHEDFHHGGCGGHGHGHGGHHHHHGHGGGHGFGHGGGHGHGGGGGGGGGFFFGFGFFHFE?EABFGHE2DFFFHFCEHGGHGFHHFHGHG>DFGD1F@11FDBEHHGFFEHHHGHHHHFG/HGCEE/GGHFGGAEBFHEE0CAHFFHFGGEAGFFA3GGCGBFFFFFFF>1>11
@M02197:105:000000000-AN6RF:1:1101:4350:9191 1:N:0:1
CTACCGATTGCGTCCTCCGCTTATTGATATGCTTAAGTTCAGCGGGTAGTCCTACCTGATTTGAGGTCAAATATGATGCAAGGTTTTGTCCGAAGACCATTGTAAGCGGACTTTGAGGGTCGGACGACAGCGCAACGTCATTATCACACTGATGTCCGGAATCCAAAGGTTGAATTCCGCTGATGCATTTGAGAGGAGCCGACCTTCGCCAGCACGCTCCAAGTCCAAGCCCCGAATAGAAACAAATCGATTCGGGGTTGAGAATTTAATGACACTCAAACAGGCATGCTCCTCGGAATACCAAGGAGCGCAAGGTGCGTTCAAAGATTCGATGATTCAC
+
ABBBCBCCB@FCGGGGGGGGGGGHHHHHGHHHHHHHHHHHHHHGGGGGGHHHHHHHHHGHHHHHGHHHHHHHHHHHHHGHHHGHHHGHHHHGGGGGHHHHHHHHHHGGGGGGHHHHGHGGHGGGGGGGGGHGGGGGGHHGHHHGHHHHHHHHHHHHHGGGHGHHHHGHHGHHHGGGGGGHHHHGHHHHHGGGGGGGGGGGHHGFGGGGHHGGGFGHFGGHHHHFHGGFFGFHHHHHHHHHHHHGHHHHGGGGGGGHHHHHGHHHHHHHHHHHGDEHHGHGGHFHHHHHEGGGGHHGHHGHHHHHGGECGHHFHGGGGHCGGFFGGGFGFFFFFFFBBBAB
@M02197:105:000000000-AN6RF:1:1101:23491:9211 1:N:0:1
CTACCGATTGCGTCCTCCGCTTATTGATATGCTTAAGTTCAGCGGGTAGTCCTACCTGATTTGAGGTCAAATATGATGCAAGGTTTTGTCCGAAGACCATTGTAAGCGGACTTTGGGGGTCGGACGACAGCGCAACGTCATTATCACACTGATGTCCGGAATCCAAAGGTTGAATTCCGCTGATGCATTTGAGAGGAGCCGACCTTCGCCAGCACGCTCCAAGTCCAAGCCCCGAATAGAAACAAATCGATTCGGGGTTGAGAATTTAATGACACTCAAACAGGCATGCTCCTCGGAATACCAAGGAGCGCAAGGTGCGTTCAAAGATTCGATG
+
BBBBBBBBBBFBGGGGGGGGGGGGHHGHHHHHHHHHHHHHHHHGGGGGGHHHHHHHHHGHHHHHGHHHHHHHHHHHHHHHHHGFHHGHHHHGGGGGGHHHHHHHHHHGGGGGHHHFGGGFGGGGGGGGGGHGGGGGGHHGHHHHHHHHHHHGHHHHHHHGHHHHGHHGGHHGGGGGGGHHGGHHHHHHGGHHHFFGGGFFHHFFGGGGHHGGGFGHHHGHHHHHGFHGFGGGHHHHFHHHHHHGHHHHGGGGGGGHHHHHGHHGBFHHHHHHHHGFHHHHGHHFHHHHGFCGGGHHGFDB3GHHGGGGGHGHGEGCCGGGGGFFFBFFFABBBB
@M02197:105:000000000-AN6RF:1:1101:10888:9247 1:N:0:1
CTACCGATTGCGTCCTCCGCTTATTGATATGCTTAAGTTCAGCGGGTATCCCTACCTGATCCGAGGTCAACCACTGTTGTTTGGACTAAATGGGGGGTCCAGTGGCTCAGAATATGACTTGGATAAGACTAGTATAGCATTTTAATACACTCCTGGAATCTATTACCATGGTCCACTTTTCTGGCCTATTCATTTCAGCAGAGTAAGACAAAGTAGTGTTAGTACTATCCACTTCTACCAATACCACATGATATGTGAGCCGGTTTTTAGTGACGCTCGAACAGGCATGCCCTAAGGAATACCAAAGGGCGCAATGTGCGTTCAAAGATTCGATGATTCAC
+
CCCCCCCCC@FCGGGGGGGGGGGHHGFHHHHHHHHHHHHHHHHGGCGGHHHHHHHHHHHHHHHGGGGHHHHHGGHHHHHHHHHGGHGFHHGHHHGGGGGGHHHHHGHHHHHHHHHHFGHGGGHGHHHHGGHHHGHGGHGGGHGGHGGGGGGGGGHHGFFHGFFFHHFHHGHGHGGGGFHHFGGEGFHFGGHGHHHHHHFGFFGGHGHHGHFHFHGFFGHFHFGFFHFHHGFHFFHFFHHHHFHHHHHHGHHGHFGFGGCGGGFFGCGBHDGGGGEGADHHGGHHGGHGHHHHGFFHGHHHGFGHHGGGGGHFGHGGGGHGGGFGGGGGGFFFFFFFCBAAB
@M02197:105:000000000-AN6RF:1:1101:26213:9233 1:N:0:1
CTACCGATTGCGTCCTCCGCTTATTGATATGCTTAAGTTCAGCGGGTAGTCCTACCTGATCTGAGGTCAGATTTGTCATTATATTTCAAGTCTTGTTCCCCAAGACATACCTTTTCTGTAGGAGCTTCTCCATAATTGAAGTCACTCTACTCACAGCTTTCACATCTAACGTAGATAATTATCACGTTAGTGTTACTGAGCCATAATCTATCAGAAAAGCTCATCCATTCAAGAGGAGCCAACAAGCAACCTAAGCTGCGCCAGCAATTATCCTCCAACTCCAACTTCACCTTAGCATAAATGCTAAAAGGCAGTTGAGAATTTCATGACACTCAAACAGGCATGCTCCTCGGAATACCAATGAGCGCAAGGTGCGTTCAAAGATTCGATGATTCAC
+
BBCCCCCCCCFCGGGGGGGGGGGHHHHHGHHHHHHGGHHHHHHGGGGGGFHHHHHHHHHHHHHHHGHHHHHHHHHHHHHHHHHHHHHHHHHHHHHHHHHHHHGHHHHHHHHHHHHHHHHHHHHHHHHHHHHHHHHHHHHHHHHHHHHHHHHHHHHHHHHHHHHHHHHHHHGGHHHHHGGHGHHHHGHGHHHHHHHHHHGHGHHHHHHHHEHHHHHHGHHHHHHHHHHHHHHHHHHGGFHGFFFGGHGFDHHDHG?GCDCGHHGBGGHHGHGFFEHHHCGGEHGFHFGHGGBHFHHHG@HFEHGHHGFHHHHHHFHFFGFHHHHHGHHHHHHFBHHHGG5A3FBHHECE?GHHFGCGFFHGA2GE2CHBHHGE?GGGGGGFFG2FF4FDBFDFBBBAB
@M02197:105:000000000-AN6RF:1:1101:16530:9550 1:N:0:1
CTACCGATTGCGTCCTCGCTTATTGATATGCTTAAGTTCAGCGGGTAGTCCTACCTGATTTGAGGTCAAATTGTCAGAAGCTGTCTCAAAAGAGACCCTTTAGAAGCTGAACCCCATTTATAAAGCTGCTCTTCACAAATGGCGTAGATAATTATCACACCAAAGCAAGGCAACAAAGGTCCCGCTAATGCATTTCAGGAGAGCCGACTTCTGAGAAGCCCGCATACTCCCACATCCAAGCCTGATCAACAGAAAAAGCTGAAAAGGTTGAGAATTTCATGACACTCAAACAGGCATGCTCCTCGGAATACCAAGGAGCGCAAGGTGCGTTCAAAGATTCGATGATTCAC
+
CCCCCCCBBCFCGGGGGGGGGGHHHHHHHHHHHHHHHHHGHHGGGGGGHHHHHHHHHFHHHHGGHHHHHGHHHHHHHGHGHHFHHHGHGHGHGHHFEGHHHHHFHHHHHGHHHGGGHHHHHHGGGHHHHHHHHHHHHHHHHGFGGFGGHHHHHHHHHHHHHHHGHHHHHGHHHHHGFGHFHHHHGGHHHHHHHHHHHHHHGHFGFGFDGGHHHGHHGGGGGGHHGEFHGHGFFFGGGHHHGGHHEHHGHGHHHHGFFGHFHHHHFHHHHGHHHGDF5GHHHEGAGHHHHHHFFHHHHHCGE?GHHHHHHGGHHHGGGCCHHHHE?CGHGGGGGGGGGFFFFFFFFAAAA?
@M02197:105:000000000-AN6RF:1:1101:5652:9377 1:N:0:1
CTACCGATTGCGTCCTCCGCTTATTGATATGCTTAAGTTCAGCGGGTAGTCCTACCTGATTTGAGGTCAAATATGATGCAAGGTTTTGTCCGAAGACCATTGTAAGCGGACTTTGAGGGTCGGACGACAGCGCAACGTCATTATCACACTGATGTCCGGAATCCAAAGGTTGAATTCCGCTGATGCATTTGAGAGGAGCCGACCTTCGCCAGCACGCTCCAAGTCCAAGCGCCGAATAGAAACAAATCGATTCGGGGTTGAGAATTTAATGACGCTCAAGCAGGCATGCTCCTCGGAATACCAAGGAGCGCAAGGTGCGTTCAAAGATTCGATGACTCAC
+
A1AAA@ADAA1AEG0EGGGGGEEFD1AG2G2GHFFH12DBGFHEGGEGGFHHGHHFHFH1E2FB/GHHBD1D@DGG22@F1FCGHHFGG2FEAA>EGCGG>DFD2FHCC?E@F;FF/FECGGGCCFGCCGHAACGC?HHF;<FFGFFFHHFDGDGHHEC?CFCFGFC;0BFFFECFGGGFGHGFFGGD0;FGGGGF?EGFF<A@A/CCBHGEEBF0@BFGGFFFFACCEA#GCF=22GEB0FF/2HFE?/E/GEEHG2@B2EEE1F@2HEEE>1HFCDB01FBEG1B/A?E?FFBG221AEFE1EEA0AGFG0EEA0FA1FGFBGABGCFF@FBB11AAA
@M02197:105:000000000-AN6RF:1:1101:10794:9565 1:N:0:1
CTACCGATTGCGTCCTCCGCTTATTGATATGCTTAAATTCAGCTGGTAGTCCTACCTGATTTGAGGTCAAATATGATGCAAGGTTTTGTCCGAAGACCATTGTAAGCGGACTTTGAGGGTCGGACGACAGCGCAACGTCATTATCACACTGATGTCCGGAATCCAAAGGTTGAATTCCGCTGATGCATTTGAGAGGAGCCGACCTTCGCCAGCACGCTCCAAGTCCAAGCCCCGAATAGAAACAAATCGATTCGGGGTTGAGAATTTAATGACACTCAAACAGGCATGCTCCTCGGAATACCAAGGAGCGCAAGGTGCGTTCAAAGATTCGATGATTCAC
+
BBBBBBADABFAGGCEGGGGGGGFHHHHGHHHGFFHHFHHFHHHHHHFHHHHHGHHHHHHHHHFCHHHHGHHHHGFHHHHFFGHHGGHHHHGGGGGHHHHHHHHHFHGGCFFHHHGGHGFHGFG9GGGGGHCGGGGGGHGHHFHHHGHGHGFHHHHHGGGGGHHHHHGGHHHHHHFGHGHHHHGHGHGGGHHHHGGGGGGGGGGFGGGHHGFFFFFFFFHHHFFFFGGFFFAHFEHHHHHCHFEGHFHGGGGGGGHHFHHGDBG5FHHHHHHF5GGHFHHHFFBHDGHGGGEGHGHHHHHHHFFEE2EAA5FFGGGGFGGFGFGGCGGFFFFFFFBBBBB
@M02197:105:000000000-AN6RF:1:1101:15378:9634 1:N:0:1
CTACCGATTGCGTCCTCCGCTTATTGATATGCTTAAGTTCAGCGGGTAGTCCTACCTGATTTGAGGTCAAATATGATGCAAGGTTTTGTCCGAAGACCATTGTAAGCGGACTTTGAGGGTCGGACGACAGCGCAACGTCATTATCACACTGATGTCCGGAATCCAAAGGTTGAATTCCGCTGATGCATTTGAGAGGAGCCGACCTTCGCCAGCACGCTCCAAGTCCAAGCCCCGAATAGAAACAAATCGATTCGGGGTTGAGAATTTAATGACACTCAAACAGGCATGCTCCTCGGAATACCAAGGAGCGCAAGGTGCGTTCAAAGATTCGATGATTCAC
+
CCCCCCBCCCFCGGGGGGGGGGGHHHHHHHHHHHHGHHHHHHHGGGGGGHHHHHHHHHHHHHHHGHHHHHHHHHHHHHHHHHGHHHGHHHHGGGGGHHHHHHHHHHHGGGGGHHHHGHGGHGGGGGGGGGHGGGGGGHHGHHHHHHHHHHHHHHHHHGGGHHHHHHHHHGHHHGGGGGHHHGHHHGHGGHHHGHGGGGGGHGGGGGGGHHGGGGGHHHHHHHHGGGHGGGGHHHHHGHHHHHHGHHCHGGGGGGGHHHHHHHHHHHFHHGFHFEFAGHHHHHHHHHHHGGGGGHHHHGGHHGHHGGGGGHHHHGGGGHGGGGGGGGGGFFFFFFFBAAAB
@M02197:105:000000000-AN6RF:1:1101:11610:9674 1:N:0:1
CTACCGATTGCGTCCTCCGCTATTGATATGCTTAAGTTCAGCGGGTAGTCCTACCTGATTTGAGGTCAAATATGATGCAAGGTTTTGTCCGAAGACCATTGTAAGCGGACTTTGAGGGTCGGACGACAGCGCAACGTCATTATCACACTGATGTCCGGAATCCAAAGGTTGAATTCCGCTGATGCATTTGAGAGGAGCCGACCTTCGCCAGCACGCTCCAAGTCCAAGCCCCGAATAGAAACAAATCGATTCGGGGTTGAGAATTTAATGACACTCAAACAGGCATGCTCCTCGGAATACCAAGGAGCGCAAGGTGCGTTCAAAGATTCGATGATTCAC
+
DEDEEECDECFDGGGGGGGGGGGHHHHHGHHHHGFHHHHHHHGGGGGGHHHHHHHHHHHHHHHGHHHHHHHHHGHHHHHHHGHHHGHHHHGGGGGHHHHHHHHHHHGGGGGHHHHGHGGHGGFGGGGGGHGGGGGGHHGHHHHHHHHHHHHHHHHHGGGHHHHHHHHHHHHGGGGHHGHHHGHHHHGHHHHGHGGGGGFGFGFFGGGGHGGGGGHFFHHHHHHGHHGGGGHHHHHHGHHHGHGHHGHGEFGGGGHHHHHHHHFHFHGHFHHGHGHHHHHGHHGHHHHGGGGGHHHHHGHGHHHGGGGGHGHHGGGGHGGGGGGGGGGFCFFFFFCBBBB
@M02197:105:000000000-AN6RF:1:1101:6440:9707 1:N:0:1
CTACCGATTGCGTCCTCCGCTTATTGATATGCTTAAGTTCAGCGGGTATCCCTACCTGATCCGAGGTCAACCATAAAAAATGGGGGGGGGGTTTTGACAGGTAGCCGCCGGGACCCTATAGCGAGAGAATTACTACGCTTAGAGCCAGACGGCACCGCCACTGATTTTAAGGGCCGCGGAACCGCGAACCCCAAGACCAAGCCGAGGCTTGAGTGGTTATAATGACGCTCGAACAGGCATGCCCCTCGGAATACCAAGGGGCGCAATGTGCGTTCAAAGATTCGATGATTCAC
+
CCCCCCCCCAFCGGGGGGGGGGGHHHHHHHHHHHHHHHHHHHHGGGGGHHHHHHHHHH<<HHG:GG9;H<H<G0HHHHHG.HHGGGGFFF8FFFF-FFFFE#;.BBDFDFF9CDFFFF9FFFFFFF4FFFEBBFFF5CF6?FF7F9FFFAFD::FGGFGCFFHGFHHHHHGGGGFDDFGGGGGGCHGGGHFFGFFGGFFGGGGHHGHFFHHHGHHHGHHHHHGGGGGHHGGHHHHHGHHGFGGGCGHHFHHGFHGHGGGGGGGHHHGFGGHGGGGGGGGGGFFFFFFFBBAAB
@M02197:105:000000000-AN6RF:1:1101:16926:9769 1:N:0:1
CTACCGATTGCGTCCTCCGCTTATTGATATGCTTAAGTTCAGCGGGTATCCCTACCTGATCCGAGGTCAACCACTGTTGTTTGGACTAAATGGGGGGTCCAGTGGCTCAGAATATGACTTGGATAAGACTAGTATAGCATTTTAAAACACTCCTGGAATCTATTACCATGGTCCACTTTTCTGGCCTATTCATTTCAGCAGAGTAAGACAAAGTAGTGTTAGTACTATCCACTTCTACCAATACCACATGATATGTGAGTCGGTTTTTAGTGACGCTCGAACAGGCATGCCCTAAGGAATACCAAAGGGCGCAATGTGCGTTCAAAGATTCGATGATTCAC
+
CCCCCCBCCCFBGGGGGGGGGGGHHHHHHHHHHHHHHHHHHHHGGGGGHHHHHGHHHHHHHHHGGGGHHHHHGGHHHHHHHHHGHHHHHHHHHHGGGGGHGHHHGGHHHHHHHHGHGGHGHHHHHHHHGGHHFGGGGHHGHHHGGGGGGGHGHHGHGHHHHGGGHGHHHHHGHHFHGHHHHHHHHHHFGGHHFHHGHHGHHHHHGHHHGHHHHHHHHHGHHHHHHHHHHGGHGHFHGHHHHHHHFHHHFGGHHHGHGGGGGGEEHHFFHGGGGGGHHGHHHHHHGHHGHGHHHHHHHGHHGHHHHGGGGGHHHHGGGGHGGGGGGGGGGFFFFFFFAAAAA
@M02197:105:000000000-AN6RF:1:1101:16756:9841 1:N:0:1
CTACCGATTGCGTCCTCCGCTTATTGATATGCTTAAGTTCAGCGGGTAGTCCTACCTGATTTGAGGTCAAATATGATGCAAGGTTTTGTCCGAAGACCATTGTAAGCGGACTTTGAGGGTCGGACGACAGCGCAACGTCATTATCACACTGATGTCCGGAATCCAAAGGTTGAATTCCGCTGATGCATTTGAGAGGAGCCGACCTTCGCCAGCACGCTCCAAGTCCAAGCCCCGAATAGAAACAAATCGATTCGGGGTTGAGAATTTAATGACACTCAAACAGGCATGCTCCTCGGAATACCAAGGAGCGCAAGGTGCGTTCAAAGATTCGATGATTCAC
+
CCCCCCBCCCFCGGGGGGGGGGGHGHGHGHHHHHHGGHHHHGGGGGGGGHHHHHHHHHHHHHHHGHHHHHGHHHHHHHHHHHGHHHGHHHHGGGGGHHHHHHHHHHHGGGGGHHHHGHGGGGGGGGGGGGHGGGGGGHHGHHHHHHHHHGHGHHHHHGGGHHHHHHHHHHHHHGFGGGHGHHHHHGHHHHHHHHGGGGGFHHGGGFFFFHGGFFGHFFHHHGHHGGHGGGGHHHHHGHHHFHHFHHHHGGGGGGGHHHHHHHHHFHGHHHHHHHGHHHFFHHFGHHGHGGGGGHHHHGGHGHHHGGGGGHGHHGGGEEGGGCGGGGGGFFFFFFFBBAAB
@M02197:105:000000000-AN6RF:1:1101:12388:9927 1:N:0:1
CTACCGATTGCGTCCTCCGCTTATTGATATGCTTAAGTTCAGCGGGTAGTCCTACCTGATTTGAGGTCAAATATGATGCAAGGTTTTGTCCGAAGACCATTGTAAGCGGACTTTGAGGGTCGGACGACAGCGCAACGTCATTATCACACTGATGTCCGGAATCCAAAGGTTGAATTCCGCTGATGCATTTGAGAGGAGCCGACCTTCGCCAGCACGCTCCAAGTCCAAGCCCCGAATAGAAACAAATCGATTCGGGGTTGAGAATTTAATGACACTCAAACAGGCATGCTCCTCGGAATACCAAGGAGCGCAAGGTGCGTTCAAAGATTCGATGATTCAC
+
CCDDEDDCDCFDGGGGGGGGGGGHHHHHHHHHHHHHHHHHHHHGGGGGGHHHHHHHHHHHHHHHGHHHHHHHGHHHHHHHHHGHHHGHHHHGGGGGHHHHHHHHHHHGGGGGHHHHGHGGHGGGGGGGGGHGGGGGGHHGHHHHHHHHHHHHHHHHHGGGHHHHHHHHHGHHHGGGHGHHHHHHHGHHHGHGHHGGGGGFHHGGGGGGHHGGGGGHHHFHHHHHGGHGGGGGHHGHHHHHHHHGHHHHFGGGGGGHHHHHHHHHFEHHHHHHHGGEHHHHHHGHHHHHGGGGGHHHHHHHGHHHGGGGGHHHHGGGGHGGGGGGGGGGFFFFFFF@B@BB
@M02197:105:000000000-AN6RF:1:1101:5217:9939 1:N:0:1
CTACCGATTGCGTCCTCCGCTTATTGATATGCTTAAGTTCAGCGGGTAGTCCTACCTGATTTGAGGTCAAATATGATGCAAGGTTTTGTCCGAAGACCATTGTAAGCGGACTTTGAGGGTCGGACGACAGCGCAACGTCATTATCACACTGATGTCCGGAATCCAAAGGTTGAATTCCGCTGATGCATTTGAGAGGAGCCGACCTTCGCCAGCACGCTCCAAGTCCAAGCCCCGAATAGAAACAAATCGATTCGGGGTTGAGAATTTAATGACACTCAAACAGGCATGCTCCTCGGAATACCAAGGAGCGCAAGGTGCGTTCAAAGATTCGATGACTCAC
+
CCCCCCCCCCFAGGGGGGGGGGGHHHFHHHHHHHHHHHHHHHHGGGGGGHHHHHHHHGHHHHHHGHHHGHHHHHFHHHHHHHGHHHGHHHHGGGGGHGHHHHHHHGHGGGGGHHHHGHGGHGGGGGGGGGHGGGGGGGHGHHHHHHHHHHHHHHHHGGGFHHGHGHHHHGHGGGGGGGGHGHHHHGGGGHHHHGGGGGGGHFGFFGGFFFGGGGGHHHHFHHFFFFHGGGGHHHHHHHHGHFHGHHGHGGGGGGGHHHHHHHHHHGHHHHGHHHGHHHHGGGHHGHGHGGGGGHHHHHHHHHGCGGGGGFHFHGGGGHGGGGGGGGGGFFFFFFF@CCCC
@M02197:105:000000000-AN6RF:1:1101:22895:10147 1:N:0:1
CTACCGATTGCGTCCTCCGCTTATTGATATGCTTAAGTTCAGCGGGTAGTCCTACCTGATTTGAGGTCAAATATGATGCAAGGTTTTGTCCGAAGACCATTGTAAGCGGACTTTGAGGGTCGGGCGACAGCGCAACGTCATTATCACACTGATGTCCGGAATCCAAAGGTTGAATTCCGCTGATGCATTTGAGAGGAGCCGACCTTCGCCAGCACGCTCCAAGTCCAAGCCCCGAATAGAAACAAATCGATTCGGGGTTGAGAATTTAATGACACTCAAACAGGCATGCTCCTCGGAATACCAAGGAGCGCAAGGTGCGTTCAAAGATTCGATG
+
AAAAAD1?A>FAE1AEGBEFCGG1FBAG2FA2GDGHFD2E2FG?AE//FGHFG2BFGF0F2GBDFHF01B@GEGHBDB@@FDF1BGCGHFFGFGGGHGBFHHHBD;G?E:EEHHHDFHF/G?CGCCCCCGECEAACFC9CFGGFFHFGGHF0;C?CG?FFFFCGH0BFGGFGGFE;FF0CFGGFG<FBGFFFFEGGEB/EF?CGGGGFFGFCEFFCF1ABFFFFFBFCGEGHGGHGD@GC0@FEDF0HCF?EE/EFFBHHHHGD11DHHEFGBD/DBHHGAFEA1HEEAE/A/F2G2DA11111BEEE01FBGE1CCGBGGGFFD1C11A>11>
@M02197:105:000000000-AN6RF:1:1101:3537:10147 1:N:0:1
CTACCGATTGCGTCCTCCGCTTATTGATATGCTTAAGTTCAGCGGGTAGTCCTACCTGATTTGAGGTCGAATATGATGCAAGGTTTTGTCCGAAGACCATTGTAAGCGGACTTTGAGGGTCGGACGACAGCGCAACGTCATTATCACACTGATGTCCGGAATCCAAAGGTTGAATTCCGCTGATGCATTTGAGAGGAGCCGACCTTCGCCAGCACGCTCCAAGTCCAAGCCCCGAATAGAAACAAATCGATTCGGGGTTGAGAATTTAATGACACTCAAACAGGCATGCTCCTCGGAATACCAAGGAGCGCAAGGTGCGTTCAAAGATTCGATGATTCAC
+
3>ABBDB?>2DAEEGFGBEGGGFHHHHHGHHHHHHHHGHHHHGGGGGGGHHHHHHHHHHHHGHGGHHHGGGHEFHB4BFGHHE3F3?1BBBEEGGGHGGHHHFDGDD</99>BD1BF;AEFCCCCCG@@@.>@?DCC<CEHFF7GFGBCGFHHFFFC2?FCCBHHHG:F:0BCGF@;CGDG@HHFGD;0FFGF>/DFDA/11//@BCGFDAGFDAGC2GDFFF3B>;>9AEEAFF4BFB2GDHGHGB1>1>/>11FFFGHGFHFGF@5GHFHGBFHHFGAFGABHHFHGGGE?FGGHHHHFF5FGEEA2BHHFECFDEGGGGGGGGGGFFBFFFFBBA>A
@M02197:105:000000000-AN6RF:1:1101:19331:10179 1:N:0:1
CTACCGATTGCGTCCTCCGCTTATTGATATGCTTAAGTTCAGCGGGTATCCCTACCTGATCCGAGGTCAAACTTAGAAAGTTGGGGGTTGCTGGCAAGCACGCACCGAGACCCTGTAGCGAGGAGTATTACTACGCTTAGAGCACGATGGCACCGCCACTGATTTTAAGACCGATCAGAACTGATGCGGTCCAATACCAAGCAGAGCTTGAGTGTTGTACTGACGCTCGAACAGGCATGCCCCGCGGAATACCACGGGGCGCAATGTGCGTTCAAAGATTCGATGATTCAC
+
CCDDDDCDDCFCGGGGGGGGGGGHHHHHHHHHHHHHHHHHHHHGGGGEHHHHHHHHHHHHHHH:GG:HHHHHHHHHHH;HH<HGGGGGGGH:HH9HHGHHHGG;GGGGG;GGH:HHHHHGGGGGGHHHHHHHHHGGGGGHHHHHHGGHGGHHHGGHHHHHHGHHHHHGGGGGHHGHHHHHHHGGGGGHHHFHHHHHGGHHHHHHHHHHHHHGHHHHHHHGGGGGGHHGHHHHHHHHHGGGGGGGHHHHHFHGGGGGGGGGHHHHGGGGHGGGGGGGGGGFFFFFFFBACBB
@M02197:105:000000000-AN6RF:1:1101:14558:10054 1:N:0:1
CTACCGATTGCGTCCTCCGCTTATTGATATGCTTAAGTTCAGCGGGTAGTCCTACCTGATTTGAGGTCAGATTTGTCATTATATTTCAAGTCTTGTTCCCCAAGACATACCTTTTCTGTAGGAGCTTCTCCATAATTGAAGTCACTCTACTCACAGCTTTCACATTTAACGTAGATAATTATCACATTAGTGTTACTGAGCCATAATCTATCAGAAAAGCTCATCCATTCAAGAGGAGCCAACAAGCAACCTAAGCTGCGCCAGCAATTATCCTCCAACTCCAACTTCACCTTAGCATAAATGCTAAAAGGCAGTTGAGAATTTAATGACACTCAAACAGGCATGCTCCTCGGAATACCAAGGAGCGCAAGGTGCGTTCAAAGATTCGATGATTCAC
+
DDDDDDCBCCFCGGGGGGGGGGGHHHHHHHHHHHHHHHHHGHHGGGGGGHGHHGHHHHHHHHHHGHHHHHHHHHHHHHHHHHHHHHHHHHHHHHHHHHHHHHGHHHHHHHHHHHHHHHHHHHEHHHHHHHHHHGHHHHHHHHGHHHHHHHHHHHHHHHHHHHHHHHHHHHHHHHHHHHHHHHHHHHHHHHHHHHGHHHHHHHHHHGHHHHHHHHHHHHHHHHHHHHHHHHHHHHHHHGHHGHHHHHGHHHHHHHGGGGGGHHHGHHHGHHGGHHHGHHFHGHHHHHHHHGHHGHHHHHHHHHHHGHHHHHHHFFHHHHHHGHHHHHHHHHGGHHHHHHHHHHHHHFFGGFHHHHHCHGHHHGGGGGHHHHGGGGHGGGGGGGGGCFFFFFFFCCCCC
@M02197:105:000000000-AN6RF:1:1101:10100:10208 1:N:0:1
CTACCGATTGCGTCCTCCGCTTATTGATATGCTTAAGTTCAGCGGGTAGTCCTACCTGATTTGAGGTCAAATATGATGCAAGGTTTTGTCCGAAGACCATTGTAAGCGGACTTTGAGGGTCGGACGACAGCGCAACGTCATTATCACACTGATGTCCGGAATCCAAAGGTTGAATTCCGCTGATGCATTTGAGAGGAGCCGACCTTCGCCAGCACGCTCCAAGTCCAAGCCCCGAATAGAAACAAATCGATTCGGGGTTGAGAATTTAATGACACTCAAACAGGCATGCTCCTCGGAATACCAAGGAGCGCAAGGTGCGTTCAAAGATTCGATGATTCAC
+
EEEEDDDDEDFDGGGGGGGGGGGHHHHHGHHHHHHHHHHHHHHGGGGGGHHHHHHHHHHHHHHGGHHHHHHHHHHHHHHHHHGHHHGHHHHGFGGGHHHHHHHHHHHGGGGGHHHHGHGGHGGGGGGGGGHGGGGGGHHGHHHHHHHHHHHHHHHHHGGGHHHHHHHHHHHHHGGGGGHHGHHHHGHHHHHHHHGGGGGGFGFFFFGGHHGGGGGHGHGHHHFGHGHGGGGGHHHHHHHHHHHGHHGHGGGGGGGGHGFHHHHHGHHHHHHHHDGGHHHHHHHHHHHHGGGGGGHHGHHHHHHHGGFGGGGHHCGGGHGGGGGGGGGGFFFFFFFCCBAB
@M02197:105:000000000-AN6RF:1:1101:5949:10175 1:N:0:1
CTACCGATTGCGTCCTCCGCTTATGATATGCTTACTTCCTCTAAATGACCAAGATCCTCCGCTTATTGATATGCTTAAGTTCAGCGGGTAGTCCTACCTGATTTGAGGTCAAATATGATGCAAGGTTTTGTCCGAAGACCATTGTAAGCGGACTTTGAGGGTCGGACGACAGCGCAACGTCATTATCACACTGATGTCCGGAATCCAAAGGTTGAATTCCGCTGATGCATTTGAGAGGAGCCGACCTTCGCCAGCACGCTCCAAGTCCAAGCCCCGAATAGAAACAAATCGATTCGGGGTTGAGAATTTAATGACACTCAAACAGGCATGCTCCTCGGAATACCAAGGAGCGCAAGGTGCGTTCAAAGATTCGATGATTCAC
+
BBBBBBBBB?FAGFGGFGGGGGGHGHHHHHHHHHHHHHHHHHHHHHGHHHHHHHHHHHHHGGGGGHHHGHHHHHHHHHHHHHHHHGCGEEGHHHHHHHBG3GHHHHGHHHHHHHHHHHHHHHHGGHHHGHHHHGGGGGHHHHHHHHHHHFGGGGHHGHGFGGHGFFGGGGGGHGGGGGGGGGGGGGGGGGGGGGGGGGGGGGHFGHHFGGHGGFHGFFGFHHHHHGHHHHHHHFHFFDGGF@DFFGGGGGFHGGGFGHHGFGGFGGGGHGGGGHHHHHBHHFHHHGHHHFGGEFFECHHHHHHHHFFHHHHGHHGHGGHFHHGHHHGHHGDFGGGGHGFGF3HHHGGGGGEGBCFECFFGGGGGGFBCGGFFFBFFFBB@BB
@M02197:105:000000000-AN6RF:1:1101:14606:10143 1:N:0:1
CTACCGATTGCGTCCTCCGCTTATTGATATGCTTACTTCCTCTAAATGACCAAGATCCTCCGCTTATTGATATGCCTTACTTCCTCTAAATGACCAAGATCCTCCGCTTATTGATATGCTCCTCCGCTTATTGATATGCTTACTTCCTCTAAATGACCAAGATCCTCCGCTTATTGATATGCTCCTCCGCTTATTGATATGCTTACTTCCTCTAAATGACCAAG
+
CCCCC*CCBCFCGGGGGGGG8GGHHHHHGHHHHHHHHHHHHHHHHHHHHHHEHHHHHGHHHGGGGGHHHGHHHHHFFFDG9HHGHHHHHFHFBFFF9HFGBGHHHCEEGDHHGHFHHFHGHHHHHGGGGGHHHFFGFGHHGGHHHFGHHHFGHGHHHHHGHGFHFDFHGGEHHHFHFHHHHGHGHGHHHGHHHHHHHHHHHHGGFHGGGHHHHFFFHFGGCCGF
@M02197:105:000000000-AN6RF:1:1101:27487:10259 1:N:0:1
CTACCGATTGCGTCCTCCGCTTATTGATATGCTTAAGTTCAGCGGGTATCCCTACCTGATCCGAGGTCAACCATAAAAAATGGGGGGGGGGGTTTTGACAGGTAGCCGCCGGGACCCTATAGCGAGAGAATTACTACACTTAGAGCCAGACGGCACCGCCACTGATTTTAAGGGCCGCGGAACCGCGAACCCCAAGACCAAGCCGAGGCTTGAGTGGTTATAATGACGCTCGAACAGGCATGCCCCTCGGAATACCAAGGGGCGCAATGTGCGTTCAAAGATTCGATGATTCAC
+
CCCCCCCCCBFCGGGGGGGGGGGHHHGHHHHHHHHHHHHHHHHGGGGGHHHHHHHHHH<<H;HGGGG;GHH0G.HHHHH/<HHHGGGFFF99BF9FFFF8F89:FFFFF8FF9FFFFFF9FFFFF8F8FFFF9FF7FFF7F9FFEFFFF.FF9FFGGFFHHHHFFGFFFHHGGGFFGGFFFDGGGGFFFGHFHHHGGFFGFGGGFHGGFHHFFFFHHFHHGHHGGGFFFHGFFHHHHFHFGGGGGGEHHHCHFGHHHAGGF2DHHHHGGEGHGGGGDDGGGGBFFFFFFBBBBB
@M02197:105:000000000-AN6RF:1:1101:11700:10286 1:N:0:1
CTACCGATTGCGTCCTCCGCTTATTGATATGCTTAAGTTCAGCGGGTAGTCCTACCTGATTTGAGGTCAAATATGATGCAAGGTTTTGTCCGAAGACCATTGTAAGCGGACTTTGAGGGTCGGACGACAGCGCAACGTCATTATCACACTGATGTCCGGAATCCAAAGGTTGAATTCCGCTGATGCATTTGAGAGGAGCCGACCTTCGCCAGCACGCTCCAAGTCCAAGCCCCGAATAGAAACAAATCGATTCGGGGTTGAGAATTTAATGACACTCAAACAGGCATGCCCCGCGGAATACCACGGGGCGCAATGTGCGTTCAAAGATTCGATGATTCAC
+
CCCCCDCCDDFCGGGGGGGGGGGHHHHGHHGHHHFHHGHHHHHGGGGGGHHHHHHHHHHHHHHHGHHHHHHHHHGHHHHGHHGFGHGHHHHGGGGGHHHHHHHGHHHGGGGGHHHHGHGGHGGGGGGGGGHDGGGGGHHGHHHHGHHHHHGHHHHHHGGGFGHHHGFGGFGGGGGGGGGGGGGGGGGGGGGHHHGGGGGFHHGGFFGGHHGGFFGGFFGFHGHGGGHGGFFHHGHHGHHHGHHGGHCHDF/?GGGHHHHGHHHGDFGHHHHHHGGGHGHHHHHGHHGGGGGGGHGHHHHHGGGGGGGGGGGHGGGGGHGGGGGFFEGGFFFFFFFAAA>A
@M02197:105:000000000-AN6RF:1:1101:24470:10529 1:N:0:1
CTACCGATTGCGTCCTCCGCTTATTGATATGCTTAAGTTCAGCGGGTAGTCCTACCTGATTTGAGGTCAAATATGACGCAAGGTTTTGTCCGAAGACCATTGTAAGCGGACTTTGAGGGTCGGACGGCAGCGCAACGTCATTATCACACTGATGTCCGGAATCCAAAGGTTGAATTCCGCTGATGCATTTGAGAGGAGCCGACCTTCGCCAGCACGCTCCAAGTCCAAGCCCCGAATAGAAACAAATCGATTCGGGGTTGAGAATTTAATGACACTCAAACAGGCATGCTCCTCGGAATACCAAGGAGCGCAAGGTGCGTTCAAAGATTCGATGATTCAC
+
CCCCCDDDDBFCGGGGGGGGGGGGHHHHHHHHHHHHHHHHHHHGGGGGGHHHHHHHHHHHHHHHGHHHHHHHHHHHHGGGGGGHHHGHHHHGGGGGHHHHHHHHHHHGGGGGHHHHGHGGHGGGGG?FGGGGGGGGGHGGHHHHHHHHHHHGGHHHHGGGHGGHHGGGHHHHGGGGGGHHHHHHHGHHHHHHHHGGGGFFHHFFGGGGHHGGFFGGFFFHHHGFGGHGGGGHHHGHGHHHHHHGHHHHGEGFEGGHGHHHHHHGHHHHHHHHGEGHGHHGHFGHHHHHEGFGGHHHHGHFHHHHGGGGGHHHHGGGGHGGGGGGGGGGFBFFFFFBBBBB
@M02197:105:000000000-AN6RF:1:1101:11243:10411 1:N:0:1
CTACCGATTGCGTCCTCCGCTTATTGATATGCCTAAGTTCAGCGGGTAGTCCTACCTGATTTGAGGTCAAATATGATGCAAGGTTTTGTCCGAAGACCATTGTAAGCGGACTTTGAGGGTCGGACGACAGCGCAACGTCATTATCACACTGATGTCCGGAATCCAAAGGTTGAATTCCGCTGATGCATTTGAGAGGAGCCGACCTTCGCCAGCACGCTCCAAGTCCAAGCCCCGAATAGAAACAAATCGATTCGGGGTTGAGAATTTAATGACACTCAAACAGGCATGCTCCTCGGAATACCAAGGAGCGCAAGGTGCGTTCAAAGATTCGATGATTCAC
+
CCCCCCCCCBFCGGGGGGGGGGGHHHHHHHHHHHHHHHHHHGHGGGGGGHHHHHHHHHHHHHHHGGHHHHHHBGHHGHHGHHGHHHGHGHHGGGGGHHHHHHHHHHHGGGGGHHFHGGGFGGGFGGGGGGHGGGGGGHHGHHHHHHHHHHHHHHHHHGGGGGHHHHHGHGHHGGGGGGGHGGGHHGGGGGHGGGFGGGFFGFFGGFGGFHGGGFGGHHHHFGFGGGHFFFEGHGGGDHHHHHHGEGHHGGGGGEFGGHGHHHHGGBHGGHHHHHGHGHHGHHHHGGHHGGGEGHGHHHHFHGHGGGGGGHCHHGGGGHGGGGGGGGFGCBFFFBFBAAAB
@M02197:105:000000000-AN6RF:1:1101:28416:10599 1:N:0:1
CTACCGATTGCGTCCTCCGCTTATTGATATGCTTAAGTTCAGCGGGTAGTCCTACCTGATTTGAGGTCAAATATGATGCAAGGTTTTGTCCGAAGACCATTGTAAGCGGACTTTGAGGGTCGGACGACAGCGCAACGTCATTATCACACTGATGTCCGGAATCCAAAGGTTGAATTCCGCTGATGCATTTGAGAGGAGCCGACCTTCGCCAGCACGCTCCAAGTCCAAGCCCCGAATAGAAACAAATCGATTCGGGGTTGAGAATTTAATGACACTCAAACAGGCATGCTCCTCGGAATACCAAGGAGCGCAAGGTGCGTTCAAAGATTCGATGATTCAC
+
ABBBBDABBABAGGGGGGGGGGGHHHHHHGHHHFEFGHHHHHHGGGGGGHFHHHHHFHFHHHHHGHHHHHHHGHHGHHHHHHGGHHGHGHHGGGGGHHHHHHHHHHFFG8EFHHHHGHGFFC5GG9BFC@AGGGGGGHGGHHHHHHHHHHHHHFGFGEDGGGHHGHHHHFHGGGGGGCFGGGGGGGGGGGGGGGGGGGEEFGA@AFFGHGFFFFFFFFGFFEFFFEBEFEEFFAGDGGBGBGFEFAAF/F?EFEE0F@G2D@FGEGHF2BGFGFFHHGHHGG1FHHGGA//AGFFFHGFDGGGG?EEE0FHGFA0?EFFF3GBGGFGGFCDFDFFAAA?A
@M02197:105:000000000-AN6RF:1:1101:6828:10814 1:N:0:1
CTACCGATTGCGTCCTCCGCTTATTGATATGCTTAAGTTCAGCGGGTAGTCCTACCTGATTTGAGGTCAAATATGATGCAAGGTTTTGTCCGAAGACCATTGTAAGCGGACTTTGAGGGTCGGACGACAGCGCAACGTCATTATCACACTGATGTCCGGAATCCAAAGGTTGGATTCCGCTGATGCATTTGAGAGGAGCCGACCTTCGCCAGCACGCTCCAAGTCCAAGCCCCGAATAGAAACAAATCGATTCGGGGTTGAGAATTTAATGACACTCAAACAGGCATGCTCCTCGGAATACCAAGGAGCGCAAGGTGCGTTCAAAGATTCGATGATTCAC
+
BCBBCCCBBCFBGGGGGGGGGGGHHHHHHHHHHGHHHHHHHHHGGGGGGHHHHHHHHHHHHHHHGHHHHHHHHHHHHHHHHHGHHHGHHHHGGGGGHHHHHHHHHGHGFFGGHHHHGHGFHGGGGGGGGGHGGGGGGHHGHHHHHHHHHHHHGHHHHGGGGGHHGHHHHHHHHFGGGGHHHHHHHHGGHHHHHGGGGGFFFFGFFGGGHHGGGGGGFFFFHGFFFGHGGGFFHHHHFHHHHHHGHHHHGGGGGGGHHHHHHHHHHHHHHGHHGHGFHHHHHHHFGHHEFGCGGHHHHHHGHHHHGE2GGHGHHGGGGHGGGGGGGGGGFFFFFFFBBBCB
@M02197:105:000000000-AN6RF:1:1101:5202:10892 1:N:0:1
CTACCGATTGCGTCCTCCGCTTATTGATATGCTTAAGTTCAGCGGGTAGTCCTACCTGATTTGAGGTCAAATATGATGCAAGGTTTTGTCCGAAGACCATTGTAAGCGGACTTTGAGGGTCGGACGACAGCGCAACGTCATTATCACACTGATGTCCGGAATCCAAAGGTTGAATTCCGCTGATGCATTTGAGAGGAGCCGACCTTCGCCAGCACGCTCCAAGTCCAAGCCCCGAATAGAAACAAATCGATTCGGGGTTGAGAATTTAATGACACTCAAACAGGCATGCTCCTCGGAATACCAAGGAGCGCAAGGTGCGTTCAAAGATTCGATGATTCAC
+
BBBBABADBBFAEEGGGGGGGFGHHHHGHBGHHGHHHHCFHHHGGGFGFGGHFHHHFFFFHHFHGEFFFHHHHHGFHHGEGFFBGFGHHGHGGGGGHHHHHHHHHHGFCGEEFHHHEFDBGCGGCGGGGGG?ECCGG0GFHFFHHHFHHHHHHH$GGFFFGGHHHHHHHGHFGFFGGGGHG0DGHGHHGBHFHHGG?AEFFFFGFCFFFFFCGGFHFFGFHGBECEGGFEECHHHGGHHHHHG/GHCACEE???EHHHEDGGHHFHHHFFFHHGGHGGFBB1F1EDHHE/EEECD2AFDA1DF1EE??GHHGHEA?E1GGBFGGGGGGFFDFFFFAA>1A
@M02197:105:000000000-AN6RF:1:1101:3294:10808 1:N:0:1
CTACCGATTGCGTCCTCCGCTTATTGATATGCTTAAGTTCAGCGGGTAGTCCTACCTGATTTGAGGTCAAATATGATGCAAGGTTTTGTCCGAAGACCATTGTAAGCGGACTTTGAGGGTCGGACGACAGCGCAACGTCATTATCACACTGATGTCCGGAATCCAAAGGTTGAATTCCGCTGATGCATTTGAGAGGAGCCGACCTTCGCCAGCACGCTCCAAGTCCAAGCCCCGAATAGAAACAAATCGATTCGGGGTTGAGAATTTAATGACACTCAAACAGGCATGCTCCTCGGAATACCAAGGAGCGCAAGGTGCGTTCAAAGATTCGATG
+
BBBBBBBBBBFB?EGCGGGGGCEHHHHHFFHFHHHHHHGHHHHGGGEFFHHHGHHHHGHHHHHGGHHHGGHHHHHHHGHHGHGDFHGFHHHGGGGGHHHHHHHHHHGGGFGGHFFGGEDEHGGFGGGGGGHGGGGGGHHGHHHHHHHHHHGHHHHHHHHHHHHHHHEGHHHGCFGGGGHHHHGHHGGGGGGHHGGGGGGFGHFFGFGGHFGGFFGHHFHHFGHFFFHGFFGGFHHHHHHGHHHGGHHHFEFGGGEFFHHHHGHHHFHHGB55FHFHHHFAFHHGHHHHDCEEFHHHHEDBBFHGACGGGHHGGGCGGGGFFGFD53FBF?A?AB
@M02197:105:000000000-AN6RF:1:1101:13062:11182 1:N:0:1
CTACCGATTGCGTCCTCCGCTTATTGATATGCTTAAGTTCAGCGGGTAGTCCTACCTGATTTGAGGTCAAATATGATGCAAGGTTTTGTCCGAAGACCATTGTAAGCGGACTTTGAGGGTCGGACGACAGCGCAACGTCATTATCACACTGATGTCCGGAATCCAAAGGTTGAATTCCGCTGATGCATTTGAGAGGAGCCGACCTTCGCCAGCACGCTCCAAGTCCAAGCCCCGAATAGAAACAAATCGATTCGGGGTTGAGAATTTAATGACACTCAAACAGGCATGCTCCTCGGAATACCAAGGAGCGCAAGGTGCGTTCAAAGATTCGATGATTCAC
+
BBBA3?ADAAFA2EEGFG?EEGAGHHBAGGGFGH5A5GHGGHGEECGAFBGHHHC1BFBGGHEFEBHGFHGFBGFGHHGGHHGDGFFFGHFGGGGGHHGHH4FGEGH?F@FFHFHFFFGDFFGFGFGGGFEECGGGFGGGGGGHHFFDFHHHGGGHHGGFCFHHHH:HHHHHHGGGGGHFHGHHHFHHHHHHHHGFGGFEFCGGGGGGGHGGGGGHHHHEHHGFGGFGGFEAHHHHGGFHGHHGHHHHGGGGGGGGHHGHHHHHHFHHHHHHHHGHHFHGHHHHHHHHGGGGGHHHHHHHCHFGGGGGGHHHHGGGGHGGGGGGGGGGFFFFFFFCCCBB
@M02197:105:000000000-AN6RF:1:1101:4377:11282 1:N:0:1
CTACCGATTGCGTCCTCCGCTTATTGATATGCTTAAGTTCAGCGGGTAGTCCCACCTGATTTGAGGTCAAATATGATGCAAGGTTTTGTCCGAAGACCATTGTAAGCGGACTTTGAGGGTCGGACGACAGCGCAACGTCATTATCACACTGATGTCCGGAAGCAAAAGGTTGAATTCAACTGATGCATTTGAGAGGAGCCGACTTTCGCCAGCACGCGCCAAGTCCAAGCCCCGAATAGAAACAAATCGATTCGGAGCTGAGAATTTAATGACACTCATACAGACATGCTCCTCGGAATACCAAGGAGTGCAAGGTGAATTCAAAGATTGGATGATCCAC
+
AA@AAD?D11D11AAAFFEEGGGFBF22F222FGG11DDFHCH//A//F1D2110/00012@12?FF01GG21DF2BFB1FGEB1BFEG2F/?/EEGB01>GBGG2#//FEBFF:DC0//B<B#9//</2;7CE;><0<E4GB0<D<9GF9H9;:90CC0;0;#:0/C<#;C0FB;0#;BBBFDDBF09<;</CCEC<..9=.<.BBBF?/@A8<?>$;1BFB9F/B8F9A;B@22222>0B1/2>0GEC/E/B11122221BA1AA2222F12DA2B211221GDE//AAEE0DD2D1A11110B111BD1GBFDB3313333FB3B11DFCB111>>1
@M02197:105:000000000-AN6RF:1:1101:14395:11349 1:N:0:1
CTACCGATTGCGTCCTCCGCTTATTGATATGCTTAAGTTCAGCGGGTATCCCTACCTGATCCGAGGTCAACCACTGTTGTTTGGACTAAATGGGGGGTCCAGTGGCTCAGAATATGACTTGGATAAGACTAGTATAGCATTTTAAAACACTCCTGGAATCTATTACCATGGTCCACTTTTCTGGCCTATTCATTTCAGCAGAGTAAGACAAAGTAGTGTTAGTACTATCCACTTCTACCAATACCACATGATATGTGAGTCGGTTTTTAGTGACGCTCGAACAGGCATGCCCTAAGGAATACCAAAGGGCGCAATGTGCGTTCAAAGATTCGATGATTCAC
+
BBBBBBBBBBFBG2EFGGGGGGGHHHHHFHHCHHHHHHHHHGHGGGGGHHBGHHGFHHHHHEHEGGGEHBFHGGHHHGHBGHHGEHHHGGHHHHGGGCAAGHHHHGHHHHHHHHHGGGGGGGFFGFGGGGGGGGGHGGGGGHHGGFGGGGGFGFFFEFGGFGFGHHHHHFGFFFGFHGFHHHHFFHGGFGFHHFHFGFHFFHGGHHFGFHFHHGHHHHHHHFGFFHFFHFHHFFFGBHHHHGHHHHHHHHFHHGHHFEEE/EE3HG@DHG?EGGFGHGHHHHHHGGHFHHHHGHHHHHHGHFHHHCGEEGHFFFFGGGHGGGGGGGGGCFFFFFFFBBABB
@M02197:105:000000000-AN6RF:1:1101:22653:11511 1:N:0:1
CTACCGATTGCGTCCTCCGCTTATTGATATGCTTAAGTTCAGCGGGTAGTCCTACCTGATTTGAGGTCAAATATGATGCAAGGTTTTGTCCGAAGACCATTGTAAGCGGACTTTGAGGGTCGGACGACAGCGCAACGTCATTATCACACTGATGTCCGGAATCCAAAGGCTGAATTCCGCTGATGCATTTGAGAGGAGCCGACCTTCGCCAGCACGCTCCAAGTCCAAGCCCCGAATAGAAACAAATCGATTCGGGGTTGAGAATTTAGTGACACTCAAACAGGCATGCTCCTCGGAATACCAAGGAGCGCAAGGTGCGTTCAAAGATTCGATGATTCAC
+
BBBBBBBBBBFBGGGGGGGGGGGHGHHHGHHCGHHHFHHHHHGGGGGGGHHHEHHHHHHHHHHHGHHHHHEHHFFFHHHHHHGHHHGGGHHGGGGGGHHHHHHHHHHFFEGGHHHGGHGFHCGGGGGGGGGGGGGGFHHGHHHHHHHGHHHHHGHHHGGGGGGHHHHHHHGGHGGGGGGGGHHHHHHHHHHGGHGGGGGGHFGGGGGGHHGGGFFFHHHFHFGFGGHGGGFHHGHHHHHHHHHGHHHHEF?FGGGHHFGHHHHGBFHGHGHHFEGHGHHHGHHFHHEHE?EEDFG5FGHHHHHHGGGGGHHHHGGGGAGGGFCFGGGGFFFFFFFBBAAA
@M02197:105:000000000-AN6RF:1:1101:11454:11365 1:N:0:1
CTACCGATTGCGTCCTCCGCTTATTGATATGCTTAAGTTCAGCGGGTAGTCCTACCTGATTTGAGGTCAAATATGATGCAAGGTTTTGTCCGAAGACCATTGTAAGCGGACTTTGAGGGTCGGACGACAGCGCAACGTCATTATCACACTGATGTCCGGAATCCAAAGGTTGAATTCCGCTGATGCATTTGAGAGGAGCCGACCTTCGCCAGCACGCTCCAAGTCCAAGCCCCGAATAGAAACAAATCGATTCGGGGTTGAGAATTTAATGACACTCAAACAGGCATGCTCCTCGGAATACCAAGGAGCGCAAGGTGCGTTCAAAGATTCGATGATTCAC
+
CCABCBABCCFBGGGGGGGGGGGHGHHHHHHHHFHHGHHHHHHGGGGGGHHHHHGHHHHHHHHHGHHHHHHHFHH@DGHFHHGFGFFAGFBEFFEEGFHGHGFHFHHGGGG8GGGBFHGDHGGFGGGGGGHGGGGGGHHGHFHHHHHGHFHHHGFFFGFCCFHHHGGFC9BFGGGFFFGGGGGFGGGGHGGFEFFDFGFGHHGFFFFGFHFDEFEFFDFHGFBB?FFFFFAEFFFF4G@GG@FEGE1GACGEEF1F2F55BHGBEF5GF55GB5A5FG5GFFHGHHHAEEAA2HFFGD5AHHHG2GGGFGHHHGGGGHGGGGGGCEGGFFFFFFFABBBB
@M02197:105:000000000-AN6RF:1:1101:12026:11582 1:N:0:1
CTACCGATTGCGTCCTCCGCTTATTGATATGCTTAAGTTCAGCGGGTAGTCCTACCTGATTTGAGGTCAGATTTGTCATTATATTTCAAGTCTTGTTCCCCAAGACATACCTTTTCTGTAGGAGCTTCTCCATAATTGAAGTCACTCTACTCACAGCTTTCACATCTAACGTAGATAATTATCACATTAGTGTTACTGAGCCATAATCTATCAGAAAAGCTCATCCATTCAAGAGGAGCCAACAAGCAACCTAAGCTGCGCCAGCAATTATCCTCCAACTCCAACTCCACCTTAGCATAAATGCTAAAAGGCAGTTGAGAATTTCATGACACTCAAACAGGCATGTTCCTCGGAATACCAAGGAGCGCAAGGTGCGTTCAAAGATTCGATGATTCAC
+
AABBCCCCCCFDGGGGGGGGGGGHHHHHHHHHHHHHHHHHGHHGGGGGGHGHHHHHHHHHHHHHGHHHHHHHHHHHHHHHHHHHHHHHHHHHHHHHHHHHHHGHHHHHHHHHHHHHHHHHHHHHGHHHHHHHHGHHHHHHHHHHHHHHHHHHHHHHHHHHHHHHHHHHHHHHHHGHHHHHHHHHHHHHHHHHHHHHHHHHGHHHHHHHHHHHHHHHHHHHHHHHHHHHHHHHHHHHHHHGHHHGGHHHHHHHHHGGGGGGGHHEHGHGHHGGFHGHHHGEHHHGGEGGGGFHHHFGHHHHHGHFGHHHHHHHHHHHHHHHHHHHHHHHHHBGGHHGFBEHGHHHHHGGGGHHHHHHHHHHHGGGGGHHHHGGGGHGGGGGGGGGGFFFFFFF@BBAA
@M02197:105:000000000-AN6RF:1:1101:22164:11628 1:N:0:1
CTACCGATTGCGTCCTCCGCTTATTGATATGCTTAAGTTCAGCGGGTAGTCCTACCTGATTTGAGGTCAAATATGATGCAAGGTTTTGTCCGAAGACCATTGTAAGCGGACTTTGAGGGTCGGACGACAGCGCAACGTCATTATCACACTGATGTCCGGAATCCAAAGGTTGAATTCCGCTGATGCATTTGAGAGGAGCCGACCTTCGCCAGCACGCTCCAAGTCCAAGCCCCGAATAGAAACAAATCGATTCGGGGTTGAGAATTTAATGACACTCAAACAGGCATGCTCCTCGGAATACCAAGGAGCGCAAGGTGCGTTCAAAGATTCGATGATTCAC
+
CCCCCCCBCCFBGGGGGGGGGGGHHHHHHGHHHHHHHHHHHHHGGGGGGHHHHHHHHHHHHHHHGHHHHHHHHHGGHHGHGHGHHHGHHHHGGGGGHHHHHHHHGHHGGGGGHHHHGHGFHGGGGGGGGGGGGGGGGHHGHHHHHHHHHHHHHHHHHGGGGHHHHHHHHHHHHGGGGGHHHHHHHHHHHHHHHHGGGGGFHHGGGGGGHHGGGGGHGHFGHHGGGGHGGGFHHHHHHHHHBHHGHHGHGGCCGGGHFHHGHHHHHHHHHHHHHHGHGHHGHGHHHHGHGGGGFHHGGGHFHGHHGGGGFEBHHGGGGGGGGGGGGGGGFFFFFFFBBAAA
@M02197:105:000000000-AN6RF:1:1101:25091:11529 1:N:0:1
CTACCGATTGCGTCCTCCGCTTATTGATATGCTTAAGTTCAGCGGGTAGTCCTACCTGATTTGAGGTCAAATATGATGCAAGGTTTTGTCCGAAGACCATTGTAAGCGGACTTTGAGGGTCGGACGACAGCGCAACGTCATTATCACACTGATGTCCGGAATCCAAAGGTTGAATTCCGCTGATGCATTTGAGAGGAGCCGACCTTCGCCAGCACGCTCCAAGTCCAAGCCCCGAGTAGAAACAAATCGATTCGGGGTTGAGAATTTAATGACACTCAAACAGGCATGCTCCTCGGAATACCAAGGAGCGCAAGGTGCGTTCAAAGATTCGATGATTCAC
+
CDDDCCCCCDFCGGGGGGGGGGGHHHHHHHHHHHHHHGHHHHHGGGEGGHHHHHHHHHHHHHHHGHHHHGHHHHHHHHGHHHGHHHGHHHHGGGGGHHHHHHHHHHHGGGGGHHHHGHGGHGGGGGGGGGHGGGGGGHHGHHHHHHHHHHGHHHHHHGGGGGHHHHHHHGHHGGGGGGHGHGGGHHHHHHHHHHGGGGGFHFGGGGGFHHGGGGGHHGGHHHHGGGHGGGGGGHHFHHHHHHHGHHHHGGGGGGGHFFHHHHGHGHHHHFHHGHGGHHHGGHHGHHHGGGGGFHHHGHHGGHHGGDGGGHGHFGFGGHGGGGGGGGGFFFFFFFFBBBAB
@M02197:105:000000000-AN6RF:1:1101:23263:11600 1:N:0:1
CTACCGATTGCGTCCTCCGCTTATTGATATGCCTAAGTTCAGCGGGTAGTCCTACCTGATTTGAGGTCAAATATGATGCAAGGTTTTGTCCGAAGACCATTGTAAGCGGACTTTGAGGGTCGGACGACAGCGCAACGTCATTATCACACTGATGTCCGGAATCCAAAGGTTGAATTCCGCTGATGCATTTGAGAGGAGCCGACCTTCGCCAGCACGCTCCAAGTCCAAGCCCCGAATAGAAACAAATCGATTCGGGGTTGAGAATTTAATGACACTCAAACAGGCATGCTCCTCGGAATACCAAGGAGCGCAAGGTGCGTTCAAAGATTCGATGACTCAC
+
ABBBBBBBBBF@GGGGGGGGEGGHHHHHHHGHHGHHGFHHHGHGGGEFFHHHHHHGHHFHFHHHGHHGHFGHFHHHFHFHHHGFGFGHHHHGGGGGFHCGHHHHFHHCE9FGHHHHGHGDGGGGGGGGGGHGGGGGGHHGHHGHHHHHHHHHGHHHGGGGHHHHHHHHGHHHHGGGGGHHGHHHHHHFFHHHHHGGGDGFHGFDDFFFFDFGEFGGEHHHHHHGGGHFGGFFGFHFHHHGBHHGHHHHFF@ECEEHFHGHHHHGDFBHG5EFEACGGGFHFFHHHFEHGGGGEEHHG5DDFCFHGGGGGHHHGGGGFHGGGGGFG2FCBFFFFFFBBBBA
@M02197:105:000000000-AN6RF:1:1101:13055:11618 1:N:0:1
CTACCGATTGCGTCCTCCGCTTATTGATATGCTTAAGTTCAGCGGGTAGTCCTACCTGATTTGAGGTCAAATATGATGCAAGGTTTTGTCCGAAGACCATTGTAAGCGGACTTTGAGGGTCGGACGACAGCGCAACGTCATTATCACACTGATGTCCGGAATCCAAAGGTTGAATTCCGCTGATGCATTTGAGAGGAGCCGACCTTCGCCAGCACGCTCCAAGTCCAAGCCCCGAATAGAAACAAATCGATTCGGGGTTGAGAATTTAATGACACTCAAACAGGCATGCTCCTCGGAATACCAAGGAGCGCAAGGTGCGTTCAAAGATTCGATGATTCAC
+
BBCCCCCCCCFCGGGGGGGGGGGHHHHHHHHHHHHHHHHHHHHGGGGGGHHHHHHHHHHHHHHHGHHHGHHHHHHHHHHHHHGFGHGHHHHGGGGGHHHHHHHHHHHGGGGGHHHGGHGGHGGGGGGGGGHGGGGGGHHGHHHHHHHHHHHHHHHHHGGGGHHGHHHHHHHGGGGGGGGGGGHGHHHGGGHGGGGGGGGFGFFFFGFGGHGFFFFFHHFHHGHHFFFGGFFHGHHGFGHFHHHFGCGHCGECEFEEFHHHHHGHEHHHHGBF1AE1EFHHFHHGHGHHGECEA0HGBGFGBFGB0AA00GHHHCE?AEBD3GFBGEF1BCFFFBF>>11A
@M02197:105:000000000-AN6RF:1:1101:3973:11674 1:N:0:1
CTACCGATTGCGTCCTCCGCTTATTGATATGCTTAAGTTCAGCGGGTAGTCCTACCTGATTTGAGGTCAAATTGTCAGAAGCTGTCTCAAAAGAGACCCTTTAGAAGCTGAACCCCATTTATAAAGCTGCTCTTCACAAATGGCGTAGATAATTATCACACCAAAGCAAGGCAACAAAGGTCCCGCTAATGCATTTCAGGAGAGCCGACTTCTGAGAAGCCCGCATACTCCCACATCCAAGCCTGATCAACAGAAAAAGCTGAAAAGGTTGAGAATCTCATGACACTCAAACAGGCATGCTCCTCGGAATACCAAGGAGCGCAAGGTGCGTTCAAAGATTCGATGATTCAC
+
ABBCCCCCCCFCGGGGGGGGGGGHHHHHHHGHHHHHHHHHHHHGGGGGGHHHHHHGHHHHHHHHGHHGHHHHHHHHHHHHHHHHHHHHHHHHFGHHHGHHHHHHHHHHHGHGHHGGGHFHHHHGGGHGHHHHHFHHHHBGHHBHGFFGGHHGFGGHHHHHHGHHGHHHFHFGHFGHFHGHAGHHFGFHEHFHHHGDGHHHFGFGHGHGHGGGGHFHEGFFGGHGGDFFFFFHGFGBGGHFGFDEGGGFF2HHHFFHFGGE22FHGHHGBHHGHG1GGBFGFHGEFGGHHHHGHGHHHEFFGGECHHHHHGBFDHGECEGEGBGCGEEGFFBFCGFGFGGFFFFFFD11>1A
@M02197:105:000000000-AN6RF:1:1101:8084:11778 1:N:0:1
CTACCGATTGCGTCCTCCGCTTATTGATATGCTTAAGTTCAGCGGGTAGTCCTACCTGATTTGAGGTCAAATATGATGCAAGGTTTTGTCCGAAGACCATTGTAAGCGGACTTTGAGGGTCGGACGACAGCGCAACGTCATTATCACACTGATGTCCGGAATCCAAAGGTTGAATTCCGCTGATGCATTTGAGAGGAGCCGACCTTCGCCAGCACGCTCCAAGTCCAAGCCCCGAATAGAAACAAATCGATTCGGGGTTGAGAATTTAATGACACTCAAACAGGCATGCTCCTCGGAATACCAGGGAGCGCAAGGTGCGTTCAAAGATTCGATGATTCAC
+
CCCCCCCCCCFBGGGGGGGGGGGHHHHHHHHGHHHHHHHHHHHGGGGGGHHHHFHHHGHHHHHHGGGHHHHHHHHHGHHGHHGHHHGHHHHGGGGGHHHHHHHHHHHGGGGGGHHHGHGGHGFGGGGGGGHGGGGGGHHGGHHHHHHHHHHHGFHHHGGGGGHHHGHHHGHHHGGGGGGGGHGGGGHHGHHHHHGGGGGFHHGGFGGGFHFGGGGHHHHHHHHFFGHFFFGHHGHHHHGHHHHGHHEHGGGGGGGHHHHHHHHHHHFHHHHHFFGHHGF3HFHGHHHHGGGGGHHHHHHFHHHGFGGGGFHHHGGGGHGGGGGF5GGGFFFFFFFBBBBB
@M02197:105:000000000-AN6RF:1:1101:8873:11834 1:N:0:1
CTACCGATTGCGTCCTCCGCTTATTGATATGCTTAAGTTCAGCGGGTAGTCCTACCTGATTTGAGGTCAAATTGTCAGAAGCTGTCTCAAAAGAGACCCTTTAGAAGCTGAACCCCATTTATAAAGCTGCTCTTCACAAATGGCGTAGATAATTATCACACCAAAGCAAGGCAACAAAGGTCCCGCTAATGCATTTCAGGAGAGCCGACTTCTGAGAAGCCCGCATACTCCCACATCCAAGCCTGATCAACAGAAAAAGCTGAAAAGGTTGAGAATTTCATGACACTCAAACAGGCATGCTCCTCGGAATGACAAGGAGCGCAAGGTGCGTTCAAAGATTCGATGATTCAC
+
EDEEEEEEEDFCGGGGGGGGGGGHHHHHHHHHHHHHHHHHHHHGGGGGGHHHHHHHHHHHHHHHGHHHHHHHHHHHHHHHHHHHHHHHHHHHHGHHHGHHHHHHHHHHHHHHHHGGGHHHHHHHHHHHHHHHHHHHHHHHHHGHGGGGGHHHHHHHHHHHHHHHHHHHHHHHHHHHHHHHHHHHGHGHHHHHHHHHHHHHHGGGGGHHGHHHGHHHHGGGGGHGHGGGHGHHHFHHGGHHHEHHHHHFHHFFFGHHHFHGHHHHHHHGHHHHHHHHHGHHHGHHGGHHHHHGHHHHHHHFGGGGHHGHHHHHHHHGGGGGHHHHGGGGHGGGGGGGGGGFFFFFFFBBAAB
@M02197:105:000000000-AN6RF:1:1101:15378:11911 1:N:0:1
CTACCGATTGCGTCCTCCGCTTATTGATATGCTTAAGTTCAGCGGGTAGTCCTACCTGATTTGAAGTCAAATATGATGCAAGGTTTTGTCCGAAGACCATTGTAAGCGGACTTTGAGGGTCGGACGACAGCGCAACGTCATTATCACACTGATGTCCGGAATCCAAAGGTTGAATTCCGCTGATGCATTTGAGAGGAGCCGACCTTCGCCAGCACGCTCCAAGTCCAAGCCCCGAATAGAAACAAATCGATTCGGGGTTGAGAATTTAATGACACTCAAACAGGCATGCTCCTCGGAATACCAAGGAGCGCAAGGTGCGTTCAAAGATTCGATGATTCAC
+
CCCCCCCCCCFBGGGGGGGGGGGHHHHHGHHHHHHGHHGFHHCGGGGGGHHHHGHHHGHHHHHHHHHHGHHGFHHGFHHFHGGFGHGHGHHDGGGEFHFHHHHHHHHGGGGGHGHHGHGEHGGGGGGGGGHGGGGCFGHGHHHHHHGHGGHFGGHHHGGGHGHHHHHHHHFFGGGGGGHHFFHGFHHHHHHGHHGGGGGGHHFFFFFFFGGGGGGHGHHHHHHHFGHFFFGHHHHGHHHHHHGGHHFHGEGGGGGHFGHHGGHFHGGHGEHFHHGHGHHHHGHHFEGHGGGGE3BHHHHGHHHHDGGGCHFHGGGGGFFGGGGGGGGGFFFFFFF@ABAA
@M02197:105:000000000-AN6RF:1:1101:6866:11751 1:N:0:1
CTACCGATTGCGTCCTCCGTTATTGATATGCTTAAGTTCAGCGGGTAGTCCTACCTGATTTGAGGTCAAATTGTCAGAAGCTGTCTCAAAAGAGACCCTTTAGAAGCTGAACCCCATTTATAAAGCTGCTCTTCACAAATGGCGTAGATAATTATCACACCAAAGCAAGGCAACAAAGGTCCCGCTAATGCATTTCAGGAGAGCCGACTTCTGAGAAGCCCGCATACTCCCACATCCAAGCCTGACCAACAGAAAAAGCTGAAAAGGTTGAGAATTTCATGACACTCAAACAGGCATGCTCCTCGGAATACCAAGGAGCGCAAGGTGCGTTCAAAGATTCGATGATTCAC
+
CCCCDDCCBCFCGGGGGGGGGGHHHHHHHHHHHHHHHHHHHHGGGGFGHHHHHHHHHGHHHHHGHHHHHHHGHHHHHHHHHHHHHHHHHHHHGHHHGHHHHGHGHHHHHHHHHGGGHHHHHHHHHHHHHHHHHHHHHHHHHHGGGGGGHHHHHHHHHHHHHHHHHHHHHHHHHHHHHHHHHHHHHHGGHHHHHHHHHGHHGGGHHGHGHGHHHHHHGGGGGGHHGGGHGFHHHHFGGHHFGHHHEHHHHHHHHHHHHHHHHHHHHHHEHHHHHHFHHFFEHHFEGHHHHHHHHFHHHHGGEAGHHGHGHHHHHHGGGGGHCHHGGGGHGGGGGGGGGGFFFFFFFCBAAB
@M02197:105:000000000-AN6RF:1:1101:8487:11891 1:N:0:1
CTACCGATTGCGTCCTCCGCTTATTGATATGCTTAAGTTCAGCGGGTAGTCCTACCTGATTTGAGGTCAAATATGATGCAAGGTTTTGTCCGAAGACCATTGTAAGCGGACTTTGAGGGTCGGACGACAGCGCAACGTCATTATCACACTGATGTCCGGAATCCAAAGGTTGAATTCCGCTGATGCATTTGAGAGGAGCCGACCTTCGCCAGCACGCTCCAAGTCCAAGCCCCGAATAGAAACAAATCGATTCGGGGTTGAGAATTTAATGACACTCAAACAGGCATGCTCCTCGGAATACCAAGGAGCGCAAGGTGCGTTCAAAGATTCGATGATTCAC
+
CCDDDDBCCCFCGGGGGGGGGGGHHHGHHHHHHHHHHHHHHHHGGGGGGHHHHHHHHHHHHHGHGHHHHHHHHHHHHHHHHHGHHHGHHHHGGGGGHHHHHHHHHHHGGGGGHHHHGHGGHGGGGGGGGGHGGGGGGHHGGHHHHHHHHHHHGHHHHGGGHGHHHHHHHHHHHGGGGGHHHHHHHHHHHHHHHHGGGGGFHFGGGFGGGHGGGGGHHHHHHHHHGGHGGGGFGHGGHHHHHHHGHHFHGGGGGGGHGHHGHHHHHHHHHHHHHFGHHHHHHHHGHHHHGGGGGHHGHHHHHHHHGGGGGHGHHGGGGHGGGGGGGGGGFFFFFFFCBA>A
@M02197:105:000000000-AN6RF:1:1101:27866:11936 1:N:0:1
CTACCGATTGCGTCCTCCGCTTATTGATATGCTTAAGTTCAGCGGGTAGTCCTACCTGATTTGAGGTCAAATTGTCAGAAGCTGTCTCAAAAGAGACCCTTTAGAAGCTGAACCCCATTTATAAAGCTGCTCTTCACAAATGGCGTAGATAATTATCACACCAAAGCAGGGCAACAAAGGTCCCGCTAATGCATTTCAGGAGAGCCGACTTCTGAGAAGCCCGCATACTCCCACATCCAAGCCTGATCAACAGAAAAAGCTGAAAAGGTTGAGAATTTCATGACACTCAAACAGGCATGCTCCTCGGAATACCAAGGAGCGCAAGGTGCGTTCAAAGATTCGATGATTCAC
+
BBBBBBABBBFBGGGGGGGGGGGHHHHHHHHHHHHHHHHHHHHGGGGGGHHHHHHHHHGHHHHHGHHHHHHHHHHHHHHHHHHHHHHHHHHHHGHHHGHHHHHHHHHGHHHHHHGGGHHHHHHHHHHHHHHHHHHHGHHHHHGGGGGGGHHHHHHHHHHHHHHHHHHHHHGHHHHHHHHHHHHHGHHGHHHHHHHHHHHHHGHGGGHHHGHGHHHGHGGGGGHGHFFGFFHFFHHHGGHHHFFFHGHHHHGHHHHFHHHHHHHHHHGBEHHHHHHHGFGHHHHHHGHHHHHHHHEHGHGGGGGGFHHHHHHHHHHGGGGGHGHGFGGGHGGGCFGGGGGFFFFFFFA?BAB
@M02197:105:000000000-AN6RF:1:1101:12073:11846 1:N:0:1
CTACCGATTGCGTCCTCCGCTTATTGATATGCTTAAGTTCAGCGGGTAGTCCTACCTGATTTGAGGTCAAATATGATGCAAGGTTTTGTCCGAAGACCATTGTAAGCGGACTTTGAGGGTCGGACGACAGCGCAACGTCATTATCACACTGATGTCCGGAATCCAAAGGTTGAATTCCGCTGATGCATTTGAGAGGAGCCGACCTTCGCCAGCACGCTCCAAGTCCAAGCCCCGAATAGAAACAAATCGATTCGGGGTTGAGAATTTAATGACACTCAAACAGGCATGCTCCTCGGAATACCAAGGAGCGCAAGGTGCGTTCAAAGATTCGATGATTCAC
+
CDDDCDBCBBFCGGGGGGGGGGGHHGHHCHHHHHHHHHHHHHHGGGGGGHHHHHHHHHHHHHHHGHHHHHHHHHHHHHHHHHGGGHGHHGHGGGGGHHHHHHHHHHHGGGGGHHHHGHGGHGGGGGGGGGHGGGGGGHHGHHHHHHHHHHHHHHHHHGGGHHHHFFHHHHHHHGGGGGGHGHHHHHHGGHHHHGGGGGGFHGFGFGGGHHGGGGFHFHHHHHGGGGHGGGGHHGHHGHGHHHHGHHHHGGGGGGGHHHHHHHHGHHHHHHHHHHGGHHGFEGHHHHHGGGGGGFHGHHHGHFHHGGGGGHGHHGGGGHGGGGGGGGGGFFFFFFFBBBBB
@M02197:105:000000000-AN6RF:1:1101:20864:11983 1:N:0:1
CTACCGATTGCGTCCTCCGCTTATTGATATGCTTAAGTTCAGCGGGTAGTCCTACCTGATTTGAGGTCAAATATGATGCAAGGTTTTGTCCGAAGACCATTGTAAGCGGACTTTGAGGGTCGGACGACAGCGCAACGTCATTATCACACTGATGTCCGGAATCCAAAGGTTGAATTCCGCTGATGCACTTGAGAGGAGCCGACCTTCGCCAGCACGCTCCAAGTCCAAGCCCCGAATAGAAACAAATCGATTCGGGGTTGAGAATTTAATGACACTCAAACAGGCATGCTCCTCGGAATACCAAGGAGCGCAAGGTGCGTTCAAAGATTCGATGATTCAC
+
DDDDDDCCCDFCGGGGGGGGGGGHHHHHHHHHHFHHHHHHHHHGGGGGGHHHHHHHHHHGHHHHGHHHGEHHHHHHHHHHHHGFHHGGHHHGGGGGHHHHHHHGHHGGGGGGHHHFGHGGHGGGGGGGGGHGGGGGGHHGHHHHHHHHHHHHHHHHHGGGHHHHHGHHHGGGGGGGGGGHHHGGHGGHGGHGHHGGGGGFFHGFFFFFFGGGFFGHFFFFHHHFGGHGGGGHHHHDDHGHHHHGHGHHGGGGGCGFHFGHGHGF5GHGHHFFGBFHHHHHHGBEHGHHGGGGGHHDHHGHGHFCGGGGGHGHHGGGGGGGGGGGGGGGFBFFFFFAAA>A
@M02197:105:000000000-AN6RF:1:1101:3526:12218 1:N:0:1
CTACCGATTGCGTCCTCCGCTTATTGATATGCTTAAGTTCAGCGGGTAGTCCTACCTGATTTGAGGTCAAATTGTCAGAAGCTGTCTCAAAAGAGACCCTTTAGAAGCTGAACCCCATTTATAAAGCTGCTCTTCACAAATGGCGTAGATAATTATCACACCAAAGCAAGGCAACAAAGGTCCCGCTAATGCATTTCAGGAGAGCCGACTTCTGAGAAGCCCGCATACTCCCACATCCAAGCCTGATCAACAGAAAAAGCTGAAAAGGTTGAGAATTTCATGACACTCAAACAGGCATGCTCCTCGGAATACCAAGGAGCGCAAGGTGCGTTCAAAGATTCGATGATTCAC
+
BCCCCCBCBAFCGGGGGGGGGGGHHGHFHHHHHHHGBGHHFHHFGGEAFF5FHEFHHHHHHHHEGHGGGHHHHHHHFHEFFGHGFHHHFHEHHGGFGGEGHHHHEHHFFHFHGGGGBEEHHHGHHHFGGHHHFHHGHHGHHFGFGGFGGHGGHHEHDGDGFHHHFHHEGHGHHHGGEHGGGGDCBFHGGHHGHHHHHHHGHGGGGGGGGGGGGGGGGBFFFFGGGGFGFGGFFFHFEE3GBCF44FFFGDGE3HHHHHFHGBHHFF?2BFFFGHHFFBGFHGGHHGHHHHHHF3FHHGAGCGCFGDFDHHGHHHHGGGCGHGG4A22AACF5FFFF2F4FBB5BFFABBAB
@M02197:105:000000000-AN6RF:1:1101:12799:12214 1:N:0:1
CTACCGATTGCGTCCTCCGCTTATTGATATGCTTAAGTTCAGCGGGTAGTCCTACCTGATTTGAGGTCAAATTGTCAGAAGCTGTCTCAAAAGAGACCCTTTAGAAGCTGAACCCCATTTATAAAGCTGCTCTTCACAAATGGCGTAGATAATTATCACACCAAAGCAAGGCAACAAAGGTCCCGCTAATGCATTTCAGGAGAGCCGACTTCTGAGAAGCCCGCATACTCCCACATCCAAGCCTGATCAACAGAAAAAGCTGAAAAGGTTGAGAATTTCAAGACGCTCAAACAGGCATGCTCCTCGGAATACCAAGGAGCGCAAGGTGCGTTCAAAGATTCGATGACTCAC
+
1>AAAD@D@1DAFCEGGGFGGE?GGFHHGHHHHFFFFFF2GGHC/AEAA1FGHBFHBH0BFGH2EFGHFFHHHB2DGEEB1F1FGHFFGHHHHEFBFFHFHHHFGHHHHFBGBHEEEFHFHDGHHHHHHHHF:HHGGGCH<HHHC0CBFHFDFHHHGGGHHFGFHCFGH;FHFHHHEFEBDDGGEHGGGHGFGFF1GGFGFCGGEFGGG@EGFDGGF0/B/C?BBFEFFGGGBAFB//CCC11GGHHBHHGHGBHHHHHFHFFB1F0HGDF2FFDBF2DF?/E>1FFBHFFAA1GHHHEEE///HHEGEGF11GE0EC?EGB1AA0EA1FDDFGCGCCGFFFFFFD11AAA
@M02197:105:000000000-AN6RF:1:1101:11556:12187 1:N:0:1
CTACCGATTGCGTCCTCCGCTTATTGATATGCTTAAGTTCAGCGGGTATCCCTACCTGATCCGAGGTCAAACTTAGAAAGTTGGGGGTTGCTGGCAAGCACGCACCGAGACCCTGTAGCGAGGAGTATTACTACGCTTAGAGCACGATGGCACCGCCACTGATTTTAAGACCGATCAGAACTGATGCGGTCCAATACCAAGCAGAGCTTGAGTGTTGTACTGACGCTCGAACAGGCATGCCCCGCGGAATACCACGGGGCGCAATGTGCGTTCAAAGATTCGATGACTCAC
+
CCCCCCBCCCFCGGGGGGGGGGGHHHHHHHHHHHHHGHHHGHHGGGGGFHHHHHHHHHH;;HHGGG.HGFHHHHG:FF;GG;HHGGGGGGHHHH9HHGHHHGGGGGGG:GGGHHHHHHHGGGGG8HHHE<HH<HGGGGGH;HHHHGGHGGHHHGGHGGHHHHHHHGHGGGGGGHGHHHHHGHGGGGFFHFGHHHHGGHGHHHHHFFGHHHHGHHHHHFHGGGFGGHGGHHGFFHHHHGGGGGGGHHGHHHHGGFFCGGGGHHHHGGGGHGFGGGFGGGFFFFFFFFB@BBB
@M02197:105:000000000-AN6RF:1:1101:11218:12299 1:N:0:1
CTACCGATTGCGTCCTCCGCTTATTGATATGCTTAAGTTCAGCGGGTAGTCCTACCTGATTTGAGGTCAAATATGATGCAAGGTTTTGTCCGAAGACCATTGTAAGCGGACTTTGAGGGTCGGACGACAGCGCTACGTCATTATCACACTGATGTCCGGAATCCAAAGGTTGAATTCCGCTGATGCATTTGAGAGGAGCCGACCTTCGCCAGCACGCTCCAAGTCCAAGCCCCGAATAGAAACAAATCGATTCGGGGCTGAGAATTTAATGACACTCAAACAGGCATGCTCCTCGGAATACCAAGGAGCGCAAGGTGCGTTCAAAGATTGGATGATTCAC
+
BBBBBBBBBAFBEGGGGGGGGGGHHHHHHHHHHHHHHHHHGHHGCGEFGHGGFHHHHHGFHHHHGHHHHHHHFHHFEHHFHHGBGHGHHHGFGGGGFGHGHHHBGHHGG&GGHHHHGHGGHFGCGFGGGGGGGGGGFHAFHHFHGGHHHHHFFFFEHFBFBGHCGFHHH;GFFGGGGFFGGADFFFGGGGFHHGGD@@?AD7FFFGFGFGF/EFFFFGFDGFFFFFFFFFEFDFDEBB2GGB1GHGFF//>/EAGGG2HGFFGF11HGF2HGEBFDFA1BBEBHDFEGGEEGECGBFHFAHFDG0?E001CHHF?E11GFFBEBDGB1B1FDFD3>>111
@M02197:105:000000000-AN6RF:1:1101:25683:12186 1:N:0:1
CTACCGATTGCGTCCTCCGCTTATTGATATGCTTAAGTTCAGCGGGTAGTCCTACCTGATTTGAGGTCAAATTGTCAGAAGCTGTCTCAAAAGAGACCCTTTAGAAGCTGAACCCCATTTATAAAGCTGCTCTTCACAAATGGCGTAGATAATTATCACACCAAAGCAAGGCAACAAAGGTCCCGCTAATGCATTTCAGGAGAGCCGACTTCTGAGAAGCCCGCATACTCCCACATCCAAGCCTGATCAACAGAAAAAGCTGAAAAGGTTGAGAATTTCATGACACTCAAACAGGCATGCTCCTCGGAATACCAAGGAGCGCAAGGTGCGTTCAAAGATTCGATGATTCAC
+
CCCCCCBCBCFCGGGGGGGGGGGGHHHHHHHHHHHHHHHHHHHGGGGGGHHHHHHHHHHHHHHHGHHHHHHHHHHHHHHHHHHHHHHHHHHHHGHHHGHHHHHGHHHHHHHHHHGGGHHHHHHHHHHHHHHHHHHHHHHHHHHHGGGGGHHHHHHHHHHHHHHHHHHHHHHGHHHHHHHHHHHHHHHHHHHHHHHHHHHHHGHGHGHHGGHHGHHHHGGGGGHGHHGGFGHHGHHHGGHHHHHGHHHHHHHHHGHHHGHHHHHHHHHHHHHHHHHHHHFHHHHHFGHHHHHHHHHHGHHGGGGGGHHHHHHHHHHEGGGGHHHHGGGGFGGGGGGGGGGFFFFBFFAA3AB
@M02197:105:000000000-AN6RF:1:1101:5701:12021 1:N:0:1
CTACCGATTGCGTCCTCCGCTTATTGATATGCTTAAGTTCAGCGGGTAGTCCTACCTGATTTGAGGTCAAATATGATGCAAGGTTTTGTCCGAAGACCATTGTAAGCGGACTTTGAGGGTCGGACGACAGCGCAACGTCATTATCACACTGATGTCCGGAATCCAAAGGTTGAATTCCGCTGATGCATTTGAGAGGAGCCGACCTTCGCCAGCACGCTCCAAGTCCAAGCCCCGAATAGAAACAAATCGATTCGGGGTTGAGAATTTAATGACACTCAAACAGGCATGCTCCTCGGAATACCAAGGAGCGCAAGGTGCGTTCAAAGATTCGATGATTCAC
+
CCDCCDEDDDFCGGGGGGGGGGGHHHHHHHHHHHHHHHHHHHHGGGGGGHHHHHHHHHHHHHHGGHHHHHHHHHHHHHHHHHGHHHGHHHHGGGGGHHHHHHHHHHHGGGGGHHHHGHGGHGGGGGGGGGHGGGGGGHHGHHHHHHHHHHHHHGHHHGGGGHHHHHHHHGHGHGGGGGHHHHHGGGGGHHHHHHGGGGGFHHGGGGGGHHGGGGGHGHHHHHHFGGHGGGGHGHGHGHHHHHHGHGHHGGGGGGGHHHHHHHHHGHHHHGGHHHGHHBHHHHHFFHEFGGGGGHHHGHHHHCHHGGGGGHHHHGGGGHGGGGGGGGGGFFFFFFFBBBBB
@M02197:105:000000000-AN6RF:1:1101:12223:12358 1:N:0:1
CTACCGATTGCGTCCTCCGCTTATTGATATGCTTAAGTTCAGCGGGTAGTCCTACCTGATTTGAGGTCAAATATGATGCAAGGTTTTGTCCGAAGACCATTGTAAGCGGACTTTGAGGGTCGGACGACAGCGCAACATCATTATCACACTGATGTCCGGAAGCCAAAGGTTGAATTCCACTGATGCATTTGAGAGGAGCCGACCTTCGCCAGCACGCTCCAAGTCCAAGCCCCGAATAGAAACAAATCGATTCGGGGTTGAGAATTTAATGACACTCAAACAGGCATGCTCCTCGGAATACCAAGGAGTGCAAGGTGCGTTCAAAGATTCGATGATTCAC
+
CCCCCCCDDDFCGGGGGGGGGGGHHHHHHHHHGHHHHHHHHHHGGGGGGHHHHHHHHHHHHHHGGHHGHHHHHHHHHHHHHHGGGHGHHHHGGGGGHHHHHHHHHHHGGGGGHHHGGHGGHGGGGGGGGGHGGGGGHHHHHHHHHHHHHHHHHHHHHHHHHHHHHHHHHHHHHHGHHHGHHHHHGHGGGHHHHHGGGGGFGGFFFGGGHHFFFFGGHFGHHHHFGGHGGGGHHHHHHHHHHHHGGGEHGGGGGGGEHHHHHHHHHFHHHHHHHFGHGHHHHHHHHHHHGGGGGHHHGHHGGGHHHHHHHHHHHGGGGHGGGGGGGGGGFFFFFFFBBBBB
@M02197:105:000000000-AN6RF:1:1101:29352:12262 1:N:0:1
CTACCGATTGCGTCCTCCGCTTATTGATATGCTTAAGTTCAGCGGGTATCCCTACCTGATCCGAGGTCAAACTTAGAAAGTTGGGGGTTGCTGGCAAGCACGCACCGAGACCCTGTAGCGAGGAGTATTACTACGCTTAGAGCACGATGGCACCGCCACTGATTTTAAGACCGATCAGAACTGATGCGGTCCAATACCAAGCAGAGCTTGAGTGTTGTACTGACGCTCGAACAGGCATGCCCCGCGGAATACCACGGGGCGCAATGTGCGTTCAAAGATTCGATGATTCAC
+
BBBBBBADABFBGEGGGFGGCEGFGFHHHHHFBGHHHHFGHHHFFFEEHHFHHHHHFHH0HHG;CFGHHHGBF9HDBB4EB;HHGGGEGFH:BHGHGFH<G:CDGGGGGGGGHHHFGHHGGGFGDGHHFHHH;HDGE6GHG,HHG77%EGHHHGGGHHHHGHHGGGGGGGGGHGGHHGHHGHFFGGFGFHFFFHHHGHHHHFHHHHGFHHHGGHHHFBFGGGFFFFGFGHHHHGFHGGGCGEGEF2GHHHGGGGGGGGGGFHHHGGGGHFG3GGFF1GFBFFFFBFAAA>?
@M02197:105:000000000-AN6RF:1:1101:20489:12419 1:N:0:1
CTACCGATTGCGTCCTCCGCTTATGATATGCTTAAGTTCAGCGGGTAGTCCTACCTGATTTGAGGTCAAATATGATGCAAGGTTTTGTCCGAAGACCATTGTAAGCGGACTTTGAGGGTCGGACGACAGCGCAACGTCATTATCACACTGATGTCCGGAATCCAAAGGTTGAATTCCGCTGATGCATTTGAGAGGAGCCGACCTTCGCCAGCACGCTCCAAGTCCAAGCCCCGAATAGAAACAAATCGATTCGGGGTTGAGAATTTAATGACACTCAAACAGGCATGCTCCTCGGAATACCAAGGAGCGCAAGGTGCGTTCAAAGATTCGATGATTCAC
+
BBBBBBA@AAFB2EAEDFEGG?2EE5E5DGB5FHBGHBDHHHEGG0AFFEFGDEFHHFGFFGBEH3GHFGFGHHFFHGHHFF3FGGGGBFEG?@EHHEHHGFHFHB/EEGGGEFGFHGFCDGFGGFGFDHGGGCCCGHCGGHFFFGHFGHBD@=FHGD0DFBHGHHFGHHGGEFGFBFD9BHGHGHFHHHFHGGEAGGFB?DCDFFFFFGGFFFBGFFFGFHFFFFFFEFAGBHHHHFHGFHFFAHHFF//EECHGEFGFEFGFB5FDBHHFGGFHHF3HHEHFHGH?GFGGHG5GBHHHHGBGGGGEBGEF2EAGHFGGGFGGFGGBFBDBFDBBAAA
@M02197:105:000000000-AN6RF:1:1101:6364:12428 1:N:0:1
CTACCGATTGCGTCCTCCGCTTATTGATATGCTTAAGTTCAGCGGGTAGTCCTACCTGATTTGAGGTCAAATATGATGCAAGGTTTTGTCCGAAGACCATTGTAAGCGGACTTTGGGGGTCGGACGACAGCGCAACGTCATTATCACACTGATGTCCGGAATCCAAAGGTTGAATTCCGCTGATGCATTTGAGAGGAGCCGACCTTCGCCAGCACGCTCCAAGTCCAAGCCCCGAATAGAAACAAATCGATTCGGGGTTGAGAATTTAATGACACTCAAACAGGCATGCTCCTCGGAATACCAAGGAGCGCAAGGTGCGTTCAAAGATTCGATGACTCAC
+
CCCCCCCCCCFCGGGGGGGGGGGHHHHHHHHHHHHHHHHHHHHGGGGGGHHHHHHHHHHHHHHHGHHHHHHHHHHHHHHHHHGGHHGHHHHGGGGGHHHHHHHHHHHGGGGGHHHHGGGGGGGGGGGGGGHGGGGGGHHGHHHHHHHHHHHHHHHHHGGGHHHHHHHHHHHHHGGGGGGHGHGGHHHHHHHHHHGGGGGFHGFGFGGGHHGGGFGHHHHGHHHHGGHGGGGHHHHHHHHHHHHGHHFHGGGGGGGHGHHHHHHHHGHHGHHHHHFFHHHHHHHHHHHHGGGGEHGHHHHHHHHHGGGGGHHHHGGGGHGGGGGGGGGGFFFFFFFCCCBC
@M02197:105:000000000-AN6RF:1:1101:27640:12438 1:N:0:1
CTACCGATTGCGTCCTCCGCTTATTGATATGCTTAAGTTCGGAGGGTATTCCTACCTGAACCGAGGTCAAACTTAGAAAGGTGGGGGTTTCTGGCAAGCAAGCACCGAGACCCTGTAGGGAGGAGTATTTCTACGTTGAGAGAACGATGGCACCGCCACTGATTTTAAGACCGATCAGAACTGATGCGGTCCAATACCAAGCAGAGCTTGAGTGTTGTACTGACGCTCGAACAGGCATGCCCCGCGGAATACCACGGGGCGCAATGTGCGTTCAAAGATTCGATGATTCAC
+
11>A11>1>1D11100A0A0000DDFG22A2BD221DAG2C///A/BAA2DBFG1A1B:%B/B/;EE0@;F1@F1BB@11%6DFAE2>/#9>>F1BF//0$B?$B?////D2?111%21/0?A/C#?B;$1)11>#;#A900$#;#.00#.0GGG<GFDBHHHHHH9GGDGGHHH;GGHGHHGGCGGHFHHGHH8:;GHG<GHHHHHHFHHG0:HHHF:GGFECGF<GHHFHGHG;HGGGGGGGHHGHHHGGEEFGGFCDHFGHGGGGHGGGGGGG2GFFFFFBFFBBAAA
@M02197:105:000000000-AN6RF:1:1101:27046:12510 1:N:0:1
CTACCGATTGCGTCCTCCGCTTATTGATATGCTTAAGTTCAGCGGGTAGTCCTACCTGATTTGAGGTCAAATATGATGCAAGGTTTTGTCCGAAGACCATTGTAAGCGGACTTTGAGGGTCGGACGACAGCGCAACGTCATTATCACACTGATGTCCGGAATCCAAAGGTTGAATTCCGCTGATGCATTTGAGAGGAGCCGACCTTCGCCAGCACGCTCCAAGTCCAAGCCCCGAATAGAAACAAATCGATTCGGGGTTGAGAATTTAATGACACTCAAACAGGCATGCTCCTCGGAATACCAAGGAGCGCAAGGTGCGTTCAAAGATTCGATGATTCAC
+
CCCCCCBBBCFCGGGGGGGGGGGHHHHHGHHHHHHHHGHGHHHGGGGGGHHHHHHHHHHHHHHHGHHHHHHHHHHHHHHHHHGHHHGHHHHGGGGGHHGHHGHHHHHGGGGGHHHHGHGGHGGGGGCGGGHGGGGGGHHGHHHHHHHHHHHHGHHHHGGGGGHHHHHHHHHHGGGGGGHHHFHGGHHHGGGHHHGGGGGFHHFFFFFGHGGGEFFHFHFGHHFFGFGGGFFHFFFGHHHHHHFGEHHHGGCGGGGHHHHHFHHHHHGHHFFGGFEGHHHHGHGFGHHHGE0EEBFHGHHGFGHFEFE22GFHFGECGHGGGGGGGGGGFFFFBFFBAA>3
@M02197:105:000000000-AN6RF:1:1101:2304:12574 1:N:0:1
CTACCGATTGCGTCCTCCGCTTATTGATATGCTTAAGTTCAGCGGGTAGTCCTACCTGATTTGAGGTCAAATATGATGCAAGGTTTTGTCCGAAGACCATTGTAAGCGGACTTTGAGGGTCGGACGACAGCGCAACGTCATTATCACACTGATGTCCGGAATCCAAAGGTTGAATTCCGCTGATGCATTTGAGAGGAGCCGACCTTCGCCAGCACGCTCCAAGTCCAAGCCCCGAATAGAAACAAATCGATTCGGGGTTGAGAATTTAATGACACTCAAACAGGCATGCTCCTCGGAATACCAAGGAGCGCAAGGTGCGTTCAAAGATTCGATGACTCAC
+
BBBBBBBBBAFBGGGGGGGGGGGHHHHHHHHHHGHHHHHHHHHGGGGGGHHFHHHHHFHHHHHHGHBGFHHHGHHHGHHHHHGHHGGHHGHGGGGGHGHHHGHHHHHGGGGGH:HHGHGGHGGGGGGGGGHGGGGGGHGGGGHHHHHHHHHGHHHHFGGGHHHHHHHHFFGGGGGGGGHHHHGGGGHHHHGGGHGGGGGFFFGFFFGGHHFFFFFGFFFFHHHFFFHGGGFHGHGHHHHHHHHGHHAHGGEGGGGHGHHHHHHHFFHHHHHHFGFHHGFFEHFEGHGG1?GGGHHHHCHGHHGBEEGGCHHFFGEGCHCGGGDFG2GCBCFBFFFA?>3A
@M02197:105:000000000-AN6RF:1:1101:9772:12641 1:N:0:1
CTACCGATTGCGTCCTCCGCTTATTGATATGCTTAAGTTCAGCGGGTAGTCCTACCTGATTTGAGGTCAAATATGATGCTAGGTTTTGTCCGAAGACCATTGTAAGCGGACTTTGAGGGTCGGACGACAGCGCAACGTCATTATCACACTGATGTCCGGAATCCAAAGGTTGAATTCCGCTGATGCATTTGAGAGGAGCCGACCTTCGCCAGCACGCTCCAAGTCCAAGCCCCGAATAGAAACAAATCGATTCGGGGTTGAGAATTTAATGACACTCAAACAGGCATGCTCCTCGGAATACCAAGGAGCGCAAGGTGCGTTCAAAGATTCGATGATTCAC
+
BBBBB@BBBBFBGGGGGGGGGGGFFCHHHHHHHHHHGDGGHHHGGGGGGGHHHHHHHHHHHGHHGHHHHHGHHHHHGHHHHHFHHHGHHHHGGGGGHHHHHBHGHHGGGGGGHHHHGHGGHGGGGGGGGGHGGGGGGHHGHHHHGHHHHHHGGHHHHGGGGGGHHHEGHGHFHGGGGGHHHHHGHGHGGGHHHHGGGGGFHGFFFFGGHGGGFFGHHHFHHHFHGGFGFGFFGHGHGHHGHHHGHHHHDF/GGGGHHHGHHHGGBBHHFEHHFFGHGHGBHHGHHHFEECGGGFFFGHHHGHHFGGEGGHFFCCGGGFGGGGGGF?FG4FFFDFFBAA>A
@M02197:105:000000000-AN6RF:1:1101:2148:12625 1:N:0:1
CTACCGATTGCGTCCTCCGCTTATGATATGCTTAAGTTCCGCGGGTAGTCCTACCTGATTTGAGGTCAAATATGATGCAAGGTTTTGTCCGAAGACCATTGTAAGCGGACTTTGAGGGTCGGACGACAGCGCAACGTCATTATCACACTGATGTCCGGAATCCAAAGGTTGAATTCCGCTGATGCATTTGAGAGGAGCCGACCTTCGCCAGCACGCTCCAAGTCCAAGCCCCGAATAGAAACAAATCGATTCGGGGTTGAGAATTTAATGACACTCAAACAGGCATGCTCCTCGGAATACCAAGGAGCGCAAGGTGCGTTCAAAGATTCGATGATTCAC
+
AAAAA@AD1>FAGG0EGFE?FCFFGFHHHHGGFGHHHFH2/BE?EAE/GGHHHGHHFHGHB1GE00F1@12GHHFHHGFHHG@FHGHGF1?EG?EEGHHGGBFGBGE?@CGHHEHGHGCHFEA@C?CCCH:GGGGC<CCCGGHCFHBGGFBC:GFFC0CGFGGBHFCF0CFFEFFGABCGGGBFGEFFFFFFHFBFBEFBFA@BFFFFGA?FFF;09FFFFB1GEBEE/AF0=GFBB@HFGGGFHFFEF//>EEFF2F2DGBDD1HF2EDA1B/10FGB1F1A1FG/A/A//ED2GDDFFHGBA0A00BHHHEE0EC1BAGBF31BG1FFFBDD1AAAA
@M02197:105:000000000-AN6RF:1:1101:19200:12733 1:N:0:1
CTACCGATTGCGTCCTCCGCTTATTGATATGCTTAAGTTCAGCGGGTAGTCCTACCTGATTTGAGGTCAAATATGATGCAAGGTTTTGTCCGAAGACCATTGTAAGCGGACTTTGAGGGTCGGACGACAGCGCAACGTCATTATCACACTGATGTCCGGAATCCAAAGGTTGAATTCCGCTGATGCATTTGAGAGGAGCCGACCTTCGCCAGCACGCTCCAAGTCCAAGCCCCGAATAGAAACAAATCGATTCGGGGTTGAGAATTTAATGACACTCAAACAGGCATGCTCCTCGGAATACCAAGGAGCGCAAGGTGCGTTCAAAGATTCGATGATTCAC
+
CCCCCCB@BCFBGGGGGGGGGGGHHHHHHHHHHHHGHHGHHHHGGGEFGHHHHHHHHHHHHHHHGGHHGHHHHHHHHGHHHGGGHHGHHHHGGGGGHHHHHHHHHHHGGGGGHHHHGHGGHGGGGGGGGGHGGGGGGHHGHHHHHHHHHHHHHHHHHGGGGGHHHHHHGGGHHGGGGGGGGGHHHGHGGHGHHFGGGGGGHHGGGGGGFFFGFFGHHFHFHHGFGGHGGFGGHHHHHHHHHHHGHGAHGGGGEGFHHEGHHHHHGHHHHHHHFFGFGHHHHHHHHHHHGGFF?HHHHHHHHHHHGGGGGHHGHGGGGHGGGGGGGGFGFFFFFFFA?AAA
@M02197:105:000000000-AN6RF:1:1101:24643:12818 1:N:0:1
CTACCGATTGCGTCCTCCGCTTATTGATATGCTTAAGTTCAGCGGGTAGTCCTACCTGATTTGAGGTCAGATATGATGCAAGGTTTTGTCCGAAGACCATTGTAAGCGGACTTTGAGGGTCGGACGACAGCGCAACGTCATTATCACACTGATGTCCGGAATCCAAAGGTTGAATTCCGCTGATGCATTTGAGAGGAGCCGACCTTCGCCAGCACGCTCCAAGTCCAAGCCCCGAATAGAAACAAATCGATTCGGGGTTGAGAATTTAATGACACTCAAACAGGCATGCTCCTCGGAATACCAAGGAGCGCAAGGTGCGTTCAAAGATTCGATGATTCAC
+
DDDDDDCCCCFCGGGGGGGGGGGGHHGHHHHHHHHHHHHHHHHGGGGGGHHHHHHHHHHHHHHHGHHHHHFHHHHHHHHHHHGFHHGHHHHGGGGGHHFHHHHHHHHGGGGGHHHHGHGGHGGGGGGGGGHGGGGGGHHGHHHHHHHHHHHHGHHHHGGGGHHHGHHHHFHGGGGGEGHHHGGGGHHGGGGHHHGGGGGFGFFFFGGFHHGFFFGHFHGFGHHGFFFGFGGGFHFHHHHHFGHGFHFFDGE?GEDFCDFHFHGHHGHGFBBGFFGFFFFDGGHHGGHHGGCE?HHHGF5BHBHHGFAECHEGCGGCGGFGFFGCGGGBCFFD5FFA?AAB
@M02197:105:000000000-AN6RF:1:1101:17053:12846 1:N:0:1
CTACCGATTGCGTCCTCCGCTTATTGATATGCTTAAGTTCAGCGGGTAGTCCTACCTGATTTGAGGTCAGATTTGTCATTATATTTCAAGTCTTGTTCCCCAAGACATACCTTTTCTGTAGGAGCTTCTCCATGATTGAAGTCACTCTACTCACAGCTTTCACATCTAACGTAGATAATTATCACATTAGTGTTACTGAGCCATAATCTATCAGAAAAGCTCATCCATTCAAGAGGAGCCAACAAGCAACCTAAGCTGCGCCAGCAATTATCCTCCAACTCCAACTTCACCTCAGCATAAATGCTAAAAGGCAGTTGAGAATTTCATGACACTCAAACAGGCATGCTCCTCGGAATACCAAGGAGCGCAAGGTGCGTTCAAAGATTCGATGATTCAC
+
DDDDCCCCDDFCGGGGGGGGGGGHHHHHHHHHHHHGHHHHHHHGGGGGGHHHHHHHHHHHHHHHGHHHHHGHHHHHHHHHHHHHHHHHHHHHHHHHHHHHHHGHHHHHHHHHHHHHHHHHHHHHHHHHHHHHHHGHHHHHGHHHHHHHGHHHHHHHHHHHHHHHHHHHHHHHHHGHHHHHHHHHHHHHHHGFHHHGGHHHHHHHHHHHHHHHHHHGHHHHHHHHHHHHHHHHHHHHGHHGFHHHEFHG2GHHFHGGGGCCHHHHHHHHHHGGGFHHGFFFHHHHHFHGFGHHHHHGHHHFHHHHHHHHHHGHHGHHHHFHHHHFHGHHHHFGGHHHFBHHEHHHHGGGGGHHHHHHHHGHHGGGGGHHHHGGGGHGGGGGGGGGBFFFFFFFBBAAA
@M02197:105:000000000-AN6RF:1:1101:8721:12888 1:N:0:1
CTACCGATTGCGTCCTCCGCTTATTGATATGCTTAAGTTCAGCGGGTAGTCCTACCTGATTTGAGGTCAAATATGATGCAAGGTTTTGTCCGAAGACCATTGTAAGCGGACTTTGAGGGTCGGACGACAGCGCAACGTCATTATCACACTGATGTCCGGAATCCAAAGGTTGAATTCCGCTGATGCATTTGAGAGGAGCCGACCTTCGCCAGCACGCTCCAAGTCCAAGCCCCGAATAGAAACAAATCGATTCGGGGTTGAGAATTTAATGACACTCAAACAGGCATGCTCCTCGGAATACCAAGGAGCGCAAGGTGCGTTCAAAGATTCGATGATTCAC
+
CCCCCCCBCCFBGGGGGGGGGGGHHHHHHHHGHHHHHHHHHHHGGGGGGHHHHHHHHHHHHHHHGGFGFHHHHHHHHHHHHHGFHHGHHHHGGGGGHHHHHGHHHHHGGGGGHHHHGHGGHGGGGGGGGGHGGGGGGHHGHHHHHHHHHHHHHGHHHGGGGGHHHHHHHHHHGGGGGGGHHHHGHHHGGHHGHHGGGGGGFGGFGGGGHHGGGFGHHHFGHHHGGGHGGGGGHHHHHHHHHHHGHHHHGGGGGGGHHHHHBHHHHHHHHHHHHHGHHHHHHHHHHHHHGGGGGHHGHHHGHHHHGGGGGHHHHGGGGCGGGGGGGGGGFFFFFFFA?AAA
@M02197:105:000000000-AN6RF:1:1101:17948:12819 1:N:0:1
CTACCGATTGCGTCCTCCGCTTATTGATATGCTTAAGTTCAGCGGGTAGTCCTACCTGATTTGAGGTCAAATATGATGCAAGGTTTTGTCCGAAGACCATTGTAAGCGGACTTTGAGGGTCGGACGACAGCGCAACGTCATTATCACACTGATGTCCGGAATCCAAAGGTTGAATTCCGCTGATGCATTTGAGAGGAGCCGACCTTCGCCAGCACGCTCCAAGTCCAAGCCCCGAATAGAGACAAATCGATTCGGGGTTGAGAATTTAATGACACTCAAACAGGCATGCTCCTCGGAATACCAAGGAGCGCAAGGTGCGTTCAAAGATTCGATGATTCAC
+
CDDDDDCCCBFCGGGGGGGGGGGGHHHHGHHHHHHHGHHGHHHGGGGGGHHHHHHHHHHHHHHHGGHHHHHHHHHHHHHHHHGGGHGHHHHGGGGGHHHHHHHHHHHGGGGGHHHHGHGFHGGGGGGGGGHGGGGGGHHGHHHHHHHHHHHHHHHHHGGHGHHHHHHHHHHGHGHHHGHHHHGHHGHHHGHHHHGGGGGGHHGGGGGGHHGGGGGHGHHHHHGGGGHGGGGGHHHHHHFHHGHGHHHHGGGGGGGHHHHHHHHGFHHHHHFHHHGGHHHHHHHHHGHGGGGGGHHHHHHHHHHHGGGGGHHHHGGGGHGGGGGGGGGCFFFFFFFCCCCC
@M02197:105:000000000-AN6RF:1:1101:16033:12930 1:N:0:1
CTACCGATTGCGTCCTCCGCTTATTGATATGCTTAAGTTCAGCGGGTAGTCCTACCTGATTTGAGGTCAAATATGATGCAAGGTTTTGTCCGAAGACCATTGTAAGCGGACTTTGAGGGTCGGACGACAGCGCAACGTCATTATCGCACTGATGTCCGGAAGCCAAAGGTTGAATTCCGCTGACGCATTTGAGAGGAGCCGACCTTCGCCAGCACGCTCCAAGCCCAAGCCCCGAATAGAAACAAATCGATTCGGGGTTGAGAATTTAATGACACTCAAACAGGCATGCTCCTCGGAATACCAAGGAGCGCAAGGTGCGTTCAAAGATTCGATGATTCAC
+
ABA?3?ADB@BAFECGGGGFGGGHHHHHHHHGHHHGHFFBGHHGGG?EGHHEFHHGHGGFHHHHAHHHFGHGGHFHGFHGFFABFFGFGBF?FGGGHHFHHHFH8H8G5GFG9HHHG<GFFCGCCD@DGGEGGGG?CGHEHHBGFADEFGFCGBEGHGGDDGHHF0F:CC;CF0F0BFB.D?:/CDGBGFB61E/AADF/@5;@D<3ADD/A/BFFC6FFFFF#BFFFFFE0AFB2222BFFG>2GF0////?//002F2D12HGDE@FDHGBFF1CEHGF1A1B1GG/C?GFFBFBD1111F1A?EA0111FA0A01AD3FBGFE11C13@133>111>
@M02197:105:000000000-AN6RF:1:1101:26078:12903 1:N:0:1
CTACCGATTGCGTCCTCCGCTTATTGATATGCTTAAGTTCAGCGGGTAGTCCTACCTGATTTGAGGTCAGATTTGTCATTATATTTCAAGTCTTGTTCCCCAAGACATACCTTTTCTGTAGGAGCTTCTCCATAATTGAAGTCACTCTACTCACAGCTTTCACATCTAACGTAGATAATTATCACATTAGTGTTACTGAGCCATAATCTATCAGAAAAGCTCATCCATTCAAGAGGAGCCAACAAGCAACCTAAGCTGCGCCAGCAATTATCCTCCAACTCCAACTTCACCTTAGCATAAATGCTAAAAGGCAGTTGAGAATTTCATGACACTCAAACAGGCATGCTCCTCGGAATACCAAGGAGCGCAAGGTGCGTTCAAAGATTCGATGACTCAC
+
BCCCABBBCCFCGGGGGGGGGGGHHHHHHHHHHGHHGHHHHHHGGGEGGHHHHHHHHHHHHHHHGHHHHHHHHHHHHHHGHHHGHHHHHHHHHHGHHHHHHHGHHHHHHHHHHHHHHHHHHHGHHHHHGHHHHGGHHGDGEFHHHHHHHHHHHHHHHHHHHHHHHGGHGHGGGHGHHHHGHHHHHHHHHGFGGHHHHHHHGFHHGHHHHHHHHGHHHHHHHHHHHHHHHHHHHHGEHGGFFHHFFCFFHHHHHHGGGGGGBFFGBHF3HG?GHGGHHGGCFFFGGGGGEEGFHHFHHFHFFHFHHGHHHHHHGHHHGHHHHGBHHHHHHHGGHHGHHHHHHHHHHGGCGGHHGHHFGHHHHGFECGHHHHGGGGHGGGGGGGGGGFFFFFFFBCCCB
@M02197:105:000000000-AN6RF:1:1101:16055:12966 1:N:0:1
CTACCGATTGCGTCCTCCGCTTATTGATATGCTTAAGTTCAGCGGGTAGTCCTACCTGATTTGAGGTCAGATTTGTCATTATATTTCAAGTCTTGTTCCCCAAGACATACCTTTTCTGTAGGAGCTTCTCCATAATTGAAGTCACTCTACTCACAGCTTTCACATCTAACGTAGATAATTATCACATTAGTGTTACTGAGCCATAATCTATCAGAAAAGCTCATCCATTCAAGAGGAGCCAACAAGCAACCTAAGCTGCGCCAGCAATTATCCTCCAACTCCAACTTCACCTTAGCATAAATGCTAAAAGGCAGTTGAGAATTTCATGACACTCAAACAGGCATGCTCCTCGGAATACCAAGGAGCGCAAGGTGCGTTCAAAGATTCGATGATTCAC
+
CCCCCCBCCCFCGGGGGGGGGGGHHHHHHHHHHHHHHHHHHHHGGGGGGHHHHHHHHHHHHHHHGHHHHGGHHHHHHHHHHHHHHHHHHHHHHHHHHHHHHHGHHHHHHHHHHHHHHHHHHHGHHH3GHHHHHHHHHHHHHHHHHHHHHHHHHHHHHHHHHHHGHHHHHHGHHHHHHHHHHHHHHHHHHHHHHHHHHHHHHHHHHHHHHHHHHHHHHHHHHHHHHHHHHHHHHHHHHFGHHHHHHHHHHHHHHGGGGDCCHHHHHHHFHHGGHHHHHHGFHGHEHHHGFFFGHHHHHHHHHHHHHHFHHGHHHHHHHHFHHHFHHHHGHHGFHHHGFHHHHHHHHGGGGGHGHHGHHGHHHGGGGGHGHGGGGGHGGGGGGGGGGFFFFFFFBCBBB
@M02197:105:000000000-AN6RF:1:1101:4895:12984 1:N:0:1
CTACCGATTGCGTCCTCCGCTTATTGATATGCTTAAGTTCAGCGGGTAGTCCTACCTGATTTGAGGTTAAATATGATGCGAGGTTTTGTCCGAAGACCATTGTAAGCGGACTTTGAGGGTCGGACGACAGCGCAACGTCATTATCACACTGATGTCCGGAATCCAAAGGTTGAATTCCGCTGATGCATTTGAGAGGAGCCGACCTTCGCCAGCACGCTCCAAGTCCAAGCCCCGAATAGAAACAAATCGATTCGGGGTTGAGAATGTAATGACGCTCAAACAGGCATGCTCCTCGGAATACCAAGGAGCGCAAGGTGCGTTCAAAGATTCGATGATTCGC
+
CBBBCBBBBCFCGGGGGGGGGGGHHHGHHHFHHHHHHHFFGFHGGGGGEHHHGHHGHHGHHHHHGHHHHHHHHGHHFGFGGFFGGHGGHHHGGGGGHHFHGFHHHEF9EEFGHHHHGHG9HGEFGGGGGGHGGGGGGFHGHHFHHHHGHHFFHHHHHGGCGGFFFGGGGFGFGGEFGFGGGGHHGG0DFFGGGGFFFFF<>=A@AGCCFGFCBBGHGHGFFFFFFGHFFFFFDHGGBGFFFGFGGAFCE>E>@FAFFFHFGHGB@12HGAGE@E/FFGFHHBEFHHHGGEGEFGBHGHHGHGFHEEEA0A1BGEA?CFCGGGGGGGGFBFDFFAA11>1A
@M02197:105:000000000-AN6RF:1:1101:5513:13021 1:N:0:1
CTACCGATTGCGTCCTCCGCTTATTGATATGCTTAAGTTCAGCGGGTATCCCTACCTGATCCGAGGTCAACCACTGTTGTTTGGACTAAATGGGGGGTCCAGTGGCTCAGAATATGACTTGGATAAGACTAGTATAGCATTTTAAAACACTCCTGGAATCTATTACCATGGTCCACTTTTCTGGCCTATTCATTTCAGCAGAGTAAGACAAAGTAGTGTTAGTACTATCCACTTCTACCAATACCACATGATATGTGAGTCGGTTTTTAGTGACGCTCGAACAGGCATGCCCTAAGGAATACCAAAGGGCGCAATGTGCGTTCAAAGATTCGATGATTCAC
+
DDCDDDDDCCFCGGGGGGGGGGGHHHHHHHHHHHHHGHHHHHHGGGGGHHHHHHHHHHHHHHHGGGGHHHHHGGHHGHHHHHHGHHHHHGHHHHGGGGGHHHHHHGHHHHHHHHHGHGGGHHHHHHHHHHHHHHHHGHHHGHGHHGGGGGGGHFFHHHFHHHHHFHHHHHHHHGFGHFHHHHGGHHGFFGHHGHFHHHGHHHHHHHHHHGHHHHHGFHGHHHGFHFHGFGFFHHHHFHHHGHHHHHHHHHHHHHHHGGGGGGGHGHHHHGGFF?FHHEHHGHHHGHHGGHGHHHFGHFHHFHHHHGGGGGHHHHGGGGFGGGGGGGGFGFFFFFFFBA3AA
@M02197:105:000000000-AN6RF:1:1101:26853:12870 1:N:0:1
CTACCGATTGCGTCCTCCGCTATTGATATGCTTAAGTTCAGCGGGTAGTCCTACCTGATTTGAGGTCAAATATGATGCAAGGTTTTGTCCGAAGACCATTGTAAGCGGACTTTGAGGGTCGGACGACAGCGCAACGTCATTATCACACTGATGTCCGGAATCCAAAGGTTGAATTCCGCTGATGCATTTGAGAGGAGCCGACCTTCGCCAGCACGCTCCAAGTCCAAGCCCCGAATAGAAACAAATCGATTCGGGGTTGAGAATTTAATGACACTCAAACAGGCATGCTCCTCGGAATACCAAGGAGCGCAAGGTGCGTTCAAAGATTCGATGATTCAC
+
CCCCCCCCCCFBFGGFGGGGGGGHHGHHHHHHHHHHFHHHHHGGGGGGHHHHHHHHHGHHHHHGHHHHHHHHHHHHHHHHHGGHHGHFHHGGGGGHGHHHHHHHGGGGFGGHHHHGHGGHGGGGGGGGGHGGGGGGHHGHHHHHGHHHHHHHGHHHGGGHHHHHHHHHHHGGGGGGGGHHHHHHHHHHHHGHHGGGGGFFFFFGGGFFHGGGFGGGHGHHFHHFGFFGFFFHHGHHHFHHFHGFFGEGGGGCGGHGHHHFGHHHHGHG5FHFACFFHHHFGHHHHHHGF?GGHHFHFHHHHHHGGGGGHHHHGGGGHGGGGGGFFGGFFDFFBFABAAB
@M02197:105:000000000-AN6RF:1:1101:29382:12901 1:N:0:1
CTACCGATTGCGTCCTCCGCTTATTGATATGCTTAAGTTCAGCGGGTAGTCCTACCTGATTTGAGGTCAAATATGATGCAAGGTTTTGTCCGAAGACCATTGTAAGCGGACTTTGAGGGTCGGACGACAGCGCAACGTCATTATCACACTGATGTCCGGAATCCAAAGGTTGAATTCCGCTGATGCATTTGAGAGGAGCCGACCTTCGCCAGCACGCTCCAAGTCCAAGCCCCGAATAGAAACAAATCGATTCGGGGTTGAGAATGTAATGACACTCAAACAGGCATGCTCCTCGGAATACCAAGGAGCGCAAGGTGCGTCCAAAGATTCGATGATTCAC
+
AAAABBBDAAFBEG2AGFEGCEEGGFGFHHFGAGHBFD5FFGHGEEEEGHF5DGFGEHHHHHHHGE3FGFHGFHHHHHFDGFFBGHGGHHHGGGGGHHHHHHHHGDGGGGGGHGHHGGGEHGFGGFFFGGHGGGFFGFHGHHHGHHGHHHGGFFDGCD5GGGGHFFCGHBGFFFGGFGFGFHFGHGHGGGFGGHGGGGGFG@DFFFEFFFFFFFGGFFFFF7FFFFGFFEEFHHHGEGGHCFHEHGHGGEGGEE/GC@FHFHGFB1FHGHFFGFF1GDEB11FF1GEGE?GEEB2F2HHFFBDHECEGEBF10AA00A1B1GBGGEFFB13BFD3AAA>1
@M02197:105:000000000-AN6RF:1:1101:18170:13248 1:N:0:1
CTACCGATTGCGTCCTCCGCTTATTGATATGCTTAAGTTCAGCGGGTAGTCCTACCTGATTTGAGGTCAAATATGATGCAAGGTTTTGTCCGAAGACCATTGTAAGCGGACTTTGAGGGTCGGACGACAGCGCAACGTCATTATCACACTGATGTCCGGAATCCAAAGGTTGAATTCCGCTGATGCATTTGAGAGGAGCCGACCTTCGCCAGCACGCTCCAAGTCCAAGCCCCGAATAGAAACAAATCGATTCGGGGTTGAGAATTTAATGACACTCAAACAGGCATGCTCCTCGGAATACCAAGGAGCGGAAGGTGCGTTCAAAGATTCGATGATTCAC
+
CCCDCCCCCDFCGGGGGGGGGGGHHHHHHHHHHHHHHHHHHHHGGGGGGHHHHHHHHHHHHHHHGHHHHHHHHHHHHHHHHHGHHHGHHHHGGGGGHHHHHHHHHHHGGGGGHHHHGHGFHGGGGGGGGGHGGGGGGHHGHHHHHHHHHHHHHHHHHGGHHGHHHHHHHHGHHGGHHHHHHHHHHHHHHHHHGHGGGGGGHHGGGGGGHHGGGGGHHHHHHHHHGFFGGGGHHHHHHHGHHHHGHGAHGGCCGGGHHHHHHHHHHFHHHHHHGHGHHHHHGHHHHHHHGGGGGHHHHFHGHHHHGGGGGHHHHGGGGHGGGGGGGGGGFFFFFFFBAABC
@M02197:105:000000000-AN6RF:1:1101:12752:13170 1:N:0:1
CTACCGATTGCGTCCTCCGCTTATTGATATGCTTAAGTTCAGCGGGTAGTCCTACCTGATTTGAGGTCAAATATGATGCAAGGTTTTGTCCGAAGACCATTGTAAGCGGACTTTGAGGGTCGGACGACAGCGCAACGTCATTATCACACTGATGTCCGGAATCCAAAGGTTGAATTCCGCTGATGCATTTGAGAGGAGCCGACCTTCGCCAGCACGCTCCAAGTCCAAGCCCCGAATAGAAACAAATCGATTCGGGGTTGAGAATTTAATGACACTCGAACAGGCATGCTCCTCGGAATACCAAGGAGCGCAAGGTGCGTTCAAAGATTCGATGACTCAC
+
CCCCCCCCCBFCGGGGGGGGGGGHHHHHHHHHHHHHHHHGHHHGGGGGGHHHHHHHGHHHHHGHGHHHHHHHHHHHHHHHHHGGHHGHHHHGGGGGHHHHHHHHHHHGGGGGHHHHGHGGHGGGGGGGGGHGGGGGGHHGHHHHHHHHHHHHHHHHHGGGGHHHHHHHHHHHHGGGGGHGGHHHGHHHGHHHHGGGGGGFHHGGGGGGFHGGFFGFHFHHHHHHGGHGGFGGHHGHHHHHHHHGHHHHGGGGGGGHFGHGHHHG5HHHHHHHGDGGGHEHEHHHHHGGGGCGGHGGHHGDGGHHGGGFCHHHHGGGGHGGGGGGGGGGFFFFFFFBBBBB
@M02197:105:000000000-AN6RF:1:1101:13805:13235 1:N:0:1
CTACCGATTGCGTCCTCCGCTTATTGATATGCTCAAGTTCAGCGGGTAGTCCTACCTGATTTGAGGTCAAATATGATGCAAGGTTTTGTCCGAAGACCATTGTAAGCAGACTTTGAGGGTCGGACGACAGCGCAACGTCATTATCACACTGATGTCCGGAATCCAAAGGTTGAATTCCGCAGATGCATTTGAGAGGAGCCGACCTTCGCCAGCACGCTCCAAGTCCAAGCCCCGAATAGAAACAAATCGATTCGGGGTTGAGAATTTAATGACACTCAAACAGGCATGCTCCTCGGAATACCAAGGAGCGCAAGGTGCGTTCAAAGATTCGATGACTCAC
+
CCCCCCBCCCFCGGGGGGGGGGGHHGHHHHHHHHHHHHHHGHHGGGGGGHHHHHHHHHGHHHHHGHHHHHHHHHHHHHHHHHGGHHGHHHHGGGGGHHHHHHHHHHHHHHHHHHHHGHGGHGGGGGGGGGHGGGGGGHHGHGHHHHHHHHHHHHHHHGGGHHHHHHHHHHHHHGHHHHHHHGGHHHHGGGHHHHGGGGGGHHGGGGGGHHGGGFGHFHHGHHHFGGGGGGGHHHHHHHHHGGHGHHHHGGFFGGGGHHGHHHHFFGHHFHHGDGEHHHHHHHHHHHHHGGGGDHHGHHHHHHHHGGGGGHHGHGGGGHGGGGGFGGGGFFFFFFFBBBAB
@M02197:105:000000000-AN6RF:1:1101:7665:13167 1:N:0:1
CTACCGATTGCGTCCTCCGCTTATTGATATGCTTAAGTTCAGCGGGTATCCCTACCTGATCCGAGGTCAAACTTAGAAAGTTGGGGGTTGCTGGCAAGCACGCACCGAGACCCTGTAGCGAGGAGTATTACTACGCTTAGAGCACGATGGCACCGCCACTGATTTTAAGACCGATCAGAACTGATGCGGTCCAATACCAAGCAGAGCTTGAGTGTTGTACTGACGCTCGAACAGGCATGCCCCGCGGAATACCACGGGGCGCAATGTGCGTTCAAAGATTCGATGATTCAC
+
CCCCCCCCBCFBGGGGGGGGGGGHHHHHHHHHHHHHHHHGHHHGGGGGHHHHHHHHHHHHH;HGGGGHHHHHH9HHHH;HH<HHGG8GGGHHHHGHHGHHHGG;GGGGGGGGHHHHHHHGGGGGGGFHHHHHHHGGG8GHHHH;HGGHGGHHHGGHGGGHHHGHGHHGGGGGHHHHHHHHGHGGGGGHHHHHHHHHGHHHHHHHHHHGHHHGHHHHHFGGGGGGGHHGHHHHHHHHFGGGCGGGHHHHHHHGGGGGGGGGHHHHGGGGHGGGGGGGGGGFFFFFFFA@CCC
@M02197:105:000000000-AN6RF:1:1101:23805:13221 1:N:0:1
CTACCGATTGCGTCCTCCGCTTATTGATATGCTTAAGTTCAGCGGGTAGTCCTACCTGATTTGAGGTCAGATTTGTCATTATATTTCAAGTCTTGTTCCCCAAGACATACCTTTTCTGTAGGAGCTTCTCCATAATTGAAGTCACTCTACTCACAGCTTTCACATCTAACGTAGATAATTATCACATTAGTGTTACTGAGCCATAATCTATCAGAAAAGCTCATCCATTCAAGAGGAGCCAACAAGCAACCGAAGCTGCGCCAGCAATTATCCTCCAACTCCAACTTCACCTTAGCATAAATGCTAAAAGGCAGTTGAGAATTTAATGACACTCAAAAAGGCATGCTCCTCGGAATACCAAGGAGCGCAAGGTGCGTTCAAAGATTCGATGACTCAC
+
A?3?AD?2224AEEFCGGCEEGCBGGFHHHHHHHFFHHH5GFFFGGGCFHHFHHHHFF3GFHGFF2FBGEFFGEFGFHGHHEGHHGHDEB@DGHHGFFH3FFGHEGHHF3GHGHHGBHHFFHFFEAFH3GDBGHHHFHFD1BGGHHFFFGBFBGHDCGBG18FBCGFFGE<GFGFFHGEGH9FBFH6DDD<FFFGHHF=0/0:5B<GGHDBDDGFEBFGA81:CGGGHHHHHGBFGCB??1GHBF0><///1<F///C/EF<2D>B2BB0/?>F1FGGFB1FGGB11BGFBBBF1GEB2@2110E1B110FHG022BHHGF@@2DD2F111A//DFB1BEFGDA/A//E/CF2D211G1GA0?CEEBCHGE?E0AGGA33GGEFCFC3FBFFAAA1A
@M02197:105:000000000-AN6RF:1:1101:17305:13186 1:N:0:1
CTACCGATTGCGTCCTCCGCTTATTGATATGCTTAAGTTCAGCGGGTAGTCCTACCTGATTTGAGGTCAGATTTGTCATTATATTTCAAGTCTTGTTCCCCAAGACATACCTTTTCTGTAGGAGCTTCTCCATAATTGAAGTCACTCTACTCACAGCTTTCACATCTAACGTAGATAATTATCACATTAGTGTTACTGAGCCATAATCTATCAGAAAAGCTCATCCATTCAAGAGGAGCCAACAAGCAACCTAAGCTGCGCCAGCAATTATCCTCCAACTCCAACTTCACCTTAGCATAAATGCTAAAAGGCAGTTGAGAATTTCATGACACTCAAACAGGCATGCTCCTCGGAATACCAAGGAGCGCAAGGTGCGTTCAAAGATTCGATGATTCAC
+
DDDCDDCCDDFDGGGGGGGGGGGHHHHHHHHHGHHHHHHHHHHGGGGGGHHHHHHHHHHHHHHHGHHHHHHHHHHHHHHHHHHHHHHHHHHHHHHHHHHHHHGHHHHHHHHHHHHHHHHHHGHHHGHHHHHHHHHHHHHHHHHHHHHHHHHGHHHHHHHHHHHHHHHHHHGHHHHHHHHHHHHHHHHHHHHHHHHHHHHHGHHHHHHHHHHHHHHHHHHHHHHHHHHGHHHHHHHHHHHHGHHHHGHFGHHHHHGGFGGFHHGHFHHGHHGGHHGHHHHGHHFHHFGFDHHHHGHHHHHHGHHHHHHHGHHHHHHHHHHHHGHHHHHHHGGGHHGHHGHHGHHHHGGGGGGHHHHHFGHHHGGGGGHHHHGGGGHGGGGGGGGGGFFFFFFFBBAAA
@M02197:105:000000000-AN6RF:1:1101:28117:13420 1:N:0:1
CTACCGATTGCGTCCTCCGCTTATTGATATGCTTAAGTTCAGCGGGTAGTCCTACCTGATTTGAGGTCAAATATGATGCAAGGTTTTGTCCGAAGACCATTGTAAGCGGACTTTGAGGGTCGGACGACAGCGCAACGTCATTATCACACTGATGTCCGGAATCCAAAGGTTGAATTCCGCTGATGCATTTGAGAGGAGCCGACCTTCGCCAGCACGCTCCAAGTCCAAGCCCCGAATAGAAACAAATCGATTCGGGGTTGAGAATTTAATGACACTCAAACAGGCATGCTCCTCGGAATACCAAGGAGCGCAAGGTGCGTTCAAAGATTCGATGATTCAC
+
BCCCCCCCCAFCGGGGGGGGGGGHHHHHGHHHHHHHHHHHHHHGGGGGGHHHHHHHHHHHHHHHGHHHHHHHBHHHHHHHHHGHHHGHHHHGGGGGHHHHHHHHHHHGGGGGHHHHGGGGHGGGGGGGGGHGGGGGGHHGHHHHHHHHHHHHHHHHHGGGGHHHHHHHHGGGHGGGGGHGHHHHHGHHGGGGHHGGGGGGHHFFFFFGFHGFFFFHGHHHHHGFFFFGGFFHHHHHHHHHHHHGHHHFDGGGGGGHHGHHHHHGFDFHHFGHHFAEHHHGGHHHHHHHGGGFDHFFHDEGHHHHEGFGGHHHHGGGGHGGGCFFGGGGFFBFFFFBAAAB
@M02197:105:000000000-AN6RF:1:1101:28232:13463 1:N:0:1
CTACCGATTGCGTCCTCCGCTTATTGATATGCTTAAGTTCAGCGGGTAGTCCTACCTGATTTGAGGTCAAATTGTCAGAAGCTGTCTCAAAAGAGACCCTTTAGAAGCTGAACCCCATTTATAAAGCTGCTCTTCACAAATGGCGTAGATAATTATCACACCAAAGCAAGGCAACAAAGGTCCCGCTAATGCATTTCAGGAGAGCCGACTTCTGAGAAGCCCGCATACTCCCACATCCAAGCCTGATCAACAGAAAAAGCTGAAAAGGTTGAGAATTTCATGACACTCAAACAGGCATGCTCCTCGGAATACCAAGGAGCGCAAGGTGCGTTCAAAGATTCGATGATTCAC
+
CCCCCCBBCCFCGGGGGGGGGGGHHHHHHHHHHHHHHHHHHHHGGGGGGHHHHHHHHHHHHHHGGHGHHHHHHHHHHHHHHHHHHHHHHGHHHGHHHGHHHHHHHHHGHHGHHHGGGHHHHHHHHHHHGHHHHHHHHHHHHGHHGGGGGGHHHHHHHGHHHGHHHHHHHHHHHHHHHHGHGHGHHHHHGHHHHHHHHHHHHGGGHGHHHGGGHHHHHGGGGGGHGFGGHGGHHHHGGGHHHHHHHHHHGHHHGHHHHHHHHHHHHHHHGHHGHHGHFGGHHHHHFGHHEHHHHHHHHHHGGGGGHHHHFGFHGHHGGGGGHHHHGGGGHGGGGGGGGGGFFFFFFFBAA>A
@M02197:105:000000000-AN6RF:1:1101:5946:13563 1:N:0:1
CTACCGATTGCGTCCTCCGCTTATTGATATGCTTAAGTTCAGCGGGTAGTCCTACCTGATTTGAGGTCAAATATGATGCAAGGTTTTGTCCGAAGACCATTGTAAGCGGACTTTGAGGGTCGGACGACAGCGCAACATCATTATCACACTGATGTCCGGAAGCCAAAGGTTGAATTCCACTGATGCATTTGAGAGGAGCCGACCTTCGCCAGCACGCTCCAAGTCCAAGCCCCGAATAGAAACAAATCGATTCGGGGTTGAGAATTTAATGACACTCAAACAGGCATGCTCCTCGGAATACCAAGGAGTGCAAGGTGCGTTCAAAGATTCGATGATTCAC
+
CECCCCCCCCFCGGGGGGGGGGGHHHHHHHHHHHHHHHHHHHHGGGGGGHHHHHHHHHHHHHHHGHHHHHHHHHHHHHGHHHGHHHGHHHHGGGGGHHHHHHHHHHHGGGGGHHHHGHGGHGGGGGGGGGHGGGGGHHHHHHHHHHHHHHHHHHHHHHHHHHHHHHHHHHHHHHHHHHGHHHHHHHHGGGHHHHGGGGGGHHGGGGGGHHGGGGGHGHGHHHHHGGHGGGGFGHHHHHHHHHHGGHHHGGGGGGGHHHHHGHHHGHHHHHHHHGGHHHHHHGHHHHHHGGGGGHHHHHHHGHHHHHHFGHHHHGGGGHGGGGGGGGGGFFFFFFFCCBBC
@M02197:105:000000000-AN6RF:1:1101:18074:13639 1:N:0:1
CTACCGATTGCGTCCTCCGCTTATTGATATGCTTAAGTTCAGCGGGTATCCCTACCTGATCCGAGGTCAACCACTGTTGTTTGGACTAAATGGGGGGTCCAGTGGCTCAGAATATGACTTGGATAAGACTAGTATAGCATTTTAAAACACTCCTGGAATCTATTACCATGGTCCACTTTTCTGGCCTATTCATTTCAGCAGAGTAAGACAAAGTAGTGTTAGTACTATCCACTTCTACCAATACCACATGATATGTGAGTCGGTTTTTAGTGACGCTCGAACAGGCATGCCCTAAGGAATACCAAAGGGCGCAATGTGCGTTCAAAGATTCGATGATTCAC
+
CCCCCCCCCCFCGGGGGGGGGGGHHHHHHHHGHHHHHHHHHHHGGGGGHHHHHHHHHHHHHHGGGGGHHHHHGGHHHHHHHHHGHHHHHHHHHHGGGGGHHHHHHGHHHHHHHHGGGGHGGGGGGHHHGHHHGGGGGGHHGHHHHGGGGGHGHHHHHHGHGHHHGFGHFHHFHGGHHHHGHHFHGHGFFFHHHHGFHHHHHHHFHHHHHGHHHHHHHHHHHHHHHHGHHHGFFFFF3HHHHGGBHHHHHHHGGHHHGGGGGGGHGEHFHGGGGGGHHGHHHGHHGGHGHHHHHHHHHHHHHGHHGGGGGGHFHHGGGGHGGGGGGGGGGFFFFFFFBBCCC
@M02197:105:000000000-AN6RF:1:1101:6138:13538 1:N:0:1
CTACCGATTGCGTCCTCCGCTTATTGATATGCTTAAGTTCAGCGGGTAGTCCTACCTGATTTGAGGTCAAATATGATGCAAGGTTTTGTCCGAAGACCATTGTAAGCGGACTTTGAGGGTCGGACGACAGCGCAACGTCATTATCACACTGATGTCCGGAATCCAAAGGTTGAATTCCGCTGATGCATTTGAGAGGAGCCGACCTTCGCCAGCACGCTCCAAGTCCAAGCCCCGAATAGAAACAAATCGATTCGGGGTTGAGAATTTAATGACACTCAAACAGGCATGCTCCTCGGAATACCAAGGAGCGCAAGGTGCGTTCAAAGATTCGATGATTCAC
+
DDDCCDCDDCFCGGGGGGGGGGGHHHHFHFHHHGHHHHHHHHGGGGFGGHHGHHGHGHHHHHHHGHFHFHHHHHHHHHHHHHGGHHGHHHHGGGEGHHHHGHHHHHHGGGGGHHHHGHGGHGGGGGGGGGHGGGGGGHHGHHHHHHHHHHHGHHHHHGGGGGHHHHFHHHHHHGGGGGGHHHHFGHGGHGHGHHGGGGGFHHGGGGGGHHGGGFGHHFGGHHHHGGHGGGEHHHHHGHHHFHHGHGEHEF/GGGGHHHHHHHHHHGHHFFHHFFGHGHHHEHHHGHHHGGGC?HHHHGHHHHHHGGFEEHGGHGEFGFGGFGGF5GGGFFFFFFFBBBBB
@M02197:105:000000000-AN6RF:1:1101:12845:13706 1:N:0:1
CTACCGATTGCGTCCTCCGCTTATTGATATGCTTAAGTTCAGCGGGTAGTCCTACCTGATTTGAGGTCAGATTTGTCATTATATTTCAAGTCTTGTTCCCCAAGACATACCTTTTCTGTAGGAGCTTCTCCATAATTGAAGTCACTCTACTCACAGCTTTCACATCTAACGTAGATAATTATCACGTTAGTGTTACTGAGCCATAATCTATCAGAAAAGCTCATCCATTCAAGAGGAGCCAACAAGCAACCTAAGCTGCGCCAGCAATTATCCTCCAACTCCAACTTCACCTTAGCATAAATGCTAAAAGGCAGTTGAGAATTTCATGACACTCAAACAGGCATGCTCCTCGGAATACCAAGGAGCGCAAGGTGCGTTCAAAGATTCGATGATTCAC
+
CCDDCDDCCCFBGGGGGGGGGGGHHHHHHHGHHHHHHHHHHHHGGGGGGHHHHHHHHHGHHHHHGGHHHHHHHHHHHHHHHHHHHHHHHHHHHHHHHGHHHHGHHHHHHHHHHHHHHHHHHHHGHHHHHHHHHHHHHHHHGHHHHHHHHHHHHHHHHHHHHGHHHHHHHHHHHHGHHHHHHHHHHHHHHGHHHHHHHHHHHHHHHHHHHHHHHHHHHHHHHHHHHHHHHHHHHHGHFGHHHGGHGHHHHHHHHHGFCGCGFFHFHGF3GHDFGBHHHHGCHHF@FDHHGHHHHHHHHHHGFHGHGHHHGHGHHHGHHHHHGFGEGHHHHHHGHHHHGFHHFHHGHGGGGGHGHHGHDHHHHGGCGGHHFHGGGGHGGGGGGGGGGFFFFFFFABBAA
@M02197:105:000000000-AN6RF:1:1101:17591:13787 1:N:0:1
CTACCGATTGCGTCCTCCGCTTATTGATATGCTTAAGTTCAGCGGGTAGTCCTACCTGATTTGAGGTCAAATATGATGCAAGGTTTTGTCCGAAGACCATTGTAAGCGGACTTTGAGGGTCGGACGACAGCGCAACGTCATTATCACACTGATGTCCGGAATCCAAAGGTTGAATTCCGCTGATGCATTTGAGAGGAGCCGACCTTCGCCAGCACGCTCCAAGTCCAAGCCCCGAATAGAAACAAATCGATTCGGGGTTGAGAATTTAATGACACTCAAACAGGCATGCTCCTCGGAATACCAAGGAGCGCAAGGTGCGTTCAAAGATTCGATGATTCAC
+
DDDCCDDDDDFCGGGGGGGGGGGHHHHHHHHHHHHHHHHHHHHGGGGGGHHHHHHHHHHHHHHHGHHHHHHHHHHHHHHHHHGDHHGHHHHGGGGGHHHHHHHHHHHGGGGGHHHHGHGFHGGGGGGGGGHGGGGGGHHGHHHHHHHHHHHHHHHHHGGGHHHHHHHHHHHHHGGGGGHHHHHHHHHHHGHGHHGGGGGFHHGGGGGGHHGGGFGHHHHHHHGHGGHGGGGHHHHHHHHHHHHGHHHHFFGGGGGHGGHGHHHHHHHHHHHHHHGHHHHHHHHGHHHHGGGGGHHHHHHGHHHHGGGGGHHHGGGGGHGCGGGGGGGGFFFFFFFCCCCC
@M02197:105:000000000-AN6RF:1:1101:3961:13876 1:N:0:1
CTACCGATTGCGTCCTCCGCTTATTGATATGTTTAAGTTCAGCGGGTAGTCCTACCTGATTTGAGGTCAAATATGATGCAAGGTTTTGTCCGAAGACCATTGTAAGCGGACTTTGAGGGTCGGACGACAGCGCAACGTCATTATCACACTGATGTCCGGAATCCAAAGGTTGAATTCCGCTGATGCATTTGAGAGGAGCCGACCTTCGCCAGCACGCTCCAAGTCCAAGCCCCGAATAGAAACAAATCGATTCGGGGTTGAGAATTTAATGACACTCAAACAGGCATGCTCCTCGGAATACCAAGGAGCGCAAGGTGCGTTCAAAGATTCGATGACTCAC
+
ABBBBBBBBAFAFGGGGFGGGGGHHHCHGHHHHHHHHHHHHHHGGGFEGHHHHHHHHHHHGHHHGGHGHHHHHHHHHHHHHHGHHHGGHGHGDEEGHHHHEDHFHGHBGGGGGHHHGHGABDGGGGFCC?HGGGGGGHHGGHGHEHH0GHHHHHHHCEGGHHHFGGGHGFHGGGGGGGBHGDDGFGGDFGGHHGEDGGGEFFFCFFFFFFFFFFGHG?EHGFFFFGGFFEGGEHFHGHHHHGHGHHHHFGGGGGEHFHHFFHGDHHHHGHHGGHFEGHHFHHGHHHHGGGGGGFGDFHGFCHHHCGGGGHHHHGCGCHGGGGGFGFGGC1FFDFF?A>11
@M02197:105:000000000-AN6RF:1:1101:7471:13998 1:N:0:1
CTACCGATTGCGTCCTCCGCTTATTGATATGCTTAAGTTCAGCGGGTAGTCCTACCTGATTTGAGGTCAGATTTGTCATTATATTTCAAGTCTTGTTCCCCAAGACATACCTTTTCTGTAGGAGCTTCTCCATAATTGAAGTCACTCTACTCACAGCTTTCACATCTAACGTAGATAATTATCACATTAGTGTTACTGAGCCATAATCTATCAGAAAAGCTCATCCATTCAAGAGGAGCCAACAAGCAACCTAAGCTGCGCCAGCAATTATCCTCCAACTCCAACTTCACCTTAGCATAAATGCTAAAAGGCAGTTGAGAATTTCATGACACTCAAACAGGCATGCTCCTCGGAATACCAAGGAGCGCAAGGTGCGTTCAAAGATTCGATGATTCAC
+
BBABBBBBBBFBGGGGGGGGGGGHHHHHHGHHCHHBHHFFHGHGGGGGGHHHHHHHHHHHHHHHGHHHHEHGHHHHHHHHGHHHHHHHHHHHHHHHHGHHHHGHFHHHHHHHHHHHHHHHGHGHFHHHHHHGHHHHGHHHHHHHHHHHHHHHHHHHHHGHHHHHHHHHGHGHHFGHHHHHHHHHHGHHHHHHHHHHGHHHHHHHGHHHHHFHGHHHHHHFFHHHHHHGHHHGHHHHGBAHFFHHHHHHFHHHHHGGCFGGFHGHGHH3HGCGGHHHHHGCFGF4GHGFBBHGHHHEHHHHHEHHHHGHHGHHHHHHHHHHHHHHHHHHHHHGHHGHFHGHHHGGHGGECGGGGHFCHFHGGGGGGGHHHGGGGGHGGGGGGGGGGFFFFFFFB@BBB
@M02197:105:000000000-AN6RF:1:1101:4125:13987 1:N:0:1
CTACCGATTGCGTCCTCCGCTTATTGATATGCTTAAGTTCAGCGGGTAGTCCTACCTGATTTGAGGTCAAATATGATGCAAGGTTTTGTCCGAAGACCATTGTAAGCGGACTTTGAGGGTCGGACGACAGCGCAACGTCATTATCACACTGATGTCCGGAATCCAAAGGTTGAATTCCGCTGATGCATTTGAGAGGAGCCGACCTTCGCCAGCACGCTCCAAGTCCAAGCCCCGAATAGAAACAAATCGATTCGGGGTTGAGAATTTAATGACACTCAAACAGGCATGCTCCTCGGAATACCAAGGAGCGCAAGGTGCGTTCAAAGATTCGATGATTCAC
+
CCCCCCCCCCFCGGGGGGGGGGGHHHHHHHHHHHHHHHHHHGHGGGGGGHHHHHHHHHHHHHHHGGHHHHHHHHHHHHHHHHGGHHGGHHHGGGGGHHHHHHHHHHHGG9GGHHHHGHGGHGGGGGGGGGHGGGGGGHHGHHHHHHHHHHGHHHHHHGGGGHHHHHHHHGGHGGGGGGHHHHGGHHHGGHGHGGGGGGGFFHGGGFGGFGFFGGGHHFHHHHGFGGHGGGFGGHHFHHHHFFGGFHFFGGEECGGHHGHHHFEG5GHHHFGHFHGHHFHHHFHGHHHGGFFFGGHHHHHFGHHHEEFCEF5GBGGGGHGGGGGGGFGGFBFFBFFBBBBB
@M02197:105:000000000-AN6RF:1:1101:21798:14076 1:N:0:1
CTACCGATTGCGTCCTCCGCTTATTGATATGCTTAAGTTCAGCGGGTAGTCCTACCTGATTTGAGGTCAAATATGATGCAAGGTTTTGTCCGAAGACCATTGTAAGCGGACTTTGAGGGTCGGACGACAGCGCAACGTCATTATCACACTGATGTCCGGAATCCAAAGGTTGAATTCCGCTGATGCATTTGAGAGGAGCCGACCTTCGCCAGCACGCTCCAAGTCCAAGCCCCGAATAGGAACAAATCGATTCGGGGTTGAGAATTTAATGACACTCAAACAGGCATGCTCCTCGGAATACCAAGGAGCGCAAGGTGCGTTCAAAGATTCGATGACTCAC
+
DDDDDDCCDDFCGGGGGGGGGGGHHHHHHHHHHHHHHHHHHHHGGGFGGHHHHHHHHHHHGHHHGHHHHHHHHHHHHHHHHHGGHHGHHHHGGGGGHHHHHHHHHHHGGGGGHHHHGGGDHGGGGGGGGGHGGGGGGHHGHHHHHHHHHHHHHHHHHGGGHGHHHHHHHHHGGGGHGGHHHHGHHGHHHHHHHGGGGGGFFFGGGGGGFHGGFFFHFFHHHHHFHGHGGGGHHFHEBHGGHHHGHHHHGG?GGGGHHHHHGHGHGGHHHFHHDDGFHHGFHEHHHHHHCGGGGHHGHGHHHHHHGGGGGHFHHCGGGHGGGGFGGGGGFBFFFFFA>>>3
@M02197:105:000000000-AN6RF:1:1101:18326:14094 1:N:0:1
CTACCGATTGCGTCCTCCGCTTATTGATATGCTTAAGTTCAGCGGGTATCCCTACCTGATCCGAGGTCAAACTTAAAAAGTTGGGGGTTGCTGGCAAGCACGCACCGAGACCCTGTAGCGAGGAGTATTACTACGCTTAGAGCACGATGGCACCGCCACTGATTTTAAGACCGATCAGAACTGATGCGGTCCAATACCAAGCAGAGCTTGAGTGTTGTACTGACGCTCGAACAGGCATGCCCCGCGGAATACCACGGGGCGCAATGTGCGTTCAAAGATTCGATGATTCAC
+
CCDDDDDCCCFDGGGGGGGGGGGHHHHHHHHHHHHHHHHHHHHGGGGGHHHHGHHHHHH<HHH9GGG0HH:HHHHHHHHGH<HHGG9GGGHHHHGHHGH<HGGGGGGGG;GGHHHH<HGGGGG8GGHHHHHHHHGGGGGHHHHHHGG;G:HHHGGHHGHHGHHGHGHGGGGGHHHGHHHHHHGGGGHHHHGHHHFGGHHHHHHHHHHHHHHGHHHHGFGGGGGGGHGGHHHHGHGHFGFGGGGGHHHHFGGGGGGGGGGGHBHHGGGGHGGGGGGGGGGFFFFFFFBBBAB
@M02197:105:000000000-AN6RF:1:1101:27703:14212 1:N:0:1
CTACCGATTGCGTCCTCCGCTTATTGATATGCTTAAGTTCAGCGGGTAGTCCTACCTGATTTGAGGTCAAATATGATGCAAGGTTTTGTCCGAAGACCATTGTAAGCGGACTTTGAGGGTCGGACGACAGCGCAACGTCATTATCACACTAATGTCCGGAATCCAAAGGTTGAATTCCGCTGATGCATTTGAGAGGAGCCGACCTTCGCCAGCACGCTCCAAGTCCAAGCCCCGAATAGAAACAAATCGATTCGGGGTTGAGAATTTAATGACACTCAAACAGGCATGCTCCTCGGAATACCAAGGAGCGCAAGGTGCGTTCAAAGATTCGATG
+
ABBBCCCCCCFDGGGGGGGGGGGHHHHHHHHHHHHHHHHHHHHGGGGGGHHHHHHHHHFHHHHHGGHHHHHHHHGHHHHHHHGGHHGHHHHGGGGGHHHHHHHHHGHGGGGGHHHHGHGGHGGGGGGGGGHGGGGGGHGGHHHHHHHHHH#GHHHHHHHHHGHHHHHHHHHHGGGGHGHHGHGHHHHHHHHHHHGGGGGFGHGGGFGGHHGGGGGHGHHHHHHHGGHGGEFGHHHHGFGHHHHGHHHHEF?EGGGHHHHHHGGFAAHHHHHHHFGHHHHGGHGEHHFFGGGGGHHHHHFFHGHHGGGFCHHHFGFGGGGGGGFFFBFFFBBBBB
@M02197:105:000000000-AN6RF:1:1101:17024:14234 1:N:0:1
CTACCGATTGCGTCCTCCGCTTATTGATATGCTTAAGTTCAGCGGGTAGTCCTACCTGATTTGAGGTCAAATATGATGCAAGGTTTTGTCCGAAGACCATTGTAAGCGGACTTTGAGGGTCGGACGACAGCGCAACGCCATTATCACACTGATGTCCGGAATCCAAAGGTTGAATTCCGCTGATGCATTTGAGAGGAGCCGACCTTCGCCAGCACGCTCCAAGTCCAAGCCCCGAATAGAAACAAATCGATTCGGGGTTGAGAATTTAATGACACTCAAACAGGCATGCTCCTCGGAATACCAAGGAGCGCAAGGTGCGTTCAAAGATTCGATGATTCAC
+
DDDDDDDCDCFCGGGGGGGGGGGHHHHHHHHHHHHHGHHHHHHGGGEFGHHHHHHHHHHHHHHHGHHHHHHHHHHHHHHHHHGHHHGHHHHGGGGGHHHHHHHHHHHGGGGGHHHHGHGDHGGGGGGGGGHGGGGGGGGGGHHHHHHHHHHHHHHHHGGGGGHHHHGGHGHHGGGGHHHGGGGHHHHHGHGGHHGGGFGGHHGFFGGGHHGGGFGHHHHGHHHHGGHGGGGGGHHHHHHHHHHGHHHHGGGGGGGHHGHHHHHHGHHHHHGHHGGHHHHGEHHEHGHHGGF?GHHGHHHFHHHHGGGGGHHHHGGGGHGGGGGGGGGFFFFFFFFBBAAA
@M02197:105:000000000-AN6RF:1:1101:13738:14316 1:N:0:1
CTACCGATTGCGTCCTCCGCTTATTGATATGCTTAAGTTCAGCGGGTATCCCTACCTGATCCGAGGTCAACCATAGAAAATTGGGGGTTAATGGCAAGCATCCATCGGGACTCTATAGCGAGAGAATTTACTACGCTTAGAGCCAGATGGCACCGCCACTGATTTTAAGGGCTGCCAGACGGCAGGCCCCAACACCAAGCTGAGCTTGAGGGGTTATAATGACGCTCGAACAGGCATGCCCCCCGGAATACCAAGGGGCGCAATGTGCGTTCAAAGATTCGATGATTCAC
+
CCCCCBCCCCFCGGGGGGGGGGGHHGHHHHHHHHHHGHHHHGHGGGEFHHHHHHHHHHHHHHH9GGGHHHH:G:HHHHHHH,HHHG9GGHH:HGHHHG:H<HHH<<GGG9GHHHH;HH:G99GGG:HHHHHH<HGGGGGHHHH:HGH:HHHHHGGGGGGHHHHHHHHHHHHGHGGGGGGGGGGGGGGGHHGHGHGHHHHHHHHHGHHGGGHHHHHHHHHGGGGGHHGHGHHHHHHHGGGGGGGHHHHHGFBGHHGGGGGHHHHGGGGHGGGGGGGGGGFFFFFFFBBBAB
@M02197:105:000000000-AN6RF:1:1101:12297:14257 1:N:0:1
CTACCGATTGCGTCCTCCGCTTATTGATATGCTTAAGTTCAGCGGGTAGTCCTACCTGATTTGAGGTCAAATATGATGCAAGGTTTTGTCCGAAGACCATTGTAAGCGGACTTTGAGGGTCGGACGACAGCGCAACGTCATTATCACACTGATGTCCGGAATCCAAAGGTTGAATTCCGCTGATGCATTTGAGAGGAGCCGACCTTCGCCAGCACGCTCCAAGTCCAAGCCCCGAATAGAAACAAATCGATTCGGGGTTGAGAATTTAATGACACTCAAACAGGCATGCTCCTCGGAATACCAAGGAGCGTAAGGTGCGTTCAAAGATTCGATGATTCAC
+
BBBABDADAAFBGGGGGBEGFCGFFHGHHFFHFFCHCEEFFHHGGGGGGHHHHHHFHGFHGHFHFHFFFGHFGHHFFHFHHHGEGHGHHHHGGEGGHHHHHHHGHGGCBCGGGHHHGHCAFFGGGGFGGGHGGGGGGHGFHHHGHGHHHHHGHHHGHGGGGGGHHHHHHFGHHGGGGGGHGHHHGFFGGHHHHHGGGGGGFHFGFGGGFFFFFFGHHGHHHHHEGGHGGGGFHGHHHHHHHHHCGF1FCGFCGGGEHGHHHHHFHHHHHHHHFHGFHHFGEFHFHGHHGGGFCGGHFFHFFEDGEEDGGG5HHFGGFFGGGGGFGGGGFFFFFFF?AAAB
@M02197:105:000000000-AN6RF:1:1101:16258:14230 1:N:0:1
CTACCGATTGCGTCCTCCGCTTATTGATATGCTTAAGTTCAGCGGGTATCCCTACCTGATCCGAGGTCAAACTTAGAAGGTTGGGGGTTGCTGGCAAGCACGCACCGAGACCCTGTAGCGAGGAGTATTACTACGCTTAGAGCACGATGGCACCGCCACTGATTTTAAGACCGATCAGAACTGATGCGGTCCAATACCAAGCAGAGCTTGAGTGTTGTACTGACGCTCGAACAGGCATGCCCCGCGGAATACCACGGGGCGCAATGTGCGTTCAAAGATTCGATGATTCAC
+
CDDDDDCCDCFCGGGGGGGGGGGHHHHHHHHHHHHHHHHHHHHGGGGGHHHHHHHHHHHHHHHGGGGHHHHHHHHHHHHHHHHGGGGGGGHHHHGHHGHHHGGGGGGGG;GGHHHHHHHGGGGGGHHHHHHH<HGGGGGHHHHHHGGHGGHHHGGHHHHHHHHHHHHGGGGGHHHHHHHHGHGGGGHHGHHHHHHHGHHGHHHHHHHHHHHGHHHHHHHGGGGGGHHGGHHHHGHHGGGGGGGGHHHHHHHGGGGGGGGGGHHHGGGGHGGGGGGGGGGFFFFFFFCBCBC
@M02197:105:000000000-AN6RF:1:1101:2589:14385 1:N:0:1
CTACCGATTGCGTCCTCCGCTTATTGATATGCTTAAGTTCAGCGGGTAGTCCTACCTGATTTGAGGTCAAATATGATGCAAGGTTTTGTCCGAAGACCATTGTAAGCGGACTCTGAGGGGCGGACGACAGCGCAACGTCATTATCACACTGATGTCCGGAATCCAAAGGTTGAATTCCGCTGATGCATTTGAGAGGAGCCGACCTTCGCCAGCACGCTCCAAGTCCAAGCCCCGAATATAAACAAATCGATTCGGGGTTGAGAATTTAATGACACTCAAACAGGCATGCTCCTCGGAATACCAAGGAGCGCAAGGTGCGTTCAAAGATTCGATGATTCAC
+
AA?AADADBABAEGAEFF?EEGDGFFFHHHCHFHHFHGHFBHBE?AEAFBGFFFFHDGFGDE5GFHHHHFFFHHF5DF4@B@AGFFEHHBG1EFGCCHHHHGFFFFF7CG/E3GF9%FA#<FFGA;@ABAGCCDGGGHGFGFFFFBCFFFFGFFFGG7GGGABCFFBGBCCGFCBFF<0GFFDFB0DFFFHF0G/9F@</?C9@DFFFFDFFDFFEGF22B?3F:BFFBE?FFEHGFB4FHHHEHGAFE1//@EEGGFGFD55HHHHHHHGFABEGHFGFHGGBHHHEDGGGFGBHHGHHHHHCGG?FFGGHHGGGGHGGGBGFGGGFFFFD5BFABAAA
@M02197:105:000000000-AN6RF:1:1101:19065:14447 1:N:0:1
CTACCGATTGCGTCCTCCGCTTATTGATATGCTTAAGTTCAGCGGGTAGTCCTACCTGATTTGAGGTCAAATATGATGCAAGGTTTTGTCCGAAGACCATTGTAAGCGGACTTTGAGGGTCGGACGACAGCGCAACGTCATTATCACACTGATGTCCGGAATCCAAAGGTTGAATTCCGCTGATGCATTTGAGAGGAGCCGACCTTCGCCAGCACGCTCCAAGTCCAAGCCCCGAATAGAAACAAATCGATTCGGGGTTGAGAATTTAATGACACCCAAACAGGCATGCTCCTCGGAATACCAAGGAGCGCAAGGTGCGTTCAAAGATTCGATGATTCAC
+
CCCCCCCCCCFBGGGGGGGGGGGGHHHHHHHHHHHHHHHHHHHGGGGGGHHHHHHHHHHHHHHHGHHHHHHHHHHHHHHHHHGHHHGHHHHGGGGGHHGHHHHHHHGGGGGGHHHHGHGFHGGGGGGGGGHGGGGGGHHGHHHHHHHHHHHHHHHHHGGGGGHHHHHHHGHGHGGGGGHGGHHHHGGGHHHGHHGGGGGFGFFFGFGGHGGFGGGFFHFFHHHHGFHGGGGHHHHHHHHGHHHGHHHHGGGFGGGHHGHHGHHHHHHHHHFGEEGGGHHHGBHFHHHHGE?CGHHHGHHHHHHFGFEGEF5HHGGGGHGGGGGGGGGGFFFFFBFBBBAA
@M02197:105:000000000-AN6RF:1:1101:17735:14431 1:N:0:1
CTACCGATTGCGTCCTCCGCTTATTGATATGCTTAAGTTCAGCGGGTAGTCCTACCTGATTTGAGGTCAGGTTTGTCATTATATTTCAAGTCTTGTTCCCCAAGACATACCTTTTCTGTAGGAGCTTCTCCATAGTTGAAGTCACTCTACTCACAGCTTTCACATCTAACGTAGATAATTATCACATTAGTGTTACTGAGCCATAATCCATCAGAAAAGCTCATCCATTCAAGAGGAGCCAACAAGCAACCTAAGCTGCGCCAGCAATTATCCTCCAACTCCAACTTCACCTTAGCATAAATGCTAAAAGGCAGTTGAGAATTTCATGACACTCAAACAGGCATGCTCCTCGGAATACCAAGGAGCGCAAGGTGCGTTCAAAGATTCGATGACTCAC
+
DDCCDDDDDDFCGGGGGGGGGGGHHHHHHHHHHHHHHHHGHHHGGGGGGHHHHHHHHHHHHHHHGHHHHHHHHHGHHHHHHHHHHHHHHHHHHHHHHHHHHHGHHHHHHHHHHHHHHHHHHHHHHGHHHGHHHHHHHHHFHHHHHHHHHHHGHHHHHHHHHHHHGHHHHHGHHHHHHHHHHHHHHHHHHHHHHHHHHHHHHHHHGHHHHHHHHHGHHGHHHHHHHHHHHHHHHHHGHHGGHHHHGFHHGHEHHHGGB?GGHHHHHGG3HHFGFGHHHGHGHHGBFD3GEHHGFFHHHHHHGHHHHHHHHHHHHHHFHHHHGHHGFHFGHHHGGHHHGFHHHFHHHGGGGGHHHHHHHHHHHGGGGGHHHHGGGGHGGGGGGGGGGFFFFFFFBAAAA
@M02197:105:000000000-AN6RF:1:1101:17318:14545 1:N:0:1
CTACCGATTGCGTCCTCCGCTTATTGATATGCTTAAGTTCAGCGGGTAGTCCTACCTGATTTGAGGTCAAATATGATGCAAGGTTTTGTCCGAAGACCATTGTAAGCGGACTTTGAGGGTCGGACGACAGCGCAACGTCATTATCACACTGATGTCCGGAATCCAAAGGTTGAATTCCGCTGATGCATTTGAGAGGAGCCGACCTTCGCCAGCACGCTCCAAGTCCAAGCCCCGAATAGAAACAAATCGATTCGGGGTTGAGAATTTAATGACACTCAAACAGGCATGCTCCTCGGAATACCAAGGAGCGCAAGGTGCGTTCAAAGATTCGATGACTCAC
+
BBBBBBBBAAFBGGGGGGGGGGDHHGHHHGHHHHHHHHHHHHHGGGGGGHHGHHHHHHHHHHHHFHHHHGHHHHHHHHHHHHGFHHGHHHHGGGGGHHHHHHHHHHHGGGGGHHHHGHGDHGGGGGGGGGHGGGGGGFGGHHHHHHHHHHHHHHHHHGGGGHHHHHHHGGFGGGGGGGGHGGGGGGFHHHHHHHGGGGGFFHGFFGGFFGFFFFFHGHHGHFHHFFHGGGGHFFFEGHGHHBGGHHFFCGEGEGEGFHHGFDBHGHGFGG5HGFEHHFF3BEGHHHHHGCCGGHHHGFFBFG53FGGGGHFHHCGGGFGGGDGGF2GGFFFDFFFBA>>A
@M02197:105:000000000-AN6RF:1:1101:10271:14470 1:N:0:1
CTACCGATTGCGTCCTCCGCTTATTGATATGCTTAAGTTCAGCGGGTAGTCCTACCTGATTTGAGGTCAAATTGTCAGAAGCTGTCTCAAAAGAGACCCTTTAGAAGCTGAACCCCATTTATAAAGCTGCTCTTCACAAATGGCGTAGATAATTATCACACCAAAGCAAGGCAACAAAGGTCCCGCTAATGCATTTCAGGAGAGCCGACTTCTGAGAAGCCCGCATACTCCCACATCCAAGCCTGATCAACAGAAAAAGCTGAAAAGGTTGAGAATTTCATGACACTCAAACAGGCATGCTCCTCGGAATACCAAGGAGCGCAAGGTGCGTTCAAAGATTCGATGACTCAC
+
CCCCCCCCCCFCGGGGGGGGGGGHHHHHHHHHHHHHHHHHHHHGGGEGGHHHHHHHHHGHHHHHGHHHHHHHHHHHHHHHHHHHHHHHHHHHHGHHHGHHHHHHHHHHHHHHHHGGGHHHHHHHHHHHHHHHHHHHHHHHGHHHGGGGGHHHHHHHHHHHHHHHHHHHHHGHHHHHHHHHHHHHGHHHHHHHHHHHHHHHHGHGHGHHHHHHHHHHHGGGGGGHHGFFHGHHHHHHGGHHHHHHHHGHHHHHHHHHHHHHHHHHHGHHHHHHHGHHHHHHHHHGBGHHHHHHHHGHHHHGGGGGHHHHHHHGHHHGGGGGFHHHGGGGHGGGGGGGGGGFFFFFFFCCCCC
@M02197:105:000000000-AN6RF:1:1101:25984:14429 1:N:0:1
CTACCGATTGCGTCCTCCGCTTATTGATATGCTTAAGTTCAGCGGGTAGTCCTACCTGATTTGAGGTCAAATATGATGCAAGGTTTTGTCCGAAGACCATTGTAAGCGGACTTTGAGGGTCGGACGACAGCGCAACGTCATTATCACACTGATGTCCGGAATCCAAAGGTTGAATTCCGCTGATGCATTTGAGAGGAGCCGACCTTCGCCAGCACGCTCCAAGTCCAAGCCCCGAATAGAAACAAATCGATTCGGGGTTGAGAATTTAATGACACTCAAACAGGCATGCTCCTCGGAATACCAAGGAGCGCAAGGTGCGTTCAAAGATTCGATGATTCAC
+
BBBCCCCCCCFCGGGGGGGGGGGHHHHHHHHHHHHHHHHHHHHGGGGGGHHHHHHHHHHHHHHHGHHHHHHHHHHHHHHHHHGFGHGHHHHGGGGGHHHHHHHHHHHGGGGGHHHHGGGGHGGGGGGGGGHGGGGGGHHGGHHHHHHHHHHHHGHHHGGGGGHHHHHHHHHGHGGGGGGGGGGGGHHGHHGHHHGGGGGFFHGGGFFGHGGGGGGHHHHGFHFHFGHGGGGGFFHG4HHHHHHGHHGFGGGEGGFGBHHHFEHHEHHHHHHHHHEGBEHHFHHFHHHHE0GGGFHHHFGBGHHGGFGGGGHHHGGGGGGGGGGGGGGF4FFFFFFB@BBB
@M02197:105:000000000-AN6RF:1:1101:22149:14570 1:N:0:1
CTACCGATTGCGTCCTCCGCTTATTGATATGCTTAAGTTCAGCGGGTAGTCCTACCTGATTTGAGGTCAAATATGATGCAAGGTTTTGTCCGAAGACCATTGTAAGCGGACTTTGAGGGTCGGACGACAGCGCAACGTCATTATCACACTGATGTCCGGAATCCAAAGGTTGAATTCCGCTGATGCATTTGAGAGGAGCCGACCTTCGCCAGCACGCTCCAAGTCCAAGCCCCGAATAGAAACAAATCGATTCGGGGTTGAGAATTTAATGACACTCAAACAGGCATGCTCCTCGGAATACCAAGGAGCGCAAGGTGCGTTCAAAGATTCGATGATTCAC
+
DDDCDCCDCCFCGGGGGGGGGGGHHHHHHHHHHHHHHHHHHHHGGGGGGHHHHHHHHHHHHHHHGHHHHHHHHHHHHHHHHHGGHHGHHHHGGGGGHGGHHHHHHHH:GGGGHHHHGHGGHGGGGGGGGGHGGGGGGHHGHHHHHHHHHHHHHHHHHGGGGGHHHHHHHGGGGGGHGGGGGGGGGGGHHHHGGGGGGGGFFFFFFFFFFFFFFFFFFFFFFF5FFGFFFFGHHHHGGHHHHHHGHHHHGGGGGGGFHFHHHHHHHHHHGFHHGEGGHHHHHHHHHHHHGGGFGHGHHHHFHHGHGGGGGGHGHGGGGHGGGGGGGGGGFFFFFFFBBAAA
@M02197:105:000000000-AN6RF:1:1101:27726:14611 1:N:0:1
CTACCGATTGCGTCCTCCGCTTATTGATATGCTTAAGTTCAGCGGGTATCCCTACCTGATCCGAGGTCAACCACTGTTGTTTGGACTAAATGGGGGGTCCAGTGGCTCAGAATATGACTTGGATAAGACTAGTATAGCATTTTAAAACACTCCTGGAATCTATTACCATGGTCCACTTTTCTGGCCTATTCATTTCAGCAGAGTAAGACAAAGTAGTGTTAGTACTATCCACTTCTACCAATACCACATGATATGTGAGTCGGTTTTTAGTGACGCTCGAACAGGCATGCCCTAAGGAATACCAAAGGGCGCAATGTGCGTTCAAAGATTCGATGATTCAC
+
CCCCCCBCCCFCGGGGGGGGGGGHHHHHHHHHHHHHHHHHHHHGGGGGHHHHHHHHHHHHHHHGGGGHHHHHGGHHHHHHHHHGHHHHHHHHHHGGGCGHHHHHHGHHHHHHHHHGGHGHGHGHHHHFHHHGGGHGGHGHHHHHGGGGGGGHGHFGHGFFHHHHHHHHFFGFHFFFHHHHGHHFFHHHHHHHGHHHHHGHHGHHGHHHHHHGHHHHGHHHHHGFGHHHHHGHHHHHFGHHGDBHHGHGHGHFFHHHGGGGFGGHGHGHHGGGGGGHEGFHHHFHHHHGHGHHHHHHHHCHGHHHHGGF?GHCHHGGGGHGGGGGGGGFFFFFFFFF?BAAB
@M02197:105:000000000-AN6RF:1:1101:27474:14482 1:N:0:1
CTACCGATTGCGTCCTCCGCTTATTGATATGCTTAAGTTCAGCGGGTAGTCCTACCTGATTTGAGGTCAAATATGATGCAAGGTTTTGTCCGAAGACCATTGTAAGCGGACTTTGAGGGTCGGACGACAGCGCAACGTCATTATCACACTGATGTCCGGAATCCAAAGGTTGAATTCCGCTGATGCATTTGAGAGGAGCCGACCTTCGCCAGCACGCTCCAAGTCCAAGCCCCGAATAGAAACAAATCGATTCGGGGTTGAGAATTTAATGACACTCAAACAGGCATGCTCCTCGGAATACCAAGGAGCGCAAGGTGCGTTCAAAGATTCGATG
+
BCCCCCCC@BFCGGGGGGGGGGGHHGHHHHHHHHHHHHHHHHGGGGGGGHHHHHHHHHHHHHHHGHHHHHHHHHHHHHHHHHGFGHGHHHHGGGGGHGHHHHHHHHGGGGGGHHHHGHGGHGGGGGGGGGGGGGGGGHHGHHGHHGHHHHHHHHHHHHHHGGHHHHHHHFGHHGGGGGHHGHHGHHHHHHHGHHGGGGGGHGGGGFGGFGGGGFGHFHHHHHHHGGGGGGGGHHHHHHHHHHGGHHHHGGGGGGGHHHHHHHHGGFHHHFHHFHGHFHHHHHHHHHGGGGGGGHHHHHHGHHHHGGFEGHHGCGGGGGFGGGFFFBFFFA?ABB
@M02197:105:000000000-AN6RF:1:1101:3649:14649 1:N:0:1
CTACCGATTGCGTCCTCCGCTTATTGATATGCTTAAGTTCAGCGGGTAGTCCTACCTGATTTGAGGTCAAATTGTCAGAAGCTGTCTCAAAAGAGACCCTTTAGAAGCTGAACCCCATTTATAAAGCTGCTCTTCACAAATGGCGTAGATAATTATCACACCAAAGCAAGGCAACAAAGGTCCCGCTAATGCATTTCAGGAGAGCCGACTTCTGAGAAGCCCGCATACTCCCACATCCAAGCCTGATCAACAGAAAAAGCTGAAAAGGTTGAGAATTTCATGACACTCAAACAGGCATGCTCCTCGGAATACCAAGGAGCGCAAGGTGCGTTCAAAGATTCGGTGACTCAC
+
BBBB@?A2AAFAEEEEFFECGGGBF55FG555GGB5FFFG5FHA?EAEFAFDBFHFHFHFFFFH1EFGGH5EHBEGHHHEGEHHHHHHHBF@3FFBGGHBGHHEGE3EGHGHFHGGGHFHHHHHHFHHFHFHGDGGHHGGBG?FDGGFFHHFHHHHHHHHHGHHFHHHGHGHHEHHGCAGDGCGCGGGGCHGFGHGHHHHFGHGGGFFBGGGHGFHGGCGGFFFBGFFFFFEFFGFGEGHFF@BHHHHGDGBF1BGDDGBGFGFHEHGBBFE1F2@GDHHHFEG1FHGGFGBFGBHFHEFAGGGGGHFF1GHHE1AE0E0FEFFCG?ECFFFGGBFFF?DAB@11B1111>
@M02197:105:000000000-AN6RF:1:1101:24622:14757 1:N:0:1
CTACCGATTGCGTCCTCCGCTTATTGATATGCTTAAGTTCAGCGGGTAGTCCTACCTGATTTGAGGTCAAATATGATGCAAGGTTTTGTCCGAAGACCATTGTAAGCGGACTTTGAGGGTCGGACGACAGCGCAACGTCATTATCACACTGATGTCCGGAATCCAAAGGTTGAATTCCGCTGATGCATTTGAGAGGAGCCGACCTTCGCCAGCACGCTCCAAGTCCAAGCCCCGAATAGAAACAAATCGATTCGGGGTTGAGAATTTAATGACACTCAAACAGGCATGCTCCTCGGAATACCAAGGAGCGCAAGGTGCGTTCAAAGATTCGATGACTCAC
+
CCCCCCCCCCFBGGGGGGGGGGGHHHHHHHGHHHHGHGHHHHHGGGGGGHHHHHHHHHHHHHHHGHHHHHHHHHHHHHHHGHGHHHGHHHHGGGGGHHHHHHHHHHHGGGGGHHHHGHGFHGGGGGGGGGHGGGGGGHHGHHHHHHHHHGHHHHHHHGGGGGHHHHHHHHFHGGGGGGHHHHHHHGGGHHHHHHGGGGGGHGFGGGGGFHGGFFGGHHHHHHHHGGHGGGGGHHHHHHHHHEHGHHHHGGGGGGGGHHHHHHHHHGHHHHHHHFGHHHHGHHHHHHHHGGGCGFHGGHHHHHHHCGGGGHHHHGGGGHGGGGGGGGGGFFFFFFFCBBAB
@M02197:105:000000000-AN6RF:1:1101:10489:14714 1:N:0:1
CTACCGATTGCGTCCTCCGCTTATTGATATGCTTAAGTTCAGCGGGTAGTCCTACCTGATTTGAGGTCAAATATGATGCAAGGTTTTGTCCGAAGACCATTGTAAGCGGACTTTGAGGGTCGGACGACAGCGCAACGTCATTATCACACTGATGTCCGGAATCCAAAGGTTGAATTCCGCTGATGCATTTGAGAGGAGCCGACCTTCGCCAGCACGCTCCAAGTCCAAGCCCCGAATAGAAACAAATCGATTCGGGGTTGAGAATTTAATGACACTCAAACAGGCATGCTCCTCGGAATACCAAGGAGCGCAAGGTGCGTTCAAAGATTCGATGACTCAC
+
CDCCCCCCCCFCGGGGGGGGGGGHHHHHHHGHHHHHHHHHGHHGGGGGGHHHHHHHHHHHHHHGGHHHHHHHHHHHHHHHHHGHHHGHHHHGGGGGHHHHHHHHHHHGGGGGHHHHGHGDHGGGGGGGGGHGGGGGGHHGHHHHHHHHHHHHHHHHHGGGHHHHHHHHHGHHHGGGGGHHHHHGHHHGHHHHHHGGGGGGGGGFGGGGHHGGFFGHHHHFGHHHGFGGGGGHFHGHHHHGHGHGHGHHGGFGGFFEHHHHHHGHGHHHHHHHHHGHHHHGHHHHHHHHGGGGGHHHHHGHHHHHEFGGGHHHHGGGGHGGGGGGGGGGFFFFFFFBBBAA
@M02197:105:000000000-AN6RF:1:1101:21039:14788 1:N:0:1
CTACCGATTGCGTCCTCCGCTTATTGATATGCTTAAGTTCAGCGGGTAGTCCTACCTGATTTGAGGTCAAATATGATGCAAGGTTTTGTCCGAAGACCATTGTAAGCGGACTTTGAGGGTCGGACGACAGCGCAACGTCATTATCACACTGATGTCCGGAATCCAAAGGTTGAATTCCGCTGATGCATTTGAGAGGAGCCGACCTTCGCCAGCACGCTCCAAGTCCAAGCCCCGAATAGAAACAAATCGATTCGGGGTTGAGAACTTAATGACACTCAAACAGGCACGCCCATCGGAATACCAAGGAGCGCAAAGTTCGTTCAAATAATCGATGATTCAC
+
BCCBCBCBBBFBGGGGGGGGGGGHGHHHHHHHHHHGHHHCFHGCCFAEFGFHHHHGHHHHHHHGGHHHGHFHHHHHHHHHHHGFGGFHGHHGGGGGHHHHHHHHHHF9FGGGHGHHFH;GHGGGG9GFFGHGGG8G8GGGFHHHGHH9HFHH<HH;HFGGG:HHHHHHHFFGGGF;FGGGG6GGGGGGGGGGFEGGGDGFFFFAFFF66FF8FFFFFFFFFFFFFEFFFEEFFFAB2B2B0@1?2/00/?/EE/EB0D@222FD1HG2DF2BB1AB0FB1B1///A/0////A022D2F111B10A00EFA33000111A3FGBB13111@BB3@11111
@M02197:105:000000000-AN6RF:1:1101:12016:14707 1:N:0:1
CTACCGATTGCGTCCTCCGCTTATTGATATGCTTAAGTTCAGCGGGTAGTCCTACCTGATTTGAGGTCAAATATGATGCAAGGTTTTGTCCGAAGACCATTGTAAGCGGACTTTGAGGGTCGGACGACAGCGCAACGTCATTATCACACTGATGTCCGGAATCCAAAGGTTGAATTCCGCTGATGCATTTGAGAGGAGCCGACCTTCGCCAGCACGCTCCAAGTCCAAGCCCCGAATAGAAACAAATCGATTCGGGGTTGAGAATTTAATGACACTCAAACAGGCATGCTCCTCGGAATACCAAGGAGCGCAAGGTGCGTTCAAAGATTCGATGATTCAC
+
DDDDDDDDDCFCGGGGGGGGGGGHHHHHHGHHHHHHHHHHHHHGGGEFGHHHHHHHHHHHHHHHGHHGHHHHGHHHHHHHHHGHHHGHFHHGGGGGHHHHHHHHHHHGGGGGHHHHGHGGHGGGGGGGGGHGGGGGGHHGGHHHHHHHHHHHHHHHGGGGHGHHHHHHHFHGHGGGHGHGGHHHHHHGHGHHHGGGGGGFHHGFFGGFFHGGFFGFHHHFHHFHGFFGGGGGHHFGGHHHHHHGHHEGEE?EGGGGHGGHHHHHHHHHGHHHHHGFEHHHFFHGBGHHDFCGGHHHHHHGHHHHGGGFGHHHGGGGFHGGGGGGGGGCFFFFFFFBBBBB
@M02197:105:000000000-AN6RF:1:1101:22266:14887 1:N:0:1
CTACCGATTGCGTCCTCCGCTTATTGATATGCTTAAGTTCAGCGGGTAGTCCTACCTGATTTGAGGTCAAATATGATGCAAGGTTTTGTCCGAAGACCATTGTAAGCGGACTTTGAGGGTCGGACGACAGCGCAACGTCATTATCACACTGATGTCCGGAATCCAAAGGTTGAATTCCGCTGATGCATTTGAGAGGAGCCGACCTTCGCCAGCACGCTCCAAGTCCAAGCCCCGAATAGAAACAAATCGATTCGGGGTTGAGAATTTAATGACACTCAAACAGGCATGCTCCTCGGAATACCAAGGAGCGCAAGGTGCGTTCAAAGATTCGATGACTCAC
+
BCCCCCCCCCFCGGGGGGGGGGGHHHHHHHGHHHHHHHHHHGHGGGGGGHHHHGHGHHHHHGHHGHBGFHHHHHHHHHHHGHGHHHGHHHHGGGGGHHHGHHHHHHHGGGGGHHGHGHGGHGGGGGGGGGHGGGGG8HHGHHHGHHHHHHHHHHHHHGGGHGHHHHHHHHGHGGGGGGHHHHHGHGHHGHHHHHGGGFGGHGGGGGGGHHGGFGGFFGGHFFGFGGHFFEGFFFHHFHHHHHHFHHHHFFCFGGGHGHHHHHHGGBFHHHHHHFGGHHGHHHHGHHEGGCGGGFGFHCGHGGHGGGACGFFHFGGCGHGFGGGGGECGFFFFBFFBBBBB
@M02197:105:000000000-AN6RF:1:1101:29142:14939 1:N:0:1
CTACCGATTGCGTCCTCCGCTTATTGATATGCTTAAGTTCAGCGGGTAGTCCTACCTGATTTGAGGTCAAATTGTCAGAAGCTGTCTCAAAAGAGACCCTTTAGAAGCTGAACCCCATTTATAAAGCTGCTCTTCACAAATGGCGTAGATAATTATCACACCAAAGCAAGGCAACAAAGGTCCCGCTAATGCATTTCAGGAGAGCCGACTTCTGAGAAGCCCGCATACTCCCACATCCAAGCCTGATCAACAGAAAAAGCTGAAAAGGTTGAGAATTTCATGACACTCAAACAGGCATGCTCCTCGGAATACCAAGGAGCGCAAGGTGCGTTCAAAGATTCGATGATTCAC
+
CCBCCCCCCCFCGGGGGGGGGGGHHHHHHHHGFHHHHHHHHHHGGGGGGHHHHHHHHHHHHHHHGHHHHHHHHHHHHHHHHHHHHHHHHHHGGFHHHGHHHHHHFHHHHHGHHHGGGHHHHHHHHHHHHHHGHGHHHHGHHHHHGGGGGHHGHHHHHHHHHHHHHHHHHHGHHHHHHHGHHHHHGHGGHHHHHHHHHHHHHGHGGGGGGHGGGGHHHGGGGGGGGGFFFGGHGGHHGGHHGHHHHHHHGHHHGHHHHHHHFHGHHHHHGHHHHGG5FFHHFHGFDFHHHGFHHHHHHHHGGGGGGHHHHFGHHHHGGFGGHHHGGCFEHGGGFGGGEFCFFFFFFFAAA3A
@M02197:105:000000000-AN6RF:1:1101:4065:14876 1:N:0:1
CTACCGATTGCGTCCTCCGCTTATTGATATGCTTAAGTTCAGCGGGTATCCCTACCTGATCCGAGGTCAACCTGTAAAAATTGGGGGTTCTGGCGAGCCACCGGGGGAACTCTATAGCGGGAGTATGTACTACGCTTAGAGCCCACCGGCGCCGCCACTAATTTTGAGGGCCGCGGAGACCGCGTGCCCCAATACCACGCTAGGCGTGAGTGGTTAAATGACGCTCGAACAGGCATGCCCTGCGGAATACCACAGGGCGCAATGTGCGTTCAAAGATTCGATGATTCAC
+
CDEDDCCCCDFDGGGGGGGGGGGHHHHHHHHHHHHHHHHHHHHGGGGGHHGHH;HHHHHHHHH9GGGHHHHHH:HHHHHDGGHHHGGGGHHHHHCFEFGHHHGGGGGGGGHHHHH<HHGGGG9GGHHH;HHHHGGGGGHG;GGGGGGGGGGGGGGHHHFHHHHHHHHFFGGGGGHHGGFGFGGFFFFHHHHGGHGGGGHHGHGHHHHHHGHHHHFHHHGGGGGHHGHHHHHHHHHGGGGGGCHHHHHCHHHHHGGGGGHHFHGGGGHGGGGGGGGGGFFFFFFFBAA>A
@M02197:105:000000000-AN6RF:1:1101:18425:15074 1:N:0:1
CTACCGATTGCGTCCTCCGCTTATTGATATGCTTAAGTTCAGCGGGTATCCCTACCTGATCCGAGGTCAACCACTGTTGTTTGGACTAAATGGGGGGTCCAGTGGCTCAGAATATGACTTGGATAAGACTAGTATAGCATTTTAAAACACTCCTGGAATCTATTACCATGGTCCACTTTTCTGGCCTATTCATTTCAGCAGAGTAAGACAAAGTAGTGTTAGTACTATCCACTTCTACCAATACCACATGATATGTGAGTCGGTTTTTAGTGACGCTCGAACAGGCATGCCCTAAGGAATACCAAAGGGCGCAATGTGCGTTCAAAGATTCGATGATTCAC
+
CCCCCCCCCCFCGGGGGGGGGGGHHHHHHHHHHHHHHHHHHHHGGGEFHHHHHHHHHHGHHHHGGGGHHHHHFGHHHHHHHHHGGHHHHFHHGHGGGGGHHHHHHGFHHHHHHHHGHHGHHGGGGHHHHHHGHHFGGGGGHHHHHHGGGGHHHHHGHHFHHHHHHFFFFHFGHHFGHHHFGHHFHFFGGHHFFHHHHHHHGHHHHHHHHHHHHHFFGHFHHHGFHHFFHFFHGHHHGFFFHFGHHGHHEHHHHGHEGGGGGGGHFHFGGGGGGGGHHGGHGGHGHHHGHGHFHHHHHHHHGGHHHGGGGGHHHHGGGGHGGGGGGGGGFFBFFFFFBBBBB
@M02197:105:000000000-AN6RF:1:1101:10428:15043 1:N:0:1
CTACCGATTGCGTCCTCCGCTTATTGATATGCTTAAGTTCAGCGGGTAGTCCTACCTGATTTGAGGTCAAATATGATGCAAGGTTTTGTCCGAAGACCATTGTAAGCGGACTTTGAGGGTCGGACGACAGCGCAACGTCATTATCACACTGATGTCCGGAAGCCAAAGGTTGAATTCCACTGATGCATTTGAGAGGAGCCGACCTTCGCCAGCACGCTCCAAGTCCAAGCCCCGAATAGAAACAAATCGATTCGGGGTTGAGAATTTAATGACACTCAAACAGGCATGCTCCTCGGAATACCAAGGAGTGCAAGGTGCGTTCAAAGATTCGATGACTCAC
+
CCCCCCBDBBFBGGGGGGGGGGGHHHHHHHGHHHHHGHHHGHHGGGGGGHHHHHHHHGHHHHHHGGHHHHHHHHHHHHGHHHGGHHFHHHHGGGGGHGHHHHHHHHHCGGGGHHHHGHGGHGGGGGGGGGHGGGGGGHHGHHHHHHHHHHHGHHHHHHGHGHHHHHHHHGHHHHHGHHHGGGGHGHHHHHHHHHEGGGGGHHGGGGGGHHGFFFGHHFGFHHHGGGGGGGFGHHGHFHGHHHHGHHHHGFEGGGGHHHHHGHHHHHHHFHHHGAGHHHHHHHHGHHHHGGGGGHHHHFHHHFHHHHHGCHHECGGGGHFFGBFGFEA4FFFFFFFBAA3A
@M02197:105:000000000-AN6RF:1:1101:20525:15224 1:N:0:1
CTACCGATTGCGTCCTCCGCTTATTGATATGTTTAAGTTCAGCGGGTAGTCCTACCTGATTTGAGGTCAAATATGATGCAAGGTTTTGTCCGAAGACCATTGTAAGCGGACTTTGAGGGTCGGACGACAGCGCAACGTCATTATCACACTGATGTCCGGAATCCAAAGGTTGAATTCCGCTGATGCATTTGAGAGGAGCCGACCTTCGCCAGCACGCTCCAAGTCCAAGCCCCGAATAGAAACAAATCGATTCGGGGTTGAGAATTTAATGACACTCAAACAGGCATGCTCCTCGGAATACCAAGGAGCGCAAGGTGCGTTCAAAGATTCGATGA
+
ABBBACCCBBFBGGGGGGGGGGGGHHHHHHHHGHGHHHHHHHHGGGEEFHHHHHGHHHHHHHHHGHFHGHHHGHHHHHGHHHGGHHGHHHHGGGGGGHGHGHHHHHHGGGGGHHHHGHGGGGGGGGGGGGHGGGGGGHGGHHHHHHHHHHHHGHHHHHHGHHHHHHHHHHGHHGGGGGHHHHHHHHHHHHHHHHGGGGGGGFGGGGGGHHGGGGGHHHHHHHHHGGHGGGGHHHHHHHHHHHHGHHFHGGGGGGGHHGHHGHHHHHEHHHHHHGFBHHHGHHHGHHHHGGGGFFFHHHGGHHHHGGCGGHHHHEFGGFGBGGGFFBFCFFBCBCB
@M02197:105:000000000-AN6RF:1:1101:15559:15189 1:N:0:1
CTACCGATTGCGTCCTCCGCTTATTGATATGCTTAAGTTCAGCGGGTAGTCCTACCTGATTTGAGGTCAAATATGATGCAAGGTTTTGTCCGAAGACCATTGTAAGCGGACTTTGAGGGTCGGACGACAGCGCAACGTCATTATCACACTGATGTCCGGAATCCAAAGGTTGAATTCCGCTGATGCATTTGAGAGGAGCCGACCTTCGCCAGCACGCTCCAAGTCCAAGCCCCGAATAGAAACAAATCGATTCGGGGTTGAGAATTTAATGACACTCAAACAGGCATGCTCCTCGGAATACCAAGGAGCGCAAGGTGCGTTCAAAGATTCGATGATTCAC
+
CDDDCCDCCCFCGGGGGGGGGGGHHHHHHHHHHHHHHHHHHHHGGGGGGHHHHHHHHHHHHHHHGHHHHHHHHHHHHHHHHHGFFHGHHHHGGGGGHHHHHHHHHHHGGGGGHHHHGHGGGGGGGGGGGGHGGGGGGHHGHHHHHHHHHHHHHHHHHGGGGHHHHHHHHGHHGGGGGHHHHHHHHGHHGHHHGHGGGGGFHHGGFGGGFHGGFFGHHFGHHFHHGGHGGGGGFHGHFHHHHHHGHHHGGGGGGGGHHHHHHHHGHHHGHHHHHHGHHHHHGBGBHHGHGGGGGHHHHHHHHHHHGGGGGHHHHGGGGFFGGGGGGGGGFFFFFFFCBBAB
@M02197:105:000000000-AN6RF:1:1101:3021:15280 1:N:0:1
CTACCGATTGCGTCCTCCGCTTATTGATATGCTTAAGTTCAGCGGGTATCCCTACCTGATCCGAGGTCAACCACTGTTGTTTGGACTAAATGGGGGGTCCAGTGGCTCAGAATATGACTTGGATAAGACTAGTATAGCATTTTAAAACACTCCTGGAATCTATTACCATGGTCCACTTTTCTGGCCTATTCATTTCAGCAGAGTAAGACAAAGTAGTGTTAGTACTATCCACTTCTACCAATACCACATGATATGTGAGTCGGTTTTTAGTGACGCTCGAACAGGCATGCCCTAAGGAATACCAAAGGGCGCAATGTGCGTTCAAAGATTCGATGATTCAC
+
AABABBCCCCFCGGGGGGGGGGGHHHHHHHHHHHHHHHHHHHHGGGGGHHHHHHHHHHHHHHHGGGGHHHHHGGHHHHHGHHHGHHGHHHHHHGGGGGGHHHHHHGGHHHHHHHGHGGGGGGGHHGHHGHHGFGHHGHGHGHHHHGGGGGGGGGHHHHFHHHFHHGHHFFHHHGHGHFGGGHFFFFGFFFFGHHHHHHHHHGHHHHHHGHHHHGGFGHHHHHHHHHHHHHGHFFHGFGHHHHHHHGEHHHHHHHHHGGEGGGGFHHHHHGGGGCGGHGHHHHHGGGHGHGHHHHHHHHHHHGHHGGGGFGHHHHGGGGHGGGGGGGGGGFFFFFFFBAAAB
@M02197:105:000000000-AN6RF:1:1101:16296:15226 1:N:0:1
CTACCGATTGCGTCCTCCGCTTATTGATATGCTTAAGTTCAGCGGGTAGTCCTACCTGATTTGAGGTCAAATATGATGCAAGGTTTTGTCCGAAGACCATTGTAAGCGGACTTTGAGGGTCGGACGACAGCGCAACGTCATTATCACACTGATGTCCGGAATCCAAAGGTTGAATTCCGCTGATGCATTTGAGAGGAGCCGACCTTCGCCAGCACGCTCCAAGTCCAAGCCCCGAATAGAAACAAATCGATTCGGGGTTGAGAATTTAATGACACTCAAACAGGCATGCTCCTCGGAATACCAAGGAGCGCAAGGTGCGTTCAAAGATTCGATGATTCAC
+
CDDCDCDDDBFCGGGGGGGGGGGHHHHHHHHHHHHHHHHHHHHGGGGFGHHHHHHHHHHHHHHHGHHHHHHHHHHHHHHHHHGBFHGHHHHGGGGGHGHHHHHHHHHGGGGGHHHHGHGGHGGGGGGGGGHGGGGGGHHGHHHHGHHHHHHHHGHHHGGGGGHHHHHHHHHHHGGGGGHGHHHGGHHHHHHHHGGGGGGFHHGGGGGGFHGGGGGHHHHHHHHFGGHGGGGHHHGHHHHGHHHGHHGHFGGGGGGHHHHHHHHHHGHHGHHHHGGHHHHHHHHHHHGHFGGGGHHHHHHGGHHHGEGGCHHHHGGGGHGGGGGFGGGGFFFFFFFAAA>A
@M02197:105:000000000-AN6RF:1:1101:9886:15329 1:N:0:1
CTACCGATTGCGTCCTCCATTGATATGCTTAAGTTCAGCGGGTATCCCTACCTGATCCGAGGTCAACCATAGAAAATTGGGGGTTAATGGCAAGCATCCATCGGGACTCTATAGCGAGAGAATTTACTACGCTTAGAGCCAGATGGCACCGCCACTGATTTTAAGGGCTGCCAGACGGCAGGCCCCAACACCAAGCTGAGCTTGAGGGGTTATAATGACGCTCGAACAGGCATGCCCCCCGGAATACCAAGGGGCGCAATGTGCGTTCAAAGATTCGATGATTCAC
+
CCCCCCBCCCFCGGGGGGGGGGHHHHHHHHHHGHHHHHGGGGGGHHHHHHHHHHH<HHHGGGGHHHHHG:HHHHH:H+HHHG9GGHHHHH:HHGHH.HH<<HGGGGGGG:HHHHHGG9G9GGHH:HH;HHGGGGGHHHHHHHHHHHHHHGGGGGGHHHHHHGHHHHHGHGGGHGHGGGGGGGGGHHGGGGGHHHHGGHHHHHHGGGHHHHHHHHGGGGGGHHFHHFHHHHGHGGGGGGGHHHHHGGHHHHGGGGGHHHGGGGGHGGFFGGGGGGFFFFFFFBBBAB
@M02197:105:000000000-AN6RF:1:1101:10618:15229 1:N:0:1
CTACCGATTGCGTCCTCCGCTTATTGATATGCTTAAGTTCAGCAGGTAGTCCTACCTGATTTGAGGTCAAATATGATGCAAGGTTTTGTCCGAAGACCATTGTAAGCGGACTTTGAGGGTCGGACGACAGCGCAACGTCATTATCACACTGATGTCCGGAATCCAAAGGTTGAATTCCGCTGATGCGTTTGAGAGGAGCCGACCTTCGCCAGCACGCTCCAAGTCCAAGCCCCGAATAGAAACAAATCGATTCGGGGTTGAGAATTTAATGACACTCAAACAGGCATGCTCCTCGGAATACCAAGGAGCGCAAGGTGCGTTCAAAGATTCGATGATTCAC
+
DDDDDDCCDDFCGGGGGGGGGGGHHHHHHHHHHHHHHHHHHHHHHHHHHHHHHHHHHHHHHHHHGHHHHHHHHHHHHHHHHHGGHHGHHHHGGGGGHHHHHHHHHHHGGGGGHHHHGHGGHGGGGGFGGGHGGGGGGHHGHHHHHHHHHHHHHHHHHGGGGGHGHHHHFHHHHHHHHHHHGGGGGGHHGHHHHHGGGGGGHHGGGGFFFFGGGGGHHHHHHHHHGHHGGGGGHHHHHHHHGHHGHHHHGGGGGGGGHHHHHHHHHHHHHGHFGGFHHHGHHHHHHHHGGGGGGHHHHHHFHHHHGGGE?HHHHGGGGHGGGGGGCGGGFFFFFFFBCBAB
@M02197:105:000000000-AN6RF:1:1101:19861:15511 1:N:0:1
CTACCGATTGCGTCCTCCGCTTATTGATATGCTTAAGTTCAGCGGGTAGTCCTACCTGATTTGAGGTCAAATATGATGCAAGGTTTTGTCCGAAGACCATTGTAAGCGGACTTTGAGGGTCGGACGACAGCGCAACGTCATTATCACACTGATGTCCGGAATCCAAAGGTTGAATTCCGCTGATGCATTTGAGAGGAGCCGACCTTCGCCAGCACGCTCCAAGTCCAAGCCCCGAATAGAAACAAATCGATTCGGGGTTGAGAATTTAATGACACTCAAACAGGCATGCTCCTCGGAATACCAAGGAGCGCAAGGTGCGTTCAAAGATTCGATGATTCAC
+
CDDDDDCCCCFCGGGGGGGGGGGHHHHHHHHHHHHHHHHHHHHGGGGGGHGHHHHHHHHHHHHHGHHHHHHHHHHHHHHHHHGHHHGHHHHGGGGGHHHHHHHHHHHGGGGGHHHHGHGGHGGGGGGGGGHGGGGGGHHGHHHHHHHHHHHHHHHHHGGGHHHHHHHHHHHGHGGGGGHHHGGGHHHGGGHGHHGGGGGFHHGGFGGGHHGGGGGHHFFGGHHHGHHGGGGHHHFHHHHHHHHGHHFHGGGGGGGHGHHGHHHHHHHHGHHHGFGHEGGHGHHHGHHHFFGGGHHFHHHHHHHHFGEGGHHHHGGGGHGGGGGGGGGGFFFFFFFCCBAB
@M02197:105:000000000-AN6RF:1:1101:11101:15547 1:N:0:1
CTACCGATTGCGCCTCCGCTTATTGATATGCTTAAGTTCAGCGGGTAGTCCTACCTGATTTGAGGTCAAATTGTCAGAAGCTGTCTCAAAAGAGACCCTTTAGAAGCTGAACCCCATTTATAAAGCTGCTCTTCACAAATGGCGTAGATAATTATCACACCAAAGCAAGGCAACAAAGGTCCCGCTAATGCATTTCAGGAGAGCCGACTTCTGAGAAGCCCGCATACTCCCACATCCAAGCCTGATCAACAGAAAAAGCTGAAAAGGTTGAGAATTTCATGACACTCAAACAGGCATGCTCCTCGGAATACCAAGGAGCGCAAGGTGCGTTCAAAGATTCGATGATTCAC
+
DDDDDDDCDCFDGGGGGGGGGGHHHGHHHHHHHHHHHHHHHHGGGEGGHHHHHHHHHHHHHHHGHHHHHHHHHHHHHHHHHHHHHHHHHHHHGHHHGHHHHHHHGHHHHHHHHGGGHHHHHHHHHHHHHHHHHHHHHHHHHHHGGGGGHHHHHHHHHHHHHHHHHHHHHHHHHHHHHHHGHHHHHHHHHHHHHHHHHHHHGGGHHHHGHHHHHHHHHGGGGHGHHGGHGHHHHFHGGHHHHHHHHHHHHHHHHHHHHHHHHHHHGHHHHHHHHGFHHHHHGHHHGGHHHGGHHHHHHHGGGGGHHHHHHFHHHFGGGGCHGHFGGGGHGGGGGFCGGGFFFFFFFBBBBB
@M02197:105:000000000-AN6RF:1:1101:6769:15492 1:N:0:1
CTACCGATTGCGTCCTCCGCTTATTGATATGCTTAAGTTCAGCGGGTAGTCCTACCTGATTTGAGGTCAAATATGATGCAAGGTTTTGTCCGAAGACCATTGTAAGCGGACTTTGAGGGTCGGACGACAGCGCAACGTCATTATCACACTGATGTCCGGAATCCAAAGGTTGAATTCCGCTGATGCATTTGAGAGGAGCCGACCTTCGCCAGCACGCTCCAAGTCCAAGCCCCGAATAGAAACAAATCGATTCGGGGTTGAGAATTTAATGACACTCAAACAGGCATGCTCCTCGGAATACCAAGGAGCGCAAGGTGCGTTCAAAGATTCGATGATTCAC
+
CCCCCCCCCCFCGGGGGGGGGGGHHHHHHHHHHHHHHHHHHHHGGGGGGHHHHHHHHHHHHHHHGHHHHHHHHHHHHHHHHHGGHHGHHHHGGGGGHHHHHHHHHHH9GGGGHHGHGGGGHGGGGGGGGGHGGGGGGHHGHHGHHHHHHHHHHHHHHGGGGGHHHHHHFGFGGGGGGGGGHHHGGGGGHHHGGGGGGFGFHHFGFGGGHHFGFFGGHGFHHGHFFFHFFFGFFHHHFHFFGDEGHHHHGGGGGGGHHFHHHHHHEHGHGHHHFHGHHHGHHHHHHGHHGGGGFFHHGGBHGGHFEEA?A4BHHGGGGFFGBFGGGFFGFBBFFFFA?A3A
@M02197:105:000000000-AN6RF:1:1101:24850:15614 1:N:0:1
CTACCGATTGCGCCCTCCGCTTATTGATATGCCTTGGTTACTTCCTCTAAATGACCAAGATCCTCCGCTTATTGATATGCTTAAGTTCAGCGGGTATCCCTACCTGATCCGAGGTCAACCATAGAAAATTGGGGGTTAATGGCAAGCATCCATCGGGACTCTATAGCGAGAGAATTTACTACGCTTAGAGCCAGATGGCACCGCCACTGATTTTAAGGGCTGCCAGACGGCAGGCCCCAACACCAAGCTGAGCTTGAGGGGTTATAATGACGCTCGAACAGGCATGCCCCCCGGAATACCAAGGGGCGCAATGTGCGTTCAAAGATTCGATGATTCAC
+
CCCCCCCCCCFCGGGGGGFGGGGHHHHHHHHHHHHHHHHHHHHHHGHHHHGHHHHHHHHHHHHHHHGGGGGHHGHHHHHHHHHHHHHHHHHGGGEEHHHHHHHH;HH<HHHGGGE;HHH<G<H:HHH;;GHHHG/FGHHGH::HHGHHHHH<HHGG9GGHH:H:HHHGGGGGGHHHH<HH<HGGGGGGG9G9:GGGGGGGGGGGGFFFFFFFFFGGGGGGGGGGGGFGGGGGGGFFCFDCFCGHFHHGHHHHHHGGGGHGHHHGHHHGGGGGHHGHHHGHHFHHGCCC??GGHHHHHHHHHHGGGCEHHGHGGGGHGFFGGGFGFFFFFFFFFBBBBB
@M02197:105:000000000-AN6RF:1:1101:8560:15722 1:N:0:1
CTACCGATTGCGTCCTCCGCTTATTGATATGCTTAAGTTCAGCGGGTAGTCCTACCTGATTTGAGGTCAAATTGTCAGAAGCTGTCTCAAAAGAGACCCTTTAGAAGCTGAACCCCATTTATAAAGCTGCTCTTCACAAATGGCGTAGATAATTATCACACCAAAGCAAGGCAACAAAGGTCCCGCTAATGCATTTCAGGAGAGCCGACTTCTGAGAAGCCCGCATACTCCCACATCCAAGCCTGATCAACAGAAAAAGCTGAAAAGGTTGAGAATTTCATGACACTCAAACAGGCATGCTCCTCGGAATACCAAGGAGCGCAAGGTGCGTTCAAAGATTCGATGATTCAC
+
BBBBBBBBBBFBGFGGGGGGGGGHHHHHHHHGHHGHHHHHHHGGGGGGGHHHHHHHHGGHHHHHGHHGHHHHFHHHHHHHHHHHHHHHHHHHHGHHHGHHHHHHFHHHHHHHHGGGDHHGHHHHHHHHGHHHHHHGHHHEHFHHGGGGGHHGHHHHHHFHHGHHHHHHHHGHHHHHHHHHBGGGFHGEGHHHHHGGHFHHFGGGHGHHGGGGHHHHHGGGGGGGGGFFHGGEFFGFE?EHHHHBG4HEHHHHHFGBHFHHGBEHFFFFFGHHHGHF5GEBHHHFHGFHHHHHGFBEFEEGE0GDFEBBFGFFCHCGGEGGFFFFE??CHFDBGGGGGGFFFFB5BFA?A3A
@M02197:105:000000000-AN6RF:1:1101:27435:15716 1:N:0:1
CTACCGATTGCGTCCTCCGCTTATTGATATGCTTAAGTTCAGCGGGTAGTCCTACCTGATTTGAGGTCAAATATGATGCAAGGTTTTGTCCGAAGACCATTGTAAGCGGACTTTGAGGGTCGGACGACAGCGCAACGTCATTATCACACTGATGTCCGGAATCCAAAGGTTGAATTCCGCTGATGCATTTGAGAGGAGCCGACCTTCGCCAGCACGCTCCAAGTCCAAGCCCCGAATAGAAACAAATCGATTCGGGGTTGAGAATTTAATGACACTCAAACAGGCATGCTCCTCGGAATACCAAGGAGCGCAAGGTGCGTTCAAAGATTCGATGACTCAC
+
CCDCCCCCCCFDGGGGGGGGGGGHHHGHHHHHHHHHHHHHHHHGGGGGGHHHHHHHHHHHHHHHGHHHHHHHGHHHHHHHHHGHHHGHHHHGGGGGHHHHHHHHHHGGGGGGHHGHGGGGHGGGGGGGGGHGGGGGGHHGHHHHHHHHHHHHHHHHHGGGHHHHHHHHHHGHHGHGGGHGHGHHHHHHHHGHHHGGGGGFGFGGGGGGHHGGFGGHHHGFHHGHGGHGGGGGHHFHHHHHHGGGHHGHGGGGGGGHHHHHHHHHEGHHHHHHHHGHHHHHHHHHHHFGGGGGGGHHHHGGHGHHGGGGGHHHHGGGGHGGGGGFGGGFFFFFFFFBAA>A
@M02197:105:000000000-AN6RF:1:1101:22765:15686 1:N:0:1
CTACCGATTGCGTCCTCCGCTTATTGATATGCTTAAGTTCAGCGGGTAGTCCTACCTGATTTGAGGTCAAATATGATGCAAGGTTTTGTCCGAAGACCATTGTAAGCGGACTTTGAGGGTCGGACGACAGCGCAACGTCATTATCACACTGATGTCCGGAATCCAAAGGTTGAATTCCGCTGATGCATTTGAGAGGAGCCGACCTTCGCCAGCACGCTCCAAGTCCAAGCCCCGAATAGAAACAAATCGATTCGGGGTTGAGAATTTAATGACACTCAAACAGGCGTGCTCCTCGGAATACCAAGGAGCGCAAGGTGCGTTCAAAGATTCGATGACTCAC
+
CCCBCCBBBCFCGGGGGGGGGGGHHHHHHHHHHHHHHHHHHHHGGGGGGHHHHHHHHHHHHHHHGHHHHHHHHHHHHHHHHHGGHHGHHHHGGGGGGHHHHHHHHGHGGGGGHHGHGHGGHGGGGGGGGGHGGGGGGGHGHHHHHHHHHHHHHHHGHGGGGGHHHFHHHHHHHGGGGGGHHHHGHHHHHHHHHGGGGGGGHHGGFGGGHHGGFFGGHHHHHHHHGGHGGGGHHHHHHHGHHHGGHHFHGGGGGGGHHHHHHHHG5FHHHHHHHHGHHHHHHHGGGHHFGGGGGGGHHHHBHHHHGGGCGHHHHGGGGHGGGGGGGGGGFFFBFFFBBBAB
@M02197:105:000000000-AN6RF:1:1101:21009:15838 1:N:0:1
CTACCGATTGCGTCCTCCGCTTATTGATATGCTTAAGTTCAGCGGGTAGTCCTACCTGATTTGAGGTCAAATTGTCAGAAGCTGTCTCAAAAGAGACCCTTTAGAAGCTGAACCCCATTTATAAAGCTGCTCTTCACAAATGGCGTAGATAATTATCACACCAAAGCAAGGCAACAAAGGTCCCGCTAATGCATTTCAGGAGAGCCGACTTCTGAGAAGCCCGCATACTCCCACATCCAAGCCTGATCAACAGAAAAAGCTGAAAAGGTTGAGAATTTCATGACACTCAAACAGGCATGCTCCTCGGAATACCAAGGAGCGCAAGGTGCGTTCAAAGATTCGATGATTCAC
+
ABCBCCCCCCFCGGGGGGGGGGGHHHHHHHHHHHHHHHHHHHHGGGGGGHHHHHHHHHHHHHHHGHHHHGHHHHHHHHHHHHHGHHHHHHHHGGHHHGHHHHHHHHHHHHHHHHGGGHHHHHHHHHHHHHHHGHHGHHHGHHHGGGGGGHGHHHHHHHHHGGHHHHGHHHHHHHHHHHHGHHHHHHHHHHHHHHHHHHHHHGGGGGHHGGGHGHHHHGGGGGHGHGFGGFFHGHHGGGHHHHHFHGFHHHHHHHHHGHHGHHHHHHFFHHHHHHGGHGHHHHHHHGGHHHHHHGHHGHHGGGGCHHHHGHGHHHHGGGCGHHHHGGGGHGGGGFGGGFGFFFFFFFCBBAB
@M02197:105:000000000-AN6RF:1:1101:26519:15878 1:N:0:1
CTACCGATTGCGTCCTCCGCTTATTGATATGCTTAAGTTCAGCGGGTAGTCCTACCTGATTTGAGGTCAAATATGATGCAAGGTTTTGTCCGAAGACCATTGTAAGCGGACTTTGAGGGTCGGACGACAGCGCAACGTCATTATCACACTGATGTCCGGAATCCAAAGGTTGAATTCCGCTGATGCATTTGAGAGGAGCCGACCTTCGCCAGCACGCTCCAAGTCCAAGCCCCGAATAGAAACAAATCGATTCGGGGTTGAGAATTTAATGACACTCAAACAGGCATGCTCCTCGGAATACCAAGGAGCGCAAGGTGCGTTCAAAGATTCGATGATTCAC
+
BCCCBCACBCFCGGGGGGGGGGGHHHFHHHHHHHGHGHHHHHHGGGGGGHHGHBGHHHHGHHFHGHHHHHHGGHHHGGHHHHGFGHGHHGHGGGGGHHHHHHHHHHHGGGGGHHHHGGFDHGGGGGGGGGHGGGGGGHHGHHHHHHGHHHHHGHFHHGGGGHHGHHHHGGHGGGGGGGGGGGGHHGHHHGGHGFGGGGGGHHGGGGGGHFGFFFGHGHHGHHHHGGHFFFGFHHHHGFFFFHHGFEFHGGCGEFFGCFHHFFHFBGHHHHHHHHGHFHGDGBHHHHGAEAEEGHHHGGHHHCHGGGGGGHHHHGGGGHGGGGGGCGGG4FFBFFFBAA>A
@M02197:105:000000000-AN6RF:1:1101:19677:15781 1:N:0:1
CTACCGATTGCGTCCTCCGCTTATTGATATGCTTAAGTTCAGCGGGTAGTCCTACCTGATTTGAGGTCAGATTTGTCATTATATTTCAAGTCTTGTTCCCCAAGACATACCTTTTCTGTAGGAGCTTCTCCATAATTGAAGTCACTCTACTCACAGCTTTCACATCTAACGTAGATAATTATCACATTAGTGTTACTGAGCCATAATCTATCAGAAAAGCTCATCCATTCAAGAGGAGCCAACAAGCAACCTAAGCTGCGCCAGCAATTATCCTCCAACTCCAACTTCACCTTAGCATAAATGCTAAAAGGCAGTTGAGAATTTCATGACACTCAAACAGGCATGCTCCTCGGAATACCAAGGAGCGCAAGGTGCGTTCAAAGATTCGATGATTCAC
+
EEEEEEEEDCFCGGGGGGGGGGGHHHHHHHHHHHHHHHHHHHHGGGGGGHHHHHHHHHHHHHHHGHHHHHHHHHHHHHHHHHHHHHHHHHHHHHHHHHHHHHGHHHHHGHHHHHHHHHHHHHHHHHHHHHHHHHHHHHHHHHHHHHHHHHHHHHHHHHHHHHHHHHHHHHGHHHHHHHHHHHHHHHHHHHHHHHHHHHHHHHHHHHHHHHHHHHHHHHHHHHHHHHHHHHHHHHHHGHHHHHHHGHHGFHHGHHGGGGGGGHHHHHGHHHGGHHHHHHHHHHFFGGFFBHHHHHHHHHHHHHHHHHHHHHHHHHFHHHHHHFHHHHHHHHHGHHHHHHHHHHHHHCGGGGGGHHHHHHHHHGGGGGHGHHGGGGHGGGGGGGGGGFFFFFFFBBBBB
@M02197:105:000000000-AN6RF:1:1101:10820:16015 1:N:0:1
CTACCGATTGCGTCCTCCGCTTATTGATATGCTTAAGTTCAGCGGGTAGTCCTACCTGATTTGAGGTCAAATTGTCAGAAGCTGTCTCAAAAGAGACCCTTTAGAAGCTGAACCCCATTTATAAAGCTGCTCTTCACAAATGGCGTAGATAATTATCACACCAAAGCAAGGCAACAAAGGTCCCGCTAATGCATTTCAGGAGAGCCGACTTCTGAGAAGCCCGCATACTCCCACATCCAAGCCTGATCAACAGAAAAAGCTGAAAAGGTTGAGAATTTCATGACACTCAAACAGGCATGCTCCTCGGAATACCAAGGAGCGCAAGGTGCGTTCAAAGATTCGA
+
CCCCCCCCCBFCGGGGGGGGGGGHHHHHHHHHHHHHHHHHHHHGGGGGGGHHHGHHHHHHHHHHGHFHHHHHHHHHHGHGGHHHHGHHHHGHHGHHHGHHGHFHHHHHHHHHHHGGGHHHGHHHHHHHHHHHHHHHHHHHHHHHGFGHHHHHHHHHHGHHHGHHHGHHHHGHHHHHHHGGHHHHHHGGHHHHHHHHHHHHHGHGGGHHGGFGHGGHHGGGGGHGGGFFFFFGGHHGGGFHHFDBHGEHHGHHHHHHHHGHGHGGEEHFHHFHHGHGBHHFFHHGHGHHHHHHGHEFFGHE2E2GHFHHGFAHFHHGEECCGGGGGGGGFGGFFFFFBFBAA33
@M02197:105:000000000-AN6RF:1:1101:20863:15956 1:N:0:1
CTACCGATTGCGTCCTCCGCTTATTGATATGCTTAAGTTCAGCGGGTATCCCTACCTGATCCGAGGTCAAACTTAAAAGAAGCTTAATGGGAGGAGGCCTGCCAGAATCGCGACGCAATGTGCTGCGCACGAAGCCAACATACCGGCTGCCAATGAATTTAAGGCGAGTCCACGCGCTGAGGCGGAACAAACACCCAACACCAAGCAGAGCTTGAATGATTAAATGACGCTCGAACAGGCATGCCCAACGGAATACCGAAGGGCGCAATGTGCGTTCAAAGATTCGATGATTCAC
+
CCCDDDACCDFCGGGGGGGGGGGHHHHHHHHHHHHHHHHHHHHGGGGGHHHHHHHHHHHHHHHGGGGHHHHHHHHHHHHGHHHHHHHHHHHHGGGGGGGHGHHHHHHHHHGGGGGGGGGHHHHHHHGGGGGGGHGHHHHGGHHHGGGGGGHHHHHHHHHHHGGGGHGGGGGGGGGGGHGGGGGGHHHHFFFFGFFHFHFFGFFHHFHHHHHHHHHHHHFGHHHHGGGFFFGFHFHGHHHGGHHGFGHGHHGHGDEGGGHGGGGGHHHHGGGGHGGGGGGGGGFFFFFFFFABBBA
@M02197:105:000000000-AN6RF:1:1101:17386:16171 1:N:0:1
CTACCGATTGCGTCCTCCGCTTATTGATATGCTTAAGTTCAGCGGGTAGTCCTACCTGATTTGAGGTCAAATTGTCAGAAGCTGTCTCAAAAGAGACCCTTTAGAAGCTGAACCCCATTTATAAAGCTGCTCTTCACAAATGGCGTAGATAATTATCACACCAAAGCAAGGCAACAAAGGTCCCGCTAATGCATTTCAGGAGAGCCGACTTCTGAGAAGCCCGCATACTCCCACATCCAAGCCTGATCAACAGAAAAAGCTGAAAAGGTTGAGAATTTCATGACACTCAAACAGGCATGCTCCTCGGAATACCAAGGAGCGCAAGGTGCGTTCAAAGATTCGATGACTCAC
+
CCCCCCCCCCFCGGGGGGGGGGGHHHHHHHHHHHHHHHHHHHHGGGGGGHHHHHHHHHHHHHHHGGHHHHHHHHHHHHHHHHHHHHHHHHHHHGHHHGHHHHHHHHHHHHHHHHGGGHHHHHHHHGHHHHHHHHHHHHHHHHHHGGGGGHHHHHHHHHHHHHHHHHHHHHHHHHHHHHHHHHHHHHHHHHHHHHHHHHHHHGHGHGHHGHHGHHHHHGGGGGGGHHGGHGGGHHHHGGGHHHHGHHHHHHGHHGHHGGHHHHHHHHGHHHHGHHHHHHHHHHHGGGHEHHGGHHHHGHHGGGGGHHHHHHHHHHHGGGGGHHHHGGGGHGGFGGGGGGGBFFFFFFBBBBB
@M02197:105:000000000-AN6RF:1:1101:20788:16174 1:N:0:1
CTACCGATTGCGTCCTCCGCTTATTGATATGCTTAAGTTCAGCGGGTAGTCCTACCTGATTTGAGGTCAAATATGATGCAAGGTTTTGTCCGAAGACCATTGTAAGCGGACTTTGAGGGTCGGACGACAGCGCAACGTCATTATCACACTGATGTCCGGAACCCAAAGGTTGAATTCCGCTGATGCATTTGAGAGGAGCCGACCTTCGCCAGCACGCTCCAAGTCCAAGCCCCGAATAGAAACAAATCGATTCGGGGTTGAGAATTTAATGACACTCAAACAGGCATGCTCCTCGGAATACCAAGGAGCGCAAGGTGCGTTCAAAGATTCGATGATTCAC
+
BBBBBB@BBBFBGGGGGGGGEGFHHGHHHHHFHFFHFHHHHHHGGGGGGHHHHHHGHHGGHHHHGHFFFHGHHHHHHGHHHHGHHHGHEDGGGGGGHHHHHHHGHHHGGGGGHHHHGGGGHFFGGGGGGGFGGGGGGHGGHHHHGHHHHHHHHGHHHGGGGGGGHHGHHHHHHGGGGFHGFGGGHGHGGGGGGGGGGFFFFFGGFGFFFFFFFFFGGHHHHHGFGGHGFE?EHGGHHHDHGHHGHHEHGGE?GGGHHHGHHGHHHHHHF5FGBGFFHHHHHHHFBDEHEEE2DGFHHHFGHHCFDGEGFGFGHGGGGGGGGGGGFEBFFFFFFFFAAA>A
@M02197:105:000000000-AN6RF:1:1101:18551:16222 1:N:0:1
CTACCGATTGCGTCCTCCGCTTATTGATATGCTTAAGTTCAGCGGGTAGTCCTACCTGATTTGAGGTCAAATATGATGCAAGGTTTTGTCCGAAGACCATTGTAAGCGGACTTTGAGGGTCGGACGACAGCGCAACGTCATTATCACACTGATGTCCGGAATCCAAAGGTTGAATTCCGCTGATGCATTTGAGAGGAGCCGACCTTCGCCAGCACGCTCCAAGTCCAAGCCCCGAATAGAAACAAATCGATTCGGGGTTGAGAATTTAATGACACTCAAACAGGCATGCTCCTCGGAATACCAAGGAGCGCAAGGTGCGTTCAAAGATTCGA
+
CCDDDDD@CCFCGGGGGGGGGGGHHGHHHHHHHHHHHHHHHHHGGGGGGHHHHHHHHHHHHHHHGHHHHHHHHHHHHHHHHHGHHHGHHHHGGGGGHGHHHHHHHHHGGGGGHHHHGHGGHGGGGGGGGGHGGGGGGGHGHHHHHHHHHHHHHHHHHGGGHGHHHHHHHFHHGGGHHHHHGHHHGHGGHHGGHHGGGGGFHHGGGGGGGHGGFFGHHFFFHFFHFGHGGFGHHHHHHHHHHHHGHHCFGGGGGGGHGHHHGHHGBDFFHHHHGDGHHHEHHGFGGHGEFCE2DHHHHDGFHHHGGGGGGHFGCGGGGGGGFFFFFBFBBBBB
@M02197:105:000000000-AN6RF:1:1101:4212:16252 1:N:0:1
CTACCGATTGCGTCCTCCGCTTATTGATATGCTTAAGTTCAGCGGGTAGTCCTACCTGATTTGAGGTCAAATATGATGCAAGGTTTTGTCCGAAGACCATTGTAAGCGGACTTTGAGGGTCGGACGACAGCGCAACGTCATTATCACACTGATGTCCGGAATCCAAAGGTTGAATTCCGCTGATGCATTTGAGAGGAGCCGACCTTCGCCAGCACGCTCCAAGTCCAAGCCCCGGATAGAAACAAATCGATTCGGGGTTGAGAATTTAATGACACTCAAACAGGCATGCTCCTCGGAATACCAAGGAGCGCAAGGTGCGTTCAAAGATTCGATGATTCAC
+
BBBBBB@?A2BA2EEEGGGGGGCDGCFGFGFBHHGCHGHHGHFDGGGGGGHHHFHHGG3FHHHEFHFGCDFHGHHGHFHGHGGGGHGHHFHGGGGGHGHHHHHHFGF>E:CEHGGFGHCDFGGGGGGGGGHGGGGGGHHGHHHHHFHHHHHGFFHHHGFFCGHHHHHGHFGFHFGGGGGGHHGGGHGGGHHHHGGGGGGF?GBCFFGGHGFEFFFBCBDDHGECBGHGGGGEGGHHGHHFFHGEFFAHGEEEEAFHHHHHGHHF5HFHEDBGGD1FGHHHHHFGHHHFDE0FGHFBFHGE3FGBAE2GEEFEBGFFGHCGFFFFGFFC4CDB5FF3A?AA
@M02197:105:000000000-AN6RF:1:1101:15876:16458 1:N:0:1
CTACCGATTGCGTCCTCCGCTTATTGATATGCTTAAGTTCAGCGGGTAGTCCTACCTGATTTGAGGTCAGATTTGTCATTATATTTCAAGTCTTGTTCCCCAAGACATACCTTTTCTGTAGGAGCTTCTCCATAATTGAAGTCACTCTACTCACAGCTTTCACATCTAACGTAGATAATTATCACATTAGTGTTACTGAGCCATAATCTATCAGAAAAGCTCATCCATTCAAGAGGAGCCAACAAGCAACCTAAGCTGCGCCAGCAATTATCCTCCAACTCCAACTTCACCTTAGCATAAATGCTAAAAGGCAGTTGAGAATTTCATGACACTCAAACAGGCATGCTCCTCGGAATACCAAGGAGCGCAAGGTGCGTTCAAAGATTCGATGATTCAC
+
CCCCCCCCCCFCGGGGGGGGGGGHHHHHHHHHHHHHHHHHHHHGGGGCGHHHGHHHHHHHHHGHEHHHHHHHHHHHHHHHHHHHHHHHHHHHHHHHHHHHHHGHHHHHHHHHHHHHHHHHHFHHHHHHHHHHHHHHHHGHHDGFHHHHHHHHHHHHHHHHHHHHHHHHHHHHHHGHHHHHHHHHHHHHHHHHHHHHHHHHHHGFHHHHHHHHHHHHHHHHHHHGHHHHHHHHHGHHHHHHHHGHHHHGBFGHHGGGGFGDCFHGHHHHHHGFGHHFHHHGFEHHGHHHFHHHHHHHHHHHHHHGHHHHHGGHHHHHHGHHHHHHEHHHHHHGGHHHHHHHGHHHEGECEDEHHGHHGHHHHGGGGGHGHHGGGGGGGGGGFGGGGFFFFFFF@BA>A
@M02197:105:000000000-AN6RF:1:1101:13497:16573 1:N:0:1
CTACCGATTGCGTCCTCCTCTTATTGATATGCTTAAGTTCAGCGGGTAGTCCTACCTGATTTGAGGTCAAATATGATGCAAGGTTTTGTCCGAAGACCATTGTAAGCGGACTTTGAGGGTCGGACGACAGCGCAACGTCATTATCACACTGATGTCCGGAATCCAAAGGTTGAATTCCGCTGATGCATTTGAGAGGAGCCGACCTTCGCCAGCACGCTCCAAGTCCAAGCCCCGAATAGAAACAAATCGATTCGGGGTTGAGAATTTAATGACACTCAAACAGGCATGCTCCTCGGAATACCAAGGAGCGCAAGGTGCGTTCAAAGATTCGATGATTCAC
+
CCCCCCDCCCFDGGGGGGGGGGHHHHHHHHHHHHHHHHHHHHHGGGGGGHHHHHHHHHHHHHHGGHHHHHHHHHHHHHHHHHGGHHGHGHHGGGGGHHHHHHHHHHHGGGGGHHHHGHGGHGGGGGGGGGHGGGGGGGHGHHHHHHHHHHHHHHHHHGGGHHHHHHHHHHHHHHHGHHHHHHHHHHGHHHHHHHGGGGGGHGGGGGGGHHFGGFGHHGHHHHHHGGHFGGGHHHHHHHHHHHHGHHHHGGGGGGGHHHHHHHHHHHHHHHHHHGGFHHHHHHHHGHHHGGGGGHHHHHHHFCGHGGGGGHFHHGGGGHGGGGGGFCGGFFFFFFFBBBBB
@M02197:105:000000000-AN6RF:1:1101:9356:16614 1:N:0:1
CTACCGATTGCGTCCTCCGCTTATTGATATGCTTAAGTTCAGCGGGTAGTCCTACCTGATTTGAGGTCAAATATGATGCAAGGTTTTGTCCGAAGACCATTGTAAGCGGACTTTGAGGGTCGGACGACAGCGCAACGTCATTATCACACTGATGTCCGGAATCCAAAGGTTGAATTCCGCTGATGCATTTGAGAGGAGCCGACCTTCGCCAGCACGCTCCAAGTCCAAGCCCCGAATAGAAACAAATCGATTCGGGGTTGAGAATTTAATGACACTCAAACAGGCATGCTCCTCGGAATACCAAGGAGCGCAAGGTGCGTTCAAAGATTCGATGATTCAC
+
CCCDDDCBCCFCGGGGGGGGGGGHHHHHHHHHHHHHHHHHHHHGGGGGGHHHHHHHHHHHHHHHGHHHHHGHHHHHHHHHHHGGHHGHHHHGGGGGHHHHHHHHHHHGGFGGHHHHGHGGHGGGGGGGGGHGGGGGGHHGHHHHHHHGHHHHHHHHHGGGHHHHHHHHHHHHHGGGGGHGHHHHHHHHGHHGHHGGGGGFFHGGGGGGHHGGGFGHHHFHHHHHGGHGGGGHFHHHHHHHHHHGHHGHGGGGGGGHGGHHHHHHFHHHGHHHHHGGHHHHHHHHHHHGGGGGGHHHHHHHHHGGGGGGGHFGHGGGGHGGGGGGGGGGFFFFFFFCCBAB
@M02197:105:000000000-AN6RF:1:1101:24307:16808 1:N:0:1
CTACCGATTGCGTCCTCCGCTTATTGATATGCTTAAGTTCAGCGGGTATCCCTACCTGATCCGAGGTCAAACTTAGAAAGTTGGGGGTTGCTGGCAAGTACGCACCGAGACCCTGTAGCGAGGAGTATTACTACGCTTAGAGCACGATGGCACCGCCACTGATTTTAAGACCGATCAGAACTGATGCGGTCCAATACCAAGCAGAGCTTGAGTGTTGTACTGACGCTCGAACAGGCATGCCCCGCGGAATACCACGGGGCGCAATGTGCGTTCAAAGATTCGATGACTCAC
+
BBBBBD?DBBFBGGGGGGGGGGGHHHHHHHHHHGHHHHHHHHHGGGEFHHHGHFHHHHGHHHHGGGG:HGHHHHH:HHHH@:HEGGGEEGHHHHGHGGFHHGGGGGGGGGGGHGHHHHHGGFGGGHHHGHHHHHGGGGGHHHHHHGGHGGHHHGGGHGHGHFGGHHHGGGGGHHGHHGHHHHGGGGGHHFGHHHHHGHHHGHHHGHHHHHHGGHHGHHFGGGGGGHGGHHHHHHGEHGGGGGGGHHHHHHGGGGGGGGGGGHHGGGGGFGGGGGGGGGGFFFFFFFBAAAB
@M02197:105:000000000-AN6RF:1:1101:3467:16784 1:N:0:1
CTACCGATTGCGTTCTCCGCTTATTGATATGCTTAAGTTCAGCGGGTAGTCCTACCTGATTTGAGGTCAAATATGATGCAAGGTTTTGTCCGAAGACCATTGTAAGCGGACTTTGAGGGTTGGACGACAGCGCAACGTCATTATCACACTGATGTCCGGAATCCAAAGGTTGAATTCCGCTGATGCATTTGAGAGGAGCCGACCTTCGCCAGCACGCTCCAAGTCCAAGCCCCGAATAGAAACAAATCGATTCGGGGTTGAGAATTTAATGACACTCAAACAGGCATGCTCCTCGGAATACCAAGGAGCGCAAGGTGCGTTCAAAGATTCGATGATTCAC
+
BBBBB?A?ABB?EEFFGGGGGGEHHHFHHEGGHHHHHHHHFFG?FGGCFFFHHHHHHGHHHHHH1CGHFHHGHHHHHGHFHHGHHHGHFHG?AEGEFHHHHHHHHFHGGFGGHHHDFFFFFFGHHBBDGFHGGGGGGHHGHHGHHFFHHHHHHFHHHGGGGGHHHHGHFGHHHFCHHHHHHHHGGGGGHHGGGGGGGDEFHGBFDFGGHHGCEFFFFGFFHHGFFEHFGGFEHHHEEHFFG2DAHHHHEF/EEGEAHFGFHG2BHHHHFHFGDGFFHHF1HHHFHFGEEE/EE0HGHFFBFBGGCCGCGFFGFEGEEAFGGGGGGGGGFFD3F3B1>1>>
@M02197:105:000000000-AN6RF:1:1101:15753:16795 1:N:0:1
CTACCGATTGCGTCCTCCGCTTATTGATATGCTTAAGTTCAGCGGGTAGTCCTACCTGATTTGAGGTCAGATTTGTCATTATATTTCAAGTCTTGTTCCCCAAGACATACCTTTTCTGTAGGAGCTTCTCCATAATTGAAGTCACTCTACTCACAGCTTTCACATCTAACGTAGATAATTATCACATTAGTGTTACTGAGCCATAATCTATCAGAAAAGCTCATCCATTCAAGAGGAGCCAACAAGCAACCTAAGCTGCGCCAGCAATTATCCTCCAACCCCAACTTCACCTTAGCATAAATGCTAAAAGGCAGTTGAGAATTTCTTGACACTCAAACAGGCATGCTCCTCGGAATACCAAGGAGCGCAAGGTGCGTTCAAAGATTCGATGACTCAC
+
DDDCDDDCCDFCGGGFGGGGGGGHHHHHHHHHHHHHHHGHHHHGCGEEGHHHGHHHHHGHHHHHGHHHHGHHHHHHHHHHHHHHHHHHHGHHHHHHHHHHHHGHHHHHHHHHHHHHHHHHHHHHHHHHHHHHHHHHHGHHGHHHHHHHHHHHHHHFHHHHHHHHHHHHHHGHHHGHHGHHHHHHHHHHHHHHHGHHHHHHHHHHHHHHHHHHHHHHHHHHHHHHHHHHHHHHHHHHHFHGHHHHHGHHHHGHHHGGGGGGGGHHHGHGHHGGHHGGFFFEEFHGHGGGBGHHHHHGHGHHHHHHHHHHHHHGHHHHHHHHHHHFHFHHHHHGHHHHHGHHHHHHHGGGGGHHHHHHFHHHHGGFGEGFHHGGGGHGGGGGGGFFFFFFFFDFBABAB
@M02197:105:000000000-AN6RF:1:1101:3932:16870 1:N:0:1
CTACCGATTGCGTCCTCCGCTTATTGATATGCTTACTTCCTCTAAATGACCAAGATCCTCCGCTTATTGATATACTTCCTCCGCTTATTGATATGCTTAAGTTCAGCGGGTATCCCTACCTGATCCGAGGTCAAACTTAGAAAGTTGGGGGTTGCTGGCAAGCACGCACCGAGACCCTGTAGCGAGGATTATTACTACGCTTAGAGCACGATGGCACCGCCACTGATTTTAAGACCGATCAGAACTGATGCGGTCCAATACCAAGCAGAGCTTGAGTGTTGTACTGACGCTCGAACAGGCATGCCCCGCGGAATACCACGGGGCGCAATGCGCGTTCAAAGATTCGATGATTCAC
+
CCCCCCCCCCFCGGGGGGGGGGGHHHHHHHHHHHHHHHHHHHHHGHHHHHHHHHHHHHHHHGGGGGHHHHHHHHHHHHHHHHGGGGGHHHHHHHHGHHHHHHHHHHHGGGGGHHHHHHHHHHHHHHHGGGGHGHHHHHHHHHHHH;HHGGGGGGH:HHGHHGH<HGGGGGG:GGGGHHGGGGGGFGGG#FGGGGGGGGFGGGFFFFFFFFD8FFFFFFFFFFHHGHHFGHHGFFGGHHHHHGHHHFGGGGGHHHHGHGHGGFHHHHHHHHHHHHHGHHGHHGGGGGGGGHAGHHGHHHHGHGGGGGGGHHHHHHHGGGGGGGFGFGFGGEGGFGGGGGGGFGFFFFFFFFBA?AA
@M02197:105:000000000-AN6RF:1:1101:4876:16881 1:N:0:1
CTACCGATTGCGTCCTCCGCTTATTGATATGCTTAAGTTCAGCGGGTAGTCCTACCTGATTTGAGGTCAAATATGATGCAAGGTTTTGTCCGAAGACCATTGTAAGCGGACTTTGAGGGTCGGACGACAGCGCAACGTCATTATCACACTGATGTCCGGAGTCCAAAGGTTGAATTCCGCTGATGCATTTGAGAGGAGCCGACCTTCGCCAGCACGCTCCAAGTCCAAGCCCCGAATAGAAACAAATCGATTCGGGGTTGAGAATTTAATGACACTCAAACAGGCATGCTCCTCGGAATACCAAGGAGCGCAAGGTGCGTTCAAAGATTCGATGATTCAC
+
BBCCCCCBCCFCGGGGGGGGGGGHHHHHHHHHHHHHHHHHHFHGGGGGGHHHHHHHHHHHHHHHGHHHHHHHHHHHHHHHHHGGHHGHHHHGGGGGHHHHHGHHHHHGGGGGHHHHGHGGHGGGGGGGGGHGGGGGGHHGHHHHHHHHHHHHGHHHHGGGGGHHHHHHHGGGBFGGGGGHHHHHGHGHHHGHGHGGGGFFFFGFFFFGFHGGGFFGFFGFHHHHGFHGGEFFGHHGHHHHGHHGHHGHGGGGGGGHHHHHHGHHGGGHHHGDGDGFFHGHHHHEHHHFGGGE2HHHHFFFHHHHGGGFGFGHHGGGGGGFEFGGGGFGFFFFFFFAA>>A
@M02197:105:000000000-AN6RF:1:1101:21717:16940 1:N:0:1
CTACCGATTGCGTCCTCCGCTTATTGATATGCTTAAGTTCAGCGGGTAGTCCTACCTGATTTGAGGTCAAATATGATGCAAGGTTTTGTCCGAAGACCATTGTAAGCGGACTTTGAGGGTCGGACGACAGCGCAACGTCATTATCACACTGATGTCCGGAATCCAAAGGTTGAATTCCGCTGATGCATTTGAGAGGAGCCGACCTTCGCCAGCACGCTCCAAGTCCAAGCCCCGAATAGAAACAAATCGATTCGGGGTTGAGAATTTAATGACACTCAAACAGGCATGCTCCTCGGAATACCAAGGAGCGCAAGGTGCGTTCAAAGATTCGATG
+
CCCCDDCCCCFDGGGGGGGGGGGHHHGHHHHGHHHGHHHHHHHGGGGGGHHHHHHHHGHHHHHHGHHHHHHHHHHHHHHHHHGGHHGHHHHGEGGGHHHHHHHHHHHGGGGGHHHHGHGGHGGGGGGGGGHGGGGGGHHGHHHHHHHHHHHHHGHHHGHGHHHHHHHHHHHHHGGHHHGGHHHGHHHGHGHHHHGGGGGFHHGGGGGGHHGGGGGHHHHHHHHHGGGGGGGHHHHHHHHHHHHGHHHHFFCGGGGHHHHHHHHHFHHHFHHFHHGHHHHHHHHGHHEG?GGGGHGHHHHGGHHHGGGGGGHHGGGGGGGGFGFFFCFFFCCCCC
@M02197:105:000000000-AN6RF:1:1101:5927:17003 1:N:0:1
CTACCGATTGCGTCCTCCGCTTATTGATATGCTTAAGTTCAGCGGGTAGTCCTACCTGATTTGAGGTCAAATATGATGCAAGGTTTTGTCCGAAGACCATTGTAGGCGGACTTTGAGGGTCGGACGACAGCGCAACGTCATTATCACACTGATGTCCGGAATCCAAAGGTTGAATTCCGCTGATGCATTTGAGAGGAGCCGACCTTCGCCAGCACGCTCCAAGTCCAAGCCCCGAATAGAAACAAATCGATTCGGGGTTGAGAATTTAATGACACTCAAACAGGCATGCTCCTCGGAATACCAAGGAGCGCAAGGTGCGTTCAAAGATTCGATGACTCAC
+
CCCCCCCCCCFCGGGGGGGGGGGHHHHHHHHHHHHHHHHHHHHGGGFGGHHHHHHHHHHHHHHHGHHHHHHHHHHHHHHHHHGHHHGGHHHGGGGGHHHHHGHHHHHGGGGGHHHHGHGGHGGGGGGGGGHGGGGGGHHGHHHHHHHHHHHHHGHHHGGGHHHHGHHHGHHHHGGGGGHHGHHGGGGGGHHHHGGGFFGGFGFGGGGGHGGGGGGHGFGHHGGHGGHGFGGHHHHGBHHFHGFGHHHHGGGGGGFFHGHHGHHHHHHHFHFHHGFGHHHHHGGHGHHHGGCGGHFHCHHHFHHBGGGCGGGHHGGGGHGGGGGGGGGGFFFFFFFA?BAA
@M02197:105:000000000-AN6RF:1:1101:12255:17006 1:N:0:1
CTACCGATTGCGTCCTCCGCTTATTGATATGCTTAAGTTCAGCGGGTATCCCTACCTGATCCGAGGTCAACCTGTAAAAATTGGGGGTTCTGGCGAGCCACCGGGGGAACTCTATAGCGGGAGTATGTACTACGCTTAGAGCCCACCGGCGCCGCCACTAATTTTGAGGGCCGCGGAGACCGCGTGCCCCAATACCACGCTAGGCGTGAGTGGTTAAATGACGCTCGAACAGGCATGCCCTGCGGAATACCACAGGGCGCAATGTGCGTTCAAAGATTCGATGACTCAC
+
DDDDCDCDDCFCGGGGGGGGGGGHHHHHHHHHHHHHHHHHHHHGGGGGHHHHH/HHHHHHHHHGGGGHHHHHHHHHHHHHHHHGHGGGGHHHHHGGEGGHHHGGGGGGGGHHHHHHHHGGGGGGHHHHHHHHHGGGGGHGGGGGGGGGGGGGGGHGFFHHHFFHHHHGGGGGFGHHGGGGGGGGGGGGHHHHHHGFFGGHGHGHHHHHGGHHHHHGHGGHHGGHHGHHHHHHGHHGGGGGGGGHGHHHHHHHHCGGGGGGHHGGGGHGGGGGGGGGGFFBFFFFBBBBB
@M02197:105:000000000-AN6RF:1:1101:7856:16773 1:N:0:1
CTACCGATTGCGTCCTCCGCTTATTGATATGCTTAAGTTCAGCGGGTAGTCCTACCTGATTTGAGGTCAAATATGATGCAAGGTTTTGTCCGAAGACCATTGTAAGCGGACTTTGAGGGTCGGACGACAGCGCAACGTCATTATCACACTGATGTCCGGAATCCAAAGGTTGAATTCCGCTGATGCATTTGAGAGGAGCCGACCTTCGCCAGCACGCTCCAAGTCCAAGCCCCGAATAGAAACAAATCGATTCGGGGTTGAGAATTTAATGACACTCAAACAGGCATGCTCCTCGGAATACCAAGGAGCGCAAGGTGCGTTCAAAGATTCGATGATTCAC
+
CCCCCCCCCCFCGGGGGGGGGGGHHHHHHHGGHHHHGHHHHHHGGGEEGHHHHHHHHHHHGHHHGHFHHHHHHHHHHHHGHHGGHHGHHHHGGGGGHHHHHHHHHHHGGGGGHHHHGHGGHGGGGGGGGGHGGGGGGHHGHHHHHHHHHHGHHHHHHGGGHGHHHHHHGHHGHGGGGGGGHGHGGGGGHGHHHGGGGGGFHHGGGGGGHHGGFFGFFHHHHHFHGGHGGGGHHFHHDHHHHGHGHEGHGGCFGGGHHHHHHGHG@GHHHHHHHHGGHHHGHHHHHHHEGFGFGHHGHHCHHHHHGGGGGHHHHFGEGFGGGGGGGGGGFFFFBFFABBAB
@M02197:105:000000000-AN6RF:1:1101:22308:17013 1:N:0:1
CTACCGATTGCGTCCTCCGCTTATTGATATGCTTAAGTTCAGCGGGTAGTCCTACCTGATTTGAGGTCAAATATGATGCAAGGTTTTGTCCGAAGACCATTGTAAGCGGACTTTGAGGGTCGGACGACAGCGCAACGTCATTATCACACTGATGTCCGGAATCCAAAGGTTGAATTCCGCTGATGCATTTGAGAGGAGCCGACCTTCGCCAGCACGCTCCAAGTCCAAGCCCCGAATAGAAACAAATCGATTCGGGGTTGAGAATTTAATGACACTCAAACAGGCATGCTCCTCGGAATACCAAGGAGCGCAAGGTGCGTTCAAAGATTCGATGATTCAC
+
BBBBBBBBBBFBGGGGGGFGGGCHHGGHHGHHHHHHHHHHGHHGGGFFGGHGHEGHGHFHHHGHGHHHGHHHHHHGHHHHHHGFHHFHHHHGGGGCHHHHHHHHHHHGGFFGHHGHFFDFHGGGGGGGGGGGGGGGGHGGHHHHHGGHHGHHHHHHGGFGHHHHHGHHHHHHHGGGGGGGGHHHGHHGHHHHHHGGGGGGGFFGGGGGHHGGGFGHHHHHHHFFGGHFFGFFHHHHHHHHHHHGHGEHGGGGGGGHHGHHHHHGD5BGEHHHGHGHFHGEEGHFHFAHEACEDHHHFHHGFHHGEE?E?HFHHCGGGGGGGGGGGGGGFFFFFFFAAAAA
@M02197:105:000000000-AN6RF:1:1101:17918:17118 1:N:0:1
CTACCGATTGCGTCCTCCGCTTATTGATATGCTTAAGTTCAGCGGGTAGTCCTACCTGATTTGAGGTCAGATTTGTCATTATATTTCAAGTCTTGTTCCCCAAGACATACCTTTTCTGTAGGAGCTTCTCCATAATTGAAGTCACTCTACTCACAGCTTTCACATCTAACGTAGATAATTATCACATTAGTGTTACTGAGCCATAATCTATCAGAAAAGCTCATCCATTCAAGAGGAGCCAACAAGCAACCTAAGCTGCGCCAGCAATTATCCTCCAACTCCAACTTCACCTTAGCATAAATGCTAAAAGGCAGTTGAGAATTTCATGACACTCAAACAGGCATGCTCCTCGGAATACCAAGGAGCGCAAGGTGCGTTCAAAGATTCGATGATTCAC
+
BBBBBBB2A?DAEEEGGFGEEEGFFHHFHHGGHHHHFGHHHDF?EAEEEGGHHGHHDE3FGHHGGHBGGFHHHFFGGFHFHHHBHGHHGHHHHGGHHHHGHF11GGHHHHGHHHHHFFHGH3GFGHHHHHHFHHEHHFFFHFGHHDGFHHHHHHHDFHHHHHHHHHHGHGHGHHGHHHGHHHHHHHHGGHFGGHFHHHHGHHGGFHHHGHGHGHHHHHHHHHHHHHHHHHHHHHHFFHHFFGHFFHGF>GBFGHGCGGGFGDHG2HFDGBEEEGHHFHGBHHGFFF@11HHHFGFEFHFHHGFGFGBFFGHHHHHHHGHFGHFFHFFHFFGFBFGFHGHFHGFGGEA/EFBGFGBDHHHFFGFEGEBGBGAGEEGCFDD3AF1FFFFD3D@BAAAA1
@M02197:105:000000000-AN6RF:1:1101:23202:17133 1:N:0:1
CTACCGATTGCGTCCTCCGCTTATTGATATGCTTAAGTTCAGCGGGTAGTCCTACCTGATTTGAGGTCAAATATGATGCAAGGTTTTGTCCGAGGACCATTGTAAGCGGACTTTGAGGGTCGGACGACAGCGCAACGTCATTATCACACTGATGTCCGGAACCCAAAGGTTGAATTCCGCTGATGCATCTGAGAGGAGCCGACCTTCGCCAGCACGCTCCAAGTCCAAGCCCCGAATAGAAACAAATCGATTCGGGGTTGGGAATTTAATGACACTCAAACAGGCATGCTCCTCGGAATACCAAGGAGCGCAAGGTGCGTTCAAAGATTCGATGATTCAC
+
AAAAAD1AA?11EEGGGGGGGGGHHHHHHHGHHGHHFHHHHHHGGGGGGHHHHHHHHHGHHHGHGHHHHHGHFGHHD2@FHHG1GFFHGD1E?/>>G/GFF>BGFBHGCE@@CFEB/09/BDEE?CGCCGE:.<A?C-CFHBGHHFDFGHFFH:;0CAC.DFHHEC:;0;0BBFB@0DFCHGFBGFDDBBHGHHFDCCCGHGE@A/BEHFFDFFF?CFFHFGFFFFFE>EEFFBFHFHFHHHHFFHFFGGE>EGF?GHG3GGFHGG5HFHHHHHGHHGFFFHHBHHHGGGEGGHHEHHHHGFHHGGGGGHHHHGAGGHGGGGGGGGGFBFFFFFFBBBBB
@M02197:105:000000000-AN6RF:1:1101:27693:17136 1:N:0:1
CTACCGATTGCGTCCTCCGCTTATTGATATGCTTAAGTTCAGCGGGTAGTCCTACCTGATTTGAGGTCAAATATGATGCAAGGTTTTGTCCGAAGACCATTGTAAGCGGACTTTGAGGGTCGGACGACAGCGCAACGTCATTATCACACTGATGTCCGGAATCCAAAGGTTGAATTCCGCTGATGCATTTGAGAGGAGCCGACCTTCGCCAGCACGCTCCAAGTCCAAGCCCCGAATAGAAACAAATCGATTCGGGGTTGAGAATTTAATGACACTCAAACAGGCATGCTCCTCGGAATACCAAGGAGCGCAAGGTGCGTTCAAAGATTCGATGATTCAC
+
CCCCCCCCC@FCGGGGGGGGGGGHHHHHGHHHHHGHHHHHHHHGGGEGGHHHHHHHHHHHHHHHGHGHHHHHHHHHHHHGGHGFHHGHHHHGGGGGHHHHHHHHHHHGGGGGHHHHGGGGHGGGGGGGGGHGGGGGGHHGHHHGGHHHHHHHHHHHHGGGGGHHHHHHHHHHGGGGGGHHHGGGGHHHHHHGHHGGGGGFFFGGGGGGHHGGGGGHHGHHHHHHGGHGGGGHGHHHHHHHHGFGHHHHGGGGGGGGHGHHHGGGDHFHHHGHHFFFEHFHGGHHHHHHGGGGGHGHHFFFHHHHGGGFEA5HHGGGGFGGGGGGGGGGBFFFFFFBCBAB
@M02197:105:000000000-AN6RF:1:1101:19237:17193 1:N:0:1
CTACCGATTGCGTCCTCCGCTTATTGATATGCTTAAGTTCAGCGGGTAGTCCTACCTGATTTGAGGTCAAATATGATGCAAGGTTTTGTCCGAAGACCATTGTAAGCGGACTTTGAGGGTCGGACGACAGCGCAACGTCATTATCACACTGATGTCCGGAATCCAAAGGTTGAATTCCGCTGATGCACTTGAGAGGAGCCGACCTTCGCCAGCACGCTCCAAGTCCAAGCCCCGAATAGAAACAAATCGATTCGGGGTTGAGAATTTAATGACACTCAAACAGGCATGCTCCTCGGAATACCAAGGAGCGCAAGGTGCGTTCAAAGATTCGATGATTCAC
+
DDDDDDDDDBFCGGGGGGGGGGGHHHHHHHHHHGHHHHHHHGHGGGGGGHHHHHHHHHHHHHHHGHHHHHHHHHHHHHHHHHGGHHGHHHHGGGGGHHHHHHHHHHHGGGGGHHHHGHGGHGGGGGGGGGHGGGGGGHHGHHHHHHHHHHHHHHHHHGGGHHHHHHHHHHGHHGHHGGHHHHHHGGGHGHHHHHGGGGGGHHFFGFGGHHGGGFGHHHHHFHFFGGHGGFFHFHHHHGHHGHHGGHHHGGGGGGGHHHHHHHHHGHHHHHHHHFGHHHHFHHHHHHHHGGGGGHHHHHG3HHHHFEFGFGGHHGGGGHGGGGGGGGGGFFFBFFFBBBBB
@M02197:105:000000000-AN6RF:1:1101:8908:17224 1:N:0:1
CTACCGATTGCGTCCTCCGCTTATTGATATGCTTAAGTTCAGCGGGTAGTCCTACCTGATTTGAGGTCAAATATGATGCAAGGTTTTGTCCGAAGACCATTGTAAGCGGACTTTGAGGGTTGGACGACAGCGCAACGTCATTATCACACTGATGTCCGGAATCCAAAGGTTGAATTCCGCTGATGCATTTGAGAGGAGCCGACCTTCGCCAGCACGCTCCAAGTCCAAGCCCCGAATAGAAACAAATCGATTCGGGGTTGAGAATTTAATGACACTCAAACAGGCATGCTCCTCGGAATACCAAGGAGCGCAAGGTGCGTTCAAAGATTCGATGACTCAC
+
CCCCCCCCCCFDGGGGGGGGGGGHHHHHHHHHHHHHHHHHHHHGGGGGGHHHHHHHHHHHHHHHGHHHHHHHHHHHHHHHHHGHHHGHHHHGGGGGHHHHHHHHHHHGGGGGHHHHGHGFGGGHHGGGGGHGGGGGGHHGHHHHHHHHHHHHHHHHHGGGHGHHHHHHHGHHHGHHHHHGHHHGHHHHHHHGHHGGGGGGHGGGGGGGFHGFGGGGHGHGHHHHFFHGGGFHHHHHHHHHHFGGHHHHGGFGGGGHHHHHHHHHHHGHHHHHG5GGHHGHHHHHGHHHGCGGGHHHHHHGGHHHGGGGGHHHHGGGGHFGGGGGGGGGFFFBFFFBB@BB
@M02197:105:000000000-AN6RF:1:1101:27683:17332 1:N:0:1
CTACCGATTGCGTCCTCCGCTTATTGATATGCTTAAGTTCAGCGGGTATCCCTACCTGATCCGAGGTCAACCATAGAAAATTGGGGGTTAATGGCAAGCATCCATCGGGACTCTATAGCGAGAGAATTTACTACGCTTAGAGCCAGATGGCACCGCCACTGATTTTAAGGGCTGCCAGACGGCAGGCCCCAACACCAAGCTGAGCTTGAGGGGTTATAATGACGCTCGAACAGGCATGCCCCCCAGAATACCAAGGGGCGCAATGTGCGTTCAAAGATTCGATGATTCAC
+
AAAA?AADABFBGGGFGGCCGGGHFHHHHHHFHGHHGHHHHHHGGGGGFGGHHHHFH<9;GBGD998:8FGEFHF<EHG0<HEFHG-EEA34;FFF<GE;:FFF:6AD?@DHH,H;<HHGC(D9G4G:8;H:61C6.FDF<HGH8H.8;HG;HGGGCCFGHFHGHHFHHGGBGEA?FGGGCGGGGGGEHG.CEGGGFFFFF1GAFFFF<9FDHDDFGFFF4FFDFCD211BFHFHHC/CA?EA22B2HFFHFGCAAEAFBFDB?FE?HBGCGGGGGCGBFBBFFFA1A1A
@M02197:105:000000000-AN6RF:1:1101:26203:17370 1:N:0:1
CTACCGATTGCGTCCTCCGCTTATTGATATGCTTAAGTTCAGCGGGTAGTCCTACCTGATTTGAGGTCAAATATGATGGAAGGTTTTGTCCGAAGACCATTGTAAGCGGACTTTGAGGGTCGGACGACAGCGCAACGTCATTATCACACTGATGTCCGGAATCCAAAGGTTGAATTCCGCTGATGCATTTGAGAGGAGCCGACCTTCGCCAGCACGCTCCAAGTCCAAGCCCCGAATAGAAACAAATCGATTCGGGGTTGAGAATTTAATGACACTCAAACAGGCATGCTCATCGGAATACCAAGGAGCGCAAGGTGCGTTCAAAGATTCGATGATTCAC
+
CDDDDDDCDCFCGGGGGGGGGGGHHHHHHHHHHHHHHHHHHHHGGGGGGHHHHHHHHHHHHHHHGHHHHHHHHHHHHHHHHHGGHHGHHHHGGGGGHHHHHHHHHHHGGGGGHHHHGHGGHGGGGGGGGGHGGGGGGHHGHHHHHHHHHHHHHHHHHHHGHGHHHHHHHHGGHGGGGGHHHHGGHHGGHGHHHHGGGGFFHHGGGGGGGHGGGFGGHHHHHHGHGGHGGGGGHHHHHHHHHGHGGHHHGGGGGGGHHHHHHGHHHHHHHHGHGBGGHHHHGHHGHHHHHHGGGHHHHGHHGHHHGGGGGHHHHGGGGHGGGGGGGGFGFFFFFFFBBBBB
@M02197:105:000000000-AN6RF:1:1101:21352:17384 1:N:0:1
CTACCGATTGCGTCCTCCGCTTATTGATATGCTTAAGTTCAGCGGGTATCCCTACCTGATCCGAGGTCAACCACTGTTGTTTGGACTAAATGGGGGGTCCAGTGGCTCAGAATATGACTTGGATAAGACTAGTATAGCATTTTAAAACACTCCTGGAATCTATTACCATGGTCCACTTTTCTGGCCTATTCATTTCAGCAGAGTAAGACAAAGTAGTGTTAGTACTATCCACTTCTACCAATACCACATGATATGTGAGTCGGTTTTTAGTGACGCTCGAACAGGCATGCCCTAAGGAATACCAAAGGGCGCAATGTGCGTTCAAAGATTCGATGATTCAC
+
CCCCCCBBCCFCGGGGGGGGGGGHHHHHFHHHHHHHHHHHHHHGGGGGHHHHHHHHHHHHHHHGGGGHHHHHGGHHHHHHHHHGHHHHHHHHHHGGGGGHHHHHGGGHHHHHHHHHHGGHHGHHGHHGGGHGGHGGGGGHHHHHHHGHGGGGHHHHHHHGGHHGHHHHHHHHHGFHHHHHHHHHFFHFGHHHHHHHHHHHFHHHHHHHHHGHHHHHHHHHHHHHHHHHHGFGHHHGFHHGHHGHHHHHHHHHHHHHGGFGGGGHGHHHHGGGGGGHHGHHBHHHGGHGHHGHHHHGHHHHHHGHGGGGGGHHGHGGGGHGGGGGGGGGGFFFFFFFCBBCC
@M02197:105:000000000-AN6RF:1:1101:6385:17572 1:N:0:1
CTACCGATTGCGTCCTCCGCTTATTGATATGCTTAAGTTCAGCGGGTAGTCCTACCTGATTTGAGGTCAAATTGTCAGAAGCTGTCTCAAAAGAGACCCTTTAGAAGCTGAACCCCATTTATAAAGCTGCTCTTCACAAATGGCGTAGATAATTATCACACCAAAGCAAGGCAACAAAGGTCCCGCTAATGCATTTCAGGAGAGCCGACTTCTGAGAAGCCCGCATACTCCCACATCCAAGCCTGATCAACAGAAAAAGCTGAAAAGGTTGAGAATTTCATGACACTCAAACAGGCATGCTCCTCGGAATACCAAGGAGCGCAAGGTGCGTTCAAAGATTCGATGACTCAC
+
CCCCCCCBCCFCGGGGGGGGGGGHHHHHHHHHHHHHHHHHHHHGGGGGGHHHHHHHHHHHHHHHGHHHHHHHHHHHHHHHHHHHHHHGHHHHGGHHHGHHHHHHHHHHEFHHHHGGGHHHHHHGHHHGGGHHHHHGHHHHHHHGGGGGGHHHHHHHHHHHHHHHHHHHHHHHHHHHHHHHHHHHHGFHHHHHHHGHHHHHHGHGHGHHGHHGHHHHGGGGGGHHHHGGGGFGGFGFGGHGHFFHHGHHHHGHHHHHHHHHHGHHHFGFFGHHHGHHFHGHHHGGGGHHHHFGGHFHHEEGGGGGHHHHHHGHHHHGFGGGHGHGGFEGHGGCGGGGGGGFFFFFFFAAAAA
@M02197:105:000000000-AN6RF:1:1101:25425:17600 1:N:0:1
CTACCGATTGCGTCCTCCGCTTATTGATATGCTTAAGTTCAGCGGGTAGTCCTACCTGATTTGAGGTCAAATATGATGCAAGGTTTTGTCCGAAGACCATTGTAAGCGGACTTTGAGGGTCGGACGACAGCGCAACGTCATTATCACACTGATGTCCGGAATCCAAAGGTTGAATTCCGCTGATGCATTTGAGAGGAGCCGACCTTCGCCAGCACGCTCCAAGTCCAAGCCCCGAATAGAAACAAATCGATTCGGGGTTGAGAATTTAATGACACTCAAACAGGCATGCTCCTCGGAATACCAAGGAGCGCAAGGTGCGTTCAAAGATT
+
CCCCCBCCBCFCGGGGGGGGGGGHHHHHHHHHHHHHHHHHHHHGGGGGGHHHHHHHHHGHHHHHGHHHHHHHHHHHHHHHHHGHHHGHHHHGGGGGHHHHHGHHHHHGGGGGHHHHGHGGHGGGGGGGGGHGGGGGGHHGHHHHHHHHHHHHHHHHHHHHHHHHHHHHHGHHHGGGGGHHHHGGHHHHHHHHHHGGGGGFHHGGGGGGHHGGGGGHHHHHHHHHGGHGGGGGHGHHGHHHHHHGGHCHCGGGGGGHHHHHHHHHFHFHHFGHHGGHHGHGHHHHHHHHCFECGGHHHHGF3GHHGFEGGGGGGGGGGFFFFFFFCCCCC
@M02197:105:000000000-AN6RF:1:1101:2804:17588 1:N:0:1
CTACCGATTGCGTCCTCCGCTTATTGATATGCTTAAGTTCAGCGGGTAGTCCTACCTGATTTGAGGTCAGATTTGTCATTATATTTCAAGTCTTGTTCCCCAAGACATACCTTTTCTGTAGGAGCTTCTCCATAATTGAAGTCACTCTACTCACAGCTTTCACATCTAACGTAGATAATTATCACATTAGTGTTACTGAGCCATAATCTATCAGAAAAGCTCATCCATTCAAGAGGAGCCAACAAGCAACCTAAGCTGCGCCAGCAATTATCCTCCAACTCCAACTTCACCTTAGCATAAATGCTAAAAGGCAGTTGAGAATTTCATGACACTCAAACAGGCATGCTCCTCGGAATACCAAGGAGCGCAAGGTGCGTTCAAAGATTCGATGATTCAC
+
BCCCBBADABFCGGGGGGGGGGGHHHHHHHHHHHHHHHHHHHHGGGGGGHHHHHHHHHHHHHHHGHHHHHHHHHHHHHHHHHHHHHHHHHHHHHHHHHHHHHGHHHHHHHHHHHHHHHHHHHHHHHHHHHHHHHHHHHHHHGHHHHHHHHHHHHHHGHHHHHHGHHHHHHHGHHHHHHHHHHHHHHHHHHHHHHHHHHHHHHHHHHHHHHHHHHHHHHHHHHHHHHHHHHHHHHHHFBHFHHHFGAHHGHGFGHGGFDFGGHHGHHHEFGGGGEBHBGBBHHGHGGFBEHFHGHHHHHHHHHHHHGHHHHHHHHHHHHHHHGHHHHHHHHHGHHHHGGHGFHHGHGGGGGHHHGHHHHHHHGGGGGHHGHGGGGHGGGGGGGGGFFFFFFFFBBBBA
@M02197:105:000000000-AN6RF:1:1101:26743:17595 1:N:0:1
CTACCGATTGCGTCCTCCGCTTATTGATATGCTTAAGTTCAGCGGGTAGTCCTACCTGATTTGAGGTCAAATATGATGCAAGGTTTTGTCCGAAGACCATTGTAAGCGGACTTTGAGGGTCGGACGACAGCGCAACGTCATTATCACACTGATGTCCGGAATCCAAAGGTTGAATTCCGCTGATGCATTTGAGAGGAGCCGACCTTCGCCAGCACGCTCCAAGTCCAAGCCCCGAATAGAAACAAATCGATTCGGGGTTGAGAATTTAATGACACTCAAACAGGCATGCTCCTCGGAATACCAAGGAGCGCAAGGTGCGTTCAAAGATTCGATGACTCAC
+
DDCDDDDDDCFCGGGGGGGGGGGHHHHHHHHHHHHHHHHHHHHGGGGGGHHHHHHHHHHHHHHHGHHHHHHHHHHHHHHHHHGHHHGHHHHGGGGGHHHHHHHHHGHGGGGGHHHHGHGGHGGGGGGGGGHGGGGGGHHGHHHHHHHHHHHHHHHHHGGGHGHHHHHHHHHHHGGHGGHHGHHGHHGHHHHHHHGGGGGGGHGGGGGGHHGGFFGGFFGGHHHHGGHGGGGHHHHHGHHHGHHGHG1HGGGGGGGHHGHHHHHGDFHHHGHHFGGHHHHHHHEHGHGHGGGGGHHHHHGFFFHGGGGGGGHHGGGGGGGGGGGGGGGGFBFFFFFAABBB
@M02197:105:000000000-AN6RF:1:1101:24872:17624 1:N:0:1
CTACCGATTGCGTCCTCCGCTTATTGATATGCTTAAGTTCAGCGGGTAGTCCTACCTGATTTGAGGTCAAATATGATGCAAGGTTTTGTCCGAAGACCATTGTAAGCGGACTTTGAGGGTCGGACGACAGCGCAACGTCATTATCACACTGATGTCCGGAATCCAAAGGTTGAATTCCGCTGATGCATTTGAGAGGAGCCGACCTTCGCCAGCACGCTCCAAGTCCAAGCCCCGAATAGAAACAAATCGATTCGGGGTTGAGAATTTAATGACACTCAAACAGGCATGCTCCTCGGAATACCAAGGAGCGCAAGGTGCGTTCAAAGATTCGATGACTCAC
+
DDDDDDDCDCFCGGGGGGGGGGGHHHHHHHHHHHHHHHHHHHHGGGGGGHHHHHHHHHHHHHHHGHHHHHHHHHHHHHHHHHGHHHGHHHHGGGGGHHGHHHHHHHHGGGGGHHHHGHGGHGGGGGGGGGHGGGGGGHHGHHHHHHHHHHHHHHHHHGGGHHHHHHHHHHHHGGGGGGHHHHHHHHGGHHHHGHGGGGGFHGGGGGGGHHGGGGGHHHHHHHHHGGHGGGGGHHHGHHHHHHHGHHHHGGGGGGGHHHHHHHHHFFGHHHHHHHGGHFHHHHHHHGHHGGGGGHHGHHHHHHHHGGGGGHHHHGGGGHGGGGGGGGGGFFFFFFFCCCBB
@M02197:105:000000000-AN6RF:1:1101:12811:17706 1:N:0:1
CTACCGATTGCGTCCTCCGCTTATTGATATGCTTAAGTTCAGCGGGTAGTCCTACCTGATTTGAGGTCAAATATGATGCAAGGTTTTGTCCGAAGACCATTGTAAGCGGACTTTGAGGGTCGGACGACAGCGCAACGTCATTATCACACTGATGTCCGGAATCCAAAGGTTGAATTCCGCTGATGCATTTGAGAGGAGCCGACCTTCGCCAGCACGCTCCAAGTCCAAGCCCCGAATAGAAACAAATCGATTCGGGGTTGAGAATTTAATGACACTCAAACAGGCATGCTCCTCGGAATACCAAGGAGCGCAAGGTGCGTTCAAAGATTCGATGATTCAC
+
CDDCCCCDDCFCGGGGGGGGGGGHHHHHHGHHHHHGHHHHHHHGGGGGGHHHHHHHHHHHHHHGGHHHHHHHHHHHHHHHHHGGGHGHHHHGGGGGHHHHHHHHHHHGGGGGHHHHGHGGHGGGGGGGGGHGGGGGGHHGHHHHHHHHHHHHHHHHHGGGGGHHHGHHHHHHGGGGGGGHHHHGGHHGHGHGHHGGGGFFFHFFGGGGHHGGGGGHFFHFHHGFFGHGGFGFHGGHHHFHHHHGHHHHGGGGGGGHHHHHHHHHHHHHHHHGG5GHHHHGHHHHHHHHGGECGHHFGHGHHGHHGGFGGHFHHGGGGHGGGGGGGGGGFFFFFFFBBAAB
@M02197:105:000000000-AN6RF:1:1101:26264:17720 1:N:0:1
CTACCGATTGCGTCCTCCGCTTATTGATATGCTTAAGTTCAGCGGGTAGTCCTACCTGATTTGAGGTCAAATATGATGCAAGGTTTTGTCCGAAGACCATTGTAAGCGGACTTTGAGGGTCGGACGACAGCGCAACGTCATTATCACACTGATGTCCGGAATCCAAAGGTTGAATTCCGCTGATGCATTTGAGAGGAGCCGACCTTCGCCAGCACGCTCCAAGTCCAAGCCCCGAATAGAAACAAATCGATTCGGGGTTGAGAATTTAATGACACTCAAACAGGCATGCTCCTCGGAATACCAAGGAGCGCAAGGTGCGTTCAAAGATTCGATGATTCAC
+
CCCCCCCCCBFCGGGGFGGGGGGHHHHHHHHHHHHHHHHHHHHGGGGGGHHHHHHHHHHHHHHHGHHHHGHHHHHHHHHHHHGGHHGHHHHGGGGGHHHHHHHHHHHGGGGGHHHHGHGGHGGGGGGGGGGGGGGGGHHGHHHHHHHHHHHHHHHHHGGGGGHHHHHHHHHHGGGGGGHHHHHHHHHHGHHHHGGGGGGFGFFGGGGGHHGGGGGHHHHHHHHGGGHGGGGHGHHHHHFGHHHGHHHHGGGGGGGHHHHHHHHFFFHHHHHHHGEFFHHHHHHHHHGHGGGGGHHHGHGHHHHHGGGFEHHHCGGGGFGGFGGGGGGGFFFFFFFBBBAB
@M02197:105:000000000-AN6RF:1:1101:5877:17710 1:N:0:1
CTACCGATTGCGTCCTCCGCTTATTGATATGCTTAAGTTCAGCGGGTAGTCCTACCTGATTTGAGGTCAAATATGATGCAAGGTTTTGTCCGAAGACCATTGTAAGCGGACTTTGAGGGTCGGACGACAGCGCAACGTCATTATCACACTGATGTCCGGAATCCAAAGGTTGAATTCCGCTGATGCATTTGAGAGGAGCCGACCTTCGCCAGCACGCTCCAAGTCCAAGCCCCGAATAGAAACAAATCGATTCGGGGTTGAGAATTTAATGACACTCAAACAGGCATGCTCCTCGGAATACCAAGGAGCGCAAGGTGCGTTCAAAGATTCGATGATTCAC
+
CCCCCCCCCBFCGGGGGGGGGGGHHHHHHHHHHHHHHHHHHHHGGGEGGHHHHHHHHHHHHHHHGHHHHHHHHHHHHHHHHGGGHHGHHHHGGGGGHHHHHHHHHHHGGGGGHHHHGHGFGFGGGGGGGGHGGGGGGHHGHHHHHHHHHHHHHHHHHGGGGHHHHHHHHHHHHGGGGGHGHHHHHHHHGGHHHHGGGGGFGFFFGGGGGGGGGGGGFHGHHGFHGFHGFGGGHHFHEHHHHHGGHHHHGGGGGGGHHGGHFFDG5HHHHHGHHHGHHHHFHHHHHHGHEGGEGGGHHFGFHHHHGGCGGHHHHGGGGHGGGGGGGGFCFFFFFFFBAAAA
@M02197:105:000000000-AN6RF:1:1101:3793:17581 1:N:0:1
CTACCGATTGCGTCCTCCGCTTATTGATATGCTTAAGTTCAGCGGGTAGTCCTACCTGATTTGAGGTCAAATATGATGCAAGGTTTTGTCCGAAGACCATTGTAAGCGGACTTTGAGGGTCGGACGACAGCGCAACGTCATTATCACACTGATGTCCGGAATCCAAAGGTTGAATTCCGCTGATGCATTTGAGAGGAGCCGACCTTCGCCAGCACGCTCCAAGTCCAAGCCCCGAATAGAAACAAATCGATTCGGGGTTGAGAATTTAATGACACTCAAACAGGCATGCTCCTCGGAATACCAAGGAGCGCAAGGTGCGTTCAAAGATTCGATGATTCAC
+
CCCCCCCCCCFAGGGGGGGGGGGHHHGHHHHGHHHHHHHHHHHGGGGGGHHHHHHHHHHHHHHHGHHHHHHHHHHHHHHGHHGHHHGHHHHGGGGGHHHHHHHHGHHGGGGGHHHGGHGGHGGGGGGGGGHGGGGGFGGGHHHHHHHHHHHHHHHHGGGGHGHHHHGHHHHHGGGGGGGGGHGGHGGGGHHGGGGGGGGFFHDGGGGGHHGGGFGHGFFFHGHHGGHGGGGHFHHGHHFHHHHEGHEHGGCGGGGHHHHHEHHHGHFHHGHHGDFGHHHHHHHHGHHHDECGEEGHGHHGCFF3GGGCEFHGHGGGGGGGGGGGGFFGFFFFFFFBBAAA
@M02197:105:000000000-AN6RF:1:1101:3660:17793 1:N:0:1
CTACCGATTGCGTCCTCCGCTTATTGATATGCTTAAGTTCAGCGGGTAGTCCTACCTGATTTGAGGTCAAATATGATGCAAGGTTTTGTCCGAAGACCATTGTAAGCGGACTTTGAGGGTCGGACGACAGCGCAACGTCATTATCACACTGATGTCCGGAATCCAAAGGTTGAATTCCGCTGATGCATTTGAGAGGAGCCGACCTTCGCCAGCACGCTCCAAGTCCAAGCCCCGAATAGAAACAAATCGATTCGGGGTTGAGAATTTAATGACACTCAAACAGGCATGCTCCTCGGAATACCAAGGAGCGCAAGGTGCGTTCAAAGATTCGAT
+
ABAA@DA@AAF2EEEEDGEGCFGHHFFGHGHHGHFFFDF5GCH2E?EGG3DFGEFHHDAFFHGBFHGGFHHD55FG4D4B3BCFGFEHHE31EE?>GHFFGEGFGHDF9EFE;BG2;G?C@/A??FFC/CFGC?AEBGGFGGGGFHHBGFFGGGDGHGHGHGFGGCGHHEHHHGCFGGHHHHHHHGBFHHHHFGEGE@?@?<9GCGCDHHF/FEGHFFF;HGHFG'HEF9GEBHHHFHHFHHHFHHAGDEGGGGGHBHHHHHHHHHDHFGHHHHGHGHHHHGBHHHHHGGGCFFHGFG5GHHHHGGGGFHFGGFGGGGGFFFFFFAFFAAAAA
@M02197:105:000000000-AN6RF:1:1101:11401:17935 1:N:0:1
CTACCGATTGCGTCCTCCGCTTATTGATATGTTTAAGTTCAGCGGGTAGTCCTACCTGATTTGAGGTCAAATTGTCAGAAGCTGTCTCAAAAGAGACCCTTTAGAAGCTGAACCCCATTTATAAAGCTGCTCTTCACAAATGGCGTAGATAATTATCACACCAAAGCAAGGCAACAAAGGTCCCGCTAATGCATTTCAGGAGAGCCGACTTCTGAGAAGCCCGCATACTCCCACATCCAAGCCTGATCAACAGAAAAAGCTGAAAAGGTTGAGAATTTCATGACACTCAAACAGGCATGCTCCTCGGAATACCAAGGAGCGCAAGGTGCGTTCAAAGATTCGATGATTCAC
+
CCCCCCCCCCFCGGGGGGGGGGGHHHHHHHGHHHHHHHHHHHHGGGGGGHHHHHHHHHHHHHHHGHHHHHHHHHHHHHHHHHHHHHHHHHHHHGHHHGHHHHHHHHHHHHHGHHGGGHHHHHHHGHGHHHHHHHHHHHHHHHHHGGGGGHHHHHHHHHHHGHHHHHGHHHHHHHHHHHHHGGHHHGHGHHHHHHHHHHHHHGHGGGHHGHHHHHHHHGGGGGGGHGFGHGFFGFHHGGHHHHFHHHGHHHHHHFHHHDFFFEHHHHHGHHHHHHHFHHGHFHGHHGHHHGGHHHHHHHGGGGGGHGHGHHHHHHHGEEECFFHHGGGGHGGGGFCGGGGBFFFFFFBBBA@
@M02197:105:000000000-AN6RF:1:1101:12500:18056 1:N:0:1
CTACCGATTGCGTCCTCCGCTTATTGATATGCTTAAGTTCAGCGGGTAGTCCTACCTGATTTGAGGTCAAATATGATGCAAGGTTTTGTCCGAAGACCATTGTAAGCGGACTTTGAGGGTCGGACGACAGCGCAACGTCATTATCACACTGATGTCCGGAATCCAAAGGTTGAATTCCGCTGATGCATTTGAGAGGAGCCGACCTTCGCCAGCACGCTCCAAGTCCAAGCCCCGAATAGAAACAAATCGATTCGGGGTTGAGAATTTAATGACACTCAAACAGGCATGCTCCTCGGAATACCAAGGAGCGCAAGGTGCGTTCAAAGATTCGATGATTCAC
+
BBBBBBABBBFAGGGGGGGGGGGHHHHHHHHHHHHHHHHHHHHGGGGGGHHHHHHHHHHHHHHGGFHHHGHHHHHHHHHHHHGHHHGHHHHGGGGGHHHHHHHHHHHGGGGGHHHHGHGGHGGGGGGGGGHGGGGGGHHGHHHHHHHHHHHHHHHHHGGGGHHHHHHHHHHHHGGGGGHHGHHHHHHHHHHHHHGGGGGGHHGFGFGGHHGGGGGHHHFHHGGHGGHGGFEFFHHHHHHHHHHGGHEHGGGGGGGHHHHHHHHHHFHHHHHHHFGHGHHGHHGEHHHGGGGGGHFGHHHGGHHHGGGGGHGHHGGGGHGCGFGGGGGGFFFFFFFBBAAB
@M02197:105:000000000-AN6RF:1:1101:21774:18029 1:N:0:1
CTACCGATTGCGTCCTCCGCTTATTGATATGCTTAAGTTCAGCGGGTAGTCTTACCTGATTTGAGGTCAAATTGTCAGAAGCTGTCTCAAAAGAGACCCTTTAGAAGCTGAACCCCATTTACAAAGCTGCTCTTCACAAATGGCGTAGATAATTATCACACCAAAGCAAGGCAACAAAGGTCCCGCTAATGCATTTCAGGAGAGCCGACTTCTGAGAAGCCCGCATACTCCCACATCCAAGCCTGATCAACAGAAAAAGCTGAAAAGGTTGAGAATTTCATGACACTCAAACAGGCATGCTCCTCGGAATACCAAGGAGCGCAAGGTGCGTTCAAAGATTCGATGATTCAC
+
3ABA3>>?AABAECC?B42EE2EBHHH5HGHGBBGBFGFFF55AEGEEEFFGGA5AGFA5BBGHGFHFHFHE5FEGGFFHHEHFHGGFHHHHFE11G11BG@DFFHHBHFHHHHGGGCFGHFGGGHGFHHFDGGGGHFHGDGBFGGGGGHGFDGFGGHHHHGHHHHGHHGHHHHHHHHGG1GGGHHHHGHHHGF;FHHHHHGHGGGHHHGDFHHGHHGGGGGGHHHGGHGGGHHGGGGHHHGHHEHHGHHHHHHHHHHHHHHHHHHHHGHHHHHHHHGHHHHGBGGHHHHGHHHHHHHHGGGGGHHHGHHFHHHGGGGGGHHHHGGGGHGGGGGGGGGGFFFFFFFBABAA
@M02197:105:000000000-AN6RF:1:1101:11830:18305 1:N:0:1
CTACCGATTGCGTCCTCCGCTTATTGATATGCTTAAGTTCAGCGGGTAGTCCTACCTGATTTGAGGTCAAATATGATGCAAGGTTTTGTCCGAAGACCATTGTAAGCGGACTTTGAGGGTCGGACGACAGCGCAACGTCATTATCACACTGATGTCCGGAATCCAAAGGTTGAATTCCGCTGATGCATTTGAGAGGAGCCGACCTTCGCCAGCACGCTCCAAGTCCAAGCCCCGAATAGAAACAAATCGATTCGGAGTTGAGAATTTAATGACACTCAAACAGGCATGCTCCTCGGAATACCAAGGAGCGCAAGGTGCGTTCAAAGATTCGATGATTCAC
+
AABBBBA@2AFBEAAEFG?GFGEHHHGGHHHGHFHHHHFFHGGEEEEEEFHHHHHGHHFHHHHFFFGHGHFHHHGFGGHHHHGHHFGHHHF?EEGEGHHHHHHFFHHFGFGGHHHFEHFGGGGGCGDCCCECCGCGCGHG9HHGHHFDCCGHHHHHHCCGGGFGGFGHECFGGCF:GFFDFBGGF1FGFFHHGHGGGGGFGFBCFFGGHGF?EFFCBFDDGGFFGEF9;EEFAFHHGFDGGFFEHFHGEAGGEFFF0FHFGDDBEFHHGFHHGFFF0GBABFAB1FHHGGEEEF22HHHHHGHGE0EACGHFFEGGGHGGF3GEA1GFFCFFFFDAAAA1
@M02197:105:000000000-AN6RF:1:1101:17944:18334 1:N:0:1
CTACCGATTGCGTCCTCCGCTTATTGATATGCTTAAGTTCAGCGGGTAGTCCTACCTGATTTGAGGTCAAATATGATGCAAGGTTTTGTCCGAAGACCATTGTAAGCGGACTTTGAGGGTCGGACGACAGCGCAACGTCATTATCACACTGATGTCCGGAATCCAAAGGTTGAATTCCGCTGATGCATTTGAGAGGAGCCGACCTTCGCCAGCACGCTCCAAGTCCAAGCCCCGAATAGAAACAAATCGATTCGGGGTTGAGAATTTAATGACACTCAAACAGGCATGCTCCTCGGAATACCAAGGAGCGCAAGGTGCGTTCAAAGATTCGATGATTCAC
+
DDDDDCDCDDFDGGGGGGGGGGGHHHHHHHHHHHHHHHHHHHHGGGGGGHHHHHHHHHHHHHHHGHHHHHHHHHHHHHHHHHGFHHGHHHHGGGGGHHHHHHHHHHHGGGGGHHHHGHGGHGGGGGGGGGHGGGGGGHHGHHHHHHHHHHHHHHHHHGGGGHHHHHHHHGHHHGGGGGHHHHHHGHHHHHHHHGGGGGGGHGGFFGGGFHGGGGGHHHGHHHHGGGHGGGGHHHHHHHHHHHGGHHGHGGGGGGGHHHHGHHHHHFHHHHHHHFGHHHHHHHHHHHHHGGGGGHHHHHHHHHHHGGGGGHHHHGGGGHGGGGGGBGGGFFFFFFFBBBBB
@M02197:105:000000000-AN6RF:1:1101:16029:18386 1:N:0:1
CTACCGATTGCGTCCTCCGCTTATTGATATGCTTAAGTTCAGCGGGTATCCCTACCTGATCCGAGGTCAACCACTGTTGTTTGGACTAAATGGGGGGTCCAGTGGCTCAGAATATGACTTGGATAAGACTAGTATAGCATTTTAAAACACTCCTGGAATCTATTACCATGGTCCACTTTTCTGGCCTATTCATTTCAGCAGAGTAAGACAAAGTAGTGTTAGTACTATCCACTTCTACCAATACCACATGATATGTGAGTCGGTTTTTAGTGACGCTCGAACAGGCATGCCCTAAGGAATACCAAAGGGCGCAATGTGCGTTCAAAGATTCGATGATTCAC
+
BCCCCCCCCCFCGGGGGGGGGGGHHHHHHHHHHHHHHHHHHHHGGGGGHHHHHHHHHGHHHHHGGGGHHHHHGGHHHHHHHHHGGHHHHHHHHHGGGGGHHHHHHGHHHHHHHHGGGGHGGGHHHGHGHHHGGGHGGGHHGHHHGHGGGGHGHHHHHHHGHHGGFFGHGHHHGFFHHHHGFFGHGFFFHHGHHHHHHGHHFHHHHHHHGGGHGHHHHHHGHHHHHHHHHGGGHFHGGHHFGHFHHHHHHHHHHHHGGGGGEGGHGHGGHGGGGGGHHGHHGEHGHHHGHHGHHGHHHHGGHHHHHGGGGGHFFCGGGGHGGGGGGGGGGFFFFFFFBAAAA
@M02197:105:000000000-AN6RF:1:1101:3030:18374 1:N:0:1
CTACCGATTGCGTCCTCCGCTTATTGATATGCTTAAGTTCAGCGGGTAGTCCTACCTGATTTGAGGTCAAATATGATGCAAGGTTTTGTCCGAAGACCATTGTAAGCGGACTTTGAGGGTCGGACGACAGCGCAACGTCATTATCACACTGATGTCCGGAATCCAAAGGTTGAATTCCGCTGATGCATTTGAGAGGAGCCGACCTTCGCCAGCACGCTCCAAGTCCAAGCCCCGAATAGAAACAAATCGAGTCGGGGTTGAGAATTTAATGACACTCAAACAGGCATGCTCCTCGGAATACCAAGGAGCGCAAGGTGCGTTCAAAGATTCGATGATTCAC
+
BBBB?DABBBBAEEEGGGGCGGGHHGGHHGHHHHFHHHHHHHHGGGEEGGGHHHHGHGEHHHGHGHFGCHHHHHHHHHEH3FFFGHFHBFHEGGGGHHHHHHHFHHGE?EGGGHHHGFGDBBBGFGGGGGGGCCGGGHGGHHHHHH0DGGHHHDD:CEDGFGGHHHHGGFFGHEFGGGGFGGFFGGGGGGGGGEGGGGGF?HBBFGGFFFFA<CFEGFFFGFFFGGHGGGGHHHEFGHHFFHFEHG1F1>/GGGEFHHGHHGGF@5BFGEFHFGFHHHGFHHGFGFGHGECGDHGHHGGHHGFGEEE2CHHGHEEEA4CFFGGGGGGGBC5@FDFBAA>3
@M02197:105:000000000-AN6RF:1:1101:8121:18483 1:N:0:1
CTACCGATTGCGTCCTCCGCTTATTGATATGCTTAAGTTCAGCGGGTAGTCCTACCTGATTTGAGGTCAAATATGATGCAAGGTTTTGTCCGAAGACCATTGTAAGCGGACTTTGAGGGTCGGACGACAGCGCAACGTCATTATCACACTGATGTCCGGAATCCAAAGGTTGAATTCCGCTGATGCATTTGAGAGGAGCCGACCTTCGCCAGCACGCTCCAAGTCCAAGCCCCGAATAGAAACAAATCGATTCGGGGTTGAGAATTTAATGACACTCAAACAGGCATGCTCCTCGGAATACCAAGGAGCGCAAGGTGCGTTCAAAGATTCGATGATTCAC
+
CCCCDECDDDFCGGGGGGGGGGGHHHHHHHHHHHHHHHHHHHHGGGGGGHHHHHHHHHHHHHHGGHHHHHHHHHHHHHHHHHGHHHGHHHGGGGGGHHHHHHHHHHHGGGGGHHHHGHGGHGGGGGGGGGHGGGGGGHHGHHGHHHHHHGHGHHHHHGGGGGHHHHHHHGGHGGGGGGGHHHHHHGHHGHHHGGGGGGGFHGGGGGGGHHFGFFGHGHFHHHHHGGHGGGGGHHHHHHHHHHHGHHHHGGGGGGGHHHHHHHHHHHGHHGHHHGGHGHHHGHHGHHHHGGGGGHHHHHHHGHHHGGGGGHHHHGGGGHGGGGGGGGGGFFFFFFFCBBAB
@M02197:105:000000000-AN6RF:1:1101:10306:18103 1:N:0:1
CTACCGATTGCGTCCTCCGCTTATTGATATGCTTAAGTTCAGCGGGTAGTCCTACCTGATTTGAGGTCAAATATGATGCAAGGTTTTGTCCGAAGACCATTGTAAGCGGACTTTGAGGGTCGGACGACAGCGCAACGTCATTATCACACTGATGTCCGGAATCCAAAGGTTGAATTCCGCTGATGCATTTGAGAGGAGCCGACCTTCGCCAGCACGCTCCAAGTCCAAGCCCCGAATAGAAACAAATCGATTCGGGGTTGAGAATTTAATGACACTCAAACAGGCATGCTCCTCGGAATACCAAGGAGCGCAAGGTGCGTTCAAAGATTCGATGATTCAC
+
CCCCCCCCCCFCGGGFGGGGGGGHHHHHHHHHHHHHHHHHHHHGGGGGGHHHHHHHHHHHHHHHGHHHHHHHHHHHHHHFHHGGHHGHHHHGGGGGHHHHHHHHHHHGGGGGHHHHGGGFHGGGGGGGGGHGGGGGGGHGHHHHHGHHHHHHHHHHHGGGHGHHHHHHHHGHHGGGGGHHGHGHHGHHHGGHHHGGGGGGFFGGGGGGHGGGGGGHHHHHHHFFGGHGFFGHGHHHHHHHHHHGHHHHGGGGGFEHHHHHHHHHHHHHGHHHHGGHHHHHHHEGHHHHGGGGGHHHHFHGHGHHGGGGGGGFCGGGGHGGGGGGGGGGFFFFFFFBCBCB
@M02197:105:000000000-AN6RF:1:1101:14736:18475 1:N:0:1
CTACCGATTGCGTCCTCCGCTTATTGATATGCTTAAGTTCAGCGGGTATCCCTACCTGATCCGAGGTCAACCTTTTAAAAATTGGGTTGTTGGCGAGCACCCACCATGGTTCCCGAGCGAGGAGTATTACTACGCTGAGAGCACCGCTGGCGCCGCCACTGATTTTAAGGGCCGCAGCAAACCGCGGACCCCAAGACCCCTTACGGGATTGGTCATAATGACGCTCGAACAGGCATGCCCCCCGGAATACCAGGGGGCGCAATGTGCGTTCAAAGATTCGATGATTCAC
+
CCCCCCBCBCFCGGGGGGGGGGGHGFHHHGHHHHCHHHHGHHHGGGFGHHHHH;HHHHHFHHHGGGGHH;HHHHHHHHHHGHGHGHGGGFGHHHCGGGGHHGGGGHGHHFHHHHGGGGGGGGFGHHHHHHHHHGGGGGHGHGHHHGGGGGGGFFFGGGGGGGGGGGGGGGGGGGGFGGGFFGGGGFFFFGHHFFFFFFGHFGHFHHHGGFHHHGHFHFGGGGGHHGGHHHHGHHHGGGCGGGHHFBFFHHGF?GGGGFCGGHGGGGHGFGGGFGFGE4FFFFFFBAA>A
@M02197:105:000000000-AN6RF:1:1101:12472:18486 1:N:0:1
CTACCGATTGCGTCCTCCGCTTATTGATATGCTTAAGTTCAGCGGGTAGTCCTACCTGATTTGAGGTCAAATATGATGCAAGGTTTTGTCCGAAGACCATTGTAAGCGGACTTTGAGGGTCGGACGACAGCGCAACGTCATTATCACACTGATGTCCGGAATCCAAAGGTTGAATTCCGCTGATGCATTTGAGAGGAGCCGACCTTCGCCAGCACGCTCCAAGTCCAAGCCCCGAATAGAAACAAATCGATTCGGGGTTGAGAATTTAATGACACTCAAACAGGCATGCTCCTCGGAATACCAAGGAGCGCAAGGTGCGTTCAAA
+
CCCCCCBCCCFCGGGGGGGGGGGHHHHHGHHHHHHHHHHHHHHGGGGGGHHGHHHHHHHHHHHHGGHHHHHHGHHHHHHHHHGGHHGHHHHGGGGGHHHHHHHHHHHGGGGGHHHHGHGGHGGGGGGGGGHGGGGGGHHGHHHHHHHHHHHHHHHHHHGHHGHHHHHHHHHHGGGGGGHGHHHHHHHHHGHHHHGGGGGGHHGGGGGGHHGGGGGHHHHHHGHGGGHGGGGHHHHHHHHHHHHGHHHHGGGGGGGHHHHHHHHGF5HHHHHHHGGHHGHHHHHHHHDHCGGCGHHHHHHGFCHFGGGGGGGGGCCCCFFFCCCCC
@M02197:105:000000000-AN6RF:1:1101:18415:18416 1:N:0:1
CTACCGATTGCGTCCTCCGCTTATTGTATGCTTAAGTTCAGCGGGTAGTCCTACCTGATTTGAGGTCAAATATGATGCAAGGTTTTGTCCGAAGACCATTGTAAGCGGACTTTGAGGGTCGGACGACAGCGCAACGTCATTATCACACTGATGTCCGGAATCCAAAGGTTGAATTCCGCTGATGCATTTGAGAGGAGCCGACCTTCGCCAGCACGCTCCAAGTCCAAGCCCCGAATAGAAACAAATCGATTCGGGGTTGAGAATTTAATGACACTCAAACAGGCATGCTCCTCGGAATACCAAGGAGCGCAAGGTGCGTTCAAAGATTCGATG
+
DDDDDDCDDDFCGGCGGGGGGGGHHHHHHHHHHHHHHHHHHHGGGEGGHHHHHHHHHHHHHHHGHHHHHHHHHHHHHHHHHGGHHGHHHHGGGGGHHHHHHHHHHHGGGGGHHHHGGGGHGGGGGGGGGHGGGGGGHHGHHHHHGHHHHHHHHHHHHHHHHHHHHHHHHHGHGGGHHHHGHHHHHHHHHHHHHGGGGGGGGFGGGGGHHGGGGGHHFHHHHHGGGHGGGGFHHHHHHHHHHHGHHFHGGGGGGGHGHHHHHHHFGHHHHHHHHGHHHFGHHHHHHGHGGGGGHHHHHHHHHHHGGGGGHHHGGGGGGGGGGFFFAFBFBBBBB
@M02197:105:000000000-AN6RF:1:1101:28915:18519 1:N:0:1
CTACCGATTGCGTCCTCCGCTTATTGATATGCTTAAGTTCAGCGGGTAGTCCTACCTGATTTGAGGTCAAATATGATGCAAGGTTTTGTCCGAAGACCATTGTAAGCGGACTTTGAGGGTCGGACGACAGCGCAACGTCATTATCACACTGATGTCCGGAATCCAAAGGTTGAATTCCGCTGATGCATTTGAGAGGAGCCGACCTTCGCCAGCACGCTCCAAGTCCAAGCCCCGAATAGAAACAAATCGATTCGGGGTTGAGAATTTAATGACACTCAAACAGGCATGCTCCTCGGAATACCAAGGAGCGCAAGGTGCGTTCAAAGATTCGATGATTCAC
+
CCCCCBCCCBFCGGGGGGGGGGGHHHHHHHHGHHHHHHHHHHHGGGEAFHHHHHHHHHHHHHHHGHHHHGHHHHHHHHHHHHGHHHGHHHEFGGGGHHHHHGHHHHHGGGGGHHHHGHGGGGGGGGGGGGHGGGGGGHHGHHHHHGHHHHHHHHHHHGGGGGHHHHHHHGHHHGGGGGGHHHHHGGGHHHHHHHGGGGGGFGFFFGGGHHGGGGGHHHGGHHHFFGFGGGGHHGHGHHHHHHGGHHGHGGGGGFGHHHHHHHFG@FHHFEHHHHGHHHHHHGHHHHHHGGGGGHHGHHHGHHGHGGGGGHHHHGGEEAFGFGGGGGCGFFFFFFFBBBAB
@M02197:105:000000000-AN6RF:1:1101:13755:18556 1:N:0:1
CTACCGATTGCGTCCTCCGCTTATTGATATGCTTAAGTTCAGCGGGTAGTCCTACCTGATTTGAGGTCAGATTTGTCATTATATTTCAAGTCTTGTTCCCCAAGACATACCTTTTCTGTAGGAGCTTCTCCATAATTGAAGTCACTCTACTCACAGCTTTCACATCTAACGTAGATAATTATCACATTAGTGTTACTGAGCCATAATCTATCAGAAAAGCTCATCCATTCAAGAGGAGCCAACAAGCAACCTAAGCTGCGCCAGCAATTATCCTCCAACTCCAACTTCACCTTAGCATAAATGCTAAAAGGCAGTTGAGAATTTCATGACACTCAAACAGGCATGCTCCTCGGAATACCAAGGAGCGCAAGGTGCGTTCAAAGATTCGATGATTCAC
+
BBBBB@ADABFBGGGGGGE2EAEHHHBGFHCFHFHFHEEGFGBECEEEEHHHHGHHGHFHHHFHGHHFHGFHHHHHFHFHHGHHHEFHHGHHHHH3FGFHHCEFCGHHHHGFGHHHHBHFHBGGA0GHGDD3?GFHHBFHFDGHHHHHEHHHEHFHHHHGHGGHHEHHHGHHHHFGGG:GHHHHHHHHHFGHHGHFHHGGFHHHHGHHHFHHHHHGHFFGGFGHFGHHHHHGF1FF<1CFFGEHGFGF@1GFHHCGCD/EBFFGFDFGGBDEFFFB3BFB3B4@4GHGGHGFFDFGHFGHHEHHHHHHHHHFFHBFHFBHGFGDDHFHGF5F5HHGEDFCHGHFEECCE?GHHHDDFCHHFGEEEGGHHHE?EGFFG5FBGF2F44BFFFFFBAABB
@M02197:105:000000000-AN6RF:1:1101:20714:18652 1:N:0:1
CTACCGATTGCGTCCTCCGCTTATTGATATGCTTAAGTTCAGCGGGTAGTCCTACCTGATTTGAGGTCAAATATGATGCAAGGTTTTGTCCGAAGACCATTGTAAGCGGACTTTGAGGGTCGGACGACAGCGCAACATCATTATCACACTGATGTCCGGAAGCCAAAGGTTGAATTCCACTGATGCATTTGAGAGGAGCCGACCTTCGCCAGCACGCTCCAAGTCCAAGCCCCGAATAGAAACAAATCGATTCGGGGTTGAGAATTTAATGACACTCAAACAGGCATGCTCCTCGGAATACCAAGGAGTGCAAGGTGCGTTCAAAGATTCGATGACTCAC
+
CCCCCBBBBCFCGGGGGGGGGGGHHHHHHHHHHHHHHHHHHHHGGGGGGHHHHHHHHHHHHHHHGHHHHHHHHHHHGHHHHHGFGHGGHHHGGGGGGHHHHHHHHHHGGGGGHHHEGGGGHGGGGGGGGGHGGGGGHHHHHHHHHHHHHHHHHHHHHGGGGGHHHHFGHFHGGGGGGGGGGGHGGGGGGGGGGGGFFGGGAGFFFFFFFFFGGGGGFFFFFFFFFFGGFEGHHHHFGGDHBHHGHGFFEF@/FDFFHBEHHHHHHGGDHGHHGFGHFGGGHGFHHHHG1?GGEHHHFHGFFBHHFE3HGHHHGGEGFECFGGFGGGGGFFFFFFFBBBBB
@M02197:105:000000000-AN6RF:1:1101:17641:18523 1:N:0:1
CTACCGATTGCGTCCTCCGCTTATTGATATGCTTAAGTTCAGCGGGTATCCCTACCTGATCCGAGGTCAAACTTAGAAAGTTGGGGGTTGTTGGCAAGCACGCACCGAGACCCTGTAGCGAGGAGTATTACTACGCTTAGAGCACGATGGCACCGCCACTGATTTTAAGACCGATCAGAACTGATGCGGTCCAATACCAAGCAGAGCTTGAGTGTTGTACTGACGCTCGAACAGGCATGCCCCGCGGAATACCACGGGGCGCAATGTGCGTTCAAAGATTCGATGATTCAC
+
CCCBCCCBCCFCGGGGGGGGGGGHHHHHHHHHHHHHHHHHHHHGGGGGHHHHHHHHHHH<HHHGGGG9HHHHH9HHHH;HH<HHGG:GGGG9HH9HHGHHHGGGGGGGGGGGHHHHHHHGGGGGGHHHHHHH<HGGG8GHHHHHHG8HGGHHHGGHHGHHHHHHHHHGGGGGHGHHHHHHHHGFFGGHHGGHFHHHGGHHHHHHHHHFGHHGGHHHHFFGGGGGGGHGHHHHHHHGHGGGGGGGHHHHHHHGGGGGGGGGHGHGGGGGHGGGGGGGGGGFFFFFFFBCCBC
@M02197:105:000000000-AN6RF:1:1101:12298:18752 1:N:0:1
CTACCGATTGCGTCCTCCGCTTATTGATATGCTTAAGTTCAGCGGGTAGTCCTACCTGATTTGAGGTCAAATATGATGCAAGGTTTTGTCCGAAGACCATTGTAAGCGGACTTTGAGGGTCGGACGACAGCGCAACGTCATTATCACACTGATGTCCGGAATCCAAAGGTTGAATTCCGCTGATGCATTTGAGAGGAGCCGACCTTCGCCAGCACGCTCCAAGTCCAAGCCCCGAATAGAAACAAATCGATTCGGGGTTGAGAATTTAATGACACTCAAACAGGCATGCTCCTCGGAATACCAAGGAGCGCAAGGTGCGTTCAAAGATTCGATGATTCAC
+
DDDDCDABCCFDGGGGGGGGGGGHHHHHHHHGHHGGFHHHHHHGGGGGGHHHHHHHHHHHHHHHGHHHHHHHHHHGHHHHHHGGHHGHHHHGGGGGHHHHHHHHHHHGGGGGHHHHGHGGHGGGGGGGGGHGGGGGGHHGHHHHHHHHHHHHHHGHHGGGGGHHHHHHHHHHHGGHHGHHGGHHHHGGGHGHHHGGGGGFFHGGGGGGGHGGGGGHHHHHGHFFGGHGGFFGHHHHFHHHHHHGHHHHGGGCGGGHHHHGHFHGGDHHHHHHHGFBHGHGHHGGGHHHGGGGGHHHHGHHHHHHGGGGGHHHHGGGGHGGGGGGGGGGFFFFFFFAB@BB
@M02197:105:000000000-AN6RF:1:1101:13454:18789 1:N:0:1
CTACCGATTGCGTCCTCCGCTTATTGATATGCTTAAGTTCAGCGGGTAGTCCTACCTGATTTGAGGTCAAATATGATGCAAGGTTTTGTCCGAAGACCATTGTAAGCGGACTTTGAGGGTCGGACGACAGCGCAACGTCATTATCACACTGATGTCCGGAAGCCAAAGGTTGAATTCCGCTGATGCATTTGAGAGGAGCCGACCTTCGCCAGCACGCTCCAAGTCCAAGCCCCGAATAGAAACAAATCGATTCGGGGTTGAGAATTTAATGACACTCAAACAGGCATGCTCCTCGGAATACCAAGGAGCGCAAGGTGCGTTCAAAGATTCGATGATTCAC
+
CCDCDDCCDCFCGGGGGGGGGGGHHHHHHHHHHHHHHHHHGHHGGGGGGHHHHHHHHHHHHHHHGHHHHHHHGHHHGHHHHHGHHHGHHHHGGGGGHHHHHHHHHHHGGGGGHHHHGHGGHGGGGGGGGGHGGGGGGHHGHHHHHHHHHHHHHHHHHGGGHHHHHHHHGHGGHGGGGGHGGGGHHHHGHHHHGHGGGGFFFHFGGGFFHHGGGFGHHHFHHHGFGGHGGGGGHHHHHHHHHHHGGHGHGGEFFGGHHGGHHHHHHHHHHHGFEHGHHHHHHHHHHGGHGFGGCHHHFFHGHHHHGGGGGHGHHGGGGHGGGGGGGGGGFFFFFFFBBBAB
@M02197:105:000000000-AN6RF:1:1101:25325:18848 1:N:0:1
CTACCGATTGCGTCCTCCGCTTATTGATATGCTTAAGTTCAGCGGGTAGTCCTACCTGATTTGAGGTCAAATATGATGCAAGGTTTTGTCCGAAGACCATTGTAAGCGGACTTTGAGGGTCGGACGACAGCGCAACGTCATTATCACACTGATGTCCGGAATCCAAAGGTTGAATTCCGCTGATGCATTTGAGAGGAGCCGACCTTCGCCAGCACGCTCCAAGTCCAAGCCCCGAATAGAAACAAATCGATTCGGGGTTGAGAATTTAATGACACTCAAACAGGCATGCTCCTCGGAATACCAAGGAGCGCAAGGTGCGTTCAAAGATTCGATGATTCAC
+
BCBCCCCDBBFCGGGGGGGGGGGHHHHHHHHHHHHHHHHHHGHGGGGGGHHHHHHHHHHHHHHHFEHHGHHHGHHGHHHHHHGGHHGHFHHGGDGGHHGGFHHHHHHGGGGGHHHGGHGGHGGGGGGGGGHGGGGGGHHGHHFHHHHGHHHHGDGHHGGGGGHHHHHHHFFGGGGGGGHHGHHHHHGGHGHGHHGGGGGFFHFGGGGGHHGGFFGFHHHHHHFFFGHGGFFFGGHFFHHHGFHGHHGHGGGEGGEEHHHHHHGHFHHFHGFHGDEHHHHHHHHHHHEGEEFCFFHHHHFBGHHHGGEGGHHHHGGGGHGGGGGGGGGGFFFFFFFCBAA@
@M02197:105:000000000-AN6RF:1:1101:10000:18906 1:N:0:1
CTACCGATTGCGTCCTCCGCTTATTGATATGCTTAAGTTCAGCGGGTAGTCCTACCTGATTTGAGGTCAAATATGATGCAAGGTTTTGTCCGAAGACCATTGTAAGCGGACTTTGAGGGTCGGACGACAGCGCAACGTCATTATCACACTGATGTCCGGAATCCAAAGGTTGAATTCCGCTGATGCATTTGAGAGGAGCCGACCTTCGCCAGCACGCTCCAAGTCCAAGCCCCGAATAGAAACAAATCGATTCGGGGTTGAGAATTTAATGACACTCAAACAGGCATGCTCCTCGGAATACCAAGGAGCGCAAGGTGCGTTCAAAGATTCGATGATTCAC
+
BBCCCBBCCCFCGGGGGGGGGGGHHHHHHHHHHHHHHHHHHHHGGGEEGHHHHHHHHHHHHHHHGHHHHHHHHHHHHHGHHHGHHHGHHHGGGGGGHHHHHHHHHHHGGGGGHHHHGGGDGGGGGGGGGGHGGGGGGHHGHGHHHHHHHHHHHGGHHGGGGGHHGHFHGGHHGGGGGGHHHHHHHGHHGHHHHHGGGGGGHHGGGGGGGHGGGGGHHHHHHHHHFGHGGGFHHHHHHHHHHHHGHHGHGGGGGGGGHHHHHHHFFFHHHGHHHHGHHHHHHGHHGHHEGGCGGHHHHHHHHHHHGGGGGHFHHGGGGHGFGGGGGCGFFFFFFFFABBAA
@M02197:105:000000000-AN6RF:1:1101:19705:19045 1:N:0:1
CTACCGATTGCGTCCTCCGCTTATTGATATGCTTAAGTTCAGCGGGTATCCCTACCTGATCCGAGGTCAACCTGTAAAAATTGGGGGTTCTGGCGAGCCACCGGGGGAACTCTATAGCGGGAGTATGTACTACGCTTAGAGCCCACCGGCGCCGCCACTAATTTTGAGGGCCGCGGAGACCGCGTGCCCCAATACCACGCTAGGCGTGAGTGGTTAAATGACGCTCGAACAGGCATGCCCTGCGGAATACCACAGGGCGCAATGTGCGTTCAAAGATTCGATGATTCAC
+
CCCCCCCCCCFCGGGGGGGGGGGHHHHHHHHHHHHHHHHHHHHGGGFGHHHHH;HHHHHHHHHGGGGHHHHHH9HHHHHHHHHHHGGFFHHHHHGGGGGHHHGGGGGG9GHHHHHHHHGGGGGGHHHHHHHHHGGGGGHGGGGGGGGGGGGGGGHHGHHHHHFFHGHGGGGGGFHHGGGGGGGGGGGGHHHHFGGGFGHHFHGHHHHGHGHHHHHHGHFGGGGHHGHHHHHHGHHGGGGGGGHHHHHFGHHHHGGGGGHHHHGGGGHGGGGGGGGGGFFFFFFFCBBAA
@M02197:105:000000000-AN6RF:1:1101:25516:19122 1:N:0:1
CTACCGATTGCGTCCTCCGCTTATTGATATGCTTAAGTTCAGCGGGTATCCCTACCTGATCCGAGGTCAAACTTAGAAAGTTGGGGGTTGCTGGCAAGCACGCACCGAGACCCTGTAGCGAGGAGTATTACTACGCTTAGAGCACGATGGCACCGCCACTGATTTTAAGACCGATCAGAACTGATGCGGTCCAATACCAAGCAGAGCTTGAGTGTTGTACTGACGCTCGAACAGGCATGCCCCGCGGAATACCACGGGGCGCAATGTGCGTTCAAAGATTCGATGATTCAC
+
AAA?3AABAABAEGGCBBEFGGGHCGAEHHHGHHGFHHHGHHHGCE0A3BGH3GG7H8B4G8HEE-F63FHF:'HHG6;GF:HBC7;G9GC.8HGHHGH<HGG;GG?6?CFFEGHCFFHGCCG56>8HFEFFHG6C7G8HHHHGHGG9CDH#GECCC@GFCGFF1FFFGGFFF@BBDGGFF7FFCGF?FD;BFFBFFFFFFFFEFEFFFFFFFF1BAFFFFFFFBDFF<1FFBBAE0/E///EB022CFFA??AEEAEAB1B3D0E00CB13GBA3A11>1B3D3D11A>?
@M02197:105:000000000-AN6RF:1:1101:9971:19183 1:N:0:1
CTACCGATTGCGTCCTCCGCTTATTGATATGCTCCTCCGCTTATTGATATGCTTAAGTTCAGCGGGTAGTCCTACCTGATTTGAGGTCAGATTTGTCATTATATTTCAAGTCTTGTTCCCCAAGACATACCTTTTCTGTAGGAGCTTCTCCATAATTGAAGTCACTCTACTCACAGCTTTCACATCTAACGTAGATAATTATCACATTAGTGTTACTGAGCCATAATCTATCAGAAAAGCTCATCCATTCAAGAGGAGCCAACAAGCAACCTAAGCTGCGCCAGCAATTATCCTCCAACTCCAACTTCACCTTAGCATAAATGCTAAAAGGCAGTTGAGAATTTCATGACACTCAAACAGGCATGCTCCTCGGAATACCAAGGAGCGCAAGGTGCGTTCAAAGATTCGATGATTCAC
+
CCCCCCCCCCFCGGGGGGGGGGGHHHHHHHHHHHHHHHGGGGGHHHHHHHHGHHHHHHHHHHHGGGGGGHHHHHHHGHFHHHHHGHHHHHHHHHHHHHHHHHHHHHHHHHHHHHHHHHHHHHGHHHHHHHHHHHHHHHHHGHGHHHHHHHHHHHHHHHHHHHHHHHHHHHHHHHHHHHHHHHHHHHHHHGHGHHHHHHHHHHHHHHHHHHHHHHHHHHHHHHHHHHHHHHHHHHHHHHGHGHGHHHHFGHHGEHFHHFEFGHGHHHFFGHHHHGGGGGGGHHHHHHHGHGGGHHHHHHGBHHHHHFHHHHFFHHHHHHHHHHHHHHHHGHHHHHHHHHFHHFFHHHHHHHHGGHHGFHHHHHHHGGGGGGHHHHHHHGGHHGGGGGGHHHGGGGHGGGGGGGGGGBFFFFFFAABAB
@M02197:105:000000000-AN6RF:1:1101:24073:19347 1:N:0:1
CTACCGATTGCGTCCTCCGCTTATTGATATGCTTAAGTTCAGCGGGTAGTCCTACCTGATTTGAGGTCAAATATGATGCAAGGTTTTGTCCGAAGACCATTGTAAGCGGACTTTGAGGGTCGGACGACAGCGCAACGTCATTATCACACTGATGTCCGGAATCCAAAGGTTGAATTCCGCTGATGCATTTGAGAGGAGCCGACCTTCGCCAGCACGCTCCAAGTCCAAGCCCCGAATAGAAACAAATCGATTCGGGGTTGAGAATTTAATGACACTCAAACAGGCATGCTCCTCGGAATACCAAGGAGCGCAAGGTGCGTTCAAAGATTCGATGATTCAC
+
CCCCCCCCCCFCGGGGGGGGGGGGHHGHGHHHHHHHHHHHHHGGGGGGGHHHHHHHHHFHHHHHGHHHHHHHHHGHHHHHHHGHHHGHHHHGGGGGHHHHHHHHHHHGCGGGHHHHGHGGHGGGGGGGGGHGGGGGGHHGHHHHHHHHHHHGHHHHHGGGGGHHHHHHHFFHGGGGGGHHGHHGHHHHHGHHHHGGGGGGHGGGFGGGGHGGGFGHFFHHHHHGGGHGGGFFHFHHFHFHGHHGHHHHGGGEGGGHHGBGHHHHHHHHHHHHFGEFHHHFHGHHHHHHGGGGGHHFHHHHHHHHGGGFGHHHGGGGGHGGGGGGGGGGFFFFFFFBBBAB
@M02197:105:000000000-AN6RF:1:1101:25010:19401 1:N:0:1
CTACCGATTGCGTCCTCCCTTATTGATATGCTTAAGTTCAGCGGGTAGTCCTACCTGATTTGAGGTCAAATGTGATGCAAGGTTTTGTCCGAAGACCATTGTAAGCGGACTTTGAGGGTCGGACGACAGCGCAACGTCATTATCACACTGATGTCCGGAATCCAAAGGTTGAATTCCGCTGATGCATTTGAGAGGAGCCGACCTTCGCCAGCACGCTCCAAGTCCAAGCCCCGAATAGAAACAAATCGATTCGGGGTTGAGAATTTAATGACACTCAAACAGGCATGCTCCTCGGAATACCAAGGAGCGCAAGGTGCGTTCAAAGATTCGATGATTCAC
+
DDDDDCCCDCFCGGGGGGGGGGHHGGHHFHHHGFHHGHHHGHGGGEGGHHHHHHHHGHHHHHHGHFHHHHHHDGFHGHHHHGGHHGGHHHGGGGGHHHHHHHHHHHGGGGGHHHHGHGFHGGGGGGGGGHGGGGGGHHGHHHHGHHHHHHHHHHHGGGGGGHHHHHHHHHHHHHGGGGHGGHHGHHGHHHHHGGGGGGGHGFFFGGGHHGGGGGHHHHHHGHHGGHGGGGHHHGFGHHHGHHGHHHGGGGGGFEAF5HHGHHHFHHHHFGG3HFFHHHFGHHHEHHHGEGGGHHGHHFHGHHHGGGGGHHHGGGGGHGGGGGGGGCGFFFFFFFBBAAB
@M02197:105:000000000-AN6RF:1:1101:3547:19273 1:N:0:1
CTACCGATTGCGTCCTCCGCTTATTGATATGCTTAAGTTCAGCGGGTAGTCCTACCTGATTTGAGGTCAAATATGATGCAAGGTTTTGTCCGAAGACCATTGTAAGCGGACTTTGAGGGTCGGACGACAGCGCAACGTCATTATCACACTGATGTCCGGAATCCAAAGGTTGAATTCCGCTGATGCATTTGAGAGGAGCCGACCTTCGCCAGCACGCTCCAAGTCCAAGCCCCGAATAGAAACAAATCGATTCGGGGTTGAGAATTTAATGACACTCAAACAGGCATGCTCCTCGGAATACCAAGGAGCGCAAGGTGCGTTCAAAGATTCGATG
+
ABBCCCCCBCFCGGGGGGGGGGGHHGHHHHHGHHHHHHHHHHHGGGFFGHHHHHGHHHHHHHHHGHHHGHHGGHHHHHHHGHGFGFGHGGHGDGGGHHHHHHGHHHHGGGFGHHHHGHGGHGGGGFGGGGHGGGGGGHHGHHGHHFHGHHHHHFDCGGHGGGHHHGHHHFGHHGGGGDFHFGHHHHHHGHHHHHGGGGGFFFGGGGGGHHGGGFGHHHHHHHHFFGHGGGFHHFFHFGHGHHHGHHHHGGGGGGDGFHGGHGGHGHHHHF5HGFGHFFHFGEFHHHHHGGFGGHGHGFBBFGBGDFCGGHHHGGGGEGFGFGFFFAFFFAA3AA
@M02197:105:000000000-AN6RF:1:1101:27620:19362 1:N:0:1
CTACCGATTGCGTCCTCCGCTTATTGATATGCTTAAGTTCAGCGGGTAGTCCTACCTGATTTGAGGTCAAATATGATGCAAGGTTTTGTCCGAAGACCATTGTAAGCGGACTTTGAGGGTCGGACGACAGCGCAACGTCATTATCACACTGATGTCCGGAATCCAAAGGTTGAATTCCGCTGATGCATTTGAGAGGAGCCGACCTTCGCCAGCACGCTCCAAGTCCAAGCCCCGAATAGAAACAAATCGATTCGGGGTTGAGAATTTAATGACACTCAAACAGGTATGCTCCTCGGAATACCAAGGAGCGCAAGGTGCGTTCAAAGATTCGATGATTCAC
+
ABBABBB@AAFBGFGCGGGGGGGHGFFHHFHGFHGHH5FFHCHGGGEEFHHHGDGFHFHHHFFGGHFHGHHHHGHEHHFFHHG3GFAGFGFFGGGGFFGHGHHGHHHGGGGGHHHGGFGFHAFGGGGGCGHCGGGGGGHFHHHHHHHGHHHHHHHGHGGGGGHFFHHHHHHGGGGGGGGGHHGGGFGGHGGGGGEGFD.AFFEFFFGFFHFFFFFFFGFHFGGGEFHFFFEAHHHHBBFGHGGFGFBFEE/EEGFGBGFEG5F55HGHEHHHBHGHFFGDHGFGHHHHGGEEEEBGCGFFHHHHGGGGGHHHHE2?GG4555D5F2FGFFFFDBFAA>3>
@M02197:105:000000000-AN6RF:1:1101:25919:19481 1:N:0:1
CTACCGATTGCGTCCTCCGCTTATTGATATGCTTAAGTTCAGCGGGTAGTCCTACCTGATTTGAGGTCAAATATGATGCAAGGTTTTGTCCGAAGGCCATTGTAAGCGGACTTTGAGGGTCGGACGACAGCGCAACGTCATTATCACACTGATGTCCGGAATCCAAAGGTTGAATTCCGCTGATACATTTGAGAGGAGCCGACCTTCGCCAGCACGCTCCAAGTCCAAGCCCCGAATAGAAACAAATCGATTCGGGGTTGAGAATTTAATGACACTCAAACAGGCATGCTCCTCGGAATACCAAGGAGCGCAAGGTGCGTTCAAAGATTCGATGATTCAC
+
BBBBBB3@AAFA2EECGFEGGCGHGHHHGGHGCB5B5FDGHFHGGCEGEHHHHGHHHEFHGGHHCHHHEGFFHHHHHHHFFHGHGHGHHHHGGGGGEHHHFGHHHFFGFGFFHHHHGHFFGDFEGFGFGGHDCG;DGGGFGHGHGHHHHFHEHFHHHGGGBGHHHHGHHGHHFGGGGGHHGDGGFGGGFFFGEGGGGGGF<1CFGGGGFFGGFDGGCFFFGHFFFFFFFFFFHFFFBGHHHHFGHGHHEEFGCEFHHGHGHGHHHBFFHFHGB5AFHGHHHFHFHGEGAEGFGFAD5BGFFFGFFFGEEGBGBEEFEFCBGGGGGGGFFFFFFFFAAAAA
@M02197:105:000000000-AN6RF:1:1101:26225:19491 1:N:0:1
CTACCGATTGCGTCCTCCGCTTATTGATATGCTTAAGTTCAGCGGGTAGTCCTACCTGATTTGAGGTCAGATTTGTCATTATATTTCAAGTCTTGTTCCCCAAGACATACCTTTTCTGTAGGAGCTTCTCCATAATTGAAGTCACTCTACTCACAGCTTTCACATCTAACGTAGATAATTATCACATTAGTGTTACTGAGCCATAATCTATCAGAAAAGCTCATCCATTCAAGAGGAGCCAACAAGCAACCTAAGCTGCGCCAGCAATTATCCTCCAACTCCAACTTCACCTTAGCATAAATGCTAAAAGGCAGTTGAGAATTTCATGACACTCAAACAGGCATGCTCCTCGGAATACCAAGGAGCGCAAGGTGCGTTCAAAGATTCGATGATTCAC
+
CCCCBBABBCFCGGGGGGGGGGGHHHHHHHHHHHHHHHHGHHGFGGGGGHHHHHHGHHHHHHHHGGGHHHGHHHHHHGHHHHHHHHHHHHHGHHHHHHHHHHGHHHHHHHHHGHHHHHHHHGHHHHHHHHHHGHHHHHHHHGFFHHEHFHHHHHHHGHHHHHHHHHHHHHGHHHEHHHHHHHHGHHHHHHHHGHHHHHHHHHHHHGFHHHHHHHHHHHHGHHHHHHHHHHHHHHHGHHHHHHHHHHHHGHDBHHGGFACCHEHGGHGBHGGGHHHHGCHBEHHHHHHHGHHGHGHHGHHHHHHFHGHHFHGHGHHHHGHHHGHHHBHGHGEGHHHGDGFB3HHHEGGGGGHHHBGHHHHHHGGGGGHHGHGGGGHGGGGGGGCBGFFF5FFB@AAAA
@M02197:105:000000000-AN6RF:1:1101:15630:19529 1:N:0:1
CTACCGATTGCGTCCTCCGCTTATTGATATGCTTAAGTTCAGCGGGTAGTCCTACCTGATTTGAGGTCAAATTGTCAGAAGCTGTCTCAAAAGAGACCCTTTAGAAGCTGAACCCCATTTATAAAGCTGCTCTTCACAAATGGCGTAGATAATTATCACACCAAAGCAAGGCAACAAAGGTCCCGCTAATGCATTTCAGGAGAGCCGACTTCTGAGAAGCCCGCATACTCCCACATCCAAGCCTGATCAACAGAAAAAGCTGAAAGGGTTGAGAATTTCATGACACTCAAACAGGCATGCTCCTCGGAATACCAAGGAGCGCAAGGTGCGTTCAAAGATTCGATG
+
DDDDDDDDCCFDGGGGGGGGGGGHHHHHHHHHHHHHHHHHHHHGGGGGGHHHHHHHHHHHHHHHGHHHHHHHHHHHHHHHHHHHHHHHHHHHHGHHHGHHHHHHHHHHHHHHHHGGGHHHHHHHHHHHHHHHHHGHHHHHHHHHGGGGGHHHHHHHHHHHHHHHHHHHHHHHHHHHHHHHHHHHGGHHHHHHHHHHHHHHHGHGHGHHHHGHHHHHHGGGGGGHHHGGHGHHHHHHGGHHHGHHHGHGHHHHGHHHHHHHHHHHHGFHHHGHHHHHHHGHHGHHGGHHHHHHHHBGGHHGGGGGHFHHGDBFGHHGGGGGHHHGGGGGGGGGGFFFAFFFBBAAA
@M02197:105:000000000-AN6RF:1:1101:18939:19425 1:N:0:1
CTACCGATTGCGTCCTCCGCTTATTGATATGCTTAAGTTCAGCGGGTAGTCCTACCTGATTTGAGGTCAAATATGATGCAAGGTTTTGTCCGAAGACCATTGTAAGCGGACTTTGAGGGTCGGACGACAGCGCAACGTCATTATCACACTGATGTCCGGAATCCAAAGGTTGAATTCCGCTGATGCATTTGAGAGGAGCCGACCTTCGCCAGCACGCTCCAAGTCCAAGCCCCGAATAGAAGCAAATCGACTCGGGGTTGAGAATTTAATGAGACTCAAACAGGCATGCTCCTCGGAATACCAAGGAGCGCAAGGTGCGTTCAAAGATTCGATGATTCAC
+
ABAAADADBBF@EGGCGGGGGGGGHGHHBGHHHHHHHHGHFHHGFCFFGHHHHHFHFHHHHGFFGHGGHFGHBGHHE@FHHHGHGHFCGFHGGDGDHGGBG4FFG<EECBE/;FHFGFGDGFG<C5DCC?AGC?@CFGE0<DDGHDDFHHGGHH<HB;;D@E;GCGHFHFEF89FF9C00?DBFGGFFFGFGGGF#><AEHFFDFFFFDFFFF8FCCFFDFFFFFFFFFFFEBDD2>1B1121CF>/>0?//@E/>0222B1D@11EGG@D11GEA0DF11D1F1FGAAE?AA022D21G1111A0EA0B1HFA00011A33DA3AFAB@B3FB31111>
@M02197:105:000000000-AN6RF:1:1101:2728:19584 1:N:0:1
CTACCGATTGCGTCCTCCGCTTATTGATATGCTTAAGTTCAGCGGGTAGTCCTACCTGATTTGAGGTCAAATATGATGCAAGGTTTTGTCCGAAGACCATTGTAAGCGGACTTTGAGGGTCGGACGACAGCGCAACGTCATTATCACACTGATGTCCGGAATCCAAAGGTTGAATTCCGCTGATGCATTTGAGAGGAGCCGACCTTCGCCAGCACGCTCCAAGTCCAAGCCCCGAATAGAAACAAATCGATTCGGGGTTGAGAATTTAATGACACTCAAACAGGCATGCTCCTCGGAATACCAAGGAGCGCAAGGTGCGTTCAAAGATTCGATGACTCAC
+
>ABBBDADAADAGGGGGGGGGGFHHHHHHHHHHHGHHDHHHHHEFGECGHHHHHHHHHHHHHEHGHHHHHHHGFHHHGHHHHG3FGGHEGGGGGGEGHHHHGGHHHFGCGCFHHHHGHGDHGGGEFFFGGACGGGGGHHGHHHGHHEHG8HHGHHHHGGGGGFGFHHGGFHGGGGGBGF<EHGGFGEGGGGGHGGGGDGFFFDCCGFFFHGGGGFGFFHHGFFFGGHFFGFFFFGDEGDFGHFEHGGHEF>CGGGGFFHGHHHHHHHHGHHHHHFHHDFFHHHFHGEGGGGGGHHHHFHHHGFHDGGGGHGHHGEEGFGGGGGGGCGGFFFFFBFAA>3A
@M02197:105:000000000-AN6RF:1:1101:10088:19640 1:N:0:1
CTACCGATTGCGTCCTCCGCTTATTGATATGCTTAAGTTCAGCGGGTAGTCCTACCTGATTTGAGGTCAAATATGATGCAAGGTTTTGTCCGAAGACCATTGTAAGCGGACTTTGAGGGTCGGACGACAGCGCAACGTCATTATCACACTGATGTCCGGAATCCAAAGGTTGAATTCCGCTGATGCATTTGAGAGGAGCCGACCTTCGCCAGCACGCTCCAAGTCCAAGCCCCGAATAGAAACAAATCGATTCGGGGTTGAGAATTTAATGACACTCAAACAGGCATGCTCCTCGGAATACCAAGGAGCGCAAGGTGCGTTCAAAGATTCGATG
+
CCCBCCBCCBBBGGGGGGGGGGGHHHHHHHHHHHHHHHHHHHHGGGGGGHHHHHHHHHHHHHHHGHHHHHHHHHHHHHHHHHGGHHGHHHHGGGGGHHHHHHHHHHHGGGGGHHHHGHGGHGGGGGGGGGHGGGGGGHGGHHHHHHHHHHHHHHHHHHHHHGHHHHHHHHHHGGGGGGGGHHHGGHHGHHGHHHGGGGGGHFFFFFGGGHGGGGGHHGHHHHHHFGHGGGGHHHHHHHHHHHHGHHHHGGGGGGGHHHHHHHHHHHHHHHHHGAFHEHGBHFHFGHHEGF?GGHHHHHHHHHFHGGGGGFHFGGGGGGGGGGFFFBFBFBBBBB
@M02197:105:000000000-AN6RF:1:1101:10562:19598 1:N:0:1
CTACCGATTGCGTCCTCCGCTTATTGATATGCTTAAGTTCAGCGGGTATCCCTACCTGATCCGAGGTCAACCACTGTTGTTTGGACTAAATGGGGGGTCCAGTGGCTCAGAATATGACTTGGATAAGACTAGTATAGCATTTTAAAACACTCCTGGAATCTATTACCATGGTCCACTTTTCTGGCCTATTCATTTCAGCAGAGTAAGACAAAGTAGTGTTAGTACTATCCACTTCTACCAATACCACATGATATGTGAGTCGGTTTTTAGTGACGCTCGAACAGGCATGCCCTAAGGAATACCAAAGGGCGCAATGTGCGTTCAAAGATTCGATGATTCAC
+
BBCCCCCCCCFCGGG?GGGGGGGHHHHHHGHHHHHHHHHHHHHGGGGGHHHHGGHHGHGHGHHGGGGHHHHHGGHHHHHHHHHGHHHHHFGHHHGGGGGHHHHHHGHHHHHHHHHGGGGGHGHHHHGHHGGGHHGGGGGGHHHHGGGGGGGHGHHGGFFFFFFFFGHHHFFFHHGHGHHHHHGFHFFFFGHGHHFHHHHHHHHGGHHHHGHGHHHHFHGHHHGHHHHFHGGFHHHHGHHHGHGHHFFFEFGHHGHHGGGGGGGHHHEHHGGGGGGHGGGHHHGHHHHGHHGFGHHHHFCHFHHHHGEGCGHHGGGGGGHGGGGGGGFBGFFFFFBFAAAAA
@M02197:105:000000000-AN6RF:1:1101:13833:19609 1:N:0:1
CTACCGATTGCGTCCTCCGCTTATTGATATGCTTAAGTTCAGCGGGTAGTCCTACCTGATTTGAGGTCAAATATGATGCAAGGTTTTGTCCGAAGACCATTGTAAGCGGACTTTGAGGGTCGGACGACAGCGCAACGTCATTATCACACTGATGTCCGGAATCCAAAGGTTGAATTCCGCTGATGCATTTGAGAGGAGCCGACCTTCGCCAGCACGCTCCAAGTCCAAGCCCCGAATAGAAACAAATCGATTCGGGGTTGAGAATTTAATGACACTCAAACAGGCATGCTCCTCGGAATACCAAGGAGCGCAAGGTGCGTTCAAAGATTCGATGATTCAC
+
DDDDDDDDDDFCGGGGGGGGGGGHHHHHHHHHHHHHHHHHHHHGGGGGGHHHHHHHHHHHHHHHGHHHHHHHHHHHHHHHHHGGHHGHHHHGGGGGHHHHHHHHHHHGGGGGHHHHGHGGHGGGGGFGGGHGGGGGGHHGHHHHHHHHHHHHHHHHHGGGGHHHHHHHHHHHGGGGGGGHGHHHHGHHHGHHHHGGGGGFHHGGGFGGHHGGFFGGHHFGHHHHGGHGGGGGHHHHHHHHHHHGHHEGGGEEEDCHHHHHHHHHHHHHHHHHHHGHHGHHHFHHHHHHGGGGGHHHHHHHHHHHGGGGGHHGHGGGGHGGGGGGGGGGFFFFFFFBAAAA
@M02197:105:000000000-AN6RF:1:1101:19847:19698 1:N:0:1
CTACCGATTGCGTCCTCCGCTTATTGATATGCTTAAGTTCAGCGGGTAGTCCTACCTGATTTGAGATCAAATATGATGCAAGGTTTTGTCCGAAGACCATTGTAAGCGGACTTTGAGGGTCGGACGACAGCGCAACGTCATTATCACACTGATGTCCGGAATCCAAAGGTTGAATTCCGCTGATGCATTTGAGAGGAGCCGACCTTCGCCAGCACGCTCCAAGTCCAAGCCCCGAATAGAAACAAATCGATTCGGGGTTGAGAATTTAATGACACTCAAACAGGCATGCTCCTCGGAATACCAAGGAGCGCAAGGTGCGTTCAAAGATTCGATGACTCAC
+
CCCCCCCCCCFCGGGGGGGGGGGHGHHHGHHHHHHHHHHHHHHGGGGGGHHHHHHHHHHHHHHHGHHHHHHHHHHHHHHHHHGDGHGHHHHGGGGGHHHHHHHHHHHGGGGGHHHHGHGGHGGGGGGGGGHGGGGGGHHGHHHHHHHHHHHHHGHHHGGGGHHHHHHHHFHHHGGGGGHGHHHHGGHGHGHHHGGGGGGGHHGGGGGFGHGGGFFHFHFHHHHGGGHGGGGHGHHHHHHGFDGGHHHHGGGCGGGHHHGHHHHHHHHHHHHHGEGHHHHGHHFGHHGHGGGGGHHGHHHHHHHHDGGGGHHHHFGFGHGFGGGGGGGGFFFFFFFB@AAA
@M02197:105:000000000-AN6RF:1:1101:23083:19687 1:N:0:1
CTACCGATTGCGTCCTCCGCTTATTGATATGCTTAAGTTCAGCGGGTAGTCCTACCTGATTTGAGGTCAAATTGTCAGAAGCTGTCTCAAAAGAGACCCTTTAGAAGCTGAACCCCATTTATAAAGCTGCTCTTCACAAATGGCGTAGATAATTATCACACCAAAGCAAGGCAACAAAGGTCCCGCTAATGCATTTCAGGAGAGCCGACTTCTGAGAAGCCCGCATACTCCCACATCCAAGCCTGACCAACAGAAAAAGCTGAAAAGGTTGAGAATTTCATGACACTCAAACAGGCATGCTCCGCGGAATGCCAAGGAGCGCAAGGTGCGTTCAAAGATTCGATGATTCAC
+
>AAA11>>1>B11A0AA0EE000D2AD2A222A221122DDGHG/EA//FAAF2AA11BFAF12FH>01FGGFF2D2B1@@BB@@1GF2BF1BFFHHEA0FGHHHHBFFGED1FEEEGGEBGHH2EB9BGFG;8FGFHHHFBFHC0BBCHHHFHHHEFFHFFGECHHFEGEHHHHFC/CGFHGHEGD@CHHGHCGGHGCDGGE?E/AF?@BEFFGFG@BCCEG@1EFFEF1FFGFEE/GB0FGDF?/EF2EFHFD1FDF22G@1FGFBHF221G@@B212GBGF@>10BFFBDF@DBG?EEEA/GGAA1A01FBA0E00GHHHHGEE0FFFFGF3GEF1FBFFFDB111>1
@M02197:105:000000000-AN6RF:1:1101:22010:19693 1:N:0:1
CTACCGATTGCGTCCTCCGCTTATTGATATGCTTAAGTTCAGCGGGTAGTCCTACCTGATTTGAGGTCAAATATGATGCAAGGTTTTGTCCGAAGACCATTGTAAGCGGACTTTGAGGGTCGGACGACAGCGCAACGTCATTATCACACTGATGTCCGGAATCCAAAGGTTGAATTCCGCTGATGCATTTGAGAGGAGCCGACCTTCGCCAGCACGCTCCAAGTCCAAGCCCCGAATAGAAACAAATCGATTCGGGGTTGAGAATTTAATGACACTCAAACAGGCATGCTCCTCGGAATACCAAGGAGCTCAAGGTGCGTTCAAAGATTCGATGATTCAC
+
CCCCCCCCCCFAGGGGGGGGGGGHHHGHHHGHHCHHHCHHHHHGGGGGGHHHHHHHHHHHHHHHGHHHHHHHHHHHHHHGHHGGHHGGHHHGGGGGHHHHHHHHHHHGGGGGHHHHGHGGHGGGGGGGGGHGGGGGGHHGHHHHGHHHHHHHHHHHHGFGGGHHHHHHGGGGGGGGGGGGGHGGGGGGGGHGGGGGGG76CHFFFEFFFFFFFFFHFFFGGFFFFGGGFFFGHFHEDHBHGHHEEHHFDF/E?BEF2BFF5BGF5BF5A5HHHHEFFFFEHHGBFHHEGEE2EF5GBHHFGHHHFB5BB4FHHCECGHGGFBGGDGGBFBFF@BFA3?>A
@M02197:105:000000000-AN6RF:1:1101:7215:19876 1:N:0:1
CTACCGATTGCGTCCTCCGCTTATTGATATGCTTAAGTTCAGCGGGTATCCCTACCTGATCCGAGGTCAACCATAAAAAATGGGGGGGGGGTTTTGACAGGTAGCCGCCGGGACCCTATAGCGAGAGAATTACTACGCTTAGAGCCAGACGGCACCGCCACTGATTTTAAGGGCCGCGGAACCGCGAACCCCAAGACCAAGCCGAGGCTTGAGTGGTTATAATGACGCTCGAACAGGCATGCCCCTCGGAATACCAAGGGGCGCAATGTGCGTTCAAAGATTCGATGACTCAC
+
CCDDCDDDEEFEGGGGGGGGGGGHHHHHHHHHHHHHHHHHHHHGGGGGHHHHHHHGH<<<HHH9G::HGHHHG0HHHHG;#HHGGGGFFFFFFF9FFF9FF,:FFFFF9FF.9FFFFFF:FFFFFFFFFFF:F9FFFFFFFFFFFFF:FFFFFFGGGHHFHHHHHHFGFGGGGGGGGHGGGGGGGFFFGHFHHHHHGGGGGGGGHGHHHHHHGHHHHHHFHHGGGGGHGGHHGHHHHHHGGGGGGGHHHHHHHGB2HFGGGGHCHHGGGGHGCFGGGGGFGFFFFFFFBCBBB
@M02197:105:000000000-AN6RF:1:1101:17486:20003 1:N:0:1
CTACCGATTGCGTCCTCCGCTTATTGATATGCTTAAGCTCAGCGGGTAGTCCTACCTGATTTGAGGTCAAATATGATGCAAGGTTTTGTCCGAAGACCATTGTAAGCGGACTTTGAGGGTCGGACGACAGCGCAACGTCATTATCACACTGATGTCCGGAATCCAAAGGTTGAATTCCGCTGATGCATTTGAGAGGAGCCGACCTTCGCCAGCACGCTCCAAGTCCAAGCCCCGAATAGAAACAAATCGATTCGGGGTTGAGAATTTAATGACACTCAAACAGGCATGCTCCTCGGAATACCAAGGAGCGCAAGGTGCGTTCAAAGATTCGATGATTCAC
+
DDDDDCCCDCFDGGGGGGGGGGGHHHHHHHHGHHHHHHHHHHHGGGGGGHHHHHHHHHHHHHHHGHHHHHHHGHHHHGHHHHGHHHGHHHHGGGGGHHHHHHHHGHHGGGGGHHHGGHGFGGGGGGGGGGHGGGGGGGHGHHHHHHHHHHHGHGHHHGGGGHHHHHHHHHHHHGGGGGHHHHGGHGHGGHHGHGGGGGGGHHFFFGGGHHFFGGGHGHHHHHHHGGHGGGGHHHHHHHHHHHHGHHHHGGGGGGGHGHHHHHHGFHHHHHHHGHGHHHHHHHGGHHHHGGGGGHHHHHHGHHHHFECGGHHHFGGFGHGGFFGGGGGGFFFFFFFBBBBB
@M02197:105:000000000-AN6RF:1:1101:24509:20049 1:N:0:1
CTACCGATTGCGTCCTCCGCTTATTGATATGCTTAAGTTCAGCGGGTAGTCCTACCTGATTTGAGGTCAAATATGATGCAAGGTTTTGTCCGAAGACCATTGTAAGCGGACTTTGAGGGTCGGACGACAGCGCAACGTCATTATCACACTGATGTCCGGAATCCAAAGGTTGAATTCCGCTGATGCATTTGAGAGGAGCCGACCTTCGCCAGCACGCTCCAAGTCCAAGCCCCGAATAGAAACAAATCGATTCGGGGTTGAGAATTTAATGACACTCAAACAGGCATGCTCCTCGGAATACCAAGGAGCGCAAGGTGCGTTCAAAGATTCGATGATTCAC
+
CCCCCCCDDDFDGGGGGGGGGGGHHHHHGHHHHHHHHHHHHHHGGGGGGHHHHHHHHHHHGHHHGHHHHHHHHHHHGGHHHHGHHHGHHHHGGGGGGHHHHHHHHHHGGGGGHHHHGHGFHGGGGGGGGGHGGGGGGHHGGHHHHHHHHHHHHHHHHGGGHHHHHHHHHFHHHGGGGGHHHGHHHHHGHHHHHHGGGGGFHHGGGGGGHHGGGGGHHFGHHHHGGGHGGGGHHHHHHHHHHHHGHHHFDGCCGGGHHHHHHHHHFHHHHHHHHHGHHHHHHHHHHHHHGGGGGHHHHGHHHHHHGGGGGHHFHGGGGHGGGGGGGGGGFFBFFFFCBBAB
@M02197:105:000000000-AN6RF:1:1101:27993:20088 1:N:0:1
CTACCGATTGCGTCCTCCGCTTATTGATATGCTTAAGTTCAGCGGGTAGTCCTACCTGATTTGAGGTCAAATATGATGCAAGGTTTTGTCCGAAGACCATTGTAAGCGGACTTTGAGGGTCGGACGACAGCGCAACGTCATTATCACACTGATGTCCGGAATCCAAAGGTTGAATTCCGCTGATGCATTTGAGAGGAGCCGACCTTCGCCAGCACGCTCCAAGTCCAAGCCCCGAATAGAAACAAATCGATTCGGGGTTGAGAATTTAATGACACTCAAACAGGCATGCTCCTCGGAATACCAAGGAGCGCAAGGTGCGTTCAAAGATTCGATGACTCAC
+
ACCCCCDCCCFCGGGGGGFGGGGHHHHGHHHHHHHGHHHHHHHGGGGGGHHHHHHHHHHHHHHHGGHHHHHHHHHHHHGHHHGHHHGHHHHGGGGGHHHHHHHHHHHGGGGGHHHHGHGDHGGGGGGGGGHGGGGGGHHGHHHHHHHHHHHHHHHHHFGGGGHGHGHHGGHHHGGGGGGGGHGHGHHGGGHHGGGGGGGFGFFFFGGGHHFGGGGHHHFHHGFFGGHGGFFHFHGF2HHHHHHGGHGF?FEGGEEEHHHHGGHHGGFEHGHHHHGHGHHG1HHFHHHHF?GGGGGFG2DGFHHG?GGE?FFFF0CCGHGGGGGGGGGBF1FFD1FAA>11
@M02197:105:000000000-AN6RF:1:1101:13375:20341 1:N:0:1
CTACCGATTGCGTCCTCCGCTTATTGATATGCTTAAGTTCAGCGGGTAGTCCTACCTGATTTGAGGTCAAATATGATGCAAGGTTTTGTCCGAAGACCATTGTAAGCGGACTTTGAGGGTCGGACGACAGCGCAACGTCATTATCACACTGATGTCCGGAATCCAAAGGTTGAATTCCGCTGATGCATTTGAGAGGAGCCGACCTTCGCCAGCACGCTCCAAGTCCAAGCCCCGAATAGAAACAAATCGATTCGGGGTTGAGAATTTAATGACACTCAAACAGGCATGCTCCTCGGAATACCAAGGAGCGCAAGGTGCGTTCAAAGATTCGATGACTCAC
+
CCCCCCCCCCFCGGGGGGGGGGGHHHHHGHHHHHHHHHHHHHHGGGGGGHHHHHHHHHHHHHHHGHHHHHHHHHHHHHHHHHGHHHGHHHHGGGGGHHHHHHHHHHGGGGGGHHHHGHGGHGGGGGGGGGHGGGGGGHHGHHHHHHHHHHHHHHHHHGGGGHHHHHHHHHHHHGGGGGHHGHHHGHGGGGGHHHGGGGGFFHGGGGGGHFGGFGGHHGHHHFFHGGHGGFFHHHHHHHGHHHHGHHHHGGGGGGGHHHHHHHHHHGHHHHHHHGGHHHHHHHHGHHHHGGGGGHHHHHHHHHHGGGGGGHGHHGGGGHGGGGGGGGGFBFFFFFFBBBAA
@M02197:105:000000000-AN6RF:1:1101:27845:20424 1:N:0:1
CTACCGATTGCGTCCTCCGCTTATTGATATGCTTAAGTTCAGCGGGTAGTCCTACCTGATTTGAGGTCAAATATGATGCAAGGTTTTGTCCGAAGACCATTGTAAGCGGACTTTGAGGGTCGGACGACAGCGCAACGTCATTATCACACTGATGTCCGGAATCCAAAGGTTGAATTCCGCTGATGCATTTGAGAGGAGCCGACCTTCGCCAGCACGCTCCAAGTCCAAGCCCCGAATAGAAACAAATCGATTCGGGGTTGAGAATTTAATGACACTCAAACAGGCATGCTCCTCGGAATACCAAGGAGCGCAAGGTGCGTTCAAAGATTCGATGATTC
+
BBCCDCCCCCFCGGGGGGGGGGGHHGHHGHHHHHHGHHHHHHHGGGGGGHHHHHHHHHHHGHHHGHHHHHHHHHHHHGHHHHGHHHGHHHHGGGGGHHHHHHHHHHHGGGGGHHGFGHGGHCGGGGGGGGHGGGGGGHHGHHHHHHHHGHHHHHHHHGGGGGHHHHHHHGHHGGHGHGHHHHHHHHGHHGFGHHGGGGGFFFGGFGGFHHGGFFGHHHHGHHHHGGHGFFGGHHHHFHHHFFGFHHHHGGGGGGGHHHHHHGGHHGHHGHHHFHGHHHHHHFFGHHHG1GGGGGGHHHFEHCHHGGGGGHFHFGGGGCGGGFGGGGFFFFFFFBB@BA
@M02197:105:000000000-AN6RF:1:1101:18282:20443 1:N:0:1
CTACCGATTGCGTCCTCCGCTTATTGATATGCTTAAGTTCAGCGGGTAGTCCTACCTGATTTGAGGTCAAATTGTCAGAAGCTGTCTCAAAAGAGACCCTTTAGAAGCTGAACCCCATTTATAAAGCTGCTCTTCACAAATGGCATAGATAATTATCACACCAAAGCAAGGCAACAAAGGTCCCGCTAATGCATTTCAGGAGAGCCGACTTCTGAGAAGCCCGCATACTCCCACATCCAAGCCTGATCAACAGAAAAAGCTGAAAAGGTTGAGAATTTCATGACACTCAAACAGGCATGCTCCTCGGAATACCAAGGAGCGCAAGGTGCGTTCAAAGATTCGATGATTCAC
+
CCCCCCBCDDFDGGGGGGGGGGGHHHGHHHHGHHHHHHHHHHHGGGGGGHHHHHHHHHFHHHHHGHHHHHHHHHHHHHHHHHHHHHHHHHHHHGHHHGHHHHHHHHGHHHHHHHGGGHHHHHGHHHHHHHHHHHHHHHGHHHHHHHHHHHHHHHHHHHHHHHHHHHHHHHHHHHHHHHGHGGHGFHHGGHHHHHHHHHHHHGHGHHHHGHHGHHGHHGGGGGHGHGGGHGGGHHHHGGHGHHHHHHHHHHHHHHHHHHHGHHHHHHGFHHHHHHGFHGHHHHHHGGHHHGHHGGHHGEHGGFECHGHHFFFHHHGGFFGGHHHHGGGGHGGGGGGGGFFFFFFFFFBCCCC
@M02197:105:000000000-AN6RF:1:1101:24933:20061 1:N:0:1
CTACCGATTGCGTCCTCCGCTTATTGATATGCTTAAGTTCGGCGGGTAGTCCTACCTGATTTGAGGTCAAATATGATGCAAGGTTTTGTCCGAAGACCATTGTAAGCGGACTTTGAGGGTCGGACGACAGCGCAACGTCATTATCACACTGATGTCCGGAATCCAAAGGTTGAATTCCGCTGATGCATTTGAGAGGAGCCGACCTTCGCCAGCACGCGCCAAGTCCAAGCCCCGAATAGAAACAAATCGATTCGGGGTTGAGAATTTAATGACACTCAAACAGGCATGCTCCTCGGAATACCAAGGAGCGCAAGGTGCGTTCAAAGATTCGATGATTCAC
+
CCCCCCCDDDFCGGGGGGGGGGGHHGHHHHGHHHHHHHHHAEGGGGGGGFFGHHHHHHGHHHFHEHGHFFHFHHHGFHHGHGGGHHGHHHHGGGGGGHHHHHHHHHHGGCGGHHHGGHGFGGGEFFFFFGGGGGGGGHHGHHHGGGGGGGGGGFGGGGGGGGGGGGGHHGHHHGGGGGHHFHHHHHHHHHHHHHFFGFCEHGFGGGGGHHGFGFGGGGHFHHHHGGHGGGEFGHHHHHHHHHHGHHGHGGEGGGGHFEHHHHGHFHHHFHHHFBGHHHHFHGHFHHHHFGGGGHHGHHGHHHHHGGGGGHGHHGGGGHGGGFGGGGGGFFFFFFFCBCAC
@M02197:105:000000000-AN6RF:1:1101:4645:20531 1:N:0:1
CTACCGATTGCGTCCTCCGCTTATTGATATGCTTAAGTTCAGCGGGTAGTCCTACCTGATTTGAGGTCAAATATGATGCAAGGTTTTGTCCGAAGACCATTGTAAGCGGACTTTGAGGGTCGGACGACAGCGCAACGTCATTATCACACTGATGTCCGGAATCCAAAGGTTGAATTCCGCTGATGCATTTGAGAGGAGCCGACCTTCGCCAGCACGCTCCAAGTCCAAGCCCCGAATAGAAACAAATCGATTCGGGGTTGAGAATTTAATGACACTCAAACAGGCATGCTCCTCGGAATACCAAGGAGCGCAAGGTGCGTTCAAAGATTCGATGATTCAC
+
BBBBBBBBBBBA2E?EGFEGGGDHHHDGDGCHHHGFHHHGHHGGGGGGGHGHHHHHHHHHHHHHGHHHBDGHFHHHHHHFFHGBBGGHHHHGGGGGHGBGGFHFFFHGGGGGHHGFGHGEFCCEEFAC@@GDECGGGHHGGGHHFHHGHHH9?@GHHDCDCGEGHHHHHGGGGGFGFBFEHGDFFGHGFGGFEEFB6DGGGGADDFFEFFFGFFFEGDFFHGFEGGHGFCA;FBFDFFEHHHDFGAGHFGE??EEBB55GGBGF5GHHHHHHGEGGHHGHHFCGF3GAE?GGDHEHBAA3FFFFA?EEEFHHFGGGEFGFEGGGGFC444BFBBFBBAAA
@M02197:105:000000000-AN6RF:1:1101:21100:20626 1:N:0:1
CTACCGATTGCGTCCTCCGCTTATTGATATGCTTAAGTTCAGCGGGTAGTCCTACCTGATTTGAGGTCAAATATGATGCAAGGTTTTGTCCGAAGACCATTGTAAGTGGACTTTGAGGGTCGGACGACAGCGCAACGTCATTATCACACTGATGTCCGGAATCCAAAGGTTGAATTCCGCTGATGCATTTGAGAGGAGCCGACCTTCGCCAGCACGCTCCAAGTCCAAGCCCCGAATAGAAACAAATCGATTCGGGGTTGAGAATTTAATGACACTCAAACAGGCATGCTCCTCGGAATACCAAGGAGCGCAAGGTGCGTTCAAAGATTCGATGATTCAC
+
CCCCDDBBCCFCGGGGGGGGGGGHHHHHHHHHHHHHHHHHHHHGGGGGGHHHHHHHHHHHHHHHGHHHHHHHHHHHHHHHHHGGHHGHHHHGGGGGHHHHHHHHHGHHHHHHHHHHGHGGHGGGGGGGGGHGGGGGGHHGHHHHHHHHHHHHHHHHHGGGHGHHHHHHHHHHHHHHHHHHHHHHHHHHHHHHHHGGGGGGHHGGGGGGHHGGGGGHHGHHHHHFGFHGGGGHHHHHHHHGHHHGHHHHGGGGGGGHGHHHHHHHHFHHHHHHHHGHHHHHHHHGHHHHGGGGGHHHHHHHHHHHGGGGGHGHHGGGGHGGGGGGGGGGFFFFFFFBCCBC
@M02197:105:000000000-AN6RF:1:1101:8994:20680 1:N:0:1
CTACCGATTGCGTCCTCCGCTTATTGATATGCTTAAGTTCAGCGGGTAGTCCTACCTGATTTGAGGTCAAATATGATGCAAGGTTTTGTCCGAAGACCATTGTAAGCGGACTTTGAGGGTCGGACGACAGCGCAACGTCATTATCACACTGATGTCCGGAATCCAAAGGTTGAATTCCGCTGATGCATTTGAGAGGAGCCGACCTTCGCCAGCACGCTCCAAGTCCAAGCCCCGAATAGAAACAAATCGATTCGGGGTTGAGAATTTAATGACACTCAAACAGGCATGCTCCTCGGAATACCAAGGAGCGCAAGGTGCGTTCAAAGATTCGATGATTCAC
+
CCCDDDCCCBFCGGGGGGGGGGGHHHHHHHHHHHHHHHHHHHHGGGGGGHHHHHHHHHHHHHHHGHHHHHHHHHHHHHHHHHGGHHGHHHHGGGGGHHHHHHHHHHHGGGGGHHHHGHGGHGGGGGGGGGHGGGGGGGHGHHHHHHHHHHHHHHHHHGGGGHHHHHHHHGHGGGHGHGHHHHHHHGG:HGHHHHGGGGGFGGGFFGGGHHGGGGFGGHFHHHHGGHHGGGGHHHHGDHHHHHHGHHAGGGGGGGGHHHHHHHHHFHHHHHHHHHGGHHHFHGHHHHGHGGGGGHHGHHHHHHHHGGGGGHHCHGGGGHGGGGGGGGGGFFFFFFFCCCCC
@M02197:105:000000000-AN6RF:1:1101:18565:20717 1:N:0:1
CTACCGATTGCGTCCTCCGCTTATTGATATGCTTAAGTTCAGCGGGTAGTCCTACCTGATTTGAGGTCAAATATGATGCAAGGTTTTGTCCGAAGACCATTGTAAGCGGACTTTGAGGGTCGGACGACAGCGCAACGTCATTATCACACTGATGTCCGGAATCCAAAGGTTGAATTCCGCTGATGCATTTGAGAGGAGCCGACCTTCGCCAGCACGCTCCAAGTCCAAGCCCCGAATAGAAACAAATCGATTCGGGGTTGAGAATTTAATGACACTCAAACAGGCATGCTCCTCGGAATACCAAGGAGCGCAAGCTGCGTTCAAAGATTCGATGACTCAC
+
DDDEEEDDEEFDGGGGGGGGGGGHHHHHHHHHHHHHHHHHHHHGGGGGGHHGHHHHHHGHHHHHGHHHHHHHHHHHHHHHHHGHHHGHHHHGGGGGHHHHHHHHGHHGGGGGHHHHGHGGHGGGGGGGGGHGGGGGGHHGHHHHHHHHHHHHHHHHHGGGGGHHHHHHHHHGHGGGHGHHHHHGGGGGHHHHGHGGGGGGHHGGFGGGGHGGGGGGGGHGHHHFFGHGGGGGHHHHHHHHHHHGGAFGGGGGGGGHHHHHHHHHEGHHHHHHHFGHHHHHGHHHHHHHGGGCGHHGHHHHGHHHGF?GGHHHHGGGGHGGGGGGGGGGFFFFFFFCCCBB
@M02197:105:000000000-AN6RF:1:1101:5325:20754 1:N:0:1
CTACCGATTGCGTCCTCCGCTTATTGATATGCTTAAGTTCAGCGGGTAGTCCTACCTGATTTGAGGTCAAATTGTCAGAAGCTGTCTCAAAAGAGACCCTTTAGAAGCTGAACCCCATTTATAAAGCTGCTCTTCACAAATGGCGTAGATAATTATCACACCAAAGCAAGGCAACAAAGGTCCCGCTAATGCATTTCAGGAGAGCCGACTTCTGAGAAGCCCGCATACTCCCACATCCAAGCCTGATCAACAGAAAAAGCTGAAAAGGTTGAGAATTTCATGACACTCAAACAGGCATGCTCCTCGGAATACCAAGGAGCGCAAGGTGCGTTCAAAGATTCGATGACTCAC
+
BBBBBBBBBBFBEECGGGGGGGEHHHHHHGHGHHHHHHHHGHHGGGGGGHHHHHHHHHHGHHHHGHHHHHHHHHHHGHHHHHHHHHHHHGHHGGHHHGHHHHHHHHHHHHHHHGGGGHHHHHHHHGHHHHHHHHHHHHHHHHHHGGGGGHHHHHHGHHHHHGHHHHHHHHGHHHHHHHHGHHHHGHGGGHHHHHHHHHHHHGHGHGHHHHHGHHHHHGGGGGHHHGFFGFGFGGGHGGHHHHHHHHGHGHGHHHHHHHHHHHEHGHHHHHHHHHHHHHHHHHHGFGHHFGBHHHHFHHHDGGGGHHHHGFHHHHGGGGGGHFGHGGGGHGGGGGGGGFGFFFFFFFB?ABB
@M02197:105:000000000-AN6RF:1:1101:12437:20809 1:N:0:1
CTACCGATTGCGTCCTCCGCTTATTGATATGCTTAAGTTCAGCGTGTAGTCCTACCTGATTTGAGGTCAGATTTGTCATTATATTTCAAGTCTTGTTCCCCAAGACATACCTTTTCTGTAGGAGCTTCTCCATAATTGAAGTCACTCTACTCACAGCTTTCACATCTAACGTAGATAATTATCACATTAGTGTTACTGAGCCATAATCTATCAGAAAAGCTCATCCATTCAAGAGGAGCCAACAAGCAACCTAAGCTGCGCCAGCAATTATCCTCCAACTCCAACTTCACCTTAGCATAAATGCTAAAAGGCAGTTGAGAATTTCATGACACTCAAACAGGCATGCTCCTCGGAATACCAAGGAGCGCAAGGTGCGTTCAAAGATTCGATGATTCAC
+
CCDDCCCCCCFDGGGGGGGGGGGHHHHHHHGHHHHHHHHHHHHG2EEHGGHHHHHHHHGHHHGHGHHHHHHHHHHHHHHHHHHHHHHHHGHHGHGHHHHGHHGHHHHHHHHHHHHHHHHHGHGHHHHHHHHHHHHHHHFHHHHHHHHHHHHHHHHHHHHHGHHHHHHHHHGHHHHHHHHHHHHHHHHHHHHHHHHHHHHHHHHHHHHHHHHHHHHHHGHHHHHHGHHHHHHHHHHHHGHGHHHHHGHHHHHHHHCCGGGGHHHGHHHHHHGGGBGHHGHFGHHFGHHGBHHHGHGHHHGHHHHHHHGHHHGHHHGGHHHHHHHHHHHHHHGGHHHG3HHHHHHHHGGGGGHHGGHHHHHGHCGEEGHFHGGGGGHGGGGGGGGFFFFFFBFFBCBAB
@M02197:105:000000000-AN6RF:1:1101:8640:20735 1:N:0:1
CTACCGATTGCGTCCTCCGCTTATTGATATGCTTAAGTTCAGCGGGTAGTCCTACCTGATTTGAGGTCAAATATGATGCAAGGTTTTGTCCGAAGACCATTGTAAGCGGACTTTGAGGGTCGGACGACAGCGCAACGTCATTATCACACTGATGTCCGGAATCCAAAGGTTGAATTCCGCTGATGCATTTGAGAGGAGCCGACCTTCGCCAGCACGCTCCAAGTCCAAGCCCCGAATAGAAACAAATCGATTCGGGGTTGAGAATTTTATGACACTCAAACAGGCATGCTCCTCGGAATACCAAGGAGCGCAAGGTGCGTTCAAAGATTCGATGATTCAC
+
CCCDCDDDDCFDGGGGGGGGGGGHHHHHHHHHHHHHHHHHHHHGGGGGGHHHHHHHHHHHHHHHGHHHHHHHHHHHHHHHHHGGHHGHHHHGGGGGHHHHHHHHHHHGGGGGHHHHGHGFHFGGGGGGGGHGGGGGGHHGHHHHHHHHHHHHHHHHHGGGHHHHHHHHHGGHHGGGGGGGHHHGHHGHHGHGHHGGGGGFHHGGGGGGGHGGGFGHFHHHHHHHGGHGGGGHHHHGHHHHHHHGHHHHDGEGGGGGHHHHGHFHFHHHHHHHFFGHGHHFHHHHFGEHGGGGGHHHHHHHHHHGGGGGGHHHHGGGGHGGGGGGGGGGFFFFFFFBBBBB
@M02197:105:000000000-AN6RF:1:1101:3236:20977 1:N:0:1
CTACCGATTGCGTCCTCCGCTTATTGATATGCTTAAGTTCAGCGGGTAGTCCTACCTGATTTGAGGTCAAATATGATGCAAGGTTTTGTCCGAAGACCATTGTAAGCGGACTTTGAGGGTCGGACGACAGCGCAACGTCATTATCACACTGATGTCCGGAATCCAAAGGTTGAATTCCGCTGATGCATTTGAGAGGAGCCGACCTTCGCCAGCACGCTCCAAGTCCAAGCCCCGAATAGAAACAAATCGATTCGGGGTTGAGAATTTAATGACACTCAAACAGGCATGCTCCTCGGAATACCAAGGAGCGCAAGGTGCGTTCAAAGATTCAATGATTCAC
+
BBBBBBBBBBFBGGGGGGFGGGGHHHHH5GDGHHHHGHFFHHHGGGFGGGHHHHGHGHHHGHHFGHHHGHHHHHHGHGHHHHGGHHGHHHHGGFEGHGHGHHHGHHHGGEGGHHHEGHGBHDFGGGCGGGHGGGGGGHHGHHHHHHH8HHHHGH<GHGGGCEGHHHHHHGGHGGGGGGFGGHGGGGGGHGHGHHGGGGGGHGGFGGGGGHGGFFFHGFFGHGFEFGGGFGGGHHHHFHHHHGFEGF?F1E?>?EGHGHHHGFGBFHHFA5HGGEFHFFGBFGHFHG1HGGGGFFHHHFDGFCHFEE2FEFFHHGEEAFGGGFGGFBFGFFDFFFFAB@AB
@M02197:105:000000000-AN6RF:1:1101:5678:20960 1:N:0:1
CTACCGATTGCGTCCTCCGCTTATTGATATGCTTAAGTTCAGCGGGTAGTCCTACCTGATTTGAGGTCAAATATGATGCAAGGTTTTGTCCGAAGACCATTGTAAGCGGACTTTGAGGGTCGGACGACAGCGCAACGTCATTATCACACTGATGTCCGGAATCCAAAGGTTGAATTCCGCTGATGCATTTGAGAGGAGCCGACCTTCGCCAGCACGCTCCAAGTCCAAGCCCCGAATAGAAACAAATCGATTCGGGGTTGAGAATTTAATGACACTCAAACAGGCATGCTCCTCGGAATACCAAGGAGCGCAAGGTGCGTTCAAAGATTCGATGATTCAC
+
BCCCCCCBBBFAGGGGGGGGGGGHHHHHHHHHHGHHHGHHHHHGGGGGGHHHHHHHHHFHHHHHGGHHHHHHGHHHHHHHHHGGHHGHHHHGGGGGHHHHHGHHHHHGGGGGHHHHGHGGGGGGGGGGGGHGGGGGGHHGGHHHHHHHHHHHHHHHHGGGHGGHHHHHHGGHHGGGGGGHHHHGHHHHGHHHHGGGGGGGHHGGFFFGHHGGGGGHHHGFHHHHGGHGFGGHHHGHGHHHHHHGFGFHGGGGGGGHGHGHHHHHGFHHHFHHHHGGHHHHGHHHHFHEEGGCGHHHHFGBGHHHGGGGGHHHGGFE?HGFGGGFGEEGFFFFFFFBBBBB
@M02197:105:000000000-AN6RF:1:1101:11154:21078 1:N:0:1
CTACCGATTGCGTCCTCCGCTTATTGATATGCTTAAGTTCAGCGGGTAGTCCTACCTGATTTGAGGTCAAATATGATGCAAGGTTTTGTCCGAAGACCATTGTAAGCGGACTTTGAGGGTCGGACGACAGCGCAACGTCATTATCACACTGATGTCCGGAATCCAAAGGTTGAATTCCGCTGATGCATTTGAGAGGAGCCGACCTTCGCCAGCACGCTCCAAGTCCAAGCCCCGAATAGAAACAAATCGATTCGGGGTTGAGAATTTAATGACACTCAAACAGGCATGCTCCTCGGAATACCAAGGAGCGCAAGGTGCGTTCAAAGATTCGATGATTCAC
+
BCCCDDDDDBFBGGGGGGGGGGGHHHHHHHHHHHHHHHHHHHHGGGEGGHHHHGHHHHHHHHHHGHHHHHHHHHHHHHHHHHGGHHGHHHHGGGGGHHHHHHHHHHHGGGGGHHHHGHGGHGGGGGGGGGGGGGGGGHHGHHHHHHHHHHHHHHHHHGGGGHHHHHHHHHHHHGGGHGHGHHHGHHHHHHHHHHGGGGGGHHGGFFFGFHFGGGGHGHGHHHFHGGHGGGGGHHHHFHGHGHHGHHHHGGGGGGGHHHHHHHHHHFHHGHHGHHGHHHHHHHHHGHHHGGGGGHHHHGHHHHHHGGGGGHHHHGGGGHGGFGGGGGGGFFFFFFFAAA>A
@M02197:105:000000000-AN6RF:1:1101:26455:21173 1:N:0:1
CTACCGATTGCGTCCTCCGCTTATTGATATGCTTAAGTTCAGCGGGTATCCCTACCTGATCCGAGGTCAAACTTAGAAAGTTGGGGGTTGCTGGCAGGCACGCACCGAGACCCTGTAGCGAGGAGTATTACTACGCTTAGAGCACGATGGCACCGCCACTGATTTTAAGACCGATCAGAACTGATGCGGTCCAATACCAAGCAGAGCTTGAGTGTTGTACTGACGCTCGAACAGGCATGCCCCGCGGAATACCACGGGGCGCAATGTGCGTTCAAAGATTCGATGATTCAC
+
BBBBBB3DAAFBGGGGGGGGGGGHGHHHHHHHHHGFDGGHGHHGGGGGHGHFHHHH;HHHHHFGEG8:CH.GF:B:FH5GH:FDECFGGFHGFHGHGGGHHGGGGG?DG-DEGHHGFFHCCDCFF<GHG1FF;GGCEGGGHHHE<G85EGG:HECGGFDFHHHGHHHGGFFGGFGFFFGFFFGGGGGHGDFFGGFBBGFGHHHHHGFHHHFGGHGHGFFGGGGGGHHGHHGGFHGHHGGE?CGGHHHGHHFGGGGGGGGGHHHHCGGGHGGGGGGGFBGBFFFFFFBAA3B
@M02197:105:000000000-AN6RF:1:1101:28356:21189 1:N:0:1
CTACCGATTGCGTCCTCCGCTTATTGATATGCTTAAGTTCAGCGGGCAGTCCTACCTGATTTGAGGTCAAATATGATGCAAGGTTCTGTCCGAAGACCATTGTAAGCGGACTTTGAGGGTCGGACGACAGCGCAACGTCATTATCACACTGATGTCCGGAATCCAAAGGTTGAATTCCGCTGATGCATTTGAGAGGAGCCGACCTTCGCCAGCACGCTCCAAGTCCAAGCCCCGAATAGAAACAAATCGATTCGGGGTTGAGAATTTAATGACACTCAAACAGGCATGCTCCTCGGAATACCAAGGAGCGCAAGGTGCGTTCAAAGATTCGATG
+
BBABB3>DBAFBGGGGCGGGGGGHGFHHHHBGFHHFHHHHGHGGFE0EEHHGHGGFHF3GHHFFFHCGHHHHFHFFHHHHEHGGFHFHHGGGDFGGHFGGGHHHHHHFGFGGHGHFFFGGHGGGGGGGGGHGECGGGFGGFEHHHGHGHHHHFHCGHHHHHHHHHHFFFFGGHGFCGGHHGGHGGGFGGGFHHHGGFDFFHFGGFFGEDHFDGFGHFHHHGHHHGGGGGGGHHHHHHHHHHHHGHG?HGGCGGGGHGHHHFHHGHHHHHHBHHGGGHFFGHGCHHHHGGGGGGHCHHHGBFCHFECGEEBGHGGGGGGFGFGFFF?F4FBA?BA
@M02197:105:000000000-AN6RF:1:1101:19657:21258 1:N:0:1
CTACCGATTGCGTCCTCCGCTTATTGATATGCTTAAGTTCAGCGGGTAGTCCTACCTGATTTGAGGTCAAATATGATGCAAGGTTTTGTCCGAAGACCATTGTAAGCGGACTTTGAGGGTCGGACGACAGCGCAACGTCATTATCACACTGATGTCCGGAATCCAAAGGTTGAATTCCGCTGATGCATTTGAGAGGAGCCGACCTTCGCCAGCACGCTCCAAGTCCAAGCCCCGAATAGAAACCAATCGATTCGGGGTTGAGAATTTAATGACACTCAAACAGGCATGCTCCTCGGAATACCAAGGAGCGCAAGGTGCGTTCAAAGATTCGATGATTCAC
+
CDDDCCCDDDFDGGGGGGGGGGGHHHHHHHHHHHHHHHHHHHHGGGGGGHHHHHHHHHHHHHHHGHHHHHHHHHHHHHHHHHGHHHGHHHHGGGGGHHHHHHHHHHHGGGGGHHHHGHGGHGGGGGGGGGHGGGGGGHHGHHHHHHHHHHHGHHHHHGGGGGGHHHHHHHHGHGGGHHGGHGHHGHHHGHHGHHGGGGGGHHGGGGGGGHGGGFGGHHGHHGHHFHHGGGGHHHHHHHGHHGFGHHGHGGGGGGGHHHHHGHHHHHFFFGHGGDGHHGGHHHHHHHHHGGGGGHHHFGHGHHHHGGGGGHHHHGGGGGGGFGGFGFGGFBFFFFFBBAAB
@M02197:105:000000000-AN6RF:1:1101:9750:21054 1:N:0:1
CTACCGATTGCGTCCTCCGCTTATTGATATGCTTAAGTTCAGCGGGTAGTCCTACCTGATTTGAGGTCAAATATGATGCAAGGTTTTGTCCGAAGACCATTGTAAGCGGACTTTGAGGGTCGGACGACAGCGCAACGTCATTATCACACTGATGTCCGGAATCCAAAGGTTGAATTCCGCTGATGCATTTGAGAGGAGCCGACCTTCGCCAGCACGCTCCAAGTCCAAGCCCCGAATAGGAACAAATCGATTCGGGGTTGAGAATTTAATGACACTCAAACAGGCATGCTCCTCGGAATACCAAGGAGCGCAAGGTGCGTTCAAAGATTCGATGATTCAC
+
BBABBDB@?AFAAEEADEEEGGGHHHHBGDFGFHBGGFFDDGHGCEAEEFGHHHHHHHFHHHHBFHGHHHFHGFFDGHHGHHGGFHGHHHGEGGGGHFGHHHHHHHHGG?EBGFBBEHGDGGG?EFFGG@ADGGCCGBGGHHBHHHHHFHFFFFDHHGGGGGHGHHHHHGHHHFFBFFHHGHFHFHHGGHGHGGFDFFGABCFFFGFFFHGFFFGHGHHHGHGBGGFGFFEFHFGF2HHFGHHGHFFHGEEGCGGGFFFHHGEGHHFHFHFHHGGHHGBFHHFHHHHHGCECFG22GFFFFHHHECCGEFEGGGGGFFGG3GGF3CFGFFFFFFFA1AAA
@M02197:105:000000000-AN6RF:1:1101:10795:21225 1:N:0:1
CTACCGATTGCGTCCTCCGCTTATTGATATGCTTAAGTTCAGCGGGTAGTCCTACCTGATTTGAGGTCAAATATGATGCAAGGTTTTGTCCGAAGACCATTGTAAGCGGACTTTGAGGGTCGGACGACAGCGCAACGTCATTATCACACTGATGTCCGGAATCCAAAGGTTGAATTCCGCTGATGCATTTGAGAGGAGCCGACCTTCGCCAGCACGCTCCAAGTCCAAGCCCCGAATAGAAACAAATCGATTCGGGGTTGAGAATTTAATGACACTCAAACAGGCATGCTCCTCGGAATACCAAGGAGCGCAAGGTGCGTTCAAAGATTCGATGATTCAC
+
CCCCCCCCBBFCGGGGGGGGGGGHHHHHHHHHHHHHGHHHHHHGGGEGGHHHHHHHHHGHHGHHGHHHHHHHHHHHHHHHHHGGGHGHHHHGGGGGHHHHHHHHHHHGGGGGHHHHEHGGHGGGGGGGGFHGGGGGGHHGHHHHHGHHHHHHHHHHHGGGGGHHHHHHGGGGHGGGGGHHHHHHHHHHHHHHHHGGGGGFHHGFFGGFFHGGGFGHHHFGHHHGFGFGGGFGHHGHEHHHHHHGHHFHGGGGGGGHHHHHFGGHFHHHHHHFHGGHHHHGGHHHHHEECCGGGHGHHHGHGHHGGGGGGHHGHGGGFGGGGGGGGGGGFFFFFFFAA>>>
@M02197:105:000000000-AN6RF:1:1101:27716:21338 1:N:0:1
CTACCGATTGCGTCCTCCGCTTATTGATATGCTTAAGTTCAGCGGGTAGTCCTACCTGATTTGAGGTCAAATATGATGCAAGGTTTTGTCCGAAGACCATTGTAAGCGGACTTTGAGGGTCGGACGACAGCGCAACGTCATTATCACACTGATGTCCGGAATCCAAAGGTTGAATTCCGCTGATGCATTTGAGAGGAGCCGACCTTCGCCAGCACGCTCCAAGTCCAAGCCCCGAATAGAAACAAATCGATTCGGGGTTGAGAATTTAATGACACTCAAACAGGCATGCTCCTCGGAATACCAAGGAGCGCAAGGTGCGTTCAAAGATTCGATGATTCAC
+
BBBBB?ABA2D2EGGGGGGGGGGFHHGFHHHHHHHHHHHHGHHGGGEFEGHHHHHHHHHHHEHHGHGHHHHHHHHGHFFHHHGGHFFHGHHGGGGGHHHHHGHHHEHEGFGGGHH5FHGFGGECGGGGGGGGGGFGGHGEGHHHHEGHHHGGHHHEHDCDCEHHHFGFBFHHHGFGGGHHGDFHHGGGGGHHHHGGGGGFGGFFFFFFFHGGGDFFFFFFFHGFGGGFFFFFGFFHFGHFBFGGHHHHE?/GEGGFGGHHFGFD55DHFHGFFAEFFG533FHFHGCA?E?GGGHGBBGFCFHG2E?EEB54EEE2AFGGGGEDGEG44CFFF5BA33AA
@M02197:105:000000000-AN6RF:1:1101:23212:21308 1:N:0:1
CTACCGATTGCGTCCTCCCTTATTGATATGCTTAAGTTCAGCGGGTAGTCCTACCTGATTTGAGGTCAGATTTGTCATTATATTTCAAGTCTTGTTCCCCAAGACATACCTTTTCTGTAGGAGCTTCTCCATAATTGAAGTCACTCTACTCACAGCTTTCACATCTAACGTAGATAATTATCACATTAGTGTTACTGAGCCATAATCTATCAGAAAAGCTCATCCATTCAAGAGGAGCCAACAAGCAACCTAAGCTGCGCCAGCAATTATCCTCCAACTCCAACTTCACCTTAGCATAAATGCTAAAAGGCAGTTGAGAATTTCATGACACTCAAACAGGCATGCTCCTCGGAATACCAAGGAGCGCAAGGTGCGTTCAAAGATTCGATGATTCAC
+
ABCCCCBCCBFBGGGGGGGGGGHHHHHHHHHHHHHHHHHHGHGGGEGGHHHHHHHHHHGHHHHGHHHHHHHHHHHHHHHHHHHHHHHHHHHHGHHHHHHHHGHHHHHHHHHHHHHHHHHHHHHHHHHHHHHHHGHHHHHHHHHHHHHHHGHHHHHHHHHHHHHHHHHHHGHHHGHHHHHHHHHHHHHHHHHHHHHHHHHGGHHHHHHHHHHHHHHHHGGGHHHHHHHHHHGHHGHHHEHGFEHFHHEFHFHHHGGGGCGFHHHHHHEHHGGHHHHHHHGHHGHHHHHHHHHHHHHHHHHHHHHHHHGHHHHHHHHHHHHHGDHHHGHHBHGHGHHHHHHHHHHHGGGGGHHHHHHFHGHHGGGGGGHHHGGGGHGGGGGGGGGGBFFFFFFBAAAB
@M02197:105:000000000-AN6RF:1:1101:26948:21354 1:N:0:1
CTACCGATTGCGTCTCCGCTTATTGATATGCTTAAGTTCAGCGGGTAGTCCTACCTGATTTGAGGTCAAATATGATGCAAGGTTTTGTCCGAAGACCATTGTAAGCGGACTTTGAGGGTCGGACGACAGCGCAACGTCATTATCACACTGATGTCCGGAATCCAAAGGTTGAATTCCGCTGATGCATTTGAGAGGAGCCGACCTTCGCCAGCACGCTCCAAGTCCAAGCCCCGAATAGAAACAAATCGATTCGGGGTTGAGAATTTAATGACACTCAAACAGGCATGCTCCTCGGAATACCAAGGAGCGCAAGGTGCGTTCAAAGATTCGA
+
BBBBBBBBBBFBGGGGGGGGGGHHHHHHHHHHHHHHHHHHHHGGGGGGHHHHHHHHHHHHHHHGHGHGHHHHHHHHHHHHHGGHHGHHHHGGGGGHHHHHHHHHHHGGGGGHHHHGHGGH#FGGGGGGGHGGGGGGHHGHHHHHFHHHHGHHGHHHHHHHHHHHHHHHHHHHGGGGGGGHHHGHHHHHHHHHHGGGGGGHFGGFGGGHHGGGGGHHHHHHHHHGGHGFFGHGHHHHHHHHHGGHHGHGGGGGGGHHHHHHHHHGFHHHBHHFFGHHHHHGGGFHHHHGGGGCHHHHGHHHGHHFGGGGHGGGGGGGGGGFFFFFCFCBBBB
@M02197:105:000000000-AN6RF:1:1101:27221:21440 1:N:0:1
CTACCGATTGCGTCCTCCGCTTATTGATATGCTTAAGTTCAGCGGGTAGTCCTACCTGATTTGAGGTCAAATATGATGCAAGGTTTTGTCCGAAGACCATCGTAAGCGGACTTTGAGGGTCGGACGACAGCGCAACGTCATTATCACACTGATGTCCGGAATCCAAAGGTTGAATTCCGCTGATGCATTTGAGAGGAGCCGACCTTCGCCAGCACGCTCCAAGTCCAAGCCCCGAATAGAAACAAATCGATTCGGGGTTGAGAATTTAATGTCACTCAAACAGGCATGCTCCTCGGAATACCAAGGAGCGCAAGGTGCGTTCAAAGAT
+
BBCCCBCCCCFCGGGGGGGGGGGHHHHHHHHGHHFHHHGHHHHGGGGGGHHHHHHHHHHHHHHHGHHHHHHHHHHHHHHHGHGHHHGHHHHGGGGGHHHHHGHHHHGGGGGGHHHHGHGGHGGGGGGGGGHGGGGGGHHGHHHHHHHHHHHHHHHHHGHHHGHHHHHHHHHHHGGGGGHHGHGGHHHGHHHGGHGGGGGGHHGGGGFGHHGGFFGHGFFHGGHFFGHGGGGHHHHHHHHHHGHGGHHHGGFGGGGGHHHHHHHHGBHHHHHHHFGHHHHFHHHFBHHHGGGGGHHHHHHHHHFGGGGGGGGGGGGGCFFFFFFACCBA
@M02197:105:000000000-AN6RF:1:1101:14154:21507 1:N:0:1
CTACCGATTGCGTCCTCCGCTTATTGATATGCTTAAGTTCAGCGGGTATCCCTACCTGATCCGAGGTCAAACTTAGAAAGTTGGGGGTTGCTGGCAAGCACGCACCGAGACCCTGTAGCGAGGAGTATTACTACGCTTAGAGCACGATGGCACCGCCACTGATTTTAAGACCGATCAGAACTGATGCGGTCCAATACCAAGCAGAGCTTGAGTGTTGTACTGACGCTCGAACAGGCATGCCCCGCGGAATACCACGGGGCGCAATGTGCGTTCAAAGATTCGATGATTCAC
+
CDCDDDCCDCFCGGGGGGGGGGEHHHHHHHHHHHHHHHHGHHHGGGEEGHHHHHHHHHH<HHHGGGGHHHHHHHHHHH;HG<HGGGGFGGG9HHGHHGHHHGGGGGGGG;GGHHH;GHHGGGGGGCGHHHHHHHGGG8GHG:HH;GG:GGHGHGGHHHGHHHGGHGHGGGGGGHGGGGHHGHGGGFFGFFHHHGHHGHFFGFHHHHHFGFHGHHGHGHHGGGGGFGFGGHHHHHGHHGGGGGGGHHFHHHHGGGGGGECGHGHHGGGGHGGGGGGGGGGFFFFFFFBCBAB
@M02197:105:000000000-AN6RF:1:1101:26957:21496 1:N:0:1
CTACCGATTGCGTCCTCCGCTTATTGATATGCTTAAGTTCAGCGGGTATCCCTACCTGATCCGAGGTCAACCATAGAAAATTGGGGGTTAATGGCAAGCATCCATCGGGACTCTATAGCGAGAGAATTTACTACGCTTAGAGCCAGATGGCACCGCCACTGATTTTAAGGGCTGCCAGACGGCAGGCCCCAACACCAAGCTGAGCTTGAGGGGTTATAATGACGCTCGAACAGGCATGCCCCCCGGAATACCAAGGGGCGCAATGTGCGTTCAAAGATTCGATGATTCAC
+
ABBBBBABBBFBGGGGGGGGGGGHHHHHHHHHHHHHHHHHHHGGGGGGHHHHHHHH;0<HH:HG9G:HHHHHG:H:HDH;H.HHHGGGGHG:H;HHHGHH:HHHHHGGGG9H::F:HHH9G9GGG8HHHHHE<H:G:GGG;HH0;HG:HFHHHGGGGGGHHHHHHHHHHHHGHGGGGGGGGGGGGGGGHGFGFFGHHGHFFHGHGHHFGGHHHHGHHHHGGGGGHHGGHHGHHHHHGCDCE0AHGEHHHHHHGHGGGGGGHHHGGFGFGFGGGGGGGBFFFFFFFBAA>A
@M02197:105:000000000-AN6RF:1:1101:14343:21431 1:N:0:1
CTACCGATTGCGTCCTCCGCTTATTGATATGCTTAAGTTCAGCGGGTATCCCTACCTGATCCGAGGTCAACCACTGTTGTTTGGACTAAATGGGGGGTCCAGTGGCTCAGAATATGACTTGGATAAGACTAGTATAGCATTTTAAAACACTCCTGGAATCTATTACCATGGTCCACTTTTCTGGCCTATTCATTTCAGCAGAGTAAGACAAAGTAGTGTTAGTACTATCCACTTCTACCAATACCACATGATATGTGAGTCGGTTTTTAGTGACGCTCGAACAGGCATGCACTAAGGAATACCAAAGGGCGCAATGTGCGTTCAAAGATTCGATGATTCAC
+
BBBBBBBBABFBGGGEGFGGGF2GFGHHHHFHHHFDHGDGHBHC2EAAFDHHHFHHHFCGHFFEGGGFHFHHEFHHDGHHHHHGC3GHHFGHGHGGG-CGHHHGHGGHHH:GHGGGGGGGFGFFFGFGGGGFGGGGGGFGGGGHGGB<CFFBFFFFFF9HGFGFFFFGFFFBFFFFFFFHFFFGBGFFFGFFFFHHHHFFBHHFFGFFFFFHHFFFFFFFHGFFGFGFFFFFFFFF1HHGFEB@G@FHHHGDG1HFEECGGEEB1FFHHGGGGEE0HGFGDFGGBGF2ED2BG2F2A22EFEEC0AAE?GHHGG0E?CF1GFDFGGEGB1BFFDFF@AA1>
@M02197:105:000000000-AN6RF:1:1101:10388:21739 1:N:0:1
CTACCGATTGCGTCCTCCGCTTATTGATATGCTTAAGTTCAGCGGGTAGTCCTACCTGATTTGAGGTCAGATTTGTCATTATATTTCAAGTCTTGTTCCCCAAGACATACCTTTTCTGTAGGAGCTTCTCCATAATTGAAGTCACTCTACTCACAGCTTTCACATCTAACGTAGATAATTATCACATTAGTGTTACTGAGCCATAATCTATCAGAAAAGCTCATCCATTCAAGAGGAGCCAACAAGCAACCTAAGCTGCGCCAGCAATTATCCTCCAACTCCAACTTCACCTTAGCATAAATGCTAAAAGGCAGTTGAGAATCTCATGACACTCAAACAGGCATGCTCCTCGGAATACCAAGGAGCGCAAGGTGCGTCCAAAGATTCGATGACTCAC
+
CDDCCDDCCCFBGGGGGGGGGGGHHHHHGHHHHHHHHFGHHGHGGGGGGHHHHHHHHHGHHHGHGGGHHHHHHHHHHFHHHHHHHHHHHHHHHHHHHHHHHHGHHHHHHHHHHHHHHHHHHGHGHHHHHHHGHHHHHHGFHHGHHHHHHHHHHHGHHHHHHHHHHHGHHHGHHHHHHHHHHHHHHHHHHHHHHHHHHHGGHHHHHHHHHHHHHHHHHHHHHHHHHHHHHHHHHHGEFEHGHHHFFHHGFBHHGHGGGGGDBHHHHHHFFFFGHGHHGFBCGHHFHFGGHHFDEHHGHHHHHHHFHHHHHGHGHHHHHGGHHF3HHFFHHF5FHHHGFHFGEHHGADGGGGHFGHGHGHFHGGGGGGHHHFE2GGGGFFFFGCGGGFFFFFFFAAA>3
@M02197:105:000000000-AN6RF:1:1101:8697:21579 1:N:0:1
CTACCGATTGCGTCCTCCGCTTATTGATATGCTTAAGTTCAGCGGGTAGTCCTACCTGATTTGAGGTCAAATATGATGCAAGGTTTTGTCCGAAGACCATTGTAAGCGGACTTTGAGGGTCGGACGACAGCGCAACGTCATTATCACACTGATGTCCGGAATCCAAAGGTTGAATTCCGCTGATGCATTTGAGAGGAGCCGACCTTCGCCAGCACGCTCCAAGTCCAAGCCCCGAATAGAAACAAATCGATTCGGGGTTGAGAATTTAATGACACTCAAACAGGCATGCTCCTCGGAATACCAAGGAGCGCAAGGTGCGTTCAAAGATTCGATGACTCAC
+
CCCCCCCCCBFBGGGGGGGGGGGHHHHHHHHHHHHHHHHHHHHGGGGGGHHHHHHHHHHHHHHHGHHHGHGHHHHHHHGHHHGHHHGHHHHGGGGGHHHHHHHHHGHGGGGGHHHHGHGGHGGGGGGGGGHGGGGGGHHGHHHHHHHHHHHHHGHHHGGGHHHHHHHHHGHHGGGGGGHHGGGGGHHGGGGHHHGGGGGGFHGGGGGGGHGFFFGHHGHHHGGFGGHFFGGFHHHHHHHHHHHGHHHGFGGGGGGHHHHHGHHHHHGHHGGF3DGHFGHHHFGGHHHGGGEGFHHGHHHGHHHGFGFGGHHHHGGGGFGGGGGGGGGGBFFFFFFBBBAB
@M02197:105:000000000-AN6RF:1:1101:12978:21615 1:N:0:1
CTACCGATTGCGTCCTTCCGCTTATTGATATGCTTAAGTTCAGCGGGTAGTCCTACCTGATTTGAGGTCAAATATGATGCAAGGTTTTGTCCGAAGACCATTGTAAGCGGACTTTGAGGGTCGGACGACAGCGCAACGTCATTATCACACTGATGTCCGGAAGCCAAAGGTTGAATTCCGCTGATGCATTTGAGAGGAGCCGACCTTCGCCAGCACGCTCCAAGTCCAAGCCCCGAATAGAAACAAATCGATTCGGGGTTGAGAATTTAATGACACTCAAACAGGCATGCTCCTCGGAATACCAAGGAGCGCAAGGTGCGTTCAAAGATTCGATGACTCAC
+
BBBBBBBBBBFBGGGGGGGGGCFEHHHHHHHHHHHHHHBGHHHHGGGGGGHGHHHHHHGHHHHHHGHHHHHHHHHHHHGHHHGGFGHGHHHHGGGGGHHHHHHHHHHHGGGGGHHGGGHGGHGGGGGGGGGHGGGGGGHHGHHHHHHGHHHHHHGHHHGGGGHHHHHHHHHHHHGGGGGHGHHHHHHHHHHHHHHGGGGFFFGGGGFGGHHGFFGGHGFGHHHHHGGHGGGGFFHHFGHHHHDGGHHHHGGGGGGGHHHHHHHHHHHHHEGHHHHGHHHHHHBHHHHFHGGGGGGHHHHHHGHHHGGGGGHGHHGGGGHGGGFGGGGGGFFFFFFFBCBBA
@M02197:105:000000000-AN6RF:1:1101:4520:21799 1:N:0:1
CTACCGATTGCGTCCTCCGCTTATTGATATGCTTAAGTTCAGCGGGTAGTCCTACCTGATTTGAGGTCAAATATGATGCAAGGTTTTGTCCGAAGACCATTGTAAGCGGACTTTGAGGGTCGGACGACAGCGCAACGTCATTATCACACTGATGTCCGGAATCCAAAGGTTGAATTCCGCTGATGCATTTGAGAGGAGCCGACCTTCGCCAGCACGCTCCAAGTCCAAGCCCCGAATAGAAACAAATCGATTCGGGGTTGAGAATTTAATGACACTCAAACAGGCATGCTCCTCGGAATACCAAGGAGCGCAAGGTGCGTTCAAAGATTCGATGATTCAT
+
CCCCCCBBCAFAAEGGGGGGGGGHHHHHGHGHHHHHHHHHHHHGFGGGFHGHGHHHHHHHHHHHGHHH3GHHHHHHHHHHGHGHHHGHHHHGGGGGHHHHFHGFGGHBFGGGHGHHGEFFGGGGGGGGCDHGGGGGGH9GGFHHGHHHHHHHHHHHHFGGHHHHHHHGHGHHGGGGGGHHGHGDHHHGHGHHGHGDFDEDFFFFGGFFFFGGGFGHHHDGHHHHGGHGGGFHHHFFHHHHHGFGGHHFEAGGGGGHHFHHHHHHFHHHHBHGFDEHHHHHGHHHHHHEGEECGHHGHHHHFFHCCGECEEFHHGCGGGGGGGGGGAGFFFFFFFFAA3>3
@M02197:105:000000000-AN6RF:1:1101:16495:21917 1:N:0:1
CTACCGATTGCGTCCTCCGCTTATTGATATGCTTAAGTTCAGCGGGTAGTCCTACCTGATTTGAGGTCAGATTTGTCATTATATTTCAAGTCTTGTTCCCCAAGACATACCTTTTCTGTAGGAGCTTCTCCATAATTGAAGTCACTCTACTCACAGCTTTCACATCTAACGTAGATAATTATCACATTAGTGTTACTGAGCCATAATCTATCAGAAAAGCTCATCCATTCAAGAGGAGCCAACAAGCAACCTAAGCTGCGCCAGCAATTATCCTCCAACTCCAACTTCACCTTAGCATAAATGCTAAAAGGCAGTTGAGAATTTCATGACACTCAAACAGGCATGCTCCTCGGAATACCAAGGAGCGCAAGGTGCGTTCAAAGATTCGATGACTCAC
+
CCCCCCBCCCFCGGGGGGGGGGGHHHGHHHGHHHHHGHHHHGHGGGGGGHHHHHHHHHFHHHHHGGHHHFHHHHFHHHHHHHHGHHGHHHHHHHHHHHHHHHGHHHHHHHHGHHHHHFHHHHHHHHHHHHHFHHHHHHHGHGHHHHHHHHHHHHHHHHHHHHHHHHHHHGHHHHGHHHHHHHEHHGHHHHHHFGHHHHHHGGHHHGHHHHHHHHHHHHHHHGFHHHHHHHHHHHFHHHHHHGFHHHHHGBHGHHCGCCGGEHHFHHHHHHF?HHBHHGFBGHHHGFGF@HHHHGHHHHHGHHFGHHHHHHFHGGHHHHGHFFGHHHHHHFAF5HHHHHFCFGFHHGE?EGHHHFHHGHHHGGGGECHFGCGGGGHGFGGFGFEFF4BFFFBFA3AAA
@M02197:105:000000000-AN6RF:1:1101:27196:21895 1:N:0:1
CTACCGATTGCGTCCTCCGCTTATTGATATGCTTAAGTTCAGCGGGTAGTCCTACCTGATTTGAGGTCAAATATGATGCAAGGTTTTGTCCGAAGACCATTGTAAGCGGACTTTGAGGGTCGGACGACAGCGCAACGTCATTATCACACTGATGTCCGGAATCCAAAGGTTGAATTCCGCTGATGCATTTGAGAGGAGCCGACCTTCGCCAGCACGCTCCAAGTCCAAGCCCCGAATAAAAACAAATCGATGCGGGGTTGAGAATTTAATGACACTCAAACATGCATGCTCCTCGGAATACCAAGGAGCGCAAGGTGCTTTCAAAGATTCGAAGATTCAC
+
11AAAD1>?11>AAEEG0EEEEEFFGHFHGGHCFBGHFFFDFFEGCAEA12FGHBCFHB1GHHFGFGFHF1GDFFBGFGFEGFFFHG0BFBEEEEGBCCG1>GHFBDEEGGEGFF&<0;/BB@@<CC7G?GCCCCCGHHEHHFFGDGHHHHHFB<CCCGGG9HFGHF7FFG<0;CBFFF?GGHGFGGGFGGGEEEA???E+F@@FFFAB?9CEFF0FCFFFFF9CEFFF/A;A=GB/?0>02F/BEGAEE>/@EFGEFGGBHBG@DFD2D21F1/AGBGDFD11B1///A/A/02F22F1111G0E000GB10AAB1B113GBFGEE1AAB333B1AA>1
@M02197:105:000000000-AN6RF:1:1101:6041:21767 1:N:0:1
CTACCGATTGCGTCCTCCGCTTATTGATATGCTTAAGTTCAGCGGGTAGTCCTACCTGATTTGAGGTCAAATATGATGCAAGGTTTTGTCCGAAGACCATTGTAAGCGGACTTTGAGGGTCGGACGACAGCGCAACGTCATTATCACACTGATGTCCGGAATCCAAAGGTTGAATTCCGCTGATGCATTTGAGAGGAGCCGACCTTCGCCAGCACGCTCCAAGACCAAGCCCCGAATAGCAACAAATCGATTCGGGGTTGAGAATTTAATGACACTCAAACAGGCATGGTCCTCGGAATACCAAGGAGCGCAAGGTGCGTTCAAAGATTCGATGACTCAC
+
AAAABB32AAFAGAEEGG?AEGDHHHGGHFBFGHHHHHHGHBDD2F0EFFHHHHHHHFHHHHFHEHHHEHHGHHGHHHHHHGEGHHGHCGHEEGCEHGHHHGHHF9D>EEEFHHFBEFFBGGCF9G;GGGHGGGGGFGHGHFHH9FHFHGHCF:GGGG:EDEHHFFFH8G8GGFG:FFF?FDGGGGGGGGFGGGFDF<EFCC/CCFFFDAD?EF?FFFFFFFF#BFFBFEEFFFFG>>B0F21/@/GB>//>/ECFB2GBBG@2@12EEEFD1A/10BFB111111//////E0222D1111F1A0A00A11BE000111EGBFBA11113FFB1A>111
@M02197:105:000000000-AN6RF:1:1101:12224:22100 1:N:0:1
CTACCGATTGCGTCCTCCGCTTATTGATATGCTTAAGTTCAGCGGGTAGTCCTACCTGATTTGAGGTCAAATATGATGCAAGGTTTTGTCCGAAGACCATTGTAAGCGGACTTTGAGGGTCGGACGACAGCGCAACGTCATTATCACACTGATGTCCGGAATCCAAAGGTTGAATTCCGCTGATGCATTTGAGAGGAGCTGACCTTCGCCAGCACGCTCCAAGTCCAAGCCCCGAATAGAAACAAATCGATTCAGGGTTGAGAATTTAATGACACTCAAACAGGCATGCTCCTCGGAATACCAAGGAGCGCAAGGTGCGTTCAAAGATTCGATGATTCAC
+
DDDDDDCCCCFDGGGGGGGGGGGHHHHHHHHHHHHHHHHHHHHGGGFGGHGHHHHHHHHHHHHHGHHHHHHHHHHHHHHHHHGHHHGHHHHGGGGGGHHHHHHHHHHGGGGGHHHGGHGFGGGGEGGGGGHGEFGGGHHGHGHHFGFHHHHGHHHHHHHHHGHHHHHHGHGHHGGGGGHHHHGHHHHHHHHHHHGEHGHHGHGGGGGGHGGGGGGHHHHHHHHGGGHGGGGHHHHHHGHHHHHGHGFHGHHHHHGHHHHHHHHHHHHHHHHHHGGHHHHHHHHGHHHHGGGGGHGHHHHHHHHHGGGGGHGHGGGFGHGGGGGGGGGGFFFFFFFCCABB
@M02197:105:000000000-AN6RF:1:1101:24869:22074 1:N:0:1
CTACCGATTGCGTCCTCCGCTTATGATATGCTTAAGTTCAGCGGGTATCCCTACCTGATCCGAGGTCAACCATAGAAAGATTGGGGTTGCTGGCCAGCGTCCACCGGACCCTATAGCGAGAAGATTTACTACGCTTAGAGCCAGATGGCACCGCCACTGATTTTAGGGGCTGCCGCTGACGGCAGGCCCCAACACCAAGCTGGGCTTGAGGGTTATAATGACGCTCGAACAGGCATGCCCCCCGGAATGCCAGGGGGCGCAATGTGCGTTCAAAGATTCGATGACTCAC
+
CCCCCDDCDCFCGGGGGGGGGGGHHHHGHHHHHHHHGHFHHHGGG0EGHHHHHHHHH;H<HHGG9GGH.:HG:GBHHFF;H<HGHGG8GHHHHGF<EGG;GG;HHGG;GGDH:HHH0GGGG9:HHHH:HHHH99G:GH:H::H:G<HHH<HGGGGGGHHGHHHHHGHEEFGGGGGGGGGGGGGGFFGGFGFFFFGGGFFFFHFFFHHFFHHHFGHHHHGFHGFDFDHHHHGHHGHGGGGGFGHHGHHHHHGGGGGFFEEHHHGGGGHGGFFGGGGGGFFFFFFFAAAAA
@M02197:105:000000000-AN6RF:1:1101:10214:22134 1:N:0:1
CTACCGATTGCGTCCTCCGCTTATTGATATGCTTAAGTTCAGCGGGTAGTCCTACCTGATTTGAGGTCAAATATGATGCAAGGTTTTGTCCGAAGACCATTGTAAGCGGACTTTGAGGGTCGGACGACAGCGCAACGTCATTATCACACTGATGTCCGGAATCCAAAGGTTGAATTCCGCTGATGCATTTGAGAGGAGCCGACCTTCGCCAGCACGCTCCAAGTCCAAGCCCCGAATAGAAACAAATCGATTCGGGGTTGAGAATTTAATGACACTCAAACAGGCATGCTCCTCGGAATACCAAGGAGCGCAAGGTGCGTTCAAAGATTCGATGATTCAC
+
CCCCCCCCCCFCGGGGGGGGGGGGGHHHHHHGGHGHHHHHHHGGGGEGGHHHHHHHHHHHHHHHGHHHHGHHHHHHHHHHHHGFHHGHHHHGGGGGHHHHHHHHHHHGGGGGHHHHGHGGHGGGGGGGGGHGGGGGGHHGHHGHHGHHHHHHHHHHHGGGGHHHHHHHGGGHHGGGGGHHGHHHHHHGGGGGHHGGGGGEFGFFFFFGHHGGGGGHFFFFHHHFGGHGFFFHHHHHHFGGHHHGGHHGGGEGGGGHHHHHGHHHHHHHHHHHGHGHG5HFHEHGHHGHGGCGGHHHHHHFGHGGDGGGGHFHHCGGGGGGGGGCFGGFFFFFFFFAAA3A
@M02197:105:000000000-AN6RF:1:1101:10261:22229 1:N:0:1
CTACCGATTGCGTCCTCCGCTTATTGATATGCTTAAGTTCAGCGGGTAGTCCTACCTGATTTGAGGTCAAATATGATGCAAGGTTTTGTCCGAAGACCATTGTAAGCGGACTTTGAGGGTCGGACGACAGCGCAACGTCATTATCACACTGATGTCCGGAATCCAAAGGTTGAATTCCGCTGATGCATTTGAGAGGAGCCGACCTTCGCCAGCACGCTCCAAGTCCAAGCCCCGAATAGAAACAAATCGATTCGGGGTTGAGAATTTAATGACACTCAAACAGGCATGCTCCTCGGAATACCAAGGAGCGCAAGGTGCGTTCAAAGATTCGATGACTCAC
+
CCCCCCCCCCFCGGGGGGGGGGGHHHHHHHHHHHHHHHHHHHHGGGGGGHHHHHHHHHHHHHHHGHHHHHHHHHHHHHHHHHGHHHGGHHHGGGGGHHHHHHHHHHHGGGGGHHHHGGGGHGGGGGGGGGHGGGGGGHHGHHHHHHHHHHHHHHHHHGGGHHHHHHHHHGHHHGGGGGHHHHHHHGHHHHHGHHGGGGGFHHGGGGGGHHGGGGGHHHGHHHHHGGHFGFFHGHHHHHHHHHHGHHHHGGGGGGGHHHHHHHHHGHHHHHHHHGGHHHHGHFHHFFHHGGGGGHHGHHHGHFGHGGGGGHHGHGGGGGGGGGGGGGGGFFFFFFFBA>3?
@M02197:105:000000000-AN6RF:1:1101:19349:22120 1:N:0:1
CTACCGATTGCGTCCTCCGCTTATTGATATGCTTAAGTTCAGCGGGTATCCCTACCTGATCCGAGGTCAACCATAGAAAATTGGGGGTTAATGGCAAGCATCCATCGGGACTCTATAGCGAGAGAATTTACTACGCTTAGAGCCAGATGGCACCGCCACTGATTTTAAGGGCTGCCAGACGGCAGGCCCCAACACCAAGCTGAGCTTGAGGGGTTATAATGACGCTCGAACAGGCATGCCCCCCGGAATACCAAGGGGCGCAATGTGCGTTCAAAGATTCGATGATTCAC
+
DDDDDDCCCCFDGGGGGGGGGGGHHHHHHHHHHHHHHHHHHHHGGGGGHHHHHHHH;H;HH;HGGG:HH<H<G<H9HHH;;HHHHGGGGH90HH:HHGG<;H<<<;GGGGG9HHH;HHHGGGG/G9HHHHHH<FGGG:GH;HHHHHHHH;HHHGGGGGGHHHHHHHHHHHHGHGGGGGGGGGGGGGGGHHFHFGGHGHHHHHHHHHHFGGHHGHFHGGHGGGGGHHGHHHHHHHHHGGGGGCGGHHHHHHHHHHGGGGGHFGHGGGGHGGGGGGGGGGFFFFFFFCCBAB
@M02197:105:000000000-AN6RF:1:1101:18951:22341 1:N:0:1
CTACCGATTGCGTCCTCCGCTTATTGATATGCTTAAGTTCAGCGGGTAGTCCTACCTGATTTGAGGTCAAATATGATGCAAGGTTTTGTCCGAAGACCATTGTAAGCGGACTTTGAGGGTCGGACGACAGCGCAACGTCATTATCACACTGATGTCCGGAATCCAAAGGTTGAATTCCGCTGATGCATTTGAGAGGAGCCGACCTTCGCCAGCACGCTCCAAGTCCAAGCCCCGAATAGAAACAAATCGATTCGGGGTTGAGAATTTAATGACACTCAAACAGGCATGCTCCTCGGAATACCAAGGAGCGCAAGGTGCGTTCAAAGATTCGATGACTCAC
+
DDDDDDCCCCFCGGGGGGGGGGGHHHHHHHHHHHHHHHHHHHHGGGGGGHHHHHHHHHHHHHHHGHHHGHHHHHHHHHHHHHGFHHGHHHHGGGGGHHHHHHHHHHHGGGGGHHHHGHGGHGGGGGGGGGHGGGGGGGHGHHHHHHHHHHHHHHHHHGGGHHHHHHHHHGHHHGGGGHGHGHGHHGHHHHHGHHGGGGGFFGGFGGGGGHGGFFGHHHHHHHHGGGHGGGGHFGHHHHHHHHGGHGHHGGGGGGGHHHHHHHHHFGHHHHFGDEGHHHGHHHHHHHHHGGGGGHHHHHHHHHHHGGGGGHHHHGGGGHGGGGGGGGGGFFFFFFFABBAB
@M02197:105:000000000-AN6RF:1:1101:8420:22342 1:N:0:1
CTACCGATTGCGTCCTCCGCTTATTGATATGCTTAAGTTCAGCGGGTAGTCCTACCTGATTTGAGGTCAAATTGTCAGAAGCTGTCTCAAAAGAGACCCTTTAGAAGCTGAACCCCATTTATAAAGCTGCTCTTCACAAATGGCGTAGATAATTATCACACCAAAGCAAGGCAACAAAGGTCCCGCTAATGCATTTCAGGAGAGCCGACTTCTGAGAAGCCCGCATACTCCCACATCCAAGCCTGATCAACAGAAAAAGCTGAAAAGGTTGAGAATTTCATGACACTCAAACAGGCATGCTCCTCGGAATACCAAGGAGCGCAAGGTGCGTTCAAAGATTCGATGACTCAC
+
AAA>>D?DA1FAEGEC100AEGFCFGFHCFGGHHHGG22FFBCFG/E/FGGGF210F1A1GF1DFHHEHFFFBHHHHHHGEEFHF1FGHFGH0FGFHGHHFHHBFHFBCFHHHHEGCFHHBGGGGBFEGGGFGHGGGHHGEBGGEGGGGHHGGGGFGFHFFCHHHHHHHHGHGFBGHHDC<CCGFFGHHHHHHFGGHEHGHGFC/GHHHGHHHHHHHGGGGGGHHHEG<FF4HHHHGGFGGGFHHGHGFGEHHGGHHHGHHHHHHHHEHHHHHHHHHHGHGHHHFGHHGF3HHHHGHHEECGGGHGHHHBHGGHHEDGGCHDHGGGGGHFGGDCGGGGGFFFFFFDBBBBB
@M02197:105:000000000-AN6RF:1:1101:21699:22402 1:N:0:1
CTACCGATTGCGTCCTCGCTTATTGATATGCTTAAGTTCAGCGGGTAGTCCTACCTGATTTGAGGTCAAATATGATGCAAGGTTTTGTCCGAAGACCATTGTAAGCGGACTTTGAGGGTCGGACGACAGCGCAACGTCATTATCACACTGATGTCCGGAATCCAAAGGTTGAATTCCGCTGATGCATTTGAGAGGAGCCGACCTTCGCCAGCACGCTCCAAGTCCAAGCCCCGAATAGAAACAAATCGATTCGGGGTTGAGAATTTAATGACACTCAAACAGGCATGCTCCTCGGAATACCAAGGAGCGCAAGGTGCGTTCAAAGATTCGATGACTCAC
+
BBBBBBBDBBFBGGGGGGGGGGHHHHHHHHGHHHHHHHHHHGGGGEFGHHHHHHHHHHHHHHHGHGHHHHHHHHHHHHHGHGGHHGHHHHGGGGGHHHHHGHHHHHGGGGGHHHHGHGGHGGGGGGGGGHGGGGGGHHGHHHHHHHHHHHHHHHHHGGGHGGHHHHHHHHHGGGGGGHGGGHHHHGHHHHGGHGGGFGGGFFGGGGGHHGGGGGHHHHGHHHHGGHGGGGHHHHHHHHHHHGGHHHHGGGGGGGHGFFHHFHHHGDGFHHHFHGHHHHHHHHGHHGHGGGGGHHHHHHGHGHHGGGGEHCHHGGGGHGGGGGFFCGGFFFFFFFBBAAA
@M02197:105:000000000-AN6RF:1:1101:19318:22383 1:N:0:1
CTACCGATTGCGTCCTCCGCTTATTGATATGCTTAAGTTCAGCGGGTATCCCTACCTGATCCGAGGTCAACCATAAAAAATGGGGGGGGGGTTTTGACAGGTAGCCGCCGGGACCCTATAGCGAGAGAATTACTACGCTTAGAGCCAGACGGCACCGCCACTGATTTTAAGGGCCGCGGAACCGCGAACCCCAAGACCAAGCCGAGGCTTGAGTGGTTATAATGACGCTCGAACAGGCATGCCCCTCGGAATACCAAGGGGCGCAATGTGCGTTCAAAGATTCGATGACTCAC
+
DCDDDCCCCCFDGGGGGGGGGGGHHHHHHHHHHHHHHHHHHHHGGGGGHHHHHHHHHHHHHHHGGGGHHHHHGHHHHHH;<HHHGGGFFF9FFFFFFFFFFB:FFFFFFFFFFFFFFFFFFFFFFFFFFFF9FFFFFFFFFFFFFE9FFFFFFFGFFFCHHHFFFHGHHHGGGGGGFFGGGGGGFHGFGHGHHHHHGGGGGGGHGGHHHHHHGGGHHHHGHHGGHGGHHGHHHHHHHHGGGCGGGGHHHHHHHHCHDGGGGGHFHHGGGGHGGGGGGGFBGFFFFFFFBBA3A
@M02197:105:000000000-AN6RF:1:1101:17380:22486 1:N:0:1
CTACCGATTGCGTCCTCCGCTTATTGATATGCTTAAGTTCAGCGGGTAGTCCTACCTGATTTGAGGTCAAATATGATGCAAGGTTTTGTCCGAAGACCATTGTAAGCGGACTTTGAGGGTCGGACGACAGCGCAACGTCATTATCACACTGATGTCCGGAATCCAAAGGTTGAATTCCGCTGATGCATTTGAGAGGAGCCGACCTTCGCCAGCACGCTCCAAGTCCAAGCCCCGAATAGAAACAAATCGATTCGGGGTTGAGAATTTAATGACACTCAAACAGGCATGCTCCTCGGAATACCAAGGAGCGCAAGGTGCGTTCAAAGATTCGATGATTCAC
+
CCCCCCCCCCFCGGGGGGGGGGGHHHHHHHHHHHHHHHHHHHHGGGGGGHHHHHHHHHHHHHHHGHHHHHHHHHHHHHHGHHGGHHGHHHHGGGGGHHHHHHHHHHHGGGGGHHHHGHGFHGGGGGGGGGHGGGGGGHHGHHHHHHHHHHHHHHHHHGGGGHGHHHHHHHHHGGGGGGGGHHHHHHHGHHHHHHGGGGGGGHGGFGGGGFGGEFGHFFGHHHGHGGHGGGGGHHHHGHHHHFGGHFGHCGGGGGGHHHHHHHHHGHHHGHHHHHGGHHHHHHHHHHHHGGGGGHHHHHHHHHHHGGGGGHHHHGGGGHGGGGGGGGGGFBFFFFF@BBAB
@M02197:105:000000000-AN6RF:1:1101:4107:22524 1:N:0:1
CTACCGATTGCGTCCTCCGCTTATTGATATGCTTAAGTTCAGCGGGTAGTCCTACCTGATTTGAGGTCAAATTGTCAGAAGCTGTCTCAAAAGAGACCCTTTAGAAGCTGAACCCCATTTATAAAGCTGCTCTTCACAAATGGCGTAGATAATTATCACACCAAAGCAAGGCAACAAAGGTCCCGCTAATGCATTTCAGGAGAGCCGACTTCTGAGAAGCCCGCATACTCTCACATCCATGCCTGATCAACAGAAAAAGCTGAAAAGGTTGAGAATTTAATGACACTCAAACAGGCATGCTCCTCGGAATACCAAGGAGCGCAAGGTGCGTTCAAAGATTCGATGATTCAC
+
AABBBBB?AB42AEGEFGFFGFGGHFFBHFFBGFHEHFHHHFHEG?AAAA5FGFHGHFEBFGHHCGF?FDBFGHHHGBHH3FG3BBGFBDFHFEGGBFHGHHDFFGHHHFBD3FEFCGFG?FFDHHCGHGFFFGGGBGHGHFBGCB@DFHFHHGFGGF,?GCGHFBFCHHFG<=BGFGGFHHBC41CCDFG1CGFHDG6GGCAACCBFBGFFHGGGFFFF#<>BBGFBGDB1>GFFHFG>0HHFFBFEHHHHGGG1FFHGDBDHGF00222D1@FG12EEF2FHHF1HFBB1FC1EGHGA/?GFFHHHFD1FHGBA0A001B1BA000GA1FB3BB1GG>BFFFBFAA>1A
@M02197:105:000000000-AN6RF:1:1101:24615:22585 1:N:0:1
CTACCGATTGCGTCCTCCGCTTATTGATATGCTTAAGTTCAGCGGGTAGTCCTACCTGATTTGAGGTCAAATATGATGCAAGGTTTTGTCCGAAGACCATTGTAAGCGGACTTTGAGGGTCGGACGACAGCGCAACGTCATTATCACACTGATGTCCGGAATCCAAAGGTTGAATTCCGCTGATGCATTTGAGAGGAGCCGACCTTCGCCAGCACGCTCCAAGTCCAAGCCCCGAATAGAAACAAATCGATTCGGGGTTGAGAATTTAATGACACTCAAACAGGCATGCTCCTCGGAATACCAAGGAGCGCAAGGTGCGTTCAAAGATTCGATGATTCAC
+
CCDCCDEDDCFCGGGGGGGGGGGHHHHHHHHHHHHHHHHHHHHGGGEGGHHHHHHHHHHHHHHHGGHHHHHHHHHHHHHHHHGHHHGHHHHGGGGGHHHHHHHHHHHGGGGGHHHHGHGGHGGGGGGGGGGGGGGGGHHGHHHHHHHHHHHHHHHHHGGGHGHHHHFHHFHGGGGHHHGHGGGHHHGHHHHHHGGGGGGFFFFGFGFGFGGGFGGHHFFHFGFFFFFFFGGHHHFHGHHGHHHGGHHHCGGGGGGHFHHHHHHHGHHHHHHHGHGHHHHGGHG3HHEGGGGGGHHGHHGHHHHHGGGGGHHHHGGFGHGGGGGGGGGGFFFFFFFCCBAA
@M02197:105:000000000-AN6RF:1:1101:22711:22507 1:N:0:1
CTACCGATTGCGTCCTCCGCTTATTGATATGCTTAAGTTCAGCGGGTAGTCCTACCTGATTTGAGGTCAAATTGTCAGAAGCTGTCTCAAAAGAGACCCTTTAGAAGCTGAACCCCATTTATAAAGCTGCTCGTCACAAATGGCGTAGATAATTATCACACCAAAGCAAGGCAACAAAGGTCCCGCTAATGCATTTCAGGAGAGCCGACTTCTGAGAAGCCCGCATACTCCCACATCCAAGCCTGATCAACAGAAAAAGCTGAAAAGGTTGGGAATATCATGACACTCAAGCAGGCATGCTCCTCGGAATCCCAAGGCGCGCGAGGTGCGTTCAAGGATACGATGACTCTC
+
3>A3A?ADBBFAGEGGGGGGGGGHHHHHHHHHHHH55F5G55A2A0AA13D5B5FCEDC55555?2G2BG5@FH@@4@343333FDGBFHDG3?1?1?13FH3BEFHBGCGBGHG/E8DG;FFB:B3;B?11)?BF1FFGF1:@<EDGFCGDG;1F1GD9CGHHFBCGCHFCG0<0CC/-<=0<A0@@EHH0GEHFFHF8C0<00GF?91;1;<F09>/CGGGFDG/0=01FB;A1//00B1F2122F2>G>01111112FB11B0E?01B222222@12B211G1F1F@0F1@B1B///EE/B0AF0B//11CEAE/000000AA0A11B11B33A11113@1B@1>111
@M02197:105:000000000-AN6RF:1:1101:23738:22650 1:N:0:1
CTACCGATTGCGTCCTCCGCTTATTGATATGCTTAAGTTCAGCGGGTAGTCCTACCTGATTTGAGGTCAAATATGATGCAAGGTTTTGTCCGAAGACCATTGTAAGCGGACTTTGAGGGTCGGACGACAGCGCAACGTCATTATCACACTGATGTCCGGAATCCAAAGGTTGAATTCCGCTGATGCATTTGAGAGGAGCCGACCTTCGCCAGCACGCTCCAAGTCCAAGCCCCGAATAGAAACAAATCGATTCGGGGTTGAGAATTTAATGACACTCAAACAGGCATGCTCCTCGGAATACCAAGGAGCGCAAGGTGCGTTCAAAGATTCGATGATTCAC
+
CCCBBCCBCCFCGGGGGGGGGGGHHHHHHHHHHHHHHHHHHHHGGGGGGHGHHHHHHHHHHHHHGHHHGHHGHHHHHHHHHHGFGHGHHHHGGGGGHHHHHHHHHHHGGGGGHHHHGHGFHGGGGGGGGGHGGGGGGHHGHHHHHHHHHHHHHFHHHGGGGGHHHHGHHFHHGGGGGGHHHGHGHHGGHGHGHHGGGGGFGFGFFFGGHHGFFGFHFHHGGHHFGGHFGGGHHGHGHHHHFGHGHGHHGGGGGGGHHHHHGHHHHHHHHHGHHFGHHHHGGHHHHHHHEECGGHHHHHCHGGHHDGGGGGHGHGGGGHGGGGGGGGGGFFFFFFFABA>3
@M02197:105:000000000-AN6RF:1:1101:12769:22704 1:N:0:1
CTACCGATTGCGTCCTCCGCTTATTGATATGCTTAAGTTCAGCGGGTAGTCCTACCTGATTTGAGGTCAGATTTGTCATTATATTTCAAGTCTTGTTCCCCAAGACATACCTTTTCTGTAGGAGCTTCTCCATAATTGAAGTCACTCTACTCACAGCTTTCACATCTAACGTAGATAATTATCACATTAGTGTTACTGAGCCATAATCTATCAGAAAAGCTCATCCATTCAAGAGGAGCCAACAAGCAACCTAAGCTGCGCCAGCAATTATCCTCCAACTCCAACTTCACCTTAGCATAAATGCTAAAAGGCAGTTGAGAATTTCATGACACTCAAACAGGCATGCTCCTCGGAATACCAAGGAGCGCAAGGTGCGTTCAAAGATTCGATGACTCAC
+
BBBBBBBBBBFBGGGGGGGGGGGHHHHHHHHHHHHHGGHHHHHGFGGGFGGHHHGHHHFHHGHGGHHHHHHHHHHGHHHHGHGHGHHHHHHHHHHHHHHHHHGGGHGHHHHHHHHGHGHHHGHHHGHHHHHHHHHHHHGHHHHHHHHHHHHHHHHHHHHHHHHHHGHHHHHHHHGHHHHHHHHHHGHHHHHHHHHHHHGHHHHHHHHHHHHHHHHHHHHHHHHGHHHHHHHHHHGH<GCG@02FHHFGHHHHHHCCCFC?FFHHFGGFF3E?HHEGHHHHHGEBEF3G@EGHGHHEHHHHHGE?4EGHGCDHHFGFDHHHHHHGGF55HGFF5FHHFEHHFFHGFA0EAE3E55G5HGBHHGFGCFHHHHCGEACEGFFGGGGGFFFFFFFF3>>>3
@M02197:105:000000000-AN6RF:1:1101:4970:22851 1:N:0:1
CTACCGATTGCGTCCTCCGCTTATTGATATGCTTAAGTTCAGCGGGTAGTCCTACCTGATTTGAGGTCAAATATGATGCAAGGTTTTGTCCGAAGACCATTGTAAGCGGACTTTGAGGGTCGGACGACAGCGCAACGTCATTATCACACTGATGTCCGGAATCCAAAGGTTGAATTCCGCTGATGCATTTGAGAGGAGCCGACCTTCGCCAGCACGCTCCAAGTCCAAGCCCCGAATAGAAACAAATCGATTCGGGGTTGAGAATTTAATGACACTCAAACAGGCATGCTCCTCGGAATACCAAGGAGCGCAAGGTGCGTTCAAAGATTCGATGATTCA
+
CCCCCCCDABFBGGGGGGGGGFGHHHGHGHGHHHHHHHHHHHHGGGGGGHHHHHGHHHHGHGHHGHHHHHHHHHHGHHHHHHGGFHGHHHHGGGGGHHHHHGHHHHHGGGGGHHHGEHGGHGGGGGGGGGHGGGGGGHHGHHHHHHHHGHHHHHHHHGGGGGHHHHHGHGHHHGGGGGHGHHGGHHHHHHHHGHGGGGGFFFGFFGGGFHGGFFFGHFGGGFFFFEHFGFEFHGHHHGHHGBGGFGGFGFEGEEEF2HFEGHHFHFFHEHHFHFGFGHFFFGGBFHEFCGCGGHBFFFHFHGBHEECE2FBHBCE?FCGFGGGGFFFCFBFFFFAAA3>
@M02197:105:000000000-AN6RF:1:1101:14934:22790 1:N:0:1
CTACCGATTGCGTCCTCCGCTTATTGATATGCTTAAGTTCAGCGGGTAGTCCTACCTGATTTGAGGTCAAATATGATGCAAGGTTTTGTCCGAAGACCATTGTAAGCGGACTTTGAGGGTCGGACGACAGCGCAACGTCATTATCACACTGATGTCCGGAATCCAAAGGTTGAATTCCGCTGATGCATTTGAGAGGAGCCGACCTTCGCCAGCACGCTCCAAGTCCAAGCCCCGAATAGAAACAAATCGATTCGGGGTTGAGAATTTAATGACACTCAAACAGGCATGCTCCTCGGAATACCAAGGAGCGCAAGGTGCGTTCAAAGATTCGATGATTCAC
+
CCCCCCCCCCFBGGGGGGGGGGGHHHHHHHHHHHHHHHHHHHHGGGGGGHHHHHHHHHGHHHHHGGHHHHHHHHHHHHHGFHGBEFGHFHHGGGGGHHHHHHHHFHHGGGGGHHHHGHGAHDGGGGGGGGHGGGGGFGHGHHHHHHHHHHHGHGGHGGFGGGHHHHFGGGFGHFGGGFGHGGHHHGHHHHGGHGGGGGGFHHFFGGGGHFGGGFGFGFGHHFFFFGHFGGGGHGHHFHGHGHHGHHHHGGCGGGGHFFHHFHGGFFHHFGHHGHGHHHGHHHHGHHHGGGGFGHHHHHHHHHHHEEGGGGCHHEGGGGGGFGCGFGGGFFFFFFFBAABB
@M02197:105:000000000-AN6RF:1:1101:15660:22745 1:N:0:1
CTACCGATTGCGTCCTCCGCTTATTGATATGCTTAAGTTCAGCGGGTAGTCCTACCTGATTTGAGGTCAAATATGATGCAAGGTTTTGTCCGAAGACCATTGTAAGCGGACTTTGAGGGTCGGACGACAGCGCAACGTCATTATCACACTGATGTCCGGAATCCAAAGGTTGAATTCCGCTGATGCATTTGAGAGGAGCCGACCTTCGCCAGCACGCTCCAAGTCCAAGCCCCGAATAGAAACAAATCGATTCGGGGTTGAGAATTTAATGACACTCAAACAGGCATGCTCCTCGGAATACCAAGGAGCGCAAGGTGCGTTCAAAGATTCGATGATTCAC
+
DDDDDCCCCCFDGGGGGGGGGGGHHGHHHHHGHHHHHHHHHHHGGGEGGHHHHHHHHHHHHHHHGHHHGHHHHHHHHHHGHHGGHHGHHHHGGGGGHHHHHHHHHHHGGGGGHHHHGHGGHGGGGGGGGGHGGGGGGHHGHHHHHHHHHHHHHHHHHGGGHHHHHHHHHHGGGGHGGGGGHHHHHHHHHGHHGFFGGGGFFHGGGGGGHHGGGGGHHGHGHHGHGGHFFGGHFHGHHHHHHHHGHHHHGGGFGGGHHHHHGHHGFHHHHHHHHHGHHHGHHHHGHHHHGGFGGHHHGHHHGHHHGGGGGHHHFGGGGHGGGGGGGGGFFFFFFFFBBAAB
@M02197:105:000000000-AN6RF:1:1101:13396:23194 1:N:0:1
CTACCGATTGCGTCCTCCGCTTATTGATATGCTTAAGTTCAGCGGGTAGTCCTACCTGATTTGAGGTCAAATATGATGCAAGGTTTTGTCCGAAGACCATTGTAAGCGGACTTTGAGGGTCGGACGACAGCGCAACGTCATTATCACACTGATGTCCGGAATCCAAAGGTTGAATTCCGCTGATGCATTTGAGAGGAGCCGACCTTCGCCAGCACGCTCCAAGTCCAAGCCCCGAATAGAAACAAATCGATTCGGGGTTGAGAATTTAATGACACTCGAACAGGCATGCTCCTCGGAATACCAAGGAGCGCAAGGTGCGTTCAAAGATTCGATGATTCAC
+
CCCCCCCDDDFDGGGGGGGGGGGHHHHHHHHHHGHGHHHHHHHGGGGGGHHHHHHHHHHHHHHHGHHHHHHGHHHHHHHHHHGGHHGHHHHGGGGGHHHHHHHHHHHGGGGGHHHHGHGGHGGGGGGGGGHGGGGGGHHGHHHHHHHHHHHHHHHGHGGGGHGHHHHHHHGHHGGGGGGHGHHHHHHHHHHHHHGGGGGFHHGGGGGGHHGGFFGHHGGGHGHGGGHFFGGHHHHHBHHHHHHGHHHHGFE/GGGHHHHHHHHHHHHFGHHHHHFHGHHHHHHGHHHGGGGGGHHHGHHHHHHHGGGGGHHHGGGGGHGGGGGCGGGGFFFFFFFCBBBB
@M02197:105:000000000-AN6RF:1:1101:9669:23333 1:N:0:1
CTACCGATTGCGTCCTCCGCTTATTGATATGCTTAAGTTCAGCGGGTAGTCCTACCTGATTTGAGGTCAAATATGATGCAAGGTTTTGTCCGAAGACCATTGTAAGCGGACTTTGAGGGTCGGACGACAGCGCAACGTCATTATCACACTGATGTCCGGAATCCAAAGGTTGAATTCCGCTGATGCATTTGAGAGGAGCCGACCTTCGCCAGCACGCTCCAAGTCCAAGCCCCGAATAGAAACAAATCGATTCGGGGTTGAGAATTTAATGACACTCAAACAGGCATGCTCCTCGGAATACCAAGGAGCGCAAGGTGCGTTCAAAGATTCGATG
+
BBBBBDABABBAGEEGGGGGGGGFDGGHHFHFHHGCFGHHHHHGGGEEGHHHHHHHHHHHHFHHGHHHHHHGGHFFHHHFFGGGGHFHHGHGGGEFHHHHHFGHHHHGGGFGHHEDFGGGHGGGGGGGGGF?DFGGGGGGHHHHGHHHGHHHHHHHHHGHHGHHHHFFHGGHHGGCGGGHGGGHGGHFGHGHHHGDGDEFGCFGGFFGGHGGGFGFHGGHHHHHGGHGGFFHHHGHGHHHHFHGHGFFGGEEEDEFHHHHHEHHHHHGFGD53D1DG5FBHGHHHHGHGGFEEGHFGFGHGBHHEF?E?FFHGGGFGAGEFGFFFAFCBAAAAA
@M02197:105:000000000-AN6RF:1:1101:10806:23150 1:N:0:1
CTACCGATTGCGTCCTCCGCTTATTGATATGCTTAAGTTCAGCGGGTAGTCCTACCTGATTTGAGGTCAAATATGATGCAAGGTTTTGTCCGAAGACCATTGTAAGCGGACTTTGAGGGTCGGACGACAGCGCAACGTCATTATCACACTGATGTCCGGAATCCAAAGGTTGAATTCCGCTGATGCATTTGAGAGGAGCCGACCTTCGCCAGCACGCTCCAAGTCCAAGCCCCGAATAGAAACAAATCGATTCGGGGTTGAGAATTTAATGACACTCAAACAGGCATGCTCCTCGGAATACCAAGGAGCGCAAGGTGCGTTCAAAGATTCGATGATTCAC
+
CCDCCCCCCDFBGGGGGGGGGGGHHHHHGHHHHHHHHHHHHHHGGGGGGHHHHHHHHGHGHHHHGHHHHHHHHHGGHHHHHGGHHHGGHHHGGGGGHGHHHHHHHGFGGGGGHHHHGHGGHGGGGGGGGGHGGGGGGHHGHHHHHHHHHHHHHHHHHGGGHHHHHHHHHHHHGGGGGGHGHHHGHHHHGHHHHGGGGGGFFHFFGGGGFHGGFFFHGHGHHHHFGGHGGGGGHHHHHHHHHHHGHHHFFGEGGGGHHFGHGHHHHGHHFHHHHHGHCBHHFHHHHHHHFCGGGHHHHHHHHGHGGGGGGHHHHGGGGHGGGGGGGGGGFFFFFFFAAA>A
@M02197:105:000000000-AN6RF:1:1101:9805:23395 1:N:0:1
CTACCGATTGCGTCCTCCGCTTATTGATATGCTTAAGTTCAGCGGGTATCCCTACCTGATCCGAGGTCAACCTGTAAAAATTGGGGGTTCTGGCGAGCCACCGGGGGAACTCTATAGCGGGAGTATGTACTACGCTTAGAGCCCACCGGCGCCGCCACTAATTTTGAGGGCCGCGGAGACCGCGTGCCCCAATACCACGCTAGGCGTGAGTGGTTAAATGACGCTCGAACAGGCATGCCCTGCGGAATACCACAGGGCGCAATGTGCGTTCAAAGATTCGATGACTCAC
+
CDCDCBCCCCFCGGGGGGGGGGGHHHHHHHHHHHHHGHHHHHHGGGGGHHHHHHHHHHHHHHHGGGFGHHHHHHHHHHGHHHHHGGGGGHHHHHEGEDGHHHGGGGGGGGHHHHHHHHGGGGGGHHHHHHHHHGGGGGHGGGGGGGGGGGGGGGGHFHHHFHFHHHHGGGGGGGHHGGGGGGGFGGFHHHHFHHGGFGHHGHGFHHGHHGGHHHHHHHGGGGGHHGFHHHFHHHHGGGEGGGGHHHHHGHHHHGGGGGHHHHGGGGHGGGGGGGGGGFFFFFFFCCBBC
@M02197:105:000000000-AN6RF:1:1101:9706:23324 1:N:0:1
CTACCGATTGCGTCCTCCGCTTATTGATATGCTTAAGTTCAGCGGGTAGTCCTACCTGATTTGAGGTCAAATATGATGCAAGGTTTTGTCCGAAGACCATTGTAAGCGAACTTTGAGGGTCGGACGACAGCGCAACGTCATTATCACACTGATGTCCGGAATCCAAAGGTTGAATTCCGCTGATGCATTCGAGAGGAGCCGACCTTCGCCAGCACGCTCCAAGTCCAAGCCCCGAATAGAAACAAATCGATTCGGGGTTGAGAATTTAATGACACTCAAACAGGCATGCTCCTCGGAATACCAAGGAGCGCAAGGTGCGTTCAAAGATTCGATGATTCAC
+
CCCCBCCCCCFCGGGGGGGGGGGHHHHHHHHHHGHHHHGHHHHGGGGGGHHHHHHHHHHHHHHHGHHHHHHHHHHHHHHHHHGGHHGHHHGGGGGFHHHHHHHHH;FGGGGHHHHHGHGGHGGGGGGGGGHGGGGGGGHGHHHHHGHHHHHHHHHHHGGGGGHHHHHGGHGHHGGGGFGGGGGGHHGHHGGGGGGGGGGGFFFFFFFFFFFF?FFFFFFFHHFGFFFFFF/EGHHG4HHHHHGFBEFHDEGGGGGHHGGD5BEEEHFFGHHGHHEGE5EBHEHGBHG1??CEFHGFDGDAF5HHDDGEEGFHHCAEDFGGFGGGGFFGFFFFBFF@@BBA
@M02197:105:000000000-AN6RF:1:1101:22807:23358 1:N:0:1
CTACCGATTGCGTGCTCCGCTTATTGATATGCTTAAGTTCAGCGGGTAGTCCTACCTGATTTGAGGTCAAATATGATGCAAGGTTTTGTCCGAAGACCATTGTAAGCGGACTTTGAGGGTCGGACGACAGCGCAACGTCATTATCACACTGATGTCCGGAATCCAAAGGTTGAATTCCGCTGATGCATTTGAGAGGAGCCGACCTTCGCCAGCACGCTCCAAGTCCAAGCCCCGAATAGAAACAAATCGATTCGGGGTTGAGAATTTAATGACACTCAAACAGGCATGCTCCTCGGAATACCAAGGAGCGCAAGGTGCGTTCAAAGATTCGATGACTCAC
+
BBBBBBBDBAF2E2AABGEGGGFHHHHHHFFFHHHGHBGHHHHGGFGGGHHHFHHFHHHFFBGHGHHHFHHHHHHHHHHHHHGFGGGHGHHGGDGGHHHHHGFHHHHGGGGGHHHDCGFEHGCGGGGGGGHGGGGGGGGGHHHHHEGHHHHGHDGHHGGGGGGHGHHHFGGGGGGGGFGHGGGGHGHGGGHGHGGGGGGGFHGCGFFGHHFFFFGGFHGHHHHFFFHGFGFFHHHHFHFGGHFGFHGHEEEE@EDHHBHFGFGGBFHHHFGFFGGHHFF3HG33HFHHGEFGGFGHHHGHCHHHGGGGFBFGHGGGGHGGFFGGFCGGFFBBFFFBA>>A
@M02197:105:000000000-AN6RF:1:1101:12273:23360 1:N:0:1
CTACCGATTGCGTCCTCCGCTTATTGATATGCTTAAGTTCAGCGGGTAGTCCTACCTGATTTGAGGTCAAATATGATGCAAGGTTTTGTCCGAAGACCATTGTAAGCGGACTTTGAGGGTCGGACGACAGCGCAACGTCATTATCACACTGATGTCCGGAATCCAAAGGTTGAATTCCGCTGATGCATTTGAGAGGAGCCGACCTTCGCCAGCACGCTCCAAGTCCAAGCCCCGAATAGAAACAAATCGATTCGGGGTTGAGAATTTAATGACACTCAAACAGGCATGCTCCTCGGAATACCAAGGAGCGCAAGGTGCGTTCAAAGATTCGATGATTCAC
+
DDDDDDCCDCFCGGGGGGGGGGGHHHFHHHHHHHHGHHHHHHHGGGGGGHHHHHHHHHGHHHGHGHHGHHFFHHHHHHHHHHGHHHGGHHHGGGGGHHHHHHHHHHHGGGGGHHHHGHGGHGGGGGGGGGHGGGGGGHHGHHHHHHGHHHHHHFHHHGGGHHHHHHHHHHHHHGGGGGHHHHGHHHHHGGHHHHGGGGGGHHGGGGGGHGGGGGGHHHHHHHHHGFHGGGGGHHHHHHHHGHHGHHHHCFCGGGGHHGHHHHHHHHGHHHHHHFGHHHHHHHHHHHEHGGGGGGGHGHGHHHHGGGGGGGHFCGFGFGGGGFGGGGGGFFFFFFB@BABB
@M02197:105:000000000-AN6RF:1:1101:24804:23754 1:N:0:1
CTACCGATTGCGTCCTCCGCTTATTGATATGCTTAAGTTCAGCGGGTAGTCCTACCTGATTTGAGGTCAAATATGATGCAAGGTTTTGTCCGAAGACCATTGTAAGCGGACTTTGAGGGTCGGACGACAGCGCAACGTCATTATCACACTGATGTCCGGAATCCAAAGGTTGAATTCCGCTGATGCATTTGAGAGGAGCCGACCTTCGCCAGCACGCTCCAAGTCCAAGCCCCGAATAGAGACAAATCGATTCGGGGTTGAGAATTTAATGACACTCAAACAGGCATGCTCCTCGGAATACCAAGGAGCGCAAGGTGCGTTCAAAGATTCGATGATTCAC
+
BBBBBBBBB?FAGGGGGGGGCGGGHHFHHGGHHGHHHHHHHGHGGGEGGHHHHHHHHHHHEHHHGHFFHHHHGHHHHHHHHHGHHGGHHHHGGGGGHHHHHHFHGHHGGGGGHHHHGHGDHGGGGGGGCGHGGGGGGGHGHHHHHGHGHHHHHHHHHGGGGHHHHHHHHHGHGGGGGGHHGHHHHHGGGGGHGHGGGGGFHHGFFFGGHHGGFFGFHHHGHGHGGGHGGEFGGHHHFGDGHHHGHHGHGGCGGGGHFFGHHGHGEHHHGHHGF5GHHGBGFGF3GHFEGGGGGHFGHHHHHHHF2?CGEBFBHGGGGHGGGGGGGGGGBFBFDBFBBAAA
@M02197:105:000000000-AN6RF:1:1101:12055:24008 1:N:0:1
CTACCGATTGCGTCCTCCGCTTATTGATATGCTTAAGTTCAGCGGGTAGTCCTACCTGATTTGAGGTCAAATATGATGCAAGGTTTTGTCCGAAGACCATTGTAAGCGGACTTTGAGGGTCGGACGACAGCGCAACGTCATTATCACACTGATGTCCGGAATCCAAAGGTTGAATTCCGCTGATGCATTTGAGAGGAGCCGACCTTCGCCAGCACGCTCCAAGTCCAAGCCCCGAATAGAAACAAATCGATTCGGGGTTGAGAATTTAATGACACTCAAACAGGCATGCTCCTCGGAATACCAAGGAGCGCAAGGTGCGTTCAAAGATTCGATGATTCAC
+
DDDDDDCDDCFCGGGGGGGGGGGHHHHHHHHHHHHHHHHHHHHGGGGGGHHHHHHHHHHHHHHHGHHHHHHHHHHHHHHHHHGGHHGHHHHGGGGGHHHHHHHHHHHGGGGGHHHHGHGFHGGGGGGGGGHGGGGGGHHGHHHHHHHHHHHHGHHHHGGGGHHHHHHHHHHHGGGGGGHHHGHHGHHHHGHHHGGGGGGGHHGGGGGGHHFGGFGHHHFGHHHHGHHGGGGGHHHHHHHHHHHGHHHHGGGGGGGHHHGHHHHHGHHHHHHHHFGHHHHHHHHHHHHHGGGGGGHHHHHHHHHHGGGGGHHHHGGGGHGGGGGGGEGGFFFFFFFBBAAA
@M02197:105:000000000-AN6RF:1:1101:11811:24129 1:N:0:1
CTACCGATTGCGTCTCCGCTTATTGATATGCTTAAGTTCAGCGGGTAGTCCTACCTGATTTGAGGTCAAATTGTCAGAAGCTGTCTCAAAAGAGACCCTTTAGAAGCTGAACCCCATTTATAAAGCTGCTCTTCACAAATGGCGTAGATAATTATCACACCAAAGCAAGGCAACAAAGGTCCCGCTAATGCATTTCAGGAGAGCCGACTTCTGAGAAGCCCGCATACTCCCACATCCAAGCCTGATCAACAGAAAAAGCTGAAAAGGTTGGGAATTTCATGACACTCAAACAGGCATGCCCCTCGGAATACCAAGGGGCGCAATGTGCGTTCAAAGATTCGATGATTCAC
+
CDCDDDDDDDFDGGGGGGGGGGHHHHHHHHHHHHHHHHHHHHGGGFGGHHHHHHHHHHHHHHHGHHHHHHHHHHHHHHHHHHHHHHHHHHHHGHHHGHHHHHHHHHHHHHHHHGGGHHHHHHHHHGHHHHHHHHHHHHHHHHHGGGGGHHHHHHHHHHHHGHHHHHHHHHHGHHHHHHHHHHHGHHHHHHHHHHHHHHHHGHGHHHHHHHHGHHGHHGGGGHGHGGGGGHFFHHGGGHFHHHHHHHHHHHHHHHHHHHHHHHHHHGGHHHHHHHGHHHHHHHFFGHHHHHHHHHFHEAGGGGGHHHHHFEHHHHGGGGGHHHHGEEGFGGGGGGGFGGFFFFFFFBBBBB
@M02197:105:000000000-AN6RF:1:1101:22953:24196 1:N:0:1
CTACCGATTGCGTCCTCCGCTTATTGATATGCTTAAGTTCAGCGGGTAGTCCTACCTGATTTGAGGTCAAATATGATGCAAGGTTTTGTCCGAAGACCATTGTAAGCGGACTTTGAGGGTCGGACGACAGCGCAACGTCATTATCACACTGATGTCCGGAATCCAAAGGTTGAATTCCGCTGATGCATTTGAGAGGAGCCGACCTTCGCCAGCACGCTCCAAGTCCAAGCCCCGAATAGAAACAAATCGATTCGGGGTTGAGAATTTAATGACACTCAAACAGGCATGCTCCTCGGAATACCAAGGAGCGCAAGGTGCGTTCAAAGATTCGATGATTCAC
+
ABBBBBABABFAGGGGGGGGGGGGHHHHHHHHFFHGFHHHHHHGGGGGGHGHHHHHGHFHHHHHGHHHHHHHGHHHFFHHHHGFGHGHHHHGGGGGGHHHHGHHHGHECFGGFFGFFFFDFDFGGGGGGGGGGGGGGHGGHHHGHHHFHFHHHHHHHGCGGGHHHHGHHBGFGGGGGGCEGGFHGGGHHHHGHGGGGGGFFHGGGGGGFHGGGGGHHFFFGFFBFGHFFGFFHHFHHGBHHGHGHGFF1?ECGGGEFHHDFHFFHFFGF5FEFFAGGGGDFFHHFFEGEA0CE3HHGGHGHHHHCGFGGHHHHFGGGCGGGGGGGGGFFFFFFFFABBAA
@M02197:105:000000000-AN6RF:1:1101:6076:24206 1:N:0:1
CTACCGATTGCGTCCTCCGCTTATTGATATGCTTAAGTTCAGCGGGTAGTCCTACCTGATTTGAGGTCAAATATGATGCAAGGTTTTGTCCGAAGACCATTGTAAGCGGACTTTGAGGGTCGGACGACAGCGCAACGTCATTATCACACTGATGTCCGGAATCCAAAGGTTGAATTCCGCTGATGCATTTGAGAGGAGCCGACCTTCGCCAGCACGCTCCAAGTCCAAGCCCCGAATAGAAACAAATCGATTCGGGGTTGAGAATTTAATGACACTCAAACAGGCATGCTCCTCGGAATACCAAGGAGCGCAAGGTGCGTTCAAAGATTCGATGATTCAC
+
ABBBBBBDAAFAGGGGGFGCEFEGHHBGFFHHGHFGHGHFHCFGGGEEFGFHHHHGFH3FHHHHGEGFEGHHBGFFFHHGGHEGHHGFFBFFGDFGCFGHHHDGFHEEGCEEGHFGGHGDHGGC?DCGFGAD>CAGFHGFHHGFHFH9HHHFHHGHFEGGGGHHHHEFHGGGGFFGGGBHHFHHHGGFGFBFGGGGGGGGFFDFGFGEDFFFFFFGHGDHHHFHFFGGGGGHFGDG4HHHHFHGHHEHEC>/GEEHHFGFFGEHHGHHGGGDGGFAB5HHHGBGHFEECGGEEBB55FGBEBGBE22?EHFHGGEE2HGGGGGFGCGGFC5BFFFA3A>A
@M02197:105:000000000-AN6RF:1:1101:25025:24226 1:N:0:1
CTACCGATTGCGTCCTCCGCTTATTGATATGCTTAAGTTCAGCGGGTAGTCCTACCTGATTTGAGGTCAAATATGATGCAAGGTTTTGTCCGAAGACCATTGTAAGCGGACTTTGAGGGTCGGACGACAGCGCAACGTCATTATCACACTGATGTCCGGAATCCAAAGGTTGAATTCCGCTGATGCATTTGAGAGGAGCCGACCTTCGCCAGCACGCTCCAAGTCCAAGCCCCGAATAGAAACAAATCGATTCGGGGTTGAGAATTTAATGACACTCAAACAGGCATGCTCCTCGGAATACCAAGGAGCGCAAGGTGCGTTCAAAGATTCGATGATTCAC
+
BBBBBBADABFAFGEGGGGGGEEHHHHHHFHGHHHHGFGHHHHGGGGGGHHHHHHHHGHHHHHHGHHHHHHGHHHHHHHHHHGGHHGHHHHGGFGGHHHHHHHHHHHGGFGGHHHHGGFFGGGGGGGGGGHG?GGGFHHGHHHHGHFHHHHHHGHGHGGGHHHHHHHGHFHGGFFGGFGGHFFHGGHHGFHGHHGGGDGGHHDAGGGGHHGFFFGHGHFGHHFGGFGFFEGHHGGFGHHHHHGEFG1GFEEGGGEFHHFHFGHFHGHHHFE5GEGHHHHHHHHHHHGEECGEEGA5FGHHHHHGDGGFGGHHGCGGGHGGGFGFGECFFBFFFFFBBBAA
@M02197:105:000000000-AN6RF:1:1101:21382:24228 1:N:0:1
CTACCGATTGCGTCCTCCGCTTATTGATATGCTTAAGTTCAGCGGGTATCCCTACCTGATCCGAGGTCAAACTTAAAAAGTTGGGGGTTGCTGGCAAGCACGCACCGAGACCCTGTAGCGAGGAGTATTACTACGCTTAGAGCACGATGGCACCGCCACTGATTTTAAGACCGATCAGAACTGATGCGGTCCAATACCAAGCAGAGCTTGAGTGTTGTACTGACGCTCGAACAGGCATGCCCCGCGGAATACCACGGGGCGCAATGTGCGTTCAAAGATTCGATGACTCAC
+
CCCCCCCCCBFCGGGGGGGGGGGHHGHHHHHHHHHHHHHHHHHGGGGGHHHHHHHH;HHHH;HGGCG9HH9HHHHHHHHGF;HHGG;GGGG9H;GHHGGHHGGGGGGGGGGGHHHHHHHGGGGGGFGHHH;HHHGGG8G;HHH;HGGHGGHHHGGHGGHHHHHHHHHGGGGGHHGGHHHHHHGFGGGHHHHGHHHGGHHHHGHHFGFFHHHGGHHGHHHGGGGGGGGGHHHHHHGHHGGGGGGGHHHHHGFGGGGGGGGGGBCGGGGGHGGGGGGGGGG4FFFFFFCCBBC
@M02197:105:000000000-AN6RF:1:1101:8603:24374 1:N:0:1
CTACCGATTGCGTCCTCCGCTTATTGATATGCTTAAGTTCAGCGGGTAGTCCTACCTGATTTGAGGTCAAATATGATGCAAGGTTTTGTCCGAAGACCATTGTAAGCGGACTTTGAGGGTCGGACGACAGCGCAACGTCATTATCACATTGATGTCCGGAATCCAAAGGTTGAATTCCGCTGATGCATTTGAGAGGAGCCGACCTTCGCCAGCACGCTCCAAGTCCAAGCCCCGAATAGAAACAAATCGATTCGGGGTTGAGAATTTAATGACACTCAAACAGGCATGCTCCTCGGAATACCAAGGAGCGCAAGGTGCGTTCAAAGATTCGATGACTCAC
+
BBCCCCCCCCFCGGGGGGGGGGGHHHHHHHHHHGHHHHHHHFHFGCEEGHHHHHHHHHHHGHHHGHGHFHHHHHGGHHHHGBFHHGGHHHHGCFGGHHHHHGHHHHHGGGGGHHHGGHGGHGGGGGGGGGFGGGGGGHGGHHGHHHHHHHHHHGHHHGGGGGHHHHHHFGGHHFFGGGGHHHHHGGHHGHHGHHFGGGGGGHGFGGGFFHFGGGGGAGHGGHHHGGGGGGFFHHFFEHGFF4HEHGHGGGCGGGGHHHHGHHHGFFDBFHFGDAGHGHGFHHHHHHEHGFGGGHHHFGBHFHHHGGGGGHHHHGGFECGGGDGGGEBGFFBFFFFA?BBB
@M02197:105:000000000-AN6RF:1:1101:23859:24442 1:N:0:1
CTACCGATTGCGTCCTCCGCTTATTGATATGCTTAAGTTCAGCGGGTATCCCTACCTGATCCGAGGTCAACCACTGTTGTTTGGACTAAATGGGGGGTCCAGTGGCTCAGAATATGACTTGGATAAGACTAGTATAGCATTTTAAAACACTCCTGGAATCTATTACCATGGTCCACTTTTCTGGCTTATTCATTTCAGCAGAGTAAGACAAAGTAGTGTTAGTACTATCCACTTCTACCAATACCACATGATATGTGAGTCGGTTTTTAGTGACGCTCGAACAGGCATGCCCTAAGGAATACCAAAGGGCGCAATGTGCGTTCAAAGATTCGATGACTCAC
+
BCCCCBBBCCFCGCEGGGGGGGGHHHHHGHHHHHHHGHHHHHHGGGFGHHGHHHHHHHGHHHHGGGGGHHGHGGHHHHGHGHHGGFHHHHHHHHGGGGGHHHHGHGHHHHHHHHHGGGHGGGHHGHGFGGGHGGHHGHGGGHHHGGGGGGGGHHGHGHFHFHFHGFGHGHFHGHFHHHHHFHFFHFGHGHHHHHFHFHHHHHHFGHHHHHHHHHHHHHHHHHHHHHHHGHHHHHHGFHHHHGGHHHHHHGHFHHHHGGGGGEGGHFHHHGGGGGEFHGFHFEHHEHHGGHHHHHGGGFHGEHHHHGGGFFGCHHGEEE4GGGGGFGEGFFBFFFFFAAA>A
@M02197:105:000000000-AN6RF:1:1101:19426:24511 1:N:0:1
CTACCGATTGCGTCCTCCGCTTATTGATATGCTTAAGTTCAGCGGGTAGTCCTACCTGATTTGAGGTCAAATATGATGCAAGGTTTTGTCCGAAGACCATTGTAAGCGGACTTTGAGGGTCGGACGACAGCGCAACGTCATTATCACACTGATGTCCGGAATCCAAAGGTTGAATTCCGCTGATGCATTTGAGAGGAGCCGACCTTCGCCAGCACGCTCCAAGTCCAAGCCCCGAATAGAAACAAATCGATTCGGGGTTGAGAATTTAATGACACTCAAACAGGCATGCTCCTCGGAATACCAAGGAGCGCAAGGTGCGTTCAAAGATTCGATGACTCAC
+
CCCCCCCCCCFCGGGGGGGGGGGHHHHHHHHHHHHHHHHHHHHGGGGGGHHHHHHHHHHHHHHGGGHHHHHHHHHHHHHHHHGHHHGHHHHGGGGGHHHHHHHHHHHGGGGGHHHGGGGFGGGGGGGGGGHGGGGGGHHGHHHHHHHHHHHHHGHGHGGGGHHHHHHHHGHHHGGGGGHGGHHHHHGGHHHHHHGGGGGFGGFFFGGGHHGGGGGHHHFHHHHFGFHGGGGHHHHHHHHHHHHGHGGHGGFCGGGHHHHHHHHGGHHHGGHHHHGHGHHHHHHHHFHGGFGF?HHHHHGDHHHHGGGGGHFHHGGGGHGGGGGFGCGGFFFFFFFB@AAA
@M02197:105:000000000-AN6RF:1:1101:25482:24648 1:N:0:1
CTACCGATTGCGTCCTCCGCTTATTGATATGCTTAAGTTCAGCGGGTAGTCCTACCTGATTTGAGGTCAAATATGATGCAAGGTTTTGTCCGAAGACCATTGTAAGCGGACTTTGAGGGTCGGACGACAGCGCAACGTCATTATCACACTGATGTCCGGAATCCAAAGGTTGAATTCCGCTGATGCATTTGAGAGGAGCCGACCTTCGCCAGCACGCTCCAAGTCCAAGCCCCGAATAGAAACAAATCGATTCGGGGTTGAGAATTTAATGACGCTCAAACAGGCATGCTCCTCGGAATACCAAGGAGCGCAAGGTGCGTTCAAAGATTCGATGATTCAC
+
CCCCCCCCCCBBGGGGGGGGGGGHHHHHGHHHHHHHGHHHHHHGGGFGGHHHHHHHHHHHHHHHGHHHHHFHHGHHHHHHHHGGHHGHHHHGGGGGHHHHHHHHHHHGGGGG;HHHGHGGHGGGGGGGGGHGGGGGGHHGHHHHHHHGHHGHHHHHHGGGGGHGHHHHHGHGGGGGGGGGHHHHGHHGGGHGHHGGGGGGHHGFGGGGHHGGGGGHHHHHHHHGFFHGGGGHHHGHHHHHHHGGHHHHGGGGGGGHHFHHGGHHHHHFHGGGGHFFEHHHHGHFHFHHGEGGEHEHHHHHGHHHGGGGGGFFHGGGGHGGFGGGGGGGFFFFFFFCBBAB
@M02197:105:000000000-AN6RF:1:1101:20215:24758 1:N:0:1
CTACCGATTGCGTCCTCCGCTTATTGATATGCTTAAGTTCAGCGGGTAGTCCTACCTGATTTGAGGTCAAATATGATGCAAGGTTTTGTCCGAAGACCATTGTAAGCGGACTTTGAGGGTCGGACGACAGCGCAACGTCATTATCACACTGATGTCCGGAATCCAAAGGTTGAATTCCGCTGATGCATTTGAGAGGAGCCGACCTTCGCCAGCACGCTCCAAGTCCAAGCCCCGAATAGAAACAAATCGATTCGGGGTTGAGAATTTAATGACACTCAAACAGGCATGCTCCTCGGAATACCAAGGAGCGCAAGGTGCGTTTAAAGATTCGATGATTCAC
+
BBBBBBBBBBFBGGGGGGGGGGGHGHHHHHHHHHGGHHHHHHHGGGEEFGHHHHHHHHHHHHHHGHHHHFHGFHHHFHGFGHG@FGGHGFGEGGGGHEHHHHGHHHHGGGGGGHHHFHGFHDF@EFDCD<GC@C?FGFGEHHHGFGFHGHHHHHGGHGGGGHHHHHHHHGGGHFGBFFFHFHFFHGHFFGGHHGGGGGGFFFFADFFEFHGGFGGHHDFGGFFGGFFFFFFHGHHHFGBHGFEGHHHHGF/?GGFGGHHGHGDDEF5HGBHHHFGHHHHHHFHHHGB1EEEGCHGHGBBGHGFBEDCGGHGFHGGGGGGGGGFGGGGG4FFFFFFABBAB
@M02197:105:000000000-AN6RF:1:1101:25371:24778 1:N:0:1
CTACCGATTGCGTCCTCCGCTTATTGATATGCTTAAGTTCAGCGGGTAGTCCTACCTGATTTGAGGTCAAATATGATGCAAGGTTTTGTCCGAAGACCATTGTAAGCGGACTTTGAGGGTCGGACGACAGCGCAACGTCATTATCACACTGATGTCCGGAATCCAAAGGTTGAATTCCGCTGATGCATTTGAGAGGAGCCGACCTTCGCCAGCACGCTCCAAGTCCAAGCCCCGAATAGAAACAAATCGATTCGGGGTTGAGAATTTAATGACACTCAAACAGGCATGCTCCTCGGAATACCAAGGAGCGCAAGGTGCGTTCAAAGATTCGATGATTCAC
+
BBBBBBBBBBFBGGGGGGGGGGGHHHHHHHHHGHHHHHHHHHHGGGGGGHFGHHHHHHHHHHHHGHHHHHHHHHHHGHHEHHGGGHGHHHHGGGGGHHHHHHHHHHGGFGGGHHHFGHGGHGGGGGGGGGHGGGGGGGHGGHHHHHHFHHHHHGHHHGGGGGHHGGHHHGGGHGGGGGHHHHHHGGGHHHHGHHGGGFGGHFGGGFGGFHFGGGGGHHGHHHHHGGHGGGGGHHHFFHHHHHHGHHHHCGCECGGHGEGHGHHHGHHGHHHHHGGHHHHFHHGHHHHHECGGGHHHHHHHGHHHFFGGGHHHHGGGGHGGGGGGFGGGBFFFFFFBBBAB
@M02197:105:000000000-AN6RF:1:1101:7806:24622 1:N:0:1
CTACCGATTGCGTCCTCCGCTTATTGATATGCTTAAGTTCAGCGGGTATCCCTACCTGATCCGAGGTCAAACTTAGAAAGTTGGGGGTTGCTGGCAAGCACGCACCGAGACCCTGTAGCGAGGAGTATTACTACGCTTAGAGCACGATGGCACCGCCACTGATTTTAAGACCGATCAGAACTGATGCGGTCCAATACCAAGCAGAGCTTGAGTGTTGTACTGACGCTCGAACAGGCATGCCCCGCGGAATACCACGGGGCGCAATGTGCGTTCAAAGATTCGATGATTCAC
+
CCCCCCCCCCFCFGGGGGGGGGGHHGHHHHHGHHHHHHHHHHHGGGGGHHHHHHHH:HHHHHHGGGGHHHHHHHH:HHHHHHHHGG9GGGHHH;GHHGH<HGGGGGGGGGGGHHHHHHHD7GGGGGHHHHH;HHGGGGGHHHHHHGGHG:HHHGGHHHGGHHHHHHHGGGGGHHGHHHHHHHGGGGGHHHFHHHHHGGHGHHHHHHGHHFHFHHHHHGFFFGFFGHGGHHHHHGFHHEGGFGGGHHHHHGGGGGGGGGGGHFHFGGGGHGGGGGGGEGFFFFFFFFBAA>A
@M02197:105:000000000-AN6RF:1:1101:11560:24794 1:N:0:1
CTACCGATTGCGTCCTCCGCTTATTGATATGCTTAAGTTCAGCGGGTAGTCCTACCTGATTTGAGGTCAAATATGATGCAAGGTTTTGTCCGAAGACCATTGTAAGCGGACTTTGAGGGTCGGACGACAGCGCAACGTCATTATCACACTGATGTCCGGAATCCAAAGGTTGAATTCCGCTGATGCATTTGAGAGGAGCCGACCTTCGCCAGCACGCTCCAAGTCCAAGCCCCGAATAGAAACAAATCGATTCGGGGTTGAGAATTTAATGACACTCAAACAGGCATGCTCCTCGGAATACCAAGGAGCGCAAGGTGCGTTCAAAGATTCGATGACTCAC
+
BBBBADBBB?FBGGEGGGGGGGGGGHFHHGHGGHHHBAGGFHHFGGAEGHHHGHHHFGFHEHGFGHHHHGHHHHHHGHHHHHEFHFGHHGHGDECFGHHFHHHHHHHGFGGEHHGEGHGGHGGGGGGGGGHGGGGGGHHGHHHFHHHHGHHFGHHFHGFGFGHHHHHHHFFGHGGGGGGGGHGFGGGHGHGHHGGGGGEFHGACBFFFFHGFFFGHGHFHFHFGFFFGGGGFFHGG4HFGHHHGGF1GGFE?GECHGHHHHHHFGHHHHHHHGFGHHHHHFHFEHHHHGCGCDFHGHHHHHHHHGFECGFGFGGGGFFGGFGBGBEGGC4D@FFDABBAB
@M02197:105:000000000-AN6RF:1:1101:11799:24584 1:N:0:1
CTACCGATTGCGTCCTCCGCTTATTGATATGCTTAAGTTCAGCGGGTATCCCTACCTGATCCGAGGTCAACCTGTAAAAATTGGGGGTTGCTGGCAAGCACGCACCGAGACCCTGTAGCGAGGAGTATTACTACGCTTAGAGCACGATGGCACCGCCACTGATTTTAAGACCGATCAGAACTGATGCGGTCCAATACCAAGCAGAGCTTGAGTGTTGTACTGACGCTCGAACAGGCATGCCCCGCGGAATACCACGGGGCGCAATGTGCGTTCAAAGATTCGATGATTCAC
+
DDDDDDDDCCFCGGGGGGGGGGGHHHHHHHHHHHGHHHHHHHHGGGGGHHHHHHHHHHH;HH99GGGHHHHHHG<HHHHHH(HHHGGGGGHHHHGHH;HHHGGGGGGGG;GGHHHHHHHGGGGGGCGHHHHHHHGGGGGHHHHHGGGHGGHHHGGGHHGHHHGHHGGGGGGGHGHGGHHHHHGFGGGHGFGHGHHHGGHFFGHHHGHHHFHGHHGFGFHGGGGGGHHGHHHHHHHHHGGGGGGGHHHHHFFGGGGFCEGGHFHGGGGGHGGGGGGGGGGFFFFFFFCBCBB
@M02197:105:000000000-AN6RF:1:1101:19196:24741 1:N:0:1
CTACCGATTGCGTCCTCCGCTTATTGATATGTTTAAGTTCAGCGGGTATCCCTACCTGATCCGAGGTCAACCTGTAAAAATTGGGGGTTCTGGCGAGCCACCGGGGGAACTCTATAGCGGGAGTATGTACTACACTTAGAGCCCACCGGCGCCACCACTAATTTTGAGGGCCGCGGAGACCGCGTGCCCCAATACCACGCTAGGCGTGAGTGGTTAAATGACGCTCGAACAGGCATGCCCTGCGGAATACCAAGGGGCGCAATGTGCGTTCAAAGATTCGATGACTCAC
+
CCCCCCABCCFCGGGGGGGGGGGHHHHHHHHHHHHHHHHHHHHGGGGGHHHHHHHHHHHHHHHGGGFGHHHHHHHHHHHHHHHHGFGGGHHHHHFGGGGHHHGGGGGGGGHHHHHHHHGGGGGGHHHHHHHHHHHHHHHHHHHGGGGGGGGGGHHHGHFHHHHHHHHGGGFFGGHHGGGGGGGGGGFGHHHHHHGGFGHHGHGHGHHHHGHGHHHHHHGGGGGGHGHHHHHHGHHGGGGGGGHHHHHHHHHHHGGGGGHHGHGGGGHGGGGGGGGGGFFFFFFFAAA33
@M02197:105:000000000-AN6RF:1:1101:20036:24880 1:N:0:1
CTACCGATTGCGTCCTCCGCTTATTGATATGCTTAAGTTCAGCGGGTATCCCTACCTGATCCGAGGTCAAACTTAGAAAGTTGGGGGTTGCTGGCAAGCACGCACCGAGACCCTGTAGCGAGGAGTATTACTACGCTTAGAGCAGGATGGCACCGCCACTGATTTTAAAACCGATCAGAACTGATGCGGTCCAATACCAAGCAGAGCTTGAGTGTTGTACTGACGCTCGAACAGGCATGCCCCGCGGAATACCACGGGGCGCAATGTGCGTTCAAAGATTCGATGATTCAC
+
CCCDCDDCCCFDGGGGGGGGGGGHHHHHHHHHHHHHHHHHHHHGGGGGHHHHHHHH0;HHHHHGGGGHHHGHHHH:HHHHHHHHGG9EE::HH;GG;G;HH;G;G9GGGGGG;HHH<HHGGG8G8GHHHGHH;H8GGGGHHHHHHHG/HGGHHGGGGHHHHHHGGHGGEGGGGHHHHHGHHHGGGHGHHFGHHHGFGHFGHHHHHHHFFFGFFFFFFHHGGGGGGHHFHHGHHHGHHGGGGCGGHHHFHGCGFDEE?GGGHHHHGGGEECBFGFGGGGGFFFFFFFBAAAA
@M02197:105:000000000-AN6RF:1:1101:7604:24887 1:N:0:1
CTACCGATTGCGTCCTCCGCTTATTGATATGCTTAAGTTCAGCGGGTATCCCTACCTGATCCGAGGTCAACCACTGTTGTTTGGACTAAATGGGGGGTCCAGTGGCTCAGAATATGACTTGGATAAGACTAGTATAGCATTTTAAAACACTCCTGGAATCTATTACCATGGTCCACTTTTCTGGCCTATTCATTTCAGCAGAGTAAGACAAAGTAGTGTTAGTACTATCCACTTCTACCAATACCACATGATATGTGAGTCGGTTTTTAGTGACGCTCGAACAGGCATGCCCTAAGGAATACCAAAGGGCGCAATGTGCGTTCAAAGATTCGATGATTCAC
+
AABB@DBDBBBAGGGGGGG?GGGHHGGFHFHHHHHHGGFHHHHGGGGGHHHHFGHGHEBHHHHGGEGFHGHGGGHGFGHHHHHG3FGHHGHHHHDEGCGHHHHHHGFHHHGGHFGGGGGFGCFHGCCFFGGGFFGGGGGGGGGHFGFFGFGGGFFFFFFFFFFGFFFGGFFFFFGFHHHFHGFFFEGFFGFGHGFFHFHHFFHFHFHGFFFFHHFHFGFFHGFFHHHFGFFF5FFHGHFGB20BHFEFGF2FGBHGGEEE?CGHFGBHGAGGGGGHHCHFHHGFBAGEBGHFEGGHFGHFHFCHGEGECGHGHGGEEAHGGG3EGB1FF>13F1BFAAAAA
@M02197:105:000000000-AN6RF:1:1101:23610:24792 1:N:0:1
CTACCGATTGCGTCCTCCGCTTATTGATATGCTTAAGTTCAGCGGGTAGTCCTACCTGATTTGAGGTCAAATTGTCAGAAGCTGTCTCAAAAGAGACCCTTTAGAAGCTGAACCCCATTTATAAAGCTGCTCTTCACAAATGGCGTAGATAATTATCACACCAAAGCAAGGCAACAAAGGTCCCGCTAATGCATTTCAGGAGAGCCGACTTCTGAGAAGCCCGCATACTCCCACATCCAAGCCTGATCAACAGAAGAAGCTGAAAATGTTGAGAATTTCATGACACTCAAACAGGCATGCTCCTCGGAATACCAAGGAGCGCAAGGTGCGTTCAAAGATTCGATGATTCAC
+
ABBBAAABABFBGC2EFFGGGGGHHHHHGHHFHHHHHGBHGFGGGGGGGFGGHHHFHHHHHHHEGHFGHHGHHEHFGGHHHHHHHHHFFHHHHFHHHAEHFHHHGGGFHHGGFHGGGGFHFHHHHHHHHGHDGHHGHHHHHFHFGFGGFFHHHGHHGFFHGHGGFHGHHHGHHHHHHHHHDCDGHGGGGGGGHHH8HHHGGEEGGFGGGGDGHHGHHGEGFGHHGGFFFFGBFHGFGEFAFFE4BGHHHHGEHFHHFG4HFHGHHHHFFHHGHHHFF5GBFFGG5GHHFHGHHHFGHHGGGGFDGFBFFFBGFF3EFF?FGHHGGGGGHGFGGGGGEFFBFFFFFFBBAAA
@M02197:105:000000000-AN6RF:1:1101:12268:25025 1:N:0:1
CTACCGATTGCGTCCTCCGCTTATTGATATGCTTAAGTTCAGCGGGTAGTCCTACCTGATTTGAGGTCAAATATGATGCAAGGTTTTGTCCGAAGACCATTGTAAGCGGACTTTGAGGGTCGGACGACAGCGCAACGTCATTGTCACACTGATGTCCGGAATCCAAAGGTTGGATTCCGCTGATGCATTTGAGAGGAGCCGACCTTCGCCAGCACGCTCCAAGTCCAAGCCCCGAATAGAAACAAATCGATTCGGGGTTGAGAATTTAATGACACTCAAACAGGCATGCTCCTCGGAATACCAAGGAGCGCAAGGTGCGTTCAAAGATTCGATGACTCAC
+
DDDCCCCCCCFDGGGGGGGGGGGHHHHHHHGHHHGHHHHHHHHGGGGGGHHHHHGHHHHHHHHHGHHHHHHHHHHHHHHHHHGHHHFHGHHGGGGGHHHHHHHHHHHGGGGGHHHHGHGGHGGGGGGGGGHGGGGGGHHGHHHHHHHHHHHHHHHHHGGGGHHHHHHHHHHHHGGGGHGGHHHHHHGHHHHHHHGGGGEFHHGGGGGFHFFGGGGHHGGHHHGHGFGFGGFFHHGHGGHHHHHGGHHGGGGGGGGGHHHHHHHFHGHHHHHHHHGHHHFHHEHHHHHHGGGGGHHHHHHHHHGHGGGGGHGHHGGGGHGGGGGGGGGGFFFFFFFBBABB
@M02197:105:000000000-AN6RF:1:1101:11704:25231 1:N:0:1
CTACCGATTGCGTCCTCCGCTTATTGATATGCTTAAGTTCAGCGGGTAGTCCTACCTGATTTGAGGTCAAATATGATGCAAGGTTTTGTCCGAAGACCATTGTAAGCGGACTTTGAGGGTCGGACGACAGCGCAACGTCATTATCACACTGATGTCCGGAATCCAAAGGTTGAATTCCGCTGATGCATTTGAGAGGAGCCGACCTTCGCCAGCACGCTCCAAGTCCAAGCCCCGAATAGAAACAAATCGATTCGGGGTTGAGAATTTAATGACACTCAAACAGGCATGCTCCTCGGAATACGAAGGAGCGCAAGGTGCGTTCAAAGATTCGATGATTCAC
+
CCCCCCBDCBFCGGGGGGGGGGGHHHHHHHHHHHHHHHHHHHHGGGGGGHHHHHHHHHHHHHHHGHHHHHHHHHHHHHHHHHGGFHGHHHHGGGGGHHHHHHHHHHGGGGGG;HHHGHGGHGGGGGGGGGHGGGGGGFGGHHHHHHHHHHGHHHHHGGGGGGGGHHHHHHGGGGGGGGGGGGHHHHHGHHHFHHGGGGGFHHGFFGGGHGGGGFGHHGGHHHFHGGFFGGGGHHHHHHHFHFGGGHHHGEGGGGGHHHHFHHHGFHHHHHGHGGGHGHHGHHGEFHHHGGGGGHHGGHHHHHDBFGGGGHFHHGGCGHGGGGFGGGGBFCFFFFDA@BBB
@M02197:105:000000000-AN6RF:1:1101:16797:25092 1:N:0:1
CTACCGATTGCGTCCTCCGCTTATTGATATGCTTAAGTTCAGCGGGTAGTCCTACCTGATTTGAGGTCAAATATGATGCAAGGTTTTGTCCGAAGACCATTGTAAGCGGACTTTGAGGGTCGGACGACAGCGCAACGTCATTATCACACTGATGTCCGGAATCCAAAGGTTGAATTCCGCTGATGCATTTGAGAGGAGCCGACCTTCGCCAGCACGCTCCAAGTCCAAGCCCCGAATAGAAACAAATCGATTCGGGGTTGAGAATTTAATGACACTCAAACAGGCATGCTCCTCGGAATACCAAGGAGCGCAAGGTGCGTTCAAAGATTCGATGATTCAC
+
ABBCCCCCCCFBGGGGGGGGGGGHHHHHHHHHHHHHHHHHHHHGGGGGGHHHHHHHHHHHHHHHGHHHHHHGHHHHHHHHHHGHHHGHHHHGGGGGHHHHHHHHHHHGGGGGHHHHGHGGHGGGGGGGGGHGGGGGGHHGHHHHHHHHHHHHHFHHHGGGHHHHHHHHHHHHHGGGGGGHGHHHHHHGGHHHHHGGGGGFFFFFGGGGHHGGGFGHFHHGHHHHGGHGGGFFHFHHHHHHHHHGFFHHGGGGGGGHHGHHHHGHHHHHHHHHHHGGHHHHHHHGHHHHGCGGGHHHGHHGHHHGGGGGGHFFHGGGGHGGGGGGGGGGFFFFFFFCCCBB
@M02197:105:000000000-AN6RF:1:1101:11556:25417 1:N:0:1
CTACCGATTGCGTCCTCCGCTTATTGATATGCTTAAGTTCAGCGGGTAGTCCTACCTGATTTGAGGTCAAATATGATGCAAGGTTTTGTCCGAAGACCATTGTAAGCGGACTTTGAGGGTCGGACGACAGCGCAACGTCATTATCACACTGATGTCCGGAATCCAAAGGTCGAATTCCGCTGATGCATTTGAGAGGAGCCGACCTTCGCCAGCACGCTCCAAGTCCAAGCCCCGAATAGAAACAAATCGATTCGGGGTTGAGAATTTAATGACACTCAAACAGGCATGCTCCTCGGAATACCAAGGAGCGCAAGGTGCGTTCAAAGATTCGATGATTCAC
+
CCCCCBCCCBFCGGGGGGGGGGGHHHHHHHHHHHHHHHHGHHHGGGFGGHHHHHHHHHHHHHHHGHHFHHHHHHHHHHHHHHGGHHGHHHHGGGGGHHGHHHHHHHGGGGGGHHHHGHGDHGGGGGGGGGHGGGGGGHHGHHHHHGHHHHHHHH<GHGGGGGHHHHGHHGGGHGGGGGGGHHHHGHGHHGHHGHGGGFGFHHGGGGGGHHFFFFGHHHHHFGHHFFHGGGGHHGHHGHHHHHHGHHFHGGGGGGGHHGHGHHHHHHGFGBHHHFGHHGHHHHHHHHGHGFCECHHHHHGHHHHHGGGGCGHHHGFGGHFGGGGGGGFFFFFBFFFBBBBB
@M02197:105:000000000-AN6RF:1:1101:23353:25285 1:N:0:1
CTACCGATTGCGTCCTCCGCTTATTGATATGCTTAAGTTCAGCGGGTAGTCCTACCTGATTTGAGGTCAAATATGATGCAAGGTTTTGTCCGAAGACCATTGTAAGCGGACTTTGAGGGTCGGACGACAGCGCAACGTCATTATCACACTGATGTCCGGAATCCAAAGGTTGAATTCCGCTGATGCATTTGAGAGGAGCCGACCTTCGCCAGCACGCTCCAAGTCCAAGCCCCGAATAGAAACAAATCGATTCGGGGTTGAGAATTTAATGACACTCAAACAGGCATGCTCCTCGGAATACCAAGGAGCGCAAGGTGCGTTCAAAGATTCGATGATTCAC
+
BBBBBDBBBBFBGCGGGGGAFFEFHHHHHHHGGFGHHHGFHGHGGGGGGHGHHHHHHHFFHHHHGFHHHHGHHHHHHGHHHHGHHHGHHHHGGGGGHHFHHHHHHHGGGEGCGHHGGHGFGFGGFGGGGGGDGGGGGHHFGHHHGHFHHHGHHHHHHGGGGGGHHHHHHHHHGFGGGFFGGGDGGFGFGGGGGGGGGGEEHGGFFGFGFFFFEFFFFFFFFHHGFFGGGEEGGHHHHHFHHHGGGF1FGFEEGDEGGHHHHHHGEGHHHGBHHHFHCBGFBF3CGGAFEEE2CHGBGDFGBDFG?ACGGHGHGCCEAA4FGBGGFEGGBFFBFFFA?ABA
@M02197:105:000000000-AN6RF:1:1101:17093:25483 1:N:0:1
CTACCGATTGCGTCCTCCGCTTATTGATATGCTTAAGTTCAGCGGGTAGTCCTACCTGATTTGAGGTCAAATTGTCAGAAGCTGTCTCAAAAGAGACCCTTTAGAAGCTGAACCCCATTTATAAAGCTGCTCTTCACAAATGGCGTAGATAATTATCACACCAAAGCAAGTCAACAAAGGTCCCGCTAATGCATTTCAGGAGAGCCGACTTCTGAGAAGCCCGCATACTCCCACATCCAAGCCTGATCAACAGAAAAAGCTGAAAAGGTCGAGAATTTCATGACACTCAAACAGGCATGCTCCTCGGAATACCAAGGAGCGCAAGCTGCGTTCAAAGATTCTATGACTCAC
+
AAAA@D1D11DAGGGEFGGCFGA1EGHHH2GFHHHFDFEGGGHEGG/AFBGFFGHHGFBGAFHHAGBGCF1@FGHGFFHHHEFEHHFHHFHEHGHHFGFGFHHHBHFBH11GFFEEGC9EFHGFHGHHGGFDFGGFHHB4BFFGFGBGFHGHHHHFHD1FFCEFHHHFFB#GGFHFHG<GGHCGGGGCCHGHHHBFCCFEHEGGHG@@AFBGBDBFHCFFGE?D;EEFFFGFFF11?EFAEGEFGDD1BDGB01GF1112F21GBB//1/2BD1GGDF122BFB1AFF11A1GHGAFA/GEE/GGFGFD1A1B11AGEE0A0FF000111G3GEFG1B11@331111111>
@M02197:105:000000000-AN6RF:1:1101:20261:25653 1:N:0:1
CTACCGATTGCGTCCTCCGCTTATTGATATGCTTAAGTTCAGCGGGTAGTCCTACCTGATTTGAGGTCAAATATGATGCAAGGTTTTGTCCGAAGACCATTGTAAGCGGACTTTGAGGGTCGGACGACAGCGCAACGTCATTATCACACTGATGTCCGGAATCCAAAGGTTGAATTCCGCTGATGCATTTGAGAGGAGCCGACCTTCGCCAGCACGCTCCAAGTCCAAGCCCCGAATAGAAACAAATCGATTCGGGGTTGAGAATTTAATGACACTCAAACAGGCATGCTCCTCGGAATACCAAGGAGCGCAAGGTGCGTTCAAAGATTCGATGATTCAC
+
AAAA3A?DAAFBGGGGGGGFGGGHHFGFHHHHHHHGHHHHGHFGGGGCGFFHHHHHHGFHGFHHGFHHHHHGGHHHHGHHFFGGHGFGCGHGGGGGHHGHHHHGHHHGGGGGHFHBFHGBFG9GGGGGGCHGGGGGGGEEHFGHHHHGHHHHHHHHHGGGGFHHHHHHGFGFGFFGGGHGGHHFFGGFFHGGHGGGGDFEFFFFFFFFFHFFFFFFHHHHHFHFGGHFFEFFGFFHFGDGEGFGHHGHEF?GGFGG2HGHHFHHHBFHHGDGGHFDFHHGGHGGHHGFDE?2DFHHFGFBCHHGGEECEEBGHGGGGHFFGGGCGEBCFBFBDFFBAAAA
@M02197:105:000000000-AN6RF:1:1101:25297:25308 1:N:0:1
CTACCGATTGCGTCCTCCGCTTATTGATATGCTTACTTCCTCTAAATGACCAAGATCCTCCGCTTATTGATATGCTTACTTCCTCTAAATGACCAAGATCCTCCGTCTACCGATTGCGTCCTCCGCTTATTGATATGCTTAAGTTCAGCGGGTAGTCCTACCTGATTTGAGGTCAAATATGATGCAAGGTTTTGTCCGAAGACCATTGTAAGCGGACTTTGAGGGTCGGACGACAGCGCAACGTCATTATCACACGGATGTCCGGAATCCAAAGGGTGAATTCCGCTGATGCATTTGAGGGGAGCCGACATTCGCCAGCACGCTCCAAGTCCAAGCCCCGAATAGAAACAAATCGATTCGGGGTTGAGAATTTAATGACACTCAAACAGGCATGCTCCTCGGAATACCAAGGACCGCAAGGTGCGTTCAAAGATTCGATGATTCAC
+
BBB?ABABBBFAA?EEGGCCGE?FGHHFCFF5F5FGHHGH5FFGHGGHH3B311FDHHHGHGAEEGH5BAGHF5FGHGFHFGHHHHHHHFHFFHHH1EGFFBFHEEHHG43E/>F/BFEGCEHBFDGGGBGGHHHEF2>GHFHFHFGDF/A?/>F11DGHHGEDHHHGG1CF<C<DGH0D00GGFF=DA:0:CHGHHGDFGGG/9BFFGGGGGA?92AFFBB9@@CBAFFFFFB9---;;..0C0BFBB0:.;.:/00??.9/900:/C:;/::;0C;0:--@<00C000B0GD<0A0.FEE.-@/1??/A/<AG@<//</F01FFBB11//FEE/?GHHHHHFHBGBFGGG0HGG?EEE/FF@22DDFF1EEHGDD1GAEFG1GFBFA11BHFE?EGE022GBGFB1FA0AA0A11HGAE0FGAFFGGGFA1GC1F@@3@>1>1?
@M02197:105:000000000-AN6RF:1:1101:13883:25701 1:N:0:1
CTACCGATTGCGTCCTCCGCTTATTGATATGCTTAAGTTCAGCGGGTAGTCCTACCTGATTTGAGGTCAAATATGATGCAAGGTTTTGTCCGAAGACCATTGTAAGCGGACTTTGAGGGTCGGACGACAGCGCAACGTCATTATCACACTGATGTCCGGAATCCAAAGGTTGAATTCCGCTGATGCATTTGAGAGAAGCCGACCTTCGCCAGCACGCTCCAAGTCCAAGCCCCGAATAGAAACAAATCGATTCGGGGTTGAGAATTTAATGACACTCAAACAGGCATGCTCCTCGGAATACCAAGGAGCGCAAGGTGCGTTCAAAGATTCGATGATTCAC
+
CCCCCCCCCCFCGGGGGGGGG?EHHHHHHHHGHHHHHHHHHHHGGGGGGHHHHHHHHHGHHHHHGHHHHHHHHHHHHHHHHHGHHHGHHHHGGGGGHHHHHHHHHHHGGGGGHHHHGHGGHGGGGGGGGGHGGGGGGHHGHHGHHHHHHHHHHHHHHGGGHGHHHHHHHHHHGGGGGGHHGHGHGHHHGHHHHHHGGGGGHHFFFGGGHHGGGFGHGHFHHHGFGGHGGGGHGHHHFHHHHHHGHGCHGGGGGGGHHHHHHHHHGFHHHHHHHHGHHHFGGHHHHHHHGGGGGHHHGHHHHHHHGGFGGHHHHGGGGGGGGGGGGGFGFFFFBFFCCCCC
@M02197:105:000000000-AN6RF:1:1101:10837:25658 1:N:0:1
CTACCGATTGCGTCCTCCGCTTATTGATATGCTTAAGTTCAGCGGGTAGTCCTACCTGATTTGAGGTCAAATATGATGCAAGGTTTTGTCCGAAGACCATTGTAAGCGGACTTTGAGGGTCGGACGACAGCGCAACGTCATTATCACACTGATGTCCGGAATCCAAAGGTTGAATTCCGCTGATGCATTTGAGAGGAGCCGACCTTCGCCAGCACGCTCCAAGTCCAAGCCCCGAATAGAAACAAATCGATTCGGGGTTGAGAATTTAATGACACTCAAACAGGCATGCTCCTCGGAATACCAAGGAGCGCAAGGTGCGTTCAAAGATTCGATGATTCTC
+
AAAB??ADABFBGGGGGGGGGGGHHHHHHHHHHGHHHGHGGHFECCEEAGHHHHHHHEFHHHGHFHHHHHHFFHHFHBGFFHGBHFGEFGFF1EEGHFGGFFHHEHHG/BEGHHHHGGDDGGGCG?CCCFECFGEGCGHGHHHGGFFFHHGGH0ECCBGGFEHFGHHHGGFCFG:GFFBGFADFHGGGGGEFFGFDFGGFFGFFBGFGFFGFFFFFCFHGFHHFGGG@FFEFHFHFFGFGE@GAGA0HE?/ECGEGFBEHFHHHHHFGHHHHFHCDB11F1HHGHHGAGEACGGHHFG1HHHHGGGEAAFBGB0A?GHGFGGGGFCFECFFFFD11>11A
@M02197:105:000000000-AN6RF:1:1101:19505:25856 1:N:0:1
CTACCGATTGCGTCCTCCGCTTATTGATATGCTTAAGTTCAGCGGGTAGTCCTACCTGATTTGAGGTCAAATATGATGCAAGGTTTTGTCCGAGGACCATTGTAAGCGGACTTTGAGGGTCGGACGACAGCGCAACGTCATTATCACACTGATGTCCGGAATCCAAAGGTTGAATTCCGCTGATGCATTTGAGAGGAGCCGACCTTCGCCAGCACGCTCCAAGTCCAAGCCCCGAATAGAAACAAATCGATTCGGGGTTGAGAATTTAATGACACTCAAACAGGCATGCTCCTCGGAATACCAAGGAGCGCAAGGTGCGCTCAAAGATTCGATGATTCAC
+
BBCCCCCCCCFCGGGGGGGGGGGHHGHHHHHHHHHGHHHHHHHGGGGGGHHHHHHHHHHHHHHGGHHHHHHHHHHHHHHHEHGGHHGHHHHGGGGGHHHHHHHHHHGGGFGGHHHGGHGGHGGGGGGGGGHGGGGGGGHGHHHHHHHHHHHHHHHHHGGGGGHHHHGGGGGHGGGGGGGGHHHHHHGHHHGHHHGDGFFFFFFFFFGGHGGGFGGFGFFHHHFHGGHGFGGFHGGHHHFHGHFGGHHHGGEECGEGCGDHBHHHHGHHHHHHHFGHHFHBGHHHHHHHGGGGGHFDFFFGHGHHGEGCGHHHHGEECCGGFGGGCGFGFC5FFFFAAA>A
@M02197:105:000000000-AN6RF:1:1101:11736:25754 1:N:0:1
CTACCGATTGCGTCCTCCGCTTATTGATATGCTTAAGTTCAGCGGGTAGTCCTACCTGATTTGAGGTCAAATATGATGCAAGGTTTTGTCCGAAGACCATTGTAAGCGGACTTTGAGGGTCGGACGACAGCGCAACGTCATTATCACACTGATGTCCGGAATCCAAAGGTTGAATTCCGCTGATGCATTTGAGAGGAGCCGACCTTCGCCAGCACGCTCCAAGTCCAAGCCCCGAATAGAAACAAATCGATTCGGGGTTGAGAATTTAATGACACTCAAACAGGCATGCTCCTCGGAATACCAGGGAGCGCAAGGTGCGTTCAAAGATTCGATGGTTCAC
+
ABBABBBBBBFBFGGGGGGGGGGHGHHHHHGHHHHHHHHHHHHGGGGGGGHHHHHHHHHHHHHHGHHHHHHFHHHGHHHGHHGDGHEHHHHGGGGGHHHHHGHHHHHGGGGGHHHHGHGGHDFGFGGGGGGGGGGGGHHGHHHHGHGHHHHHHHHHGGGGGGGHHHHHGHHHGGGGGGGGGHGGHHHHHHHGHFGGGGEGHHGGGFGGHHGFFFGHFFHHHHGHGGHFGGGFHHGHHHHHHHHGFGCGEGGGGGCHHHHHHHHHHGHHHHHHFFGHHHHHHGEGHHHHGGGGGHHHHHHFHHHFDGCFGHCHHGGFGHGGGGGGGGGGFBFFFBFBBBBB
@M02197:105:000000000-AN6RF:1:1101:24806:25916 1:N:0:1
CTACCGATTGCGTCCTCCTCTTATTGATATGCTTAAGTTCAGCGGGTAGTCCTACCTGATTTGAGGTCAAATATGATGCAAGGTTTTGTCCGAAGACCATTGTAAGCGGACTTTGAGGGTCGGACGACAGCGCAACGTCATTATCACACTGATGTCCGGAATCCAAAGGTTGAATTCCGCTGATGCATTTGAGAGGAGCCGACCTTCGCCAGCACGCTCCAAGTCCAAGCCCCGAATAGAAACAAATCGATTCGGGGTTGAGAATTTAATGACACTCAAACAGGCATGCTCCTCGGAATACCAAGGAGCGCAAGGTGCGTTCAAAGATTCGA
+
BBBBBBBBB@FBEGCGGGGGGGHGHHHHHHHHHGHHHHGHGHHGGGGGGHHHHGHHHHHHHHHHGHHHHGHHHHHHHHFGHHGEGGGHHHHFGGEFFHFHHHGHHHHGGGGGHHHHFHGGHDGCGGGFGGHGEGGGGHHGHHHHHHHEHHHHHHHHFEGGGHGHHHHHHHHHHHHGGFFGGGHGHHHHHHGHGGGGFGEFGFFGFFGGFHFDEFFGFFFFHGFCFEHGGCEFGHHHFFHGHHHGHHGHGGCGGGGHHHHGBHFFFHFHFFFHGDGHFHFFHGFBHHEHE??CCHFFGEF3FGGHGCGECHGGFE2E?FGGFFFFFBFBAAAA
@M02197:105:000000000-AN6RF:1:1101:18787:25921 1:N:0:1
CTACCGATTGCGTCCTCCGCTTATTGATATGCTTAAGTTCAGCGGGTAGTCCTACCTGATTTGAGGTCAAATATGATGCAAGGTTTTGTCCGAAGACCATTGTAAGCGGACTTTGAGGGTCGGACGACAGCGCAACGTCATTATCACACTGATGTCCGGAATCCAAAGGTTGAATTCCGCTGATGCATTTGAGAGGAGCCGACCTTCGCCAGCACGCTCCAAGTCCAAGCCCCGAATAGAAACAAATCGATTCGGTGTTGAGAATTTAATGACACTCAAACAGGCATGCTCCTCGGAATACCAAGGAGCGCAAGGTGCGTTCAAAGATTCGATGACTCAC
+
>AABBBBBBBFBGGGGGGGGGGGHHHHHHHGHHHFHHGHHHHHGGGGGGHHHHHHHHHFHGHFHGHHHHHHHHHHHHHHHHHGGGHGHHHGGGGGGHHHHHHHHHHHGGGGGHHHHGHGGHGGGGGGGGGHGGGGGGGHGHHHHHHHHHHHHHHHHGGGGGHHHGHHHGFHHHGFGGGHHHGGHHHGHHHHHHGGGGGGGFHGGFFGGHGGGGGGGHHHGHHGFGGHGFFFFGHGHHHHHHGHGHHGHGGCFGGGHHHHHHHHHFHFHHHHHFHGHHHHHHHHGHHHGGGGGGGEGHGHHHHHHGGGEGHFHFGGFGHGGGGGGGGGGFFFFBFFA3AA>
@M02197:105:000000000-AN6RF:1:1101:7527:26172 1:N:0:1
CTACCGATTGCGTCCTCCGCTTATTGATATGCTTAAGTTCAGCGGGTAGTCCTACCTGATTTGAGGTCAAATATGATGCAAGGTTTTGTCCGAAGACCATTGTAAGCGGACTTTGAGGGTCGGACGACAGCGCAACGTCATTATCACACTGATGTCCGGAATCCAAAGGTTGAATTCCGCTGATGCATTTGAGAGGAGCCGACCTTCGCCAGCACGCTCCAAGTCCAAGCCCCGAATAGAAACAAATCGATTCGGGGTTGAGAATTTAATGACACTCAAACAGGCATGCTCCTCGGAATACCAAGGAGCGCAAGGTGCGTTCAAAGATTCGATGATTCAC
+
CCCCCCBCBCFCGGGGGGG?FGGHHHHHHHHHHHHHHHHHHHHGGGGGGHHHHHHHHHHHHHGHGHHHGHHHHHHHHHHHHHGHHHGHHFHGGGGGHHHHHHHHHHGGGGGGHHHHGHGDHGGGGGGGGGHGGGGGGHHGHHHHHHHHHHHHHHHHGFGGHFHHHHHHHGHFHGGGGGHHGGHGHHHGHHGHGHGGGGGFFFGGFFFGGHGGGFFFGHHHGFFFFFHFGFGHGFHHHFFHGHHFGG1HDGEEE?FACGHGHHHHFEHHHHHHFFGHHHHGGHHCHGHHGGGGGHHHHGHHGHFFEGGGGHHHHGGGGHGGGGGGFEGGCFFFFFFCCAAB
@M02197:105:000000000-AN6RF:1:1101:11332:26142 1:N:0:1
CTACCGATTGCGTCCTCCGCTTATTGATATGCTTAAGTTCAGCGGGTAGTCCTACCTGATTTGAGGTCAAATATGATGCAAGGTTTTGTCCGAAGACCATTGTAAGCGGACTTTGAGGGTCGGACGACAGCGCAACGTCATTATCACACTGATGTCCGGAATCCAAAGGTTGAATTCCGCTGATGCATTTGAGAGGAGCCGACCTTCGCCAGCGCGCTCCAAGTCCAAGCCCCGAATAGAAACAAATCGATTCGGGGTTGAGAATTTAATGACACTCAAACAGGCATGCTCCTCGGAATACCAAGGAGCGCAAGGTGCGTTCAAAGATTCGATGATTCAC
+
AABBADADAAFBFGCAGGEEEF?GHHHHHHBGHHHHHFHHGHGAAAAA1A5GHHHHHHGFFHHFFC?GFGHHGGHGFHEBHHGBG3F1FBGEGGECH0GHHHHHFBFBEEGG9GHHGHCAFDGFGGGGGGHGFFEGGHH/CFFFGFGHHFDH<FDG;A0CDGHGFFFGCBFFGGGGG;0CFGHGGGGGGGGG?AB?.GDFDG=DA:BFFADD?BBBGBGFBFFFFEFEBEEEFBHG4F4HHHFFHGAE?E?GEEA?2GFF@5GD55F@F5FADB1HFGGB3E3HGFHGAEAEE35HHHEA3B5G?GGGEHHHG?GCGCGADFGGFE4EC4@FFFFBAAAA
@M02197:105:000000000-AN6RF:1:1101:18908:26367 1:N:0:1
CTACCGATTGCGTCCTCCGCTTATTGATATGCTTAAGTTCAGCGGGTAGTCCTACCTGATTTGAGGTCAAATATGATGCAAGGTTTTGTCCGAAGACCATTGTAAGCGGACTTTGAGGGTCGGACGACAGCGCAACGTCATTATCACACTGATGTCCGGAATCCAAAGGTTGAATTCCGCTGATGCATTTGAGAGGAGCCGACCTTCGCCAGCACGCTCCAAGTCCAAGCCCCGAATAGAAACAAATCGATTCGGGGTTGAGAATTTAATGACACTCAAACAGGCATGCTCCTCGGAATACCAAGGAGCGCAAGGTGCGTTCAAAGATTCGATGATTCAC
+
CCCCCCCCCCFCGGGGGGGGGGGHHHHHHHHHHHHHHHHFHHGGGGGGGHFHHHHHHHGHHHHHGHHHHFHFHHGGHHHHHGGEGHGHHHHGGGGGHHHHHHHHHGHGGFGGHHHHGHGDHGGGGGGGGGHGGGGGGHHGHHHHHHHHHHHHHGHHHGGGGGFHGHHHHFHGGGGGGGGGGGGHGGHHHGGGGHGGGGGFFFFGFFFFFHFFFGGHHFGHHHFFGGHGGGGFHGDBHGHHGDHGHGGHDEGEGGGHFGHHFEHHFHHHFHHHGDEFGHHHHHGEHHHHGGGGFFHFHHHFGGHHGGFGGCHGHCGGGHGGGFGGGEABFFBBFFFBBAAA
@M02197:105:000000000-AN6RF:1:1101:14430:26545 1:N:0:1
CTACCGATTGCGTCCTCCGCTTATTGATATGCTTAAGTTCAGCGGGTAGTCCTACCTGATTTGAGGTCAAATATGATGCAAGGTTTTGTCCGAAGACCATTGTAAGCGGACTTTGAGGGTCGGACGACAGCGCAACGTCATTATCACACTGATGTCCGGAAGCCAAAGGTTGAATTCCGCTGATGCATTTGAGAGGAGCCGGCCTTCGCCAGCACGCTCCAAGTCCAAGCCCCGAATAGAAACAAATCGATTCGGGGTTGAGAATTTAATGACACTCAAACAGGCATGCTCCTCGGAATACCAAGGAGCGCAAGGTGCGTTCAAAGATTCGATAACTCAC
+
AACCCCCCCCFBGGGGGGGGGGGHHGHHHHHHHHHHHHHHHHHGGGGGGHHHHHFHHHGHHHHHGHHHHHHHHHHGHHHHHHGGHHGHFHHGGGGGHHHHHHHHHHGGGGGGHHGHGHGGHGGGGGGGGGHGGGGGGHGGHHHHHHHGHHHHHHHHHGGGGGHHHHHHGHHGHGGGGGHHGHGGGGHGHGHGGGGGGGFFHHFFGGGGFGFGFFGHHFHHHHFFGGHGGGGHHHHHFHGHHFHFHHHHGGGGGGFHHHGGBHHHEHHHHHHHFHGHHHGBHHHHHHHHGGGGGGHHHGHHHHHHGGGGGHGHHGGGGGGGGGGG5GGGABFBFFFBBAAB
@M02197:105:000000000-AN6RF:1:1101:7993:26573 1:N:0:1
CTACCGATTGCGTCCTCCGCTTATTGATATGCTTAAGTTCAGCGGGTAGTCCTACCTGATTTGAGGTCAAATATGATGCAAGGTTTTGTCCGAAGACCATTGTAGGCGGACTTTGAGGGTCGGACGACAGCGCAACGTCATTATCACACTGATGTCCGGAATCCAAAGGTTGAATTCCGCTGATGCATTTGAGAGGAGCCGACCTTCGCCAGCACGCTCCAAGTCCAAGCCCCGAATAGAAACAAATCGATTCGGGGTTGAGAATTTAATGACACTCAAACAGGCATGCTCCTCGGAATACCAAGGAGCGCAAGGTGCGTTCAAAGATTCGATGACTCAC
+
>>>>>3>>>2F?ECCCBAAAFGGHHGHHHGHGHHHHFHHHHGHGEEEEGHEFGGHGHHGFHFHGGHHHBGHHHHH5GHGHHGGGFFGFCHHDGE@EFHHHHHHHHHGFGFCCGHHFGHGGGDEEDFA@CFHGGGGCCEHGHHHHGHHHHHFFHH:GHGFGGGHFHFGCF;BGFGGGGEGD<BDGGFGGFGGGGFGFFFFFAFCCAFFFHHFEFFFHGHFGFBFFFGHFGCGFFBG2GG2HGGHFHHFGAF/EEE/FGHG2GBHGHHHHHHGGFAGGHGBHGDA1GD/EF?CEEAD2GFFFGHFGGFE0?HFHGGCECHFGGGGGF1BGBB3FFFFAAAAA
@M02197:105:000000000-AN6RF:1:1101:21903:26762 1:N:0:1
CTACCGATTGCGTCCTCCGCTTATTGATATGCTTAAGTTCAGCGGGTAGTCCTACCTGATTTGAGGTCAAATATGATGCAAGGTTTTGTCCGAAGACCATTGTAAGCGGACTTTGAGGGTCGGACGACAGCGCAACGTCATTATCACACTGATGTCCGGAATCCAAAGGTTGAATTCCGCTGATGCATTTGAGAGGAGCCGACCTTCGCCAGCACGCTCCAAGTCCAAGCCCCGAATAGAAACAAATCGATTCGGGGTTGAGAATTTAATGACACTCAAACAGGCATGCTCCTCGGAATACCAAGGAGCGCAAGGTGCGTTCAAAGATTCGATGATTCAC
+
BCCCBCCCCBFAGGGGGGGGGGGHHHHHHHHHHGHHHHHHHHHGGGEGGHHHHHHHHHHHHFEGGHHHHGHHHHGGHHHHHHGGHHGHHHHGGGGGHHHHHHHHHHEGGGGGHHGHGHGGHGGGGGGGGFHGGGGGGHHGHHGHHHHHHHHFFHHHHGCFHHHHFHHHHHHHGGGGGGHHHHHGHGGGHGHGGHGGGGGFFHFFFGGGHFGGFFGHFFHHFFGHGGHGFFFHFFFFFHFFHHHGHHHHGGGGGGFGBHGHHHHHHFFHHHHHHGGGHGHGHGHGHGHGGGGGGFEHGFFHHHHHGGEGGHCHHGGGGG4GGFGD5CFGFFFFFFFABBAA
@M02197:105:000000000-AN6RF:1:1101:21714:26856 1:N:0:1
CTACCGATTGCGTCCTCCGCTTATTGATATGCTTAAGTTCAGCGGGTAGTCCTACCTGATTTGAGGTCAAATATGATGCAAGGTTTTGTCCGAAGACCATTGTAAGCGGACTTTGAGGGTCGGACGACAGCGCAACGTCATTATCACACTGATGTCCGGAATCCAAAGGTTGAATTCCGCTGATGCATTTGAGAGGAGCCGACCTTCGCCAGCACGCTCCAAGTCCAAGCCCCGAATAGAAACAAATCGAGAGGGGTTGAGAATTTACTGACGCTCAAACAGGCATGCTCCTCGGAACCCCGAGGAGCGCAAGGTGCGTTCAAAGATTCGATGATTCAC
+
ABB@ADABBBFBGGCGGGGGCGGGHHHHHHHBGFHHHHHHHHHEGGGGGHEHHHHHHHHHHH5GGGGHHHHHFHHHHFFFHHGHHHEHHFHGFGGGGHHHHHHHHHHGGGGGHHHGGFGDHFGGGGCCCGE::7GDFHHGHHGHHHHFGH7DGFHHFEFGCCFBFFGAGCFFGFCCFGGGGGGHGGGGGGGGGEF:GGGFFGGFGFFFFDFFFFFCC9A?FFFFFFFFFFFFHGFGFHHEGF>/FB1/GC?EE?HHGHFHFFGF2FFFAEE?HCFHHHFGE1EHGGE/ECEEEA0/AA/EEB1EFE?GHGCGE0E0HG1GGGGBE1E1FFFDD3AAA>A
@M02197:105:000000000-AN6RF:1:1101:15079:27450 1:N:0:1
CTACCGATTGCGTCCTCCGCTTATTGATATGCTTAAGTTCAGCGGGTAGTCCTACCTGATTTGAGGTCAAATATGATGCAAGGTTTTGTCCGAAGACCATTGTAAGCGGACTTTGAGGGTCGGACGACAGCGCAACGTCATTATCACACTGATGTCCGGAATCCAAAGGTTGAATTCCGCTGATGCATTTGAGAGGAGCCGACCTTCGCCAGCACGCTCCAAGTCCAAGCCCCGAATAGAAACAAATCGATTCGGGGTTGAGAATTTAATGACACTCAAACAGGCATGCTCCTCGGAATACCAAGGAGCGCAAGGTGCGTTCAAAGATTCGATGATTCAC
+
CCCCBCBCCCFAGGGGGGGGGGGHHHHGHHHHHHHHHGHHHHHGGGGGGHHHHHHHHHHGHGHHGFHHHHGHHHGHHGHFHHGGHHGHHHHGGGGGGHHHGGHHHFHGGGGGHHGHGEFFHDGGGGGGGGHCGGEGFHHGHHHGGHHHHGHHHHHHHGGGGGHHHHHHHHHHHGGGGGHHHHHHHHHHHHGHHHGGGGGFGHGGGGGGHFFGEGGHFHFHFFFHGGHFFFFFHGHHHHFHHHHGGHHHEGCGGGGHFHHHGHHGFGFHHFHGE5GHHHFHHHHEHGEHGGGGGFGFBGDGBFHFGGGGGHHHGGGGGHGGGFGGCGFFC4FFFFFABBBB
@M02197:105:000000000-AN6RF:1:1101:9590:27320 1:N:0:1
CTACCGATTGCGTCCTCCGCTTATTGATATGCTTAAGTTCAGCGGGTAGTCCTACCTGATTTGAGGTCAAATATGATGCAAGGTTTTGTCCGAAGACCATTGTAAGCGGACTTTGAGGGTCGGACGACAGCGCAACGTCATTATCACACTGATGTCCGGAATCCAAAGGTTGAATTCCGCTGATGCATTTGAGAGGAGCCGACCTTCGCCAGCACGCTCCAAGTCCAAGCCCCGAATAGAAACAAATCGATTCGGGGTTGAGAATTTAATGACACTCAAACAGGCATGCTCCTCGGAATCCCAAGGAGCGCAAGGTGCGTTCAAAGATTCGATGATTCAC
+
A1A1>11DAAD1AAAEGGE0EE0FGBGGFFFFGHB11FHHHBGFCEEEGHHGHGFAD1BEFHBH/0FGFF1B1FG2BBFGHHE@EGEG02B/?A//BFGF1GHHHGFFFBEEHHHGBGFDFAAFE?CGGGGDEACCCGHGGGGGFEHDGGGHGGGGFEGGGGHHHGHHC=FHHFGGFGGGHGBHHHHHHHHGHHFDFCE?GHDCDCGGHGGFEECEHHHHHGCBGGHGGGGGHHHHHHGHHHHGHHFGDGGCGGGHHGHHGHHHHHHHBFFGHGGHGHGFFFHGHHHGA?CGEED33GF2HFHHGGGGFG5HBECCGHBFGFGGFE4EFFFFFFBBBAAA
@M02197:105:000000000-AN6RF:1:1101:15225:27820 1:N:0:1
CTACCGATTGCGTCCTCCGCTTATTGATATGCTTAAGTTCAGCGGGTAGTCCTACCTGATTTGAGGTCAAATATGATGCAAGGTTTTGTCCGAAGACCATTGTAAGCGGACTTTGAGGGTCGGACGACAGCGCAACGTCATTATCACACTGATGTCCGGAATCCAAAGGTTGAATTCCGCTGATGCATTTGAGAGGAGCCGACCTTCGCCAGCACGCTCCAAGTCCAAGCCCCGAATAGAAACAAATCGATTCGGGGTTGAGAATTTAATGACACTCAAACAGGCATGCTCCTCGGAATACCAGGGAGCGCAAGGTGCGTTCAAAGATTCGATGATTCAC
+
CCCCCCCCCBFCFGGGGGGGGGGHHHHHHGHGHHGHHHHHHFHGGGGGGHHHHHHHGGHHHHHHGHHHGHHHHHHGFHHHHHGFHHGHHHHGGGGGHHFGHFGHHHHGGGGGGHHHGGGDHGGGGGGGGGHGGGGGGCGEFHHHHHHHHHGHHGHHHGGGGGHHHHHHHHGHGGGGGGGGGHHHGGGGHHGHHHEGFGGFFFGFFGGGFHGGGFFFFFDFHHHGFFFGFFFFHHHHHGHHHGHGHHGHGGGGFGCHEHHFHHGBHHHHHHGHFFGGHHGEHHHHHHHGDGFCGHFHHFHCHBHGGFEE?HFHCGGGFGGGGFGGGGGFFFFFFFFBAA3A
@M02197:105:000000000-AN6RF:1:1101:10219:27874 1:N:0:1
CTACCGATTGCGTCCTCCGCTTATTGATATGCTTAAGTTCAGCGGGTAGTCCTACCTGATTTGAGGTCAAATATGATGCAAGGTTTTGTCCGAAGACCATTGTAGGCGGACTTTGAGGGTCGGACGACAGCGCAACGTCATTATCACACTGATGTCCGGAATCCAAAGGTTGAATTCCGCTGATGCATTTGAGAGGAGCCGACCTTCGCCAGCACGCTCCAAGTCCAAGCCCCGAATAAAAACAAATCGATTCGGGGTTGAGAATTTAATGACACTCAAACAGGCATGCTCCTCGGAATACCAAGGATCGCAAGGTGCGTTCAAAGATTCGATTATTCTC
+
AAAAADABABFBGGGGBGCEGGGFFFHFHGCHHCFHHHHFHFHGGGFCAGGGFHFGFFFHFG5DFHHHHHHGHHHHFHHHDGF3B3BCGHFEGEEGHHHGHHHHH@BEFGGGHHHGEF<?FDCED?BDGCHGGC6GGCGEGGGH;GHHH:GFHFGHFGGGGEHGGG;GGGFFGFGGFEFGGDDFGGFFHGGGHFFAFFFFC;/BFFFFFFFFFFF6FAD9BFFF/FFFFEEF?BFB//0HFGHFFF0HEF/?@>/B022BGFG@F12@@22B1EA10GB1AAB1FB/G?EA//0FA2DFGCF210AA00FB10A000GGB33A33A111133D1FA?A1?
@M02197:105:000000000-AN6RF:1:1101:11519:27713 1:N:0:1
CTACCGATTGCGTCCTCCGCTTATTGATATGCTTAAGTTCAGCGGGTAGTCCTACCTGATTTGAGGTCAGATTTGTCATTATATTTCAAGTCTTGTTCCCCAAGACATACCTTTTCTGTAGGAGCTTCTCCATAATTGAAGTCACTCTACTCACAGCTTTCACATCTAACGTAGATAATTATCACATTAGTGTTACTGAGCCATAATCTATCAGAAAAGCTCATCCATTCAAGAGGAGCCAACAAGCAACCTAAGCTGCGCCAGCAATTATCCTCCAACTCCAACTTCACCTTATCATAAATGCTAAAAGGCAGTTGAGAATTTCATGACACTCAGACAGGCATGCTCCTCGGAATACCAAGGAGCGCAAGGTGCGTTCAAAGATTCGATGATTCAC
+
AAAAA11DAA11AEEEGGGGGGGHHHHGHHHHGHHHHFGHFHHGGG/EEGHHHHHGHHHHFGHHGHHHHCF2@D@2BG2GGFFGGGFFFGBGB2@1GG2@GH/>CFGHF>GDBFFHHE>F21BG/0BFGHGHFHHEBGFGFFF21FBD1GG11GFFG1GGHHGG99GGH1<FG9FDF:GHHFFFHHHFG7D<8DF1GFH0/<=0DGGH1GFGFGGDCC3<C1CGEFBCGFH1GGGE11/@@02>2GEGGBFEGFB/////3F444B43BF?DFG3GFB3B3FB4B3DFB@B4D@4GG4DHFFB3FGB433335FFGBEG5EHFD5HFHG35EF553FF5EHHHAGE0022F5HHGHGHG53A22GGHG4BEEEFFBGGGGGGGGFFFFFFFF>?AAA
@M02197:105:000000000-AN6RF:1:1101:19110:28171 1:N:0:1
CTACCGATTGCGTCCTCCGCTTATTGATATGCTTAAGTTCAGCGGGTAGTCCTACCTGATTTGAGGTCAGATTTGTCATTATATTTCAAGTCTTGTTCCCCAAGACATACCTTTTCTGTAGGAGCTTCTCCATAATTGAAGTCACTCTACTCACAGCTTTCACATCTAACGTAGATAATTATCACATTAGTGTTACTGAGCCATAATCTATCAGAAAAGCTCATCCATTCAAGAGGAGCCAACAAGCAACCTAAGCTGCTCCAGCAATTATCCTCCAGCTCCAACTTCACCTTAGCATAAATGCTAAAAGGCAGTTGAGAATTTCATGACACTCAAACAGGCATGCTCCTCGGAATACCAAGGAGCGCAAGGTGCGTTCAAAGATTCGATGATTCAC
+
>A1>ADADAAFAAE0E1FAEGC?GF1D2DABGGBGHFEGFGFGEGG/AAB22AF1BED0BAAGDEFF01FHEHDGG@2FGFHHHHGFHHBGHGFFHHHFDHFEHHHHHGHGGHHFHFGE>FGEBGF1BFEGBHH1G>GGFGDHFHFFFGHHHHEFDGHHH1>DFFFFFHHFGHCFHHGFGC<DGHHHHHFGFFHGFGD1CHHFFCFGHGHHHFFHGCC3<CHHHCD?GHHFGHFHF1C/CBGHGDFB111F1B0<</000GHGFG2GBFHE?GBF>>0>FB1FBBB1B10FGB2EFHFFEGBFEDFB1B01B2CBHEHHHHGF2HGHGF11FFGD1FHGFHGF/C?E?A/FHHGF1GCAFGEA0GFCG1BEEA0GABDGEGF1EA11FFD3D11>>1
@M02197:105:000000000-AN6RF:1:1101:11812:28136 1:N:0:1
CTACCGATTGCGTCCTCCGCTTATTGATATGCTTAAGTTCAGCGGGTATCCCTACCTGATCCGAGGTCAACCACTGTTGTTTGGACTAAATGGGGGGTCCAGTGGCTCAGAATATGACTTGGATAAGACTAGTATAGCATTTAAAACACTCCTGGAATCTATTACCATGGTCCACTTTTCTGGCCTATTCATTTCAGCAGAGTAAGACAAAGTAGTGTTAGTACTATCCACTTCTACCAATACCACATGATATGTGAGTCGGTTTTTAGTGACGCTCGAACAGGCATGCCCTAAGGAATACCAAAGGGCGCAATGTGCGTTCAAAGATTCGATGATTCAC
+
BBBBA@ADBADAE?EGGBEFGGGHHHHHGGFFGFHGHFG5DFGGGGGGHHGHGHHHHGHHHHHGGCEGFFBFFGHHHFGHHHHGHHHHHFHFEFGGG@DEHFHHEGGHGHHFGHGGGFHGGGGHGGGGGFFFBBFFFBFGGGGFGGHGFGGGFFEHFFFFHHGFFFFFFFFFHFHFHGFFFGFFHFEHHFHFFHFGFFGFGFFHHFGGFFFGBFFGHGHFGFFFFFFFFBFGFGHGFHGHGBEGHFHHHGGFFBGE?EE?DGEHGEBFGGGGGGGHEHGFGD3GGEGGAFBFEHHHHHGHGHHHGGGGGGFGGGGGGHGGGGGGGFGCFFFFFFDBAAAA
@M02197:105:000000000-AN6RF:1:1101:17474:28671 1:N:0:1
CTACCGATTGCGTCCTCCGCTTATTGATATGCTTAAGTTCAGCGGGTAGTCCTACCTGATTTGAGGTCAAATATGATGCAAGGTTTTGTCCGAAGACCATTGTAAGCGGACTTTGAGGGTCAGACGACAGCGCAACGTCATTATCACACTGATGTCCGGAAGCCAAAGGTTGAATTCCGCTGATGCATTTGAGAGGAGCCGACCTTCGCCAGCACGCTCCAAGTCCAAGCCCCGAATAGAAACAAATCGATTCGGGGTTGAGAATTTAATGACACTCAAACAGGCATGCTCCTCGGAATACCAAGGAGCGCAAGGTGCGTTCAAAGATTCGATGATTCAC
+
ACBCCCBDBAFAGGGGGGGGGGGGHHHHHHHHHHGGHHHHFHHGGGGFGHFFHHHHHHHGHHGHGHHHGHHHHHHGFHHHHHGHHHGHHHHGGGGGHHHHHHHHHHGGGCGGGHGHGGGGGGHFHCGGGGHGGGGGGHHGHHHHHHHHHHHHHGHHHGGGGHHHGHHHHGHHHGHHFHHHHGGHHHHHGHGGGGFGGCGGGHGFGFFFFGGFGFGGHFFFFFFHFGHGGGGHHHFHHHHGFGFAGAAHGFGGEEEEHFHHGGHHHHHHFFHGHHGHGFGFHGGBFHHHEE?CGGHGGCHHGHHHGGGCFHGHFCGGGHCGGGGGGEBABFFFFFFBBBBB
@M02197:105:000000000-AN6RF:1:1101:15399:28841 1:N:0:1
CTACCGATTGCGTCCTCCGCTTATTGATATGCTTAAGTTCAGCGGGTAGTCCTACCTGATTTGAGGTCAAATATGATGCAAGGTTTTGTCCGAAGACCATTGTAAGCGGACTTTGAGGGTCGGACGACAGCGCAACGTCATTATCACACTGATGTCCGGAATCCAAAGGTTGAATTCCGCTGATGCATTTGAGAGGAGCCGACCTTCGCCAGCACGCTCCAAGTCCAAGCCCCGAATAGAAACAAATCGATTCGGGGTTGAGAATTTAATGACACTCAAACAGGCATGCTCCTCGGAATACCAAGGAGCGCAAGGTGCGTTCAAAGATTCGATGATTCAC
+
BBBBB@BBBBFBGGGGGGGGGGGHGHHGDGFGHHHHH5EHHHGGGGGGGHHHHHHHGGHHHHHHGGHFHHFHHHHHHFHHHHGEGHGHGHHGGGCGHHHHHHHHHHHGGGGGHHHHGHGFHGGGGGGGFGHGGGGGGGHGHHHHHHHHHHHGHHHHHGGGHHHHHHHHHHGHGGGGGGHGHGHGHHHHGHHHGGGGGGGFFGFFGFGGHHGGGGGGHFHFGFHFFGHGGGEFGHHHGHHHFFHGHHHGGGGGGGGHGHHHHFHGBHHHHHHHF5EHHHHGGGGEHHHGGGGGGFFGHGHHGHHHFCGGGHHHFGGGDCGGFFCFGGGGFFFFBFFBBBAB
@M02197:105:000000000-AN6RF:1:1101:18005:28959 1:N:0:1
CTACCGATTGCGTCCTCCGCTTATTGATATGCTTAAGTTCAGCGGGTAGTCCTACCTGATTTGAGGTCAAATATGATGCAAGGTTTTGTCCGAAGACCATTGTAAGCGGACTTTGAGGGTCGGACGACAGCGCAACGTCATTATCACACTGATGTCCGGAATCCAAAGGTTGAATTCCGCTGATGCATTTGAGAGGAGCCGACCTTCGCCAGCACGCTCCAAGTCCAAGCCCCGAATAGAAACAAATCGATTCGGGGTTGAGAATTTAATGACACTCAAACAGGCATGCTCCTCGGAATACCAAGGAGCGCAAGGTGCGTTCAAAGATTCGATGACTCAC
+
BCBAADABBBFCGCGFGGGGGGGHGGHHHHHGHHHHGHHHGHHGGGGGGHHHHHHHHHHHHHHHGHHGHGHHHHHHHHFHHHGHHHGHGHHGGGGGHGHHGHHHFHFGGGGGHHGHGHGGHGGGGGDGCGBDGGCDGHHGHHHGHHHHHHHGHHHHFDGGGGHHGGGHHHGFGGGGGFFFGGGGGFGGGFGHHGGGGDGFGHGFFGGGFHFFFFFHFFFFGFFHFFHFFFEFHHHFFG@BHHGGHG1GAFE>FAGGEHHFHHFD555GFGGGFDGGGFDFGFHHBFGHGGGGEA5FGEDGCCHGEEEAGHHG42EE2FGGGGGFGE4FFFFFDFD3?AAA
@M02197:105:000000000-AN6RF:1:1101:14749:28811 1:N:0:1
CTACCGATTGCGTCCTCCGCTTATTGATATGCTTAAGTTCAGCGGGTAGTCCTACCTGATTTGAGGTCAAATATGATGCAAGGTTTTGTCCGAAGACCATTGTAAGCGGACTTTGAGGGTCGGACGACAGCGCAACGTCATTATCACACTGATGTCCGGAATCCAAAGGTTGAATTCCGCTGATGCATTTGAGAGGAGCCGACCTTCGCCAGCACGCTCCAAGTCCAAGCCCCGAATAGAAACAAATCGATTCGGGGTTGAGAATTTAATGACACTCAAACAGGCATGCTCCTCGGAATACCAAGGAGCGCAAGGTGCGTTCAAAGATTCGATGATTCAC
+
BBBBBBABAAF?E?EGGGGCCEGHGHHHHHHHHHHGFHHHHHGGGGGGGHHGHHHHHHGHHHHHGFGHHHHHHHHHHHHHHHGGGHGHHFHGGGGGGHHHHHHHHGHGGGGGHHGGGHGGHGGGGGGGGGGGGGGGGHGGHHHGHGHHHHHHHHHHHGGGHHHHHHHHHFHGGGGGGGFHGGHHGHHHGGHHHHGGGGGFFFGFFGFFGFGGFFFGFFFHHHGFGGHFFFFHHHGHFHFHEHHGGAGHFFF>?EEFHFFHHHHEHHHEHHHHHHFFFFGFHGHEHGHHCGGGGHHHHHGHFHHBGGEGGGHHHGGCCFGGFGGGGE4FFFBFFFFB@BBB
@M02197:105:000000000-AN6RF:1:1102:13769:1491 1:N:0:1
CTACCGATTGCGTCCTCCGCTTATTGATATGCTTAAGTTCAGCGGGTAGTCCTACCTGATTTGAGGTCAAATTGTCAGAAGCTGTCTCAAAAGAGACCCTTTAGAAGCTGAACCCCATTTATAAAGCTGCTCTTCACAAATGGCGTAGATAATTATCACACCAAAGCAAGGCAACAAAGGTCCCGCTAATGCATTTCAGGAGAGCCGACTTCTGAGAAGCCCGCATACTCCCACATCCAAGCCTGATCAACAGAAAAAGCTGAAAAAGTTGAGAATTTCATGACACTCAAACAGGCATGCTCCTCGGAATACCAAGGAGCGCAAGGTGCGTTCAAAGATTCGATGATTCAC
+
AA?AABBDBBBBEFEGGGGGAFEGHBEGGHFF5EGHFHHGHHBAEGGCEGHFHHHHHGFHHHGBFHHHFFHHHBHHHHHFFHGHGHFHHFHHFFFBGFGGFFHFHHHGHHGHFEGGGGHHFHHHHHHHH:2GHHGHHDGGHHFHGFGGFHHHHHHHHGGHHGEHGHGFHGGHHHGHHHHHDHHHFFGFDHHGHHHHHFEHHGHC/CGFFBGGFBFFGGG@AEGFHHEFFFFFFFFEGGHGF11FHGBHGHHHGBBHGHFBHGFFE12C2BHHFHHG1GFGDFGBB/GHBGFF111BHFGE/EE/CFFD2DAGDGA0E0A0CA1GA0A0F1G3DFBFFFGFBBFBFFAAA>1
@M02197:105:000000000-AN6RF:1:1102:18169:2161 1:N:0:1
CTACCGATTGCGTCCTCCGCTTATTGATATGCTTAAGTTCAGCGGGTAGTCCTACCTGATTTGAGGTCAAATATGATGCAAGGTTTCGTCCGAAGACCATTGTAAGCGGACTTTGAGGGTCGGACGACAGCGCAACGTCATTATCACACTGATGTCCGGAATCCAAAGGTTGAATTCCGCTGATGCATTTGAGAGGAGCCGACCTTCGCCAGCACGCTCCAAGTCCAAGCCCCGAATAGAAACAAATCGATTCGGGGTTGAGAATTTAATGACACTCAAACAGGCATGCTCCTCGGAATACCAAGGAGCGCAAGGTGCGTTCAAAGATTCGATGATTCAC
+
DDDDDDDDD@FBGGGGGGGGGGGHHGHHHHHHHHHHHHHHHHHGGGGGGHHHHHHHHHHHHHHHGHGHHHHHHHHHHGHHHHGHHHHGHGGGGGGGHHHHHHHHHHHGGGGGHHHHGHGFHGGGGGGGGGHGGGGGGHHGHHHHHHHGHHHHHHHHHGGGGGHHHHHHHHHHGGGGGGHHHHHHHHHHHHHHHHGGGFFFHHGGGGGGGHGGGGGHGGHHHHHGGGHGGGGHHHHHHHFHFHHGHHHHGGGGGGGHFHHHEHHHFHHGHHHHHGGHHFHHHEHHHHGGGGGGGHHHHFFFHHHHFGGCCGGHGGGGGHGGGGGGGFBFCFFFFFFAAAAA
@M02197:105:000000000-AN6RF:1:1102:18541:2224 1:N:0:1
CTACCGATTGCGTCCTCCGCTTATTGATATGCTTAAGTTCAGCGGGTAGTCCTACCTGATTTGAGGTCAAATATGATGCAAGGTTTTGTCCGAAGACCATTGTAAGCGGGCTTTGAGGGTCGGACGACAGCGCAACGTCATTATCACACTGATGTCCGGAATCCAAAGGTTGAATTCCGCTGATGCATTTGAGAGGAGCCGACCTTCGCCAGCACGCTCCAAGTCCAAGCCCCGAATAGAAACAAATCGATTCGGGGTTGAGAATTTAATGACACTCAAACAGGCATGCTCCTCGGAATACCAAGGAGCGCAAGGTGCGTTCAAAGATTCGATG
+
CCCCCCCCBCFBGGGGGGGGGGGHHGHHHHGHHHHHHHHHGGHGGGGGGHHHHHHHHHGHHHHHGHHHGHHHHHHHHHGHFHGGHHGHHHHGGGGGHHHHHHHHHHGGG#EFHHHHGHGGHGGGGGGGCGHGGGGGGGHGHHHHHHHHHHHHHHHHHHGHGHHHHHHHHHGGGGGGGGGHGHHGHHHGHHHHHHGGGGGFFFFGGGGGHHGGGGGHHGHHHHHHGGHGGGGHHHGHHHHHFHGGHGCGEFEGGGGHFGHHFHGFD5HHHHFGAAGHHGHHHHHHHGHHGGFFGGHHHHGHHHHHGGGGGHCHGGFFEE4GGGFFFCFFFBCBBA
@M02197:105:000000000-AN6RF:1:1102:11137:2241 1:N:0:1
CTACCGATTGCGTCCTCCGCTTATTGATATGCTTAAGTTCAGCGGGTAGTCCTACTTGATTTGAGGTCAAATATGATGCAAGGTTTTGTCCGAAGACCATTGTAAGCGGACTTTGAGGGTCGGACGACAGCGCAACGTCATTATCACACTGATGTCCGGAATCCAAAGGTTGAATTCCGCTGATGCATTTGAGAGGAGCCGACCTTCGCCAGCACGCTCCAAGTCCAAGCCCCGAATAGAAACAAATCGATTCGGGGTTGAGAATTTAATGACACTCAAACAGGCATGCTCCTCGGAATACCAAGGGTCGCAAGGTGCGTTCAAAGATTCGATGATTCAC
+
BBBBBBABBAB>2A2E5GE?FGGHGHFG55AFGFHBFFD5FBGDEGGEFDGEBFBGHFGDGGHBFEGF3FGHGHHHHHGEHHGBGHGFBFGD1EEFHFFHFFHFFBGE@EEGFH;HGHGBGDGGGFDGGGHGGGEDGHFGHFGHGBDCCGHFHHGHHGGGCGHHGGHHFGCHFCCGCAFHGHDFFHGFFGHFC?FDFFEFFBBBFFFFFFFEAFFFF?:FFHHFFFGFFFFAFHFHEHEGBHGF@CEHE1/E@EEE2FFGFGD5@GDBGDGHEEFBGDBB3DEA3FAF?GGEAEGFGFFGBHCB2222EGDF4CEADHE5FFB5DEGF44B5BFFA>3>A
@M02197:105:000000000-AN6RF:1:1102:14509:2864 1:N:0:1
CTACCGATTGCGTCCTCCGCTTATTGATATGCTTAAGTTCAGCGGGTAGTCCTACCTGATTTGAGGTCAAATATGATGCAAGGTTTTGTCCGAAGACCATTGTAAGCGGACTTTGAGGGTCGGACGACAGCGCAACGTCATTATCACACTGATGTCCGGAATCCAAAGGTTGAATTCCGCTGATGCATTTGAGAGGAGCCGACCTTCGCCAGCACGCTCCAAGTCCAAGCCCCGAATAGAAACAGATCGATTCGGGGTTGAGAATTTAATGACACTCAAACAGACATGCTCCTCGGAATACCAAGGAGCGCAAGGTGCGTTCAAAGATTCGATGATTCAC
+
BABBBBBB?AFAGGGGFFEEGGGGFHHHHHHHHGHHHHFHHHHGGGEEFFHFHHHHHGHGHFGFAHHHGHHGFHHHHHHHHHGHHHGHGHGGGGEEHHHHHHHHHFHFFGEGBGHFFFGFGFGFGGDGGGHGGGGGGFHGHGHHHHHHHGHFHHHHHGGGGGHHHHHHFHHGGGGGGGGGHHGGGHGGGHHHGHFGGGGGHHFGFGGFFHGGFFFFFFFFGHFHGGHGGGFHEHHGFEFGHHHHGGHFFFEEEEE?2DFHFFF55HHGHHHHG5GHHHHGFHBFHFGGGGGE?FGBHHFEFG53EEACEG5FFFF?GHGGGGGGGEGFFFFFFFFBBAAA
@M02197:105:000000000-AN6RF:1:1102:20977:3076 1:N:0:1
CTACCGATTGCGTCCTCCGCTTATTGATATGCTTAAGTTCAGCGGGTAGTCCTACCTGATTTGAGGTCAAATATGATGCAAGGTTTTGTCCGAAGACCATTGTAAGCGGACTTTGAGGGTCGGACGACAGCGCAACGTCATTATCACACTGATGTCCGGAATCCAAAGGTTGAATTCCGCTGATGCATTTGAGAGGAGCCGACCTTCGCCAGCACGCTCCAAGTCCAAGCCCCGAATAGAAACAAATCGATTCGGGGTTGAGAATTTAATGACACTCAAACAGGCATGCTCCTCGGAATACCAAGGAGCGCAAGGTGCGTTCAAAGATTCGATGATTCAC
+
DDDCCCBCCCFCGGGGGGGGGGGHHHHHHHFFHHHGHHGHHGGGGGGGGHHHHHHHHGHHHHHFGGHHEHHHHHHHHHHHHHGGHHGHHHHGGGGGHHGHHHHHHHHGGGGGHHHHGHGFHGGGGGGGGGHGGGGGGHHGHHHHHGHGHHHHGFHGHGGGHHHGHHHHHGGHHGGGGGHGGHHHHGHGGHHHGHGGFGGGHHGGGGFEFHGGGGGHHFHHHHHFGGHGGGFHFHHHGHHHGGGGHHHGGFEGGGGHFHHHFHFHGFGGHHGGE5AFBFEHHHHHHHGHGGGGGHHHHHHFGHHHEECE?HCHHGGGGHGGGGGGGGGGFFFFFFFBABAB
@M02197:105:000000000-AN6RF:1:1102:10663:3190 1:N:0:1
CTACCGATTGCGTCCTCGCTTATTGATATGCTTAAGTTCAGCGGGTAGTCCTACCTGATTTGAGGTCAAATATGATGCAAGGTTTTGTCCGAAGACCATTGTAAGCGAACTTTGAGGGTCGGACGACAGCGCAACGGCATTATCACACTGATGTCCGGAATCCAAAGGTTGAATTCCGCTGATGCATTTGAGAGGAGCCGACCTTCGCCAGCACGCTCCAAGTCCAAGCCCCGAATAGAAACAAATCGATTCGGGGTTGAGAATTTAATGACACTCAAACAGGCATGCTCCTAAGGAATTCCAAAGGGCGCAATGTGCGTTCAAAGATTCGATGACTCAC
+
AA1AAD1AA1F1E10FGFGGGGFBG2FGFGHHGHGGFFGEGGECE/AAFDHHFFGH1FBEG1D/EBB1@GGHEGEFFHHHHFBGBCBGHHE/EEGHGHHHHDGGFF5#9CEHFD&@F@BGGGGGGC?CCHC9GGCG#CEGGHHFHHFHFHFH9HHH??C.:CG9C;FBF9GGGGFFGFBB1DFFFHGFFBFEGE.CAAE@@@@FFFFFFFAFFF;F1FBBFFFFFFBFEEEBEGBA22B02GFG>0B/B////E0GGHHHGFD1HG2HHHHFGGHHHHHHHCBHHGAE1F1EABGAB111HGGACEFAA1CHG?GCGG1GCGGFB1EBFFDFFFFAAAAA
@M02197:105:000000000-AN6RF:1:1102:10949:3053 1:N:0:1
CTACCGATTGCGTCCTCCGCTTATTGATATGCTTAAGTTCAGCGGGTAGTCCTACCTGATTTGAGGTCAAATATGATGCAAGGTTTTGTCCGAAGACCATTGTAAGCGGACTTTGAGGGTCGGACGACAGCGCAACGTCATTATCACACTGATGTCCGGAAGCCAAAGGTTGAATTCCGCTGATGCATTTGAGAGGAGCCGACCTTCGCCAGCACGCTCCAAGTCCAAGCCCCGAATAGAAACAAATCGATTCGGGGTTGAGAATTTAATGACACTCAAACAGGCATGCTCCTCGGAATACCAAGGAGCGCAAGGTGCGTTCAAAGATTCGATGATTCAC
+
CCCCCCBCCBFAGGGGGGGGGGGHHHHHHHHGHHGHHHHHHHHGGGGGGHHHHHHHHHHHHHHHGHHHHHHHGHHHHHHHHHGHHHGHHFHGGGGGHHHHHHHHHHHGGGGGHHGHGHGDHGGGGGGGGGHGGGGGGHHGHHHHHHHHHHHHHHHHHGGGGHHHHHHGHHHHHGGGGGHHHHHHGHGHGHHHHHGGGGFFFHGGGGGGHGGFFFGFHHGHHFFFFGGGGGGGHHHHFEHHGHFGHHFHEFECGGGHHHGHGHHHHGHHHHHHFGGHHFHFFFCEHHEHCGECDHHHHHFGHHGBGGGGGGGHHGGCGGGGGGGGGGGFFFFFFFFBBBBB
@M02197:105:000000000-AN6RF:1:1102:16303:3304 1:N:0:1
CTACCGATTGCGTCCTCCGCTTATTGATATGCTTAAGTTCAGCGGGTATCCCCACCTGATCCGAGGTCAACCACTGTTGTTTGGACTAAATGGGGGGTCCAGTGGCTCAGAATATGACTTGGATAAGACTAGTATAGCATTTTAAAACACTCCTGGAATCTATTACCATGGTCCACTTTTCTGGCCTATTCATTTCAGCAGAGTAAGACAAAGTAGTGTTAGTACTATCCACTTCTACCAATACCACATGATATGTGAGTCGGTTTTTAGTGACGCTCGAACAGGCATGCCCTAAGGAATACCAAAGGGCGCAATGTGCGTTCAAAGATTCGATGACTC
+
DDCCCCCCCCFBGGGGGGGGGGGHHHHHHHHHHFHHHHHGHFHGGGCEHHHHGGGGHHHHHHHGGGGHHHHHGGHHHHHHHHHGHHHHHHHHHHGGGGGHHHHHHHHHHHHHGHGGHGHHHHHHHGHGGGHHHHGHGHHHHGHHHHGGGGGFFHHHHHHHHHHHHFGFFHHHHHHHHFHHHFHHHFHGHHHHHGHHHHFHHHHHHHHHHHHHHHHHHHHHHHFFHHHGHHHHHHHHHHHHHGFHHHGHHHGHHHHHGGGCGGGHGHBHHGEGGGGHEGHHHFGHHFHGHHGBHHHHFGGGHHHHHGCGGGHCHGGGGGGGGGGGGGGFFFFFFFBBBBB
@M02197:105:000000000-AN6RF:1:1102:11291:3306 1:N:0:1
CTACCGATTGCGTCCTCCGCTTATTGATATGCTTAAGTTCAGCGGGTAGTCCTACCTGATTTGAGGTCAGATTTGTCATTATATTTCAAGTCTTGTTCCCCAAGACATACCTTTTCTGTAGGAGCTTCTCCATAATTGAAGTCACTCTACTCACAGCTTTCACATCTAACGTAGATAATTATCACATTAGTGTTACTGAGCCATAATCTATCAGAAAAGCTCATCCATTCAAGAGGAGCCAACAAGCAACCTAAGCTGCGCCAGCAATTATCCTCCAACTCCAACTTCACCTTAGCATAAATGCTAAAAGGCAGTTGAGAATTTCATGACACTCAAACAGGCATGCTCCTCGGAATACCAAGGAGCGCAAGGTGCGTTCAAAGATTCGATGATTCAC
+
BBBBBBABBBFAGGGGFGGGGGGHHHGHHHHHHHHHHHHHHHHGFCGGGHHHHHHHHHGGGHHHGHHHGHHHHHHHHGHHHG4GHHHHHHHHHHHHHHHHHHGFHHHHHHHHHHHHHHHHHHHGHHHHHHHHGHHHHGHHHHHHHHHHHHHHHHGGHHHHGHHGHGHHHHGHHHHHHHHHHHHHHHHGHCHHHHHHHHHHGHHHHHHHHHHGHHHHHHHHHHHHFHHHHHFHHHHHFHEHHHHEFEFHGBGHHHGFC//EFFFHHHHHHG?EC3FHGGGFGEGGB3F3BFHHHHHHHHHHHFHFEHHGHHGHHFDGFGHGFGGFE5EHHHHFGHGHFHHEHBFFGGGGGGHHHGEDEHCGBGGGE?FHGHFEE?FGFGGFFGEFGBFFDFFB?3>A3
@M02197:105:000000000-AN6RF:1:1102:11805:3511 1:N:0:1
CTACCGATTGCGTCCTCCGCTTATTGATATGCTTAAGTTCAGCGGGTAGTCCTACCTGATTTGAGGTCAAATTGTCAGAAGCTGTCTCAAAAGAGACCCTTTAGAAGCTGAACCCCATTTATAAAGCTGCTCTTCACAAATGGCGTAGATAATTATCACACCAAAGCAAGGCAACAAAGGTCCCGCTAATGCATTTCAGGAGAGCCGACTTCTGAGAAGCCCGCATACTCCCACATCCAAGCCTGATCAACAGAAAAAGCTGAAAAGGTTGAGAATTTCATGACACTCAAACAGGCATGCTCCTCGGAATACCAAGGAGCGCAAGGTGCGTTTAAAGATTCGATGATTCAC
+
CCCCCCCCBCFCGGGGGGGGGGGHHGFHHHGHHHHHHHHHHHHGGGGGGHHHHHHHHHHHHHHHGGHHHHHHHHHHHHHHHHHHHHHHHHHHHGHHHGHHHHHHHHGHHHHHHHGGGHHHHHHHHHHHHHHHHHHHHHHHHHHHGGGGGHHHHHHHHHHHHHHHHHHHHHGHHHHHHHGHHHHHHHHHHHHHHHHHHHHHHGHGHGHHHHGHHHHHHGGGGGHHHGGGHGHHHHHHGGHHGHHHHHGHHHHHHHHHHHHFHFHHHHHHHHHHHGHHHHHHHHHHHGHHHGHHHHHEGHGGGFCGHHHHGHHHHHHGGGGGHHHGGGGCGGFGGGGGEBGFFFFFFFBBAAB
@M02197:105:000000000-AN6RF:1:1102:16459:3570 1:N:0:1
CTACCGATTGCGTCCTCCGCTTATTGATATGCTTAAGTTCAGCGGGTATCCCTACCTGATCCGAGGTCAACCACTGTTGTTTGGACTAAATGGGGGGTCCAGTGGCTCAGAATATGACTTGGATAAGACTAGTATAGCATTTTAAAACACTCCTGGAATCTATTACCATGGTCCACTTTTCTGGCCTATTCATTTCAGCAGAGTAAGACAAAGTAGTGTTAGTACTATCCACTTCTACCAATACCACATGATATGTGAGTCGGTTTTTAGTGACGCTCGAACAGGCATGCCCTAAGGAATACCAAAGGGCGCAATGTGCGTTCAAAGATTCGATGAC
+
@BBBBBABBAFAGGCGFGGGGGGHGHHHHHHHHHHHHHHGGFHGGGAEHHHHGHHHHHHHHHHGGGGHHEGHFGHFGHHHGHHGHHHHFHHHGFFGGGGHHHHHGGHHHGHHHHGHGGHGGHGHGGGGGFGGHHHHGGHGHHHHGGGFFGGGGFFFHHFFGHFFHFHFFFHGHFFFGFHGFGFFFGFFFGHHHHHFFHHHGHHHGGHHFFHHHHHHGFHHHFGFHHFGGHGHHFHFBEHHHGGHHHGFHHHHHHHHGGCGE?ABHFGHHGCGGGFGEGHHGFHHHHHGHHFHGGFF5GGGGCGG3CFEGEBBHGGGGGGGFFGFFFAFCBFFBBBAA
@M02197:105:000000000-AN6RF:1:1102:22675:3651 1:N:0:1
CTACCGATTGCGTCCTCGCTATTGATATGCTTAAGTTCAGCGGGTAGTCCTACCTGATTTGAGGTCAAATATGATGCAAGGTTTTGTCCGAAGACCATTGTAAGCGGACTTTGAGGGTCGGACGACAGCGCAACGTCATTATCACACTGATGTCCGGAATCCAAAGGTTGAATTCCGCTGATGCATTTGAGAGGAGCCGACCTTCGCCAGCACGCTCCAAGTCCAAGCCCCGAATAGAAACAAATCGATTCGGGGTTGAGAATTTAATGACACTCAAACAGGCATGCTCCTCGGAATACCAAGGAGCGCAAGGTGCGTTCAAAGATTCGATGATTCAC
+
BBBBBBBDBBFBG?EFGFGGGGHHFGHHHHHHCFGEDFGHGCGCEGGHGHHHHHHHFHHHGHGHHHHHHHHHHGFGGHGFGGHHGHHHHFFGGGHHGHHHHHDGGGGGGGHGHFGGFDHGGGGGGGGGHCGGCGGHHGHGHGHHHHHHGHHHFGGFFGHGHHHHHHHHHGFGGGGFGGHHHGHGGGGGEGGGGGGGEFAGGFDGGGGGFFFFGFFGFFHGFFGGHEFFFFGFHGFGBGEHHFBF1HEFEEGGFAHGGHFFFEHHHHGFHHFEEEHFHGBG33HGFHGGCGGFHHCHGHFHGGAEE?EF5BHEGGCHFFGDA5GEFGFC5FFFFAAA3A
@M02197:105:000000000-AN6RF:1:1102:20687:3702 1:N:0:1
CTACCGATTGCGTCCTCCGCTTATTGATATGCTTAAGTTCAGCGGGTAGTCCTACCTGATTTGAGGTCAAATTGTCAGAAGCTGTCTCAAAAGAGACCCTTTAGAAGCTGAACCCCATTTATAAAGCTGCTCTTCACGAATGGCGTAGATAATTATCACACCAAAGCAAGGCAACAAAGGTCCCGCTAATGCATTTCAGGAGAGCCGACTTCTGAGAAGCCCGCATACTCCCACATCCAAGCCTGATCAACAGAAAAAGCTGAAAAGGTTGAGAATTTCATGACACTCAAACAGGCATGCTCCTCGGAATACCAAGGAGCGCAAGGTGCGTTCAAAGATTCGATGATTCAC
+
CCCCCCADBCFBGGGGGGGGGGGHHHHHHHGHHHHGHHHHHHHGGGFEGHHHHHHHHHHGHHHHGHHHHHHHHGHHHHHHHHHHHHHHHHHHHGHHHGHHHHHHHHHHHHHHHHGGGHHHHHHHHHHHHHHHHHHHHGGGHHHHGGGGGHHHHHHHHHHHHHHHHHHHHHGHHHHGHHHHHHHGHHHHGHHHGHHHHHHHHGHGGGHHGHHHGHHHHGGGGGHHFGFGHFHGFHFEGGHHHHHHHHHHHHHGHHHHHFHHHHHHHHHHHHHHGHHBFHGFHHHGGGHGHHHHHFHFGHHGGGGFHHHGHHGHGGGGGGGGHFHHGCGGHG1GGGFGGGFFFFFFFFAA11A
@M02197:105:000000000-AN6RF:1:1102:14189:3586 1:N:0:1
CTACCGATTGCGTCCTCCGCTTATTGATATGCTTAAGTTCAGCGGGTAGTCCTACCTGATTTGAGGTCAAATATGATGCAAGGTTTTGTCCGAAGACCATTGTAAGCGGACTTTGAGGGTCGGACGACAGCGCAACGTCATTATCACACTGATGTCCGGAATCCAAAGGTTGAATTCCGCTGATGCATTTGAGAGGAGCCGACCTTCGCCAGCACGCTCCAAGTCCAAGCCCCGAATAGAAACAAATCGATTCGGGGTTGAGAATTTAATGACACTCAAACAGGCATGCTCCTCGGAATACCAAGGAGCGCAAGGTGCGTTCAAAGATTCGATGATTCAC
+
CCCCCCACCCFCGGGGGGGGGGGHHHHHHHHHGHHHHHHHHHHGGGGGGHHHHHHHHHHHHHHHGGHHHHHHHHHHGHHHGHGGHHGHHHHGGGGGHHHFHHHHHHHGGGGGHHHHGHGFHGGGGGFGGGHGGGGGGHHGHHGHHHHHGHHHHGHHHGGGHHHHHHHHHHGHHGGGGGHGGHHGHHHHHHHHHHGGGGGFHHGGFGGGHGFFFGGHHGHHHHHHFGHGGGGGHHHHFHHHHHHGHHHHFF/GGGGHHHHHHGHGBGEHHGHFFFGGHHHGHHFHHHHGGGGGGHHHHHGDFHHHGGGGGHGHHGGGGHGGGGGGGGCGFFFFFFFABBBA
@M02197:105:000000000-AN6RF:1:1102:14469:3848 1:N:0:1
CTACCGATTGCGTCCTCCGCTTATTGATATGCTTAAGTTCAGCGGGTATCCCTACCTGATCCGAGGTCAACCACTGTTGTCTGGACTAAATGGGGGGTCCAGTGGCTCAGAATATGACTTGGATAAGACTAGTATAGCATTTTAAAACACTCCTGGAATCTATTACCATGGTCCACTTTTCTGGCCTATTCATTTCGGCAGAGTAAGACAAAGTAGTGTTAGTACTATCCACTTCTACCAATACCACATGATATGTGAGTCGGTTTTTAGTGACGCTCGAACAGGCATGCCCTAAGGAATACCAAAGGGCGCAATGTGCGTTCAAAGATTCGATGATTCAC
+
CCDDDBBCCCFCGGGGGGGGGGGHHHHHHHHHGHHGHHHHHHHGGGGGHHHHHHHHHHHHHHHGGGGHHHHHGGHHHHHHHHHHHHHHHHHHHHGGGGGHHHHHHGHHHHHGHGHHGGHHHGFFHGHHHHHHHGGGHHHHHHGHHGGGGGHHHHGHHGGGGHFHHHHHHGHHHHFGHHHHHHFHFFHHGGFHFGGGHHHHHHHHHHHHHHHHHHGHHHGGHHHGFHHHHFFFFGHHHHHFHHGGHHHHHGHFHHHHGGGGGGGFFFGBHGGGGGGHEGGHHHHHEHGGGHHHGHHHHHHHGBHHFGGFFCHHHHGGGGHGGGGGGGGGGFFFFFFFBBBBB
@M02197:105:000000000-AN6RF:1:1102:15659:3850 1:N:0:1
CTACCGATTGCGTCCTCCGCTTATTGATATGCTTAAGTTCAGCGGGTAGTCCTACCTGATTTGAGGTCAAATATGATGCAAGGTTTTGTCCGAAGACCATTGTAAGCGGACTTTGAGGGTCGGACGACAGCGCAACGTCATTATCACACTGATGTCCGGAATCCAAAGGTCGAATTCCGCTGATGCATTTGAGAGGAGCCGACCTTCGCCAGCACGCTCCAAGTCCAAGCCCCGAATAGAAACAAATCGATTCGGGGTTGAGAATTTAATGACACTCAAACAGGCATGCTCCTCGGAATACCGAGGAGCGCAAGGTGCGTTCAAAGATTCGATGACTCAC
+
BBBBBBBBBBFBGGGGGGGEFGGHHHHHGGFHGHFHHHHHHHHFGGEFGFHHHHHHHHHHHHHH1CCHFHHHHHGHHHHHHGE@FGGGHHHDGGGGHHHHHHHGGFHGGGGGHHHBFHGFGFGGGGGGGGHGGGGGGGHFHHHHHHHHHHGHHHHGHFCGGGHHFFCHHBGGHGGGGGHGEFHHHGGGGHHHHHGGFFFGHHFGGFGGHHGGGFGHHFHHHFHFGGHGGGGHHHGHGGBHFFHGHHHFFFEGFGGHGHHHHHGGFEHFHHHG3FFEFHGFEGFFHHHECGCEAGGBHFGEE?HF?A?GECHG4GFGGFCFGGCFGCGCFFFFFFFBAAAA
@M02197:105:000000000-AN6RF:1:1102:11366:3906 1:N:0:1
CTACCGATTGCGTCCGCTTATTGATATGCTTAAGTTCAGCGGGTAGTCCTACCTGATTTGAGGTCAAATTGTCAGAAGCTGTCTCAAAAGAGACCCTTTAGAAGCTGAACCCCATTTATAAAGCTGCTCTTCACAAATGGCGTAGATAATTATCACACCAAAGCAAGGCAACAAAGGTCCCGCTAATGCATTTCAGGAGAGCCGACTTCTGAGAAGCCCGCATACTCCCACATCCAAGCCTGATCAACAGAAAAAGCTGAAAAGGTTGAGAATTTCATGACACTCAAACAGGCATGCTCCTCGGAATACCAAGGAGCGCAAGGTGCGTTCAAAGATTCGATGATTCAC
+
BBBBBBBBA?FBGCFGCFGGFG5GHHGGHHHHHFHGHGGHGGGGGGHHHHHHHHHHHHFGHGHFHFHHHHFGBGHHHGHHGFGFHHHHHHF2GHGHHGHGHHHHHHHHHHGGGGHHHHHHHFHHHHHHHHHGHHHFFHGGHGDGGFHFHHHHFHHHHHGHHHGHHHHGHHHHHHGF/0CDGHGGHGHHHGFFDFGHHGEHGHHGHGFGGGHHHHGFFGGGFCFGGFFFHHHFGFGHHGGHG1HHHHFHHHHBHEFBEEFFHHFG0HHHHGEHFD2FGHHHHHGHHHHGDGHEFHEGCCCEEFHHHHGDGBFHC?CGGHG1AGEGFAGGGGGGGEB1B1FF1BF??AAA
@M02197:105:000000000-AN6RF:1:1102:23425:3725 1:N:0:1
CTACCGATTGCGTCCTCCGCTTATTGATATGCTTAAGTTCAGCGGGTAGTCCTACCTGATTTGAGGTCAAATATGATGCAAGGTTTTGTCCGAAGACCATTGTAAGCGGACTTTGAGGGTCGGACGACAGCGCAACGTCATTATCACACTGATGTCCGGAAGCCAAAGGTTGAATTCCGCTGATGCATTTGAGAGGAGCCGACCTTCGCCAGCACGCTCCAAGTCCAAGCCCCGAATAGAAACAAATCGATTCGGGGTTGAGAATTTAATGACACTCAAACAGGCATGCTCCTCGGAATACCAAGGAGCGCAAGGTGCGTTCAAAGATTCGATGATTCAC
+
AAAAADADA?B1EE0EF0AEEEGHHFCFDBHFHFFHH22DGG1EEE/EF1GB2GF0GFGFF2F@FFBGBDGH1GHHFHGBGFG@GFFFFHHFE?EGCCHHHFFBEFFEGFFFEHHFFCFGHFEEECCGFFHFECCFFHGFFHFFGHHGGHHGGGGGDF@GFFFGGFHGHHHHHFGGGEHHHHGHHHFGHGHGHHGGGGEFFHGGGGGGFFFGEFGFHFHHHHHGBEBFCFCFGHFHBHHFHHHGHGFGGFGGGGGHHFFHGGHGGHHHEHHHHFEHHHHGHHHHHHEHGGGGGHHHHHHHHHHHGGGGGGHHHGGGGGGGGGGGGGGGFFFFFFFABAAB
@M02197:105:000000000-AN6RF:1:1102:7958:3781 1:N:0:1
CTACCGATTGCGTCCTCCGCTTATTGATATGCTTAAGTTCAGCGGGTATCCCTACCTGATCCGAGGTCAACCACTGTTGTTTGGACTAAATGGGGGGTCCAGTGGCTCAGAATATGACTTGGATAAGACTAGTATAGCATTTTAAAACACTCCTGGAATCTATTACCATGGTCCACTTTTCTGGCCTATTCATTTCAGCAGAGTAAGACAAAGTAGTGTTAGTACTATCCACTTCTACCAATACCACATGATATGTGAGTCGGTTTTTAGTGACGCTCGAACAGGCATGCCCTAAGGAATACCAAAGGGCGCAATGTGCGTTCAAAGATTCGATGACTCAC
+
?AA>AD11>1DA1E0EABAE0ECHCBFGGFGFHDHH1DGGFGHGAEGGFH21B1BB1FFHHGGGCEGFC1BBF/F@GHH0FFF/G1FGEGDB1FE/-:C.:/CGBFHHF3GFHFGHHHHGGFHHHHHFC0BHGCFFFGHHFGGBFFG0CEEHGFBGHGBFBFFFGFHGBFFFF1<GFBGHHHHHFAGHHHHFFFGHFFGBFBAFHGGHHHGHGCFBBFFEHFFBEFF33FFFFGFFDGHHGB2BFGBGFF4@F3F3E//E/>E@3HFHGGGGGGGGHGGHHHHHGHHGHFFGF5F5HHHHHHHHG?EAGFHGGG?GGGGGGGGGGGGGGFFFFFFFBAAAB
@M02197:105:000000000-AN6RF:1:1102:24231:4307 1:N:0:1
CTACCGATTGCGTCCTCCGCTTATTGATATGCTTAAGTTCAGCGGGTAGTCCTACCTGATTTGAGGTCAAATATGATGCAAGGTTTTGTCCGAAGACCATTGTAAGCGGACTTTGAGGGTCGGACGACAGCGCAACGTCATTATCACACTGATGTCCGGAATCCAAAGGTTGAATTCCGCTGATGCATTTGAGAGGAGCCGACCTTCGCCAGCACGCTCCAAGTCCAAGCCCCGAATAGAAACAAATCGATTCGGGGTTGAGAATTTAATGACACTCAAACAGGCATGCTCCTCGGAATACCAAGGAGCGCAAGGTGCGTTCAAAGATTCGATGATTCAC
+
BBBBBBBDBAFAEGGGGGGGGGGHHHHHHHHHHBFFHHHGGHHGGGGGGHHHHGHGHEGFHHHHGHHHHGFHFHHHGHHGHHGDGGGHHHHGGGGGHHGHHGHHHHHGGFGGHHHHGHGFHGGGGGGGGGHGGGGGGHHGHHGFHHHHHHGGHHHHHGGGGGHHHHHHHHHHHGGGGGHHGHHGHHGHGGHHGFGGEGGFFHGGCGGGGHGGGGGHHHHHHGHHGGHGGGFFGHHHHHHHFHHGHHHHGGCGGGGGHHHHGHEHGHHHHHHHHGGHHHHGGHHFHGGHDGGGGHHHHGFFHFFGFEAGEHHHHGGEEB4GGGGGGFGFFFFFFFFBBBBB
@M02197:105:000000000-AN6RF:1:1102:18244:4312 1:N:0:1
CTACCGATTGCGTCCTCCGCTTATTGATATGCTTAAGTTCAGCGGGTAGTCCTACCTGATTTGAGGTCAAATATGATGCAAGGTTTTGTCCGAAGACCATTGTAAGCGGACTTTGAGGGTCGGACGACAGCGCAACGTCATTATCACACTGATGTCCGGAATCCAAAGGTTGAATTCCGCTGATGCATTTGAGAGGAGCCGACCTTCGCCAGCACGCTCCAAGTCCAAGCCCCGAATAGAAACAAATCGATTCGGGGTTGAGAATTTAATGACACTCAAACAGGCATGCTCCTCGGAATACCAAGGAGCGCAAGGTGCGTTCAAAGATTCGATGACTCAC
+
CCCCCCBCBCFCGGGGGGGGGGGHHHHHHHHHHHHHHHGHHHHGGGGGGHHHHHHHHHGHHHHHGHHHHHHHHHHHHHHHHHGHHHGHHGHGGGGGHHHHHGHHGHHGGGGGHHHGGGGGHGGFGGGGGGHGGGGGGHHGHHGHHHHHHHHHHGHHHGGGGGHHHHHGHGHHHGGGGGHHGHHHHHHHHHHHHHGGGGGGHFGGGGGGFGGGGGGHFFHHHHGFGGHGGGGGHFGHHHHHGHHGFGCHGFEGFGGHHHHHHHHFHHHHGFHHHHGGHHHHGHHHGHHHGGGGGHHHHHHHHHHHGGGGGHHHHGGGGGGGGFGGGGGGFFBFFFFBBBBB
@M02197:105:000000000-AN6RF:1:1102:17582:4391 1:N:0:1
CTACCGATTGCGTCCTCCGCTTATTGATATGCTTAAGTTCAGCGGGTAGTCCTACCTGATTTGAGGTCAAATATGATGCAAGGTTTTGTCCGAAGACCATTGTAAGCGGACTTTGAGGGTCGGACGACAGCGCAACGTCATTATCACACTGATGTCCGGAATCCAAAGGTTGAATTCCGCTGATGCATTTGAGAGGAGCCGACCTTCGCCAGCACGCTCCAAGTCCAAGCCCCGAATAGAAACAAATCGATTCGGGGTTGAGAATTTAATGACACTCAGACAGGCATGCTCCTCGGAATACCAAGGAGCGCAAGGTGCGTTCAAAGATTCGATGATTCAC
+
BBBBBB3DA?FAEGGGGGGGGGGHHGHHHHHHHHGHGHHHHHHGEGGGGHGHHHHHHHHHHHHHGGGHHHHHHHHHHHHHHFGGHHGHHHHGGGGGHHHHHHHHHHHGGGGGHHHHGGGGHGGGGGGGGGHGGGGGGHHGHHHHHHHHHHHHHGHHHGGGHHHHHHHHHCFHGEGGGGHHHHHHHHHGGGHGHHGGGGGFFBGGFFFFFHGDGGGHHFFHGFGFGGHGGGCHHHHGHGHHHFHFEAHHGGGGGGGHFFHHGHHGDHFHHBHHFAHHHEHGHHHFHGHEDGGEEHFGFGD3CHHGFEEECGHHHGGFGHGGGGGGGGGFBFFFFFFBBBBB
@M02197:105:000000000-AN6RF:1:1102:22972:4519 1:N:0:1
CTACCGATTGCGTCCTCCGCTTATTGATATGCTTAAGTTCAGCGGGTAGTCCTACCTGATTTGAGGTCAAATATGATGCAAGGTTTTGTCCGAAGACCATTGTAAGCGGACTTTGAGGGTCGGACGACAGCGCAACGTCATTATCACACTGATGTCCGGAATCCAAAGGTTGAATTCCGCTGATGCATTTGAGAGGAGCCGACCTTCGCCAGCACGCTCCAAGTCCAAGCCCCGAATAGAAACAAATCGATTCGGGGTTGAGAATTTAATGACACTCAAACAGGCATGCGCCTCGGAATACCAAGGAGCGCAAGGTGCGTTCAAAGATTCGATG
+
BBBBBB?DABFBGGGGGGGGGGGHHHHHHHHHHHGHHHHHHHHGFGEGGGHHBGHHHHGHHHHHGGHHFHHGHHHHHFH3BGGBGHGHHHGGGGGGHHHHHGGHHHHGFFEFHGGHGHGDHGGFFGGGGGHGGGGGGHHGHHHHHHHFHHFHGFHGHGGGGFGFHGHHHHHHHGGGGGHGHHHHHGHHGHHHHFFFGGGFF<DFFGGGHHGFFFFFFFHHHHFFFGHGGGGFGFHHEHGEBGHF4HFHGGGGGGGGFEHFGHHHGFHGDFFHFHFD3BFGHGF3AAE0A0CFFFGHGGGGFFHHGGGGGHHGGEEA?FBGGGFFFAFFFABBAA
@M02197:105:000000000-AN6RF:1:1102:12292:4563 1:N:0:1
CTACCGATTGCGTCCTCCGCTTATTGATATGCTTAAGCTTAGCGGGTAGTCCTACCTGATTTGAGGTCAAATTGTCAGAAGCTGTCTCAAAAGAGACCCTTTAAAAGCTGAACCCCATTTATAAAGCTGCTCTTCACAAATGGCGTAGATAATTATCACACCAAAGCGAGGCAACAAAGGTCCCGCTAATGCATTTCAGGAGAGCCGACTTCTGAGAAGCCCGCATACTCCCACATCCAAGCCTGATCAACAGAAAAAGCTGAAAAGGTTGAGAATTTCATGACACTCAAACAGGCATGCTCCTCGGAATACCAAGGAGCGCAAGGTGCGTTCAAAGATTCGATGATTCAC
+
BBBABBBB@?FBGGAGGGEGGFGFHHHCBFBGBDGFF3DF5BBFCFAEFGHFHHEFGGFFHEHBCFGFBEFFFHGHFHHF3BCFHHFFFHGFHEFHHGHHEHHH3GHHHGGBGHGGGHGHFFHHBGHHGHHEFFHGHHGADFCBFFFGGHGGHFFGHFHFBHEAGBGHGHHHGHHGFHE@<DGGHDGGGHGHHHHFGGGG0EGGGGFHGHHHHGDCGCGGGGFGFD?FFFFGFFGBFCHHHFFHHDFHGHHHHHHHFFBFGB1GFHGHHFFHHHGFF2HHHFHHDGHHGHHFFEHEHGGFEA//0GFB2FFFHG1EE0GGHFGBEGECGCCGFGDDE1GBFFFFFF>11>1
@M02197:105:000000000-AN6RF:1:1102:9489:4798 1:N:0:1
CTACCGATTGCGTCCTCCGCTTATTGATATGCTTAAGTTCAGCGGGTAGTCCTACCTGATTTGAGGTCAAATATGATGCAAGGTTTTGTCCGAAGACCATTGTAAGCGGACTTTGAGGGTCGGACGACAGCGCAACGTCATTATCACACTGATGTCCGGAATCCAAAGGTTGAATTCCGCTGATGCATTTGAGAGGAGCCGACCTTCGCCAGCACGCTCCAAGTCCAAGCCCCGAATAGAAACAAATCGAATCGGCGTTGAGAATGTCATTACACCCAAAAAGGCGTGCGCCTCGGCACACAAAGGAGCGTAAGGTGCGTTCAAAGATTTAATCATTCAA
+
AABABB3>ABFAGGGGGGGGGGGHHGBGBFBGFHHHFFEFGAGEGA0EF3D5GHHEHFFFHHBBEGGGGFHEHFHGHFHFBFFDFBFF2EGGGGGEFHGHFHHE:F8GE/7EGGHFCG?9CCFCBCGCGGGC7C;GG:78EFB9HFHG;BF$8D#+BFDDB;GGCCHHB=90F9;0FF700BG99FB0CFFGC/FE?F621AFFF:FA7DD>A6FFFFFFF?<F/B/BBE/EAB*FB2>002B/FB>/B?//>>//0B2BB1F2@1@22B1//E?//1FB/>?/>/EA//AAA/11000D12B10AB0AA1100A011A13B33GA3BB33313FA?A11
@M02197:105:000000000-AN6RF:1:1102:11180:4632 1:N:0:1
CTACCGATTGCGTCCTCCGCTTATTGATATGCTTAAGTTCAGCGGGTAGTCCTACCTGATTTGAGGTCAAATATGATGCAAGGTTTTGTCCGAAGACCATTGTAAGCGGACTTTGAGGGTCGGACGACAGCGCAACGTCATTATCACACTGATGTCCGGAATCCAAAGGTTGAATTCTGCTGATGCATTTGAGAGGAGCCGACCTTCGCCAGCACGCTCCAAGTCCAAGCCCCGAATAGAAACAAATCGATTCGGGGTTGAGAATTTAATGACACTCAAACAGGCATGCTCCTCGGAATACCAAGGAGCGCAAGGTGCGTTCAAAGATTCGATGATTCAC
+
BCBBCCCCCCF?FCFGGGGGGGGHHHGHHHHGHH5FHHHHHGHGGGGGGHHHHHHHHHGHHHHHGHHHHHHHHGHGHHHGHHGHHHGHHHHGG?EGHHHHHHHHGGHGGGGGHHHHGHGGHGGGGGGGGGHGGGGGGHHGHHHHHGHHHHHGHHHHHHGGGGHHHGHEHHFGHGGGGHHHHGGGHGHHGGGGHGGGGGGGGHGGFFGFGFGGGGFGGFGGFFHFFGHFFEFFFGFGEHFGFG3EGF1HGGGGCFGFGHHHHHHHFHHGGHHHEGA5BHGBEHGF3HGHFFECGHHHDGFHFGHGGGGEAHFHHGFCGHGGDGGGGGGFFFDFFFFBBBBB
@M02197:105:000000000-AN6RF:1:1102:11590:4793 1:N:0:1
CTACCGATTGCGTCCTCCGCTTATTGATATGCTTAAGTTCAGCGGGTAGTCCTACCTGATTTGAGGTCAAATATGATGCAAGGTTTTGTCCGAAGACCATTGTAAGCGGACTTTGAGGGTCGGACGACAGCGCAACGTCATTATCACACTGATGTCCGGAATCCAAAGGTTGAATTCCGCTGATGCATTTGAGAGGAGCCGACCTTCGCCAGCACGCTCCAAGTCCAAGCCCCGAATAGAAACAAATCGATTCGGGGTTGAGAATTTAATGACACTCAAACAGGCATGCTCCTCGGAATACCAAGGAGCGCAAGGTGCGTTCAAAGATTCGATGACTCAC
+
CCCCCCCBCAFCGGGGGGGGGGGFHHGHHHHHHHHGHHHHHHGGGCGGGHHHGHHHHHGHHHHGGHHHHHHHGHHHHHHHHHGFHHGHGHEGGGGGHHGHHHHHHHGGGGGGHHHHGHGFHGGGGGGGGGGDGGGGGHHGHHHHHHHHHHHHHHHHHGGGHHGHHFHHHGGGHGGGGGHHGHHGHHGHGGHHHHGGGGGFHHGGGGGGFHGGGGGHHGHGHHHFGGHGGGGHHHHHHHFHHHGGGHHHGFE/GGGHHHHGHHHHGHGHHHHHHHGHHHHHHGGHHHHEFCGGGHHHHHFGGHHHGGGGGHGHHGGCGHGGGGGGFGGFFFFFFFFBBBBB
@M02197:105:000000000-AN6RF:1:1102:10882:4953 1:N:0:1
CTACCGATTGCGTCCTCCGCTTATTGATATGCTTAAGTTCAGCGGGTAGTCCTACCTGATTTGAGGTCAAATATGATGCAAGGTTTTGTCCGAAGACCATTGTAAGCGGACTTTGAGGGTCGGACGACAGCGCAACGTCATTATCACACTGATGTCCGGAATCCAAAGGTTGAATTCCGCTGATGCATTTGAGAGGAGCCGACCTTCGCCAGCACGCTCCAAGTCCAAGTCCCGAATAGAAACAAATCGATTCGGGGTTGAGAATTTAATGACACTCAAACAGGCATGCTCCTCGGAATACCAAGGAGCGCAAGGTGCGTTCAAAGATTCGATGACTCAC
+
BBBBBB3DBBFAFGGGGGGGGGGHHFHHHHHHHHHHHHHHHGHGGGGGGHHHHHHHHHHHHHHHGHHHHGHHHHHHHHHHGHGHHHGHHHHGGGGGHHHHHHHHHHHGGGGGHHHHGHGGHGGGGGGGGGHFGGGGGHHGHHHHHHHFHHHHHHHHHGGHGHHHHHHHHHHHHGGGGGHGGHHGGHHGGGGHHHGGGGGGHHFGGGGGFHGGGGGGFFFGHHHHGHHGGFGFHHHHHHHHHHHGHGAHGGGGGGGHHHHHGHHHFGHHHHHHHHGHHGHGHEHHHHHHDGF?DHHHHHHHFFHHFGGGGHGHHGGGGHGGGCGGGGFFFFFFFFFA@AAA
@M02197:105:000000000-AN6RF:1:1102:22801:4679 1:N:0:1
CTACCGATTGCGTCCTCCGCTTATTGATATGCTTAAGTTCAGCGGGTAGTCCTACCTGATTTGAGGTCAAATATGATGCAAGGTTTTGTCCGAAGACCATTGTAAGCGGACTTTGAGGGTCGGACGACAGCGCAACGTCATTATCACACTGATGTCCGGAATCCAAAGGTTGAATTCCGCTGATGCATTTGAGAGGAGCCGACCTTCGCCAGCACGCTCCAAGTCCAAGCCCCGAATAGAAACAAATCGATTCGGGGTTGAGAATTTAATGACACTCAAACAGGCATGCTCCTCGGAATACCAAGGAGCGCAAGGTGCGTTCAAAGATTCGATGACTCAC
+
BBB@BBBBBAFBGGGGGGGGGGGFHFDDAGHHHHBEGGGDHGFGGGACFFGFDDHHGHHHHHHHGGHGHFFHDGHBEGH3GFGGHHGHHGHGDGGGHHHHHHHHHHHGBEFFHHHFGFGEGFGGGGFGGGHCGECGGGHFHGHHHGHFHHHGF@AGHGGGGHHHFGGHHFHGHGGGGGHHHHHHGHHHHGHGHHGDFGEFFHGGGGGFFFFGFFGGFFGGHFHHGGHGFFEHHGFF2GGHHHHGGF0CE?/ECGGHGEHHFHHGBHHHFFF1DF/FFFHGBHFHHFFFFGGGGGGABF1AHGF1EE0ECHGF0EECGHGGFFGFGFGF1FFFFFFA1A>1
@M02197:105:000000000-AN6RF:1:1102:11700:5114 1:N:0:1
CTACCGATTGCGTCCTCCGCTTATTGATATGCTTAAGTTCAGCGGGTAGTCCTACCTGATTTGAGGTCAAATATGATGCAAGGTTTTGTCCGAAGACCATTGTAAGCGGACTTTGAGGGTCGGACGACAGCGCAACGTCATTATCACACTGATGTCCGGAATCCAAAGGTTGAACTCCGCTGATGCATTTGAGAGGAGCCGACCTTCGCCAGCACGCTCCAAGTCCAAGCCCCGAATAGAAACAAATCGATTCGGGGTTGAGAATTTAATGACACTCAAACAGGCATGCTCCTCGGAATACCAAGGAGCGCAAGGTGCGTTCAAAGATTCGATGATTCAC
+
BBBBBBBBB?BAGGGGGGEGGEEHHHGGHFHFHHHHHHGHHGHGFGGGGHHHHHHHGH3GHHGGGHHHGHHHHHGEFHHHFHGDGHGHHF@EGGGGHGGHHHHHHHHGCCGGHHHHGHGFHGFFGGGGGGHCCGGGGHGGHHHHGHHHHHHHHHHHHGGGGGGHHECHFGHHHGGGGGHGGGGFDGGGGGHHHGFDFGFFGFF>GFGGHFGGFFFFFFFGGFFFGGHGGGEADHHHGHHHEHHGHHHGFGFGFGGHHHHHHHHHFBDHHGEHHHFFHHHHHHG3FFHHE0?E?EHFDHCHHCHHAE2CGHFGGAAECHBFGGGGGEGGFF5FFFFAAAAA
@M02197:105:000000000-AN6RF:1:1102:22085:5292 1:N:0:1
CTACCGATTGCGTCCTCCGCTTATTGATATGCTTAAGTTCAGCGGGTAGTCCTACCTGATTTGAGGTCAAATATGATGCAAGGTTTCGTCCGAAGACCATTGTAAGCGGACTTTGAGGGTCGGACGACAGCGCAACGTCATTATCACACTGATGTCCGGAATCCAAAGGTTGAATTCCGCTGATGCATTTGAGAGGAGCCGACCTTCGCCAGCACGCTCCAAGTCCAAGCCCCGAATAGAAACAAATCGATTCGGGGTTGAGAATTTAATGACACTCAAACAGGCATGCTCCTCGGAATACCAAGGAGCGCAAGGTGCGTTCAAAGATTCGATGATTCAC
+
BABBBBBBBBF@EEGGGGGGGGGBGHHCHHGHHHHFHFFFHCHGGGEEGHGFFFFHHHHFHHHEFF3FGHHHFFHHHHHHHHGGFGHGHGGGGGGGHHHHHHHGHGHGGFGGHHFGGHGDHGGGGGGGCDHGGGGGGHHGFHHHHHHHHHHGHHHHHGGGGHHHHHFGGGGGGGGGGGGGGHHGBFGGHHHGHGGGGFFFGHFFFFGGGHGGFGGFGFFFFHFGFGHEFEEEHHHHGHFHHGHFFF0HE>/?>FGFHHHHFFHGGGHFEFD1B1F1HHFHFEHHHHGCFGGGGHHHGGGDHHHHGEGGCHFBGGGGGHFGFBGGGCGBFBFFFFFA1>11
@M02197:105:000000000-AN6RF:1:1102:21721:5478 1:N:0:1
CTACCGATTGCGTCCTCCGCTTATTGATATGCTTAAGTTCAGCGGGTATCCCTACCTTATCCGAGGTCAACCACTGTTGTTTGGACTAAATGGGGGGTCCAGTGGCTCAGAATATGACTTGGATAAGACTAGTATAGCATTTTAAAACACTCCTGGAATCTATTACCATGGTCCACTTTTCTGGCCTATTCATTTCAGCAGAGTAAGACAAAGTAGTGTTAGTACTATCCACTTCTACCAATACCACATGATATGTGAGTCGGTTTTTAGTGACGCTCGAACAGGCATGCCCTAAGGAATACCAAAGGGCGCAATGTGCGTTCAAAGATTCGATGATTCAC
+
CCCCCCCCCDFBGGGGGGGGGGGHHHHHHHHHHHFHHHHHGHHGGGGGHHHHHHHHHHHHHHGGGGGHHHHGEGHHHHHGHHHGHHHHHHHHHHGGGGGHHHGHFGHHHHGHHHHHHGHGHHHHGHGHHHHHHHHHGGHHGGHHGGGGGGHGGFHFGGGHHHHGHGGHGHHFHHHFHHHHHHHGFHFGGFFFHHHHHHFHHHHHFGGFFHHHHHHGHHGHHHHGGHHHHHGFHHHGDGHHGHGHHGF4GHHGF3HEGGGGGFEEGBCGHGGGGGDHHFHHHEHHHHHFHHGHHHHHHHHFHHHHHGGGGGHHHHGGGDCGGGGGGGGGGFFFFFFFBBBBB
@M02197:105:000000000-AN6RF:1:1102:25511:5524 1:N:0:1
CTACCGATTGCGTCCTCCGCTTATTGATATGCTTAAGTTCAGCGGGTATCCCTACCTGATCCGAGGTCAACCACTGTTGTTTGGACTAAATGGGGGGTCCAGTGGCTCAGAATATGACTTGGATAAGACTAGTATAGCATTTTAAAACACTCCTGGAATCTATTACCATGGTCCACTTTTCTGGCCTATTCATTTCAGCAGAGTAAGACAAAGTAGTGTTAGTACTATCCACTTCTACCAATACCACATGATATGTGAGTCGGGTTTTAGTGACGCTCGAACAGGCATGCCCTAAGGAATACCAAAGGGCGCAATGTGCGTTCAAAGATTCGATGATTCAC
+
BBCCDDCCCDFCGGGGGGGGGGGHHHHHHHHHHFHHHHHHHHHGGGGGHHHHHHHHHHBGHFHGGGGHHHGHGFHHHHHHHHHGHHHGDGHHHHGGGGGHHHFHHGHHHHHHHHHGHHHGHGHGHHGHHGGGGGHGHHHHHHHHGGFFGGGEHHHHHHHHGHGFHHHGHHHFHHGHHFHHHFFGGFHFFHHGHHHHHHHHHHHHGHGHHHFHHHHHHHHHHHHHHHHHFGFHHHHHHHHHHFHHHHHGHHHHHBHHGGCCCGGHHFHHHGGGGEDHHGHHGBGHEHHGHHFGHHHGFFGHGGHHHGGGEGHHHGGGGGHGGGGFGGGGGFFFFFFFBBBAA
@M02197:105:000000000-AN6RF:1:1102:8025:5420 1:N:0:1
CTACCGATTGCGTCCTCCGCTTATTGATATGCTTAAGTTCAGCGGGTAGTCCTACCTGATTTGAGGTCAAATATGATGCAAGGTTTTGTCCGAAGACCATTGTAAGCGGACTTTGAGGGTCGGACGACAGCGCAACGTCATTATCACACTGATGTCCGGAATCCAAAGGTTGAATTCCGCTGATGCATTTGAGAGGAGCCGACCTTCGCCAGCACGCTCCAAGTCCAAGCCCCGAATAGAAACAAATCGATTCGGGGTTGAGAATTTAATGACACTCAAACAGGCATGCTCCTCGGAATACCAAGGAGCGCAAGGTGCGTTCAAAGATTCGATG
+
A>AAA1ADAADA1A0EDFEEFGGHGF2GBDGGGHGHFAAFFFG//EE/AFDFGHHFHDH1FFHBFC0F1GHHGHD@GHHHBGGGHDC0GGFG/EEEFHFFDFFHGHGE/EGFFFFB@@EFHGFEEFB@C@ECCCCGGHHFHFHBGFGFFFGFD?BGGFEHHHHHGGHHHBHFHFGGGGGFHGBFHFGF=CHHHHGGGCGGGGCGFCFEHHEE<?FHHGGHFHHGFFGFFFAFGF2@2HGFB@FGHHGCEB/???/B02DHHEHF11GFHHGGGAFB0FB1FD1GBHEFGEEEE02F2A11BHHFCE0A0B1B0?EAEA1F3F3BBAC1BAAAAA
@M02197:105:000000000-AN6RF:1:1102:10701:5492 1:N:0:1
CTACCGATTGCGTCCTCCGCTTATTGATATGCTTAAGTTCAGCGGGTATCCCTACCTGATCCGAGGTCAAACTTAAAAAGTTGGGGGTTGCTGGCAAGCACGCACCGAGACCCTGTAGCGAGGAGTATTACTACGCTTAGAGCACGATGGCACCGCCACTGATTTTAAGACCGATCAGAACTGATGCGGTCCAATACCAAGCAGAGCTTGAGTGTTGTACTGACGCTCGAACAGGCATGCCCCGCGGAATACCACGGGGCGCAATGTGCGTTCAAAGATTCGATGACTCAC
+
BBBBBBBBA?FAGGGGGGGGGGGHCFHHCHFGHHGHHHHHHFHGFGGGHHHHHHHH;HH<HHHGG9GHHGHHF<GHFHH1F;HHGGGGGGH0HHGHHGHHHGGGGGGC@FGGHHH:HHGGGGGGGHHHGHHH<HCGGGHHHFHHHGGHGGHHHGGHHHHHHHFHHHHGGGGGHGHGHHHFFGGGGGFHHHHHFFFHGHHGHHHHFGFGFHHGHHFFFFGGGGGGGHGGHHHHGHHHGGGGGFCGHHFFHGFCEACGGGGGHHHHGGGGGGGGGGGGCGF4FFFFFFBBBBB
@M02197:105:000000000-AN6RF:1:1102:10313:5719 1:N:0:1
CTACCGATTGCGTCCTCCGCTTATTGATATGCTTAAGTTCAGCGGGTAGTCCTACCTGATTTGAGGTCAAATATGATGCAAGGTTTTGTCCGAAGACCATTGTAAGCGGACTTTGAGGGTCGGACGACAGCGCAACGTCATTATCACACTGATGTCCGGAATCCAAAGGTTGAATTCCGCTGATGCATTTGAGAGGAGCCGACCTTCGCCAGCACGCTCCAAGTCCAAGCCCCGAATAGAAACAAATCGATTCGGGGTTGAGAATTTAATGACACTCAAACAGGCATGCTCCTCGGAATACCAAGGAGCGCAAGGTGCGTTCAAAGATTCGATGACTCAC
+
CCCCCBBCCCFBGGGGGGGGGGGHHHHHHHHHHHHGHHGHGHHGGGEGGFHGHHHHHHHGHHHGGHHHHHHGHHHHHHHHHHGHHHGHHHHGGGGGHHHHHHHHHHHGGGGGHHHGGGGGHGGGGFFGGGHGGGGGGHHGHHHHHHHGHHHHHHHHHGGGHHHHHHHHHHHHGGGGGGGGHHHHHGGHGHHHHHGGGDEFFGGGGFGGHFGFGFFFFFHFHHHHGFHFFFFFHHHHHHHHHHHGHG1FFFEGGGGHHHGHFHHHG@BHGHHHHGABHHHHGEHHFDEHDFE2GHGFGGHFFHHHGGGGCHCGHGGGGHGGGGBFGGFGBFFFFFFBBBBB
@M02197:105:000000000-AN6RF:1:1102:16616:5880 1:N:0:1
CTACCGATTGCGTCCTCGCTTATTGATATGCTTAAGTTCAGCGGGTAGTCCTACCTGATTTGAGGTCAAATATGATGCAAGGTTTTGTCCGAAGACCATTGTAAGCGGACTTTGAGGGTCGGACGACAGCGCAACGTCATTATCACACTGATGTCCGGAATCCAAAGGTTGAATTCCGCTGATGCATTTGAGAGGAGCCGACCTTCGCCAGCACGCTCCAAGTCCAAGCCCCGAATAGAAACAAATCGATTCGGGGTTGAGAATTTAATGACACTCAAACAGGCATGCTCCTCGGAATACCAAGGAGCGCAAGGTGCGTTCAAAGATTCGATGACTCAC
+
DDDCDDCDDDFDGGGGGGGGGGHHHGHHHGHHHHHHHHHHHHGGGGGAGHHHHHHHHHHHHHHGHHHHHHHHHHHHHHHHHGGHHGHHHHGGGGGHHHHHHHHHHGGFFGGHHHHGHGFHGGGGGGGGGHGGGGGGHHGHHGHHHHHHHGHHFHHHGGGHGHHHHHHHHHHGGGGHGHHHHHGHHHFHGHHHHGGGGGGHHFFFFGGHHGGGGGHHHHFHGHGGGHGGFFHHHHH?HHHHFGGFGGGGGGGGGGHHHHHHHHHGFHHHHHHHHGHHHHHHHHHHHHHGGGGGHHHHHHGHGHHGGGGCHHHHGGGGHGGGGGGGEGGFFFFFFFBBBBB
@M02197:105:000000000-AN6RF:1:1102:16822:5751 1:N:0:1
CTACCGATTGCGTCCTCCGCTTATTGATATGCTTAAGTTCAGCGGGTAGTCCTACCCGATTTGAGGTCAGATTTGTCATTATATTTCAAGTCTTGTTCCCCAAGACATACCTTTTCTGTAGGAGCTTCTCCATAATTGAAGTCACTCTACTCACAGCTTTCACATCTAACGTAGATAATTATCACATTAGTGTTACTGAGCCATAATCTATCAGAAAAGCTCATCCATTCAAGAGGAGCCAACAAGCAACCTAAGCTGCGCCAGCAATTATCCTCCAACTCCAACTTCACCTTAGCATAAATGCTAAAAGGCAGTTGAGAATTTCATGACACTCAAACAGGCATGCTCCTCGGAATACCAAGGAGCGCGAGGTGCGTTCAAAGATTCGATGATTCAC
+
CCCCCCCCCCFBGGGGGGGGGGGHHHGHFHHHHHHHHHHHHHHGGGGGGHHHHHHHHGGGGGHHGHHHHHHHHHHHHHHHHHHHHHHHHHHHHHHHHHHHHHGHHHHHHHHHHHHHHHHHGHHHHHHHHHHHHHHHHHHHHHHHHHHHHHHHHHHHHHHHHHHHHHHHGHGHHHGHHHHHHHHHHHHHHHHHHHHHHHGHHHHHHHHHHHHHHHHHHHHHHHHHHHHHHHHGHHGHHHGHHHHHHHHHHHGGHHGGDDCGHHHHHHF3GHGGGFHEGFCFHHHHGGEHGFHHHHHHHHHHHHHHHHHHHHHHHHGHHHHHHHHFHHHHHHHGHHHHHHHHHHGHHGGEGCHHHFHHHHHHHGGGGGGGHHGGGGHGGGGGGGGGFFFFFFFFBBBBB
@M02197:105:000000000-AN6RF:1:1102:12906:5815 1:N:0:1
CTACCGATTGCGTCCTCCGCTTATTGATATGCTTAAGTTCAGCGGGTAGTCCTACCTGATTTGAGGTCAAATATGATGCAAGGTTTTGTCCGAAGACCATTGTAAGCGGACTTTGAGGGTCGGACGACAGCGCAACGTCATTATCACACTGATGTCCGGAATCCAAAGGTTGAATTCCGCTGATGCATTTGAGAGGAGCCGACCTTCGCCAGCACGCTCCAAGTCCAAGCCCCGAATAGAAACAAATCGATTCGGGGTTGAGAATTTAATGACACTCAAACAGGCATGCTCCTCGGAATACCAAGGAGCGCAAGGTGCGTTCAAAGATTCGATGATTCAC
+
CCCCCCBCCCFBGGGGGGGGGGGHHHHHHHGHHHHHHHHHHHHGGGGGGHHHHHHHHGHHHHHHGHHHHHHHHHHHHHHGHHGGHHGHHHHGGGGGHHHHHHHHHHHGGGGGHHHHFHGGHGGGGGGGGGHGGGGGGHHGHHHHHHHGHHHGHHHHHGGGHHHHHHHHHGHHHGGGGGGGHHHHHGHHGHHHHHGGGGGFHHGGGFGGGHGGGGGHHHHHHHHHGGHGGGGHHHHHHHHHHHHGHHHHGGGFGGGHHHFHHHHHEHGHHHHHHGGHHHHFHHHHHHHHGGGGFGHHHHHHGHHHGGGGGHGHHGGGGHGGGGGGGGGGFFFFFFFCCCCC
@M02197:105:000000000-AN6RF:1:1102:8907:5998 1:N:0:1
CTACCGATTGCGTCCTCCGCTTATTGATATGCTTAAGTTCAGCGGGTAGTCCTACCTGATTTGAGGTCAAATATGATGCAAGGTTTTGTCCGAAGACCATTGTAAGCGGACTTTGAGGGTCGGACGACAGCGCAACGTCATTATCACACTGATGTCCGGAATCCAAAGGTTGAATTCCGCTGATGCATTTGAGAGGAGCCGACCTTCGCCAGCACGCTCCAAGTCCAAGCCCCGAATAGAAACAAATCGATTCGGGGTTGAGAATTTAATGACACTCAAACAGGCATGCTCCTCGGAATACCAAGGAGCGCAAGGTGCGTTCAAAGATTCGATGATTCAC
+
CBBCCCBBCCFBEGGGGGGGGGGHHGGHFHHHHHHHGHHHHHHGGGGGGHHHHHHHHHHHHHHGGHHHHHHHHGHHHHHHHHGHHHGHFHHGGGGGHHHHHHHHHHHGGGGGHHHGGHGFGGGGGGGGGGHGGGGGGHHGHHHHHHHHHHHHHHHHHGGGFHHHHHFHHHHHHGGGGGHHGGHHHGGHGHHGHHGGFFGGHFGFGFFGFHGGGFGGHHFFFHFHGGHGGGFHFHHHFHHHHHHGHGFHGFCCCGGFGGHHHHHGBBHHHFGHHGGHHHHHGDHGHHEHDGFCGHHEHHHHHFHHGGGEEHHHHGGGGHGGGFGGGGGGFFFFFFFCB@CB
@M02197:105:000000000-AN6RF:1:1102:15901:5955 1:N:0:1
CTACCGATTGCGTCCTCCGCTTATTGATATGCTTAAGTTCAGCGGGTATCCCTACCTGATCCGAGGTCAACCACTGTTGTTTGGACTAAATGGGGGGTCCAGTGGCTCAGAATATGACTTGGATAAGACTAGTATAGCATTTTAAAACACTCCTGGAATCTATTACCATGGTCCACTTTTCTGGCCTATTCATTTCAGCAGAGTAAGACAAAGTAGTGTTAGTACTATCCACTTCTACCAATACCACATGATATGTGAGTCGGTTTTTAGTGACGCTCAAACAGGCATGCTCCTCGGAATACCAAGGAGCGCAAGGTGCGTTCAAAGATTCGATGATTCAC
+
BCCBBCCBBBFCGGGGGGGGGGGHHHGHHHHHHHHGHHHHHHHGGGGGHHHHHHHHHHHHHHHGGGGHHHHHGGHHHHHHHHHGHHHHHHHHHHGGGGGHHHHHHGHHHHGHHHGGGGHGHGGHHHHHHGHHHGGGHHHGHGHGHHGHGGGGHGHHHHFHHHHHHHHHGHHHGHFFHHFGHHGHHHFGFHHHHHHHHHHHGHHHHHHHHHHHHFHHHHFHHHHHHHHGHHGGFGHHGGHHHHHHHHHHHHHHHHHGGGG?GGFGDGGHHGGGGGHFFEHHHHHHHHHHHFCGCGHHHHHGHHHHHGGGGGHFHHGGGGHGGGGGGGGGGFFFFFFFCBBCB
@M02197:105:000000000-AN6RF:1:1102:15932:6023 1:N:0:1
CTACCGATTGCGTCCTCCCTTATTGATATGCTTAAGTTCAGCGGGTAGTCCTACCTGATTTGAGGTCAAATTGTCAGAAGCTGTCTCAAAAGAGACCCTTTAAAAGCTGAACCCCATTTATAAAGCTGCTCTTCACAAATGGCGTAGATAATTATCACACCAAAGCAAGGCAACAAAGGTCCCGCTAATGCATTTCAGGAGAGCCGACTTCTGAGAAGCCCGCATACTCCCACATCCAAGCCTGATCAACAGAAAAAGCTGAAAAGGTTGAGAATTTCATGACACTCAAACAGGCATGCTCCTCGGAATACCAAGGAGCGCAAGGTGCGTTCAAAGATTCGATGATTCAC
+
CCCCCCABBCFCGGGGGGFGFGHHHHHHHGHHHFHHHHHHHGGGGGGGHHHHHHHHHHHHHHHGHHHHHHHHHHHHHGHHHHHHHHHGHHHHGHHHGHHHHHHGHHHHGHHHHGGFHHHHHHHHHHHHHHHHHHGHHHHFFGHGGGGGGHHHGGHHHHHHGHHHHHHGHGHHHHGHHHHHGHHHHGGHHHHHHHHHGHGHGGGHGHHGGHGGHHHGGGGGGGHHHGGHGHFFHFFGGHHHGHHHGHFHHGGHHEHHHFHHGHHHHHHHHBFHHHGFEFFHHHHGGHHHFHHHGHHHGHEE??GFG5GFB3HHHGEFECGGFHHGFCEHFGGGGGGFG4FFBFFFFBAAAA
@M02197:105:000000000-AN6RF:1:1102:7110:6095 1:N:0:1
CTACCGATTGCGTCCTCCGCTTATTGATATGCTTAAGTTCAGCGGGTAGTCCTGCCTGATTTGAGGTCAAATATGATGCAAGGTTTTGTCCGAAGACCATTGTAAGCGGACTTTGAGGGTCGGACGACAGCGCAACGTCATTATCACACTGATGTCCGGAATCCAAAGGTTGAATTCCGCTGATGCATTTGAGAGGAGCCGACCTTCGCCAGCACGCTCCAAGTCCAAGCCCCGAATAGAAACAAATCGATTCGGGGTTGAGAATTTAATGACACTCAAACAGGCATGCTCCTCGGAATACCAAGGAGCGCAAGGTGCGTTCAAAGATTCGATGATTCAC
+
BBBBBBADBBFBGGGGGGFGGGGHHHHHHHHGHHFHHFHHFHHGGGEEGHHHFEHHHHHHHHGHGHHFHFFFHHGHHHHHHHGGHHGHHHHFGGGGHHHHHHHHHHGGGCGGHHHHFFGDHGFGGGGGGGHGGGGGGGHGHHHHHHHGHHHHGGGHFGFGGHHHHHHGHGHGGFGGGFHFHGHHHHGHGGHHHHGGGCGEFFFFFFFGFHFGGGGHHGGHHHFGFGGGGFFHHHGFBHHBHGBFBHFG?GGGEEE0HHHHFHGFFHHGDFBGDEAHFHFGDFGFHFHFGEEECBFDDG1HHGGBCGGECGFG0E0CEFGG3GFFG?FFFFFFFFFAAA>>
@M02197:105:000000000-AN6RF:1:1102:12608:5988 1:N:0:1
CTACCGATTGCGTCCTCCGCTTATTGATATGCTTAAGTTCAGCGGGTAGTCCTACCTGATTTGAGGTCAAATATGATGCAAGGTTTTGTCCGAAGACCATTGTAAGCGGACTTTGAGGGTCGGACGACAGCGCAACGTCATTATCACACTGATGTCCGGAATCCAAAGGTTGAATTCCGCTGATGCATTTGAGAGGAGCCGACCTTCGCCAGCACGCTCCAAGTCCAAGCCCCGAATAGAAACAAATCGATTCGGGGTTGAGAATTTAATGACACTCAAACAGGCATGCTCCTCGGAATACCAAGGAGCGCAAGGTGCGTTCAAAGATTCGATGATTCAC
+
CCCCCCCCCCFCGGGGGGGGGGGHHHHHHHHHHHHHHHHHHHHGGGGGGHHHHHGHHHHHHHHHGHHHFHHHHHHHHHHHFHGGHHGHHHHGGGGGHHGHHHHHHHHGGGGGHHHHGHGGHGGGGGGGGGHGGGGGGHHGHHHHHHHHHHHHHHHHGGGGHGHHHHGHHHHHHGGGGGHGGHHHHHHHHGHHHHGGGGGFFFFGGGGGFHGGGGGGGHHGHHHGGGHGGGGGHHHHHHHHHHGGGHHHGGGGGGGFHFHHHHHHHHGHFFHHGDEHGHHHHHHHHHHHGGGGGHHHHHHGHHHHGGFGGGHHHGGGGGGGGGGGGGGGFFBFFFFABBBB
@M02197:105:000000000-AN6RF:1:1102:21589:6111 1:N:0:1
CTACCGATTGCGTCCTCCGCTTATTGATATGCTTAAGTTCAGCGGGTAGTCCTACCTGATTTGAGGTCAAATATGATGCAAGGTTTTGTCCGAAGACCATTGTAAGCGGACTTTGAGGGTCGGACGACAGCGCAACGTCATTATCACACTGATGTCCGGAATCCAAAGGTTGAATTCCGCTGATGCATTTGAGAGGAGCCGACCTTCGCCAGCACGCTCCAAGTCCAAGCCCCGAATAGAAACAAATCGATTCGGGGTTGAGAATTTAATGACACTCAAACAGGCATGCTCCTCGGAATACCAAGGAGCGCAAGGTGCGTTCAAAGATTCGATG
+
CCCCCCCCBBFCGGGGGGGGGGGHHHHGHHHGHHHHHHHHHHGGGGEGGHHHHHHHHHHHHHHHGHHHHHHHHHHHHHHHHHGHHHGHHHHGGGGGHHHHHHHGHHHGGGGGHHHHGHGGHGGGGGGGGGHGGGGGGHHGHHHHHHHHHHHHHHHHHHHHHGHHHHHHHGHHHGGGGGHGHHGHHGGHHHHHHHGGGGGGFGGGGGGGGGGGGGGHHGGHHHHHGGHGGGGHHGHHHHHHFFGGHHGHGGCGGGGHHGHHFHHG5GFHHHHHHHGHHHHGHHFHHHHHEFFGDHHHHHG3GHFHGGCGGHHHGGGGGGGGGFFFFBFCFCCBBC
@M02197:105:000000000-AN6RF:1:1102:17291:6282 1:N:0:1
CTACCGATTGCGTCCTCCGCTTATTGATATGCTTAAGTTCAGCGGGTAGTCCAACCTGATTTGAGGTCAAATATGATGCAAGGTTTTGTCCGAAGACCATTGTAAGCGGACTTTGAGGGTCGGACGACAGCGCAACGTCATTATCACACTGATGTCCGGAATCCAAAGGTTGAATTCCGCTGATGCATTTGAGAGGAGCCGACCTTCGCCAGCACGCTCCAAGTCCAAGCCCCGAATAGAAACAAATCGATTCGGGGTTGAGAATTTAATGACACTCAAACAGGCATGCTCCTCGGAATACCAAGGATCGCAAGGTGCGTTCAAAGATTCGATGATTCAC
+
BBBBBB?DBBFAGGGGGGGGGGGHGHFHHHHHHHHHHHHHHFFGGGGGGHHGHHHGHGGHHHHHGHHHHHHHHHGHHHHHHHGDHHGHHHHGFGGGHHGHHHHHHHHFGFFGHHHFFHGGHGGGGGFGGGHGGGGGGHHGHHFHHHHHHHGGHFHHHHHFHHHHHHHHGHHHFGFFGFHGHHHHHHHGGHHHHHGGGGFFFFGGFFGGHHGGGFGHHHHFHHHGGGHGGGEGHHHFFHHHHHHGHGCHGFEEGGGHHHFHEHHHHHHHHHHHGBGHHHHGEHHHHHHGGGGGFHHGHHGBHHHGEGHGCHHHHGGGGHGGGGGGGGGGFFFFFFFCCCBC
@M02197:105:000000000-AN6RF:1:1102:23328:6225 1:N:0:1
CTACCGATTGCGTCCTCCGCTTATTGATATGCTTAAGTTCAGCGGGTAGTCCTACCTGATTTGAGGTCAAATTGTCAGAAGCTGTCTCAAAAGAGACCCTTTAGAAGCTGAACCCCATTTATAAAGCTGCTCTTCACAAATGGCGTAGATAATTATCACACCAAAGCAAGGCAACAAAGGTCCCGCTAATGCATTTCAGGAGAGCCGACTTCTGAGAAGCCCGCATACTCCCACATCCAAGCCTGATCAACAGAAAAAGCTGAAAAGGTTGAGAATTTCATGACACTCAAACAGGCATGCTCCTTGGAATACCAAGGAGCGCAAGGTGCGTTCAAAGATTCGATG
+
DDDDDDCDCDFCGGGGGGGGGGGHGHHHHHHHHHHGHHHHHHHGGGGGGHHHHHHHHHHHHHHHGHHHHHHHHHHHHHHHHHHHHHHHHHHHHGHGHGHHHHHHHHHHHHHHHHGGGHHHHHHHHGHHHHHHHHHHHHHHHHGHGHHGHHHHHHHHHHHHHGHHHHHHHHHHHHHHHHHHHHHGHHHHHHHHHHHHHHHHHGHGGGHHHHGHHHHHHGGGGGHGHGGGHGGHHHHGGGHHHFFGHHHHHHHHHHHHHHGHHHHHHHHHHHHHHHHHHBHHGHHHFEHHHHHHGHEGG2HHHFHGHHHHHGHFHHHGGGGGHHHGGGGGGGFFBFFFBFFFBAABB
@M02197:105:000000000-AN6RF:1:1102:19453:6380 1:N:0:1
CTACCGATTGCGTCCTCCGCTTATTGATATGCTTAAGTTCAGCGGGTAGTCCTACCTGATTTGAGGTCAAATTGTCAGAAGCTGTCTCAAAAGAGACCCTTTAGAAGCTGAACCCCATTTATAAAGCTGCTCTTCACAAATGGCGTAGATAATTATCACACCAAAGCAAGGCAACAAAGGTCCCGCTAATGCATTTCAGGAGAGCCGACTTCTGAGAAGCCCGCATACTCCCACATCCAAGCCTGATCAACAGAAAAAGCTGAAAAGGTTGAGAATTTCATGACACTCAAACAGGCATGCTCCTCGGAATACCAAGGAGCGCAAGGTGCGTTCAAAGATTCGATGATTCAC
+
DDDDDCCCCCFCGGGGGGGGGGGHHHHHHHHHHHHHHHHHHHHGGGGEGHHHHHHHHHHHHHGHGHHHHHHHHHHHHHHHGHHHHHHHHHFHHGHHHGHHHHHHHHHHHHHHHHGGGHHHHHHHHHHHHHHHHHHGHHHGHHHHGGGGGHHHHHGHHHHHHGHHHHGHHHHHHHHHHHHHHHHHHGHHHHHHHHHHHHHHHGGGHGHHGGGHGHHHHGGGGGGHGHFGHFFFFHHGGGGHHHHHHHHHHHHHHHHHHGHHHHHHHHHGHHHHHHHFBFHGHHHHGGHHHHHHFHHHHHHEGGGGHHHHHGHFFHHEF?GGHHHHGGGGHGGGGGGGGGGFFFFFFFBCCBC
@M02197:105:000000000-AN6RF:1:1102:11401:6158 1:N:0:1
CTACCGATTGCGTCCTCCGCTTATTGATATGCTTAAGTTCAGCGGGTAGTCCTACCTGATTTGAGGTCAAATATGATGCAAGGTTTTGTCCGAAGACCATTGTAAGCGGACTTTGAGGGTCGGACGACAGCGCAACGTCATTATCACACTGATGTCCGGAATCCAAAGGTTGAATTCCGCTGATGCATTTGAGAGGAGCCGACCTTCGCCAGCACGCTCCAAGTCCAAGCCCCGAATAGAAACAAATCGATTCGGGGTTGAGAATTTAATGACACTCAAACAGGTATGCTCCTCGGAATACCAAGGAGCGCAAGGTGCGTTCAAAGATTCGATGATTCAC
+
BAABBBBBBBFBFGGEGGGGCEFFHGHHBFFFHHFFGGGFHHHGGGGGFGFGGDHHHDGHHHGFGFHHFD@EHHG@FFHFHHGFGFGHHFGFFGGGHHHHHGHHFFFGGGGGFHFEFHGBGGEFGGGGGGHGGGGGGHGG9HGHHHGHHHHHGGHCGDCGGGHGGFFGFFGCFCCFGFG?FGGFGGEFGGHGEGGDFD?EGFFAFFFEHHGFFFFGFHFFGFFFFFFFFGEFFHFG2FHFHGB>GF>FEEEECGGHFDGGBHFF1BBBGD@HFFEEGHHGDD0F1GEHCE?E?HHFGGGBGGHBCGGGGGFGCEGEEA11BFGGGEF1FFFFFFFAAAAA
@M02197:105:000000000-AN6RF:1:1102:12137:6292 1:N:0:1
CTACCGATTGCGTCCTCCGCTTATTGATATGCTTAAGTTCAGCGGGTAGTCCTACCTGATTTGAGGTCAAATATGATGCAAGGTTTTGTCCGAAGACCATTGTAAGCGGACTTTGAGGGTCGGACGACAGCGCAACGTCATTATCACACTGATGTCCGGAATCCAAAGGTTGAATTCCGCTGATGCATTTGAGAGGAGCCGACCTTCGCCAGCACGCTCCAAGTCCAAGCCCCGAATAGAAACAAATCGATTCGGGGTTGAGAATTTAATGACACTCAAACAGGCATGCTCCTCGGAATACCAAGGAGCGCAAGGTGCGTTCAAAGATTCGATGATTCAC
+
CCBCCCCCBCFBGGGGGGGGGGGHHHHHHHHHHHHHHHHHHGHGGGGGGHHHHHHHHHGHHHHHGHHHHHHHHHHHHHHHHHGHHHGHHHHGGGGGHHHHHHHHHHHGGGGGHHHHGHGDHGGGGGGGGGHGGGGGGHHGHHHHHHHHHHHHHHHHHGGGGGHHHHHHHFHHHGGGGGHGHGGHGGHHHHGGHHGGGGGGHHGGGGGGFHGGGGGHHHFHFHHFGGHGGGGHHHHFBHHHGHHGHFHHDF?GGGGHHHGHHHHGGHHHHHHHHHGFHHHHHGHHHHHHGGGGCHHHHGHHHGHGGGGGGHHGHGGGGHGCGGGGGGGGFFFFFFFAAAA?
@M02197:105:000000000-AN6RF:1:1102:14104:6481 1:N:0:1
CTACCGATTGCGTCCTCCGCTTATTGATATGCTTAAGTTCAGCGGGTAGTCCTACCTGATTTGAGGTCAAATATGATGCAAGGTTTTGTCCGAAGACCATTGTAAGCGGACTTTGAGGGTCGGACGACAGCGCAACGTCATTATCACACTGATGTCCGGAATCCAAAGGTTGAATTCCGCTGATGCATTTGAGAGGAGCCGACCTTCGCCAGCACGCTCCAAGTCCAAGCCCCGAATAGAAACAAATCGATTCGGGGTTGAGAATTTAATGACACTCAAACAGGCATGCTCCGCGGAATACCAAGGAGCGCAAGGTGCGTTCAAAGATTCGATGATTCAC
+
CCBCCCCCC@FAGGGGGGGGGGGHHHHHHHHHHHHHGHHHHHHGGGGGGHHHHHHHHHHHHHHHGHHHHHHHHHHHHHHHHHGGHHGHHHHGGGGEHHGHHHHHHHHGGGGGHHHFGGGGHGGFGGGGGGHGGGGGGHHGHHHHGHHHHGHFHHHHHGGGGGHHHFHHGFFGGGGGGGHHHHHHHHHGGGHHHHGGGGGFHHGGFGGGGHGGGGGHGFHHHHHHGGHGGGGGHHHGBHHHHHHGHGFHFF/EGGGHFGFHFHHHFFHGHFFHGFFFHHHHGHHHGHHGFGGGGHHHHGHGHHHHGGGGGHGGFGGGGHGCGGGGGGGGFFFFFFFBBBBB
@M02197:105:000000000-AN6RF:1:1102:10934:6406 1:N:0:1
CTACCGATTGCGTCCTCCGCTTATTGATTGCTTAAGTTCAGCGGGTATCCCTACCTGATCCGAGGTCAAACTTAGAAAGTTGGGGGTTGCTGGCAAGCACGCACCGAGACCCTGTAGCGAGGAGTATTACTACGCTTAGAGCACGATGGCACCGCCACTGATTTTAAGACCGATCAGAACTGATGCGGTCCAATACCAAGCAGAGCTTGAGTGTTGTACTGACGCTCGAACAGGCATGCCCCGCGGAATACCACGGGGCGCAATGTGCGTTCAAAGATTCGATGATTCAC
+
CCCCCCABBAFCGGGGGGGGGGGHHGHHHHHHHHHGHHHGGHGGGEGHHHHHGHHHHHHHHHGGGG9HH:HHHFGGH:HHGHHGGGGGGHHFHGHHGHHHGGGGGGGGGGGHHHHHHHGGGGGGFFGH;HHHHGGGGGGHHHFHGDHGGHHHGGHHHHHHHHGHHGGGGGGHGHHHHHGGHGFFFGHGGGHHFGFGHHHHGHHHFHHHHHGGHGFGGFGGGFGGHFGGHHHHHHHHGGGGGGGHHHHHFFGGFEGGGGGHHHHGGGGHGGGGGGGGGGFFFFFFF@CBAB
@M02197:105:000000000-AN6RF:1:1102:7693:6570 1:N:0:1
CTACCGATTGCGTCCTCCGCTTATTGATATGCTTAAGTTCAGCGGGTAGTCCTACCTGATTTGAGGTCAAATTGTCAGAAGCTGTCTCAAAAGAGACCCTTTAGAAGCTGAACCCCATTTATAAAGCTGCTCTTCACAAATGGCGTAGATAATTATCACACCAAAGCAAGGCAACAAAGGTCCCGCTAATGCATTTCAGGAGAGCCGACTTCTGAGAAGCCCGCATACTCCCACATCCAAGCCTGATCAACAGAAAAAGCTGAAAAGGTTGAGAATTTCATGACACTCAAACAGGCATGCTCCTCGGAATACCAAGGAGCGCAAGGTGCGTTCAAAGATTCGATGACTCAC
+
AAABAB3>AAB?22AE5FF?EGGHF5BF5AGGHGHCBGFG5AGGGGCEGFFEGHHCHFHHHHGDGEFHGBGFHFFGGHHHHHHHFFBGHFFFHGHHFGHHFFDGHHHHHGHHGGGGDHHHHGHHGGGHFGFHHHHFHHFGHGGHCEFGGFGGHHHHHHHHHGHGHFHGHHGHHHHHHHHH-HHFCGGGFCHFHGHDHBGGGFGGCGFHCBFHFDBCFFFCGFGGFGFFFFHGFFFHGEGGB33GDFDFGFGGEHGE@4BHHHHHDF12G5F5F@55@5D5GFDBFA5EHHHHG33BEG1AEECECAA5D5BHFGBEE2CCHFF4EEEAFBGDGDFGGGFFFFFFBFA>?A3
@M02197:105:000000000-AN6RF:1:1102:7876:6550 1:N:0:1
CTACCGATTGCGTCCTCCGCTTATTGATATGCTTAAGTTCAGCGGGTAGTCCTACCTGATTTGAGGTCAAATATGATGCAAGGTTTTGTCCGAAGACCATTGTAAGCGGACTTTGAGGGTCGGACGACAGCGCAACGTCATTATCACACTGATGTCCGGAATCCAAAGGTTGAATTCCGCTGATGCATTTGAGAGGAGCCGACCTTCGCCAGCACGCTCCAAGTCCAAGCCCCGAATAGAAACAAATCGATTCGGGGTTGAGAATTTAATGACACTCAAACAGGCATGCTCCTCGGAATACCAAGGAGCGCAAGGTGCGTTCAAAGATTCGATGATTCAC
+
ABBBBBBBAAFBGGGGGGGGGGGHHFHHFHHHHGHHGHHHGHGGGGGGGHHHHHHHHHFHHHHGGHHHHFHHHHHHHHHHEGGGHFGHHHHCGGGGHHHHHGHHHHHGGGGGHHHHGHGDHGGGGFFGGGHGGGGGGGHGHHHHHHHHHHHFHGHHGGGGHGHHHHFHHGHHHGGGGGHHHHGHHHHGGGHHGHGGGGGGHHGGGFFGFHGGGFGHHHHFHHHHGGHGFFFGGGGHGHHHHHHGHHGHGFCCGEGGHHGBHHGHGHDFHHHHHEEHHHHFHHHHHFGFE0CFGHGFFG5FHGHHGGGGFHHGHGGGGHGGGGGGGEGBFFFFFFFBBBAB
@M02197:105:000000000-AN6RF:1:1102:18612:6694 1:N:0:1
CTACCGATTGCGTCCTCCGCTTATTGATATGCTTAAGTTCAGCGGGTATCCCTACCTGATCCGAGGTCAAACTTAGAAAGTTGGGGGTTGCTGGCAAGCACGCACCGAGACCCTGTAGCGAGGAGTATTACTACGCTTAGAGCACGATGGCACCGCCACTGATTTTAAGACCGATCAGAACTGATGCGGTCCAATACCAAGCAGAGCTTGAGTGTTGTACTGACGCTCGAACAGGCATGCCCCGCGGAATACCACGGGGCGCAATGTGCGTTCAAAGATTCGATGATTCAC
+
DDCDDDABCDFCGGGGGGGGGGGHHHHHHHHHHHHHHHHHHHHGGGGGHHHHHHHHHHHHHHHGGG::HHHHHHHHHHEHG%HHGGGGGGHHHHGHHGHHHGG;GGGGGGGGH:HHHHHGGGGGGHHHHHHHHHGGGGGHHHHHHGG;G:HHHGGHHHHHHHHHGHHGGGGGHHGHHHHHHFGGGGGHHHHHHHHFGHGHHHHHGHHHHHHFFHFGHFHGFGGGGGFGHHHHHHHHHGGGGGGGHHHGHGHGGGGGGGGGHHHHGGGGHGGGGGGGGGGFFFFFFFCCCBB
@M02197:105:000000000-AN6RF:1:1102:7596:6563 1:N:0:1
CTACCGATTGCGTCCTCCGCTTATTGATATGCTTAAGTTCAGCGGGTAGTCCTACCTGATTTGAGGTCAAATATGATGCAAGGTTTTGTCCGAAGACCATTGTAAGCGGACTTTGAGGGTCGGACGACAGCGCAACGTCATTATCACACTGATGTCCGGAATCCAAAGGTTGAATTCCGCTGATGCATTTGAGAGGAGCCGACCTTCGCCAGCACGCTCCAAGTCCAAGCCCCGAATAGAAACAAATCGAATCGGGGTTGAGAATTTAATGACACTCAAACAGGCATGCTCCTCGGAATACCAAGGAGCGCAAGGTGCGTTCAAAGATGCGATGATTCAC
+
BBBBBBBDAAFAEGGGGGEGGGGFDFHHHHGHHFHDGHHGHGHGGGGGGFGDHHHHHHHHHHHHGHFHFHHHGHHHHHHHHHEBFHFHGHHGGGGGHHHHHGHHHHHGFCGGHHHFGHGGHGGGGGGGGGHGCGGGGGHGHHGHHHHHHHHHGGDHHGGGGGHHFHFFF9HFGCFGGGGGGGGFDFHGGGGHHGBGGDEEFGFFFFFEFGFFFFFDHHFFHGFFGFHGGGGFHFGGDFFGFFFFGGD?@?//EF?HFEGF2HGG1GEHFHGEBGF1A11FFGFBEHHHFGGGGGA2BHFGFGFB/0E0ABF1GA00?FFFFGBFGAE11CBDFD3AAAAA
@M02197:105:000000000-AN6RF:1:1102:22257:6756 1:N:0:1
CTACCGATTGCGTCCTCCGCTTATTGATATGCTTAAGTTCAGCGGGTAGTCCTACCTGATTTGAGGTCAAATTGTCAGAAGCTGTCTCAAAAGAGACCCTTTAGAAGCTGAACCCCATTTATAAAGCTGCTCTTCACAAATGGCGTAGATAATTATCACACCAAAGCAAGGCAACAAAGGTCCCGCTAATGCATTTCAGGAGAGCCGACTTCTGAGAAGCCCGCATACTCCCACATCCAAGCCTGATCAACAGAAAAAGCTGAAAAGGTTGAGAATTTCATGACACTCAAACAGGCATGCTCCTCGGAATACCAAGGAGCGCAAGGTGCGTTCAAAGATTCGATGATTCAC
+
DDDCCCBBCCFCGGGGGGGGGGGHHHHHGHHHHHHGHHHHHHHGGGGGGHHHHHHHHHHHHHHHGHHHHHHHHHHHHHHHHHHHHHHHHGFGHGGHHGHHHHHHHHHHHHHHHHGGGHHHHHHHHHHHHHHHHHHHHHHHHHHHGGGGGHHGHHHHHHHHHHHHHHHHHHHHHHHHHHHHHHHHHHHHHHHHHHHHHHGHHGHGHGHHHHHHHHHHGGGGGGHGHFGGHGHHHHHHGGHHHHHHHHHHHHHHHHHHHHHHHHHHHHHHHHHHHHHFGHHHHHHHHGHHHHHHHHHHHHHGGGGGHHHHHHHHHHHGGGGGHHGHGFFGHGGGGGGGGFFFFFFFFFBBBBA
@M02197:105:000000000-AN6RF:1:1102:20276:6763 1:N:0:1
CTACCGATTGCGTCCTCCGCCTATTGATATGCTTAAGTTCAGCGGGTAGTCCTACCTGATTTGAGGTCAAATATGATGCAAGGTTTTGTCCGAAGACCATTGTAAGCGGACTTTGAGGGTCGGACGACAGCGCAACGTCATTATCACACTGATGTCCGGAATCCAAAGGTTGAATTCCGCTGATGCATTTGAGAGGAGCCGACCTTCGCCAGCACGCTCCAAGTCCAAGCCCCGAATAGAAACAAATCGATTCGGGGTTGAGAATTTAATGACACTCAAACAGGCATGCTCCTCGGAATACCAAGGAGCGCAAGGTGCGTTCAAAGATTCGATGATTCAC
+
CCCCCCBCCCFCGGGGGGGGGGGHHHHHHHHHHHHGHHHHHHHGGGGGFHHGHHHHHHHHHHHHGHHHHHHHGHHHHHHGHHGHHHGHHHHGGGGGHHHHHHHHHHHGGGGGHHHHGGGGHGGGGGGGGGHGGGGGGHHGHHHHHHHHHHHGHHHHHGGGGGHHHHGHHGHHGGGGGGGHHHHHHGHGGGHGHGGGGGGGHHFGFFGGGHGGGGFHHHFHHHHHGGHGGGGHHHHGHHHHHHHGHGAHGF@EEE?AHHHHHHGGFHHHHHHGGACHHGHGFBFEHFHHGGGGGHHHGHHGHHGHFFGCCHGHHGGGGHGGFGGDGGGGBFFFFFFBBBAA
@M02197:105:000000000-AN6RF:1:1102:23654:6876 1:N:0:1
CTACCGATTGCGTCCTCCGCTTATTGATATGCTTAAGTTCAGCGGGTATCCCTACCTGATCCGAGGTCAAACTTAGAAAGTTGGGGGTTGCTGGCAAGCACGCACCGAGACCTTGTAGCGAGGAGTATTACTACGCTTAGAGCACGATGGCACCGCCACTGATTTTAAGACCGATCAGAACTGATGCGGTCCAATACCAAGCAGAGCTTGAGTGTTGTACTGACGCTCGAACAGGCATGCCCCGCGGAATACCACGGGGCGCAATGTGCGTTCAAAGATTCGATGATTCAC
+
DDDDDDCDCDFDGGGGGGGCGGGHHHHHHHHHHHHHHHHGHGHGGGGGGGHHHHHHHHHHH;HGGGG:HHHHH:HHHH;HHHHHGGGG:GHHHHGHHGH<HGGGGGGGG:GGHHHHHGHGGGGG8HFHHHHH<HGGGGGHGHHHHGFHGGHHHGGHHHHHHGHHHGHGGGGGGHHHHHHHHGGGHGGHHFFHHHHGGHHHHHHGHHHHHHFFHHHGHGHGGGGGGHGGHGHHHHGGHGGGGGCEHHHFHHGFGGGGGGGCGGHHGGGGHGGFFCGGGGGFFFFFFFCCCBC
@M02197:105:000000000-AN6RF:1:1102:7638:6879 1:N:0:1
CTACCGATTGCGTCCTCCGCTTATTGATATGCTTAAGTTCAGCGGGTAGTCCTACCTGATTTGAGGTCAAATTGTCAGAAGCTGTCTCAAAAGAGACCCTTTAGAAGCTGAACCCCATTTATAAAGCTGCTCTTCACAAATGGCGTAGATAATTATCACACCAAAGCAAGGCAACAAAGGTCCCGCTAATGCATTTCAGGAGAGCCGACTTCTGAGAAGCCCGCATACTCCCACATCCAAGCCTGATCAACAGAAAAAGCTGAAAAGGTTGAGAATTTCATGACACTCAAACAGGCATGCTCCTCGGAATACCAAGGAGCGCAAGGTGCGTTCAAAGATTCGATGATTCAC
+
BBBBBBBDBBFBEGGGGGFGGGGHHFHDGHFFHHHHHHHHHHHGGGGGGGHHGHHHHHHHHHHHGHHFFHHHHHHHHHGHHHHHHHHHHHHHHGHHHGGHHGHHHHGFHHHHHHEFEHHHHHGHHHHHHGHHGHHHHHHHHGHHGGGGGHHGHGHHHHHGHHHGHHHHHHGHHHHHHHHGDHHHGGHGGGHGGHHHHHHHGGGGHGHGGGFHGHHGFGGGFGGHHGFGHGHFHHGHGGHHHGHHFD4HGFGHGHHHHFGHHFHHHGHFFEHGHHFGGHHHGDHDHGHHHHGEGCBHHHHEE0CGGHHCHHHHHHHDGGEFHHGHGGGGHGDGGGGGGFGFFFFFFFBA@AA
@M02197:105:000000000-AN6RF:1:1102:17978:7018 1:N:0:1
CTACCGATTGCGTCCTCCGCTTATTGATATGCTTAAGTTCAGCGGGTAGTCCTACCTGATTTGAGGTCAAATATGATGCAAGGTTTTGTCCGAAGACCATTGTAAGCGGACTTTGAGGGTCGGACGACAGCGCAACGTCATTATCACACTGATGTCCGGAATCCAAAGGTTGAATTCCGCTGATGCATTTGAGAGGAGCCGACCTTCGCCAGCACGCTCCAAGTCCAAGCCCCGAATAGAAACAAATCGATTCGGGGTTGAGAATTTAATGACACTCAAACAGGCATGCTCCTCGGAATACCAAGGAGCGCAAGGTGCGTTCAAAGATTCGATGATTCAC
+
CEDCCCCCDDFCGGGGGGGGGGGHHHHHGHHHHHHHHHHHHHHGGGGGGHHHHHHHHHHHHHHHGHHGHHHHHHHHHHHHFHGFHHGHHHHGGGGGHHGHHHHGHHHGGGGGHHHHGHGGHGGGGGGGGGHGGGGGGHHGHHHHHHHHHHHHHHHHHGGGGHHHHHHHHFHHGGGGGGHHHGHHHHHHGHHHHHGGGGGFGHGGGGGGGHGGGGGHFHFHHHFGGGHGGGGGHHGHHHHHHHGGFGAHGGGFGGGHHHHHHHHHFHHHHHHGBHGHHHHHHHHHGHHHGGGGGHHHBFFHHHHHGGGGGHHHHGGGGHFGGGGGGGGGFFFFFFFBBBBB
@M02197:105:000000000-AN6RF:1:1102:18521:7089 1:N:0:1
CTACCGATTGCGTCCTCCGCTTATTGATATGCTTAAGTTCAGCGGGTAGTCCTACCTGATTTGAGGTCAAATATGATGCAAGGTTTTGTCCGAAGACCATTGTAAGCGGACTTTGAGGGTCGGACGACAGCGCAACGTCATTATCACACTGATGTCCGGAATCCAAAGGTTGAATTCCGCTGATGCATTTGAGAGGAGCCGACCTTCGCCAGCACGCTCCAAGTCCAAGCCCCGAATAGAAACAAATCGATTCGGGGTTGAGAATTTAATGACACTCAAACAGGCATGCTCCTCGGAATACCAAGGAGCGCAAGGTGCGTTCAAAGATTCGATGATTCAC
+
DDDCDDACCCFCGGGGGGGGGGGHHHHHHHHHHHHHHHHHHHHGGGGGGHHHHHHHHHHHHHHHGHHHHHHHHHHHHHHHHHGGHHGGHHHGGGGGHHHHHHHHHHHGGGGGHHHHGHGFHGGGGGGGFGHGGGGGGHHGHHHHHHHHHHHHHHHHHGGGGHHHHHHHHHHHHGGGGGGGHHHGHHHGGGHGGHGGGGGFFFGGGGGGGHGGGGGHHGGHHHHHGGHGGGGHHHHHFHHHHHHGHHHHGGGGGGGGHHHHHHHHDHHHHHHHHHGHHHHHHHFGHGCHDCEGCGHHHGHHHHHGGGGGCHHHHCGGGHGGGGGFBGGGFBFFFFFBBBBB
@M02197:105:000000000-AN6RF:1:1102:7136:7099 1:N:0:1
CTACCGATTGCGTCCTCCGCTTATTGATATGCTTAAGTTCAGCGGGTAGTCCTACCTGATTTGAGGTCAAATATGATGCAAGGTTTTGTCCGAAGACCATTGTAAGCGGACTTTGAGGGTCGGACGACAGCGCAACGTCATTATCACACTGATGTCCGGAATCCAAAGGTTGAATTCCGCTGATGCATTTGAGAGGAGCCGACCTTCGCCAGCACGCTCCAAGTCCAAGCCCCGAATAGAAACAAATCGATTCGGGGTTGAGAATTTAATGACACTCAAACAGGCATGCTCCTCGGAATACCAAGGAGCGCAAGGTGCGTTCAAAGATTCGATGATTCAC
+
ABCCBCCCCCFBGGGGGGFGGGGHGHHHHHHHHGHHHHHHHHHGGGGGGHHGHHHHHGGHHHHHGHHHHHHHHHGHHHHHHHGHHHGHHHHGGGGGHHGHHHHHHHHGGGGGHHHHGHGGHGFGGGGGGGHGGGGGGHHGHHGGHHHHHHHHHGHHHGGGHGFHHHHHHHHHHGGGGFGGGHGHHHFFGGHFGGGGGGGFFDFGGFGGHHGGGGGHFHFHHFFHGGHGFGGHHGHHGHHHHHHGHHFHGF>?GGFF2HEGBHHHFDFGGF5HHHEHHHGFHFBEHGHEGGGGGHHHFHGFGHGE?GE2EHBHHEEFGHGFGGGGGGFFBFFFFFFABBAA
@M02197:105:000000000-AN6RF:1:1102:18417:7194 1:N:0:1
CTACCGATTGCGTCCTCCGCTTATTGATATGCTTAAGTTCAGCGGGTAGTCCTACCTGATTTGAGGTCAAATATGATGCAAGGTTTTGTCCGAAGACCATTGTAAGCGGACTTTGAGGGTCGGACGACAGCGCAACGTCATTATCACACTGATGTCCGGAATCCAAAGGTTAAATTCCGCTGATGCATTTGAGAGGAGCCGACCTTCGCCAGCACGCTCCAAGTCCAAGCCCCGAATAGAAACAAATCGATTCGGGGTTGAGAATTTAATGACACTCAAACAGGCATGCTCCTCGGAATACCAAGGAGCGCAAGGTGCGTTCAAAGATTCGA
+
CCCCCCABCBFCGGGGGGGGGGGHHHHHHHHHHHHHHHHHFHGGGGGGGHHHHHHHGHEHHHHHGHHHHHHHHHHHHHHFHHGHHHGGHGHGGGGGHHHHHHHHGHHGGGGGHHHFGHGGHGGGGGGGGGHGGGGGGHHGHHHGHHHHHHHGHGHHHHGGHGHHHHFHHHHHHGGGGGHGGHHHHHGHHHGHHGGGGGGFFHGGGGGGGGGGGFGHHHHHHHHHGGHGGGGHHHGHHHHHHHHGHHGHGGGGGGGHHHHHHHHGFEGHHHHHHFGHHHFHHFFFFHHHGCECGHHGHHHHHHHHGGGGGHFGGGGGGFCGFFFFFCFCBCBC
@M02197:105:000000000-AN6RF:1:1102:19935:7195 1:N:0:1
CTACCGATTGCGTCCTCCGCTTATTGATATGCTTAAGTTCAGCGGGTATCCCTACCTGATCCGAGGTCAACCACTGTTGTTTGGACTAAATGGGGGGTCCAGTGGCTCAGAATATGACTTGGATAAGACTAGTATAGCATTTTAAAACACTCCTGGAATCTATTACCATGGTCCACTTTTCTGGCCTATTCATTTCAGCAGAGTAAGACAAAGTAGTGTTAGTACTATCCACTTCTACCAATACCACATGATATGTGAGTCGGTTTTTAGTGACGCTCGAACAGGCATGCCCTAAGGAATACCAAGGGGCGCAATGTGCGTTCAAAGATTCGATGATTCAC
+
CCCCCCCBCCFCGGGGGGGGGGGHHHGHHHHHHHGHHHHHHHHGGGGGHHHHHHHHHHHHHHHGGGGHHHHHGGHHHHGHHHHGHHHHHHHHHHGGGCGHGHHHHGHHHHHHHHGHHHHHHGGGHGGGGGHHHHHHGHHHHHHHHGGGGGGHGGHGHHHGFGGGHHGHHHHFFHGHHFFFHGGFHFHFFHHHHGHHHHHHHHGHHHHHGFHHHGHHHHHHHHFHHHHHHHFHHHHHHHHHHFHGHHHHHHHHGEHHGGGGGGGHFBGHHGGGGGGHHGHHHGBHHHHGHHGHHGHHHHHHHHHHHGGGGGHHGHGGGGHGGGGGGGGGGFFFFFFF@CCCC
@M02197:105:000000000-AN6RF:1:1102:6514:7325 1:N:0:1
CTACCGATTGCGTCCTCCGCTTATTGATATGCTTAAGTTCAGCGGGTAGTCCTACCTGATTTGAGGTCAAATTGTCAGAAGCTGTCTCAAAAGAGACCCTTTAGAAGCTGAACCCCATTTATAAAGCTGCTCTTCACAAATGGCGTAGATAATTATCACACCAAAGCAAGGCAACAAAGGTCCCGCTAATGCATTTCAGGAGAGCCGACTTCTGAGAAGCCCGCATACTCCCACATCCAAGCCTGATCAACAGAAAAAGCTGAAAAGGTTGAGAATTTCATGACACTCAAACAGGCATGCTCCTCGGAATACCAAGGAGCGCAAGGTGCGTTCAAAGATTCGATGATTCAC
+
BBBBBBADAABAEGFGGGGCCEGHHHGFHHHHHHHCFFFGGHHE?CG0AEGEGFFCHGGHHHHHGHHFFFGHHHHHHHHHHHHGHHHHHHGFHFHHGFHHHHHGHHHHHGGHHHGGFHFGHHHGHGGHHEHHHHHHHHGGDGGFFDCGGHHBGGHHGGHHHGHHHHHHHHHHHHHHHHCC<CGGGGGGGHEHFFGCGHHFFGGGGGHGHGGHGGHGHGGFGGGHHHFFFFFGFFHGEGHHFGFGDBHHHHHHHHHHGFGFHEHHFGCB2BHGGHHGF2HGHBGDGGBHHHFHGHEHHGG/EGGGGHFFHFHHFHHFEE00FHFG?GCCB1FCGBFF1F1CFFBFFB@AAA@
@M02197:105:000000000-AN6RF:1:1102:19964:7351 1:N:0:1
CTACCGATTGCGTCCTCCGCTTATTGATATGCTTAAGTTCAGCGGGTAGTCCTACCTGATTTGAGGTCAGATTTGTCATTATATTTCAAGTCTTGTTCCCCAAGACATACCTTTTCTGTAGGAGCTTCTCCATAATTGAAGTCACTCTACTCACAGCTTTCACATCTAACGTAGATAATTATCACATTAGTGTTACTGAGCCATAATCTATCAGAAAAGCTCATCCATTCAAGAGGAGCCAACAAGCAACCTAAGCTGCGCCAGCAATTATCCTCCAACTCCAACTTCACCTTAGCATAAATGCTAAAAGGCAGTTGAGAATTTCATGACACTCAAACAGGCATGCTCCTCGGAATACCAAGGAGCGCAAGGTGCGTTCAAAGATTCGATGATTCAC
+
CCCCCCBBBCFCGGGGGGGGGGGHHHHHHHHHHHHGFGHHHHHGGGGGGHHHHHHHHGGHHHHBFHHGHHHHHHHHHHHHGHHHHHHHHHFHHHHHHHGHHEGHHHHHHHHHHHHHHHHHGHFHHHHHGHHHHHHHHHHHHHHHHHHHHHHHGHHFHHHHHHHHHHHHHGHHHHGHHHHHHHHHHHHHHHHHHHHHHHHHHHHHHHHHHHHHHHHHHHHHHHHHHHHHHHHHHGHHHHEHHHGHHGHEHHGBFH?CFFFFBHHHGHHHHHGEFHHHGGF3GHHGGFGFGHHHGHGFFDHHHEGGHGHHHHHHFHGHHHHGHHFFHGFGFF5FBHFGGG5FEGHEF1GGGGGFEHHHHHGFGGE2CAEB4GGEC?FGGFGGFGGCGFFFBFFF@B@BB
@M02197:105:000000000-AN6RF:1:1102:10856:7236 1:N:0:1
CTACCGATTGCGTCCTCCGCTTATTGATATGCTTAAGTTCAGCGGGTAGTCCTACCTGATTTGAGGTCAAATATGATGCAAGGTTTTGTCCGAAGACCATTGTAAGCGGACTTTGAGGGTCGGACGACAGCGCAACGTCATTATCACACTGATGTCCGGAATCCAAAGGTTGAATTCCGCTGATGCATTTGAGAGGAGCCGACCTTCGCCAGCACGCTCCAAGTCCAAGCCCCGAATAGAAACAAATCGATTCGGGGTTGAGAATTTAATGACACTCAAACAGGCATGCTCCTCGGAATACCAAGGAGCGCAAGGTGCGTTCAAAGATTCGATGATTCAC
+
CCCCCCCCCCFBGGGGGGGGGGGHHHGHHHHHHHHHGHHHHHHGGGGGGHHHHHHHHHHHHHHGGHHHHHHHHHHHHHHHHHGHHHGHHHHGGGGGHHGHHHHHHHHGGGGGHHHHGGGFHGGGGGGGGGHGGGGGGHHGHHHHHHHHHHHHHHHHHGGGGGHHHGHHHGGHHGGGGGGHHHGGHHGHGGHHHHGGGGGGHGFFFFFFFGGGGGGHHGHGFHHHGGHGGGGHHHHGBHHHHFHGHHGFFFEEGGGHHHHHHHHG@5FHHFHHHEGHHHHHHFHHHHGHEGEGGHHHHHHHHHHFGGGGGHFFHGGGGHGFGGGGGCGGFFFFFFFBBAAB
@M02197:105:000000000-AN6RF:1:1102:17937:7379 1:N:0:1
CTACCGATTGCGTCCTCCGCTTATTGATATGCTTAAGTTCAGCGGGTAGTCCTACCTGATTTGAGGTCAAATATGATGCAAGGTTTTGTCCGAAGACCATTGTAAGCGGACTTTGAGGGTCGGACGACAGCGCAACGTCATTATCACACTGATGTCCGGAATTTAAAGGTTGAATTCCGCTGATGCATTTGAGAGGAGCCGACCTTCGCCAGCACGCTCCAAGTCCAAGCCCCGAATAGAAACAAATCGATTCGGGGTTGAGAATTTAATGACACTCAAATAGGCATGCTCCTCGGAATACCAAGGAGCGCAAGGTGCGTTCAAAGATTCGATGATTCAC
+
DDDDCDACBCFCGGGGGGGGGGGGHHGGGHHHHHHGHHHHHHHGGGGGGHHHHHHHHHHHHHHHGGHHFHHHHGHHHHHHHHGHHHGHHHHGGGGGHHHHHHHHHHHGGGGGHHHHGHGGHGGGGGGGGGHGGGGGGHHGHHHHHHHHHHHHHHHHHGGHHGHHHHHHHGHHGGGGGGHHHHHHHHHGGHHHHHGGGGGGHHGGGGGGGHGGGGGHHHGHHHGHGHHGGFFHHHHHHHHHHFHGHHHHGGGGGGGHFHHHHHGF5EHHHGHHFGGHHHHHHHHHHHHHGGGGGHHGHHHHGHHGGGGGEHHHHGGGGHGGGGGBGGGGFFFFFFFBBBCC
@M02197:105:000000000-AN6RF:1:1102:10040:7499 1:N:0:1
CTACCGATTGCGTCCTCCGCTTATTGATATGCTTAAGTTCAGCGGGTAGTCCTACCTGATTTGAGGTCAAATATGATGCAAGGTTTTGTCCGAAGACCATTGTAAGCGGACTTTGAGGGTCGGACGACAGCGCAACGTCATTATCACACTGATGTCCGGAATCCAAAGGTTGAATTCCGCTGATGCATTTGAGAGGAGCCGACCTTCGCCAGCACGCTCCAAGTCCAAGCCCCGAATAGAAACAAATCGATTCGGGGTTGAGAATTTAATGACACTCAAACAGGCATGCTCCTCGGAATACCAAGGAGCGCAAGGTGCGTTCAAAGATTCGATGATTCAC
+
DDDDDDCCCCFCGGGGGGGGGGGHHHHHHHHHHHHHHHHHHHHGGGGGGHHHHHHHHHHHHHHHGHHHHHHHHHHHHHHHHHGHHHGHHHHGGGGGHHHHHHHHHHHGGGGGHHHHGHGGHGGGGGGGGGHGGGGGGHHGHHHHHHHHHHHHHHHHHGGGHGHHHHHHHHHHHGGGGGHHGHHHHHHHHHHHHHGGGGGGHHGGGGGGHHGGGGGHHHGHHHHHGGHGGGGHHHHHGHHHHHHGHHFHGGGGGGGHHHHHHHHHGDHHHGHHHHGHHHHHHHHGHHHHGGGGGHHHHHHHHHHHGGGGGHHHHGGGGHGGGGGGGGGGFFFFFFFCBCCC
@M02197:105:000000000-AN6RF:1:1102:13603:7556 1:N:0:1
CTACCGATTGCGTCCTCCGCTTATTGATATGCTTAAGTTCAGCGGGTAGTCCTACCTGATTTGAGGTCAAATTGTCAGAAGCTGTCTCAAAAGAGACCCTTTAGAAGCTGAACCCCATTTATAAAGCTGCTCTTCACAAATGGCGTAGATAATTATCACACCAAAGCAAGGCAACAAAGGTCCCGCTAATGCATTTCAGGAGAGCCGACTTCTGAGAAGCCCGCATACTCCCACATCCAAGCCTGATCAACAGAAAAAGCTGAAAAGGTTGAGAATTTCATGACACTCAAACAGGCATGCTCCTCGGAATACCAAGGAGCGCAAGGTGCGTTCAAAGATTCGATGACTCAC
+
EEDEDCBBCCFCGGGGGGGGGGGHHHGHHHHHHHHGHHHHHHHGGGGGGHHHHHHHHHHHHHHHGHHHHHHHHHHHHHHHHHHHHHHHHHHHHGHHHGHHHHHHHHHHHHHGHHGGGHHHHHHHHHHHHHHHHHHHHHGHHHHHGGGGGHHHHHGHHHHHHHHHHHHHHHHHHHHHHHGHHHGGHHHHHHHHHHHHHHHHHGHGGGHHHGGGHGHHHGGGGGGHGHGGHGHHHHHFGGHHHHHHHHFGHHHHHHHHHHHHHHHHHHHHGHHHHHHHHHHHHHHHFGHHHHFHHHHHHHHGGGGGHGFHFHHHHHHGGGGGHGHHGGGGHGGGGGGGGGGFFFFFFFCBBAB
@M02197:105:000000000-AN6RF:1:1102:18429:7557 1:N:0:1
CTACCGATTGCGTCCTCCGCTTATTGATATGCTTAAGTTCAGCGGGTATCCCTACCTGATCCGAGGTCAAACTTAGAAAGTTGGGGGTTGCTGGCAAGCACGCACCGAGACCCTGTAGCGAGGAGTATTACTACGCTTAGAGCACGATGGCACCGCCACTGATTTTAAGACCGATCAGAACTGATGCGGTCCAATACCAAGCAGAGCTTGAGTGTTGTACTGACGCTCGAACAGGCATGCCCCGCGGAATACCACGGGGCGCAATGTGCGTTCAAAGATTCGATGATTCAC
+
CDCCDCCCDDFCGGGGGGGGGGGHHHGHHHHHHHHHHHHHHHHGGGGGHHHHHHHHHHGHHHHGGGGHGHHHH:HHFHHHH<HHGGGGGGHHHHGHGGH<HGGGGGGGGGGGHHHHHHHG:GGGGGHHHHHH<HGGGGGHHHHHHGG:GGHHHGGHHGHHHHGHGGHGGGGGHHHHHHHHHFGGGGGHHHHHHHHGGHHHHHHHHHHHHHHGHHHFHHGGGGGFGHGGHHHGHHHHHGGGGGGGHHHHHHHGGGGGGGGGHGHHGGGGGGGGGGGFGGGCFFFFFFBAAAB
@M02197:105:000000000-AN6RF:1:1102:15080:7605 1:N:0:1
CTACCGATTGCGTCCTCCGCTTATTGATATGCTTAAGTTCAGCGGGTAGTCCTACCTGATTTGAGGTCAAATATGATGCAAGGTTTTGTCCGAAGACCATTGTAAGCGGACTTTGAGGGTCGGACGACAGCGCAACGTCATTATCACACTGATGTCCGGAATCCAAAGGTTGAATTCCGCTGATGCATTTGAGAGGAGCCGACCTTCGCCGGCACGCTCCAAGTCCAAGCCCCGAATAGAAACAAATCGATTCGGGGTTGAGAATTTAATGACACTCAAACAGGCATGCTCCTCGGAATACCAAGGAGCGCAAGGTGCGTTCAAAGATTCGATGATTCAC
+
BBABBB3DAAFAGFEGFGGFGGGHHHFHHHGGFHDGHHFHHGHGGGEEGDGFFHHGHHHHHHHHGHGGGHHHEHHFHHHHGHGHHHGHHHGGGGGDHHHHHHHHHHHGGGGGHHHGGHGGHGGEFGGGGGHGGGGGGHHGHHHHGFHGHHHEHHHHHGGGFEHHHHGHHGGGFEFGGGHHHHHGHGHGGHGGHHGGGGFFGGFFFGGGFGFGGGGHGFHFFHHHFFHFFFFFHHHHGHHHHHHGHGAHFF>/EGGHHFHHHHHBHFFFGBHFHFGHFHHGHGHHHHHHGFCE?FHHBG5HCHFCGGGGFFFHHFGFGHGGCGGGGEGFFFFFFFFBBAAA
@M02197:105:000000000-AN6RF:1:1102:23829:7707 1:N:0:1
CTACCGATTGCGTCCTCCGCTTATTGATATGCTTAAGTTCAGCGGGTAGTCCTACCTGGTTTGAGGTCAAATATGATGCAAGGTTTTGTCCGAAGACCATTGTAAGCGGACTTTGAGGGTCGGACGACAGCGCAACGTCATTATCACACTGATGTCCGGAATCCAAAGGTTGAATTCCGCTGATGCATTTGAGAGGAGCCGACCTTCGCCAGCACGCTCCAAGTCCAAGCCCCGAATAGAAACAAATCGATTCGGGGTTGAGAATTTAATGACACTCAAACAGGCATGCTCCTCGGAATACCAAGGAGCGCAAGGTGCGTTCAAAGATTCGATGATTCAC
+
BBBBBBABBAFA2EEEGCFGGGGHHHHHGHCHHHHHHHHHHHHGGGGGGHFHHDGHHHGHFHGFGHHHFHHFHHHHGGHHHGGHHHGHHHFFGGGGHHHHHGHHHHHGGGGGHHHGGHGGHGGGGGGGGGHGGGGGGHGGGHHGHFHHHHHGHHHHHGGGGGHHGFHHHGHGHGGGFGGGHHHHGHHHHGHHGGGGFGFFFFGGGGGGHGFGGGGHHHFGHHHGFGHGGGFGHHHHHHHHHHHEHFHHGEE/GGGHHHHHHHHGDG5GFBFHHGFFHDFGBFFFHHHEGGGGGGBFDF5HHFFHGGGGGHHHHEEEGHGGGGGGBGGG4BDFFFFBAA>3
@M02197:105:000000000-AN6RF:1:1102:3981:7751 1:N:0:1
CTACCGATTGCGTCCTCCGCTTATTGATATGCTTAAGTTCAGCGGGTAGTCCTACCTGATTTGAGGTCAAATATGATGCAAGGTTTTGTCCGAAGACCATTGTAAGCGGACTTTGAGGGTCGGACGACAGCGCAACGTCATTATCACACTGATGTCCGGAATCCAAAGGTTGAATTCCGCTGATGCATTTGAGAGGAGCCGACCTTCGCCAGCACGCTCCAAGTCCAAGCCCCGAATAGAAACAAATCGATTCGGGGTTGAGAATTTAATGACACGCAAACAGGCATGCTCCTCGGAATACCAAGGAGCGCAAGGTGCGTTCAAAGATTCGATGACTCAC
+
1AAA@DA@A11AEGGGFCEEEECDHFHHHHGBDFGHHFFDHHF/E?EEEGHHHFHHHHHHHHHHGHHHG1GHFE2@FGEHEFE1FFFHG2BEEEEEFGFHGHGGHHHGCEB@G1FBFFACGGG;/B9/A<G?9@9B@CCFBGG70DFG;<GBD9=0;ACGGGB;GFFC;CFBB0@FFAGGBBGGD0F0GFGE6AFCF?FFF>@@AFFE??A/A8F?BAB9FFFBB/BB9?ECB@2B2FFC>>DEEEFFE/>/>>/0>222@12@D1D2220EEB/1GDB1FGF11GB//AEA/0A2GHGBHGF1EB00?CHHFAE?A1113AB3B1GGFC@3D1B111>>
@M02197:105:000000000-AN6RF:1:1102:14175:7769 1:N:0:1
CTACCGATTGCGTCCTCCGCTTATTGATATGCTTAAGTTCAGCGGGTAGTCCTACCTGATTTGAGGTCAAATATGATGCAAGGTTTTGTCCGAAGACCATTGTAAGCGGACTTTGAGGGTCGGACGACAGCGCAACGTCATTATCACACTGATGTCCGGAATCCAAAGGTTGAATTCCGCTGATGCATTTGAGAGGAGCCGACCTTCGCCAGCACGCTCCAAGTCCAAGCCCCGAATAGAAACAAATCGATTCGGGGTTGAGAATTTAATGACACTCAAACAGGCATGCTCCTCGGAATACCAAGGAGCGCAAGGTGCGTTCAAAGATTCGATGATTCAC
+
BBBBBBADAAFBGGGGGGGGGGGHHHHHHHHGHHHHHHHHGHHGGGGGGHHHHHHGHHHHHHHHGHHHHHHHHHHHHHHHHHGHHGGHHHHGCGGGHHEGHHHHHHGGGEFGHHHHGHGGHGGGGGGGGGHGGGGGGHHGHHHHHHHHHHHHHHHHHGGGGGHHHHHHHHGHGGGGGGHHHGHHGGHGHHHHGHGGGGGFHHGFFGGGFHGGGGGHHGHHHHHHGGHGGFFHGHHHGHHHHHHGHHGHGFEGGGGHHHHHHHHHF5HHHHHGGFFBHHHGBFHHHHHGGEGGGGHHHHHHHHHHGGGGGHHGFEEFGHGGGGGGGGGGFFFFFFF?ABAB
@M02197:105:000000000-AN6RF:1:1102:11524:7812 1:N:0:1
CTACCGATTGCGTCCTCCGCTTATTGATATGCTTAAGTTCAGCGGGTAGTCCTACCTGATTTGAGGTCAAATATGATGCAAGGTTTTGTCCGAAGACCATTGTAAGCGGACTTTGAGGGTCGGACGACAGCGCAACGTCATTATCACACTGATGTCCGGAATCCAAAGGTTGAATTCCGCTGATGCATTTGAGAGGAGCCGACCTTCGCCAGCACGCTCCAAGTCCAAGCCCCGAATAGAAACAAATCGATTCGGGGTTGAGAATTTAATGACACTCAAACAGGCATGCTCCTCGGAATACCAAGGAGCGCAAGGTGCGTTCAAAGATTCGATGATTCAC
+
CCCCCCBCCAFAGGGGGGGGGGGHHHHHHHHHHHHHHHHHFHHGGGGGGHHHHHHHHHHHHHHHGHHHHHHHHHHHHHHHHGGHHHGHHHHGGGGGHHHGHHHHHHHGGGGGHHHHGGGFHGGGGGGGGGHGGGGGGHGGHHHHHHHHHHHGGHHHHGGGHHHHHHHHHHHHGGGGGGGGGHHGGHHHHHHHHHGGGGGGHHGGGGGGHHGGGGGHHHFHHHHHGGHGGGGHGHGHFHHHHHHGHHGHGGGGGGGHBHHHHHHHHHHHHHHHHGFFHHHHHGHHHGFHFEFEEFHHHHHHGHHHGGGGEHHHGGGGGHGGGCGGGGGGFFFFFFFBBBBB
@M02197:105:000000000-AN6RF:1:1102:7739:7783 1:N:0:1
CTACCGATTGCGTCCTCCGCTTATTGATATGCTTAAGTTCAGCGGGTAGTCCTACCTGATTTGAGGTCAAATTGTCAGAAGCTGTCTCAAAAGAGACCCTTTAGAAGCTGAACCCCATTTATAAAGCTGCTCTTCACAAATGGCGTAGATAATTATCACACCAAAGCAAGGCAACAAAGGTCCCGCTAATGCATTTCAGGAGAGCCGACTTCTGAGAAGCCCGCATACTCCCACATCCAAGCCTGATCAACAGAAAAAGCTGAAAAGGTTGAGAATTTCATGACACTCAAACAGGCATGCTCCTCGGAATACCAAGGAGCGCAAGGTGCGTTCAAAGATTCGATGATTCAC
+
CCCCCCCCCCFCGGGGGGGGGGGGHHGHHHHHHHHHHHHHHHHGGGGGGHHHHHHHHHHHHHHHGHHHHHHHHHHHHHHHHHHHHHHHHHEHHGHHHGGHHHHHHHHHHHHHGHGGGHHHHHHHHHHHHHHHHHHHHHHHHHHHGGGGGHHHHHHHHHHHHHHHHHHHHHHHHHHHHHGFHHHHHGHHGHHHHHHHHHHHHGHGHGHHHHGHGHHHHGGGGGHGHHFGHGHHGHHGFGHHHEHHHHFGHHHHHHHHHHGHHHGHHHHHHHHHFHHFFFHHHHHHGEHHHHGHHHFHHHEGGGGGHGHHHBFHHHFEGGGGHHHHGGCGHGGGGGGGGGGFFFFBFFBBBBB
@M02197:105:000000000-AN6RF:1:1102:12281:7834 1:N:0:1
CTACCGATTGCGTCCTCCGCTTATTGATATGCTTAAGTTCAGCGGGTAGTCCTACCTGATTTGAGGTCAGATTTGTCATTATATTTCAAGTCTTGTTCCCCAAGACATACCTTTTCTGTAGGAGCTTCTCCATAATTGAAGTCACTCTACTCACAGCTTTCACATCTAACGTAGATAATTATCACATTAGTGTTACTGAGCCATAATCTATCAGAAAAGCTCATCCATTCAAGAGGAGCCAACAAGCAACCTAAGCTGCGCCAGCAATTATCCTCCAACTCCAACTTCACCTTAGCATAAATGCTAAAAGGCAGTTGAGAATTTCATGACACTCAAACAGGCATGCTCCTCGGAATACCAAGGAGCGCAAGGTGCGTTCAAAGATTCGATGATTCAC
+
CCCCCCBBAAFCGGGGGGGGGGFHHHGHFHGHHHHHFHHHHHHGGGGGGHHHHHHHFHHHHHHEGHEGHHHHHHGGHHGHHHFHHHHHHHGFHHHHHHFHHHGHHHHGHHHHHHHHHHHHHHHHHHHHHHHGHHEHHHHFHHFHHHHHGHHHHHHGHHHHHHHHHHGGHGHGHHGHFGGHHHHGFGHGGHGHHHHHHHHHGHHHHFGHHHHHHHHHHHHHHHHHHHHHHHFGHGGHHFEFHHHHHHHFHHFGHGG@CGDGGF4EHFG3HHFGFFFHFHGBFFGFF3D3@HFBHFHHHGFFFGG?4HHHGHGHHGHFGHFGBFHGEB5GFBFF5HGGGGEHEFGAHEE?EGGHFFFCHHHGGGGGGEBFFGCF?E4FFBGFDGCGFFFFFFFFA3AAA
@M02197:105:000000000-AN6RF:1:1102:25989:7901 1:N:0:1
CTACCGATTGCGTCCTCCGCTTATTGATATGCTTAAGTTCAGCGGGTAGTCCTACCTGATTTGAGGTCAAATTGTCAGAAGCTGTCTCAAAAGAGACCCTTTAGAAGCTGAACCCCATTTATAAAGCTGCTCTTCACAAATGGCGTAGATAATTATCACACCAAAGCAAGGCAACAAAGGTCCCGCTAATGCATTTCAGGAGAGCCGACTTCTGAGAAGCCCGCATACTCCCACATCCAAGCCTGATCAACAGAAAAAGCTGAAAAGGTTGAGAATTTCATGACACTCAAACAGGCATGCTCCTCGGAATACCAAGGAGCGCAAGGTGCGTTCAAAGATTCGATGATTCAC
+
CDCDCCBCCCFCGGGGGGGGGGGHHHHHHHHHHHHHHHHHHHHGGGGGGHHHHHHHHHHHHHHHGHHHHHHHHHHHHHHHHHHHHHHHHHHHHGHHHGHHHHHHHHHHHHHHHHGGGHHHHHHHHHGHHHHHHHHHHHHHHHHHGGGGGHHHHHHHHHHHHHHHHHHHHHGHHHHHHHHHGHHHHGHHHHHHHHHHHHHHHGHGHGHGGGHHGHHHHGGGGGHHHHGGHGHHHHGHGGGHHGHHHGHHHHHHHHHHHHHHHHHHHHHHHHHHHHHEHHHHHHHHHGHHHHHHHHHGHHGGGGGEFHFGHHHHHGHGGGGFHHGHGGGGHGGGGGGGGGGBFFFFFFBB@BB
@M02197:105:000000000-AN6RF:1:1102:8654:7940 1:N:0:1
CTACCGATTGCGTCCTCCGCTTATTGATATGCTTAAGTTCAGCGGGTAGTCCTACCTGATTTGAGGTCAAATATGATGCAAGGTTTTGTCCGAAGACCATTGTAAGCGGACTTTGAGGGTCGGACGACAGCGCAACGTCATTATCACACTGATGTCCGGAATCCAAAGGTTGAATTCCGCTGATGCATTTGAGAGGAGCCGACCTTCGCCAGCACGCTCCAAGTCCAAGCCCCGAATAGAAACAAATCGATTCGGGGTTGAGAATTTAATGACACTCAAACAGGCATGCTCCTCGGAATACCAAGGAGCGCAAGGTGCGTTCAAAGATTCGATGATTCAC
+
CCCCCCCCCCFBGGGGGGGGGGGHHHHHHHHHGHHHGHHGGHHGGGGGGGHHHHHGHHGHHHHGEGHHHGGHHHHHHHHHHHGHHHGHHHHGGGGGHHHHHHHHHHHGGGGGHHHHGHGGHGGGGGGGGGHGGGCFGHHGGHHHHGHGHHHHHHHHGGGGGGHHHHFHHFFHGGGFGGHGGGHGHGGGHGHHGHGFGGGGHHFGFGGGFEGFFFFFFFGFGFFBFFFGGGGGHFFGGGHHGHHGHFFG1C/EGGGHEHHHHHGHFHHHFHGG3GGHG5GGFBFFHG1HGGGGGFEGGHGBFFHHFEGEE4F4FECGGHGGGFGGGCGE445FFFFBBBBB
@M02197:105:000000000-AN6RF:1:1102:25081:7851 1:N:0:1
CTACCGATTGCGTCCTCCGCTTATTGATATGCTTAAGTTCAGCGGGTAGTCCTACCTGATTTGAGGTCAAATATGATGCAAGGTTTTGTCCGAAGACCATTGTAAGCGGACTTTGAGGGTCGGACGACAGCGCAACGTCATTATCACACTGATGTCCGGAATCCAAAGGTTGAATTCCGCTGATGCATTTGAGAGGAGCCGACCTTCGCCAGCACGCTCCAAGTCCAAGCCCCGAATAGAAACAAATCGATTCGGGGTTGAGAATTTAATGACACTCAAACAGGCATGCTCCTCGGAATACCAAGGAGCGCAAGGTGCGTTCAAAGATTCGATGATTCAC
+
CCCCCCCCC@FBGGGGGGGGGGGHHHHHHHHHHHHHGHHHHGHGGGGGGHHHHHHHHGGHHHHHGHHHHHHHHHHHHHHHGHGGHHGGHHHGGGGGHHHHHHHHHGHGGGGGHHHHGHGGHGGGGGGGGGHGGGGGGHHGHHHHHHHHHHHHHHHHHGGGHHHHHGHHHHHHHGGGGGHHHHHGHHHHHHHGHHGGGGGFFFGGFGFFFHFFFFFHGGFFHHHGFGHGGFFFGHGHFHHHHHHGHHHHFEFGGGGHHHHHHHHHHGFBFHHGEHGHHFHFHGBHHGHHGGGGGHHHHFFHHHHHDEECEF5FHGGGFFGGGGGGGGGGFFFFFFF@CCBB
@M02197:105:000000000-AN6RF:1:1102:17631:8044 1:N:0:1
CTACCGATTGCGTCCTCCGCTTATTGATATGCTTAAGTTCAGCGGGTAGTCCTACCTGATTTGAGGTCAAATATGATGCAAGGTTTTGTCCGAAGACCATTGTAAGCGGACTTTGAGGGTCGGACGACAGCGCAACGTCATTATCACACTGATGTCCGGAATCCAAAGGTTGAATTCCGCTGATGCATTTGAGAGGAGCCGACCTTCGCCAGCACGCTCCAAGTCCAAGCCCCGAATAGAAACAAATCGATTCGGGGTTGAGAATATAATGACACTCAAACAGGCATGCTCCTCGGAATACCAAGGAGCGCAAGGTGCGTTCAAAGATTCAATGATTCAC
+
ABBBBBADAAFAEGGGGGGGGFDHBGHHGFFFFHHHFGHGHFDEEEEEEGDGGHHHHHFHHHFFFHHHHGHF5FGGFFH3BBCHGHGHHGHGGG@EGFFGHHGGHFFFFGFEHHHFFCDEFCGCCDC?CGEGGADGGHGGHHHHHBGGHGHHHHFFHGCGCEHHHGGF4HHFHFCFFBFAHHHGHGFGFFFBHGGGGGGGHFCCDBCEFDGGFFFGBFFGGFFGFGFFFFFFHFGGFEGCB2@>FFBGEB/>>AE>0HHHHHFD@2FEEFFF1DFGFHGFBG1G11FGE/A/E0FD2GFB1FHFFEA0?GDF0?EE1B1FGDGF3GEDDD3FF3D>11>A
@M02197:105:000000000-AN6RF:1:1102:14353:8001 1:N:0:1
CTACCGATTGCGTCCTCCGCTTATTGATATGCTTAAGTTCAGCGGGTAGTCCTACCTGATTTGAGGTCAAATATGATGCAAGGTTTTGTCCGAAGACCATTGTAAGCGGACTTTGAGGGTCGGACGACAGCGCAACATCATTATCACACTGATGTCCGGAAGCCAAAGGTTGAATTCCACTGATGCATTTGAGAGGAGCCGACCTTCGCCAGCACGCTCCAAGTCCAAGCCCCGAATAGAAACAAATCGATTCGGGGTTGAGAATTTAATGACACTCAAACAGGCATGCTCCTCGGAATACCAAGGAGTGCAAGGTGCGTTCAAAGATTCGATG
+
CCDCCCBCCBFCGGGGGGGGGGGHHHHHHHHHHHHGHHHHHHHGGGGGGHHHHHHHHHGHHHGHGHHHHHHHHHHHHHHHHHGHHHGHHHHGGGGGHHHHHHHHHHHGGGGGHHGHGHGGHGGGGGGGGGHGGGGGHHHHHHHHHHHHHHHHHHHHHHHHHHHHHHHHHHHHHHHHHHGHHHHHHGHGGHHHHHGGGGGGHHGGGFGGHHGGGGGHHHHHHHHHGGHFGGFGHHHHGHHHGHHGHHFHGGGGGGGHHFHHHHHGFHHHHGHHHHGHHHHHHHHFHHHHGGGECHHHHHGHGHHHHHHHHHGHGGGGGGGG5GFFFCFFFCBACC
@M02197:105:000000000-AN6RF:1:1102:19469:8115 1:N:0:1
CTACCGATTGCGTCCTCCGCTTATTGATATGCTTAAGTTCAGCGGGTAGTCCTACCTGATTTGAGGTCAAATATGATGCAAGGTTTTGTCCGAAGACCATTGTAAGCGGACTTTGAGGGTCGGACGACAGCGCAACGTCATTATCACACTGATGTCCGGAATCCAAAGGTTGAATTCCGCTGATGCATTTGAGAGGAGCCGACCTTCGCCAGCACGCTCCAAGTCCAAGCCCCGAATAGAAACAAATCGATTCGGGGTTGAGAATTTAATGACACTCAAACAGGCATGCTCCTCGGAATACCAAGGAGCGCAAGGTGCGTTCAAAGATTCGATGATTCAC
+
BBBBBBBBBBFBGGGGGGFGGGGHHHHHCGBGHHGHHHFFHGHGGGECGGHGHFFHHHEHFFHFCHFHHGFHHHHHFHGFFHFGHGGGHFHGGGGGHHGGHHHHHGGGGGGGHHHFGHGGHGGFGGGGGGHGGFCGGHHGHHHHHHHBGHHFGHHHGGGGGGHGFHHGHGFGBEFFGGHHFHGGGGFGGGHHHHGGGGGFFFFGGGGGGHFGGFGHFGHHHHHGGGHGFFFGHHHGBHHHHFHGHFFFGF/EGGGEGFHHHGHGD5HHHHHHGFFFHHHGGDBFBF1G1E?EEFFFHHFGFHGAEEEGCHGFCCFEFCGFFFGFGGGF4FFDBFFBBBBB
@M02197:105:000000000-AN6RF:1:1102:23409:8162 1:N:0:1
CTACCGATTGCGTCCTCCGCTTATTGATATGCTTAAGTTCAGCGGGTAGTCCTACCTGATTTGAGGTCAAATATGATGCAAGGTTTTGTCCGAAGACCATTGTAAGCGGACTTTGAGGGTCGGACGACAGCGCAACGTCATTATCACACTGATGTCCGGAATCCAAAGGTTGAATTCCGCTGATGCATTTGAGAGGAGCCGACCTTCGCCAGCACGCTCCAAGTCCAAGCCCCGAATAGAAACAAATCGATTCGGGGTTGAGAATTTAATGACACTCAAACAGGCATGCTCCTCGGAATACCAAGGAGCGCAAGGTGCGTTCAAAGATTCGATGATTCAC
+
BBBBBBBBBBFAGGGGGGGGGGGHHHHHHHHHHHHHHHHHGGHGGGEFGHHHHHHHHHHHHHHHGHHFHHHHGGGHHGHHHHGHHHGHHGHGGGGGHHBGHHHHHHHGGGGGHHHHGHGGHGGGGGGGGGHGGGGGGHHGHHHHHHHGHHHHHHHHHGGGGGGHHHHHHHHHGGGGGGGHHGHHHHGHHGHHHHGGGGGGGFGGGGGGHFGGFFGFFHGHGHHFGGHGGGGHHHHHFGHHHHHGHHHHDFCGGGGHHHHHHHHFEHFHHHHHGBGHHGHHHHFGGHHHE?A?EFHHHGFFHHHHEFFGEHHHHGGGGHGGGGGGGGGGFFFFFFFCCBAB
@M02197:105:000000000-AN6RF:1:1102:24589:8212 1:N:0:1
CTACCGATTGCGTCCTCCGCTTATTGATATGCTTAAGTTCAGCGGGTAGTCCTACCTGATTTGAGGTCAAATATGATGCAAGGTTTTGTCCGAAGACCATTGTAAGCGGACTTTGAGGGTCGGACGACAGCGCAACGTCATTATCACACTGATGTCCGGAATCCAAAGGTTGAATTCCGCTGATGCATTTGAGAGGAGCCGACCTTCGCCAGCACGCTCCAAGTCCAAGCCCCGAATAGAAACAAATCGATTCGGGGTTGAGAATTTAATGACACTCAAACAGGCATGCTCCTCGGAATACCAAGGAGCGCAAGGTGCGTTCAAAGATTCGATGATTCAC
+
BBBBBBABBBFBEGGGGGGGGFEHHHGHHHHHHHHHHHHFHHHGGGGGGHHHHHHHHHHHHHGHGGHHHHHHHHHHHHHHHHGGHHGHGHHGGFGGHHHHHHHHHHHGGGGGHHFHGHGGHGGGGGGGGGHGGGGGGHHGHHHHHHH9HHHHHHHHHGGFFFHHHHHGHHHGGGGGGGHGHHHHGGFFGGGGGHGGGGGFGGGFFFFGHHGFFGFFFFFFGFFFGGHGFFFFFHFHGHHHHHGGHHHHE//>/EE0C2HGHHFGBGGFGFDHFGA1HHGF1GGB11GEEEECGHFHHGD1GHHCFEGEEFBHHGGCEEEGFF3FGEGGFFF3FFFA?AAA
@M02197:105:000000000-AN6RF:1:1102:23838:8345 1:N:0:1
CTACCGATTGCGTCTCGCTTATTGATATGCTTAAGTTCAGCGGGTAGTCCTACCTGATTTGAGGTCAAATTGTCAGAAGCTGTCTCAAAAGAGACCCTTTAGAAGCTGAACCCCATTTATAAAGCTGCTCTTCACAAATGGCGTAGATAATTATCACACCAAAGCAAGGCAACAAAGGTCCCGCTAATGCATTTCAGGAGAGCCGACTTCTGAGAAGCCCGCATACTCCCACATCCCGGCGTGATCAACAGAAAAAGCTGAAAGAGTGGAGAAGATCATGAGACTCAAACAGGCGTGCGCCTCGGAGTTCCAAGGAAGGCAAGGTACATTCAAAGATTCGATGATTGTC
+
AABBB?ABBBFAEEAFECG4EGHDCFFH5DGGE5FHHHHHHGGGGCEFFHHHGHHBGFFGHGEH3CFGHHHGHHHEHHBGHGEBED4FDGG1GGGGHFEGFHHHHGHHFHHGFGGHH:9HGHHHHG<<FG<:HHGBHF;,HHCGCCFHH1FDHHH9ED9GH0C4HH78FC:HHHHFGH:HHHGC<@D;HCBHHHFGGHG>1>17G@GGGG6FHF<9/CCE??B6/FF9G?7FF88F//0/0BB221FFFG>B11111FB21B10101112212122F2DD11B/101FA/0////A/A//EA011111111F101D11A13D33333313B33BA1111FF@B111111
@M02197:105:000000000-AN6RF:1:1102:20103:8399 1:N:0:1
CTACCGATTGCGTCCTCCGCTTATTGATATGCTTAAGTTCAGCGGGTAGTCCTACCTGATTTGAGGTCAAATATGATGCAAGGTTTTGTCCGAAGACCATTGTAAGCGGACTTTGAGGGTCGGACGACAGCGCAACGTCATTATCACACTGATGTCCGGAATCCAAAGGTTGAATTCCGCTGATGCATTTGAGAGGAGCCGACCTTCGCCAGCACGCTCCAAGTCCAAGCCCCGAATAGAAACAAATCGATTCGGGGTTGAGAATTTAATGACACTCAAACAGGCATGCTCCTCGGAATACCAAGGAGCGCAAGGTGGGTTCAAAGATTCGATGATTCAC
+
BBBBBBBBBBFBEGGFGGGGGGCHHHBGGHGHHHHHGHHHHHHGGGCGGHHHHHHHHHHHHHGHGGGFHHHHHHGHHHHHHHGEGHGHHHHGGGGGHHHHHHHHHHHGGGGGH<HHGHGGHGGGGGGGGGHGGGGGGHHGHHHHHFHHHHHHHHHHHGGGHGHHHHHHHGGGGG;GGGGGGGHHHGGGGGGGGGGGFFGFFHFFFFFGGHFGGFFFFFFGGFFFFEFGFFEGFHHHHHHGHHHFEG>F/B/GGEEF0FGFHFFG11@GFGHG11F1FHFFGBHGFFEHEE/GGGHGHGD1EGF1B0E?E11GGA0EB1BB3CG3GGEGBBFDBFFAA>11
@M02197:105:000000000-AN6RF:1:1102:12169:8566 1:N:0:1
CTACCGATTGCGTCCTCCGCTTATTGATATGCTTAAGTTCAGCGGGTAGTCCTACCTGATTTGAGGTCAAATATGATGCAAGGTTTTGTCCGAAGACCATTGTAAGCGGACTTTGAGGGTCGGACGACAGCGCAACGTCATTATCACACTGATGTCCGGAATCCAAAGGTTGAATTCCGCTGATGCATTTGAGAGGAGCCGACCTTCGCCAGCACGCTCCAAGTCCAAGCCCCGAATAGAAACAAATCGATTCGGGGTTGAGAATTTAATGACGCTCAAACAGGCATGCTCCTCGGAATACCAAGGAGCGCAAGGTGCGTTCAAAGATTCGATGATTCAC
+
CDCDCCBBCCFBGGGGGGGGGGGHHGHHHHHHHHHHHHHHHGHGGGGGGHHHHHHHHHHHHHHGGHHHHHHHGHHHHHHHHHGHHHGHHHHGGGGGHHHHHHHHHHHGGGGGHHHHGHGGHGGGGGGGGGHFGGGGGHHGHHGHHHHHHHHHHHHHHGGGGGHHHHHHHHHGGGGGGGHHGHHHHHHGGGHHHHGGGGGFFFFFGFFFGHGGGGGHHHFHHHHHGGHGGGGHHHHHHHGHHHHGHHHHFF?GGGGGHGHHHHHHHGHHHGFGGHEGFHHHHHHHGHHGE0GGFHHHHHGHHHHHDEGGGGGHGGGGGHGGGGGGGGGGFFFFFFFBBBAA
@M02197:105:000000000-AN6RF:1:1102:23362:8571 1:N:0:1
CTACCGATTGCGTCCTCCGCTTATTGATATGCTTAAGTTCAGCGGGTATCCCTACCTGATCCGAGGTCAAACTTAGAAAGTTGGGGGTTGCTGGCAAGCACGCACCGAGACCCTGTAGCGAGGAGTATTACTACGCTTAGAGCACGATGGCACCGCCACTGATTTTAAGACCGATCAGAACTGATGCGGTCCAATACCAAGCAGAGCTTGAGTGTTGTACTGACGCTCGAACAGGCATGCCCCGCGGAATACCACGGGGCGCAATGTGCGTTCAAAGATTCGATGATTCAC
+
DDDDDDCCDDFCGGGGGGGGGGGHHHHHHHHHHHHHHHHHHHHGGGGGHHHHHHHHHHH/HHHGG/GHHHHHHHHHHHHHGGHHGGGGGGHHHHGHGGHHHGGGG:GGG/GGHHHH:H;G:GGGGHHHHHHGHHGGGGGHHHHHHGGHGGHHHGGHHHHHGGGGGHHGGGGGGHGHHHHHHHGGGGFHHHHHHFHHGGGHHHHHFHFHHHGGGHHHGFFGGGGFFFFFHHHHHFHHFGGGGGGGGHHHHFGGGGGGGGGGHFHHGGGGHGGGGGGFGGGFFFFFFFCBBA@
@M02197:105:000000000-AN6RF:1:1102:8948:8577 1:N:0:1
CTACCGATTGCGTCCTCCGCTTATTGATATGCTTAAGTTCAGCGGGTAGTCCTACCTGATTTGAGGTCAAATATGATGCAAGGTTTTGTCCGAAGACCATTGTAAGCGGACTTTGAGGGTCGGACGACAGCGCAACGTCATTATCACACTGATGTCCGGAATCCAAAGGTTGAATTCCGCTGATGCATTTGAGAGGAGCCGACCTTCGCCAGCACGCTCCAAGTCCAAGCCCCGAATAGAAACAAATCGATTCGGGGTTGAGAATTTAATGACACTCAAACAGGCATGCTCCTGGGAATACCAAGGGGCGCAAGGTGCGTTCAAAGATGCGATGATTCTC
+
BBBBBBBBBBFBGGGGGGGCGGDHHHHHHHHGHHBBFHCHFHHGGFECGHGHHHHHFHHHHHHFGHHHFHFHHHGHHHHHGHGFHHGHHHHGGGEGHHHHHHHGHHHGG@FGHHHFFGDCGDGGGG7GGGHCGGCGGHEGHHFHGGGHHFHHHHHHHGGGGGGHHHHHECCGGCBFFFFGGGDGHGGGGGGGGGGGGGGFDADCFFFEFHFFFFFFFADFFFFFFFFBFFFFFCF22FHGCFF/F?0HEF///EEGF2BF@D@2F1GBFF@DA1A10FHGBAGAF1/B///1B122BAAA100/EA0CE11A0000E0CFGGAB11EA1C3311111>11
@M02197:105:000000000-AN6RF:1:1102:14923:8772 1:N:0:1
CTACCGATTGCGTCCTCCGCTTATTGATATGCTTAAGTTCAGCGGGTAGTCCTACCTGATTTGAGGTCAAATATGATGCAAGGTTTTGTCCGAAGACCATTGTAAGCGGACTTTGAGGGTCGGACGACAGCGCAACGTCATTATCACACTGATGTCCGGAATCCAAAGGTTGAATTCCGCTGATGCATTTGAGAGGAGCCGACCTTCGCCAGCACGCTCCAAGTCCAAGCCCCGAATAGAAACAAATCGATTCGGGGTTGAGAATTTAATGACACTCAAACAGGCATGCTCCTCGGAATACCAAGGAGCGCAAGGTGCGTTCAAAGATTCGATGATTCAC
+
BBBBBDA@BBF@EGGGGGGGGGGGFFFFHHHCGGFBHFFHHHGGGGEAFHHHHHGHHHHHHHHHGHFFGHHHFFHEFGHHHHG3GGFFHHHGEGGGHFEGGHHHGHGGGGGFGHHFFFCFFDFFFGGGFCGGGGGGGHHGHGFFFFFHHHGFGGGGGGGGHGHFGGGHHFHHHGGGGGHGHHGGGGFGGGGGGGGGGDFGFHGCGGGGFEGGFFGGFHHFHHHFGGHGGGFFGHHHBHGHHFHGHHHFFF/EGGGHHGHHGHHHFHFHFHHHFHFHHHHHHHHFHHHGGGGGGHHGEGBFHFHHGGGGGHHGHGGGGFGGGGGGGGGGFFFFFFFAAAAA
@M02197:105:000000000-AN6RF:1:1102:27194:8712 1:N:0:1
CTACCGATTGCGTCCTCCGCTTATTGATATGCTTAAGTTCAGCGGGTAGTCCTACCTGATTTGAGGTCAAATATGATGCAAGGTTTTGTCCGAAGACCATTGTAAGCGGACTTTGAGGGTCGGACGACAGCGCAACGTCATTATCACACTGATGTCCGGAATCCAAAGGTTGAATTCCGCTGATGCATTTGAGAGGAGCCGACCTTCGCCAGCACGCTCCAAGTCCAAGCCCCGAATAGAAACAAATCGATTCGGGGTTGAGAATTTAATGACACTCAAACAGGCATGCTCCTCGGAATACCAAGGAGCGCAAGGTGCGTTCAAAGATTCGATGATTC
+
BBBBBBB?ABFBEEGGGGEGGGGHHHHHBHFFFDGHHGHHHFHGGGGGEBGHHHHHHHFFHHHHGGHHHHHGHHHHFHHGHGGGHHGHHHHGGGGGHHFFHHHFHHHGGGGGHHHHGGGFHGGGGGGGGGHGGGGGGHHGHHGHHHHHHHHFHGGGHGHGGGHHHHHHGGHHHGFFGGHHGHEGHGHHGHGGGGGGGGGFBBGGGGGGHGFBFGFHFHFEHFFGGGHGGGGHHHGHFHGHGHHF4EHHFGGGGGGFFHEHGHHGF5HHHHHHHGEGHFGHFGHHFHGAGFE22CB5GGHHCHHHGGGGGGFHHAEGCGGGGG5BGGFFFFFBFABBBB
@M02197:105:000000000-AN6RF:1:1102:15446:9256 1:N:0:1
CTACCGATTGCGTCCTCCGCTTATTGATATGCTTAAGTTCAGCGGGTAGTCCTACCTGATTTGAGGTCAAATATGATGCAAGGTTTTGTCCGAAGACCATTGTAAGCGGACTTTGAGGGTCGGACGACAGCGCAACGTCATTATCACACTGATGTCCGGAATCCAAAGGTTGAATTCCGCTGATGCATTTGAGAGGAGCCGACCTTCGCCAGCACGCTCCAAGTCCAAGCCCCGAATAGAAACAAATCGATTCGGGGTTGAGAATTTAATGACACTCAAACAGGCATGCTCCTCGGAATACCAAGGAGCGCAAGGTGCGTTCAAAGATTCGATGATTCAC
+
CCCCCCBCCBFBFGGGGGGGGGGHHHHHHHHHHHGHHHHHHHHGGGGGGHHHHGHHHHHHHHHGGHHHHHHHGHHHHHHHHHGHHHGHHHHGGGGGHHHHHHHHHHHGGGGGHHHFFHGGHGGGGGGGGGHGGGGGGHHGHHHHHHHHHHHHHHHHHGGGGHHHHHHHHFHHGGGGGGGHGHHGHHHGGHHHHHGGGGGFHHGGGGGGFHGGGGGFHHHGHHHHGGHGFFGHGHHHGHHHGHHGHHHHGGEEGGGHHHHHHHHGBGHHHGHHHGFFHGHGGBHHHHHHGGGGGHHHHHGHGHHHGGGGGHFFHGGGGHGGGGGGGGGGBFFFFFF@BBBB
@M02197:105:000000000-AN6RF:1:1102:5817:9122 1:N:0:1
CTACCGATTGCGTCCTCCGCTTATTGATATGCTTAAGTTCAGCGGGTATCCCTACCTGATCCGAGGTCAGCCACTGTTGTTTGGACTAAATGGGGGGTCCAGTGGCTCAGAATATGACTTGGATAAGACTAGTATAGCATTTTAAAACACTCCTGGAATCTATTACCATGGTCCACTTTTCTGGCCTATTCATTTCAGCAGAGTAAGACAAAGTAGTGTTAGTACTATCCACTTCTACCAATACCACATGATATGTGAGTCGGTTTTTAGTGACGCTCGAACAGGCATGCCCTAAGGAATACCAAAGGGCGCAATGTGCGTTCAAAGATTCGATGATTCAC
+
CCCCCCBCCCFBGGGGGGGGGGGHHHHHHHHHHHHGHHHHHHHGGGGGHHHHHHHHHHHHHHHGGGGHHHHHHHHHHHHHHHGGHHHHHHHHHHGGGGGHGGHHHGHHHHHHHHGGHGGGHGHHGHHHGHHHHHGHHHHGGHHHHHGGGGHHGHFHHGHHHHHGGGHHGFFHGHHHHHHHHHFHGHHGGGHHHHGHHHHHHHHHHHHHHHHHHHHHHHHHHHHFHFFHHHFGHFFHHHHHHHHHHHHHGHHGHHFHGGGGGGGHHHHGHGGGGGGHEGHHHGHHHGHGGHHHGHHEHHGHHGHHHGFGGGHFFHGGGGHGGGGGGGGGGFFFFFFFBBAAB
@M02197:105:000000000-AN6RF:1:1102:16064:8970 1:N:0:1
CTACCGATTGCGTCCTCCGCTTATTGATATGCTTAAGTTCAGCGGGTAGTCCTACCTGATTTGAGGTCAAATTGTCAGAAGCTGTCTCAAAAGAGACCCTTTAGAAGCTGAACCCCATTTATAAAGCTGCTCTTCACAAATGGCGTAGATAATTATCACACCAAAGCAAGGCAACAAAGGTCCCGCTAATGCATTTCAGGAGAGCCGACTTCTGAGAAGCCCGCATACTCCCACATCCAAGCCTGATCAACAGAAAAAGCTGAAAAGGTTGAGAATTTCATGACACTCAAACAGGCATGCTCCTCGGAATACCAAGGAGCGCAAGGTGCGTTCAAAGATTCGATGACTCAC
+
DDDDDBBCCCFAGGGGGGGGGGGHHHHHHHGHHHHHHHHHHHHGGGGGGHHHHHHHHHGHHHHHGHHHHHHHHHHHGHHHHHHHHHHHHHGHGGHHHGHHHHHHHHHGHHGHHHGGGHHHGHHHHHHHHHHHHHHHHHHHHHGHGGGGGHHHHHHHHHHHHHHHHHHHHHGHHHHHHHHGHHHHGHGHGHHHHHHHHHHHHGGEHGHHGHHHHHHHHGGGGGHHHHEGHGHHHHHGGGHHGHHHHHHHHHHHHHHHHHHHHHHHHHHHHHHHHHHGHHHGHHHHGGEHHHHHHHHHGHGGGFGGHHFHHFHHHHGGGGGGHBHHGGGGHGGFGGGGGGGFFFFFFFBBCBC
@M02197:105:000000000-AN6RF:1:1102:6775:9300 1:N:0:1
CTACCGATTGCGTCCTCCGCTTATTGATATGCTTAAGTTCAGCGGGTAGTCCTACCTGATTTGAGGTCAAATATGATGCAAGGTTTTGTCCGAAGACCATTGTAAGCGGACTTTGAGGGTCGGACGACAGCGCAACGTCATTATCACACTGATGTCCGGAATCCAAAGGTTGAATTCCGCTGATGCATTTGAGAGGAGCCGACCTTCGCCAGCACGCTCCAAGTCCAAGCCCCGAATAGAAACAAATCGATTCGGGGTTGAGAATTTAATGACACTCAAACAGGCATGCTCCTCGGAATACCAAGGAGCGCAAGGTGCGTTCAAAGATTCGATGATTCAC
+
BBBBBBBBBBFBGGGGGGGGGGGHHHHHFHGHHHHHHHHHHHHGGGGGGHHHHHHHHHHHHHHHGHHHHHHHHHHHHHHHHHGHHHGHHHHGGGGGHHGHHHHHHHHGGGGGHHHHGHGGGGGGGGGGGGHGGGGGGHHGHHHHGHHHHHHHHHHHHGGGGGHHHHHHHHHHFFGGGGHGHHHGHGHFHHHHHHGGGGGGHHGGGGGGHHGGFGFHHHFHHHFGFFHGGGEHFHHFHHFHGHGCG?0HEF/@?GGHGHFHHHHGFEHHFHHGBHEGHGGG1FHFHHGHGGECFGFEHHFFHGBGGGGEACCHHGGGGHGBGFGGGGFGBFFBFFF?1AAA
@M02197:105:000000000-AN6RF:1:1102:15721:9212 1:N:0:1
CTACCGATTGCGTCCTCCGCTTATTGATATGCTTAAGTTCAGCGGGTAGTCCTACCTGATTTGAGGTCAGATTTGTCATTATATCTCAAGTCTTGTTCCCCAAGACATACCTTTTCTGTAGGAGCTTCTCCATAATTGAAGTCACTCTACTCACAGCTTTCACATCTAACGTAGATAATTATCACATTAGTGTTACTGAGCCATAATCTATCAGAAAAGCTCATCCATTCAAGAGGAGCCAACAAGCAACCTAAGCTGCGCCAGCAATTATCCTCCAACTCCAACTTCACCTTAGCATAAATGCTAAAAGGCAGTTGAGAATTTCATGACACTCAAACAGGCATGCTCCTCGGAATACCAAGGAGCGCAAGGTGCGTTCAAAGATTCGATGATTCAC
+
DCDDDCBCCCFBGGGGGGGGGGGHHHHHHHHHHHFHHHHHHHHGGGGGGHHHHHHHHGGHHHHHGHHHHGHHHHHHHHHHHHHHHHHHHGHHHHHHHHHHHHGHHHHHGHHHHHHHHHHHHGHHHHHHHHHHHGHHHHHHHHHHHHHHHHHHHHHHHHHHHHHHHHHHHHHHHHHHHHHHHHHHHHHHHHHHHHHHHHHHHHHHHHHHHHHHHHHHHHHHHHHHHHHHHHHHHHHHHHHGGHHHGHHHHHHEHHGGGGGGHHHGHHHHHHGGHHGHHGGGHHGGHFHHGHHHHHHGHGHHHHHHHHHHHHHHHHHHHHGHFFGBHHHHHGDGEHHHHFGHHHHHHGGGGGGHHHHHHHHGHGGGGCHHGHGGGGGGGGGGGGGGGFFFFFFFCBBBC
@M02197:105:000000000-AN6RF:1:1102:10898:9321 1:N:0:1
CTACCGATTGCGTCCTCCGCTTATTGATATGCTTAAGTTCAGCGGGTAGTCCTACCTGATTTGAGGTCAGATTTGTCATTATATTTCAAGTCTTGTTCCCCAAGACATACCTTTTCTGTAGGAGCTTCTCCATAATTGAAGTCGCTCTACTTACAGCTTTCACATCTAACGTAGATAATTATCACATTAGTGTTACTGAGCCATAATCTATCAGAAAAGCTCATCCATTCAAGAGGAGCCAACAAGCAACCTAAGCTGCGCCAGCAATTATCCTCCAACTCCAACTTCACCTTAGCATAAATGCTAAAAGGCAGTTGAGAATTTCATGACACTCAAACAGGCATGCTCCTCGGAATACCAAGGAGCGCAAGGTGCGTTCAAAGATTCGATGATTCAC
+
CCCCCBBCCCFCGGGGGGGGGGGHHHHHHHHHHHHHHHHHHHHGGFGGGHHHHGHGHHHGHHHHGHGHHGHHHHHHHGHHHHHHHHHHHHHHHHHHHHHHHHGHHHHHHGHHHHHHHHHHHHHHHHHHHHHHHHHHHHHGHHHGGGHHHHHHHHHHHFHHHHHHHHHHHHGHHHHHHHHHHHHHHHHHHHHGHHHHHHHHHHGHHHHHHHHHHHHHHHHHHHHHHHHHHHHHHHHGHHHFHFCHFEHHHHHHHHGGCGGGGHHFHHHHHHGGHHEGHHGFHFGEFFFFGFHFHHHHHHHHHHHHHHHFFHHHGHHGHHHGHHHHHHHGHHEFEHHHFHGHGHHHHCGGGGHHHHHGHHHHHEFCECHFHHGGGGHGGGGGGGGGGFFFFFFFBABAB
@M02197:105:000000000-AN6RF:1:1102:14745:9409 1:N:0:1
CTACCGATTGCGTCCTCCGCTTATTGATATGCTTAAGTTCAGCGGGTAGTCCTACCTGATTTGAGGTCAAATATGATGCAAGGTTTTGTCCGAAGACCATTGTAAGCGGACTTTGAGGGTCGGACGACAGCGCAACGTCATTATCACACTGATGTCCGGAATCCAAAGGTTGAATTCCGCTGATGCATTTGAGAGGAGCCGACCTTCGCCAGCACGCTCCAAGTCCAAGCCCCGAATAGAAACAAATCGATTCGGGGTTGAGAATTTAATGACACTCAAACAGGCATGCTCCTCGGAATACCAAGGAGCGCAAGGTGCGTTCAAAGATTCGATGATTCAC
+
DDDDDDCCCCFBGGGGGGGGGGGHHHHHHHHHGHHHHHHHHHHGGGGGGHHHHHHHHHHHHHHHGHHHHHHHHHHHHHHHHHGHHHGHHHHGGGGGHHHHHHHHHHHGGFGGHHHGGHGGHGGGGGGGGGGGGGGGGHHGHHHHHHHHHHHHHHHHHGGGHHHHHHHHHHHHHGGGGGHGHHHHHHGHHHHHHHGGGGGFGFGGGGGGGHGGGFFHFFFFHHHHGGHGGFGHHHHHHGHHHHHGHHGGGGGGGGGHHGHHHHHHFGEHHGGHGFGHHHHHHHHHHHHHGGGGGHHHFGF3GHHHGGGGGGHHHGGGGHGGGGGGGGGFCFFFFFFB@BBB
@M02197:105:000000000-AN6RF:1:1102:11683:9379 1:N:0:1
CTACCGATTGCGTCCTCCGCTTATTGATATGCTTAAGTTCAGCGGGTAGTCCTACCTGATTTGAGGTCAAATATGATGCAAGGTTTTGTCCGAAGACCATTGTAAGCGGACTTTGAGGGTCGGACGACAGCGCAACGTCATTATCACACTGATGTCCGGAATCCAAAGGTTGAATTCCGCTGATGCATTTGAGAGGAGCCGACCTTCGCCAGCACGCTCCAAGTCCAAGCCCCGAATAGAAACAAATCGATTCGGGGTTGAGAATTTAATGACACTCAAACAGGCATGCTCCTCGGAATACCAAGGAGCGCAAGGTGCGTTCAAAGATTCGATGATTCAC
+
DEEEEEBCCCFDGGGGGGGGGGGHHHHHHHHHHHHHHHHHHHHGGGGGGHHHHHHHHHHHHHGHGGHHHHGHHHHHHHHHHHGHHHGHHHHGGGGGHHHHHHHGHHHGGGGGHHHHGHGGHGGGGGGGGGHGGGGGGHHGHHHHHHHHHHHHHHHHHGGGHGHHHHHHHHHHGFFGGGHHHHHHHHHHHHHHHHGGGGGGHHGGGGGGHHGGFGGHGHHHHHHGFGHGFGGHFHHHHHGHHHHGHHHHGGGFGGGHHGHHHHGHHHHHHGHHHHGHGHHHHGHHHFHHGGGGGHHHHHHHHHHHGGGGGHHHHGGGGHGGGGGGGGGGFFFFFFFCBBAC
@M02197:105:000000000-AN6RF:1:1102:13467:9461 1:N:0:1
CTACCGATTGCGTCCTCCGCTTATTGATATGCTTAAGTTCAGCGGGTAGTCCTACCTGATTTGAGGTCAGATTTGTCATTATATTTCAAGTCTTGTTCCCCAAGACATACCTTTTCTGTAGGAGCTTCTCCATAATTGAAGTCACTCTACTCACAGCTTTCACATCTAACGTAGATAATTATCACATTAGTGTTACTGAGCCATAATCTATCAGAAAAGCTCATCCATTCAAGAGGAGCCAACAAGCAACCTAAGCTGCGCCAGCAATTATCCTCCAACTCCAACTTCACCTTAGCATAAATGCTAAAAGGCAGTTGAGAATTTCATGACACTCAAACAGGCATGCTCCTCGGAATACCAAGGAGCGCAAGGTGCGTTCAAAGATTCGATGATTCAC
+
CCCCCCCCCCFCGGGGGGGGGGEHHHHHGHHHHFHHGFGHHHHGGGGCGHHHHHHHHHHHHHHHGHHHHHHHHHHHHHHHHHHHFHHHHHFHHHHHHHHHHGGHHHGHHHHHHHHHHHHHHEHEHHHHHHFHHHHHHHHHHHHHHHHHHHHHHHHHHFHHHHHHHHHHHHHHHHHHHHHHGHHHHHHHHHHHHHHHHHFHHHHHHFHHHHHHHHHGHHHHHHFHHHHHHHHHHGFHHFHGEFHEHHHGDFHHHHGGGGGGEHHHFFF3FHGEBBHFHHFFHHGGEB3FEHG4GHHHHBHHHGHHHHHHGHHGHHHHHHFHHGBHHFHHHEGGBGHHFHHFBHHGHGGGGGGFFHHHGHHHGGGGFGHHHFEGGFFGGGGGGGFFGFFFBFFBA?AAA
@M02197:105:000000000-AN6RF:1:1102:14223:9519 1:N:0:1
CTACCGATTGCGTCCTCCGCTTATTGATATGCTTAAGTTCAGCGGGTAGTCCTACCTGATTTGAGGTCAAATATGATGCAAGGTTTTGTCCGAAGACCATTGTAAGCGGACTTTGAGGGTCGGACGACAGCGCAACGTCATTATCACACTGATGTCCGGAATCCAAAGGTTGAATTCCGCTGATGCATTTGAGAGGAGCCGACCTTCGCCAGCACGCTCCAAGTCCAAGCCCCGAATAGAAACAAATCGATTCGGGGTTGAGAATTTAATGACACTCAAACAGGCATGCTCCTCGAAATACCAAGGAGCGCAAGGTGCGTTCAAAGATTCGATGATTCAC
+
BBBBBBBBBBFBGGGGGGGGGGGHHHHHHHHHHGHHHHHHGHHGGGGGGHHHHGHHHHHHHHHHGHHHHHHHHHHHHHHHHHGGHHGHHHHGGGGGHHHHHHHHHHHGGGGGHHHFGHGGHGGGGGGGGGHGGGGGGHHGHHHHHHHGHHHHHHHHHHHHHHHHHHHHHHHHHGGGGGHGHHHHHGHHHGHHHHGGGGGFHHGGGGGGHHGGGGGHHHFHHHHFGGHGGGGGHHHHHHHHHHHGHHHHCGGGGGGHHHHHHHHGBHGHHHHHHHGHHHHGHHHHHGHGGGGGGHHHHHGFGHHHGGGGGHHHHGGGGHGGGGGGGGGGFFFFFFFCCBBC
@M02197:105:000000000-AN6RF:1:1102:25097:9552 1:N:0:1
CTACCGATTGCGTCCTCCGCTTATTGATATGCTTAAGTTCAGCGGGTAGTCCTACCTGATTTGAGGTCAAATATGATGCAAGGTTTTGTCCGAAGACCATTGTAAGCGGACTTTGAGGGTCGGACGACAGCGCAACGTCATTATCACACTGATGTCCGGAAGCCAAAGGTTGAATTCCGCTGATGCATTTGAGAGGAGCCGACCTTCGCCAGCACGCTCCAAGTCCAAGCCCCGAATAGAAACAAATCGATTCGGGGTTGAGAATTTAATGACACTCAAACAGGCATGCTCCTCGGAATACCAAGGAGCGCAAGGTGCGTTCAAAGATTCGATGATTCAC
+
DCCDDCBBCCFCGGGGGGGGGGGHHHHHHHHHHHHHHGHHHHHGGGGGGHHHHHHHHHHHHHHHGHHHHHHHHHHHHHHHHHGGHHGHHHHGGGGGHHHHHHHHHHHGGGGGHHHHGGGGHGGGGGGGGGHGGGGGGHHGHHGHHHHHHHHHHHHHHGGGGHHHHHHHHHHHHGGGGGGGHHHHHHHHHHHHHHGGGGFFHHGGGGGGHHGFGGGHHHHHGHHFFGHGGGGHHHHFFHGHHHHGHHHHGFCEGGGHHHHHHHHHHHHHHHHHHHGHHHHHHHHHGHHHDGGCGGHHHHHFHGHHFGGGGHGGHGGGGGGGGGGGFGFFFFFFFFFCCBCC
@M02197:105:000000000-AN6RF:1:1102:14031:9731 1:N:0:1
CTACCGATTGCGTCCTCCGCTTATTGATATGCTTAAGTTCAGCGGGTAGTCCTACCTGATTTGAGGTCAAATATGATGCAAGGTTTTGTCCGAAGACCATTGTAAGCGGACTTTGAGGGTCGGACGACAGCGCAACGTCATTATCACACTGATGTCCGGAATCCAAAGGTTGAATTCCGCTGATGCATTTGAGAGGAGCCGACCTTCGCCAGCACGCTCCAAGTCCAAGCCCCGAATAGAAACAAATCGATTCGGGGTTGAGAATTTAATGACACTCAAACAGGCATGCTCCTCGGAATACCAAGGAGCGCAAGGTGCGTTCAAAGATTCGATG
+
DDDDDDBCCCFCGGGGGGGGGGGHHHHHHHHHHHHGGHHHHHHGGGGGGHHHHHHHHHHHHHHHGHHHHHHHHHHHHHHHHHGHHHGHHHHGGGGGHHHHHHHHHHHGGGGGHHHHGHGGHGGGGGGGGGHGGGGGGHHGHHHHHHHHHHHHHHHHHHGHGHHHHHHHHHHHHGGHHGHHHHHHHHHGHHHHHHGGGGGFFFGGGFGGHHGGGFFHHHHHHHHHGGHGGGGHHHHHHHHHHGGGHHEHGGGCGGGHHHHGEHHGFHHHHGHHFHGGHHHHHHHGHHHEFC?GGHHGHHFGBHHHGGGGFHHHGGGGGGGGGGFFFCFFFCBBCC
@M02197:105:000000000-AN6RF:1:1102:4667:9795 1:N:0:1
CTACCGATTGCGTCCTCCGCTTATTGATATGCTTAAGTTCAGCGGGTAGTCCTACCTGATTTGAGGTCAAATATGATGCAAGGTTTTGTCCGAAGACCATTGTAAGCGGACTTTGAGGGTCGGACGACAGCGCAACGTCATTATCACACTGATGTCCGGAATCCAAAGGTTGAATTCCGCTGATGCATTTGAGAGGAGCCGACCTTCGCCAGCACGCTCCAAGTCCAAGCCCCGAATAGAAACAAATCGATTCGGGGTTGAGAATTTAATGACACTCAAACAGGCATGCTCCTCGGAATACCAAGGAGCGCAAGGTGCGTTCAAAGATTCGATGACTCAC
+
CCCCCCCCCCFBAEGGGGGGFGGHHHHHHHGHHHHGHHHHHHHGGGGGGHHHHHHHHHHHHHHHGHHHHHHHHHHHHHHHHHGGHHGHHHHGGGGGHHHHHHHHHHHGGGGGH;HHGHGGHGGGGGGGGGHGGGGGGHHGHHHHHHHHHHHGHHHHHGGGGGHHHFHHHHGGGGGGGGGGGGGGHHGGGGGHGGGGGGGFHGFFFFGGGHGFFFFFFFFFFGFFFFFFGGFFHFHHFHFFG@DFFGFG?E?EEGGHHG5HGFGFFF5HGEHGFEFEHGFA3A3C3FE11E?E23F5CFHGFCGEEE22EF5BFEGFA44AGGGGF?BFFFFFDBF>33>A
@M02197:105:000000000-AN6RF:1:1102:25460:9827 1:N:0:1
CTACCGATTGCGTCCTCCGCTTATTGATATGCTTAAGTTCAGCGGGTAGTCCTACCTGATTTGAGGTCAAATATGATGCAAGGTTTTGTCCGAAGACCATTGTAAGCGGACTTTGAGGGTCGGACGACAGCGCAACGTCATTATCACACTGATGTCCGGAATCCAAAGGTTGAATTCCGCTGATGCATTTGAGAGGAGCCGACCTTCGCCAGCACGCTCCAAGTCCAAGCCCCGAATAGAAACAAATCGATTCGGGGTTGAGAATTTAATGACACTCAAACAGGCATGCTCCTCGGAATACCAAGGAGCGCAAGGTGCGTTCAAAGATTCGATGATTCAC
+
CCCCCCCCCBFBGGGGGGGGGGGHFHGHHHGGHHHHGHHHHHHGGGGGGHHHHGHHHHHHHGHFGHHHHHHHHHHHHHGHHHGGHHGHHHHGGGGGHHHHHHHHHFHGGGGGHHHHGHGFHGGGGGGGGGHGGGGGGHHFHHHHHHHHHHHHGHHHHGGGGHHGHHHHHHHHHGGGGGGHGHHHGHHGGHHHHGGGGGGFHGGGGGGGHHGGGFFFFFHHHFHGGFHGGGFFHHHGGHHHHHHGHHFFGGGGGGGHGFFHHHHHGGHHHHHHHHGGHGHGHHHHHHHHGGGGGHHHHHHHHHHHGGGGGHHHHGGGGHGGGGGGGGGGFFFFFFFCCBBB
@M02197:105:000000000-AN6RF:1:1102:20889:9876 1:N:0:1
CTACCGATTGCGTCCTCCGCTTATTGATATGCTTAAGTTCAGCGGGTAGTCCTACCTGATTTGAGGTCAAATATGATGCAAGGTTTTGTCCGAAGACCATTGTAAGCGGACTTTGAGGGTCGGACGACAGCGCAACGTCATTATCACACTGATGTCCGGAATCCAAAGGTTGAATTCCGCTGATGCATTTGAGAGGAGCCGACCTTCGCCAGCACGCTCCAAGTCCAAGCCCCGAATAGAAACAAATCGATTCGGGGTTGAGAATTTAATGACACTCAAACAGGCATGCTCCTCGGAATACCAAGGAGCGCAAGGTGCGTTCAAAGATTCGATGATTCAC
+
CCCCCCCCBCFCGGGGGGGGGGGHHHHHHHHHHHHGHHHHHHHGGGGGGHHHHGHHHGHHHHHHGHHHGHHHHHHHHHHHHHGHHHGHHHHGGGGGHHHHHHHHHHHGGGGGHHHHGHGGHGGGGGGGGGHGGGGGGHHGHHHHHHHHHHHHHHHHHGGGHGHHHHHHHHHHHGGGGGHHHHHGGHHHHHHHHHGGGGGFHHGGGGGGHGGGGGGHHHHHHHFHGGHFFGFHHHGHHHHHHHHGHFGHGGGGGGGHHGGHHHHGFHHHHHHHHFEHHHHHG5HHHHHGGGFGGHHHHHHBHHHHGEECFGFHHGGGGGGGGGGGGGGGFFFFFFFA@BAB
@M02197:105:000000000-AN6RF:1:1102:16570:9901 1:N:0:1
CTACCGATTGCGTCCTCCGCTTATTGATATGCTTAAGTTCAGCGGGTATCCCTACCTGATCCGAGGTCAAACTTAGAAAGTTGGGGGTTGCTGGCAAGCACGCACCGAGACCCTGTAGCGAGGAGTGTTACTACGCTTAGAGCACGATGGCACCGCCACTGATTTTAAGACCGATCAGAACTAATGCGGTCCAATACCAAGCAGAGCTTGAGTGTTGTACTGACGCTCGAACAGGCATGCCCCGCGGAATACCACGGGGCGCAATGTGCGTTCAAAGATTCGATGATTCAC
+
CCCCCCADAAFBGGGGGGGGGGGHHHH5FHHHHHHHHHHHHHHGGGGGHHHHHHHH;HHHHGHGGGGHHHGHHHHHHHGHH<HHGG;GGGH:HHGHGEHHHGG;GGGGGGGGHHHHHHHG?DGCGGGHHGHHHHGGGGGHHHHHHGG:GGHGHGGHHHHHHHHHHHHGGGGGHHGHHHHHGHGGGGGHHHHHHHHHGHGHHFGHHHHHHHHGGHHFHFFGGGFFEHHGHGFFHHHGHGGGGGGGFGHHHGHGGEGGGGGGHHHHGGGGHGGGGGGGGGGBFFFFFFBA3AA
@M02197:105:000000000-AN6RF:1:1102:13252:9975 1:N:0:1
CTACCGATTGCGTCCTCCGCTTATTGATATGCTTAAGTTCAGCGGGTAGTCCTACCTGATTTGAGGTCAGATTTGTCATTATATTTCAAGTCTTGTTCCCCAAGACATACCTTTTCTGTAGGAGCTTCTCCATAATTGAAGTCACTCTACTCACAGCTTTCACACCTAACGTAGATAATTATCACATTAGTGTTACTGAGCCATAATCTATCAGAAAAGCTCATCCATTCAAGAGGAGCCAACAAGCAACCTAAGCTGCGCCAGCAATTATCCTCCAACTCCAACTTCACCTTAGCATAAATGCTAAAAGGCAGTTGAGAATTTCATGACACTCAAACAGGCATGCTCCTCGGAATACCAAGGAGCGCAAGGTGCGTTCAAAGATTCGATGATTCA
+
CCCCCBABCCFCGGGGGGGGGGGHHHHHHHHHHHHHHHHHHHHGGGGGGHHHHGHHHHHHHHHHGHHHHHHHHHHHHHHHHHFHHHHHHFHHHHHHHHHHHHGHHHHHHHHHHHHHHHHHHGHGHGHHHHHHHHHHHHHHHHHHHHHHHHHHHHHHGHHHHHHHHGHHGHGHHHGHHHHHHHHHHHHHHHHHHHGHHHHHHGHGHHHHHHHHHHHHGHHGHHHHHHHHHHHHECGHBBEFGHHHHGHHGEFDFH@CCGCGGHHHEFHEHGF/GE3FG?3FHFHG4B3FHHGGFHGFHFGFF4HHHHHHFGHHGF555FHHHG55D@GFD3AA5FDA3GGGBHHGAGEE2ABFGGGBHHF5FGFGGFFHF4GGGGGFFFGGGFEFF4BFD5FBBAAB
@M02197:105:000000000-AN6RF:1:1102:9843:10073 1:N:0:1
CTACCGATTGCGTCCTCCGCTTATTGATATGCTTAAGTTCAGCGGGTAGTCCTACCTGATTTGAGGTCAAATATGATGCAAGGTTTTGTCCGAAGACCATTGTAAGCGGACTTTGAGGGTCGGACGACAGCGCAACGTCATTATCACACTGATGTCCGGAATCCAAAGGTTGAATTCCGCTGATGCATTTGAGAGGAGCCGACCTTCGCCAGCACGCTCCAAGTCCGAGCCCCGAATAGAAACAAATCGATTCGGGGTTGAGAATTTAATGACACTCAAACAGGCATGCTCCTCGGAATACCAAGGAGCGCAAGGTGCGTTCAAAGATTCGATGATTCAC
+
ABBBBBABB@FBFEGGGFAEGGGHBGHHGHFFHGGHFHHFGHGDGGGGGHGHHGHHHFFGHHHHGHFFHHHFHHHHGHGHHHGFHHGHHFFEGGGGHF2GHHHHHGEECEGGHGHH:HGEHGGGGG:GGGHGGGGCCHHGHGHEFGHGHHFFFHHHHGGDGGHGHFFHGCCFFFFGGFGDEFGGGFGGGGGFEGGGGGGFFGGGGGFFFGGGGGGHHHFHHFGGGGGAGEDGHHFGBHHHHHHEHG1GFF?CGGE1HDBHHGGF@GBHHFHHFGEGHHHHGDHFBHHEE0AEDHEHGHHFGHHHEEGGGHHHFE?FGHGGGGFGGEGGCFFFFFD3AAA?
@M02197:105:000000000-AN6RF:1:1102:13637:10157 1:N:0:1
CTACCGATTGCGTCCTCCGCTTTTGATATGCTTAAGTTCAGCGGGTAGTCCTACCTGATTTGAGGTCAAATATGATGCAAGGTTTTGTCCGAAGACCATTGTAAGCGGACCTTGAGGGTCGGACGACGGCGCAACGTCATTATCACACTGATGTCCGGAAGCCAAAGGTTGAATTCCACTGATGCATTTGAGAGGAGCCGACCTTCGCCAGCACGCTCCAAGTCCAAGCCCCGAATAGAAACAAATCGATTCGGGGTTGAGAATTTAATGACACTCAAACAGGCATGCTCCTCGGAATACCAAGGAGTGCAAGGTGCGTTCAAAGATTCGATGATTCAC
+
CCCCCCCCBBFAGGGGGGGGGGGHHGHGHHHHHGHHHHHHFHGGGEGGHHHHHHHHHGHHHHHGHHHHGHHHHGHGGHHHHGHHHGHHHHGGGGGHHHHHHHHGGHGGGGGHHHHHHGDHGGGGGGG/DGGGGGGGHHGHHFHHFHHHHHHHHHHHGGGHHGHGGGGGFGGHGGGGGHGGGGHGHGHGGGFGHFFGFFFGGFFFFFFHHGGFFGHFGFFGFFFFFGFFFFFHHGFBHFHHHHGHGHGEF@EEGGG2FHHHHHGEFGHHHGFB5EGBHHHGEGBHHHHECGCGGGHGFHHHFGDCHHHGFHGCGGGGHFGGGGGG2GGBCFFFFFAAA3A
@M02197:105:000000000-AN6RF:1:1102:26711:10210 1:N:0:1
CTACCGATTGCGTCCTCCGCTTATTGATATGCTTAAGTTCAGCGGGTAGTCCTACCTGATTTGAGGTCAAATATGATGCAAGGTTTTGTCCGAAGACCATTGTAAGCGGACTTTGAGGGTCGGACGACAGCGCAACATCATTATCACACTGATGTCCGGAAGCCAAAGGTTGAATTCCACTGATGCATTTGAGAGGAGCCGACCTTCGCCAGCACGCTCCAAGTCCAAGCCCCGAATAGAAACAAATCGATTCGGGGTTGAGAATTTAATGACACTCAAACAGGCATGCTCCTCGGAATACCAAGGAGCGCAAGGTGCGTTCAAAGATTCGATGATTCAC
+
CCDDCDCCCCFCGGGGGGGGGGGHHHHHHHHHHHGHHHHHHHGGGGGGGHHHHHHHHHHHHHHHGHHHHHHHHHHHHHHHHHGHHHGHHHHGGGGGHHHHHHHHHHHGGGGGHHHHGHGGHGGGGGGGGGHGGGGGHHHHHHHHHHHHHHHGHGHHHHHGHHHHHHHHHHHGHHHHHHHGHHHGHHHHHHHHGGGGGGGGGGFGGGGGHHGGFGGHHHHHHHHGGGHGGGGGHHHHHHHHHHGGHGAHGGFCGGGHHHHHHHHHBGHGHHHHHGFHHHHHGHHHHHHHGGGGGHHHHHHHHHHHGGFGGHHHHGGGGHGGGFGGGGGGFFFFFFFCCCCC
@M02197:105:000000000-AN6RF:1:1102:25864:10244 1:N:0:1
CTACCGATTGCGTCCTCCGCTTATTGTTATGCTTAAGTTCAGCGGGTAGTCCTACCTGATTTGAGGTCAAATATGATGCAAGGTTTTGCCCGAAGACCATTGTAAGCGGACTTTGAGGGTCGGACGACAGCGCAACGTCATTATCACACTGATGTCCGGAATCCAAAGGTTGAATTCCGCTGATGCATTTGAGAGGAGCCGACCTTCGCCAGCACGCTCCAAGTCCAAGCCCCGAATAGAAACAAATCGATTCGGGGTTGAGAATTTAATGACACTCAAACAGGCATGCTCCTCGGAATACCAAGGAGCGCAAGGTGCGTTCAAAGATTCGATGACTCAC
+
BBBBBDADABFAGGGGFGGGGGGHHHHHHHHHHHHHHHHGHHHFGGEGGHHHHHHHHHGHHHGHGHHHHHHHHHHHHHHGHGGGBGGHHHHGGGGGHHHHHHHHHGGGGFGGHHHHGHGFGGGGGGGGGGHGGGGGGGGGGHHHHHHHHHGGHHHHHGGGGHHHHHHHHHHHGGGGGGHHHHHHHHGGHHGHHHGGGGFFHGFFGGGGHHGFFFGHHFFHGHHHGGHGGGGHHHFHHHGHHHFGHGHHGFCGGGEFHHHHEHHHEHHHHHFGGAEFHHGDHHHFHHEGGGGGGHHHHFFFHGBFGGGGCCHHHGGGEFGGBGGGGGGGBFFFFFFAAABA
@M02197:105:000000000-AN6RF:1:1102:14106:10347 1:N:0:1
CTACCGATTGCGTCCTCCGCTTATTGATATGCTTAAGTTCAGCGGGTAGTCCTACCTGATTTGAGGTCAAATATGATGCAAGGTTTTGTCCGAAGACCATTGTAAGCGGACTTTGAGGGTCGGACGACAGCGCAACGTCATTATCACACTGATGTCCGGAATCCAAAGGTTGAATTCCGCTGATGCATTTGAGAGGAGCCGACCTTCGCCAGCACGCTCCAAGTCCAAGCCCCGAATAGAAACAAATCGATTCGGGGTTGAGAATTTAATGACACTCAAACAGGCATGCTCCTCGGAACACCAAGGAGCGCAAGGTGCGTTCAAAGATTCGATGACTCAC
+
DDDDCCCCCCFCGGGGGGGGGGGHHGHHHHHHHGHHHHHHHHHGGGGGGHHHHHHHHHHHHHHHGHHHGHHHHHHHHHHHHHGHHHGHHHHGGGGGHHHHHHHHHGHGGGGGHHHHGHGGHGGGGGGGGGHGGGGGGHHGHHGHHHHHHHHHHHHHHGGGGGHHHHHHHHHHHGGGGGHHHHGHGGGGGGHGHHGGGCGGHHGGGGGGHHGGGGGHHHFFHHHHFGHGGGGHHHHHFHHHHHHGHHHGGGGGGGGHHHHHHHHGHHHHHHGHGFGHHHHHHHHFHHHHGGGGGGHFGGAFHHHHGFFCEHFHHGGGGHGGGGGGFGGGFFFFFFFDDCCC
@M02197:105:000000000-AN6RF:1:1102:17447:10304 1:N:0:1
CTACCGATTGCGTCCTCCGCTTATTGATATGCTTAAGTTCAGCGGGTAGTCCTACCTGATTTGAGGTCAAATATGATGCAAGGTTTTGTCCGAAGACCATTGTAAGCGGACTTTGAGGGTCGGACGACAGCGCAACGTCATTATCACACTGATGTCCGGAATCCAAAGGTTGAATTCCGCTGATGCATTTGAGAGGAGCCGACCTTTGCCAGCACGCTCCAAGTCCAAGCCCCGAATAGAAACAAATCGATTCGGGGTTGAGAATTTAATGACACTCAAACAGGCATGCTCCTCGGAATACCAAGGAGCGCAAGGTGCGTTCAAAGATTCGATGATTCAC
+
CCCCCCABCCFCGGGGGGGGGGGHHHHHHHHHHGHHHHHHHHHGGGGGGHHHHHHHHHHHHHHHGHHHGHHHHHHHHHHHHHGHHHGHHHHGGGGGHHGHHHHHFHHGGGGGHHHHGHGGHGGGGGGGGGHGGGGGGHHGHHHHHHHHHHHHHHHHHHHHHHHHHHHHHHGHGGGGGGHHHHHHHHHHHHHHHHGGGGGGHHHHHHHGHHGGGGGHHHGHHHGHFGHGGGGHGHHHHHHHHHHGHHHHGF?GGGGHHHGHHHHHHHHHHHHHHHGGHHHHFHHHGHHFCGGGGHHHGGHHHHHHGGGGGHHHHGGGGHGGGGGGGFFGFFFFFFFCCCCC
@M02197:105:000000000-AN6RF:1:1102:21330:10444 1:N:0:1
CTACCGATTGCGTCCTCCGCTTATTGATATGCTTAAGTTCAGCGGGTAGTCCTACCTGATATGAGGTCAGATTTGTCATTATATTTCAAGTCTTGTTCCCCAAGACATACCTTTTCTGTAGGAGCTTCTCCATAATTGAAGTCACTCTACTCACAGCTTTCACATCTAACGTAGATAATTATCACATTAGTGTTACTGAGCCATAATCTATCAGAAAAGCTCATCCATTCAAGAGGAGCCAACAAGCAACCTAAGCTGCGCCAGCAATTATCCTCCAACTCCAACTTCACCTTAGCATAAATGCTAAAAGGCAGTTGAGAATTTCATGACACTCAAACAGGCATGCTCCTCGGAATACCAAGGAGAGCAAGGTGCGTTCAAAGATTCGATGATTCAC
+
BBBBBBBBBBFAGGGGGGGGGGGHGHHHHGHHHHGHHHHHFHHGGGGGGHHHHGHHGHHHFHHBGHHHHFFHHHHEHHFGBHHHHHHHHHGGHHHHHHHHGGGHGHHHHHGHHHHHHHGHEHHHHHHHHHHHHHHHHFHHGHHHHHHHHGHHHHHHHHHHHHHHHHHFHHGHHHGHHHHHFHHHHHHGFFHHHHHHHHGHHHHGHDGHHHHHHHHFGGGHHHHHHEHHHHHGCGHHHHEGG@1BHFHFFHFDG0CCEE/EFFFEFHGFEFECGB1BHGGGGHHGF1GE10GBF2BHHFGFFFHFFFFHFHHHHHFHGDEDF11FG2FHGFGCAGHG1GFHHHFEF?CGGGGA22GBHHHHHGA111BFFHEEAEHFGGGEBGAB1B1FFFFDAA11A
@M02197:105:000000000-AN6RF:1:1102:19858:10630 1:N:0:1
CTACCGATTGCGTCCTCCGCTTATTGATATGCTTAAGTTCAGCGGGTAGTCCTACCTGATTTGAGGTCAAATATGATGCAAGGTTTTGTCCGAAGACCATTGTAAGCGGACTTTGAGGGTCGGACGACAGCGCAACGTCATTATCACACTGATGTCCGGAATCCAAAGGTTGAATTCCGCTGATGCATTTGAGAGGAGCCGACCTTCGCCAGCACGCTCCAAGTCCAAGCCCCGAATAGAAACAAATCGATTCGGGGTTGAGAATTTAATGACACTCAAACAGGCATGCTCCTCGGAATACCAAGGAGCGCAAGGTGCGTTCAAAGATTCGATGATTCAC
+
CDDDDDDCCBFCGGGGGGGGGGGHHHGHHHHHHHHHHHHHHGHGGGGGGHHHHHHHHHGHHHHHGHHHHHHHHHHHHHHHHHGHHHGHHHHGGGGGHHHHHHHHHHHGGGGGHHHHGHGGHGGGGGGGGGHGGGGGGHHGHHHHHHHHHHHHHGGHHGGGHGHHHHGHHGHHHGGGGGGHGHGHHGGHGHHHHHGGGGGGGHGGGGGGHFGGGGGHHHHHHHHFGGHGGGFHHHHHGHHHHHHGHHHHGGFCFGGGHGHHHHHHHHHHHHHHHFEHHHHHHHHHHHHHGGGGGHHHHHHHHGHHGGGGGHHGHGGGGHGGGGGGGGGGFFFFFFFBA@BB
@M02197:105:000000000-AN6RF:1:1102:20475:10727 1:N:0:1
CTACCGATTGCGTCCTCCGCTTATTGATATGCTTAAGTTCAGCGGGTAGTCCTACCTGATTTGAGGTCAAATATGATGCAAGGTTTTGTCCGAAGACCATTGTAAGCGGACTTTGAGGGTCGGACGACAGCGCAACGTCATTATCACACTGATGTCAGGAAGCCAAAGGTTGAATTCCGCTGATGCATTTGAGAGGAGCCGACCTTCGCCAGCACGCTCCAAGTCCAAGCCCCAAATAGAAACAAATCGATTCGGGGTTGAGAATTTAATGACACTCAAACAGGCATGCTCCTCGGAATACCAAGGAGCGCAAGGTGCGTTCAAAGATTCGATGATTCAC
+
DDDDDDCCCCFDGGGGGGGGGGGHHHHHHHHHHHHHHHHHHHHGGGFGGHHHHHHHHHHHHHHHGHHHHHHHHHHHHHHHHHGHHHGHHHHGGGGGHHHHHHHGHHHGGGGGHHHHGHGGHGGGGGGGGGHGGGGGGHHGHHGHHHHHHHHHHHHHHHHHHHHHHHHHHHHHHGGHHGHGGHGHHHHHHGHHGHGGGGGGHHGGGGGGHHGGGGGHHHGHHHHHGGHGGFFFHHHHHHHHHHHGHHFHGGGGGGGHHHHHHHHGEHHHHGBHHHGHHHHGHBHHHHHHGGGEFGFAGHGGHHHHGGGGGHHHHGGGGHGGGGGFGGGGFFFFFFFCCBAA
@M02197:105:000000000-AN6RF:1:1102:18870:10739 1:N:0:1
CTACCGATTGCGTCCTCCGCTTATTGATATGCTTAAGTTCAGCGGGTAGTCCTACCTGATTTGAGGTCAAATATGATGCAAGGTTTTGTCCGAAGACCATTGTAAGCGGACTTTGAGGGTCGGACGACAGCGCAACGTCATTATCACACTGATGTCCGGAATCCAAAGGTTGAATTCCGCTGATGCATTTGAGAGGAGCCGACCTTCGCCAGCACGCTCCAAGTCCAAGCCCCGAATAGAAACAAATCGATTCGGGGTTGAGAATTTAATGACACTCAAACAGGCATGCTCCTCGGAATACCAAGGAGCGCAAGGTGCGTTCAAAGATTCGATGACTCAC
+
CCCCDDDEECFCGGGGGGGGGGGHHHHHHHHHHHHHGHHHHHHGGGGGGHHHHHHHHHGHHHHHGHHHHHHHHHHHHHHHHHGDHHGHHHHGGGGGHHHHHHHHHHHGGGGGHHHHGHGGHGGGGGGGGGHGGGGGGHHGHHHHHHHHHHHHHHHHHGGGHHHHHHHHHGGHHGGGGHHHHHHHGGHGHHHHHHGGGGGGGHGGGGGGGHGGGGGHGHHHHHHHGGGGGGGGHHHHHHHHHHHGGHHHGFECFGGGHHHHHHHHGHHHGHHHHHGHHHHGGGHHGHHGGGGGGHHHHHHHHHHHDGGGGGHHHEAFGHGGGGGGGGGGFFFFFFFCCCBC
@M02197:105:000000000-AN6RF:1:1102:19647:10970 1:N:0:1
CTACCGATTGCGCCTCCGCTTATTGATATGCTTAAGTTCAGCGGGTAGTCCTACCTGATTTGAGGTCAAATTGTCAGAAGCTGTCTCAAAAGAGACCCTTTAGGAGCTGAACCCCATTTATAAAGCTGCTCTTCACAAATGGCGTAGATAATTATCACACCAAAGCAAGGCAACAAAGGTCCCGCTAATGCATTTCAGGAGAGCCGACTTCTGAGAAGCCCGCATACTCCCACATCCAAGCCTGATCAACAGAAAAAGCTGAAAAGGTTGAGAATTTCATGACACTCAAACAGGCATGCTCCTCGGAATACCAAGGAGCGCAAGGTGCGTTCAAAGATTCGATG
+
CCCCCCCCCCFCGGGGGGGGGGHHHGHHHHHHHHHHHHHHHHGGGEGGHHHHHHHHHHHHHHHGHGHHHHHHHHHHHHHHHGHHHHHHHHHHGHHHGHHHHHGHHHHHHHHHHGGGHHHHHHHHHHHHHHHHHHHHHHHHHHHGGGGGHHHHHHHHHHHHHGHHHHHHHHHHHHHHHHHHHGHHHGHHHHHHHHHHHHHHGHGHGHHHHGGHHHHHGGGGGGGHHFGGGGHHGHHGGHHHHHHHHHGHHHHHHGHHHHHHHHHHHHHHHHHHHHHFHHEHHHFGGHHHGDBHHGHHHHGGCGGHHHHGFAFGHHGGGGGHHFGGGGGGGFGGFFFBFFFCCBCC
@M02197:105:000000000-AN6RF:1:1102:12476:10956 1:N:0:1
CTACCGATTGCGTCCTCCGCTTATTGATATGCTTAAGTTCAGCGGGTAGTCCTACCTGATTTGAGGTCAAATATGATGCAAGGTTTTGTCCGAAGACCATTGTAAGCGGACTTTGAGGGTCGGACGACAGCGCAACGTCATTATCACACTGATGTCCGGAATCCAAAGGTTGAATTCCGCTGATGCATTTGAGAGGAGCTGACCTTCGCCAGCACGCTCCAAGTCCAAGCCCCGAATAGAAACAAATCGATTCGGGGTTGAGAATTTAATGGCACTCAAACAGGCATGCTCCTCGGAATACCAAGGAGCGCAAGGTGCGTTCAAAGATTCGATGATTCAC
+
DDDDDDDDABFBGGGGGGGGGGGHHHHHHHHHHHHHHHHHHHHGGGGGGHHHHHHHHHHHHHHHGHHHHHHHHHHHHHHHHHGGHHGHHHHGGGGGHHHHHHHHHHHGGGGGHHHHGHGGHGGGGGGGGGHGGGGGGHHGHHHHHHHHHHHHHHHHHHHHHGHHHHHHHHHGGGGGGGHHHHHHHHHHHHHHHHGHHGGHHHGGGGGGHHGGFFGHGHGHHHHFFGHGGGFHHHHHHHHGFDHGHHHHGGGGGGGHHFHHFHGHGHHHHHHHHHGGHHHHHHHGHHHFDGGGDEHHHHHHHHGHFFEGGFFHGGGGGHGGG5GGGGGGFFFFFFFBBAAA
@M02197:105:000000000-AN6RF:1:1102:24733:11061 1:N:0:1
CTACCGATTGCGTCCTCCGCTTATTGATATGCTTAAGTTCAGCGGGTAGTCCTACCTGATTTGAGGTCAAATTGTCAGAAGCTGTCTCAAAAGAGACCCTTTAGAAGCTGAACCCCATTTATAAAGCTGCTCTTCACAAATGGCGTAGATAATTATCACACCAAAGCAAGGCAACAAAGGTCCCGCTAATGCATTTCAGGAGAGCCGACTTCTGAGAAGCCCGCATACTCCCACATCCAAGCCTGATCAACAGAAAAAGCTGAAAAGGTTGAGAATTTCATGACACTCAAACAGGCATGCTCCTCGGAATACCAAGGAGCGCAAGGTGCGTTCAAAGATTCGATGACTCAC
+
CCCCCCBBBBFCGGGGGGGGGGGHGFHHGGHGHHHHGGHHHHGGGGGGGHHHHHHHHHHHHHHHGHHGFGHGHGHHHHGHHHGHHHHHHHHHHGHHHGGHHHHHHHHGHHHHHHGGGH:HH:HHHGGGHHGHHHHHHHHHHGGHGGGGGGHHHGHHHHGGHGHHGHGHHGGHHHHHHGFFHEFHGGGGGHHFFHHHHHF?CGHGHGHGFGFHGGGHGGGGGFHGGGFFFEFFFFFFGGGHFFBHGHGGHFFGHHHHHHFHBGEBFGF0FHHHGHHHGEFHHHHGBGHHGHGFGAHGGFEEC?EGEHHGHHHHGF1EECCEHCHGEEEE1F1GGGF3GGFFFBFFFB1A>1>
@M02197:105:000000000-AN6RF:1:1102:19495:11040 1:N:0:1
CTACCGATTGCGTCCTCCGCTTATTGATATGCTTAAGTTCAGCGGGTAGTCCTACCTGATTTGAGGTCAAATATGATGCAAGGTTTTGTCCGAAGACCATTGTAAGCGGACTTTGAGGGTCGGACGACAGCGCAACGTCATTATCACACTGATGTCCGGAATCCAAAGGTTGAATTCCGCTGATGCATTTGAGAGGAGCCGACCTTCGCCAGCACGCTCCAAGTCCAAGCCCCGAATAGAAACAAATCGATTCGGGGTTGAGAATTTAATGACACTCAAACAGGCATGCTCCTCGGAATACCAAGGAGCGCAAGGTGCGTTCAAAGATTCGATGATTCAC
+
CCCCCCCCCCFCGGGGGGGGGGGHHHHHHHGHHHHHHHHHHHHGGGGGGHHHHHHHHHHHHHHGGHHHHHHHHHHHHHHHHHGHFHGHHHHGGGGGHHHHHHHHHHHGGGGGHHHGGHGGHGGGGGGGGGHGGGGGGHHGHHH9HHHHHHHHHHHHHGGGHHHHHHHHHHHHHGGGGGHGGHHHGHGGGHHGHHGGGGGFGFFFGGGFFHGGFGGHHGGHFHHHFGHGFGEGHHHHHHHHGHHGHHFHGFEGGGGHFHHHHHHHG5HHHGHGHHFFHHHHHHHHHHHFGGCFGHHHHFHGHCHHEEGECHGHHGGGGFGGFGGGGGGGFFFBFFFBBBAB
@M02197:105:000000000-AN6RF:1:1102:22849:11169 1:N:0:1
CTACCGATTGCGTCCTCCGCTTATTGATATGCTTAAGTTCAGCGGGTAGTCCTACCTGATTTGAGGTCAAATATGATGCAAGGTTTTGTCCGAAGACCATTGTAAGCGGACTTTGAGGGTCGGACGACAGCGCAACGTCATTATCACACTGATGTCCGGAATCCAAAGGTTGAATTCCGCTGATGCATTTGAGAGGAGCCGACCTTCGCCAGCACGCTCCAAGTCCAAGCCCCGAATAGAAACAAATCGATTCGGGGTTGAGAATTTAATGACACTCAAACAGGCATGCTCCTCGGAATACCAAGGAGCGCAAGGTGCGTTCAAAGATTCGATGATTCAC
+
CCCCCCABCBFBGGGGGGGGGGGHHHHHHHHHHHHHHHHHHHHGGGGGGHHHHHHHHHHHHHHHGHHHHHHHGHHHHHHHHHGHHHGHHHHGGGGGHHHHHHHHHHHGGGGGHHHHGHGGHGGGGGGGGGHGGGGGGHHGHHHHHHHHHHHHHHHHHGGGHHHHHHHHHHHHHGGGGGGHHHGHHHHHHHHHHHGGGGGGHHGGGFGGHHGGGGGHHHHHHHHHFFFFFGFFHHHHHHHHHHHGHHHHGGGGGGGHHHHHHHHHGHHHHHHHHHFEHGHHHHHHHHHHGGGGGHHHHHHHHGHGGGGGGHHHHGGGGHGGGGGGGGGGFFFFFFFBBAAA
@M02197:105:000000000-AN6RF:1:1102:10871:11322 1:N:0:1
CTACCGATTGCGTCCTCCGCTTATTGATATGCTTAAGTTCAGCGGGTATCCCTACCTGATCCGAGGTCAAACTTAGAAAGTTGGGGGTTGCTGGCAAGCACGCACCGAGACCCTGTAGCGAGGAGTATTACTACGCTTAGAGCACGATGGCACCGCCACTGATTTTAAGACCGATCAGAACTGATGCGGTCCAATACCAAGCAGAGCTTGAGTGTTGTACTGACGCTCGAACAGGCATGCCCCGCGGAATACCACGGGGCGCAATGTGCGTTCAAAGATTCGATGATTCAC
+
DDDDDCCBBCFDGGGGGGGGGGGHHGHHHHHHHHHHHHHHHHHGGGGGHHHHHHHHHHGHHHHGGGGHHHHHHHHHHHHHHHHHGGGGGGH:HHGHHGHHHGGGGGGGGGGGHHHHHHHGGGGGGHHHHHHHHHGGGGGHHHHHHGGHGGHHHGGHHHHHHHGHHHHGGGGGHGHHHHHHHHGGHHHHHHHHHHGHGHHHHHHHHHHHHHHGHHFHGFHGGHGGGHHGHHHHHHHHHGGGGGGGHHHHHG2GGGGGGGGGHHHHGGGGHGGGGGGGGGGFFFFFFFBBBAB
@M02197:105:000000000-AN6RF:1:1102:23695:11253 1:N:0:1
CTACCGATTGCGTCCTCCGCTTATTGATATGCTTAAGTTCAGCGGGTAGTCCTACCTGATTTGAGGTCAAATATGATGCAAGGTTTCGTCCGAAGACCATTGTAAGCGGACTTTGAGGGTCGGACGACAGCGCAACGTCATTATCACACTGATGTCCGGAATCCAAAGGTTGAATTCCGCTGATGCATTTGAGAGGAGCCGACCTTCGCCAGCACGCTCCAAGTCCAAGCCCCGAATAGAAACAAATCAATTCGGGGTTGAGAATTTAATGACACTCAAACAGGCATGCTCCTCGGAATACCAAGGAGCGCAAGGTGCGTTCAAAGATTCGATGATTCAC
+
CCCCCCBCCCFCGGGGGGGGGGGHHHHHHHHHHHHGHHHHHHHGGGGGGHHHHHHHHHHHHHFFGHHHHHHHHHHHHHHHHHGHHHHGHGGGGGGGHHGHHHHHHHHGGGGGHHHHGHGFHGGGGFGGGGHGGGGGGHHGHHHHHHHGHHHHHHHHGHHHHHHHHHHHHHHHHGGGGGGHHHHHHHHHHHHGHHGFGGGGHFGGGGGGHHGGGGGHHFFHHHHHGGHGGGGFHHHHHHHHGHHHHGHHHFECGGDHHGHHHHHHHHHHHHHHGFGHGHHGHHHGHGHHCGGGGHHHHHHGHHHGGGGGGGHHFGGGGHGGGGGFGGGGFFFFFFFCCCCC
@M02197:105:000000000-AN6RF:1:1102:24609:11420 1:N:0:1
CTACCGATTGCGTCCTCCGCTTATTGATATGCTTAAGTTCAGCGGGTAGTCCTACCTGATTTGAGGTCAAATATGATGCAAGGTTTTGTCCGAAGACCATTGTAAGCGGACTTTGAGGGTCGGACGACAGCGCAACGTCATTATCACACTGATGTCCGGAATCCAAAGGTTGAATTCCGCTGATGCATTTGAGAGGAGCCGACCTTCGCCAGCACGCTCCAAGTCCAAGCCCCGAATAGAAACAAATCGATTCGGGGTTGAGAATTTAATGACACTCAAACAGGCATGCTCCTCGGAATACCAAGGAGCGCAAGGTGCGTTCAAAGATTCGATGATTCAC
+
DCDEEDCDDCFCGGGGGGGGGGGHHHHHHHHHHHHGHHHHHGHGGGGGGHHHHHHHHHHHHHHHGHHHHHHHHHHHHHHHHHGGHHGHHHHGGGGGHHHHHHHHHHHGGGGGHHHGGHGFHGGGGGGGGGHGGGGGGHHGHHHHHHHHHHHHHHHHHGGGGHHHHHHHHHHHHGGGGGHHHHHHHHHHHHHHHHGGGGGGHHGGGGGGHHGGGGGHHHHHHHHHGGHGGGGHHHHHHHHHHHHFHHGHGGGGGGGHHHHHHHGHHHHHHHHHHHGHHHHHHHHHHHHGGGGGGHHHHHGHHHHHGGGGGGGHGGGGGHGGGGGGGGGGFFFFFFFCCCBB
@M02197:105:000000000-AN6RF:1:1102:28272:11522 1:N:0:1
CTACCGATTGCGTCCTCCGCTTATTGATATGCTTAAGTTCAGCGGGTAGTCCTACCTGATTTGAGGTCAAATATGATGCAAGGTTTTGTCCGAAGACCATTGTAAGCGGACTTTGAGGGTCGGACGACAGCGCAACGTCATTATCACACTGATGTCCGGAATCCAAAGGTTGAATTCCGCTGATGCATTTGAGAGGAGCCGACCTTCGCCAGCACGCTCCAAGTCCAAGCCCCGAATAGAAACAAATCGATTCGGGGTTGAGAATTTAATGACACTCAAACAGGCATGCTCCTCGGAATACCAAGGAGCGCAAGGTGCGTTCAAAGATTCGATGATTCAC
+
BBBBBBABBAFBCEEEGGGEGGGHFHHHFFFHHHDFHHBGFHGGGGAEGHHHHHHHGHHHGHGFGHHHGFHHEDGHGHHHHHG3GHGHHHHG1EGGGHGHHGGHHFHGGGGGHHHFGHGGHGGGGGFCGGHGGGGGGHHGHGHHHHFGHFFBGFDHHGGGGFGHHHHHGFFHGGGGGGHGGGBGGHHHHHHGGGGDGGGFFFFGGGFFFHFFEEFFFDFGHFHHGGHFGGFFFHGHHHGHHHHGGGEC?FEGGGGHHFHHHFHHHFGDD5EGF5CHHHHHFGHHHGHHGGGEEFGFFGHGFBFFFEGGGHHHHCGEGGGGGGGGGECECC5FFFFAABAA
@M02197:105:000000000-AN6RF:1:1102:20951:11508 1:N:0:1
CTACCGATTGCGTCCTCCGCTTATTGATATGCTTAAGTTCAGCGGGTATCCCTACCTGATCCGAGGTCAAACTTAGAAAGTTGGGGGTTGCTGGCAAGCACGCACCGAGACCCTGTAGCGAGGAGTATTACTACGCTTAGAGCACGATGGCACCGCCACTGATTTTAAGACCGATCAGAACTGATGCGGTCCAATACCAAGCAGAGCTTGAGTGTTGTACTGACGCTCGAACAGGCATGCCCCGCGGAATACCACGGGGCGCAATGTGCGTTCAAAGATTCGATGACTCAC
+
DDDCDCBCDDFDGGGGGGGGGGGHHHHHHHHHHHHHHHHHHHHGGGGGHHHHHHHHHHHHHHFGGGG9HHHHH9HHGHHHHHHHGGGGGGHHHHGHHGH<HGG;GGGGGGGGHHHHHH:GGGGG8HHHHHHHHHGGGGGHHHHHHGG:GGHHHGGGHGHGGHHHHHHGGGGGHHHHHHHHHHGGGHHHHHHHHHHFGHHHHHHHHHGGHHHGHHHHHFHGGGGGGHHGGHHGHHHHGGGGGGGGHHHHHGAGGGGGGGGGHHHHGGGGHGGGGGGGFGGFFFFFFFCCCBC
@M02197:105:000000000-AN6RF:1:1102:6536:11410 1:N:0:1
CTACCGATTGCGTCCTCCGCTTATTGATATGCTTAAGTTCAGCGGGTAGTCCTACCTGATTTGAGGTCAAATATGATGCAAGGTTTTGTCCGAAGACCATTGTAAGCGGACTTTGAGGGTCGGACGACAGCGCAACGTCATTATCACACTGATGTCCGGAATCCAAAGGTTGAATTCCGCTGATGCATTTGAGAGGAGCCGACCTTCGCCAGCACGCTCCAAGTCCAAGCCCCGAATAGAAACAAATCGATTCGGGGTTGAGAATTTAATGACACTCAAACAGGCATGCTCCTCGGAATACCAAGGAGCGCAAGGTGCGTTCAAAGATTCGATGACTCAC
+
[truncated: 14,389,134 more chars]
