# Supplementary material for: Ectomycorrhizal fungal communities associated with Larix gemelinii Rupr. in the Great Khingan Mountains, China
Source: PeerJ. 2021 Apr 15;9:e11230. doi: 10.7717/peerj.11230 (PMC8053382; doi:10.7717/peerj.11230)
Supplement: Supplemental Information 16 [file peerj-09-11230-s016.zip › HGL/K2.fastq]

@M02197:105:000000000-AN6RF:1:1101:16522:1892 1:N:0:1
TCACCCAAGGTATCCTCCGCTTATTGATATGCTTAAGTTCAGCGGGTAGTCCTACCTGATTTGAGGTCAAATTGTCAGAAGCTGTCTCAAAAGAGACCCTTTAGAAGCTGAACCCCATTTATAAAGCTGCTCTTCACAAATGGCGTAGATAATTATCACACCAAAGCAAGGCAACAAAGGTCCCGCTAATGCATTTCAGGAGAGCCGACTTCTGAGAAGCCCGCATATTCCCACATCCAAGCCTGATCAACAGAAAAAGCTGAAAAGGTTGAGAATTTCATGACACTCAAACAGGCATGCTCCTCGGAATACCAAGGAGCGCAAGGTGCGTTCAAAGATTCGATG
+
AAAABFCCBBFFGGGGGGFGFFFHHHHHHHGCHHFGHFGHFHHGGGGGGHHHHHHHHHHHHGHHGHHHFHHHHHGFHGHFFHHHHHHHHFHHHEHHHGHHHHEHFHHHHGFHHHGGGHHHHGHHHHHH9EHHHHHHHHFGHBHFGGGGGHFHHHHGHHGHGGHHHHGHHHGHHHHGHGGHHFHHGHGHGHHHHHGHHHHHHGHGGHHHGGGGFGHGHGCC?EDBHHHGGGHGGGGF?CHGHHHEHHGHHHHHGFHHFGHHHHHFFFHHFHGHFGBFAFBHGFHHGEDFFHGHHGBHHGHGGCEGFFHGHFDHHHFEEGEA1BGFE1E?F1GBGFFD1FFFAAA1A
@M02197:105:000000000-AN6RF:1:1101:16888:2811 1:N:0:1
TCACCCAAGGTATCCTCCGCTATTGATATGCTTAAGTTCAGCGGGTAGTCCTACCTGATTCGAGATCAAACATTCAAAGGGCTGTCCTCACTGAGGAGAGACGTCTGTGAGCTCCAGTGAACCTCCACTGCTGAAGGTTACTTGGTGGAAAACCACAAGCGCAGATAGTTATCACACCTGTGATGCCCACCAAACACTGGTAAGCTGATTCATTTGAGAGGAGCTGACCGCAGGCCAGCAAGACCCCCAAAGTCCAAGCTCATCATGGAAAACCATGAAGAGTTGAGGTGTTCATGATACTCAAACAGGCATGCCCTTCGGAATGCCAAAGGGCGCAAGGTGCGTTCAAAGATTCGATGATTCAC
+
BCCCCFCCCCFFGGGFGGGGGGGHHHHGHHHFHHHFHHHHHHGGGGGEHHHHHHHHHHHHHGHHHGHHHHHHHHHHHHHGGGHGHHHHHHHHHHHGHGHGGHGGGHGHHHHHHHHHHHHHHHHHHGHHHHHHHHHHGHHHHHGHHHGGHHGHHGHGHHHHHGHGGHHHHHHHHHHHHHHHHHHHHHHHHGGHHHHHHHHHHHGHHHHHHHHHGGHGGGGGGHGHGGGGGHGGHGGHHHGFGCE?GGHHGHGHHGHHFEGGHHFFHFFGGFGFHGBFHHFHHHFHHHGGHEHHHGHHHGFFFFFFHFHHEF2FAAB0DGFEHHHCHHCGCGGDEEGBHHEAAAFFGGGGGGGGGBFFFFFFABAAA
@M02197:105:000000000-AN6RF:1:1101:18815:2994 1:N:0:1
TCACCCAAGGTATCCTCCGCTTATTGATATGCTTAAGTTCAGCGGGTAGTCCTACCTGATTTGAGGTCAAATTGTCAGAAGCTGTCTCAAAAGAGACCCTTTAGAAGCTGAACCCCATTTATAAAGCTGCTCTTCACAAATGGCGTAGATAATTATCACACCAAAGCAAGGCAACAAAGGTCCCGCTAATGCATTTCAGGAGAGCCGACTTCTGAGAAGCCCGCATACTCCCACATCCAAGCCTGATCAACAGAAAAAGCTGAAAAGGTTGAGAATTTCATGACACTCAAACAGGCATGCTCCTCGGAATACCAAGGAGCGCAAGGTGCGTTCAAAGATTCGATGATTCAC
+
BBBBBFBBABBDGGGGFGGGGGGHHHHHGHHHHHHHHHHHHHHGGGGGGHHHHHHHHHHHHHHHGHHHHHHHHHHHHHHHHHHHHHHHHHGHHGHHHGHHHHGHHHHHHHHHHHGGGHHHHHHHGHHGHHHHHHHHHHHHHHHHGGGGGHGHHHHHHHHHHHHHHHHHHHHHHHHHHHHHHHGHGFGHHHHHHHHHHHHHHGHGGGFHHHGHGHHHHGGGGGHGGGGGGGHGHHHGGFHHHHHFHHGHHHHHGHHHHHHHGHHHHHGHGHHGHGHHFFHHHHHHFFHHHHHHHHGBEHHGGGGGHHHHHHHHHHGAGGGGHHHGECGGGGGGGFGGFF4FFFFFFFAABBB
@M02197:105:000000000-AN6RF:1:1101:13254:2934 1:N:0:1
TCACCCAAGGTATCCTCCGCTTATTGATATGCTTAAGTTCAGCGGGTAGTCCTACCTGATTTGAGGTCAAATTGTCAGAAGCTGTCTCAAAAGAGACCCTTTAGAAGCTGAACCCCATTTATAAAGCTGCTCTTCACAAATGGCGTAGATAATTATCACACCAAAGCAAGGCAACAAAGGTCCCGCTAATGCATTTCAGGAGAGCCGACTTCTGAGAAGCCCGCATACTCCCACATCCAAGCCTGATCAACAGAAAAAGCTGAAAAGGTTGAGAATTTCATGACACTCAAACAGGCATGCTCCTCGGAATACCAAGGAGCGCAAGGTGCGTTCAAAGATTCGATGATTCAC
+
CCCCCFCCCCDFGGGGGGGGGGGHHHHHHHCHHHGHHHHHHHHGGGGGGHFHHHHHHHHHHHHHGHHHHGHHHHHHHGHHHHHHHHHHHHHHHGHHHGHHHGHHHGHHHHGHHHGGGHHHHHHHHHGHHHHHGHHHHHHHHHHGGGGGGHHHHGHHHHHHHHHHHHGHHHGHHHGHHHHHHHHGHGGHGHHHHHHHHHHHHGHGHHHHGHGGGHHGHGGGGGHHHHGGGGGHHGHFEGHHHGHHHFFHHHHFGGHGHHGHHHHHHHHHHHGFGHHGDDEHHFHEFFDEGHHEHHHGHHHGGGGGHHHHFFFFFHBEGGGFHHHHGECGHFGGGGGGFGGFFFFFFFABAAA
@M02197:105:000000000-AN6RF:1:1101:15544:3070 1:N:0:1
TCACCCAAGGTATCCTCCGCTTATTGATATGCTTAAGTTCAGCGGGTAGTCCTACCTGATTTGAGGTCAAATTGTCAGAAGCTGTCTCAAAAGAGACCCTTTAGAAGCTGAACCCCATTTATAAAGCTGCTCTTCACAAATGGCGTAGATAATTATCACACCAGAGCAAGGCAACAAAGGTCCCGCTAATGCATTTCAGGAGAGCCGACTTCTGAGAAGCCCGCATACTCCCACATCCAAGCCTGATCAACAGAAAAAGCTGAAAAGGTTGAGAATTTCATGACACTCAAACAGGCATGCTCCTCGGAATACCAAGGAGCGCAAGGTGCGTTCAAAGATTCGATGATTCAC
+
CCCCCFCCCCFFGGGGGGGGGGGHHHHHHHHHHHHHHHHHHHHGGGGGGHGHHHHHHHHHHHHHGHHHHHHHHHHHHHHHHHHHHHHHHHHHHGHHHGHHHHHHHHHHHHHHHHGGGHHHGHHHHHHGHHHHGHHHHHHHHHHHGGGGGHHHHHHHHHHHHHHHHHHHHHHHHHHHHHHHHGHGGHHHGHGHHHHHHHHHGGHGHHGHGGHGHHHHFGGGGGGGHHGGHGGFHHHHGGHHHHHHGGHHGHHHHHHHHHHHHHHHHHHGHHHHHHHGHHHHGHHGGGHHHHHHHEHHHGHGCGGGHHGHHHHHHHGGGFGGHHHHGGGGHGGGGGGGGGGFFFFFFFBBBBB
@M02197:105:000000000-AN6RF:1:1101:12910:3224 1:N:0:1
TCACCCAAGGTATCCTCCGCTTATTGATATGCTTAAGTTCAGCGGGTAGTCCTACCTGATTTGAGATCAAACATTCAAAGGGCTGTCCTCACTGAGGAGAGACGTCTGTGAGCTCCAGTGAACCTCCACTGCTGAAGGTTACTTGGTGGAAAACCACAAGCGCAGATAGTTATCACACCTGTGATGCCCACCAAACACTGGTAAGCTGATTCATTTGAGAGGAGCTGACCGCAGGCCAGCAAGACCCCCAAAGTCCAAGCTCATCATGGAAAACCATGAAGAGTTGAGGTGTTCATGATACTCAAACAGGCATGCCCTTCGGAATGCCAAAGGGCGCAAGGTGCGTTCAAAGATTCGATGATTCAC
+
CCCCDFCDDDFFGGGGGGGGGGGHHHHHHHGHHHHHHHHHHHHGGGGGGHHHHHHHHHHHHHHHGHHHGHHHHHHHHHHHHGGHGHHHHHGHHHHHGHGHGGHGGGHGHHHHHHHHHHHHHHHHHHHHHHHHGHHHHHHHHHHHHGGGGHHHHHGHGHHHGGHHHHHHHHHHHHHHGHHHHHHHHHHHHHGHHHHHHHHHHHHHHHHHHHHHHHHHHHHHHHHHHGGGGGGGHHGGHHHHHHFEGGGGHHFHFBGHHHGFDHBGHHHHHGHHGHHHHHHHGHHHHHHGHHFF@EHHHHHHGHGHHHHHHHGHGGGGGGGGHHHHHGFGGCGGGGGHHHHGGGGHGGGGGGGGGGFFFFFFFCBBBC
@M02197:105:000000000-AN6RF:1:1101:13529:3198 1:N:0:1
TCACCCAAGGTATCCTCCGCTTATTGATATGCTTAAGTTCAGCGGGTATCCCTACCTGATCCGAGGTCAACCTGTAAAAATTGGGGGTTGCTGGCAAGTAGACCTACCGGACTCAATCGCGAGGAGTATTACTACGCGTAGAGCCGACAGGCACCGCCACTGATTTTAGGGGCCGCGGAACCGCGAGCCCCAATACCAAGCGAGAGCTTGAGTGGTTATAATGACGCTCGAACAGGCATGCCCCCCGGAATACCAGAGGGCGCAATGTGCGTTCAAAGATTCGATGATTCAC
+
B@BBBFBBABFFGFGGGFGCEGADGHHHCHFHHHHHHEEGFCHGFGC0GFGHGHHH:;;;H:.DA#7HH:::H::HHFF,F.HGEGGE99::HG9H;FHH::FFH<H0G6GC2GH:9;G/G9G9G9HGH0<HH0;CGG;GG:H9<;GG;GFE9GFGGGGGGGFGGGGGG;CDGFDGGEBFFFGGFFFFHEFHGHGFFHEGGGHHFGEFHHHFBGFFFFFFHFFFFFFFGHGFFHFFFG@CCAA0EEDEDFDFBFCDEEB2GHGGDCEGGGGGE5GEF2GBFFFFBFFAA@BA
@M02197:105:000000000-AN6RF:1:1101:17347:3662 1:N:0:1
TCACCCAAGGTATCCTCCGCTTATTGATATGCTTAAGTTCAGCGGGTAGTCCTACCTGATTTGAGATCAAACATTCAAAGGGCTGTCCTCACTGAGGAGAGACGTCTGTGAGCTCCAGTGAACCTCCACTGCTGAAGGTTACTTGGTGGAAAACCACAAGCGCAGATAGTTATCACACCTGTGATGCCCACCAAACACTGGTAAGCTGATTCATTTGAGAGGAGCTGACCGCAGGCCAGCAAGACCCCCAAAGTCCAAGCTCATCATGGAAAACCATGAAGAGTTGAGGTGTTCATGATACTCAAACAGGCATGCCCTTCGGAATGCCAAAGGGCGCAAGGTGCGTTCAAAGATTCGATGATTCAC
+
BBBBBFABBBFFGGGGGGGGGGGHHFHHHHHHHFHGHGHHHHHGGEEFGHHHHHHHHHHHHGHHGEHGHHHHGHHHHFFGFEEHDEGFHFFEHHHHGEGFDFHCFFHGHHFFHHHHGFHHHGHHGGHHHHFFHFFDDFBFG2FGGHHGGEGGHFGEGHHHHGGHGCHGHGGGHGHHHFDHHFGHFHHGHHGHCGHHHFHHHGHHHHHHHHGHHHHGGGHFHGGGEGFGGCGFGGGDHFHFHHFEC@AHF43FGGCHHHHFBG@BDF4F4CFF3GF44FHHFHGHHHEGFFHFBGGGGDGFEGHHHGGHGFEFGEEACGEFFHHHGFCEA32E2EEBF4FAEEAHG5FBGGGGGGFFDDD5D?A>A>
@M02197:105:000000000-AN6RF:1:1101:10374:3707 1:N:0:1
TCACCCAAGGTATCCTCCGCTTATTGATATGCTTAAGTTCAGCGGGTAGTCCTACCTGATTTGAGGTCAAATTGACAGAAGCTGTCTCAAAAGAGACCCTTTAGAAGCTGAACCCCATTTATAAAGCTGCTCTTCACAAATGGCGTAGATAATTATCACACCAAAGCAAGGCAACAAAGGCCCCGCTAATGCATTTCAGGAGAGCCGACTTCTGAGAAGCCCGCATACTCCCACATCCAAGCCTGATCAACAGAAAAAGCTGAAAAGGTTGAGAAGCTCATGACACTCAAACAGGCATGCTCCTCGGAATACCAAGGAGCGCAAGGTGCGTTCAAAGATTCGATGATTCAC
+
>1AAAF?AA1@BBEGGGFCFGGGHHHHHHHFHHBGFFFGFGGHGCGGGGGFHHFCGHEGFGFFFEFGHHFFHHHEHHGGHGCC1F1GBDGFHHFGEHEGHHFHFB@FHHHHGFHGGGFFHHGGHFFFDFFHHHHFHFFDBFF1F@?GGGEGGHFGHFGFHHGEHHBHGFFHHHHHGHEH<#GCCGGGGF1CHHHFFFDCGGAEFFFGDGDGGGFDGHFCFFG@GGHEFFGFGFFHF?GGAHBFF12EHHFGGB11FDHHFEHHHFF0FHG@FGCB1FF@2FGGFFFDAF1FGG1CAG/A//?/?0GEFG1FFHGF?GE?GGDHG0EAEAFDFBFFGEB1FBFD@3FAA?A?
@M02197:105:000000000-AN6RF:1:1101:15280:3702 1:N:0:1
TCACCCAAGGTATCCTCCGCTTATTGATATGCTTAAGTTCAGCGGGTATCCCTACCTGATCCGAGGTCAATCAAGAGAATTGTGGGGGTTTGACGGCAGGAAGGACACTGGATGACCCGCGAATGATACTACTACGCCGAGTGCCAGTGACTTTCCGCCCTTGATTTTGGGAGGGGAGACCGCAACAAGGCGGACTCTTCCTCCATGACCATGCAAAAGTGCTTGAGTTGATTTTAGTGACGCTCGAACAGGCATGCCTCCCGGAATACCAGGAGGCGCAATGTGCGTTCAAAGATTCGATGATTCAC
+
ABBBBFABBBDFFGGGGGGGGGGHHHGHGHHFHHGFGHGHGGHGCEGFHHFHFHHHHHCGFHHDECEHHHHGBFGFBBBGGGFFEEFGFEFEHHGGGFFFGHHGHGHFHHECFGHHGGGGGFGGHGHHGHHHHHHGGFGCGGHHGHHCHHHHHHHHFFGGGGGFFHGFEDDGFFFHDDAEGHHHGFFFGFFFFAFFHFGGHHFHHHFFHGGFFFHFHHFG9HHHFGFHFFGFFFHHEGEEEEHHGHGDGGGBGGE?C?AA2GHHHHFGFFHHGDEEEGGHG2CCGG4CGGGGGCFFBFFFFFBBBAAB
@M02197:105:000000000-AN6RF:1:1101:19224:3945 1:N:0:1
TCACCCAAGGTATCCTCCGCTTATTGATATGCTTAAGTTCAGCGGGTAGTCCTACCTGATTTGAGGTCAAATTGTCAGAAGCTGTCTCAAAAGAGACCCTTTAGAAGCTGAACCCCATTTATAAAGCTGCTCTTCACAAATGGCGTAGATAATTATCACACCAAAGCAAGGCAACAAAGGTCCCGCTAATGCATTTCAGGAGAGCCGACTTCTGAGAAGCCCGCATACTCCCACATCCAAGCCTGATCAACAGAAAAAGCTGAAAAGGTTGAGAATTTCATGACACTCAAACAGGCATGCTCCTCGGAATACCAAGGAGCGCAAGGTGCGTTCAAAGATTCGATGATTCAC
+
CCCCCFCCCBDDGGGGGGGGGGGHHHGGHHGHHHHHHHHHHHHCGGGGGHHHHGHHHHFGHHHHGHHHHHHHHHHHHHHHHHHHHHHHHHFHHGHGHFHHHHHHHGHHHHHHHEGEEHHHHGHHGHHHHHHGHHHHGGGHHHGHGGGGGHHHHGHHHHHGHGHGHHHHHHHHHHHHHHHHHGHHGHHHFHHHHHHHHHHHHGHGHHGGGGGGGHHGHGGGGEHHHGGGGGGGGGGFEFFGHEHHHEHHHHHHHHHHHEFHFGGHHHHHHFGHGHGG55FHHHHFHGHGHHHHHGGHHHGGGGGGHGHFHFHHHHHGGGECFFFHGEGGHGGGGGGGGGGFFFFFFFA?AA?
@M02197:105:000000000-AN6RF:1:1101:9075:4255 1:N:0:1
TCACCCAAGGTATCCTCCGCTTATTGATATGCTTAAGTTCAGCGGGTAGTCCTACCTGATTTGAGGTCAAATTGTCAGAAGCTGTCTCAAAAGAGACCCTTTAGAAGCTGAACCCCATTTATAAAGCTGCTCTTCACAAATGGCGTAGATAATTATCACACCAAAGCAAGGCAACAAAGGTCCCGCTAATGCATTTCAGGAGAGCCGACTTCTGAGAAGCCCGCATACTCCCACATCCAAGCCTGATCAACAGAAAAAGCTGAAAAGGTTGAGAATTTCATGACACTCAAACAGGCATGCTCCTCGGAATACCAAGGAGCGCAAGGTGCGTTCAAAGATTCGATGACTCAC
+
ABBABFBABBBFGGGGGGGGGG2FGHHGDGHBGHGHFFHHFHHGGGEEGHHHHHHHHHFHHHHFGHHFHHHFGHFHHHHHFHHGFHFHFHHFHGHEHEHHHHFHHHH3GEFEGHGGGHHHHHFHHHEHFHFHFHGFHHHHHHGHGGFDGHHHHHHHHGHHHGHHHHHHHHGHHHHHHHHHFDDGGGGGHGHBGHHHHHHHFEGGCFGFCFDGFDGFECCFCGEGHGGGGGGFB3HFGGGHBHEHFB4HHHFFGHHHGHHHEFHHGHHHHHHGHGGGF5HFGHGGEFHHGFBHGGFFFGAEEEE2GGHHHHGFHGF2GE?GHHHHGCEFFAGBGGGGGGGFFFFFFFAA33A
@M02197:105:000000000-AN6RF:1:1101:18101:4184 1:N:0:1
TCACCCAAGGTATCCTCCGCTTATTGATATGCTTAAGTTCAGCGGGTAGTCCTACCTGATTTGAGGTCAAATTGTCAGAAGCTGTCTCAAAAGAGACCCTTTAGAAGCTGAACCCCATTTATAAAGCTGCTCTTCACAAATGGCGTAGATAATTATCACACCAAAGCAAGGCAACAAAGGTCCCGCTAATGCATTTCAGGAGAGCCGACTTCTGAGAAGCCCGCATACTCCCACATCCAAGCCTGATCAACAGAAAAAGCTGAAAAGGTTGAGAATTTCATGACACTCAAACAGGCATGCTCCTCGGAATACCAAGGAGCGCAAGGTGCGTTCAAAGATTCGATGATTCAC
+
3AABBFBBBBDFGGGGGGGGGGGHHHGHHHGHHFHHGFHGHHHGFGEFGFFHHHHHHGFHHHHHGHHHGHHHHHHHHHHFGHHHHHHHFGHHEFHHHGHHHHHFHHHHHHHHHFGGGHFHHHGHGHHHHHHHHHHHHGGHHHHHGGGGGHHGHHGHFGHHHGGFHHHHGHFHGHHHHHFHGGGHGHHHGGHHHHHHHHHHHGFGHHGGHHHHHHHHHGGGGGFGFGGGGGHGGHHGGGHHHHHFHHHHGHHHHHHHHHGHDFHHHHHHGHHHFGGHDFHEHFHHHGHHHHGGGGHHHHHEEGEAHHFHHHHGHHHGGGGGHGGHGGGGHGFGGFFGGFGFBFFFFFBBAAB
@M02197:105:000000000-AN6RF:1:1101:8945:4186 1:N:0:1
TCACCCAAGGTATCCTCCGCTTATTGATATGCTTACTTCCTCTAAATGACCAAGATCCTCCGCTTATTGATATGCTTAAGTTCAGCGGGTAGTCCTACCTGATTTGAGGTCAAATTGTCAGAAGCTGTCTCAAAAGAGACCCTTTAGAAGCTGAGCCCCATTTATAAAGGGTC
+
HGGHFHFGCGHHGGGGGGHHHHHHHHHHHHHHHHHHHHHHHHHHHHHHHHHHHHHHHHIHHHHHGHHHHHHHHHHHHHHHHHHHHHHHHHHHHHHHHHHHHHHHHHHHGHHHHHHHHHHHHHHHHHHHHHHHHHHHHHHHGHHHHHHHHHHHHHHHHGGGHHHHHGGHHHGHH
@M02197:105:000000000-AN6RF:1:1101:13630:4303 1:N:0:1
TCACCCAAGGTATCCTCCGCTTATTGATATGCTTAAGTTCAGCGGGTAGTCCTACCTGATTTGAGGTCAAATTGTCAGAAGCTGTCTCAAAAGAGACCCTTTAGAAGCTGAACCCCATTTATAAAGCTGCTCTTCACAAATGGCGTAGATAATTATCACACCAAAGCAAGGCAACAAAGGTCCCGCTAATGCATTTCAGGAGAGCCGACTTCTGAGAAGCCCGCATACTCCCACATCCAAGCCTGATCAACAGAAAAAGCTGAAAAGGTTGAGAATTTCATGACACTCAAACAGGCATGCTCCTCGGAATACCAAGGAGCGCAAGGTGCGTTCAAAGATTCGATGATTCAC
+
AAAAAF?1>A1DGGGGGGGGGGEHHHGGHHHGHHHHHHHHHHHGGGGGGGHFHHHHHHGHHHHEGHHGHHHHHFFGFHFGHHFEGHHHGGHFFGEGFCHHFHHHHHGHFFGHHHGGG:HHFGHFHFH;GHHGGFHH9HGHHGGEFBFFFHHHFHHHHHHHFCGGHHHFHFFHHFHHHGCGDGHGGGGBGHHHHFHHHGGGFAFEHFGGGCEGFGGGEBFGGF@@FC4G0BFGEFG3?EGEHFGEF4BGFDHEGGHHFHF444FFB3HGF5FF5BGEHFFGBHHFGFFEBHHHGBGBGGA?0GEDHHGFD53BFD3FGECGHFHGA?CFEGGGGGGGGEF44FFDFFAAAAA
@M02197:105:000000000-AN6RF:1:1101:10379:4625 1:N:0:1
TCACCCAAGGTATCCTCCGCTTATTGATATGCTTAAGTTCAGCGGGTAGTCCTACCTGATTTGAGGTCAAATTGTCAGAAGCTGTCTCAAAAGAGACCCTTTAGAAGCTGAACCCCATTTATAAAGCTGCTCTTCACAAATGGCGTAGATAATTATCACACCAAAGCAAGGCAACAAAGGTCCCGCTAATGCATTTCAGGAGAGCCGACTTCTGAGAAGCCCGCATACTCCCACATCCAAGCCTGATCAACAGAAAAAGCTGAAAAGGTTGAGAATTTCATGACACTCAAACAGGCATGCTCCTCGGAATACCAAGGAGCGCAAGGTGCGTTCAAAGATTCGATGATTCAC
+
CCBCCFCCCCFFGGGGGGGGGGGFHHGHHHHHHGHGHHHHHHHGGGGGGHHHGHHHHHBHHHFBFGHHHHHHHGHHHHHHHHHHHHHHGHHFHEHHHGGHHHGHHHHHHHHHHHGGGHHHHHHHHGHHHHHHHGHGHHGHHHHHGFGGGHHHHHHHHHHHHHHGHHHGHHHGHHHHHHHFFHHHGGGHGHHHHHHHHHHGHGGFHHHGGHGGGHHGGGGGGGGFGGGGHGHFGGHHGGHFHGGHHHGHHHHHGHGHHFGHFFHGHHGCHHHHHFF5G@EHHHHDFGHHEGHHGCGGHHEEEGGGHHHHHHHHGHGGGGGGHHHHGGGGGGGGGGGGGGGFFFFFFFA3AAA
@M02197:105:000000000-AN6RF:1:1101:12632:4799 1:N:0:1
TCACCCAAGGTATCCTCCGCTTATTGATTTGCTTAAGTTCAGCGGGTAGTCCTACCTGATTTGAGGTCAAATTGTCAGAAGCTGTCTCAAAAGAGACCCTTTAGAAGCTGAACCCCATTTATAAAGCTGCTCTTCACAAATGGCGTAGATAATTATCACACCAAAGCAAGGCAACAAAGGTCCCGCTAATGCATTTCAGGAGAGCCGACTTCTGAGAAGCCCGCATACTCCCACATCCAAGCCTGATCAACAGAAAAAGCTGAAAAGGTTGAGAATTTCATGACACTCAAACAGGCATGCTCCTCGGAATACCAAGGAGCGCAAGGTGCGTTCAAGGATTCGATGATTCAC
+
AAABBFBBABBFGFGGGGGGGGGHHHCHHHHGHHFHHHHHHHHGGGAEGHHFHHHHHHHHHHGHGEGHHFFHHHHHHGFHFHGHHHHHHHHHHGHHGGHHGHGHHHEHHHGHHHGGGHHHHHHHGGGGHHHGHHHGFHHEGGGGGGGGGHHFGFGGHHGHHGHGHGHHHHGHHGFHHHHHHHHHHHGHHHHGHHHHHHHHGGGFGHGFGGDHGHHHHGGGGGGHHHGFGGGHGGHHGGHHHHHHHFHHHHHHHHGGHGHHHHHHHHHGEHHGHHHHHGHFGHHHFGHHHGDHEHHFGHHGGGFGHHHHHHHHHGGCGGGGHGHHGGEFAGGGGGFCGCGFFFDFFFBA>>A
@M02197:105:000000000-AN6RF:1:1101:20554:4859 1:N:0:1
TCACCCAAGGTATCCTCCGCTTATTGATATGCTTAAGTTCAGCGGGTAGTCCTACCTGATTTGAGGTCAAATTGTCAGAAGCTGTCTCAAAAGAGACCCTTTAGAAGCTGAACCCCATTTATAAAGCTGCTCTTCACAAATGGCGTAGATAATTATCACACCAAAGCAAGGCAACAAAGGTCCCGCTAATGCATTTCAGGAGAGCCGACTTCTGAGAAGCCCGCATACTCCCACATCCAAGCCTGATCAACAGAAAAAGCTGAAAAGGTTGAGAATTTCATGACACTCAAACAGGCATGCTCCTCGGAATACCAAGGAGCGCAAGGTGCGTTCAAAGATTCGATGATTCAC
+
CCCCCFCCCCFFGGGGGGGGGGGHGHHHHHHHHHHHHHHHHHHGGGGGGHHHHHHHHHHHHHHHGHHHHHHHHHHHHHHHHHHHHHHHHHHHHGHHHGHHHHHHHHHHHHHHHHGGGHHHHHHHHHHHHHHHHHHHHHHHHHHHGGGGGHHHHHHHHHHHHGHHHHHHHHHHHHHHHHHHGHHHGHHGHHHHHHHHHHHHHGHGHHHHHGGGGHHHHGGGGGHGHGGGHGHGHHHGGGHHHHHGHHHHHHGHHHHGHHHHHHGHHHHHFHHHHHG5HHHHHHHGDGHGHHHHHHHGHHHGGGGFHHHHHGGHHHHGGGGGHGHHGGGGHGGGGGGGGGGFFFFFFFBAAAA
@M02197:105:000000000-AN6RF:1:1101:24815:4978 1:N:0:1
TCACCCAAGGTATCCTCCGCTTATTGATATGCTTAAGTTCAGCGGGTAGTCCTACCTGATTTGAGGTCAAATTGTCAGAAGCTGTCTCAAAAGAGACCCTTTAGAAGCTGAACCCCATTTATAAAGCTGCTCTTCACAAATGGCGTAGATAATTATCACACCAAAGCAAGGCAACAAAGGTCCCGCTAATGCATTTCAGGAGAGCCGACTTCTGAGAAGCCCGCATACTCCCACATCCAAGCCTGATCAACAGAAAAAGCTGAAAAGGTTGAGAATTTCATGACACTCAAACAGGCATGCTCCTCGGAATACCAAGGAGCGCAAGGTGCGTTCAAAGATTCGATGACTCAC
+
BBABBFBBABFFGFGFGGGGGGGHHCHHFHHHHHHHHHHHHHHGGGGGGHHHHHHHHGFHHHHGGHCHFHHHGHFHFHHHHHHHHHHHHHHGBGHEGGHHHHHHHHHHHHHHHHGGGHGHHHHHHHHHHHHHHHHHHHGHHHHHGGGGGHHHHGHHHHHHHGHGHGHHHHHHHHHHHHHGHHHHGHGHGHHHHHHHHHHHHGHGHHGGHGGHGHHHHGGGGGHHGHGGGGHHHHHGGGHHHGHHHHHHHHEHHHHHHHHHHHGHHHHHHGHHHGHHGEHHGHHFFEGF1HHHHHHHHHHGGGGGHHGHHHGGHHGGGGGEFFGHGGGGHGGGGGFDE1GFC3FFD@AA>>1
@M02197:105:000000000-AN6RF:1:1101:14375:5151 1:N:0:1
TCACCCAAGGTATCCTCCGCTTATCGATATGCTTAAGTTCAGCGGGTAGTCCTACCTGATTTGAGGTCAAATTGTCAGAAGCTGTCTCAAAAGAGACCCTTTAGAAGCTGAACCCCATTTATAAAGCTGCTCTTCACAAATGGCGTAGATAATTATCACACCAAAGCAAGGCAACAAAGGTCCCGCTAATGCATTTCAGGAGAGCCGACTTCTGAGAAGCCCGCATACTCCCACATCCAAGCCTGATCAACAGAAAAAGCTGAAAAGGTTGAGAATTTCATGACACTCAAACAGGCATGCTCCTCGGAATACCAAGGAGCGCAAGGTGCGTTCAAAGATTCGATG
+
BBBBBFBBBBFFGGGGGGGGFGGHHHHHHGGFHFHGHHHHHHHGGGEEFHHHHHHHHGFHHHGHGGHHHHHHHHHHHHHHGHHHHHHHHGHHHGHHHGHHHHHHHGHHHHHHHHGGGHHHHHHHHHHHHHHHHHHHHHHHHHHHGGGGGHHHHHHHHHHHHGHHHHHHHHGHHHHHHHHHFGHHHHGHHHHHHHHHHHHHGGHGHHHHHGGGGHGGHGGGGGGHHGGGGGGHFHHHGGHHHGHGHHHHHHHGHHHHHHHHHHHHHHHHHHHHGHGHGHHHHHHGBGHHHGGG5A3FGEGEFGGGHFHBHHGHFHGFGGGGHHFGEFGGGGGGGFFFAFFFBBBAB
@M02197:105:000000000-AN6RF:1:1101:19096:5063 1:N:0:1
TCACCCAAGGTATCCTCCGCTTATTGATATGCTTAAGTTCAGCGGGTAGTCCTACCTGATTTGAGGTCAAATTGTCAGAAGCTGTCTCAAAAGAGACCCTTTAGAAGCTGAACCCCATTTATAAAGCTGCTCTTCACAAATGGCGTAGATAATTATCACACCAAAGCAAGGCAACAAAGGTCCCGCTAATGCATTTCAGGAGAGCCGACTTCTGAGAAGCCCGCATACTCCCACATCCAAGCCTGATCAACAGAAAAAGCTGAAAAGGTTGAGAATTTCATGACACTCAAACAGGCATGCTCCTCGGAATACCAAGGAGCGCAAGGTGCGTTCAAAGATTCGATGATTCAC
+
BBBBBFBBBAFFGGGGGGGGGGGHHHHHHHHHHHHHFHHHHHHGGGGEGFHHHHGHHHHHHHHFGHHHHHHHHHHHHHHGHHGHHHHHHBEGGCHHHGHHHHHGEHGGHHGGHEGGGH:GHHHHGHHGHGHHHHHHHHFHHHHHFFGGGHGGHHGHHHHHHGHHFHHHGHGHHHHHGFFFHHHHGGGGGHHHFHHHHHHHHGFGHHHHFGGGHHHHHGGFGGGGHGGGGGHGGGFBGGHHHHFHFHDGHHHHHHHHHHHHHGHGHHGFHHHHGGF@5BHHHHHHGGGHGHFGHHHHHEGA?GGGEEGHGCHHHHHEECGGHCHHGFGGGGGGGGFGCGFFFFBFFBBBAAA
@M02197:105:000000000-AN6RF:1:1101:7618:5539 1:N:0:1
TCACCCAAGGTATCCTCCGCTTATTGATATGCTTAAGTTCAGCGGGTAGTCCTACCTGATTTGAGGTCAAATTGTCAGAAGCTGTCTCAAAAGAGACCCTTTAGAAGCTGAACCCCATTTATAAAGCTGCTCTTCACAAATGGCGTAGATAATTATCACACCAAAGCAAGGCAACAAAGGTCCCGCTAATGCATTTCAGGAGAGCCGACTTCTGAGAAGCCCGCATACTCCCACATCCAAGCCTGATCAACAGAAAAAGCTGAAAAGGTTGAGAATTTCATGACACTCAAACAGGCATGCTCCTCGGAATACCAAGGAGCGCAAGGTGCGTTCAAAGATTCGA
+
AB@AAFABAA4BABGFBGGGGGGHGFHHHGHHGHFHHFFGHGHGGGGGGHFEHHGHHHFFHHFHGGFHFHHHFHHHHHHHGGGHHHHFFGFHCFHHHGHHHHHHHHHHHGHHHHGGGFHHHFHHHGHHHFFHHHHHGHFHFHHGGBB0FGHGGFFHGBBDHHHHH9HHHHHHHHHHFHDDGHH@CCFGGHHGHHHFHEHHHEGFEFGGHHFBHHGHHGGGGGHGGFGFCGGHHGFF1EFHHBHGHFEHHGEHGHHHHHGF@5HFHHEHHHFFHGF5GF5F5GD35GGHHGGFDFG3GA11A2AA35D555GBHFBD?E?FFFGFGFGGFGGBFFBFBF3>3A>
@M02197:105:000000000-AN6RF:1:1101:14310:5560 1:N:0:1
TCACCCAAGGTATCCTCCGCTTATTGATATGCTTAAGTTCAGCGGGTAGTCCTACCTGATTTGAGGTCAAATTGTCAGAAGCTGTCTCAAAAGAGACCCTTTAGAAGCTGAACCCCATTTATAAAGCTGCTCTTCACAAATGGCGTAGATAATTATCACACCAAAGCAAGGCAACAAAGGTCCCGCTAATGCATTTCAGGAGAGCCGACTTCTGAGAAGCCCGCATACTCCCACATCCAAGCCTGATCAACAGAAAAAGCTGAAAAGGTTGAGAATTTCATGACACTCAAACAGGCATGCTCCTCGGAATACCAAGGAGCGCAAGGTGCGTTCAAAGATTCGATG
+
CDDCCFCBC@FFGGGGGGGGGGGHHHHHHHHHHHHHHHHHHHHGGGGGGHHHHHHHHHHHHHHGGHHHHHHHHHHHHHHHHHHHHHHHHHHHHGHHHGHHHHHHHGHHHHHHHHGGGHHHHHHGGHHHHHHHHHHHHHHHHHHGGGGGGHHHHHHHHHHHHHHHHHHHHHHHHHHHHHHHHHHHHGHGHHHHHHHHHHHHHGHGHHGHHGHHHHHHHGGGGGHHHHGGGGHHHHHHGGHHHHHHHHHHHHHHHHHHHHHHHHHHHHHHHHHHHHGBGGHHFHGFFEFHHHHGGHHHHHHGGEGCHHHHHFFHHHHGGGGGHHGGGGCGGGGGGFFFBFFFCCCCC
@M02197:105:000000000-AN6RF:1:1101:21662:5691 1:N:0:1
TCACCCAAGGTATCCTCCGCTTATTGATATGCTTAAGTTCAGCGGGTAGTCCTACCTGATTTGAGGTCAAATTGTCAGAAGCTGTCTCAAAAGAGACCCTTTAGAAGCTGAACCCCATTTATAAAGCTGCTCTTCACAAATGGCGTAGATAATTATCACACCAAAGCAAGGCAACAAAGGTCCCGCTAATGCATTTCAGGAGAGCCGACTTCTGAGAAGCCCGCATACTCCCACATCCAAGCCTGATCAACAGAAAAAGCTGAAAAGGTTGAGAATTTCATGACACTCAAACAGGCATGCTCCTCGGAATACCAAGGAGCGCAAGGTGCGTTCAAAGATTCGATGATTCAC
+
ABBBBFABBAF5AEGGGBEEGGDFHF5GGFBGFGBHBFGHFFFGCGE0FFGHHHHHHGHHHHHBFBHHCGDGHGGHHHGHEHFHHHHFGFHFFFEGFGHGHHHHEHFGGFG3FHGEGHHHGGHHGFHHGHHHFHGHHGHAGB?EFGGGFGHDH8HHHHHHHHFGFHHH0GFGHGHFHGCCHHHHGGG@AGHHGHHHHHFHGA:DGHFFAFDFGGHHFC>FFGHGGGEGHGGEGGGHGEBHHFBDF@2HHHHHHHHHHFFHGDDF1EF0EFF2FFD1B2GBG2AFFA1CBA1DHFFFFAFEEA/GHHGDFDFBGFF0EACGHHFBEEEFGGGGFFGGECFC1FFFFF>1>>1
@M02197:105:000000000-AN6RF:1:1101:23236:5885 1:N:0:1
TCACCCAAGGTATCCTCCGCTTATTATATGCTTAAGTTCAGCGGGTAGTCCTACCTGATTTAAGGTCAAATTGTCAGAAGCTGTCTCAAAAGAGACCCTTTAGAAGCTGAACCCCATTTATAAAGCTGCTCTTCACAAATGGCGTAGATAATTATCACACCAAAGCAAGGCAACAAAGGTCCCGCTAATGCATTTCAGGAGAGCCGACTTCTGAGAAGCCCGCATACTCCCACATCCAAGCCTGATCAACAGAAAAAGCTGAAAAGGTTGAGAATTTCATGACACTCAAACAGGCATGCTCCTCGGAATACCAAGGAGCGCAAGGTGCGTTCAAAGATTCGATGATTCAC
+
BCCCCFCCCCFFGGGGGGGGGGGHHHHHHHGHHHHHHHHHHHGGGEGGHHHHHHHHHGHHHHHHHHHHHHHHHHHHHGHHHHHHHHHHHHHHGHHHGHHHHHHHHHHHHHHHHGGGHHHHHHHHHHHHHGHHHHHHHHHHHHHGGGGGHGHHHHHHHHGHGHHHHGHHHHHHHHHHHHGHHHHHGHGGHHHHHHHHHHHHGHGHHHHGHGHHHHHHGGGGGHGHHGGGGHHGGHHGGHGHHHHHGHHHFHHHHHFFHGHHHHGHHHGGHHHGHHGBGGHGFDFGFBHHFGBHFGHHHHGGGGGGHHFHFFHFHHGECGEBFHHFGFGHGGFGGGGGFCBFFFFFFBCBCC
@M02197:105:000000000-AN6RF:1:1101:21496:5935 1:N:0:1
TCACCCAAGGTATCCTCCGCTTATTGATATGCTTAAGTTCAGCGGGTAGTCCTACCTGATTTGAGATCAAACATTCAAAGGGCTGTCCTCACTGAGGAGAGACGTCTGTGAGCTCCAGTGAACCTCCACTGCTGAAGGTTACTTGGTGGAAAACCACAAGCGCAGATAGTTATCACACCTGTGATGCCCACCAAACACTGGTAAGCTGATTCATTTGAGAGGAGCTGACCGCAGGCCAGCAAGACCCCCAAAGTCCAAGCTCATCATGGAAAACCATGAAGAGTTGAGGTGTTCATGATACTCAAACAGGCATGCCCTTCGGAATGCCAAAGGGCGCAAGGTGCGTTCAAAGATTCGATGATTCAC
+
CCCCCFCCCCFFGGGGGGGGGGGHHHHHHHHHHHHHHHHHHHHGGGGGGHHHHGHHHHHHHHHHGHHHHHHHGHHHHHHHHGGHGHHHHHHHHHGHGGGHGGHGGGHGHHHHHHHHHHHHHHHHHHHHHHHHHHHHHGHHHHHHHHHGGGHHHHGHGHHHHHGGHHHHHHHHHHGHGHGHHHHHHHHHHHGHHHGHHHHHGFHHHHGHHHHHHHGHGHHHFHHHHGGGGGHGHFGGFHHHHHGECGGHGHHHHHGHHHHGHHGBHHFFHGGHGHHHFHHHHHHHHHHGHGF5DHHBHHHDGHHHHHHHHHGHGGGGGGGHHHHHGHHFHHGGGGGHHGHGGGGHGGGGGGGGGGFBFFFFFAABAA
@M02197:105:000000000-AN6RF:1:1101:8111:5955 1:N:0:1
TCACCCAAGGTATCCTCCGCTTATTGATATGCTTAAGTTCAGCGGGTAGTCCTACCTGATTTGAGGTCAAATTGTCAGAAGCTGTCTCAAAAGAGACCCTTTAGAAGCTGAACCCCATTTATAAAGCTGCTCTTCACAAATGGCGTAGATAATTATCACACCAAAGCAAGGCAACAAAGGTCCCGCTAATGCATTTCAGGAGAGCCGACTTCTGAGAAGCCCGCATACTCCCACATCCAAGCCTGATCAACAGAAAAAGCTGAAAAGGTTGAGAATTTCATGACACTCAAACAGGCATGCTCCTCGGAATACCAAGGAGCGCAAGGTGCGTTCAAAGATTCGATGATTCAC
+
CCCCCFCCCCDFFGGGGGGGGGGHHHHHHHHHHHHHHHHHHHHGGGGGGHHHHHHHHHHHHHHHGHHHHHHHHGHHHHHHGHHHHHHHHHHHHGHHHGHHHHHHHHHHHHHHHHGGGHHHHHHHHHHHGHHHHHHHHHHHHHGHGGGGGHHHHHHHHHHHHHHHHGHHHHGHHHHHHHHHHHHHGHHHHHHHHHHHHHHHHGHGGHHHHHGHHHHHHGGGGGHHHGGGHGGGGHHHGGHHGHHHHGHHHHHHHHHHHHHHHGHHGHHHHHHHHGHHHHHHHHHHGGHGHHHHGHHHHHHCGGGGHHBHHHFHHHGGGGGGGGHHGGGGGABGGGGGGGGFFFFFFFBBBBB
@M02197:105:000000000-AN6RF:1:1101:19806:6121 1:N:0:1
TCACCCAAGGTATCCTCCGCTTATTGATATGCTTAAGTTCAGCGGGTAGTCCTACCTGATTTGAGGTCAAATTGTCAGAAGCTGTCTCAAAAGAGACCCTTTAGAAGCTGAACCCCATTTATAAAGCTGCTCCTCACAAATGGCGTAGATAATTATCACACCAAAGCAAGGCAACAAAGGTCCCGCTAATGCATTTCAGGAGAGCCGACTTCTGAGAAGCCCGCATACTCCCACATCCAAGCCTGATCAACAGAAAAAGCTGAAAAGGTTGAGAATTTCATGACACTCAAACAGGCATGCTCCTCGGAATACCAAGGAGCGCAAGGTGCGTTCAAAGATTCGATGATTCAC
+
CCCCCFCCCBFFGGG5GGGGGGGHHHHGHHHHHGHHGHHHHGHGGGGGGHHHHHHHGHHHHHHHGHHHHHHHHHHHHHHEHGFHHHHHHHHGEFHHHGHGHHHGHHHHHHHHHHGGG:HHHHHHHHHHHHHHHHHHHHHHHHHHGFGGGHHHHFHHHHHHHGHHHHHHHHHHHHHHHGHHHHHHGGGHHHHHHHHHHHHHHGGGGHGGGHGHHHHHHGGGGGHHHHGGGGHHHGHHGGGHHFHFGHHHHHGHHHGHGHHHHHHGHHHFGHHHFHHG5FFHGHGGAFGFGBFGDFFHHHHGGECGGHGGHHFGHHHFGGGGHHFHFCGGGFGFGCGGGGGFFDDD@B@AAAA
@M02197:105:000000000-AN6RF:1:1101:17588:6500 1:N:0:1
TCACCCAAGGTATCCTCCGCTTATTGATATGCTTAAGTTCAGCGGGTAGTCCTACCTGATTTGAGGTCAAATTGTCAGATGCTGTCTCAAAAGAGACCCTTTAGAAGCTGAACCCCATTTATAAAGCTGCTCTTCACAAATGGCGTAGATAATTATCACACCAAAGCAAGGCAACAAAGGTCCCGCTAATGCATTTCAGGAGAGCCGACTTCTGAGAAGCTCGCATACTCCCACATCCAAGCCTGATCAACAGAAAAAGCTAAAAAGGTTGAGAATTTCATGACACTCAAACAGGCATGCTCCTCGGAATACCAAGGAGCGCAGGGTGCGTTCAAAGATTCGATGACTCAC
+
CCCCCFCCCCDFGGGGGGGGGGGHHHHHHHHHHHGHHHHHHHHGGGAEGHHHHHHHHHGHHHGHGHHHHHHHHHHHHHHHHHHHHHHHHHHHHGHHHGHHHHHHHHHHHHHHHHGGGHHHGHHHHHHHHGHHHHHGHHHGHHGHGGGHHHHHHHHHHHHHHHHHGHHHHHGHHHHHHGHHHHHHHHHHHHHHHHHHHHHHHGHGGHGGGGHGHHHHHGGGGGGHHHGGHGHGGGGGGGHGBBGBFEHHHHHHHHHHHFHHAGHHHHHFHHHHGFF5FFHHHHHFHGEHHHFHHGHHHHHGGGGGHHHHHFHGHHGGGGGGHHEGGGGGHGGGGGGGGGGFFFFFFFBCCBB
@M02197:105:000000000-AN6RF:1:1101:25060:6379 1:N:0:1
TCACCCAAGGTATCCTCCGCTTATTGATATGCTTAAGTTCAGCGGGTAGTCCTACCTGATTTGAGGTCAAATTGTCAGAAGCTGTCTCAAAAGAGACCCTTTAGAAGCTGAACCCCATTTATAAAGCTGTTCTTCACAAATGGCGTAGATAATTATCACACCAAAGCAAGGCAACAAAGGTCCCGCTAATGCATTTCAGGAGAGCCGACTTCTGAGAAGCCCGCATACTCCCACATCCAAGCCTGATCAACAGAAAAAGCTGAAAAGGTTGAGAATTTCATGACACTCAAACAGGCATGCTCCTCGGAATACCAAGGAGCGCAAGGTGCGTTCAAAGATTCGATGATTCAC
+
AAAAAFAAAAFF3BDFDCGFGG0BFA3FGH3DH22BEGHFCHGEECEEGDBGGAEHFBFDGHFHGHHBGHHH1GBEDGHDHHBCGFHHGHGHHGGHHGHFHHHHHHFHHGGEG/EF4BB>E12D2B;#B#;0F1(;EGGE?B10F7GG96G5FG677GAGF9HH8FFFGCGHHGGHE0?04GCC6HGDG1GDD;F8FFGD#GFCG8E<CFD72G1#HGGCEEBH<G?77CH::<GGGGHFGFDBHFBGHHHGHHHHHHHHHHEHHHFHFBFHHFHHFGHGFFGBD15HGEHGGB3HHGCEEEGEFD5GFGDCFFHCGGGGFCHHEEAEAFDFGDFG2GG4F5F@FFAAA3A
@M02197:105:000000000-AN6RF:1:1101:19853:6782 1:N:0:1
TCACCCAAGGTATCCTCCGCTTATTGATATGCTTAAGTTCAGCGGGTAGTCCTACCTGATTTGAGATCAAACATTCAAAGGGCTGTCCTCACTGAGGAGAGACGTCTGTGAGCTCCAGTGAACCTCCACTGCTGAAGGTTACTTGGTGGAAAACCACAAGCGCAGATAGTTATCACACCTGTGATGCCCACCAAACACTGGTAAGCTGATTCATTTGAGAGGAGCTGACCGCAGGCCAGCAAGACCCCCAAAGTCCAAGCTCATCATGGAAAACCATGAAGAGTTGAGAATTTCATGACACTCAAACAGGCATGCTCCTCGGAATACCAAGGAGCGCAAGGTGCGTTCAAAGATT
+
BBBBBFBBB?BFGFGGGGGGGGGHHHHHHHHHHHGHFHHHHHHGGGGGGHHHHHHHHHHFHHHGGHHHHGHHHHHHHHHHHGGHGHHHHHHHHHHHGFGHGGHGGGHGHHHHHHHHHHFHHHHHHHHHHHHHHHGHHHHHHHHHHHHGGGHGFGHHGHHHHHGHGGHGHHGHHHHHHHGHHHHHHHGHHHGHGHHHHHHHHHHGHHHHHHHHHHGHGHHHHHHGGFGGFFHGHGGGHHHHHHFFCE1EHHHHHHGHHGHHHHHEHHFHHFHHHFHHGGHHHHFHHGHGGGFBHHGFHHHHGFGGGFHHFHGHHEB2EE?HHHHGFHHHGHGGGGGGGGGGGGGFFFFFFFBBBBA
@M02197:105:000000000-AN6RF:1:1101:26205:7127 1:N:0:1
TCACCCAAGGTATCCTCCGCTTATTGATATGCTTAAGTTCAGCGGGTAGTCCTACCTGATTTGAGATCAAACATTCAAAGGGCTGTCCTCACTGAGGAGAGACGTCTGTGAGCTCCAGTGAACCTCCACTGCTGAAGGTTACTTGGTGGAAAACCACAAGCGCAGATAGTTATCACACCTGTGATGCCCACCAAACACTGGTAAGCTGATTCATTTGAGAGGAGCTGACCGCAGGCCAGCAAGACCCCCAACGTCCAAGCTCATCATGGAAAACCATGAAGAGTTGAGGTGTTCATGATACTCAAACAGGCATGCCCTTCGGAATGCCAAAGGGCGCAAGGTGCGTTCAAAGATTCGATGATTCAC
+
CCCCCFCCCBFFGGGGGGGGGGGHHHHHHHHHHHHHHHHHHHHGGGGGGHHHHHHHHHHHHHHHGHHHHHHHHHHHHHHHGGGHGHHHHHHHHHHHGHGHGGHGGGHGHHHHHHHHHHHHHHHHGGHHHHHHHHHHHHHHHHHHHHHGGHHHHHGHGHHHHGGGGGHHHHHHHHHHHHHHHHHHHHHHHHGHHHHHHHHHHHHHHHHHHHHHHHHHGHHHHHHGHGGGGGHGHGGHHHHFFHFGGGGHHGEGHHGHGHGEHHHEHHHHHGHGFHHGHHHHHHHGHHHGHHHHFHHHHFGDGHHGHGHGHHHHGGGGGGGGHHHHHHGHHHGGGGGGHHHGGCGHGGGGGGGGGGFFFFFFFBAA3A
@M02197:105:000000000-AN6RF:1:1101:6733:7069 1:N:0:1
TCACCCAAGGTATCCTCCGCTTATTGATATGCTTAAGTTCAGCGGGTAGTCCTACCTGATTTGAGGTCAAATTGTCAGAAGCTGTCTCAAAAGAGACCCTTTAGAAGCTGAACCCCATTTATAAAGCTGCTCTTCACAAATGGCGTAGATAATTATCACACCAAAGCAAGGCAACAAAGGTCCCGCTAATGCATTTCAGGAGAGCCGACTTCTGAGAAGCCCGCATACTCCCACATCCAAGCCTGATCAACAGAAAAAGCTGAAAAGGTTGAGAATTTCATGACACTCAAACAGGCATGCTCCTCGGAATACCAAGGAGCGCAAGGTGCGTTCAAAGATTCGATGATTCAC
+
CCDECFDEEEFFGGGGGGGGGGGHHHHHHHHHHHHHHHHHHHHGGGGGGHHHHHHHHGHHHHHHGHGHHHHHHHHHHHGHHHHHHHHHHHHHHGHGHGHHHHHGHHHHHHGHHHGGGHHHHHHHHHGHHHHHHHHHHHHGHGHHGGGGGHHHHHGHHHHHHHHHHHHHHHHHHHHHHHHHHHHHHHHHGHHHFHHHHHHHHGHGHHHGHFGHGHHHHGGGGGGGHGEGHGHHHHGFGGHHGHHHHGHHHHHHHHHHHHHHFHHHHHHHHGHGHHGFHGHHHHHHGGHHHHGHHHGHHHGGGGGGHHHHFGDGHHGGGGGEFHHFGFFGHGGGGGGGGGGFFFFFFFBAA>A
@M02197:105:000000000-AN6RF:1:1101:18732:7167 1:N:0:1
TCACCCAAGGTATCCTCCGCTTATTGATATGCTTAAGTTCAGCGGGTAGTCCTACCTGATTTGAGATCAAACATTCAAAGGGCTGTCCTCACTGAGGAGAGACGTCTGTGAGCTCCAGTGAACCTCCACTGCTGAAGGTTACTTGGTGGAAAACCACAAGCGCAGATAGTTATCACACCTGTGATACCCACCAAACACTGGTAAGCTGATTCATTTGAGAGGAGCTGACCGCAGGCCAGCAAGACCCCCAAAGTCCAAGCTCATCATGGAAAACCATGAAGAGTTGAGGTGTTCATGATACTCAAACAGGCATGCCCTTCGGAATGCCAAAGGGCGCAAGGTGCGTTCAAAGATTCGATGACTCAC
+
DDEECFEDEDFFGGGGGGGGGGGHHHHHHHHHHHGGHHHHHHHGGGGGGHHHHHHHHHHHHHHHGHHHHHHHHHHHHHFHHGGHGHHHHHHHHHFHGHGGGGHGGGHGHHHHHHHHHHHHHHHHHHHHHHHHHHHGHHGGHHHHHHHGGHGHHHGHGHHHHGHGHHHHHHHHHHHHHHHHHHHHHHHHHHGHHHHHHHHHHHHHHHHHHHHGHHHHHHGHHHHGHGEFGGHGHGGHHHHHHHGGGGGHGHHHHHGHHHHHHHHHHHGHHGHHFHHGEHHHHHHFFHHGHHHHFHHHHGFHGHHHHHHHHHHHGGGGFGGHHEHHHHHHHHGGGGCHHHHGGGGHGGGGGGGGGGFFFFFFFA3A>3
@M02197:105:000000000-AN6RF:1:1101:11526:7494 1:N:0:1
TCACCCAAGGTATCCTCCGCTTATTGATATGCTTAAGTTCAGCGGGTAGTCCTACCTGATTTGAGGTCAAATTGTCAGAAGCTGTCTCAAAAGAGACCCTTTAGAAGCTGAACCCCATTTATAAAGCTGCTCTTCACAAATGGCGTAGATAATTATCACACCAAAGCAAGGCAACAAAGGTCCCGCTAATGCATTTCAGGAGAGCCGACTTCTGAGAAGCCCGCATACTCCCACATCCAAGCCTGATCAACAGAAAAAGCTGAAAAGGTTGAGAATTTCATGACACTCAAACAGGCATGCTCCTCGGAATACCAAGGAGCGCAAGGTGCGTTCAAAGATTCGATGATTCAC
+
CCCCCFCCCCFFGGGGGGGGGGGHHHHHHHHHHHHHHHHHHHHGGGGGGHHHHHHHHHFHHHHHGHHHHHFHHHHHHHHHHHHHHHHHHHHHHGHHHGHHHHHHHHHHHHHHHHGGGHHHHHHHHHHHHHHHHHHHHHHHHHHHGGGGGHGHHHHHHHHHHGHHHHHHHHHHGHHHHHHHHHHHHHHGGHHHHHHHHHHHHGHGHHHHGGGGHHHHHGGGGGGGHHGGGGHGHHHHGGHHFHFFHHHGHHHHHHHGHHHHGGHHHHHHHHHHHHG@BHHHGHHFFGHGHHHHHHHHHHHGGGECHHHHHHHHHHHGGCGGFFGHGGGGGGFGGGGGGGGFFFFFFFCCCCC
@M02197:105:000000000-AN6RF:1:1101:23514:7572 1:N:0:1
TCACCCAAGGTATCCTCCGCTTATTGATATGCTTAAGTTCAGCGGGTAGTCCTACCTGATTTGAGGTCAAATTGTCAGAAGCTGTCTCAAAAGAGACCCTTTAGAAGCTGAACCCCATTTATAAAGCTGCTCTTCACAAATGGCGTAGATAATTATCACACCAAAGCAAGGCAACAAAGGTCCCGCTAATGCATTTCAGGAGAGCCGACTTCTGAGAAGCCCGCATACTCCCACATCCAAGCCTGATCAACAGAAAAAGCTGAAAAGGTTGAGAATTTCATGACACTCGAACAGGCATGCTCCTCGGAATACCAAGGAGCGCAGGGTGCGTTCAAAGATTCGATGATTCAC
+
CCCCCFBCBAFFGGGGGGGGGGGHHHHHHHHHHHHHHHHHHGHGGGFGGHHHHHHHHGHHHHHHGHHHGGGFHHHHHHHHHHHEGGHHHFBHHGHHHGHHGHHHHHFHHHGHHHCGGHHHHHGGHGHHHHHHHHHHHHFCHHGHGGGGGHHGHHHHHFHHHHHHHHHHHHHHHGHHHHGGHGHHGHGHGHHHHHGHHHHHHGHGGHGGGGHFHHHHHGGGGGGHGHGGHGGGGGHGGGHHHFFHGFFHHHHHHHHEHHHHFHHHHHHHHHHHGHHGHHHHFFDEGHFGEHFGBFG3HG11AE?EGHGHHGDHHHGEE?CFHFFFFEA?CGGGGG5FGGGFFFD5FF@BBAA
@M02197:105:000000000-AN6RF:1:1101:14330:7647 1:N:0:1
TCACCCAAGGTATCCTCCGCTTATTATATGCTTAAGTTCAGCGGGTAGTCCTACCTGATTTGAGGTCAAATTGTCAGAAGCTGTCTCAAAAGAGACCCTTTAGAAGCTGAACCCCATTTATAAAGCTGCTCTTCACAAATGGCGTAGATAATTATCACACCAAAGCAAGGCAACAAAGGTCCCGCTAATGCATTTCAGGAGAGCCGACTTCTGAGAAGCCCGCATACTCCCACATCCAAGCCTGATCAACAGAAAAAGCTGAAAAGGTTGAGAATTTCATGACACTCAAACAGGCATGCTCCTCGGAATACCAAGGAGCGCAAGGTGCGTTCAAAGATTCGATGACTCAC
+
BCCBBFCBCDFFGGGGGGGGGGGHHHHHHHHHHHHHHHHHHHGGGEFGHHHHHHHHHHHHHHHGGHHHHHHHHHHHHHHHHGHHHHHHHFHHGHHHGHHHHHHHGGHHHGHHHGGGHHHHHGHHHHHHHHGHHHHHHHHHHGGGGGGGHHHHHHHHHHHHHHHHHHHHHHHHHHHHHHHHHHHGHHFHHHHHHHHHHHHHGHGGGGHGHHGHHHGHGGGGGGHHHGGGGGHGHHHGGHHHHHHGEBHGHHHHHHHHGHHHHHHHHHFHHHHHHGFFFHFGHHGBGGHHHHHHHHHHHHGGGGGHHGHHHHHHHHGGGGGHHHHGGGGHGGGGGGGGGFFFFFFFFCB@CC
@M02197:105:000000000-AN6RF:1:1101:20405:7735 1:N:0:1
TCACCCAAGGTATCCTCCGCTTATTGATATGCTTAAGTTCAGCGGGTAGTCCTACCTGATTTGAGGTCAAATTGTCAGAAGCTGTCTCAAAAGAGACCCTTTAGAAGCTGAACCCCATTTATAAAGCTGCTCTTCACAAATGGCGTAGATAATTATCACACCAAAGCAAGGCAACAAAGGTCCCGCTAATGCATTTCAGGAGAGCCGACTTCTGAGAAGCCCGCATACTCCCACATCCAAGCCTGATCAACAGAAAAAGCTGAAAAGGTTGAGAATTTCATGACACTCAAACAGGCATGCTCCTCGGAATACCAAGGAGCGCAAGGTGCGTTCAAAGATTCGATGATTCAC
+
CDCCCFCCDCFFGGGGGGGGGGGHHHHHHHHHHHHHHHHHHHHGGGGGGHHHHHHHHHFHHHHHGHGHHHHHHHHHHHGHHHHHHHHHGGHHHGHHHGHHHHHHHGHHHHHHHHGGGHHHHHHHHHHHHHHHHHHHHHHHHHHHGGGGGHHHHHGHHHHHHHHHHHHHHHHHHHHHHHGGFGHGGHHHHHHHHHHHHHHHHGGGHHGGGHHGHHHHHGGGGGHHHHGGHGHHHHHHGGHHHGHHHHHHHHHGHHHHHHHHHHHGHHHHFHHHHHHHHFHHGHHHHGHHHHHHHHHHHHHGGGGGHHHHHHHHHHHGGGGGHHHGGGGGHGGGGGGGGGGFFFFFFFCCBAC
@M02197:105:000000000-AN6RF:1:1101:15603:7689 1:N:0:1
TCACCCAAGGTATCCTCCGCTTATTGATATGCTTAAGTTCAGCGGGTAGTCCTACCTGATTTGAGGTCAAATTGTCAGAAGCTGTCTCAAAAGAGACCCTTTAGAAGCTGAACCCCATTTATAAAGCTGCTCTTCACAAATGGCGTAGATAATTATCACACCAAAGCAAGGCAACAAAGGTCCCGCTAATGCATTTCAGGAGAGCCGACTTCTGAGAAGCCCGCATACTCCCACATCCAAGCCTGATCAACAGAAAAAGCTGAAAAGGTTGAGAATTTCATGACACTCAAACAGGCATGCTCCTCGGAATACCAAGGAGCGCAAGGTGCGTTCAAAGATTCGATGATTCAC
+
CCCCCF@ACCFFGGGGGGGGGGGHHHGHHHHHHHHHHHHHHHHGGGEGGHHHHHHHHHGHHHHHGGFHHHHHGHHHHHHHHHHHHHHHHHFHHGGHHGHHHHHHHHHHHHHHHHGGGHHHHHHHHHHHHHHHHHHHHHHHHHHHGGGGGHHGHHHHHHHHHGHHHHHHHHHHHGHHHHHHHHHHHHHGHHHHHHHHHHHHHGHGHGHGGGGGHHHHHGGGGGFFHGGGHGHGGHFFGGHGGHGHGHFHHGHHHHHHHHGGGHHHHHGHBHHHHGF5EEEHGHHGFFEHHHHHHHHHGEHGGGGGHGHHHCFHGHHGGGGGHHGHGGGGGGGGGGGGGGGFFFFFFFCCCCC
@M02197:105:000000000-AN6RF:1:1101:24780:7690 1:N:0:1
TCACCCAAGGTATCCTCCGCTTATTATATTCTTAAGTTCAGCGGGTAGTCCTACCTGATTTGAGGTCAAATTGTCAGAAGCTGTCTCAAAAGAGACCCTTTAGAAGCTGAACCCCATTTATAAAGCTGCTCTTCACAAATGGCGTAGATAATTATCACACCAAAGCAAGGCAACAAAGGTCCCGCTAATGCATTTCAGGAGAGCCGACTTCTGAGAAGCCCGCATACTCCCACATCCAAGCCTGATCAACAGAAAAAGCTGAAAAGGTTGAGAATTTCATGACGCTCAATCAGGCATGCTCCTCGTAATACCAAGGAGCGCAAGGTGCGTTCTAAGATTCGTTGTTTCTC
+
?AAA?F?AA1BF3BGGG1110E01333DF3B33D2AF2G2210E/EE/1DFFBCEGF0GGHHEC00BF112FG2DDD1GFHHF1FGHEH1F>>00FEHF0G1EGDGFHHHFF/>EBF9GBDGFFGGGFFHHFHGGGHBGGFECCFFCEHBFGHHFHHHHGGHFHHCFFCGFFHHCAG<0@CCFFFCC?1GFFH1DHHGDGEF/CGCGGGHGHGDBHCFFFG@GBCGCFFBEFHHGAEBAFGF>1FFHHGG10D1F1FD2F2F1@>B022B2DFB11BFGCAE>1F11F101D1A11A//A//BB22F21A1GBB//A0011100A0FA1FB333G1GA1A>1CB1A1>1>
@M02197:105:000000000-AN6RF:1:1101:23346:7972 1:N:0:1
TCACCCAAGGTATCCTCCGCTTATTGATATGCTTAAGTTCAGCGGGTAGTCCTACCTGATTTGAGGTCAAATTGTCAGAAGCTGTCTCAAAAGAGACCCTTTAGAAGCTGAGCCCCATTTATAAAGCTGCTCTTCACAAATGGCGTAGATAATTATCACACCAAAGCAAGGCAACAAAGGTCCCGCTAATGCATTTCAGGAGAGCCGACTTCTGAGAAGCCCGCATACTCCCACATCCAAGCCTGATCAACAGAAAAAGCTGAAAAGGTTGAGAATTTCATGACACTCAAACAGGCATGCTCCTCGGAATACCAAGGAGCGCAAGGTGCGTTCAAAGATTCGATGATTCAC
+
CCCCCFCCCBFFGGGGGGGGGGGHHHHHHHHHHHHHHHHHHHHGGGGGGHHHHHHHHHHHHHHHGHHHHHHHHHHHGHHHHHHHHHHHHHHHHGHHHGHHHHHHHHHGHHHHHHGGGHHHHHHHHGHHHHHHHHHHHHHHHHHHGGGGGHHHHHGHHGHHHHHHHHHHHHHHHHHHHHHHHHHHHHGGHHHHHHHHHHHHHGHGHHHHHGGGHHHHHGGGGGHHHGGGGGHHGHHHGGHHHHHGHHHHGHGHHHHHHHHHHHHHHHHHHHHHGHHGHHHHHHHHHGHHHHHHHGFFFHHFGGGGHHFHGHHHHHGGGGGGHHHGGGGGHGGGGGGGGGGFFFFFFFBBA>A
@M02197:105:000000000-AN6RF:1:1101:4399:8138 1:N:0:1
TCACCCAAGGTATCCTCCGCTTATTGATATGCTTAAGTTCAGCGGGTAGTCCTACCTGATTTGAGATCAAACATTCAAAGGGCTGTCCTCACTGAGGAGAGACGTCTGTGAGCTCCAGTGAACCTCCACTGCTGGAGGTTACTTGGTGGAAAACCACAAGCGCAGATAGTTATCACACCTGTGATGCCCGCCAAACACTGGTAAGCTGATTCATTTGAGAGGAGCTGACTGCAGGCCAGCAAGACCCCCAAAGTCCAAGCTCATCATGGAAAACCATGAAGAGTTGAGGTGTTCATGATACTCAAACAGGCATGCCCTTCGGAATGCCAAAGGGCGCAAGGTGCGTTCAAAGATTCGATGACTCAC
+
ABBBAFBBBBFFGGGGGCCEGGGGHHHHHHHGGHGBGHHHHHHGGGEGGHHHHHHHHHHGFHHHGHHHHHHHHHHHHHHHHGGHGHHHHHHHHHFHGHGGGGHGFGHGGHHHGHHHHHHHHHHHHHHHHHHHHHHGHGGHHHHHHHGFGHHGHHGHGHHHHGGGGGHHHHHHHHHGHGGHGGGHHHHHGGGHHGHHHHHHHHGHHGHGHHHHGHHGHFHHFHHHHHGHHHGFHHFGBFGDDHDEGGFHHHFHHHGHHHHHHHE3FHHHHGHHHHHHGBHHHHHHHHHGHHHGHHHHGGHFGHHHHHHHHHGHGGCGGGGHHHHHHFFCHHGGGGGHHGHGGGGHGFGFGGGEGGFFFFFFFBBBBB
@M02197:105:000000000-AN6RF:1:1101:13142:8278 1:N:0:1
TCACCCAAGGTATCCTCCGCTTATTGATATGCTTAAGTTCAGCGGGTAGTCCTACCTGATTCGAGGTCAAATTGTCAGAAGCTGTCTCAAAAGAGACCCTTTAGAAGCTGAACCCCATTTATAAAGCTGCTCTTCACAAATGGCGTAGATAATTATCACACCAAAGCAAGGCAACAAAGGTCCCGCTAATGCATTTCAGGAGAGCCGACTTCTGAGAAGCCCGCATACTCCCACATCCAAGCCTGATCAACAGAAAAAGCTGAAAAGGTTGAGAATGTCATGACACTCAAACAGGCATGCTCCTCGGAATACCAAGGAGCGCAAGGTGCGTTCAAAGATTCGATGATTCAC
+
AABBBFBBBBFFGGGGGGGGGGGHHHHHHHHHHHHHHHHHHHHGGGGGGHHHHHHHHHHHHHGFHGGHHHHHHHHHHGHHFHHHHGFHHFHFHGH2FFGGFHHHHFFHHHHBGHGGGHHHBDFGHFFGHHHHHHHHGBGEGHHGGFGFFFBFFGFFGHHHHHGCF0GHHG0GF0FHFHGEHGHGGGGBGFGHHHHHFHHFBEEGHGGCGFDHFFFHEFFGGGGGGFGGGGFHGGBBFGHHGEBGGHBHHFHFFHHHHHHGED@F3FGFBGGGGFBB3EGGHHHFGGHGGHHGHHHHFGEEAFEDHHHHHFHHFGBEE2GGHHHFFGFDFGGGGGGGGGGFFFFFFF?BAAA
@M02197:105:000000000-AN6RF:1:1101:18743:8602 1:N:0:1
TCACCCAAGGTATCCTCCGCTTATTGATATGCTTAAGTTCAGCGGGTAGTCCTACCTGATTTGAGATCAAACATTCAAAGGGCTGTCCTCACTGAGGAGAGACGTCTGTGAGCTCCAGTGAACCTCCACTGCTGAAGGTTACTTGGTGGAAAACCACAAGCGCAGATAGTTATCACACCTGTGATGCCCACCAAACACTGGTAAGCTGATTCATTTGAGAGGAGCTGACCGCAGGCCAGCAAGACCCCCAAAGTCCAAGCTCATCATGGAGAACCATGAAGAGTTGAGGTGTTCATGATACTCAAACAGGCATGCCCTTCGGAATGCCAAAGGGCGCAAGGTGCGTTCAAAGATTCGATGATTCAC
+
DDDDDFDDDCFFGGGGGGGGGGGHHHHHHHHHHHHHHHHHHHHGGGGGGHHHHHHHGHHHHHHHGHHHHHHHHHHHHHHHHGGHGHHHHHHHHHGHGHGHGGHGGGHGHHHHHHHHHHHHHHHHHHHHHHHHHHHHHHHHHHHHHHHGGHHHHHGHGHHHHHGHHHHHHHHHHHHHHHHHHHHHHHHHHHGHHHHHHHHHHHHHHHHHHHHHHHGHHHHHHHHHHGGGGGHGHGGGHHHHHHFEGGGHHHHGHHGHHHHHHHHFHHHHHHHHHHHGHHHFHHHHHHHGHHHHHHHHHGDDGHHHGBHHHFHHGGGGGGGHHHHHHHHHHHGGGGGHHHHGGGGGGGGGGGGGGGFFFFFFFBBAAA
@M02197:105:000000000-AN6RF:1:1101:4116:8894 1:N:0:1
TCACCCAAGGTATCCTCCGCTTATTGATATGCTTAAGTTCAGCGGGTAGTCCTACCTGATTTGAGATCAAACATTCAAAGGGCTGTCCTCACTGAGGAGAGACGTCTGTGAGCTCCAGTGAACCTCCACTGCTGAAGGTTACTTGGTGGAAAACCACAAGCGCAGATAGTTATCACACCTGTGATGCCCACCAAACACTGGTAAGCTGATTCATTTGAGAGGAGCTGACCGCAGGCCAGCAAGACCCCCAACGTCCAAGCTCATCATGGAAAACCATGAAGAGTTGAGGTGTTCATGATACTCAAACAGGCGTGCCCTTCGGAATGCCAAAGGGCGCAAGGTGCGTTCAAAGATTCGATGATTCAC
+
A?AAAFA>A2BDADBGGGGGAEEADGBGFDBDGDGHHDGGFHGGCGAACF5FFF3GGF3GEHEBCGHHEGHFGFGHBGBFFCFHGHGHHD3FDGHHGGGEEAEE1EEF4BBDGHCECGGHF4F/GHEEFHHHHHE;11B1BFGHHHFFGCGHF0EAFAFGGGCC@BGHFDGFGHGCGF;<GHHHFGEHCFGGHGACGHFHGCGFHFGHHHHHHHGFGGFHGHHGGECFFFHGHHCFGGBHGCGC/CGGCFEECHGGGHHGFEG1FHHHF>>11FBHFHGEHHG1HHGEFHHFFHHFDGFHF1HGHGFFEEFFCGCEEEABGD11CG0BFG?GGGGHGHHGGEGGB13GGFB1FGFF3DFFD111>1
@M02197:105:000000000-AN6RF:1:1101:26187:9210 1:N:0:1
TCACCCAAGGTATCCTCCGCTTATTGATATGCTTAAGTTCAGCGGGTAGTCCTACCTGATTTGAGGTCAAATTGTCAGAAGCTGTCTCAAAAGAGACCCTTTAGAAGCTGAACCCCATTTATAAAGCTGCTCTTCACAAATGGCGTAGATAATTATCACACCAAAGCAAGGCAACAAAGGTCCCGCTAATGCATTTCAGGAGAGCCGACTTCTGAGAAGCCCGCATACTCCCACATCCAAGCCTGATCAACAGAAAAAGCTGAAAAGGTTGAGAATTTCATGACACTCAAACAGGCATGCTCCTCGGAATACCAAGGAGCGCAAGGTGCGTTCAAAGATTCGATGATTCAC
+
ABBCBFCCDDFFGGGGGGGGGGGHHHHHHHHHHHHHFHHHHHHGGGGGGHHGHHHHHHHHHHHHGHHHHHHHHHHHHHHHHHHHHHHHHHHHHGHHHGHHHHHGHHHHHHGHHHGGGHHHHHHHHHHHHHHHHHHHHHHHHHHHGGGGGHHHHHHHGHHHHGHHHHHHHHHHHHHHHHHHHGHHGHGHHHHHHHHHHHHHHGHGHHHHGGGHHHGHHGGGGGHHHGGGGGHHGHGHGGHFHHHHHHGHGHGHHHHHGHHHHHHHGHHHFHHHHHHHGFHHHHHHHGHHHHGHGHHHHHHGGGGGHHEHHG3GHHHGGGGGHHHHGGGGHGCGGGGGGGFFFBFFFFBBBBB
@M02197:105:000000000-AN6RF:1:1101:26821:9216 1:N:0:1
TCACCCAAGGTATCCTCCGCTTATTGATATGCTTAAGTTCAGCGGGTAGTCCTACCTGATTTGAGGTCAAATTGTCAGAAGCTGTCTCAAAAGAGACCCTTTAGAAGCTGAACCCCATTTATAAAGCTGCTCTTCACAAATGGCGTAGATAATTATCACACCAAAGCAAGGCAACAAAGGTCCCGCTAATGCATTTCAGGAGAGCCGACTTCTGAGAAGCCCGCATACTCCCACATCCAAGCCTGATCAACAGAAAAAGCTGAAAAGGTTGAGAATTTCATGACACTCAAACAGGCATGCTCCTCGGAATACCAAGGAGCGCAAGGTGCGTTCAAAGATTCGATGACTCAC
+
CCCCCFCCCCDFGGGGGGGGGGGHHHGHHHGHHHHHHHHHGGFGGGGGGHHHHHGHHGGHHHHHGHHHGHHHHHHHHHHHHHHHHHHHHHHHHGHHHGHHHHHHHHHHHHHHHHGGGHHHHHHHHHHHHHHHHHHHHHHHHHHHGGGGGGHGHHHHHHHHHGHHHHHHGHGHHHHHHHHGHHHHHHHHHHHHHHHHHHHGHGHGHHHGHHGGGHHHHGGGGGGGGGGGHGHGGGHHGGHHHHHHHHHGHHHGHHHHHHHHHHHGHHHFFHGHHHGG@5HHHHHGEEHHHGFHEHHHHHHGGGGGHHHHHHHHHGHGGGCCHHHHGGGGHGGGGGGGGGGFFBFFFFBBBAB
@M02197:105:000000000-AN6RF:1:1101:28167:9137 1:N:0:1
TCACCCAAGGTATCCTCCGCTTATTGATATGCTTAAGTTCAGCGGGTAGTCCTACCTGATTTGAGGTCAAATTGTCAGAAGCTGTCTCAAAAGAGACCCTTTAGAAGCTGGACCCCATTTATAAAGCTGCTCTTCACAAATGGCGTAGATAATTATCACACCAAAGCAAGGCAACAAAGGTCCCGCTAATGCATTTCAGGAGAGCCGACTTCTGAGAAGCCCGCATACTCCCACATCCAAGCCTGATCAACAGAAAAAGCTGAAAAGGTTGAGAATTTCATGACACTCAAACAGGCATGCTCCTCGGAATACCAAGGAGCGCAAGGTGCGTTCAAAGATTCGATGATTCAC
+
ABAABFAAAB4BGFGGGGGGGGGHHHHHGHHHHHHHHHHHHHHGGGGGGHHHHHHHHGHHHHHHGEHHGHHGHHHGHHHHFHHHFGHHGHHEHEHHHGFHFHHFFHGGGHGGHHGGG8HGGHHGHFF<HG:H9HGHHHHA3DBGG00CFGH9GG9HGHFFFEGHA:FGF9EH9GHFHHF<>GD@GFFHHF8GDBEHEHHFG8GGG7GF2@$HEHGHH9GGE?F6GFEGHGH/BHF;GFFG3BBGBFFGG4HHGHGHHHEHEHHHHHHHHHHHG5@FG5ED5GHHHGHGBGFFFGBHHHHFCFGGGHBHGHHHHHGEF?GGHGHHGEGGHFGGGGGGGGGFFFFFFFBAAAA
@M02197:105:000000000-AN6RF:1:1101:16484:9445 1:N:0:1
TCACCCAAGGTATCCTCCGCTTATTGATATGCTTAAGTTCAGCGGGTAGTCCTACCTGATTTGAGATCAAACATTCAAAGGGCTGTCCTCACTGAGGAGAGACGTCTGTGAGCTCCAGTGAACCTCCACTGCTGAAGGTTACTTGGTGGAAAACCACAAGCGCAGATAGTTATCACACCTGTGATGCCCACCAAACACTGGTAAGCTGATTCATTTGAGAGGAGCTGACCGCAGGCCAGCAAGACCCCCAAAGTCCAAGCTCATCATGGAAAACCATGAAGAGTTGAGGTGTTCATGATACTCAAACAGGCATGCCCTTCGGAATGCCAAAGGGCGCAAGGTGCGTTCAAAGATTCGATGATTCAC
+
BBBBBFBBBBDFGGGGGGGGGGGHHHHGHHHHHHHHHHHHHHHGGGGGGHHHHHHHHHHHHHGHGHHHHHHHHHHHHHHHHGGHGHHHHHHHHHHHGGGHGGHGGGHGHHHHHHHHHHHHGHHHHHHHHHHHHHHHHGGHHHHHHHHGGHGHGHGHGHGHHHGHHHHHHHHHHHHHHHGHHHHHHHFHHHGHHHGHHHHHHHHHHHHHHHHHHHHHHHHHHGHHHGGEGGHGHHGHHHHBHFDEGGGGFHHHHG?HHHGHHGHHGHHHHGHHFFHGFGHHHHHHHHHGHFHFFHHHGHFHGHHGGDHHHHFHGGGGGGGHGBHFHHHHHHCGGGGGHGHGGGGHGFG5GGGGGGFFFFFFF@ABAA
@M02197:105:000000000-AN6RF:1:1101:13950:9523 1:N:0:1
TCACCCAAGGTATCCTCCGCTTATTGATATGCTTAAGTTCAGCGGGTAGTCCTACCTGATTTGAGATCAAACATTCAAAGGGCTGTCCTCACTGAGGAGAGACGTCTGTGAGCTCCAGTGAACCTCCACTGCTGAAGGTTACTTGGTGGAAAACCACAAGCGCAGATAGTTATCACACCTGTGATGCCCACCAAACACTGGTAAGCTGATTCATTTGAGAGGAGCTGACCGCAGGCCAGCAAGACCCCCAAAGTCCAAGCTCATCATGGAAAACCATGAAGAGTTGAGGTGTTCATGATACTCAAACAGGCATGCCCTTCGGAATGCCAAAGGGCGCAAGGTGCGTTCAAAGATTCGATGATTCAC
+
DDCDDFCCDDFFGGGGGGGGGGGHHHHHGHGHHHHHHHHHHHHGGGEGGHHHHHHHHHHHHHHHGHHHHHHHHHHHHHHHHGGHGHHHHHHHHHHHGHGHGGHGGGHGHHGHHHHHHHHHGHHHHHHHHHHHHHGHHHHHHHHHHHHGGHHHHHGHGHHHHHHHHGHHHHHHHHHHHHHHHHHHHHHHHHGGHHHHHHHHHHHHHHHHHHHHHHGHHHHHHHHHGGGGGGHGHHGHHHHHHHGGGGGHHHHHHHGHHHHHHHHHHHHHHGHGFHHHHHHHHHHHHHHGHHHEHFHHHHGFFHHHHHHHHHHHGGGGGGGHHHHHFHHHHHGGGGGHHGHGGGGGGGGGGGGGGGFFFFFFFBBCCB
@M02197:105:000000000-AN6RF:1:1101:5034:9573 1:N:0:1
TCACCCAAGGTATCCTCCGCTTATTATATGCTTAAGTTCAGCGGGTAGTCCTACCTGATTTGAGGTCAAATTGTCAGAAGCTGTCTCAAAAGAGACCCTTTAGAAGCTGAACCCCATTTATAAAGCTGCTCTTCACAAATGGCGTAGATAATTATCACACCAAAGCAAGGCAACAAAGGTCCCGCTAATGCATTTCAGGAGAGCCGACTTCTGAGAAGCCCGCATACTCCCACATCCAAGCCTGATCAACAGAAAAAGCTGAAAAGGTTGAGAATTTCATGACACTCAAACAGGCATGCTCCTCGGAATACCACGGAGCGCAAGGTGCGTTCAAAGATTCGATGATTCAC
+
CCCCCFCCBCFFGGGGGGGGGGGHHHHHHHHHHHHHHHHHGHGGGGGGHHHHHHHHHHHHHHHGHHHHHHHHHHHHHHHHHHHHHHHGHHHHGHHHGHHHHHHHHHHHHHHHHGGGHHHHHHHHHHHHHHHHHHHHHHHHHGHGGGGGHHHHHHHHHHHHHHHHHHHHHHHHHHHHHHGGHHHGHHHHHHHHHHHHHHHHGHGHHHHHGHGHGHGHGGGGGHHHHGGHGHHHHHHGGHHHHHFFHGHGHHHHHFHHFHHHHHHHHHHHHHGFGEHFGHHHGHGEGHGHGBHHGHHHHHGGGGGGHFFFFFGGHGGCGGGHHHGGGGGGGGGGGGGGGBFFFFFFFAB@BB
@M02197:105:000000000-AN6RF:1:1101:26627:9593 1:N:0:1
TCACCCAAGGTATCCTCCGCTTATTGATATGCTTAAGTTCAGCGGGTATCCCTACCTGATCCGAGGTCAATCAAGAGAATTGTGGGGGGTTTGCCGGCAGGAACGACACTGGCCGAACAGCGAACAGATTCTACTACGCCGGGTACCAGTGACTTTCCGCCGTTGATTTTCGGCGGGGAGACCGCAACAAGACGGACTCTTCCTCCATGACCATGCAAAAGCGCTTGAGTTGATTTTAGTGACGCTCGAACAGGCATTCCTCCCGGAATACCAGGAGGCGCAATGTGCGTTCAAAGATTCGATGATTCAC
+
BBBBBF@BBBDFGGGGGGGGGGGHHHHHHGHHHHHHGHHHHHGGGGGGHHHHHHHHHHHHGHHGGGGHHHHHFHHFHHHHHHFHGGGCGDGGGHHGGGGFFEHHGGGGGGGGGGGCCGGGGGFFFFFFFFFFFFFFGFFFGGFCBFFFFFFFFFFFFFGFGHHFHFFFFFFCGFFF;GGC?GGHHG?FFB0FGHGBB;HFGGHFGHFFHFFHHFHHHGDGGGFE3HFFHHHHGHBHHHGGGGGGHHDHHHGHHHHHHGEEEE2FHHFG5HHHHHE2GCDHFFGCGGGHFGGGGGGCFFFFFFFFF?BAAA
@M02197:105:000000000-AN6RF:1:1101:14870:9492 1:N:0:1
TCACCCAAGGTATCCTCCGCTTATTGAATGCTTAAGTTCAGCGGGTAGTCCTACCTGATTTGAGGTCAAATTGTCAGAAGCTGTCTCAAAAGAGACCCTTTAGAAGCTGAACCCCATTTATAAAGCTGCTCTTCACAAATGGCGTAGATAATTATCACACCAAAGCAAGGCAACAAAGGTCCCGCTAATGCATTTCAGGAGAGCCGACTTCTGAGAAGCCCGCATACTCCCACATCCAAGCCTGATCAACAGAAAAAGCTGAAAAGGTTAGAATTTCATGACACTCAAACAGGCATGCTCCTCGGAATACCAAGGAGCGCAAGGTGCGTTCAAAGATTCGATGATTCAC
+
CCCCCFCCCCFFGGGGGGGGGGGHHHHHGHHHHHHHHHHHHHGGGGGGHHHHHHHHHHHHHHGGHHHHHHHHHHHHHHHGHHHHHHHHHHHHGHHHGHHHHHHHHHHHHHHHHGGGHHHHHHHHHHHHHHHHHHHHHHGHHHHGGGGGHFHHHHHHHHHHHHHHHHHHHGHHHHHHHHHGHHHHHHHHHHHHHHHHHHHHGHGHGHHGHGHHHHHHGGGGGHHHHGGHGGHHGHHGGHHHGHHHHHHHHHHHHHHHHHHHHHHHHHHHHHHHHGDFFBHHHHHGHHHHHHGHHHGHHF?GGGHHHHHG3HCHHGGGGGHHHHGGGGHGGGGGGGGGGFBFFFFFAAA?A
@M02197:105:000000000-AN6RF:1:1101:4609:9578 1:N:0:1
TCACCCAAGGTATCCTCCGCTTATTGATATGCTTAAGTTCAGCGGGTATTCCTACCTGATCCGAGGTCAAACTTAGAAAGTTGGGGGTTGCTGGCAAGCACGCACCGAGACCCTGTAGCGAGGAGTATTACTACGCTTAGAGCACGATGGCACCGCCACTGATTTTAAGACCGATCAGAACTGATGCGGTCCAATACCAAGCAGAGCTTGAGTGTTGTACTGACGCTCGAACAGGCATGCCCCGCGGAATACCACGGGGCGCAATGTGCGTTCAAAGATTCGATGATTCAC
+
BCCCCFCCCCFFGGGGGGGGGGGHHGGHHHGHHHHHHHGHHHHGGGGGHHHHHHHHH:H0HH:GGGG:HGH::HH9GFHH;;HGG9GEGGH:HHGHHGHHHGGGGGGGGGGGHHHHHHHGGGFGGHGHHHHHHHGGGGGH9HHHHG99GD<HHGGHGGHHHHHHHHHHHGGGHGGHHHHHGHGGGGGGFHHHHHGFFFFFHGHHHHFHHGHGHHFHGHHGFGGFFGFGHHHHFHHHHCGGGGGEEGHHGHHGFFEEGEA2HEFHGGGGHGGGFGGGGGFFFFF@FFBBA3?
@M02197:105:000000000-AN6RF:1:1101:21377:9693 1:N:0:1
TCACCCAAGGTATCCTCCGCTTATTGATATGTTTAAGTTCAGCGGGTAGTCCTACCTGATTTGAGATCTAACATTCAAAGGGCTGTCCTCACTGAGGAGAGACGTCTGTGAGCTCCAGTGAACCTCCACTGCTGAAGGTTACTTGGTGGAAAACCACAAGCGCAGATAGTTATCACACCTGTGATGCCCACCAAACACTGGTAAGCTGATTCATTTGAGAGGAGCTGACCGCAGGCCAGCAAGACCCCCAAAGTCCAAGCTCATCATGGAAAACCATGAAGAGTTGAGGTGTTCATGATACTCAAACAGGCATGCCCTTCGGAATGCCAAAGGGCGCAAGGTGCGTTCAAAGATTCGATGATTCAC
+
CCCCCFDDCCFFGGGGGGGGGGGHHHHHHHHHHHHHHHHHHHHGGGGGGHHHHHHHHHHHHHHHGHHHHHHHHHHHHHHHGGGGGHHHHHHHHHHHGGGHGGHGGGHGHHHGHHHHHHHHHHHHHHHHHHHHHHHGHHHHHHHHHHGGGHGHHHGHGHHHGHGHHHHHHHHHHHHHGHHHHHHHHHGHHHGGHHHHHHHHHHHHHHHHHHHHHHHHHHHHGHGGHGGGGGGGHHGHHHGHHHGGGGGHHHHHHHGHHHHGHHHFHHHHHGHHGHHHHHHHHHHGHHHGHHHHFGHHHHFGGHHHHHHHHHHHGGGGGGGHGHHGHHHHHHGGGGGHFHGGGGGHGGGGGGGGGGFFBFFFFCCBCC
@M02197:105:000000000-AN6RF:1:1101:27188:9977 1:N:0:1
TCACCCAAGGTATCCTCCGCTTATTGATATGCTTAAGTTCAGCGGGTAGTCCTACCTGATTTGAGGTCAAATTGTCAGAAGCTGTCTCAAAAGAGACCCTTTAGAAGCTGAACCCCATTTATAAAGCTGCTCTTCACAAATGGCGTAGATAATTATCACACCAAAGCAAGGCAACAAAGGTCCCGCTAATGCATTTCAGGAGAGCCGACTTCTGAGAAGCCCGCATACTCCCACATCCAAGCCTGATCAACAGAAAAAGCTGAAAAGGTTGAGAATTTCATGACACTCAAACAGGCATGCTCCTCGGAATACCAAGGAGCGCAAGGTGCGTTCAAAGATTCGATGATTCAC
+
CCCCCFCCCBFFGGGGGGGGGGGHHHHHHHHHHHHHHHHHHHHGCGGGGHHHHHHHHHHHHHHHGHHFFHHHHFHGHHHHHHHGHHHHHHGHHGHHHGHHHHGGHHHHHHHHHHGGGHHHHHHGHHHGHHHHHHHHHHHHHHHHGFGGGHGHHHHHHHHHHGHHHHGHHHGHHHHHHHHGGHHHHHHHHHHHHHHHHHHHHGGGHHHGHHHGHHHHHGGGGGGHHHGGHGGGGGGGGGHHHHHHHHEHHHHHHHHHHHHHHHHGHHHHHHHHHHHHHFHHGHHHFGHHHHHGHFFGHHHGFGEEHGEFHGHHHHHDGGGGFHGHGGGGFGFGFGGGFGGFFFFFFFAAA>A
@M02197:105:000000000-AN6RF:1:1101:9687:10331 1:N:0:1
TCACCCAAGGTATCCTCCGCTTATTGATATGCTTAAGTTCAGCGGGTAGTCCTACCTGATTTGAGATCAAACATTCAAAGGGCTGTCCTCACTGAGGAGAGACGTCTGTGAGCTCCAGTGAACCTCCACTGCTGAAGGTTACTTGGTGGAAAACCACAAGCGCAGATAGTTATCACACCTGTGATGCCCACCAAACACTGGTAAGCTGATTCATTTGAGAGGAGCTGACCGCAGGCCAGCAAGACCCCCAAAGTCCAAGCTCATCATGGAAAACCATGAAGAGTTGAGGTGTTCATGATACTCAAACAGGCATGCCCTTCGGAATGCCAAAGGGCGCAAGGTGCGTTCAAAGATTCGATGACTCAC
+
CCCCCFCCCCFFGGGGGGGGGGGHHHGHGHHHHHHHHHHHHHHGGGGGGHHHHGHHHHHHHHHHGHHHHHHHGHHHHHHHHGGHGHHHHHHHHHHHGHGHGGHGGGHGHHHHHHHHGHHHHHHHHHHHHHHHHHHGHHHHHHHHHHHGGHHHHHGHGGHHHGHHHHHHHHHHHHHHHHHHHHHHHHHHHHGHHHHHHHHHHHHHHHHHHHHHHHHHHHHHGHHHHGGGGGHGHHGHHHHHHHFGGGGHGHHGHHGHHHHHHHHHHHHHHGHHGHHGHHHHHHHHHHHGGHHGEHHFHGF5GHHHHHHHHHHHGGGGGCGHHHHGHHGHHHGGGGGHHHHGGGGHGGGGGGGGGGFFFFFFFCCBCC
@M02197:105:000000000-AN6RF:1:1101:25308:10408 1:N:0:1
TCACCCAAGGTATCCTCCGCTTATTGATATGCTTAAGTTCAGCGGGTAGTCCTACCTGATTTGAGATCAAACATTCAAAGGGCTGTCCTCACTGAGGAGAGACGTCTGTGAGCTCCAGTGAACCTCCACTGCTGAAGGTTACTTGGTGGAAAACCACAAGCGCAGATAGTTATCACACCTGTGATGCCCACCAAACACTGGTAAGCTGATTCATTTGAGAGGAGCTGACCGCAGGCCAGCAAGACCCCCAAAGTCCAAGCTCATCATGGAAAACCATGAAGAGTTGAGGTGTTCATGATACTCAAACAGGCATGCCCTTCGGAATACCAAGGAGCGCAAGGTGCGTTCAAAGATTCGATGATTCAC
+
CCCCCFCCBCFFGGGGGGGGGGGHHHHHHHHHHHHHHHHHHHHGGGGGGHHHHHHHHHHHHHHHGHHHHHHHHHHHHHHHGGGHGHHHHHHHHHHHGHGHGGHGFGHGHHHHHHHHHHHHHHHHHHHHHHHHHHHHHHHGGHHHHHHGGHHHHHGHGHGHHHGHHHHHHHHHHHHHHHGHHHHHHHHHHHGGHHHHHHHHHHHHHHHHHHHHHHGHHHHHHHHHGGGGGGGGGHGGGEGHFHE<CGGHHHHHFHGHHHHHHHHHHHHHHGHHEHHHEHHHHHHGHHFFHGHFHGHHHHHHGFHHHHHHGHGHGGGGGGGHHHHHHGHFHHGGGGGHHGHGGGGHGGGGGGGGGGFFFFFFFCCBBB
@M02197:105:000000000-AN6RF:1:1101:26222:10456 1:N:0:1
TCACCCAAGGTATCCTCCGCTTATTGATATGCTTAAGTTCAGCGGGTAGTCCTACCTGATTTGAGGTCAAATTGTCAGAAGCTGTCTCAAAAGAGACCCTTTAGAAGCTGAACCCCATTTATAAAGCTGCTCTTCACAAATGGCGTAGATAATTATCACACCAAAGCAAGGCAACAAAGGTCCCGCTAATGCATTTCAGGAGAGCCGACTTCTGAGAAGCCCGCATACTCCCACATCCAAGCCTGATCAACAGAAAAAGCTGAAAAGGTTGAGAATTTCATGACACTCAAACAGGCATGCTCCTCGGAATACCAAGGAGCGCAAGGTGCGTTCAAAGATTCGATGATTCAC
+
BBBBAFABBBDFGGGGGGEEEEGFHHHHHHFGHHHHHHHHHHHGGGGGGHHHHHFHHHHHHHHBCHHHHHHHBFGHFEDHHHGFGHHFHHHHGGHHHGHHGHHHHFFGHHHHHHGGGHHHHHHHHHHHFFFHHHHGHHHHHHGHGGGGGHHHHHHHHHHHHGHHHHHHHHGHHHHHHHEFGHHGHHGHGHHHHHHHHHHHHGFEGHGFGCGGGGHHHGGGGGGGGGGGGGFGGHHGECHHHHHFFGFGHHHHFFFHFFGEFFBHGFFFBFGF55GHGFE5GGHHHGHHHFGBGB3DFEADGGGEG5HFGGGFHGG?GEC?GGAF22E?G4FGGGGGEFGC@BFFFFAAAAB
@M02197:105:000000000-AN6RF:1:1101:20911:10434 1:N:0:1
TCACCCAAGGTATCCTCCGCTTATTGATATGCTTAAGTTCAGCGGGTAGTCCTACCTGATTTGAGGTCAAATTGTCAGAAGCTGTCTCAAAAGAGACCCTTTAGAAGCTGAACCCCATTTATAAAGCTGCTCTTCACAAATGGCGTAGATAATTATCACACCAAAGCAAGGCAACAAAGGTCCCGCTAATGCATTTCAGGAGAGCCGACTTCTGAGAAGCCCGCATACTCCCACATCCAAGCCTGATCAACAGAAAAAGCCGAAAAGGTTGAGAATTTCATGACACTCAAACAGGCATGCTCCTCGGAATACCAAGGAGCGCAAGGTGCGTTCAAAGATTCGATGATTCAC
+
BCCCCFCCCCFFGGGFGGGGGGGHHHHHHHHHHHHHGHHHHHHGGGGGGHHHHGHHHHHHHHHGFHHHHFHHHHHHHHHHHHHGHHHHHHHHHGHHHGHHHHGHHHHHHHHHHHGGGHHHHHHHFHHHHHHHHHHHHHHGHHHGGGGGGHHHHHGHHHHHHGHHHHHHHHGHHHHHGHHGHHHHHHGGHHHGHHHHHHHHHGGGHHHHGHGHGHHHHGGGGGHHHHGGGGGGGGHHGGHHHGHHHGHGHHHHHHHHGGGGGHHHHHHHHHHHHHHHEHHHHHHHFGHHGHHHFFHGHHHGFGGGHHHHHGHHHHHGGGGGHHHHGGGGHFGGGGGGGGGFFFFFFFBBBAB
@M02197:105:000000000-AN6RF:1:1101:5853:10615 1:N:0:1
TCACCCAAGGTATCCTCCGCTTATTGATATGCTTAAGTTCAGCGGGTAGTCCTACCTGATTTGAGGTCAAATTGTCAGAAGCTGTCTCAAAAGAGACCCTTTAGAAGCTGAACCCCATTTATAAAGCTGCTCTTCACAAATGGCGTAGATAATTATCACACCAAAGCAAGGCAACAAAGGTCCCGCTAATGCATTTCAGGAGAGCCGACTTCTGAGAAGCCCGCATACTCCCACATCCAAGCCTGATCAACAGAAAAAGCTGAAAAGGTTGAGAATTTCATGACACTCAAACAGGCATGCTCCTCGGAATACCAAGGAGCGCAAGGTGCGTTCAAAGATTCGATGAT
+
CCCCCFCCCCFFGFGGGGGGGGGHHHHHHHHHHHHHHHHHHHFEGGFGGHHHHHHHHHGHHHHEGHFHHHHHHHHHHHHHHHHHHHHHHHHHHGHGHGHHHHHHGHHHHHHHHHGGGHHHHHHHHGHHHHHHHHHHHHHHGHGHGGGGGHHHHHHHHHHHHGHHHHHHHHGHHHHGHHHHFGGGHHGHHHHHHHHHHHHHHGHGHHGHHHHGHHHHHGGGGGHHHGGGGGGHGHGHGGGHFHFHFFGHHHHGHHHHHHHFHHHHHHHHHHHHHHHHHFHHGHHGDGHHHHHFHHHHHGHGCGGGHHGHGHGHGHHGGGGGHHHHGGGGGGGEGGGFAFFFFBBABAA
@M02197:105:000000000-AN6RF:1:1101:5001:10698 1:N:0:1
TCACCCAAGGTATCCTCCGCTTATTGATATGCTTAAGTTCAGCGGGTATCCCTACCTGATCCGAGGTCAACCTTTGAAAGATTTAGGGTTATTGGCAAGCCTCCACCAGGACTCTGTAGCGAGAAGAATTACTACGCTTAGAGCCTGGCAGCACCGCCACTGATTTTGAGGCCCGCCCAGAGGCGAAAAGCCCAAGACCCAGCAAGCTGGATTGGTTTAAATGACGCTCGAACAGGCATGCCCCTCGGAATGCCAAGGGGCGCAATGTGCGTTCAAAGATTCGATGATTCAC
+
CCCCBFCCCCFFGGGGGFGGGGGHHGFHHHHHHHBHHHHHHHHGGGGGHHHHHHHH;GH;H;GGGG::H:H0GH:HHHHG;H;H:HHHGHHHHHH:GHFHG<HH;H:;HGGH:HGHHHGHGGGGGHHHHH<HH;HG8G9GF;HHHHHGHH6GHHHGGGGGHHHHHHHHGGGGGGHGHHGHHHGGHHHHGHHGHHHHGGHHHHHHHGHHHGHFHHHFEHGHHGGFFGHHFFHHHHHFHHEGGECGGHHGHHHHFCGAGGGGGHHGHGGGEHGGGGGGGGGGFBFFFFFBBAA3
@M02197:105:000000000-AN6RF:1:1101:3973:10605 1:N:0:1
TCACCCAAGGTATCCTCCGCTTATTGATATGCTTAAGTTCAGCGGGTAGTCCTACCTGATTTGAGATCGAACATTCAAAGGGCTGTCCTCACTGAGGTGAGACGTCTGTGAGCTCCAGTGAACCTCCACTGCTGAAGGTTACTTGGTGGAAAACCACAAGCGCAGATAGTTATCACACCTGTGATGCCCACCAAACACTGGTAAGCTGATTCATTTGAGAGGAGCTGACCGCAGGCCAGCAAGACCCCCAAAGTCCAAGCTCATCATGGAAAACCATGAAGAGTTGAGGTGTTCATGATACTCAAACAGGCATGCCCTTCGGAATGCCAAAGGGCGCAAGGTGCGTTCAAAGATTCGATG
+
BBBBBF@BBBBFGGGGGGGGGG?HHHHHHHGHHHHFHGHHFHHGGGGGGHHHHHHHHHHHHHHHGHHHHGHHGHHHHGHHHGGHGHHHHHHHHHHHGGHFHHHGGGFEFHHHHHHHHHHHFGHHHHFFHHHHHHHHHHFGHHHHHHHGGGGHHGGHGHHHGHHGCHHHGHHHHGHGHHHHHHGGHHGGGHGHGHHHHHHHHHHHHHHHHHHHHHHHGGHGGHHGGGGGGGGGHHGGHHFFHBGGGGGFFHGG11GHFHGBGHHGHHFHHGHGFHHEHHHHFEHHHHEGHGDBHHGGGGFGFEHHGFDHGGHHFFCEEGGHGGHHGGFCHGECGGGFGHGGGGFGBFFGFFFAC1C11AAA
@M02197:105:000000000-AN6RF:1:1101:27468:10854 1:N:0:1
TCACCCAAGGTATCCTCCGCTTATTGATATGCTTAAGTTCAGCGGGTAGTCCCACCTGATTTGAGGTCAAATTGTCAGAAGCTGTCTCAAAAGAGACCCTTTAGAAGCTGAACCCCATTTATAAAGCTGCTCTTCACAAATGGCGTAGATAATTATCACACCAAAGCAAGGCAACAAAGGTCCCGCTAATGCATTTCAGGAGAGCCGACTTCTGAGAAGCCCGCATACTCCCACATCCAAGCCTGATCAACAGAAAAAGCTGAAAAGGTTGAGAATTTCATGACACTCAAACAGGCATGCTCCTCGGAATACCAAGGAGCGCAAGGTGCGTTCAAAGATTCGATGACTCAC
+
ABABBFBBBBDFFGGGFCEEGG2GHCGHHFHHGGDFEAEGFFHF?GEGGGHHFHHGHEGEGGFHGCBGGFFHHGHHGHHHHGHHHFFHHHGG3F2?GFEHE3GDHHHHHGHGFGEFEHHHGGGGFGHHHHHHHGHHGGGHHF??FFGFGHHGHHHHHHHHHHHFHHFHHHGHHHHHGGHGGHGGEGGGHHHFHHHHHHFHGGGGGGGGGGFGFGFHHGGGGGHGHHEFGGEFGGGBGGHHFEHFBHGHHHHHHHHHFHHHHHHHHHGFFGHHHBHHHFHHGHHGEGGHHHDEHFFBFHHGECEGHFHGG1GGGFHGEECEHFFFEEAEHFGBG3GGEFGBFFFFFFA?AA1
@M02197:105:000000000-AN6RF:1:1101:6917:10959 1:N:0:1
TCACCCAAGGTATCCTCCGCTTATTGATATGCTTAAGTTCAGCGGGTATCCCTACCTGATCCGAGGTCAATCAAGAGAATTGTGGGGGTTTGACGGCAGGAAGGACACTGGATGACCCGCGAATGATACTACTACGCCGAGTGCCAGTGACTTTCCGCCCTTGATTTTGGGAGGGGAGACCGCAACAAGGCGGACTCTTCCTCCATGACCATGCAAAAGTGCTTGAGTTGATTTTAGTGACGCTCGAACAGGCATGCCTCCCGGAATACCAGGAGGCGCAATGTGCATTCAAAGATTCGATGATTCAC
+
CCCCCFCCCCDFGGGGGGGGGGGHHHHHHHHHHHHHHHHHHHHGGGGGHHHHHHHHHGHHHHHGGGGHHHHHGGHFHHHHHHGHGGGGGGGGHHGGGGGGGHHGHHHHHHHHHHHHHHGGGGGGHHHHHHHHHHHGGGHGHGHHHHHHHGHHHHHHGGGHHHHHHGHHGGGHGHHHGGGGGHHHHHGGFGGHHFHHHHGGHHGHHHHHGHHHHGHHHHHHHHGHHHHHGHHGHHHHGGGGGGHHGHHHHHHHHHGGGEEEGHFHHHHHHFHFGGGGGGHHHHGGHHFGGGGGGGGGFBFFFFFBBBBA
@M02197:105:000000000-AN6RF:1:1101:28841:10960 1:N:0:1
TCACCCAAGGTATCCTCCGCTTATTGATATGCTTAAGTTCAGCGGGTAGTCCTACCTGATTTGAGGTCAAATTGTCAGAAGCTGTCTCAAAAGAGACCCTTTAGAAGCTGAACCCCATTTATAAAGCTGCTCTTCACAAATGGCGTAGATAATTATCACACCAAAGCAAGGCAACAAAGGTCCCGCTAATGCATTTCAGGAGAGCCGACTTCTGAGAAGCCCGCATACTCCCACATCCAAGCCTGATCAACAGAAAAAGCTGAAAAGGTTGAGAATTTCATGACACTCAAACAGGCATGCTCCTCGGAATACCAAGGAGCGCAAGGTGCGTTCAAAGATTCGATGATTCAC
+
AABBAFABAADFGGGGGGGGGCEHHHFH6GHHFGH5FGHHFHHGCCEEGHGHHHGHHHHHHHHHGHGGHHHHHHHHHHHHHHHHHFHHGFHHHGHHHAGHGFGHGHHHHHBDGH/FEG:FHGHHFFEHHHGHGHHHHHHHHHHHGFGGGHHHHHHHHHHHHGHHHHGFHHEHFGHGFHHHGCGGHDBFGHHHGHHHHGHHHGGGHHGHHFGGFHGGGGGGGGHHGHGGHGGHHHHFGGHGGHHHFF2HHHHHEHEGHGFFGGGHHGFFHHHHHHGDG2HEHGHGGGHHHHHGGFEHHGHGGGGGHHHHHGHCGHHAEEC?GG1FEGGGHFGFFF3GGGGFC3FFFFA?A>1
@M02197:105:000000000-AN6RF:1:1101:28328:11173 1:N:0:1
TCACCCAAGGTATCCTCCGCTTATTGATATGCTTAAGTTCAGCGGGTAGTCCTACCTGATTTGAGGTCAAATTTGTCAGAAGCTGTCTCAAAAGAGACCCTTTAGAAGCTGAACCCCATTTATAAAGCTGCTCTTCACAAATGGCGTAGATAATTATCACACCAAAGCAAGGCAACAAAGGTCCCGCTAATGCATTTCAGGAGAGCCGACTTCTGAGAAGCCCGCATACTCCCACATCCAAGCCTGATCAACAGAAAAAGCTGAAAAGATTGAGAATTTCATGACACTCAAACAGGCATGCTCCTCGGAATACCAAGGAGCGCAAGGTGCGTTCAAAGATTCGATGATTCAC
+
AA?AA1AAAA1BDFB31F1EFC0GHHFE3DFFHF21FA2BGGF0AE//FGFG2AFC1D0F2GFEC0FG1F12FF2EGGHGH1BGBFBGHEHDGC/FB0FCF01GECBF1FHFF1?EE;09HBFFFF1FFBEH1BGGFGFF0G:BCBFG?EFFH2F>GHFG9FGF0GBFFCCFGGDGHHFC0GDCCCACGFHHHHDBGGGCGHGHGEFFGG?A2BGGCCF@/9?22F</0?CBEFGE1E/000BHGFB@HFFHEGGGGFFBGFBGG2B112HGBHHHFHDGBGDD11/BGBGAHGF1BFEEAA/A/0222GEF11DAAA000CBFFEEEEC1GFFGFG1ABC13FBFB111>A
@M02197:105:000000000-AN6RF:1:1101:18984:11449 1:N:0:1
TCACCCAAGGTATCCTCCGCTTATTGATATGCTTAAGTTCAGCGGGTATCCCTACCTGATCCGAGGTCAACCTAATATAAGTTTGAGTTGCTGGCAAGCATCCACCGTGGTTCCCAAGCGAGGAGTATTACTACGCTGAGAGCACCGCTGGCGCCGCCACTGATTTTAAGGGCCGCAGCAAACCGCGGACCCCAAGACCCCTTGCGGGATTGGTCATAATGACGCTCGAACAGGCATGCCCCCCGGAATACCAGGGGGCGCAATGTGCGTTCAAAGATTCGATGACTCAC
+
BBBBBFBBBBFFGGGGGGGGGGGHHHHHHHHHHHHHHHHHHHHGGGGGHHHHHHHHHHHHHHHEG9GHHHHHHHHHHHHHGHHHHHGHHGHHHHGHHGHHHHHHHHGHHGHGHHHHHHGGGGGGGFHHHHHGHHGGGGGHHHHHHHGGGGGGGGGGGGGGHHHHHHHHGHHHGGGGGGGGGGGGGGGGGGGGGGGGFGFFFFFGGHFHHHHHHGFFHHHGGGGGHHGHHHHHHHHHGGGGGGGHHHHGHGGGGGGGGGGHHHFGGGGGGGGGGGFFGGFFFFFDDA@BAB
@M02197:105:000000000-AN6RF:1:1101:7508:11597 1:N:0:1
TCACCCAAGGTATCCTCCGCTTATTGATATGCTTAAGTTCAGCGGGTAGTCCTACCTGATTTGAGGTCAAATTGTCAGAAGCTGTCTCAAAAGAGACCCTTTAGAAGCTGAACCCCATTTATAAAGCTGCTCTTCACAAATGGCGTAGATAATTATCACACCAAAGCAAGGCAACAAAGGTCCCGCTAATGCATTTCAGGAGAGCCGACTTCTGAGAAGCCCGCATACTCCCACATCCAAGCCTGATCAACAGAAAAAGCTGAAAAGGTTGAGAATCTCATGACACTCAAACAGGCATGCTCCTCGGAATACCAAGGAGCGCAAGGTGCGTTCAAAGATTCGATGATTCAC
+
CCCCDFCCDDFFGGGGGGGGGGGHHHHHHHHHHHHHHHHHHHHGGGGGGHHHHHHHHHHHHHHHGHHHHHHHHHHHHHHHHHHHHHHHHHHHGGHHHGHHHHHHHHHHHHHHHHGGGHHHHHHHHHGGHHHHHHHHHHGHHHHHGGGGGHHHHHHHHHHHHHHHHHHHHHHHHHHHHHHHHGHHHGHHHHHHHHHHHHHHHGHGGHHGGGGHHHHHHGGGGGGHGGGGHGHHHHHFGGHHHHHHHHGHHG@HHHHHHHHHHHHHHHHHHHHHHHGBEHHHHHGEHGHFHHHHHHHHHHHGGGGGHHHHCHHHHHHGGGGGHFHHGGGGHGGGGGGGGGGFFFFFFFBCCCC
@M02197:105:000000000-AN6RF:1:1101:21721:11656 1:N:0:1
TCACCCAAGGTATCCTCCGCTTATTGATATGCTTAAGTTCAGCGGGTAGTCCTACCTGATTTGAGGTCAAATTGTCAGAAGCTGTCTCAAAAGAGACCCTTTAGAAGCTGAACCCCATTTATAAAGCTGCTCTTCACAAATGGCGTAGATAATTATCACACCAAAGCAAGGCAACAAAGGTCCCGCTAATGCATTTCAGGAGAGCCGACTTCTGAGAAGCCCGCATACTCCCACATCCAAGCCTGATCAACAGAAAAAGCTGAAAAGGTTGAGAATTTCATGACACTCAAACAGGCATGCTCCTCGGAATACCAAGGAGCGCAAGGTGCGTTCAAAGATTCGATGACTCAC
+
CCDDDFCCDDFFGGGGGGGGGGGHHHHHHHHHHHHHHHHHHHHGGGGGGHHHHHHHHHHHHHHHGHHHHHHHHHHHHHHHHHHHHHHHHHHHHGHHHGHHHHHHHHHHHHHHHHGGGHHHHHHHHHHHHHHHHHHHHHHHHHHHGGGGGHHHHHHHHHHHHHHHHHHHHHGHHHHHHHHHHHHHHGGHHHHHHHHHHHHHHGGGGHHHHHHHHHHHHGGGGGHHHHGGHGGHHHHHGGHHGHHHHHHHHHHHGHHHHHHHHHHHHHHHHHHHHHHHHFHGHHHHHGHHGHHHGHHHHHHGGGGGHHGHHGFHHHHGGGGGHHHGGGGGHGGGGGGGGGGFFFFFFFBCBBB
@M02197:105:000000000-AN6RF:1:1101:28627:11587 1:N:0:1
TCACCCAAGGTATCCTCCGCTTATTGATATGCTTAAGTTCAGCGGGTAGTCCTACCTGATTTGAGGTCAAATTGTCAGAAGCTGTCTCAAAAGAGACCCTTTAGAAGCTGAACCCCATTTATAAAGCTGCTCTTCACAAATGGCGTAGATAATTATCACACCAAAGCAAGGCAACAAAGGTCCCGCTAATGCATTTCAGGAGAGCCGACTTCTGAGAAGCCCGCATACTCCCACATCCAAGCCTGATCAACAGAAAAAGCCGAAAAGGTTGAGAATTTCATGACACTCAAACAGGCATGCTCCTCGGAATACCAAGGAGCGCAAGGTGCGTTCAAAGATTCGATGATTCAC
+
BBBBBFBBBBBDDGGGGFGGGGGHHGHHHBHFHHHHHHGHHHHGGGEGGHHHHHHHHHGHHHHHGHHHHHHHHHHHGHHHHHHHFHHHHHHHHGHHFGHHHHHHHHHHHHHHHHGGGHHHHHGHHGHHHHHHHHHHHHHHHGHHGGGGGHHGHHHHHHHHHHHHHHHHHHHHHHHHHHGGGHFHGGGHGHHHGHHHHHHHHGHGHHGGGCGGGGGGGFFGGGGGFGGGGGGGGGGEGGHHHHGBGDGHGHHFFHHHFEECGFHHHHHHFHHHHG@5GFHGGHHHHGHHHHHGGHHHHHHGGGGGGHHHHHFHHHHGECGGGHHHGGGGHGGGGGGGGGCFFFFFFFBBAAA
@M02197:105:000000000-AN6RF:1:1101:22762:11840 1:N:0:1
TCACCCAAGGTATCCTCCGCTTATTGATATGCTTAAGTTCAGCGGGTAGTCCTACCTGATTTGAGATCAAACATTCAAAGGGCTGTCCTCACTGAGGAGAGACGTCTGTGAGCTCCAGTGAACCTCCACTGCTGAAGGTTACTTGGTGGAAAACCACAAGCGCAGATAGTTATCACACCTGTGATGCCCACCAAACACTGGTAAGCTGATTCATTTGAGAGGAGCTGACCGCAGGCCAGCAAGACCCCCAAAGTCCAAGCTCATCATGGAAAACCATGAAGAGTTGAGGTGTTCATGATACTCAAACAGGCATGCCCTTCGGAATGCCAAAGGGCGCAAGGTGCGTTCAAAGATTCGATGACTCAC
+
>>AAAFAA?2DFGGGGGGGGGGGHHHHHHHHHHHHHHHHHHHHGGGGGGHHHHHHHHHGHHHHHGGHHHHHB?3GHHBH5G1CFEF@G@BGGFGFFC@>1?A1E?/F/GHHFHFHHHFHHHEB/0BFGFECGHCBFDC?BDCDGGG;FFEGHC0?/FG?CGD@DCCDGGFDC<EGFGGAHH0GGGGC<C<<HHC<1CC1HFHHG<CFFHHHHBC1EHHGEFHHGBF@ABFHEHHCGF3333GA@GGE3HGB?33/F@BG@B4F34@BGDGHGGEF44@HG@DHHHHHE?BGHHHGHHGFHGHHHHHHHGHHHGGEAGEGHHHHHHHHHHG2GAGGHHHHGGGGHGFGGGGGGGGFFFFFFFCBAA@
@M02197:105:000000000-AN6RF:1:1101:2483:12116 1:N:0:1
TCACCCAAGGTATCCTCCGCTTATTGATATGCTTAAGTTCAGCGGGTAGTCCTACCTGATTTGAGGTCAAATTGTCAGAAGCTGTCTCAGAAGAGACCCTTTAGAAGCTGAACCCCATTTATAAAGCTGCTCTTCACAAATGGCGTAGATAATTATCACACCAAAGCAAGGCAACAAAGGTCCCGCTAATGCATTTCAGGAGAGCCGACTTCTGAGAAGCCCGCATACTCCCACATCCAAGCCTGATCAACAGAAAAAGCTGAAAAGGTAGAGAATTTCATGACACTCAAACAGGCATGCTCCTCGGAATACCAAGGAGCGCAAGGTGCGTTCAAAGGTTCGATGATTCAC
+
>AAA>>A1AA1BEFFAEGGEEEFHFHFFHFEFFHBGGGFFEHHFGGGEEGHHHHFGFFB1DFFFFHGGEFHGFHGFHHHFHFHFED@FEGHDFEHGFEHFGGGDCGGHGHHEEHEGE;1GDFGFBGFHHH:HHH>DGFFCGHCH00BCFDGHFH2DGDHF1CHHHCGHFFEH7FGHHHFH0=GFCGCGCFHHHHFFHGHBGCE@EF@@CGGGFB93EC@@9C9F@/$F?ACAFEHFFE>AEFF@1HGBHHGB0GEFF1F@2FGB1GFB@22GFD2D121FHFFHGFF011AGGG1BAAAAAA/?EFG2BEDBGHG/?E?EB11G?E00GF1F111AA111@D3B3BAAAA>
@M02197:105:000000000-AN6RF:1:1101:9912:12136 1:N:0:1
TCACCCAAGGTATCCTCCGCTTATTGATATGCTTAAGTTCAGCGGGTAGTCCTACCTGATTTGAGGTCAAATTGTCAGAAGCTGTCTCAAAAGAGACCCTTTAGAAGCTGAACCCCATTTATAAAGCTGCTCTTCACAAATGGCGTAGATAATTATCACACCAAAGCAAGGCAACAAAGGTCCCGCTAATGCATTTCAGGAGAGCCGACTTCTGAGAAGCCCGCATACTCCCACATCCAAGCCTGATCAACAGAAAAAGCTGAAAAGGTTGAGAATTTCATGACACTCAAACAGGCATGCTCCTCGGAATACCAAGGAGCGCAAGGTGCGTTCAAAGATTCGATGATTCAC
+
AAAAAFAAAADFGFGG1GAAEFAFFFDGEGH3GHGHE2AAGCFGEGEEFGHHEFHHDDBFGFE2FBFC1EG2GGHFEDGHFGBHHBGFHHBGHEG0GF/G01FF1FFFGHHGHFGGBGHFFFGHHFCDGGGFH8GHHHFFA;C0BCFCFF;FFGH8HGHHGGEAFGGCHGFHHCGHHHFH<FGF<FGGGHHHGFDGHHFEFEGCHHGGGGGGFGFHGFGFFAHHFABFBFFGGHHGGGHFFB3B44HHGB4@3B3HFD4B443F33FHHGHHHFFF55BHHFHHFFGHGHHHHHGHHHGGGGGGHHFHHFHHHGGGGGGGHHHHGGGGGGGGGGGGGGGFFFFFFFBCCCB
@M02197:105:000000000-AN6RF:1:1101:28391:12540 1:N:0:1
TCACCCAAGGTATCCTCCGCTTATTGATATGCTTAAGTTCAGCGGGTAGTCCTACCTGATTTGAGATCAAACATTCAAAGGGCTGTCCTCACTGAGGAGAGACGTCTGTGAGCTCCAGTGAACCTCCACTGCTGAAGGTTACTTGGTGGAAAACCACAAGCGCAGATAGTTATCACACCTGTGATGCCCACCAAACACTGGTAAGCTGATTCATTTGAGAGGAGCTGACCGCAGGCCAGCAAGACCCCCAAAGTCCAAGCTCATCATGGAAAACCATGAAGAGTTGAGGTCTTCATGATACTCAAACAGGCATGCCCTTCGGAATGCCAAAGGGCGCAAGGTGCGTTCAAAGATTCGATGATTCAC
+
CCCCCFBCAAFFGGGGGGGGGGGHHHHHHHGHHHHHHHHHHCHGGGEGGHHHHHHHHHGHHHHHGHHHHHHHHHHHHHHHHGGHGHHHHHHHHHHHGHGHGGHGGGHGHHHHHHHHHHHHHHHHHHHHHHHHHHHHHHGHHHHHHHHGGGHHHHGHGHHHHHHHHHHHHHHHHHHHHHGHHHHHHHHGHHGHHHHHHHHHGHHHHHHHHHHHHHGHHHHGGHHGHGGGGGHGHHGHHHHHEHFGGGGHHHGHHHGHGHHHHGHFHHHHGGFHGHHHHGHHHHGHHHHHHHHEEHHHHGHHGFHHHHHHHHHHGEGGGGGGBGHHHHHHHHGGGGGHHGHGGGGGGGGGGGGGGFFFFFFFFBBBBB
@M02197:105:000000000-AN6RF:1:1101:28116:12909 1:N:0:1
TCACCCAAGGTATCCTCCGCTTATTGATATGCTTAAGTTCAGCGGGTAGTCCTACCTGATTTGAGGTCAAATTGTCAGAAGCTGTCTCAAAAGAGATCCTTTAGAAGCTGAACCCCATTTATAAAGCTGCTCTTCACAAATGGCGTAGATAATTATCACACCAAAGCAAGGCAACAAAGGTCCCGCTAATGCATTTCAGGAGAGCCGACTTCTGAGAAGCCCGCATACTCCCACATCCAAGCCTGATCAACAGAAAAAGCTGAAAAGGTTGAGAATTTCATGACACTCAAACAGGCATGCTCCTCGGAATACCAAGGAGCGCAAGGTGCGTTCAAAGATTCGATGACTCAC
+
CDDDCFCBCCFFGGGGGGGGGGGHHHHHHHHHHHHHHHHHHHHGGGGGGHHGHHHHHHHHHHHHGHGHHHHHHHHHHHHHHHHHHHHHHHHHHGHH3FHHHHHHHHHHHHHHHHGGGHHHHHHHHHHHHHHHHHHHHHHGHHHHGGGGGHHHHHHHHHHHHHHHHHHHHHHHHHHHHHHHHGHHGHHHHHHHHHHHHHHHGGHGHHHHHHGGHHHHHGGGGGGHHHGGGGHGGHHGGGHHHHHHGGHHHHHGHHHHHHHHGHHHHGHGHHHGHFHHGGHBGHHGDGHHHHGGHHGHHHGGGGGGFHFHGDAHHGHGGGGGHFHHGGGGHGGGGGGGGGGFFFFFFFBBAAA
@M02197:105:000000000-AN6RF:1:1101:27765:13101 1:N:0:1
TCACCCAAGGTATCCTCCGCTTATTGATATGCTTAAGTTCAGCGGGTATCCCTACTTGATCCGAGGTCAAACTTAGAAAGTCGGGGGTTGCTGGCAAGCACGCACCGAGACCCTGTAGCGAGGAGTATTACTACGCTTAGAGCACGATGGCACCGCCACTGATTTTAAGACCGATCAGAACTGATGCGGTCCAATACCAAGCAGAGCTTGAGTGTTGTACTGACGCTCGAACAGGCATGCCCCGCGGAATACCACGGGGCGCAATGTGCGTTCAAAGATTCGATGACTCAC
+
BBBBBFBBBBFFGGGGGGEGGGGHHHHHHHHHHHHHHHHFHHGGGGGGHHHHHHHHHHHHH;HGGGGHHHHHH:HHGHHG8GEGG:FEGGHHHHGHH;HHHGGGGGGG?DDFHHHHHHHGGGGGGGFGHHHHHGGGGGGHFHHHHGD;G:HHHGGHHGHHHGGHGHHGGGGGGHGFHHHHHHGGGGFGGHHFHHHHGGHHFHHGHHGHHHHGHHHHHGFGGGGGGHFGGGHHHGFHEGGGGGGGHFEHGGHGEFCGGEGGHHHHGEEFHGGGGGGGGGGFFFFFFFBBABA
@M02197:105:000000000-AN6RF:1:1101:6199:13138 1:N:0:1
TCACCCAAGGTATCCTCCGCTTATTGATATGCTTAAGTTCAGCGGGTAGTCCTACCTGATTTGAGGTCAAATTGTCAGAAGCTGTCTCAAAAGAGACCCTTTAGAAGCTGAACCCCATTTATAAAGCTGCTCTTCACAAATGGCGTAGATAATTATCACACCAAAGCAAGGCAACAAAGGTCCCGCTAATGCATTTCAGGAGAGCCGACTTCTGAGAAGCCCGCATACTCCCACATCCAAGCCTGATCAACAGAAAAAGCTGAAAAGGTTGAGAATTTCATGACACTCAAACAGGCATGCTCCTCGGAATACCAAGGAGCGCAAGGTGCGTCCAAAGATTCGATGATTCAC
+
CCCCCFCCBBFFGGGGGGGGGGGHGHGHHHHHHHHHGHHHHHHGGGGGGHHHHHHHHHHHHHHHGHHHHHHHHHHHHHHHEGHGHHHHHHEHHGHGHGHHHHHHFHHHHHHHHHGGGHHHHHHHHHHHHGHHHHHHHHHHGHGHGGEGGHHHGHHHHHGHHHHHHHHHHHHHHHHHHHGHFGHGFHGGHHHHHHHHHHHHHGHGHGHHGGGHGHHHHGGGGGHHHHGGGGHGGGGFGGHHGHHEHHHHHHHHHHGHHHHHGHHHHHHHGHHHFHHGHHFEHHHGGGGHHHHHFHHHHGGGGGGGGHHHHHHHHHH?GGGGHHHHGGGGGGGCCFFG2F4FFFFFFFAAA>A
@M02197:105:000000000-AN6RF:1:1101:26472:13139 1:N:0:1
TCACCCAAGGTATCCTCCGCTTATGATATGCTTAAGTTCAGCGGGTAGTCCTACCTGATTTGAGGTCAAATTGTCAGAAGCTGTCTCAAAAGAGACCCTTTAGAAGCTGAACCCCATTTATAAAGCTGCTCTTCACAAATGGCGTAGATAATTATCACACCAAAGCAAGGCAACAAAGGTCCCGCTAATGCATTTCAGGAGAGCCGACTTCTGAGAAGCCCGCATACTCCCACATCCAAGCCTGATCAACAGAAAAAGCTGAAAAGGTTGAGAATTTCATGACACTCAAACAGGCATGCTCCTCGGAATACCAAGGAGCGCAAGGTGCGTTCAAAGATTCGATGATTCAC
+
CCCCBFCCCCFFGGGGGGGGGGGHHHHHHHGGHHGHHHHGHHGGGEGGHHHHHHHHHHHHHHHGHHHHHHHHHHHHGHHHHHHHHHHHHHHHGHHHGGHHHHHHHHHHHHHGHGGGHHHHHHHHHHHHHHHHHHHHHHHHHHGGGGFFHHHHHHHHHHHHHHGHHHHHHGHHHHHFHHHHGHHHHGGHHGHHHHHHHHHHGGGHHGGGHGGGGGGHGGGGGAGGGGGHGHGGGHHGGHHHHHFGHGHHHHHHGHHHHHHFHGHGHHHHHGFHGF5D5GEFHHFFGHHHHHFHHHEHHEECFFFGA5HGHFHGHGFFEGGHHHHGGGEHGGFGGFGEGFFFFFFDFA?AAA
@M02197:105:000000000-AN6RF:1:1101:3761:13097 1:N:0:1
TCACCCAAGGTATCCTCCGCTTATTGATATGCTTAAGTTCAGCGGGTAGTCCTACCTGATTTGAGGTCAAATTGTCAGAAGCTGTCTCAAAAGAGACCCTTTAGAAGCTGAACCCCATTTATAAAGCTGCTCTTCACAAATGGCGTAGATAATTATCACACCAAAGCAAGGCAACAAAGGTCCCGCTAATGCATTTCAGGAGAGCCGACTTCTGAGAAGCCCGCATACTCCCACATCCAAGCCTTATCAACAGAAAAAGCTGAAAAGGTTGAGAATTTCATGACACTCAAACAGGCATGCTCCTCGGAATACCAAGGAGCGCAAGGTGCGTTCAAAGATTCGATGATTCAC
+
AABBBFAABBDFFGGGGGGCGGGHHHFHHHGFHHHHCGFHHHHGGGAEGHHHHBGFHFBHHHHGGHHFFHHHHHHHHGHHHGHFEGHHFGFHFFFHHGHHHHHGHHEBGFHHHHGGGHHHHHHHHHHHHHHHHHHHHHHHHFHFGGGGGHHHHHHHHHGHHHHHGGGGHHGHHHHGHFHFFHHHGGFGHHGHHHHHHHHHHGGGGHGGGGGHGGHHHGGGGEHGGGDGHGHHGGHFGCHHGBHGGHFHHHGHHHHHHHGHHGGFHHHHHHHGHHFHHHHEGHHDFCFFFHFFHG3GDCHGECGDGEFHFFFHFHF2EGGGHGGHGGGGHGFFGGGGAGGBFFFFFFBAA?B
@M02197:105:000000000-AN6RF:1:1101:14338:13259 1:N:0:1
TCACCCAAGGTATCCTCCGCTTATTGATATGCTTAAGTTCAGCGGGTAGTCCTACCTGATTTGAGGTCAAATTGTCAGAAGCTGTCTCAAAAGAGACCCTTTAGAAGCTGAACCCCATTTATAAAGCTGCTCTTCACAAATGGCGTAGATAATTATCACACCAAAGCAAGGCAACAAAGGTCCCGCTAATGCATTTCAGGAGAGCCGACTTCTGAGAAGCCCGCATACTCCCACATCCAACCTGATCAACAGAAAAAGCTGAAAAGGTTGAGAATTTCATGACACTCAAACAGGCATGCTCCTCGGAATACCAAGGAGCGCAAGGTGCGTTCAAAGATTCGATGATTCAC
+
BCCDDFDDDCFFGGGGGGGGGGGHHHHHHHHHHHHHHHHHHHHGGGGGGHHHHHHHHHHHHHHHGHHHHHHHHHHHHHHHHHHHHHHHHHHHHGHHHGHHHHHHHHHHHHHHHHGGGHHHHHHHHHHHHHHHHHHHHHHHHHHHGGGGGHHHHHHHHHHHHHHHHHHHHHHHHHHHHHHHHHHHGHHGHHHHHHHHHHHHHGHGHHHHHGGGGHHHHGGGGGHHHHGGGGHHHHGHGHGGHFHHHHGHHHHGHHHHHHHHHGGHHHHHHHHHHGHHEHGHHHHHFFHFHHHHHHGHHHGGCCGGHGHHFDHHHGGGGGFHHHHGGGGHGGGGGGGGGGFFFBFFFBAAAA
@M02197:105:000000000-AN6RF:1:1101:16393:13777 1:N:0:1
TCACCCAAGGTATCCTCCGCTTATTGATATGCTTAAGTTCAGCGGGTAGTCCTACCTGATTTGAGATCAAACATTCAAAGGGCTGTCCTCACTGAGGAGAGACGTCTGTGAGCTCCAGTGAACCTCCACTGCTGAAGGTTACTTGGTGGAAAACCACAAGCGCAGATAGTTATCACACCTGTGATGCCCACCAAACACTGGTAAGCTGATTCATTTGAGAGGAGCTGACCGCAGGCCAGCAAGACCCCCAAAGTCCAAGCTCATCATGGAAAACCATGAAGAGTTGAGGTGTTCATGATACTCAAACAGGCATGCCCTTCGGAATGCCAAAGGGCGCAAGGTGCGTTCAAAGATTCGATGACTCAC
+
BCCCCFCCCCFFGGGGGGGGGGGHHHHHHHHHHHHHHHHHHHHGGGGGGGHHHHHHHGHHHHHEGHHHHHHHHHGHHHGHGGGHGHHHHGHHHHGHGHGHGGHGGGHGHHHHHHHHHHHHHHHHHHHHHHHHHHGHHHHGHHHHHGDFGHHHHHGGGHHHHGGGHHHHHHHHHHHHHHGHHHHHHHHHHHGHHHHHHHHHHHHHHHHHHHHHHHGGHHHHGHGHHGGGGGHGHGGHHHHEHHFEFCGGHHGHHHGHHHHHHGHGHHHHHGHHHHHHHHHHHHHHHHHGHHHHGHHGGGFDGFHHHHHHGHHGGGE?CGGHGHHHHHGHHGGGGGGFHHHGGGGGGGGFGGGFGGFFFFFFFAAA3A
@M02197:105:000000000-AN6RF:1:1101:26022:13820 1:N:0:1
TCACCCAAGGTATCCTCCGCTTATTGATATGCTTAAGTTCAGCGGGTAGTCCTACCTGATTTGAGGTCAAATTGTCAGAAGCTGTCTCAAAAGAGACCCTTTAGAAGCTGAACCCCATTTATAAAGCTGCTCTTCACAAATGGCGTAGATAATTATCACACCAAAGCAAGGCAACAAAGGTCCCGCTAATGCATTTCAGGAGAGCCGACTTCTGAGAAGCCCGCATACTCCCACATCCAAGCCTGATCAACAGAAAAAGCTGAAAAGGTTGAGAATTTCATGACACTCAAACAGGCATGCTCCTCGGAATACCAAGGAGCGCAAGGTGCGTTCAAAGATTCGATGATTCAC
+
CCCCCFCCCCFFGGGGGGGGGGGHHHHHGHHHHHGHHHHHGHGGGGGGGHHHHHHHHHHHHHHHGHHHHHHHHGHHHHHHHHGHHHHHHGHHHGHHHGHHHHHHHHHGHHGHHHGGGHHHHHHHGHHHHHGHHHHHHHHHHHHHGGGGGHHHHHHGHHHHHHHHHHHHHHHHHHHHHHGHDGHHHGHHHHHHHHHHHHHHHGHGHHHHHGHGHHHGHGGGGGHHHHGGHGHHHHHEGGHHHGHHHHHHHHGHHHHHHHHHHHHHHHHHHHHHHFF5GGHHHHHHHGHHHHFHGHHHHHHGGFGGHHHHGDEHHHHGGGGGHHHHGGGGHGGDGGGGGGGFFFFFFFCBAAB
@M02197:105:000000000-AN6RF:1:1101:3539:13993 1:N:0:1
TCACCCAAGGTATCCTCCGCTTATTGATATGCTTAAGTTCAGCGGGTAGTCCTACCTGATTTGAGGTCAAATTGTCAGAAGCTGTCTCAAAAGAGACCCTTTAGAAGCTGAACCCCATTTATAAAGCTGCTCTTCACAAATGGCGTAGATAATTATCACACCAAAGCAAGGCAACAAAGGTCCCGCTAATGCATTTCAGGAGAGCCGACTTCTGAGAAGCCCGCATACTCCCACATCCAAGCCTGATCAACAGAAAAAGCTGAAAAGGTTGAGAATTTCATGACACTCAAACAGGCATGCTCCTCGGAATACCAAGGAGCGCAAGGTGCGTTCAAAGATTCGATGATTCAC
+
CCCCCFCDCCFFGGGGGGGGGGGHHHHHHHHHGHHHHHGHHHGGGGFGGGGHGHHHHHGHHHHHGFGHHHHHHHGHHHHHHHHFHHHHHHHHHGGHFGEHHHHHHGHHHHHHGEGGGHHGGHHGHGHGHHHHHHHHHFHHGFHHCGCGGHHHHHHHHGHFHHHHHHHHHHGHGHHHHHFHHHGHGGGGGGHHHHFGHHHHHGHGHHGHHGHHHHHHHGGGGGHHHGGGHGGGFFHFGGHHGGHHHGHHHHHHHHFFGBDHFGGHGCCFEGFHGHGFHHHHHHHGEGHHFGFFFHHHHHEGGGGFGFEHFHHHHGCGFGGGHHFFGEF?GFGGGGGFFGFFC55D@F?AA>A
@M02197:105:000000000-AN6RF:1:1101:2375:13972 1:N:0:1
TCACCCAAGGTATCCTCCGCTTATTGATATGCTTAAGTTCAGCGGGTAGTCCTACCTGATTTGAGGTCAAATTGTCAGAAGCTGTCTCAAAAGAGACCCTTTAGAAGCTGAACCCCATTTATAAAGCTGCTCTTCACAAATGGCGTAGATAATTATCACACCAAAGCAAGGCAACAAAGGTCCCGCTAATGCATTTCAGGAGAGCCGACTTCTGAGAAGCCCGCATACTCCCACATCCAAGCCTTATCAACAGAAAAAGCTGAAAAGGTTGAGAATTTCATGACACTCAAACAGGCATGCTCCTCGGAATACCAAGGAGCGCAAGGTGCTTTCAAATATTCGATGATTCAC
+
AAAB?FABABDDGBFGFGFGGGGFHHHHFHHHHHHFHHHCHHHGGGGGGGHHHHGGHHFHHHHFGHFBAGHHHHHHHHHHHGHFFGHHHHHFFFHGFAHGHHHHHHHHHHHHFHGGGEHHHHHGHHHHHH9HHHHHHHHHHHEFFFGHHHHHHHHHHHHHHDGHHHHHEHGFFHHHHHHGGHHEA@D%ADHHHHG8HHHHHGGDGGHGGGGFGGFGFG9G/EFDFGGGGFFGGGGFGEFE0F122FEHHGFGFHBFFDFHHFHGB>>02@@21FF1A2FD22F1AFBBGFF1F111GFA///A/FF2A2GF1A1B0E0A?FB100011A1EFFGDF11B113B13B1111>
@M02197:105:000000000-AN6RF:1:1101:24407:14384 1:N:0:1
TCACCCAAGGTATCCTCCGCTTATTGATATGCTTAAGTTCAGCGGGTATCCCTACCTGATCCGAGGTCAAACTTAGAAAGTTGGGGGTTGCTGGCAAGCACGCACCGAGACTCTGTAGCGAGGAGTATTACTACGCTTAGAGCACGATGGCACCGCCACTGACTTTAAGACCGATCAGAACTGATGCGGTCCAATACCAAGCAGAGCTTGAGTGTTGTACTGACGCTCGAACAGGCATGCCCCGCGGAACACCACGGGGCGCAATGTGCGTTCAAAGATTCGATGATTCAC
+
CCCCCFCCCBFFGGGGGGEGGGGHHHHHHGFHHGHHHHHHHHHGGGEEHHHHGHHH;HH<HHH9GGGHHHHHHHH9HHGHHHHHGG9G:GHGHHGHGGH<HGG;GGGGG:GHGHHHHHHGGGGGGFHHHHHH<HGGGGGHHHHHHGGHGGHHHGGGHHHHHHHHHHHHHGGGHGHHHGHHHHGGGGGHHHHHHHFGGHHHHHGHHHHHHHHGHHHHHHGGGGGGGFHGHHFHGHHFFGGGGGGGGHHECGHGGGGGGGGGHHHHGEGGHGGGGGGGGGGFFFFFFFBCBAB
@M02197:105:000000000-AN6RF:1:1101:6169:14444 1:N:0:1
TCACCCAAGGTATCCTCCGCTTATTGATATGCTTAAGTTCAGCGGGTAGTCCTACCTGATTTGAGGTCAAATTGTCAGAAGCTGTCTCAAAAGAGACCCTTTAGAAGCTGAACCCCATTTATAAAGCTGCTCTTCACAAATGGCGTAGATAATTATCACACCAAAGCAAGGCAACAAAGGTCCCGCTAATGCATTTCAGGAGAGCCGACTTCTGAGAAGCCCGCATACTCCCACATCCAAGCCTGATCAACAGAAAAAGCTGAAAAGGTTGAGAATTTCATGACACTCAAACAGGCATGCTCCTCGGAATACCAAGGAGCGCAAGGTGCGTTCAAAGATTCGATGATTCAC
+
CCCCCFCCCCFFGGGGGGGGGGGHHHHHHHHHHHHHHHHHHGHGGGGGGHHHHHHHHHHHHHGHGHGHHGHHHHHGHHHHHGHHHHHHHHHGHGHHHGHHGHHBGHHHHHHHHHGGGHHHHHHHHHGHHHFHHFHHHHHHHGGHGGGGGHHHHHHHHHHHHHHHHHHHHHGHHHHHHHHGHHGHGHHHHHHHHHHGHHHHGGGEHGGGGGGFHGHHHGGGGGGHGGGGGFGHHHHHGGHHHHHHHHGGHHHHGHHHHHHGHGHHHHHHHHHHHHHHGDHHHHHFGGHHHHHHHHHHHHHGGGGFCHBFB5HHGHHGGGGGHHHHGGGGHGGGGGGFEGFFFFFFFFBBBBA
@M02197:105:000000000-AN6RF:1:1101:16294:14749 1:N:0:1
TCACCCAAGGTATCCTCCGCTTATTGATATGCTTAAGTTCAGCGGGTAGTCCTACCTGATTTGAGATCAAACATTCAAAGGGCTGTCCTCACTGAGGAGAGACGTCTGTGAGCTCCAGTGAACCTCCACTGCTGAAGGTTACTTGGTGGAAAACCACAAGCGCAGATAGTTATCACACCTGTGATGCCCACCAAACACTGGTAAGCTGATTCATTTGAGAGGAGCTGACCGCAGGCCAGCAAGACCCCCAACGTCCAAGCTCATCATGGAAAACCATGAAGAGTTGAGGTGTTCATGATACTCAAACAGGCATGCCCTTCGGAATGCCAAAGGGCGCAAGGTGCGTTCAAAGATTCGATGATTCAC
+
CCCCCFCCCCFFGGGGGGGGGGGHHHHHHHHHHHHHHHHHHHHGGGGGGHHHHHHHHHHHHHHHGHHHHHHHHHGHHHHHHGGGCHHHHHHHHHHHGHGHGGHGGGHGHHHHHHHHHHHHHHHHHHHHHHGHHHHHHHHHHHHGHHGGGHHHHHGHGHHHHGGGGGHHHHHHHHHHHHHHHHHHHHHHHHGHHHHHHHHHHHHHHHHHHHHHHHHHHHHHHHGHGGGGGGGGHHGGHHHHHGC/GGGHHGGGHHGHHHHHHHHHHGHHFGHHFHHGHHHHHHHHHHHGHHHFHHHHHHHHGHHFHHHHHHHHGGGGGGGHHHHHHHHCHHEGGGGHHHFGGGFHGGGGGGGFBGFFFFFFFBCCBC
@M02197:105:000000000-AN6RF:1:1101:16355:14819 1:N:0:1
TCACCCAAGGTATCCTCCGCTTATTGATATGCTTAAGTTCAGCGGGTAGTCCTACCTGATTTGAGGTCAAATTGTCAGAAGCTGTCTCAAAAGAGACCCTTTAGAAGCTGAACCCCATTTATAAAGCTGCTCTTCACAAATGGCGTAGATAATTATCACACCAAAGCAAGGCAACAAAGGTCCCGCTAATGCATTTCAGGAGAGCCGACTTCTGAGAAGCCCGCATACTCCCACATCCAAGCCTGATCAACAGAAAAAGCTGAAAAGGTTGAGAATTTCATGACACTCAAACAGGCATGCTCCTCGGAATACCAAGGAGCGCAAGGTGCGTTCAAAGATTCGATGATTCAC
+
CCCDDFDDCCFFGGGGGGGGGGGHHHHHHHHHHHHHHHHHHHHGGGGGGHHHHHHHHHHHHHHHGHHHHHHHHEHHHHHHHGHHHHHHHHHHHGHGHGHHHHHHHHHHHHHHHHGGGHHHHHHHHHHHHHHHHHHHHHHHHGGHGGGGGHHHHHHHHHHHHHHHHHHHHHHHHHHHHHHHHHHHGHHHHHHHHHHHHHHHHGHGHGHHHHHGHHHGHGGGGGHHHHGGHGHHHGHFCGHHHHGHHHHHHHHGHHHHHHHHHHHHHHHHGHHHHHHGBGHHHFGGEGHHHHHHGHHGGHHGGGAGFHFHGDAHHGHGDGGGGHHHGGGGHGGGGGGGGGGFFFFFFFAAA>A
@M02197:105:000000000-AN6RF:1:1101:16189:14879 1:N:0:1
TCACCCAAGGTATCCTCCGCTTATTGATATGCTTAAGTTCAGCGGGTAGTCCTACCTGATTTGAGGTCAAATTGTCAGAAGCTGTCTCAAAAGAGACCCTTTAGAAGCTGAACCCCATTTATAAAGCTGCTCTTCACAAATGGCGTAGATAATTATCACACCAAAGCAAGGCAACAAAGGTCCCGCTAATGCATTTCAGGAGAGCCGACTTCTGAGAAGCCCGCATACTCCCACATCCAAGCCTGATCAACAGAAAAAGCTGAAAAGGTTGAGAATTTCATGACACTCAAACAGGCATGCTCCTCGGAATACCAAGGAGCGCAAGGTGCGTTCAAAGATTCGATGATTCAC
+
CCCCCFCDDCFFGGGGGGGGGGGHHHHHHHHHHHHHHHHHHHHGGGGFCHHHHHHHHGHHHHHHGHGHHHHHHHHHHHHHHHHHHGHHHHHHHGFHHGHHHHHHHHHHHHHHHHGGGHHHHHHHHHHGHHHHHHHHHHHHHHHHGGGGGHHHHHHHHHHHHGHHHHHHHHHHHHHHHHHHHHHGHHHHHHHHHHHHHHHHGGGGGHHHHHHHGHGHHFGGGGHGHHGGHGHHGGGHGGHHHHHHHHHHHHHHGHHHHHFGHHHHHHHHFHGHHHGFFHHHHHHHFFGHHHGHBGBHGHHGGCGFHHHCGHHHHHGGGGGGHGHHGGGGGGGGGGGGGGGFFFFFFFAA3>A
@M02197:105:000000000-AN6RF:1:1101:10166:14978 1:N:0:1
TCACCCAAGGTATCCTCCGCTTATTGATATGCTTAAGTTCAGCGGGTAGTCCTACCTGATTTGAGGTCAAATTGTCAGAAGCTGTCTCAAAAGAGACCCTTTAGAAGCTGAACCCCATTTATAAAGCTGCTCTTCACAAATGGCGTAGATAATTATCACACCAAAGCAAGGCAACAAAGGTCCCGCTAATGCATTTCAGGAGAGCCGACTTCTGAGAAGCCCGCATACTCCCACATCCAAGCCTGATCAACAGAAAAAGCTGAAAAGGTTGAGAAGTTCGTGACACTCAAACAGGCATGCTCCTCGGAATACCAAGGAGCGCAAGGTGCGTTCAAAGATTCGATGATTCAC
+
AAAAAF1AA1@@ABFGGCEG000BD33A33332221AA2AFGH0/A///B2A22BAB10ABA1BFHH01FG2AG@221@@1@@E@12BFD110BG0G//FBE@GHHF111111/?EB>>B2BFBFF1B1C<FFBEFBFFGC190BFBF9@C;2@BBFGEDEHGHCGGGGCFCGHCGCG:0<1@<FHFGGGHGDGHHHFHD;EF//?1%1;GDFFF0GGGCC?HGGCEFCGF>6HFHE/GFB11212GBGEDEHHGF@1HGFGBDFHG0DDFHDFB/EEE1B2D1AA1EF111B1AA1CGGEEE/GBED2A1CDDGAEEEGHHHFEAA0GCGFGFEFAFB11DFFFD1111A
@M02197:105:000000000-AN6RF:1:1101:10506:15086 1:N:0:1
TCACCCAAGGTATCCTCCGCTTATTGATATGCTTAAGTTCAGCGGGTAGTCCTACCTGATTTGAGATCAAACATTCAAAGGGCTGTCCTCACTGAGGAGAGACGTCTGTGAGCTCCAGTGAACCTCCACTGCTGAAGGTTACTTGGTGGAAAACCACAAGCGCAGATAGTTATCACACCTGTGATGCCCACCAAACACTGGTAAGCTGATTCATTTGAGAGGAGCTGACCGCAGGCCAGCAAGACCCCCAAAGTCCAAGCTCATCATGGAAAACCATGAAGAGTTGAGGTGTTCATGATACTCAAACAGGCATGCCCTTCGGAATGCCAAAGGGCGCAAGGTGCGTTCAAAGATTCGATGATTCAC
+
CCCCCFCCCCFFGGGGGGGGGGGHHHHHHHHHHHHHHHHHHHHGGGGGGHHHHHHH3FGHHHHHGHHHHHHHHHHHHHHHHGGHGHHHHHHHHHGHGHGHGGHGGGHGHHHHHHHHHHHHHHHHHHHHHHHHHHHHHHHHHHHHHHHGGHHHHHGHGHHHHGGHGHHHHHHHHHHHHHHHHHHHHHHHHHGHHHGHHHHHHHHHHHHHHHHHHHGHHHHHHHHGHGGGGGHGHHGGHHHHHHGGGGGHHHHHHHGHHHHHHHHHHHFHHGHHGHHHHHHHHHHHHHHGHHHHGHHHHGHGGHHHHHHHGHHHGGGGGGGHFHHHGHHHHHGGGGGHHHHGGGGHGGGGGGBGGGFFFFFFFCCAAB
@M02197:105:000000000-AN6RF:1:1101:26262:15212 1:N:0:1
TCACCCAAGGTATCCTCCGCTTATTGATATGCTTAAGTTCAGCGGGTAGTCCTACCTGATTTGAGGTCAAATTGTCAGAAGCTGTCTCAAAAGAGACCCTTTAGAAGCTGAACCCCATTTATAAAGCTGCTCTTCACAAATGGCGTAGATAATTATCACACCAAAGCAAGGCAACAAAGGTCCCGCTAATGCATTTCAGGAGAGCCGACTTCTGAGAAGCCCGCATACTCCCACATCCAAGCCTGATCAACAGAAAAAGCTGAAAAGGTTGAGAATTTCATGACACTCAAACAGGCATGCTCCTCGGAATACCAAGGAGCGCAAGGTGCGTTCAAAGATTCGATGATTCAC
+
BBBBBFBBBBDDGGFGGGGGGGEHGHHGFHGHHHHHGHHHHHGGGGEFGHHHHHHHGEGHHHHEFHFHHHHHHHHHHGHHHHHHHHHHHHHHGGHFHGHHGHHGHHHGFHHHHHGGGHHHHHHHHHGHHHGHHHHGHHHHHHHGGGGGGHHGHHGHHHHHHGHHHHHHHHHHHHHHHHHHGGGHHHHHHHHHHHHHHHHHGGGGGGGHHHHHHGGHHGGGGGHHHHGGHGHHHHHHGGHHHHHHGHHHHHHHHHHHHHHHHGGHHHHGHHGHHHHHHHHHHHHHHGHHHHGEHHHHHHHGGGGGHHHHHHHHHHCGGGGGHHHHGGGGHGGGCGGGGGGFFFFFFFBCBAB
@M02197:105:000000000-AN6RF:1:1101:27453:15247 1:N:0:1
TCACCCAAGGTATCCTCCGCTTATTGATATGCTTAAGTTCAGCGGGTAGTCCTACCTGATTTGAGGTCAAATTGTCAGAAGCTGTCTCAAAAGAGACCCTTTAGAAGCTGAACCCCATTTATAAAGCTGCTCTTCACAAATGGCGTAGATAATTATCACACCAAAGCAAGGCAACAAAGGTCCCGCTAATGCATTTCAGGAGAGCCGACTTCTGAGAAGCCCGCATACTCCCACATCCAAGCCTGATCAACAGAAAAAGCTGAAAAGGTTGAGAATTTCATGACACTCAAACAGGCATGCTCCTCGGAATACCAAGGAGCGCAAGGTGCGTTCAAAGATTCGATGATTCAC
+
ABBBBFBBBA@DDGGGFGCFFGDFHHHHHGHHHHHFHFHHHHG?ECGGGFGHHHHHHFGGHHHHGHHHHFHHGEGHHHHHGFFHHHHHGHHGFEFHHGHHHHHGHHHHGGHGHHGGGHHHFHHHHFHFCHHHHHGHFHHHGFCGGDCGGHHHHHHGHHHHHGHHHCHHHHCFHHHHHHFF@CFHGDGGGHHGGHFEGHHHGGFFEHHHHHGHHHHGHFGFGE?HHGGFFGHFGFDCGGHFEHHGBHHFHHHHFHFHHHHFHFHHHHFHHEGHHHHHHHHHHGDBDEHGGHFHFHHHGFEE0?GFGBHHGGHGDGBGFCFCGBHHGEFDHFGGGGGGAFFBBFBFFFABAAA
@M02197:105:000000000-AN6RF:1:1101:8868:15431 1:N:0:1
TCACCCAAGGTATCCTCCGCTTATTGATATGCTTAAGTTCAGCGGGTAGTCCTACCTGATTTGAGGTCAAATTGTCAGAAGCTGTCTCAAAAGAGACCCTTTAGAAGCTGAACCCCATTTATAAAGCTGCTCTTCACAAATGGCGTAGATAATTATCACACCAAAGCAAGGCAACAAAGGTCCCGCTAATGCATTTCAGGAGAGCCGACTTCTGAGAAGCCCGCATACTCCCACATCCAAGCCTGATCAACAGAAAAAGCTGAAAAGGTTGAGAATTTCATGACACTCAAACAGGCATGCTCCTCGGAATACCAAGGAGCGCAAGGTGCGTTCAAAGATTCGATGACTCAC
+
CDDDDFDDDDFFGGGGGGGGGGGHHHHHHHHHHHHGHHHHHHHGGGEEGHHHHHHHHHHHHHHHGHHHHHHHHHHHHHHHHHHHHHHHHHHHHGGHHGHHHHHHHHHHHHGHHHGGGHHHHHHHHHGHHHHHHHHHHHHHHHHHGGGGGHHHHHHHHHHHHHHHHHHHHHHHHHHHHHHGHHHHHGHHHHHHHHHHHHHHHGHGHHGHHHHHGHHHHGGGGGHHHHGGHGHGGHHGGGHHHGHHHHHHHHHHHHHHHHHHHHHHHHHHHHHHHHGBEHHHHHHHHGGHHHGHHHHHHHHGGGGGHHHHGHFHGHHGGGGGHHHHGGEGHGGGGGEBGGGFFFBFFFBBBBB
@M02197:105:000000000-AN6RF:1:1101:17905:15453 1:N:0:1
TCACCCAAGGTATCCTCCGCTTATTGATATGCTTAAGTTCAGCGGGTAGTCCTACCTGATTTGAGATCAAACATTCAAAGGGCTGTCCTCACTGAGGAGAGACGTCTGTGAGCTCCAGTGAACCTCCACTGCTGAAGGTTACTTGGTGGAAAACCACAAGCGCAGATAGTTATCACACCTGTGATGCCCACCAAACACTGGTAAGCTGATTCATTTGAGAGGAGCTGACCGCAGGCCAGCAAGACCCCCAAAGTCCAAGCTCATCATGGAAAACCATGAAGAGTTGAGGTGTTCATGATACTCAAACAGGCATGCCCTTCGGAATGCCAAAGGGCGCAAGGTGCGTTCAAAGATTCGATGATTCAC
+
CCDDDFDDDDFFGGGGGGGGGGGHHHHHHHHHHHHHHHHHHHHGGGGGGHHHHHHHHHHHHHHHGGHHHHHHHHHHHHHHHGGHGHHHHHHHHHHHGHGHGGHGGGHGHHHHHHHHHHHHHHHHHHHHHHHHHHHHHHHHHHHHHHHGGHHHHHGHGHHHHHHHGHHHHHHHHHHHHHHHHHHHHHHHHHGGHHHHHHHHHHHHHHHHHHHHHHGHHHHGHHHHHGGGGGHGHHGGDEHHHHFGGGGHHHHHHHGHHHHHHHHHHHHHHGHHHHGHGHHHHHHHHHHGHHHFGGHHHHGBGGHHHHHHGHHHEGGGGGGHHHHHHHHFHHGGGGGHHHHGGGGHGGGGGGGGGGFFFFFFFBCBAB
@M02197:105:000000000-AN6RF:1:1101:5747:15355 1:N:0:1
TCACCCAAGGTATCCTCCGCTTATTGATATGCTTAAGTTCAGCGGGTAGTCCTACCTGATTTGAGGTCAAATTGTCAGAAGCTGTCTCAAAAGAGACCCTTTAGAAGCTGAACCCCATTTATAAAGCTGCTCTTCACAAATGGCGTAGATAATTATCACACCAAAGCAAGGCAACAAAGGTCCCGCTAATGCATTTCAGGAGAGCCGACTTCTGAGAAGCCCGCATACTCCCACATCCAAGCCTGATCAACAGAAAAAGCTGAAAAGGTTGAGAATTTCATGACACTCAAACAGGCATGCTCCTCGGAATACCGAGGAGCGCAAGGTGCGTTCAAAGATTCGATG
+
CCCCCFCCCCFFGGGGGGGGGGGHHHHHHHGHGHHEHFGHHHHGGGEGGHGHHHHHHHHHHHHGGHHHHHHHHHHHHHHHHHHHHGHHHGHHHGHHHGHHHGHHHHHHHHHHHHGGGHHHHHHHHHHHHHHHHHHHHHGHHHHHGGGGGHHHHHHHHHHGGGHHHHHHHHGHHHHHHHHHGHHHHHGHHHHHHHHHHHHHHGEGGHGHHHHGHGHGHGGGGGGHHGGGHGGGGHGFGGHGHHHGHHFGGHHHFGGHGHFHHHFHHHHHHHHHHHHHGHHHHHGFFGHHHGHFHGEHHHEFGGGGHHHHGHFGGHHGGGGCHHHGGGEEGGGGGFFFAFFFBBABB
@M02197:105:000000000-AN6RF:1:1101:26284:15531 1:N:0:1
TCACCCAAGGTATCCTCCGCTTATTGATATGCTTAAGTTCAGCGGATAGTCCTACCTGATTTGAGGTCAAATTGTCAGAAGCTGTCTCAAAAGAGACCCTTTAGAAGCTGAACCCCATTTATAAAGCTGCTCTTCACAAATGGCGTAGATAATTATCACACCAAAGCAAGGCAACAAAGGTCCCGCTAATGCATTTCAGGAGAGCCGACTTCTGAGAAGCCCGCATACTCCCACATCCAAGCCTGATCAACAGAAAAAGCTGAAAAGGTTGAGAATTTCATGACACTCAAACAGGCATGCTCCTCGGAATACCAAGGAGCGCAAGGTGCGTTCAAAGATTCGATGATTCAC
+
CCCCCFCCCCFFGGGGGGGGGGGHHHGHHHHHHHHHHHHHHHHGGGGGHHHHHGHHHHHHHHHHGHHFHHHHHHHGHHHHHHHHHHHHHHHHHGHHHGHHHHHHHHHHHHHHFHGGGHHHHHHHHHHHHHHHHHHHHHHGHHGHGGGGGHHHHHHHHHHHHGHHHHHHHHGHHHHHHHHHHHHHHGGGGHHGHHHHHHHHHGHGHGGHHGHHHHHGHGGGGGHGHGGGHGHHGHHHGGHHHHHHHHDGFBGHHFHHHGHHHHHHGHGHHHHHHHHGBEHGHHHHGAFBGHGBHHGHHHHGCGGAFHHHGGHHFCHGGECGHHHGGFEGFGG3GGCGAFG1BFFFFFAA?A@
@M02197:105:000000000-AN6RF:1:1101:13116:15630 1:N:0:1
TCACCCAAGGTATCCTCCGCTTATTGATATGCTTAAGTTCAGCGGGTAGTCCTACCTGATTTGAGGTCAAATTGTCAGAAGCTGTCTCAAAAGAGACCCTTTAGAAGCTGAACCCCATTTATAAAGCTGCTCTTCACAAATGGCGTAGATAATTATCACACCAAAGCAAGGCAACAAAGGTCCCGCTAATGCATTTCAGGAGAGCCGACTTCTGAGAAGCCCGCATACTCCCACATCCAAGCCTGATCAACAGAAAAAGCTGAAAAGGTTGAGAATTTCATGACACTCAAACAGGCATGCTCCTCGGAATACCAAGGAGCGCAAGGTGCGTTCAAAGATTCGATGATTCAC
+
BBB?AFBBAAFFGGGGGGGGFGGHHHHHFHHHHHHHHGGHHFGG2EAEEGGHFHHHHHHHHGBHGGHHGHHHHGHHHGGHHGHHHHHHHHGHGGHHHGHGHHHHGHBGHFHFHHGGGHHHHHHHFHEHHHFHHFGGHGFHFFGGFBC@GHHGFHHHHFHHGGHHHHHHFHGHHHHHHHGHHGGHHHHGF8EHHHHHHHGGHGHGHHGFGDGGGGHGGBFGGGHFGGDFHGFEGGGBDEFGFCBDD4FHHHHHHFHGGHHFBGHHHHGFE5FGHGF555EFBFGF5EHHHFG3FGEGFAAEGGGGHHHHHGFHHFFGGGGGHHHHGGGFCGGGFFGGGGGCBFFFFFABAAA
@M02197:105:000000000-AN6RF:1:1101:19166:15731 1:N:0:1
TCACCCAAGGTATCCTCCGCTTATTGATATGCTTAAGTTCAGCGGGTAGTCCTACCTGATTTGAGGTCAAATTGTCAGAAGCTGTCTCAAAAGAGACCCTTTAGAAGCTGAACCCCATTTATAAAGCTGCTCTTCACAAATGGCGTAGATAATTATCACACCAAAGCAAGGCAACAAAGGTCCCGCTAATGCATTTCAGGAGAGCCGACTTCTGAGAAGCCCGCATACTCCCACATCCAAGCCTGATCAACAGAAAAAGCTGAAAAGGTTGAGAATTTCATGACACTCAAACAGGCATGCTCCTCGGAATACCAAGGAGCGCAAGGTGCGTTCAAAGATTCGATGATTCAC
+
CCCCCFDDCCFFGGGGGGGGGGGHHHHHHHHHHHHHHHHHHHHGGG2EFHHHHHHHHHHHHHHHGHFHHHHHHHHHHGHHHHEHHHHHHHHHHGHHHGHHHHHHHHHHHGHHHHGGGHHGHHHHHHGHHHHHHHHHHHHHGHHHGFGGGHHHHHHHHHHHHGHHHHHHHHGHHHHHHHHFFGHHGGGGGHHHHHHHHHHFHGHGGHGGGHHHGGGHHGGGGGGBHGGGGGGGHHHHGGHHHHHHHEGHHHHHGHHHHBFFBHFFHHFFHHHHFFHFHGGHHFHD5EGHHHHHHFHHGHGGGGGFHHHFHHEFCHGFGGEEGD44GGGGFGGFBGGGEFFBFFBFFFAAA>?
@M02197:105:000000000-AN6RF:1:1101:16737:15705 1:N:0:1
TCACCCAAGGTATCCTCCGCTTATTGATATGCTTAAGTTCAGCGGGTATCCCTACCCGATCCGAGGTCAACCTTTGAAAGATTTAGGGTTATTGGCAAGCCTCCACCAGGACTCTGTAGCGAGAAGAATTACTACGCTTAGAGCCTGGCAGCACCGCCACTGATTTTGAGGCCCGCCCAGAGGCGAAAAGCCCAAGACCCAGCAAGCTGGATTGGTTTAAATGACGCTCGAACAGGCATGCCCCTCGGAATGCCAAGGGGCGCAATGTGCGTTCAAAGATTCGATGATTCAC
+
@BCCCFCCCCFFGGGGGGGGGGGHHHHHHHHHHHHHHHHHHHHGGGGGHHHHHFHHGG9GGG:GGG9HHHH:HH:HHHHHHHH:HHH:FGHH:HHHHH;HG<GHHHHHHGHHHHHHHHH9GGGGGHHHHHHHH0HGGGGGHHGHH;HGHHGGHGHGGGGGHHHGHHHHGGHGGGGHHGHHHGGGHHHHHHGGHHHHHGHHHHHHHHHFHHHFGHGHHGHHGGGGGGHHGHHGFGHFFGGGGGGGGHHHHHHHHHHHGGGGGHHHGGGGGHGFGGGGCGGGFFFFFFFBBAAA
@M02197:105:000000000-AN6RF:1:1101:11123:15816 1:N:0:1
TCACCCAAGGTATCCTCCGCTTATTGATATGCTTAAGTTCAGCGGGTAGTCCTACCTGATTTGAGATCAAACATTCAAAGGGCTGTCCTCACTGAGGAGAGACGTCTGTGAGCTCCAGTGAACCTCCACTGCTGAAGGTTACTTGGTGGAAAACCACAAGCGCAGATAGTTATCACACCTGTGTTGCCCACCAAACACTGGTAAGCTGATTCATTTGAGAGGAGCTGACCGCAGGCCAGCAAGACCCCCAACGTCCAAGCTCGTCATGGAAAACCATGAAGAGTTGAGGTGTTCATGATACTCAAACAGGCATGCCCTTCGGAATGCCAAAGGGCGCAAGGTGCGTTCAAAGATTCGATGATTCAC
+
CCDCCFDDDCFFGGGGGGGGGGGHHHHHHHHHHHHHHHHHHHHGGGEGGHHHHHHHHHHHHHHHGHHHHHHHHHHHHHHHHGGHGHHHHHHHHHHHGHGHGGHGGGHGHHHHHHHHHHHHHHHHHHHHHHHGHHHHHHHHHHHHGHHGGHHHHHGHGHHHHGGGGGHGHHHHHHHHHHGHHHHHHHHHHHGHHHHHHHHGHHHHHHHHHHHHHHHHHHHHHHHHGGGGGGGGHHGGHHHHGHGDGGGHHFEEBHGGHGGGGGHGHHHHHGHHHHHHGHHHHHGHHHHGHHHHHHHHHHHHEHHHHFHGGGHHGGGGGGGGHHHHHHGGHHGGGGFHHHCGGGGGGGGGGGFGGGFFFFFFFCBBAB
@M02197:105:000000000-AN6RF:1:1101:3561:15831 1:N:0:1
TCACCCAAGGTATCCTCCGCTTATTGATATGCTTAAGTTCAGCGGGTAGTCCTACCTGATTTGAGGTCAAATTGTCAGAAGCTGTCTCAAAAGAGACCCTTTAGAAGCTGAACCCCATTTATAAAGCTGCTCTTCACAAATGGCGTAGATAATTATCACACCAAAGCAAGGCAACAAAGGTCCCGCTAATGCATTTCAGGAGAGCCGACTTCTGAGAAGCCCGCATACTCCCACATCCAAGCCTGATCAACAGAAAAAGCTGAAAAGGTTGAGAATTTCATGACACTCAAACAGGCATGCTCCTCGGAATACCAAGGAGCGCAAGGTGCGTTCAAAGATTCGATGATTCAC
+
AABBBFBBBBDFGGGGGGGGGGGHHGHGHHHHHHHHHHHHHHHGGGGGGHHHHHHHHHHHHHHHGHHHGBGHHFHHHHHHHHHGHHHHHHGGHGHHHGHHHHHHHHHHHHHHHHGGGHHHHHHGFGHHHHHGHHHGGHHHHG;HGBGFGHHHHHHHHHHHHHGGHHHGHHGHHHHF<FGHGHEFCHHGHHGGGHHHHHGEHGHGHDDDGGGGFHGHHGGGFE@GHHGFFFFGGGD?GEHHGHFHHHGHEFGBHG3FHGEFHHHHHHHFHHHHFHBFHFGBEHHGDFDHHGBF53EGHGEAEGEEGFFGD53HGHHEDEEEBEBHGGGEGGFGGGGGEFF4CB5FBFAAAAA
@M02197:105:000000000-AN6RF:1:1101:9940:15863 1:N:0:1
TCACCCAAGGTATCCTCCGCTTATTGATATGCTTAAGTTCAGCGGGTAGTCCTACCTGATTTGAGGTCAAATTGTCAGAAGCTGTCTCAAAAGAGACCCTTTAGAAGCTGAACCCCATTTATAAAGCTGCTCTTCACAAATGGCGTAGATAATTATCACACCAAAGCAAGGCAACAAAGGTCCCGCTAATGCATTTCAGGAGAGCCGACTTCTGAGAAGCCCGCATACTCCCACATCCAAGCCTGATCAACAGAAAAAGCTGAAAAGGTTGAGAATTTCATGACACTCAAACAGGCATGCTCCTCGGAATACCAAGGAGCGCAAGGTGCGTTCAAAGATTCGATGACTCAC
+
CCCCCFCCBCFFGGGGGGGGGGGGHHHHHHHHHHHHHHHHHHHGGGEGGHHHHHHHHHHHHHHHGHHHHHHHGHHHHHHHHHHHHHHHHHFHFGFHHGGHHHHHHHGHHHHHHGGGGHHHHHHHHGGHHHHGHHHHHHHHHHHHGGGGGHHHHHHHHHHHHHHHHHHHHHHHHHHHHHHHFHHGGGGHGHHHHHHHHHHHHGHGHHHGHHHHHGHHHGGGGGGGHHGGHGGHHHHGGEHHHGHHHGHGHHGHHHHHHHHGHHHGHHHGHHHHHGHEHHHHHHHFHGHHHHHHHHHHHHHEECCGHHGHFHHHGHHGGGGGHHHHGGGGHGGGGGGFGGFBFFFFFFBBAAA
@M02197:105:000000000-AN6RF:1:1101:16694:15882 1:N:0:1
TCACCCAAGGTATCCTCCGCTTATTGATATGCTTAAGTTCAGCGGGTAGTCCTACCTGATTTGAGGTCAAATTGTCAGAAGCTGTCTCAAAAGAGACCCTTTAGAAGCTGAACCCCATTTATAAAGCTGCTCTTCACAAATGGCGTAGATAATTATCACACCAAAGCAAGGCAACAAAGGTCCCGCTAATGCATTTCAGGAGAGCCGACTTCTGAGAAGCCCGCATACTCCCACATCCAAGCCTGATCAACAGAAAAAGCTGAAAAGGTTGAGAATTTCATGACACTCAAACAGGCATGCTCCTCGGAATACCAAGGAGCGCAAGGTGCGCTCAAAGATTCGATGATTCAC
+
CCCCCFCCCCFFGGGGGGGGGGGHHHHHHHHHHHHHHHHHHHHGGGGGGHHHHHHHHHHHHHHHGGHHHHHHHHHHHHHHHHHHHHHHHHHHHGHHHGHHHHHHHHHHHHHHHHGGGHHHHHHHHHGHHHHGHHHHHHHHHHHHGGGGGHHGHHHHHHHHHHHHHHHHHHHHHHHHHGHGGHHHHGHGGHHHHHHHHHHHHGHGHHGHGHHHGHHHHGGGGGGGHGGGGGHHGHHHGGHFHGHHGHHFHHHHHHHHHHHHHFHHHHHHHHHHHHHGHHHHHHHGHGHHHHHHHHHHHHHGGGGGHHHHHHHHHHHFGGGGHGHHGGGGGGGGGGGGGGGFFFFFFFCBAAA
@M02197:105:000000000-AN6RF:1:1101:29375:15823 1:N:0:1
TCACCCAAGGTATCCTCCGCTTATTGATATGCTTAAGTTCAGCGGGTAGTCCTACCTGATTTGAGATCAAACATTCAAAGGGCTGTCCTCACTGAGGAGAGACGTCTGTGAGCTCCAGTGAACCTCCACTGCTGAAGGTTACTTGGTGGAAAACCACAAGCGCAGATAGTTATCACACCTGTGATGCCCACCAAACACTGGTAAGCTGATTCATTTGAGAGGAGCTGACCGCAGGCCAGCAAGACCCCCAAAGTCCAAGCTCATCATGGAAAACCATGAAGAGTTGAGGTGTTCATGATACTCAAACAGGCATGCCCTTCGGAATGCCAAAGGGCGCAAGGTGCGTTCAAAGATTCGATGATTCAC
+
AB?AAFBBBBFFGGGGGGGGGGGHHHFFHHGHHHHHHHHHHGHGGGGGFGGHHHHHHHEHHHHHGHHGHHHFFHHFHEGHHGGHGHHHHGGHFHGHGGGHFAFEFEHGGHGEHHGHHHGGFGHGHHHHHGFGHHGGHFGFHHHHHHFCDGHHHHGHGFHHHGGGGGHHHHGHHHEHHGGHHHHHHHHE<CEFHHHHHHHGHHGHHHGHHGHHHHEGHHCEGCAFHFFGGGGGGHGG<B1EHHCE/CGHGF1GGEFEHHHFGFGHHHGGHGFGFGHHFHHHFGHFHHHGHHFBFG2HGFB1FBFHFFHFEGAGGEECEGACG2GFFHGHHHGEGGCCHF0CEE0HGB3GGF3EFGC13FFFFAA1AA
@M02197:105:000000000-AN6RF:1:1101:23888:16004 1:N:0:1
TCACCCAAGGTATCCTCCGCTTATTGATATGCTCCTCCGCTTATTGATATGCTTACTTCCTCTAATGACCAAGATCCTCCGCTTATTGATATGCTTAAGTTCAGCGGGTAGTCCTACCTGATTTGAGGTCAAATTGTCAGAAGCTGTCTCAAAAGAGACCCTTTAGAAGCTGAACCCCATTTATAAAGCTGCTCTTCACAAATGGCGTAGATAATTATCACACCAAAGCAAGGCAACAAAGGTCCCGCTAATGCATTTCAGGAGAGCCGACTTCTGAGAAGCCCGCATACTCCCACATCCAAGCCTGATCAACAGAAAAAGCTGAAAAGGTTGAGAATTTCATGACACTCAAACAGGCATGCTCCTCGGAATACCAAGGAGCGCAAGGTGCGTTCAAAGATTCGATGATTCAC
+
BBBBBFAABBFFGGGGGGGGGGGHHHGGHHHHFHHGHGGGGGEHHHHHHHHHHHHHHHHHHGFHHHHHHHHHHHHDGHFHGGGGEHHGHHHHHHEGFHHHHHHHGCFCEEFHHHHHHHHHFHHHGFEFHHHHGHHHHHHHHHGHEHHHHHHHHHHGHHHFHHHHHGFHHHFGHHHHGGG9GHHHHHGHHHHHHHHHH9HHHHHHFHGGGGGHGHHHHGHHFHHGGFGHGGGG?FFCBEFFGCCGGDED<F11FFGFCFBEHFFAF@?DGF1HHFHGBFCDGGEE4FGGEGHEFGEFF3GGFGGEHHFGHFGDHHBGHFGEHHHFHHFHHHHFFGHGF5FBFDDHGDAF5FHGGHFFHGBEHGGEGGHG5HFBFHHHHFEAEEBHFHCGGGGGGDGGGFFGFFFFBFFDABBAB
@M02197:105:000000000-AN6RF:1:1101:16054:16080 1:N:0:1
TCACCCAAGGTATCCTCCGCTTATTGATATGCTTAAGTTCAGCGGGTAGTCCTACCTGATTTGAGGTCAAATTGTCAGAAGCTGTCTCAAAAGAAACCCTTTAGAAGCTGAACCCCATTTATAAAGCTGCTCTTCACAAATGGCGTAGATAATTATCACACCAAAGCAAGGCAACAAAGGTCCCGCTAATGCATTTCAGGAGAGCCGACTTCTGAGAAGCCCGCATACTCCCACATCCAAGCCTGATCAACAGAAAAAGCTGAAAAGGTTGAGAATTTCATGACACTCAAACAGGCATGCTCCTCGGAATACCAAGGAGCGCAAGGTGCGTTCAAAGATTCGATGACTCAC
+
CCCCCFCCCCFFGGGGGGGGGGGHHHHHHHHHHHHHHHHHHHHGGGGGGHHHHHHHHHGHHHHHGHHHHHHHHHHHHHHHHHHHHHHHHHHHHGHHHHGGHHHHHHHHHHHGHHGGGHHHHHHHHHFGHGHHHHHHHHHHHGHGGGGGGHHHHHHHHHHGHGHHHHHHHHHHHHHHHHHHGHHHHHHHHHGHHHHHHHHHHGHGHHHHHHGGGHHHHGGGGGHGHHGGHGGFHGHHGGHHHGHHHGFHHHHGHGHHHHHHHHHHHFHGHHHHHGFGBHHFGHHFFGHHGHHHHHHHHHHGGGGGEHHHHHHFHGHGGGGGHHHHGGGGCGGGGGGGGGGFBFFFFFAA>3A
@M02197:105:000000000-AN6RF:1:1101:12569:16278 1:N:0:1
TCACCCAAGGTATCCTCCGCTTATTGATATGCTTAAGTTCAGCGGGTAGTCCTACCTGATTTGAGATCAAACATTCAAAGGGCTGTCCTCACTGAGGAGAGACGTCTGTGAGCTCCAGTGAACCTCCACTGCTGAAGGTTACTTGGTGGAAAACCACAAGCGCAGATAGTTATCACACCTGTGATGCCCACCAAACACTGGTAAGCTGATTCATTTGAGAGGAGCTGACCGCAGGCCAGCAAGACCCCCAAAGTCCAAGCTCATCATGGAAAACCATGAAGAGTTGAGGTGTTCATGATACTCAAACAGGCATGCCCTTCGGAATGCCAAAGGGCGCAAGGTGCGTTCAAAGATTCGATGACTCAC
+
CBCCCFBCCCFFGGGGGGGGGGGHHHHHHHHHHHHHHHHHHHHGGGGGGHHHHHHHHHHHHHHHGFHHHHHHHHHHHHHHHGGHGHHHHHHHHHEHGHGHGGHGFGHGHHHHHHHHHHHHHHHGHHHHHHHGHHGHHHGHHHHHHHHGGHHHHHGHGHHHHGGHHHHHHHHHHHHHHHHHHHHHHHEHHHGHGHHHHHHHHHHHHHHHHHHHHHHGHHHGGHHHGGGGGGHGHHGGHFFEHHGGGGGGHGHHHHGHHHGHHHFFHFHHHGHHHHHHHHHHHHHHHGHGHHHHHHFHHHGHGHHHHFHHHHGHGGGGGGGHHHHHHCFGHHGGGGGHHHHGGGGHFCGGGGGGGGFFFFBFFBBCBC
@M02197:105:000000000-AN6RF:1:1101:7893:16345 1:N:0:1
TCACCCAAGGTATCCTCCGCTTATTGATATGCTTAAGTTCAGCGGGTATCCCTACCTGATCCGAGGTCAACCTGTAAAAATTGGGGGTTGCTGGCAAGTAGACCTACCGGACTCAATCGCGAGGAGTATTACTACGCGTAGAGCCGACAGGCACCGCCACTGATTTTAGGGGCCGCGGAACCGCGAGCCCCAATACCAAGCGAGAGCTTGAGTGGTTATAATGACGCTCGAACAGGCATGCCCCCCGGAATACCAGAGGGCGCAATGTGCGTTCAAAGATTCGATGATTCAC
+
BBCDCFEEDCDFGGGGGGGGGGGHHHHHHHHHHHHHHHHHHHHGGGGGHHHHHHHH:;H:HH9GGGG9HHH9:<9HHHH<0.HHHGGG;:90H0GHHGHH<%HH;<HHGG9GGHHH;HG/GGG8G#GHHH<H;<;GGG9GG:HHHGGGGG:GHHGGGGGGGGGGGGGGGGGGGGGGGGGGGGGGFGFGHGGHHFHGGGGGGHHHHHHHHHHGHHHGHHHHHGHGFGHHGHHFHHHGHHGGCGGGGGHFHHHHHHHHCGGGGGGHHGGGGHGGGGGGGGGGFFFFFFFBAA>A
@M02197:105:000000000-AN6RF:1:1101:24535:16430 1:N:0:1
TCACCCAAGGTATCCTCCGCTTATTGATATGCTCCTCCGCTTATTGATATACTTCCTCCGCTTATTGATATGCTTACTTCCTCTAAATGAC
+
HCGHHHHHHHGFGGGGGGHHHHGHHHHHHHHHHHHHHHGHGGHHHHHHHHHHHHHHHHHGHHHHHHHHHHHHHGHHHHHHHHHHHHHHHHH
@M02197:105:000000000-AN6RF:1:1101:17532:16605 1:N:0:1
TCACCCAAGGTATCCTCCGCTTATTGATATGCTTAAGTTCAGCGGGTAGTCCTACCTGATTTGAGGTCAAATTGTCAGAAGCTGTCTCAAAAGAGACCCTTTAGAAGCTGAACCCCATTTATAAAGCTGCTCTTCACAAATGGCGTAGATAATTATCACACCAAAGCAAGGCAACAAAGGTCCCGCTAATGCATTTCAGGAGAGCCGACTTCTGAGAAGCCCGCATACTCCCACATCCAAGCCTGATCAACAGAAAAAGCTGAAAAGGTTGAGAATTTCATGACACTCAAACAGGCATGCTCCTCGGAATACCAAGGAGCGCAAGGTGCGTTCAAAGATTCGATGATTCAC
+
DDDDDFDDBCFFGGGGGGGGGGGHHHHHHHHHHHHHHHHHHHHGGGEEGHHHHHHHHHHHHHHHGHHHHHHHHHHHHHHHHHHHHHHHHHHHHGHHHGHHHHHHHHHHHHHHHHGGGHHHHHHHHHHHHHHHHHHHHHHHHHHHGGFGGHHHHHHHHHHHHGHHHGHHHHHHHHHHHHHHGHHHGHGHHHHHHHHHHHHHHGHGHHGGGHHGHHHHHGGGGGHHHHGGGGHHHHHHGGGHHGHHHHHHHHGHHHHHFHHHHHHHHHHHHHHHHHHHHHHHHHGGBGHHHHHGHHGHHFHDGGGGHHGHHHHGHGHGGGGGHHHHGGGGHGGGCGGGGGGFFFFFFFCCBBC
@M02197:105:000000000-AN6RF:1:1101:6194:16584 1:N:0:1
TCACCCAAGGTATCCTCCGCTTATTGATATGCTTAAGTTCAGCGGGTAGTCCTACCTGATTTGAGGTCAAATTGTCAGAAGCTGTCTCAAAAGAGACCCTTTAGAAGCTGAACCCCATTTATAAAGCTGCTCTTCACAAATGGCGTAGATAATTATCACACCAAAGCAAGGCAACAAAGGTCCCGCTAGTGCATTTCAGGAGAGCCGACTTCTGAGAAGCCCGCATACTCCCACATCCAAGCCTGATCAACAGAAAAAGCTGAAAAGGTTGAGAATTTCATGACACTCAAACAGGCATGCTCCTCGGAATACCAAGGAGCGCAAGGTGCGTTCAAAGATTCGATGATTCAC
+
DCDDDFDD@BFFGGGGGGGGGGGHHHHHHHHHHHHHGHHHGHHGGGGGGHHHHHHHHHHHHHHHGHHHHHHHHHHHHHHHHHHHHHHHHHHHHGHHHGHHHHHHHGHHHHHHHHGGGHHHHHHHHHHHHGHHHHGHHHHHHHGHGGGGGHHHHHHHHHHHHHHHHHHHHHHHHHHHHHHHHHHHGGGHGHHHHHHHHHGHHGHFHGHGGGHHHHHHHGGGGGGHHHGGGGGGGGHHGGHGHHFFHHFHGHHHGHHHHHHHHHHHHHHHHHHHHHGEHHGHFFHHGGHHHHHBHHFFFHHGGGGFGHHHHHHHHHHGGGGGHHHHGGGGHGFGGGGGGCGFFFFFFF?AAAA
@M02197:105:000000000-AN6RF:1:1101:17614:16585 1:N:0:1
TCACCCAAGGTATCCTCCGCTTATTGATATGCTTAAGTTCAGCGGGTATCCCTACCTGATCCGAGGTCAAACTTAGAAAGTTGGGGGTTGCTGGCCAGCGTCCACCGGGTCCCTGTAGCGAGGAGTATTACTACGCTTAGGGCCCGAGAGGCGCCGCCACTGATTTTAAGGCCCGCCGTCTCCGGCGAGGCCCAAGACCAAGCTAGGCTTGAGTGTTGTACTGACGCTCGAACAGGCATGCCCTGCGGAATACCACAGGGCGCAATGTGCGTTCAAAGATTCGATGATTCAC
+
CCCDCFEDDCFFGGGGGGGGGGGHHHHHHHHHHHHHHHHHHHHGGGGGHHHHHHHHHHHHHHHGGGGHHHHHHHHHHHHHHHHHGGGGGGHHHHGHHHGGGGGGHHGGGGGHHHHHHHHGGGGGGHGHHHHHHHGGGGGHHHHGGGGGGGGGGGGGHHGGHHHHHGHHGGGGGGGFGGGGGGGGGGHGHGHHHHHHHGGHHHHGHGHGHHHHGHHHHHGGGHHGGGGHGHHHHHHHHHGGGGGGGHFHHHHHHHHFGGGGGHHHFGGGGGGGGGGGGGGGFFFFFFFCCCBC
@M02197:105:000000000-AN6RF:1:1101:16833:17087 1:N:0:1
TCACCCAAGGTATCCTCCGCTTATTGATATGCTTAAGTTCAGCGGGTAGTCCTACCTGATTTGAGGTCAAATTGTCAGAAGCTGTCTCAAAAGAGACCCTTTAGAAGCTGAACCCCATTTATAAAGCTGCTCTTCACAAATGGCGTAGATAATTATCACACCAAAGCAAGGCAACAAAGGTCCCGCTAATGCATTTCAGGAGAGCCGACTTCTGAGAAGCCCGCATACTCCCACATCCAAGCCTGATCAACAGAAAAAGCTGAAAAGGTTGAGAATTTCATGACACTCAAACAGGCATGCTCCTCGGAATACCAAGGAGCGCAAGGTGCGTCCAAAGATTCGATGATTCAC
+
BCCCCFCCCCDDGGGGGGGGGGGHHHHHGHHHHHHHHHHHHHHGGGGGGHHHHHHHHHGHHHHHGHHHHHHHHHHHHHHHHHHHHHHHHHHHHGHHHGHHHHHHHHHHHHHHHHGGGHHHHHHHHHGHHHHHHHHHHHHHHHHHGGGGGHHHHHHHHHHHHHHHHHGHHHGHHHHHHHHFHHHHGGHHHHHHHHHHHHHHHGHGHHHGGGGGGGGHHGGGGGHHGHGGHGHGGGHHGGGGGGGHHHHHGHGHHGHHHHHHHHHHHGHHGHHHHHHGHHFHHHHHGGHGHHGHGHHHHHHFCFEGHHHHHHFGGHHGGGGGHHHFGGGGGGGGGGF5GGGFFFFFFFBAAAA
@M02197:105:000000000-AN6RF:1:1101:17109:17168 1:N:0:1
TCACCCAAGGTATCCTCCGCTTATTGATATGCTTAAGTTCAGCGGGTAGTCCTACCTGATTTGAGGTCAAATTGTCAGAAGCTGTCTCAAAAGAGACCCTTTAGAAGCTGAACCCCATTTATAAAGCTGCTCTTCACAAATGGCGTAGATAATTATCACACCAAAGCAAGGCAACAAAGGTCCCGCTAATGCATTTCAGGAGAGCCGACTTCTGAGAAGCCCGCATACTCCCACATCCAAGCCTGATCAACAGAAAAAGCTGAAAAGGTTGAGAATTTCATGACACTCAAACAGGCATGCTCCTCGGAATACCAAGGAGCGCAAGGTGCGTTCAAAGATTCGATGATTCAC
+
CCCCCFCCCBDFGGGGGGGGGGGHHHHHHHHHHHHHHHHHHHHGGGGGGHHHHHHHHHHHGHHHGHHHHHHHHHHHHHHHHHHHHHHHHHGHHGHHHGHHHHHHHHHHHHHHHHGGGHHHHHHHHHHHHHHHHHHHHHHHHHHGGGGGGHHHHHHHHHHHHHHHHHHHHHHHHHHHHHHGHHHHGHGHHHHHHHHHHHHHHGHGHHGGHHHHHHHGHGGGGGHGHHGGHGGGGGHGGGHHHGGHHHHHHHHHHHHHHGHHHGHHGHHHHHHHGHHHHHHHHHHHHGHEHHGHGHHHHGAGEFGDGHHFHFHHFHHGGGGGGBHHGGGGHGGGGGGGGGGFFFFFFFABBAB
@M02197:105:000000000-AN6RF:1:1101:28893:17256 1:N:0:1
TCACCCAAGGTATCCTCCGCTTATTGATATGCTTAAGTTCAGCGGGTAGTCCTACCTGATTTGAGGTCAAATTGTCAGAAGCTGTCTCAAAAGAGACCCTTTAGAAGCTGAACCCCATTTATAAAGCTGCTCTTCACAAATGGCGTAGATAATTATCACACCAAAGCAAGGCAACAAAGGTCCCGCTAATGCATTTCAGGAGAGCCGACTTCTGAGAAGCCCGCATACTCCCACATCCAAGCCTGATCAACAGAAAAAGCTGAAAAGGTTGAGAATTTCATGACACTCAAACAGGCATGCTCCTCGGAATACCAAGGAGCGCAAGGTGCGTTCAAAGATTCGATGATTCAC
+
BBBBB?AABADFFGBDGGGGGCGHGHFFGFFFGHGHFGGGFFHGGGAEEGFGHHHEGFBFHHDFFHHHHHHHFHHFHHGFGEFFBGHHHHHHHGHGHGHHHHHHHHHHHHGHHFGGGHHFHHHGHGHFFEGHFGHFHHHHHHHHGDGGGHHHHHGGHHHHHHHHHHHHHHGHHHHHHGHHHHGHHHHHGHHHHFHGHHHHHCHGGHHHGGHGGHHGHGGGGGGHGGGGGGHGHHHGGGHG3FGGBHGGHHHHHHHFHHHGHHFHGG1FHHDFHHHFGFFHHFHHHGHGHHHGFHFHFHHGGGGGHHHFHHG3HGGAA?EGHHHHGGEAGCGGGGBFEGGFFFFFFF@AABA
@M02197:105:000000000-AN6RF:1:1101:10016:17286 1:N:0:1
TCACCCAAGGTATCCTCCGCTTATTGATATGCTTAAGTTCAGCGGGTAGTCCTACCTGATTTGAGATCAAACATTCAAAGGGCTGTCCTCACTGAGGAGAGACGTCTGTGAGCTCCAATGAACCTCCACTGCTGAAGGTTACTTGGTGGAAAACCACAAGCGCAGATAGTTATCACACCTGTGATGCCCACCAAACGCTGGTAAGCTGATTCATTTGAGAGGAGCTGACCGCAGGCCAGCAAGACCCCCAAAGTCCAAGCTCATCATGGAAAACCATGAAGAGTTGAGGTGTTCATGATACTCAAACAGGCATGCCCTTCGGAATGCCAAAGGGCGCAAGGTGCGTTCAAAGATTCGATGATTCAC
+
11AAAFAAA1@3BFFGGFGG0FCFGBFHFEDFHHFHBDFGFHFGGGCE/G2BGBFFGEHDFHGHFAFHHHHGHGGHBDFFG?AGFFFFHBHHFFHFF1/>E?FAFFECGDFBGEFFGH11GHHFFBCGHHGFBBGFFGFFGGEFFFBFFFGHFF<<FAFHGGGFFFFGFFFHGFGGGHCCCDGFGFCHAHGGGHHHGGHFFHHFHHHFHF?FFHHHGHHGHEBHHGGGGGFGHAEFB1<1DGE<GEGEHHGGGE/HHHFBGHHFHHFGHFFF@HGDFDGBG@>@1FGCEHHHG@22HEFGAF0HGAGBFCFGGGGGEAA0DFHHFGGBHCAGECEGBGF0AECHGGDE3GGGGGFFFFFD31A1AA
@M02197:105:000000000-AN6RF:1:1101:15450:17305 1:N:0:1
TCACCCAAGGTATCCTCCGCTTATTGATATGCTTAAGTTCAGCGGGTAGTCCTACCTGATTTGAGATCAAACATTCAAAGGGCTGTCCTCACTGAGGAGAGACGTCTGTGAGCTCCAGTGAACCTCCACTGCTGAAGGTTACTTGGTGGAAAACCACAAGCGCAGATAGTTATCACACCTGTGATGCCCACCAAACACTGGTAAGCTGATTCATTTGAGAGGAGCTGACCGCAGGCCAGCAAGACCCCCAAAGTCCAAGCTTATCATGGAAAACCATGAAGAGTTGAGGTGTTCATGATACTCAAGCAGGCATGCCCTTCGGAATGCCAAAGGGCGCAAGGTGCGTTCAAAGATTCGATGACTCAC
+
BCCCDFCDCCDFGGGGGGGGGGGHHHHHHHHHHHHHHHHHHGHGGGGGGHHHHHHHHHHHHHHHGHHHHHHHHHHHHHHHHGGHGHHHHHGHHHHHGHGHGGHGGGHGGHGHHHHHHHHHHHHHHHHHHHHHHHHGGHGGHHHHHHGFGHHHHHGHGHHHGGHGHHHHHHHHHHHHHHGHHHHHHHGHHHGHHHHHHHHHHHHHHHHHHHHHHHHHHHHHHHHHHGGGGGHGHHGGHHHHEHGGGGGHHHHHHHGHHHHHHHHHHHHHHGHHGHHHHHHHHGHHHHHGHHHFFHEHGHHHHHHHHGHHHHHFGGEDGGGHGGHGHHGHHHGGGGGHHGHGGGGHGGGGGGCGGGFFFFFFDBAA3A
@M02197:105:000000000-AN6RF:1:1101:18292:17398 1:N:0:1
TCACCCAAGGTATCCTCCGCTTATTGATATGCTTAAGTTCAGCGGGTAGTCCTACCTGATTTGAGGTCAAATTGTCAGAAGCTGTCTCAAAAGAGACCCTTTAGAAGCTGAACCCCATTTATAAAGCTGCTCTTCACAAATGGCGTAGATAATTATCACACCAAAGCAAGGCAACAAAGGTCCCGCTAATGCATTTCAGGAGAGCCGACTTCTGAGAAGCCCGCATACTCCCACATCCAAGCCTGATCAACAGAAAAAGCTGAAAAGGTTGAGAATTTCATGACACTCAAACAGGCATGCTCCTCGGAATACCAAGGAGCGCAAGGTGCGTTCAAAGATTCGATGATTCAC
+
CCCCCFCCCCFFGGGGGGGGGGGHHHHHHHHHHGHHHHHHHHHGGGFGGHHHHHHHHHGHHHHHGHHHHHHHHHHHHHHHHHHHHHHHHHHHHGHHHGHHHHHHHHGHHHHHHHGGGHHHHHHHHHHHHHHHHHHHHHHHHHHHGGGGGHHHHHHHFHHHHGHHHHHHHHHHHHHHHHHGGHHHHHGHHHHHHHHHHHHHHGHGHHHGFGGGGHHHHGGGGGHHHHGGHGGHHHHHGGHHHGHHHHFHFHHGHHHHHHHHHHHHHHHHHHHHHHHHEHHHHHHGGGFHHHHHHHHHGGHGGGGGHHHGHHHHHHHGGGGGHHHHGGGGHGGGGGGGGGGFFFFFFFA?BBB
@M02197:105:000000000-AN6RF:1:1101:15497:17485 1:N:0:1
TCACCCAAGGTATCCTCCGCTTATTGATATGCTTAAGTTCAGCGGGTAGTCCTACCTGATTTGAGGTCAAATTGTCAGAAGCTGTCTCAAAAGAGACCCTTTAGAAGCTGAACCCCATTTATAAAGCTGCTCTTCACAAATGGCGTAAATAATTATCACACCAAAGCAAGGCAACAAAGGTCCCGCTAATGCATTTCAGGAGAGCCGACTTCTGAGAAGCCCGCATACTCCCACATCCAAGCCTGATCAACAGAAAAAGCTGAAAAGGTTGAGAATTTCATGACACTCAAACAGGCATGCTCCTCGGAATACCAAGGAGCGCAAGGTGCGTTCAAAGATTCGATGATTCAC
+
ABCCCFCCCCFFGGGGGGGGGGGHGHHGHHGHHGHHHHHHHHHGGGGGGGHHHHHHHHGHHHHHGHHHHHHHHGHHHHHHHHGHHHHHHHHHHGHHHGHHHHGHHHHHHHHHHGGGGHHHHHHHHHGHGHHHHHHHHHHHHHGHGFDGHHHHHHHHHHHHHHHHHHHHHHHHHHHHHHHHHHHGHGHGHHHHHHHHHHHFHGHGHHHHHHHHGHHHGGGGGGHGHHGGGGHHHHHGGGGHHGHHHHHHHHGHHHHGHHHGHGHHHHHHHFFHHHHFGHHGFHFHGGHHHHGHHHHHHHGGGGGGFHGCHHHHHHHGGEFGHHHGGGGGGGGGGGGGGGGFFFFFFFBBAAA
@M02197:105:000000000-AN6RF:1:1101:23972:17590 1:N:0:1
TCACCCAAGGTATCCTCCGCTTATTGATATGCTTAAGTTCAGCGGGTAGTCCTACCTGATTTGAGGTCAAATTGTCAGAAGCTGTCTCAAAAGAGACCCTTTAGAAGCTGAACCCCATTTATAAAGCTGCTCTTCACAAATGGCGTAGATAATTATCACACCAAAGCAAGGCAGCAAAGGTCCCGCTAATGCATTTCAGGAGAGCCGACTTCTGAGAAGCCCGCATACTCCCACATCCAAGCCTGATCAACAGAAAAAGCTGAAAAGGTTGAGAATTTCATGACACTCAAACAGGCATGCTCCTCGGAATACCAAGGAGCGCAAGGTGCGTTCAAAGATTCGATGACTCAC
+
CCCCCFCCCCFFGGGGGGGGGGGHHHHHHHHHHGHHHHHHHHHGGGEGGHHHHHHHHHHHHHHHGHHHGHHHHGHHHHHHHHHHHHHHHHHHHGHHHGHHHHHHHHHHHHHHGHGGGHHHHHHHHHHHHHHHHHHHHHHHHHGHGGGGGHHHHHHHHHHHHHHHHHHHHHHHHHHHHHHHHHHHHHHHHHHHHHHHHHHHHGHGHHHHGGHGHHHHHGGGGGGHHHGGHGHGHHHHGGHHGHHHHHHHGHHHHHHHHGHHHGHHHHHHHHHHGHHHFHHHGHHHGGHHHHHFGHGGHHHGGGGGHHHHHHBHHHHGGGGGHHHHFGGGHGGGGGGGGGCFFFFFFB3BAAA
@M02197:105:000000000-AN6RF:1:1101:6905:17739 1:N:0:1
TCACCCAAGGTATCCTCCGCTTATTGATATGCTTAAGTTCAGCGGGTAGTCCTACCTGGTTTGAGGTCAAATTGTCAGAAGCTGTCTCAAAAGAGACCCTTTAGAAGCTGAACCCCATTTATAAAGCTGCTCTTCACAAATGGCGTAGACAATTATCACACCAAAGCAAGGCAACAAAGGTCCCGCTAATGCATTTCAGGAGAGCCGACTTCTGAGAAGCCCGCATACTCCCACATCCAAGCCTGATCAACAGAAAAAGCTGAAAAGGTTGAGAATTTCATGACACTCAAACAGGCATGCTCCTCGGAATACCAAGGAGCGCAAGGTGCGTTCAAAGATTCGATGATTCAC
+
CBCCBFCCBCBDDGGGGGGGGGGHHHHHHHHHHHHHHHHHHHHGGGGGGHHHHHHHHHHHHHGHGHHHHHHHHHHHHHHHHHHHHHHHHHHHHGHHHGHHHHHGHHHHHHHHHHGGGHHHHHHHHHHHHHHGHHHHHGHHHHGHGGGGGHHHHHHHHHHHHHHHHHHHHHHHHHHHHHHHHHHHHGHHHHHHHHHHHFHHHGHGGGHGGHGGHGGGHGGGFGHHGGGGHGGHHHHGGGHHHHHHHGGHHHHHHHHHHHHHHHHHHHHHGHHHHHHHHHGHFGHHHGGGHHHHGHHHGEHFCGCEFGHHHHFHHHHGGGGGHHHGGGGGHGGGGGGFGGF4FFFFDFBBAAB
@M02197:105:000000000-AN6RF:1:1101:6384:17984 1:N:0:1
TCACCCAAGGTATCCTCCGCTTATTGATATGCTTAAGTTCAGCGGGTAGTCCTACCTGATTTGAGGTCAAATTGTCAGAAGCTGTCTCAAAAGAGACCCTTTAGAAGCTGAACCCCATTTATAAAGCTGCTCTTCACAAATGGCGTAGATAATTATCACACCAAAGCAAGGCAACAAAGGTCCCGCTAATGCATTTCAGGAGAGCCGACTTCTGAGAAGCCCGCATACTCCCACATCCAAGCCTGATCAACAGAAAAAGCTGAAAAGGTTGAGAATTTCATGACACTCAAACAGGCATGCTCCTCGGAATACCAAGGAGCGCAAGGTGCGTTCAAAGATTCGATGATTCAC
+
CCCCCFCCCCFFGGGGGGGGGGGHHHHHHHHGHHHHHHHHHHHGGGGGGHHHHHHHHHHHHHHHGHHHHHHHHHHHHHHHHHHHHHHHHHHHHGHHHGHHHHHHHHHHHHHHHHGGGHHHHHHHHHHHHHHGHHHHHHHHHHHHGFGGGHHHHHHHHHHHHHHHHHHHHHHHHHHHHHHHHHHHHHHHGHHHHHHHHHHHHGHGHHHGGGGHHHHHHGGGGGGHHGGGGGHGGGGFGGHHHHFFHHFHHHHHHFHGHHHHHHHGHHHHBHHHGGHHGFEGFHHGHGFFHHHEHHHHHHHEEGGGHHHHGBGHHHHGFCGGGFHFGGGFHGGGGGGGGFGFFFFBFFA@AAB
@M02197:105:000000000-AN6RF:1:1101:3978:17958 1:N:0:1
TCACCCAAGGTATCCTCCGCTTATTGATATGCTTAAGTTCAGCGGGTAGTCCTACCTGATTTGAGGTCAAATTGTCAGAAGCTGTCTCAAAAGAGACCCTTTAGAAGCTGAACCCCATTTATAAAGCTGCTCTTCACAAATGGCGTAGATAATTATCACACCAAAGCAAGGCAACAAAGGTCCCGCTAATGCATTTCAGGAGAGCCGACTTCTGAGAAGCCCGCATACTCCCACATCCAAGCCTGATCAACAGAAAAAGCTGAAAAGGTTGATAAGTTCATGACACTCAAACAGGCATGCTCCTCGGAATACCAAGGAGCGCAAGGTGCGTTCAAAGATTCGATGATTCAC
+
11AAAFAAA@1DBGFAECEGGEEHHCF33ABGDG2FG2DEGHHFGEEEFEGF2FBFHHFHH2A2A0BGGDAFFH@2@D1FFBGHD@FGDEG1>FBGHGHFHHHBF211@FGFHFEFEGFHFHHHFHHBGFCGHGGHHGFAGB:<BGGGGGHFFFHGHGFHGFHHHBHGHFFHGFGCGGFC1<>CHFGCCHFGHHFHHGHHGGHFAGGGGGGGGF<FBCCCFGGGGGGGBEFEFGGGA@EF>CFBFDBFGHBFGBHBGEHEHHFFHHHF2FD@1@@11BGDDGGFA/DGBGADGFEFEAAA//EAB2FFAD11B11AF000CAB0EEEEEFGGGGGG11GCCD3BFDAA>>1
@M02197:105:000000000-AN6RF:1:1101:22685:18077 1:N:0:1
TCACCCAAGGTATCCTCCGCTTATTGATATGCTTAAGTTCAGCGGGTAGTCCTACCTGATTTGAGGTCAAATTGTCAGAAGCTGTCTCAAAAGAGACCCTTTAGAAGCTGAACCCCATTTATAAAGCTGCTCTTCACAAATGGCGTAGATAATTATCACACCAAAGCAAGGCAACAAAGGTCCCGCTAATGCATTTCAGGAGAGCCGACTTCTGAGAAGCCCGCATACTCCCACATCCAAGCCTGATCAACAGAAAAAGCTGAAAAGGTTGAGAATTTCATGACACTCAAACAGGCATGCTCCTCGGAATACCAAGGAGCGCAAGGTGCGTTCAAAGATTCGATGATTCAC
+
CCCDDFCDDDFFGGGGGGGGGGGHHHHHHHHHHGHHHHHHHHHGGGGGGHGHHHHHHHHHHHHHGHHHHHHHHHHHGHHHHHHGHHHHHFHHHGHHHGHHHHHHHHHHHHHHHHGGGHHHHHHHHHHHHHHHHHHHHHHHHHHHGGGGGHHHHHHGHHHHHGHHHHHHHHGHHHHHHHHHHGHHGGGHGHHHHHHHHHGHHGHGHHGHGHHHHHHHHGGGGGGGHHGGGGGHGHHHGGHGHGHHHHHHGHHHHHFHGHHHHHHHHHHHGHHHHGFHHGGGHHHHEGHHHHHHHHHHHHHGGGGGHEHHHGHHHHHGGFGGHHHHGGGGHGGCGGGGFFGFFBFFFFBBBAB
@M02197:105:000000000-AN6RF:1:1101:9287:18186 1:N:0:1
TCACCCAAGGTATCCCGCTTATTGATATGCTTAAGTTCAGCGGGTAGTCCTACCTGATTTGAGGTCAAATTGTCAGAAGCTGTCTCAAAAGAGACCCTTTAGAAGCTGAGCCCCATTTATAAAGCTGCTCTTCACAAATGGCGTAGATAATTATCACACCAAAGCAAGGCAACAAAGGTCCCGCTAATGCATTTCAGGAGAGCCGACTTCTGAGAAGCCCGCATACTCCCACATCCAAGCCTGATCAACAGAAAAAGCTGAAAAGGTTGAGAATTTCATGACACTCAAACAGGCATGCTCCTCGGAATACCAAGGAGCGCAAGGTGCGTTCAAAGATTCGATGATTCAC
+
CCCCCFCCCCFFGGGGGGGGGGHHHHHHBGHHHHHHHHHHHGGGGGGHHHHHGHHHHHHHHHGHGHHHHHHHHHHHHHHHGHHHHHHHHHHGGHHGHHHHHHHHHHHHHHHHGGGGHHHHHHHHHHHHHHHHHHHHHHHHGHGGGGGHHHHHHHHHHHHGHHHHHHHHHHHHHHHHHHHGHGFGGHHHHHHHHHHHHHHGGGHHHHHGHGHHHHHGGGGGGGGHGGHGHHHHGHGGHHHGHHHHHHHHFHGHHHHHHHHHHHHHHFGHHHHHHHFHHHFHHGFGHHHGHHHHHHHGGGGGEGHHGHHHHHHHHGGGGGGFHHGGGGGGGGGGGGCGGFFFFFFFAAA>A
@M02197:105:000000000-AN6RF:1:1101:5148:18279 1:N:0:1
TCACCCAAGGTATCCTCCGCTTATTGATATGCTTAAGTTCAGCGGGTAGTCCTACCTGATTTGAGGTCAAATTGTCAGAAGCTGTCTCAAAAGAGACCCTTTAGAAGCTGAACCCCATTTATAAAGCTGCTCTTCACAAATGGCGTAGATAATTATCACACCAAAGCAAGGCAACAAAGGTCCCGCTAATGCATTTCAGGAGAGCCGACTTCTGAGAAGCCCGCATACTCCCACATCCAAGCCTGATCAACAGAAAAAGCTGAAAAGGTTGAGAATTTCATGACACTCAAACAGGCATGCTCCTCGGAATACCAAGGAGCGCAAGGTGCGTTCAAAGATTCGATGATTCAC
+
BBBBBFBBBBDFGGGGGGGGGFGHHHHHHHHHHHHHHHHHHHHGGGEEFHGHHHHHHHHHHHHEGHGHHGHHHHHHHHHHGHHHHFHHHHGHHGHHHGHHHHHHHHHHHHHHHHGGGHHHHHHHHHFFHHGGHHHHFHHHGHGHFGGGFHHHHHHHHHHHHGHHHHHHHHGHHHHHGHHGFHEHGGGGGHGHHFHFHHHHFDFDHGHHHHGHHHHGHGGGGGHHHGGGGGEHGHHGGGHFHFFBEFHHGGHHEEHHHHEHFFFFHHCFGHHGDGF5G5GHHFHGFF5GFEEFFHGHHEAEGGEFGF5HCHHGHHFGGGEAHFGF2GEE4FGGCGGG?G4FFBF5FFAA3AA
@M02197:105:000000000-AN6RF:1:1101:14708:18535 1:N:0:1
TCACCCAAGGTATCCTCCGCTTATTGATATGCTTAAGTTCAGCGGGTAGTCCTACCTGATTTGAGGTCAAATTGTCAGAAGCTGTCTCAAAAGAGACCCTTTAGAAGCTGAACCCCATTTATAAAGCTGCTCTTCACAAATGGCGTAGATAATTATCACACCAAAGCAAGGCAACAAAGGTCCCGCTAATGCATTTCAGGAGAGCCGACTTCTGAGAAGCCCGCATACTCCCACATCCAAGCCTGATCAACAGAAAAAGCTGAAAAGGTTGAGAATTTCATGACACTCAAACAGGCATGCTCCTCGGAATACCAAGGAGCGCAAGGTGCGTTCAAAGATTCGATGACTCAC
+
CDDDCFCCCDFFGGGGGGGGGGGHHHHHHHHHGHHHHHHGHHHGGGGGGHHHHHHHHHHHHHHHGHHHHHHHHHHHHHHHHHHHHHHHHHHHHGHHHGHHHHHHHHHHHHGHHHGGGHHHHHHHHHHHHHHHHHHHHHGHHHHHGGGGGHHHHHHHHHHHHGHHHHHHHHHHHHHHHHHGHHHHGGHGHHHHHHHHHHHHGGHGGGGGHGGHHHHHHGGGGGGGHGGGGGHGGGHHGGHHHHHHHHHHHHHHHHHHHGHHHHHHGHGHFEHHHHHHHHGGHHHGBGHHHHGGHGGHHGHGGGGGHHHHHHGHHHHGGGGGHHHHGGGGHGGGGGGGGGCFFFFFFFBBBBB
@M02197:105:000000000-AN6RF:1:1101:17525:18658 1:N:0:1
TCACCCAAGGTATCCTCCGCTTATTGATATGCTTAAGTTCAGCGGGTAGTCCTACCTGATTTGAGGTCAAATTGTCAGAAGCTGTCTCAAAAGAGACCCTTTAGAAGCTGAACCCCATTTATAAAGCTGCTCTTCACAAATGGCGTAGATAATTATCACACCAAAGCAAGGCAACAAAGGTCCCGCTAATGCATTTCAGGAGAGCCGACTTCTGAGAAGCCCGCATACTCCCACATCCAAGCCTGATCAACAGAAAAAGCTGAAAAGGTTGAGAATTTCATGACACTCAAACAGGCATGCTCCTCGGAATACCAAGGAGCGCAAGGTGCGTTCAAAGATTCGATGATTCAC
+
DDDDDFBCCDFFGGGGGGGGGGGHHHHHHHHHHHHHHHHHHHHGGGGGGHHHHHHHHHGHHHHHGHHHHHHHHHHHHHHHGHHHHHHHHHHHHGHHHGHHHHHHHHHHHHHHHHGGGHHHHHHHHHGHHHHHHHHHHHHHHHGHGGGGGHHHHHHHHHHHHHHHHHHHHHHHHHHHHHGHHHHHHGHHHHHHHHHHHHHHHGHGHGHHGHHGGHHHHGGGGGGHHHGGHGHHHHHGGGHHHHHGFFGHHHHGHHHHHHHHHHHHHHHFHHHHHHHFHHHHHHHHHGHHHHHHHFGHHHEGGGGGHGHHHGGGHHHGFFGGHGHHGGGGHGGGGGGGGGGFFFFFFF?CCCC
@M02197:105:000000000-AN6RF:1:1101:28391:18755 1:N:0:1
TCACCCAAGGTATCCTCCGCTTATTGATATGCTTAAGTTCAGCGGGTAGTCCTACCTGATTTGAGGTCAAATTGTCAGAAGCTGTCTCAAAAGAGACCCTTTAGAAGCTGAACCCCATTTATAAAGCTGCTCTTCACAAATGGCGTAGATAATTATCACACCAAAGCAAGGCAACAAAGGTCCCGCTAATGCATTTCAGGAGAGCCGACTTCTGAGAAGCCCGCATACTCCCACATCCAAGCCTGATCAACAGAAAAAGCTGAAAAGGTTGAGAATTTCATGACACTCAAACAGGCATGCTCCTCGGAATACCAAGGAGCGCAAGGTGCGTTCAAAGATTCGATGATTCAC
+
BCCBCFCCCDFFGGGGGGGGGGGHHHHHHHHHHHHHHHHHHHHGGGGGGHHHHHHHHHHHHHHHGHHHHHHHHHHHHHHHHHHHHHHHHHHHHGGHHGHHHHHHHHHHHHHHHHGGGHHHHHHHHGGHHGHHHHHHHHHHHHHHGGGGGHHHHHHHHHHHHHHHHHHHHHGHHHHHHHHGHHHHGGGHHHHGHHHHHHHHHGHGHHHGGGGHGHHHGGGGGGGHGGGGHGHHGHHHGGGHHGHGHHHHHHHHHHHHFHHHHHHHHHHGGHHHHHGG5GHHHEHGFGHHHHHDEHHHHHHGGGGGFHFHHHHGHHHGGGGGGHHHGGGGHGDFBGGGE4GFFFFFFFBBBBB
@M02197:105:000000000-AN6RF:1:1101:22449:18769 1:N:0:1
TCACCCAAGGTATCCTCCGCTTATTGATATGCTTAAGTTCAGCGGGTAGTCCTACCTGATTTGAGATCAAACATTCGAAGGGCTGTCCTCACTGAGGAGAGACGTCTGTGAGCTCCAGTGAACCTCCACTGCTGAAGGTTACTTGGTGGAAAACCACAAGCGCAGATAGTTATCACACCTGTGATGCCCACCAAACACTGGTAAGCTGATTCATTTGAGAGGAGCTGACCGCAGGCCAGCAAGACCCCCAAAGTCCAAGCTCATCATGGAAAACCATGAAGAGTTGAGGTGTTCATGATACTCAAACAGGCATGCTCCTCGGAATACCAAGGAGCGCAAGGTGCGTTCAAAGATTCGATGATTCAC
+
CDDDDFDDDDFFGGGGGGGGGGGHHHHGHHHGHHHHHHHHHHHGGGEGGHHHHHHHHHHHHHHHGHHHHHHHHHHHHHHGGGGHGHHHHHHHHHHHGHGHGGHGGGHGHHHHHHHHHHHHHHHHHHHHHHHHHHHHHHGHHHHHHHHGGHHHHHGHGHHHHGGHHHHHHHHHHHHHHHHHHHHHHHHHHHGHHHHHHHHHHHHHHHHHHHHGHGGHHHHGHHHHHGGGGGHGHHGHGHHHHHGEGGGHHHHGHHGHHHHHHHHHHHHHHGHHFHHHHHHHHHFGHHHGGHHHHHHGHHHHGHHGEHHGHHGHHHGGGGGHHHGHGFGGHHGGGGGHGHHGGGGHGGGGGGGGGGFFFFFFFABBAA
@M02197:105:000000000-AN6RF:1:1101:17920:18794 1:N:0:1
TCACCCAAGGTATCCTCCGCTTATTGATATGCTTAAGTTCAGCGGGTAGTCCTACCTGATTTGAGGTCAAATTGTCAGAAGCTGTCTCAAAAGAGACCCTTTAGAAGCTGAACCCCATTTATAAAGCTGCTCTTCACAAATGGCGTAGATAATTATCACACCAAAGCAAGGCAACAAAGGTCCCGCTAATGCATTTCAGGAGAGCCGACTTCTGAGAAGCCCGCATACTCCCACATCCAAGCCTGATCAACAGAAAAAGCTGAAAAGGTTGAGAATTTCATGACACTCAAACAGGCATGCTCCTCGGAATACCAAGGAGCGCAAGGTGCGTTCAAAGATTCGATGATTCAC
+
CCCDEFEEEEFFGGGGGGGGGGGHGHHHHHHHHHHHHHHHHHHGGGGGGHHHHHHHHHHHHHHHGHHHHHHHHHHHHHHHHHHHHHHHHHGHHGHHHGHHHHHHHHHHHHHHHHGGGHHHHHHHHHHHHHHHHHHHHHHHHHHHGGGGGHHHHHHHHHHHHGHHHHHHHHHHHHHHHHHHHHHHGHHGHHHHHHHHHHHHHGGGHHHHHGHGHHHGHHGGGGGHHHGGHGHHHHHFGGHHHHHHHHHGHHHHHHHHHHHHHHHHHHHGGHGHHHHHHHHHHHHHGGHHHHHHHHGHHGHGGGGGHHHHHHHHHHHGGGGGHHHFGGGGHGGGGGGFGGGFFFFFFFAAA>A
@M02197:105:000000000-AN6RF:1:1101:13275:18966 1:N:0:1
TCACCCAAGGTATCCTCCGCTTATTGATATGCTTACTTCCTCTAAATGACCAAGATCCTCCGCTTATTGATATGCTTAAGTTCAGCGGGTAGTCCTACCTGATTTGAGATCAAACATTCAAAGGGCTGTCCTCACTGAGGAGAGACGTCTGTGAGCTCCAGTGAACCTCCACTGCTGAAGGTTACTTGGTGGAAAACCACAAGCGCAGATAGTTATCACACCTGTGATGCCCACCAAACACTGGTAAGCTGATTCATTTGAGAGGAGCTGACCGCAGGCCGGCAAGACCCCCAAAGTCCAAGCTCATCATGGAAAACCATGAAGAGTTGAGGTGTTCATGATACTCAAACAGGCATGCCCTTCGGAATGCCAAAGGGCGCAAGGTGCGTTCAAAGATTCGATGATTCAC
+
CCCCCFCCCBFFGGGGGGGGGGGHHGHHHHHHHHHHHHHFHHHGHHHGFHHFHHHHHHHHHGGGGGHHHHHHHHGHHHHHHHHHHHGGGGGGHHHHGHHHHHHHGHHGHHHHHHHHHHHHGHGHGGHGHHHHHHHHHHHGHGHGGHGGGHGHHHHHHHHHHHHHHGHHHHHHHHHHHGHHHHHHHHHHHHGGHHHHGGHGHGHGGGGGGHHHHHGGGGGGHGHHHGGGGGGGGGGGBGGDC=<0EHHGDEHHFHGHGFBFHHFFFFGHGGGFCFEDGGGGHEFHHFE?CGHHHHGFHGGHHGGHHHGGHFFHFGFBHHHHFHHGHHBHHEGHHHHHHHHHGD5GHHHGBHFGHGHGFGGGEGHHEHHG3BHHHGGGGGHGHHGGGGGGGGFGGGGGGFFFFFFFBABBC
@M02197:105:000000000-AN6RF:1:1101:4358:18993 1:N:0:1
TCACCCAAGGTATCCTCCGCTTATTGATATGCTTAAGTTCAGCGGGTAGTCCTACCTGATTTGAGGTCAAATTGTCAGCAGCTGTCTCAAAAGAGACCCTTTAGAAGCTGAACCCCATTTATAAAGCTGCTCTTCACAAATGGCGTAGATAATTATCACACCAAAGCAAGGCAACAAAGGTCCCGCTAATGCATTTCAGGAGAGCCGACTTCTGAGAAGCCCGCATACTCCCACATCCAAGCCTGATCAACAGAAAAAGCTGAAAAGGTTGAGAATTTCATGACACTCAAACAGGCATGCTCCTCGGAATACCAAGGAGCGCAAGGTGCGTTCAAAGATTCGATGATTCAC
+
CCCCCFCCCBDFGGGGGGGGGGGHHHGHHHHHHHHHHHHHHGHGGGGGGHHHHHHHHGHHHHHHGHHHHHHHHHHHHHHHHHHHHHHHHHHHHGHHHGHHHGHGHHHHHGHHHHGGGHHHHHHHHGHHGHHHHHHHHHHHHHHHGGGGGHHHHHGHHHHHHHHHHHHGHHEHHHHHHHHHHHHHHHGGHHHHHHHHHHHHHGGGGHHHGHGHFHHHHGGGGGHHHHGGHGHHHHHHGGHHGHGHHHHHHHGHHGHHHHHHHHHHHFGHHHHHHHHHFGHHHHHBGGHHHHHHHHHHHHHGGGGGHHHGHHGHHHHGGEGFHHHHGGGGHGGGGGGGGGGBFFFFFFCCBBB
@M02197:105:000000000-AN6RF:1:1101:15132:19424 1:N:0:1
TCACCCAAGGTATCCTCCGCTTATTGATATGCTTAAGTTCAGCGGGTAGTCCTACCTGATTTGAGGTCAAATTGTCAGAAGCTGTCTCAAAAGAGACCCTTTAGAAGCTGAACCCCATTTATAAAGCTGCTCTTCACAAATGGCGTAGATAATTATCACACCAAAGCAAGGCAACAAAGGTCCCGCTAATGCATTTCAGGAGAGCCGACTTCTGAGAAGCCCGCATACTCCCACATCCAAGCCTGATCAACAGAAAAAGCTGAAAAGGTTAAGAATTTCATGACACTCAAACAGGCATGCTCCTCGGAATACCAAGGAGCGCAAGGTGCGTTCAAAGATTCGATGACTCAC
+
CDDCCFCCCCFFGGGGGGGGGGGHHHHHHHHHHHHHHHHHHHHGGGGGGHGHHHHHHHHHHHHHGHHHHHHHHHHHHHHHHHHHHHHHHHHHHGHHHGHHHHHHHHHHHHHHHHGGGHHHHHHHHHHHHHGGGHHHHHHHHHHHGGGGGHHHHGHHHHHHHHHHHHHHHHHHHHHHHHHHHHHHHHHGHHHHHHHHHHHHHGHGHHGGHGGGGHHHHGGGGGHHHGGGGGHHHHHHGGHHHHHGHGHHHHHHHHHHHHHHHHHHHHHHHHHHHHHEHFHHHHHHHGHHHHHHHHHHHFHE?GEGHHHHHHHHHHCGGGGGHHHGCGEFFFGGGGGGFGA1FBFFFFA1AAA
@M02197:105:000000000-AN6RF:1:1101:16142:19272 1:N:0:1
TCACCCAAGGTATCTCCGCTTATTGATATGCTTAAGTTCAGCGGGTAGTCCTACCTGATTTGAGGTCAAATTGTCAGAAGCTGTCTCAAAAGAGACCCTTTAGAAGCTGAACCCCATTTATAAAGCTGCTCTTCACAAATGGCGTAGATAATTATCACACCAAAGCAAGGCAACAAAGGTCCCGCTAATGCATTTCAGGAGAGCCGACTTCTGAGAAGCCCGCATACTCCCACATCCAAGCCTGATCAACAGAAAAAGCTGAAAAGGTTGAGAATTTCATGACACTCAAACAGGCATGCTCCTCGGAATACCAAGGAGCGCAAGGTGCGTTCAAAGATTTGATGATTCAC
+
BBBBBFBBBADFGGGGGGGGGGHFGHHHHGHHHHFGGHHHHHGCFEGGHHGHHHHHHHHHHHHGHHGHHHHGHHHHGHHHHHHHHHHHHHHHGHHHGHHHHHHHHHHHHGHHHGGFHFHHHHHHHHHHHHHHHHHHHHGHHHHGGGGGGHHHHHHGGHHHHHHHHHHHHGHHHHHHGHGFHHGHGGGHHHHGHHHHHHHGGGGHHHGGGGGGGGGGGGGGGHGHHGGGGHGGGHHGGGHHHHHHGHHHHHHHHGHHFHHGGHGHHFFGHGHHHHHFEGGHGHHHGFHHHGFHHHHHHGGGGGGHFFHHHHHHHHGGGGGGHHGGGGGHGGGGGGGGFFBFFFFFFAAAAA
@M02197:105:000000000-AN6RF:1:1101:19559:19654 1:N:0:1
TCACCCAAGGTATCCTCCGCTTATTGATATGCTTAAGTTCAGCGGGTAGTCCTACCTGATTTGAGGTCAAATTGTCAGAAGCTGTCTCAAAAGAGACCCTTTAGAAGCTGAACCCCATTTATAAAGCTGCTCTTCACAAATGGCGTAGATAATTATCACACCAAAGCAAGGCAACAAAGGTCCCGCTAATGCATTTCAGGAGAGCCGACTTCTGAGAAGCCCGCATACTCCCACATCCAAGCCTGATCAACAGAAAAAGCTGAAAAGGTTGAGAATTTCATGACACTCAAACAGGCATGCTCCTCGGAATACCAAGGAGCGCAAGGTGCGTTCAAAGATTCGATGACTCAC
+
DDDDDFCDCDFFGGGGGGGGGGGHHHHHGHGHHHHHHHHHHGHGGGEGGHHHHHHHHHHHHHHHGHHHHHHHHHHHHHHHHHHHHHHHHHHHHGHHHGHHHHHHHHHGHHHHHHGGGHHHHGHHHHGHHHHHHHHHHHGHHHGHGGGGGHHHHHHHHHHHHHHHHHHHHHGHHHHHHHHGFHHHHGHHHHHHHHHHHHHHHGHGHHHHHGGHGHHHHHGGGGHGHHGGHGGHHHHHGGHHHHHHHHHHHHHHHHHHHHHHHHHFHHHGHHHHHHHHHGGHHHHGEGHHHHHHHHHHGHHGGGGGHHHHHHFHHHHGGGGGHHGHGGGGHGGGGGGGGGGFFFFFFFCCCCC
@M02197:105:000000000-AN6RF:1:1101:13479:19681 1:N:0:1
TCACCCAAGGTATCCTCCGCTTATTGATATGCTTAAGTTCAGCGGGTAGTCCTACCTGATTTGAGGTCAAATTGTCAGAAGCTGTCTCAAAAGAGACCCTTTAGAAGCTGAACCCCATTTATAAAGCTGCTCTTCACAAATGGCGTAGATAATTATCACACCAAAGCAAGGCAACAAAGGTCCCGCTAATGCATTTCAGGAGAGCCGACTTCTGAGAAGCCCGCATACTCCCACATCCAAGCCTGATCAACAGAAAAAGCTGAAAAGGTTGAGAATTTCATGACACTCAAACAGGCATGCTCCTCGGAATACCAAGGAGCGCAAGGTGCGTTCAAAGATTCGATGATTCAC
+
CCCCCFCCCCFFGGGGGGGGGGGHHHHHHHGHHHHHHHHHHGHGGGGGGHHHHHHHHHHHHHHHGHHHGHHHHGHHHHHHHHHHHHHHHHGHHGHHHGHHHHHHHHHHHHHHHHGGGHHHHHHHHHHHHHHHHHGHHHHHHHHHGGGGGHHHHHHHHHHHHHHHHHHHGHGHHHHHHHGHHHHHHGHHHHHHHHHHHHGHHGGGGHHGGHGHHGHHHGGGGGGHGGGGHGHHGHHHGGHHHHFGHFFGHGFGHHHHHHHHHHHHHHHHHGGHHHHHHGHHHHHHGGHHGGDHHGHHHHHGGGGGHHHHHHHHHHHGGGGGHHHHGGGGHGGGGFGGGFGFFFFFFFBBAAB
@M02197:105:000000000-AN6RF:1:1101:6336:19699 1:N:0:1
TCACCCAAGGTATCCTCCGCTTATTGATATGCTTAAGTTCAGCGGGTAGTCCTACCTGATTTGAGGTCAAATTGTCAGAAGCTGTCTCAAAAGAGACCCTTTAGAAGCTGAACCCCATTTATAAAGCTGCTCTTCACAAATGGCGTAGTTAATTATTACACCAAAGCAAGGCAACAAAGGTCCCGCTAATGCATTTCAGGAGAGCCGACTTCTGAGAAGCCCGCATACTCCCACATCCAAGCCTGATCAACAGAAAAAGCTGAAAAGGTTGAGAATTTCATGACACTCAAACAGGCATGCTCCTCGGAATACCAAGGAGCGCAGGGTGCGTTCAAAGATTCGATGACTCAC
+
BCCDBFCDCCFFGGGGGGGGGGGGHHHHHHGHHHHHHHHHHHHGGGGGGHHHHHHHHGHHHHHHGHHHHHHHHHHHHGHHHHHGHHHHHHHHHGHHHGHHHHHHHHHHHHHHGHGGGHHHHHGHHHHHHHHHHHHHHHHHHHHHGGGGGHHHHHGHHHHHHHHHHHHHGFFFHHHHHHHHHHHHHGHHHHHHHHGHHHHHHGHGHHHHHHGGGGHHHGFGGGGHHHGGHGGHGGGHGGHHHHHHHFFHHHGHHHHHHHHHGHHHHHHHHHGHHHG5HBFFFGHHHEEHGHHHHHFHHHHDCEGGHHFHHHHHHHHGGGGGHGHEGGGGFGGGGGGGGGGFFFFFFFBBBAB
@M02197:105:000000000-AN6RF:1:1101:9155:19990 1:N:0:1
TCACCCAAGGTATCCTCCGCTTATTGATATGCTTAAGTTCAGCGGGTAGTCCTACCTGATTTGAGGTCAAATTGTCAGAAGCTGTCTCAAAAGAGACCCTTTAGAAGCTGAACCCCATTTATAAAGCTGCTCTTCACAAATGGCGTAGATAATTATCACACCAAAGCAAGGCAACAAAGGTCCCGCTAATGCATTTCAGGAGAGCCGACTTCTGAGAAGCCCGCATACTCCCACATCCAAGCCTGATCAACAGAAAAAGCTGAAAAGGTTGAGAATTTCATGACACTCAAACAGGCATGCTCCTCGGAATACCAAGGAGCGCAAGGTGCGTTCAAAGATTCGATGATTCA
+
CCCCCFCCCCFFGGGGGGGGGGGHHHHHHHHHHHHGHHHHHHHGGGGGGHHHHHHHGHHHHHHHGHHHHHFHHHHHHHHHHHHHHHHHHHHHHGHHHGHHHHHHHHHHGHHHHHGGGHHGHHHHHHGHHHHHHHHGHHHHHHGHGGGGGHHHHHHHHHHHHHHHHHHHHHHHHHHHHHHHFHHHHHHHHHHHHHHHHHHHHGHGHGHGGHHGGHHHHGGGGGGHHGGGHGHHGHHHGGHHFHHGHHHHHHHHHHHHHHGHHGGHHHHHEHHGHHHHHHHHHHHFGGHHHHFHGHHEHHHEEEFCHHHHFFGGCHGGGGGGGHHHGGGGGGGFBGDGGGFBFFFFFBBAAB
@M02197:105:000000000-AN6RF:1:1101:6532:20186 1:N:0:1
TCACCCAAGGTATCCTCCGCTTATTGATATGCTTAAGTTCAGCGGGTAGTCCTACCTGATTTGAGGTCAAATTGTCAGAAGCTGTCTCAAAAGAGACCCTTTAGAAGCTGAACCCCATTTATAAAGCTGCTCTTCACAAATGGCGTAGATAATTATCACACCAAAGCAAGGCAACAAAGGTCCCGCTAATGCATTTCAGGAGAGCCGACTTCTGAGAAGCCCGCATACTCCCACATCCAAGCCTGATCAACAGAAAAAGCTGAAAAGGTTGAGAATTTCATGACACTCAAACAGGCATGCTCCTCGGAATACCAAGGAGCGCAAGGTGCGTTCAAAGATTCGATGATTCAC
+
BBBBBFBBAAFFGFGGGGGEEEFHFHHHGHHHHHGHHHHGHGHGGGEGGHHHHGHHHGHHHHHHGGFHHHHHHHHHHHHHFHHHHHHHHHGGHF22GGHHHHHFHHHHHGHHHHGGGHHHHHHHHHHHHGHHHHHHHHHFHHGHGGGGGHHHHHHHHHHHHGHHHHGHHHHHHHHHHGHEGHGGGGGGGHGHHHHHGHHGHEHGGGGFGGGEGFGFGFGGGGGGGGFGGGGGGGGFGGGFBHD@12FDHGBHHHFFHGHHGHGFFGFBFHGFG@D1@2FEGHFBHF1C1GHBFFFHGF//E/?FFGHFG1DFHFF?GGGGF1HHEEEA11DF33CGEE1C1FFBD3AAAAA
@M02197:105:000000000-AN6RF:1:1101:13279:20332 1:N:0:1
TCACCCAAGGTATCCTCCGCTTATTGATATGCTTAAGTTCAGCGGGTAGTCCTACCTGATTTGAGGTCAAATTGTCAGAAGCTGTCTCAAAAGAGACCCTTTAGAAGCTGAACCCCATTTATAAAGCTGCTCTTCACAAATGGCGTAGATAATTATCACACCAAAGCAAGGCAACAAAGGTCCCGCTAATGCATTTCAGGAGAGCCGACTTCTGAGAAGCCCGCATACTCCCACATCCAAGCCTGATCAACAGAAAAAGCTGAAAAGGTTGAGAATTTCATGACACTCAAACAGGCATGCTCCTCGGAATACCAAGGAGCGCAAGGTGCGTTCAAAGATTCGATGATTCAC
+
CCCCCFDDDCFFGGGGGGGGGGGHHHHHHHHHHHHHHHHHHHHGGGFGGHHHHHHHHHHHHHHHGHHHHHHHHHHHHGHHHHHHHGHHHHGHFGHHHGHHHHHHHHHHHHHHHHGGGHHHHHHHHHHGHHHHHHHHHHHHHHHHGGGGGHHHHHHHHHHHHHHHHHHHHHHHHHHHHHHHHHHHGGHHHHHHHHHHHHHHHGHGHHGHHHGGHHHHHGGGGGHHHHGGHGHGGHHFGGGHHHGHHHHHHHHHHHHHHHHHHHHHHHHHHHHHHHHGBHHHHHHHHGHHHHHHHHGHGFHGGGGGHHHHHGHHHHHGGGGGHHHHGGGGCGGGGGGGGGGFFFFFFFABAAB
@M02197:105:000000000-AN6RF:1:1101:6341:20320 1:N:0:1
TCACCCAAGGTATCCTCCGCTTATTGATATGCTTAAGTTCAGCGGGTAGTCCTACCTGATTTGAGGTCAAATTGTCAGAAGCTGTCTCAAAAGAGACCCTTTAGAAGCTGAACCCCATTTATAAAGCTGCTCTTCACGAATGGCGTAGATAATTATCACACCAAAGCAAGGCAACAAAGGTCCCGCTAATGCATTTCAGGAGAGCCGACTTCTGAGAAGCCCGCATACTCCCACATCCAAGCCTGATCAACAGAAAAAGCTGAAAAGGTTGAGAATTTCATGACACTCAAACAGGCATGCTCCTCGGAATACCAAGGAGCGCAAGGTGCGTTCAAAGATTCGATGATTCAC
+
CCCCCFCBBCDFGGGGGGGGGGGHHHHHHHHHHHHHHHHHHGHGGGGGGFGHHHHHHHHHHHHGGHHHHHHHHGHHHHHHHHHFHHHHHHHHHGHHHGHHHHHHHHHHHGHHHHGGGHHHGHHGHGGHHGHHHHHHHHGGHHHHGGGGGHGHHHHHHHHHHHHHHHHFHFFHHHHHHHFHDHHHGGHHGHHHHHHHHHHHHGHGHHHHGGGGGGHFHGGGGGGHGGGGGGGGHFHGGGHFHGFBFFHGHHHHFHHHHHHEHEEBFFHHHHHHHHGEG@GGFHHEHGHHFHEHGHGHHHHGGGGGHGGHHHGFHHHEFEE?HHHHGGFGHGGGGGGGGGGFFFFFFFBAAAB
@M02197:105:000000000-AN6RF:1:1101:18717:20367 1:N:0:1
TCACCCAAGGTATCCTCCGCTTATTGATATGCTTAAGTTCAGCGGGTAGTCCTACCTGATTTGAGATCAAACATTCAAAGGGCTGTCCTCACTGAGGAGAGACGTCTGTGAGCTCCAGTGAACCTCCACTGCTGAAGGTTACTTGGTGGAAAACCACAAGCGCAGATAGTTATCACACCTGTGATGCCCACCAAACACTGGTAAGCTGATTCATTTGAGAGGAGCTGACCGCAGGCCAGCAAGACCCCCAACGTCCAAGCTCATCATGGAAAACCATGAAGAGTTGAGGTGTTCATGATACTCAAACAGGCATGCCCTTCGGAATGCCAAAGGGCGCAAGGTGCGTTCAAAGATTCGATGATTCAC
+
CCCDDFDDDDFFGGGGGGGGGGGHHHHHHHHGHHHHGHHHHHHGGGGGGHHHHHHHHHHHHHHHGHHGHHHHHHHHHHHHHGGHGHHHHHHHHHHHGHGHGGHGGGHGHHHGHHHHHHHHHGHHHHHHHHHHHHGHHHHHHHHHHHHGGHHHHHGHGHHHHGGGGGGHHHHHHHHGGHHHHHHHHHHHHHGHHHHHHHHHHHHHHHHHHHHHHHHHHHHHHHGGHGGGGGHGGHGFHHHEFHF@GFGGEFGGHHGHHHHHFHHGHHGHHGHHFHHHHHHHHHHHHHHGHHHEHHHGHHHHGGHHGHHHHHHHGGGGGGGHHGGHCHHHHGGGGGGHHHHGGGGHGGGGGGGGGGFFFFFFFCCCCC
@M02197:105:000000000-AN6RF:1:1101:23786:20358 1:N:0:1
TCACCCAAGGTATCCTCCGCTTATTGATATGCTTAAGTTCAGCGGGTAGTCCTACCTGATTTGAGATCAAACATTCAAAGGGCTGTCCTCACTGAGGAGAGACGTCTGTGAGCTCCAGTGAACCTCCATTGCTGAAGGTTACTTGGTGGAAAACCACAAGCGCAGATAGTTATCACACCTGTGATGCCCACCAAACACTGGTAAGCTGATTCATTTGAGAGGAGCTGACCGCAGGCCAGCAAGACCCCCAAAGCCCAAGCTCATCATGGAAAACCATGAAGAGTTGAGGTGTTCATGATACTCAAACAGGCATGCCCTTCGGAATGCCAAAGGGCGCAAGGTGCGTTCAAAGATTCGATGATGCAC
+
BBBBBFBBBBDDGGGGGGGEFGGHHHHHHHFHHHHHHHHGHHHGGGGGFHHHHHHHHHHHHHHHGHHHGHHHHHHHHHHGHGGHGGHHHHHHHHHHGHGHGGHGFGHGHHHHGEFHFHHHHGHHHHHHHHHHHHHHHHHH;GGHGHHGGHHHHHGHGHHHGGGGGFHGHFHH9HHHHHGHHHGHFHHHHHGGHHHHHHGHHHHHHHHHHHHHHHHGGGGGGGGGGFGGGGGGGGGB1111B0<<//>01B/GB/?GFFF1D@FFFFF1FFF1B1FBHGBFGB01FFF/BG@1DEHFF12DFGGBHHHF1FAFEFGFEAA0HEEA1FFFGCCCGECFBFEA0?E11F3GFCGA1B11B313311A>>
@M02197:105:000000000-AN6RF:1:1101:19709:20447 1:N:0:1
TCACCCAAGGTATCCTCCGCTTATTGATATGCTTAAGTTCAGCGGGTAGTCCTACCTGATTTGAGGTCAAATTGTCAGAAGCTGTCTCAAAAGAGACCCTTTAGAAGCTGAACCCCATTTATAAAGCTGCTCTTCACAAATGGCGTAGATAATTATCACACCAAAGCAAGGCAACAAAGGTCCCGCTAATGCATTTCAGGAGAGCCGACTTCTGAGAAGCCCGCATACTCCCACATCCAAGCCTGATCAACAGAAAAAGCTGAAAAGGTTGAGAATTTCATGACACTCAAACAGGCATGCTCCTCGGAATACCAAGGAGCGCAAGGTGCGTTCAAAGATTCGAT
+
CCCCCFCBCCFFGGGGGGGGGGGHHHHHHHHHHHHHHHHHHHHGGGGGGHHHHHHHHHHHHGHFGHHHHFHHHHHHHHHHHGHHHHHHGHHHHGHHHGHHHHHHHHHHHHHHHHGGGHHHHHHHHHHHHHHHHHHHHHHHHHHHGGGHHHHHHHHHHHHHHGHHHHHHHHGHHHHHHHHGHHHHGGHHHHHHHHHHHHHHHGHGHHHHGGGGHGHHGGGGGGGHHHGGGGHHHHHHGGHHHGHGHHEHHHHHHGHEHGHHHHHHHGGBHHHHFHGFHFEHHHHFGGGHGGHHHHHFHEHGEC?DHGFHHFGFHHHGGGGGHHGGGFGGGGCGFFFFAFFBBBBB
@M02197:105:000000000-AN6RF:1:1101:24714:20449 1:N:0:1
TCACCCAAGGTATCCTCCGCTTATTGATATGCTTAAGTTCAGCGGGTAGTCCTACCTGATTTGAGGTCAAATTGTCAGAAGCTGTCTCAAAAGAGACCCTTTAGAAGCTGAACCCCATTTATAAAGCTGCTCTTCACAAATGGCGTAGATAATTATCACACCAAAGCAAGGCAACGAAGGTCCCGCTAATGCATTTCAGGAGAGCCGACTTCTGAGAAGCCCGCATACTCCCACATCCAAGCCTGATCAACAGAAAAAGCTGAAAAGGTTGAGAATTTCATGACACTCAAACAGGCATGCTCCTCGGAATACCAAGGAGCGCAAGGTGCGTTCAAAGATTCGATGATTCAC
+
BBBBBFABBBFBGGGGGGGGGGGHHHHHHHHHHHHHHHHHHHHGGGGGGHHHHHHHHHHHHHHHGHHHHHHHHHHHGHHGHHHHHHHHHHHHHGHHHGGHHGHHHFHHHHHHHHGGFHHHHHHHGHHHHHHHHHHHHHHHHGGHGGGGGHHFHHGHHGHHHHHHHHHHHHGHHHHGHGGGGHHHHGGHHHFHHHHHHHHHHGHGHGGGGGGGGHGHHGGGGGGGGGFGFGGGGFFBGGGHGHHHGDHHHHHHGHFHHGEHHHHFE3HGHGHGHHFDFEHGHHFF5GHHFGBHHCFFHHHGGGFGGGGHHHHHHHHFGGGGHHGHGGGGFGGGGGGGGGCCFFFFFFBBBBB
@M02197:105:000000000-AN6RF:1:1101:26643:20516 1:N:0:1
TCACCCAAGGTATCCTCCGCTTATTGATATGCTTAAGTTCAGCGGGTAGTCCTACCTGATTTGAGGTCAAATTGTCAGAAGCTGTCTCAAAAGAGACCCTTTAGAAGCTGAACCCCATTTATAAAGCTGCTCTTCACAAATGGCGTAGATAATTATCACACCAAAGCAAGGCAACAAAGGTCCCGCTAATGCATTTCAGGAGAGCCGACTTCTGAGAAGCCCGCATACGCCCACATCCAAGCCTGATCAACAGAAAAAGCTGAAAAGGTTGAGAATTTCATGACACTCAAACAGGCATGCTCCTCGGAATACCAAGGAGCGCAAGGTGCGTTCAAAGATTCGATGATTCAC
+
CCDDDFDDCCFFGGGGGGGGGGGHHHHHHHHHHHHHHHHHHHHGGGGGGHHHHHHHHHHHHHHHGHHHHHHHHHHHHHHHHHHHHHHHHHHHHGGHHGHHHHHHHHHHHHHHHHGGGHHHHHHHHHHHHHGHGHHHHHHHHHHHGGGGGHHHHHHHHHHHHGHHHHHHHHGHHHHHHHHHHHHHHGHHGHHHHHHHHHHHHGGGHHHHHHHHHHHHHGGGGGHHGGGGGGHHHHHHGGHFGHGHHGHHHHHHHHHHHHHHHHHHHHHHHHHGHHHHHHHHHHGGFGHHHHHHHHHGHHHGGGGGHHHFGHGHHHHGGGECHHGHGGGGGGGGGGGGGGGFFFFFFFCCCBC
@M02197:105:000000000-AN6RF:1:1101:27390:20573 1:N:0:1
TCACCCAAGGTATCCTCCGCTTATTGATATGCTTAAGTTCAGCGGGTATCCCTACCTGATCCGAGGTCAATCAAGAGAATTGTGGGGGGTTTGCCGGCAGGAACGACACTGGCCGAACAGCGAACAGATTCTACTACGCCGGGTACCAGTGACTTTCCGCCGTTGATTTTCGGCGGGGAGACCGCAACAAGACGGACTCTTCCTCCATGACCATGCAAAAGCGCTTGAGTTGATTTTAGTGACGCTCGAACAGGCATGCCTCCCGGAATACCAGGAGGGGCAATGTGCGTTCAAAGATTCGATGATTCAC
+
BBBBBFBBBBDFFGGGGGGGGGGHHHGHHHHHGGHGHHHHHCHGGGGGHHHHHGHHGHHHGHHGGGGHHHHHHHHHHFGHHHGHGGGGGFDGGHGGGGGGGGHGGGGGGGGGGFGDGGGGGGFFFFFFFFFFFFFFFGGGGFFFDGGFFFFGGGGGGFFFFFFFFHGFFFFFGGFFFG<>3CEDHGFFGHGF?FHGE0GGCGHHHHHFHHHG:FHHHGGFGGHHFFHHHHHHHHHGGGGGGGCFFACHHGGFHHFGEGGGEEEGHFHHFFCHHEE0GFHHFFGGGGGHFGGFFGGFB1CC3FFBD11AAA
@M02197:105:000000000-AN6RF:1:1101:28160:20868 1:N:0:1
TCACCCAAGGTATCCTCCGCTTATTGATATGCTTAAGTTCAGCGGGTAGTCCTACCTGATTTGAGGTCAAATTGTCAGAAGCTGTCTCAAAAGAGACCCTTTAGAAGCTGAACCCCATTTATAAAGCTGCTCTTCACAAATGGCGTTGATAATTATCACACCAAAGCAAGGCAACAAAGGTCCCGCTAATGCATTTCAGGAGAGCCGACTTCTGAGAAGCCCGCATACTCCCACATCCAAGCCTGATCAACAGAAAAAGCTGAAAAGGTTGAGAATTTCATGACACTCAAACAGGCATGCTCCTCGGAATACCAAGGAGCGCAAGGTGCGTTCAAAGATTCGATGATTCAC
+
CCCCCFBCBBBFGGGGGFFGGGGHHHHGGHHHHHFHHHHHHHHGGGEEGHGHHHHHHHHGHHGHGHHHHHHHHEHHGHHHGHHHHHHHHHHHGGFHFGHHHHHGHHHFH@GHHHCDGHHHGHHGHGHHHGHHHFHHHHHHHFGHGGGGHGHHHHHHHHHHHGHHHHHHHHGHHHHHHHGFHHHHGGGHGHHHHGGHFHGHHGHGGHGFGGGGGHHHHGGGEGHGHGGGHGGHHGHHGGHHHHHHHGHEHHFGHGEHGBGGHHHHEHHFGHHHHGHHHHHFGHHGEFFFGHGHFHHFGHHEF?A2FHHHFHHHHHHCGGGGHGF4CGFGHGGBFGGGGGGFFFFFFF@BBBB
@M02197:105:000000000-AN6RF:1:1101:7066:20874 1:N:0:1
TCACCCAAGGTATCCTCCGCTTATTGATATGCTTAAGTTCAGCGGGTAGTCCTACCTGATTTGAGATCAAACATTCAAAGGGCTGTCCTCACTGAGGAGAGACGTCTGTGAGCTCCAGTGAACCTCCACTGCTGAAGGTTACTTGGTGGAAAACCACAAGCGCAGATAGTTATCACACCTGTGATGCCCACCAAACACTGGTAAGCTGATTCATTTGAGAGGAGCTGACCGCAGGCCAGCAAGACCCCCAAAGTCCAAGCTCATCATGGAAAACCATGAAGAGTTGAGGTGTTCATGATACTCAAACAGGCATGCCCTTCGGAATGCCAAAGGGCGCAAGGTGCGTTCAAAGATTCGATGATTCAC
+
BBBBBFBB?@FFGGGGGGGGGGGHHHHHHHHHHHHHHHHHHHHGGGFGGHHHHHHHHHHHHHHHGEHHHHFHFFHHHHEBHGEHGHFFHHHHGHHHGHGGGGHGFFHGHHEHHGHHHHFHHHHHHGEFHHHHGFFHHHHHHHHFFGDFGHGH9GFHGHHHHHHHGHHHHHHHHHHHHHGHHHGHHHHHHHGHHHHHHHHGHGGGGHHGHHHFHHGHGEHHFFGEHGGGGGHGFHGHGFFEHFFEECGFGFFGGGGHHHHHHFFBGBHGD1GEHHGBFGD@34?3FG3GHHGFHG5HHG5AGHHHHGHHHHHHGGGGGGCFHHFHHHGHHHCGGGGHHHHGGGGGGGGGGGGEFCFFFFFFFAAAAA
@M02197:105:000000000-AN6RF:1:1101:25243:20979 1:N:0:1
TCACCCAAGGTATCCTCCGCTTATTGATATGCTTAAGTTCAGCGGGTAGTCCTACCTGATTTGAGGTCAAATTGTCAGAAGCTGTCTCAAAAAAGACCCTTTAGAAGCTGAACCCCATTTATAAAGCTGCTCTTCACAAATGGCGTAGATAATTATCACACCAAAGCAAGGCAACAAAGGTCCCGCTAATGCATTTCAGGAGAGCCGACTTCTGAGAAGCCCGCATACTCCCACATCCAAGCCTGATCAACAGAAAAAGCTGAAAAGGTTGAGAATTTCATGACACTCAAACAGGCATGCTCCTCGGAATACCAAGGAGCGCAAGGTGCGTTCAAAGATTCGATG
+
BBBBBFBAABBDGGFGGFAFEFGHHHFHGFHHGHHHCDHHHHHGGGGCGFHGFHHHHHHHHHGGEHEGFHHHHFHHGGHGHHHHGFHHFGHHC?EGHHEFFFHHHDHHFHFFHHGGGHHFHHHHHFGHHHHHHHHGHHHHHHHGGGGGGHHHHHHHHHFHHGFHHHHFHHFHFGHHHHHHFHHHHHHHHHHHHHHHHHHGHGHGGHHHGHHGHHHHHGGGGGHHHGGGFFGGHHGFGGHGHHHEHFBEGHHHHHHHGHGHHFHFHHGFBHGHGHHHBEG5FGD3FGFHHHHFHHEHHHHE?E?FHHHHFHFFCGHGGGGFGHHGGGGGGGGGFFFFAFFFBBABA
@M02197:105:000000000-AN6RF:1:1101:14888:21083 1:N:0:1
TCACCCAAGGTATCCTCCGCTTATTGATATGCTTAAGTTCAGCGGGTAGTCCTACCTGATTTGAGGTCAAATTGTCAGAAGCTGTCTCAAAAGAGACCCTTTAGAAGCTGAACCCCATTTATAAAGCTGCTCTTCACAAATGGCGTAGATAATTATCACACCAAAGCAAGGCAACAAAGGTCCCGCTAATGCATTTCAGGAGAGCCGACTTCTGAGAAGCCCGCATACTCCCACATCCAAGCCTGATCAACAGAAAAAGCTGAAAAGGTTGAGAATTTCATGACACTCAAACAGGCATGCTCCTCGGAATACCAAGGAGCGCAAGGTGCGTTCAAAGATTCGATGATTCAC
+
AABBA?ABB@FFFDGGGGGGGGFHHGHHHGHHHHGHHFHHHHHEFGEGGHHHHHHGHHHHHHFBFHHHHHHHHHHHHHHHFHHHHFFHFGHHFFHHHFHFHHHHBGEBCGFDGHGGGGHHGHGGGGHHFFGGGHGHHHHFFGHHFGGGGGGGGFGHHHGBHDHEGHHHHFHFHHHHHGHEHGFGFHHGHHFGDGHHHHHHFGHGGGGFCDGGGGGGHCFF?E@HHHEGFEFHHHHGGEBGGF3HHGHHHHFHHHGHHHGHGHFHGG1HGBHHHHGGFHHHHHHHHGGHHHHEHFHHGAE?C?GGHHHHHFGHFFGEEAFGFHHHGGGEFF5BGGGGGGGFFFFFBFBAAA?
@M02197:105:000000000-AN6RF:1:1101:3815:21213 1:N:0:1
TCACCCAAGGTATCCTCCGCTTATTGATATGCTTAAGTTCAGCGGGTAGTCCTACCTGATTTGAGGTCAAATTGTCAGAAGCTGTCTCAAAAGAGACCCTTTAGAAGCTGAACCCCATTTATAAAGCTGCTCTTCACAAATGGCGTAGATAATTATCACACCAAAGCAAGGCAACAAAGGTCCCGCTAATGCATTTCAGGAGAGCCGACTTCTGAGAAGCCCGCATACTCCCACATCCAAGCCTGATCAACAGAAAAAGCTGAAAAGGTTGAGAATTTCATGACACTCAAACAGGCATGCTCCTCGGAATACCAAGGAGCGCAAGGTGCGTTCAAAGATTCGATGATTCAC
+
BBBBBFBAAAFFGFGGBCEEFGGHHHHHHHHGHGHHHGHHGHHGGGGGFDFHHFFHHHHFFHGFGHHHFGGHHHHHGHHHHHHHHHFHHHFHEGHGHFHHHFHEFFHFFHHGHEFGGFFHHHHGHGHHHGFHHHHHHGHHHHGFGGGGGGHFHGFHHHHHFFHHHHEHHHGHHGHHHHEGGHHCGHGHGHHHHHHHHGHHHCFDGHHHHGGGGGHHEGGGEEAHGGGGGGGGGGHGCGGHHGFFHGHHHGEHGHGFHFHGBFFHFGEHGGHHFHGHGDGHHFGGBGGHGFAHGHFHFEAGE?GFGGEHHFHHFGFEAAE0GGHFGEEA1EBGGF3GEF1BCFFFFD>1AAA
@M02197:105:000000000-AN6RF:1:1101:13087:21253 1:N:0:1
TCACCCAAGGTATCCTCCGCTTATTGATATGCTTAAGTTCAGCGGGTAGTCCTACCTGATTTGAGGTCAAATAGTTCAAAAATTGTCCAAATAGATTGGACCGTTAGAGAGCAGCTACACTTAACATCTCCACTTATAGATGTAGATAATTATCACACCAAAGTGGAGAACAGTAACCACTAATGCATTTAAGGAGAGCCGACTTAGAAAGCCAGCAACCCCCACATCCAAATCCTTAAGTCGTCATTACAACAACTGAAGGGTTTGAGAATTTAATGACACTCAAACAGGCATACTCCTCGGAATACCAAGGAGTGCAAGGTGCGTTCAAAGATTCGATGATTCAC
+
CDDCDFDEEEFFGGGGGGGGGGGHHHHHHHHHHHGHHHHHHHHGGGGGGHHHHHHGHHHHHHHHGGHHHHHHFHHHHHHHGHHHHHHHHHGHHHHHHHGHHHGGGGGHHHGHHHHHGHHHHHHHHHHHHHHHHHHHHHHHHHHHHHHHHHHHHHHHHHHHHHHHGHHHHHHHHHHHHHHHHHHHHHHHHHHHHHHHHGHHHGGHGHHHHHHHHHHGHHHHGHGGHHGHHHHHHHHHHGGGGGHHHHHHHHHHHHDHHHHHGGHHHHHHHHHGHHHHHGHHHGHHHHHHHHHHHHHGGGGGGHHHHHHHHHHHHHHHHHHHGGGGHGGGGGGGGGGFFFFFFFCCBAB
@M02197:105:000000000-AN6RF:1:1101:16761:21136 1:N:0:1
TCACCCAAGGTATCCTCCGCTTATTGATATGCTTAAGTTCAGCGGGTAGTCCTACCTGATTTGAGGTCAAATTGTCAGAAGCTGTCTCAAAAGAGACCCTTTAGAAGCTGAACCCCATTTATAAAGCTGCTCTTCACAAATGGCGTAGATAATTATCACACCAAAGCAAGGCAACAAAGGTCCCGCTAATGCATTTCAGGAGAGCCGACTTCTGAGAAGCCCGCATACTCCCACATCCAAGCCTGATCAACAGAAAAAGCTGAAAAGGTTGAGAATTTCATGACACTCAAACAGGCATGCTCCTCGGAATACCAAGGAGCGCAAGGTGCGTTCAAAGATTCGATG
+
CCCCCFCCCCFFGFGGGGGGGGGHGHHHHHGHHHHHGHHHHHHGGGGGGHHHHHHHHHHHHHHHGHHHHHHHFHHHHHHHHHHHHHHHHHHHHGHHHGHHHHHGHHHHHHHHHHGGGHHHHHHGHHGHHHHHHHHHHHHHHHGHGGGGGHHHHHHHFHHHHGHHHHHHHHHHHHHHHHHHHHHGGGHHGHHHHHHHHHHHHGHGHHHHHHHHHHHHHGGGGGGGHHGGHGGHGHHHGGHHHHHHHGFHHHHHHHHHHHGHHHHGHHHHHHHHHHGBEGHHHHHHFFHHGHHHHFGHHEEFEAGGHGHHHHGHHHHGGGGFHGHGGGGGGGGFGFFFBFFFBBBBB
@M02197:105:000000000-AN6RF:1:1101:3225:21446 1:N:0:1
TCACCCAAGGTATCCTCCGCTTATTGATATGCTTAAGTTCAGCGGGTAGTCCTACCTGATTTGAGGTCAAATTGTCAGAAGCTGTCTCAAAAGAGACCCTTTAGAAGCTGAACCCCATTTATAAAGCTGCTCTTCACAAATGGCGTAGATAATTATCACACCAAAGCAAGGCAACAAAGGTCCCGCTAATGCATTTCAGGAGAGCCGACTTCTGAGAAGCCCGCATACTCCCACATCCAAGCCTGATCAACAGAAAAAGCTGAAAAGGTTGAGAATTTCATGACACTCAAACAGGCATGCTCCTCGGAATACCAAGGAGCGCAAGGTGCGTTCAAAGATTCGATGATTCAC
+
>>>>>434>>@DFGGF4BAA2EEBFHHFGHDFGHFHHGHF5FFEEEEEEGHHHHGFFFHHFFGGGHHGHHH5G5GFHFHHFFHH@FHGHGHHGGGHFGHBGHHHGGHF3@3GBGEEG:HHHHHGHFHHGFHHFHHHHHHHHHHHGDGGGEFFGGFHHHFHHGHGHHHGHCFGGHHHHHHF?FGFFDGGDGFHFGFHHHHHFEFDHHFHHGGHHGFHGFG/CEBGHGGGFGHHGFFBCEB>B11D1FBHHEHDGHHGHHHEHFHGHF00FG@G1G@HG@1DDDF1B/A0EBA1GF1HFHEGGE?EBFHHHHGGHFEGGEEEFF1GAE0?GGGGGGGD?G1FC33D3FAAA>A
@M02197:105:000000000-AN6RF:1:1101:26088:21570 1:N:0:1
TCACCCAAGGTATCCTCCGCTTATTGATATGCTTAAGTTCAGCGGGTAGTCCTACCTGATTTGAGGTCAAATTGTCAGAAGCTGTCTCAAAAGAGACCCTTTAGAAGCTGAACCCCATTTATAAAGCTGCTCTTCACAAATGGCGTAGATAATTATCACACCAAAGCAAGGCAACAAAGGTCCCGCTAATGCATTTCAGGAGAGCCGACTTCTGAGAAGCCCGCATACTCCCACATCCAATCCTGATCAACAGAAAAAGCTGAAAAGGTTGAGAATTTCATGACACTCAAACAGTCATGCTCCTCGGAATACCAAGGAGCGCAAGGTGCGTTCAAAGATTCGATGATTCGC
+
AAAAA?AAA1DF313FF1A1EGGDFHGHD3FGFFAAEHFGHHHGEEEEFH2FGFBCBBFHGHHFABAGGHFDFH2FDDGGFFFF11D2FFGHHFGHBBFGHHHHFHFFHF1GE>E9EFGHHHFFGHBGFFFFFFEHGFHHGDFB4CGCEGBDHFH;HHFFHFCA;HGHHHACHHGHEFFFD?@<F@ACGFF1GHFFHH5EHGH5AG>CGCGGFGFGGGGGAGFF@CGFFCBEG99FAFBF3HHFHFHFDGEGCHHFFB4GFB3B33BBG5F5BFB555GHHGGG5GHHHGFFEB3FGE1B0GGEF5HGFGABF532ECE2C5FAA22A4FFGDFFF?G44CFF@>>?A>3>
@M02197:105:000000000-AN6RF:1:1101:27398:21435 1:N:0:1
TCACCCAAGGTATCCTCCGCTTATTGATATGCTTAAGTTCAGCGGGTAGTCCTACCTGATTTGAGGTCAAATTGTCAGAAGCTGTCTCAAAAGAGACCCTTTAGAAGCTGAACCCCATTTATAAAGCTGCTCTTCACAAATGGCGTAGATAATTATCACACCAAAGCAAGGCAACAAAGGTCCCGGTAATGCATTTCAGGAGAGCCGACTTCTGAGAAGCCCGCATACTCCCACATCCAAGCCTGATCAACAGAAAAAGCTGAAAAGGTTGAGAATTTCATGACACTCAAACAGGCATGCTCCTCGTAATACCAAGGAGCGCAAGGTGCGTTCAAAGATTCGATGATTCAC
+
BAAABFBBBADFGGGGGCFGGEGHHGHHHFFFHHHHGHHHHHHEGGE0EBFHHHHGFHGHGHHFGGFFFHHHHGFGHFFGFGHHHFGHHHHFHGHHHEHGGGHHHGD3FHHDFHGGD8HHF99GFG;HH:HHDFHHHGHH;HFFDCG1GH9HHHHHHHHHHDHHEBGHB7FEHHHHHHHHGHFF3%C7GHGHH8HGFGHE9FEG9HGC3DGGGGG8GCCGEEF:GCEAHGHHHFDBGECF0BHFFGFHFGEFFHGFFFF@FFHDHHFFFGFGDGF112F2EHFE1GHHFF1A111DGCEGGG?FFD2GGDGHHGBEEGEAFHGF?EE0AGFFFFFGGGE1FFFFD@AA11A
@M02197:105:000000000-AN6RF:1:1101:14489:21856 1:N:0:1
TCACCCAAGGTATCCTCCGCTTATTGATAGCTTAAGTTCAGCGGGTAGTCCTACCTGATTTGAGGTCAAATTGTCAGAAGCTGTCTCAAAAGAGACCCTTTAGAAGCTGAACCCCATTTATAAAGCTGCTCTTCACAAATGGCGTAGATAATTATCACACCAAAGCAAGGCAACAAAGGTCCCGCTAATGCATTTCAGGAGAGCCGACTTCTGAGAAGCCCGCATACTCCCACATCCAAGCCTGATCAACAGAAAAAGCTGAAAAGGTTGAGAATTTCATGACACTCAAACAGGCATGCTCCTCGGAATACCAAGGAGCGCAAGGTGCGTTCAAAGATTCGATGATTCAC
+
BBBBBFBBBBFDFGGGGGGCGEGHGHHHHHHHHHCHHHHHHHGGG2EGHHGHHHHHHHHHHFHGHFGHHHHHHHHHGGHFHHHHHHHHHHHHGHHHGGHHHHHHHGHHHHHHHGGGHHHHHHHHHHHHHHHHHHGHHHHGHHHGGGGGHHHHHHHGHHHHGHHHHHHHHHHHHHHHHHHHHGHGHHGGHHHHHHHHHHHHGHGGGHHGHGGGGHHHGFGGGGGGGGGHGGGGGHFGEF0B1FBHHFHGFG1FHFF1BBGFB1HFFF02HHDE@D@12GGGEHGGAHHHF1GF1CFFHHEEGGGFGEHFGHFFHHEEAEAHHHBGEEE1FGGFFA3ECCFFBFDDFA>>>1
@M02197:105:000000000-AN6RF:1:1101:11417:21993 1:N:0:1
TCACCCAAGGTATCCTCCGCTTATTGATATGCTTAAGTTCAGCGGGTAGTCCTACCTGATTTGAGATCAAACATTCAAAGGGCTGTCCTCACTGAGGAGAGACGTCTGTGAGCTCCAGTGAACCTCCACTGCTGAAGGTTACTTGGTGGAAAACCACAAGCGCAGATAGTTATCACACCTGTGATGCCCACCAAACACTGGTAAGCTGATTCATTTGAGAGGAGCTGACCGCAGGCCAGCAAGCCCCCCAAAGTCCAAGGTCGTCATGGAAAACCATGAAGAGTTGAGGTGGTCATGATACTCAAACAGGCATGCCCTTCGGTATGCCAAAGGGCGCAAGGTGCGTTCAAAGATTCGATGATTCAC
+
BBBBA@AA?AB5BFGGGGGGGGGHHGHHHHGHGHHHHHHFHHHGGGGGGHHHBGHGGHHFHFHHGEGHHHHGCH55GGHHEEFF1BGBGDGHB4D31GGFGG11?/0F444FGEEHB3GGFHB/B??GB4BB1BB??B;:1BFGHF9?FGH1B0FFGHGFEF/@CFBBB<BFBA;GGAFGFHE0DB0G97.FFCHHE9GEFBBFCGG0GBEGHGGFFFEEGBGEFAFGF99B9.9B9B.?GA:-@</01FBBGF11F?////1@1BGHBFF1B1GDFFBGF2F1@00?/1B1D@22GF2DA1GFDGBA11CFAEGGEAA/B111GCF1B0A00A01DG00CGGHGFG3DGF?GGCBFFDFFA>11>
@M02197:105:000000000-AN6RF:1:1101:19743:22046 1:N:0:1
TCACCCAAGGTATCCTCCGCTTATTGATATGCTTAAGTTCAGCGGGTAGTCCTACCTGATTTGAGGTCAAATTGTCAGAAGCTGTCTCAAAAGAGACCCTTTAGAAGCTGAACCCCATTTATAAAGCTGCTCTTCACAAATGGCGTAGATAATTATCACACCAAAGCAAGGCAACAAAGGTCCCGCTAATGCATTTCAGGAGAGCCGACTTCTGAGAAGCCCGCATACTCCACATCCAAGCCTGATCAACAGAAAAAGCTGAAAAGGTTGAGAATTTCATGACACTCAAACAGGCATGCTCCTCGGAATACCAAGGAGCGCAAGGTGCGTTCAAAGATTCGATGATTCAC
+
CDDDDFDDDCFFGGGGGGGGGGGHHHHHHHHHGHHHHHHHHHHGGGGGGHHHHHHHHHHHHHHHGHHHHHHHHHHHHHHHHHHHHHHHHHHHGGHHHGHHHHHHHHHGHHHHHHGGGHHHHHHHGHHHGHHHHHHHHHHHHHHGGGGGGHHHHHHHHGHHHGHHHHHHHHGHHHHHHHHHHHHHHHGHHHHHHHHHHHHHHGHGGHHHHHGHHHHHHGGGGGHHHGGGGHGHHHHGGFHGGHHHHHHHGHHHHHHHHHHHGHHHHHHHHHHHHHHGHHHHHHGFGHHHHGHHHHGHHHGGGGGHHHHHHHHHHHGGGGGHHGHGGGGHGGGGGGGGGGFFFFFFFBAAAB
@M02197:105:000000000-AN6RF:1:1101:19202:22039 1:N:0:1
TCACCCAAGGTATCCTCCGCTTATTGATATGCTTAAGTTCAGCGGGTAGTCCTACCTGATTTGAGATCAAACATTCAAAGGGCTGTCCTCACTGAGGAGAGACGTCTGTGAGCTCCAGTGAACCTCCACTGCTGAAGGTTACTTGGTGGAAAACCACAAGCGCAGATAGTTATCACACCTGTGATGCCCACCAAACACTGGTAAGCTGATTCATTTGAGAGGAGCTGACCGCAGGCCAGCAAGACCCCCAAAGTCCAAGCTCATCATGGAAAACCATGAAGAGTTGAGGTGTTCATGATACTCAAACAGGCATGCCCTTCGGAATGCCAAAGGGCGCAAGGTGCGTTCAAAGATTCGATGATTCAC
+
DCDDCFCDDCFFGGGGGGGGGGGHHHHHHHGHHHHHHHHHHHHGGGGGGHHHHHHHHHHHHHHHGHHHHHHHHHHH5GHHHGGHGHHHHHHHHHHHGHGHGGHGGGHGHHHHHHHHHHHHHHHHHHHHHHHHHHHHHHHHHHHHHHGGGHHHHHGHGHHHHHGHGHHHHHHHHHHHGHGHHHHHHHHHHHGHHGHHHHHHHHHHHHHHHGHHHHHHHHGHHHHGGGGGGGHGHHGHHGGHHHGEGGGHFHHHHHGHHHHFGFHGGHHHHGGGDHHHHGHHHHHHGHHGHHHHHHHHHHGHGHHHHGEHHHHHGGGGGGGHHGHHHHHHHHGGGGGHCHHGGGGHGGGGGGCGGGFFFFFFFBBBAB
@M02197:105:000000000-AN6RF:1:1101:11075:22207 1:N:0:1
TCACCCAAGGTATCCTCCGCTTATTGATATGCTTAAGTTCAGCGGGTAGTCCTACCTGATTTGAGGTCAAATTGTCAGAAGCTGTTTCAAAAGAGACCCTTTAGAAGCTGAACCCCATTTATAAAGCTGCTCTTCACAAATGGCGTAGATAATTATCACACCAAAGCAAGGCAACAAAGGTCCCGCTAATGCATTTCAGGAGAGCCGACTTCTGAGAAGCCCGCATACTCCCACATCCAAGCCTGATCAACAGAAAAAGCTGAAAAGGTTGAGAATTTCATGACACTCAAACAGGCATGCTCCTCGGAATACCAAGGAGCGCAAGGTGCGTTCAAAGATTCGATGACTCAC
+
CCCCCFCCCCFFGGGGGGGGGGGHHHHHHHHHHGHHHHHHHHHGGGGGGHHHHHHHHHHHHHHHGHHHHHHHHHHHHHHHHHHHHHHHHHGHHGHHHGHHHGHHHHGHHHHHHHGGGHHHHHHHHGHHHGHHHHHHHHHHHHHHGGGGGHHGHHHHHHHHHHHHHHHHHHGHHHHHHHHGHHHHHHGHHHGHHHHHHHHHHGHGGHHHGHGGHHHHHGGGGGHHHHGGHGHHHGHHGGHHHGHHHGHGHHHHHHHHHHHGHGHHHHHGGHHHHHHHHHHHHHHFGGHFFGDEHHHGHHHGGGGGHHGHHGHHHHHGGGGGHHHHGGGGHGGGGGGFGGGFFFFFFFCBAAB
@M02197:105:000000000-AN6RF:1:1101:6640:22491 1:N:0:1
TCACCCAAGGTATCCTCCGCTTATTGATATGCTTAAGTTCAGCGGGTAGTCCTACCTGATTTGAGATCAAACATTCAAAGGGCTGTCCTCACTGAGGAGAGACGTCTGTGAGCTCCAGTGAACCTCCACTGCTGAAGGTTACTTGGTGGAAAACCACAAGCGCAGATAGTTATCACACCTGTGATGCCCACCAAACACTGGTAAGCTGATTCATTTGAGAGGAGCTGACCGCAGGCCAGCAAGACCCCCAAAGTCCAAGCTCATCATGGAAAACCATGAAGAGTTGAGGTGTTCATGATACTCAAACAGGCATGCCCTTCGGAATGCCAAAGGGCGCAAGGTGCGTTCAAAGATTCGATGATTCAC
+
CCCCCFCBCCDFGGGGGGGGGGGHGBGHHHHHHHHGHHHHHHHGGGEEFHHHHHHHHHHHHHHHGHHHHHHHHHHHHHHHHGGHGGGFHHHHHHHHGHGHGGGGGGHGHHHHHHHHHHHHHHHGGHHHHHHHHHHHHHHHHHHHHHHGGGHHHHGHGHFHHGHGHGGHHHHHHGHHHHHHHHHHHHHHHHGHHHHHGHHHGHFHHHHHHHHHHHGHHGHHHHHHHGGGGCFGGGFGHFFHFGGFGGFHHHGHHHGHHHHHHGHGHGHHGGHHGHGHHHHHHHHHGHHGGHGHHGHHHGD5FHGFG3HGHHHGGGGGFE?HGHHHHHGHHG?GGGGHHHHGCGCHGGGGGGGCFGFFFFFFFBBAAB
@M02197:105:000000000-AN6RF:1:1101:9239:22595 1:N:0:1
TCACCCAAGGTATCCTCCGCTTATTGATATGCTTAAGTTCAGCGGGTAGTCCTACCTGATTTGAGGTCAAATTGTCAGAAGCTGTCTCATAAGAGACCCTTTAGAAGCTGAACCCCATTTATAAAGCTGCTCTTCACAAATGGCGTAGATAATTATCACACCATAGCAAGGCAACAAAGGTCCCGCTAATGCATTTCAGGAGAGCCGACTTCTGAGAAGCCCGCATACTCCCACATCCAAGCCTGATCAACAGAAAAAGCTGAAAAGGTTGAGAATTTCATGACACTCAAACAGGCATGCTCCTCGGAATACCAAGGAGCGCAAGGTGCGTTCAAAGATTCGATGATTCAC
+
BCCCCFCCCCFFGGGGGGGGGGGHHHHHHHHHHHHHHHHHHHHGGGEFGGHHHHHHHHHHHHHHGHHHHHHHHHHHHHHHHHHHHHHHHHHHHHHHHGHHHHHHGHHHGHHHHHGGGHHHHHHHHHGHHHHHHHGHHHHHHHHHGGGGGHHHHHHHHHHHHHHHHHHHHHHHHHHHHHHHHHHHHGHHHHHHHHHHHHHHHGGGHHHHHGGHHHHHHGGGGGGHHHGGGGHHHHHHGGHGHHHGHHHHHHGHHGGHHHGHHHHHHHFHHHHHHHHGHFHFGHHFHGHHGHHHHHHHHHHGCGGGHHHBGG3HHHHGGGGFHGHHGGGGHGGGGGGGGGGFFFFFFFBBAAA
@M02197:105:000000000-AN6RF:1:1101:9782:22335 1:N:0:1
TCACCCAAGGTATCCTCCGCTTATTGATATGCTTAAGTTCAGCGGGTAGTCCTACCTGATTTGAGGTCAAATTGTCAGAAGCTGTCTCAAAAGAGACCCTTTAGAAGCTGAACCCCATTTATAAAGCTGCTCTTCACAAATGGCGTAGATAATTATCACACCAAAGCAAGGCAACAAAGGTCCCGCTAATGCATTTCAGGAGAGCCGACTTCTGAGAAGCCCGCATACTCCCACATCCAAGCCTGATCAACAGAAAAAGCTGAAAAGGTTGAGAATTTCATGACACTCAAACAGGCATGCTCCTCGGAATACCAAGGAGCGCAAGGTGCGTTCAAAGATTCGATGATTCAC
+
CDCCCFCDC@FFGGGGGGGGGGGHHHHHHHHHHHHHHHGHHHHGGGGGGHHHHHHHHHHHHHHHGGHHHHHHHHHHHGHHGHHHHHHHHHHHHGHHHGHHHHHHGHHHHHHHHHGGGHHHHHHHHHHHHHHHHHHHHHGHHHHHGGGGGHHHHHHGHHHHHHHHHHHHHHHHHHHHHHHHFGHHHGHGGHHHHHHHHHHHHGHGHHHGHGHGHHHHGGGGGGGHHHGGHGHGGHHHCGHHHHHGHGHHHHHHHHHHEHHHHHHHEHHHHHHHGFF5HHHGHHHGGGFGBHHHHHEHHHGE?GGGHHHHHHHFGHHGGGGGHGHHCGGGHGGFBGGGGGGFFFFFFFBAAAB
@M02197:105:000000000-AN6RF:1:1101:9037:22776 1:N:0:1
TCACCCAAGGTATCCTCCGCTTATTGATATGCTTAAGTTCAGCGGGTAGTCCTACCTGATTTGAGGTCAAATTGCCAGAAGCTGTCTCAAAAGAGACCCTTTAGAAGCTGAACCCCATTTATAAAGCTGCTCTTCACAAAAGGCATAGATAATTATCACACCAAAGCAAGGCAACAAAGGTCCCGCTAATGCATTTCAGGAGAGCTGACTTCTGAGAAGCCCGCATACTCCCACATCCAAGCCTGATCAACAGAAAAAGCTGAAAAGGTTGAGAATTTCATGACACTCAAACAGGCATGCTCCTCGGAATACCAAGGAGCGCAAGGTGCATTCAAAGATTCGATGATTCAC
+
CCDCCFCCCCDFGGGGGGGGGGGHHHHHGHHHHHHHHHHHHHHGGGEEFHHHHHHHHHHHHHHHGHHHHHHHHHHHHHHHHHHHHHHHHHHHHGGHHGHHHHHGHHHHHHHHHHGGGHHHHHHHHHHHHHHHHHHHHHHHHHHHHHHHHHHHHHHHHHHHHGHHHHHHHHGHHHHHHHHGHHHHHGHHHHHHHHHHHHHHHHHGHHHHHHHHHHHHGHHHGGHGHGGGGGHHHHHHGGHHHGHHHEHHHHHHFHHHHHHHHHGHHHHHHHHHGHHHHHGFFHHHHGHHBHHHHHGHHHHGGGCGFHGHHHGGGHHGGGGGHHHHHHGHHGGGGGGGGGGFFFFFFFBAAAA
@M02197:105:000000000-AN6RF:1:1101:25930:22932 1:N:0:1
TCACCCAAGGTATCCTCCGCTTATTGATATGCTTAAGTTCAGCGGGTAGTCCTACCTGATTTGAGATCAAACATTCAAAGGGCTGTCCTCACTGAGGAGAGACGTCTGTGAGCTCCAGTGAACCTCCACTGCTGAAGGTTACTTGGTGGAAAACCACAAGCGCAGATAGTTATCACACCTGTGATGCCCACCAAACACTGGTAAGCTGATTCATTTGAGAGGAGCTGACCGCAGGCCAGCAAGACCCCCAAAGTCCAAGCTCATCATGGAAAACCATGAAGAGTTGAGGTGTTCATGATACTCAAACAGGCATGCCCTTCGGAATGCCAAAGGGCGCAAGGTGCGTTCAAAGATTCGATGACTCAC
+
CCCCCFC@BBFFGGGGGGGGGGGHHHGHHHGHHHHHHHHHHHHGGGGGGHGHHHHHHHHHHHHHGHHHHHHHHHHHHHHHHGGHGHHHHHHHHHHHGHGHGGGGGGHGHHHHHHHHHHHHHHHHHHHGHHHHHHHHHHHHHHHHHHGGGHHHHHGHGHHHHGHGHHHHHHHHHGHHHHGHHHHHHHHHHHGHHHHHHHHHHHHHHGHHHHHHHHHGHHHHHHHHHGGGGGHGHHGHHHGGHHGGGGGFHHHHGHGHHHHEHGHGHHHGHGHHHHHHHHHHHHHFHHHGGEHHFFEHGBHFGHHFHHHHHHHHGFEEA?GHGBFHHHHHHHGGGGGHHHHGGGGGGGGGGGGGGGFFFFFFFAAAAA
@M02197:105:000000000-AN6RF:1:1101:24947:22768 1:N:0:1
TCACCCAAGGTATCCTCCGCTTATTGATATGCTTAAGTTCAGCGGGTATCCCTACCTGATCCGAGGTCAACCTTAGAAATGGGGTTGTTTTACGGCGTAGCCTCCCGAACACCCTTTAGCGAATAGTTTCCACAACGCTTAGGGGACAGAAGACCCAGCCGGTCGATTTGAGGCACGCGGCGGACCGCGTTGCCCAATACCAAGCGAGGCTTGAGTGGTGAAATGACGCTCGAACAGGCATGCCCCCCGGAATACCAGGGGGCGCAATGTGCGTTCAAAGATTCGAT
+
BBBBBFBBBAFFGDGGGGGCEFGHHHFHHHHHHHHHHHHHGFHGGGGGHFHGHFFHHHHHFHHGGCGHHFHGHHFHFHEHHHGGGFGFHHHFHEEGGFGDFFFHHGEFGGGGGGHFHHFGGGFFGHHGFHHHHHHGGGGGGHHGFFFGGHHHHHHHHHHGFGGGFGGGGGGGGFGGGGGGFFDFFFGFHFFHGFFBEFFGGHGGGG/CGGFHHFFFFHGHHHHFFFFGHGFFFFHGHGFH@F@AAEAGGBHGF3CFECGGE?EHFGGGEEF4FGGFDFFBFBBAAAB
@M02197:105:000000000-AN6RF:1:1101:21093:22936 1:N:0:1
TCACCCAAGGTATCCTCCGCTTATTGATATGCTTAAGTTCAGCGGGTAGTCCTACCTGATTTGAGGTCAAATTGTCAGAAGCTGTCTCAAAAGAGACCCTTTAGAAGCTGAACCCCATTTATAAAGCTGCTCTTCACAAATGGCGTAGATAATTATCACACCAAAGCAAGGCAACAAAGGTCCCGCTAATGCATTTCAGGAGAGCCGACTTCTGAGAAGCCCGCATACTCCCACATCCAAGCCTGACCAACAGAAAAAGCTGAAAAGGTTGAGAATTTCATGACACTCAAACAGGCATGCTCCTCGGAATACCAAGGAGCGCAAGGCGCGTTCAAAGATTCGATGATTCAC
+
CCCCCFCCBC4FGGGGGGGGGGGHHHHHHHGHHHHHHHHHHHHGGGFGGHHHHHHHHHHHHHHHGHHHHHHHHHHHHHHHHHHHHHHHHHHHHGHHHGHHHHHHHHHGHHHHHGGGGHHHHHHHHHHHHHHHHHHHHHHHGHHHGGGGGHHHGHHHHHHHHGHHGHHHHHHHHHHHHHFHHHHGGGGHHHHHHHHHHHHHHGGGHHGGGFGGGGGHHGGGGGHGGHGGHGHHHHGFGGHHHFFDHEHGHHHFHHHHGHHHHHHHHHHHGHHHHFGBHGGFHHHHFEHGHHHHHGFEHEHEECGGFBHHHHHHHHHGGGGGGGGGGGGGFFGCGGGGEFGFFFFFFFAA>AA
@M02197:105:000000000-AN6RF:1:1101:15947:22928 1:N:0:1
TCACCCAAGGTATCCTCCGCTTATTGATATGCTTAAGTTCAGCGGGTAGTCCTACCTGATTTGAGGTCAAATTGTCAGAAGCTGTCTCAAAAGAGACCCTTTAGAAGCTGAACCCCATTTATAAAGCTGCTCTTCACAAAAGGCATAGATAATTATCACACCAAAGCAAGGCAACAAAGGTCCCGCTAATGCATTTCAGGAGAGCTGACTTCTGAGAAGCCCGCATACTCCCACATCCAAGCCTGATCAACAGAAAAAGCTGAAAAGGTTGAGAATTTCATGACACTCAAACAGGCATGCTCCTCGGAATACCAAGGAGCGCAAGGTGCATTCAAAGATTCGATGATTCAC
+
CCCCCFBBCCFFGGGGGGGGGGGHHHGHHHHHHHHHHHHHHGHGGGGGGHHHGHHHHHHHHHHHGHHHHHHHHHHHHHHHHHGHHHHHHHHHHGHGHGHHHHHHHHHHGHHHHHGGGHHHHHHHHHHHHGHHHHHHHHHHHGHHHHHHHHHHHHHHHHHGHGHHHHHHHHHHGHHHHHHHGGGGHGGHGHHHHHHHHHHGHGHGHHHHHHHGHHHHHHHGGGGHHGGGGGGGGFHHGGHHHGHHGHHHHHHGHHHHHGHHHHHHHHHFFHHHFHGHHHHHHHHHFGFFHGAGHGBHHHGGGGGDFHFHGHHGHHHGGGGFGGHHHHHHDGGGGGFBCGFFFFFFFFBBBBB
@M02197:105:000000000-AN6RF:1:1101:14225:23109 1:N:0:1
TCACCCAAGGTATCCTCCGCTTATTGATATGCTTAAGTTCAGCGGGTAGTCCTACCTGATTTGAGATCAAACATTCAAAGGGCTGTCCTCACTGAGGAGAGACGTCTGTGAGCTCCAGTGAACCTCCACTGCTGAAGGTTACTTGGTGGAAAACCACAAGCGCAGATAGTTATCACACCTGTGATGCCCACCAAACACTGGTAAGCTGATTCATTTGAGAGGAGCTGACCGCAGGCCAGCAAGACCCCCAAAGTCCAAGCTCATCATGGAAAACCATGAAGAGTTGAGGTGTTCATGATACTCAAACAGGCATGCCCTTCGGAATGCCAAAGGGCGCAAGGTGCGTTCAAAGATTCGATGACTCAC
+
CCCCCFCCCCFDGGGGGGGGGGGHHHHHHHHHHHHHHHHHHHHGGGGGGHHHHHHHHHHHHHHHGHHHHHHHHHHHGHHHHGGHGHHHHHHHHHHHGHGHGGHGGGHGHHHGHHHHHHHHHHHHHHHHHHHHHHHHHHHHHHHHHHHGGHHHHHGHGHHHHGHHHHHHHHHHHHHHHHHHHHHHHHHHHHGHHHHHHHHHHHHHHHHHGHHHHHGHHHHGHHGHGGGGGGGGHHGHHHHFHHGGGGGHHHHHHHGHHHGHHGHHGHHHHGGHGHHHHHHHHHHHHHHGHHHGHHHHFHHGGHHHHGHHHHHHGGGGGGGGHGGHHHHHHFGGGGGHHHHGGGGHGGGGGGGGGGFFFFFFFCCBAB
@M02197:105:000000000-AN6RF:1:1101:12820:23458 1:N:0:1
TCACCCAAGGTATCCTCCGCTTATTGATATGCTTAAGTTCAGCGGGTAGTCCTACCTGATTTGAGATCAAACATTCAAAGGGCTGTCCTCACTGAGGAGAGACGTCTGTGAGCTCCAGTGAACCTCCACTGCTGAAGGTTACTTGGTGGAAAACCACAAGCGCAGATAGTTATCACACCTGTGATGCCCACCAAACACTGGTAAGCTGATTCATTTGAGAGGAGCTGACCGCAGGCCAGCAAGACCCCCAACGTCCAAGCTCATCATGGAAAACCATGAAGAGTTGAGGTGTTCATGATACTCAAACAGGCATGCCCTTCGGAATGCCAAAGGGCGCAAGGTGCGTTCAAAGATTCGATGACTCAC
+
BBBBBFBBBBDFGGGGGGGGGGGHHHHHHHGHHHHHGHHHHHHGGFGGGHHHHHHHHHGHHHGHGHHHHHGHHHHHHHHHHGGHGHGHGHHHHHHHGFGHGGHGGGHGHHHEHHHHHHHHHHHHHHHHHHHHHHHHHHHHHHHHHHFGGHHHHHGHGHHHHGGGGGHHHHHHHHHHHHHHHHHHHGHHHHGHHHHHHHHHHHHHHHHHHHHHHHHHHHHHHHHHGGGGGGGGHHGGHFEFEHGDGGGHHFEGHHGHHGHHHHHHHHHHHGHHHHHHFGHHHHHHHHHGHHHHHHGBGFBHEGHGGHHHHFHHGGGGGGGHHHHHHFHFHHFGGGFCHHHGGGGHGGGGGGGGGGFFFFFFFBBAAB
@M02197:105:000000000-AN6RF:1:1101:23939:23501 1:N:0:1
TCACCCAAGGTATCCTCCGCTTATTGATATGCTTAAGTTCAGCGGGTAGTCCTACCTGATTTGAGGTCAAATTGTCAGAAGCTGTCTCAAAAGAGACCCTTTAGAAGCTGAACCCCATTTATAAAGCTGCTCTTCACAAATGGCGTAGATAATTATCACACCAAAGCAAGGCAACAAAGGTCCCGCTAATGCATTTCAGGAGAGCCGACTTCTGAGAAGCCCGCATACTCCCACATCCAAGCCTGATCAACAGAAAAAGCTGAAAAGGTTGAGAATTTCATGACACTCAAACAGGCATGCTCCTCGGAATACCAAGGAGCGCAAGGTGCGTTCAAAGATTCGATGATTCAC
+
DDCCCFCDDBFFGGGGGGGGGGGHHHHHGHHHHHHHHHHHHHHGGGGGGHHHHHHHHHHHHHHHGHHHHHHHHHHHHHHHHHHHHHHHHHHHHGHHHGHHHHHHHHHHHHHHHHGGGHHHHHHHHHHHHHHHHHHHHHHHHHHHGGGGGHHHHHHHGHHHHHHHHHHHHHGHHHHHHHHHHHHHHHHHHHHHHHHHHHHHHGHGHHGGGGGGHHGHHGGGGGGGGHEGHGHGGHHGGGHHHHGEHHBHHHHHHHHHHHHHHGHHHHHHHHHHHFGBHHHFGHHHHGHHHHHHHHHHHHEGGGGGHGHHGFAGHHHGGGCGGHFHGGGGHGGGGGGGGGGFFFFFFFABBAB
@M02197:105:000000000-AN6RF:1:1101:26222:23475 1:N:0:1
TCACCCAAGGTATCCTCCGCTTATTGATATGCTTAAGTTCAGCGGGTAGTCCTACCTGATTTGAGGTCAAATTGTCAGAAGCTGTCTCAAAAGAGACCCTTTAGAAGCTGAACCCCATTTATAAAGCTGCTCTTCACAAATGGCGTAGATAATTATCACACCAAAGCAAGGCAACAAAGGTCCCGCTAATGCATTTCAGGAGAGCCGACTTCTGAGAAGCCCGCATACTCCCACATCCAAGCCTGATCAACAGAAAAAGCTGAAAAGGTTGAGAATTTCATGACACTCAAACAGGCATGCTCCTCGGAATACCAAGGAGCGCAAGGTGCGTTCAAAGATTCGATGATTCAC
+
AABAAFBBAABFGGGGGGGGGGGHFHHFGGGHHHGHFGHHHHHGCGGGGFGHHHHHHHHHHHHFFHHHHHHHHGHGGHHGHHHHHEHHFHEHFGHHGGHHHHHHGHHHHHHGFHGGGHHHHHHHFGHEHHHHHHGHHHHHHGHGGFGFGHHFHHHHHHHHHHHGGHHHHHFGHHHHHHHGFHHHGGHHGGHHHHHHHHHFBGHGHHGGG>EBGGHGHGEGGGGCGGGGFGGGGHGH?EFHGF@2E2BFGGFDGG1EGGFGBHGF1FE02FGFGFHHFBGGBHGFGFB0BBB11EEHGCGEF/?EGDD2GHGBB1C0GE?ECACHEEA0A11GGGGGCGB11F3D33AAA>A
@M02197:105:000000000-AN6RF:1:1101:13920:23554 1:N:0:1
TCACCCAAGGTATCCTCCGCTTATTGATATGCTTAAGTTCAGCGGGTAGTCCTACCTGATTTGAGGTCAAATTGTCAGAAGCTGTCTCAAAAGAGACCCTTTAGAAGCTGAACCCCATTTATAAAGCTGCTCTTCACAAATGGCGTAGATAATTATCACACCAAAGCAAGGCAACAAAGGTCCCGCTAATGCATTTCAGGAGAGCCGACTTCTGAGAAGCCCGCATACTCCCACATCTAAGCCTGATCAACAGAAAAAGCTGAAAAGGTTGAGAATTTCATGACACTCAAACAGGCATGCTCCTCGGAATACCAAGGAGCGCAAGGTGCGTTCAAAGATTCGATGATTCAC
+
BBABBFBBBBFFGGGGGGGGFGGHHHHHGHFHHHFFHHHHHHHGGGGGGHHHHHHGHHHHHHHGGHHFHHHHHHHHHHHHHHHHHHHHHHGHHGGHFGHHHHHGHHHGGHHHHGGGGHHHHHFHHHHHGHHHHHHHHHGHFHHHGGGGGHHHHHHHHHHHHGHHHHHHHHAGHHHHHHHGFGHGEHGGGHHHHHHHHHGHHGHGHHGGGHHHHHHHGGGGEGFFGGGGGGGHGHGFHGHHGFFFGFFHFHHHHHGHGGHHGHHHFHHFHHHGHFGHHFHHHHHFFFEFFHHHHGCBFHGGGGCGHHHHHFFCHHFEGECGGHHF2GGGHGGGGFGFFFAB45FFFDA?@BA
@M02197:105:000000000-AN6RF:1:1101:26037:23495 1:N:0:1
TCACCCAAGGTATCCTCCGCTTATTGATATGCTTAAGTTCAGCGGGTATCCCTACCTGATCCGAGGTCAATCAAGAGAATTGTGGGGGGTTTGCCGGCAGGAACGACACTGGCCGAACAGCGAACAGATTCTACTACGCCGGGTACCAGTGACTTTCCGCCGTTGATTTTCGGCGGGGAGACCGCAACAAGACGGACTCTTCCTCCATGACCATGCAAAAGCGCTTGAGTTGATTTTAGTGACGCTCGAACAGGCATGCCTCCCGGAATACCAGGAGGCGCAATGTGCGTTCAAAGATTCGATGATTCAC
+
BBCBBFABCC4DGFGGFFFGGGGHHHHHHHGGHGFHHHGHHHHGGGGCHFDHHHHHHHHHHHHFGGEFHHGGHGHGHGGHHHCGGDGGGFGGGDGFFFGGGGHHGFGGGGGGGFFFGBGGGF=BFFFFFFFFFFFFFGGFFFFC@GGGGGGFGGFGGGGFFFGFFFFFFF@BDFFFHGDBDGGGFHFGFGFGFGFFHGHFGGHHFGFHFHFFFFHHHGFCBEHG@EEFFFFBHEGHGHFGDGEEFE?FHGHHGGAHFCGGGGGHG5HFHFHHHCGGGCGHHGBE2EGGCFGGGGFECFFFFFD5FABBBB
@M02197:105:000000000-AN6RF:1:1101:21781:23463 1:N:0:1
TCACCCAAGGTATCCTCCGCTTATTGATATGCTTAAGTTCAGCGGGTAGTCCTACCTGATTTGAGATCAAACATTCAAAGGGCTGTCCTCACTGAGGAGAGACGTCTGTGAGCTCCAGTGAACCTCCACTGCTGAAGGTTACTTGGTGGAAAACCACAAGCGCAGATAGTTATCACACCTGTGATGCCCACCAAACACTGGTAAGCTGATTCATTTGAGAGGAGCTGACCGCAGGCCAGCAAGACCCCCAAAGTCCAAGCTCATCATGGAAAACCATGAAGAGTTGAGGTGTTCATGATACTCAAACAGGCATGCCCTTCGGAATGCCAAAGGGCGCAAGGTGCGTTCAAAGATTCGATGACTCAC
+
AABCCFCBCCDFGGGGGGGGGGGHHHHHHHHHHHHHHHHHHHHGGGGGGHHHHHHHHHHHHHHHGFGHHHHHHHHHHHHHHGGHGHHHHHHHHHHHGHGHGGHGGGHGHHHHHHHHHHHHHHHHHHHHHHHHHHHHHHHHGHHHHGHGGHHHHHGHGHHHHGGHGGHHHHHHHHHHHHHHHHHHHHHHHHGHHHHHHHHHHHHHHHHHHHHHHHHHHHGHGHHHHGGGGGHGGHGGHHGHHHGGGGGHHHHHHHDHGHGHHGHHFHHHHGFGGFHHHHHHHHHHHHHGHHHHFHHGHHHHGHHHHHEHHHEHGGGDCDGHGHGGHHHFHHGGGGGHGGHGGGGHGGGGGGGFFGFFFFFFFA3ABA
@M02197:105:000000000-AN6RF:1:1101:5802:23617 1:N:0:1
TCACCCAAGGTATCCTCCGCTTATTGATATGCTTAAGTTCAGCGGGTAGTCCTACCTGATTTGAGGTCAAATTGTCAGAAGCTGTCTCAAAAGAGACCCTTTAGAAGCTGAACCCCATTTATAAAGCTGCTCTTCACAAATGGCGTAGATAATTATCACACCAAAGCAAGGCAACAAAGGTCCCGCTAATGCATTTCAGGAGAGCCGACTTCTGAGAAGCCCGCATACTCCCACATCCAAGCCTGATCAACAGAAAAAGCTGAAAAGGTTGAGAATTTCATGACACTCAAACAGGCATGCTCCTCGGAATACCAAGGAACGCAAGGTGCGTTCAAAGATTCGATGATTCAC
+
BBBBBFBABBDFGGGGGGGGFGGHGHHHHHHHHHFHHHHHCHFGEGEEEHEHFGHHHHHHHHHHGHFFGHHHHHHHGHHHHGHHHHHHHHGHHGHGHGHHHHHHHHHHHHHHHHGGGHHHHHHHHHHHHHHHHHHHHHGGGHHHGGGGGHHHHHGHFFFHHGHHHHHHHHHGHHHHHHEG@DGHGHHHHHHHHHHHHHHGFGHGGHGHHGGGGGHGGGGGG??GGHGFFGHGGGGFGGHHGHHHFFHHHHFFHHHGGHHHHHHFHGHFHGGHFHHF5HFFGGHGDGFF5GFEF3BGEF1FCGCFEFGFHFFCFGFHFA2ECHF4CFGGHFGDBGGDEGFFFFFFBFBAAAA
@M02197:105:000000000-AN6RF:1:1101:9136:23671 1:N:0:1
TCACCCAAGGTATCCTCCGCTTATTGATATGCTTAAGTTCAGCGGGTATCCCTACCTGATCCGAGGTCAACCTTAAAAAAATTAGGGGTTGCTGGCAAGTAGACCTACCGGACTCAATCGCGAGGAGTATTACTACGCGTAGAGCCGACAGGCACCGCCACTGATTTTAGGGGCCGCGAAACCGCGAACCCCAATACCAAGCGAGAGCTTGAGTGGTTATAATGACGCTCGAACAGGCATGCCCCCCGGAATACCAGAGGGCGCAATGTGCGTTCAAAGATTCGATGATTCAC
+
BBBBBFBBBADFGGGGGGGCGGGHHHHHGHGHHHHHHHHHHHHGGGGGHHGHHGHHH:G98H:G9GG:HH:;<<HHHHHG:H;;F;FGGGE;:H:9:HG:HG;HH:/HHG/,9G:H;H;G:G:GG9GHGHHHHH::9G9/:GGHH;.GG;G;G<HGGGGGGGGGGGGGGGFGGGGGGGGGGGGGGGGGGHHHGFFGFGHFFFHHGFGHHGHHGHHFFGFHGHFGGGFHGFFGFGDFHHG@?GGGCCGHHHHGEGGHGFGGGFGHHHGGGGHGGGCGGGGGGFFFBFFFBBAAA
@M02197:105:000000000-AN6RF:1:1101:11000:23715 1:N:0:1
TCACCCAAGGTATCCTCCGCTTATTGATATGCTTAAGTTCAGCGGGTAGTCCTACCTGATTTGAGGTCAAATTGTCAGAAGCTGTCTCAAAAGAGACCCTTTAGAAGCTGAACCCCATTTATAAAGCTGCTCTTCACAAATGGCGTAGATAATTATCACACCAAAGCAAGGCAACAAAGGTCCCGCTAATGCATTTCAGGAGAGCCGACTTCTGAGAAGCCCGCATACTCCCTCATCCAAGCCTGATCAACAGAAAAAGCTGAAAAGGTTGAGAATTTCATGACACTCAAACAGGCATGCTCCTCGGAATACCAAGGAGCGCAAGGTGCGTTCAAAGATTCGATGATTCAC
+
CCCCCFCCCCFFGGGGGGGGGGGHHHGHHHHHHGHHHHHHHHHGGGEGGHHHHHHHHHHHHHHHGHHHHHHHHHHHHHHHHGHHHHHHHHHHHGHHHGGHHHHHHHHHHHHHHHGGGHHHHHHHHHHHHHHHHHHHHHHHGHHHGGGGGHHHHHHHHHHHHGHHHHHHHHHHHHHHHHHHHGHGHHHHGHHHHHHHHHHHHGHGHHHHHGGHGHHHHGGGGGHHGGGGGGGHGGGFGGHHHFHHFFFHHFHHHHHFGBHHGHHHHHHGHGHHHHHHEFHHGHHHHGHGFGF3BGGHFEHFECCFHGBHFGFHHHHGGGGGHHHHGGGGHGGGGGGFGGGFFFFFFFBABAA
@M02197:105:000000000-AN6RF:1:1101:15424:23843 1:N:0:1
TCACCCAAGGTATCCTCCGCTTATTGATATGCTTAAGTTCAGCGGGTAGTCCTACCTGATTTGAGGTCAAATTGTCAGAAGCTGTCTCAAAAGAGACCCTTTAGAAGCTGAACCCCATTTATAAAGCTGCTCTTCACAAATGGCGTAGATAATTATCACACCAAAGCAAGGCAACAAAGGTCCCGCTAATGCATTTCAGGAGAGCCGACTTCTGAGAAGCCCGCATACTCCCACGTCCAAGCCTGATCAACAGAAAAAGCTGAAAAGGTTGAGAATTTCATGACACTCAAACAGGCATGCTCCTCGGAATACCAAGGAGCGCAAGGTGCGTTCAAAGATTCGATGATTCAC
+
AAA1AF?A1>1BFGGGGGGGGGGHHHGHHHHHHHHHHHHHHHHGGGEFGHHFFGHHHHHHHHHHGGHHHGFFH1@FFFHHHEFHFFFFGHHHECCFGGHHFEHD1FGBCCGEGGEEGGHHFHHHHHHFHH1<D7GGHHFFGGA0<FFBFHEFGBGFHGHHGGHGGHHHGFFHHGGFF:0<1GGCGF1CGFDFGHHHGFBHFCGCGHDF@FA;BHDFHCCBF/A?BEGGEEBEFFGFGEEHHHHGHFGFB@GBGBBFHFFFHHFHHHHHFGGHFHGGDGDFEFGHHEGBGDGGBFBBHHHGGGEGFFGGHHHHGHE0AEA0FCG0ECCGHGDFD3B3EGGBFFDD3FAA1AA
@M02197:105:000000000-AN6RF:1:1101:17137:24031 1:N:0:1
TCACCCAAGGTATCCTCCGCTTATTGATATGCTTAAGTTCAGCGGGTAGTCCTACCTGATTTGAGATCAAACATTCAAAGGGCTGTCCTCACTGAGGAGAGACGTTTGTGAGCTCCAGTGAACCTCCACTGCTGAAGGTTACTTGGTGGAAAACCACAAGCGCAGATAGTTATCACACCTGTGATGCCCACCAAACACTGGTAAGCTGATTCATTTGAGAGGAGCTGACCGCAGGCCAGCAAGACCCCCAAAGTCCAAGCTCATCATGGAAAACCATGAAGAGTTGAGGTGTTCATGATACTCAAACAGGCATGCCCTTCGGAATGCCAAAGGGCGCAAGGTGCGTTCAAAGATTCGATGACTCAC
+
DDDDDFDDDDFFGGGGGGGGGGGHHHHHHHHHHHHHHHHHHHHGGGGGGHHHHHHHHHHHHHHHGHHHHHHHHHHHHHHHHGGHGHHHHHHHHHHHGHGHGGHGGGHGHHHHHHHHHHHHHHHHHHHHHHHHHHHHHHHHHHHHHHHGGHHHHHGHGHHHHGHHGHHHHHHHHHHHHHGHHHHHHHHHFHGHHHHHHHHHHHHHHHHHHHHHHHHHHHHHHHGHHGGGGGHGHHGHHHHHHHGGGGGGHHHHHHGHHHHHHHHHHHGHHGGHGHHGHHHGHHHGHHGGHHHHGHHHHHHHGHHHHHHHHHHHGGGGGGGHHFHGHHHHHFGGGGGFCHHGGGGGGGGGGGGGGFFFFBFFFCBCBC
@M02197:105:000000000-AN6RF:1:1101:7995:24423 1:N:0:1
TCACCCAAGGTATCCTCCGCTTATTGATATGCTTAAGTTCAGCGGGTAGTCCTACCTGATTTGAGATCAAACATTCAAAGGGCTGTCCTCACTGAGGAGAGACGTCTGTGAGCTCCAGTGAACCTCCACTGCTGAAGGTTACTTGGTGGAAAACCACAAGCGCAGATAGTTATCACACCTGTGATGCCCACCAAACACTGGTAAGCTGATTCATTTGAGAGGAGCTGACCGCAGGCCAGCAAGACCCCCAAAGTCCAAGCTCATCATGGAAAACCATGTAGAGTTGAGGTGTTCATGATACTCAAACAGGCGTGCCCTTCGGAATGCCAAAGGGCGCAAGGTGCGTTCAAAGATTCGATGATTCAC
+
BBBBBFBBBBFFGGGGGGGGGGGHHGHHHHGHHHHHHHHHHHHGCGFGGGHHHHHHGHHHGHHHGGHHHHHHHHGFHH5GHGGFGHHHHHHHHHHGGHGGGGHGGGHGHHFHGFFHHHHHHHHHHHHHHHHHHHHHHHHHFGHGGFGFGGGHHHGHGGEHHGGCGGHGHHHHHHGHFHGHHHHHHGEHHGFHGHHHHGHGGEHHGHHHHFHHHHHHHHHGFFHGGGGGGGGGHGFGHHEHFFFGGEE3HHEHHHGGHFHEHHHHFHBFGFG3FHHG4HFHHGHFFGBGGBEHGFGHHHHHGGHHHHHHGCDDAGGGCEGHHHHHFFGHG3FEGGGHGFHCGGGHGGGGGGGGGFFFFFFFFCCCCC
@M02197:105:000000000-AN6RF:1:1101:6870:24644 1:N:0:1
TCACCCAAGGTATCCTCCGCTTATTGATATGCTTAAGTTCAGCGGGTAGTCCTACCTGATTTGAGGTCAAATTGTCAGAAGCTGTCTCAAAAGAGACCCTTTAGAAGCTGAACCCCATTTATAAAGCTGCTCTTCACAAATGGCGTAGATAATTATCACACCAAAGCAAGGCAACAAAGGTCCCGCTAATGCATTTCAGGAGAGCCGACTTCTGAGAAGCCCGCATACTCCCACATCCAAGCCTGATCAACAGAAAAAGCTGAAGAGGTTGAGAATTTCATGACACTCAAACAGGCATGCTCCTCGGAATACCAAGGAGCGCAAGGTGCGTTCAAAGATTCGATGATTCAC
+
AAAB@FBBBBFFGFFGGGGGFGGHHHHHHGHGHHHHHHGHHHGGGGGGGHHHHGHGHHHGHHGHGHGHHHHHHHGHHHHHHHHHHHHHHHHHHGHHHGHHGHHHHHHHHHHHFHGGGGHHHGHHHHHHHHHHHHHHHHHGHEGHFFGGGHGGHGHHHHHHHHGGHHHHHHFHHHHHHHHHHGFHGHHHGHHHHHHHHGHHHGHGHFFHGHHGHHGGHGGGGGHHHHGGGGHGGGHFGGHHHGHHHHGHHHGFGHHHGGEHHGHHHHHFHHHFHHGEDF@5FHGDBGGHFHHHHGHHGHHGGCGCHGGHHHFGHHGGGGGGFCHHGGGGHGGGFCGGEFC4C5FFFFA@BAA
@M02197:105:000000000-AN6RF:1:1101:11672:24523 1:N:0:1
TCACCCAAGGTATCCTCCGCTTATTGATATGCTTAAGTTCAGCGGGTAGTCCTACCTGATTTGAGGTCAAATTGTCAGAAGCTGTCTCAAAAGAGACCCTTTAGAAGCTGAACCCCATTTATAAAGCTGCTCTTCACAAATGGCGTAGATAATTATCACACCAAAGCAAGGCAACAAAGGTCCCGCTAATGCATTTCAGGAGAGCCGACTTCTGAGAAGCCCGCATACTCCCACATCCAAGCCTGATCAACAGAAAAAGCTGAAAAGGTTGAGAATTTCATGACACTCAAACAGGCATGCTCCTCGGAATACCAAGGAGCGCAAGGTGCGTTCAAAGATTCGATGATTCAC
+
BCCCBFCCCCFFGGGGGGGGGGGHHHHHHHHHHHHHHHHHHHHGGGGGGHHHHHHHHHHHHHHGGHHHHHHHHHHHHHHHHHHHHHHHHHHHHGHHHGHHHHHHHHHHHHHHHHGGGHHHHHHHHHHHHHHHHHHHHHHGHHHHGGGGGHHHHHHHHHHHHHHHHHHHHHHHHHHHHHHHHHHGHGGGFHHHHHHHHHHHHGHGHGHHHHHHHHHHHGGGGGGHHHGGGGHHHHHHGGHHHHGHHHHHHHHHHHHHHHGHHHHHHHHFHHHHHHHFHHHHHHHGEGHGHHHHHHHHHHHGGGGGHHHHHHHHHHHGGGGGHHHHGGGGHGGGGGGGGGGFFFFFFFCBBAB
@M02197:105:000000000-AN6RF:1:1101:14877:24724 1:N:0:1
TCACCCAAGGTATCCTCCGCTTATTGATATGCTTAAGTTCAGCGGGTAGTCCTACCTGATTTGAGGTCAAATTGTCAGAAGCTGTCTCAAAAGAGACCCTTTAGAAGCTGAACCCCATTTATAAAGCTGCTCTTCACAAATGGCGTAGATAATTATCACACCAAAGCAAGGCAACAAAGGTCCCGCTAATGCATTTCAGGAGAGCCGACTTCTGAGAAGCCCGCATACTCCCACATCCAAGCCTGATCAACAGAAAGAGCTGAAAAGGTTGAGAATTTAATGACACTCAAACAGGCATGCTCCTCGGAATACCAAGGAGCGCAAGGTGCGTTCAAAGATTCGATGATTCAC
+
CCCCCFCCCCDFGGGGGGGGGGGHGGGHHHHHHHHHHHHHHHHGGGGGGHHHHHHHHHHHGHHHGHHHHHHHHHHHHHHHHHHHHHHHHHHHHGHHHGHHHHHHHHHHHHHGHHGGGHHHHHHHHHGHHHHHHHHHHHHHHHHHGGGGGHHHHHHHHHHHHHHHHHHHHHHGHHHHHHHGHHHHHHHGHHHGHHHHHHHFHGHGHGHHHHGGHHHHHGGGGGHGHGGGHGGGHGHFGGHHHFHHHHHHHHHHGHHHHHHHHHGHHHHHGHHHHHHHGHHHHHHHFGGHGHHGHHHHHHHGGGGGHHHHHGHGHHHGGGGGHHHHGGGGHGGGFFG5CGGFFFFFFFABAAA
@M02197:105:000000000-AN6RF:1:1101:9435:25053 1:N:0:1
TCACCCAAGGTATCCTCCGCTTATTGATATGCTTAAGTTCAGCGGGTAGTCCTACCTGATTTGAGGTCAAATTGTCAGAAGCTGTCTCAAAAGAGACCCTTTAGAAGCTGAACCCCATTTATAAAGCTGCTCTTCACAAATGGCGTAGATAATTATCACACCAAAGCAAGGCAACAAAGGTCCCGCTAATGCATTTCAGGAGAGCCGACTTCTGAGAAGCCCGCATACTCCCACATCCAAGCCTGATCAACAGAAAAAGCTGAAAAGGTTGAGAATTTCATGACACTCAAACAGGCATGCTCCTCGGAATACCAAGGAGCGCAAGGTGCGTTCAAAGATTCGATGATTCAC
+
AAABBFBBBBDFGGGGGGGGGGGHHHHHHHHHHGCGHHHHHGFFCGGGGGFFHHHHHHHHHHGHGHHHHHHHHGHHHGGHHEHHHHHHHHHHHGHHHGHHHHHHHHHHHHHHHEGGGHHHHHHHHGHHHHGHHFHHHHHHGHHGGGGGGHHHHHHHHHGHHGHHHHHHHHHHHHHHHHHHHGHHGHHHHHHHHHHHHHHGHGHGHFFHGGGGGHHHHGGGGGGHHGGGHGGGGGHHGFHHGHHHHFHHHHHHGHHHHGFFGHFHHHHHHFGFBHHGFBHHGHGFGGGB5G3HFHFHHHHFGGGFEBFFBHHHHHHCGGGGHFFHECEECFGGGGGGE4GFFFFFFFABBAA
@M02197:105:000000000-AN6RF:1:1101:25487:25290 1:N:0:1
TCACCCAAGGTATCCTCCGCTTATTGATATGCTTAAGTTCAGCGGGTAGTCCTACCTGATTTGAGGTCAAATTGTCAGAAGCTGTCTCAAAAGAGACCCTTTAGAAGCTGAACCCCATTTATAAAGCTGCTCTTCACAAATGGCGTAGATAATTATCACACCAAAGCAAGGCAACAAAGGTCCCGCTAATGCATTTCAGGAGAGCCGACTTCTGAGAAGCCCGCATACTCCCACATCCAAGCCTGATCAACAGAAAAAGCTGAAAAGGTTGAGAATTTCATGACACTCAAACAGGCATGCTCCTCGGAATACCAAGGAGCGCAAGGTGCGTTCAAAGATTCGATG
+
CCCCBFBCCBDFGGGGGGGGGGGHHHGHHHHHHHHGHHGHHHGGGGFGGHHHHHHHGHGHHHHHGHHHGFFHHHHHGHHHHHHHHHHHGHHHHGHHHEGHHGHHHHHHHHHHHFGGGHHHHHHHHHHHHHHGHHHHHHHHHHHHGGGGGHHHHGHGHHHHHGHHHHHHHHHHHHHHHHHHHHHHGHGGHHHHHHHHHHHFHGHGHHHGGGGGHFGHHGGGFGEGHGGGGGHGHHHFFGGHFBHHFBHHHHHHGHHGHHHHHGHHHHHHHHGHFHFFHHHHFHFHGGHHHHFFHHFHHHEGGGFGHGHHGFGFHHHGEA?CHHGGEGGFGEGFGFDB3FFFBBABB
@M02197:105:000000000-AN6RF:1:1101:22942:25348 1:N:0:1
TCACCCAAGGTATCCTCCGCTTATTGATATGCTTAAGTTCAGCGGGTAGTCCTACCTGATTTGAGGTCAAATTGTCAGAAGCTGTCTCAAAAGAGACCCTTTAGAAGCTGAACCCCATTTATAAAGCTGCTCTTCACAAATGGCGTAGATAATTATCACACCAGAGCAAGGCAACAAAGGTCCCGCTAATGCATTTCAGGAGAGCCGACTTCTGAGAAGCCCGCATACTCCCACATCCAAGCCTGATCAACAGAAAAAGCTGAAAAGGTTGAGAATTTCATGACACTCAAACAGGCATGCTCCTCGGAATACCAAGGAGCGCAAGGTGCGTTCAAAGATTCGATGACTCAC
+
ACBBAFCCCCFFGGGGGGGGGGGHGHHHHHHHHHHHHHHHHHHGGGGGGHHHHHHHHHFGHHHHGHHHHHHHHHHHHHHHHHGHHHHHHHHHHGHHHGHHHHHGHGHHHHHHHHGGGHHHHHHHHHGHHGHHHHHHHHHHHHHHGGGGGHHHHHHHHHHHHGHHHHHHHHGHHHHHHHHHHHHHGHHGGHHHHHHHHHHHHGHGGHGGGHHHHHFGGGGGGGGHHGGGHGHGGGGFGGHGHHHHHHHHHHFFHHHHHFHFHGHHHHHHHGHHHHHHHFFHFHHHGGFHHHGHFHEHGGHGGGGGHHFFHHHFHHHGGGGGGHGHGGGGFFGGGGGGEFGFFFFFFFBABAA
@M02197:105:000000000-AN6RF:1:1101:19350:25653 1:N:0:1
TCACCCAAGGTATCCTCCGCTTATTGATATGCTTAAGTTCAGCGGGTAGTCCTACCTGATTTGAGGTCAAATTGCCAGAAGCTGTCTCAAAAGAGACCCTTTAGAAGCTGAACCCCATTTATAAAGCTGCTCTTCACAAATGGCGTAGATAATTATCACACCAAAGCAAGGCAACAAAGGTCCCGCTAATGCATTTCAGGAGAGCCGACTTCTGAGAAGCCCGCATACTCCCACATCCAAGCCTGATCAACAGAAAAAGCTGAAAAGGTTGAGAATTTCATGACACTCAAACAGGCATGCTCCTCGGAATACCAAGGAGCGCAAGGTGCGTTCAAAGATTCGATGATTCAC
+
@ABBBFAAAAB5FGGGGGGGGGGHHHHHHHHHHHHHHHHHHHHGGGEEEHHHHHHHHHHHHHHHGHHHHHHGB55FGGHHHFGHGHFHFHFGHE2FGFEBHHFFHFHFFFGHBFFE?GFFGFFHHHGHGE8HFHFFHHHFHFBGCCGGGHHHGFHHHHFHFFGEHFGFHGEEFGHHHHFFGG1<CC@@GFGHHGHHHGFCFEFGHHFGGGGEGGGGGGGGGEFGEHGEABGGFGDBGFG1GGGGFFBHGGBFF3HHHEHHHHHHFHGFD5E5F5FDBFFHHHHGFGHGHHHHGHEHHHEE0E?CHHFHHFHFFCHEEEGGFHHHEGGGHGGGGGGGGG4FFBFFFFAABAB
@M02197:105:000000000-AN6RF:1:1101:14567:26087 1:N:0:1
TCACCCAAGGTATCCTCCGCTTATTGATATGCTTAAGTTCAGCGGGTAGTCCTACCTGATTTGAGGTCAAATTGTCAGAAGCTGTCTCAAAAGAGACCCTTTAGAAGCTGAACCCCATTTATAAAGCTGCTCTTCACAAATGGCGTAGATAATTATCACACCAAAGCAAGGCAACAAAGGTCCCGCTAATGCATTTCAGGAGAGCCGACTTCTGAGAAGCCCGCATACTCCCACGTCCAAGCCTGATCAACAGAAAAAGCTGAAAAGGTTGAGAATTTCATGACACTCAAACAGGCATGCTCCTCGGAATACCAAGGAGCGCAAGGTGCGTTCAAAGATTCGATGATTCAC
+
BBBBBFBBBBFFGGGGGGFGGGGHHHHHGHHHHHHHHGHHHHHGGGGGGHHHHGHHHHHHHHHGGHHHHHHHHHHHHHHHHHHHHHHHHHHHHGHHHGHHHHHHHHHHHHHHHHGGGHHHHHHHHHHHHHHHHHHHHHHHHHHHGGGGGHHHHHHHHHHHHHHHHHHHHHHHHGHHHHHHHGFFGGGGGHGHHHHHHHHGHGHGHHHHGHHHHHHHGGGGGGHHHGGGGGGGGGFHCFHGFHHEHHGHHHHHHHHHHHHHHGHHHHHHHHGHHHHHHGHHHHHFFFHGGHHHHFGHHHGGGGGGHHEHHHGHGHHEGECGHHHGGFEEGGGFCGGFGGGFFFFFFF@BAAA
@M02197:105:000000000-AN6RF:1:1101:24160:25999 1:N:0:1
TCACCCAAGGTATCCTCCGCTTATTGATATGCTTAAGTTCAGCGGGTAGGCCTACCTGATTTGAGGTCAAATTGTCAGAAGCTGTCTCAAAAGAGACCCTTTAGAAGCTGAACCCCATTTATAAAGCTGCTCTTCACAAATGGCGTAGATAATTATCACACCAAAGCAAGGCAACAAAGGTCCCGCTAATGCATTTCAGGAGAGCCGGCTTCTGAGAAGCCCGCATACTCCCACATCCAAGCCTGATCAACAGAAAAAGCTGAAAAGGTTGAGAATTTCATGACACTCAAACAGGCATGCTCCTCGGAATACCAAGGAGCGCAAGGTGCGTTCAAAGATTCGATGACTCAC
+
AAAAAFA11A1BEGGCGFA?00EGHHBGDAGGFEHGHHFGHHHEGGG?FEGCEHHFHFHHHGGFCGGFAFGHGF22GFFGBBEGHHFHBFGHHAGFGE>F0EHHHHFBCGD1>GAAFFFHHHHFGHFHGHFDF9BFGHGFFFFFGC0CGGFFGFGHHFHFHGHHHHGHHGFGHGHHGCFB<DDGHGHGGHHHHGHHHFGD0CCCEGGCCGGGGHHFFGGGFGGGGGGGGGEFGFGBGGG0GCFBGGGFHHHGFFHHHFFF2HGFECE0@DFHHFFBFFGGB2FDHGHHHFG1B1CDHGHECGGCGFHGBFF1EGFGGE?EGBFHCE?E1FGD3GGBGGGC1DFD@1AAAAA
@M02197:105:000000000-AN6RF:1:1101:19233:26054 1:N:0:1
TCACCCAAGGTATCCTCCGCTTATTGATATGCTTAAGTTCAGCGGGTAGTCCTACCTGATTTGAGGTCAAATTGTCAGAAGCTGTCTCAAAAGAGACCCTTTAGAAGCTGAACCCCATTTATAAAGCTGCTCTTCACAAATGGCGTAGATAATTATCACACCAAAGCAAGGCAACAAAGGTCCCGCTAATGCATTTCAGGAGAGCCGACTTCTGAGAAGCCCGCATACTCCCACATCCAAGCCTGATCAACAGAAAAAGCTGAAAAGGTTGAGAATTTCATGACACTCAAACAGGCATGCTCCTCGGAATACCAAGGAGCGCAAGGTGCGTTCAAAGATTCGATGACTCAC
+
CCCCCFBCCCFFGGGGGGGGGGGHHHHHHHHHHHHGHHHHHHGGGGGGGHHHHHHHHHHHHHHGGHHHGHHHHHHHHHHHHHHHHHHHHHHHGGHHHGHGHHHGHHHHHHHHHHGGGHHHHHHHHHHHHHHHGHHHHHHHHHHHGGGGGHHHHHHHHHHHHHHHHHHHHHGHHHHHHHHFHHHEFGGHGHHHHHHHHHHHHGHGHHHHHHGGHHHHGGGGGGHHHHGGGGHHHHHFDGGHHGHHHGHHHHHHHHHHHHHGHHHHHHHHHHHGHHHHHHHGHHGD5GHGGHHHHHHHHHGGE?GGGHHHGHHHHHHGGGGGHHHHGGGGHGGGGGGG?GGFFFFFFFBBAAA
@M02197:105:000000000-AN6RF:1:1101:16233:26316 1:N:0:1
TCACCCAAGGTATCCTCCGCTTATTGATATGCTTAAGTTCAGCGGGTAGTCCTACCTGATTTGAGGTCAAATTGTCAGAAGCTGTCTCAAAAGAGACCCTTTAGGAGCTGAACCCCATTTATAAAGCTGCTCTTCACAAATGGCGTAGATAATTATCACACCAAAGCAAGGCAACAAAGGTCCCGCTAATGCATTTCAGGAGAGCCGACTTCTGAGAAGCCCGCATACTCCCACATCCAAGCCTGATCAACAGAAAAAGCTGAAAAGGTTGAGAATTTCATGACACTCAAACAGGCATGCTCCTCGGAATACCAAGGAGCGCAAGGTGCGTTCAAAGATTCGATGATTCAC
+
BBBBBFBBBBFFGFGGGGGGGGGHHHHHHHHGHHHHHHHHHHGGGGGGGHHHHGHHHHHHHHHHGHHHHHHHHHHGHHHHHHHHHHHHHHHHHGHGHGGHHHHHHHGHHHHHHHGGFHHHHHHHHHHHHHHHHHHHHGHHHHHHGGGGGHGHHHHHHHHHHHHHHHHHHHHHHHHHHHHGFFHHHHGGHHHHHHHHHHHHHGHFHEGGGGGHHHHGHGGGGGGGHHGGGGHHHHGGGGGHHHHHFHFGHHHHHHHGHHHHHHHHHHHHHHHHHEHHGBHHHHHHGGHHHHFGHHGHHHHGGGFGHHE5GBHHGHHCGFGGGGHHGGGGHGGGGGGGGGGFFFFFFFBBAA?
@M02197:105:000000000-AN6RF:1:1101:20651:26602 1:N:0:1
TCACCCAAGGTATCCTCCGCTTATTGATATGCTTAAGTTCAGCGGGTAGTCCTACCTGATTTGAGGTCAAATTGTCAGAAGCTGTCTCAAAAGAGACCCTTTAGAAGCTGAACCCCATTTATAAAGCTGCTCTTCACAAATGGCGTAGATAATTATCACACCAAAGCAAGGCAACAAAGGTCCCGCTAATGCATTTCAGGAGAGCCGACTTCTGAGAAGCCCGCATACTCCCACATCCAAGCCTGATCAACAGAAAAAGCTGAAAAGGTTGAGAATTTCATGACACTCAAACAGGCATGCTCCTCGGAATACCAAGGAGCGCAAGGTGCGTTCAAAGATTCGATGATTCAC
+
CCCCCFCCCCFFGGGGGGGGGGGHHHHHHHHHHHHHHHHHHHHGGGGGGHHHGHHHHHHHHHHGGFHHHG5GHHHHHHHHHHHHHHHHHHHHHGHHHGHHHHGHHHHHHHHHHHGGGHHFHHHHHHGHGHHHHHHHHHHHHHHHGFGDFHHFHHHHHHHHHGHHHHHHHHGHHHHHHHHHHHHHGGGHGHHHFHFHHHHHHGHGHHHGHGHGHGHHHGFGGFHHHHGGGGGGGGFFGEEFHHHGHGHGHHHHHHHFFEHHHHHHHHHCHFHHFGFFDDHGDDHGGFFHHHHHHHHHHHGGGGGGHGHFFHHHHHFGGGCGGHHGGGEEFGBGG5GGGGFCFFFBFFBBA?B
@M02197:105:000000000-AN6RF:1:1101:12013:26491 1:N:0:1
TCACCCAAGGTATCCTCCGCTTATTGATATGCTTAAGTTCAGCGGGTAGTCCTACCTGATTTGAGGTCAAATTGTCAGAAGCTGTCTCAAAAGAGACCCTTTAGAAGCTGAACCCCATTTATAAAGCTGCTCTTCACAAATGGCGTAGATAATTATCACACCAAAGCAAGGCAACAAAGGTCCCGCTAATGCATTTCAGGAGAGCCGACTTCTGAGAAGCCCGCATACTCCCACATCCAAGCTTGATCAACAGAAAAAGCTGAAAAGGTTGAGAATTTCATGACACTCAAACAGGCATGCTCCTCGGAATACCAAGGAGCGCAAGGTGCGTTCAAATATTCGATGATTCAC
+
BBBBBFBABBFFGGGEGGGGGGGGHFHHHHHHHHGCHHGHHHHGGGFEGHHHHHHGHHHGHGHHGEGHHGHHGHHHHHHHHHHHHHHHHHHHHGHHHGHHHHHHHHHHGBGHHEFGGHHHHHHHHFHFHHHGHGGHHHHHHHGHGGGGGHHHHHHHHHHHHGHGHHHHHHHHHHHHHHGGDGHHHHHGGHHHHHHHHHHHHEHGHHGGGGGGHHHHHCFGGGGGGGGGGGGHHGFHEFGHHFHFGHHGHHFFGHFHHG1EHFGHHHGHGFHHGF21EHDBHHHHFFGHFHHHHG11FEHE?EGGHHFEFF1FGGFA0E0EHCHHGEEECGBGGGGF1GCB133FFFAAAAA
@M02197:105:000000000-AN6RF:1:1101:22786:26618 1:N:0:1
TCACCCAAGGTATCCTCCGCTTATTGATATGCTTAAGTTCAGCGGGTAGTCCTACCTGATTTGAGGTCAAATTGTCAGAAGCTGTCTCAAAAGAGACCCTTTAGAAGCTGAACCCCATTTATAAAGCTGCTCTTCACAAATGGCGTAGATAATTATCACACCAAAGCAAGGCAACAAAGGTCCCGCTAATGCATTTCAGGAGAGCCGACTTCTGAGAAGCCCGCATACTCCCACATCCAAGCCTGATCAACAGAAAAAGCTGAAAAGGTTGAGAATTTCATGACACTCAAACAGGCATGCTCCTCGGAATACCAAGGAGCGCAAGGTGCGTGCAAAGATTCGATGACTCAC
+
?BBBBFBBB@DFFGCGFGGGGCFHGGGHHHGHHHHHGHHHHHHFGGEEEHHHHHHHHHHHFHHHGHHHHGDGFHHHHFHHHGHHHFFHHHHHHGHHHGHHHHFHHHGFHHHHHHGGGHHGHHHHGHHGGGHHHHHHHHHHHFHHGGGGGHHHHGHHHHHHHGHFHHHHHHGHHHHHHHGGHHFHHHHHGHHHGHHHHHGHHGHGGHGGGGGGGGHGGGGGGGHGGGGGHGHGGGGFCEFCHHGEFHHHGHHHHFGHGHHHHHHHHHHGFHFGFG@1DFHFGHHHEFGHHHFFHFGGHFGGGCGGHGHHGHHFCGHGGGGGHHHHCEEA11B1GGGGGCF1FFFFFFAA>AA
@M02197:105:000000000-AN6RF:1:1101:13800:26980 1:N:0:1
TCACCCAAGGTATCCTCCGCTTATTGATATGCTTAAGTTCAGCGGGTAGTCCTACCTGATTTGAGGTCAAATTGTCAGAAGCTGTCTCAAAAGAGACCCTTTAGAAGCTGAACCCCATTTATAAAGCTGCTCTTCACAAATGGCGTAGATAATTATCACACCAAAGCAAGGCAACAAAGGTCCCGCTAATGCATTTCAGGAGAGCCGACTTCTGAGAAGCCCGCATACTCCCACATCCAAGCCTGATCAACAGAAAAAGCTGAAAAGGTTGAGAATTTCATGACACTCAAACAGGCATGCTCCTCGGAATACCAAGGAGCGCAAGGTGCGTACAAAGATTCGATGACTCAC
+
BBBBBFBBBAFFFFGFGGGGGGGHHHHHHGHHHHHHHHHHHGFGGGGGGHHHHHHHHHHHHHHHGHHHHHHHHHHHHHHHHHHFEHEFHHHHFGHHHGHHHHHHHHGHHHHHHHGGGHHHHHHHHHHHHGHGHHHHHHHGHHGHGFFGGHHHHHGHHHHHHGHHHHHHHHGHHHHHHHHGHEHHHGHHHHHHHHHHGHHHHGHGGHHGGGGHGHHHGGGGGGHGHGGGHGGGGHGHGGHFHHHFHHHHHHHHHHHHFBHHHFFHHHHHHHGGHHHHHBHHGHGFAGGHHHFGGGHHHFGEGGGGHHHHGFBHHHGGGGGEHHHFGGEEEBG5GFFGGGGFFDD@D5A?AA?
@M02197:105:000000000-AN6RF:1:1101:20061:26807 1:N:0:1
TCACCCAAGGTATCCTCCGCTTATTGATATGCTTAAGTTCAGCGGGTAGTCCTACCTGATTTGAGATCAAACATTCAAAGGGCTGTCCTCACTGAGGAGAGACGTCTGTGAGCTCCAGTGAACCTCCACTGCTGAAGGTTACTTGGTGGAAAACCACAAGCGCAGATAGTTATCACACCTGTGATGCCCACCAAACACTGGTAAGCTGATTCATTTGAGAGGAGCTGACCGCAGGCCAGCAAGACCCCCAAAGTCCAAGCTCATCATGGAAAACCATGAAGAGTTGAGGTGTTCATGATACTCAAACAGGCATGCCCTTCGGAATGCCAAAGGGCGCAAGGTGCGTTCAAAGATTCGATGATTCAC
+
CCCCCFCCCCFFGGFGGGGGGGGHHHHHHHHHHHHHHHGHHHHGGGGGEHHHFHHHHHHHHHHHGGHHHHHHHHHHGHHHGGGHGHHHHHHHHHHHGHGHGGHGGGGGHHHHHHHHHHHHHHHHHHHHHHHHHHHHHHHHHHHHHHGGGHHHHHGHGHHHGGHGGGHHHHHHHHHHHHGHHHHHHHHHHHGGHHHHHHHGGDGGHHHHHHHGHHHGCFFFGGHHHGGGGGHGGHGGFHHHDHDGFEEEHHHGGFGHFHGHHHHGHHHHHGHHHHHHHGGHHHHHHHGEHGFFEHHHHHHFGHHGDFHGGHGHGGE?EEEGFEHHHFGGHHGGGFGGHHHGGGEFGGGGGGGGGGFFFFFFFBBAAA
@M02197:105:000000000-AN6RF:1:1101:9738:27025 1:N:0:1
TCACCCAAGGTATCCTCCGCTTATTGATATGCTTAAGTTCAGCGGGTAGTCCTACCTGATTTGAGGTCAAATTGTCAGAAGCTGTCTCAAAAGAGACCCTTTAGAAGCTGAACCCCATTTATAAAGCTGCTCTTCACAAATGGCGTAGATAATTATCACACCAAAGCAAGGCAACAAAGGTCCCGCTAATGCATTTCAGGAGAGCCGACTTCTGAGAAGCCCGCATACTCCCACATCCAAGCCTGATCAACAGAAAAAGCTGAAAAGGTTGAGAATTTCATGACACTCAAACAGGCATGCTCCTCGGAATACCAAGGAGCGCAAGGTGCGTTCAAAGCTTCGATGACTCAC
+
AABBBFBBBBFFGFGGGGGEGGFFGFHHHHHHHHHHHBGHHHHGGGGGGHFHGHHFHF3GGHHHGGHHHHHGHFHHGFHHFFFHFGHHHHHHFFHEHGFFHGHFHHGHHHHHGHGEFHHBGFFGHEGHHHGHHEHHHHHFHGGHGFGGGHHHHHHHGHHHHGGHHHHGHHGHHHGCHHHFFHFHHFDGDFGGEFFHHHFGHGFGHHGGGHGGHGGCFFGGGFGGGGGGGGGGGGGFF?FHF1HFHFFFHHHBFHGHHGGDHHEHHHHGGHHGDHGFFGEHHHGBHFFE1EGHHFHHFEFCCE?CGD2FAD1BHG1EEA00HBHFECE?F1BEF311E1FFFFD1BFAA>>1
@M02197:105:000000000-AN6RF:1:1101:10632:27207 1:N:0:1
TCACCCAAGGTATCCTCCGCTTATTGATATGCTTAAGTTCAGCGGGTAGTCCTACCTGATTTGAGGTCAAATTGTCAGAAGCTGTCTCAAAAGAGACCCTTTAGAAGCTGAACCCCATTTATAAAGCTGCTCTTCACAAATGGCGTAGATAATTATCACACCAAAGCAAGGCAACAAAGGTCCCGCTAATGCATTTCAGGAGAGCCGACTTCTGAGAAGCCCGCATACTCCCACATCCAAGCCTGATCAACAGAAAAAGCTGAAAAGGTTGAGAATTTCATGACACTCAAACAGGCATGCTCCTCGGAATACCAAGGAGCGCAAGGTGCGTTCAAAGATTCGATGACTCAC
+
CDCCCFCCCCFFGGGGGGGGGGGHHHHHHHHHHHHHHHHHHHGGGGGGGHGHHHHHFHHHHHHGGHHHHHHHHHHHHHHHHHHHHHHHHHHGHGGHHGHHHHHHHHHHHHHGHHGGGHHHHHHHHHHHHHHHHHHHHHHHHHHHGGGGGHHHHHHHHHHHHHHHHHHHHHGHHHHHHHHHHHHHHHHHHHHGHHHGHHHGHGHGHHGGHGGHHHHHGGGGGGHHGHGGHGHGHGHGGEGFHEHHHFGFHHHHHHGHHHHHHHHHHHHFFGHHHHHHHHGFHFFDGFBHFHFHHHFHHHHGFEGGGHHHFHFHHHFGGGGGHGGBGECGHFGGEGGDE4GFFBFFFFBBAA?
@M02197:105:000000000-AN6RF:1:1101:9200:27208 1:N:0:1
TCACCCAAGGTATCCTCCGCTTATTGATATGCTTAAGTTCAGCGGGTAGTCCTACCTGATTTGAGGTCAAATTGTCAGAAGCTGTCTCAAAAGAGACCCTTTAGAAGCTGAACCCCATTTATAAAGCTGCTCTTCACAAATGGCGTAGATAATTATCACACCAAAGCAAGGCAACAAAGGTCCCGCTAATGCATTTCAGGAGAGCCGACTTCTGAGAAGCCCGCATACTCCCACATCCAAGCCTGATCAACAGAAAAAGCTGAAAAGGTTGAGAATTTCATGACACTCAAACAGGCATGCTCCTCGGAATACCAAGGAGCGCAAGGTGCGTTCAAAGATTCGATG
+
ABBBAFBBBB4DGEDGFGGGGGGCHHHHHFG5FGHFFHHHGHHDCGGGGHFHHHHAGHFFHHHHGHHGHGFHGDGHGHHFHGHBHHHEHHHGGGHHHGHFHHGFHGHFGHHFHHDGGHHHFHFBGFGGFFGHFHHGHHGFHGGGFGGGFHHHHHHHHGHEHGHHHHHHHGDHGHGHHHHGFGFFFGGGFFFFDBHFFHHGHEHGGFFHHGGGGGFHGFFGGEFFGFCFFGGHHGFFGGGGFGGBFFBHHHEGGD11HGBGHHHFFHHHGGD2F1EEDGDEBA1FA/1F1HDFF1FFF/FEA/EEBF2GFAAHGFA0000EGHGBEEEFGGF3GDFD1BFF>AA>1
@M02197:105:000000000-AN6RF:1:1101:18165:28112 1:N:0:1
TCACCCAAGGTATCCTCCGCTTATTGATATGCTTAAGTTCAGCGGGTAGTCCTACCTGATTTGAGGTCAAATTGTCAGAAGCTGTCTCAAAAGAGACCCTTTAGAAGCTGAACCCCATTTATAAAGCTGCTCTTCACAAATGGCGTAGATAATTATCACACCAAAGCAAGGCAACAAAGGTCCCGCTAATGCATTTCAGGAGAGCCGACTTCTGAGAAGCCCGCATACTCCCACATCCAAGCCTGATCAACAGAAAAAGCTGAAAAGGTTGAGAATTTCATGACACTCAAACAGGCATGCTCCTCGGAATACCAAGGAGCGCAAGGTGCGTTCAAAGATTCGATGACTCTC
+
A1AA>CAA1A1@EGGGGG11EGEFFHHHBHHHHHFHHAF22FGFGEAE/BFDGFFCHHGHHGGFFFF0FEB2FFHGBFGFFCGHHEGHHHGE0EHHFE/FFGGHGHHFHHHFCGEFGHHHFHHGHHBG1FFFGFHFHHHHHHBCCGGFGHFGGHFFHC@GGCGGHHHH:<7GFGHGFCFGGHBCFFCCFGFHGGHGHHHGHEHCEG@@CGEEHHGHHFC@F?DHHHCEFEEEGE>2E>0GB1G@@@2HEB2GG11D@11FHHGHG0HFHHBEFBFD1GEDB2EEDFDBHFAFEB1ABA/A/E/EGBFGFD1FA110E00E11BB00EE1GD3GGGB111C@3BB1B>1>11
@M02197:105:000000000-AN6RF:1:1101:17274:29074 1:N:0:1
TCACCCAAGGTATCCTCCGCTTATTGATATGTTTAAGTTCAGCGGGTAGTCCTACCTGATTTGAGGTCAAATTGTCAGAAGCTGTCTCAAAAGGGACCCTTTAGAAGCTGAACCCCATTTATAAAGCTGCTCTTCACAAATGGCGTAGATAATTATCACACCAAAGCAAGGCAACAAAGGTCCCGCTAATGCATTTCAGGAGAGCCGACCTCTGAGAAGCCCGCATACTCCCACATCCAAGCCTGATCAACAGAAAAAGCTGAAAAGGTTGAGAATTTCATGACACTCAAACAGGCATGCTCCTCGGAATACCAAGGAGCGCAAGGTGCGTTCAAAGATTCGATG
+
ABAAAFBAB2BDGGFGGGGCGGGHHHGHGGHHHHGHHHHFFGHGGGGGFHHHHHBFGHFHHHHEGGHGHFFFGHHHFHGHHGHHHHHHFHHGHCGFFFGFHHGHFGGFHHHFF?FFFHHHFFHGHHHHHHHHGHHHHGFFHGEF??0FFGHGHHHHGHEGHHHHHHHHHHEHHGHGHHGGHHHGDFFGGGHHHHHHHGGFGFHGC?GF@AHFHGHHGGGFFAGHGFGGFCGEFFFF?@HFBHHFDGBGHHHHHGHHFG4GFHHFGF?2HHEHHGEF5DBGHFHG5FFGEEB3FHFFBHGGGGGFHHGHFHGFHHGGGGGGHHHFEGGGFFGGFFFFAFBFBBBBB
@M02197:105:000000000-AN6RF:1:1102:13264:1559 1:N:0:1
TCACCCAAGGTATCCTCCGCTTATTGATATGCTTAAGTTCAGCGGGTAGTCCTACCTGATTTGAGGTCAAATTGTCAGAAGCTGTCTCAAAAGAGACCCTTTAGAAGCTGAACCCCATTTATAAAGCTGCTCTTCACAAATGGCGTAGATAATTATCACACCAAAGCAAGGCAACAAAGGTCCCGCTAATGCATTTCAGGAGAGCCGACTTCTGAGAAGCCCGCATACTCCCACATCCAAGCCTGATCAACAGAAAAAGCTGAAAAGGTTGAGAATTTCATGACACTCAAACAGGCATGCTCCTCGGAATACCAAGGAGCGCAAGGTGCGTTCAAAGATTCGATGATTCAC
+
BAAAAFBB@AFFBGFGFGGGGGFHHHHHCGCDHHCFHHGHHHDEGCEEFHHHHHGHGFHHHHFFFEHHHHHGHEFHFHHHHHHHHGHHHHHF3FGFHGHHHHFHGFHFHEFEFHGFCEHHHFHHHHGHHHFHHHHHHHGCHHHGFGFCFHHHHGFHHHFGHHHHHFHFHHGHGGHHFHHEGHFHHHHHGGFHGFHHHHHHGEAAGGHHGGGFFFHHHGGFGEGHGGGGHEFGFGEBFEFHFFHFHHFFHHGGGBHHGFFHEFHFHFGCHHHFGDBFF5HHHHGFAGGHHGBHFHGBHHGGFCAGHHHGF5EBDHFEE2E?HFGHFEE2FGGGCGGGGGGFFFFFFFBAA>A
@M02197:105:000000000-AN6RF:1:1102:16734:1463 1:N:0:1
TCACCCAAGGTATCCTCGCTTATTGATATGCTTAAGTTCAGCGGGTAGTCCTACCTGATTTGAGGTCAAATTGTCAGAAGCTGTCTCAAAAGAGACCCTTTAGAAGCTGAACCCCATTTATAAAGCTGCTCTTCACAAATGGCGTAGATAATTATCACACCAAAGCAAGGCAACAAAGGTCCCGCTAATGCATTTCAGGAGAGCCGACTTCTGAGAAGCCCGCATACTCCCACATCCAAGCCTGATCAACAGAAAAAGCTGAAAAGGTTGAGAATTTCATGACACTCAAACAGGCATGCTCCTCGGAATACCAAGGAGCGCAAGGTGCGTTCAAAGATTCGATGATTCAC
+
CBCCCFCCCCFFGGGGGGGGGGHHHHHHHHGGHHHHHHHHHHGGGGGGHHHHHHHGHHHHHHHGHEGHHGHHHHHHHHHHHHHHHHGHHHHHGHHHGHHHHHHHHHHHHHHHHGGGHHHHHHHHHGHHHGGHHHHHHHHHHHHGGGGGHHHHHHHHHHHHHHHHHHHHHHHHHHHHHHHGHHGHHHHHHHHHHHHHHHHHGHGHHHGHGHHGHHHHGGGGGHHHGGGHGHHHHGGGGHHHHHFFFEHHHHHHHHHHHGHHGGHHGFFHGHHHHHHHHHHHFFHGGHHHGHHHHHHHEFGGGGGHFHHGHHHHHHGGGGGHHHHGGGGGGGGGGGGGGGFFFFFFFCBA>A
@M02197:105:000000000-AN6RF:1:1102:18158:2846 1:N:0:1
TCACCCAAGGTATCCTCCGCTTATTGATATGCTTAAGTTCAGCGGGTAGTCCTACCTGATTTGAGGTCAAATTGTCAGAAGCTGTCTCAAAAGAGACCCTTTAGAAGCTGAACCCCATTTATAAAGCTGCTCTCCACAAATGGCGTAGATAATTATCACACCAAAGCAAGGCAACAAAGGTCCCGCTAATGCATTTCAGGAGAGCCGACTTCTGAGAAGCCCGCATACTCCCACATCCAAGCCTGATCAACAGAAAAAGCTGAAAAGGTTGAGAATTTCATGACACTCAAACAGGCATGCTCCTCGGAATACCAAGGAGCGCAAGGTGCGTTCAAAGATTCGATGATTCAC
+
BBCCCFCCCCDFGGGGGGGGGGGHHHHHHGHHHHHHHHHHHHHGGGGGGHHHHHHHHHHHHHHHGHHHFHHHHGHHHHHHHHHHHGHHHHHHHGHHHGHHHHGHGHHHHHHHHHGGGHHHHHHHHHHHHHHHHHHHHHHHHHHHGGFGGHHHHHHHHHHHHHHHHGHHHHHHHHHHGHGHHHGHGHHHGHGHHHHHHHHHHGHGHHHHGHGGHHHHHGGGGGGHHHGGHGHHHHHEGGHGHHHHHHFHHHHHHHHHHFHHGHHHHFHHHHHHHHHHFHHHHHHHHGHHHHFHHHHHHHHGGGGDHHDFHHHGHHHGGGGGHGHHGGGGHFGGGGGGGGGFFFFFFDAAAAB
@M02197:105:000000000-AN6RF:1:1102:15940:2886 1:N:0:1
TCACCCAAGGTATCCTCCGCTTATTGATATGCTTAAGTTCAGCGGGTAGTCCTACCTGATTTGAGGTCAAATTGTCAGAAGCTGTCTCAAAAGAGACCCTTTAGAAGCTGAACCCCATTTATAAAGCTGCTCTTCACAAATGGCGTAGATAATTATCACACCAAAGCAAGGCAACAAAGGTCCCGCTAATGCATTTCAGGAGAGCCGACTTCTGAGAAGCCCGCATACTCCCACATCCAAGCCTGATCAACAGAAAAAGCTGAAAAGGTTGAGAATTTCATGACACTCAAACAGGCATTCTCCTCGGAATACCAAGGAGCGCAAGGTGCGTTCAAAGATTCGATGACTCAC
+
ABBBBFBBBADFDGBGGFFCAEFF5BFDHFGFHFG5GFDHFGHGGGEEGDGGHHGHFHFFHHHHGBF2GHFFH5GHHHFHHHHHHHGFHHHHGGHHHGEFGGGFHHHHHGHHHHDFGHHHHHGGHGHFGHHHHHHHHHFHGFBFDFCCEGHFHHHHHHEDHHHHHGGHGEHHH<GHEHGBGHHGGGGGGHFHGGHFHHHHHGHGHHGGGGGGGGFGGFGGFGDGHGGGGGGFGHHHGGHGGBBHF2EFHHHGEHHGF1FF22HG1F0ED2221D2@D2F2G@FG1EHHFHHFGADBFA/E/EACGDFGD11G1FF0BA0011G0E00A1113E3GEA11113B1DBA1AA1
@M02197:105:000000000-AN6RF:1:1102:16622:2801 1:N:0:1
TCACCCAAGGTATCCTCCGCTTATTGATATGCTTAAGTTCAGCGGGTAGTCCTACCTGATTTGTGGTCAAATTGTCAGAAGCTGTCTCAAAAGAGACCCTTTAGAAGCTGAACCCCATTTATAAAGCTGCTCTTCACAAATGGCGTAGATAATTATCACACCAAAGCAAGGCAACAAAGGTCCCGCTAATGCATTTCAGGAGAGCCGACTTCTGAGAAGCCCGCATACTCCCACATCCAAGCCTGATCAACAGAAAAAGCTGAAAAGGTTGAGAATTTCATGACACTCAAACAGGCATGCTCCTCGGAATACCAAGGAGCGCAAGGTGCGTTCAAAGATTCGATGATTCAC
+
BBBBBF?4AADFGGGGGGGGGGGHGHFHHHHGHHHHHHHHHHHGGGGCGFGHHHHGHHHHHHGDGFHHHHHHHHHHHHGHHGFHHHHHGHHHGGHHHCGHHHHHHHEHHHHHHFGGGHHGHHHHHHHGHHHHHHHHHHHHHHHHGFGGGHHHHHHGFHHHHHHHGHHHHHGHHHHHHHHCGGHHHGGHHHHHHHHHHHHHHGHGHHHHHFHGGHHHHGGGGGHHHHGGHGHHHGHGGGHHHHGGHHGHHHHHHHGFHFHHHGHHHHGCHHHHFGHGFFFFGHHGFGHHHFHHHHHHHHGGGGEGFHHHHGFHHHGFFECGHHHHCGGGGGGGGGGGEBGFFFFFFFBAAAA
@M02197:105:000000000-AN6RF:1:1102:21164:3023 1:N:0:1
TCACCCAAGGTATCCTCCGCTTATTGATATGCTTAAGTTCAGCGGGTAGTCCTACCTGATTTGAGGTCAAATTGTCAGAAGCTGTCTCAAAAGAGACCCTTTAGAAGCTGAACCCCATTTATAAAGCTGCTCTTCACAAATGGCGTAGATAATTATCACACCAAAGCAAGGCAACAAAGGTCCCGCTAATGCATTTCAGGAGAGCCGACTTCTGAGAAGCCCGCATACTCCCACATCCAAGCCTGATCAACAGAAAAAGCTGAAAAGGTTGAGAATTTCATGACACTCAAACAGGCATGCTCCTCGGAATACCAAGGAGCGCAAGGTGCGTTCAAAGATTCGATGATTCAC
+
BCCCCFBCCCFFGGGGGGGGGGGHHHHHHHHHHGHFHHHHHHHGGGGGGHHHHHHHHHGHHHHHGGHHGHHHHHHHHHHHHHHHHHHHHHHHHGHGHGHHHHHHHHHHHHHHHHGGGHHHHHHHHHHHHHHHHHHHHHHHHHHHGGGGGHHHHHHHHHHHGHHHHHGHHGGHHHHHHHHHHHHHHGHHGHHGHHHHHGHHHGHGHHHGHGHGHHHHHGGGGGHGHHGGHGGHHHHGGGGHGHHHGBGGHHHHHHFHHHGHHHHHHHHGHHHHHFGGHHHHHHGDDAGHHHHHGHGHGHHGGGGGHHHHHFHHHHHCG?GGHGHHGGGGHFGGGGGG?GFFFFFFFFBBBBB
@M02197:105:000000000-AN6RF:1:1102:16169:2901 1:N:0:1
TCACCCAAGGTATCCTCCGCTTATTGATATGCTTAAGTTCAGCGGGTAGTCCTACCTGATTTGAGATCAAACATTCAAAGGGCTGTCCTCACTGAGGAGAGACGTCTGTGAGCTCCAGTGAACCTCCACTGCTGAAGGTTACTTGGTGGAAAACCACAAGCGCAGATAGTTATCACACCTGTGATGCCCACCAAACACTGGTAAGCTGATTCATTTGAGAGGAGCTGACCGCAGGCCAGCAAGACCCCCAACGTCCAAGCTCATCATGGAAAACCATGAAGAGTTGAGGGGTTCATGATGCTCAAACAGGCATGCCCTTCGGAATGCCAAAGGGCGCAAGGTGCGTTCAAAGATTCGATGATTCAC
+
AAAAAFAA1AF331BF1BEFG??GFHB33G3FGGH1EHHGF2E0/AAAFHGHB2B0GFHBGHBEFHFHA1EFGHHGHBFDB/AGCHHBBGFEHFFGGHCGEFCEFEGE>FFHHGHFHHHHFHHHHFFHHGHDGE6GBCGFFFGGHHFFB9GEBHGHGHGHGECGG?FHC9BDFC9?A:..CDGGGHFGHGGGGHEGHC<CGGFGBCGFFDGHGFBFFBEGFBFGC;CCFCEEGF<C@11BGB?/<E<0/F?/11/GFF1@2@2@1G2F2FGFB12B21DF1HGFHFF>//B@2HFF1GF1GG0FFA1D1A00AF/F?CEBA2BB11B11GEE000AB1BA0A01FA3FD331F11C3D13F>1>11
@M02197:105:000000000-AN6RF:1:1102:13282:3129 1:N:0:1
TCACCCAAGGTATCCTCCGCTTATTGATATGCTTAAGTTCAGCGGGTAGTCCTACCTGATTTGAGATCAAACATTCAAAGGGCTGTCCTCACTGAGGAGAGACGTCTGTGAGCTCCAGTGAACCTCCACTGCTGAAGGTTACTTGGTGGAAAACCACAAGCGCAGATAGTTATCACACCTGTGATGCCCACCAAACACTGGTAAGCTGATTCATTTGAGAGGAGCTGACCGCAGGCCAGCAAGACCCCCAAAGTCCAAGCTCATCATGGAAAACCATGAAGAGTTGAGGTGTTCATGATACTCAAACAGGCATGCCCTTCGGAATGCCAAAGGGCGCAAGGTGCGTTCAAAGATTCGATGATTCAC
+
CDDDCFCCCCFFGGGGGGGGGGGHHGHHHHHHHHHHHHHHHGHGGGGGGGHHHHHHHHHHHHHHGHGHHHHHHHHHHDGHHGGHGHHHHHHHHHHHGHGHGGHGGGHGHHHHHHHHHHHHHHHGHHHHHHHHGGFFHHHHHHHGHHHGGHHHHHGHGHHHGHHHGHHHHHHHHHHHHHGHHHHGHHHHHHGHHHHHHHHHHHHHHHHHHHHHHHHHHHHGGGHHGGGGGGHGHHGGGGHHHHDGGGGHGHHHHGCHHHGBGGHHHGHHHGHHGHHHGHHHFHHHGHHGFGHHGHFDHGFHGHHHHFHHGFGFGGGGGGGFHHHGHFHFGBGGGGGHHHHGGEFGGGGGGGGGGGFFFFFFFBBAAA
@M02197:105:000000000-AN6RF:1:1102:11833:2669 1:N:0:1
TCACCCAAGGTATCCTCCGCTTATTGATATGCTTAAGTTCAGCGGGTAGTCCTACCTGATTTGAGGTCAAATAGGTCAAAAATTGTCCAAATAGATTGGACCGTTAGAGAGCAGCTACACTTAACGTCTCCACTTATAGATGTAGATAATTATCACACCAAAGTGGAGAACAGTAACCACTAATGCATTTAAGGAGAGCCGACTTAGAAAGCCAGCAACCCCCACATCCAAATCCTTAAGTCGTCATTACAACAACTGAAGGGTTTGAGAATTTAATGACACTCAAACAGGCATTCTCCTCGGAATACCAAGGAGTGCAAGGTGCGTTCAAAGATTCGATGATTCAC
+
A@BBB?AAA24BGGGGGFGGGCGHHHHHGHGHGHHHHHGHGHHGGGGGEGHHHHFHHHHGHHHHGHHHHHHHH335D3BGGFGH5D43EFB3F33BFFA331/1>AFGFHEAFBFFCBEBFF:FH/BFCFFFGFFHFFGGG;:2BG:GDGGHHD:GFCA?9=01HFGGD0HGG1<CD?8FH=CHHHHHHHGHH1CGHGHHGGGDHFDFGH/BGGHCCBGGGD4BGGB43G?B3C%3B11/11344B4FHGHGB44FGBEAFFF3G5HGHFHHBHHHHHGHHGHHGHGHHHHHFB1GGGGGEHHHHHHHHFDHHGF4HHHFGGGGGGGGGGGGGGGFBFFBFFBBAAA
@M02197:105:000000000-AN6RF:1:1102:17735:3271 1:N:0:1
TCACCCAAGGTATCCTCCGCTTATTGATATGCTTAAGTTCAGCGGGTAGTCCTACCTGATTTGAGGTCAAATTGTCAGAAGCTGTCTCAAAAGAGACCCTTTAGAAGCTGAACCCCATTTATAAAGCTGCTCTTCACAAATGGCGTAGATAATTATCACACCAAAGCAAGGCAACAAAGGTCCCGCTAATGCATTTCAGGAGAGCCGACTTCTGAGAAGCCCGCATACTCCCACATCCAAGCCTGATCAACAGAAAAAGCTGAAAAGGTTGAGAATTTCATGACACTCAAACAGGCATGCTCCTCGGAATACCAAGGAGCGCAAGGTGCGTTCAAAGATTCGATGATTCAC
+
BBBBAFBAABFFGGGGGGGGGGGHHHHHHHHHHHHCHGGHHHGGGGGGGHHHHHHHHHGHHGHHEGHHHHHHHHHHHHFFGHHGHHHHHHHHHGHHHGHHHHGHGHHHHHHHHHGGGHHHHHHHHFHHHHHHHHHHHHFHHHHHGGGGGHHHHHHHHHHHHGHHGHHHGHHHHHHHHHGGGGHGHHHHGHGHHHHHHHHHHGGGHHHGGHHHHHHHHGGGGGGGGGGGHGGGGHHFGGHHHHGHGHGHHFHHHHGHHHHHHHHHHHHHGHHHHHHFGHHHHGHG5GGHHGFEHGHHHHGGGGGGGBDGD5BHGHG?GFCEFFFCGGGGFFFGGGGBGGFFBFFFFFBBBBB
@M02197:105:000000000-AN6RF:1:1102:20813:3617 1:N:0:1
TCACCCAAGGTATCCTCCGCTTATTGATATGCTTAAGTTCAGCGGGTAGTCCTACCTGATTTGAGGTCAAATTGTCAGAAGCTGTCTCAAAAGAGACCCTTTAGAAGCTGAACCCCATTTATAAAGCTGCTCTTCACAAATGGCGTAGATAATTATCACACCAAAGCAAGGCGACAAAGGTCCCGCTAATGCATTTCAGGAGAGCCGACTTCTGAGAAGCCCGCATACTCCCACATCCAAGCCTGATCAACAGAAAAAGCTGAAAAGGTTGAGAATTTCATGACACTCAAACAGGCATGCTCCTCGGAATACCAAGGAGCGCAAGGTGCGTTCAAAGATTCGATGACTCAC
+
BBBBBFBBBBFFFGGGGGGGGGGHHHHHHHGHHHHHHHHHHHHGGGGGFFGFHHHHHHHHHHHHGHHHHHHHHHHHHHHHHHHHHHHHHHGHHGGHHGHHHHHHHHHHHHHEGHGGGHHHDHFHHHHHHHHHHHHHHHGHHHFHGFCGGHGHGHHHHHFGHGHHHHGFHFGHG?DDCGHEFHGHGGGGFHHHHHHHHGGFGFGGGHGFGGDGGHGBHGGGGGGGGGGGFGHFHFGFDEHHHFEFGEFHHHFFFHHHGHEFFHFHHGHGHGHHHHHFG@FEHHGBHGGHHGHHHF3GHHHCGGGGHHBHHCHHFHHDEFGEFFHGCGGGHGGGCGGGGGGFFFBFFF@BBBA
@M02197:105:000000000-AN6RF:1:1102:18945:3983 1:N:0:1
TCACCCAAGGTATCCTCCGCTTATTGATATGCTTAAGTTCAGCGGGTAGTCCTACCTGATTTGAGATCAAACATTCAAAGGGCTGTCCTCACTGAGGAGAGACGTCTGTGAGCTCCAGTGAACCTCCACTGCTGAAGGTTACTTGGTGGAAAACCACAAGCGCAGATAGTTATCACACCTGTGATGCCCACCAAACACTGGTAAGCTGATTCATTTGAGAGGAGCTGACCGCAGGCCAGCAAGACCCCCAACGTCCAAGCTCATCATGGAAAACCATGAAGAGTTGAGGTGTTCATGATACTCAAACAGGCATGCCCTTCGGAATGCCAAAGGGCGCAAGGTGCGTTCAAAGATTCGATGATTCAC
+
CCCCCFCCCCFFGGGGGGGFGGGHHHHHHHHHHHHHHHHHHHHGGGGGGHHHHHHHHHHHHHHHGEGHHHHHHHHHHFHHHGGHGHHHHHHHHHHHGHGHGGHGGGHGHHHHHHHHHHHHHHHHHHHGHHHHHHHHHGHHHHHHHHHGGHHHGHGEGHGHGGGGGGHGHHHHHHHHHHGHHHHHHHHHHHGGHHHHHHHHHHHGHHHHHHHHHHHHHHHHHHHHGGGGGGHGHHGGGHHGHHGGGGGHEGGGHGGHHHHHHFEGHHHHHGHHHHHHGHGHHHHHHHHGHGHHFHFGHGFFFGHHHHHHHFHHGGGGGDGHFHHHGHGHHHGGGGGHHHHGGGGGGGGGGGGGGGFBFFFFFCCBAB
@M02197:105:000000000-AN6RF:1:1102:14163:4502 1:N:0:1
TCACCCAAGGTATCCTCCGCTTATTGATATGCTTAAGTTCAGCGGGTATCCCTACCTGATCCGAGGTCAATCAAGAGAATTGTGGGGGGTTTGCCGGCAGGAACGACACTGGCCGAACAGCGAACAGATTCTACTACGCCGGGTACCAGTGACTTTCCGCCGTTGATTTTCGGCGGGGAGACCGCAACAAGACGGACTCTTCCTCCATGACCATGCAAAGGCGCTTGAGTTGACTTTAGTGACGCTCGAACAGGCATGCCTCCCGGAATACCAGGAGGCGCAATGTGCGTTCAAAGATTCGATGATTCAC
+
CCDDDFDDCCFFGGGGGGGGGGGHHHHHHHHHHHHHHHHHHHHGGGEEHHHHHHHHHHGHHHHGGGGHHHHHHHHFHGHHHHHHGGGGGGGGGHHGGGGGGGHHGGGGGGGGGGGFFGFGGGFFFFFFFFFFFFFFGGFGGGGGFFGGGGGGGGGGGGGFGHHHGHFGFGGGGGGHHHEBDGGHFHHHGHGGGGGFHFHHFGHHHGHGHHHHGFHFHGGGGGFFGHHHHHGHHHGHFHGGGGGGGHGHHHGHHHGHFECGCGGHHHHGHHHHHG?DECGFHHHGGGGHGGGGGGFGGGFBFFFFFAAAAA
@M02197:105:000000000-AN6RF:1:1102:17993:4355 1:N:0:1
TCACCCAAGGTATCCTCCGCTTATTGATATGCTTAAGTTCAGCGGGTAGTCCTACCTGATTTGAGATCAAACATTCAAAGGGCTGTCCTCACTGAGGAGAGACGTCTGTGAGCTCCAGTGAACCTCCACTGCTGAAGGTTACTTGGTGGAAAACCACAAGCGCAGATAGTTATCACACCTGTGATGCCCACCAAACACTGGTAAGCTGATTCATTTGAGAGGAGCTGACCGCAGGCCAGCAAGACCCCCAAAGTCCAAGCTCATCATGGAAAACCATGAAGAGTTGAGGTGTTCATGATACTCAAACAGGCATGCCCTTCGGAATGCCAAAGGGCGCAAGGTGCGTTCAAAGATTCGATGATTCAC
+
DDDDDFDBCCFFGGGGGGGGGGGHHHHHHHHHHHHHHHHHFHHGGGGGGHHHHHHHHHHHHHHHGHHHHGHFHHHHHGHHHFGGGFHFHHHHHHHHGHGHGGHGFGHGFHHHHHHHGGHHHHHHHHHHHHGHHHGHHHHHFHHHHHHGGGHHHHGFGHGHGGHHHHHHHHHGHHHHHHGHHHHHHHHHHHGHHHHHHHHHHGGGHHHHHGHHHHGGHGGHGGHGGGGGGGHGGHGGHHHHHGCEGCGFGHHGHHCHFGHFBGBHGHGHGGHHFHHHHGDHHGHGFHHFCGF5GHHHHHFHGGHHHHHHHHFGGGGGGGGHHHHFHHHBHHGFGGGHHHHGGGGHGDGGGGGGGGFFFFFFFBBBBB
@M02197:105:000000000-AN6RF:1:1102:10366:4840 1:N:0:1
TCACCCAAGGTATCCTCCGCTTATTGATATGCTTAAGTTCAGCGGGTAGTCCTACCTGATTTGAGGTCAAATTGTCAGAAGCTGTCTCAAAAGAGACCCTTTAGAAGCTGAACCCCATTTATAAAGCTGCTCTTCACAAATGGCGTAGATAATTATCACACCAAAGCAAGGCAACAAAGGTCCCGCTAATGCATTTCAGGAGAGCCGACTTCTGAGAAGCCCGCATACTCCCACATCCAAGCCTGATCAACAGAAAAAGCTGAAAAGGTTGAGAATTTCATGACACTCAAACAGGCATGCTCCTCGGAATACCAAGGAGCGCAAGGTGCGTTCAAAGATTCGATGATTCAC
+
CCCCCFCBBCFFGGGGGGGGGGGHHGHHHHHHHHGHHFHHHGHGGGGGGHHHHHHHHHEHHHHHGHHHHHHGHFHHHHHHGGHHHHHHHHHHHGHHHGHHHHHHHHHHHHHHHHGGGHHHHHHHGGHGHHGHHHHHHHHHHGGHFGGGGHHHGHGHHHHHHHHHHHHHGHGGHHHHHHHGHHHHGGGHHHGHHHHHHHGHCGHGHHGHHGGGHHHHHGGGGGHGHHGGHGHHGHHFGGGHHHHHHHHHHHHHHHHHHHHHHHHHHHHHHHHHHGHGFGHGGGHHHGHHHGHHDHFBHHG?GGCEGFFHED3CFGHGGGGGHGHHGGGGGGGGGGBGEG4FFFFFFFBBABB
@M02197:105:000000000-AN6RF:1:1102:17940:5240 1:N:0:1
TCACCCAAGGTATCCTCCGCTTATTGTATGCTTAAGTTCAGCGGGTAGTCCTACCTGATTTGAGGTCAAATTGTCAGAAGCTGTCTCAAAAGAGACCCTTTAGAAGCTGAACCCCATTTATAAAGCTGCTCTTCACAAATGGCGTAGATAATTATCACACCAAAGCAAGGCAACAAAGGTCCCGCTAATGCATTTCAGGAGAGCCGACTTCTGAGAAGCCCGCATACTCCCACATCCAAGCCTGATCAACAGAAAAAGCTGAAAAGGTTGAGAATTTCATGACACTCAAACAGGCATGCTCCTCGGAATACCAAGGAGCGCAAGGTGCGTTCAAAGATTCGATGATTCAC
+
BBBBAFBBA@F5FFGGDGAEEGGHFGDBGHGFFH5FGHHFHHGGGEE1GDGHGFFHDGH5GFFGEFFFHEGFGHHFGHHFGFHHGHFHHFFHAFGHFHFGHF3FEFHHGEGFHGFGHHFGHFFGFGDHHHHHHHHHHGHHBFG?EFCFHFDGHGFFGGHHGHFFFHHGBFHHHHFHHDF@FFGGGGFDHFGHHHHFGBHHGGGGGHHGGGGGGEGGFBFFGFHHHGGFFGEGGFFFCFHHHGGHHGHBGBFHHHHGHHHHHHHFGGCBBEHHHHHFGDHHHFFFFD3EE3GHFHHGFB1AA22GBFFGDB3EG3E?AEAHHHHGGGGHGGGF5FFEGGFFFFDFF@BBAB
@M02197:105:000000000-AN6RF:1:1102:17859:5474 1:N:0:1
TCACCCAAGGTATCCTCCGCTTATTGATATGCTTAAGTTCAGCGGGTAGTCCTACCTGATTTGAGGTCAAATTGTCAGAAGCTGCCTCAAAAGAGACCCTTTAGAAGCTGAACCCCATTTATAAAGCTGCTCTTCACAAATGGCGTAGATAATTATCACACCAAAGCAAGGCAACAGAGGTCCCGCTAATGCATTTCAGGAGAACCGACTTCTGAGAAGCCCGCATACTCCCACATCCAAGCCTGATCAACAGAAAAAGCTGAAGAGGTTGAGAATTTCATGACACTCAAACAGGCATGCTCCTCGGAATACCAAGGAGCGCAAGGTGCGTTCAAAGATTCGATGATTCAC
+
BCCCCFCCCCFFGGGGGGGGGGGHHHHHHHHHHHHHHHHHHHHGGGGGGHHHHHHHHHHHHHHHGGHHHHGHHHHHHHHHHHHHGHHHHHHHHGHHHGHHHHHGHHHHHHHHHHGGGHHHHHHHHGHHHHHHHHHHHHFGHHGHGFGGGHHHHHHHGHHHHHHHHHHHHHGHHHHHHHHGGHGHHHGHHHGFHHHHHHHHHGHHHHHHGGHGGHHHHGGGGGHGHGEGGGGGHHFHGGHHHHHHHHHHHHHHHHHGHHEGHHHFHGHHHGHHHHHHHHHHHHHHGGFFHHHEHHHHHHHGGGGGHHHHHHHHHHFGGGGGHFHHGGGGHGGGGGGGGGGFFFFFFFCCCCC
@M02197:105:000000000-AN6RF:1:1102:19049:5496 1:N:0:1
TCACCCAAGGTATCCTCCGCTTATTGATATGCTTAAGTTCAGCGGGTAGTCCTACCTGATTTGAGGTCAAATTGTCAGAAGCTGTCTCAAAAGAGACCCTTTAGAAGCTGAACCCCATTTATAAAGCTGCTCTTCACAAATGGCGTAGATAATTATCACACCAAAGCAAGGCAACAAAGGTCCCGCTAATGCATTTCAGGAGAGCCGACTTCTGAGAAGCCCGCATACTCCCACATCCAAGCCTGATCAACAGAAAAAGCTGAAAAGGTTGAGAATTTCATGACACTCAAACAGGCATGCTCCTCGGAATACCAAGGAGCGCAAGGTGCGTTCAAAGATTCGATGACTCAC
+
CCCCCFCABBFFFGGGGGGGGGGHHHHHBGHHHHFHHHHHHHGGGGGGGGHHHHHHHHHHHHHGGGHHHHBFHHHHHHHHGHHHHHHHHHHGHEHEHGHHHHGHHGFHHHHFHHGGGHHHHHHGFGHHHHHHGHHHHHHHHGHHGGCGGHFGHHHGHGHHHHGHHHHHGHHHHHHHHHHHFGHHGHGHHGGHHHHHHHHHHGHGHHHHHGGGGHHHEGGGGGGGHHGGGGGHGGGFGGHGHFHHGEFHHHHHHHHHHFHFFHHHHHHHHGHHHHGHDDHHHHHGBGHHHHHHHHHHFEHEGGCGHHHHGBHHFFGEGGGFGFHGGGGGFGFBGGGGGGGFFFFFFFBB@BB
@M02197:105:000000000-AN6RF:1:1102:15327:5823 1:N:0:1
TCACCCAAGGTATCCTCCGCTTATTGATATGCTTAAGTTCAGCGGGTAGTCCTACCTGATTTGAGGTCAAATTGTCAGAAGCTGTCTCAAAAGAGACCCTTTAGAAGCTGAACCCCATTTATAAAGCTGCTCTTCACAAATGGCGTAGATAATTATCACACCAAAGCAAGGCAACAAAGGTCCCGCTAATGCATTTCAGGAGAGCCGACTTCTGAGAAGCCCGCATACTCCCACATCCAAGCCTGATCAACAGAAAAAGCTGAAAAGGTTGAGAATTTCATGACACTCAAACAGGCATGCTCCTCGGAATACCAAGGAGCGCAAGGTGCGTTCAAAGATTCGATGATTCAC
+
CDCCCFCCCCFFGGGGGGGGGGGHHHHHHHHHHHHHHHHHGHHGGGGGGHHHHHHHHHGHHHHHGHHHHHHHHGHHHHHHHHHHHHHHHHHFHGHGHGHHHHGHHHHHHGHHHHGGGHHHHHHHHHHHHHHHHHHHHHHGHGHGGGGGGHHHHHHHHHHHHHHHHHHHHHHHHHHHHHHGHHHHHHGHHHHHHHHHHHHHHGHGHHHHHHGHHHHGHGGGGGHHHHGGHGGHHHHGGGHHHGGHHHHHHHHHHHHHHHHHHHGHHHHFFGHHHHHFFFHHGHHHGGHHHHHHHHHHHHHGGGGGHHHHHHGGHHHGGGGEFGHGGGGGHGGGGGGGGGFFFFFFFFCBCBB
@M02197:105:000000000-AN6RF:1:1102:7934:6273 1:N:0:1
TCACCCAAGGTATCCTCCGCTATTGATATGCTTAAGTTCAGCGGATAGTCCTACCTGATTTGAGGTCAAATTGTCAGAAGCTGTCTCAAAAGAGACCCTTTAGAAGCTGAACCCCATTTATAAAGCTGCTCTTCACAAATGGCGTAGATAATTATCACACCAAAGCAAGGCAACAAAGGTCCCGCTAATGCATTTCAGGAGAGCCGACTTCTGAGAAGCCCGCATACTCCCACATCCAAGCCTGATCAACAGAAAAAGCTGAAAAGGTTGAGAATTTCATGACACTCAAACAGGCATGCTCCTCGGAATACCAAGGAGCGCAAGGTGCGTTCAAAGATTCGATGATTCAC
+
BBBBBFBABADFGGGGGGGGGGGHHFGGFFBGHFHHHHHHFHGGEFFCG5GHFHHHECGHHGBGEHHH3GHHHHHHHHHGFHHHHHGHHEHEEH2FFHHFHHHHHFFHFFGHGFGGHHHHHFHFGFGHHHHHHHHGHFFFHEFGBCCGHFGHHHHDD@<GCGGHHHGHEEH0GHHHHBFFF?FFCFGGGHGFHHEHGHHGEHGGHDGGGHHHHHFHGFEFGGGGFDFFFGGBHFFGEFHHHF2GF2DFDFHGGHFHHGBF2FFFHHGDFDGF@D1FHFHFFHHHF1HGFAFFFFGHFHGEE?EFA2DGE1GHGBGGGCGFFGHEEE0FGBGD3A3EGFCFFDDBDAAAAA
@M02197:105:000000000-AN6RF:1:1102:24527:6416 1:N:0:1
TCACCCAAGGTATCCTCCGCTTATTGATATGCTTAAGTTCAGCGGGTAGTCCTACCTGATTTGAGGTCAAATTGTCAGAAGCTGTCTCAAAAGAGACCCTTTAGAAGCTGAACCCCATTTATAAAGCTGCTCTTCACAAATGGCGTAGATAATTATCACACCAAAGCAAGGCAACAAAGGTCCCGCTAATGCATTTCAGGAGAGCCGACTTCTGAGAAGCCCGCATACTCCCACATCCAAGCCTGATCAACAGAAAAAGCTGAAAAGGTTGAGAATTTCATGACACTCAAACAGGCATGCTCCTCGGAATACCAAGGAGCGCAAGGTGCGTTCAAAGATTCGATGATTCAC
+
CCCCCFCCCC@FGGGGGGGGGGGHHHHHHHGHGHHHHHHHHHHGGGGEGGHHHHHHHHHHHHHHGHHHHHHGHHHHHHHHHHHHHHHHHHGHHGHHHGHHHHHHHHHHHHHHHHGGGHHHHHHHHHHHGHHHHHHHHHHHHHHHGGGGGHHHHHHHHHH:HHHHHHHHHHGHHHHHHHHHHHHHHHHHHHHHHHHHHHHHHGHGGHGHGHGHHHHHHGGGGGHHHHGGHGHGGHHHGGGHGHHHHHHHHHHHHHHHHHHHHHHHHGCFHHHFHFHFHGHHGHHHGFHHFGGFGHHGHHHGGGGGHHHHHHGHHHHGEGGGHHHGGGGGHGGGGGCGGGGFFFFFFFABBAB
@M02197:105:000000000-AN6RF:1:1102:20623:6464 1:N:0:1
TCACCCAAGGTATCCTCCGCTTATTGATATGCTTAAGTTCAGCGGGTATCCCTACCTGATCCGAGGTCAAACTTAGAAAGTTGGGGGTTGCTGGCAAGCACGCACCGAGACCCTGTAGCGAGGAGTATTACTACGCTTAGAGCACGATGGCACCGCCACTGATTTTAAGACCGATCAGAATTGATGCGGTCCAATACCAAGCAGAGCTTGAGTGTTGTACTGACGCTCGAACAGGCATGCCCCGCGGAATACCACGGGGCGCAATGTGCGTTCAAAGATTCGATGATTCAC
+
DDDDDFCCCCFFGGGGGGGGGGGHHHHHGHHHHHHHHHHHHHHGGGGGHHHHHHHH:HHHHHHGGGGHHFHHHHHHHHHHH<HHGGGGGGHHHGGHHGHHHGG:GGGG:GGGHHHHFHHGGGGGGGHHHHHH<HG8GGGHHHHHHGGHGGGHHGGHHHGHHHHHHHHHGGGGHHHHHHHHHHGGGGGHHHHHHHGHGHFHHHHHHHHHGHHGHHFFGHGGGGGGGHFGGHHHFHHHHGGGGGGGHHHHHHHGGGGGGGGGHHHHGGGGHGGGGGGGGGGFFFFFFFCBBCB
@M02197:105:000000000-AN6RF:1:1102:18826:6767 1:N:0:1
TCACCCAAGGTATCCTCCGCTTATGATATGCTTAAGTTCAGCGGGAAGTCCTACCTGATTTGAGATCAAATTGTCAGAAGCTGTCTCAAAAGAGACCCTTTAGAAGCTGAACCCCATTTATAAAGCTGCTCTTCACAAATGGCGTAGATAATTATCACACCAAAGCAAGGCAACAAAGGTCCCGCTAATGCATTTCAGGAGAGCCGACTTCTGAGAAGCCCGCATACTCCCACATCCAAGCCTGATCAACAGAAAAAGCTGAAAAGGTTGAGAATTTCATGACACTCAAACAGGCATGCTCCTCGGAATACCAAGGAGCGCAAGGTGCGTTCAAAGATTCGATGATTCAC
+
BBBBBFBABA4BFFGGGGGGGA2GGDGFHHHHFH5GFGHHHGEGC2AAGFHHFFHHHFEFHHHGHHFHBHGFGGFHGFGHHHHFHHHHHEHGEHEHGHHHHHHCGHF3GF3FHGGCHHHFHHGGHHFHGGHFHHHHGGGHGDHGGGGGHGHHGHHHHHHHHHHHGFHGGGHHHHHGHGBDFGHHHGGGGHFGHHHHHHGHGHGEFEGGGGFFHHHHGGFFGHGGGGFFGHHGHHGGFBHHCDGDFFGGHHHHHHHG4BBBDHHFHHGF@BHHEFHHFGGHGGGFFGHHFDEHGFFGFAGCGFDGBDBBGEHFGB22A2EGFHFEEGEGFGDCGFBGGE4FFFFFFAAAAA
@M02197:105:000000000-AN6RF:1:1102:11773:6703 1:N:0:1
TCACCCAAGGTATCCTCCGCTTATTGATATGCTTAAGTTCAGCGGGTAGTCCTACCTGATTTGAGGTCAAATTGTCAGAAGCTGTCTCAAAAGAGACCCTTTAGAAGCTGAACCCCATTTATAAAGCTGCTCTTCACAAATGGCGTAGATAATTATCACACCAAAGCAAGGCAACAAAGGTCCCGCTAATGCATTTCAGGAGAGCCGACTTCTGAGAAGCCCGCATACTCCCACATCCAAGCCTGATCAACAGAAAAAGCTGAAAAGGTTGAGAATTTCATGACACTCAAACAGGCATGCTCCTCGGAATACCAAGGAGCGCAAGGTGCGTTCAAAGATTCGATGATTCAC
+
BCCCCFCCCCFFGGGGGGGGGGGHHGGHHHHGHHGHGHHHFHHGGGGGGFHHHHHHHHHHHHHHGHGHGHHHHHHHHHHGGHHGHHHHHHHHHGHHHGHHHHHHHHHHHHHHHHGGGHHHHHHGGHHHHHHHHHHGHHHHHHHGGGGGGHHHHGHHHHHGHHHHHHHGHHHHHHHHHHHGFHHHHHGHHHHHHHHHHHHHHGHGHHHHHHHHGHHHHGGGGGHHHGGGHGHHHHGFGGHHHHFHHFEHGHHHHHHHHHHHHHHHHHHHHHHHGGEGFGGGHHGF5GHHHHGGGHHGHHHGGCCAHHHHGHGHFHHEEGGGHHHHGGGGHGGFGGGFGGGFFFFFFFBBAAA
@M02197:105:000000000-AN6RF:1:1102:11728:6767 1:N:0:1
TCACCCAAGGTATCCTCCGCTTATTGATATGCTTAAGTTCAGCGGGTAGTCCTACCTGATTTGAGGTCAAATTGTCAGAAGCTGTCTCAAAAGAGACCCTTTAGAAGCTGAACCCCATTTATAAAGCTGCTCTTCACAAATGGCGTAGATAATTATCACACCAAAGCAAGGCAACAAAGGTCCCGCTAATGCATTTCAGGAGAGTCGACTTCTGAGAAGCCCGCATACTCCCACATCCAAGCCTGATCAACAGAAAAAGCTGAAAAGGTTGAGAATTTCATGACACTCAAACAGGCATGCTCCTCGGAATACCAAGGAGCGCAAGGTGCGTTCAAAGATTCGATGACTCAC
+
CCCCCFCABCFFGGGGGGGGGGGHHGHHHHHGHGHHHHHHHHHGGGGGGHHHHHHHHHHHHHHHGHHHHHHGHHHHHHHHHHHHHHHHHHHHHGHHHGHHHHHHHHHHHHHHHHGGGHHHHHHHHHHHHHHHHHHHHHHHHHHHGGGGGHHHHHHHHHHHHHHHHHHHHHHHHHHHHHHHHHHHGHHHHHHHHHHHHHHHGGHGHHGHHHGHGHHHHGGGGGHGGHGGGGHHHHHGGGGHHHHGHHHHHHHHHHHHHHHHHHHHHHHHHHHHHHHGFHFHHHHHHGHHHHHHHHHGHHHGGGECHHHHHFHHFHHGFGGGHCHHGGGGHGGGGGGGGGFBFFFFFFBBAAB
@M02197:105:000000000-AN6RF:1:1102:4953:6891 1:N:0:1
TCACCCAAGGTATCCTCCTCTTATTGATATGCTTAAGTTCAGCGGGTAGTCCTACCTGATTTGAGGTCAAATTGTCAGAAGCTGTCTCAAAAGAGACCCTTTAGAAGCTGAACCCCATTTATAAAGCTGCTCTTCACAAATGGCGTAGATAATTATTACACCAAAGCAAGGCAACAAAGGTCCCGCTAATGCATTTCAGGAGAGCCGACTTCTGAGAAGCCCGCATACTCCCACATCCAAGCCTGATCAACAGAAAAAGCTGAAAAGGTTGAGAATTTCATGACACTCAAACAGGCATGCTCCTCGGAATACCAAGGAGCGCAAGGTGCGTTCAAAGATTCGATGATTCAC
+
CCCCBFC@ACDFGGGGGGGGGGHHHHHHGGHHHHHHHHHHHHHGGGGFGHHHHHHHGHHGHHHHGHHHHHHHHHHHHHHHHHHHHHHHHHHHHGHHHGHHHHHHHHHHGHHHHHGGGHHHHHHHHHHHHHGHHGHHHHHHHGHHGFGGGHHHHHHHGHHHHHHHHHHHHHHHHHHHHFHFGHHHGHGHGHHHHHHHHHHHHGGGHHHHHFHHHHHHHGGGGGGHGGGGGGFHGGHGGGHEHFHFHFGGFHHHHFHFFFHFGHGHHGHFHHHFGGHHGFG5HHFGEEFHHHHGHHGGFHEGGGEFF555HGHGHHHGEEEFFGHFEGEDG4GGFGGGCCGFFFFFFFBBABB
@M02197:105:000000000-AN6RF:1:1102:9562:6895 1:N:0:1
TCACCCAAGGTATCCTCCGCTTATTGATATGCTTAAGTTCAGCGGGTAGTCCTACCTGATTTGAGGTCAAATTGTCAGAAGCTGTCTCAAAAGAGACCCTTTAGAAGCTGAACCCCATTTATAAAGCTGCTCTTCACAAATGGCGTAGATAATTATCACACCAAAGCAAGGCAACAAAGGTCCCGCTAATGCATTTCAGGAGAGCCGACTTCTGAGAAGCCCGCATACTCCCACATCCAAGCCTGATCAACAGAAAAAGCTGAAAAGGTTGAGAATTTCATGGCACTCAAACAGGCATGCTCCTCGGAATACCAAGGAGCGCAAGGTGCGTTCAAAGATTCGATGATTCAC
+
CCCCCFCCBBFFGGGGGGGFGGGHHHHHHHHHHHHGHHHHGGHGGGGGGHHHHHHHHHHHHHHGGHHHHGHHHHHHHHHHHHHHHHHHHHGHHGHHHGHHHHHHHHHGHHGHHHGGGHHHHHFHGHHHHHHHHHHHHHGHHFHHGGGGGHHGHHHHHHHHGGHHHHHHHHHHHHHHHHHHHHHGHHHHHHGHHHHHHHHHHGGGHHHGHGHHGHHGHGGGGGGHHHGGHGHGHHGGGGHHHHHHHHHGHHHHHHHHHHHHHGHHHHFGHHFHHGE5G3HHHHHGDGEGHHHGHFGGBHHGGGGGHHHGFFFHGHFEDGGEHFFHGGGGFGGFGGGGAGG4FFFFFFBBBAB
@M02197:105:000000000-AN6RF:1:1102:6610:6981 1:N:0:1
TCACCCAAGGTATCCTCCGCTTATTGATATGCTTAAGTTCAGCGGGTAGTCCTACCTGATTTGAGGTCAAATTGTCAGAAGCTGTCTCAAAAGAGACCCTTTAGAAGCTGAACCCCATTTATAAAGCTGCTCTTCACAAATGGCGTAGATAATTATCACACCAAAGCAAGGCAACAAAGGTCCCGCTAATGCATTTCAGGAGAGCCGACTTCTGAGAAGCCCGCATACTCCCACATCCAAGCCTGATCAACAGAAAAAGCTGAAAAGGTTGAGAATTTCATGACACTCAAACAGGCATGCTCCTCGGAATACCAAGGAGCGCAAGGTGCGTTCAAAGATTCGATGATTCAC
+
BBBBAFAAA?FFGGGGGGGGGGGGHHHHCGHFHHHHFGHFFHGGGGGEGGHFHHHHHHHHHHHHEHHHGHFHHHHEFHHG3FHHGFHHGHHHHGHHHGHFHHFHEHHFHHHHHEFEGHHHHHHHHHEDFHHHHHHFHHHFG;HFCAC<FBGHHHDFHHFHHGHGHGGHH7GEHHGHHFHB1@C@CDDDGDGGGF7HHFGGGCGFCGCCG?EFFGGFFGGGFFGGGGGGGFGFGGGEE>3FB33FG4FBGEF4GHHFF@44GF3BF31G5GGD5HGDDF5FGDGHHGFGD5AFA33DHEF1CE?GFFD5BHHHF5F2DGEE45B4CEE2GCECGGFGFCF>4FDFFFAAAAA
@M02197:105:000000000-AN6RF:1:1102:23926:7229 1:N:0:1
TCACCCAAGGTATCCTCCGCTTATTGATATGCTTAAGTTCAGCGGGTAGTCCTACCTGATTTGAGATCAAACATTCAAAGGGCTGTCCTCACTGAGGAGAGACGTCTGTGAGCTCCAGTGAACCTCCACTGCTGAAGGTTACTTGGTGGAAAACCACAAGCGCAGATAGTTATCACACCTGTGATGCCCACCAAACACTGGTAAGCTGATTCATTTGAGAGGAGCTGACCGCAGGCCAGCAAGACCCCCAAAGTCCAAGCTCATCATGGAAAACCATGAAGAGTTGAGGTGTTCATGATACTCAAACAGGCATGCCCTTCGGAATGCCAAAGGGCGCAAGGTGCGTTCAAAGATTCGATGATTCAC
+
CCCCCFCBCCFFGGGGGGGGGGGHHHHGHHHHHHHHHHHHHHHGGGGGGHHHHHHHHHHHHHHHGHHHHHHHHHHHHHHHHGGHGHHHHHHHHHHHGHGHGGHGGGHGHHHHHHHHHHHHHHHHHHHHHHHHHHHGHGGHHHHHHHHGGHHHHHGHGHHHHHHHGHHHHHHHHHHGHHHHHHHHHHGHHHGGHHHHHHHHHHGHHHHHHHHHHHGHHHHHHHHHGGGGGGGGGGGHHHHHHHGGGGGHHHGHHHGHHHHHHFHHHHHHHGHHFHHGHGHHHHHFHHHGHHHFGHHHHHHGGGHHGHHGHHHHGGGGGGGHGBHHHHHHHFGGEGGHGHHFGGGHGGFFGGFCGGBFFFFFFBBABB
@M02197:105:000000000-AN6RF:1:1102:21689:7518 1:N:0:1
TCACCCAAGGTATCCTCCGCTTATTGATATGCTTAAGTTCAGCGGGTAGTCCTACCTGATTTGAGGTCAAATTGTCAGAAGCTGTCTCAAAAGAGACCCTTTAGAAGCTGAACCCCATTTATAAAGCTGCTCTTCACAAATGGCGTAGATAATTATCACACCAAAGCAAGGCAACAAAGGTCGCGCTAATGCATTTCAGGAGAGCCGACTTCTGAGAAGCCCGCATACTCCCACATCCAAGCCTGATCAACAGAAAAAGCTGAAAAGGTTGAGAATTTCATGACACTCAAACAGGCATGCTCCTCGGAATACCAAGGAGCGCAAGGTGCGTTCAATGATTCGATGATTCAC
+
AAAAAFAAAA1@G1AAFGFFGGCGBGHHHFAGGH211DABBAFEA?AAA1ABGGHHBHGHHHB2CCGFHHHGFHHHFHBFHGHHHHHHHGFBFFHHHGHHHHFGFHHHHGFHHHGGGHHHFHGHFHHHHGHHGHHHHHHHHHHHGGGGGHHHHHHHHHHGHGHGHHGHGHGHHHHHHHHGFGGGGGHGGGHHFGFHGHHGHGHGHGGF@FHHHHHHHGGGGGGGHGFGGGFHHHHFCGHHHHFBFHHHHHHHHFHHHGHHHHHHHFHHFFHHGGGED5GGBHHHFFDHGFGEGGCEGEHGCGGGHFHHG5HHGHFFEEGCHHHHEE?EHBFGGB55GBGCFFFFFFA@AAA
@M02197:105:000000000-AN6RF:1:1102:12831:7683 1:N:0:1
TCACCCAAGGTATCCTCCGCTTATTGATATGCTTAAGTTCAGCGGGTAGTCCTACCTGATTTGAGGTCAAATTGTCAGAAGCTGTCTCAAAAGAGACCCTTTAGAAGCTGAACCCCATTTACAAAGCTGCTCTTCACAAATGGCGTAGATAATTATCACACCAAAGCAAGGCAACAAAGGCCCCGCTAATGCATTTCAGGAGAGCCGACTTCTGAGAAGCCCGCATACTCCCACATCCAAGCCTGATCAACAGAAAAAGCTGAAAAGGTTGAGAATTTCATGACACTCAAACAGGCATGCTCCTCGGAATACCAAGGAGCGCAAGGTGCGTTCAAAGATTCGATGATTCAC
+
DDDDDFDCCDDFGGGGGGGGGGGHHHHHHHHHHHHHHHHHHHHGGGGGGHHHHHHHHHHHHHHHGHHHHHHHHHHHHHGHHHHGHHHHHHHHHGHGHGHHHHHHHHHHHHHHHHGGGHHHHHHHHHHHHHHGHHHHHHGHHHHHGGGGGHHHHHHHHHHHHGHHHHHHHHHHHHHHHHHHHHGGHHHGHHHHHHHHHHHHHGHGHHHHHHHHHHHHHGGGGGHHHHGGHGHHHHHHGGHHHHHHHHGGHHHHHHHHHHGHHHHHHHHHHHHHHHHHHHHHFHHHGGGHHHHHGHHHHHGGGGGGHHHHHHHHHHHGGGGCHHGHGGGGHGGGGGGGGGGFFFFFFFBABAB
@M02197:105:000000000-AN6RF:1:1102:22411:7760 1:N:0:1
TCACCCAAGGTATCCTCCGCTTATTGATATGCTGTTACTTCCTCTAAATGACCAAGGTCCTCCGCTTATTGATATGCTTAAGTTCAGCGGGTTTTCTTGCCAATTTCAGACCAAGTTCTCAGAATCCATGGCAGAGCCATGAGTTCCGTATGGGTATGTAGATGAATGCCCTGGAACCAACATCGATTGTCAACCGCGCAGAAATAGATAAATCTGTTGCTGATCGATTGCCAACCAATGCGGTGATTGCAGTGCATACAATGAATTACAGACCATTGCAATGATTGCAAAGGGGCCACACTCCTCCTGTTCAAGGTTGCGGCCAACACGGCGAAGCTGGAGATGATTTAATTGATTCTGAAATGGGCATGCGCCCCGGGACTCCAGAAAGCGCGATGTGCATTCAAAGATTCGATGACTCAC
+
BBBB@?>AB?BDDGGGGBEF??2FGBGF6AFF5GGGFHFHFFGHHH5FHEDGHHCFEHHHHHGGGGGEHHHDGHBFHHHGGHHHHHHHFGCGCEGHHHGHFHHHHFHBGFFHB/BBGHHFFFGGEFHFFHHHHG/GFHFGF1BGFGGEFGGHGHHHHHHHFHHGE1?FDFHFFHH1?<G.EGCHDCGFFFGDHGHCGGGGFFCFHBFGF9BFGG?FGCFGGGFG8FFFGFGGGBGE.C-CA/G;0::FC/0C;HHFHFGD0<<<000<<BGGBGDD=00=11<=111>10CC<?/?1<0<///CF/FHC11G1HF/GC@/C1/F0B/@E>/E1FF01BFBGG@1FF@11FB111@B@2F2FFB1F1G/E>/>///EE1B01011DD1A0A000A1111113A13F3FFEBFC1BB1111A1>>
@M02197:105:000000000-AN6RF:1:1102:21634:8214 1:N:0:1
TCACCCAAGGTATCCTCCGCTTATTGATATGCTTAAGTTCAGCGGGTAGTCCTACCTGATTTGAGATCAAACATTCAAAGGGCTGTCCTCACTGAGGAGAGACGTCTGTGAGCTCCAGTGAACCTCCACTGCTGAAGGTTACTTGGTGGAAAACCACAAGCGCAGATAGTTATCACACCTGTGATGCCCACCAAACACTGGTAAGCTGATTCATTTGAGAGGAGCTGACCGCAGGCCAGCAAGACCCCCAAAGTCCAAGCTCATCATGGAAAACCATGAAGAGTTGAGGTGTTCATGATACTCAAACAGGCATGCCCTTCGGAATGCCAAAGGGCGCAAGGTGCGTTCAAAGATTCGATGACTCAC
+
BBABBFABBBFBGFGGGGGGGFGHHFFHFHFHHHHHHHFHHGHGGGCFGHHHHHHHHHGFHHHEGHHHHHHHAGHHFHHHHGGHGHHHHHHHHHHFGHGHGEHGGGHGHHHHHHHGHHHGDGFHHHHHHHHGHHHFHHHHHHHHHHHEGHHHHHGHGHAGHGHHHGFHHHHHHHHHHHGHGHHHHGHGHHGGHHGHHHHHGHHHHHHHHHHHHHGGGGFGGGHGHGGGGGGGGGGG1GG?1FC/GE/HFFGGB3/HHHHHBHHGHHHFHFHGBFGB4HFBHGHEHFHFCHHFFHFFHHFFFGHHHHHHFGHHFGGECGGHGHFHCFHHFGEGEEGHGHHCGEFGGFBGG5BGGGFFFFFFDA3?AA
@M02197:105:000000000-AN6RF:1:1102:18641:8403 1:N:0:1
TCACCCAAGGTATCCTCCGCTTATTGATATGCTTAAGTTCAGCGGGTAGTCCTACCTGATTTGAGGTCAAATTGTCAGAAGCTGTCTCAAAAGAGACCCTTTAGAAGCTGAACCCCATTTATAAAGCTGCTCTTCACAAATGGCGTAGATAATTATCACACCAAAGCAAGGCAACAAAGGTCCCGCTAATGCATTTCAGGAGAGCCGACTTCTGAGAAGCCCGCATACTCCCACATCCAAGCCTGATCAACAGAAAAAGCTGAAAAGGTTGAGAATTTCATGACACTCAAACAGGCATGCTCCTCGGAATACCAAGGAGCGCAAGGTGCGTTCAAAGATTCGATGATTCAC
+
CCCCCFBBCCFFGGGGGGGCGGGHHHHHHHGHHHFFHHHHHHHGGGEFGHHHHHHGHHHHHHHHGHHHHHHHHHHHGGHHHHGHHHHHHHHHHGHHHGHHHHHHHHHHHHHHHHGGGGHHHHHHHHHHHHHHHHHHHHHGHHHHGGGGGHGGHHHHHHHHHHHHHHHHHHHHHHHHHHHGHGGHHHHHHHHHHHHHHHHHHGHGHEHHGHGHGHHHHGGGGGHHHGGGGGHHHHHGGGGHHHHHFGBGHHHGHHHHHHG4GHHHHHHHHHHHHFHGHHHHHHHHGGHHHHHHHGHGHHHGGGGGFHHHFHFGGHGGGGGGHCHHGGGGHGGBGGFCGGGFFF5FFFBBAAA
@M02197:105:000000000-AN6RF:1:1102:11287:8478 1:N:0:1
TCACCCAAGGTATCCTCCGCTTATTGATATGCTTAAGTTCAGCGGGTAGTCCTACCTGATTTGAGGTCAAATTGTCAGAAGCTGTCTCAAAAGAGACCCTTTAGAAGTTGAACCCCATTTATAAAGCTGCTCTTCACAAATGGCGTAGATAATTATCACACCAAAGCAAGGCAACAAAGGTCCCGCTAATGCATTCCAGGAGAGCCGACTTCTGAGAAGCCCGCATACTCCCACATCCAAGCCTGATCAACAGAAAAAGCTGAAAAGGTTGAGAATTTCATGACACTCAAACAGGCATGCTCCTCGGAATACCAAGGAGCGCAAGGTGCGTTCAAAGATTCGATGATTCAC
+
CCCDDFCDDCFFGGGGGGGGGGGHHHHHHHHHHHHHHHHHHHHGGGGGGHHHGHHHHHHHHHHHGHHHHHHHHHHHHHHHHHHHHHHHHHHHHGHHHGHHHHHHHHHHHHHHHHGGGHHHHHHHHHHHHHHHHHHHHHHHGHHHGGGGGHHHHHHHHHHHHHHGHHHHHHHGHHHHHHHGFGHHGGGHGHHHHHHHHHHHHGHGHHHGGGGHGHHHHGGGGGGGGGGGHGGGGGGFFGGCHGHGHHHFHHHGHHHHHHHHHHHHHHHHHHHHHHHFFHEHHHHHHGHHHHHHHHGHGGHGGGGGHHHGHHHHHFHFGFFGHHHHGGCFHGGGGGGGGGGFFFFFFFCCCCC
@M02197:105:000000000-AN6RF:1:1102:18059:8730 1:N:0:1
TCACCCAAGGTATCCTCCGCTTATTGATATGCTTAAGTTCAGCGGGTATCCCTACCTGATCCGAGGTCAAACTTAGAAAGTTGGGGGTTGCTGGCAAGCACGCATCGAGGACCCTGTAGCGAGGAGTATTACTACGCTTAGAGCACGATGGCACCGCCACTGATTTTAAGACCGATCAGAACTGATGCGGTCCAATACCAAGCAGAGCTTGAGTGTTGTACTGACGCTCGAACGGGCATGCCCCGCGGAATACCACGGGGCGCAATGTGCGTTCAAAGATTCGATGATTCAC
+
DDDDDFDDDDFFGGGGGGGGGGGHHHHHFHHHHHHHHHHHHHHGGGGGHHHHHHHHHHHHHHHGGGGHHGHHHHHHGHHHHHHHGGGFGGH9HHGHGGGHHGGGGGGHGGGHHGHHHHHHGDFGGGHGHHHHH<HGGGGGHHHHHHGG:GGHGHGGHHHHHHHHHHHHGHHGGHGHHHHHHHHGGGGHGHHHHHHFHGHHHHHHHHHHHHHHGHHHHHFGGGHGGFHGGHHGGHHHGHGGGGGGGHHHHHHHGFEGGGGGGHHHHGGGGHGGGGGGGGGGFFFFFFFCCBCC
@M02197:105:000000000-AN6RF:1:1102:18721:9210 1:N:0:1
TCACCCAAGGTATCCTCCGCTTATTGATATGCTTAAGTTCAGCGGGTAGTCCTACCTGATTTGAGGTCAAATTGTCAGAAGCTGTCTCAAAAGAGACCCTTTAGAAGCTGAACCCCATTTATAAAGCTGCTCTTCACAAATGGCGTAGATAATTATCACACCAAAGCAAGGCAACAAAGGTCCCGCTAATGCATTTCAGGAGAGCCGACTTCTGAGAAGCCCGCATACTCCCACATTCAAGCCTGATCAACAGAAAAAGCTGAAAAGGTTGAGAATTTCATGACACTCAAACAGGCATGCTCCTCGGAATACCAAGGAGCACAAGGTGCGTTCAAAGATTCGATGATTCAC
+
CCCCCFCCCCFFGGGGGGGGGGGHHHHHGHHHHFHGHHHHHHHGGGGGGHHHHHHHHHHHHHHHGHHHFHHHGHHHHGHGHHHGHHHHHHFHFGHHHGHHHHGHGHHHHHHHHHGGFHHHHHGHFHGHHHHHHHHHHHHHHGEHHHHHHHHGHHGHHHHHHGHCHHHHHHGHHHHHHHHHHHHHHGGGHHHHHHHHHHGGHGHGEHHGGGGGGGHHGGGGGGGGGGGGGGHGHHHFGEHHHFGDHHGHHHHHFHHHHHHFHFHFGHHFFFHHHFHFHGHBHBHFHGHHHHHDFHFHFHHGGGGGBFBHBFFCGHHHHHBGHFFFA2AGGGGGGGGGCGGCFBDFDF>A@BB
@M02197:105:000000000-AN6RF:1:1102:10576:9269 1:N:0:1
TCACCCAAGGTATCCTCCGCTTATTGATATGCTTAAGTTCAGCGGGTAGTCCTACCTGATTTGAGGTCAAATTGTCAGAAGCTGTCTCAAAAGAGACCCTTTAGAAGCTGAACCCCATTTATAAAGCTGCTCTTCACAAATGGCGTAGATAATTATCACACCAAAGCAAGGCAACAAAGGTCCCGCTAATGCATTTCAGGAGAGCCGACTTCTGAGAAGCCCGCATACTCCCACATCCAAGCCTGATCAACAGAAAAAGCTGAAAAGGTTGAGAATTTCATGACACTCAAACAGGCATGCTCCTCGGAATACCAAGGAGCGCAAGGTGCGTTCAAAGATTCGATGACTCAC
+
AABBBFCBCCFFGGGGGGGGGGGHHHHHHHHGHHHHHGHHHFHGGGGGGHHFHHHHHHHHHHGHGHHHHHHHHHHHHHHHGHHHHHHHHHHHHGHGHGHHHHHGHHHHHHHHHHGGGHHHGHGHGGHHHHHHHHHHHHHHHHGHGGGGGHHHHHHHGHHHHGHGHHHHHHHHHHHHHHHHHGFFHGGGHHGHHHHHHHHGHGHGGHGHGHGGHHGHHGDBFGGGGGGGGGGHHGGGGGHHHHFGHGEHHHGHHHHHHHHHGHHFHHEHHHHHHHGGFEFHHHGFHGFHFGHHHHFFGAHGGGGGGFFHFHGGHFHGGGGGHHGHGGGFFGGGGGGBGGF4CFFFFF?BBBB
@M02197:105:000000000-AN6RF:1:1102:4124:9427 1:N:0:1
TCACCCAAGGTATCCTCCGCTTATTGATATGCTTAAGTTCAGCGGGTAGTCCTACCTGATTTGAGGTCAAACTGTCAGAAGCTGTCTCAAAAGAGACCCTTTAGAAGCTGAACCCCATTTATAAAGCTGCTCTTCACAAATGGCGTAGATAATTATCACACCAAAGCAAGGCAACAAAGGTCCCGCTAATGCATTTCAGGAGAGCCGACTTCTGAGAAGCCCGCATACTCCCACATCCAAGCCTGATCAACAGAAAAAGCTGAAAAGGTTGAGAATTTCATGACACTCAAACAGGCATGCTCCTCGGAATACCAAGGAGCGCAAGGTGCGTTTAAAGATTCGATGATTCAC
+
ABBBBF@AAA@DGGFFGGG2EA2FGGBDFGHCHHFDGFD5A55ECGGCF3FEGHHGHGBHFGBGFHGHHDFGGEGHHFE5F3CFHHHHGHEHBFBGHGEGF3E3GHFB33FFGEDDGHHFGHGHGGGGFGFGHHHHHHHFHFFHGDCGFGGHHHHHFHGEGDHHGGHHHGGHHHHHHHGDFGCGHHHHGFGHHHHGHHHHHGHGHDHFHGGHHG@CBGFGGGHHGGEGGGGGHGFBGGHHHHGGFFHHFHHHHHHHHGBHHHHGFB1GEHGHGFBDGBHHHHFGHGHHHHFHGA3HHGF1CEE2FHHHHHFCFFHEGGGEFGFFEAEGGGGFFEFB2FE4C55FFFABAAA
@M02197:105:000000000-AN6RF:1:1102:12405:9430 1:N:0:1
TCACCCAAGGTATCCTCCGCTTATTGATATGCTTAAGTTCAGCGGGTAGTCCTACCTGATTTGAGGTCAAATTGTCAGAAGCTGTCTCAAAAGAGACCCTTTAGAAGCTGAACCCCATTTATAAAGCTGCTCTTCACAAATGGCGTAGATAATTATCACACCAAAGCAAGGCAACAAAGGTCCCGCTAATGCATTTCAGGAGAGCCGACTTCTGAGAAGCCCGCATACTCCCACATCCAAGCCTGATCAACAGAAAAAGCTGAAAAGGTTGAGAATTTCATGACACTCAAACAGGCATGCTCCTCGGAATACCAAGGAGCGCAAGGTGCGTTCAAAGATTTGATGATTCAC
+
BCBBCFCCCCFFGGGGGGGGGGGHHHHHHHHHHGHHHHHHHHHGGGGGGHHHHHHHHHHHHHHHGHHHHHHHHHHHHHHHHHHHHHHHHHHGHGGHHGHHHHHHHHHGHHFHHHGGGHHGHHHHHHHHHHHHHHHHHHGGHHHHGGGGGHHHHHGHHHHHHHHHHHHHHHHHHHHHHHHHHHGHHGHHHHHHHHHHHHFHHGGGHHHHHHHHGHHHHGGGGGGHHGFGHGGHHHHHGGHHHHHHHHHHHHHHHHHHHHHGHHGHHHHHHHHHFFGBFEHHHHGGFGHHHHHHGHEGHHHGGGGGHHHHGHFHHHHGGGGGHHHHGGGGGGGGGFGGFGGFBFFFFFCCBBB
@M02197:105:000000000-AN6RF:1:1102:14629:9542 1:N:0:1
TCACCCAAGGTATCCTCCGCTTATTGATATGCTTAAGTTCAGCGGGTAGTCCTACCTGATTTGAGATCAAACATTCAAAGGGCTGTCCTCACTGAGGAGAGACGTCTGTGAGCTCCAGTGAACCTCTACTGCTGAAGGTTACTTGGTGGAAAACCACAAGCGCAGATAGTTATCACACCTGTGATGCCCACCAAACACTGGTAAGCTGATTCATTTGAGAGGAGCTGACCGCAGGCCAGCAAGACCCCCAAAGTCCAAGCTCATCATGGAAAACCATGAAGAGTTGAGGTGCTCATGATACTCAAACAGGCATGCCCTTCGGAATGCCAAAGGGCGCAAGGTGCGTTCAAAGATTCGATGATTCAC
+
DDCDEFCCCCFFGGGGGGGGGGGHHHHHHHHHHHHHHHHHHHHGGGGGGHHHHHHHHHHHHHHHGHHHHHHHHHHHHHHHHGGHGHHHHHHHHHHHGHGHGGHGGGHGHHHHHHHHHHHHHHHHHHHHHHHHHHHHHHHHHHHHHHHGGGHHHHGHGHHHHGHGHGHHHHHHHHHHHHGHHHHHHHHHHHGHHHFHHHHHHHHHHHHHHHHHHHHHHHHHHHHHHGGGGGHGHHGHHGHGHHGEGGGHHHHGHHGHGHHHHHHHHHHHHGHHGHHHHHHHHHHGHHHHHHHHHHHHHHHHGHHHHHHHHHHHFCGGGGGHHHHHGHGGHHGFGGGGHHHGGGGHGGFGGGGECGFFFFFFFABBBA
@M02197:105:000000000-AN6RF:1:1102:11180:9619 1:N:0:1
TCACCCAAGGTATCCTCCGCTTATTGATATGCTTAAGTTCAGCGGGTAGTCCTACCTGATTTGAGGTCAAATTGTCAGAAGCTGTCTCAAAAGAGACCCTTTAGAAGCTGAACCCCATTTATAAAGCTGCTCTTCACAAATGGCGTAGATAATTATCACACCAAAGCAAGGCAACAAAGGTCCCGCTAATGCATTTCAGGAGAGCCGACTTCTGAGAAGCCCGCATACTCCCACATCCAAGCCTGATCAACAGAAAAAGCTGAAAAGGTTGAGAATTTCATGACACTCAAACAGGCATGCTCCTCGGAATACCAAGGAGCGCAAGGTGCGTTCAAAGATTCGATGATTCAC
+
CCCCCFCCCCFFGGGGGGGGGGGGHHHHHHGHHHHHHHHHHHHGGGGGGHHHHHHHHHHHHHHHGHHHHHGHHHHHHHHHHHHHFHHHHHGHHGHFHGHHHHHHHHHHHHHHHHGGGHHHHHHHHHHHHHHHHHGHHHGHHHHGGGGGGHGHHHHHHHHHHHHHHHHHHHHHHHHHHHHHGHHHHHGHGHHHHHHHHHHHHGGGHHHHGHHGHHHHHGGGGGHHHHGGHGHGHGHFGGHHHHHGHHHHHHHHHHHHHGHHHHHHHHHHHHHHHHHGEHHHHHHHFGHHHHEGEHFHHHHGGGGFFFHHGHHHHGHGGGGGHHHHGGGGHGFGGGGGGGGFFFFFFFCCCCC
@M02197:105:000000000-AN6RF:1:1102:27852:9602 1:N:0:1
TCACCCAAGGTATCCTCCGCTTATTGATATGCTTAAGTTCAGCGGGTAGTCCTACCTGATTTGAGGTCAAATTGTCAGAAGCTGTCTCAAAAGAGACCCTTTAGAAGCTGAACCCCATTTATAAAGCTGCTCTTCACAAATGGCGTAGATAATTATCACACCAAAGCAAGGCAACAAAGGTCCCGCTAATGCATTTCAGGAGAGCCGACTTCTGAGAAGCCCGCATACTCCCACATCCAAGCCTGATCAACAGAAAAAGCTGAAAAGGTTGAGAATTTCATGACACTCAAACAGGCATGCTCCTCGGAATACCAAGGAGCGCAAGGTGCGTTCAAAGATTCGATGATTCAC
+
BBBBBFBBBBFFGGGGGGGGGCGBGHHHFGCBBHBGHHFHHBG2EGAEFHDGHHHGHFCGFDEDAGGHFGHHEFHFHHHHGHHEGGGHHHHH3FF2GGHHHHHHFHEHH3EGHHG?DFHHHGHHGGFHFGHHHFHHHHGABDFFFBFFFHHHHFHBHGHHHDEFEGB<FBGFGHFFFHEC<>GCF@GHHFGHHHBDGHHGGCFEHHHFG?HGHFGCHGCFAGHHFGFGGGEFFFFFEE0GFG1GGBGFHHHFGEBHGGBBGGHHHF0HEFFHGDHFF21DHEFB1CDGGHFFFGFHF/F//??CHFBFFEBFB11EE0?EGDHFEEAFHGGDBDGG1CBFFFFFFFAAAA1
@M02197:105:000000000-AN6RF:1:1102:21354:9911 1:N:0:1
TCACCCAAGGTATCCTCCGCTTATTGATATGCTTAAGTTCAGCGGGTATCCCTACCTGATCTGAGGTCAATCAAGAGAATTGTGGGGGGTTTGCCGGCAGGAACGACACTGGCCGAACAGCGAACAGATTCTACTACGCCGGGTACCAGTGACTTTCCGCCGTTGATTTTCGGCGGGGAGACCGCAACAAGACGGACTCTTCCTCCATGACCATGCAAAAGCGCTTGAGTTGATTTTAGTGACGCTCGAACAGGCATGCCTCCCGGAATACCAGGAGGCGCAATGTGCGTTCAAAGATTCGATGACTCAC
+
EEEEEFDECBFFGGGGGGGGGGGHHHHHHHHHHHHHHHHHHHHGGGGGHHHHHHHHHHHHHHHHHGHHHHHHHHHHHGHHHHGHGGGGGGGGGHHGGGGGGGHGGGGGGGGGGGGFFGGGGGGGFFFFFFFFFFFFGGGGGGGGGGGGGGGGGGFGGGGGGHGHHFFGGGGGGGGHHHGDCGGHGHHHGHHFGHHHHHHHGGHHHHHGHHHHGHHHHGGGGGHHFHHHHGGHHHHHHHGGGGGGHHGHHHHHHHHHGGGECGGHHHHHHHHHHHGGGGGHCHHGEEGHGGGGGGGGGGFFFFFFFBCCBB
@M02197:105:000000000-AN6RF:1:1102:26003:9791 1:N:0:1
TCACCCAAGGTATCCTCCGCTTATTGATATGCTTAAGTTCAGCGGGTAGTCCTACCTGATTTGAGGTCAAATTGTCAGAAGCTGTCTCAAAAGAGACCCTTTAGAAGCTGAACCCCATTTATAAAGCTGCTCTTCACAAATGGCGTAGATAATTATCACACCAAAGCAAGGCAACAAAGGTCCCGCTAATGCATTTCAGGAGAGCCGACTTCTGAGAAGCCCGCATACTCCCACATCCAAGCCTGATCAACAGAAAAAGCTGAAAAGGTTGAGAATTTCATGACACTCAAACAGGCATGCTCCTCGGAATACCAAGGAGCGCAAGGTGCGTTCAAAGATTCGATGATTCAC
+
BABBBFBBBAFFGGGGGGGGGGGHHHHHHHHGHHHHHHHHHGHGGGGGGHHHHHHHHHHHHHHHEHHHHGFHHHHHGHHHGHHHHHHHHHHHHGHHGGHHHHHGHHGHHHHHHEGGGHGHHHHGGGGHHHHHHHHHHHGHHHGHGGGGGHHHHHHGHGHHHHHHGHHHHHGHHHHHHHGHGHHHHHHHGHHHHGHHHHHHHGHGGHHHGHGHHGHHGGGGGGHHHHGGGGGGGHHHGGHHHHHHHHHGHHHGHHHGHHHHFHHHGHHHHHHHGHHGHHHHHHHHHGHGHHGHHHHFHHHGGFGGFHHGGHHHHHFGGFE2HCHHGCGGGGGGGGGGGGGFFFFFFFBCBBB
@M02197:105:000000000-AN6RF:1:1102:20107:9894 1:N:0:1
TCACCCAAGGTATCCTCCGCTTATTGATATGCTTAAGTTCAGCGGGTATCCCTACCTGATCCGAGGTCAAACTTAGAAAGTTGGGGGTTGCTGGCAAGCACGCACCGAGACTCTGTAGCGAGGAGTATTACTACGCTTAGAGCACGATGGCACCGCCACTGACTTTAAGACCGATCAGAACTGATGCGGTCCAATACCAAGCAGAGCTTGAGTGTTGTACTGACGCTCGAACAGGCATGCCCCGCGGAATACCACGGGGCGCAATGTGCGTTCAAAGATTCGATGATTCAC
+
DCCDDFDCCCFFGGGGGGGGGGGHHHHHHHHHHHHGHHHHHHHGGGGGHHHHHHHH;H<HHHH:GGGHHHGHHHHHHHHHH<HHGGGG:GHHHHGHHGH<HGGGGGGGG:GHHHH<HHHG:GGGGGHHHHHH<HGGGGGHHHHHHGGHGGHHHGGHHHGHHHHHHHHGHGGGHHHHGHHGGHGGGGGHGHHHHHGHGHHGHHFHHHHHHHHGGHHGHHHGGGGGGHGGHHHGFHGHHGGGGGGGHHHHGHHGFEGGGGFFGFFHGGGGHGGGGGGGGGGBBFFFFFBBBAB
@M02197:105:000000000-AN6RF:1:1102:7488:9839 1:N:0:1
TCACCCAAGGTATCCTCCGCTTATTGATATGCTTAAGTTCAGCGGGTAGTCCTACCTGATTTGAGGTCAAATTGTCAGAAGCTGTCTCAAAAGAGACCCTTTAGAAGCTGAACCCCATTTATAAAGCTGCTCTTCACAAATGGCGTAGATAATTATCACACCAAAGCAAGGCAACAAAGGTCCCGCTAATGCATTTCAGGAGAGCCGACTTCTGAGAAGCCCGCATACTCCCACATCCAAGCCTGATCAACAGAAAAAGCTGAAAAGGTTGAGAATTTCATGACACTCAAACAGGCATGCTCCTCGGAATACCAAGGAGCGCAAGGTGCGTTCAAAGATTCGATGATTCAC
+
DCDDDFDDCCFFFGGGGGGGGGGHHHCHHHHHHHHHHHHHHHHGGGGGGHHHHHHHHHHHHHHGGHHHHHHHHHHHHHHHHHGHHHHHHHHHFGHHHGHHHHHHHHHHHHHHHHGGGHHGHHHHHHHHHHHHGHHHHHHHHHHHGGGGGHHGHHHHHHHHHGHHHHHHHHHHHHHHHHHGGGHHGGGHHHHHHHHHHHHHHGHGHHHHGHHHGHHHHGGGGGGHHGGGGGHGGHHHGGHHHHGGHHFGHHHHHHHHHHHHHBHHGHHHHHHHHHHEHFHHHHG3HGGGHHHHFHHHHHHEGFFGGHHGHFAFCHHDECGGHHHHGGGGHGGGGGGGGGGFFFFFFFA3AAA
@M02197:105:000000000-AN6RF:1:1102:14081:10495 1:N:0:1
TCACCCAAGGTATCTTCCGCTTATTGATATGCTTAAGTTCAGCGGGTATCCCTACCTGATCCGAGGTCAACCTTAAAAAAATTAGGGGTTGCTGGCATGTAGACCTACCGGACTCAATCGCGAGGAGTATTACTACGCGTAGAGCCGACAGGCACCGCCACTGATTTTAGGGGCCGCGAAACCGCGAACCCCAATACCAAGCGAGAGCTTGAGTGGTTATAATGACGCTCGAACAGGCATGCCCCCCGGAATACCAGAGGGCGCAATGTGCGTTCAAAGATTCGATGATTCAC
+
CCCDCFDEECFFGGGGGGGGGGGHHHHHHHHHHHGHHHHHHHHGGGGGHHGHHHHHHH::H:HG9/9HH;H<<(HHHHHG;<)<HHHGG:GH0:H9HHG<H<:HH0<HHG::GGHH<<<G;G/GG9G:HHHHH<<HG:G4DG;HH:G:::;:GHHGGGGGGGGFGGGGGGGGGGGGGGGGGGGGGGGGGGHHHFGFFGHGGGGHHHGHGHHHGHHHHHHHHGGGGGFHHGHHGGBHFHHGGGGGFGHHHHHG5HHHHGGGGGHHGHGGGGGGGFGGGGGGGFFFFFFFAABBB
@M02197:105:000000000-AN6RF:1:1102:13716:10496 1:N:0:1
TCACCCAAGGTATCCTCCGCTTATTGATATGCTTAAGTTCAGCGGGTAGTCCTACCTGATTTGAGGTCAAATTGTCAGAAGCTGTCTCAAAAGAGACCCTTTAGAAGCTGAACCCCATTTATAAAGCTGCTCTTCACAAATGGCGTAGATAATTATCACACCAAAGCAAGGCAACAAAGGTCCCGCTAATGCATTTCAGGAGAGCCGACTTCTGAGAAGCCCGCATACTCCCACATCCAAGCCTGGTCAACAGAAAAAGCTGAAAAGGTTGAGAATTTCATGACACTCAAACAGGCATGCTCCTCGGAATACCAGGGAGCGCAAGGTGCGTTCAAAGATTCGATGATTCAC
+
BBBBBFBBBB4DGGGGGFGFGGDHHHHGHHHHFHHGHHFFHHHGGGEFGHHHHHHHHHHHHHHHEHHHHHHHHGBGHHHHHHHHHHHHHHHHHEHHHGGHHGHGHHGHHHHHHGFGGHHGGHHHHHHHGGHHGHHHHHHHHGHHGGGGGHHFHGHHHHHHHGHHHHHHHGHHHHHHHHFGGGHHGGHGGHHHHHHHHHHFHGGGGHGGGGGGHHGGHGGGGGHGGGGGHGGGHHHHGEHFHGHGHGEHHHHHHGHGHHHHHHHFGHHGHHHHHHEHFGHHHHHGFGEHHFHHGHGHHGHFGGGGGHHHHFHGHHGFGGGGHHGGGECGHGGGGGFF2GCFFFFFFFA?A>3
@M02197:105:000000000-AN6RF:1:1102:6935:10486 1:N:0:1
TCACCCAAGGTATCCTCCGCTTATTGATATGCTTAAGTTCAGCGGGTAGTCCTACCTGATTTGAGATCAAACATTCAAAGGGCTGTCCTCACTGAGGAGAGACGTCTGTGAGCTCCAGTGAACCTCCACTGCTGAAGGTTACTTGGTGGAAAACCACAAGCGCAGATAGTTATCACACCTGTGATGCCCACCAAACACTGGTAAGCTGATTCATTTGAGAGGAGCTGACCGCAGGCCAGCAAGACCCCCAAAGTCCAAGCTCATCATGGAAAACCATGAAGAGTTGAGGTGTTCATGATACTCAAACAGGCATGCCCTTCGGAATGCCAAAGGGCGCAAGGTGCGTTCAAAGATTCGATGATTCAC
+
DDCCCFDCDCFFGGGGGGGGGGGHHHHHCHHHGGHHHHHHHHHGGGGGGHHHHHHHHGHHHHHHGHHHHHHGHHHHHGHHHGGHGHHHHHHHHHHHGHGHGGHGGGHGHHGHHHGGHHHHHHHHHHHHHHHHHHGHHGHHHGGHHHHGGHHHHHFHGHGHGGHHGHHHHHHHHHHHHHGHHHHGHHHHGHGGHHHHHHHHHHHHHGHHHHHHHHGHGHHHHHHHGGGGGGHGHHFGHHGHGHE@GFDHFHGHHHGHHHHGHHHHHHHHHGHGFHHHHHHHHHHHHHGGHHHEHHHGHHHHGFFHHFHHHFGGGGGGGGGHHFHHGHHHGGGGGGGF5HHEEGGGGGGGGGGGGFFFFFBFFBBBBB
@M02197:105:000000000-AN6RF:1:1102:28242:10618 1:N:0:1
TCACCCAAGGTATCCTCCGCTTATTGATATGCTTAAGTTCAGCGGGTATCCCTACCTGATCCGAGGTCAAACTTAGAAAGTTGGGGGTTGCTGGCCAGCGTCTACCGGGTCCCTGTAGCGAGGAGTATTACTACGCTTAGGGCCCGAGAGGCGCCGCCACTGATTTTAAGGCCCGCCGTCTCCGGCGGGGCCCAAGACCAAGCTAGGCTTGAGTGTTGTACTGACGCTCGAACAGGCATGCCCTGCGGAATACCACAGGGCGCAATGTGCGTTCAAAGATTCGATGATTCAC
+
BBBCCFCCCCFFGGGGGGGGGGGGHGHHGHHGGHHHHHHHHHGGGGGGHHHHHHHHGHHGHHHGGGGHHH:HH:HHGHHHHHHHGGGGGGHHHHGHHHGGGGGHHHGGGGGGHHHHHGHGGGGGGGGHHHHHHHGGGGGHDHHGGGGGGGGGGGGGGGGGGGGHHHHHGFGGGGGFFGGFFFFFFGGGHHHHGHHHHGHHHHHHHGHHHGHGGHHGHHFHEGGGFGGHGHHHGGHGHHGGGGCGGGHGBHGHHHHFEEECGHHFHFGEGGGGGFGGFCGBBFFFFFFBBBAB
@M02197:105:000000000-AN6RF:1:1102:24750:10651 1:N:0:1
TCACCCAAGGTATCCTCCGCTTATTGATATGCTTAAGTTCAGCGGGTAGTCCTACCTGATTTGAGGTCAAATTGTCAGAAGCTGTCTCAAAAGAGACCCTTTAGAAGCTGAACCCCATTTATAAAGCTGCTCTTCACAAATGGCGTAGATAATTATCACACCAAAGCAAGGCAACAAAGGTCCCGCTAATGCATTTCAGGAGAGCCGACTTCTGAGAAGCCCGCATACTCCCACATCCAAGCCTGATCAACAGAAAAAGCTGAAAAGGTTGAGAATTTCATGACACTCAAACAGGCATGCTCCTCGGAATACCAAGGAGCGCAAGGTGCGTTCAAAGATTCGATGATTCAC
+
CCCDCFCCDDFFGGGGGGGGGGGHHHHHHHHHHHHHHHHHHHHGGGGGGHHHHHHHHHHHHHHHGHHHHHGHHHHHHHHHHHHHGHHHHHHHHGHHHGHHHHHHHHHHHHHHHHGGGHGHHHHHHHHGHHHHHHHHHHHHHHHGGGGGGHHHHHHHHHHHHHHHHHHHHHGHHHHHHHHHHHHHHGGGGHHHHHHHHHHHHGHGHHHHGHGHHHHHHGGGGGHHGGGGHGGGGHHFGGHHHHGGHGHHHHHHHHGHHGHHHHHHHHHHHHHHHHGEHGHHHHHGHGHHHHHHHHHHGHHGGGGFHHFHHGHHHHHGGGGGHGHHGGGGHGGGGGGGGGGFFFFFFFCCCCC
@M02197:105:000000000-AN6RF:1:1102:12596:10779 1:N:0:1
TCACCCAAGGTATCTCCGCTTATTGATATGCTTAAGTTCAGCGGGTAGTCCTACCTGATTTGAGATCAAACATTCAAAGGGCTGTCCTCACTGAGGAGAGACGTCTGTGAGCTCCAGTGAACCTCCACTGCTGAAGGTTACTTGGTGGAAAACCACAAGCGCAGATAGTTATCACACCTGTGATGCCCACCAAACACTGGTAAGCTGATTCATTTGAGAGAAGCTGACCGCAGGCCAGCAAGACCCCCAAAGTCCAAGCTCATCATGGAAAACCATGAAGAGTTGAGGTGTTCATGATACTCAAACAGGCATGCCCTTCGGAATGCCAAAGGGCGCAAGGTGCGTTCAAAGATTCGATGATTCAC
+
BBBBBFBBBBBFGGGGGGGGGGHHGGHHFHGHHHBFGGHHFHGGFGGGHHHHGHHHHHHHHGFEHHHHHHHGHHHHHHFGGGHGHHGHHHHHHHHGHFEEEHGFGGGHHGHHHGHHHHHHGFEHHHEHGHGHHHHHGGGGHHGFGGGGGGHGHGFGHHHHGHHGHHGHGHHGGHHGHHHHHHHHHGGEHFHHHHHHHHHGHHHGHHGHHHHHHHHHHGHHHGHHGGGG/AFGGDEHFGHFG/>?GGHHHGHHHGEFFGHHHFHHHHHHGHHGGHHG@F@DFFEHHGGFHHHHHHHHHGFGHHHHHHHFHFBGGGGGFGHHHHGHHHGHHGGGGGHHHHGGGGHGGGGGGGGGGFFFFFFFBBAA@
@M02197:105:000000000-AN6RF:1:1102:24494:10714 1:N:0:1
TCACCCAAGGTATCCTCCGCTTATTGATATGCTTAAGTTCAGCGGGTAGTCCTACCTGATTTGAGGTCAAATTGTCAGAAGCTGTCTCAAAAGAGACCCTTTAGAAGCTGAACCCCATTTATAAAGCTGCTCTTCACAAATGGCGTAGATAATTATCACACCAAAGCAAGGCAACAAAGGTCCCGCTAATGCATTTCAGGAGAGCCGACTTCTGAGAAGCCCGCATACTCCCACATCCAAGCCTGATCAACAGAAAAAGCTGAAAAGGTTGAGAATTTCATGACACTCAAACAGGCATGCTCCTCGGAATACCAAGGAGCGCAAGGTGCGTTCAAAGATTCGATGATTCAC
+
CCCCCFCBCCFFGGGGGGGGGGGHHHHHHHHHHHHHHHHHHHHGGGGGGHHHHHHHHHHHHHHHGHHHHHHHHHHHHHHHHHHHHHHHHHHHHGHHHGHHHHHHHHHHHHHHHHGGGHHHHHHHHGHHHHHHHHHHHHHHHHGHGGGGGHHHHHHHHHHHHHHHHHHHHHHHHHHHHHHHHGGHGGGGGHHHHHHHHHHHHGHGHHHHHHHHHHHHHGGGGGHGHHGGHGHHHHHHGGHHHFHHGHHHHHHHHHHHHHHHHHHHHHHHHHHHHHHHHHHHHHHHFGHFHHHHHHGHHHH?GGGGHHHFHGGHHGHGGGGGHHGHGGGGHGGGGGGGGGGFFFFFFFA@BBB
@M02197:105:000000000-AN6RF:1:1102:21424:10748 1:N:0:1
TCACCCAAGGTATCCTCCGCTTATTGATATGCTTAAGTTCAGCGGGTAGTCCTACCTGATTTGAGATCAAACATTCAAAGGGCTGTCCTCACTGAGGAGAGACGTCTGTGAGCTCCAGTGAACCTCCACTGCTGAAGGTTACTTGGTGGAAAACCACAAGCGCAGATAGTTGTCACACCTGTGATGCCCACCAAACACTGGTAAGCTGATTCATTTGAGAGGAGCTGACCGCAGGCCAGCAAGACCCCCAAAGTCCAAGCTCATCATGGAAAACCATGAAGAGTTGAGGTGTTCATGATACTCAAACAGGCATGCCCTTCGGAATGCCAAAGGGCGCAAGGTGCGTTCAAAGATTCGATGACTCAC
+
CCCCCFCCCCBDGGGGFGEGGGGHHHHHHHHHHHHHHHHHFHHGGGEGGHHHHHHHHHHHHHHHGHHHHHHHHHHGHGHHHGGHGHHHHHGHGGHHGHGHGGHGGGHGHHGHHHHHHHHHGHHHHGHHHHHHHHFHHHFHHHHHHGDFGHHHHHGHGGFHGGGGGGHGHHGHHHHGHHGHHHHHHHHHHHGGHHHHHHHHHHGHHHHHHHHHHGGGGHHGGHHHFFGGGCFGGGGHFFHGF0<<@GGFHFCFHGAGBFBGFFGGHFHHHGHGBHHHHFHFHHFFHFHGHHGG2FHG@D2GFBFGHFHHHHHFGGCFGFEFEBHGFHGDFFEEE?CGHHH?EEEGBG3GGGGEEBF@33F1@>1AAA
@M02197:105:000000000-AN6RF:1:1102:15439:10748 1:N:0:1
TCACCCAAGGTATCCTCCGCTTATTGATATGCTTAAGTTCAGCGGGTAGTCCTACCTGATTTGAGATCAAACATTCAAAGGGCTGTCCTCACTGAGGAGAGACGTCTGTGAGCTCCAGTGAACCTCCACTGCTGAAGGTTACTTGGTGGAAAACCACAAGCGCAGATAGTTATCACACCTGTGATGCCCACCAAACACTGGTAAGCTGATTCATTTGAGAGGAGCTGACCGCAGGCCAGCAAGACCCCCAACGTCCAAGCTCATCATGGAAAACCATGAAGAGTTGAGGTGTTCATGATACTCAAACAGGCATGCCCTTCGGAATGCCAAAGGGCGCAAGGTGCGTTCAAAGATTCGATGATTCAC
+
CBCCCFCDCCFFGGGGGGGGGGGHGHHHHHHHHHHHHHHGHHHGGGGGGHHHHHHHHHHHHHHGGHHHHHGHHHHHHHHHHGGHGHGHHHHHHGHHGHGHGGHGGGHGHHHHHHHHHHHHGHHHHHGHHHHHHGHHHHHGHHHHHHHGGHHHHHGHGHHHHGGGGGHHHHHHHHHHHHGHHHHHHHHHHHGHHHHHHHHHHFHHHHHHHGHHHHHHHHHHHHHHHGGGGGHGHHGHHHGHHHECCGGGHFEGHFFHGHHHHHHFGGGHHGFGFHGGHHHHHFFHHHHGHHHHGHHHHGGDGEHHHHGHHGHHGEGGGGGHFFHHGGHHHHGGGECGHHHGGGGHFGGGGGGGGCFFFFFFFBBBBB
@M02197:105:000000000-AN6RF:1:1102:9548:10829 1:N:0:1
TCACCCAAGGTATCCTCCGCTTATTGATATGCTTAAGTTCAGCGGATAGTCCTACCTGATTTGAGATCAAACATTCAAAGGGCTGTCCTCACTGAGGAGAGACGTCTGTGAGCTCCAGTGAACCTCCACTGCTGAAGGTTACTTGGTGGAAAACCACAAGCGCAGATAGTTATCACACCTGTGATGCCCACCAAACACTGGTAAGCTGATTTATTTGAGAGGAGCTGACCGCAGGCCAGCAAGACCCCCAAAGTCCAAGCTCATCATGGAAAACCATGAAGAGTTGAGGTGTTCATGATACTCAAACAGGCATGCCCTTCGGAATGCCAAAGGGCGCAAGGTGCGTTCAAAGATTCGATGATTCAC
+
BCCCCFCCCB@DGGGGGGGGGGGHHHHHHHHHHHHHHHHHHHHGGGGGHHHHHHHHFHHHHHGGGHHHHHHHHHHHHHHHHGGHGHHHHHHHHHHHGHGHGGHGGFHGHHHHHHHHHHHHHHHHHHHHHHHHHHHHHHHHHHHHHHHGGHHHHHGHGHGHHGHHHHHHHHHHHHHHGHHHHHHHHHHHHHGHHHHHHHHHHGHHHHHHHHHHHHHHHHHHHHHHHGGGGGHGHHGHHHHHGHGGGGGHHGHHHHGHHHGHHHHHHHHHHGGHGHHHHHGHHHHGHHHGHHHHHHHHFHGFGGHHHFHHHHHHEGGGGGGGGHHHFHHGHHGGGGGHHHHGFCGGGGGGGGGGGGFFFFFFFBBAAB
@M02197:105:000000000-AN6RF:1:1102:15236:10274 1:N:0:1
TCACCCAAGGTATCCTCCGCTTATTGATATGCTTAAGTTCAGCGGGTAGTCCTACCTGATTTGAGATCAAACATTCAAAGGGCTGTCCTCACTGAGGAGAGACGTCTGTGAGCTCCAGTGAACCTCCACTGCTGAAGGTTACTTGGTGGAAAACCACAAGCGCAGATAGTTATCACACCTGTGATGCCCACCAAACACTGGTAAGCTGATTCATTTGAGAGGAGCTGACCGCAGGCCAGCAAGACCCCCAAAGTCCAAGCTCATCATGGAAAACCATGAAGAGTTGAGGTGTTCATGATACTCAAACAGGCATGCCCTTCGGAATGCCAAAGGGCGCAAGGTGCGTTCAAAGATTCGATGATTCAC
+
DDDDDFDDCDFFGGGGGGGGGGGHHHHHHHHHHHHHHHHHHHHGGGGGGHHHHHHHHHGHHHHHGHHHGHHHHHHHHHHHHGGHGHHHHHHHHHHHGHGHGGHGGGHGHGHHHHHHHHHHHHHHHHHHHHHHHHHHHHGGHHHHHHHGGGHHHHGHGHHHHHHHHHHHHHHHHHHHHHHHHHHHHHHHHHGHHHHHHHHHHHHHHHHHHHHHHHHHHGHHHHHHHGGGGGHGHHGGHFHHFHGGGGFEHHHHHGGHGGHHHFHGHHHHHGHHFHHHFHHHHHG3BHHGHHHFFGHHHHGHFGHHGFEGHHHHEFCGGGGFHGHHHHHHFFGGGGGHCHHGFGGHGGGGGGGGGGFFFFFFF?BAAA
@M02197:105:000000000-AN6RF:1:1102:18448:11029 1:N:0:1
TCACCCAAGGTATCCTCCGCTTATTGATATGCTTAAGTTCAGCGGGTAGTCCTACCTGATTTGAGGTCAAATTGTCAGAAGCTGTCTCAAAAGAGACCCTTTAGAAGCTGAACCCCATTTATAAAGCTGCTCTTCACAAATGGCGTAGATAATTATCACACCAAAGCAAGGCAACAAAGGTCCCGCTAATGCATTTCAGGAGAGCCGACTTCTGAGAAGCCCGCATACTCCCACATCCAAGCCTGATCAACAGAAAAGGCTGAAAAGGTTGAGAATTTCATGACACTCAAACAGGCATGCTCCTCGGAATACCAAGGAGCGCAAGGTGCGTTCAAAGATTCGATGATTCAC
+
CCCCCFCCC@FFGGGGGGGGGGGHHHHHHHHHHHHGHHHHHHHGGGGGGHHHHHHHHHHHHHHHGFHHHHHHHHHHHHHHHGHGHGHHHHHGGGHHHGHHHHHHHHHHHHHHHHGGGHHHHHHHHHGGGHHHHHHHHHHHGGHGGGGGGHHHHHHHHHHHHGHHHHHHHHGHHHGHHHHHHGHHGHHGHHHGGHHHHHHHHGHGHHGGGHHHGGHHGGGGGGHHHGGGGGGHGHHCGGHHHHHHHHFHHHHHGHHHHHHHHGHHGHHHHHGHHHGHHGGHHHHHHFHHHGHHHGGHHHEGGGGFFFFGGDEGDHHGGGFFFHHFFCGGGGGGGGFG?CGFFFFFFFBBBAB
@M02197:105:000000000-AN6RF:1:1102:7587:11130 1:N:0:1
TCACCCAAGGTATCCTCCGCTTATTGATATGCTTAAGTTCAGCGGGTATCCCTACCTGATCCGAGGTCAATCAAGAGAATTGTGGGGGGTTTGCCGGCAGGAACGACACTGGCCGAACAGCGAACAGATTCTACTACGCCGGGTACCAGTGACTTTCCGCCGTTGATTTTCGGCGGGGAGACCGCAACAAGACGGACTCTTCCTCCATGACCATGCAAAAGCGCTTGAGTTGATTTTAGTGACGCTCGAACAGGCATGCCTCCCGGAATACCAGGAGGCGCAAAGTGCGTTCAAAGATTCGATGATTCAC
+
CDDDBFCCCCFFGGGGGGGGGGFHHHGHHHHHHHHHHHHHHHHGGGGGHHHHHHHHHHHHHHHGGGGHHHHHHGHHHHHHHHGHGGGGGFGGGHHGGGGGGGHHGGGGGGGGGGGGGGGGGGFFFFFFFFFFFFFFGGGGGGGGGGGGGFFFFFFFFGFFFHHHGHFFGGGGGGGFGHGGGGGHHHFHFHHHGHHHHGFHFGFFHHHHHHHHHGHGFGGGGGHHFHHHHGGHHFGHEHGGGGGGHHEHHHEHHHHHGF?E0GGHHGHHHHHHHHGGGGCHHGHGGGGHGGGFGGGGGGFBFFBFFBBAAA
@M02197:105:000000000-AN6RF:1:1102:25970:11202 1:N:0:1
TCACCCAAGGTATCCTCCGCTTATCGATATGCTTAAGTTCAGCGGGTAGTCCTACCTGATTTGAGGTCAAATTGTCAGAAGCTGTCTCAAAAGAGACCCTTTAGAAGCTGAACCCCATTTATAAAGCTGCTCTTCACAAATGGCGTAGATAATTATCACACCAAAGCAAGGCAACAAAGGTCCCGCTAATGCATTTCAGGAGAGCCGACTTCTGAGAAGCCCGCATACTCCCACATCCAAGCCTGATCAACAGAAAAAGCTGAAAAGGTTGAGAATTTCATGACACTCAAACAGGCATGCTCCTCGGAATACCAAGGAGCGCAAGGTGCGTTCAAAGATTCGATGATTCAC
+
CCCCCFCCCCFFGGGGGGFGGGGHHHGHHGHHHHHHHHHHHHHGGGGGGHHHHHHHHHHHHHHHGHHHHHHHHHHHHHHHHHHHHHHHHHHHHGHHHGHHHHHHHHHHHHHHHHGGGHHHHHHHHHHHHHHHHHHHHHHHHHGHGGGGGHHHHHHHHHHHHHHHHHGHHHGHHHHHHHHHHHHHGGGHGHHHHHHHHHHHHGGGGHGGGGGHHHHHHGGGGGHHGGGGGGHGHHHHGGHGHHHHGHHHHHHHHHHGHHHHHHHHHFFHHFFHHHGFHGHGHFHHHGGGHHHHHFHHHHGGGGGEEHGGFCFHHHGGFCGGGBG4GGGGHGGGGGGGGCGFFFFFFFBBAAA
@M02197:105:000000000-AN6RF:1:1102:25214:11387 1:N:0:1
TCACCCAAGGTATCCTCCGCTTATTGATATGCTTAAGTTCAGCGGGTAGTCCTACCTGATTTGAGGTCAAATTGTCAGAAGCTGTCTCAAAAGAGACCCTTTAGAAGCTGAACCCCATTTACAAAGCTGCTCTTCACAAATGGCGTAGATAATTATCACACCAAAGCAAGGCAACAAAGGTCCCGCTAATGCATTTCAGGAGAGCCGACTTCTGAGAAGCCCGCATACTCCCACATCCAAGCCTGATCAACAGAAAAAGCTGAAAAGGTTGAGAATTTCATGACACTCAAACAGGCATGCTCCTCGGAATACCAAGGAGCGCAAGGTGCGTTCAAAGATTCGATGATTCAC
+
CCCCCFCCCCFFGGGGGGGGGGGHHHHHHHHHHHHHHHHHHHHGGGGGGHHHHHHHHHHHHHHHGHHHHHHBHDF@DFFHBEFGGHHHFGHHFE2FGEHHHHFGFHFHFFFGFHGGFHHHFHGHHFGHHHGGFGHFGGHGFCGHGFGGGGHHHHGFEHEFHGHHHHHGGCHHHHHHHHDGGGHHHHGHHGHHHHHHHHHHFGHGGHHHHEHHHHHHHGGGGGHGHHEGHGHHHHHCGGHHHHHHHHGHHHHHHHHHHHHHHHHHHHHHHHHHHHHHHGHHHHHHFGHHGHHHHGBHHHHGGGFGHHHFHGHHGHHGGGGGHHHGGGGGGGGGGGGGCGFFFFFFFFBBBAB
@M02197:105:000000000-AN6RF:1:1102:5927:11444 1:N:0:1
TCACCCAAGGTATCCTCCGCTTATTGATATGCTTAAGTTCAGCGGGTAGTCCTACCTGATTTGAGGTCAAATTGTCAGAAGCTGTCTCAAAAGAGACCCTTTAGAAGCTGAACCCCATTTATAAAGCTGCTCTTCACAAATGGCGTAGATAATTATCACACCAAAGCAAGGCAACAAAGGTCCCGCTAATGCATTTCAGGAGAGCCGACTTCTGAGAAGCCCGCATACTCCCACATCCAAGCCTGATCAACAGAAAAAGCTGAAAAGGTTGAGAATTTCATGACACTCAAACAGGCATGCTCCTCGGAATACCAAGGAGCGCAAGGTGCGTTCAAAGATTCGATGATTCAC
+
CCCCCFCCCCBFGGGGGGGGGGGHHHHHHHGHHHHHHHHHFFHGGG?EFGHHHHHHHHHHHHGHGHHHHHHHHHHHHGHHGHHGHHHHHHHFHGHHHGHHHHHHHHHHHGHGHHGGGHHHHHHHHHHHHHHHGHHHHHHGHHHHGGGGGHHHHHHHHHHHHHHHHHHHHHHHGGHHHHHGHHHGHHHHHGHHHHHHHHHHHGGGHHHFHHGGHHHGHGGGGGGHHHGGGGHGGGHHGGHGHHGFHHHHHHHGHHHGHGHHHHHHHHHHGHHHHHHGFGGHHG5E5FFHHHHHHFHHHEHFE?FEHGHHGBHHGBBDGGGGHHHFEEEEGFDBGCGGGGGFFFFFFFAAAAB
@M02197:105:000000000-AN6RF:1:1102:9627:11485 1:N:0:1
TCACCCAAGGTATCCTCCGCTTATTGATATGCTTAAGTTCAGCGGGTAGTCCTACCTGATTTGAGGTCAAATTGTCAGAAGCTGTCTCAAAAGAGACCCTTTAGAAGCTGAACCCCATTTATAAAGCTGCTCTTCACAAATGGCGTAGATAATTATCACACCAAAGCAAGGCAACAAAGGTCCCGCTAATGCATTTCAGGAGAGCCGACTTCTGAGAAGCCCGCATACTCCCACATCCAAGCCTGATCAGCAGAAAAAGCTGAAAAGGTTGAGAATTTCATGACACTCAAACAGGCATGCTCCTCGGAATACCAAGGAGCGCAAGGTGCGTTCAAAGATTCGATGATTCAC
+
CCCCCFCCCCFFGGGGGGGGGGGHHGHHHGHHHHHHHHHHHHHGGGGGGHHHHHHHHHEHHHHHGHGHEHHHHHHHHHGHHHHHHHHHHHHHHGHHHGHHHHHHHHHHHHHHHGGGGGHHHHHHHHHHHGHHHHHHHHHHHHGHGGGGGHHHHHHHHHHHHHHHHHHHHHHHHHHHHHGHHHHHHGGHHHHHHHHHHHHHHGGGHHHHHGHHHGHGHGGGGGHHHHGGGGHHHHHHGGGHHGHHHHGHHHHGGHHHHHHHHHHHHHHHGHHHHHHHGBHHHHHHGGHGHHHHHHHHHHHGGECGHHHGHHGGGHHGGGGGHHHHGGGGHGGGGGGGGGGFFFFFFFCBBAB
@M02197:105:000000000-AN6RF:1:1102:12211:11523 1:N:0:1
TCACCCAAGGTATCCTCCGCTTATTGATATGCTTAAGTTCAGCGGGTAGTCCTACCTGATTTGAGGTCAAATTGTCAGAAGCTGTCTCAAAAGAGACCCTTTAGAAGCTGAACCCCATTTATAAAGCTGCTCTTCACAAATGGCGTAGATAATTATCACACCAAAGCAAGGCAACAAAGGTCCCGCTAATGCATTTCAGGAGAGCCGACTTCTGAGAAGCCCGCATACTCCCACATCCAAGCCTGATCAACAGAAAAAGCTGAAAAGGTTGAGAATTTCATGACACTCAAACAGGCATGCTCCTCGGAATACCAAGGAGCGCAAGGTGCGTTCAAAGATTCGATG
+
CCCCCFCCCCFFGGGGGGGGGGGHHHHHHHHGHHHHHHHHHHHGGGEGGHHHHHHHHHHHHHHHGHHHHHHHHHHHHHHHHHHHHHHHHHHHHGHHHGHHHHHGHHHHHHHHHHGGGHHHHHHHHHHHHHHHHHHHHHHHHHHHGGGGGHHHHHHHHHHHHHHHHHHHHHHHHHHHHHHHGHHHGHHHGHHHHHHHHHHHHGHGHHHHHHGHHGHHHGGGGGHHHHGGGGHHHHHHGGHHHHHHHHHHHHHHHHHHHHHHHHHHHHHHHHHHHHHFHHHHHHHHHGHHHHGHHGHHGHHGGGGGHHHHHFGFGHHFGGGGHFHGGGGGGGGGGFFFCFFFCCCCC
@M02197:105:000000000-AN6RF:1:1102:29182:11500 1:N:0:1
TCACCCAAGGTATCCTCCGCTTATTGATATGCTTAAGTTCAGCGGGTAGTCCTACCTGATTTGAGGTCAAATTGTCAGAAGCTGTCTCAAAAGAGACCCTTTAGAAGCTGAACCCCATTTATAAAGCTGCTCTTCACAAATGGCGTAGATAATTATCACACCAAAGCAAGGCAACAAAGGTCCCGCTAATGCATTTCAGGAGAGCCGACTTCTGAGAAGCCCGCATACTCCCACATCCAAGCCTGATCAACAGAAAAAGCTGAAAAGGTTGAGAATTTCATGACACTCAAACAGGCATGCTCCTCGGAATACCAAGGAGCGCAAGGTGCGTTCAAAGATTCGATGATTCAC
+
AAAAAFAAA?F3B1GGGGCEEFGHGBDHHGHHHHHHFHFDGHHAEEAEE1D2GFHHHB0GFFFH/FFGBGHH1FGHHBEHHHHFHEFGFFH1BFCGGFFHGFHHHF1G1CG1GE/EFGEHFHHHHEHFGHHHHHHFGHHGDG@FFGGGGHHGGHHHHGF<FHHGHGHHGCFH0GHHGCCC1@FGEHHGGBFGGGGBHHFHHAGCHAFCGCGGFGFGHGGGGGGHGGGGGGHFFFG3AE>AEFF2F2GGGDFHFF1@DFEE2GD1DBGHFDFHFHHHGHHHGEBAA/GBHGGGA111HEFCGCGFHGDGGFHHGF10E0?GHHGF0AE0FBGGFBBFEBGFC3FFDFA>1>1
@M02197:105:000000000-AN6RF:1:1102:11359:11334 1:N:0:1
TCACCCAAGGTATCCTCCGCTTATTGATATGCTTAAGTTCAGCGGGTAGTCCTACCTGATTTGAGATCAAACATTCAAAGGGCTGTCCTCACTGAGGAGAGACGTCTGTGAGCTCCAGTGAACCTCCACTGCTGAAGGTTACTTGGTGGAAAACCACAAGCGCAGATAGTTATCACACCTGTGATGCCCACCAAACACTGGTAAGCTGATTCATTTGAGAGGAGCTGACCGCAGGCCAGCAAGACCCCCAAAGTCCAAGCTCATCATGGAAAACCATGAAGAGTTGAGGTGTTCATGATACTCAAACAGGCATGCCCTTCGGAATGCCAAAGGGCGCAAGGTGCGTTCAAAGATTCGATGATTCAC
+
BCCDBFCCCCFFGGGGGGGGGGGHHHHHHHHHHHHHHHHHHGHGGGGGGHHHHHHHHHHHHHHHGGHHHHHHHHHHHHHHHGGHGHHHHHHHHHFHGFGHGGHGGGHGHHHHHHHHHHHHHHHHHHHHHHHHHHHHHHHHHHHHHHHGGHHHHHGHGHHHHHGHHHHHHHHHHHHHHHHHHHHHGHHHHHGHHHHHHHHHHHHHHHHHHHHHHHHHHHGHHHHGGGGGGGGGHHGHHHHHHHEGFGGHHHHHHHGHHHHHHHFBHGHHHGHHGHHGFHHHHHHHHHHGHHHHFHHGHHHHGHHGHHHGHHHHGGCFGEGHHHHHHHHHHFGGGGGHHHHGGGGHGGGGGGGGGGFFFFFFFCCCCC
@M02197:105:000000000-AN6RF:1:1102:23766:11504 1:N:0:1
TCACCCAAGGTATCCTCCGCTTATTGATATGCTTAAGTTCAGCGGGTAGTCCTACCTGACTTGAGGTCAAATTGTCAGAAGCTGTCTCAAAAGAGACCCTTTAGAAGCTGAACCCCATTTATAAAGCTGCTCTTCACAAATGGCGTAGATAATTATCACACCAAAGCAAGGCAACAAAGGTCCCGCTAATGCATTTCAGGAGAGCCGACTTCTGAGAAGCCCGCATACTCCCACATCCAAGCCTGATCAACAGAAAAAGCTGAAAAGGTTGAGAATTTCATGACACTCAAACAGGCATGCTCCTCGGAATACCAAGGAGCGCAAGGTGCGTTCAAAGATTCGATGATTCAC
+
CCDDDFCDCCFFGGGGFGGGGGGHHHHHHHHGHHHHHHHHHHHGGGGGGHHHHHHGHHHHHHHHHHHHGHHHHHHHHHHHHHHHHHHHHHHGHGHHHGHHHHHHHHHHHHHHHGGGGHHHHHHHHHHHGHHHHHHHHHHHHHHHGGGGGHHHHHHHHHHHHHHHHHHGHHGHHHHHHHHHHGHHHHHHHHHHHHHHHHHHHGHGHHHHHHHHHHHHHGGGGGHHHHGGHGHHHHHHGGHHHHHHHHHHHHHHGHHHHFHHHHHHHHHHHHHHHHHFHGHHHHHHHGHHHHHHHHHHHHHGGGGGHHHFFHFHHHHGGGGFHHHHGGGGHGFFCGGGGGGFFFFFFFBBAAA
@M02197:105:000000000-AN6RF:1:1102:21699:12003 1:N:0:1
TCACCCAAGGTATCCTCCGCTTATTGATATGCTTAAGTTCAGCGGGTAGTCCTACCTGATTTGAGATCAAACATTCAAAGGGCTGTCCTCACTGAGGAGAGACGTCTGTGAGCTCCAGTGAACCTCCACTGCTGAAGGTTACTTGGTGGAAAACCACAAGCGCAGATAGTTATCACACCTGTGATGCCCACCAAACACTGGTAAGCTGATTCATTTGAGAGGAGCTGACCGCAGGCCAGCAAGACCCCCAAAGTCCAAGCTCATCATGGAAAGCCAGGAAGAGTTGAGGTGTTCATGATACTCAAACAGGCATGCCCTTCGGAATGCCAAAGGGCGCAAGGTGCGTTCAAAGATTCGATGATTCAC
+
ABBABFBBB?DF6GGGGFGGEE2DG5GHHFHHHG5FFHHHHHHFCGEEAFBFHHHHHGGHHHHHGGHHHHGHHHHHGHGHHGGHGHHHHHFHHHEHGHGHCGFGFEHGFDHFHHHHHEDGHHHHHFHHHHFFHHGHHHHHHHHGHHFGGHHFHHFHGHHHEGHGGCHEHHHHHHHHGHGHHHHBGGGHHGGGHGHHHFHFEGHHHFFHHHHHHHHGGG7GGHFGGGFFGGGGGG@GB11HGB/<>//F11BGEE?01@11@2B1@2FDEEFB0BF@1HGBBB011FF/B1FDD12B2FB1A1F1FDHGGCB0/A/A/A/022A1110GA0E0B0E11100A00BBEF3333AB111FFFFF1>>11
@M02197:105:000000000-AN6RF:1:1102:23084:12061 1:N:0:1
TCACCCAAGGTATCCTCCGCTTATTGATATGCTTAAGTTCAGCGGGTAGTCCTACCTGATTTGAGGTCAAATTGTCAGAAGCTGTCTCAAAAGAGACCCTTTAGAAGCTGAACCCCATTTATAAAGCTGCTCTTCACAAATGGCGTAGATAATTATCACACCAAAGCAAGGCAACAAAGGTCCCGCTAATGCATTTCAGGAGAGCCGACTTCTGAGAAGCCCGCATACTCCCACATCCAAGCCTGATCAACAGAAAAAGCTGAAAAGGTTGAGAATTTCATGACACTCAAACAGGCATGCTCCTCGGAATACCAAGGAGCGCAAGGTGCGCTCAAAGATTCGATGATTCAC
+
DDDDDFCCDDFFGGGGGGGGGGGHHHHHHHHHHHHHHHHHHHHGGGGGGHHHHHHHHHHHHHHHGHHHHHHHHHHHHHHHHHHHHHHHHHHHHGHHHGHHHHHHHHHHHHHHHHGGGHHHHHHHHHHHHHHHHHHHHHHHHGHHGGGGGHHHHHHHHHHHHHHHHHHHHHHHHHHHHHHHHHHHHGHHHHHHHHHHHHHHHGHGHHHHHHGHHHHHHGGGGGHHGHGGGGHHHHHHFGHHHHHHGHHHHHHHHHHHHHHHHGFFHHHHHHHHHBHHGHHHHHFHGGHHHHHHHHHHFHHGGFGGHHHHHHHHHHGGGGGGHHHHGGGGGGGGGGGGGGGFFFFFFFAABCB
@M02197:105:000000000-AN6RF:1:1102:23118:12033 1:N:0:1
TCACCCAAGGTATCCTCCGCTTATTGATATGCTTAAGTTCAGCGGGTAGCCCTACCTGATTTGAGGTCAAATTGTCAGAAGCTGTCTCAAAAGAGACCCTTTAGAAGCTGAACCCCATTTATAAAGCTGCTCTTCACAAATGGCGTAGATAATTATCACACCAAAGCAAGGCAACAAAGGTCCCGCTAATGCATTTCAGGAGAGCCGACTTCTGAGAAGCCCGCATACTCCCACATCCAAGCCTGATCAACAGAAAAAGCTGAAAAGGTTGAGAATTTCATGACATTCAAACAGGCATGCTCCTCGGAATACCAAGGAGCGCAAGGTGCGTTCAAAGATTCGATGATTCAC
+
CCCCCFCCCCFFGGGGGGGGGGGHHHGHHHGHHHHHHHHHHGHGGGGGG3GHHHHHHHHHHHHHGHHHHHHHHHHHHHHHHHHHHHHHHHHHGGHHHGHHHHHHHHHHHHHHHHGGGHHHHHHHHHHHHHHHHHHHHHHHHHHHGGGGGHHHHHHHHHHHHGHHHHHHHHHHHHHHHHHHGGHHGGGHHHHHHHHHHHHHHGHGHHHFGGGHHHHHHGGGGGGHHHGGHGHHHHHFGGHHHGHFHHHHHHGHHHHHHHHHHHHHHHHHHHHHHHHHHHHHHHHGHGHGHHHHHHFHHHHGGGGGHHHHHGHHHHHEGGGGHHHHGGGGHGG5GGGGGGFFFFFFFFBBAAA
@M02197:105:000000000-AN6RF:1:1102:21784:12186 1:N:0:1
TCACCCAAGGTATCCTCCGCTTATTGATATGCTTAAGTTCAGCGGGTAGTCCTACCTGATTTGAGATCAAACATTCAAAGGGCTGTCCTCACTGAGGAGAGACGTCTGTGAGCTCCAGTGAACCTCCACTGCTGAAGGTTACTTGGTGGAAAACCACAAGCGCAGATAGTTATCACACCTGTGATGCCCACCAAACACTGGTAAGCTGATTCATTTGAGAGGAGCTGACCGCAGGCCAGCAAGACCCCCAAAGTCCAAGCTCATCATGGAAAACCATGAAGAGTTGAGGTGTTCATGATACTCAAACAGGCATGCCCTTCGGAATGCCAAAGGGCGCAAGGTGCGTTCAAAGATTCGATGATTCAC
+
DDDDDFCDCCFFGGGGGGGGGGGHHHHGHGHHHHHHHHHHHHHGGGEFGHHHHHHHHHHHHHHHGHHHHHHHHHHHHHHHHGGHGHHHHHHHHHHHGHGHGGHGGGHGHHHHHHHHHHHHHHHHHHHHHHHHHHHHHHHHHHHHHHGGGHHHHHGHGHHHHHHHHGHHHHHHHHHHHHGHHHHHHHHHHHGHHHHHHHHHHGGHHHHHHHHHHHHHHHHHHHHGHGGGGGHGHHGHHHHHHFFFGGGHHHHGHHGGHHHHHGHHHHHHHGHHGGHHHHHHHHHGHHHGHHHHHHHHHHFFGHHHHHHHHHHHGGGGGGGHHHHHHHHHHHGGGGGHHHHGGGFFGGGGGGGGGFFFFFFFFCAAAB
@M02197:105:000000000-AN6RF:1:1102:18472:12270 1:N:0:1
TCACCCAAGGTATCCTCCGCTTATTGATATGCTTAAGTTCAGCGGGTAGTCCTACCTGATTTGAGGTCAAATTGTCAGAAGCTGTCTCAAAAGAGACCCTTTAGAAGCTGAACCCCATTTATAAAGCTGCTCTTCACAAATGGCGTAGATAATTATCACACCAAAGCAAGGCAACAAAGGTCCCGCTAATGCATTTCAGGAGAGCCGACTTCTGAGAAGCCCGCATACTCCCACATCCAAGCCTGATCAACAGAAAAAGCTGAAAAGGTTGAGAATTTCATGACACTCAAACAGGCATGCTCCTCGGAATACCAAGGAGCGCAAGGTGCGTTCAAAGATTCGATGATTCAC
+
BBBBBFBBBBFFGGGGGFFFGG?GFGHHFBDEDGHGFEHFDGFFGGECGHHGGHHHHFHFGHFFFHHHHHHHHFHHGHHHEFHHHFFHGHHHFGHFHGHHHGHHHHHHHHHGHEFFGHHHHFFHHHHHHHHHFHHHHGHHHHHHGFGGGHHHGHFHHHHHHHHGHGHHGHHHFGHHECGHFFHHHGGHGGHHHHGHHHHHHGHGFGHGHFFGHHHHEFCFGGHGHHGGGGFHGHGCGGHGHHHHHHHHHHHGHHHHHHHGHGHHHHFHHHHGHHHDFGHHHGFF5F5HFHGHFFHHGCGGGGFEHEHFGGFHGHGED?GFCHHBGFE24FDGGBGFCGE4CFFFFFA@BBA
@M02197:105:000000000-AN6RF:1:1102:8821:12300 1:N:0:1
TCACCCAAGGTATCCTCCGCTTATTGATATGCTTAAGCTCAGCGGGTAGTCCTACCTGATTTGAGGTCAAATTGTCAGAAGCTGTCTCAAAAGAGACCCTTTAGAAGCTGAACCCCATTTATAAAGCTGCTCTTCACAAATGGCGTAGATAAATATCACACCAAAGCAGGGCAACAAAGGTCCCGCTAATGCATTTCAGGAGAGCCGACTTCTGAGAAGCCCGCATACTCCCACATCCAAGCCTGATCAACAGAAAAAGCTGAAAAGGTTGAGAATTTCATGACACTCAAACAGGCATGCTCCTCGGAATACCAAGGAGCGCAAGGTGCGTTCAAAGATTCGATGATTCAC
+
BBBBAFBBBBFFGGGGGGGGGGGHHHHHHHGGHHHHHHHHHHHGGGEGGHHHHHHHHHHHHHHHGHHFBGHGEHHHHHHHHGHHFEHHHHHHHGHHHGHHHHHHHHGFHHHHHHGGGHHHHHHHHHHGHHGHHHHHHHFHHFHHGGGGGHHHFFHHHHHHHGHGGHHHHHGHGGHHHFHFHHFHHGHGGHHHHHHHHHHHGGGGGHHHGGGGFFHGHGGGGGGHHGGGHGGGHHHFGGHGFFHGHFFFGDFHHFHFFHFEHHGHHHHHHFFGHFGDF@DFHHHGD/FGGFDHFBBGGAEGGGGECHGHGDF1GHGAE0EGGHHHGEE0FGBFGF3G?GGFFFFFFB1AAAA
@M02197:105:000000000-AN6RF:1:1102:18264:12511 1:N:0:1
TCACCCAAGGTATCCTCCGCTTATTGATATGCTTAAGTTCAGCGGGTAGTCCTACCTGATTTGAGGTCAAATTGTCAGAAGCTGTCTCAAAAGAGACCCTTTAGAAGCTGAACCCCATTTATAAAGCTGCTCTTCACAAATGGCGTAGATAATTATCACACCAAAGCAAGGCAACAAAGGTCCCGCTAATGCATTTCAGGAGAGCCGACTTCTGAGAAGCCCGCATACTCCCACATCCAAGCCTGATCAACAGAAAAAGCTGAAAAGGTTGAGAATTTCATGACACTCAAACAGGCATGCTCCTCGGAATACCAAGGAGCGCAAGGTGCGTTCAAAGATTCGATGATTCAC
+
CCCDCFCDDDFFGGGGGGGGGGGHHHHHHHHHHHHHHHHHHHHGGGGGGHHHHHHHHHHHHHHHGHHHHHHHHHHHHHHHHHHHHHHHHHHHHGHHHGHHHHHHHHHHHHHHHHGGGHHHGHHHHHHHHHHHHHHHHHHHHHHHGGGGGHHHHHHHHHHHHHHHHHHHHHHHHHHHHHHHHHHHHHHHHHHHHHHHHHHHHGHGHHHHHHGHHHHHHGGGGGHHHHGGHGHHHHHGGGHHHHHGHHGHHHHHHHHHHHHHHGHHHHHHHHHHHGHHHGHHHHHHHGHHHHHHHHHHHHHGGGFGHHHHHHGHHHHGGGGGHHGHGGGGHGGGGGGGGGGFFFFFFFCCBBB
@M02197:105:000000000-AN6RF:1:1102:6536:12680 1:N:0:1
TCACCCAAGGTATCCTCCGCTTATTGATATGCTTAAGTTCAGCGGGTAGTCCTACCTGATTTGAGGTCAAATTGTCAGAAGCTGTCTCAAAAGAGACCCTTTAGAAGCTGAACCCCATTTATAAAGCTGCTCTTCACAAATGGCGTAGATAATTATCACACCAAAGCAAGGCAGCAAAGGTCCCGCAAATGCATTTCAGGAGAGCCGACTTCTGAGAAGCCCGCATACTCCCACATCCAAGCCTGCTCAACAGAAGAGGCTGAAAAGGTTGAGAATTTCATGACACTCAAAAAGGCATGCTCCTCGGAATACCAAGGAGCGCAAGGTGCGTTCAAAGATTCGATGATTCAC
+
11>11FAAA@1BFF3DGGEE0EEHGCGFHC3DF2B11AD2B2DA///AAAF2F21BG1AGHFH2ACFGGHDGFFGGFHHH1G111@FGHHFGH>>GH//>F1@F1FBG111EG/E>;0:BFBFGHFB1<CBGB1GFFGFC91AE<FF@FFF1FGHBGHFHHCH0FG?F/FEHG#FF0C:C%?CF<C$FHDB1GHGFEGF5FCGCFC?FG??021FF<;/9<9?@BAEBFFCFGBCB//00?/>@11212B12F@10FGGG@2HFBCAG2DD2GG21D212GFB11///B1111GBBB///AAA/0D2AB1A1B1AGFEA0FFF0000ACF133B3F1AB1C3B1FDAA>11
@M02197:105:000000000-AN6RF:1:1102:22904:12738 1:N:0:1
TCACCCAAGGTATCCTCCGCTTATTGATATGCTTAAGTTCAGCGGGTAGTCCTACCTGATTTGAGATCAAACATTCAAAGGGCTGTCCTCACTGAGGAGAGACGTCTGTGAGCTCCAGTGAACCTCCACTGCTGAAGGTTACTTGGTGGAAAACCACAAGCGCAGATAGTTATCACACCTGTGATGCCCACCAAACACTGGTAAGCTGATTCATTTGAGAGGAGCTGACCGCAGGCCAGCAAGACCCCCAAAGTCCAAGCTCATCATGGAAAACCATGAAGAGTTGAGGTGTTCATGATACTCAAACAGGCATTCCCTTCGGAATGCCAAAGGGCGCAAGGTGCGTTCAAAGATTCGAT
+
AAAABFABBBFFGGGGFFAEEAEHHHHHBFDFHFHFHHHHHHHGGCEEADFFFFGHHBGEGDHGGGHEHHHHHHH5G5FFHFEFEHHBGGHFHHHHFGGEGFHGEEHEFHHHFHGHHHFH3FGHHHHHHHFHGFBGHGFGGHHGHCBFDHHHHHGHGHGHEEHHGHFFGGBGHHHF9HFHHFHHFHHHHHGHHHHGHHHHHHHGFGHHHEFHGHHHHHGGGHGFGGFBFGAFF<?EGFHEHHGE?CGHGG1HGCEFFB1E2@B1FBDBDF0DG@B@FGGDF2C1GFHEBFHG2FFAGGF1FGBFHGFGA1EFA//////FEGHGE1BFB00GEA0C1GBE111BBBGFFDB1CF1?AAA
@M02197:105:000000000-AN6RF:1:1102:2528:12884 1:N:0:1
TCACCCAAGGTATCCTCCGCTTATTGATATGCTTAAGTTCAGCGGGTAGTCCTACCTGATTTGAGGTCAAATTGTCAGAAGCTGTCTCAAAAGAGACCCTTTAGAAGCTGAACCCCATTTATAAAGCTGCTCTTCACAAATGGCGTAGATAATTATCACACCAAAGCAAGGCAACAAAGGTCCCGCTAATGCATTTCAGGAGAGCCGACTTCTGAGAAGCCCGCATACTCCCACATCCAAGCCTGATCAACAGAAAAAGCTGAAAAGGTTGAGAATTTCATGACACTCAAACAGGCATGCTCCTCGGAATACCAAGGAGCGCAAGGTGCGTTCAAAGATTCGATGATTCAC
+
BBBAAFBABBFFGGFGGFGGAFGHGFHHFDGHFGGFFHHGBFHFGFE0FHFHHHFHHHFHGHHHGGFFGHGHHHHFFHHHGFHHFGGHFDGDGGGHHEHHHHHHFHH3FBGHHHGGGHGGHGHGHHGFGGHHHHHGHHHHHHHGFDFGEGFGHHHHHHHHGGHHHHFHHHGHHHFHHCAFGGGHFHGHGHHHHHHHHHHGGAGDECGGCGGGFFGGHGGEEGHHHHGGGGFHHGHFCGGE0FBHGG2HHHFHHFD1@HFBGGBFHGFCHFFHHHG@GDHHFHHFFCAEF1FFHHFFGF/FCEEAFD2GDGAFGFHCEE0EHGHHEEE0FB13FFGFAFB1FDFFFFAAA1A
@M02197:105:000000000-AN6RF:1:1102:24734:13119 1:N:0:1
TCACCCAAGGTATCCTCCGCTTATTGATATGCTTAAGTTCAGCGGGTAGTCCTACCTGATTTGAGGTCAAATTGTCAGAAGCTGTCTCAAAAGAGACCCTTTAGAAGCTGAACCCCATTTATAAAGCTGCTCTTCACAAATGGCGTAGATAATTATCACACCAAAGCAAGGCAACAAAGGTCCCGCTAATGCATTTCAGGAGAGCCGACTTCTGAGAAGCCCGCATACTCCCACATCCAAGCCTGATCAACAGAAAAAGCTGAAAAGGTTGAGAATTTCATGACACTCAAACAGGCATGCTCCTCGGAATACCAAGGAGCGCAAGGTGCGTTCAAAGATTCGATGATTCAC
+
CDDDCFCDCCFFGGGGGGGGGGGHHHHHGHHHHHHGHFHHHHHGGGGGGHHHHHHHHHHHHHHHGGHHHHHHHHHHHHHHHHHHHHHHHHGHHGHHHGHHHHHHHHHHHHHHHHGGGHHHHHHHHHGHHHHHHHHHHHHHHHHHGGGGGHHHHHHHHHHHHHHHHHHHHHHHHHHHHHHHHHHHGGHGHHHHHHHHHHHHHGHGHHGHGHGGHHHHGGGGGGHHHHGGHGGHHHHFGGHHHHHHHHHHHHGHHHHHHHHHHHHHHHHHHHHHHHHFGEHHHFFHHGHHHHHHHHHHHHHGGGGGHHHHFFHHHHHGGGGCHGFHGGGGGGGGGGGGGGGFFFFFFFBCCBB
@M02197:105:000000000-AN6RF:1:1102:6566:13130 1:N:0:1
TCACCCAAGGTATCCTCCGCTTATTGATATGCTTAAGTTCAGCGGGTAGTCCTACCTGATTTGAGGTCAAATTGTCAGAAGCTGTCTCAAAAGAGACCCTTTAGAAGCTGAACCCCATTTATAAAGCTGCTCTTCACAAATGGCGTAGATAATTATCACACCAAAGCAAGGCAACAAAGGTCCCGCTAATGCATTTCAGGAGAGCCGACTTCTGAGAAGCCCGCATACTCCCACATCCAAGCCTGATCAACAGAAAAAGCTGAAAAGGTTGAGAATTTCATGACACTCAAACAGGCATGCTCCTCGGAATACCAAGGAGCGCAAGGTGCGTTCAAAGATTCGATGATTCAC
+
DDDDDFCDCCFFGGGGGGGGGGGGHHHHGHHHHHGFHHHHHHHGGGAFGHHHHHHHHHHHHHHHGGHHHHHHHHHGHHHHHHHGHGHHHHGHHGHHHGHHHHHHHHHHHHHHHHGGGHHHHHHHHHHHHHHHHHHHHHFHHHEHGGGGGHHHHHHHGHHHHGHHHHHHHHHHHHHHHHHHHGHHHHHHHHHHHHHHHHHHHGHGHHHGHHGHHHHHHGGGGGHFHGGGHGGGHHHFGGHHHHHFHHHHHHHHHHHHFGHHHHHHHHHHHHHHHHHGHFHHHGGBAFGHHHHHFHHFHHGGGGGGHHGHHHHHHHGDECGGGGHHFGGGHGGGGGGFGGGFFFFFFFBBBAB
@M02197:105:000000000-AN6RF:1:1102:9923:13313 1:N:0:1
TCACCCAAGGTATCCTCCGCTTATTGATATGCTTAAGTTCAGCGGGTAGTCCTACCTGATTTGAGGTCAAATTGTCAGAAGCTGTCTCAAAAGAGACCCTTTAGAAGCTGAACCCCATTTATAAAGCTGCTCTTCACAAATGGCGTAGATAATTATCACACCAATGCAAGGCAACAAAGGTCCCGCTAATGCATTTCAGGAGAGCCGACTTCTGAGAAGCCCGCATACTCCCACATCCAAGCCTGATCAACAGAAAAAGCTGAAAAGGTTGAGAATTTCATGACACTCAAACAGGCATGCTCCTCGGAATACCAAGGAGCGCAAGGTGCGTTCAAAGATTCGATGACTCAC
+
DDDDCFCCCDFFGGGGGGGGGGGHHHHHGHHHHHHHHHHHHHHGGGGGGHHHHHHHHHFHHHHHGHHHHHHHHHHHHHHHHHHHHHHHHHHHHGHHHGHHHHHHHHHHHHHHHHGGGHHHHHHGHHHHHHHHHHHHHHHHHHGHGGGGGHHHHHHHHHHHHHHHHHGHHHHHHHHHHHHHHHHHGGGHHHHHHHHHHHHHHGGGHHHHHHHGGHHHHGGGGGHHGHGGHGHHHHHHGGHHGHGHHFGHHHHHHHHHHHGHHHHHHHHHHHGHHHHHHHHHHGHFFGHHGHHHHHHHHHHGGGGGHHHFHHGHHHHGGGGGHHHHGGGGHGGGGGGGGGGFFFFFFFBACCC
@M02197:105:000000000-AN6RF:1:1102:27909:13266 1:N:0:1
TCACCCAAGGTATCCTCCGCTTATTGATATGCTTAAGTTCAGCGGGTAGTCCTACCTGATTTGAGGTCAAATTGTCAGAAGCTGTCTCAAAAGAGACCCTTTAGAAGCTGAACCCCATTTATAAAGCTGCTCTTCACAAATGGCGTAGATAATTATCACACCAAAGCAAGGCAACAAAGGTCCCGCTAATGCATTTCAGGAGAGCCGACTTCTGAGAAGCCCGCATACTCCCACATCCAAGCCTGATCAACAGAAAAAGCTGAAAAGGTTGAGAATTTCATGACACTCAAACAGGCATGCTCCTCGGAATACCAAGGAGCGCAAGGTGCGTTCAAAGATTCGATGATTCAC
+
CCCCCFCCCAFFGGGGGGFGGGGHHHHHGGHHHHHHHHGHHHHGGGGGGHHHHHHHHHHHHHHHGHHHHHHHHHHHHHHHGHGHHHHHHHHHHGHHHGHHHHHHHHHHHHHHHHGGGHHHHHHHHGHHHHHHHHHHHHHHHHHHGGGGGHHHHHHHHHHHHHHHHHHHHHGHHHHHHHHGFGHHHHHHHHHHHHHHHHHHHGHGGHGHHHHHGHHHHGGGGFGHHHGGGGHHHHHFGGHHHHHHHGGHHHHHHHGGGHHHGHHGHHHHHFHHHHHFHHHGHGHGGGHHHGHBBF3HHHHGGGGGFHHHHHFHGHHGGGGGHHHHGGGGHGGGGGGGGGGFFFFFFFBBBBA
@M02197:105:000000000-AN6RF:1:1102:14352:13423 1:N:0:1
TCACCCAAGGTATCCTCCGCTTATTGATATGCTTAAGTTCAGCGGGTAGTCCTACCTGATTTGAGGTCAAATTGTCAGAAGCTGTCTCAAAAGAGACCCTTTAGAAGCTGAACCCCATTTATAAAGCTGCTCTTCACAAATGGCGTAGATAATTATCACACCAAAGCAAGGCAACAAAGGTCCCGCTAATGCATTTCAGGAGAGCCGACTTCTGAGAAGCCCGCATACTCCCACGTCCAAGCCTGATCAACAGAAAAAGCTGAAAAGGTTGAGAATTTCATGACACTCAAACAGGCATGCTCCTCGGAATACCAAGGAGCGCAAGGTGCGTGCAAAGATTCGATGATTCAC
+
11AAAFAAAA1B3FBDGGE1EECBDA3FGHCBEFHBGFB2F2GEEGAECFFHHHHHFHHHGGGHEHFGF1DGHFHHHHHHGHHHFGHHHGGFBFHHHGGGFHGFHHFGHFDHHHGGGHHHHHHFGGHGBGHHHFHGHHHHFGAGFFBCFFHHGGHEHHFFHGHHHHHHHHGHHHHHHHHGHHHGGDGDFGGGGFHHHHHGHEHGHGHHHGGGHGGHHGGCGGHGGGGGGGGGFGBFCEHHFFGDFFGHGGBG>FHHGGGFFHHGG0AFEBHHHFG1@2BE@BGAGF1HHFHGHFEGHFHEGGEE0EGFF1A1F1FA?C?EHHGFGGEA1F31GEB3?GGFFFFFFD?AAAA
@M02197:105:000000000-AN6RF:1:1102:8256:13610 1:N:0:1
TCACCCAAGGTATCCTCCGCTTATTGATATGCTTAAGTTCAGCGGGTAGTCCTACCTGATTTGAGATCAAACATTCAAAGGGCTGTCCTCACTGAGGAGAGACGTCTGTGAGCTCCAGTGAACCTCCACTGCCGAAGGTTACTTGGTGGAAAACCACAAGCGCAGATAGTTATCACACCTGTGATGCCCACCAAACACTGGTAAGCTGATTCATTTGAGAGGAGCTGACCGCAGGCCAGCAAGACCCCCAAAGTCCAAGCTCATCATGGAAAACCATGAAGAGTTGAGGTGTTCATGATACTCAAACAGGCATGCCCTTCGGAATGCCAAAGGGCGCAAGGTGCGTTCAAAGATTCGATGATTCAC
+
CDDDDFDDCCFFGGGGGGGGGGGHHGHHHHHHHHHHHHHHHHHGGGGGGHHHHHHHHHHHHHHHGHHHGHHHHHHHHHHHHGGHGHHHHHHHHHHHGHGHGGHGGGHGHHHHHHHHHHHHHHHHHHHHHHHHHGGGGGHHGHHHHHHGGHHHHHGHGHHHHGHHGHHHHHHHHHHHHHGHHHHHHHHHHHGHHHHHHHHHHHHHHGGHHGHHHHHHHHHHHHHHHGGGGGGGGHGGHHGHHHEECGDHHHFHHHGHHHHFHHHHHHHHHGHGGHHHHHHGHHHGHHHGHHHHHHHHHHHHGHGHHHHFHHHGGGGGGGGGHHCHHHGHHHGGGGGHGHFGGGGHGGGGGFFGGGFFFFFFFCCCCC
@M02197:105:000000000-AN6RF:1:1102:22636:13673 1:N:0:1
TCACCCAAGGTATCCTCCGCTTATTGATATGCTTAAGTTCAGCGGGTAGTCCTACCTGATTTGAGATCAAACATTCAAAGGGCTGTCCTCACTGAGGGGAGACGTCTGTGAGCTCCAGTGAACCTCCACTGCTGAAGGTTACTTGGTGGAAAACCACAAGCGCAGATAGTTATCACACCTGTGATGCCCACCAAACACTGGTAAGCTGATTCATTTGAGAGGAGCTGACCGCAGGCCAGCAAGACCCCCAAAGTCCAAGCTCATCATGGAAAACCATGAAGAGTTGAGGTGTTCATGATACTCAAACAGGCATGCCCTTCGGAATGCCAAAGGGCGCAAGGTGCGTTCAAAGATTCGATGACTCAC
+
DDDDDFCDCDFFGGGGGGGGGGGHHHHHHHHHHHHHHHHHHHGGGGGGGHHHHHHHHHHHHHHGGHHHHHHHHHHHHHHHHGGHGHHGHHHHHHGHGGGGGGGGGGHGHHHHHHHHHHHHHHHHHHHHHHHHHHHHHHHHHHHHHHHGGHGHHHGHGHHHGGHHHHHHHHHHHHHHHHHHHHHHHHHHHHGHHHHHHHHHHHGHHHHHHHHHHHGHHHHHHHGGHGGGGFHGHHGHHHHHHHGGGGGHHHHHHHGHHHHGHHHHGHHHHGHHHHHHHHFHHHFFHHHGHHHHHHHGHHGGGHHHHFHHHHHGGGGGGGGHHGHHHHGGHHGGGGGHHHGGGGGHGGGGGGGGGGFFFFFFFCCBBC
@M02197:105:000000000-AN6RF:1:1102:28583:13810 1:N:0:1
TCACCCAAGGTATCCTCCGCTTATTGATATGCTTAAGTTCAGCGGGTAGTCCTACCTGATTTGAGGTCAAATTGTCAGAAGCTGTCTCAAAAGAGACCCTTTAGAAGCTGAACCCCATTTATAAAGCTGCTCTTCACAAATGGCGTAGATAATTATCACACCAAAGCAAGGCAACAAAGGTCCCGCTAATGCATTTCAGGAGAGCCGACTTCTGAGAAGCCCGCATACTCCCACATCCAAGCCTGATCAACAGAAAAAGCTGAAAAGGTTGAGAATTTCATGACACTCAAACAGGCATGCTCCTCGGAATACCAAGGAGCGCAAGGTGCGTTCAAAGATTCGATGATTCCAC
+
AAAAAFA1A1DFDFC31AEEEFGH3FGHF3FGGHHGHHDAGFGFE/EEFHGFGHHGFGBAGGH2AGGF1GGFHHHHFFGHH1CGHBFGFFHEFFFFB?GHHGBEHFFH11FFHH/?EF:FGHHHHFFFFFFH>GHHGGHHGFBFCGG<GHHHGDDFFHFCGGHG0FFGHHGGFGHHHHHHCGCGFGBGGDHGHHGFGHHHHGGGGFGCGDBHFGFFGCFD<DFFGFGFFGGAGGGFGGFG3BF44FFHEHHFHGHFGF4F4FHGHGFHFFFHFGHG55HGFGE@5FFFHFGGF3FFHHHGCFGECFEHBGEHGGHEFCEEBHHCEEE2GBDGCGFGECGGFFFFFFF?AAAA
@M02197:105:000000000-AN6RF:1:1102:23388:13761 1:N:0:1
TCACCCAAGGTATCCTCCGCTTATTGATATGCTTAAGTTCAGCGGGTATCCCTACCTGATCCGAGGTCAATCAAGAGAATTGTGGGGGGTTTGCCGGCAGGAACGACACTGGCCGAACAGCGAACAGATTCTACTACGCCGGGTACCAGTGACTTTCCGCCGTTGATTTCCGGCGGGGAGACCGCAACAAGACGGACTCTTCCTCCATGACCATGCAAAAGCGCTTGAGTTGATTTTAGTGACGCTCGAACAGGCATGCCTCCCGGAATACCAGGAGGCGCAATGTGCGTTCAAAGATTCGATGATTCAC
+
CCCBCFCDBCFFGGGGGGGGGGGHHGHHHHHHHHHHHHHHHHHGGGGGHHHGHHHHHHHHHHHGGGGHHHHHGHHFGGHHHHGHGGGGGGGGGHHGGGGGGGHHGGGGGGGGGGGGGGGGGGFFFFFFFFFFFFFFGGFGGGGFFFGGGFGFFFFFGFGGFGFHHGFFFFGGGFFHFHGGGGGGHHHHEHHHGEGGHHHHGFHHGHHHHHGHHHHHHGGGGGHHHFHHHHHHHFHHHHGGGGGGGHGGHGHHHFGHGGGGGGGHHHGHHFHHHGGGGGGGHHHGEGFGGGFGGGGGGGFFFFFFFBCCBB
@M02197:105:000000000-AN6RF:1:1102:9486:13804 1:N:0:1
TCACCCAAGGTATCCTCCGCTTATTGATATGCTTAAGTTCAGCGGGTAGTCCTACCTGATTTGAGATCAAACATTCAAAGGGCTGTCCTCACTGAGGAGAGACGTCTGTGAGCTCCAGTGAACCTCCACTGCTGAAGGTTACTTGGTGGAAAACCACAAGCGCAGATAGTTATCACACCTGTGATGCCCACCAAACACTGGTAAGCTGATTCATTTGAGAGGAGCTGACCGCAGGCCAGCAAGACCCCCAAAGTCCAAGCTCATCATGGAAAACCATGAAGAGTTGAGGTGTTCATGACACTCAAACAGGCATGCCCTTCGGAATGCCAAAGGGCGCAAGGTGCGTTCAAAGATTCGATGACTCAC
+
BBBBBFBBBAFFGGGBGGEGGGGHHGGBEFHGHHHHHHHHHHHGGGGGGHHHHHHHHGFHHHGHGHHHFHHHHHHHHGHHHGGHGHHGHHHHHHHHGFGHGGHGGGGGHHGHHHHHHFHHHGHGHHHHHHHHHGHHHGHGHHHHHGFFEGHHGHGHGHHGHGHHHHGHHHHHHHHGGHGHHGHHHGFGGGEHHHHHHHHEHHGHHHHHGHHHGHHHHHHHGHHHGGGGGGGGFGBGHHHHFHDEFCGGGHHHFEFGFEHHGHFGFGHHHGHF@HHHHHGHHHG3HHHFFFHHFHHHHHGHGHGHHFHHHHHHGGGGEFGHHHHGHHHHHHFGGGCHHCHGGGGGGGGGGGGGGGFFFFFFFBCCCC
@M02197:105:000000000-AN6RF:1:1102:17700:14148 1:N:0:1
TCACCCAAGGTATCCTCCGCTTATTGATATGCTTAAGTTCAGCGGGTAGTCCTACCTGATTTGAGATCAAACATTCAAAGGGCTGTCCTCACTGAGGAGAGACGTCTGTGAGCTCCAGTGAACCTCCACTGCTGAAGGTTACTTGGTGGAAAACCACAAGCGCAGATAGTTATCACACCTGTGATGCCCACCAAACACTGGTAAGCTGATTCATTTGAGAGGAGCTGACCGCAGGCCAGCAAGACCCCCAAAGTCCAAGCTCATCATGGAAAACCATGAAGAGTTGAGGTGTTCATGATACTCAAACAGGCATGCCCTTCGGAATGCCAAAGGGCGCAAGGTGCGTTCAAAGATTCGATGACTCAC
+
BBBBBFBABBFFGCGGGGGGGGGHGGHHHHHGHHHHHHFHHGHGEGGGGHHHHHHGHHHHHHHHGHHHHHHGHHHHHHHGGGGHGHHHHHHHHHGHGHGHGGHGGGHGHEHGHHGHHHHHHHHHHHHHHHHHHHHHGHHHHHHHHGHGGHFHHHGHGHHHGGGHGGHHHHHHFHHHHHHHHHHHHHHHHHGHHHHHHHHHHHHHHHHHHHHFHHGGGGGGHHGEGGGFGGGGHHGBFGFDEHDE/EEHHHHEG3CHFBFGHGHFHHHHHGHFFFHHHFGHEHG3GGHGFHGFFHHGFHGHGHHFHHHHHHGHGEGFGDDGHD3FBCFBFHF?GCGHFHHFECFACFGGGGGGCGFFBBFFFBAA>A
@M02197:105:000000000-AN6RF:1:1102:25800:14211 1:N:0:1
TCACCCAAGGTATCCTCCGCTTATTGATATGCTTAAGTTCAGCGGGTAGTCCTACCTGATTTGAGGTCAAATTGTCAGAAGCTGTCTCAAAAGAGACCCTTTAGAAGCTGAACCCCATTTATAAAGCTGCTCTTCACAAATGGCGTAGATAATTATCACACCAAAGCAAGGCAACAAAGGTCCCGCTAATGCATTTCAGGAGAGCCGACTTCTGAGAAGCCCGCATACTCCCACATCCAAGCCTGATCAACAGAAAAAGCTGAAAAGGTTGAGAATTTCATGACACTCAAACAGGCATGCTCCTCGGAATACCAAGGAGCGCAAGGTGCGTTCAAAGATTCGATGATTCAC
+
CCCCCFCCCCFFGGGGGGGGGGGHHHHHHHHGHHHHHHHHHHHGGGGGGHHHHHHHHHHHHHHHGHHHHHHHHHHHHHHHHHHHHHHHHHHHHGHHHGHHHHHHHHHHHGHGHHGGGHHHHHHHHHHHHHHHHHHHHHHHHHHHGGGGGHHHHHHHHHHHHGHHHHHHHHGHHHHHHHHFGHHHHHHHHHHHHHHHHHHHHGHGHHHHHHGHGHHHHGGGGGHHHHGGGGGGGGHGGGHHHHHHHHHHHHHHHHHHHHHHHHHHHHHHHHHHHHHFFFHHHHHHHGGHHHHHHHHHHHHGGGCGHHGHHHHHHHHEGGGGHHHHGGGGHGGGGGGGGGGFFFFFFFCBBCB
@M02197:105:000000000-AN6RF:1:1102:11065:14543 1:N:0:1
TCACCCAAGGTATCCTCCGCTTATTGATATGCTTAAGTTCAGCGGGTAGTCCTACCTGATTTGAGATCAAACATTCAAAGGGCTGTCCTCACTGAGGAGAGACGTCTGTGAGCTCCAGTGAACCTCCACTGCTGAAGGTTACTTGGTGGAAAACCACAAGCGCAGATAGTTATCACACCTGTGATGCCCACCAAACACTGGTAAGCTGATTCATTTGAGAGGAGCTGACCGCAGGCCAGCAAGACCCCCAAAGTCCAAGCTCATCATGGAAAACCATGAAGAGTTGAGGTGTTCATGATACTCAAACAGGCATGCCCTTCGGAATGCCAAAGGGCGCAAGGTGCGTTCAAAGATTCGATGACTCAC
+
BCBCCFDDDCFFGGGGGGGGGGGGHHHHHHHHHHGHHHHHHHHGGGGGGHHHHHHHHHFHHHHHGGHHHHHHHHHHGHHHGGGHGHHHHHHHHHHHGHGHGGHGGGHGHHHHHHHHHHHHHHHHHHHHHHHHGHHHHHHHHHHHHHHGGHHHHHGHGGHHHGHHGGHHHHHHHHHHHHHHHHHHHHHHHHGGHHHHHHHHHGHHHHHHHHHHHHHHHHHHHGHHHGGGGGHGHHGHHGGHHHGEGFGHGHHHHHGHHHEHBGHHHHHHHGFHGHHHHHHGFGHGHHGGHHHHHHGHHFHHGHHHHHHHHHHHGGGGCGGFHGHCHGHFHFGGGGGHHHHGGGGHGGGFGGGGGFFFFFFFFABAAA
@M02197:105:000000000-AN6RF:1:1102:3004:14544 1:N:0:1
TCACCCAAGGTATCCTCCGCTTATTGATATGCTTAAGTTCAGCGGGTAGTCCTACCTGATTTGAGATCAAACATTCAAAGGGTTGTCCTCACTGAGGAGAGACGTCTGTGAGCTCCAGTGAACCTCCACTGCTGAAGGTTACTTGGTGGAAAACCACAAGCGCAGATAGTTATCACACCTGTGATGCCCACCAAACACTGGTAAGCTGATTCATTTGAGAGGAGCTGACCGCAGGCCAGCAAGACCCCCAAAGTCCAAGCTCATCATGGAAAACCATGAAGAGTTGAGGTGTTCATGATACTCAAACAGGCATGCCCTTCGGAATGCCAAAGGGCGCAAGGTGCGTTCAAAGATTCGATGATTCAC
+
BBBBBFBBBBFFGGGGGGG?EGGHHHHHHHHHHHHHHHHHHHHGGGGGGHHHHHHHHHGHHHHGGHHHHGHHHGHHHHHHHGHHGGHHHHHHHHHHGHGHGGHGGGHGHHHHHHHHHHHHHHHHHHHHHHHHHHHHHHHHFHHHHHHGGHGHHHGHGHHHGGGHGGHHHHHHGFGHGGGHHHHHHGHHHHGGHHGHHHHHHHHHHGHHHHHHGGHHHHHGGFGHHGGGGGGGHHGHHHHHHHGGGGFHGHHFBFGHHHHHFHHHHEHHFEHGHHHGBFFHHHFHHGHGGGFGHHHHHHFHFFHHGHGHFHAHAEGGGCGHHFHHFGHHBHGFA2CHGHHGGFFHGGGGGGGGGCFFFFFFFBAAAB
@M02197:105:000000000-AN6RF:1:1102:10156:14686 1:N:0:1
TCACCCAAGGTATCCTCGCTTATTGATATGCTTAAGTTCAGCGGGTAGTCCTACCTGATTTGAGGTCAAATTGTCAGAAGCTGTCTCAAAAGAGACCCTTTAGAAGCTGAACCCCATTTATAAAGCTGCTCTTCACAAATGGCGTAGATAATTATCACACCAAAGCAAGGCAACAAAGGTCCCGCTAATGCATTTCAGGAGAGCCGACTTCTGAGAAGCCCGCATACTCCCACATCCAAGCCTGATCAACAGAAAAAGCTGAAAAGGTTGAGAATTTCATGACACTCAAACAGGCATGCTCCTCGGAATACCAAGGAGCGCAAGGTGCGTTCAAAGATTCGATGATTCAC
+
DDDDDFDDDDFFGGGGGGGGGGHHHHHHHHHHHHHHHHHHHHGGGGGGHHHHHHHHHHHHHHHGHHHHHHHHHHHHHHHHHHHHHHHHHHHHGHHHGHHHHHHHHHHHHHHHHGGGHHHHHHHHHHHHHHHHHHHHHHHHHHHGGGGGHHHHHHHHHHHHHHHHHHHHHGHHHHHHHHGGGGHHHHHHHHHHHHHHHHHHGHGHHHHHHHGGHHHHGGGGGHGHGGGGGHHHHHHGGHHHHHHHHHHHHHHHHHHHGHHHHHHHHGHHHHHHHGBHEHHHHHHHGGHHHHHHHHHHHHGGGGGHHHFHHHHHHHGGGGGHHHHGGGGGGGGGGGGGGGFFFFFFFCCBAB
@M02197:105:000000000-AN6RF:1:1102:13737:14745 1:N:0:1
TCACCCAAGGTATCCTCCGCTTATTGATATGCTTAAGTTCAGCGGGTAGTCCTACCTGATTTGAGGTCAAATTGTCAGAAGCTGTCTCAAAAGAGACCCTTTAGAAGCTGAACCCCATTTATAAAGCTGCTCTTCACAAATGGCGTAGATAATTATCACACCAAAGCAAGGCAACAAAGGTCCCGCTAATGCATTTCAGGAGAGCCGACTTCTGAGAAGCCCGCATACTCCCACATCCAAGCCTGATCAACAGAAAAAGCTGAAAAGGTTGAGAATTTCATGACACTCAAACAGGCATGCTCCTCGGAATACCAAGGAGCGCAAGGTGCGTTCAAAGATTCGATGACTCAC
+
CCCCCFCCCCFFGGGGGGGGGGGHHGHHHHHHHHHHHHHHHHHGGGGGGHHHHHHHHHHHHHHHGHHHHHHHHHHHHHHHHHHHHHHHHHHHHGHHHGHHHHHHHHHHHHHHHHGGGHHHHHHHHHHHHHHHHHHHHHHGHHHHGGGGGHHHHHHHHHHHHHHHHHHHHHHHHHHHHHHGHHHHGGHHGHHHHHHHHHHHHGGGHHHHHHGHHHHHHGGGGGGHHHGGHGHHHHHEGGHHHGHHHHHHHGHHHHHHHHHHGHHHHHHHHHHHGHGHGHHGHHHHHGHHHHHHHHHGGHHGGGGGHHHHHFHHHHHGGGGGHHHHGGGGHGGGGGGGGGGFFFFFFFBBBBB
@M02197:105:000000000-AN6RF:1:1102:9430:14705 1:N:0:1
TCACCCAAGGTATCCTCCGCTTATTGATATGCTTAAGTTCAGCGGGTATCCCTACCTGATCCGAGGTCAAACTTAGAAAGTTGGGGGTTGCTGGCCAGCGTCCACCGGGTCCCTGTAGCGAGGAGTATTACTACGCTTAGGGCCCGAGAGGCGCCGCCACTGATTTTAAGGCCCGCCGTCTCCGGCGAGGCCCAAGACCAAGCTAGGCTTGAGTGTTGTACTGACGCTCGAACAGGCATGCCCTGCGGAATACCACAGGGCGCAATGTGCGTTCAAAGATTCGATGATTCAC
+
DDDDDFDDBBFFGGGGGGGGGGGHHHHHHHHHHHHHHHHHHHGGGGGGHHHHHHHHHHHHHHHGGGGHHHHHHHHHHHHHHGHHGGGGGGHHHHGHHGGGGGGGHHGDFGGHHHHHHHHGGGGGGHHHHHHHHHGGGGGHHHHGGGGGGGGGGGGGHGHHHHHHHGHHGGGGGGGGGGGGFGGGFFGGHHFHHHGHGGHHHHGGHGGHHHHHGHGGHHHHGHGGGGHHGHHHHHHHHHGGGGGGGHHHHHHHHHHHGGGGGHHHHGGGGHGGGGGGGGGGFFFFFFFCCCBB
@M02197:105:000000000-AN6RF:1:1102:5476:14994 1:N:0:1
TCACCCAAGGTATCCTCCGCTTATTGATATGCTTAAGTTCAGCGGGTAGTCCTACCTGACTTGAGGCCAAATTGTCAGAAGCTGTCTCAAAAGAGACCCTTTAGAAGCTGAACCCCATTTATAAAGCTGCTCTTCACAAATGGCGTAGATAATTATCACACCAAAGCAAGGCAACAAAGGTCCCGCTAATGCATTTCAGGAGAGCCGACTTCTGAGAAGCCCGCATACTCCCACATCCAAGCCTGATCAACAGAAAAAGCTGAAAAGGTTGAGAATTTCATGACACTCAAACAGGCATGCTCCTCGGAATACCAAGGAGCGCAAGGTGCGTTCAAAGATTCGATGATTCAC
+
CCCCCFCACCFFGGGGGCGGGGGHHHHHHHHHHHHHHHHHHHHGGGGGGHHHHHHHHHHHHHHHHHGGHHHHHHHHGHHHHHHHHHHHHHHHHGHHHGHHHHHHHHHGHHHHHHGGGHHHHHHHHGHHHHHHHHHHHHHHHGHHGGGGGHHHHHHHHHHHHGHHHHHHHHHHHHHHHHHHHHHGHHHHHHGHHHHHHHHHHGGGHHHHHHGHHHHHHGGGGGHGHHGGHGHHHHHHGGHHHHHHHHGHHHHHHHHEHHHHHHGHGHHHHHHHHHGBHFHHGHHHHGHGHHHGHHGHHGHGGGGGHHHHHGFBHFFEEGGGHHGHGGGCHGGGGGGGGGGFFFFFFFBBBBB
@M02197:105:000000000-AN6RF:1:1102:15511:15330 1:N:0:1
TCACCCAAGGTATCCTCCGCTTATTGATATGCTTAAGTTCAGCGGGTAGTCCTACCTGATTTGAGGTCAAATTTTCAGAAGCTGTCTCAAAAGAGACCCTTTAGAAGCTGAACCCCATTTATAAAGCTGCTCTTCACAAATGGCGTAGATAATTATCACACCAAAGCAAGGCAACAAAGGTCCCGCTAATGCATTTCAGGAGAGCCGACTTCTGAGAAGCCCGCATACTCCCACATCCAAGCCTGATCAACAGAAAAAGCTGAAAAGGTTGAGAATTTCATGACACTCAAACAGGCATGCTCCTCGGAATACCAAGGAGCGCAAGGTGCGTTCAAAGATTCGATGACTCAC
+
CCCDDFCCCCFFGGGFGGGGGGGHHHHHFHGGHHHHHHHHHHHGGGEEGHHHHHHHHHHHHHHHGGHHHHHHHHGHHHHHEHHHHHHHHHHHHGHHHGHHHHHHHHHHGHHHHGGGGHHHHHHHHHHHHHHGHHHHHHHHGHHHGGGGGHHHHHHHHHHHHHHHHHHHHHHHHHHHHGHGHGHHGHGHHHHHHHHHHHHGHGHGGGHHHHHHGHHHHGGGGGGHHHGGHGHHHHHHGGHHFEHHHHHHHHHHHHHHHHHHHHHHHHHHHFHGHHGBHHHHHHHGFGHHHHFHHHGHHHEGFGGGHHHHHHEHGHGGGCGGHHHHGGGGGGGGGGGGGGGFFFFFFFAA>3A
@M02197:105:000000000-AN6RF:1:1102:10440:15360 1:N:0:1
TCACCCAAGGTATCCTCCGCTTATTGATATGCTTAAGTTCAGCGGGTAGTCCTACCTGATTTGAGGTCAAATTGTCAGAAGCTGTCTCAAAAGAGACCCTTTAGAAGCTGAACCCCATTTATAAAGCTGCTCTTCACAAATGGCGTAGATAATTATCACACCAAAGCAAGGCAACAAAGGTCCCGCTAATGCATTTCAGGAGAGCCGACTTCTGAGAAGCCCGCATACTCCCACATCCAAGCCGGATCAACAGAAAAAGATGAAAAGGGTGAGAATATCATGACACTCAATCAGGCATGTTCCTCGGAATACCAAGGGGCGCAAGGTGCGTTCAAAGGTTCGATGATTCAC
+
BBABBF@BBBFFGGGGGGGFGEFFFHHHHGFFHHH5DFGCFGHGCGGGGHHGHHHFFHHHHHGHGHFHHDGHHHHHHHHHFHHHHHHHHHHHFGHHHGHHHHHHGHHHGHHHGHGGGH9HHHGHHBHHHFHHGHHHHHHFHHBF4GGGGHHHHHGHHHGHHGHEHHHHGGEHHHHHHHHGHHHFGG7GGHHGFHHHGGGEHHHGH7GGGCFGGFB5FFG9FGGGGGGGGGGGGGGFAE>>>/01122DBB2F>F1@2DF2GHDB0/00122@@@222D1D2211B1112B01DGBGFB00////02B221B1A0//A000A11B00000113B11BA111B3B1DB11111
@M02197:105:000000000-AN6RF:1:1102:24886:15569 1:N:0:1
TCACCCAAGGTATCCTCCGCTTATTGATATGCTTAAGTTCAGCGGGTAGTCCTACCTGATTTGAGGTCAAATTGTCAGAAGCTGTCTCAAAAGAGACCCTTTAGAAGCTGAACCCCATTTATAAAGCTGCTCTTCACAAATGGCGTAGATAATTATCACACCAAAGCAAGGCAACAAAGGTCCCGCTAATGCATTTCAGGAGAGCCGACTTCTGAGAAGCCCGCATACTCCCACATCCAAGCGTGATCAACAGAAAAAGCTGAAAAGGTTGAGAATTTCATGACACTCAAACAGGCATGCTCCTCGGAATACCAAGGAGCGCAAGGTGCGTTCAAAGATTCGATGACTCAC
+
AAAABFBBB?FFDGFGGGGGE22FHHFHDFGFCFGCHFHHFFHGGGEE1FHFFFBGHDFDFGHDEBB2GGHHHHGFHFFHHEHHHHBGHGHGGFHHHGHGHFHDGHFEFHFHCGGGD9GGFHHHHHHHHHHHHHHHHHHHHFHHFGGGGGGGGFHFHGHGGBHGHHHHHFFHHHHFHGHHHHFHHGGGGHHHHHFHHHHHHGGGGHHGGFGGGHHHHGC?FFHGGGGFHGGHHGHGGGGFGE>BHGEHGHGGFEDG1D@FHHFF1FAHHHHFHHG1F2FFG@1FHFFFHGHHHGG1DEHGGGE/0DEGFAAFF110EA0EFHHGGEEECBG3GGFGEFCCFFDDD@A?AAA
@M02197:105:000000000-AN6RF:1:1102:8330:16102 1:N:0:1
TCACCCAAGGTATCCTCCGCTTATTGATATGCTTAAGTTCAGCGGGTAGTCCTACCTGATTTGAGGTCAAATTGTCAGAAGCTGTCTCAAAAGAGACCCTTTAGAAGCTGAACCCCATTTATAAAGCTGCTCTTCACAAATGGCGTAGATAATTATCACACCAAAGCAAGGCAACAAAGGTCCCGCTAATGCATTTCAGGAGAGCCGACTTCTGAGAAGCCCGCATACTCCCACATCCAAGCCTGATCAACAGAAAAAGCTGAAAAGGTTGAGAATTTCATGACACTCAAACAGGCATGCTCCTCGGAATACCAAGGAGCGCAAGGTGCGTTCAAAGATTCGATGATTCAC
+
CCCCCFCCCCFFGGGGGGGGGGGHHHHHHHCHHHHHHHHHHHHGGGGGGHHHHHHHHHHHHHHHGHHHHHHHHHHHHHHHHHHHHHGHHHHHHGHHHGHHHHHGHHHHHHHHHHGGGHHHHHHGHHHHHHHHHHHHHHHHHHHGGGGGGHHHHHHGHHHHHHHHHHHHHHHHHHHHHHGHHHHHHHHHHHHHHHHHHHHHHGGGHHHHHGGGGHHHHGGGGGGGHHGGHGHHHHGGGGHHHGHGHHGHHHFHHHHHHHHHHHHHHHHHHHHHHHHHHFHHHHHHHGHHHGFHHHFHHGHGGGGEFGHHFHFFHGHGGGGGHHHHGGCGHGGGGGGGGFGBFFFFFFBBABB
@M02197:105:000000000-AN6RF:1:1102:3219:15987 1:N:0:1
TCACCCAAGGTATCCTCCGCTTATTGATATGCTTAAGTTCAGCGGGTAGTCCTACCTGATTTGAGGTCAAATTGTCAGAAGCTGTCTCAAAAGAGACCCTTTAGAAGCTGAACCCCATTTATAAAGCTGCTCTTCACAAATGGCGTAGATAATTATCACACCAAAGCAAGGCAACAAAGGTCCCGCTAATGCATTTCAGGAGAGCCGACTTCTGAGAAGCCCGCATACTCCCACATCCAAGCCTGATCAACAGAAAAAGCTGAAAAGGTTGAGAATTTCATGACACTCAAACAGGCATGCTCCTCGGAATACCAAGGAGCGCAAGGTGCGTTCAAAGATTCGATGATTCAC
+
DDCDDFCDCDFFGGGGGGGGGGGHHGHHHHHHHHHHHHHHHHGGGGGGGHHHHHHHHHHHHHHGGHHHHHHHHGHHHHHHHHHHHHHHHHHHHGHHHGHHHHHHHHHHHHHHHHGGGHHHHHHHGHHHHHHHHHHHHHHHHHHHGGGGGHHHHHHHHHHHHHHHHHHHHHHHHHHHHHGHHHHHHGHHHHHHHHHHHHHGHGHGHGGHHHGGHHHHGGGGGGHHHHGGGFHHHHHHGGHHHHFHHFGGHHHHHHHHHHHHGHHHHHHHHHHHHHHHHHGHHHHHGGGHHHHHHHHHHHHGCGGGHHHHHGAHHHHGGGGGHHHHGGGGHGGGGGGGGGGFFFFFFFBAACB
@M02197:105:000000000-AN6RF:1:1102:6470:16169 1:N:0:1
TCACCCAAGGTATCCTCCGCTTATTGATATGCTTAAGTTCAGCGGGTAGTCCTACCTGATTTGAGATCAAACATTCAAAGGGCTGTCCTCACTGAGGAGAGACGTCTGTGAGCTCCAGTGAACCTCCACTGCTGAAGGTTACTTGGTGGAAAACCACAAGCGCAGATAGTTATCACACCTGTGATGCCCACCAAACACTGGTAAGCTGATTCATTTGAGAGGAGCTGACCGCAGGCCAGCAAGACCCCCAAAGTCCAAGCTCATCATGGAAAACCATGAAGAGTTGAGGTGTTCATGATACTCAAACAGGCATGCCCTTCGGAATGCCAAAGGGCGCAAGGTGCGTTCAAAGATTCGATGACTCAC
+
CCCCCFCCCCFFGGGGGGGGGGGHHHGHHGHHHHGHHHHHHHHGGGGGGHHHHHHHHHHHHHHHGFHHHHHHHHHHHHHHHGGHGHHHHHHHHHHHGHGHGGHGGGHGHHHHHHHHHHHHHHHHHHHHHHHHHHHHHHHHHHHHHHHGGHHHHHGHGGHHHGGHHHHHHHGHHHHHHHHHHHHHHHHHHHGHHHHHHHGHHHHHHHHHHHHHHHHHHHHHHHHGHGGGGGHGHHGHHHGHHHGGGGGHHHHHGHGHHHHHFHHHHHHHEGHGFHHHHHHHHHFGHHHGHHHHHGHHHGGHGHHHHHGGHFGHGGGGGGGHHHHHHGHGHFCGGGGGHHHGGGGHGGGGGGGGGGFFFFFFFACBAA
@M02197:105:000000000-AN6RF:1:1102:27475:16696 1:N:0:1
TCACCCAAGGTATCCTCCGCTTATTGATATGCATAAGTTCAGCGGGTAGTCCTACCTGATTTGAGGTCAAATTGTCAGAAGCTGTCTCAAAAGAGACCCTTTAGAAGCTGAACCCCATTTATAAAGCTGCTCTTCACAAATGGCGTAGATAATTATCACACCAAAGCAAGGCAACAAAGGTCCCGCTAATGCATTTCAGGAGAGCCGACTTCTGAGAAGCCCGCATACTCCCGCATCCAAGCCTGATCAACAGAAAAAGCTGAAAAGGTTGAGAATTTCATGACACTCAAACAGGCATGCTCCTCGGAATACCAAGGAGCGCAAGGTGCGTTCAAAGATTCGATGACTCAC
+
BBBBBFBB?AFFGGGGGGGGGGGHGHGHHHHHHHGHHHHGHHHGGGGGGHGHHHHHHHHHHHHHGGHHHHHHHHHHHHHGHHHHHHHHGHHHHGHHHGGHHHHHHHHGHHHHHGGGGHHHHHHHHHHHHHGHHHHHHHHHHHHGGGGGGHHHHHHGHHHHHGGGHHHHGHGHHHHHGHGHGGHHHHDGGHHHHGHHHHHHHGHFGGGHGGGHGHHHHGGGGGGHGHGGGGGGHFHFFGHHFFGHHHHHGHFFFFHGHHHHHGHHHHGHHHFBHHFHHHHHHHHHHGHHGHFHHHGHGHHFGGGEBFAFHCHHHHFEGGGCHHGCECADHGEBGGGGGGGFCFFFFFBBAAB
@M02197:105:000000000-AN6RF:1:1102:8969:16676 1:N:0:1
TCACCCAAGGTATCCTCCGCTTATTGATATGCTTAAGTTCAGCGGGTAGTCCTACCTGATTTGAGGTCAAATTGTCAGAAGCTGTCTCAAAAGAGACCCTTTAGAAGCTGAACCCCATTTATAAAGCTGCTCTTCACAAATGGCGTAGATAATTATCACACCAAAGCAAGGCAACAAAGGTCCCGCTAATGCATTTCAGGAGAGCCGACTTCTGAGAAGCCCGCATACTCCCACATCCAAGCCTGATCAACAGAAAAAGCTGAAAAGGTTGAGAATTTCATGACACTCAAACAGGCATGCTCCTCGGAATACCAAGGAGCGCAAGGTGCGTTCAAAGATTCGATGATTCAC
+
CCCCCFCCCCFFGGGGGGGGGGGHHHHHHHHHHHHHHGHGHHHGGGGGGHHGHHHGHHHHHHHHGHHHHHHHHHHHHHHHHGHHHHHHHHHHHGGHHGHHHHHHHHHGHHHHHHGGGHHHHHHHHHHHHHHHHHHHHHHHHHHHGFGGGHHHHHHHHHHHHHHHHHHHHHGHHHHHHHHFGGHHGGHGHHHHHHHHHHHHHGHGHHHGGHGGGHHHHGGGGGHHGGGGHGHGGHGHGGHHHHFHHHGHHHHHHHHHHHGFHGHHHHG2HGHHHHHHHHHHFHHHHGFGHFHHHHHHHHGGGGGGHHHHHHFHHHCGGGGGHGGHGGGGHGGGGGGGGGGFFFFFFFBBAA@
@M02197:105:000000000-AN6RF:1:1102:28086:16893 1:N:0:1
TCACCCAAGGTATCCTCCGCTTATTGATATGCTTAAGTTCAGCGGGTATCCCTACCTGATCCGAGGTCAAACTTAGAAAGTTGGGGGTTGCTGGCAAGCACGCATCGAGGACCCTGTAGCGAGGAGTATTACTACGCTTAGAGCACGATGGCACCGCCACTGATTTTAAGACCGATCAGAACTGTTGCGGTCCAATACCAAGCAGAGCTTGAGTGTTGTACTGACGCTCGAACAGGCATGCCCCGCGGAATACCACGGGGCGCAATGTGCGTTCAAAGATTCGATGATTCAC
+
CCCCCFCCCCFFGGGGGGGGGGGHHHHHHHHHHHHHHHHHHHHGGGGGHHHHHHHHHHHHH;:7FGG:HHHHHHHHHH.HHHHHGGGGGGH:HHGHHGHHHGG:GGGHGG;HHGHHHHHHGGGGGGFGHHHHHHHGGGGGGHHHHHGGHGGHHHGGGGGGHHHHHHHHGHGGGHHHHHHHHHHGGGGGHHHHHHHHHGHHGGHGHHGHHHHHGFHGHHHHGGGFGGHHGGHHHHHHHHGGGGGGGHHHHHHGGDGGFGGEGHHHHGGGGGGFGGGGGGGGFFFFFFFCCBAB
@M02197:105:000000000-AN6RF:1:1102:2231:17139 1:N:0:1
TCACCCAAGGTATCCTCCGCTTATTGATATGCTTAAGTTCAGCGGGTAGTCCTACCTGATTTGAGATCAAACATTCAAAGGGCTGTCCTCACTGAGGATAGACGTCTGTGAGCTCCAGTGAACCTCCACTGCTGAAGGTTACTTGGTGGAAAACCACAAGCGCAGATAGTTATCACACCTGTGATGCCCACCAAACACTGGTAAGCTGATTCATTTGAGAGGAGCTGACCGCAGGCCAGCAAGACCCCCAAAGTCCAAGCTCATCATGGAAAACCATGAAGAGTTGAGGTGTTCATGATACTCAAACAGGCATGCCCTTCGGAATGCCAAAGGGCGCAAGGTGCGTTCAAAGATTCGATGATTCAC
+
1AAAAFAAAADFG1FGGGFG?EEHBBGADHFHHHGHH2FGFHH?GAEEFEFGG2FCGFHGFHHHGHHFFHHHHHHFHFGHHGGHGHHGHHHHHHHHGGFHGHHGGGHGFFDFGFHHHHHHHHHGHHHHBFFHHHHHHHHHHHHGHGGFCEGGHHGHGHGGHGGGGCHGFHHHGHHHHGHHGHGHHHHHEGEFHHGFHHGFHFGHHHHGHHGGCGHHHHHHGGGFGGGGGCFFGGDHHGBGDGGEGEABEHHHFEAGFGBF4HHHFHHHFFAFFFFHGFEFHG2FFBBAGFFHGFHGFGAA1BG5FGFHGGGHFECCEEECHHHGF3BD3C2EACA4DHFGEAEFBGFFGDD2FBC@@5FFDBAA>A
@M02197:105:000000000-AN6RF:1:1102:10076:17167 1:N:0:1
TCACCCAAGGTATCCTCCGCTTATTGATATGCTTAAGTTCAGCGGGTAGTCCTACCTGATTTGAGGTCAAATTGTCAGAAGCTGTCTCAAAAGAGACCCTTTAGAAGCTGAACCCCATTTATAAAGCTGCTCTTCACAAATGGCGTAGATAATTATCACACCAAAGCAAGGCAACAAAGGTCCCGCTAATGCATTTCAGGAGAGCCGACTTCTGAGAAGCCCGCATACTCCCACATCCAAGCCTGATCAACAGAAAAAGCTGAAAAGGTTGAGAATTTCATGACACTCAAACAGGCATGCTCCTCGGAATACCAAGGAGCGCAAGGTGCGTTCAAAGATTCGATGACTCAC
+
CCCCCFBACCFFGGGGGGGGGGGGHGHHHHHHHHHHHDGHHHHGGGFGGHHGHHHGHGEHHHHHGHFHHHHHHHHHHHHHHHHHHHHHHHGHHGHHHGHHHHHHGFHHHHHHHHGGGHHHHHHHHGHHFHHHHHHHHGHHHHGHGGGGGHHFHHHHHHHHHHHHHHHHHHHHHHHHHHHFFHHHHHHHGHHHFHHHHHHHHGGGHHHHHGHGHGHHHGGGGGGHHHGGHGHGGGHGGGHHHHFFHFFHHHHHHHHHHHHHHHHHHHFHFFHHHHHGHFFHHHGFBEFFHGGHHHHHHHHGGGGEGEHGHHGHHHFEGFEGHFHGGGGGHGGGCGCGEGGFFFFFFFCCCCC
@M02197:105:000000000-AN6RF:1:1102:12051:17072 1:N:0:1
TCACCCAAGGTATCCTCCGCTTATTGATATGCTTAAGTTCAGCGGGTATCCCTACCTAATCCGAGGTCAATCATTAAAAAATGGGGGGGTTCTGGCGAGTGTCCACCAGGTGTCTATAGCGATTAGATTTACTACGCTTAGAGCCTGACAGCACTGCCACTGATTTTAGAGGCTGCCTTGACAGCAGGCCTCAACACCAAGCTAGGCTTGAGGGGTGATAATGACGCTCGAATAGGCATGCCCCTCGGAATACCAAGGGGCGCAATGTGCGTTCAAAGATTCGATGACTCAC
+
CCCCCFDDBBFFGGGGGGGGGGGHHHHHHHHHHHHHHHHHGHHGGGGGHHHHHHHHHHHHHHGGGGGHHHHHHHHHHHHHEHHHHGGGFFFGFFFFHHGHHHGFFFFFFHGGFFHFFHFFFHHHFGHHGFFGGGGHHHHHHGFFHFHHHGHHHGHGHFHGHHHFHGHHHHHGGHFFGHHGHHHHGGGGHHHHFHFFGHHGHHFHFFGGHGGGHHGHHHGHHGGGGGGHHHHHHEHHHHGGGGECGGHHGHHGHHHDAGGFGHGHHGGGGHFGBGGGGGGCFFFFFFFBABBB
@M02197:105:000000000-AN6RF:1:1102:3327:17297 1:N:0:1
TCACCCAAGGTATCCTCCGCTTATTGATATGCTTAAGTTCAGCGGGTAGTCCTACCTGATTTGAGGTCAAATTGTCAGAAGCTGTCTCAAAAGAGACCCTTTAGAAGCTGAACCCCATTTATAAAGCTGCTCTTCACAAATGGCGTAGATAATTATCACACCAAAGCAAGGCAACAAAGGTCCCGCTAATGCATTTCAGGAGAGCTGACTTCTGAGAAGCCCGCATACTCCCACATCCAAGCCTGATCAACAGAAAAAGCTGAAAAGTTTGAGAATTTCATGACACTCAAACAGGCATGCTCCTCGGAATACCAAGGAGCGCAAGGTGCGTTCAAAGATTCGATGATTCAC
+
AAAAAFAAAA@FGBGFEBA1AEEG3AF3DGHHHHGHFHGHCBFEEEECCFHHFHGFH1FHFHHGFHHCH1AFFBGHHFHHFFFHHHHHFHFHHGHFHGHHHHHHHBDGGGHFCGGFC07EHFHHGGHHGHHFHFFHHHHHHBBBGFCBFHHHHHHHHGHHHGHHHCHHHH0FHHHGHFA0GGHH@DHHHHHHGGF1HHHFCGFCHFGHHCCGFHHHFBC9FGHGFFGGGEGGFFC1/@EHFC1@DF2HG2FFGFFHHHG2FDGEGFB1BFGHGFB1GFEHHFFHGGEGHHGGAFHFHHHF?E?CFHFGBF1BFF10EAECHHGHEF0EFGFCGGGGFBC>CBFFFFA@AAA
@M02197:105:000000000-AN6RF:1:1102:12897:17501 1:N:0:1
TCACCCAAGGTATCCTCCGCTTATTGATATGCTTAAGTTCAGCGGGTAGTCCTACCTGATTTGAGGTCAAATTGTCAGAAGCTGTCTCAAAAGAGACCCTTTAGAAGCTGAACCCCATTTATAAAGCTGCTCTTCACAAATGGCGTAGATAATTATCACACCAAAGCAAGGCAACAAAGGTCCCGCTAATGCATTTCAGGAGAGCCGACTTCTGAGAAGCCCGCATACTCCCACATCCAAGCCTGATCAACAGAAAAAGCTGAAAAGGTTGAGAATTTCATGACACTCAAACAGGCATGCTCCTCGGAATACCAAGGAGCGCAAGGTGCGTTCAAAGATTCGATGATTCAC
+
ABABB@ABB@4DFBGGGFGFECE5EFGHHHGHBGHHFFGBGFCGCCGGGDHHFHHHHEHHEGAAFBGHHFHHHHE@FBEBFGGFHFHFGDGHBFB2FFHBFHHGEHFFBFHHFAEEACHFHHHHHFGFFFFFBFHFHHFFGD10FGGFFHHHHFGFGHEHG?HHHHFCGGGHHHHGEGFBHGHHCGGGDHGHHHHHGEHHHFGGGHBFGGGGGBGFBFGGEFGHGDFGFGHFFFHFFCHFGBF2HHHHHEHGFFHEF1BFF2HE@ECBHHHGBGD1@2GFHFF1GFHFHGD11HFHGEEFE/EEGD2GFB1BFFB0?EAA1FCHEEE011G3GGDDCGBF@@DD3BAAAA?
@M02197:105:000000000-AN6RF:1:1102:11298:17533 1:N:0:1
TCACCCAAGGTATCCTCCGCTTATTGATATGCTTAAGTTCAGCGGGTAGTCCTACCTGATTTGAGGTCAAATTGTCAGAAGCTGTCTCAAAAGAGACCCTTTAGAAGCTGAACCCCATTTATAAAGCTGCTCTTCACAAATGGCGTAGATAATTATCACACCAAAGCAAGGCAACAAAGGTCCCGCTAATGCATTTCAGGAGAGCCGACTTCTGAGAAGCCCGCATACTCCCACATCCAAGCCTGATCAACAGAAAAAGCTGAAAAGGTTGAGAATTTCATGACACTCAAACAGGCATGCTCCTCGGAATACCAAGGAGCGCAAGGTGCGTTCAAAGATTCGATGATTCAC
+
BCCCCFCCCCBDGGGGGGGGGGGHHHHHHHHHHHHGHHHHHHHGGGECGHHHHHHHHHHHHHHHGHHHHHHHHHHHHHHHHHHHHHHHHHHHHGHHHGHHHHHHHHGHHHHHHHGGGHHHHHHGHHHHHHHHHHHHHHHHHHGHGGGGGHHHHHHHHHHHHHHHHHHHHHHHHHHHHHHHHHHHHHHHHHHHHHHHHHHHHGHGGHHHGHHHHHHHHGGGGGHHHHGGHGHHHHHHGGHHHHHHHHHHHHHHHHHHGHHFGHHHFHHHHHHHHHHGHHHHHHHHHGHHHHHHHHHHHHHGGGGGHHGHHGHHHHHDGGGGHGGGGGGCHGGGGGGGGGGFFFFFFFCCBAC
@M02197:105:000000000-AN6RF:1:1102:29482:17737 1:N:0:1
TCACCCAAGGTATCTCCGCTTATTGATATGCTTAAGTTCAGCGGGTAGTCCTACCTGATTTGAGATCAAACATTCAAAGGGCTGTCCTCACTGAGGAGAGACGTCTGTGAGCTCCAGTGAACCTCCACTGCTGAAGGTTACTTGGTGGAAAACCACAAGCGCAGATAGTTATCACACCTGTGATGCCCACCAAACACTGGTAAGCTGATTCATTTGAGAGGAGCTGACCGCAGGCCAGCAAGACCCCCAAAGTCCAAGCTCATCATGGAAAACCATGAAGAGTTGAGGTGTTCATGATACTCAAACAGGCATGCCCTTCGGAATGCCAAAGGGCGCAAGGTGCGTTCAAAGATTCGATGATTCAC
+
CCBCCFCCCCFFGGGGGGGGGGHHHGHGGHGHHHGHFGGGHCGGGFGGHGGHHHGGHGGHHHHGGGGFHHGHHHGGGHGGGGHGHGFGHGHHHFHGHGGGGHGGGHGHGHHHHHGGHHFHGGGHHHHGGHFHHGFHHHHHHHHHHGGGGHHGGGHGGHGGGHGGHHHHHHHHHHHHGHHGHHFHHGFHGGGHHGHHHHGHGHGGHHHHHHHHHHHGHHGGHHHHGGGGGHGHHAGHG3GGHDECGGGHEHGHGGHHHHHFHGBHFFE4GGHFHHHFFFHGGFGHHG?GGGGGHGFFGFFGHGHGFFGBEHGGGGGGGGHGGHFCCGGFGGEE2EBFFFFC2CFGGGGGGGGGGFFFFFBF@BBA?
@M02197:105:000000000-AN6RF:1:1102:17310:17623 1:N:0:1
TCACCCAAGGTATCCTCCGCTTATTGATATGCTTAAGTTCAGCGGGTAGTCCTACCTGATTTGAGGTCAAATTGTCAGAAGCTGTCTCAAAAGAGACCCTTTAGAAGCTGAACCCCATTTATAGAGCTGCTCTTCACAAATGGCGTAGATAATTATCACACCAAAGCAAGGCAACAAAGGTCCCGCTAATGCATTTCAGGAGAGCCGACTTCTGAGAAGCCCGCATACTCCCACATCCAAGCCTGATCAACAGAAAAAGCTGAAAAGGTTGAGAATTTCATGACACTCAAACAGGCATGCTCCTCGGAATACCAAGGAGCGCAAGGTGCGTTCAAAGATTCGATGA
+
BBBBBFBBABDFGGGGGGGGGGGHHHHHGGGHHHHHHHGHHHHGCGGGGHHHHHHHHHHHHHHGGHHHHHHHHHHHHHGHGHHHHHHHHHGFHGHGHGHHHHHHHHHHHGGHHHGGGHHHHHHHHHHHHHHHHHHGHHHGFHGHGGFGGHHHHHHHGHHHGHHHHHHHHHHHHHHHHHHGHHGHGHHHHHHHHHHHHHHHHGGGHHHFFEGHGGHHHGGGGGGHHGGGFGFHHHGHGGHHHGHHHHHHHHHHHEHHHHHGHHEHHHHHHHHHHGBFBBHHHHHEAGHHHHHHHHFHHHHGE?AA3FFEFB3GDHHGGGE2GEBCGGF?GGGFGGFFBFFCBA3AAA
@M02197:105:000000000-AN6RF:1:1102:17253:18026 1:N:0:1
TCACCCAAGGTATCCTCCGCTTATTGATATGCTTAAGTTCAGCGGGTAGTCCTACCTGATTTGAGGTCAAATTGTCAGAAGCTGTCTCAAAAGAGACCCTTTAGAAGCTGAACCCCATTTATAAAGCTGCTCTTCACAAATGGCGTAGATAATTATCACACCAAAGCAAGGCAACAAAGGTCCCGCTAATGCATTTCAGGAGAGCCGACTTCTGAGAAGCCCGCATACTCCCACATCCAAGCCTGATCAACAGAAAAAGCTGAAAAGGTTGAGAATTTCATGACACTCAAACAGGCATGCTCCTCGGAATACCAAGGAGCGCAAGGTGCGTTCAAAGATTCGATGATTCAC
+
CCCCCFCCCCFFGGGGGGGGGGGHHHHHHHHHHHGHHHHHHHHGGGGGGHHHHHHHHHHHHHHHGHHHHHHHHHHHHHHHHHHHHHHHHHHHHGHGHGHHHHHHHHHHHHHHHHGGGHHHHHHHHHHHHHHHHHHGHHHHHHGHGGGGGHHHHHHHHHHHHGHHHHHHHHHHHHHHHHHHHHHHGHHHHHHHHHHHHHHHHGHGHHHHGHGHHGGHHGGGGGGHHHGGHGGHHHGGGGHHHHHHHHHHGHHGHHEHHHHHHHGHHHHHHHHHHHHHHGHHHHHHFGGHHHHHHHHHHGHGGGGGHHHHBGGHHHHGEFGGHGHHGGGGGGGGGGGGGGGFFFFFFFABBAB
@M02197:105:000000000-AN6RF:1:1102:27009:18357 1:N:0:1
TCACCCAAGGTATCCTCCGCTTATTGATATGCTTAAGTTCAGCGGGTAGTCCTACCTGATTTGAGATCAAACATTCAAAGGGCTGTCCTCACTGAGGAGAGACGTCTGTGAGCTCCAGTGAACCTCCACTGCTGAAGGTTACTTGGTGGAAAACCACAAGCGCAGATAGTTATCACACCTGTGATGCCCACCAAACACTGGTAAGCTGATTCATTTGAGAGGAGCTGACCGCAGGCCAGCAAGACCCCCAAAGTCCAAGCTCATCATGGAAAGCCATGAAGATTTGAGGTGTTCATGATACTCAAACAGGCATGCCCTTCGGAATGCCAAAGGGCGCAAGGTGCGTTCAAAGAGTCGATGATTCAC
+
AAAAAFAA@1BDBFGFGBA?0EAFFFFAEB3EGBHBG2FAF2F0/EAEFGFFHBBFG1FAFGHGEEFHFHHHH1FBFEHFH//FEFG1FGH/GDBG/EECFFG>FEHGGFFHGHHHGHHF12FCGHECEGFFHGFFGFFGFGHHHHHG?GGGHFGHEH@AFECGG0GGC>DGFGHHGGGHHHHGHHGHHHGGCC6HGGHF11FFG1CFFCGFFFFFGFHFFFGEHFGFGFAEDAAF11GFBFC<///FDFGEHG/01FFBG2BHFHGG1BGB0HGB22F2@21HGB0CG1EHGDHHHF2BBA0FFHF1CBABFFAA/FEHHGFGEB0110GEECEGFB0GE??FF1GGF1BEA111FFFBF?AAAA
@M02197:105:000000000-AN6RF:1:1102:4244:18484 1:N:0:1
TCACCCAAGGTATCCTCCGCTTATTGATATGCTTAAGTTCAGCGGGTAGTCCTACCTGATTTGAGATCAAACATTCAAAGGGCTGTCCTCACTGAGGAGAGACGTCTGTGAGCTCCAGTGAACCTCCACTGCTGAAGGTTACTTGGTGGAAAACCACAAGCGCAGATAGTTATCACACCTGTGATGCCCACCAAACACTGGTAAGCTGATTCATTTGAGAGGAGCTGACCGCAGGCCAGCAAGACCCCCAAAGTCCAAGCTCATCATGGAAAACCATGAAGAGTTGAGGTGTTCATGATACTCAAACAGGCATGCCCTTCGGAATGCCAAAGGGCGCAAGGTGCGTTCAAAGATTCGATGATTCAC
+
CCCCCFCCCCDFGGGGGGFGGGGHHHGHGHHHHHHHHHHHHHHGGGGGGHHHHHHHHHFHHHHHGHHHHHHHHHHHFHHHHGGHGHHHHHHHHHHHGHGHGGHGGGHGHHHHHHHHHHHHHHHHHHHHHHGHHHHHHHHHHHHHHGHGGHHHHHGHGHHHHHHHHGHHHHHHHHHHHHGHHHHHHHHHHHGHHHHHGHHHHHHHHHHGHHHHHHGHHGHHHHHHHGGGGGHGHHGHHHHHHGDEGGGGGEHHHHGHHGHHHHHFHHHHHGHHHHEHGHHHHHHHHGGGHHHHHHHHHGEAGHHHGGHHHGHFGGGGGGGFHHHHFHGHHHGGGGGHGHHGEGFFFGGGGCGGGGFFFFFFFBAAAA
@M02197:105:000000000-AN6RF:1:1102:7945:18845 1:N:0:1
TCACCCAAGGTATCCTCCGCTTATTGATATGCTTAAGTTCAGCGGGTAGTCCTACCTGATTTGAGGTCAAATTGTCAGAAGCTGTCTCAAAAGAGACCCTTTAGAAGCTGAACCCCATTTATAAAGCTGCTCTTCACAAATGGCGTAGATAATTATCACACCAAAGCAAGGCAACAAAGGTCCCGCTAATGCATTTCAGGAGAGCCGACTTCTGAGAAGCCCGCATACTCCCACATCCAAGCCTGATCAACAGAAAAAGCTGAAAAGGTTGAGAATTTCATGACACTCAAACAGGCATGCTCCTCGGAATACCAAGGAGCGCAAGGTGCGTTCAAAGATTCGATGATTCAC
+
DDDDDFCCCCFFGGGGGGGGGGGHHGHHHHHHHHHGHHHHHGHGGGGGGHHHHHHHHHHHHHHGGGHHHHHHHHHHHHHHHHHHHHHHHHHHHGHHHGGHHHHGHHHHHHHGHHGGGHHHHHHHHHHHHHHGHHHHHHHHHHHHGGGGGHHHHHHHHHHHHHHHHHHHHHHHHHHHHHHHHHGHHHHHHHHHGHHHHHHHHGHGHGHGHHGHHHHHHGGGGGGGHHGGGGHHHHHHGGHHGGHGHHHHHHHHGHHHHHHHHHHHGGGGHHHHHHHFHHHHHHHHGGHHGHGHHHHHGHHEGGGGHHHHHGGHHHHGGFGGHGHHGGGGHGGGGGGGCGGFFFFFFFBBBAB
@M02197:105:000000000-AN6RF:1:1102:26349:18959 1:N:0:1
TCACCCAAGGTATCCTCCGCTTATTGATATGCTTAAGTTCAGCGGGTAGTCCTACCTGATTTGAGGTCAAATTGTCAGAAGCTGTCTCAAAAGAGACCCTTTAGAAGCTGAACCCCATTTATAAAGCTGCTCTTCACAAATGGCGTAGATAATTATCACACCAAAGCAAGGCAACAAAGGTCCCGCTAATGCATTTCAGGAGAGCCGACTTCTGAGAAGCCCGCATACTCCCACATCCAAGCCTGATCAACAGAAAAAGCTGAAAAGGTTGAGAATTTCATGACACTCAAACAGGCATGCTCCTCGGAATACCAAGGAGCGCAAGGTGCGTTCAAAGATTCGATGATTCAC
+
BCCCCFCCCBFFGGGGGGGGGGGHHHHHHHHHHHGHHHGHHHHGGGGGGHHHHHHHHHHHHHHHGHHHHHHHHHHHGHHHHHHHHHHHHHHHHGHHHGHHHHHHHHHHHHHHHHGGGHGHHHHHHHHHHHHHHHHHHHGHHHHHGGGGGHHGHHHHHHHHHGHHHHHHHHHHHHHHHHHGHHHHHHGHHHHHHHHHHHHHHGGGHHHHHHHGHHHHHGGGGGGGGHGGHGGHHHHHGGHHHGHHHGHHHHHHHFHGGHHHHHHHHHFGHHHHHHHHHHEHHHHHHGHHHHHHGHHHHHEFFGFCHGHHGHHHHHHGGGGGHGHHGGGGHGGGCGGGGGGFFFFFFFBBBBB
@M02197:105:000000000-AN6RF:1:1102:13791:19030 1:N:0:1
TCACCCAAGGTATCCTTCGCTTATTGATATGCTTAAGTTCAGCGGGTAGTCCTACCTGATTTGAGGTCAAATTGTCAGAAGCTGTCTCAAAAGAGACCCTTTAGAAGCTGAACCCCATTTATAAAGCTGCTCTTCACAAATGGCGTAGATAATTATCACACCAAAGCAAGGCAACAAAGGTCCCGCTAATGCATTTCAGGAGAGCCGACTTCTGAGAAGCCCGCATACTCCCACATCCAAGCCTGATCAACAGAAAAAGCTGAAAAGGTTGAGAATTTCATGACACTCAAACAGGCATGCTCCTCGGAATACCAAGGAGCGCAAGGTGCGTTCAAAGATTCGATGATTCAC
+
BBBBBFBBBBFDGGGGGGGGGGGHHHHHGGHHHHHHHHHHGHHGGGGGGHHHHHHHHHHHHHHHGHGHHHHHHHHHHHHHHHHHGGGFHHHGFGHFHGHGHFHHHHHHHFFFHHGGGHHGHHHGHFHFFGGHHGHHGHHGHHGGGGGGGHHHHHHHGHHHHGHHHHHHGHGHHHHHHHHGGHHGHHHHGGHHHHHFHHHHHGHGGHHGDGGG2FGHGGGGGGHHGGGGHGHHGGHHGGHHHHBHGHFGGHHHHGBHGHGHGFFGBGF2FFFGHHHHHHHGHHGF5GHHHHGFHHGHHHHGFGGGHHHHHHGHHHHEGCE?HHHHFGGGGGGFFGGGGGGFFFFFFFBBBBB
@M02197:105:000000000-AN6RF:1:1102:6901:19101 1:N:0:1
TCACCCAAGGTATCCTCCGCTTATTGATATGCTTAAGTTCAGCGGGTATCCCTACCTGATCCGAGGTCAATCAAGAGAATTGTGGGGGGTTTGCCGGCAGGAACGACACTGGCCGAACAGCGAACAGATTCTACTACGCCGGGTACCAGTGACTTTCCGCCGTTGATTTTCGGCGGGGAGACCGCAACAAGACGGACTCTTCCTCCATGACCATGCAAAAGCGCTTGAGTTGATTTTAGTGACGCTCGAACAGGCGTGCCTCCCGGAATACCAGGAGGCGCAATGTGCGTTCAAAGATTCGATGATTCAC
+
BBBBBFBBB@BFGCGGFGEGGEGHHHHHFGFHHHFHGFFHHGHGGGGGHFGHHHGHHHHFHHGFEFGHGHHHHFHFFGFFFHHHGGGGGGGGGHHGGGFGCEHFFGGGGGGGEGGFGGDFGGFFFFFFFFFF9FFFFGGGFFGFFFGGGGFFFFFGGGGFFFFHHHGGGFGGGGGHHHDCDFFHHGGHFGHGGGDFF9HGGGGHHGFHGGFHFHHHGFFGEGHGAFFHH;HHFFFFGHGGGGGGHHFHFHGHFCGHGGGGCECGHHHHHGHHHHDE??GHHHFAEAGHG5GGGGGGGGBFFFBFFBAAAA
@M02197:105:000000000-AN6RF:1:1102:6376:19312 1:N:0:1
TCACCCAAGGTATCCTCCGCTTATTGATATGCTTAAGTTCAGCGGGTAGTCCTACCTGATTTGAGGTCAAATTGTCAGAAGCTGTCTCAAAAGAGACCCTTTAGAAGCTGAACCCCATTTATAAAGCTGCTCTTCACAAATGGCGTAGATAATTATCACACCAAAGCAAGGCAACAAAGGTCCCGCTAATGCATTTCAGGAGAGCCGACTTCTGAGAAGCCCGCATACTCCCACATCCAAGCCTGATCAACAGAAAAAGCTGAAAAGGTTGAGAATTTCATGACACTCAAACAGGCATGCTCCTCGGAATACCAAGGAGCGCAAGGTGCGTTCAAAGATTCGATGATTCA
+
BBBBBF@BAAFFGGGGGGGGFGGHHHHHHHHHGGHHCHHHGHHGGGGFEBGHHHHHHHHHHHHHGFHHHHHHHHHHHHHHHHHHHHHHHHHHHGHHHGHHHFHHHHHGHGHHHHGGGHFHHHGHGHHFHHHHHHHGHHHGGHGHGFFGGHHHHHHHHHHHHGHEHHHHHHHHHHHHHHHHGGHGHGGHGHHHHHHHHHHHHGHGHHHHGHHGHHHHHGGGGGHGHGGGGGGGGHGHGGGHHHFGHFFHHHHHHHHFHHHHHHHHHFFFGGHHHFF555GFHHGHHGHHHFGGGB3HGEGGGCEEGFFCHHGFCHHGGGGGHHFGEEAECGGG5GGGEFBBFFFFFBBA?A
@M02197:105:000000000-AN6RF:1:1102:19132:19420 1:N:0:1
TCACCCAAGGTATCCTCCGCTTATTGATATGCTTAAGTTCAGCGGGTAGTCCTACCTGATTTGAGGTCAAATTGTCAGAAGCTGTCTCAAAAGAGACCCTTTAGAAGCTGAACCCCATTTATAAAGCTGCTCTTCACAAATGGCGTAGATAATTATCACACCAAAGCAAGGCAACAAAGGTCCCGCTAATGCATTTCAGGAGAGCCGACTTCTGAGAAGCCCGCATACTCCCACATCCAAGCCTGATCAACAGAAAAAGCTGAAAAGGTTGAGAATTTCATGACACTCAAACAGGCATGCTCCTCGGAATACCAAGGAGCGCAAGGTGCGTTCAAAGATTCGATGATTCAC
+
CCCCCFCCCCFFGGGGGGGGGGGHHHHHHGHHHHHHHHHHGHHGGGGGGHHHHHHHHHHHHHHHGHHHHGHHHHHHHHHHHHHHHHHHHHHHHGHHHGHHHHHHHHHHHHHHHHGGGHHHHHHHHGHHHHHHHHHHHHHHHHHHGGGGGHHHHHHHHHHHHHHHHHHHHHHHHHHHHHHHHHHHHHHHHHHHHHHHHHHHHGHGHHHHHHHHHHHHHGGGGGHHHGGGHGGGHHHHGGHHHGHHHHHHHHGHHHHHGHHHHHHHHHHHGHHEFHGBHGHHHHHGFGHHHHGDFGHHHHHGGGGGHHHHHHGHHHHGGGGGHHHHGGGGFGGGGGGGGGCFFFBFFF?BAAA
@M02197:105:000000000-AN6RF:1:1102:6340:19544 1:N:0:1
TCACCCAAGGTATCCTCCGCTTATTGATATGCTTAAGTTCAGCGGGTATCCCTACCTGATCCGAGGTCAATCAAGAGAATTGTGGGGGGTTTGCCGGCAGGAACGACACTGGCCGAACAGCGAACAGATTCTACTACGCCGGGTACCAGTGACTTTCCGCCGTTGATTTTCGGCGGGGAGACCGCAACAAGACGGACTCTTCCTCCATGACCATGCAAAAGCGCTTGAGTTGATTTTAGTGACGCTCGAACAGGCATGCCTCCCGGAATACCAGGAGGCGCAATGTGCGTTCAAAGATTCGATGATTCAC
+
CCCCCFBBCCBFGGGGGGGGGGGHHHHHHHHHGH5GHHHHHHHGGGGGHHHHHHHHHHHHHHHGGGFHHHHHHHHFHGHHHHHHGGGGGGGGGHHGGGGGGGHHGGGGGGGGGGGFGGGGGGFFFFFFFFFFFFFFFGFFFFFGGGGFFGFGGFGFFFFFFFFHGFFFFFGFFFFGFFDCFGGHHGDHFFAGDFFDFGHHFGHHFHGFGHHGFFHHGFFGEGGGEGFGBGBHFFFF@B?1EE?GHHGHHHHHEFGCGE?E?EEEHHHHFGFHGAGGFEEHFGD?AEDFGGFFFFG?GBFBD5FFFAA3>>
@M02197:105:000000000-AN6RF:1:1102:15285:19494 1:N:0:1
TCACCCAAGGTATCCTCCGCTTATTGATATGCTTAAGTTCAGCGGGTAGTCCTACCTGATTTGAGGTCAAATTGTCAGAAGCTGTCTCAAAAGAGACCCTTTAGAAGCTGAACCCCATTTATAAAGCTGCTCTTCACAAATGGCGTAGATAATTATCACACCAAAGCAAGGCAACAAAGGTCCCGCTAATGCATTTCAGGAGAGCCGACTTCTGAGAAGCCCGCATACTCCCACATCCAAGCCTGATCAACAGAAAAAGCTGAAAAGGTTGAGAATTTCATGACACTCAAACAGGCATGCTCCTCGGAATACCAAGGAGCGCAAGGTGCGTTCAAAGATTCGATGATTCAC
+
BBBBBFB?ABFFGGGGGGGGGGGGHHHHHHGHHHHHHFGHHHHGGGGGEHHHHHHHHHHHHHHHGGHHHHHHHHHHHHGHHHHHHHHHHGHHHGHHHGHHHHHHHHHHHHHBHHFGGHHHHHHHHHHHHHHHHGHHHHHHHHHHGFGGGHHHHHHHHHHGHHHHHHHHHHGHHHHHHHGFGHGHGGGHHHHHHHHHHHHHHGHGHHHHGGGGGHHHGGGFGGHGHGGEHGFFHHHHGFHHHHHHHHFGGHHHGHHHHHHGHHHHHFGHHGHGFGFHHFHHEHHHHEGHHGFHHHHHHGG1GGGGGBEHGCHHHHHEEGGCHGFHGCGGGGGFGGCGGFGBFFBFFFB@BBB
@M02197:105:000000000-AN6RF:1:1102:4950:19554 1:N:0:1
TCACCCAAGGTATCCTCCGCTTATTGATATGCTTAAGTTCAGCGGGTAGTCCTACCTGATTTGAGGTCAAATTGTCAGAAGCTGTCTCAAAAGAGACCCTTTAGAAGCTGAACCCCATTTATAAAGCTGCTCTTCACAAATGGCGTAGATAATTATCACACCAAAGCAAGGCAACAAAGGTCCCGCTAATGCATTTCAGGAGAGCCGACTTCTGAGAAGCCCGCATACTCCCACATCCAAGCCTGATCAACAGAAAAAGCTGAAAAGGTTGAGAATTTCATGACACTCAAACAGGCATGCTCCTCGGAATACCAAGGAGCGCAAGGTGCGTTCAAAGATTCGATGATTCAC
+
CCCCBFC@BCFFGGGGGGGGGCFHFHHHHHHHHHHHHHHHHHHGGGGGGHHHHHHHHHHHHHHHGHHHHHHHHHHHHHHHHHHHHHHHHHHHHGHHHEHHHHHHHHHHHHGHHHGGGHHHHHHHHHHGGHHHHHHHHHHHHHFFGGGGGHHHHHHHHHGHHGHHHHHHHHGHHHHHHHHF@FGHGGHHGHHHHHHHHGHHHGHGHGGGGHGGHHHHHGGGGGGHHGGGGGHHHHHFGGHG3FFFHGHHHHHHHHHFHHHHF4FHHHHFHGGHGHHGBGFHGHHFGGHGHHHGF3FHHAAFFFCFEBHHGFHGHGHEECGGHHHGGGGGHGFGGGGFFGFCFBFBFFBAAAB
@M02197:105:000000000-AN6RF:1:1102:28854:19604 1:N:0:1
TCACCCAAGGTATCCTCCGCTTATTGATATGCTTAAGTTCAGCGGGTAGTCCTACCTGATTTGAGGTCAAATTGTCAGAAGCTGTCTCAAAAGAGACCCTTTAGAAGCTGAACCCCATTTATAAAGCTGCTCTTCACAAATGGCGTAGATAATTATCACACCAAAGCAAGGCAACAAAGGTCCCGCTAATGCATTTCAGGAGAGCCGACTTCTGAGAAGCCCGCATACTCCCACATCCAAGCCTGATCAACAGAAAAAGCTGAAAAGGTTGAGAATTTCATGACACTCAAACAGGCATGCTCCTCGGAATACCAAGGAGCGCAAGGTGCGTTCAAAGATTCGATGACTCAC
+
ABBBBFABBBDFGGGGGGGGGGGHHHGHHHHHHHHHGHHHHHHGGGGGGHGHHHHHHFHHHHGHGHHHHHHHHGHHHHHHHGHHHHHHHHHHHGHHHGHHHHHHHHHGHGGHGHGGGHHHHHHHHHHGHGHHHHHFHHHHHHGHGFGGGHHHHHHGHHHHHGHHHGHHHHGHHHHHHHHHFGHHHHGHGHHEHHHHHHHHGGHGHHGGHHHHHHHGGGGGGGHHGGGGGGGGHHGFGGHFGGGHHGBGHHHHHHHHHFHHF4FBGGEHHHDBGFF5GHHHF5HFGGGHHFHHHGGGHHHFGCGEEHFFFABHHGGCGGEGHCHHECCGGC5CGFGGEEFFFFFFFFAAAAA
@M02197:105:000000000-AN6RF:1:1102:17667:19629 1:N:0:1
TCACCCAAGGTATCCTCCGCTTATTGATATGCTTAAGTTCAGCGGGTATCCCTACCTGATCCGAGGTCAATCAAGAGAATTGTGGGGGGTTTGCCGGCAGGAACGACACTGGCCGAACAGCGAACAGATTCTACTACGCCGGGTACCAGTGACTTTCCGCCGTTGATTTTCGGCGGGGAGACCGCAACAAGACGGACTCTTCCTCCATGACCATGCAAAAGCGCTTGAGTTGATTTTAGTGACGCTCGAACAGGCATGCCTCCCGGAATACCAGGAGGCGCAATGTGCGTTCAAAGATTCGATGATTCAC
+
BBBBBFBABBFFGGGCGGGGGGGHHHHHHHHHHHHHHHHHHHHGGGGGHHHHHHHHHHHHHHHGGGGHHHHHHHHGHFHHHHGHGGGGGFFGGHHGGGGGGGHHGGGGGGGGEGGFGGGGGGFFFFFFFFFFFFFFGGGGFFFFFFGFFGGFGGFFFFGGGHHHHHFGGGGGGGGGGGEFGGGGHHGGGHFGGHHGHGGHFGFGHHHHGFHHGHHHHGGGGGHHFFHGFHEHHFFFHHDFGGGGHHGHHHHHHHHHGGGGGGCHHGHHHHHHFHDGGGGHHGHEGGGFGGGGGGGGGGFFFFFFFBBBBB
@M02197:105:000000000-AN6RF:1:1102:21067:19651 1:N:0:1
TCACCCAAGGTATCGCTTATTGATATGCTTAAGTTCAGCGGGTAGTCCTACCTGATTTGAGGTCAAATTGTCAGAAGCTGTCTCAAAAGAGACCCTTTAGAAGCTGAACCCCATTTATAAAGCTGCTCTTCACAAATGGCGTAGATAATTATCACACCAAAGCAAGGCAACAAAGGTCCCGCTAATGCATTTCAGGAGAGCCGACTTCTGAGAAGCCCGCATACTCCCACATCCAAGCCTGATCAACAGAAAAAGCTGAAAAGGTTGAGAATTTCATGACACTCAAACAGGCATGCTCCTCGGAATACCAAGGAGCGCAAGGTGCGTTCAAAGATTCGATGACTCAC
+
BCCABFCCCCFFGGGGGGCGGGHHHHHHHHHHHHHHGHHGGGCEGHHHHHHHHHHHHHHHGGGHGHGHHHHHHHHHHHHHHHHHHHHHHGHHHGHHHHHHHHHHHHHGGHGGGHHHHHHHHHHHHHHHHHHHHHHHHHGHGGGGGHHHHHHHHHHHHHHHHHHHHHHHHHHHHHHHHHHHHHHHHHGHHHHHHHHHHGHGHHHFHGHHHHHHHGGGGGHHHHGGGGGHHHHGGGHHHHGGHHHHHHHHHHHGHHHHHHHHHHHHHGHGHHHHFHHHHHHHGGFHHHHHFHHHGHHGFFGGHHHHHFHHHHCGGGGCHHGHFCGGHGGGGGGGGGGFFFFFFFCBBCC
@M02197:105:000000000-AN6RF:1:1102:28739:19715 1:N:0:1
TCACCCAAGGTATCCTCCGCTTATTGATATGCTTAAGTTCAGCGGGTAGTCCTACCTGATTTGAGGTCAAATTGTCAGAAGCTGTCTCAAAAGAGACCCTTTAGAAGCTGAACCCCATTTATAAAGCTGCTCTTCACAAATGGCGTAGATAATTATCACACCAAAGCAAGGCAACAGAGGTCCCGCTAATGCATTTCAGGAGAGCCGACTTCTGAGAAGCCCGCATACTCCCACATCCAAGCCTGATCAACAGAAAAAGCTGAAAAGGTTGAGAATTTCGTGACACTCAAACAGGCATGCTCCTCGGAATACCAAGGAGCGCAAGGTGCGTTCAAAGATTCGATG
+
BBBBBFB?ABFFGGGGGGCGGGGHHHHHHHGHHHHHHHHGHGHGFGGGGHHHHHGHHHHHHHHHGHHHHHHGHHHFHHHHHHHHHHHHFFHHHGHHFAGGHHHHHGGGHHFHHFGFGHHHHHHGHGFHHFHGHHHHHHHHHHHHGGG8GHHHHHGGGHFHHHFHHGFHHHGHGHHHHHHGFHHHGHEHHHHFGHHHHHHGHGHFGHGFGGGGFGFGGGGGGEFHHHEFFCHHGHGFGGGF0HGDGHGHHHGHHHHGHHGBFGHHHHHFFD22FGB/EAGFFBHHFFBHHHHFHFFHHEEFE?EGGFDF2FFHHHG?GGGCHFFGCEA1EAGFGFFFAFC1AA?AA
@M02197:105:000000000-AN6RF:1:1102:12806:19845 1:N:0:1
TCACCCAAGGTATCCTCCGCTTATTGATATGCTTAAGTTCAGCGGGTAGTCCTACCTGATTTGAGGTCAAATTGTCAGAAGCTGTCTCAAAAGAGACCCTTTAGAAGCTGAACCCCATTTATAAAGCTGCTCTTCACAAATGGCGTAGATAATTATCACACCAAAGCAAGGCAACAAAGGTCCCGCTAATGCATTTCAGGAGAGCCGACTTCTGAGAAGCCCGCATACTCCCACATCCAAGCCTGATCAACAGAAAAAGCTGAAAAGGTTGAGAATTTCATGACACTCAAACAGGCATGCTCCTCGGAATACCAAGGAGCGCAAGGTGCGTTCAAAGATTCGATGATTCAC
+
DDDDDFDCCCFFGGGGGGGGGGGHHHHHHHHHHHHHHHHHHHHGGGEGGHHHHHHHHHHHHHHHGHHHHHHHHHHHHHHHHHHHHHHHHHHHHGHHHGHHHHHHHHHHHHHHHHGGGHHHHHHHHGGHHHHHHHHHHHHHHHHGGGGGGHHHHHHHHHHHHHHHHHHHHHGHHHHHHHHHHHHHHHHHHHHHHHHHHHHHGGHGGGHHHHHHHGHHHGGGGGHHHHGGHGHHGHHHGGHHHHHHHHHHHHHHHHHHHHHHHHHHHHHGHHGHHHHHG5HHHHHGGGGHHHHHFHHHHHHGGGGGCHHHHHFHHHGGGGGGHHHHGGEGGGGGGGGGGGGFFFFFFFCBAAA
@M02197:105:000000000-AN6RF:1:1102:25345:20024 1:N:0:1
TCACCCAAGGTATCCTCCGCTTATTGATATGCTTAAGTTCAGCGGGTAGTCCTACCTGATTTGAGGTCAAATTGTCAGAAGCTGTCTCAAAAGAGACCCTTTAGAAGCTGAACCCCATTTATAAAGCTGCTCTTCACAAATGGCGTAGATAATTATCACACCAAAGCAAGGCAACAAAGGTCCCGCTAATGCATTTCAGGAGAGCCGACTTCTGAGAAGCCCGCATACTCCCACATCCAAGCCTGATCAACAGAAAAAGCTGAAAAGGTTGAGAATTTCATGACACTCAAACAGGCATGCTCCTCGGAATACCAAGGAGCGCAAGGTGCGTTCAAAGATTCGATGATTCAC
+
CCCCCFCCCCFFGGGGGGGGGGGHHHHHHGHHHHHGHHHHHHHGGGGGGHHHHHHHHHHHHHHHGHHHHHHHHHHHHHHHHHHHHGHHHHHHHGHHHGHHHHHHHHGHHHHHHHGGGHHHHHHHHHHGHGHHHHHHHHHHHGHHGGGGGHHHHHHHHHHHHHHHHHHHHHHHHHHHHHHHHHHHHHHGHHHHHHHHHHHHHGHGGHHHHHHGHHHHHGGGGGGHHHGGHGHHHHGFGGGHHGHHHHHHHHHGHHHFGBHHHHHFHHHHHHHHHHEHGGHHHHHFFEBGHGFHHHEHHHHGGGCGHHHHHGDCCHHGGGGGGBHCGGGGHGGGGGGGGGGFFFFFFFA?BAA
@M02197:105:000000000-AN6RF:1:1102:13687:20056 1:N:0:1
TCACCCAAGGTATCCTCCGCTTATTGATATGCTTAAGTTCAGCGGGTAGTCCTACCTGTTTTGAGGTCAAATTGTCAGAAGCTGTCTCAAAAGAGACCCTTTAGAAGCTGAACCCCATTTATAAAGCTGCTCTTCACAAATGGCGTAGATAATTATCACACCAAAGCAAGGCAACAAAGGTCCCGCTAATGCATTTCAGGAGAGCCGACTTCTGAGAAGCCCGCATACTCCCACATCCAAGCCTGATCAACAGAAAAAGCTGAAAAGGTTGAGAATTTCATGACACTCAAACAGGCATGCTCCTCGGAATACCAAGGAGCGCAAGGTGCGTTCAAAGATGCGATGATTCA
+
A>AA?FAAAA1BGF3ABFEAEE01BG33F3A3FHB1DB2G22AAEAEAAGH2D2A0BA11AFH//GB0AFGFEHFEHGGHEFHF@BBBDDFG0/F0>FECCGFHHHF@GHFDGHGGFGFBD2FBBCFGH;7GFGHGFFFFDG@GGGFGF@FGFBF;GFDDHGGGCGGFFHFGGHHHGHHH<G?CACFFFFDFBGHHHHHEGEC?GACBGGGGHHHGCCCCEGEFGCFGHGGEFGEFGGHGF1@2HGF1GFHHHFG@11HGE2B@1CFGF@BHGGF@12FDFDGB1/GFAAA1GCCF1///A/A/0GABBFDEEE1A0EE011FAEA0EF1BGDBGDE1>1CFFFFAAA11
@M02197:105:000000000-AN6RF:1:1102:2923:20062 1:N:0:1
TCACCCAAGGTATCCTCCGCTTATTGATATGCTTAAGTTCAGCGGGTAGTCCTACCTGATTTGAGATCAAACATTCAAAGGGCTGTCCTCACTGAGGAGAGACGTCTGTGAGCTCCAGTGAACCTCCACTGCTGAAGGTTACTTGGTGGAAAACCACAAGCGCAGATAGTTATCACACCTGTGATGCCCACCAAACACTGGTAAGCTGATTCATTTGAGAGGAGCTGACCGCAGGCCAGCAAGACCCCCAACGTCCAAGCTCATCATGGAAAACCATGAAGAGTTGAGGTGTTCATGATACTCAAACAGGCATGCCCTTCGGAATGCCAAAGGGCGCAAGGTGCGTTCAAAGATTCGATGATTCAC
+
AAAAA?AAAAFFGFGFF4A2ECGGHHGHGHHHFHFFFHHC5FGGGFEFGFGHHHFHHBFHHHFBF1BFBFHFFHHHHHGFHGGCEHFGGFFEHFDGCF??>FFEGGHFHHHGEGHHGFHBGFHHCEGGFHFHHFEHHHHFFHHHHHHGGHHGHHDGGEGA<BCCGCHDHHGGHHGEHHFFGHHHHFHHGHGHHGEFHHHFHHHHHHHGHFGHHHFFGBFGFGHHHGGGGGHFFFDHHHGF?GC</FGHFGFEFEGHBGGGFHHHFFGFHGHGBCGFFEHHHFE3HHGGGGD5BHHHGGDB1BBGD3FHHHHFFF?CFA2FHHF3D3BDFBCGEGGHHFFEEGGHGFGED5F2FGBFFFFFFAA@BB
@M02197:105:000000000-AN6RF:1:1102:10781:20363 1:N:0:1
TCACCCAAGGTATCCTCCGCTTATTGATATGCTTAAGTTCAGCGGGTAGTCCTACCTGATTTGAGGTCAAATTGTCAGAAGCTGTCTCAAAAGAGACCCTTTAGAAGCTGAACCCCATTTATAAAGCTGCTCTTCACAAATGGCGTAGATAATTATCACACCAAAGCAAGGCAACAAAGGTCCCGCTAATGCATTTCAGGAGAGCCGACTTCTGAGAAGCCCGCATACTCCCACATCCAAGCCTGATCTACAGAAAAAGCTGAAAACGTTGAGAATTTCATGTCACTCAAACAGGCATGCTCCTCGGAATACAAATGAGCTCAAGGTGCGTTCAAAGATTCGATGATTCAC
+
BBBBBFB?BBDFGGGGGGGGGGGHHFHHBHHHHHHHGHHHHHHGGGGGGHHHHHHHHHHHHHHGGGHHHHHHHFHHHHHHHHHHHHHHHHHHFFHHHGHHHHFHHHHEHHHHHHGFDFHHHHHHHHHGGHFFHHHHHHHGHGHHCDGGGHHHHHHGHGHHHGHGHGEHHHGHHHHHGHHGHGHHGFCGFHHFGGHHHFH8FEFG:HGGGGGGGGGGEGGGFGGGGGFGGGGGGGGFE>0001F@BB222F@10GGFFBB2GG?00?/B22FD1EF1BB12111GD/101A1B1111DF//AE//0222F2AA2D111D1111FB0000EC13A33GE111FD@133>11>>
@M02197:105:000000000-AN6RF:1:1102:17881:20242 1:N:0:1
TCACCCAAGGTATCCTCCGCTTATTGATATGCTTAAGTTCAGCGGGTAGTCCTACCTGATTTGAGATCAAACATTCAAAGGGCTGTCCTCACTGAGGAGAGACGTCTGTGAGCTCCAGTGAACCTCCACTGCTGAAGGTTACTTGGTGGAAAACCACAAGCGCAGATAGTTATCACACCTGTGATGCCCACCAAACACTGGTAAGCTGATTCATTTGAGAGGAGCTGACCGCAGGCCAGCAAGACCCCCAAAGTCCAAGCTCATCATGGAAAACCATGAAGAGTTGAGGTGTTCATGATACTCAAACAGGCATGCCCTTCGGAATGCCAAAGGGCGCAAGGTGCGTTCAAAGATTCGATGATTCAC
+
DDDDCFCCCDFFFGGGGGGGGGGHHHHHHHHHHHHHHHHHHHHGGGGGGHGHHHHHHHHHHHHHGHHHHHHHHHHHHHHHGGGHGHHHHHHGHHGHGHGHGGHGGGHGHHHHHHHHGHHHHHHHHHHHHHHHHHHGHHHHHHGHHHHGGHHHHHGHGHHHHGHHGGHHHHHHHHHHHHHHHHHHHHHHHHGHHHHHHHHHHHHHGHHHHHHHHHGGHHHHHHHGGGGGGGGGHHGHHHHHHHGGGGGHHHHFHGGGHHHHHHHHHHHHHGHHGHHGDGHHHHHHHGHGHHHHHHHHHHFHGHHHHFHHHGHHGGGGGGGHGHHHHFFHGHGGGGGHHHHGGGGHFFGGGGFGGGFFFFFFFBACBA
@M02197:105:000000000-AN6RF:1:1102:26097:20374 1:N:0:1
TCACCCAAGGTATCCTCCGCTTATTGATATGCTTAAGTTCAGCGGGTAGTCCTACCTGATTTGAGGTCAAATTGTCAGAAGCTGTCTCAAAAGAGACCCTTTAGAAGCTGAACCCCATTTATAAAGCTGCTCTTCACAAATGGCGTAGATAATTATCACACCAAAGCAAGGCAACAAAGGTCCCGCTAATGCATTTCAGGAGAGCCGACTTCTGAGAAGCCCGCATACTCCCACATCCAAGCCTGATCAACAGAAAAAGCTGAAAAGGTTGAGAATTTCATGACACTCAAACAGGCATGCTCCTCGGAATACCAAGGAGCGCAAGGTGCGTTCAAAGATTCGATG
+
BBBBBFBBBAFFGCGGGGGGGGGHHGCHGHHGHHGFCHHHHFFGGGEEGHHHHHHHHHGHFHFHGHHHHGHHHHHHHHHHGHHHHHHHHGHHHGHHHGHHHHGHHHHHHHEHGHGGGHHHHHHHHHHHHHGHHHGGHHHFHHGHGFGGGHHHHHHHHHHHHHHHHHHHHHGGHHHHHHHGDHHHGHHHGHHHHHHHHHHHHGGGHHGFDHGHHHHHHGGGGGHGHHGGGGGFFGGBGGHG3CFHHHHHFHHHHHGGHHHHHHHGGHHGHHHHHHGFHGEGBFFGFEHHHGFBGCFFHEEEG?GFHDFFFA3FGHG2??EEFFHFGGE?GGGBGFDFAC4BAAABB
@M02197:105:000000000-AN6RF:1:1102:16830:20311 1:N:0:1
TCACCCAAGGTATCCTCCGCTTATTGATATGCTTACTTCCTCTAAATGACCAAGATCCTCCGCTTATTGATATGCTTACTTCCTCTAAATGACCAAGATCCTCCGCTTATTGATATGCTGTTACTTCCTCTAAATGACCAAGATCCTCCGCTTATTGATATGCTTAAGTTCAGCGGGTAGTCCTACCTGATTTGAGATCAAACATTCAAAGGGCTTGAGTTGATTTTAGTGACGCTCGAACAGGCATGCCTCCCGGAATACCAGGAGGCGCAATGTGCGTTCAAAGATTCGATGATTCAC
+
DDCDDFDCDDFFGGGGGGGGGGGHHHHHHGHHHHHHHHHHHHHHHHHHHHHHHHHHHHHHGGGGGGHHHHHHHHH9HHHHHFHHHHHHGHGHGHHHGHHHHHHEDFGGGHHHGHHHHGHGHHHHHHHGHHHHHHHHHHHHHHHGHGGGGHHHHHHHHHHHHHHHHHHHHHGHHGHHHHHHHGHHHHHHHHHHHHHHHHHHHHHHHHHHGHHGHHHHHHHHGHHHHHHHHGGGGGHHGHHHHHHHHHGGGGGGGHHHHHHHHHHHGGGGGHHHHGCGGHGGGGGGGGGGFFFFFFFDCCCC
@M02197:105:000000000-AN6RF:1:1102:4274:20403 1:N:0:1
TCACCCAAGGTATCCTCCGCTTATTGATATGCTTAAGTTCAGCGGGTAGTCCTACCTGATTTGAGGTCAAATTGTCAGAAGCTGTCTCAAAAGAGACCCTTTAGAAGCTGAACCCCATTTATAAAGCTGCTCTTCACAAATGGCGTAGATAATTATCACACCAAAGCAAGGCAACAAAGGTCCCGCTAATGCATTTCAGGAGAGCCGACTTCTGAGAAGCCCGCATACTCCCACATCCAAGCCTGATCAACAGAAAAAGCTGAAAAGGTTGAGAATTTCATGACACTCAAACAGGCATGCTCCTCGGAATACCAAGGAGCGCAAGGTGCGTTCAAAGATTCGATGATTCAC
+
BCCABFCCBBFFGGGGFFGGEEFHGHHFHDDGHHHHFHHHGHHGCCAEGFFHHBBGHHFHHHHFFFHFHHHHHHHHHHHHGHHHHHHHHHHFGFHHHGHHHHHFHHHHHHHHHHGGGHHHGHHHGHFHHGHHHHHHHHGHGHGHGFGGGHHHHHHHHHHGHFHHHGHGHHHHHFHHEHHHHGHHCGGGHHHHGHHHHHHHFEFDAGHHGGGHGHHHHGGGGGHGGFGGGBFFFGGFGGHFHFHHHEHHHGHHFHGBF4GHGFFFGBFGHHHFHFF5HGHHHHHFHGGFHGFFHFHGFEG10A?EGHFDFDB3FHGEF?GGHHFHGGEDFGCFFEABEF4B4FFFFFAAABB
@M02197:105:000000000-AN6RF:1:1102:17727:20516 1:N:0:1
TCACCCAAGGTATCCTCCGCTTATTGATATGCTTAAGTTCAGCGGGTAGTCCTACCTGATTTGAGGTCAAATTGTCAGAAGCTGTCTCAAAAGAGACCCTTTAGAAGCTGAACCCCATTTATAAAGCTGCTCTTCACAAATGGCGTAGATAATTATCACACCAAAGCAAGGCAACAAAGGTCCCGCTAATGCATTTCAGGAGAGCCGACTTCTGAGAAGCCCGCATACTCCCACATCCAAGCCTGATCAACAGAAAAAGCTGAAAAGGTTGAGAATTTCATGACACTCAAACAGGCATGCTCCTCGGAATACCAAGGAGCGCAAGGTGCGTTCAAAGATTCGATGATTCAC
+
CCCCCFDDDDFFGGGGGGGGGGGHHHHHHHHHHHHHHHHHHHHGGGGGGHGHHHHHHHHHHHGHGHHHHHHHHHHHHHHHHHHHHHHHHHHHHGHHHGGHHHHHHHHHHHHHHHGGGHHHHHHHHHHHHHHHHHHHHHHHHHHHGGGGGHHHHHHHHHHHHHHHHHHHHHHHHHHHHHHHHHHHHGHHHHHHHHHHHGHHHGHGHGHHGGGHGGHGGGGGGGHGHHGGHGGHHHHGGGHHHHHHFHFHHHGHHHHHHHHFGFGHHHHGGHHHHHGBGHHHFHFHEGHHHHHHGHHFHHHGGGGGHGHHGHHHHHFEFGGGHFHGGGGGGGGGGGGGGGGFFBFFFFAAAAA
@M02197:105:000000000-AN6RF:1:1102:14936:20396 1:N:0:1
TCACCCAAGGTATCCTCCGCTTATTGATATGCTTAAGTTCAGCGGGTAGTCCTACCTGATTTGAGGTCAAATTGTCAGAAGCTGTCTCAAAAGAGACCCTTTAGAAGCTGAACCCCATTTATAAAGCTGCTCTTCACAAATGGCGTAGATAATTATCACACCAAAGCAAGGCAACAAAGGTCCCGCTAATGCATTTCAGGAGAGCCGACTTCTGAGAAGCCCGCATACTCCCACATCCAAGCCTGATCAACAGAAAAAGCTGAAAAGGTTGAGAATTTCATGACACTCAAACAGGCATGCTCCTCGGAATACCAAGGAGCGCAAGGTGCGTTCAAAGATTCGATGATTCAC
+
CCCCCFCCCCFFGGGGGGGGGGGHHHHHHHHHHHHHHHHHHGHGGGGGGHHHHHHHHHHHHHHHGHHHHHHHHHHHHHHHHHHHHHHHHHHHHGHHHGHHHHHGHHHHHHHHHHGGGHHHHHHHHHHHHHHHGHHHHHHHHHHGGGGGGHHHHHHHHHHHHHHHHHHHHHHHHHHHHHHHHHHHGHGGGHHHHHHHHHHHHGHGHHGHHGHHHHHHHGGGGGGGGGGGGGGGGHGFGGHHHFHGHHBGHHHHFHHHHHHHHHHGFHHHHHHHGHHHHFGHHHHGGGHHHHHGHHGHGHHGGGGGHHFHFHHHGGBGGGGGHHCHGFGGHGGGGGFGEBGFFFFFFFBBBBB
@M02197:105:000000000-AN6RF:1:1102:15174:20615 1:N:0:1
TCACCCAAGGTATCCTCCGCTTATTGATATGCTTAAGTTCAGCGGGTAGTCCTACCTGATTTGAGGTCAAATTGTCAGAAGCTGTCTCAAAAGAGACCCTTTAGAAGCTGAACCCCATTTATAAAGCTGCTCTTCACAAATGGCGTAGATAATTATCACACCAAAGCAAGGCAACAAAGGTCCCGCTAATGCATTTCAGGAGAGCCGACTTCTGAGAAGCCCGCATACTCCCACATCCAAGCCTGATCAACAGAAAAAGCTGAAAAGGTTGAGAATTTCATGACACTCAAACAGGCATGCTCCTCGGAATACCAAGGAGCGCAAGGTGCGTTCAAAGATTCGATGATTCAC
+
CCCCCFCCCCFFGGGGGGGGGGGHHHHHHHHHGHHFHHHHHHHGGGGGGHHHHHHHHHHHHHHHGGGHGHHHHHHHHHHHHHHHHHHHHHGHGGHHGGHHHHHHHHHHHHGHFHGGGHHHHHHHHHHHHHHHHHHHHHGHHHHHGGGGGHHHHHHHHHHHHHHHHHHHHHHHHHHHHHHGHFHHGGGHHHHHHHHHHGGHHGGGGHGDGGGGGHHGHGGGGGGHHHGGHGHHHGHFGGHHFHFGEFGHHHHHHHHHFFGHHHHHHHHHHHHHFHHFHGHHHGHHGEFHHHHHGGBHHHHGGGGEGGBGHFGHGFG2DGGEGBHHGCGECCGFGGGGEBCC4FFBFFBABBA
@M02197:105:000000000-AN6RF:1:1102:19390:20639 1:N:0:1
TCACCCAAGGTATCCTCCGCTTATTGATATGCTTAAGTTCAGCGGGTAGTCCTACCTGATTTGAGGTCAAATTGTCAGAAGCTGTCTCAAAAGAGACCCTTTAGAAGCTGAACCCCATTTATAAAGCTGCTCTTCACAAATGGCGTAGATAATTATCACACCAAAGCAAGGCAACAAAGGTCCCGCTAATGCGTTTCAGGAGAGCCGACTTCTGAGAAGCCCGCATACTCCCACATCCAAGCCTGATCAACAGAAAAAGCTGAAAAGGTTGAGAATTTCATGACACTCAAACAGGCATGCTCCTCGGAATACCAAGGAGCGCAAGGTGCGTTCAAAGATTCGATGATTCAC
+
BBBBBFBBBBFFGGGGGGGGGGGFHHHHHHHHGHHHHHHHHHHGGGGGGHHHHHHHHHHHHHHHGHHHHGHHHHHHGHHHHHHHHHHHHHHGHGGHHGHFHHHHHHHHHHHHHHGGGHHHGGHHHHHHHHGHHHHHHHHHHHHHGGGGGHHHHGGHHHHHHGHGHHHHHHHHHHHHHHHHHHGHHHHGGHGHGHHGHHHGHFHGHHGGGGGGHHHHHGGGGGHHFGGGHGHGHHHCGGHHHHHHHHGHHHHHHHHHHGHHHHHGHGHHHHHHHHHGGFHFGGHHFGFHHGDFGFFHHHFEEECGHHGHHFHHHHCEGGGGHGHHGGGGHGGGGGGGGFFFFFFFFF?BBBB
@M02197:105:000000000-AN6RF:1:1102:11367:20871 1:N:0:1
TCACCCAAGGTATCCTCCGCTTATTGATATGCTTAAGTTCAGCGGGTAGTCCTACCTGATTTGAGGTCAAATTGTCAGAAGCTGTCTCAAAAGAGACCCTTTAGAAGCTGAACCCCATTTATAAAGCTGCTCTTCACAAATGGCGTAGATAATTATCACACCAAAGCAAGGCAACAAAGGTCCCGCTAATGCATTTCAGGAGAGCCGACTTCTGAGAAGCCCGCATACTCCCACATCCAAGCCTGATCAACAGAAAAAGCTGAAAAGGTTGAGAATTTCATGACACTCAAACAGGCATGCTCCTCGGAATACCAAGGAGCGCAAGGTGCGTTCAAAGATTCGATGACTCAC
+
CCCCCFCCCCDFGGGGGGGGGGGHHHHHHHHHHHHHHHHHHHHGGGGGGHHHHHHHHHGHHHHHGHHHHHHHHHHHHHHHHHHHHHHHHHHHHGHHHGHHHHHHHHHHHHHHHHGGGHHHHHHHHHHHHHHHHHHHHHHHHHHHGGGGGHHHHHHHHHHHHHHHHHHHHHHHHHHHHHHHGHHGGHHHHHHHHHHHHHHHHGHGHHHHHHHHHHHHHGGGGGGHGHGGGGHHHHHHGGHHHC3GHHHHHHHHHHHHHHGHHHHHHHHHHHGHHHHHHHGHHHHHHGHHHHFGHHHGBGHGGGGGGHHHFFGFHHHGGGGGHGHGGGGGHGGGCGGGGGGFFFFFFFBB@AA
@M02197:105:000000000-AN6RF:1:1102:13852:21357 1:N:0:1
TCACCCAAGGTATCCTCCGCTTATTGATATGCTTAAGTTCAGCGGGTAGTCCTACCTGATTTGAGGTCAAATTGTCAGAAGCTGTCTCAAAAGAGACCCTTTAGAAGCTGAACCCCATTTATAAAGCTGCTCTTCACAAATGGCGTAGATAATTATCACACCAAAGCAAGGCAACAAAGGTCCCGCTAATGCATTTCAGGAGAGCCGACTTCTGAGAAGCCCGCATACTCCCACATCCAAGCCTGATCAACAGAAAAAGCTGAAAAGGTTGAGAATTTCATGACACTCAAACAGGCATGCTCCTCGGAATACCAAGGAGCGCAAGGTGCGTTCAAAGATTCGATGACTCAC
+
BBBBBFBBBBDFGGGGGGGFGGGHGHHHHHHGHHHHHHHHHHHGGGGGGHHHHHHHHHHHHHHHGHHHHHHHHGHHHHHHHHHHHHHHHHHHGGHGHGHHHHHHHHHHHHHHHHGGGHHHHHHHGHHHHHHHHHHHHHHFHHHGGGGGGHGHHHHHHHHHHHHHHHHHHHHHHHHHHGHHHGGHGGHHHHHHHHHHHHHHHGGGHHHHHGGGGHHHHGGGGGHHHHGGGGHHHHGFGGHHHHHHHFGHHGHHHGHHHHHHGHHHHHHHHHHHHGHFHGHHHHHHFFGGHHGFHHGHGEHGGCGGHHHFHHFGHHHGGGGGHHHHGGGGFGGGGGGGGGGFFFFFFFCBBBB
@M02197:105:000000000-AN6RF:1:1102:17942:21557 1:N:0:1
TCACCCAAGGTATCCTCCGCTTATTGATATGCTTAAGTTCAGCGGGTATCCCTACCTGATCCGAGGTCAATCAAGAGAATTGTGGGGGGTTTGCCGGCAGGAACGACACTGGCCGAACAGCGAACAGATTCTACTACGCCGGGTACCAGTGACTTTCCGCCGTTGATTTTCGGCGGGGAGACCGCAACAAGACGGACTCTTCCTCCATGACCATGCAAAAGCGCTTGAGTTGATTTTAGTGACGCTCGAACAGGCATGCCTCCCGGAATACCAGGAGGCGCAATGTGCGTTCAAAGATTCGATGAC
+
BBBCCFCCCBFFGGGGGGGGGGGHHHGHHHHGHHGHFHHHHGHGCCFGHHHHHHHHHHHHHHHGGGGHHHHHHHHHHGHHHHGHGGGGGFGGGHHGGGGGGGHHGGGGGGGGGGGGGGGGGGFFFFFFFFFFFFFFGGGGGGFCCFFFGGGGGGGGGGGGGHHHHHGGFGGGGGGHHHGGDFGHHHHHGHHHGHHHHHHHGGHHHHHHHHHHGHHHHGGGGGGHHGHHHHHGHHHHFHGGGGGGHHGHHHHGHHHGGGFEAFCHHHHHGFHHHHGGGGGHFHFGEGGGGGGGGGFCFFFFFBBBAB
@M02197:105:000000000-AN6RF:1:1102:19112:21459 1:N:0:1
TCACCCAAGGTATCCTCCGCTTATTGATATGCTTAAGTTCAGCGGGTATCCCTACCTGATCCGAGGTCAAACTTAGAAAGTTGGGGGTTGCTGGCAAGCACGCACCGAGACCCTGTAGCGAGGAGTATTACTACGCTTAGAGCACGATGGCACCGCCACTGATTTTAAGACCGATCAGAACTGATGCGGTCCAATACCAAGCAGAGCTTGAGTGTTGTACTGACGCTCGAACAGGCATGCCCCGCGGAATACCACGGGGCGCAATGTGCGTTCAAAGATTCGATAATTCAC
+
CCCCCFBBCCFFGGGGGGGGGGGHHHHHHHHHHHHHGHHHHHHGGGGGHHHHHHHH;GH;HHHGGG9HHHHHH:HHFHHHHHHHGGGGEGHHHH9HHGHHHGG;GGGGCGGGHHH:HHHGGGGF8HHHHHFHHHGG8GGHHHHHHGGHGGHHHGGHHHHHHHHHHHHHGGGGHGHHHHHHGHGGGGGHHHGHHFHHGHGHHHHHHHHHHHHGHGFHHHHGGGGGGHHGHHGHHHGHHGCCFACGHHFFFGHGEEGGGGGGHHHHGEEGHGGGGGGGGFGBBFFDDFBAAAA
@M02197:105:000000000-AN6RF:1:1102:20513:21626 1:N:0:1
TCACCCAAGGTATCCTCCGCTTATTGATATGCTTAAGTTCAGCGGGTAGTCCTACCTGATTTGAGGTCAAATTGTCAGAAGCTGTCTCAAAAGAGACCCTTTAGAAGCTGAACCCCATTTATAAAGCTGCTCTTCACAAATGGCGTAGATAATTATCACACCAAAGCAAGGCAACAAAGGTCCCGCTAATGCATTTCAGGAGAGCCGACTTCTGAGTAGCCCGCATACTCCCACATCCAAGCCTGATCAACAGAAAAAGCTGAAAAGGTTGAGAATTTCATGACACTCAAACAGGCATGCTCCTCGGAATACCAAGGAGCGCAAGGTGCGTTCAAAGATTCGATGATTCAC
+
DDDDDFDDDDFFGGGGGGGGGGGHHHHHHHHHHHHHHHHHGHHGGGGGGHHHHHHHHHHHHHHHGHHHHHGHHHHHHHHHHHHHHHHHHHHHHGHHHGHHHHHHHGHGHHHHHHGGGHHHHHHHHHHHHHHHHHHHHHHHHHHGGGGGGHHHHHHHHHHHHGHHHHHHHHHHHHHHHHHGFGHHHGHHHHHHHHHHHHHHHGHGHHGGGGGHHHHHHGGGGGHHHGGGHGHHHHHHGGHHHHHHHHHHHHHHHHHHHHHHHHHFHHFFHHHHHHHGHHHHHGHHGFFHHHHHHHHHGHHGGGGGHHGHGGHHHHHGGGGGHHHHGGGGHGGGGGGGGFFFFFFFFFBCCAB
@M02197:105:000000000-AN6RF:1:1102:7116:21726 1:N:0:1
TCACCCAAGGTATCCTCCGCTTATTGATATGCTTAAGTTCAGCGGGTAGTCCTACCTGATTTGAGGTCAAATTGTCAGAAGCTGTCTCAAAAGAGACCCTTTAGAAGCTGAACCCCATTTATAAAGCTGCTCTTCACAAATGGCGTAGATAATTATCACACCAAAGCAAGACAACAAAGGTCCCGCTAATGCATTTCAGGAGAGCCGACTTCTGAGAAGCCCGCATACTCCCACATCCAAGCCTGATCAACAGAAAAAGCTGAAAAGGTTGAGAATTTCATGACACTCAAACAGGCATGCTCCTCGGAATACCAAGGAGCGCAAGGTGCGTTCAAAGATTCGATGATTCAC
+
BBBBBFBBBBBFGFFGFG?EGGGGHF5GFHHHHFFHG5BFFBFEEGFFG3GHFHHGHHHHFFFFFHHGCFFHHGFFHHGHGHHHHGHHGHDHGFFFHGGHFHHHHHGFGFFHHHGGGFHHGHHHHHHHHHHEHHHHHHHGG?CGFGGGGHHGGGHHHHHHHHHHGGHHHHGHHHHHHGHHHGHHGGGHHFHHFHHHHHHHHGGGGHGHHGGHHHHHHGGGGGGGGHGFGGHGGHHFGGHFHFFHHHHHHHHGGHHHFGHHHGHHHHHHHGEHGEG@FFHHGDHGAGHHHFHHHHFHHFAGGGFEFDHHHHHGHHGDGGGGHFHFGGGGHFGGGFGGGGGFBFFFFFBBBAB
@M02197:105:000000000-AN6RF:1:1102:20014:22816 1:N:0:1
TCACCCAAGGTATCCTCCGCTTATTGATATGCTTAAGTTCAGCGGGTAGTCCTACCTGATTTGAGGTCAAATTGTCAGAAGCTGTCTCAAAAGAGACCCTTTAGAAGCTGAACCCCATTTATAAAGCTGCTCTTCACAAATGGCGTAGATAATTATCACACCAAAGCAAGGCAACAAAGGTCCCGCTAATGCATTTCAGGAGAGCCGACTTCTGAGAAGCCCGCATACTCCCACATCCAAGCCTGATCAACAGAAAAAGCTGAAAAGGTCGAGAATTTCATGACACTCAAACAGGCATGCTCCTCGGAATACCAAGGAGCGCAAGGTGCGTTCAAAGATTCGATGACTCAC
+
DDDDDFDDDDFFGGGGGGGGGGGHHHHHHHHHHHHHHHHGHGHGGGEGGHHHHHHHHHHHHHHGGHHHHHHHHHHHHGHHHHHHHHHHHHHHHGHHHGHHHHHHHHHHHHHHHHGGGHHHHHHHHHHHHHHHHHHHHHHHHHGHGGGGGHHHHHHHHHHHHHHHHHHHHHHHHHHHHHHHHHHHHGHGHHHHHHHHHHHHHGHGHHHGGHGGHHGHGHGGGGGGGGGGHGHHHHHHGCHHGHHGHHFGGHHHGHHHHHHHHHHHHGGGHGHHHHHHHHHHHHHHHGHHHHFHHHGHHHHGGGF?GHHHHFGHGHHEGECGHFGHGGGGHGGGGGGGGGGFFFFFFFBBCCB
@M02197:105:000000000-AN6RF:1:1102:26623:22847 1:N:0:1
TCACCCAAGGTATCCTCCGCTTATTGATATGCTTAAGTTCAGCGGGTAGTCCTACCTGATTTGAGATCAAACATTCAAAGGGCTGTCCTCACTGAGGAGAGACGTCTGTGAGCTCCAGTGAACCTCCACTGCTGAAGGTTACTTGGTGGAAAACCACAAGCGCAGATAGTTATCACACCTGTGATGCCCACCAAACACTGGTAAGCTGATTCATTTGAGAGGAGCTGACCGCAGGCCAGCAAGACCCCCAAAGTCCAAGCTCATCATGGAAAACCATGAAGAGTTGAGGTGTTCATGATACTCAAACAGGCATGCCCTTCGGAATGCCAAAGGGCGCAAGGTGCGTTCAAAGATTCGATGATTCAC
+
CCCCCFCCCCFFGGGGGGGGGGGHHHHHHHHHHHHHHHHHHHHGGGGGGHHHHHHHGHHHHHHHGHHHHHHHHHHHHFHHHGGHGHHHHHHHHHGHGGGHGGHGGGHGHHHHHHHHHHHHHHHHHHHHHHHHHHFHHHHHHHGHHHGGFHHHHHGHGHHHHGHHHHHGHHHHHHHHHHGHHHHHHHHHGHFHHHHHHHHHHGHHHHHHHHHHHHGHHHHHHHHHHGGGGGHGHHGGGHHHHHGE/GFHHFBHHHFHFHGGHFEHHHHFHGHGHHHHHFGGHHGBHHFFHFHHHFHEHHHFGHHGBHHHHGHHGGGGEDGHHHHHHHHHGGCGGGGHFHHGGGGHGGGGGGGGGGFFFFFFFBBBAA
@M02197:105:000000000-AN6RF:1:1102:9924:22970 1:N:0:1
TCACCCAAGGTATCCTCCGCTTATTGATATGCTTAAGTTCAGCGGGTAGTCCTACCTGATTTGAGGTCAAATTGTCAGAAGCTGTCTCAAAAGAGACCCTTTAGAAGCTGAACCCCATTTATAAAGCTGCTCTTCACAAATGGCGTAGATAATTATCACACCAAAGCAAGGCAACAAAGGTCCCGCTAATGCATTTCAGGAGAGCCGACTTCTGAGAAGCCCGCATACTCCCACATCCAAGCCTGATCAACAGAAAAAGCTGAAAAGGTTGAGAATTTCATGACACTCAAACAGGCATGCTCCTCGGAATACCAAGGAGCGCAAGGTGCGTTCAAAGATTCGATGATTCAC
+
CCCCCFBCCBFFGGGGGGGGGGGHGHHHHHHHGHHHHHHHHHHGGGGGGHHHHHHHHHHEHHHHGGHHHHHHHHHHHHHHHHHGHHHHHHHHHGHHHGHHHHHHHHGHHHHHHHGGGHHHHHGHHHHHHHHHHFHGHHHHGGFGGFGGGHGGGGFGGGEGHHHHHHHHHGHHHHHHHHGGGGGGHGHHGGGHHHHHHHHGHGHGGGHHEHHFHHGHHCGFFGGHGHFGHCHGHHHGGGHHHGHGHHHHHHHHHHGHHHHHGFGHHHGHHGHHHHHHHDHHHFGGFGHHHHHHGHHHHHHGGGGGFGHHGHHHHHHGGGGGHGHHGGCGFGGGCGGGEGGFFFFFFFBBBBB
@M02197:105:000000000-AN6RF:1:1102:18650:23161 1:N:0:1
TCACCCAAGGTATCCTCCGCTTATTGATATGCTTAAGTTCAGCGGGTAGTCCTACCTGATTTGAGGTCAAATTGTCAGAAGCTGTCTCAAAAGAGACCCTTTAGAAGCTGAACCCCATTTATAAAGCTGCTCTTCACAAATGGCGTAGATAATTATCACACCAAAGCAAGGCAACAAAGGTCCCGCTAATGCATTTCAGGAGAGCCGACTTCTGAGAAGCCCGCATACTCCCACATCCAAGCCTGATCAACAGAAAAAGCTGAAAAGGTTGAGAATTTCATGACACTCAAACAGGCATGCTCCTCGGAATACCAAGGAGCGCAAGGTGCGTTCAAAGATTCGATGATTCAC
+
CCCCCFCCBCFFGGGGGGGGGGGHHHHHHHHHHHHHHHHHHHHGGGGGGHHGHHHHHHFHHHHHGHHHHHHHHHHHHHHHHHHHHHHHHHHHGGHHHGHHHHHHHHHHHHHHHHGGGHHHHHHHHHHHHHHHHHHHHHHHHHGHGGGGGHHHHHHHHHHHHHHHHHHHHHHHHHHHHHHHHHHHHHHHHHHHHHHHHHHHHGHGHHHHGGGHHGHHHGGGGGHHHHGGHGHHHHHHGGHHHGHHHFHHHHHHHHHHGHHHFHGHHHHHHHHHHHHGFBHGHHHHGGHGHHHHHHGHHHGGFGGGHFHHHGAFGHHEGGGGHHHHGGGGCGGGGGGGGGGFFFFFFFBAAAB
@M02197:105:000000000-AN6RF:1:1102:10680:23376 1:N:0:1
TCACCCAAGGTATCCTCCGCTTATTGATATGCTTAAGTTCAGCGGGTAGTCCTACCTGATTTGAGGTCAAATTGTCAGAAGCTGTCTCAAAAGAGACCCTTTAGAAGCTGAACCCCATTTATAAAGCTGCTCTTCACAAATGGCGTAGATAATTATCACACCAAAGCAAGGCAACAAAGGTCCCGCTAATGCATTTCAGGAGAGCCGACTTCTGAGAAGCCCGCATACTCCCACATCCAAGCCTGATCAACAGAAAAAGCTGAAAAGGTTGAGAATTTCATGACACTCAAACAGGCATGCTCCTCGGAATACCAAGGAGCGCAAGGTGCGTTCAAAGATTCGATGATTCAC
+
BBBCCFCCCBFFGGGGGFGGGGGHHHHHHHGHGHHHGGHHHHHGGGEGGHHHHHHHHHHHHGHHGHHHHHHHHHHHHGHGFGHHGHHHHHHHHGHHHGGGHHHHHHHHHHHHHHGGGHHHHHHHHGGHHHHHHHHHHHHHHHGGGGFGGHHGHHHHFHHHHHHFHHHHHHGHHHHHHHGGHBHHGHHGHHHHHHHHHHGHHGHGHGHHGHHGHHHHHGGGGGHGHGGGFGGHHHHHGGHGHGHHHHHHHHHHGHHHHHHHHEHFHHHFHHHHHHHHHHGHHHHHHEHGHHFHFHHGHHGGGGGGHHFFCHHHHHGFEECGGDFFCGCGHGGGGGGGGGGFFFFFFFBBAAA
@M02197:105:000000000-AN6RF:1:1102:16165:23507 1:N:0:1
TCACCCAAGGTATCCTCCGCTTATTGATATGCTTAAGTTCAGCGGGTAGTCCTACCTGATTTGAGGTCAAATTGTCAGAAGCTGTCTCAAAAGAGACCCTTTAGAAGCTGAACCCCATTTATAAAGCTGCTCTTCACAAATGGCGTAGAAATTATCACACCAAAGCAAGGCAACAAAGGTCCCGCTAATGCATTTCAGGAGAGCCGACTTCTGAGAAGCCCGCATACTCCCACATCCAAGCCTGATCAACAGAAAAAGCTGAAAAGGTTGAGAATTTCATGACACTCAAACAGGCATGCTCCTCGGAATACCAAGGAGCGCAAGGTGCGTTCAAAGATTCGATGACTCAC
+
DDDCCFCCCCFFGGGGGGGGGGGHHHHHHHGHHHHHHHHHHHHGGGEGGHHGHHHHHEHHHHHHGHHHHHHHHHHHHHHHHHHHHHHHHHGHHGHHHGHHHHHHHHHGHHHHHHGGGHHHHHHHHGHHHHHHHHHHHHHHHHHGGGGGGHGHHHHHHHHHHHHHHHHHHHHHHHHHHHHGHGHHHHHHHHHHHHHHHHHHGHGGHGGHHGHGGHHHHGGGGHGGGGGGGHGHHGFGGHHHHFFHHGHHHGHHHHHHHGHHHHHHHHHHHHGHFHFHHHGHHHHHGHHHHHHHHHHHGHGFCGGHHHHHHGCHHHGGGGGGHGHGGGGHGGGGGGGGGGFFFFFFFCCAAB
@M02197:105:000000000-AN6RF:1:1102:10941:23415 1:N:0:1
TCACCCAAGGTATCCTCCGCTTATTGATATGCTTAAGTTCAGCGGGTAGTCCTACCTGATTTGAGGTCAAATTGTCAGAAGCTGTCTCAAAAGAGACCCTTTAGAAGCTGAACCCCATTTATAAAGCTGCTCTTCACAAATGGCGTAGATAATTATCACACCAAAGCAAGGCAACAAAGGTCCCGCTAATGCATTTCAGGAGAGTCGACTTCTGAGAAGCCCGCATACTCCCACATCCAAGCCTGATCAACAGAAAAAGCTGAAAAGGTTGAGAATTTCATGACACTCAAACAGGCATGCTCCTCGGAATACCAAGGAGCGCAAGGTGCGTTCAAAGATTCGATG
+
DDDDDFCCDCFFGGGGGGGGGGGHHHHGHHHHHHHHHHHGHHHGGGGGGHHHHHHHGHHHHHHHGHHHHHHHHGHHHHHHHHHHHHHHHHHHHGHHHGHHHHHHHHHHHHHHHHGGGHHHHHHHHGHHHHHHHHHHHHHHHGGHGGGHHHHHHHHHHHHHHHHHHHHHHHGHHHHHHHHHGGHGGHHHGHHHHHHHHHHHHGHGGHGHGGGHHHHHHHGGGGHHHGGGHGHGHHHGGGHHHFFGHHHHGHHHHHGHHHHEHHHHHHHHHHHFEHHHGHHHGGFEGGHHHGGFHHHHHHHGGE?EBHHHHHFHGHHEGFGGHHHG?GGGGGGGGFFFBFBBBBBBB
@M02197:105:000000000-AN6RF:1:1102:10200:23950 1:N:0:1
TCACCCAAGGTATCCTCCGCTTATTGATATGCTTAAGTTCAGCGGGTAGTCCTACCTGATTTGAGGTCAAATTGTCAGAAGCTGTCTCAAAAGAGACCCTTTAGAAGCTGAACCCCATTTATAAAGCTGCTCTTCACAAATGGCGTAGATAATTATCACACCAAAGCAAGGCAACAAAGGTCCCGCTAATGCATTTCAGGAGAGCCGACTTCTGAGAAGCCCGCATACTCCCACATCCAAGCCTGATCAACAGAAAAAGCTGAAAAGGTTGAGAATTTCATGACACTCAAACAGGCATGCTCCTCGGAATACCAAGGAGCGCAAGGTGCGTTCAAAGATTCGATGACTCAC
+
CCCCCFCCCBFFGGGGGGGGGGGHGHHHHHHHHHHHHHHHHHHGGGGGGHHHGHHHHHHHHHHHGHHHHGHHHHHHHHHHHHHHHHHHHHHHHGHHHGHHHHHHHHGGHHGHGHGGGHHHHHHHHHHHHHHHHHHHHHHHHHHHGGGGGHHHHHHHHHHHHHHHHHHHHHHHHGHHHHHGFGHHGHHHHHHFHHHHHHHHHGHGHGGHHHHHGHHHHGGGGGHGGHGGHGGHHHGGGGHHHHHHHHHHGHHHHHHHHFHHHHHHHHHGGHGDHHHHHHHHHHHGEGHGHHHHHHHHHHGGGGGEHHGHHHHFHHG?EECGGHGHGGGGHGGGGGGGGGGFFFFFFFBBAAB
@M02197:105:000000000-AN6RF:1:1102:11597:23860 1:N:0:1
TCACCCAAGGTATCCTCCGCTTATTGATATGCTTAAGTTCAGCGGGTAGTCCTACCTGATTTGAGGTCAAATTGTCAGAAGCTGTCTCAAAAGAGACCCTTTAGAAGCTGAACCCCATTTATAAAGCTGCTCTTCACAAATGGCGTAGATAATTATCACACCAAAGCAAGGCAACAAAGGTCCCGCTAATGCATTTCAGGAGAGCCGACTTCTGAGAAGCCCGCATACTCCCACATCCAAGCCTGATCAACAGAAAAAGCTGAAAAGGTTGAGAATTTCATGACACTCAAACAGGCATGCTCCTCGGAATACCAAGGAGCGCAAGGTGCGTTCAAAGATTCGATGATTCAC
+
DDDDDFCDCCFFGGGGGGGGGGGHHGHHHHHHHHHHGHHHHHHGGGGGGHHHHHHHHHHHHHHHGHHHGHHHHHHHHHHHHHGHGHHHHHGHHGHHHGGHHHHHHHHGHHHHHHGGGHHHHHHHHHHHHHHHHHHHHHHHHHHHGGGGGHHHHHHHHHHHHHHHHHHHHHHHHHHHHHHHHHHHHGHHHHGHHHHHHHHHHGHGGHGHHHHGHHHHHGGGGGHGHHGGHGGGGGHGGGGHHHHHHHHGHHHHHHHHHHHHHHHHHHHHHHHHGHHHGFHFFHHGHGHHHGHHHHHHHHHGGGGGHHHHHHHHHHHGGGGGGHGHGGGGHGGFGGGGGGGFFFFFFFAAAAA
@M02197:105:000000000-AN6RF:1:1102:23932:23954 1:N:0:1
TCACCCAAGGTATCCTCCGCTTATTGATATGCTTAAGTTCAGCGGGTAGTCCTACCTGATTTGAGGTCAAATTGTCAGAAGCTGTCTCAAAAGAGACCCTTTAGAAGCTGAACCCCATTTATAAAGCTGCTCTTCACAAATGGCGTAGATAATTATCACACCAAAGCAAGGCAACAAAGGTCCCGCTAATGCATTTCAGGAGAGCCGACTTCTGAGAAGCCCGCATACTCCCACATCCAAGCCTGATCAACAGAAAAAGCTGAAAAGGTTGAGAATTTCATGACACTCAAACAGGCATGCTCCTCGGAATACCAAGGAGCGCAAGGTGCGTTCAAAGATTCGATGATTCAC
+
BABBCFCCCBFFGGGGGGGGGGGHHHHHHHHHHHHGHHHHHHHGGGGGGHHHHHHHGHHHHHHHGHHHGHHHHHHHHGHHHHHHHHHHHHHHHGHHHGHHHHHHGHHHHHHHHHGGGHHHHGHHHHHHHHHHHHGHHHHHHHGHGGGGGHHGFHHHHHHHHHHHHHHHHHHHHHHHHHHGHHGHGHHGGHHHHHHHHHHHHGHGHHGHGGHGHHGHHGGGGGGGHHGGGGGHHHHGGGHHHFHGEDFHHHFHHHHHHHHHHGHHHHHHGHHGHHHFHHGEHHHGAGHHHHHHHHGHGEHGGGCGHHHHHHHHHHFGGGFGGEHGGGCGHFFGGGGGGGGFFFFFFFCCCCC
@M02197:105:000000000-AN6RF:1:1102:10601:24163 1:N:0:1
TCACCCAAGGTATCCTCCGCTTATTGATATGCTTAAGTTCAGCGGGTAGTCCTACCTGATTTGAGGTCAAATTGTCAGAAGCTGTCTCAAAAGAGACCCTTTAGAAGCTGAACCCCATTTATAAAGCTGCTCTTCACAAATGGCGTAGATAATTATCACACCAAAGCAAGGCAACAAAGGTCCCGCTAATGCATTTCAGGAGAGCCGACTTCTGAGAAGCCCGCATACTCCCACATCCAAGCCTGATCAACAGAAAAAGCTGAAAAGGTTGAGAATTTCATGACACTCAAACAGGCATGCTCCTCGGAATACCAAGGAGCGCAAGGTGCGTTCAAAGATTCGATGACTCAC
+
BBBBBFBBBBFFGGGFGGGGGGGGHHHHHHHHHGGHHHHHHHHGGGGEGHHHHHHHHHHHGHHHGHHHHHHHHHHHHHHHHHHHHHHHHHHHHGHHHGHHHHHHHHHGHHHHHHGGGHHHHHHHHHHHHHHHHHHHHGHHHGHHGGGGGHHHHHHHHHHHHGHHHHHHHHGHHHHHHHGHGGFHHGHHHHHHHHHHHHHHHGHGHHGHGHGGHHHHHGGGGGGHHHGGHGGGHHHEGGHHHEHHHHHHHHHHHFHHHHGHGGFHHHHHHGHHHHHHFEHGHHHHGGEHHHHHHGFHFHHGGGGGHHGHHHGHHHHGGGGGHHGHGGGGHGGFGFGGFFGFFFFFFFBBBBA
@M02197:105:000000000-AN6RF:1:1102:16334:24458 1:N:0:1
TCACCCAAGGTATCCCGCTTATTGATATGCTTAAGTTCAGCGGGTAGTCCTACCTGATTTGAGGTCAAATTGTCAGAAGCTGTCTCAAAAGAGACCCTTTAGAAGCTGAACCCCATTTATAAAGCTGCTCTTCACAAATGGCGTAGATAATTATCACACCAAGGCAAGGCAACAAAGGTCCCGCTAATGCATTTCAGGAGAGCCGACTTCTGAGAAGCCCGCATACTCCCACATCCAAGCCTGATCAACAGAAAAAGCTGAAAAGGTTGAGAATTTCATGACACTCAAACAGGCATGCTCCTCGGAATACCAAGGAGCGCAAGGTGCGTTCAAAGATTCGATGATTCAC
+
CCCCCFCCCBFFGGGGGGGGGGHHHHHHHHHHHHHHHHHHHGGGEEFHHHHHHHHHHHHHHHGHFFFFHHHHHHHHHHHHHHHHHHHHHHHGHHHGHHHHHHHHHHHHHHHHGGGHHHHHHGHHHHHHHHHHGHHHHHHHHHGGGGGHGHHHHHHHHHHHHHHHHHHHHHHHHHHHGHGHHHGGGHHHHHHHHHHHHHHGHGHHHHHGHHHHHGHGGGGGGHHHGGHGHHGHHHGGHHGGGHHHBGHHHFHHHHHHHHHGHHFGGHGHHGHHHHFFHHGGGHFGFHGGEHHHGHHGHGFE?DFFHFHFFHHGFAECGGHHHCGGEECGGGGGGGGGGFFFFFFFCCCCC
@M02197:105:000000000-AN6RF:1:1102:15840:24742 1:N:0:1
TCACCCAAGGTATCCTCCGCTTATTGATATGCTTAAGTTCAGCGGGTAGTCCTACCTGATTTGAGGTCAAATTGTCAGAAGCTGTCTCAAAAGAGACCCTTTAGAAGCTGAACCCCATTTATAAAGCTGCTCTTCACAAATGGCGTAGATAATTATCACACCAAAGCAAGGCAACAAAGGTCCCGCTAATGCATTTCAGGAGAGCCGACTTCTGAGAAGCCCGCATACTCCCACATCCAAGCCTGATCAACGGAAAAAGCTGAAAAGGTTGAGAATTTCATGACACTCAAACAGGCATGCTCCTCGGAATACCAAGGAGCGCAAGGTGCGTTCAAAGATTCGATG
+
CCCCCFCCCCFFGGGGGFGGGGGHHHHHGHHHHHHHGHHHHHHGGGEGGHHHHHHHHHHHHHHHGHHHHHHHHHGHHHHHHHHHHHHHHHHHHGHHHGHHHHHHHHHHHHHHHHGGGHHHHHHHHGHHHHHHHHHHHHHHHHHHGGGGGHHHHHHHHHHHHHHHHHHHHHHHHHHHHHHHHHHHGHHHHHHHHHHHHHHHHGHGHHHHHGGHHHHHHGGGGGHGGHGGGGHHHGHHGGHHHGHHHHHGHHGHHHHHHHHHHHHHHHHHHHHGHHHGHBFHGHHHHGGHHFHHHFHFFHGCGGEDHGHHHGDHGHGGGGGGHHHCGGGGGGGGGFFFAFFFBAABB
@M02197:105:000000000-AN6RF:1:1102:22948:24781 1:N:0:1
TCACCCAAGGTATCCTCCGCTTATTGATATGCTTAAGTTCAGCGGGTAGTCCTACCTGATTTGAGATCAAACATTCAAAGGGCTGTCCTCACTGAGGAGAGACGTCTGTGAGCTCCAGTGAACCTCCACTGCTGAAGGTTACTTGGTGGAAAACCACAAGCGCAGATAGTTATCACACCTGTGATGCCCACCAAACACTGGTAAGCTGATTCATTTGAGAGGAGCTGACCGCAGGCCAGCAAGACCCCCAAAGTCCAAGCTCATCATGGAAAACCATGAGGAGTTGAGGTGTTCATGATACTCAAACAGGCATGCCCTTCGGAATGCCAAAGGGCGCAAGGTGCGTTCAAAGATTCGATGATTCAC
+
CDCCDFDDDDFFGGGGGGGGGGGHHHHHHHHHHHHHHHHHHHGGGGGGGHHHHHHHHHHHHHHHGHHHHHHHHHHHHHGHHGGHGHHHHHHGHHHHGHGHGGHGGGHGHHHHHHHHHHHHHHHHHHHHHHHHHHHHHHGHHHHHHHHGGGGHHHGHGHHHHGGGGHHHHHHHHHGHHHHHHHHHHHHHHHGHHHHHHHHHHHHHGHHHHHHHHHHHHHHGGHHGGGGGGGHGHGGGHHGHHGECGCGHHGHHHHGFBHEHHHHHHHHHHFHHFHHGGGHHHHHHHHHGHHHHHGHHHHHFGHHHHHHHHGHHGGGGGGGHHHHHHGHHHHGGGGGGHHHGGGGHGGGGGGGGGF4FFFFFFBBBAB
@M02197:105:000000000-AN6RF:1:1102:17625:24849 1:N:0:1
TCACCCAAGGTATCCTCCGCTTATTGATATGCTTAAGTTCAGCGGGTAGTCCTACCTGATTTGAGGTCAAATTGTCAGAAGCTGTCTCAAAAGAGACCCTTTAGAAGCTGAACCCCATTTATAAAGCTGCTCTTCACAAATGGCGTAGATAATTATCACACCAAAGCAAGGCAACAAAGGTCCCGCTAATGCATTTCAGGAGAGCCGACTTCTGAGAAGCCCGCATACTCCCACATCCAAGCCTGATCAACAGAAAAAGCTGAAAAGGTTGAGAATTTCATGACACTCAAACAGGCATGCTCCTCGGAATACCAAGGAGCGCAAGGTGCGTTCAAAGATTCGATGATTCAC
+
BBBBAFBBBBFFGGGGGGGGGGGHHHGHHHHHHHHHHHHHHHHGGGEEGHHHHHHHHHHHHHHHGHHHGHHFHHHHHHGHFHHHHHHHHHHHGGGHHGHHHHHHHHHGGHGHHHGGGHHHHHHHHGHHHHHHHHHHHHGHGGGHGGGFGHHHHHHHHHHHHHHHHHHHHHGHHHHHHHHGGHHHHHGHGHHHHHHHHHHHHGGGHHHHHHHGGHHHHGGGGGHHHHGGHGHHHGHFGGHHHHHGHHHHHHHHHHHHGHGGHHHFEHHHHHHHHHHFHHHHHGGDFGFHHHGEGCFFFHFCECGGHFFHHGHCHHHEE2GGHCHHGGGFFGGGGGGGGGGFFFFFFFBBBBB
@M02197:105:000000000-AN6RF:1:1102:13917:24871 1:N:0:1
TCACCCAAGGTATCCTCCGCTTATGATATGCTTAAGTTCAGCGGGTAGTCCTACCTGATTTGAGATCAAACATTCAAAGGGCTGTCCTCACTGAGGAGAGACGTCTGTGAGCTCCAGTGAACCTCCACTGCTGAAGGTTACTTGGTGGAAAACCACAAGCGCAGATAGTTATCACACCTGTGATGCCCACCAAACACTGGTAAGCTGATTCATTTGAGAGGAGCTGACCGCAGGCCAGCAAGACCCCCAAAGTCCAAGCTCATCATGGAAAACCATGAAGAGTTGAGGTGTTCATGATACTCAAACAGGCATGCCCTTCGGAATGCCAAAGGGCGCAAGGTGCGTTCAAAGATTCGATGATTCAC
+
CCCCCFBCCCFFGGGGGGGGGGGHHHHHHHHHHHHHHHHHHHGGGGGGHHHHHHHHHHHHHHHGHHHHHHHHHHHHHHHHGGHGHHHHHHHHHHHGHGHGGHGGGHGHHHHHHHHHHHHHHHHHHHHHGHHGHHHHHHGHHHHHHHGGHHHHHGHGHHHHGGGHHHHHHHHHHHHHHGHHHHHHHHHHHGHHHHHHHHHGHHHHHHHHHHHHHHHHHHHGHHHHGGGGGHGHHGHHHHHHHDGGGGFHHHHHHGGG3HHHHHHHHHHHGFGFGHHHGHHHHGHHHHGHHHHHHHHHHHFGHHEHHGHHFGHFGCF?GGHHHHHHHFGHHGGGGGGGHHGGGGHGGGGGGGGGFFFFFFFFBBBBB
@M02197:105:000000000-AN6RF:1:1102:10371:24839 1:N:0:1
TCACCCAAGGTATCCTCCGCTTATTGATATGCTTAAGTTCAGCGGGTAGTCCTACCTGATTTGAGGTCAAATTGTCAGAAGCTGTCTCAAAAGAGACCCTTTAGAAGCTGAACCCCATTTATAAAGCTGCTCTTCACAAATGGCGTAGATAATTATCACACCAAAGCAAGGCAACAAAGGTCCCGCTAATGCATTTCAGGAGAGCCGACTTCTGAGAAGCCCGCATACTCCCACATCCAAGCCTGATCAACAGAAAAAGCTGAAAAGGTTGAGAATTTCATGACACTCAAACAGGCATGCTCCTCGGAATACCAAGGAGCGCAAGGTGCGTTCAAAGATTCGATGATTCAC
+
CCCCCFCCCBBDGGGGGGGGGGGHHHHHHHHHHHHHHHHHHCHGGGGGGHHHHHHHHHHHHHHHGHHHHHHHHHHHHHHHHHHHHHHHHHGHHGGHHGHHHHHHHHHHHHHHHHGGGHHHHHHHHHHHHGHHHHHHHHHHHHHHGGGGGHHHHHHHHHHHHHHHHHGHHHGHHHHHHHGGGHHHHGHHGHGHHHHHHHHGHGHGGHHHGHHHHHHHHGGGGGHGHGGGGGHHHHHGGGHHHHGHHHHFHHGHHHHHHHHHFHHHHHHFHHHHHHHHHGHHHHHHGGHHHHFFGHHHHHGGGGGGGHHGHHHHHHFGGGGGHHHHGGGGHGGGGGGGFGBFCFFFFFBBBAB
@M02197:105:000000000-AN6RF:1:1102:21757:25281 1:N:0:1
TCACCCAAGGTATCCTCCGCTTATTGATATGCTTAAGTTCAGCGGGTAGTCCTACCTGATTTGAGGTCAAATTGTCAGAAGCTGTCTCAAAAGAGACCCTTTAGAAGCTGAACCCCATTTATAAAGCTGCTCTTCACAAATGGCGTAGATAATTATCACACCAAAGCAAGGCAACAAAGGTCCCGCTAATGCATTTCAGGAGAGCCGACTTCTGAGAAGCCCGCATACTCCCACATCCAAGCCTGATCAACAGAAAAAGCTGAAAAGGTTGAGAATTTCATGACACTCAAACAGGCATGCTCCTCGGAATACCAAGGAGCGCAAGGTGCGTTCAAAGATTCGA
+
BBBBBFBBBBFFGGGGGGGGGGGGHHGHHGHHHHGHHHHHHHHGGGGGGFHHHHHHHHGHHHHHEHHHHHHHHHHHGHHHHHHHHHHHHHHHHGHHHGHHHHHHHHGGHHHHGHGGGHHHHHHHHHHHHHHHHHHHHHHHHGHFGGHHHHHHHHHHHHHHHHHHHHHHHHHHHHHHHHGHHHHGHGGGGHHHHHHHHHHHHGHGHHGHHHHHGFHGHGGGGGGHHHGGGGGGGHHHGGHHGHHHHHFFGGFHFHHHHHGHHHFHHHHGHGGHHGGBHHHHHHHGDGGHHGHHHHHFGHEEGGFEEGHGBCHHHHHGGGGGHGGG?GGGGGGFFFFFBFBA@BB
@M02197:105:000000000-AN6RF:1:1102:23593:25431 1:N:0:1
TCACCCAAGGTATCCTCCGCTTATTGATATGCTTAAGTTCAGCGGGTAGTCCTACCTGATTTGAGGTCAAATTGTCAGAAGCTGTCTCAAAAGAGACCCTTTAGAAGCTGAACCCCATTTATAAAGCTGCTCTTCACAAATGGCGTAGATAATTATCACACCAAAGCAAGGCAACAAAGGTCCCGCTAATGCATTTCAGGAGAGCCGACTTCTGAGAAGCCCGCATACTCCCACATCCAAGCCTGATCAACAGAAAAAGCTGAAAAGGTTGAGAATTTCATGACACTCAAACAGGCATGCTCCTCGGAATACCAAGGAGCGCAAGGTGCGTTCAAAGATTCGATGACTCAC
+
AAAAAFAA?ADFGFGFFGGG00EGHHHCFHHHHHGHFFCHFHFGGCEGFFGHHHHHHGGHHHHHEFHBBDFHGFGFHHGHFHHFHHGGHHHHHGGHHGHGHHGGGFHBFHHHHHGGGHHDHHHGHHFFBGFHHHHHHHHFGGFCCCBFGHHHGHHHHFHF9HHHHHHHHHGFFGHGHGHHFGGGHFHGCHHHHHFHHHGHHGFFHCFGHGGGGHHHGGFGGEGGHHGGHGHHHHHHGGHEHGFHFFGBEG@HHFHGBHGFB21FE0FE2FGDFBD11FE2F2HEGCFFHFHFHHFGF//E/E/EB2FEDF1BF1CEEEE0AEAAA00GHGGGBDBFA11BFD3BFDA1A>A
@M02197:105:000000000-AN6RF:1:1102:7056:25538 1:N:0:1
TCACCCAAGGTATCCTCCGCTTATTGATATGCTTAAGTTCAGCGGGTAGTCCTACCTGATTTGAGGTCAAATTGTCAGAAGCTGTCTCAAAAGAGACCCTTTAGAAGCTGAACCCCATTTATAAAGCTGCTCTTCACAAATGGCGTAGATAATTATCACACCAAAGCAAGGCAACAAAGGTCCCGCTAATGCATTTCAGGAGAGCCGACTTCTGAGAAGCCCGCATACTCCCACATCCAAGCCTGATCAACAGAAAAAGCTGAAAAGGTTGAGAATTTCATGACACTCAAACAGGCATTCTCCTCGGAATACCAAGGAGCGCAAGGTGCGTTCAAAGATGCGATGACTCAC
+
AAAAAF?A11BDAFDFAAE?EFGHHHCHBBFFGHFG12FGFDGEEG/EEEGH2GHHHFHHHHHFFHFHHFHHHHHHHEGF1GGBGBGHHGFGFFBHHGHHHFBBBFHHFBHFH/EFCFFFGHHGHFBGHGGFEGFHGHGGHHGGFGFFFGHEHFGHHHHHF:GGEHFHHHBFHFGHHGFBGHHFCCDGHGHHHE1GHHH7GGGGHE@CFCCFGFFGGGFGFGFGFBGG0CGGGGGFFEEFFHGHHFBGEHFHHFGF1GD2HGGDG00FDDE@DGD@12HHGHHHFGHHG1DGFE1EBB//GGE?HGBFGFHFB11/AE0EF1E0ECCGHCGFGDBF1A11@3DDB1AAA1A
@M02197:105:000000000-AN6RF:1:1102:7147:25751 1:N:0:1
TCACCCAAGGTATCCTCCGCTTATTGATATGCTTAAGTTCAGCGTGTAGTCCTACCTGATTTGAGGTCAAATTGTCAGAAGCTGTCTCAAAAGAGACCCTTTAGAAGCTGAACCCCATTTATAAAGCTGCTCTTCACAAATGGCGTAGACAATTATCACACCAAAGCAAGGCAACAAAGGTCCCGCTAATGCATTTCAGGAGAGCCGACTTCTGAGAAGCCCGCATACTCCCACATCCAAGCCTGATCAACAGAAAAAGCTGAAAAGGTTGAGAATTTCATGACACTCAAACAGGCATGCTCCTCGGAATACCAAGGAGCGCAAGGTGCGTTCAAAGATTCGATGACTCAC
+
BBBBBFBBBBFFGEEGDGGEE2EHBDGHHBHGFHHHHHGBEGGEE2EHHHGHHFFFGFGGFFFFFFGHHHHHHGHHHHHGGGHHHFHHHHHHGGHHFGEGHHHHHFHHGHHHHGEGGHGHFGHGHGHHHFGHHHHHHHGHFFFGGGFGGHHGHHHGHHHHHHHHHHHHHHGHHHHHHFGFBGHFG?FGGHHHHHHHHHGGHAGGEEDHHCGGGHHHHHHFGAEGGGGGFGHGGGGGCGFFFHHFFHHHHHHHHHHFHG4BHHF3EFG2FGBF5GHG5BE5GHFHGGFEGGFFGFB3FFFDAGEDEEAFB53CGGGEEECGHHHFA2?GGBGGGGGBE4FFFF55BDAAA3A
@M02197:105:000000000-AN6RF:1:1102:14503:26073 1:N:0:1
TCACCCAAGGTATCCTCCGCTTATTGATATGCTTAAGTTCAGCGGGTAGTCCTACCTGATTTGAGGTCAAATTGTCAGAAGCTGTCTCAAAAGAGACCCTTTAGAAGCTGAACCCCATTTATAAAGCTGCTCTTCACAAATGGCGTAGATAATTATCACACCAAAGCAAGGCAACAAAGGTCCCGCTAATGCATTTCAGGAGAGCCGACTTCTGAGAAGCCCGCATACTCCCACATCCAAGCCTGATCAACAGAAAAAGCTGAAAAGGTTGAGAATTTCATGACACTCAAACAGGCATGCTCCTCGGAATACCAAGGAGCGCAAGGTGCGTTCAAAGATTCGATGATTCAC
+
BCCCCFCCCCFFGFGGGGGGGGGHHHHHGHHGHHHFHHHHHHHGGGGGGHHGHHHGHGHHHHHHGHHHHGHHHHHHHHHHHHHHHHHHHHHHHGHHHGHHHHHHHHHHHHHGGHGGGHHHHHGHHGHHHHHGHHGHHHHFHHHHGGGGGHHGHHHHHHHGHHHHHHHHHHGHHHHHHHHGGGHHGGGGGHHHHHHHHHHHHGHGHGGGGGHGHHHHHGGGGGFGHGGGGGGHHGHGGGHGHGHEHHGEHFHHHHHHGHHGHHHHHHFCFHHFGHGBEFHGGHHHGGHHHHGFGG3GHHHGGGGGGD5HHGGFHHHGEA?GGBGHCFGGHGGCGGGFGGGFFBFFFF3BAAA
@M02197:105:000000000-AN6RF:1:1102:7494:26238 1:N:0:1
TCACCCAAGGTATCCTCCGCTTATTGATATGCTTAAGTTCAGCGGGTATCCCTACCTGATCCGAGGTCAATCAAGAGAATTGTGGGGGGTTTGCCGGCAGGAACGACACTGGCCGAACAGCGAACAGATTCTACTACGCCGGGTACCAGTGACTTTCCGCCGTTGATTTTCGGCGGGGAGACCGCAACAAGACGGACTCTTCCTCCATGACCATGCAAAAGCGCTTGAGTTGATTTTAGTGACGCTCGAACAGGCATGCCTCCCGGAATACCAGGAGGCGCAATGTGCGTTCAAAGATTCGATGATTCAC
+
ABBA?4>ABBDDGGFGGGGGGGGHHHHHHHHHHHHGHHHHHHGGGGGGHFHHHHHGHHHHFGGECGGHHHFBFHGEFGHHHHHHGEEGG@DGABFGCFDGGGHA?/B?.BF9EGG@GDGFGGFFFFFFFFFFB;BFGGGGFBBFBFFFEFFFFFFFABAADGFFHGFBFFCBCB?@??/;?DEFC?B3GGFH6GBFGFHGG9HHBHGBFDHHHGHGFFBFEEFGHGGDHFFHHHHFHG?GGFGCHGGFHEHHHHHGGE?EE?GHHGFB5EHFGABGGGDHFHFGEEEAGGGGGGGEBGCBBFFFFABABB
@M02197:105:000000000-AN6RF:1:1102:20924:26393 1:N:0:1
TCACCCAAGGTATCCTCCGCTTATTGATATGCTTAAGTTCAGCGGGTAGTCCTACCTGATTTGAGGTCAAATTGTCAGAAGCTGTCTCAAAAGAGACCCTTTAGAAGCTGAACCCCATTTATAAAGCTGCTCTTCACAAATGGCGTAGATAATTATCACACCAAAGCAAGGCAACAAAGGTCCCGCTAATGCATTTCAGGAGAGCCGACTTCTGAGAAGCCCGCATACTCCCACATCCAAGCCTGATCAACAGAAAAAGCTGAAAAGGTTGAGAATTTCATGACACTCAAACAGGCATGCTCCTCGGAATACCAAGGAGCGCAAGGTGCGTTCAAAGATTCGATGACTCAC
+
BBBBBFBB?ADDEGGGGFGGGGGHHHHGHGHHHHHGHHHHGHHGGGGGGHGHHHHHHHHHHHHHGHHEHHHGHHHHHHHHHHHHGHHGHGHHHGHHHGHGHHHHHHHHHGHHHHGGGBHHHHHHHFHHHFHHHHGGHHHHGHGHGGGFGHHHHHHHHHHHHGHGHHHHHHGHHGHHGHHGFGGHHGGHGHHHFGHHHHHGHGHGGHGHHGHHDFHHHGGGGGHHGGGGGGHGGHHFGGFGHGHE@BHHHHHHHHGGBGHGFEHHFEFGBHHGHHFFD5HBHHGF5FHHHHHHHHHHHHHGFGGGHFFBGABCFBBEEFCGHHHHGGGGHFFGGGGGGFGFFFFFFFABBAA
@M02197:105:000000000-AN6RF:1:1102:13534:26449 1:N:0:1
TCACCCAAGGTATCCTCCGCTTATTGATATGCTTAAGTTCAGCGGGTAGTCCTACCTGATTTGAGGTCAAATTGTCAGAAGCTGTCTCAAAAGAGACCCTTTAGAAGCTGAACCCCATTTATAAAGCTGCTCTTCACAAATGGCGTAGATAATTATCACACCAAAGCAAGGCAACAAAGGTCCCGCTAATGCATTTCAGGAGAGCCGACTTCTGAGAAGCCCGCATACTCCCACATCCAAGCCTGATCAACAGAAAAAGCTGAAAAGGTTGAGAATTTCATGACACTCAAACAGGCATGCTCCTCGTAATACCAAGGAGCGCAAGGTGCGTTCAAAGATTCGATGATTCAC
+
ABBCCFCCC@FFGGGGGFGGGGGHHGHHHHHHHHHHHHHHHHHGGGGGGHHHHHHHHHHHHHHEFHHHHHHHHHHHHGHHHHGHHHHHHHGHHGHHHGHHHHHHFHHHHHHHHHGGGHHHHHHHGGHHHHHHHGHHHHHGHHGHGGGGGHHHHHHHHHHHHHHHHHHHHHHHHHHHHHHGHHHHHHHHHHHHHHHHHHHHGGHGHHHHGHHHHHHGHGGGGGHHHHGGHGHHHHHFGGHGHHHHHHGHHHHHHHHHHHHHHHGHHHHHHHHHGHHFHGHHHHGFDGHHHHHHHHHHHHHGGGGGGGHFHE3GBHHEECE?HGHHFGGGFCGGGGGGCFFFFFFFFFBBABB
@M02197:105:000000000-AN6RF:1:1102:16977:26447 1:N:0:1
TCACCCAAGGTATCCTCCGCTTATTGATATGCTTAAGTTCAGCGGGTAGTCCTACCTGATTTGAGGTCAAATTGTCAGAAGCTGTCTCAAAAGAGACCCTTTAGAAGCTGAACCCCATTTATAAAGCTGCTCTTCACAAATGGCGTAGATAATTATCACACCAAAGCAAGGCAACAAAGGTCCCGCTAATGCATTTCAGGAGAGCCGACTTCTGAGAAGCCCGCATACTCCCACATCCAAGCCTGATCAACAGAAAAAGCTGAAAAGGTTGAGAATTTCATGACACTCAAACAGGCATGCTCCTCGGAATACCAAGGAGCGCAAGGTGCGTTCAAAGATTCGATGATTCAC
+
>ABCCFCCBBFFGGGGGFGGGGGHHHHHHHHHHHGHHHHGHHHGGGGGGHGHHEHHHHEHHHHHGHHHHHHHHHHHHHFHHHHHHHHHHHHHHGHHHGHHHHHGHHHHHHHGHHGGGGHHHHHHHHHHHHHHHHHHHHHHHHHHGGGGGHHGHHHHHHHHHHHHHHHHHHHHHHHHHHGHFHHHHHHGGHHHHHHHHHHHHGGGHHGGHGHGHHHHHGGGGGHHHHGGHGGHGHHHGGHHHGHHHHEHHHHHHHGHHHGHHHHHHHHHFHHHHHHFHHHFHHGFBGHHHGHHFHHHHFHFCGEGG5HHDAAFFHHGEA?GCHHHGGGGHGGGGGGGCGGFFFFFFF@BBBA
@M02197:105:000000000-AN6RF:1:1102:11846:26493 1:N:0:1
TCACCCAAGGTATCCTCCGCTTATTGATATGCTTAAGTTCAGCGGGTAGTCCTACCTGATTTGAGATCAAACATTCAAAGGGCTGTCCTCACTGAGGAGAGACGTCTGTGAGCTCCAGTGAACCTCCACTGCTGAAGGTTACTTGGTGGAAAACCACAAGCGCAGATAGTTATCACACCTGTGATGCCCACCAAACACTGGTAAGCTGATTCATTTGAGAGGAGCTGACCGCAGGCCAGCAAGACCCCCAAAGTCCAAGCTCATCATGGAAAACCATGAAGAGTTGAGGTGTTCATGATACTCAAACAGGCATGCCCTTCGGAATGCCAAAGGGCGCAAGGTGCGTTCAAAGATTCGATGACGCAC
+
>AAAAFAAABBBGDGGCGGGGGGFFHHHHHGHHHHHHHHHFBFCEGGCGHH5FEHHGHHHHHHHGHHHHGHHFHGHHFHHHGGHGHFEEHHHHHHHFHGHGGGGCEHFBGFFFFFGE3FHHHH/EGFHHHF;GHHHGH9GFFGDHF2?DEGHGBFHGHFF9)CC<CG1DFFG:GFHFFA8GHGFGEHFCCGFHH0GHHHFGHHH8HGHHCGCCCFBF?<EF?FGGGFFFBHGGF/C11D<1F?/E<CBGBEECBAB>1FFB@211B2FGFEFE1EB2FFF1FHFGB0?>111FHGBFDDBFFGEGHD1A1AB/EE///?FD2GB1FHGA0//A0CGGCHEEAEC1G3DG3EE1CFC@CAA>11>1>
@M02197:105:000000000-AN6RF:1:1102:14181:26414 1:N:0:1
TCACCCAAGGTATCCTCCGCTTATTGATATGCTTAAGTTCAGCGGGTAGTCCTACCTGATTTGAGGTCAAATTGTCAGAAGCTGTCTCAAAAGAGACCCTTTAGAAGCTGAACCCCATTTATAAAGCTGCTCTTCACAAATGGCGTAGATAATTATCACACCAAAGCAAGGCAACAAAGGTCCCGCTAATGCATTTCAGGAGAGCCGACTTCTGAGAAGCCCGCATACTCCCACATCCAAGTCTGATCAACAGAAAAAGCTGAAAAGGTTGAGAATTTCATGACACTCAAACAGGCATGCTCCTCGGAATACCAAGGAGCGCAAGGTGCGTGCAAAGATTCGATGACTCAC
+
BBBBBFAABBBDGGGGGGGGGGGHHHHHHHHHHHHHHHHHHHHGGGGGGFHHHHHHGHHHGHHHGHHHHHHGHHHHFHHFFFHHHHHHHHHHHGHHHGHHHHGHHHHGHGHHGHGGGGHHHHHGGFHHHFHHHHHHHHFHGGHHCFFGGHHHHHHHHHHHHHHGHGHHHHGHHHHHHFGHGHHHGGHHFHHHHHHGHHHHHGHGHHHGGGGHGGHHHGGGGGGGHHGGGGFHGHHGHHHHHGGDFFFGHHHHHHHHHHGHHGHGFHG2GHGHHBFFF@EGHFHD5GHHHHGBHHHHHHHEEFFEHHFHHCHGHHHGGGGGHHGBGGGGGFFGGGGGGGGFFFFFFFA@BBB
@M02197:105:000000000-AN6RF:1:1102:21980:26947 1:N:0:1
TCACCCAAGGTATCCTCCGCTTATTGATATGCTTAAGTTCAGCGGGTAGTCCTACCTGATTTGAGGTCAAATTGTCAGAAGCTGTCTCAAAAGAGACCCTTTAGAAGCTGAACCCCATCTATAAAGCTGCTCTTCACAAATGGCGTAGATAATTATCACACCAAAGCAAGGCAACAAAGGTCCCGCTAATGCATTTCAGGAGAGCCGACTTCTGAGAAGCCCGCATACTCCCACATCCGAGCCTGATCAACAGAAAAAGCTGAAAAGGTTGAGAAGTTCATGACACTCAAACAGGCATGCTCCTCGGAATACCAAGGAGCGCAAGGTGCGTTCAAAGATTCGATGATTCAC
+
BAABAFBAAABFGGGGGGGGGGGHHGHHHHHFHHHHHHHHHHHGGGGGFHHHHHHHHHGHHHFGGFHHHHHHHHHHHFHHHHHHHHHHHHHHHGGFHGGHHHHHHHFFHHHFGHGGGH3FGHHHHHHGHHHHHHHGHHHHHHGHGGGGGHHHHHHHHHFHFFHHHHHHHHGHGHHHHGFFHFGHGGGHHHHHHHHHHHHHHGHGGGGGHHGHGGHHHGGFGCFFGGGGGGHGHGFFGGHHHGFDBHHHGGHHHHGBB1GFHHFHHHFHHGHHGD@1HFGGGGG1DFBFHHHHHHFHHHFEACECFHHFGEBFGFGEFAE0GHHGGGGGHGGGGFG3A1FFF@FFBFA>11A
@M02197:105:000000000-AN6RF:1:1102:14724:27775 1:N:0:1
TCACCCAAGGTATCCTCCGCTTATTGATATGCTTAAGTTCAGCGGGTAGTCCTACCTGATTTGAGGTCAAATTGTCAGAAGCTGTCTCAAAAGAGACCCTTTAGAAGCTGAACCCCATTTATAAAGCTGCTCTTCACAAATGGCGTAGATAATTATCACACCAAAGCAAGGCAACAAAGGTCCCGCTAATGCATTTCAGGAGAGCCGACTTCTGAGAAGCCCGCATACTCCCACATCCAAGCCTGATCAACAGAAAAAGCTGAAAAGGTTGAGAATTTCATGACACTCAAACAGGCATGCTCCTCGGAATACCAAGGAGCGCAAGGTGCGTTCAAAGATTCGATGACTCAC
+
CCCCCFCCCBFFGGGGGGGGGGGHHHGHHHHHHHGFGHHHGHHGGGEEGHHHHHHHHHGHHHHHGHHGHHHHHHHHHHHHHHHHHHHHGFGH?FHHHGHHHHHHHHHGHHHHHHGGGHHHHHHHGEGHHGHHHHHGHHHHHHHHGGGGGHHHHHHHHHHHHGHHHHGHHHHHHHHHHHHGGHGHGGGHGGHHHHHHHHHHHGFDEGFGGGHGGHGHGGGGGGGHHGGGGGHHGHGHGGHGHHHHGGFHGHHFHHHHHHHHHGHHHHHGHHFHFHHGHHHHGGEG5EFHHHFHHHHHHHGGEEGGHFGHHHFHGFFGGGFGHGFHCGGGHGGGBGGGGGGFFFFFFFABABB
@M02197:105:000000000-AN6RF:1:1102:11944:27838 1:N:0:1
TCACCCAAGGTATCCTCCGCTTATTGATATGCTTAAGTTCAGCGGGTAGTCCTACCTGATTTGAGGTCAAATTGTCAGAAGCTGTCTCAAAAGAGACCCTTTAGAAGCTGAACCCCATTTATAAAGCTGCTCTTCACAAATGGCGTAGATAATTATCACACCAAAGCAAGGCAACAAAGGTCCCGCTAATGCATTTCAGGAGAGCCGACTTCTGAGAAGCCCGCATACTCCCACATCCAAGCCTGATCAACAGAAAAAGCTGAAAAGGTTGAGAATTTCATGACACTCAAACAGGCATGCTCCTCGGAATACCAAGGAGCGCAAGGTGCGTTCAAAGATTCGAAGATTCAC
+
ABBBBFBBBBDFGGGGGFEGGFGHFHHHHGHGHHHHHGHHHHHGGGGGGHHHHHHHHHHHHHHHGGHHHHHHHHHHHHHHHHHHHHHHHHHHHGHHHGHHHHHHHHHHHHGHHHGGGHHHHHHHHHGFHHHGHHHGHGHHHHGHGGGGGHHHHHHHHHHHHHHHHHGHHHHHHHHHHHHFGGHGGHGGGHHGGHHFHGGFHGHGHGHHHHGGHHHHHGGGGGGHHHGGHGGHHHHFGGGHFHGFHHEHHHHHHHGHHHFHGGHHGHHGHGHHGDG5FFFHHGHHHGGHHHFD5GHHHHHGE?GGGEBFGBFHFFHGGGGGGGHFGGGFHFFGFGCGGGGAAFFFFFABBAB
@M02197:105:000000000-AN6RF:1:1102:13730:27886 1:N:0:1
TCACCCAAGGTATCCTCCGCTTATTGATATGATTAAGTTCAGCGGGTAGTCCTACCTGATTTGAGGTCAAGTTGTCAGAAGCTGTCTCAAAAGAGACCCTTTAGAAGCTGAACCCCATTTATAAAGCTGCTCTTCACAAATGGCGTAGATAATTATCACACCAAAGCAAGGCAACAAAGGTCCCGCTAATGCATTTCAGGAGAGCCGACTTCTGAGAAGCCCGCATACTCCCACATCCAAGCCTGATCAACAGAAGAAGCTGAAAAGGTTGAGAATTTCATGACACTCAAACAGGCATGCTCCTCGGAATACCAAGGAGCGCAAGGTGCGTTCAAAGATTCGATGATTCAC
+
AAAAAFAA?A1BFGG3GFEFGGGHGFC3E3F3FGCGHHGHHFHGGCGEGFGHHHHGFHGHHHFFEFGHHHHFHHHHHHHHGHFHDHHHHHHHGGHHHGGGHHHHHHBFHFHHHGFGGFHFFHHHHGFHGFHHHHHHHHHH<HHHFFFGGFHBHGHHHHGHHHHHHHHGHHGHHGHHFHHGGGGHHHHHHHHHHHHHHHGHHGHGHHGFGGGGGGGFGGGGGGGGBGEFGGGEGGBFEEGB0BHHF2HFG2GHHHFHGFGF@2HHHFFFFGDHHGHHHGEGHFHHGGHHGGEGEF1G1HEGGGEE0F2HG1AGHGBCGEEEHBHHGEEGFGGFDFGF1FG>1BFFFFAA>1A
@M02197:105:000000000-AN6RF:1:1102:16220:27956 1:N:0:1
TCACCCAAGGTATCCTCCGCTTATTGATATGCTTAAGTTCAGCGGGTAGTCCTACCTGATTTGAGGTCAAATTGTCAGAAGCTGTCTCAAAAGAGACCCTTTAGAAGCTGAACCCCATTTATAAAGCTGCTCTTCACAAATGGCGTAGATAATTATCACACCAAAGCAAGGCAACAAAGGTCCCGCTAATGCATTTCAGGAGAGCCGACTTCTGAGAAGCCCGCATACTCCCACATCCAAGCCTGTTCAACAGAAAAAGCTGAAAAGGTTGAGAATTTCATGACACTCAAACAGGCATGCTCCTCGGAATACCAAGGAGCGCAAGGTGCGTTCAAAGATTTGATGATTCAC
+
BBABBFBBAADFFGGDGFEEEEEHFHHBGBDGBGHGHGHHFHHEEEAEFHHFHHFHHHFHHHHEGHGGFGHFEFGHHHHHFHHHHHFGBEHHHFHEEFHGHFHHFGGB@EGFFHEDFHHHHHHHHHBGGG9HHGFGHFHAGGGHGEFFGHHHGHFGDHFGFGGGFHHHGHFHHHFHHHGHDGDHHGGGGHHHHHHHGHHHHCE?GAFGCFDGGGFGGFFFFFFAFDGGGGFFFFFFEE0FFGF@CHGBHGFDB1FG1B12BFFEGF0BE@2HFGFGDDDHHHHFGF1GA1FEFFBFFGE/E/A/ADDBGB1FB110CGGEC1FCA0EAB1BFA3AB1GGDFFDF3FA@AA@
@M02197:105:000000000-AN6RF:1:1102:12288:28898 1:N:0:1
TCACCCAAGGTATCCTCCGCTTATTGATATGCTTAAGTTCAGCGGGTAGTCCTACCTGATTTGAGATCAAACATTCAAAGGGCTGTCCTCACTGAGGAGAGACGTCTGTGAGCTCCAGTGAACCTCCACTGCTGAAGGTTACTTGGTGGAAAACCACAAGCGCAGATAGTTATCACACCTGTGATGCCCACCAAACACTGGTAAGCTGATTCATTTGAGAGGAGCTGACCGCAGGCCAGCAAGACCCCCAAAGTCCAAGCTCATCATGGAAAACCATGAAGAGTTGAGGTGTTCATGATACTCAAACAGGCATGCCCTTCGGAATGCCAAAGGGCGCAAGGTGCGTTCAAAGATTCGATGACTCAC
+
ABBBBFAB4ABFG5GFGGEEGGGHHFHHHHH5GFHHHHCBHFHGGEGEFHHHHHHHGGFHHHHHGGHHHHHHHHHGHHFHHFGFGHFHHGHHHHEHGHFHGGHGGGHGHHHEFF3GHHHFHHFGHHGGHHHHHFFF9FGBFFHHHHFFDHHHHHGHFEHHHGGGHHHGHDGHHGHHHGDHHHGHHFDGGHGEHHHHHFHHGGFHHGHHHGHHGHGHHHHGGFCFFFGGGCGEGFBEGGHDGBA?GGCHHHHHGH?HEFHHHHHGGHGGGAHGFHGF@BFFBGCHFFFFHBHFFHHHGHGHGFHFFG11GFGHEGCFEFAFF2BG1FFFGBEEEAABFBFE?ECFCGGGEBB11GFFFF1FFAAAAA
@M02197:105:000000000-AN6RF:1:1103:16248:1668 1:N:0:1
TCACCCAAGGTATCCTCCGCTTATTGATATGCTTAAGTTCAGCGGGTAGTCCTACCTGATTTGAGATCAAACATTCAAAGGGCTGTCCTCACTGAGGAGAGACGTCTGTGAGCTCCAGTGAACCTCCACTGCTGAAGGTTACTTGGTGGAAAACCACAAGCGCAGATAGTTATCACACCTGTGATGCCCACCAAGCACTGGTAAGCTGATTCATTTGAGAGGAGCTGACCGCAGGCCAGCAAGACCCCCAAAGTCCAAGCTCATCATGGAAAACCATGAAGAGTTGAGGTGTTCATGATACTCAAACAGGCATGCCCTTCGGAATGCCAAAGGGCGCAAGGTGCGTTCAAAGATTCGATGACTCAC
+
AABBBFBBBBFFGFGGFGG2EGGHHGHGHHGFHHHGHFHHHFHGGGGGGFHFHHGHHHGD55FBFHFH3GHFGFGG5@GBGGGHGHFHHHDGGGHHGEEEGGHGGGHGHHFFEGFHHHHHGHHHEFHHHHFHFHGGFFGFHHHHHHHGGGHHHGGHGEHHHHHFGGHHHHHHHHHGFHHHHHHHHHHHHHGHHGHGHHHHHHHHGHHHGHGHGHHHHHGGGGHGHGGDFGHGHFGHHGFGFHE@??GGGHHGGGGHHGHHHGHFHGHHFGHGBHHFHHHGGDHHHHHEBGEFGHHHGEFAGFHHHGFHHEHHGGGGGGGFGGBGB3HHFFGGFGGHHHHECGGHGGGGGGGGGGFFFFFFB>3>>3
@M02197:105:000000000-AN6RF:1:1103:14446:1722 1:N:0:1
TCACCCAAGGTATCCTCCGCTTATTGATATGCTTAAGTTCAGCGGGTAGTCCTACCTGATTTGAGGTCAAATTGTCAGAAGCTGTCTCAAAAGAGACCCTTTAGAAGCTGAACCCCATTTATAAAGCTGCTCTTCACAAATGGCGTAGATAATTATCACACCAAAGCAAGGCAACAAAGGTCCCGCTAATGCATTTCAGGAGAGCCGACTTCTGAGAAGCCCGCATACTCCCACATCCAAGCCTGATCAACAGAAAAAGCTGAAAAGGTTGAGAATTTCATGACACTCAAACAGGCATGCTCCTCGGAATACCAAGGAGCGCAAGGTGCGTTCAAAGATTCGATGACTCAC
+
BBBABFBBBBFFGGGGGGCEFEEFHHHGFGFGHHHGHHHHHFHFGGGGGHHBGFBGHHHHHHFHGHHFHHHHHHHHGGHHGHGHHHHHHGGGFGFHHGHHHHHHHHGHHHHHGH/EFHHHHHHHGHGHFHHHHHFHHHHHGFHFGGGGGGHHHHHHHHHHHHHHHHHHHHHHHHHHHHEGGHHHEHHHHHHHHHHFHHHGHGHGHHGGGGGGFGHGGGGGGGEGHGFGGGFFFGHHGEGFGHGBGBFHHHHHHHHHGHGHFHHHGHFFHHFHHHGBFD1HHGE11FDFFGEFHHHHHHHCGEGFGFDFF1BCBG1?GGGCCFF0EEEECGFGGGGCGGF11BFFDD>1111
@M02197:105:000000000-AN6RF:1:1103:16317:1945 1:N:0:1
TCACCCAAGGTATCCTCCGCTTATTGATATGCTTAAGTTCAGCGGGTAGTCCTACCTGATTTGAGGTCAAATTGTCAGAAGCTGTCTCAAAAGAGACCCTTTAGAAGCTGAACCCCATTTATAAAGCTGCTCTTCACAAATGGCGTAGATAATTATCACACCAAAGCAAGGCAACAAAGGTCCCGCTAATGCATTTCAGGAGAGCCGACTTCTGAGAAGCCCGCATACTCCCACATCCAAGCCTGATCAACAGAAAAAGCTGAAAAGGTTGAGAATTTCATGACACTCAAACAGGCATGCTCCTCGGAATACCAAGGAGCGCAAGGTGCGTTCAAAGATTCGATGACTCAC
+
AAAAAFBBBA@DDGFFBGGGGGGHHHHCGFHGHHHHHGHHHHBAA2AEFGHH5F3EA3A5BGHFEHHHHHFHHHHGFHGHFH3FGHHHGGFFHGFGHGHHHHGHHHGHHGHHGHFG>FFHHFGGGGHGHHHH4FGHGHHEGHGHGFCCGHHHHHHHHHHHHHHHGHHHHHGHGHHHHHGGHGGHHHGHHGGHHFHFHHHHHGHGHHHHHHHHFFFHHGGGGGFHBFFGHGHGGGFFEE3HHHFFHHGFFHFHHHFHHFHGFHFHHGFBHGEHFGD5GBGDFFG3GEHHHHGFHHGFHHGE0AGGHHDHHHFFHFHEEE?GHGBHGGCGFFBBFFFDCGG4FDD@FFAAA>A
@M02197:105:000000000-AN6RF:1:1103:12310:2341 1:N:0:1
TCACCCAAGGTATCCTCCGCTTATTGATATGCTTAAGTTCAGCGGGTATCCCTACCTGATCCGAGGTCAAACTTAGAAAGTTGGGGGTTGCTGGCAAGCACGCACCGAGACCCTGTAGCGAGGAGTATTACTACGCTTAGAGCACGAGGGCACCGCCACTGATTTTAAGACCGATCAGAACTGATGCGGTCCAATACCAAGCAGAGCTTGAGTGTTGTACTGACGCTCGAACAGGCATGCCCCGCGGAATACCACGGGGCGCAATGTGCGTTCAAAGATTCGATGATTCAC
+
ABB@BFBBBADFGGGGGGGGGGGHGHHHHHHHHHHHHHHFHHHGGGEEHBGHHHHHGHG<FHHGGF-HHH<H:HHGF9BBBEG<GGGEEC9BF/E;;:E9G3F@E7@CGG?GH;GG;H:GBDF559BGHFEH<FE00/A95.GG9GA#C/CFHGGHGCFFGGHFGGHGCFBGHGBFGFHHHGGGGGG?F?EGFFFFFFFHGFHGFFFFGFAFGF1FHGDEFFFFFF/9F@FFFB10HECGGCEE0A22FD/GEE/0AE00FEHFEAAEFCGBGB3FGGC1FBDFD@>11>>
@M02197:105:000000000-AN6RF:1:1103:20183:2089 1:N:0:1
TCACCCAAGGTATCCTCCGCTTATTGATATGCTTAAGTTCAGCGGGTAGTCCTACCTGATTTGAGATCAAACATTCAAAGGGCTGTCCTCACTGAGGAGAGACGTCTGTGAGCTCCAGTGAACCTCCACTGCTGAAGGTTACTTGGTGGAAAACCACAAGCGCAGATAGTTATCACACCTGTGATGCCCACCAAACACTGGTAAGCAGATTCATTTGAGAGGAGCTGACCGCAGGCCAGCAAGACCCCCAAAGTCCAAGCTCATCATGGAAAACCATGAAGAGTTGAGGTGTTCATGATACTCAAACAGGCATGCCCTTCGGAATGCCAAAGGGCGCAAGGTGCGTTCAAAGATTCGATG
+
AAAAAFBBBA@FGGGGGCGGGGFHFHHBHFFHFGGHHHHFFHHD?EEEFHHFHGHHHGHFFHHEGHHFHFBGFHHHFFB5CEFFGGHEGHHHHGEHEHGHGGFFFGHF?FHDHHFHHHHGHGFFFFHHHHHHHHHFHHHHHHGHHHHGGGFGHHGHGHHHGHGHHHHHHHHHHHHHGHGHGHHHHHFBGFGHHGHFGHHEHHHHGFHHHHHHHHGFGHHGFGGGGGGGGGHFBGGHFHFGDF?/E@EGFGFHEHGFHHFHHGEHHFFHGFF3EHFFHHHHFDCBHHHECFGF5GHHFDGFGHHHHHHHGHHHFE?E2GF3GGFGFG3BHCE2CGGHHGF2CGGGGGGFFFFBFFFBBBBB
@M02197:105:000000000-AN6RF:1:1103:17795:2846 1:N:0:1
TCACCCAAGGTATCCTCCGCTTATTGATATGCTTAAGTTCAGCGGGTAGTCCTACCTGATTTGAGATCAAACATTCAAAGGGCTGTCCTCACTGAGGAGAGACGTCTGTGAGCTCCAGTGAACCTCCACTGCTGAAGGTTACTTGGTGGAAAACCACAAGCGCAGATAGTTATCACACCTGTGATGCCCACCAAACACTGGTAAGCTGATTCATTTGAGAGGAGCTGACCGCAGGCCAGCAAGACCCCCAAAGTCCAAGCTCATCATGGAAAACCATGAAGAGTTGAGGTGTTCATTATACTCAAACAGGCATGCCCTTCGGAATGCCAAAGGGCGCAAGGTGCGTTCAAAGATTCTATGATTCAC
+
BBBBBFABAABDGGGFGGFFGGGHHHHHFHGHHHHFBGHHHHHGGGFGGHHFDFHHGHGHHHHHGFHFFHHHFHHFFHHHHGGHGHHHHHHHHGHHGFEEEFEEGGHGDGFHHHGHHHHHF4GEHHHHHHGGHHHHHHHFHHHDDFF7FGGHHHGHGHGGHGGDGDHHHGGFHHGHHHCHHHHFHHHHHHGGHEHHHHHGHHHHHHHHHHHHHHGHHGHGGGHHHGGGGGHFGGAFHGDBHHEE?E/B1GFG1FE0GGBHHGBFFHGFHEGFBHHF2DHGBGHHHFF/FFGHF@2B2GGGFA0BFGBFB1FHFAAEE/?B2G1B11C1B00EE0EEEFFE0A11A1CGGEGGGDDB3D1FD1AAAA
@M02197:105:000000000-AN6RF:1:1103:18636:3038 1:N:0:1
TCACCCAAGGTATCCTCCGGCTTATTGATATGCTTAAGTTCAGCGGGTAGTCCTACCTGATTTGAGGTCAAATTGTCAGAAGCTGTCTCAAAAGAGACCCTTTAGAAGCTGAACCCCATTTATAAAGCTGCTCTTCACAAATGGCGTAGATAATTATCACACCAAAGCAAGGCAACAAAGGTCCCGCTAATGCATTTCAGGAGAGCCGACTTCTGAGAAGCCCGCATACTCCCACATCCAAGCCTGATCAACAGAAAAAGCTGAAAAGATTAAGAAATACATTACACTCAAACAGGCATGCGGCTCGGCATACCAAGTAGCGCAAGGTGCGTTCAAAGATTCGATGATTCAC
+
ABAAAFAA4A4@FGGGFGGEEECHHHGFFCHHHHHGGFDFHHHHGGGCGEHHBEGHFHH3FHFHFFFGCFFHHHHHH5BGHEEHHHDDGFHFGHGGB?FHHHHGFEFFFHHHHHEGGDHHHHHFBGFFHHH9HH:FFGHF:FF;GCD@C9FHGHHFF>9;G8DHEHHHHEHEEHEG8EFGHDDF<<@CFGGHHHG&FFFHHGGEAEHGG2GGGF79B?B?B9??BBFFFFF1ABA11?/00G>D>122FHGEBGBBB111222GF22222212B2222222E@@BD/1FF@11BB1//A////A/AB2121AB1B100E0A111000001B13FB3FA111B3D1B3>11>1
@M02197:105:000000000-AN6RF:1:1103:11568:2676 1:N:0:1
TCACCCAAGGTATCCTCCGCTTATTGATATGCTTAAGTTCAGCGGGTAGTCCTACCTGATTTGAGGTCAAATTGTCAGAAGCTGTCTCAAAAGAGACCCTTTAGAAGCTGAACCCCATTTATAAAGCTGCTCTTCACAAATGGCGTAGATAATTATCACACCAAAGCAAGGCAACAAAGGTCCCGCTAATGCATTTCAGGAGAGCCGACTTCTGAGAAGCCCGCATACTCCCACATCCAAGCCTGATCAACAGAAAAAGCCGAAAAGGTTGAGAATTTCATGACACTCAAACAGGCATGCTCCTCGGAATACCAAGGAGCGCAAGGTGCGTTCAAAGATTCGATGATTCAC
+
BBBBBFBBBB4BGGGGGGGGGGGHHGHHHGHHHHHCGHHHHHHGGGGGGHHHHHHHHEFFHHHGEHHGFHHHGFHHHGHHHGHHHHHHHHHHGGGHHGHHHHGHHHHHHHGHHHGGGHGHHHGHHHFHHHHHHHHHHHHHHGFHGGGGGHHHHHHHHHFHGHGHHHGGHHGGHHGHHHHHGGGHHHHHHHHHHHHGHHHHHGGGGHHHHGHHGGHHHGGGGGGGHHGGHGFHFHGFGGHGHHHHHHFHHHFHHHHHCGGGGHGHHHHHEHHFHFHHFHHHHHGB5GGHHGHHHGHHFGHGECCGHHFHFFHHHGFFGGEEGAFA?GE?FCGGGGBFEGFBFFFBFFAA3AA
@M02197:105:000000000-AN6RF:1:1103:15993:3415 1:N:0:1
TCACCCAAGGTATCCTCCGCTTATTGATATGCTTAAGTTCAGCGGGTAGTCCTACCTGATTTGAGGTCAAATTGTCAGAAGCTGTCTCAAAAGAGACCCTTTAGAAGCTGAACCCCATTTATAAAGCTGCTCTTCACAAATGGCGTAGATAATTATCACACCAAAGCAAGGCAACAAAGGTCCCGCTAATGCATTTCAGGAGAGCCGACTTCTGAGAAGCCCGCATACTCCCACATCCAAGCCTGATCAACAGAAAAAGCTGAAAAGGTTGAGAATTTCATGACACTCAAACAGGCATGCTCCTCGGTATACCAAGGAGCGCAAGGTGCGTTCAAAGATTCGATGATTCAC
+
CCCCCFC@BCDFGGGGGGGGGGGHHHHGCFGHHHHHHHHHHGHGGGEGGHHGGFHHHGHHHHHFGHHHGHHHHHHHHGHHEHHHHHHHHHGHEFFHHGHHHHHHHHHHHGHHHHGGFHHHHHHHHHHEHHGHGHHHHHHGHHHHGFGGGHHHHHGHHHHHHHHHHHHHHHHGHHHHHGHHHGHFHHGHGHHHHHHHHHHGFGHFGHGGGHGHHGHHHGFGGGHHGHGGGGHGGGHGGGHHGEHGF44HHHHHGHHHHHHHFBFHHHGEHHGHHGF5BFGFFGHG5GHHHHHHHGBHHHEDGGGGGGHFHHFGFHHGFCGCHHHHGGGGFGGGGGGGGGGFFFFFFFBAA>A
@M02197:105:000000000-AN6RF:1:1103:10603:3173 1:N:0:1
TCACCCAAGGTATCCTCCGCTTATTGATATGCTTAAGTTCAGCGGGTAGTCCTACCTGATTTGAGATCAAACACTCAAAGGGCTGTCCTCACTGAGGAGAGACGTCTGTGAGCTCCAGTGAACCTCCACTGCTGAAGGTTACTTGGTGGAAAACCACAAGCGCAGATAGTTATCACACCTGTGATGCCCACCAAACACTGGTAAGCTGATTCATTTGAGAGGAGCTGACCGCAGGCCAGCAAGACCCCCAAAGTCCAAGCTCATCATGGAAAACCATGAAGAGTTGAGGTGTTCATGATACTCAAACAGGCATGCCCTTCGGAATGCCAAAGGGCGCAAGGTGCGTTCAAAGATTCGATGATTCAC
+
CCBCBFCCCCFFGGGGGGGGGGGHHHHHHHHHHHGGHHHHHHHGGGGGGHHBEGHHHHHHHHHHGGFGHHHHHHHGHHHHHGGHGHHHHHHHHHFFGHGHGGGGGGHGHHHFFHHGHHHHHHHHHHFHGHHHHHHHHHHHHHHGHHHFGHHHHHGHGHHHHHHHGGHHHHGHHHHHHHHHHHHHGGHHGHGHHHHHHHHHHHHHHHHHHHHHGGGHHHHHHGHGGGGGGGHGHHGHHHFHHHGEGGGHHHHHHHGHHHHHHGHHHHHHHGHHGHHHHHHGGHHHHHHGGHHHFGFHHFFFGHHGGHHHHHHHCGGGGGDFHHHGBHFHGHGGECCHHGCGGGGHGGGGGGGGFGFFFFFFFBBAAB
@M02197:105:000000000-AN6RF:1:1103:9312:3251 1:N:0:1
TCACCCAAGGTATCCTCCGCTTATTGATATGCTTAAGTTCAGCGGGTAGTCCTACCTGATTTGAGGTCAAATTGTCAGAAGCTGTCTCAAAAGAGACCCTTTAGAAGCTGAACCCCATTTATAAAGCTGCTCTTCACAAATGGCGTAGATAATTATCACACCAAAGCAAGGCAACAAAGGTCCCGCTAATGCATTTCAGGAGAGCCGACTTCTGAGAAGCCCGCATACTCCCACATCCAAGCCTGATCAACAGAAAAAGCTGAAAAGGTTGAGAATTTCATGACACTCAAACAGGCATGCTCCTCGGAATACCAAGGAGCGCAAGGTGCGTTCAAAGATTCG
+
CCCCCFCCCCFFGGGGGGGGGGGHHGGHHHHHHHGHHHHHHHHGGGGGGFGHFHHHHHGHHHHHGHHFFHHHHHHFHHHHHGHHHHHHHHHHHGHHFGEHHHHHHHHHHGHHHHGGGHHHHHHHHHHHHGFHHHHHHHHGHHHGGGGGGHHHHHGHHHGHHHHHHHHHHHHGHHHHHHHGGGHHGGGGGHGHHHHHHHHHHFEGGGHHGF?HHGHHHGGGGGHHHGGGGGGGGGFGGGHHEHHFGHHHHHHHHHHHHHHHHHHHHG1GHGHHHGGFHFHHFHGGBAFGHHHHFHFHHACGGGFAGFHHHHHHHGCGGGGGGGGGGFCGGGFBBFFFBBBBBB
@M02197:105:000000000-AN6RF:1:1103:15775:3657 1:N:0:1
TCACCCAAGGTATCCTCCGCTTATTGATATGCTTAAGTTCAGCGGGTAGTCCTACCTGATTTGAGGTCAAATTGTCAGAAGCTGTCTCAAAAGAGACCCTTTAGAAGCTGAACCCCATTTATAAAGCTGCTCTTCACAAATGGCGTAGATAATTATCACACCAAAGCAAGGCAACAAAGGTCCCGCTAATGCATTTCAGGAGAGCCGACTTCTGAGAAGCCCGCATACTCCCACATCCAAGCCTGATCAACAGAAAAAGCTGAAAAGGTTGAGAATTTCATGACACTCAAACAGGCATGCTCCTCGGAATACCAAGGAGCGCAAGGTGCGTTCAAAGATTCGATGATTCAC
+
BBBBBFB4AADBFGFGGFFGAEEHHHHG6FGHHHHFHHHGHHHGGGEEGHEFHFHGHHHHHHHBFBGHFHHHHHFE5DGHHFHHHHGHHHGGHGGHHFHHGHHFFFDGGHHHHHGGGHHHHHHGHHHHHHHHHHHHHHHHHFGHFEGFGHHGHGGHHGGGGHHGHHHHGHHHGGHHGEGD@FGHFFGFFGHHHHHGHHHHHGGGFGFGFGGHFGHHHFGFGEHHHGEGHGGGGHHFGGFGHGHEHFFHHGGGGHHHHHGHBHGHHGGGHGHHGHHGHHHHHGHFFGHHHEEGHHHFEHHEGE2GHHHGCFHHHGFGEGE2FFHBGGGGHGGGGGGGCGGFFBFFFFBBBBB
@M02197:105:000000000-AN6RF:1:1103:9357:3476 1:N:0:1
TCACCCAAGGTATCCTCCGCTTATTGATATGCTTAAGTTCAGCGGGTAGTCCTACCTGATTTGAGGTCAAATTGTCAGAAGCTGTCTCAAAAGAGACCCTTTAGAAGCTGAACCCCATTTATAAAGCTGCTCTTCACAAATGGCGTAGATAATTATCACACCAAAGCAAGGCAACAAAGGTCCCGCTAATGCATTTCAGGAGAGCCGACTTCTGAGAAGCCCGCATACTCCCACATCCAAGCCTGATCAACAGAAAAAGCTGAAAAGGTTGAGAATTTCATGACACTCAAACAGGCATGCTCCTCGGAATACCAAGGAGCGCAAGGTGCGTTCAAAGATTCGATGATTCAC
+
CCCCCFCCCBFFGGGGGGGGGGGHHHHHHHHHHHHGHHHHHHHGGGFEGHHHHHHHHHHHGHHHGHGGHFHFGHHHHHHHHHHHHHHHHHGFHGHHHGHHHHGHHHHHHHHGHHGGCHHHHHHHGHHHGHHHHHHHHHHHHHHHGGGGGHHHHHHGHHHHHHHHHHGHHHGHHHHGHHHGGHHHGGHGGGHHHHHHHHHHHGGGHHGGGGGGGHHHGGGGGGGHHGGGEFFHFGHGGCHHHHHHHFHHGEHGBHHHHHHHHGHHHHHGHHHEHHGHHHGHFHGFFGHHHHFGBCHHFHGGCGGGHHHHFHFFHGF2GGGGHGHGGFAB4GFGFGFGGGGFFFFFFBBAAA@
@M02197:105:000000000-AN6RF:1:1103:10956:4163 1:N:0:1
TCACCCAAGGTATCCTCCGCTTATTGATATGCTTAAGTTCAGCGGGTAGTCCTACCTGATTTGAGGTCAAATTGTCAGAAGCTGTCTCAAAAGAGACCCTTTAGAAGCTGAACCCCATTTATAAAGCTGCTCTTCACAAATGGCGTAGATAATTATCACACCAAAGCAAGGCAACAAAGGTCCCGCTAATGCATTTCAGGAGAGCCGACTTCTGAGAAGCCCGCATACTCCCACATCCAAGCCTGATCAACAGAAAAAGCTGAAAAGGTTGAGAATTTCATGACACTCAAACAGGCATGCTCCTCGGAATACCAAGGAGCGCAAGGTGCGTTCAAAGATTCGATGATTCAC
+
BBBBBFAAABDFGGGGGGGGGGGHHHHHHHHHGH5GHHHHHHHGGGGFGHHGHHHHHHHHHHHHGHHHHHHHHHHHHHHHHHHHHHHHHHGHHGHHHGHHHHGHHHHHHHHGHEGGGHHHHHGHHHGHHHHHHHGHHHHHHHHHGGGGGHHHGHHHGGHHHGHHHHHHHHHHHHHHHHHCGGHHGHHHGHHHHHHHHHHHHGHGHGGCGGGGHHHHHGGGGEGGHHGGGGHGGHHHGGGHHGHHHEGGHHHHHHHFHFHFHHHHHFGEHFHHHGD5BHFHBGGF5FFFGHHG5GCFGFHEGGGFGF5HFG3B5GHGGFFGGBFFGEE2HGGGGGGGGGGFFFFFFFBAAAA
@M02197:105:000000000-AN6RF:1:1103:20387:4132 1:N:0:1
TCACCCAAGGTATCCTCCGCTTATTGTTATGCTTAAGTTCAGCGGGTAGTCCTACCTGATTTGAGGTCAAATTGTCAGAAGCTGTCTCAAAAGAGACCCTTTAGAAGCTGAACCCCATTTATAAAGCTGCTCTTCACAAATGGCGTAGATAATTATCACACCAAAGCAAGGCAACAAAGGTCCCGCTAATGCATTTCAGGAGAGCCGACTTCTGAGAAGCCCGCATACTCCCACATCCAAGCCTGATCAACAGAAAAAGCTGAAAAGGTTGAGAATTTCATGACACTCAAACAGGCATGCTCCTCGGAATACCAAGGAGCGCAAGGTGCGTTCAAAGATTCGATGATTCAC
+
CCCCCFCCCC@DGGGGGGGGGGGHHHHHHHHHHHHGHHHHHHHGGGGGGGHHHHHHHHHHHHHHGHHHHHHGHHHHHHHHHHHHHHHHHHHHHGHGHGHHHHHHGFHHHHHHHHGGGHHHHHHHHHHHHHHHHHHHHHHHHHHHGGGGGHHHHHFHHHHHHHHHHHHHHHHHHHHHHHHHHHHHHHHHHHHHHHHHHHHHHGHGHHHHGHHHHHHHHGGGGGHHHHGGGGHHHHHHGGHHHHHHHGHHHHHGGHHHHHHHHHGHHGHHHHHHHHHHGHHHHHHFHGHHHHHHHHFHHHHGGGGEHHGHHHFGHHHGGGGGHHHHGGGGHGGGGGGGGGGFFFFFFFCCCBA
@M02197:105:000000000-AN6RF:1:1103:11783:4743 1:N:0:1
TCACCCAAGGTATCCTCCGCTTATTGATATGCTTAAGTTCAGCGGGTAGTCCTACCTGATTTGAGGTCAAATTGTCAGAAGCTGTCTCAAAAGAGACCCTTTAGAAGCTGAACCCCATTTATAAAGCTGCTCTTCACAAATGGCGTAGATAATTATCACACCAAAGCAAGGCAACAAAGGTCCCGCTAATGCATTTCAGGAGAGCCGACTTCTGAGAAGCCCGCATACTCCCACATCCAAGCCTGATCAACAGAAAAAGCTGAAAAGGTTGAGAATTTCATGACACTCAAACAGGCATGCTCCTCGGAATACCAAGGAGCGCAAGGTGCGTTCAAAGATTCGATGATTCAC
+
AAABBFBBBBFFGGGGGGGGGGGHHHHHFFHHFHBGHHHHHHHGGGGGEGGGHGHHGGHGFHFHGFHHEGBFHFGH5DGFGHHHHHHHHHHHFFGFFGGFHHGBFEGHGHHGFHGGGHHHHHGHFFHHHHFHHFGGHHGFFDCFGGGGGGHHHHHHHHHHHHGHHGHGHFHHHHHHHHHFGGHFFGGBFHHHHGHGHHHHHGGGHHGGGGGHHGEHHGGGGGGHGGGGGGGHHHFFGGGFHFGGHFFHHHHHHHHFHFHHHHHHHHHHFHGBGB@5BHHHHGHG5EGHHHHGHHHHGHHDFCCEGGHGHG3HHGGGGEGGHCHHGGGGHGGFFFGGGGGBFFFFFFBBBAB
@M02197:105:000000000-AN6RF:1:1103:9714:4841 1:N:0:1
TCACCCAAGGTATCCTCCGCTTATTGATATGCTTAAGTTCAGCGGGTAGTCCTACCTGATTTGAGATCAAACATTCAAAGGGCTGTCCTCACTGAGGAGAGACGTCTGTGAGCTCCAGTGAACCTCCACTGCTGAAGGTTACTTGGTGGAAAACCACAAGCGCAGATAGTTATCACACCTGTGATGCCCACCAAACACTGGTAAGCTGATTCATTTGAGAGGAGCTGACCGCAGGCCAGCAAGACCCCCAAAGTCCAAGCTCATCATGGAAAACCATGAAGAGTTGAGGTGTTCATGATACTCAAACAGGCATGCCCTTCGGAATGCCAAAGGGCGCAAGGTGCGTTCAAAGATTCGATGATTCAC
+
DDDDDFDDDDFFGGGGGGGGGGGHHHHHGHHHHHHHHHHHHHHGGGGGGHHHHHHHHHHHHHHGGHHHHHHHHHHHHHHHHGGHGHHHHHHHHHHHGHGHGGHGGGHGHHHGHHHHHHHHGHHHHHHHHHHHHHGHHHHHHHHHHHGGGHHHHHGHGHHHHHHGHHHHHHHHHHHHHHGHHHHHHHGHHHGHHHHHHHHHHHHHHHHHHHHHHHHHHHHGHHHHHGGGGGHGHHGHHHHGHHGGGGGHHHHGHHGHHHHHHHHHGHHHHGHGGHHGHHHHHHHHHHHGHHHHHHHHHHGFFGHHHGHGHHHGGGGGFECHGGHHHGGHHHGGGFGHHHFGGGGHGGGGGGGGGGFFFFFFFB@BCC
@M02197:105:000000000-AN6RF:1:1103:15495:4720 1:N:0:1
TCACCCAAGGTATCCTCCGCTTATTGATATGCTTAAGTTCAGCGGGTAGTCCTACCTGATTTGAGATCAAACATTCAAAGGGCTGTCCTCACTGAGGAGAGACGTCTGTGAGCTCCAGTGAACCTCCACTGCTGAAGGTTACTTGGTGGAAAACCACAAGCGCAGATAGTTATCACACCTGTGATGCCCACCAAACACTGGTAAGCTGATTCATTTGAGAGGAGCTGACCGCAGGCCAGCAAGACCCCCAAAGTCCAAGCTCATCATGGAAAACCATGAAGAGTTGAGGTGTTCATGATACTCAAACAGGCATGCCCTTCGGAATGCCAAAGGGCGCAAGGTGCGTTCAAAGATTCGATGATTCAC
+
BBBBBFBBBBF5BEGGGGGGGGGFHHCHHHHHHHFGHHHHHHHGGGGGGHHHHHHHHHHHHGHHGGHHGHGHHHHHHEHHHGGHGFHHHHHGHHHHGHGHGGGGFFHGGHHHHHHHHHHHFHHHFHHHHHHHHHGHHHHHHHGGHEHGF?FGHHGHGEHGHHGGGHHHHGHHGHHHHHGHHHHHHHHGHHGGGHHHHHHHGHHGHHHHHHHHHHGHHHHHHFHGFFGGGGHGHHGHHHGHHHGGGGGHHHHFFFCHHHHHHHHHHGHHHFHFFHHHGBFFHHHHFHEGGHG55FHHGHGFF5BHHGFHGHFHEGFGGGGGHHGHHHHHHHGGGGGHHGHGGGGHGFGGFGGGGFFFBFFFFBAA3B
@M02197:105:000000000-AN6RF:1:1103:13426:5007 1:N:0:1
TCACCCAAGGTATCCTCCGCTTATTGATATGCTTAAGTTCAGCGGGTAGTCCTACCTGATTTGAGGTCAAATTGTCAGAAGCTGTCTCAAAAGAGACCCTTTAGAAGCTGAACCCCATTTATAAAGCTGCTCTTCACAAATGGCGTAGATAATTATCACACCAAAGCAAGGCAACAAAGGTCCCGCTAATGCATTTCAGGAGAGCCGACTTCTGAGAAGCCCGCATACTCCCACATCCAAGCCTGATCAACAGAAAAAGCTGAAAAGGTTGAGAATTTCATGACACTCAAACAGGCATGCTCCTCGGAATACCAAGGAGCGCAAGGTGCGTTCAAAGATTCGATGATTCAC
+
BBABBFBBBBFDGGGFGGGGGGDHHHHHCGGHHFHHHHHHHHHGGGEGGHHHHHHHGHHHHHGHGGHFFHGHHHHHHFHHHHHGHGHHHGHGHGGHHGHHHHHHHHGHGHGHHHGGGHGHFHFHHHFFFHHHFHHGHHGHHHGHGGGGGFHGHHHGHHHHHHHHHHHHHHHHHHHHHHHGGGGHHGGGHHHHHHHHHHHHHGGGHHHHGGGFGHHGHGFGGGGGGFGGGGHGFHHHGGHHBFGD1FGHHHHHHHHHFGHHGHGHGGGHGBHHGFD112FEFHGFGCFCGFEBHFC1HHEGGGGGHHHDHHGF1GHEGGGGHCHHGGGGFFGFFCGFGGGFFFFFFFA>1>1
@M02197:105:000000000-AN6RF:1:1103:11425:4877 1:N:0:1
TCACCCAAGGTATCCTCCGCTTATTGATATGCTTAAGTTCAGCGGGTAGTCCTACCTGATTTGAGGTCAAATTGTCAGAAGCTGTCTCAAAAGAGACCCTTTAGAAGCTGAGCCCCATTTATAAAGCTGCTCTTCACAAATGGCGTAGATAATTATCACACCAAAGCAAGGCAACAAAGGTCCCGCTAATGCATTTCAGGAGAGCCGACTTCTGAGAAGCCCGCATACTCCCACATCCAAGCCTGATCAACAGAAAAAGCTGAAAAGGTTGAGAATTTCATGACACTCAAACAGGCATGCTCCTCGGAATACCAAGGAGCGCAAGGTGCGTTCAAAGATTCGATGATTCAC
+
CCCCCFCBBCFFGGGGGGGGGGGHGHHHHHHHHHHFFHHHHGHGGGGEGHHHHHHHHHHHHHHHGHHHHHHHHHHHHHHGFHHHHHHHGHGHHGHGHGHHHHHFHHHHHHHGHHGGGHHHHHHHHHHHHHHHGHHHHHHHHHHHGGGGGHHGHHHHHHHHHHHHHHHHHHGHHHHHHHGGHHHHGHHHHHHHHHHHHHHHHGHGHHGHHHGGHHHHHGGGGGGHHGGGGGHGHHHHGGHHHHGHHHHHHHGHHHHHHHHHHHHHGHHHHHEHHHHFGBHHHHGFGGFHHHHGGHGHHHHGGGGGHHHHHHHHHHHFGGGEFHHHFGCGHGGGGGGGGGFCBFFFFFAAAAA
@M02197:105:000000000-AN6RF:1:1103:17288:5103 1:N:0:1
TCACCCAAGGTATCCTCCGCTTATTGATATGCTTAAGTTCAGCGGGTATCCCTACCTGATTTGAGATCAAACATTCAAAGGGCTGTCCTCACTGAGGAGAGACGTCTGTGAGCTCCAGTGAACCTCCACTGCTGAAGGTTACTTGGTGGAAAACCACAAGCGCAGATAGTTATCACACCTGTGATGCCCACCAAACACTGGTAAGCTGATTCATTTGAGAGGAGCTGACCGCAGGCCAGCAAGACCCCCAAAGTCCAAGCTCATCATGGAAAACCATGAAGAGTTGAGGTGTTCATGATACTCAAACAGGCATGCCCTTCGGAATGCCAAAGGGCGCAAGGTGCGTTCAAAGATTCGATGATTCAC
+
CCDCCFCBABFFGGGGGGGGGGGHHHGHHHGHHHHHHHHHHHHGGGGGHHHHHGHHHHHHHHHHGHHHHHHHHHHHHHHHHGGHGHHHHHHHHHHHGGGHGGHGGGHGHHGHHHHHHHHHHHHHHHHHHGHGHHGHHHHHHHHHHHHGGHHHHHGHGHGHHHHGHGHHHHHHHGHHHHHHHHHHHHHHHHGHHHHHHHHHHHHHHHHHHHHHHGGGHHHHHHHHHGGGGGHGGGGGHHHHHHFGGCGHHHHHHGGHHHHGHHHHHHHHGGHHGHHHHHHHHHFHHHGGHGG5FHFHHF5GFGHHHHHHHHHGGGGGGGGHHHGHHHHHHHGGGGGHHHFGFGGGGFFGGGGGGGFFFFFFFB@BAB
@M02197:105:000000000-AN6RF:1:1103:22341:5211 1:N:0:1
TCACCCAAGGTATCCTCCGCTTATTGATATGCTTAAGTTCAGCGGGTAGTCCTACCTGATTTGAGGTCAAATTGTCAGAAGCTGTCTCAAAAGAGACCCTTTAGAAGCTGAACCCCATTTATAAAGCTGCTCTTCACAAATGGCGTAGATAATTATCACACCAAAGCAAGGCAACAAAGGTCCCGCTAATGCATTTCAGGAGAGCCGACTTCTGAGAAGCCCGCATACTCCCACATCCAAGCCTGATCAACAGAAAAAGCTGAAAAGGTTGAGAATTTCATGACACTCAAACAGGCATGCTCCTCGGAATACCAAGGAGCGCAAGGTGCGTTTAAAGATTCGATGATTCAC
+
CCCDDFDDBCFFGGGGGGGGGGGHHHHHGHHHHHHHGHHHHHHGGGGGGHHHHHHHHGHHHHHHGHHHHHHHHHHHHGHHHHHHHHHHHHGGHGHHHGHHHHHHHHHHHHHHHHGGGHHHHHHHHHHHHHHHHHHHHHHHHHGHGGGGGHHHHHHHHHHHHGHHHHHHHHHHGHHHGHHGGHHHHGGHHHGHHHHHHHGHHGHGGHHHHHHHHHHHHGGGGGHGHHGGHGHHGHHHGGHHHHHHHGHGHHHHHHHHHHHHHHHHHHHHGHHHHHFFFGHHHHHHEGHEGGFHHFGHHHHGCEGFHGHGFGEHHHHGDGGGHHHHGGGGGGGGGGGGGGGFFFFFFFBBBAA
@M02197:105:000000000-AN6RF:1:1103:23165:5389 1:N:0:1
TCACCCAAGGTATCCTCCGCTTATTGATATGCTTAAGTTCAGCGGGTAGTCCTACCTGATTTGAGGTCAAATTGTCAGAAGCTGTCTCAAAAGAGACCCTTTAGAAGCTGAACCCCATTTATAAAGCTGCTCTTCACAAATGGCGTAGATAATTATCACACCAAAGCAAGGCAACAAAGGTCCCGCTAATGCATTTCAGGAGAGCCGACTTCTGAGAAGCCCGCATACTCCCACATCCAAGCCTGATCAACAGAAAAAGCTGAAAAGGTTGAGAATTTCATGACACTCAAACAGGCATGCTCCTCGGAATACCAAGGAGCGCAAGGTGCGTTCAAAGATTCGATGATTCAC
+
DCDDDFCCCDFFGGGGGGGGGGGHHHHHHHHHHHGHHHHHGHHGGGGGGHHHHHHHHHHHHHHHGHHHHHHHHGHHHHHHHHHHHHHHHHHHHGHHHGHHHHHHHHHHHHHHHHGGGHHHHHHHHHHGHHHHHHHHHHHHHHHHGGGGGHHHHHHHHHHHHHHHHHHHHHHHHHHHHHHHHHHHHGHGHHHHHHHHHHHHHGHGHHHGHHHHHHHHGGGGGGGHHHGGHGHGGGGHGGHHHHHHHHHHHHHHHHHHHHHHGHHGHHFFGGHHHHHFFFGHHHHGGGHHHHHHHHHHHHGGGGFGHHHHHHFHHHHGGGGGHGHGGGGGHGGGGGGGGGGBFFFFFFBAAAA
@M02197:105:000000000-AN6RF:1:1103:22231:5296 1:N:0:1
TCACCCAAGGTATCCTCCGCTTATTGATATGCTTAAGTTCAGCGGGTAGTCCTACCTGATTTGAGGTCAAATTGTCAGAAGCTGTCTCAAAAGAGACCCTTTAGAAGCTGAACCCCATTTATAAAGCTGCTCTTCACAAATGGCGTAGATAATTATCACACCAAAGCAAGGCAACAAAGGTCCCGCTAATGCATTTCAGGAGAGCCGACTTCTGAGAAGCCCGCATACTCCCACATCCAAGCCTGATCAACAGAAAAAGCTGAAAAGGTTGAGAATTTCATGACACTCAAACAGGCATGCTCCTCGGAATACCAAGGAGCGCAAGGTGCGTTCAAAGATTCGATGATTCAC
+
CCCCCFCCCCFFGGGGGGGGGGGHHHHHHHHHHHHHHHHHHHHGGGEFGHHHHHHHHHHHHHHHGHHHHHHHHHHHHHHHHHHHHHHHHHHHHGGHHGHHHHHHHHHHHGHHHHGGGHHHHHHHHHHHHHHHHHHHHHHHHHHHGGGGGHHHHHGHHHHHHGHFHHHHHGHHHHHHHHHHHHHHHHGGHHHHHHHHHHHHHGGGHHHGHGHHGHHHHFGGGGHGHGGGHGHGGHHHGGHHHGHHHHHHHGHHHHHGHHHHHHHHHHHFHHHHHHHDFBHHGHHFGGFHHHHHHHEHHHHGFGGGHHGHGHGHHHHGGGGGHHHHGGGGHGGGGGGGGGGFFFFFFFBAAAA
@M02197:105:000000000-AN6RF:1:1103:13430:5417 1:N:0:1
TCACCCAAGGTATCCTCCGCTTATTGATATGCTTAAGTTCAGCGGGTATCCCTACCTGATCCGAGGTCAATCAAGAGAATTGTGGGGGGTTTGCCGGCAGGAACGACACTGGCCGAACAGCGAACAGATTCTACTACGCCGGGTACCAGTGACTTTCCGCCGTTGATTTTCGGCGGGGAGACCGCAACAAGACGGACTCTTCCTCCATGACCATGCAAAAGCGCTTGAGTTGATTTTAGTGACGCTCGAACAGGCATGCCTCCCGGAATACCAGGAGGCGCAATGTGCGTTCAAAGATTCGATGATTCAC
+
CCCDCFCCDCFFGGGGGGGGGGGHHHHHHHHHHHHHHHHHHHHGGGGGHHGHHHHHHHHHHHHGGGGHHHHHHFHHFHHHHHHHGGGGGGGGGHHGGGGGGGHHGGGGGGGGGGGGFGGGGGDFFFFFFFFFFFFFFGGFFGGGGGGGGGFFGFFFFGGGGHHHFHGFFGGGGGGHHHGCEEFEGHHHGHHHGHHHGHHGGGFHFFHHHHHGHHHHGGGGGGHGGFHHGFFGDFGGBHGGGGGGHAGHGHHHHHHHGGE?CGGHHHHFFGCHHHGGGGFGGGHGGGGHGGGGGGGGGGFFFFFFFCCCCC
@M02197:105:000000000-AN6RF:1:1103:11852:5811 1:N:0:1
TCACCCAAGGTATCCTCCGCTTATTGATATGCCTAAGTTCAGCGGGTAGTCCTACCTGATTTGAGGTCAAATTGTCAGAAGCTGTCTCAAAAGAGACCCTTTAGAAGCTGAACCCCATTTATAAAGCTGCTCTTCACAAATGGCGTAGATAATTATCACACCAAAGCAAGGCAACAAAGGTCCCGCTAATGCATTTCAGGAGAGCCGACTTCTGAGAAGCCCGCATACTCCCACATCCAAGCCTGATCAACAGAAAAAGCTGAAAAGGTTGAGAATTTCATGACACTCAAACAGGCATGCTCCTCGGAATACCAAGGAGCGCAAGGTGCGTTCAAAGATTCGATGATTCAC
+
AABBBFBBAAFBEFGGGGGGGGGFHHHHHGHGHHFFGHGGFHHGEGGEGHHHHHHHHGHGGHHHEHHHHHHFFHFGHHHGHGHHHHHHHHHFGGFHGGEHHHHHHHFFFFHDFHGGGHHHFHHHGHHHGHHBGHFHHHFFHGHHGGGGFGHGHGHGHHHHHHHFGHHHFGGHHHHHHGDDFFHHGFGCHGHHHHHHHHHGFGHGHHFGFHDGHHGHHGGFGGGFHHGGHGHGHHHGGGHHHGEHHHEHHHEGHHHHHHHHHHHHGEHHHHFHHHHFHGHBDHGFDFHFGF3ABGBHHHHFA?EEGHGHGFHFG53EEA22GEG4GGEEAGFFGFFFEGG>FFFFFD?AA>3
@M02197:105:000000000-AN6RF:1:1103:14285:5953 1:N:0:1
TCACCCAAGGTATCCTCCGCTTATTGATATGCTTAAGTTCAGCGGGTAGTCCTACCTGATTTGAGGTCAAATTGTCAGAAGCTGTCTCAAAAGAGACCCTTTAGAAGCTGAACCCCATTTATAAAGCTGCTCTTCACAAATGGCGTAGATAATTATCACACCAAAGCAAGGCAACAAAGGTCCCGCTAATGCATTTCAGGAGAGCCGACTTCTGAGAAGCCCGCATACTCCCACATCCAAGCCTGATCAACAGAAAAAGCTGAAAAGGTTGAGAATTTCATGACACTCAAACAGGCATGCTCCTCGGAATACCAAGGAGCGCAAGGTGCGTTCAAAGATTCGATGATTCAC
+
BCCCCFCCCCFFGGGGGGGGGGGHHHHHHHHHHHFHHHHHHHHGGGGGGHHHHHHGHHHHHHHHGGHHHGHHHHHHHHHHGHHHHHHHHHHHHGHHHGHHHHHHHHGHHHGHHHGGGHHHHHHHHHHHHGGHHHHHHHHHHHHHGGGGGHHHHHHHHHHHHHHHHHHHHHHHHHHHHHHHHHHHGHHHHHHHHHHHHHHHGGHGHHHHHHHHGHHHHGGGGGHGHGGGHGHHHHHGGGFGHGHHHHGHHHHHHHHHHHHHHHHHHHHHHHHHHHHFHGHHHHHHHFGEHHHEHHHGHHHGGGGGHHHHHFHHHHHGGGGGHHGHGGGGHGGCGGFGGGGFFFFFFFBBAAB
@M02197:105:000000000-AN6RF:1:1103:22552:5934 1:N:0:1
TCACCCAAGGTATCCTCCGCTTATTGATATGCTTAAGTTCAGCGGGTAGTCCTACCTGATTTGAGGTCAAATTGTCAGAAGCTGTCTCAAAAGAGACCCTTTAGAAGCTGAACCCCATTTATAAAGCTGCTCTTCACAAATGGCGTAGATAATTATCACACCAAAGCAAGGCAACAAAGGTCCCGCTAATGCATTTCAGGAGAGCCGACTTCTGAGAAGCCCGCATACTCCCACATCCAAGCCTGATCAACAGAAAAAGCTGAAAAGGTTGAGAATTTCATGACACTCAAACAGGCATGCTCCTCGGAATACCAAGGAGCGCAAGGTGCGTTCAAAGATTCGATGATTCAC
+
CCBCBFCBCCFFGGGGGGGGGGGHHHHHGHGHHHHGHHHHHGGGGGGGGHHHHHHHHHHHHHHEGGHHHHHHGHHHHHFHHHGHHHHHHHHHGGHHHGHHHHHHHHHGGFHHHHGGGHHHHHHHGHHHHHHH9HHHHHHHHHHHGGGFGHHFHGHHHHHHHGHHHHHHHHHHHGHHHHHHHHGHHGHGGHHHHHHHHHGHFGGGHHGGGGHGGGHGGGGGGGHGGGGGGGHHGHHHGEEHHGHHHHGHHHHHHHHHHHHGHHHHHHHHHHHHHHHHHGHHFHHHFGHHHHHHHGHHHHHGGGCGHHHHHGFHFFHEGGCGHFHHGGGGHFFGFFGBGGGFFFFFFFAA?A3
@M02197:105:000000000-AN6RF:1:1103:21159:5960 1:N:0:1
TCACCCAAGGTATCCTCCGCTTTTGATATGCTTAAGTTCAGCGGGTATCCCTACCTGATCCGAGGTCAATCAAGAGAATTGTGGGGGGTTTGCCGGCAGGAACGACACTGGCCGAACAGCGAACAGATTCTACTACGCCGGGTACCAGTGACTTTCCGCCGTTGATTTTCGGCGGGGAGACCGCAACAAGACGGACTCTTCCTCCATGACCATGCAAAAGCGCTTGAGTTGATTTTAGTGACGCTCGAACAGGCATGCCTCCCGGAATACCAGGAGGCGCAATGTGCGTTCAAAGATTCGATGATTCAC
+
CCCCCFCCCCFFGGGGGGGGGGGHHGHHHHHHHHHHHGHHHHGGGEFHHHHHFHHHHGHHHHGGGGHHHHHHHHFHGHHHHGHGFGGGGGGGHHGGGGGGGHHGFFGGGGGGGGFGGGGGGFFFFFFFFFFFFFFGGFGGGGFFFGFGGGGGGGGGGGFGHFHHHFFFFGGGGGHHHDC<FGHGHHHGHHGGHHHHEHHFGFHGHHHHHHHHFHH9GGGGGFHFHHHHGFHF9FFGFGEGGGGHGGHGHHHHHHHGGGGGGGGGHHHHHGHHHGGGGGHHHHGGFGHGGGGGGGGGGFFFFFFF@BBAB
@M02197:105:000000000-AN6RF:1:1103:5727:6385 1:N:0:1
TCACCCAAGGTATCCTCCGCTTATTGATATGCTTAAGTTCAGCGGGTAGTCCTACCTGATTTGAGGTCAAATTGTCAGAAGCTGTCTCAAAAGAGACCCTTTAGAAGCTGAACCCCATTTATAAAGCTGCTCTTCACAAATGGCGTAGATAATTATCACACCAAAGCAAGGCAACAAAGGTCCCGCTAATGCATTTCAGGAGAGCCGACTTCTGAGAAGCCCGCATACTCCCACATCCAAGCCTGATCAACAGAAAAAGCTGAAAAGGTTGAGAATTTCATGACACTCAAACAGGCATGCTCCTCGGAATACCAAGGAGCGCAAGGTGCGTTCAAAGATTCGATGATTCAC
+
BBABAFBBBBFFGGGGGFGGGGGHHHHHHHHGHHGHHHHBDFHDGGGFEHHHHHHHHHHHHHHFEHCCHFHHHHHHGHGHHHHHHHHHHHHHHGHHHGHHHHHHHHHHHGHHHHGFGHHHHHGHHHHHGHHHHHGHHHHHHHHGGGGGGHHHHHHHHHGHHHHHHHHHHHHHHHHHHHHGFGGGHHGHHHHHHHHHHGHHGGFFHHGGHHGHGGHGFGFGGGGHHHGGGGGHGGGFGGHGHGGHHHHHHHHHHHHHHHBHHHHHHHHEGHGHHG5DFHHHFHGFFGHHHHHGDBEFHGAGGGGGHHHHFFBFHGHEGGF?HHCHEE?ECGFGGGGGGGGFFFFFFFBBBBB
@M02197:105:000000000-AN6RF:1:1103:24378:6387 1:N:0:1
TCACCCAAGGTATCCTCCGCTTATTGATATGCTTAAGTTCAGCGGGTAGTCCTACCTGATTTGAGGTCAAATTGTCAGAAGCTGTCTCAAAAGAGACCCTTTAGAAGCTGAACCCCATTTATAAAGCTGCTCTTCACAAATGGCGTAGATAATTATCACACCAAAGCAAGGCAACAAAGGTCCCGCTAATGCATTTCAGGAGAGCCGACTTCTGAGAAGCCCGCATACTCCCACATCCAAGCCTGATCAACAGAAAAAGCTGAAAAGGTTGAGAATTTCATGACACTCAAACAGGCATGCTCCTCGGAATACCAAGGAGCGCAAGGTGCGTTCAAAGATTCGATGATTCAC
+
BBBBBFBAABBDDGGGGGGGCGGHFHHHFHHFHHFHHEGHHHHGGGGGGHHHHHGHHGFHHHHGGHHHFHHHFHHHHHHGHGGHHHHHHHHHGGHFHGHGHGHHHHGHHGGHFHGGGHHHHHHHHHGHHHHHHHHHHHHHFFGFGGGFGGGHHGHHHHHHHGHGHHHHHHHHHHGHHGFFGFHHGGGHHHHHHHHHHHHHHGHGHHFGGHHGHHHHGGGGGGGHHHGGHGHHHHFEGGHGHHHHFHHHFHHHHGHHFFHGFHHHHHHHHHHFFGHFHHHGFHGDGFGEGDFHG3FF3HGGCGGGFHHGFFHGHHGEDEEFGHHHGGGGHGGGGGFGGGGBFFFFFF?A?AA
@M02197:105:000000000-AN6RF:1:1103:19427:6449 1:N:0:1
TCACCCAAGGTATCCTCCGCTTATTGATATGCTTAAGTTCAGCGGGTAGTCCTACCTGATTTGAGATCAAACATTCAAAGGGCTGTCCTCACTGAGGAGAGACGTCTGTGAGCTCCAGTGAACCTCCACTGCTGAAGGTTACTTGGTGGAAAACCACAAGCGCAGATAGTTATCACACCTGTGATGCCCACCAAACACTGGTAAGCTGATTCATTTGAGAGGAGCTGACCGCAGGCCAGCAAGACCCCCAACGTCCAAGCTCATCATGGAAAACCATGAAGAGTTGAGGTGTTCATGATACTCAAACAGGCATGCCCTTCGGAATGCCAAAGGGCGCAAGGTGCGTTCAAAGATTCGATGATTCAC
+
BBBBBFBBBB@DGGGGGGGGGGCHHHHGHHHHHHHHHHHHFHHGGGGGGHHHHHHHHHGHHHHHGHHHGHHHHGHHHHHHGGGHGHHHHHHHHGHHGFGEGGHGGGHGHHHHHHHHHGHGHHHHHHHHHFHHHHHGHGHHHHHGHHHGGGHHHHGGGHGHHGGGGGGHHHHHHGHGHHGHHHHHHHHHHGGGHHHHHHHHHFFHHGHHHHHHHHGGHHHHHHHHHGGGGGHGHHGGFHGGHHFCCCGGHGFFHHGHHFGHHFEHHGHHHGGHHHHHHHHHHHHFHHGGFFHHFHHGHHHHGFGHHHHGHGHHGGFGE??HGHHHFHHGHGGGFECHHHHGGCDHGGGGGGGGGBFFFFFFFBABAB
@M02197:105:000000000-AN6RF:1:1103:22100:6615 1:N:0:1
TCACCCAAGGTATCCTCCGTTTATTGATATGCTTAAGTTCAGCGGGTAGTCCTACCTGATTTGAGGTCAAATTGTCAGAAGCTGTCTCAAAAGAGACCCTTTAGAAGCTGAACCCCATTTATAAAGCTGCTCTTCACAAATGGCGTAGATAATTATCACACCAAAGCAAGGCAACAAAGGTCCCGCTAATGCATTTCAGGAGAGCCGACTTCTGAGAAGCCCGCATACTCCCACATCCAAGCCTGATCAACAGAAAAAGCTGAAAAGGTTGAGAATTTCATGACACTCAAACAGGCATGCTCCTCGGAATACCAAGGAGCGCAAGGTGCGTTCAAAGATTCGATGATTCAC
+
CCBCCFCCCCFFGGGGGGGGGGHHHHHHHHHHHHHHHHHHHHHGGGGGGHHHHHHGHHHHHHHGGHHHHHHHHHHHHHHHHHHHHHHHHGHHGGHFHGHHHHHHGFHHHHHHHHGGGHHHHHHHHHHHHHHHHHHHHHHHHGHHGGGGGHHHHHHHHHHHHHHGHHHHHHGHHHHHHHHHFHHHHHHHGHHHHHHGHHHHHGHGGHHHHHGHGHGHHGGGGGGHHHGGGGHHHHHHGGHHHGHGHHFHHHFHHHHHHHHHGHHHHHHHGHHHHHHHGFHHHHHHGGHHHHHHGHHHHHHFGGFFHHHHHHHHHHHGGGGGHHGHGGGGHCGGGGGFGFCFFFFFFFBBBBB
@M02197:105:000000000-AN6RF:1:1103:8341:6502 1:N:0:1
TCACCCAAGGTATCCTCCGCTAATTGATATGCTTAAGTTCAGCGGGTAGTCCTACCTGATTTGAGGTCAAATTGTCAGAAGCTGTCTCAAGAGAGACCCTTTAGAAGCTGAACCCCATTTATAAAGCTGCTCTTCACAAATGGCGTAGATAATTATCACACCAAAGCAAGGCAACAAAGGTCCCGCTAATGCATTTCAGGAGAGCCGACTTCTGAGAAGCCCGCATACTCCCACATCCAAGCCTGATCAACAGAAAAAGCTGAAAAGGTTGAGAATTTCATGACACTCAAACAGGCATGCTCCTCGGAATACCAAGGAGCGCAAGGTGCGTTCAAAGATTCGATGATTCAC
+
>>AAA1>1>?1@BAAGGGGGGCGGHHC3DEGFHFAGHAGHFFFEEEEA/FGAG2GEGHGHFHBFFFGB1FG2F1BFFD@GF@FGE1@G2B@GCF/F0/?FFG1F1FF1FHDF1??EAGHFFHFGHBG1B<EFCBFC9FBECBG00BB0BFFGG>G9HH:<FAHFC0:CHGFEFHDGA<9<<FC?HFGFFD1><1FHHGGBBGFCC:FCCFBGBHHHHCGC?EBFFBF0EDBGHGFFE/BFFBFFHFFF4FHHHGHHGHFHHGEFGHGHFHHHHGHFBFGGFGFEDCBFHGHGFG3GFHHCECCGBFGEFGF3EB3EE2GGHHHHEECGFGGGGEEG2FCBFFFFFFA3>AA
@M02197:105:000000000-AN6RF:1:1103:10054:6701 1:N:0:1
TCACCCAAGGTATCCTCCGCTTATTGATATGCTTAAGTTCAGCGGGTAGTCCTACCTGATTTGAGGTCAAATTGTCAGAAGCTGTCTCAAAAGAGACCCTTTAGAAGCTGAACCCCATTTATAAAGCTGCTCTTCACAAATGGCGTAGATAATTATCACACCAAAGCAAGGCAACAAAGGTCCCGCTAATGCATTTCAGGAGAGCCGACTTCTGAGAAGCCCGCATACTCCCACATCCAAGCCTGATCAACAGAAAAAGCTGAAAAGGTTGAGAATTTCATGACACTCAAACAGGCATGCTCCTCGGAATACCAAGGAGCGCAAGGTGCGTTCAAAGATTCGATGATTCAC
+
CCCCCFCCCCFFGGGGGGGGGGGHHHGHHFHHHHFGHHHHHHGGGGGGGHHHHHHHHGHHHHGHGHHHHHHHHHHHHHHHHHHHHHHHHHHHHGHHHGHHHHHHGHHHHGHHHGGGFGHHHHHHHHGHHHGHHHHHHHHHHHHHGGGGGHHHHHHHHHGHHHHHHGHHHHGHHHHHHHHHHHGHHHHHHHHHHHHHHGHHHGGGHGHHHHHHHHHHHGGGGGHGHHGGGGGHHHHHGGGHHHFGHHGHHHHGHHHHHGHHHHFHHHEHFHGHGGD5HHHHGFHGBFHHHHHGHEHHHEHFCGGGHHFHGFBHHHHGGGGGHFHBGGECHGGGGGGGFGFFCFFBFFBBBBB
@M02197:105:000000000-AN6RF:1:1103:7849:7396 1:N:0:1
TCACCCAAGGTATCCTCCGCTTATTGATATGCTTAAGTTCAGCGGGTAGTCCTACCTGATTTGAGGTCAAATTGTCAGAAGCTGTCTCAAAAGAGACCCTTTAGAAGCTGAACCCCATTTATAAAGCTTCTCTTCACAAATGGCGTAGATAATTATCACACCAAAGCAAGGCAACAAAGGTCCCGCTAATGCATTTCAGGAGAGCCGACTTCTGAGAAGCCCGCATACTCCCACATCCAAGCCTGATCAACAGAAAAAGCTGAAAAGGTTGAGAATTTCATGACACTCAAACAGGCATGCTCCTCGGAATACCAAGGAGCGCAAGGTGCGTTCAAAGATTCGATGATTCAC
+
CCCCCFCCBBFFGGGGGGGGGGGHHHHHHHHHHHHHHHHHHHHGGGGGGHHHHHHHHHHHHHHHGHHHHHHGHHHHHHHHHHHHHHHHHHGHHGHHHGHHHHGHGHHHHHHHHHGGGHHHHHHHHHHHHHHHHHHHHHHHHGHHGGGGGHHHHHHHHHHHHHHHHHHHHFHHHHHHHHGGHHHHGHHHHHHHHHHHHHHHHGHGGHHHHHHGHHHHHGGGGGGGHHEGGGGHHHHFGGHHHGHHGGFHHHHHHHHHHHHHHHHFHHHHHHHHHHHGGHHHHHHHHGHHHHHHHHFHHGGFGGGGHHFGFGEHHHHGGGGGHHHGGGGGHGGGGGGGGGGFFFFFFFCBBBC
@M02197:105:000000000-AN6RF:1:1103:7031:7360 1:N:0:1
TCACCCAAGGTATCCTCCGCTTATTGATATGCTTAAGTTCAGCGGGTAGTCCTACCTGATTTGAGGTCAAATTGTCAGAAGCTGTCTCAAAAGAGACCCTTTAGAAGCTGAACCCCATTTATAAAGCTGCTCTTCACAAATGGCGTAGATAATTATCACACCAAAGCAAGGCAACAAAGGTCCCGCTAATGCATTTCAGGAGAGCCGACTTCTGAGAAGCCCGCATACTCCCACATCCAAGCCTGATCAACAGAAAAAGCTGAAAAGGTTGAGAATTTCATGACACTCAAACAGGCATGCTCCTCGGAATACCAAGGAGCGCAAGGTGCGTTCAAAGATTCGATGACTCAC
+
BBBBBFBABB4DGGGGGGGGGGGHHGHHHHGHHHFCHHHHHGHGGGGGGHHHHHHHHHHHHHHHGHHHGHHHHHHHHHHHHHHHHHHGHHFHHGHHHGHHHHHHHHHGHHHHHHGGDHHHHHHHFHGHHHHFHHHHHHHHHGGHGGGGGHHHHHHHHHHHHGHHHHHHHHHHHHHHHHHHHHHHGHHHHHHHHHHHHHHHHGHGGHHGFGGHGHHHHGGGGGHGGGEGGGFGHHHFGGHHHHHHHFFHHHHHHHHHFHHFGHHGHHHGHHHHGHFFHFFHHHHHHGHHHHFHGBHHHHGGFGGGHGHHHFHHHHCGGGGGGGHFGGCGGGFFGGGGGGGFFFFFFFCCCCC
@M02197:105:000000000-AN6RF:1:1103:25728:7534 1:N:0:1
TCACCCAAGGTATCCTCCGCTTATTGATATGCTTAAGTTCAGCGGGTAGTCCTACCTGATTTGAGGTCAAATTGTCAGAAGCTGTCTCAAAAGAGACCCTTTAGAAGCTGAACCCCATTTATAAAGCTGCTCTTCACAAATGGCGTAGATAATTATCACACCAAAGCAAGGCAACAAAGGTCCCGCTAATGCATTTCAGGAGAGCCGACTTCTGAGAAGCCCGCATACTCCCACATCCAAGCCTGATCAACAGAAAAAGCTGAAAAGGTTGAGAATTTCATGACACTCAAACAGGCATGCTCCTCGGAATACCAAGGAGCGCAAGGTGCGTTCAAAGATTCGATG
+
CCCCCFCCCCBDGGGGGGGGGGGHHHHHHHHHHHHHHHHHHHHGGGGGGHHHHHHHFHHHHHHHGGHHHHHHHHHHHHHHHHHHHHHHHHHHGGHHHGHHHHHHHHHHHHGHHHGGGHHHHHHHHHHHHHHHHHHGHHHHHHHHGGGGGHHHHHHHHHHHHHHHHHHHHHGHHHHHHHHGGHHGHHHHGHHHHHHHGHHHHGGGHHHHHHHGHHHHHGGGGGHHHGGGGGHHGHHHGGGFGHFHGHHHHHHHHHHFHHHHHHHHGHHHGHHHHHHHFHHHGHHHHEGHHHHHHFFGFHFFGEGGHHEFHFHCHGHGGGGGHGHFGGGFGGGGGFFFAFFFBBBBB
@M02197:105:000000000-AN6RF:1:1103:11652:7590 1:N:0:1
TCACCCAAGGTATCCTCCGCTTATTGATATGCTTAAGTTCAGCGGGTAGTCCTACCTGATTTGAGGTCAAATTGTCAGAAGCTGTCTCAAAAGAGACCCTTTAGAAGCTGAACCCCATTTATAAAGCTGCTCTTCACAAATGGCGTAGATAATTATCACACCAAAGCAAGGCAACAAAGGTCCCGCTAATGCATTTCAGGAGAGCCGACTTCTGAGAAGCCCGCATACTCCCACATCCAAGCCTGATCAACAGAAAAAGCTGAAAAGGTTGAGAATTTCATGACACTCAAACAGGCATGCTCCTCGGAATACCAAGGAGCGCAAGGTGCGTTCAAAGATTCGATGATTCAC
+
BBBBBFBBB@DFGGGGGGGGGGGHHHHHHHHHHHHHHHHHHHHGGGGGGHHHHHHHHHHHHHHHGHHFHHHHGHHHHHHGHHGHHHHHGHGHHGHHHGGHHHHHHGHHHHHGHHGGGHHHHHHHHHHHGHHHHHHHHHGGHHGHGGGGGHHGHHHHHHHHHGHHHHHHHHGHHHHHHHHHHHHGGHHHHHHHHHHHHHHHHGHGGHHHGGGGHHHHHGGGGGGHHHGGGGHGFGHHGGGGHHHHHFHGHHHHHHHHHHGHHHGHHHHHHHHHHHGEHHHHHHHHGFHFHHHHHHHGFHFFGGGFHHHHGFAGHHHEGGGFHHGHGGGGHGGGGGGGGFGFFFFFFFBBAAB
@M02197:105:000000000-AN6RF:1:1103:11409:7546 1:N:0:1
TCACCCAAGGTATCCTCCGCTTATTGATATGCTTAAGTTCAGCGGGTATCCCTACCTGATCCGAGGTCAAACTTAGAAAGTTGGGGGTTGCTGGCAAGCACGCACCGAGACCCTGTAGCGAGGAGTATTACTACGCTTAGAGCACGATGGCACCGCCACTGATTTTAAGACCGATCAGAACTGATGCGGTCCAATACCAAGCAGAGCTTGAGTGTTGTACTGACGCTCGAACAGGCATGCCCCGCGGAATACCACGGGGCGCAATGTGCGTTCAAAGATTCGATGACTCAC
+
DDDDCFCCCCFFGGGGGGGGGGGHHHHHHHHHHHHHHHHHHHHGGGGGHHHHHHHH<HH<HHH9GG;HHHHHH:HHHH<H<HHHGGGGGGHHH<GHHGH<H;GGG9GGGGGGH<HH<HHGGG8G8GHHHHH;HHGGGG9:<;H;HGGHGGHGHGGGGGGHHHHHHHHFGGGGGGGGGGGGGGGGGGGGFHFGGHFFFGFHHGFFFGFFHHHGGHFFHGFGGFFFFFFFGFGHHFHHG//??AEEFDDHG2AEEA/GEGGGHFFFGEA?FCF33G3A1F11FFFFFD?AA1A
@M02197:105:000000000-AN6RF:1:1103:12002:7719 1:N:0:1
TCACCCAAGGTATCCTCCGCTTATTGATATGCTTAAGTTCAGCGGGTAGTCCTACCTGATTTGAGGTCAAATTGTCAGAAGCTGTCTCAAAAGAGACCCTTTAGAAGCTGAACCCCATTTATAAAGCTGCTCTTCACAAATGGCGTAGATAATTATCACACCAAAGCAAGGCAACAAAGGTCCCGCTAATGCATTTCAGGAGAGCCGACTTCTGAGAAGCCCGCATACTCCCACATCCAAGCCTGATCAACAGAAAAAGCTGAAAAGGTTGAGAATTTCATGACACTCAAACAGGCATGCTCCTCGGAATACCAAGGAGCGCAAGGTGCGTTCAAAGATTCGATGATTCAC
+
CCCCCFBCCCDFGGGGGGGGGGGHHHHHHHHHHHHHHHHHHHGGGGEFGHHHHHHHGHHHHHHHGHHHHGHHHHHHGGHGHHHHHHHHHHHHHGHHHGHHHHHGHGHHHHHHHHGGFHHHHHHHGHHHHHHHHHHHHHHGHHHHGGGGGGHGHHHHHHHHHGHHHHHHHHGHHHHHHHHHGHHHHGGHHHHHHHHHHHHHHGHGHHGGGGGGGHHHHGGGGGHGHGGGGGGHGGGBGGHHHHHHHHHHHHHHGHHHHHHHHHHHHHHHGHHGHHHHHHHFFHGDHGGFGGHGHGHHHHHGC?GGHHHHHFGHHHHGGGGGHHHHGGGGHGGGGBGGGGCFFFFDFDA?ABB
@M02197:105:000000000-AN6RF:1:1103:9850:7738 1:N:0:1
TCACCCAAGGTATCCTCCGCTTATTGATATGCTTAAGTTCAGCGGGTAGTCCTACCTGATTTGAGGTCAAATTGTCAGAAGCTGTCTCAAAAGAGACCCTTTAGAAGCTGAACCCCATTTATAAAGCTGCTCTTCACAAATGGCGTAGATAGTTATCACACCAAAGCAAGGCAACAAAGGTCCCGCTAATGCATTTCAGGAGAGCCGACTTCTGAGAAGCCCGCATACTCCCACATCCAAGCCTGAGCAACAGAAAAAGCTGAAAAGGTTGAGAATTTCATGACACTCAAACAGGCATGCTCCTCGGAATACCAAGGAGCGCAAGGTGCGTTCAAAGATTCGATGATTCAC
+
AAA@AF@?A?13FEGGGCGGGC0FGGHCFDGEGG2FEGHFHHHFAGEFAGFHHFGFHFHHBGFHGH0BBFG2EFDHGHEHFGHHDGHHFGGHGF>GGEHHHHHHHHHGFHFHHHEGGFHHHFGHHHHHHHFHHHHHHHFEDG@0GGGGGGHHHHFHFDGGHFHFGGHHHHFFEGHFHCGBGF?CFFGHGGGHHFFGGHHHGGGCEGGGGGGGGFHGGFGGGGGGGGGGGFGGGFABA?HFFHHFF@1HDGFFHHHHFBHHBGFFFBB0D2GBHG@FF@DBHHGBDFDA1GGGDFFFFGA//EE/FD22E1B111A0EAAEHHHHGEEE1B1BG3DG?GFFFDFFD3>1>>1
@M02197:105:000000000-AN6RF:1:1103:22034:8611 1:N:0:1
TCACCCAAGGTATCCTCCGCTTATTGATATGCTTAAGTTCAGCGGGTATCCCTACCTGATCCGAGGTCAAACTTAGAAAGTTGGGGGTTGCTGGCAAGCACGCACCGAGACTCTGTAGCGAGGAGTATTACTACGCTTAGAGCACGATGGCACCGCCACTGACTTTAAGACCGATCAGAACTGATGCGGTCCAATACCAAGCAGAGCTTGAGTGTTGTACTGACGCTCGAACAGGCATGCCCCGCGGAATACCACGGGGCGCAATGTGCGTTCAAAGATTCGATGATTCAC
+
BCCCCFCCABFFGGGGGGGGGGGHHHHHHHHHHHHHHHHHHHHGGGGGHHHHHHHHHHHHHHHGGGGHHHHHHHHHHHHHH<HHGG9GFGHHHHGHHGHHHGGGGGGGGGGHHHHHHHHGGGGGGHHHHHHHHHGGGGGHHHHHHGGHGGHHHGGHGHHHHHHHHHHHHGGGHHHHHHHHHHGGGGGHGGGHHHFGGHHHHHHHHHHHFHHGHHHHHHHGGGGGGHHGHHHHHHHHHGGGGGGGHHGHHHHGGGGGGGGGHFHHGGGGHGGFGGGFGGGFFFBFFFBBBBB
@M02197:105:000000000-AN6RF:1:1103:14267:8609 1:N:0:1
TCACCCAAGGTATCCTCCGCTTATTGATATGCTTAAGTTCAGCGGGTAGTCCTACCTGATTTGAGGTCAAATTGTCAGAAGCTGTCTCAAAAGAGACCCTTTAGAAGCTGAACCCCATTTATAAAGCTGCTCTTCACAAATGGCGTAGATAATTATCACACCAAAGCAAGGCAACAAAGGTCCCGCTAATGCATTTCAGGAGAGCCGACTTCTGAGAAGCCCGCATACTCCCACATCCAAGCCTGATCAACAGAAAAAGCTGAAAAGGTTGAGAATTTCATGACACTCAAACAGGCATGCTCCTCGGAATACCAAGGAGCGCAAGGTGCGTTCAAAGATTCGATGATTCAC
+
CCCCCFCCDDFFFGGGGGGGGGGHHHHHHHHGHHHGHHHHHHHGGGG?FHHHHHHGHHHHHHHGGHHHCGHHHHHHHHHHHGHHHGGHHHFHHGGHHGHHHHHHHHHHGHGHHHGGGHHHHHHHHHHHHGHHHHHHHHGHHGGHGGGGGHHHHHGHHHHHHGHHHHHHHHHHHHHHHHHHGGGHHGHHHHHHHGHHHHHHHGGGGHGGGGHHGHHHHGGGGGHGGHGGHGGGGHHHFGHHHGGHHFHFHHHHHHEHHHHHHHHHHHGHHHHHHHHHGHHHFHHFDEHHHHHGHHHHHHHGFCGGHGD5GFAHFHHDDEGGFGHHGGCGHGGCGGGGGGCFFFFFFFBBBA?
@M02197:105:000000000-AN6RF:1:1103:7599:8667 1:N:0:1
TCACCCAAGGTATCCTCCGCTTATTGATATGCTTAAGTTCAGCGGGTAGTCCTACCTGATTTGAGGTCAAATTGTCAGAAGCTGTCTCAAAAGAGACCCTTTAGAAGCTGAACCCCACTTATAAAGCTGCTCTTCACAAATGGCGTAGATAATTATCACACCAAAGCAAGGCAACAAAGGTCCCGCTAATGCATTTCAGGAGAGCCGACTTCTGAGAAGCCCGCATACTCCCACATCCAAGCCTGATCAACAGAAAAAGCTGAAAAGGTTGAGAATTTCATGACACTCAAACAGGCATGCTCCTCGGAATACCAAGGAGCGCTAGGTGCGTTCAAAGATTCGATGACTCAC
+
BBBBBF@BBBFFGGGGGGGGGGGHHHHHBGFHHHHHFHHHHHHGFGAEFHHHHFFFHHHFGHHEGHHGHHHHGHHHHHGGGHFHHHHHHHEHHGHHHGHHHHHHHHHHHHHGHHGGGGHHHHHHHGFFHGHHHHHGHHHFGHFHGGGGGHHHHHHHHHHGHGHHHHHHHHHGHHHHHHHBFHHEGGGGGHHHHHHHHHGHHGHGHGGHGHGGGGHHHFGGGGGGGFFGHGGGGGFFGEFGBEGFDDFBGEHHFHFEHHHHGFHGGCE0DF@DEHFHG@FFE2FBGAFFFGEHFE1HHG/A/EA?GA2DGFHHHHFFCF??B11F0E0?G1GGGDDGCGBCFFD1FDAA1>1
@M02197:105:000000000-AN6RF:1:1103:3123:9369 1:N:0:1
TCACCCAAGGTATCCTCCGCTTATTGATATGCTTAAGTTCAGCGGGTAGTCCTACCTGATTTGAGGTCAAATTGTCAGAAGCTGTCTCAAAAGAGACCCTTTAGAAGCTGAACCCCATTTATAAAGCTGCTCTTCACAAATGGCGTAGATAATTATCACACCAAAGCAAGGCAACAAAGGTCCCGCTAATGCATTTCAGGAGAGCCGACTTCTGAGAAGCCCGCATACTCCCACATCCAAGCCTGATCAACAGAAAAAGCTAAAAAGGTTGAGAATTTCATGACACTCAAACAGGCATGCTCCTCGGAATACCAAGGAGCGCAAGGTGCGTTCAAAGATTCGATGACTCAC
+
BBBBBFAABAFFGGFGGCGGGEEHHGHHBFFHHHHGGHHEGGHDCGAEFHHHHHHHHGHHHHEBFFFBFGHHHGBHHGHHHHHHHHHHFFGDGGHHGFHGHHFFHHHHHHHHGEFFGHHFGHFHEGFHHGGHHHFHGHFHHHFFCFFGFHGHHH>GHHHHHHHHHGHHHHFAGHHHHHHHHHHHHHHGFHHHHHHHHHHHHGHGGHFFGGDHGHFFGFFGGGFFHGGFGGGDFFGFGGHFGBED4F4GHHFFHHHHDEGHGFBHHHFGEF55F5F@BGHHHDBGDGGHHHG3FF3HF1AE?EA?HHHFFFFHG5HDEA?FCDGHCGGFHFGDB5GFGFF4FDDFFFBBBAA
@M02197:105:000000000-AN6RF:1:1103:26901:9377 1:N:0:1
TCACCCAAGGTATCCTCCGCTTATTGATATGCTTAAGTTCAGCGGGTAGTCCTACCTGATTTGAGGTCAAATTGTCAGAAGCTGACTCAAAAGAGACCCTTTAGAAGCTGAACCCCATTTATAAAGCTGCTCTTCACAAATGGCGTAGATAATTATCACACCAAAGCAAGGCAACAAAGGTCCCGCTAATGCATTTCAGGAGAGCCGACTTCTGAGAAGCCCGCACACTCCCACATCCAAGCCTGATCAACAGAAAAAGCTGAAAAGGTTGAGAATTTCATGACACTCAAACAGGCATGCTCCTCGGAATACCAAGGAGCGCAAGGTGCGTTCAAAGATTCGATGATTCAC
+
ABCCCFCCCBFFGGGGGGGGGGGHHHHHGHHHHHHHHHHHHGHGGGFGGHHFHHHHHHHHHHHHGHHHHHHHHHHGHHHGHHHHHHHHHHHHHFHHHGHHHHHHHHHHHHHHHHGFDGHHHHFHHHHHHGHHHHHHHHHHHHHGGGGGGHHGGGHHHHHHHHHHHHHHHHHHHHHHHHHGHHHHHGGGGHHHHHHHHHHHHGHGHHGHGGHHHGHHHGGGGGGHHGGGGGHGGHFHGGHGHHGFHHHHHHHHHHHHHHFGHHHHHHHHHHHHHGFHEFHHHHGBHGHHHHHGHHHHHHGGGGGGHHHHHGFHGHHGGEGGHHHHGGGFHGGGGGGGEFCBFFFFFFBBBBB
@M02197:105:000000000-AN6RF:1:1103:18017:9340 1:N:0:1
TCACCCAAGGTATCCTCCGCTTATTGATATGCTTAAGTTCAGCGGGTATCCCTACCTGATCCGAGGTCAATCAAGAGAATTGTGGGGGGTTTGCCGGCAGGAACGACACTGGCCGAACAGCGAACAGATTCTACTACGCCGGGTACCAGTGACTTTCCGCCGTTGATTTTCGGCGGGGAGACCGCAACAAGACGGACTCTTCCTCCATGACCATGCAAAAGCGCTTGAGTTGATTTTAGTGACGCTCGAACAGGCATGCCTCCCGGAATACCAGGAGGCGCAATGTGCGTTCAAAGATTCGATGATTCAC
+
DEDEEFEEEEFFGGGGGGGGGGGHHHHHHHHHHHHHHHHHHHHGGGGGHHHHHHHHHHHHHHHGGGGHHHHHHHHHHHHHHHHHGGGGGGGGGHHGGGGGGGHHGGGGGGGGGGGGGGGGGGFFFFFFFFFFFFFFGGFGGGGFFGGGGGGGGFFGGGGGGHHHHHFFFGGGGGGHHHGFGGGHHHHHGHHGGHHGHFHFGGHHHHHHHHGHHHHHGGGGGGHHFHHHHHHFFBHHGHGGGGGGHHGHHHHGHGHHGGGGGGGHHHHHHHGHHHGGGGGGHHHGGGGFGGGGGGGGGGBFFFFFFBBBBB
@M02197:105:000000000-AN6RF:1:1103:27576:9457 1:N:0:1
TCACCCAAGGTATCCTCCGCTTATTGATATGCTTAAGTTCAGCGGGTAGTCCTACCTGATTTGAGGTCAAATTGTCAGAAGCTGTCTCAAAAGAGACCCTTTAGAAGCTGAACCCCATTTATAAAGCTGCTCTTCACAAATGGCGTAGATAATTATCACACCAAAGCAAGGCAACAAAGGTCCCGCTAATGCATTTCAGGAGAGCCGACTTCTGAGAAGCCCGCATACTCCCACATCCAAGCCTGATCAACAGAAAAAGCTGAAAAGGTTGAGAATTTCATGACACTCAAACAGGCATGCTCCTCGGAATACCAAGGAGCGCAAGGTGCGTTCAAAGATTCGATGATTCAC
+
CCCDDFCCDCDFGGGGGGGGGGGHHHHHHHHGHHHHHHHHHHHGGGGGGHHHHHHHHHHHHHHHGHHHHHHHHHHHHHHHHGHHHHHHHHHHHGHHHGGHHHHHHHHHHHGHHHGGDGHHHHHHHHHHHHHHHGHHHHHHHHHHGGGGGHHHHHHHHHHHHHHHHHHHHHHHHHHHHHHHHHGHGHGGGHHHGHHHHHHHHGHGHHHGGGGGHGFGHGGGGGGHHGGGGGHGHHHFGGHHHFHHHHHHHHHHHHHHHHHHFHHGHHHHHHHHHHHHGGHHHHHGFGGHHGDHHHHGHHHGGEGGHHFHHFHHHHHGGGGGHHGGGGGGHGGGGGGGGFGFFFFDFFBBBAB
@M02197:105:000000000-AN6RF:1:1103:15747:9602 1:N:0:1
TCACCCAAGGTATCCTCCGCTTATTGATATGCTTAAGTTCAGCGGGTAGTCCTACCTGATTTGAGGTCAAATTGTCAGAAGCTGTCTCAAAAGAGACCCTTTAGAAGCTGAACCCCATTTATAAAGCTGCTCTTCACAAATGGCGTAGATAATTATCACACCAAAGCAAGGCAACAAAGGTCCCGCTAATGCATTTCAGGAGAGCCGACTTCTGAGAAGCCCGCATACTCCCACATCCAAGCCTGATCAACAGAAAAAGCTGAAAAGGTTGAGAATTTCATGACACTCAAACAGGCGTGCTCCTCGGAATACCAAGGAGCGCAAGGTGCGTTCAAAGATTCGATGATTCAC
+
CCCDCFDDDDFFGGGGGGGGGGGHHHHHHHHHHHHHHHHHHHHGGGGGGHHHHHHHHHHHHHHHGHHHHHHHHHHHHHHHHHHHHHHHHHHHHGHHHGHHHHGHHHHHHHHHHHGGGHHHHHHHHHHHHHHHHHHHHHHHHHHHGGGGGHHHHHHHHHHHHHHHHHHHHHHHHHHHHHHHHGHHHHHHHHHHHHHHHHHHHGHGHHHGHHHGHHHHHGGGGGHHHHGGHGHHHHHHGGHHHGHHHHHHHHHHHHHHHHHHHHHHHHHHGHHHHHHHHFHHHHHHHGHHHHHHHGGCHHHGFGGGHHHHHHHHHHGGGGGGGBHHGGGGHGGGFGGGGGGFFBFFFFCCCBC
@M02197:105:000000000-AN6RF:1:1103:21475:9858 1:N:0:1
TCACCCAAGGTATCCTCCGCTTATTGATATGCTTAAGTTCAGCGGGTAGTCCTACCTGATTTGAGGTCAAATTGTCAGAAGCTGTCTCAAAAGAGACCCTTTAGAAGCTGAACCCCATTTATAAAGTTGCTCTTCACAAATGGCGTAGATAATTATCACACCAAGCAAGGCAACAAAGGTCCCGCTAATGCATTTCAGGAGAGCCGACTTCTGAGAAGCCCGCATACTCCCACATCCAAGCCTGATCAACAGAAAAAGCTGAAAAGGTTGAGAATTTCATGACACTCAAACAGGCATGCTCCTCGGAATACCAAGGAGCGCAAGGTGCGTTCAAAGATTCGATGATTCAC
+
CCCCCFCBBAFFGGGGGGGGGGGHHHHHHHHHHHHHHHHHHHHGGGGGGHHHHHHHHHHHHHHHGHHHHHHHHHHHHHHHGHHHHHHHGEHHHGHGHGHHHHHHHHHHHHHHHHGGGHHHHHGHHHHHHHGHHHHHHHFFGHHHGGGGGHHGHHHHHHHHHGHHHGHHHGHHHHHHHHGGGHHGHHHGGHHHHHHHHHHHGHGHHHHHHFGGHHHHGGGFGHGGGGGGGHHHHHHGGHHHHGFHHHHHHGHGHHHHHHHGHHHHHHHHHHHHHGGGEGHHHHFGGGHHHHHHHHHHHHGGGGGHHHHHGHHHHHGGGGGHHHHGGGGHGCGGGGGGGGFFFFFFFBCCBC
@M02197:105:000000000-AN6RF:1:1103:10349:10099 1:N:0:1
TCACCCAAGGTATCCTCCGCTTATTGATATGCTTAAGTTCAGCGGGTAGTCCTACCTGATTTGAGGTCAAATTGTCAGAAGCTGTCTCAAAAGAGACCCTTTAGAAGCTGAACCCCATTTATAAAGCTGCTCTTCACAAATGGCGTAGATAATTATCACACCAAAGCAAGGCAACAAAGGTCCCGCTAATGCATTTCAGGAGAGCCGACTTCTGAGAAGCCCGCATACTCCCACATCCAAGCCTGATCAACAGAAAAAGCTGAAAAGGTTGAGAATTTCATGACACTCAAACAGGCATGCTCCTCGGAATACCAAGGAGCGCAAGGTGCGTTCAAAGATTCGATGATTCAC
+
CDCDCFCBCDFFGGGGGGGGGGGHHHHHHHHHHHHHGHHHHHHGGGGGGHHHHHHHHHHHHHHFGHHHHHHHHHHHHHHHHHHHHHHHHHHHHGHHHGHHHHHHHHHHHHHHHHGGGHHHHHHHHHHHHHHHHHHHHHGGHHGHGGGGGHHHHHHHHHHHHGHHHHHHHHHHHHHHHHHHHHHHGHHHHHHHHHHHHHHHHGHGHHHGGGHGHHHHHGGGGGGHGGGGHGHHHGHHGGGHHHHGHHHHHHHHHHHHHHGHHHHHHHHHHHHHHHFGHHHGHHHGHGFHHHHHHHHHHHFGGGGGHHHHHGHHGGHGGGGGHHGHGGGGHGGGGGGGGGGFFFFFFFBBAAA
@M02197:105:000000000-AN6RF:1:1103:9167:10157 1:N:0:1
TCACCCAAGGTATCCTCCGCTTATTGATATGCTTAAGTTCAGCGGGTAGTCCTACCTGATTTGAGATCAAACATTCAAAGGGCTGTCCTCACTGAGGAGAGACGTCTGTGAGCTCCAGTGAACCTCCACTGCTGAAGGTTACTTGGTGGAAAACCACAAGCGCAGATAGTTATCACACCTGTGATGCCCACCAAACACTGGTAAGCTGATTCATTTGAGAGGAGCTGACCGCAGGCCAGCAAGACCCCCAACGTCCAAGCTCATCATGGAAAACCATGAAGAGTTGAGGTGTTCATGATACTCAAACAGGCATGCCCTTCGGAATGCCAAAGGGCGCAAGGTGCGTTCAAAGATTCGATGACTCAC
+
BBBBBFBBBBDFGGGGGGGGGGGHHHHHHHHHHHGHHHHHHHHGGGGGGHHHHHHHHHHHHHHHGHHHHHHHHHHHHHHHHGGHGHHHHHFHHHHHGHGHGGHGGGHGHGHHHHHHHHHHHHHHHHHHHHHHHHHGHHHHHHHHHHHGGGHHHHGHGHHHHGGGGGHHHHHHHHHHHHGHHHHHHHHHHHGGHHHHHHHHHHHHHHHHHHHHHHGHHHHHHHHHHGGGGGGGHHGHHHHHHHGFGGGHHGGGHGFHHHHHHHHEHHHHHGHHGHHHHHHGHHHHHGGGHHHEHHHGHHHHGHHHHHHHHHHHGGGGGGGGHHHHHHGGHHGGGGGHHHHGGGGHGGGGGGGGGGBFFFFFFBBCBB
@M02197:105:000000000-AN6RF:1:1103:24389:10290 1:N:0:1
TCACCCAAGGTATCCTCCGCTTATTGATATGCTTAAGTTCAGCGGGTAGTCCTACCTGATTTGAGGTCAAATTGTCAGAAGCTGTCTCAAAAGAGACCCTTTAGAAGCTGAACCCCATTTATAAAGCTGCTCTTCACAAATGGCGTAGATAATTATCACACCAAAGTAAGGCAACAAAGGTCCCGCTAATGCATTTCAGGAGAGCCGACTTCTGAGAAGCCCGCATACTCCCACATCCAAGCCTGATCAACAGAAAAAGCTGAAAAGGTTGAGAATTTCATGACACTCAAACAGGCATGCTCCTCGGAATACCAAGGAGCGCAAGGTGCGTTCAAAGATTCGATGATTCAC
+
CCCCCFCCCCDFGGGGGGGGGGGHHHHHHHHHHHHHHHHHHHHGGGGGGHHHHHHHHHHHHHHHGHHHHHGHHHHHHHHHHHHHHHHHHHHHHGHHHGHHHHHGFHHHHHHHHHGGGHHHHHHHHHGHHHHHHHHHHHHHHHHHGGGGGHHHHHHHHHHHHGHHHHHHHHHHHHHHHHHHHGHHGHHHHHHHHHHHHHHHHGHGHHHHHHHGHHHHHGGGGGGHHHGGHGGGHGHHGGHHHHGHHHHGHHHHHHHGHHHGGHHHHHHHGHHHHHGHGHHHEHHFDGGHHHFHHGHHHHEGGGGGHHHHGHHHHHHGGGGGHGHHGGGGHGGGGGCGGGGFFFFFFFBBBBB
@M02197:105:000000000-AN6RF:1:1103:23346:10353 1:N:0:1
TCACCCAAGGTATCCTCCGCTTATTGATATGCTTAAGTTCAGCGGGTAGTCCTACCTGATTTGAGGTCAAATTGTCAGAAGCTGTCTCAAAAGAGACCCTTTAGAAGCTGAACCCCATTTATAAAGCTGCTCTTCACAAATGGCGTAGATAATTATCACACCAAAGCAAGGCAACAAAGGTCCCGCTAATGCATTTCAGGAGAGCCGACTTCTGAGAAGCCCGCATACTCCCACATCCAAGCCTGATCAACAGAAAAAGCTGAAAAGGTTGAGAATTTCATGACACTCAAACAGGCATGCTCCTCGGAATACCAAGGAGCGCAAGGTGCGTTCAAAGATTCGATGATTCAC
+
CCCCCFCCBCFFFGGGGGFGGGGHHHHHHHGHHFHHHHHHHHC?EFE?FGHGHHGHHHHGHFHHGGHHHHEHHHHHHFHHEFHGHHHHHHHHHGHHHGHHHHHHGHHHHHHHHEGGGHHGHHHHHHHGHGHHHGGHHHHHHHGGGGGGGHHHHHGHHHHHHHHHHHHHHHHHHHHHHHHHFHGGHHFHGHHHHHHHHHHHHGGGGHHHGGGGHHHHHGGGGGGGHHGGHGHGHHGHGGHHHHHGHHHHHHHHHHHHHHHHHHHHGHHHHHHHHHHHFEHHHHHHGGHHHHHHHHHGHHHGGGGGHHFHFHHHHHHGGGGFHHHGGGGGHGGGGGGGGGFFFFFFFFBBBBB
@M02197:105:000000000-AN6RF:1:1103:23586:10712 1:N:0:1
TCACCCAAGGTATCCTCCGCTTATTGATATGCTTAAGTTCAGCGGGTAGTCCTACCTGATTTGAGATCAAACATTCAAAGGGCTGTCCTCACTGAGGAGAGACGTCTGTGAGCTCCAGTGAACCTCCACTGCTGAAGGTTACTTGGTGGAAAACCACAAGCGCAGATAGTTATCACACCTGTGATGCCCACCAAACACTGGTAAGCTGATTCATTTGAGAGGAGCTGACCGCAGGCCAGCAAGACCCCCAAAGTCCAAGCTCATCATGGAAAACCATGAAGAGTTGAGGTGTTCATGATACTCAAACAGGCATGCCCTTCGGAATGCCAAAGGGCGCAAGGTGCGTTCAAAGATTCGATGATTCAC
+
CCCCCFCCBCFFGGGGGGGGGGGHHHHHHHHGHHHHHHHHHHHGGGGGGHHHHHHHHHHHHHHFGHHFHHHHHHHHHHHHGGGHGHHHHHHHHHHHGHGHGGHGGGHGHGHHHHHHHGHHGHHHHHHHHHHHGHHHHGHHHHHHHHHGGHHHHHGHGHHHHHGGHHHHHHHHHHHHHHHHHHHHHHHHHHGGHHHHHHHHHHHHHHHHHHHHHHHHHHHHGHHGHGGGGGHGHHGGGHHEHHGEGGGHHHHHHHGHHHHHHHHHHHHHHGHHGEHHHHHHHHHHHHHGHHHHHHHHHHHHGHHHHHHHHHHHGGGGGGGGHGHHHHGHHHGGGEGHGHGGGGGHGGGGGGGGGGFFFFFFFBBBBB
@M02197:105:000000000-AN6RF:1:1103:20330:10951 1:N:0:1
TCACCCAAGGTATCCTCCGCTTATTGATATGCTTAAGTTCAGCGGGTAGTCCTACCTGATTTGAGGTCAAACATCCAAAGGGCTGTCCTCACTGAGGAGAGACGTCTGTGAGCTCCAGTGAACCTCCACTGCTGAAGGTTACTTGGTGGAAAACCACAAGCGCAGATAGTTATCACACCTGTGATGCCCACCAAACACTGGTAAGCTGATTCATTTGAGAGGAGCTGACCGCAGGCCAGCAAGACCCCCAAAGTCCAAGCTCATCATGGAAAACCATGAAGAGTTGAGGTGTTCATGATACTCAAACAGGCATGCCCTTCGGAATGCCAAAGGGCGCAAGGTGCGTTCAAAGATTCGATGATTCAC
+
EEEEEFDEEEFFGGGGGGGGGGGHHHHHHHHHHHHHHHHHHHHGGGGGGHHHHHHHHHHHHHHGGHHHHHHHHHHHHHHHHGGHGHHHHHHHHHHHGGGHGGHGGGHGHHHHHHHHHHHHHHHHHHHHHHHHHHHFHHGHHHHHHGHGGHGHHHGHGHHHHGGGGHHHHHHHHHHHHHHHGHHHHHHHHHGHHHHHHHHHHHHHHHHHHHHHHHHHHHHHHHHHGGGGGGHGHHGHHHHHHHGGGGGHHHHHHGGHHHHHHHHGHHHHHGGHGGHHHHHHHHHHHHHGHHHHHHHHGHGGGHGHHHHHHHHGGGGGGGGHHHFFDBBHHHGGGCGHHHHGGGGGGGGGGGGGGGFFFFFFFCBBAA
@M02197:105:000000000-AN6RF:1:1103:12398:10947 1:N:0:1
TCACCCAAGGTATCCTCCGCTTATTGATATGCTTAAGTACAGCGGGTAGTCCTACCTGATTTGAGGTCAAATTGTCAGAAGCTGTCTCAAAAGAGACCCTTTAGAAGCTGAACCCCATTTATAAAGCTGCTCTTCACAAATGGCGTAGATAATTATCACACCAAAGCAAGGCAACAAAGGTCCCGCTAATGCATTTCAGGAGAGCCGACTTCTGAGAAGCCCGCATACTCCCACATCCAAGCCTGATCAACAGAAAAAGCTGAAAAGGTTGAGAATTTCATGACACTCAAACAGGCATGCTCCTCGGAATACCAAGGAGCGCAAGGTGCGTTCAAAGATTCGATGAT
+
CCCCCFCCCC@DGGGGGGGGGGGHHHHHHHHHHHHHHHHHHHHGGGGGGHHHHHHHHHHHHHHGGHHHHGHHHHHHHHHHHHHHHHHHHHHHHGHHHGHHHHHHHHHHHHHHHHGGGHHHHHHHHHHHHHHGHHHHHHHHHHHHGGGGGHHHHHHHHHHHHHHHHHHHHHHHHHHHHHHHHHHGGHHHGHHGHHHHHHHHHGHGGHHHGHHHHHHHHGGGGGGHHHGGHGHHHGHHGGHHHHHHHHHHHHHHHHHHHHHHHHHHHHHBHHHHHHGHHGHHHHHHFGHHHHGHGHHHHHHGGGGGHHHHGHHHHHHGGGGGHHHHGGGGGGGGGGGFCFFFFFBABBA
@M02197:105:000000000-AN6RF:1:1103:21616:10927 1:N:0:1
TCACCCAAGGTATCCTCCGCTTATTGATATGCTTAAGTTCAGCGGGTAGTCCTACCTGATTTGAGGTCAAATTGTCAGAAGCTGTCTTAAAAGAGACCCTTTAGAAGCTGAACCCCATTTATAAAGCTGCTCTTCACAAATGGCGTAGATAATTATCACACCAAAGCAAGGCAACAAAGGTCCCGCTAATGCATTTCAGGAGAGCCGACTTCTGAGAAGCCCGCATACTCCCACATCCAAGCCTGATCAACAGAAAAAGCTGAAAAGGTTGAGAATTTCATGACACTCAAACAGGCATGCTCCTCGGAATACCAAGGAGCGCAAGGTGCGTTCAAAGATTCGATGATTCAC
+
CDDDDFDDCCFFGGGGGGGGGGGHHHHHGHHHHHGFHHHHHHHGGGGGGHHHHHHHHHEHHHHHGHHHHHHHHHGHHHHHHHHHHHHHHHHHHGHHHGHHHHHHHHHHHHHHHHGGGHHHHHHHGHHHHHHHHHHHHHHHHHHHGGGGGHHHHHGHHHHHHHHHHHHHHHHGHHHHHHGHGGHHHHHGGHHHHHHHHHHHHGHGHHHHHHHHGHHHHGGGGGHHHHGGHGHGHHHHGGHGHHHHHHHHHHHHHHHHHHHGHGHHHHFHFHHFHHHHEHHGHHHGDGHFHGGBEFGGEHEEGFCFHGHHGHHHGHHGGGGCHHGHGGGGHGGGGGGGFGGFFFFFFFBCBAB
@M02197:105:000000000-AN6RF:1:1103:16389:11047 1:N:0:1
TCACCCAAGGTATCTCCGCTTATTGATATGCTTAAGTTCAGCGGGTAGTCCTACCTGATTTGAGGTCAAATTGTCAGAAGCTGTCTCAAAAGAGACCCTTTAGAAGCTGAACCCCATTTATAAAGCTGCTCTTCACAAATGGCGTAGATAATTATCACACCAAAGCAAGGCAACAAAGGTCCCGCTAATGCATTTCAGGAGAGCCGACTTCTGAGAAGCCCGCATACTCCCACATTCAAGCCTGATCAACAGAAAAAGCTGAAAAGGTTGAGAATTTCATGACACTCAAACAGGCATGCTCCTCGGAATACCAAGGAGCGCAAGGTGCGTTCAAAGATTCGATGATTCAC
+
CCCCBFBCCCFFGGGGGGGGGGHHHHHGHHCHHHHHHHHHHHGGG?EGHHGHHHHHGHHHHHHGHHHHHHHHHGHHHHHGGFHHHHHHHHGHGHHHGHHHHHGHHHHHHHGGHGGGHHHHHHHHHHHHHHHHHHHHHHGGHGFGGGGGHHHHHHHHHGHHHHHHHHHHHHHHHHHHHHFCGGHHHHHHHHHHHHHHHHHHGHGHHHHHGGHGHGHHGGGGGHHHGGGHGHHGGHGHGHHHGHHHHHHHHHFHHHHHHHHHHHHHHGGHHHGHGF5HHHHHHHHHGHHHHFHHGGHHHHGGGGGHHHHHHHCHHHGGGGGHGHFGGGDHGGFGGGFGGGFFFBFFFCBBAB
@M02197:105:000000000-AN6RF:1:1103:13611:11246 1:N:0:1
TCACCCAAGGTATCCTCCGCTTATTGATATGCTTAAGTTCAGCGGGTAGTCCTACCTGATTTGAGGTCAAATTGTCAGAAGCTGTCTCAAAAGAGACCCTTTAGAAGCTGAACCCCATTTATAAAGCTGCTCTTCACAAATGGCGTAGATAATTATCACACCAAAGCAAGGCAACAAAGGTCCCGCTAATGCATTTCAGGAGAGCCGACTTCTGAGAAGCCCGCATACTCCCACATCCAAGCCTGATCAACAGAAAAAGCTGAAAAGGTTGAGAATTTCATGACACTCAAACAGGCATGCTCCTCGGAATACCAAGGAGCGCAAGGTGCGTTCAAAGATTCGATGATTCAC
+
DDDDDFCCDDDFGGGGGGGGGGGHHHHHHHHHHHHHHHHHHHHGGGGGGHHHHHHHHHHHHHHHGHHHHHHHHHHHHHHHHHHHHHHHHHHHHGHHHGHHHHHHHHHGHHHHHHGGGHHHHHHHHHHHHHHHHHHHHHHHHHHHGGGGGHHHHHHHHHHHHHHHHHHHHHHHHHHHGHHHHHHHGHHGHHHHHHHHHHGHHGHGHHHGGHHHHHHHHGGGGGHHHHGGHGHGGHHGGGHHHHHHHHHHHHHHHHHHHHHHHHHHHHHHGHHHHHHHHGHGHHHHHGHHHHHHHHHHHGHGGGGGGHHHHHHHHHHGGGGGHHHHGGGGHGGFGGGGGGGFFFFFFFCCCCC
@M02197:105:000000000-AN6RF:1:1103:25287:11256 1:N:0:1
TCACCCAAGGTATCCTCCGCTTATTGATATGCTTAAGTTCAGCGGGTAGTCCTACCTGATTTGAGGTCAAATTGTCAGAAGCTGTCTCAAAAGAGACCCTCTAGAAGCTGAACCCCATTTATAAAGCTGCTCTTCACAAATGGCGTAGATAATTATCACACCAAAGCAAGGCAACAAAGGTCCCGCTAATGCATTTCAGGAGAGCCGACTTCTGAGAAGCCCGCATACTCCCACATCCAAGCCTGATCAACAGAAAAAGCTGAAAAGGTTGAGAATTTCATGACACTCAAACAGGCATGCTCCTCGGAATACCAAGGAGCGCAAGGTGCGTTCAAAGATTCGATGATTCAC
+
CCCCCFCCCCFFGGGGGGGGGGGHHHHHHHHHHHHHHGHHHHHGGGGGGHHHHHHHHHGHHHHHGHHHHHHHHHHHHHHHHHHHHHHHHHHHHGHHHGHHHHHHHHHHHGHHHHGGGHHHHHHHHHHGHHHHHHHHHHHHHHHHGGGGGHHHHHHHHHHHHGHHHHHHHHHHHHHHHHHHHHHGHHGGHHHHHHHHHHHHHGHGHGHGHGHHHHHHHGGGGGHHHHGGGGHGHGHFDGGHHHFGHEHGHHHGHHHHHHHHGHHHGHHHHGGGHHHFFBHHGHHHGGHGHHHHHHGHHHHGCCGGGHHHHHHHHHHGGFGGHHHHGGGGHGGGGGGGGGGFFFFFFFCBAAA
@M02197:105:000000000-AN6RF:1:1103:11927:11316 1:N:0:1
TCACCCAAGGTATCCTCCGCTTATTGATATGCTTAAGTTCAGCGGGTAGTCCTACCTGATTTGAGGTCAAATTGTCAGAAGCTGTCTCAAAAGAGACCCTTTAGAAGCTGAACCCCATTTATAAAGCTGCTCTTCACAAATGGCGTAGATAATTATCACACCAAAGCAAGGCAACAAAGGTCCCGCTAATGCATTTCAGGAGAGCCGACTTCTGAGAAGCCCGCATACTCCCACATCCAAGCCTGATCAACAGAAAAAGCTGAAAAGGTTGAGAATTTCATGACACTCAAACAGGCATGCTCCTCGGAATACCAAGGAGCGCAAGGTGCGTTCAAAGATTCGATGATTCAC
+
CCCCCFCCCCFFGGGGGGGGGGGHHHGHHHHHHHHHGHHHGHHGGGEGGHHHHHHHHHGHHHHFGHHHHHHHHHHHHHHHHHHHHHHHHHHHHGHHHGHHHHHHHHHHHHHHHHGGGHHHHHHHHHHHHHHHHHHHHHGHHHHGGFGGGHHHHHHHHHHHHGHHHHHHHHHHHHHHHHHHHHFHGHHHGGHHHHHHHHHHHGHGGHGHHGGGGGHHHGGGGGGGGGGGHGHGGHHGGGHHGEDEGGFFGDHHFHGHGHHGHHHGHHFHEHDHHBF5GBGHEHHEHFHGEHHHHGBHGHEGGGGFHGEHFFBFHHHEDECGHCHHGGGGHGFGGFGGEF44CBFFFFB@BBA
@M02197:105:000000000-AN6RF:1:1103:12379:11585 1:N:0:1
TCACCCAAGGTATCCTCCGCTTATTGATATGCTTAAGTTCAGCGGGTATCCCTACCTCATCCCAGGTCAAACTTAAGAAAGTTGAGGGTTGCTGGCGGACCAACCACCGGGACCCAACAGCGAGAAGAATTACTACGCTGAGAGCACGATGGCGTCGCCACTATTTTCGAGGCCCGCCGTTGCTGGCGCGGCCCAAAACCAAGCAGAGCTTGAGGGGTGAAATGACGCTGGAAGAGGCATGCCCCCCGGAATACCAAGGGGCGCAATGTGCGTTCAAAGATTCGATGATTCAC
+
CCCCCFCCCCFFGGGGGGGGGGGHHHHHHHHGHHHHHHHHHHHGGGGGHHHHHHHHHGH<HHHHHGH:HHHHHHHHHHGGGGGH;HHGE;GH<GHGGGGGGH<GG;GGGGGGGGGHHGGHHGG9GGGHHHH;HH<HGG9GGHHHHHHGG.GGHGEG:GGGGGGGGGGFGGGGGGGGGGGFGGGGGGGGGGHGGGGHHHGHHHHHHGHHGHHGGGHHHHHHHHFGGGHHHHHHHGHHGHHGGGGFGGHHHHHHHHHHHGGGGGHGHHGGGGHGGGGGGGGGGFFFFFFF@BBBB
@M02197:105:000000000-AN6RF:1:1103:28645:11685 1:N:0:1
TCACCCAAGGTATCCTCCGCTTATTGATATGCTTAAGTTCAGCGGGTAGTCCTACCTGATTTGAGGTCAAATTGTCAGAAGCTGTCTCAAAAGAGACCCTTTAGAAGCTGAACCCCATTTATAAAGCTGCTCTTCACAAATGGCGTAGATAATTATCACACCAAAGCAAGGCAACAAAGGTCCCGCTAATGCATTTCAGGAGAGCCGACTTCTGAGAAGCCCGCATACTCCCACATCCAAGCCTGATCAACAGAAAAAGCTGAAAAGGTTGAGAATTTCATGACACTCAAACAGGCATGCTCCTCGGAATACCAAGGAGCGCAAGGTGCGTTCAAAGATTCGATGATTCAC
+
BBBBBFBBBBDFGGGGGGGFGGGHHHGHHGHHHHHFHHHHFGHGGGFFFHHHHHFGGEGHHHHHGHG2EGHHHGFHHFGFHHHHHHHHHEHHFGHHFGHHFFFF3GFHFHHGHAEGGHHFFHHGFGHGHHHHHHHHHHGFFHBEGGGGGFHHHHHHHHHHHGHHHHHHGFHHGHHHHHHGCGGHGGHDDHGHHHHHFHHHHGHGHHHHGGGGGHGHHFGGFGGGGEGGGGGGFGGGCGHHHGFFHGEBHFHHGHGHHHHHHFBGHGGFHHHHHFFFGDFHHHGHHGHHGFFF1FBGHHHECECAF2A2BFBCHHFEGEE0A11HEAAGHGA3GGFGA1BFFFFFFFAAAAA
@M02197:105:000000000-AN6RF:1:1103:24463:11638 1:N:0:1
TCACCCAAGGTATCCTCCGCTTATTGATATGCTTAAGTTCAGCGGGTATCCCTACCTGATCCGAGGTCAATCAAGAGAATTGTGGGGGGTTTGCCGGCAGGAACGACACTGGCCGAACAGCGAACAGATTCTACTACGCCGGGTACCAGTGACTTTCCGCCGTTGATTTTCGGCGGGGAGACCGCAACAAGACGGACTCTTCCTCCATGACCATGCAAAAGCGCTTGAGTTGATTTTAGTGACGCTCGAACAGGCATGCCTCCCGGAATACCAGGAGGCGCAATGTGCGTTCAAAGATTCGATGATTCAC
+
DDDDDFCCCDFFGGGGGGGGGGGHHHHHHHHHHHHHHHHHHHHGGGGGHHHHHHHHHHHHHHHGGGGHHHHHHHHFGGGHHHHHGGGGGCGGGHHGGGGGGGHFGGGGGGGGGGGFGGGGGGFFFFFFFFFFFFFFGGFFFGFFGGGGGGGFGGGGGGGGFFFHHHGGFGGGGGFGHHGGDGGGHHFHGHHHFFHGHHHFFGHHHHHHHHHHHHHHHGGGGGHHHHHHHHHHHHHHHHGGGGGGHHGHHHHHHHHHGGGGGGGHHHHHHHHHHHGGGGGHFHHGGGGHGFGGGGGGGGFFFFFFFCBAAB
@M02197:105:000000000-AN6RF:1:1103:6473:11802 1:N:0:1
TCACCCAAGGTATCCTCCGCTTATTGATATGCTTAAGTTCAGCGGGTAGTCCTACCTGATTTGAGATCAAACATTCAAAGGGCTGTCCTCACTGAGGAGAGACGTCTGTGAGCTCCAGTGAACCTCCACTGCTGAAGGTTACTTGGTGGAAAACCACAAGCGCAGATAGTTATCACACCTGTGATGCCCACCAAACACTGGTAAGCTGATTCATTTGAGAGGAGCTGACCGCAGGCCAGCAAGACCCCCAAAGTCCAAGCTCATCATGGAAAACCATGAAGAGTTGAGGTGTTCATGATACTCAAACAGGCATGCCCTTCGGAATGCCAAAGGGCGCTAGGTGCGTTCAAAGATTCGATG
+
CCCCCFCBBCFFGGGGGGGGGGGHHHHHHHHHHHGHHHHHHHHGGGGGGHHHHHHHHHHHHHHHFHHHHHHHHHHHGHHGHGGHGHHHHHHHHHFHGFGHGGHGGGHGHHHHHHHHGHHHGHHHGHHHHHHHHHHHHHHHHHHGHHHGGHHHHHGHGHHHHGGHHHHHHHHHHHHHGHHHHHHHHHHHHHGHHHHHHHHHHGHHHHHHHHHHHHHHHHHGHHHGHFGGGGHGHHGHHHHHHHFEGGGHHHHHFGDHHHHHHHHGHHHHHGHHHHHHHHHGHHGGHHHGHHHHHHHHHG5FGHHHGFHGHFHHGGGGGGEHFHHGCHHHHHGGGGGFHGGGGGGGGGGGFFFCFFFBBBCC
@M02197:105:000000000-AN6RF:1:1103:11184:11813 1:N:0:1
TCACCCAAGGTATCCTCCGCTTATTGATATGCTTAAGTTCAGCGGGTAGTCCTACCTGATTTGAGGTCAAATTGTCAGAAGCTGTCTCAAAAGAGACCCTTTAGAAGCTGAACCCCATTTATAAAGCTGCTCTTCACAAATGGCGTAGATAATTATCACACCAAAGCAAGGCAACAAAGGTCCCGCTAATGCATTTCAGGAGAGCCGACTTCTGAGAAGCCCGCATACTCCCACATCCAAGCCTGATCAACAGAAAAAGCTGAAAAGGTTGAGAATTTCATGACACTCAAACAGGCATGCTCCTCGGAATACCAAGGAGCGCAAGGTGCGTTCAAAGATTCGATGATTCAC
+
DDDDDFCCCCFFGGGGGGGGGGGHHHHHHHHHHHHHHHHHHHHGGGGGGHHHHHHHHHHHHHHHGHHHHHHHHHHHHHHHHHHHHHHHHGHHHGHHHGGHHHHHHHHHHHHHHHGGGHHHHHHHHHHHHHHHHHHHHHHHHHHHGGGGGHHHHHHHHHHHHHHHHHHHHHHHHHHHHHHHGHHHGHHGGHHHHHHHHHHHHGHGHHHHGHHHHHHHHGGGGGGHHGGGHGGHHHHHGGHHHHHHHHHHHHHHHHHHHHHHHHHHHHHHHHHHHHHFGHHGHHHHGGHHHHHHHHHGHHGGGGGGHHFHHHHHHHGGGGGGHHHHGGGGHGGGGGGGGGGFFFFFFFCCBBC
@M02197:105:000000000-AN6RF:1:1103:23495:11869 1:N:0:1
TCACCCAAGGTATCCTCCGCTTATTGATATGCTTAAGTTCAGCGGGTATCCCTACCTGATCCGAGGTCAATCAAGAGAATTGTGGGGGGTTTGCCGGCAGGAACGACACTGGCCGAACAGCGAACAGATTCTACTACGCCGGGTACCAGTGACTTTCCGCCGTTGATTTTCGGCGGGGAGACCGCAACAAGACGGACTCTTCCTCCATGACCATGCAAAAGCGCTTGAGTTGATTTTAGTGACGCTCGAACAGGCATGCCTCCCGGAATACCAGGAGGCGCAATGTGCGTTTAAAGATTCGATGATTCAC
+
CCBCCFCBBCFFGGGGGGGGGGGHHHHGHHHHHHHHHHHHGHHGGGEEHHHHHHHHHGHHHHGFGGGHHHHFGHHFHHGHHHFGGGGGGFFGGHHGEGGGGGHHGGGGGGGGGGDFDFGGGGFFFFFFFFFFFFFFGFFFFFFFFFFFFFFFFFFGFFGGFGFFFGFFFFFGFFGFGFA@CEGFHFFHGFGFFGHHGCFHFGGFGHFHHHHHHFHFFEGGGGGHGHHGFHHHGFFGFHGEGGCCHHFHFHHGHFFHGE?E?GGHFFHHGFHGBHFGGGGHFGECGGGFGBFFCGGGGGFFFFFFFBAA>A
@M02197:105:000000000-AN6RF:1:1103:16112:12234 1:N:0:1
TCACCCAAGGTATCCTCCGCTTATTGATATGCTTAAGTTCAGCGGGTAGTCCTACCTGATTTGAGGTCAAATTGTCAGAAGCTGTCTCAAAAGAGACCCTTTAGAAGCTGAACCCCATTTATAAAGCTGCTCTTCACAAATGGCGTAGATAATTATCACACCAAAGCAAGGCAACAAAGGTCCCGCTAATGCATTTCAGGAGAGCCGACTTCTGAGAAGCCCGCATACTCCCACATCCAAGCCTGATCAACAGAAAAAGCTGAAAAGGTTGAGAATTTCATGACACTCAAACAGGCATGCTCCTCGGAATACCAAGGAGCGCAAGGTGCGTTCAAAGATTCGATGATTCAC
+
CDDDCFDDCCFFGGGGGGGGGGGHHHHHHHHHHHHHHHHHHHHGGGGGGGHHHHHHHHHHHHHHGHHHHHHHHHHHHHHHHHHHHHHHHHHHHGHHHGHHHHGHHHHHHHHHHHGGGHHHHHHHHHHHHHHHHHHHHHHHHHHHGGGGGHHHHHHHHHHHHGHHHHHHHHGHHHHHHHHHHHHHHGGHHHHHHHHHHHHHHGGGHHHGHHGGGHHHHGGGGGGHGHGGHGHHHGHHGGHHGHGGHGHGHHHHHHHHHHHHHHHHHHHHHFHHHHHHG5HHHHHHHGGHHHHHHHHHHHHGGGGGHHGHHHGHFHHGGGGGFFHHGGGGGGGGGGGGGGGFFFFFFFBBBBB
@M02197:105:000000000-AN6RF:1:1103:14938:12407 1:N:0:1
TCACCCAAGGTATCCTCCGCTTATTGATATGCTTAAGTTCAGCGGGTAGTCCTACCTGATTTGAGGTCAAATTGTCAGAAGCTGTCTCAAAAGAGACCCTTTAGAAGCTGAACCCCATTTATAAAGCTGCTCTTCACAAATGGCGTAGATAATTATCACACCAAAGCAAGGCAACAAAGGTCCCGCTAATGCATTTCAGGAGAGCCGACTTCTGAGAAGCCCGCATACTCCCACATCCAAGCCTGATCAACAGAAAAAGCTGAAAAGGTTGAGAATTTCATGACACTCAAACAGGCATGCTCCTCGGAATACCAAGGAGCGCAAGGTGCGTTCAAAGATTCGATGACTCAC
+
CCCCCFCCCCFFGGGGGGGGGGGHHHHHHHHHHHHHHHHHHHHGGGGGGHHHHHHHHHHHHHHHGHHGHGHHHHHHHHHHHHHHHHHHHHHHHGHHHGHHHHHHHHHHHHHHHHGGGHHHHHHHHHGHHHHHHHHHHHHHHHGHGGGGGHHHHHHHHHHHHHHHHHHHHHGHHHHHHHHHHHHHGGHGHHHHHHHHHHHHHGHGHHHGHHGGHGHGHGGGGGHHHHGGGGHHHHHHGGHHHHHGHHGHGHHHHHHHHHHHHHHHHHHFGHHHHHHHHHHHGHHFGGHHHHGHHHHHFHHGGGGGHHHHHHHHHHHFGGGGHHHHGGFEGGGGGGGCGGGFFFFFFFBBBBB
@M02197:105:000000000-AN6RF:1:1103:21252:12389 1:N:0:1
TCACCCAAGGTATCCTCCGCTTATTGATATGCTTAAGTTCAGCGGGTAGTCCTACCTGATTTGAGGTCAAATTGTCAGAAGCTGTCTCAAAAGAGACCCTTTAGAAGCTGAACCCCATTTATAAAGCTGCTCTTCACAAATGGCGTAGATAATTATCACACCAAAGCAAGGCAACAAAGGTCCCGCTAATGCATTTCAGGAGAGCCGACTTCTGAGAAGCCCGCATACTCCCACATCCAAGCCTGATCAACAGAAAAAGCTGAAAAGGTTGAGAATTTCATGACACTCAAACAGGCATGCTCCTCGGAATACCAAGGAGCGCAAGGTGCGTTCAAAGATTCGATGACTCAC
+
CDCCDFCCDDBFGGGGGGGGGGGHHHHHGHHHHHHHHHHHHHHGGGGGGHHHHHHHHHHHHHHHGHHHHHHHHHHHHHHHHHHHHHHHHHHHHGHHHGHHHHHHHHHHHHHHHHGGG:HHHHHHHHHHHHHHHHHHHHHHHHHHGGGGGHHHHHHHHHHHHHHHHHHHHHGHHHHHHHHHHHHHHHGGGHHHHHHHHHHHHGHGHHGGGGGGGGGGHGGGGGGGGGGGHGGGGGGHGGHHHHHFGBFFFHGHGHHHHHGHHHFGEHF25GHHFHGFFGHGHHFDAFHHFGFFGF3GDECE0E2GFHHHGGHHHGCFGFGFBHHHEE2EGBGGGGGGGGGFFFFFFFBAAAA
@M02197:105:000000000-AN6RF:1:1103:8399:12153 1:N:0:1
TCACCCAAGGTATCCTCCGCTTATTGATATGCTTAAGTTCAGCGGGTAGTCCTACCTGATTTGAGGTCAAATTGTCAGAAGCTGTCTCAAAAGAGACCCTTTAGAAGCTGAACCCCATTTATAAAGCTGCTCTTCACAAATGGCGTAGATAATTATCACACCAAAGCAAGGCAACAAAGGTCCCGCTAATGCATTTCAGGAGAGCCGACTTCTGAGAAGCCCGCATACTCCCACATCCAAGCCTGATCAACAGAAAAAGCTGAAAAGGTTGAGAATTTCATGACACTCAAACAGGCATGCTCCTCGGAATACCAAGGAGCGCAAGGTGCGTTCAAAGATTCGATGATTCAC
+
BCCCAFCCCCFFGGGGGGGGGGGHHHHHHHHHHHHGHHHHHHHGGGGGGHHHHHHHHHHHHHHHGGHHHHHHHHHHHHHHHHHHHHHHHHHHHGHHHGHHHHHHHHHHHHHHHHGGGHHHHHHHHHHHHHHHHHHHHHHHHHHHGGGGGHHHHHHHHHHHHHHHHHHHHHHHHHHHHHHHHHHHHHHHHHHHHHHHHHHHHGHGGHHHHGHHHGHHHGGGGGHGHGGGHGHHHGHHGGGHHHGHHHHHHHHHHHHHHHHHHHHHHHHHHHHHHHHHHHHGHHHHFGHHHHHHFHHHFGHGGGGGHHHHHHHHHGHGGGGGGHHHGGGGHGGGGGGGGGGFFFFFFFBBBBB
@M02197:105:000000000-AN6RF:1:1103:13994:12510 1:N:0:1
TCACCCAAGGTATCCTCCGCTTATTGATATGCTTAAGTTCAGCGGGTAGTCCTACCTGATTTGAGGTCAAATAGTTCAAAAATTGTCCAAATAGATTGGACCGTTAGAGAGCAGCTACACTTAACATCTCCACTTATAGATGTAGATAATTATCACACCAAAGTGGAGAACAGTAACCACTAATGCATTTAAGGAGAGCCGACTTAGAAAGCCAGCAACCCCCACATCCAAATCCTTAAGTCGTCATTACAACAACTGAAGGGTTTGAGAATTTAATGACACTCAAACAGGCATACTCCTCGGAATACCAAGGAGTGCAAGGTGCGTTCAAAGATTCGATGATTCAC
+
CBBCCFBCCCFFGGGGGGGGGGGHHHHHHHHHHHGHHHHHHHHGGGGGGHHHHHHHHHHHHHHHGHHHHHHHHHHHHHHHHHGHHHHHHHHHHHHHHHGHHHGGGGGHHHGHHHHHHHHHHHHHHHHHHHHHHHHHHHHHHHHHHHHHHHHHHHHHHHHHHHHHGHHHHHHHHHHHHHHHHHHHHHHHHHHHGEGHGGGHHHHGGHHHHHHHHHHGGHGFGHHHHGGHHHHHGGHHHGGGGGHHHHHHHHHHHHHHHHHHGGGHHHHHHHHHHHHHGHHHGGFHHHHHHHFHGHHDEGGGHHHHHHHHFHGFHHHHGHHHGGGGHGGGGGGGGGGFFFFBFFCBCBC
@M02197:105:000000000-AN6RF:1:1103:27739:12622 1:N:0:1
TCACCCAAGGTATCCTCCGCTTATTGATATGCTTAAGTTCAGCGGGTAGTCCTACCTGATTTGAGGTCAAATTGTCAGAAGCTGTCTCAAAAGAGACCCTTTAGAAGCTGAACCCCATTTATAAAGCTGCTCTTCACAAATGGCGTAGATAATTATCACACCAAAGCAAGGCAACAAAGGTCCCGCTAATGCATTTCAGGAGAGCCGACTTCTGAGAAGCCCGCATACTCCCACATCCAAGCCTGATCAACAGAAAAAGCTGAAAGGGTTGAGAATTTCATGACACTCAAACAGGCATGCTCCTCGGAATACCAAGGAGCGCAAGGTGCGGTCAAAGATTCGATGATTCAC
+
ABBBBF?AAADFGGGEEGGA2AF5FGG6FHCDEEG5AA5FGGFEAEEECFHHHGFGGFF5AGFBEAFGFGFFFHHF5B5GEHHHHBGHFHHHHGGG2?1?3BGDFGFHFEGHCG?EEE7EGFFFGDFBGFHHGHFHGGBG1?FCCGGGGFHFHFDDFDAGBCGGEC0GBCCFHHFC:0G<<C<>C@C?A7GFHHHFFGBHHGFGHCCG<1;2;@1;FBB<//DGBDGBBB1>9GGFFCFHG1FHFF2GGHFGCFEB11GFDEFF0EF0EDHFBFB1@DGBF211G/1HFB111B11G/AFEA//F22GHBHFGAAEAAGGHF1B0A0AAB1CGGGFA11FCB3DD@>1>>1
@M02197:105:000000000-AN6RF:1:1103:18425:12575 1:N:0:1
TCACCCAAGGTATCCTCCGCTTATTGATATGCTTAAGTTCAGCGGGTAGTCCTACCTGATTTGAGGTCAAATTGTCAGAAGCTGTCTCAAAAGAGACCCTTTAGAAGCTGAACCCCATTTATAAAGCTGCTCTTCACAAATGGCGTAGATAATTATCACACCAAAGCAAGGCAACAAAGGTCCCGCTAATGCATTTCAGGAGAGCCGACTTCCGAGAAGCCCGCATACTCCCACATCCAAGCCTGATCAACAGAAAAAGCTGAAAAGGTTGAGAATTTCATGACACTCAAACAGGCATGCTCCTCGGAATACCAAGGAGCGCAAGGTGCGTTCAAAGATTCGATGATTCAC
+
CCCDDFCDDDFFGGGGGGGGGGGHGHHHHHHHHHHHHHHHHHHGGGGGGHHHHHHHHHHHHHHHGHGHHHHGHHHHHHGHHHHHHHHHHHHHHGHHHGHHHHHHHHHHHGHHHHGGGHHHHHHHHHHHHHHHHHHHHHHHHHHHGGGGGHHHHHHHHHHHHGHHHHHHHHHHHHHHHHHHHHHGHHHHHHHHHHHHHHHHHGGGHHHHGGGGGHHHHGGGGGGHHHGGHGHGFHHHGGHHHHHHGGHHHHHHHHHHHHHHHHHHHHHHHHHHHHDHHGHHGHHHFGHHHHHHHHHHHHGGGGGGHHFHHHHHHHHGGGFGHHHHGGGGHGGFGGGGGGGFFFFFFFBCBCC
@M02197:105:000000000-AN6RF:1:1103:22054:12702 1:N:0:1
TCACCCAAGGTATCCTCCGCTTATTGATATGCTTAAGTTCAGCGGGTAGTCCTACCTGATTTGAGGTCAAATTGTCAGAAGCTGTCTCAAAAGAGACCCTTTAGAAGCTGAACCCCATTTATAAAGCTGCTCTTCACAAATGGCGTAGATAATTATCACACCAAAGCAAGGCAACAAAGGTCCCGCTAATGCATTTCAGGAGAGCCGACTTCTGAGAAGCCCGCATACTCCCACATCCAAGCCTGATCAACAGAAAAAGCTGAAAAGGTTGAGAATTTCATGACACTCAAACAGGCATGCTCCTCGGAATACCAAGGAGCGCAAGGTGCGTTCAAAGATTCGATGACTCAC
+
ABBBBFBBBBFFGGGGGGGGGGGHHHHHHGHHHHHHHHHHGHHGGGEEEHHHHHGHHGHHHHHHGGHHFHHHHHHHHHHHHHHGHHHHHHHHGGHHHGHHHHHHCFHHHHHHHHGGGHHHHHHHHHHHHHHHHHHHHHHFHHHHGGGGGHHHHHHHHHHHHGHHHHHHHHGHHHHHHHHHGHHHGHHHHHGHHHHHHHHHGGHGHHGGGGGHHHHHHGGGGGGGGHGGHGHGGHGFGGHHHHHFFFFHGGHHHHEHHGHHHHHHFFHGHHHHHHGBHHHHHHHHHGHHHFHHHHGHHHGGGGGGHGGHHHHHHHHEGGGGHHHHGGGGHGGGGGGGGGGFFFFFFFBBBAB
@M02197:105:000000000-AN6RF:1:1103:18643:13112 1:N:0:1
TCACCCAAGGTATCCTCCGCTTATTGATATGCTTAAGTTCAGCGGGTAGTCCTACCTGATTTGAGGTCAAATTGTCAGAAGCTGTCTCAAAAGAGACCCTTTAGAAGCTGAACCCCATTTATAAAGCTGCTCTTCACAAATGGCGTAGATAATTATCACACCAAAGCAAGGCAACAAAGGTCCCGCTAATGCATTTCAGGAGAGCCGACTTCTGAGAAGCCCGCATACTCCCACATCCAAGCCTGATCAACAGAAAAAGCTGAAAAGGTTGAGAATTTCATGACACTCAAACAGGCATGCTCCTCGGAATACCAAGGAGCGCAAGGTGCGTTCAAAGATTCGATGACTCAC
+
BCCDDFDDDDFFGGGGGGGGGGGHHHHHHHHHHHHHHHHHHHHGGGEGGHHHHHHHHHHHHHHHGHHHHHHHHHHHHHHHHHHHHHHHHHHHHGHHHGHHHHHHHHHHHHHHHHGGGHHHHHHHHHHHHHHHHHHHHHHHHHHFGGGGGHHHHHHHHHHHHHHHHHHHGHGHHHHHHHHHHHGHGGGGHHHHHHHHHHHHHGGGHHGGHHHGGHGHGGGGGGHGHHGGHGGHHHHHGGHHHHFGGFHHHHHGHHHHEGHGHHHHHHHHHFHHGFHEFHHHHHHFFGHHHHHGHEHHFFHGGGGGHHHFFGFFHHHGGGGGFHHHFGGGHGGFGGGGFBGFFFFFFFBAAAA
@M02197:105:000000000-AN6RF:1:1103:29077:13397 1:N:0:1
TCACCCAAGGTATCCTCCGCTTATTGATATGCTTAAGTTCAGCGGGTAGTCCTACCTGATTTGAGGTCAAATTGTCAGAAGCTGTCTCAAAAGAGACCCTTTAGAAGCTGAACCCCATTTATAAAGCTGCTCTTCACAAATGGCGTAGATAATTATCACACCAAAGCAAGGCAACAAAGGTCCCGCTAATGCATTTCAGGAGAGCCGACTTCTGAGAAGCCCGCATACTCCCACATCCAAGCCTGATCAACAGAAAAAGCTGAAAAGGTTGAGAATTTCATGACACTCAAACAGGCATGCTCCTCGGAATACCAAGGAGCGCAAGGTGCGTTCAAAGATTCGATGATTCAC
+
CCCCCFBCCCFFGGGGGGGGGGGHHGHHHHHHHGHHHHHHHHHGFGGGGHHHHHHHHHHGHHHHGHHHHHHHHHHGFHHHHHHHHHGHHHHHHGGHHGHHHHHHHHHHHHHHHHGGGHHHHHGHHHHHHHHHHHHHHHHHHHHHGGGGGHHHHGGHHHHHHHHHHHHHHHGHHHHHHHGHHHHHGHHHGHHHHHHHHHHHHGHGGHHHGGGGHHHHHGGGGGHHHHGGGGGHHHHHGGHGHGHFHHGHHHHHHHHHHEGHHHHHHHHHFHGGHHGEHFHHGHHHHGHHHHHHHHHHHHHGGFGGHHHGFGBGGHHGGFAGFHFGGFCGHGGGGGFGGFGFBFFFFFBAAA?
@M02197:105:000000000-AN6RF:1:1103:25027:13316 1:N:0:1
TCACCCAAGGTATCCTCCGCTTATTGATATGCTTAAGTTCAGCGGGTAGTCCTACCTGATTTGAGGTCAAATTGTCAGAAGCTGTCTCAAAAGAGACCCTTTAGAAGCTGAACCCCATTTATAAAGCTGCTCTTCACAAATGGCGTAGATAATTATCACACCAAAGCAAGGCAACAAAGGTCCCGCTAATGCATTTCAGGAGAGCCGACTTCTGAGAAGCCCGCATACTCCCACATCCAAGCCTGATCAACAGAAAAAGCTGAAAAGGTTGAGAATTTCATGACACTCAAACAGGCATGCTCCTCGGAATACCAAGGAGCGCAAGGTGCGTTCAAAGATTCGATGATTCAC
+
ABBBCFCCABFFGGGGGGGGGGGHHHHHHHHHHHHHHHHHHHHGGGGGGHHHHHHHHHHHHHHHGHHGHHHHHHHHHHHHHHHGHHHHHHEHHGHHHGHHHHHHHHHHHGHGHHGGGHHHHHHHHGHHHHHHHHHHHHHHHHGHGGGGGHHHHHHHHHHHHGHHHHGHHHGHHHHHHHHHHHHHGHHGHHHHHHHHGHHHHGHGHHHHGHHGHGHHHGGGGGHHHGGGHGHHHHHHGGHHHHHHHHHHHHHHHHHHHHHGHHHHHHHHHHHHGDHFGHGHHHHHHGGHHHHHHHHEHHHDGECGHHHHHHHHHHHGGGGGHHGHGGGFGGGGGGGGGGGFFFFBFFA?BBA
@M02197:105:000000000-AN6RF:1:1103:14563:13360 1:N:0:1
TCACCCAAGGTATCCTCCGCTTATTGATATGCTTAAGTTCAGCGGGTAGTCCTACCTGATTTGAGATCAAACATTCAAAGGGCTGTCCTCACTGAGGAGAGACGTCTGTGAGCTCCAGTGAACCTCCACTGCTGAAGGTTACTTGGTGGAAAACCACAAGCGCAGATAGTTATCACACCCGTGATGCCCACCAAACACTGGTAAGCTGATTCATTTGAGAGGAGCTGACCGCAGGCCAGCAAGACCCCCAAAGTCCAAGCTCATCATGGAAAACCATGAAGAGTTGAGGTGTTCATGATACTCAAACAGGCATGCCCTTCGGAATGCCAAAGGGCGCAAGGTGCGTTCAAAGATTCGATGATTCAC
+
CCCCCFCCCCFFGGGGGGGGGGGHHHHHHHHHHHHHHHHHHHHGGGGGGHHHHHHHHHHHHHHGGHHHHHHHHHHHHHHHHGGHGHHHHHHHHHFHGHGHGGHGGGHGHHHHHHHHHHHHHHHHHHHHHHHHHHHHHHHHHHHHHHHGGHGGHHGHGHHHHGGGGGHHHHHHHHHHHHGGHHHHHHHHHHGHHHHHHHHHHHHHHHHHHHHGHHHHHHGHHHHHHGGGGGHGHHGHHHHHHHFEGGGGHHHHHHGHHGHGHHHGHHHHHGHHGHHHHHHHHHHHHHHGHHHGHHHHHHHHGHHHHHHHHHHHGFCGGGGHHHHHHGHHHGGGGGGHHHHGGGGGGGGGGGGGGGFFFFFFFCCBAB
@M02197:105:000000000-AN6RF:1:1103:25150:13360 1:N:0:1
TCACCCAAGGTATCCTCCGCTTATTGATATGCTTAAGTTCAGCGGGTAGTCCTACCTGATTTGAGATCAAACATTCAAAGGGCTGTCCTCACTGAGGAGAGACGTCTGTGAGCTCCAGTGAACCTCCACTGCTGAAGGTTACTTGGTGGAGAACCACAAGCGCAGATAGTTATCACACCTGTGATGCCCACCAAACACTGGTAAGCTGATTCATTTGAGAGGAGCTGACCGCAGGCCAGCAAGACCCCCAAAGTCCAAGCTCATCATGGAAAACCATGAAGAGTTGAGGTGTTCATGATACTCAAACAGGCATGCCCTTCGGAATGCCAAAGGGCGCAAGGTGCGTTCAAAGATTCGATGATTCAC
+
BBBBBFBB@BBDGGGGGGGGGGGHGHGHHHHHHHHHHHHCHHGGGGGGGHHHHHHHHHHHHHHGGHHHHHHHHHHHGGHHHGGHGHHGHHHHHHHHGHGHGGHGGGHGHHHHHHHHHHHHHHHHHHHHHHHHHHGHHHFHHHHHHHHGGHHHHHHHGHHHHGHHHGHFHHHHHHHHHHHHHHHHHHHHHHGGHGHHHHHHHHHHHHHHHHHHHHHHHHHGHHHHFGGGGGHGHHGHHHHHHFDGEGGHHHHGGHGHHHHHHHGHHHGHHGHHHGHHHHHHGHHGHHHGHFHHHHHHHHF5GHHHGHHHHFHHGGGFGAGHHGGHHFHFHGEGGGGHFBGGGGGHGGGGGGGGFGBFFFFFF@BBBB
@M02197:105:000000000-AN6RF:1:1103:20787:13708 1:N:0:1
TCACCCAAGGTATCCTCCGCTTATTGATATGCTTAAGTTCAGCGGGTAGTCCTACCTGATTTGAGGTCAAATTGTCAGAAGCTGTCTCAAAAGAGACCCTTTAGAAGCTGAACCCCATTTATAAAGCTGCTCTTCACAAATGGCGTAGATAATTATCACACCAAAGCAAGGCAACAAAGGTCCCGCTAATGCATTTCAGGAGAGCCGACTTCTGAGAAGCCCGCATACTCCCACATCCAAGCCTGATCAACAGAAAAAGCTGAAAAGGTTGAGAATTTCATGACACTCAAACAGGCATGCTCCTCGGAATACCAAGGAGCGCAAGGTGCGTTCAAAGATTCGATGATTCAC
+
CCCCCFCCCCDFFGGGGGGGGGGHHHHHHHHHHHHHHHHHHHHGGGEEGHHHHHHHHHHHHHHHGHHHHHHHHHHHHHHHHHHHHHHHHHHHHGHHHGHHHHHHHHHHHHHHHHGGGHHHHHHHHHHHHHHHHHHHHHHHHHHHGGGGGHHHHHHHHHHHHGHHHHHHGHHHHHHHHHHHHHHHHHHGHHHHHHHHHHHHHGHGHHFGGCHHHGHHGGGGGGHHHHGGHGGGGHHFFGHHHHHHHHHGHHHGHHGHHHHHHHGHHHHHHHHGHHHHHHHGHHHGHGHHHHHHHGHHGFHGGGGGHHHFHCHHHGBGGGGGHHHHGGGGHGGGGGGGFFCBFDFFFFBBBBB
@M02197:105:000000000-AN6RF:1:1103:28780:13681 1:N:0:1
TCACCCAAGGTATCCTCCGCTTATTGATATGCTTAAGTTCAGCGGGTAGTCCTACCTGATTTGAGGTCAAATTGTCAGAAGCTGTCTCAAAAGAGACCCTTTAGAAGCTGAACCCCATTTATAAAGCTGCTCTTCACAAATGGCGTAGATAATTATCACACCAAAGCAAGGCAACAAAGGTCCCGCTAATGCATTTCAGGAGAGCCGACTTCTGAGAAGCCCGCATACTCCCACATCCAAGCCTGATCAACAGAAAAAGCTGAAAAGGTTGAGAATTTCATGACACTCAAACAGGCATGCTCCTCGGAATTCCAAGGAGCGCAAGATGCGTGCAAAGATTCGAAGATTCAC
+
AAAAAFA111DDEDFFFFGC?EGBF3GF3FDGFF2EGG2AG21B//AAFHGH2F1G11ADFFBG/FGHB1DGH1GBF1GG1GFEGGHHEHFE0?GEGFAFBGHFF2GHE1F11G/;9F8HBGGFB1GFB9HGHFFGFHBCGHFGFEFFCDDFHFFH9>D2CHGHHFBB<GGG0GHHHCCF<FF?@CCGGHHEFHHGHHH?0E//:CC??@DDBFFFFGGGFFGAGG?B9?9#BBB1ECGGGCF21FBGB2FB0BGGEB1F2F1EGGF0F222BGGF12D2221ED/DA11A11A1BGA/ECEAB0111FB1FFFGE0A001331000EFAB1333A1111>@33DF>A11A
@M02197:105:000000000-AN6RF:1:1103:22796:13806 1:N:0:1
TCACCCAAGGTATCCTCCGCTTATTGATATGCTTAAGTTCAGCGGGTAGTCCTACCTGATTTGAGGTCAAATTGTCAGAAGCTGTCTCAAAAGAGACCCTTTAGAAGCTGAACCCCATTTATAAAGCTGCTCTTCACAAATGGCGTAGATAATTATCACACCAAAGCAAGGCAACAAAGGTCCCGCTAATGCATTTCAGGAGAGCCGACTTCTGAGAAGCCCGCATACTCCCACATCCAAGCCTGATCAACAGAAAAAGCTGAAAAGGTTGAGAATTGCATGACACTCAAACAGGCATGCTCCTCGGAATACCAAGGAGCGCAAGGTGCGTTCAAAGATTCGATGATTCAC
+
CBBCCFCCCCDFGGGGGGGGGGGHHHHHHHHHHHHHHHHHHHHGGGGGGHHHHHHGHHHHHHHHGHHHHHHHHHHHHHHHEHHHHHHHHHHHHGHHHGHHHHHHHHHHHHHHHHGGGHHGH:HHHHH;HGHGH:HHHHHHHGHGGGGGGHHHHHGHHHHHHGH/HHHHHHGHHHHHHHHGFGHHGGGGGHHHHHHHHHGHEEGGFHGGGGGG77GFGGGGGGGGGGG7GGGGGGGF//000112122E2B2EGDE11G12@21BFB00222DFB2111D2221B1/EFD11B111GG//EA/A?02AF2FGHGB1B00A0111B0AA011DGF33A11FFF3FDFD>>11A
@M02197:105:000000000-AN6RF:1:1103:16095:14058 1:N:0:1
TCACCCAAGGTATCCTCCGCTTATTGATATGCTTAAGTTCAGCGGGTAGTCCTACCTGATTTGAGGTCAAATTGTCAGAAGCTGTCTCAAAAGAGACCCTTTAGAAGCTGAACCCCATTTATAAAGCTGCTCTTCACAAATGGCGTAGATAATTATCACACCAAAGCAAGGCAACAAAGGTCCCGCTAATGCATTTCAGGAGAGCCGACTTCTGAGAAGCCCGCATACTCCCACATCCAAGCCTGATCAACAGAAAAAGCTGAAAAGGTTGAGAATTTCATGACACTCAAACAGGCATGCTCCTCGGAATACCAAGGAGCGCAAGGTGCGTTCAAAGATTCGATGATTCAC
+
CCCCCFCCCC4DGGGGGGGGGGGHHHHHHHHHHHHHGHGHHHHGGGGGGHHHHHHHHHHHHHHHGHHHFHHHHHHHHHHHHHHHHHHHHHHHHGHHHGHHHHHHHHHGHHHHHHGGGHHHHHHHHHGHHGHHHHHHHHHGHHGHGGGGGHHHGHHHHHHGHHHHHHHHHHHHHHHHHHGHHGHHHHHHHHHHHHHHHHHHHGHGHHGHHHHGHHHHHGGGGGHGHHGGGGGHHGHGGGHHHGHHHHGHGHHHHHHHHHGHHHHHHHHHHHHGHHHFGHHGHHHGHGGHHHHHHHHHHGHGGGGGHFHHHHFHHHHGGGGGHHHHGGGGHGGGGFCGGGGFFFFFFFBA?AA
@M02197:105:000000000-AN6RF:1:1103:25776:14070 1:N:0:1
TCACCCAAGGTATCCTCCGCTTATTGATATGCTTAAGTTCAGCGGGTAGTCCTACCTGATTTGAGGTCAAATTGTCAGAAGCTGTCTCAAAAGAGACCCTTTAGAAGCTGAACCCCATTTATAAAGCTGCTCTTCACAAATGGCGTAGATAATTATCACACCAAAGCAAGGCAACAAAAGTCCCGCTAATGCATTTCAGGAGAGCCGACTTCTGAGAAGCCCGCATACTCCCACATCCAAGCCTGATCAACAGAAAAAGCTGAAAAGGTTGAGAATTTCATGACACTCAAACAGGCATGCTCCTCGGAATACCAAGGAGCGCAAGGTGCGTTCAAAGATTCGATGATTCAC
+
CCCCCFDDCCDFGGGGGGGGGGGHHHFHHHHHHHGHH5FFHHHGGGGGGHHHHHHHHHHHHHHHGHGHHHHHHHHHHHHHHHHHHHHHHHGHHGHHHGHHHHHHHHHHHHHHHHGGGHHHHHHHHHHHHHHHHHHHHHHHHHHHGGGGGHHHHHHHHHHHHHHHHHHHHHHHHHHHHHHHHHHHHHHGHHHHHHHHHHHHHGHGHHGGHHHGHGHHHGGGGGHHHHGGHGHHHHHHGGHHHHHHFHGHHHHHHGHHHHHHHHHHHHHHHHHHHHGDHFHHHHHHGFGHHHHGHHHHHHHGGGGGFHHHHHGHHHHGGGGGHHHHGGGGHGGGGGGGGGGFFFFFFFCBAAB
@M02197:105:000000000-AN6RF:1:1103:14385:14217 1:N:0:1
TCACCCAAGGTATCCTCCGCTTATTGATATGCTTAAGTTCAGCGGGTAGTCCTACCTGATTTGAGATCAAACATTCAAAGGGCTGTCCTCACTGAGGAGAGACGTCTGTGAGCTCCAGTGAACCTCCACTGCTGAAGGTTACTTGGTGGAAAACCACAAGCGCAGATAGTTATCACACCTGTGATGCCCACCAAACACTGGTAAGCTGATTCATTTGAGAGGAGCTGACCGCAGGCCAGCAAGACCCCCAAAGTCCAAGCTCATCATGGAAAACCATGAAGAGTTGAGGTGTTCATGATACTCAAACAGGCATGCCCTTCGGAATGCCAAAGGGCGCAAGGTGCGTTCAAAGATTCGATGACTCAC
+
>AAA1FAAAA13D1F3FG11EE?GHHHHHHHHCHFHFHHBHHGC?/F?FHHHHHFFHHHHHGGHFFHHGHHEAFHHHEFHHGFG/FG@@1DGHHBBEFCHFAB?FGFGHHFHHHFHFHHFFF1CGHHHFHEFGEFHHHFFHFHHGGGGGHGGGHGHGGHGGGHHHHHHHHHHGHHHHHHGHGHHGFDGHGGHHHHHHHHHHHHHHHHHHHHHHHGHHHHHHHHHHGGGFGHGHHGHHHHHHHFEGGGHHHGHHHGHHHHHHHHHHHHHHGHHGHHHHHHHHHHGHHGGHHHHHHHHHHHGGHGHHHHHHHHGGGGGGGGGHHHHHHHHHHGGGGGHHHHGGGGHGGGGGGGGGGFFFFFFFBCBAB
@M02197:105:000000000-AN6RF:1:1103:26795:14361 1:N:0:1
TCACCCAAGGTATCCTCCGCTTATTGATATGCTTAAGTCCAGCGGGTAGTCCTACCTGATTTGAGGTCAAATTGTCAGAAGCTGTCTCAAAAGAGACCCTTTAGAAGCTGAACCCCATTTATAAAGCTGCTCTTCACAAATGGCGTAGATAATTATCACACCAAAGCAAGGCAACAAAGGTCCCGCTAATGCATTTCAGGAGAGCCGACTTCTGAGAAGCCCGCATACTCCCACATCCAAGCCTCATCGACAGAAAAAGCTGAAAAGGTTGAGAATTTCATGACACTCAAACAGGCATGCTCCTCGGAATACCAAGGAGCGCAAGGTGCGTTCAAAGATTCGATGATTCAC
+
CCCCCFCCCCFFGGGGGGGGGGGHHHHHHHHHHHHHHHHHHHHGGGGGGHHHHHHHHHHHHHHGGHHHGHHHHHHHHHHHHHHHHHHHHHHHHGHHHGHHHHHHHHHHHHHHHGGGGHHHHHHHGHHHHHHHHHHHHHHHGHHHGGGGGHHHHHHHHHHHHGHHHHHHHHHHHHHHHHHHHHHHGGGHHHHHHHHHHHHHHGHGHHGGHHGHHHHHHGGGGGHHHGGGHGHHGGHHGGHHFEHFEGGGHHHHHFHHHHHHHHHHHHHHFHHHHHHGHHHHGHHHHGHHGHHHFHHFHHHGGGGGHGHHHHHHHHHGGGGGFGGHGGGGGGGGGGGGGGGFFFFFFFABAAB
@M02197:105:000000000-AN6RF:1:1103:13929:14330 1:N:0:1
TCACCCAAGGTATCCTCCGCTTATTGATATGCTTAAGTTCAGCGGGTAGTCCTACCTGACTTGAGGTCAAATTGTCAGAAGCTGTCTCAAAAGAGACCCTTTAGAAGCTGAACCCCATTTATAAAGCTGCTCTTCACAAATGGCGTAGATAATTATCACACCAAAGCAAGGCAACAAAGGTCCCGCTAATGCATTTCAGGAGAGCCGACTTCTGAGAAGCCCGCATACTCCCACATCCAAGCCTGATCAACAGAAAAAGCTGAAAAGGTTGAGAATTTCATGACACTCAAACAGGCATGCTCCTCGGAATACCAAGGAGCGCAAGGTGCGTTCAAAGATTCGATGATTCAC
+
CCCCCFCCCCFFGGGGGGGGGGGHHHHHHHHGHHHHHHHHGHHGGGGGGHHHHHHHHGHHHHHHHHHHHHHHHHHHHHHHHHHHHHHHHHHHHGHHHGHHHHHGHHHHHHHHHHGGGHHHHHHHHHHHHHHHHHHHHHHHHHHHGGGGGHHHHHHHHHHHHHHHHHHHGHHHHHHHHHGHHGHHHGGHHHHHHHHHHHHHHGFGFHGGGGGGGGHGHGGGGGGGHGGGGGGHHHHHGGHHHHHHHHHHHHEHHHHHHHHHHGHHHHGCFHHHHHFGHFHHBHHHHGHHFHHHGHFGGHFDCGGGHHHEDDABHGBGGGGGGHHHGGEDFFGGFGGGGGGFFFFFFFAAA3A
@M02197:105:000000000-AN6RF:1:1103:22045:14510 1:N:0:1
TCACCCAAGGTATCCTCCGCTTATTGATATGCTTAAGTTCAGCGGGTAGTCCTACCTGATTTGAGATCAAACATTCAAAGGGCTGTCCTCACTGAGGAGAGACGTCTGTGAGCTCCAGTGAACCTCCACTGCTGAAGGTTACTTGGTGGAAAACCACAAGCGCAGATAGTTATCACACCTGTGATGCCCACCAAACACTGGTAAGCTGATTCATTTGAGAGGAGCTGACCGCAGGCCAGCAAGACCCCCAAAGTCCAAGCTCATCATGGAAAACCATGAAGAGTTGAGGTGTTCATGATACTCAAACAGGCATGCCCTTCGGAATGCCAAAGGGCGCAAGGTGCGTTCAAAGATTCGATGATTCAC
+
BCCCDFDDDCFFGGGGGGGGGGGHHHHHHHHHHHHHHHHHHHHGGGGGGHHHHHHHHHHHHHHHGGHHHHHHHHHHHHHHHGGHGHHHHHHHHHHHGHGHGGHGGGHGHHHGHHHHHHHHHHHHHHHHHHHHHHHHHHHHHHHHHHHGGHHHHHGHGHHHHGHHHHHHHHHHHHHHHHHHHHHHHHHHHHGHHHHHHHHHHHHHHHHHHHHHHHHHHHHHGHHHHGGGGGHGHHGHHHFHHHFEGGGHHHHHHHGHHHHHHHHHHHHHHGHHHHHHHHHHHHHHHHHGHHHEHHHHHHHHGGHHHGHHHHHHGGFGEGGHHHGBHGHGHHGGGGGHCHHGGGGHGGGGGGGGGGFFFFFFFCCCBC
@M02197:105:000000000-AN6RF:1:1103:17882:14607 1:N:0:1
TCACCCAAGGTATCCTCCGCTTATAGATATGCTTAAGTTCAGCGGGTAGTCCTACCTGATTTGAGGTCAAATTGTCAGAAGCTGTCTCAAAAGAGACCCTTTAGAAGCTGAACCCCATTTATAAAGCTGCTCTTCACAAATGGCGTAGATAATTATCACACCAAAGCAAGGCAACAAAGGTCCCGCTAATGCATTTCAGGAGAGCCGACTTCTGAGAAGCCCGCATACTCCCACATCCAAGCCTGATCAACAGAAAAAGCTGAAAAGGTTGAGAATTTCATGACACTCAAACAGGCATGCTCCTCGGAATACCAAGGAGCGCAAGGTGCGTTCAAAGATTCGATGATTCAC
+
CCCCCFCCCCFFGGGGGGGGGGGGHHHHHHHHHHHHHHHHHHHGGGGGGHHHHHHHHHHHHHHHGHHGHHHHHHHGHHHHHHHHHHHHHHHHHGHHHGHHHHHHHHHHHHHHHHGGGHHHHHHGHHHHHHHHHHHHHHGHHHHHGGGGGHGHHHHHHHHHHGHHHHHHHHHHHHHHHHGHHHHHHHHGGHHHHHHHHHHHHGGGHHGGGHHHHHHHHGGGGGHHHHGGHGHGHHHHGGHHHHHHHHGHHHHHHHHHHHHGHHHHHHHHHHHHHHGHHHHHHHHGFGHHGHHHHGHHHHHGGGGGHHHHHHGHHHHGGGGGHHHHGGGGHGGGGGGGGGGFFFFFFFCCCCC
@M02197:105:000000000-AN6RF:1:1103:3222:14622 1:N:0:1
TCACCCAAGGTATCCTCCGCTTATTGATATGCTTAAGTTCAGCGGGTAGTCCTACCTGATTTGAGGTCAAATTGTCAGAAGCTGTCTCAAAAGAGACCCTTTAGAAGCTGAACCCCATTTATAAAGCTGCTCTTCACAAATGGCGTAGATAATTATCACACCAAAGCAAGGCAACAAAGGTCCCGCTAATGCATTTCAGGAGAGCCGACTTCTGAGAAGCCCGCATACTCCCACATCCAAGCCTGATCAACAGAAAAAGCTGAAAAGGTTGAGAATTTCATGACACTCAAACAGGCATGCTCCTCGGAATACCAAGGAGCGCAAGGTGCGTTCAAAGATTCGATG
+
BCCCCFBBCCFFGGGGGGGGGGGHHHHHHHHHHHHHHHHHHHHGGGGGGHHHHHGHHHHHHHHHGHHHHHHHHHHHHHHHHHGGHHHHHHHHHGHHHGHHHHHHHHHHHHHHHHGGGHHHHHHHHHHFFHHGHDHHHHFFGGGGGGGGFDHHGGDGHHHHHGGFHHGHHGHHHHHHHHGFDFGHGGHEHGHHHGFDGHHHHGGDHHGFGGGGGHGHFGGGFEHGHGGGHGFGGGGBGGGHGGD@HHFGHFHEHGFHFHEFGHFDDHHHFGF5HFGGFFF5FGD3BAGHFHHFHHG3FFGEA22?GGHFGA3CHHFGGGGEGF44CGCGGGGCFFFFBFBF?A?BB
@M02197:105:000000000-AN6RF:1:1103:8487:14622 1:N:0:1
TCACCCAAGGTATCCTCCGCTTATTGATATGCTTAAGTTCAGCGGGTAGTCCTACCTGATTTGAGGTCAAATTGTCAGAAGCTGTCCCAAAAGAGACCCTTTAGAAGCTGAACCCCATTTATAAAGCTGCTCTTCACAAATGGCGTAGATAATTATCACACCAAAGCAAGGCAACAAAGGTCCCGCTAATGCATTTCAGGAGAGCCGACTTCTGAGAAGCCCGCATACTCCCACATCCAAGCCTGATCAACAGAAAAAGCTGAAAAGGTTGAGAATTTCATGACACTCAAACAGGCATGCTCCTCGGAATACCAAGGAGCGCAAGGTGCGTTCAAAGATTCGATGATTCAC
+
CCCCCFCCCCFFGGGCGGGGGGGHHHHHHHHHHHHHHHHHHHHGGGGGGHHHHHHHHHHHHHHHFGGHHHHHHHHHHHHHHHHHHHHHHHHHHGHHHGHHHHHGHHHHHHHHHGGGGHHHHHHGHHHHHHHHHHHHHHHHHHHHGGGGGHHHHHHHHHHHHHHHHHHHHHGHHHHHHHHFFGHHHGHHHHHHHHHHHHHHHGHGHHHGGGGHHHHHHGGGGGHHHGFGHGGHHHHHGGGHGHFGHFHHHHHHHHHHHHHHHHHHHHHGGHHHHHGGHGHHHHHHHGHBHHGFHGFGHFHCCGGGHHGHHFFHHHHGGGGGHGHHGGGGHGGGBGFGEGBFFFFFFFABBAB
@M02197:105:000000000-AN6RF:1:1103:3566:14658 1:N:0:1
TCACCCAAGGTATCCTCCGCTTATTGATATGCTTACGTTCAGCGGGTATCCCTACCTGATCCGAGGTCAATCAAGAGAATTGTGGGGGGTTTGCCGGCAGGAACGACACTGGCCGAACAGCGAACAGATTCTACTACGCCGGGTACCAGTGACTTTCCGCCGTTGATTTTCGGCGGGGAGACCGCAACAAGACGGACTCTTCCTCCATGACCATGCAAAAGCGCTTGAGTTGATTTTAGTGACGCTCGAACAGGCATGCCTCCCGGAATACCAGGAGGCGCAATGTGCGTTCAAAGATTCGATGACTCAC
+
CBCCCFCCCCFFGGGGGGGGGGGHHHHHHHHHHHHHGHHGHHHGGGFGHHHHHHHGHGHHHHFEFGGHHHHHGHHFHHHHHHFGGGGGGFGGGHHGGFGGGGHHGGGGGGGGEGCFAGGGGFFFFFFFFFFFFFFFFFFFGFGGGGGGGFFFGFGFFFFFEC@FHHGGGFGFFGFFHHGGFGGFHFHGGGHGFGDFHHHHGGHGFHFHHHHHHHHHHGGFFGHGEHHHHHGHGGHHHHGGGGGGHGGHHHHGHGHHGGGE0GGHHGHHHFHHHHEGGGGHHHHGEGGHGGFFGGGGFFCFFFFFFAAAAA
@M02197:105:000000000-AN6RF:1:1103:11363:14823 1:N:0:1
TCACCCAAGGTATCCTCCGCTTATTGATATGCTTAAGTTCAGCGGGTAGTCCTACCTGATTTGAGGTCAAATTGTCAGAAGCTGCCTCAAAAGAGACCCTTTAGAAGCTGAACCCCATTTATAAAGCTGCTCTTCACAAATGGCGTAGATAATTATCACACCAAAGCAAGGCAACAAAGGTCCCGCTAATGCATTTCAGGAGAGCCGACTTCTGAGAAGCCCGCATACTCCCACATCCAAGCCTGATTAACAGAAAAAGCTGAAAAGGTTGAGAATTTCATGACACTCAAACAGGCATGCTCCTCGGAATACCAAGGAGCGCAAGGTGCGTTCAAAGATTCGAT
+
DDDDDFDBCDFFGGGGGGGGGGGHHHHHHHHHHHHHGHHHHHHGGGFGGHHHHHHHHHHHHHHHGHHHHHHHHHHHHHHHHHHHHHHHHHHHHGHHHGHHHHHHHHHHHHHHHHGGGHHHHHHHHHHHHHHHHHHHHHHHHHHHGHHHHHHHHHHHHHHHHHHHHHHHHHGHHHHHHHHGHHHHHHHHHHHHHHHHHHHHHGHGHHHHHHGGHHHHHGGGGGHHHHGGHGHHHHHGGGHHHGHHHHHHHHHHHHHHHHHHGHHHHHHHHHHHHHHFGHGHHHHHGGHHHHHHHHHHHHHGGGGFHHHHG5GHHHHGGGGGGHGGGGGGGGGGFFFFDFFDDDCD
@M02197:105:000000000-AN6RF:1:1103:17485:15272 1:N:0:1
TCACCCAAGGTATCCTCCGCTTATTGATATGCTTAAGTTCAGCGGGTAGTCCTACCTGATTTGAGGTCAAATTGTCAGAAGCTGTCTCAAAAGAGACCCTTTAGAAGCTGAACCCCATTTATAAAGCTGCTCTTCACAAATGGCGTAGATAATTATCACACCAAAGCAAGGCAACAAAGGTCCCGCTAATGCATTTCAGGAGAGCCGACTTCTGAGAAGCCCGCATACTCCCACATCCAAGCCTGATCAACAGAAAAAGCTGAAAAGGTTGAGAATTTCATGACACTCAAACAGGCATGCTCCTCGGAATACCAAGGAGCGCAAGGTGCGTTCAAAGATTCGATGATTCAC
+
CCCCCFCCCCDFGGGGGGGGGGGHHHHHHHHHHHHHHHHHHHHGGGGGGHHHHHHHHHHHHHHGGHHHHHHHGHHHHHHHHHHHHHHHHHHGHGHHHGHHHHHHHHHGHHHHHHGGGHHHHHHHGGHHHHHHHHHHHHHHHGHHGGGGGHHHHHHHHHHHHHHHHHHHHHGHHHHHHHHHHHHHHHHHGHHHHHHHHHHHHGHGGHHHGHGHGHHHHGGGGGHGGHGGHGGHHHHGGGHGHHHHHHHHHHHHHHHHHHHHHHHHHHHHHHHGHHHEHHHHHHHHFGGHGHHHGHGHHHHGGGGGGHHHHHHHHHHGGGCGHHHHGGGGGGGGGGGGGGFFFFFFFFCAAAA
@M02197:105:000000000-AN6RF:1:1103:15633:15289 1:N:0:1
TCACCCAAGGTATCCTCCGCTTATTGATATGCTTAAGTTCAGCGGGTAGTCCTACCTGATTTGAGGTCAAATTGTCAGAAGCTGTCTCAAAAGAGACCCTTTAGAAGCTGAACCCCATTTATAAAGCTGCTCTTCACAAATGGCGTAGATAATTATCACACCAAAGCAAGGCAACAAAGGTCCCGCTAATGCATTTCAGGAGAGCCGACTTCTGAGAAGCCCGCATACTCCCACATCCAAGCCTGATCAACAGAAAAAGCTGAAAAGGTTGAGAATTTCATGACACTCAAACAGGCGTGCTCCTCGGAATACCAAGGAGCGCAAGGTGCGTTCAAAGATTCGATGATTCAC
+
CCCCCFCCCCFFGGGGGGGGGGGHHHHHHHHHHHHHHHHGHHHGGGGGGHHHHHHHHHHHHHHHGGHHHHHHHHHHHHHHHHHHHHHHHHHHHGHHHGHHHHHHHHHHHHHHHHGGGGHHHHHHHHGHHHHHHHHHHHHHHGHHGGGGGHHHHHHHHHHHHHHHHHHHHHHHHHHHHHHHHHHHHHHHGHHHHHHHHHHHHGHGGHHHHHGHHHHHHGGGGGGHHHGGGGHHGGGGGGHHHBHDFGBHHHHHHHHHGHHHHHFFHHFHHGHHHHFFHHFHGHHG@EHGHHGHFACGHHHGGGGGFHGFHDFGHGAGGCGCHHHFGGGGAFGGGGFGGGCFFFFFFFBAAAB
@M02197:105:000000000-AN6RF:1:1103:7555:15510 1:N:0:1
TCACCCAAGGTATCCTCCGCTTATTGATATGCTTAAGTTCAGCGGGTAGTCCTACCTGATTTGAGGTCAAATTGTCAGAAGCTGTCTCAAAAGAGACCCTTTAGAAGCTGAACCCCATTTATAAAGCTGCTCTTCACAAATGGCGTAGATAATTATCACACCAAAGCAAGGCAACAAAGGTCCCGCTAATGCATTTCAGGAGAGCCGACTTCTGAGAAGCCCGCATACTCCCACATCCAAGCCTGATCAACAGAAAAAGCTGAAAAGGTTGAGAATTTCATGACACTCAAACAGGCATGCTCCTCGGAATACCAAGGAGCGCAAGGTGCGTTCAAAGATTCGATGATTCAC
+
DDDEDFECDDFFGGGGGGGGGGGHHGHHHHHGHHHHHHHHHHHGGGGFFHGHHHHHHHHHHHHHGHHHHHHHHHHHHHHHHHGHHHHHHHHHHGHHHGHHHHHHHHHHHGHHHHGGGHHHHHHHHHHHHHHHHHHHHHHGHHHHGGGGGHHHHHHHHHHHHGHHHHHHHHHHHHHHHHHHGHHGHHHHHHHHHHHHHHHHHGGGGHHHHHHHHHHHHGGGGGHGHHGGHGHHHHHHGGHHHHHHHHFHHHHGHHHHHHHHHHHHHHHHHHHHHHHFHHGHHHHHGGGHHGF3HHHHHHHGGGGGHGHHFHGHHHHGGGFGHHGHGGGGHGFGGGGGGGGFFFFFFFBBBBB
@M02197:105:000000000-AN6RF:1:1103:28073:15626 1:N:0:1
TCACCCAAGGTATCCTCCGCTTATTGATATGCTTAAGTTCAGCGGGTAGTCCTACCTGATTTGAGATCAAACATTCAAAGGGCTGTCCTCACTGAGGAGAGACGTCTGTGAGCTCCAGTGAACCTCCACTGCTGAAGGTTACTTGGTGGAAAACCACAAGCGCAGATAGTTATCACACCTGTGATGCCCACCAAACACTGGTAAGCTGATTCATTTGAGAGGAGCTGACCGCAGGCCAGCAAGACCCCCAAAGTCCAAGCTCATCATGGAAAACCATGAAGAGTTGAGGTGTTCATGATACTCAAACAGGCATGCCCTTCGGAATGCCAAAGGGCGCAAGGTGCGTTCAAAGATTCGATGATTCAC
+
CCCDDFDCCCFFGGGGGGGGGGGHHHHHHHHHHHHHHHHHHHHGGGGGGHHHHHHHHGHHHHHGGHHHHHHHHHHGHHHGHGGHGFHHHHHHHHHHGHGHGGHGGGHGHHHHHHHHHGHHHGHHHHHHHGHHHHHHGHHHHGHHHHGGGHHHHHGHGHHHHGHHHHHHHHHHHHHHHHHHHHHHHHHHHHGHHHHHHHHHHHHHHHHHHHHHHHHHHHHHHHHHHGGGGGHGHHGHHHGHHHFGGGGHHHGHHHGHHHHHHHHHHHHHHGGHHHHHHFHHHHHHHHGGHGHGHHHHHHHGEHHHHHHHHHHHGEDGGFDGDFFHFFFBHHGGGCGHHFCGGGGHGGGGGGGGGGFFFFFFFBAAAB
@M02197:105:000000000-AN6RF:1:1103:15337:15708 1:N:0:1
TCACCCAAGGTATCCTCCGCTTATTGATATGCTTAAGTTCAGCGGGTATCCCTACCTGATCCGAGGTCAACCTTTGAAAAATTAGGGGGTTGATAGCAAGCAAACATATCTAAACCTCCAAAGCGAGAGTTTTACTACACTTGAAGCCAGATGGCGCTGCTACTGATTTTGAGGTGCACCATTGCCAGGTGACACCCAATACTAAGCTGGGCTTGAGGGTTGAAATGACGCTCGAACAGGCATACCCTCCGGAATACCAGAAGGTGCAATGTGCGTTCAAAGATTCGATGATTCAC
+
CCDDDFDCBCFFGGGGGGGGGGGHHHHHHHHHHHHHHHHHHHHGGGGGHHHHHHHHHHHHHHHGGGGHHHHHHHHHHHHHHGHHHGHHHHHHHHHHHHHHHHHHHHHHHHHHHHHHHHHHHHHHHHHGHHHHHHHHHHHHHHHHHHHHHHHHHGHHHHHHHHHHHHHHHHHGHHHHHHHHHHHHHHHHHHHHHHGGHHHGGHHHHHHHHGHHHGHHGHHHGHHGHFGGGFGHGHHHHHHHFGGEGGCFGHHHHHHHHHHHHHHHGGGHGGGGGHFGGGGGBGGGFFFFFFFBBBBB
@M02197:105:000000000-AN6RF:1:1103:5962:15697 1:N:0:1
TCACCCAAGGTATCCTCCGCTTATTGATATGCTTAAGTTCAGCGGGTATCCCTACCTGATCCGAGGTCAACCTAATATAAGTTTGAGTTGCTGGCAAGCATCCACCGTGGTTCCCAAGCGAGGAGTATTACTACGCTGATAGCACCGCTGGCGCCGCCACTGATTTTAAGGGCCGCAGCAAACCGCGGACCCCAAGACCCCTTGCGGGATTGGCCATAATGACGCTCGAACAGGCATGCCCCCCGGAATAACCAAGGGGCGCAATGTGCGTTCAAAGATTCGATGATTCAC
+
CCCCCFCCCCFFGGGGGGGGGGGHHHHHHHHGHHGHCHHHHHHGGGEEHHHHHGHGHHHHGHH:GGGGHHHGHHHHEGHHHHHHHHGHGGHHHH9HHGHHHHH<HHGHHGHGEHHHHHGG:GGGGHHHH8HHHHGGGGGHHGHHHHGG;GGGGGGGGGGGHHHHGHHHHGHGGGGGGGGGGGGGFGGGFFFGFGFFFGGGFFFFFHFHHGHHGFFFFFGFGFFGHFGHHGFHHFFGGGFGGGGGGFHCHHHGGFGEEEA?FHHHGFEGGGGGCGGFCGGCFFD5FFAAAAA
@M02197:105:000000000-AN6RF:1:1103:24307:15957 1:N:0:1
TCACCCAAGGTATCCTCCGCTTATTGATATGCTTAAGTTCAGCGGGTAGTCCTACCTGATTTGAGGTCAAATTGTCAGAAGCTGTCTCAAAAGAGACCCTTTAGAAGCTGAACCCCATTTATAAAGCTGCTCTTCACAAATGGCGTAGATAATTATCACACCAAAGCAAGGCAACAAAGGTCCCGCTAATGCATTTCAGGAGAGCCGACTTCTGAGAAGCCCGCATACTCCCACATCCAAGCCTGATCAACAGAAAAAGCTGAAAAGGTTGAGAATTTCATGACACTCAAACAGGCATGCTCCTCGGAATACCAAGGAGCGCAAGGTGCGTTCAAAGATTCGATGATTCAC
+
ABBBB@AAAAFFGGGGGGGGGGGHHHHHHHHHHHHHHHHHHHHGGGGGGHHHHHHHFHHHHHHHGGHHHHHHHFGGH5GHHFGFFGHHHGHHG?GHHGHFHHHHHHEFFFFDEEEFEGHHFFGGGGFDFFGFFHHHFFHGGGHHFFGGGGFHHGGFFGHHGGFGCCCGHCGHHHHHGFC?@@FCHGGHFHFFFFGHHGHHHGH?CCGDCFFFGHGGGGGGFFBDGDEGHDGAFFGFGEGG3GHGHFHHHHGFHGBHHHGHHGEFHHHHHHFHGHF5DHHFFGAHHFHGHHFHHGBFGCEFGGEE3FGGCGEFHHHGEGECCHHHECCGHGGFFFGFGFGCFFBFBFBBAAB
@M02197:105:000000000-AN6RF:1:1103:2326:16055 1:N:0:1
TCACCCAAGGTATCCTCCGCTTATTGATATGCTTAAGTTCAGCGGGTAGTCCTACCTGATTTGAGGTCAAATTGTCAGAAGCTGTCTCAAAAGAGACCCTTTAGAAGCTGAACCCCATTTATAAAGCTGCTCTTCACAAATGGCGTAGATAATTATCACACCAAAGCAAGGCAACAAAGGTCCCGCTAATGCATTTCAGGAGAGCCGACTTCTGAGAAGCCCGCATACTCCCACATCCAAGCCTGATCAACAGAAAAAGCTGAAAAGGTTGAGAATTTCATGACACTCAAACAGGCATGCTCCTCGGAATACCAAGGAGCGCAAGGTGCGTTCAAAGATTCGATGATTCAC
+
?ABBBFBB@BBDBGGGG4EGEGGCFFHHFFFHHHHHHHHHHGGGGGGEFHGHGHGFHHGHHEHHGFFBFHHHHHHHHFHHHHHHHHGFHHHHFGHHHFHGHHHGHHHEHGHBGHGGGHHGHHHHHGFHHHHHHHHFHHHHFGGHGFDCGHHHHFHHHHHGHHHHEFFHGHHHHHHGHGGBGFHGGCFFHHHHHHHHHGHFHEG/GHGGGGHGGHHHHGGGGGGGGGGGGGGGGFGHGGHGFBEHHGFFGHFHGHHHHGHFHGHHHHHFHHHHGFFDBDFGBHGBFCGCHHHHHGBFHGCEEEECFHGFFEAHHGCEEA0?FD1CGGEEE1BGFFFGGFGC1FFFFFA?A11
@M02197:105:000000000-AN6RF:1:1103:19185:16209 1:N:0:1
TCACCCAAGGTATCCTCCGCTTATTGATATGCTTAAGTTCAGCGGGTAGTCCTACCTGATTTGAGGTCAAATTGTCAGAAGCTGTCTCAAAAGAGACCCTTTAGAAGCTGAACCCCATTTATAAAGCTGCTCTTCACAAATGGCGTAGATAATTATCACACCAAAGCAAGGCAACAAAGGTCCCGCTAATGCATTTCAGGAGAGCCGACTTCTGAGAAGCCCGCGTACTCCCACATCCAAGCCTGATCAACAGAAAAAGCTGAAAAGGTTGAGAATTTCATGACACTCAAACAGGCATGCTCCTCGGAATACCAAGGAGCGCAAGGTGCGTTCAAAGATTCGATGATTCAC
+
CCCCCFCABCFFGGGGGGGGGGGHHHHHHHHHHHHHHHHHHHHGGGGGGHHHHHHHHHHHHHHHGHHGHHHHHHHHHHHHHHHHHHHHHHHHHGHHHGHHHHHHHHGHHHHHHHGGGHHHHHHHHHHHHHHHHHHHHHHHHHHHGGGGGHHHHHHHHHHHHGHHHHHHHHHHHHHHHHHHGGHHHHHHHHHHHHHHHHHHHGHGHHHHHGHHHHHHHGGGGGGGHHGGHGHHHFHHGGHHHHHHHHHHHHHHHHHHHHHHHHGHHHHHHHHHHHHGHHHHHHHHFGHHHHGEHHHHHHGGGGGGGHHHFHHCHHGGGGGGHHHHGGGGHGGGGGGGGGGFFFFFFFABBBA
@M02197:105:000000000-AN6RF:1:1103:17183:16424 1:N:0:1
TCACCCAAGGTATCCTCCGCTTATTGATATGCTTAAGTTCAGCGGGTAGTCCTACCTGATTTGAGGTCAAATTGTCAGAAGCTGTCTCAAAAGAGACCCTTTAGAAGCTGAACCCCATTTATAAAGCTGCTCTTCACAAATGGCGTAGATAATTATCACACCAAAGCAAGGCAACAAAGGTCCCGCTAATGCATTTCAGGAGAGCCGACTTCTGAGAAGCCCGCATACTCCCACATCCAAGCCTGATCAACAGAAAAAGCTGAAAAGGTTGAGAATTTCATGACACTCAAACAGGCATGCTCCTCGGAATACCAAGGAGCGCAAGGTGCGTTCAAAGATTCGATGATTCAC
+
ABCBCFCCCCBDGGGGGGGGGGGHHHHGHHHHHHHGHHHHCHHGGGGGGFGHHHHHHHHGHHHHGGGHHHHHHHHHHHHHHGHHHHHHHHHHHGHHHGHHHHHHHHHHHHHHHGGGGHHHHHHHHHGHHHHHHHHHHHHHHHGHGGGGGHGHGHHHHHFHHGHHHHHHHHHHGHHHHHHGGHHHHGGGGHHHGHHHHHHFHFEGGGGGGHGGGGGGFFGGGGGHGGGGGGGGGGHGGGHHHHHGFEGHGG2HFEDBGDHHHHHHEHGGGHFGGHHHHHHHHFGGFGFHHFB1HHHGHHHFGCEGHGGDHGHHHHFEEE?CGHGCA?0GHGGFGDF31GCFFFFFFFA?AAA
@M02197:105:000000000-AN6RF:1:1103:2433:16517 1:N:0:1
TCACCCAAGGTATCCTCCGCTTATTGATATGCTTAGGTTCAGCGGGTAGTCCTACCTGATTTGAGGTCAAATTGTCAGAAGCTGTCTCAAAAGAGACCCTTTAGAAGCTGAACCCCATTTATAAAGCTGCTCTTCACAAATGGCGTAGATAATTATCACACCAAAGCAAGGCAACAAAGGTCCCGCTAATGCATTTCAGGAGAGCCGACTTCTGAGAAGCCCGCATACTCCCACATCCAAGCCTGATCAACAGAAAAAGCTGAAAAGGTTGAGAATTTCATGACACTCAAACAGGCATGCTCCTCGGAATACCAAGGAGCGCAAGGTGCGTTCAAAGATTCGATGATTCAC
+
BBBBBFBABBBFGGGGGGGGGGFGHHHGGFHGHHGCFDGGHHHGGGEG1GFHFHHHEHHHHHHEEGHHHHHHHHHHHHHHGHHHHHHHHHHHHFHHGGHGGHHHHHFHHFHFGEGGGHHHGHHHHGHHHGGHHHGHHHHGHHGHGGGGGHHHHHHGGFHFHGHHGHFHHCFEHHHHHHGGGGHGFGHGHHHHHHHHHHHHGGHGGGGHHHHHHHHHGGGGGGGHHGGGHGGHHGHGGEFHHGHHGFBFHHHGHGHHHHHHHHHHHHGFGDFHGGFFHGHGHGGB5GFFHHFFGC3GHHHE?FAGHFGGF53GFHHGGCGCFHHHGGGGCGFGGFGFEFFFFFFFDB3BAAA
@M02197:105:000000000-AN6RF:1:1103:3002:16611 1:N:0:1
TCACCCAAGGTATCCTCCGCTTATTGATATGCTTAAGTTCAGCGGGTAGTCCTACCTGATTTGAGGTCAAATTGTCAGAAGCTGTCTCAAAAGAGACCCTTTAGAAGCTGAACCCCATTTATAAAGCTGCTCTTCACAAATGGCGTAGATAATTATCACACCAAAGCAAGGCAACAAAGGTCCCGCTAATGCATTTCAGGAGAGCCGACTTCTGAAAAGCCCGCATACTCCCACATCCAAGCCTGATCAACAGAAAAAGCTGAAAAGGTTGAGAATTTCATGACACTCAAACAGGCATGCTCCTCGGAATACCAAGGAGCGCAAGGTGCGTTCAAAGATTCGATGACTCAC
+
CCCCCFCCCCDFGFGGGGGGGGGHHHHHHHGHHHHHHHHGFHGGGGGGGHHHHHHHHHHHHHHHGHHGHHHHHHHHHGHHHHHHHHHHHHHHHGGHHGHHHHHGGHHHHHHHHHGGGHHHHHHHHHHHGHHHHHHHHHHHHHHHGGGGGHHHHHHHHHHHHHHHHHHHHHGHHHHHHHEGGGHHHGHHGHHHHHHHHHHHGGHGHHGGHHHHHGHHHGGGGGHGHGGGGGGHHGHHGGGHHHHHHHHHHHGHHHHHHHHHHGHHHHHHGHHHHGHHGFHHHHHHHFFGHHFHHHHHHFEFGGGEFHHHHHHHHHHGGGGGHHHGGGGGHGGFFGGGGGGFFFFFFFABAA>
@M02197:105:000000000-AN6RF:1:1103:7729:16785 1:N:0:1
TCACCCAAGGTATCCTCCGCTTATTGATATGCTTAAGTTCAGCGGGTAGTCCTACCTGATTTGAGGTCAAATTGTCAGAAGCTGTCTCAAAAGAGACCCTTTAGAAGCTGAACCCCATTTATAAAGCTGCTCTTCACAAATGGCGTAGATAATTATCACACCAAAGCAAGGCAACAAAGGTCCCGCTAATGCATTTCAGGAGAGCCGACTTCTGAGAAGCCCGCATACTCCCACATCCAAGCCTGATCAACAGAAAAAGCGGAAAGGTTGAGAATTTCATGACACTCAAACAGGCATGCTCCTCGGAATACCAAGGAGCGCAAGGTGCGTTCAAAGATTCGATGACTCAC
+
DDDDCFCCCCFFGGGGGGGGGGGHHHHHHHHHGHHHHHHHHHHGGGGGFHHHHHHHHHHHHHHHGHHHHHHHHGHGGHHHHHHHHHHGHHHHHGHHHGHHHHHGHHGHHGHHHHGGGHHHHHHHHHHHHGHHHHHHHGHHHHHH8GGGGHHHHHHHHHHHHGHHHHHHHHE:GHHHGHHHHHHGGGGGG7HGHHHHHHHHHGHGGHGGGGGGGGGFGGGGGG4GGGGGGGGGGGGBE/F03F3@4@43B4DF3GEEB>1?3HHHHGHHHHHHGEEBFHFHGHHHGHHHGHHFGBHFEGGCFFEFFGHHHHHHGBEGFEEBGCCGGGGHGGGGGGGEECCCDDFFFBBAAB
@M02197:105:000000000-AN6RF:1:1103:23981:16827 1:N:0:1
TCACCCAAGGTATCCTCCGCTTATTGATATGCTTAAGTTCAGCGGGTAACCTCGTCTGACCTGAAGTCAAGCCGTAGGGTTCATTTGGCAGGTTGCTCACCGCAAAGCTCGATAAAGATGTTCATCGTATCGGCTTACGGCAGCCTCCGCCGACAAATTGCGGGAGACGGCCAAAGCCGACCCCATCACCAAGCATAGCTTGAGTTTATAATGACGTTCAGACAGACGTGCCCTACGGAATTCCATGGGGCGCAATGTGCGTTCACAGATTCGCTGATTCAC
+
BBBBBFBBBA4FGGGGFGGGGGEHHHGHHHHGAFDGHHFHHHGGGG2E;HH;HEAEEFHGCGHHHH<HHHHFFE?FADEGFGGFHHEFHHGC:GFH<HFHHGGGG;HHHHGGHEEGHGHHGHHHH9HHHHHFFGGG2GGGGGGGH:HHGG6GCFGGHHHGG5FCD@7EGGFGCGGG9GGCFGGFFFFFEFFFFFFFFFEFF6FFGFGFFFFFFFFFEEF9HFFFBFFEFFFFFFFFFGGBA100A//AA0A112A00AA0BB3FA3G?AA1111F3F>>111
@M02197:105:000000000-AN6RF:1:1103:19715:16967 1:N:0:1
TCACCCAAGGTATCCTCCGCTTATTGATATGCTTAAGTTCAGCGGGTAGTCCTACCTGATTTGAGGTCAAATTGTCAGAAGCTGTCTCAAAAGAGACCCTTTAGAAGCTGAACCCCATTTATAAAGCTGCTCTTCACAAATGGCGTAGATAATTATCACACCAAAGCAAGGCAACAAAGGTCCCGCTAATGCATTTCAGGAGAGCCGACTTCTGAGAAGCCCGCATACTCCCACATCCAAGCCTGATCAACAGAAAAAGCTGAAAAGGTTGAGAATTTCATGACACTCAAACAGGCATGCTCCTCGGAATACCAAGGAGCGCAAGGTGCGTTCAAAGATTCGATG
+
CCCCCFCCCCFFGGGGGGGGGGGHHGHGHHHHHHHHHHHHGHHGGGGGGFHHHHHHHHHHHHHHGHHHHHHHHHHHHGHHFHHHHHHHHHGHHGHHHGHHHHHHHHHHHHHHHHGGGHHHHHHHHHHHHHFHH:HHHHHHHHHHGGGGGHHHHHHHHHHHHHHHHHHHHHHHHHHHGFHGDGHHGGGGGHHHGHHHHHHHFGHGHHHHHHGGHHHHGGGGGGHHGGGGHGFGHGGB?GHG3BHHHHEGHHFHGGHHFHEHGFGFDHHGHHHHHHHFFHHHHGHGFEFFDBFGFEHFHFHGGEE2HFHHHFGHHHHE?EEEFFHGGGGGFGGGGFFFCFFFBCBCC
@M02197:105:000000000-AN6RF:1:1103:18917:17033 1:N:0:1
TCACCCAAGGTATCCTCCGCTTATTGATATGCTTAAGTTCAGCGGGTAGTCCTACCTGATTTGAGGTCAAATTGTCAGAAGCTGTCTCAAAAGAGACCCTTTAGAAGCTGAACCCCATTTATAAAGCTGCTCTTCACAAATGGCGTAGATAATTATCACACCAAAGCAAGGCAACAAAGGTCCCGCTAATGCATTTCAGGAGAGCCGACTTCTGAGGAGCCCGCATACTCCCACATCCAAGCCTGATCAACAGAAAAAGCTGAAAAGGTTGAGAATTTCATGACACTCAAACAGGCATGCTCCTCGGAATACCAAGGAACGCAAGGTGCGTT
+
CCCCDFDDCCFFGGGGGGGGGGGHHHHHHHHHHHHHHHHHHGHGGGGGGHHHHHHHHHHHHHHHGHHHHGHHHHHHHHHHHHHHHHGHHHGHHGHHHGHHHHHHHHHHHHHHHHGGGHHHHHHHHHHGHHHHHHHHHHHHHHHHHHHHHHHHHHHHHHHHHHHHHHHHHHHHHHHHHHHHHHHHHHHHHHHHHHHHHHHHHGHGHHHHHHHHHHHGHGGGGGHHHHGGHGHHGHHHGGHHHHHHHHGGGHHHHHGHHHHHHHHHHHHHHEHGHHHGEHHHHHGGAGHHHHHHHHHHGHHEGGGGHHHHHHFGGGGGGGEGFFFFBCCBBBCC
@M02197:105:000000000-AN6RF:1:1103:10110:17110 1:N:0:1
TCACCCAAGGTATCCTCCGCTTATTGATATGCTTAAGTTCAGCGGGTAGTCCTACCTGATTTGAGGTCAAATTGTCAGAAGCTGTCTCAAAAGAGACCCTTTAGAAGCTGAACCCCATTTATAAAGCTGCTCTTCACAAATGGCGTAGATAATTATCACACCAAAGCAAGGCAACAAAGGTCCCGCTAATGCATTTCAGGAGAGCCGACTTCTGAGAAGCCCGCATACTCCCACATCCAAGCCTGATCAACAGAAAAAGCTGAAAAGGTTGAGAATTTCATGACACTCAAACAGGCATGCTCCTCGGAATACCAAGGAGCGCAAGGTGCGTTCAAAGATTCGATGACTCAC
+
CCCCCF@BCCFFGCGGGGGGGCGHHHGHCHHGHFHHHHFHGHHGGGGGGHGGHGHHHHHHHHHHGFGGHHFHHDGHFBGHHGGFHFHHHHHFGGHHHGHGHHHHHHHHHHGHGG?DGGHHHHHHGHGGHGHFHHHGHHGHHHHHEGGGGGHHHGHHHHHHHHHHHHGHHGFGFHHHHGHFFC?GCDFHGHHHHGHHHHHHGGFEEFGGGGGGGEHHHGGEFFFGGFGGGFHFGGGE?CHHHHFHGEEHHHHFFHFHHEFFFGDFGGFBDGF2FDFDF2BGD2HGBEFGF1BHHGG1DF/E?CE?HEFHF1B1FFA0EECGHGGHCEEEG1FDDGBECFF1FB31FFAA1A>
@M02197:105:000000000-AN6RF:1:1103:12958:17204 1:N:0:1
TCACCCAAGGTATCCTCCGCTTATTGATATGCTTAAGTTCAGCGGGTAGTCCTACCTGATTTGAGGTCAAATTGTCAGAAGCTGTCTCAAAAGAGACCCTTTAGAAGCTGAACCCCATTTATAAAGCTGCTCTTCACAAATGGTGTAGATAATTATCACACCAAAGCAAGGCAACAAAGGTCCCGCTAATGCATTTCAGGAGAGCCGACTTCTGAGAAGCCCGCATACTCCCACATCCAAGCCTGATCAACAGAAAAAGCTGAAAAGGTTGAGAATTTCATGACACTCAAACAGGCATGCTCCTCGGAATACCAGGGAGCGCAAGGTGCGTTCAAAGATTCGATGATTCAC
+
CCCCCFCCCCBDGGGGGGGGGGGHHHHHHHHHHHHHGHHHHHHGGGFGGHHHHHHHHHHHHHHHGHGHHHHHHHHHHHHHGHHHHHHHHHHHHGHHGGHHHHHHHHHHHHHHHHGGGHHHHHHHHHHHHHHHHHHHHHHHHHHHHHGHHHHHHHHHHHHHHHHHHHHHHHHHHHHHHHHHGHHHHHHHGHHHHHHHHHHHHGHGHHGGGHHHHHHHHGGGGGHHHHGGHGHGHHHHGGHHHHHGHHHHHHHHHHHHHHHHHHHHHHHHHHHGHHHHGHHHHHHHHGHHHHHHHHEHHHHGGGGGGHHHHGGGHHGGGGGEHGF4GGGGHGGGGGGGGGGFFFFFFFBAAAA
@M02197:105:000000000-AN6RF:1:1103:17326:17132 1:N:0:1
TCACCCAAGGTATCCTCCGCTTATTGATATGCTTAAGTTCAGCGGGTAGTCCTACCTGATTTGAGATCAAACATTCAAAGGGCTGTCCTCACTGAGGAGAGACGTCTGTGAGCTCCAGTGAACCTCCACTGCTGAAGGTTACTTGGTGGAAAACCACAAGCGCAGATAGTTATCACACCTGTGATGCCCACCAAACACTGGTAAGCTGATTCATTTGAGAGGAGCTGACCGCAGGCCAGCAAGACCCCCAAAGTCCAAGCTCATCATGGAAAACCATGAAGAGTTGAGGTGTTCATGATACTCAAACAGGCATGCCCTTCGGAATGCCAAAGGGCGCAAGGTGCGTTCAAAGATTCGATGATTCAC
+
BBBBBFBBBAFFGGGGGGGGGGGHHHHHHHHHHHHGHGHGHGHGGGEEEGHHHHHHHHHHHHHGGHHHHHHHHHHHHHHHFCFHGHGHHHHHHHHHGHGGGGHGGGHGHHHHHHGHHHHHHHHHHHHHGHHHHHHHFHHHHHGFHHFADHHHHHGHGHHHHGGGGGHHHHHHHH9HHHGHHHHHHHHHHHGHHFHHGGHHHFHHGHHGHHHHHHHGHGGGGGGFGGGGGGGGGHGG1F111G?/<//0BF>E1FCFG1HFFG@FHHHFFE0D1GHG2FDHHGGFFHFEFBGHGDHHFGHHFDBFFFDHHGHFFA/E//?HFHHHFFFCHHEEE?GHHHHE?GECGGBBCGGEBFFF3@D3F?A11A
@M02197:105:000000000-AN6RF:1:1103:13856:17262 1:N:0:1
TCACCCAAGGTATCCTCCGCTTATTGATATGCTTAAGTTCAGCGGGTAGTCCTACCTGATTTGAGGTCAAATTGTCAGAAGCTGTCTCAAAAGAGACCCTTTAGAAGCTGAACCCCATTTATAAAGCTGCTCTTCACAAATGGCGTAGATAATTATCACACCAAAGCAAGGCAACAAAGGTCCCGCTAATGCATTTCAGGAGAGCCGACTTCTGAGAAGCCCGCATACTCCCACATCCAAGCCTGATCAACAGAAAAAGCTGAAAAGGTTGAGAATTTCATGACACTCAAACAGGCATGCTCCTCGGAATACCAAGGAGCGCAAGGTGCGTTCAAAGATTCGATGATTCAC
+
BCBCC@BBCBDFFGGGGGGGGGGGHHHHHHHHHHHHHHHHHHHGGGEEFHHHHHHHHHHHGHHHGHHHHHHHHBGHHHHHHHHHHHHHHHHHHGGHHGHHHHHHHHGHGHHHHGGGGHHHHHHHHHHHGHHHHHHHHHHGHHEHGGGGGHHHHHHHHHHHHHHHHHGHHHHHHHHHHHGHGGGHFFHGGHHHHHHHHHHHHGHGHHGGHHGGGGHHHGGFGGGHGGGGHGGGGHGHGGHHHGBFHHHGFHHHFHHHGHHGFFHHHHFHHHHGBBGHGHHHHGHHHGHGHHHHFGBFGEGGGFEEHEFHGBHHHHHEGGFGGHFFGCGDHGG5FCGGGGFFFFDFFFBBAA?
@M02197:105:000000000-AN6RF:1:1103:24760:17301 1:N:0:1
TCACCCAAGGTATCCTCCGCTTATTGATATGCTTAAGTTCAGCGGGTATCCCTACCTGATCCGAGGTCAACCTTTGAAAGATTTAGGGTTATTGGCAAGCCTCCACCAGGACTCTGTAGCGAGAAGAATTACTACGCTTAGAGCCTGGCAGCACCGCCACTGATTTTGAGGCCCGCCCAGAGGCGAAAAGCCCAAGACCCAGCAAGCTGGATTGGTTTAAATGACGCTCGAACAGGCATGCCCCTCGGAATGCCAAGGGGCGCAATGTGCGTTCAAAGATTCGATGATTCAC
+
CCCCCFCCCCFFGGGGGGGGGGGHHHHHHHHHHHHHHHHHHHHGGGGGHHHHHHHG;HH<HHHGG9GGHHH:HH::GHHHHHHHHHHHHHHHHHHHHH-HG<HHHHHHH:HHHH:H;HHHGGGGGHHHHHHHH<HG8G8GHHHHHHHHHHGGHHHGHGHHHHHHHHHHGGHGGGHHHGHHGHGGHHHHHHHHHHHHHGHHHHHHHHGFHHHHGGHHFHHHHGGGGGHHGHHHHHHHHHGGGGGGGHHFHHHHHHHHGGGGGHHHHGGGGHFGGGGGGGGGFFFFFFFBCCCC
@M02197:105:000000000-AN6RF:1:1103:13081:17597 1:N:0:1
TCACCCAAGGTATCCTCCGCTTATTGATATGCTTAAGTTCAGCGGGTAGTCCTACCTGATTTGAGATCAAACATTCAAAGGGCTGTCCTCACTGAGGAGAGACGTCTGTGAGCTCCAGTGAACCTCCACTGCTGAAGGTTACTTGGTGGAAAACCACAAGCGCAGATAGTTATCACACCTGTGATGCCCACCAAACACTGGTAAGCTGATTCATTTGAGAGGAGCTGACCGCAGGCCAGCAAGACCCCCAAAGTCCAAGCTCATCATGGAAAACCATGAAGAGTTGAGGTGTTCATGATACTCAAACAGGCATGCCCTTCGGAATGCCAAAGGGCGCAAGGTGCGTTCGAAGATTCGATG
+
CCCCCFDDDDFFGGGGGGGGGGGHHHHHHHHHHHHHHHHHHHHGGGGGGHHHHHHHHHHHHHGHGHHHHHHHHHHHHHHHHGGHGHHHHHHHHHHHGHGHGGGGGGHGHHHHHHHHHHHHHHHHHHHHHHHHHHHHHHHHHHHHHHHGGGHHHHGHGHHHHHHHHHHHHHHHHHHHHHHHHHHHHHHHHHGHHHHHHHHGHHHHHHHHHHHHHHHHHHHHHHGHGGGGGGHGHHFGGHHHHHGGGFEEHHHHHHCHHHHHHHHHHHHGHGHHHHHHHGHHHHFFHHHGHHGBHHHHHFHGGHHHHGHHHGGGGGGGEGGFCHHHCHHGHHGGGGFFHHGGGGGGGGGGFFFAFFFBAABA
@M02197:105:000000000-AN6RF:1:1103:15057:17843 1:N:0:1
TCACCCAAGGTATCCTTCGCTTATTGATATGCTTAAGTTCAGCGGGTAGTCCTACCTGATTTGAGATCAAACATTCAAAGGGCTGTCCTCACTGAGGAGAGACGTCTGTGAGCTCCAGTGAACCTCCACTGCTGAAGGTTACTTGGTGGAAAACCACAAGCGCAGATAGTTATCACACCTGTGATGCCCACCAAACACTGGTAAGCTGATTCATTTGAGAGGGGCTGACCGCAGGCCAGCAAGACCCCCAAAGTCCAAGCTCATCATGGAAAACCATGAAGAGTTGAGGTGTTCATGATACTCAAACAGGCATGCCCTTCGGAATGCCAAAGGGCGCAAGGTGCGTTCAAAGATTCGATGATTCAC
+
BBBBBFBBBB4DGGGGGFGGGGGHHGGHHHHGHGFHHHHHGFHGGGGGGHHGHHHHHHGHHHHHGHHHHGHHHHHHHHHHHGGHGHHHHHHHHHBGEGGHGGGGGGHGHHHHHHHHHHHHHHHHGHHHHHHHHHHHHHHHHHHGHHGGGHHHHGGHGHHHGGGGGHHGHHHHHHHHHGHHHHHHHHHHHHGHHHHHGHHHHHHHHHHHHHHHHHHHGHGHGGHHFGCFGGGGHGGHHFFHHHGEGGGHHGHHHHGFHHHFFHHHHHHHHGHHFHHHHHHHHHHHHHHGHGHHHHHFFGFFGHHGHFHHHHHHGGGGGGGHHHHHCHHGHHEGGGGHHHHGGGGGGGGGGFGGFFFFFFFFFBBBAB
@M02197:105:000000000-AN6RF:1:1103:23029:18026 1:N:0:1
TCACCCAAGGTATCCTCCGCTTATTGATATGCTTAAGTTCAGCGGGTATCCCTACCTGATCCGAGGTCAATCAAGAGAATTGTGGGGGGTTTGCCGGCAGGAACGACACTGGCCGAACAGCGAACAGATTCTACTACGCCGGGTACCAGTGACTTTCCGCCGTTGATTTTCGGCGGGGAGACCGCAACAAGACGGACTCTTCCTCCATGACCATGCAAAAGCGCTTGAGTTGATTTTAGTGACGCTCGAACAGGCATGCCTCCCGGAATACCAAGGAGCGCAAGGTGCGTTCAAAGATTCGATGATTCAC
+
BBBBBFBBBBBFGGGBGFFFGGGHGHHHHHFHHHHFHDGBHHHGCGAAGHHHHHGHHHHHHGHGFGGHGHHFFHGFGFCGGHGHGGGEC@FGGHHGGGGGFGHGGGGGGBFGGGGFFGGGGG;BDFFFFFFFFFFFGFGGGGGGFFFFFFFFFFFFFFFFFFBFGFFFFFGGFGGHFHACEFEFHFFHGFFFGHEGFFFGFFFHHH9HEHGFHFHHHFFFEEBFFHGHHFBHHHHGBHG?GGGGFEFHHHHHFGHFGGGGGA2FHGHF5AHHHHEGGGGHHHHGGGGGGGGGGGGGGGFFFFFFFBBAAB
@M02197:105:000000000-AN6RF:1:1103:6545:17989 1:N:0:1
TCACCCAAGGTATCCTCCGCTTATTGATATGCTTAAGTTCAGCGGGTAGTCCTACCTGATTTGAGATCAAACATTCAAAGGGCTGTCCTCACTGAGGAGAGACGTCTGTGAGCTCCAGTGAACCTCCACTGCTGAAGGTTACTTGGTGGAAAACCACAAGCGCAGATAGTTATCACACCTGTGATGCCCACCAAACACTGGTAAGCTGATTCATTTGAGAGGAGCTGACCGCAGGCCAGCAAGACCCCCAAAGTCCAAGCTCATCATGGAAAACCATGAAGAGTTGAGGCGTTCATGATACTCAAACAGGCATGCCCTTCGGAATGCCAAAGGGCGCAAGGTGCGTTCAAAGATTCGATGATTCAC
+
CDDCCFCCCCFFGGGGGGGGGGGHHHHHGHHHHHHHHHHHHHHGGGGGGHHHHHHHHHHHHHHHGHHHHHHHHHHHHHHHHGGHGHHHHHHHHHHHGHGHGGHGGGHGHHHHHHHHHHHHHHHHHHHHHHHHHHHHHHHHHHHHHHHGGHHHHHGHGHHHHGGGGGHHHHHHHHHHHHHHHHHHHHHHHHGHHHHHHHHHHHHHHHHHHHHHHHHHHHHHHHHHHGGGGGHGHHGHGHGHHHGDGGGHHEHHFHGHHHHHGHHHHHHHHGHHHHHHHHHHHHGHHGHGGGHHHHHHHHHHGGHHHHHHHHHHGGGGGGGHHHHHHGGHHGGGGGGHHGHGGGGHGGGGGGGGGGFFFFFFFCBBAB
@M02197:105:000000000-AN6RF:1:1103:29070:18158 1:N:0:1
TCACCCAAGGTATCCTCCGCTTATTGATATGCTTAAGCTCAGCGGGTAGTCCTACCTGATTTGAGGTCAAATTGTCAGAAGCTGTCTCAAAAGAGACCCTTTAGAAGCTGAACCCCATTTATAAAGCTGCTCTTCACAAATGGCGTAGATAATTATCACACCAAAGCAAGGCAACAAAGGTCCCGCTAATGCATTCCAGGAGAGCCGACTTCTGAGAAGCCCGCATACTCCCACATCCAAGCCTGATCAACAGAAAAAGCTGAAAAGGTTGAGAATTTCATGACACTCAAACAGGCATGCTCCTCGGAATACCAAGGAGCGCAAGGTGCGTTCAAAGATTCGATGATTCAC
+
BBBBBFBBBBFFGGGGGGGGGGGHGHHHCHHGHHHGHHHCGHHGGGAEFBGHHHHHHGHHHGFGFHHHFHHHHGHGHHGHHHHGHHHHHHHHEGHHHGHHHHHGHHHHHGGGHHGGGHHHHHHGGGFHGHHHHHHHHGHHHHGGGGGGGHHHHHHGHHHHHHHHHHHHGEHHGHHHFHGGFGHHHGGGHGHHHHHHHGHHHGGDFHGGGGHGGHHGFGGGGGHHGGGGFGGGGGHGGGHHFFHFHFFFHHHFHHFGEGHFHHGFHHHHHHHHGFDEHGHFFGHHGGGHHHHHHHGFFHGGGGGGHHG5FFFBHHFFEE?ECBHFGFE2EFGGGGFFGGFBFFFFFFB@BBB
@M02197:105:000000000-AN6RF:1:1103:11478:18287 1:N:0:1
TCACCCAAGGTATCCTCCGCTTATTGATATGCTTAAGTTCAGCGGGTAGTCCTACCTGATTTGAGGTCAAATTGTCAGAAGCTGTCTCAAAAGAGACCCTTTAGAAGCTGAACCCCATTTATAAAGCTGCTCTTCACAAATGGCGTAGATAATTATCACACCAAAGCAAGGCAACAAAGGTCCCGCTAATGCATTTCAGGAGAGCCGACTTCTGAGAAGCCCGCATACTCCCACATCCAAGCCTGATCAACAGAAAAAGCTGAAAAGGTTGAGAATTTCATGACACTCAAACAGGCATGCTCCTCGGAATACCAAGGAGCGCAAGGTGCGTTCAAAGATTCGATGATTCAC
+
DCDDDFDCCCBDGGGGGGGGGGGHHGHHHHHHHHHHHHHHHHHGGGGGGHHHHHHHHHHHHHHHGHHHHHHHHHHHHHHHHHHHHHHHHHHHHGHHHGGHHHHHHHHGHGHGHHGGGHHHHHHHHHHHHHHHHHHHGHHHHHHHGGGGGHGHHHHHFHHHHGHHHHHHHHGHHHHHHGHGHHHHHGHHHHHHHHHHHHHHHGHGHHGGHGGHHHHHHGGGGGHHHHGGHGHGHHHGGGGFHFFGHHHHHHHHFHHHHHFGHHHHHHHHGHHHHHHFFHHHHHHFHGHGHHHHHHGHHHEGCEECFHHHHFHHCHHGFGGEFDFFGGGGGBFGGGGGFGCFFFFFFFBBBBB
@M02197:105:000000000-AN6RF:1:1103:4308:18349 1:N:0:1
TCACCCAAGGTATCCTCCGCTTATTGATATGCTTAAGTTCAGCGGGTAGTCCTACCTGATTTGGGGTCAAATTGTCAGAAGCTGTCTCAAAAGAGACCCTTTAGAAGCTGAACCCCATTTATAAAGCTGCTCTTCACAAATGGCGTAGATAATTATCACACCAAAGCAAGGCAACAAAGGTCCCGCTAATGCATTTCAGGAGAGCCGTCTTCTGAGAATCCCGCATACTCCCACATCCAAGCCTGATCAACAGGAAAAGCTGAAAAGGTTGAGAATTTCATGCCACTCAAACAGGCATGCTCCTCGGAATTCCAATGAACGCAAGGAGCGTTCAAAGATTCTATGATTCAC
+
BAAAAFBBBBFFFGFGGGGEGGGGHHHHFGFHHHHGHHHHHDFGGCECGHHHHHGFHHHHHHHBEGGGGHHHHHHHHHFFHHHHHHGGGHBEGGHHHEFHHHHHBG3FGHEFBF//;BFHFHHEGFH;HHGBH9HFHHFAGDGHGGG8GHHHHHHHG9GH7DHEE79FFGDGHFHHHGFCGDFFFGGGDHHHHG8HHGFHBEE?HHG%ADGGGGBBB<#/EEEGGGGGFGBEFFDFEEGF0@121BBFGD@B12BF111E221B1B>0@2DB1GD111B1GA/AFB1E11B1A1111AA//?AE0F11B11FDD210B00A1A10001A113FA3E13G1D3@1B311?AA
@M02197:105:000000000-AN6RF:1:1103:15806:18922 1:N:0:1
TCACCCAAGGTATCCTCCGCTTATTGATATGCTTAAGTTCAGCGGGTAGTCCTACCTGATTTGAGGTCAAATTGTCAGAAGCTGTCTCAAAAGAGACCCTTTAGAAGCTGAACCCCATTTATAAAGCTGCTCTTCACAAATGGCGTAGATAATTATCACACCAAAGCAAGGCAACAAAGGTCCCGCTAATGCGTTTCAGGAGAGCCGACTTCTGAGAAGCCCGCATACTCCCACATCCAAGCCTGATCAACAGAAAAAGCTGAAAAGGTTGAGAATTTCATGACACTCAAACATGCATGCTCCTCGGAATACCAAGGAGCGCAAGGTGCGTTCAAAGATTCGATGATTCAC
+
CCCCCFDBBCFFGGGGGGGGGGGHHHHHHHHHHHHHHHHHHHHGGGGGGHHHHGHHHHHHHHHGGHHHHHHHHHHHHHHHGHHHHHHHHHHHHGHHHGHHHHHHHHHHHHHHHHGGGHHHHHHHHHHHHHHHHHHHHHHHHHHHGGGGGHGHHHHHHHGHHHHHHHHHHHGHHHHHHHHHGGFHHGHGGHHHHFGHHHHHHGHGGHHHHHGGHHHHHGGGGGHHHHGGHGGFGHHHGGHHHHHHHFHHHHHHHHHHHHHHHGHHHHHHHHHHHHGHGEHGHHHHHGHHHHHHHHGHHEHGGGGGHHHHHGHHGHGEGGGGHGHHGGGGHGGGGGGGGGGFFFFFFFBBBBB
@M02197:105:000000000-AN6RF:1:1103:7835:18939 1:N:0:1
TCACCCAAGGTATCCTCCGCTTATTGATATGCTTAAGTTCAGCGGGTAGTCCTACCTGATTTGAGGTCAAATTGTCAGAAGCTGTCTCAAAAGAGACCCTTTAGAAGCTGAACCCCATTTATAAAGCTGCTCTTCACAAATGGCGTAGATAATTATCACACCAAAGCAAGGCAACAAAGGTCCCGCTAATGCATTTCAGGAGAGCCGACTTCTGAGAAGCCCGCATACTCCCACATCCAAGCCTGATCAACAGAAAAAGCTGAAAAGGTTGAGAACTTCATGACACTCAAACAGGCATGCTCCTCGGAATACCAAGGAGCGCAAGGTGCGTTCAAAGATTCGATGATTCAC
+
CCCCCFCCCCDFGGGGGGGGGGGHHHGGHHHHHHHHHHHHHHHGGGGGGHHHHHHHHHHHHHHHGHHHHHHHHHHHGGHHHHHHHHHHHHHHGGHHHGHHHHHHHHHGHHHHHHGGGHHHHHHHHHHHHHGHHHHHHHGHHHGHGGGGGHHHHHHHHHHHHHHHHHHHHHHHHHHHHHHHHHHHHHHHHHHHHHHGHHHHHGHGGHHGHHGGHHHHHGGGGGHHHHGGHGHHHHHHGGHHHHHHHHHHHHHHHHHHGHHHHHHHHHHHHHHHHHGHFEHHHHHHHGHHHHHGGHGHGHGGGGGGHHHHHGHHHHHGGGGCHHHHFGGGHGGGGGGCFCFFFFFFFFA@BAA
@M02197:105:000000000-AN6RF:1:1103:11897:19015 1:N:0:1
TCACCCAAGGTATCCTCCGCTTATTGATATGCTTAAGTTCAGCGGGTAGTCCTACCTGATTTGAGGTCAAATTGTCAGAAGCTGTCTCAAAAGAGACCCTTTAGAAGCTGAACCCCATTTATAAAGCTGTTCTTCACAAATGGCGTAGATAATTATCACACCAAAGCAAGGCAACAAAGGTCCCGCTAATGCATTTCAGGAGAGCCGACTTCTGAGAAGCCCGCATACTCCCACATCCAAGCCTGATCAACAGAAAAAGCTGAAAAGGTTGAGAATTTCATGACACTCAAACAGGCATGCTCCTCGGAATACCAAGGAGCGCAAGGTGCGTTCAAAGATTCGATGACTCAC
+
BBCCCFBBCCFFGGGGGGGGGGGHHGFHHGHHHHGHHGGHHHHGGGEGGFHHHHHHHHHHHHHHGFGHHHHHHHHHHHHGGHHHHGHHHHHHHGHHHGHHHHHHHHHHGHHHHGGGGHHHHHHHFGFHHHHHHHHHHHHHHHHHGGGGGHHHHHHHHHHHHHHHHHHHHGGHHHHHHGHGHHGHGFGGGHHHHHHHGHHHHGHGGHHHHGGGGGHHHGGGGGHHGHGGGGHHHHHHGGHHHFFFHFGFGFBHHHHHHGGHHHHHHFHHHHHHGGHFHGBGHGGBGGGHGHHHFFFFFHHGGGGGHGDHHGHHHHHGGGGGHHFHGGEGHGGGGGGGGGCFFFBFFFA?ABA
@M02197:105:000000000-AN6RF:1:1103:16666:19116 1:N:0:1
TCACCCAAGGTATCCTCCGCTTATTGATATGCTTAAGTTCAGCGGGTAGTCCTACCTGATTTGAGGTCAAATTGTCAGAAGCTGTCTCAAAAGAGACCCTTTAGAAGCTGAACCCCATTTATAAAGCTGCTCTTCACAAATGGCGTAGATAATTATCACACCAAAGCAAGGCAACAAAGGTCCCGCTAATGCATTTCAGGAGAGCCGACTTCTGAGAAGCCCGCATACTCCCACATCCAAGCCTGATCAACAGAAAAAGCTGAAAAGGTTGAGAATCTCATGACACTCAAACAGGCATGCTCCTCGGAATACCAAGGAGCGCAAGGTGCGTTCAAAGATTCGATGATTCAC
+
CCCCCFBCCCFFGGGGGGGGGGGHHHHHHHHHHHHHHHHHHHHGGGGGGGHHHHHHHHHHHHHGGHHGHHGHHHHHHHHHHHHHHHHHHHHHHGHHHGHHHHHHHHHGHHHHHHGGGHHHHHHHHHGHHHHHHHHHHHHHHHHHGGGGGHHGHHHHHHHHHHHGHHHHHHGHHHHHHHGHHHHHHGGGHHHHHHHHHHHHHGHGGHHHHHGHHGHHHGGGGGHHHHGGHGHGGHHFGGHHHHHHHGHHHHHHHHGHFHHGHHHHHHHHHHHHHHHHHGHHHHHGHGGHHHHEHHHHHGHGGGGGEHHHGHHHHHGGGGGGHHHGGGGGHGGGGGGGGGGFFFFFFFCCCBC
@M02197:105:000000000-AN6RF:1:1103:11160:19179 1:N:0:1
TCACCCAAGGTATCCTCCGCTTATTGATATGCTTACTTCCTCTAAATGACCAAGATCCTCCGCTTATTGATATGCTTAAGTTCAGCGGGTAGTCCTACCTGATTTGAGGTCAAATTGTCAGAAGCTGTCTCAAAAGAGACCCTTTAGAAGCTGAACCCCATTTATAAAGCTGCTCTTCACAAATGGCGTAGATAATTATCACACCAAAGCAAGGCAACGAAGGTCCCGCTAATGCATTTCAGGAGAGCCGACTTCTGAGAAGCCCGCATACTCCCACATCTAAGCCTGATCAACAGAAAAAGCTGAAAAGGTTGAGAATTTCATGACACTCAAACAGGCATGCTCCTCGGAATACCAAGGAGCGCAAGGTGCGTTCAAAGATTCGATGATTCAC
+
DDDCCFCBCCFFGGGGGGGGGGGHHHGHHHHHHHHHHHHHHHHHHHHHGHGHHHFHHIHHHGGGGGHHHHHHHGHHGHHHHHGHHHGGGGGGHHHHHHHHHHHHHHHGHHHHGHHHHHHHGHHHHHGHHHHHHHHHGGHHGGHHHHHHHHHHHHHHHGGGHHHHHHHHHGGHHHHHHHHHHHHHHHHGFGGGGHHHGHHHHHHHGHHHHHHHHGHHHHGHHGGGGGGGHGHHGGHHHHHHHHHHGGGFGHHFHGEGHHHHGGGGGHHHHGGHGHHHHHGHCHHHGHHHHHHHHHHHHHHHHHHGHGHHHGHHHHHGHHHHHHHHHHFHGHHHGFHHGBGHHHGGGGEGFGHGDFHHHGGGGCGHHHHGGGGFGGGBGGGGGGFFFBFFFBBAAA
@M02197:105:000000000-AN6RF:1:1103:12238:19393 1:N:0:1
TCACCCAAGGTATCCTCCGCTTATTGATATGCTTAAGTTCAGCGGGTAGTCCTACCTGATTTGAGGTCAAATTGTCAGAAGCTGTCTCAAAAGAGACCCTTTAGAAGCTGAACCCCATTTATAAAGCTGCTCTTCACAAATGGCGTAGATAATTATCACACCAAAGCAAGGCAACAAAGGTCCCGCTAATGCATTTCAGGAGAGCCGACTTCTGAGAAGCCCGCATACTCCCACATCCAAGCCTGATCAACAGAAAAAGCTGAAAAGGTTGAGAATTTCATGACACTCAAACAGGCATGCTCCTCGGAATACCAAGGAGCGCAAGGTGCGTTCAAAGATTCGATGATTCAC
+
DDCCDFDDDDFFGGGGGGFGGGGHHHHHHHHHHHHHHHHHHHHGGGEEGHHHHHHHHHHHHHHHGHHHHHHHHHHHHHHHHHHHHHHHHHHHHGHHHGGHHHHHHHHHHGHHHHGGGHHHHHHHHGHGHHHHHHHHHHHHHHGHGGGGGHHGHHHHHHHHHHHHHHHHHHHHHHHHHHHGHHHHHGHHHHHHHHHHHHHHHGHGGHHHHGHGHHHHHGGGGGGHHHGGHGHGHHHHGGHGHHHHHHHHHHHHHHHHHHHHHHHHHHHGHHHHHHHHHHHHHHHGFGHHHHHHHHHHHHHGGGGGHHHHHHHHHHHEGGGGHHHHGGGGHGGGGGGGGGGFFFFFFFCCCBC
@M02197:105:000000000-AN6RF:1:1103:13842:19376 1:N:0:1
TCACCCAAGGTATCCTCCGCTTATTGATATGCTTAAGTTCAGCGGGTAGTCCTACCTGATTTGAGGTCAAATTGTCAGAAGCTGTCTCAAAAGAGACCCTTTAGAAGCTGAACCCCATTTATAAAGCTGCTCTTCACAAATGGCGTAGATAATTATCACACCAAAGCAAGGCAACAAAGGTCCCGCTAATGCATTTCAGGAGAGCCGACTTCTGAGAAGCCCGCATACTCCCACATCCAAGCCTGATCAACAGAAAAAGCTGAAAAGGTTGAGAATTTCATGACACTCAAACAGGCATGCTCCTCGGAATACCAAGGAGCGCAAGGTGCGTTCAAAGATTCGATGATTCAC
+
AABB3CABAAFFGGGGGF?2AEGHHHHHHC5FBG55FHHH5GDDCA2EAEBFFBGGBE3FDHFBFGGEHGHHFGDFGGFHEGEHFHGFGHHHGAEH2F1BFHHHHHH3FG33?FEFFFGFFFGGHGGGFFGFGHHHHHG9GGGEFGGGGGGHGHHGGHHHHHHHGHHEHFEFHHHHHHGFFFHCEFHGHHHHHFGGHHHHHGGGGGHGFFAHFGHHHFGFGGGHHHDFH8HHGHGFGGHHHHGHG4BHHHHHHGHHHHHHHHHHHHGHHHHHHHGFFHHGHHHGDGHHHHHHHHHHFHHGGGGGBGFHHHHHHHHGGGGGHHHHGGGGHGGCGGGGGGGFFFFFFFBBBBB
@M02197:105:000000000-AN6RF:1:1103:21317:19531 1:N:0:1
TCACCCAAGGTATCCTCCGCTTATTGATATACTTAAGTTCAGCGGGTAGTCCTACCTGATTTGAGGTCAAATTGTCAGAAGCTGTCTCAAAAGAGACCCTTTAGAAGCTGAACCCCATTTATAAAGCTGCTCTTCACAAATGGCGTAGATAATTATCACACCAAAGCAAGGCAACAAAGGTCCCGCTAATGCATTTCAGGAGAGCCGACTTCTGAGAAGCCCGCATACTCCCACATCCAAGCCTGATCAACAGAAAAAGCTGAAAAGGTTGAGAAGTTCATGACACTCAAACAGGCATGCTCCTCGGAATACCAAGGAGCGCAAGGTGCGTTCAAAGATTCGATGATTCAC
+
CCCCCFBCBBFFGBGGGGGGGGGHHHHHHH5FGHHGHHHHHHHGGGGGGHHHHHHHHGHHHHGHGHGHGHHHFHHGHFFGFHHHHHHGHGHHHGHHGGHHHHHGHHHFHHHHHHGFGHHHHGHHHGFHHHHHHHHHHHHHHHGHGGGGGHHHGHHHHHHHHHHHHHHHHHGHHHHHHHHHHHHHGHHHHHHFFHHHHHHHHGHGHGGCGGGHGHGGGGGGGGGGHGGGGGGGGGGF/GEGEBEGHHFHHHHGHHFHGHHHHGHHHHHFHGHHGF@1GBFFHHGG1GGHHHHFBGF1HHEGE?E?FFHFGD1FGFA00??EB1HHCE?EFGF3BDGGFC1BFFBFDD>11>1
@M02197:105:000000000-AN6RF:1:1103:24246:19732 1:N:0:1
TCACCCAAGGTATCCTCCGCTTATTGATATGCTTAAGTTCAGCGGGTAGTCCTACCTGATTTGAGATCAAACATTCAAAGGGCTGTCCTCACTGAGGAGAGACGTCTGTGAGCTCCAGTGAACCTCCACTGCTGAAGGTTACTTGGTGGAAAACCACAAGCGCAGATAGTTATCACACCTGTGATGCCCACCAAACACTGGTAAGCTGATTCATTTGAGAGGAGCTGACCGCAGGCCAGCAAGACCCCCAAAGTCCAAGCTCATCATGGAAAACCATGAAGAGTTGAGGTGTTCATGATACTCAAACAGGCATGCCCTTCGGAATGCCAAAGGGCGCAAGGTGCGTTCAAAGATTCGATGATTCAC
+
CCCCCFCCCCFFGGGGGGGGGGGHHHHHHHHHHHGHHHHHHHHGGGEFGHHHHHHHHHHHHHHHGHHHHHHHHHHHHHHHHGGHGHHHHHHHHHHHGHGHGGHGFGHGHGHHHGHHHHHHHHHHHHHHHHHHHHHHHHGHHHHGGFGGGHHHHHGHGHHHHGHGGGHHHHHHHHHHHHHHHHHHHFFHHHGHHHHHHHHHHHHHHGHHHHHHHHGHHHHHHHGHGGGGGGHGHGGHHHGHGHGFGGGGHHHHHHGHHHHHHHHEHHGHGGHHGHHHHHHHHHGBHHGGHHHHFHHHHHHHGHHHHGEHHHHHGGGGGGGHGDFCHHGGHHGGGGGHHHHFGGGHGGGGGGGFGFFBFFFFF@BBBB
@M02197:105:000000000-AN6RF:1:1103:21358:19807 1:N:0:1
TCACCCAAGGTATCCTCCGCTTATTGATATGCTTAAGTTCAGCGGGTAGTCCTACCTGATTTGAGATCAAACATTCAAAGGGCTGTCCTCACTGAGGAGAGACGTCTGTGAGCTCCAGTGAACCTCCACTGCTGAAGGTTACTTGGTGGAAAACCACAAGCGCAGATAGTTATCACACCTGTGATGCCCACCAAACACTGGTAAGCTGATTCATTTGAGAGGAGCTGACCGCAGGCCAGCAAGACCCCCAAAGTCCAAGCTCATCATGGAAAACCATGAAGAGTTGAGGTGTTCATGATACTCAAACAGGCATGCCCTTCGGAATGCCAAAGGGCGCAAGGTGCGTTCAAAGATTCGATGATTCAC
+
BBBBBFBBBBDFGGGGGGGGGGGGHHHHHHGHHHHHHHHHHHHGGGGGGHHHHHHHHHHHHHHHGHHHHHHHHHHHHHHHHGGHGHHHHHHHHHHHGHGHGGHGGGHGHHHHHHHHHHHHHHHHHHHHHHHHHHHHHHHHHHHHHGGGGHHHHHGHGHHHHGHHHHHHHHHHHHHHHHGHHHHHHHGHHHGHHHHHHHHHHHHHHHHHHHHHHHGHHHHHHHHHHGGGGGHGHHGGHHHHHHEGGGGHHGHHHGGHHGHHHHHHHHHHHFHGDHHGHHHHHHHHHHHFHHHHHHHHHHHHGHHHHHHHHHHHGGGGGGGHHHHHFGGHHHGGGGGHHHHGGGGHGGGGGGGGGGFFFFFBFCCCCC
@M02197:105:000000000-AN6RF:1:1103:27842:19729 1:N:0:1
TCACCCAAGGTATCCTCCGCTTATTGATATGCTTAAGTTCAGCGGGTAGTCCTACCTGATTTGAGGTCAAATTGTCAGAAGCTGTCTCAAAAGAGACCCTTTAGAAGCTGAACCCCATTTATAAAGCTGCTCTTCACAAATGGCGTAGATAATTATCACACCAAAGCAAGGCAACAAAGGTCCCGCTAATGCATTTCAGGAGAGCCGACTTCTGAGAAGCCCGCATACTCCCACATCCAAGCCTGATCAACAGAAAAAGCTGAAAAGGTTGAGAATTTCATGACACTCAAACAGGCATGCTCCTCGGAATACCAAGGAGCGCAAGGTGCGTTCAAAGATTCGATGATTCAC
+
CCCCCFCCBCDFGGGGGGGGGGGHHGHHHHGHHHHHHHHHHHHGGGGGGHHHHHHHHHHHHHHHGHHHHHHHHHHHHHHHHHHHHHHHHHHHHGHHHGHHHHHHHHHHHHHHHHGGGHHHHHHHGHHHHHHHHHHHHGHHHHHHGGGGGHHHHHHHHHHHHHHHHHHHHHGHHHHHHHHGHHHHHHHHHHHHHHHHHHHHHGGGHHHGGHHGHHHHHGGGGGHHHHGGHGHHHHHFGGHHHEHHHGBHHHHHHHHHHHHHHHHHHHHHHHHHHHGFDHHHHHHHHGHHGGGFFHHHHHHGGCGGFHEHHHGHHHHGGGGGHFGHGGGGHGGGGGGGGGGFFFFFFFB@BAB
@M02197:105:000000000-AN6RF:1:1103:6978:19837 1:N:0:1
TCACCCAAGGTATCCTCCGCTTATTGATATGCTTAAGTTCAGCGGGTAGTCCTACCTGATTTGAGGTCAAATTGTCAGAAGCTGTCTCAAAAGAGACCCTTTAGAAGCTGAACCCCATTTATAAAGCTGCTCTTCACAAATGGCGTAGATAATTATCACACCAAAGCAAGGCAACAAAGGTCCCGCTAATGCATTTCAGGAGAGCCGACTTCTGAGAAGCCCGTATACTCCCACATCCAAGCCTGATCAACAGAAAAAGCTGAAAAGGTTGAGAATTTCATGACACTCAAACAGGCATGCTCCTCGGAATACCAAGGAGCGCAAGGTGCGTTCAAAGATTCGATGATTCAC
+
BBBBBFBBBBDDFGFGGCECEGGHHFHHBGGGHHHGHHHHGFAE??2AAFAGHGFFFHHFFGHBFHBAGFFA5@@GDGBFE3CFHGHHFEGHHGFFHGHHHHFBGGHGHHGFFHGGBGHFHGGHHHHFFGHEGFHFHHHHHHFEGGGFHHHFHFHHHHFHFHHHGGGFGHGHFHHHHHFHFFHHGGGGHHHHHHHHHHGHHGHGGHGHHGGHHHFGHGGGGGG?GHGGGGGGGGHFGFHGHHEGGF4HHHHHFHHHHHFFHHFHHHGFFGG@GHHHHFF5HHFDHGHHDGFHHCGHGHHEEGEEHFF5HGGBHHFEEA?GGDFBE2FGGGGGDEBG?GF4BFBFFFAAAAB
@M02197:105:000000000-AN6RF:1:1103:8285:19763 1:N:0:1
TCACCCAAGGTATCCTCCGCTTATTGATATGCTTAAGTTCAGCGGGTAGTCCTACCTGATTTGAGGTCAAATTGTCAGAAGCTGTCTCAAAAGAGACCCTTTAGAAGCTGAACCCCATTTATAAAGCTGCTCTTCACAAATGGCGTAGATAATTATCACACCAAAGCAAGGCAACAAAGGTCCCGCTAATGCATTTCAGGAGAGCCGACTTCTGAGAAGCCCGCATACTCCCACATCCAAGCCTGATCAACAGAAAAAGCTGAAAAGGTTGAGAATTTCATGACACTCAAACAGGCATGCTCCTCGGAATACCAAGGAGCGCAAGGTGCGTTCAAAGATTCGATGACTCAC
+
ABBBBFBBBB4DGGGGGGGFGGGGHHHHHHHHHGFFGHHGBHHGGGGGGHHGHGHHHHHHHHHGGHGHFFFHHHHHHHGHGHHGHHHHHHGHGGHHHGGHHHHGFHHHHFHHHHGGCHHHHHHHHHHHGHHHHHHHHHHHHHHHG?DGGHFHHHHHHHHGHHHHHHGHHGHGGHHHGHGFGDGHGGGGGGFHHHHHHHHHHGGGGHGHHHGGGGHHGGGFGGHGHGGGGGGGGGGGGGGEHHHHGEFHHHFHHHEHGEFHHGHHHHGHGEHFHHHFFHGBHHGFAABHHHHFFGHHHEGGGE?ECFFGHHHFHHF?CGGCHHFFA00GFGCGGFGFE1GFCFF1DFAA?AA
@M02197:105:000000000-AN6RF:1:1103:22534:19914 1:N:0:1
TCACCCAAGGTATCCTCCGCTTATTGATATGCTTAAGTTCAGCGGGTAGTCCTACCTGATTTGAGGTCAAATTGTCAGAAGCTGTCTCAAAAGAGACCCTTTAGAAGCTGAACCCCATTTATAAAGCTGCTCTTCACAAATGGCGTAGATAATTATCACACCAAAGCAAGGCAACAAAGGTCCCGCTAATGCATTTCAGGAGAGCCGACTTCTGAGAAGCCCGCATACTCCCACATCCAAGCCTGATCAACAGAAAAAGCTGAAAAGGTTGAGAATTTCATGACACTCAAACAGGCATGCTCCTCGGAATACCAAGGAGCGCAAGGTGCGTTCAAAGATTCGATGACTCAC
+
ABBBAFBABBDFGGGGGGGGGGGHHHHHGHHHHHHGHHHHHGHGGGEEGHHHHHHHHHHHGHHGGHHHHHHHEFHHHHHHHFHHFHGHHHHHHGHHHGHHHHHHHHHGHFHHHGGGGHHGHHHHFHHHGHHHHHHHHHHHGGHGFGGGGHHHHHGHFHHHFHHHHHHHHHGHHHHHHHHF@GDGHHGHHHHHHGFHHHHHHGGGHCHHHGFFHHHHGFBFEGGHGFGGGGGEGGG;?GHHEHHFFHHFHHHHHEHHGHHHHHHHGHHHFHHHHHGGDDGHHHHHFGGHHHHGHHFEHGGGGGCGHHHHHHHHHGHEGGGGHHHHGGFGHGGGGGGGGGGFFFFFFF@BBBB
@M02197:105:000000000-AN6RF:1:1103:20146:19926 1:N:0:1
TCACCCAAGGTATCCTCCGCTTATTGATATGCTTAAGTTCAGCGGGTAGTCCTACCTGATTTGAGGTCAAATTGTCAGAAGCTGTCTCAAAAGAGACCCTTTAGAAGCTGAACCCCATTTATAAAGCTGCTCTTCACAAATGGCGTAGATAATTATCACACCAAAGCAAGGCAACAAAGGTCCCGCTAATGCATTTCAGGAGAGCCGACTTCTGAGAAGCCCGCATACTCCCACATCCAAGCCTGATCAACAGAAAAAGCTGAAAAGGTTGAGAATTTCATGACACTCAAACAGGCATGCTCCTCGGAATACCAAGGAGCGCAAGGTGCGTTCAAAGATTCGATGATTCAC
+
CCCCCFCCCCFFGGGGGGGGGGGHHHHHHHHHHHHHHHHHHHHGGGGGGHHHHHHHHHHHHHHHGHHHHHHHHHHHHHGHHHHHHHHHHHHHHGHHHGHHHHHHHHHHHHHHHHGGGHHHHHHHHHHHHHHGHHHHHHHHHHGHGGGGGHGHHHHHHHHHHHHHHHHHHHGHHHHHHHHGHHHHGHHHGHHHHHHHHHHHHGGGHHGHHHHHGHHHHGGGGGHHHHGGHGHGHHHHGGHHHHHFHHFHHHHHHHHGHHHHHGHHHHHHGHHFHHGFHHGHHHHHHGHGHHHHHHGHHGHGGGGEHHHHHGDHHHHGGGGGHHHHGGCGHGGGGGGGGGGFFFFFFFBBA3B
@M02197:105:000000000-AN6RF:1:1103:12997:20026 1:N:0:1
TCACCCAAGGTATCCTCCGCTTATTGATATGCTTAAGTTCAGCGGGTAGTCCTACCTGATTTGAGATCAAACATTCAAAGGGCTGTCCTCACTGAGGAGAGACGTCTGTGAGCTCCAGTGAACCTCCACTGCTGAAGGTTACTTGGTGGAAAACCACAAGCGCAGATAGTTATCACACCTGTGATGCCCACCAAACACTGGTAAGCTGATTCATTTGAGAGGAGCTGACCGCAGGCCAGCAAGACCCCCAACGTCCAAGCTCATCATGGAAAACCATGAAGAGTTGAGGTGTTCATGATACTCAAACAGGCATGCCCTTCGGAATGCCAAAGGGCGCAAGGTGCGTTCAAAGATTCGATGACTCAC
+
BBBBBFABBBFFGGGGGGGGGGGHHHHHHHHHHHHHHHHHHHHGGGGGGFHHHHHHHHHHHHHGGHGHHHHHHHHHFHHHGGGHGHHGHHHHHHHHGHFGGGHGGGHGHFHHHHHGFHHHHHHHHGHHHHHGHHHHFFFGHHHFFHGGGHHGHHGHGHGGHGGGGGHGHHHHGHHHHHHHHHHHHHHGHHGFHHHHHHHHGHHHHHHHHHHHHHGHHHHHHHHHGGGGGGGGHGGGGHHGHHGGFCGEHGGCGHGFFFFGHHHHHHHHHGHHHHHHHHHHHHHHHHHGHHHHFHFDHGGFFBHGHHHFHHHHFGEEGFGFGFFHFBFDHFEEEE2HHGEGGGGCFCGGGGGGGGFFFFFFFBAAA3
@M02197:105:000000000-AN6RF:1:1103:4773:20094 1:N:0:1
TCACCCAAGGTATCCTCCGCTTATTGATATGCTTAAGTTCAGCGGGTAGTCCTACCTGATTTGAGGTCAAATTGTCAGAAGCTGTCTCAAAAGAGACCCTTTAGAAGCTGAACCCCATTTATAAAGCTGCTCTTCACAAATGGCGTAGATAATTATCACACCAAAGCAAGGCAACAAAGGTCCCGCTAATGCATTTCAGGAGAGCCGACTTCTGAGAAGCCCGCATACTCCCACATCCAAGCCTGATCAACAGAAAAAGCTGAAAAGGTTGAGAATTTCATGACACTCAAACAGGCATGCTCCTCGGAATACCAAGGAGCGCAAGGTGCGTTCAAAGATTCGATGATTCAC
+
BBBBBFBBBBFFGGGGGGGGGGGHHHHHHHHHHHHHHHGHHHHGGGGGGHHHHHHHHHHHHHHHGHHHHGHHHHHHHHHFGHHHHHHHHHHHHGHHHGHHGHHHGHHHHHHHHHGGFHHHHHHHHHHHFHHHHHHHHHGHHHHGGGGGGHHHHHHHHHHHHHHHHHHHHHGHGHHHHHHHGGHHGHGHHHHHGHHHHGHHHGHGHHGHGHHGGGHHHGGGGGFHHHFGHGGGGGHFDCGHHHGFFFGHHGDFHGHGHHGHHHGHHGHHHHHHHHGGGHFHHHHHHGHGHHGHGGBBHHHGGFGGHHFCHHHHHGGFCFCCFFHHGGGGGGGGGGGGGGGBFFFFFFBBBBB
[truncated: 5,741,525 more chars]
