# Supplementary material for: Ectomycorrhizal fungal communities associated with Larix gemelinii Rupr. in the Great Khingan Mountains, China
Source: PeerJ. 2021 Apr 15;9:e11230. doi: 10.7717/peerj.11230 (PMC8053382; doi:10.7717/peerj.11230)
Supplement: Supplemental Information 16 [file peerj-09-11230-s016.zip › HGL/K3.fastq]

@M02197:105:000000000-AN6RF:1:1101:11281:2341 1:N:0:1
AGCCAGTCATACTCCTCCGCTTATTGATATGCTTAAGTTCAGCGGGTAGTCCTACCTGATTTGAGGTCAAATTGTCAGAAGCTGTATCAAAAGAGACCCTTTAGAAGCTGAACCCCATATATAAAGCTGCTCTTCACAAATGGCGTAGATAATTATCACACCAAAGCAAGGCAACCAAGGTCCCGCTAATGCATTTCAGGAGAGCCGACTTCTGAGAAGCCCGCATACGCCCACATCCAAGCCCGATCAACCGAAAAAGCTGAAAAGGTTGAGAATTTCATGACGCTCAAACAGGCATGCGCCTCGGAATACCAAGGAGCGCAAGGTGCGTTCAAAGATTCGATGATTCAC
+
1AA11>@B1B@FF1111F1AEGAGF3A3B3B3FG21GF22B2DAEEE/FGHBFG10FAGFF2GD/F0F1BFFHFH22FGFB1BF@1D2D21F0/GBB//FGFHFF2F1GH1FG>EEA0)B2BFF2GFGECCH-GF8BEFF6F109?<59FGFGHGH2$2@<CA//:0<?GCGHH<#>F9.>?A<<0AC$CD;C:D=DFC;//<#<0,<<:CFBF1;>-/@;;HHCC<B-9D1<BC1/</B/>//120EEF//C1GB>B122FFDG>B02DEDBF2B121>B/?>1FBF1B1BB11?EEAA/A//B2F2F11BA110FAEEFBF00000F1FGGGGGEFGC@BDFFFAAA>>
@M02197:105:000000000-AN6RF:1:1101:19946:2409 1:N:0:1
AGCCAGTCATACTCCTCCGCTTATTGATATGCTTAAGTTCAGCGGGTAGTCCTACCTGATTTGAGGTCAAATTGTCAGAAGCTGTCTCAAAAGAGACCCTTTAGAAGCTGAACCCCATTTATAAAGCTGCTCTTCACAAATGGCGTAGATAATTATCACACCAAAGCAAGGCAACAAAGGTCCCGCTAATGCATTTCAGGAGAGCCGACTTCTGAGAAGCCCGCATACTCCCACATCCAAGCCTGATCAACAGAAAAAGCTGAAAAGGTTGAGAATTTCATGACACTCAAACAGACATGCTCCTCGGAATACCAAGGAGCGCAAGGTGCGTTCAAAGATTCGATGATTCAC
+
BABBAFFFFFFFGGBGGGGGGGGHHHHGHHHHHHHHHHFHHHHGGGGGGHHHHHGHHHGHHHHHGHHHHHHGGHGHHHHHGHHHHHHHHHHGHGGHHGHHHHHHGHHGHHHHHHGGGHHHHHHGHHHHHHHGHHHHHHGFHEHHGGGEGHHFHHHHHHHHHHHHHHHGHHHHHHHHHHGEGGHGHHGGHHHHHFGHHHHHHGHGHHGGGGGGGGFGGGGGGGHGHHGGGGGHHHHEGGGHHHFEHHHHHFHFHHHHHHHHGHHGHGCFFHHHHHFFHHHFHFAEHEHHFHHGHHGHHHHGFEGGHHFHHHFHGGHFEEAFHHHHGGCGHFFGFGGBGGGFFFFBFFBBBAA
@M02197:105:000000000-AN6RF:1:1101:20480:2554 1:N:0:1
AGCCAGTCATACTCCTCCGCTTATTGATATGCTTAAGTTCAGCGGGTAGTCCTACCTGATTTGAGGTCAAATTGTCAGAAGCTGTCTCAAAAGAGACCCTTTAGAAGCTGAACCCCATTTATAAAGCTGCTCTTCACAAATGGCGTAGATAATTATCACACCAAAGCAAGGCAACAAAGGTCCCGCTAATGCATTTCAGGAGAGCCGACTTCTGAGAAGCCCGCATACTCCCACATCCAAGCCTGATCAACAGAAAAAGCTGAAAAGGTTGAGAATTTCATGACACTCAAACAGGCATGCTCCTCGGAATACCAAGGAGCGCAAGGTGCGTTCAAAGATTCGATGATTCAC
+
CCCCCFFFFFFFGGGGGGGGGGGHHFHHHHHHHHHHHHHHHHHGGGGGGHHHHHHHHHHHHHHHGHFFHHHHHHHHHHHHHHHHHHHHHHHHGGHGHGGHHHHHHHGHHHHHHHGGGHHHHHHHHGHGFHHHHHHHHHHHGHHHGGGGGHHHHHHHHHHHHGHHHHHHHHHHAGHHHGHGHHHHGGGGHHHGHHHHFGHGHGHGHHHGGGGGHGHHHGGGGGGHGGGGGGGGGHHGGGHHGHHGHHGHHHFFHGHHHHGHHFHHHGGFGHHHHHFHFFHHHHGF5GHHHGGEGHEHGHHGGGGGHHBFHHHHFHHGGGGGHHGBEGGGHGGGGGGGGGGFFFFFFFAA>3A
@M02197:105:000000000-AN6RF:1:1101:18467:2632 1:N:0:1
AGCCAGTCATACTCCTCCGCTTATTGATATGCTTAAGTTCAGCGGGTAGTCCTACCTGATTTGAGGTCAAGTTGTCAGAAGCTGTCTCAAAAGAGACCCTTTAGAAGCTGAACCCCATTTATAAAGCTGCTCTTCACATATGGCGTAGATAATTATCACACCAAAGCAAGGCAACAAAGGTCCCGCTAATGCATTTCAGGAGAGCCGACTTCTGAGAAGCCCGCATACTCCCACATCCAAGCCTGATCAACAGAAAAAGCTGAAAAGGTTGAGAATTTCATGACACTCAAACAGGCATGCTCCTCGGAATACCAAGGAGCGCAAGGTGCGTTCAAAGATTCGATGATTCAC
+
CCCCCFFFFFFFGGGCGGGGGGGHHHGHHHHHHHHHHHHHHHHGGGGGGHHHHHHHHGHHHHHHGHHHHHHHHHHHHHHGHHHHHHHHHHHHHGHHHGGHHHHHHHHHHHHHGFGGGHHHHHHHHHHHHGHHHHHHHHHHGHHHGGGGGHHGHHHHHHHHHGHHHHHHHHHHHHHHHHHHHGHHGGHGHHHHHHHHHHHHHGHGHHFGGGGGHHGHHGGGGGHGGHGGGGHHHHHGGGGHHGFGHHHHHFHHGHEHHHHHGGHHGHHGEHHHHFG5FHHHHHHHGGHHHHHGHHHHHHHGGGGFHGFHHHGCHGHFEFGGHHCHGGCGGGGGGGGGFGBFFFFFFFBBBBB
@M02197:105:000000000-AN6RF:1:1101:17388:2797 1:N:0:1
AGCCAGTCATACTCCTCCGCTTATTGATATGCTTAAGTTCAGCGGGTAGTCCTACCTGATTTGAGGTCAAATTGTCAGAAGCTGTCTCAAAAGAGACCCTTTAGAAGCTGAACCCCATTTATAAAGCTGCTCTTCACAAATGGCGTAGATAATTATCACACCAAAGCAAGGCAACAAGGGTCCCGCTAATGCGTTTCAGGAGAGCCGACTTCTGAGAAGCCCGCATACTCCCACATCCAAGCCTGATCAACAGAAAAAGCTGAAAAGGTTGAGAATTTCATGACACTCAAACAGGCATGCTCCTCGGAATACCAAGGAGCGCAAGGTGCGTTCAAAGATTCGATGATTCAC
+
CCCCCFFFFFFFGGGGGGGGGGCFHHHGGHHHHHHHHHHBHHHGGGEFGHHHHHHHHHHHHHHHGHHHGHHHHHHHHHGHFGHHHGHHHHHHHGHFHGHHHHHHHHHGHHHHHHGGGHHHHHHHHGB:HHHHHHHHHGGHHHHHGFCGGHHGHHHHHHHHHGHHHHHHHHGHHFHGH4CFHFFHGGGGGHHHGGGGHHHHHGGDHHGGHFGGGGHHGGGGGFFHGHGGGGHGFHGFGFFHEFGBFBHHHHGFHHGHHFG44FHHGHFBHFBHFHFGGF5GBFGEHGHGHFHFF3HHHGAEF?ECHHGGFEACFG32E2EFHFHEE22FHGGGFCGGEGGBFFBFFFBAA>A
@M02197:105:000000000-AN6RF:1:1101:21588:2818 1:N:0:1
AGCCAGTCATACTCCTCCGCTTATTGATATGCTTACGTTCAGCGGGTAGTCCTACCTGATTTGAGGTCAACCGTAAAAGATGAGGGGGTTTTGACAGGTAGCCGCCGGGACCCTATAGCGAGAGAATTACTACGCTTAGAGCCAGACGGCACCGCCACTGATTTTAAGGGCCGCGGAACCGCGAACCCCAAGACCAAGCCGAGGCTTGAGTGGTTATAATGACGCTCGAACAGGCATGCCCCTCGGAATACCAAGGGGCGCAATGTGCGTTCAAAGATTCGATGATTCAC
+
A3AABFFFFFFFGGGGGGGGGGGHHHHHHHHHHHHGGHHHHHHGGGGGGGHHHHHEHH:HHHHHG.::HHH:G9HGH;H:HH9HHGG9FGG9HG;HHG'::GFGF;GG;:GGG0:;:G/GG9G9GHGH0H;;9G888GH8;H<HH<GGGGGGGGGGGGGFFFGHGGGGGGGGGGHFFFGFFGHFFFFFFFFGFGGFEGGFFGFFFFFHHFGFFFFFHHHFFFFFGFFFFHHHFEHGAAEEAAE3F5HFGHFCGHGGGEGGB5HE?EGHGG5CGFGGGGFFFBFBFBBBAA
@M02197:105:000000000-AN6RF:1:1101:16057:3010 1:N:0:1
AGCCAGTCATACTCCTCCGCTTATTGATATGCTTACTTCCTCTAAATGACCAAGGTCCTCCGCTTATTGATATGCTACCTTACTTCCTCTAAATGACCAAGATCCTCCGCTTATTGATATGCTATCTTACTTCCTCTAAATGACCAAG
+
CCEHFFFHHHGFGGGGGGGHHGGHHHHHHHHHHHHHHHHHHHHHHHHHHHHHHHGHHHHHHGGGGGHHHHHHHHHHHHHHHHHHHHHHHHHHHGHGHHHHHHHHHHHHGGGHHHHHHHHHHHHHHHHHHHHHHHHHHHHFHHHHHHGF
@M02197:105:000000000-AN6RF:1:1101:11379:3239 1:N:0:1
AGCCAGTCATACTCCTCCGCTTATTGATATGCTTAAGTTCAACGGGTATCCCTACCTGATCCGAGGTCAACCTTGAAATGATGGGGGTCGATGGCAAGACTGTCACACACTCCAAGCGAAAGATAAACACTTACTACGCCGGGGAATATGAGATCATCCGCCTTTGAATTTCAGAAGGGAGAATGCAAGCATACTCATCTTCCATGACCAAGCAATAGTGCTTGAGAGGTATTTAATGACGCTCGAACAGGCATGCCTCCCGGAATACCAGGAGGCGCAATGTGCGTTCAAAGATTCGATGATTCAC
+
BBBBBFFFFFFFGDGGGGGGGGGHHGFGFGHHHHHHHHHHHHHGGGGEHHHHHGFHHGGHHGHGGGGHGFGFHHHHHHHHFGHGHGGGGGFFHCFFHGHFHHHHHHHHGGHHHHHHGGHGHHFHHHGHGHHHHHHHHGGCFGFGGGHHHFGGFGBGHHFGHGGGHGFGGHHHHHHGHHGGGGHFGHGFHHHHGHHHGGGGGGGGGGHGHHHGHHHFHHHFGHGHFHHHHHGFGHHGGGGCGGHEFF3HHGBFGGGGGGEGFFFGCFEGHGAGGGE?HHHHGEFEGCFCGGGF2FBFFFFFDFABBBA
@M02197:105:000000000-AN6RF:1:1101:18513:3317 1:N:0:1
AGCCAGTCATACTCCTCCGCTTATTGATATGCTTAGGTTCAGCGGGTGGTCCTACCTGATTTGAGGTCAAATTGTCGGAAGCTGTCTCAAAAGAGACCCTTTAGAAGCTGAACCCCATTTATAAAGCTGCTCTTCACAAATGGCGTAGATAATTATCACACCAAAGCAAGGCAACAAAGGTCCCGCTAATGCATTTCAGGAGAGCCGACTTCTGAGAAGCCCGCATACTCCCACATCCAAGCCTGATCAACAGAAAAAGCTGAAAAGGTTGAGAATTTCATGACACTCAAACAGGCATGCTCCTCGGAATACCAAGGAGCGCAAGGTGCGTTCAAAGATTCGATGATTCAC
+
DCDECFFFFFFFGGGGGGGGGGGHHHHHHHHHHHGHHHHHHHHGGGGGGGHHHHHHHHHHHHHHGHHGHHHHHHHHGGGGGGHHHHHHHHGHHGHHHGHHHGHGHHHHGHHHHHGGGHHHHHGHHHHHHHHHFHHHHHHHHHHHGGGGGHHHHHHHHHHHHGHHHHHHHHHGHHHHHHGHGHHDEGGHGHHHHHHHGHHHHGHGHGGGGGGHHHHHHGGGGGHGGGGFFFFHHHGFCGHHHHHHFHFFFHGHHHHHGHGHHGHHHFGBBFGHHGHHDFHHHHHHHGGFHFHHFGEHHGHEGGFEBHHFEFHGHHHGGGGGFFGCEEE?AGGGGGGGGGGCBFFFFFBBBBB
@M02197:105:000000000-AN6RF:1:1101:23058:3600 1:N:0:1
AGCCAGTCATACTCCTCCGCTTATTGATATGCTTAAGTTCAGCGGGTAGTCCTACCTGATTTGAGGTCAAATTGTCAGAAGCTGTCTCAAAAGAGACCCTTTAGAAGCTGAACCCCATTTATAAAGCTGCTCTTCACAAATGGCGTAGATAATTATCACACCAAAGCAAGGCAACAAAGGTCCCGCTAATGCATTTCAGGAGAGCCGACTTCTGAGAAGCCCGCATACTCCCACATCCAAGCCTGATCAACAGAAAAAGCTGAAAAGGTTGAGAATTTCATGACACTCAAACAGGCATG
+
CCDDDFFFFFFFGGGGGGGGGGGHHHHHHHHGHHHHGHHHHHHGGGGGGHHGHHHHHHHHHHHHGHHHHHHHHHGHHHHHHHHHHHHHHHHHHGHHHGHHHHHHHHHHHHHHHHGHHHHHHHHHHHHHHHHHHHHHHHHHHHGHHHHHHHHHHHHHHHHHHHHHHHHHHHHHHHHHHHHHHGHHHHHHHHHHHHHHHHHHHGHGHHGHGGGHHHHHHGGGGGHHHGGGGGHHGGGHGGGHHBFFFEHGHHHHHHHHHHHGBHHHHHHHHGHHHGHHHGGGGGGGGGFFFFFFFFBBBBA
@M02197:105:000000000-AN6RF:1:1101:8025:3704 1:N:0:1
AGCCAGTCATACTCCTCCGCTTATTGATATGCTTAAGTTCAGCGGGTAGTCCTACCTGATTTGAGGTCAAATTGTCAGAAGCTGTCTCAAAAGAGACCCTTTAGAAGCTGAACCCCATTTATAAAGCTGCTCTTCACAAATGGCGTAGATAATTATCACACCAAAGCAAGGCAACAAAGGTCCCGCTAATGCATTTCAGGAGAGCCGACTTCTGAGAAGCCCGCATACTCCCACATCCAAGCCTGATCAACAGAAAAAGCTGAAAAGGTTGAGAATTTCATGACACTCAAACAGGCATGCTCCTCGGAATACCAAGGAGCGCAAGGTGCGTTCAAAGATTCGATGATTCAC
+
CBBCCFFFFFFFGGGGGGGGGGGHHHHHHHHHHHHHHHHHHHGGGGEGGHHHHHHHHHHHHHHHGHHHHHGHHHHHHHHHHHHHHHHHHHHHHGHHHGHHHHHHHHGHHHHHHGGGGHHHGHHHHHHGHHHGHHHHHHHHHHHHGGGGGHHHHGHGHHHHHGHHHHHHHHHHHHHHHHHGGGHHGGHHHHGHHHHHHHHHHGHGHGHHHGHHGHHHHGGGGGGHHGGGHGGGHGHHGGHGHEHHHHFHHGGHHHGHHFHHHHHHHHHFHHHHHHHHHEHHFHHG5GHGHGHHHHHGHHEGGGGEHHHHHHGGHHHGGGGGHHGHGGGGHGGGGGGGGGGFFFFFFFCBAAB
@M02197:105:000000000-AN6RF:1:1101:22551:3534 1:N:0:1
AGCCAGTCATACTCCTCCGCTTATTGATATGCTTAAGTTCAGCGGGTAGTCCTACCTGATTTGAGGTCAAATTGTCAGAAGCTGTCTCAAAAGAGGCCCTTTAGAAGCTGAACCCCATTTATAAAGCTGCTCTTCACAAATGGCGTAGATAATTATCACACCAAAGCAAGGCAACAAAGGTCCCGCTAATGCATTTCAGGAGAGCCGACTTCTGAGAAGCCCGCATACTCCCACATCCAAGCCTGATCAACAGAAAAAGCTGAAAAGGTTTAGAATTTCATGACACTCAAACAGGCATGCTCCTCGGAATACCAAGGAGCGCAAGGTGCGTTCAAAGATTCGATGATTCAC
+
A@BBBFFFFFFFGGGGGGGGGGDHHHHHHHHHHHHHHHHHHHHGGGGGGHHHHHHHHHHHHHHHGHHGHHHHHEGHHHHGHHHHHHHHHHHHHGHHGGGHHHFHHGHHHHHHHGGGG9HHHHHHHHHHHGHHHHHHHHHGHGHHGGGGGHHGHHHHHHHHHGHGHHHHHHHHHHHHGHHHHH;HGGGGGHHHHHHHHGHHGGGGGHCGGGGGGGHHHGGGGGGGGGGGGGGGGGGF>/>B01HFGBHGB2GHFGFFFDFFFEEGFGF1122EGGBFD21DDDG1AAB0B1B11B1FGGA/A///FGGB21B1EG1FE00EB1GGE0E011FGFGGDECGCC3313F?@AA?
@M02197:105:000000000-AN6RF:1:1101:8976:3859 1:N:0:1
AGCCAGTCATACTCCTCCGCTTATTGATATGCTTACTCCTCTAAATGACCAAGATCCTCCGCTTATTGATATGCTTACTTCCTCTAAATGACCAAGATCCTCCGCTTATTGATATGCTTACTTCCTCTAAATGACCAAAGATTCGATGATTCAC
+
CAGGHFFHHFHGFGGGGGHHHHGHHGHFHGFHHGHFHHHGGFHDGHHHHHGDFGHHHHHHGHDHHHHHHHHEFHHGHGHHHHHHGHHHGHHHHHHHHHGGFHHHHHH8GHEHHHHFFHGGHHHHHHFGGHHGGFHHHGGGGGGFGFHGFHHGFH
@M02197:105:000000000-AN6RF:1:1101:23557:3828 1:N:0:1
AGCCAGTCATACTCCTCCGCTTATTGATATGCTTAAGTTCAGCGGGTAGTCCTACCTGATTTGAGGTCAAATTGTCAGAAGCTGTCTCAAAAGAGACCCTTTAGAAGCTGAACCCCATTTATAAAGCTGCTCTTCACAAATGGCGTAGATAATTATCACACCAAAGCAAGGCAACAAAGGTCCCGCTAATGCATTTCAGGAGAGCCGACTTCTGAGAAGCCCGCATACTCCCACATCCAAGCCTGATCAACAGAAAAAGCTGAAAAGGTTGAGAATTTCATGACACTCAAACAGGCATGCTCCTCGGAATACCAAGGAGCGCAAGGTGCGTTCAAAGATTCGATGATTCAC
+
CACCCFFFFFFFGGGGGGGGGGGHHHHHHHHHHHHHHHHHHHHGGGGGGHHHHHHHHHHHHHHHGHHHHHHHHHHHHHHHHHHHHHHHHHHHHGHHHGHHHHHHHHGHHHHHHHGGGHHHHHHHGGGHHHHHHHHHHHHHHGGHGGGGGHHHHHHHHHHHHHHHHHHHHHGHHHHHHHHHHGHHHGGGGHHHHHHHHHHHGGHGHHHGGGGHGGHHHGGGGGCHHGGGHGHHHHHHGGHHHFHFF4HFGHHHHHHHHHGHFHHHGGF?HHFHHHGGG5FGBHHGFEGFHHHEGHHGHHHGFGGGHFHHHHHHHHGGGGGGHFHHGGGGHGGGGGGGGGGFFFFFFFBBAAA
@M02197:105:000000000-AN6RF:1:1101:13120:3743 1:N:0:1
AGCCAGTCATACTCCTCCGCTTATTGATATGCTTAAGTTCAGCGGGTAGTCCTACCTGATTTGAGGTCAAATTGTCAGAAGCTGTCTCAAAAGAGACCCTTTAGAAGCTGAACCCCATTTATAAAGCTGCTCTTCACAAATGGCGTAGATAATTATCACACCAAAGCAAGGCAACAAAGGTCCCGCTAATGCATTTCAGGAGAGCCGACTTCTGAGAAGCCCGCATACTCCCACATCCAAGCCTGATCAACAGAAAAAGCTGAAAAGGTTGAGAATTTCATGACACTCAAACAGGCATGCTCCTCGGAATACCAAGGAGCGCAAGGTGCGTTCAAAGATTCGATGATTCAC
+
BCBBCFFFFFBFGGGGGGGGGGGHHGHHGHHHHHHHHHHHHHHGGGFGGHHHHHHHHHHHHHHHGHHHHHHHHHHHGHHHHHHHHHHHHHFHHGHGHGHHHHHHHHHHHGHHHGGGGHHHHHGHHGHHHHHHHHHHHHGHGHHGGGGGGHHHHHHHGHHHHHHHHHHHHHGHHHHHHHHEFGGHGGHFGGHHHHHHHHHHHGHGHGHGGHHHHGHHHGGGGGGGGHGGGGHHGHHHGGGHHFEHHHGHHHHHHHHHHHHHHHHHHHHHHHHHHHHHHGHHHFGBFFHGGHHHHHHGHHHGEGGGGHHHHHHGHHHGGCGGHHHHGGGGGGGGGGGGGGGFFFFFFFAAAAA
@M02197:105:000000000-AN6RF:1:1101:14251:4173 1:N:0:1
AGCCAGTCATACTCCTCCGCTTATTGATATGCTTAAGTTCAGCGGGTAGTCCTACCTGATTTGAGGTCAAATTGTCAGAAGCTGTCCCAAAAGAGACCCTTTAGAAGCTGAACCCCATTTATAAAGCTGCTCTTCACAAATGGCGTAGATAATTATCACACCAAAGCAAGGCAACAAAGGTCCCGCTAATGCATTTCAGGAGAGCCGACTTCTGAGAAGCCCGCATACTCCCACATCCAAGCCTGATCAACAGAAAAAGCTGAAAAGGTTGAGAATTTCATGACACTCAAACAGGCATGCTCCTCGGAATACCAAGGAGCGCAAGGTGCGTTCAAAGATTCGATGATTCAC
+
CBCCCFFFFFFFGGGGGGGGGGGHHHGHHHHHHHHHGHHHHHHGGGGGGHHHHGHHHHHHHHHFGHHHHHHHGHHHHHHHHGHHHHHHHHGHHGHHHGHHHHHHHHHHHHHHHHGGGHHHHHHHHHHGHHHHHHHHHHHHHHHHGGGGGHGGHHHHHHHHHHHHHHHHHHGHHHHHHHGHHHHHGGHHHHHHHHHHHHHHHGHGGHHGGGGHGHHHHGGGGGHGHHGGGGHHHHHHGGHHHGHHHHHHHHHHHHHHHGHFHHHGHHHHGHHHHHGFHBHHHHHGFAFHHHHHHHHGHHHGGGGGGFHHHFHHHFFGGGGGHGHGGGEGHGGFG5FBCGGFFFFFFFBBBBB
@M02197:105:000000000-AN6RF:1:1101:13986:4203 1:N:0:1
AGCCAGTCATACTCCTCCGCTTATTGATATGCTTAAGTTCAGCGGGTAGTCCTACCTGATTTGAGGTCAAATTGTCAGAAGCCGTCTCAAAAGAGACCCTTTAGAAGCTGAACCCCATTTATAAAGCTGCTCTTCACAAATGGCGTAGATAATTATCACACCAAAGCAAGGCAACAAAGGTCCCGCTAATGCATTTCAGGAGAGCCGACTTCTGAGAAGCCCGCATACTCCCACATCCAAGCCTGATCAACAGAAAAAGCTGAAAAGGTTGAGAATTTCATGACACTCAAACAGGCATGCTCCTCGGAATACCAAGGAGCGCAAGGTGCGTTCAAAGATTCGATGATTCAC
+
CCCCCFFFFFFFGGGGGGGGGGGHHHHHHHHHHHHHFHHHBFHGGGGGGHHHHHHHHHEHHHHHGHHHHHGHHHHGHHHHHHHGGGHHHHFHHGHHHGHHHHHHHHHHHHGHHHGGGHHHGHHHHHHHHHHHHHHHHHGHHGHGGGGGGHHHHHGHHHHHHGHHHHHHHHGHHHHHHHHGHGHHGGGGHHHHHHHHHHHHHGHGHGGHHGGGHHHGHGGGGGGGGGGGGGHHGGHHGGHHHHFFGDEHHHHGHHHHHHGHHHHHHHFHFHFFHHFGDGEHHGFDDGHHHHHHHFBFHGHAAFE?HHHGHHHGGHHGGGGGHFHFGFCGFFBGGGGGGGGFFFFFFFBBBBB
@M02197:105:000000000-AN6RF:1:1101:15670:4272 1:N:0:1
AGCCAGTCATACTCCTCCGCTTATTGATATGCTTAAGTTCAGCGGGTAGTCCTACCTGATTTGAGGTCAAATTGTCAGAAGCTGTCTCAAAAGAGACCCTTTAGAAGCTGAACCCCATTTATAAAGCTGCTCTTCACAAATGGCGTAGATAATTATCACACCAAAGCAAGGCAACAAAGGTCCCGCTAATGCATTTCAGGAGAGCCGACTTCTGAGAAGCCCGCATACTCCCACATCCAAGCCTGATCAACAGAAAAAGCTGAAAAGGTTGAGAATTTCATGACACTCAAACAGGCATGCTCCTCGGAATACCAAGGAGCGCAAGGTGCGTTCAAAGATTCGATGATTCAC
+
CCCCCFFFBFFFGGGGGGGGGGGHHHHHHGHHHHHHGHHHFHCGGGGGGHHHHDHHHHGHHHHHGHHHHHHHHHHHHHHHHHHHHGHHHHGHHGGHHGHHHHHHHHHHHHHHHHGGGHHHHHHEHHGHHHHHHHHHHHHHHGHHGGFGGHHHHHHHGHHHHHHHHHHHHHHHHHHHHHHHHHHGGGGGHHHGHHHHHHHHHGFGGHHGGGGGGGHGHGGFGGHHGHGGGGHHGHHFGGHHFHHHHHGHGGHHHHHHHHGHHGGHHHHHFFHHHGHFGHGHHHHGFGFGHFHHHHHHHHH?EGGEGHBHFBGGHHHEGGGGHHHHGGGGHGGGGGGGGGFFFFFFBFA@AAA
@M02197:105:000000000-AN6RF:1:1101:8920:4315 1:N:0:1
AGCCAGTCATACTCCTCCGCTTATTGATATGCTTAAGTTCAGCGTGTATCCCTACCTGATCCGAGGTCAAACTTAGAAAGTTGGGGGTTGCTGGCAAGCATCCACCGGGACTCTGTAGCGAGGAGTATTACTACGCTTAGAGCCAGATGGCGCCGCCACTGATTTTAAGGCCTGCCGTTGCCGGCAGGGCCCAATACCAAGCAGAGCTTGAGTGTTGTACTGACGCTCGAACAGGCATGCCCCGCGGAATACCACGGGGCGCAATGTGCGTTCAAAGATTCGATGATTCAC
+
CCCCCFFFFFFFGGGGGGGGGGGHHHHHHHHHHHHHHHHHHHHGEEGHHGHHHHHHHHHHHHH:GGGHHHHHHHHHHGHHHHHHGGGEEGGHHHGGHGHHHHHHHHGFGGFHHFHHHHHGGGGGGHHHHGHHGFGGGGGHHHHHHHH<HHHGGGGGHHGHHHHGHHHHGGGHHGHHHGGGGGHHHGGHHHHHHHHGGGHHHHHHGGFFHGHGHHHHHFHGGGFFGHHFFGFHHHEHGGGGGGFGHHHHHHAGGGGGGGGGHHHGFEGEGGGGCGFGGFFFFFFBFFBBBBA
@M02197:105:000000000-AN6RF:1:1101:19356:4684 1:N:0:1
AGCCAGTCATACTCCTCCGCTATTGATATGCTTAAGTTCAGCGGGTAGTCCTACCTGATTTGAGGTCAAATTGTCAGAAGCTGTCTCAAAAGAGACCCTTTAGAAGCTGAACCCCATTTATAAAGCTGCTCTTCACAAATGGCGTAGATAATTATCACACCAAAGCAAGGCAACAAAGGTCCCGCTAATGCATTTCAGGAGAGCCGACTTCTGAGAAGCCCGCATACTCCCACATCCAAGCCTGATCAACAGAAAAAGCTGAAAAGGTTGAGAATTTCATGACACTCAAACAGGCATGCTCCTCGGAATACCAAGGAGCGCAAGGTGCGTTCAAAGATTCGATGACTCAC
+
CCCCDFFFFFFFGGGGGGGGGGGHHHHHHHHHHHHHHHHHHHGGGGGGHHHHHHHHHHHHHHHGHHHHHHHHHHHHHHHHHHHHHHHHHHHHGHHHGHHHHHGHHHHHHHGHHGGGHHHHHHHHHHHHHHGHHHHHHHHHHHHGGGGGHHHHHHHHHHHHGHHHHHHHHHHHHHHHHGHHHHHHHHGHHHHHHHHHHHHFGHGHHHHHGGGHHHHHGGGGGGHGHGGHGGHHHHHGGHHFEFBHGHHHHHHHHHHHHHHHHHHHHHHHHHGHHHGBHHHGHHGFGHHHFHHHHHGHHHGGGGGHHHHHDFFGHHGEGGGHGHHGGGGHGGGGGGGGFGBFFFFFFBBBBB
@M02197:105:000000000-AN6RF:1:1101:9117:4758 1:N:0:1
AGCCAGTCATACTCCTCCGCTTATTGATATGCTTAAGTTCAGCGGGTAGTCCTACCTGATTTGAGGTCAAATTGTCAGAAGCTGTCTCAAAAGAGACCCTTTAGAAGCTGAACCCCAATTATAAAGCTGCTCTTCACAAATGGCGTAGATAATTATCACACCAAAGCAAGGCAACAAAGGTCCCGCTAATGCATTTCAGGAGAGCCGACTTCTGAGAAGCCCGCATACTCCCACATCCAAGCCTGATCAACAGAAAAAGCTGAAAAGGTTGAGAATTTCATGACACTCAAACAGGCATGCTCCTCGGAATACCAAGGAGCGCAAGGTGCGTTCAAAGATTCGATG
+
?AABBFFDFFFFGGGGGGGGGGGHHHHGHHFHCFHHHGHFFCHGCGGGGHHHHHHHHGHHHHHHGHHHHHGHHFHHHHHHFHHHHHHHHHHHHGHHHGHHHHHGHHGHGEHGHHGGGGHHGHFHGHHHGHHHGHHHGHHHHHHHGFGGGHHHFHHHHHHHHHHHHEHHHEEHHHHHEHFHFGGGEGGDDHHHHHHHHHFHGGEGHHGGGGHHHHHHF9GFFGHGGGGGGGGGHHHHGGHFHHGHFGHHHHHHHHFGEHGHHFGHFHHHFGHHGFF5BAF55GF3DEGFFF3HFFFHFFHGFCCGHHHGFHGHGHHEE2EGFG44?GGGGGE5GFFFAFFFBBBBB
@M02197:105:000000000-AN6RF:1:1101:24324:4912 1:N:0:1
AGCCAGTCATACTCCTCCGCTTATTGATATGCTTAAGTTCAGCGGGTATCCCTACCTGATCCGAGGTCAACCTTGAAATAATGGGGGTCGATGGCAAGACTGTCACACACTCCAAGCGAAAGATAAACACTTACTACGCCAGGGAATATGAGATGATCCGCCTTTGAATTTCAGAAGGGAGAATGCAAGCATACTCATCTTCCATGACCAAGCAATGGTGCTTGAGAGGTATTTAATGACGCTCGAACAGGCATGCCTCCCGGAATACCAGGAGGCGCAATGTGCGTTCAAAGATTCGATGACTCAC
+
BCCCCFFFFFFFGGGGGGGGGGGGHHHGGHGHHHHHHGHHHHHGGGGGHHHHHHHHHHHHHHHGGGEHHHHHHHHHHHHHHHHHHGGGGGGGHGHHHGGHHHHHHHHHGGHHHHHHGGHHGGHHHHHHHHHHHHHHHHGHHHGGHHHHHHHHHHHHHGHHFGGGHHHHHHHHHHHHHHHHGGGHGHHHHHHHGHHHHHHHHGHHHHHGGHHHHHGGHHHHGHHHHHHHHHHHHHHHGGGGGHHE5HHHHHHGHGCGGGECHHGFHHHHHHGGGGGGHGHHGEGGHGFGGGF5E4GBFFFFFFBBBBB
@M02197:105:000000000-AN6RF:1:1101:10241:4979 1:N:0:1
AGCCAGTCATACTCCTCCGCTTATTGATATGCTTAAGTTCAGCGGGTAGTCCTACCTGATTTGAGGTCAAATTGTCAGAAGCTGTCTCAAAAGAGACCCTTTAGAAGCTGAACCCCATTTATAAAGCTGCTCTTCACAAATGGCGTAGATAATTATCACACCAAAGCAAGGCAACAAAGGTCCCGCTAATGCATTTCAGGAGAGCCGACTTCTGAGAAGCCCGCATACTCCCACATCCAAGCCTGATCAACAGAAAAAGCTGAAAAGGTTGAGAATTTCATGACACTCAAACAGGCATGCTCCTCGGAATACCAAGGAGCGCAAGGTGCGTTCAAAGATTCGATGATTCAC
+
CCDDCFFFFFFFGGGGGGGGGGGHHHHHHHHHHHHGHHHHHHHGGGGGGHGHHHHHHHHHHHHHGHHHHGHHHHHHHHHHHHHHHHHHHHHHGGGHHGHHHHHHHHHHHHHHHHGGGHHHHHHHHGHGHHHHHHHHHHHFHHGHGGGGGHHHHHHHHHHHHHHHHHHHHHGHHHHHGHHHHHHHGHHHHHHGHHHHHHHGHGHGHHHHGHGGGHHHHGGGGGHGGHGGGGHHHGHHGGGHFGDHFHGGGHHHHHHHHHHFHGHHFHGGFHHGHHGHHDHHHHHFHGHHHHHHHHHHHHHGGGGGHHHHHGHHHHGGGGGGHGHHGGGGFGGGGGGGGGGFFFFFFFBBAAA
@M02197:105:000000000-AN6RF:1:1101:6857:4946 1:N:0:1
AGCCAGTCATACTCCTCCGCTTATTGATATGCTTAAGTTCAGCGGGTAATCCTACTCGATTTGAGGTCAAGTTATCAGAATTGTCCGAAGACCGTTCGAAGCAACAGAGCCCCTAATCAGACAAAAAAAACAGCGGGGGTTAAGTTATAACGCCGTACTATGTTTAACTAGGAGTTGTACTAAGTCATTTAAGATGAGCCTGACAGCAAGTACCAGGCAACATCCAAGTCCACCGCTCTCTAATCACAAAATCAGAGAGTGTGAGAGTATAATGACACTCAAACGAGCATACCCCTTGGAATACCAAAGGGTGCAAGGTGCGTTCAAAGATTCGATGATTCAC
+
A?BBBFFFFFFFGGGGGGGFGGGHHHHHHHHGHHHGHHHGHGHGGGEEGHGHHHHHHGHHHGHHGHHHHHHGHHHHHHHHHHHHHHGGGGGHHGGGHGHHGGHHHGHHHHHGGHGHHHHHHHHGHHHGGGGHHHGGGGHEHHHHHHHHHGHGGGGHGGHHGGGGGHHGGGGGHHHHHHGGHGFHFHHFGHHHGGHHHHGHHHFFFFHHHHGFFFHHFGFFFGFFFHHGFFFFFFHGFFHGFGGFE?HGHHHHGHHHHGHG5HHHHHHHFHFHHHHFGEGGGFEGHHFCFEAGGEHHGHHHHFEFHHHHGHHHGGHHGGGGFGGGGGGGEB4C4FFFFFBA?A@
@M02197:105:000000000-AN6RF:1:1101:21810:5271 1:N:0:1
AGCCAGTCATACTCCTCCGCTTATTGATATGCTTAAGTTCAGCGGGTAGTCCTACCTGATTTGAGGTCAAATTGTCAGAAGCTGTCTTAAAAGAGACCCTTTAGAAGCTGAACCCCATTTATAAAGCTGCTCTTCACAAATGGCGTAGATAATTATCACACCAAAGCAAGGCAACAAAGGTCCCGCTAATGCATTTCAGGAGAGCCGACTTCTGAGAAGCCCGCATACTCCCACATCCAAGCCTGATCAACAGAAAAAGCTGAAAAGGTTGAGAATTTCATGACACTCAGACAGGCATGCTCCTCGGAATACCAAGGAGCGCAAGGTGCGTTCAAAGATTCGATGATTCAC
+
ABAB@FFFFFFFGGGGGGGGGGGHHHHHHHHHHGHGHHHHHHHGGGGGGHHHGFHHHHEHHHHFEHHHHHHHHHFGGHHHGHFHHHHGHGHFHGHHHGHHHHHHHHHHHFHFFHGGGHHHE9HHHGFFHHHHHHHHGHHCHHHHGGGGGHHEHHHHGGHHHGHHGHHGGHGHHHHEAGHBGHHHGGGGGHHHHHHHGFHGHGGGHHGGGGGGGFFFF?FGGGGGEEDGGGGGGFGGCCFEHHHGG2DDFF2FHHHDF1EBFFG@1B0>2BHHHGF1GBBF22HFHFBFBGBBF11GFFECEE/AA22FGFBGBG1A?EA?11FFCGEFGB13FGGBE1FB1FFFFFA>1?A
@M02197:105:000000000-AN6RF:1:1101:24152:5460 1:N:0:1
AGCCAGTCATACTCCTCCGCTTATTGATATGCTTAAGTTCAGCGGGTAGTCCTACCTGATTTGAGGTCAAATTGTCAGAAGCTGTCTCAAAAGAGACCCTTTAGAAGCTGAACCCCATTTATAAAGCTGCTCTTCACAAATGGCGTAGATAATTATCACACCAAAGCAAGGCAACAAAGGTCCCGCTAATGCATTTCAGGAGAGCCGACTTCTGAGAAGCCCGCATACTCCCACATCCAAGCCTGATCAACAGAAAAAGCTGAAAAGGTTGAGAATTTCATGACACTCAAACAGGCATGCTCCTCGGAATACCAAGGAGCGCAAGGTGCGTTCAAAGATTCGATGATTCAC
+
BCCCCFFFFFFFGGGGGGGGGGGHHFHHHHHHHHHHGGHHHHHGGGGGGHHHHHHHHHBHHHGHGHHHHHHHHHHHHHHHHGHHGHHHHHHHFGHHHGHHHHHHHHHHHHHHHGGGGHHHHHHGGHHHHHHHHHHHHHGHHHHGGGGGGHHHHHHHHHHHGHHHHHHHHHHHHHHHHHHHHGGHHGHGHHHHHHHHHGGHHGHGGHHHGGGGGHHHHGGGGGFGFHGGHGHHGGGHGGHHGHHHHHHHHHHHHHHHHHHHFHHHFGGFHHHHHHHHGHHHHHHHHGHHGHFGHHHHHFGGGGGGHHHHHHGCHHHEGGGGHGHHGGGGHGGGGGGG2GGFC5FFFFBA>AA
@M02197:105:000000000-AN6RF:1:1101:24434:5742 1:N:0:1
AGCCAGTCATACTCCTCCGCTTATTGATATGCTTAAGTTCAGCGGGTAGTCCTACCTGATTTGAGGTCAAATTGTCAGAAGCTGTCTCAAAAGAGACCCTTTAGAAGCTGAACCCCATTTATAAAGCTGCTCTTCACAAATGGCGTAGATAATTATCACACCAAAGCAAGGCAACAAAGGTCCCGCTAATGCATTTCAGGAGAGCCGACTTCTGAGAAGCCCGCATACTCCCACATCCAAGCCTGATCAACAGAAAAAGCTGAAAAGGTTGAGAATTTCATGACACTCAAACAGGCATGCTCCTCGGAATACCAAGGAGCGCAAGGTGCGTTCAAAGATTCTATGATTCAC
+
BABCCFFFFFFFGGGGGGGGGGGHHHHGHHHHHHHHHHHHHHHGGCGGGHHHHHHHHHHHHHHHGHFHHHHHGHHHHHHHHGHHHHHGHHHHGGHHHGHHHHHHHHFHHHHHHGGGGHGHHHHHFFHHHHHHHHHHHHHHGEGHGGGGGHHHHHHHHHHHHGHHHHGHHHGHHHHHHHHHFHHHGGGHGHHHGHHHHHHHHGHGEFGGGHHHHHGGEGGGGEFGGGGGHGGGGGGF?CHHHGEDGGDBHGDGHGFFGFB2GEHFBGHFFFHFHG21G2HFHFGGFF1B1FB1HFBHHHFAA/EEBDFBE11FFFCGEE0EBFGGGEE1FE1GG3GFBGD@33FDFD1>11>
@M02197:105:000000000-AN6RF:1:1101:18901:5910 1:N:0:1
AGCCAGTCATACTCCTCCGCTTATTGATATGCTTAAGTTCAGCGGGTAGTCCTACCTGATTTGAGGTCAAATTGTCAGAAGCTGTCTCAAAAGAGACCCTTTAGAAGCTGAACCCCATTTATAAAGCTGCTCTTCACAAATGGCGTAGATAATTATCACACCAAAGCAAGGCAACAAAGGTCCCGCTAATGCATTTCAGGAGAGCCGACTTCTGAGAAGCCCGCATACTCCCACATCCAAGCCTGATCAACAGAAAAAGCTGAAAAGGTTGAGAATTTCATGACACTCAAACAGGCATGCTCCTCGGAATACCAAGGAGCGCAAGGTGCGTTCAAAGATTCGATGACTCAC
+
AABBBFFFFFFFGGGGGGGGGGDHHHGHFHHHHHFGHHGHHHHGGGGGGHHHHHHHHHHHHHHHGHHHHGHHHHHHHHHHHGHHHHHHGFHDBFFGHGGHHHHHHHHHHHHFHHGGGHHHHHGHHHGHGHHHHHHHHHHHHFHHGGGGGHHHHHHHHHHHHGHHHHHHHHHHHHHGHHHEGGFHGGGGGHHHHHHHHHGHGFHGHHHGGHHHGHHHHGGGGGHGHHGGHGGHGGHHGGHHHHFHHGHHHFHEHHHHFFHHHHHHHHHHFHHHFGBE5FHFEHHHHGHHHGHHHHHHHHGGGGGGGGHHHGHHHHHGDGGGHFGBGGGFHFFGGGGGGFGBFFFFFFAB@BB
@M02197:105:000000000-AN6RF:1:1101:24791:5999 1:N:0:1
AGCCAGTCATACTCCCCGCTTATTGATATGCTTACGTTCAGCGGGTAGTCCTATCTGATTTGAGGTCAAAGGTATGAAGTTATAAGGGTCGAGCCCATAACCATTAGAAGCCCTCATCTAACGAATCGGCCAATGCACAAGACATTGTCCTCAGCGAAATAACCTATCACGCCAAGTCAAGCCAGATGTCGAAAGACAACACTGCTCATGCATTCCAGGCGAGCCGATCTGATAACCAAACCGACAAAAGCGCCCATGATCCAAACACCAACAGCTTATGTTGAACACAAAAAGTTGGGTTGAAGGTTTCATAACACCCAAACAGACATACTCTTCGGAATACCAAAGAGTGCAAGGTGCGTTCAAAGATTCGATGACTCAC
+
CCDDCFFFFFFFGGGGGGGGGGHHHHHHHHHHHHHGHHHHHGGGGGFGHHHHHHHHGGFHHHHGHHGHHHHHFFHHHHHHHHHHHHGHGHGGGGGGHHHHHHHHHHHGHHHHHHHHHHHHHHGGGHGHGGGGHHHHHHHHHHHHHHHHHGHHHHH8GGGHHHHHHGHHHHGHGGFFHHHHHHGHHHHHGHHHGGGHHHGGGGGGFGGGGGHGGGGGGGGGGGGGFFHHHHHHHHHGFGGDGGGHHHGGGGGHHHHHHHHHFHHGHFEEHHGFHHGHHHHFHEHHHHHGHGHHHGHGGHHHHHHHHFHHHHHHGGGGGGHHHHGHHHHHGDHGGGGHHHHHHHHGHHHHHHFHFHHGGGGHGGGGGGGE4GCBBFFFFBBBAA
@M02197:105:000000000-AN6RF:1:1101:12181:6262 1:N:0:1
AGCCAGTCATACTCCTCCGCTTATTGATATGCTTAAGTTCAGCGGGTATCCCTACCTGATCCGAGGTCAAGCACTAGAATTGGGGGTTTGAGGCAGGATTGTCACAATGTCCAAGCGAATAAGTTATTACTACGCCGGAATCATGAGACCCTCCGCCATTGAATTTCGAAAGGGAATTCGCAAGCAAACTCTTCTTTCATAACCAAGCAAAACTACTTGAGTGGTTTTTGATGACGCTCGGACAGGCATGCCTTCCGGAATACCGGAAGGCGCAATGTGCGTTCAAAGATTCGATGATTCAC
+
ABCBCFFFFFFFGGGGGGGGGGGHHGHHHHHHHHCHHHHHHHHGGGGGGHHHHHHHHHHHHFHGGGGHHHHGHHHHHHFHHFHGGGEGFFHFFFGGGGHHHGHHHHGHHHHHGFHGGGGGGHHHHHHHHHHGHGGGGGDFFHGGHHHGHGHHHGHHGHGHHHHHHHHHHHHGHHHHHHHHGGGGHHHHHGGGGGHHGHGGHHGHHHGGHGFHGFGGFGHHGHGFFEHGFHHFGGGGGGGFHHFHHHFHFHGGGGEBGFGGGEFEBHE?GGGHGHGAGGGHGGGGGGGGGGFFFFFFFAABBB
@M02197:105:000000000-AN6RF:1:1101:9652:6377 1:N:0:1
AGCCAGTCATACTCCTCCGCTTATTGATATGCTTAAGTTCAGCGGGTATCCCTACCTGATCCGAGGTCAACCATAGAAAATTGGGGGTTGATGGCAAGCATCCACCAGAACTCTGTAGCGAGAAAAATTACTACGCTTAGAGCCAGATGGCACCGCCACTGATTTTAAGGGCTGCCAGACGGCAGGCCCCAACACCAAGCTGAGCTTGAGGGGTTATAATGACGCTCGAACAGGCATGCCCCCCGGAATACCAAGGGGCGCAATGTGCGTTCAAAGATTCGATGATTCAC
+
CCCCDFFFFFFFGGGGGGGGGGGHHHHHHHHHGHHHHHHHHHHGGGGGHHHHHHHHHHHHH:HGGGGHHH<<G<H:HFHG;HHHHGGGGGH:HHHHH:HH;;HHHHHHHHHHHHH;HHHGG-GGHGHHHHHH<HGGGGGH:HHHHH:.HHHHHGGGGGGHHHHHHHHHHHHGHGGHHHHGGGGGGGGGGHGGGGGHHHHHHHHGHGBGGGHGHHHHHHHGGGGGHGGHHHHHHHHHGGCGGGGHHHHHGHHHHGGFEGFHGHHGGGGGGGGGGGGGGGFFFFFFF?CCCC
@M02197:105:000000000-AN6RF:1:1101:10024:6402 1:N:0:1
AGCCAGTCATACTCCTCCGCTTATTGATATGCTTACTTACTTCCTCTAAATGACCAAGATCCTCCGCTTATTGGTATGCTTACTTCCTCTAAATGACCAAGATCCTCCGCTTATTGATATGCTTACTTCCTCTAAATGACCAAGGTCCTCCGCTTATTGATATGCTACCTTACTTCCTCTAAATGACCAAGGTCCTCCGCCTATTGATATGCTCCTCCGCTTATCGATATGTTCCTCCGCTTATTGATATGCTTACTTCCTCTAAATGGCCAAAGATTCGATGATTCAC
+
ACCCCFFFFFFFGGGGGGGGGGGHHHHHHHHHHHCHHHHHHHHHHHHHHHHHHHHHHHGHHHHHH9GGGGHHHFHH<HHH9FHHHHGHH9HH9FFHHHHEFHGHHHHHGGGGDGHHF9FHBHHH:HHHHHHHHHGFHHHHGHHFGHHHHHEDGEGGGGHFHHFHHHGHHHH:FGHHFFHHFGDGGFGHFFFGFGHHH?FEDEHGHHGHGHGHHEGFGHEFGGGGHCDCGCGGHGEGGGGHHHHEHDHFHHFHGDBBFFHGBHHHHHHGGFGGGGGGCFFFFFFFBABBB
@M02197:105:000000000-AN6RF:1:1101:16789:6467 1:N:0:1
AGCCAGTCATACTCCTCCGCTTATTGATATGCTTAAGTTCAGCGGGTAGTCCTACCTGATTTGAGGTCAAATTGTCAGAAGCTGTCTCAAAAGAGACCCTTTAGAAGCTGAACCCCATTTATAAAGCTGCTCTTCACAAATGGCGTGGATAATTATCACACCAAAGCAAGGCAACAAAGGTCCCGCTAATGCATTTCAGGAGAGCCGACTTCTGAGAAGCCCGCATACTCCCACATCCAAGCCTGATCAACAGAAAAAGCTGAAAAGGTTGAGAATTTCATGACACTCAAACAGGCATGCTCCTCGGAATACCAAGGAGCGCAAGGTGCGTTCAAAGATTCGATGATTCAC
+
ABBBBFFFFFFFBGGGGGGFGGGGHGHHGFFFBHHHHHHHCHHGG?GEFHGGHHHHHHFHHHHHGHFHHHHHHHHHEGBGHHEFHHHHHFHHGGGHHGHHHHHHGFHHHHFFGHGGGHGHHHFHFBHHHFHHGHHHHHHHHHHGGFGGGHHHHHHHFHHHHHHHGHGHGGHHHHHHGGHHHHHGGHGFGHHHFGHGHHHHGEHGHHHGGGGGGGHGHGFFGGGGGGGGGGGGGGFCGGHGHHHHFHHHGGFFFHHGHHHGHHHGFHFHHHHGFBDFBGGHF5HFGFBGHHBGBGGGFHEGEGGEB555DFBCHFHEDGGFHHHFGEEGGGGFGFGGE4GFFF5FFF3A?AA
@M02197:105:000000000-AN6RF:1:1101:25464:6449 1:N:0:1
AGCCAGTCATACTCCTCCGCTTATTGATATGCTTACTTCCTCTAAATGACCAAGTTCCTCCCCTTATTGATATGCTCCTCCGCTTATTGATATGCTTACTTCAGCAGGTAGTCCTACCTGATTTGAGGTCAAATTGTCAGAAGCTGTCTCAAAAGAGACCCTTTAGAAGCTGAACCCCATTTATAAAGCTGCTCTTCACAAATGGCGTAGATAATTATCACACCAAAGCAAGGCAACAAAGGTCCCGCTAATGCATTTCAGGAGAGCCGACTTCTGAGAAGCACGCATACTCCCACATCCAAGCCTGATCAACAGAAAAAGCTGAAAAGGTTGAGAATTTCATGACACTCAAACAGGCATGCTCCTCGGAATACCAAGGAGCGCAAGGTGCGTTCAAAGATTCGATGATTCAC
+
CCCCCFFFFFFFGGGGGGGGGGGHHGHHHHHHHHGHGFFFHHHHHHHGHHHHHHHHHHHHHGGGHHHHHHHHHBFHHHHHHGGGGGHHHHHHHHGHHHHHHHHHHHHGGHFGHHHHHHHHHHHHHGGFGHHEHHHHHHHHFHHHFHFGFHHHHHFGFHHGHHHHHHHHEGFHHHHHGGGHHHHHHHFHHEFFFHGGHHHHHHHHHHHHHGGHHHHHHHFGGHHGHHHGHFHGFGGHGGD/DDCC-@0GBGFFFFDD1HHFFF0GFC@?HGG1FBF1FGGADE/GFHF3EGGFF4GFGBFEFFGFBG4FHHHHFBGHHHFFGHFFEFHFHGHHHEHHFFFFFHHHGFGGHHHHHFEGEHHHED?EAEBHDGBCFGHCFDGEEE45HFGCEFFBFGFGGFEB4CFFFFFFAA3>3
@M02197:105:000000000-AN6RF:1:1101:8450:6413 1:N:0:1
AGCCAGTCATACTCCTCCGCTTATTGATATGCTTAAGTTCAGCGGGTAATCCTACTCGATTTGAGGTCAAGTTATCAGAATTGTCCGAAGACCGTTCGAAGCAACAGAGCCCCTAATCAGACAAAAAAAACAGCGGGGGTTAAGTTATAACGCCGTACTATGTTTAACTAGGAGTTGTACTAAGTCATTTAAGATGAGCCTGACAGCAAGTACCAGGCAACATCCAAGTCCACCGCTCTCTAATCACAGAATCAGAGAGTGTGAGAGTATAATGACACTCAAACGAGCATACCCTTTGGAATACCAAAGGGTGCAAGGTGCGTTCAAAGATTCGATGATTCAC
+
CCCDCFFFFFFFGGGGGGGGGGGHHHHHHHHHHHHHHHHHHHHGGGGGHHHHHHHHHGHHHGHHGHHHHHHHHHHHHHHHHHHHHHGGGGGHHGGGHGHHGGHHHHHHHHHGGHGHHHHHHHHHHHHGGGGHHHGGHHHFHHHHHHHHGHHGGGHGHHHHHGHGHHHHHHHHHHGHHHHHHHHHHHHHHHHHHHHHHHHHHHHHHHGHHGHHHHGFHHHHHHGHHHHHGGGGGGHGHHHGHHHGHHHHHHHHHHHGHHHHHHHHHHHHHHHGHHHHHGHGGGGGHHGHGHGGFGHHHHHHHGGHGHHHGHHHHHHHGGGGHGGGGGGGGGGFFFFFFFBBBBB
@M02197:105:000000000-AN6RF:1:1101:13511:6460 1:N:0:1
AGCCAGTCATACTCCTCCGCTTATTGATATGCTCCTCCGCTTATTGATATGCTCCTCCGCTTATTGATATGCTCCTCCGCTTATTGATATGCTCCTCCGCTTATTGATATACTTCCTCCGCTTATTGATATGCTTACTTCCTCTAAATGACCAAGATCCTCCGCTTATTGATATGCTTAAGTTCAGCGGGTATCCCTACCTGATCCGAGGTCAACCTTTGAAATATTTAGGGTTATGGGAAACCCCCCCCCAGGACTCGGTAGCGAGAAGAATTCCTCCGCTTAGAGCCTGGCAGCACCGCCACTGATTTTGAGGCCCGCCCAGAGGCGAAAAGCCCAAGACCCAGCAAGCTGGATTGGTTTAAATGACGCTCGAACAGGCATGCCCCTCGGAATGCCAAGGGGCGCAATGTGCGTTCAAAGATTCGATGATTCAC
+
CCCCCFFFFFFFGGGGGGGGGGGHHHHHHHGHHHHHHHGGGGGHHHHHHHFHHHHHHHGGGGGHHHHHHHHHHHHHHHGGGGEHHGGHHHHGHGHHHHGGGGGHHGHHHHEHHHHHHHHGGGGGHHHHHFHHHHGGGHHHHHHHHHGHHHHHHHAFGHHHHHGGGGGHHHGHHHHHHGHFFHFHHHFGGC--GGHHHHHHGFH:HHA4F:#CH:GGGGG&FBCB4FFGGGFGGGGG/:/.---@;--9.://;..99-.-..A.9//FB0;9/;-9--AC;00/;..:0/.0;0-C@GGGFHHFHHHFFHHHGGGGGGHHHHHGGGGGHHHHHGGHHHHGHGHHHHHHHHHGHHHGHHHGDHHHGGGGGGGHGHGHHHHHHHCGGGGGGHHGBGHHHHHHGGGGGHHGHGGFGGGGBGGGGGGGFFFFFFFBAA>A
@M02197:105:000000000-AN6RF:1:1101:22892:6712 1:N:0:1
AGCCAGTCATACCCTCCGCTTATTGATATGCTTAAGTTCAGCGGGTAGTCCTACCTGATTTGAGGTCAAATTGTCAGAAGCTGTCTCAAAAGAGACCCTTTAGAAGCTGAACCCCATTTATAAAGCTGCTCTTCACAAATGGCGTAGATAATTATCACACCAAAGCAAGGCAACAAAGGTCCCGCTAATGCATTTCAGGAGAGCCGACTTCTGAGAAGCCCGCATACTCCCACATCCAAGCCTGATCAACAGAAAAAGCTGAAAAGGTTGAGAATTTCATGACACTCAAACAGGCATGCTCCTCGGAATACCAAGGAGCGCAAGGTGCGTTCAAAGATTCGATGACTCAC
+
BCCDDFFFFFFFGGGGGGGGGGHHHHHHHHHHHHHHHHHHHHGGGGGGHHHHHHHHHHHHHHHGHHHGHHHHHHHHHHHHHHHHHHHHHFHHGHHHGHHHHHHHHHHHHHHHHGGGHHHHHHHHHGHHHHHHHHHHHHHHHHHGGGGGHHHHHHHHHHHHHHHHHHHHHHHHHHHHHHHGHHHHGHHHHHHHHHHHHHHHGHGHHHHHHGHHHHHHGGGGGHGGHGGHGHGHHHHGGHHHHHHFHGHHHHHHHGHHHHGHHHHHHHHHHHHHHGFFHHEHHHGFGFGHFGHHHHHHHGGGGGGHHHFFDGHGHHEFCGGHHHHGGGGHGGGGGGGGGCFFFFFFFCCBBC
@M02197:105:000000000-AN6RF:1:1101:16483:6855 1:N:0:1
AGCCAGTCATACTCCTCCGCTTATTGATATGCTTAAGTTCAGCGGGTAGTCCTACCTGATTTGAGGTCAAATTGTCAGAAGCTGTCTCAAAAGAGACCCTTTAGAAGCTGAACCCCATTTATAAAGCTGCTCTTCACAAATGGCGTAGATAATTATCACACCAAAGCAAGGCAACAAAGGTCCCGCTAATGCATTTCAGGAGAGCCGACTTCTGAGAAGCCCGCATACTCCCACATCCAAGCCTGATCAACAGAAAAAGCTGAAAAGGTTGAGAATTTCACGACACTCAAACAGGCATGCTCCTCGGAATACCAAGGAGCGCAAGGTGCGTTCAAAGATTCGATGATTCAC
+
A3ABAFFFFFBDGGGGGGGGGGGGHHHHGFBFHHHHGHHHHHGGGGGEFHHHHEHGFGGFHHHHGHHHHHHHHHHHFHHHHHGHHHHHHGEHHEHHGGHHHGHHHHHGHGGHHGGGGHHHHHHHHHGHGHHHGHHGHHHFHHHGGGGGGHHFHHHHHHHHHHHHHHHHHHGHHHHHHHHHGGGHHCFGEHHGGHHHHHHHHGHGFHGHGGGGGHHGGGGGGGHHGHGGHGHHHHGFGGHHGGHFEF4HHHGGEGBHHHHHGHBFFFHFGFFHHGF5FBE1GHHGEEGHGFHFGCFFGHHGGGGGHGFFFGHHHHBCFF?GHHHHGGGGFGDGGGGGGGCFFFFFFFA3>>A
@M02197:105:000000000-AN6RF:1:1101:19914:6970 1:N:0:1
AGCCAGTCATACTCCTCCGCTTATTGATATGCTTAAGTTCAGCGGGTAGTCCTACCTGATTTGAGGTCAAAAGTCAATGAGGAAGACGTTTTCTCTCCGAAGAGATAGTAAAGTCGACGGATTAGAGGCACGGAACCTTCATTCATGCGCTTCAGCGAACGGCGATCATTATCACGCCGAAAGCCTTGTCGCGCAAAGTCGAAAGTCGACCGCAAGCCGATGCATTTAAGGAGAGCCCGAGTCGAGGACGAAAGTCCTAGTCTCCGGCAGCCCCCACTATCCAAGCTCCCTCTCGAAACAAATCGAGAGGGGTTGAGAATTTACTGACGCTCAAACAGGCATGCTCCTCGGAACACCGAGGAGCGCAAGGTGCGTTCAAAGATTCGATGATTCAC
+
ABCCCFFFFFFFGGGGGGGGGGGHHHHHGHHHHHHHHFHGHHHGGGGCGHGHHHHHHGHHHHHGGHHHHHHHHHHHHHHHHGHHHHHGGGHGHHHHHHGGFGGHEHHHHHHHHHHGGGGGGGGHHHHGGGHGGGGGGHHHHHHHHHHHGGGGGGHHGGGGGGGGCGGGHHGHHHHGHGGGGGGGGGGG;GGGGFFFFFFFFFFFFFFFFGFGFFCGGGGGGFFFFFFGGFFFHGGGGEF?CAGHGGGHGHFFFGFFFHHGGGCGGHGGGGGGHHFGGBHGGGHHGGGGGGHHEGHHHHHGHHHGHHGGGGHHHGHGHHHFHHHGGGGGHGHHHGHGHHHHHHHGGGGFCHHGGGEGCHHGGGGGHGHHFGGGGGGFGGCGGFCFFFFFBFBBAAA
@M02197:105:000000000-AN6RF:1:1101:19616:6895 1:N:0:1
AGCCAGTCATACTCCTCCGCTTATTGATATGCTTAAGTTCAGCGGGTATCCCTACCTGATCCGAGGTCAACCTTGAAATAATGGGGGTCGATGGCAAGACTGTCACACACTCCAAGCGAAAGATAAACACTTACTACGCCAGGGAATATGAGATGATCCGCCTTTGAATTTCAGAAGGGAGAATGCAAGCATACTCATCTTCCATGACCAAGCAATGGTGCTTGAGAGGTATTTAATGACGCTCGAACAGGCATGCCTCCCGGAATACCAGGAGGCGCAATGTGCGTTCAAAGATTCGATGATTCAC
+
BACCCFFFFFFFGGGGGGGGGGGHHHHHGHHHHHHHHHHHHHHGGGGGHGHHHGHHHHHHHHHGGGGHHHHHHGHHHHFHHHHHHGGGGGGGHGHGGGHHHHHHGHHHGHHHHHHHGGGGHGHHHHHHHHHHHEHHHHHHHHHGGHHHHHHHHHHGHHHHGGGHHHHHHHHHHHHHHHGHGHHHGHHHHHHHGHHHGGHGGHHHHHGGHHHGGGHHHGHHHGHHHHGGHGHHHGHGGGGGGGHGHGHHHGEHHGE0?GGGHHHHHHHHFGAGGE2GGHHHEEEGHGGGGGGGGFCFFFFFFFBBAAB
@M02197:105:000000000-AN6RF:1:1101:26176:6985 1:N:0:1
AGCCAGTCATACTCCTCCGCTTATTGATATGCTTAAGTTCAGCGGGTAGTCCTACCTGATTTGAGGTCAAATTGTCAGAAGCTGTCTCAAAAGAGACCCTTTAGAAGCTGAACCCCATTTATAAAGCTGCTCTTCACAAATGGCGTAGATAATTATCACACCAAAGCAAGGCAACAAAGGTCCCGCTAATGCATTTCAGGAGAGCCGACTTCTGAGAAGCCCGCATACTCCCACATCCAAGCCTGATCAACAGAAAAAGCTGAAAAGGTTGAGAATTTCATGACACTCAAACAGGCATGCTCCTCGGAATACCAAGGAGCGCAAGGTGCGTTCAAAGATTCGATGATTCAC
+
CBCCCFFFFFFFGGGGGGGGGGGHGHHHHHHGHHHHHGHHHHHGGGGGGHHHHHHHHHHHHHHHGHGHHHHHHGHHHHHHGHHHHHGHHHHHGGHHGGHHHHHHHHHHHHHHHHGGGHHHHHHHHHHHHFHHHHHHHHHHHGHHGGGGGHHHHHHHHHHHHHHHHHHGHFHHHHHHHHHHHHHHGGHHGHHGHHHHHHHHHGGGGHHHGGHHHHHHHGGGGGHHHHGGHGGGGHGHGGHHHFHEHHHHHFHHHHHGHHHHHGHHHHHHHHHFFHHHHGHHHHHHHGHHHFHHEHEHHGHGGGGGHGHHHHGHGHHCGGGGHHHHGGGEAGGGGGGGGGGFFFFFFFBBCAB
@M02197:105:000000000-AN6RF:1:1101:25382:7329 1:N:0:1
AGCCAGTCATACTCCTCCGCTTATTGATATGCTTAAGTTCAGCGGGTAGTCCTACCTGATTTGAGGTCAAATTGTCAGAAGCTGTCTCAAAAGAGACCCTTTAGAAGCTGAACCCCATTTATAAGGCTGCTCTTCACAAATGGCGTAGATAATTATCACACCAAAGCAAGGCAACAAAGGTCCCGCTAATGCATTTCAGGAGAGCCGACTTCTGAGAAGCCCGCATACTCCCACATCCAAGCCTGATCAACAGAAAAAGCTGAAAAGGTTGAGAATTTCATGACACTCAAACAGGCATGCTCCTCGGAATACCAAGGAGCGCAAGGTGCGTTCAAAGATTCGATGACTCAC
+
DCCDCFFFFFFFGGGGGGGGGGGHHHHHHHHHHHHHHHHHHHHGGGGGGHHHHHHHHHHHHHHGGHHHHHHHHHHHHHHHGHHHHHHHHHHHHGHHHGHHHHHHHHHGHHHHHHGGGHHHHHHHHHGHGGHHHHHHHHHGHFHHGGGGGHHHHHHHHHHHHGHHHHHHHGGHHHHHHHGHHGHHHHGGHHHHHHHHHHHHGGHGHHHHHGHGHHHHHGGGGGGHHHGGHGHHHGGHGGHFHGHHHHHHHHHHHHHHGFHHHHGGHHHHGHGHHFHHFGHGHHHHHGGGHHGHHHHGFHHGGGGGHHGHHFFHHHHGGGGGGHHGGGGGGCGGGGGGGGGFFFFFFFBAAAA
@M02197:105:000000000-AN6RF:1:1101:15047:7374 1:N:0:1
AGCCAGTCATACTCCTCCGCTTATTGATATGCTTAAGTTCAGCGGGTAGTCCTACCTGATTTGAGGTCAAATTGTCAGAAGCCGTCTCAAAAGAGACCCTTTAGAAGCTGAACCCCATTTATAAAGCTGCTCTTCACAAATGGCGTAGATAATTATCACACCAAAGCAAGGCAACAAAGGTCCCGCTAATGCATTTCAGGAGAGCCGACTTCTGAGAAGCCCGCATACTCCCACATCCAAGCCTGATCAACAGAAAAAGCTGAAAAGGTTGAGAATTTCATGACACTCAAACAGGCATGCTCCTCGGAATACCAAGGAGCGCAAGGTGCGTTCAAAGATTCGATGATTCAC
+
AABBCFFFFFFFGGGGGGGGGGGHHGHHGHHHHHHHHHHHHHHGGGGCGHHHHHHHHHHHHHGGGHHHHHHHHHHHHHGHHHHGGGHHHGHFHGHHHGHHHHHHHHHHHHHGHHGGGHHHHHHHHHHHHHHHHHHHHHGHHHHHGGGGGHHHHHHHHHHHHGHHHHHHHHGHHHHHHGHGGHHHHHGHHHHHHHHHHHHHHGHGHHGHFGGGHHHHHGGGGGHGGHGGHGHGHHGHGGGHHHEHHHBGHHHHHHHHHHHHHHHHHHGEFHHHHEHHFFHHHHHGDGHFGHHHHHHHHHHFCCGDHHHHHHHGGGHGGGGGHFFHGGGGHGGGGGGGGGBFFFFFFFBAAAA
@M02197:105:000000000-AN6RF:1:1101:18770:7534 1:N:0:1
AGCCAGTCATACTCCTCCGCTTATTGATATGCTTAAGTTCAGCGGGTATCCCTACCTGATCCGAGGTCAAACTTAGAAAGTTGGGGGTTGCTGGCAAGCACGCACCGAGACCCTGTAGCGAGGAGTATTACTACGCTTAGAGCACGATGGCACCGCCACTGATTTTAAGACCGATCAGAACTGATGCGGTCCAATACCAAGCAGAGCTTGAGTGTTGTACTGACGCTCGAACAGGCATGCCCCGCGGAATACCACGGGGCGCAATGTGCGTTCAAAGATTCGATGATTCAC
+
CCCCCFFFFFFFGGGGGGGGGGGHHHHHHHHHHHHGHHHHHHHGGGGGHHHHHHHH:HHHHHHGGGGHHHHHH9HHFH;HH<HHGGGGGGH9HHGHG/HHHGGGGGGGGGGGHHHHHHHGGGGG8HHHHGHH<HGGGGGHHHHHHGGHGGHHHGGGHHHHHHHHHHHHHGGGHHGGHGHHHHGGGGGHHGHGBHHHGHHGHHHHHGHHHHHGGHHHHGHGGGFFGHGGHGHHHHHHHGGGGGGGGHHHCHGGGGGGGGGGGFHHGCGGHGGGGGGGGGGFFFFFFFABAAA
@M02197:105:000000000-AN6RF:1:1101:4625:7740 1:N:0:1
AGCCAGTCATACTCCTCCGCTTATTGATATGCTTAAGTTCAGCGGGTAGTCCTACCTGATTTGAGGTCAAATTGTCAGAAGCTGTCTCAAAAGAGACCCTTTAGAAGCTGAACCCCATTTATAAAGCTGCTCTTCACAAATGGCGTAGATAATTATCACACCAAAGCAAGGCAACAAAGGTCCCGCTAATGCATTTCAGGAGAGCCGACTTCTGAGAAGCCCGCATACTCCCACATCCAAGCCTGATCAACAGAAAAAGCTGAAAAGGTTGAGAATTTCATGACACTCAAACAGGCATGCTCCTCGGAATACCAAGGAGCGCAAGGTGCGTTCAAAGATTCGATGACTCAC
+
3>AAAFF4DFFFFGGFGFGEFGGHGHBHFHHHHHHCFGHCBGFCEGEGGHHHHHFHHFGFHHGHGHHHGHHHGGHGHHGHHHHFHEFHHHFFEFFGHGHHHHHHHFGFHHEEFHGGGHHGFGFHHHHHHHHHHGFFHHHEEGHHFGGGFHHGHHHHGHEGHGHFHHCFHFHHGHHFFHFFCGGGGGCGHFFHGHFHHHHFHGGGGGHFHHGFGHHGHGFFFGHHHHGGHGGFFFHHGGHHEHHFHFFHHHHHHHHHGHFHFGHHFHHHGHHHHHHFHFHHHHHHGGHHHHHHHFHGHHHGGGFGHGEHBCGFHHHGGFECF5AGCFGGHGGGGGGGGGGC4FFFFFBAAAA
@M02197:105:000000000-AN6RF:1:1101:4773:7792 1:N:0:1
AGCCAGTCATACTCCTCCGCTTATTGATATGCTTAAGTTCAGCGGGTAGTCCTACCTGATTTGAGGTCAAATTGTCAGAAGCTGTCTCAAAAGAGACCCTTTAGAAGCTGAACCCCATTTATAAAGCTGCTCTTCACAAATGGCGTAGATAATTATCACACCAAAGCAAGGCAACAAAGGTCCCGCTAATGCATTTCAGGAGAGCCGACTTCTGAGAAGCCCGCATACTCCCACATCCAAGCCTGATCAACAGAAAAAGCTGAAAAGGTTGGGAATTTCATGACACTCAAACAGGCATGCTCCTCGGAATACCAAGGAGCGCAAGGTGCGTTCAAAGATTCGATGATTCAC
+
BCBCCFFFFFFFFGGCGGGGGGGHHHHHHHHHHHHHHHHHHHHGGGGGGHHHHHHHHHHHHHHHGHHHHHHHHHHGHHHHHHBHHHHHHHHHHGHHHGHHHHHGHHHGHHHHHHGGGHHHHHHHHHHHHHHHHHHHHHHHHHHGGGGGGHGHHHHHHHHHHHHHHHHHHFGHHHHHGHHHFHHHHGHHHHHHHHHHHHHHHGGGHHGGGHHGHGHHHGGGGGGGHHGGGGHHGGHFGGHHFHHHHFGFGHGGHHHHHHGGGHHHHHECFFFGHHHHHHHGHHHHHFGFHFFHHHHHHFHDGFGGHHHHHHCHGHHGGFCGHHHFGGGGHFGGGGGGGGGFFFFFFFA@@BB
@M02197:105:000000000-AN6RF:1:1101:20424:7743 1:N:0:1
AGCCAGTCATACTCCTCCGCTTATTGATATGCTTAAGTTCAGCGGGTAGTCCTACCTGATTTGAGGTCAAATTGTCAGAAGCTGTCTCAAAAGAGACCCTTTAGAAGCTGAACCCCATTTATAAAGCTGCTCTTCACAAATGGCGTAGATAATTATCACACCAAAGCAAGGCAACAAAGGTCCCGCTAATGCATTTCAGGAGAGCCGACTTCTGAGAAGCCCGCATACTCCCACATCCAAGCATGATCAACAGAAAAAGCTGAAAAGGATGAGAATTTCATGACGCTCAAACAGGCATGCTCCGCGGAATACCAAGGAGCGCAAGGTGCGTTCAAAGATTCGATGATTCAC
+
BBBCCFFFFFFFGGGGGGGGGGGHHHHHHHHHHHHHHHHHHHHGGGGGE3DGHHHHHHGHEFHHGHHHHH55F5FDF55@33BGE3FFHD3FFCHFFFH33B3B3F@@3B33FHE//$8E4FH4FGF93F?BGH3BFH3BD@B2<GFC?GC@2HBDBEF>=EA90:?;?G9908GGF-.->.<CC000<<0DCGC1C10DGFFECCC@B@?F2G?C0C>9C/HGB=<B0C0?///)/B433B4E4GBB4B443?3GBHFB4GB44BB34B44B443FE@1GGEE3GHHFHHHHHGHGHEA0A023HHHGBAFGB32EAGGHHFHGGGGHGGGFFGGGGGBFFFFFF?BBBA
@M02197:105:000000000-AN6RF:1:1101:25364:8022 1:N:0:1
AGCCAGTCATACTCCTCCGCTTATTGATATGCTTAAGTTCAGCGGGTAGTCCTACCTGATTTGAGGTCAAATTGTCAGAAGCTGTCTCAAAAGAGACCCTTTAGAAGCTGAACCCCATTTATAAAGCTGCTCTTCACAAATGGCGTAGATAATTATCACACCAATGCAAGGCAACAAAGGTCCCGCTAATGCATTTCAGGAGAGCCGACTTCTGAGAAGCCCGCATACTCCCACATCCAAGCCTGATCAACAGAAAAAGCTGAAAAGGTTGAGAATTTCATGACACTCAAACAGGCATGCTCCTCGGAATACCAAGGAGCGCAAGGTGCGTTCAAAGATTCGATGATTCAC
+
CCCCDFFFFFFFGGGGGGGGGGGHHHHHHGHHHHHHHHHHHHHGGGGGGHHHHHHHHGHHHHHHGHHHHHHHHHHHHHHHHHHHHHHHHHHHHGHHHGHHHHHHHHHHHHHHHHGGGHHHHHGHHHGHHHHHHHHHHHHHHHHHGGGGGHHHHHHHHHHHHGHHHHHHHHHHHHHHHHHHHHGHHHGGHHHHHHHHHHHHHGHGHHHHHHHGHHHHHHGGGGHHHHGGHGHHHGHHGGHHHHHHHHHHHFFGHHHHGHHHHHHHHHHHGHHHHHHFHHHHHHHHHGHHHHFHHHHHHHHGGGGGGHGHHFGHGHHGGGGGHCHHGGGGHGGGGGGGGGGFFFFFFFCBCCC
@M02197:105:000000000-AN6RF:1:1101:11371:7992 1:N:0:1
AGCCAGTCATACTCCTCCGCTTATTGATATGCTTAAGTTCAGCGGGTAGTCCTACCTGATTTGAGGTCAAATTGTCAGAAGCTGTCTCAAAAGAGACCCTTTAGAAGCTGAACCCCATTTATAAAGCTGCTCTTCACAAATGGCGTAGATAATTATCACACCAAAGCAAGGCAACAAAGGTCCCGCTAATGCACTTCAGGAGAGCCGACTTCTGAGAAGCCCGCATACTCCCACATCCAAGCCTGATCAACAGAAAAAGCTGAAAAGGTTGAGAATTTCATGACACTCAAACAGGCATGCTCCTCGGAATACCAAGGAGCGCAAGGTGCGTTCAAAGATTCGATGATTCAC
+
BAABBFFFFFFFGFGBGGFGGGDFHHHFHHGGGGHHHGHHH5EEEGEEGHHHHFHHHFGGHHFGGGHGFBHHHHHHEGHHEHHFHHFHHHBGFEFHHGEHGHHHGBGGFHHHEHGGGHHHHHHHHGHGHHFHHGHHHHFEHGFHGGGGGGFHHFHHHHEFHGGHHHHGGFGHHHGHHHFHDGGHGHHHHHGHHHHHHHHFFGGGEGHHGHGGHGHFHGGGGGHHGGGGHGHHHHHGGGHHHHFFHGHHHHHHHHHHGHHHHHHHHHHHHHHHHHHHGHHHHHGF5FEHGHHGHHGHHHHGGGGGHHHHHHHHHHHGGGGGGHHHGGGFGGGGGGGGGGGFFFFFFFB@AAA
@M02197:105:000000000-AN6RF:1:1101:13145:8171 1:N:0:1
AGCCAGTCATACTCCTCCGCTTATTGATATGCTTAAGTTCAGCGGGTAGTCCTACCTGATTTGAGGTCAAATTGTCAGAAGCTGTCTCAAAAGAGACCCTTTAGAAGCTGAACCCCATTTATAAAGCTGCTCTTCACAAATGGCGTAGATAATTATCACACCAAAGCAAGGCAACAAAGGTCCCGCTAATGCATTTCAGGAGAGCCGACTTCTGAGAAGCCCGCATACTCCCACATCCAAGCCTGATCAACAGAAAAAGCTGAAAAGGTTGAGAATTTCATGACACTCAAACAGGCATGCTCCTCGGAATACCAAGGAGCGCAAGGTGCGTTCAAAGATTCGATGACTCAC
+
AAABBFFFFFFFGGGGGGGGGGGHHHHHHHHGHFHHHHHHHGHGGGGGGHHHHHHHHHHHHHHHGHHHHHHHHHHHHHHHEGHHHHHHGGHHHGHHHGHHHHHHGHHHHHHHHHGGEHHHHHHHHHHHHHHHHHHGHHHHGHEHGABGGGHHHHGHHHHHHHHHHEHHHHGHHHHHHHHEFGHHGGHGGHHHHHHHHHHHHGHGHGHGGGGGGGHGHGGGGFHGGGGGHGHGGGHHGGHHHHHEFFEHHHHGHHHHHGHHHHHHHGHHFHHHHHHFHEHHGHHHGGFHHHHGFHHHHHECGGGGHHHHHGHHHHHGGGGGGFGHGGGGHGGGGGGGGGFFFFFFFFBBAAA
@M02197:105:000000000-AN6RF:1:1101:18234:8111 1:N:0:1
AGCCAGTCATACTCCTCCGCTTATTGATATGCTTAAGTTCAGCGGGTAGTCCTACCTGATTTGAGGTCAAATTGTCAGAAGCTGTCTCAAAAGAGACCCTTTAGAAGCTGAACCCCATTTATAAAGCTGCTCTTCACAAATGGCGTAGATAATTATCACACCAAAGCAAGGCAACAAAGGTCCCGCTAATGCATTTCAGGAGAGCCGACTTCTGAGAAGCCCGCATACTCCCACATCCAAGCCTGATCAACAGAAAAAGCTGAAAAGGTTGAGAATTTCATGACACTCAAACAGGCATGCTCCTCGGAATACCAAGGAGCGCAAGGTGCGTTCAAAGATTCGATGATTCAC
+
BBBBBFFFFFFFGGGGGGGGGGGGHHHHHHHHHHHHHHHHHHHGGGGGFHHHHHHHHHGHHHHHGHHHHHHHHFHHHHHHHHHHGHHHFFFHHAGHHGHHHHHGGHHHHHHHHHGGGHHHHHHHHHHHHHHGHHHHHHGHHGGHGGGGGGGHHHFHHHHHHHHHH0GHHGHHHFHHHHHGHGGGFGGFGHHHHHHHHGHHHGHGHHGHGGGGGGGFHGGGGEGHHGEGFGHGGGHFGGHHGB34BFBEHHGHHFGHGBFFHHHHHHHGG5GHHFHFHGHHFHHHFFEHHHFHHHHEGEEEECAEBFFGFD3HHGHEGCGGHHGBGGGGGGGGGGGGGGGFFFFFFFCCBAB
@M02197:105:000000000-AN6RF:1:1101:24077:8269 1:N:0:1
AGCCAGTCATACTCCTCCGCTTATTGATATGCTTAAGTTCAGCGGGTAGTCCTACCTGATTTGAGGTCAAATTGTCAGAAGCTGTCTCAAAAGAGACCCTTTAGAAGCTGAACCCCATTTATAAAGCTGCTCTTCACAAATGGCGTAGATAATTATCACACCAAAGCAAGGCAACAAAGGTCCCGCTAATGCATTTCAGGAGAGCCGACTTCTGAGAAGCCCGCATACTCCCACATCCAAGCCTGATCAACAGAAAAAGCTGAAAAGGTTGAGAATTTCATGACACTCAAACAGGCATGCTCCTCGGAATACCAAGGAGCGCAAGGTGCGTTCAAAGATTCGATGACTCAC
+
AAABBFFFFFFFGGGGGGGGGGGGHHHHHHHHHHHHGHHHHGHGGGE2FHHHHHHHHHHHHHHHGHFFHHHHHGHHHHHHHGHHHHHHHGHHHGHHHGHGHHHHFHHEFGHFEGGGGHHGHHHHHHGHHGHHHHHHHHHHHHHHGGGGGHHGHHFHHHHHHHHHHHGHHHEHHHHHHHHHFHHHCGGGGHHHHHHHGFHGHEHGHGHHGHHGHHGGHGGGGFFHHGGGGGGGHHHGGGFFFHFHGHHFGFHHHHFHHHFHGFHHHHGCHHHHHHHGE5HHHHHFDGGGHHHHHFGFGHHEGGEGHHHHFHGGHHFGGGEECGHHGGGGGGGGGGGGGGGFFFBFFD3BBAA
@M02197:105:000000000-AN6RF:1:1101:25351:8313 1:N:0:1
AGCCAGTCATACTCCTCCGCTTATTGATATGCTTACTTCCTCTAAATGACCAAGATCCTCCGCTTATTGATATGCTTACTTCCTCTAAATGACCAAGATCCTCCGCTTATTGATGTGCTTACTTCCTCTAAATGACCAAGATCCTCCGCTTATTGATATGCTACCTTACTTCCTCTAAATGACCCAAGATTCGATGATTCAC
+
CCCCCFFFFFFFGGFGGG7GGGGHHHHHHHHHHHHHHHHHHHHHHHG:HHHHHHHHHHHHHGGGGGHHHHHHHHHHHGHHHHHHHHHHHHGHHHHGHHHHGHGHHHHGGHHHGHHHHHHH@GHHGHHHHHHFHGHHHGFAGFGHHGHGHHGGHHHFFFHFHHHHHHHGHFFHHHHGHHHHGHHGFGGGGGFFFFFGHHGGGG
@M02197:105:000000000-AN6RF:1:1101:12082:8214 1:N:0:1
AGCCAGTCATACTCCTCCGCTTATTGATATGCTTAAGTTCAGCGGGTAGTCCTACCTGATTTGAGGTCAAATTGTCAGAAGCTGTCTCAAAAGAGACCCTTTAGAAGCTGAACCCCATTTATAAAGCTGCTCTTCACAAATGGCGTAGATAATTATCACACCAAAGCAAGGCAACAAAGGTCCCGCTAATGCATTTCAGGAGAGCCGACTTCTGAGAAGCCCGCATACTCCCACATCCAAGCCTGATCAACAGAAAAAGCTGAAAAGGTTGAGAATTTCATGACACTCAAACAGGCATGCTCCTCGGAATACCAAGGAGCGCAAGGTGCGTTCAAAGATTCGATGATTCAC
+
CCCCCFFFFFFFGGGGGGGGGGGHHHHHHHHHHHHHHHHHHHHGGGGGGGHHHHHGHHHHHHHGGHHHHGHHHHHHHHHHGHHHHHHHHHHHHGHHHGHHHHGHHHHHHHHHHHGGGHHHHHHGGHHHHHHHHHHHHHHHHHGHGGGGGHHHHHHHHHHHHHHHGHHHHHGHHHHHHHHHHGHHGGGHFHHHGHHHHGHHHGHGGHHHHGGGHGGGHGGGGGHHGHFGGGHGHGHHGGFHFFFFHHGHGHHHHHHHGHHHFGHHHHHHHHHHHHHBHHHGHHG3GGHHHHHHHHHHHHHGGGGGHHHHHHHHHHHGGGGGHGHHGGGGHGGGGGGGGGGFFFFFFFBABAA
@M02197:105:000000000-AN6RF:1:1101:8754:8424 1:N:0:1
AGCCAGTCATACTCCTCCCTATTGATATGCTTAAGTTCAGCGGGTAGTCCTACCTGATTTGAGGTCAAATTGTCAGAAGCTGTCTCAAAAGAGACCCTTTAGAAGCTGAACCCCATTTATAAAGCTGCTCTTCACAAATGGCGTAGATAATTATCACACCAAAGCAAGGCAACAAAGGTCCCGCTAATGCATTTCAGGAGAGCCGACTTCTGAGAAGCCCGCATACTCCCACATCCAAGCCTGATCAACAGAAAAAGCTGAAAAGGTTGAGAATTTCATGACACTCAAACAGGCATGCTCCTCGGAATACCAAGGAGCGCAAGGTGCGTTCAAAGATTCGATGATTCAC
+
BCCCCFFFFFFFGGGGGGGGGGHHHHHHADGGHGGHHHGHHGGGGGGHHHHHHHHHHHHHHHGHHHHGHHHHHHHHHHHHHHHHHHHHHGHGHHHGHHHHHHHHEHHHHHHHGGGHHHHHHHHHHHGHHHHHHHHHHHHHHHGGGGGHHHHHHHHHHHHGHHHHHHGHGHHHHHHHHGGGHHHGHHHHHGHHHHHHHHHGGGHHHHGGGHHFHHHGGGGGGHHHGFGGGEGHHHGGHGGGHHGHHHHHHGHHHHHHHHFHHHHHFHHHHHGHHFGHHGHGHFHEGHHHHHHHHHHHHGGE?EHHHHGHHCHHFEFACEHGHHGGGGHGGGGGGGGGGFFFFFFFBBBAB
@M02197:105:000000000-AN6RF:1:1101:4451:8486 1:N:0:1
AGCCAGTCATACTCCTCCGCTTATTGATATGCTTAAGTTCAGCGGGTAGTCCTACCTGATTTGAGGTCAAATTGTCAGAAGCTGTCTCAAAAGAGACCCTTTAGAAGCTGAACCCCATTTATAAAGCTGCTCTTCACAAATGGCGTAGATAATTATCACACCAAAGCAAGGCAACAAAGGTCCCGCTAATGCATTTCAGGAGAGCCGACTTCTGAGAAGCCCGCATACTCCCACATCCAAGCCTGATCAACAGAAAAAGCTGAAAAGGTTGAGAATTTCATGACACTCAAACAGGCATGCTCCTCGGAATACCAAGGAGCGCAAGGTGCGTTCAAAGATTCGATGATTCAC
+
CCDCCFFFFFFFGGGGGGGGGGGHHHHHHHHHHHHHHHHHHHGGGGGGGHHHHHHHHHHHHHHHGHEGHHHHHHHHHHHHHHHHHGHHHHHHGGHHHGHHHHHHHHHHHHHHHHGGGHHHHHHHGHHHHGHHHHHHHHHHHHHHGGGGGHHHHHHHHHHHHGHHHHGHHHGHHHHHHHHHFHDCHGGHHHHHHHHHHHHHHGGGHGGGGGGGGHHHHGGGGGGGHHGFFGHHHHGHGGHFHGHGBHHHHHHHHHGHFGFHHHGFHFHHHFHFEHGGBHGGGFHGF1HHGFHHHHHHHHGGGGGEEHHHFHHHHHHGFGGFHGHHGGGGHGGGGGGGGGFFFBFFFFAA>>A
@M02197:105:000000000-AN6RF:1:1101:20633:8612 1:N:0:1
AGCCAGTCATACTCCTCGCTTATTGATATGCTACCTTACTTCCTCTAAATGACCAAGATCCTCCGCTTATTGATATGCTTACTTCCTCTAAATGACCAAGATCCTCCGCTTATTGATATGCTGCCTTACTTCCTCTAAATGACCAACATCCTCCGTTTATTGATATGCTTACTTCCTCTAAATGACCAAGATCCTCCGCTTATTGATATGCTTACTTCCTCTAAATGACCAAGATCCTCCGCTTATTGATATGCTTACTTCCTCTAATGACCAAAGATTCGATGATTCAC
+
CCCCDFFFFFFFGGGGGGGGGGHHHHHHHHHHHHHHHHHHHHHHHHHHHHHHHHHHH;HGI9HFGGGGGH98HH--HHHH;HH/HHHH9HHBGFFHHGFGHHHGHHHGGGGGHHHHH66HHG%3FHH8GH4F3#FGHH?D>?3F?B#2FGGH??/%GGGHH/FBDHFGHH:HHFHFHH5HGBF=?GHH35HHHHHEFDCEGGHHGHHHHHGHHHHHGHHHHHHHHHBHGCFBFHGFEEAFFFGEGHHHFFHHHHHHHFHFHFGHHHHHGGGGGGGGGGFFFFFFFCCBBB
@M02197:105:000000000-AN6RF:1:1101:12724:8674 1:N:0:1
AGCCAGTCATACTCCTCCGCTTATTGATATGCTTAAGTTCAGCGGGTATCCCTACCTAATCCGAGGTCAATCATTAAAAAATGGGGGGGTTCTGGCGAGTGTCCACCAGGTGTCTATAGCGATGAATTTACTACGCTTAGAGCCTGACAGCACTGCCACTGATTTTAGAGACTGCCTTGACAGCAGGTCTCAACACCAAGCTAGGCTTGAGGGGTGATAATGACGCTCGAATAGGCATGCCCCTCGGAATACCAAGGGGCGCAATGTGCGTTCAAAGATTCGATGATTCAC
+
CCDCCFFFFFFFGGGGGGGGGGGHHHHHHHHHHHHHHHHHHHHGGGGGHHHHHHHHHHHHHHGGGGGHHGHHHHHHHHHHGHHHHGGGGGGGGGGGHHHHHFGHHHHHFFFHHHHGGFGHHHFHHHHHGFGFFGHHHHHHHHFGHGHHHHGFGGGHHHHHHHHHGHHHHHGGGHHHHHFHHHHHHGHHHGHGHGHGHHHHHHHGGHHHGGGHHHHHHHHHGGGGGHHHHHHHHHHHHGGGGGGGHHHHHHHHHHHGGGGGHHHGGGGGHGGGGGGGGGGFFFFFFFCCABC
@M02197:105:000000000-AN6RF:1:1101:8408:8687 1:N:0:1
AGCCAGTCATACTCCTCCGCTTATTGATATGCTTAAGTTCAGCGGGTAGTCCTACCTGATTTGAGGTCAAATTGTCAGAAGCTGTCTCAAAAGAGACCCTTTAGAAGCTGAACCCCATTTATAAAGCTGCTCTTCACAAATGGCGTAGATAATTATCACACCAAAGCAAGGCAACAAAGGTCCCGCTAATGCATTTCAGGAGAGCCGACTTCTGAGAAGCCCGCATACTCCCACATCCAAGCCTGATCAACAGAAAAAGCTGAAAAGGTTGAGAATTTCATGACACTCAAACAGGCATGCTCCTCGGGATACCAAGGAGCGCAAGGTGCGTTCAAAGATTCGATGATTCAC
+
BCBCCFFFFFFFGGGGGGGGGGGHHHHHHHHHHHHGHHHHHHHGGGGGGHHHHHHHHHHHHHHHGHHHHHHHHHHHHGGHHHHHHHHHHHGHHGHHHGHHHHHHHHGHHHHHHHGGGHHHHHHHHGHHHHHHHHHHHHHHHHHHGGGGGHHHHHHHHHHHHHHHHHHHHHHHHHHHHHHGHHHHHHHGHHHHHHHHHHHHHGHGHHGGHGHHHHHHHGGGGGHGHHGGHGHHHHHGGGHHHHHGHHHHHHHHHHHGHHHHHHGHHHHHEHGHHHGFHHHHHHHHGGHHHHHHHHHHHHHGGGGGGHHHHHHHHHGGGEGGHHHGGGGGHGGGGGGGGGGFFBFFFFCCBAB
@M02197:105:000000000-AN6RF:1:1101:12680:8784 1:N:0:1
AGCCAGTCATACTCCTCCGCTTATTGATATGCTTAAGTTCAGCGGGTAGTCCTACCTGATTTGAGGTCAAATTGTCAGAAGCTGTCTCAAAAGAGACCCTTTAGAAGCTGAACCCCATTTATAAAGCTGCTCTTCACAAATGGCGTAGATAATTATCACACCAAAGCAAGGCAACAAAGGTCCCGCTAATGCATTTCAGGAGAGCCGACTTCTGAGAAGCCCGCATACTCCCACATCCAAGCCTGATCAACAGAAAAAGCTGAAAAGGTTGAGAATTTCATGACACTCAAACAGGCATGCTCCTCGGAATACCAAGGAGCGCAAGGTGCGTTCAAAGATTCGATGATTCAC
+
CCCCBFFFFFFFGGGGGGGGGGGHHHHHDGHHGHBFFHHHHGHGGGGGGHHHFHGHHHGHHHHGGHHHHEGHHHHHHGHFHHGHHHHHHHHFFGHHHGHHHHHHHHHHHGHHHHGGGHHHHHHHHHHHG9HHHHHHHHHGHHHHHGGGGHHHHHHHHHHHHHHHHHHHHFGHHHHHHHHGGHHHGHHGGHHHHHHHHHHFGGHGGFHGGGDFGGFFFGEFGG4GHHGGGGHHGHHHGGFGF3FFHHGGHHHHHHHFEGHHGFGHHFGFEHHHFHF5F5@B5HGFBGHHGBHHHFEGHHHGA?EGHHGHHHHGCHGGGGGGHBCHGGEGHGGGGGGGFBFFFFFDBFAAA3A
@M02197:105:000000000-AN6RF:1:1101:25944:8932 1:N:0:1
AGCCAGTCATACTCCTCCGCTTATTGATATGCTTAAGTTCAGCGGGTAGTCCTACCTGATTTGAGGTCAAATTGTCAGAAGCTGTCTCAAAAGAGACCCTTTAGAAGCTGAACCCCATTTATAAAGCTGCTCTTCACAAATGGCGTAGATAATTATCACACCAAAGCAAGGCAACAAAGGTCCCGCTAATGCATTTCAGGAGAGCCGACTTCTGAGAAGCCCGCATACTCCCACATCCAAGCCTGATCAACAGAAAAAGCTGAAAAGGTTGAGAATTTCATGACACTCAAACAGGCATGCTCCTCGGAATACCAAGGAGCGCAAGGTGCGTTCAAAGATTCGATGATTCAC
+
CCCCCFFFFFFFGGGGGGGGGGGHHHHHHHHGGHHHHHHHHHHGGGGGGHHHHHHHHHHHHHHHGHHHHHHHHHHHHGHHHHHHHHHHHHHHHGHGHGHHHHGHHHHHHHHHHGGGGHHHHGHHHHHHHHHHHHHHHGHHHHHHGGGGGHHHHGHHHHGHHGHHHHHHHHHHHHHHHHHGGHFHHHGHHHHHHHHHHHHHHGHGHHGHGHGGGHGHHGGGGGGGGHGGHGHGGGHFGGHHHEHFHHHHHHHHHHFHHHHHHGHHBHGHHHHHHGFHFHHHHHGHHGHGGHHHHGBGDEFGFGGGHHHHHFHHHHHGGGGGGGGHGGGGHGGFGGFGGGGFFFFFFFAABAA
@M02197:105:000000000-AN6RF:1:1101:18241:9036 1:N:0:1
AGCCAGTCATACTCCTCCGCTTATTGATATGCTTAAGTTCAGCGGGTAGTCCTACCTGATTTGAGGTCAAATTGTCAGAAGCTGTCTCAAAAGAGACCCTTTAGAAGCTGAACCCCATTTATAAAGCTGCTCTTCACAAATGGCGTAGATAATTATCACACCAAAGCAAGGCAACAAAGGTCCCGCTAATGCATTTCAGGAGAGCCGACTTCTGAGAAGCCCGCATACTCCCACATCCAAGCCTGATCAACAGAAAAAGCTGAAAAGGTTGAGAATTTCATGACACTCAAACAGGCATGCTCCTCGGAATATCAAGGAGCGCAAGGTGCGTTCAAAGATTCGATGATTCAC
+
CCCCCFFFFFFFGGGGGGGGGGGHHHHHHHHHHHHHHHHHHHHGGGGGGHGHHHHHHHHHHHHHGHHHHHHHHHHHHHHHHHHHHHHHHHFHHGHHHGHHHHHHHHHHHHHHHHGGGHHHHHHHHHHHHHHHHHHHHHHHHHHHGGGGGHHHHHHHHHHHHHHHHHHHHHHHHHHHHHHFGHHHHHGHGHHHHHHHHHHHHGHGHHHGGGGGHHHHHGGGGGGHHGGGHGGGHHGGGGHHHGHHHHFHHHHHHHHGHHHGHHHHHHHHHHHHHGHHHEGHFGGFFGHHHHHGFHHGHGGGGFGGHHHHHHFHGHHGGFGGHGHHGGGGHGGGGGGGGGGFFFFFFFCBBBB
@M02197:105:000000000-AN6RF:1:1101:8954:9306 1:N:0:1
AGCCAGTCATACTCCTCCGCTTATTGATATGCTTAAGTTCAGCGGGTAGTCCTACCTGATTTGAGGTCAAATTGTCAGAAGCTGTCTCAAAAGAGACCCTTTAGAAGCTGAACCCCATTTATAAAGCTGCTCTTCACAAATGGCGTAGATAATTATCACACCAAAGCAAGGCAACAAAGGTCCCGCTAATGCATTTCAGGAGAGCCGACTTCTGAGAAGCCCGCATACTCCCACATCCAAGCCTGATCAACAGAAAAAGCTGAAAAGGTTGAGAATTTCATGACACTCAAACAGGCATGCTCCTCGGAATACCAAGGAGCGCAAGGTGCGTTCAAAGATTCGATGATTCAC
+
CBBBCFFFFFFFGGGGGGGGGGGHHHHHGHHGHHHGHHHHHHHGGGFEGFGHHHHHHFFFHHHHGHHHHFBGGFHHEHGFGHHHHHGHHHHHFFHHHGHHHHHHBEGHHHHHHFGGFHHHHGGHGHHHHHHGHHHHHHHGGHGHGFCGFHHHFHHHHHHHHHHGGGHHHHFHHHGGFEGGGGHGHHHHGHHHHHHHHHHGHCGFEHHGGGHGGHHHGGGGGFGGGHGGHGHGHHGHGGHHFFHFFHHHHHHHHHHHHHHGHHHHHHFGHGGHHFGGFGHFHHFF5FHFHHHHHFHGGHGGGGGGHHGHHFFGHHHGGGGGHHGBGGGGHGGGGGGGGGFFFBFFFFBA?AA
@M02197:105:000000000-AN6RF:1:1101:9247:9402 1:N:0:1
AGCCAGTCATACTCCTCCGTTTATTGATATGCTTAAGTTCAGCGGGTAGTCCTACCTGATTTGAGGTCAAATTGTCAGAAGCTGTCTCAAAAGAGACCCTTTAGAAGCTGAACCCCATTTATAAAGCTGCTCTTCACAAATGGCGTAGATAATTATCACACCAAAGCAAGGCAACAAAGGTCCCGCTAATGCATTTCAGGAGAGCCGACTTCTGAGAAGCCCGCATACTCCCACATCCAAGCCTGATCAACAGAAAAAGCTGAAAAGGTTGAGAATTTCATGACACTCAAACAGGCATGCTCCTCGGAATACCAAGGAGCGCAAGGTGCGTTCAAAGATTCGATGATTCAC
+
BCCCCFFFFFFFGGGGGGGGGGHHHHGHHHHHHHHHHHHHHHHGGGGGGHHHHHHHHHHHHHHHGHHHHHHHHHHHHHHHHHHHHHHHHHHHFEHHHGHHHHHHHHHGHHHHHHGGGHHHHHHHHHGHHHHHHHHHHHHHHHHHGFGGGHHGHHHHHHHHHHHHHHHHHHGHHHHHHFHHHGHHHHHGHHHHHHHHHHHFHGHGHHHHHFHGHHHHHGGGGGGHHGGGGGGGGGGFCGHHHHGHHEFGHHHHHHHGHHHGBGHHHHHGGBFFGHHG5HHHGHHFGFHGGHHHFHHHHHHGE?GGHHHBHHHHHHHEE?GCHBHHGGGGHGGGGGGGGGGFFFFFFFCCCCC
@M02197:105:000000000-AN6RF:1:1101:11921:9410 1:N:0:1
AGCCAGTCATACTCCTCCGCTTATTGATATGCTTAAGTTCAGCGGGTATCCCTACCTGATCCGAGGTCAACCATAGAAAATTGGGGGTTGATGGCAAGCATCCACCAGAACTCTGTAGCGAGAAAAATTACTACGCTTAGAGCCAGATGGCACCGCCACTGATTTTAAGGGCTGCCAGACGGCAGGCCCCAACACCAAGCTGAGCTTGAGGGGTTATAATGACGCTCGAACAGGCATGCCCCCCGGAATACCAAGGGGCGCAATGTGCGTTCAAAGATTCGATGATTCAC
+
CCCCDFFFFFFFGGGGGGGGGGGHHHHHHHHHHHHHHHHHHHHGGGGGHHHHHHHHHHH<H:HGGG:;HHHHGHH9HHHGH,HHHGGGGGHHH<HHH;HH;HHHH9HHH;HHHHHHHHHGG-GGHHHHH;HH<HGGG8GHHHHHHHH:HGHHHGGGGGGHHHHHHHHHHHHGHGGHHHHGGGGGGGGGGHGGGGGHHHHHHHHHHHHGGGHHHHFFGHHGGGGGHGGHHHHGHHHHGGGGGGGHHHHHGHHHHHGGGGGHHHHGGGGHGGGGGGGGGGFFFFFFFBBAAA
@M02197:105:000000000-AN6RF:1:1101:25479:9645 1:N:0:1
AGCCAGTCATACTCCTCCGCTTATTGATATGCTTAAGTTCAGCGGGTAGTCCTACCTGATTTGAGGTCAAATTGTCAGAAGCTGTCTCAAAAGAGACCCTTTAGAAGCTGAACCCCATTTATAAAGCTGCTCTTCACAAATGGCGTAGATAATTATCACACCAAAGCAAGGCAACAAAGGTCCCGCTAATGCATTTCAGGAGAGCCGACTTCTGAGAAGCCCGCATACTCCCACATCCAAGCCTGATCAACAGAAAAAGCTGAAAAGGTTGAGAATTTCATGACACTCAAACAGGCATGCTCCTCGGAATACCAAGGAGCGCAAGGTACGTTCAAAGATTCGATGACTCAC
+
CBBCCFFFFFFFGGGGGGGGGGGHHHHHHHHGHHHHHHHHHHHGGGFEGHHHHHHHHHHHHHHHGHHHHHHHHHHHHHHHHHHHHHHHHHHHHGHHHGGHHHHHHHHHHHHHHHGGGHHHHHHHHHHHHHHHHHHHHHHHHHHHGGGGGHHHHHHHHHHHHGHHHHHHHHHGHHHHHHGHFGHHGHHGGHHHHHHHHGHHHGHGHHGGGHHGHHHFHGGGGGHGHHGGGGGGGGHHGGHHHFHHF4FHHHGHFFHHHHHHHHHGHGHHHHHHGHHFGHGFFHHHHGFHHHHHHHFHHHHGGGEDHHGHFFGHHHFCGGGGHHHHGHHHFGGGBGGGGGFBFFFFFFBBAAA
@M02197:105:000000000-AN6RF:1:1101:17123:9599 1:N:0:1
AGCCAGTCATACTCCTCCGCTTATTGATATGCTTAAGTTCAGCGGGTAGTCCTACCTGATTTGAGGTCAAATTGTCAGAAGCTGTCTCAAAAGAGACCCTTTAGAAGCTGAACCCCATTTATAAAGCTGCTCTTCACAAATGGCGTAGATAATTATCACACCAAAGCAAGGCAACAAAGGTCCCGCTAATGCATTTCAGGAGAGCCGACTTCTGAGAAGCCCGCATACTCCCACATCCAAGCCTGATCAACAGAAAAAGCTGAAAAGGTTGAGAATTTCATGACACTCAAACAGGCATGCTCCTCGGAATACCAAGGAGCGCAAGGTGCGTTCAAAGATTCGATGATTCAC
+
BBBCBFFFFFFFGGGGGGGGGGGHHHHHHHHHHHGHHHHHHHHGGGGGGHHHHHHHHHGHHHHHGHHHHHHHHHHHHHHHHHHHHHHHHHGHHGHHHGHHHHHHHHHHHHHHHHGGGHHHHHHHHHHHHHHHHHHHHHHHHHHHGGGGGHHGHHHHHHHHHHHHHHHHHHHHHHHHHHHHHHHHGHGGGHHHHHHHHHHHHGHGHHHHGHHGGGHGHGGGGGGHHGGGHGGHGHHGGGHHHHHHHHGHGHHHHHHHHHGHHHHHHHHGHHHHHHHHHHHHHHHHHGHHHHHHGHHHFFHGGGGGHHHHHHHHHHHGGGGGHGHHGGGGHGGGGGGGGGFFFFFFFFCBAAA
@M02197:105:000000000-AN6RF:1:1101:18976:9758 1:N:0:1
AGCCAGTCATACTCCTCCGCTTATTGATATGCTTAAGTTCAGCGGGTAGTCCTACCTGATTTGAGGTCAAATTGTCAGAAGCTGTCTCAAAAGAGACCCTTTAGAAGCTGAACCCCATTTATAAAGCTGCTCTTCACAAATGGCGTAGATAATTATCACACCAAAGCAAGGCAACAAAGGTCCCGCTAATGCATTTCAGGAGAGCCGACTTCTGAGAAGCCCGCATACTCCCACATCCAAGCCTGATCAACAGAAAAAGCTGAAAAGGTTGAGAATTTCATGACACTCAAACAGGCATGCTCCTCGGAATACCAAGGAGCGCAAGGTGCGTTCAAAGATTCGATGATTCAC
+
BCCCDFFFFFFFGGGGGGGGGGGHHHHHHHHHHHHHHHHHHHHGGGFEGHHHHHHHHHHHHHHHGGHHHHHHHHHHHHHHHHHHHHHHHHHHHGHHHGHHHHHHHHGHHHHHHHGGGHHHHHHHHHHHHHHHHHHHHHHHHHHHGGGGGHHGHHHHHHHHHHHHHHHHHHGHHHHHHHHHHHHHHHHHHHHHHHHHHHHHHGHGHHHHHHHHGHHHHGGGGGHGHHGGHGHHHHGGGGGHGCBHHHHHHHHGHHHHFGHHHHHHHHHGHHHHHHGFHHHHHHHHGGHHHHHGHHHHGHHGGFGFHHGHGFFHHHHCGGGEHHHHGGGGHGGGGGGGGGGFFFFFFFBBBBB
@M02197:105:000000000-AN6RF:1:1101:12092:9660 1:N:0:1
AGCCAGTCATACTCCTCCGCTTATTGATATGCTTAAGTTCAGCGGGTATCCCTACCTGATCCGAGGTCAAACACTAGAATTGGGGGTTTGAGGCAGGATTGTCACAATGACCAAGCGAATAAGTTATTACTACGCCGGAATCATGAGACCCTCCGCCATTGAATTTCGAAAGGGAATTCGCAAGCAAGCTCTTCTTTCATAACCAAGCAAAACTACTTGAGTGGTTTTTGATGACGCTCGGACAGGCATGCCTTCCGGAATACCGGAAGGCGCAATGTGCGTTCAAAGATTCGATGATTCAC
+
BBABCFFFFFFFGGGGGGGGGGGHHHHHHHHHHHHHHHGGHHHGGGGGHHHHHHHHHHHHHHHGGGGHHHHHHHHGHFHHHHHEGCFEFFHGGGGGGGHHHHGHHHGHGFDGHGHGGGGGGHHHFHHHHHHHHGGGHHHHHHHHHHGGFGECGDHGHFGHHHHHHHHHHHHHHHHHGGGHHGHGGHGGHGHHHHHHHHFGGGGHHHGEHFGFFFGHHGHHFHGGHHHHHHHGGGGGGGECCGEHHHEHHHDGCECHHHHGGGGGHGGGGGGHGHGAEEGHGGGGGGGGGGFFFFFFFCBBBC
@M02197:105:000000000-AN6RF:1:1101:8157:10390 1:N:0:1
AGCCAGTCATACTCCTCCGCTTATTGATATGCTTAAGTTCAGCGGGTAATCCTACTCGATTTGAGGTCAAGTTATCAGAATTGTCCGAAGACCGTTCGAAGCAACAGAGCTCCTAATCAGACAAAAAAACAGCGGGGGTTAAGTTATAACGCCGTACTATGTTTAACTAGGAGTTGTACTAAGTCATTTAAAATGAGCCTGACAGCAAGTACCAGGCAACATCCAAGTCCACCGCTCTCTAATCACAAAATCAGAGAGTGTGAGAGTATAATGACACTCAAACGAGCATACCCTTTGGAATACCAAAGGGTGCAAGGTGCGTTCAAAGATTCGATGATTCAC
+
CCCCCFFFFFFFGGGGGGGGGGGHHHHGHHHHHHHFHHHHHHHGGGGGHHHHHHHHHGHHHGHHGHHHHHHHHHHGHHHHHHHHHHGGGGGHHGGGHGHHGGHHHHHHHHHHHHHHHHHHHHHHHHHGGGHGHGGHHHHHHHHHHHHHGHGGGHGGHHHHHHGHHHGGHHHGHHGHHHGHHHHHHHHHHHGGHHHHHHHGHHHHGHHHHHFHHGFHHHHHHHHHHHHGGGGGGHGHHHGHHHHHHHHHHHFHHGHHGHHGHHHHHHHGHHHHHHHHGGGGGGGHHEHHGGGHHHHHHHHHHHGHHGHGHHGHHHHGGGGHGGGGGGGGGGFFFFFFFCCCBC
@M02197:105:000000000-AN6RF:1:1101:8128:10413 1:N:0:1
AGCCAGTCATACTCCTCCGCTTATTGATATGCTTAAGTTCAGCGGGTAGTCCTACCTGATTTGAGATCAAACGTTCAAAGGCTGTCCTCGAGGGACGTTTATGAGCCCCAGCGAACCCCCATCGCTGAAGGTTACCTGGTGAAAAACCACAAGCGTAGATAGTTATCACACCCGTGACGCCACCAAACACTGGCAAGCTGATCCGTTTGAGAGGAGCCGACCGTAGGCCGGCAAGACCCCCAAAGTCCAAGCTCATCACGGCGAACCGTGAGAGTTGAGGTTTTCATGATACTCAAACAGGCATATCCTTCGGAATAGCCAAAGGGCGCAAGGTGCGTTCAAAGATTCGATGACTCAC
+
AAACBFFFFFFFGGGGGGGGGGGHHHHHHHHHHHHHHHHHHHHGGGEGGHHHHHHHHGHHHHHHGGHHHHHHGHHHHHHHHHHHHHHHHGGGGGGGGGGHHHGHHGHGGGGHGGGGGGGGGHHGGHGGHHHHHHHHHHHHHHHHHHGGHGHHHHGGGGGHHHHHHHHHHHHGGGEGGGGGGGGHHEGGGGGHHHHHHHHGGGGGHHHGHHHGGGGGGGGHGGHHGGGFFHGHHHGCFGGHHHHHHHGHGGHHHHHGFGGGGGGGGGHHHHHHGHHHHHGHHGFFHHHHFFHGHHHHHFHHHGHGHGGGGGGHHHHGHGGGHHGGEAGHGHHGGGGHGGGGGGGGGGFFBFFFFCBCCC
@M02197:105:000000000-AN6RF:1:1101:7207:10375 1:N:0:1
AGCCAGTCATACTCCTCCGCTTATTGATATGCTTAAGTTCAGCGGGTAGTCCTACCTGATTTGAGGTCAAATTGTCAGAAGCTGTCTCAAAAGAGACCCTTTAGAAGCTGAACCCCATTTATAAAGCTGCTCTTCACAAATGGCGTAGATAATTATCACACCAAAGCAAGGCAACAAGGGTCCCGCTAATGCATTTCAGGAGAGCCGACTTCTGAGAAGCCCGCATACTCCCACATCCAAGCCTGATCAACAGAAAAAGCTGAGAAGGTTGAGAATTTCATGACACTCAAACAGGCATGCTCCTCGGAATACCAAGGAGCGCAAGGTGCGTTCAAAGATTCGATGATTCAC
+
BBBCCFFFFFFFGGGGGGGGGGGHHHHHHHHGHHHHHHHHHHHGGGGGGHHHHHHHHGHHHHHHGHHHHHHHHGHHHHHHHHHHHHHHHHHHHGHHHGGHHHHHHHHHHHHHHHGGGHHHHHHHHHHHHHHHHHHHHHHHHGHGGGGGGHHHHHHHHHHHHGHHHHHHHHHHHHHHHHHGGGHHGGGGGHHHHHHHHHHHHGHGHHHHGGHHHHHGHGGGGGHHHGGGHGHHHHHHGGHGHHHHHHFHHHHHGHHHHHHHHHGHHHHHHHHEHGHHHHHHHHHGHGHHHHHHHHHHHHHGGGGGHGHHHHHHHHHGGGGGHCHHGGGGHGGGGGGGGCGFFFFFFFCCCCC
@M02197:105:000000000-AN6RF:1:1101:14609:10517 1:N:0:1
AGCCAGTCATACTCCTCCGCTTATTGATATGCTTAAGTTCAGCGGGTAGTCCTACCTGATTTGAGGTCAAATTGTCAGAAGCTGTCTCAAAAGAGACCCTTTAGAAGCTGAACCCCATTTATAAAGCTGCTCTTCACAAATGGCGTAGATAATTATCACACCAAAGCAAGGCAACAAAGGTCCCGCTAATGCATTTCAGGAGAGCCGACTTCTGAGAAGCCCGCATACTCCCACATCCAAGCCTGATCAACAGAAAAAGCTGAAAAGGTTGAGAATTTCATGACACTCAAACAGGCATGCTCCTCGGAATACCAAGGAGCGCAAGGTGCGTTCAAAGATTCGATGATTCAC
+
BBCCCFFFFFFFGGGGGGGGGGGHHHHHHHHHHHHHHHHHHHHGGGGGGHHHHHHHHHHHHHHHGHHHHHHHHHHHHHHHFHGHHHHHHHHHHGHHHGHHHHHGGHHHHHHGHHGGGHHHHHHHHHHHHHHHHHHHHHHGHHHHGGGGGHHFHHHHHHHHHHHHHHHHHHHHHHHHHHHGHHHHGHGGHHHHHHHHHGHHGGHGHHGGGHHHHHHHHGGGGGHGGGGGGGGGHHHHGCGHHGHGHGHHHHHHHHHHHHHGHGHHHHHHHHGBGHG@G5HHHHHHFGHHHHHHHHHHHHHGGGGGHGHHHHHHHHGGGGGFHGHGGGGGGGGGGGGGGGGFFFFFFF?BAAB
@M02197:105:000000000-AN6RF:1:1101:13658:10703 1:N:0:1
AGCCAGTCATACCGCTTATTGATATGCTTAAGTTCAGCGGGTATTCCTACTTGATCCGAGGTCAAACTTTCAGAAGTGGGGGGTTTAACGGCGTGGCCGCGCTGCGATCCAGTGCGAGTGTTGCTACTACGCAGAGGAAGCTACAGCGAGCCCGCCACTAGATTTAGGGGACGGCGCGCCGCGAGGGCACGCCGATCCCCAACACCAAGCCCGGGGGCTTGAGGGTTGAAATGACGCTCGAACAGGCATGCCCGCCAGAATACCACAGGGCGCAATGTGCGTTCAAAGATTCGATGATTCAC
+
CCCCCFFFFFFFGGGCGGGGGGHHHHHHHHHGHHHHHHGGGFEHHHHHHHHHGHHHHHGGGGHHHHHGHH;;HH<H<HHHGG9GG/;HHGG::;GGGHBCBBBAFD95EG:GGGGC4B@3;BA/FFB96FF8FFAE8FFA?8F8B;9AAC#BAADFFFFFFFFFFFFGFDDABBAFGCDFGFHHHHGGFFFDEGGGGGHGFFFGGFHEGGGGGGHGHGHHHHGHH<HHHHHFGFCGHGGFHHHHHHFHGGGGGGHGHHFHFHGHHHGGGGGHHHHGGGGHGGGGGGGGGGBFFFFFFABAAB
@M02197:105:000000000-AN6RF:1:1101:24043:10733 1:N:0:1
AGCCAGTCATACTCCTCCGCTTATTGATACGCTTAAGTTCAGCGGGTAATCCTACTCGATTTGGGGTCAAGTTATCAGAATTGTCCGAAGACCGTTCGAAGCAACAGAGCTCCTAATCAGACAAAAAAAACAGCGGGGGTCAAGTTATAACGCCGTACTATGTTTAACTAGGAGTTGTACTAAGTCATTTAAGATGAGCCTGACAGCAAGTACCAGGCAACATCCAAGTCCACCGCTCTCTAATCACAAAATCAGAGAGTGTGAGAGTATAATGACACTCAAACGAGCATACCCTTTGGAATACCAAAGGGTGCAAGGTGCGTTCAAAGATTCGATGATTCAC
+
CCDDCFFFFFFFGGGGGGGGGGGHHHHHH5FGGGGHHHHHHHHGGGEGGHHGHHHHHGHHHGHHGGGGHHHGHHHHHGHHHHHHHHGGGGGHHGGGHGHHGGHGHHHHHGHHHHHHHHHHHHHHHHHGGGGHHHGGGGG?HHHHFHHGGGGGGGGGHHHHHHGGGHGGHHGGHHHHHGGFFHHGFGHFHHHFFGFFFFFFHFGHHGHHHGHGHHHHGFHHHHGGHHHHFGFFGGHFFHHHHHGFFHHHFHFGGHHHHFGHHHGHHFHHFFHHHHHHHGBGGGGGHHGBEB2GGEGGFGFGHHHFHHHHGHGHHHCHGGGGFFGGGGGGGFFBFFFFFFBBAAB
@M02197:105:000000000-AN6RF:1:1101:28128:10902 1:N:0:1
AGCCAGTCATACTCCTCCGCTTATTGATATGCTTAAGTTCAGCGGGTATCCCTACCTGATCCGAGGTCAACCTGAAAATAATATGGGGGTTGCTGGCAAGACACCGTCCGGACCCTGTCGCGAGGAGTATTACTACGCGTAGAGCCGACCGGCACCGCCACTGATTTTAGGGGCCGCGAGACCGCGAGCCCCAAGACCAAGCAAAGGCTTGAGTGGTTGTAATGACGCTCGAACAGGCATGCCCTTCGGAATACCAAAGGGCGCAATGTGCGTTCAAAGATTCGATGATTCAC
+
CCCCCFFFFFFFGGGGGGGGGGFHHHHHHHHHHHHHHHHHHHGGGGGGHHHHHHHHHHH<H:HGGG:HHHH::<HHHH:FH<<-HGHGGF:G::H;GHHG<H<HGG0GGC6FGGGHH;HG;:/GGGGHHH;.HH<;G:G:;G;HHHG;GGGGGGGGGHHHHHHHHHGGHGGFFGFGHHGGFGGGGFGGGHHHHHGFGHHHHHHHHGHHHHHHGGGHFHHGHHGGGGGHHGHHHHHHHHFGGGFGGGHHHHGHHHGGHGGGGFHHHHGGGGHGGGGGGGGGG4BFFFFFABAAB
@M02197:105:000000000-AN6RF:1:1101:22221:10847 1:N:0:1
AGCCAGTCATACTCCTCCGCTTATTGATATGCTTAAGTTCAGCGGGTATCCCTACCTAATCCGAGGTCAATCATTAAAAAATGGGGGGTTCTGGCGAGTGTCCACCAGGTGTCTATAGCGATGAATTTACTACGCTTAGAGCCTGACAGCACTGCCACTGATTTTAGAGACTGCCTTGACAGCAGGTCTCAACACCAAGCTAGGCTTGAGGGGTGATAATGACGCTCGAATAGGCATGCCCCTCGGAATACCAAGGGGCGCAATGTGCGTTCAAAGATTCGATGACTCAC
+
CCDDCFFFFFFFGGGGGGGGGGGHHHHHHHHHHHHHHHHHHHHGGGGGHHHHHHHHHHHHHHGGGGGHHHHHHHHHHHHHGHHHHGGGGGHHHHHHGHHHHHHHHHHHHHHHHHGGHGGHHHHGHGHHGGGGGHGGHHHGGGGHHHHHHHHGHGHHHHHHHGHGHHHHHGFGGGHHHHHHHHHHGHHHGHGHGHGHHHGHGHGHHFHGGGHHHHHHHHHGGGGGHHHHHHHHHHHHGGGGGGGHHHHHHHHHHHGGGGGHHHHGGGGHGGGGGGGGGGFFFFFFFCBCCC
@M02197:105:000000000-AN6RF:1:1101:14717:11054 1:N:0:1
AGCCAGTCATACTCCTCCGCTTATTGATATGCTTAAGTTCAGCGGGTATCCCTACCTAATCCGAGGTCAATCATTAAAAAATGGGGGGGTTCTGGCGAGTGGCCACCAGGTGTCTATAGCGATGAATTTACTACGCTTAGAGCCTGACAGCACTGCCACTGATTTTAGAGACTGCCTTGACAGCAGGTCTCAACACCAAGCTAGGCTTGAGGGGTGATAATGACGCTCGAATAGGCATGCCCCTCGGAATACCAAGGGGCGCAATGTGCGTTCAAAGATTCGATGATTCAC
+
DDCDDFFFFFFFGGGGGGGGGGGHHHHHHHHHHHHHHHHHHHHGGGGGHHHHHHHHHHHHHHGGGGFGHHHHHHHHHHHHGHHHHGGGGGGGGGFGHHGGHHGHHHHHGGGGHFHGGFGHHHHFHHHHHGGGGGGHGGHHHHFHHHHHHHHHGHGFHHHHHHHHHHHHHHGGHHGHHHHHHHHHHGHHGHHGHFFGHHGHFFFGGGHHGGGHHHHHHHHGGGGGGGHHHHHGHHHHHGGFGGGGHHHHHHHHHHHGGGGGHHHHGGEGCGGFGGGGGGGFFFFFFFBBAAA
@M02197:105:000000000-AN6RF:1:1101:28023:10961 1:N:0:1
AGCCAGTCATACTCCTCCGCTTATGATATGCTTACGTTCAGCGGGTATCCCTACCTAATCCGAGGTCAATCATTAAAAAATGGGGGGGTTCTGGCGAGTGTCCACCAGGTGTCTATAGCGATGAATTTACTACGCTTAGAGCCTGACAGCACTGCCACTGATTTTAGAGACTGCCTTGACAGCAGGTCTCAACACCAAGCTAGGCTTGAGGGGTGATAATGACGCTCGAATAGGCATGCCCCTCGGAATACCAAGGGGCGCAATGTGCGTTCAAAGATTCGATGATTCAC
+
3AABBFFFFFFFGGGGGGGGGGGHHGHHHGHHHHHGGHHHGGGGGGGHHGHHFHGHHHHGHGCGGFHHHHHHHHHHHHGGHHHHGGFFFFFFFFFFFFHHFGHGHHFGGHGFFHGGHGHHHHFGFHHFFGFFFHHHHHGHFFHFGHGGFGFGGGHHHHHGHHFFHGHFFHGHHFFHHGHHHHHFGHEFGHGHFFGGHHFHGHGHHHHGGGHHHHGHFHHGGFGGHHHGHHFGHHGHGGGGGGGHHHGGHHHHGDFGGGGGCHHGGGEFFCGGCGGGGFFBFFFFFBBAAB
@M02197:105:000000000-AN6RF:1:1101:14832:11202 1:N:0:1
AGCCAGTCATACTCCTCCGCTTATTGATATGCTTAAGTTCAGCGGGTAGTCCTACCTGATTTGAGGTCAAATTGTCAGAAGCTGTCTCAAAAGAGACCCTTTAGAAGCTGAACCCCATTTATAAAGCTGCTCTTCACAAATGGCGTAGATAATTATCACACCAAAGCAAGGCAACAAAGGTCCCGCTAATGCATTTCAGGAGAGCCGACTTCTGAGAAGCCCGCATACTCCCACATCCAAGCCTGATCAACAGAAAAAGCTGAAAAGGTTGAGAATTTCATGACACTCAAACAGGCATGCTCCTCGGAATACCAAGGAGCGCAAGGTGCGTTCAAAGATTCGATGATTCAC
+
CCCCCFFFFFFFGGGGGGGGGGGHHHHHHGHHHGHHHHHGHHHGGGGGGGHHHHHHHHHHHHHHGHHHHHHHHHHHHHHHHHHHHHHHHHHHHGHHHGHHHHHHHHHHHHHHHHGGGHHHHHHHHHHHHHHHHHHHHHHHHHGHGGGGGHHHHHHHHHHHHGHHHHHHHHGHHHHHHHGHHHHGGGHHHHHHHHHHHHHHHGHGHHHHHGHHHGHGHGGGGGHGHGGGHGGHHHHHGGHHGHHHHHHHHHHHEHHHHHHHHHHHHHHHHHHHGHHHHHHHHHFGFEHHHHHHHHGHGHHGGGEAGHHHHHHGGFFGGGGGHHHGGGGGHGGGGGGGGGGFFBFFFFBAAAB
@M02197:105:000000000-AN6RF:1:1101:28813:11394 1:N:0:1
AGCCAGTCATACTCCTCCCTTATTGATATGCTTAAGTTCAGCGGGTAGTCCTACCTGATTTGAGGTCAAATTGTCAGAAGCTGTCTCAAAAGAGGCCCTTTAGAAGCTGAACCCCATTTATAAAGCTGCTCTTCACAAATGGCGTAGATAATTATCACACCAAAGCAAGGCAACAAAGGTCCCGCTAATGCATTTCAGGAGAGCCGACTTCTGAGAAGCCCGCATACTCCCACATCCAAGCCTGATCAACAGAAAAAGCTGAAAAGGTTGAGAATTTCATGACACTCAAACAGGCATGCTCCTCGGAATACCAAGGAGCGCAAGGTGCGTTCAAAGATTCGATGATTCAC
+
A?AAAFFDD3DDGGGGGGGGGCEGF3FFFFEDG3GBAGFHHCEEGAEAB2GGEGHFD0GHH12AGB0BGHBEGGFHFHGGGEC@12DEGHHHGHE/FFHHFGE@B@GFHBHF//?BF>DFEFGHDG1FFF1BFGHFDFAF1DGGFC4GFHHBFF:DGBGGCGA;FHHCCEG<CGBGHDCCC@>>A@CADD1GG11F?<F<C<DBC@@CCA2>C<C<9CCE/FEF3<?FFGHGFCFB/F1GBFF4B4BFHEGBHHHHGGBFFFEGFB2EHHGDGF5DBHFEHHHHGHHGGHGHGBHHHHFEECGHHGHHHHHHHG?GECFCHHHGGGDCGGGGGGGGGGFFFFFFF??AAA
@M02197:105:000000000-AN6RF:1:1101:26542:11252 1:N:0:1
AGCCAGTCATACTCCTCCGCTTATTGATATGCTTAAGTTCAGCGGGTAGTCCTACCTGATTTGAGGTCAAATTGTCAGAAGCTGTCTCAAAAGAGACCCTTTAGAAGCTGAACCCCATTTATAAAGCTGCTCTTCACAAATGGCGTAGATAATTATCACACCAAAGCAAGGCAACAAAGGTCCCGCTAATGCATTTCAGGAGAGCCGACTTCTGAGAAGCCCGCATACTCCCACATCCAAGCCTGATCAACAGAAAAAGCTGAAAAGGTTGAGAATTTCATGACACTCAAACAGGCATGCTCCTCGGAATACCAAGGAGCGCAAGGTGCGTTCAAAGATTCGATGATTCAC
+
CCCCDFFFFFFFGGGGGGGGGGGHHHGHHHHHHHHHHHHHHHGGGGGGGHHHHHHHHHGHHHGHGHHHHHHHHHHHHHHHHHGHHHHHHHHHHGHHHGHHHHHHHHHGHHHHHHGGGHHHHHHHHHHHHHHHHHHHHHHGGHHHGGGGGHHHHHHHHHHHHHHHHHHHHHHHHHHHHHHHHHHCHHHHGHHHHHHGHHHHHGHGHHHHHHHGHHHHHGGGGGGGHGGGHGHGHHHGGGHHHHGHHHHHHHGHHHEHHHHHHHHHHHHHHG5FGHHHHHHHHHHHGFGHHGHHHHHHHHHGGGGGHHEHFHFHHHHGGGGGHGHHGGGGHGGGGGCFGCGFFFFFFFBAAAA
@M02197:105:000000000-AN6RF:1:1101:26535:11465 1:N:0:1
AGCCAGTCATACTCCTCCGCTTATTATATGCTTAAGTTCAGCGGGTAGTCCTACCTGATTTGAGGTCAAATTGTCAGAAGCTGTCTCAAAAGAGACCCTTTAGAAGCTGAACCCCATTTATAAAGCTGCTCTTCACAAATGGCGTAGATAATTATCACACCTAAGCTAGGCAACAAAGGTCCCGCTAATGCATTTCAGGAGAGCCGACTTCTGAGAAGCCCGCATACTCCCACATCCAAGCCTGATCAACAGAAAAAGCTGAAAAGGTTGAGAATTTCATGACACTCAAACAGGCATGCTCCTCGGAATACCAAGGAGCGCAAGGTGCGTTCAAAGATTCGATGATTCAC
+
CCCCDFFFFFFFGGGGGGGGGGGHHHHHHHHHHHHHHHHHHHGGGEGGHHHHHHHHHHHHHHHGHGHHHHHHHHHHHHHHHHHHHHHHHHHHGHHHGHHHHHHHHHHHHHHHHGGGHHHHHHHGHHHHHHHHHHHHHHHHHGHGGGGGHHHHHHHHHHHHGHHHHHHHHHHHHHHHHHHHHHHHHGGHHHHHHHHHHHHHGHGHHHHHGGHHHGHHGGGGGGHGGGGHGHGGGHHGGFHGHHGHHHHHHHGHHHGHHGHHFHHHHHHHHFHHHHHGGHHFHHGBEHHHHHHHHFHHEHGGGGGHHHHHFFGHHHGGGGGHHGHGGGGHGGGGGGGGGGFFFFFFFBCBAB
@M02197:105:000000000-AN6RF:1:1101:19277:11582 1:N:0:1
AGCCAGTCATACTCCTCCGCTTATTGATATGCTTAAGTTCAGCGGGTAGTCCTACCTGATTTGAGGTCAAATTGTCAGAAGCTGTCTCAAAAGAGACCCTTTAGAAGCTGAACCCCATTTATAAAGCTGCTCTTCACAAATGGCGTAGATAATTATCACACCAAAGCAAGGCAACAAAGGTCCCGCTAATGCATTTCAGGAGAGCCGACTTCTGAGAAGCCCGCATACTCCCACATCCAAGCCTGAACAACAGAAAAAGCTGAAAAGGTTGAGAATTTCATGACACTCAAACAGGCATGCTCCTCGGAATACCAAGGAGCGCAAGGTGCGTTCAAAGATTCGATGATTCAC
+
CCCDCFFFFFFFGGGGGGGGGGGHHHHHHHHHHHHHHHHHHHHGGGGGGHHHHHHHHHHHHHHHGHHHHHHHHHHHHHHHHHHHHHHHHHHHHGHHHGHHHHHHHHHHHHHHHGGGGHHHHHHHHHHHHHHHHHHHHHHHHHHHGGGGGHHHHHHHHHHHHHHHHHHHHHHGHHHHHHHGHHHHGGHGGHHHHHHHHHHHHGHGHHHGGGGGGGHGHHGGGGGHHGGGHGGGGHHHGGHHHHHHGEHHHHHHHHHGHHHHHHHHHHHHHGHHHHHFFHHHFHHGFGHHHHGGHHHHHEEGGGGFEHHGHHHGHHHFGGGGHHHHGGGGHGGGGGGGGGGCFFFFFFA?BBB
@M02197:105:000000000-AN6RF:1:1101:16160:11474 1:N:0:1
AGCCAGTCATACTCCTCCGCTTATTGATATGCTTAAGTTCAGCGGGTACCCCTACCTGATCCGAGGTCAACCTTGAAATAATGGGGGTCGATGGCAAGACTGTCACACACTCCAAGCGAAAGATAAACACTTACTACGCCAGGGAATATGAGATGATCCGCCTTTGAATTTCAGAAGGGAGAATGCAAGCATACTCATCTTCCATGACCAAGCAATGGTGCTTGAGAGGTATTTAATGACGCTCGAACAGGCATGCCTCCCGGAATACCAGGAGGCGCAATGTGCGTTCAAAGATTCGATGATTCAC
+
CCCDDFFFFFFFGGGGGGGGGGGHHHHHHHHHHHHHHHHHHGHGGGGGHHHHGGHHHHHHHHHGGGGHHHHHHHHHHHHHHHHHHGGGGGGGHGHHHGHHHHHHHHHHGHHHHHHHGHHHHHHHHHHHHHHHHHHHHHGHHHHHHHHHHHHHHHHHHHHHGHHHHHHHHHHHHHHHHHHHHHHHHHHHHHHHHHHHHHGHHHHHHHHGHHHHHHHHHHHHHHHHHHHGHHHHHHHHGGGGGHHGHHHHHHHHHGGGGCGGHHHHGHHHHHGGGGGGHFHHGEEGHGGGGGGGGGGFFFFFFFCCCBC
@M02197:105:000000000-AN6RF:1:1101:11847:11650 1:N:0:1
AGCCAGTCATACTCCTCCGCTTATTATATGCTTAAGTTCAGCGGGTATCCCTACCTAATCCGAGGTCAATCATTAAAAAATGGGGGGGTTCTGGCGAGTGGCCACCAGGTGTCTATAGCGATGAATTTACTACGCTTAGAGCCTGACAGCACTGCCACTGATTTTAGAGACTGCCTTGACAGCAGGTCTCAACACCAAGCTAGGCTTGAGGGGTGATAATGACGCTCGAATAGGCATGCCCCTCGGAATACCAAGGGGCGCAATGTGCGTTCAAAGATTCGATGATTCAC
+
CDDDCFFFFFFFGGGGGGGGGGGHHHHHHHHHHHHHHHHHHHGGGGGHHHHHHHHHHHHHHGGGGGHHHHHHHHHHHHHGHHHHGGGFGGFFGGGGHGFHHGHGHFHFFGFFFFFFHFGHHFFHGHHGFGFFGFHHFHGGFHHGHHHHHHGFHGGHHHHHHHHHHHHHGFGHHFHGHHHHHGHHGHHHHFGHFFGHHHHHHHGHHHHGGGHHHHHHHHHGGGGGHHGFFBFGHGHHGGGGGEGHHHHHHGHHHHGGGFGHCHHGGGGHGGGGGGGGGGFFFFFFFBAAAA
@M02197:105:000000000-AN6RF:1:1101:26600:11701 1:N:0:1
AGCCAGTCATACTCCTCCGCTTATTGATATGCTTAAGTTCAGCGGGTAGTCCTACCTGATTTGAGGTCAAATTGTCAGAAGCTGTCTCAAAAGAGACCCTTTAGAAGCTGAACCCCATTTATAAAGCTGCTCTTCACAAATGGCGTAGATAATTATCACACCAAAGCAAGGCAACAAGGGTCCCGCTAATGCATTTCAGGAGAGCCGACTTCTGAGAAGCCCGCATACTCCCACATCCAAGCCTGATCAACGGAAAAAGCTGAAAAGGTTGAGAATTTCATGACACTCAAACAGGCATGCTCCTCGGAATACCAAGGAGCGCAAGGTGCGTTCAAAGATTCGATGATTCAC
+
ABBABFFFFFFFGGGGGGGGGGGHHHGHHHHGHFFHHHGHHHHGGGGGFHHHFHHGHFBHHHHGGHHHHHHGHHHHHHHHHHHGHHHHHHGGHGHHFFEHHHHHHHEHHHGHGHGGGHFHHGHGFFGHEHHFHFHHHFGHHHFGGFFDFFFFHGFHHHHHFHHHHGGHHGCGHHHH;GFG<FHHCGG?FHHHHHHFHHHHFGGGGGGFHGGFGGHHHGGD?GGHHHGGGGGGHGHGGGHHHHHHHGHGHHGHHHHHGHHGBFHHHHHHDFHHHHGHGFEHHHHGAGHHGHFGHHHFGEAGGGFGHHGHHHFFHHHGGFCGHHF4GGGGHGFG5GFG?FGFFFFFFFAA?AA
@M02197:105:000000000-AN6RF:1:1101:13116:11897 1:N:0:1
AGCCAGTCATACTCCTCCGCTTATTGATATGCTTAAGTTCAGCGGGTAGTCCTACCTGATTTGAGGTCAAATTGTCAGAAGCTGTCTCAAAAGAGACCCTTTAGAAGCTGGACCCCATTTATAAAGCTGCTCTTCACAAATGGCGTAGATAATTATCACACCAAAGCAAGGCAACAAAGGTCCCGCTAATGCATTTCAGGAGAGCCGACTTCTGAGAAGCCCGCATACTCCCACATCCAAGCCTGATCAACAGAAAAAGCTGAAAAGGTTGAGAATTTCATGACACTCAAACAGGCATGCTCCTCGGAATACCAAGGAGCGCAAGGTGCGTTCAAAGATTCGATGATTCAC
+
BBB?AFBF4DFFFFF4FGG??F?GF5E6G65DFEHGFGHFDDGECGAEG3GEHBGAGH3GFHHGGBG2FHHGHFFFHHFHFGHFHF5FHHGGFEH2GEHHHHHFFGFGHEEFHHGCFGHFHFGHHGGGGHHHHHHHHHHHFGGGGGGGGGGHHGGHHHGHGHHHHHHHHHHHHHGHHHHHHGGGGHHHGHHHHHHGHHHHHGGGGGHHHHHHHHHHHGGGCGHHHHGGHGHHHHHHGGHHHHHHHHGHHHGHHHHHHHHHHHHHHHHHHHHHHHHGBEGHHHHHHGHHHHHGHHHHHHHGGGGGHHHHHHGHHHHGGGGGHHHHGGGGHGGGGGGGGGGFFFFFFF@CBBB
@M02197:105:000000000-AN6RF:1:1101:17697:12005 1:N:0:1
AGCCAGTCATACTCCTCCGCTTATTGATATGCTTAAGTTCAGCGGGTAGTCCTACCTGATTTGAGGTCAAATTGTCAGAAGCTGTCTCAAAAGAGACCCTTTAGAAGCTGAACCCCATTTATAAAGCTGCTCTTCACAAATGGCGTAGATAATTATCACACCAAAGCAAGGCAACAAAGGTCCCGCTAATGCATTTCAGGAGAGCCGACTTCTGAGAAGCCCGCATACTCCCACATCCAAGCCTGATCAACAGAAAAAGCTGAAAAGGTTGAGAATTTCATGACACTCAAACAGGCATGCTCCTCGGAATACCAAGGAGCGCAAGGTGCGTTCAAAGATTCGATGATTCAC
+
BBBBBFFFFFFFGGGGGGGGGGGHHHHHHGHHHHHHHHHHHHHGGGGGGHHHHHHHHHHHHHHHGHHHHHFHHHHHHGHHHHHHHHHHFHFHHGHHHGHGHHHHHHHHHFHGHHGGGFHHFHHHHHGHHFGFHHHHHHHGHHHGFGGGGGHHFFHHHHHHHGGFHHHFFHGHHHHHGGHGGGHHHGGHHHHHHHGHHHHHHGHGHGGFGGGGHFGGFFGGGGHGGGGGCFGGGGGBGEFGFBHFGHGFGGHEGFHFGGFFHHGGHHHHBGBHHHGDFHFFHHHHHFBFGHFFGFFHHEHF?GEDFFFFBHGHHHHEAAEEFHHFGGGGGGGCGGGGGCFFFFFFDDAAAAA
@M02197:105:000000000-AN6RF:1:1101:15468:12061 1:N:0:1
AGCCAGTCATACTCCTCCGCTTATTGATATGCTTAAGTTCAGCGGGTAGTCCTACCTGATTTGAGGTCAAATTGTCAGAAGCTGTCTCAAAAGAGACCCTTTAGAAGCTGAACCCCATTTATAAAGCTGCTCTTCACAAATGGCGTAGATAATTATCACACCAAAGCAAGGCAACAAAGGTCCCGCTAATGCATTTCAGGAGAGCCGACTTCTGAGAAGCCCGCATACTCCCACATCCAAGCCTGATCAACAGAAAAAGCTGAAAAGGTTGAGAGTTTCATGACACTCAAACAGGCATGCTCCTCGGAATACCAAGGAGCGCAAGGTGCGTTCAAAGATTCGATGATTCAC
+
BCCCCFFFFFFFGGGGGGGGGGGHHHHHHHHHHHHHHHHHHHHGGGGGGHHHHHHHHHHHHHHHGHHHHHHHHHHHHHHHHHHHHHHHHHHHHGHHHGHHHHHHHHHHHGHHHHGGGHHHHHHHHHHHHHHHHHHHHHHHHHHHGGGGGHHHHHHHHHHHHHHHHHHHHHGHHHHHHHHHHHHHHHHGHHHHHHHHHHHHHGHGHHGHHGGHGHHHHGGGGGHHHHGGHGHHHHHHGGHHHHHHHHHHHHHHHHHHHHHHHHHHHHHHHHHHHHHHHFHHHHHHGGGHHHHHHGHHGHGGGGGGHHHHHHHHHHHGGGGGHHHHGGGGHGGGGGGGGGGFFFFFFFBBBAB
@M02197:105:000000000-AN6RF:1:1101:28230:12203 1:N:0:1
AGCCAGTCATACTCCTCCGCTTATTGATATGCTTACTTCCTCTAAATGACCAAGATCCTCCGCTTATTGATATGCTTACTTCCTCTAAATGACCAAGATCCTCCGCTTATTGATATGCTTACTTCCTCTAAATGACCAAAGATTCGATGATTCAC
+
A3ABFFFFFFFFGGGGGGGGGGAGHHHHHHHHHHHHHHHHGHHGHGH3H5HHHFCHGEFGHFHGGHHHGHFHHGGHHHHGFHHHHHHHHHHHGHHHFHGGGGFFEHHHHHHGHHHHGHHHHHHGHHCHHHHHHHHGGGGGGGGFFFFHFGHHHGH
@M02197:105:000000000-AN6RF:1:1101:21214:12204 1:N:0:1
AGCCAGTCATACTCCTCCGCTTATTGATATGCTTAAGTTCAGCGGGTAGTCCTACCTGATTTGAGGTCAAATTGTCAGAAGCTGTCTCAAAAGAGACCCTTTAGAAGCTGAACCCCATTTATAAAGCTGCTCTTCACAAATGGCGTAGATAATTATCACACCAAAGCAAGGCAACAAAGGTCCCGCTAATGCATTTCAGGAGAGCCGACTTCTGAGAAGCCCGCATACTCCCACATCCAAGCCTGATCAACAGAAAAAGCTGAAAAGGTTGAGAATTTCATGACACTCAAACAGGCATGCTCCTCGGAATACCAAGGAGCGCAAGGTGCGTTCAAAGATTCGATGATTCAC
+
BBBBBFFFFFFFGGGGGGGGGGGHHHFHHHFHGHHHHFHHHHHGGGEEAGHHHGFHGHHHHHHHGHGHGHHHFHGHHHHHHHHHFHGHHHHGEFHHHEHFHHHGHHHHHHHHGHGGGHHHHHHFHHGHHHHHHHHHHGHHHHHHGFFFGFHFFGHF;FFHGGHHHHHHHFGHHHHHHFHFFGGHFGGGGHGFHHHGHHHGHGHGHFGGGHHHGGGHHGGGFGGGGFEGFFFGGGGFECGHHFFFHEGHHHHGHHHHHFHHHFGD3GAHGFGGDFE5F5GGHGHGGGHHHHHHHCFGHEHFAECFFHDCHCHGGHHEE?GGHHFHCGACHGFGGFGG?GGFFFFFFD@BBAA
@M02197:105:000000000-AN6RF:1:1101:14044:12200 1:N:0:1
AGCCAGTCATACTCCTCCGCTTATTGATATGCTTAAGTTCAGCGGGTAATCCTACTCGATTTGAGGTCAAGTTATCAGAATTGTCCGAAGACCGTTCGAAGCAACAGAGCTCCTAGTCAGACAAAAAAAACAGCGGGGGTTAAGTTATAACGCCGTACTATGTTTAACTAGGAGTTGTACTAAGTCATTTAAGATGAGCCTGACAGCAAGTACCAGGCAACATCCAAGTCCACCGCTCTCTAATCACAAAATCAGAGAGTGTGAGAGTATAATGACACTCAAACGAGCATACCCTTTGGAATACCAAAGGGTGCAAGGTGCGTTCAAAGATTCGATGACTCAC
+
BBBCBFFFFFFFGGGGGGGGGGGHHHHHHHHHGHHHHHHHHHHGGGGGHHHHHHHHHGHHHGHHGHHHHHHHHHHHHHHHHHHHHHGGGGGHHGGGHGHHGGHHHHHHHHHHHHHHHHHHHHHHHHHGGGGHHHGGGHHGGHHHHHHHHHHGGGGHHHHHHGHHHHHGHHHHHHHHHGHHHHHFGHHHHHHHFHHHHHHHGHHGHGHHHHHGHGHHGHHHGHGHHHHHGGGGGGHGHHHHHHHHHHHHHGHHHHHGHHHHHHHHHHHHHHHHHHHHHGGGGGGGHHHHHGBGHHHHHHHHHGHHHHHHGHHHHHHHGGGGHGGGGGGGGGGFFFFFFFBBBBB
@M02197:105:000000000-AN6RF:1:1101:8233:12229 1:N:0:1
AGCCAGTCATACTCCTCCGCTTATTGATATGCTTAAGTTCAGCGGGTAGTCCTACCTGATTTGAGGTCAAATTGTCAGAAGCTGTCTCAAAAGAGACCCTTTAGAAGCTGAACCCCATTTATAAAGCTGCTCTTCACAAATGGCGTAGATAATTATCACACCAAAGCAAGGCAACAAAGGTCCCGCTAATGCATTTCAGGAGAGCCGACTTCTGAGAAGCCCGCATACTCCCACATCCAAGCCTGATCAACAGAAAAAGCTGAAAAGGTTGAGAATTTCATGACACTCAAACAGGCATGCTCCTCGGAATACCAAGGAGCGCAAGGTGCGTTCAAAGATTCGATGATTCAC
+
BBB?AFFFFFFFGGGGFGGGGGGHHGFHHHGHGGHHHHHFHHHGGGGGEGHHHHHHHHGHFHHHEEFHHHGHHHHHHHHHHHHHHHHHHHHHHGHHHGHHHHHHHHHHHHHHHHGGGHHHGHHHHHGHGHHHHHHGHHHHHHFHGGGGGGHFHHHHHHHHHFHHHHHHHHGHHEEGHHHGGGGHGGGGGHHHHHHHHHHHHGFGGHG?GGGGGGHFFFGGGGGGGGGGFGFGBFEFCGHHGFFFED@GBHGEBGG@11HF@BHHFGBB2GDGFDFF1FG2EBHFGEGGFDDHFCHHHEEE/A/EBEFHHFFHEDH?EEGEFF1B?AE0F1GB3FEE1BF1@D3FDF1>>1>
@M02197:105:000000000-AN6RF:1:1101:24837:12211 1:N:0:1
AGCCAGTCATACTCCTCCGCTTATTGATATGCTTAAGTTCAGCGGGTAGTCCTACCTGATTTGAGATCAAACGTTCACAAAGCTGTCTTCGCTGAGGAGAGACATTTATAAGCCCCAGCGAATCCCCATCACTGAGGATTACCTGGCAGAAAACCACAAGCGTAGATAGTTATCACACCTGTGACGCTGCCAAACACTGGAAAGCTGATTCGTTTGAGAGGAGCTGACTAAAGGCCAGCAAGACCCCCAAAGTCCAAGCCCTTCATGGAAAACCATAAAGAGTTGAGGTGTTCATGATACTCAAACAGGCATGCCCTTCGGAATAGCCAAAGGGCGCAAGGCGCGTTCAAAGATTCGATGACTCAC
+
CCCDEFFFFFFFGGGGGGGGGGGHHHHHHHHHHHHHHHHHHHHGGGGGGHHHHHHHHHHHHHHHGHHHHHHHGHHHHHHHGHHHHHHHHHHGGGGHGHGHGGHHHHHHHHHHHHHGGGHGGGGGHHGHHHHHHHHHGHHHHHHHHHHHGGHHHHGHGHHHHGGGGGHHHHHHHHHHHHHHHHHHHGGHHGHHHHHHHHHHHHHHGHGHGHGHHHGHHHHHHHHHGHHHHHHHHGGHHHHHHGGGGGHHHHHHHGGHHGDHGHGHHGHHGHFFHHHHHHHHHHHHHHGGHHHFFHGHHHHGHHHHFHHHGHHGGFGGGGGHHHHGHHHGHHGGGGGHHGGGGGGHGGGGGGGGGGFFFFFFFAAA>A
@M02197:105:000000000-AN6RF:1:1101:17101:12695 1:N:0:1
AGCCAGTCATACTCCTCCGCTTATTGATATGCTTAAGTTCAGCGGGTAGTCCTATCTGATTTGAGGTCAAAGGTATGAAGTTATAAGGGTCGAGCCCATAACCATTAGAAGCCCTCATCTAACGAATCGGCCAATGCACAAGACATTGTCCTCAGCGAAATAACCTATCACGCCAAGCCAAGCCAGATGTCGAAAGACAACACTGCTCATGCATTCCAGGCGAGCCGATCTGATAACCAAACCGACAAAAGCGCCCATGATCCAAACACCAACAGCTTATGTTGAACACAAAAAGTTGGGTTGAAGGTTTCATAACACTCAAACAGACATACTCTTCGGAATACCAAAGAGTGCAAGGTGCGTTCAAAGATTCGATGATTCAC
+
BBBBBFFFFFFFGGGGGFGGGGGHHHHHGHHHHHHHHHHHHHHGGGGGGHHHHHHHHHHHHHHHGHHHHHFHHGGHHGHHGHHHHHHHHGHGCFGGGHHHHHGHHHGGHHHHHHHHHHHHHHHGGGHGFGGGGHHHHHHHHGGHHGHH<HH<HHGGCCGGHHGHHHHGHHGGH9GGHGFHHHGG:GGHHGHHHGG9HFHHHGGGGEGGGGGGGFGGGGGEGGGFFFAFFHFHFFFHGGGGCGGHHFHGGE?EGABHHFG11EEFAFFAGHHGHFGDDFHFBGGHHHHHGHHGHHCHGGFGBHHHFFHFHEGFGFFF1GHGHHHGHHHHFFGE/E/GHHHFF1G0BFFHHHGGGHHHECGFF1GAFGGFGGA113D1FD1AA>A
@M02197:105:000000000-AN6RF:1:1101:24599:12835 1:N:0:1
AGCCAGTCATACTCCTCCGCTTATTGATATGCTTAAGTTCAGCGGGTAGTCCTACCTGATTTGAGGTCAAATTGTCAGAAGCTGTCTCAAAAGAGACCCTTTAGAAGCTGAACCCCATTTATAAAGCTGCTCTTCACAAATGGCGTAGATAATTATCACACCAAAGCAAGGCAACAAAGGTCCCGCTAATGCATTTCAGGAGAGCCGACTTCTGAGAAGCCCGCATACTCCCACATCCAAGCCTGATCAACAGAAAAAGCTGAAAAGGTTGAGAATTTCATGACACTCAAACAGGCATGCTCCTCGGAATACCAAGGAGCGCAAGGTGCGTTCAAAGATTCGATGATTCAC
+
CCCCCFFFFFFFGGGGGGGGGGGHHGHHHHGHHGHHHHHHHHHGGGGGGHHHHHHGHHHHHHHHGHHHHHHHHHHHHHHHHHHHHHHHGHHGHGHHHGHHHHHHHGHGHHHGHHGGGHHHHHHGHHHHHHHHHHHHHGGHHHHHGGGGGGHHHHHHHHHHHGHHHHHHHHHHHHHHHHHGFHHHGHGGGHHHHHHHHHGHHGHGGHGHHHGHGHHHHHGGGGHGHGGGHGGGGHHCFGHEHHHHGDHBFHHHHHHHHHHGHHHFHHFFHHHHGHHHFFGHHHHHGGHHGHHHHHHEGHHGCGEGHGHHHHHGHHHFDFGGFCHHFGGGHGGGGGFGCGEFFFFFFFACBAB
@M02197:105:000000000-AN6RF:1:1101:5507:12783 1:N:0:1
AGCCAGTCATACTCCTCCGCTTATTGATATGCTTAAGTTCAGCGGGTAGTCCTACCTGATTTGAGGTCAAATTGTCAGAAGCTGTCTCAAAAGAGACCCTTTAGAAGCTGAACCCCATTTATAAAGCTGCTCTTCACAAATGGCGTAGATAATTATCACACCAAAGCAAGGCAACAAAGGTCCCGCTAATGCATTTCAGGAGAGCCGACTTCTGAGAAGCCCGCATACTCCCACATCCAAGCCTGATCAACAGAAAAAGCTGAAAAGGTTGAGAATTTCATGACACTCAAACAGGCATGCTCCTCGGAATACCAAGGAGCGCAAGGTGCGTTCAAAGATTCGATGATTCAC
+
BBBABFFFFFFFGGGGGGGGGGGHHHHHGHHHHHHHHHHHHHHGGGGGGHHHHHHHHHHHHHHHGHHHHHHHGHHHHHHHHHHHHHHHGHHHHGHHHGHHHHHHHGHHHHHHHGFGGHHGHGHHHHHGHHHHHHHHHHGGHHHGGGGGGHHHHHHHHHHHHGHHHHHHHHHHHHHHGHHGFHHHGGGGGHHHHHHGHHHHHGGGHGGGGHHHGHGHHGGGGGHHHGGGGGHHHHHGGGHHGEHGHGHGHHHHHHHHHFHHBHFHHHGFHFFHHHHFGFHGHHHGDGFHGHFHHHHHFHHGGGE?HHGGHHHHHHGGGGGGGFBHEEGEFGGGGGGGGFG4FFFFFFBAA>A
@M02197:105:000000000-AN6RF:1:1101:17390:12968 1:N:0:1
AGCCAGTCATACTCCTCCGCTTATTCATATGCTTAAGTTCAGCGGGTAGTCCTACCTGATTTGAGGTCAAATTGTCAGAAGCTGTCTCAAAAGAGACCCTTTAGAAGCTGAACCCCATTTATAAAGCTGCTCTTCACAAATGGCGTAGATAATTATCACACCAAAGCAAGGCAACAAAGGTCCCGCTAATGCATTTCAGGAGAGCCGACTTCTGAGAAGCCCGCATACTCCCACATCCAAGCCTGATCAACAGAAAAAGCTGAAAAGGTTGAGAATTTCATGACGCTCAAACAGGCATGCTCCTCGGAATACCAAGGAGCGCAAGGTGCGTTCAAAGATTCGATGATTCAC
+
CDDDDFFFFFFFGGGGGGGGGGGHGHHHGGHHHHHHHHHGHGHGGGGGGHHHHHHHHGHHHHHGGGHHHHGHHHHHHHHGGHHHHHHHHHHGGGGHHGHGHHHFHHHHHHHHGHGGGHHHHHHHHHGGGHHHHHHHGHHHHHHHGGGGFHHHHHHHHHGHHGHHHHHHHHGHHHHHHHHGDCGHGGGGHHHGHHHHGHHHFGHGHHHHHHHHGGHGGGGGGGGGHGGGHGGGGGGG?GFFGHHGHHHHHFHFHHGGHHHGGFFHHGGBHHGHHHHHFGHHFEE>3GGHGHHGHGHHHEFGGGGGGFHHFFGFHHGGGGGGGHHFGCGGGGGGGGGGGGGFFFFFFFBAAAB
@M02197:105:000000000-AN6RF:1:1101:6122:13033 1:N:0:1
AGCCAGTCATACTCCTCCGCTTATTGATATGCTTAAGTTCAGCGGGTAGTCCTACCTGATTTGAGGTCAAATTGTCAGAAGCTGTCTCAAAAGAGACCCTTTAGAAGCTGAACCCCATTTATAAAGCTGCTCTTCACAAATGGCGTAGATAATTATCACACCAAAGCAAGGCAACAAAGGTCCCGCTAATGCATTTCAGGAGAGCCGACTTCTGAGAAGCCCGCATACTCCCACATCCAAGCCTGATCAACAGAAAAAGCTGAAAAGGTTGAGAATTTCATGACACTCAAACAGGCATGCTCCTCGGAATACCAAGGAGCGCAAGGTGCGTTCAAAGATTCGATGATTCAC
+
CCCCCFFFFFFFGGGGGGGGGGGHHHHHGHHHHGHHHHHHHHHGGGGGGHHHHHHHHHHHHHHHGHHHGHHGHHHHHHGHHHHHHGHHHHHHHGHHHGHHHHHHHHHHHGHFHFGGGHHHHHHHHHHFHHHHHHHHHHHHHHHHGGGGGHHGHHHHHHHHHHHHHHHHHHHHHHHHHHGHHHHHGGGFHHHHHHHHHHHHHGHGHHGGGGGHHHHHHGEGGGHHHGGGHGHHHHHGGGHHG3HFHFFHHHHHHHHHHHHGEHHHHHHHHHHHFHGBHHGGHHGDFGHHFHFHHGHFHAGGGGGGHHHHFHHGHHHFGGGGHHHHGFGGGGGGGGFFFCGFCFFFFFAA>3>
@M02197:105:000000000-AN6RF:1:1101:4009:12893 1:N:0:1
AGCCAGTCATACTCCTCCGCTTATTGATATGCTTAAGTTCAGCGGGTAGTCCTACCTGATTTGAGGTCAAATTGTCAGAAGCTGTCTCAAAAGAGACCCTTTAGAAGCTGAACCCCATTTATAAAGCTGCTCTTCACAAATGGCGTAGATACTTATCACACCAAAGCAAGGCAACAAAGGTCCCGCTAATGCATTTCAGGAGAGCCGACTTCTGAGAAGCCCGCATACTCCCACATCCAAGCCTGATCAACAGAAAAAGCTGAAAAGGTTGAGAATTTCATGACACTCAAACAGGCATGCTCCTCGGAATACCAAGGAGCGCAAGGTGCGTTCAAAGATTCGATGATTCAC
+
CBBCDFFFFFFFGGGGGGGGGGGHHHHHHHGHHHHHHHHHHHHGGGGGGHHHHHHHHHHHHHHHGHHHHHHHHHHHHHHHGHHHHHHHHHHHHGHHHGHHHHHHHHHHHHHHHHGGGHHHHHHHHHHGHHHHHHHHHHHHHHHHGFGGGHHHHHHHHHHHHGHHHHHHHHHHHHHHHHHHHHHHGHGGHHHHHHHHHHHHGGHGHHHHGGHHGGHHHGGGGGHGGGGGHGHGHHGHGGGHGBHGHFBHFHHHCHHHHHFFHHEHHHHHHHHGDFGF5HHFEHHHHGHHGG3HHHHHGGHGGGGCHHGHHHHGHHHGGGGGGHHGGGGGHGGGGGGGGGFFFFFFFFBAA>A
@M02197:105:000000000-AN6RF:1:1101:4276:13070 1:N:0:1
AGCCAGTCATACTCCTCCGCTTATTGATATGCTTAAGTTCAGCGGGTAGTCCTACCTGATTTGAGGTCAAATTGTCAGAAGCTGTCTCAAAAGAGACCCTTTAGAAGCTGAACCCCATTTATAAAGCTGCTCTTCACAAATGGCGTAGATAATTATCACACCAAAGCAAGGCAACAAAGGTCCCGCTAATGCATTTCAGGAGAGCCGACTTCTGAGAAGCCCGCATACTCCCACATCCAAGCCTGATCAACAGAAAAAGCTGAAAAGGTTGAGAATTTCATGACACTCAAACAGGCATGCTCCTCGGAATACCAAGGAGCGCAAGGTGCGTTCAAAGATTCGATGATTCAC
+
BCBCBFFFFFFFGGGGGGGGGGGHHGHHHHHHHHHHHHHHHHHGGGGGGHHHHHHHHHHHHHHHGHHHGHGHHHHHHHHHHHHHHHHHHHHHHGHHHGHHHHHHHHHHHHHHHFGGGHHHHHHHHHHHHGHHHHHHHHHHHGHHGGGGGHHHHHHHHHHHHHHGHHHGHHHHHHHHHHHHHHHHHHGGHHHHHHHHGHHHHGGGGHGHGGHHGHHHHGGGGGHHHHGGHGGHGHHFGGHHHHHHGHHHHFHHHHHHHHFGF4HHHHHFHFHHGHDGBGHHGHFB5GFFEHHHHHGHHHHGGGGGGFHHHFHHHHHGGGGGHHHHGGGFHFCGGGGGCGGFFFFFFFBABAA
@M02197:105:000000000-AN6RF:1:1101:28523:13212 1:N:0:1
AGCCAGTCATACTCCTCCGCTTATTGATATGCTTAAGTTCAGCGGGTATTCCTACCTGATCCGAGGTCAACCTTTAGAAATAGGGGGTTTTACGGCCGGAACCCGCTACACGCCCTGAGCGAAGAGTAAACTACTGCACTCGGTATGATGGCGAGCCCGCCACTGTTTTTAGGAGGCTGCGGACAGCCGCAGGGCTCCAACACAAGCCTAGGCCTGGGGGCTTGATGGTTGAAATGACGCTCGAACAGGCATGCCCGCCAGAATACTAGCGGGCGCAATGTGCGTTCAAAGATTCGATGATTCAC
+
BABBCFFFFFFFGGGGGGGGGGGHHHHHHHHHHHHHGHHHHGHGGGGGHHHHHHHHHHHHHHHGGGGHH;HHHH:HHHH<<;HGH:-EGG;<HGEGG;;;+GGG;G;;G<H;GG9/HHH:9GGGG;:HH<H;.HHHH0H</G:DH;H<,HGHG;;GGGGHGGGGGFGGGGGHHHHGGGGGHHHGFGFGHHFGGHHHHHGGFFFHHFFGGFGFGFFGGFFGFHHHHFHGHHHHHHGGGGFHHGHHHHHHGHHGEEGGFHGHHHHHHGGGGGGGGGHHHHGGGGHGFGGGGGGGGFFFFFFF?AA>A
@M02197:105:000000000-AN6RF:1:1101:27244:13205 1:N:0:1
AGCCAGTCATACTCCTCCGCTTATTGATATGCTTAAGTTCAGCGGGTAGTCCTACCTGATTTGAGGTCAAATTGTCAGAAGCTGTCTCAAAAGAGACCCTTTAGAAGCTGAACCCCATTTATAAAGCTGCTCTTCACAAATGGCGTAGATAATTATCACACCAAAGCAAGGCAACAAAGGTCCCGCTAATGCATTTCAGGAGAGCCGACTTCTGAGAAGCCCGCATACTCCCACATCCAAGCCTGATCAACAGAAAAAGCTGAAAAGGTTGAGAATTTCATGACACTCAAACAGGCATGCTCCTCGGAATACCAAGGAGCGCAAGGTGCGTTCAAAGATTCGATGATTCAC
+
AABBBFFFFFFFGGGGGGFGGGGHHHHHHHHHHHHHHHHHHHHGGGGGEHGHHHHHHGHHHHHHGHHHHHHHHHHHHHHHFHHGHHHHHHHEGGHFHGGHHHHHHHHGGHHHHHGGGHHHHHHGHHHHGGHHHHHHHHHHHHHHGGGGGHHDHHHHHGHHHGHHHHHHHHGHHHHHHHHHHHHHGHHFGHHHHHHHHHHHHGHGGHGCFGGGHGGHHGFFGGGHHHGGGGGGGGGGGGHHEFHHHEGHHHGHHHHHGHHHEHHHGBHHHGDHHFHEHHHHFHHHGGHHGHHHHFGGHHGGGECGHHHHFGEHGHHGGGGGFFF4CGGGHGGFGGGGE4FCFFFFFD3BAAA
@M02197:105:000000000-AN6RF:1:1101:18946:13311 1:N:0:1
AGCCAGTCATACTCCTCCGCTTATTGATATGCTTAAGTTCGGCGGGTAGTCCTACCTGATTTGAGGTCAAATTGTCAGAAGCTGTCTCAAAAGAGACCCTTTAGAAGCTGAACCCCATTTATAAAGCTGCTCTTCACAAATGGCGTAGATAATTATCACACCAAAGCAAGGCAACAAAGGTCCCGCTAATGCATTTCAGGAGAGCCGACTTCTGAGAAGCCCGCATACTCCCACATCCAAGCCTGATCAACAGAAAAAGCTGAAAAGGTTGAGAATTTCATGACACTCAAACAGGCATGCTCCTCGGAATACCAAGGAGCGCAAGGTGCGTTCAAAGATTCGATGATTCAC
+
CCCCCFFFFFFFGGGGGGGGGGGHHGHGHHHGHHHHHHHHGGGGFG>EGGHHFGFHGFGHHHFFFF?GHHHFH3FEGFFHFHHHHHHHHGHHFEBFBFFFFHHHHHHGHGBGBGGGGGHHFHHHHGGGFFGHHHHHHHGHGFGGGGGGGGGHFHHHHHGGHGHGHFEHHFHHHHHHHHGGGGGGCGGHHGHGHFGGFFGHGGGGGGHHHGHEHGHHHGGCGGFFHFFFHGHHHHHHGGGHGHHFGBFHHHHHHHHHHHHHHHHHHFHGHGHHHHGHHGHHHHGGFGHEHHGHHHGHHHEGGGGGEHHHHHHHHHHGGGGGHGHGEECGFGFCGGGGGGGFFFFFFFBBBBB
@M02197:105:000000000-AN6RF:1:1101:20777:13233 1:N:0:1
AGCCAGTCATACTCCTCCGCTTATCGATATGCTTAAGTTCAGCGGGTAATCCTACTCGATTTGAGGTCAAGTTATCAGAATTGTCCGAAGACCGTTCGAAGCAACAGAGCTCCTAATCAGACAAAAAAAACAGCGGGGGTTAAGTTATAACGCCGTACTATGTTTAACTAGGAGTTGTACTAAGTCATTTAAGATGAGCCTGACAGCAAGTACCAGGCAACATCCAAGTCCACCGCTCTCTAATCACAAAATCAGAGAGTGTGAGAGTATAATGACACTCAAACGAGCATACCCTTTGGAATACCAAAGGGTGCAAGGTGCGTTCAAAGATTCGATGACTCAC
+
AABBBFFFFFFFGGGGGGGGGGGHHHGHHGHGHHHGHHHHHHHGGGGGHHHHHHHHHGHHHGHHGHHHHHHHHHHHHHHHHHHHHHGGGGGHHGGGHGHHGGHHGHHHHHHHHHHHHGHHHHHHHHHGGGGHHHGGHGHHGHHHHHHHHHGGGGHHHHHHHHHHHHHHGHHHHGHHHHHFHHGHHHHHGGHHHHHHHHGHHHHHHGHHHHGFFHHHHGHHHHGHHHGHGGGGGGHGHHHHHHGFHHGHHHFFHHHHHHHGHHHHHHHHHHHHGHHFHEGGGGCGHHGBFHHGHGHHHHHHHHGFHHHHGHHHHGHHGGGGHGGCGGGGGGGFFFFFFFBBBBB
@M02197:105:000000000-AN6RF:1:1101:15463:13428 1:N:0:1
AGCCAGTCATACTCCTCCGCTTATTGATATGCTTAAGTTCAGCGGGTAGCCCTACCTGATTTGAGGTCAAATTGTCAGAAGCTGTCTCAAAAGAGACCCTTTAGAAGCTGAACCCCATTTATAAAGCTGCTCTTCACAAATGGCGTAGATAATTATCACACCAAAGCAAGGCAACAAAGGTCCCGCTAATGCATTTCAGGAGAGCCGACTTCTGAGAAGCCCGCATACTCCCACATCCAAGCCTGATCAACAGAAAAAGCTGAAAAGGTTGAGAATTTCATGACACTCAAACAGGCATGCTCCTCGGAATACCAAGGAGCGCAAGGTGCGTTCAAAGATTCGATGATTCAC
+
CCCDDFFFFFFFGGGGGGGGGGGHHHHHHHHHHHHHHHHHHHHGGGGGGHHHHHHHHHHHHHHHGHHHHHHHHHHHHHHHHHHHHHHHHHHHHGHHHGHHHHHHHHHHHHHHHHGGGHHHHHHHHHHHHHHHHHHHHHHHHHHHGGGGGHHHHHHHHHHHHGHHHHHHHHHHHHHHHHHHGHHHHHHGHHHHHHHHHHHHGGHGHHHGGGGHGHHHHGGGGGGHHHGGHGGHHHHHGGHHHHHHHGHHHHHHHFHHHGHGHHHHHFHGHHHHHHHGHHHHHHHHHGHHHHHHHHHHHHHGFE?GGHGHGHHHGHHGCGGGHGHHGGGGHGGGGGGGGGGFFFFFFFBBAAB
@M02197:105:000000000-AN6RF:1:1101:22786:13516 1:N:0:1
AGCCAGTCATACTCCTCCGCTTATTGATATGCTTACTTCCTCTAAATGACCAAGATCCTCCGCTTATTGATATGCTTACTTCCTCTAAATGACCAAGATCCTCCGCTTATTGATAAGCGGGGGAGTATATCAATAAGCGGAGGATCTTGGTCATTTTAGAGGAAGATCCTCCGCTTATTGATATGCTCCTCCGCTTATTGATATGCTTACTTCCTCTAAATGACCAAAGATTCGATGATTCAC
+
CBCCDFFFFFFFGGGGGGGGGGGHHHHHHHHHHHHHHHHHHHHHHHHHHHHHHHHHHIHHHHHHHHHHHHHHHHHHHHHHHHHHHHHHHHHHHHHHHHHHHHHHGGGGHHHHHHHHHHGGGGGGHGHHHHHHHHHHHGGGGGFGHHHHHHGHHHHHHHHHHHHHHHHHHHHHGHHHGHHHHGGGGGGHGGGGHHHGHHHGGHHHHHGGGGGGHGGHHHHHHGGFGGGGGGGHFFFFFFBBBAB
@M02197:105:000000000-AN6RF:1:1101:3584:13588 1:N:0:1
AGCCAGTCATACTCCTCCGCTTATTGATATGCTTAAGTTCAGCGGGTAGTCCTACCTGATTTGAGGTCAAATTGTCAGAAGCTGTCTCAAAAGAGACCCTTTAGAAGCTGAACCCCATTTATAAAGCTGCTCTTCACAAATGGCGTAGATAATTATCACACCAAAGCAAGGCAACAAAGGTCCCGCTAATGCATTTCAGGAGAGCCGACTTCTGAGAAGCCCGCATACTCCCACATCCAAGCCTGATCAACAGAAAAAGCTGAAAAGGTTGAGAATTTCATGACACTCAAACAGGCATGCTCCTCGGAATACCAAGGAGCGCAAGGTGCGTTCAAAGATTCGATGACTCAC
+
AB@ABFFFFFFFGFGGGGFGGGGHHGHHHHHHHFHHHGBHFHHGGGGGEHHHHHHHHGHHHHHHGGHEGHHHHHHHHHHHHHHHHHHHHHGHHGHHHGHHHHHGHGHHHHHHHGGGGFHHHHHHHFHHHHHHHHHHHHHHHGGHGFFGFHHHHHHHHGHHFGHHHFHHHCEGHHHHHHHGHHHHGGGGDHHHHHHHGHHGHGGFGHHHGGGGGGGHHGGGGGHGBHGGHGFFGHGCFGGHHGHHGHHGHHHHFHHHHEGHHDHGHGC2HHHEHHFGHGGHHHFFFGHFGBHHGBEHHHFDCGGGGD5HHGHFHHFGGGFGHHHGGGGGHGFFGDEBFGGFCFBFFFAA?>A
@M02197:105:000000000-AN6RF:1:1101:9251:13554 1:N:0:1
AGCCAGTCATACTCCTCCGCTTATTGTATGCTTAAGTTCAGCGGGTAGTCCTACCTGATTTGAGGTCAAATTGTCAGAAGCTGTCTCAAAAGAGACCCTTTAGAAGCTGAACCCCATTTATAAAGCTGCTCTTCACAAATGGCGTAGATAATTATCACACCAAAGCATGGCAACAAAGGTCCCGCTAATGCATTTCAGGAGAGCCGACTTCTGAGAAGCCCGCATACTCCCACATCCAAGCCTGATCAACAGAAAAAGCTGAAAAGGTTGAGAATTTCATGACACTCAAACAGGCATGCTCCTCGGAATACCAAGGAGCGCAAGGTGCGTTCAAAGATTCGATGATTCAC
+
CCCCCFFFFFFFGGGGGGGGGGGHHHHHHHHHHHHHHHHHHHGGGGGGHHHHHHHHHHHHHHHGHHHHHHHHHHHHHHHHHHHHHHHHHHHHGHHHGHHHHHHHHHHHHHHHHGGGHHHHHHHHHHHHHGHHHHHHHHHHHHHGGGGGHHHHHHHHHHHHHHHHHHHHHHHHHHHHHHHHHHHHGHGHHGHHHHHHHHHHGHGHHHGGGGHGGHGHGGGGGHGHHGGHGGGGHHHGGHHHHHFG4EHHHHHHHHHHHHHHHHHHHGHHHHHGHFHHHHBHHHGHGHHHHGHHHHHHHFF?GGGHHGHHHHHHHFEEEGGHHHHGGGGHGGGGGGGGGGFFFFFFFBAAAA
@M02197:105:000000000-AN6RF:1:1101:23654:13821 1:N:0:1
AGCCAGTCATACTCCTCCGCTTATTGATATGCTTAAGTTCAGCGGGTAGTCCTACCTGATTTGAGGTCAAATTGTCAGAAGCTGTCTCAAAAGAGACCCTTTAGAAGCTGAACCCCATTTATAAAGCTGCTCTTCACAAATGGCGTAGATAATTATCACACCAAAGCAAGGCAACAAAGGTCCCGCTAATGCATTTCAGGAGAGCCGACTTCTGAGAAGCCCGCATACTCCCACATCCAAGCCTGATCAACAGAAAAAGCTGAAAAGGTTGAGAATTTCATGACACTCAAACAGGCATGCTCCTCGGAATACCAAGGAGCGCAAGGTGCGTTCAAAGATTCGATGATTCAC
+
DCCCDFFFFFFFGGGGGGGGGGGHHHGHHHHHHHHHHHHHHHGGGGGGGHHHHHHHHHHHHHHHGHGHHHHHHHHHHHHHHHHHHHHHHHHGHGHHHGHHHHHHHHHHHHHGHHGGGHHHHHHHHGHHHHHHGGGHHHHHHHHGGGGGGHHHHHHHHHHHGHHHHHHHHHHHHHHHHHHHHHHGGGGHHHHHHHHHHHHHHGHGHHGHHGHGHHHHHGGGGGGHHHGGGGHHGGHHGGHHHEGFHHFHHHGHHGHHHHGHHHHHHHHHHHHGHHFHFGHFHHHGHGHHHHGHEHHHHGHGGGGGGHHHHGFHHHGFGGGGHHGHGECGHGGGFGGGGFGFFFFFFFBBAAA
@M02197:105:000000000-AN6RF:1:1101:7264:13904 1:N:0:1
AGCCAGTCATACTCCTCCGCTTATTGATATGCTTAAGTTCAGCGGGTAGTCCTGTCTGATTTGGGGTCAAAGGTATGAAGTTATAAGGGTCGAGCCCATAACCATTAGAAGCCCTCATCTAACGAATCGGCCAATGCACAAGACATTGTCCTCAGCGAAATAACCTATCACGCCAAGTCAAGCCAGATGTCGAAAGACAACACTGCTCATGCATTCCAGGCGAGCCGATCTGATAACCAAACCGACAAAAGCGCCCATGATCCAAACACCAACAGCTTATGTTGAACACAAAAAGTTGGGTTGAAGGTTTCATAACACTCAAACAGACATACTCTTCGGAATACCAAAGAGTGCAAGGTGCGTTCAAAGATTCGATGATTCAC
+
CCCDCFFFFFFFGGGGGGGGGGGHHHHHHHGHHHHHHHHHHHHGGGGGGHHHHHHHHHHHHHHHGGGGHHHHHGHHHHHHHHHHHHHHHHHGGGGGGHHHHHHHHHHHHHHHHHHHHHHHHHHGGGHGHGGGGHHHHHHGHHHHHHHHHHHHHHHHGGGG9HHHHHHHHFHGHGGGH0HHHHHGHHGHHHHHHGGGHHHHGGGGGGGGGGGGGGGGEGGGGGGGGFHGHGHHHHHGFDGEBFCGHHGGGGFGEHHGHGHGHGHHGGF?HHHFHFF3FHHHHHGFGHHGGGHHHHGHGGHGHFGD3HHHFGHHHHHHHGHHHHHGHHHHHGFHGGGGHHHHHHHFHHHHHHHHHGHHGGGGHGGGGGGGGGGFFFFFFFBBAAB
@M02197:105:000000000-AN6RF:1:1101:14808:13943 1:N:0:1
AGCCAGTCATACTCCTCCGCTTATTGATATGCTTAAGTTCAGCGGGTAGTCCTACCTGATTTGAGGTCAAATTGTCAGAAGCTGTCTCAAAAGAGACCCTTTAGAAGCTGAACCCCATTTATAAAGCTGCTCTTCACAAATGGCGTAGATAATTATCACACCAAAGCAAGGCAACAAAGGTCCCGCTAATGCATTTCAGGAGAGCCGACTTCTGAGAAGCCCGCATACTCCCACATCCAAGCCTGATCAACAGAAAAAGCTGAAAAGGTTGAGAATTTCATGACACTCAAACAGGCATGCTCCTCGGAATACCAAGGAGCGCAAGGTGCGTTCAAAGATTCGATGATTCAC
+
BCCCCFFFFFFFGGGGGGGGGGGHHHHHHHHHHHHHHHHHHHHGGGEGGHHHHGHHHHHHHHHHGHHHHHHHHHHHHHHHHHHHHHHHHHHHHGHHHGHHHHHHHHHHHHHHHHGGGHHHHHHHHHHHHHHHHHHHHHHGHHHHGGGGGHHHHHHFHHHHHGHHHHHHHHHHHHHHHHGHHHHHHHHGHHHHHHHHHHHHHGHGHHHHGHHHHHHHHGGGGGGGGHGGHGHFFGHGGGGHHFGHHGHHHHHHHHHHHHHGHHHHHHHHHHHHHHHFHGHHHHHGHGHHHHHHHHHHHHGGGGGGHHHHHGHHHHHGGGGGHHHHGGGGGGGGGGGGGGGFFFFFFFACCBC
@M02197:105:000000000-AN6RF:1:1101:2695:13995 1:N:0:1
AGCCAGTCATACTCCTCCGCTTATTGATATGCTTAAGTTCAGCGGGTAGTCCTACCTGATTTGAGGTCAAATTGTCAGAAGCTGTCTCAAAAGAGACCCTTTAGAAGCTGAACCCCATTTATAAAGCTGCTCTTCACAAATGGCGTAGATAATTATCACACCAAAGCAAGGCAACAAAGGTCCCGCTAATGCATTTCAGGAGAGCCGACTTCTGAGAAGCCCGCATACTCCCACATCCAAGCCTGATCAACAGAAAAAGCTGAAAAGGTTGAGAATTTCATGACACTCAAACAGGCATGCTCCTCGGAATACCAAGGAGCGCAAGGTGCGTTCAAAGATTCGATGATTCAC
+
BCBBBFFFFFFFGGGGGGGGGGGHHGHHGHHHGHHHHHHHHHHGGGGGGHHHHHHHHHHHHHHHGHHHHHHHHHHHHHHHFHHHHHHHHHHHHGHHHGHHHHGHHHHHHHHHHHGGGHHHHHHHHHHGHHHHHHHHHHHHHHGHGGGGGHHHHHHHHHHHGGHHHHHHHHGHHHHHHHHHFHHHHGGHHHHHHHHGHHHHHGHGHHHHGGHGHHHHHGGGGGGHGGGGHGGGHHHGGGHHGBFHEHHHHHHHHHHHFHHHHHHHHHHEHHHGHHHG5GHHFFHGDFHFHGHHFHGBHHHGGGGGGHHCHHHHHHHGGCCGHGHHGGCGHGGGGGGGGGFFCBFFFFBBBBB
@M02197:105:000000000-AN6RF:1:1101:5632:13991 1:N:0:1
AGCCAGTCATACTCCTCCGCTTATTGATATGCTTAAGTTCAGCGGGTAGTCCTACCTGATTTGAGGTCAAATTGTCAGAAGCTGTCTCAGAAGAGACCCTTTAGAAGCTGAACCCCATTTATAAAGCTGCTCTTCACAAATGGCGTAGATAATTATCACACCAAAGCAAGGCAACAAGGGTCCCGCTAATGCATTTCAGGAGAGCCGACTTCTGAGAAGCCCGCATACTCCCACATCCAAGCCTGATCAACAGAAAAAGCTGAAAAGGTTGAGAATTTCATGACACTCAAACAGGCATGCTCCTCGGAATACCAAGGAGCGCAAGGTGCGTTCAAAGATTCGATGACTCAC
+
BBBAAFCFFFFFGGGGGGGGG?EHHHHHGHHHHFFHGHHHHHGGGGAEEHHGFHHHHHHHHHHHGFGGHHGGHHHHHHGHHHHHHHFHHHHGHHHFHGGHEHFHHHHGGHHHHHGGGHHHHFHHHHHFHHHHHHHHHHHGHFHHGGGFGHHHHHHHGHHHHGHHHHHHHHGEHHHHFHEDHHHHGGGGHHHHHHHHHHHFHFEDHHHGHHGGGHHHHGGGGGGHFCAFHGHGGGGHGFFHHHHHHHHHHHHHHHHHFGEGF@HHFHHHHHHGHHGHFGFFHFGFF1BFHHFHFFGGHHHFGGCCFHHFHHGFHHHGGEGFCHGHGGGGGGFCGGGGEBCFFFFFFFABBA@
@M02197:105:000000000-AN6RF:1:1101:2965:14033 1:N:0:1
AGCCAGTCATACTCCTCCGCTTATTGATATGCTTACGTTCAGCGGGTAGTCCTACCTGATTTGAGGTCAAATTGTCAGAAGTTGGTCTTAAAGGAGACCATTTAGAAGCTGAACCCCGTTTATAAAGCTGCTCTTCACGATGGCGTAAATAATTTATCACACCAAAGCCAGGCAACAAAGGTCCCGCTAATGCATTTCAGGAGAGCCGACCTCTGAGATGAGAAGCCCGCATACTCCCACATCCAAGCCTGATCAACAGAAAAAGCTGAAAAGGTTGAGAATTTCATGACACTCAAACAGGCATGCTCCTCGGAATACCAAGGAGCGCAAGGTGCGTTCAAAGATTCGATGACTCAC
+
CCCCCFFFFFFFGGGGGGGGGGGHHGHGHHHHHHFHGGHHHHHGGGAEGHHHHHHGHHGHHHHHGGGHHHHHHHHHHHHHHHHHHGHHHHHGGHHEHGFHHHHHHHHHHHHGHHHGGGGHHH:HHHFHHHHHHHHHHGHGHGGHGGGGHHHHHHHHHHHHHHGGHHHHHHHHHHHHHHHHHHHHGGGGGGGHHHHHHHHHHHGHGGHGGGGGGGHHGGHGHHHGGGGGGHHGFFFGGHHGHHGGHHHEHHHHHGHHHHHHHHHGHHGHGHHHHHHHHGHHGBHGHGHGHFAFHHHHHHHHFHHHHGGGGGHHGHHHHHHHHGGGGGHHHHGGGGHGGGFGGGGGGFFFFFFFCCCBB
@M02197:105:000000000-AN6RF:1:1101:25067:13979 1:N:0:1
AGCCAGTCATACTCCTCCGCTTATTGATATGCTTAAGTTCAGCGGGTAGTCCTACCCGATTTGAGGTCAAATTGTCAGAAGCTGTCTCAAAAGAGACCCTTTAGAAGCTGAACCCCATTTATAAAGCTGCTCTTCACAAATGGCGTAGATAATTATCACACCAAAGCAAGGCAACAAAGGTCCCGCTAATGCATTTCAGGAGAGCCGACTTCTGAGAAGCCCGCATACTCCCACATCCAAGCCTGATCAGCAGAAAAAGCTGAAAAGGTTGAGAATTTCATGACACTCAAACAGGCATGCTCCTCGGAATACCAAGGAGCGCAAGGTGCGTTCAAAGATTCGATGATTCAC
+
CCCCCFFFFFFFGGGGGGGGGGGHHHHHHHHHHHHHGHHHHHHGGGGGGHHHHHHH1EGGGGHHGHHHHHHHHGHHHHHHHHHHHHHHHHHHHGHHHGHHHHHHHGHHHHHHHHGGGHHHHHHHHHHHHHHHHHHHHHHHHHGHGGGGGHHHHHHGHHHHHGHHHHHHHHGHHHHHHHHHHHHHGHHHHHHHHHHHHHHHHGHGHHHHHHGGGHHHHGGGGGGHHHGGHGHGGHHHGGHHHHHGHHHHHHGHHHHHHHHGHHHHHHHHHHHHHHFBHFHHHHHHHGHGHHGHHHHFHFGGGGGGHGHHHHHHHHHGGGGGHHHGGGGGHGGGGGGGGGGFFFFFFFCCCBC
@M02197:105:000000000-AN6RF:1:1101:8455:14106 1:N:0:1
AGCCAGTCATACTCCTCCGCTTATTGATATGCTTAAGTTCAGCGGGTAGTCCTACCTGATTTGAGGTCAAATTGTCAGAAGCTGTCTCAAAAGAGACCCTTTAGAAGCTGAACCCCATTTATAAAGCTGCTCTTCACAAATGGCGTAGATAATTATCACACCAAAGCAAGGCAACAAAGGTCCCGCTAATGCATTTCAGGAGAGCCGACTTCTGAGAAGCCCGCATACTCCCACATCCAAGCCTGATCAACAGAAAAAGCTGAAAAGGTTGAGAATTTCATGACACTCAAACAGGCATGCTCCTCGGAATACCAAGGAGCGCAAGGTGCGTTCAAAGATTCGATG
+
CCCCCFFFFFFFGGGGGGGGGGGHHHHHGHHHHHHHHHHGHGHGGGGGGHHHHHHHHHHHHHHHGHHHHHHHHHHHHHHHHHHHHHHHHHGHHGHHHGHHHHHHHHHHHHHHHHGGGHHHHHHHHHHHHHHHHHHHHHHHHHGHGGGGGHHHHHHHHHHHHHHHHHHHGHGHHHHHHHHHHHHHGHHHHGHHHHHHHHHHHGHGHHGGGGGGHHHHHGGGGGFHHGGGHGGGGGHGGGFHHHDHHHHHHHHHGHHHHHHHHHHHHHGHGHHHHGHHHHFGHHHHFFHGFHHHHHGHHHHECE22FHGHHHHHGHHGGGFECGHGGGGGGGGGGFFFBFFFBBBBB
@M02197:105:000000000-AN6RF:1:1101:21034:14500 1:N:0:1
AGCCAGTCATACTCCTCCGCTTATTGATATGCTTAAGTTCAGCGGGTATCCCTACCTGATCCGAGGTCAACCGTAAAAGATGAGGGGGTTTTGACAGGTAGCCGCCGGGACCCTATAGCGAGAGAATTACTACGGTTAGAGCCAGACGGCACCGCCACTGATTTTAAGGGCCGCGGAACCGCGAACCCCAAGACCAAGCCGAGGCTTGAGTGGTTATAATGACGCTCGAACAGGCATGCCCCTCGGAATACCAAGGGGCGCAATGTGCGTTCAAAGATTCGATGATTCAC
+
?ABBBFCFFFFFGFFGGGGGGGFHHGGHHFHBFDDHHFFFHGHDCGAEGHHHFGGHH<H0FFA7FC%FF<HFEBEE1FD:HGGFBE7?>EF3GGHHH+8(GHFEEGG?7;GEAGG<GH7GC6G8AHGH<<<<BE$E7DHH;GHGA:AC77GCGGHHHHHHHGHHHGGGGGEGGGGFGCCEFFGBCFFFFFHFFGGGGGGGHHGFFGGHGFHFHFFHGHHGFGCDHHGGFGFGBFGHGGGEEEEGGDFFFHGGHHGGE0EECGDCGGGGGGFF3A3EFFFFFD1FFAAAA>
@M02197:105:000000000-AN6RF:1:1101:22640:14632 1:N:0:1
AGCCAGTCATACTCCTCCGCTTATTGATATGCGGGGATTACTTCCTCTAAATGACCAAGATCCTCCGCTTATTGATATGCTTACTTCCTCTAAATGACCAAGATCCTCCGCTTATTGATATGCTTACTTCCTCTAAATGACCAAGATCCTCCGCTTATTGATATGCTTACTTCCTCTAAATGACCAAAGATTCGATGACTCAC
+
CEFHGFFFHGGFGGGGGGGGGGGHHHHHHHHH,GGGGGHHHHHHHHHHHHHHHHHHHHHHHHHHHHGGGGGHHHHHHHHHHHHHHHHHHHHHHHHHHHHHHHHHHHHHHGGHHGHHHHHHHHHHHHHHHHHHHHHHHHHHHHHHHHHGHHGHGHHHHHHHHHHHHHHHHHHHHHHHHHHHHHHHHHHHHHHHGGHGHHHGHHH
@M02197:105:000000000-AN6RF:1:1101:25565:14496 1:N:0:1
AGCCAGTCATACTCCTCCGCTTATTGATATGCTTAAGTTCAGCGGGTAGTCCTACCTGATTTGAGGTCAAATTGTCAGAAGCTGTCTCAAAAGAGACCCTTTAGAAGCTGAACCCCATTTATAAAGCTGCTCTTCACAAATGGCGTAGATAATTATCACACCAAAGCAAGGCAACAAAGGTCCCGCTAATGCATTTCAGGAGAGCCGACTTCTGTGAAGCCCGCATACTCCCACATCCAAGCCTGATCAACAGAAAAAGCTGAAAAGGTTGAGAATTTCATGACACTCAAACAGGCATGCTCCTCGGAATACCAAGGAGCGCAAGGTGCGTTCAAAGATTCGATGATTCAC
+
CCCCCFFFFFFFGGGGGGGGGGGHHHHHHHHHHHHHHHHHHHHGGGEGGHHHHHHHHHHHHHHHGHHHHHGHHHHFHGHHHHHHHHHHHHHHHGHHHGGHHHHHHHHHHHHHHHGGGHHHHHHHHHHHHHHGHHHHHGHHHHHGGFGGGHHHHHHHHHHHHHGHGHHHHHGHHHHHHHHGHHHHGHGHGHHHHHHHHHHHHGHGHHHGGGGGGGGHGGGGGGHHHHGGGGHGGGHHGGHGHFFHFEHGHHGHHHHHHHHFHHHHHHHHHHHHFHHHGHHHHHHFHGGHHGHHHHFHGHHGGGGGHHHHHHHGGGHFGGGCGCHHGGGGGGGGGGGGGGGFFFFFFFBBBAB
@M02197:105:000000000-AN6RF:1:1101:2481:14663 1:N:0:1
AGCCAGTCATACTCCTCCGCTTATTGATATGCTTAAGTTCAGCGGGTAGTCCTACCTGATTTGAGGTCAAATTGTCAGAAGCTGTCTCAAAAGAGACCCTTTAGAAGCTGAACCCCATTTATAAAGCTGCTCTTCACAAATGGCGTAGATAATTATCACACCAAAGCAAGGCAACAAAGGTCCCGCTAATGCATTTCAGGAGAGCCGACTTCTGAGAAGCCCGCATACTCCCACATCCAAGCCTGATCAACAGAAAAAGCTGAAAAGGTTGAGAATTTCATGACACTCAAACAGGCATGCTCCTCGGAATACCAAGGAGCGCAAGGTGCGTTC
+
ABCCAFFFFFFFGBGGGGGEGEGHHHHHHHHGHHGHHGHHHHHGGGGGGHHHHHHHHGHHHHHHGGHHGHHHHHHHHHHHHGHHHHHHHHHHGGHHHGHHHHHFHHHHHHHHHHGGGHHHHHHHHHHHHHHHHHHHHHHHHHHHHHGHHHHHHHHHFHHHHHHHHHHHHHHHHHHHHHHGGHHHHHHHHHHHHHHHGHHHHFHGHHHHHHHHHHHHHGGGGGGHHHGGGGGGGHHFGGHHHGFGHFEGHHGHHHGHHHHHGGHHGHFHHFGHHHHFHHHFHGFFFGHG5GHHHHHHHG2E2GGGGGHHHDHGGGGEACGFGFFFDDD@BBB@B
@M02197:105:000000000-AN6RF:1:1101:7543:14729 1:N:0:1
AGCCAGTCATACTCCTCCGCTTATTGATATGCTTAAGTTCAGCGGGTAGTCCTACCTGATTTGAGGTCAAATTGTCAGAAGCTGTCTCAAAAGAGACCCTTTAGAAGCTGAACCCCATTTATAAAGCTGCTCTTCACAAATGGCGTAGATAATTATCACACCAAAGCAAGGCAACAAAGGTCCCGCTAATGCATTTCAGGAGAGCCGACTTCTGAGAAGCCCGCATACTCCCACATCCAAGCCTGATCAACAGAAAAAGCTGAAAAGGTTGAGAACTTCATGACACTCAAACAGGCATGCTCCTCGGAATACCAAGGAGCGCAAGGTGCGTTCAAAGATTCGATGATTCAC
+
CCCCCFFFFFFFGGGGGGGGGGGHHHHHHHHHHHHHHHHHHHHGGGGGGHHHHHHHHHHHHHHHGHHHHHHHHHHHHHHHHHHHHHHHHHHHHGHHHGHHHHHHHHHHHHHHHHGGGHHHHHHHHHHHHHHHHHHHHHHHHHGHGGGGGHHHHHHHHHHHHHHHHHHHHHHHHHHHHHHHHHHHHGHHHHHHHHHHHHHHHGHGGHHHGGGGHHHHHGGGGGGHHHGGHGHHHGHGGGHHHHHHHFFHHHHHHHHHHHHHHHHHHHHHHHHHHHHHHDHHHHHFHGFFHHHHHHHHHGHGGGGGHHFHHHHHHGHGGGCEHHHHGGGGHGGGGGGGGGGFFFFFFFCBBCC
@M02197:105:000000000-AN6RF:1:1101:17945:14599 1:N:0:1
AGCCAGTCATACTCCTCCGCTTATGATATGCTTAAGTTCAGCGGGTAGTCCTACCTGATTTGAGGTCAAATTGTCAGAAGCTGTCTCAAAAGAGACCCTTTAGAAGCTGAACCCCATTTATAAAGCTGCTCTTCACAAATGGCGTAGATAATTATCACACCAAAGCAAGGCAACAAAGGTCCCGCTAATGCATTTCAGGAGAGCCGACTTCTGAGAAGCCCGCACACTCCCACATCCAAGCCTGATCAACAGAAAAAGCTGAAAAGGTTGAGAATTTCATGACACTCAAACAGGCATGCTCCTCGGAATACCAAGGAGCGCAAGGTGCGTTCAAAGATTCGATGATTCAC
+
CCCCCFFFFFFFGGGGGGGGGGGHHHHHHHHHHHHHHHHHHHGGGGGGHHHHHHHHHHHHHHHGHHHHHGHHHHHHHHHHHHHHHHHHGHHHGHHHGHHHHHHHHHGHHHHHHGGGHHHHHHHHHHHHHHHHHHHHHHHHHHHGGGGGHHHHHHHHGHHHGHHHHHHHHHHHHHHHHGHHHHHGHHHHHHHHHHHHHHHHGHGHHHGGHHGGHHHHGGGGGGHHHGGGGHHHGHHGGHHHGHHFHHHHHHHHHHHHHHHHHHHHHHHHHHHHHHHHHHHHHHFEGHHHHHHHHFHHHHGGGGGHHHHHGHHGHHGGGGGHHHHGGGGFFFGGGGGGGGFFFFFFFBBAAA
@M02197:105:000000000-AN6RF:1:1101:20482:14796 1:N:0:1
AGCCAGTCATACTCCTCCGCTTATTGATATGCTTACTTCCTCTAAATGACCAAGATCCTCCGCTTATTGATATGCTTACTTCGTCTAATGACCAAGATCCTCCGCTTATTGATATGCTACCTTACTTCCTCTAAATGACCAAGGTCCTCCGCTTATTGATATGCTCCTCCGCTTATTGACATGCTTAAGTTCAGCGGGTATCCCTACCTGATCCGAGGTCAACCTTGAAATAATGGGGGTCGATGGCAAGACTGTCACACACTCCAAGCGAAAGATAAACACTTACTACGCCAGGGAATATGAGATGATCCGCCTTTGAATTTCAGAAGGGAGAATGCAAGCATACTCATCTTCCATGGCCAAGCAATGGTGCTTGAGAGGTATTTAATGACGCTCGAACAGGCATGCCTCCCGGAATACCAGGAGG
+
CCCCCFFFFFFFGGGGGGGGGGGHHFHHHHHHHHHHHHHGHHHHHHHHHHHHHHHHGIHHHGGGGGHHHHHHHHHHHHHHHHGHGHHHHHHHHHHHHHGHHHHGGGGGHHHHHHHGHHHHHHHHHHHHHHGFHHHHHHGHHHHGHHHHHHGGGGGHHHGHHHHGHHHHHHGGGGGHHGHHHHHHHHHHHGHHHHGGGGGGHHHHHHHGHHGHHHHGGGFGGGGGGGHHHHHHHGGGGGGHGHHHGHGHHHHHHHEHHHHHHHHGGHGGFGHHHHHHHHHFDHFHGGGDGGHHHHGHHHGHHGHHHHGGGGGHHGHGHHHHHHHHHHHHHHHHHHHHHHHHHHHGFHHHGHHHHHHGHHGGHHHHHGE1GHHHHBHGHHHHHHHGHHHHGGGGGHHGHHFHGHGHHGGGGGGGGFFFFFFFFFCCCCC
@M02197:105:000000000-AN6RF:1:1101:15406:14904 1:N:0:1
AGCCAGTCATACTCCTCCGCTTATTGATATGCTACCTTACTTCCTCTAAATGACCAAGATCCTCCGCTTATTGATATGCTACCTTACTTCCTCTAAATGACCAAGATCCTCCGCTTATTGATATGCTTAAGTTCAGCGGGTATCCCTACCTGATCCGAGGTCAAACTTAGAAAGTTGGGGGTTGCTGGCAAGCATCCACCGGGACTCTGTAGCGAGGAGTATTACTACGCTTAGAGCCAGATGGCGCCGCCACTGATTTTAAGGCCTGCCGTTGCCGGCAGGGCCCAATACCAAGCAGAGCTTGAGTGTTGTACTGACGCTCGAACAGGCATGCCCCGCGGAATACCACGGGGCGCAATGTGCGTTCAAAGATTCGATGATTCAC
+
?ABBBFFFFFFFGGGGGGGGGGGHHHHHHHGHHHHGHHHHHHHHHHHHHHHHHHHHHHHHHHHHHGGGGGHHHHHHHHHHHHHHHHHHHHHHHHHFFHFHHHFGGHHHHHHHGGGEGHHHHHHHHHHHHHHGFHHHHGGGGCFHHHHGHGHGFGHHHGGGGHGHGHGH:HHHHHH<HGCFGGDGHHHHGHGFHHHHHHGHGFFGGFFGGGGGGGGGGGGBFFFFFFFFFFFFFFB;90B;9.A-@??CCHG=FDGGDBHHHHED?CGCGCGGGGCCHHFEGGF/BHEHBFGHFHFHFHHHHHHGHGHHGBHF4GFFDG?HHEBHHHGFHHG?ECGCEGGDFBGFAEFGGGEFCEGBHHEEEEFGFGGFFGEGC4FFBFFD@BBBB
@M02197:105:000000000-AN6RF:1:1101:19754:14935 1:N:0:1
AGCCAGTCATACCTCCGCTTATTGATATGCTTAAGTTCAGCGGGTAGTCCTACCTGATTCGAGGTCAAATTGTCAGAAGCTGTCTCAAAAGAGACCCTTTAGAAGCTGAACCCCATTTATAAAGCTGCTCTTCACAAATGGCGTAGATAATTATCACACCAAAGCAAGGCAACAAAGGTCCCGCTAATGCATTTCAGGAGAGCCGACTTCTGAGAAGCCCGCATACTCCCACATCCAAGCCTGATCAACAGAAAAAGCTGAAAAGGTTGAGAATTTCATGACACTCAAACAGGCATGCTCCTCGGAATACCAAGGAGCGCAAGGTGCGTTCAAAGATTCGATGATTCAC
+
CCCCCFFFFFFFGGGGGGGGGGHHHHHHGHHHHHHHHHHGHGG?2AFGHHHHHHHHHHHHGBGEEHEHFHHHHEHHHGHFFHHGHHHHHGHGHHHGHHHHHFGHGHHHGHHHGGGHHHHHHHHGHFGHHGHHHHHHHEHHHFGGGGGGHFHHHGHHHHGGHHHHHHHHHHHGHHHHHFDGHGGGGHHHFHHHGHHHHHHFGDHHHGGGGGHGGHHGGGGGGGHHGGEGHGGGHGFFHAFFHGFHHEHHGHHHHHGHHHHHGHHHGHHHHHHHG55FGGGHHHBGHHHFHHHFGHFEHFGGFGGHHHHFFHHFCGGGGGGHHHEFGGHGGGGBGFECGFBFFFFFBBBBB
@M02197:105:000000000-AN6RF:1:1101:17805:15059 1:N:0:1
AGCCAGTCATACTCCTCCGCTTATTGATATGCTTAAGTTCAGCGGGTAGTCCTACCTGATTTGAGGTCAAATTGTCAGAAGCTGTCTCAAAAGAGACCCTTTAGAAGCTGAACCCCATTTATAAAGCTGCTCTTCACAAATGGCGTAGATAATTATCACACCAAAGCAAGGCAACAAAGGTCCCGCTAATGCATTTCAGGAGAGTCGACTTCTGAGAAGCCCGCATACTCCCACATCCAAGCCTGATCAACAGAAAAAGCTGAAAAGGTTGAGAATTACATGACACTCAAACAGGCATGGTACTCGTAATCCCAAGGCGCACAAGGTGCGATCAGAGGTTCGAGGATACAC
+
BABAAFFFFFFFDGGGGGGGGGGHGGFHHHHGFHHFHHFGHHHGGGEEGHHHFHFEFHFHHHHEFFGHHHHFGFHFHHHHHHHGHHHHHHHHFEFHHGHHHHHHHHBFHHHHGFGGGHHHGHHHGHGHGHHHHHHHHHGGHHHGCDGGEGFGHFHFHFHHHGHHGHHHHH0FCGHHHH;HHGFHGGGGGH7HHH9FFHGHFGEDCH@ECDGCGFFGGGBF6G6G@DDF9GGFFGGB//B0G11212F122B10@1@1G@2221GD>>02HG2GFB2D2122B11DBD0F1G1AB1F22A1B////B1BB//1A/00A0111A1EA0A0B13F1B11A111>1333B>11A>
@M02197:105:000000000-AN6RF:1:1101:4788:14967 1:N:0:1
AGCCAGTCATACTCCTCCGCTTATTGATATGCTTAAGTTCAGCGGGTAGTCCTACCTGATTTGAGGTCAAATTGTCAGAAGCTGTCTCAAAAGAGACCCTTTAGAAGCTGAACCCCATTTATAAAGCTGCTCTTCACAAATGGCGTAGATAATTATCACACCAAAGCAAGGCAACAAAGGTCCCGCTAATGCATTTCAGGAGAGCCGACTTCTGAGAAGCCCGCATACTCCCACATCCAAGCCTGATCAACAGGAAAAGCTGAAAAGGTTGAGAATTTCATGACACTCAAACAGGCATGCTCCTCGGAATACCAAGGAGCGCAAGGTGCGTTCAAAGATTCGATGACTCAC
+
CCCCCFFFFFFFGGGGGGGGGGGHHHHHGHHHHHGHHFHHHHHGGGEGGHHHHHHHHHHHHHHHGHHHGHHHHHHHHHHHGGHGHHHHHGHHHGGHHFHHHHHHHHHHHGHHHHGGGHHHHHHHHHHHHHHGHHGGHHHHGGHHGGGGGHHGHHHHHHHHHHHHHHHHHHHHHHHHHHFHHHHHHHHGGHHHHHHHHHGHHGHGGFHGGGGGGGGGHGGGGGHHGGGGHGGGHHHHGGHHHHFHHHGHHHHHHHHHHHHHHHGHHHHHHHHGHHHHHHHHHHGGAFFGHHHHHGBHHG1GF?E?FFHHHHDHGHHGGGGGHHHHGGGGHGFCFGGGGGGFFFFDFFA>33A
@M02197:105:000000000-AN6RF:1:1101:18618:15039 1:N:0:1
AGCCAGTCATACTCCTCCACTTATTGATATGCTTAAGTTCAGCGGGTAGTCCTACCTGATTTGAGGTCAAATTGTCAGAAGCTGTCTCAAAAGAGACCCTTTAGAAGCTGAACCCCATTTATAAAGCTGCTCTTCACAAATGGCGTAGATAATTATCACACCAAAGCAAGGCAACAAAGGTCCCGCTAATGCATTTCAGGAGAGCCGACTTCTGAGAAGCCCGCATACTCCCACATCCAAGCCTGATCAACAGAAAAAGCTGAAAAGGTTGAGAATTTCATGACACTCAAACAGGCATGCTCCTCGGAATACCAAGGAGCGCAAGGTGCGTTCAAAGATTCGATGATTCAC
+
CCCCDFFFFFFFGGGGGGGGGGHHHHHHHHHHHHHHHHHHHHHGGGGGGHHHHHHHHHHHHHHHGHHHHHHHHHHHHHHHHHHHHHHHHHHHHGHHHGHHHHHHHHHHHHGHHHGGGHHHHHHHHHGHHHHHHHHHHHHHHHHHGGGGGHHHHHHHHHHHHHHHHHHHHHHHHHHHHHHHHHHHGGHGGHHHHHHHHHHHHGHGHHGHGGHHHHHHGGGGGGHHGGGGHGHGGGHHGGHHGB@HHHGGHHHHHHHHHHHHHHHHGHGHHHHHHHHGHGFGHHHBFGHHHHHHHHHHHGHDGGGGHHHHGD3HHHHEGGGGHHHHGGGGGGGGGGGGGGGFFFFFFFCCBBB
@M02197:105:000000000-AN6RF:1:1101:21705:15128 1:N:0:1
AGCCAGTCATACTCCTCCGCTTATTGATATGCTTAAGTTCAGCGGGTAGTCCTACCTGATTTGAGGTCAAATTGTCAGAAGCTGTCTCAAAAGAGACCCTTTAGAAGCTGAACCCCATTTATAAAGCTGCTCTTCACAAATGGCGTAGATAATTATCACACCAAAGCAAGGCAACAAAGGTCCCGCTAATGCATTTCAGGAGAGCCGACTTCTGAGAAGCCCGCATACTCCCACATCCAAGCCTGATCAACAGAAAAAGCTGAAAAGGTTGAGAATTTCATGACACTCAAACAGGCATGCTCCTCGGAATACCAAGGAGCGCAAGGTGCGTTCAAAGATTCGATGACTCAC
+
BBBCCFFFFFFFGGGGGGGGGGGHHHHHHHGHHHHHHHHHHHHGGGGGGHHHHHHHHGGHHHHHGHHHHHHHHHFHHHHHHHHHHHHHHHHHGGHGHGHHHHHHHHHHHHHHHHGGGHHHGHHGHHHHHHHHHHHHHHHHHHFFGGGGGHHHHHHHHHHHHGHHHHHHHGGHHHHHHHHHGGHHGGGFGHHHHGHHHHHHHGHGHHHGGGGGHGHHHGGGGGHGHGGGHGHHHHGGGGHHHHHFHEFHGHHHHHHHFHGHGFGHHHHHFHGHFFGF5FFHHHHGGEGHHHHHFFHHHAHECECGHHGDCHHHHGHGFEECFCHHEECEEGGGGGGGGFGFFFFFFFBA3>A
@M02197:105:000000000-AN6RF:1:1101:24595:15169 1:N:0:1
AGCCAGTCATACTCCTCCGCTTATTGATATGCTTACTTCCTCTAAATGACCAAGGTCCTCCACTTATTGATATGCTTAAGTTCAGCGGGTATTCCTACCTGATCCGAGGTCAAACGTTCAGAAGTTGGGGGTTTAACGGCGTGGCCGCGCTGTTTCCCAGTGCGGGGTGTGCTACTACGAGGAGGAAGCTACAGCGGGACCGCCACTAGATTTAGGGGACGGCGGGCGCGGAGGCTCGCCGATCCCCAACACCAAGCCCGGGGGCTTGAGGGTTGAAATGACGCTCGGACAGGCATGCCCGCCAGAATACTAGCGGGCGCAATGTGCGTTCAAAGATTCGATGATTCAC
+
AAABCFFFFFFFGGGGGGGGGGGHGH5GHHGGHHGHHHHHHHHHHHHHGGFHAGGFFHHHHHHHHHGHHHHHEGHHHHHHHHHHHHGGGGCHHGHHEHHHHGHHHHGGGGHHHHG9:0-;HH/HH(HHGFGGG:H<GGGGG;C7CGC/CG?DAG/GF<<:.C6C#A@/:G4FEBF66B.##D2EEF4F.7:F;FG?#;2BFA?CFGFFB0FCFFGFFFA-GF?GGG@C9GC/@?GC?GGGGGGGGHAFCF2DGHDGGCCGGHFEHHFHFGHHFHGHHGAE?CEE?1GHHGGHHFEGGGGGHEFHFHHHHCGGGGGGGGHHHHGGGGHGGGFGGGGGGFFFFFFFCCBAB
@M02197:105:000000000-AN6RF:1:1101:11304:15189 1:N:0:1
AGCCAGTCATACTCCTCCGCTTATTGATATGCTTAAGTTCAGCGGGTAGTCCTACCTGATTTGAGGTCAAATTGTCAGAAGCTGTCTCAAAGGAGACCCTTTAGAAGCTGAACCCCATTTATAAAGCTGCTCTTCACAAATGGCGTAGATAATTATCACACCAAAGCAAGGCAACAAAGGTCCCGCTAATGCATTTCAGGAGAGCCGACTTCTGAGAAGCCCGCATACTCCCACATCCAAGCCTGATCAACAGAAAAAGCTGAAAAGGTTGAGAATTTCATGACACTCAAACAGGCATGCTCCTCGGAATACCAAGGAGCGCAAGGTGCGTTCAAAGATTCGATG
+
BCCDCFFFFFFFGGGGGGGGGGGHHHHHHHHHHHHHHHHHGHHGGGGGGHHHHHHHHHHHHHHHGHHHHHHHHHHHHHHHHHHHHHHHHHHHHGHHGGHHHHHHHHHGHHHHHHGGGHHHHHHHHHHHHHHHHHHHHHHGGHHHGGGGGHHHHHGHHHHHHHHHHHHHHHGHHHHHHHHHHHHGGHHGHHHHHHHHHHHHHGGGHHHHGGGHGHGGGGGGGGHHHGGGHGHHGHHHGGHHHHHHHHHHHHHHHHHHHHHHHHHHGHHHGHHHHHHHBFHHHHHGFEHHHFHHGHGHHHHGGGGEHGHHHGHHHHHGGGGGHHHGGGGGGGGGGFFFCFFFCCCCC
@M02197:105:000000000-AN6RF:1:1101:10728:15349 1:N:0:1
AGCCAGTCATACTCCTCCGCTTATTTATATGCTTAAGTTCAGCGGGTAGTCCTACCTGATTTGAGGTCAAATTGTCAGAAGCTGTCTCAAAAGAGACCCTTTAGAAGCTGAACCCCATTTATAAAGCTGCTCTTCACAAATGTCGTAGATAATTATCACACCAAAGCAAGGCAACAAAGGTCCCGCTAATGCATTTCAGGAGAGCCGACTTCTGAGAAGCCCGCATACTCCCACATCCAAGCCTGATCAACAGAAAAAGCTGAAAAGGTTGAGAATTTCATGACACTCAAACAGGCATGCTCCTCGGAATACCAAGGAGCGCAAGGTGCGTTCAAAGATTCGATGACTCAC
+
CBCCAFFFFFFFGGGGGGGGGGGHHGHHHFGHHHHHHHHHHHHGGGEGGHHHHHHHHHHHHHHHGHHHHHHHHHHHHHHHHHHHHGHFHGHHGGHHHGHHHHHHHHHHHHHHHHGGGHHHHHHHHHHHHHGHGHHHHHHHHGHGHGHGGGHHHHHGHHHHHGHHHHHHHGGHHHHHGHGHGHHHGGHHGHHHHHHHHHHHHGHGHHHHHGGHHHHHHGGGGGGGHHGGHGHGHHHHCGFHHEHHHHHHHHHHHHHGHHFHFHHGHHHHHGHFHHHHFEGHHHHHHGHHHHHGGHHHHGHDGGGGHGHFHFHGHHHGGGEGGHHHGGGGHEGGGGGGGGGFFFFFFFAAABB
@M02197:105:000000000-AN6RF:1:1101:25361:15247 1:N:0:1
AGCCAGTCATACTCCTCCGCTTATTGATATGCTTAAGTTCAGCGGGTAGTCCTACCTGATTTGAGGTCAAATTGTCAGAAGCTGTCTCAAAAGAGACCCTTTAGAAGCTGAACCCCATTTATAAAGCTGCTCTTCACAAATGGCGTAGATAATTATCACACCAAAGCAAGGCAACAAAGGTCCCGCTAATGCATTTCAGGAGAGCCGACTTCTGAGAAGCCCGCATACTCCCACATCCAAGCCTGATCAACAGAAAAAGCTGAAAAGGTTGAGAATTTCATGACACTCAAACAGGCATGCTCCTCGGAATACCAAGGAGCGCAAGGTGCGTTCAAAGATTCGATGATTCAC
+
CCCCCFFFFFFFGGGGGGGGGGGHHHHHCHGHHHHHHHHHHHHGGGGGGHHHHHHHHHHHHHHHGHHHHHHHHHHHHHHHHHHHHHHHHHHHHGHHHGHHHHHHHHHHHHHHHHGGGHHGGHHHHHHHHHGHHHHHHHHHHHHGGGGGGHHHHHHHHHHHHGHHHHHHHHHHHHHHHHHHHHHGHGGHHHHHHHHHHHHHHGHGGHHHGGGGGHHGHGGGGGHGGHGGHGHGGHGGGFHHG3HHHGHHHHHHHGGFGGHFHHGHHHHHHHHHHHHFHEGHHHHHHGGHHHHEHHHGHHHGGGGGGHGFHFHFFHHGF?CGHGHHGGGGHGGCGGGGGGGFFFFFFFCBABB
@M02197:105:000000000-AN6RF:1:1101:29293:15435 1:N:0:1
AGCCAGTCATACTCCTCCGCTTATTGATATGCTTAAGTTCAGCGGGTAGTCCTACCTGATTTGAGGTCAAATTGTCAGAAGCTGTCTCAAAAGAGACCCTTTAGAAGCTGAACCCCATTTATAAAGCTGCTCTTCACAAATGGCGTAGATAATTATCACACCAAAGCAAGGCAACAAAGGTCCCGCTAATGCATTTCAGGAGAGCCGACTTCTGAGAAGCCCGCATACTCCCACATCCAAGCCTGATCAACAGAAAAAGCTGAAAAGGTTGAGAATTTCGTGACACTCAAACAGGCATGCTCCTCGGAATACCAAGGAGCGCAAGGTGCGTTCAAAGATTCGATGATTCAC
+
BBABBFCFFFFFGFFGGFEEGGEHHGHHCHH5GFGHHH5DFHFFGGAEGHHHHFHHHHGGHHGHGEACHHFHHHHHHGHHHHHGHHFHHGHHFGHHHGHHHHHHHHGHHGHHHHGGGHHHHHHHHHGHGCGFGHHHHHGHHHHGGEGGFHHHHHHHHHGFHGHHHHHHHHHHHHHHHHEFGGHGHGHGGHHGFHHGHGHHFGHGHHGGCFGEGGEGFGGGGGGGGDEFGGFGHHFF/CGFFHHHHHFHGGHGBFHHGFFGBGFEHGFHFHFGHFGB/?GGBDHHGC1FGHGGHGHFHGAGE/EEGGFBHFG1HGFEEA0AB1GB?EE011FBGGGGEC1113FFDBAAAAA
@M02197:105:000000000-AN6RF:1:1101:22458:15502 1:N:0:1
AGCCAGTCATACTCTCCGCTTATTGATATGCTTAAGTTCAGCGGGTAGTCCTACCTGATTTGAGGTCAAATTGTCAGAAGCTGTCTCAAAAGAGACCCTTTAGAAGCTGAACCCCATTTATAAAGCTGCTCTTCACAAATGGCGTAGATAATTATCACACCAAAGCAAGGCAACAAAGGTCCCGCTAATGCATTTCAGGAGAGCCGACTTCTGAGAAGCCCGCATACTCCCACATCCAAGCCTGATCAACAGAAAAAGCTGAAAAGGTTGAGAATTTCATGACACTCAAACAGGCATGCTCCTCGGAATACCAAGGAGCGCAAGGTGCGTTCAAAGATTCGATGATTCAC
+
ABCCCFFFFFFBGGGGGGGGGGHHHCHFHHGHHHHHHHHHFGGGGFEGHHHHHHHHHGHHHHHGGBGHHHHHHHHGHHHHGHHHGHHHHGHHGGHHGHHHHHHHHHHHHHHHHGGGHHHHHHHHHHHHGHHHHHHHHHHGHGHGGGGGHGHHHHHHGHHHGHHHHHGGHFHHHHHHHHHHGHHHGGGHHHHHHHHHHGHHGFGGHHHHHGHHGHHHGFGGGGHHHGGGGGGHHGGGGHFFFHHFHFHHFHFHHHHGHHHHHHHHHHFHHHHGFHFG5HHHHHFFGFHHHHGHHFHGHHGFCEGHHGHG53HHHHGGCFGHFHGGGGGCGGGGGGGGGFFFFFFFFAAAAA
@M02197:105:000000000-AN6RF:1:1101:20906:15522 1:N:0:1
AGCCAGTCATACTCCTCCGCTTATTGATATGCTTAAGTTCAGCGGGTAGTCCTACCTGATTTGAGGTCAAATTGTCAGAAACTGTCTCAAAAGAGACCCTTTAGAAGCTGAACCCCATTTATAAAGCTGCTCTTCACAAATGGCGTAGATAATTATCACACCAAAGCAAGGCAACAAAGGTCCCGCTAATGCATTTCAGGAGAGCCGACTTCTGAGAAGCCCGCATACTCCCACATCCAAGCCTGATCAACAGAAAAAGCTGAAAAGGTTGAGAATTTCATGACACTCAAACAGGCATGCTCCTCGGAATACCAAGGAGCGCAAGGTGCGTTCAAAGATTCGATGATTCAC
+
CABCCFFFFFFFGGGGGGGGGGGHHHHHHHHHHHHHHHHHHHHGGGGGGHHHHHHHHHGHHHHHGHFHHHHHHHHHHHHHHHHHGHHHHHGHHGHHHGHHHHHHHHHHGHHHHHGGGHHHHHHGHHHHGHHHGHHHHHHHHHHHGGGGGHHHHHHHHHHHHGHHHHHHGHGHHHHHHHHGHHHHGGHHHHHHHHHHGHHHHGHGHHGGGGGGGGHHHGGGGGGGHHGGGGGHHHHHGGHFGHHHHHHHHHHHHHHHHFHHHHHHHHHFGHHFHGHFHGHHHHHG5GHGHHHHHHHHHHHDECE?HHFHGGDHHHGEGGGGHHHHGGGGHGGGGGGGGGGFFFFFFFBABAB
@M02197:105:000000000-AN6RF:1:1101:25846:15429 1:N:0:1
AGCCAGTCATACTCCTCCGCTTATTGATATGCTTAAGTTCAGCGGGTAGTCCTACCTGATTTGAGGTCAAATTGTCAGAAGCTGTCTCAAAAGAGATCCTTTAGAAGCTGAACCCCATTTATAAAGCTGCTCTTCACAAATGGCGTAGATAATTATCACACCAAAGCAAGGCAACAAAGGTCCCGCTAATGCATTTCAGGAGAGCCGACTTCTGAGAAGCCCGCATACTCCCACATCCAAGCCTGATCAACAGAAAAAGCTGAAAAGGTTGAGAATTTCATGACACTCAAACAGGCATGCTCCTCGGAATACCAAGGAGCGCAAGGTGCGTTCAAAGATTCGATGATTCAC
+
BBCCCFFFFFFFGGGGGGGGGGGHHHHHHHGHHHHHHHHHHHHGGGGGGHHHHGHHHHHHHHHHGHHHHHHHHHHHHHHHHHHHHHHHHHHHHGHHHHHHHHHHHHHHHHHHHHGGGHHHHHHHHHHHHHGHHHHHHHHHHHHHGGGGGHHHHHHHHHHHHHHHHHHHHHHHHHHHHHHHHHHHHGHGHHHHHHHHHHHHHGHGHGHHHGGHHHHHHGGGGGGHGGGGHGHHHHHHGGHHHHHHHHGHHHHHHHHHHHHHHHHHHHHHHHHHHHHGGHHHHHHHHGHGHHFHHHHHHHHGGGGGHHHHHHHGHHHGGGGGHHHHGGGGHGGGGGGGGGGFFFFFFFBB@BB
@M02197:105:000000000-AN6RF:1:1101:19142:15674 1:N:0:1
AGCCAGTCATACTCCTCCGCTTATTGATATGCTTAAGTTCAGCGGGTAGTCCTACCTGATTTGAGGTCAAATTGTCAGAAGCTGTCTCAAAAGAGACCCTTTAGAAGCTGAACCCCATTTATAAGGCTGCTCTTCACAAATGGCGTAGATAATTATCACACCAAAGCAAGGCAACAAAGGTCCCGCTAATGCATTTCAGGAGAGCCGACTTCTGAGAAGCCCGCATACTCCCACATCCAAGCCTGATCAACAGAAAAAGCTGAAAAGGTTGAGAATTTCATGACACTCAAACAGGCATGCTCCTCGGAATACCAAGGAGCGCAAGGTGCGTTCAAAGATTCGATGATTCAC
+
BBBBBFFFFFFFGGGGGGGGGGGFHHHHHHHHHHGHHHHHHHHGGGGGGHHGHHHHGGHHHHHGEHGFHHHHHHBGHHGGEHHHGGHHGHHHHGHHHGHFGHHHGHEECFFHGHGGGHHHHHHHHHHFHGHHHHHHHHFHHHHHGGGGGHHHHGHHHHHGHGHHHHHHHHFHHHHHHHHGFGFHEHHGGHHHHHHHHHHHHGGGHGHHHHGHHGHHHGGGFFGGFGGGGGFGGGGHGGHFGHHFHHGHHHHFGHHHHFHHGHFHF3FFHFHEHHFHHHFG@HHEFGFGHHHHHHHHHHGGGGGGGHHFHHHGHHHGGGFAHHHGGGGGHGFGGGGGGGFFFFFFFFBBBBB
@M02197:105:000000000-AN6RF:1:1101:25867:15799 1:N:0:1
AGCCAGTCATACTCCTCCGCTTATTGATATGCTTAAGTTCAGCGGGTAGTCCTACCTGATTTGAGGTCAAATTGTCAGAAGCTGTCTCAAAAGAGACCCTTTAGAAGCTGAACCCCATTTATAAAGCTGCTCTTCACAAATGGCGTAGATAATTATCACACCAAAGCAAGGCAACAAAGGTCCCGCTAATGCATTTCAGGAGAGCCGACTTCTGAGAAGCCCGCATACTCCCACATCCAAGCCTGATCAACAGAAAAAGCTGAAAAGGTTGAGAATTTCATGACACTCAAACAGGCATGCTCCTCGGAATACCAAGGAGCGCAAGGTGCGTTCAAAGATTCGATGATTCAC
+
CCCCCFFFFFFFGGGGGGGGGGGHHHHHHHHHHHHHHHHHHHHGGGEGGHHHHHHHHHHHHHHHGHHHHHHHHHHHHHHHHHHHHHHHHHHGHGHHHGHHHHHHHHHGHHHHHHGGGHHHHHHHHHHHHHHHHHHHHHHHHHHGGGGGGHHHHHHHHHHHHGHHHHHHHHGHHHHHHHHGHGHHGGHHGHHHHHHHHHHHHGGGHHHGGHGGHHHHHGGGGGGHHHGGGGGHHGHHGGHHHEHHFFGEHHGHHGGHHHHHGBGHHHHGGHHHHHGDHHHGHHHFHGHHHHHHHHHGHHHEGGGGHHGHHHHHHHHGFAGGHGGHGGGGHGGGFFFGGGGFFFFFFFCBAAB
@M02197:105:000000000-AN6RF:1:1101:25836:15923 1:N:0:1
AGCCAGTCATACTCCTCCGCTTATTGATATGCTTAAGTTCAGCGGGTAGTCCTACCTGATTTGAGGTCAAATTGTCAGAAGCTGTCTCAAAAGAGACCCTTTAGAAGCTGAACCCCATTTATAAAGCTGCTCTTCACAAATGGCGTAGATAATTATCACACCAAAGCAAGGCAACAAAGGTCCCGCTAATGCATTTCAGGAGAGCCGACTTCTGAGAAGCCCGCATACTCCCACATCCAAGCCTGATCAACAGAAAAAGCTGAAAAGGTTGAGAATTTCATGACACTCAAACAGGCATGCTCCTCGGAATACCAAGGAGCGCAAGGTGCGTTCAAAGATTCGATGATTCAC
+
BCCCCFFFFFFFGGGGGGGGGGGHHHHHHGHHHHGHHHHHHHHGGGGGGHHHHGHHHHHHHHHHGHHHHHHHHHFHHHHHGHHHHHHHHHHHGGHHHGHHHHHHHHHHHHHHHHGGGHHHHHHHHHHGHHHHHHHHHHHHHHHHGGGGGHHHHHHHHHHHHHHHHHHHHHGHHHHHHHHHHHHHGHHHFHHHHHHHHHGHHGGGHGHHGGGGHHHHHGGGGGGGHGGGHGHHHHHHGGHHHFHHHGHHHHGHHHHHHGHHGHHHFHHHHGHHHHHGHHHHHHHHHGHHHHHGHHHHHHHGGGGGHHHFHHGHFGHGGGFGHHHHGGGGHGGGGGGGGGGFFFFFFFBCCCB
@M02197:105:000000000-AN6RF:1:1101:5503:15928 1:N:0:1
AGCCAGTCATACTCCTCCGCTTATTGATATGCTTAAGTTCAGCGGGTAGTCCTACCTGATTTGAGGTCAAATTGTCAGAAGCTGTCTCAAAAGAGACCCTTTAGAAGCTGAACCCCATTTATAAAGCTGCTCTTCACAAATGGCGTAGATAATTATCACACCAAAGCAAGGCAACAAAGGTCCCGCTAATGCATTTCAGGAGAGCCGACTTCTGAGAAGCCCGCATACTCCCACATCCAAGCCTGATCAACAGAAAAAGCTGAAAAGGTTGAGAATTTCATGACACTCAAACAGGCATGCTCCTCGGAATACCAAGGAGCGCAAGGTGCGTTCAAAGATTCGATGATTCAC
+
AAABBFCFFFFFGGGGGGGGGGGHHHGHHHHHHHHHHGHGHHHGGGGGGHHHHHHHHHHHHHHHGHHHHHHHHHHHHHHHHHHHHHHHHHHGHGGHHGHHHHHHGHHGHHHHHHGGGHHHHHHHHHHHHHHHHHHHHHHH<HHHGGGGGHHHHHHHHHHHHHHHHHHHHHGHHHHHGHHGHHHHHGGGHHHHHHHHHHHHHGHGHHGGGHHHGGGGG0CCFGGHGGGGGGHGHHHGGGHHGBHHHFHHHHHGHHHHHHHHHEHGHHHHHHGHHHHG5DFGDFFFGEHHHHHGHHEHGEHGGCCGHGHHHFHHHHHGGCGFHGHHGGFGFEGGGGGGGFGFFFFFFFBBBAB
@M02197:105:000000000-AN6RF:1:1101:10928:15976 1:N:0:1
AGCCAGTCATACTCCTCCGCTTATTGATATGCTTAAGTTCAGCGGGTAGTCCTACCTGATTTGAGGTCAAATTGTCAGAAGCTGTCTCAAAAGAGACCCTTTAGAAGCTGAACCCCATTTATAAAGCTGCTCTTCACAAATGGCGTAGATAATTATCACACCAAAGCAAGGCAACAAAGGTCCCGCTAATGCATTTCAGGAGAGCCGACTTCTGAGAAGCCCACATACTCCCACATCCAAGCCTGATCAACAGAAAAAGCTGAAAAGGTTGAGAATTTCATGACACTCAAACAGGCATGCTCCTCGGAATACCAAGGAGCGCAAGGTGCGTTCAAAGATTCGATGATTCAC
+
BABCCFFFFFFFGGGGGGGGGGGHGHHHHHHHHHHHHHHHHHHGGGGGGHHHHHHHHHHHHHHHGHGHGHHHHFHHHHHHHHHHHHHHHHHHHGHEHGHHHHGHHHHHGHHHHGGGGHHGHHHFHHHHHHHHHHHGHHHHHHGGGGHGHHHHHHHHHHHHHHHHGHHHHHHHHHHHHHHHHGHHGHGGHHHHHHHHHHHHHGHGFHHGGHGGGFHHGGFFGGHHGHGGGGGHHHHHDGHHHHHHHFFGHHHHHHHHHGHHHHHHHGEFHHHHGHHHHEGHHHHHGGGHHHFFGFFFHFE?GGF?HHGG5HHHHFFGGGGGHCHGGGGGHCGGGGG5GFGFFFFFFFBBBAB
@M02197:105:000000000-AN6RF:1:1101:11806:16003 1:N:0:1
AGCCAGTCATACTCCTCCGCTTATTGATATGCTTAAGTTCAGCGGGTATCCCTACCTGATCCGAGGTCAACCTTGAAATAATGGGGGTCGATGGCAAGACTGTCACACACTCCAAGCGAAAGATAAACACTTACTACGCCAGGGAATATGAGATGATCCGCCTTTGAATTTCAGAAGGGAGAATGCAAGCATACTCATCCTCCATGACCAAGCAATGGTGCTTGAGAGGTATTTAATGACGCTCGAACAGGCATGCCTCCCGGAATACCAGGAGGCGCAATGTGCGTTCAAAGATTCGATGATTCAC
+
AAABBFFFFFFFGGGGGGGGGGGHHHHHGHHHHHHHHHHHHHHGGGGGHHHHGGHHHHHHHHHGGGGHHHHHGHGGGHHFHHHHHGFFGGGGGGGGGFHHHHHHHHHHGGHHHHHHGHGGHHHHHHHHHHHHHHHHHHGGGHHGHHHHHHHHHHHHHHHHGHHGHHHHHHHHHHGHHHHHHHHHHHHHHHGGGHGHHGGHHHHHHHHGHHHHHHGHHHHGHGGHHHGHGHHGHHHHGGE?GGHGHHHFFHHGFGFGGF?FBHHHFHHHHGAGGGGGHHGFCEEFHGGGGGGGGGGFFFFFFFA?AAA
@M02197:105:000000000-AN6RF:1:1101:26664:15916 1:N:0:1
AGCCAGTCATACTCCTCCGCTTATTGATATGCTTAAGTTCAGCGGGTAGTCCTACCTGATTTGAGGTCAAATTGTCAGAAGCTGTCTCAAAAGAGACCCTTTAGAAGCTGAACCCCATTTATAAAGCTGCTCTTCACAAATGGCGTAGATAATTATCACACCAAAGCAAGGCAACAAAGGTCCCGCTAATGCATTTCAGGAGAGCCGACTTCTGAGAAGCCCGCATACTCCCACATCCAAGCCTGATCAACAGAAAAAGCTGAAAAGGTTGAGAATTTCATGACACTCAAACAGGCATGCTCCTCGGAATACCAAGGAGCGCAAGGTGCGTTCAAAGATTCGATGATTCAC
+
CCDCCFFFFFFFGGGGGGGGGGGHHHHHHHHHHHHHHHHHHHHGGGGGGHHHHHHHHHHHHHHHGHHHHHHHHHHHHHHHHHHHHHHHHHHHHGHHGGHHHHHHHHHHHHHHHHGGGHHHHHHHHHHHHHHHHHHHHHHHHHGHGGGGGHHHHHHHHHHHHHHHHHHHHHHHHGHHHHGHHHHHGGGGGGHHHHHHHHHGHGHGHHHHHGGGHHHHGGGGFGGHGGGGGGGGHHHGGGHHHHGEGHGHHHHHHHHHHHHEHHHHHHFEFHHHHHHHFHHHHHHHGGHHFHHHHGHGEGHGGGGGHGHGHGHHHHHGGGFGHGHGGGGGHGGGGGGGGGGFFFFFFFAAAAA
@M02197:105:000000000-AN6RF:1:1101:26891:16017 1:N:0:1
AGCCAGTCATACTCCTCCGCTTATTGATATGCTTAAGTTCAGCGGGTAATCCTACTCGATTTGAGGTCAAGTTATCAGAATTGTCCGAAGACCGTTCGAAGCAACAGAGCTCCTAATCAGACAAAAAAAACAGCGGGGGTTAAGTTATAACGCCGTACTATGTTTAACTAGGAGTTGTGCTAAGTCATTTAAGATGAGCCTGACAGCAAGTACCAGGCAACATCCAAGTCCACCGCTCTCTAATCACAAAATCAGAGAGTGTGAGAGTATAATGACACTCAAACGAGCATACCCTTTGGAATACCAAAGGGTGCAAGGTGCGTTCAAAGATTCGATGACTCAC
+
BBCCCFFFFFFFGGGGGGGGGGGHHHHHHHHHHHHHHHHHHGHGGGGGHHHHHHHHHGGHHGHHGHHHHHGHHHHHHHHHHHHHHHGGGGGHHGEGHGHHGGHHHHHHHHHHHHHHHHHHHHHHHHHGGGGHHHGGGGHHHHHHHGHHHHHGGGGHHHHHHHHHHHHHGHHHGGHHHHHFGHHHHHHFHHGHHGHHHHFHHHGHHGHHHHHGHHHHHHHHHHFHHHGHHFFGFGHGGHHHGHHHHHHHHHHHHHHHGHHHHHHHHHHHHHGHHHHHHGHGGGGGHHHHHHHGHHHHHGHHHHHHHHHHGHHHHGHHGGCGCGGGGGGCGGGFFFFFFFACCBB
@M02197:105:000000000-AN6RF:1:1101:15352:16144 1:N:0:1
AGCCAGTCATACTCCTCCGCTTATTGATATGCTCAAGTTCAGCGGGTAGTCCTACCTGATTTGAGGTCAAATTGTCAGAAGCTGTCTCAAAAGAGACCCTTTAGAAGCTGAACCCCATTTATAAAGCTGCTCTTCACAAATGGCGTAGATAATTATCACACCAAAGCAAGGCAACAAAGGTCCCGCTAATGCATTTCAGGAGAGCCGACTTCTGAGAAGCCCGCATACTCCCACATCCAAGCCTGATCAACAGAAAAAGCTGAAAAGGTTGAGAATTTCATGACACTCAAACAGGCATGCTCCTCGGAATACCAAGGAGCGCAAGGTGCGTTCAAAGATTCGATGATTCAC
+
CCCCDFFFFFFFGGGGGGGGGGGHHHHHHHHHHHHHHHHHHHHGGGGGGHHHHHHHHHHHHHHHGHHHGHHGHHHHHHHHGHHHHHHHHHGHHGHHHGHHHHHHHHHHHHHHHHGGGHHHHHHHHHHHHHHHHHHHHHHHHHHHGGGGGHHHHHHHHHHHHHHHHHHHHHGHHHHHHHHGGHHHHHHGHHHHHHHHHHHHHGHGGHHHGHHGHHHHHGGGGGHHGHGGHGHFHHHHGGGHHHHHHHHHHHHHHHHHGHHHHHHGHHHFHHGHHHHHHHHGGHHHGGHHHHHHHHHHHHHGGGGGHHHHHHHHHHHGGGGGGHHHGGGGHGGGGGGGGGGFFFFFFFCCBAA
@M02197:105:000000000-AN6RF:1:1101:8538:16262 1:N:0:1
AGCCAGTCATACTCCTCCGCTTATTGATATGCTTAAGTTCAGCGGGTAGTCCTACCTGATTTGAGATCGAACGATCAAAGGCTGTCTTCGCTCGGGAGAGACATCTGTGAGCCCCAGCGAACCCTCATCGCTGAAGGTTGGATGGCAGACGGCCGCGAGCGTAGATAGTTATCACACCTGCGACGCCACCAAACACTGGTAAGCTGATTCATTTGAGAGGAGCCGACCACACAGGGGGGCCAGCAAAACCTCCAAAGTCCAAGCCGATCGTGGCAAACCACGAGGGTTGAGGTGTTCATGATACTCAAACAGGCATGCCCTTCGGAATAGCCAAGGGGCGCAAGGTGCGTTCAAAGATTCGATGATTCAC
+
BCCCBFFFFFFFGGGGGGGGGGGHHHHHHHHHHHHHHHHHHHHGGGGGGHHHHHHHHHHHHHHHGHHHHGHHGGHHGHHHHHHGHHHHHHGGHGGGGGGGGHHHHHHHHHHHHGGGGHGGGGGGHHHHHHGHGGHHHHHHGHHHGHHGGHGGGGGGGGGGGGGGGGGGGGGGGGGGGGGGGGGGFFFFFGFHHFHHHHHHGGHHFHGHHHHGGGHHHFFGFFFFGFGHFFFGGGGGHHCHHBFGGBG?GFGFFGHGBCGEEEFGGHHGGHHHHGHGFGHHGHHGHHFFHGGHHHHEHHHHHHFGHHHHGGEFGHHGGGGGGGHHHGHFHHHFHHEGGGGHHHHGGGGHGGGGBGGGGGFFFFFFFBBBAB
@M02197:105:000000000-AN6RF:1:1101:22166:16490 1:N:0:1
AGCCAGTCATACTCCTCCGCTTATTGATATGCTTAAGTTCAGCGGGTAGTCCTACCTGATTTGAGGTCAAATTGTCAGAAGCTGTCTCAAAAGAGACCCTTTAGAAGCTGAACCCCATTTATAAAGCTGCTCTTCACAAATGGCGTAGATAATTATCACACCAAAGCAAGGCAACAAAGGTCCCGCTAATGCATTTCAGGAGAGCCGACTTCTGAGAAGCCCGCATACTCCCACATCCAAGCCTGATCAACAGAAAAAGCTGAAAAGGTTGAGAATTTCATGACACTCAAACAGGCATGCTCCTCGGAATACCAAGGAGCGCAAGGTGCGTTCAAAGATTCGATGACTCAC
+
CCCCCFFFFFFFGGGGGGGGGGGHHHHHHHHHHHHHHHHHHHHGGGEGGHHHHHHHHHHHHHHHGHHHHHHHHHHHHHHHHHHHGHHHHHHHHGHHHGHHHHGHHHHHHHHHHHGGGHHHHHHGHEHHHHHHHHHHHHHHHHHHGGGGGHHHHGHHHHHHHHHHHHHHHHHHHHHHHHHHGHHHGGHHHHHHHHHHHHHHHGGGHGHHHHHGHGHHHGGGGGGHGGGGGGGHHHHHGGHHHHHHFHHGHHHHHHHHHHHHHHHHHHHHHGGHHHHFFHGHHHHF5GHHHHHHHHHHHHHGGGGGHHHHHHHHHHGGGFFGHHHCGGEGHGGGGGGGGGGCFBFFFBABBBB
@M02197:105:000000000-AN6RF:1:1101:13640:16650 1:N:0:1
AGCCAGTCATACTCCTCCGCTTATTGATATGCTTAAGTTCAGCGGGTAGACCTACCTGATTTGAGGTCAAATTGTCAGAAGCTGTCTCAAAAGAGACCCTTTAGAAGCTGAACCCCATTTATAAAGCTGCTCTTCACAAATGGCGTAGATAATTATCACACCAAAGCAAGGCAACAAAGGTCCCGCTAATGCATTTCAGGAGAGCCGACTTCTGAGAAGCCCGCATACTCCCACATCCAAGCCTGATCAACAGAAAAAGCTGAAAAGGTTGAGAATTTCATGACACTCAAACAGGCATGCTCCTCGGAATACCAAGGAGCACAAGGTGCGTTCAAAGATTCGATG
+
CCCCCFFFFFFFGGGGGGGGGGGHHHHHGHHHHHHHHHHHHHHGGGGGGHHHHHHHHHHHHHHHGHHHHHHHHHHHHHHHHHGHHHHHHHHHHGHHHGHHHHHHHHHHHHHHHHGGGHHHHHHHHGHHHHHHHHHHHHHHHHHHHGHHGHHHHHHHHHHHHHHHHHHHHHHHHHHHHHHGGGHHHHHHHHHHHHHHHHHHHGHGHHHHGGGHHHHHHGGGGGHHHHGGGGGGGHHHGGHHHGHHHHHHHHHGHHHGHHHHHHHHHHHHHHHHHHHHHHFHHHGFDGHHGHHHGHHGHHHGGGGGHHHHHFFHHHHHHFHGHHHGGGGGGGGGGFFFCFFFCCBCC
@M02197:105:000000000-AN6RF:1:1101:18552:16763 1:N:0:1
AGCCAGTCATACTCCTCCGCTTATTGATATGCTACCTTACTTCCTCTAAATGACCAAGATCCTCCGCTTATTGATATGCTTACTTCCTCTAAATGACCAAGATCCTCAGCTTATTGATATGCTTACTTCCTCTAAATGACCAAGATCCTCCGCTTACTGATATGCTTACTTCCTCTAAATGACCAAGATCCCCCGCTTATTGATGTGCTCCTCCGCTTATTTATATGCTTACTTCCTCTAAATGACCAAGATCCTCCGCTTATTGATATGCTTACTTCCTCTAAATGACCAAGATCCTCCGCTTATTGATATGCTTACTTCCTCTAAATGACCAAAGATTCGATGATTCAC
+
CCCDDFFFFFFFGGGGGGGGGGGHHHHHHHHHHHHHHHHHHHHHHHHHHHHHHHHHHHHHHHGHHGGGGGHHHHGHHGHHHHHHHHGHHHHHHHHHHHHHGHHHHFHHFHFHHHHHHFHHHHHFHGHH:HHGHHHHHH:HHHG59;EF4G3EG5FGCDFGBGHFHHG5FDDGHHFHHDFHHHBFHECG1:=FF?<<0EGHB&D6#6DGFHHCCFDFGHEF42C3GCBGDEGGGFCG3F4B??4@33F43?3EE>/E>3DHFFHEDBEGBFHHFGFFEHGHHHHHGFGFFGHGHHGGGFEGHEHEHHHGHHHHHHHHHHHHGHHHHHHHGFAGGGGGGGGFFFFFFFBBBBB
@M02197:105:000000000-AN6RF:1:1101:13345:16906 1:N:0:1
AGCCAGTCATACTCCTCCGCTTATTGATATGCTTAAGTTCAGCGGGTAATCCTACTCGATTTGAGGTCAAGTTATCAGAATTGTCCGAAGACCGTTCGAAGCAACAGAGCTCCTAATCAGACAAAAAAAACAGCGGGGGTTAAGTTATAACGCCGTACTATGTTTAACTAGGAGTTGTACTAAGTCATTTAAGATGAGCCCGACAGCAAGTACCAGGCAACATCCAAGTCCACCGCTCTCTAATCACAAAATCAGAGAGTGTGAGAGTATAATGACACTCAAACGAGCATACCCTTTGGAATACCAAAGGGTGCAAGGTGCGTTCAAAGATTCGATGATTCAC
+
CCCCCFFFFFFFGGGGGGGGGGGHHGHHHFHHHHHHHHHHHHHGGGGGHHHHHHHHHGHHHGHHGHHHHHHGHHHHHHHHHHHHHHGGGGGHHE?FHGHHGGHHHHHGHHGHHHHHHHHHHHGHHGHGGGGGHHGGGGHGHHHGHHHHHHHGGGGFGHHGHHHHHGHGGHHHHHHHHGHHGFHFHFHHFGGHFGHHGFGGFHHHHFHHHGGFFHHHFHHHGHFHGHHHEFGGGGHGGFHHFHHFHHHHHHGGHHFGHGHHHHHHHHHHHHFHBHHGHGHDFFEGGHHHHGFGGHFHHFHHGGHHHGHHGGHHHGHHGFGDCGGGGGBFEGGC4FFFFFABBBB
@M02197:105:000000000-AN6RF:1:1101:12264:16915 1:N:0:1
AGCCAGTCATACTCCTCCGCTTATTGATATGTTTAAGTTCAGCGGGTAATCCTACTCGATTTGAGGTCAAGTTATCAGAATTGTCCGAAGACCGTTCGAAGCAACAGAGCTCCTAATCAGACAAAAAAAACAGCGGGGGTTAAGTTATAACGCCGTACTATGTTTAACTAGGAGTTGTACTAAGTCATTTAAGATGAGCCTGACAGCAAGTACCAGGCAACATCCAAGTCCACCGCTCTCTAATCACAAAATCAGAGAGTGTGAGAGTATAATGACACTCAAACGAGCATACCCTTTGGAATACCAAAGGGTGCAAGGTGCGTTCAAAGATTCGATGA
+
CCCCCFFFFFFFGGGGGGGGGGGHHHHHHHHHHHHHHHHHHHHGGGGGHHHHHHHHGGHHHGHHGHHHHHHHHHHHHHHHGHHHGHGGGGGHHGGGHGHHGGHHHHHHHGHHHHHHHHHHHHHHHHHHHGGHHHGGHHGGGHHHHHHHHHHGGGHHHHGHGHHHGHHHHHHHHHHHGHHGHHGHHGHHHHGHHHHHGFGHHHHHFHHHHHHHHHGHHHGHHHHGHHHHHGGGGGHGGHHHGHHHHHHHHGHHHHHHGHHHHHGGHHHHHGHHHGHHGEBDFFAGHHFFHE2GHGHFGDG5HHHHCHHHGHHHHHGGGGGGGGGGGCFFBFBFFBBBBB
@M02197:105:000000000-AN6RF:1:1101:17970:16868 1:N:0:1
AGCCAGTCATACTCCTCCGCTTATTGATATGCTTAAGTTCAGCGGGTATCCCTACCTAATCCGAGGTCAATCATTAAAAAATGGGGGGGTTCTGGCGAGTGGCCACCAGGTGTCTATAGCGATGAATTTACTACGCTTAGAGCCTGACAGCACTGCCACTGATTTTAGAGACTGCCTTGACAGCAGGTCTCAACACCAAGCTAGGCTTGAGGGGTGATAATGACGCTCGAATAGGCATGCCCCTCGGAATACCAAGGGGCGCAATGTGCGTTCAAAGATTCGATGATTCAC
+
BBBBCFFFFFFFGGGGGGGGGGGHHHHHHHHHHHHHHHHHHHHGGGGGHHHHHHHHHHHHHHGGGGGHHHHHHHHHHHHHGHHHHGGGFFFGGGGGHFGHHFFFFGHHFGHFFFHGGHGFHFHHFHHHHGGGFGGHFFHHFHFHHHHGHGHGGHGHHHGHHHHFFGHHHHHFFGHHHHHHHGHHHGHHGHGHHFHGGFHHHHHGHHHHGGGGHHHHHHHHGGGGGGGHHGHHHHHHFGEGGGGGHHHFHGFHHHHGGGGEDBHHGGGGHGGGGGCGGGGFFFFFFFBBBBB
@M02197:105:000000000-AN6RF:1:1101:22643:17163 1:N:0:1
AGCCAGTCATACTCCTCCGCTTATTGATATGCTTAAGTTCAGCGGGTAGTCCTACCTGATTTGAGGTCAAATTGTCAGAAGCTGTCTCAAAAGAGACCCTTTAGAAGCTGAACCCCATTTATAAAGCTGCTCTTCACAAATGGCGTAGATAATTATCACACCAAAGCAAGGCAACAAAGGTCCCGCTAATGCATTTCGGGAGAGCCGACTTCTGAGAAGCCCGCATACTCCCACATCCAAGCCTGATCAACAGAAAAAGCTGAAAAGGTTGAGAATGTCATGACACTCAAACAGGCATGCTCCTCGGAATACCAAGGAGCGCAAGGTGCGTTCAAAGATTCGATGACTCAC
+
BBBABFCDFFFFFFFFGGGGGGGFHHHHDD5DFGHHHGGFHCFGGFEEGHFHHHHHFFFGHFEHGGFGHHHHHHHGHHGGFEGHDGHHHHHFHGHHHGHHHHHHHHGHHGHHHHGGGFHHHHGHEHHHHHGHHHHHHHHHHGFHGGGGGHHHGHHHHHHHHHHHHHHHHHGHHHHHHGEBCGHHGGGHHHHHHHGHHHGGHGEGEHGG?CGHHHHHHGGGGGGGHHGGEGHHFFGC?GHHHFFEHHHHFEHHHHHHHHGHHFHHHHHFBFHGEFGB1BGGDFGBGFFEHHGHHGGHHEHEE//CFFGFD1HFHHHGEAGGGHGHEECGFFFGGGGGEAA11D31B1AAAA1
@M02197:105:000000000-AN6RF:1:1101:5178:17254 1:N:0:1
AGCCAGTCATACTCCTCCGCTTATTGATATGCTTAAGTTCAGCGGGTAGTCCTACCTGATTTGAGGTCAAATTGTCAGAAGCTGTCTCAAAAGAGACCCTTTAGAAGCTGAACCCCATTTATAAAGCTGCTCTTCACAAATGGCGTAGATAATTATCACACCAAAGCAAGGCAACAAAGGTCCCGCTAATGCATTTCAGGAGAGCCGACTTCTGAGAAGCCCGCATACTCCCACATCCAAGCCTGATCAACAGAAAAAGCTGAAAAGGTTGAGAATTTCATGACACTCAAACAGGCATGCTCCTCGGAATACCAAGGAGCGCAAGGTGCGTTCAAAGATTCGATGACTCAC
+
CCCCCFFFFFFFGGGGGGGGGGGHHHHHHHHHHHHHHHHHHHHGGGGGGHGHHHHHHHHHHHHHGHHHHHHHHHHHHHHHHHHHHHHHHHHHHGHHHGHHHHHHHHHGHHHHHHGGGHHHHHHHHHHHHHHHHHHHHHHHHGHHGGGGGHHHHHHHHHHHHHHHHHHHHGGHHHHHHHHHHHGHHGHHHHHHHHHHHHHHHGHGGHHHGHHHHGHGGGGGGFHHHHGGGGHGHHHHGGHHHHHFHBHGHHHGHGHHHHHHHHHHGHHGHHHHHHHHHFHHHHHFGGHHHHHHHHHHF1HGGGGGHHHFHHHHHGHGGGGGHCHHGGGGHGGGGGGGGFFFFFFFFFABBBB
@M02197:105:000000000-AN6RF:1:1101:27110:17408 1:N:0:1
AGCCAGTCATACTCCTCCGCTTATTGATATGCTCAAGTTCAGCGGGTAGTCCTACCTGATTTGAGGTCAAATTGTCAGAAGCTGTCTCAAAAGAGACCCTTTAGAAGCTGAACCCCATTTATAAAGCTGCTCTTCACAAATGGCGTAGATAATTATCACACCAAAGCAAGGCAACAAAGGTCCCGCTAATGCATTTCAGGAGAGCCGACTTCTGAGAAGCCCGCATACTCCCACATCCGAGCCTGATCAACAGAAAAAGCTGAAAAGGTTGAGAATTTCATGACACTCAAACAGGCATGCTCCTCGGAATACCAAGGAGCGCAAGGTGCGTTCAAAGATTCGATGATTCAC
+
BCDDBFFFFFFFGGGGGGGGGGGHHHHHHHHHHHHHHHHHHHHGGGGGGFHHHHHHHHHHHHHGGHHHHHHHHHHHHHHHHGHHHHHHHHHHHGHHHGHHHHHHHHHHHHHHHHGGGHHHHHHHHHHHHHHHHHHHHHHHHHGHGGGGGHHHHHGHHHHHHHHHHHHHHHGHHHHHHHHHHHHHHGGHHHHHHHHHHHHHHGHGHHHHGHHHHGGGGGGGGGGHHHGGGGHGGGGGGGHHHHHGHGHGHHHHHGHGGHHHHHHHHHHHHHHHHHHHHHHHHHHHHGGHGHHHHHEHHHHGGGEFGEHHHHGHHHHGGGGGHHFGGGGGHGGGGGGGGGGFFFFDFFBABAB
@M02197:105:000000000-AN6RF:1:1101:20899:17384 1:N:0:1
AGCCAGTCATACTCCTCGCTTATTGATATGCTTAAGTTCAGCGGGTAGTCCTACCTGATTTGAGGTCAAATTGTCAGAAGCTGTCACAAAAGAGACCCTTTAGAAGCTGAACCCCATTTATAAAGCTGCTCTTCACAAATGGCGTAGATAATTATCACACCAAAGCAAGGCAACAAAGGTCCCGCTAATGCATTTCAGGAGAGCCGACTTCTGAGAAGCCCGCATACTCCCACATCCAAGCCTGATCAACAGAAAAAGCTGAAAAGGTTGAGAATTTCATGACACTCAAACAGGCATGCTCCTCGGAATACCAAGGAGCGCAAGGTGCGTTCAAAGATTCGATGATTCAC
+
DDDDDFFFFFFFGGGCGGGGGGHHHHHHFHHHHHHHHHHHHHGGGEGGHHHHHHHHHHHHHHHGHGHHHHGHHHHHHHHHHHHHGHHHHHHHGHHHGHHHHHHHHHHGHHHHHGGGHHHHHHHGHHHHHHHHHHHHHHHHHHHGGGGGHHHHHHHHHHHHHHHHHHHHHHHHHHHHHHHHHHHHHGHHHGHHHHHHHHHHGHGHHHGHHHHHGGHHGGGGGGGHHGGGGGHHGHGGGHHGHHHHHHGHHHHHHHHHHHHHHHHHHHHGHHHHHHGGHHGHHHHHGHHHHHHHHHHHHHGGCGGHHHHHHHHHHHGFGGGHHHHGGGGHGGGGGGGGGGFFFFFFFBAAAA
@M02197:105:000000000-AN6RF:1:1101:11789:17397 1:N:0:1
AGCCAGTCATACTCCTCCGCTTATTGATATGCTTAAGTTCAGCGGGTAGTCCTACCTGATTTGAGGTCAAATTGTCAGAAGCTGTCTCAAAAGAGACCCTTTAGAAGCTGAACCCCATTTATAAAGCTGCTCTTCACAAATGGCGTAGATAATTATCACACCAAAGCAAGGCAACAAAGGTCCCGCTAATGCATTTCAGGAGAGCCGACTTCTGAGAAGCCCGCATACTCCCACATCCAAGCCTGATCAACAGAAAAAGCTGAAAAGGTTGAGAATTTCATGACACTCAAACAGGCATGCTCCTCGGAATACCAAGGAGCGCAAGGTGCGTTCAAAGATTCGATGACTCAC
+
ABBCBFFFFFFFGGGGGGGGGGGHHHHHGHHHHHHHHHHHHHHGGGGGGHHHHHHHHHGHHHHHGHHHHHHHHHHHHHHHHHHHHHHHHHHHHGHHHGHHHHHHHHHHHHHHHHGGGHHHHHHHHHHHHHHHHHHHHHHHHHGHGGGGGHHHHHHHHHHHHHHHHHHHHHGHHHHHHHHGHHHHHHHHHHHHHHHHHHHHHGHGHHHGGGGHHGHHHGGGGGGHGGGGHGHGHHHGGGHHHGHGHHFHHHHHHHHHHHHHHGHHHHHGHHHHHHHDBFHGHGHGFGHHHHHGHHHGHHHGGGGGHHHHHHHHGHHGGGGGHHHHGGGGGGGGGGGGGGGFFFFFFFBBBBB
@M02197:105:000000000-AN6RF:1:1101:21050:17518 1:N:0:1
AGCCAGTCATACTCCTCCGCTTATTGATATGCTTAAGTTCAGCGGGTAGTCCTACCTGATTTGCGGTCAAATTGTCAGAAGCTGTCTCAAAAGAGACCCTTTAGAAGCTGAACCCCATTTATAAAGCTGCTCTTCACAAATGGCGTAGATAATTATCACACCAAAGCAAGGCAACAAAGGTCCCGCTAATGCATTTCAGGAGAGCCGACTTCTGAGAAGCCCGCATACTCCCACATCCAAGCCTGATCAACAGAAAAAGCTGAAAAGGTTGAGAATTTCATGACACTCAAACAGGCATGCTCCTCGGAATACCAAGGAGCGCAAGGTGCGTTCAAAGATTCGATGATTCAC
+
DDDDDFFFFFFFGGGGGGGGGGGHHHHHHHHHHHHHHHHHHGHGGGGGGHHHHHHHHHHHHHHHGGGGGHHHHHHHHHHHHHHHHHHHHHHHGGHHHGHHHHHHHHHHHHHHHHGGGHHHHHHHHHHHHHHHHHHHHHHHHHGGGGGGGHHHHHHHHHHHHGHHHHHHHHGHHHHHHHHHHHHHHHHGHHHHHHHHHHGHGGGGHHHHHHHHGGHHHGGGGGGHHHGGHGHHHHHHGGHHGHHGHGHGHHHHHHHGHHHHHGHHHHHHHHHHHHHHHHHHHHHHGGEHHHHHHHHHHHGGGGGGHHHHGFHHHHHGGFGGGHGHGGGGHGGGGGGGGGGFFFFFFFBBBAB
@M02197:105:000000000-AN6RF:1:1101:5302:17520 1:N:0:1
AGCCAGTCATACTCCTCCGCTTATTGATATGCTTAAGTTCAGCGGGTAGTCCTGCCTGATTTGAGGTCAAATTGTCAGAAGCTGTCTCAAAAGAGACCCTTTAGAAGCTGAACCCCATTTATAAAGCTGCTCTTCACAAATGGCGTAGATAATTATCACACCAAAGCAAGGCAACAAAGGTCCCGCTAATGCATTTCAGGAGAGCCGACTTCTGAGAAGCCCGCATACTCCCACATCCAAGCCTGATCAACAGAAAAAGCTGAAAAGGTTGAGAATTTCATGACACTCAAACAGGCATGCTCCTCGGAATACCAAGGAGCGCAAGGTGCGTTCAAAGATTCGATGACTCAC
+
BBCCCFFFFFFFGGGGGGGGGGGHHHHHHHHGHHHHHFHHHCHGGGGGGHHHHHHGHHGHHHHGGHHHHGHHHHHHHHHHGHHHGHHHHGHHHGGHHGHHHHHHGHHHHHHHHHGGGHHHHHGHHHHHHGHHHHHHHHHGHHHHFGGGGHHHHHHHHHHHHGHHHHHHHHGGHFHHHHHHGHGHFGHGGHGHHHHFHHHGHEFGHHHGGHGGGGHGGGGGGGHHHGGGHGHGGHHHDGHHHFEGHHHHHHHHHHHHHHHHHHHGHHHHGHHHHHHFFHHHGHHHHGHHHHHHHHHHFHHGGFGGHFHGHFFHGHFCGGGGFCHHEFCGHFFCFGGGGGGFFFFFFFBBBBB
@M02197:105:000000000-AN6RF:1:1101:22318:17650 1:N:0:1
AGCCAGTCATACTCCTCCGCTTATTGATATGCTTAAGTTCAGCGGGTATCCCTACCTGATCCGAGGTCAAACTTAGAAAGTTGGGGGTTGCTGGCAAGCACGCACCGAGACCCTGTAGCGAGGAGTATTACTACGCTTAGAGCACGATGGCACCGCCACTGATTTTAAGACCGATCAGAACTGATGCGGTCCAATACCAAGCAGAGCTTGAGTGTTGTACTGACGCTCGAACAGGCATGCCCCGCGGAATACCACGGGGCGCAATGTGCGTTCAAAGATTCGATGATTCAC
+
AABABFFFFFFFGGGGGGGGGGGHHHHHHHHHHHHHHHHHHGHGGGGGHHHHHGHHHHH0HHH9GGG:HHGHH:FHHFGHE+HHGG9EFGHHH<GH<GHHHGG;G:GGG;GGEHHGHHHGGGGGGHHHHHHH<HGGGGGGHHHHGGG<GGH<HGGHGHHHHHHHHHHHHGGGHHHGHHGGHGGGGGGHHFHHHHFGGHFHHHHHHHGHHGHGHHHHHGHGGGGFFFHGHHFHHHHHHGGGGGEDGBHHFGEGGEA2GGGGHFHGGEEE4GGGGGGGGGGFFFFFFFBBBAB
@M02197:105:000000000-AN6RF:1:1101:17804:17846 1:N:0:1
AGCCAGTCATACTCCTCCGCTTATTGATATGCTTAAGTTCAGCGGGTAGTCCTACCTGATTTGAGGTCAAATTGTCAGAAGCTGTCTCAAAAGAGACCCTTTAGAAGCTGAACCCCATTTATAAAGCTGCTCTTCACAAATGGCGTAGATAATTATCACACCAAAGCAAGGCAACAAAGGTCCCGCTAATGCATTTCAGGAGAGCCGACTTCTGAGAAGCCCGCATACTCCCACATCCAAGCCTGATCAACAGAAAAAGCTGAAAAGGTTGAGAATTTCATGACACTCAAACAGGCATGCTCCTCGGAATACCAAGGAGCGCAAGGTGCGTTCAAAGATTCGATGATTCAC
+
BBBBBFFFFFFFGGGGGGGGGFFHHHHHHHHHHHHHHHHHHHHGCEEEGHHHHHHHHHHHHHHHGHBGFHHHHHHHGHHGGGHFHHHHHHHGHGHHHGHHHBGHHHHHHHHHHHGGGHHHFHHHHHHHHHGHHHHHHHHHHHGGGGGGGHHHHHHHHGHGHGHHGHGHHHGHHHHGHHHGGGFHGGGHHHHFHHHHGHHHHGHGHHGGCGGGHGGGHGGGFEGGGFEFHGHGHHHHGGHHHGFBGBD3HHHHHHHGHGFBHHGHFFGCGEHHHFHHFGHFFFHGDGHHGHHHHHGHHHHEACEEHHHHHHGGFHHCGGGGHFHHGGEGHGGDDG5FGGFFFBFFFFAAA33
@M02197:105:000000000-AN6RF:1:1101:17962:17905 1:N:0:1
AGCCAGTCATACTCCTCCGCTTATTGATATGCTTAAGTTCAGCGGGTAGTCCTACCTGATTTGAGGTCAGATTGTCAGAAGCTGTCTCAGAAGAGACCCTTTAGAAGCTGAACCCCATTTATAAAGCCGCTCTTCACAAATGGCGTAGATAATTATCACACCAAAGCAAGGCAACAAAGGTCCCGCTAATGCATTTCAGGAGAGCCGACTTCTGAGAAGCCCGCATACTCCCACATCCAAGCCTGATCAACAGAAAAAGCTGAAAAGGTTGAGAACTTCATGACACTCAAACAGGCATGCTCCTCGGAATACCAAGGAGCGCAAGGTGCGTTCAAAGATTCGATGATTCAC
+
?ABBBFFFFFFFGGGGFGGGGFEHGHHHHGHHFHFHFFFEDGHE?E2AF3AFGDGFHHFHHHHHGFHEHHHHHHHHHHHGHGGHHHFGHHHHFHHHHGHHFHHDHHE3G@GHHHGGGCFHDHHFHHFAFGGGEHHHHHFGHHGHCGGGGHHHHFHGHHHHHHH0GFHHFHGHHAGHHHHHGFGHGFGHGHHHHHHHFHHD8GGGGFFFGGGFFHHHHGGFAGHFBGEEAEFAFFFFGEFGEHHGHHHGHGFHHHHHFEHHGB1HHGCFFGHFHGHHFGHGDHHHGAEBGF1FG1GFHEHEEGGGG22HHFHGHHHGEEGEFFAA0GEEEFGGBFB3A1GFFFFFBFAAAAA
@M02197:105:000000000-AN6RF:1:1101:5820:17922 1:N:0:1
AGCCAGTCATACTCCTCCGCTTATTGATATGCTTAAGTTCAGCGGGTAGTCCTACCTGATTTGAGGTCAAATTGTCAGAAGCTGTCTCAAAAGAGACCCTTTAGAAGCTGAACCCCATTTATAAAGCTGCTCTTCACAAATGGCGTAGTTAATTATCACACCAAAGCAAGGCAACAAAGGTCCCGCTAATGCATTTCAGGAGAGCCGACTTCTGAGAAGCCCGCATACTCCCACATCCAAGCCTGATCAACAGAAAAAGCTGAAAAGGTTGAGAATTTCATGACACTCAAACAGGCATGCTCCTCGGAATACCAAGGAGCGCAAGGTGCGTTCAAAGATTCGATGATTCAC
+
CABCCFFFFFFFGGGGGGGGGGGHHHHHHHHHHHHHHHHHHHHGGGGGGHHHHHHHHHHHHHHHGHHHHHHHHHHHHHHHHHHHHHHHHHHHGGHHHGHHHHHHHHHHHHHHHHGGGHHHHHHHHHHGHHHHHHHHHHHHHHHHGGGGGHHHHHHHHHHHHHHGHHHHHHHHHHHHHHHHHHHHGGHGHHHGHHHHHHHHHGHGHHHHGGGHGHHHHGGGGGHHGGGGHGHHHHHHGGHHGHGHHFFHHHHHFEHGHHHHHHHHHHHHGHHHHHHHHHHGHHHHGGHHHHHHHHGHHHGGGGGGHHHHHGGHHHHGGGGGGGHHGGGGGGGGGGGGGGGFFFFFFFCCAAB
@M02197:105:000000000-AN6RF:1:1101:15863:17842 1:N:0:1
AGCCAGTCATACTCCTCCGCTTATTGATATGCTTAAGTTCAGCGGGTATCCCTACCTGATCCGAGGTCAAGAGTGTAAAAATGTACTTTTGGACGTCGTCGTTATGAGTGCAAAGCGCGAGATGTACTGCGCTCCGAAATCAATACGCCGGCTGCCAATTGTTTTGAGGCGAGTCTACACGCAGAGGCGAGACAAACACCCAACACCAAGCAGAGCTTGAAGGTACAAATGACGCTCGAACAGGCATGCCCCATGGAATACCAAGGGGCGCAATGTGCGTTCAAAGATTCGATGACTCAC
+
CCBCCFFFFFFFGGGGGGGGGGGHHHHHHHHHHHHHHHHHHHHGGGGGHHHHHHHHHHHHHHHGGGGHHGGHHGGHHHHHHHHGHHHHHHHGHHGGGGEGGGGHHHHHHHHHHHHHGGGGGGGHHHHHHHGGGGHHHHGHHHHHHHHGGGGGHGHHHHHHHHHHHHGGHGGGHHGGGGGGHGHGGGGHHHGHHHGFFFGGHFFFFGHHFGHHGHHGHHHHHHFGBHGHHGGGGGHGGHGBEGHHHEGGGHHHHHHHHHFFHHHHGGGGGHGFGGCGGHGFGGGGGFBGFFFFFFFBBBBB
@M02197:105:000000000-AN6RF:1:1101:18871:17934 1:N:0:1
AGCCAGTCATACTCCTCCGCTTATTGATATGCTTAAGTTCAGCGGGTATCCCTACCTGATCCGAGGTCAACCATTGAAATTGGGGGTTAATGGCAAGCATCCACCGGGACTCTATAGCGAGAAGAATTACTACGCTTAGAGCCAGATGGCACCGCCACTGATTTTAAGGGCTGCCCGTGCGGCAGGCTCCAACACCAAGCCGAGCTTGAGGGGTTATAATGACGCTCGAACAGGCATGCCCCTCGGAATACCAAGGGGCGCAATGTGCGTTCAAAGATTCGATG
+
CBCCCFFFFFFFGGGGGGGGGGGHHHHHHHHHHHHHHHHHHHHGGGGG<HHHH<HH;HH<HHHGGGGHHHH9GHHHHHHHHHHHGGEGHHHHHHHH:HHHHHHHHGG:-GHHHHHHHHGFGGGHHHHHHHHHGGGG8GHHHH9HHH:HHHHHGGHHHHHHHHHHHHHGHHGHGGHHGGGGGHHHGHHHHHGHFFGGGGGGGHHHHHHGGGHHHHHHGHHGGGGFGHGGHHHHHGHHGGGGGGGGHHHHHHFFHHGGGGGHHHGGGGGG4GGGFFFCFFFBCBBC
@M02197:105:000000000-AN6RF:1:1101:25425:17905 1:N:0:1
AGCCAGTCATACTCCTCCGCTTATTGATATGCTTAAGTTCAGCGGGTAATCCTACTCGATTTGAGGTCAAGTTATCAGAATTGTCCGAAGACCGTTCGAAGCAACAGAGCTCCTAATCAGACAAAAAAAACAGCGGGGGTTAAGTTATAACGCCGTACTATGTTTAACTAGGAGTTGTACTAAGTCATTTAAGATGAGCCCGACAGCAAGTACCAGGCAACATCCAAGTCCACCGCTCTCTAATCACAAAATCAGAGAGTGTGAGAGTATAATGACACTCAAACGAGCATACCCTTTGGAATACCAAAGGGTGCAAGGTGCGTTCAAAGATTCGATGATTCAC
+
CCCCCFFFFFFFGGGGGGGGGGGHHHHHCHHHHHHHHHHHHHHGGGGGHHHHHHHHHGHHHGHHGHHHHHHHHHHHHHHHHHHHHHGGGGGHHGGGHGHHGGHHHHHHHHHHHHHHHHHHHHHHHHHGGGGHHHGGGGHHHHHHHHHHHHHGGGHHHHGHHHHGHHHHGGGHHHFHHHHHHHHFFHHHGHHHHGHHGGGFGHHHHGHHHHHGHHGFHHHFHGHGHGGHHGGGGGHGHHHHHHHGHFHHHHHGHHHHHHHHHHHHHHHHFHHHHHHHGGHGGGGGGHHGGHFGHHHHHHGHHGFHHHHHGHHHHHHHGGGGHGGGGGGGGGGFFFFFFFBABBB
@M02197:105:000000000-AN6RF:1:1101:6739:17972 1:N:0:1
AGCCAGTCATACTCCTCCGCTTATTGATATGCTTAAGTTCAGCGGGTAATCCTACTCGATTTGAGGTCAAGTTATCAGAATTGTCCGAAGACCGTTCGAAGCAACAGAGCTCCTAATCAGACAAAAAAAACAGCGGGGGTTAAGTTATAACGCCGTACTATGCTTAACTAGGAGTTGTACTAAGTCATTTAAGATGAGCCTGACAGCAAGTACCAGGCAACATCCAAGTCCACCGCTCTCTAATCACAAAATCAGAGAGTGTGAGAGTATAATGACACTCAAACGAGCATACCCTTTGGAATACCAAAGGGTGCAAGGTGCGTTCAAAGATTCGATGATTCAC
+
CCDDEFFFFFFFGGGGGGGGGGGHHHFHHHGHHHGHHHHHHHHGGGGGHHHHHHHHHGHHHGHHGHFHHHHHHHHHHHHHHHHHHHGGGGGHHGGGHGHHGGHHHHHHHHHHHHHHHHHHHHHHHHHGGGGHHHGGHGHHFHHHHHHHHHHGGGGHHHHHHGHHGHHGHHHHHHHHHHHHHHHHHHHHHHHHGHHGHHHGHHHHGHHHHHHHHHHFGHHHHHFHHHHHHGGFGGHGHHHHBHHHHHHHHHHHHHHHHHHHHHHHHHHHGHHHHHHHHGHGGGGGHHHHHGAGHHHHHHHHHGHHHHHHGHHFHFHGGGGFGGGGGGGGGGGFFBFFFFABAAA
@M02197:105:000000000-AN6RF:1:1101:23883:18042 1:N:0:1
AGCCAGTCATACTCCTCCGCTTATTGATATGCTTAAGTTCAGCGGGTAGTCCTACCTGATTTGAGGTCAAATTGTCAGAAGCTGTCTCAAAAGAGACCCTTTAGAAGCTGAACCCCATTTATAAAGCTGCTCTTCACAAATGGCGTAGATAATTATCACACCAAAGCAAGGCAACAAAGGTCCCGCTAATGCATTTCAGGAGAGCCGACTTCTGAGAAGCCCGCATACTCCCACATCCAAGCCTGATCAACAGAAAAAGCTGAAAAGGTTGAGAATTTCATGACACTCAAACAGGCATGCTCCTCGGAATACCAAGGAGCGCAAGGTGCGTTCAAAGATTCGATGATTCAC
+
DCDCCFFFFFFFGGGGGGGGGGGHHHHHHHHHHHHHHHHHHHHGGGEGGHHHHHHHHHHHHHHHGHHHHHHHHHHHHHHHHHHHHHHHHHHHHGHHHGHHHHHHHHHHGHHHHHGGGHHHHHHHHHHHHHHHHHHHHHHHHHHHGGGGGHHHHHHHHHHHHHHHGHHHHHHHHHHHHHHHHHHHHHGHHHHHHHHHHHHHHGHGHHHHHHGHHGHHHGGGGGHGHHGGHGGGGHHGGGHHHHHEHHHGHHHGHHHHHGHHHHHHHHHHGHHHHHHBGGHHHHGAFGHHHHHHHHHHHHHGGGGGHHHHHHHHHHGGGGGGHHHHGGGGFGGGGFFGCGGFFFFFFFCCCBC
@M02197:105:000000000-AN6RF:1:1101:12262:18404 1:N:0:1
AGCCAGTCATACTCCTCGGCTTATTGATATGCTTAAGTTCAGCGGGTAGTCCTACCTGATTTGAGGTCAAATTGTCAGAAGCTGTCTCAAAAGAGACCCTTTAGAAGCTGAACCCCATTTATAAAGCTGCTCTTCACAAATGGCGTAGATAATTATCACACCAAAGCAAGGCAACAAAGGTCCCGCTAATGCATTTCAGGAGAGCCGACTTCTGAGAAGCCCGCATACTCCCACGTCCAAGCCTGATCAACAGAAAAAGCTGAAAAGGTTGAGAATTTCATGACACTCAAACAGGCATGCTCCTCGGAATACCAAGGAGCGCAAGGTGCGTTCAAAGATTCGATGATTCA
+
@AABBFFFFFFFGBFGG2EFGGHHHHHHHHHHFGGGGHFHFHHGGGEGGHGHFHGHHHHGHHGGGHHHHHHHHHHFHHHHHHHHHHHHHHHGHFHFHFHGHHHHFFFHGHHHHHGGG:HHHHHHH:HGHHHHHHHHHHHHHGHFGDCGG9HHHHHHHHHGFGHEHHHHHHGHHHHHHHHEGFHEFGGGEHHHHHHFGFGHHGHDHHGGGGGGGGGGGGFGGGGGHGGGGGGGGGEHFGFF>FB212F1FGFF>E@B1DF2221HFFB0F2FHHHFGGFB2@2A1GFFFBGGDF1111BA///AA0A222EGHGB1EEA00GBGC00EA11DF333GAA111BFBFAAAAA
@M02197:105:000000000-AN6RF:1:1101:6108:18618 1:N:0:1
AGCCAGTCATACTCCTCCGCTTATTGATATGCTTAAGTTCAGCGGGTAGTCCTACCTGATTTGAGGTCAAATTGTCAGAAGCTGTCTCAAAAGAGACCCTTTAGAAGCTGAACCCCATTTATAAAGCTGCTCTTCACAAATGGCGTAGATAATTATCACACCAAAGCAAGGCAACAAAGGTCCCGCTAATGCATTTCAGGAGAGCCGACTTCTGAGAAGCTCGCATACTCCCACATCCAAGCCTGATCAACAGAAAAAGCTGAAAAGGTTGAGGATTTCATGACACTCAAACAGGCATGCTCCTCGGAATACCAAGGAGCGCAAGGTGCGTTCAAAGATTCGATGATTCAC
+
AABBCFFFFFFFGGGGGGGGGGGHHHHHHHHHHHHHHHHHHGHGGGGGGHHHHHGHHHHHHHHHGGGHHHGHHHHHHFHHHGHHHHHHHHHHHGHHHGHHHHHHHHHHHHHGHGGGGHHHHHHHHHGHHHHHHHHHHHHHHGGHGHGHHHHHHHHHHHHHHHHHHHHHHHGHGGHGHHHGGGFHDEHHHHHHHHHHHHHGHGHGGHHGGGHHHHHHHGGGGGEHHHGGHGHFHHHHGGHGEHHGFHHHHHHHHHHHHEHHHGHHHHHHGHHHHGGHHGHHHHHGFGHHHHHHHGBHEFHGGGGEG5BGHHHHHHHEGGGGHHGGGGGGGBFGGGGGGFGFFFFFFFBBAAA
@M02197:105:000000000-AN6RF:1:1101:3281:18697 1:N:0:1
AGCCAGTCATACTCCTCCGCTTATTGATATGCTTAAGTTCAGCGGGTAGTCCTACCTGATTTGAGGTCAAATTGTCAGAAGCTGTCTCAAAAGAGACCCTTTAGAAGCTGAACCCCATTTATAAAGCTGCTCTTCACAAATGGCGTAGATAATTATCACACCAAAGCAAGGCAACAAAGGTCCCGCTAATGCATTTCAGGAGAGCCGACTTCTGAGAAGCCCGCATACTCCCACATCCAAGCCTGTTCAACAGAAAAAGCTGAAAAGGTTGAGAATTTCATGACACTCAAACAGGCATGCTCCTCGGAATACCAAGGAGCGCAAGGTGCGTTCAAAGATTCGATGATTCAC
+
BBBBBFFFFFFFGCGGFGGGG?GHHHGHHHHGHHHHHHHFHHGGGGEEFGHHHHHFHHHHHHHEGGHHHHHHHHHHHHHHHBHHHGHHHGGHFGHHHGHHHHHHHHHHHHHHHHGGFHHHHHHHHFGHHHGHGHHHHHGHHGHHGGGGGHHHHHHHHHHHHGHHHGHHHHHHHHHEHHHGGHHHGFGGGHHHHHHGHGHHFFHGHHGGGGFEHGHGGGGGGGHGGHGGGFGGFGHFGEFFEEFBFBGHHHFHHHFHHHDGE2FHGHHGHGDF1DFEHGHHHHHHHFEBHFBFFFFFFHHGE?CGHFHHG1HGHGBGEE0EHGFBCGGCGCFGGGGGCGBFC3FFFFAA>1>
@M02197:105:000000000-AN6RF:1:1101:18389:18687 1:N:0:1
AGCCAGTCATACTCCTCCGCTTATTGATATGCTTAAGTTCAGCGGGTATCCCTACCTGATCCGAGGTCAAACACTAGAATTGGGGGTTTGAGGCAGGATTGTCACAATGACCAAGCGAATAAGTTATTACTACGCCGGAATCATGAGACCCTCCGCCATTGAATCTCGAAAGGGAATTCGCAAGCAAACTCTTCTTTCATAACCAAGCAAAACTACTTGAGTGGTTTTTGATGACGCTCGGACAGGCATGCCTTCCGGAATACCGGAAGGCGCAATGTGCGTTCAAAGATTCGATGATTCAC
+
CCDDDFFFFFFFGGGGGGGGGGGHHHGHHHHHHHHHHHHHGHHGGGGGHHHHHHHHHHHHHHHGGGGHHHHHHHHHHHHHHHHHGGGGGGGGHGGGGGHHHHHHHHHHHHHHHHHGGGGGGGHHHHHHHHHHHGGHHGGGGHHHHHHHHGHHHGGGHHHHHHHHHHHHHHHHHGHHHGGHHGGGHHGHHHGGGHGHGHHHHHGHHHGHHFGFHGFHGHHHGHFFEHHHHHHHGGGGGGGHHHHHHGGHHHGGGGGHHHFGGEFEHHGGGGGHHHGEAE?HGGGGGGGGGGFFFFFFFCCBAB
@M02197:105:000000000-AN6RF:1:1101:2823:18725 1:N:0:1
AGCCAGTCATACTCCTCCGCTTATTGATATGCTTAAGTTCAGCGGGTATCCCTACCTGATCCGAGGTCAACCTGTAAAAATTGGGGGTTCCGGCAAACCACCGGGGGGAACTCTATAGCGGGAGTATGTACTACGCTCAGAGCCCACCGGCACCGCCACTAATTTTGAGGGCCGCGGAGACCGCGTGCCCCAATACCACGCTAGGCGTGAATGGTTAAATGACGCTCGAACAGGCATGCCCCTCGGAATGCCAAGGGGCGCAATGTGCGTTCAAAGATTCGATGATTCAC
+
ABAAAFFFBFFFFGFGBGGF2EEGFHHHFFHHHHHFFFHBHGHGGGGGHH5FGFAC/F;;H:-GGG:9F:HG:::HFH:HE:FHHE993FG/8:G:HHGHE9?E/./4B7E9GG;G;GF;4?B49BF8F:F99F6BF'DF:FF.9FEFD/B6CFBGBDGDGGFFFFHGFBDFFGAFEFBBF<@?@EFGHHGFHHGEEFFDFFFFFHHGHFHGHHGFHHHFFGFDGEDGBFFFB?ECEE0GEE?FF5HGBBHGGGE2E2B55FGE2GEFEGGGGFGCFG4C5BDBBAA>3A
@M02197:105:000000000-AN6RF:1:1101:13046:18801 1:N:0:1
AGCCAGTCATACTCCCCGCTTATTGATATGCTTAAGTTCAGCGGGTAGTCCTACCTGATTTGAGGTCAAATTGTCAGAAGCTGTCTCAAAAGAGACCCTTTAGAAGCTGAACCCCATTTATAAAGCTGCTCTTCACAAATGGCGTAGATAATTATCACACCAAAGCAAGGCAACAAAGGTCCCGCTAATGCATTTCAGGAGAGCCGACTTCTGAGAAGCCCGCATACTCCCACATCCAAGCCTGATCAACAGAAAAAGCTGAAAAGGTTGAGAATTTCATGACACTCAAACAGGCATGCTCCTCGGAATACCAAGGAGCGCAAGGTGCGTTCAAAGATTCGATGATTCAC
+
CCCCCFFFFFFFGGGGGGGGGGHHGHHHHHHHHGHHHHHHHHGGGGGGHHHHHHHHHHHHHHHGHHHHHHHHHHHHHHHHHHHHHHHHHHHHGHHHGHHHHHHHHHHHHHHHHGGGHHHHHHHHHHHHHHHHHHHHHHHGHGHGGGGGHGHHHHHHHGHHHHHHHHHHHGHHHHHHHHHHHHHHHHHHHHHHHHHHHHHHGHGHHHHGHGFGHHHHGGGGGGGGHGGGGHHHGHHGGFHEHHGHFGHHHHHHHHHHGHHGHHHHHHHGHHHHHHFHHHHFHHGFGHHHHHHHHHHHHHGGGGGHHGHHHHGHHHGGGGGHHHHGGGGHGGGGGGGGFFBFFFFFFBBBAB
@M02197:105:000000000-AN6RF:1:1101:17391:18900 1:N:0:1
AGCCAGTCATACTCCTCCGCTTATTGATATGCTTAAGTTCAGCGGGTATCCCTACCTAATCCGAGGTCAATCATTAAAAAATGGGGGGGTTCTGGCGAGTGTCCACCAGGTGTCTATAGCGATGAATTTACTACGCTTAGAGCCTGACAGCACTGCCACTGATTTTAGAGACTGCCTTGACAGCAGGTCTCAACACCAAGCTAGGCTTGAGGGGTGATAATGACGCTCGAATAGGCATGCCCCTCGGAATACCAAGGGGCGCAATGTGCGTTCAAAGATTCGATGATTCAC
+
CCDDDFFFFFFFGGGGGGGGGGGHHHHHHHHHHHHHHHHHHHHGGGGGHHHHHHHHHHHHHHGGGGGHHHHHHHHHHHHHGHHHHGGGGGGGGGGGHHHHGGGHGGFHGHHHFGHGGHGHHHHHHGFHHGGFFFFGHHHHHFFFHHHGHHHFGHGFHHHHHHHHHHHHHHHGHHHHHHHHHHHHHGHHHGHGHGHGHHHHHHHGHGGHGGGHHHHHHHHHGGHGGGHHHHHHHGGGHGGGGGFGHHHHHGDHHHHGGGGFHHHHGGGGGGGGGGGCGGGFFFFBFFCCBCC
@M02197:105:000000000-AN6RF:1:1101:13240:19003 1:N:0:1
AGCCAGTCATACTCCTCCGCTTATTGATATGCTTAAGTTCAGCGGGTAGTCCTACCTGATTTGAGGTCAAATTGTCAGAAGCTGTCTCAAAAGAGACCCTTTAGAAGCTGAACCCCATTTATAAAGCTGCTCTTCACAAATGGCGTAGATAATTATCACACCAAAGCAAGGCAACAAAGGTCCCGCTAATGCATTTCAGGAGAGCCGACTTCTGAGAAGCCCGCATACTCCCACATCCAAGCCTGATCAACAGAAAAAGCTGAAAAGGTTGAGAATTTCATGACACTCAAACAGGCATGCTCCTCGGAATACCAAGGAGCGCAAGGTGCGTTCAAAGATTCGATGATTCAC
+
BBBCBFFFFFFFGGGGGGGGGGGHHHGHHHHHHHHHHGHHHHHGGGGEGHHHHHHHHHHHHHHHGGHHHHHHHFHHHHHHHHHGHHHHHHHHHGHHHGHHHHHHHHHGHHHHHHGGGHHHHHHHHHHHHHHHHHHHHHHHGHFHGFGGGHHHHHGHGHHHHGHHHHHHHHGHHHHHHHHHHHHHGHGGGHHHHHHHHHGHHGGGHHHHHHGGGHHHGGGGGGGHGGGGGGHHGHHHGGHGHHGHHFGHHHEGHHHHHHHGHFHHHHHHHHHHHHGFDHHHHHHFAGHHHHGHHGHHHHHGCFGGHHHGHHHHHHGGGGGGHHHGGGGGHGGGGGGGGGGFFFFFFFCCCCC
@M02197:105:000000000-AN6RF:1:1101:8192:19088 1:N:0:1
AGCCAGTCATACTCCTCCGCTTATTGATATGCTTAAGTTCAGCGGGTAGTCCTACCTGATTTGAGGTCAAATATGATGCAAGGTTTTGTCCGAAGACCATTGTAAGCGGACTTTGAGGGTCGGACGACAGCGCAACGTCATTATCACACTGATGTCCGGAATCCAAAGGTTGAATTCCGCTGATGCATTTGAGAGGAGCCGACCTTCGCCAGCACGCTCCAAGTCCAAGCCCCGAATAGAGACAAATCGATTCGGGGTTGAGAATTTAATGACACTCAAACAGGCATGCTCCTCGGAATACCAAGGAGCGCAAGGTGCGTTCAAAGATTCGATGATTCAC
+
CBBCCFFFFFFFGGGGGGGGGGGHHHHHHHGHHHHHFGHHHHGGGGGGGHHHHHHHHHHHHHHHGHHHHHHHHHHGHHHHHHGGHHGGHHHGGGGGHHHHHHHHGHHGG:GGHHHFGGGGHGGGGGGGGGHGGGGGGHHGHHHHHHHHHHHHHHHHHGGGGGHHHHHHHHHHHHHHHHHHGHGGGGHGGGHHGHGGGGGGGGGGGGGGHHGFGGGHHHHGHHHHGGHGGGGHFHHGHHHHGHHGHHHHGGGEEGGHHFHHFGHHFFEHHHHHHGGHHHHGHHGHHHHHGGGGGFHHHHHGHHHGGGGEGHHHHGGGGHGGGGGGGGGFFFFFFFFAAA>A
@M02197:105:000000000-AN6RF:1:1101:28338:19149 1:N:0:1
AGCCAGTCATACTCCTCCGCTTATTGATATGCTTAAGTTCAGCGGGTATCCCTACCTGATCCGAGGTCAGCCTTTGAAATATTTAGGGTTATTGGCAAGCCTCCACCAGGACTCTGTAGCGAGAAGAATTACTACGCTTAGAGCCTGGCAGCACCGCCACTGATTTTGAGGCCCGCCCAGAGGCGAAAAGCCCAAGACCCAGCAAGCTGGATTGGTTTAAATGACGCTCGAACAGGCATGCCCCTCGGAATGCCAAGGGGCGCAATGTGCGTTCAAAGATTCGATGATTCAC
+
DCDCCFFFFFFFGGGGGGGGGGGHHHHHHHHHHHHHHHHHHHHGGGGGHHHHHHHHHH</HHHGGGGHHGH9HHHHHHHHFHHHHHH:HHHHHHGHHH;HG<HGHHHHHGHHHH:HHHHHEF9GGHHHHH<HG<HGGGGGHH9HH;HHHHGG<HHGHGGHHHHHHHHHGGHGGGHHHHHHHHGGGGHHHHHGHHGGHGGHHHHHHHFFHHHHGHHHGGHHHGGGGGHHGHHHHHHHHHGGGGGGGHFHHHHFHHHHGGGGGHHHHGGGGGGGGGGGGGGGFFFFFFFABA3A
@M02197:105:000000000-AN6RF:1:1101:10413:19296 1:N:0:1
AGCCAGTCATACTCCTCCGCTTATTGATATGCTTAAGTTCAGCGGGTAGTCCTACCTGATTTGAGGTCAAATTGTCAGAAGCTGTCTCAAAAGAGACCCTTTAGAAGCTGAACCCCATTTATAAAGCTGCTCTTCACAAATGGCGTAGATAATTATCACACCAAAGCAAGGCAACAAAGGTCCCGCTAATGCATTTCAGGAGAGCCGACTTCTGAGAAGCCCGCATACTCCCACATCCAAGCCTGATCAACAGAAAAAGCTGAAAAGGTTGAGAATTTCATGACACCAAAACAGGCATGCTCCTCGGAATACCAAGGAGTGCAAGGTGCGTTCAAAGATGCGATGATTCAC
+
BABBBFFFFFFFGGGGGGGGGGGHHHHHHHHHHHHHHHHHHHHGGGGGGHFHHGHHHHHHHHHHGHHHHHHHHGHHHHHHHHHHHHHHHHHHHGHHHGHHHHHHHGHHHHHHHHGGG9HHHHHHHGHHHHHHHHHGHHFHH;EHGDDGGHHHHHHHHHHHHGHGHHHHGH9HHHHHHHHHHHFHGGGGGH7HHHHFGFHHGGGGHHFGGGGFGGGFGGGF8GGGGGGGGGEGFFDB/GHEBFGB12EHGF21>1HGD1@EHHHHDGB022F@1F@D12BGAAA/AA001DEF1A11A//A/EEEAHF2F11B1B100F1AFFHGE00AA1B3BFAFAA111331BD>1A>1
@M02197:105:000000000-AN6RF:1:1101:12705:19307 1:N:0:1
AGCCAGTCATACTCCTCCGCTTATTGATATGCTTAAGTTCAGCGGGTAGTCCTACCTGATTTGAGGTCAAATTGTCAGAAGCTGTCTCAAAAGAGACCCTTTAGAAGCTGAACCCCATTTATAAAGCTGCTCTTCACAAATGGCGTAGATAATTATCACACCAAAGCAAGGCAACAAAGGTCCCGCTAATGCATTTCAGGAGAGCCGACTTCTGAGAAGCCCGCATACTCCCACATCCAAGCCTGATCAACAGAAAAAGCTGAAAAGGTTGAGAATTTCATGACACTCAAACAGGCATGCTCCTCGGAATACCAAGGAGCGCAAGGTGCGTTCAAAGATTCGATGATTCAC
+
DDDDDFFFFFFFGGGGGGGGGGGHHHHHHHHHHHHHHHHHHHHGGGGGGHHHHHHHHHHHHHHHGHHHHHHHHHHHHHHHHHHHHHHHHHHHHGHHHGHHHHHHHHHHHHHHHHGGGHHHHHHHHHGHHHHHHHHHHHHHHHHHGGGGGHHHHHHHHHHHHHHHHHHHHHHHHHHHHHHGHHHHGHHGHHHHHHHHHHGHHGGGGHHHHGHHHHHHHGGGGGHHGHGGGGHGGHHHGGHHHHHHHHHHHHHGHHHHHHHHHHHFGHHHHHHHHHHHFFHHHHHGDGHHHHHHHHHHHGGGGGGGHHGHHHHHHHGGGGGGHHHHGGGGHGFGGGGGGGGFFFBFFFCCCCC
@M02197:105:000000000-AN6RF:1:1101:24263:19320 1:N:0:1
AGCCAGTCATACTCCTCCGCTTATTGATATGCTTAAGTTCAGCGGGTATCCCTACCTGATCCGAGGTCAACCTGTAAAAATTGGGGGTTCTGGCAAGCCACCGGGGGGAACTCTATAGCGGGAGTATGTACTACGCTCAGAGCCCACCGGCACCGCCACTAATTTTGAGGGCCGCGGAGACCGCGTGCCCCAATACCACGCTAGGCGTGAATGGTTAAATGACGCTCGAACAGGCATGCCCTGCGGAATACCACAGGGCGCAATGTGCGTTCAAAGATTCGATGACTCAC
+
BBCCBFFFFFFFGGGGGGGGGGGHHHHHGHHHHGHHHHHHHGHGGGGGHHHHHHHHHHHHH<H9GGG;H0H9HH<HHHHH<0HHHGGGGHGHHHHH;HG<HHGGGGG8GGGGGGG/;G;GGF7FAFFFFFFF:FFF8FFFF:FFFFFFF::FGGGHHHHHHHHHHHHHGGGGGGGHHGGGGGGGGGGGGHHHHHGGFFFHHGHGHHHGHHHGHHHHHHHGGGGGHHGHHHHHHHHHGGGGGGGHHHHHHGHHFHGGGCGHHHHGGGGHGGGGGGGGGGFFFFFFFCCBAB
@M02197:105:000000000-AN6RF:1:1101:16761:19365 1:N:0:1
AGCCAGTCATACTCCTCCGCTTATTGTTATGCTTAAGTTCAGCGGGTAGTCCTACCTGATTTGAGGTCAAATTGTCAGAAGCTGTCTCAAAAGAGACCCTTTAGAAGCTGAACCCCATTTATAAAGCTGCTCTTCACAAATGGCGTAGATAATTATCACACCAAAGCAAGGCAACAAAGGTCCCGCTAATGCATTTCAGGAGAGCCGACTTCTGAGAAGCCCGCATACTCCCACATCCAAGCCTGATCAACAGAAAAAGCTGAAAAGGTTGAGAATTTCATGACACTCAAACAGGCATGCTCCTCGGAATACCAAGGAGCGCAAGGTGCGTTCAAAGATTCGATGATTCAC
+
ABABCFFFFFFFGGGGGGGGGGGHHHGHHHHHHHHHFGHHHHHGGGFGGHHHHHHHHHHHHHHHGHHHHHHHHFHGGHHHFFHHHEFGHFHHGGHEGFHFHGHFHHHHHHFHHEGGG:HHH:HHHGBFFEHHHHGEHHHH<HEHG?FCGHHHHFHHHHH;HGHGHGGHHHGHHHHHGCGFFGDHGGGFGHHHHHHHHHHHHGEGGHFCGGGGGGHGGFGBAFGHGGGGBFGAFGG3>/GGCF3FDFBHFHHG3FHGHEFG4BFFBGHHFHGGBHHHHBBFHEFHHGHHFHHHHHHEEHHGGCGGHFHHHHHHGHGGGGGGHHHHGEF?AGGGGGGGGGFFFFBFFFBBBBB
@M02197:105:000000000-AN6RF:1:1101:16001:19505 1:N:0:1
AGCCAGTCATACTCCTCCGCTTATTGATATGCTTAAGTTCAGCGGGTAGTCCTACCTGGTTTGAGGTCAAATTGTCAGAAGCTGTCTCAAAAGAGACCCTTTAGAAGCTGAACCCCATTTATAAAGCTGCTCTTCACAAATGGCGTAGATAATTATCACACCAAAGCAAGGCAACAAAGGTCCCGCTAATGCATTTCAGGAGAGCCGACTTCTGAGAAGCCCGCATACTCCCACATCCAAGCCTGATCAACAGAAAAAGCTGAAAAGGTTGAGAATTTCATGACACTCAAACAGGCATGCTCCTCGGAATACCAAGGAGCGCACGGTGCGTTCAAAGATTCGATGACTCAC
+
1>1AAC@11D@@AFGFGBC1EE0GHAGHH3F3GHDD1GHA2F1EA////A2D2AF0GA0BBBB1/0AF11FFD1@2@11F1F1GFEDGBGGE>/GF>>FF>FGD121BF1GGH//FBGDHDE>B;1FGFCC<BBGHBC:$F1BC@<BFAGCFGFDF>FG1GCEGFH:<CGA/F<<FC<F00=<<AGG?1DGEBGGFHG?G0<?C/<:DA@AF>BD0F;BBF/B2FAA0FGGEGFDF>E0GFF1F1HFDGG2F01F11G12@B1@HGHG22D2G1F@G2FHGF1EG/10HGBAA11DBGC?GEEA0GD22FB1G1B/B00A0AB0000011FG3AB3?G11FDFF@D>A1>1
@M02197:105:000000000-AN6RF:1:1101:9879:19440 1:N:0:1
AGCCAGTCATACTCCTCCGCTATTGATATGCTTAAGTTCAGCGGGTAGTCCTACCTGATTTGAGGTCAAATTGTCAGAAGCTGTCTCAAAAGAGACCCTTTAGAAGCTGAACCCCATTTATAAAGCTGCTCTTCACAAATGGCGTAGATAATTATCACACCAAAGCAAGGCAACAAAGGTCCCGCTAATGCATTTCAGGAGAGCCGACTTCTGAGAAGCCCGCATACTCCCACATCCAAGCCTGATCAACAGAAAAAGCTGAAAAGGTTGAGAATTTCATGACACTCAAACAGGCATGCTCCTCGGAATACCAAGGAGCGCAAGGTGCGTTCAAAGATTCGATGATTCAC
+
BCCCCFFFFFFFGGGGGGGGGGGHHHHHHHHGHHHHHHHHHHGGGEFGHHHHHHHHHFHHHHHGHGHHHHHHHHHHHHHHHHHHHHHHHHHHGHHHGHHHHHGHHHHHHHHHHGGGHHHHHHHHHHHHHHHHHHHHHHHHHHHGGGGGHHHHHHHHHHHHGHHHHHHHHHHHHHHHHHHGGHHHHHHHHHHHHHHHHHHHGHGHHHHHHGHHHHHHGGGGGGHHGGGGGHHHHHHGGGHHHHGHHGHHHHHHHHHHGHHHHHHHHHHHHHHGHHFHHGHFHHHHGHHHHHHHHGHHHHGGGGGHHHHHHHHGHHGGGGGGHHGGGGGHGGGGGGGGGFFBFFFFFBBBAB
@M02197:105:000000000-AN6RF:1:1101:13699:19690 1:N:0:1
AGCCAGTCATACTCCTCCGCTTATTGATATGCTTAAGTTCAGCGGGTAGTCCTACCTGATTTGAGGTCAAATTGTCAGAAGCTGTCTCAAAAGAGACCCTTTAGAAGCTGAACCCCATTTATAAAGCTGCTCTTCACAAATGGCGTAGATAATTATCACACCAAAGCAAGGCAACAAAGGTCCCGCTAATGCATTTCAGGAGAGCCGACTTCTGAGAAGCCCGCATACTCCCACATCCAAGCCTGATCAACAGAAAAAGCTGAAAAGGTTGAGAATTTCATGACACTCAAACAGGCATGCTCCTCGGAATACCAAGGAGCGCAAGGTGCGTTCAAAGATTCGATGATTCAC
+
CDCDDFFFFFFFGGGGGGGGGGGHHHGHHHHHHHHGHHHHHHHGGGGGGHHHHHHHHHHHHHHHGHHHHHHHHHHHHHHHHHHHHHHHHHHHHGHHHGHGHHHHHHHHHHHHHHGGGHHHHHHHHHHHHHHHHHHHHHHHHGHHGGGGGHHGHHHHHHHHHHHHHHHHHHGHHHHHHHHHHHGHHHHGHHHHHHHHHHHHHGHGHHHHGGGHHHHHHGGGGGHHHHGGGGGHHHHHGGHGHGFEHHHHHHHHHHHHHHHGHHHHHHHGHHHHHHHHHFHHHHHGFGHHHHHHGGHFHHHGGGGGGHHHHHGHHHHGGGGCHHHHGGGGHGGGGGGGGGGFFFFFFFCCCCC
@M02197:105:000000000-AN6RF:1:1101:22502:19712 1:N:0:1
AGCCAGTCATACTCCTCCGCTTATTGATATGCTTAAGTTCAGCGGGTAGTCCTACCTGATTTGAGGTCAAATTGTCAGAAGCTGTCTCAAAAGAGACCCTTTAGAAGCTGAACCCCATTTATAAAGCTGCTCTTCACAAATGGCGTAGATAATTATCACACCAAAGCAAGGCAACAAAGGTCCCGCTAATGCATTTCAGGAGAGCCGACTTCTGAGAAGCCCGCATACTCCCACATCCAAGCCTGATCAACAGAAAAAGCTGAAAAGGTTGAGAATTTCATGACACTCAAACAGGCATGCTCCTCGGAATACCAAGGAGCGCAAGGTGCGTTCAAAGATTCGATGATTCAC
+
BBCCCFFFFFFFGGGGGGGGGGGHHHHHHHGHHHHGHHHHHHHGGGGGGHHHHHHHHHHHHHHHGHHHHHHHHHHHHHHHHHHHHHHHHHHHGGHHHGHHHHHHHHHHHHHHHHGGGHHHHHHHHHHHHHHHHHHHHHHHHGHHGGGGGHHHHHHHHHHHHGHHHHHHHHHHHHHHHGGHHHHHGGGHHHHHHHHHHHHHHGHGGHHGGHGGHHHHHGGGGGHHHHGGHGHGGHHHGGHHHHGHHHHHHHHHHHGHHHHHHHHHGHHHHHHGHHGGGHHHHHHEDGHGHHHHHHGHGHHGGGGGHHHHHHHHFHHFEGGGGGHHGGGGHGGGGGGGGGFFFFFFFFBABAA
@M02197:105:000000000-AN6RF:1:1101:21358:19755 1:N:0:1
AGCCAGTCATACTCCTCCGCTTATTGATATGCTTAAGTTCAGCGGGTAGTCCTACCTGATTTGAGGTCAAATTGTCAGAAGCTGTCTCAAAAGAGACCCTTTAGAAGCTGAACCCCATTTATAAAGCTGCTCTTCACAAATGGCGTAGATAATTATCACACCAAAGCAAGGCAACAAAGGTCCCGCTAATGCATTTCAGGAGAGCCGACTTCTGAGAAGCCCGCATACTCCCACATCCAAGCCTGGTCAACAGAAAAAGCTGAAAAGGTTGAGAATTTCATGACACTCAAACAGGCATGCTCCTCGGAATACCAAGGAGCGCAAGGTGCGTTCAAAGATTCGATGATTCAC
+
CCCCCFFFFFFFGGG4GGGGGGGHHHHHHHHHHHHHHHHHHGHGGGGGGHHHHHHHHHHHHHHHGHHHHHHGHHHGHHHHHHHHHHHHHHHHHGHHHGHHHHHHHHHHHHHHHHGGGHHHHHHHHHHHHHHHHHHHHHHHHHHHGGGGGHHHHHHHHHHHHGHGHHHHHHGHHHHHHHHGHHHHHHGHGHHHHHHHHHHHHGHGHHHHGHHHGGGHHGGGGGGGHGGGGGHHGGHHGGHHHGHHHFHHHHHHGGGHHEHHHFGHHFGFFHHGHHHHFDFHFHHGFGHHHHFHHHHHHHHGGGGGHHGHHCHHHHFCGGGGFBHCGGGGHGGGGGGGGGGFFFFFFFBBCBB
@M02197:105:000000000-AN6RF:1:1101:27751:19810 1:N:0:1
AGCCAGTCATACTCCTCCGCTTATTGATATGCTTAAGTTCAGCGGGTAGTCCTACCTGATTTGAGGTCAAATTGTCAGAAGCTGTCTCAAAAGAGACCCTTTAGAAGCTGAACCCCATTTATAAAGCTGCTCTTCACAAATGGCGTAGATAATTATCACACCAAAGCAAGGCAACAAAGGTCCCGCTAGTGCATTTCAGGAGAGCCGACTCCTGAGAAGCCCGCATACTCCCACATCCAAGCCTGATCAACAGAAAAAGCTGAAAAGGTTGAGAATTTCATGACACTCAAACAGGCATGCTCCTCGGAATACCAAGGAGCGCAAGGTGCGTTCAAAGATTCGATGATTCAC
+
BBCCCFFFFFFFGGGGGGGGGGGHGHHHHHHHHFHHHHHHHHHGGGGGGHHHHHHHHHBGHFHHGHHHHHHHHHHHHHGHHHHHHHHHHHHHHGHHHGHHHHHHGHHGHHHHHHGGGHHGHHHHHHHHHHHHHHHHHHHHHHHHGGGGGGHHHHHHHHHHHGHHFHHGHHGHHHHHHHGHFHHHGHGGHHHHHHHHHHHHHGHGHHHGGGGGGFHGGGGGGGGGHHGGHGGHGGHHGGGHHHHGHHFHHHHHGHHHHHHHHHHFBHHFHHHFHHGHHHFGHHHFGEHHHHHFGHHHHHHGGGGGHHHHHFGHHHGCFECGHFGGGGGGHGGGGGGGGGGFFFFFFFA3A>A
@M02197:105:000000000-AN6RF:1:1101:12591:19906 1:N:0:1
AGCCAGTCATACTCCTCTGCTTATTGATATGCTTAAGTTCAGCGGGTAGTCCTACCTGATTTGAGGTCAAATTGTCAGAAGCTGTCTCAAAAGAGACCCTTTAGAAGCTGAACCCATTTATAAAGCTGCTCTTCACAAATGGCGTAGATAGTTATCACACCAAAGCAAGGCAACAAAGGTCCCGCTAATGCATTTCAGGAGAGCCGACTTCTGAGAAGCCCGCATACTCCCACATCCAAGCCTGATCAACAGAAAAAGCTGAAAAGGTTGAGAATTTCATGACACTCAAACAGGCATGCTCCTCGGAATACCAAGGAGCGCAAGGTGCGTTCAAAGATTCGATGATTCAC
+
CCCCCFFFFFFFGGGGGGGGGGHHHGHHHHHHHHHHHHHHHHHGGGGGGGHHHHGHHHHHHHHHGHHHGHHHHHHHHGHHGHHHHHHHHGHHHFHHHGHHHHHHHHHHHHHHHHGGHHHHHHHHHHHGHHHHHGHHHHHHHHHGGGGGHHHHHHHHHHHHGHHHHHHHHGHHHHHHGHHGHHHGGGGHGHHHHHHHHHHGFHGHHGHGGGHHHHHHHHGGGHHGGGGHGHGHGGHGGGHHFHFEHGHHHHHHHHHHFHHHGHHHHHHHHHHGGHGBGHHHHHHGGHGGHFHHHHHHHEGGGGGHHHHHGHHHHHEGGGEFDHHGGGGGGGGGGGGGGGCBFFFFFABAAB
@M02197:105:000000000-AN6RF:1:1101:11056:20051 1:N:0:1
AGCCAGTCATACTCCTCCGCTTATTGATATGCTTAAGTTCAGCGGGTAATCCTACTCGATTTGAGGTCAAGTTATCAGAATTGTCCGAAGACCGTTCGAAGCAACAGAGCTCCTAATCAGACAAAAAAAACAGCGGGGGTTAAGTTATAACGCCGTACTATGTTTAACTAGGAGTTGTACTAAGTCATTTAAGATGAGCCTGACAGCAAGTACCAGGCAACATCCAAGTCCACCGCTCTCTAATCACAAAATCAGAGAGTGTGAGAGTATAATGACACTCAAACGAGCATACCCTTTGGAATACCAAAAGGTGCAAGGTGCGTTCAAAGATTCGATGATTCAC
+
CCCCCFFFFFFFGGGFGGGGGGGHHGHHHHHHHHHHHHHHHHHGGGGGHHHHHHHHHGHHHGHHGHHHHHHHHHHHHHHHHHHHHHGGGGGHHGGGHGHHGGHHHHHHHHHHHHHHHHHHHHHHHHHGGGGHHHGGHGGHHHHHHHHHHHHGGGHHHHHHHHHHGHGHGHHHGHGHHHGGFHGHHHHGHHHHHHGHHHHHHHHHHGHHHHHFHGHHHHHHHHHFHHHGGGGFFGHGGHHHHHHFGHGHHHHHHHGHHHHHHHHHHHHHHGHHFGHHHGHGGFEGHHFFHHFGHHHHEHGHHHHGHHHHHGFDGGGHGGFGHGGGGGGGGGGFFFFFBF@BBBB
@M02197:105:000000000-AN6RF:1:1101:7879:20117 1:N:0:1
AGCCAGTCATACTCCTCCGCTTATTGATATGCTCCTCCGCTTATTGATATGCTCCTCCGCTTATTGATATGCCCAAGCTTACTTCCTCTAAATGACCGAGATCCTCCGCTTATTGATAAGCGGAGGATCTCGGTCATTTAGAGGAAGTAAGCTTGGGCATATCAATAAGCGGAGGATCTTGGTCATTTAGAGGAAGTAAGCATATCAATAAGCGGAGGATCTTGGTCATTTAGAGGAAGTAAGCATATCAATAAGCGGAGGATCTTCGTCATTTAGAGGAAGTAAGCATATCAATAAGCGGAAGATCTTGGTCATTTAGAGG
+
BBBBBFFFFFFFGGGGGFGGGFGHHHHHHHHFHFHHGHGFEEEHHHHHHHHFHFHHEGGGGGGHHHFHGHHFEGHGHGGHHHHHHHHHHHGGHHFHHGCGEGHHHHHGGGGGGHHFHHHHGCGDEC?GHHHH6BEGHHHHHHHHHHHHHHH8BGHGHFGHFGGHHHHHHHGGGCFGHHHHGHHHHHHHFF?CG4FFHHBGFHFGGEHGFFFGGGHHHGGFGGGGGFGFHGHGFDFHHHFGHFFHHHFFGHHFGGEAGDFDGD?GGEGHHGGFBFFHHFHHHHHHHFFHFHFHHHGGE2GFGGFFGFGGFFFFBFFBFBAA3A
@M02197:105:000000000-AN6RF:1:1101:18962:20128 1:N:0:1
AGCCAGTCATACTCCCGCTTATTGATATGCTTAAGTTCAGCGGGTAGTCCTACCTGATTTGAGGTCAAAAGTCAATGAGGAAGACGTTTTCTCTCCGAAGAGATAGTAAAGTCGACGGATTAGAGGCACGGAACCTTCATTCATGCGCTTCAGCGAACGGCGATCATTATCACGCCGAAAGCCTTGTCGCGCAAAGTCGAAAGTCGATCGCAAGCCGATGCATTTAAGGAGAGCCCGAGTCAAGGACGAAAGTCCTAGTCTCCGGCAGCCCCCACTATCCAAGCTCCCTCTCGAAACAAATCGAGAGGGGTTGAGAATTTACTGACGCTCAAACAGGCATGCTCCTCGGAACACCGAGGAGCGCAAGGTGCGTTCAAAGATTCGATGATTCAC
+
CCCCCFFFFFFFGGGGGGGGGGHHHHGHGHHHHHHHHHHHHGGGFEGHHHHHHHHHHHHHHHGHHHHHHHHHHHHHHHHHHHHHHGGGHGHHHHHHGGGGGHHHHHHHHHHHHGGGGGGGGHHHHHGGHGGGGGGHHHHHHHHHHHGGGGGHGHGGGGGGGGGGGGHHHHHHHGGGGGGFGGGGGGGGGGGFFFFFFFFFFFFFFFFFFFFGFGFGGGGGGGGGHHHHHHHGGFFFHHGHFGGGGFGHHHHHHFGHHGCCGCCHGFCCCGHHHHHHHFGHHHGGGGGECHGGHHHHHGHHBGHHGGGGHHHGHHHHEHHHHGGGGGHGGHHHHHHHHHHGHGGGGGGFHGFGGGGHHGGCGGHGHHCGGFCGGGGGBGGGGFFFFFFFBBBBB
@M02197:105:000000000-AN6RF:1:1101:8330:20102 1:N:0:1
AGCCAGTCATACTCCTCCGCTTATTGATATGCTTAAGTTCAGCGGGTAGTCCTACCTGATTTGAGGTCAAATTGTCAGAAGCTGTCTCAAAAGAGACCCTTTAGAAGCTAAACCCCATTTATAAAGCTGCTCTTCACAAATGGCGTAGATAATTATCACACCAAAGCAAGGCAGCAAAGGACCCGCTAATGCATTTCAGGAGAGCCGACTTCTGAGAAGCCCGCATACTCCCACATCCAAGCCTGATCAACAGAAAAAGCTGAAAAGGTTGAGAATTTCATGACACTCAAACAGGCATGCTCCTCGGAATACCAAGGAGCGCAAGGTGCGTTCAAAGATTCGATGATTCAC
+
BCCCCFFFFFFFGGGGGGGGGGGHHHHHHHHHHHHHHHHHHHHGGGGGGHHHHHHHHHHHHHHHGHHHHHHHHGHHHHHHHHHHHHHHHHGEHGHHHGHHHHHHHHHHHHHHHGGGGHHGHHHHHHGHHHHHHHHHHHHHHHHHGGGGGHHHHHHHHHHHHHHHHHHHHHGHHGGHHGHH$FGGGHGHHGHHHHHHHHHHHGHGHHHGGHHGHHHHGGGGGGHHHHGGHGGGGGHHGGHHHGHHHHHHHHHHHHGHHHGHHHHGHHHHGHHGHHHFHFHHHHGHHGHGHHGGHHHHHHGGGFGGHHHHHCHHHHHGGGGGHHHHGGEFGGGGGGGGGFGFFFFFFFBAAAA
@M02197:105:000000000-AN6RF:1:1101:26340:20160 1:N:0:1
AGCCAGTCATACTCCTCCGCTTATTGATATGCTTAAGTTCAGCGGGTAGTCCTACCTGATTTGAGGTCAAATTGTCAGAAGCTGTCTCAAAAGAGACCCTTTAGAAGCTGAACCCCATTTATAAAGCTGCTCTTCACAAATGGCGTAGATAATTATCACACCAAAGCAAGGCAACAAAGGTCCCGCTAATGCATTTCAGGAGAGCCGACTTCTGAGAAGCCCGCATACTCCCACATCCAAGCCTGATCAACAGAAAAAGCTGAAAAGGTTGAGAATTTCATGACACTCAAACAGGCATGCTCCTCGGAATACCAAGGAGCGCAAGGTGCGTTCAAAGATTCGATGATTCAC
+
BABBCFFFFFFFGGGGGGGGGGGHHHGHHHHHHHFHGHHHHHHGGGGGGHHHHHHHHGHHHHHFGHHHHHHHHHFHHHHHHHHHHHHHHHHHHGHHHGHHHHHHHHHHHFHHHHGGGHHHHHHHHHHHHGHHHHHHHHGHHHHHGGGGGHHHHHHHHHHHHGHEHHHHHHGHGHHHHGHHHHHHGHGHGHHHHHHHHHHHHGHGGHGGGHGHGHHHHGGGGGHGHHGGHGHGGGHGGGHGHHGHHGHHHHHHHHGHHHHHHHHGHHHHHHHHGHGHFFHGHHHGAGHHHHHGHHHHHHHGCFAGGGHHHHHHCHHGGGGGHHHHEGGGHGGGGGGGGGGFFFFFFFBBBBB
@M02197:105:000000000-AN6RF:1:1101:15456:20137 1:N:0:1
AGCCAGTCATACTCCTCCGCTTATTGATATGCTTAAGTTCAGCGGGTAGTCCTACCTGATTTGAGGTCAAATTGTCAGAAGCTGTCTCAAAAGAGACCCTTTAGAAGCTGAACCCCATTTATAAAGCTGCTCTTCACAAATGGCGTAGATAATTATCACACCAAAGCAAGGCAACAAAGGTCCCGCTAATGCATTTCAGGAGAGCCGACTTCTGAGAAGCCCGCATACTCCCACATCCAAGCCTGATCAACAGAAAAAGCTGAAAAGGTTGAGAATTTCATGACACTCAAACAGGCATGCTCCTCGGAATACCAAGGAGCGCAAGGTGCGTTCAAAGATTCGATGATTCAC
+
CCCCCFFFFFFFGGGGGGGGGGGHHHHHGHHHHHHHHHHHHHHGGGGGGHHHHHHHHHHHHHHHGHHHHHHHHHHHHHHHHHHHHHHHHHHHHGHGHGHHHHHHHHHHHHGHHHGGGHHHHHHHGHGHHHHHHHHHHHHHHHHHGGGGGHHHHHHHHHHHHGHHHHHHHHHHHHHHHHHHHHHHHHGHHHGHHHHHHHHHHGGGHHHHGHGHHHHHHGGGGGHGHHGGGGHHHHGHGGHHHHGHGGHHHHHHHHHHHGHHHHHHGHHGHHHHHHGEFFGHHHHFGGGHHHHGHHHHHGHGGGGGHHHHHHHHHHHGGGGGHHGHGGFGHGCGGGGGGGGFFFFFFFABBBB
@M02197:105:000000000-AN6RF:1:1101:21397:20134 1:N:0:1
AGCCAGTCATACTCCTCCGCTTTTGATATGCTTAAGTTCAGCGGGTAGTCCTACCTGATTTGAGGTCAAATTGTCAGAAGCTGTCTCAAAAGAGACCCTTTAGAAGCTGAACCCCATTTATAAAGCTGCTCTTCACAAATGGCGTAGATAATTATCACACCAAAGCAAGGCAACAAAGGCCCCGCTAATGCATTTCAGGAGAGCCGACTTCTGAGAAGCCCGCATACTCCCACATCCAAGCCTGATCAACAGAAAAAGCTGAAAAGGTTGAGAATTTCATGACACTCAAACAGGCATGCTCCTCGGAATACCAAGGAGCGCAAGGTGCGTTCAAAGATTCGATGACTCAC
+
BBBBBFFFFFFFGGGBFFGGGGGHHGGHGHFHHHHHGGHHHHGGGEEFHHHHHHGHHHHHHHHGHFHHHHHHHHHHHHHHHHHHHHHHHHHHGHHGGGHHHHHHHHHHHHHHHGGGHHHHHHHHHHHHHHHFFGHHHHHHGHHGGFGGHHGHHH9HHHHHGHHHHHHHGHHHHHHHHGGHHFFGGGHHHHHHHHGHHHHHGHGGGGGGGHGGGFGGGGGGGHHHGGGGGGGFGFFGGFFGBHHHHHHHHHHGHHHHHHHHHHHHHHFHHGHHHHHHFHHFHGGFGHGHHHGHHHHFCFAFEGGHHHHGGHHHHHEGGGGHGFHGGGGGGGGFAFFGGGFFFFFFDAABBA
@M02197:105:000000000-AN6RF:1:1101:23049:20422 1:N:0:1
AGCCAGTCATACTCCTCCGCTTATTAATATGCTTAAGTTCAGCGGGTAGTCCTACCTGATTTGAGGTCAAATTGTCAGAAGCTGTCTCAAAAGAGACCCTTTAGAAGCTGAACCCCATTTATAAAGCTGCTCTTCACAAATGGCGTAGATAATTATCACACCAAAGCAAGGCAACAAAGGTCCCGCTAATGCATTTCAGGAGAGCCGACTTCTGAGAAGCCCGCATACTCCCACATCCAAGCCTGATCAACAGAAAAAGCTGAAAAGGTTGAGAATTTCATGACACTCAAACAGGCATGCTCCTCGGAATACCAAGGAGCGCAAGGTGCGTTCAAAGATTCGATGATTCAC
+
BBCCCFFFFFFFGGGGGGGGGGGHHHGHHHGHHGHHHHHHHHHGGGGGGHHHHHHHHHHHHHHHGHHHHHHHHHHHHHHHHHHHHHHHHHHHHGGHHGHHHHHHHHHHHHHHHHGGGHHHHHHGHHHHHHHHHHHHHHHHHHHHGGGGGHHHHHHHHHHHHGHHHHHHHHHHHHHHHGHHGHHHGHHHHHHHHHHHHHHHHGHGHHHGGHGGHHHHHGGGGGHHHHGGHGHGGHHGGGHHHHHHGHHGHHHHHHHHHHHHHHHHHHHHHHHHHHHHHHHBFFHHGGGHHHHGHHHGHGHGGGGGHHHHHHHHHHHGGGGGHHHGGGGGHGGGGGGGGGGFFFFFFFBCCCC
@M02197:105:000000000-AN6RF:1:1101:26804:20379 1:N:0:1
AGCCAGTCATACTCCTCCGCTTATTGATATGCTACCTTACTTCCTCTAAATGACCAAGATCCTCCGCTTATTGATATGCTTACTTCCTCTAAATGACCAAGATCCTCCGCTTATTGATATGCTTACTTCCTCTAAATGACCAAGATCCTCCGCTTATTGATATGCTCCTCCGCTTATTGATATGCCCTCGACAACTTTACTTCCTCTAAATGACCAAGATCCTCCGCTTATTGATATGCTTCCTTACTTCCTCTAAATGACCAAGTTCTCCGCTTATTGATATGCTTACTTCCTCTAAATGACCAAAGATTCGATGATTCAC
+
CCCCCFFFFFFFFGGGGGGGGGFHHHHHHHHHGHHHHHHHHHHGHHHHHHHHHHHHHHAGHHHFHGGEGGHHGHHGFFFFEGHHHFH;G:HHHH/::::H9:HB673F6EFD?GFGBG*F-HHECF8FFHBHEF54G;;GBBACHFGHBB2<BDF0F88HHH;HG:HBG222DFG@FHHFFBD11DH#<@B-(?DFFHH?C:G3GFFGC1HFFCFFE3BDE0@@F?DHGDFGFGDDB1?B3B55D312ACB3BGHFA5B3HGF5A1AA2EGFHGGHHHHHHHFCHGFGFB4HGFBHHHHHFGGGGEGEGFCFBFFFFBBBBB
@M02197:105:000000000-AN6RF:1:1101:11389:20456 1:N:0:1
AGCCAGTCATACTCCTCCGCTTATTGATATGCTTAAGTTCAGCGGGTAGTCCTACCTGATTTGAGGTCAAATTGTCAGAAGCTGTCTCAAAAGAGACCCTTTAGAAGCTGAACCCCATTTATAAAGCTGCTCTTCACAAATGGCGTAGATAATTATCACACCAAAGCAAGGCAACAAAGGTCCCGCTAATGCATTTCAGGAGAGCCGACTTCTGAGAAGCCCGCATACTCCCACATCCAAGCCTGATCAACAGAAAAAGCTGAAAAGGTTGAGAATTTCATGACACTCAAACAGGCATGCTCCTCGGAAGACCAAGGAGCGCAAGCTGCGTTCAAAGATTCGATGATTCAC
+
A1>A11@113311F111AACA0A1GDF3GB3A33FFD2BDA210A/AA/A2DBAC0A10BFD1BAGHBBGHFHF2FFFHBEBBFF1FF22@1BFFGHGHGFHHEBH1BFCGF1GG9C8FG2FHFFFE%<F<GF:HFHHBFGFCFC?#BGFGF;>FFFHHHFCHF<CHHHBFGF<GC0F$F01<0F<FFFH6EHHHHHGBF?ECAGH<:CCBG2BB0<<//;EF2FBB0099AFA91AE0AGG1G12B1BBB1F@@11GE2F2GDGG002D2@1@2B12GBGFB11F1G1BFGF1GBGAF////E/EHGF1HFGA100E?E0FAB000GHGDAB33311F1CDD1B311A>1
@M02197:105:000000000-AN6RF:1:1101:20566:20467 1:N:0:1
AGCCAGTCATACTCCTCCGCTATTGATATGCTTAAGTTCAGCGGGTAGTCCTACCTGATTTGAGGTCAAATTGTCAGAAGCTGTCTCAAAAGAGACCCTTTAGAAGCTGAACCCCATTTATAAAGCTGCTCTTCACAAATGGCGTAGATAATTATCACACCAAAGCAAGGCAACAAAGGTCCCGCTAATGCATTTCAGGAGAGCCGACTTCTGAGAAGCCCGCATACTCCCACATCCAAGCCTGATCAACAGAAAAAGCTGAAAAGGTTGAGAATTTCATGACACTCAAACAGGCATGCTCCTCGGAATACCAAGGAGCGCAAGGTGCGTTCAAAGATTCGATGATTCAC
+
CCCCCFFFFFFFGGGGGGGGGGGHHHHHHHHHHHHHHHHHHHGGGGGGHHHHHHHHHHHHHHHGHHHHGFHHHHHHHHHHHHGHHHHHGHHHGGHHGHHHHHHGHHHHHGHHHGGGHHHHHHHGHHHHHHHHHHHHHHHHHGHGGGGGHHHHHHHHHHHHHHHHHHHHHGHHHHHHHHHFHGHHHGHGHHHHHHHHHHHHGGGGHHHHHGGGHHHHGGGGGGHHGGGHGGHHHHHGGHHHGHHHFHHHHHHHHHHHHHHGHHHHHGHHGHHFHHHHHHGHHHHFGHHHHHGHHHHHGHGGGGGGBHFHGBHHHHGGGGGHHHHGGGGHGCGGGGGGGFFFFFFFFAABAB
@M02197:105:000000000-AN6RF:1:1101:10444:20404 1:N:0:1
AGCCAGTCATACTCCTCGCTTATTGATATGCTTAAGTTCAGCGGGTAGTCCTACCTGATTTGAGGTCAAATTGTCAGAAGCTGTCTCAAAAGAGACCCTTTAGAAGCTGAACCCCATTTATAAAGCTGCTCTTCACAAATGGCGTAGATAATTATCACACCAAAGCAAGGCAACAAAGGTCCCGCTAATGCATTTCAGGAGAGCCGACTTCTGAGAAGCCCGCATACTCCCACATCCAAGCCTGATCAACAGAGAAAGCTGAAAAGGTTGAGAATTTCATGACACTCAAACAGGCATGCTCCTCGGAATACCAAGGAGCGCAAGGTGCGTTTAAAGATTCGATGATTCAC
+
CCCCCFFFFFFFGGGGGGGGGGHHGHHHHFHHHHGGFHGHHHGGGFGGHHHHHHHHEHHHHHBFGGHEHFHHHHHHHGHHHHHHHHHGHHHGGHHHGHHHHHHGHHHHHHHHHGGGHHHHHHHHGHFHHHHGHGHHHHHHHHHGGGGGHHGHFHHHFHHHHHHHHHGHHHHHHHHGHHHHHDFGHGHHHHHHHHHHHHFFGHGHHHGHGFHGGHHGGGGGGGGGFGGGGHGGHGHGFHHEHHFHEHHGGBHFGBFHGFHHHHFFGCFGHHHHHHHEHHHHFEBAGHGHHGFDHFFHHHGCEAEFGHGF5FFFHFEEEA?CHHHCFGGFGGGGGGGEGGFFFFFFFA?BAB
@M02197:105:000000000-AN6RF:1:1101:4360:20479 1:N:0:1
AGCCAGTCATACTCCTCCGCTTATTGATATGCTTAAGTTCAGCGGGTAGTCCTACCTGATTTGAGGTCAAATTGTCAGAAGCTGTCTCAAAAGAGACCCTTTAGAAGCTGAACCCCATTTATAAAGCTGCTCTTCACAAATGGCGTAGATAATTATCACACCAAAGCAAGGCAACAAAGGTCCCGCTAATGCATTTCAGGAGAGCCGACTTCTGAGAAGCCCGCATACTCCCACATCCAAGCCTGATCAACAGAAAAAGCTGAAAAGGTTGAGAATTTCATGACACTCAAACAGGCATGCTCCTCGGAATACCAAGGAGCGCAAGGTGCGTTCAAAGATTCGATGATTCAC
+
CCCCCFFFFFFFGGGGGGGGGGGHHHHHHGHHHHHHHHHHHHHGGGEGGHHHHHHGHHHHHHHHGHHHHHHHHHHHHHHHHHHHHHHHHHHHHGHGHGHGHHHHHHGHHHHHHHGGGHHHHHHHHHGGHGHHHHHHHHFHHHHHGGGGGHHHHHHHHHHHHGHHHHHHHHHHHHHGHHGHBFHHHGHGGHHHHHHHHHHHHGFGGGGGGGGHGHHHGGGGGGHHHGGGGGGGGGHHGGFGF3GHGHFHGHHHHHHHHHHHGHHHHHHGHHHGHFD5FHEEFHGEFFHHGHHHHGEHHHHGGGGGHHGHGFFHFFCFEEEGHHHGGGGGHGGGGGGGGGGFFFBFFFAA>3>
@M02197:105:000000000-AN6RF:1:1101:25590:20515 1:N:0:1
AGCCAGTCATACTCCTCCGCTTATTGATATGCTTAAGTTCAGCGGGTAGTCCTACCTGATTTGAGGTCAAATTGTCAGAAGCTGTCTCAAAAGAGACCCTTTAGAAGCTGAACCCCATTTATAAAGCTGCTCTTCACAAATGGCGTAGATAATTATCACACCAAAGCAAGGCAACAAAGGTCCCGCTAATGCATTTCAGGAGAGCCGACTTCTGAGAAGCCCGCATACTCCCACATCCAAGCCTGATCAACAGAAAAAGCTGAAAAGGTTGAGAATTTCATGACACTCAAACAGGCATGCTCCTCGGAATACCAAGGAGCGCAAGGTGCGTTCAAAGATTCGATGATTCAC
+
BBBBCFFFFFFFGGGGGGGGGGGHHHHHHHGHHHHHHHHGHHHGGGGGGHHHHHHHHHHHHHHHGHHHHHHGHGHHHHHHFHHHHHHHHHHHHGHGHGHHHHHHGHHHHHHHHHGGGHHHHHHHHHGHHHHHHHHHHHFHHHGGGGGGGGHHHHHHHHHHHGHHHHHHHHHHHHHHHHHHHHHHGGHHHHHHHHHHHHHHHGHGHHHHHGHHHHHHHGGGGGGHHGGGHGHHHHHHGGHHHHHHHFBFHHHHGHHHHHHHHHHHHHHHGHHHHHGBHGEHBHHGFFBHHGBHHGGGHHE?GGGGHHGHHHHHGHHGGGGGGHHHGGGDGGGGGGGGGGGFFFFFFFBCCBA
@M02197:105:000000000-AN6RF:1:1101:12533:20550 1:N:0:1
AGCCAGTCATACTCCTCCGCTTATTGATATGCTTAAGTTCAGCGGGTAGTCCTACCTGATTTGAGGTCAAATTGTCAGAAGCTGTCTCAAAAGAGACCCTTTAGAAGCTGAACCCCATTTATAAAGCTGCTCTTCACAAATGGCGTAGATAATTATCACACCAAAGCAAGGCAACAAAGGTCCCGCTAATGCATTTCAGGAGAGCCGACTTCTGAGAAGCCCGCATACTCCCACATCCAAGCCTGATCAACAGAAAGAGCTGAAAAGGTTGAGAATTTCATGGCACTCAAACAGGCATGCTCCTCGGAATACCAAGGAGCGCAAGGTGCGTTCAAAGATTCGATGATTCAC
+
CCCCCFFFFFFFGGGGGGGGGGGHHHGHHHHHHHHHHHHHHHHGGGGGGHHHHHHHHHHHHHHHGHHHHHHHHHHHHHHHHHHHHHHHHHHHHGHHHGHHHHHGGHFHHHHHHHGGGHHHHGHHHGHHHHHHHHHHHHHHHHHHGGGGGHHHHHHHHHHHHGHHHHHGHHGHHHHHHHHHHHHHGGHHHHHHHHHHHHHHHGGGHHHHHGGGGGHHHGGGGGGHHHGGHGHHGHGFGGFFGHHGFHHFHHHHHHHF3GHHFEHHHHHHHHFHHHHHHFHHHGGHGGGGHHFFHHHEHHHGEGCGHHHFHHHHHHHGGGGCHHHHGGGGHGGGGGGGGGGFFFFFFFCCCCC
@M02197:105:000000000-AN6RF:1:1101:7377:20537 1:N:0:1
AGCCAGTCATACTCCTCCGCTTATTGATATGCTTAAGTTCAGCGGGTAGTCCTACCTGATTTGAGGTCAAATTGTCAGAAGCTGTCTCAAAAGAGACCCTTTAGAAGCTGAACCCCATTTATAAAGCTGCTCTTCACAAATGGCGTAGATAATTATCACACCAAAGCAAGGCAACAAAGGTCCCGCTAATGCATTTCAGGAGAGCCGACTTCTGAGAAGCCCGCATACTCCCACATCCAAGCCTGATCAACAGAAAAAGCTGAAAAGGTTGAGAATTTCATGACACTCAAACAGGCATGCTCCTCGGAATACCAAGGAGCGCAAGGTGCGTTCAAAGATTCGATGATTCAC
+
BBBBBF4DFFFFGGGGGGGGGGGGHHHHHHHHHHHGHHHHHGHGGGEGGGHHHGHHHHHHHHHGGFFHHHGHHGHHHGHHFHHHGHHGHHHHGGHBFGEFHHHHHHHHHHHHBGGGDFGHHHHGHFBHGHHHHHHFHHHHHG@GGFGGFHHBGHGFHBGFHGHHFGHFHHHFHHHHHHHHCGFFCFFCDFEFGHHHBDHGFAGDEGG1CDGHHHHHGCCFGCHEGFECFGGGFFGFEECFBBF2HFHHHGFGCHHGHFGHFFHHEF0BBGHHFHFGGD@22HGGEFFHHHFGBGCDEHFA//?GGGAB2F1CHHB?CG?GBBGF0ACEFGG3GFGGGG1>1DFB3D11>11
@M02197:105:000000000-AN6RF:1:1101:27545:20789 1:N:0:1
AGCCAGTCATACTCCTCCGCTTATTGATATGCTTAAGTTCAGCGGGTAGTCCTACCTGATTTGAGGTCAAATTGTCAGAAGCTGTCCCAAAAGAGACCCTTTAGAAGCTGAACCCCATTTATAAAGCTGCTCTTCACAAATGGCGTAGATAATTATCACACCAAAGCAAGGCAACAAAGGTCCCGCTAATGCATTTCAGGAGAGCCGACTTCTGAGAAGCCCGCATACTCCCACATCCAAGCCTGATCAACAGAAAAAGCTGAAAAGGTTGAGAATTTCATGACACTCAAACAGGCATGCTCCTCGGAATACCAAGGAGCGCAAGGTGCGTTCAAAGATTCGATGATTCAC
+
CCCCCFFFFFFFGGGGGGGGGGGHHHHHHHGHHHHHHHHHHHHGGGGGGHHHHHHHHHHHHHHHGHHHHHHHHHHHHHHHHHHHHHHHHHHHFGHHHGHHHHHHHHHHHGHHHHGGGHHHHHHGHHHHHHFHHHHHHHHHHHGHGGGGGHHHHHHHHHHHHGHHHHHHHHHHHHHHGHHHHHHHHHHHHHHHHHHHHHHHHGHGHHHHGHGGHGHHHGGGGGGHHGGGGGHHGHHHGEEHHGHHHGBHHHHHHHGEHHHHHHHHHHHFHHHHHHG5FHEHHHHFGGHHHHFHHHHHHHHGGGGGHHFHHGFHCHHGGGGFHHFGGGGGHGGGGFGGGGGFFFFFFFB@BAB
@M02197:105:000000000-AN6RF:1:1101:11254:20775 1:N:0:1
AGCCAGTCATACTCCTCCGCTTATTGATATGCTTAAGTTCAGCGGGTAATCCTACTCGATTTGAGGTCAAGTTATCAGAATTGTCCGAAGACCGTTCGAAGCAACAGAGCTCCTAATCAGACAAAAAAACAGCGGGGGTTAAGTTATAACGCCGTACTATGTTTAACTAGGAGTTGTACTAAGTCATTTAAGATGAGCCTGACAGCAAGTACCAGGCAACATCCAAGTCCACCGCTCTCTAATCACAAAATCAGAGAGTGTGAGAGTATAATGACACTCAAACGAGCATACCCTTTGGAATACCAAAGGGTGCAAGGTGCGTTCAAAGATTCGATGATTCAC
+
BCCCCFFFFFFFGGGGGGGGGGGHHHHHHHHHHHHHHHHHHHHGGGGGHHHHHHHHHGHHHGHHGHHHHHHHHHHHHGHHHHHHHHGGGGGHHGGGHGHHGGHHHHHHHHHHHHHHHHHHHHHHFHHGGGHHHGGHHHFFHHHHHHHHHHGGGHHHHGHHHHGHHHHGGGHGGGHGHHHHHHGHHGHGHHHFFFFHFHHHHHHHGHFFGFFFHHGFHGHHHGGHHHHHGGGGGGGFHHHHHHHHFGHFFFFHHFHHHFHHHHHGFEGHHHHHHHGGFGGGGGGHHHHHGFGHGHHHFHHHFHFFHHHGHHGHGFGGGGGHGGGGGGFCFFCFFFFFFBBBBB
@M02197:105:000000000-AN6RF:1:1101:14806:20807 1:N:0:1
AGCCAGTCATACTCCTCCGCTTATTGATATGCTTAAGTTCAGCGGGTAGTCCTACCTGATTTGAGGTCAAATTGTCAGAAGCTGTCTCAAAAGAGACCCTTTAGAAGCTGAACCCCATTTATAAAGCTGCTCTTCACAAATGGCGTAGATAATTATCACACCAAAGCAAGGCAACAAAGGTCCCGCTAATGCATTTCAGGAGAGCCGACTTCTGAGAAGCCCGCATACTCCCACATCCAAGCCTGATCAACAGAAAAAGCTGAAAAGGTTGAGAATTTCATGACACTCAAACAGGCATGCTCCTCGGAATACCAAGGGGCGCAAGGTGCGTTCAAAGATTCGATGATTCAC
+
A@1AA1BBF3F@GGGGFGCCEGFHGFHFGEBGGHHHHHHHCHGFGGAACGGHHFHHHFGHHHHGCBFFGGHE1GHHHHF1FGFHHHGEGHFGFF00FE/FGGFHHBFH@GFBCFCEE4FAF9EFB1GFFFFFFGHBFFHFBB1BC?BFFGFHHFHFB2G7FG?FG0CC0?FC0FF<0FGF<CC@B<BFGH1G1GGED=DGHGF@/:DFA11BBGFF0CC?CFDFGBEFFGGFBHHCA>>0FB121221EGFFGB1FGFBHHBBHF0FCGHFHFHGGF@@2D2FBBA1HGBG1DF11G/GCE///0EHG21HFGB//A0GEGHF0AEECHFGGGGGGGGA>1FFFFFAA?AA
@M02197:105:000000000-AN6RF:1:1101:12410:20731 1:N:0:1
AGCCAGTCATACTCCTCCGCTTATTGATATGCTTAAGTTCAGCGGGTAGTCCTACCTGATTTGAGGTCAAATTGTCAGAAGCTGTCTCAAAAGAGACCCTTTAGAAGCTGAACCCCATTTATAAAGCTGCTCTTCACAAATGGCGTAGATAATTATCACACCAAAGCAAGGCAACAAAGGTCCCGCTAATGCATTTCAGGAGAGCCGACTTCTGAGAAGCCCGCATACTCCCACATCCAAGCCTGATCAACAGAAAAAGCTGAAAAGGTTGAGAATTTCATGACACTCAAACAGGCATGCTCCTCGGAATACCAAGGAGCGCAAGGTGCGTTCAAAGATTCGATGATTCAC
+
AB@BBFFFFFFFGGGGGG2EGGGHHHDGHHFBGDGHHEFHGFBEEG2EEAFGFGHHHH3AFFHHGHHGEHBDGEEGHHHHHHFH@GHHHHHGEFFGHGGHHCHHGFHFGFHHEHEGDF9HHHGHHHHGE9CGHHHFFF3GEFCGF?B@FHHHGGHFHHFFHGEHHEFHFHEHHHHHHHHHHHHHGGGCFHHDGHFFGGHFHGHGHHG@FCDBFFGGHGGGFGGGGGFF9GGFGFFBDEFHFBEFGDDFHHFHFHHFFHHEEGHGBHHHFHGD555F55E@@55GBEHHGGBHFFCGGHFEE0A23ABHDEBA5HGEEECCHGHGE2A2CE5GGF5FGGFFFFFFFFBBBAA
@M02197:105:000000000-AN6RF:1:1101:21156:20838 1:N:0:1
AGCCAGTCATACTCCTCCGCTTATTGATATGCGGGAGGATTACTTCCTCTAAATGACCAAGATCCTCCGCTTATTGATATGCTTAAGTTCAGCGGGTAGTCCTACCTGATTTGAGGTCAAATTGTCAGAAGCTGTCTCAAAAGAGACCCTTTAGAAGCTGAACCCCATTTATAAAGCTGCTCTTCACAAATGGCGTAGATAATTATCACACCAAAGCAAGGCAACAAAGGTCCCGCTAATGCATTTCAGGAGAGCCGACTTCTGAGAAGCCCGCATACTCCCACATCCAAGCCTGATCAACAGAAAAAGCTGAAAAGGTTGAGAATTTCATGACACTCAAACAGGCATGCTCCTCGGAATACCAAGGAGCGCAAGGTGCGTTCAAAGATTCGATGATTCAC
+
DCDCDFFFFFFFGGGGGGGGGGGHHHHHHHHHGGGGGGGHHHHHHHHHHHHHHHHHHHGHHHHHHHHHGGGGGHHHHHHHHHHHHHHHHHHHHGGGFGGHHGHHHHHHFHHHHHGHHHHHHHHHHHHHHHGHHHHHHHHHHHHGHHHGHHHHHHHHGHHHHHHHGGGHHHHHHHHHHHHHHHHHHHHHHHHHHHGGGGGHHHHHHHHHHHGHHHGHHHHHGHGGHHHGGGFGGGHHHHHHFHFGGHFHHHGFEGGGHGHFGHGHHHHGGC@EFHHHGGHGFHGHGHGGHHHHHHHGFHGHHHHHHHGHHHHHHHGHHFHHGHFGFGHEHFHHDGEGHGHHHHHHGGHHHGGGGGHFHFFHHHHHBGGGFGHHHHGGGGGGGGGGGGGGGFFFFFFFBAAAA
@M02197:105:000000000-AN6RF:1:1101:4554:20795 1:N:0:1
AGCCAGTCATACTCCTCCGCTTATTGATATGCTGTTACTTCCTCTAAATGACCAAGATCCTCCGCTTATTGATATGCTTAAGTTCAGCGGGTAGTCCTACCCGATTTGAGGTCAAATTGTCAGAAGCTGTCTCAAAAGAGACCCTTTAGAAGCTGAACCCCATTTATAAAGCTGCTCTTCACAAATGGCGTAGATAATTATCACACCAAAGCAAGGCAACAAAGGTCCCGCTAATGCATTTCAGGAGAGCCGACTTCTGAGAAGCCCGCATACTCCCACATCCAAGCCTGATCAACAGAAAAAGCTGAAAAGGTTGAGAATTTCATGACACT
+
BABCCFFFFFFFGGGGGGGGGGGHHHHHHHHHHHHHHHHHHHHHHHGHHHHHHGHHHHHGHHHGGGGGHHHHHHHHHHHHHHHHHHHHGGG@EGHHHHHHHHFGGGGHHGGGGHHHHH3GHHHHHGHHGHHHGHHGHHHHHHHHHHHHHHHHGHHHHHGGGGHHHHHHHHGHGHHHHHHHHHHHHHGGHHGHGGHHGHHHHHHHFHGHHHHHHHHHHHHHHHHFBFGGGGGGFHHGGBFG3HHFHHFEE>1GDBFGEBDGCHGGCCDEHHHGGHCHFEEHHGGHHHHHHHGBHHHHGHGHHHHHHGBHHHGGGGGGGGGGFFFFFFFBBABB
@M02197:105:000000000-AN6RF:1:1101:14213:20949 1:N:0:1
AGCCAGTCATACTCCTCCGCTTATTGATATGCTTAAGTTCAGCGGGTAGTCCTACCTGATTTGAGGTCAAAAGTCAATGAGGAAGACGTTTTCTCTCCGAAGAGATAGTAAAGTCGACGGATTAGAGGCACGGAACCTTCATTCATGCGCTTCAGCGAACGGCGATCATTATCACGCCGAAAGCCTTGTCGCGCAAAGTCGAAAGTCGACCGCAAGCCGATGCATTTAAGGAGAGCCCGAGTCGAGGACGAAAGTCCTAGGCTCCGGCAGCCCCCACTATCCAAGCTCCCTCTCGAAACGAATCGAGAGGGGTTGAGAATTTACTGACGCTCAAACAGGCATGCTCCTCGGAACACCGAGGAGCGCAAGGTGCGTTCAAAGATTCGATGACTCAC
+
BCCCDFFFFFFFGGGGGGGGGGGHHHHHHHHHHHGGHHHHHHHGGGEGGHHHHHHHHHHHHHHHGHHHHHHHHHHHHHGHHHGGHHHGFGHGHHHHHHGGGGGHHHHHHHHHHHHGGGGGFGGHGHHHGGHGGGGGGHHHHHHHHHHHGGGGGHHHGGGGGGGGFGGGHHGHHHHGHGGGGG:GGGGGGGGGGFFFFFHFFFFFFFFFFFFFFFFGGGFGGGFFFGFGGGFFGGGGGGGGGGGHGFD.GHHHHFHHHHHGGGGGGHGGF?CGGHHHHGHHGHHHGGGGGGHHGGGGHHGGHHHGGHGGGGHHHHHHHHGE4FFGGGGGHGHHHGFEHHHHGHHGGGE?GHHGEEGGGHHFFFGGHHHHGGGGHGGGGGGGGGGFFFFFFFBBAAB
@M02197:105:000000000-AN6RF:1:1101:9340:20999 1:N:0:1
AGCCAGTCATACTCCCCGCTTATTGATATGCTTAAGTTCAGCGGGTAATCCTACTCGATTTGAGGTCAAGTTATCAGAATTGTCCGAAGACCGTTCGAAGCAACAGAGCTCCTAATCAGACAAAAAAAACAGCGGGGGTTAAGTTATAACGCCGTACTATGTTTAACTAGGAGTTGTACTAAGTCATTTAAGATGAGCCTGACAGCAAGTACCAGGCAACATCCAAGTCCACCGCTCTCTAATCACAAAATCAGAGAGTGTGAGAGTATAATGACACTCAAACGAGCATACCCTTTGGAATACCAAAGGGTGCAAGGTGCGTTCAAAGATTCGATGATTCAC
+
A11>AFFFFF3FBF1EEGGGGFFEGGBFHFFGDFDFEGGFGGGGCEEHGFHFFHHFEHHHGF2FHFGEFGGEFE@GG1@FFGFHFGF/EEFEE>/FEEHFEGGFHGHHHHHHHHBBGGFGHFGFFFGGGGEFGGCCGGHHFHFDFEGFGGCCCFFFFGFGGFFGDGHHFHHFF9GFFFFHHHGF9GFFHHHGFFFGFEBFFFGFHGFHGBHEGFFEFF1HHHHHGFFB/FFFGHG<FHDBFG2FHEHFGEHGGCFFGG1GFFBHGHHGHGGBHHHHFFEFFEE1AF1BBBGHFGDGD2ED1A01FHEEB11HFHHGEE01GGGGG3GEFGBFFFFFD111A1
@M02197:105:000000000-AN6RF:1:1101:20392:20943 1:N:0:1
AGCCAGTCATACTCCTCCGCTTATTGATATGCTTAAGTTCAGCGGGTAGTCCTACCTGATTTGAGGTCAAATTGTCAGAAGCTGTCTCAAAAGAGACCCTTTAGAAGCTGAACCCCATTTATAAAGCTGCTCTTCACAAATGGCGTAGATAATTATCACACCAAAGCAAGGCAACAAAGGTCCCGCTAATGCATTTCAGGAGAGCCGACTTCTGAGAAGCCCGCATACTCCCACATCCAAGCCTGATCAACAGAAAAAGCTGAAAAGGTTGAGAATTTCATGACACTCAAACAGGCATGCTCCTCGGAATACCAAGGAGCGCAAGGTGCGTTCAAAGATTCGATGATTCAC
+
CBCCCFFFFFFFGGGBGGGGGGGHHHHHHHHHHHHHHHHHHHHGGGGGGHHHHHHHHHHHHHHHGHHHHHHHHHHHHHHHHHHHHHHHHHHHHGHHHGHHHHHHHHHHHHHHHHGGGHHHHHHHHHHHHHHHHHHHHHHHHHHHGGGGGHHHHHHHHHHHHGHHHHHHHHHHHHHHHHHHHHHHHGHHGHHHHHHHHHHHHGHGHHGGHGHGGHHHHGGGGGGHHHGGHGGGGGGFGGHHHHHHHGHGHHHHHHHHHHHHHHGHHHHHHHHHHHHHGHHHHHHHFGHHHHHHHHHGHHHGGGGGHGHHHFHHGHHGGGGGHGHHGGGGFGGFGGGGFGGFFF5FFFAA3AA
@M02197:105:000000000-AN6RF:1:1101:18458:21105 1:N:0:1
AGCCAGTCATACTCCTCCGCTTATTGATATGCTTACTTCCTCTAAATGACCAAGGTCCTCTGCTTATTGATATGCTTACTTCCTCTAAATGACCAAAGATTCGATGACTCAC
+
HHFHHHHHHHGGGGGGGGGHHHHHHHHHHHHHHHHHHHHHHHHHHHHHHHHHHHGHHHHIHHHHHHHHHHHHHHHHHHHHHHHHHHHHHHHHHHHHHHHHHHGHHHHHHHHH
@M02197:105:000000000-AN6RF:1:1101:11365:21283 1:N:0:1
AGCCAGTCATACTCCTCCGCTTATTGATATGCTTAAGTTCAGCGGGTAGTCCTGCCTGATTTGAGGTCAAATTGTCAGAAGCTGTCTCAAAAGAGACCCTTTAGAAGCTGAACCCCATTTATAAAGCTGCTCTTCACAAATGGCGTAGATAATTATCACACCAAAGCAAGGCAACAAAGGTCCCGCTAATGCATTTCAGGAGAGCCGACTTCTGAGAAGCCCGCATACTCCCACATCCAAGCCTGATCAACAGAAAAAGCTGAAAAGGTTGAGAATTTCATGACACTCAAACAGGCATGCTCCTCGGAATACCAAGGAGCGCAAGGTGCGTTCAAAGATTCGATGACTCAC
+
BBCCCFFFFFFFGGGGGGGGGGGHHHHHHHHHHGHHHHHHHHHGGGEGGHHHHHHHHHHHGHGHGHHHGHHGHHHHGHHGHHHHHHHHHHHGHGHHHGHHHHHHGHHHHHHHHHGGGHHHHHHHGHHHHHHHHHHHHHHHHHHHGGGGGHHHHHHHHHHHHHHHHHHHHHHHHHHHHHHGFHHHHHGGGHHHHHGHHHHHHFHGHHHGGGGGHFHGHGGGGGHHHGGGHGGHHHHGGGHHFEHGHGGHHHHGHHHHGGGHHHHHHHHHHHHHHHHHHHHHGHHGEGHHHGBHHHGFHHEGGFGGHHHHGGHHHHHGECGGHHHHGEAGHGGGGGGGGGGFFFFFFFBBAAA
@M02197:105:000000000-AN6RF:1:1101:22977:21322 1:N:0:1
AGCCAGTCATACTCCTCCGCTTATTGATATGCTTAAGTTCAGCGGGTAGTCCTACCTGATTTGAGGTCAAATTGTCAGAAGCTGTCTCAAAAGAGACCCTTTAGAAGCTGAACCCCATTTATAAAGCTGCTCTTCACAAATGGCGTAGATAATTATCACACCAAAGCAAGGCAACAAAGGTCCCGCTAATGCATTTCAGGAGAGCCGACTTCTGAGAAGCCCGCATACTCCCACATCCAAGCCTGATCAACAGAAAAAGCTGAAAAGGTTGAGAATTTCATGACACTCAAACAGGCATGCTCCTCGGAATACCAAGGAGCGCAAGGTGCGTTCAAAGATTCGATGATTCAC
+
CBCCCFFFFFFFGGGGGGGGGGGHHHHHGHHHHHHHHHHHHHHGGGGGGHHHHHHHHHFHHHHHGHHHHHHHHHHHHHHHEHHHHHHHHHHHHGHHHGHHHHHHHHHHHHHHHHGGGHHGHHHHHHHHFHHHHHHHHHHHHHHHGGGGGHHHHHHHHHHHHGHHHHGHHHHHHHHHHHHHHGHHHHHHGHHHHHHHHHHHHGGGHHHHGHHHHGGGHGGGGGGGHGGGGGHGHHHHGGHHHGGHHGHHHGHHHHHHHHHHHHHFHHHHHHHHHHHFHGGGHHHHHGGHHHHGHHHHHHHGGGGGHHHHGHHHGHHGGGGGHHGHGGGCGBGGGGGGGGGFFFFFFBBBBAB
@M02197:105:000000000-AN6RF:1:1101:6421:21345 1:N:0:1
AGCCAGTCATACTCCTCCGCTTATTGATATGCTCCTCCGCTTATTGATATGCTTAAGTTCAGCGGGTAGTCCTACCTGATTTGAGGTCAAATTGTCAGAAGCTGTCTCAAAAGAGACCCTTTAGAAGCTGAACCCCATTTATAAAGCTGCTCTTCACAAATGGCGTAGATAATTATCACACCAAAGCAAGGCAACAAAGGTCCCGCTAATGCATTTCAGGAGAGCCGACTTCTGAGAAGCCCGCATACTCCCACATCCAAGCCTGATCAACAGAAAAAGCTGAAAAGGTTGAGAATTTCATGACACTCAAACAGGCATGCTCCTCGGAATACCAAGGAGCGCAAGGTGCGTTCAAAGATTCGATGATTCAC
+
AAABA?FFBFFFGGGGGGGGGGFHHHHHGHHHGHHHHHGGGGGHHHHFHFHHHHHHHGHHHHHGGGEEGHHHHHHHHHHHHHHHFHHHHHHHHHHHHHHHFHHHHHHHHHHHHGHHHGHHHHHGHHHHHHHHHGGGGHHGFHFGHFFGHHHGEHHHHHHGHHFHGGGGGHHHHHHHHGHHHCGHHHHHGHCGHCHHGHHHGFHHGGEHHHHHHGHHHGGFHGGGBFDGDGGGGGHGHFD@/E4HHFEEG?GBCHHEGGHHHHGFFFGGFHHGHHHHFGHHHFGHHHGEHGHHGHHG5FGFHHHGHGGHHGGHGGBHHGHEEGGFGHHHHHHBDFBEEEGGHHHGGEGGGGGGGBBGGGGFFFBFFFBBBBB
@M02197:105:000000000-AN6RF:1:1101:17772:21457 1:N:0:1
AGCCAGTCATACTCCTCCGCTTATTGATATGCTTAAGTTCAGCGGGTAGTCCTACCTGATTTGAGGTCAAATTGTCAGTAGCTGTCTCAAAAGAGACCCTTTAGAAGCTGAACCCCATTTATAAAGCTGCTCTTCACAAATGGCGTAGATAATTATCACACCAAAGCAAGGCAACAAAGGTCCCGCTAATGCATTTCAGGAGAGCCGACTTCTGAGAAGCCCGCATACTCCCACATCCAAGCCTGATCAACAGAAAAAGCTGAAAAGGTTGAGAATTTCATGACACTCAAACAGGCATGCTCCTCGGAATACCAAGGAGCGCAAGGTGCGTTCAAAGATTCGATGATTCAC
+
CCCDDFFFFFFFGGGGGGGGGGGHHHHGHHHHHHHHHHHHHHHGGGEEGHHHHHHHHHHHHHHHGHHHHHHHHHHHHHGHHHHHHHHHHGHHHGHHHGHHHHHHGHHHHHHHHHGGGHHHHHHHHHHHHHHHHHHHHHHHHHHHGGGGGHHHHHHHHHHHHGHHHHHHHHGHHHHHHHHHHHHHHHHGHHHHHHHHHHHHHGHGHHHGGGGHGHHHHGGGGGHHHHGGGGGGGHHGGGGHHHHHHHHHHHHHHHHHHGHHHFHHGFHEHHHHFHG5FHHHGHHGDFEHHHFHHGFGHHGGGGGGHHHHHGFHHHHGGGGGHHHGGCGGHGGGGGGGGGGFFFFFFFBBBAA
@M02197:105:000000000-AN6RF:1:1101:14700:21494 1:N:0:1
AGCCAGTCATACTCCTCCGCTTATTGATATGCTCCTCCGCTTATTGATATGCTACCTTACTTCCTCTAAATGACCAAGATCCTCCGCTTATTGATATGCTTACTTCCTCTAAATGACCAAGATCCTCCGCTTATTGATATGCTTACTTCCTCTAAATGACCAAAGATTCGATGATTCAC
+
DGEGDFFFFFFFGGGGGGGGGGGHGHHHHHHHHHHHHHGGGGGHHHGHHHHHHHHHHHHHHHHHHHHHHHHHHHHHHHHHHHHHHGGHGHHHHHHHHHHHHHHHHHHHHHHHHHHHHHHHHHHGGHGHHHHHHHHHHHHHHHHHHHHHHHHHHHGHHHHHHHGHHHHHHGGHHHHHHGH
@M02197:105:000000000-AN6RF:1:1101:17928:21926 1:N:0:1
AGCCAGTCATACTCCTCCGCTTATTGATATGCTTAAGTTCAGCGGGTATCCCTACCTGATCCGAGGTCAAACACTAGAATTGGGGGTTTGAGGCAGGATTGTCACAATGACCAAGCGAATAAGTTATTACTACGCCGGAATCATGAGACCCTCCGCCATTGAATTTCGAAAGGGAATTCGCAAGCAAACTCTTCTTTCATAACCAAGCAAAACTACTTGAGTGGTTTTTGATGACGCTCGGACAGGCATGCCTTCCGGAATACCGGAAGGCGCAATGTGCGTTCAAAGATTCGATGATTCAC
+
CCCCCFFFFFFFGGGGGGGGGGGHHHHGGHHHHHHGHHHHHHHGGGGGHHHHHHHHHHHHHHHGGGGHHHHHHGHHHHHHHHGHGGGGGGGGHGGGGGHHHHHHHHHHHHHHHHHGGGGGGGHHHGHHHHHHGGGHGGHHGHHHHHGHHGHHHGGGHHHGHHHHHHFHHHGGHGHHHGGGGHGGGHGHHHHHHGHHHHHGHHGHHHGFFHFGFHFFFHHHFHGGHHHHHHHGGGGGGGGGHHGHHFHHHHGGGGGHHHHGGGGGFGGFGGGG5HHEAFGFFGGGGGGGGGFFBFFFF@BAAB
@M02197:105:000000000-AN6RF:1:1101:4799:21948 1:N:0:1
AGCCAGTCATACTCCTCCGCTTATTGATATGCTTAAGTTCAGCGGGTAGTCCTACCTGATTTGAGGTCAAATTGTCAGAAGCTGTCTCAAAAGAGACCCTTTAGAAGCTGAACCCCATTTATAAAGCTGCTCTTCACAAATGGCGTAGATAATTATCACACCAAAGCAAGGCAACAAAGGTCCCGCTAATGCATTTCAGGAGAGCCGACTTCTGAGAAGCCCGCATACTCCCACATCCAAGCCTGATCAACAGAAAAAGCTGAAAAGGTTGAGAATTTCATGACACTCAAACAGGCATGCTCCTCGGAATACCAAGGAGCGCAAGGTGCGTTCAAAGATTCGATGATTCAC
+
BBCCCFFFFFFFGGGGGGGGGGGHHHHHHHHHHHHHHHHHHHHGGGFGGHHHHHHHHGHHHHHHGHHHHHHHHHHHHHHHHHHHHHHHHHHHHGHHHGHHHHHHHHHHHHHHHGGFGHGHHHHHHHGHHHHHHHHHHHHHHHHHGGGGGGHHGHHHHHHHHGHHHHGHHHHGHHHHHHHEGHHHGGGHGHGHHHHHHHHGHGHGGHHHHGGHHHHGHGGGGGGHGGGGGGGFHHGHGGGGHF3HHHGGHHHHHHHHHHHHHFFGHHHHHHHHHHHFEFGGHGHGGGFHHGHHHHBHHHHGGGGGGHHHHHGHHHHGGGGGHHHHGGGFHGGGGGGGGGGFFFFFFFCBBCB
@M02197:105:000000000-AN6RF:1:1101:22467:22088 1:N:0:1
AGCCAGTCATACTCCTCCGCTTATTGATATGCTTAAGTTCAGCGGGTATCCCTACCTGATCCGAGGTCAAACACTAGAATTGGGGGTTTGAGGCAGGATTGTCACAATGACCAAGCGAATAAGTTATTACTACGCCGGAATCATGAGACCCTCCGCCATTGAATTTCGAAAGGGAATTCGCAAGCAAACTCTTCTTTCATAACCAAGCAAAACTACTTGAGTGGTTTTTGATGACGCTCGGACAGGCATGCCTTCCGGAATACCGGAAGGCGCAATGTGCGTTCAAAGATTCGATGATTCAC
+
DDDDDFFFFFFFGGGGGGGGGGGHHHHHHHHHHHHHHHHHHHHGGGGGHHHHHHHHHHHHHHHGGGGHHHHHHHHHHHHHHHHHGGGGGGHGHGGGGGHHHHHHHHHHHHHHHHHGGGGGGHGHHHHHHHHHHGGHHHHHGHHHHHHHHGHHHGHHHGGHHHHHHHHHHHHHHHHHHGHHHHHHGHHHGHHHHGHHHHHHHHGHHHGHHHGGHFFHHHFHGHFGFFGHHHHHGGFGGGDGHHFHHHHHHHGGGGGHHHHGCEGGFFGGFGGHHHHEEEEGGGGGGGGGGGFFFFFFFBBBBB
@M02197:105:000000000-AN6RF:1:1101:20033:22139 1:N:0:1
AGCCAGTCATACTCCTCCGCTTATTGATATGCTTAAGTTCAGCGGGTAGTCCTACCTGATTTGAGGTCAAATTGTCAGAAGCTGTCTCAAAAGAGACCCTTTAGAAGCTGAACCCCATTTATAAAGCTGCTCTTCACAAATGGCGTAGATAATTATCACACCAAAGCAAGGCAACAAAGGTCCCGCTAATGCATTTCAGGAGAGCCGACTTTTGAGAAGCCCGCATACTCCCACATCCAAGCCTGATCAACAGAAAAAGCTGAAAAGGTTGAGAATTTCATGACACTCAAACAGGCATGCTCCTCGGAATACCAAGGAGCGCAAGGTGCGTTCAAAGATTCGATGACTCAC
+
CCCCCFFFFFFFGGGGGGGGGGGHHHHHHHHHHHHHHHGHHHHGGGGGGHHHHHGHHHHHHHHHGHHHHHHHHHHHHHHHHHHHHHHHHHHHGGHHHGHHHHHHHHHHHHHHHHGGGHHHHHHHHHHGHHHHGHHGHHHHHHHHGGGGGHHHHHHHHHHHHHHHHHHHHHGHHHHHHHGHHHHHHHGHHHHHHHHHHHHHHGGGHHHHGGGGGHHHGGGGGGHHHHGGHGGHGGFFGGHGHHGHHHGHHHHHHHGHHGHHFGHHHHHHHGHGHHHHGFHHHHFG5GGHHHHHHHHHFHGGGGGGHHHGHHGGHHHGGGGGHGHHGGGGFGGGGGGGGGGFFBFFFFBBBAB
@M02197:105:000000000-AN6RF:1:1101:19110:22203 1:N:0:1
AGCCAGTCATACTCCTCCGCTTATTGATATGCTTAAGTTCAGCGGGTAGTCCTACCTGATTTGAGGTCAAATTGTCAGAAGCTGTCTCAAAAGAGACCCTTTAGAAGCTGAACCCCATTTATAAAGCTGCTCTTCACAAATGGCGTAGATAATTATCACACCAAAGCAAGGCAACAAAGGTCCCGCTAATGCATTTCAGGAGAGCCGACTTCTGAGAAGCCCGCATACTCCCACATCCAAGCCTGATCAACAGAAAAAGCTGAAAAGGTTGAGAATTTCACGACACTCAAACAGGCATGCTCCTCGGAATACCAAGGAGCGCAAGGTGCGTTCAAAGATTCGATGATTCAC
+
CDDDCFFFFFFFGGGGGGGGGGGHHHHHHHHHHHHHHHHHHGHGGGGGGHHHHHHHHHHHHHHHGHHHHHHHHHHHHHHHHHHHGHHHHHHHHGHHHGHGHHHHHHHHHHHHHHGGGHHHHHHHHHHGGHHHHHHHHHHGHHGHGGGGGHHGHHHHHHHHHGHHHHHHHHGHHHHHHHHHHHHGGHGHGHHHHHHHHHHHHGHGGHHHHHHGHHHHHGGGGGGHHHGGGGGGGGGFFGHHHGHHHHFHGFHHHHHHHFHHHFHHHHFGHHHHHHHHGHGFGHHGFGHGFHHHHHGHHHHGGGGGGHHHGHHHHHHGGGGGFGBGGGGGHGGGGGGGGGGFFFFFFFBBBAB
@M02197:105:000000000-AN6RF:1:1101:7269:22368 1:N:0:1
AGCCAGTCATACTCCTCCGCTTATTGATATGCTTAAGTTCAGCGGGTATCCCTACCTGATCCGAGGTCAAACTTAGAAAGTTGGGGGTTGCTAACAAGCACGCACCGAGACCCTGTAGCGAGGAGTATTACTACGCTTAGAGCACGATGGCACCGCCACTTATTTTAAGACCGATCAGAACTGATGCGGTCCAATACCAAGCAGAGCTTGAGTGTTGTACTGACGCTCGAACAGGCATGCCCCGCGGAATACCACGGGGCGCAATGTGCGTTCAAAGATTCGATGACTCAC
+
BBCCCFFFFFFFGGGGGGGGGGGHHHHHHHGHHHHHHHHHHHHGGGGGHHHHHHHHHGHGHHH:GFGHGHHHHHHHHHHHGHHHGGGGGGGHHHHHHHHHHGG;GGGGFGGGHHGHHHHGGGGGGGGHHHGHHHGGGGGHHHHHHGG:GGHGHGGGGHHHHHHHHHHHHHHGHHHGHHHHHHGGGGGHGGFFGGFFGGFHHHHHHHHHHHHGHHHHGFFGFGGGGHHFHGHHGFHHHGGGGGGGHHHHFCGCEAGGGEGGHHHHFEEGHGGGFGGGGGGFFFFFFFBAA>A
@M02197:105:000000000-AN6RF:1:1101:21526:22385 1:N:0:1
AGCCAGTCATACTCCTCCGCTTATTGATATGCTTAAGTTCAGCGGGTAGTCCTACCTGATTTGAGGTCAAATTGTCAGAAGCTGTCTCAAAAGAGACCCTTTAGAAGCTGAACCCCATTTATAAAGCTGCTCTTCACAAATGGCGTAGATAATTATCACACCAAAGCAAGGCAACAAGGTCCCGCTAATGCATTTCAGGAGAGCCGACTTCTGAGAAGCCCGCATACTCCCACATCCAAGCCTGATCAACAGAAAAAGCTGAAAAGGTTGAGAATTTCATGACACTCAAACAGGCATGCTCCTCGGAATACCAAGGAGCGCAAGGTGCGTTCAAAGATTCGATGACTCAC
+
CBCCCFFFFFFFGGGGGGGGGGGHHHHHHHHHHHHHHHHHHHHGGGGGGHHHHHHHHHHHHHHHGHGHHHHHHHHHHHHHHHHHHHHHHHHHHGHHHGHHHHHHHHHHHHHHHHGGGHHGHHHHGGHHHHHHHHHHHHHHHGHHGGGGGHHHHHHHHHHHHGHHHHHHHHGHHHHHHHHHGGHGHHHHHHHHHHHHHHHHGHGHHHGGHGGGGGGGGGGGGGHHHGGHGHHHHHHGGHHHGHHHHHHHHGHHHHHHHHHHHGHHHHHHFHHHGDHHHHHHGGB5GHHHHHFHGHGHHFGCGGGHHHHFBFFHHHGGGGGGHGHGGGGHGGGGGGGGGGFFFFFFFCCBA@
@M02197:105:000000000-AN6RF:1:1101:11939:22622 1:N:0:1
AGCCAGTCATACTCCTCCGCTTATTGATATGCTTAAGTTCAGCGGGTAGTCCTACCTGATTTGAGATCGAACGATCAAAGGCTGTCTTCGCTCGGGAGAGACATCTGTGAGCCCCAGCGAACCCTCATCGCTGAAGGTTGGATGGCAGACGGCCGCGAGCGTAGATAGTTATCACACCTGCGACGCCACCAAACACTGGTAAGCTGATTCATTTGAGAGGAGCCGACCACACAGGGGGGCCAGCAAAACCTCCAAAGTCCAAGCCGATCGTGGCAAACCACGAGGGTTGAGGTGTTCATGATACTCAAACAGGCATGCCCTTCGGAATAGCCAAGGGGCGCAAGGTGCGTTCAAAGATTCGATGATTCAC
+
ABCBBFFFFFFFGGGGGGGGGGGHHHHHHHGGHHHHHHHHHGHGGGGEFHHHHHHHHHHHHHHHGHHHHGHHGGHHGHHHHGHHHHHHHGGFHGGGGGGGGFHHHHHGHHGHHGGGGGGGGGGGHHHFHHGHGGHHHHHHGHHGGHHGGHGGGGGGG;GGGGGGGGFGFFFGGFGGGG:GGGGGFFFFGFFFFFGEFFFFHFFGFFGFFFFFFGFFFFFFFFFFAFFFFFFFFFFF/0?BHF@CFFBFDGBHHFCF1F<///CFGGF/GHFHHGG1?ECEE1GAF2BG1FBFBHFHHGGGBGD1535BDHGB3HHFFEE?EGGDE5HHFHGG2EEGF?GHFHHEGGEF4BBGG5B2GGFFFFBD53A>AA
@M02197:105:000000000-AN6RF:1:1101:9950:22623 1:N:0:1
AGCCAGTCATACTCCTCCGCTTATTGATATGCTTAAGTTCAGCGGGTAGTCCTACCTGATTTGAGGTCAAATTGTCAGAAGCTGTCTCAAAAGAGACCCTTTAGAAGCTGAACCCCATTTATAAAGCTGCTCTTCACAAATGGCGTAGATAATTATCACACCAAAGCAAGGCAACAAAGGTCCCGCTAATGCATTTCAGGAGAGCCGACTTCTGAGAAGCCCGCATACTCCCACATCCAAGCCTGATCAACAGAAAAAGCTGAAAAGGTTGAGAATTTCATGACACTCAAACAGGCATGCTCCTCGGAATACCAAGGAGCGCAAGGTGCGTTCAAAGATTCGATGACTCAC
+
CCCCCFFFFFFFGGGGGGGGGGGHHHHHHHHHHHHHHHHHHHGGGGEGGHHHHHHHHHHHHHHHGHHHHGHHHHHHHHHHEHHHHHHHHHHHHGHHHGHHHHHGHHHGHHHGHHGGGHHHHHHGHHHHHHHHHHHHHHHHHHGHGGGGGHHHHHHHHHHHHGHHGHGHHHGHHHGHHFHGHGHHHGHHHHGHHHHHHHGHGGHGHHGGGGGGGGGGHGGGGGGGGGGGGGGGGGGBFCGHHFEHHHFBHHFGHHGHHGHHHEHHHHHGGHHGGHFFGDHGHFGEHGFHFHHHGHHGHHEGEGCGHGBHHGACHHFFDGGFC5HFFFAFGGGGFGGGGFGFCFFFFFBBBBB
@M02197:105:000000000-AN6RF:1:1101:12210:22571 1:N:0:1
AGCCAGTCATACTCCTCCGCTTATTGATATGCTTAAGTTCAGCGGGTAGTCCTACCTGATTTGAGGTCAAATTGTCAGTAGCTGTCTCAAAAGAGACCCTTTAGAAGCTGAACCCCATTTATAAAGCTGCTCTTCACAAATGGCGTAGATAATTATCACACCAAAGCAAGGCAACAAAGGTCCCGCTAATGCATTTCAGGAGAGCCGACTTCTGAGAAGCCCGCATACTCCCACATCCAAGCCTGATCAACAGAAAAAGCTGAAAAGGTTGAGAATTTCATGACACTCAAACAGGCATGC
+
DCDEDFFFFFFFGGGGGGGGGGGHHHHHHHHHHHHHHHHHHHHGGGGGGHHHHHHHHHHHHHHHGHHHHHHHHHHHHHHHHHHHHHHHHHHHHHHHHGHHHHHHHHHHHHHHHHGGGHHHHHHHHHHHHHHHHHHHHHHHHGGHHHHHHHHHHHHHHHHHHHHHHHGHHHHHHHHHHHHHHGHHHGHHHHHHHHHHHHHHHGHGHHHGHHGHGHHHHGGGGGGGEGGGHGGGGGGGGGHGHHHHHHHHHHHHHHHHHHGHHHHHHHHHHHGHHHHHHHGGGGGGGGFGFFFFFFFBCCCA
@M02197:105:000000000-AN6RF:1:1101:18860:22706 1:N:0:1
AGCCAGTCATACTCCTCCGCTTATTGATATGCTTAAGTTCAGCGGGTAGTCCTACCCGATTTGAGGTCAAATTGTCAGAAGCTGTCTCAAAAGAGACCCTTTAGAAGCTGAACCCCATTTATAAAGCTGCTCTTCACAAATGGCGTAGATAATTATCACACCAAAGCAAGGCAACAAAGGTCCCGCTAATACATTTCAGGAGAGCCGACTTCTGAGAAGCCCGCATACTCCCACATCCAAGCCTGATCAACAGAAAAAGCTGAAAAGGTTGAGAATTTCATGACACTCAAACAGGCATGCTCCTCGGAATACCAAGGAGCGCAAGGTGCGTTCAAAGATTCGATGATTCAC
+
CCDCDFFFFFFFGGGGGGGGGGGHHHHHHHHHHHHHHHHHHHHGGGGGGHHHHHHHHGGGGGHGGHHHHHHHHHHHHHHHHHHHHHHHHHHHHGHHHGHHHHHHHHHHHHHHHHGGGHHHHHHHHHHHHHHHHHHHHHHHHHGHGGGGGHHHHHHHHHHHHHHHHHHHHHHHHHHHHHHHHHHHGGHHGHHHHHHHHHHHHGHGHHHHGGGGHHHHHGGGGGGGHHGGHGHGGGHHGGHHHHHHHHHHHHHHHHHHHHHHHHHGHHHHHHHHHHHHGHHHHHFHHGHFHHHHHHHHHHGGGGGGHHHGHHGGHHHGGGGGHHHHGGGCGGGGGGGGGGGFFFFFFFCBAAC
@M02197:105:000000000-AN6RF:1:1101:19962:22723 1:N:0:1
AGCCAGTCATACTCCTCCGCTTATTGATATGCTTAAGTTCAGCGGGTAGTCCTACCTGATTTGAGGTCAAATTGTCAGAAGCTGTCTCAAAAGAGACCCTTTAGAAGCTGAACCCCATTTATAAAGCTGCTCTTCACAAATGGCGTAGATAATTATCACACCAAAGCAAGGCAACAAAGGTCCCGCTAATGCATTTCAGGAGAGCCGACTTCTGAGAAGCCCGCATACTCCCACATCCAAGCCTGATCAACAGAAAAAGCTGAAAAGGTTGAGAATTTCATGACACTCAAACAGGCATGCTCCTCGGAATACCAAGGAGCGCAAGGTGCGTTCAAAGATTCGATGATTCAC
+
DDDCCFFFFFFFGGGGGGGGGGGGHGGHHHHHHHGHHHHHHHHGGGGGGHHHHHHHHHHHHHHHGHHHHHHHHHHHHHHHHHHHHHHHHHHHHGHHHGHHHHHHHHHHHHHHHHGGGHHHHHHHHGHHHHHHHHHHHHHHHHHHGGGGGHHHHHHHHHHHHGHHHHHHHHGHHHHHHHHHHHHHGGHHHHHHHHHHHHHGHGHGHHHHGHGGGGHHHGGGGGHGGGGGGGHHGGHGGGHHHHHGHHHHHHHGHHHHHHHHHHHHHHHBHHHGHGHGHHHHHHGBGGHGHHHGGHHGHHHGGGGGHHGHHGFHHHHGGCE2HHHHGGGGHGGGGGGGGGFFFFFFFFBBBBB
@M02197:105:000000000-AN6RF:1:1101:5538:23308 1:N:0:1
AGCCAGTCATACTCCTCCGCTTATTGATATGCTTAAGTTCAGCGGGTAGTCCTACCTGATTTGAGGTCAAATTGTCAGAAGCTGTCTCAAAAGAGACCCTTTAGAAGCTGAACCCCATTTATAAAGCTGCTCTTCACAAATGGCGTAGATAATTATCACACCAAAGCAAGGCAACAAAGGTCCCGCTAATGCATTTCAGGAGAGCCGACTTCTGAGAAGCCCGCATACTCCCACATCCAAGCCTGATCAACAGAAAAAGCTGAAAAGGTTGAGAATTTCATGACACTCAAACAGGCATGCTCCTCGGAATACCAAGGAGCGCAAGGTGCGTTCAAAGATTCGATGACTCAC
+
CBABCFFFFFFFGGGGGGGGGGGHHGHHHHHHHHHHHHFHGHHGGGGEGHHGHGHHGHHHHHHHGHFHHHFGHHHHHGHHHHHHHHHGHHHHHGGHHGHHHHHHHHHHFHHHHHGGGHHGHHHHHGBGHHHHHHHHHHHHHHGECFEGGHHHHHHHGFHHHHHHEGFHHHGGHHHHGHFGHFHFFGGHHHHHHHHHHHGHHGHGEHGGGHHHGFHGHGGGEFDHFFGFGGHGGHGFGEFFHHHGFFFHHGF4FHHHHFFGBFFHFGG2FHHHHGFFFDFHGFFFAGGBFB3HDHFFHHEDGGEEB5FFHFFHHHHGGGGGHHHHEECCHGGGGGGG24BFFFFFFFAA?BB
@M02197:105:000000000-AN6RF:1:1101:6787:23376 1:N:0:1
AGCCAGTCATACTCCTCCGCTTATTGATATGTTTAAGTTCAGCGGGTAGTCCTACCTGATTTGAGGTCAAATTATCAGAAGCTGTCTCAAAAGAGACCCTTTAGAAGCTGAACCCCATTTATAAAGCTGCTCTTCACAAATGGCGTAGATAATTATCACACCAAAGCAAGGCAACAAAGGTCCCGCTAATGCATTTCAGGAGAGCCGACTTCTGAGAAGCCCGCATACTCCCACATCCAAGCCTGATCAACAGAAAAAGCTGAAAAGGTTGAGAATTTCATGACACTCAAACAGGCATGCTCCTCGGAATACCAAGGAGCGCAAGGTGCGTTCAAAGATTCGATGATTCAC
+
BBBBBFFFFFFFGGGGGGFCFGGHHHHHHHHFHHHHHHHGFHHGGGEEGHHHHHGEHHHHHHFHGHFGHHHHHHHHHHHHGHHGHHHEHHHHHGFHHEHHGHHGHHHFHHHGHHGGGHHHHHHHGHHHHHHHHHHHHHHHHHHHGGGGGHHHHHHHGHHHHGHHHHHHHHEHHHHHHHHHHHHFGGGGGHHHHHHHHHHFHGHGGHHGGGHGHGGGGGGGGGHHHHGGHGGHHHHHGGHHGHHHHHFFHHGHHHHHHHGHGHHGHHEFHHGHEFGEHHHHHHHGEGHHFHHGHHGF3HHEEGGGHHHHHGGHHHGGGGGGHCHFECFGFFFGGGGGGGFFFFDFFFBBAAB
@M02197:105:000000000-AN6RF:1:1101:26508:23491 1:N:0:1
AGCCAGTCATACTCCTCCGCTTATTGATATGCTTAAGTTCAGCGGGTAGTCCTACCTGATTTGAGGTCAAATTGTCAGAAGCTGTCTCAAAAGAGACCCTTTAGAAGCTGAACCCCATTTATAAAGCTGCTCTTCACAAATGGCGTAGATAATTATCACACCAAAGCAAGGCAACAAAGGTCCCGCTAATGCATTTCAGGAGAGCCGACTTCTGAGAAGCCCGCATACTCCCACATCCAAGCCTGATCAACAGAAAAAGCTGAAAAGGTTGAGAATTTCATGACACTCAAACAGGCATGCTCCTCGGAATACCAAGGAGCGCAAGGTGCGTTCAAAGATTCGATGACTCAC
+
BBCCCFFFFFFFGGGGGGGFGGGHHHHHHGHGHHHHHHHGHHHGGGGGGHHHHHHHHHHHHHHHGHHHHHHHHHHHHHHHHHHHHHHHHHHHGGHHHGGFHHHHHHHHGHHHHHGGGHHHHHGHGFFHHFGHHHGHHHHHHHGHGFGGGHHHHHHHHHHHHHHHHHHHHHGHHHHHHHHHFHHHGHHGHHHHHHHHHFHHHGFEGGHHHGGFHGHGHGGGGGFGHGGGGGGEGHHHGGGHFHHFFEFHHHHHGHHHHHHHHHHHHHHGHHFHHHGHHGHHHHHGFGHGEHGHHHHHHHHGGGGGHHGGHHEFCHFGGGEGHFGF?CCGHGGGGGGGGFFFFBFFFFBBBBA
@M02197:105:000000000-AN6RF:1:1101:23962:23637 1:N:0:1
AGCCAGTCATACTCCTCCCTTATTGATATGCTTAAGTTCAGCGGGTAATCCTACTCGATTTGAGGTCAAGTTATCAGAATTGTCCGAAGACCGTTCGAAGCAACAGAGTTCCTAATCAGACAAAAAAAACAGCGGGGGTTAAGTTATAACGCCGTACTATGTTTAACTAGGAGTTGTACTAAGTCATTTAAGATGAGCCCGACAGCAAGTACCAGGCAACATCCAAGTCCACCGCTCTCTAATCACAAAATCAGAGAGTGTGAGAGTATAATGACACTCAAACGAGCATACCCTTTGGAATACCAAAGGGTGCAAGGTGCGTTCAAAGATTCGATGATTCAC
+
>>AABF4DFFFFCFGFGCFFGGHHHGHHHFHHHGHHFGHHHCGFAEEBHGHHHHHH?GHHGHFFHFHHHHHGBGHHHFFGFBGHHGGGGCGHGGGGEEGEGHHHHHHFHHHHHHHHHHHHHHGGHHGGGGHHHGDGCCHFHHEGFHHGHGGGGHHGGGGGFGGGGGGGGFBHFHGHGHHHHHHGHHGFFFGFFBFCGGGFFHFFFHHHFBFFFFFHHHFHGGFFFFHFGGFEEFDBFHFFGF@GFF4GHFGHGFHHFHCGHHHGHHFEGHFGFGDEFHGFCECFHHFGFADFEGBBFGDBGEHHHHCEFBBHBGHGEEDFGFGGBGCGGGFFFFFFBA?A>3
@M02197:105:000000000-AN6RF:1:1101:21317:23577 1:N:0:1
AGCCAGTCATACTCCTCCGCTTATTGATATGCTTAAGTTCAGCGGGTAGTCCTACCTGATTTGAGGTCAAATTGTCAGAAGCTGTCTCAAAAGAGACCCTTTAGAAGCTGAACCCCATTTATAAAGCTGCTCTTCACAAATGGCGTAGATAATTATCACACCAAAGCAAGGCAACAAAGGTCCCGCTAATGCATTTCAGGAGAGCCGACTTCTGAGAAGCCCGCATACTCCCACATCCAAGCCTGATCAACAGAAAAAGCTGAAAAGGTTGAGAATTTCATGACACTCAAACAGGCATGCTCCTCGGAATACCAAGGAGCGCAAGGTGCGTTCAAAGATTCGATGATTCAC
+
CCCCCFFFFFFFGGGGGGGGGGGGHHHHHHHHHHHHHHHHHHHGGGEEGHHHHHHHHHHHHHHHGGHHHHHHHFHHFHHHHHHHHHHHHHHHHGHHHGGHHGHFFHHHHHHHHHGGGHHHHHHHHHHHHHHHHHHHHHHHHHHHGFGGGHHHHHHHHHHHHHHHHHHHHHGHHHHHHHHHHGGGHHHGHHHHHHHHHHHHHGHGGHHHHHHHGGHHHGFFGGGHHHGGHGGGGHHGGGHGHHHHHHHHHHHHHHHHHHHHGHHHGHHHHHHHHHGDG5HEHHHHGGHGGHHGGGFHHFHGGGGGFHHHHFGFHHHGGCGGHHHHGGGGGGGGGGGGEBGFFFFFFFBBBBB
@M02197:105:000000000-AN6RF:1:1101:24984:23857 1:N:0:1
AGCCAGTCATACTCCTCCGCTTATTGATATGCTTACGTTCAGCGGGTAGTCCTACCTGATTTGAGGTCAAATTGTCAGAAGCTGTCTCGAAAGAGACCCTTTAGAAGCTGAACCCCATTTATAAAGCTGCTCTTCACAAATGGCGTAGATAATTATCACACCAAAGCAAGGCAACAAAGGTCCCGCTAATGCATTTCAGGAGAGCCGACTTCTGAGAAGCCCGCATACTCCCACATCCAAGCCTGATCAACAGAAAAAGCTGAAAAGGTTGAGAATTTCATGACACTCAAACAGGCATGCTCCTCGGAATACCAAGGAGCGCAAGGTGCGTTCAAAGATTCGATGACTCAC
+
ABBBBFFFFFFFGGGGGGGGGGGGHHHHHHHHHHHHGHHHHHHGGGGGEHHHHGGHGHHHHHHHGGHHHHHHHGFHFHHHHHHHHHHHHHHGGHGHHGHGHHHHHHHHGHHHHHGGGHHGHHHHHHHEFHHHHHHGHHFHHHHEFGGGGHHHHHFHHHHHHGHHHFHHGHEHHHHHHHGHGHDCGGGHHHHHFGHHHHHGHEGGEHHGGGFFGGGHHGGGGGGGHGGGFGFFGFFFGGFFFFHBHFFHHHGHHHHGHGHHHHHBHHGHFHFE5HGHGBFHFGHFFEEFGFHFEHF331AGGGFGHHFFFGFHHHGGGGGGFGCGGGGGHGGGGGBGGFGFFFFFFFBA?AA
@M02197:105:000000000-AN6RF:1:1101:5819:23915 1:N:0:1
AGCCAGTCATACTCCTCCGCTTATGATATGCTTAAGTTCAGCGGGTAGTCCTACCTGATTTGAGGTCAAATTGTCAGAAGCTGTCTCAAGAGAGACCCTTTAGAAGCTGAACCCCATTTATAAAGCTGCTCTTCACAAATGGCGTAGATAATTATCACACCAAAGCAAGGCAACAAAGGTCCCGCTAATGCATTTCAGGAGAGCCGACTTCTGAGAAGCCCGCATACTCCCACATCCAAGCCTGATCAACAGAAAAAGCTGAAAAGGTTGAGAATTTCATGACACTCAAACAGGCATGCTCCTCGGAATACCAAGGAGCGCAAGGTGCGTTCAAAGATTCGATGATTCAC
+
AAABBFFFFFFFGGFGGGCGGEEHHHHGHHHHHHHHHGHHHHGGGEGGHHHHHHHHGHHHHHHGHHHHHHHGHHHHHGGHHHHHHHHHGFHHHGFHGGHHHHHHGFFGFDG3F/EE8HHHHHHHDGFFHHFHGHHHHFFHEFGCEGGGHHHHHGHHGHEF0HHFFFBGCEAGHHGHHFHDFFDCFFGGHGDFDDHDFBHHGHGGAGDGGDGFBHHEFFFGEBGGFGGGGGGGHHGGGGFB3BG4FDGHHFHFEHHHFGBDDHFHHHFGHHHHHGF5FHHGFGBFGHHHGF3BFFHHHAGCGGGHHHHHHHFHGCCEEAAHBFFGGGGHGGGFFGG?G4FFBFFDDAA?BB
@M02197:105:000000000-AN6RF:1:1101:18089:23972 1:N:0:1
AGCCAGTCATACTCCTCCGCTTATTGATATGCTTAAGTTCAGCGGGTATCCCTACCTGATCCGAGGTCAAACTTAGAAAGTTGGGGGTTGCTGGCAAGCATCCACCGGGACTCTGTAGCGAGGAGTATTACTACGCTTAGAGCCAGATGGCGCCGCCACTGATTTTAAGGCCTGCCGTTGCCGGCAGGGCCCAATACCAAGCAGAGCTTGAGTGTTGTACTGACGCTCGAACAGGCATGCCCCGCGGAATACCACGGGGCGCAATGTGCGTTCAAAGATTCGATGATTCAC
+
CCCCCFFFFFFFGGGGGGGGGGGHHHHHHHHHHHHHGHHHHHHGGGGGHHHGHHHHHHHHHHHGGGGHHHHHHHGHGHHHHHHFGGGFGGHHHHGHHGHHHHHHHHGGGGGHHGHHHHHGGGGGGHHHHHHHGFGFGGGHHHHHHHHHHHHGGGGGGGGHHHHHHHHHGGGGGGGGHGGGGGHGHFGGGGGHHHGGGHHHGHHHHGGGHHHGHHGHFHGGGGGGGHHGHHHHHGGHGGECCGGGHHGHHFGGGGGGGGGGHHHHGGGGHGGGGGGGGGGFFFFFFFBAAAA
@M02197:105:000000000-AN6RF:1:1101:24980:24022 1:N:0:1
AGCCAGTCATACTCCTCCGCTTATTGATATGCTTAAGTTCAGCGGGTAGTCCTACCTGATTTGAGGTCAAATTGTCAGAAGCTGTCTCAAAAGAGACCCTTTAGAAGCTGAACCCCATTTATAAAGCTGCTCTTCACAAATGGCGTAGATAATTATCACACCAAAGCAAGGCAACAAAGGTCCCGCTAATGCATTTCAGGAGAGCCGACTTCTGAGAAGCCCGCATACTCCCACATCCAAGCCTGATCAACAGAAAAAGCTGAAAAGGTTGAGAATTTCATGACACTCAAACAGGCATGCTCCTCGGAATACCAAGGAGCGCAAGGTGCGTTCAAAGATTCGATGATTCAC
+
B3AA3C@FFDFFFGGGGGGGGGGHHHGHFHHHFHHHHHHHGHHGGG2ACEGHHHHFFGHHHGHHEHFHHGHHHHHHFHBGHHGHHGHHHHHHHGHHHFHHHHHHFFGGCHFHHHGGGHHHHHHHHEGHHHHHHHHHHHFFHGGHGGGGGHHHHHHHHHHHHGHAFFFHHFHHHHHGHGFFFFHHGDGGGFGHHHGFFGHHFGHGHHGGGGFHGHHGGFGFGEGGGDEGHFFGBHGGE?EHHFFBHGEDB@4FHGFBHFHHGGFHGHFHHBFGDGFHFFGBHFHFB15EHHHGBFBEHHHGGEA?3BEHHGFFHFGD??E2FCGGE2EEFFFGFDGEFCGFBFFBFFAAA>A
@M02197:105:000000000-AN6RF:1:1101:8549:24100 1:N:0:1
AGCCAGTCATACTTCTCCGCTTATTGATATGCTTAAGTTCAGCGGGTAGTCCTACCTGATTTGAGGTCAAATTGTCAGAAGCTGTCTCAAAAGAGACCCTTTAGAAGCTGAACCCCATTTATAAAGCTGCTCTTCACAAATGGCGTAGATAATTATCACACCAAAGCAAGGCAACAAAGGTCCCGCTAATGCATTTCAGGAGAGCCGACTTCTGAGAAGCCCGCATACTCCCACATCCAAGCCTTATCAACAGAAAAAGCTGAAAAGGTTGAGAATTTCATGACACTCAAACAGGCATGCTCCTCGGAATGCCAAGGAGAGCAAGGTGAGTTCAAAGATTCGATGACTCAC
+
AAABBFFFFFFFGGGGFFGGGGGHHHHHHHCHHFHBGFGFHHGCCCAEFGHGGHEHFFGFHHHHGFFGFDGGFHEGFGGFBGHHHHHHFGHHEFFHHGEFHGH3CHFHGHEHHGGGAH:GFHHHHFGHFGH3FGG:HHGA9H9FGDC?CGHHHHHGGHHDHGCGHBGHHGEHFHHHFFBCFCD0@>A@DFH<DDFGHHEFGAGFHGG7GGFGGFFBCBFFGGGGGDGGFFFEGAACEE0@>1122F2HFB2EFB1@1B1GDFBFFGGE222FD1GDD21F2GD1B/1011B1HCBHF/F//?AAB22111011FBBA311111B01B131A33F3311FB13FFFFA>11>
@M02197:105:000000000-AN6RF:1:1101:20283:24238 1:N:0:1
AGCCAGTCATACTCCTCCGCTTATTGATATGCTTAAGTTCAGCGGGTAGTCCTACCTGATTTGAGGTCAAATTGTCAGAAGCTGTCTCAAAAGAGACCCTTTAGAAGCTGAACCCCATTTATAAAGCTGCTCTTCACAAATGGCGTAGATAATTATCACACCAAAGCAAGGCAACAAAGGTCCCGCTAATGCATTTCAGGAGAGCCGACTTCTGAGAAGCCCGCATACTCCCACATCCAAGCCTGATCAACAGAAAAAGCTGAAAAGGTTGAGAATTTCATGACACTCAAACAGGCATGCTCCTCGGAATACCAAGGAGCGCAAGGTGCGTTCAAAGATTCGATGACTCAC
+
CCCCBFFFFFBFGGGGGGGGGGGHHGGGHHHHHHGHHHHHHHHGCGGGGHHHHGHFHHHHHHHHGHGHHHHHHHFGHHHHHHFHHHHHHHHHHGHFHGHHHHHGHHGHGHFHHHGGFHHHHHHGHHFHFHHHHHHHHHHHHHGGGGGFGHHHHHFFDFHHHHHHHHHHHHHHHHHGHHHGFGGF@DHHHHHGHHGHHHHHHGGFCCGGGGGGGGGGGGGGGGHHGHGGFGGGGGGFGGHHHHFEHHHHHHBGFFHHHHFGGBBBHFHGHHG5FHHGHFGHHHHHGFHHHHGHHHHHHHHEFGGGHGFFGHFFFG3GGGGGGHHCE?GFHGGFGFGFGFFFFFFFFFAAA>A
@M02197:105:000000000-AN6RF:1:1101:11405:24262 1:N:0:1
AGCCAGTCATACTCCTCCGCTTATTGATATGCTTAAGTTCAGCGGGTAGTCCTACCTGATTTGAGGTCAAATTGTCAGAAGCTGTCTCAAAAGAGACCCTTTAGAAGCTGAACCCCATTTATAAAGCTGCTCTTCTCAAATGGCGTAGATAATTATCACACCAAAGCAAGGCAACAAAGGTCCCGCTAATGCATTTCAGGAGAGCCGACTTCTGAGAAGCCCGCATACTCCCACATCCAAGCCTGATCAACAGAAAAAGCTGAAAAGGTTGAGAATTTCATGACACTCAAACAGGCATGCTCCTCGGAATACCAAGGAGCGCAAGGTGCGTTCAAAGATTCGATGATTCAC
+
BBBBBFFFFFFFGGFFBGGGGGGHHHHHGHHHHHHHHHHCHHHGGGEFGHHHHGHHHGFHHHHHGHHHHGFHBGGGHFGFHB3GGFHHHHHGFFFHFEHHHHHGGHHHHHEHGHGGD;BGHHHHHGHHHFGFHHHHHHFGHGGHFBEGGFHFHHHGHFGHHGHHFHHHHHAGFFHHHHHHGGGFFGCBGHGFFHGHHFFFGGGGGHGCFGBHHGGFGBBBGDHGFFDGEFFGGGFCDEHHGHHHFFB3GBFHFEHHFDE4DFGHEHHHHHGGHHGHGFG5FGFEGCBHHHHHHHHHFGHEE0GEF5FBG53HGHG?A2?CCHHHGGGGHGGAB5GGEGGBBFFFFFBAAAA
@M02197:105:000000000-AN6RF:1:1101:9019:24703 1:N:0:1
AGCCAGTCATACTCCTCCGCTTATTGATATGCTTACGTTCAGCGGGTAGTCCTACCTGATTTGAGGTCAAATTGTCAGAAGCTGTCTCAAAAGAGACCCTTTAGAAGCTGAACCCCATTTATAAAGCTGCTCTTCACAAATGGCGTAGATAATTATCACACCAAAGCAAGGCAACAAAGGTCCCGCTAATGCATTTCAGGAGAGCCGACTTCTGAGAAGCCCGCATACTCCCACATCCAAGCCTGATCAACAGAAAAAGCTGAAAAGGTTGAGAATTTCATGACACTCAAACAGGCATGCTCCTCGGAATACCAAGGAGCGCAAGGTGCGTTCAAAGATTCGATGATTCAC
+
BABBBFFFBFFFGGFGGGGGGGDHFHGFGGHH6DFHFBGHHCHGGGECEDGGFEGHFH3FFG5BC2FGCFEGHHHFHHFFFHGEFHFFGHHFCFHHBFGHGHBEFFGGHBBEBGEEAGDFFHFHGHHHHHHHGHHHHHHEGFGHFFFEFHHFHHFBGBG9GHHCFFGHFHHGGFGFGGGCHBCA<CCGGHH=DFFGFFEF0CCGHHCFFEHGFFDFEB<C9GFGFDFFFGGDCHFFE@G>0@1EF22HGFHHHGHHGHHFF21GGG>0DHHGHGHHGB122211F/1HFFGE11HFFHH?E/EEFGD2A1BEA1HFE0GEG1FGEA00F1B3FFFGCBFFFFFFFFAA1AA
@M02197:105:000000000-AN6RF:1:1101:19537:24729 1:N:0:1
AGCCAGTCATACTCCTCCGCTTATTGATATGCTTAAGTTCAGCGGGTAGTCCTACCTGATTTGAGGTCAAATTGTCAGAAGCTGTCTCAAAAGAGACCCTTTAGAAGCTGAACCCCATTTATAAAGCTGCTCCTCACAAATGGCGTAGATAATTATCACACCAAAGCAAGGCAACAAAGGTCCCGCTAATGCATTTCAGGAGAGCCGACTTCTGAGAAGCCCGCATACTCCCACATCCAAGCCTGATCAACAGAAAAAGCTGAAAAGGTTGAGAATTTCATGACACTCAAACAGGCATGCTCCTCGGAATACCAAGGAGCGCAAGGTGCGTTCAAAGATTCGATGATTCAC
+
BABBBFFFFFFFGGGGGGGGGGGHHHHHHHHHHHHHHHHHHHGGGEEEGHHHHHHHHHGHGHHHGHHHHHHHHHHGHGHHHHGHGHHHHHHHHGGHHGHHHHHHHHEHHHHHHHGGGHHHHHHGFHHHHHHHHHHHHGHGFHHHGFDCGGHGHHHHHHHHHHHHHHHGHHHHHHHHHHHGHHHHGHGGHHGHHHHHHHGHHEHGHHHHHHGGGHHGHFGGGGHGHGGGHGHGHHHHGGFGHGHHHHHHHHGHFHHHFHHHHGHHHHHHHGHHFHGGHFHHHHHHHGHHHHHGHHHGHEGGGGGEGHGHHHHHHHFGGFACHHHHGGGGGAGFBGGGGGFFFFFFFD?BBAA
@M02197:105:000000000-AN6RF:1:1101:17109:24830 1:N:0:1
AGCCAGTCATACTCCTCCGCTTATTGATATGCTTAAGTTCAGCGGGTAGTCCTACCTGATTTGAGGTCAAATTGTCAGAAGCTGTCTCAAAAGAGACCCTTTAGAAGCTGAACCCCATTTATAAAGCTGCTCTTCACAAATGGCGTAGATAATTATCACACCAAAGCAAGGCAACAAAGGTCCCGCTAATGCATTTCAGGAGAGCCGACTTCTGAGAAGCCCGCATACTCCCACATCCAAGCCTGCTCAACAGAAAAAGCTGAAAAGGTTGAGAAGTTCATGACACTCAAACAGGCATGCTACTCGGAATACCAAGGAGCGCAAGGTGCGTTCGAAGATTCGCAGACTCAT
+
11>A1BCFDFFF1FGDBGFGGG?HHHFCHBGBEEFG1FFFHHBEGGGGGFHHGGHHHF0BFGD2/AAGGHHEE1ABGHHHGHFGHBBGHHHFFE0FG?GB>EHHGFFGGHBGHHGGC:FFFFFGGFGDGHFHFGHFHGGE<91GCGG?9GHHGEFHHH9HFHHGHHCFHBFHFAGHEF9E<<@GCFDFCFBDGHFBHBFG?/GACGGDGGBBBB<;CBFF/C@G@?C8-BBFGGGFE/0CE?B111B1FF2BGBB111BFGHHFEG0B22F@@D111@FGF211F/1HFGBBB111221D0/A/A222D111B11EEA/0111B0000000AA3GFA1A111311DA1>11
@M02197:105:000000000-AN6RF:1:1101:20488:25041 1:N:0:1
AGCCAGTCATACTCCTCCGCTTATTGATATGCTTAAGTTCCGCGGGTAGTCCTACCTGATTTGAGGTTAAATTGTCAGAAGCTGTCTCAAAAGAGACCCTTTAGAAGCTGAACCCCATTTATAAAGCTGCTCTTCACAAATGGCGTAGATAATTATCACACCAAAGCAAGGCAACAAAGGTCCCGCTAATGCATTTCAGGAGAGCCGACTTCTGAGAAGCCCGCATACTCCTACATCCAAGCCTGATCAACAGAAAAAGCTGAAAAGGTTGAGAATTTCATGACACTCAAACAGGCATGCTCCTCGGAATACCAAGGAGCGCAAGGTGCGTTCAAAGATTCGATGATTCAC
+
CBCCCFFFFFFFGGGGFGGGGGGHHHHGHHHHHHGHHFHHHEGGGGEGGHHHHHHHHGFHHHHHGHHHHHHHGHHHFFFHHHHHHHHHHHGHHGHHHGHHHHGHGHHGHHGHHHGGGHHHHHHHHHHHHHHEHHHGHHHHHFFFGGGGGHHHHHHHHHHHHHHHHFHHHHGHHHHHHHGHGGHHGGGHHHHHHHHHHHHHHGHGHHHGGGGBHGHHHGGGGGGGHHGHFHHFHGHHGEHGHHGHHHEHGGFHHHHHHEHHHHFGHHGEHFHDDHHHHHHHHGHFHGFHHHHGHHFFFHHGGGCEBGHHHHHHGHGECGGGHFGHGE?GGGFGGGGGGGFFFDFFBFA?AAA
@M02197:105:000000000-AN6RF:1:1101:6056:25039 1:N:0:1
AGCCAGTCATACTCCTCCGCTTATTGATATGCTTAAGTTCAGCGGGTAGTCCTACCTGATTTGAGGTCAAATTGTCAGAAGCTGTCTCAAAAGAGACCCTTTAGAAGCTGAACCCCATTTATAAAGCTGCTCTTCACAAATGGCGTAGATAATTATCACACCAAAGCAAGGCAACAAAGGTCCCGCTAATGCATTTCAGGAGAGCCGACTTCTGAGAAGCCCGCATACTCCCACATCCAAGCCTGATCAACAGAAAAAGCTGAAAAGGTTGAGAATTTCATGACACTCAAACAGGCATGCTCCTCGGAATACCAAGGAGCGCAAGGTGCGTTCAAAGATTCGATGATTCAC
+
BBBBBFFFFFFFGGFGGFEGGFGHHGHHHGGHHHCHBFHHHHHGG?EEEHHHHHHHHHGHHHHHGHHBHHHHHHHHHHHHEHHHHHGHGGHHFGHHFFHHHHHG3FGGHFFGHEDGGHHHHHHGHFGHHGHHHHHHHHHHHHGEG<FDEHHHHHHHBHCCCEHHHHHHHHGHHGHHDHF<GHFCCFGGHHHGHHHHHHHEGGHGHGGGCGFGGGGFGGBFFEBBEGGGHFHGGGDFCE0GB11B1GFGHHHHFHHHFHHHFHHHFHGF2EFHFGEHGFFGBHF1GGFGFB111HGBGFAFE?GFFF2GBGDHFCGECE?CFFCFEECGFFGAB3F3EB1BBFFDDB1?AAA
@M02197:105:000000000-AN6RF:1:1101:23730:25372 1:N:0:1
AGCCAGTCATACTCCTCCGCTTATTGATATGCTTAAGTTCAGCGGGTATCCCTACCTGATCCGAGGTCAACCTGTAAAGATTGGGGGTTCTGGCAAGCCACCGAGGGGAACTCTATAGCGGGAGTATGTACTACGCTCAGAGCCCACCGGCACCGCCACTAATTTTGAGGGCCGCGGAGACCGCGTGCCCCAATACCACGCTAGGCGTGAATGGTCAAATGACGCTCGAACAGGCATGCCCTGCGGAATACCACAGGGCGCAATGTGCGTTCAAAGATTCGATG
+
AAABBFCFFFFFGGGGGGGGGGDHHHHHFFHHHDGFHGFGHFHGGGGG;FHH;<HHGHH<:GGGGE9:FG:::G8FF;<;HHHHGG5E9H<G:FH<5GGHH<G9CCC7;;GHHH;H<H0DC5@7E0HH;<H<0<;G;GGH87/CEHGG;;G;GGGHHGHHGGGFHHHHGFCGGGGHHGCBGGGGECBGHHGDGFGFEFGHF;AEFGGB=DHHHGFGFHEGGGFGFHGGBFHHFFHHEFEA?EGHGEFHFBFFGECECEE1AHGGCEGGGGGGFFFAFFFAA1?A
@M02197:105:000000000-AN6RF:1:1101:20279:25565 1:N:0:1
AGCCAGTCATACTCCTCCGCTTATTGATATGCTTAAGTTCAGCGGGTAGTCCTACCTGATTTGAGGTCAAATTGTCAGAAGCTGTCTCAAAAGAGACCCTTTAGAAGCTGAACCCCATTTATAAAGCTGCTCTTCACAAATGGCGTAGATAATTATCACACCAAAGCAAGGCAACAAAGGTCCCGCTAATGCATTTCAGGAGAGCCGACTTCTGAGAAGCCCGCATACTCCCACATCCAAGCCTGATCAACAGAAAAAGCTGAAAAGGTTGAGAATTTCATGACACTCAAACAGGCATGCTCCTCGGAATACCAAGAAGCGCAAGGTGCGTTCAAAGATTCGATGATTCAC
+
CCCCCFFFFFFFGGGGGGGGGGGHHHHHHHHHHHHHHHHHHHHGGGGGGHHHHHHHHHHHHHHHGGHHHHHHHHHHHHHHHHHHHHHHHHHHHGHHHGHHHHHHHGHHHHHHHHGGGHHHHHHHHHGHGHHHHHHHHHHHHGHHGGGGGHHHGHHHHHHHHHHHHHHHHHGHHHHHHHHGGHHHHHGGHHHHHHHHHHHGGGHGGHGGGGGGGGHHGGGGFGHGHGGGGGGHHHHGGGHHHGHHHGFGHHHHHHHHHGHHHGGHHHGHFGGHHHGGHEHGBHGHGGHHHHGDFBHHGHGGGGGGHHHHHGHHHHHFGG?GHHFGGGGGGGGGGGGFGGGFFFFBFFAAAAB
@M02197:105:000000000-AN6RF:1:1101:11704:25594 1:N:0:1
AGCCAGTCATACTCCTCCGCTTATTGATATGCTTAAGTTCAGCGGGTAGTCCTACCTGATTTGAGGTCAAATTGTCAGAAGCTGTCTCAAAAGAGACCCTTTAGAAGCTGAACCCCATTTATAAAGCTGCTCTTCGCAAATGGCGTAGATAATTATCACACCAAAGCAAGGCAACAAAGGTCCCGCTAATGCATTTCAGGAGAGCCGACTTCTGAGAAGCCCGCATACTCCCACATCCAAGCCTGATCAACAGAAAAAGCTGAAAAGGTTGAGAATTTCATGACACTCAAACAGGCATGCTCCTCGGAATACCAAGGAGCGCAAGGTGCGTTCAAAGATTCGATGACTCAC
+
BBBBBFFFFFFFGGGGGGGFEGGHHHHHHHHHHHGHHGHHHHGGGGGGGHHHHGHHHHHHHHHFFHHHHHHHHHHHHGHHHHHHHHHHGHHHHGHHHGHHHHHHHHHHHHHHHHGGGHHHHHHHHHGHHHHHHHHHGGGGHHHHGGGGGHHHHHHHHHHGHGGHHHGHHHGGHFHHHGHGHHHHGHHGHGHHHHHHHGHHGGGGHGGHHHHHHHHHHGGGFGHHHHGGGGGGFGHFFGGHHHHHHHHHHHFHHHHHHHHHHHFHHHHHHHHHHHHGHHHGHHHHGGHHFHHHHHHHHHHEEFGGHHGHHHHHHHHGGFEAGGHGGGGFHGGGGGGGGGFFFFFFFFCCCBA
@M02197:105:000000000-AN6RF:1:1101:12795:25809 1:N:0:1
AGCCAGTCATACTCCTCCGCTTATTGATATGCTTAAGTTCAGCGGGTAGTCCTACCTGATTTGAGGTCAAATTGTCAGAAGCTGTCTCAAAAGAGACCCTTTAGAAGCTGAACCCCATTTATAAAGCTGCTCTTCACAAATGGCGTAGATAATTATCACACCAAAGCAAGGCAACAAAGGTCCCGCTAATGCATTTCAGGAGAGCCGACTTCTGAGAAGCCCGCATACTCCCACATCCAAGCCTGATCAACAGAAAAAGCTGAAAAGGTTGAGAATTTCATGACACTCAAACAGGCATGCTCCTCGGAATACCAAGGAGCGCAAGGTGCGTTCAAAGATTCGATGATTCAC
+
CCCCDFFFFFFFGGGGGGGGGGGHHHHHHHHHHHHHHHHHHHHGGGGGGHHHHHHGHHHHHHHHGHHHHHHHHHHHHGHHHHHHHHHHHHHHHGHHHGHHHHHHHHHHHHHHHHGGGHHHHHHHHHGHHHHHHHHHHHHHHHHGFGGGGHHHHHGHFHHHHGHHHHHHHHFHHHHHHHHHHHHHHHHHHHHHHHHGHHHHHGHGHHHHGGHGHHHGHGGGGGFGHGGGGGHHGHHFGGGHHHGHHHHHHHHHHHFGHHHHHGHHHHHHGHHHHHHFGHFGHFHGDGHHGHHHHHHHHHHGGGGGGHHHHHFHGHG?GGGGFHHHGGGGGGGGGFGGGGCFFFFFFFCBAAA
@M02197:105:000000000-AN6RF:1:1101:12229:25899 1:N:0:1
AGCCAGTCATACTCCTTCGCTTATTGATATGCTTAAGTTCAGCGGGTGATCCTACCTGATTTGAGACCAGAAGTGAAATTGGGATGTGCCACGGAGGCAAGTTCGAAGCACACGCAGACACAACCAAACATTCCTCCTTTAGGCGACATAGCAAATGACGTATCATGCCATGCCAGGAGAAAAACACTGCTTGGCCGCCTCCTCCCAAACAGAGAGGCGGATGCAAAGTGTCTCAAGGCGCTCATGCATTTCGGGCGAGCCTGTGCTAGGTAGCGCAGGCAGAGGCACCCATCCAGACCCCATCCGCCAAGCCGTTTCATTTAAAAACCGCTTGGGGTGGGAGATTTCATGGCACTCAAACAGGCATGCTCTACGGATTGCCATAGAGCGCAAGGTGCGTTCAAAGATTCGATGATTCAC
+
CCCCCFFFFFFFGGGGGGGGGGGHHHHHHHHCHHHHHGHHHHHGGGEFHHFHHHHHHGHHHHHHGHHGGHHHHFFHHHHHHHHHHGHHHHHHGGGGGGGHGHHHGHHGGHHHGGGGGGHHHHGGGGHHHHHHFHHHHHHHHGHHGGGGGHHGHHHHHHHGFHHHHHHHFHHHHHHHHGGHHHHHGHHHHGHHH;GGFGGGGGGGGGGGGGGGGGGGFFFFFBBFFFFC;C9FFFF.BA-0F0B;;;0AA9:?F@:-...HHFDD<00DCGCGD?FGHFEGBF?EGGHHGHHHHEHE<FEF<</GGGGGGGGGGHHHHHFFHHGGEE?GGGHGGGGGHGGGDEHHHHGHHHHHFGGFHHHHHHFFFHGFGGEGFEHHHGHHGFHHFEGGGHHHHGGGGFGGGGGGGGGGFFFFFFFABA>?
@M02197:105:000000000-AN6RF:1:1101:23423:26149 1:N:0:1
AGCCAGTCATACTCCTCCGCTTATTGATATGCTTAAGTTCAGCGGGTAGTCCTACCTGATTTGAGGTCAAATTGTCAGAAGCTGTCTCAAAAGAGACCCTTTAGAAGCTGAACCCCATTTATAAAGCTGCTCTTCACAAATGGCGTAGATAATTATCACACCAAAGCAAGGCAACAAAGGTCCCGCTAATGCATTTCAGGAGAGCCGACTTCTGAGAAGCCCGCATACTCCCACATCCAAGCCTGATCAACAGAAAAAGCTGAAAAGGTTGAGAATTTCATGACACTCAAACAGGCATGCTCCTCGGAATACCAAGGAGTGCAAGGTGCGTTCAAAGATTCGATGATTCACC
+
3ABBBFFFFFFFGGGFGGGGGGGHHHHHHHHGHHHCHHHHHHHGGGGGGEHHHHHHHHHHHHHHGHGHHFFHHGHHEHHHHHHHHHHHEHHHHGHHHGHGHHHHHHHHHFHHHFGGGHHHHHHHGHFGHHHCDGHHHGGGHHHHGACGFHHFHHHHHHGHHGGHHHHHGGFHHHHHHGHGGHHGHHFGGHHFHGHHHFFHFGHGHHHGGGGGGHGHHGGGGGHHHGGGFFHHHHHHGGFFBFFEGFHHHHGHHHHHHHEHGGHHGGG?EHHFEHHFHFHGDHGG5EFEHGDHGEGHFHHDFGGGHFG5GF3HHGFB3GGGCHHHFAE?GHGFBGFGGGBCFBFFFDD3A>3>
@M02197:105:000000000-AN6RF:1:1101:23877:26070 1:N:0:1
AGCCAGTCATACTCCTCCGCTTATTGATATGCTTAAGTTCAGCGGGTAGTCCTACCTGATTTGAGGTCAAATTGTCAGAAGCTGTCTCAATAGAGACCCTTTAGAAGCTGAACCCCATTTATAAAGCTGCTCTTCACAAATGGCGTAGATAATTATCACACCAAAGCAAGGCAACAAAGGTCCCGCTAATGCATTTCAGGAGAGCCGACTTCTGAGAAGCCCGCATACTCCCACATCCAAGCCTGATCAACAGAAAAAGCTGAAAAGGTTGAGAATTTCATGACACTCAAACAGGCATGCTCCTCGGAATACCAAGGAGCGCAAGGTGCGTTCAAAGATTCGATGATTCAC
+
BCCBBFFFFFFFGGGGGGGGGGGHGHHHHHGHHHHHHHHHGHGGGGEFGFHHHHHHHHHHHHHGGHGHHHHHGHHHGHHHHGHHHHHHFFHHHHHHHGHHHHHHHHHHHHHGHHGGGHHHHHHHHHGHHFFFHHGHHGFFHFHHGGGGGHHHHHGGHFHHHHHHHHHHHH8HHHHHHHHHHEHHFGGHGHHHHHHHHHGHHGHGGGFHGGFHGHHHHGGGGGGGGHGGGGHGGGHGGCGHGHGBFHHHHHHHHGHHHHHHHGHHGBFBFFHFDGF5F5HHHFHHGGGHHHHGHHEGHHGGEGGGGFHHHFHGHHGEE2GEGEFGEE2ECGGGGGGGGGGFFFFFFF3A3>A
@M02197:105:000000000-AN6RF:1:1101:6875:26095 1:N:0:1
AGCCAGTCATACTCCTCCGCTTATTGATATGCTTAAGTTCAGCGGGTAGTCCTACCTGATTTGAGGTCAAATTGTCAGAAGCTGTCTCAAAAGAGACCCTTTAGAAGCTGAACCCCATTTATAAAGCTGCTCTTCACAAATGGCGTAGATAATTATCACACCAAAGCAAGGCAACAAAGGTCCCGCTAATGCATTTCAGGAGAGCCGACTTCTGAGAAGCCCGCATACTCCCACATCCAAGCCTGATCAACAGAAAAAGCTGAAAAGGTTGAGAATTTCATGACACTCAAACAGGCATGCTCCTCGGAATACCAAGGAGCGCAAGGTGCGTTCAAAGATTCGATGATTCAC
+
ABAAAFFFFFFFGFGFFGFFGGGGFHFHHGHFHGFGFHHBGBGE?EEEGHHHHGGHHEHHHGHHGHHHHHHHHHHHGHFGHGHHDGGDHHHHHGHHFGHGHHHHHHHFHHGHHGEFGHHHGHHHHHHHGFGBGHHHHHHGHHEHFFGGGHHGGHHHFGFHHGHHGHGFHHFHHHHGHFHF<DGHCHHGGHGHHHHHHHHGHGHGECHGGGGGGGGGHGGGGGAGHGFGHGFFGFGGEGHFHHFGGB4HHHFHGGHHHGHHHFHHHGFGBDFHHHHHFEHHFHFHGFFHFGHHHFFEFEGGCGGGGFDFGE3GHHFEGGGGHFFGECGFAGGGCGGFAGBFF5BFFFA?AA3
@M02197:105:000000000-AN6RF:1:1101:10551:26426 1:N:0:1
AGCCAGTCATACTCCTCCGCTTATTGATATGCTCAAGTTCAGCGGGTAGTCCTACCTGATTTGAGGTCAAATTGTCAGAAGCTGTCTCAAAAGAGACCCTTTAGAAGCTGAACCCCATTTATAAAGCTGCTCTTCACAAATGGCGTAGATAATTATCACACCAAAGCAAGGCAACAAAGGTCCCGCTAATGCATTTCAGGAGAGCCGACTTCTGAGAAGCCCGCATACTCCCACATCCAAGCCTGATCAACAGAAAAAGCTGAAAAGGTTGAGAATTTCATGACACTCAAACAGGCATGCTCCTCGGAATACCAAGGAGCGCAAGGTGCGTTCAAAGATTCGATG
+
AAAA?FFFFFFFG11BFGCEGG?GHF3D3DGHHHGCFDHGEGEEEGAA/F2FFGHGHFHHHFHEC0AF1GHFEDFFGHHEGGGFH1BGHHFGHGHHFFGHHHHHHHHEF;EGFHFFB;FDFDGHHGHFF1FGGHEFFEGGD9FGFCCCC;FGHBG7HF;FFGGEABBGCGCGFFDGCFFFFHHHBGFCFHFFBDGDFDDG<?:;GGC@CC?FBFHHGGCE@?AB;HEFBCGBFFBF/E0001GBFF2D2GEHFEFGF1BHGGHEGFCBF@GG11@1D2GGBDB1DCGEGGFGE1B1HACE?EAAB2BD21FF1AB0E?AA1B1CGEA1ACGGEFB@1FBCAAA>1
@M02197:105:000000000-AN6RF:1:1101:13701:27060 1:N:0:1
AGCCAGTCATACTCCTCCGCTTATTGATATGCTTAAGTTCAGCGGGTAGTCCTACCTGATTTGAGGTCAAATTGTCAGAAGCTGTCTCAAAAGAGACCCTTTAGAAGCTGAACCCCATTTATAAAGCTGCTCTTCACAAATGGCGTAGATAATTATCACACCAAAGCAAGGCAACAAAGGTCCCGCTAATGCATTTCAGGAGAGCCGACTTCTGAGAAGCCCGCATACTCCCACATCCAAGCCTGATTAACAGAAAAAGCTGAAATGGTTGAGAATTTCATGACACTCAAACAGGCATGCTCCTCGGAATACCAAGGAGCGCAAGGTGCGTTCAAAGATTCGATGATTCAC
+
BBBBBFFFFFBFGGGGGGGGGGGGHHHHHHHHHHHHHHHHHHHGGGGGGHHHHHHHHHHHHHHHGHHHHHBHHGHGHHGHHHHGHHGHHHHHFGHHHGHHHHHHEHHHEHHFGHGGGGHHHGGHGHHHHHHHHHHHHHHHHGGHGGGGGHHHHHHHHHHHHHHHHHHHHHGHHHHHHHGHGGHHHGHHHHHGHHHFHHHFHGFDHHHHHHHHGHHHHGGGGGGHHHGGHGHHHGGFGGHHHGHGHHHHHHHHHGHHFFHHHHHGGEHGHHHHHHHFHHHHEHHEAGHHHHHHEHHHHHEEGFFEFFFHHHHHFHHGGGCCHHFHGE?FFGGGGGGGEGGFFFFFFFBAAAA
@M02197:105:000000000-AN6RF:1:1101:14870:27526 1:N:0:1
AGCCAGTCATACTCCTCCGCTTATTGATATGCTTACTTCCTCTAAATGACCAAGGTCCTCCGCTTATTGATATGCTTAAGTTCAGCGGGTAGTCCTACCTGATTTGAGGTCAAATTGTCAGAAGCTGTCTCAAAAGAGACCCTTTAGAAGCTGAACCCCATTTATAAAGCTGCTCTTCACAAATGGCGTAGATAATTATCACACCAAAGCAAGGCAACAAAGGTCCCGCTAATGCATTTCAGGAGAGCCGACTTCTGAGAAGCCCGCATACTCCCACATCCAAGCCCGATCAACAGAAAAAGCTGAAAAGGTTGAGAATTTCATGACACTCAAACAGGCATGCTCCTCGGAATACCAAGGAGCGCAAGGTGCGTTCAAAGATTCGATGACTCAC
+
ABBBBFFFFFFFDGGGGGGGGGGHHHHHHFHHHHGHHHHHHHGHHHHHHHHHHHGHHHGHHDGGGGHHHFHHHFFHHHGH5GHHFFGGGEEFFBGHHHHHHHHHGFHGGBFHHHHHHGBFHFHHHHGHHFHHHHHHGHHHGHHHHHFHHHBCGHHHHGGGH:GHHHHHGHHFFFG9FFHHHHGFHHHGDGGGF9HHFFHEHFHHGHHHHGHHHGHFHHHHHHGFGGFFG?@FB>DFBHGBFFHGDGCC/FGC1FFHHHFHGGCCGFHHFEEGE3HFFHHDEECE?FGHHEGFDEGHGHHGHHHEHHG@GC2HHHEHHGFBDHHGFFFEFGHHHHHHGFFHHGFF0CGHFFHHHHGDF3GGGAEFHHCGGGCGGGGF5GGCFFFCBFFFFAAAAA
@M02197:105:000000000-AN6RF:1:1101:18047:27733 1:N:0:1
AGCCAGTCATACTCCTCCGCTTATTGATATGCTTAAGTTCAGCGGGTATCCCTACCTGATCCGAGGTCAACCTTGAAATAATGGGGGTCGATGGCAAGACTATCACACACTCCAAGCGAAAGATAAACACTTACTACGCCAGGGAATATGAGATGATCCGCCTTTGAATTTCAGAAGGGAGAATGCAAGCATACTCATCTTCCATGACCAAGCAATGGTGCTTGAGAGGTATTTAATGACGCTCGAACAGGCATGCCTCCCGGAATACCAGGAGGCGCAATGTGCGTTCAAAGATTCGATG
+
BBBBBFFFFFFFGGGGGGGGGGGFHHHHHHHHHFHHHHBHHHGGGGGGHHGFFHHHHHHFHHHGFGFFHHHHGHHHHHHHBFHHGGGGGGGGHGGHHGGHHHHHHHHHGHHHGHHHGGHHHHHHHHHFHHHHHHHHHHHFEGHGGHHGHHHHGHHHHHGGHHGHHHHHHHHHHHHHHHHHHHHHHHHHHHGGGHHHHGHHHHHHHGGGHHHHHHHHGHFHGGGHHGGHHHHHHHHHGAEE?FEGHGDGG33GFFEFCFECHFHHGFGFHFHGGGFFGFBG?GEFGGFGGFFFBFFFBAABA
@M02197:105:000000000-AN6RF:1:1101:17144:28165 1:N:0:1
AGCCAGTCATACTCCTCCGCTTATTGATATGCTTAAGTTCAGCGGGTAGTCCTACCTGATTTGAGGTCAAATTGTCAGAAGCTGTCTCAAAAGAGATCCTTTAGAAGCTGAACCCCATTTATAAAGCTGCTCTTCACAAATGGCGTAGATAATTATCACACCAAAGCAAGGCAACAAAGGTCCCGCTAATGCATTTCAGGAGAGCCGACTTCTGAGAAGCCCGCATACTCCCACTGCCAAGCCTGATCAACAGAAAAAGCTGAAAAGGTTGAGAATTTCATGACACTCAAACAGGCATGCTCCTCGGAATACCAAGGAGCGCAAGGTGCGTTCAAAGATTCGATGATTCAC
+
AAAA1FFFFFDFG1BGGGGCEEE1EG33F3GHGHHHDAD2FBG0AA/AAAFFDFGHHHBG2FFDFBE0EGFGHHGHHHHFF1GGGFF2F2B@CEHFHHHHGF1@1G1BF1111FEFF7>FFGB2219BCHHGDEGBGFHHHHBHGGGFGFHFBDF2G@DGFGEGCGFBF;<CHGHGHGGC@CGCCGHGGHHHH8DHDFBHHCHGHGFFCGGHGBFGGBCFFEG?FBGEFFGGGGG#EEFABGF@B2B12BFB0HGHHHHGF2GHGFEBEFD21@2112D22HF1FEHHHEGFBGFDBCCEAE?EB2222FHHHFFBE0GEBFEBEEAEB1AB33B3A1111FFFFFAAAAA
@M02197:105:000000000-AN6RF:1:1101:20101:28168 1:N:0:1
AGCCAGTCATACTCCTCCGCTTATTGATATGCTTAAGTTCAGCGGGTAGTCCTACCTGATTTGAGGTCAAAAATATAATAAAGTATGGGGTGTTAGAAGCTGATATTTGTTTAACAGCAATGGCATAGATATTATCAAACCAAAGCCCATCCACAAGAGTACAAGCTAATGCATTTAAGAGGAGCTGACATGACCCAGCACACTCCAAGTCCAAACCCTCTCTCCTCTAAATTTGAGAGGTTTGAGAATTTAATGACGCTCAAACAGGCATGCCCCTCGGAATGCCAAGGAGCGCAAGGTGCGTTCAAAGATTCGATGATTCAC
+
AAAB@C4@DFFDGGGGGGGCFGGHHHHHHHGHHGHGHHHHFGHEGGGG13FGGHFHHHHHF5GFGHHHHHFHGHFFGHFHHEGFGF5GFEBEEEFFFGFFGHFFFHHEHGFF&B?GHHGGHEHFCFGHEFFFHHHBGHHFBGHGCGCFGHFHFFGHGHGHG@GFF??<GFHGFHHHHGBFG@FEFCGFHHC@<CCFHHHFGFHFCGHFE;G6;C4HFGE7;E:HFBGGHGHGHGGHHHGHHHFGHHFEHFFHFGGFE3GHHBGDHHHHFHFGGGEEA3HHHHG3HHHHGGEGGHHHGAGGFFFGGGGCGAFFFBFFFFFBAA3A
@M02197:105:000000000-AN6RF:1:1101:11782:28335 1:N:0:1
AGCCAGTCATACTCCTCCGCTTATTGATATGCTTAAGTTCAGCGGGTAGTCCTACCTGATTTGAGGTCAAATTGTCAGAAGCTGTCTCAAAAGAGACCCTTTAGAAGCTGAACCCCATTTATAAAGCTGCTCTTCACAAATGGCGTAGATAATTATCACACCAAAGCAAGGCAACAAAGGTCCCGCTAATGCATTTCAGGAGAGCCGACTTCTGAGAAGCCCGCATACTCCCACATCCAAGCCTGATCAACAGAAAAAGCTGAAAAGGTTGAGAATTTCATGACACTCAAACAGGCATGCTCCTCGGAATACCAAGGAGCGCAAGGTGCGTTCAAAGATTCGATGATTCAC
+
ABBBAFCFBFD5GGGGGGGGGGGHHHHHGHHFHBEFHHHHHHHGGGFGGHBGHFGHHHEHHHGHGHHB3DHHHHHGHHHHGGHFHHHGGGHHFGHFCEHBGHHHFHHHHHHHHEDGG:BGHHHHHEBHGH93BGFHHGHGHFHHCABBGHHHHGFFGHHHFFHGHFEGHGCGHHEGHHHFFGFFCHFFHHGFHHFGHGGFGAG?CGG@@HGGFHGFFBFFGGGGHGGGHGF?FHGFGGFG3FDBHFGGHHHHHFHHFGGB4GFHHHHFHFGFFFFGBHHHHHGBGEFHGDGHFGBHHHHEEA2?FFAF5AFGHHHGFGFGFFG4EEEDFBCGGFFFEFGFFBFFFFBBA>A
@M02197:105:000000000-AN6RF:1:1101:15106:28692 1:N:0:1
AGCCAGTCATACTCCTCCGCTTATTGATATGCTTAAGTTCAGCGGGTATCCCTACCTGATCCGAGGTCAAACTTAGAAAGTTGGGGGTTGCTGGCAAGCACGCACCGAGACCCTGTAGCGAGGAGTATTACTACGCTTAGAGCACGATGGCATCGCCACTGATTTTAAGACCGATCAGAACTGATGCGGTCCAATACCAAGCAGAGCTTGAGTGTTGTACTGACGCTCGAACAGGCATGCCCCGCGGAATACCACGGGGCGCAATGTGCGTTCAAAGATTCGATGATTCAC
+
AABBAFFFFFFFGGGGGCEEEGGHFHFGGFFFHFHGFGEAGFBEE?EEEHHFHHFHHHHFGFFGGGGFFHHGHHHHHHHHGHHGFGGFFEHHHHGHGGFFGGGGGGFFBCGGEFGGGHHGGGGGGFGGHHGHHGHHGGGGHHGHHFFGGGGHHCGGHFHGHFFGHFHHHHGHGGGGHHHFFFGGFGCBFGFHHGFFFFFFFFHFFEFFFFFFEHFHGFFGEABFFHGEBHHFBFHGEEGCEEEEA5HHGFG?GGGGGE?EBDDGA2AB44FGFGA52GGFFFFFD53>AAA
@M02197:105:000000000-AN6RF:1:1102:15902:1686 1:N:0:1
AGCCAGTCATACTCCTCCGCTTATTGATATGCTTAAGTTCAGCGGGTAGTCCTACCTGATTTGAGGTCAAATTGTCAGAAGCTGTCTCAAAAGAGACCCTTTAGAAGCTGAACCCCATTTATAAAGCTGCTCTTCACAAATGGCGTAGATAATTATCACACCAAAGCAAGGCAACAAAGGTCCCGCTAATGCATTTCAGGAGAGCCGACTTCTGAGAAGCCCGCATACTCCCACATCCAAGCCTGATCAACAGAAAAAGATGAAAACGTTGAGAAATTCATGACACTCAAACAGGCATGCTCCTCGCAATTCCAAGGAACGCAAGGTGCGATCAAAGATTCGATGACTCAC
+
A3AAAFFFFFFFGGGGCEFFGGGHFHFHHHGCH5GHHHGGFHH2EEGCEFFHFGGHFGHHHGHFGBHHHEHHHGHGHHHHHHHHHHHHHHFHHGHHHGFGHHHHHHEHFHHHHHGGGHHHHHHHGFHGFBGHH:HF7HHHHBGHG?CFFHHFGGHHHGHGHDHEF:HHHEFHF=GHHHHGFEHFGGGG?GFDGHHHHFFDGAGGHFCCGGGGGGGDFFFG8;BDFFGGEGGGGGF*//F0B11GG2HE22EGFGDEB2@2F2FB0//0222B2B22GDF2GBFFD/DABBFAEB1B1///A////B111111B22A0A00111BEA011B3333F3A11B13@1BB>1111
@M02197:105:000000000-AN6RF:1:1102:13085:2043 1:N:0:1
AGCCAGTCATACTCCTCCGCTTATTGATATGCTTAAGTTCAGCGGGTAGTCCTACCTGATTTGAGGTCAAATTGTCAGAAGCTGTCTCAAAAGAGACCCTTTAGAAGCTGAACCCCATTTATAAAGCTGCTCTTCACAAATGGCGTAGATAATTATCACACCAAAGCAAGGCAACAAAGGTCCCGCTAATGCATTTCAGGAGAGCCGACTTCTGAGAAGCCCGCATACTCCCACATTCAAGCCTGATCAACAGAAAAAGCTGAAAAGGTTGAGAATTTCATGACACTCAAACAGGCATGCTCCTCGGAATACCAAGGAGCGCAAGGTGCGTTCAAAGATTCGATGATTCAC
+
ABBBBFFFFFFFFGGGGGGCFFGGHCHHDGFHHHHGHHHHHHHGGGEGGHHHHHHHHHHHHHHHGHHHHHHHHGHHHHHHHFHGHHHHGHHHGGHHHGHHHHHHHHHFHHHGHHGGGHHHHHHHHGHHHHHFHFHHHHHHHGGHGGGGGHHHHGHHHGHHHHHHHHHHHCFHFGFHHFHHHHHHGHGHGHHHHHGHHHHFHGHGHHGGGGGHGHHHHGFGGEHFGGGGGGGGHHHHHGHGHHHHHHHHHHHGHGEHHHHFGGEFDG1FF5F5BG@5BBEGHFHFGGEHHGGABFGDGFEECECEHHFFHFFFHGG2E2CGHHFHEA2FHGFGGGFFEFAFFFFFFFBBAAB
@M02197:105:000000000-AN6RF:1:1102:15370:1673 1:N:0:1
AGCCAGTCATACTCCTCCGCTTATTGATATGCTTACTTCCTCTAAATGACCAAGATCCTCCGCTTATCGATATGCTTAAGTTCAGCGGGTAGTCCTACCTGATTTGAGGTCAAATTGTCAGAAGCTGTCTCAAAAGAGACCCTTTAGAAGCTGAACCCCATTTATAAAGCTGCTCTTCACAAATGGCGTAGATAATTATCACACCAAAGCAAGGCAACAAAGGTCCCGCTAATGCAGTTCAGGAGAGCCGACTTCTGAGAAGCCCGCATACTCCCACATCCAAGCCTGATCAACAGAAAAAGCTGAAAAGGTTGAGAATGTCATGACACTCAAACAGGCATGCTCCTCATAATACCAATGAGCGCAAGGAGCGTTCAAAGATTCGATGATTCAC
+
A1AAAFF1133BGDGGGGGCEEGH3EFHHGHFHHHFGFGHHFHFHFGGBEGHFEGGHHHFAEAFGGFHHHEHGBBFADGBFGFHHH?/E>ECGGHHHGFHHHHBGHE/F0GHHHG1F2DGGHHGHBCGBHHHHEHH/FFFGHFFHGD1DGHFHHHGHGCFHGHEFHH1FFF7GHGHHGHEHDGHGHFBC@AA87GFHFHBGGFHA0GE/CGFG=GHGFGGFB90CC<??;DFCBG?1<111FBFAF///BF1B1221<0F///</2B>0>/?E1B11B1E@B001GBGBBF@2DB01B1111BF2GDF0B02D221HGB121222AFGB10D11A1111AB/AFEDA22DB2D1FDFA00A00B1E1A00AAA1DB33BA11>B3B133AA1AA
@M02197:105:000000000-AN6RF:1:1102:11097:2267 1:N:0:1
AGCCAGTCATACTCCTCCGCTTATTGATATGCTCCCCCGCTTATTGATATGCTCCTCCGCTTATTGATATGCTCCTCCGCTTATTGATATACTTCCTCTGCTTATTGATATGCTTACTTCCTCTAAATGACCAAGATCCTCCGCTTATTGGTATGCCGCTCGAGTTACTTCCTCTAAATGACCAAGATCCTCCGCTTATTGATATGCTACCTTACTTCCTCTAAATGACCAAAGATTCGATGATTCAC
+
BBBCCFFFFFFFGGGGGGGGGGGHHHHHHHHHHHHGGGGGGGGHHHGHHHHHHHHHHHEFGGGHHHGHHHGGHFHHHHGGHHHHHHHHHHHHHHHHHHHHHHHHHHHHHHHHHHHHHHHHHHHHHHHHHHHHHHHHHHHHHHGHGGGHHHHFHHHHHEGGGGGGHGHHHHHFGHHHHHHHHHHHHHHHHHHHHHGHHHHHHHHHHHHGHHHHHHHHHHGHGGHHHHGGGGGGGGGGFFFFFFFA@A>A
@M02197:105:000000000-AN6RF:1:1102:12587:2271 1:N:0:1
AGCCAGTCATACTCCTCCGCTTATTGATATGCTTAAGTTCAGCGGGTATCCCTACCTGATCCGAGGTCAAGAGCAAATATATGGACTTGATGGGGGCCAACACAAGCAAGCAAGGGGCGCAAAATGTGCTGCGCTCCAGGCTAACATGCCGGCTGCCAATTGATTTAAGGCGAGTCTTGCGCAAAAGAGCGCGGGACAAACACCCAACACCAAGCAAAGCTTGAGGGTACAAATGACGCTCGAACAGGCATGCCCCATGGAATACCAAGGGGCGCAATGTGCGTTCAAAGATTCGATGATTCAC
+
CCCCCFFFFFFFGGGGGGGGGGGHHHHHHHHHHHHHHHHGHHHFGGGGHHHHHHHHHHHHHHHGGGGHHHHHHHHHHHHHHGHHHHHHHHHHHHGGGGGHGGGHGHHHHHHHHGGGGGGGGGGHHHGGHHHHHHHGHHHGHHHHGHHHHHGGGGHGHHHHHHHGHHHGGGGHHHGGGGGGHHHHGGFGGGGFHHHGGFGGGGGHHFHGFGHHHHGGHFFFGHHHGHHHHGHHHGGGGGHFCHHGHHHHHHGFFGGHHGHHFHGGHCHDGE?GGHHGHGFGGHGGGGGGGGGFFFFFFFFBABBB
@M02197:105:000000000-AN6RF:1:1102:19681:2353 1:N:0:1
AGCCAGTCATACTCCTCCGCTTATTGATATGCTTAAGTTCAGCGGGTAGTCCTACCTGATTTGAGGTCAAATTGTCAGAAGCTGTCTCAAAAGAGACCCTTTAGAAGCTGAACCCCATTTATAAAGCTGCTCTTCACAAATGGCGTAGATAATTATCACACCAAAGCAAGGCAACAAAGGTCCCGCTAATGCATTTCAGGAGAGCCGACTTCTGAGAAGCCCGCATACTCCCACATCCAAGCCTGATCAACAGAAAAAGCTGAAAAGGTTGAGAATTTCATGACACTCAAACAGGCATGCTCCTCGGAATACCAAGGAGCGCAAGGTGCGTTCAAGGATTCGATGATTCAC
+
AAABAFCDFFFFGGGFCGGAEEEDHHHBFHCGHHHCGGGHGHHEE2AAAFGHHGHCGGHFHFHFEFGGGHHHHHHGHHHHFHHHHHHHFHHFFCGFHGHGHHFHHHHHHGHFHEGGGEFHHHHHHHHGHHHHHHHHHHGHGGHHGFGCGHHHHHHHHHG:HGHFHHCGHGGFGBHHBBCBFC<GFGGGGHHHHHHHHFDGHGGDEFHGGGGGGGGFGGGGGGGGGGGGGGFGGHGFECHGEGHHHG2EHHEHGHHFFFGFFGGBDEE0G2EDGFGHGFBF2BBA1/BGFFFHGHFHDGF?E?EGHED2BA1111E0EEEEGFFFE0E01GGFGFA1GGGFFBFFFFA?AAA
@M02197:105:000000000-AN6RF:1:1102:17805:2340 1:N:0:1
AGCCAGTCATACTCCTCCGCTTATTGATATGCTACCTTACTTCCTCTAAATGACCAAGATCCTCCGCTTATTGATATACTTCCTCCGCTTATTGATATGCTTAAGTTCAGCGGGTGTCCCTACCTGATCCGAGGTCAAACATTAGAATTGGGGGTTTAAGGCAGGATTGTTACAATGACAAAGCGAATAAGTTATTACTACGCTGGAATCATGAGACTCTCCGCCATTGAATTTCGAAAGGGAATTTGCAAGCAGACTCTTCTTTCATAACCAAGCAAAACTACTTGAGTGGTTTCTAATGACGCTCGGACAGGCATGCCTTCCGGAATACCGAAAGGCGCAATGTGCGTTCAAAGATTCGATGACTCAC
+
BBCBCFFFFFFFGGGGGGGGGGGHHHHGCHHHHHGHHHHHHHHHHHHHHHHHHHHHHGHHHHHHHGGGGGHHHFHHHHFHHHHHHHGGGGGHHHHHHHHHHHHHHHHHHHHGGGGGGHHHHHHHHHGHHHHGGGGHFHHHGHHHHHHHHHHHGGGGGHHHHHHGGGHGHHHHHHHHHHHHHHGGGHHHHHHGHHHHHHHHHGHHHGHGGHGGGHHHGGGGGGFFHHHHHHHGHGGGHGHFFGHHHFHFHHHHHGGHHHHHHGHHHHHGGFGFHEHHHHHHGFBHHHHGAEGGEGFFGHHGGGGGGGGFHHFGCEHHFHFFEEGHHFFEG2GGHHGGDFGHGHFEAEEFAFFGGCGGGFFFFFFFFABAAB
@M02197:105:000000000-AN6RF:1:1102:18661:2473 1:N:0:1
AGCCAGTCATACTCCTCCGCTTATTGATATGCTTAAGTTCAGCGGGTATCCCTACCTGATCCGAGGTCAACCTTAGAAATGGGGTTGTTTTACGGCGTAGCCTCCCGAACACCCTTTAGCGAATAGTTTCCACAACGCTTAGGGGACAGAAGACCCAGCCGGTCGATTTAAGGCACGCGGCGGACCGCGTTGCCCAATACCAAGCGAGGCTTGAGTGGTGAAATGACGCTCGAACAGGCATGCCCCCCGGAATACCAGGGGGCGCAATGTGCGTTCAAAGATTCGATGACTCAC
+
BBBBBFFBFFFFGGGGGFEEGGGHHHHHHHHHHHHHHGHHHHHGGGGGHHBAFHHHHHHHGHHGGGGHFHHGHFHHHHHHHHHGFGFFHHGGHGGGGFGFGHHHHGGGGGGHGGHHGHHGGFGGGHHHGHHHHHHGGGGGGHHHGGGGGHHHHHHHHFFE@CGGGGGGGGGGGGFGGGGFGGGGGGDGFGGGFHHHCFFFFFFFFGHGHFHFGAF0DHHHHHHGGGGFHFGHHHHGHHHHCCGGFCCF5FFDFBHFGG?GGGFBFHHGGGGHGGGGGGGGGFCFFFFFFAABAB
@M02197:105:000000000-AN6RF:1:1102:16940:2523 1:N:0:1
AGCCAGTCATACTCCTCCGCTTATTGATATGCTTAAGTTCAGCGGGTAGTCCTACCTGATTTGAGGTCAAATTGTCAGAAGCTGTCTCAAAAGAGACCCTTTAGAAGCTGAACCCCATTTATAAAGCTGCTCTTCACAAATGGCGTAGATAATTATCACACCAAAGCAAGGCAACAAAGGTCCCGCTAATGCATTTCAGGAGAGCCGACTTCTGAGAAGCCCGCATACTCCCACATCCAAGCCTGATCAACAGAAAAAGCTGAAAAGGTTGAGAATTTCATGACACTCAAACAGGCATGCTCCTCGGAATACCAAGGAGCGCAAGGTGCGTTCAAAGATTCGATGATTCAC
+
BCCCCFFFFFFFGGGGGGGGGGGHHGHHHHHHHHHHHFHHHHHGGGGGGHHHHHHHHHHHHHHHGHHHHHHHHHHHHHHHHHHHHHHHHHHHHGHHHGHHHHHHHHHHHHHHHHGGGHHHHHHHHHHHHHGHHHHHHHHHHHHHGGGGGHHHHGHHHHHHHHHHHHHHHHHHHHHHHHHGGHGGHGHGHHHHHHHHHHHHGGHGHHGGGHHGGHHHHGGGGGHHGHGGGGHHHHGHGGHHHHHHHHHHHHGGHHHHHHFFHHHHGHHHHHHHHHFEHHHHHHHHHGHHHHFHHHHGHHHGGGGFHHHDHHGHGHHGGFCCGGHHFGGGHGGGGGGGGGGFFFFFFFBBAAB
@M02197:105:000000000-AN6RF:1:1102:12948:2227 1:N:0:1
AGCCAGTCATACTCCTACGCTTATTGATATGCTTAAGTTCAGCGGGTATCCCTACCTGATCCGAGGTCAAACTTAGAAAGTTGGGGGTTGCTGGCAAGCATCCGCCGGGACTCTGTAGCGAGGAGTATTACTACGCTTAGAGCCAGATGGCGCCGCCACTGATTTTAAGACCGATCAGAACTGATGCGGTCCAATACCAAGCAGAGCTTGAGTGTTGTACTGACGCTCGAACAGGCATGCCCCGCGGAATACCACGGGGCGCAATGTGCGTTCAAAGATTCGATGACTCAC
+
B@BCCFFFFFFFGGGGGGGGGGGHHHHHHHGFFHHGGBGHHGHGGGGGHHHGHHHHHHHHHHHGGGGHHHHHGHH:HHH9HHHHGGGEEFHHHHGHHGGHHHHGGGGGGGGHHHHHHFHGGGGGGBGHHHHHHGGGGGGHHHHHHHHHHHFGGGGHHHHHHHHGHHGGGGGGHHHGHHHHHHGGGFFHFFHHHHHGGGHHHHFHHHHFFHFGGFFHHHGFFFFGFFHGHHHHHHHHGEFGGGGFFBBEGCHGEEGFGGFGHHHHGEGFHGFGGGGGGGGFFFFFFFAAAAA
@M02197:105:000000000-AN6RF:1:1102:15957:2574 1:N:0:1
AGCCAGTCATACTCCTCCGCTTATTGATATGCTTAAGTTCAGCGGGTAGTCCTACCTGATTTGAGGTCAAATTGTCAGAAGCTGTCTCAAAAGAGACCCTTTAGAAGCTGAACCCCATTTATAAAGCTGCTCTTCACAAATGGCGTAGATAATTATCACACCAAAGCAAGGCAACAAAGGTCCCGCTAATGCATTTCAGGAGAGCCGACTTCTGAGAAGCCCGCATCCTCCCACATCCAAGCCTGATCAACAGAAAAAGCTGAAAAGGTTGAGAATTTCATGACACTCAAACAGGCATGCTCCTCGGAATACCAAGGAGCGCAAGGTGCGTTCAAAGATTCGATGATTCAC
+
DCDDCFFFFFFFGGGGGGGGGGGHHHHGHHHHHHHHGHHHHHHGGGGGGHHHHHHHHHHHHHHHGHHHHHHHHHHHHHHHHHHHHHHHHHHHGGHHHGHHHHHHHHHHHHHHHGGGGHHHHHGHHHHHHHHHHHHHHHHGGHHHGGGGGHHHHHHHHHHHHHHHHHHHHHHHHHHHGHHHHHGHHGHGGHHGHHHHHHHHHGHGHGGGGHGHHHHHHGGGGGHGGGGGHGGHHHHFGGHHHHHHHHHFHFHGHHHHHHHFHHHGHHHHGHHGHHGFHHGHHHHHHGHFHHHHHHHHHGAGGGEFFBFHFFGHHHHFGGGGHHGBEGGGHGGGGGGGGGGFFFFFFFCCCBB
@M02197:105:000000000-AN6RF:1:1102:11507:2523 1:N:0:1
AGCCAGTCATACTCCTCCGCTTATTGATATGCTTAAGTTCAGCGGGTAGTCCTACCTGATTTGAGGTCAAATTGTCAGAAGCTGTCTCAAAAGAGACCCTTTAGAAGCTGAACCCCATTTATAAAGCTGCTCTTCACAAATGGCGTAGATAATTATCACACCAAAGCAAGGCAACAAAGGTCCCGCTAATGCATTTCAGGAGAGCCGACTTCTGAGAAGCCCGCATACTCCCACATCCAAGCCTGATCAACAGAAAAAGCTGAAAAGGTTGAGAATTTCATGACACTCAAACAGGCATGCTCCTCGGAATACCAAGGAGCGCAAGGTGCGTTCAAAGATTCGATGACTCAC
+
AACCCFFFFFFFGGGGGGGGGGGHHHHHHHCHHHHHHFGHHHHGGGEGGHHHHHGHHHHHHHHHGHHHHHHHHHHHHHHHHGHHHHHHHHHHHGGHHGHHHHHHHHHHHHHHHFGGGHHHHHHHHHHHHHHHHHGHHHHHHHGGGGGGGGHHHHHGHHHHHGHGHFHHHHGHHHHHHHHHHHHHHGGGGHHHHHHHHHHHGGHGHGHHHHGGGGHHHGGGGGGHGGGGGGFHGGHGGGHHGHHGHHHHHHGHHHGHHHHGFHHFHHFGHFGDHHFGHFHHHHHHGGHFHHHEHHHHHHHGGGGGHHEGDF3HFHHAF?CGHHHHFGGGHGGFGGGGGGGFFFFFFFA@AAA
@M02197:105:000000000-AN6RF:1:1102:20168:2764 1:N:0:1
AGCCAGTCATACTCCTCCGCTTATTGATATGCTCCTCCGCTTACTTCCTCTAAATGACCAAGATCCTCCGCTTATTGATATGCTTAAGTTCAGCGGGTATCCCTACCTGATCCGAGGTCAAACACTAGAATTGGGGGTTTGAGGCAGGATTGTCACAATGACCAAGCGAATAAGTTATTACTACGCCGGAATCATGAGACCCTCCGCCATTGAATTTCGAAAGGGAATTCGCAAGCAAACTCTTCTTTCATAACCAAGCAAAACTACTTGAGTGGTTTTTGATGACGCTCGGACAGGCATGCCTTCCGGAATACCGGAAGGCGCAATGTGCGTTCAAAGATTCGATGA
+
CCCCCFFFFFFFGGGGGGGGGGGHHHHHHHHHHHHHHGGGGGGHHHHHHHHHHHHHHHHHHHHHHHHHHGGGGGHHGHHHHHHHHHHHHHHHHHGGGEGHHHHHHHHHHHHHHGGGGGHHHHHHHHHHGHHHHHHGGGGGGHGGGGGGGHHHHHHHHHGFHHHHHHGGFGGGHHHHHHHHHGHHGGGHFHHGGHHHGGGGGGGGGGHHHHGHHHGHFFFHFHHGHHGGGGHFHHHFHHHHHHHHHHHHHHHHHGGHHHHHHHHHHHHGHHHGHGGHGHHHHHGGGGGEAAHHGGFGGHHHGDECGGGBHHGEEGGFHFFDEGHBHHEEEE4GGGGGFFBFFFFAA?AB
@M02197:105:000000000-AN6RF:1:1102:15170:2718 1:N:0:1
AGCCAGTCATACTCCTCCGCTTATTGATATGCTTAAGTTCAGCGGGTAGTCCTACCTGATTTGAGGTCAAATTGTCAGAAGCTGTCTCAAAAGAGACCCTTTAGAAGCTGAACCCCATTTATAAAGCTGCTCTTCACAAATGGCGTAGATAATTATCACACCAAAGCAAGGCAACAAAGGTCCCGCTAACGCATTTCAGGAGAGCCGACTTCTGAGAAGCCCGCATACTCCCACATCCAAGCCTGATCAACAGAAAAAGCTGAAAAGGTTGAGAATTTCATGACACTCAAACAGGCATGCTCCTCGGAATACCAAGGAGCGCAAGGTGCGTTCAAAGATTCGATGATTCAC
+
CCCCCFFFFFFFGGGGGGGGGGGGHHHHHHHHHHHHHHHHHHGGGGGGGHHHHHHHHGHHHHHHGHGFFHHHHHHHHHHHHHHHHHHHHHHHHGHHHGGHHHHHHHHHHGHHHHGGGHHHHHHGHHHHHHHHHHHHHHGHHGHEGGGGGHHHHHHHHHHHHHHHHHGHHHHHFHHHHHGFGHGHHGGGGHGGGFFHGHHHHGHGHHHHGHGGHHHHHGGGGGGHGHGGGGHGGHHGGGHHGCGHHFGHHHHHGHHHHHHHHHHHHGFFGHHHHHGHGHHHHHHHHGHHHHHHHHGHHHGGGGFGHHHCHGHHHHFCFGEAG5HHGFGGFGGGFGGGGGGFFFFFFFAAABB
@M02197:105:000000000-AN6RF:1:1102:18410:2678 1:N:0:1
AGCCAGTCATACTCCTCCGCTTATTGATATGCTTAAGTTCAGCGGGTAGTCCTACCTGATTTGAGGTCAAATTGTCAGAAGCTGTCTCAAAAGAGACCCTTTAGAAGCTGAACCCCATTTATAAAGCTGCTCTTCACAAATGGCGTAGATAATTATCACACCAAAGCAAGGCAACAAAGGTCCCGCTAATGCATTTCAGGAGAGCCGACTTCTGAGAAGCCCGCATACTCCCACATCCAAGCCTGATCAACAGAAAAAGCTGAAAAGGTTGAGAATTTCATGACGCTCAAACAGGCATGCTCCTCGGAATACCAAGGAGCGCAAGGTGCGTTCAAAGATTCGATGATTCAC
+
A1AA?FFFFFFFGFBG1GF1AEAHHFHFHFGGFHGHGFGFHFBEE/EEGGD2GEGHDECFGHDHACBE111BGHGD2@@GHHHFFGHHGHHHFG0>GCGFHHHHHHHCCFD11FEBEHHFFHHFB9GFFHHHEHHHFHHGFDBCFC<@CGGHFHHFDH2:HFHAGFCCGCFGCGHHEEFB<?D@BG<FGGHGFDFHHFFGFEGDC/FHGDGDFBFHHFCFAEG?BGGGGFFHGCHG?CHGGF34BBBFHHFHFHHHFG4GF4D@FFB2BHEGDGG5G5FGGEE>3GHHHHHHHHHEHHHEAE2ECHHHHGGBFB32EAGGHFGHGGGGHGGGGGGGGFGFFFFFFFBBAAB
@M02197:105:000000000-AN6RF:1:1102:16683:2914 1:N:0:1
AGCCAGTCATACTCCTCCGCTTATTGATATGCTTAAGTTCAGCGGGTAATCCTACTCGATTTGAGGTCAAGTTATCAGAATTGTCCGAAGACCGTTCGAAGCAACAGAGCTCCTAATCAGACAAAAAAAACAGCGGGGGTTAAGTTATAACGCCGTACTATGCTTAACTAGGAGTTGTACTAAGTCATTTAAGATGAGCCTGACAGCAAGTACCAGGCAACATCCAAGTCCACCGCTCTCTAATCACAAAATCAGAGAGTGTGAGAGTATAATGACACTCAAACGAGCATACCCTTTGGAATACCAAAGGGTGCAAGGTGCGTTCAAAGATTCGATGACTCAC
+
AABCCFFFFFFFGGGGGGGGGGGHHHGHHHHHHHHHHHHHHHHGGGGGHHHHHHGHHGHHHGHHGHHHHHGHHHHHHHHHHHHHHHGGGGGHHGEFHGHHGGHHHGHHHHHHHHHHHHHHHHHGHHHGGGGHHHGGGGHGGHHHHHHHHHHGGGHHGGGHHHGHHHHHHHHHHHHHGHHHHHHGHHHFHHGHHHHFFHFHHHHHHGGHHHHFGHHHFGHFHHHHHHHHHFGGGGGGHHHHHHHGHHHHHHHHHHHHGHHHHHHHHHHHGHHGFHHHHGHGGFADFHFFGG2GGGHHGHFHFHEHHHHHGGGFFFFHGGGGHGGGGGGCEBFBFFFFFFBBBAB
@M02197:105:000000000-AN6RF:1:1102:12917:2900 1:N:0:1
AGCCAGTCATACTCCTCCGCTTATTGATATGCTTAAGTTCAGCGGGTAGTCCTACCTGATTTGAGGTCAAATTGTCAGAAGCTGTCTCAAAAGAGACCCTTTAGAAGCTGAACCCCATTTATAAAGCTGCTCTTCACAAATGGCGTAGATAATTATCACACCAAAGCAAGGCAACAAAGGTCCCGCTAATGCATTTCAGGGGAGCCGACTTCTGAGAAGCCCGCATACTCCCACATCCAAGCCTGATCAACAGAAAAAGCTGAAAAGGTTGAGAATTACATGACACTCAAACAGGCATGCTCCTCGGAATACCAGGGAGCGCAAGGTGCGTTCAAAGATTCGATGATTCAC
+
BBCCCFFFFFFFGGGGGGGGGGGHHHGHGHFHHHHHHHHHHFHGGCEGGGFHHHHHHHGGHHGFGHHEGGHHHBGFGHHHFHEHHHHHHHGHHGFHHGHHHHHHHHHHHHHHGHGGGHHHHHHFGGHHHHHHHHHHHHHFEHHHGGGGFHHHHGHHHHEHGGHHGHHHHHGGHHHHHHHEHHGHFGGGGHHHGHHGHHHHGGGFGGGGGGGGHHHGHGCGGGFGGGGGGGGGGHFHGEHHFBGBHFHHHFHHHHHHHHHHHHHGHGF2BBFGHFFDG5HHHHGDEFFE5BHGHHGGHEHAGGGGHGE555BDCGCCFA22B544EA?EHFDFGFGFGGGCBD5BFFBBBAA
@M02197:105:000000000-AN6RF:1:1102:12224:3219 1:N:0:1
AGCCAGTCATACTCCTCCGCTTATTGATATGCTTAAGTTCAGCGGGTAGTCCTACCTGATTTGAGGTCAAATTGTCAGAAGCTGTCTCAAAAGAGACCCTTTAGAAGCTGAACCCCATTTATAAAGCCGCTCTTCACAAATGGCGTAGATAATTATCACACCAAAGCAAGGCGACAAAGGTCCCGCTAATGCATTTCAGGAGAGCCGACTTCTGAGAAGCCCGCATACTCCCACATCCAAGCCTGATCAACAGAAAAAGCTGAAAAGGTTGAGAATTTCATGACACTCAAACAGGCATGCTCCTCGGAATACCAAGGAGCGCAAGGTGCGTTCAAAGATTCGATGATTCAC
+
AABABFFFFFFFGFGGGGGEGGEHFHHHHHHHHHHFHGFFGHGGGGGGGHGHHHHHHFHHHHGHGFHHHHHHHFHHFHHHHHHHHHHHHHHHHFHHHGHHHHHGGHGHHHHHBGGGGHHHGHHHGGHHGGGGHHHHHHHHHHHHGGGGGHHHHHHHHHHHHGHHHHHHHHHHGHHGGHGCGHHGFHGGGHHHHHHHHHHHFAGDGGGGHHHGGGGGGGGGGGHGFFFFFFFHHHHGGCHHHGHGHHGDGHGHHFG4B4BFF4FGGG12HFGHHHFF55HFHHHHFGGHHHBGFGHHGHHFCCGGEBHHFDAHHHHEE?FGGBHHGECFFGFFGGBGGGGFFFFFFFAAAAA
@M02197:105:000000000-AN6RF:1:1102:20308:3062 1:N:0:1
AGCCAGTCATACTCCTCCGCTTATGATATGCTTACTTCCTCTAAATGACCAAGATCCTCCGCTTATTGATATGCTTACTTCCTCTAAATGACCAAGATCCTCCGCTTATTGATATACTTCCTCCGCTTATTGATATG
+
HEEHFFFGFHFGGGGGGGGHGGHHHHHHHHHHHHHHHHHHHHHHHHHHHHHHHHHHHHIHHGGHGHHHHHHHHHHHHHHHHHHHHHHHHHHHHHHHHHHHHHHHGHHHHHHHHHHHHHHHHHHHGGGGGFHHHHHHH
@M02197:105:000000000-AN6RF:1:1102:19787:3287 1:N:0:1
AGCCAGTCATACTCCTCCGCTTATTGATATGCTTAAGTTCAGCGGGTAGTCCCACCTGATTTGAGGTCAAATTGTCAGAAGCTGTCTCAAAAGAGACCCTTTAGAAGCTGAACCCCATTTATAAAGCTGCTCTTCACAAATGGCGTAGATAATTATCACACCAAAGCAAGGCAACAAAGGTCCCGCTAATGCATTTCAGGAGAGCCGACTTCTGAGAAGCCCGCATACTCCCACATCCAAGCCTGATCAACAGAAAAAGCTGAAAAGGTTGAGACTTTCATGACACTCAAACAGGCATGCTCCTCGGAATACCAAGGAGCGCAAGGTGCGTTCAAAGATTCGATGATTCAC
+
BCCCCFFFFFFFGGGGGGGGGGGHHHHHHHHHHHHHHHHHHGHGGGGGGHHHHHHGHGFHHHHHGHHHHEHHHHHGHHHHHHHHHGHHHHHHHGHHHGHHGHHHHHHHHHGHHHGGGHHHHHHHHHHGHHHGHHHHHHHHHHGHGGGGGGHHHHHHGHHHHHHHHHHHHHGHHHHHHHHHFHHGHGHHHHHHHHHHHHHHHGGGHHHHHGHGHHGHHGGGGGGGHHGGHGHGGGGGGGHHHGHHHG4HHHHGHHHHHHHFGHHHHGHHFHFEHHHGBEGHHHFGHGHHHHHHHFGHHHHE?GCDHEHHHFHGHHHGGGGGHHHHGGGGGGGGGGGGEGGFFFFFFFBBBBB
@M02197:105:000000000-AN6RF:1:1102:17204:3582 1:N:0:1
AGCCAGTCATACTCTCCGCTTATTGAATGCTTAAGTTCAGCGGGTATCCCTACCTGATCCGAGGTCAACCTTGAAAAAATTGGGGGTCGACGGCTGGACTATCCCACACACCATGCGAAAAGATAATCTTACTACGCCTGGGGATATGAGATCATCCGCCTTTGAATTTCAGAAGGGAGAATGCAAGCAAACTCATCTTCCAAGACCAAGCAAATCTGCTTGAGAGGTATTTAATGACGCTCGAACAGGCATGCCTCCCGGAATACCAGGAGGCGCAATGTGCGTTCAAAGATTCGATGACTCAC
+
>1>AAFCD1DFFGGGGCECEFGHCC3BDGFHBGHFFGFHBGEGGAEFHFGHHHHHG0AFH0E?E/AFFHFGFF@FFGFEHHHGECGGGEGAEFBECFFGGBFGHFGHGCFEGHHGHGHHHHHHGHFGHGHHHHHFHGGFHGEGGHHHHFHHFGGFHBCFBFCHHHDBGFFGEFCCHHFGGGGGGGGGGGFGHFGHGHHGGBFHGFGGFFFFFFFFFFFFGGFFEFGBGBFBFGEGGFEAB//DFAHHGG0BFGEA/E?GEGGD11BHGAGEEA0DA31GGGF1ABBDBFBCGGC@3FFFDA1>>1
@M02197:105:000000000-AN6RF:1:1102:18760:3481 1:N:0:1
AGCCAGTCATACTCCTCCGCTTATTGATATGCTTAAGTTCAGCGGGTAGTCCTACCTGATTTGAGGTCAAATTGTCAGAAGCTGTCTCAAAAGAGACCCTTTAGAAGCTGAACCCCATTTATAAAGCTGCTCTTCACAAATGGCGTAGATAATTATCACACCAAAGCAAGGCAACAAAGGTCCCGCTAATGCATTTCAGGAGAGCCGACTTCTGAGAAGCCCGCATACTCCCACATCCAAGCCTGATCAACAGAAAAAGCTGAAAAGGTTGAGAATTTCATGACACTCAAACAGGCATGCTCCTCGGAATACCAAGGAGCGCAAGGTGCGTTCAAAGATTCGATGATTCAC
+
CBCCDFFFFFFFGGGGGGGGGGGHHHHHHHHHHHHHHHHHHGHGGGGGGHHHHHHHHHHHHHHHGHHHHHHHHHHHHHHHHHHHHHHHHHHHHGHHHGHHHHHHHHHHHHHHHHGGGHHHHHHHHGHHHHHHHGHHHHHHHHHHGGGGGHHHHHHHHHHHHHHHHHHHHHGHHHHHHHHHHGHHGGGHHHHHHHHHHHHHHGHGHHGGHHHGHHHHHGGGGGGHGHGGHGGHHHHHGGHHHHHHHHHHHHHFHHHHHHHHHHHHHHHHHHHHHGHGGHHHHHHGHGHHHHHHHHHGHHHGGGGAHHHHHHGHHHHGGGGGHHHGGFCGHGGGGGGGGGGFFFBFFFBBBBA
@M02197:105:000000000-AN6RF:1:1102:17689:4233 1:N:0:1
AGCCAGTCATACTCCTCCGCTTATTGATACGCTTAAGTTCAGCGGGTAGTCCTACCTGATTTGAGGTCAAATTGTCAGAAGCTGTCTCAAAAGAGACCCTTTAGAAGCTGAACCCCATTTATAAAGCTGCTCTTCACAAATGGCGTAGATAATTATCACACCAAAGCAAGGCAACAAAGGTCCCGCTAATGCATTTCAGGAGAGCCGACTTCTGAGAAGCCCGCATACTCCCACATCCAAGCCTGATCAACAGAAAAAGCTGAAAAGGTTGAGAATTTCATGACACTCAAACAGGCATGCTCCTCGGAATACCAAGGAGCGCAAGGTGCGTTCAAAGATTCGATGATTCAC
+
DDDDCFFFFFFFGGGGGGGGGGGHHHHHHHGGGGGHHHHHHHHGGGGGGHHHHHHHHHGHHHHHGHFHHHHHHHHHHHHHHHHHHHHHHHHHHGHHHGHHHHHHGHHHHHHHHHGGGHHHHHHHHHHHHHHHHHHHHHHHHHHHGGGGGHHHHHHHHHHHHGHHHHHHHHHHHHHHHGHHHHHHGHHGGHGHHHHHHHHHHGHGHHHHHHHHHHHHHGGGGGGHHHGGGGHGHHHHGGHHGHHGHHGGHHHGHHHHFGHHHFHHHHHHHHHHHFHHGFGHHHHHHGHHHHHHHHGHHHHGGGGGHHHHHHHHHHHGGGGGHHHHGGGGHGGGGGGGGGGFFFFFFFAAA?B
@M02197:105:000000000-AN6RF:1:1102:12046:4293 1:N:0:1
AGCCAGTCATACTCCTCCGCTTATTGATATGCTTAAGTTCAGCGGGTATCCCTACCTAATCCGAGGTCAATCATTAAAAAATGGGGGGGTTCTGGCGAGTGTCCACCAGGTGTCTATAGCGATGAATTTACTACGCTTAGGGCCTGACAGCACTGCCACTGATTTTAGAGACTGCCTTGACAGCAGGTCTCAACACCAAGCTAGGCTTGAGGGGTGATAATGACGCTCGAATAGGCATGCCCCTCGGAATACCAAGGGGCGCAATGTGCGTTCAAAGATTCGATGACTCAC
+
DDDCDFFFFFFFGGGGGGGGGGGHHHHHHHHHHHHGGGHFHHHGGGGGHHHHHGHHHGHHGHGGGGGHHHHHHHHHHHHFFGHHHGGGGFFGGGGGGHGHHHGHGHFHGHHGFFFGGHFHHFHHHHHHHFGGGGHFFGGGGHHHHHHHHGHFGHGHHHGHHHHHHGHHHHHGFHFHGGHHHHHHHGHHHHHFHFGGHHHGGFHGHHHHGGGHHHHHHHHGFFGGGHHHHHHHFHHGGGGGGGGGEHHHGHHGHHHGGFGCHHGHGGGGHGGGGGGGGGGFFFFFBFAABAA
@M02197:105:000000000-AN6RF:1:1102:10745:4451 1:N:0:1
AGCCAGTCATACTCCTCCGCTTATTGATATGCTTAAGTTCAGCGGGTAGTCCTACCTGATTTGAGGTCAAATTGTCAGAAGCTGTCTCAAAAGAGACCCTTTAGAAGCTGAACCCCATTTATAAAGCTGCTCTTCACAAATGGCGTAGATAATTATCACACCAAAGCAAGGCAACAAGGGTCCCGCTAATGCATTTCAGGAGAGCCGACTTCTGAGAAGCCCGCATACTCCCACATCCAAGCCTGATCAACAGAAAAAGCTGAAAAGGTTGAGAATTTCATGACACTCAAACAGGCATGCTCCTCGGAATACCAAGGAGCGCAAGGTGCGTTCAAAGATTCGATGATTCAC
+
CCCCBFFFFFFFGGGGFGGGGGGHHHHHGHHHHHHHHHHHHHHGGGGGGHHHHHHHHHHHHHHHGGHHHHHHHHHHHHHHHHHHHHHHHHHHHGHHHGHHHHHHGGFHHHGHGHGGGHHHHHHHHHHHHGHHHHHHHHHHHHHHGFCGGHHHHHHHHHHHHHHHHHHHHHHHHHHHGHHGHHHHHHHGGHHHGHHHHHHHHGGGGHHGGHGHGHHHHGGGGGGGGGGGGGHGGHHHGGHHGHFGG4HHGHGGHFHHHHFHGEHGHGAHFEHHHHGFDBHFHHHHHGHHFFHG5HHFGHEF?GGGHEGFHGBHHHHGGCCGHHHHGGGGHGGGFGGGGGGFFFFFFFBBABB
@M02197:105:000000000-AN6RF:1:1102:14757:4457 1:N:0:1
AGCCAGTCATACTCCTCCGCTTATTGATATGCTTAAGTTCAGCGGGTAGTCCTACCTGATTTGAGGTCAAATTGTCAGAAGCTGTCTCAAAAGAGACCCTTTAGAAGCTGAACCCCATTTATAAAGCTGCTCTTCACAAATGGCGTAGATAATTATCACACCAAAGCAAGGCAACAAAGGTCCCGCTAATGCATTTCAGGAGAGCCGACTTCTGAGAAGCCCGCATACTCCCACATCCAAGCCTGATCAACAGAAAAAGCTGAAAAGGTTGAGAATTTCATGACACTCAAACAGGCATGCTCCTCGGAATACCAAGGAGCGCAAGGTGCGTTCAAAGATTCGATGATTCAC
+
CCCCCFFFFFFFGGGGGGGGGGGHHHHHHHHHHHHHHHHHHHHGGGEEGHHHHHHHHHHHHHHHGHGHHHHHHHHHHHHHHHHHHHHHHHHHHGHGHGHHHHHHGHHHHHGGHHGGGHHHGHHHGHHHHGHGHHHHHGFEHHGGGDGFGHHEHHHHHHHHHGHHHHHGHHHHHHHHHGHFGGHHGGGGHHHHHHHHHHHHHGHGHHHGGGGGGHGHGGGGGGHGGHFGGGGHGGHFGGGHHHGGHHHHHHHHHHFHFGHHHFHHHFHEGHHHHHHFGHHFHHGF5GHHHHHHEHHHHHHEGGGDF5FBG5FCHGGGFE2GGFHGGCGGFGGFGGGGGGGFFFFFFFBAAAB
@M02197:105:000000000-AN6RF:1:1102:14871:4099 1:N:0:1
AGCCAGTCATACTCTTCCGCTTATTGATATGCTTAAGTTCAGCGGGTAGTCCTACCTGATTTGAGGTCAAATTGTCAGAAGCTGTCTCAAAAGAGACCCTTTAGAAGCTGAACCCCATTTATAAAGCTGCTCTTCACGAATGGCGTAGATAATTATCACACCAAAGCAAGGCAACAAAGGTCCCGCTAATGCATTTCAGGAGAGCCGACTTCTGAGAAGCCCGCATACTCCCACATCCAAGCCTGATCAACAGAAAAAGCTGAAAAGGTTGAGAATTTCATGACACTCAAACAGGCATGCTCCTCGGAATACCAAGGAGCGCAAGGTGCGTTCAAAGATTCGATGATTCAC
+
AAABBFFFFFFFGGGGGFGCEGGHHHHHHHHHHHHHCHGFGHHGCFFEGHHHGHHFHFGHHHHHGHHHHHHHHGHHHFHHHHHHHHHHHHHHGGHHHGHHHHHGHHHHHHHHHEGGGHHHHHHHFHHHHHHHHHHHHAFEGFHHGGGGGHHHHGFHHHGHHGHBFHHHHFGHHHHHHHHFHHHGGGGGHHHHHHHHHGFGHGHGGGGHHGGHHHHGHFGGGGHGGGDGFGHHHHGFEECF>1DEHHHHHFEHHGFBDFFGHHHHHHGGHHHHHHGDGFHHGFGGEFBHHHHHHHBFGHHGF//?GFG2HHF1HGHGFE0EB1GHEEGFG1GGF3FGEFGFFFFFDDA1AAA
@M02197:105:000000000-AN6RF:1:1102:20480:4597 1:N:0:1
AGCCAGTCATACTCCTCCGCTTATTGATATGCTTAAGTTCAGCGGGTAGTCCTACCTGATTTGAGGTCAAATTGTCAGAAGCTGTCTCAAAAGAGACCCTTTAGAAGCTGAACCCCATTTATAAAGCTGCTCTTCACAAATGGCGTAGATAATTATCACACCAAAGCAAGGCAACAAAGGTCCCGCTAATGCATTTCAGTAGAGCCGACTTCTGAGAAGCCCGCATACTCCCACATCCAAGCCTGATCAACAGAAAAAGCTGAAAAGGTTGAGAATTTCATGACACTCAAACAGGCATGCTCCTCGGAATACCAAGGAGCGCAAGGTGCGTTCAAAGATTCGATGATTCAC
+
ACCCDFFFFFFFGGGGGGGGGGGHHHHHHHHHHHHHHGHHHGHGGGGGGHHHHHHHHHHHHHHHGHHHGEHHHHHHHHHHHHHHHHHHHHHHHGHHHGHHHHHHHHHHHHHHHHGGGHHHHHHHHHHHHHHHHHHHHHHHHHHHGGGGGHGHHHHHHHHHHHHHHHHHGHHHHHHHHHHFHHHHGGHHHHHHHGHHHHHHHHHHHHHHHGGHHHHHHGGGGGHHHHFGGGHGHHGGGGHHHHGHHHHHHHHHHHHHHHHFHHHFHHHHHFHHHHF5HHHHHHHFGGGGHHDGHHFGFHHGGGGCHHHHHHHGHHHGGGGGHHHHGGGGHGGGGGGGGGGCFFFFFFCBACB
@M02197:105:000000000-AN6RF:1:1102:17673:4673 1:N:0:1
AGCCAGTCATACTCCTCCGCTTATTGATATGCTACCTTACTTCCTCTAAATGACCAAGATCCTCCGCTTATTGATATGCTTAAGTTCAGCGGGTAGTCCTACCTGATTTGAGGTCAAATTGTCAGAAGCTGTCTCAAAAGAGACCCTTTAGAAGCTGAACCCCATTTATAAAGCTGCTCTTCACAAATGGCGTAGATAATTATCACACCAAAGCAAGGCAACAAAGGTCCCGCTAATGCATTTCAGGAGAGCCGACTTCTGAGAAGCCCGCATACTCCCACATCCAAGCCTGATCAACAGAAAAAGCTGAAAAGGTTGAGAATTTCATGACACTCAAACAGGCATGCTCCTCGGAATACCAAGGAGCGCAAGGTGCGTTCAAAGATTCGATGATTCAC
+
B@BCCFFFFFFFGGGGGGGGGGGHHGFHHHHHHHHHHHFHHHHHHHHGHGHHGHHGHHHIHHHHHGGGGGHHHBGHHHHHHHGHHHHGHGGGGE@GHHHHHHHHHGHHHHGGHHHHHHHHHHHHHGHHHGHHHHHHHGHHGGGHGHHHHHHHGHHHHHHHHGGGHHHHHGHHGHHHHHHHHHHHHHGHHHHGGGGGHHHHGHHHHHHHHHHHHGHHHHHHHHHHHGGCGFGHGGHHHHHGEHHGHHHFGGGGGHHFDFGHHHHHCGGGGHHHGEAFEBHHGHFGGHHGCEHHHHGHHHHHGHHHHHHHHHGHHGFBHHHHGFBFGHHHHHHHGGHHHFHHHHGHHGGGF?FGGHHHFHGHHHGFGFGHGFHEE2GHGGGGGGFCFGFFFFFFFBBBBB
@M02197:105:000000000-AN6RF:1:1102:13218:4700 1:N:0:1
AGCCAGTCATACTCCTCCGCTTATTGATATGCTTAAGTTCAGCGGGTAGTCCTACCTGATTTGAGGTCAAATTGTCAGAAGCTGTCTCAAAAAAGACCCTTTAGAAGCTGAACCCCATTTATAAAGCTGCTCTTCACAAATGGCGTAGATAATTATCACACCAAAGCAAGGCAACAAAGGTCCCGCTAATGCATTTCAGGAGAGCCGACTTCTGAGAAGCCCGCATACTCCCACATCCAAGCCTGATCAACAGAAAAAGCTGAAAAGGTTGAGAATTTCATGACACTCAAACAGGCATGCTCCTCGGAATACCAAGGAGCGCAAGGTGCGTTCAAAGATTCGATGATTCAC
+
BBBCCFFFFFFFGGGGGGGGGGGGHHGHGHHHHHGHGGHHHHHGGGFGGHHHHGHHHHHHHHHHGHHHHHHHHHHHHHHHHHHHHHHHHHHGFGGGHHHHHHHHHHHHHHHHHHGGGHHGHHHHGHHHHHHHHHHHHHHFHHHHGGGGGHHFHHGHHHHHHHHHHHHHHHGHHHHHHHHGGGHHGHHHHHHHHHHHHGHHHGHGGGHHHGGGGHGHHGGGGGHGHHGGHGHHHHHHGGGHHHHFHEHHHHGHHHHHHHHHHFFHHHHHFFHHGDHG5FHGHGHGHGHHHHHHHHHGGHHGGGGGHFHHG5HHHHGGGGGGHHFHGGGGHGGGGGGGGGGFFFFFFFACCCC
@M02197:105:000000000-AN6RF:1:1102:21215:4757 1:N:0:1
AGCCAGTCATACTCCTCCGCTTATTGATATGCTTAAGTTCAGCGGGTAGTCCTACCTGATTTGAGGTCAAATTGTCAGAAGCTGTCTCAAAAGAGACCCTTTAGAAGCTGAACCCCATTTATAAAGCTGCTCTTCACAAATGGCGTAGATAATTATCACACCAAAGCAAGGCAGCAAAGGTCCCGCTAATGCATTTCAGGAGAGCCGACTTCTGAGAAGCCCGCATACTCCCACATCCAAGCCTGATCAACAGAAAAAGCTGAAAAGGTTGAGAATTTCATGACACTCAAACAGGCATGCTCCTCGGAATACCAAGGAGCGCAAGGTGCGTTCAAAGATTCGATGATTCAC
+
@BBBB?FFDFFBGGGGGGGGGFGFFHHHFHGHHHHHCHHHGHHGGGGGGHHHHHHHHHHHHHHHGHHHHHHFHGHHHGFHHHHHHHFGDGFGFEHHHGHHHHHHHHHHFHFHHGGGAG:HHBGHHHHGFGHHHHHHHFHCGHHHGGGGGHHGGHGGHHH;HHHHHHHHHHHHHDGHHCGFFGGHHHGGDHHHGGHHHHHHFGGDHHHHCDGGGFGGGFGGGGHGGGGGGGGGGGFFFECE?3@444BHFFGBHHD4FHHHFGDHGEHFF5EHGF@5F5FB5HDGFFBGDHGADF3BGAFE0G?EB5DDFFBGFF3EE22EEBHHECGGHGGDGGGGGGGFFFFFFFBA>>A
@M02197:105:000000000-AN6RF:1:1102:6432:4885 1:N:0:1
AGCCAGTCATACTCCTCCGCTTATTGATATGCTTAAGTTCAGCGGGTAGTCCTACCTGATTTGAGGTCAAATTGTCAGAAGCTGTCTCAAAAGAGACCCTTTAGAAGCTGAACCCCATTTATAAAGCTACTCTTCACAAATGGCGTAGATAATTATCACACCAAAGCAAGGCAACAAAGGTCCCGCTAATGCATTTCAGGAGAGCCGACTTCTGAGAAGCCCGCATACTCCCACATCCAAGCCTGATCAACAGAAAAAGCTGAAAAGGTTGAGAATTTCATGACACTCAAACAGGCATGCTCCTCGGAATACCAAGGAGCGCAAGGTGCGTTCAAAGATTCGATGATTCAC
+
ABBBBFFFDFFFGGGGGFG?EGGHHHHHHFBGGHHHHHHHHGHGG2EF1BGHHHHGFG3FHGHHGGFFHFFFG5FGGFFHHEHFH3FGFFDFHEFFHAGHGGHGBFFHHHFFHAGGGHHHHHHHFHGHGHHFHHGHHGFFFHEEGBFGGFGHHHHGGGFFHDHCEHHHHGHHGHGGCBGCGFFCHGGGFGGHHHHHGHFECEEDEDGGF@GFFFGGGGGCFEGGFG/F?0CAFF?;E@GF3@3GHGBBHFHHHHHHG4FEFHGEBHE?FE55FHFEHHEGHGF35EHHGEBB53FEG1GAEAA2B5D55A3HGG3EDGGGHHF42E2EFCDFDBGCEBFBFBFFFBAA>33
@M02197:105:000000000-AN6RF:1:1102:17012:5064 1:N:0:1
AGCCAGTCATACTCCTCCGCTTATTGATATGCTTAAGTTCAGCGGGTAGTCCTACCTGATTTGAGGTCAAATTGTCAGAAGCTGTCTCAAAAGAGACCCTTTAGAAGCTGAACCCCATTTATAAAGCTGCTCTTCACAAATGGCGTAGATAATTATCACACCAAAGCAAGGTAACAAAGGTCCCGCTAATGCATTTCAGGAGAGCCGACTTCTGAGAAGCCCGCATACTCTCACATCCAAGCCTGATCAACAGAAAAAGCTGAAAAGGTTGAGAATTTCATGACACTCAAACAGGCATGCTCCTCGGAATACCAAGGAGCGCAAGGTGCGTTCAAAGATTCGATGATTCAC
+
BBBCCFFFFFFFGGGGGGGGGGGHHHHHHHGHHHHHHHHHHHHGGGGGGHHHHHHHHHHHHHHHGHHHHHHHHHHHHHHHHHHHHHHHHHHHHGHHHGHHHHHHHHHHHGHHHHGGGHHHHHHHHHHHHHHGHHHHHHHGHHHHGGGGGHHHHHHHHHHHHHHHHHHHHHGFHHHHHHHHHHHHHHHGGHHHHHHHHHHHGGHGHHHGGHHHHHFHGGGGGGHHHGFHGHGHHHHHGGHHHHHGHHHHHHGGHHHHHHHHHGHHHHHHFGHHHHGEFFHHGHHHGGHGHHHHHHHHHHHGGGGGHHHHGFEHHHHGGGGCHHHGGGGGGGGGGGGGGFGCCFFFFFBBAAB
@M02197:105:000000000-AN6RF:1:1102:21859:5117 1:N:0:1
AGCCAGTCATACTCCTCCGCTTATTGATATGCTTAAGTTCAGCGGGTAGTCCTACCTGATTTGAGGTCAAATTGTCAGAAGCTGTCTCAAAAGAGACCCTTTAGAAGCTGAACCCCATTTATAAAGCTGCTCTTCACAAATGGCGTAGATAATTATCACACCAAAGCAAGGCAACAAAGGTCCCGCTAATGCATTTCAGGAGAGCCGACTTCTGAGAAGCCCGCATACTCCCACATCCAAGCCTGATCAACAGAAAAAGCTGAAAAGGTTGAGAATTTCATGACACTCAAACAGGCATGCTCCTCGGAATACCAAGGAGCGCAAGGTGCGTTCAAAGATTCGATGACTCAC
+
BCCCCFFFFFFFGGGGGGGGGGGHHHHHGHHHHGHGHHHHHHHGGGGFGHHHHGHHHHHHHHHHGHHHHHHHHGHHHHHHHHHHHHHHHHGGHEHHHGHHHHHHHHHHHHHHHHGGGHHHHHHHHHHHHHHHHHHHHHHGHHHHGGFGGHFFHHHHHHHHHGHHHHHGGHHHHHHHHHHGFHHHHGHGHHHHGHHHHHHGHGHGHGHHHGGGHHHHHGGGGGGGGGGGGGGHGGGGFGHHHHHGGHFHHHHHHHHHHHHEFHGGFFHHGHHHHHHHHHFEHHHGEGHHHHGBHFBGHHHGGGFAEDHFFHHHHHCGGGECGFGHEGGGGGGGGGGDFGGFFFBFFFAAAAA
@M02197:105:000000000-AN6RF:1:1102:12162:4691 1:N:0:1
AGCCAGTCATACTCCTCCGCTTATTGATATGCTTAAGTTCAGCGGGTAGTCCTACCTGATTTGAGGTCAAATTGTCAGAAGCTGTCTCAAAAGAGACCCTTTAGAAGCTGAACCCCATTTATAAAGCTGCTCTTCACAAATGGCGTAGATAATTATCACACCATAGCAAGGCAACAAAGGTCCCGCTAATGCATTTCAGGAGAGCCGACTTCTGAGAAGCCCGCATACTCCCACATCCAAGCCTGATCAACAGAAAAAGCTGAAAAGGTTGAGAATTTCATGACACTCAAACAGGCATGCTCCTCGGAATACCAAGGAGCGCAAGGTGCGTTCAAAGATTCGATGATTCAC
+
AABCCFFFBFFFGGGGGGGGGGGHHHHHHHHHHHHFHHHGHHHGGGGGGHHHHHHHHHGHHHHHGHHHGHHHHGHHHHHHHHHHHHHHHHGHHGHHHGHHHHHGHHHHHHHHHHGGGHHHHHHHHHHHHHHHHHHHHHHHHHHHGGGGGHHHHHHHHHHHHGHHHHHHHHGHHHHHHHHHHHHHHHGGHHHHHHHHHHHHHGHGHHHHHHHHHHHHGGGGGGHHHGGGHGHHHGGGGGHHHGHHHHHFHHHHHHHHHHHHGHHHHHHFHHHHHHHDFFHHFHHHGGGHHGHHHHEFHEHGGGGGHHHHFHHHHHHGGGGFHCHHGG?CHGGGGGGGGGGFFFFFFFAABBB
@M02197:105:000000000-AN6RF:1:1102:13653:5438 1:N:0:1
AGCCAGTCATACTCCTCCGCTTATTGATATGCTTAAGTTCAGCGGGTAGTCCTACCTGATTTGAGGTCGAATTGTCAGAAGCTGTCTCAAAAGAGACCTTTAGAAGCTGAACCCCATTTATAAAGCTGCTCTTCACAAATGGCGTAGATAATTATCACACCAAAGCAAGGCAACAAAGGTCCCGCTAATGCATTTCAGGAGAGCCGACTTCTGAGAAGCCCGCATACTCCCACATCCAAGCCTGATCAACAGAAAAAGCTGAAAAGGTTGAGAATTTCATGACACTCAAACAGGCATGCTCCTCGGAATACCAAGGAGCGCAAGGTGCGTTCAAAGATTCGATGACTCAC
+
?>AAAF@@1@DFGGGGGGGGGGGHHHGHHHHHHHFHHHHHHHHGGGGGG1FHHGHHHHHHGFHHGHHHEGGCG1EDEGFGHCCFGGGHEHHECA0GGFHHHG11@11B111FH?EEGFFHFHGHFHFGGHHGDGGGF1CGDGGF<FGGGFGF>FGGGHGGCGGEHFHGGFHHGHHEHGH<@1CHHGGAFF=BGFGFFFHHDGGHGGHGDCFHFHHGFGGF?HBECGFFFBFCHHFGGHHHHHGHFBBG4HHHHHFHGHHHHFDHFGG55HGGFHHGFDFBHHHGGHHGHHHHGHHHEFE?FECHHHFHGHHHGCGGCGGHGGHGGGGHGGGGGGGGFGFFFFFFFBBAAA
@M02197:105:000000000-AN6RF:1:1102:23896:5325 1:N:0:1
AGCCAGTCATACTCCTCCGCTTATTGATATGCTTAAGTTCAGCGGGTAGTCCTACCTGATTTGAGGTCAAATTGTCAGAAGCTGTCTCAAAAGAGACCCTTTAGAAGCTGAACCCCATTTATAAAGCTGCTCTTCACAAATGGCGTAGATAATTATCACACCAAAGCAAGGCAACAAAGGTCCCGCTAATGCATTTCAGGAGAGCCGACTTCTGAGAAGCCCGCATACTCCCACATCCAAGCCTGATCAACAGAAAAAGCTGAAAAGGTTGAGAATTTCATGACACTCAAACAGGCATGCTCCTCGGAATACCAAGGAGCGCAAGGTGCGTTCAAAGATTCGATGATTCAC
+
CCCCCFFFFFFFGGGGGGGGGGGHHHGHHHHHHHHHHHHHHHHGGGGGGGHHHHHHHHHHHHHHGHHHHHHHHHHHHHHHHHHHHHHHHHHHHGHHHGHHHHHHHHHHHHHHHHGGGHHHHHHHHHHGHHHHHHHHHHHHHHHHGGGGGHHHHHHHHHHHHHHHHHHHHHGHHHHHHHHGHHHHGGHHHHHHHHHHGHHHHGHGHHHHGGGHHHHHHGGGGGGHHHGGHGGGHHHHGGHHGGHFHHHHHHHHHHHHHHHHHHHHHHHHHHHHHHHGGHHHHHHHEGFHFGHHGHHFHHGGGGGGHHFHHHHHHHHGGFFECHHHGGEGHGFGGGGFGFFFFBFFFFBBAAA
@M02197:105:000000000-AN6RF:1:1102:23502:5661 1:N:0:1
AGCCAGTCATACTCCTCCGCTTATTGATATGCTTAAGTTCAGCGGGTAGTCCTACCTGATTTGAGGTCAAATTGTCAGAAGCTGTCTCAAAAGAGACCCTTTAGAAGCTGAACCCCATTTATAAAGCTGCTCTTCACAAATGGCGTAGATAATTATCACACCAAAGCAAGGCAACAAAGGTCCCGCTAATGCATTTCAGGAGAGCCGACTTCTGAGAAGCCCGCATACTCCCACATCCAAGCCTGATCAACAGAAAAAGCTGAAAAGGTTGAGAATTTCATGACACTCAAACAGGCATGCTCCTCGGAATACCAAGGAGCGCAAGGTGCGTTCAAAGATTCGATGACTCAC
+
BABBBFFFFFFFGGGGGGGGGGGHF5FFHHHHHHHHBHHGHGHGGFGEEHGHHHHHHHHGHHHGAFHGHHFHHHHHHGHHFHGHHHHHHHHGGGHHHGHHHHHHHHHHHFHHHEGGFHHHHHHHHHGHHHHGHHHHHGHHHGHFGFGGFGHDHHHHHGHHHGHGGHGHHHGGHHHHHHHGBGHHGGGGGHHHHHHFHGHGHGGGHHGHGGGGGGHHHGGGGGGGGGGFGGGEGHGG?GGG3FDGGBGHHGFFEFHHHGHFFFHFHGB2F5GHFGF5HFHHGFGFGGHHHHF3HGF3HCGE?CEDFHDFGHHCGHGEEA2AFGCHGGEAGFBFGGGGCGFCFFFFF5BA33A
@M02197:105:000000000-AN6RF:1:1102:22808:5724 1:N:0:1
AGCCAGTCATACTCCTCCGCTTATTGATATGCTTAAGTTCAGCGGGTAGTCCTACCTGATTTGAGGTCAAATTGTCAGAAGCTGTCTCAAAAGAGACCCTTTAGAAGCTGAACCCCATTTATAAAGCTGCTCTTCACAAATGGCGTAGATAATTATCACACCAAAGCAAGGCAACAAAGGTCCCGCTAATGCATTTCAGGAGAGCCGACTTCTGAGAAGCCCGCATACTCCCACATCCAAGCCTGATCAACAGAAAAAGCTGAAAAGGTTGAGAATTTCATGACACTCAAACAGGCATGCTCCTCGGAATACCAAGGAGCGCAAGGTGCGTTCAAAGATTCGATG
+
CCCCCFFFFFFFGGGGGGGGGGGHHHHHHHHHHHHHHHHHFHHGGGGGGHHHHHHHHHHHHHHHGHHHHDFHHHHHHHHHHHHHHHHHHHHHHGHHHGHHHHHFHHHGHHHHHHGGGHHHGHGHHHHHHHHHHHHHHGHHHHGGGGGGFHHHHHHHHHHHHHHHHHHHHHGHHHHHHHHGHHHHGHHHHHHHHHHHHHHHHGHGGHHHGGGHHHHHHGGGGGGHHGGGGGHGGHHGGGHHHHGHHHFHHHHHHHHHHHHGHHHHHHGHGHHHHHHGBFGHHHGFFF5HGGHHHFFFHGGGGCEAGHHHHFFHHHHGGGGGHHHGGGGGGGGGGFFFCFFFCCBBC
@M02197:105:000000000-AN6RF:1:1102:9983:5726 1:N:0:1
AGCCAGTCATACTCCTCCGCTTATTGATATGCTTAAGTTCAGCGGGTAGTCCTACTTGATTTGAGGTCAAATTGTCAGAAGCTGTCTCAAAAGAGACCCTTTAGAAGCTGAACCCCATTTATAAAGCTGCTCTTCACAAATGGCGTAGATAATTATCACACCAAAGCAAGGCAACAAAGGTCCCGCTAATGCATTTCAGGAGAGCCGACTTCTGAGAAGCCCGCATACTCCCACATCCAAGCCTGATCAACAGAAAAAGCTGAAAAGGTTGAGAATTTCATGACACTCAAACCGGCATGCTCCTCGGAATACCAAGGAGCGCAAGGTGCGTTCAAAGATTCGATGATTCAC
+
BABBAFFFFFFFGFGGGGGGGGGHHHGGHHHHHHHFGHHHHGGGGCGGGHHHHGHHFFFHHGBBFHHF3BGHHFHGHHHGFHHGFHHHFBHHFGHHHGHHHHHHGHHHHEFHHHGGGGHGHHHHHHHHHHHHFFHHHHHHHGGHFGGGGHFHHHHHHHHHHGGGHHHHHGGHHGGHGGHFFHGGFGGHGHHFGHHHHHFF0CGGHHGGFGGFHHHHGFGGGGFGGGDGGGGHGGGF?/F0F1EFFB2FF2BHHHGF@BHEGBDGGCB022HGDGF1FBFEHGFGFEDEE/E//GG1GHGEA//GHGFGF1ABHHG?E0E01GFAECEECGEB33A3GFFFBFFFFD11111
@M02197:105:000000000-AN6RF:1:1102:23911:5613 1:N:0:1
AGCCAGTCATACTCCTCCGCTTATTGATATGCTTAAGTTCAGCGGGTAATCCTACTCGATTTGAGGTCAAGTTATCAGAATTGTCCGAAGACCGTTCGAAGCAACAGAGCTCCTAATCAGACAAAAAAAACAGCGGGGGTTAAGTTATAACGCCGTACTATGTTTAACTAGGAGTTGTACTAAGTCATTTAAGATGAGCCTGACAGCAAGTACCAGGCAACATCCAAGTCCACCGCTCTCTAATCACAAAATCAGAGAGTGTGAGAGTATAATGACACTCAAACGAGCATACCCTTTGGAATACCAAAGGGTGCAAGGTGCGTTCAAAGATTCGATGATTCAC
+
BCCCDFFFFFFFGGGGGGGGGGGHHHGHHHHHHHHHHHHHHHHGGGEGHHHHHHHHHGHHHGHHGHHHHHHHHHHHHHHHHHHHHHGGGGGHHGGGHGHHGGHHHHHHHHHHHHHHHHHHHHHHHHHGGGGHHHGGHGGGGHHHHHHHHHHGGGHHGHHHHHHGHHHGHHHHHHHHHHHGHHHHHHHHHHHHHHHHHGHGHHHHHGHHHHHHGHHHHHHHHGHHHHHHHGFFGGHGHHHHHHHGCGHHHHHHHHHHHHHHHHHHHHHHHHHHHHHHHGHGGGGGHHHHHHGGHHHHHHHHHFHHHHHGGFHGHHHHGGGGHGGGGGGGGGGFFFFFFFCBCCC
@M02197:105:000000000-AN6RF:1:1102:23570:5839 1:N:0:1
AGCCAGTCATACTCCTCCGCTTATTGATATGCTTAAGTTCAGCGGGTAGTCCTACCTGATTTGAGGTCAAAAGTCAATGAGGAAGACGTTTTCTCTCCGAAGAGGTAGTAAAGTCGACGGATTAGAGGCACGGAACCTTCATTCATGCGCTTCAGCGAACGGCGATCATTATCACGCCGAAAGCCTTGTCGCGCAAAGTCGAAAGTCGACCGCAAGCCGATGCATTTAAGGAGAGCCCGAGTCGAGGACGAAAGTCCTAGTCTCCGGCAGCCCCCACTATCCAAGCTCCCTCTCGAAACAAATCGAGAGGGGTTGAGAATTTACTGACGCTCAAACAGGCATGCTCCTCGGAACACCGAGGAGCGCAAGGTGCGTTCAAAGATTCGATGATTCAC
+
CDDCCFFFFFFFGGGGGGGGGGGHHHHGHHHHHHHHHHHHHHHGGGGGGHHHHHHHHHHHHHHHGHHHHHHHHHHHHHHHHHHHHHHGFGHGHHHHHHGGGGGHHFGHHHHHHHHGGGGGGGGHHHHHGGHGGGGGGHHHHHHGGHHHGGGGGHHHGGGGGGGGGGGGHHHHH<HGHGGGGGGGGGGGGGGGGFFF:FFFFFEFFFFF:FFFFGGGGGGGFGGGFGHGHGGGGGGGGGGGGGGHGGGGGHHHHHHGHHHGGGGGGHGGFGGFGHHHHGHHGHGHGGFGGGHHGGHHGHHGHHHGHHGGGGHHHGFFHHHHHHHGGGGGHGHHHHHHHHHHHHHGGGGGGGGGGGGGGHHEEEFGHHHHGGGGHGGGGGGGGGGFFFFFFFCABAB
@M02197:105:000000000-AN6RF:1:1102:22223:5978 1:N:0:1
AGCCAGTCATACTCCTCCGCTTATTGATATGCTTAAGTTCAGCGGGTAGTCCTACCTGATTTGAGGTCAAATTGTCAGAAGCTGTCTCAAAAGAGACCCTTTAGAAGCTGAACCCCATTTATAAAGCTGCTCTTCACAAATGGCGTAGATAATTATCACACCAAAGCAAGGCAACAAAGGTCCCGCTAATGCATTTCAGGAGAGCCGACTTCTGAGAAGCCCGCATACTCCCACATCCAAGCCTGATCAACAGAAAAAGCTGAAAAGGTTGAGAATTTCATGACACTCGAACAGGCATGCTCCTCGGAATACCAAGGAGCGCAAGGTGCGTTCAAAGATTCGATGACTCAC
+
CBBCBFFFFFFFGGGGGGGGGGGHHHHHHHGHHHHHHHHHHHHGGGGGGHHHHHHHHHHHHHHHGHHHHHHHHGHHHHHHHGHHHHHHHHHHHGHHHGHHHHHGHHHHHHHHHHGGGHHHHHGHHGHHHHHGHHHHHHHHHHGHGFGGGHHFHHHHHHHHHHHHHGHHHHHHHHHHHHHGHGHHGGHHGHHHHHHHHHHHHGGGGHGGGGHGGHHHHGGGGGGHHGGGGGHHGGHHGGHHGHHGGHFHHHHHHHHHHGHHHGHHHHHHHHGHGHHHFHHHHGHGFFHDHHGHHHHHHHHGGGCGGFHHHHGHHHHGGGGFHFFBGGGGHGGCGGGDGGGFFFFFFFABAAB
@M02197:105:000000000-AN6RF:1:1102:7619:5975 1:N:0:1
AGCCAGTCATACTCCTCCGCTTATTGATATGCTTAAGTTCAGCGGGTAGTCCCACCTGATTTGAGGTCAAATTGTCAGAAGCTGTCTCAAAAGAGACCCTTTAGAAGCTGAACCCCATTTATGAAGCTGCTCTTCACAAATGGCGTAGATAATTATCACACCAAAGCAAGGCAACAAAGGTCCCGCTAATGCATTTCAGGAGAGCCGACTTCTGAGAAGCCCGCATACTCCCACATCCAAGCCTGATCAACAGAAAAAGCTGAAAAGGTTGAGAATTTCATGACACTCAAACAGGCATGCTCCTCGGAATACCGAGGAGCGCAAGGTCCGTTCAAAGATTCTATGATTCAC
+
>>>A?CFFFDFFCFGFF1E1AEFHGBHFHFBFAGEGBAADGFFGC?/EF1FD1BFCGFFBHFGBAHHHF1DGFEFDGBFFBCFFHHHDGHHHFEGHFFHFHHHGFHHHGHHEHHGECEGHEBFHDHH9EFFHFFFHHHGGFFFHCGGC0FFDGGFGGHFHHGHGCHFCGFGHHHGHHCFC1FG0@HGGGFGHHHHHHHHHBCHCAGGGGG?FGEGFBB/BEAFFFBEFFFGHGFBFGGHHHGDFFB21GGFFGHFFB1B2@2FEHEHHFDG@11D1FDGGDDDED/HHGB1D1FBDB/AEA/A/B22AAA/AAA10B00A11100011E11FB3B3A31133B13311111
@M02197:105:000000000-AN6RF:1:1102:8995:5931 1:N:0:1
AGCCAGTCATACTCCTCCGCTTATTGATATGCTTAAGTTCAGCGGGTAGTCCTACCTGATTTGAGGTCAAACGTCAATGAGGAAGACGCCCGGAAGGCGTCGACGCATTAGGGGCGCGGGACCGTTTTCTGTCGTGCACTTCGGCGAACGGCGATCATTATCACGCCAAAGGCCTTGTCATGCAAAGTCGAAGGGTCGACCGCAAGCCGATTCATTTCAGAGGAGCCCGGGTCCTGAACGAATCCAGGTCGCCGGCAGCCTCCACCATCCAAGCGCCCTCTCGAAGCAAATCGAGAGGGGTTGAGAATTTACTGACACTCAAACAGGCATGCTCCTCGGAACACCGAGGAGCGCAAGGTGCGTTCAAAGATTCGAAGATTCAC
+
AAA@A?CFFBDBFFGFCGGGGGGGHHHHHHHHHHHHGHFHHHHCGGGEGHHHFHHHHFHHHHHHGBGHCGHHGHGGCFEDBFGFFAG?ECGGGGGGGGGEEGCEG/CGGGHGHACFGGCCGGD<.<GEHH0GFEADGHHH/CEGGGAGFFDCFF8FDFFFFFFFDFFFAFBAEEF/BBBBB4BF/;F/BAE9EF.FFF>ADA;?A;.AD@BDBFFFFFFFBEAF:ACAA.BCFFFFHHGHFHCC/C->-<//C@/0/C/EGFGGCF1BCAACGGCFEEAG/?GF1HFEDHFEG0E>EE0HFHHHHFFHGBGGE2B1DC1GHHHHHHHHFAC//EA//F2//EA//EB0AA0?EDFA0AEEB1B333F31A1113B3FFA1>>>
@M02197:105:000000000-AN6RF:1:1102:22954:5875 1:N:0:1
AGCCAGTCATACTCCTCCGCTTATTGATATGCTTAAGTTCAGCGGGTAGTCCTACCTGATTTGAGGTCAAATTGTCAGAAGCTGTCTCAAAAGAGACCCTTTAGAAGCTGAACCCCACTTATAAAGCTGCTCTTCACAAATGGCGTAGATAATTATCACACCAAAGCAAGGCAACAAAGGTCCCGCTAATGCATTTCAGGAGAGCCGACTTCTGAGAAGCCCGCATACTCCCACATCCAAGCCTGATCAACAGAAAAAGCTGAAAAGGTTGAGAATTTCATGACACTCAAACAGGCATGCTCCTCGGAATACCAAGGAGCGCAAGGTGCGTTCAAAGATTCGATGATTCAC
+
CCCCCFFFFFFFGGGGGGGGGGGHHHHHHGHHHHHGGHHHGHHGGGEGGHHHHHHHHHHHHHHHGHHHGHHHHHHHHHGHHHHHHHHHHHHHHGHHHGHHHHHHGHHGHHHHHHGGFFHHHHFHHHGHHHHHHHHHHHHGHHHHGGGGGHHHHHEFHHHEHGHHHFHHHHGHHHHHHHHGGHHHHHHHGHHHHHHHHHHHFGHGHHHHHHGGHGHHHGGGGGHGHHGGGGHGHGHHFCHHHHHHHHHHHHHHGHHHHHHHHHGHHHHFFHHHHGHHHHFHHFHHHGHHHHHEHHEHHHHGGFGGHHHHHFHHCHHGGGCGHFGHGGGGHGGGGGGGFGFFFFFFFFA@BBB
@M02197:105:000000000-AN6RF:1:1102:14652:5875 1:N:0:1
AGCCAGTCATACTCCTCCGCTTATTGATATGCTTAAGTTCGGCGGGTAGTCCTACCTGATTTGAGGTCAAATTGTCAGAAGCTGTCTCAAAAGAGACCCTTTAGAAGCTGAACCCCATTTATAAAGCTGCTCTTCACAAATGGCGTAGATAATTATCACACCAAAGCAAGGCAACAAAGGTCCCGCTAATGCATTTCAGGAGAGCCGACTTCTGAGAAGCCCGCATACTCCCACATCCAAGCCTGATCAACAGAAAAAGATGAAAAGGTTGAGAATCGCATGAAACTCAAACAGGCAGGCTCCTCGGAATACCAACGAGCGCAAGGTGGGTTCAAAGATGAGATGATGCAA
+
A3AABFFFFFFFGGGGGGGGGGGFHGHHHHGHGFHHHGHFGGGGGG0EEGHFFBGHHHFFHHFBAFGHBFGBG3GHHFHFFGGEFHGHFBFH3/2CEFHHHHBGFF3GF3GD?/DFBFDHFFFFH2GFHFH<:GG7FFGAFFHH@FCGGGFGFGBGGFFEHGEHEB40GC0A/GC<CGEC$CCGCFCGBFFGGGFF11FGGCAAEFA@B/EBFGF6BFF8EEAF?36FFBBFGF>1A>0001121GHFG@@1BD@GB2B222GF10FF2@HG@F>//1D2@2D2GB10DBA1B0FFA/G/EA//0BD2A1E0GAA0AA0011FB0B1B1B13B3331A3133B13B111>1
@M02197:105:000000000-AN6RF:1:1102:23165:6103 1:N:0:1
AGCCAGTCATACTCCTCCGCTTATTGATATGCTTAAGTTCAGCGGGTAGTCCTACCTGATTTGAGGTCAAATTGTCAGAAGCTGTCTCAAAAGAGACCCTTTAGAAGCTGAACCCCATTTATAAAGCTGCTCTTCACAAATGGCGTAGATAATTATCACACCAAAGCAAGGCAACAAAGGTCCCGCTAATGCATTTCAGGAGAGCCGACTTCTGAGAAGCCCGCATACTCCCACATCCAAGCCTGATCAACAGAAAAAGCTGAAAAGGTTGAGAATTTCATGACACTCAAACAGGCATGGTCCTCGGAATACCAAGGAGCGCAAGGTGCGTTCAAAGATTCGATGATTCAC
+
BBCCCFFFFFFFFGGGGGGGGGGGGHFHHHHHHHHHHHHHHHFEGGGGGHHHHHHHHHHHHHHHGHHHHHHHHHHHHHHHHHHHHHHHHGHHGGHHHGHHHHHHGHHHHHHHHHGGGHHHHHHHHHHGHHHHHHHHHHHGHGHHGGGGGHHHHHFHGHHHHHFGHGHHHHFGHHHHHHHHCGGHHHGHHHHHHHHHHHHHHGHGGHHFHHHHHHHHHGGGGGHHHHGGGGGGGGHGGGHHHHHGHHHHHHFHHHHHHHHHHHHHHHGCHHHGHHGGHGGBHHHHFGHHHHFHHHHHGEHHGGGGHGHFHHGGHHHGGGFCHGHCGGGGHGGGGGGGGGGBFFFFFFBBBAB
@M02197:105:000000000-AN6RF:1:1102:22139:6024 1:N:0:1
AGCCAGTCATACTCCTCCGCTTATTGATATGCTTAAGTTCAGCGGGTAGTCCTACCTGATTTGAGGTCAAATTGTCAGAAGCTGTCTCAAAAGAGACCCTTTAGAAGCTGAACCCCATTTATAAAGCTGCTCTTCACAAATGGCGTAGATAATTATCACACCAAAGCAAGGCAACAAAGGTCCCGCTAATGCATTTCAGGAGAGCCGACTTCTGAGAAGCCCGCATACTCCCACATCCAAGCCTGATCAACAGAAAAAGCTGAAAAGGTTGAGAATTTCATGACACTCAAACAGGCATGCTCCTCGGAATACCAAGGAGCGCAAGGTGCGTTCAAAGATTCGATGATTCAC
+
ABBBBFFFFFBFGGGGGGGGGGGHHHHHHHHHHHGGGGFHHHHGG?EAFHHHHHHHHHHGHHHHGHHHHHHHGHHHGHHHHHHHHHHHHBGHHGHHGGHHHHHHHGHGHHGHHHGGGHHHHHHHHGHHGHHGHHHHHHHHHHEGGGGGGHHHHHGHHHHHHGHGHHHHHHGHHHHHHGHGGGHHGHHGGHHGHHHHHHHHHFHGHHGGGHGHHHHGHGFFGGGGGGGGGGGGGHHGGGHHHFHFGDHHHFHHHHHFHHHHHGHHHHHHHHHHHHHFFGFHGFHF5AGHFF3FHHFBBHFGGGGEBHHHEADFGHHDFGGGHHHHGEFEGGGGGGGGGGFFFBBFFFBAAAA
@M02197:105:000000000-AN6RF:1:1102:24857:6542 1:N:0:1
AGCCAGTCATACTCCTCCGCTTATTGATATGCTACCTTACTTCCTCTAAATGACCAAGATCCCCCGCTTATTGATATGCTTACTTCCTCTAAATGACCAAGATCCTCCGCTTATTGATATGCTTAAGTTCAGCAGGTAGTCCTACCTGATTTGAGGTCAAATTGTCAGAAGCTGTCTCAAAAGAGACCCTTTTGAAGCTGGACCCCATTTATAAAGCTGCTCTTCACAAATGGCGTAGATAATTATCACACCAAAGCAAGGCAACAAAGGTCCCGCTAATGCATTTCAGGAGAGCCGACTTCTGAGAAGCCCGCATACTCCCACATCCAAGCCTGATCAACAGAAAAAGCTGAAAAGGTTGAGAATTTCATGACACTCAAACAGGCATGCTCCTCGGAATACCAAGGAGCGCAAGGTGCGTTCAAAGATTCGATGATTCAC
+
BABCBFFFFFFFGGGGGGGGGGGHHFHFGHHHHHGHHHHHHGHCHGHGHHHHHHHHGHHEGHHGGGGGGGHHHHHHHHHHHFHHHHHHHGHHHHHHHHHHHHHHGGGGGGGGGHHHHHHHHHHGHHHHHHHHGHHHHFHFHFHHHHHHHHHHHHGGHHGHHHHHFHGHHGHHHFHGGHHHHHHGHHHGHHGHHHGGHHHHGFHFGGGFHHHHHHHHHFFBGHFHGHHHHHGHGEGFGGGGGGGFBFGGECHHGBGHHHHFGAHHHHFHECGGGGGBBGBGDF1?BHHHFGGGGGDGHHEHHDDHFFGGFGGGHGHHGGGGHHHGHFGGGHHGHHHHHHHHHHHHHHHEGFGGHHHFHHHHHHFHHHHFGHHHFHGEHHHHHHHFGHHGHGGGGGHGHHGBDHHHFAFGGGHHHHEGGGHGGGGGGGGGGFFFFFFFBBBBB
@M02197:105:000000000-AN6RF:1:1102:19671:6606 1:N:0:1
AGCCAGTCATACTCCCGCTTATTGATATGCTTAAGTTCAGCGGGTATCCCTACCTGATCCGAGGTCAACCTGTAAAAATTGGGGGTTCTGGCGAGCCACCGGGGGGAACTCTATAGCGGGAGTATGTACTACGCTCAGAGCCCACCGGCACCGCCACTAATTTTGAGGGCCGCGGAGACCGCGTGCCCCAATACCACGCTAGGCGTGAATGGTTAAATGACGCTCGAACAGGCATGCCCTGCGGAATACCACAGGGCGCAATGTGCGTTCAAAGATTCGATGACTCAC
+
BBBCCFFFFFFFGGGGGGGGEGHHHHHHHHHHHHHHHHHHHGGGGGHHHHHHHH<H<<H:HGGG;HH.HHHH:HHHH;H<HHHGGGGH<HHHG;GGG<H<GGGGG/GGGG9GGGGG.FFF88FFFFF:F::FFF88FFFFFFF:FFFFFFGGGHHGFFHGFFFHHHGGGGGGGHHGGGGGGGGGGGGHHHFFHGFGGHHFHGHHHHHHHHHHHGHHHGGGGGHHGHHHHHHHGHGGGGGGGHHHHHFGHHHGGGGGGHHHHGGGGHGGGGGGGGGGBFFFFFFCCCCC
@M02197:105:000000000-AN6RF:1:1102:22426:6528 1:N:0:1
AGCCAGTCATACTCCTCCGCTTATTGATATGCTTACTTCCTCTAAATGACCAAGATCCTCCGCTTATTGATATGCTTACTTCCTCTAAATGACCAAGATCCTCCGCTTATTGATATGCTTACTTCCTCTAAATGACCAAGAACCTCCGCTTATTGATATGCTCCTCCGCTTACTTCCTCTAAATGACCAAGCAAAGATTCGATGATTCAC
+
A5CGFGFGGFFFGGGGGGGGGHHHHGHHHHHHHGHHHHHHHHHHHHHHHHHHFHGHHIHGHGGGGHHHHGHHHHHHHHHFHHHHHHFHHHHGHHHHHGHFHFHGHHHGGHHGGHHHHHHHHGHHHHHFGHHHHHGHHHHGFEGHHFHHHHGGHHHFHHGGGGGHHHHHGHHHHGHHGHHHHHHHHHGHGGGGGGGHHFBFFFFFFGGGBD
@M02197:105:000000000-AN6RF:1:1102:10369:6487 1:N:0:1
AGCCAGTCATACTCCTCCGCTTATTGATATGCTTAAGTTCAGCGGGTATCCCTACCTGATCCGAGGTCAACCATAGAAAATTGGGGGTTAATGGCAGGCATCCATCGGGACTCTATAGCGAGAGAATTTACTACGCTTAGAGCCAGATGGCACCGCCACTGATTTTAAGGGCTGCCAGACGGCAGGCCCCAACACCAAGCTGAGCTTGAGGGGTTATAATGACGCTCGAACAGGCATGCCCCCCGGAATACCAAGGGGCGCAATGTGCGTTCAAAGATTCGATGATTCAC
+
CCBBBFFFFFFFGGGGGGGGGGGHHGHHFHHHHHFFFHHHHFHGGGGGHHHGHHHH;:H<H;H6G:9HHGH;G9H9GHFFHHHHGGGG9HGHF<;;G;GH;HHHG;GGG9GH:HH:FHGFCCF9CFEG0:H;HHG9G9GGFHF8BGH:HHHHHGGGGFGHHEHHHHHGHFHFHGGHFFHGGFEDGGGGHGGGGGGHFFHHFHFFHFHFCBHHHHHGBHFGFBBDFHDGFHFBGGFG@GCEE?CHFHHHHGHHHG?EDGGHHGHGEECGF5AFGFDEFBFFFBFFFBBBBA
@M02197:105:000000000-AN6RF:1:1102:21223:6830 1:N:0:1
AGCCAGTCATACTCCTCCGCTTATTGATATGCTTAAGTTCAGCGGGTAGTCCTACCTGATTTGAGGTCAAATTGCCAGAAGCTGTCTCAAAAGAGACCCTTTAGAAGCTGAACCCCATTTATAAAGCTGCTCTTCACAAATGGCGTAGATAATTATCACACCAAAGCAAGGCAACAAAGGTCCCGCTAATGCATTTCAGGAGAGCCGACTTCTGAGAAGCCCGCATACTCCCACATCCAAGCCTGATCAACAGAAAAAGCTGAAAAGGTTGAGAATTTCATGACACTCAAACAGGCATGCTCCTCGGAATACCAAGGAGCGCAAGGTGCGTTCAAAGATTCGATGATTCAC
+
AABBAFFFFFFFGGGGGGGGGGGHGHGHHHGHHHHGHGHHHHHGGGGFGHHHHHHHHHGHHHHHGHHHHHHHHHGHHHHHHHHHHHHHHHHHGGHHHGHHHHHHHHHHHHHHHHGGGHHHFHGHHHHHHHHHHHHHHHHHHHFHGGGGGHHHHHHHHHHHHGHHGHHHHHGHHHHBGHGHGHHHHHHGGHHHGHGHHHHHHGGGHHHGGGGHHHHGHGGGGGGHFFGGGGHGHGGFGGGHHEHHHHFGHHHHHHHHHGHHHHHHFHHHHHHHHGGD5BHHEHHFHGGGHHHGGHHHGHHGGCGGGHHHHGGGHHFEA2GGHGHHGGFGHGGGGGGGGGFFFFFFFD3BBBA
@M02197:105:000000000-AN6RF:1:1102:22555:6767 1:N:0:1
AGCCAGTCATACTCCTCCGCTTATTGATATGCTTACTTCCTCTAAATGACCAAGATCCTCCGCTTATTGATAAGCTTACTTCCTCTAAATGACCAAGATCCTCCGCTTATTGATATGCTTACTTCCTCTAAATGACCAAGATCCTCCGCTTATTGATATGCTTACTTCCTCTAAATGACAAAGATTCGATGATTCAC
+
CCCCCFFGHGFFGGGGGGGGGGGHHHHHGHHHHHHHHHHHGHHHHHHHHHHHFHHHHHGFHGGGGEHHHHHHFHHHHHHHHHHHHHHGFHHHHHHHHHHGHHGHHHGGGHFHHHHHHHHHHGGHHHHHHHHHHHHHHHHHHHHHHGGHHGGHHHHHHHHHHHHFHHHHHHHHHHHHHHHGHGGHHFHGHGHFHHHBG
@M02197:105:000000000-AN6RF:1:1102:18123:6751 1:N:0:1
AGCCAGTCATACTCCTCCGCTTATTGATATGCTTAAGTTCAGCGGGTAGTCCTACCTGATTTGAGGTCAAAAGTCAATGAGGAAGACGTTTTCTCTCCGAAGAGATAGTAAAGTCGACGGATTAGAGGCACGGAACCTTCATTCATGCGCTTCAGCGAACGGCGATCATTATCACGCCGAAAGCCTTGTCGCGCAAAGTCGAAAGTCGACCGCAAGCCGATGCATTTAAGGAGAGCCCGAGTCAAGGACGAAAGTCCTAGTCTCCGGCAGCCCCCACTATCCAAGCTCCCTCTCGAAACAAATCGAGAGGGGTTGAGAATTTACTGACGCTCAAACAGGCATGCTCCTCGGAACACCGAGGAGCGCAAGGTGCGCTCAAAGATTCGATGATTCAC
+
BCCCCFFFFFFFGGGGGGGGGGGHHCHHFHGHHGHHGHHGHGGGGGGGGHGHHHHHHHHHHHHGFHHHGHHHHHHHEHHHHHHGHHHGGGHGGHHGGHGGGGGHFHHHHHHHGHGFGGGGGGGHGDFHGGHGGGEGGGFFGHHHHHHHGGGGGHHHGGCGFGGGGGGGGHHHHHGDHGGGG?DFGGFGGGGGGFAFFFFFFFDFDFFFFF>BFGGGFEFGFFFFFBBFFGFHGEFEDEBFHHHCCGGHEBGGBCC/CEHGC@CGCGGGGCC@GFFFGGBHGHHFGGGGGCHHEGHFFFGEGBHGHHGGEE1FB4F4HFGD4F4EEB1CHEGFBBGGF33DEHHGGGGEA5BAEE2FGG3A?GEEF53B2E?GEFFGFGFGE444BFD5BFAAAA3
@M02197:105:000000000-AN6RF:1:1102:23228:7007 1:N:0:1
AGCCAGTCATACTCCTCCGCTTATTGATATGCTTAAGTTTAGCGGGTAGTCCTACCTGATTTGAGGTCAAATTGTCAGAAGCTGTCTCAAAAGAGACCCTTTAGAAGCTGAACCCCATTTATAAAGCTGCTCTTCACAAATGGCGTAGATAATTATCACACCAAAGCAAGGCAACAAATGTCCCGCTAATGCATTTCAGGAGAGCCGACTTCTGAGAAGCCCGCATACTCCCACATCCAAGCCTGATCAACAGAAAAAGCTGAAAAGGTTGAGAATTTCATGACACTCAAACAGGCATGCTCCTCGGAATACCAAGGAGCGCAAGGTGCGTTCAAAGATTCGATGACTCAC
+
CCCCCFFFFFFFGGGGGGGGGGGHHHHHHHHHHHHHHHH5GHHGGGGGGHHHHHHHHHHHHHHHGHHHHHHHHGHHHHHHHHHHHHHHHHHFHGHHHGHHHHHHHHHHHHHHHHGGGHHHHHHHHHHGHHHHHHHHHHGHGHHHGGGGGHHHHHHHHHHHHHHHHHHHHHGHHHHHHHHHHHHHHGHGGHHHHHHHHHHHHGHGHHHGGHHHHHHHHGGGGGHHHHGGHGHHGHHFGGHHHHHHFHHHHHGHHHHHHGHHHHHHHHHHHHHGHHF5HGGHHHHHGEHHHGBGHHHHHHGGGGGGHHHHHHHHGGCFEE?GHHHFEGCGGFGGFGGBGGFBFFFFFFBBBBB
@M02197:105:000000000-AN6RF:1:1102:13483:7240 1:N:0:1
AGCCAGTCATACTCCTCCGCTTATTGATATGCTTAAGTTCAGCGGGTAATCCTACTCGATTTGAGGTCAAGTTATCAGAATTGTCCGAAGACCGTTCGAAGCAACAGAGCTCCTAATCAGACAAAAAAACAGCGGGGGTTAAGTTATAACGCCGTACTATGTCTAACTAGGAGTTGTACTAAGTCATTTAAGATGAGCCTGACAGCAAGTACCAGGCAACATCCAAGTCCACCGCTCTCTAATCACAAAATCAGAGAGTGTGAGAGTATAATGACACTCAAACGAGCATACCCTTTGGAATACCAAAGGGTGCAAGGTGCGTTCAAAGATTCGATGATTCAC
+
CCCCCFFFFFFFGGGGGGGGGGGHHHHHHHHHHHHGHHHHHHHGGGGGHHHHHGHHHGHHHGHHGHHHHHHHHHHHHHHHHHHHHHGGGGGHHGGGHGHHGGHHHHHGHHHHHHHHHHHHHHHHGHGGGGHHHGGHGHHHHHHHHHHHHHGGGHHHHHHGHHGHHHHHHHHGGGHHHHHHHGHHHHHHHHGHHHHHGGHHHHHHFHHHHFGHHGHHHHHHHHHHHHHHGGGGGHGHHHGHHHGHGHHHGHEHHHHHHHHHHHHHHHHHHHHHHHHHGHGGGGGGHGBHHGGHGHHGHDHGFHHHHHHGGFBHHFBGFGGHGGGGGGGGGFFFFFFFFBBBAB
@M02197:105:000000000-AN6RF:1:1102:5026:7337 1:N:0:1
AGCCAGTCATACTCCTCCGCTTATTGATATGCTTAAGTTCAGCGGGTAGTCCTACCTGATTTGAGGTCAAATTGTCAGAAGCTGTCTCAAAAGAGACCCTTTAGAAGCTGAACCCCATTTATAAAGCTGCTCTTCACAAATGGCGTAGATAACTATCACACCAAAGCAAGGCAACAAAGGTCCCGCTAATGCATTTCAGGAGAGCCGACTTCTGAGAAGCCCGCATACTCCCACATCCAAGCCTGATCAACAGAAAAAGCTGAAAAGGTTGAGAATTTCATGACACTCAAACAGGCATGCTCCTCGGAATACCAAGGAGCGCAAGGTGCGTTCAAAGATTCGATGATTCAC
+
A?AAAFCDFFFFGGCGGFEGGAEHHHGHHHHHFHGHCHHG5BGGGC2EGHGGHHHHGHHHHHFGEEHBGHHHHHHHHHHHHBBGHGHHHHHHHGHHHGHGHHHHHHECFHHHHGGGDH:HGHFHBFHB3G3?DGHHHHHFHFGFDDGGGHGHFFH.GFFFHGHFHGFGGHGHHHH<GGHF1CFFCGCFGFF1GGHGGHFGFDFACGCC@@AFGFGGHGGGFEBHHFDGBFFEFGDF?GHG?3BFGBEFHGB4BGHEHHFFHGHFHCF2HGEGHGGFGHGDFGFAF1BHDDFGA3HHGF1?0AEEC5BEFFFGHHHGEEC?GHFHCGGGHGGGGGGF2BF4BBFFFFBAA>3
@M02197:105:000000000-AN6RF:1:1102:10560:7343 1:N:0:1
AGCCAGTCATACTCCTCCGCTAATTGATATGCTTAAGTTCAGCGGGTAGTCCTACCTGATTTGAGGTCAAATTGTCAGAAGCTGTCTCAAAAGAGACCCTTTAGAAGCTGAACCCCATTTATAAAGCTGCTCTTCACAAATGGCGTAGATAATTATCACACCAAATCAAGGCAACAAAGGTCCCGCTAATGCATTTCAGGAGAGCCGACTTCTGAGAAGCCCGCATACTCCCACATCCAAGCCTGATCAACAGAAAAAGCTGAAAAGGTTGAGAATTTCATGACACTCAAACAGGCATGCTCCTCGGAATACCAAGGAGCGCAAGGTGCGTTCAAAGATTCGATGATTCAC
+
BCCCCFFFFFFFGGGGGGGGGGGHHHGHGHFHHHHHGHHHHHHGGGGCGHHHGHHHHHHHHHHFGHHHHHHHHGHHHGHHHHHHHHHHHHHGHGHHHGHHHHGHHHHHHGHHHHGGGGHHHHHHGGHHHHHHHHHHHHHHHGGHGGGGGHHHHHHHGHHHHHHHHHHHHHHHHHHHHHHGHHHHGHGGHHHHHHHHGHHGHGGGHHHGHGGGHHHHHGGGGGGHGGGGGGHHHGGFGGHGHHHHHFHHHHHHHHHHHHHHHHHHHFHHHHHHGHGF5EHHGHFHDGGHHHHHHHHEHGHGGGGGHFGHHFHFHHEGGGGGFGHHGGGGHGFGGGGGGGGFFFFFFFBBBAB
@M02197:105:000000000-AN6RF:1:1102:24241:7714 1:N:0:1
AGCCAGTCATACTCCTCCGCTTATTGATATGCTTAAGTTCAGCGGGTAGTCCTACCTGATTTGAGGTCAAATTGTCAGAAGCTGTCTCAAAAGAGACCCTTTAGAAGCTGAACCCCATTTATAAAGCTGCTCTTCACAAATGGCGTAGATAATTATCACACCAAAGCAAGGCAACAAAGGTCCCGCTAATGCATTTCAGGAGAGCCGACTTCTGAGAAGCCCGCATACTCCCACATCCAAGCCTGATCAACAGAAAAAGCTGAAAAGGTTGAGAATTTCATGACACTCAAACAGGCATGCTCCTCGGAATACCAAGGAGCGCAAGGTGCGTTCAAAGATTCGATGATTCAC
+
BCBCCFFFFFFFGGGGGGGGGGGHHHHHHHHHHHHHHGGHHHHGGGGGGHHHHHHHHFHHHHHHGGGHGHHHHHGHHHGHHHHGHHHHHHHHHGFHHGHHHHHHHHHHHHHHHHGGGHHHHHHHHHHHHHHHHHHHHHHGHHHHGGGGGHHHHHHHHHHGHHHHHHHHHHGHHHHHHHHHGHHHGGGGHHHHHHHHHHHGFGGGHGGGGGGGHHHHHGGGGGGGHGGGHGHGHGHHGGGHHFFHFHHHHHHHHHHHGGHHHHHHHGHHHHHHHHHGHFGHHHHHHGFFBFGHGHHFFHHGGGCGHHHHHHHHHGHDEGGGHHHHEACGHGGGGGGGFGGFFFFFFFAAA>A
@M02197:105:000000000-AN6RF:1:1102:16638:7689 1:N:0:1
AGCCAGTCATACTCCTCCGCTTATTGATATGCTTAAGTTCAGCGGGTAGTCCTACCTGATTTGAGGTCAAATTGTCAGAAGCTGTCTCAAAAGAGACCCTTTAGAAGCTGAACCCCATTTATAAAGCTGCTCTTCACAAATGGCGTAGATAATTATCACACCAAAGCAAGGCAACAAAGGTCCCGCTAATGCATTTCAGGAGAGCCGACTTCTGAGAAGCCCGCATACTCCCACATCCAAGCCTGATCAACAGAAAAAGCTGAAAAGGTTGAGAATTTCATGACACTCAAACAGGCATGCTCCTCGGAATACCAAGGAGCGCAAGGTGCGTTCAAAGATTCGATGACTCAC
+
CBBCCFFFFFFFGGGGGGGGGGGHHHHHFHHGHHHHHGFHHHHGGGGGGHHGHHHHHHHHHHHEGHHHGHHHHHHHHHHHHHHHHHHHHHHGHGHHHGHHHHHHHHHHHHHHHGGGCHHHHHHHGFHHHHHHHHHHHHHHHHHHGGGGGHHHHHHHHHHHHHHHHHHHHHGGHHHHHHHHHHHGHGGGGHHHHHHHHHHHHGHGHHHHGHGGGHHHGGGGGGGHGHGGGGGHHHHGGGHGHFHHGFGHHHHHHHHHHHHGHHHHHHHHGHHGHHHHFGHHGHHHHGHHHHHHHHHHGHGGGGGGHHHGHHHHGFHGECFAHGHHGGGGHGGGGGGGGGGFFFFFFFBAA?B
@M02197:105:000000000-AN6RF:1:1102:6795:7735 1:N:0:1
AGCCAGTCATACTCCTCCGCTTATTGATATGCTTAAGTTCAGCGGGTAGTCCTACCTGATTTGAGGTCAAATTGTCAGAAGCTGTCTCAAAAGAGACCCTTTAGAAGCTGAACCCCATTTATAAAGCTGCTCTTCACAAATGGCGTAGATAATTATCACACCAAAGCAGGGCAACAAAGGTCCCGCTAATGCATTTCAGGAGAGCCGACTTCTGAGAAGCCCGCATACTCCCACATCCAAGCCTTATCAACAGAAAAAGCTGAAAAGGTTGAGAATTTCATGACACTCAAACAGGCATGCTCCTCGGAATACCAAGGAGCGCAAGGTGCGTTCAAAGATTCGATGACTCAC
+
3ABBBFFFFFFFCFGFGGGGGGGHHFHHGHHHGHFHH5GHFHHGGGGGGFHHHHHHHHHHHHHHGHHFHHHHHHHHHHHHHHHHHHHHHHHHHGHHHGHHFFEHHHHECGHHFHGGGHHHHGHHHHHHHGFHHHHHHHHHGHGGGGGGGHHHGHHHHHGHHDGHHHGHFACEGFHGHHEHFHHFFGG?FHHHHHHHHFGHHEHDHHGCCDDFFHHGGGGGFGGG@FFGGGFGGHGFCCHGFBHFGFFEHHFHHGGGFHEHHFFHGCGGHEHHHGF11FEFGFFGAA1CBHHG1A1FFGHEAEA/B2BFF11GF1GEE00CHHHGGEE?CADFFGF311GBBFDFDB>11>A
@M02197:105:000000000-AN6RF:1:1102:27157:7660 1:N:0:1
AGCCAGTCATACTCCTCCGCTTATTGATATGCTTAAGTTCAGCGGGTAGTCCTACCTGATTTGAGGTCAAATTGTCAGAAGCTGTCTCAAAAGAGACCCTTTAGAAGCTGAACCCCATTTATAAAGCTGCTCTTCACAAATGGCGTAGATAATTATCACACCAAAGCAAGGCAACAAAGGTCCCGCTAATGCATTTCAGGAGAGCCGACTTCTGAGAAGCCCGCATACTCCCACATCCAAGCCTGATCAACAGAAAAAGCTGAAAAGGTTGAGAATTTCATGACACTCAAACAGGCATGCTCCTCGGAATACCAAGGAGCGCAAGGTGCGTTCAAAGATTCGATGATTCAC
+
AABCCFFFFFFFGGGGGGGGGGGHGHHHHHGGFHHHHDHHHHHGGGGGGHHHHHHHEHHHHHHGGHHHHHHHEHFHHHFGFHHHHHHHHHHHHGHHHGHHHGHHHHHGFBGHHHGGGGHFFFGHHGHHHHHHHHHGHHHFHGHHGGGGGHHHHHHHHHHHHGHHHHHHHBGHHHEHHHHGFGHHHGEHGHHHGHHHHGHHHGHGHEDGGHGHHHGHHGGGGDHGGGGGGGGEFHHHGGGHHEGHFHHHHHHGHHHFHHFGFGEHHHHHHHHGHHHHHHHFHGHHDGHFHFHHHHHFFGFCEECGHHHHHG3GHHGAEFCGHHHGGGGGFFGGGGG5EFGFFFFFFFBBBBB
@M02197:105:000000000-AN6RF:1:1102:23190:7991 1:N:0:1
AGCCAGTCATACTCCTCCGCTTATTGATATGCTTAAGTTCAGCGGGTAGTCCTACCTGATTTGAGGTCAAATTGTCAGAAGCTGTCTCAAAAGAGACCCTTTAGAAGCTGAACCCCATTTATAAAGCTGCTCTTCACAAATGGCGTAGATAATTATCACACCAAAGCAAGGCAACAAAGGTCCCGCTAATGCATTTCAGGAGAGCCGACTTCTGAGAAGCCCGCATACTCCCACATCCAAGCCTGATCAACAGAAAAAGCTGAAAAGGTTGAGAATTTCATGACACTCAAACAGGCATGCTCCTCGGAATACCAAGGAGCGCAAGGTGCGTTCAAAGATTCGATGACTCAC
+
BABBCFFFFFFFGGGGGGGGGGGHHHHHGHHGHHHHHHHGHGHGGGGGGHHHHHHHHHEHHHHGGHHFGHHHHHHHHHHHHHHHHHHHHHHHGGHGHGGHHHHHHHGHHHHHHHGGGHHHHHHHHHGHHHHHHHHHHHHHHHHGGGGGGHHHHHHHHHHHHHHHHHHHHHGGHHHHHHHGGHFHHGHHGHHHHHHHHHHHHGGGHHHGGGHGHHHGHGGGGGGHHHGGHGHHHHGGGGHHGHHHHHHHHHGHHHHHHHFHHFHHHHHGHHHHHG5G5BHGHHHGFFDEHHGHGHHFHHEGGGGGHGHHGHHHHHHGGGGFHFHHFGGGHGGGGGGCGFGFFFFFFFBCABA
@M02197:105:000000000-AN6RF:1:1102:6012:8211 1:N:0:1
AGCCAGTCATACTCCTCCGCTCTTGATATGCTCAAGTTCAGCGGGTAGTCCTACCTGATTTGAGGTCAAATTGTCAGAAGCTGTCTCAAAAGAGACCCTTTAGAAGCTGAACCCCATCTATAAACCTGCTCTTCACAAATGGCGTAGATAATTATCACACCAAAGCAAGGCAACAAAGGTCCCGCTAATGCATTTCAGGAGAGCCGACTTCTGAGAAACCCGCATACTCCCACATCGGAGACTGATCAACAAAAGAGGTTAAAAAGGATGAAAATGACGTGTCACCCAGACAGGAGTGGGCAGCGGAGCACCACTGAACGATAGGAGTATGCGAAGGGGTGTTGAGTCAC
+
AAAAACFFBFFFBFGG1BAE10B1A3DFGGFHFFAG2D2EG10/EAE/FBFG2B0F1BBAGB2FEFGHG1FEGGGHBF11CFCFGHG2BFHC/GEGAACCG@GGFF1E1B1@ECE;BE8G0BFD$B40F3F#1BFHHHFHHEGGC0BF5GFH;HHH9HHGGHGACGFHBFFCFAGHD=<<F,C0A1<CEH5G6GHEHFFE//3GH?/@@BFF22B0<.,C/2:F0CFFF/0GGGF31111212B2200>111110B111/1GB2112DB@22D0//0/1D1//A001AA1110B0/A/0/////11A1AA02D21A000121A11110000A11A111>1111B311>>1
@M02197:105:000000000-AN6RF:1:1102:24538:8308 1:N:0:1
AGCCAGTCATACTCCTCCGCTATTGATATGCTTAAGTTCAGCGGGTAGTCCTACCTGATTTGAGGTCAAATTGTCAGAAGCTGTCTCAAAAGAGACCCTTTAGAAGCTGAACCCCATTTATAAAGCTGCTCTTCACAAATGGCGTAGATAATTATCACACCAAAGCAAGGCAACAAAGGTCCCGCTAATGCATTTCAGGAGAGCCAACTTCTGAGAAGCCCGCATACTCCCACATCCAAGCCTGATCAACAGAAAAAGCTGAAAAGGTTGAGAATTTCATGACACTCAAACAGGCATGCTCCTCGGAATACCAAGGAGCGCAAGGTGCGTTCAAAGATTCGATGATTCAC
+
BABBBFFFFFFFGGGGGBEGEEFHHCGHHHHGHHH5FHF5F5ECECAFHHGHFFHFHFHHHF5FF3B3BFGHGGHHEFFB33EGFBGHEFHHGHHHGCHCGHG3GHBHF3GGEGGDG7HHGFHHFHFHHFGHFGHHGGGGGFGGGGGGHHGHHHHHEGHHGHHFFHHGFFFHGHHHEHHGCCFDFHFGFHFFGG-FGFGFHFEGGFHGHHHHFHHHGBGGGGGFHFGGGGGGHGGGEFEBFG2DGBGGFFFHFGGBG1EHHHHG>CCG2FGBGDB1B1G2BFFGCDCGAAB11CBDF//GEGECG22HHHGFFHEAAEABFCGCGCFG11GFDGG1F1FBFD1FFAAAAA
@M02197:105:000000000-AN6RF:1:1102:18901:8290 1:N:0:1
AGCCAGTCATACTCCTCCGCTTATTGATATGCTTAAGTTCAGCGGGTAGTCCTACCTGATTTGAGGTCAAATTGTCAGAAGCTGTCTCAAAAGAGACCCTTTAGAAGCTGAACCCCATTTATAAAGCTGCTCTTCACAAATGGCGTAGATAATTATCACACCAAAGCAAGGCAACAAAGGTCCCGCTAATGCATTTCAGGAGAGCCGACTTCTGAGAAGCCCGCATACTCCCACATCCAAGCCTGATCAACAGAAAAAGCTGAAAAGGTTGAGAATTTCATGACACTCAAACAGGCATGCTCCTCGGAATACCAAGGAGCGCAAGGTGCGTTCAAAGATTCGATGATTCAC
+
A?ABBFFFFFFFGGGGGGGGGGGHGHGHHHHHGHHHGFHHHHHGGGGGGHHHHHHHHGHHHHHHGHHHHHHHHHHHHGGHHHHHHHHHHHHHHGHHHGHHHHHHHHHHHHHGHHGGGHHHHHGHHHHFHHHHHHHHHHHGGHGHGGGGGHHHHHHHHHGHHHHHHHHHHHHHHHHHHHGGGGHGGGHHHHHHHHHHHHHHHGGGFHHGGFGHHHHHHGGGGGHHHGGGHGHHHGHHGGHHHFGHHGHHHHHHHHHHHHHHHHHHHHHHHHHHHHF5HFHHHHHHHGFHHHHHHHHHHHHGCCGGHHHHHHHHHHHGGGGGHHHGGGGGHGGGGGGGGGGFFFFFFFBBAA@
@M02197:105:000000000-AN6RF:1:1102:19502:8549 1:N:0:1
AGCCAGTCATACTCCTCCGCTTATTGATATGCTTACGTTCAGCGGGTAGTCCTACCTGATTTGAGGTCAAATTGTCAGAAGCTGTCTCAAAAGAGACCCTTTAGAAGCTGAACCCCATTTATAAAGCTGCTCTTCACAAATGGCGTAGATAATTATCACACCAAAGCAAGGCAACAAAGGTCCCGCTAATGCATTTCAGGAGAGCCGACTTCTGAGAAGCCCGCATACTCCCACATCCAAGCCTGATCAACAGAAAAAGCTGAAAAGGTTGAGAATTTCATGACACTCAAACAGGCATGCTCCTCGGAATACCAAGGAGCGCAAGGTGCGTTCAAAGATTCGATGACTCAC
+
CCDDCFFFFFFFGGGGGGGGGGGHHHHHHHHHHHHHGHHHHHHGGGGGGHHHHHHHHHFHHHHFGHHHHHHHHHHHHHHHHHHHHHHHFHHHHGHHHGHHHHGHHGHHHHHHHHGGGHHHHHGHGGHHHHHHHHHHHHHHHHHHGGGGGHHHHHHHHHHHHGHHHHHHHHHHHHHHHHHHHHHHHGHGHHHHHGHHHHHHHGHGHHGHGGGHGHHHHGGGGGGGHHGGGGHHHGFGGGHHHGHGHHHHHHHHHHHHHHHGHHHGHHGHHHHHHHHHHGHHHHHHHGHHHHHGHHGHHGHGGGGGGHHHHHHHHHHGE2GGGFGHGGFGHGGGGGGGGGGFFFFFFFBBBBA
@M02197:105:000000000-AN6RF:1:1102:25670:8615 1:N:0:1
AGCCAGTCATACTCCTCCGCTTATTGATATGCTTAAGTTCAGCGGGTATCCCTACCTGATCCGAGGTCAACCATAGAAAATTGGGGGTTGATGGCAAGCATCCACCAGAACTCTGTAGCGAGAAAAATTACTACGCTTAGAGCCAGATGGCACCGCCACTGATTTTAAGGGCTGCCAGACGGCAGGCCCCAACACCAAGCTGAGCTTGAGGGGTTATAATGACGCTCGAACAGGCATGCCCCCCGGAATACCAAGGGGCGCAATGTGCGTTCAAAGATTCGATGATTCAC
+
ABCCCFFFFFFFGGGGGGGGGGGHHHHHGHHHHHHHGHHHHHHGGGGGHHHHHHHHHHH<HHHGGG;GG;HHG<G:HHHHH<HHEG9G:GHHHGHHHGHH<GHGHHHHGHHH<<H8:H:;G;GGHHHHHHHHHGDGG9GH;GHHHHHHH:HHHGGGGGGHGHHHHHHHHHHGHGGGHHHGGGGGGGGGHHGHGGGGGHHGGFFHGHHGGGHFFHHHHHHGGFGGHHGHHFHGHHHHGCGGFCCHHFHFFGGHHHGGGGGFBHHGGGGHGGGGGGGGGGFFFFFFFBA?AA
@M02197:105:000000000-AN6RF:1:1102:11036:8564 1:N:0:1
AGCCAGTCATACTCCTCCGCTTATTGATATGCTTAAGTTCAGCGGGTAGTCCTACCTGATTTGAGGTCAAATTGTCAGAAGCTGTCTCAAAAGAGACCCTTTAGAAGCTGAACCCCATTTATAAAGCTGCTCTTCACAAATGGCGTAGATAATTATCACACCAAAGCAAGGCAACAAAGGTCCCGCTAATGCATTTCAGGAGAGCCGACTTCTGAGAAGCCCGCATACTCCCACATCCAAGCCTGATCAACAGAAAAAGCTGAAAAGGTTGAGAATTTCATGACACTCAAACAGGCATGCTCCTCGGAATACCAAGGAGCGCAAGGTGCGTTCAAAGATTCGATGATTCAC
+
BBBBB@FFFFFFGGGGGGGGGGGHHHHHHHHHHHHHHHHHHHHGGGGGGHHHHHHHHHHHHHHHGHHHGHHHHHHHGHHHHHHHHGHHHHHGHFHHHGHHHHHHGHHHHHHHHHGGGHHHHHHHHHHHHHHHHHHHHHHGHHHHGGGGGHHHHHHHGHHHHGHHHHHHHHHHHHHHHHHHHHHHHGHHGHHHHHHHHHHHHGGGGHHHHHGHHHHHHGGGGGHHGGGGHGHHHHHHGGHHHHHHHHHHHHGHHHHHHHHHHHHGHHHHHHHHHHGDGHHGGHHGFFBFHHGHHHHHHHHGGCGGHHHHHHHHHHHGGGGGHHHHGGGGHGGGGGGGGGGFFFFFFFCBBAB
@M02197:105:000000000-AN6RF:1:1102:18894:8705 1:N:0:1
AGCCAGTCATACTCCTCCGCTTATTGATATGCTTACTTCCTCTAAATGACCAAGATCCTCCGCTTATTGATATGCTCCCTCGCTTATTGATATGCTTACTTCCTCTAAATGACCAAGATCCTCCGCTTATTGATATGCTTACTTCCTCTAAATGACCAAGATTCGATGATTCAC
+
ABGFBFFFFGHFGGGGGGGGGGGHHHHHHH7HHHHGHHHHHHHHHHHGHHHHGFFHFHHHHGHGGGHDFF5FGGHFFGFHHGGGEFGGBHHGHGHHFBGGFHGHHGHGAFGHFHG3GCGEFHGGHHGGHHHGHGHFFHHHHHHFHHFGHHHHHFFGGGGGGGFFFGHHFHHHFH
@M02197:105:000000000-AN6RF:1:1102:17948:8716 1:N:0:1
AGCCAGTCATACTCCTCCGCTTATTGATATGCTTAAGTTCAGCGGGTAGTCCTACCTGATTTGAGGTCAAATTGTCAGAAGCTGTCTCAAAAGAGACCCTTTAGAAGCTGAACCCCATTTATAAAGCTGCTCTTCACAAATGGCGTAGATAATTATCACACCAAAGCAAGGCAACAAAGGTCCCGCTAATGCATTTCAGGAGAGCCGACTTCTGAGAAGCCCGCATACTCCCACATCCAAGCCTGATCAACAGAAAAAGCTGAAAAGGTTGAGAATTTCATGACACTCAAACAGGCATGCTCCTCGGAATACCAAGGAGCGCAAGGTGCGTTCAAAGATTCGATGATTCAC
+
BBCCCFFFFFFFGGGGGGGGGGGHHHHHHHHHHHGHHHHHHHHGGGGGGHHHHHHHHHHHHHHHGHHHHHHHHHHHHHHHHHHHHHHHHHHGHGHGHGHHHHHHHHHHHHHHHHGGGHHHHHHHHGGHHHHHHHHHHHHGHHHHGGGGFHHHHHHHHHHHHHHHHHHHHHHHHHHHHHHHHHHHGHHHHHHHHHHHHHHHHGGGHHHHGGGGHGHHHGGGGGGHHGGGGGHGGHHFGGHHHHHGHHHHHHHHHHGHHHHGHHGHGHHHHHHHHHHHGHHHGHHGGGEHHHHHHHHHG1HGGGGGGHHHHHHHHHHGGGGGHHHHGGGGHGFGGGGGGGGFFFFFFFBAAAA
@M02197:105:000000000-AN6RF:1:1102:20877:8830 1:N:0:1
AGCCAGTCATACTCCTCCGCTTATTGATATGCTTAAGTTCAGCGGGTAGTCCTACCTGATTTGAGGTCAAATTGTCAGAAGCTGTCTCAAAAGAGACCCTTTAGAAGCTGAACCCCATTTATAAAGCTGCTCTTCACAAATGGCGTAGATAATTATCACACCAAAGCAAGGCAACAAAGGTCCTGCTAATGCATTTCAGGAGAGCCGACTTCTGAGAAGCCCGCATACTCCCACATCCAAGCCTGATCAACAGAAAAAGCTGAAAAGGTTGAGAATTTCATGACACTCAAACAGGCATGCTCCTCGGAATACCAAGGAGCGCAAGGTGCGTTCAAAGATTCGATGATTCAC
+
BAACCFFFFFFFGGGGGGGGGGGHHHGHDGFHHHHHHHHHHHHGGGGGGHHHHHHHHHGHHHHHGHHHHHHHHEHHHHHHGHHHHHHHGHHHHGHHHGHHHGHHHHHHHHHHHHGGGHHHHHHHHHHHHHHHHHHHHHHHHHFHGHHGHHHHHHHHHHHHHHHHHHHHHHGHHHHHHHHHHHHHHHHHHHHHHHHHHHHHHGGGHHGGGHGHHHHHHHHGGGHHHHGGHGHHGGGFGGGHFBGHHGHHHHHHHFHGHHHHHHHHFFHHFHHHHHFFEFHHEHHHHGHHHGBGBHHHHGHGGGGGHHHHHHGFFHHGGCGGHHHHGGGGHGGFGGGGGGGFFFFBFFBBBBB
@M02197:105:000000000-AN6RF:1:1102:21660:8824 1:N:0:1
AGCCAGTCATACTCCTCCGCTTATTGATATGCTTAAGTTCAGCGGGTAGTCCTACCTGATTTGAGGTCAAATTGTCAGAAGCTGTCTCAAAAGAGACCCTTTAGAAGCTGAACCCCATTTATAAAGCTGCTCTTCACAAATGGCGTAGATAATTATCACACCAAAGCAAGGCAACAAAGGTCCCGCTAATGCATTTCAGGAGAGCCGACTTCTGAGAAGCCCGCATACTCCCACATCCAAGCCTGATCAACAGAAAAAGCTGAAAAGGTTGAGAATTTCATGACACTCAAACAGGCATGCTCCTCGGAATACCAAGGAGCGCAAGGTGCGTTCAAAGATTCGATGATTCAC
+
BCCCCFFFFFFFGGGGGGGGGGGHHHHHGHHHHHHHGHHHHHGGGGGGGHHHGHHHHHHHHHHHGHHHHHHHHHHHGHHHHHHHHHHHHHHHGGGHHGHHHHHHHHHGHHHHHHGGGHHHHHHHHGHHHHHHHHHHHHHHHHHHGGGGGHHFHGHHHHHHHHHHHHHHHHHHGHHHHHHHGHGHHGHHHHHHHHHGHHHGHGHGHHHGGHHGGHHHHGGGGGHHHHGGGGHHHHHHFGHHEFFHHHHHHHHHHHHHHBHHHHHHHHHHHHHHFHHHHHHHGHHHDGHHHGHHHHFHHGHGGFGGHHHHGHHHHHHGFGGEGCFGGGEGHGGGGGGGGGGFFFFFFF??AAA
@M02197:105:000000000-AN6RF:1:1102:4999:8788 1:N:0:1
AGCCAGTCATACTCCTCCGCTTATTGATATGCTTAAGTTCAGCGGGTAGTCCTACCTGATTTGAGGTCAAATTGTCAGAAGCTGTCTCAAAAGAGACCCTTTAGAAGCTGAACCCCATTTATAAAGCTGCTCTTCACAAATGGCGTAGATAATTATCACACCAAAGCAAGGCAACAAAGGTCCCGCTAATGCATTTCAGGAGAGCCGACTTCTGAGAAGCCCGCATACTCCCACATCCAAGCCTGATCAACAGAAAAAGCTGAAAAGGTTGAGAATTTCATGACACTCAAACAGGCATGCTCCTCGGAATACCAAGGAGCGCAAGGTGCGTTCAAAGATTCGATGATTCAC
+
BBBBAF@FFBFFGFFF4EEGCFFFHGHEHFFHHHHHHDGFGBGFEGGEEFGFGHF1FGFBGHFH1FHEHHHFFGGHFFHHGFHGHHHHHHHHHGGHHGFHFHHHHHGHGEGHHHGGFHHHHFHHGHGHHHGHHHHGHHGGHHGEFFDGGFHHGFHHHGHHHHHHHGHHHGHGHHHHHHEH<GGGHHHHGHHGHHHHHHHHHEFGFHGGFGHGGGGGGFGFCEGGGBDGGFGGGFHGECHFE3GHHHHFHHHFFHFHFFFHGGGEHHGBGHHHHFGF5FGBHGF3BF5C5GBGE3GFHHHE?CEDCHGBFDGEBFHGGEAECFGFEECGCGCFGBBCFGFFFFDFBF3A>>3
@M02197:105:000000000-AN6RF:1:1102:3632:8861 1:N:0:1
AGCCAGTCATACTCCTCCGCTTATTGATATGCTTAAGTTCAGCGGGTAGTCCTACCTGATTTGAGGTCAAATTGTCAGAAGCTGTCTCAAAAGAGACCCTTTAGAAGCTGAACCCCATTTATAAAGCTGCTCTTCACAAATGGCGTAGATAATTATCACACCAAAGCAAGGCAACAAAGGTCCCGCTAATGCATTTCAGGAGAGCCGACTTCTGAGAAGCCCGCATACTCCCACATCCAAGCCTGATCAACAGAAAAAGCTGAAAAGGTTGAGAATTTCATGACACTCAAACAAGCATGCTCCTCGGAATGCCAAGGAGCGCAGGGTGCGTTCAAAGATTCGATGATTCAC
+
>A333BBFFBFFGFGGGGEGGGGHHHFHHHGHHHHBEHFGCFHEGGGGFHHFGHHHHHHHHHHGGHG2EGFBGHHHHHHFFFGGHGHHEGHHHGGHHFHGHFFHHHHFGHGGHHGGGFEGHHFHHGHHFFHHHFHBGFHHHHHEDFCGGHHGHHGHHHFHHFHHHGHGHHHHHHHHHGGC@DGCFCCHHHFHHFHGFHHFHGF:ACEHGHGFGFHGFFGFFGGGGGEFBFGHHHGEE/BEHHFHHF2GGGHHHHHHHFBGDDFBHHFGBHHFGFB1FFHGHHF@GGFHFGFAD1BFGGEEGGEFGBHDB10FBGF0EA??CFGAAA00GGDFGBEFEBB1FDBFDFAA?AA
@M02197:105:000000000-AN6RF:1:1102:10729:8735 1:N:0:1
AGCCAGTCATACTCCTCCGCTTATTGATATGCTTAAGTTCAGCGGGTAGTCCTACCTGATTTAAGGTCAAATTGTCAGAAGCTGTCTCAAAAGAGACCCTTTAGAAGCTGAACCCCATTTATAAAGCTGCTCTTCACAAATGGCGTAGATAATTATCACACCAAAGCAAGGCAACAAAGGCCCCGCTAATGCATTTCAGGAGAGCCGACTTCTGAGAAGCCCGCATACTCCCACATCCAAGCACGGACAGCAGAAAAAGCTGAAGAGGGTGAGAAGAACATGACACTCAAACAGGCATGCGCCTCGGAATACCAAGGAGCGCAAGCTGTGTTCAAAGATTCGATATCTCGC
+
3AAAAFFFFFFFGGGGGFGGCGGHHHHHHHGHHHFHGHHFFFGA22EEAGFDHHGFHHHHFHHFHBGHHEEGHGFFFFFHCHFGHHHHHHHGHGHHHGHHHHGGHGHHHHHHEGGGGHFHHHFEHDB:3GHHH;H:HFEH8GHHG?BGGFHFH78FF;H:F8ECC9F1FHAGFFHGH9:G#@>DGGGGAHHFGHGHGBFBGEEGHG?CAFFBBBFFGEFFF6GGGGG8EF1CFFF1/11//?//111111GE0B1@11112DBB/F001B12212222F2D@@1D/101FF@111//A/A//EA022221A11F10AA00001B00B01AA3F33FA11111311111111
@M02197:105:000000000-AN6RF:1:1102:12970:8874 1:N:0:1
AGCCAGTCATACTCCTCCGCTTATTGATATGCTTAAGTTTAGCGGGTAATCCTACTCGATTTGAGGTCAAGTTATCAGAATTGTCCGAAGACCGTTCGAAGCAACAGAGCTCCTAATCAGACAAAAAAAACAGCGGGGGTTAAGTTATAACGCCGTACTATGTTTAACTAGGAGTTGTACTAAGTCATTTAAGATGAGCCTGACAGCAAGTACCAGGCAACATCCAAGTCCACCGCTCTCTAATCACAAAATCAGAGAGTGTGAGAGTATAATAACACTCAAACGAGCATACCCTTTGGAATACCAAAGGGTGCAAGGTGCGTTCAAAGATTCGATGATTCAC
+
BBCCCFFFFFFFGGGGGGGGGGGHHHHHHHHHHHHHHHHHHHGGGGGGHHHHHHHHHGHHHGHHGHHHHHHHHFHHHHHHHHHHHHGGGGGHHGGGHGHHGGHHHHHHHHHHHHHHHHHHHHHGHGGGGGGHHHGGGHHHGHHHHHHHHHHGGGHHHHGHHHHHHGHHHHHHHGHHHHHHHHHGHHHHFHHHHHHHHHGHHHHHGHGHHHHHHHGHGHHGGHFGHHHHFGFGGGHGHGHHHHHGHHHHHHHGGHGHHHHHHHHHHHHHHHHHHHHHHGGGGGGGHHHHHGAGHGHHHHHHHGHHHHHHGHHHHHHHGGGGHFGGGGGGGGFFFFFFFFBBBBB
@M02197:105:000000000-AN6RF:1:1102:6116:9102 1:N:0:1
AGCCAGTCATACTCCTCCGCTTATTGATATGCTTAAGTTCAGCGGGTAGTCCTACCTGATTTGAGGTCAAATTGTCAGAAGCTGTCTCAAAAGAGACCCTTTAGAAGCTGAACCCCATTTATAAAGCTGCTCTTCACAAATGGCGTAGATAATTATCACACCAAAGCAAGGCAACAAAGGTCCCGCTAATGCATTTCAGGAGAGCCGACTTCTGAGAAGCCCGCATACTCCCACATCCAAGCCTGATCAACAGAAAAAGCTGAAAAGGTTGAGAATTTCATGACACTCAAACAGGCATGCTCCTCGGAATACCAAGGAGCGCAAGGTGCGTTCAAAGATTCGATGACTCAC
+
BABCCFFFFFFFGGGGFGGGGGGHHHGHHHHHHHHHHHHFHHHGGGGGGHHHHHHHHHGHHHHFGHHHHHHHHHHHHHHHHHHHHHHHHHHHHGHHHGHHHHHHHHHHHHHHHHGGGHHHHHHHHHHHHHHHHHHHHHHHHHHGGFFGGHHHHHHHHHHHHGHHHHHHHHGHHHHHHHHG?FGGGHGGGHHHHHHHHHHHHGHGGHGHHHHGHGHGHGGGGFFHHHGGHGGHHHHGGGHHGHGHHHHHHHHGHFHHHGHGHHHHHHFFFHFGGHHGHHHHHHHGFGFHHHHGEHFHHGHGGGGGHHHGHHHFGDEGGGGGHGHHGGGGHGGGGGFGGCGFBFFFFFBBABB
@M02197:105:000000000-AN6RF:1:1102:10211:9188 1:N:0:1
AGCCAGTCATACTCCTCCGCTTATTGATATGCTTAAGTTCAGCGGGTGGTCCTACCTGATTTGAGGTCAAATTGTCAGAAGCTGTCTCAAAAGAGACCCTTTAGAAGCTGAACCCCATTTATAAAGCTGCTCTTCACAAATGGCGTAGATAATTATCACACCAAAGCAAGGCAACAAAGGTCCCGCTAATGCATTTCAGGAGAGCCGACTTCTGAGAAGCCCGCATACTCCCACATCCAAGCCTGATCAACAGAAAAAGCTGAAAAGGTTGAGAATTTCATGACACTCAAACAGGCATGCTCCTCGGAATACCAAGGAGCGCAAGGTGCGTTCAAAGATTCGATGATTCAC
+
BBCBBFFFFFFFGGGGGGGGGGGHHHGHHGHHHHHHHHGHHHHGGGFGGEHHHGHHHHGHHHHHGHHHHGHEHHHHHHHHHHHHHGHHHHHHHGHHHGHHHHHHHHHHHHHHHHGGGHHHGHHHHHHHHHHHHHHHHGGHGHHHGGGGGHHGHHHHHHH:HGHHHHGHHGGHHHHHHGHGHHHHHGGGGHHHHHHHHHHGHGHGHHGGGFGHHHHHHGGGGGGGGGBBHGHGFFGFCGHHFHGHHGGEFBHHHHHGHEHHHGHHHHFCFHGHFHG@5FHHHHHGEGHHHGFHHHGHHHEGGCFAHHHHHHGHFFFAEE?EFA4GGFGGHGGGFFFGGGGFFFFFFFBBAA>
@M02197:105:000000000-AN6RF:1:1102:26772:9465 1:N:0:1
AGCCAGTCATACTCCTCCGCTTATTGATATGCAGAGGATTACTTCCTCTAAATGACCAAGATCTCCGCTTATTGATATGCTTACTTCCTCTAAATGACAAAGGTCCTCCGCTTATTGATATGCTTACTTCCTCTAAATGACCAAGATCCTCCGCTTATTGATATGCTTACTTCCTCTAAATGACCAAGGTCCTCCGCTTATTGATATGCTTACTTCCTCTAAATGACCAAGCAAAGATTCGATGACTCAC
+
CCCCCFFFFFFFGGGGG8GGGGGHHHHHHHHHHF9HGHHHFH;HHHHFHHHHFHHHH9HHHHHHHHGGGG7HHHHHGF-HHHHH9HFG7HHHHHHHGGHHHG7FGHH7H5GGGGHHHFFHFHHHHHFHHEG6HEHGFFFFHBGHFHFFEFBCHHHGHHHHGGHGHFHHGCGHHFHGHHGGGFFHHHHGEEGGGCGHHHHDDHGHHHHHHHHHHHGHHGHHHHHHHHGHHHGGGGGGGGBFFFFFFCCBAB
@M02197:105:000000000-AN6RF:1:1102:17686:9568 1:N:0:1
AGCCAGTCATACTCCTCCGCTTATTGATATGCTTACTTCAGCGGGTAGTCCTACCTGATCCGAGGTCAACCTGAAAATAATATGGGGGTTGCTGGCAAGACACCGTCCGGACCCTGTCGCGAGGAGTATTACTACGCGTAGAGCCGACCGGCACCGCCACTGATTTTAGGGGCCGCGAGACCGCGAGCCCCAAGACCAAGCAAAGGCTTGAGTGGTTGTAATGACGCTCGAACAGGCATGCCCTTCGGA
+
CCCCCFFFFFFFGGG;GG88GGGHHHHH;HH:HH;HHHH<H0GG9GG;<HH<<HH<H<<H<H8GG.;HHHH<.HHHH9HHH<<HHHGGG;G:/HH9HHG<H<HGG<GGG;;GGG<HHHG<G:GG;:H:HH<HH<HG7G:GG;HHHGGG8G9GGGGGHHHGHHHGGGGHGGGGFFGFHFFFFGGFFFGGHGGHHHHGHHHHHHHHGHHGHHHGGGHHHHHHHFGGGGHGGGGGGGGGGFCCCBCCCCCCC
@M02197:105:000000000-AN6RF:1:1102:3838:9600 1:N:0:1
AGCCAGTCATACTCCTCCGCTTATTGATATGCTTAAGTTCAGCGGGTAGTCCTACCTGATTTGAGGTCAAATTGTCAGAAGCTGTCTCAAAAGAGACCCTTTAGAAGCTGAACCCCATTTATAAAGCTGCTCTTCACAAATGGCGTAGATAATTATCACACCAAAGCAAGGCAACAAAGGTCCCGCTAATGCATTTCAGGAGAGCCGACTTCTGAGGAGCCCGCATACTCCCACATCCAAGCCTGATCAACAGAAAAAGCTGAAAAGGTTGAGAATTTCATGACACTCAAACAGGCATGCTCCTCGGAATACCAAGGAGCGCAAGGTGCGTTCAAAGATTCGATG
+
BBBB@FFFFFFFGGGGGGCFG?FGHCEDGHGHHHGGB5DD5DGD?FGGFHHGFGFHHHGHHHHFEB3GG3DFHHHHF5FFCGHFHGHHHEHFGGEFHG1FGFGHHHGHHHHHGHGGGFHFGGGHFFHHGHHH7HHHHHHFHHBBGGFCEFGHHHHGHHHHHGHGHHHGHHGHHHGFHFHHDGHHGFGFDFHHHHHHHHHGHGHGHHCD?DDGEGFFEGCGG7GEFHFGGGGGFFGB1CHHFFGF4HGHHHHGBHGHHGFBHGHHGHFHFBGHFGD55HGADE53DGGCDB3EGBCGF1HGEAA23FDBAB3GBGFE2EE2GDHGEEEA4BGGFFFFAB4FAA>3A
@M02197:105:000000000-AN6RF:1:1102:14871:9638 1:N:0:1
AGCCAGTCATACTCCTCCGCTTATTGATATGCTTAAGTTCAGCGGGTATCCCTACCTAATCCGAGGTCAATCATTAAAAAATGGGGGGGTTCTGGCGAGTGTCCACCAGGTGTCTATAGCGATGAATTTACTACGCTTAGAGCCTGACAGCACTGCCACTGATTTTAGAGACTGCCTTGACAGCAGGTCTCAACACCAAGCTAGGCTTGAGGGGTGATAATGACGCTCGAATAGGCATGCCCCTCGGAATACCAAGGGGCGCAATGTGCGTTCAAAGATTCGATG
+
AAAAAFFFBD@FFGFGGGGGGGEFFFFHHFFGF55AGFHHHHHEGCE2AGHHHEFHHBCHHHGFFFEHHFFFFGFGFFGFGGGGHFGGFFFFFFFFFHHGE9GFGFHFEFBGFFFFFFFHFFFFHHGFFFFGGFFHFFHHFGFGFFBHHGFFGGGHFHHFFFHHFHHHHHFFHGFFDHFFFFGHHGHHGFFFHGHGFHHGFFGFFBGFEAGGHFFHHFGGFFFFDDFGFDHG?GHHHEGFA/GGFFHHFBFB0GCEEEEGHFGGEGGGGGGBDF3FAFBFAAAAA
@M02197:105:000000000-AN6RF:1:1102:12567:9612 1:N:0:1
AGCCAGTCATACTCCTCCGCTTATTGATATGCTTAAGTTCAGCGGGTATCCCTACCTGATCCGAGGTCAACCGTAAAAGATGAGGGGGTTTTGACAGGTAGCCGCCGGGACCCTATAGCGAGAGAATTACTACGCTTAGAGCCAGACGGCACCGCCACTGATTTTAAGGGCCGCGGAACCGCGAACCCCAAGACCAAGCCGAGGCTTGAGTGGTTATAATGACGCTCGAACAGGCATGCCCCTCGGAATACCAAGGGGCGCAACGTGCGTTCAAAGATTCGATGATTCAC
+
CBCCCFFFFFFFGGGGGGGGGGGHHHHHHHGHHHHHHHHHHHGGGGGGHHHHHHHHHHH<HHH9GG-HHGHH;9HGHHG8;HGGHGG:GGG/HGHHHG;GHHHGG:GG:;GGG:HHGH:GGGG9GHHH<H;HHGGG8GHHHH<HH<GGGGGGGGGHHHHHHGHHHHHGGGGGGGHGGFGGGGHGFGGGHHGHHFGGGGGGHHGHHFHHHGHHHHGFFHHGGGGGHFGFHHHGGHHHGGGGGCGHHHHHHHHHHGGGGGGEGF4GGEGHGGGGGGGEGGFFFFFFFBBBBB
@M02197:105:000000000-AN6RF:1:1102:7103:9725 1:N:0:1
AGCCAGTCATACTCCTCCGCTTATTGATATGCTTAAGTTCAGCGGGTAGTCCTACCTGATTTGAGGTCAAATTGTCAGAAGCTGTCTCAAAAGAGACCCTTTAGAAGCTGAACCCCATTTATAAAGCTGCTCTTCACAAATGGCGTAGATAATTATCACACCAAAGCAAGGCAACAAAGGTCCCGCTAATGCATTTCAGGAGAGCCGACTTCTGAGAAGCCCGCATACTCCCACATCCAAGCCTGATCAACAGAAAAAGCTGAAAAGGTTGAGAATTTCATGACACTCAAACAGGCATGCTCCTCGGAATACCAAGGAGCGCAAGGTGCGTTCAAAGATTCGATGATTCAC
+
CBCCCFFFFFFFGGGGGGGGGGGHHHHHHHGHHHHHHHHHHHHGGGGGGHHHHHHHHHHHHHHHGHHHHHHHHHHHHHHHHHHHHHHHHHHHHGHHHGHHHHHGHHHHHHHHHFGGGHHHHHHHHHHHHHHHHHHHHHHHHHHGGGGGGHHHHHHHHHHHHGHHHHHHHFHHHHHHHHHGHHGGGHHHGHHHHHHHHHHHGGHGHHHHHHHHHGHHHGGGGGHGHHGGHGHGGHHGGGHHHHHFGGHHHHGHHHHHHHHGHHHHGHHHHHHHHHHHGBHHHHGFGGGHHHHHHHHHHGHGGGGGHHEHHHHHHCHFGGECHFCGGGGGHGGGGGGGGGGBFFFFFFA@AAA
@M02197:105:000000000-AN6RF:1:1102:6101:9730 1:N:0:1
AGCCAGTCATACTCCTCCGCTTATTGATATGCTTAAGTTCAGCGGGTATCCCTACCTGATCCGAGGTCAACCTTGAAATAATGGGGGTCGATGGCAAGACTGTCACACACTCCAAGCGAAAGATAAACACTTACTACGCCAGGGAATATGAGATGATCCGCCTTTGAATTTCAGAAGGGAGAATGCAAGCATACTCATCTTCCATGACCAAGCAATGGTGCTTGAGAGGTATTTAATGACGCTCGAACAGGCATGCCTCCCAGAATACCAGGAGGCGCAATGTGCGTTCAAAGATTCGATGATTCAC
+
A?AAAF4DFFFFGGGGGGGGGGGGHHGHHHHHHHHHHHHHGHHGGGFGHBHHHHHFHHHHDGHGGGGGHGHFHHGGGGHGHGHHHGGFEFGFFEHHHGFHFCFHHHHFHHHGHHHGFG?CGHHHGFFG<FFGGHHFHGGFGGGHHHGFHGHHHEGCDD><FGGGGHHHHHHHEHFHHHHHGHHHHHFFHGHGGFBFBFFGGGGGGHHFBFF?EGFGGFGGBCFGGGHHHGFHFHFHGGGGCHHEGHHHGHHHHEEAA22GF5GHHHGFFBEEEGGGHHFHEEEGHCGGFFGGGGGFFFFFFFBBBAB
@M02197:105:000000000-AN6RF:1:1102:20931:9936 1:N:0:1
AGCCAGTCATACTCCTCCGCTTATTGATATGCTTAAGTTCAGCGGGTAGTCCTACCTGATTTGAGGTCAAATTGTCAGAAGCTGTCTCAAAAGAGACCCTTTAGAAGCTGAACCCCATTTATAAAGCTGCTCTTCACAAATGGCGTAGATAATTATCACACCAAAGCAAGGCAACAAAGGTCCCGCTAATGCATTTCAGGAGAGCCGACTTCTGAGAAGCCCGCATACTCCCACATCCAAGCCTGATCAACAGAAAAAGCTGAAAAGGTTGAGAATTTCATGACACTCAAACAGGCATGCTCCTCGGAATACCAAGGAGCGCAAGGTGCGTTCAAAGATTCGATGATTCAC
+
BBBCCFFFFFFFGGGGGGGGGGGHHHGHHHHHHHHHHHHHHHHGGGEGGHHHHHHHHHHHHHHGGHHHHHHHHHHHHHHHHHGHHHHHHHHHHGHHHGHHHHHHHHHHHHHHHHGGGHHHHHHHHHGHHHHHHHHHHHHHHHHHGGGGGHHHHHHHHHHHHHHHHHHHHHHHHHHHHHHGHHHHHGGGHHHHHHHHHHHHHGGGHHHGHGHGHHHGHGGGGGGGHHGGGGGHHHHHGGHGGHGHHHHHHHHHHHHHHHHHGHHHHHHHHGHHFHFFFFGHHHHHHGHHHHHHHHHHHHHGGEEGHHHHHHHHHHGFECCGHFGHGGGGHGGGGGGGFGGBFFFFFFAAABB
@M02197:105:000000000-AN6RF:1:1102:26709:9976 1:N:0:1
AGCCAGTCATACTCCTCCGCTTATTGATATGCTTAAGTTCAGCGGGTAGTCCTACCTGATTTGAGGTCAAATTGTCAGAAGCTGTCTCAAAAGAGACCCTTTAGAAGCTGAACCCCATTTATAAAGCTGCTCTTCACAAATGGCGTAGATAATTATCACACCAAGGCAAGGCAACAAAGGTCCCGCTAATGCATTTCAGGAGAGCCGACTTCTGAGAAGCCCGCATACTCCCACATCCAAGCCTGATCAACAGAAAAAGCTGAAAAGGTTGAGAATTTCATGACACTCAAACAGGCATGCTCCTCGGAATACCAAGGAGCGCAAGGTGCGTTCAAAGATTCGATGACTCAC
+
CCCCCFFFFFFFGGGGGGGGGGGHHHHHHHHHHHHFHHHGHGHGGGGGGHHHHHHHHHFHHHHHGGHHHHHHHHHHHHHHGHHHHHHHHHHHHGHHHGHHHHHHHHHHHHHHHHGGGHHHHHHHHHGHHHHHHHHHHHHHHHHHGGGGGHHHHHHHHHHGHHHHHGHHHHHHHHHHHHHGEGGHGHHHHHHHHHHHHHHHHGGGHHHHHGHHHHHGHGGGGGHHHHGGHGHHHGHHGGHHHHHGHHHHHHGHHHHHHHGHHHHHHHHHGHHHHGHGEGHGFDHGEEGGHHGHHHHHHHHGGGGGHHGHHHFHHHFGFEFEFFGHGGGGHGGGGGGGGGGFFFFFFFA?CCB
@M02197:105:000000000-AN6RF:1:1102:18314:9874 1:N:0:1
AGCCAGTCATACTCCTCCGCTTATTGATATGCTTAAGTTCAGCGGGTAGTCCTACCTGATTTGAGGTCAAATTGTCAGAAGCTGTCTCAAAAGAGACCCTTTAGAAGCTGAACCCCATTTATAAAGCCGCTCTTCACAAATGGCGTAGATAATTATCACACCAAAGCAAGGCAACAAAGGTCCCGCTAATGCATTTCAGGAGAGCCGACTTCTGAGAAGCCCGCATACTCCCACATCCAAGCCTGATCAACAGAAAAAGCTGAAAAGGTTGAGAATTTCATGACACTCAAACAGGCATGCTCCTCGGAATACCAAGGAGCGCAAGGTGCGTTCAAAGATTCGATGATTCAC
+
CCCCDFFFFFFFGGGGGGGGGGGHHHHGHHHHHHHHGHHHHHHGGGEGGHHHHHHHHHHHHHGHGHHHHHHHHHHHHHHHHHHHHHHHHHHGEGHHHGHHHHHHHHHHHHHHHHGGGHHHHHHHHHHHGGGGHHHHHHGHHHHHGGGGGHHHHHHHHHHHHGHHHHHHHHGHHHHHHHHHHHHHHHHHHHHHHHHHHHHHHGGGHHHHHHHGHHHHHGGGGGGHHGGGGGHFHHHHGGHHGHHHHGHHHHHHHHHHGHHHHHGHHGHHHHHHHHHFFDHHHHHHFGHHGHHHHHHHHHHECE2GHHHHHCHHHHHGGGGGHHHHGGGGHGGGGGGGGGFCFFFFFFBBBBB
@M02197:105:000000000-AN6RF:1:1102:18547:9996 1:N:0:1
AGCCAGTCATACTCCTCCGCTTATTGATATGCTTAAGTTCAGCGGGTAGTCCTACCTGATTTGAGGTCAAATTGTCAGAAGCTGTCTCAAAAGAGACCCTTTAGAAGCTGAACCCCATTTATAAAGCTGCTCTTCACAAATGGCGTAGATAATTATCACACCAAAGCAAGGCAACAAAGGTCCCGCTAATGCATTTCAGGAGAGCCGACTTCTGAGAAGCCCGCATACTCCCACATCCAAGCCTGATCAACAGAAAAAGCTGAAAAGGTTGAGAATTTCATGACACTCAAACAGGCATGCTCCTCGGAATACCAAGGAGCGCAAGGTGCGTTCAAAGATTCGATGACTCAC
+
BBBBCFFFFFFFGGGGGGGGGGGHHGHHFHFHHGFHHHHHHHHGGGGGGHHHHHHHHHHHHHHHGHHHHHHHHHHHHHHHHHHHHHHHHHFFHGHHHGHHHHHHGHHHHHGHHHGGGHHHHHHGHHHHHHHHHHHGHHGHHHGHGGGGGHGHHHHHHHHHHHHHHHHHHHHHHHHHHHHFGGDHHHHHGHHHHHHHHHHHHGHGGHGGGHGGHHHGHGGGGGHHGGGGHGGGGGGHCGHHHFGDGGHHHHHHHHHGHHHHHHHHHHHHGHHGHHHHHHHHHHHFGGHHHHHHHHGHHHFECGEGHHHHHGDBHHGGGGGGHFHHGGGGHGGGGFGGGGGFFFFFFFBBBBA
@M02197:105:000000000-AN6RF:1:1102:8641:10108 1:N:0:1
AGCCAGTCATACTCCTCCGCTTATTGATATGCTTAAGTTCAACGGGTATCCCTACCTAATCCGAGGTCAATCATTAAAAAATGGGGGGGTTCTGGCGAGTGTCCACCAGGTGTCTATAGCGATGAATTTACTACGCTTAGAGCCTGACAGCACTGCCACTGATTTTAGAGACTGCCTTGACAGCAGGTCTCAACACCAAGCTAGGCTTGAGGGGTGATAATGACGCTCGAATAGGCATGCCCCTCGGAATACCAAGGGGCGCAATGTGCGTTCAAAGATTCGATGATTCAC
+
DBCCDFFFFFFFGGGGGGGGGGGHGHHHHHHHHHHHGHHHHHHGGGGGHHHHHHHHHHHHHHGGGGGHHHHHHHHHHHHHGHHHHGGGGGGGGFGFHGHGHGGHHHGHGGFGHHGGGHGGHHHHGFFHHGGGFFHGFHFGGFFFHHFHHHGFFFGHHFHHHHHGHGHHHHHFFHHHHGHHHHHHFGHHHGHGGFGGHHHHHFHGHHGGGGGHHHFHFGGHGGFFGGFHHHHGHHHGHGGGGGEDFHHFHFFHFHHGGGEDGFHHGGGGHGGGGGGGGGGFFFFFFFCBAAB
@M02197:105:000000000-AN6RF:1:1102:18527:10067 1:N:0:1
AGCCAGTCATACTCCTCCGCTTATTGATGTGCTTAAGTTCAGCGGGTAGTCCTACCTGATTTGAGGTCAAATTGTCAGAAGCTGTCTCAAAAGAGACCCTTTAGAAGCTGAACCCCATTTATAAAGCTGCTCTTCACAAATGGCGTAGATAATTATCACACCAAAGCAAGGCAACAAAGGTCCCGCTAATGCATTTCAGGAGAGCCGACTTCTGAGAAGCCCGCATACTCCCACATCCAAGCCTGATCAACAGAAAAAGCTGAAAAGGTTGAGAATTTCATGACACTCAAACAGGCGTGCTCCTCGGAATACCAAGGAGCGCAAGGTGCGTTCAAAGATTCGATGATTCAC
+
CBBCCFFFFFFFGGGGGGGGGGGHHHHHFHHHHGGGHHHHHHHGGGFGGHGHHHHHHGGHHHHHGHHHHHGGHHHHGHGHHHHHHHHHHHGFHGHHHGHHHHHHFHHHHHGGHHGGGHHHHHHHHHHHHHHHHHHHHHHHHGGHGFGGGHHGHHGHHHHHHHHHHHHHHHHHHHHHHHHHFGHHGHHHHHHHHHHHHHHHHGHGHGHHGGHGGHHGHGGGGGHHHGGGGGGGGHHHGGHHHHHGHGHHHHHGHHHHHHHGHEHHHGHHHHHHGHHHHHHHHHHHGGHHHGHHHGGGHHHGGGGDHHGHHHFHHHHEGEGGCGHFGGGGHGFGGGGGGGGBFFFFFFBBBBB
@M02197:105:000000000-AN6RF:1:1102:18141:10343 1:N:0:1
AGCCAGTCATACTCCTCGCTTATTGATATGCTTAAGTTCAGCGGGTAGTCCTACCTGATTCGAGGTTAAAAGATTGAAAAAAAGAGAAGATTGACTTCTGCTTTTACTTTGTGAGCCAACCGCGGAAGGGGAACGGACACAGCGACGATCAAAAGATTACTACACTGTTACCCATCGTTTATCTGCAGTAGGGCTAATGCATTTCAGAGAAGTCGACTCACGCCGACAGACTCCAAGTCCAAGCTGCACTTCCTTTTTAACAAAAGAAGTGAGTTGAGAGCTTCACGACACTCGAACGGGCATGCTCCTCGGAATACCAAGGAGCGCAAGGTGCGTTCAAAGATTCGATGACTCAC
+
BCCCCFFFFFFFGGGGGGGGGGHHHFHHHHGHGFHHHHHHHHGGGGGGHGHHHHHHHHHHHGHHGGHHFHHHGHHFGHHHHGGGGHHHHHHHHHHHHHHHHHHHHHGHGHHHHHHHHHGGGGGGGGGGFGGGGGGGGGGHHHHGGGGGGHGGHHHHHHHHHHHHHGHHHHHHHHGGHFFGHGGHHGHHHHHHGHHHHHHGHGHHGHHHGFFFFFHFDFGGFGGFHHGGGFHFHFFHFFGGHHHHFHFGCFCEEBFFHHGFHHHHHHGFHHHHHHFHHHHHHFF1F?HHEGGAGHHGGGHBFHHHGCGGGHGHHDFGFFG3EEGGEGHHHGGCGHGGBGGFCGGGFFFFFFDA3BBA
@M02197:105:000000000-AN6RF:1:1102:14677:10383 1:N:0:1
AGCCAGTCATACTCCTCCGCTTATTGATATGCTTACTTCCTCTAAATGACCAAGATCCTCCGCTTATTGATATGCTTACTTCCTCTAAATGACCAAGATCCTCCGCTTATTGATATGCTTACTTCCTCTAAATGACCAAGATTCGATGATTCAC
+
FCEGFHGGFFGFGGGGGGGGGGHHHHHHHHHHHHHHHHHHHHHHHHHHHHHHHHHHHIHIHHHGGHHHHHHHHHHHHGHHHHHHHHHHHHHHHHHHHHHHHHHHHHGHHHHHHHHHHHHHHHHHHHHHHHHHHGHHHHHHHHHHGFHHHHHHHH
@M02197:105:000000000-AN6RF:1:1102:22416:10469 1:N:0:1
AGCCAGTCATACTCCTCCGCTTATTGATATGCTTACTTCCTCTAAATGACCAAGATCCTCCGCTTATTGATATACTCCTCCGCTTATTGATATGCTTACTTCCTCTAAATGACCAAAGATTCGATGATTCAC
+
FHEGHHGHGHFGGGGGGGGHGGGHHHHHHHHHHHHHHHHHHHHHHHHGHHHHHHGHHIHHHGHHGGHHHHHHHHHHHHHHHHHHHHHHHHHHHHHHHHHHHHHHHHHHHHHHHHHHHHHHHHGHHHGIIHHH
@M02197:105:000000000-AN6RF:1:1102:22554:10478 1:N:0:1
AGCCAGTCATACTCCTCCGCTTATTGATATGCTTAAGTTCAGCGGGTATCCCTACCTGATCCGAGGTCAAAAGTTGAAAAAAAGGCTTAATGGATGCTAGACCTTTGCTGATAGAGAGTGCGACTTGTGCTGCGCTCCGAAACCAGTAGGCCGGCTGCCAATTACTTTAAGGCGAGTCTCCAGCAAAGCTAGAGACAAGACGCCCAACACCAAGCAAAGCTTGAGGGTACAAATGACGCTCGAACAGGCATGCCTTTGGAATACCAAAGGGCGCAATGTGCGTTCAAAGATTCGATGACTCAC
+
ABBBBFFFFFFFGGGGGGGGGGFHFFHHHHGHHHHHHGHHHHGGGGGGHHHHHHHHHHHHHHHEGGGHHHHGHFHHHHFHHGGGGHHHHHHHGHHHHHFHFHHHHHHHHHHHHHHHGGGGHHHHHGHHHGHHHGGGGGHHHHHHHHHHHHGHHGGHHHHHHHHHHHHHHHGHHHHGHHGHHHHGHHFGHHHHHHHHGGGGGHGHHGHFGGGHFHHGHGHHGHHHHHHHFHHHHFGGGGFGGHHFHHHHHHHHHHHHHHHGDDGBHHHGGFA2FDHHGCGGHGGGGGGGGFGFC5FFDDBBAA?
@M02197:105:000000000-AN6RF:1:1102:7386:10659 1:N:0:1
AGCCAGTCATACTCCTCCGCTTATTGATATGCTTAAGTTCAGCGGGTAATCCTACTCGATTTGAGGTCAAGTTATCAGAATTGTCCGAAGACCGTTCGAAGCAACAGAGCTCCTAATCAGACAAAAAAAACAGCGGGGGTTAAGTTATAACGCCGTACTATGTTTAACTAGGAGTTGTACTAAGTCATTTAAGATGAGCCTGACAGCAAGTACCAGGCAACATCCAAGTCCACCGCTCTCTAATCACAAAATCAGAGAGTGTGAGAGTATAATGACACTCAAACGAGCATACCCTTTGGAATACCAAAGGGTGCAAGGTGCGTTCAAAGATTCGATGATTCAC
+
BBCCCFFFFFFFGGGGGGGGGGGHHHHHHHHHHHHHGFHHHHHGGGGGGHHHHHHHHGGHHGHHGHHHHHHHHHHHHHHHHHHHHHGGGGGHHGGGHGHHGGHHHHHFHHHHHHHHHFHHHHHHHHHGGGGHHHGGGGHEHHHHHHHHHHHGGGHHHHHHHHHGGGGHHHHHFGHHHGGHHHHFHHHHHFFFHGHGFHFHFHGFHHHHGGFFHHHHFGFFFFFHFFFHHGFFFFGGHHFGHHHFHGFGF@HHHHHHGHHHGHGHHHHHHHHHHHHHHGHGGGGGHGHHHHHGHHFEFHGFFFGGFGBEFGBHHHFH?E?GHFCGGGGGGGGBFFFFFFABBBB
@M02197:105:000000000-AN6RF:1:1102:25794:10755 1:N:0:1
AGCCAGTCATACTCCTCCGCTTATTGATATGCTTAAGTTCAGCGGGTAGTCCTACCTGATTTGAGGTCAAATTGTCAGAAGCTGTCTCAAAAGAGACCCTTTAGAAGCTGAACCCCATTTATAAAGCCGCTCTTCACAAATGGCGTAGATAATTATCACACCAAAGCAAGGCAACAAAGGTCCCGCTAATGCATTTCAGGAGAGCCGACTTCTGAGAAGCCCGCATACTCCCACATCCAAGCCTGATCAACAGAAAAAGCTGAAAAGGTTGAGAATTTCATGACACTCAAACAGGCATGCTCCTCGGAATACCAAGGAGCGCAAGGTGCGTTCAAAGATTCGATGATTCAC
+
CCCDDFFFFFFFGGGGGGGEGGGHHGHHHHHHHHHHHHHHHHHGGGGGGHHHHHHHHGHHHHHGGHHHHHHHHHHHHHHHHHHHHGHHHHHHHGHGHGHHHHHHHHHHHHHHHGGGGHHHHHHHHHHHGGGGHHHHHHHHHHHHGGGGGHHGHHHHHHHHHHHHHHHHHHHHHHHHHHHHHHHHGHGHGHHHHHHHHHHHGGHGHHGHHHHGHHHHGGGGGGGGHHGGHGHFFHFHGGHHGHHGHHHHHHHHHHHHHHHHHHHHHHHHHHGHHHHHHHHHHHHGEEHHHHHHHHHGHHGGGGGGGBHFHGFHHHHGGGGGHHHHGGGGHGGGGGGGGGGFFFFFFFBCCCB
@M02197:105:000000000-AN6RF:1:1102:15635:10830 1:N:0:1
AGCCAGTCATACTCCTCCGCTTATTGATATGCTTAAGTTCAGCGGGTAGTCCTACCTGATTTGAGGTCAAATTGTCAGAAGCTGTCTCAAAAGAGACCCTTTAGAAGCTGAACCCCATTTATAAAGCTGCTCTTCACAAATGGCGTAGATAACTATCACACCAAAGCAAGGCAACAAAGGTCCCGCTAATGCATTTCAGGAGAGCCGACTTCTGAGAAGCCCGCATACTCCCACATCCAAGCCTGATCAACAGAAAAAGCTGAAAAGGTTGAGAATTTCATGACACTCAAACAGGCATGCTCCTCGGAATACCAAGGAGCGCAAGGTGCGTTCAAAGATTCGATGATTCAC
+
BBCCCFFFFFFFGGGGGGGGGGGHHHCHHHHHHGHHHHHHHHHGFGGFGHHHHHHHHHHHHHHHGHHHHHHHHHHHHHHHHHHHGHHHHHHHHGHHHGHHHHHHHHHHHHHHHHGGGHHHHHHHHHHHHHHHHHHHHHHHHHHHGGGGGHHHHHHHHHHHHGHHHHHHHHHHHHHHHHHHHHHHGHHHHGHHHHHHHHHHFGHGHHGHGHHFHHHGHGGGGGGHHHGGHGHGHGHHGGHHHHHFGFFHHHHGHHHHHHHHHHGHGHHHEHHHHHHHHHHGHHHHFGGHHHHHGHGGHHHGGGGGHHGHHHHHHHHGGGGGHHHHGGGGHGFFFGGCGGFFFFFFFFBBBBA
@M02197:105:000000000-AN6RF:1:1102:24162:10838 1:N:0:1
AGCCAGTCATACTCCTCCGCTTATTGATATGCTTAAGTTCAGCGGGTAGTCCTACCTGATTTGAGGTCAAATTGTCAGAAGCTGTCTCAAAAGAGACCCTTTAGAAGCTGAACCCCATTTATAAAGCTGCTCTTCACAAATGGCGTAGATAATTATCACACCAAAGCAAGGCAACAAAGGTCCCGCTAATGCATTTCAGGAGAGCCGACTTCTGAGAAGCCCGCATACTCCCACATCCAAGCCTGATCAACAGAAAAAGCTGAAAAGGTTGAGAATTTCATGACACTCAAACAGGCATGCTCCTCGGAATACCAAGGAGCGCAAGGTGCGTTCAAAGATTCGATGATTCAC
+
DCDEEFFFFFFFGGGGGGGGGGGHHHHHHHHHHHHHHHHHHHHGGGGGGHHHHHHHHHHHHHGHGHHHGHHHHHHHHHHHHHHHHHHHHHFHHGHHHGHHHHHHHHFHHHHHHHGGGHHHHHHHHGHGHHHHHHHHHHHHHHGHGGGGGHHHHHHHHHHHHHHHHHHHHHHHHHHHHHHHHHHHHHGHHHHHHHHHHHHHHGHGHHGHHHHHHHHHHGGGGGHGHHGGHGHGHHHHGGHHHGHHHHHHHHHHHHHHGGHFHHHHHHHHHHHGHHGHHHGHHHHHHGHHHHHHHHHHHHHGGGGGHHHHHHGHHHHGGGGGHHHHGGGGHGGGGGGGGGGFFFFFFFCCCBC
@M02197:105:000000000-AN6RF:1:1102:20024:10504 1:N:0:1
AGCCAGTCATACTCCTCCGCTTATTGATATGCTTACTTCCTCTAAATGACCAAGATCCTCCGCTTATTGATATGCTTAAGTTCAGCGGGTAGTCCTACCTGATTTGAGGTCAACCTGTAAAAATTGGGGGTTCTGGCAAGCCACCGGGGGGAACTCTATAGCGGGAGTATGTACTACGCTCAGAGCCCACCGGCACCGCCACTAATTTTGAGGGCCGCGGAGACCGCGTGCCCCAATACCACGCTAGGCGTGAATGGTTAAATGACGCTCGAACAGGCATGCCCTGCGGAATACCACAGGGCGCAATGTGCGTTCAAAGATTCGATGACTCAC
+
AABCCFFFFFFFGGGGGGGGGGGHHGHHGHHHHHHHHHHGHHHHHHHHHFHHHHFHHIHHHGGGGGHHHHHHHHHHHHHGHHHHHGGGGGGGHHHHHHHHHHHH$HHGHHHH;HH:<:HHHH;<<HHHGGGGH/HGHHHGHG<H<GGGGG8FFFFFFF.:F.FFF6FAFFFFFFF:FDFFFF:::FFF:FFFFFFGGGHGFGFGHHFHGHHGFGFGGFHHGGGFGGGGGGGHHHHHGHFE1GGECHGHGHHHHHHHGGHHFGGGECGHHGGHHGEHHHHGGGGGGGHHFFHHGHHGHGGCGGGBHHGGGGHGFFGGGGGGGFFFFFFFBAABB
@M02197:105:000000000-AN6RF:1:1102:6553:10950 1:N:0:1
AGCCAGTCATACTCCTCCGCTTATTGATATGCTTAAGTTCAGCGGGTAGTCCTACCTGATTTGAGGTCAAATTGTCAGAAGCTGTCTCAAAAGAGACCCTTTAGAAGCTGAACCCCATTTATAAAGCTGCTCTTCACAAATGGCGTAGATAATTATCACACCAAAGCAAGGCAACAAAGGTCCCGCTAATGCATTTCAGGAGAGCCGACTTCTGAGAAGCCCGCATACTCCCACATCCAAGCCTGATCAACAGAAAAAGCTGAAAAGGTTGAGAATTTCATGACACTCAAACAGGCATGCTCCTCGGAATACCAAGGAGCGCAAGGTGCGTTCAAAGATTCGATGATTCA
+
BCCCCFFFFFFFGGGGGGGGGGGHHGHHGHHHHHHGHHHHHHHGGGGGGHHHHHHHHHGHHHHHGHHHHHHHHHHHHHHHEHHHHHHHHHHHHGHHHGHHHHHHGHHHHHHHHHGGGHHHHHHHHHHHHHHHHHHHHHHGHHHHGGGGGHHGHHHHHHHHHGHHGHHHHHGHHHHHHHHGGHHHHHGHHHHHHHHHHHHHHGGGHHGGGGGHHHHHHGGGGGHGGGGGGGHHGGGHEFHHHHHHHHBHHHGHHHHHGHHGHGHHGHHHHHHHHHFFGHHHFHGFDGGGHHHGHFGGHGGGGGGGGHGHHHHGGHHGGGGGHHHGGGGGGGG5FGGGGGFFFFFFFBBBBB
@M02197:105:000000000-AN6RF:1:1102:24969:11190 1:N:0:1
AGCCAGTCATACTCCTCCGCTTATTGATATGCTTAAGTTCAGCGGGTAGTCCTACCTGATTTGAGGTCAAATTGTCAGAAGCTGTCTCAAAAGAGACCCTTTAGAAGCTGAACCCCATTTATAAAGCTGCTCTTCACAAATGGCGTAGATAATTATCACACCAAAGCAAGGCAACAAAGGTCCCGCTAATGCATTTCAGGAGAGCCGACTTCTGAGAAGCCCGCATACTCCCACATCCAAGCCTGATCAACAGAAAAAGCTGAAAAGGTTGAGAATTTCATGACACTCAAACAGGCATGCTCCTCGGAATACCAAGGAGCGCAAGGTGCGTTCAAAGATTCGATGATTCAC
+
BBBBBFFFFFFFGGGGGGGGGGDHHFFHHHHGHGHHHHHHHHHGGGGGGHHHHHHHHHHBHHHHEHHHGHHHHHHHHHHHHHHHHHHHHHHHHGHHHGHHHHHHHHGHHHHGFHGGGHEHHHHHHHHFHHHHHHHHHHFGHHHHGGGGGHHHHHHHHHHHHHHHHHHHHGGHHHHHHHHHHHHGHGHGGHHGGHHHHHHHHGHGGHFFGGHGHHHHHGGGFGGHGGGGHGGHHHGGGGHFGCGFEFFGHHHHHHHHHHHHHHHGGEHHHHHEHHFFHHHHHFHHHGGHHHFHGBHGHHHDEGGGFFFFCFFHHHHGGGGGFHFGEEGGHGCFGGGGAGFFFFFFFFBAAAA
@M02197:105:000000000-AN6RF:1:1102:24309:11407 1:N:0:1
AGCCAGTCATACTCCTCGCTTATTGATATGCTTAAGTTCAGCGGGTAGTCCTACCTGATTTGAGGTCAAATTGTCAGAAGCTGTCTCAAAAGAGACCCTTTAGAAGCTGAACCCCATTTATAAAGCTGCTCTTCACAAATGGCGTAGATAATTATCACACCAAAGCAAGGCAACAAAGGTCCCGCTAATGCATTTCAGGAGAGCCGACTTCTGAGAAGCCCGCATACTCCCACATCCAAGCCTGATCAACAGGAAAAGCTGAAAAGGTTGAGAATTTCATGACACTCAAACAGGCATGCTCCTCGGAATACCAAGGAGCGCAAGGTGCGTTCAAAGATTCGATGACTCAC
+
ABBCCFFFFFFFGGGGGGGGGGHHHGHHHHHHHHBFGHHHGHGGGGGGHHHHHHHHHHHHHHHGHHHGHHHHHHHHHHHGHHHHGHHHHHHHGHHHGHHGHHHGGHHHHHHHHGGGHHHHHHHGHHHHHHHHHHHHHGHHHEFGGGGGHHHHHHHHHHHHHHHHHHHHHGHHHHHHHHGGHHHHGHHHHGHHHHHHHHHGGGGHGHHHHHHHHHHHGGGGGHHHHGGHGHGGHHGGGHHHHGHHHHHHHHHHGHHHHHHHHHHHHHHHHHHHHHHHHHHHHHHHGGHHHGHHHGHHHGGGGGGHHHHHHHHHHHGGGGGHHHHGGFGHGGGGGGGGGGFFFFFFFCCBAB
@M02197:105:000000000-AN6RF:1:1102:20491:11344 1:N:0:1
AGCCAGTCATACTCCTCCGCTTATTGATATGTTTAAGTTCAGCGGGTAGTCCTACCTGATTTGAGGTCAAATTGTCAGAAGCTGTCTCAAAAGAGACCCTTTAGAAGCTGAACCCCATTTACAAAGCTGCTCTTCACAAATGGCGTAGATAATTATCACACCAAAGCAAGGCAACAAAGGTCCCGCTAATGCATTTCAGGAGAGCCGACTTCTGAGAAGCCCGCATACTCCCACATCCAAGCCTGATCAACAGAAAAAGCTGAAAAGGTTGAGAATTTCATGACACTCAAACAGGCATGCTCCTCGGAATACCAAGGAGCGCAAGGTGCGTTCAAAGATTCGATGATTCAC
+
>1>A>1BFFFFFDGGB11EFEGGFBFGF3FBAGHHGHHGHF2FE0EAEFGEGEAFFHGEGHGBBFHHB1FGBBFGGGHFF1FBFGGHHFHGHEGHHEF/FFGG1FHHBGHGFCH?FFGHFFGFGHGFGGGGHHGFGGGGFGGCGFFGGGGGHFGHGFHHGHHHHHGHHHHHGHHHHGHGCGGGGGHHHHHHHHFGGHHGHHGGGGGHGHGFBFHHHGGGFGGFEFFFFEGFGBHHHGGGHHHHHHGHHHHHHHHHHHHHHHHHHHHHHHHHGHHHGHGHHGHHHHGHHHHHHHHHHHGHGGFGGFHGFHGGGHHHFGGGGHGHHGGGGHGGGGGGGABFFFBFFFFBBBBB
@M02197:105:000000000-AN6RF:1:1102:10222:11460 1:N:0:1
AGCCAGTCATACTCCTCCGCTTATTGATATGCTCAAGTTCAGCGGGTAGTCCTACCTGATTTGAGGTCAAATTGTCAGAAGCTGTCTCAAAAGAGACCCTTTAGAAGCTGAACCCCATTTATAAAGCTGCTCTTCACAAATGGCGTGGATAATTATCACACCAAAGCAAGGCAACAAAGGTCCCGCTAATGCATTTCAGGAGAGCCGACTTCTGAGAAGCCCGCATACTCCCACATCCAAGCCTGATCAACAGAAAAAGCTGAAAAGGTTGAGAATTTCATGACACTCAAACAGGCATGCTCCTCGGAATACCAAGGAGCGCAAGGTGCGTTCAAAGATTCGATGACTCAC
+
BBBBAFFFFFFFGGGGGGGGGGGHHHHFHHHHHHHHHHHHHHHGGGGGGHHHGHHHHHHHHHHGGHHHHHHHHHHGHHHHEHHGHFHHGHHHGGGHHGHHHHHHHHHHHGHHHHGGGGHHHHHHHHHHHGHHHHGGHHHHHHHHGDCGGHHHHHGHHHH:HHHFHHHHHHHHHGHHHHFHGHHHHGHFHHHHHHHHHHFGFGFGHHGFGGHGHGHHHGFGGGHHGGGGGFFFGHHHGGHHGEHFGHHHHHHHHHHHHHHHHFGHHHHHHEHHHHHHGFHFHHHGEGHGHHHHGEGHHHHGFFFGHGBHHHHGHHHEGGGGHHGHFGEDGCGGGGGA2GGFFFFFFFBBAAA
@M02197:105:000000000-AN6RF:1:1102:3097:11579 1:N:0:1
AGCCAGTCATACTCCTCCGCTTATTGATATGCTTAAGTTCAGCGGGTAGTCCTACCTGATTTGAGGTCAAATTGTCAGAAGCTGTCTCAAAAGAGACCCTTTAGAAGCTGAACCCCATTTATAAAGCTGCTCTTCACAAATGGCGTAGATAATTATCACACCAAAGCAAGGCAACAAAGGTCCCGCTAATGCATTTCAGGAGAGCCGACTTCTGAGAAGCCCGCATACTCCCACATCCAAGCCTGATCAACAGAAAAAGCTGAAAAGGTTGAGAATTTCATGACACTCAAACAGGCATGCTCCTCGGAATACCAAGGAGCGCAAGGTGCGTTCAAAGATTCGATGACTCAC
+
>AAAAFFFFFFFGGGGGGGGFGGFHFHGHHHHHHHHCGHHFHHGGGEFGHHGHHHHHHBFGFDGGHBCFHHHGHHHHHHHFHHHGHHHHHHHHGHHHGHHHHHHHHHHFHHHGHGGFHHHHHGHHHHHHHGHHHHHHHHH;HHGGDGGFGGGHHHHHHHHHGHHHFHHHHGHHHHHHHGHFHHHHHHGGHHHHHHHHGHFHGHDHHHHHGHGHGFHHGGGGGHHHHGGGGHHGHHGF?FFGCEHHFGHHHHHHHHHGBGFFGHHHGFBHHFHHG5BF5HHHHFBHFBGHHHGHHFHFHHGGE?DGHFDHHGHHGHFGGECFFHHGGEEAGGGGGGFECF4FFFFFFBB@BA
@M02197:105:000000000-AN6RF:1:1102:27671:11560 1:N:0:1
AGCCAGTCATACTCCTCCGCTTATTGATATGCTTAAGTTCAGCGGGTATCCCTACCTGATCCGAGGTCAACCTGTAAAAATTGGGGGTTCTGGCAAGCCACCGAGGGGAACTCTATAGCGGGAGTATGTACTACGCTCAGAGCCCACCGGCACCGCCACTAATTTTGAGGGCCGCGGAGACCGCGTGCCCCAATACCACGCTAGGCGTGAATGGTTAAATGACGCTCGAACAGGCATGCCCTGCGGAATACCACAGGGCGCAATGTGCGTTCAAAGATTCGATGACTCAC
+
BAACCFFFFFFFGGGGGGGGGGGHHHHHGHHHHHHHHHHHHHHGGGGGHHHHGHHHH<<<HHH:G9GHH;HGHH:HHHH;HHHHGGGG;H:HHHGH;HG;HHG:GGG9GGGHHHH0<H;GGGG9EHH;H:H<<H-G::GH<-HGG0GGG-GGGGGHGGGGHHHHHHHHGGGGGGGHGGGFGGGGGGGGHHHHHFGGFFGHHGHGGHHHHFHHHHHGHGHGGGGGHGGHHHHHHHHHGGGGCGGHHHHHHGHGFHGGGGGHGHHGGGGHGGGGGGGCGGFFFFFFFA@AAA
@M02197:105:000000000-AN6RF:1:1102:17281:11941 1:N:0:1
AGCCAGTCATACTCCTCCGCTTATTGATATGCTTAAGTTCAGCGGGTAGTCCTACCTGATTTGAGGTCAAATTGTCAGAAGCTGTCTCAAAAGAGACCCTTTAGAAGCTGAACCCCATTTATAAAGCTGCTCTTCACAAATGGCGTAGATAATTATCACACCAAAGCAAGGCAACAAAGGTCCCGCTAATGCATTTCAGGAGAGCCGACTTCTGAGAAGCCCGCATACTCCCACATCCAAGCCTGATCAACAGAAAAAGCTGAAAAGGTTGAGAATTTCATGGCACTCAAACAGGCATGCTCCTCGGAATACCAAGGAGCGCAAGGTGCGTTCAAAGATTCGATGATTCACC
+
CCCCCFFFFFFFGGGGGGGGGGGHHHHHGHHHHHHHHHHHHHHGGGFGGHHHHHHHHHHHHHHHGHHHHGHHHHHHHHHHHHHHHHHHHHHHHGHHHGHHHHHHHHHHHHHHHHGGGHHHHHHHHHHHHGHHHHHHHHHHHHHHGGGGGHHHHHHHHHHHHGHHHHHHHHHHHHHHHHHGHHHHHGGHGHGHHHHHHHHHHGHGHHHGGGHGGHGHHGGGGGGHHHGGHGHGGHHHGGHHHGHGHHGHHHHHHHHHHHHHHHHHHHHHHGHHHHHHHHHHHHHHHGGHHFHHHHGHHHHGGGGGHHHHHGHHHHHGGEFFGGHGGGGGHHGGCGGGGGGGFFFFFFBBAA@A
@M02197:105:000000000-AN6RF:1:1102:13765:12020 1:N:0:1
AGCCAGTCATACTCCTCCGCTTATTGATATGCTTAAGTTCAGCGGGTATCCCTACCTGATCCGAGGTCAACCTTGAAATAATGGGGGTCGATGGCAAGACTGTCACACACTCCAAGCGAAAGATAAACACTTACTACGCCAGGGAATATGAGATGATCCGCCTTTGAATTTCAGAAGGGAGAATGCAAGCATACTCATCTTCCATGACCAAGCAATGGTGCTTGAGAGGTATTTAATGACGCTCGAACAGGCATGCCTCCCGGAATACCAGGAGGCGCAATGTGCGTTCAAAGATTCGATGACTCAC
+
CCCCCFFFFFFFGGGGGGGGGGGHHHHHHHHHHHHHHHHHHHHGGGGGHHHHHHHHHHHHHHHGGGGHGHHHHHHHHHHHHHHHHGGGGGGGHGGHGGHHHGHGHGGHHGHHGHEFGGHGHHHFHHHHHHHHHHHHHHGHDGHHHHHHHHHHHHGGFGGHHHGGHHHHHHHHHHHHHHGHHHHHHHHHHHFHHHHHHHHGGHHHHHHGHHHHHHHHHGHHGHHHHHHHHFGHHGHGGGGGEHHGHHHHHHHHHFGGGGGGGHHHHGHHHHHGGGGGHFHHGGGGHGGGGGFGGGGFFFFFFFCBCBB
@M02197:105:000000000-AN6RF:1:1102:15066:11957 1:N:0:1
AGCCAGTCATACTCCTCCGCTTATTGATATGCTTACGTTCAGCGGGTAGTCCTACCTGATTTGAGGTCAAATTGTCAGAAGCTGTCTCAAAAGAGACCCTTTAGAAGCTGAACCCCATTTATAAAGCTGCTCTTCACAAATGGCGTAGATAATTATCACACCAAAGCAAGGCAACAAAGGTCCCGCTAATGCATTTCAGGAGAGCCGACTTCTGAGAAGCCCGCATACTCCCACATCCAAGCCTGATCAACAGAAAAAGCTGAAAAGGTTGAGAATTTCATGACACTCAAACAGGCATGCTCCTCGGAATACCAAGGAGCGCAAGGTGCGTTCAAAGATTCGATGATTCAC
+
CCCDCFFFFFFFGGGGGGGGGGGHHHHHFHHHHHHHGHHHHHHGGGGGGHHHHHHHHHHHHHHHGHHHHHHHHHHHHHHHHHHHHHHHHHGHHGHHHEHHHHHHHHGHHHHHHHGGGHHHHHHHHHHHHHHHHHHHHHHHHHHGGGGGGHHHHHHHHHHHHHHHHHHHHHHHHHHHHHHHGHHHGGHHGHHHHHHHHHHHHGGGHHHHGGGHHHHGHGGGGGGHHHGGHGHHHHHHGGHHHHHHHHGHHHHHHHHHHHHHHHHHHGHHHHHHHHHEHHHHHHHHHGHHHHHGHHGHGHHGGGGGFHHHHHHHHHHGFCGGHHHHGGGGHGGGGGGGGGGFFFFFFFBABBB
@M02197:105:000000000-AN6RF:1:1102:28242:12139 1:N:0:1
AGCCAGTCATACTCCTCCGCTTATTGATATGCTTAAGTTCAGCGGGTAGTCCTACCTGATTTGAGGTCAAATTGTCAGAAGCTGTCTCAAAAGAGACCCTTTAGAAGCTGAACCCCATTTATAAAGCTGCTCTTCACAAATGGCGTAGATAATTATCACACCAAAGCAAGGCAACAAAGGTCCCGCTAATGCATTTCAGGAGAGCCGACTTCTGAGAAGCCCGCATACTCCCACATCCAAGCCTGATCAACAGAAAAAGCTGAAAAGGTTGAGAATTTCATGACACTCAAACAGGCATGCTCCTCGGAATACCAAGGAGCGCAAGGTGCGTTCAAAGATTCGATGATTCAC
+
BBBBBF4FFFFFGGGGGGGGGGGFFHHHFFHGCFHHHHBGHHGGGGGCGHHHFHHHHHHHHHHHGGHHHHGHGHHHHEHHGHHHHHHFHHHFHGHFHGGHFHHFHHHHHHHHHH?GGHHHBGHHHHHHHGHHHHHHHHHFFGHHGGCGGHGHHGHHHGHFFGHEEFFGHHHHHGHHHHHFGFGFFHFGGHHHHHHHHHHHHGGGHEGHHGHHHHGHHGGGF?FGGGGGGGG?GGGFGGHHHFFFFFHHFHHHFGFFHFHHFEHHFFFHGFHHHGGGFFHHHHFGAFBHBHFGFHBFHHEGGECGGEDGAB3EAEEEEGGGHHCHCE?GHFGF5GBGGFGFFFFBFFABAAA
@M02197:105:000000000-AN6RF:1:1102:11674:12241 1:N:0:1
AGCCAGTCATACTCCTCCGCTTATTGATATGCTTAAGTTCAGCGGGTAGTCCTACCTGATTTGAGGTCAAATTGTCAGAAGCTGTCTCAAAAGAGACCCTTTAGAAGCTGAACCCCATTTATAAAGCTGCTCTTCACAAATGGCGTAGATAATTATCACACCAAAGCAAGGCAACAAAGGTCCCGCTAATGCATTTCAGGAGAGCCGACTTCTGAGAAGCCCGCATACTCCCACATCCAAGCCTGATCAACAGAAAAAGCTGAAAAGGTTGAGAATTTCATAACACTCAAACAGGCATGCTCCTCGGAATACCAAGGAGCGCAAGGTGCGTTCAAAGATTCGATGATTCAC
+
DDCCDFFFFFFFGGGGGGGGGGGHHHHHHHHHHHHHHHHHHHHGGGGGGHHHHHHHHHHHHHHHGHHHHHHHHHHHHHHHHGHHHHHHHHHHHGHHHGHHHHHHHHHGHHHHHHGGGHHHHHHHHHGHHHHHHHHHHHHGHHHGGGGGGGHHHHHHHHHHHGHHHHHHHHGHHHHHHHHHFHHHGGGHHHHHHHHHHHHHHGHGHHGGGGGGGGGHGGGGGGGGHHGGGGGGGGGGEEFAFGBGHHHGDHGGFGBHFEHHHFHFFCAEHFHHGGGD22HHFBFHGFFFEFB1GF1BDHEFE??EAGFBDEBBFF10EE0GGF1HE00EG1GEGGEGEGFF@B313FAA>1A
@M02197:105:000000000-AN6RF:1:1102:3439:12365 1:N:0:1
AGCCAGTCATACTCCTCCGCTTATTGATATGCTTAAGTTCAGCGGGTAGTCCTACCTGATTTGAGGTCAAATTGTCAGAAGCTGTCTCAAAGGAGACCCTTTAGAAGCTGAACCCCATTTATAAAGCTGCTCTTCACAAATGGCGTAGATAATTATCACACCAAAGCAAGGCAACAAAGGTCCCGCTAATGCATTTCAGGAGAGCCGACTTCTGAGAAGCCCGCATACTCCCACATCCAAGCCTGATCAACAGAAAAAGCTGAAAAGGTTGAGAATTTCATGACACTCAAACAGGCATGCTCCTCGGAATACCAGGGAGCGCAGGGTGCGTTCAAAGATTCGATG
+
AA?AAFFFFFF55FGGBGEAEEEFFGFFHHEGFHHGFFGFFHGDGGEEA3BGH5FCDGFHHHHFFHHHGBFDG5FFHFHHHFHHHGHHHHFEH2?GFGHFHFHEGFGBGGHGFEFGFHGHGHHHFFHHHHHBHHCHHFFCGFBGDGGCEBHFHHHGHHHGGGHHHFGFHHGG<FGGGC<CGFGCHHEGBHHF1GFHFHGHHGFCC?GF1@DBBGFGEBF<C?BB@FGGHBFGFFGF/EF>0BGB1221GB2101B1FD1@2FD1FGCF2F22G1D1B2EHGBGF1/FFGFGBF111E/B////EFDB22FB0B00A000AFF00EEE?AF1E3B3DACB1AAAAA
@M02197:105:000000000-AN6RF:1:1102:27277:12533 1:N:0:1
AGCCAGTCATACTCCTCCGCTTATTGATATGCTTAAGTTCAGCGGGTATCCCTACCTAATCCGAGGTCAATCATTAAAAAATGGGGGGGTTCTGGCGAGTGGCCACCAGGTGTCTATAGCGATGAATTTACTACGCTTAGAGCCTGACAGCACTGCCACTGATTTTAGAGACTGCCTTGACAGCAGGTCTCAACACCAAGCTAGGCTTGAGGGGTGATAATGACGCTCGAATAGGCATGCCCCTCGGAATACCAAGGGGCGCAATGTGCGTTCAAAGATTCGATGACTCAC
+
BABBBFFFFFFFFGGGGGGGGGCFFB5GFHDHGHGHCHHHHHHEEGE2FFHHHHFHHHHHGFEEGGGHFHHHGHHFHFHBFHHHHGDCGBBF9FFFHHGHHHGGGHFHFFHHGFHGGHGHHHEHHFFFGFFFFFGFFGGFHFFFHGFFFGEGGHGGFFHHHHHFHGHHFFFGHHGFFHHHHHHHHGHHHHHGHFFFGFFGFFHGHFHHGGGFFHHHHGHHFGGGGHHHHGHGHFFGCEGGGGEEHHHHHHGHHGHGGGGGHHHHGGEDHGGGGGGGGGGFBFFFFFAA3AA
@M02197:105:000000000-AN6RF:1:1102:13030:12355 1:N:0:1
AGCCAGTCATACTCCTCCGCTTATTGATATGCTTAAGTTCAGCGGGTAGTCCTACCTGATTTGAGGTCAAATTGTCAGAAGCTGTCTCAAAAGAGACCCTTTAGAAGCTGAACCCCATTTATAAAGCTGCTCTTCACAAATGGCGTAGATAATTATCACACCAAAGCAAGGCAACAAAGGTCCCGCTAATGCATTTCAGGAGAGCCGACTTCTGAGAAGCCCGCATACTCCCACATCCAAGCCTGATCAACAGAAAAAGCTGAAAAGGTTGAGAATTTCATGACGCTCAAACAGGCATGCTCCTCGGAATACCAAGGAGCGCAAGGTGCGTTCAAAGATTCGATGATTCAC
+
AAABBFFFFFFFGFGFFBEEGGGHGHHGGHHHHHFBGHHHFHHGGGGGGHFHHHHHHHHHHHHHGHHHHGHHHEHFGGHHEHHHHHHHHEDEHE2?CFHHFHFHHHHGHHHHGHGGFHHHHFHFHHHHHHHGHHHHHHGGHHHHGGFDGHHHHHGHGHHGHHHGHHGFHGFHHHHHHHHHGHHHGGDEGFHHHHHHHHHGHGHGHHHGGFGGGHFGFGGGGGHHHGGGGGGGFGHGFEEFFF3?BBEHHHHGHHGGGFGFGGE@B3FHHFGDHFGF5HFHEGGGHGHHHHHGHHHEHHHFEE?CHHGHHHHFHFGAECGGHHHHGGGGHGGGGGGGCGGFFFFFFFBBBBB
@M02197:105:000000000-AN6RF:1:1102:28215:12815 1:N:0:1
AGCCAGTCATACTCCTCCGCTTATTGATATGCTTAAGTTCAGCGGGTAGTCCTACCTGATTTGAGGTCAAATTGTCAGAAGCTGTCTCAAAAGAGACCCTTTAGAAGCTGAACCCCATTTATAAAGCTGCTCTTCACAAATGGCGTAGATAATTATCACACCAAAGCAAGGCAACAAAGGTCCCGCTAATGCATTTCAGGAGAGCCGACTTCTGAGAAGCCCGCATACTCCCACATCCAAGCCTGATCAACAGAAAAAGCTGAAAAGGTTGAGAATTTCATGACACTCAAACAGGCATGCTCCTCGGAATACCAAGGAGCGCAAGGTGCGTTCAAAGATTCGATGATTCAC
+
CCCCCFFFFFFFGGGGGGGGGGGHHGHHGHHHHHHHHFHHHHHGGGGGGHHHHHHHHHHHGHHGGHHHHFHHGHHHHHHHHHHHHHHHHHHHHGGHHGHHHHHHHHHHHHHHHHGGGHHHHHHHHHGHEHHHHHHHHHHHHHHGGGGGGHHHHHHHHHHHHHHHHHHHHHHHHHHHHHHHHHHHHHHGHHHHHHHHHHGHHGGGHHHHGGHGHGGHGGGGGGHGGHGGFGHHHHHFGGHHHHHHHHHHHHHHGHHHEHFFGDGHHHHHHHHHHHHFHHHHFDGGFFDFHHHHHFEHHHHGGGEEGHHFHHHHHHGFGFGEG5HGCCGGHGGGGFGGGGGFFFFFFFBBBBA
@M02197:105:000000000-AN6RF:1:1102:18074:13048 1:N:0:1
AGCCAGTCATACTCTCCGCTTATTGATATGCTTAAGTTCAGCGGGTAGTCCTACCTGATTTGAGGTCAAATTGTCAGAAGCTGTCTCAAAAGAGACCCTTTAGAAGCTGAACCCCATTTATAAAGCTGCTCTTCACAAATGGCGTAGATAATTATCACACCAAAGCAAGGCAACAAAGGTCCCGCTAATGCATTTCAGGAGAGCCGACTTCTGAGAAGCCCGCATACTCCCACATCCAAGCCTGATCAACAGAAAAAGCTGAAAAGGTTGAGAATTTCATGACACTCAAACAGGCATGCTCCTCGGAATACCAAGGAGCGCAAGGTGCGTTCAAAGATTCGATG
+
BBBBBFFFFFFFGGGGGGGGGGHHHHHHHHHHHHGHHHHHHHGGGGGGHHHHHHHHHHHHHHHGHFGHHHHHHHHHHHHGHHGHHHHHHHHGGHHHGHHHHHHHHHHHHHHHHGGGHHHHHHHGHHHHHHHHHHHHHHHHHHHGGEGGHHHHHHHHHHHHHHHHHHHHHHHHHHHHHHHGHHHHGHHGHHHHHHHHHGHGGGGGHGHGGGHHHGGHGGGGGGGGGGGGGHHGGGGGGHFFEHGHHHHFHHHFFHHHFHFHGHHHGHHHHHFGGEGGHHHGHHHHGHHHEHHHGGHHHHFGGGCHHGHFGFGHHHGCGGGFFHGGGCGGGGGGFFFAFFFBBBBB
@M02197:105:000000000-AN6RF:1:1102:3599:13066 1:N:0:1
AGCCAGTCATACTCCTCCGCTTATTGATATGCTTAAGTTCAGCGGGTAGTCCTACCTGATTTGAGGTCAAATTGTCAGAAGCTGTCTCAAAAGAGACCCTTTAGAAGCTGAACCCCATTTATAAAGCTGCTCTTCACAAATGGCGTAGATAATTATCACACCAAAGCAAGGCAACAAAGGTCCCGCTAATGCATTTCAGGAGAGCCGACTTCTGAGAAGCCCGCATACTCCCACATCCAAGCCTGATCAACAGAAAAAGCTGAAAAGGTTGAGAATTTCATGACACTCAAACAGGCATGCTCCTCGGAATACCAAGGAGCGCAAGGTGCGTTCAAAGATTCGATGACTCAC
+
BABBBFFFFFFFFGGGGGGGGGGHHHHHHHHHHHHGHHHHHHHGGGGGGHHHHHHHHHGHHHGHGFFHHHHHHHHHHHHHHHHHHHHHGHGHGGHHHGHHHGGHHHHHHHHHHHGGGHHHHHHHGHHHHHHHHHHHHHHHHGHHGGGGGHHHHHHHHHHHHGHHHHHHHHGHHGHHHHHGHHHHHGHHGHHHHHHHFHHHHGHGGHFGGGGGGGGGHGGGGFGGGGGGGGGHHGHHGGFHHGFBGHHHHHHHHGHHHHHGHGHHGGGBGHHHGHGGF5FGBFDHGFFHHHFD53BGHEHGEEE2GBDHHHHHHHHDGE?CGHHHGGGGHGGGGFFGEFF4FFFFFDA@BBB
@M02197:105:000000000-AN6RF:1:1102:10474:13066 1:N:0:1
AGCCAGTCATACTCCTCCGCTTATTGATATGCTTAAGTTCAGCGGGTATCCCTACCTGATCCGAGGTCAACCTGTAAAAATTGGGGGTTCTGGCAAGCCACCGGGGGGAACTCTATAGCGGGAGTATGTACTACGCTCAGAGCCCACCGGCACCGCCACTAATTTTGAGGGCCGCGGAGACCGCGTGCCCCAATACCACGCTAGGCGTGAATGGTTAAATGACGCTCGAACAGGCATGCCCTGCGGAATACCACAGGGCGCAATGTGCGTTCAAAGATTCGATGATTCAC
+
CCCCCFFFFFFFGGGGGGGGGGGHHHHHHHHHHHHHHHHHHHHGGGGGHHHHHHHHHH<<HHHGGGGHH9H9H<#HHHH;H<HHHGGF:HHHHHHH/HGH<<GGGGG::9GGGGGG;G:GGFFFDFFFFFF:FFFF9FFF::FFFFFFFFFFGGGHGHHHHHGFHHHHGGGGGGGHHGGGGGGGGGGGGHHHHHGGGGGHHGHGHHHGHHHHHHHHHHHFGGGGHHGHHHHGHHHHGGGGGGGHHHHHHHHHHHGGGGGHHHGGFFGGGGGGGGGGGGFFFFFFFCBABB
@M02197:105:000000000-AN6RF:1:1102:9381:13168 1:N:0:1
AGCCAGTCATACTCCTCCGCTTATTGATATGCTTAAGTTCAGCGGGTAGTCCTACCTGATTTGAGGTCAAATTGTCAGAAGCTGTCTCAAAAGAGACCCTTTAGAAGCTGAACCCCATTTATAAAGCTGCTCTTCACAAATGGCGTAGATAATTATCACAGCAAAGCAAGGCAACAAAGGTCCCGCTAATGCATTTCAGGAGAGCCGACTTCTGAGAAGCCCGCATACTCCCACATCCAAGCCTGATCAACAGAAAAAGCTGAAAAGGTTGAGAATTTCATGACACTCAAACAGGCATGCTCCTCGGAATACCAAGGAGCGCAAGGTGCGTTCAAAGATTCGATGACTCAC
+
CBBCCFFFFFFFGGGGGGGGGGGHHHHHHHHHHHHHHHHHHHGGGGGGGHHHHHHHHHHHHHHHGHHHHHHHHHHHHHHHHHHHHHHHHHHHHGHHHGHHHHHHHHHHHHHHHHGGGHHHHHHHHHHHHGHHHHHHHHHHHGHHGGGGGHHHHHHHHHHHHHHHHHHHHHHHHHHHHHHHHHHGHHHHHHHHHHHHHHHHHGHGHHHHHGHHHHHHHGGGGGGGHHGGGGHGHHHHGGHHHFEHHFGHHHHHGHHHHHBHHFGHHHHHGHHHHHHHFHFHHHHHGGHHHHHHHHGHHHHGGGGFGFHHHHHHHHFEEGFEHHHGGGGGHGGGGFGFFGFFFFFFFFCCBBB
@M02197:105:000000000-AN6RF:1:1102:11434:13310 1:N:0:1
AGCCAGTCATACTCCTCCGCTTATTGATATGCTTAAGTTCAGCGGGTAGTCCTACCTGATTTGAGGTCAAATTGTCAGAAGCTGTCTCAAAAGAGACCCTTTAGAAGCTGAACCCCATTTATAAAGCTGCTCTTCACAAATGGCGTAGATAATTATCACACCAAAGCAAGGCAACAAAGGTCCCGCTAATGCATTTCAGGAGAGCCGACTTCTGAGAAGCCCGCATACTCCCACATCCAAGCCTGATCAACAGAAAAAGCTGAAAAGGTCGAGAATTTCATGACACTCAAACAGGCATGCTCCTCGGAATACCAAGGAGCGCAAGGTGCGTTCAAAGATTCGATGATTCAC
+
CCDDDFFFFFFFGGGGGGGGGGGHHGHHHHHHHHHHHHHHHHHGGGGGGHHHHHHHHHHHHHHHGHHHHHHHHHHHHHHHHHHHHHHHHHHHHGHHHGHHHHHHHHHHHHHHHHGGGHHHHHHHHHHHHHHHHHHHHHGHHHGHGGGGGHHHHHHHHHHHHHHHHHHHHHHHHHHHHHHHHGHHGHHHGHHHHHHHHHHGHGHGHHHHGHHHGHGGHGGGGGGGHGGGHGHHHHGHGGHHHHHFHHFHHHHGGHHHHHHHFFHHHGGGHGHHHHGHFBHHHHHHGGHHHHHHHHHHHFGGGGGGHHHHHHHHHHHGGGGGHHHHGGGGGGGGGGGGGGGFFFFFFFCCCAC
@M02197:105:000000000-AN6RF:1:1102:6448:13419 1:N:0:1
AGCCAGTCATACTCTCCGCTTATTGATATGCTTAAGTTCAGCGGGTAGTCCTACCTGATTTGAGGTCAAATTGTCAGAAGCTGTCTCAAAAGAGACCCTTTAGAAGCTGAACCCCATTTATAAAGCTGCTCTTCACAAATGGCGTAGATAATTATCACACCAAAGCAAGGCAACAAAGGTCCCGCTAATGCATTTCAGGAGAGCCGACTTCTGAGAAGCCCGCATACTCCCACATCCAAGCCTGATCAACAGAAAAAGCTGAAAAGGTTGAGAATTTCATGACACTCAAACAGGCATGCTCCTCGGAATACCAAGGAGCGCAAGGTGCGTTCAAAGATTCGATGATTCAC
+
AAAAAFFFDF3BFEF1F1EEE0FGHBGFAG3AAGHHGHGHBGG?A/AAFGHB2BGGF0BGHFEFG0F111ADBF2FFDBE1BE11F@2D@GGACBF/FCGGDD1E11@E11FG??G>02BGHHBDHHHFFHFHFCB>GE1FFFGCFF0BFGD;>FGGCFGBC?CGHF<:BHHHGHGG?GGHGCF<<DAGHFHHHFFGHF<C<CCC@CGFHHGFFFHGGGGGHHHGGFFGGG1FCFGGHHGBGE@GBBGGFGCFFDBFFHHGFGGFFBFG2DEHHGFBD22FADAFFHGBGGD1HFGC/EA/A/0D2FFHHFHGFAAA00G1FEA0EE111DFAE3GGGFFFBFBFAAA>A
@M02197:105:000000000-AN6RF:1:1102:23999:13649 1:N:0:1
AGCCAGTCATACTCCTCCGCTTATAGATATGCTTAAGTTCAGCGGGTAGTCCTACCTGATTTGAGGTCAAATTGTCAGAAGCTGTCTCAAAAGAGACCCTTTAGAAGCTGAACCCCATTTATAAAGCTGCTCTTCACAAATGGCGTAGATAATTATCACACCAAAGCAAGGCAACAAAGGTCCCGCTAATGCATTTCAGGAGAGCCGACTTCTGAGAAGCCCGCATACTCCCACATCCAAGCCTGATCAACAGAAAAAGCTGAAAAGGTTGAGAATTTCATGACACTCAAACAGGCATGCTCCTCGGAATACCAAGGAGCGCAAGGTGCGTTCAAAGATTCGATG
+
CCCCCFFFFFFFGGGGGGGGGGGHHHHHHHHHHHHHHHHHHHHGGGGGGHHHHHHHHHHHHHHHGHHHHHHHHHHHHHHHHHHHHHHHHHHHHGHHHGHHHHHHHHHHHHHHHHGGGHHHHHHHHHHHHGHHGHGHHHHHHGHHGGGGGHHGHHHHHHHHHHHHHHHHHHGHHHHHHHHGHHGHHHHHHHHHHGHHHHGHHGHGHHHHGHGGGGGGGGGGGGGHHGGGGGGGGHHGGGHHHFDFFFFGHHFHHHHFHHHHHHHHHHHBGFHHHHGFEFHGHHHFGGHHHHHHHHFHHHHGGGGGHHHFHEFFHGHGGGGGHGHGGGEEGFFFGFFFAFBFBBBBB
@M02197:105:000000000-AN6RF:1:1102:18817:13579 1:N:0:1
AGCCAGTCATACTCCTCCGCTTATTGATATGCTTAAGTTCAGCGGGTAGTCCTACCTGATTTGAGGTCAAATTGTCAGAAGCTGTCTCAAAAGAGACCCTTTAGAAGCTGAACCCCATTTATAAAGCTGCTCTTCACAAATGGCGTAGATAATTATCACACCAAAGCAAGGCAACAAAGGTCCCGCTAATGCATTTCAGGAGAGCCGACTTCTGAGAAGCCCGCATACTCCCACATCCAAGCCTGATCAACAGAAAAAGCTGAAAAGGTTGAGAATTTCATGACACTCAAACAGGCATGCTCCTCGGAATACCAAGGAGCGCAAGGTGCGTTCAAAGATTCGATGATTCAC
+
CCDCDFFFFFFFGGGGGGGGGGGHHHHHHHHHHHHHHHHHHHHGGGGGGHHHHHHHHHHHHHHHGHHHHHHHHHHHHHHHHHHHHHHHHHHHHGHHHGGHHHHHHHHHHHHHHGGGGHHHHHHHHHGHHHHHHHHHHHHHHHHHGGGGGHHHHHHHHHHHHHHHHHHHHHHHHHHHHGHGHHHHGGGHHHHHHHHHHHHHHGGGGHGHHGHGGHHGHGGGGGGHHHFGHGGGHHGFGGHHGHGHHGHHHHHHHHHHHHHHHGHHHHHHHHHHHHGDHHHHHGHHGGHHHHHHHHFFHHHGGGGGHHEHGFGHHHHGGGGGHHGHGGGGFGGGGGGGGGGFFFFFFFCCBAA
@M02197:105:000000000-AN6RF:1:1102:22921:13495 1:N:0:1
AGCCAGTCATACTCCTCCGCTTATTGATATGCTTAAGTTCAGCGGGTATCCCTACCTAATCCGAGGTCAATCATTAAAAAATGGGGGGGTTCTGGCGAGTGGCCACCAGGTGTCTATAGCGATGAATTTACTACGCTTAGAGCCTGACAGCACTGCCACTGATTTTAGAGACTGCCTTGACAGCAGGTCTCAACACCAAGCTAGGCTTGAGGGGTGATAATGACGCTCGAATAGGCATGCCCCTCGGAATACCAAGGGGCGCAATGTGCGTTCAAAGATTCGATGATTCAC
+
A>AAAFFFFFFFGGGGGGGGGGGHHHHHHGHHHHHHHHHHGGHGGCCFHHGHHHHHHHHHHHGFFFEHHHHHHHHFHHFGFHHGGGGGFFFFGGGGHHGHHHGEHHGHGHHHGHGGGGGHFHHGHHHGHGGGGGHHHHHHHHFHHHFHHGHHGHGHHHFHHHHHHHHHHHGGHGHGHHHHHGHHHGHHFHHGHGHGGHHHHGHGHHHHGGGHHHHHHHHHGGGFFGHHHHFHHHHHHGGGGGEGFHGGHHHHHHHGGGGGHHHHEEECHGGGGGGGGGGFFFFFFFBABBB
@M02197:105:000000000-AN6RF:1:1102:6208:13846 1:N:0:1
AGCCAGTCATACTCCTCCGCTTATTGATATGCTTAAGTTCAGCGGGTAGTCCTACCTGATTTGAGGCCAAATTGTCAGAAGCTGTCTCAAAAGAGACCCTTTAGAAGCTGAACCCCATTTATAAAGCTGCTTTTCACAAATGGCGTAGATAATTATCACACCAAAGCAAGGCAACAAAGGTCCCGCTAATGCATTTCAGGAGAGCCGACTTCTGAGAAGCCCGCATACTCCCACATCCAAGCCTGATCAACAGAAAAAGCTGAAAAGGTTGAGAATTTCATGACACTCAAACAGGCATGCTCCTCGGAATACCAAGGAGCGCAAGGTGCGTTCAAAGATTCGATGATTCAC
+
BBBCCFFFFFFFGGGGGGGGGGGGHHHHCHHHHHHHHGGHGHHGGGGGGHHHHHHHHHGHHHHHGGGGHHHHHHHHHHGHHHHHHHHHHHHHHGHHHGHHHHHHHHHHHHHHHHGGGHHHHHHHHHHHHHHHHHHHHHHHHHGHGGGGGHGHHHHHHHHHHHHHHHHHHHGHHHHHHHHFGHHGGGHHHHHHHHHHHHHHHGHGHHGHHHHHGHHHHGGGGGGHGGGGGGHHHHHGGFFAEFHHFHG3HHEHHGHHHHGGHGGHHHHEHFFGHGDBGFFBGHHGHGGHHHHHHGBHHHGGGFGGHGHHBGHHHHGEEECGHHHHECCGHGGGGGGB?GGFFFFFFFBB@BB
@M02197:105:000000000-AN6RF:1:1102:11491:13784 1:N:0:1
AGCCAGTCATACTCCTCCGCTTATTGATATGCTTAAGTTCAGCGGGTAGTCCTACCTGATTTGAGGTCAAATTGTCAGAAGCTGTCTCAAAAGAGACCCTTTAGAAGCTGAACCCCATTTATAAAGCTGCTCTTCACAAATGGCGTAGATAATTATCACACCAAAGCAAGGCAACAAAGGTCCCGCTAATGCATTTCAGGAGAGCCGACTTCTGAGAAGCCCGCATACTCCCACATCCAAGCCTGATCAACAGAAAAAGCTGAAAAGGTTGAGAATTTCATGACACTCAAACAGGCATGCTCCTCGGAATACCAAGGAGCGCAAGGTGCGTTCAAAGATTCGATGATTCAC
+
CCDDDFFFFFFFGGGGGGGGGGGHHHHHHHHHHHHHHHHHHHHGGGGGGHHHHHHHHHHHHHHHGHHHHGHHHHHHHHHHHHHHHHHHHHHHHGHHHGHHHHHHHHHHHHHHHHGGGHHHHHHHHHHGHHHHHHHHHHGHHHHHGGGGGHHHHHHHHHHHHHHHHHHHHHGHHHHHHHHHHHHHHHHHHHHHHHHHHHHHHGHGHHHHHGHGHHHHHGGGGGHHHHGGHGHHHHGHGGHHFHGHGHHHHHHGHHHHHHHHHHHHHHHHHHHHHHGHHHHHHHFHHGEHHGHHHHGHHGHGGGGGHHHGHHGHHHHGGGGGHHHHGGGGHGGGGGGGGGGFFFFFFFBAAAA
@M02197:105:000000000-AN6RF:1:1102:4040:13830 1:N:0:1
AGCCAGTCATACTCCTCCGCTTATTGAATGCTTAAGTTCAGCGGGTAATCCTACTCGATTTGAGGTCAAGTTATCAGAATTGTCCGAAGACCGTTCGAAGCAACAGAGCTTCTAATCAGACAAAAAAAACAGCGGGGGTTAAGTTATAACGCCGTACTATGTTTAACTAGGAGTTGTACTAAGTCATTTAAGATGAGCCTGACAGCAAGTACCAGGCAACATCCAAGTCCACCGCTCTCTAATCACAAAATCAGAGAGTGTGAGAGTATAATGACACTCAGACGAGCATACCCTTTGGAATACCAAAGGGTGCAAGGTGCGTTCAAAGATTCGATGACTCAC
+
BBBBBFFFFFFFGBGGGGGGGGGGHGGHHFHH5GFHHHHFHGGGGECHHHHHHHHHGEHHGHHGHHGGHHHHGHHHHHHGHHHHHGGGCGHGGGGHGHHGGHHHHHHHHHHHHHHGHHHHGHHHHHGGGGHHGFGHGGHHHHHHHHHHGHGGGHHHHHHHGHHHHHHHHGHHHHGHGHHHHGHFHHHFHHHHHHHHFEHHHHHHFHHHHHGHHHHGHHFHHHHHHHHHGGGGGHGHHFHHHHGHHHHHHHHHHGHGHHGHHHHHHHHGBHHHHHHFHHFF1GGHHHHHGEGHHHHGFGHFHGHHHHHGHFFHHGHGGGGHGGGGGGEGGGFFFFFFFBBBAB
@M02197:105:000000000-AN6RF:1:1102:25876:13883 1:N:0:1
AGCCAGTCATACTCCTCCGCTTATTGATATGCTTAAGTTCAGCGGGTATCCCTACCTGATCCGAGGTCAAACACTAGAATTGGGGGTTTGAGGCAGGATTGTCACAATGACCAAGCGAATAAGTTATTACTACGCCGGAATCATGAGACCCTCCGCCATTGAATTTCGAAAGGGAATTCGCAAGCAAACTCTTCTTTCATAACCAAGCAAAACTACTTGAGTGGTTTTTGATGACGCTCGGACAGGCATGCCTTCCGGAATACCGGAGGGCGCAATGTGCGTTCAAAGATTCGATGACTCAC
+
BBBCBFFFFFFFGGGGGGGGGGGHHHHHHHHHHHHHHHHHHHHGGGGGHHHHHHHHHFHHHHHGGGGHHHHHHHHHGHHHHHHHGGGGGGHGHGGGGGHHHHHHHHHHHHHHHHHGGGGGGHHHHHHHGHHHHGGGGHGHGGHHHHHHHGHHHGGHHGHHHHHHHHHHHHHGHHHHHGGGHHGGHHGHHHHGGHHGGHHHHGGHHHHHHHGHFGHHHHHHGFGGHFHHHHGGGGGGFGGHHHGHHGHHHHGGGEGHHHHGGGGGEHGFGGGHHHHGFFGHGGGGGGGGGGFFFFFFFBBBCC
@M02197:105:000000000-AN6RF:1:1102:29185:14037 1:N:0:1
AGCCAGTCATACTCCTCCGCTTATTGATATGCTTAAGTTCAGCGGGTAGTCCTACCTGATTTGAGGTCAAATTGTCAGAAGCTGTCTCAAAAGAGACCCTTTAGAAGCTGAACCCCATTTATAAAGCTGCTCTTCACAAATGGCGTAGATAATTATCACACCAAAGCAAGGCAACAAAGGTCCCGCTAATGCATTTCAGGAGAGCCGACTTCTGAGAAGCCCGCATACTCCCACATCCAAGCCTGATCAACAGAAAAAGCTGAAAAGGTTGAGAATTTCATGACACTCAAACAGGCATGCTCCTCGGAATACCAAGGAGCGCAAGGTGCGTTCAAAGATTCGATGATTCAC
+
AAAAAFFFFFDDDFGFGA1EEGFFFDDDHHFGHF2E1AAGCEGGGG/FFFGHHFCGGHHHHHHF/FH0GHF2FAFHD1DGFFFHFGGHHFFFHG0>GEGEFHGHHFEBCGHFHHEEFHHHHHHFBFGGHHGHHHHFF;<FGEGGGFFGFG7FGGFHFHHGGGHFCGHHFH8HHHHHHGGHGHCGFFHHHGFGDHHGFHGFFEHGG/C@CCBGFFGFCFBFFCFCEEEF8FGEGGBGGGHGHEHFFB21B2BGG1HHHEFEEFFHGFFFFDFBBF2F121EGFHHGFDFHGFGDHF11/A/A/A/FGG2DGF1FFGE00GGGFA0AEAFHGFBFGFBA1EBB331BFAA>11
@M02197:105:000000000-AN6RF:1:1102:29152:14085 1:N:0:1
AGCCAGTCATACTCCTCCGCTTATTGATATGCTTAAGTTCAGCGGGTAGTCCTACCTGATTTGAGGTCAAATTGTCAGAAGCTGTCTCAAAAGAGACCCTTTAGAAGCTGAACCCCATTTATAAAGCTGCTCTTCACAAATGGCGTAGATAATTATCACACCAAAGCAAGGCAACAAAGGTCCCGCTAATGCATTTCAGGAGAGCCGACTTCTGAGAAGCCCGCATACTCCCACATCCAAGCCTGATCAACAGAAAAAGCTGAAAAGGTTGAGAATTTCATGACACTCAAAAAGGCATGCTCCTCGAAATACCAAGGAGCGCAAGTTCCGTTCAAAGATTCGATGACTCA
+
>1>>AF1DBFBDGGGGGGGGGGGHHHHGHGHHHHHHHHHHHHHGGGGEGHHHHHHHHHHHHHHHGHCGFHHFFDGHHGDF1EGEDGHHHHHHHGGHFGFHHHFHHGHGHHF1FGFG;8FFHFFFFBB9<FGHHHHGFHFCGFHFCFCCEGHFFF;@@FFFHBBFHGHHHGGHHH0FCGHGDFF<CG?CAGFHHHHBHHHBGEEACC:FHGGFGBFB00@?@AAGGFGGGG/?+BF1GGGF0FB2B22GFHFGHGF11B1B2BFB100022D2B12ED21222DBD/EAFB111A111//B/EB/0F2FDABF1DGEA00A11B1A00111GD3GB31AB1133B11111>
@M02197:105:000000000-AN6RF:1:1102:29158:13999 1:N:0:1
AGCCAGTCATACTCCTCCGCTTATTGATATGCTTAAGTTCAGCGGGTAGTCCTACCTGATTTGAGGTCAAATTGTCAGAAGCTGTCTCAAAAGAGACCCTTTAGAAGCTGAACCCCATTTATAAAGCTGCTCTTCACAAATGGCGTAGATAATTATCACACCAAAGCAAGGCAACAAAGGTCCCGCTAATGCATCTCAGGAGAGCCGACTTCTGAGAAGCCCGCATACTCCCACATCCAAGCCTGATCAACAGAAAAAGCTGAAAAGGTTGAGAATTTCATGACACTCAAACAGGCATGCTCCTCGGAATACCAAGGAGCGCAAGGTGCGTTCAAAGATTCGATGATTCAC
+
AABB@FFFFFFFGGGGGGGGGGGHHHHHHHHHHHHHHHHHHHHGGGEGFHHGHHGHHGHHHHHHGHHHHHHHHHHGHGHHFFHHHHHHHHGFGGHHHGHGHHHHHHHHHFHHGHGGGHHGHHHHHGHHHFHHHHHHHGHHHGHHGGGGGHHHHHHHHGHHHGHHHHHHFHGHHHGHHHGHGHGHGGGHGHHHHHHHHHHHHFHFHFGFGFGFFGGGGGFFGGGGGFGGEGGGFGGFCGHHHGHHFFFHGHFGFGFHHGGGFGGFGG1G@BHGHHHGHHHGGHHGHGGHHHHHHFCGGHEEAE2EFEHHHHGBEGA2EAGGGBHGGGGGHGGGFGGFGFGFFFFFFFABBBB
@M02197:105:000000000-AN6RF:1:1102:20283:14275 1:N:0:1
AGCCAGTCATACTCCTCCGCTTATTGATATGCTTAAGTTCAGCGGGTAGTCCTACCTGATTTGAGGTCAAATTGTCAGAAGCTGTCTCAAAAGAGACCCTTTAGAAGCTGAACCCCATTTATAAAGCTGCTCTTCACAAATGGCGTAGATAATTATCACACCAAAGCAAGGCAACAAAGGTCCCGCTAATGCGTTTCAGGAGAGCCGACTTCTGAGAAGCCCGCATACTCCCACATCCAAGCCTGATCAACAGAAAAAGCTGAAAAGGTTGAGAATTTCATGACACTCAAACAGGCATGCTCCTCGGAATACCAAGGAGCGCAAGGTGCGTTCAAAGATTCGATGATTCAC
+
BBBCCFFFFFFFGGGGGGGGGGGHHHHHHHHHHHHHHHHHHHGGGGGGGHHHHHHHHHHHHHHHGHHHHHHHHHHHHHHHHHHHHHHHHHHHHGHHHGHHHHHHHHHHHHHHHHGGGHHHHHGHHHHHHHHHHHHHHHHHHHHHGGGGGHHHHGHHHHHHHGHHHHHHHHHHHHHHHHGHHHGHHHHGGHHHHHHGHHHHHGHGHHHHHHHHHHHHHGGGGGHHHHGGHGHHHHHHGGHHHHHGHHHHHHHHHHHHHHHHGHHHHHHHHHHHHHHFHFGHFHHHGGHHHHHHHHGHHHGGGGGGHGHHHHHHHHHGGGGGHGHHEGGGGGGGGGGGGGGFFFFFFFBCCBC
@M02197:105:000000000-AN6RF:1:1102:3063:14471 1:N:0:1
AGCCAGTCATACTCCTCCGTTATTGATATGCTTAAGTTCAGCGGGTAGTCCTACCTGATTTGAGGTCAAATTGTCAGAAGCTGTCTCAAAAGAGACCCTTTAGAAGCTGAACCCCATTTATAAAGCTGCTCTTCACAAATGGCGTAGATAATTATCACACCAAAGCAAGGCAACAAAGGTCCCGCTAATGCATTTCAGGAGAGCCGACTTCTGAGAAGCCCGCATACTCCCACATCCAAGCCTGATCAACAGAAAAAGCTGAAAAGGTTGAGAATTTCATGACACTCAAACAGGCATGCTCCTCGGAATACCAAGGAGCGCAAGGTGCGTTCAAAGATTCGATGATTCAC
+
BAABBFFFBFFFGGGGGGGGGGHHGGFFHFGHHHHHHHHHCFEGGAEAHHHHHHHGFGGHHHEFFHHHHHHHHFGGFHHFGFHFHHHHHHGGGHHHGHHHHHHHHHHEHFHGHFG?HHHGHHHHHGHGHHHFHHHHHHHHFGGGGGCGHHHHHHHGHFHHHHHHHHHHHEGHHHHFGDFFCGHGGGGGGHHHHHGHHHFFCGDHHGGGCDHHHHFG0CF/EFGGGGGGGHGGFGFG?3GE3GFG4GHHHFEHFFDFGBHFDGFBHGBDFHHGB5FGEHHHHGAAAFEHGF3FHFFHHCEA?GGHHHHHFGG5HCEFCFGHGHFAGGGFCGFGGGGEGGFC5BFFFA@BBA
@M02197:105:000000000-AN6RF:1:1102:9726:14582 1:N:0:1
AGCCAGTCATACTCCTCCGCTTATTGATATGCTTAAGTTCAGCGGGTAGTCCTACCTGATTTGAGGTCAAATTGTCAGAAGCTGTCTCAAAAGAGACCCTTTAGAAGCTGAACCCCATTTATAAAGCTGCTCTTCACAAATGGCGTAGATAATTATCACACCAAAGCAAGGCAACAAAGGTCCCGCTAATGCATTTCAGGAGAGCCGACTTCTGAGAAGCCCGCATACTCCCACATCCAAGCCTGATCAACAGAAAAAGCTGAAAAGGTTGAGAATTTCATGACACTCAAACAGGCATGCTCCTCGGAATACCAAGGAGCGCAAGGTGCGTTCAAAGATTCGATGATTCAC
+
CCCCCFFFFFFFGGGGGGGGGGGHHHHHHHHHHHHHHHHHHHHGGGGGGHHHHHHHHHHHHHHHGHHHHHHHHHHHHHHHHHHHHHHHHHHHHGHHHGHHHHGHHHHHHHHHHHGGGHHHHHHHHHHHHHHHHHHHHHHHHHGHGGGGGHHHHHHHHHHHHHHHHHGHHHGHHHHHHHHGGGHHHHHHGHHHHHHHHHHHHGGGHHHHHHHGHHHHHGGGGGHGHHGGGGHGHHHGGGHHHHHHHHGEHHHHHHHHHHHHGHHHHHHHHGHHHHHFHHHGHHGHFGHHHHHHHHHGHHGGGGEDFHGHHHHHHFCGGGGGHGFGGGGGHGGGGGGGEBGFFFFFFFCBBBC
@M02197:105:000000000-AN6RF:1:1102:9255:14676 1:N:0:1
AGCCAGTCATACTCCTCCGCTTATTGATATGCTTAAGTTCAGCGGGTATCCCTACCTGATCCGAGGTCAACCGTAAGAAATGAGGGGGTTTTGATAGGTAGCCGCCGGGACCCTATAGCGAGAGAATTACTACGCTTAGAGCCAGACGGCACCGCCACTGATTTTAAGGGCCGCGGAACCGCGAACCCCAAGACCAAGCCGAGGCTTGAGTGGTTATAATGACGCTCGAACAGGCATGCCCCTCGGAATACCAAGGGGCGCAATGTGCGTTCAAAGATTCGATGACTCAC
+
DDDDCFFFFFFFGGGGGGGGGGGHHHHHHHHHHHHHHHHHHGHGGGGGHHHHHHHH;GH<HHHGGGGHHHHH;;HG:FHH;HHHHGGGFGGGHGH<HH<<<HHGGGGG;:GGGHH::H:GG9G9GHHH0HH;HG9GGGGHHH;;<HGG;G;GGGHHHHGHHHHHHHHGGGGGGGHGGGGGGGHFFGGHGHHHGGGGGGGGHHGHHHHHHGHGHHHHHHHGHHGGHHGHHGHHHHHHGGGGGFGHHHHHHHHHHHGGGGGHHHHGEEGHGGGGGGGGGFFFFFFFFBBBAA
@M02197:105:000000000-AN6RF:1:1102:11627:14704 1:N:0:1
AGCCAGTCATACTCCTCCGCTTATTGATATGCTTAAGTTCAGCGGGTAGTCCTACCTGATTTGAGGTCAAATTGTCAGAAGCTGTCTCAAAAGAGACCCTTTAGAAGCTGAACCCCATTTATAAAGCTGCTCTTCACAAATGGCGTAGATAATTATCACACCAAAGCAAGGCAACAAAGGTCCCGCTAATGCATTTCAGGAGAGCCGACTTCTGAGAAGCCCGCATACTCCCGCATCCAAGCCTGATCAACAGAAAAAGCTGAAAAGGTTGAGAATTTCATGACACTCAAACAGGCATACTCCTCGGAATACCAAGGAGCGCAAGGTGCGTTCAAAGATTCGATGATTCAC
+
DEEDDFFFFFFFGGGGGGGGGGGHHHHHHHHHHHHHHHHHHHHGGGGGGHHHHHHHHHHHHHHHGHHHHHHHHHHHHHHHHHHHHHHGHHHHHGHHHGHHHHHHGHHHHHHHHHGGGHHHHHHHHGHHHHHHHHHHHHHHHHGHGGGGGHHHHHHHHHHHHGHHHHHHHHHHHHHHHHHHHHHHHHHHHHHHHHHHHHHHHGHGHHHHGHHHGHHHHHGGGGGHGHGGHGGGHHFHGGHHGFHHHHHHHHGHHHHHHHHHHHHHHHHHHGHGHFGFHHGEGHHHHGHHGHHGHHHHHFGECGGGGHHFHHHHHHGEGGGGHGHGGGGGHGGGGGGGGGGFFFFFFFCCCCC
@M02197:105:000000000-AN6RF:1:1102:23668:14736 1:N:0:1
AGCCAGTCATACTCCTCCGCTTATTGATATGCTTAAGTTCAGCGGGTAATCCTACTCGATTTGAGGTCAAGTTATCAGAATTGTCCGAAGACCGTTCGAAGCAACAGAGCTCCTAATCAGACAAAAAAAACAGCGGGGGTTAAGTTATAACGCCGTACTATGTTTAACTAGGAGTTGTACTAAGTCATTTAAGATGAGCCTGACAGCAAGTACCAGGCAACATCCAAGTCCACCGCTCTCTAATCACAAAATCAGAGAGTGTGAGAGTATAATGACACTCAAACGAGCATACCCTTTGGAATACCAAAAGGTGCAAGGTGCGTTCAAAGATTCGATGATTCAC
+
CBCCDFFFFFFFGGGGGGGGGGGHHHHHHHHHHHHHHHHHHHHGGGGGHHHHHHHHHGHHHGHHGHHHHHHHHHHHHHHHHHHHHHGGGGGHHGGGHGHHGGHHHHHHHHHHHHHHHHHHHHHHHHHGGGGHHHGGHHHHHHHHHHHHHHHGGGHHHHHHHHHHHHHHGHHHGHHHHHHHHHHHHHHHHHHHHHHHHHGHHHHHHHHHHHHHHHHHHHHHHHHHHHHHHGGFGGHGHHGHHHHHHHHHHHHFHHGHHHHHHHHHHHHGHGHHHHHHHGHGGGGGHHHHHG2GGHHHHGGHHHGGGHHHHHHHHGHHGGGGHGGGGGGGGGGFFFFFFFCCCBC
@M02197:105:000000000-AN6RF:1:1102:16983:14858 1:N:0:1
AGCCAGTCATACTCCTCCGCTTATTGATATGCTTAAGTTCAGCGGGTAGTCCTACCTGATTTGAGGTCAAATTGTCAGAAGCTGTCTCAAAGGAGACCCTTTAGAAGCTGAACCCCATTTATAAAGCTGCTCTTCACAAATGGCGTAGATAATTATCACACCAAAGCAAGGCAACAAAGGTCCCGCTAATGCATTTCAGGAGAGCCGACTTCTGAGAAGCCCGCATACTCCCACATCCAAGCCTGATCAACAGAAAAAGCTGAAAAGGTTGAGAATTTCATGACACTCAAACAGGCATGCTCCTCGGAATACCAAGGAGCGCAAGGTGCGTTCAAAGATTCGATGATTCAC
+
CBCCCFFFFFFFGGGGGGGGGGGHHHHHHHHHHHHHHHHHHHHGGGGGGHHHHHHHHGHHHHHHGHHHHHHHHHHHHGHHHHHHHHHHHHHFHGHHGGHHHHHHHHHGHHHGHHGGGHHHHHHHHHHHHHHHHGHHHHHGHHGHGGFFGHHHHHHHHHHHHGHHHHHHHHHHHHHHHHHGGGHHGGGHHHHHHHHHHHHHHFGGHHGGGGHGGHHGGGGGGGGGHGGGHGHGHHGGDGHHHHFFHHHHHHHGHHGHHHHEHGHHHHHHHGHHHHHHFFHHHHHHHGFHHHHFHGHHHHGGFEFGHGHHHGDGHHHEGGGFGFCGGGGGCGGGGGGGEGGBFFFFFFBBBBB
@M02197:105:000000000-AN6RF:1:1102:28874:14908 1:N:0:1
AGCCAGTCATACTCCTCCGCTTATTGATATGCTTAAGTTCAGCGGGTATCCCTACCTGATCCGAGGTCAACCTTGAAATAATGGGGGTCGATGGCAAGACTGTCACACACTCCAAGCGAAAGATAAACACTTACTACGCCAGGGAATATGAGATGATCCTCCTTTGAATTTCAGAAGGGAGAATGCAAGCATACTCATCTTCCATGACCAAGCAATGGTGCTTGAGAGGTATTTAATGACGCTCGAACAGGCATGCCTCCCGGAATACCAGGAGGCGCAATGTGCGTTCAGAGATTCGATGATTCAC
+
BCDBCFFFFFFFGGGGGGGGGGGHHHHHHHHHHHHHHHHHHHHGGGGGHHHHHHHHHGHHHHHGGGGHHHGHHHHHHHHHHHHHHGGFGGGGHHHHHHHHHHHHHHGHGHHGHHGGGHHGGGHHHHHFGHGDGGDFGHGHGGHHHHHHGFHHHHGHHGHHHHHHHHHGHGHHHHHHHHHHHGHHHGHHGHHHHHGHGHHHHHHHHHHGHHHHHHHFGGFHHHGHHHHHHHHFHHHHGGGGGHHGHHHGHHHHHGFGGCGGHFGHFFHHGHHGGGGGHHHHFEEGGBGGBGGGGGGFFFFFFFBBBBB
@M02197:105:000000000-AN6RF:1:1102:10801:14979 1:N:0:1
AGCCAGTCATACTCCTCCGCTTATTGATATGCTTAAGTTCAGCGGGTAGTCCTACCTGATTTGAGGTCAAATTGTCAGAAGCTGTCTCAAAAGAGACCCTTTAGAAGCTGAACCCCATTTATAAAGCTGCTCTTCACAAATGGCGTAGATAATTATCACACCAAAGCAAGGCAACAAAGGTCCCGCTAATGCATTTCAGGAGAGCCGACTTCTGAGAAGCCCGCATACTCCCACATCCAAGCCTGATCAACAGAAAAAGCTGAAAAGGTTGAGAATTTCATGACACTCAAACAGGCATGCTCCTCGGAATACCAAGGAGCGCAAGGTGCGTTCAAAGATTCGATGATTCAC
+
ABCBBFFFFFFFGGGGGGGGGGGHHHHHHHHHHHHHHHHHHHHGGGGGGFHHHHHHHHGHHHHHGHHHHHHHGHHHHHHHGHHHHHHHHHGHHGHHHGGHHHHHHHHHHHHHHHGGGHHHHHHHHHGGHHHHHHHHHHHHHHGHGFFGGHHHHHHHHHHHHHHHHHHHHHGHHHHHHHGHHGHGHGGHHHHHHHHHHHHHGGGGGHGHHGGGGHHHHGGGGGGGGHGGHGGHHHHHGGFHHHHHGHHGHHHHHHHHFHHHHFHHHHHHHHHHHHHFHGHHHHHGHGFFGHHHHHFEHHHGGGCDGFHHHGFHHGFGFECGGFFHGGGGFGGGFGGGGGGBFFFFFFBBBBB
@M02197:105:000000000-AN6RF:1:1102:11574:14992 1:N:0:1
AGCCAGTCATACTCCTCCGCTTATTGATATGCTTAAGTTCAGCGGGTAGTCCTACCTGATTTGAGGTCAAATTGTCAGAAGCTGTCTCAAAAGAGACCCTTTAGAAGCTGAACCCCATTTATAAAGCTGCTCTTCACAAATGGCGTAGATAATTATCACACCAAAGCAAGGCAACAAAGGTCCCGCTAATGCATTTCAGGAGAGCCGACTTCTGAGAAGCCCGCATACTCCCACATCCAAGCCTGATCAACAGAAAAAGCTGAAAAGGTTGAGAATTTCATGACACTCAAACAGGCATGCTCCTCGGAATACCAAGGAGCGCAAGGTGCGTTCAAAGATTCGATGATTCAC
+
CCCDDFFFFFFFGGGGGGGGGGGHHHGHHHHHHHHHHHHHHHHGGGGGGHHHHHHHHHHHHHHFGHGHHHHHHHHHHHHHHHHHHHHHHHHHHGHHHGHHHHHHHHGHHHHHHHGGFHHHHHHHHHHHHHHHHHHHHHHHHHHHGGGGGHHHHHHHHHGHHHHHHHHHHHHHHHHHHHHGHHHHHGGHHHHHHHHHHHHHHGHGHGHHHGGHHGHHHGGGGGHGHHGGGGHHGHGHGGHHHHHHHHGHHHHHHGHHHGGHHHHHHGGHHGHHHHHHHFHGHHHFHGHHHHHHHHHHHHHGGGGGHHHHHHGHHHHFGGGGHHHHGGGGHGGGGGGGGGGFFFFFFFCCBBB
@M02197:105:000000000-AN6RF:1:1102:3215:14924 1:N:0:1
AGCCAGTCATACTCCTCCGCTTATTGATATGCTTAAGTTCAGCGGGTATCCCTACCTGATCCGAGGTCAACCATAGAAAATTGGGGGTTAATGGCAAGCATCCATCGGGACTCTATAGCGAGAGAATTTACTACGCTTAGAGCCAGATGGCACCGCCACTGATTTTAAGGGCTGCCAGACGGCAGGCCCCAACACCAAGCTGAGCTTGAGGGGTTATAATGACGCTCGAACAGGCATGCCCCCCGGAATACCAAGGGGCGCAATGTGCGTTCAAAGATTCGATGATTCAC
+
AAAA?FFFFFFFGGGFFGFGGGGGHGHHCGGHFHHHHEGHHHGGECAEHHFH3GHHGH;9H;HGGGGHHFGHE;H:HHFFF<HGGGGGGHH:HEHHH;HG:FHH;;GG59DFHFHHGH:GGGG9GHHHH;HHGHGG:G;G;HHHHHHHFHG<GGGGGGFHHGHHHHHGGGFGGGGHHGGGGGGGGGGGHHGHGHGHHHHGFHGHGFFGGGHHHHHEHHGGDFFDFGFHHHGHHGHFFD@EAF2FHGGHGBCGG2GGGGGGBHHGCGGHGGGGFGGGGGFFFFBFFA3AAA
@M02197:105:000000000-AN6RF:1:1102:21402:15135 1:N:0:1
AGCCAGTCATACTCCTCCGCTTATTGATATGCTTACGTTCAGCGGGTAGTCCTACCTGATTTGAGGTCAAATTGTCAGAAGCTGTCTCAAAAGAGACCCTTTAGAAGCTGAACCCCATTTATAAAGCTGCTCTTCACAAATGGCGTAGATAATTATCACACCAAAGCAAGGCAACAAAGGTCCCGCTAATGCATTTCAGGAGAGCCGACTTCTGAGAAGCCCGCATACTCCCACATCCAAGCCTGATCAACAGAAAAAGCTGAAAAGGTTGAGAATTTCATGACACTCAAACAGGCATGCTCCTCGGAATACCAAGGAGCGCAAGGTGCGTTCAAAGATTCGATGATTCAC
+
A3AABFFFFFFFGGGGGGGGGGGHHHGHHHHGHHHHGHHHHGHGGGEGGHHHHHGHHGHHHHHHGHHHHHHGHHHHHHGGHHHHHHHHHHHHHGHGHGHHHHHHHHHHHHHGHGGGGHHGHHGHHHHHHGHHHHHGHHHHHGGHGGGGGHHHHHHHHHHHHGHHHHHHHHGHHHHHGFHHHHHHHGGHGHHHGHHHHHHHHGHGEHHHGGGGGHHHHGGGGGGGHHEGHGHHHHHHGGHGBGFFF4BHHHHHGHHHEGHHGHHGHHGBHFHHHGHDG5HHHGHHBGGHHHGFEHGHHHHDGGGGHGHFGE3HBGHEGGGGCGHHGGFGHGGGGGGGGGGCFFFFFFBBBAA
@M02197:105:000000000-AN6RF:1:1102:17327:15186 1:N:0:1
AGCCAGTCATACTCCTCCGCTTATTGATATGCTTAAGTTCAGCGGGTAGTCCTACCTGATTTGAGGTCAAATTGTCAGAAGCTGTCTCAAAAGAGACCCTTTAGAAGCTGAACCCCATTTATAAAGCTGCTCTTCACAAATGGCGTAGATAATTATCACACCAAAGCAAGGCAACAAAGGTCCCGCTAATGCATTTCAGGAGAGCCGACTTCTGAGAAGCCCGCATACTCCCACATCCAAGCCTGATCAACAGAAAAAGCTGAAAAGGTTGAGAATTTCATGACACTCAAACAGGCATGCTCCTCGGAATACCAAGGAGCGCAAGGTGCGTTCAAAGATTCGATGATTCAC
+
CCCCCFFFFFFFGGGGGGGGGGGHHHHHHHHHHHHHHHHHHHHGGGGGGHHHHHHHHHGHHHHHGHHHHHHHHHHHHHHHHHHHHHHHHHHHGGHHHGHHHHHHHHHHHHHHHHGGGHHHHHHHHHHHHHHHHHHHGHHHHHHHGGGGGHHHHHHHHHHHHHHHHHHHHHHHHHHHHHHHHGHHHHHHGHHHHHHHHHHHHGHGHHHGHHHHGGHHHGGGFGHHHGGGHGGHGHHHGGHHHHHHHHHHFHHHHHGHHHHGHGHHHHHHHHHHHHHFHGHHHHGG5GHHHHHHGHHHHHGGGGGGHHHHHHHHGHHFFFGGHFHHGGGGHGGGGGGGGGGFFBFFFFABAAA
@M02197:105:000000000-AN6RF:1:1102:18319:15313 1:N:0:1
AGCCAGTCATACTCCTCCGCTTATTGATATGCTTAAGTTCAGCGGGTAGTCCTACCTGATTTGAGGTCAAATTGTCAGAAGCTGTCTCAAAAGAGACCCTTTAGAAGCTGAACCCCATTTATAAAGCTGCTCTTCACAAATGGCGTAGATAATTATCACACCAAAGCAAGGCAACAAAGGTCCCGCTAATGCATTTCAGGAGAGCCGACTTCTGAGAAGCCCGCATACTCCCACATCCAAGCCTGATCAACAGAAAAAGCTGAAAAGGTTGAGAATTTCATGACACTCAAACAGGCATGCTCCTCGGAATACCAAGGAGCGCAAGGTGCGTTCAAAGATTCGATGACTCAC
+
CCCCCFFFFFFFGGGGGGGGGGGHHHHHHHGHHHHHHHHHHHHGGGGGGHHHHHHHHHHHHHHHGHHHHHHHHHHHHHHHHHHHHHHHGHHHHGHHHGHHHHHHHHHGHHHHHHGGGHHHHHHHHHHHHHHHHHHHHHHHHHHHGGGGGHHHHHHHHHHHHHHHHHHHHHHHHHHHHHHGHHHHHHHGHHHHHHHHHHHHHGHGHHHHHHGGHHHGHGGGGGGGHGGGGGGHHHHGGGGHGFHHHHHHHHHHHHHGHHHHHGHHHHHHHHHHHHHHGGHHHHHHGGGHHHHHHHGHHHHGGGEGGHHHGHHHHGHEFGGGHFHHGGGGHGGGGGGGGGGFFFFFFFBAABB
@M02197:105:000000000-AN6RF:1:1102:12895:15449 1:N:0:1
AGCCAGTCATACTCCTCCGCTTATTGATATGCTTAAGTTCAGCGGGTAGTCCTACCTGATTTGAGGTCAAATTGTCAGAAGCTGTCTCAAAAGAGACCCTTTAGAAGCTGAACCCCATTTATAAAGCTGCTCTTCACAAATGGCGTAGATAATTATCACACCAAAGCAAGGCAACAAAGGTCCCGCTAATGCATTTCAGGAGAGCCGACTTCTGAGAAGCCCGCATACTCCCACATCCAAGCCTGATCAACAGAAAAAGCTGAAAAGGTTGAGAATTTCATGACACTCAAACAGGCATGCTCCTCGGAATACCAAGGAGCGCAAGGTGCGTTCAAAGATTCGATGATTCAC
+
CABCBFFFFFFFGGGGGGGGGFGHHHHHFHHHHHGHHHHHHHHGGGGGGHHHHHHHHGFHHHHHGGHHHHHHHHHHHHHHHHGHHHHHHHHGGGHHHGHHHHHFHHHGHHHHHHGGGHHHGHHHHHHHHHHHHHHHHGGHHHFHGGGGGHHHHHHHHHHHHHHHHHHHHHHHHHHHHHHHHHHGGHHHGHHHHHHHHHHHHGHGHHHGGGHGGHGGGFGGGGGHHHGGGGGHHHHHGGHHGFGHHHHHHHHHHGHHHHGGHFHFHFGGHHHHHGHHFHHHGHHHGGHGHHHHGGFHHHHGGGGGHHHGGHHFFHHGGGGGHFHCGGGGHGGGGGGGGGGFFFFFFFCCBCB
@M02197:105:000000000-AN6RF:1:1102:9351:15413 1:N:0:1
AGCCAGTCATACTCCTCCGCTTATTGATATTCTTAAGTTCAGCGGGTAGTCCTACCTGATTTGAGGTCAAATTGTCAGAAGCTGTCTCAAAAGAGACCCTTTAGAAGCTGAACCCCATTTATAAAGCTGCTCTTCACAAATGGCGTAGATAATTATCACACCAAAGCAAGGCAACAAAGGTCCCGCTAATGCATTTCAGGAGAGCCGACTTCTGAGAAGCCCGCATACTCCCACATCCAAGCCTGATCAACAGAAAAAGCTGAAAAGGTTGAGAATTTCATGACACTCAAACAGGCATGCTCCTCGGAATACCAAGGAGCGCAAGGTGCGTTCAAAGATTCGATGATTCAC
+
CCCCDFFFFFFFGGGGGGGGGGGHHHHHHHHHHHHHHHHHHHHGGGGGGHHHHHGHHHHHHHHHGHHHHHHGHHHHHHHHHHHHHHHHHHHHHGHHHGGHHHHGHHHHHHHHHHGGGGHHHHHHHHHHHHHHHGHHHHHHHHHHGGGGGHHHHHHHHHHHHHHHHHHHHHHHHHHHHHHHHHHGFGHHHHHHHHHHHHHHHGHGHHGGGGGHGGHHGGGGGGHHHGGGHGGGHHHHGGHHHGGHGHHHGHHHHHHHHHHHHHHHHHHHHHHHHHHFDBHHGHHHFGHHHHGGHHHHHFHCGGGFHGHHHHHGHHHEEGGGGHHHGGGGHGGGGGGGGFFBFFFFFFCCCBC
@M02197:105:000000000-AN6RF:1:1102:4890:15565 1:N:0:1
AGCCAGTCATACTCCTCCGCTTATTGATATGCTCAAGTTCAGCGGGTAGTCCTACCTGATTTGAGGTCAAATTGTCAGAAGCTGTCTCAAAAGAGACCCTTTAGAAGCTGAACCCCATTTATAAAGCTGCTCTTCACAAATGGCGTAGATAATTATCACACCAAAGCAAGGCAACAAAGGTCCCGCTAATGCATTTCAGGAGAGCCGACTTCTGAGAAGCCCGCATACTCCCACATCCAAGCCTGATCAACAGAAAAAGCTGAAAAGGTTGAGAATTTCATGACACTCAAACAGGCATGCTCCTCGGAATACCAAGGAGCGCAAGGTGCGTTCAAAGATTCGATGATTCAC
+
AAAAAFF1DFFFC1BGFGGG?E0GDBG3FBFG3GHFGAAFAGG?/AE?FGB2F21BA101FG1BF0B0GHHGH12DGGHG111FEF2FGFFF0FHHHGFFGGHEHHG1FEGFBFEE;GHHFHGGBHFG1CGHFFHFHFHHHGFFCACGGHHFFHFFFFHFH?A:C?FHHGGGCGAFHHGC@@@FBFHGDHHGDGGFHFBFHFGCGFGHHGD@BFHHHGFCF?GAGFFFFGFHGGEG?E>0HBF2HDDFFEBFG@BB1HFHF2D1F0AHFGFGGDD1F2HGF2GFFA1EA1F1DBHGHFHE//E/GGFHEF1BEEB0EE0?HHFFGEE0F11BGGCGAF1CBFFFFFAAAAA
@M02197:105:000000000-AN6RF:1:1102:27529:15588 1:N:0:1
AGCCAGTCATACTCCTCCGCTTATTGATATGCATAAGTTCAGCGGGTAATCCTACTCGATTTGAGGTCAAGTTATCAGAATTGTCCGAAGACCGTTCGAAGCAACAGAGCTCCTAATCAGACAAAAAAAACAGCGGGGGTTAAGTTATAACGCCGTACTATGTTTAACTAGGAGTTGTACTAAGTCATTTAAGATGAGCCTGACAGCAAGTACCAGGCAACATCCAAGTCCACCGCTCTCTAATCACAAAATCAGAGAGTGTGAGAGTATAATGACACTCAAACGAGCATACCCTTTGGAATACCAAAGGGTGCAAGGTGCGTTCAAAGATTCGATGATTCAC
+
CCCCDFFFFFFFGGGGGGGGGGGHHHHHHHHHHHHHHGHHHHHGGGGGHHHHHHHHHGHHHGHHGHHGHHHHHHHHHHHHHHHHHHGGGGGHHGGGHGGHGGHHHHHHHHHHHHHHHHHHHHHHHHHGGGGHHHGGHHHHHHHHHHHHHHHGGGGHHHHHGHHHHHGGGHHHHHGGHGHHHHHHHGHHHHHHHHHHHHFHHHHHHHGHHFHGHHHHHHHGHGHHHHHGHGGFGGHGHHGHHHGHHHHHHHHHHHFHHHHGFHHHHHHHHEFHHHHHFGHGGGEGHGGHHFFGGHHHGFHHGHHHHHHFGHGGHHHGGGGGFGGGGGGGGGGFBFFFFFBBBBB
@M02197:105:000000000-AN6RF:1:1102:6108:15353 1:N:0:1
AGCCAGTCATACTCCTCCGCTTATTGATATGCTTAAGTTCAGCGGGTAGTCCTACCTGATTTGAGGTCAAATTGTCAGAAGCTGTCTCAAAAGAGACCCTTTAGAAGCTGAACCCCATTTATAAAGCTGCTCTTCACAAATGGCGTAGATAATTATCACACCAAAGCAAGGCAACAAAGGTCCCGCTAATGCATTTCAGGAGAGCCGACTTCTGAGAAGCCCGCATACTCCCACATCCAAGCCTGATCAACAGAAAAAGCTGAAAAGGTTGAGAATTTCAAGACACTCAAACAGGCATGCTCCTCGTAATACCAAGGAGCGCAAGGTGCGTTCAAAGATTCGATGATTCAC
+
A?AABFFFFFFFGGGGGGGGGGGHCHHHHHHHHHGHHHHHHHHGGGGGGHFHHHHHHGHHHHHFFHGGHHHHHHHHHHHHGHHEGFHHHHHHHGHHHGHFHHHHHHGFHGFFG?E/EHHHHHHGFGFGHHHHHHHFHHHHFF8CFGGGGHHHHHHHDFGFHFHHFHHHGHGCCGACHHHEFFEGGFCFBBHGGHFHHGGHGGH9HFDGGGGGGGGFGGGFGGDGGGGGGFGFHGGGE/F001FFGGDBB2F@0HEBF1BGF2B@DB0>@F2F112F1F@22FBGHF10F1AE111EHG/GGGEB/222B1BHBG10CEE011EA0000HGDF33FGE1FFFB313B?A1A1
@M02197:105:000000000-AN6RF:1:1102:17580:15686 1:N:0:1
AGCCAGTCATACTCCTCCGCTTATTGATATGCTTAAGTTCAGCGGGTATCCCTACCTGATCCAAGGTCAACCTTGAAATAATGGGGGTCGATGGCAAGACTGTCACACACTCCAAGCGAAAGATAAACACTTACTACGCCAGGGAATATGAGATGATCCGCCTTTGAATTTCAGAAGGGAGAATGCAAGCATACTCATCTTCCATGACCAAGCAATGGTGCTTGAGAGGTATTTAATGACGCTCGAACAGGCATGCCTCCCGGAATACCAGGAGGCGCAATGTGCGTTCAAAGATTCGATGATTCAC
+
CCDCCFFFFFFFGGGGGGGGGGGHHHHHHHHHHHHHHHHHHHHGGGGGHHHHHHHHHHHHHHHHHGHHGHHHHHHHHHHHHHHHGGGFGGGGHGHHHGHHHHHHHHHHHGHHHHHHGHGHHHHHHHHHHHHHHHHHHHHGHHHGHHHHHHHHHHHHHHHHHGHHHHHHHHHHHHHHHHHHHHHHHHHHHHHHHHHHHHHHHHHHHHHGGHHHHHHGHHHHHHGHHHHHHHFHHGHHGGGGGHHGGHHHHHHEHGGGGGGGHHGHHHGHGHHGGGGGGHHHGGGGHGGGGGGGGFGFFFFFFFB@CBC
@M02197:105:000000000-AN6RF:1:1102:2331:15576 1:N:0:1
AGCCAGTCATACTCCTCCGCTTATTGATATGCTTAAGTTCAGCGGGTAGTCCTACCTGATTTGAGGTCAAATTGTCAGAAGCTGTCTCAAAAGAGACCCTTTAGAAGCTGAACCCCATTTATAAAGCTGCTCTTCACAAATGGCGTAGATAATTATCACACCAAAGCAAGGCAACAAAGGTCCCGCTAATGCATTTCAGGAGAGCCGACTTCTGAGAGGCCCGCATACTCCCACATCCAAGCCTGATCAACAGAAAAAGCTGAAAAGGTTGGGAATTTCATGACACTCAAACAGGCATGCTCCTCGGAATACCAAGGAGCGCAAGGTGCGTTCAAAGATTCGATGATTCAC
+
ABBBBFFFFFFFGGGGGGGGGGGHHGGHHHGHFHHHGGFHHHGEGFGGGHHHHHHHHFHGHHGHGHHHGHHGHGHHHHHHHHHGHHHHHHHHHGHGHGHHHGHHGGHHHHGFHHGFGHHHHHHHHHHHHHHHFHHHHHHGGHHGGGGGGHHHHGHHHHHHHGGGHEHHHGGEGHHHHHHFFGHHGCFFFGHHGHHHHHHHHGGGHFHGGGFGGHHHGGGGGGGHHGGGHGHGGHFFGGHGBBFGGFFHHGEFHHHHHHHFFGFFHHGEGGEFHGHHHHHGHHHFHGHHGFB3GHEHHEEECE?EFHHHGHGHHHFGGGGGHCHHGGGGHGGGGFGGGFFBFFBFFFAAAAA
@M02197:105:000000000-AN6RF:1:1102:14561:15696 1:N:0:1
AGCCAGTCATACTCCTCCGCTTATTGATATGCTCCTCCGCTTATTGATATGCTTACTTCCTCTAAATGACCAAGATCCTCCGCTTATTGATATGCTTAAGTTCAGCGGGTATCCCTACCTGATCCGAGGTCAACCTGTAAAAATTGGGGGTTCTGGCAAGCCACCGGGGGGAACTCTATAGCGGGAGTATGTACTACGCTCAGAGCCCACCGGCACCGCCACTAATTTTGAGGGCCGCGGAGACCGCGTGCCCCAATACCACGCTAGGCGTGAATGGTTAAATGACGCTCGAACAGGCATGCCCTGCGGAATACCACAGGGCGCAATGTGCGTTCAAAGATTCGATGATTCAC
+
CBCCCFFFFFFFGGGGGGGGGGGHHHHHHHHHHHHHHHGGGGGHHHHHHHHHHHHHHHHHHHHHHHHGHHHHHHHHHHHHHGGGGGHHHHHHHHHHHHHHHHHHHHGGGGFHHHHHHHHHH<;HHHGGG;;H;HHHH<HHHHH0HHHHGGGGH:HH:;H;HG<H;GGGG9FF8FFFFFF:F9FFFFFFFFFF:F9FFFFFFFF::FFF:FFF9FFGGGHHGHHHHHHHHHHGGGGGGGHHGGGGGGGGGGGHHHHHGGGF>GHHGGGHHHFEGHHHHHHHHHGGGGGHHGGHHHHHHHHGGGGGGGHHHHHHHGHHGGGGGGHHHHGEFGHGGGGGGGGGGFFFFFFFCCCCC
@M02197:105:000000000-AN6RF:1:1102:12233:15488 1:N:0:1
AGCCAGTCATACTCCTCCGCTTATTGATATGCTTAAGTTCAGCGGGTAGTCCTACCTGATTTGAGGTCAAATTGTCAGAAGCTGTCTCAAAAGAGACCCTTTAGAAGCTGAACCCCATTTATAAAGCTGCTCTTCACAAGTGGCGTAGATAATTATCACACCAAAGCAAGGCAACAAAGGTCCCGCTAATGCATTTCAGGAGAGCCGACTTCTGAGAAGCCCGCATACTCCCACATCCAAGCCTGATCAACAGAAAAAGCTGAAAAGGTTGAGAATTTCATGACACTCAAACAGGCATGCTCCTCGGAATACCAAGGAGCGCAAGGTGCGTTCAAAGATTCGATGATTCAC
+
CBCCCFFFFFFFGGGGGGGGGGGHHHHHHHHHHHHGHHHHHHHGGGGGGHHHHHHHHHHHHHHGGGHHHEHHHHHHHHHHHHHHHHHHHHHHHGGHHGHHGHHGHHHHHHHHHHGGGHHHHHHHHGHHHHHHHHHHHHHHHHHGGGGGGGHHHHHHHHHHHHHHHHHHHHGHHHHHHHHHHHHHHHGHGHHHHHHHHHHHHGHGHHGGGHHGHGHHHGGGGGGGHHGGGGHHGHHHGGHGHHHHHHHHHHGHHHHHHHHHHHHHHHGHHHHHHHHHHHHHHHHHDGHHHHHHHHHHHHHCGGGGHHHHHHHHHHGFEGGGHHHHGGGGGGGGGGGGGGGFFFFFD5BBBBB
@M02197:105:000000000-AN6RF:1:1102:28824:15681 1:N:0:1
AGCCAGTCATACTCCTCCGCTTATTGATATGCTTACTTCCTCTAAATGACCAAGATCCTCCGCTTATTGATATGCTTAAGTTCAGCGGGTAGTCCTACCTGATTTGAGATCAAATTGTCAGAAGCTGTCTCAAAAGAGACCCTTTAGAAGCTGAACCCCATTTATAAAGCTGCTCTTCACAAATGGCGTAGATAATTATCACACCAAAGCAAGGCAACAAAGGTCCCGCTAATGCATTTCAGGAGAGCCGACTTCTGAGAAGCCCGCATACTCCCACATCCAAGCCTGATCAACAGAAAAAGCTGAAAAGGTTGAGAATTTCATGACACTCAAACAGGCATGCTCCTCGGAATACCAAGGAGCGCAAGGTGCGTTCAAAGATTCGATGATTCAC
+
BBBB?FFFFFFFGGGFFGGGGGGGHHHHHHHHHHHHHHHHHFHHHHHHHFHHHHHGHGHGHGGGGGHFHGHHHHHHHHHHHHHHHHGGGGGGFHHHHHHHHGHHHHHGHHHHHHHHHHHHHHHHHHCFHHHHHHHHGHHHGHHHHGHBFFHGHHGHFFFGHHHHHGHHHHHHHHHHHFFHHFHHHHHGGGFGHHHGHHHBGHHHHHHHHHHHHHHHHHHHHFHGFFFFHHGFGHHHHFBHHHHGGECGGGF1BFHFFHHHGGGEEBHHHGGFCEHFHF3GGHHHGGGHHHHHHHHGHHHGHFHHGHHHFFFHFHFGHHHHHHGHHHHGGHHHGHHHFEHHHHGGGGGHHGHHGBHFFHEGGGGHHHHGGGGHGGGGGGGABFFFFFFFFA?>>A
@M02197:105:000000000-AN6RF:1:1102:20679:15930 1:N:0:1
AGCCAGTCATACTCCTCCGCTTATTGATATGCTTAAGTTCAGCGGGTATCCCTACCTAATCCGAGGTCAATCATTAAAAAATGGGGGGGTTCTGGCGAGTGTCCACCAGGTGTCTATAGCGATGAATTTACTACGCTTAGAGCCTGACAGCACTGCCACTGATTTTAGAGACTGCCTTGACAGCAGGTCTCAACACCAAGCTAGGCTTGAGGGGTGATAATGACGCTCAAATAGGCATGCCCCTCGGAATACCAAGGGGCGCAACGTGCGTTCAAAGATTCGATGACTCAC
+
CBBCCFFFFFFFGGGGGGGGGGGHHHHHHHHHHHHHHHHHHHHGGGGGHHHHHHHHHHHHHHGGGGGHHHHHHHHHHHHHGHHHGGGGFFFGGGGGHHHHHFFFGHFGGHGHHGFGGGFHHHHFHHFHHGGGGGFGHHHHGFFHHHHHFFHGGHFFFFGGHHHHHHFHHGFGHHFHHHGHHHHHGGFHHHHGHFFGFFGFGFHGFFFGGGGHHGHHHHHFGGGGHGHHHHHGGHFHHGGGF??GGHHHHHGHHHHGEFGCGHHGFGEEAGFGGGGGGGGFFFFFFFBA@AB
@M02197:105:000000000-AN6RF:1:1102:29004:15974 1:N:0:1
AGCCAGTCATACTCCTCCGCTTATTGATATGCTTAAGTTCAGCGGGTAGTCCTACCTGATTTGAGGTCAAATTGTCAGAAGCTGTCTCAAAAGAGACCCTTTAGAAGCTGAACCCCATTTATAAAGCTGCTCTTCACAAATGGCGTAGATAATTATCACACCAAAGCAAGGCAACAAAGGTCCCGCTAATGCATTTCAGGAGAGCCGACTTCTGAGAAGCCCGCATACTCCCACGTCCAAGCCTGATCAACAGAAAAAGCTGAAAAGGTTGAGAATTTCATGACACTCAAACAGGCATGCTCCTCGGAATACCAAGGAGCGCAAGGTGCGTTCAAAGATTCGATGATTCAC
+
BBBBBFFFFFFFGGGGGGGGGGGHHHHHHHHHHHHHHHHCDGHGGGGGGHHGGGHHHGHGHHHHGHFFFHGHHHHHHHHHHHHHHHHHHGHGGGHHHGHHHHHHHHHGGHHGHHGGGHHHHHHHGHHHHHFHHHHGHHHHHHGHGGGGGHGHHHHHHHHHHGHGHFHHHGGHHHHHHHHHHGHHGHGHGHHHHHHHHHHHGGHGHHGGHGGFGGHHHGGGFEGGHHGGHGGGGGGFGGGHHGHHHGHHHHGGHHHHHFHHHFGHHFHCGHHGDHFGHFHGHGGEAGGHHGGFHG3HHFG1E0EAHG5HHHHHGFFEEEA?HHFGCEGCHGCGGGGGGGGFFFFDBDB?AAB
@M02197:105:000000000-AN6RF:1:1102:2646:16066 1:N:0:1
AGCCAGTCATACTCTTCCGCTTATTGATATGCTTAAGTTCAGCGGGTAGTCCTACCTGATTTGAGGTCAAATTGTCAGAAGCTGTCTCAAAAGAGACCCTTTAGAAGCTGAACCCCATTTATAAAGCTGCTCTTCACAAATGGCGTAGATAATTATCACACCAAAGCAAGGCAACAAAGGTCCCGCTAATGCATTTCAGGAGAGCCGACTTCTGAGAAGCCCGCATACTCCCACATCCAAGCCTGATCAACAGAAAAAGCTGAAAAGGTTGAGAATTTCATGACACTCAAACAGGCATGCTCCTCGGAATACCAAGGAGCGCAAGGTGCGTTCAAAGATTC
+
BBBBBFFFFFFFGFGFGGGGGEGHHHHHHGHHBHHHHHHHHGHGGGGGGHGHHHHHHHHHHHHHGHHGHHHHHHHHHHHFHHHHHHHHHHHHHGHHHGHHHHHHHHHHHHHHHHGGGHHHHHHHHGHFHHHHHHHHHHHHHHEHGHGHGHHHHHHHGHHHHHHHHHHHHHGHHHHHHGHGGGGHHHHHHHHHHHHGHHHHHGHGHHGGGHHHHGHHFGGGGGFHHGGGGGGGGGHFGGHGHHFHHHGHHHGHHFHHHGHHG5HHHHFBGHHGHHGHHHHFFHHGFEFGHGGFFHFFGFE?GGE?HHHFHFGGHHG?EEE?GGGGE2EGGFFFFFFFAABBA
@M02197:105:000000000-AN6RF:1:1102:23163:16189 1:N:0:1
AGCCAGTCATACTCCTCCGCTTATTGATATGCTTAAGTTCAGCGGGTAGTCCTACCTGATTTGAGGTCAAATTGTCAGAAGCTGTCTCAAAAGAGACCCTTTAGAAGCTGAACCCCATTTATAAAGCTGCTCTTCACAAATGGCGTAGATAATTATCACACCAAAGCAAGGCAACAAAGGTCCCGCTAATGCATTTCAGGAGAGCCGACTTCTGAGAAGCCCGCATACTCCCACATCCAAGCCTGATCAACAGAAAAAGCTGAAAAGGTTGAGAATTTCATGACACTCAAACAGGCATGCTCCTCGGAATACCAAGGAGCGCAAGGTGCGTTCAAAGATTCGATGATTCAC
+
CCCCCFFFFFFFGGGGGGGGGGGHHHHHGHHHHHHHHHHHHHHGGGGGGHHHHHHHHHHHHHHHGHHHHHHHHHHHHHHHHHHHHHHHHHHHHGHHHGHHHHHHHHGHHHHHHHGGGHHHHHHHHGHHHHHHHHHHHHHHGHHHGGGGGHGGHHHHHHHHHHHHHHHHHHHHHHHHHHHHHHGHHGHHHHHHHHHHHHHHHGHGHHHHHGGGGHHHHGGGGGGHGGGGHGHHHHHGGGHHHHHHHFHGHHHHHHHHGHHHHHGHHHHHHHHGHHHHHHHHHHHFDGHHHHHHHG3HHGGGCGGGHHHHHHHHHHGGGGGGGFHHCGEGGGGGGGGGGGGFFFFFFFAAAAB
@M02197:105:000000000-AN6RF:1:1102:21178:16229 1:N:0:1
AGCCAGTCATACTCCTCCGCTTATTGATATGCTTAAGTTCAGCGGGTAGTCCTACCTGATTTGAGGTCAAATTGTCAGAAGCTGTCTCAAAAGAGACCCTTTAGAAGCTGAACCCCATTTATAAAGCTGCTCTTCACAAATGGCGTAGATAATTATCACACCAAAGCAAGGCAACAAAGGTCCCGCTAATGCATTTCAGGAGAGCCGACTTCTGAGAAGCCCGCATACTCCCACATCCAAGCCTGATCAACAGAAAAAGCTGAAAAGGATGAGAATTTCATGACACTCAAACAGGCATGCTCCTCGGAATACCAAAGAGCGCAAGGTGCGTTCAAAGATTCGATGATTCAC
+
ABBCBFFFFFFFGGGGGGGGGGGHHHHHHHGGHHHHHHHHHHHGGGGGGHHGHHHHHHHHHHHHGHHHHHHHHHHHHHHHHHHHHHHHHHHHHGHHHGHHHHHHHHHHHHHHHHGGGHHHHGHHHHHHHHHHHHHHHHHHHHGGGGEGGHHHHHHHHHHHHGHHHHHHHHHHHHHHHHHHHHHHHHGGHHHGHHHHHHGHHGHGHHHGGHGGGHHGHGGGGGGGGGGGHGGHHGHGGGHHFHFFHHG3HGFGHHHHFHGDEHHHHHHGHHHHHHHHF5HHHFHGGFBHGBHHHHFHHHHEE0FEFGGBHFEHHHCHGGGECHFHGGCCHGGGCGGGGGGFFFFFFFBBBBB
@M02197:105:000000000-AN6RF:1:1102:21629:16349 1:N:0:1
AGCCAGTCATACTCCTCCGCTTATTGATATGCTTAAGTTCAGCGGGTAGTCCTACCTGATTTGAGGTCAAATTGTCAGAAGCTGTCTCAAAAGAGACCCTTTAGAAGCTGAACCCCATTTATAAAGCTGCTCTTCACAAATGGCGTAGATAATTATCACACCAAAGCAAGGCAACAAAGGTCCCGCTAATGCATTTCAGGAGAGCCGACTTCTGAGAAGCCCGCATACTCCCACATCCAAGCCTAATCAACAGAAAAAGCTGAAAAGGTTGAGAATTTCATGACACTCAAACAGGCATGCTCCTCGGAATACCAAGGAGCGCAAGGTGCGTTCAAAGATTCGATGATTCAC
+
BBBCCFFFFFFFGGGGGGGGGGGHHHHHHGHHHHHHHHHHHHHFGGFGGHHHHHHHHHHHHHHHGHHHHHHHHHHHHHHHHHHHHHHHHHHHHGGHHGGHHHHHHHHHHHHHHHGGGHHHHHHHHHHHHHHHHHHHHHHHHGHHGGGGGHHHHHHHHHHHHHHHHHHHGFGHHHHHHHHHHHHHHGHGHHHHHHHHHHHHHGHGHHHGGHHHHHHHHGGGGGGGHGGGGGGHHHHGGGGHHHFHHHFHHHEHGHHGHHHHHHHHHHHFHHHHHHHHHFHHHFGFFGHGHHHHGHHHHHHGGGGGGHHHHHHHHHHGGGGFHHHHGGGGHGGGGGGGCGGFFFFFFFCCCCC
@M02197:105:000000000-AN6RF:1:1102:17125:16429 1:N:0:1
AGCCAGTCATACTCCTCCGCTTATTGATATGCTTAAGTTCAGCGGGTAGTCCTACCTGATTTGAGGTCAAATTGTCAGAAGCTGTCTCAAAAGAGACCCTTTAGAAGCTGAACCCCATTTATAAAGCTGCTCTTCACAAATGGCGTAGATAATTATCACACCAAAGCAAGGCAACAAAGGTCCCGCTAATGCATTTCAGGAGAGCCGACTTCTGAGAAGCCCGCATACTCCCACATCCAAGCCTGATCAACAGAAAAAGCTGAAAAGGTTGAGAATTTCATGACACTCAAACAGGCATGCTCCTCGGAATACCAAGGAGCGCAAGGTGCGTTCAAAGATTCGATGATTCAC
+
CBCCCFFFFFFFGGGGGGGGGGEFGHHHHHHHHHHFHHHHHHHGGGGGGHHHGHHHHHHHHHHGGHHHHHHHHGHGHHHHHHHHHHHHHHHHHGHHHGHHHHHHHHHHHHHHHHGGGHHHHHHHHFHHHHHHHHHHHHHHHHHHGGGGGHHHHHHHHHHHHGHHHHHHHHGHHHHHHHHHHGHHGHHGHHHHHHGGHHHHHGHGHHGGGHHHHHHHHGGGGGGHHHGGHGHHHHHHGGHHHFHFHGHHHHHHGHHHHHHHHHHHFHHHHHHHHHHFHHHHHHHGFGHHHHHHHHHHHFGGGGGGHHHHHFHHHHHGGGGEGFCHGGGGHGGGGGFGEFGFFFFFFF@BBBB
@M02197:105:000000000-AN6RF:1:1102:10722:16351 1:N:0:1
AGCCAGTCATACTCCTCCGCTTATTGATATGCTTAAATTCAGCGGGTAGTCCTACCTGATTTGAGGTCAAATTGTCAGAAGCTGTCTCAAAAGAGACCCTTTAGAAGCTGAACCCCATTTATAAAGCTGCTCTTCACAAATGGCGTAGATAATTATCACACCAAAGCAAGGCAACAAAGGTCCCGCTAATGCATTTCAGGAGAGCCGACTTCTGAGAAGCCCGCATACTCCCACATCCAAGCCTGATCGACAGAAAAAGCTGAAAAGGTTGAGAATTTCATGACACTCAAACAGGCATGCTCCTCGGAATACCAAGGAGCGCAAGGTGCGTTCAAAGATTCGATGATTCAC
+
CCCCEFFFFFFFGGGGGGGGGGGHHHHHHHGHHHHHHHHHHHHGGGGGGHHHHHHHHHHHHHHHGHHGHHHHHGHHHHHHHHHHHHHHHHHHHGHHHGHHHHHHHHHHHHHHHHGGGHHHHHHHHHHHHHHHHHHHHHHHHHGHGGGGGHHHHHHHHHHHHGHHHHHHHHHHHHHHHHHHHHHHGHGHHHHHHHHHHHHHHGHGHHHHHHHGHHHHHGGGGGGHHHGGGGHGGHGFGGHHHHHGHGHGHHHHHHHHHHHHHHHHHHHHHHHHHHHGHHHHHHHHFGHHHHHHHHHHHHHGGGGGGHHHHHFHHHHGGGGGGFHHGGGGHGGGGGGGGGGFFFFFFFCCCCC
@M02197:105:000000000-AN6RF:1:1102:12581:16444 1:N:0:1
AGCCAGTCATACTCCTCCGCTATTGATATGCTTAAGTTCAGCGGGTATCCCTACCTGATCCGAGGTCAAACTTAGAAAGTTGGGGGTTGCTGGCAAGCACGCACCGAGACCCTGTAGCGAGGAGTATTACTACGCTTAGAGCACGATGGCACCGCCACTGATTTTAAGACCGATCAGAACTGATGCGGTCCAATACCAAGCAGAGCTTGAGTGTTGTACTGACGCTCGAACAGGCATGCCCCGCGGAATACCACGGGGCGCAATGTGCGTTCAAAGATTCGATGACTCAC
+
AAABBFFFFFBFGGGGGCGGGE25DF6BFGHGHGHFHHFHBBDE2AEHHEHHBHHHHGHHHGGGGGHGHHHG:GBG:@GD:FGEEF>E?FGFHCEF/G?G/EEEEGGC@EFFGHHHGHG6?@CFGHHCGHHHHFCGAEHHGHFG:A<EDEHGGGHHGHHHHHGHHHGGHGGHHHHHHHHHHGGGGGHHHGHHHHHGHHHHHHHHHHHHHHGHHHHHGHGGGGGGGHEHHFHHHHHHGGGGGGGGHHHHHHGGGGGGGGGHHHGGGGGHGGGGGGGGGGFFFFFFFAABBB
@M02197:105:000000000-AN6RF:1:1102:13043:16532 1:N:0:1
AGCCAGTCATACTCCTCCGCTTATTGATATGCTTAAGTTCAGCGGGTAGTCCTACCTGATTTGAGGTCAAACGTCAATGAGGAAGACGCCCCTAGAGGCGTCGACGCATTAGAGGCACGGGACCATTCTGTCTTGCGCTTCGGCGAACGGCGATCATTATCACGCCAAAGGCCTTGTCATGCAAAGTCGAAAGTCGACCGCGAGCCGATTCATTTAAGAGGAGCCCGAGTCCTGGACGAGTCCAGTGTCTCCGGCAGCCCCCAACATCCAAGCACCCGCTCGAAGCAAATCGAGAGGGGTTGAGAATTTACTGACACTCAAACAGGCATGCTCCTCGGAACACCGAGGAGCGCAAGGTGCGTTCAAAGATTCGATGATTCAC
+
CCCCCFCFFFFFGGGGGGGGGGGHHHHHHHHHHHHHHHHHHHHGGGEGGHHHHHHHHHHHHHHHGGGGHHHHGHHGGHGHHGHHHHHGGGGGHGHHHHGGGGGGGGGGGGHHHHGGGHGGGGGGHHHHHHHHHHHHGGGGGGGGGGGGGGGGGGGGGGGGGGGGGGGGGGGFFFFFFFFFFFFFFFFFFFFFFFFFFFFFFFFGFGGGGFGFGGGGGGGGGGGGGGHGHHHHGGGHGHHHHHHHHHGGCGGGHGDCGGGGHGHHHHHGHBHGGEGGGGHEGHHHHGGHGHGHGGGGGHHHHGBHHHFFFFHHHHHFGHHHHHHHHHHHHHGGGGGGHGGGGGGGHHGGGGGHGHHGGFCHGGGGGGGGGGFFFFFFFBBAAA
@M02197:105:000000000-AN6RF:1:1102:13308:16647 1:N:0:1
AGCCAGTCATACTCCTCCGCTTATTGATATGCTTAAGTTCAGCGGGTATCCCTACCTGATCCGAGGTCAAACATTAGAATTGGGGGTTTAAGGCAGGATTGTTACAGTGACCAAGCGAATAAGTTATTACTACGCTGGAATCATGAGACTCTCCGCCATTGAATTTCGAAAGGGAATTTGCAAGCAGACTCTTCTTTCATAACCAAGCAAAACTACTTGAGTGGTTTCTAATGACGCTCGGACAGGCATGCCTTCCGGAATACCGAAAGGCGCAATGTGCGTTCAAAGATTCGATGATTCAC
+
CCCCCFFFFFFFGGGGGGGGGGGHHHHHHHHHHHHHHHHHHHHGGGGGHHHHHHHHHHHHHHHGGGGHHHHHHHHHHHHHHHHHGGGGGHHHHHHGGGGHHHHHHHHHHHHHHHHHHHGHGHHHHHHHHHHHHHGHHHHHHHHHHHHHHHHHHHHHGHGHHHHHHHHHHHHHHHHHHHHHHHHHHHHHHHHHHHHHHHHHHHGHHHHHGHHGGHHHHHHHGHHHHHGHHGHGGGGGGGGGHHHGHHHHHHGGGGGHHHHGGGGGHHGGGGGHHHHFFEGGGGGGGGFGGGFBFFFFFBBBBB
@M02197:105:000000000-AN6RF:1:1102:20498:16465 1:N:0:1
AGCCAGTCATACTCCTCCGCTTATTGATATGCTTAAGTTCAGCGGGTAGTCCTACCTGATTTGAGGTCGAATTGTCAGAAGCTGTCTCAAAAGAGACCCTTTAGAAGCTGAACCCCATTTATAAAGCTGCTCTTCACAAATGGCGTAGATAATTATCACACCAAAGCAAGGCAACAAAGGTCCCGCTAATGCATTTCAGGAGAGCCGACTTCTGAGAAGCCCGCATACTCCCACATCCAAGCCTGATCAACAGAAAAAGCTGAAAAGGTTGAGAATTTCATGACACTCAAACAGGCATGCTCCTCGGAATACCAAGGAGCGCAAGGTGCGTTCAAAGATTCGATGATTCAC
+
ABBBBFCFFFFFGGGGGGGGGGGHHHHGHHHFHHHHHHHHHFHGGGGGGHHHHHHGHHHHHHHHGHHGGGGHHHGHHHHHHHHHHHHHHHHHGGHHHGHGHBGFHHHHHHHHHHGGGHGHHHHHHFHHGHFHHHGGHHHGHHHGCFGGGHHFHGHFHHHHHCHHHHHHHHGHHHHHHHEGHHHHGGGGGHHHHGHHGHHHHGHGHHGGGGGFGGGGHFFGGGACFGEFGGGGGFFFGEFB>1FHG2DGHHHHGFFDGBEHF2EHGB002@22BFBGFGFG2FBBAFBHFGG1BGGGB///A/AEFA2A21GAFHF000?EFBB000001ADGBGFGE11>1FFBDD1@AAA
@M02197:105:000000000-AN6RF:1:1102:27053:16988 1:N:0:1
AGCCAGTCATACTCCTCCGCTTATTGATATGCTTAAGTTCAGCGGGTATCCCTACCTGATCCGAGGTCAACCTTGAAATAATGGGGGTCGATGGCAAGACTGTCACACACTCCAAGCGAAAGATAAACACTTACTACGCCAGGGAATATGGGATGATCCGCCTTTGAATTTCAGGAGGGAGAATGCAAGCATACTCATCTTCCATGACCAAGCAATGGTGCTTGAGAGGTATTTAATGTCGCTCGAACAGGCATGCCTCCCGGAATACCAGGAGGCGCAATGTGCGTTCAAAGATTCGATGACTCAC
+
CCCCDFFFFFFFGGGGGGGGGGGHHHHHHHHHHHGHHHHHHHHGGGGGHHHHHHHHHHHHHHHGGGGHHHHHHHHGHHHHHHHHHGGGGGGGHGHHHGHHHHHHHHHHGGHHHHHHGHHHHHHHHHHHHHHHHHHHHHGHGGHHHHHHHHGHHHGHHHGHHHGGHGHHHHHHHHHHHHHHHHHHHHGGGHHHHGHHHHHHHGHHHHGGHHHHHGGGHGHGHHGGGHHGHHHHHHHGGGGCGHHGHHHGHHHHHGGGE?GGHHHHHHHHHHHGGGGGHHHHGEEGHGGGGGGGGCGFFFFFFFBBAAB
@M02197:105:000000000-AN6RF:1:1102:7824:17039 1:N:0:1
AGCCAGTCATACTCCTCCGCTTATTGATATGCTTAAGTTCAGCGGGTAGTCCTACCTGATTTGAGGTCAAATTGTCAGAAGCTGTCTCAAAAGAGACCCTTTAGAAGCTGAACCCCATTTATAAAGCTGCTCTTCACAAATGGCGTAGATAATTATCACACCAAAGCAAGGCAACAAAGGTCCCGCTAATGCATTTCAGGAGAGCCGACTTCTGAGAAGCCCGCATACTCCCACATCCAAGCCTGATCAACAGAAAAAGCTGAAAAGGTTGAGAATTTCATGACACTCAAACAGGCATGCTCCTCGGAATACCAAGGAGCGCAAGGTGCGTTCAAAGATTCGATGATTCAC
+
BCCCBFFFFFFFGGGGGGGGGGGHHHHHHHGHHHGHHHHHHHHGGGGGGHHHHHHHHHHHHHHHGHHHGHHHHHHHHHGHHHHHHGHHHHHHHGHHHGHGHHHGHHHHHHGHHHGGGHHHHHHHHHHHHHHHHHHHHHHHHHGHGGGGGGHHHHHHHHHHHHHHHHHHHHHHHHHHHHHHFGHHHHGHHHHHHHHHHHHHHGHGGGGHGGHGHHHHHGGGGGHHHGGGGGGGHHHGGGHHG3FFF4BFHGHHHHHGHHHHHHHHHHHHHGHHHHGFHFGHHHFFFGHHHGFFHGHHHGGGEEAGGHHHHHHHHHHGGGGGHHHHGGGGHGFGGGGGGGBFFFFFFFCCBBC
@M02197:105:000000000-AN6RF:1:1102:27769:16941 1:N:0:1
AGCCAGTCATACTCCTCCCTTATGATATGCTTAGGTTCAGCGGGTATCCCTACCTGATCCGAGGTCAAACTTAGAAAGTTGGGGGTTGCTGGCAAGCACGCACCGAGACCCTGTAGCGAGGAGTATTACTACGCTTAGAGCACGATGGCACCGCCACTGATTTTAAGACCGATCAGAACTGATGCGGTCCAATACCAAGCAGAGCTTGAGTGTTGTACTGACGCTCGAGCAGGCATGCCCCGCGGAATACCACGGGGCGCAATGTGCGTTCAAAGATTCGATGATTCAC
+
CCCCDFFFFFFFGGGGGGGGGGHHGHHHFGHHHHHHHHHHHGGGEGGFHHHHHHHHHHH;HGGGG9HH9HH9HHHGHHG;HHGG8GGGHHHH:HH;H<H;G;GGGGGGGGHHHHHHHGGGGGGHHHHHHHHHGGGGGHHHHHHGG/GGHHHGGGHHHHHHHHHHHHHHHHHHHHHHHHHHGGGGGHHHHHHHHHGGHHHHHHHHHHHHHGGHFHHFHGGGHGGGGGHHHHHHHHHGGGFGFGHHHHFFHGGGGGGGGEFGFBGEEGHGGGGGGGGGGFFFBFFFCCCCC
@M02197:105:000000000-AN6RF:1:1102:21789:17061 1:N:0:1
AGCCAGTCATACTCCTCCGCTTATTGATATGCTTAAGTTCAGCGGGTAGTCCTACCTGATTTGAGGTCAAATTGTCAGAAGCTGTCTCAAAAGAGACCCTTTAGAAGCTGAACCCCATTTATAAAGCTGCTCTTCACAAATGGCGTAGATAATTATCACACCAAAGCAAGGCAACAAAGGTCCCGCTAATGCATTTCAGGAGAGCCGACTTCTGAGAAGCCCGCATACTCCCACATCCAAGCCTGATCAACAGAAAAAGCTGAAAAGGTTGAGAATTTCATGACACTCAAACAGGCATGCTCCTCGGAATACCAAGGAGCGCAAGGTGCGTTCAAAGATTCGATGATTCAC
+
CBCCCFFFFFFFGGGGGGGGGGGHHHHHHHHHHHHHHHHHHHHGGGGGGHHHHHHHHHGGHHGHGHHHHHHHHHHHHHHHGHHHHHHHHHHHHGHHHGHHHHHHHHHHHHHHHHGGGHHHHHHHHHGHHGHHHHHHHHHHHHHHGGGGGHHHHHHHHHHHHGHHHHHHHHHHHHHHHHHHHHHHHGGHHHHHHHHHHHHGHGHGHHHHGGHHHHHHHGGGGGGHHGGGHGHHHHHHGGHEHHHFFEEHHHHHHHHHHHHHGHHHHHHGHHHHHHHFHHHHHHHHFGHGHHHHHGHGHHHGGGGGHGHHHHHHHHHGGFGGGHHHGGGGGGGGGGGGGGGFFFFFFFBBBAA
@M02197:105:000000000-AN6RF:1:1102:24351:17046 1:N:0:1
AGCCAGTCATACTCCTCCGCTTATTGATATGCTTAAGTTCAGCGGGTATCCCTACCTGATCCGAGGTCAACCTTGAAATAATGGGGGTCGATGGCAAGACTGTCACACACTCCAAGCGAAAGATAGACACTTACTACGCCAGGGAATATGAGATGATCCGCCTTTGAATTTCAGAAGGGAGAATGCAAGCATACTCATCTTCCATGACCAAGCAATGGTGCTTGAGAGGTATTTAATGACGCTCGAACAGGCATGCCTCCCGGAATACCAGGAGGCGCAATGTGCGTTCAAAGATTCGATGATTCAC
+
CDDDDFFFFFFFGGGGGGGGGGGHHHHHHHHHHHHHHHHHHHHGGGGGHHHHHHHHHHHHHHHGGGGHHHHHHHHHHHHHHHHHHGGGGGGGHGHHHGHHHHHHHHHHHHHGHHHHGHHHGHHHHHHHHHHHHHHGHHHHHHHHHHHHHHHHHHHHHHHHHHHGHHHHHHHHHHHHHHHHHHHHHHHHHHHHHGHHHHHHHHHHHHHGHHHHHHHHHHHHHGHHHHHGHHHGHHHHGGGGGFHGHHHHHHHHHGGGGGFGHHHHHHHHHHHGGGGGHCHGGGGGHGGGGGGGGGGFFFFFFFB@CBB
@M02197:105:000000000-AN6RF:1:1102:8669:17131 1:N:0:1
AGCCAGTCATACTCCTCCGCCTTATTGATATGCTTAAGTTCAGCGGGTAGTCCTACCTGATTTGAGGTCAAATTGTCAGAAGCTGTCTCAAAAGAGACCCTTTAGAAGCTGAACCCCATTTATAAAGCTGCTCTTCACAAATGGCGTAGATAATTATCACACCAAAGCAAGGCAACAAAGGTCCCGCTAATGCATTTCAGGAGAGCCGACTTCTGAGAAGCCCGCATACTCCCACATCCAAGCCTGATCAACAGAAAAAGCTGAAAAGGTTGAGAATTTCATGACACTCAAACAGGCATGCTCCTCGGAATACCAAGGAGCGCAAGGTGCGTTCAAAGATTCGATGATTCAC
+
CCCCCFFFFFFFGGGGGGGGGGGHHHHGHHHHHHHHHHHHHHHGGGG?EGGHGFFGFHHFFHHHHGG3FGHHHHHHHHHHHHHHHHHHHHHEHHGHGHGHHHHHHHHHHHHGHHEDGGHHHHHHHHHFFHHHHH:HHHHHGHHHHGFFGGHHHGHHHGHHHHHHHHHHHHHGHHHHHHHHHHHHHGGGGGHHHHHHHHFHGHGHGHHHGGDFGHHHHHGGGGGGGHHGGHGGHHHFBGGGGCFHHHGEHHFHHHGGHHFFFGFHHHHF2HFHFHHHGFFFFHHGFEGGHHFFHGHHHHGCFGGFEFG5FFGBFGCGGGGEGHHHHGGGGHGFGGGGFEGFFFBFFFFBBBAB
@M02197:105:000000000-AN6RF:1:1102:23573:17348 1:N:0:1
AGCCAGTCATACTCCTCCGCTTATTGATATGCTTAAGTTCAGCGGGTATCCCTACCTGATCCGAGGTCAACCGTAAAAAATGGGGGGGTTTTGACAGGTAACCGCCGGAACCCTGTAGCGAGAGAATTACTACGCTTAGAGCCAGACGGCACCGCCACTGATTTTAAGGGCCGCGGAACCGCGAACCCCAAGACCAAGCCGAGGCTTGAGTGGTTATAATGACGCTCGAACAGGCATGCCCCTCGGAATACCAAGGGGCGCAATGTGCGTTCAAAGATTCGATGATTCAC
+
DDEDDFFFFFFFGGGGGGGGGGGHHHHHGHHHHHHHHHHHHHHGGGGGHHHHHHHH;HH0HHH.GGGHHHGHG+HGHHH;.HHGGGG8FFF88.88FF9F:FFFF8F:F:FFFFFFFFFFFFF8FFFF9FF.F7FF7FFFFFFFF:FF9FFGGGHHHHHHHFHFFHHGGGGFGGHGGGGGGGHFFGHHHHHGFGGFFGGGHGGHHHHHHGHHHHHHHHHFGFGGHHGFHHHHHHHGGGGGGGGHHHHHHHHHHHGGGGGHHHHGGEGHGGGGGGGGGGFFFFFFFBCBAA
@M02197:105:000000000-AN6RF:1:1102:13493:17348 1:N:0:1
AGCCAGTCATACTCCTCCGCTTATTGATCTGCTTAAGTTCAGCGGGTAGTCCTACCTGATTTGAGGTCAAATTGTCAGAAGCTGTCTCAAAAGAGACCCTTTAGAAGCTGAACCCCATTTATAAAGCTGCTCTTCACAAATGGCGTAGATAATTATCACACCAAAGCAAGGCAACAAAGGTCCCGCTAATGCATTTCAGGAGAGCCGACTTCTGAGAAGCCCGCATACTCCCACATCCAAGCCTGATCAACAGAAAAAGCTGAAAGGTTGAGAATTTCATGACACTCAAACAGGCATGCTCCTCGGAATACCAAGGAGCGCAAGGTGCGTTCAAAGATTCGATGATTCAC
+
A?ABAFFFFFFFGGGGGGGGGGGGHHHHGHHHHHHHHGHHHHHGGGGGGHHHHHHHHHHHHHHHGHHHHHHHHGHHHHHHHHHHHHHHHHGHHGHGHGHGHFFHHFHHGHHHHHGFGHHHHBHHHFGHGHFHGHGGFGH<D?CCF?CGGFFHHFGHFHFFFGGGHGCGHHHHHHHHHHFHFFHGFGFGGFGFHGGGEHHFFEEFHFFGGGGFF2CGFFGFFEBFFGEGFGFFFFGE>EB1?3@4EGBBE4FFHHGDHBFFFHFDHG2HFGGGBFFGFED@FD351DBHFEE5FB33A11AA2E3HHHGDGHGHFEEEGGHFGGGGGGHGGGGGGFGGGFFFFFFFBAAAA
@M02197:105:000000000-AN6RF:1:1102:8557:17491 1:N:0:1
AGCCAGTCATACTCCTCCGCTTATTGATATGCTTAAGTTCAGCGGGTAGTCCTACCTGATTTGAGGTCAAATTGTCAGAAGCTGTCTCAAAAGAGACCCTTTAGAAGCTGAACCCCATTTATAAAGCTGCTCTTCACAAATGGCGTAGATAATTATCACACCAAAGCAAGGCAACAAAGGTCCCGCTAATGCATTTCAGGAGAGCCGACTTCTGAGAAGCCCGCATACTCCCACATCCAAGCCTGATCAACAGAAAAAGCTGAAAAGGTTGAGAATTTCATGACACTCAAACAGGCATGCTCCTCGGAATACCAAGGAGCGCAAGGTGCGTTCAAAGATTCGATGACTCAC
+
BCBCDFFFFFFFGGGGGGGGGGGHHHHHHHHHHHHHHHHHHHHGGGFGGGGHHHHHGHHHHHGHGHHHHHHHHHHHHHHHHHHHHHHHHHHHGGHHHGHHHHHHHHHHHHHHHHGGGHHHHHHHHHHHHHHHHHHHHHHHHHHHGGGGGHHHHHHHHHHHHHHHHHHHHHHHHHHHHHHHGHHGHHGHHHHHHHHHHHGHHGHGHHHGGGHHGGGHHGGGGGHHHHGGHGHGGGGFGGHHHGHHHEHHHHHHHHHHHGHGHHHHHHHHHHHHHHHFHHGGHHHHGGHGHHHGHHHHHHHGGGGGHHHHHHHHHHHGGGFGHHGHGGGGHGGGGGGGGGGFFFFFFFCCCBC
@M02197:105:000000000-AN6RF:1:1102:26004:17522 1:N:0:1
AGCCAGTCATACTCCTCCGTTATTGATATGCTTAAGTTCAGCGGGTAGTCCTACCTGATTTGAGGTCAAATTGTCAGAAGCTGTCTCAAAAGAGACCCTTTAGAAGCTGAACCCCATTTATAAAGCTGCTCTTCACAAATGGCGTAGATAATTATCACACCAAAGCAAGGCAACAAAGGTCCCGCTAATGCATTTCAGGAGAGCCGACTTCTGAGAAGCCCGCATACTCCCACATCCAAGCCTGATCAACAGAAAAAGCTGAAAAGGTTGAGAATTTCATGACACTCAAACAGGCATGCTCCTCGGAATACCAAGGAGCGCAAGGTGCGTTCAAAGATTCGATGACTCAC
+
CCCCCFFFFFFFGGGGGGGGGGHHHHHHHHHHHHGHHHHHGHGGGGGEHHHHHHHHHHHHHHHGHGHHHHHHHFHHHHHHHHHHHHHHHHHHGHHHGHHHHHHHHHHHHHHHGGGGHHHHHHHHHGHHHHHHHHHHHHHHHGHGGGGGHHHHHHHHHHHHGHHHHHHHHGHHHHGHHHHHHHHHHGHGHHHHHHHHHHHHGHGHHGGHHHHHHHHGGGGGGHHHHGGHGHHHHHHGGHHHGHHHFGHHHHHHHHHHHHHHHHHHHHHHHHHHHHG5HHHHHHHHGHHGHHHHGHGHHHGGGGGHHHHHHFHHHHGGGGGHHHHGGGGHGGGGGGGGGGFFFFFFFBBBCB
@M02197:105:000000000-AN6RF:1:1102:26208:17591 1:N:0:1
AGCCAGTCATACTCCTCCGCTTATTGATATGCTTAAGTTCAGCGGGTAGTCCTACCTGATTTGAGGTCAAATTTTCAGAAGCTGTCTCAAAAGAGACCCTTTAGAAGCTGAACCCCATTTATAAAGCTGCTCTTCACAAATGGCGTAGATAATTATCACACCAAAGCAAGGCAACAAAGGTCCCGCTAATGCATTTCAGGAGAGCCGACTTCTGAGAAGCCCGCATACTCCCACATCCAAGCCTGATCAACAGAAAAAGCTGAAAAGGTTGAGAATTTCATGACACTCAAACAGGCATGCTCCTCGGAATACCAAGGAGCGCAAGGTGCGTTCAAAGATTCGATGATTCAC
+
BBBBBFFFFFFFGGGGGGFGGG?GHHGHHGGHHHHHHHHHHFHGGGCCFGHHHHHHHHGHHHHHGHFGFGHHGHHHHHHGHEHHHHGHHHHHGGHHHGGHHHGHHHHHHHHHFCEGGHHHHHHHHHFHGGGHGHHHHGHHHHGGFGFDGHHGHHHHHHHHHHGHHHHHHGGHHHHHHHHHDGHHGGGGHGHHHHHHHHHHHGHGHHGGGHHHGHHHHGGGGGHHGGGGHGHGGHGGCGGHGHHBE@BHHHHHHHHHHGBHGBFHHHHHHHHHHHHFBHHGHHHFHGHHHF3HHHEFHHEGGFGGHHGHGFDHGFGGGGGGHHHHGGGGGGGGGGGGGBBFFFFFFBBACCC
@M02197:105:000000000-AN6RF:1:1102:28524:17575 1:N:0:1
AGCCAGTCATACTCCTCCGCTTATTGATATGCTTACTTCCTCTAAATGACCAAGTTCCTCCGCTTATTGATATGCTCCTCCGCTTATTGATATGCTCCTCCGCTTATTGATATGCTCCTCCGCTTATTGATATGCTTACTTCCTCTAAATGACCAAAGATTCGATGATTCAC
+
ABBGCFFFFFFGGGGGGG6GGGGHHHHGHHHHHHHHHHHHHHHFHFGHHGHHHGFGGFHFHGGGGGHHHHHHHHHHHFHHHGGFFHHHHHHFFFGGGHFHHGHGGGHGHHHHHHHHHGGHHHHHHHHHHHHHHHHGFFHHHHGHGHHHHHGHFGHGGHHHHHFHHHGHHHGG
@M02197:105:000000000-AN6RF:1:1102:13585:17801 1:N:0:1
AGCCAGTCATACTCCTCCGCTTATTGATATGCTTAAGTTCAGCGGGTAGTCCTACCTGATTTGAGGTCAAATTGTCAGAAGCTGTCTCAAAAGAGACCCTTTAGAAGCTGAACCCCATTTATAAAGCTGCTCTTCACAAATGGCGTAGATAATTATCACACCAAAGCAAGGCAACAAAGGTCCCGCTAATGCATTTCAGGAGAGCCGACTTCTGAGAAGCCCGCATACTCCCACATCCAAGCCTGATCAACAGAAAAAGCTGAAAAGGTTGAGAATTTCATGACACTCAAACAGGCATGCTCCTCGGAATACCAAGGAGCGCAAGGTGCGTTCAAAGATTCGATGATTCAC
+
CCCCCFFFFFFFGGGGGGGGGGGHHHHHHHHHHHHHHHHHHHHGGGGGGHHHHHHHHHGHHHHHGHHHHHHHHHHHHHHHHHHHHHHHHHHHHGHHHGHHHHHGHHHHHHHHHHGGGHHHHHHHHHHHHHHHHHHHHHGHHHHHGFGGGHHHHHHHHHHHHGHHHHHHHHHHHHHHHHHHHHHHGHGHHHHHHHHHHHHHHGHGGHHHHGGHHGHHHGGGGGHHHHGGHGGHHHHGGGHHGHGGHHHHHHHGHHGHHHHHHHHHHHHHHHHHHHGBGHHHHGBHHGGHHHFHGHHHHHHGGGGGHHHHFEAHHHHGGGGGHHHHGGGGHGGGGFGGGGGFFFFFFFCBABB
@M02197:105:000000000-AN6RF:1:1102:28011:17866 1:N:0:1
AGCCAGTCATACTCCTCCGCTTATTGATATGCTTAAGTTCAGCGGGTAGTCCTACCTGATTTGAGGTCAAATTGTCAGAAGCTGTCTCAAAAGAGACCCTTTAGAAGCTGAACCCCATTTATAAAGCTGCTCTTCACAAATGGCGTAGATAATTATCACACCAAAGCAAGGCAACAAAGGTCCCGCTAATGCATTTCAGGAGAGCCGACTTCTGAGAAGCCCGCATACTCCCACATCCAAGCCTGATCAACAGAAAAAGCTGAAAAGGTTGAGAATTTCATGACACTCAAACAGGCATGCTCCTCGGAATACCAAGGAGCGCAAGGTGCGTTCAAAGATTCGATGATTCAC
+
CBCCCFFFFFFFGGGGGGGGGGGHHGHGHHFFHHHHHHHHHHHGGGGGGHHHGHHHHHHHHHHHGGHHHHHHHHHHHHHHHHHHHHHHHHHHHGHHHGHHHHHHHHHGHHHHHHGGGHHHHHHGHGHHHHHHHHHHHHHHHHHGGGGGGHHHHHHHHHHHHGHHHHHHHHGHHHHHHHGHHGHHHHHGGHHHHHHHHHHHHGHGHHHHHHHHHHHHHGGGGGGHHHGGHGHGGHHGGGHHHHHHHGGHHHHHHHFHHHHHHHHHHHHGHHHHHHHE5HHHHHHFFGHHHHHHHHGGHHHGGCGGHHHHHHHHGHGGGGGGHHHHGGGGHGGGGGFCGGGFFFFFFFCCCCC
@M02197:105:000000000-AN6RF:1:1102:19081:17916 1:N:0:1
AGCCAGTCATACTCCTCCGCTTATTGATATGCTTAAGTTCAGCGGGTATCCCTACCTGATCCGAGGTCAACCATTGAAATTGGGGGTTAATGGCAAGCATCCACCGGGACTCTATAGCGAGAAGAATTACTACGCTTAGAGCCAGATGGCACCGCCACTGATTTTAAGGGCTGCCCGTGCGGCAGGCCCCAACACCAAGCCGAGCTTGAGGGGTTATAATAACGCTCGAACAGGCATGCCCCTCGGAATACCAAGGGGCGCAATGTGCGTTCAAAGATTCGATGATTCAC
+
CCCCCFFFFFFFGGGGGGGGGGGHHHHHHHHHHHHHHHHHHHGGGGGGHHHHHHHHHH<<HHHGG9G;H:H:GH::HHGH<HHHG9GGH:HHHHH<GH<<HH<<<GGG-GHHHHHHHHGGGGG9H;GHGH;HHG8GGGH<<HH;HH:H;HHHGGGHHHHHHHHHHHHHHHGHGGHHGGGGHHGGGGGGHHGHGGGGGGGGGHHHHHHGGGHHGHHGHHHGGGGGFHGGHHHHHHHHGGGGGGGHHHHHGHHHHHGGGGEGFGHGGGGHGGGGGGGGGCFFFFFFFCBCBB
@M02197:105:000000000-AN6RF:1:1102:8138:17957 1:N:0:1
AGCCAGTCATACTCCTCCGTTTTGATATGCTTAAGTTCAGCGGGTAGTCCTACCTGATTTGAGGTCAAATTGTCAGAAGCTGTCTCAAAAGAGACCCTTTAGAAGCTGAACCCCATTTATAAAGCTGCTCTTCACAAATGGCGTAGATAATTATCACACCAAAGCAAGGCAACAAAGGTCCCGCTAATGCATTTCAGGAGAGCCGACTTCTGAGAAGCCCGCATACTCCCACATCCAAGCCTGATCAACAGAAAAAGCTGAAAAGGTTGAGAATTTCATGACACTCAAACAGGCATGCTCCTCGGAATACCAAGGAGCGCAAGGTGCGTTCAAAGATTCGATGACTCAC
+
3AABBFFFFFFFGGGGGCEGGGGHGHHGFGGHHHGHHHHHHGGGEEGGHFHHHHFHEHHGHHGGGHHHHHHHHFHHHHHGHHHHHHHHHHFGGHHGHHHHHHHHGGGHHFHHGGGHHHHHHHFHHGGHGGHFHHHHHGHGGGGFFGGHHGHHHHHHHHHHHHHHHHHHGHHHHHHGGGFFFFGGGGGHFHHHHHHHHHFGGGHHHGGGGHHGGHHGGGGEHFGGGGGGGGGGGGGGHGFFG4HFGDGFHEFHHHG@HFGFHGDFCBHHFGGHFHFGD5FGGFAFBEEGFGEBFFHEAECE?FHHGDHHGHHHFCGEGGHGHHEEFGHGCCGGGGGGGCFFFFFFAAAAA
@M02197:105:000000000-AN6RF:1:1102:17009:18143 1:N:0:1
AGCCAGTCATACTCCTCCGCTTATTGATATGCTTAAGTTCAGCGGGTAGTCCTACCTGATTTGAGGTCAAATTGTCAGAAGCTGTCTCAAAAGAGACCCTTTAGAAGCTGAACCCCATTTATAAAGCTGCTCTTCACAAATGGCGTAGATAATTATCACACCAAAGCAAGGCAACAAAGGTCTCGCTAATGCATTTCAGGAGAGCCGACTTCTGAGAAGCCCGCATACTCCCACATCCAAGCCTGATCAACAGAAAAAGCTGAAAAGGTTGAGAATTTCATGACACTCAAACAGGCATGCTCCTCGGAATACCAGGGAGCGCAAGGTGCGTTCAAAGATTCGATGATTCAC
+
CCCCCFFFFFFFGGGGGGGGGGGHHHHHHHHGHHHHHHHHHHGGGGGGGHHHHHHHHHHHHHHHGHHHHHHHHHHHHHHHHHHHHHGHHHHHHGHHHGHHHGHHGHHHHHHHHHGGGHHHHHHHHHHGHHHHHHHHHHHHHHHHGGGGHHHHHHHHHHHHHHHHHHHHHHHHHHHHHHHHHHFGHGGHHHHHHHHHHHHHHGHGHHHGGHGHHHHHHGGGGGGGHGGGHGGHHHHHGGHFHFHGHHHHHHHHHHHHHHHHHGHHEHHHHHHGHHHHHHHGHHHGFGHHHHFGHHHHHHHGGGGGHFHHHGEHHHF?EEGGGHHGGGGGHCGGGGGGGGGFFFFFFFCCCCC
@M02197:105:000000000-AN6RF:1:1102:11403:18181 1:N:0:1
AGCCAGTCATACTCCTCCGCTTATTGATATGCTTAAGTTCAGCGGGTATCCCTACCTGATCCGAGGTCAAACACTAGAATTGGGGGTTTGAGGCAGGATTGTCACAATGACCAAGCGAATAAGTTATTACTACGCCGGAATCATGAGACCCTCCGCCATTGAATTTCGAAAGGGAATTCGCAAGCAAACTCTTCTTTCATAACCAAGCAAAACTACTTGAGTGGTTTTTGATGACGCTCGGACAGGCATGCCTTCCGGAATACCGGAAGGCGCAATGTGCGTTCAAAGATTCGATGACTCAC
+
CCCCCFFFFFFFGGGGGGGGGGGHHHHHHHHHHHHHHHHHHHHGGGGGHHHHHHHHHHHHHHHGGGGHHHHHHHHHHGHHHHHHGGGGGGHGHGGGGGHHHHHHHHHHHHHHHHHGGGGGGHHHHHHHHHHHHGGHHHHGHHHHHHHHHGHHGGHHGGGHHHHHHHHHHHHHHHHGHGGGGHHHHHHGHHHHGHHHHHHGHHGHHHHGHHHHHGFHHHGHGHGGHHGGFHHGGGGGGGGHHHHHHGHHFC?GEECHHFHGGCGGGHGGGGGHHHHEFGGHGGGGGGFGGGFFFFFFFBBBAB
@M02197:105:000000000-AN6RF:1:1102:21225:18314 1:N:0:1
AGCCAGTCATACTCCTCCGCTTATTGATATGCTTAAGTTCAGCGGGTAGTCCTACCTGATTTGAGGTCAAATTGTCAGAAGCTGTCTCAAAAGAGACCCTTTAGAAGCTGAACCCCATTTATAAAGCTGCTCTTCACAAATGGCGTAGATAATTATCACACCAAAGCAAGGCAACAAAGGTCCCGCTAATGCATTTCAGGAGAGCCGACTTCTGAGAAGCCCGCATACTCCCACATCCAAGCCTGATCAACAGAAAAAGCTGAAAAGGTTGAGAATTTCATGACACTCAAACAGGCATGCTCCTCGGAATACCAAGGAGCGCAAGGTGCGTTCAAAGATTCGATGATTCAC
+
CCCCCFFFFFFFGGGGGGGGGGGHHHGHHHHHHHHHHHHHHHHGGGGGGHHHHHHHHHHHHHHFGHHHHHHHGHHHHGHHHHHHHHHHHHFHHGHHHGHHHHHHHHHHHHHHHHGGGHHHGHHHHHHHHGHHHHGHHHHHHHHHGGGGGHHHHHHHHHHHHHHHHHHHHHGHHHHHHHHGHHGHGHHHHHHHHHHHHHHHHGHGHHHHGGHHHHHHHGGGGGHHHGGGHGHHHHHGGGHGGHHGHHHHHHHHHGHHHFHHFHGHHHHHHGHHHHHFHFHGHHFFHGGHHHHHFHFHGHHGGFGGHHHGHHHHHHGGGGGGGHGHFGGGHGGGGGGGGGCCFFFFFFA@BBB
@M02197:105:000000000-AN6RF:1:1102:21763:18405 1:N:0:1
AGCCAGTCATACTCCTCCGCTTATTGATATGCTTACTTCCTCTAAATGACCAAGATCCTCCGCTTATTGATATGCTACTTCCTTTAAATTAACAAGGACCTCCGCTTTTTGATATTCTCCCCCGCTTATTGATAAACTCCTCCTCTTATTGATATTCTTACTTCCTCTAAATGACCAAAATCCTCCTCTTATTGATATTTTCCTCCGCTTATTGATATGCTCCTCCCCTTATTGATATGCTTACTTCCTCTAAATGACCAAGATCCTCCGCTTATTGATATGCTTACTTCCTCTAAATGACCAAAGATTCGATGATTCAC
+
DCDDEFFFFFFFGGGGGGGGGGGHHHHHHHHHHHHHHHHHHHHHHHHHHHHHHHHHGHHBHGGGGFGHFHHHHHGH553D5F5555BE5(&(@:52$$1?;3B#1?E#F30B94'44@::?EE<E0=?4G4BFE$D?3FG22>#DD=12@#2=22@FFH2GF2?G5@2=>2?2@2=2F+21<FFGH&<ABFBHBHH42##=<>FGF5GDE44)BCFH1<DEEE1/?EG3EBGEBGGG5EGGB3121FBHHFGGFBEFFGHFHGGGGGGGHHHHHHHHGHHHGHHHHHGAHHHHHHHHHGGGGGGGGGGFFFFFFFCCBAB
@M02197:105:000000000-AN6RF:1:1102:21707:18119 1:N:0:1
AGCCAGTCATACTCCTCCGCTTATTGATATGCTTACTTCCTCTAAATGACCAAGATCCTCCGCTTATTGATATGCTCCTCCGCTTATTGATATGCTTACTTCCTCTAAATGACCAAGATCCTCCGCTTATTGATATGCTTAAGTTCAGCGGGTATCCCTACCTGATCCGAGGTCAACCTGTAAAAATTGGGGGTTCTGGCAAGCCACCGGGGGGAACTCTATAGCGGGAGTATGTACCCCCCCGGGACCCCACCCCCACCGCCACTAATTTTGAGGGCCGCGGAGACCGCGTGCCCCAATACCACGCTAGGCGTGAATGGTTAAATGACGCTCGAACAGGCATGCCCTGCGGAATACCACAGGGCGCAATGTGCGTTCAAAGATTCGATGATTCAC
+
BBBBBFFFFFFFGGGGGGGGGGGHHHHHHHHHHHHHHHGHHGHGHHHGEHGHFHHHHHHHHGGGGGHHHHHHHGHFFHHHHGGGGGHHHHHHGHHHHHHHHHEHHHHHHHHHGHHHHHHGHHHHGGGGGHHHHHHHHHHGHHHHHHHEFDGGBDGHEHHHHHHHB:H:HFGG7HHHH::::HB8H9G<HHHFGFG:GHGHHG9EC:F;FAFGF8A6FFFFF9FF9FAFFF9BFFF------;-....-999-::-.--GGGHHGHEHHG11HGHGGGCGDDFHGGGGGGGG??GHHFGFG?EEEGHFGGAEHFFHFHFHHHHHHHGGE@?HHGFHHHHBHHHGGG?EA?CGBFGFFFHFHGGF2GGFHHEEEGHGGGGGFG2GCC45BFFF@AAA3
@M02197:105:000000000-AN6RF:1:1102:24404:18387 1:N:0:1
AGCCAGTCATACTCCTCGCTTATTGATATGCTTAAGTTCAGCGGGTATCCCTACCTGATCCGAGGTCAACCTGTAAGAAATCGGGGGTTCTGGCGAGCCACCGGGGGAACTCTATAGCGGGAGTATGTACTACGCTTAGAGCCCATCGGCGCCGCCACTAATTTTGAGGGCAGCGAGACCGCGTGCCCCAATACCACGCTAGGCGTGAGTGGTTAAATGACGCTCGAACAGGCATGCCCTGCGGAATACCACAGGGCGCAATGTGCGTTCAAAGATTCGATGACTCAC
+
CCCDCFFFFFFFGGGGGGGGGGHHHHHHHHHHHHHGHHHHHHGGGEEHHHHH;HHHHGHHHGGGGGHHHHHHHGHHHGHHHHGGGGGGGHHHHHGGCDGHHHGGGGGGGGHHHHHHHHGGGGGFHHHHHHHHHGGGGGGGGGGGGGGGGGGGGGHFGHHHHHHGHHHHHGGGGHGGGGGGGGGGGGHHHHHGFGGFGHHGHGHHHHHHGGHHHGHHHGGGGGHHGGHGFHHHGHGFGGGGGHGHGHGGHHHHGGGGGHHHHGGGGHGGGGGGGGGGFFFFFFFCCCCC
@M02197:105:000000000-AN6RF:1:1102:25626:18633 1:N:0:1
AGCCAGTCATACTCCTCCGCTTATTGATATGCTTAAGTTCAGCGGGTAGTCCTACCTGATTTGAGGTCAAATTGTCAGAAGCTGTCTCAAAAGAGACCCTTTAGAAGCTGAACCCCATTTATAAAGCTGCTCTTCACAAATGGCGTAGATAATTATCACACCTAAGCAAGGCAACAAAGGTCCCGCTAATGCATTTCAGGAGAGCCGACTTCTGAGAAGCCCGCATACTCCCACATCCAAGCCTGATCAACAGAAAAAGCTGAAAAGGTTGAGAATTTCATGACACTCAAACAGGCATGCTCCTCGGAATACCAAGGAGCGCAAGGTGCGTTCAAAGATTCGATGATTCAC
+
AABABFFFBFFFGFGBGFFGGEGHFFHGHHHH6DGGHGFH5GHEFGAEEHEFFDFG3DGFFHFGGHFFFFHFFDGHGFDGCEFFGFHFHHEDFFHHHGHGHGHFHHHHHCDGBG?EEFGHHFGFFHGFGFHHHFHHGHHHGEGFFFFFEHHHHHHHHHHHGGHHHHHHHHHHFHHGFFHHDGHHGGGHHGHHHHHFHHHHGGGFGFGFCDGFHGHHHCFFFGGGGGGGGGGGGGGFC?F>>1DBHHHHHHFHGGFHFFHHHFHGDFBEGHHFHFF1HGGBEBGHHEFHGHGG1C1HFHEFAEECHHGFDADHGGHEEEEGGHHFEE?EAFFGGGGGFF11FFFFFFA>>1A
@M02197:105:000000000-AN6RF:1:1102:8184:18638 1:N:0:1
AGCCAGTCATACTCCTCCGCTTATTGATATGCTTAAGTTCAGCGGGTATCCCTACCTGATCCGAGGTCAACCTGTAAAAATTGGGGGTTGCTGGCAAGTAGACCTACCGGACTCAATCGCGAGGAGTATTACTACGCGTAGAGCCGACAGGCACCGCCACTGATTTTAGGGGCCGCGGAACCGCGAGCCCCAATACCAAGCGAGAGCTTGAGTGGTTATAATGACGCTCGAACAGGCATGCCCCCCGGAATACCAGAGGGCGCAATGTGCGTTCAAAGATTCGATGATTCAC
+
BBBCCFFFFFFFGGGGGGGGGGGHHHHHHHGHHHHHHHHHHGHGGGGGHHHHHHHH/H;;H.:GG99HHG::H:#HGH<<<+HHGG:9GG9::HGHHGHH<<HH<<HHG:GG:;HH;HG:G:GG99HHHGHH<<;GGGG;G;HHH9GGGG:GHHGGGGGGGGGGGGGGGGGGGGGGGGGGGGGGGFFFFFHHHGGGGHGGFHHHHFFGHHHGHHHHGHFHFGHGGGHGGHGFFHGHHHGGGGFCCFGHHHHHHHHHGGGGGHHHHGGGGHGGGGGGGGGGFFFFFFFCCCAC
@M02197:105:000000000-AN6RF:1:1102:4989:18658 1:N:0:1
AGCCAGTCATACTCCTCCGCTTATTGATATGCTTAAGTTCAGCGGGTAGTCCTACCTGATTTGAGGTCAAATTGTCAGAAGCTGTCTCAAAAGAGACCCTTTAGAAGCTGAACCCCATTTATAAAGCTGCTCTTCACAAATGGCGTAGATAATTATCACACCAAAGCAAGGCAACAAAGGTCCCGCTAATGCATTTCAGGAGAGCCGACTTCTGAGAAGCCCGTATACTCCCACATCCAAGCCTGATCAACAGAAAAAGCTGAAAAGGTTGAGAATTTCATGACACTCAAACAGGCATGCTCCTCGGAATACCAAGGAGCGCAAGGTGCGTTCAAAGATTCGATGATTCAC
+
ABCBCFFFFFFFGGGGGGGGGGGHHHGHHHHGHHHHHHHHHHHGGGGGGHHHHHHHHHHHHHGHGHHHHHHHHHHHHHGHHHHHHHHHHHHHHGHHHGHHHHHHHHHHHHHHHHGGGHHHHHHHHHHHHHHHHHHHHHHHHHHHHHHHHHHHHHHHHHHHHGHHHHHHHHHHHHHHHHHGHHHHHGHGGHHHHHHHHHHHHGHGHHGHHGGGHHHHHGGGGHGHHHGGHGGHGHHHGGHHHEHHHGHGHHHHHGHHHHHFHFHHHGHHHHHHHHHHHHHHHHHGGGHHHHHHGHHHHHHGGECGHHEHHHFHHHHGFGGGHGGCGGGGHGGGFFGGGGGFFFFFFFBBBBB
@M02197:105:000000000-AN6RF:1:1102:16528:18717 1:N:0:1
AGCCAGTCATACTCCTCCGCTTATTGATATGCTTAAGTTCAGCGGGTAGTCCTACCTGATTTGAGGTCAAATTGTCAGAAGCTGTCTCAAAAGAGACCCTTTAGAAGCTGAACCCCATTTATAAAGCTGCTCTTCACAAATGGCGTAGATAATTATCACACCAAAGCAAGGCAACAAAGGTCCCGCTAATGCATTTCAGGAGAGCCGACTTCTGAGAAGCCCGCATACTCCCACATCCAAGCCTGATCAACAGAAAAAGCTGAAAAGGTTGAGAATTTCATGACACTCAAACAGGCATGCTCCTCGGAATACCAAGGAGCGCAAGGTGCGTTCAAAGATTCGATGATTCAC
+
CCCCCFFFFFFFGGGGGGGGGGGHHHHHHHHGHHGHHHHGHHHGGGGGGHHHHHHHHHHHHHHHGHHHHGHHHHHHHHHHHHHHHHHHHHHHHGHHHGHHHHHGHHHHHHHHHHGGGHHHHHHHHHHHHGHHHHHHHHGHHHHHGFGGGHHHHHHHGHHHHHHHHHHHHHHHHHHHHGHHHHHHHHHGGHHHHHHHHHHHHGGGHHHHGHHGHHGHHGGGGGGHGHGGHGHGHHHGGGHHHHHFGFHHHHHFHHGHFGHHHHHHHHHFGHHGHHHHHEGHHGHFFGHHHHHHHHHFHHHGGGGGFGHHHGHHGHHGGGGGHHHGAGGGHGGGGGGGGGGFFFFFFDABAAB
@M02197:105:000000000-AN6RF:1:1102:5385:18729 1:N:0:1
AGCCAGTCATACTCCTCCGCTTATTGATATGCTTAAGTTCAGCGGGTAGTCCTATCTGATTTGAGGTCAAAGGTATGGAGTTATAAGGGTCGAGCCCATAACCATTAGAAGCCCTCATCTAACGAATCGGCCAATGCACAAGACATTGTCCTCAGCGAAATAACCTATCACGCCAAGTCAAGCCAGATGTCGAAAGACAACACTGCTCATGCATTCCAGGCGAGCCGATCTGATAACCAAACCGACAAAAGCGCCCATGATCCAAACACCAACAGCTTATGTTAAACACAAAAAGTTGGGTTGAAAGTTTCATAACACTCAAACAGACATACTCTTCGGAATACCAAAGAGTGCAAGGTGCGTTCAAAGATTCGATGATTCAC
+
CCCCCFFFFFFFGGGGGGGGGGGHHHHHHHGHHHHHHHHHHGHGGGGGGDHHHHHHHHHHHHHHGHHHHHHHGHHHHEHGHHHHHHHHHHEFGGGGGGHHHHGHHHHGHHEHHHHGHHHHHHHGGFHDHDGGGHHGHFHHGHHHHHHH.HHHHHHHGGCFGH;HFFH;H<HGH8GGH:HHHGHGHHGHFGH;FGD:<GHHH;GGGGGGGGGGGGGGGGGGGGGGGGFHHHFHHFFGGGGGDGDHHFG??///FHGHG0FFBGHGFG?1HHHFFDFFGD44FDFHGF2FEFGBFFE1F1F5HHGED5FEHFHHGAF3BGHHHG5HHHHGFE5FCGE?FGBHHHGFGG5FHEHFHHGHGGGGGFGGGGGGGGFFFFFBFFABBBB
@M02197:105:000000000-AN6RF:1:1102:2235:18805 1:N:0:1
AGCCAGTCATACTCCTCCGCTTATTGATATGCTTAAGTTCAGCGGGTATCCCTACCTAATCCGAGGTCAATCATTAAAAAATGGGGGGGTTCTGGCGAGTGTCCACCAGGTGTCTATAGCGATGAATTTACTACGCTTAGAGCCTGACAGCACTGCCACTGATTTTAGAGACTGCCTTGACAGCAGGTCTCAACACCAAGCTAGGCTTGAGGGGTTATAATGACGCTCGAACAGGCATGCCCCCCGGAATACCGAGGGGCATGCCTATTCGAGCGTCATTATCACC
+
BBABCFFFFFFFGGGGGGGGGGGHHCHHGHHHHHHHHHHFFHHGGGGGHHGHHHHHHHHHHHGGGGGHHHFGHHHHGHHHGHHHHGGGFFFFFFFFFFFFFFFFFFFFFFFFFFFFFFFFFFFFFFFFFFFFFFFFFFFFFFFFFFFFFFFFFFFGFFGGGGGFFGFFGGGGGGGGGGFFFFFFHFHFGFGFFFFGHHHHHHHFGFGHGGGFGFHHHHHGFFFFFFEDGHGFGFFGHGCGGFECFFHGFA2EAEHCCHGFGHHHFGGFEFGCGGFFFFFFFAAAAA
@M02197:105:000000000-AN6RF:1:1102:25220:18938 1:N:0:1
AGCCAGTCATACTCCTCTGCTTATTGATATGCTTAGGTTCAGCGGGTAGTCCTACCTGATTTGAGGTCAAATTGTCAGAAGCTGTCTCAAAAGAGACCCTTTAGAAGCTGAACCCCATTTATAAAGCTGCTCTTCACAAATGGCGTAGGTAATTATCACACCAAAGCAAGGCAACAAAGGTCCCGCTAATGCATTTCAGGAGAGCCGACTTCTGAGAAGCCCGCATACTCCCACATCCAAGCCTGATCAACAGAAAAAGCTGAAAAGGTTGAGAATTTCATGACACTCAAACAGGCATGCTCCTCGGAATACCAAGGAGCGCAAGGTGCGTTCAAAGATTCGATGATTCAC
+
CCCCCFFFFFFFGGGGGGGGGGHHHGHHHGHHFHHHHGHGGFHGGGCGGHHHHHHHHHFHHHFHGGGHHFHHHGHHHFHHHHHGHHHHHHHHGGGHHGHHHGHHGHHHHHHHHHGGGHHHHHHGFGGGHHHHHHHGHHHGHHHHGGGGGHHFHHHFGHHGGHHHHHHHHFFHHHHHHHHCGGHHHGGGHHHGHHHHGHHHHGEGFHHHGHHHHHHHFGGGFGHGGHGGHGGGGHGFGGGHGHFDHFGFFDEHHHHHHHHHHHHHHGGHHHHHHHGBHHGHFHHGAFFBGDGGHGHHHGHGGGEECBFGFHHHHHHGGCEGGHHHGGCGHGGGGGGFGGG4@BFFFBBAABB
@M02197:105:000000000-AN6RF:1:1102:18820:19100 1:N:0:1
AGCCAGTCATACTCCTCCGCTTATTGATATGCTTAAGTTCAGCGGGTAGTCCTACCTGATTTGAGGTCAAATTGTCAGAAGCTGTCTCAAAAGAGACCCTTTAGAAGCTGAACCCCATTTATAAAGCTGCTCTTCACAAATGGCGTAGATAATTATCACACCAAAGCAAGGCAACAAAGGTCCCGCTAATGCATTTCAGGAGAGCCGACTTCTGAGAAGCCCGCATACTCCCACATCCAAGCCTGATCAACAGAAAAAGCTGAAAAGGTTGAGAATTTCATGACACTCAAACAGGCATGCTCCTCGGAATACCAAGGAGCGCAAGGTGCGTTCAAAGATTCGATG
+
ABCCBFFFFFFFGGGGGGGGGGGHHHHHHHHHHHHHHHHHHGHGGGGGGHHHHHHHHHHGHHHHGHHHHGHHHHHHHHHHHHHHHHHHHHHHGGHGHGHHHHHHHHHHHHHHHHGGGHHHHHHHHHHHHHHHHHHHHHHHHHHHGGGGGHHHHHHHHHHHHHHHHHHHHHGHHHHHHHHHHHHHHGGHHHHHHHHHHHHHHGHGHHGHHHHHHHHGHGGGGGHHHGGGHGHHGHHGGGHHHGHHHHHHHGHHGHHHHHHHHHHHHHHHHHHHHHHHHHHHHHHHFGGHHGHHHFGGHHHGGGGGGHHHHGGFCHHFGGGGHHHGGGGGGGGGGFFFBFFFCCACC
@M02197:105:000000000-AN6RF:1:1102:22982:19134 1:N:0:1
AGCCAGTCATACTCCTCCCTTATTGATATGCTTAAGTTCAGCGGGTAGTCCTACCTGATTTGAGGTCAAATTGTCAGAAGCTGTCTCAAAAGAGACCCTTTAGAAGCTGAACCCCATTTATAAAGCTGCTCTTCACAAATGGCGTAGATAATTATCACACCAAAGCAAGGCAACAAAGGTCCCGCTAATGCATTTCAGGAGAGCCGACTTCTGAGAAGCCCGCATACTCCCACATCCAAGCCTGATCAACAGAAAAAGCTGAAAAGGTTGAGAATTTCATGACACTCAAACAGGCATGCTCCTCGGAATACCAAGGAGCGCAAGGTGCGTTCAAAGATTCGATGATTCAC
+
1>A?11@1BFBFGGCGFFFGGGGHHFGFHHHHFFHHGGDBB1ECE/AFDGFGBGGGGEH2AEHG00BFFHFFHH2EGGHHFFCDGE2GHEHBCGHBFHEHGHFHHHHHBFBGEEFGFHGFHGGHGGGGFGFFGGHHHHHHGHGGGGGGGGHHGGGHHHHGHHHHFHHHHHFFHHHHHGGGGGGHHHHGFHHHHHHHGFHHGGGGCHHHHHHHHHFHGGGFEBHHGEGGGHHFHGFDGHEHHGFHGHFHHFHHHHHHFHHHHHGHHHHHHHHHHHBG5HHHHHGEGHHGHHFHHHGHHEGE0GGGHHHGHHGHHGGGGGGHGHHGCEDGGGBGGGGGGGFFFFFFFBBA>A
@M02197:105:000000000-AN6RF:1:1102:7303:19036 1:N:0:1
AGCCAGTCATACTCCTCCGCTTATTGATATGCTTAAGTTCAGCGGGTAGTCCTACCTGATTTGAGGTCAAATTGTCAGAAGCTGTCTCAAAAGAGACCCTTTAGAAGCTGAACCCCATTTATAAAGCTGCTCTTCACAAATGGCGTAGATAATTATCACACCAAAGCAAGGCAACAAAGGTCCCGCTAATGCATTTCAGGAGAGCCGACTTCTGAGAAGCCCGCATACTCCCACATCCAAGCCTGATCAACAGAAAAAGCTGAAAAGGTTGAGAATTTCATGACACTCAAACAGGCATGCTCCTCGGAATACCAAGGAGCGCAAGGTGCGTTCAAAGATTCGATGATTCAC
+
CBBCCFFFFFFFGGGGGGGGGGGHGHHHHHGHHHHHHHHHHHHGGGEGGGHHHHHHHHHHHHHHGHHHHHHHHHHHHHHHHHHHHHHHHHHHHGHHHGHGHHHHHHHHHHHHHHGGGHHHHHHGHHHHHHHHHHHHHHGHHGHHGGGGGHHHHHHHHHHHHGHHHHHHHHHHHHHHHHHHGGHHGGGGHHHHHHHHGHHHHGHGGHHHGHHHHHHHHFGGGGGHGHGGGGGHHHHGGGHHGHHHGHHHHHHHHHHHHHHHHHHHHFFHGGHHHHHGHFHHFGHHHGHFHHHHHHHHHHHGGGFGHHHHHHHHHHGEE?GGHHHHGGGGGGGGGGGGGGGFFFFFFFABBAA
@M02197:105:000000000-AN6RF:1:1102:25301:19264 1:N:0:1
AGCCAGTCATACTCCTCCGCTTATTGATATGCTTAAGTTCAGCGGGTAGTCCTACCTGATTTGAGGTCAAATTGTCAGAAGCTGTCTCAAAAGAGACCCTTTAGAAGCTGAACCCCATTTATAAAGCTGCTCTTCACAAATGGCGTAGATAATTATCACACCAAAGCAAGGCAACAAAGGTCCCGCTAATGCATTTCAGGAGAGCCGACTTCTGAGAAGCCCGCATACTCCCACATCCAAGCCTGATCAACAGAAAAAGCTGAAAAGGTTGAGAATTTCATGACACTCAAACAGGCATGCTCCTCGGAAAACCAAGGAGCGCAAGGTGCGTTCAAAGATTCGATGATTCAC
+
CCCCCFFFFFFFGGGGGGGGGGGHHHHHHHHHHHHHHHHHHHHGGGGGGHHHHHHHHHHHHHHHGHHHHHHHHHHHHHHHHHHHHHHHHHHHHGHHHGGHHHHHHHHHHHHHHHGGGHHHHHHHHHGHGHHHHHHHHHHHHHHHGGGGGHHHHHHHHHHHHHHHHHHHHHHHHHHHHHGHHHGHHGHGHHHHHHHHHHHHHGHGHHHGGHGHHHHHHGGGGGHHHHGGHGHHHHHGGGHHHHHGHGHHHHHHHHHHHHHHHFHHHGHHHHEHHHGEGBHHHHHHGGGHGHHHHHHHHGHGGGGGGGGGHHHHHHHGGGGGHHGHGGGGGGGGGGFCGGGFFFFFFFBBCBB
@M02197:105:000000000-AN6RF:1:1102:15288:19312 1:N:0:1
AGCCAGTCATACTCCTCCGCTTATTGATATGCTTAAGTTCAGCGGGTATCCCTACCTGATCCGAGGTCAAACTTAGAAAGTTGGGGGTTGCTGGCAAGCACGCACCGAGACCCTGTAGCGAGGAGTATTACTACGCTTAGAGCACGATGGCACCGCCACTGATTTTAAGACCGATCAGAACTGATGCGGTCTAACGCCAAGCAGAGCTTGAGTGTTGTACTGACGCTCGAACAGGCATGCCCCGCGGAATACCACGGGGCGCAATGTGCGTTCAAAGATTCGATGACTCAC
+
BBBCCFFFFFFFGGGGGGGGGGGHGHHHHHHHHHHHHHHHHHHGGGGGGHHHHHHH;HHHHHHGGGGHHHHHHHEHFHHH<<HHGG9GGGHHHHGHH;HHH:GGGGGGG;GGHHHHHHHGGGGGGFHHH;HHHHGGGGGHGHHHHGGHGGHHHGGGGHGHHFHHHHHHHGGGHHHHHHGGGHGGGGGHHHFFGFGHFFHGGGHHHHGHHHHGHHGFHFFFGFGGGHHGHHGHHHHHHCFEFCCE3FFGHHHEEBGGEDGGGHHHEAEEAFFGGGGGCBGFFFFFFFAAAAA
@M02197:105:000000000-AN6RF:1:1102:13648:19344 1:N:0:1
AGCCAGTCATACTCCTCCGCTTATGATATGCCTAAGTTCAGCGGGTAATCCTACTCGATTTGAGGTCAAGTTATCAGAATTGTCCGAAGACCGTTCGAAGCAACAGAGCTCCTAATCAGACAAAAAAAACAGCGGGGGTTAAGTTATAACGCCGTACTATGTTTAACTAGGAGTTGTACTAAGTCATTTAAGATGAGCCTGACAGCAAGTACCAGGCAACATCCAAGTCCACCGCTCTCTAATCACAAAATCAGAGAGTGTGAGAGTATAATGACACTCAAACGAGCATACCCTTTGGAATACCAAAGGGTGCAAGGTGCGTTCAAAGATTCGATGATTCAC
+
CCDDDFFFFFFFGGGGGGGGGGGHHHHHHHHHHHHHHHHHHHGGGGGHHHHHHHHHGHHHGHHGHHHHGHHHHHHHHHHHHHHHHGGGGGHHGGGHGHHGGHHHHHHHHHHHHHHHHHHHHHHHHHGGGGHHHGGGHHHHHHHHHHHHHHGGGHHHHHHHHGHHHHHHHHGHHHHHGHHHHFHHHHFHHHHGHHHHHHHHGHHHHHHHHHHHHHHHHHHHHHHHHHHHFGGGGHGHHHHHHHHHHHHHGHHHHGHHHHHHHHHHHHHHHHHHHHHHGHGGGEDFHHHHGCGHHHHHHHHHHHHHHHHGHFHHGHHGGGGGGGGGGGGGGGFFFFFFFCCCCC
@M02197:105:000000000-AN6RF:1:1102:5830:19435 1:N:0:1
AGCCAGTCATACTCCTCCGCTTATTGATATGCTTAAGTTCAGCGGGTAGTCCTACCTGATTTGAGGTCAAATTGTCAGAAGCTGTCTCAAAAGAGACCCTTTAGAAGCTGAACCCCATTTATAAAGCTGCTCTTCACAAATGGCGTAGATAATTATCACACCAAAGCAAGGCAACAAAGGTCCCGCTAATGCATTTCAGGAGAGCCGACTTCTGAGAAGCCCGCATACTCCCACATCCAAGCCTGATCAACAGAAAAAGCTGAAAAGGTTGAGAATTTCATGACACTCAAACAGGCATGCTCCTCGGAATACCAAGGAGCGCAAGGTGCGTTCAAAGATTCGATGACTCAC
+
CBCCCFCFFFFFGGGGGGGGGGGHHGFHHHGHHHHHHHHHHHHGGGCGGHHHHHHHHHHHHHHHGHHHGHHHHHHHHHHHHHHHHGHHHHHHHGGHHGHHHHHHHHHHHHHHHHGGGHHHHHHHHHHHHHHHHHHHHHHHHGHHGGGGGHHHHHHHHHHHHHHHHHHHHHGHHHHHHHHGHHHHGGHHGHHHHHHHHHHHHGHGGHGGGGGHGHHGGGGGFGHHHGGGHGHHGGGGEGHHHFFFHGHHGHHHHHFHHFEGFGHFHGHHHHFHFHFBGFHHHHDFFEFHHHHHFFHGF/EFEGGGGGAHCHFHGFF0CEF0FFFBE0EEHGGFGFGB1CGFFFFFBFAA>1A
@M02197:105:000000000-AN6RF:1:1102:15814:19518 1:N:0:1
AGCCAGTCATACTCCTCCGCTTATTGATATGCTTAAGTTCAGCGGGTAGTCCTACCTGATTTGAGGTCAAATTGTCAGAAGCTGTCTCAAAAGAGACCCTTTAGAAGCTGAACCCCATTTATAAAGCTGCTCTTCACAAATGGCGTAGATAATTATCACACCAAAGCAAGGCAACAAAGGTCCCGCTAATGCATTTCAGGAGAGCCGACTTCTGAGAAGCCCGCATACTCCCACATCCAAGCCTGATCAACAGAAAAAGCTGAAAAGGTTGAGAATTTCATGACACTCAAACAGGCATGCTCCTCGGAATACCAAGGAGCGCAAGGTGCGTTTAAAGATTCGATGATTCAC
+
CCCDDFFFFFFFGGGGGGGGGGGGHHHHHHHHHHHHHHHHHHHGGGFGGHHHHHGHHHHHHHHHGHHHHHHHHHHHHHHHHGHHHHHHHHHHHGHHHGHHHHHGHHHHHHHHHHGGGHHHHHHHHHHHHHHHHHHHHHHHGHHHGGGGGHHHHHHHHHHHHHHHHHHHHHGHHHHHHHHHHHHHGHGGGHHHHHHHHGHHGGHGHHGHHGGGHHHHHGGGGGGGHGGGHGHHGGHGGGHHHHHHHHEHHHHHHHHHHHGHHHHHHHHGGGHHHHHHGBFHHHHHHGHHHHHHHHHGFHHGGGFFHGEHHFHHHHHGGGGGHHHHGFECCGGGGGGGGGGFFFFFFFBCBBC
@M02197:105:000000000-AN6RF:1:1102:26422:19540 1:N:0:1
AGCCAGTCATACTCCTCCGCTTATTGATATGCTTAAGTTCAGCGGGTATCCCTACCTGATCCGAGGTCAAACACTAGAATTGGGGGTTTGAGGCAGGATTGTCACAATGACCAAGCGAATAAGTTATTACTACGCCGGAATCATGAGACCCTCCGCCATTGAATCTCGAAAGGGAATTCGCAAGCAAACTCTTCTTTCATAACCAAGCAAAACTACTTGAGTGGTTTTTGATGACGCTCGGACAGGCATGCCTTCCGGAATACCGGAAGGCGCAATGTGCGTTCAAAGATTCGATGATTCAC
+
ABBBBFFFFFFFGGGGGGGGGGGHFHHHHHFHHGHHHHHHHGHFFGEFHGHFHHHHHFHHHHHGGGFHGHHHHHHFFFGHHHHHGGFFFGFGHGGGGGFGFHHHHHHGGHGGGHHGGGGGGHHGHHHHHHFHGGGHGGHHHHHHHHHGHGGHHGHHHHHHHHHHHHHHHHHGHGHGHGGHGGGHHGGGGGHHHHHGHGGHHHGHHHHHGHHFFGGGFFGHGHGFGEFHHGHGGGGGGGGHGFHGFGHHGHCFGGGHHHHGFEGFHHGGGGGGHHG?FGGHGFGGGGGGGGFFFFFFFBBBBB
@M02197:105:000000000-AN6RF:1:1102:11099:19245 1:N:0:1
AGCCAGTCATACTCCTCCGCTTATTGATATGCTTAAGTTCAGCGGGTAGTCCTACCTGATTTGAGGTCAAATTGTCAGAAGCTGTCTCAAAAGAGACCCTTTAGAAGCTGAACCCCATTTATAAAGCTGCTCTTCACAAATGGCGTAGATAATTATCACACCAAAGCAAGGCAACAAAGGTCCCGCTAATGCATTTCAGGAGAGCCGACTTCTGAGAAGCCCGCATACTCCCACATCCAAGCCTGATCAACAGAAAAAGCTGAAAAGGTTGAGAATTTCGTGACACTCAAACAGGCATGCTCCTCGGAATACCAAGGAGCGCAAGGTGCGTTCAAAGATTCGATGACTCAC
+
A?AAAC@BDFFFGGGFFGGGGG0GHEFGFGDGFGFFBAFBGHFFGGEEFGFHHHGHGFBGHHHHGFCCGHHHHHHHGHHHEHHHHHHHHFHHBFEEGGHFGHHHHHHGHBFGHHGGGHHHHHHHGHHHHHHHHHHHHHHGFGGHGFCGFFHBGHHHHHHHHHGAGHHHHHGHGHHHHGFHFGGFCGGHHHHHHHHHHHHHFGGCHFHGGGGGGHHHGFGFGGGFGGGGGFFFGHHFGGHHHHHGHHFHHHHHHFHHHGGGHGEHHHGHGGHGHHHGFEGFHFG3AGHHHHHHG3HFGEEGGCGDGFFHGGB3AGBGGGGGHGEHGGGEGBGGGGGGGGGFCFFFFFBBBA@
@M02197:105:000000000-AN6RF:1:1102:23466:19650 1:N:0:1
AGCCAGTCATACTCCTCCGCTTATTGATATGCTTAAGTTCAGCGGGTAGTCCTACCTGATTTGAGGTCAAATTGTCAGAAGCTGTCTCAAAAGAGACCCTTTAGAAGCTGAACCCCATTTATAAAGCTGCTCTTCACAAATGGCGTAGATAATTATCACACCAAAGCAAGGCAACAAAGGTCCCGCTAATGCATTTCAGGAGAGCCGACTTCTGAGAAGCCCGCATACTCCCACATCCAAGCCTGATCAACAGAAAAAGCTGAAAAGGTTGAGAATTTCATGACACTCAAACAGGCATGCTCCTCGGAATACCAAGGAGCGCAAGGTGCGTTCAAAGATTCGATGATTCAC
+
DCDDDFFFFFFFGGGGGGGGGGGHHHHGHHHHHHHHHHHHHHHGGGGFGHHHHHHHHHHGHHHHGHHHHHHHHHHHHHHHHHHHHHHHHHHHHGHHHGHHHHHHHHHHHHHHHHGGGHHHHHHHHHHHHHHHHHHHHHHHGHHHGGGGGHHHHHHHHHHHHHHHHHHHHHHHHHHHHHHHHGHHGGHHGHHHHHHHHHHGHGGGHHHHGGHHGHGHHHGGGGGHHHGGHGHHHGHGGGHGGGHHHHHHGHHHHHGHHHHHHHHHHHHEFHHGHFHHHHEGHHHFHGGHHHHGHHFHHHGGGGCGHHHHHHHHHHHCGGGGHGHHGGGGHGGGGGGGGGGFFFFFFFBAABB
@M02197:105:000000000-AN6RF:1:1102:10563:19699 1:N:0:1
AGCCAGTCATACTCCTCCGCTTATTGATATGCTTAAGTTCAGCGGGTAGTCCTACCTGATTTGAGGTCAAATTGTCAGAAGCTGTCTCAAAAGAGACCCTTTAGAAGCTGAACCCCATTTATAAAGCTGCTCTTCACAAATGGCGTAGATAATTATCACACCAAAGCAAGGCAACAAAGGTCCCGCTAATGCATTTCAGGAGAGCCGACTTCTGAGAAGCCCGCATACTCCCACATCCAAGCCTGATCAACAGAAAAAGCTGAAAAGGTTGAGAATTTCATGACACTCAAACAGGCATGCTCCTCGGAATACCAAGGAGCGCAAGGTGCGTTCAAAGATTCGATGATTCAC
+
AABBBFFFFFFFGGGGGGGGGGGHHHHHHHHHHHHHHHHHHHHGGGGGGHHHHHGHHHHHHHGHGHHGHHHHHHGHHHHHHHHHHHHHHHHHHGHHHGHHHHHHHHHHHHHHHHGGGHHHHHHHHHHHHHHHHHHHHHHHHHHHGGGGGHHHHHHHHHHHHGHHHHHHHHHHHHHHHHHGHHGHHHHGHHHHHHHHHHHGHGGGHGGGGGGHHGHHGGGGGGHHHGGGHGGGGGHGGGHHHHHHHEHHHHHHHHGHHHHHGFGHHHHGHHGHHHHHHBHHHGHGDGHHHHFHHHGGHHHGGFGEHHHHFHHHHHHGGGGGHHHHCGGGHGGGGGGGGGGFFFFFFFACCBB
@M02197:105:000000000-AN6RF:1:1102:18975:19575 1:N:0:1
AGCCAGTCATACTCCTCCGCTTATTGATATGCTTAAGTTCAGCGGGTAGTCCTACCTGATTTGAG
+
HHHHGFHGHHGGGGGGGGHHHHGHHHHHHHHHHHHHHHHHHHHGGGGGGHHHHHHHHHHHHHHHG
@M02197:105:000000000-AN6RF:1:1102:23221:19886 1:N:0:1
AGCCAGTCATACTCCTCCGCTTATTGATATGCTTAAGTTCAGCGGGTAGTCCTACCTGATTTGAGGTCAAATTGTCAGAAGCTGTCTCAAAAGAGACCCTTTAGAAGCTGAACCCCATTTATAGAGCTGCTCTTCACAAATGGCGTAGATAATTATCACACCAAAGCAAGGCAACAAAGGTCCCGCTAATGCATTTCAGGAGAGCCGACTTCTGAGAAGCCCGCATACTCCCACATCCAAGCCTGATCAACAGAAAAAGCTGAAAAGGTTGAGAATTTCATGACACTCAAACAGGCATGCTCCTCGGAATACCAAGGAGCGCAAGGTGCGTTCAAAGATTCGATGATTCAC
+
CCCCCFFFFFFFGGGGGGGGGGGHHHHHHHCHHHHHHHHHHHHGGGGGGHHHHHHHHHHHHHHHGHHHHHHHHHHHHHHHHHHHHHHHHHHHHGHHHGHHHHHHHHHHHHHHHHGGG:HHHHHHHHHHHHHHHHHHHHHHHHHHGGGGGHHHHHHHHHHHHGHHHHHHHHHHHHHHHHHHGHHHHHHHHHHHHHHHHHHHHGHGHHHHHGHGHGGHHGGGGGGGHHGGHGHGHHHFGGHHHGHGHHFHHHHHHHHHGFHHHHHHHHHGHHHHHHGFHHGHGHGEAEHHHHHHHHHHHHHGGGGGHHGGF5HHHHHGGGGGHHHHFGCGHGGGGGGGGGGBFFFFFFBBBBB
@M02197:105:000000000-AN6RF:1:1102:5000:19865 1:N:0:1
AGCCAGTCATACTCCTCCGCTTATTGATATGCTTAAGTTCAGCGGGTATCCCTACCTGATCCGAGGTCAACCTGTAAAAAATCGGGGGTTCTGGCGAGCCACCGGGGGAACTCTATAGCGGGAGTATGTACTACGCTTAGAGCCCACCGGCGCCGCCACTAATTTTGAGGGCAGCGAGACCGCGTGCCCCAATACCACGCTAGGCGTGAGTGGTTAAATGACGCTCGAACAGGCATGCCCTGCGGAATACCACAGGGCGCAATGTGCGTTCAAAGATTCGATGATTCAC
+
CDDDDFFFFFFFGGGGGGGGGGGHHHHHHHHHHGHHHHHHHHHGGGGGHHHHH;HHHHHHHHFEGGGHHHHHHHHHHHHHGHHGGGG/GGHHHHHGGGGGHHHGGGGGGGGHHHHHHHHGGGG8GHHHHHHHHGGGGGGGGGGGGGGGGGGGGGGHGFHHHHHHHHHGHHGGGGHHGGGGGGGGGGGHHHHHHGGFFGHHGHGGHHHGHGHHHHGHHHGGGGGGHGHHHHHHHGHGGGGGGGHHHHHFHHHHCGGGGGHHGHGGFGHGGGGGGGGGGFFFFFFFACBBA
@M02197:105:000000000-AN6RF:1:1102:19370:20056 1:N:0:1
AGCCAGTCATACTCCTCCGCTTATTGATATGCTTAAGTTCAGCGGGTAGTCCTACCTGATTTGAGGTCAAATTGTCAGAAGCTGTCTCAAAAGAGACCCTTTAGAAGCTGAACCCCATTTATAAAGCTGCTCTTCACAAATGGCGTAGATAGTTATCACACCAAAGCAAGGCAACAAAGGTCCCGCTAATGCATTTCAGGAGAGCCGACTTCTGAGAAGCCCGCATACTCCCACATCCAAGCCTGATCAACAGAAAAAGCTGAAAAGGTTGAGAATTTCGTGACACTCAAACAGGCATGCTCCTCGGAATACCAAGGAGCGCAAGGTGCGTTCAAAGATTCGATGATTCAC
+
DDCCCFFFFFFFGGGGGGGGGGGHHHHHHHHHHGHHHGHHHGHGGGGGGHHGHHHHHHHHHHHGGGHHHHHHHHHHHGHHHHGHHHHHHEHHHGHHHGHHHHHHHHHGHHHHHHGGGGHHHHGHHHHHHHHGGHHHHHHGHHHHGGGGGHHHHHHHHHHHHHHHHHHHHHGHHHHHHHHHGHHHGGHGHHHHHHHHHHHHHGHGHHGGGGGHHGHHHGGGGGHGHGGGGGHGHHHHGGHHGHHFGHHHHGHHHGHHGEHHHGHHHGAHHHGHGDEDEGGFGFGBGGHFHHF35HHHHEAFECGGHHHHFFFGHHHEEEFGHHHHGGGDHGGGGGGGGGGFFFFFFFBBBBB
@M02197:105:000000000-AN6RF:1:1102:11528:20120 1:N:0:1
AGCCAGTCATACTCCTCCGCTTATTGATATGCTTAAGTTCAGCGGGTAGTCCTACCTGATTTGAGGTCAAATTGTCAGAAGCTGTCTCAAAAGAGACCCTTTAGAAGCTGAACCCCATTTATAAAGCTGCTCTTCACAAATGGCGTAGATAATTATCACACCAAAGCAAGGCAACAAAGGTCCCGCTAATGCATTTCAGGAGAGCCGACTTCTGAGAAGCCCGCATACTCCCACATCCAAGCCTGATCAACAGAAAAAGCTGAAAAGGTTGAGAATTTCATGACACTCAAACAGGCATGCTCCTCGGAATACCAAGGAGCGCAAGGTGCGTTCAAAGATTCGATGATTCAC
+
CCCDCFFFFFFFGGGGGGGGGGGHHHHHHHHHHHHHHGHHHHHGGGGGGHHHHHHHHGHHHHHHGHHHHHHHHHHHHHHHHHHHHHHHHHHHHGHHHGHHHHHHHHHHHHHHHHGGGHHHHHHHHHHHHHHHHHHHHHHHHHHHGGGGGHHHHHHHHHHHHGHHHHHHHHHHHHHHHHHGGHHHHGHHHHHHHHHHHHHHHGHGHGHGGHHGHHHHHGGGGGGGHHGGHGHHHHHHGGHHHHHHHHHHHHHHHHHHHGHGHHHGHHHHHHHHHHHFHHHGHHHHGGHHHHHHHHHHHHGGGGGGHHHHHHGHHHHGGGGGHHHHGGGGGGGGGGGGGGGFFFFFFFCCCCB
@M02197:105:000000000-AN6RF:1:1102:19754:19994 1:N:0:1
AGCCAGTCATACTCCTCCGCTTATTGATATGCTTAAGTTCGGCGGGTAGTCCTACCTGATTTGAGGTCAAATTGTCAGAAGCTGTCTCAAAAGAGACCCTTTAGAAGCTGAACCCCATTTATAAAGCTGCTCTTCACAAATGGCGTAGATAATTATCACACCAAAGCAAGGCAACAAAGGTCCCGCTAATGCATTTCAGGAGAGCCGACTTCTGAGAAGCCCGCATACTCCCACATCCAAGCCTGATCAACAGAAAAAGCTGAAAAGGTTGAGAATTTCATGACACTCAAACAGGCATGCTCCTCGGAATACCAAGGAGCGCAAGGTGCGTTCAAAGATTCGATGATTCAC
+
CCCCCFFFFFFFGGGGGGGGGGGHHHHHHHHHHHHHHHHHGGGGGGFCFGHHHHHHHHGHGHFGGHGHBGHFHDGHHHHHFHFBGHHFGHHHFFFBGGHHHHFFFHEHHHHHHHGGGHHHHHHHHFHHGHFGHHGHHHHHGGGGGFGGGHHHGHFHGGEHHGHHHHHHHHHHHHHGHHGGCGHHHHGGHHHHGFGHHHGHFGGGGGHHBHHEHHHGHGGGGGGHHFFGGGGGHHHFGGHHGHHHHHHGHHHHHHHHHGHHGHFHHHHHGHHHFHFEHGHHHHHEHGHHHHFBBFHHHHHGGGGGGHGHFHEFFHGGGGGGGGHHGGGGHGGGGGGGGGGFFFFFFFCCBBC
@M02197:105:000000000-AN6RF:1:1102:11696:20092 1:N:0:1
AGCCAGTCATACTCCTCCGCTTATTGATATGCTTAAGTTCAGCGGGTAGTCCTACCTGATTTGAGGTCAAATTGTCAGAAGCTGTCTCAAAAGAGACCCTTTAGAAGCTGAACCCCATTTATAAAGCTGCTCTTCACAAATGGCGTAGATAATTATCACACCAAAGCAAGGCAACAAAGGTCCCGCTAATGCATTTCAGGAGAGCCGACTTCTGAGAAGCCCGCATACTCCCACATCCAAGCCTGATCAACAGAAAAAGCTGAAAAGGTTGAGAATTTCATGACACTCAAACAGGCATGCTCCTCGGAATACCAAGGAGCGCAAGGTGCGTTCAAAGATTCGATGATTCAC
+
CCCCCFFFFFFFGGGGGGGGGGGHHHHHHHHHHHHHHHHHHHHGGGGGGHHHHHHHHHHHHHHHGHHHHHHHHHHHHHHHHHHHHHHHHHGHHGHGHGHHHHHHHHHHFHHHHHGGGHHHHHHHHHHHHHHHHHHHHHHHHHHHGGGGGHHHHHHHHHHHHHHHHHHHHHGHHHHHHHHHHHHHGGHHGHHHHHHHHHHHHGHGHHHHGGHGGGGGHGGGGGHHHHGGGGGHGHGGGGHHHHFFHGGHHHHHHHHHHHHHHHHHHHHHHHGHHFHEHHHHFHHHGGHHHHGG5HHFHGGGGGGGHHHHFCHHHHHFGGGGHHHCGGGGHGGGGGGGGGGFFFFFFFCBCBC
@M02197:105:000000000-AN6RF:1:1102:2640:20170 1:N:0:1
AGCCAGTCATACTCCTCCGCTTATTGATATGCTTAAGTTCAGCGGGTAGTCCTACCTGATTTGAGGTCAAATTGTCAGAAGCTGTCTCAAAAGAGACCCTTTAGAAGCTGAACCCCATTTATAAAGCTGCTCTTCACAAATGGCGTAGATAATTATCACACCAAAGCAAGGCAACAAAGGTCCCGCTAATGCATTTCAGGAGAGCCGACTTCTGAGAAGCCCGCATACTCCCACATCCAAGCCTGATCAACAGAAAAAGCTGAATAGGTTGAGAATTTCATGACACTCAAACAGGCATGCTCCTCGGAATACCAAGGAGCGCAAGGTGCGTTCAAAGATTCGATGACTCAC
+
11>>>FFFFFBFGFGG1AAEEGGHCHFDGHHFFGHHHHHBHGGGEEEEEA2BGFFGFH0GD2DFFEE0AGH2DFHDFBFFHHHGHGHHHHBHBECGFCEFHHEEFHHGFGH1@FE/?0FFGHGBF11BB1CGH1FFGHHHBFFEB-FCFHFGGHHFGGCFCEHGGEGGG:0<GHEA0>C0A?F>@CCCCGFG1DDGHFHFFEH?C/F@AGFCFFFGG@FCEEA@GEBFFGFFFBC1E>0B011G@B21@2EEGEHGFDHGFGEFHGFBFF2GF1@112DD22GEGFAB11BHHHFFGECEA/??0FGGBD1F1BA0B0CCGBGBAGGCCGDDDB3A1GBFFFFDBDA>11>
@M02197:105:000000000-AN6RF:1:1102:28459:20241 1:N:0:1
AGCCAGTCATACTCCTCCGCTTATTGATATGCTTAAGTTCAGCGGGTAGTCCTACCTGATTTGAGGTCAAATTGTCAGAAGCTGTCTCAAAAGAGACCCTTTAGAAGCTGAACCCCATTTATAAAGCTGCTCTTCACAAATGGCGTAGATAATTATCACACCAAAGCAAGGCAACAAAGGTCCCGCTAATGCATTTCAGGAGAGCCGACTTCTGAGAAGCCCGCATACTCCCACATCCAAGCCTGATCAACAGAAAAAGCTGAAAAGGTTGAGAATTTCATGACACTCAAACAGGCATGCTCCTCGGAATACCAAGGAGCGCAAGGTGCGTTCAAAGATTCGATGATTCAC
+
CBCCCFFFFFFFGGGGGGGGGGGHHHHHHHHHHHHHHHGHHHGGGGGGGHHHHHHHHHHHHHHHGHHHHHHHHGHHHHHHFHHHHHHHHHHHHGHHHGHHHHHHHHHHHHGHHHGGGHHHHHHHHHGHHHHHHHHGHHGHHFFHGGGGGHHHHHHHHFGHHFHHHHHHHHGHHHHHHHHHHHHHFGGGGHGHHHHHHHHHHGHGHHHHGGGGHGGHHGGGGGHHGGGGGGHHHHGGGGGGFF3FGBGHHHHGHHHGHHGHGHHHHHHHFHG5HHF5FHFHHHGGDFGFGHHHHHHGBEGGE?GGHHFGGBGFGFHGFGGGHHHHGGGGHGGFGGGGGGGFFFFFFBAAA>3
@M02197:105:000000000-AN6RF:1:1102:24559:20226 1:N:0:1
AGCCAGTCATACTCCTCCGCTTATTGATATGCTTAAGTTCAGCGGGTAGTCCTACCTGATTTGAGGTCAAATTGTCAGAAGCTGTCTCAAAAGAGACCCTTTAGAAGCTGAACCCCATTTATAAAGCTGCTCTTCACAAATGGCGTAGATAATTATCACACCAAAGCAAGGCAACAAAGGTCCCGCTAATGCATTTCAGGAGAGCCGACTTCTGAGAAGCCCGCATACTCCCACATCCAAGCCTGATCAACAGAAAAAGCTGAAAAGGTTGAGAATTTCATGACACTCAAACAGGCATGCTCCTCGGAATACCAAGGAGCGCAAGGTGCGTTCAAAGATTCGATGATTCAC
+
CBCCCFFFFFFFFGGGGGGGGGGGHHHHHHHHHHHHGHHHHHHGGGGGGHHHHHHHHHHHHHGHGHHHHHHHHHHHHHHHHHHHHHHHHHHHHGGHGGHHHHHHHGHHHHHHHGGGGHHHHHHHHHHHHGHHHHHHHHHHHHHHGGGGGHHHHHHHHHHHHHHHHHHHHHHHHHHGHHHHHHHHGGGHHHHHHHHHHHHGHGHGHGHHHGHHHHHHGGGGGGGGGGGGHGGGFHHHGGHGHHHGHHHGGHHHGGGHHGHHHGHHHHFGHHHEHHHFGHGHGHHHFGHGHGGHHHGHHEHGGGGGHHFHHHGHHHHFGGCGHGHGGGGFHGGGGGGFFFGFFBFFFFABBBA
@M02197:105:000000000-AN6RF:1:1102:18643:20374 1:N:0:1
AGCCAGTCATACTCCTCCGCTTATTGATATGCTTAAGTTCAGCGGGTATCCCTACCTGATCCGAGGTCAACATTTAGAAATTTAATTAAGACTGGTGCCCAACTTCCATCATTGCGACATCTGTGCGCCTGTGGTTATCGGTTACCATCGCTAATTTTTAGGCATGCCCTTACAGCAGTGCCCAACATCAAACCTAAGCTTGAGGGGTGTAATGACGCTCGAACAGGTATGCCCTTCGGAATGCCAAAGGGCGCAATATGCGTTCAAAGATTCGATGATTCAC
+
CBCCCFFFFFFFGGGGGGGGGGGHHHHHHHHHHHHHHHHHHHHGGGGGHHHHHHHHHHHHHHHGGGGHHHHHHHHHHHHHHHHHHHHHHHHHHHHHHHHHHHHHHHHHHHHHHHHHHGHHHHHHHHGGHHHHHHHGHHHHHGHHHHHHHGHHHHHHHHHHHHHHHHHHHHHHHHHGHHHHHHHHHHHHHHHHHHHHHHHHHHHHHHHHHHHHGGHGGHHGHHHHHFFHHGGGGGGGHHHHHHGHHHHGEEEGHHGHGGGGHGGGGGGGGGGFFFFFFFABBAB
@M02197:105:000000000-AN6RF:1:1102:15791:20506 1:N:0:1
AGCCAGTCATACTCCTCCGCTTATTGATATGCTTAAGTTCAGCGGGTAGTCCTACCTGATTTGAGGTCAAATTGTCAGAAGCTGTCTCAAAAGAGACCCTTTAGAAGCTGAACCCCATTTATAAAGCTGCTCTTCACAAATGGCGTAGATAATTATCACACCAAAGCAAGGCAACAAAGGTCCCGCTAATGCATTTCAGGAGAGCCGACTTCTGAGAAGCCCGCATACTCCCACATCCAAGCCTGATCAACAGAAAAAGCTGAAAAGGTTGAGAATTTCATGACACTCAAACAGGCATGCTCCTCGGAATACCAAGGAGCGCAAGGTGCGTTCAAAGATTCGATG
+
BABBBFFFFFFFGGGGGGGGGCEHHHHHFHGGHHHHHHHHHHFFEEEGGHHGGFGHGGFFHGHHGHHHHHHHHHHHHHHHEFHFHHHHHHHHHGHHGFHHHHGHHHHHHHGHHHGGCGHHHFHHGHHHFGGFHGHHHGGHHHHHGGGGGHHHHHHHHHHHHGHHHHHHGGHHHHHHHHGHGHHGGHGGGHHHHHHHHHHHHGHGHHHHGHGGHGGHHGGGGGHGHGGGGGGHGHHGGGFFHFG4F4GHHFFHFGHFHGEFDEHFGG1BFHHHFFFGFABFEGD3GGHHFDGGHHFFHG1DGGCFHFGGFGEC5532?EEEBFHFCGFEEGF5FFFD?FBFAA>>A
@M02197:105:000000000-AN6RF:1:1102:21404:20585 1:N:0:1
AGCCAGTCATACTCCTCCGCTTATTGATATGCTTAAGTTCAGCGGGTAGTCCTACCTGATTTGAGGTCAAATTGTCAGAAGCTGTCTCAAAAGAGACCCTTTAGAAGCTGAACCCCATTTATAAAGCTGCTCTTCACAAATGGCGTAGATAATTATCACACCAAAGCAAGGCAACAAAGGTCCCGCTAATGCATTTCAGGAGAGCCGACTTCTGAGAAGCCCGCATACTCCCACATCCAAGCTTGATCAACAGAAAAAGCTGAAAAGGTTGAGAATTTCATGACACTCAAACAGGCATGCTCCTCGGAATGCCAAGGAGCGCAAGGTGCGTTCAAAGATTCGATGATTCAC
+
CCCCCFFFFFFFGGGGGGGGGGGHHHHHHHHHHHHHHHHHHHHGGGGGGHHHHHHHHHHHHHHGEHHHHHHHHHHHHHHHHHHHHHHHHHHHHGHHHGHHHHHHHHHHHHHHHHEGGHHHHHHHHHHHHHHHHHHHHHHGHHHHGGGGGHHHHHHHHHHHHHHHHHHHHHHHHHHHHHHHHHHGHHHGHHHHHHHHHHHHGGHGGHHGGHGGHHHHHGGGGGHGHHGGHGGHHHHHGHHHHHHHHFHHHHHGHHHHHHHEHHHHHHHHHHHGHHHHHDHHHHHHGGHHHHHHHGGHGAGGGGGGHHHHHHGHFHHGEEFGHHHHGGGGHGGFGGGGGGGFFFFFFFBBAAB
@M02197:105:000000000-AN6RF:1:1102:19498:20791 1:N:0:1
AGCCAGTCATACTCCTCCGCTTATTGATATGCTTAAGTTCAGCGGGTAGTCCTACCTGATTTGAGGACAAATTGTCAGAAGCTGTCTCAAAAGAGACCCTTTAGAAGCTGAACCCCATTTATAAAGCTGCTCTTCACAAATGGCGTAGATAATTATCACACCAAAGCAAGGCAACAAAGGTCCCGCTAATGCATTTCAGGAGAGCCGACTTCTGAGAAGCCCGCATACTCCCACATCCAAGCCTGATCAACAGAAAAAGCTGAAAAGGTTGAGAATTTCATGACACTCAAACAGGCATGCTCCTCGGAATACCAAGGAGCGCAAGGTGCGTTCAAAGATTCGATGATTCAC
+
DCDDDFFFFFFFGGGGGGGGGGGHHHHHHHHHHHHHHHHHHHHGGGGGGHHHHHHHHHHHHHHHGHHHHHHHHHHHHHHHHHHHHHHHHHHHHGHHHGHHHHHHHHHHHHHHHHGGGHHHHHHHHGHHHHHHHHHHHHHHHHGHGGGGGHHHHHHHHHHHHHHHHHHHHHHHHHHHHHHHHHHHHGHHHHHHHHHHHHHHHGHGHHHHHHGGHHHHHGGGGGGGHHGGHGHHHHHHGGHHHGHHHHHHHHHHHHHHHHGHHHHHHHHHGHHHHFHFHHHHHHHHFGHHHHHHHHHHHHHGGGGGHHHHHHHHHHHGGGGGHHHHGGGGHGGGGGGGGGGFFFFFFFBCAAB
@M02197:105:000000000-AN6RF:1:1102:7975:20842 1:N:0:1
AGCCAGTCATACTCCTCCGCTTATTGATATGCTTAAGTTCAGCGGGTAGTCCTACCTGATTTGAGGTCAAATTGTCAGAAGCTGTCTCAAAAGAGACCCTTTAGAAGCTGAACCCCATTTATAAAGCTGCTCTTCACAAATGGCGTAGATAATTATCACACCAAAGCAAGGCAACAAAGGTCCCGCTAATGCATTTCAGGAGAGCCGACTTCTGAGAAGCCCGCATACTCCCACATCCAAGCCTGATCAACAGAAAAAGCTGAAAAGGTTGAGAATTTCATGACACTCAAACAGGCATGCTCCTCGGAATACCAAGGAGCGCAAGGTGCGTTCAAAGATTCGATGATTCAC
+
BCCCCFFFFFFFGGGGGGGGGGGHHHGHHHHHHHGHHHHHHHHGGGGGGHHHHHHHHHHHHHHHGHHHHHHHHHHHHHGHHGHHHHHHHHHHHGHHHGHHHHHHHHHHHHHGHHGGGHHHHHHHHHHGHHHHHHHHHHHGHHHHGGGGGHHHHHHHHHHHHHHHHHHHHHHHHHHHHHHHHHHHHGGGHHHHHHHHHHHHHGHGHHHHHGHHHHHHHGGGGGHGHGGGFGHHHHHGGGHHHGHHHEGHHHHHHHHHHHHHHHHHHHHHHHHHHHHGHHHHHHHHFGHGHHGFHHFFHGEGGFGGHHHHGHGHGHHGGGGGHHGHGGGGHFCGGGFGGGGBFFFFFFBBBBB
@M02197:105:000000000-AN6RF:1:1102:17167:20960 1:N:0:1
AGCCAGTCATACTCCTCCGCTTATTGATATGCTTAAGTTCAGCGGGTAGTCCTACCTGATTTGAGGTCAAATTGTCAGAAGCTGTCTCAAAAGAGACCCTTTAGAAGCTGAACCCCATTTATAAAGCTGCTCTTCACAAATGGCGTAGATAATTATCACACCAAAGCAAGGCAACAAAGGTCCCGCTAATGCATTTCAGGAGAGCCGACTTCTGAGAAGCCCGCATACTCCCACATCCAAGCCTGATCAACAGAAAAAGCTGAAAAGGTTGAGAATTTCATGACACTCAAACAGGCATGCTCCTCGGAATACCAAGGAGCGCAAGGTGCGTTCAAAGATTCGATGATTCAC
+
ABBCCFFFFFFFGGGGGGGGGGGHHHHHGHHHHHHHHHHHHHHGGGGGGHHHHHHHHHHHHHHHGHHHHHHHHHHHHHHHHHHHHHHHHHHHHGHHHGHHHHHHHHHHHHHHHHGGGHHHHHHHHGHHHHHHHHHHHHGHHHHHGGGGGHHHHHHHHHHHHHHGHHHHHHGHHHHHHHHHHHHHGGGHGHHGHHHHHHHHHGHGHHHHHGGGHHHHHGGGGGHHHGGGHGHHGHHGGGHHHHHHFGHGHHGHHHHHHHHHHHGHHHHHGHHHHHGFFFHHHHHHHGGHGHHHHHGHHHHGGGGGHHHFHHHHHHHGGGGGHHHHGGGGCGGFFGGGGGGFFFFFFFBBBBB
@M02197:105:000000000-AN6RF:1:1102:25831:20979 1:N:0:1
AGCCAGTCATACTCCTCCGCTTATTGATATGCTTAAGTTCAGCGGGTAGTCCTACCTGATTTGAGGTCAAATTGTCAGAAGCTGTCTCAAAAGAGACCCTTTAGAAGCTGAACCCCATTTATAAAGCTGCTCTTCACAAATGGCGTAGATAATTATCACACCAAAGCAAGGCAACAAAGGTCCCGTTAATGCATTTCAGGAGAGCCGACTTCTGAGAAGCCCGCATACTCCCACATCCAAGCCTGATCAACAGAAAAAGCTGAAAAGGTTGAGAATTTCATGACACTCAAACAGGCATGCTCCTCGGAATACCAAGGAGCGCAAGGTGCGTTCAAAGATTCGATGATTCAC
+
BABBBFFFFFFFGGGGG4FFGGGHGHHGHHFHHFGD5BGGEFHGCEEGEHHFAGHHHHCGHHGHEBF2FFGHHHHHHHHHHEHHGHFHHFHFCCFHHFHHHHEGFHDBFGHHHFGGGGHHHHFHFGHHHGHHFGHFGHFFGFFHGFHGCFGHGGHGHHHHFGHEHHHHGGHHHHHHHHHFDGHHGGHGGHGHHHHHHGGHHGHGHHHGHFGHHHHHHGGFEGHHGGGGGGGGFGGGEFHHHFHFGFDHHFHFHGDHHHFGBHHFHHHGBFFHGFB5B5HHFGDF5EHFGHGFBHHHGAHEEE2EFHGHHGFGHGFE?ECGHFBHGGGGHGGGGDGFCFG44FFFFFBBBBA
@M02197:105:000000000-AN6RF:1:1102:21924:21058 1:N:0:1
AGCCAGTCATACTCCTCCGCTTATTGATATGCTTAAGTTCAGCGGGTAGTCCTACTCGATTTGAGGTCAAGTTGTCAGAAGCTGTCTCAAAAGAGACCCTTTAGAAGCTGAACCCCATTTATAAAGCTGCTCTTCACAAATGGCGTAGATAATTATCACACCAAAGCAAGGCAACAAAGGTCCCGCTAATGCATTTCAGGAGAGCCGACTTCTGAGAAGCCCGCATACTCCCACATCCAAGCCTGATCAACAGAAAAAGCTGAAAAGGTTGAGAATTTCATGACACTCAAACAGGCATGCTCCTCGGAATACCAAGGAGCGCAAGGTGCGTTCAAAGATTCGATGACTCAC
+
BAABC@FFFFFFGGGGGGGGGGGGHGHHHHHGHHGHHHHHHHHGGGGGGHHHHHHHHGGHHGHHGHHHHHHHHHHHHHHHHHHHHHHHHHHHHGHHHGHHHHHHHHHHHHGHHHGGGHHHHHHGHGHHHHHHGHHHHHHHHHHHGGGGGHHHHHHHHHHHHHHHHHHHHHHHHHHHHHGHGGHHHHHHHHHHHHHHHHHHHGGGHGHHHGHGGHHHHGGGGGHHHGGGHGHHHHHHDGGGHHGHHHHHHHHHHGHHHHHHHHHHHHHHHHHHHFGFHHHHGHHHGGHHHHHGGHHHHHHGGGGGHHHHGHBGHHHGGE?FGGHGGGGGHGGGGGGGCFGFFFFFFFCBCBC
@M02197:105:000000000-AN6RF:1:1102:5813:21089 1:N:0:1
AGCCAGTCATACTCCTCCGCTTATTGATATGCTTAAGTTTAGCGGGTATCCCTACCTGATCCGAGGTCAAACATTAGAATTGGGGGTTTAAGGCAGGATTGTTACAATGACCAAGCGAATAAGTTATTACTACGCTGGAATCATGAGACTCTCCGCCATTGAATTTCGAAAGGGAATTTGCAAGCAAACTCTTCTTTCATAACCAAGCAAAACTACTTGAGTGGTTTTTAATGACGCTCGGACAGGCATGCCTTCCGGAATACCGAAAGGCGCAATGTGCGTTCAAAGATTCGATGATTCAC
+
ACCCCFFFFFFFGGGGGGGGGGGHHGHHHHHHHHHHHGHHHHHGGGEGHGHHHHHHHHHHHGHGGGFHHHHHHHHGHHHHHHHHGGGGFHFFGGHGGGHHHHHHHHHHGHGGHHHHGGGGGHHFHHHHHHHHHGGGGHHHHHHHHHHFFGFHHHGGHHGHHHHHHHHHHHGHHHHHHHHHGGHHHHHHHHHHHHHHHGGHHHGHHHHGGGGGHGGHHHHHGHFGHFHHGGHGGGFGGGGHHHHFHHFHHHFEE1GHGHHFGFEABFGEFCGHHHHEEGGHGGGGGGGEGGFFFBFFFBBABB
@M02197:105:000000000-AN6RF:1:1102:19357:21105 1:N:0:1
AGCCAGTCATACTCCTCCGCTTATTGATATGCATAAGTTCAGCGGGTAGTCCTACCTGATTTGAGGTCAAATCGTCAGAAGCTGTCTCAAAAGAGACCCTTTAGAAGCTGAACCCCATTTATAAAGCTGCTCTTCACAAATGGCGTAGATAATTATCACACCAAAGCAAGGCAACAAAGGTCCCGCTAATGCATTTCAGGAGAGCCGACTTCTGAGAAGCCCGCATACTCCCACATCCAAGCCTGATCAACAGAAAAAGCTGAAAAGGTTGAGAATTTCATGACACTCAAACAGGCATGCTCCTCGGAATACCAAGGAGCGCAAGGTGCGTTCAAAGATTCGATGACTCAC
+
CCCCCFFFFFFFGGGGGGGGGGGGHHHHHHGHHHHHHHHHHHHGGGGGGHHHHHHHHHHHHHHGGHHGHHHHHGHHHGHHHHHHHHHHFHGHHGHGHGHHHHHHHHHHHHHHHHGGGHHHHHHHHHHHHHHHHHHHHHHHHHHHGGGGGHHHHHHHHHHHHHHHHHHHHHHHHHHHHHHGHGHHHHHGHHHHHHHHHHHHHGGGHFHHHHGHHHHHHGGGGGHGHHGGHGGHHHGFGGHHHHHHHHHHHHHHHGGHHHHHHHHHHHHHHHHHHHHHGEHHFHHGDGHHHHGFHHHHGHHGGGGGHHHHHHGHHHHEFGGGHHHHGGGGHCGGGGFGGGGFFFFFFFCCBBB
@M02197:105:000000000-AN6RF:1:1102:20890:21067 1:N:0:1
AGCCAGTCATACTCCTCCGCTTATTGATATGCTCAAGTTCAGCGGGTAATCCTACTCGATTTGAGGTCAAGTTATCAGAATTGTCCGAAGACCGTTCGAAGCAACAGAGCTCCTAATCAGACAAAAAAAACAGCGGGGGTTAAGTTATAACGTCGTACTATGTTTAACTAGGAGTTGTACTAAGTCATTTAAGATGAGCCTGACAGCAAGTACCAGGCAACATCCAAGTCCACCGCTCTCTAATCACAAAATCAGAGAGTGTGAGAGGATAATGACACTCAAACGAGGATACCCTTTGCCATTCCAAAGGATGCAAGGTGTGTTCAAAGATTGGATGACTCAC
+
AAAAAFBFFFFFGFGGGFF1EEEF3FFHFHGHCGHHHHHHGHBECEAEFGHHHHHHHGEHHGHHEFHEHBFGFHHFGFFHFFHHHHGGGEFHHGEGFGHHGGHHHHHHHHH7HHHHHHHHH:HHHHHG8GGHHHGGGGGGGHHHHHHHHHHG:EGFFGGGFGGGGEGGGFGGFGBFFBFGFGGF7GGFFFFFGFFFFFFFFFFFFFFFFFF7FFFFFFFFFFFFHGEFFFFFFFB9FEFG2BB20>21@221111B0011D10D1212FFFD2A11AA1//CB/BD211ABA0BFB00111110FGAB033B1BAB001111B3B3DFB3111BDD1@11>1>
@M02197:105:000000000-AN6RF:1:1102:5353:21122 1:N:0:1
AGCCAGTCATACTCCTCCGCTTATTGATATGCTTAAGTTCAGCGGGTAGTCCTACCTGATTTGAGGTCAAATTGTCAGAAGCTGTCTCAAAAGAGACCCTTTAGAAGCTGAACCCCATTTATAAAGCTGCTCTTCACAAATGGCGTAGATAATTATCACACCAAAGCAAGGCAACAAAGGTCCCGCTAATGCATTTCAGGAGAGCCGACTTCTGAGAAGCCCGCATACTCCCACATCCAAGCCTGATCAACAGAAAAAGCTGAAAAGGTTGAGAATTTCATGACACTCAAACAGGCATGCTCCTCGGAATACCAAGGAGCGCAAGGTGCGTTCAAAGATTCGATGATTCAC
+
BBCBCFFFFFFFGGGGGGGGGGGHHHHHHGFHHHHHHFHHHHHGGGGGGGHHHHHHHFFGHFHGFFCHHHHHHHHHHHHHHHHHHHFHHHHHGGHHHGHHHHHHHHHHHHHHHHGGGHHHHHHHGHHHHHHGHFHHHHHGHGHHGGGGGHHHHHHHHGHHHHFHHHHHHHGHHHHHHFFGHHHHGHHGGHFHHHHHHHHHHGHGGGHGGGDGGHGGGGGGGGFGHGGGGFHGHGHHGGHHFGHGHEHHGHHHHHHHHGHHFHFHHHHEHFDGGBHGFEHFBFGBGGHHHGHHHHHGGHHGGGGGHGHHHGBHHHGEE?FGHHHGGGGGHGGGGGGGGGGFFFBFFFCBAAB
@M02197:105:000000000-AN6RF:1:1102:25358:21307 1:N:0:1
AGCCAGTCATACTCCTCCGCTTATTGATATGCTTAAGTTCAGCGGGTAGTCCTACCTGATTTGAGGTCAAATTGTCAGAAGCTGTCTCAAAAGAGACCCTTTAGAAGCTGAACCCCATTTATAAAGCTGCTCTTCACAAATGGCGTAGATAATTATCACACCAAAGCAAGGCAACAAAGGTCCCGCTAATGCATTTCAGGAGAGCCGACTTCTGAGAAGCCCGCATACTCCCACATCCAAGCCTGATCAACAAAAAAAGCTGAAAAGGTTGAGAATTTCATGACACTCAAACAGGCATGCTCCTCGGAATACCAAGGAGCGCAAGGTGCGTTCAAAGATTCGATGATTCAC
+
B?AB?FFFFFFFFGGGBGGGGGFHHHHHHHHHHHHHGHHHHHHGGGGGGHHHHHHHHHHHGHHHGHHHGGHHHHHHHHHHFHHHHHHHHHEHHGHHEFHHHHHHHHHHHHHHHHGGGHHGHHHHHHHHHHHHHHHHHHHHHGHHGGGGGGHGFGHHHHHHHGHHHHHGGGHHHHHHHHHGGHHGGHHHGHHHHHHHHHGHHGHGGGHGHHHHHHHGGGGGGGGHGHGGHGHHGGHHGGHHGHGHFHHGHHGGGHHHHHHHHHHHHHFFHHHFHHHHHGHHFFHGHGHHHHHHHHGHHGHGGGGFGHHDF5FGHFGFGGGGHHHFEGGGHGGFGGGGCGGFFFFFFFBBCCC
@M02197:105:000000000-AN6RF:1:1102:12598:21588 1:N:0:1
AGCCAGTCATACTCCTCCGCTTATTGATATGCTTAAGTTCAGCGGGTATCCCTACCTGATCCGAGGTCAACCTGTAAAAATTGGGGGTTCTGGCAAGCCACCGGGGGGAACTCTATAGCGGGAGTATGTACTACGCTCAGAGCCCACCGGCACCGCCACTAATTTTGAGGGCCGCGGAGACCGCGTGCCCCAATACCACGCTAGGCGTGAATGGTTAAATGACGCTCGAACAGGCATGCCCTGCGGAATACCACAGGGCGCAATGTGCGTTCAAAGATTCGATGATTCAC
+
CCCCCFFFFFFFGGGGGGGGCGGHHHHHHHHHHHHHHHHHHHHGGGGGHHHHHHHH<H<<<0H9G;GHH<H::H0HHHH<<0GHHGGG;H<H<H<</HG<H0GGGGGGF;G9GGG;;G;GGFFFFFFF88FFF8FF88FFF:FFF:FFF:F:FGGHHHHHGFHHGGHFFFFDDGFFHFFFFFGFFFFFHFFHFHHGGFGHHGFFHGHHGHHHHHGEFGFGFGGGHEFHFGFHHGHHGGECEE?EGHHGGBGCGGGGEE0HGGGEAEEHFGG3GGGCFG1BFFBFFA@AAA
@M02197:105:000000000-AN6RF:1:1102:7999:21296 1:N:0:1
AGCCAGTCATACTCCTCCGCTTATTGATATGCTTAAGTTCAGCGGGTAATCCTACTCGATTTGAGGTCAAGTTATCAGAACTGTCCGAAGACCGTTCGAAGCAACAGAGCCCCTAATCAGACAAAAAAAACAGCGGGGGTTAAGTTATAACGCCGTACTATGTTAAACTAGGAGTTGTACTAAGTCATTTAAGATGAGCCTGACAGCAAGTACCAGGCGACATCCAAGTCCACCGCTCTCTAATCACAAAATCAGAGAGTGTGAGAGTATAATGACACTCAAACGAGCATACCCTTTGGAATACCAAAGGGTGCAAGGTGCGTTCAAAGATTCGATGACTCAC
+
CCCCCFFFFFFFGGGGGGGGGGGHHHHHHHHHHHHGHHHHHHHGGGGGHHHHHHHHHGHHHGHHGHHHHHHHHHHHHHHHHHHHHHGGGGGHHGGGHGHHGGHHHHHHHHHGGHGHHHHHHHHHHHHGGGGHHHGGHGHHGGHHHHHHHHHGGGHHHHGHHGGGHHHHHHHHHHHHFGGHHHHHHHHHHHHHHHHHHHFHHHHHHHHHHHGFFHGGHHHFFFFHHHHHHGGFGGHGHHHHHHHHHHHHHHFHHHHHHHHHHHHHHHHHHHHHHHHFHGHGGGGGHHHHHHHGHHHHGHFHHHHHHHHHGHFHHHHHGGGGHGGFGGGGGGGFFFFFFFACCBB
@M02197:105:000000000-AN6RF:1:1102:16393:21760 1:N:0:1
AGCCAGTCATACTCCTCCGCTTATTGATATGCTTAAGTTCAGCGGGTAGTCCTACCTGATTTGAGGTCAAATTGTCAGAAGCTGTCTCAAAAGAGACCCTTTAGAAGCTGAACCCCATTTATAAAGCTGCTCTTCACAAATGGCGTAGATAATTATCACACCAAAGCAAGGCAACAAAGGTCCCGCTAATGCATTTCAGGAGAGCCGACTTCTGAGAAGCCCGCATACTCCCACATCCAAGCCTGATCAACAGAAAAAGCTGAAAAGGTTGAGAATTTCATGACACTCAAACAGGCATGCTCCTCGGAATACCAAGGAGCGCAAGGTGCGTTCAAAGATTCGATGATTCAC
+
DDDDDFFFFFFFGGGGGGGGGGGHHHHHHHHGHHHHHHHHHGHGGGGGGHHHHHHHHHGHHHHHGHHHHHHHHHHHHHHHHHHHHHHHHHHHHGHHHGHHHHHHHHHHHHHHHHGGGHHHHHHHHHHHHGHHHHHHHHHHHHGHGGGGGHHHHHHHHHHHHGHHHHHHHHGHHHHHHHHHFHHHHHGHHHHHHHHHHHHHHGHGHGGHGHHHHHHHHHGGGGHHHHGGHGGHHHHHGGHHHHHGHHFHHHGHHHHHHHHHHHHGGHFHHGHHHHHGHHHGHHHHFGHBGHHFHHHGHHHFGGGGHHHGHHHHHGHEGGGGGHHHGGGGHGGGGGGGGGGFFFFFFFCBCBC
@M02197:105:000000000-AN6RF:1:1102:15405:21873 1:N:0:1
AGCCAGTCATACTCCTCCGCTTATTGATATGCTTAAGTTCAGCGGGTAGTCCTACCTGATTTGAGGTCAAATTGTCAGAAGCTGTCTCAAAAGAGACCCTTTAGAAGCTGAACCCCATTTATAAAGCTGCTCTTCACAAATGGCGTAGATAATTATCACACCAAAGCAAGGCAACAAAGGTCCCGCTAATACATTTCAGGAGAGCCGACTTCTGAGAAGCCCGCATACTCCCACATCCAAGCCTGATCAACAGAAAAAGCTGAAAAGGTTGAGAATTTCATGACACTCAAACAGGCATGCTCCTCGGAATACCAAGGAGCGCAAGGTGCGTTCAAAGATTCGATGACTCAC
+
BACCBFFFFFFFGGGGGGGGGGGHHHHHHHHHHHHHHHHHHHHGGGGGGHHHHHHHHHHHHHHHGHHHHHHHHHHHHHHGHHHHHHHHHHHHHGHHHGHHHHHHHHHHHHHHHHGGGHHHHHHHHHHGHHHHHHHHHHHHHHHHGGGGGHHHHHHHHHHHHGHHHHHHHHHHHHHHHHHEFHHHGHHGHGHHHHHHHHHHHGHGHHGGGHGHGHGGHGGGGGDGHHGGHGGHHHHFGGGFHHHHHGHHHHGHHHHEHHGHHHEGHHFFFFHHHHHHHEGHHHHHHGGHGHGGHGHHHHHFGGGGHHHHHHHHHHHFGGGGFHHGGFGGHGFGGGGGGFFFFFBFFFBBBBB
@M02197:105:000000000-AN6RF:1:1102:19924:21973 1:N:0:1
AGCCAGTCATACTCCTCCGCTTATTGATATGCTTAAGTTCAGCGGGTAGTCCTACCTGATTTGAGGTCAAATTGTCAGAAGCTGTCTCAAAAGAGACCCTTTAGAAGCTGAACCCCATTTATAAAGCTGCTCTTCACAAATGGCGTAGATAATTATCACACCAAAGCAAGGCAACAAAGGTCCCGCTAATGCATTTCAGGAGAGCCGACTTCTGAGAAGCCCGCATACTCCCACATCCAAGCCTGATCAACAGAAAAAGCTGAAAAGGTTGAGAATTTCATGACACTCAAACAGGCATGCTCCTCGGAATACCAAGGAGCGCAAGGTGCGTTCAAAGATTCGATGATTCAC
+
DCDEEFFFFFFFGGGGGGGGGGGHHHGHHHHHHHHHHHHHHHHGGGGGGHHHHHHHHHHHHHHHGHHHHHHHHHHHHHHHHHHHHHHHHHHHGGHHHGHHHHHHHHHGHHHHHHGGGHHHHHHHGHHHHHHHHHHHHHHHHHHHGGGGGHHHHHHHGHHHHGHHHHHHHHHHHHHHHHHHHHHHGGGHHHHHHHHHHHHHHGHGHHHHHHGHHGGGHGGGGGGHHHGGGGGGHHHHGGEFHFGHHHHGHHHHHHGHHGHHHHHHHHHHHHHHHHHHHHHHHHHDDGHHHHHHHHHGHHHGGGGGGFFHHGFHGHGGGGGGGHHHGGGGHGGGGGFGGFGFFFFFFFCCBBB
@M02197:105:000000000-AN6RF:1:1102:26667:22156 1:N:0:1
AGCCAGTCATACTCCTCCGCTTATTGATATGCTTAAGTTCAGCGGGTAGTCCTACCTGATTTGAGGTCAAATTGTGAGAAGCTGTCTCAAAAGAGACCCTTTAGAAGCTGAACCCCATTTATAAAGCTGCTCTTCACAAATGGCGTAGATAATTATCACACCAAAGCAAGGCAACAAAGGTCCCGCTAATGCATTTCAGGAGAGCCGACTTCTGAGAAGCCCGCATACACCCACATCCAAGCCTGATCAAGAGAAAAGGCTGAAAAGGTTGAGAATTGCATGACGCTCACACAGGCATGCTCCTCCGAATACCAGGGGGCGCAAGGTGCGTTCAAAGATTCGATGACTCAC
+
>11>A1@11@D1GGGEGFA1EFFHHHHGHGFFBGHHHDEGHA1AA?AE/BGHHHHHFGGH2DFGG0GGFD12DD22D1F101B@F1GF2211>/0FG/G0>@@GBGDGH1BFGF?EEHBFFFBFB1F@;;EB#FFFGHBF1B1FC80<BB><11;1DF91BA9GABFGG<0CC;0GC6G.0C<G?0:HGGD0=1GHHFHGG:F<CF1<9ABF<?1<;0C?CE?DAB;/#/BE<A13/>000F1B1121B22121FB00122F@@1GB0B222B12B111GE?EE1FFHFBG1GB11GEFA////00GF2FBA///EA00CEFCHEA0E1GFGFDG3EGFFFFFDF1AA?AA
@M02197:105:000000000-AN6RF:1:1102:15007:22308 1:N:0:1
AGCCAGTCATACTCCTCCGCTTATTGATATGCTTAAGTTCAGCGGGTAGTCCTACCCGATTTGAGGTCAAATTGTCAGAAGCTGTCTCAAAAGAGACCCTTTAGAAGCTGAACCCCATTTATAAAGCTGCTCTTCACAAATGGCGTAGATAATTATCACACCAAAGCAAGGCAACAAAGGTCCCGCTAATGCATTTCAGGAGAGCCGACTTCTGAGAAGCCCGCATACTCCCACATCCAAGCCTGATCAACAGAAAAAGCTGAAAAGGTTGAGAATTTCATGACACTCAAACAGGCATGCTCCTCGGAATACCAAGGAGCGCAAGGTGCGTTCAAAGATTCGATGATTCAC
+
BBBCCFFFFFFFGGGGGGGGGGGHHHGHHHGGHHHHHHHHHCHGGGGGGFHHHHHHHGGGGGHHGHHHHGHHHGHHHHHHHHHHHHHHHHHHHGHHHGHHHHHHHHHHHHHHHHGGGHHHHHHHHHHHHHHHH9HHHHHHHGGHGGFGGHHGHHHHHHHHHGHHHHHHHHGHHHHHHHHHFHHHGGGGGHGHHHHHHHHHHGHGHGHHGGHGGGGHHGGGGGGGGGGGHGGGHFHGDCHHGHHHHHHGFDGGHHHGGF4BFBFFHFGBHHGHHHHHHHHFGHHHHGFHHGDHHEHHHFAGGGCFFFFHHHHHHHGEFGEFHGB4E?GGHGFGFGGFCCGFFFFBFFBBABA
@M02197:105:000000000-AN6RF:1:1102:9765:22289 1:N:0:1
AGCCAGTCATACTCCTCCGCTTATTGATATGCTTAAGTTCAGCGGGTATCCCTACCTGATCCGAGGTCAACCTTGAAATAATGGGGTTCGATGGCAAGACTGTCACACACTCCAAGCGAAAGATAAACACTTACTACGCCAGGGAATATGAGATGATCCTCCTTTGAATTTCAGAAGGGAGAATGCAAGCATACCCATCTTCCATGACCAAGCAATGGTGCTTGAGAGGTATTTAATGACGCTCGAACAGGCATGCCTCCCGGAATACCAGGAGGCGCAATGTGCGTTCAAAGATTCGATGATTCAC
+
C@BBBFFFFFFFGGGGGGGGGGGHGFHHHHGHHHHHGHHHHHHGGGGGHHGHHHHHHHHHHHHGGGGHHHHHHGHHHHHHHHHHHGEGGGHHHGHHHGHHHHHHHHHHGGHGHHHHGHHHGHHHHHHHHHHHHHHHHHGHHHHHGHHHGHHHHHHHHHHHHHHHHHHHHHHHHHHHHHDHGHHHHHHHHHHHHHEGHFHHHHHHHHHGHGHHGFHGGGFFGGGGHHHHHHFHHHHHFGEE?GHGHHFHHHHFF1CGGCGFFHHFE5FFHGHFGGEGGHHHGGFGHGFGGGGGGGGFF5FFFFAAAA3
@M02197:105:000000000-AN6RF:1:1102:19138:22430 1:N:0:1
AGCCAGTCATACTCCTCCGCTTATTGATATGCTTAAGTTCAGCGGGTAGTCCTACCTGATTTGAGGTCAAATTGTCAGAAGCTGTCTCAAAAGAGACCCTTTAGAAGCTGAACCCCATTTATAAAGCTGCTCTTCACAAATGGCGTAGATAATTATCACACCAAAGCAAGGCAACAAAGGTCCCGCTAATGCATTTCAGGAGAGCCGACTTCTGAGAAGCCCGCATACTCCCACATCCAAGCCTGATCAACAGAAAAAGCTGAAAAGGTTGAGAATTTCATGACACTCAAACAGGCATGCTCCTCGGAATACCAAGGAGCGCAAGGTGCGTTCAAAGATTCGATGATTCAC
+
BBABB?CFFFFFGGGFFGCGCEGHHC5F6GBDHHFGFGGHGFHCGGCEABEGHDGHHFBGHHHHGFGBGFHHHHHHHHGFFHEEGHHHHGHGHGFHHGHHHHHHHHGBFFFGHHGGFHHHHHHHGEHFFHHHHGGFGHBGHBGHGGGGGGHHHGHHGHHHHGHHGHHHHHGFHHHHHHHHCF?GFFHHHHFFHHGFHFHGHFFEFHGGGGGHHHGHHCGCFGGGGGGFFBFGGGHFEEEHGFF4FFGFGGBBGHGHFFGFGBB3FHHEHHGFHHFFFGHHHHF3HFHHGHHHFGCFHCFEEEEB3EFGHGBGHFHGF?GGHHGCEAAGFFFB5FFFFCGFFFFFFFAA3>3
@M02197:105:000000000-AN6RF:1:1102:17326:22766 1:N:0:1
AGCCAGTCATACTCCTCCGCTTTTGATATGCTTAAGTTCAGCGGGTATCCCTACCTGAGCCGAGGTCAAACACTAGAATTGGGGGTTTGAGGCAGGATTGTCACAATGACCAAGCGAATAAGTTATTACTACGCCGGAATCATGAGACCCTCCGCCATTGAATTTCGAAAGGGAATTTGCAAGCAAACTCTTCTTTCATAACCAAGCAAAACTACTTGAGTGGTTTTTGATGACGCTCGGACAGGCATGCCTTCCGGAATACCGGAAGGCGCAATGTGCGTTCAAAGATTCGATGATTCAC
+
AAAAAFFFFFFFGGGBGGGGGGGHHGHHHHHGHHFAGFHHFFGGGAEFHFHGHHHGHH2FGGFG?EGHHHGAFHGHFFGHHGHGG@FFGHGEGGFFGFHHHHHHHHHHCFBGHHGGGGGGHDGGHHGHHHHHGCGGGGGEHHHHFFGGGHFHFGGHHHHHHHGHGGGHHGGFHEHGGGHHGHHFFGHHGHGGFHHDFHHHHGHHHHHGHHHGGFFFHGHGHFGHHHHGHEFGGCEGGGFFGDBBHFEAEFEEE?FFF5FA22A3BDE2CGHHHFEEEGHCGFGGFG2GGCFFFFDFBA>3A
@M02197:105:000000000-AN6RF:1:1102:26361:22775 1:N:0:1
AGCCAGTCATACTCCTCCGCTTATTGATATGCTTAAGTTCAGCGGGTAGTCCTACCTGATTTGAGGTCAAATTGTCAGAAGCTGTCTCAAAAGAGACCCTTTAGAAGCTGAACCCCATTTATAAAGCTGCTCTTCACAAATGGCGTAGATAATTATCACACCAAAGCAAGGCAACAAAGGTCCCGCTAATGCATTTCAGGAGAGCCGACTTCTGAGAAGCCCGCATACTCCCACATCCAAGCCTGATCAACAGAAAAAGCTGAAAAGGTTGAGAATTTCATGACACTCAAACAGGCATGCTCCTCGGAATACCAAGGAGCGCAAGGTGCGTTCAAAGATTCGATGATTCA
+
3>AAA4@DFFBBFGFGGGFF?AEHHHHHGBFH6GBGFHHFFFFGCEEEFHHF5DFF3F3FHHGGCHFBGFFFFFFF@GFHHHHG@GFHHFHHFAF2GFHHHHHFFDDBGCGFHGG/FCGFGFFFFFBGFBEF43FBGHHE1BGBFCB@AFDFDGFGGGHHHGHHHCBFGHEHHHGDG0C<11>CDGGCGHHHHHHDGFFGHGGGHHGCCCDEFDFGG0?FGGGGFEGGHGHFFGEFECHGC1EFB22HDF@BFB11E112B2FGHHGB2FGHFGFEDFDD22F1FGHCFGFEAAA1AAEAA/EABB2DGA111DFE0EAE11A0EA01111GBFGDEFC1FFF1D1>111
@M02197:105:000000000-AN6RF:1:1102:5629:23063 1:N:0:1
AGCCAGTCATACTCCTCCGCTTATTGATATGCTTAAGTTCAGCGGGTAGTCCTACCTGATTTGAGGTCAAATTGTCAGAAGCTGTCTCAAAAGAGACCCTTTAGAAGCTGAACCCCATTTATAAAGCTGCTCTTCACAAATGGCGTAGATAATTATCACACCAAAGCAAGGCAACAAAGGTCCCGCTAATGCATTTCAGGAGAGCCGACTTCTGAGAAGCCCGCATACTCCCACATCCAAGCCTGATCAACAGAAAAAGCTGTAAAGGTTGAGAATTTCATGACACTCAAACAGGCATGCTCCTCGGAATACCAAGGAGCGCAAGGTGCGTTCAAAGATTCGATGATTCAC
+
AABCAFFFFFFFGGGGGGGGGGGHHHHHHHHHHHHHHHHHHFHGGGGGGHHHHHHHHHHHHHHGGGHHHHHGHGHHHHHHHGHHHHHHHHHHGGHFHGGHHHHHHHHEFHHGGHGGGHHHGHHHHGHHHHHHHHHGHHHHHHGHGFFGGGHHHGHHGHHHHHHHHHHHHHGHHHHHHHHH<CGFGHHGGHHHHHHGHHHHHGGGHHHHGGHHHHHHHGGGGGFHGHGGGGHHGHHHGGFHEGHHHHHHHHHGHHHGHHHFDB3HHHHFBDBHHHGDEHHHFFFGFGEHGGFGFG3HHGGECGEGFG5HHHGCHHHEE2EEFFHH?E?DCGGGGGGGGGCFFFFD5FA>3>3
@M02197:105:000000000-AN6RF:1:1102:8874:23058 1:N:0:1
AGCCAGTCATACTCCTCCGCTTATTGATATGCTTACTTCCTCTAAATGACCAAGATCCTCCGCTTATTGATATGCTTAAGTTCAGCGGGTAGTCCTACCTGATTTGAGGTCAAATTGTCAGAAGCTGTCTCAAAAGAGACCCTTTAGAAGCTGAACCCCATTTATAAAGCTGCTCTTCACAAATGGCGTAGATAATTATCACACCAAAGCAAGGCAACAAAGGTCCCGCTAATGCATTTCAGGAGAGCCGACTTCTGAGAAGCCCGCATACTCCCACATCCAAGCCTGATCAACAGAAAAAGCTGAAAAGGTTGAGAATTTCATGACACTCAAACAGGCATGCTCCTCGGAATACCAAGGAGCGCAAGGTGCGTTCAAAGATTCGATGATTCAC
+
BBBBBFFFFFFFGGGGGGGGGGFGFHHHGHCGHGHHHHHHHHHHHHHFHHHHHHHEHFHHHGGGGGHHGHGHHHHHHHHHHHHHHHGGGGCFFHHHHHHHHGHHHHHGHHHHHHHHHBGHHHGFGGGHHHHHHHHHGHHHGHHHHHHHHHHHHHHHHGGGHHHHGHGHFHHHHGGHHHHHHHHHHFHGGGFGHHFHHHHHHHHHHHFHHHHHGEHHHHHHHHHHG:FGFFFGGGG1FGGGHHHGGECD?HHHGFG22BFHGD?CGHEHFEFGGHHHHHHGGHHHEHHFEGHHHHHGHGHHHHHHHHHEHHHHHHHHHGFFHHHHGGFHFDHGHHFHEHGA1HGGGGCFGBFHGFHHHFGGGGGHHHHGEEECGGFGGGGFCF4FDBFFFBBAA3
@M02197:105:000000000-AN6RF:1:1102:17206:23078 1:N:0:1
AGCCAGTCATACTCCTCCGCTTATTGATATGCTTAAGTTCAGCGGGTAGTCCTACCTGATTTGAGGTCAAATTGTCAGAAGCTGTCTCAAAAGAGACCCTTTAGAAGCTGAACCCCATTTATAAAGCTACTCTTCACAAATGGGGTTCAGCT
+
GGAFHHHHHGFFGGGGGGHGGGGHHHHHHHGHHHHHHHGHHGGGGHHHHGGHHHHHHHHHHHHGHHHHHHHHHHDGGHHHHGHFHHHHHHHFHHHFFGHHHHHHHHHFHHHHFFEGGHHHHHHHHFGHHHHHHHHHGHGGHHHAGBFCGHBD
@M02197:105:000000000-AN6RF:1:1102:21004:23271 1:N:0:1
AGCCAGTCATACTCCTCCGCTTATTGATATGCTTAAGTTCAGCGGGTAGTCCTACCTGATTTGAGGTCAAATTGTCAGAAGCTGTCTCAAAAGAGACCCTTTAGAAGCTGAACCCCATTTATAAAGCTGCTCTTCACAAATGGCGTAGATAATTATCACACCAAAGCAAGGCAACAAAGGTCCCGCTAATGCATTTCAGGAGAGCCGACTTCTGAGAAGCCCGCATACTCCCACATCCAAGCCTGATCAACAGAAAAAGCTGAAAAGGTTGAGAATTTCATGACACTCAAACAGGCATGCTCCTCGGAATACCAAGGAGCGCAAGGTGCGTTCAAAGATTCGATGATTCAC
+
BBBBBFFFFFFFG4FGGGGGGGGHHHHHFHFHHHHHHHHHHGHGGGGGGHHHHHHHGHGHHHHHGGHHHHHHHHHHGHHHGHHHHHHHHHGHHGGHHGHHHHHHHHHHHHHHHHGGGHHHHHHHHHHHHHHGHGHHHHHHHHHHGGGGGHHGHHHHHHHHHGHHGHHHHHGHHHHHHHHFHHHHGGGHHHHHHHHHHHHHHGHGHHHHHHHHHHHHHGGGGGGGHGFGFFHHGGGHGGGHHHHHHFHGHHGHHHGGFHHHHHHHHFHGHHHHHHGBFHHHHHHGHFHEGHHHGHHGHHHDGCGGHGGHHHFCHFBEEEGGGBHHGGF?HCGGGGBFGCGFFFFFFF?A@BB
@M02197:105:000000000-AN6RF:1:1102:15266:23149 1:N:0:1
AGCCAGTCATACTCCTCCGCTTATTGATATGCTCAAGTTCAGCGGGTAGTCCTACCTGATTTGAGGTCAAACATAAAGAAGGAAGACATCGAAGGCGATGTCGACGTGTTGGAGGCACGAGACCTTCTGTCATGCGCTTCAGAAGACGGCGATCATTATCACGCCGAAAGCCTCGTCGCGCAAAGTCGAAAGTCGATCGCAAGCCGATGCATTTCAGGAGAGCCCAAGTCCCAGACGCAAAGGTCCAGGTCTCTGGCAGCCCCCACTATCCAAGCTCCCCCTCGAAGCTAATCGAGAGGGGTTGAGAATTTACTGACACTCAAACAGGCATGCTCCTCGGAACACCGAGGAGCGCAATGTGCGTTCAAAGATTCGATGATTCAC
+
AAABBFFFFFFFGGGGFGGGGGCHGHHHHHHHHHHHHHGHHHHGGGGGGHHGHFHGHHGHHHHHGHHHHGHGGHHHHHHHHHHHHFHHHHGHHGGGGGGGHHGHGGGGHHHHHHGGGHGGGGGGHFHFHHHHHHHGGGGGHHHHHHHGGGGGGG9HHHHHHHGHGGGGGFHGGGGEGGGGGGGGGFFFFFFFFFFFFFFFGFGGGGGGGGGFFFGHHHHEFHHFHHGFFHHGGGGGHHHHHHHBFGHGHGAAHHFGDGGGGHHHGHHHFGHHFFDCFCGGFF?HGHHHGHHGGHHGGGEFHHHG4FGF5HFDFFDG@DCHHGFGEHGHGGCGGEGFEEDA2EEADEBHFEEC?FGFHGGGGHGGGGGGGFFG4FBFFFFAAAAA
@M02197:105:000000000-AN6RF:1:1102:10768:23491 1:N:0:1
AGCCAGTCATACTCCTCCGCTTATTGTTATGCTTAAGTTCAGCGGGTAGTCCTACCTGATTTGAGGTCAAATTGTCAGAAGCTGTCTCAAAAGAGACCCTTTAGAAGCTGAACCCCATTTATAAAGCTGCTCTTCACAAATGGCGTAGATAATTATCACACCAAAGCAAGGCAACAAAGGTCCCGCTAATGCATTTCAGGAGAGCCGACTTCTGAGAAGCCCGCATACTCCCACATCCAAGCCTGATCAACAGAAAAAGCTGAAAAGGCTGAGAATTTCATGACACTCAAACAGGCATGCTCCTCGGAACACCAAGGAGCGCAAGGTGCGTTCAAAGATTCGATGATTCAC
+
CCBCCFFFFFFFGGGGGGGGGGGGHHHHHHHHHHHHHHHHHHHGGGGGGGHHHHHHHHHHHHHHGHHHHHHHHHHHHHHHHHHHHHHHHHHHHGHHHGHHHHHHHHGHHHHHHHGGGHHHHHHHHHHHHHHHHHHHHHHHHHHHGGGGGHHHHHHHHHHHHGHHHHHHHHGHHHHHHHHHHHHGHGHHHHHHHHHHHHHHHGHGGHHHGHHGHHHHHGGGGGHGHGGGGGHHGHHFGGHHHGHHHGHGHHHHHHHHHGHHHHHHHGHHEHHFFHGHGHHHHHHFGGHHHHHHGFHHHHHGGGGGGHFCHFGGHHHGFGGGHGHHGGGGGBGGGGGGGGGFFFFFFFBBBBB
@M02197:105:000000000-AN6RF:1:1102:19183:23482 1:N:0:1
AGCCAGTCATACTCCTCCGCTTATTGATATGCTTAAGTTCAGCGGGTATCCCTACCTGATCCGAGGTCAACCTTGAAATAATGGGGGTCGATGGCAAGACTGTCACACACTCCAAGCGAAAGATAAACACTTACTACGCCAGGGAATATGAGATGATCCGCCTTTGAATTTCAGAAGGGAGAATGCAAGCATACTCATCTTCCATGACCAAGCGATGGTGCTTGAGAGGTATTTAATGACGCTCGAACAGGCATGCCTCCCGGAATACCAGGAGGCGCAATGTGCGTTCAAAGATTCGATGATTCAC
+
BBBB@FFFFFFFCGGGGGGGGGGHGHHHHHGHHHHHHGHHHGHGGGGGHHHHHHHHHHHHHHHGGGGHGHHHHHHHHHHFHHHHGGGGGGGGHGHHHGHHHHHHHHHHGFHHGHHHGHGGGHHHGHHHHHHHHHHHHHHGHHHHHHHHHHHHHHHHHHHHHGGHHHHHHHHHHHHFHHGHHHHHHHHHHHHGGGGHHHHHHGHGHHGGGHHGGGGGGGFHHGHFHHHHHHFHGFHHGGGGEFEGHHHHHHHFHEECEE2CHHEHHHFGHHFEGGE?HHHFF?GGHGGFGGGBGGGFFFFFFFA3BBB
@M02197:105:000000000-AN6RF:1:1102:14136:23599 1:N:0:1
AGCCAGTCATACTCCTCCGCTTATTGATATGCTTAAGTTCAGCGGGTAGTCCTACCTGATTTGAGGTCAAATTGTCAGAAGCTGTCTCAAAAGAGACCCTTTAGAAGCTGAACCCCATTTATAAAGCTGCTCTTCACAAATGGCGTAGATAATTATCACACCAAAGCAAGGCAGCAAAGGTCCCGCTAATGCATTTCAGGAGAGCCGACTTCTGAGAAGCCCGCATACTCCCACATCCAAGCCTGATCAACAGAAAAAGCTGAAAAGGTTGAGAATTTCATGACACTCAAACAGGCATGCTCCTCGGAATACCAAGGAGCGCAAGGTGCGTTCAAAGATTCGATGATTCAC
+
AAAABFFD4DDFGFFGCFEGGGGHHHHHHHHHHFFHHHGFHCHGGGGCFGHHBFHFHFHHGHHHGHHFHFHGHHGFFGHHFHHHFHHHHFGHFGHHHFHHHHHHFHHHHHHHHHEEEHFGHGGFFGHFHHHHHHHHFHF:G?CG0BGGFGFHHHGHFHHHFHHHHHHGHHHHHDDGHHHGFFGHFDGGGHHHHHHHHHHHHGEDHHHGGGHGGGGFGGGGGGGGGGGGHGGHGFFG?EFAGEBFEHFGFHGDHHHHHGBFDEFHHEHHGFFFFHGDGFHHGGDHG/1BHHGEHGBFF/A/EAEAFFFFFGFGEAA0E0AE111HEE0GFEBFF33FEFGFFFFFFFAAAAA
@M02197:105:000000000-AN6RF:1:1102:14798:23594 1:N:0:1
AGCCAGTCATACTCCTCCGCTTATTGATATGCTTAAGTTCAGCGGGTAGTCCTACCTGATTTGAGGTCAAATTGTCAGAAGCTGTCTCAAAAGAGACCCTTTAGAAGCTGAACCCCATTTATAAAGCTGCTCTTCACAAATGGCGTAGATAATTATCGCACCAAAGCAAGGCAACAAAGGTCCCGCTAATGCATTTCAGGAGAGCCGACTTCTGAGAAGCCCGCATACTCCCACATCCAAGCCTGATCAACAGAAAAAGCTGAAAAGGTTGAGAATTTCATGACACTCAAACAGGCATGCTCCTCGGAATACCAAGGAGCGCAAGGTGCGTTCAAAGATTCGATGACTCAC
+
CBCCCFFFFFFFGGGGGGGGGGGHHHHHHHGHHHHGHHHHHGHGGGFGGHGHHHHHHHHHHHGHGHHHHHHHHHHHHHHHHHHHHHHHHHHHHGGHHGHHHHHHHHHHHHGHHGGGGHHHGHHGHHHGHHHHHHHHHHHHHGGHGGGGGHHHHHHHGHGGHHHHHHHHHHGGHHHHHHHHGHHHGHGGHHHHHHHHHHHHHGHGGFGGGGGGGHHHGGGGGGGGHGGGHGHHHHHHGCHHHHBHHHHHHGHHHHHHHGHHEHHHHHG2HHGHGHHHHHHHHHHGGGGHHHHGHGHHHHHGGEGFHGHHGDGHGHHGGGGGHHHHFGGGHGGGGGGGGGFFFFFFFFCCBAA
@M02197:105:000000000-AN6RF:1:1102:21011:23554 1:N:0:1
AGCCAGTCATACTCCTCCGCTTATTGATATGCTTAAGTTCAGCGGGTAGTCCTACTCGATTTGAGGTCAAGCTGTCAGAGATTGTCCGAAGACGGTTGGAAGCACAGAGCTCCCGATCGGCCACCCTCAAGTGAGGCGCCGGCGAAGACACTTATCACGCCGTACTATGTCCAATCGAGAGTTGCACTACTCCATTTGAGGTGAGCCACCGCAAAGCAGCAACACCCAAGTCCACCGCTCCCGCTCCAAAAGAGTGGGAGTGTGAGAGTACAATGACACTCAAACGAGCATACCCTTCGGAATGCCAAAGGGTGCAAGGTGCGTTCAAAGATTCGATGATTCAC
+
CCCCCFFFFFFFGGGGGGGGGGGHHHHHHHHHHHHHHHHHHHHGGGGGGHHHHHHHHGHHHGHHGHHHHHHHHHHHHHHHHHHHHHHGFGGGHGGGGGGHHHHHHHHHHHHHHGGGGGGGGGGGHGHHHHGHHFHHGGGGGGGGGGGGHHHHHHHHHHGHGHHHHHHHHHHGHGHGGHHHGGHGHHGGHHHFHGFFHFGHHGHGHGGGFGHFGFFHHHHHGFFFFGHHHHHFFFGGGGGGFGFGGGHHGHHHGHHHGHGHHHHHFHHHHHHHGHHGHHGHGGGGGHHHHHHHGGGGGHHHHHHGHCHHHGHHHHHHHGGGGHGFGGGCF?GGFFFFFFFBBBBB
@M02197:105:000000000-AN6RF:1:1102:24333:23683 1:N:0:1
AGCCAGTCATACTCCTCCGCTTATTGATATGCTTAAGTTCAGCGGGTATCCCTACCTGATCCGAGGTCAACCTTTGAAATATTTAGGGTTATTGGCAAGCCTCCACCAGGACTCTGTAGCGAGAAGAATTACTACGCTTAGAGCCTGGCAGCACCGCCACTGATTTTGAGGCCCGCCCAGAGGCGAAAAGCCCAAGACCCAGCAAGCTGGATTGGTTTAAATGACGCTCGAACAGGCATGCCCCTCGGAATGCCAAGGGGCGCAATGTGCGTTCAAAGATTCGATGATTCAC
+
AAABCFFFFFBFGGGGGGGGGGGHHGHHHHHHHHGHHHHHFHHGGGGGHHHHHHHHHH;<HGHGG9GGHHHGHHH:HFHHHHHHHH;;HG;:HH;HHHGHG0HH;H:HHGFHFHHH;HHHGGGGG9HHHH<H<<HGGGGGF<<HH<HGH:GGHHHGGHHGHHHHHHHHGGHGGGGGGHHHHHGGGGGGGGGGGHHHGGGHHHHHHHGHHGFHGHHGEHHHHGGGGGHHGHHFHHHFHGGGGGFEEFGHHHHHHHHGEEGGGHFHHGGGGHGFGGGGFGGGFFFBFFFAAA3A
@M02197:105:000000000-AN6RF:1:1102:6242:23691 1:N:0:1
AGCCAGTCATACTCCTCCGCTTATTGATATGCTTACTTCCTCTAAATGACCAAGATCCTCCGCTTATTGATATGCTTAAGTTCAGCGGGTATTCCTACCTGATCCGAGGTCAAACTTTCAGAAGTGGGGGGTTTAACGGCGTGGCCGCGCTGCGGTCCAGTGCGAGTGATGCTACTACGCAGAGGAAGCTACAGCGAGACCGCCACTAGATTTAGGGGACGGCGCGCCGCGAGGGCACGCCGATCCCCAACACCAAGCCCGGGGGCTTGAGGGTTGAAATGACGCTCGAACAGGCATGCCCGCCAGAATACTGGCGGGCGCAATGTGCGTTCAAAGATTCGATGATTCAC
+
CBCBCFFFFFFFGGGGGGGGGGGHHGHHHHGHHHGHHHHHHHHHHGHHHFHHEHHHHHHHHGGGGGHHGHHHHHHHHHHHHHHHGHGGGGGHHHHHHHHHHHHHHHGGGGHHHHHHHH:HHH<H;FGHGGGAD/GG/GG:GGG/A9FF1<D9B(#AE99F0B5DDB5E8F9/B:F6,#368FFF8?8888FFFFBBA>DFFFFC@FFFFFFFFFFFFF9ADFC?B:A@CGEGGCFCCCGGDGDGGGFHFGF2FGHCCGGDGGEGGHHHEGGGHHGHHHHGGFGGHHGHHHHHHGHHGCFEEEBHHFHHGBGECGGGGGGFGGHGEGGHGGGGGGGGGFFC55FFFBBBBB
@M02197:105:000000000-AN6RF:1:1102:18343:23700 1:N:0:1
AGCCAGTCATACTCCTCCGCTTATTGATATGCTTAAGTTCAGCGGGTAGTCCTACCTGATTTGAGGTCAAATTGTCAGAAGCTGTCTCAAATGAGACCCTTTAGAAGCTGAACCCCATTTATAAAGCTGCTCTTCACAAATGGCGTAGATAATTATCACACCAAAGCAAGGCAACAAAAGTCCCGCTAATGCATTTCAGGAGAGCCGACTTCTGAGAAGCCCGCATACTCCCACATCCAAGCCTGATCAACAGAAAAAGCTGAAAAGGTTGAGAATTTCATGACACTCAAACAGGCATGCTCCTCGGAATACCAAGGAGCGCAAGGTGCGTTCAAAGATTCGATGATTCAC
+
CCCCCFFFFFFFGGGCGGFGGGGHHGHGHHGHHHHHHFHHHHHGGGGGGHHHHHHHHHHHHHHHGHGHHHHHHHHHHHHHHHHHHHHHHHHHGHHHHGHHHHHHHHHHHHHHHHGGGHHHHHHHHHHHHHHHHHHHHHHHHHFHGGGGGHHHHHHHHHHHHHHHHHFHGHGHGHHHHHHHGHHGGHGGGHHHHHHHHGGHHGHGHHGHGGGHHGGGHGGGGGGGGGGGGGHGHHHGCGFGHFHGHHHFHHHHGHHHHFFGBGHHHGHEBGHFFHHFBGGGHGHHHEFFEEF3HFBHHEFEFCCEA5FHG5FFHGB2A22FFGEBGEEDFGGFGFFE?FGFFFFFFFBAAAA
@M02197:105:000000000-AN6RF:1:1102:18652:23813 1:N:0:1
AGCCAGTCATACTCCTCCGCTTATTGATATGCTTAAGTTCAGCGGGTAGTCCTACCTGATTTGAGGTCAAATTGTCAGAAGCTGTCTCAAAAGAGACCCTTTAGAAGCTGAACCCCATTTATAAAGCTGCTCTTCACAAATGGCGTAGATAATTATCACACCAAAGCAAGGCAACAAAGGTCCCGCTAATGCATTTCAGGAGAGCCGACTTCTGAGAAGCCCGCATACTCCCACATCCAAGCCTGATCAACAGAAAAAGCTGAAAAGATTGAGAAGTTCATGACACTCAAACAGGCATGCTCCTCGGAATACCAAGGAGCGCAAGGTGCGTTCAAAGATTCGATGATTCAC
+
BBBBBFFFFFFFGGGGGGGGGGGHHHHGHGHHHHCHHFGHHFHGGGAEFHGHHHHHHHHGHHHFFHHHHFFHHHHHHHHHHHFHHHHHHHHHHGHHHGEFHHEHHHHHHHGHGHGGGH/HHHHHFFHHHHHHGHGHHHHHHHHHGGGGGHGGHHHHHHHFHGHEHFHHHHGGGHHHHHHFFGHHGGGGGHHHHHHHHHHGGGHGGHGGGGDGGGDFHGGGGGGGGGGGGGGGGGFHEE3E3F3D44FHGFGBFF3F34EDGEHGBF55DFEBDD5555FHHHHGFAFHHFHHGFBFGAE1E0GEEA5BFAB3BB32B2?EEBGB222A4GBFFGFGE4A4BFB5FFBB?BA
@M02197:105:000000000-AN6RF:1:1102:24011:23785 1:N:0:1
AGCCAGTCATACTCCTCCGCTTATTGATATGCTTAAGTTCAGCGGGTAGTCCTACCTGATTTGAGGTCAAATTGTCAGAAGCTGTCTCAAAAGAGACCCTTTAGAAGCTGAACCCCATTTATAGAGCTGCTCTTCACAAATGGCGTAGATAATTATCACACCAAAGCAAGGCAACAAAGGTCCCGCTAATGCATTTCAGGAGAGCCGACTTCTGAGAAGCCCGCATACTCCCACATCCAAGCCTGATCAACAGAAAAAGCTGAAAAGGTTGAGAATTTCATGACACTCAAACAGGCATGCTCCTCGGAATACCAAGGAGCGCAAGGTGCGTTCAAAGATTCGATGATTCAC
+
CCCCCFFFFFFFGFGGGGGGFGGHHHHHFHHHHHHHHHHHHHHGGGGGGHHHHHHHHHHHHHHHGHHHHHHHHHHHHHHHHHHHHHHHHHHHHGHHHGHHHHHHHHHGHHHHHHGGGHHHHHHHHHGHHHHHHHHHHHHHHHHHGGGGGGHHHHHFHHHHGGHHHHHHHHGHHHHHHGHHGHHGGGGHHHHHHHHHHHHHGFHGHHHGGFGGGHGHHGGGGGGHHHGGGGGGGGGGEGHHHHHHFFGHHHHHHHHHHHHHHHHHFHHGFHFFHHHHHHHHHHHHGFHHHGHHHHEHHEGGGGGGHHHGHHGGHHHGGGGGHHHHE2?CCGGFGGGGGFGFFFFFFFBBAAB
@M02197:105:000000000-AN6RF:1:1102:6301:23855 1:N:0:1
AGCCAGTCATACTCCTCCGCTTATTGATATGCTTAAGTTCAGCGGGTATCCCTACCTGATCCGAGGTCAACCTGTAAAAATTGGGGGTTCTGGCAAGCCACCGGGGGGAACTCTATAGCGGGAGTATGTACTAGGCTCAGAGCCCACGAGCACCGCCACTAATTTTGAGGGCCGCGGAGACCGCGTGCCCCAATACCACGCTAGGCGTGAATGGTTAAATGACGCTCGAACAGGCATGCCCTGCAGAATACCAAGGAGCGCAAGGTGCGTTCAAAGATTCGATGATTCAC
+
AB3AAFF4DF5FGGGGGFGGGGGHHHHHGHHHHHHHHHHHHHHGGGGGGBGHHHHHHH<GHHHGGG;H<HH::G8HD9H<F<H0HG;7E1FB*GB3#G?FF;?9/<B1?-9F;6:$6B;BB?0;-9B3/,#5/#9#;7FF/#:9;9:##-@CCAC0<-FHHFHGHGF?A/D//AAB1;>AEEBBEEEEEFFGBGG?CFBDGFGFFHHEGDAFFFFFBBFEFFEEAAEFBFFDFF?FB/AAHGD22GFFF1GGB1CAEAEGHFCAA0EHG1DA3GGCGGFFD3F3FAA>>A
@M02197:105:000000000-AN6RF:1:1102:20692:24076 1:N:0:1
AGCCAGTCATACTCCTCCGCTTATTGATATGCTTAAGTTCAGCGGGTAGTCCTACCTGATTTGAGGTCAAATTGTCAGAAGCTGTCTCAAAAGAGGCCCTTTAGAAGCTGAACCCCATTTATAAAGCTGCTCTTCACAAATGGCGTAGATAATTATCACACCAAAGCAAGGCAACAAAGGTCCCGCTAATGCATTTCAGGAGAGCCGACTTCTGAGAAGCCCGCATACTCCCACATCCAAGCCTGATCAACAGAAAAAGCTGAAAAGGTTGAGAATTTCATGACACTCAAACAGGCATGCTCCTCGGAATACCAAGGAGCGCAAGGTGCGTTCAAAGATTCGATGATTCAC
+
CCCCCFFFFFFFGGGGGGGGGGGHHHHHHHHHHHHHHHHHHHGGGGFGGHHHHHHHHHGHHHHHGGHHHHHHHHHHHHHHHHHGHHHHHHHHHGHHGGGHHHHHHHHHHHHHHHGGGHGHHHHHHHHHHGHHHHHHHHHHHHHHGGGGGHHHHHHHHHHHHHHHHHHHHHGHHHHHHHHHGGGHHHHHHHHHHHHHHHHHHGHGHHGGGGGGHHGHHGGGGGGHHHGGGGHHHHHHGGHHHHHHHHHHHHHHHHHHHGHHHHHHHHHFHHHGHHHHFHHHHHHHFGHHHHGHHHHHHHHGEA2DHHHHFFGHGHHGGGGGHHHHGGGGHGGGGGGGGGGFFFFFFFCCCCC
@M02197:105:000000000-AN6RF:1:1102:8452:24101 1:N:0:1
AGCCAGTCATACTCCTCCGCTTATTGATATGCTTAAGTTCAGCGGGTAGTCCTACCTGATTTGAGGTCAAATTGTCAGAAGCTGTCTCAAAAGAGACCCTTTAGAAGCTGAACCCCATTTATAAAGCTGCTCTTCACAAATGGCGTAGATAATTATCACACCAAAGCAAGGCAACAAAGGTCCCGCTAATGCATTTCAGGAGAGCCGACTTCTGAGAAGCCCGCATACTCCCACATCCAAGCCTGATCAACAGAAAAAGCTGAAAAGGTTGAGAATTTCATGACACTCAAACGGGCATGCTCCTCGGAATACCAAGGAGCGCAAGGTGCGTTCAAAGATTCGATGATTCAC
+
BBBCCFFFFFFFGGGGGGGGGGGHHHHHHHHHGHHHHHHHHHGGGGGGGDGHHHHHHHHHHHHHGHHHHHHHHHHGHGHHHHHEHFGHHHHHHGHHHGHHHHGHHHHHHFHHHGEGGHHHHHHHHHHHHHGHHHHHHGHGHGGHGGGGGGHHHHHHGHHGHGHHHHHHHHGHHHHHHHHGHHHGEGHGHHHHHHHHHHHHHGHGHHGGHFGGGGGGFGGGGGHHGGGGHGHGGHGFGGHHHGHHHFHHHHHHHHHHHHGGHHHHGGAGFFHHHHHFHFHHHHHFDGHGHGEGHFGHHHHFE??GGHFHHHGGHHHGFCGGHBHHEEGGHGGGGGGG?GGFFFFFFFBBBBB
@M02197:105:000000000-AN6RF:1:1102:21421:24129 1:N:0:1
AGCCAGTCATACACCTCCGCTTATTGATATGCTTAAGTTCAGCGGGTAGTCCTACCTGATTTGAGGTCAAATTGTCAGAAGCTGTCTCAAAAGAGACCCTTTAGAAGCTGAACCCCATTTATAAAGCTGCTCTTCACAAATGGCGTAGATAATTATCACACCAAAGCAAGGCAACAAAGGTCCCGCTAATGCATTTCAGGAGAGCCGACTTCTGAGAAGCCCGCATACTCCCACATCCAAGCCTGATCAACAGAAAAAGCTGAAAAGGTTGAGAATTTCATGACACTCAAACAGGCATGCTCCTCGGAATACCAAGGAGCGCAAGGTGCGTTCAAAGATTCGATGATTCAC
+
CCCCCFFFFFFFGGGGGGGGGGGHHHHHHHHHHHHHHHGHGHGGGGFGGHHGHHHHHHHHHHHHGHHHHHHHHHHHHHHHHHHHHHHHHHHHHGHHHGHHHHHHHHHHHHHHHHGGGHHHHHHHHHHHGHHHHHHHHHHHHHHHGFGGGHHHHHHHHHHHHHHHHHHHHHHHHHHHHHHFDGHGGHHHHHHHHHHHHHHHHGHGGHHGGGGHHHHHHGGGGGGHHHGGGGHHHHHHGGGHHHGGHHFHHHHGHHHHHGHHHHHHHHHHHHHHHHGBHHHHFHHHGGHHHHHGHHGHGHHGGGGGHHHFGHFHHHHCGGGGHGHHGGGGHGGGGBGGFGFFFFFFFFABCBA
@M02197:105:000000000-AN6RF:1:1102:10527:24141 1:N:0:1
AGCCAGTCATACTCCTCCGCTTATTGATATGCTTACTTCCTCTAAATGACCAAGATCCTCCGCTTATTGATATGCTTACTTCCTCTAAATGACC
+
CGHFHGGHFGFFGGGGGGGHHHHHHHHHHHHHHHHHHHHHHHHHHHHHHHHHHHHHHIHHHGGHGHHHHHHHHHHHHHHHHHHHHHHHHHHHHH
@M02197:105:000000000-AN6RF:1:1102:25707:24115 1:N:0:1
AGCCAGTCATACTCCTCCGCTTATTGATATGCTTAAGTTCAGCGGGTAGTCCTACCTGATTTGAGGTCAAACATAAAGAAGGAAGACATCGAAGGCGATGTCGACGTGTTGGAGGCACGAGACCTTCTGTCATGCGCTTCAGAAGACGGCGATCATTATCACGCCGAAAGCCTTGTCGCGCAAAGTCGAAAGTCGATCGCAAGCCGATGCATTTCAGGAGAGCCCAAGTCCCAGACGCAAAGGTCCAGGTCTCTGGCAGCCCCCACTATCCAAGCTCCCCCTCGAAGCTAATCGAGAGGGGTTGAGAATTTACTGACACTCAAACAGGCATGCTCCTCGGAAAACCGAGGAGCGCAATGTGCGTTCAAAGATACGATAATTCA
+
CCCCBFFFFFFFGGGGGGGGGGGHHHHHHFHHGHHHFFHHHFHGGGEEGHHGHHHHHHHHHHHHGHHHHHHHHHHHHHHHGHHHHHHHHHGHHGGHGGGGHHHHGGGGHHHHHHGGGHGGGGGGHHHHHHHHHHHGGGGGHHHHGFHGGGGGGGGHHHHHHHDHGGGGGGHGGGG;GGGGGGGGGGGGGGFFFFFFFFFFGGGGGFFFGGFGFFHHFFGHHHGFFHHFCGHGGGGGHHHHHHGHHFHGGHGCHCEGDCGGCCEHHHHFHCHEHGGGGCGEGGCGHHHHGHGHEHHGGGGHGHHHFHHHGHHHGHFG3EEHHHGHHHFFFHGHGGE?E?GBFCGGDGHHGGGGEF5HHEAAECGGGGGGGGFFCBFFFFBAABB
@M02197:105:000000000-AN6RF:1:1102:5770:24208 1:N:0:1
AGCCAGTCATACTCCTCCGCTTATTGATATGCTTAAGTTCAGCGGGTAATCCTACTCGATTTGAGGTCAAGTTATCAGAATTGTCCGAAGACCGTTCGAAGCAACAGAGCTCCTAATCAGACAAAAAAACAGCGGGGGTTAAGTTATAACGCCGTACTATGTTTAACTAGGAGTTGTACTAAGTCATTTAAGATGAGCCTGACAGCAAGTACCAGGCAACATCCAAGTCCACCGCTCTCTAATCACAAAATCAGAGAGTGTGAGAGTATAATGACACTCAAACGAGCATACCCTTTGGAATACCAAAGGGTGCAAGGTGCGTTCAAAGATTCGATGATTCAC
+
AAABACFFFFBFGGFGGGGGEED5FFGF66FCFH5BFGHCHCGAECAEGHHFHFHHGGHFHGHFFHHHHFHHHHHHGHHBHHHGGHGGEGGFHCEEHGHHGGGFFHFGEFFFGFHHHHHHGHHHFHHFDEGHFCCGGCHHHHHHHHHEHFGGGHFGHGGGGFGFGGGHHHGGGFFFFGHHGHHHHGHHFHGFHGFFFEFFFHFHFHHGDBFEHFGFHHHGFFHGHFFGGFFGGGBGDGGHFGFBFFFGFGDF33GFHGGE@GBHGHHHHGDHGGBGGGGGGEEGG5FFHHGHGBFHG5DEBAFHHHGGHHHHHHHGGGFHFGGGFGF2GGFFBFFFFAA3>A
@M02197:105:000000000-AN6RF:1:1102:20615:24539 1:N:0:1
AGCCAGTCATACTCCTCCGCTTATTGATATGCTTAAGTTCAGCGGGTAGTCCTACCTGATTTGAGGTCAAATTGTCAGAAGCTGTCTCAAAAGAGACCCTTTAGAAGCTGAACCCCATTTATAAAGCTGCTCTTCACAAATGGCGTAGATAATTATCACACCAAAGCAAGGCAACAAAGGTCCCGCTAATGCATTTCAGGAGAGCCGACTTCTGAGAAGCCCGCATACTCCCACATCCAAGCCTGATCAACAGAAAAAGCTGAAAAGGTTGAGAATTTCATGACACTCAAACAGGCATGCTCCTCGGAATACCAGGGAGCGCAAGGTGCGTTCAAAGATTCGATGATTCAC
+
CCCCCFFFFFFFGGGGGGGGGGGHHHHGHHHHHHHHHHHHGHHGGGGGGHHFHHHHHHHHHHHHGHHHHHHHHHHHHHHHHHHHHHHHHHHHHGHHHGHHHHHHHHHHHHHHHGGGGHHHHHGHHHH;HHHHHHHHHHHHHHHHGGGGGHHHHHHHHHHHHGHHHHHHHHGHHHHHHHHHFGHHHGGGGHGHHHHHHHGHHGHGHGGHHHGHGHHHHGGGGGGHGGGGGGGGGHHHGEEHHHHEGHHHHHHBHGHHHHHHHHHHFFHHHHHHHEHGHHEHHHHFFGGHHGDHHHHHHHHGGGFFGGBBGGHHGHFAFECCGFBBGGCGGGFGCFGGCGFFFDDFFFAAAAA
@M02197:105:000000000-AN6RF:1:1102:11578:24937 1:N:0:1
AGCCAGTCATACTCCTCCGCTTATTGATATGCTTAAGTTCAGCGGGTAGTCCTACCTGATTTGGGGTCAAATTGTCAGAAGCTGTCTCAAAAGAGACCCTTTAGAAGCTGAACCCCATTTATAAAGCTGCTCTTCACAAATGGCGTAGATAATTATCACACCAAAGCAAGGCAACAAAGGTCCCGCTAATGCATTTCAGGAGAGCCGACTTCTGAGAAGCCCGCATGCTCCCACATCCAAGCCTGATCAACAGAAAAAGCTGAAAAGGTTGAGAATTTCATGACACTCAAACAGGCATGCTCCTCGGAATACCAAGGAGCGCAAGGTACGTTCAAAG
+
1>AA1CB1DFFF11AE11EAEG?13A3G333333AA1A222AF00A/AFBAGFGF0F1F1EBGG///B01B@11D@21B1BG1B112B@21B0?0GHAG00BGH9BDGFFAAC?GFBFGFFHGGGBFC<G<F1F>F1GBGC>BGCGG?0F2;;D@2E;FGGFGGF0CFGDFGCGGFEGG>1<<>CFFGFDGGHGHDCGF@0GFCCCFHFFEFFF8FAE/9>AHHF>#?;FFFFFGBEEE0HFGB1DEHDFGB01D1@EEDFFB1FB0GFHHFADD1F2FGF21DF/HGHGEGFFHHHHGGGEA0BABDE111A110AA?1GD331AB1C11D1A1AA
@M02197:105:000000000-AN6RF:1:1102:22463:24684 1:N:0:1
AGCCAGTCATACTCCTCCGCTTATGATATGCTTAAGTTCAGCGGGTATCCCTACCTGATCCGAGGTCAACCATAGAAAATTGGGGGTTGATGGCAAGCATCCACCAGAACTCTGTAGCGAGAAAAATTACTACGCTTAGAGCCAGATGGCACCGCCACTGATTTTAAGGGCTGCCAGACGGCAGGCCCCAACACCAAGCTGAGCTTGAGGGGTTATAATGACGCTCGAACAGGCATGCCCCCCGGAATACCAAGGGGCGCAATGTGCGTTCAAAGATTCGATG
+
CCCCCFFFFFFFGGGGGGGGGGGHHHHHHHHHHHHHHGHGHHGGGGG;HHHHHHH;H<HHHHGGG9HHGH:GHHHHHF;HHHHGGGEGGH:HHHHHGHHHHHHH:HHH<HHH:HHHHHGG-GGHHHHHHHH<HGGGGGHHHGHHHH:HHHHHGGGGGGHHHHHHHHHHHHGGGGHHHHGGGGGGGGGHHGHGGGHHHHHHGFHGHHGGGHHHFHHFHHGGGGFFHGFHHHGHGFFGGGGCGCGHHHHGHHHHGGGGGGHHHGGGFGGGGGGFFFBFBFCBBCC
@M02197:105:000000000-AN6RF:1:1102:12124:25140 1:N:0:1
AGCCAGTCATACTCCTCCGCTTATTGATATGCTTAAGTTCAGCGGGTGATCCTACCTGATTTGAGACCAGAAGTGAAATTGGGATGTGCCACAGAGGCAAGTTCGAAGCACACGCAGACACAACCAAACATTCCTCCTTTAGGCGACATAGCAAATGACGTATCATGCCATGCCAGGAGAAAAACACTGCTTGGCCGCCTCCTCCCAAACAGAGAGGCGGATGCAAAGTGTCTCAAGGCGCTCATGCATTTCGGGCGAGCCTGTGCTAGGTAGCGAAGGCAGAGGCACCCATCCAGACCCCATCCGCCAAGCCGTTTCATTTAAAAACCGCTTGGGGTGGGAGATTTCATGGCACTCAAACATGCATGCTCTACGGATTGCCATAGAGCGCAAGGTGCGTTCAAAGATTCGATGATTCAC
+
BBBBBFFFFFFFFGGGGGGGGGGHHHHHHHHHHHHFHHHHHHGGGGGGHHGHHHFHHHBGHHHFGHHGHHHHHGGFGHHFHGHCGGHHHHHHHHGHGGEHGGGHGHHGGFHHHEGGGGHHHHGGGGHHHHHHHHGHHHHHHHHFGGGGGFEGHHHHHGHGFHHHHHHHHHHHGHHHHGGHHFGHGGHGHHHHHGHHGGGG?EGGFGGFGEFGGGGGGGBFC0GFGFFE;BBFBBB.A-?9;0B0090.-@:-?GCCFCA.</0D<0GFG@.A>C<1DF11CGFFCFHHEFG1FGF<?EF//<//<0/GEGGCGHHHFFGFHGEGEE>EGFEGGGGCFFFFFHF2GF1F1EHHFFFBGHHGFD1ABB1B1FAAAAF11CB/1GBHHGGGGFGFHEE0GHFGBDFBFFGB11FFFFF??@AA
@M02197:105:000000000-AN6RF:1:1102:12578:25254 1:N:0:1
AGCCAGTCATACTCCTCCGCTTATTGATATGCTTAAGTTCAGCGCGTATTCCTACCTGATCCGAGGTCAACCATAGAAAGTTTCCTTTTGTGAAAGGAGAGGACCGGGTCCCGGGTGCCCTTGTCCGATACGTGCTCGGTGAAAAGCTCAGTGTACCGGGGGAACCACAGGCCGCCGTCATTGTCTTTAGGAGGGGTCGATCGCTCGACCGGCCGTCCAACACCAAGCACAGGGCTTGAGGGGTGATAATGACGCTCGAACAGGCATGCCCTTCGGAATACCAAAGGGCGCAATGTGCGTTCAAAGATTCGATGATTCAC
+
CCCCCFFFFFFFGGGGGGGEGGGHHHHHHHHHHHHHHHHHHHHGGGGGGHHHHHHHHGHHHHHGGGGHHHHHGHHHHHHHHHHHHHHHHHHHHHHHHHHHGGHHHGGGGGHHFGGGGGHHHHHHHHGGGGGGHHHGHGGGGGHHHHHHHHHHHHHHHGGGGGGGGGGGGGGGGGGGHHHHHHHHFHHHHGGFGGGGGGGGFGGGGGGFGGGGGGHHHHFGFFFGHHGFGGFFGHHGGGGGFGHHHGGHHGGGGGHHCHHHHHGHHHGGGGGGGHHFHFDAHFHGGGGGGHHHHGCGGHGFGGGGGGGGFFFFFFFBABAB
@M02197:105:000000000-AN6RF:1:1102:17279:26022 1:N:0:1
AGCCAGTCATACTCCTCCGCTTATTGATATGCTTAAGTTCAGCGGGTATCCCTACCTGATCCGAGGTCAACCTGTAAAAATTGGGGGTTGCTGGCAAGTAGACCTACCGGACTCAATCGCGAGGAGTATTACTACGCGTAGAGCCGACAGGCACCGCCACTGATTTTAGGGGCCGCGGAACCGCGAGCCCCAATACCAAGCGAGAGCTTGAGTGGTTATAATGACGCTCGAACAGGCATGCCCCCCGGAATACCAGAGGGCGCAATGTGCGTTCAAAGATTCGATGACTCAC
+
CACCCFFFFFFFGGGGGGGCGGGHHHHHHHHHHHHHHHHHFHHGGGGGHHHHHHHH;<<<H<H-GG:;HH:H:;:HHHH:G,GHHGGG;G/;H:GH:G:H;.HHH<HHGGGG90H.<HG:CDGG9GHHH<H<<<<:GG9GGGHHHGGGGG:GHHGGGGGGGGGGGGGGGFGGGGGGGGGFGGGFFFFFHHHHFHGGGHGGGFHGHHGHGHHGHHGGEHHHHGGFFGHHGHGHHHGFGHGGGGGGEBFBF55GCHHGEEECGHHHHGGGGHGFFFGGGGGBFFFFFFFBBBAB
@M02197:105:000000000-AN6RF:1:1102:9725:25615 1:N:0:1
AGCCAGTCATACTCCTCCGCTTATTGATATGCTTACTTCCTCTAAATGACCAAGATCCTCCGCTTATTGATATGCTTACTTCCTCTAAATGACCAAGATCCTCCGCTTATTGATATGTTCCTCCGCTTATTGAT
+
GBCFHHFHGFFFGGGGGGGGGHGHHHHHHHHHHHHHHHHHHHHHHHHHGHHHHHHHHGHIHGGHGGHHHHHHHHHHHHGHHHHHHHHHHHHHHHHHHHHHHHHHGHHHHHHHGHHHHHHFHHHHGGGGGHHHGF
@M02197:105:000000000-AN6RF:1:1102:17589:26012 1:N:0:1
AGCCAGTCATACTCCTCCGCTTATTGATATGCTTAAGTTCAGCGGGTAGTCCTACCTGATTTGAGGTCAAATTGTCAGAAGCTGTCTCAAAAGAGACCCTTTAGAAGCTGAACCCCATTTATAAAGCTGCTCTACACAAATGGCGTAGATAATTATTACACCAAAGCAAGGCAACAAAGGTCCCGCTAATGCATTTCAGGAGAGCCGACTTCTGAGAAGCCCGCATACTCCCACATCCAAGCCTGATCAACAGAAAAAGCTGAAAAGGTTGAGAATTTCATGACACTCAAACAGGCATGCTCCTCGGAATACCAAGGAGCGCAAGGTGCGTTCAAAGATTCGATGATTCAC
+
CBCCCFFFFFFFGFGGGGGGGGGHHHGHHHHHHHGHHGGHHHHGGGAEGHHHHHGHHHHGHHHHGHHFFHFHHHHHHHGHHHHGHHHHGHFHHGHHHGHHHHHHHHGHHHHHHGGGGHHHHHHHHHHHHHHHHHHHHHGHHGGHGGGGGHHHHHHHHHHHHHHHHHHHHHGHHHHHHHHGGHHGHHHGHHGHHHHHHHHHHGHGHHHHHHGHGGHGHGGGGGGHGHGGHGHHHHHHGGHFHFFHHFHHHHHHHHHHFGHFHHHHHHHGHHHHHHGHHHHHFHGBBGHHFGBHHFHHHHEGCGGGHFGHHHHGHHHGFEFGHGFGGGGGHGGGGGGGGGGFFFFFFF@CCBB
@M02197:105:000000000-AN6RF:1:1102:12984:26117 1:N:0:1
AGCCAGTCATACTCCTCCGCTTATTGATATGCTTAAGTTCAGCGGGTAGTCCTACCTGATTTGAGGTCAAATTGTCAGAAGCTGTCTCAAAAGAGACCCTTTAGAAGCTGAACCCCATTTATAAAGCTACTCTTCACAAATGGCGTAGATAATTATCACACCAAAGCAAGGCAACAAAGGTCCCGCTAATGCATTTCAGGAGAGCCGACTTCTGAGAAGCCCGCATACTCCCACATCCAAGCCTGATCAACAGAAAAAGCTGAAAAGGTTGAGAATTTCATGACACTCAAACAGGCATGCTCCTCGGAATACCAAGGAGCGCAAGGTGCGTTCAAAGATTCGATGATTCAC
+
AABBBFFFFFFFGGGGGGGGGCGHHGHHHCGFHHGHCGGHHGHG?EGGGHBFEFFFHHFFHHHHEHHHHEBHHHHHHHHHHHGHHHHHHHGHGGEFHGHHEHHHHHHEHHFHHHGGGHHHGHHHGHHHHHHHGHHHHHGGHGHHGFBFGHHGHFHEHHHHHGHHHHHHHGGHHHHHHHGFCGGHFHHGHHHHHHHHGGFGHGHGHHGGGGGGGGHHGFGFGFGEHGGGFGGHHGHHGGHHHHGHGBGHGHFGHFGBHHHHGBHHGGFHGGFGHHHHF5GEHHHHGFBBHHHGHHEGGG1GGEGGHGB5FFDHHHHCGGGGHCFCFE?GHFBGF5FGEFFFFFFFF5AABAB
@M02197:105:000000000-AN6RF:1:1102:15311:26201 1:N:0:1
AGCCAGTCATACTCTCCGCTTATTGATATGCTTACTTCAGCGGGTAGTCCTACCTGATTTGAGGTCAAATTGTCAGAAGCTGTCTCAAAGGAGACCCTTTAGAAGCTGAACCCCATTTATAAAGCTGCTCTTCACAAATGGCGTAGATAATTATCACACCAAAGCAAGGCAACAAAGGTCCCGCTAATGCATTTCAGGAGAGCCGACTTCTGAGAAGCCCGCATACTCCCACATCCAAGCCTGATCAACAGAAAAAGCTGAAAAGGTTGAGAATTTTATGACACTCAAACAGGCATGCTCCTCGGAATACCAAGGAGCGCAAGGTGCGTTCAAAGATTCGATGATTCAC
+
BACCBFFFFFFFGGGGGGGGGGHHHHHHHHHHHHHHHHHGHGGGGGGHHHHHHGHHGHHHHHGHFHHHHHHHHHHHHHHHEHHHGGHHGHHGHHGGHHGHHHHHFGHHHHHHGGGHHHHHHHHHGHFHHHHHHHHHHHGHHHFFGGGHGHHHHHHHHHHGHHHHHHHHGHHHHHHHGHHHGHGGGHGHHHHHHHHHHHHGHGHGHGGGGHHHHGHGGGGGHHHHGGGGHHHGHGGGHHHHFHHFEFHHHHHGHHHGHHHHHHGHGHHFHHGF55HFHFFFHHFGHHFGFBFCEHHEGGGGE?FFGBHHHHGHHEEEGGHHGF22GGHGFGGGGGGGFFBFFFFF@AAAA
@M02197:105:000000000-AN6RF:1:1102:21545:26351 1:N:0:1
AGCCAGTCATACTCCTCCGCTTATTGATATGCTTAAGTTCAGCGGGTAGTCCTACCTGATTTGAGGTCAAACATAAAGAAGGAAGACGTCGAAGGCGATGTCGACGTGTTGGAGGCACGAGACCTTCTGTCATGCGCTTCAGAAGACGGCGATCATTATCACGCCGAAAGCCTCGTCGCGCAAAGTCGAAAGTCGATCGCAAGCCGATGCATTTCAGGAGAGCCCAAGTCCCAGACGCAAAGGTCCAGGTCTCTGGCAGCCCCCACTATCCAAGCTCCCCCTCGAAGCTAATCGAGAGGGGTTGAGAATTTACTGACACTCAAACAGGCATGCTCCTCGGAACACCGAGGAGCGCAATGTGCGTTCAAAGATTCGATGATTCAC
+
CCCCCFFFFFFFGGGGGGGGGGGHHHHHHHHHHHHHHHHHHHHGGGGGGHHHHHHHHHHHHHHHGHHHHHHHHHHGHHHHHHHHHHHGGGGGGGGHGGGGHHHHGGGGHHHHHHGGGHGGGGGGHHGHHHHHHHGGGGGGHHHHHHHGGGGGGGGHHH<H<HGHGGGGGGGGGGGFGGGGGGFFFFFFFFFF9FFFFFFFGGGGGGGGFGGFGGGHHHFGHHHGHHHHFHFFGFFFGHHGHHHFHGGGHHHFHHHGGGGGGGHHFHHHFCHGGGGGGGCFG?EEHHGHGHHHGHHGGGGGHGHHHHHHHHHHHEHHHHGHGHHHHGHHFHHHFGGGGGGHGGEEGGHHFE2GEGFHHGGGGHGFGGGGGFFFFFFFFFFBBBBB
@M02197:105:000000000-AN6RF:1:1102:12482:26298 1:N:0:1
[truncated: 11,556,243 more chars]
