# Supplementary material for: Ectomycorrhizal fungal communities associated with Larix gemelinii Rupr. in the Great Khingan Mountains, China
Source: PeerJ. 2021 Apr 15;9:e11230. doi: 10.7717/peerj.11230 (PMC8053382; doi:10.7717/peerj.11230)
Supplement: Supplemental Information 16 [file peerj-09-11230-s016.zip › HGL/K4.fastq]

@M02197:105:000000000-AN6RF:1:1101:15812:1402 1:N:0:1
AGCGAACCTGTTTCCTCCGCTTATTGATATGCTTAAGTTCAGCGGGTATCCCTACCTGATCCGAGGTCAAACTTAGAAAGTTGGGGGTTGCTGGCAAGCACGCACCGAGACCCTGTAGCGAGGAGTATTACTACGCTTAGAGCACGATGGCACCGCCACTGATTTTAAGACCGATCAGAACTGATGCGGTCCAATACCAAGCAGAGCTTGAGTGTTGTACTGACGCTCGAACAGGCATGCCCCGCGGAATACCACGGGGCGCAATGTGCGTTCAAAGATTCGATGATTCAC
+
BBBCCCCDFFFFGGGGGGGGGGGHHHGHHHHHHHHHHHHHHHHGGGEGHHGHHHHHHHHHHHHGGGG:HHHHHHGHFHHHFGHHGG9FFGHHH0GHHGH<H;G:GGGGGGGGHHHHHHHG8GGG8GHHHHHHHHGGG8DHHHHGHGGHGGHHHGGGHGHHHHHHGHHGGGGGHGGHGGGGHGGGGGGHHGFGHGHFGGHHHHHHHGHHGHHGHHHGHHHGGHHGGFFFHFFGHHFHHFFGGGGGGHHHHFGGGGGGFGGGHGHHGGGGHGGGGGGGGGGFFFFFFFBAA>A
@M02197:105:000000000-AN6RF:1:1101:17363:2162 1:N:0:1
AGCGAACCTGTTTCCTCCGCTTATTGATATGCTCCTCCGCTTATTGATATGCTTAAGTTCAGCGGGTATCCCTACCTGATCCGAGGTCAACCTTGAAATAATGGGGGTCGATGGCAAGACTGTCACACACTCCAAGCGAAAGATAAACACTTACTACGCCAGGGAATATGAGATGATCCGCCTTTGAATTTCAGAAGGGAGAATGCAAGCATACTCATCTTCCATGACCAAGCAATGGTGCTTGAGAGGTATTTAATGACGCTCGAACAGGCATGCCTCCCGGAATACCAGGAGGCGCAATGTGCGTTCAAAGATTCGATGATTCAC
+
?ABABBBBFF5@ADGGGGGGGGGHHHHHGF5GFHHHHHGGFGGHHHHGHHHHHHFGGFDHFBHCEG0@GFGHHBF?3@GHFHHGGFEGFFHHHHHHFFHHFHHHHGGFEGGGGGHHHGFHHFGHHHHHGFHHHHHCFGGCHGHHHGHHGHFFHHHHGGGHGBHGHHHHHHHGHFGGGGGGEHGGHGHHGGGHFHHHGGHFGDGFFGGFGEHGHHGGHGHGGFFHHHGFFGHHFGFFEEHFEFBHHF1CBHGFHHGEE/E?EFCCHHHHHHGHHGGGGE//0HF2BDGBHHF0?GGGFGFD0EAA1AA3FGFFE1A1FFD@3BAA>1?
@M02197:105:000000000-AN6RF:1:1101:15054:1889 1:N:0:1
AGCGAACCTGTTTCCTCCGCTTATTGATATGCTTAAGTTCAGCGGGTATCCCTACCTGATCCGAGGTCAAACTTAGAAAGTTGGGGGTTGCTAGCAAGCACGCACCGAGACCCTGTAGCGAGGAGTATTACTACGCTTAGAGCACGATGGCACCGCCACTGATTTTAAGACCGATCAGAACTGATGCGGTCCAATACCAAGCAGAGCTTGAGTGTTGTACTGACGCTCGAACAGGCATGCCCCGCGGAATACCACGGGGCGCAATGTGCGTTCAAAGATTCGATGATTCAC
+
BBBBBBBBFFFFGGGGGGGFGGGHHFHHHHHHHGFHHHGHHHGGGGEFHHFHHHHHHHHHH;HGGGG:HHH:HHHHHHHHGGHGGGGG9GHHFHHHGHHHH;G;FGGGGGGGHHHHHHHGGGGGGF9HH;HHHGGGGGGHHHHHHGGHGGH;HGGHGGHHHHHHGHHGGGGGHHHHHHGHGGGGGGGGHHHHFHGGGGHHHHHHHHGGHGHGHHHHHFGFGFGGGHHGGFHHHHHHGEGGGGFGHHEHHHHGGGGGGGEGGHHGGFEGHGGGGGGGGGGFFFFFFFBAAAA
@M02197:105:000000000-AN6RF:1:1101:16850:1998 1:N:0:1
AGCGAACCTGTTTCCTCCCTTATTGATATGCTTAAGTTCAGCGGGTATCCCTACCTGATCCGAGGTCAATCACTAGAAAGGGGGTTGTACAGCAGGAACGACTCTGGATCCAAAGCGAGCGTTTATTACTACGCCGGGTACCAGTGACCTTCCGCCATTGAATTTCGGAGGGGAGGCTGCGGGGCAGCCTCTTCTTCCATGACCAAGCAAAAGAGCTTGAGTTGATTTTAATGACGCTCGAACAGGCATGCCTCCCGGAATACCAGGAGGCGCAATGTGCGTTCAAAGATTCGATGATTCAC
+
ABBBBBB2FFFFGGGGGGGGGGBHHGFHGFHHHHHHHHHHHFFGGEEFHHHHHHHHGGHHHHGGGEGGHHHHHHGHHFHHGGGGGGGFHHHHHHGGGHFBDGGGGHHHHHHHGHHHGGGGGDDGHFB:HHHHGGGGHHGCFHHHHHFHHHHHHDGGGGHHHHHHHGGDDGGHHDHGDGGCGEGFCEGEFFFFFFFFHHHHHGEFHHHHHGFFHGHGHHGHFHHHHFHHFHHFGGGFFCA5FGFHHHEFFEEAEE?FGFHGHFHHG22EGGGFFBFEEEFFGGGGGGGGGGFFFFFFFAAAAA
@M02197:105:000000000-AN6RF:1:1101:18905:2475 1:N:0:1
AGCGAACCTGTTTCCTCCGCTTATTGATATGCAACCTTACTTCCTCTAAATGACCAAGATCCTCCGCTTATGATATGCTTACTTCCTCTAAGTGACCAAGATCCTCCGCTTATTGATATGCTTAAGTTCAGCGGGTAGTCCTACCTGATTTGAGGCCAGATTGTCAAGAAGTGACCGCCACCCAAAGGGCAAGTCGGGGTGAGGCGCGGAAGCGAGCAAGACCGAACGAAGGCGAGGGAAAAACAACGCCAAAGGTGCTAGCCGCAAGATACGGGCCAAACCGATGATTTTAAGGGGAGCCGCCTCACAGCAGCAAAAGCCCCCAACTCCAAACCGCGGCGGGCGCGAACCCGAGGGTTTGATGATGTCAAGACACTCAAACAGGCATGCCCTCCGGAATGCCAGAGGGCGTAAGGTGCGTTCAAAGATTCGATGATTCAC
+
ABAB@BBBFFFFBGGGGGFGGEDGHGCFFFFHHHHHHFGHBFHFHGHGFHHHHHEGGHHHGGHGHGGGGGFFHFHHHHHHHGFGFGGHHHHHFEHHHHHFFHHHHGHGGGGGHHGFHHHGHHHG3GFGHHHHGCGCCGHHHHEGFHHFHHHHGGEGGHHHHHGGHHHGHHGHFHGHGGGGGHGGGGHHGGGGGHHGGGGCBFGGGGGG2DADFFFFFFFF.BFFF#;BFFEF8F/;//.;9..-9.9////;/A:/F9.B-9-BB//AF;B;AB/EEAC9BGFFFFFBGGGGGGFFA-A-C..0DGDHFGFHHHFGHCGC<?FF?FF1FECBCGDB>/?/EE//?EGFCEFCHGGFGB3BEGF3FF3HFHFHGGFF53FHHGF3FF2GGGGEE2FFFGB23HCHG2GGGDHHFFAEEDHGGGGGBGE44CCBDDDFBBAAA
@M02197:105:000000000-AN6RF:1:1101:20116:2316 1:N:0:1
AGCGAACCTGTTTCCTCCGCTTATTGATATGCTTAAGTTCAGCGGGTAGTCCTACCTGATTTGAGGTCAAAAGTCAATAAGGAAGACGCCAAAAAAGGCGTCGACGCATTAGAGGCACGGCGCCATTCATTCATGCACTTCAGCGAACGGCGATCATTATCACGCCAAAAGCCTTGTCATGCAAAGTCGAAAGTCGACCGCAAGCCGATTCATTTCAGGAGAGCCCGAGTCCCAGACTTTCGTCCAGGTCTCCGGCAGCCCCCAGTATCCAAGCACCCTATCGAAGCTAATCGAGAGGGGTTGAGAATTTACTGACGCTCAAACAGGCATGCTCCTCGGAACACCGAGGAGCGCAAGGTGCGTTCAAAGATTCGATGATTCAC
+
?ABBBDBBFFFFGGGGGGG?FGGHHHHHBGHGHHHHFGGHHFHGGGEEFHFFHFGHHGFHHHEHGGHHHHHHHGHGHHHHHHHHHHHGCEGGHHHGGGHGEGEEGG?CEGHHHHEGGGGGGGCGFGHGHHHHHGHHHHHHGHHHGCGGGG9GG4GGGGGGGGGGGGGGGGGGGFGGGGFFFFFFFFBFFEFBDFFF:BBBBGGGGFFBFFFFEFGFHHFGGEDFFGHHFAHGDBHGFF@GGFGHHHFF@@CGGHGDGGFGGF3FHGFGEF4E/?3FHGEG/EHGGBHGGHHFGBGGGGHHHHHHHHGBHGGGGGE?FFEHFFGHHHCDHGHFGGGGGHHEEGFGGFHEE??ECGBFGGGGGCFBGCGGGGGFFFFFBFBBBAA
@M02197:105:000000000-AN6RF:1:1101:12534:3007 1:N:0:1
AGCGAACCTGTTTCCTCCCTTATTGATATGCTTAAGTTCAGCGGGTAGTCCTACCTGATTTGAGGTCAAATATGATGCAAGGTTTTGTCCGAAGACCATTGTAAGCGGACTTTGAGGGTCGGACGACAGCGCAACGTCATTATCACACTGATGTCCGGAAGCCAAAGGTTGAATTCCGCTGATGCATTTGAGAGGAGCCGACCTTCGCCAGCACGCTCCAAGTCCAAGCCCCGAATAGAAACAAATCGATTCGGGGTTGAGAATTTAATGACACTCAAACAGGCATGCTCCTCGGAATACCAAGGAGCGCAAGGTGCGTTCAAAGATTCGATGATTCAC
+
ABCCBCCDFFFFGGGGGGGGGGHHGHHHHHHHHHHHHHHHHHGGGGGGHHHHHGHHHGHHHHGGHHHHHHHFHHHHHHHHHGHHHGHHHHGGGGGHHHHHHHHHHHGGFGGGHHHGHGGHGGGGGGGGGGGGGGGGGHGHHHGHHHHHHHHHGGHHGGGHGHHGHHHHHHHHHGHGFHGGFFHHHHHGHHHGGGGGGGGGGGFGGFGFFFFFFFFHFHHHHGFGFFFGGGGHGHHHHHHHHHGHEGGFCE/GGGGHFHGFGHHHHFHFFFHGGGFGFHGHHHGGHHHGGEEEHHGFFG3HHHHGGGCGHHGHGEEDCGGFGDCGGGGFFFFFFFBA?A3
@M02197:105:000000000-AN6RF:1:1101:17682:3204 1:N:0:1
AGCGAACCTGTTTCCTCCGCTTATTGATATGCTTAAGTTCAGCGGGTAGTCCTACCTGATTTGAGGTCAAATATGATGCAAGGTTTTGTCCGAAGACCATTGTAAGCGGACTTTGAGGGTCGGACGACAGCGCAACGTCATTATCACACTGATGTCCGGAAGCCAAAGGTTGAATTCCGCTGATGCATTTGAGAGGAGCCGACCTTCGCCAGCACGCTCCAAGTCCAAGCCCCGAATAGAAACAAATCGATTCGGGGTTGAGAATTTAATGACACTCAAACAGGCATGCTCCTCGGAATACCAAGGAGCGCAAGGTGCGTTCAAAGATTCGATGATTCAC
+
CDCCCCCCFFFFGGGGGGGGGGGHHHHHHHHGHHHHHHHHHHHGGGEFGHHHHHHHHHHHHHHGGHHHHHHHHHHHHHHHHHGHHHGHHHHGGGGGHHHHHHHHHHHGGGGGHHHHGHGFHGGGGGGGGGHGGGGGGHHGHHHHHHHHHHHHHHHGHGGGHGHHHHHHHHHHHGGGGGHHGHHHGHHGGHHHHGGGGGGGHHGFFFGGHHGGGGGHFFHGHHFGGGHGGGGHHHHHEHHHHHFGHHHHGEE/GGGEHHHHHHHHHHHHHHHHGGGHGHHGFHHHFHGGFGGGGFFGHHHHHHHHGGGGFBBFGGGGFFGGGGGGGGGGFFFFFFFBBAAA
@M02197:105:000000000-AN6RF:1:1101:20847:3012 1:N:0:1
AGCGAACCTGTTTCCTCCGCTTATTGATATGCTTACTTCCTCTAAATGACCAAGATCCTCCGCTTATTGATATGCTTAAGTTCAGCGGGTAGTCCTACCTGATTTGAGGTCAAATTGTCAGAAGCTGTCTCAAAAGAGACCCTTTAGAAGCTGAACCCCATTTATAAAGCTGCTCTTCACAAATGGCGTAGATAATTATCACACCAAAGCAAGGCAACAAAGGTCCCGCTAATGCATTTCAGGAGAGCCGACTTCTGAGAAGCCCGCATACTCCCACATCCAAGCCTGATCAACAGAAAAAGCTGAAAAGGTTGAGAATTTCATGACACTCAAACAGGCATGCTCCTCGGAATACCAAGGAGCGCAAGGTGCGTTCAAAGATTCGATGATTCAC
+
CBCCCCCCFFFFGGGGGGGGGGGHHHHHHHHHHHHHHHHHHHHHHHHHHHHHHHHHHHHGHGGGGGHHHHHHHHHHHHHHHHHHHHGGGGGGHHHHHHHHHGHHHHHGHFHHHHHHHHHHHHHHHHHHHHHHHHHHGHHHGHHHHHHHHHHHHGHHHGGGHHHHHHHHHHHHGHHHHHHHHHHHHHHGGGGGHHHHHHHHHHHHHHHHHHHHHHHHHHGGHGGFGGGHHGGHGGHGDHHHHHHHGGDB/HHHG@BHFFHHGGGGGHHFHGGGGGBHGHHGGHHHGFEGBHHHHHFHHHHGHHHHHHHHHHGFHHHHHHHHGHHFHHFFCHGHHHHHHHHHHHGGGGGFGHHHHGHHHHCGGGGHHHHGGGFHGGGGGFGGGCFFFFFFFAA3AA
@M02197:105:000000000-AN6RF:1:1101:22811:3493 1:N:0:1
AGCGAACCTGTTTCCTCCGCTTATTGATATGCTTAAGTTCAGCGGGTAGTCCTACCCGATTTGAGGTCAAATATGATGCAAGGTTTTGTCTGAAGACCATTGTAAGCGGACTTTGAGGGTCGGACGACAGCGCAACGTCATTATCACACTGATGTCCGGAAGCCAAAGGTTGAATTCCGCTGATGCATTTGAGAGGAGCCGACCTTCGCCAGCACGCTCCAAGTCCAAGCCCCGAATAGAAACAAATCGATTCGGGGTTGAGAATTTAATGACACTCAAACAGGCATGCTCCTCGGAATACCAAGGAGCGCAAGGTGCGTTCAAAGATTCGATGATTCAC
+
CCCCCCCCFFFFGGGGGGGGGGGHHHHHHHHHHHHHHHHHHHHGGGGGGHHHHHHH1EEGGGHHGHHHHGHHHHHHHHHHHHGFHHGHHHHHHHHHHHHHHHHHHHHGGGGGHHHHGHGGHGGGGGGGGGHGGGGGGHHGGHHGHHHHHHHHHHHHHGGGHHHHHHHHHHHHHGGGGGHHGHGHHGHGHHHHHHGGGGGGHGFGGGGGGHGGFFFHGGGHHHHGGGHGGGGHHGHHHHHHHHHGHHHHGGEEGGFHGHHGEHGHGHGHHHHHHFGHGHHHGHHGGHHHGGGGGHHFFHHGHHHHGGGGGHHHHGGGGHGGGGGGGGGGFFFFFFFBBAAA
@M02197:105:000000000-AN6RF:1:1101:10180:3561 1:N:0:1
AGCGAACCTGTTTCCTCCGCTTATTGATATGCTTAAGTTCAGCGGGTAGTCCTACCTGATTTGAGGCCAGATTGTCAAGAAGTGACCGCCACCCAAAGGGCAAGTCGGGGTGAGGCGCGGAAGCGAGCAAGACCGATCGAAGGCGAGGGAAATACAACGCCAAAGGTGCTAGCCGCAAGATACGGGCCAAACCGATGATTTTAAGGGGAGCCGCCTCACGGCAGCAGAAGCCCCCAACTCCAAACCGCAGCGGGCGCGAACCCAAGGGTTTGATGATATCAAGACACTCAAACAGGCATGCCCTCCGGAATACCAGAGGGCGCAAGGTGCGTTCAAAGATTCGATGATTCAC
+
CCCDCCCDFFFFGGGGGGGGGGGHHHHHHHHHHHGHHHHHGHHGGGGGGHHHHHHHHHGHHHHHGHGGHHHHHHHHGHHHHHHHHHHGGGGGHGGHHHHGGGGGHHGGGGBDHHHGGGGGGGGGGGGGGFFFFHGGGGGGHGGHGBGGGGGGGGGGGFGGGFFFFFBFFFFFFFFFFFFF9FFFFGGGGGGGGFGGFFFGGGGHGGGGGGGFGGFFFFGHHHHGHGHHGGGGGGHGHG2FGGDFGGGGGGGGFGGGGHFDGHGHHGGHHHHHHFG5HHHGHFFHGFGHHHHHHHHGHHGGGECDGHHHHHFHHGHHGGGGCHGGBGGGGHGGGGGGGGGGFFFFFFFA@CBB
@M02197:105:000000000-AN6RF:1:1101:17161:3591 1:N:0:1
AGCGAACCTGTTTCCTCCGCTTATTGATATGCTTAAGTTCAGCGGGTAGTCCTACCTGATTTGAGGTCAAATATGATGCAAGGTTTTGTCCGAAGACCATTGTAAGCGGACTTTGAGGGTCGGACGACAGCGCGACGTCATTATCACACTGATGTCCGGAAGCCAAAGGTTGAATTCCGCTGATGCATTTGAGAGGAGCCGACCTTCGCCAGCACGCTCCAAGTCCAAGCCCCGAATAGAAACAGATCGATTCGGGGTTGAGAATTTAATGACACTCAAACAGGCATGCTCCACGGAATACCAAGGAGCGCAAGGTGCGTTCAAAGATTCGATGACTCAC
+
BBBBBBBBFFFFGGGGGGGGGGCHHHHHHHHHHHHHHFHHGHHGGGGGGHFHGGHHHHFGHHHHEHHHHHHHHHHGHHBGHHGHHGGHHGHGGGGGHHGGHGHGHHHGGGGGHHHHGHGDHGGFEFGGGGHGFGGGGGGGHHHHHHHHGGGHHHHHHGHHHHGGGGGHHHHGGGGGGGFGGGGFHHFGHGHHGHGGFFFFGFGGGGGGHFFFFFFHHHGGHHHHGFGFFGGHHGHHGHHGHHHHFHHHFFE?CEEGFFEHHHHHGGGGG5HHFHEHHHHHGHHHFHHHG?GFFHHFHHGGHHGF2GGCGHFHHGEAGHFFFGGFFEBFFFDFBFFA?A>A
@M02197:105:000000000-AN6RF:1:1101:10076:3549 1:N:0:1
AGCGAACCTGTTTCCTCCGCTTATTGATATGCTTAAGTTCAGCGGGTAGTCCTACCTGATTTGAGGTCAAATATGATGCAAGGTTTTGTCCGAAGACCATTGTAAGCGGACTTTGAGGGTCGGACGACAGCGCAACGTCATTATCACACTGATGTCCGGAAGCCAAAGGTTGAATTCCGCTGATGCATTTGAGAGGAGCCGACCTTCGCCAGCACGCTCCAAGTCCAAGCCCCGAATAGAAACAAATCGATTCGGGGTTGAGAATTTAATGACACTCAAACAGGCATGCTCCTCGGAATACCAAGGAGCGCAAGGTGCGTTCAAAGATGCGATGACTCTC
+
AAA?ADBBFFFFGBGGFCECEEGHHBGG555AFFDDGHHHGFHCGGCEFGHGFHFHHHFHHHHEGHHHHFHHHHFFHHHGHFFBFFFGHEHF?DG1GHGHHHHGBDDECB<FFHFFFBEBB/BECCGGCGE4EAEGGHHGHHFGGFH9FHHHGDGGGFCGGFECHFCFEGBBCBFFFG/DG7DHGHFFFGBFFFFDGDGGGFFFAFGFHGFCFFFFF1FFFGFHFFGBBFF0GB2HGEB>BBGFB/0B>E//E>EB0BBF2EHHG1FGGBDHFGF1BA1FDD111AF/EEE/EF22BF1AHGF1CCE?EBDBB0A0001BGGEDGAA11CFFFFFA>11A
@M02197:105:000000000-AN6RF:1:1101:13569:3778 1:N:0:1
AGCGAACCTGTTTCCTCCGCTTATTGATATGCTTACTTCCTCTATATGACCAAGATCCTCCGCTTATTGATATGCCAGGTTACTTCCTCTAAATGACCAAG
+
GEEAGDHFFHFFGGGFFFHGFFHGHBGHHHHHGEGHGFFEFHFG5EGHHHHHHHGFHFEGGGFGGEFGDGGGHCHHFHFGGGGHGGDGHHHFBFFGHGHHG
@M02197:105:000000000-AN6RF:1:1101:10017:3833 1:N:0:1
AGCGAACCTGTTTCCTCCGCTTATTGATATGCTTAAGTTCAGCGGGTAGTCCTACCTGATTTGAGGTCAAATATGATGCAAGGTTTTGTCCGAAGACCATTGTAAGCGGACTTTGAGGGTCGGACGACAGCGCAACGTCATTATCACACTGATGTCCGGAAGCCAAAGGTTGAATTCCGCTGATGCATTTGAGAGGAGCCGACCTTCGCCAGCACGCTCCAAGTCCAAGCCCCGAATAGAAACAAATCGATTCGGGGTTGAGAATTTAATGACACTCAAACAGGCATGCTCCTCGGAATACCAAGGAGCGCAAAGTGCGTTCAAAGATTCGATGATTCAC
+
BBBBBDDDFFFFGGGGGGECEFGHHHHHHFFHHHFFFHHHHHHGGGGGGHHHGFHFHFFFHFFGGH32FEFFDGHHHFHFFGFGFGEFFGHDEGGDHHGHHGHGHHB?F/>EHGHH;FGDGGG@CDFBCFHGAC@CCEFGHHH5GHHHBGHGHHHHDGGHCFHCCCHHHHGFFFFFFFFDDGGGFGFGGGGHHGFGGGGAAFCFF8GFFHGFFFFGFFFFHGGECGHGFEAEDCFFHHEGHGGGHG00?/E@?CGGBFDEGDBG1FHGGDHGGD/1GFFF1BFFA1HEGE?E/GD2HGDFCDFB0000GHCGFGEGFEB1DFF3D1FGFCBFFFFAA>>1
@M02197:105:000000000-AN6RF:1:1101:21683:3957 1:N:0:1
AGCGAACCTGTTTCCTCCGCTTATTGATATGCTTAAGTTCAGCGGGTAGTCCTACCTGATTTGAGGTCAAATATGATGCAAGGTTTTGTCCGAAGACCATTGTAAGCGGACTTTGAGGGTCGGACGACAGCGCAACGTCATTATCACACTGATGTCCGGAAGCCAAAGGTTGAATTCCGCTGATGCATTTGAGAGGAGCCGACCTTCGCCAGCACGTTCCAAGTCCAAGCCCCGAATAGAAACAAATCGATTCGGGGTTGAGAATTTAATGACACTCAAACAGGCATGCTCCTCGGAATACCAAGGAGCGCAAGGTGCGTTCAAAGATTCGATGATTCAC
+
CACCBBCCFFFFGGGGGGGGGGGHHHHHHHHHHHHHHHHGHHHGGGGGGGHHHHHHHHHHHHGFGHHHHHHHHHHHHHHHHHGGHHGHHHHGGGGGHHHHHHHHHHHGGGGGHHHHGHGGHGGGGGDGGGHGGGGGGHHGHHHHHHHHHHHGHHHHHHGGHHFHHHHHHHHHHGGGGGGGHHHGGHHHHGHHHHGGGGGGHGFGFFGGHHFHHHGHHHHHHHFFGFGGGGGGHHHGHHHHHHHGHHHHGFECGGGHHHHHHHHHHGHGHHHHGGFHHHHGEFGEHHHHGGE?GHHHHHGHHGHFGGGGGHHHCGGGGHGGGGGGGGGGBFFFFFFBBB?B
@M02197:105:000000000-AN6RF:1:1101:18528:4042 1:N:0:1
AGCGAACCTGTTTCCTCCGCTTATTGATATGCTTAAGTTCAGCGGGTAGTCCTACCTGATTTGAGGCCAGATTGTCAAGAAGTGACCGTCACCCAAAGGGCAAGTCGGGGTGAGGCGCGGAAGCGAGCAAGACCGATCGAAGGCGAGGGAAATACAACGCCAAAGGTGCTAGCCGCAAGATACGGGCCAAACCGATGATTTTAAGGGGAGCCGCCTCACAGCAGCAAAAGCCCCCAACTCCAAACCGCAGCGGGCGCGAACCCGAGGGTTTGATGATATCAAGACGCTCAAACAGGCATGCCCTCCGGAATACCAGAGGGCGCAAGGTGCGTTCAAAGATTCGATGACTCAC
+
CCCCCCDDFFFFGGGGGGGGGGGHHHHHHHHHHHHHHHHHHHHGGGGGGHHHHHHHHHGHHHHHGHGGHHHHHHHHHGHHHHHHHHHGGGGGHHGHHHHGGGGGHHGGGGEGHHHGGGGGGGGHGGGGGHHHHHGGGGGGHGGHGFFGGGGGGGGGGGGGGGGFFFFFFFFFFFFFFFFFFFFGFFGGGGGGGFGGGGGHHGFGGGGFFGGGGHHHHHHHHHHHFHHHGGGGGHGHGGCGGGFDGGGGGGGGGGGGGHGHGGGHHGGHGHHHHHHHHGEHGGGGGHGEHHHGDHHHHHGGGGGGGHHHHHHHHGHHGGGGGHHCHGGGGHGGGGGGGGGGFFFFFFFCBCCC
@M02197:105:000000000-AN6RF:1:1101:23674:4020 1:N:0:1
AGCGAACCTGTTTCCTCCGCTTATTGATATGCTTAAGTTCAGCGGGTAGTCCTACCTGATTTGAGGTCAAATATGATGCAAGGTTTTGTCCGAAGACCATTGTAAGCGGACTTTGAGGGTCGGACGACAGCGCAACGTCATTATCACACTGATGTCCGGAAGCCAAAGGTTGAATTCCGCTGATGCATTTGAGAGGAGCCGACCTTCGCCAGCACGCTCCAAGTCCAAGCCCCGAATAGAAACAAATCGATTCGGGGTTGAGAATTTAATGACACTCAAACAGGCATGCTCCTCGGAATACCAAGGAGCGCAAGGTGCGTTCAAAGATTCGATGATTCAC
+
CCCCCCCCFFFFGGGGGGGGGGGHHHHHHHHHHHHGHHHHHHHGGGGGGHHHHHHHHHHHHHHHGGHHHHHHHHHHHHHHHHGHHHGHHHHCGGGGHHHHHGHHHHHGGGGGHHHHGHGGHGGGGGGGGGHGGGGGGHHGHHHHHHHHHHHHHHHHHGGGGGGHHHHHHHHHHGGGGGHHHHGHGHFHGHHGHGGGFGGGGFFCFFGGHHGGGFFGFGFFFFGFGGHFFFGFHHFHGHGFHHHGHHHHGGGGGGGFHHHGHHHHFFHHHGHHGAGHHHGHHHHHGHHGGGGGGGDHHGHHGHHHFECEFHCHHGGGGHGGGGGGGGGG>FFFFFFBABAA
@M02197:105:000000000-AN6RF:1:1101:15429:4068 1:N:0:1
AGCGAACCTGTTTCCTCCGCTTATTGATATGCTTAAGTTCAGCGGGTAGTCCTACCTGATTTGAGGTCAAATTGTCAGAAGCTGTCTCAAAAGAGACCCTTTAGAAGCTGAACCCCATTTATAAAGCTGCTCTTCACAAATGGCGTAGATAATTATCACACCAAAGCAAGGCAACAAAGGTCCCGCTAATGCATTTCAGGAGAGCCGACTTCTGAGAAGCCCGCATACTCCCACATCCAAGCCTGATCAACAGAAAAAGCTGAAAAGGTTGAGAATTTCATGACACTCAAACAGGCATGCTCCTCGGAATACCAAGGAGCGCAAGGTGCGTTCAAAGATTCGATGATTCAC
+
BCBCBCCCFFFFGGGGGGGGGGGHHHHFHHHHHHGHHHHHHHHGGGGGGHHHHHHHHHGHHHHGGHHHHHHHHHHHHHHHHHHHHHHHHHHFFGHHHGHHHHHHHHHHHHHHHHGGGHHHHHHHHHHHHHHHHHHHHHHGHHHHGGGGGGHHHHGHGHHHHHHHHFHGHHGHHHHHHHGHHHHHHHHHGHHHHHHHHHHHHGFGHHGGGGHGHHHHHGGGGGGHHGGGHGGFFGFBGCHHHBBGHHHHHHHHHHGGHHHHHGHHHHGHHGHHHHGDBHHHHHHHHGGHHHHHGHHHHHHGGGGEHHHHHHGHHECGGGGGHHHHGGCGHGGGGGGGGGFBFFFFFFABAAA
@M02197:105:000000000-AN6RF:1:1101:24105:4544 1:N:0:1
AGCGAACCTGTTTCCTCCGCTTATTGATATGCTTAAGTTCAGCGGGTATCCCTACCTGATCCGAGGTCAAACTTAGAAAGTTGGGGGTTGCTGGCAAGCACGCACCGAGACCCTGTAGCGGGGAGTATTACTACGCTTAGAGCACGATGGCACCGCCACTGATTTTAAGACCGATCAGAACTGATGCGGTCCAATACCAAGCAGAGCTTGAGTGTTGTACTGACGCTCGAACAGGCATGCCCCGCGGAATACCACGGGGCGCAATGTGCGTTCAAAGATTCGATGATTCAC
+
BBBBAADBFFFFFBGGGGGGGGGHHHHHHHGHHHHHHHHHHHHGGGGCGFHFHHFG;HH<DFCFG?EGHEGDBG3FG4'59BGDEE?;EEHHF&EGHGHFHGC4/6C#C@EEEHHF%FD6#BC@-F7FHFHD:HGGGGGHHHGHCGGAEGF6GGGFHGHGHGDHGFHDFFFF?DDBGHHHHHGGGFFFFGGFFGDBGGBFFFFFGGHGHHGBEBG9EEBGFFBBDDFD.FBFGF;GFCECGGGGHHGEEFBGFF?GEEE2GBFB22GGHGBGFFGFA4F4CDFFBFBAA>A
@M02197:105:000000000-AN6RF:1:1101:10113:4587 1:N:0:1
AGCGAACCTGTTTCCTCCGCTTATTGATATGCTTAAGTTCAGCGGGTAGTCCTACCTGATTTGAGGTCAAATATGATGCAAGGTTTTGTCCGAAGACCATTGTAAGCGGACTTTGAGGGTCGGACGACAGCGCAACGTCATTGTCACACTGATGTCCGGAAGCCAAAGGTTGAATTCCGCTGATGCATTTGAGAGGAGCCGACCTTCGCCAGCACGCTCCAAGTCCAAGCCCCGAATAGAAACAAATCGATTCGGGGTTGAGAATTTAATGACACTCAAACAGGCATGCTCCTCGGAATACCAAGGAGCGCAAGGTGCGTTCAAAGATTCGATGATTCAC
+
BBBCCCCCFFFFGGGGGGGGGGGHHHHHHHHHHHHHHHHGHHHGGGGGGHHHGHHHHHHHHHHGGGHHGHHHHHGHHHHHFFGHHHGHHHHGGGGGHHHHHHHHHHHGGFGGHHHHGHGGHGGGGGGGGGHGGGGGGHHGHHFHHHGGHHHHHGHHHGGGGGHHHHHHHHHHHGGGGGHHGGGGHGHGHGHHHHGGGGGGHGGFGGGGHFFGFFGHHFGHHHFFFGHGGFFHGHHHHHHHFHGGHHHHGEGGFGGHHHHGHHHHGHHHHFHHGFGHFHHGHHHHFHFHGFEGGHHHHHHFGHHHGGGGGHHHHGGGGHGGFGGGGGGGFFFFFFFBBAAB
@M02197:105:000000000-AN6RF:1:1101:23544:4454 1:N:0:1
AGCGAACCTGTTTCCTCCGCTTATTGATATGCTTAAGTTCAGCGGGTATCCCTACCTGATCCGAGGTCAAACTTAGAAAGTTGGGGGTTGCTGGCAAGCACGCACCGAGACCCTGTAGCGAGGAGTATTACTACGCTTAGAGCACGATGGCACCGCCACTGATTTTAAGACCGATCAGAACTGATGCGGTCCAATACCAAGCAGAGCTTGAGTGTTGTACTGACGCTCGAACAGGCATGCCCCGCGGAATACCACGGGGCGCAATGTGCGTTCAAAGATTCGATGACTCAC
+
CCCCCCCBFFFFGGGGGGGGGGGGHHHHHHHHGHHHHHHHHHHGGGGGHHHHHHHHHHHHHHHGGGGHHHHHHHHHHHHHH<HGGGGEFGHHHHGHHGHHHGG;GGGGGGGGHHHHHHHGGGGGGFHHHHHH<HGGGGGHHHHHHGG:GGHHHGGHGHHHHHHGGHHGGGGGGHHHHHGHHHGGGGGHHFHHHFGFGHHHHHHHFHFHGFHGHHHHHHHGGGGFGHHGHHGFHHHHHGGGGGGGHHHHHHFGGGGGGGGGHHHHGGEGHGFGGGGGGFGFFFFFFFBBBAB
@M02197:105:000000000-AN6RF:1:1101:23857:4875 1:N:0:1
AGCGAACCTGTTTCCTCCGCTTATTGATATGCTACCTTACTTCCTCTAAATGACCAAGATTCTCCGCTTATTGATATGCTTAAGTTCAGCGGGTAGTCCTACCTGATTTGAGGCCAGATTGTCAAGAAGTGACCGCCACCCAAAGGGCAAGTCGGGGTGAGGCGCGGAAGCGAGCAAGACCGATCGAAGGCGAGGGAAATACAACGCCAAAGGTGCTAGCCGCAAGATACGGGCCAAACCGATGATTTTAAGGGGAGCCGCCTCACGGCAGCAAAAGCCCCCAACTCCAAACCGCAGCGGGCGCGAACCCGAGGGTTTGATGATATCAAGACACTCAAACAGGCATGCCCTCCGGAATACCAGAGGGCGCAAGGTGCGTTCAAAGATTCGATGATTCAC
+
CCCCCCDBFFFFGGGGGGGGGGGHHHHHHHHHHHHHHHGHHHHHHHHHHHHHHHHHHHHHHHHHHGGGGGHHHHHHHHHHHHHHHHHHHHGGGFGGHHHHGHHHHHHHHHHGHGGHHHHHHHHHGHHHHGHHHHGGGGGGGGHHHGGGGGGHHGGGG@DHHHGGGGGGGGGGGGGGGFGGGGGGGFFFFFFFFFFFFFFFFFFFFFFFFFFFFBFFFFFFFFFFFFFFFGGGGFFDD:FFFGGGFGFBFFBGGGGGGFCAEGE@.GHHFFHFFHHGGGCGHHHHHHGGDC/GDCGGGGGGGGCGHFEGGGHHGGHHHHHHHGFHGFGHHHHGDAHHHHHGEFHGGGGGGGGGHFHHHHHHHHHGGGGGHHHHGGGGHGGGGGGGGGGFFFFFFFBCBAB
@M02197:105:000000000-AN6RF:1:1101:21838:4987 1:N:0:1
AGCGAACCTGTTTCCTCCGATTATTGATATGCTTACTTCCTCTAAATGACAAAGATCCTCCGCTTATTGATATGCAACCTTACTTCCTCTAAATGACCAAGACCCTCCGCTTATTGATATGCTTAAGTTCAGCGGGTAATCCTACCTGATCCGAGGTCAACAAGAGAGTGGTTGCTGGCCGACACCCGTCCGGGCCCGCGCGAGGATCGCTACTGCGCGGGGGCCCGGGACGGGATCGCTACTAGATTTAAGGCTTGCCGGGTGGCATGGCCCAACACCAAGCGGAGCTTGAGGGGTATAATGACGCTCGGACAGGCATGCCCCCCGGAATACCAGGGGGCGCAATGTGCGTTCAAAGATTCGATGACTCAC
+
CCCCDDCDFFFFGGGGGGGGGGGHHHHHHHHHHHHHHHHHHHHHHHHHHHHHHHGHHHHHHGGGGGHHHHHHHHHHHHHHHHHHHHHHHHHHHHGHHHHHHHHHHHHGGGGGGHHHHHHHHHHHHGHHHHHHHGGGGGHHHHHHHHHHHHHHHGGGGHHHHHHHFHGGHHGHGGHHHEGHGGGGGGGGGGGGFGGGGGGGGGFFFFFFFFFFFFFFFFFFFFFFFFFFFFFFFFFFFFFFFFFFFFFFFFFFFFAGGGGGGGGGGGGGGGGGGGEC0GGGGGGHGHGHFHGGHHHHHGHHGGGGDCCGGHHHHHHHHHGGGGGGGHHHFHFHHGGGGGGGGHHGHGGGGHGGGGGGGGGGFFFFFFFCBABC
@M02197:105:000000000-AN6RF:1:1101:10346:4941 1:N:0:1
AGCGAACCTGTTTCCTCCGCTTATTGATATGCTTAAGTTCAGCGGGTAGTCCTACCTGATTTGAGGTCAAAAGTCAATAAGGAAGACGCCAAAAAAGGCGTCGACGCATTAGAGGCACGGCGCCATTCATTCATGCACTTCAGCGAACGGCGATCATTATCACGCCAAAAGCCTTGTCATGCAAAGTCGAAAGTCGACCGCAAGCCGATTCATTTCAGGAGAGCCCGAGTCCCAGACTTTCGTCCAGGTCTCCGGCAGCCCCCAGTATCCAAGCACCCTAGCGAAGCTAATCGAGAGGGGTTGAGAATTTACTGACGCTCAAACAGGCATGCTCCTCGGAACACCGAGGAGCGCAAGGTGCGTTCAAAGATTCGATGATTCAC
+
CCCCCCCCFFFFGGGGGGGGGGGHHHHHHHHHHHHHGHHHHHHGGGGGGHHHHHHHGHHHHHGGGHHHHHHHHHHHHHHHHBFHHHHGGGGGHHHGGGHGGGGGGGGGGGHHHHHGGHGGGGGGGGHHHHHGHHHHHHHHHHHHGCGGGGGGGGGGGGGGGGGGGGGGGGGGGGGGGGFFFFFFFFFFFFFDFFFFFFFFGGFGFEF;FFFFFFFGGHHFHGFFFFGFFFHHHFBFGGGGGHHHHHGGGGGGGHGGGGGGHHHHGHHHGHHHGGEHHFE?/GHHHHHGHHHGFHGGGGHFHHFHHHHHFHHGGGFFEFHHHHHHGHHEHHEGGGGGGHHGGGGGGHHEGGGGHHHHCFFGHGGGGGFGGGGFFFDBBFAAAAA
@M02197:105:000000000-AN6RF:1:1101:12005:5000 1:N:0:1
AGCGAACCTGTTTCCTCCGCTTATTGATATGCTTAAGTTCAGCGGGTAGTCCTACCTGATTTGAGGTCAAATATGATGCAAGGTTTTGTCCGAAGACCATTGTAAGCGGACTTTGAGGGTCGGACGACAGCGCAACGTCGTTATCACACTGATGTCCGGAAGCCAAAGGTTGAATTCCGCTGATGCATTTGAGAGGAGCCGACCTTCGCCAGCACGCTCCAAGTCCAAGCCCCGAATAGAAACAAATCGATTCGGGGTTGAGAATTTAATGACACTCAAACAGGCATGCTCCTCGGAATACCAAGGAGCGCAAGGTGCGTTCAAAGATTCGATGATTCAC
+
BCCCCCDDFFFFGGGGGGGGGGGHHHHHHHHHHHHHHHHHCHHGGGGGGHHHHHHHHHHHHHHHGHHHGHHHHHHHHHHHGHGHHHGHHHHGGGGGHHGHHHHHHHHGGGGGHHHHGHGGHGGGGGFGGGHGGGGGGHHGGGGHHHHHHHHHHHHHHGGGHHHHHHHHGFHHHGGGGGGGGHGHGHHGHGGGGHGGGGGGGHGGFGGGFHGGFFGHHHGFHHHFGGHGGGGHHHHHBHDHHHHGHHHHFFFFGGGHHGHHHGHHHGGHHGHHGEGHHHHHHHHHFHHHGGGGGGHHHHHHGHHHFGEGGHHHHGGGGHGGGFFGGGGGFFFFFFFAABBB
@M02197:105:000000000-AN6RF:1:1101:10807:5157 1:N:0:1
AGCGAACCTGTTTCCTCCGCTTATTGATATGCTTAAGTTCAGCGGGTAGTCCTACCTGATTTGAGGTCAAATATGATGCAAGGTTTTGTCCGAAGACCATTGTAAGCGGACTTTGAGGGTCGGACGACAGCGCAACGTCATTATCACACTGATGTCCGGAAGCCAAAGGTTGAATTCCACTGATGCATTTGAGAGGAGCCGACCTTCGCCAGCACGCTCCAAGTCCAAGCCCCGAATAGAAACAAATCGATTCGGGGTTGAGAATTTAATGACACTCAAACAGGCATGCTCCTCGGAATACCAAGGAGCGCAAGGTGCGTTCAAAGATTCGATGATTCAC
+
ABCCCCCCFFFFGGGGGGGGGGGHHHHFHHGHHHHHHHHHGHHGGGGGGHHHHHHHHHHHHHGFGHHHHHHHHHHHHHHHHHGGGHGHHHHGGGGCGHHHHHHHHHHGGGGGHHHGGHGGHGGGGGGCFGHGGGGGGHHGGHHGHHGHHHHGHGHHHGGGGGHHHGHHHHHHHHHHHGGHGGHHHGFGGHHHHHGGGGGGGGGFFFFFFFFGGFGGF?HHHHHFGGFFFGGFHHFHFHHHHHHGHHFG?GGGGGGHGHGGHHHF@B5HHFFGGHGGHGGBGHFHHHHH?CCGGHFFGGBHHHHHAEECGHHHFEEEGHFGGGGCGECF4BFFFFF3AA>A
@M02197:105:000000000-AN6RF:1:1101:13251:4910 1:N:0:1
AGCGAACCTGTTTCCTCCGCTTATTGATATGCTTAAGTTCAGCGGGTAGTCCTACCTGATTTGAGGTCAAATATGATGCAAGGTTTTGTCCGAAGACCATTGTAAGCGGACTTTGAGGGTCGGACGACAGCGCAACGTCATTATCACACTGATGTCCGGAAGCCAAAGGTTGAATTCCGCTGATGCATTTGAGAGGAGCCGACCTTCGCCAGCACGCTCCAAGTCCAAGCCCCGAATAGAAACAAATCGATTCGGGGTTGAGAATTTAATGACACTCAAACAGGCATGCTCCTCGGAATACCAAGGAGCGCAAGGTGCGTTCAAAGATTCGATGATTCAC
+
BCCCCCCCFFFFGGGGGGGGGGGHHHHHHHHHHHHHHHHHHHHGGGEEGHHHHHHHHHHHHGHHGHGGHHHHHHHGHHHHGHGGGHGHHHHGGGGGHHHHHHHHHHHGGGGGHHHHGHGFHGGGGGFGGGHGGGGGGHHGHHHHHHHHHHHHHHHHHGGGGHHHHHHHHHHHHGGGGGGGGGGHHHHHHHHHHHGGGGGGGFGGGGGGFGGGGGGGHHHFHHHFGGHGGGGGHHHHHHHHHGHGGHFHGGGGGGGHHHHHGHHGDGGHGHHHHHGHHHHHHHHHHHHHGGGGGHHHHHFGHHHHGGGGGHHHHGGGGHGGGGGGGGGGFFFFFFFAA>>A
@M02197:105:000000000-AN6RF:1:1101:6399:4981 1:N:0:1
AGCGAACCTGTTTCCTCCGCTTATTGATATGCTTACTTCCTCTAAATGACCAAGGTCCCCCGCCTATTGATATGCTTACTTCCTCTAAATGACCAAGATCCTCCGCTTATTGATATGCTTAAGTTCAGCGGGTAGTCCTACCTGATTTGAGGTCAAATATGATGCAAGGTTTTGTCCGAAGACCATTGTAAGCGGACTTTGAGGGTCGGACGACAGCGCAACGTCATTATCGCACTGATGTCCGGAAGCCAAAGGTTGAATTCCGCTGATGCATGTGAGAGGAGCCGACCTTCGCCAGCACGCTCCAAGTCCAAGCCCCGAATAGAAACAAATCGATTCGGGGTTGAGAATTTAATGACACTCAAACAGGCATGCTCCTCGGAATACCAAGGAGCGCAAGGTGCGTTCAAAGATTCGATGATTCAC
+
BAABBDDDFFDFGFGGFGAEFFAEGFHHFGHHGFHHHHHHFHHHGHHFHHHHHFGEGGHHGGCFEEHHHHHFHHHHGFHGFHHHHHHHDFFBHGGFFADGHHHHGGGGGHFGHHGHEGHHHFF4GHFFHGGGDFGHHGHHHHHHGHHFHFEHGF1GFHFHHHHGHFHHG1FGGHHHHGGGGCGGBGGGGHHFFCCFFCHFHHCFGDEFGGFFBA?AFDABFFGFF?FFFFFFFEFFBFA9.-DFFC///:0GFHFFHHHE@-C.<DHHFGG<<<01FHG>.GGCCGHBGFCA<<2HGDGDCFGFFGHHHHEEG>?GA0?4E4HHHHHGFFGHGB1FGGGGGHEFHHHHGB5D5HG5@535EG3D5FGFCCGFGGE?CEEADA5GA33FFFFGGFGG5GFE2?F4FFFGDDFFGGFFDFF5D3?AAA
@M02197:105:000000000-AN6RF:1:1101:13646:5263 1:N:0:1
AGCGAACCTGTTTCCTCCGCTTATTGATATGCTTAAGTTCAGCGGGTAGTCCTACCTGCTTTGAGGTCAAAAGTCAATAAGGAAGACGCCAAAAAAGGCGTCGACGCATTAGAGGCACGGCGCCATTCATTCATGCACTTCAGCGAACGGCGCTCATTATCACTCCAAAAGCCTTGTCATGCAAAGTCGAAAGTCGACCGCAAGCCGATTCATTTCAGGAGAGCCCGAGTCCCAGACTTTTGTCCAGGTCTCCGGCAGCCCCCAGTAGCCAAGCTCCCTATCGAAGCTAATCGAGAGGGGTTGAGAATTTACTGACGCTCAAACAGGCATGCTCCTCGGAACACCGAGGAGCGCAAGGTGCGTTCAAAGAGTCGATGACTCAC
+
A1AA?@1@FF1FFBFGGGCE000F3GGHHHD2GFG1FGHH2ABEECEEEEGGFHHEHF0BFFDD/FFB1F1@0@FBGG2FF1@0BFG?CGF/F/?>EEE>E<@/ECGGGGFFDFFGEGB?CGGGGFFHHHGFHFHF0<DFDGGH?@-@-C9G#///CFF0FGF#FAB?BEGGGGF7F8BFFFFFFFFFF/A5F6FB?@?2?@.@AA?;@?FFFFFHGFHFHCC?FFC>../9B0=0EG<<000CBF><-<-GC<C?/@B/AGFGFFB0/0FC/?000/<B//F2EFBEF01EFFEC?GFG2EHHBHGGFB2/EE?/@AG0FFBGBFGEGGB/////?FBB/B/?EA1EEE?0F1F0A0000113GBGGEA1FCDB11D11111
@M02197:105:000000000-AN6RF:1:1101:15832:5278 1:N:0:1
AGCGAACCTGTTTCCTCCGCTTATTGATATGCTTAAGTTCAGCGGGTATCCCTACCTGATCCGAGGTCAAACTTAGAAAGTTGGGGGTTGCTGGCAAGCACGCACCGAGACCCTGTAGCGAGGAGTATTACTACGCTTAGAGCACGATGGCACCGCCACTGATTTTAAGACCGATCAGAACTGATGCGGTCCAATACCAAGCAGAGCTTGAGTGTTGTACTGACGCTCGAACAGGCATGCCCCGCGGAATACCACGGGGCGCAATGTGCGTTCAAAGATTCGATGACTCAC
+
BCBBABCCFFFFGGGGGGGGGGGHHHGHHHHHHHHHHHHHHHHGGGFGHHHHHHHH;HH<HHHGGGGHHHHHHHHHHH;H;HHHGGGGG;H:HHGHHGH<HGG;GGGGG;GGH;HHHH:GGGGGGHGHH;HH<HGGGGGHHHH:H9G9GGHHHGGHHHHHHHGHHHHGGGGGGHGHHHGGGHGGGGGHHFHHHHFHFFHFHHFHFHHHHGFFFHFFHHHGGGGFFGHGHHGHHHHFHGGGGGGGHHHHGHHGGGGGGGGGHHHGGGGGHGGGGGGGGFCFFFFFFFBBCBB
@M02197:105:000000000-AN6RF:1:1101:15016:5352 1:N:0:1
AGCGAACCTGTTTCCTCCGCTTATTGATATGCTTAAGTTCAGCGGGTATTCCTACCTGATCCGAGGTCAACCCGAAGAGTTGAGGTTCCTGGTCGCCTACCGCGGACGTCCGTAACGGGGATGTTACTACGTTCGGAGCCGCGCGGCGCCGCCACTGGATTTGGGGCCTGCCATCGCTGGCACGGCCTAATACCAAGCAAGGCTTGATTGGTCTCATGACGCTCGGACAGGCATGCCCCTCGGAGTGCCAAGGGGCGCAATGTGCGTTCAAAGATTCGATGATTCAC
+
CCCDCDDDFFFFGGGGGGGGGGGHHHHHHHGHHHHHHHHHHHHGGGGGHHHHH<HH;HG;HHHGGG:HH<HHGGEGGEHF;HHHHHHHHHHH<HGGGGGHHGGGGGGGGGGG;H;:GGGGGGGHH<HH;HGHHHGGGGGGGGGGGGGGGGFHFGFFHHHGGGGFGGGFHGFGGGGGHFHGGFFFGFFFHHGFGHHGHHHHGHHFGHHFHGHHFFGHGGGGGGGGHHHHHHHHHGGGGGEAFHFHHGHHHHHGGGGGHHHGGGGFHGDGGGGGGGGFFFFFFFBBBA@
@M02197:105:000000000-AN6RF:1:1101:14334:5597 1:N:0:1
AGCGAACCTGTTTCCTCCGCTTATTGATATGCTTAAGTTCAGCGGGTAGTCCTACCTGATTTGAGGTCAAATATGATGCAAGGTTTTGTCCGAAGACCATTGTAAGCGGACTTTGAGGGTCGGACGACAGCGCAACGTCATTATCACACTGATGTCCGGAAGCCAAAGGTTGAATTCCGCTGATGCATTTGAGAGGAGCCGACCTTCGCCAGCACGCTCCAAGTCCAAGCCCCGAATAGAAACAAATCGATTCGGGGTTGAGAATTTAATGACACTCAAACAGGCATGCTCCTCGGAATACCAAGGAGCGCAAGGTGCGTTCAAAGATTCGATGATTCAC
+
CCCCCCCCFFFFGGGGGGGGGGGHHHHHHHGHGHHHHHHHHHHGGGFGGHHHHGGHHHHHHHHHGHHHHHHHHHHHHHHHHHGHHHGHHHHGDGGGHHHHGHHHHHHGGGGGHHHHGHGGHGGGGGGGGCHGGGGGGHHGGHH9HHHHHHHHHGHFHFGGGGHHHHHHGHHHHGGGGGGGHHHHGGHGGGHGHGGGGGGGGHGGGFFFFFGGGFFHHFFHHHHFGGHGFFFHGHHFFHGFHHHGHFHHFF@EGGGHGHHHGHHGHFGHHHHHHGF5HHHGHGHGHHHFGGFC?HHHHGHFHHGHGGGGGHHHGGGGGHGGGGGGGCGGFBFFFFFBAA>A
@M02197:105:000000000-AN6RF:1:1101:18775:5367 1:N:0:1
AGCGAACCTGTTTCCTCCGCTTATTGATATGCTACCTTACTTCCTCTAAATGACCAAGATCCTCCCTTATTGATATGCTTACTTCCTCTAAATGACCAAGATCCTCCGCTTATTGATATGCTTACTTCTTCTAAATGACCAAGATCCTCCGTTTATTGATATGCTCCTCCGCTTATTGATATGCTTAAGTTCAGCGGGTATCCCTACCTGATCCGAGGTCAAACTTAGAAAGTTGGGGTTGGCGGGCAAGCACCCCCCGGGACCCTGTAGCGAGGATTATTACTCCGCTTAGAGCAGGATGGCACCGCCACTGATTTTAAGACCGATCAGAACTGATGCGGTCCAATACCAAGCAGAGCTTGAGTGTTGTACTGACGCTCGAACAGGCATGCCCCGCGGAATACCACGGGGCGCAATGTGCGTTCAAAGATTCGATGATTCAC
+
CCCCCCCCFFFFGGGGGGGGCFGHHGHHHHHHHGHHHHHHHHHHHHHHGFHHHHHHFHHGHHHHHGHHHHHHHHHGHHHHHHHHHHHHHHHHHHGGHHHGHHHHHHGEGGGGHHHHHGHHHHHHHHHHHHHHHHHHHEHHHGHHHHHHHHGHHGGHHHFHHHHHHHHHHHGGGGGHHHHHHHHGHHHHGHHHHHHGCGFGGHHHHGHHHHG;HHE/DG/HHFGGGGGFBFF:G-FFDA-9--.B;./;/.;-------../9?;00;9.-.00;000009/.----/00000:/00./00::-<FCGHHHGEHHGHHGHDGDGGHGBHGHGBHEGGGGGHFFFHGGHGGHHHHHHHHHHHGGGGGHFEGFGGGGGGFHEGHHGHGHGGHGGGFGCGHFGHHGGE?GGGGEADHFHHGGEGHGGGGGGGGGGBFFFFFF@BAAA
@M02197:105:000000000-AN6RF:1:1101:25572:5724 1:N:0:1
AGCGAACCTGTTTCCTCCGCTTATTGATATGCTTAAGTTCAGCGGGTATCCCTACCTGATCCGAGGTCAAACTTAGAAAGTTGGGGGTTGCTGGCAAGCACGCACCGAGACCCTGTAGCGAGGAGTATTACTACGCTTAGAGCACGATGGCACCGCCACTGATTTTAAGACCGATCAGAACTGATGCGGTCCAATACCAAGCAGAGCTTGAGTGTTGTACTGACGCTCGAACAGGCATGCCCCGCGGAATACCACGGGGCGCAATGTGCGTTCAAAGATTCGATGATTCAC
+
CCBBCCCDFFFFGGGGGGGGGGGHHHHHHHHHHHHHHHHHHHHGGGGGHGHHHHHHHHHHHH17G97:HHHHH:HHHH;<</HHGGGGGGHHHHGHHGHHHGGGFGG;G;GGHHHHHHHGGGGGGFGHHHHHFGGGGGGHGH;HHGGHGGHHHGGHFHHHHHHHHHGGGGGGGGGGHHGGGGGGHGFFGFFFFGGFGGHHHHHFHGGFFFHGHHHFGFFFGGGGGHHFEHHFGHHGHGGGGGGGFHHHHHGEGGGGGGGGHHGHGGGGHGGGGGGCGGGFFFFFFFBBA3A
@M02197:105:000000000-AN6RF:1:1101:20408:5776 1:N:0:1
AGCGAACCTGTTTCCTCCGCTTATTGATATGCTTAAGTTCAGCGGGTAGTCCTACCTGATTTGAGGTCAAATTGTCAGAAGCTGTCTCAAAAGAGACCCTTTAGAAGCTGAACCCCATTTATAAAGCTGCTCTTCACAAATGGCGTAGATAATTATCACACCAAAGCAAGGCAACAAAGGTCCCGCTAATGCATTTCAGGAGAGCCGACTTCTGAGAAGCCCGCATACTCCCACATCCAAGCCTGATCAACAGAAAAAGCTGAAAGGGTTGAGAATTTCATGACACTCAAACAGGCATGCTCCTCGGAATACCAAGGAGCGCAAGGTGCGTTCAAAGATTCGATGACTCA
+
BCBCCCCCFFFFGGGGGGGGGGGHHGGGHHHHHHGHHHHHHHHGGGGGGHHHHHHHHGGHHHGHGHHHHHHGGHHHHHHHHHHHHHHHHGEHHGHHHGHHHHHHFFHHHHHHHHGGGHHHHHHGGHHHHHHHHHHHHHHHHHHGGFGGGHHHHHHHHHHHHHHHHHHHHHHHGHGFHHHHHHHHHHGGGHHHHHHHHHHHHGGGHHHFGGGGGGFHHGGGGGHGFGGGGGHFGFHFGGGHGHHHHHGBBHHHHHHEHHHHGHGHHGHHHHHHHHG5HFFHFHFHEFFHHHFHHGGHHHHGGGGEGHHHHGFHHHHGGGGGHFFHGGGGFGGGFGGGGGBBFFFFFAA33A
@M02197:105:000000000-AN6RF:1:1101:22833:5930 1:N:0:1
AGCGAACCTGTTTCCTCCGCTTATTGATATGCTTAAGTTCAGCGGGTAGTCCTGCCTGATTTGAGATCAAACGGTCAAAATGTGTCCTCTCCAAGGAGAGACATTTATAAGCTCCAGTGAACCTCCCTCACTGAAGGTTAGCTGGTGGGAAACCACAAGCGTAGATATTTATCACACCCATGGTGCCACCAAACACCGGCAAGCTAATTCATTTAAGAGGAGCTGGCACACAGGCCAACAAGACCCCCAAAGTCCAAGTTCGTCATGGCAAGCCACGAGGGTTGAGGAGTTCATGATGCTCAAACAGGCATACCCTACGGAATAGCCAAAGGGCGCAAGGTGCGTTCAAAGATTCAATGATTAA
+
11??>1A1CFFFFAFGF0EE?EA13FDGAG2AAFA11FGFCBFEAEEEEF2F21ABAA0GFHH2F/DFF1D1>///EF111@FFBGBFEFBG11F>0>/EAGHHHFFFGFGG11FGBFGB21G00?/BF:CG19BB1B<%0<@FFFFBB?C/F0#F/?F/FGCC0G;1;FFFB:GFFC?://C==0/0CGCCGGFFGGGG=AAEBB>FFGFFGFB1=1911;CABBEFB19BAEEE@1<>0////<0DF1>1111>?//?>111111EEFFE////B0>0B1B01111F12121GB11AGA1B1FBGA1B0GFAA010F2FB1B10DEA0EAA011B0A0A?FA133A33AB11B3B3@11111
@M02197:105:000000000-AN6RF:1:1101:17247:6319 1:N:0:1
AGCGAACCTGTTTCCTCCGCTTATTGATATACTTAAGTTCAGCGGGTAGTCCTACCTGATTTGAGGTCAAACAAGTCATTAAGAGTCCCGTAAAGGACGGTTAGAAAGCAGATACCTCGGAGACACTACCTTTGACGACGATACTATCACGCCAAAAAGTGAATGAATCCTGCAAGCGGTTTCCACTAAATGCATTTAAGGAGAGCCGACCTCTTGCGAAGCCCGCAACCCCCACATCCAAGCCACAGAAACAAGTTCAATGGTTGAGAATATAATGACACTCAAACAGGCATACCCTTCGGAATACCAAAGGGTGCAAGGTGCGTTCAAAGATTCGATGATTCAC
+
ABBB@BBBFFDFGGCGGGGGGGGHHGGHHHHHHHHCHHHHHHHGGGGGGHHHHHHHHHHHHHGBFHHGHHGHFGHHHHHHHHHHGHHHHGHGFHHHFHGGEGGHEHHHHHHGHHHHHHGGCGGGHHHHHFHHHHGHGGGGGGGGHGHFHGGHGGGHGHGDGHHHHGF<HHHHHHFHHGHD:EHHHHHHGFGGGHGGGGGGGGGGG?FGGGGGGGGGFFFADGGFFFFFGGGHHHGF3GCGAEFHGHHFHHHHHHHFEFHEGHHHHHHFHHHGFHG5HFFFGHHHHHHHHHFHFFGGEEGHHHHGGHHHHHGGHHHHHHHFEGGHGGGGGGGEGCFFFFFF5A@AAA
@M02197:105:000000000-AN6RF:1:1101:8806:6339 1:N:0:1
AGCGAACCTGTTTCCTCCGCTTATTGATATGCTTAAGTTCAGCGGGTATCCCTACCTGATCCGAGGTCAAACTTAGAAAGTTGGGGGTTGCTGGCAAGCACGCACCGAGACCCTGTAGCGAGGAGTATTACTACGCTTAGAGCACGATGGCACCGCCACTGATTTTAAGACCGATCAGAACTGATGCGGTCCAATACCAAGCAGAGCTTGAGTGTTGTACTGACGCTCGAACAGGCATGCCCCGCGGAATACCACGGGGCGCAATGTGCGTTCAAAGATTCGATGACTCAC
+
ABAAABB?FFFFGGGGGEEFEEGHHF5FGHHHGHCEHHHHFGHGGGGGHHHHFHHGFH:HHHHGGGGHH:H9HHE9HFH<G<HHGGGG/GH#HGGFFGH<HFF;G8GGGGGGHHH9HH98?@CGGF8GHDGF<HG88G?HHHHH8CDHG:HHHGGFGCGHHGGGGGGGGCFGF?FGHHHGGGFFGFFFBDFFFFFFFFFFHHFFGFFGFFDFGFFFFFGFFFFFFF?DFHHFHFFF0EE>/?E/CF2DB2B?GEE0000ABHGGE0E?CGDBFFGGFFB1CFBFFFAA11?
@M02197:105:000000000-AN6RF:1:1101:12846:6370 1:N:0:1
AGCGAACCTGTTTCCTCCGCTTATTGATATGCTACCTTACTTCCTCTAAATGACCAAGACCCTCCGCTTATTGATATGCTTAAGTTCAGCGGGTAGTCCTACCTGATTTGAGGTCAAATATGATGCAAGGTTTTGTCCGAAGACCATTGTAAGCGGACTTTGAGGGTCGGACGACAGCGCAACGTCATTATCACACTGATGTCCGGAAGCCAAAGGTTGAATTCCGCTGATGCATTTGAGAGGAGCCGACCTTCGCCAGCACGCTCCAAGTCCAAGCCCCGAATAGAAACAAATCGATTCGGGGTTGAGAATTTAATGACACTCAAACAGGCATGCTCCTCGGAATACCAAGGAGCGCAAGGTGCGTTCAAAGATTCGATGACTCAC
+
CCCCCDBBFFFFGFGGGGGGGGGHHHHHHHHHHHHHHHHHHHHHHHHHHHHHHHHHGHHHHHHHGGGGGGHHHFHHHHHHHHHHHHHGHHGGGFGGHHHHHHHHHHHHHHGGGGHHHHHHHHGHHHHHHGHHHGHHHHGGGGGHHHHHHHHHHHGGGGGHHGHGGGGHGGEFGGGGGHGGGGGGGGGGGGGGGGGGGGGGGGGGGGGFHHFGHHHHHHHHGFGGGGHHHHHHGGFFHHFGHEDGCCCFFGGGGGGHHGGGGGHGHCHHGFEGGHGGGFHGHHFHHHHHHHGHEFGGF?GGGGHGHHHHHGF5GDHHHHHFGGGHGHFHHHHGHHHGGGGGHHHHHHHHHHHGFGGGHGHHGGGGHGGGGGGGGGGFFFFFFFBBBBB
@M02197:105:000000000-AN6RF:1:1101:13987:6444 1:N:0:1
AGCGAACCTGTTTCCTCCGCTTATTGATATGCTTAAGTTCAGCGGGTATCCCTACCTGATCCGAGGTCAACCTTGAAATAATGGGGGTCGATGGCAAGACTGTCACACACTCCAAGCGAAAGATAAACACTTACTACGCCAGGGAATATGAGATGATCCGCCTTTGAATTTCAGAAGGGAGAATGCAAGCATACTCATCTTCCATGACCAAGCAATGGTGCTTGAGAGGTATTTAATGACGCTCGAACAGGCATGCCTCCCGGAATACCAGGAGGCGCAATGTGCGTTCAAAGATTCGATGACTCAC
+
CCCCCCCCFFFFGGGGGGGGGGGHHHHHHHHHHHHHHHHHHHHGGGGGHHHHHHHHHHHHHHHGGGGHHHHHHHHHFHHFGHHHHGGGGGGGHGHHHGHHHHHHHHHHHGHHHHHHGHGHHHHHHHHHHHHHHHHGHHHHGHHHGHHHHHHHHHHGGHGHHHHHHHHHHHHHHHHHHHHHHHHGHGHHHHHHHHGGHHHHHHHGGHHGGHHGHHHHHHHHHHHFHHHHHHFFGFFFEFGCFHHGHHHHHHHHHGGGF??GHHHGHHGHHHHGGGGGHHGGGGEGHGFGGGGGGGGFFFFFFFBBBCC
@M02197:105:000000000-AN6RF:1:1101:12437:6483 1:N:0:1
AGCGAACCTGTTTCCTCCGCTTATTGATATGCTTAAGTTCAGCGGGTAGTCCTACCTGATTTGAGGCCAGATTGTCAAGAAGTGACCGCCACCCAAAGGGCAAGTCGGGGTGAGGCGCGGAAGCGAGCAAGACCGATCGAAGGCGAGGGAAATACAACGCCAAAGGTGCTAGCCGCAAGATACGGGCCAAACCGATGATTTTAAGGGGAGCCGCCTCACAGCAGCAAAAGCCCCCAACTCCAAACCGCAGCGGGCGCGAACCCGAGGGTTTGATGATATCAAGACACTCAAACAGGCATGCCCTCCGGAATACCAGAGGGCGCAAGGTGCGTTCAAAGATTCGATGATTCAC
+
BCCCCCCCFFFFGGGGGGGGGGGHHHFGHHHHHHHHHHHHHHHGGGGGGHHGHHHHHGHHHHHHGGGEHHHHHHHHHHHGHGHHHHHGGGGGHGGGHHHGGGGGHHDGGGGGHHHGGGGGGGGHGGGGG:HFHHG@FGGGHGFHGGGGGFFGGFGGEGGGGFFFFF0FFFFFFFFFFBFABBFFFFFGGFFGFFGEFFFFFGHFGGFFFGGGGHFFFEHHFHHHFHHHGGGGGHHHHGFGCGGGGGEEECEEEGGGEAFFGGGHHGFHHHGHBHHHHBHHHHHHHGGGHHHHHHHHHHGGGGGGGHHGHG5HGGHGGGGGGGGGHGGGGHGGGGGFGGGFFFFFFFFA?@BB
@M02197:105:000000000-AN6RF:1:1101:19379:6773 1:N:0:1
AGCGAACCTGTTTCCTCCGCTTATTGATATGCTTAAGTTCAGCGGGTAGTCCTACCTGATTTGAGGTCAGATTTGTCATTATATTTCAAGTCTTGTTCCCCAAGACATACCTTTTCTGTAGGCGCTTCTCCATAATTGAAGTCACTCTACTCACAGCTTTCACATCTAACGTAGATAATTATCACATTAGTGTTACTGAGCCATAATCTATCAGAAAAGCTCATCCATTCAAGAGGAGCCAACAAGCAACCTAAGCTGCGCCAGCAATTATCCTCCAACTCCAACTTCACCTTAGCATAAATGCTAAAAGGCAGTTGAGAAGTTCATGACACTCAAACAGGCATGCTCCTCGGAATACCAAGGATCGCAAGGTGCGTTCAAAGATTCGATGATTCAC
+
B?ABAD?DFFFFBGBFEFEEEED5FHHHFHHFFHHHFFHFFHFGGGECAEGHHHHGHHGHHHGGEHHHGG5@FGBGHFBGHHFHHFGFGFHHFGHFGFHGHGGHGHGHHHHHGHHHHHHFGG3EEEEEDFGEGDGFGBGBGGHEHHHHHHGFHHHHGHHGFHHHGHHHHEFBBGGHHHHHGHFFGCGHFDGHGHHHHHHHHHHGHFH<DGGHGBDFFHFFCGGFGHHHH1CCFC7GGFHHGFGBFFGB@111FFB@C?//GG2B22FD1F/EBFEHHGG1HHGGFFEG@FG2EB1BHHFFBFHFGB1FDBFFF0HGB2@BB1DHHHHHF1FFBHFGDGF1BB1B/E/A//B2A2G1GFHGDEF00EFFG0GE0AB1GBGGGFABFBBFFFFB>111>
@M02197:105:000000000-AN6RF:1:1101:16346:6938 1:N:0:1
AGCGAACCTGTTTCCTCCGCTTATTGATATGCTTAAGTTCAGCGGGTAGTCCTACCTGATTTGAGGTCAAATATGATGCAAGGTTTTGTCCGAAGACCATTGTAAGCGGACTTTGAGGGTCGGACGACAGCGCAACGTCATTATCACACTGATGTCCGGAAGCCAAAGGTTGAATTCCGCTGATGCATTTGAGAGGAGCCGACCTTCGCCAGCACGCTCCAAGTCCAAGCCCCGAATAGAAACAAATCGATTCGGGGTTGAGAATTTAATGACACTCAAACAGGCATGCTCCTCGGAATACCAAGGAGCGCAAGGTGCGTTCAAAGATTCGATGATTCAC
+
CCCCCCCCFFFFGGGGGGGGGGGHHHGHHHHHHHGHHHHHHFHEGGGGGHHHHHHHHHFHHHGHGHHHHEHFHHHHHHHHHHGHHHGHHHHGGGGGHHHHHEHHGHHGGGGGHHHHGHGGHGGABDCGGGHGGGGGGHHGHGGHHHHGHHHFHHHHHGGGGGHHHHHHHGGHHGGFGFGHGHEHHHHGHHHHGHGGGGGGGGGFFGGGHHGGFFGHFHGFHHHHFGHGFFFHHHHGGHHHHHHGGHFHE??GGGGHGHHHHHHHF55FFGHHHHGEHHHHGHHEGHGGA?CEAFFHHFGHFHHHGGFCEFFGHGGEAFGFGGGGGFGGFFFFFFFBBBBB
@M02197:105:000000000-AN6RF:1:1101:25927:6901 1:N:0:1
AGCGAACCTGTTTCCTCCGCTTATTGATATGCTACCTTACTTCCTCTAAATGACCAAGATCCTCCGCTTATTGATATGCTTACTTCCTCTAAATGACCAAGATCCTCCGCTTATTGATATGCTTAAGTTCAGCGGGTAGTCCTACCTGATTTGAGGTCAAATATGATGCAAGGTTTTGTCCGAAGACCATTGTAAGCGGACTTTGAGGGTCGGACGACAGCGCAACGTCATTATCACACTGATGTCCGGAAGCCAAAGGTTGAATTCCGCTGATGCATTTGAGAGGAGCCGACCTTCGCCAGCACGCTCCAAGTCCAAGCCCCGAATAGAAACAAATCGATTCGGGGTTGAGAATTTAATGACACTCAAGCAGGCATGCTCCTCGGAATACCAAGGAGCGCAAGGTGCGTTCAAAGATTCGATGATTCAC
+
BCCCBCCCFFFFGGGGGGGGGGGHHHHHHHHHHGHHHHHHHHHHHHHHHHHHHHGHHGHHHHHHHGGGGGHHHHHHHHHHHHHHHHHHHHHHHHHHHHHHHGHGHHHHGGGGGHHHHHHHHHHHHHHHHHHGHGGGFGGHFHHHGHHHFHHHHHGHHHGHHHHHHHHHHHHGEGHHGHHHHGGGFGHHHHHHFHHHHGGGGGHHHHGGGGGGGGGGGGGGGGFFFFFFFFFFFFEB;0FGFGBGG@GFF9/GC0FGHHCFFFFEC;@GFHEHGGHBFGFEHHHFEGGGCCGF/>//<DC1FDDDC0G111HG1FGGFGECCHHHGF4GHHHFHGHGFHDGGEEGEFEHFGHHHHFFFHGE5FHFHFFG3FGGB3GDCF1EEEGHFHGFD3AA5HEEECGHBFGCECECBFEFFGGEBE44DDBFF3>3A>
@M02197:105:000000000-AN6RF:1:1101:10500:6921 1:N:0:1
AGCGAACCTGTTTCCTCCGCTTATTGATATGCTTAAGTTCAGCGGGTAGTCCTACCTGATTTGAGGTCAAATATGATGCAAGGTTTTGTCCGAAGACCATTGTAAGCGGACTTTGAGGGTCGGACGACAGCGCAACGTCATTATCACACTGATGTCCGGAAGCCAAAGGTTGAATTCCGCTGATGCATTTGAGAGGAGCCGACCTTCGCCAGCACGCTCCAAGTCCAAGCCCCGAATAGAAACAAATCGATTCGGGGTTGAGAATTTAATGACACTCAAACAGGCATGCTCCTCGGAATACCAAGGAGCGCAAGGTGCGTTCAAAGATTCGATGATTCAC
+
AABCCCCCFFFFGGGGGGGGGGGHHHGHHHHHHHHHGHHHCHHGGGGGGHHGHHHHHHHHHHGHGHFHHHHHHHHHHHHHGHGHFHGHHHHGGEGGHHHHHHHHGHHGGGGGHHHHGHGGHGGGGGGGGGHGGGFGGHHGHHHHHGHHHHHHHHHHHGGGHHHHHHHHHHHHHGGGGGGGHHHHGHHGHHHHHHGGGGGGHFGGGGGGFGGGGGGHHHGHHHHGFGHGGGGFGHHHHHHHHHHGHHHHGGGGGGGGFHFHHHHGFHHHFHGHHHFGFHHHHHGHHHHHGGGGGHHGHHFDHFHHGGGGFHCGHGGGGHGGGGGGGGGFFFFFFFFBBAAA
@M02197:105:000000000-AN6RF:1:1101:6200:6981 1:N:0:1
AGCGAACCTGTTTCCTCCGCTTATTGATATGCTTAAGTTCAGCGGGTATCCCTACCTGATCCGAGGTCAAACTTAGAAAGTTGGGGGTTGCTGGCAAGCACGCACCGAGACCCTGTAGCGAGGAGTTTTACTACGCTTAGAGCACGATGGCACCGCCACTGATTTTAAGACCGATCAGAACTGATGCGGTCCAATACCAAGCAGAGCTTGAGTGTTGTACTGACGCTCGAACAGGCATGCCCCGCGGAATACCACGGGGCGCAATGTGCGTTCAAAGATTCGATGATTCAC
+
AABBAAD@BFFFGGFGGBEE?EEGFG5EFHHGFGDDFGEDFFHG2AEAGHHHHGGHHBF5FGHEE?FHHFFHFGHBEGHHF:HHGGGBEEH:GBFC:FAHHGACGGGGCGGGHHHHHHGGGGGGE<#FFGG5GGGCGACDFHGFHG?EE-GEHGGHHHHHHHHHHFHGGGGFHGGFFGHGHHGGGGGHHGHHHHHHGHHHHHHHGHGHHHHGHHFHHHHGGGGGGHHGHHHHGHHHHGGGFGGGHHHHHHHGFEFGGGGGHHHHGGGGHGGGGGGGGGGFFFFFFFBAABA
@M02197:105:000000000-AN6RF:1:1101:25897:7009 1:N:0:1
AGCGAACCTGTTTCCTCCGCTTATTATATGCTTAAGTTCAGCGGGTAGTCCTACCTGATTTGAGGTCAGATTTGTCATTATATTTCAAGTCTTGTTCCCCAAGACATACCTTTTCTGTAGGAGCTTCTCCATAATTGAAGTCACTCTACTCACAGCTTTCACATCTAACGTAGATAATTATCACATTAGTGTTACTGAGCCATAATCTATCAGAAAAGCTCATCCATTCAAGAGGAGCCAACAAGCAACCTAAGCTGCGCCAGCAATTATCCTCCAACTCCAACTTCACCTTAGCATAAATGCTAAAAGGCAGTTGAGAATTTCATGACACTCAAACAGGCATGCTCCTCGGAATACCAAGGAGCGCAAGGTGCGTTCAAAGATTCGATGATTCAC
+
CCCCCCCCFFFFGGGGGGGGGGGHHHHHHHHHHHHHHHHHHHGGGEFGHHHGHHHHHHHHHHHGHHHHHHHHHHGHHHHHHHHHHHHHHHHHHHHHHHGHHGHHHHHHHHHHHHHHHHHHHHHHHHHHHHHHHHHHHHHHHHHHHHHGHHHHHHHHHHHHHGHHHHHHHGHHHHGHHHHHHHHHHHHHHHHHHHHHHHHHHHHHHHHHHHHHGHHHHHHHHHHHHHHHHHHHGHHGHHHGFHGEHGG2GHHHHDCGGGGHGHGHHHFHHGGHHHHFHHHHHGDGGGGFHHFHHEHGGGHFHGHHHHHGHHGHHHHHHHHHHHHHGHHHGGGHHHHGFFHHHGAECGGGGFHHHHHHHHHHFGGGGHGHHGGGGHGFGGGGGGGGCFFBFFFABAAA
@M02197:105:000000000-AN6RF:1:1101:5241:7205 1:N:0:1
AGCGAACCTGTTTCCTCCGCTTATTGATATGCTTAAGCTCAGCGGGTAGTCCTACCTGATTTGAGGTCAAATTGTCAGAAGCTGTCTCAAAAGAGACCCTTTAGAAGCTGAACCCCATTTATAAAGCTGCTCTTCACAAATGGCGTAGATAATTATCACACCAAAGCAAGGCAACAAAGGTCCCGCTAATGCATTTCAGGAGAGCCGACTTCTGAGAAGCCCGCATACTCCCACATCCAAGCCTGATCAACAGAAAAAGCTGAAAAGGTTGAGAATTTCATGACACTCAAACAGGCATGCTCCTCGGAATACCAAGGAGCGCAAGGTGCGTTCAAAGATTCGATGATTCAC
+
BBBCCCCCFFFFGGGGGGGGGGEHHHHHHHGHHHFGHHHHHHGGGGEGGHHGHHGHHHFHHHGHGHHHHHHHHHHHHHHHHHGHHHHHHHHHHGHHHGHHHHHHHHHHHFHHGHGGGHHHHHHGHHHHHHHHHHHHHHHEHFGFGGGGGHHHHHHHHHHHHGHHHHHHHHGHHHHHHHHGHHHHHGHHGHHHHHHHHHGHHGHG?GHGGGGGHGGGHGGEFGGHHHGFGGHGFGFFFEGHFHG4FFFHHHHHGHHHHGHGHHHHFGFHFHGFFHGDGFHHHFHFHGGHHHHHGG3HHHEGGGGDHHFHDFAHHHHEEE?CGHHGEEGDAEBGG5FGCFGFFBFBFD3AA>A
@M02197:105:000000000-AN6RF:1:1101:4502:7267 1:N:0:1
AGCGAACCTGTTTCCTCCGCTTATTGATATGCTTACTTCCTCTAAATGACCGAGATCCTCCGCTTATTGATATGCTTACTTCCTCTAAATGACCAAGATCCTCCGCTTATTGATATGCTTAAGTTCAGCGGGTATCCCTACCTGATCCGAGGTCAACATTTAGAAATTTAGTTAAGACTGGTGCCCAACTTCCATCATTGCGACATCTGTGCGCTTGTGGTTATCGGTTACCATCGCTAATTTTTAGGCATGCCCTTACAGCAGTGCCCAACATCAAACCTAAGCTTGAGGGGTGTAATGACACTCGAACAGGTATGCCCTTCGGAATGCCAAAGGGCGCAATAAGCGTTCAAAGATTCGATGATTCAC
+
AA?AA@A11CD1FGGGGGGCGGGHHHHHHHHHHHG1GG1FE1GGF1GFBFH//AE/BG11F/AECEGFFGBFBEFHHH1DFB1FGHBGFFG1BGHEEGHF1BGC?FFC/1BFB22BFF2FGFFHHFFF1EE@/<GHFGHBGFGHBHGHHGCFCHGHDHHFHH<<11=GHHHFGHGHBFFGHDCDHF0GGHHHGHF0GCCHGCCCCECHG<B9EGGGEFFGGAFFG1@GBGFFFBFB1B1F111G1EGFFF/AHFDF>>GFDBBGFG@AHFFEG@/DGB1F1DCGB1AGGECGDGGD2A22AB10/EFB1GG0FGFA///A//A2D1BHFFHHFAAE00BDG1A00EFBB333GCEBGFFDFDB311AAA
@M02197:105:000000000-AN6RF:1:1101:15144:7297 1:N:0:1
AGCGAACCTGTTTCCTCCGCTTATTGATATGCTACCTTACTTCCTCTAAATGACCAAGATCCTCCGCTTATTGATATGCTTAAGTTCAGCGGGTAGTCCTACCTGATTTGAGATCAAACATTCAAAGGGCTGTCCTCACTGAGGAGAGACGTCTGTGAGCTCCAGTGAACCTCCACTGCTGAAGGTTACTTGGTGGAAAACCACAAGCGCAGATAGTTATCACACCTGTGATGCCCACCAAACACTGGTAAGCTGATTCATTTGAGAGGAGCTGACCGCAGGCCAGCAAGACCCCCAAAGTCCAAGCTCATCATGGAAAACCATGAAGAGTTGAGGTGTTCATGATACTCAAACAGGCATGCCCTTCGGAATGCCAAAGGGCGCAAGGTGCGTTCAAAGATTCGATGATTCAC
+
ABBBB?DBFFFFGGGGGFGGGGGHHHGHHHGHHHHHHHHHHHHHHHHHHHHHHHGHHHHHHHHHHGGGEEHHHHHHHHHHHHHHHHHHGHGGGGGFGHHHHHHHGHHHHHBFHHHHHHHHHHHHHHHHGGHGHGHHHHHHGGHGFGHCFHGGGGGHHFHHHHHHHHHGHHHHHGHHHHHHHGGHHHHHHHHHGHGGHHHHGGHGEGHHGHHHGGHGGGGHGGHGGGGHHHHHGGFGCGHHFHFFHHGCBGHGBEHFGFHHGHHHHHGHHHFHGGDGGFEHFDEHHGF3HGE?CDGHHHGHHGHGHHFHFG3GHHHHGHHHHHHHHGHHGEHHHHGHHGBBHHHHHFFGFHHHHGHHHHHGGGGGGGHHHGHFHHHHHGGGGGHHHCGGGGCGGGGGGGGGGFFFFBFF?BAAA
@M02197:105:000000000-AN6RF:1:1101:6344:7578 1:N:0:1
AGCGAACCTGTTTCCTCCGCTTATTGATATGCTTAAGTTCAGCGGGTAGTCCTACCTGATTTGAGGTCAAATATGATGCAAGGTTTTGTCCGAAGACCATTGTAAGCGGACTTTGAGGGTCGGACGACAGCGCAACGTCATTATCACACTGATGTCCGGAAGCCAAAGGTTGAATTCCGCTGATGCATTTGAGAGGAGCCGACCTTCGCCAGCACGCTCCAAGTCCAAGCCCCGAATAGAAACAAATCGATTCGGGGTTGAGAATTTAATGACACTCAAACAGGCATGCTCCTCGGAATACCAAGGAGCGCAAGGTGCGTTCAAAGATTCGATGACTCAC
+
CCCCEEDBFFFFGGGGGGGGGGGHHHHHHHHHHHHHHHHHHHHGGGGGGHHHHHHHHHHHHHHHGHHHHHHHHHHHHHHHHHGGHHGHHHHGGGGGHHHHHGHHHHHGGGGGHHHGGHGFHGGGGGGGGGHGGGGGGHHGHHHHHHHHHHHHHHHHHGGGHGHHHHHHHHHHHGGGGGHGHHGHHHHHHHHHHHGGGGGGGHGGGGGGHHGGGGGHHGHHHGFFGGHGGGFGHHHHHHHHHHHGHHHHGGFCGGGGHGHHHHHHHHHHHHHHFFGHHHHHHHHHHHGHGGGGFHGGHHHHHGHHGGGGGHHHGGGGGHGGGGGGGGGGFFFFFFFBBAAB
@M02197:105:000000000-AN6RF:1:1101:18319:7586 1:N:0:1
AGCGAACCTGTTTCCTCCGCTTATTGATATGCTTACTTCCTCTAAATGACCAAGGTCCTCCGCTTATTGATATGCTCCTCCGCTTATTGATATGCTCCCTCGCTTATTGATATGCTTACTTCCTCTAAATGACCAAG
+
DDGHGFFHFHFHGGGGGGGHGGHHHHHHHHHHHHHHHHHHHHHHHHHHHHHHHHHGGHHHHGHHHHHHHGHHHHGHHHHHHGHGHHHHHGHHHHHHHHGHHHHHHHHHHHHHHHHHHHHHHHHHHHHFFHHHHHHFG
@M02197:105:000000000-AN6RF:1:1101:4163:7509 1:N:0:1
AGCGAACCTGTTTCCTCCGCTTATTGATATGCTTAAGTTCAGCGGGTAGTCCTACCTGATTTGAGGTCAAATTGTCAGAAGCTGTCTCAAAAGAGACCCTTTAGAAGCTGAACCCCATTTATAAAGCTGCTCTTCACAAATGGCGTAGATAATTATCACACCAAAGCAAGGCAACAAAGGTCCCGCTAATGCATTTCAGGAGGGCCGACTTCTGAGAAGCCCGCATACTCCCACATCCAAGCCTAATCAACAGAAAAAGCTGAAAAGGTTAAGAAGTTCATGACACTCAAACAGGCATGCTCCTCGGAATACCAAGGAGCGCAAGGTGCGTGCAAAGATTCGATGATTCAC
+
AB?AADDBFFDFGGGCFGEGFFFGHHGFGHHHHHDGHHHGGFH2ECGGGHHHHGHHHHEHHHBDCGGHGHHGHDGHHEHHGEGBGGFDHHHFHGEGHEGGHHHBGHEHHHHBFFEEE8:HBGHFFFHHFHHGHGHFHHG0FHFEDDFCFHHFHHBBFGHGGGE0GGFGHHEFGGGF:0<FFFDGGHGF<<D1D<CFHGGHFCDFGGG@1ADFG7G9?BFCEE9HGDDFGFFFBFGFGCBFGBE2B22HFFHGEEHHHHHBFBHHGD@12GGGFFG1GEHEFFGFD/10HG1EGFG1FEGE?EEEFDGF2FFHHHGAGE?EGHGGGCECEFA1GGGGAB11FFDD33AAAAA
@M02197:105:000000000-AN6RF:1:1101:9226:7888 1:N:0:1
AGCGAACCTGTTTCCTCCGCTTATTGATATGCTTACTTCCTCTAAATGACCAAGATCCTCCGCTTATTGATATGCTTACTTCCTCTAAATGACCAAGATCCTCCGCTTATTGATATGCTTAAGTTCAGCGGGTAGTCCTACCTGATTTGAGGTCAAATATGATGCAAGGTTTTGTCCGAAGACCATTGTAAGCGGACTTTGAGGGTCGGACGACAGCGCAACGTCATTATCACACTGATGTCCGGAAGCCAAAGGTTGAATTCCGCTGATGCATTTGAGAGGAGCCGACCTTCGCCAGCACGCTCCAAGTCCAAGCCCCGAATAGAAACAAATCGATTCGGGGTTGAGAATTTAATGACACTCAAACAGGCATGCTCCTCGGAATACCAAGGAGCGCAAGGTGCGTTCAAAGATTCGATGATTCAC
+
CBCBCBBCFF@FGGGGGGGGGGGHHHHHHHHHHHGHHHHHHHHHHHHHHHHHHHHHHHGHHEGGGGHHHHHHHHHHHHHHHHHHGHHHHHGHHHHEFHHHHHHHGGGGGHHGHGHHHHHHHHHFHHFBFAEFDCGHFHH3GHHHFGHHGFGHGHGHHHHHGGHHGHHHGFHHEHHHHGG?DGHHGHHGHHGHHGGFFGHGHHGEDDBDEGGFFBCGEFGFCFFFGFFFGFFFFFFGGG@B.@GGGFHEFHHGEHFFEHHECCGGHHHHHHHFHHFHHFHHGGGGGCG?/?C?CDGBEFCBCFGHG1FGCFCGHCEE?HHHHHGGHHGGFGHHEHGGGGCGGHGEFHFGF55GHHHEHHG5GFHHHHHHHHHFHEEEGGFHHFGHGHHHHHFEECEF54HGGGGHGGGGGGFGGFBFFFFFFA>33A
@M02197:105:000000000-AN6RF:1:1101:13779:7912 1:N:0:1
AGCGAACCTGTTTCCTCCGCTTATTGATATGCTTAAGTTCAGCGGGTAGTCCTACCTGATTTGAGGTCAAATATGATGCAAGGTTTTGTCCGAAGACCATTGTAAGCGGACTTTGAGGGTCGGACGACAGCGCAACGTCATTATCACACTGATGTCCGGAAGCCAAAGGTTGAATTCCGCTGATGCATTTGAGAGGAGCCGACCTTCGCCAGCACGCTCCAAGTCCAAGCCTCGAATAGAAACAAATCGATTCGGGGTTGAGAATTTAATGACACTCAAACAGGCATGCTCCTCGGAATACCAAGGAGCGCAAGGTGCGTTCAAAGATTCGATGATTCAC
+
CCCCCCBDFFFFGGGGGGGGGGGGHHHHHHGGHHHHHHGGHHHGGGEGGHHHGHHHHHHHHHGHGHGHHHHHHHHHHHHHHGGFGHGG?GHGGGCGGHHHHHHHHHHGGGGCHHHHGHGGFGGGGGGGGGHGGGGGGHHGHFHHHHHGHHHFHFHHHGGGHGHHGHHHHFHHGFFGGGGHGGGGHGGGGHHGHHGGGGGGGFFFFFFGHGFFFFGHHHHHGGFFGGHHFGHHHHFGHHHHHHHGHEHHGGGGEGGHHFHGHGHHHGBGE5EHFGGGHHFHHHG3GHHHGGGGGHHFHGFGHGHFGGE2GGHHHGFGFFFGGGGGFGGFFFFFFFF3A>3A
@M02197:105:000000000-AN6RF:1:1101:10821:7912 1:N:0:1
AGCGAACCTGTTTCCTCCGCTTATTGATATGCTTAAGTTCAGCGGGTAGTCCTACCTGATTTGAGGTCAAATATGATGCAAGGTTTTGTCCGAAGACCATTGTAAGCGGACTTTGAGGGTCGGACGACAGCGCAACGTCATTATCACACTGATGTCCGGAAGCCAAAGGTTGAATTCCGCTGATGCATTTGAGAGGAGCCGACCTTCGCCAGCACGCTCCAAGTCCAAGCCCCGAATAGAAACAAATCGATTCGGGGTTGAGAATTTAATGACACTCAAACAGGCATGCTCCTCGGAATACCAAGGAGCGCAAGGTGCGTTCAAAGATTCGATGATTCAC
+
CCDDDCCDFFFFGGGGGGGGGGGHHHHHHHHHHHHHHHHHHHHGGGGGGHHHHGHHHHHHHHHHGHHHGHHHHHHHHHHHHHGHHHGHHHHGGGGGHHHHHHHHHHHGGEGGHHHHGHGGHGGGGGGGGGHGGGGGGHHGHHHHHHHHHHHHHHHHHGGGGHHHHHHHHHHHHGGGGGHGGGGHHHHHHHHHHGGGGGGGHFFGGGGGHFGGGGGHGHHHHHGFFGHGGGGHHHHHFHHHHHHGHHHHFGGGGGGHHHHHHHHGEHHHHHHHFGGFHHHHHHHHHHGHGGCGGHFHHHHHHHHHGGGGGHFHHGFGGGGGGFGGFGGGFFFFFFFA@CCC
@M02197:105:000000000-AN6RF:1:1101:4431:7899 1:N:0:1
AGCGAACCTGTTTCCTCCGCTTATTGATATGCTTAAGTTCAGCGGGTAGTCCTACCTGATTTGAGGTCAAATATGATGCAAGGTTTTGTCCGAAGACCATTGTAAGCGGACTTTGAGGGTCGGACGACAGCGCAACGTCATTATCACACTGATGTCCGGAAGCCAAAGGTTGAATTCCGCTGATGCATTTGAGAGGAGCCGACCTTCGCCAGCACGCTCCAAGTCCAAGCCCCGAATAGAAACAAATCGATTCGGGGTTGAGAATTTAATGACACTCAAACAGGCATGCTCCTCGGAATACCAAGGAGCGCAAGGTGCGTTCAAAGATTCGATGATTCAC
+
BBBBBBBBFFDFGGGFFGFGGGCHHHHHGHHGHGHHGHHHHHGFGG0EFFGDGGHHHHHHHHHGGGHH3FHHHFHFDFHHHHGHHHGHHHGGDFGGHHGHHHHHHHHG??FGHGHHGGGDHGFGGGGGGGHGGGGGGHHGGHHHHEHHGHHGGHDDDFGGHGHHHHECGGHHHFFGEFCEGFHGGGGGHHGHHHGGGGGGHGFFDFGFFFFFGGGHGHGHHFGFGGHFGGGHHFHGHHGHG4GGHHHGEAECGGGHGFFHFGHHHFFHFDHFHGF5FHGBHHGCGFHHGGEC?HFDFFCFHGHH?FEACGHCCFEAGHGGGGGGFCGG4FFFFFFBBBBB
@M02197:105:000000000-AN6RF:1:1101:23274:8147 1:N:0:1
AGCGAACCTGTTTCCTCCGCTTATTGATATGCTTAAGTTCAGCGGGTAGTCCTACCTGATTTGAGGTCAAATTGTCAGAAGCTGTCTCAAAAGAGACCCTTTAGAAGCTGAATCCCATTTATAAAGCTGCTCTTCACAAATGGCGTAGATAATTATCACACCAAAGCAAGGCAACAAAGGTCCCGCTAATGCATTTCAGGAGAGCCGACTTCTGAGAAGCCCGCATACTCCCACATCCAAGCCTGATCAACAGAAAAAGCTGAAAAGGTTGAGAATTTCATGACACTCAAACAGGCATGCTCCTCGGAATACCAAGGAGCGCAAGGTGCGTTCAAAGATTCGATGATTCAC
+
ABCDCDDCFFFFGGGGGGGGGGGHHHHHHHHHHHHHHHHHHHGGGGGGGHHHHHHGHHHHHHHHGHHHHHHHHHHHHHHHHHHHHHHHHHHHHGFHHGHHHHHHHHHHHHHHHHHHHHHHHHHHHHHHHHHHHHHHHHHHHHHGGGGGGHHHHHHHHHGHHHHHHHHHHHGHHHHHHHHGGHHHHHHHHHHHHHHHHBHHHGGGHHHHHHHGHHHHHGGGGGHGHGGGHGHGHHHHGCHHGHFHHHHHHHGGGHHHHHGHFGHHHHHHHHHGHHHHHFHHHHGEDGHHHHFHHHGHHHGGGGGGGFHGHHHHHHHGGGEGGHHFGGFGHGGGGGGGGGFFFFFFFFCCBAB
@M02197:105:000000000-AN6RF:1:1101:14970:8185 1:N:0:1
AGCGAACCTGTTTCCTCCGCTTATTGATATGCTTAAGTTCAGCGGGTAGTCCTACCTGATTTGAGGTCAAATATGATGCAAGGTTTTGTCCGAAGACCATTGTAAGCGGACTTTGAGGGTCGGACGACAGCGCAACGTCATTATCGCACTGATGTCCGGAATCCAAAGGTTGAATTCCGCTGATGCATTTGAGAGGAGCCGACCTTCGCCAGCACGCTCCAAGTCCAAGCCACGAATAGAAACAAATCGATTCGGGGTTGAGAATTTAATGACACTCAAACAGGCATGCTCCTCGGAATACCAAGGAGCGCAAGGTGCGTGCAAAGAGTCGATGATTCAC
+
AAAAADDDCCFDFGFGFGGG0EG1FG2DGDGFDA211FEDA2GEEEA/AG2BAFFGHHEGHHF2FCGFH11FDFDGFHHF1B/@1FCCFGGGC/ECHB0F1FEFFGHGG3EGF;FFGFE/BB?CGG@C/CHGECCCGFG<FFDGD#<GHHHDGFFHBFB;3#CGGFGH;-CGFB:GFBBA9HFGBBDGFDFFEFBB+GEG@@@CFFFFBFB@//A@C?BBG<1BFFFFFEA$BG?FB2200GHFF/0FE>/@E//002FFD12@112D22FF@@>B011B1D11E1/A/E/EEF2FA2AABDGF/FGGGHGBB0A000131A31B1A11133B3D111>1
@M02197:105:000000000-AN6RF:1:1101:6944:8200 1:N:0:1
AGCGAACCTGTTTCCGCTTATTGATATGCTAAAGTTCAGCGGGTAGTCCTACCTGATTTGAGGCCAGATTGTCAAGAAGTGACCGCCACCCAAAGGGCAAGTCGGGGTGAGGCGCGGAAGCGAGCAAGACCGATCGAAGGCGAGGGAAATACAACGCCAAAGGTGCTAGCCGCAAGATACGGGCCAAACCGATGATTTTAAGGGGAGCCGCCTCACAGCAGCAAAAGCCCCCAACTCCAAACCGCAGCGGGCGCGAACCCGAGGGTTTGATGATATCAAGACACTCAAACAGGCATGCCCTCCGGAATACCAGAGGGTGCAAGGTGCGTTCAAAGATTCGATGACTCAC
+
BCCCCCCCFFFFGGGGGGGGGGHHHHHHGHHHHGDGHHHHGGGEFGHHHHHHHHHHHHHHHGHGGHHHHHHHHHHHHHHHGHHHGGGGGHGGHHHHGGGGGHHGGGGEGHHHGGGGGGGGHGGGGGGHFFHGGGGGGHGGGGGGGGGGGGGGGGGGGGGFFFFFFFFFFFGFFGFGFFFFFFGFFAEFGGGFHGFHGFHHHFFGGGGGGGHHGGGHHHHHHHHHHGGGGGHHGFHFGGGC/CCCGGGGGGGGGGHFGGGGHHGGHGHHHHGHHHHHHHHHHHGFBHHHHHHHHHHGGGGGGGHHHHHHHHHGHHGHGHHHGHGGGGHGGGGGGGGGGFFFFFFFCCAAB
@M02197:105:000000000-AN6RF:1:1101:25618:8213 1:N:0:1
AGCGAACCTGTTTCCTCCGCTTATTGATATGCTTAAGTTCAGCGGGTAGTCCTACCTGATTTGAGGTCAAAAGTCAATAAGGAAGACGCCAAAAAAGGCGTCGACGCATTAGAGGCACGGCGCCATGCATTCATGCACTTCAGCGAACGGCGATCATTATCACGCCAAAAGCCTTGTCATGCAAAGTCGAAAGTCGACCGCAAGCCGATTCATTTCAGGAGAGCCCGAGTCCCAGACTTTCGTCCAGGTCTCCGGCAGCCCCCAGTATCCAAGCACCCTATCGAAGCTAATCGAGAGGGGTTGAGAATTTACTGACGCTCAAACAGGCATGCTCCTCGGAACACCGAGGAGCGCAAGGTGCGTTCAAAGATTCGATGATTCAC
+
BBCBABBBFFFFGGFGGGGGGGGHHHHHHGHGHHGHHHHHHHHGGGEGGHHHHHHHGHHHHHHHGHHHHHHHHHHHHHHGHGHHHHHGGGGGHFEGGGHGGCGGGGGGGGHDFFGDFHGGCDGGGGHHHHHHHFGHFDGHHHGHGGCFGDCGGGEFGFFGGGGGGGGGGGFGGGGGGBFFFFFFFFFFDEEFFFFFFF-@CFE@EFFFFFFGGGGHHHHFFGGGFFHHHFFFF0D=FGGFGHHFFHGFC@CCGFGGGGC?AFHGHHHFGHHHEECHGGGHGGHHHFB/G?@DFGDGEDHFFHHHHGHHHFGEGGGGHFFHHHHHHHHHHHHGGEEEEFGEEGGGGFGCGGGGHHGAAGCGFG5GGGGGGGGFFFFFFFABBBA
@M02197:105:000000000-AN6RF:1:1101:11794:8418 1:N:0:1
AGCGAACCTGTTTCCTCCGCTTATTGATATGCTTACTTCCTCTAAATGACCAAGATCCTCCGCTTATTGATATGCTCCTCCGCTTATCGATATGCTCCTCCGCTTATTGATATGCTTAAGTTCAGCGGGTATCCCTACCTGATCCGAGGTCAAACTTAGAAAGTTGGGGGTTGCTGGCAAGCACGCACCGAGACCCTGTAGCGAGGAGTATTACTACGCTTAGAGCACGATGGCATCGCCACTGATTTTAAGACCGATCAGAACTGATGCGGTCCAATACCAAGCAGAGCTTGAGTGTTGTACTGACGCTCGAACAGGCATGCCCCGCGGAATACCATGGGGCGCAATGTGCGTTCAAAGATTCGATGATTCAC
+
@BBBBBBBFFFFGGGGGGGGGGGHHHHHHHHHHHHHHHHHHFAGFDGF5GHFHEAFHHHHHGGGGGGFFHGBGHHHHHHHHFEGGGHHHHHHGHHHHHHHHGGG?FHFHHHHFHFHHFDHGDGHHHGGGC?GHHHFDGHHFFHHHHDFGDGHDHFHHHHGHHHAFGHCGGGGGHHHGGGEEHHHGGGGGGBFDGGGGGGGFGGGGFFFBFFFBGFFFDFCFBGGGHHGHHGGFFFFGGHGGGFHGF1FGHGGGDGFGHHHHGFGGCE?G@2HHHHHHHGGHHHEFEHHHHHGHFFGGHHHFGGGGGFGHGGHGHHGHHHHGGGGGCGGG5HHFFHGHGGGFFGFFHGGGGGGGGG5FGGGGGBFFFFDFBAA>A
@M02197:105:000000000-AN6RF:1:1101:9501:8501 1:N:0:1
AGCGAACCTGTTTCCTCCGCTTATTGATATGCTTAAGTTCAGCGGGTAGTCCTACCTGATTTGAGGTCAAATTGTCAGAAGCTGTCTCAAAAGAGACCCTTTAGAAGCTGAACCCCATTTATAAAGCTGCTCTTCACAAATGGCGTAGATAATTATCACACCAAAGCAAGGCAACAAAGGTCCCGCTAATGCATTTCAGGAGAGCCGACTTCTGAGAAGCCCGCATACTCCCACATCCAAGCCTGATCAACAGAAAAAGCTGAAAAGGTTGAGAATTTCATGACACTCAAACAGGCATGCTCCTCGGAATACCAAGGAGCGCAAGGTGCGTTCAAAGATTCGATGATTCAC
+
BCCCBCCCFFFFGGGGGGGGGGGHHHHHHHHHHHHFHHHHHHHGGGGGGHHGHHHHHHHHHHHHGHGHHHHHHHHHHHHHHHHHHHHHHHGGHGHHHGHHHHHGHHHHHHHHHHGGGHHHHHHHHHHHHHHHHHHHHHHCGHHHGGGGGHHGHHHHHHHHHGHHHHHHHHHHHHHHHHHHGHHHHGGHHHHHHHHHGHHHHGHGHHGGGHHHHHHHHGGGGGHGHHGGHGHGFHHHGGHHFFFHFHHHHHHHHHHGHHHHEHHHHHHHHHHHHHFBHEGHHHHHGGHGGHHGHHHHHHHGGGGGHHFFFFFHHHHEGGGGHHCHGGGGHGGGGGGGGGGFBFFFFFBBBBB
@M02197:105:000000000-AN6RF:1:1101:19887:8636 1:N:0:1
AGCGAACCTGTTTCCTCCGCTTATTGATATGCTTAAGTTCAGCGGGTAGTCCTACCTGATTTGAGGTCAAATATGATGCAAGGTTTTGTCCGAAGACCATTGTAAGCGGACTTTGAGGGTCGGACGACAGCGCAACGTCATTATCACACTGATGTCCGGAAGCCAAAGGTTGAATTCCGCTGATGCATTTGAGAGGAGCCGACCTTCGCCAGCACGCTCCAAGTCCAAGCCCCGAATTGAAACAAATCGATTCGGGGTTGAGAATTTAATGACACTCAAACAGGCATGCTCCTCGGAATACCAAGGAGCGCAAGGTGCGTTCAAAGATTCGATGATTCAC
+
CDDDDCDDFFFFGGGGGGGGGGGHHHHHHHHHHHHHHHHHHHHGGGGGGHHHHHHHHHHHHHHHGHHHHHHHHHHHHHHHHHGHHHGHHHHGGGGGHHHHHHHHHHHGGGGGHHHHGHGGHGGGGGGGGGHGGGGGGHHGHHHHHHHHHHHGHHHHHGGGGHHHHHHHHHGHHGGGGFGHGHHHHHHHHHHGHHGGGGGGGCGGGGGGGFFGFFGHHGGGHHHHGGHGGGGHGHGHGGHHHHHGHHHH?EE?GGGHFHHHFHHFHHHHHHHHHHGHHGHHHGHHHHHHGFECGHHGHHGHHHHGGGGGGHHHHGGGGHGGGGGFGCGGFFFFFFFBABAB
@M02197:105:000000000-AN6RF:1:1101:20054:8702 1:N:0:1
AGCGAACCTGTTTCCTCCGCTTATTGATATGCTTAAGTTCAGCGGGTATCCCTACCTGATCCGAGGTCAAACTTAGAAAGTTGGGGGTTGCTGGCAAGCACGCACCGAGACCCTGTAGCGAGGAGTATTACTACGCTTAGAGCACGATGGCACCGCCACTGATTTTAAGACCGATCAGAACTGATGCGGTCCAATACCAAGCAGAGCTTGAGTGTTGTACTGACGCTCGAACAGGCATGCCCCGCGGAATACCACGGGGCGCAATGTGCGTTCAAAGATTCGATGATTCAC
+
CDDDDDBCFFFFGGGGGGGGGGGHHHHHHHHHHHHHHHHHGHHGGGGGHHHHHHHHHHH<HHHGGGGHHH:HHHHHHH<H<;HHGGGGGGHHHH9HHGHHHGGGG9GFGGGGH;HH<HHG9GGG9GHHHHHHHH9GGGGHHHHHHGG<GGH<HGGHHHGHHHHHGHHGGGGGGHHHHHHHHHGGGGGHHHHGHHGFGHGHHHHHHHHHHHHGFHFHHHHGGGGGGHGGHHHHHHHHHGGGGGGGHFHHHHGGGGGGGGGGHFHHGGGGHGBGGGGGGGGFFFFFFFBBBAA
@M02197:105:000000000-AN6RF:1:1101:6719:8787 1:N:0:1
AGCGAACCTGTTTCCTCCGCTTATTGATATGCTTAAGTTCAGCGGGTAGTCCTACCTGATTTGAGGTCAAAAGTCAATAAGGAAGACGCCAAAAAAGGCGTCGACGCATTAGAGGCACGGCGCCATTCATTCATGCACTTCAGCGAACGGCGATCATTATCACGCCAAAAGCCTTGTCATGCAAAGTCGAAAGTCGACCGCAAGCCGATTCATTTCAGGAGAGCCCGAGTCCCAGACTTTCGTCCAGGTCTCCGGCAGCCCCCAGTATCCAAGCACCCTATCGAAGCTAATCGAGAGGGGTTGAGAATTTACTGACGCTCAAACAGGCATGCTCCTCGGAACACCGAGGAGCGCAAGGTGCGTTCAAAGATTCGATGATTCAC
+
CCCCCCCCFFFFGGGGGGGGGGGHHHHGHHHHHHHHHHHHHHHGGGGGGHHHHHHHHHHHHHHHGHHHHHHHHHHHHHGHHHHHHHHDGGGGHHHGGGHGGGGGGGGGGGHHHHHGGHGGGGGGGGHHHHHHHHHHHHHHHHHHGGGGGGGGGGGGGGGGGGGGGGGGGGGGGGGGGGFFFFFFFFFFFFFFFFFDEGGGGGGFGGGGGGGGFGHHHGHHHFGGGFGFFHGHHGBHGGGCGHHHHHGGGFCGGHGGCCCCGHHFHHHFCHHHCFFHHGGF/GHHFHHGHHHGHFGGGGHHHHHGHHHHFHHGGGGGHGHEHHHHHHFFHHHGGGGGGHFEEFGCGHHEGFGGHHGFCEEGHFGGGGGGGGGFFFFFFFAA?AA
@M02197:105:000000000-AN6RF:1:1101:9015:8974 1:N:0:1
AGCGAACCTGTTTCCTTCGCTTATTGATATGCTTAAGTTCAGCGGGTAGTCCTACCTGATTTGAGGCCAGATTGTCAAGAAGTGACCGCCACCCAAAGGGCAAGTCGGGGTGAGGCGCGGAAGCGAGCAAGACCGATCGAAGGCGAGGGAAATACAACGCCAAAGGTGCTAGCCGCAAGATACGGGCCAAACCGATGATTTTAAGGGGAGCCGCCTCACGGCAGCAAAAGCCCCCAACTCCAAACCGCAGCGGGCGCGAACCCGAGGGTTTGATGATATCAAGACACTCAAACAGGCATGCCCTCCGGAATACCAGAGGGCGCAAGGTGCGTTCAAAGATTCGATGATTCAC
+
CCCCCBCCFFFFGGGGGGGGGGGHHHHHGHHHHHHHHHHHHHHGGGGGGHHHHHHHHGHHHHHHGHGGHHHHHHHHGHHHGHHHHHHGGGGGHGGHHHHGGGGGHHGGGGECHHHGGGGGGGGHGGGGGFHFFHGGGGGGHGGGGGGGGGGGGGGGGGGGGFFFFFFFFFFFFFFFFFFFFFFFFFFFFFFFFFFDGGGGFFFFFFFCFFFGFFFFBFFGGGFGFFGFFFFFEHHFGC2EFGGGG@E/EGGGGGEEEECF?GGHHGGGBFGHHGFHGGDGHHHHHGGHHHHHGHHHGHGGGGE?FFHHFHGBGHHHFGGE2E5CHGGGGHGGGGGGGFEBFFFFFFFBAAAA
@M02197:105:000000000-AN6RF:1:1101:16405:8921 1:N:0:1
AGCGAACCTGTTTCCTCCGCTTATTGATATGCTTACTTCCTCTAAATGACCAAGATCCTCCGCTTATTGATATGTTCCTCCGCTTATTGATATGCTTACTTCCTCTAAATGACCAAGATCCTCCGCTTATTGATATGCTTAAGTTCAGCGGGTATCCCTACCTGATCCGAGGTCAAACTTAGAAAGTTGGGGGTTGCTGGCAAGCACGCACCGAGACCCTGTAGCGAGGAGTATTACTACGCTTAGAGCACGATGGCATCGCCACTGATTTTAAGACCGATCAGAACTGATGCGGTCCAATACCAAGCAGAGCTTGAGTGTTGTACTGACGCTCGAACAGGCATGCCCCGCGGAATACCACGGGGCGCAATGTGCGTTCAAAGATTCGATGATTCAC
+
CCCDDCCCFFFFGGGGGGGGGGGHHHHHHHHHHHHHHHHHHHHHHFHHHHHHHHHHHHHHHGGGGGHHHHHHHHHHHHHHFFDGGGHHHHHHHHHHH4GHFFFHHHHHHHHHHHHHEHHHHHHHGGGGGHHGHHHHHHHHHFHFFHHHHGGGGGHHHHHHHHHHHHHGHGFFFHHFFFGHHHHHHGGHHGGGGFFGHHHHGGGGGGGGGGGGGGGGGGFGGFGGGGGGGGGGGGGGGFDGHHHHHHGGHHGHHHHGDFGGGHHFHGHHFGHHHGGGGGHHHHHHHFHHGGFGGHHHHHHGHHGHGHHHGHHGFHHHHGHHBHGFGGGGGGGHHGHHHHHHGGHGGGFGGGHHHHHHHGGGFGGGGGHFHHGGGGHGGGGGGGGGGFFFFFFFCBBCB
@M02197:105:000000000-AN6RF:1:1101:18816:9042 1:N:0:1
AGCGAACCTGTTTCCTCCGCTTATTGATATGCTTAAGTTCAGCGGGTATCCCTACCTGATCCGAGGTCAACCTTGAAATAATGGGGGTCGATGGCAAGACTGTCACACACTCCAAGCGAAAGATAAACACTTACTACGCCAGGGAATATGAGATGATCCGCCTTTGAATTTCAGAAGGGAGAATGCGAGCATACTCATCTTCCATGACCAAGCAGTGGTGCTTGAGAGGTATTTAATGACGCTCGAACAGGCATGCCTCCCGGAATACCAGGAGGCGCAATGTGCGTTCAAAGATTCGATGATTCAC
+
CCCCDCDDFFFFGGGGGGGGGGGHHHHHHHHHHHHHHHHHHHHGGGEFHHHHHHHHHHHHHHHGGGGHHHHHHHHHHHHHHHHHHGGGGGGGHGHHHGHHHHHHHHHHGGHHHHHHGGHHHHHHHHHHHHHHHHHGHHHHHHHHHHHHHHHHHHHGHHHHHHGGHHHGHHHHHHHHHHHHHGHGGGHGGHHHHHHHHHHHGHHHGHHGHHHHHHHGHHHHHFHHHHHHHHGGHHHHDGGGGHHGHHHHHHHHHGGGFGGGHHHHHHHHHHHGGGGGHHGHGGGGGGGGGGGGGGGFFFFFFFCCCCC
@M02197:105:000000000-AN6RF:1:1101:20000:9147 1:N:0:1
AGCGAACCTGTTTCCTCCGCTTATTGATATGCTTAAGTTCAGCGGGTAGTCTTGCCTGATTTGAGATCAAACGGTCAAAATGTGTCCTCTCCAAGGAGAGACATTTATAAGCTCCAGTGAACCTCCATCACTGAAGGTTAGCTGGTGGGAAACCACAAGCGTAGATATTTATCACACCCATGGTGCCACCAAACACCGGCAAGCTAATTCATTTAAGAGGAGCTGGCACACAGGCCAACAAGACCCCCAAAGTCCAAGCTCATCATGGCAAGCCACGAGAGTTGAGGTGTTCATGATACTCAAACAGGCATGCCCTTCGGAATAGCCAAAGGGCGCAAGGTGCGTTCAAAGATTCGATGATTCAC
+
DDDDCCBCFFFFGGGGGGGGGGGHHGHHHHHHHHHHHHHHHHHGGGGGGHHHGHHHGHHHHHHGGHHHHHHHGGGGGHHHHHHGHHHHHHHHHGHGFHHGGHHHHHHHHHHHHHHHHHHHHHHHHHHHHHHHHHHHHHHHHHHHHHHGGHHHHHHGHHHHGGGGGHGHHHHHHHGHHGHGHHHHHHHHHGHGHHHHGHGHHGHGHHHHGGHGHHHHHHHHGGHGHHHHGHGGHHHHHHHHHGFGGGHFHHGGFGHHHHGHHHHHHHGHGHHGGHGGHHHHHHHHHGHHHHHHHHHHHHE5HHHHHGFEHHEGFGGECFHHHHFHHHHHGGGGGGHGHFEGGGHGGGGGGGGGFFFFFFFFBABCC
@M02197:105:000000000-AN6RF:1:1101:9676:9178 1:N:0:1
AGCGAACCTGTTTCCTCCGCTTATTGATATGCTTAAGTACAGCGGGTATCCCTACCTGATCCGAGGTCAAACTTAGAAAGTTGGGGGTTGCTGGCAAGCACGCACCGAGACCCTGTAGCGAGGAGTATTACTACGCTTAGAGCACGATGGCACCGCCACTGATTTTAAGACCGATCAGAACTGATGCGGTCCAATACCAAGCAGAGCTTGAGTGTTGTACTGACGCTCGAACAGGCATGCCCCGCGGAATACCACGGGGCGCAATGTGCGTTCAAAGATTCGATG
+
BCCCCCCCFFFFGGGGGGGGGGGHHHGHGHHHHHHHHHHHHFHEGGGGHHH:HHHHH;H<HHG/GG/HHHGHH:GHHHHHHHHHGG/GGGHGH:9HHGHHHGGGG9GFF;GGH;;H<H;G8GGG8HHHH;HHHHGGG9GH;HHH;G8:GGHHHGGHHGHHHGHGGHHGGGGGHGGHHHHHGHGGFGGHHGHHHGFHGHHHHHHHGHHHGGGGHFGGFHHGGGFFGGFGFGFFHFFGEGGGCGEECHHDFD2A2?GGEAGGHHHGEEEEACGGGFFFAFBF?AA?A
@M02197:105:000000000-AN6RF:1:1101:21949:9307 1:N:0:1
AGCGAACCTGTTTCCTCCGCTTATTGATATGCTTAAGTTCAGCGGGTAGTCCTACCTGATTTGAGGCCAGATTGTCAAGAAGTGACCGCCACCCAAAGGGCAAGTCGGGGTGAGGCGCGGAAGCGAGCAGGACCGATCGAAGGCGAGGGAAATACAACGCCAAAGGTGCTAGCCGCAAGATACGGGCCAAACCGATGATTTTAAGGGGAGCCGCCTCACGGCAGCAAAAGCCCCCAACTCCAAACCGCAGCGGGCGCGAACCCGAGGGTTTGATGATATCAAGACACTCAAACAGGCATGCCCTCCGGAATACCAGAGGGCGCAAGGTGCGTTCAAAGATTCGATGATTCAC
+
BBBCCCCCFFFFGGGGGGGGGG?HHHHHFHHHHHHHHHHHHHHGGGGGGHHHHHHHHHHHHHHHGHGGHHHHHHHHHHHHFFFHHHHGGGGGHGGHHHHGGGGGHHGGGGCGHHHGGGGGGGGHGGGGGHHGHHGGGGGGHGGGGBDGGGGGGGGGGGGGGFFFFFFFFFFFFFFFFFFFFFFFGGGGGGGGGFFGGGGFFGGGGGGGGGGGGFGDFFGHHHGHHHHHGGGGGFHG<GFGGDBAGGGGGGGGGGGGGHFCGGGHHGGHHHHHHHHHEFFHHHHHGFEGHHGFFFHHEHFGEEECGHGHHGCHHHHGGGGCGHHHHGGGGHGGGGGGGGGGFFFBFFFAAAAA
@M02197:105:000000000-AN6RF:1:1101:12906:9354 1:N:0:1
AGCGAACCTGTTTCCTCCGCTTATTGATATGCTTAAGTTCAGCGGGTATCCCTACCTGATCCGAGGTCAAACTTAGAAAGTTGGGGGTTGCTGGCAAGCATGCACCGAGACCCTGTAGCGAGGAGTATTACTACGCTTAGAGCACGATGGCACCGCCACTGATTTTAAGACCGATCAGAACTGATGCGGTCCAATACCAAGCAGAGCTTGAGTGTTGTACTGACGCTCGAACAGGCATGCCCCGCGGAATACCACGGGGCGCAATGTGCGTTCAAAGATTCGATGATTCAC
+
DCDDDCDDFFFFGGGGGGGGGGGHHHHHHHHHHHHHHHHHHHHGGGGGHHHHHHHHHHHHHHHGGGG:HHHHHHHHHHHHH<HHGGGGGGH:HHGHHGHHH<H<HHGGGGGGHHHHHHHG:GGGGGFHHHHHHHGGGGGHHHHHHG::GGHHHGGHHHHHHHHHHHHHHHGGHHHHHGHHHHGGGGGHHFHHHHHHGHHHHHHHHHHHHHHGHHFHHFHGGGGGGHGGHHHGHHGHHGGGGGGGHHHHHGHGGGGGGGGDGHHHGGGGHGGGGGGGGGGFFFFFFFBBBBB
@M02197:105:000000000-AN6RF:1:1101:10070:9146 1:N:0:1
AGCGAACCTGTTTCCTCCGCTTATTGATATGCTTAAGTTCAGCGGGTATCCCTACCTGATCCGAGGTCAAACTTAGAAAGTTGGGGGTTGCTGGCAAGCACGCACCGAGACCCTGTAGCGAGGAGTATTACTACGCTTAGAGCACGATGGCACCGCCACTGATTTTAAGACCGATCAGAACTGATGCGGTCCAATACCAAGCAGAGCTTGAGTGTTGTATTGACGCTCGAACAGGCATGCCCCGCGGAATACCACGGGGCGCAATGTGCGTTCAAAGATTCGATGATTCAC
+
BCCCDEECFFFFGGGGGGGGGGGHHHHHGHGHHHHHHHHHHGHGGGGGHHHHHHHHHHGHHHHFGGGHHHHHH8HHHF;HHHHHGGGG:GHHHHGHHGHHHGG;GGGGGGGGHHHHGHHGGGGGGHHHHHHHHHGGGGGHGH;HHGGHGGHHHGGGHGHHHHHHHHGGGGGGHHGHHHHHHHGGGGGHHHHHHHHGGHHHHHHHHHHHHHHGHHHHHHHGGGGGGHHGHHHHHHHHHGGGGGGGHGHHFGFGGGGGGGGGHHHHGGGGHGGGGGGGGGGFFFFFFFCCCCC
@M02197:105:000000000-AN6RF:1:1101:12128:9408 1:N:0:1
AGCGAACCTGTTTCCTCCGCTTATTGATATGCTCCTCCGCTTACTTCCTCTAAATGACCAAGCTCCTCCGCTTATTGATATGCTACCTTACTTCCTCTAAATGACCAAGATCCTCCGCTTATTGATATGCTTAAGTTCAGCGGGTATCCCTACCTGATCCGAGGTCAAACTTAGAAAGTTGGGGGTTGCTGGCAAGCACGCACCGAGACCCTGTAGCGAGGAGTATTACTACGCTTAGAGCACGATGGCACCGCCACTGATTTTAAGACCGATCAGAACTGATGCGGTCCAATACCAAGCAGAGCTTGAGTGCTGTACTGACGCTCGAACAGGCATGCCCCGCGGAATACCACGGGGCGCAATGTGCGTTCAAAGATTCGATGATTCAC
+
ABCDCCCCFFFFGGGGGGGGGGGHHGHHHHHHHHHHHHGGGGGHHHHHHHHHHHHGHHHHHHGHHHHHHGGGGGHHHHHHHHHHHHHHHHHHHHHHHHHHHGHHHHHHHHHHHHHHGGGGGHHHHHHHHHHHGHHHHHHHHGGGFGHHHHHHHH;H<0HHGGGGGHHHHHHHHGHDHHH<HHDGGFGGHHHHGGFGGGGGGGGGGGDGGGGGFFFFFFFFFFFFFFFFFFFFFGFF:0;.=.:/CC;---CCGHHGGHGHHHHHHGGGGGHGHHHHHGGHGFGGGGHGHHHHGHGHHHHHHHHHGHHHHHHHHHHFGGEGGGGHHGHHHHHHHHGGGGGFGGHHHHHHHGGGGGGGGDHHHHGEEGHGGGGGGGGGFFFFFFFFABABB
@M02197:105:000000000-AN6RF:1:1101:15127:9380 1:N:0:1
AGCGAACCTGTTTCCTCCGCTTATTGATATGCTTAAGTTCAGCGGGTAGTCCTACCTGATTTGAGGTCAAATATGATGCAAGGTTTTGTCCGAAGACCATTGTAAGCGGACTTTGAGGGTCGGACGACAGCGCTACGTCATTATCACACTGATGTCCGGAAGCCAAAGGTTGAATTCCGCTGATGCATTTGAGAGGAGCCGACCTTCGCCAGCACGCTCCAAGTCCGAGCCCCGAATAGAAACAAATCGATTCGGGGTTGAGAATTTAATGACACTCAAACAGGCATGCTCCTCGGAATACCAAGGAGCGCAAGGTGCGTTCAAAGATTCGATGATTCAC
+
?ABBB3DDFFFFGGGGGGGGGGGHFHCHHHHHHHGHHHHHGHHGGGCEGHHHHHHHHHGFHHHHGHHHHHHGGHHHHHFFHHGHHHGHHHHGGGGGHHHHFHHBHHHGGGGGHHHGGGGGHGGGGGGGGGFGGGGGGHHGHHHHHHHHHHHHHHHHHGGGFGHHHHHHGHHGHHHHHGGHHHHHHHGHGGGGGGFDFGGGHHGFFGGGHHGFFFGHGFFHHGFFFFHFFFFFFFFFFHHHHHGGHHHHGGFGEGGCCFHHHFGDHFGGHFGHFGGHHGG3HHHHHHHGGGGGGHGFHG5HHHGHEDFGEFBHGGGGGHGCGGFGGGGFFFFFFFFAAA>A
@M02197:105:000000000-AN6RF:1:1101:3765:9388 1:N:0:1
AGCGAACCTGTTTCCTCCGCTTATTGATATGCTTAAGTTCAGCGGGTAGTCCTACCTGATTTGAGGTCAAATATGATGCAAGGTTTTGTCCGAAGACCATTGTAAGCGGACTTTGAGGGTCGGACGACAGCGCAACGTCATTATCACACTGATGTCCGGAAGCCAAAGGTTGAATTCCGCTGATGCATTTGAGAGGAGCCGACCTTCGCCAGCACGCTCCAAGTCCAAGCCCCGAATAGAAACAAATCGATTCGGGGTTGAGAATTTAATGACACTCAAACAGGCATGCTCCTCGGAATACCAAGGAGCGCAAGGTGCGTTCAAAGATTCGATGATTCAC
+
CCCCCCCCFFFFGGGGGGGGGGGHHHHHHHHHHFHHHHHHHHHGGGGGGHHHHHHHHHFFHFFFGHHHHHHFHHHHHHHHHHGDGHGHHHHGGGGGHHHHHHHGHHHGGGGGHHHHGHGDHGGGGGFGFCFDCGGGGHHGHHHHHHHHHHHHHFHHHGGGGHHFHHHHHHHHHGGGGGHGHGHGGGGGGGGHHGFGGGGGGFGGGFFGFEGGFFGHGFGFHHFFGGHGGFFHHHFHFHHHFGHGHHHGGG?GGGGG2FHGGHHHHHHHHHHHGDAGHHFGHHFHHHHHGFGGGHGGHHHHHFHHGGGGGHFHHGGGGHGGEBGB5GGGBFFFFFFBBAAA
@M02197:105:000000000-AN6RF:1:1101:11215:9602 1:N:0:1
AGCGAACCTGTTTCCTCCGCTTATTGATATGCTTAAGTTCAGCGGGTAGTCCTACCTGATTTGAGGTCAAATATGATGCAAGGTTTTGTCCGAAGACCATTGTAAGCGGACTTTGAGGGTCGGACGACAGCGCAACGTCATTATCACACTGATGTCCGGAAGCCAAAGGTTGAATTCCGCTGATGCATTTGAGAGGAGCCGACCTTCGCCAGCACGCTCCAAGTCCAAGCCCCGAATAGAAACAAATCGATTCGGGGTTGAGAATTTAATGACACTCAAACAGGCATGCTCCTCGGAATACCAAGGAGCGCAAGGTGCGTTCAAAGATTCGATGATTCAC
+
ABBBBBBBFFFFFGGGGGGGGGEFHHHG55DGHGHHHHHHHHHGGGEFGHHHHHHHHHFHGHHHGGHHGHHHHHHHHGHFFHEBGHGHFGHEGGGGHHHHHGGHHHHGGGGGHHHFGGGFHGGGGGGCGFHCGGGDFGFFFGHHHHHHHHHGHGHHHGGGGHHHHHGHHEHHHGGGGDHFHGGGGGHGGHHHGHGEGGGGFBFCFFFDFDFDFFFFFFFHGGFFFFGFFCGHHFGF4GFHHGHGHG1HGF?@CGGHHHHHHHHEEHFHGHHGB5GGHFFGHHHFFHHHF?GCGHFGGHHFBGFHEGCGGCHHFGGGGHGGGGGFFGGGFFFFFFFAA>>A
@M02197:105:000000000-AN6RF:1:1101:21527:9628 1:N:0:1
AGCGAACCTGTTTCCTCCGCTTATTGATATGCTTAAGTTTAGCGGGTAGTCCTACCTGATTTGAGGTCAAATATGATGCAAGGTTTTGTCCGAAGACCATTGTAAGCGGACTTTGAGGGTCGGACGACAGCGCAACGTCATTATCACACTGATGTCCGGGAGCCAAAGGTTGAATTCCGCTGATGCATTTGAGAGGAGCCGACCTTCGCCAGCACGCTCCAAGTCCAAGCCCCGAATAGAAACAAATCGATTCGGGGTTGAGAATTTAATGACACTCAAACAGGCATGCTCCTCGGAATACCAAGGAGCGCAAGGTGCGTTCAAAGATTCGATGATTCAC
+
BCBCCCCCFFFFGGGGGGGGGGGHHHGHHHHHHHHHHHHHHHHGGGGGGHHHHHHHHHHHHHHHGHHHFHHHHHHHHHHHGHGGHHGHHHGGGGGGHHHHHHHGHHHGGGGGHHHFGHGGHGGGGGGGGGHGGGGGGHHGHHHHHHHHHHHHHHHHHGGGGHGHHHHHHHHHHGGGGGHGGHHHHHHHHHHHHHGGGGGGHHGGGGGGHHGGGGGHHFFHHHGHGGHGGGFHHHHGHHHHGHGGHHHHGFCGGGGHHHFHHHFG5FHHHFHHGHGHHHHHHHHHHHHHGGGCGGHHHHFGHHHHGGCGGHHBHGGGGGGGGGGGGGGCFFFFFFD?BBAB
@M02197:105:000000000-AN6RF:1:1101:10501:9509 1:N:0:1
AGCGAACCTGTTTCCTCCGCTTATTGATATGCTTAAGTTCAGCGGGTAGTCCTACCTGATTTGAGGCCAGATTGTCAAGAAGTGACCGCCACCCAAAGGGCAAGTCGGGGTGAGGCGCGGAAGCGAGCAAGACCGGTCGAAGGCGAGGGAAATACAACGCCAAAGGTGCTAGCCGCAAGATACGGGCCAAACCGATGATTTTAAGGGGAGCCGCCTCACGGCAGCAAAAGCCCCCAACTCCAAACCGCAGCGGGCGCGAACCCAAGGGTTTGATGATATCAAGACACTCAAACAGGCATGCCCTCCGGAATACCAGAGGGCGCAAGGTGCGTTCAAAGATTCGATGATTCAC
+
BCCCBBCDFFFFGGGGGGGGGGGHHHHHHHHHHHHHFHHHHHHGGGGGGHHHHHHHHHGHHHHHGHGGHHHHHHHHHHHHGGHHGHHGGGGGHGGHHHHGGGGGHHGGGG<DHHHGGGGGGGGHGGGGGGHHHHGGGFGGGGGHGGGGGGGGGGGGGGGGGFFFFFFFFFFFFFFFFFFGFFGGGGGFFFFGGGGGGGFFFFHHGGGFFGGGGGGFFFGHHHHGHGHGGGGGGHHG2EHGGGGGGGGGGGGGGGCGGHGFGGHHHGGHHHHHHHHHGDBHHGHGGFFHHHHGHHHHHHGGGGGFGHHHHHGHHHHCGGGGGHHHHGGGGHGGGGGGGGGGFFFFFFFAAA>>
@M02197:105:000000000-AN6RF:1:1101:23734:9650 1:N:0:1
AGCGAACCTGTTTCCTCCGCTTATTGATATGCTTAAGTTCAGCGGGTAGTCCTACCTGATTTGAGGTCAAATATGATGCAAGGTTTTGTCCAAAGACCATTGTAAGCGGACTTTGAGGGTCGGACGACAGCGCAACGTCATTATCACACTGATGTCCGGAAGCCAAAGGTTGAATTCCGCTGATGCATTTGAGAGGAGCCGACCTTCGCCAGCACGCTCCAAGTCCAAGCCCCGAATAGAAACAAATCGATTCGGGGTTGAGAATTTAATGACACTCAAACAGGCATGCTCCTCGGAATACCAAGGAGCGCAAGGTGCGTTCAAAGATTCGATGATTCAC
+
CCDDCDDDFFFFGGGGGGGGGGGHHHHHHHHHHHHHHHHHHHHGGGGGGHHHHHHHHHHHHHHGGHHHHHHHHHHHHHHHHHGBGHGHGHHHHGHHHHHHHHHHHHHGGGGGHHHHGHFGHGGGGGGGGGHGGGGGGHHFHHHHHHHHHHHHHHHHHGGGHHHHHHHHHHHHHHHHHHHHHHHHHHGGGHHHHHGGGGGGHHGFGGGGHHGGGGGFHHHHHGHFGHHGGGGHHHHHGHHHGHHGHHHHGGGGGGGHGHHHGHHHHHHF5HHHHGGHHHHFHHHEHHHHGGGGGHHHHHHGHHHHGGFGGHGHGGGGGGGGGGGGGGGGFFFFFFFCCCCC
@M02197:105:000000000-AN6RF:1:1101:4019:9525 1:N:0:1
AGCGAACCTGTTTCCTCCGCTTATTGATTTGCTTAAGTTCAGCGGGTAGTCCTACCTGATTTGAGGTCAAATATGATGCAAGGTTTTGTCCGAAGACCATTGTAAGCGGACTTTGAGGGTCGGACGACAGCGCAACGTCATTATCACACTGATGTCCGGAAGCCAAAGGTTGAATTCCGCTGATGCATTTGAGAGGAGCCGACCTTCGCCAGCACGCTCCAAGTCCAAGCCCCGAATAGAAACAAATCGATTCGGGGTTGAGAATTTAATGACACTCAAACAGGCATGCTCCTCGGAATACCAAGGAGCGCAAGGTGCGTTCAAAGATTCGATGATTCAC
+
CCCCBBCCFFFFGGGGGGGGGGGHHHHHHGHHHHGHGHHHHHHGCCEEFFFHHHHHHGHHHHGGEHHHHHGHHHHHHHGHHHGHFHGHHHHGGGGGHHHHHGGHHHHGGCGFHGHHGGGFHGGGGGGGGGHFGGGGGHHGHHHHHHHHHHGHHHHHHGGGGGHHHGHHHHGHHGFFGGGGGGGHHHHGGGGGHHGGGGGGFGFFFFFFFGGGFFFFGFGHHHFHFGHGFEEAHFHHFHFHHGFGGC1HEC@CGGGHHHHFHFGHFFDHFHHGGAFFGFHFGHHGHHEH?EGEGHGHHGHHHHG3GGCGGGFFFEGGFHFGFGGGGGGGFFFFFFFAAA3A
@M02197:105:000000000-AN6RF:1:1101:22958:9824 1:N:0:1
AGCGAACCTGTTTCCTCCGCTTATGATATGCTTAAGTTCAGCGGGTAGTCCTACCTGATTTGAGGTCAAAAGTCAATAAGGAAGACGCCAAAAAAGGCGTCGACGCATTAGAGGCACGGCGCCATTCATTCATGCACTTCAGCGAACGGCGATCATTATCACGCCAAAAGCCTTGCCATGCAAAGTCGAAAGTCGACCGCAAGCCGATTCATTTCAGGAGAGCCCGAGTCCCAGACTTTCGTCCAGGTCTCCGGCAGCCCCCAGTATCCAAGCACCCTATCGAAGCTAATCGAGAGGGGTTGAGAATTTACTGACGCTCAAACAGGCATGCTCCTCGGAACACCGAGGAGCGCAAGGTGCGTTCAAAGATTCGATGACTCAC
+
BBBBB@DBFFFFGGGGGGGGGG?HHHHHHHGHHHHHDGHGHHGGGGCGHHHHFHHHHHHHHHFGGGHHHHEHGHHFHBGHGHFFHHGGGGGHHHEFGHGGGGGGGGCGGHHEGHGGHGGGGGGDGHGFFHHHHGHHHHHHHHHGGCGGFGGGGGGGGGGGGFFGGFBG?FGGFGGGGFFFFFFFFFFFFFFFFFFFGGGGGGGEGGGFGGFFFFGGHHHHGGFFFFHHGFHHFHGEA<-GHGACFFGGCCGGHGGGGFDEBDHHHHHGHGEEFBHGGHFEFGFHHHFHGFGHHGGGGHHHHHGHHFBHHHGGGGCHGHHHFGHHHGHHHEEAGECGHG?FFGGGHHGGGGGHHHHGGCGGGGGGGGGGGC4FFFFFFBAAA?
@M02197:105:000000000-AN6RF:1:1101:12438:9914 1:N:0:1
AGCGAACCTGTTTCCTCCGCTTATTGATATGCTTACTTCCTCTAAATGACCAAGATCCTCCGCTTATTGATATGCTTACTTCCTCTAAATGACCAAGATCCTCCGCTTATTGATATGCTTAAGTTCAGCGGGTATCCCTACCTGATCCGAGGTCAAACTTAGAAAGTTGGGGGTTGCTGGCAAGCACGCACCGAGACCCTGTAGCGAGGAGTATTACTACGCTTAGAGCACGATGGCACCGCCACTGATTTTAAGACCGATCAGAACTGATGCGGTCCAATACCAAGCAGAGCTTGAGTGTTGTACTGACGCTCGAACAGGCATGCCCCGCGGAATACCACGGGGCGCAATGTGCGTTCAAAGATTCGATGATTCAC
+
BBCCCCDDFFFFGGGGGGGGGGGHHHGHHHHHHHHHHHHHHHHHHGHHHHHHHHHHHHHHHGGGGGHHHHHHHHHHHHHHHHHHHHHHHHHHHHGHHHHHHHHHGGGGFHHHHHHHHHHHHHHHHHHHHGGG?DHHHHHHHHHHHHHHGGGGG9HHGHH9HGGHHGF<HHGGGEEFHHHFGHHGHHHGG:GG:5G;GGG:G:GGGGGGGG7FFFFFFFFFFFF7FFFFFFFFDEFF:-CGGFEHHHHHFHHGHGGGGGHGHHHHHHHFFGGGGHHFGHHG2HGHHHGHHHHHHGHHHGHGFFHFHGGGGGGHHGHHHHHGHGHGGCGGGGGHHHHGHGGGGGGGGGHFHHGGGGHGGGGGGGGGGFFFFFFFABBBA
@M02197:105:000000000-AN6RF:1:1101:20829:9939 1:N:0:1
AGCGAACCTGTTTCCTCCGCTTATTGATATGCTTAAGTTCAGCGGGTAGTCCTACCTGATTTGAGGTCAAATATGATGCAAGGTTTTGTCCGAAGACCATTGTAAGCGGACTTTGAGGGTCGGACGACAGCGCAACGTCATTATCACACTGATGTCCGGAAGCCAAAGGTTGAATTCCGCTGATGCATTTGAGAGGAGCCGACCTTCGCCAGCACGCTCCAAGTCCAAGCCCCGAATAGAAACAAATCGATTCGGGGTTGAGAATTTAATGACACTCAAACAGGCATGCTCCTCGGAATACCAAGGAGCGCAAGGTGCGTTCAAAGATTCGATGATTCAC
+
ABCCDDDDFFFFGGGGGGGGGGGHHHHHHHHHHHHHHHHHHHHGGGGGGHHHHHHHHHHHHHHHGGHHHHHHHHHGHHHHHHGHHHGHHHHGGGGGHHHHHHHHHHHGGGGGHHGHGHGGHGGGGGGGGGHGGGGGGHHGHHHHHHHHHHHHGHHHHGGGGHHHHHHHHHHHHGGGGGHGGGHHGHHGGGGGGFGGGFGGHGGGGFGGHFGGGGGHHGHHFGGFGGHGGFFFGHHFHHHHGHHGHHFHGGCCGGEHHHHHHHHHGHHHFHHHHGGHHHHHHHHGHHEHDGGGGHHEHHFHHHHHEEGGGHHHHGGGGHGGGGGGGGGGFFFFFFFCBCCC
@M02197:105:000000000-AN6RF:1:1101:25126:9985 1:N:0:1
AGCGAACCTGTTTCCTCCGCTTATTGATATGCTTAAGTTCAGCGGGTAGTCCTACCTGATTTGAGGCCAGATTGTCAAGAAGTGACCGCCACCCAAAGGGCAAGTCGGGGTGAGGCGCGGAAGCGAGCAAGACCGATCGAAGGCGAGGGAAATACAACGCCAAAGGTGCTAGCCGCAAGATACGGGCCAAACCGATGATTTTAAGGGGAGCCGCCTCACGGCAGCAAAAGCCCCCAACTCCAAACCGCAGCGGGCGCGAACCCAAGGGTTTGATGATATCAAGACACTCAAACAGGCATGCCCTCCGGAATACCAGAGGGCGCAAGGTGCGTTCAAAGATTCGATGATTCAC
+
CCCCCCCCFFFFGGGGGGGGGGGHHHHHHHGHHHHHHHHHHFHGGGGGGHHHHHHHHHHHHHHHGHGGHHHHHHHHHGHHHHGHHHHGGGGGHGGHHHHGGGGGHHGGGG@DHGHGGGGGGGDHGCGGGHFFFHGGGGGGHGGHGGGGGGFGFGGGGGGGGFFFFFFFFFFFFFFFFFFFFFFFFFFFGFFFFFFFGFFFFFFHGGFFGFFFFFFBGGGHGHHGHFFFGGFGFFFHGHBGGC/DGGFGCGGFFGGGGFEEHHFHHGGHHGHGHHHHGHFHHHHFG@GHHGHHHEHGHHGGGFE?CGHHFHGHHHHHGGGGFHFFHCGGGGGGGGGGGGGFBFFFFFFABBAA
@M02197:105:000000000-AN6RF:1:1101:24257:10021 1:N:0:1
AGCGAACCTGTTTCCTCCGCTTATTGATATGCTTAAGTTCAGCGGGTATCCCTACCTGATCCGAGGTCAAACTTAGAAAGTTGGGGGTTGCTGGCAAGCACGCACCGAGACCCTGTAGCGAGGAGTATTACTACGCTTAGAGCACGATGGCACCGCCACTGATTTTAAGACCGATCAGAACTGATGCGGTCCAATACCAAGCAGAGCTTGAGTGTTGTACTGACGCTCGAACAGGCATGCCCCGCGGAATACCACGGGGCGCAATGTGCGTTCAAAGATTCGATGATTCAC
+
BBCCCCCCFFFFGGGGGGGGGGGHHHGHHHHHHHHHHHHHHHHGGGGGGHHHHHHHHHHHHHHGGGGHHHHHHHHHHGHHHHGHGGGGGGHHHHGHHGH<HGGGGGGGGGGGHHHHHHHGFGGGGHGHHHGHHHGGGGGHHHHHHGG:GGHHHGGHHHHHHGHHHGHGGGGGGHHHHHHHGGGGGGGHHHHHHHGFGHHHHHHHHHHHHHHGFGFFHGHFGGGFFGHGGHHGHHHHHGGGGGGGHFFHHHGGEEGGGGGGHHGHGGGGHGGGGGGGGGGFFFFFFFBBAA?
@M02197:105:000000000-AN6RF:1:1101:11074:10131 1:N:0:1
AGCGAACCTGTTTCCTCCGCTTATTGATATGCTTAAGTTCAGCGGGTAGTCCTACCTGATTTGAGGTCAAATATGATGCAAGGTTTTGTCCGAAGACCATTGTAAGCGGACTTTGAGGGTCGGACGACAGCGCAACGTCATTATCACACTGATGTCCGGAAGCCAAAGGTTGAATTCCGCTGATGCATTTGAGAGGAGCCGACCTTCGCCAGCACGCTCCAAGTCCAAGCCCCGAATAGAAACAAATCGATTCGGGGTTGAGAATTTAATGACACTCAAACAGGCATGCTCCTCGGAATACCAAGGAGCGCAAGGTGCGTTCAAAGATTCGATGATTCAC
+
CBCCCDDEFFFFGGGGGGGGGGGHHHHHHHHHHHHHHHHHHHHGGGGGGHHHHHHHHHHHHHHHGFHHHHHHHHHHHHHHHHGHHHGHHHHGGGGGHHHHHGHHHHHGGGGGHHHHGHGGHGGGGGGGGGHGGGGGGHHGHHGHHHHHHHHHHHHHHGGGHHHHHHHHHHHHHGGGHGHGHHHHHHHHGHHHGHGGGGGGGGGFGGGGHHGGFGGHHGHHHHHHFHHGGGGHGHHHHHHHHHHGHHGHGGGCGGGGHHHHHHHHHHHHHHHHHHGHHHHHGHHHGHHHGGGGGHHGHHHHHHHHGGGGGHHHHGGGGGGGGGGGGGGGFFFFFFFCCCBB
@M02197:105:000000000-AN6RF:1:1101:14372:10287 1:N:0:1
AGCGAACCTGTTTCCTCCGCTTATTGATATGCTTAAGTTCAGCGGGTATCCCTACCTGATCCGAGGTCAAACTTAGAAAGTTGGGGGTTGCTGGCAAGCACGCACCGAGACCCTGTAGCGAGGAGTATTACTACGCTTAGAGCACGATGGCACCGCCACTGATTTTAAGACCGATCAGAACTGATGCGGTCCAATACCAAGCAGAGCTTGAGTGTTGTACTGACGCTCGAACAGGCATGCCCCGCGGAATACCACGGGGCGCAATGTGCGTTCAAAGATTCGATGATTCAC
+
CCCCCCCCFFFFGGGGGGGGGGGHHHHHHHHHHHHHHHHHHHHGGGGGHHHHHHHHHH<:H;HGGGG:HHHHHHHGHHHHH<HHGGGGGGH:GH9HHGH<HGG;GGGGGGGGHHHHHHHGGGGGGHGHHHHH<GDGGGGHHHHFHGGHGGHHHGGHHHHHHHHGGGHGGGGGGGGHHGGGGGGGGFFHHFHFGFFFGGFHHFHHHFFHFGFGHGBGFFFGGGGFFGFFGGFG9HHHFGFGGEGEFHFGFFDGEFGGGGFEE5DHGGGFHGGDGGGFGFGFFFFFFFA@BBB
@M02197:105:000000000-AN6RF:1:1101:21723:10377 1:N:0:1
AGCGAACCTGTTTCCTCCGCTTATTGATATGCTTACTTCCTCTAAATGACCAAGATCCTCCGCTTATTGATATGCTTACTTCGTCTAAATGACCAAGATCCTCCGCTTATTGATATGCTTAAGTTCAGCGGGTATCCCTACCTGATCCGAGGTCAAACTTAGAAAGTTGGGGGTTGCTGGCAAGCACGCACCGAGACCCTGTAGCGAGGAGTATTACTACGCTTAGAGCACGATGGCACCGCCACTGATTTTAAGACCGATCAGAACTGATGCGGTCCAATACCAAGCAGAGCTTGAGTGTTGTACTGACGCTCGAACAGGCATGCCCCGCGGAATACCACGGGGCGCAATGTGCGTTCAAAGATTCGATGATTCAC
+
DDDCDDDDFFFFGGGGGGGGGGGHHHHHHHHHHHGHHHHHHHHHHHHHHHHGHHHHHHHHHGGGGGHHHHHHHHHHHHHHHHGHGHHEGGHHHHHHHHHHHHHHGGGGEHHHGHHHHHHHHHGHHHHHHGGGGCHHHHHHHHHGH<H;HGGGG:HHHHGHFDDGFGF<HHFG:GGG:HHH9HHGHHHGG;GGG:AGGGG:GGGGHGGGGFFFFFFFFF:FFFFFFF9FFFFFAAFF@@GGGHHHHHHHFG1HHGGGGGHFBHHFGGHFGGGGGHHGHHHHHHGHHHHHGHGGEFFGHGEGBDHHGGGGGGGHGGHHFGHHFHHGE?GGGGHHGHHHGGGGGGGGGFFFHGGFEGHGGGGGFGGFGFFFFFFF?AA>A
@M02197:105:000000000-AN6RF:1:1101:7069:10464 1:N:0:1
AGCGAACCTGTTTCCTCCGCTTATTGATATGCTTAAGTTCAGCGGGTAGTCCTACCTGATTTGAGGTCAAATCTGATGAAAGGTTTGTCCGAAGACCATTGTAAGCGGACTTTGAGGGTCAGACAACAGTGCAACGTCATTATCACACTGATGTCTGGAAGCCAAAGGTTGAATTCCGCTGATGCATTTGAGAGGAGCCGACCTTCGCCAGCACACTCCAAGTCCAAGACCCGAATAGAAACAAATCAATCGGGGTTGAGAATTTAATGACACTCAAACAGGCATGCTCCTCGGAATACCAAGGAGTGCAAGGTGCGTTCAAAGATTCGATGATTCAC
+
DDDDDCCCFFFFGGGGGGGGGGGHHHHHHHGHHHHHHHHHHGHGGGGGGHHHHHHHHHHHHHHHGHHHHHHHHHHGHHHHHHHHGHFHHHGGGGGHHHHHHFHHGGGEGGGHHGHGGGGHHGFHGHHHHGFGHHHHHHGHHHHHHHHHHHFGHHHHHHHHHGHGHHHHHHHFHGHHFHGGHGHGHHHHGGHHHHGHGHEFFDCFGGGFDDFGGFGGHHHHHHHGGHHGHFFHHHHHGHHHHHHHFFEGEEGGGHHFGHHGHG5GFEHGFEHGF5FH5GHHHHHHGHGGGGDGHHHE5FFFGGHHHHBHHHFE2EGHGCFFDDFE4BFFFFF5FBA3>A
@M02197:105:000000000-AN6RF:1:1101:16018:10449 1:N:0:1
AGCGAACCTGTTTCCTCCGCTTATTGATATGCTTAAGTTCAGCGGGTATCCCTACCTGATCCGAGGTCAAACTTAGAAAGTTGGGGGTTGCTGGCAAGCACGCACCGAGACCCTGTAGCGAGGAGTATTACTACGCTTAGAGCACGATGGCACCGCCACTGATTTTAAGACCGATCAGAACTGATGCGGTCCAATACCAAGCAGAGCTTGAGTGTTGTACTGACGCTCGAACAGGCATGCCCCGCGGAATACCACGGGGCGCAATGTGCGTTCAAAGATTCGATGATTCAC
+
CDCDDDCEFFFFGGGGGGGGGGGHHHHHHHHHHHHHHHHHHHHGGGGGHHHHHHHHHHHHHHHGGGGHHHHHHHHHHHHHH<HHGGGGGGHHHHGHHGHHHGGGGGGGGGGGHHHHHHHGGGGGGHHHHHHH<HGGGGGHHHGHHGGHGGHHHGGGHGGHHHHHHGGGGGGGHHHHHHHHHHGGGGGHHHHHHHHHGHHHHHHHHHHHGHHGHHHFHHHGGGGGGGHGHHHGHHHHHGGGGGGGHHHHHHHGGGGGGGGGHHHHGGGGGGGGGGGGGGGFFFFFFFCBBAA
@M02197:105:000000000-AN6RF:1:1101:3910:10476 1:N:0:1
AGCGAACCTGTTTCCTCCGCTTATTGATATGCTTAAGTTCAGCGGGTAGTCCTACCTGATTTGAGGTCAGATTTGTCATTATATTTCAAGTCTTGTTCCCCAAGACATACCTTTTCTGTAGGAGCTTCTCCATAATTGAAGTCACTCTACTCACAGCTTTCACATCTAACGTAGATAATTATCACATTAGTGTTACTGAGCCATAATCTATCAGAAAAGCTCATCCATTCAAGAGGAGCCAACAAGCAACCTAAGCTGCGCCAGCAATTATCCTCCAACTCCAACTTCACCTTAGCATAAATGCTAAAAGGCAGTTGAGAATTTCATGACACTCAAACAGGCATGCTCCTCGGAATACCAAGGAGCGCAAGGTGCGTTCAAAGATTCGATGATTCAC
+
BBABB?BBFFFFGGGGGGGGGGDHHHCHHFBGHHGHFHHHGFGEGFEGGHHHH5FHHFCGHHHHGHFGHHHHHHHHHFHHHH5GHHHHHHHHGHHHGHHHHHGHHHFHGGHGHHHHFDFHFHHHHHHHHFHHHHGHHGHHHHHHHFFGFFHHHHHHHHHHHHHHHFHHGHGHHHGHHGHHHHGHHHHHHHHHHHHGHHGHHHHHHHHHHHHHHHHHHHHGHHHHHHHHHHHFFHHFFFEHFGHHGGHGHHEHHHDCGGGFEHHFFHGHHGAEBFFHFFB3HHFHFG3EGHCHGHEHHG4HGBHGEHHHHGHGGGDHHHFGF5FFGE5HHGAF5FGGFBHHGHHEHEEEEDFFEFF5FHGHHDFGGCFHHGGGGGGGGGDGBFFGBFFFFFFFA3BA>
@M02197:105:000000000-AN6RF:1:1101:16676:10482 1:N:0:1
AGCGAACCTGTTTCCTCCGCTTATTGATATGCTTAAGTTCAGCGGGTAGTCCTACCTGATTTGAGGTCAAATATGATGCAAGGTTTTGTCCGAAGACCATTGTAAGCGGACTTTGAGGGTCGGACGACAGCGCAACGTCATTATCACACTGATGTCCGGAAGCCAAAGGTTGAATTCCGCTGATGCATTTGAGAGGAGCCAACCTTCGCCAGCACGCTCCAAGTCCAAGCCCCGAATAGAAACAAATCGATTCGGGGTTGAGAATTTAATGACACTCAAACAGGCATGCTCCTCGGAATACCAAGGAGCGCAAGGTGCGTTCAAAGATTCGATGATTCAC
+
CCCCCCCCFFFFGGGGGGGGGGGHHHHHHHHHHHHHHHHHGHGGGGGGGHHHHHHHHHHHHHHHGHHHHHHHHHGHHHHHHHGHHHGHHHHGGGGGHHHHHHHHHHHGGGGGHHHHGHGDHGFGGGGGGGHGGGGGGHHGHHGHHHHHHHHHHHHHHGHGGHHHHHHHHHHHHGGGGGHHGGHHHGHHHHGHHHGGHHGGHGFFGGGGHHGGFFGHFFFFHHHFGGHGGFFFFHGFHGGHHHFGHHFHGGGGGGGGHEGHHHHHFDHHFHHHHHGGHHHHHHGHGHHHGGGGGHHHHFHHHHHHGGFEGHHHHGGGGHGGGGGGGGGEFFFFFFFBBBB?
@M02197:105:000000000-AN6RF:1:1101:24784:10621 1:N:0:1
AGCGAACCTGTTTCCTTCGCTTATTGATATGCTTAAGTTCAGCGGGTATCCCTACCTGATCCGAGGTCAAACTTAGAAAGTTGGGGGTTGCTGGCAAGCACGCACCGAGACCCTGTAGCGAGGAGTATTACTACGCTTAGAGCACGATGGCACCGCCACTGATTTTAAGACCGATCAGAACTGATGCGGTCCAATACCAAGCAGAGCTTGAGTGTTGTACTGACGCTCGAACAGGCATGCCCCGCGGAATACCACGGGGCGCAATGTGCGTTCAAAGATTCGATGATTCAC
+
CCCCCCCCFFFFGGGGGGGGGGGHHHHHHHHHHHHHHHHHHHHGGGGGHHHHHHHHHHH<HHHGGGGHHHHHH:HHHHHHHHHHGGGG:FHHHHGHHGHHHGGGGGGGCGGGHHHHHHHGGGGGGHGHHHHHHHGGGGGHHHHHHGGGGGHHHGGGHHHHHHHHHGHGGGGGHHHGGGHHHHGGGGGHHGHHHHHHGHHHHHHHHHHHHHHGHHHHHHHGGGGGGHHGHHHHHHHHHGGGGGGGGHHHHHEGGGGGGGGGHFHHGGGGHGGGGGGGGGGFFFFFFFBCCCC
@M02197:105:000000000-AN6RF:1:1101:24654:10539 1:N:0:1
AGCGAACCTGTTTCCTCCGCTTATTGATATGCTTAAGTTCAGCGGGTAGTCCTACCTGATTTGAGGTCAAATATGATGCAAGGTTTTGTCCGAAGACCATTGTAAGCGGACTTTGAGGGTCGGACGACAGCGCAACGTCATTATCACACTGATGTCCGGAAGCCAAAGGTTGAATTCCGCTGATGCATTTGAGAGGAGCCGACCTTCGCCAGCACGCTCCAAGTCCAAGCCCCGAATAGAAACAAATCGATTCGGGGTTGAGAATTTAATGACACTCAAACAGGCATGCTCCTCGGAATACCAAGGAGCGCAAGGTGCGTTCAAAGATTCGATGATTCAC
+
CCDCCDCDFFFFGGGGGGGGGGGHGGHHHHHHHHHHHHHHHHHGGGGGGHHHHHHHHHHHHHHHGHHHHHHHHHHHHHHHHHGGHHGHHHHGGGGGHHHHHGHHHHHGGGGGHHHHGHGGHGGGGGGGGGHGGGGGGHHGHHHHHHHHHHHHHHHHHGGGGHHHHHHHHHHHHGGGGGHHHHHHHHHGGHHHHHGGGGGGHGGGGGGGHHGGGGGHGHHHHHGFGGHFGGGHHHHHHHHHHHHGHHHHGGGGGGGHHHHHHHHHFHEHHHHHGHGGHHHHHHHHHHHHGGGGGHHGHHHHGHHHGGGGGGHHGGGGGHGGGGGGGGGGFFFFFFFCCBAC
@M02197:105:000000000-AN6RF:1:1101:14556:10778 1:N:0:1
AGCGAACCTGTTTCCTCCGCTTATTGATATGCTACCTTACTTCCTCTAAATGACCAAGATCCTCCGCTTATTGATATGCTCCTCCGCTTATTGATATGCTTACTTCCTCTAAATGCCCAAGACCCTCCGCTTATTGATATGCTTACTTCCTCTAAATGACCAAAGATTCGATGATTCAC
+
>AADDAGDFFFFGGGGGCFGGGGGHGGGFHHHHGFHHFFHHHFHHHHHHEHHHHHHGFHHHHGFHGHGGHHFFFHHHHHHEFGHHGHGGGHHHGHHHFGDFHHGGHHHHHGHHHGHHHHEHFFHHHHGGHHHHHHHHFHHHHHHHHHHFHHHHHHGHHHHGGHGFHGFHGFGHFDGGFH
@M02197:105:000000000-AN6RF:1:1101:3021:10929 1:N:0:1
AGCGAACCTGTTTCCTCCGCTTATTGATATGCTTAAGTTCAGCGGGTAGTCCTACCTGATTTGAGGCCAGATTGTCAAGAAGTGACCGCCACCCAAAGGGCAAGTCGGGGTGAGGCGCGGAAGCGAGCAAGACCGATCGAAGGCGAGGGAAATACAACGCCAAAGGTGCTAGCCGCAAGATACGGGCCAAACCGATGATTTTAAGGGGAGCCGCCTCACGGCAGCAAAAGCCCCCAACTCCAAACCGCAGCGGGCGCGAACCCGAGGGTTTGATGATATCAAGACACTCAAACAGGCATGCCCTCCGGAATACCAGAGGGCGCAAGGTGCGTTCAAAGATTCGATGATTCAC
+
BABBBBBBFFFF5EGGGGGGGCGHHHHHHHHHHHHHGHHHHGHGGGEGGHHHHHHHGHHHHHHHGHGGHHHHHHHHHHHHHGGHHHHGGGGGHGGHFHHEGGGGHHGGGGFGGHHGGGGGGGGHFGGGGHGHHHGGGGGGHGGGGGGGGGGGGGGGGGGGGFFFFFFFFFFFFFFFFFFF9FGGGFFFFFFGGGGGFFFGFGFGFEGFGFGEGFFFFFFHHHHHGHHGGGGGGGGGCHGGFF@?GGGGCE?GE?GGGHF?CGGHHGGHFHHHHHHHGF@5HFHGGFEHG5HHGHHHHHGGGGGGGEFHHGHHHHHE?EGEGHHGHGGGGCGGFGGGGFCGF45FFFFAAA3A
@M02197:105:000000000-AN6RF:1:1101:6680:11014 1:N:0:1
AGCGAACCTGTTTCCTCCGCTTATTGATATGCTTAAGTTCAGCGGGTAGTCCTACCTGATTTGAGGTCAAAAGTCAATAAGGAAGACGCCAAAAAAGGCGTCGACGCATTAGAAGCACGGCGCCATTCATTCATGCACTTCAGCGAACGGCGATCATTATCACGCCAAAAGCCTTGTCATGCAAAGTCGAAAGTCGACCGCAAGCCGATTCATTTCAGGAGAGCCCGAGTCCTAGACGAGAGTCCAGGTCTCCGGCAGCCCCCAGTATCCAAGCACCCTATCGAAGCTAATCGAGAGGGGTTGAGAATTTACTGATGCTCAAACAGGCATGCTCCTCGGAACACCGAGGAGCGCAAGGTGCGTTCAAAGATTCGATGATTCAC
+
CCCBCCCCFFFFGGGGGGGGGGGHHHHHHHHHHGHGHHHHHHHGGGGGGHHHHHHHHHHHHHHFGHHHHHHGHHHGHHHHGHHHHHHGGGGGHHHGFGGGFGGGGGGGGGHHHHHHHHGGGGGGGGHHHHHHHHHHHHHHHHHHGGGGGGGGGGGGGGGGGGGGGGGGGGGGGGGGGGGGFFFFFFFFFGFFFFFFFFFFFGGFGHHFGHGFFFHHGHHFEGGGGGFHHGHHHGGGGHFHHHHAHHGGGGFGGHGGGGGGHHHHHFHHGHHHFGGHHEEDEGFGHHHEHHHGHGGGGGHHHHHGHHFGFHGFGHHHHGHHHHHHHHHGHHHGGGGGFHHGGGFGGGBGFEEFHGHHFGGGFGGGGGGGGGGFFFFFFFCBAAA
@M02197:105:000000000-AN6RF:1:1101:11812:10977 1:N:0:1
AGCGAACCTGTTTCCTCCGCTTATTGATATGCTTAAGTTCAGCGGGTAGTCCTACCTGATTTGAGGTCAAATATGATGCAAGGTTTTGTCCGAAGACCATTGTAAGCGGACTTTGAGGGTCGGACGACAGCGCAACGTCATTATCACACTGATGTCCGGAAGCCAAAGGTTGAATTCCGCTGATGCATTTGAGAGGAGCCGACCTTCGCCAGCACGCTCCAAGTCCAAGCCCCGAATAGAAACAAATCGATTCGGGGTTGAGAATTTAATGACACTCAAACAGGCCTGCTCCTCGGAATACCAAGGAGCGCAAGGTGCGTTCAAAGATTCGATGATTCAC
+
ABCCCCCCFFFFGGGGGGGGGGGHHHHHHHHHHHHHHHHHHHHGGGGGGHHHHHHHHHGHHHGHGHHHHHHHHHHHGGHHGHGGHHGHHHHGGGGGHHHHHHHHHHHGGGGGHHHHGHGGHGGGGGGGGGGGGGGGGHHGHHHHHHHHHHHHHHGHHFGGGGHHHHHHGHHHHGGGGGGGGHHGHHHGHGHHHHGGGGGGHFGGGFGGGHGGFFGHHHHFHFHHGGHFGGGFHHGHGHHHHHHGHHFHGGGGGGGGHHGHHHHHGHHGHHFGD@GHHHHHFGEGHHHHGGECGEHHHHGHHHHHGGGGGHGHHGGGGHGGGGGGGGGGFFFFFFFAA?AB
@M02197:105:000000000-AN6RF:1:1101:5690:11076 1:N:0:1
AGCGAACCTGTTTCCCCGTTATTGATATGCTTAAGTTCAGCGGGTAGTCCTACCTGATTTGAGGTCAAATATGATGCAAGGTTTTGTCCGAAGACCATTGTAAGCGGACTTTGAGGGTCGGACGACAGCGCAACGTCATTATCACACTGATGTCCGGAAGCCAAAGGTTGAATTCCGCTGATGCATTTGAGAGGAGCCGACCTTCGCCAGCACGCTCCAAGTCCAAGCCCCGAATAGAAACAAATCGATTCGGGGTTGAGAATTTAATGACACTCAAACAGGCATGCTCCTCGGAATACCAAGGAGCGCAAGGTGCGTTCAAAGATTCGATGATTCAC
+
BBBBBBBBFFFFGGGEGGFGGGHHHHHHHHHHHHHHFHHHGGGGGGGHHHHHHHGHHHHHHGGGHHHHHHHHHHHHHHHHGFGHGHHHHGGGGGHHHHHHHHHHHGGGGGHHGHGGGGHGGGGGGGGGHGGGGGGHHGHHHHHHHGHHHGHHHHHGGGHHHHHHHHHHGHHHHHGGHGHGGGHHHHGHHHHHGGGGGGHHFFGGGGHHGGGGGHGGGHHHHHFGHFFFFHHHHHGHHHHHHGGHHHDGGCGGGHGDFHGHHFHGHHHHHGFDGHHHHGHHHGHHHHDGGGGGHHHHGHHHGGGFCGGHGHHGGGGGGGGGGGFEGCFFFFFFFBA?A?
@M02197:105:000000000-AN6RF:1:1101:27932:11322 1:N:0:1
AGCGAACCTGTTTCCTCCGCTTATTGATATGCTTAAGTTCAGCGGGTAGTCCTACCTGATTTGAGGTCAAATATGATGCAAGGTTTTGTCCGAAGACCATTGTAAGCGGACTTTGAGGGTCGGACGACAGCGCAACGTCATTATCACACTGATGTCCGGAAGCCAAAGGTTGAATTCCGCTGATGCATTTGAGAGGAGCCGACCTTCGCCAGCACGCTCCAAGTCCAAGCCCCGAATAGAAACAAATCGATTCGGGGTTGAGAATTTAATGACACTCAAACAGGCATGCTCCTCGGAATACCAAGGAGCGCAAGGTGCGTTCAAAGATTCGATGATTCAC
+
BBBBBBBBFFFFGGGGGGGGGGGHCHHHHHHHFHHHHFAGBGH?AE0AFGHHHFHHHHFHHFFHGFFGFHEHHFFHGHHHHGE3@FFHHHGGCGGGHHHHHHGGHFHFGGGGHHHFFEEGHGGGFFGGGGHGGGGGGHHGHGDGHHHHHHHBDH<HHCCFGGFHHHFHGGHHHGGGGGGGGBFFHHHGGGGGGGFG:GGGGFFFABFGGFFFFFFGBDFGFHGFGGGGGEEAHHHGFHGHGFF/FEFFFF>?CGGHFFHHFGF21EHHHGHGGFF1GF1GFHGBG1HFEEA/A0DHFGBFFGDCGGGEEFDBBEGEE1GFGDGE3FFBFBFFFF31AA>A
@M02197:105:000000000-AN6RF:1:1101:14712:11359 1:N:0:1
AGCGAACCTGTTTCCTCCGCTTATTGATATGCTTAAGTTCAGCGGGTAGTCCTACCTGATTCGAGGTCAAATATGATGCAAGGTTTTGTCCGAAGACCATTGTAAGCGGACTTTGAGGGTCGGACGACAGCGCAACGTCATTATCACACTGATGTCCGGAAGCCAAAGGTTGAATTCCGCTGATGCATTTGAGAGGAGCCGACCTTCGCCAGCACGCTCCAAGTCCAAGCCCCGAATAGAAACAAATCGATTCGGGGTTGAGAATTTAATGACACTCAAACAGGCATGCTCCTCGGAATACCAAGGAGCGCAAGGTGCGTTCAAAGATTCGATGATTCAC
+
BBBAB?D@F?FFGGGGFGFGFGGHHHHHHFHGHHHFGGBGHEFAE2A0FFDGHEBGBGCFHHGHGGEBCGHHFGHHGDGHHHFBFEFHHFDGE1E>FGBEHFFG;;G?EGGEHFFHGHGAHGGCGGFACGHFGEDGGGGEFHFGBFHHHFHFDDDHFBBFGDHHF:GGHHFFBE;9CGHCFHDFHGFFFGGBGHGGFDEEFGFFFFFEHFCGEFFHGDFGHGFFFCGEGGGGHFHFHHHHFGHGFFHHEF/GEEEFB5FHDHDBGDFG55F5DDFGAEHHHHGBFFAFE0EE2FDGAFFFGHGGGEEECHGGBE2GDFGDGGFB5EBGCC5FFBF?AAAA
@M02197:105:000000000-AN6RF:1:1101:12538:11484 1:N:0:1
AGCGAACCTGTTTCCTCCGCTTATTGATATGCTTAAGTTCAGCGGGTAGTCCTACCTGATTTGAGGTCAAATATGATGCAAGGTTTTGTCCGAAGACCATTGTAAGCGGACTTTGAGGGTCGGACGACAGCGCAACGTCATTATCACTCTGATGTCCGGAAGCCAAAGGTTGAATTCCGCTGATGCATTTGAGAGGAGCCGACCTTCGCCAGCACGCTCCAAGTCCAAGCCCCGAATAGAAACAAATCGATTCGGGGTTGAGAATTTAATGACACTCAAACAGGCATGCTCCTCGGAATACCAAGGAGCGCAAGGTGCGTTCAAAGATTCGATGATTCAC
+
@BBBBBBBFFFFGGGGGGGGGGGHHHHFGHHGHHHHHFHHHHGGGGGGGHGGHHHHFHFFHHGHGHHGHHHHEFHHHHFFHHGFGHGFHHHGGGGGHFHHHHHHHHHGGECGHHHHGHGFHG7CGGFGGGGGGGGGGHHGHHFHHHHHHHHHHHHHHGFFGGGHHHHHHHGHHHGGGEGGGGGGGGGGGGHHGHFEFGFGGFCFFFFFDGGGFFFHFFFFGFFFGGHFFFEFGFGE2FFHHGEGHEGAGGGEGEEEHHHHHGFD11FHGEHFDHFHGFHHBHGFDBCCA/GEEGDGFED1GCHGCFEA0GEFBA000E1CFGGGFEB1CBFBFFBA11>1
@M02197:105:000000000-AN6RF:1:1101:25973:11658 1:N:0:1
AGCGAACCTGTTTCCTCCGCTTATTGTTATGCTTAAGTTCAGCGGGTATCCCTACCTGATCCGAGGTCAAACTTAGAAAGTTGGGGGTTGCTGGCAAGCACGCACCGAGACCCTGTAGCGAGGAGTATTACTACGCTTAGAGCACGATGGCACCGCCACTGATTTTAAGACCGATCAGAACTGATGCGGTCCAATACCAAGCAGAGCTTGAGTGTTGTACTGACGCTCGAACAGGCATGCCCCGCGGAATACCACGGGGCGCAATGTGCGTTCAAAGATTCGATGATTCAC
+
BCCCCBBCFFFFGGGGGGGGGGGGHHHHHHHHHHHHHGHHHHHGGGEGHHHHHHHHHHHHHHH:GGGHHHHHH:HGGHHHHHHHGGGGGGH.H99HHGHHHGGGGGGGGGGGHHHHHHHGGGGG8HHHHHH<%GGGGGGHGHHHHGG:GGHHHGGHHGGHHHGHHGHGGGGGHHHHHHHGHHGGGGGGHHGHHGHGGHGHHHGHHFHHHHHGHHHHHHFGGGGGGHHGHHHHHHHGHGGGGGGGHHHHHHHFGGGGGGGGHHHHGGGGHGGGFGGGAGGFFFFFFFABAAB
@M02197:105:000000000-AN6RF:1:1101:7925:11686 1:N:0:1
AGCGAACCTGTTTCCTCCGCTTATTGATATGCTTAAGTTCAGCGGGTAGTCCTACCTGATTTGAGGTCAAATATGATGCAAGGTTTTGTCCGAAGACCATTGTAAGCGGACTTTGAGGGTCGGACGACAGCGCAACGTCATTATCACACTGATGTCCGGAAGCCAAAGGTTGAATTCCGCTGATGCATTTGAGAGGAGCCGACCTTCGCCAGCACGCTCCAAGTCCAAGCCCCGAATAGAAACAAATCGATTCGGGGTTGAGAATTTAATGACACTCAAACAGGCATGCTCCTCGGAATACCAAGGAGCGCAAGGTGCGTTCAAAGATTCGATGATTCAC
+
A3AABBBBFFFFGGGGGGGGGGGHHHHHHGFHHHGGHHHHCHHGGGEGEHHHHHHHHHHHHHHHGHGHHHHHGHHHHHHHHHGGHHGHHHHGGGGGHHGHHHHHHHHGGGGGHHHHGHGGHGGGGGGGGGHGGGGGGHHGHHHHHHHHHHHHGHGHHGGGGGHHHHFHHHHHHGGFGGGHHHHHHHHGGHHGHHGGGGGGGHGFFFGGGHGGGGGHHFHGHHHFGGHGGGGGHHHHHHHHHHHGHHHHGGGGGGGHHHHHEHHHFFGHHHHFFGGHHHHHGHHHHHHHEC?GGHHHHHFGGHHHGGEGGHHGGGGGGHGFFGGGGGGGFFFFFFFCCBAB
@M02197:105:000000000-AN6RF:1:1101:25109:11694 1:N:0:1
AGCGAACCTGTTTCCTCCGCTTATTGATATGCTTACGTTCAGCGGGTAGTCCTACCTGATTTGAGGTCAAATATGATGCAAGGTTTTGTCCGAAGGCCATTGTAAGCGGACTTTGAGGGTCGGACGACAGCGCAACGTCATTATCACACTGATGTCCGGAAGCCAAAGGTTGAATTCCGCTGATGCATTTGAGAGGAGCCGACCTTCGCCAGCACGCTCCAAGTCCAAGCCCCGAATAGAAACAAATCGATTCGGGGTTGAGAATTTAATGACACTCAAACAGGCATGCTCCTCGGAATACCAAGGAGCGCAAGGTGCGTTCAAAGATTCGATGATTCAC
+
BCCC@BCBFFFFGGGGGGGGGGGHHHHHHHHGHHHGGGHHHGHGGGGGGHHHHHHHHGHHHHHHGHHHHHHHHHHFHHHHHHGHHHGHGHHGGGGGHHHHHHHHHHHGGGGGHHHFFHGGHGGGGGFGGGHGGGGGGHHGHHHGHHHHHHHHHFHHHGGGHHHHHHHHHGFHGGFGGGHGGHHHHHGGGGGGGGGGGGGGHGGFFGGGHHFFFFFHHHHHHFFFGFFGGGGHHHGHGHHHGHGGGHGF?FGGGGFHHGHHHHHGFEGFGHHGFEEHFFGEG53FHGHHGGGGGHHHHHDGGHHHGGGFEGHHGFCGFFGFGGGBGGGFFFFFFFFAA3AA
@M02197:105:000000000-AN6RF:1:1101:20987:11822 1:N:0:1
AGCGAACCTGTTTCCTCCGCTTATTGATATGCTTAAGTTCAGCGGGTATCCCTACCTGATCCGAGGTCAAACTTAGAAAGTTGGGGGTTGCTGGCAAGCACGCACCGAGACCCTGTAGCGAGGAGTATTACTACGCTTAGAGCACGATGGCACCGCCACTGATTTTAAGACCGATCAGAACTGATGCGGTCCAATACCAAGCAGAGCTTGAGTGTTGTACTGACGCTCGAACAGGCATGCCCCGCGGAATACCACGGGGCGCAATGTGCGTTCAAAGATTCGATGATTCAC
+
AB3A3DB@FF@FGGGGGGGCGEGHGHGHFGDFHHCHFHHHHGHGGEGGHDGHHHHH;HBGHGHGGC:GFHGGHHFFHEGHGGFHGCEEGGHHHFFHFGG;HGGGG9GGGGGGHHGGGHHG:CGGF<GGHFHHFHGGGFFHHHHHGCF:GGGHHGGGGGGHHHGGGGGFGFGGHFHEHHHHHHGGGGGHFGHHHHHHGHHFGGGHHHHHHHHGGHHFHHGEGFGGGHGGGHGHGHGHHGGGGGGGHHFGHHHGGGGGGGGGGHHHGGFGHGGGGGFG?GGFFBFFFFBBBBB
@M02197:105:000000000-AN6RF:1:1101:22230:11892 1:N:0:1
AGCGAACCTGTTTCCTCCGCTTATTGATATGCTTAAGTTCAGCGGGTAGTCCTACCTGATTTGAAGTCAAATAGTCAATTAAATTGTCCCTTGCGAGACGGTTATAAGCAGGTTCCCATAATTTTGCTTCACAGTCAAATGGCATAGATAATTATCACACCAAGTGACGGTCCACAAGAGATCCCACTAATGCATTTAAAGGGAGCAGACCATCCACTGAAGGAAGCCAGCAAGCCCTCACATCCAAGCCTCGCTCAAGCTCGTAAAAGCGAACAAGGTTGATAATTTAATGACACTCAAACAGGCATGCCCTTCGGAATACCAAAGGGCGCAAGGTGCGTTCAAAGATTCGATGATTCAC
+
CCCCCCBCFFFFGGGGGGGGGGGHHHHHHHHHHHHHHHHHHHHGGGEGGHHHHHHHHHHHHHHHHHHHHHHHHHHHHHHHHHHHHHHHHHHHHHGGGGGGGGGGHHHHHHHHHHHHHHHHHHHHHHGHHHGHHHHHHHHHHGHHHHHHHHHHHHHHHHHHGHHHGHHHGGGGGHHHHHHHHHHHHHHHHH9HHHHHHHHHGHGHGHHHHHHHHHGHGHHHHHHHGGHGGGGHHGGHHHHGHHFDGHHEGGCEHHHHHGGGGGFHHGGFGGHHHHGHGHFHHHHHHHGHHHGHHHHEHBFGBHHHEHHFEGDGGGHFHGHGHGHHHGGGCFEFFGGGGGFFFFGGGGGGGFFFFFFFBA?AB
@M02197:105:000000000-AN6RF:1:1101:19385:11971 1:N:0:1
AGCGAACCTGTTTCCTCCGCTTATTGATATGCTTAAGTTCAGCGGGTAGTCCTACCTGATTTGAGGTCAAATATGATGCAAGGTTTTGTCCGAAGACCATTGTAAGCGGACTTTGAGGGTCGGACGACAGCGCAACGTCATTATCACACTGATGTCCGGAAGCCAAAGGTTGAATTCCGCTGATGCATTTGAGAGGAGCCGACCTTCGCCAGCACGCTCCAAGTCCAAGCCCCGAATAGAAACAAATCGATTCGGGGTTGAGAATTTAATGACACTCAAACAGGCATGCTCCTCGGAATACCAAGGAGCGCAAGGTGCGTTCAAAGATTCGATGATTCAC
+
CCCDDDDDFFFFGGGGGGGGGGGHHHHHHHHHHHHHHHHHHHHGGGEGGHHHHHHHHHHHHHHHGHHHHHHHHHHHHHHHHHGHHHGHHHHGGGGGHHHHHHHHHHHGGGGGHHHHGHGGHGGGGGGGGGHGGGGGGHHGHHHHHHHHHHHHHHHHHGGGGGHHHHHHHHHHHGHHHHHHGHHHHHHHHHHHHHGGGGGGHHGGGGGGHHGGGGGHHGHFHHHGGGHGGGFGHHHHGHHHHHHGHHHHGGGGGGGHHHHHHHHHHGHHGHHHHHGHHHHHHHHHHHHHGGGGGHHHHHHGHHHHGGGGGHHHHGGGGHGGGGGGGGGGFFFFFFFCCBBC
@M02197:105:000000000-AN6RF:1:1101:8441:12032 1:N:0:1
AGCGAACCTGTTTCCTCCGCTTATTGATATGCTACCTTACTTCCTCTAAATGACCAAGATCCTCCGCTTATTGATATGCTTACTTCCTCTAAATGACCAAGATCCTCCGCTTATTGATATGCTCCCCCGCTTATTGATATGCTCCTCCGCTAATTGATATGCTTACTTCCTCTAAATGACCAAAGATTCGATGATTCAC
+
CCDFCCCDFFFFGGGGGGGGGGGHHHHHHHHHHHHHHHHHHHHHHHHHHHHHHHHHHHHHHHHHGGHHHGHHHHHHHHHHHHHHHHHHHHHHHHGHHHHHHHHHHHHGHGHHGHHHHHHHHHHHHGGGGGHHHHHHGHHHHBHHGHHHHHHGHHHHHHHHHHHHHHHHHHHHHHHHHHHHHHGHGGHFFGHHHHHHHGH
@M02197:105:000000000-AN6RF:1:1101:14198:12110 1:N:0:1
AGCGAACCTGTTTCCTCCGCTTATTGATATGCTTAAGTTCAGCGGGTAGTCCTACCTGATTTGAGGCCAGATTGTCAAGAAGTGACCGCCACCCAAAGGGCAAGTCGGGGTGAGGCGCGGAAGCGAGCAAGACCGATCGAAGGCGAGGGAAATACAACGCCAAAGGTGCTAGCCGCAAGATACGGGCCAAACCGATGATTTTAAGGGGAGCCGCCTCACGGTAGCAAAAGCCCCCAACTCCAAACCGCAGCGGGCGCGAACCCGAGGGTTTGATGATATCAAGACACTCAAACAGGCATGCCCTCCGGAATACCAGAGGGCGCAAGGTGCGTTCAAAGATTCGATGACTCAC
+
BCCCBCCCFFFFGGGGGGGGGGGHHHHHHHHHHHHGHHHHHHHGGGEGGHHHHHHHHHHHHHHHGGEGHHHHHGHHHHHHHHHHHHHGGGGGHGGHHHHGGGGGHHGGGF?CEHHGGGGGGGGHGGGGGHHHHHGGGGGGGGGFGGGGGGGGGGGGGGGGGFFFFFFFFFFFFFFFFFFFFGGGGGGGGFFGGFGGGGGGGGGGFGGFGGFFFFFFHFGHGHFFHHHHGGFFFFHGGHHGGGGGGGGGGGGGGGGGGHFFGGGHHGGHHHHHHHHDFHHHHHHGHHGHHHHFHGGGHHFGFGGGGHGHHHHHHHHHGGGGGGHFFGGGGHGGGGGGGGGCFFFFFFFBBAAA
@M02197:105:000000000-AN6RF:1:1101:9057:12114 1:N:0:1
AGCGAACCTGTTTCCTCCGCTTATTGATATGCTTAAGTTCAGCGGGTAGTCCTACCTGATTTGAGGCCAGATTGTCAAGAAGTGACCGCCACCCAAAGGGCAAGTCGGGGTGAGGCGCGGAAGCGAGCAAGACCGATCGAAGGCGAGGGAAATACAACGCCAAAGGTGCTAGCCGCAAGATACGGGCCAAACCGATGATTTTAAGGGGAGCCGCCTCACAGCAGCAAAAGCCCCCAACTCCAAACCGCAGCGGGCGCGAACCCGAGGGTTTGATGATATCAAGACACTCAAACAGGCATGCCCTCCGGAATACCAGAGGGCGCAAGGTGCGTTCAAAGATTCGATGATTCAC
+
CCCCCCCCFFFFGGGGGGGGGGGHHHGHHHHHGHHHHHHHHHHGGGGGGHHHHHHHHHGHHHHHGHGGHHHHHHHHHHHHHHHGHHHGGGGGHGGHGHGGGGGGHHGGGGCDHHHG;GGGGGGHGCGGGHHHHHGG:GGGGGGHGGGGGGGGGGGGGGGGGFFFEF;FFFFFFFFFGGFFFGFGFGGGGGFFFFFGGGFFFFFHGGGFFFGGGFFGGFHHHHHHGFGHGGGGGHHGFC<GGFGGGGGGGGGGGGGGGGF?CFGEHGGHHHHHHHHHFHHGHFHHHHGHHFDGGHHHHHFGGGGGCHHHHFHHGGHHCGECFHFFHGGCFFFGGGGGGGGG4FFFFFFBBABA
@M02197:105:000000000-AN6RF:1:1101:15880:12224 1:N:0:1
AGCGAACCTGTTTCCTCCGCTTATTGATATGCTTAAGTTCAGCGGGTAGTCCTACCTGATTTGAGGTCAAAAGTCAATAAGGAAGACGCCAAAAAAGGCGTCGACGCATTAGAGGCACGGCGCCATTCATTCATGCACTTCAGCGAACGGCGATCATTATCACGCCAAAAGCCTTGTCATGCAAAGTCGAAAGTCGACCGCAAGCCGATTCATTTCAGGAGAGCCCGAGTCCTAGACGAGAGTCCAGGTCTCCGGCAGCCCCCAGTATCCAAGCACCCTATCGAAGCTAATCGAGAGGGGTTGAGAATTTACTGACGCTCAAACAGGCATGCTCCTCGGAACACCGAGGAGCGCAAGGTGCGTTCAAAGATTCGATGATTCAC
+
BCCCCCCCFFFFGGGGGGGGGGGHHHGHHHHGHHHGGGHHHHHGGGGGGHHHHHHHHHHHHHHGGGHHHHHHHHHHHHHHHHHHHHHGGGGGHHHGGGGGEGGGGCCGGGHHHHHGGHGGGGGGGGHHHHHHHHHHHHHHHHHHGGGGGGGGGGGGGGGGGGGGGGGGGGGGGGGGGGFFFFFFFFFFFFFFFFFFFFFFFFFFGFFFGFHFFFHHGGFHFGGGGGHHHHGHHEECGHHHHGEHHHGGCGCGGHGGGGGGHHHFHEG2EBGHGEGHHEGGGGHHHEHGHHHGHHGGGGHHHHGHHHHHHGEGGGGGHFHHHHGHHHEGGHHGFGGGGGHGGGGGGHHGGFGGHHHHGGGGGGGGGGGGGGGFFFFFFFBBBBB
@M02197:105:000000000-AN6RF:1:1101:22794:12226 1:N:0:1
AGCGAACCTGTTTCCTCCGCTTATTGATATGCTTAAGTTCAGCGGGTAGTCCTACCTGATTTGAGGTCAAATATGATGCAAGGTTTTGTCCGAAGACCATTGTAAGCGGACTTTGAGGGTCGGACGACAGCGCAACGTCATTATCACACTGATGTCCGGAAGCCAAAGGTTGAATTCCGCTGATGCATTTGAGAGGAGCCGACCTTCGCCAGCACGCTCCAAGTCCAAGCCCCGAATAGAAACAAATCGATTCGGGGTTGAGAATTTAATGACACTCAAACAGGCATGCTCCTCGGAATACCAAGGAGCGCAAGGTGCGTTCAAAGATTCGATGATTCAC
+
CCCCCCCCFFFFGGGGGGGGGGGHHHHHHHHHHHHHHHHHHHHGGGFGGHHHHHHHHGHHHHHHGHHHHHHHHHHHHHHHHHGHHHGHHHHGGGGGHHHHHHHHHGGG9GGGHHHHGHGGHGGGGGGGGGHGGGGGGHHGHHHGHHHHHHHHHHHHHGGGGGHHHHHHHHHHHGGGGGHHHHHHHHHHHGGHHHGGGGGGGFFFFGGGGHGGGGGHHHFHHGFFFFHGGGFHHHHHHHFHFGHGHHHHGGCGGGGHHHHGHGHHHFHHHHHHGBGGHGHGHFHHHHGG?GGGGHHHHHHGGHHHGE?GGGHHHGGGGHGGGCGGGEGGFFFFFFFBAAAA
@M02197:105:000000000-AN6RF:1:1101:24509:12370 1:N:0:1
AGCGAACCTGTTTCCTCCGCTTATTGATATGCTTAAGTTCAGCGGGTATCCCTACCTGATCCGAGGTCAAACTTAGAAAGTTGGGGGTTGCTGGCAAGCACGCACCGAGACCCTGTAGCGAGGAGTATTACTACGCTTAGAGCACGATGGCACCGCCACTGATTTTAAGACCGATCAGAACTGATGCGGTCCAATACCAAGCAGAGCTTGAGTGTTGTACTGACGCTCGAACAGGCATGCCCCGCGGAATACCACGGGGCGCAATGTGCGTTCAAAGATTCGATGACTCAC
+
CCCCCCCCFFFFGGGGGGGGGGGHHHHGGHHHHHHHHHHHHHGGGGGGHHGHHHHHHHGHHHH9GGG:HHH:G:HHHE;HGGHHGGGG;GH:HGGHEGHHHGG;GGGGGGDGHHHH<HHG:GGGGHHHHHHH<HGGGGGHHHHH;GG8GGHHHGGHGGGHHHHGGGGGGGGGHGGHHHGGHGGGGGGHHHGHHHHGGFGHHHGHHGHHHHHGGHHGHHGFFGGGGHHGGHHFHHHHFGGFECEEFEHFHFHGGEGGGGGGHHHHGGGGGGGGGGGGGGGFFFFFFFA3A>A
@M02197:105:000000000-AN6RF:1:1101:29176:12433 1:N:0:1
AGCGAACCTGTTTCCTCCGCTATTGATATGCTTAAGTTCAGCGGGTAGTCCTACCTGATTTGAGGTCAAATATGATGCAAGGTTTTGTCCGAAGACCATTGTAAGCGGACTTTGAGGGTCGGACGACAGCGCAACGTCATTATCACACTGATGTCCAGAAGCCAAAGGTTGAATTCCGCTGATGCATTTGAGAGGAGCCGACCTTCGCCAGCACGCTCCAAGTCCAAGCCCCGAATAGAAACAAATCGATTCGGGGTTGAGAATTTAATGACACTCAAACAGGCATGCTCCTCGGAATACCAAGGAGCGCAAGGTGCGTTCAAAGATTCGATGATTCAC
+
CCCCCCCCFFFFGGGGGGGGGGGHHGHHHHHHHHHHHHBGHHGGFAEFHHHHHFHHHHGHGHHGHHHHGHHHGHFGFFFHHGHHHGHHHHGGGGGHHHHHHHHGHHGGGGGHHHHGHGFHGGGGGGGGGHGGGGGFHFGFHHFHHHGHHFHHHHHHHGHHHHHHHHHHHHHHHHHHHHHHHHHHHHHHFGHHHGGGEEGGHGFFFGGHFGFFFGHHFHFHHFFGGHGGGGGFHFHFHHHHHHGGEHGCAEEEGGHHGHHHHHGFFHHHHHHFFEFHHHHHHG1HGHGGGECFCHHHHHHHHHHEE0CECHHFGGE0HGB3GGGFGGGFB3FFFFAAA>A
@M02197:105:000000000-AN6RF:1:1101:28927:12408 1:N:0:1
AGCGAACCTGTTTCCTCCGCTTATTGATATGCTTAAGTTCAGCGGATATCCCTACCTGATCCGAGGTCAAACTTAGAAAGTTGGGGGTTGCTGGCAAGCACGCACCGAGATCCTGTAGCGAGGAGTATTACTACGCTTAGAGCACGATGGCACCGCCACTGATTTTAAGACCGATCAGAACTGATGCGGTCCAATACCAAGCAGAGCTTGAGTGTTGTACTGACGCTCGAACAGGCATGCCCCGCGGAATACCACGGGGCGCAATGTGCGTTCAAAGATTCGATGACTCAC
+
BAB@BDBBFFFFGGFGFGGGGGGGGHHHHHHHGHHHHFHHHHHGGGGGHHFHHGH:HFHGH<H5GFG:HGHHFHFHHH:HHHFFFGGEEFHFHHGHGFEHHGGEEGGFGGFHFHHH<HEDFFGFGBGHHHHHHHGGGGGHHHGFHGF:GGEHFGCHGGGHHHGGHHHHHGGGHHGGGGGGHGGGGGGHFGHFGFFFGHHHHHGHHHHHHHHGHHGFFFFGGFGGFFFFFHHHHHHFFCGGGGGGHHFGHGECEEGFG?F2HHHFFGEDGGGGGBGG?GGFBFFDBFBABBB
@M02197:105:000000000-AN6RF:1:1101:26263:12563 1:N:0:1
AGCGAACCTGTTTCCTCCGCTTATTGATATGCTTACTTCCTCTAAATGACCAAGATCCTCCGCTTATTGATATGCTATCTTACTTCCTCTAAATGACCAAGATCCTCCGCTTATTGATATGCTTACTTCCTCTAAATGACCAAAGATTCGATGACTCAC
+
BCCBBCCFFFDFGGGGGGGGGGGHHHHHGHFHHHHHHHHHGHHHHFHHHBHHGEGHHGHHHGGGGGHHHHHHHHHHGHHHHHHHHGHHHHHHHHHHHHHHHHHHHHHHGHGHGHHHHHHFHHHHHHHHHHHHHHHHHGHHHHHGGHGHHGHHHHGFFHF
@M02197:105:000000000-AN6RF:1:1101:2337:12589 1:N:0:1
AGCGAACCTGTTTCCTCCGCTTATTGATATGCTTAAGTTCAGCGGGTAGTCCTACCTGATTTGAGGTCAAATATGATGCAAGGTTTTGTCCGAAGACCATTGTAAGCGGACTTTGAGGGTCGGACGACAGCGCAACGTCATTATCACACTGATGTCCGGAAGCCAAAGGTTGAATTCCGCTGATGCATTTGAGAGGAGCCGACCTTCGCCAGCACGCTCCAAGTCCAAGCCCCGAATAGAAACAAATCGATTCGGGGTTGAGAATTTAATGACACTCAAACAGGCATGCTCCTTGGAATACCAAGGAGCGCAAGGTGCGTTCAAAGATTCGATGATTCAC
+
CDDCCCCBFFFFGGGGGGGGGGGHHGHHHHGHHHHHHHHHHHHGGGGGGHHHGHHHHHGHHHHHGGHHHHHHHHHHHHHHHHGGHHGHHHHGGGGGHHHHHGHHHHHGGGGGHHHHGHGGHGGGGGGGGGHGGGGGGHHGHHHHHHHHHHHHHHHHHHHHGHHHHHHHHHHHHGGGHHHHHHGHHHHHHHHHHHGGGGGGHGFFGGGGGHGGFFGHHGHHHHFGGGHGGGGFHFHHHHGHHHHGHHHHGGGGGGGHHHHHHHHHHGHHHHHHHHFHHHHGHFHBHFHHHHGGHHFHHHHHGHHHGGGGGGBHFGGGGHGGFFGGGGGGFFFFFFFAAAAA
@M02197:105:000000000-AN6RF:1:1101:16261:12642 1:N:0:1
AGCGAACCTGTTTCCTCCGCTTATTGATATGCTTAAGTTCAGCGGGTAGTCCTACCTGATTTGAGGCCAGATTGTCAAGAAGTGACCGCCACCCAAAGGGCAAGTCGGGGTGAGGCGCGGAAGCGAGCAAGGCCGATCGAAGGCGAGGGAAATACAACGCCAAAGGTGCTAGCCGCAAGATACGGGCCAAACCGATGATTTTAAGGGGAGCCGCCTCACGGCAGCAAAAGCCCCCAACTCCAAACCGCAGCGGGCGCGAACCCGAGGGTTTGATGATATCAAGACACTCAAACAGGCATGCCCTCCGGAATACCAGAGGGCGCAAGGTGCGTTCAAAGATCCGATGATTCAC
+
CCCCCCCCFFFFGGGGGGGGGGGHHHHHHHHHHHHHHHHHHHHGGGGGGHHHHHHHHGHHHHHHGGGGHHHHHGHHHHHHHHHHHHHGGGGGHGGHHGHGGGGGHHGGGGBCHFHGGGGGGGGHGCGGGHHGHHGGGGGGFGGHFFGGGGGGGGGGGGGGGGFFFFBFFFFFFFFFFFFFFFFFFGGFFFFFGFFFFGGGGFFFFFGFGGGFFFFFFFGHHHHHHHHHGGGGGHHG@CCGDCDEGGFCEGGGGGGGGHFGGGGHFGGGHHFHHHHHHHHGHHHGFDGHGHHHHGHHHHEGGGGGGHGHFFFFHHHHGGGGGHGHHGGGGHGGFGGFDEEE?BFFFFD>A3AA
@M02197:105:000000000-AN6RF:1:1101:4680:12635 1:N:0:1
AGCGAACCTGTTTCCTCCGCTTATTGATATGCTTAAGTTCAGCGGTTATCCCTACCTGATCCGAGGTCAAACTTAGAAAGTTGGGGGTTGCTGGCAAGCACGCACCGAGACCCTGTAGCGAGGAGTATTACTACGCTTAGAGCACGATGGCACCGCCACTGATTTTAAGACCGATCAGAACTGATGCGGTCCAATACCAAGCAGAGCTTGAGTGTTGTACTGACGCTCGAACAGGCATGCCCCGCGGAATACCACGGGGCGCAATGTGCGTTCAAAGATTCGATGATTCAC
+
ABBBA?DBFFFFGGGGGGGCFGGHHHHGGHHGHHGFFHHHHHHGGGGGHHHHHHFHF<H<GHHEFG;HF3GHHHH:GH:H<HHHGGGGGGH'HH9HHGE7GFGGGGGGCGGGH:HFHF8FCFCD8G9HHGHH98GGG8GHHHHHHGG:GGHHHGGHHHGHHHGHHHHHHHGGFGGGHGGGGHGGGGGGGGFGFFFFGGFGHGFFFGGGGHHFFHHFHGHGFFFFGGHFGHGFFFEE>EEEA/E?HGFGHHHCEEAEAACGHFGHEEE0B1A3GBFGEEFFFFFFFD>11AA
@M02197:105:000000000-AN6RF:1:1101:24465:12803 1:N:0:1
AGCGAACCTGTTTCCTCCGCTTATTGATATGCTTAAGTTCAGCGGGTAGTCCTACCTGATTTGAGGTCAAATATGATGCAAGGTTTTGTCCGAAGACCATTGTAAGCGGACTTTGAGGGTCGGACGACAGCGCAACGTCATTATCACACTGATGTCCGGAAGCCAAAGGTTGAATTCCGCTGATGCATTTGAGAGGAGCCGACCTTCGCCAGCACGCTCCAAGTCCAAGCCCCGAATAGAAACAAATCGATTCGGGGTTGAGAATTTAATGACACTCAAACAGGTATGCTCCTCGGAATACCAAGGAGCGCAAGGTGCGTTCAAAGATTCGATGATTCAC
+
CCCCDDDDFFFFGGGGGGGGGGGHHHHHHHHHHHGHHHGHGFHGGGGGGHHHHHHHHHHHHHHHGHHHHGHHHHHHHHHHHHGFGHGHHHHGGGGGHHGHHHHHHHHGGGGGHHHHGHGGHGGGGGGGGGHGGGGGGHHGHHHHHHHHHHHHHHHHHGGGHGHHHHHHHHHHHGGGGGHHGHHGGHGHGHHHHHGGGGGGHHFGFGGGHHGGGFGGFGHGHHHHFGHGGGGHHHHHHHHHFHHGHHHHGGGGGGGGHHHHGHHHGHHHFBHHHHGHFGHHHHHHHHGGGGGGGHFFFGB3GHHHGFGGGHHHHGGGGHGGGGGGGGCCFFFFFFFABCBB
@M02197:105:000000000-AN6RF:1:1101:7005:12821 1:N:0:1
AGCGAACCTGTTTCCTCCGCTTATTGATATGCTTAAGTTCAGCGGGTAGTCCTACCTGATTTGAGGTCAAATATGATGCAAGGTTTTGTCCGAAGACCATTGTAAGCGGACTTTGAGGGTCGGACGACAGCGCAACGTCATTATCACACTGATGTCCGGAAGCCAAAGGTTGAATTCCGCTGATGCATTTGAGAGGAGCCGACCTTCGCCAGCACGCTCCAAGTCCAAGCCCCGAATAGAAACAAATCGATTCGGGGTTGAGAATTTAATGACACTCAAACAGGCATGCTCCTCGGAATACCAAGGAGCGCAAGGTGCGTTCAAAGATTCGATGATTCAC
+
BBBB@BBBFFFBFGGGGGGGGGGHGGHHHGHHHHHHGHGGHGHGGGGCGHHHHHHHHHHHHHHHGHHGHGHHHHGGHGHHHHGBGEFHHHHFGGGGHHHHHHGHHGHGGGGGHHHGGGGDFFGGGGGGGCHGGGGGGHHGHHHHHGHHGHHHGHHGGGGGGHHHHHHHGHHHHFGCGGHHHGHHGGGGGHGGGHGGGGGGHGFCFFGGFHGGFGGHHHHHGHFFGGHGGGGFHFHHHHHHHHHGHHHHGFCGGGGHHHHHHHHG5HBHHHHHHGGEHHHGFHHEGHHEGGGGGHHFHHHHHHHHGGGGGHHHFGGGGHGGGGGGGGGGFFFFFFFCBAAA
@M02197:105:000000000-AN6RF:1:1101:9190:12838 1:N:0:1
AGCGAACCTGTTTCCTCCGCTTATTGATATGCCTGTGGTTTCGCTTTACTTCCTCTAAATGACCAAGATCCTCCGCTTATTGATATGCTTAAGTTCAGCGGGTAGTCCTGCCTGATTTGAGATCAAACGGTCAAAATGTGTCCTCTCCAAGGAGAGACATTTATAAGCTCCAGTGAACCTCCATCACTGAAGGTTAGCTGGTGGGAAACCACAAGCGTAGATATTTATCGCACCCATGGTGCCACCAAACACCGGCAAGCTAATTCATTTAAGAGGAGCTGGCACACAGGCCAACAAGACCCCCAAAGTCCAAGCTCATCATGGCAAGCCACGAGAGTTGAGGTGTTCATGATACTCAAACAGGCATGCCCTTCGGAATAGCCAAAGGGCGCAAGGTGCGTTCAAAGATTCGATGATTCAC
+
CCCCCCCCFFFFGGGGGGGGGGGHHHHHFHGHHHHHHHHGHHGGGHGHHHGEHHHHHHHHHHHHGHGHHHHGHHGGGGGHHHGHHHHGHHHHHDGHHHHGGFGGFHHHGHHHHHGHHHHFE/GHHHHHGGDGGHHDHHFHHHHHHHHFHHHGAHHDGGGHHHHGHHHHHHHHGHHGHGHHHGHHHHHHHFHHHHHFHHGHHHHGGHHHHHHGGGGGGCFGGGGGGGGGFGGHGGGC.:G/FCECFCC.DCCC@FHEHGGHHHGBFHGHHHHHGHGFCF1FFHG@BHF11G/HHHGHFGCGGGHHHHHHFGGHHGF44HHGHBGC/HHCGEGEGGHHHHHHF?HGEFFFHFHGHHGHHHHHFHFFFFFAECGGGHHGEEHFFFHHGGGGECHFHGCGGCHGGGGGGGGGGF4FFFFFA?ABA
@M02197:105:000000000-AN6RF:1:1101:16940:12858 1:N:0:1
AGCGAACCTGTTTCCTCCCATTGATATGCTTAAGTTCAGCGGGTAGTCCTACCTGATTTGAGGTCAAAAGTCAATAAGGAAGACGCCAAAAAAGGCGTCGACGCATTAGAGGCACGGCGCCATTCATTCATGCACTTCAGCGGACGGCGATCATTATCACGCCAAAAGCCTTGTCATGCAAAGTCGAAAGTCGACCGCAAGCCGATTCATTTCAGGAGAGCCCGAGTCCTAGACGAGAGTCCAGGTCTCCGGCAGCCCCCAGTATCCAAGCACCCTATCGAAGCTAATCGAGAGGGGTTGAGAATTTACTGACGCTCAAACAGGCATGCTCCTCGGAACACCGAGGAGCGCAAGGTGCGTTCAAAGATTCGATGATTCAC
+
CCCCCCCCFFFFGGGGGGGGGGGHHHHHHGHGHHFGGHHHGGGGGGHHHHHHHHHHHHHHGGHHHHHHHHGHHHHHHHHHHHHHGGGGGHHHFGGHGGGGGGGGGGGHHHHHGGHGGGGGGGGHHHHHHHHHHHHHHHHHHGGGGGGGGGGGGGGGGG;GGGGGGGGGGGGGG9FFFFFFFFFFFFFFFFFFFFFFFFGGGFFFGGGHGFFFHHHHHGGGFGFFHFHHFFFFFGHHHHGFHGHGGGFGGGHGGGGGGHHHHHHHHGHHHEE3HGGHHHGHHFGFEHFGGHBGGFGHGHGHHHEHHHHGGGGGGHGGHHGEBHHHHHGHGFGGGGHBGEGGGGFG2GEGGHHHHGGGEAGGCGGGGGGGFFFFFFFBBBBB
@M02197:105:000000000-AN6RF:1:1101:22067:12929 1:N:0:1
AGCGAACCTGTTTCCTCCGCTTATTGATATGCTTAAGTTCAGCGGGTAGTCCTACCTGATTTGAGGCCAGATTGTCAAGAAGTGACCGCCACCCAAAGGGCAAGTCGGGGTGAGGCGCGGAAGCGAGCAAGACCGATCGAAGGCGAGGGAAATACAACGCCAAAGGTGCTAGCCGCAAGATACGGGCCAAACCGATGATTTTAAGGGGAGCCGCCTCACAGCAGCAAAAGCCCCCAACTCCAAACCGCAGCGGGCGCGAACCCGAGGGTTTGATGATATCAAGACACTCAAACAGGCATGCCCTCCGGAGTACCAGAGGGCGCAAGGTGCGTTCAAAGATTCGATGATTCAC
+
CCDDCDCCFFFFGGGGGGGGGGGHHHHHHHHHHHHGHHHHHHHGGGGGGHHHHHHHHHHHHHHHGHGGHHHHHHHHHHHHHHFHHHHGGGGGHGGGHHHGGGGGHHGGGGBFHHHGGGGGGGGHGGGGGHHHHHGGGGGGHGGGGGGGGGGGGGGGGGGGGFFFFFFFFFFFFFFFFFFFFFFFFFGFFFFGGGFGGGHHHHGHGGGGGGGGGFHFHGHGHHHHHHFHFGFFFHHGGGFGGFB/GGGGGGCGGGGGGHGHGGGHHGGHHBGHFHHHHFFHHFHGDGFEHHHHHHHGGHGGGGGGGGHHHHHBHGCHGGGGGHHHHGGGGHGGGGGGGGGGFBFFFFFCCBAB
@M02197:105:000000000-AN6RF:1:1101:6287:13286 1:N:0:1
AGCGAACCTGTTTCCTCCGCTTATTGATATGCTTACTTCCTCTAAATGACCAAGATCCTCCGCTTATTGATATGCTTAAGTTCAGCGGGTAGTCCTACCTGATTTGAGGTCAAATTGTCAGAAGCTGTCTCAAAAGAGACCCTTTAGAAGCTGAACCCCATTTATAAAGCTGCTCTTCACAAATGGCGTAGATAATTATCACACCAAAGCAAGGCAACAAAGGTCCCGCTAATGCATTTCAGGAGAGCCGACTTCTGAGAAGCCCGCATACTCCCACATCCAAGCCTGATCAACAGAAAAAGCTGAAAAGGTTGAGAATTTCATGACACTCAAACAGGCATGCTCCTCGGAATACCAAGGAGCGCAAGGTGCGTTCAAAGATTCGATGATTCAC
+
A1AAAADAFF1FFGEG1A0EEE0AG1G222A2B2FAFEF1FEEGHHBDB11A/FGGHGFHFEAEA/FG12BAGEGF2B11DEFF21EE?>EFB2FGHCEGGB@FEHBEEHBHEDEGHHHFF1BGHFGFGGGHH1F0/GFGGEHFHFGH21FGHFGHEGCGFHFH;GDGGFH1CCG;G1FFGFFGDHGGFGGGFGFFFFGHHHFEHBFGHG0BCBCCAGHHGFFCGGDBGGBBFFGDF<FEHGHFDF/?/FG1F@@2BF0HCGCCFHGFBFAGEDFEGG3AEFFG@3BBBHEFGGHHHHFHFHHGBGBBHEHGF55HGHHFFHEFHHGDGHGHFGHGFEHGGHGGCEEA5EAA5BBGF3AFAEEFGAA22?E4CDEA5F5E4F4FDBBFFA?AAA
@M02197:105:000000000-AN6RF:1:1101:25857:13413 1:N:0:1
AGCGAACCTGTTTCCTCCGCTTATTGATATGCTTAAGTTCAGCGGGTAGTCCTATCTGATTTGAGGTCAAATATGATGCAAGGTTTTGTCCGAAGACCATTGTAAGCGGACTTTGAGGGTCGGACGACAGCGCAACGTCATTATCACACTGATGTCCGGAAGCCAAAGGTTGAATTCCGCTGATGCATTTGAGAGGAGCCGACCTTCGCCAGCACGCTCCAAGTCCAAGCCCCGAATAGAAACAAATCGATTCGGGGTTGAGAATTTAATGACACTCAAACAGGCATGCTCCTCGGAATACCAAGGAGCGCAAGGTGCGTTCAAAGATTCGATGATTCAC
+
CCDDDCDDFFFFGGGGGGGGGGGHHHHHHHHHHHHHGHHHHHHGGGGGGHHHHHHHHHHHHHGHGHHHHHHHHHHHHHHHHHGHHHGHHHHGGGGGHHHHHHHHHHHGGGGGHHHHGHGFGGGGGGGGGGHGGEGGGHHGGHHHHHHHHHHHHHHHHGGGHGHHHHHHHHHHHHHHGGHHHGHHHHHHGGHHHHGGGGGGHGGGGFGGFFGGGFFGHGHFHHHHGGHGGGGHHHHHHHHGHHHGHHFHGGGGGGGHHGHHHHGGHFHGHFHHHHGHHGHHHHHHHHHHGGGFGHHHHHFHHCHHGGGGGGHHHGGGGHGGGGGGGEBGFFFFFFFCCBCC
@M02197:105:000000000-AN6RF:1:1101:15592:13435 1:N:0:1
AGCGAACCTGTTTCCTCCGCTTTTTGATATGCTTAAGTTCAGCGGGTAGTCCTACCTGATTTGAGGTCAAAAGTCAATAAGGAAGACGCCAAAAAAGGCGTCGACGCATTAGAGGCACGGCGCCATTCATTCATGCACTTCAGCGAACGGCGATCATTATCACGCCAAAAGCCTTGTCATGCAAAGTCGAAAGTCGACCGCAAGCCGATTCATTTCAGGAGAGCCCGAGTCCCAGACTTTCGTCCAGGTCTCCGGCAGCCCCCAGTATCCAAGCACCCTATCGAAGCTAATCGAGAGGGGTTGAGAATTTACTGGCGCTCAAACAGGCATGCTCCTCGGAACACCGAGGAGCGCAAGGTGCGTTCAAAGATTCGATGACTCAC
+
CCCBBBBBFFFFGGGGGGGGGGGHHGGHHHHHHHHHHHHHHHHGGGGGGHHHHHHHHHHHHHHHGHHHHHHHHGHHHHHHHHHHHHHGGGGGHHHGGGHGGGGGGGGGGGHHHGHGGHGGGGGGGGHHHHHHHHHHHHHHHHHGGCGGGGGGGGGGGGGGGGGGGGGGGGGGGGGFFFFFFFFFFFFFFFFFFFFFFFFEGGGGGGGGGGFFFFFGGHFFEFGGGGHHHGFHHFHGGD?CGHHHHHGGGGC?GHGGGGGGHHHHHHEHGHGFFF3HFGHHEGHHGHHGHHEFHGGGGGHGHHHHHFHHHGBFCGGGGFHHGHHGFHGHGHHFGCGCGHFEEGGGGHHFEAGGHHFHGGGGGGGGGFGGGFFFFFFFFFA@BAA
@M02197:105:000000000-AN6RF:1:1101:9836:13440 1:N:0:1
AGCGAACCTGTTTCCTCCCTTATTGATATGCTTAAGTTCAGCGGGTAGTCCTACCTGATTTGAGGTCAAATATGGTGCAAGGTTTTGTCCGAAGACCATTGTAAGCGGACTTTGAGGGTCGGACGACAGCGCAACTTCATTATCACACTGATGTCCGGAAGCCAAAGGTTGAATTCCGCTGATGCATTTGAGAGGAGCCGACCTTCGCCAGCACGCTCCAAGTCCAAGCCCCGAATAGAAACAAATCGATTCGGGGTTGAGAATTTAATGACACTCAAACAGGCATGCTCCTCGGAATACCAAGGAGCGCAAGGTGCGTTCAAAGATTCGATGACTCAC
+
CCCCDDCCFFFFGGGGGGGGGGHHHGHHHHHHHHHHHHHHHHGGGEGGHHHHHHHHHHHHHHHGHHHHHHHHHHHFGHHGHGFHHGHHHHGGGGGHHHHHHHHHHHGGGGGHHHHGHGGHGGGGGGGGGHGGGGGHHHHHHHHHHHHHHHHHHHHGGGGHHHHHHHHHHHHHGHHHGHHHHHHHHHGHGHHHHGGGGGGHGGGGGGGGHGGFFGFHHHHGFFFFFHGGGGGHHGHGHHHHFHFHHHHGGCGGGGHHGHHHHHHEHGHHHHFFHGHGHHGHHHHHGHHGGGGGGHHHHGHHHHHGGGGGHHHHGGGGHGGGGGGFGGGFFFFFFFBBAAA
@M02197:105:000000000-AN6RF:1:1101:11109:13472 1:N:0:1
AGCGAACCTGTTTCCTCCGCTTATTGATATGCTTAAGTTCAGCGGGTAGTCCTACCTGATTTGAGGTCAAATATGATGCAAGGTTTTGTCCGAAGACCATTGTAAGCGGACTTTGAGGGTCGGACGACAGCGCAACGTCATTATCACACTGATGTCCGGAAGCCAAAGGTTGAATTCCGCTGATACATTTGAGAGGAGCCGACCTTCGCCAGCACGCTCCAAGTCCAAGCCCCGAATAGAAACAAATCGATTCGGGGTTGAGAATTTAATGACACTCAAACAGGCATGCTCCTCGGAATACCAAGGAGCGCAAGGTGCGTTCAAAGATTCGATGATTCAC
+
BCCCCCCCFFFFGGGGGGGGGGGHHHHHHHHHHHHHHHHGHHGGGGGGGHHHHHHHHHHHHHHHGGHHHHHHHHHHHHHHFHGHHHGHHHHGGGGGHHHHHHHHHHHGGGGGHHHHGHGGHGGGGGGGGGHGGGGGGHHGHHHHHHHHHHHHHGHGGGGGHGHHHHHHHHHHHGGGGGHHHHGGGHGHGHGHHHGGGGGEHGFGGGGGHHGGGGGHHHHHGHHGGGHGGGGHGGHHHHHHHHHGFEHHGGGGGGGHFHHHHHHHEHHHHHHHHGGHGHGHGHHHHHHHGGGGGHHHGBHFHHHHGGGGGHHHHGGGGFGGGGGGGGGGFBFFFFFBBAAA
@M02197:105:000000000-AN6RF:1:1101:7393:13472 1:N:0:1
AGCGAACCTGTTTCCTCCGCTTATTGATATGCTTAAGTTCAGCGGGTAGTCCTACCTGATTTGAGGTCAAAAGTCAATAAGGAAGACGCCAAAAAAGGCGTCGACGCATTAGAGGCACGGCGCCATTCATTCATGCACTTCAGCGAACGGCGATCATTATCACGCCAAAAGCCTTGTCATGCAAAGTCGAAAGTCGACCGCAAGCCGATTCATTTCAGGAGAGCCCGAGTCCTAGACGAGAGTCCAGGTCTCCGGCAGCCCCCAGTATCCAAGCACCCTATCGAAGCTAATCGAGAGGGGTTGAGAATTTACTGACGCTCAAACAGGCATGCTCCTCGGAACACCGAGGAGCGCAAGGTGCGTTCAAAGATTCGATGATTCAC
+
AABCCCCCFFFFGGGGGGGGGGGHHHHHHHHHHHHHHHHHHHHGCGGGGHGHHHHHHHHHHHHHGGHHHHHHHHHHHHHHHGHHHHHGGGGGHHHGGGGGGGGGGGGGGGHHHHGGGHGGGGGGGGHHHHHHHHHHHHGHHHHHGGGGGGGGAGGGGGGGGGGGGGGGGGGGGGGGGGFFFFFFFFABFFFFFFFFFFFFFFGGGFFFFFHFFHHFHHGFGFGGGGHHHHHHHHEAGHGHGHHHHHFFGGFGGHGGGGGGHHHHHHG2?GF3GGFFGGGHEGHHHGHGHHHGHGGGGGHHHHHHHHHEHF4GGGGGHGHHHHHHHGHGHHFGGGGGGHHGGGGGEHHGGGGGGHHHGGGGFGGGGGGGGGGFFFFFFFCBCCB
@M02197:105:000000000-AN6RF:1:1101:27015:13522 1:N:0:1
AGCGAACCTGTTTCCTCCGCTTATTGATATGCTACCTTACTTCCTCTAAATGACCAAGATCCTCCGCTTATTGATATGCTTAAGTTCAGCGGGTAGTCCTACCTGATTTGAGGTCAAATTGTCAGAAGCTGTCTCAAAAGAGACCCTTTAGAAGCTGAACCCCATTTATAAAGCTGCTCTTCACAAATGGCGTAGATAATTATCACACCAAAGCAAGGCAACAAAGGTCCCGCTAATGCATTTCAGGAGAGCCGACTTCTGAGAAGCCCGCATACTCCCACATCCAAGCCTGATCAACAGAAAAAGCTGAAAAGGTTGAGAATTTCATGACACTCAAACAGGCATGCTCCTCGGAATACCAAGGAGCGCAAGGTGCGTTCAAAGATTCGATGACTCAC
+
CBCCCCCCFFFFGGGGGGGGGGGHHHGHHHHHHHHHHHHHHHHHHHHHHHHHHHHHHHHHHHHHHGGGGGHHHHHHHHHHHHHHHHHHGHGGGEEFHHHHHHHHHHHHHHHGHHHHHHHHHHHHHHHHHHHHHHHHHHHHGGHHGGHHGGHHHHHHHHHHFGGGHHHHHHGHHHFHHHHHHHHHHHHHGGGGGGGGHHHHHHHHHHHHHHHHHHHHHHHHGHHHHGGGGGGHHGHHGHHHHFFHFBHHGGGGGHHEHHHEHHHHDCCGGHHHHEGHGHFGGFEGGFHHGHGHGFHHHGHGHHHGHHGHHHHHHHHHHGHHHHHHHHHHGHHGGGHHHHGHHHHHHHGGGGGHGGHHFHHHHGGGECGHHHHGGGGHGGGGGGGGFFFFFFFFFBBAAB
@M02197:105:000000000-AN6RF:1:1101:23043:13510 1:N:0:1
AGCGAACCTGTTTCCTCCGCTTATTGATATGCTTAAGTTCAGCGGGTAGTCCTACCTGATTTGAGGCCAGATTGTCAAGAAGTGACCGCCACCCAAAGGGCAAGTCGGGGTGAGGCGCGGAAGCGAGCAAGACCGATCGAAGGCGAGGGAAATACAACGCCAAAGGTGCTAGCCGCAAGATACGGGCCAAACCGATGATTTTAAGGGGAGCCGCCTCACGGCAGCAAAAGCCCCCAACTCCAAACCGCAGCGGGCGCGAACCCGATGGTTTGATGATATCAAGACACTCAAACAGGCATGCCCTCCGGAATACCAGAGGGCGCAAGGTGCGTTCAAAGATTCGATGATTCAC
+
CCCDBCCDFFFFGGGGGGGGGGGHHHHHHHHHHHHHHHGHHHHGGGGGGHHHHHHHHHGHHGHHGHGGHHHHHHHHHHHHHHHHHHHGGGGGHGGHHHHGGGGGHHGGGG@CHHHGGGGGGGGHGGGGGHHHHHGGGGGGHGGHGGGGGGFGGGGGGGGGGFFFFFFFFFFFFFFFFFFFFFFFFFFFGFFFFFFGGGFFFGFGGGFFGGFFFFFFFFGHFFHHHHHHGGGGFGHHHHFGCGDAGGGGGGGGGGGGGHGGGGGGHHGHHHHGG5EGHHFHHHHHHGGHHHGFHGHGGHGGGGGGGHHHHGHHHHHGGGGGGFFFCGGGGCGGGGGGGGFGFFFFFFFAAAAA
@M02197:105:000000000-AN6RF:1:1101:9553:13635 1:N:0:1
AGCGAACCTGTTTCCTCCGCTTATTGATATGCTTAAGTTCAGCGGGTAGTCCTACCTGATTTGAGGTCAAATATGATGCAAGGTTTTGTCCGAAGACCATTGTAAGCGGACTTTGAGGGTCGGACGACAGCGCAACGTCATTATCACACTGATGTCCGGAAGCCAAAGGTTGAATTCCGCTGATGCATTTGAGAGGAGCCGACCTTCGCCAGCACGCTCCAAGTCCAAGCCCCGAATAGAAACAAATCGATTCGGGGTTGAGAATTTAATGACACTCAAACAGGCATGCTCCTCGGAATACCAAGGAGCGCAAGGTGCGTTCAAAGATTCGATGATTCAC
+
CCCCBDBBFFFFGGGGGGGGGGGHHHGHHHFFHGGHHHHHHHHGGGGGGHHHHHHHHHHHHHHHGHHHHHHHHHGHHHHHHHGHHHGHHHHGGGGGHHGHHHHHGHHGGGGGHHHHGHGGHGGGGGGGGGHGGGGGGHHGHHHHHHHGHHHHHHHHGGGGHHGHHHHHHFHHHGGGGGHHHHHHHHHGHHHGGGGGGGGGGHGGGGGGHHGGFFGFHHHHHHHFGGHGGFGFHHHHHHHHHHHGHHHHGGGGGGGHHHHHGHHHHFEHHHHHGFGHHHGHHGHGGHEHGGGGGHHHHGHHHHHHGGGGGHHHGGGGGHGGGGGCGGGGFFFFFFFA3AAA
@M02197:105:000000000-AN6RF:1:1101:15746:13577 1:N:0:1
AGCGAACCTGTTTCCTCCGCTTATTGATATGCTACCTTACTTCCTCTAAATGACCAAGGTCCTCCGCTTATTGATATGCTTAAGTTCAGCGGGTAGTCCTACCTGATTTGAAGTCAAAAGTCAATAAGGAAGACGCCAAAAAAGGCGTCGACGCATTAGAGGCACGGCGCCATTCATTCATGCACTTCAGCGAACGGCGATCATTATCACGCCAAAAGCCTTGTCATGCAAAGTCGAAAGTCGACCGCAAGCCGATTCATTTCAGGAGAGCCCGAGTCCCAGACTTTCGTCCAGGTCTCCGACAGCCCCCAGTATCCAAGCACCCTATCGAAGCTAATCGAGAGGGGTTGAGAATTTACTGACGCTCAAACAGGCATGCTCCTCGGAACACCGAGGAGCGCAAGGTGCGTTCAAAGATTCGATGACTCAC
+
CDCCCCCCFFFFGGGGGGGGGGGHHHHHHHHHHHHHHHHHHHHHHHHHHHHHHHHHHHGHHHHHHGGGGGHHHHHHHHHHHHHHHHHHHHGGGGGGHHHHHHHHHHHHHHGGHHHHHHHHHHHHHHHHHHHHHHGGGGGHHHGGGHGGGGGGGGGGGHGHGHGGHGGGGGGGGGGHGGGGHGGGGGGGGGGGGGGGGFFFFFFFFFFFFFFFFFFFFFFFFFFFFFFFHFFFFFFFFFD-B9BAGGGAGGFFGGFEGFBFGHHHHHHHDGGGGHHFGEEHHGGFGD?GHFGHHEFCCCFGHHGGGGGHHHHHHHHGGHHGFGGHGHHGGGGHHG?HHHGHGGGGGHHHHHHHHHFHGBGGGGFHFFHHHHGHHHGHHHGGGGGGHFFAGGGGHHGGGE?HFHGGGGFCGFGGGGGGGGFFFFFFFBAA>A
@M02197:105:000000000-AN6RF:1:1101:18080:13568 1:N:0:1
AGCGAACCTGTTTCCTCCGCTTATTGATATGCTTAAGTTCAGCGGGTAGTCCTACCTGATTTGAGGTCAAAAGTCAATAAGGAAGACGCCAAAAAAGGCGTCGACGCATTAGAGGCACGGCGCCATTCATTCATGCACTTCAGCGAACGGCGATCATTATCACGCCAAAAGCCTTGTCATGCAAAGTCGAAAGTCGACCGCAAGCCGATTCATTTCAGGAGAGCCCGAGTCCCAGACTTTCGTCCAGGTCTCCGGCAGCCCCCAGTATCCAAGCACCCTATTGAAGCTAATCGAGAGGGGTTGAGAATTTACTGACGCTCAAACAGGCATGCTCCTCGGAACACCGAGGAGCGCAAGGTGCGTTCAAAGATTCGATGATTCAC
+
CCCCCCCCFFFFGGGGGGGGGGGHHHHHHHHHHHHHHHHHHHHGGGEGGHHHHHHHHHHHHHHHGHHHHHHHHHHHHHHHHGHHHHHGGGGGHHHGGGHGGGGGGGGGGGHHHHGGGHGGGGGGGGHHHHHHHHHHHHHHHHHHGGGGGGGGGGGGGGGGGGGGGGGFGGGGGGGGGGFFFFFFFFFFFFFFFFFFFGFFGGGGGGFFFFGHHFGHHHHHHGGGGGFFGFFHFFFDC.GGGHHHHGGGFCCGGHGGGGGGHHHHHGHGGHHGEFFHGHHHHHHHHHGGHHGGHHGGGGHHHHHGHHHHHHGGDGGGHGHFHHHHFHHHHHHGGGGGGHHGGGGGGHHGGGGGGHHHGGGGHGGGGGGGGGGFFFFFFFCCBBB
@M02197:105:000000000-AN6RF:1:1101:24382:13699 1:N:0:1
AGCGAACCTGTTTCCTCCGCTTATTGATATGCTTAAGTTCAGCGGGTAGTCCTACCTGATTTGAGGTCAAATATGATGCAAGGTTTTGTCCGAAGACCATTGTAAGCGGACTTTGAGGGTCGGACGACAGCGCAACGTCATTATCACACTGATGTCCGGAAGCCAAAGGTTGAATTCCGCTGATGCATTTGAGAGGAGCCGACCTTCGCCAGCACGCTCCAAGTCCAAGCCCCGAATAGAAACAAATCGATTCGGGGTTGAGAATTTAATGACACTCAAACAGGCATGCTCCTCGGAATACCAAGGAGCGCAAGGTGCGTTTAAAGATTCGATGATTCAC
+
ACCCDCCBFFFFGGGGGGGGGGGHHHHHHHHHHHHHHHHHHHHGGGGGGHHHHHHHHHHHHHHHGHHHHHHHHHHHHHHHHHGFGHGHHHHGGGGGHHHHHHHHHHHGGGGGHHHHGGGGHGGGGGGGGGHGGGGGGHHGHHHHHHHHHHHHHGHHHGGGGHHHHHHHHHHHHGGGGGHHHHGHHHGGHHHHHHGGGGGGHHGFFGGFFFGGGGGGFHHHHFFFFGHFGGGGFHHHHHHHHHHGHHHHGGGGGGGHHGHHFHGEEHFGHHHHHGEHHHHFGHHHHHHGGGGGGHHHHCGHGHHHGGEGCHHHHGFGGGGGGFGGGGFGFFFBFFFAAAAB
@M02197:105:000000000-AN6RF:1:1101:14195:13729 1:N:0:1
AGCGAACCTGTTTCCTCCGCTTATTGATATGCTTAAGTTCAGCGGGTATCCCTACCTGATCCGAGGTCAACCTTGAAATAATGGGGGTCGATGGCAAGACTGTCACACACTCCAAGCGAAAGATAAACACTTACTACGCCAGGGAATATGAGATGATCCGCCTTTGAATTTCAGAAGGGAGAATGCAAGCATACTCATCTTCCATGACCAAGCAATGGTGCTTGAGAGGTATTTAATGACGCTCGAACAGGCATGCCTCCCGGAATACCAGGAGGCGCAATGTGCGTTCAAAGATTCGATGATTCAC
+
DDDDDCCDFFFFGGGGGGGGGGGHHHHHHHHHHHHHHHHHHHHGGGGGHHHHHHHHHHHHHHHGGGGHHHHHHHHFHHHHHHHHHGGGGGGGHGHHHGHHHHHHHHHHGGHHHHHHGHHHHHHHHHHHHHHHHGHHHHHHHGHHHHHHHHHHHHHHGHHHGHHHHHHHHHHHHHHHHHGHHGHHGHHHHHHHGHHHHHHHHHHHHHHGGHHHHGHHHHHHEHGHHHHHHHHHHFHHGGGGGHHGHHHHHHHHHGGGCGGGHHHHHHHHHHHCGGGGHHGHGGGGHGGGGGGGGGGFFFFFFFCCBAB
@M02197:105:000000000-AN6RF:1:1101:21442:13797 1:N:0:1
AGCGAACCTGTTTCCTCCGCTTATTGATATGCTTAAGTTCAGCGGGTATCCCTACCTGATCCGAGGTCAAACTTAGAAAGTTGGGGGTTGCTGGCAAGCACGCACCGAGACCCTGTAGCGAGGAGTATTACTACGCTTAGAGCACGATGGCACCGCCACTGACTTTAAGACCGATCAGAACTGATGCGGTCCAATACCAAGCAGAGCTTGAGTGTTGTACTGACACTCGAACAGGCATGCCCCGCGGAATACCACGGGGCGCAATGTGCGTTCAAAGATTCGATGATTCAC
+
DDDDDDDDFFFFGGGGGGGGGGGHHHGHHHHHHHHHHHHHHHHGGGFGHHGHHHHHHHHHH;HGGGGHHHH9HHHHHH;HH+HGGGGG:GHHHHGHH;H<HGG;G8GGFGGGHHHGHHHG:GGGGHHHHHHH<HGGG8GHHHHHHGD<GGH<HGGHHGHHHHHHGHHGGGGGHHHHHHHHHHGGHGGHHHHGHHGFGHHHHHHHHHHHHHHGHHHHHHHHHHHHHHHGHHHGHHHHHGGGGGGGHHHGHHHGGFGGGGGGHHHHGGEGHGGGGGGGGGGFFFFFFF@CBCB
@M02197:105:000000000-AN6RF:1:1101:6520:13715 1:N:0:1
AGCGAACCTGTTTCCTCCGCTTATTGATATGCTTAAGTTCAGCGGGTAGTCCTACCTGATTTGAGGTCAAATATGATGCAAGGTTTTGTCCGAAGACCATTGTAAGCGGACTTTGAGGGTCGGACGACAGCGCAACGTCATTATCACACTGATGTCCGGAAGCCAAAGGTTGAATTCCGCTGATGCATTTGAGAGGAGCCGACCTTCGCCAGCACGCTCCAAGTCCAAGCCCCGAATAGAAACAAATCGATTCGGGGTTGAGAATTTAATGACACTCAAACAGGCATGCTCCTCGGAATACCAAGGAGCGCAAGGTGCGTTCAAAGATTCGATGATTCAC
+
BCBCCCCCFFFFGGGGGGGGGGGHHHHHHHHHHHGHHHHHGHHGGGEGGHGHHHHHHHGHHHHHGHHHHHHHHHHHGHHHHHGFGHGGHHHGGGGGHHHHHHHHHGGGGG9GHHHGGGGGHGGGGGGGGGHGGGGGGHGGHHGHHHHHHHHHHHHHHGGGHGEHHHHHHHHHHGGGGGGGGHHHGGHGHGHHHHGGGGGGGFGFFFFGGFFGFFFHHFHHHHHFGGHGGGFHHHFFGGHGHHHGHGHHGGEGCGGHGHHGFHHHHHHGHHHHHHFGHHHGHHHEHGHHGGGGGGHHHFFHHHHHGGGGGHHGHGFECGGGGGGGG?GGFFBFFFFBBABB
@M02197:105:000000000-AN6RF:1:1101:16814:13831 1:N:0:1
AGCGAACCTGTTTCCTCCGCTTATTGATATGCTTAAGTTCAGCGGGTAGTCCTACCTGATTTGAGGTCAAATATGATGCAAGGTTTTGTCCGAAGACCATTGTAAGCGGACTTTGAGGGTCGGACGACAGCGCAACGTCATTATCACACTGATGTCCGGAAGCCAAAGGTTGAATTCCGCTGATGCATTTGAGAGGAGCCGACCTTCGCCAGCACGCTCCAAGTCCAAGCCCCGAATAGAAACAAATCGATTCGGGGTTGAGAATTTAATGACACTCAAACAGGCATGCTCCTCGGAATACCAAGGAGCGCAAGGTGCGTTCAAAGATTCGATGATTCAC
+
DCCCCCCDFFFFGGGGGGGGGGGHHHHHHHHHHHHHGHHHHHHGGGGGGHHHHHHHHHHHHHHHGHHHHHHHHHHHHHHHHHGGHHGHHHHGGGGGHHHHHHHHHHHGGGGGHHHHGHGGHGGGGGGGGGHGGGGGGHHGHHHHHHHHHHHHHHHHHFGGHHHHHHHHGHHHHGGGGGHGHHHHHHGGGGHGHHGGGFGGGFFFFFGGHHGGFFGHGFHHHHGHGGHGGFFFGHHHHHHHHHHFHHHHGGGGGGGHHHHHHHHHHHHHHHHFHGGGHHHHHHHGHHFHGGGGGHFFGHGHGHHHGGGGGHGHHGGGGHGGGGGGGGGGFFFFFFFBBABB
@M02197:105:000000000-AN6RF:1:1101:9715:13984 1:N:0:1
AGCGAACCTGTTTCCTCCGCTTATTGATATGCTTACTTCCTCTAAATGACCAAGATCCTCCGCTTATTGATATGCTTACTTCCTCTAAATGACCAAGATCCTCCGCTTATTGATATGCTTAAGTACAGCGGGTAGTCCTACCTGATTTGAGGTCAAATATGATGCAAGGTTTTGTCCGAAGACCATTGTAAGCGGACTTTGAGGGTCGGACGACAGCGCAACGTCATTATCACACTGATGTCCGGAAGCCAAAGGTTGAATTCCGCTGATGCATTTGAGAGGAGCCGACCTTCGCCAGCACGCTCCAAGTCCAAGCCCCGAATAGAAACAAATCGATTCGGGGTTGAGAATTTAATGACACTCAAGCAGGCGTGCTCCTCGGAATACCAAGGAGCGCAAGGTGCGTTCAAAGATTCGATGATTCAC
+
CCCCBBCCFFFFGGGGGGGGGGGHHHHHGHHHHHHHHHHHHHHHHHHHHHHHHHHHHHHHHGGGGGHHHHHHHHHHHHHHHHHHHHHHHHHHHHHHHHHHHHHHGGGGGHHHHHHHHHHHHGHHHHHHHGGG<CGHHHHHHHHHHHHHHHGHHHHHHHHHHHHHHHHHGGHHGHHHGGGGGGHHHHHGHGFHHFCCGGHHGHGHGGHGGGGGGGGGGGGFFFGGFFFGGGGGFFFFGFDGDF?FGEGF/GGHHGC<0HFGCGGGHFFFHGFGHHEHHHHHFDGFGDHHDGCGCGHHEGEAGHHEFHFHGHGGGGGFEAFE4GFHHHFHHGHHHF>?/>/GGHGHHHHFFHFFFFHEHHHGHGHHGHGCCACHGEEEA2GGHEHGGFGFHHGGGECHHGBEACGFC5GFGGGFGGBBFFFFFBBBAB
@M02197:105:000000000-AN6RF:1:1101:12070:14028 1:N:0:1
AGCGAACCTGTTTCCTCCGCTTATTGATATGCTTAAGTTCAGCGGGTAGTCCTACCTGATTTGAGGCCAGATTGTCAAGAAGTGACCGCCACCCAAAGGGCAAGTCGGGGTGAGGCGCGGAAGCGAGCAAGACCGATCGAAGGCGAGGGAAATACAACGCCAAAGGTGCTAGCCGCAAGATACGGGCCAAACCGATGATTTTAAGGGGAGCCGCCTCACGGCAGCAAAAGCCCCCAACTCCAAACCGCAGCGGGCGCGAACCCGAGGGTTTGATGATATCAAGACACTCAAACAGGCATGCCCTCCGGAATACCAGAGGGCGCAAGGTGCGTTCAAAGATTCGATGATTCAC
+
BBBBBBBBFFFFGGGGGGGGGGDHHHHHHHHHHHFHHGHGFHHGGGEFFHHFHHHHFHHHGHGHGHGGHHHHHHHHHHHHHHGHHGHGGGGGHGGHHHGGGGEEBDEEEG<BGHHGGGCGGGDHGFGGGHHFHHGCDGGGHGGEFGFFBFGEFGGGFFGGGFFFFFBFFFFFFFFFFFFEFFFFFFEFFFFFFFFGGFFFFFGGGGGGGGCEEFADFGFGFFFFHHHHGGFFGGFHGC<AGGDCFGGE?FGGGEGGCHF1GGGEHGFGEHFG4GG@FEFFGFHGFDGHFGFHFHHHGHGGEEA1AFDFFHHGGHHGGGGFGGBFFGGEGHGDFGGGFAFGFFFFFFFA@ABB
@M02197:105:000000000-AN6RF:1:1101:23673:14087 1:N:0:1
AGCGAACCTGTTTCCTCCGCTTATTGATATGCTTAAGTTCAGCGGGTAGTCCTACCTGATTTGAGGTCAAATAGTCAATTAAATTGTCCCTTGCGAGACGGTTATAAGCAGGTTCCCATAATTTTGCTTCACAGTCAAATGGCATAGATAATTATCACACCAAGTGACGGTCCACAAGAGATCCCACTAATGCATTTAAAGGGAGCAGACCATCCACTGAAGGAAGCCAGCAAGCCCTCACATCCAAGCCTCGCTCAAGCTCGTAAAAGCGAACAAGGTTGATAATTTAATGACACTCAAACAGGCATGCCCTTCGGAATACCAAAGGGCGCAAGGTGCGTTCAAAGATTCGATGATTCAC
+
CCCCCCCCFFFFGGGGGGGGGGGGHHHHHHHHHHHHHHHHGHHGGGGGGHHHHHHHHHHHHHHHGHHHHHHHHHHHHHHHHHHHHHHHHHHHHHGGGGGGGGGGHHHHHHHHBGHHGHHHHHHHHHHHGHHHHHHHHHGHHGGHHHHGHHHHHGHHHHHHGHFHHHHHHGGGHHHHHHHHHHHFHHHHHHHHHHHHHHHHHHGHGGHHHHHGHGGHGHHHHHHHHGHHHHGHHGGGHHHFGHFGGHHGGGGGGHHHHGGGGGHGHGHGGGGHHHHHHHHGHGHHHHHHHHFHHHHGHHGGHHHHGHHGGGFGGGHHHFFHHGHHHGGGGGHHHHGGGGHGGGGGGFGFFFFFFFFFCCBAC
@M02197:105:000000000-AN6RF:1:1101:10576:14137 1:N:0:1
AGCGAACCTGTTTCCTCCGCTTATTGATATGCTTAAGTTCAGCGGGTAGTCCTACCTGATTTGAGGTCAAATATGATGCAAGGTTTTGTCCGAAGACCATTGTAAGCGGACTTTGAGGGTCGGACGACAGCGCAACGTCATTATCACACTGATGTCCGGAAGCCAAAGGTTGAATTCCGCTGATGCATTTGAGAGGAGCCGACCTTCGCCAGCACGCTCCAAGTCCAAGCCCCGAATAGAAACAAATCGATTCGGGGTTGAGAATTTAATGACACTCAAACAGGCATGCTCCTCGGAATACCAAGGAGCGCAAGGTGCGTTCAAAGATTCGATGATTCAC
+
CCCDDDDDFFFFGFGGGGGGGGGHHHHHHHHHHHHHHHHHHGHGGGGGGHHHHHHHHHHHHHGHGHHHHHHHGHHHHHHHHHGHHHGHHHHGGGGGHHHHHHHHHHHGGGGGHHHGGHGGHGGFGGGGGGHGGGGGGHHGHHHHHHHHGHHHHHHHHGGGHGHHHHHHHHHHHGGGGGHHHHHHHHHHHGGGGHGGGGGGHHGGGGGGGHFFGFFFHGGHHHHFGFHGGGGHHHHHHHHGGHHGHHHHGGEGGGGHGFGHHHHGHHGHHHHHFGGHHHHGHHHHHHHHEECCGHHHHHHHHHHHGGGGGHGHHGGGCGGGGGFGFGFFBFFFFFFBBAAA
@M02197:105:000000000-AN6RF:1:1101:7091:14286 1:N:0:1
AGCGAACCTGTTTCCTCCGCTTATTGATATGCTTAAGTTCAGCGGGTATCCCTACCTGATCCGAGGTCAAACTTAGAAAGTTGGGGGTTGCTGGCCAGCGTCCACCGGGTCCCTGTAGCGAGGAGTATTACTACGCTTAGGGCCCGAGAGGCGCCGCCACTGATTTTAAGGCCCGCCGTCTCCGGCGAGGCCCAAGACCAAGCTAGGCTTGAGTGTTGTACTGACGCTCGAACAGGCATGCCCTACGGAATACCACAGGGCGCAATGTGCGTTCAAAGATTCGATGATTCAC
+
CCCCCCCCFFFFGGGGGGGGGGGHHHHHHHHHHHHHHHHHHHHGGGGGHHHHHHHHHHHHHHHGGGGHHHHHHHHHHHHHHGHHGGGGGGHHHHGHHHGGGGGGHHGGGGGHHHHHHHHGGGGGGGHHHHHHHHGGGGGHGHHGGGGGGGGGGGGGHHHHHHHHGHHGGGGGGGGGGGGGGGGGGGHGHHHHGHHHHGHHGFHFHFGHHHHHGHHFGHGHGGGGGGHFGHHHHHHHHGGHGGGGFHHHHHHHHHGHGGGGGHHHHGGGGHGGGGGGGGGGFFFFFFFDCCCC
@M02197:105:000000000-AN6RF:1:1101:15381:14430 1:N:0:1
AGCGAACCTGTTTCCTCCGCTTATTGATATGCTTAAGTTCAGCGGGTAGTCCTACCTGATTTGAGGTCAAATATGATGCAAGGTTTTGTCCGAAGACCATTGTAAGCGGACTTTGAGGGTCGGACGACAGCGCAACGTCATTATCACACTGATGTCCGGAAGCCAAAGGTTGAATTCCGCTGATGCATTTGAGAGGAGCCGACCTTCGCCAGCACGCTCCAAGTCCAAGCCCCGAATAGAAACAAATCGATTCGGGGTTGAGAATTTAATGACACTCAAACAGGCATGCTCCTCGGAATACCAAGGAGCGCAAGGTGCGTTCAAAGATTCGATGATTCAC
+
BBAABBBBFFFFGGGGGGGGGGGHHHGHHFHHHGHHGHGHHHHGGGGGGHHHHHHHHHHHHHHHGGHHHHFHHHHHHHHHHHG@GHGHGDHGFFGGHGHHGHFHHGGGGGGGHGBHGEGDHGGFCGGGGGGGGGCGGHHGHEHFGHFHGHHHHHHHGDFGGGHGGGHFHGHGHGGGGGFFGB?DFGGGGGGHGEFGGGGGHGFDBFGEEGFGFEGFHFFHHHFGFFHGGGGFHFGHFHBFHHHGGEHFFF>/CGFFHHHHHHGHHGHGHHHHFGFHHHGGHHHFFFHEECGGGHHBHGHHHHHHEFEGGHHHHGGGEGBGGGGGGGGGFFFFFFFBBBBB
@M02197:105:000000000-AN6RF:1:1101:18201:14197 1:N:0:1
AGCGAACCTGTTTCCTCCGCTTATTGATATGCTTAAGTTCAGCGGGTATCCCTACCTGATCCGAGGTCAAACTTAGAAAGTTGGGGGTTGCTGGCAAGCACGCACCGAGACCCTGTAGCGAGGAGTATTACTACGCTTAGAGCACGATGGCACCGCCACTGATTTTAAGACCGATCAGAACTGATGCGGTCCAATACCAAGCAGAGCTTGAGTGTTGTACTGACGCTCGAACAGGCATGCCCCGCGGAATACCACGGGGCGCAATGTGCGTTCAAAGATTCGATGATTCAC
+
CCCCCCCCFFFFGGGGGGGGGGGHHHHHHGHHHHHHGHHHHHHGGGGGHHHHHGH;HHH<:H:GGGGHHHGHH::9HH;HHHHHGGGGFGHHHHGHHGHHHCG:CGFGC;GGHHH;<;HGGGGFGGHHHHHH9988GGGHHHHGH;::GGHFHFGGGHGHHHGGGHHGGFGGFFGGGGGGHGGGGGGHHHEHHHHFGHFFFHGHHHFHFGHGAHGHGFFFFFFGFHGFFHHHGFFEFGE?E0CGHFFFGCHGFAGGGGGGHHHHEEAGCGDDFFFGCGGFFFFFFFABAAA
@M02197:105:000000000-AN6RF:1:1101:8079:14399 1:N:0:1
AGCGAACCTGTTTCCTCCGCTTATTGATATGCTTAAGTTCAGCGGGTATCCCTACCTGATCCGAGGCCAAACTTAGAAAGTTGGGGGTTGCTGGCAAGCACGCACCGAGACCCTGTAGCGAGGAGTATTACTACGCTTAGAGCACGATGGCACCGCCACTGATTTTAAGACCGATCAGAACTGATGCGGTCCAATACCAAGCAGAGCTTGAGTGTTGTACTGACGCTCGAACAGGCATGCCCCGCGGAATACCACGGGGCGCAATGTGCGTTCAAAGATTCGATGATTCAC
+
33ABBBBDFFDFGGGGGFGGGGCGGHBGHGGCFHGHFGGHGHHGEG0AFAGGHHHFHHFHFHFGGGGGEHHHHHHHHGHFB;HHGGGE:GFFHEGHHGGHHGG;DGG?/@EGGHHHHHHGGGGGG>GGHFGGG9AGFGGHGBBHHGDHE?GHHGGHHHHGHFGHHGHGGGGGHHGEGGGFGGGGGGGHHGHGGHGHGFFGGGHHHGHHHHHGHGFFHGFGGGGGFFHGHGFHFFEHFGGGGGCGHHHGFFGGGEGGGFGGFBHHGGGGGGGGFGGGEGGFFFFFFFAAAAA
@M02197:105:000000000-AN6RF:1:1101:12798:14751 1:N:0:1
AGCGAACCTGTTTCCTCCGCTTATTGATATGCTTAAGTTCAGCGGGTAGTCCTACCTGATTTGAGGTCAAATTGTCAGAAGCTGTCTCAAAAGAGACCCTTTAGAAGCTGAACCCCATTTATAAAGCTGCTCTTCACAAATGGCGTAGATAATTATCACACCAAAGCAAGGCAACAAAGGTCCCGCTAATGCATTTCAGGAGAGCCGACTTCTGAGAAGCCCGCATACTCCCACATCCAAGCCTGATCAACAGAAAAAGCTGAAAAGGTTGAGAATTTCATGACACTCAAACAGGCATGCTCCTCGGAATACCAAGGAGCGCAAGGTGCGTTCAAAGATTCGATGATTCAC
+
CCDCDDDCFFFFGGGGGGGGGGGHHHHHHHHHHHHHHHHHHHHGGGFGGHHHHHHHHHHHHHHHGHHHHHHHHHHHHHHHHHHHHHHHHHHHHGHHHGHHHHHHHHHHHHHHHHGGGHHHHHHGHHHHHHHHHHHHHGHHHHHHGGGGGHHHHHHHHHHHHGHHHHHHHHHHHHHHHHGHHHHHGHHHHHHHHHHHHHHHHGHGGHGHGGHHGHHHHGGGGGGHHHGGHGHHHHHHGGGHHHHHHGHHHHHHHHHHHHHHHGHHHHHGHHHHHHHFHHHHHHHHHGHGHHG3FHHGHHHGGGGGHHHHHGHHHHHGFGGGHHGHGGGGHGGGGGGGGGFFFFFFFFCCCCC
@M02197:105:000000000-AN6RF:1:1101:21490:14823 1:N:0:1
AGCGAACCTGTTTCCTCCGCTTATTGATATGCTTAAGTCCAGCGGGTAGTCCTACCTGATTTGAGGTCAAATATGATGCAAGGTTTTGTCCGAAGACCATTGTAAGCGGACTTTGAGGGTCGGACGACAGCGCAACGTCATTATCACACTGATGTCCGGAAGCCAAAGGTTGAATTCCGCTGATGCATTTGAGAGGAGCCGACCTTCGCCAGCACGCTCCAAGTCCAAGCCCCGAATAGAAACAAATCGATTCGGGGTTGAGAATTTAATGACACTCAAACAGGCATGCTCCTCGGAATACCAAGGAGCGCAAGGTGCGTTCAAAGATTCGATGATTCAC
+
DEEEECDEFFFFGGGGGGGGGGGHHHHHGHHHHHHHHHHHHHHGGGGGGHHHHHHHHHHHHHHHGHHHHHHHHHHHHHHHHHGHHHGHHHHGGGGGHHHHHHHHHHHGGGGGHHHHGHGGHGGGGGGGGGHGGGGGGHHGHHHHHHHHHHHHHHHHHGGGHHHHHHHHHHHHHGGGHGHHGHHHHHHHHHHHGHGGGGGGHHGGGGGGHHGGGFGHHHGHHHHHGGGGGGGFHHHHHHHHHHHGHHHHFGGGGGGHHHHHHHHHHHHHHHHHHHGHHFHGHHGHHHHGGEFGGHHHHHHHHHHHGGGGGHHHHGGGGHGGGGGGGGGGFFFFFFFDCCBC
@M02197:105:000000000-AN6RF:1:1101:2785:14889 1:N:0:1
AGCGAACCTGTTTCCTCCGCTTATTGATATGCTTAAGTTCAGCGGGTATCCCTACCTGATCCGAGGTCAACCTTGAAATAATGGGGGTCGATGGCAAGACTGTCACACACTCCAAGCGAAAGATAAACACTTACTACGCCAGGGAATATGAGATGATCCGCCTTTGAATTTCAGAAGGGAGAATGCAAGCATACTCATCTTCCATGACCAAGCAATGGTGCTTGAGAGGTATTTAATGACGCTCGAACAGGCATGCCTCCCGGAATACCAGGAGGCGCAATGTGCGTTCAAAGATTCGATGATTCAC
+
ABBBBBBBFFFFGGGGGGGGGGGHHHCHHFHHGHHHGGGHHFHGCGEAHHGHHHHHHFFFHFFEFCEHHHGHHHHHHHFHHHHHFGGEGGGGHGHGGGFFGHHHHHHHGGHHHHGHAGHHGGGHHHHGHHHHHHHHHHGHGHHHHGHHGFHHHHFHFFGHGGGGGHGHHHHGFFFHHHGHEHHGGGHFHFGHHHHHGGGHHHGHHGGGGGGGGG3FHHFFEFHHHHHHHHGGHFHHDFE0GFHGFHHHGGFGFEECGE2GGHHHFEFHHHFDGGECGFEFAEEGFGDGFGGBAGFFFFFFFF>33>A
@M02197:105:000000000-AN6RF:1:1101:22440:14793 1:N:0:1
AGCGAACCTGTTTCCTCCGCTTATTTATATGCTTAAGTTCAGCGGGTAGTCCTACCTGATTTGAGGTCAAATATGATGCAAGGTTTTGTCCGAAGACCATTGTAAGCGGACTTTGAGGGTCGGACGACAGCGCAACGTCATTATCACACTGATGTCCGGAAGCCAAAGGTTGAATTCCGCTGATGCATTTGAGAGGAGCCGACCTTCGCCAGCACGCTCCAAGTCCAAGCCCCGAATAGAAACAAATCGATTCGGGGTTGAGAATTTAATGACACTCAAACAGGCATGCTCCTCGGAATACCAAGGAGCGCAAGGTGCGTTCAAAGATTCGATGACTCAC
+
CCCCCDDCFFFFGGGGGGGGGGGHHHHGHHHHHHHHHHHHHHHGGGGGGHGHHHHHHHHHHHHHGHHHGHHHHHHHHHHHHHGHHGGHHHHGGGGGHHHHHHHHHHHGGGGGHHHHGGGGHGGGGGGGGGHGGGGGGHHGHHGHHHHHHHHFHHHHHGGGHGHHHHHHHHHGHGGGGGGHHHHHHHHGGGHHHHGGGGGGGFFFFGGGFHGGGFFFHFHHHHFFGFGGFEFHFFHFHHFFHHFFEGHHGFCGGGGHHFHFHHFG5HHHGGHHHGGHHHHHHGHGHHGHEECGGHHHHHHHHHHHEE2GGHHHHGGGGHGGGGGGGGGGFFFFFFF?BAAA
@M02197:105:000000000-AN6RF:1:1101:4981:14866 1:N:0:1
AGCGAACCTGTTTCCTCCGCTTATTGATATGCTTAAGTTCAGCGGGTATCCCTACCTGATCCGAGGTCAAACTTAGAAAGTTGGGGGTTGCTGGCAAGCACGCACCGAGACCCTGTAGCGAGGAGTATTACTACGCTTAGAGCACGATGGCACCGCCACTGATTTTAAGACCGATCAGAACTGATGCGGTCCAATACCAAGTAGAGCTTGAGTGTTGTACTGACGCTCGAACAGGCATGCCCCGCGGAATACCACGGGGCGCAATGTGCGTTCAAAGATTCGATGATTCAC
+
EDEEECCCFFFFGGGGGGGGGGGGHHHHHHHHHHHHHHHHHHHGGGGGHHHHHHHH:HHHHHHFGGGHHHHHHHHHHHHHHHHHGG9FGGHHH;GHHGH<HGGGG:GGF;GGH:HHFHHGGGGGG>GHHHHHHHGGGGGHHHHHHGG:GGHHHGGHGHHHHHHHHHHGGGGGGHHGHHHHHHGGGGGHHGHHHHHFHHGHHHHHHHHHHHFFHHHHHFHHGGFFGHHGHHHFGHHHHFFGC?GGHHGGHHHGGGGGGGGGHGHHGGGGHGGGGGGGGGGFFFFFFFACBBA
@M02197:105:000000000-AN6RF:1:1101:25490:14867 1:N:0:1
AGCGAACCTGTTTCCTCCGCTTATTGATATGCTTAAGTTCAGCGGGTATCCCTACCTGATCCGAGGTCAAACTTAGAAAGTTGGGGGTTGCTGGCAAGCACGCACCGAGACCCTGTAGCGAGGAGTATTACTACGCTTAGAGCACGATGGCACCGCCACTGATTTTAAGACCGATCAGAACTGATGCGGTCCAATACCAAGCAGAGCTTGAGTGTTGTACTGACGCTCGAACAGGCATGCCCCGCGGAATACCACGGGGCGCAATGTGCGTTCAAAGATTCGATGATTCAC
+
BABBADBBFF@DFGGGGGGGGGGHGHHHHHHHHHHHHHHHHHHGGGFGGHHHHHHH:GHHHFH9G89HHHHHHHG9HHHHGGHGGG8G8GHHHGGHHGH<HGG;GGGGCFGGH9;;HFHGG8GGDGHH9HHH<HGGGGGHHGHH;G94E7HHHGGGGHGHGGGGGGHGFGGGGGGGHHGGHGGGGGFFFFHGHGFFGHHFFHDGFGHHHHHFFFFFGGFFFFFFGFFFFHHFHFFHFCGGGGGGEHHHHHGGGGGEGGCGHGHHFGGGHGGGGGGGGFGFFFFFFFCCCCC
@M02197:105:000000000-AN6RF:1:1101:17886:15089 1:N:0:1
AGCGAACCTGTTTCCTCCGCTTATTGATATGCTTAAGTTCAGCGGGTAGTCCTACCTGATTTGAGGTCAAATATGATGCAAGGTTTTGTCCGAAGACCATTGTAAGCGGACTTTGAGGGTCGGACGACAGCGCAACGTCATTATCACACTGATGTCCGGAAGCCAAAGGTTGAATTCCGCTGATGCATTTGAGAGGAGCCGACCTTCGCCAGCACGCTCCAAGTCCAAGCCCCGAATAGAAACAAATCGATTCGGGGTTGAGAATTTAATGACACTCAAACAGGCATGCTCCTCGGAATACCAAGGAGCGCAAGGTGCGTTCAAAGATTCGATGATTCAC
+
CCCCCCCCFFFFGGGGGGGGGGGHHGHHHHHHHHHHHHHHHHHGGGGGGHHGHHHHGHHHHHHHGHHHHHHHGHHHHHHHHHGGHHGHHHHGGGGGHHHHHHHHHGHGGGGGHHHHGHGGHGGGGGGGGGHGGGGGGHHGHHHHHHHHHHHHHGHHHGGGHGHHHHHHGHHHHGGGHGHHHHHHHHHHHHHHGHGGGGGGGFFFFGGGHHGFFFGHHGHHHHHFGGGGGGGHHHHHHHHHHHHGHHGHGGGGGGGHHHHHHGHHHHHHHHHGBFGGHHHFGHHEHHHHGGGGGHHHHGHGHHHHGGFGGHHGHGGGGHGGGGGGGGGGFFFFFFFCCBCC
@M02197:105:000000000-AN6RF:1:1101:11503:15185 1:N:0:1
AGCGAACCTGTTTCCTCCGCTTATTGATATGCTTAAGTTCAGCGGGTATCCCTACCTGATCCGAGGTCAAACTTAGAAAGTTGGGGGTTGCTGGCAAGCACGCACCGAGACCCTGTAGCGAGGAGTATTACTACGCTTAGAGCACGATGGCACCGCCACTGATTTTAAGACCGATCAGAACTGATGCGGTCCAATACCAAGCAGAGCTTGAGTGTTGTACTGACGCTCGAACAGGCATGCCCCGCGGAATACCACGGGGCGCAATGTGCGTTCAAAGATTCGATG
+
CCCCCCCCFFFFGGGGGGGGGGGHHGHHHHHHHHHGHHHHHHHGGGGGHHHHH;HHHHHHH;HGGGG:HHHHH:HHHHHHHHHHGGGGGGHHHHGHHGHHHGGGGGGGGGGGHHHHGHHGCGGG8GFGHHHH<HGGG8GHHHHHHGG:GGHHHGGGGHHHHHHGHHHGGGGGGGHHHHHHHGGGGGGHHHGHHHHHGHHGHHHHHHHHHHHGHHHFHHHGGGGGFHHGHHHGHHHHHGGGFCGGHHGHHGFGGGGGGGGGHFHGGGGGGGFGGFFFAFFFBABBB
@M02197:105:000000000-AN6RF:1:1101:28648:15444 1:N:0:1
AGCGAACCTGTTTCCTCCGCTTATTGATATGCTTAAGTTCAGCGGGTATCCCTACCTGATCCGAGGTCAAACTTAGAAAGTTGGGGGTTGCTGGCAAGCACGCACCGAGACCCTGTAGCGAGGAGTGTTACTACGCTTAGGGCACGATGGCACCGCCACTGATTTTAAGACCGATCAGAACTGATGCGGTCCAATACCAAGCAGAGCTTGAGTGTTGTACTGACGCTCGAACAGGCATGCCCCGCGGAATACCACGGGGCGCAATGTGCGTTCAAAGATTCGATGATTCAC
+
BBBBBBBBFFFFGGGGGGGGGGGHHGHHHHHHGHHHGHHHGHFGFGGGHHFHFHHHH;<<HF:GG99:H:HHH:HHHHHH:BGHFG;E7FHHHH9:HGHHH;GGGGGGGGGGHHG.HHHG;GF:G<FH:HHH<HGGG:GHEHHGGGG:GCHHHGGGHGHHHGGGHGGGGGGGHGGHGGGGGGGFFFFHFGEHHHFHGHHFGGHHFGFHHFHFGCFFFFFFFFFFFHHGHHFHFGFHGC?@?EE?FDGBFFBEAAA0000FCGBHGEAEBAECFBGGA1A>@3BDDDA1AAA
@M02197:105:000000000-AN6RF:1:1101:18066:15389 1:N:0:1
AGCGAACCTGTTTCCTCCGCTTATTGATATGCTTAAGTTCAGCGGGTATCCCTACCTGATCCGAGGTCAAACTTAGAAAGTTGGGGGTTGCTGGCAAGCACGCACCGAGACCCTGTAGCGAGGAGTATTACTACGCTTAGAGCACGATGGCACCGCCACTGATTTTAAGACCGATCAGAACTGATGCGGTCCAATACCAAGCAGAGCTTGAGTGTTGTACTGACGCTCGAACAGGCATGCCCCGCGGAATACCACGGGGCGCAATGTGCGTTCAAAGATTCGATGATTCAC
+
CDDDDDDCFFFFGGGGGGGGGGGHHHHHHHHHHHHHHHHHHHHGGGEEHHHHHHHHFHHHHHHGGGGHHHHHHHHHHHHHGHHHGGGGGGH9HHGHHGHHH;G;GGGGGGGGHHHHHHHGGGGGGGHHHHHH<HGGGGGHHHHHHGGHGGHHHGGHGGGHHGGGGHHGFGGGHHHHHGHHHHGGGGGHHHGHHGGHGHHHGGHHHHHHHHGGHHHHHHGGGGGFFFHGFFHGHHHGHGGGGGGGGHHHHHGGGGGFGGGGHHHHGGGGGGGGCGGGGGGFFBFFFFBBAAB
@M02197:105:000000000-AN6RF:1:1101:11669:15468 1:N:0:1
AGCGAACCTGTTTCCTCCGCTTATTGATAAGCTTAAGTTCAGCGGGTATCCCTACCTGATCCGAGGTCAAACTTAGAAAGTTGGGGGTTGCTGGCAAGCACGCACCGAGACCCTGTAGCGAGGAGTATTACTACGCTTAGAGCACGATGGCACCGCCACTGATTTTAAGACCGATCAGAACTGATGCGGTCCAATACCAAGCAGAGCTTGAGTGTTGTACTGACGCTCGAACAGGCATGCCCCGCGGAATACCACGGGGCGCAATGTGCGTTCAAAGATTCGATGATTCAC
+
CCCCCCCCFFFFGGGGGGGGGGGHHHHHHHHGHHHHHGHHHHHGGGGGHHHHHHHHHHHHGHHGGGGHHHHHHHHHHHHHGHHHGGGEFGHHHHGHHGHHHGG;GGGGGGGGHHHHHHHGGGGGGHHHHHHHHHGGGGHHHGHHHGGHGGHHHGGHHHGHHHHGHHHGGGGGHHHHHHHHHHGGGGGHHHHGHFGFGHHHHHHHHHHHHHHGHHHHHFHGGGGGGHHGHHHGGHHHHGGGGGGGHHHHHHHGGGGGGGGGHHHHGGGGHGGGGGGGGGGFFFFFFFBCCBC
@M02197:105:000000000-AN6RF:1:1101:25363:15603 1:N:0:1
AGCGAACCTGTTTCCTCCGCTTATTGATATGCTTAAGTTCAGCGGGTAGTCCTACCTGATTTGAGGCCAGATTGTCAAGAAGTGACCGCCACCCAAAGGGCAAGTCGCGGTGAGGCGCGGAAGCGAGCAAGACCGATCGAAGGCGAGGGAAATACAACGCCAAAGGTGCTAGCCGCAAGATACGGGCCAAACCGATGATTTTAAGGGGAGCCGCCTCACGGCAGCAAAAGCCCCCAACTCCAAACCGCAGCGGGCGCGAACCCGAGGGTTTGATGATATCAAGACACTCAAACAGGCATGCCCTCCGGAATACCAGAGGGCGCAAGGTGCGTTCAAAGATTCGATGATTCAC
+
CCCCCCCBFFFFGGGGGGGGGGGHHHHHHHGHHHHHHHHHHHHGGGEFGHHHHHHHHHHHHHHGGHGGFHHHGHHHHHHHHHHHHHHGGGGGHGGHGHHGGGGGHHGGGGFGGHHGGGGGGGGHGGGGGHHHHHGGGGGGHGGHGGGGGGGGGGGGGGGGGGFFFFBFFFFFFFFFFFFFFFFFGGGFFFFFFFFGGFFFFFFFFFGFFFFGGHGFFFFFGHHHFHHFGGFFGHFF<F2GGGGGGGGCGECFCGGGEGC?CGGHHGGHHHHHGGGHHHFFHHHGHGGHHHHHHHHHHGFF?GGDGHHHHHGAFHHHGGGGGGDHHGGGGHGGFGGGGGGFFFFFFFFABBAA
@M02197:105:000000000-AN6RF:1:1101:9720:15778 1:N:0:1
AGCGAACCTGTTTCCTCCGCTTATTGATATGCTTAAGTTCAGCGGGTATCCCTACCTGATCCGAGGTCAAACTTAGAAAGTTGGGGGCTGCTGGCAAGCACGCACCGAGACCCTGTAGCGAGGAGTATTACTACGCTTAGAGCACGATGGCACCGCCACTGATTTTAAGACCGATCAGAACTGATGCGGTCCAATACCAAGCAGAGCTTGAGTGTTGTACTGACGCTCGAACAGGCATGCCCCGCGGAATACCACGGGGCGCAATGTGCGTTCAAAGATTCGATGACTCAC
+
DCDDCCCCFFFFGGGGGGGGGGGHHHHHHHHHHHHHHHHHHHHGGGGGHHHHHHHHHHHHHHHGGG:HHHHHHHHHHHHHH<HHGGGGGGG:HHGHHGHHHGGGGGGGG;GGHHHHHHGG8GGG8HHHHHHH<HGGGGGHHHHHHGD:GGHHHGGHHHHHHHHHGHHGGGGGHHHGHHHHHHGGHGGHHHHHHHHGGHHHHGHHGHHHHHHGHHHHGFFGFF0GGGHGFHHGHHHHHGGGGGGGHHHHHHFGGGGGGGGGHHHHGGGGHGGFGGGFGGGFFFFFFFCCCCC
@M02197:105:000000000-AN6RF:1:1101:13105:15993 1:N:0:1
AGCGAACCTGTTTCCTCCGCTTATTGATATGCTTACTTCCTCTAAATGACGAAGGTCCTCCGCTTATTGATATGCTTAAGTTCAGCGGGTAGTCCTACCTGATTTGAGGTCAAATATGATGCAAGGTTTTGTCCGAAGACCATTGTAAGCGGACTTTGAGGGTCGGACGACAGCGCAACGTCATTATCACACTGATGTCCGGAAGCCAAAGGTTGAATTCCGCTGATGCATTTGAGAGGAGCCGACCTTCGCCAGCACGCTCCAAGTCCAAGCCCCGAATAGAAACAAATCGATTCGGGGTTGAGAATTTAATGACACTCAAACAGGCATGCTCCTCGGAATACCAAGGAGCGCAAGGTGCGTTCAAAGATTCGATGATTCAC
+
AAABBDBDFFFFGFGGGGGGGGGHHHGHHHGHHHHHHHHFGHHHHGHHHGGEGGGFGEHGHEGGGGHHHHHHHGHHHHHHGHHHHHGGGGGGHHGHGHHHHGGHHFHGHHHHEHFEHHHHHFHHHGHHHGHHHHGGGGGHGHHHHHHHHHGGGGGHHHHGHGFHDDFGGGGGGECDGGCGEFFGGGFBBFGGFGGGGGGGGGGHGHHHGFFFHGFFFFFGGGFGFFFGFFFFFFGBGFAFC?CFF/</CGDGDCFFAGHGHHGFHFBGGHEEGGHGFFGFFHHHGGFGF?EFF?GGGGHHHDFFHGF5GHHHHHFHHFGGFBB3EGE33EGE?GCEFFFBCFFHBFG2EAECGGHHGGGGCGFGFFGGEGCF4FFFFBAA3>A
@M02197:105:000000000-AN6RF:1:1101:3283:16245 1:N:0:1
AGCGAACCTGTTTCCTCCGCTTAATTGATATGCTTAAGTTCAGCGGGTAGTCCTACCTGATTTGAGGTCAAATTGTCAGAAGCTGTCTCAAAAGAGACCCTTTAGAAGCTGAACCCCATTTATAAAGCTGCTCTTCACAAATGGCGTAGATAATTATCACACCAAAGCAAGGCAACAAAGGTCCCGCTAATGCATTTCAGGAGAGCCGACTTCTGAGAAGCCCGCATACTCCCACATCCAAGCCTGATCAACAGAAAAAGCTGAAAAGGTTGAGAATTTCATGACACTCAAACAGGCATGCTCCTCGGAATACCAAGGAGCGCAAGGTGCGTTCAAAGATTCGATGATTCAC
+
ABBBCCCCFFFFGGGGGGGGGGGHHHHHHHHGHHHGHHHHHHHHGCFEEFHFHHHHGHHHHHHHHGGGFHHHHHHHHHHHHHHHHHHHHHHGHHGHHHGHHHHBFHHHHHHGHHGEFGHHHHHHGFGHHGHHHHHHHHHHHHHHHGGGGGHHHHHHHHHHHHGHGHHHHHHHHHHHHHHHHGHHHHHGGHHHHHHHHHHHHHGHGHHHHGGHGHGHHHGGGGGGHHGGGGGGEGGGGGGFFEFHEGBFGHGHFEHHHF4HGHHHHHFGHHFHG@GHEGHFFHHGA5GHGHHHHHGEBGEGGGEGGGFFHFFFHCHHDFAA2F5FHGECGHGGGGGGGGGGFC5BFBFBA@BB
@M02197:105:000000000-AN6RF:1:1101:19376:16357 1:N:0:1
AGCGAACCTGTTTCCTCCGCTTATTGATATGCTTAAGTTCAGCGGGTAGTCCTACCTGATTTGAGGTCAAATTGTCAGAAGCTGTCTCAAAAGAGACCCTTTAGAAGCTGAACCCCATTTATAAAGCTGCTCTTCACAAATGGCGTAGATAATTATCACACCAAAGCAAGGCAACAAAGGTCCCGCTAATGCATTTCAGGAGAGCCGACTTCTGAGAAGCCCGCATACTCCCACATCCAAGCCTGATCAACAGAAAAAGCTGAAAAGGTTGAGAATTTCATGACACTCAAACAGGCATGCTCCTCGGAATACCAAGGAGCGCAAGGTGCGTTCAAAGATTCGATGACTCAC
+
BBBABBBBFFFFGGGGGGGGGGGHHHHHHHGHHHHHHFHHGHHGGGGGGHHHHHHHHGHHHHHHGHHHHHHGHFHHHHHHHHHHHHHHHFGHFGHHHGHGHHHHHHHHHHHHHHGGGHHFHGHHGHHHHHHHHHHHHHHHGHGGGGGGGHHGHHHHHHHHHGHHHHGHHFHHHHHHGHHHHHHHHGHGHHHGHHHHHHHHGGFGHHGGHHHGHGHHHGGGGGHGHHGFGGGFFFFHDEFFHHFHDFFHHHEHHFHHHHGDBFGGEHHHGHGFHHHHHFGHHHHFEFEHHHHHFFCEGHHGGGFGHHHHHHHFHHHGGECGHGHHGGEDFGGGGGGGGFGFBFFFFFBBABB
@M02197:105:000000000-AN6RF:1:1101:2409:16357 1:N:0:1
AGCGAACCTGTTTCCTCCGCTTATTGATATGCTCCTCCGCTTATTGATATGCTTACTTCCTCTAAATGACCAAGATCCTCCGCTTATTGATATGCTTAAGTTCAGCGGGTAGTCCTACCTGATTTGAGGCCAGATTGTCAAGAAGTGACCGCCACCCAAAGGGCAAGTCGGGGTGAGGCGCGGAAGCGAGCAAGACCGATCGAAGGCGAGGGAAATACAACGCCAAAGGTGCTAGCCGCAAGATACGGGCCAAACCGATGATTTTAAGGGGAGCCGCCTCACAGCAGCAAAAGCCCCCAACTCCAAACCGCAGCGGGCGCGAACCCGAGGGTTTGATGATATCAAGACACTCAAACAGGCATGCCCTCCGGAATACCAGAGGGCTCAAGGTGCGTTCAAAGATTCGATGACTCAC
+
ABBBBBDBBF@D5AFBGGCGGGEHFDBFHFB5ADHG2GG?EEFHBFHGE5F5GGGH555BGHBDGHFDBGHHHHHHDBGHHGAEFEHHHFHHHFHHHHEDGHFGFHGG/>>FGGGGHGHGB3FGHHGE0FGEA0?GH?GB??DBBD1FFHGCGGG0DFEF0F.FFGGBFD?C?C@GHAE@@BBABGG@F???FGB:BBBBBBFFEFFB/BBBFFB9B=B6@9B>D;FAFFFF/@?@ABFB;..;--A;FC..9.GGGGHHGC00/C/C.EACGCCEFFFGFCHGFHF?1C?//GGCHHHGF1AE<C?EECEEE>E/GEGEEEGE?E?0/BBF1HFFGD2BG2FHGFGDFEHGBGAFHHFGGECGE/EEHFGD2BFBHFHGF0CB111F?AA01GB3GGF3AGB1FDB11D?AA>1
@M02197:105:000000000-AN6RF:1:1101:10257:16412 1:N:0:1
AGCGAACCTGTTTCCTCCGCTTATTGATATGCTTAAGTTCAGCGGGTAGTCCTACCTGATTTGAGGTCAAATATGATGCAAGGTTTTGTCCGAAGACCATTGTAAGCGGACTTTGAGGGTCGGACGACAGCGCAACGTCATTATCACACTGATGTCCGGAAGCCAAAGGTTGAATTCCGCTGATGCATTTGAGAGGAGCCGACCTTCGCCAGCACGCTCCAAGTCCAAGCCCCGAATAGAAACAAATCGATTCGGGGTTGAGAATTTAATGACACTCAAACAGGCATGCTCCTCGGAATACCAAGGAGCGCAAGGTGCGTTCAAAGATTCGATGATTCAC
+
CCCCCCCCFFFFGGGCGGGGGGGHHHHHHHHHHHHHHHHHHHHGGGFGGHHHHHHHHHHHHHGHGHHHHGHHHHHHHHHHHHGGHHGHHHHGGGGGHHHHHHHHHGHFGGGGHHHHGHGFHGGGGGGGGGHGGGGGGHHGHHHHHHHHHHHHGHHHHGGGHGHHHHHHHHHHHGGGGGHHGHHGGGHGGHHHHHGGGGGGHHGGGGGGHGGGGFGHHHHHHHHHGGHGGGGHGHFHHHHHHHHGHHHHGGGGGGGHHHHHHHHFHHHHFHHHHHGHHHHHHHHHHHHHGGGGGFHHHHHHHHHHGGGGGHHHHGGGGHGGGGGGGGGGFFFFFFFCBCBB
@M02197:105:000000000-AN6RF:1:1101:23285:16320 1:N:0:1
AGCGAACCTGTTTCCTCCGCTTATTGATATGCTTAAGTTCAGCGGGTAGTCCTACCTGATTTGAGGTCAAATATGATGCAAGGTTTTGTCCGAAGACCATTGTAAGCGGACTTTGAGGGTCGGACGACAGCGCAACGTCATTATCACACTGATGTCCGGAAGCCAAAGGTTGAATTCCGCTGATGCATTTGAGAGGAGCCGACCTTCGCCAGCACGCTCCAAGTCCAAGCCCCGAATAGAAACAAATCGATTCGGGGTTGAGAATTTAATGACACTCAAACAGGCATGCTCCTCGGAATACCAAGGAGCGCAAGGTGCGTTCAAAGATTCGATGATTCAC
+
BBCCCCCCFFFFGGGGGGGGGGGHHHHHHHHHHHHHHHHHHHHGGGGGGHHHHHFHHHHHHHGHGHGHHHHHHHHHHHHHHHGBGGGHHHHGGGGGHHHHHHHHHHHGGGGGHHHHGHGGHGGGGGGGGGHGGGGGGHHGHHHHHHHGFGHHHHHHHGGGGGHHHHHHHGHHHGGGGGHHHHGHHHHGGGHGGGGGGGGGGGFGGGGGHFFFFFGHFHFHHHHHGGHGGGFHHFFEHHHGHHHGHHHG?GEGGGGHFHGHFGHHFHHHGHHHHFGHHHHFHGHHGHHHGGGGGHGBHHFGHGHHGGG?GHFCGGGFGCGGGGGGGFFFFFFFFFFABBBB
@M02197:105:000000000-AN6RF:1:1101:7706:16439 1:N:0:1
AGCGAACCTGTTTCCTCCGCTTATTGATATGCTTAAGTTCAGCGGGTAGTCCTACCTGATTTGAGGCCAGATTGTCAAGAAGTGACCGCCACCCAAAGGGCAAGTCGGGGTGAGGCGCGGAAGCGAGCAAGACCGATCGAAGGCGAGGGAAATACAACGCCAAAGGTGCTAGCCGCAAGATACGGGCCAAACCGATGATTTTAAGGGGAGCCGCCTCACGGCAGCAAAAGCCCCCAACTCCAAACCGCAGCGGGCGCGAACCCGAGGGTTTGATGATATCAAGACACTCAAACAGGCATGCCCTCCGGAATACCAGAGGGCGCAAGGTGCGTTCAAAGATTCGATGACTCAC
+
DCCDDCDDFFFFGGGGGGGGGGGHHHHHHHGHHHHHGHHHHHHGGGGGGHHHHHHHHHHHHHHHGHGGHHHHHHHHHHHHHHHHGHHGGGGGHGGHHHHGGGGGHHGGGG<BHHGGGGGGGGGHGGGGGHHHHHGGGGGGHGGHGFGGGGGGGGGGGGGGGFFFFFFFFFFFFFFFFFFFFGGGFFFGFEFFGGGGGGGGGGHGGGGGGGGGGHGGGGGHHHHHGHHGGGGGGHHHHHHGGGGGGGGGGGGGGGGGGGGHGGGHHGGHGHHGGHHHGHGGHHHHHFGHGHHGHFFGHEGGGGEGGHHHGHHGHHHHGGGGGHFFCGGGGHGGGGGGGGGFFFFFFBFBBAAA
@M02197:105:000000000-AN6RF:1:1101:21139:16357 1:N:0:1
AGCGAACCTGTTTCCTCCGCTTATTGATATGCTTAAGTTCAGCGGGTATCCCTACCTGATCCGAGGTCAAACTTAGAAAGTTGGGGGTTGCTGGCAAGCACGCACCGAGACCCTGTAGCGAGGAGTATTACTACGCTAAGAGCACGATGGCACCGCCACTGATTTTAAGACCGATCAGAACTGATGCGGTCCAATACCAAGCAGAGCTTGAGTGTTGTACTGACGCTCGAACAGGCATGCCCCGCGGAATACCACGGGGCGCAATGTGCGTTCAAAGATTCGATGATTCAC
+
CCCCCCCCFFFFGGGGGGGGGGGHHHHHHHHHHHHHHHHHHHHGGGGGHHHHHHHHHHH;HH:9GGGHHHHHH:HHHHHHG<HHGG;EEGH:HHGHHGHHHGGGGGGGGGGGH;HH<HHGGGGGGHHHHHHHHHGG8GGHHHHHHGGHGGHHHGGGHHHHHGHHHHHGGGGGHHHHHHHHHHGGGGGHHHHHHHGFGHHHHHHHHHHHHHHGHHHHHHHGGGGGGHHGHHHGGHHHHGGGGGGGGHHHHHHGGGGGGGGGGGHHGGGGHGGGGGGGGGGFFFFFFFCCCBB
@M02197:105:000000000-AN6RF:1:1101:4273:16495 1:N:0:1
AGCGAACCTGTTTCCTCCGCTTATTGATATGCTTAAGTTCAGCGGGTAGTCCTACCTGATTTGAGGTCAAATATGATGCAAGGTTTTGTCCGAAGACCATTGTAAGCGGACTTTGAGGGTCGGACGACAGCGCAACGTCATTATCACACTGATGTCCGGAAGCCAAAGGTTGAATTCCGCTGATGCATTTGAGAGGAGCCGACCTTCGCCAGCACGCTCCAAGTCCAAGCCCCGAATAGAAACAAATCGATTCGGGGTTGAGAATTTAATGACACTCAAACAGGCATGCCCCTCGGAATACCAAGGAGCGCAAGGTGCGTTCAAAGATTCGATGATTCAC
+
BABBBBBBFFFFGGGGGGGGGGGHHHHHHHFGHHHHGHHHGHHGGGGCGHGHHGHHHGGHHHHGGHFFHHHHFHHHFFHHBEG@GHGHHHHGGGGGHHHHHHHHHHHGFFGGHGHGGHG?FDFFFFFFGFHFFEGGGHHGHHHHHFHHHHHHHFHGEBDFGGHHHFFGHCHGHFGGGFGGGHGHGGGGHHGHGG9GGGGGHHFGFGGGFFGGFFGGHFGHHFFFEFGGFECHFFHGHHHHHHHGHHGHGGFECGGHFGHHGFFHHGHHHHGG3DGGHHHGEHHHFGGFFG?GGHHHHHHHBHHGGGGECHHHHGEGGGBFFFA5GCFGCCBFD5B?AAAA
@M02197:105:000000000-AN6RF:1:1101:11492:16416 1:N:0:1
AGCGAACCTGTTTCCTCCGCTTATTGATATGCTTAAGTTCAGCGGGTAGTCCTACCTGATTTGAGGTCAAAAGTCAATAAGGAAGACGCCAAAAAAGGCGTCGACGCATTAGAGGCACGGCGCCATTCATTCATGCACTTCAGCGAACGGCGATCATTATCACGCCAAAAGCCTTGTCATGCAAAGTCGAAAGTCGACCGCAAGCCGATTCATTTCAGGAGAGCCCGAGTCCCAGACTTTCGTCCAGGTCTCCGGCAGCCCCCAGTATCCAAGCACCCTATCGAAGCTAATCGAGAGGGGTTGGGAATTTACTGACGCTCAAACAGGCATGCTCCTCGGAACACCGAGGAGCGCAAGGTGCGTTCAAAGATTCGATGATTCA
+
BBABBBBBFFFFGGGGGGGGGGGHHHHHHHHHHHHHGHHHHHHGGGGGGHHHHHHHHHGHHHHHGHHHHHHHHHHGHHGHHHHHGHHGGGGGHHHGGGEFFGGGG@DCGGHHHHFGGGGGGDCDGGHHHHHHHGHHHHHHHHHHGGGGGGGGFGGGGGGGGGGGGGGFGGGGGGGGGGFFFFFFFFFFFFFFFFFGGGFGGGGGFGGGFFFGGFGGHHFHHFGFFGGHHGGHHGHGGGGGGHGGBFGGGGGGGHGD@DGCHFHGGHHGGHHHGGGHHGHHAGHEGHHGHHHEHHGGFGGGHHHHHHHHHFHGGGGGHGHGGGGHHGHHHHHGGGFGGHFE2GFGGHHGGGGGGBHFCGEGGGGGGGGFE4BFFFDFFBBAAB
@M02197:105:000000000-AN6RF:1:1101:7170:16516 1:N:0:1
AGCGAACCTGTTTCCTCCGCTTATTGATATGCTTAAGTTCAGCGGGTAGTCCTACCTGATTTGAGGTCAAATATGATGCAAGGTTTTGTCCGAAGACCATTGTAAGCGGACTTTGAGGGTCGGACGACAGCGCAACGTCATTATCACACTGATGTCCGGAAGCCAAAGGTTGAATTCCGCTGATGCATTTGAGAGGAGCCGACCTTCGCCAGCACGCTCCAAGTCCAAGCCCCGAATAGAAACAAATCGATTCGGGGTTGAGAATTTAATGACACTCAAACAGGCATGCTCCTCGGAATACCAAGGAGCGCAAGGTGCGTTCAAAGATTCGATGATTCAC
+
CCCCCBBCFFFFGGGGGGGGGGGGGHHHHHHHHHHHHHHHHGHGGGGGGHHHHGHHHHGHHHHHGHGHHEHHHHHHGHHHHHGHGHGHHGGGGGGGHHHHHHHFHHHGFGGGHHHHGHGFHGGGGGGGGGHGGGGGGHGFHHHHHHHGHHHGHHHHHGGGHHHHHHHHHHGHHGGGGGHGGHHHHGHHHHHHHHGGGGGGGFFFFFGGHHGGGGFHFGFHHHFFFGHGGGGFFFGHHHHGHHHGHGHHEGE?GGFHHFHHGHHFHHEHHHHHFHGHHHGFGHFHHHHGGGGGDHGHGHGHFHHGGGGGGHHHCGGGGHFFGGGGGGGGFFFFFFFABAAA
@M02197:105:000000000-AN6RF:1:1101:4194:16620 1:N:0:1
AGCGAACCTGTTTCCTCCGCTTATTGATATGCTTAAGTTCAGCGGGTAGTCCTACCTGATTCGAGGTCAAATACGATGCAAGGTTTTGTCCGAAGACCATTGTAAGCGGACTTTGAGGGTCGGACGACAGCGCAACGTCATTATCACACTGATGTCCGGAAGCCAAAGGTTGAATTCCGCTGATGCATTTGAGAGGAGCCGACCTTCGCCAGCACGCTCCAAGTCCAAGCCCCGAATAGAAACAAATCGATTCGGGGTTGAGAATTTAATGACACTCAAACAGGCATGCTCCTCGGAATACCAAGGAGCGCAAGGTGCGTTCAAAGATTCGATGATTCAC
+
CBCCCCCCFFFFGGGGGGGGGGGHHHHHHHHHHGHHHHHHHHGGGGGGGHHHHHHHHHGHHHGGHGGHHHHHHHHGHGGHHHGFGHGHHHHGGGGGHHHHHHHHHFHCGEGGHHHGGHGFHFGGGGGGGGHGGGFGGHHGHHHHHHHHHHHGHHGHGGGGHGHHHHHGGHHHHGGGGGGGGGHGGGHGGGHHHHGGGGGGHFGGGGGGHHFGEFGHHFFGGHHHFFHGFGGFHHHHFHHHHHHGHHHHFEEGCGGHHGHHHHGGHGBHHHHEF5GFHHHFHHHHHHHHGGGGGHHGHHHHGHHHGGGGGHHHBGGAGHFFGGGGGCFBFCBFFFFAAAAA
@M02197:105:000000000-AN6RF:1:1101:6165:16748 1:N:0:1
AGCGAACCTGTTTCCTCCGCTTATTGATATGCTTAAGTTCAGCGGGTAGTCCTACCTGATTTGAGGTCAAATGTGATGCAAGGTTTTGTCCGAAGACCATTGTAAGCGGACTTTGAGGGTCGGACGACAGCGCAGCGTCATTATCACACTGATGTCCGGAAGCCAAAGATTGAATTCCGCTGATGCATTTGAGAGGAGCCGACCTTCGCCAGCACGCTCCAAGTCCAAGCCCCGAATAGAAACAAATCGATTCGGGGTTGAGAATTTAATGACACTCAAACAGGCATGCTCCTCGGAATACCAAGGAGCGCAAGGTGCGTTCAAAGATTCGATGATTCAC
+
BCCCCCCBFFFFGGGGGGGGGGGBGHFHGHHHHHHHHHHHHHHGGGGGGHHHHHHHHHHHHHHHGHHHHHHHHGFHHHHHHHGHHHGHHHHGGGGGHHHHHHHHHHHGGGGGGHHHGHGGHGGGGGGGGGHGGGGGGGGGHHHHHHHHHHHGHHHHHGGHHHHHHHHHHHHHHGGGGGHHGHGHHHHGHHGHHHGGGGGGFHGGGGGGFHGGGFGGGHGHHHHHGGHGFGGHHGGHHHHGHHHGHGHHGGGEGGGHHHHHHHGF5BFHHHHHGGGHHHHHHHHHHHHGGGGGGGEHHHHHHHHHGGGGEGCHHGGGGHGGGGGGGGGGFFFFFFFBABBA
@M02197:105:000000000-AN6RF:1:1101:23049:16646 1:N:0:1
AGCGAACCTGTTTCCTCCGCTTATTGATATGCTTAAGTTCAGCGGGTATCCCTACCTGATCCGAGGTCAAACTTAGAAAGTTGGGGGTTGCTGGCAAGCACGCACCGAGACCCCGTAGCGAGGAGTATTACTACGCTTAGAGCACGATGGCACCGCCACTGATTTTAAGACCGATCAGAACTGATGCGGTCCAATACCAAGCAGAGCTCGAGTGTTGTACTGACGCTCGAACAGGCATGCCCCGCGGAATACCACGGGGCGCAATGTGCGTTCAAAGATTCGATGATTCAC
+
BBBBBBBBFFFFGFGGGGCEGGGHHHHHHGHGCHHHHHHHHHHGEEGGHHHHHHGHHFH<HHHGG9GHHHHHHHBGHHFHF<HHGGGEEF;/H;GHHGHHHGG9GGGG;;GGHGGE7GGG:GGGGFGHHHHHHHGGGGGHHHHHHGG:GGGHGGGGGGHHGGGHHHHGGGGGHGHHHGHGHHGGGFFGFAHGGFFFGHHHFHHGGFGHGHHGHHHGHFGFFFFGGFHGHHHHGHHHHGGGGGGGHGHHGHGFEEGGGGEGHHHHGGGGGGGGGGGGGFGFFFFFFFBBABA
@M02197:105:000000000-AN6RF:1:1101:3677:16772 1:N:0:1
AGCGAACCTGTTTCCTCCGCTTATTGATATGCTGTTACTTCCTCTAAATGACCAAGATCCTCTGCTTATTGATATGCTCCTCCGCTTATTGATATGCTTAAGTTCAGCGGGTAGTCCTACCTGATTTGAGGTCAAATATGATGCAAGGTTTTGTCCGAAGACCATTGTAAGCGGACTTTGAGGGTCGGACGACAGCGCAACGTCATTATCACACTGATGTCCGGAAGCCAAAGGTTGAATTCCGCTGATGCATTTGAGAGGAGCCGACCTTCGCCAGCACGCTCCAAGTCCAAGCCCCGAATAGAAACAAATCGATTCGGGGTTGAGAATTTAATGACACTCAAACAGGCATGCTCCTCGGAATACCAAGGAGCGCAAGGTGCGTTCAAAGATTCGATGATTCAC
+
CCCCCCCCFFFFGGGGGGGGGGGHHHHHHHHGHHHHHHHHGHHHHHHHHHHHHHHHHHGHHHHHHHHHHHHGHHHHGHHHHHFGGGGGHHHHHHHHHHHHHGGHHHHHGGGGGGHHHHHGHHHHHHHHHGHGHHHHHHHHHHHHHHHGGGHGHHHHDGGGGHHHHGHHHHHHGGGGGHGHHGHGGHGGGGGDGGGGGGGGGGFGGGGGGGGGGGGGGGGGGFFFGGHGHHHHHGHHFFGGCGGHFHGHHHHHGHHHHHHGGGGGCFHFC<?GGGGGGGGGHHHHHHHGHGGHGGGGFHFGHGHHHHHHGHGHHGEEECGGHHGFHHHHHFHHHFHHHHHGHFHFHHHGHHGGHGGGGGHHHHHFAFHHHGGGGFHHHHGGGGHGGGGGGGGGGFFFFFFFBBBBB
@M02197:105:000000000-AN6RF:1:1101:16105:16706 1:N:0:1
AGCGAACCTGTTTCCTCCGCTTATTGATATGCTCCCCCGCCTATTGATATGCTCCTCCGCTTATTGATATGCTTACTTCCTCTAAATGACCAAGATCCTCCGCTTATTGATATGCTTAAGTTCAGCGGGTAGTCCTACCTGATTTGAGGTCAAATATGATGCAAGGTTTTGTCCGAAGACCATTGTAAGCGGACTTTGAGGGTCGGACGACAGCGCAACGTCATTATCACACTGATGTCCGGAAGCCAAAGGTTGAATTCCGCTGATGCATTTGAGAGGAGCCGACCTTCGCCAGCACGCTCCAAGTCCAAGCCCCGAATAGAAACAAATCGATTCGGGGTTGAGAATTTAATGACACTCAAACAGGCATGCTCCTCGGAATACCAAGGAGCGCAAGGTGCGTTCAAAGATTCGATG
+
CBCCCDDCFFFFGGGGGGGGGGGHHHHHHHHHHHHGGGGGGGGHHHHHHHHHHHHHHHGGGGGHHGHHHHHHHHHHHHHHHHHHHHHHHHHHHHHHHHHHHGGGGGHHHHHHHHHHHHHHHHHHHHGGGDDEFHHHHHHHGHHGHHHGHFHHHGHHHHHHHHHHHG<DHGHHHHGGGGGHHHHHHHHHHGGGGGGGHHHGGGGGGGGGGGGGFFFGFFFFFGGGFFGFFFFGFFFAGGGGHHHHGFGBHEFHHFHG:@CFGHHHHHHF1HHHFHGHHGGFFCFHHGGD?GFEHGGDFGHHHGHHHHHECHE?FEAHHHHHHHGCFHFFHHGGGFGGGGHCFHGHHHHFHHHGHHHGHGHHHHHHHHHFGGHGEE?GHHHHGFBCHHHGGGGGGGFCGGGCGFGBBFFFAFFBBBABA
@M02197:105:000000000-AN6RF:1:1101:22361:16937 1:N:0:1
AGCGAACCTGTTTCCTCCGCTTATTGATATGCTTAAGTTCAGCGGGTAGTCCTACCTGATTTGAGGCCAGATTGTCAAGAAGTGACCGCCACCCAAAGGGCAAGTCGGGGTGAGGCGCGGAAGCGAGCAAGACCGATCGAAGGCGAGGGAAATACAACGCCAAAGGTGCTAGCCGCAAGATACGGGCCAAACCGATGATTTTAAGGGGAGCCGCCTCACAGCAGCAAAAGCCCCCAACTCCAAACCGCAGCGGGCGCGAACCCGAGGGTTTGATGATATCAAGACACTCAAACAGGCATGCCCTCCGGAATACCAGAGGGCGGAAGGTGCGTTCAAAGATTCGATGATTCAC
+
CCCCCCCCFFFFGGGGGGGGGGGHHHHHHHHHHFHHHHHHHHHGGGGGGHHHHHHHHHHHHHHHGHGGHHHHHHHHHHHHHHHHHHHGGGGGHGGHHHHGGGGGGHGGGG@FHHHGGGGGGGGHGGGGGHHHHHGGGGGGHGGHGGGGGGGFGGGGGGGGGFFFFFFFFFFFFFFGGGGGFFGGFGGGGFFFGFGGGGFGHHHGGGGGGGGGGFGFHHHHHHHHGHHFGGGGGFHGGHGGGDC/GGGGGGGGFGGGGHGHGGGHHGGHHHHHHHGHHFHHGHHHGFGHHHGHGHHHHHGGGGGGFGHHHHFEGHGHGGGGGHHHHGGCEFGGGGGGGGGGFFFFFFFBBAAA
@M02197:105:000000000-AN6RF:1:1101:27352:17111 1:N:0:1
AGCGAACCTGTTTCCTCCGCTTATTGATATGCTTAAGTTCAGCGGGTATCCCTACCTGATCCGAGGTCAAACTTAGAAAGTTGGGGGTTGCTGGCAAGCACGCACCGAGACCCTGTAGCGAGGAGTATTACTACGCTTAGAGCACGATGGCACCGCCACTGATTTTAAGACCGATCAGAACTGATGCGGTCCAATACCAAGCAGAGCTTGAGTGTTGTACTGACGCTCGAACAGGCATGCCCCGCGGAATACCACGGGGCGCAATGTGCGTTCAAAGATTCGATGATTCAC
+
CCCCCCCCFFFFGGGGGGGGGGGHHHHHHHHHHHHHHHHHHHGGGGGGHHHHHHHHHHHHHHHGGGGHHHHHH:HHHHHHHHHHGGGGGGH:HHGHHGHHHGGGGGGGGGGFHHHHHHHGGGGGGGHHHHHHHHGGGGGHHHHHHGGHGGHHGGGHHHGHHHHHHHHGGGGGHHHHGGHHHHGGGGGHHHHHHHHHGHHHHFHHHHHFHHGGHHHHHHGGGGGGGHHGHHHGHHHHHGGGGGGGHHFHHHHGGGGGGGGGHHHFGGGGHGGGGGGGGGGFFFFFFFBBCBB
@M02197:105:000000000-AN6RF:1:1101:22445:17118 1:N:0:1
AGCGAACCTGTTTCCTCCGCTTATTGATATGCGGAGGATCTTGGTCATTTAGAGGAAGTAAGCATATCAATAAGGGGAGGAGCATATCAATAAACGGAGGATCTTGGTCATTTAGAGGAAGTAAGCATATCAATAAGCGGAGGAGCATATCAATAAGCGGAGGATCTTGGTCATTTAGAGGAAGTAAGTATATCAATAAGCGGAGGAGCATATCAATAAGCGGAGGAGCATATCAATAAGCG
+
DDDDDDCCFFFFGGGGGGGGGGGHHHHHFH;HG<A4GEFHGHHHHHHHHHHHHHHH:HHHHHHHHHHHHHHHHH7HGGGGGGHHHHH6HHHHHHHGGGGGGGHHHHFFGHHGHGHFHHHGGBGHHHHHHHHHGGHGHEFFCGGGHHHFHHFHHHHHGHHHHHHHGHGHHFHGHHEHHFGHGHGHHFHHBHHHHHHHHGGFFFGGGHHHHHGHGHHGGGGGFGGGGGGGGGFFFFFFCCCBAC
@M02197:105:000000000-AN6RF:1:1101:16809:17256 1:N:0:1
AGCGAACCTGTTTCCTCCGCTTATTGATATGCTTAAGTTCAGCGGGTAGTCCTACCTGATTTGAGGTCAAATTGTCAGAAGCTGTCTCAAAAGAGACCCTTTAGAAGCTGAACCCCATTTATAAAGCTGCTCTTCACAAATGGCGTAGATAATTATCACACCAAAGCAAGGCAACAAAGGTCCCGCTAATGCATTTCAGGAGAGCCGACTTCTGAGAAGCCCGCATACTCCCACATCCAAGCCTGATCAACAGAAAAAGCTGAAAAGGTTGAGAATTTCATGACACTCAAACAGGCATGCTCCTCGGAATACCAAGGAGCGCAAGGTGCGTTCAAAGATTCGATGATTCAC
+
CBBCCCCCFFFFGGGGGGGGGGGHHHHHHHHHHHGFHGHHHHHGGGEGGHHHHHHGHHHHHHGHGHHFHHHHHGHHHHHHFGHHHHHHGHHHHGHHHGHHHHHHHHHHHHHHHHGGGHHHHHHHGGHHHHHHHHHHHHHHHHHHGGGGGHHHHHHHHHHHHGHHHHGHHHHHHHHHHHHEHGHHHHHHGHHHHHHHHHHHGGHGHHHGHHHHGGHHGGGGGGGHHHFGHGHHHHHGGGHHHGHGHFHHHHHHHHHHHGHHHHHHGHHHHHHFHGHHGHHHHHHFDGHHHHHHHHHHHHGGGGGGHGHHHHHHHHHFEEF?HHHHGGGE4GGGFGGBGGGFFFFFFFBBBBB
@M02197:105:000000000-AN6RF:1:1101:3984:17341 1:N:0:1
AGCGAACCTGTTTCCTCCGCTTATTGATATGCTTAAGTTCAGCGGGTAGTCCTACCTGATTTGAGGCCAGATTGTCAAGAAGTGACCGCCACCCAAAGGGCAAGTCGGGGTGAGGCGCGGAAGCGAGCAAGACCGATCGAAGGCGAGGGAAATACAACGCCAAAGGTGCTAGCCGCAAGATACGGGCCAAACCGATGATTTTAAGGGGAGCCGCCTCACGGCAGCAAAAGCCCCCAACTCCAAACCGCAGCGGGCGCGAACCCGAGGGTTTGATGATATCAAGACACTCAAACAGGCATGCCCTCCGGAATACCAGAGGGCGCAAGGTGCGTTCAAAGATTCGATGACTCAC
+
CCCCCCCCFFFFGGGGGGGGFGGGHHHHHHHHHHHHHFHHHHHGGGGGGHHHHHHHHHHHHHHHGHGGHHHHHHHHGHHGHHHHHHHGGGGGHGGHHGHGGGGGHHGGGGDDFAGGGGGGGGGGGGGGGHEFGHGGGGGGHGGHGCGGGGGGFGGGGGGGGFFFFFBBFFFFFFFFFFFFFFFFFFFGGFFFGGFGGGFFFFGGFFGDDGGFFCDDFFFFGGHHHFHHGFFFEFFGFG<GGE</CGECGGGFE?GGGHFEGGGHHFAHGBHGFFHHHFFHFHHHFDGHGEHHHHHGFFGGGGE?GHGHHHGBHGHDGGGGGFHHG2CEDHGGGGGGGGFGBFFFFFDA3A>3
@M02197:105:000000000-AN6RF:1:1101:19243:17378 1:N:0:1
AGCGAACCTGTTTCCTCGCTTATTGATATGCTTAAGTTCAGCGGGTAGTCCTACCTGATTTGAGGTCAGATTTGTCATTATATTTCAAGTCTTGTTCCCCAAGACATACCTTTTCTGTAGGAGCTTCTCCATAATTGAAGTCACTCTACTCACAGCTTTCACATCTAACGTAGATAATTATCACATTAGTGTTACTGAGCCATAATCTATCAGAAAAGCTCATCCATTCAAGAGGAGCCAACAAGCAACCTAAGCTGCGCCAGCAATTATCCTCCAACTCCAACTTCACCTTAGCATAAATGCTAAAAGGCAGTTGAGAATTTCATGACACTCAAACAGGCATGCTCCTCGGAATACCAAGGAGCGCAAGGTGCGTTCAAAGATTCGATGACTCAC
+
CCCCCCCCFFFFGGGGGGGGGGHHHHHHGHHHHHHHHHHHHHGGGEEGHHHHHHHHHHHHGHHGHHHHHHHHHFFHHHHHHHHHHHHHHGHHHHHHHHHHHGHGHHHHHHHHHHHHHHHHEFHHHHHHHHHHHHHHFHHHHHHHHHHHHHHHHHHHGHHHGHHHHHHHHGHHHHHHHHHHHHHHHHHHHHHHHHHHHHHGHHHHGHHHHHHHHHHHHHHHHHHHHHGHHHGHHHHHGHHHGHHHHHGGHGGHHGGGGGGHHHHGHH?HFGGHHHHHGHGHGHHHFGFFHHHHHHHHHHHHGHHHHFHHHHHHHHHHHHGHFHFHFGHHFGGHHHHHHGHHHHHGGGGGGHHHHHHHHHHHGGGGGHHHHGGGGHGGGGGGGGGGFFFFFFDAAAAA
@M02197:105:000000000-AN6RF:1:1101:15473:17384 1:N:0:1
AGCGAACCTGTTTCCTCGCTTATTGATATGCTTAAGTTCAGCGGGTATCCCTACCTGATCCGAGGTCAAACTTAGAAAGTTGGGGGTTGCTGGCAAGCACGCACCGAGACCCTGTAGCAAGGAGTATTACTACGCCTAGAGCACGATGGCACCGCCACTGATTTTAAGACCGATCAGAACTGATGCGGTCCAATACCAAGTAGAGCTTGAGTGTTGTACTGACGCTCGAACAGGCATGCCCCGCGGAATACCACGGGGCGCAATGTGCGTTCAAAGATTCGATGATTCAC
+
CCCCCCCCFFFFGGGGGGGGGGHHHHHHHHHHHHHHHHHHHHGGGEFFHHHHHHHHHHHH<H9GGG:HHHHHHHHHH;HH<HHGGGGGGH:HHGHHGH<HGG:GG:GG:GG9HHHHHH2GGEHHHHHHHHHHHGGGH8.HHHHHGGHGGGHHGGHGHHHHHGHHHHHHHHHHGGHHGGHHHGGGGGHGGHHFFGFGHHHHHHHHHHHHHHGGHFHHFGGGGGGGGGGHHHHHHHHHGGGGGFGGHHHHHHGGGGGGGGGHHHGEEEGGGGGGGGGGGGFFFFFFFBCCBC
@M02197:105:000000000-AN6RF:1:1101:17524:17531 1:N:0:1
AGCGAACCTGTTTCCTCCGCTTATTGATATGCTCCTCCCTTACTTCCTCTAAATGACCAAGACCCTCCGCTTATTGATATGCTTAAGTTCAGCGGGTAGTCCTACCTGATTTGAGGTCAAATATGATGCAAGGTTTTGTCCGAAGACCATTGTAAGCGGACTTTGAGGGTCGGACGACAGCGCAACGTCATTATCACACTGATGTCCGGAAGCCAAAGGTTGAATTCCGCTGATGCATTTGAGAGGAGCCGACCTTCGCCAGCACGCTCCAAGTCCAAGCCCCGAATAGAAACAAATCGATTCGGGGTTGAGAATTTAATGACACTCAAACAGGCATGCCCCTCGGAATACCAAGGAGCGCAAGGTGCGTTCAAAGATTCGATGATTCAC
+
CCCCCCCCFFFFGGGGGGGGGGGHHHHHHHHHHHHHHHGHHHHHHHHHHHHHGHHHHHHCHHHHHHHGGGGGGHHHHHHHHHHHHHHGHHHHHGGGGGGHHHHHHHHHHHHHHHGHHHHHGHHHHHHHHHHHGGHHGHHHHGGGGGHHHHHGHHHHHGGGGGHHHHGHGGHGGGGGGGGGHGGGGGGGGGGGGGGGGGGGGGGGGGGGFFGGGGGGGGHHGGFFGGGGHHHFGFGHFEHGHHHHGGGGCGHHGGD<GDGHFGDGGHG2CBHHFEGGHGGECHGHHGHHHHHGHGHGHHEGCGGGFHHGHHHHFHGHFGHHHHHGGEHGDGGHHEHHFFCCGGGHGEHHHHHHGHGGGGGFHFFGGGGHGGGGGGGEGGBFFFFFFBBBAB
@M02197:105:000000000-AN6RF:1:1101:2850:17559 1:N:0:1
AGCGAACCTGTTTCCTCCGCTTATTGATATGCTTAAGTTCAGCGGGTAGTCCTACCTGATTTGAGGTCAAATCTGATGAAAGGTTTGTCCGAAGACCATTGTAAGCGGACTTTGAGGGTCAGACAACAGTGCAACGTCATTATCACACTGATGTCTGGAAGCCAAAGGTTGAATTCCGCTGATGCATTTGAGAGGAGCCGACCTTCGCCAGCACACTCCAAGTCCAAGACCCGAATAGAAACAAATCAATCGGGGTTGAGAATTTAATGACACTCAAACAGGCATGCTCCTCGGAATACCAAGGAGTGCAAGGTGCGTTCAAAGATTCGATGATTCAC
+
A3AAABBBFFFFFGGGGGGGGGGHCHHHHHGHGHHHHFGHH5FFGGGCEHGHHFHHHHHFHHHEGEHHGHHHHHHHHHHHHHHHHHFHHFFGGEGHHHHFFHFHGHGGGGGHHHHFGFDGHHHHHHHGHFGGHHH8FHHHHHHHGHHHHEFHFFHFGHHHHGHHEHFF<GFHHHHHGHGGGHHHHHHHHHHEFGCHGHGGHGGBFGEGGGGHHFHHHHGGGGFBFFFFFFFFFFFFHFEBHBFDHGGG@E?EEF2HHHGFFFEHG5BFHHG5GFFHGFGHHHGHEHEEE2EGF5HCHHHHHHHHHHFHHGHGGGGHGGGFGGGCGGBFFFFFFBBAAB
@M02197:105:000000000-AN6RF:1:1101:27640:17542 1:N:0:1
AGCGAACCTGTTTCCTCCGCTTATTGATATGCTTAAGTTCAGCGGGTAGTCCTACCTGATTTGAGGTCAAATATGATGCAAGGTTTTGTCCGAAGACCATTGTAAGCGGACTTTGAGGGTCGGACGACAGCGCAACGTCATTATCACCCTGATGTCCGGAAGCCAAAGGTTGAATTCCGCTGATGCATTTGAGAGGAGCCGACCTTCGCCAGCACGCTCCAAGTCCAAGCCCCGAATAGAAACAAATCGATGCGGGGTTGAGAATTTAATGACGCTCAAACAGGCATGCTCCTCGGAATACCAAGGAGCGCAAGGTGCGTTCAAAGATTCGATGACTCAC
+
AA@AADD11CDFGGGGGGGGGGGHHHHHHHHHHCGGFAGHFCGGCGEEFHGHHFGHHHGFHFBGCGHFHE1EEHFEDBBB1FFFHFFAGHHFGE/>FCFCGF2BDCFFGE9<GDFF;;EFBC/@CCG@CCGC@C@ACHHGHFFHHG=#GFH90:=0GFGG?E/FGGF?GFCHHEFCFCFFHGFHGFGHFEHHHFGGFCFGGFA@?FGECFFBFFFBFBHGFF2FFCFBFEEEE4HFBE422FFFF?31>A>//?1GFFG4DFGBFGBHFAE?>3EFEHGHGGHGHHEHE0AA2BHFHHHFHHHGEGGGGHHHHGGGGCGGGGGGGGGGFBFFFFFA@BBB
@M02197:105:000000000-AN6RF:1:1101:12242:17610 1:N:0:1
AGCGAACCTGTTTCCTCCGCTTATTGATATGCTTAAGTTCAGCGGGTAGTCCTACCTGATTTGAGGTCAAATTGTCAGAAGCTGTCTCAAAAGAGACCCTTTAGAAGCTGAACCCCATTTATAAAGCTGCTCTTCACAAATGGCGTAGATAATTATCACACCAAAGCAAGGCAACAAAGGTCCCGCTAATGCATTTCAGGAGAGCCGACTTCTGAGAAGCCCGCATACTCCCACATCCAAGCCTGATCAACAGAAAAAGCTGAAAAGGTTGAGAATTTCATGACACTCAAACAGGCATGCTCCTCGGAATACCAAGGAGCGCAAGGTGCGTTCAAAGATTCGATGATTCAC
+
CCCCCCCCFFFFGGGGGGGGGGGHHHHHHHHHHHHHHHHHHHHGGGGGGHHHHHHHHHHHHHHHGHHHHHHHHHHHHHHHHHHHHHHHHHHHHGGHHGHHHHHHHHHHHHHHHGGGGHHHHHHHHHHHHHHHHHHHHHHHHHGHGGGGGHHHGHHHHHHHHHHHHHGHHHHHHHHHHHGHFHHHGGGHGHHHHHHHHHHHHGHGGHHHGGHHGGHHHGGGGGHGHGGGGGHHHHHFGGHHHHGHHHGHHHGHHHHHHHHHHHGHHHEHHHHFHHHHDFHHHHHGDGHHHHHHFGHGHHGGGGGGGFHHGHHHHHHGFCCGFHHGGGGGHGGGGGGGGGGFFFFFFFCBAAB
@M02197:105:000000000-AN6RF:1:1101:27307:17649 1:N:0:1
AGCGAACCTGTTTCCTCCGCTTATTGATATGCTTACGTTCAGCGGGTAGTCCTACCTGATTTGAGGCCAGATTGTCAAGAAGTGACCGCCACCCAAAGGGCAAGTCGGGGTGAGGCGCGGAAGCGAGCAAGACCGATCGAAGGCGAGGGAAATACAACGCCAAAGGTGCTAGCCGCAAGATACGGGCCAAACCGATGATTTTAAGGGGAGCCGCCTCACGGCAGCAAAAGCCCCCAACTCCAAACCGCAGCGGGCGCGAACCCAAGGGTTAGATGATATCAAGACACTCAAACAGGCATGCCCTCCGGAATACCAGAGGGCGCAAGGTGCGTTCAAAGATTCGATGATTCAC
+
DCDDDDDDFFFFGGGGGGGGGGGHHHHHHHHHHHHHGHHHHHHGGGGGGHHGHHHHHHHHHHHHGHGGHHHHHHHHHHGHHHHHHHHGGGGGHGGHHHHGGGGGHHGGGGBDEHHGGGGGGGGHGGGGGHHHHHGGGGGGHGGHGCGGGFGGGFGFGFGFFFFFFFBFFFFFFFFFFFGFFFFFGGFFFEFGGGGFF:GGGGHGGGGGDCGGGGGFFFFGHFGFGHHHGGGFGHHHFHHGGDFCGFGGGFEGGGGGGHGFHHHHHHHHGHHHHFHHHFHGHHHHHGGHHHHHGHHGHHGGGGGGGHHHFHHHHHHHGGGECG5CHGGCGHFGGGGGGGGGFFFFFFFBAAAA
@M02197:105:000000000-AN6RF:1:1101:13276:17607 1:N:0:1
AGCGAACCTGTTTCCTCCGCTTATTGATATGCTTAAGTTCAGCGGGTAGTCCTACCTGATTTGAGGTCAAATATGATGCAAGGCTTTGTCCGAAGACCATTGTAAGCGGACTTTGAGGGTCGGACGACAGCGCAACGTCATTATCACACTGATGTCCGGAAGCCAAAGGTTGAATTCCGCTGATGCATTTTAGAGGAGCCGACCTTCGCCAGCACGCTCCAAGTCCAAGCCCCGAATAGAAACAAATCGATTCGGGGTTGAGAATTTAATGACACTCAAACAGGCATGCTCCTCGGAATACCAAGGAGCGCAAGGTGCGTTCAAAGATTCGATGATTCAC
+
BBBBBBBBFFFFFGGGGGGGGGGGGHHHHHFGHGHHHHHHHHHGGGGGGHHHHHHGHHHHHHHHGGGHHDHHHHHBHHHGHHGHHHHHHHHDGDEGHHHHHGGHFFHGGGGGHHHHGHGGHGGGGFFGGGHGGGGGGHHGHHHHHGHHHHHHHHHHHGGGCGHHHHHHHFGHHFGGGGGHHGHGHHHHGHHGHHGGGGGGHHGGGFGGHHFDFFGHHFGFFFHFGGGGGFFFGHHHFHHHHHHGHGHHGGGGGGGHHHHHHHHHHHHHHHFHHFGHGHFFHGFFGFHEGFCGGGFHGHHHHGHGGFCFGGHHHGGGEAGGGGGGGGFGBFFFFFFBAAAA
@M02197:105:000000000-AN6RF:1:1101:12287:17684 1:N:0:1
AGCGAACCTGTTTCCTCCGCTTATTGATATGCTTAAGTTCAGCGGGTATCCCTACCTGATCCGAGGTCAAACTTAGAAAGTTGGGGGTTGCTGGCAAGCACGCACCGAGACCCTGTAGCGAGGAGTATTACTACGCTTAGAGCACGATGGCACCGCCACTGATTTTAAGACCGATCAGAACTGATGCGGTCCAATACCAAGCAGAGCTTGAGTGTTGTACTGACGCTCGAACAGGCATGCCCCGCGGAATACCACGGGGCGCAATGTGCGTCCAAAGATTCGATGATTCAC
+
CCCCCCCCFFFFGGGGGGGGGGGHHHHHHHHHHHHHHHHHHHHGGGGGHHGHHHHHHGH.HHHGGGGHHHHHH:HHFHHHGGHHGGGEEGH:HH9HHGHHHGGGGGGGGGGGHH;HHHHGGGGG-GHHH;<H<HGGGGGHHHHH;G89GGHHHGGGGGHHHHGHGHHGGGGGHHGHHHHHHHGGGGGHHHHHHHHHGHHHHHHHHHHHHHHGHHHFGHHGGGGGGHHGHHHHHHHGHGGGGGFGHHHHHFHGGGGGGGGGHHHHGGGGGGGGGFGGGGGFFFFFFFAABBA
@M02197:105:000000000-AN6RF:1:1101:8632:17706 1:N:0:1
AGCGAACCTGTTTCCTCGCTTATGATATGCTTAAGTTCAGCGGGTAGTCCTACCTGATCTGAGGTCAAATATGATGCAAGGTTTTGTCCGAAGACCATTGTAAGCGGACTTTGAGGGTCGGACGACAGCGCAACGTCATTATCACACTGATGTCCGGAAGCCAAAGGTTGAATTCCGCTGATGCATTTGAGAGGAGCCGACCTTCGCCAGCACGCTCCAAGTCCAAGCCCCGAATAGAAACAAATCGATTCGGGGTTGAGAATTTAATGACACTCAAACAGGCATGCTCCTCGGAATACCAAGGAGCGCAAGGTGCGTTCAAAGATTCGATGATTCAC
+
CCCCDBBBFFFFGGGGGGGGGGHHHHHH5GHHHHHHHHHHHGGGGGGHHHHHHHHHHHHHHHHGHHHHHHHHHHHHHHHHGHHHGHHHHGGGGGHHHHHHHHHHHGGGGGHHHHGHGGHGGGGGGGGGHGGGGGGHHGHHHHHHHHHHHHHHHHHGGGGHHHHHHHHHHHHHHHHHHHHHHHGHHHHHHHHHGGGGGGHHGFFFGGHHGGGFGHHHHGHHHFGHGFFGGHHHGHHHHHHHHGHHEHGGGGGGGHHHHHHHHHHHHHFHGHGFGGHHHHHHHGHHGHGGCGGHHHHHGBGHHGGGGGGHHHGGGGGHGGGGGGGGGGFFFFFFFBAAAA
@M02197:105:000000000-AN6RF:1:1101:27490:17693 1:N:0:1
AGCGAACCTGTTTCCTCCGCTTATTGATATGCTTAAGTTCAGCGGGTATCCCTACCTGATCCGAGGTCAACCTTGAAATAATGGGGGTCGATGGCAAGACTGTCACACACTCCAAGCGAAAGATAAACACTTACTACGCCAGGGAATATGAGATGATCCGCCTTTGAATTTCAGAAGGGAGAATGCAAGCATACTCATCTTCCATGACCAAGCAATGGTGCTTGAGAGGTATTTAATGACGCTCGAACAGGCATGCCTCCCGGAATACCAGGAGGCGCAATGTGCGTTCAAAGATTCGATGATTCAC
+
CCCCCCCCFFFFGGGGGGGGGGGHHHHHHHHHHHHHHHHHHHHGGGGGHHHHHHHHHHHHHHHGGGGHHHHHHHHHHHHHHHHHHGGFGGGGHGHGHGHHHHHHHHHHGGHHHHHHGHGGHGHHHHHHHHHHHHHHHHHHHGHHHHHHHHHHHHHHHHGHHHHHHHHHHHHHHHHHHHHHHGHHGHHGHHHHHHHGHHHHHHHHHHGGHGHGGGGHHHHHHHHHHHHGHHHHHHGHGGGGGHHGHHHGHHGHHGGGGGGGHHHHHHHHHHHGGGGGGHHHGGGGHFGGGGGGCGFFFDFFFFBBBBB
@M02197:105:000000000-AN6RF:1:1101:5049:17781 1:N:0:1
AGCGAACCTGTTTCCTCCGCTTGATATGCTTACTTCCTCTAAATGACCAAGATCCTCCGCTTATTGATATGCTTACTTCCTCTAAATGACCAAGATCCTCCGCTTATTGATATGCTCCTCCGCTTATTGATATGCTTCCTCCGCTTATTGATATGCTTACTTCCTCTAAATGACCAAAGATTCGATGATTCA
+
BCCCCBBCFFFFGGGGGG8GGGGHHHHHHHHGHHHHHHHHHHHHH:HHHHHHGHHHHHGGGGGHHHGHGHHHHFGHGGGFHFHHHGHFHGHGHFFHEGDGHGGGGHHHGHHHHHGFHHHHHDHHHHGHHHHHHEGGGEGGHFGGGHGGGHGHHHHFHFHHHHHHFHHHHHFGHHHGHHGGDFHGGHHHHHGH
@M02197:105:000000000-AN6RF:1:1101:14189:17908 1:N:0:1
AGCGAACCTGTTTCCTCCGCTTATTGATATGCTTAAGTTCAGCGGGTGATCCTACCTGATTTGAGACCAGAAGTGAAATTGGGATGTGCCACAGAGGCAAGTTCGAAGCACACGCAGACACAACCAAACATTCCTCCTTTAGGCGACATAGCAAATGACGTATCATGCCATGCCAGGAGAAAAACACTGCTTGGCCGCCTCCTCCCAAACAGAGAGGCGGATGCAAAGTGTCTCAAGGCGCTCATGCGTTTCGGGCGAGCCTGTGCTAGGTAGCGCAGGCAGAGGCACCCATCCAGACCCCATCCGCCAAGCCGTTTCATTTAAAAACCGCTTGGGGTGGGAGATTTCATGGCACTCAAACAGGCATGCTCTACGGATTGCCATAGAGCGCAAGGTGCGTTCAAAGATTCGATGATTCAC
+
BBBBBBDBFFFFGGGGGGGGGGGHHHHHHHHHHHHHHHHHHHHGGGGGHHHHHHHHHHGHHHGGGHHGHHHGHFGGHGFGHHHGBFGFHFHGGHHHGGGHGEGFFGFGGHHHHGGGGFFFHHGGGGHHHHGGFHHHHHHHHHFHGGGGGHFFGHBGHHHGCHHHGHDGHHHHHHHHFEGHHBFHGHHFFFHGEGFFDGGGGEGGGGGFGGGGGGFDD?ABA@D8/BFF#:/B;FB.---00FA:--.-@--@.;-:..C.//00/DGD/---C@AF1BG?<1<0//GGGFF1@22<CGG/B</C/FE@/E>/F3FHGBHGGAF1GFDEE??11FEEAHFFBDFGG5HHHHFEHHGHHFHF3ABHHHFFG1EAADHHHFFCHHGFDFEGFHHHHGGGGHGGGGGGGGGGFFFFFFFABBCA
@M02197:105:000000000-AN6RF:1:1101:2452:17900 1:N:0:1
AGCGAACCTGTTTCCTCCGCTTATTGATATGCTTAAGTTCAGCGGGTAGTCCTACCTGATTTGAGGTCAAATTGTCAGAAGCTGTCTCAAAAGAGACCCTTTAGAAGCTGAACCCCATTTATAAAGCTGCTCTTCACAAATGGCGTAGATAATTATCACACCAAAGCAAGGCAACAAAGGTCCCGCTAATGCATTTCAGGAGAGCCGACTTCTGAGAAGCCCGCATACTCCCACATCCAAGCCTGATCAACAGAAAAAGCTGAAAAGGTTGAGAATTTCATGACACTCAAACAGGCATGCTCCTCGGAATACCAAGGAGCGCAAGGTGCGTTCAAAGATTCGATGACTCAC
+
ABAB@BDBFFFFGFGGB4EEEFGGFHHHGHHFHHHHHGHFGHGGGGGGGHFGHGHFHFHHHGHHGHGFGHGFHFGHHGGHEGGHHFGHHHHHHGHHHGHHHHHHGHHEHHHGHGGGGH:FFFHHHHFGGBGHHHHHGGHHGH;FFFGGGHHHHHHHHHHHHGHHEGHHGHGHHHGHEGHHHGFHGGGGGHGFHHHH?GHHGEE8HGCFFAEFGFGFFEFFGF?DGFGGGFGFGFGF?GFFB33B4BBFFGB4GBF4FB4E@D@F@3E2GGFFFGF555BB55FGHEHGHHHFFGFFFAEGGCEECFBGDBFHCGCEGEAFBBHHE?CECGGGEDFF2ABBFDFBFFABA>3
@M02197:105:000000000-AN6RF:1:1101:11492:18251 1:N:0:1
AGCGAACCTGTTTCCTCCGCTTATTGATATGCTTAAGTTCAGCGGGTAGTCCTACCTGATTTGAGGCCAGATTGTCAAGAAGTGACCGCCACCCAAAGGGCAAGTCGGGGTGAGGCGCGGAAGCGAGCAAGACCGATCGAAGGCGAGGGAAATACAACGCCAAAGGTGCTAGCCGCAAGATACGGGCCAAACCGATGATTTTAAGGGGAGCCGCCTCACAGCAGCAAAAGCCCCCAACTCCAAACCGCAGCGGGCGCGAACCCGAGGGTTTGATGATATCAAGACACTCAAACAGGCATGCCCTCCGGAATACCAGAGGGCGCAAGGTGCGTTCAAAGATTCGATGATTCAC
+
CCDCDCDDFFFFGGGGGGGGGGGHHHHHHHGHHHHHHHHHHHHGGGGGGHHHHHHHHGHHHHFHGFGGHHHHHHHHH5GGHHHHHHHGGGGGHGGHHHHGGGGGHHGGGGBCHHHGGGGGGGGHGGGGGHHGHHGGGGGGHGGGGFGGGGGGGGGGGGGGGFFFFFFFFFFFFFFFFFFFFFGGGGGGGGGGGGGGGGGGGHHGGGGGGGGGGGFFHHHHHHGHHHGHGGFGFFHHGFCGGDB?GGGGGGGGGGGGGHFCGGGHHGGHHHHHHHHHHHHHGFHHHHGHFHHHGHHHHHGGGEFGGHHHGHHHHHHGGGGGGHGF4GGGGHGGGGGGGGGGFFFFFFFCCCCC
@M02197:105:000000000-AN6RF:1:1101:12059:18374 1:N:0:1
AGCGAACCTGTTTCCTCCGCTTATTGATATGCTTAAGTTCAGCGGGTAGTCCTACCTGATTTGAGGCCAGATTGTCAAGAAGTGACCGCCACCCAAAGGGCAAGTCGGGGTGAGGCGCGGAAGCGAGCAAGACCGATCGAAGGCGAGGGAAATACAACGCCAAAGGTGCTAGCCGCAAGATACGGGCCAAACCGATGATTTTAAGGGGAGCCGCCTCACGGCAGCAAAAGCCCCCAACTCCAAACCGCAGCGGGCGCGAACCCGAGGGTTTGATGATATCAAGACACTCAAACAGGCATGCCCTCCGGAATACCAGAGGGCGCAAGGTGCGTTCAAAGATTCGATGATTCAC
+
CCCBCCCCFFFFGGGGGGGGGGGHHHHHHHHGHGHHHHHHHHGGGGGGGHHHHHHHHHHHHHHHGHGGHHHHHHHHHHHHHHHHFHHGGGGGHGGHHHHGGGGGHHGGGGCDHHHGGGGGGGGHGGGGGHHHHHGGG9GGHGGFGFGGGGGGGGGGGGGGGFFFFFFFFFFFFFFFFFFFFFFFFGGFGGFGGGGGGGGGFFFGGGFFFGGGGHFFGGGHHHHHFGHHGGGGGGHGFHGGGGGEGGGGGGGFCGGGGHGHGGGFGGGHHHHHHFHHHHFHHGHHHGGFHHGHHHHHHHGGGGE?GHHGHHGHHFHFGGGGGHHGHGGGGGGGGFGGGGGCFFFFFFFBBBAA
@M02197:105:000000000-AN6RF:1:1101:23944:18583 1:N:0:1
AGCGAACCTGTTTCCTCCGCTTATTGATATGCTTAAGTTCAGCGGGTAGTCCTACCTGATTTGAGGCCAGATTGTCAAGAAGTGACCGCCACCCAAAGGGCAAGTCGGGGTGAGGCGCGGAAGCGAGCAAGACCGATCGAAGGCGAGGGAAATACAACGCCAAAGGTGCTAGCCGCAAGATACGGGCCAAACCGATGATTTTAAGGGGAGCCGCCTCACGGCAGCAAAAGCCCCCAACTCCAAACCGCAGCGGGCGCGAACCCGAGGGTTTGATGATATCAAGACACTCAAACAGGCATGCCCTCCGGAATACCAGAGGGCGCAAGGTGCGTTCAAAGATTCGATGATTCAC
+
DDDDCDCCFFFFGGGGGGGGGGGHHHHHHHHHHHHHHHHHHHHGGGGGGHHHHHHHHHHHHHHHGHGGHGHHHHHHHHHHHHHHHHHGGGGGHGGHHHHGGGGGHHGGGGCCHHHGGGGGGGGHGGGGGHHHHHGGGGGGHGGHGGGGGGGGGGGGGFGGGFBFFFBFFFFFFFFFFFFFFFFGFFFFGGGGGGGGGGFFGFHGGGGGGGGGGGFFFFGHHHHHHHHGGGGGFHFGFGFEGFGBGGGGGGGGGEEGGGGGGGGHHGGHHHHHHHHHFHFFHEHGF5GHHHHHGHHHHHFGGGGGGGGHHGHFHGHGGGGGGHGHHGGGGGBFGGGGGEGGFFFFFBFBBAAB
@M02197:105:000000000-AN6RF:1:1101:11090:18530 1:N:0:1
AGCGAACCTGTTTCCTCCGCTTATTGATATGCTTAAGTTCAGCGGGTAGTCCTACCTGATTTGAGGTCAAATATGATGCAAGGTTTTGTCCGAAGACCATTGTAAGCGGACTTTGAGGGTCGGACGACAGCGCAACGTCATTATCACACTGATGTCCGGAAGCCAAAGGTTGAATTCCGCTGATGCATTTGAGAGGAGCCGACCTTCGCCAGCACGCTCCAAGTCCAAGCCCCGAATAGAAACAAATCGATTCGGGGTTGAGAATTTAATGACACTCAAACAGGCATGCTCCTCGGAATACCAAGGAGCGCAAGGTGCGTTCAAAGATTCGATGATTCAC
+
BBBBBBBBF?FFGGGGGFECEGGFHHFFGFFGFHHGFHHFHHHFGGE?FHHGGFCHHHFFHHHFGHBGEHHHHHHHHHHHGHEBGHGHHHHGEEEEHHHHHHHHGHBEFCEGHHGFFFCBGFGCCGGGGGHGCCGGDGGFHHHHHHHHGFHHHGHHHGFDBHHHHHGHGHHHFFGGGGHGGGGHGGGGGGGGGHGGGGGGDADFDFEEDGAGFFFFAGFFFFFFFFGFFFEEDHGDGFHHGGDGHHHAFFE/@E/CFBGBFFFFF1DE@DDFA1AHCFGFF11GFGA/E/?CEA2HFFFG1BGGEE?FE11HFA0E0CF1GBDG3AFB1FFD133A>111
@M02197:105:000000000-AN6RF:1:1101:10934:18530 1:N:0:1
AGCGAACCTGTTTCCTCCGCTTATTGATATGCTTAAGTTCAGCGGGTAGTCCTACCTGATTTGAGGTCAAATTGTCAGAAGCTGTCTCAAAAGAGACCCTTTAGAAGCTGAACCCCATTTATAAAGCTGCTCTTCACAAATGGCGTAGATAATTATCACACCAAAGCAAGGCAACAAAGGTCCCGCTAATGCATTTCAGGAGAGCCGACTTCTGAGAAGCCCGCATACTCCCACATCCAAGCCTGATCAACAGAAAAAGCTGAAAAGGTTGAGAATTTCATGACACTCAAACAGGCATGCTCCTCGGAATACCAAGGAGCGCAAGGTGCGTTCAAAGATTCGATGATTCAC
+
CDDCCCDCFFFFGGGGGGGGGGGHHHHHHHHHHHHHHHHHHHHGGGGGGHHHHHHHHHHHHHHHGHHHHHHHHHHHHHHHHHHHHHHHHHHHHGHHHGHHHHHHGHHHHHGHHHGGGHHHHHHHHHHHHHHHHHHHHHHGHHHHGGGGGHHHHHHHHHHHHGHHHHHHHHHHHHHHHHHHGGHHGGHHHHHHHHHHHHHHGGGGHHHHHGGGHHGHHGGGGGHHHGGGGGHHFGHGGGHHHGHHHHGHHHHGHHHHHHHHHHHHHHHFHHGHHHHHHHFGGHHHHGHHGHHHHHGHHHHGGGGGHHHHHHGGHHHGGGGGHHHHGGGGHGFGGGGGGGGFFFFFFFCBBAB
@M02197:105:000000000-AN6RF:1:1101:19302:18503 1:N:0:1
AGCGAACCTGTTTCCTCCGCTTATTGATATGCTTAAGTTCAGCGGGTATCCCTACCTGATCCGAGGTCAAACTTAGAAAGTTGGGGGTTGCTGGCAAGCACGCACCGAGACCCTGTAGCGAGGAGTATTACTACGCTTAGAGCACGATGGCACCGCCACTGATTTTAAGACCGATCAGAACTGATGCGGTCCAATACCAAGCAGAGCTTGAGTGTTGTACTGACGCTCGAACAGGCATGCCCCGCGGAATACCACGGGGCGCAATGTGCGTTCAAAGATTCGATGATTCAC
+
DCDDDDDDFFFFGGGGGGGGGGGHHHHHGHHHHHHHHHHHHHHGGGGGHHHHHHHHHHHHHHHGGGG:GHHHHHFHHH;HHHHHGGGFGGGGHHGHFGHHHGG;GGGGCGGGHHHHHHHGGGGGGGHHHHHH<HGGGGGHHHHH;GGHGGHHHGGHHHHHHHHHHHHGGGGGHHHHHHGHGHGGGGGHHHHHHHHHGHHHHHGHHHHHHHHGHHHHHHHGGGGGGHHGHHHHHHGHHGGGGGGGHHHHHGHGGGGGGDGGHHHHGGGGHGGGGGGGFGGFFFFFFFCBAAB
@M02197:105:000000000-AN6RF:1:1101:14047:18698 1:N:0:1
AGCGAACCTGTTTCCTCCGCTTATTGATATGCTTAAGTTCAGCGGGTATCCCTACCTGATCCGAGGTCAACCTTGAAATAATGGGGGTCGATGGCAAGACTGTCACACACTCCAAGCGAAAGATAAACACTTACTACGCCAGGGAATATGAGATGATCCGCCTTTGAATTTCAGAAGGGAGAATGCAAGCATACTCATCTTCCATGACCAAGCAATGGTGCTTGAGAGGTATTTAATGACGCTCGAACAGGCATGCCTCCCGGAATACCAGGAGGCGCAATGTGCGTTCAAAGATTCGATGACTCAC
+
BCCCCCCCFFFFGGGGGGGGGGGHHHHHHHHHHHHHHHHHHHHGGGGGHHHHHHHHHHHHHHHGGGGGHHHHHHHGHHHHHHHGHGGGGGGGHGHHHGFHHHHHHHHHGGHHHHHHGGHHHHHHHHHHHHHHHHHHHGGHHGGHHHHHHHHHHHGHHHHHHHGGHHHHHHGHHHHHHHGHGHHHGHHHHHHHHGGHHHHHHHHHHHHGHHGHHGGGHGHHHHHHHGHHHGHHHGHHGGFEDHHGHHHHHHEHHGGGGGGGGHHHGHHHHHHGGGCGHHHHEEGGHGGGGGGGGGFCFFFFFFBBBBB
@M02197:105:000000000-AN6RF:1:1101:15017:18907 1:N:0:1
AGCGAACCTGTTTCCTCCGCTTATTGATATGCTTACTTCCTCTAAATGACCAAGATCCTCCGCTTATTGATATGCTTACTTCCTCTAAATGACCAAGATCCTCCGCTTATTGATATGTTCCTCCGCTTATTAATATGCTTAAGTTCAGCGGGTATCCCTACCTGATCCGAGGTCAAACTTAGAAAGTTGGGGGTTGCTGGCAAGCACGCACTGAGACCCTGTAGCGAGGAGTATTACTGCGCTTAGAGCACGATGGCACCGCCACTGATTTTAAGACCGATCAGAACTGATGCGGTCCAATACCAAGCAGAGCTTGAGTGTTGTACTGACGCTCGAACAGGCATGCCCCGCGGAATACCACGGGGCGCAATGTGCGTTCAAAGATTCGATGATTCAC
+
CCCCCCCCFFFFGGGGGGGGGGGHHHHHHHHHHHHHHHHHGHHGHHHHHHHHHHHHHHHHGGGGGGHHHHHHHHHHHHHHHHHHHHGGGHHHHHHHHHHHHHHHGGGGGHHHGHHHHHHHHHHHGGGGGHHGHHHHHHHHHHHHHHHHHGGGGGHHHHHHHH;HGHHHHGGGDHHH:HHHHHHGHHF<HHGGGGGGHHHHGG:GEGGGGGG/GGGGGEGGG:GGGFFFFF7FFFFC9--?B;<0::;..C./00:-;-GGGHF=DHFEHHHHHGFDGGHHHHHHHHGHGGGGGFHHHHHHHHGHGHGHHHHHGHGHHGHHHHHHHGGGGGGHHGHHHHHHHHHGGGGFCGHHHHHHHGGGGGGGGGHHHHEGFGHGGGFGGGGGGFFBFFFFBBABB
@M02197:105:000000000-AN6RF:1:1101:23428:19020 1:N:0:1
AGCGAACCTGTTTCCTCCGCTTATTGATATGCTTAAGTTCAGCGGGTAGTCCTACCTGATTTGAGGTCAAATATGATGCAAGGTTTTGTCCGAAGACCATTGTAAGCGGACTTTGAGGGTCGGACGACAGCGCAACGTCATTATCACACTGATGTCCGGAAGCCAAAGGTTGAATTCCGCTGATGCATTTGAGAGGAGCCGACCTTCGCCAGCACGCCCCAAGTCCAAGCCCCGAATAGAAACAAATCGATTCGGGGTTGAGAATTTAATGACACTCAAACAGGCATGCTCCTCGGAATACCAAGGAGCGCAAGGTGCGTTCAAAGATTCGATGATTCAC
+
CCCCCCCCFFFFGGGGGGGGGGGHHHGHHGHHHHHHHHHHHHHGGGFEGHHHHHHHHHHHHHHHGHGHHHHHHHHHHHHHHHGGHHGHHHHGGGGGHHHHHGHHHHHGGGGGHHHHGHGGHGGGGGGGGGHGGGGGGHHGHHHHHHHHHHHHHHHHHGGGGGHHHHHHHHHHHGGGGGGHHHHHHGGGGGHGHHGGGGGGHHGGGFGGHHGGGFFGFHGFGHGHGGHGGGGHHHGHFHHHGHHGHHHHGGGGGGGHHHHHHHHHHFHHHHHGFBGHHHFGHGGHGHHHGGGGGHHFHGHGHHHHGGGGGGHHHGGEFHGGGGGGGGGGFFFFFFFBBBAB
@M02197:105:000000000-AN6RF:1:1101:11186:19214 1:N:0:1
AGCGAACCTGTTTCCTCCGCTTATTGATATGCTTAAGTTCAGCGGGTAGTCCTACCTGATTTGAGGTCAAATATGATGCAAGGTTTTGTCCGGAGACCATTGTAAGCGGACTTTGAGGGTCGGACGACAGCGCAACGTCATTATCACACTGATGTCCGGAAGCCAAAGGTTGAATTCCGCTGATGCATTTGAGAGGAGCCGACCTTCGCCAGCACGCTCCAAGTCCAAGCCCCGAATAGAAACAAATCGATTCGGGGTTGAGAATTTAATGACACTCAAACAGGCATGCTCCTCGGAATACCAAGGAGTGCAAGGTGCGTTCAAAGATTCGATGATTCAC
+
CCCCCCCCFFFFGGGGGGGGGGGHHHHHHHHGHHHHHHHHHHHGGGGGGHHHHHHHHHHHHHHHGGHHHHHHHHHHHHHHHHGGHHGHHHHGGGGGGGHHHHHHHHHGGGGGHHHHGHGFHGGGGGGGGGHGGGGGGHHGHHHHHHHHHHHHHGHHHGHHGGHHHHHHGHHGHGGGGGGGHHGGHHHHHHHHGHGGGGGGHHGGFGGGFGGGGFFGHGGHHHHGGGHGGGGGHHHGFHHHHHHGHHHHGGGGGGGHHGHHHHHHHFHGHHHHHHGHHHHHHHHHHHHGEGGFGHGGHGHHGHHHHHHGCHHHHGGGGHGGGFGGGGGF4FFFFFFBBBBB
@M02197:105:000000000-AN6RF:1:1101:27797:19308 1:N:0:1
AGCGAACCTGTTTCCTCCGCTTATTGATATGCTTACTTCCTCTAAATGACCAAGATCCTCCGCTTATTGATATGCTCCTCCGCTTATTGATATGCTTACTTCCTCTAAATGACCAAGATCCTCCGCTTATTGTTATGCTTAAGTTCAGCGGGTGGTCCTACCTGATTTGAGGTCAAATATGATGCAAGGTTTTGTCCGAAGACCATTGTAAGCGGACTTTGAGGGTCGGACGACAGCGCAACGTCATTATCACACTGATGTCCGGAAGCCAAAGGTTGAATTCCGCTGATGCATTTGAGAGGAGCCGACCTTCGCCAGCACGCTCCAAGTCCAAGCCCCGAATAGAAACAAATCGATTCGGGGTTGAGAATTTAATGACACTCAAACAGGCATGCTCCTCGGAATACCAAGGAGCGCAAGGTGCGTTCAAAGATTCGATGATTCAC
+
BBBBBBBBFFFFGGFGGGGGCGGHHHHHHHHHHDFHHHHGHHHFHHHHFHHHGHGHHHHHHGGGGGHHHGHHHEHHHGHHHGGGGEHHHGHHHHHHHHHHHHGHHHHHHGFHHHHHGHHGHHGGGGCGGHHHGHHHHHHHFHEFHHHHHGGG>C/EGFHHHHHHBFDHGFGGGHH1DHHGGGHHFFGHGHHHGEGHHGCG-CHCGHHHHHHGHCGGGGGGGGGFFDFAFFFFFA9-;A.AA?B00GGGGF;0FBGFFEGBA@DFFGHFBHGGCCCBHHG.CCGGHHFHHHGHGFHGFFGCCDACGCHGG@/?GDBHGGDDCBEHHFFEHFGEEGEEE0FHHHGHGGHHHFEHHHFFE/GGGHFHGHHHHHHFFHFHHGE5AFHHGFBGGFFHHECEGGGHG5GFFFHHHHGGGGGHGGHECEGFGEG5GB5GGGFFFFFFFBBBBB
@M02197:105:000000000-AN6RF:1:1101:5826:19297 1:N:0:1
AGCGAACCTGTTTCCTCCGCTTATTGATATGCTTAAGTTCAGCGGGTAGTCCTACCTGATTTGAGGTCAAATTGTCAGAAGCTGTCTCAAAAGAGACCCTTTAGAAGCTGAACCCCATTTATAAAGCTGCTCTTCACAAATGGCGTAGATAATTATCACACCAAAGCAAGGCAACAAAGGTCCCGCTAATGCATTTCAGGAGAGCCGACTTCTGAGAAGCCCGCATACTCCCACATCCAAGCCTGATCAACAGAAAAAGCTGAAACGGTTGAGAATTTCATGACACTCAAACAGGCATGCTCCTCGGAATACCAAGGAGCGCAAGGTGCGTTCAAAGATTCGATGATTCAC
+
CCCCCCDCFFFFGGGGGGGGGGGHHHHHHHHHHHHHHHHHHHHGGGGGGHHHHHHHHHHHHHGHGGHHHHHHHHHHHHHHHHHHHHHHHHHHFGHHHGHHHHHHHHHHHHHHHHGGGHHHHHHHHHHHHHHHHHHHHHHHHHHHGGGGGHHHHHHHHHHHHHHHHHHHHHGHHHHHHHHHHHHGHHHHHHHHHHHHHHHHHGHGGGHHHGHGGHHHHGGGGGGHHHGGHGGHHHHHGGHGBHFHGEHHHHHGHHHHHHHHHHHGGGHFHHHHGHHGHHHHHHHHHGHHHHHHHHHGHHGGGGGGHHHGHGHHHHGGGEEGHHHHGGGGHGGGGGGGGGGFFFFFFFBBAAB
@M02197:105:000000000-AN6RF:1:1101:9330:19465 1:N:0:1
AGCGAACCTGTTTCTCCGCTTATTGATATGCTTAAGTTCAGCGGGTAGTCCTACCTGATTTGAGGTCAAATATGATGCAAGGTTTTGTCCGAAGACCATTGTAAGCGGACTTTGAGGGACGGACGACAGCGCAACGTCATTATCACACTGATGTCCGGAAGCCAAAGGTTGAATTCCGCTGATGCATTTGAGAGGAGCCGACCTTCGCCAGCACGTTCCAAGTCCAAGCCCCGAATAGAAACAAATCGATTCGGGGTTGAGAATTTAATGACACTCAAACAGGCATGCTCCTCGGAATACCAAGGAGCGCAAGGTGCGTTCAAAGATTCGATGATTCAC
+
CCCCCCCCFFFFGGGGGGGGGGHHHHHHHHHHHHHHFHHHHHGGGEEGHHHHHHHHHGHHHHGGHGHHHHHHHHHHHHHHHGHHHGHHHHGGGGGHHHHHHHHHHHGGGGGHHHHGHFGGGGGGGGGGGHGGGGGGGHGHHHHHGHHHHHHHHHHHHHHHHHFHHHHHHHHHGGGGGGHGHHHGHHGGHGHHGGGGGGGHHGGGGGGHFGGHHGHHHHHHHFGGGHFGFFHHHGHGHHHHHHGHHHHGGGGGGGHGHHGHHGG5HHHHHHHHFGHGGHHHHHHGHHHGGGGGHHGHHHHHHHFFEEGGHHFHFGFGGGGGGGGGGGGFFFFFFFBBBBB
@M02197:105:000000000-AN6RF:1:1101:14339:19477 1:N:0:1
AGCGAACCTGTTTCCTCCGCTTATTGATATGCTTAAGTTCAGCGGGTAGTCCTACCTGATTTGAGGTCAGAAGTCAATAAGGAAGACGCTAAAAAAGGCGTCGACGCATTAGAGGCACGGCGCCATTCATTCATGCACTTCAGCGAACGGCGATCATTATCACGCCAAAAGCCTTGTCATGCAAAGTCGAAAGTCGACCGCAAGCCGATTCATTTCAGGAGAGCCCGAGTCCTAGACGAGAGTCCAGGTCTCCGGCAGCCCCCAGTATCCAAGCACCCTATCGAAGCTAATCGAGAGGGGTTGAGAATTTACTGACGCTCAAACAGGCATGCTCCTCGGAACACCGAGGAGCGCAAGGTGCGTTCAAAGATTCGATGATTCAC
+
CCCCCCCCFFFFGFGGGGGGGGGGHHHHHHHHHHHHHHHHHHGGGGGGGHHFHHHHHHHHHHHHGHHHHHHHHGHHHHHHHHHHGHHGGGGGHHHGGGHGGGGGGGGGGGGHHHHFGHGGGGGGGGHHHHHHHHGGHHHHHHGHGGGGGGGGGGGGGGGGGGGGGGGGGGGGGGGGGGGGGFFFFFFFFFFFF:FFFFFGGGGGGGGGFGFFFFGHHHGFHGGGGGHHFFFHHHDEFGHHHGHHHHGGGGCGGHGGGGGGHHHGGFHHGGHHDFFHHGGFGGHGHFHGHHHGHHGGGGGHGHHGHHHHHHGGGGGGHGHHHHFHHHGHHHFGGGGGGGHGGGGGGHFGGEGGHHHHGGGCHGGGGGGGGCCFFFFFFFBBAAA
@M02197:105:000000000-AN6RF:1:1101:2936:19318 1:N:0:1
AGCGAACCTGTTTCCTCCGCTTATTGATATGCTTAAGTTCAGCGGGTAGTCCTACCTGATTTGAGGTCAAATTGTCAGAAGCTGTCTCAAAAGAGACCCTTTAGAAGCTGAACCCCATTTATAAAGCTGCTCTTCACAAATGGCGTAGATAATTATCACACCAAAGCAAGGCAACAAAGGTCCCGCTAATGCATTTCAGGAGAGCCGACTTCTGAGAAGCCCGCATACTCCCACATCCACGCCTGATCAACAGAAAAAGCTGAGAAGGTTGAGAATTTCATGACACTCAAACAGGCATCTTCCTCGGAATACCAAGGAGCGCAAGGTGCGTTCAAAGATTCGATGATTCC
+
?AAABBBDFFFFGGGGGGGGGGGHHHHHHHHHHHHHHHHHHGHGGGGGGEHHHHHHHHGHHHHHGHHGHHFHFHDFGFHH3BFGHF44FFHFHEHEF1?3GGHHHFHHFHHHCC/EE2F1F&4EFB?GH33?&DGB2D2CFGFC<EGGGHEGFHHGH1AD<<09?B:10>0A0G;>0C0<1=<.A@GDDDGFGGHHFHEFFEH?#<1;?1E1FF?BFG8E/CDFDFGGGGF49BEB/>//0B121B2FHGBG0GBBGB1GBBHFF0G0@@22D1FGF21DGFFB1/1BGFA111B11A00/AA/GEAD2D1A1FGEA0001AF0A0A1FBF33FG3AGB1B3@@11>11>
@M02197:105:000000000-AN6RF:1:1101:7340:19382 1:N:0:1
AGCGAACCTGTTTCCTCCGCTTATTGATATGCTTAAGTTCAGCGGGTAGTCCTACCTGATTTGAGGTCAAATTGTCAGAAGCTGTCTCAAAAGAGACCCTTTAGAAGCTGAACCCCATTTATAAAGCTGCTCTTCACAAATGGCGTAGATAATTATCACACCAAAGCAAGGCAACAAAGGTCCCGCTAATGCATTTCAGGAGAGCCGACTCCTGAGAAGCCCGCATACTCCCACATCCAAGCCTGATCAACAGAAAAAGCTGAAAAGGTTGAGAATTTCATGACACTCAAACAGGCATGCTCCTCGGAATACCAAGGAGCGCAAGGTGCGTTCAAAGATTCGATGATTCAC
+
AAABABBBFFFFGGGGGGGGGGGHHHHHHGHHHHHHHHHHHHHGGGGGGHHHHHHGHHFHHHHHGFHHHHHFFFHHHHHHHHHHHHFF@F3G?FGFHCGFGHDGC@BGFHFFHH?EFGHHB8F4BFC??GHHDGGGGGGEGBGHGGFGGHHFG2FFFGHFGFGEEFFHFB0FGHHGC<GGG?DFFGGGAGFGHFFGGHFFCFCAGCHGAFFBEGHGHGFEFGG9BCEGGGHGBGFBGGHFCFF4DDBBGFFGG3FHFHFHGGFG@EG2HGDDGDFFGFGD55GBAEAAFHGFFB33DFEGFGFEAHBHF5FHHHG2E2GGHHHHGGFGHGGGGGGGGGGFFFFFFBCCCCC
@M02197:105:000000000-AN6RF:1:1101:28179:19647 1:N:0:1
AGCGAACCTGTTTCCTCCGCTTATTGATATGCTTAAGTTCAGCGGGTAGTCCTACCTGATTTGAGGTCAGATTTGTCATTATATTTCAAGTCTTGTTCCCCAAGACATACCTTTTCTGTAGGAGCTTCTCCATAATTGAAGTCACTCTACTCACAGCTTTCACATCTAATGTAGATAATTATCACATTAGTGTTACTGAGCCATAATCTATCAGAAAAGCTCATCCATTCAAGAGGAGCCAACAAGCAACCTAAGCTGCGCCAGCAATTATCCTCCAACTCCAACTTCACCTTAGCATAAATGCTAAAAGGCAGTTGAGAATTTCATGACACTCAAACAGGCATGCTCCTCGGAATACCAAGGAGCGCAAGGTGCGTTCAAAGATTCGATGATTCAC
+
BBBBBBBBBFFFBGF5FFGGGGGHHHGHGHHHHGHHHHGHHHHGGGFFGHHHHHFHFGHHHHHHGHGGHHHHHHHHFHEHHHHHHGGGFFGGHHEHHHHHHHGHHHHHGFHHHHGHHHHHHGFHHHGHHHFFDHGHHGHHHHHHHHHHHHHHHHEHHGHHHHHHHHGHHHHHHHGFHHHHEHHHGHHHHHHHHHHHCHHHBHHHHHHHHHHHHHHHHHHHHHGHHHHHHHHHHHGHHFAHHHHHFFGGHHHFGHGCCFCDHHGHHHFGHFGGGHHGB33BHFGHGBHHGHHHHGBGHHHHHHGGBFGHHGHEFHDGHHHFHHHHHFGHHHHGHHHHGHFGHHHHHGE?CCHFFG5HHGHHFGGEEECHHGE2GGHBGFGGGGGGGFFFFF5F?BA>A
@M02197:105:000000000-AN6RF:1:1101:20380:19440 1:N:0:1
AGCGAACCTGTTTCCTCCGCTTATTGATATGCTTAAGTTCAGCGGGTAGTCCTACCTGATTTGAGGTCAAATTGTCAGAAGCTGTCTCAAAAGAGACCCTTTAGAAGCTGAACCCCATTTATAAAGCTGCTCTTCACAAATGGCGTAGATAATTATCACACCAAAGCAAGGCAACAAAGGTCCCGCTAATGCATTTCAGGAGAGCCGACTTCTGAGAAGCCCGCATACTCCCACATCCAAGCCTGATCAACAGAAAAAGCTGAAAAGGTTGAGAATTTCATGACACTCAAACAGGCATGCTCCTCGGAATACCAAGGAGCGCAAGGTGCGTTCAAAGATTCGATGATTCAC
+
CCCCCCCCFFFFGGGGGGGGGGGHHHHHHHHHHHHHHHHHHHHGGGEFGHHHHHHHHHHHHHHHGHHHHHHHHHHHHHHHHHHHHHHHHHHHHGHHHGHHHHHHHGHHHHHGHHGGGHHHHHHHHGHHHHHHHHHHHHHGHHHHGGGGGHHHHHHHHHHHHHHHHHHHHHHHHHHHHHHHFHHHHGHHHHHHHHHHHHHHHGGGHHHHHHHHHHHHHGGGGGHHHHGGGGHHHHHHGGHHHHHGHHHHHHHHHHHHGHHHHHHGHHHHGHHHFHF@DBHGHHHHHGHHHHHHGHHHHHHGGGGGHFHGGGFHHHGGGGGGHHHHEGGGGGGGGGGGGGFFFFFFFFBBAAB
@M02197:105:000000000-AN6RF:1:1101:12257:19566 1:N:0:1
AGCGAACCTGTTTCCTCCGCTTATTGATATGCTTAAGTTCAGCGGGTAGTCCTACCTGATTTGAGGTCAAATATGATGCAAGGTTTTGTCCGAAGACCATTGTAAGCGGACTTTGAGGGTCGGACGACAGCGCAACGTCATTATCACACTGATGTCCGGAAGCCAAAGGTTGAATTCCGCTGATGCATTTGAGAGGAGCCGACCTTCGCCAGCACGCTCCAAGTCCAAGCCCCGAATAGAAACAAATCGATTCGGGGTTGAGAATTTAATGACACTCAAACAGGCATGCTCCTCGGAATACCAAGGAGCGCAAGGTGCGTTCAAAGATTCGATGATTCAC
+
CCCCCCCCFFFFGGGGGGGGGGGHHHHFHHGHHHHHHHHHHGHGGGEEFHHHHHHHHHHHHHHHGHHHHHHHHHHEHHHHHHGGHHGHHHHGGGGGHHHHHHHHHHHGGGGGHHHHGGGGHGGGGGFGFFHGGGGGGHHGHHHGHHHHHHHGHGHHHGGGHGHHHHHHHHHHHGGGGGGHHHHHHHHHHHGGHGGGGGGGHHGGFGGGHHGGGFGHHHGHHHHHFGFGGGFFHHGHHHHHHHHGGHHHGGCFGGGHHFHGHHHFHEHHHFHHGHGHHGGGHHFFHHGHGGGGGHHHHHHFHHHHGGGGFFHHHGGGGHGGGGGGGCGGBFFFFFFABBBA
@M02197:105:000000000-AN6RF:1:1101:22841:19566 1:N:0:1
AGCGAACCTGTTTCCTCCGCTTATTGATATGTTTAAGTTCAGCGGGTAGTCCTACCTGATTTGAGGCCAGATTGTCAAGAAGTGACCGCCACCCAAAGGGCAAGTCGGGGTGAGGCGCGGAAGCGAGCAAGACCGATCGAAGGCGAGGGAAATACAACGCCAAAGGTGCTAGCCGCAAGATACGGGCCAAACCGATGATTTTAAGGGGAGCCGCCTCACAGCAGCAAAAGCCCCCAACTCCAAACCGCAGCGGGCGCGAACCCGAGGGTTTGATGATATCAAGACACTCAAACAGGCATGCCCTCCGGAATACCAGAGGGCGCAAGGTGCGTTCAAAGATTCGATGATTCAC
+
CCCCCCCCFFFFGGGGGGGGGGGHHHHHHHHHHHHHHHHHHHHGGGGGGHHHHHHHHHHHHHHHGGGGHHHHHHHHHHHHHHHHHHHGGGGGHGGHHHHGGGGGHHGGGGDGGHHGGGGGGGGGGGGGGHHHGHGGGGGGHGGGGGGGGGGGGGGGGGGGGFFFFFFFFFFFFFFFGGFFFFFGFFFGFFFFFGGGGGGGFFHFGGGGGGGGGHHFHHHHHHHHFGHHGGGGGFHHGFCGGGGEGGGGGGGGGGGGGFGGGGGHHGGHHGHHHHHGHHHHFHHHGHGGHHHHHHHHHHGGGGGGGHGHHFGDHGHHGGGGGHHHHGGGGHGGGCGGGGGGFFFFFFFCCCCB
@M02197:105:000000000-AN6RF:1:1101:10468:19608 1:N:0:1
AGCGAACCTGTTTCCTCCGCTTATTGATATGCTTAAGTTCAGCGGGTAGTCCTACCTGATTTGAGGCCAGATTGTCAAGAAGTGACCGCCACCCAAAGGGCAAGTCGGGGTGAGGCGCGGAAGCGAGCAAGACCGATCGAAGGCGAGGGAAATACAACGCCAAAGGTGCTAGCCGCAAGATACGGGCCAAACCGATGATTTTAAGGGGAGCCGCCTCACGGCAGCAAAAGCCCCCAACTCCAAACTGCAGCGGGCGCGAACCCGAGGGTTTGATGATATCAAGACACTCAAACAGGCATGCCCTCCGGAATACCAGAGGGCGCAAGGTGCGTTCAAAGATTCGATGATTCAC
+
CCCCCCCCFFFFGGGBGGGGGGGHHHHHHHHHHHHGHHHHHHHGGGGGGHHHHHHHHGHHHHHHGHGGHHHHHHHHHHHHHHGHHHHGGGGGHGGHHGHGGGGGHHGGGGBDAGHGGGGGGGGHGGGGGHHHHHGGGGGGHGGHGGGGGGGGGGGGGGGGGFFFFFFFFFFFFFGGGGFFFFGFGGGGGGFGGFFGGHHHHHHFGGFFFFFGGGFFGFGHGFFFFGHHGGGGFHHHGBGGHHHHHFGGGGGGGEGGGFFGGGGHHGGGHHHHHHHGBFDHHHGFHGGHHHHHHHGHHGGGFGGGGGHHHHGHGHHHGFGGCHGGHGGCGGGGGGGGGGFGFFFFFFFBBBBB
@M02197:105:000000000-AN6RF:1:1101:13782:19734 1:N:0:1
AGCGAACCTGTTTCCTCCGCTTATTGATATGCTTAAGTTCAGCGGGTAGTCCTACCTGATTTGAGGCCAGATTGTCAAGAAGTGGCCGCCACCCAAAGGGCAAGTCGGGGTGAGGCGCGGAAGCGGGCAAGACCGATCGAAGGCGAGGGAAATACAACGCCAAAGGTGCTAGCCGCAAGATACGGGCCAAACCGATGATTTTAAGGGGAGCCGCCTCACAGCAGCAAAAGCCCCCAACTCCAAACCGCAGCGGGCGCGAACCCGAGGGTTTGATGATATCAAGACACTCAAACAGGCATGCCCTCCGGAATACCAGAGGGCGCAAGGTGCGTTCAAAGATTCGATGACTCAC
+
DDDDDDDCFFFFGGGGGGGGGGGHHGHHHHHHHHHHHHHHHHHGGGGGGHHHHHHHHHHHHHHHGHGGHHHHHHHHHHHHHHHHHGHGGGGGHGGHHHHGGGGGHGGGGGCGHHHGGGGGGGGHGGGGGGGHHHGGGGGGGGGGGGGGGGGGGGFFFFFFFFFFFFFFFFFFFFFFGGGFFFFGGFFGGFGGGGGGGGGGFFHHGGGGGGGGGFHHGFGHHHHHFHHHGGGGGGHHGG2GGG@BGGGGFGGGGGGGGHFGGGGHHGGHHHHHGHHHHGHHHHHHGGGHHFHHHHGHHHGGGGGGGGHHHHHGHGHHGGGGGHGHHGGGGHGGGGGGGGGGFFFFFFFACAAB
@M02197:105:000000000-AN6RF:1:1101:18888:19910 1:N:0:1
AGCGAACCTGTTTCCTCCGCTTATTGATATGCTTAAGTTCAGCGGGTATCCCTACCTGATCCGAGGTCAAACTTAGAAAGTTGGGGGTTGCTGGCAAGCACGCACCGAGACCCTGTAGCGAGGAGTATTACTACGCTTAGAGCACGATGGCACCGCCACTGATTTTAAGACCGATCAGAACTGATGCGGTCCAATACCAAGCAGAGCTTGAGTGTTGTACTGACGCTCGAACAGGCATGCCCCGCGGAATACCACGGGGCGCAATGTGCGTTCAAAGATTCGATGATTCAC
+
AB@BAB?DBCDFGGG5GFGGEGGHC5DGGHHHHHFHFGFHHHHGGGEEHDDGHGHHH:HHHHHGEE'GFHFHH:HGHHHHDFGGGGGEEGG/HH:G9:A;HCCGC9CCBCFEHGHG;EHDCCCGFCCGHHHF;HGC6CDHHHHHHG?CEGH<GGGHGHHHHHHGFGHGGFGFHGGHGFHGGFFGGFFFCFGHHHHHGHHGFFHHHGFFFGFFGBFHGFFGGGGGGHGFFHFHHHGFHGGGGGE?HHHHGEEEE2GGCGGGFFHHGGGGHGGBBFGGGGGC4FFFFFAAAA?
@M02197:105:000000000-AN6RF:1:1101:6985:19981 1:N:0:1
AGCGAACCTGTTTCCTCCGCTTATTGATATGCTTAAGTTCAGCGGGTAGGCCTACCTGATTTGAGGCCAGATTGTCAAGAAGTGACCGCCACCCAAAGGGCAAGTCGGGGTGAGGCGCGGAAGCGAGCAAGACCGATCGAAGGCGAGGGAAATACAACGCCAAAGGTGCTAGCCGCAAGATACGGGCCAAACCGATGATTTTAAGGGGAGCCGCCTCACAGCAGCAAAAGCCCCCAACTCCAAACCGCAGCGGGCGCGAACCCGAGGGTTTGATGATATCAAGACACTCAAACAGGCATGCCCTCCGGAATACCAGAGGGCGCAAGGTGCGTTCAAAGATTCGATGACTCAC
+
CCCCCCCCFFFFGGGGGGGGGGGGHHCFHHHHGHHHHHHHHHHGGGGGGEGHGHHHHGHHHHHHGHGGHHHGHHHHHHHHHHHHHHHGGGGGHF/EGHHEGGGGGFFGGGGDHHGGGGGGGGGGGGGGGFHHHHGGGGFGHEDHGFGFGGFFGGGGGFGGFFFFFFFFFFFFFFFFFGGGGFFEFFFAFFFFFFFGGGGGFHHHFFFFFFGGGGGHHHHHHHHHHGHHGGFGGFHG@F1GGGC?GGGGGGGGGGGGGHFFGGGHHGGHHHHFHHHFGHFHHGFHFGEHGHFFHHHHHFGDGGGGGGHHHHHHHFHHCGGGGHHFHEGGGHGCGFFFGGGFFBFFFFFA?A>>
@M02197:105:000000000-AN6RF:1:1101:5619:20026 1:N:0:1
AGCGAACCTGTTTCCTCCGCTTATTGATATGCTTAAGTTCAGCGGGTATCCCTACCTGATCCGAGGTCAAACTTAGAAAGTTGGGGGTTGCTGGCAAGCACGCACCGAGACCCTGTAGCGAGGAGTATTACTACGCTTAGAGCACGATGGCACCGCCACTGATTTTAAGACCGATCAGAACTGATGCGGTCCAATACCAAGCAGAGCTTGAGTGTTGTACTGACGCTCGAACAGGCATGCCCCGCGGAATACCACGGGGCGCAATGTGCGTTCAAAGATTCGATGATTCAC
+
BCCCCCCCFFFFGGGGGGGGGGGHHHHHHHHHHHHHHHHHHHHGGGGGHHHHHHHHGHH<H;H9GG:HHH:HHHH9HHHHG;HHGGGGGGH:HHGHHG;HHGGGGGGGG;GGHHHHHH8GGGGG8GHHHHHH<HGGGGGHHHHHHGGEGGHHHGGGGGGHHHGHGGGGGGGGHGGGHHGGHGGGGFGHHGFFFGHFGHHHHHHHHHHHHHHFFHFHHHHGGGGGGHHGHGGGHHFGFGGGGGGGHGHHHHGA?GGGGGCGHHHHGGGGHGGFGGGGGGGFBFFFFF?AAAA
@M02197:105:000000000-AN6RF:1:1101:7133:20183 1:N:0:1
AGCGAACCTGTTTCCTCCGCTTATTGATATGCTTACTTCCTCTAAATGACCAAGATCCTCCGCTTATTGATATGCTTAAGTTCAGCGGGTAGTCCTACCTGATTTGAGGTCAAATATGATGCAAGGTTCTGTCCGAAGACCATTGTAAGCGGACTTTGAGGGTCGGACGACAGCGCAACGTCATTATCACACTGATGTCCGGAAGCCAAAGGTTGAATTCCGCTGATGCATTTGAGAGGGGCCGACCTACGCCAGCACGCTCCAAGTCCAAGCCCCGAATAGAAACAAATCGATTCGGGGTTGAGAATTTAATGACACTCAAACAGGCATGCTCCTCGGAATACCAAGGAGCGCAAGGTGCGTTCAAAGATTCGATGATTCAC
+
BBBABBBBCC55FGGGGGGGGGGHHHHHHHHHHHHGHH5GGGBGFGGFGGH32GHHFFHHCEEFFGHHHHH5AEDDFGGFGGHFHFGEC>EAHGFFBBEGHHEFHHBF0B0C3??4BGBFFHH3E/BFGDDGHFAEDGGHHHFHHHGBGECCCDGFHEFGFFFGGCACGC?D@H?DGCDG8BCFGFCFFGBBBB0:9FGFF?D@4CCFC;90CFFFFF9FFFFHBDGGF9<BBFF.><-.-/<1D////CGFGEGC//FBBEGB?23/@H@///?GBFHGHFHGBHFGF1HDF>//F1FG5BFFHHGHGFD555GFDAFGHGGHFGCEF1FA0AEB3D5CGGFCGF3GFCGGHHHCGGGGHGGGGGGGGGGFFFFFFFBAAAA
@M02197:105:000000000-AN6RF:1:1101:17538:20111 1:N:0:1
AGCGAACCTGTTTCCTCCGCTTATTGATATGCTTAAGTTCAGCGGGTAGTCCTACCTGATTTGAGGTCAAATTGTCAGAAGCTGTCTCAAAAGAGACCCTTTAGAAGCTGAACCCCATTTATAAAGCTGCTCTTCACAAATGGCGTAGATAATTATCACACCAAAGCAAGGCAACAAAGGTCCCGCTAATGCATTTCAGGAGAGCCGACTTCTGAGAAGCCCGCATACTCCCACATCCAAGCCTGATCAACAGAAAAAGCTGAAAAGGTTGAGAATTTCATGACACTCAAACAGGCATGCTCCTCGGAATACCAAGGAGCGCAAGGTGCGTTCAAAGATTCGATGATTCAC
+
CCCCDDDCFFFFGGGGGGGGGGGHHHHHHHHHHHHHHHHHHHHGGGGGGHHHHHHHHHGHHHHHGHHHHHHHHHHHHHHHHHHHHHHHHHHHHGHHHGHHGHHHHHHGHHHHHHGGGHHHHHHHHHHHHHHHHHHHHHHHHHHHGGGGGHHHHHHHHHHHHGHHHHHHGHHHHHHHHHHGHHHHHHHHHHHHHHHHHHHHHGHGHHHHGHGGHHHHHGGGGGHHHGGGHGGHHHGFGGHHHHHHHGGHHHHHHHHHHGGHHGHHHHHHHGHGHHHGHHHHHGHGFGHHHHGHHHHHGHHGGGGDHHHHHHHHHHFGGGGGHHHHGGGGHGGGGGGFGGGFFFFFFFCCCCC
@M02197:105:000000000-AN6RF:1:1101:5778:20134 1:N:0:1
AGCGAACCTGTTTCCTCCGCTTATTGATATGCTTACTTCCTCTAAATGACCAAGATCCTCCGCTTATTGATATGCTACCTTACTTCCTCTAAATGACCAAGATCCTCCGCCTATTGATATGATCCTCCGCTTATTGATATGCTTAAGTTCAGCGGGTAGTCCTACCTGATTTGAGGTCAAATATGATGCAAGGTTTTGTCCGAAGACCATTGTAAGCGGACTTTGAGGGTCGGACGACAGCGCAACGTCATTATCACACTGATGTCCGGAAGCCAAAGGTTGAATTCCGCTGATGCATTTGAGAGGAGCCGACCTTCGCCAGCACGCTCCAAGTCCAAGCCCCGAATAGAAACAAATCGATTCGGGGTTGAGGATTTAATGACACTCAAACAGGCATGCTCCTCGGAATACCAAGGAGCGCAAGGTGCGTTCAAAGATTCGATGATTCAC
+
BBBBBBDBFFBFGGGGGGGGGGGHHHHHHHHHHHHHHHHHHHHHHHHGHHHHGHHHGHHHHGGGGGHHHHHHHHHHHHHHHHHHHHHHHHHHHHHHHHHHHHGHHHHHGGGGGHHHHHHHHHHHHHHHGGGGGHHHHHHHHGHHHHHHHHGHHGGGGGEHHGHHHHHHBHHHHGGGGHHHHHHHHHHHHHHGGHHHGHHHHGDDCGHHHHHHHHHHHGGGGGGGGFGGGGGGGGFFFFDAFFEEEGGGFFFC0FC09FFFFGGCDAGF/GGHHHHGHHCFGHEGCCGGHFFHBHFGHHHHHGHHGFGDC@G<CGCGGFEGGGEGFF2GHGHHHHFCGE?E/0GHHHHHHHHHEGHHHGE?/GGGGGHHHHHHHHHGHHHHGHEFGHGHHFHFHFGHHHGGGGGHHHHGHGFHHHGGGFCHFFGGGFGHGGGFGGGGCGCFFFFFFABAAA
@M02197:105:000000000-AN6RF:1:1101:22448:20310 1:N:0:1
AGCGAACCTGTTTCCTCCGCTTATTGATATGCTTACTTCCTCTAAATGACCAAGATCCTCCGCTTATTGATATGCTTACTTCCTCTAAATGACCAAGATCCTCCGCTTATTGATATGCTTAAGTTCAGCGGGTAGTCCTACCTGATTTGAGGTCAAATATGATGCAAGGTTTTGTCCGAAGACCATTGTAAGCGGACTTTGAGGGTCGGACGACAGCGCAACGTCATTATCACACTGATGTCCGGAAGCCAAAGGTTGAATTCCACTGATGCATTTGAGAGGAGCCGACCTTCGCCAGCACGCTCCAAGTCCAAGCCCCGAATAGAAACAAACCGATTCGGGGTTGAGAATTTAATGACACTCAAACAGGCATGCTCCTCGGAATACCAAGGAGCGCAAGGTGCGTTCAAAGATTCGATGATTCAC
+
BABBBBBBFFFFGGGGGGGGGGGHHHHHHHGHHHHHHHHHHHHHHHHHHHHHGHHHHHHHHGGGGGHHHHHGHHHHHHHHHHGHHHHHHHHHHGFHHCGHHGHHGGGGGHHHHHHFHHHHHFHHHGHGGGGGD@FHGHHGHHFHEHHHHFGHHHHGHHHHHHHGHHHHGGHHGHHHHGGGGGGHHHFFGHHHHGGGGFFHFFGGGDGFGGGGGGAFGDGGFFFGFFFGFFFFFFGGF0D9EGGGHFEHGGGGC.FHHHHHFFHHGGGFGEHGGEHGHHGHEFF@-FFHGFFGFDBHFGGGGHFGEGHHHHGGHGGGFAFFGHFHHFGCEE>EGHFFEEGFGHHHHHHHHHFHHHHHGG3GGGGHHHHHGFHGEHGEGEFFFHGHHGHHHGCGGGGHHHHGGGGFGGGGGGGGGGFFFFFFFABBAA
@M02197:105:000000000-AN6RF:1:1101:13910:20344 1:N:0:1
AGCGAACCTGTTTCCTCCGCTTATGATATGCTTAAGTTCAGCGGGTATCCCTACCTGATCCGAGGTCAAACTTAGAAAGTTGGGGGTTGCTGGCAAGCACGCACCGAGACCCTGTAGCGAGGAGTATTACTACGCTTAGAGCACGATGGCACCGCCACTGATTTTAAGACCGATCAGAACTGATGCGGTCCAATACCAAGCAGAGCTTGAGTGTTGTACTGACGCTCGAACAGGCATGCCCCGCGGAATACCACGGGGCGCAATGTGCGTTCAAAGATTCGATGATTCAC
+
DCDCDDCCFFFFGGGGGGGGGGGGHHHHHGHHHHHHHHHHHHGGGE?GHHHHHHHHHHHHHHFGGG:HHHHHHHHHGHHGGHHGGGGGGHGHHGHHGH<HGGGGGGGGGGGHHHHHHHGFGGGGGHHHHHGHHGGGGGHHHHHHGGHGGHHHGGHHGGHHHGGHHHGGGGGHHHHHHHHHHGGHGGHFFHHHHGGGHHGHHHHHGHHGHHGHGHHHGHGGGGGGHHGHHHGHHHGHGGGGGGGHHHHHHHGGGGGGGGGHHHHGGGGHGGGGGGGGGGFFFFFFFCCBAB
@M02197:105:000000000-AN6RF:1:1101:2759:20422 1:N:0:1
AGCGAACCTGTTTCCTCTGCTTATTGATATGCTTAAGTTCAGCGGGTAGTCCTACCTGATTTGAGGTCAAAAGTCAATAAGGAAGACGCCAAAAAAGGCGTCGACGCATTAGAGGCACGGCGCCATTCATTCATGCACTTCAGCGAGCGGCGATCATTATCACGCAAAAAGCCTTGACATGCAAAATCTAAATTCGACCGCAAGCCGATTCATTTCAGGAGAGCCCGAGTCCCAGGCGTTCGTCCAGGTCGCCGGCGGCCCCCAGTATCCAAGCAGCCTATCGAGGCTAATCGAGAGGGGTGGGGAGTTTACTAACGTTCAAACAGGCTTGCTCCTCGGAACACCGAGGAGCGCAAGGTGCGTTCAAAGATTCGATGATTCAC
+
11>AA1A?FF@DGGGCG1FBGGHHHHHHHHHHGFFHCGHHHHGFGGGGAGHHHHHHHGHHHHHHGBFHEHHFHGEGGEHFHBDHFCG/EEC?FFF?ECAGAE?///B/CBG11B0/?AACG<CGC<<F1=111<GFBDGCFFHHC-<<;-:9/+9/BBB$=FBG.#E?//BFFB9;#-9B/+4:8#9+#//4#9-99922F@4@?A@@@A9BFFFFFFEFA-#-..9@@ABBB.9.9-:-:;/./C--<<---CC</////12B1B11/1DB<0B10EGHFEB11C1/2F1E>CFF>/>/F//1B212@EB/00/GB1B01B101AB00////////D2EA/EAAAGAA0E0GHEGEEEA1GBDBGBGGFFFFFFF3BAA>>1
@M02197:105:000000000-AN6RF:1:1101:27437:20543 1:N:0:1
AGCGAACCTGTTTCCTCCGCTTATTGATATGCTTAAGTTCAGCGGGTAGTCCTACCTGATTTGAGGTCAAAAGTCAATAAGGAAGACGCCAAAAAAGGCGTCGACGCATTAGAGGCACGGCGCCATTCATTCATGCACTTCAGCGAACGGCGATCATTATCACGCCAAAAGCCTTGTCATGCAAAGTCGAAAGTCGACCGCAAGCCGATTCATTTCAGGAGAGCCCGAGTCCCAGACTTTCGTCCAGGTCTCCGGCAGCCCCCAGTATCTAAGCACCCTATCGAAGCTAATCGAGAGGGGTTGAGAATTTACTGACGCTCAAACAGGCATGCTCCTCGGAACACCGAGGAGCGCAAGGTGCGTTCAAAGATTCGATGATTCAC
+
BBBBBB32FFFFGGFGGGGGGGGHHGHHHFHHHHHHHGHHHHHGGGGGGHHHHHHGHHHHHHHHGHHHHHHHHFFHEGHFHHHHHHHEGGGGHHHGGGHGGGGGGGGGGGHGHHHGGHGGGGGGGGGHHHHHHHHHHHHHHHHHGGGGGGG/GGGGGFGEGGGGGGGGGGGGGGGGFFFFFFFFFF;FFFEDFFFFFFFFAFGGEGGFFFFFFFFHHGFFGFGGFFFGAFFHFFFDC.CCD0EGHHGGCGGGGHGFD@/GHHFFFHHGHGHFE/3FF?EHHCHFHHHED3GFB2?GGFHCFHGEHEHHHHHGGGGGHCHFGGBBHHFHHHG?GGGGEHEFEGFGEFHEEEE2FGHH?GGGHGGGFGGGEGFFFFFFFFBBAAA
@M02197:105:000000000-AN6RF:1:1101:4876:20581 1:N:0:1
AGCGAACCTGTTTCCTCCGCTTATTGATATGCTTAAGTTCAGCGGGTATCCCTACCTGATCCGAGGTCAAACTTAGAAAGTTGGGGGTTGCTCGCAAGCACGCACCGAGACCCTGTAGCGAGGAGTATTACTACGCTTAGAGCACGATGGCACCGCCACTGATTTTAAGACCGATCAGAACTGATGCGGTCCAATACCAAGCAGAGCTTGAGTGTTGTACTGACGCTCGAACAGGCATGCCCCGCGGAATACCACGGGGCGCAATGTGCGTTCAAAGATTCGATGACTCAC
+
A?ABB@BBF@FFFGGCGGGGGGGHHHHHHHGHFHGHHGHHHGHGGGGGHHHGHHHHHFH<HHH/CCG9FHFHH:GFHD:HG<HGCG9GGGHHHG;G;GG<H;G;GGGG/CGGHHH9<F;G9GGGG>FHFHHHHHG8GGDH;;HHGGG:EDGFHGGHHGHHHHHHHHGGGEFFHGGGGHHHGHFGGGFHHGFFHHFHFFFFGGHHHFFGFFFFGFFGGBFGGGGFDHHDHHHHHHHGHGGGECGGHGHGFB/CGCEGGFCEFF31CCEEACBGGGF3GGBFFFBFFFA>>1>
@M02197:105:000000000-AN6RF:1:1101:12717:20608 1:N:0:1
AGCGAACCTGTTTCCTCCGCTTATTGATATGCCTAAGTTCAGCGGGTATCCCTACCTGATCCGAGGTCAAACTTAGAAAGTTGGGGGTTGCTGGCAAGCACGCACCGAGACCCTGTAGCGAGGAGTATTACTACGCTTAGAGCACGATGGCACCGCCACTGATTTTAAGACCGATCAGAACTGATGCGGTCCAATACCAAGCAGAGCTTGAGTGTTGTACTGACGCTCGAACAGGCATGCCCCGCGGAATACCACGGGGCGCAATGTGCGTTCAAAGATTCGATGATTCA
+
BBBBADBBFFFFGGGGGGGGGGGHHHHHHHHHHHHHHHHHHHHGGGGGHHHHHHHHHHH;HHHGGGGHHHHHHHHHHHHHG+HHGGGEFGHHHHGHH;H<H:GGGGG;G;GGHHHHHHHGGGGGG>GHH;HHHFGGGGGHHHHHHGGHGGHHHGGHHHHHHHGHGHGGGGGGGHHHHHHHGHGGGGGHHGFHHHHGGHHHHHHHHHHGHGHGFFHHHHFGFFFGGGGGHHHHHHGGHGGGGGGGHHHHHHHGGGGGGGGEHDHHGGCFCGGGGGGBFGFFFFFFFBBBBB
@M02197:105:000000000-AN6RF:1:1101:20248:20690 1:N:0:1
AGCGAACCTGTTTCCTCCGCTTATTGATATGCTTAAGTTCAGCGGGTATCCCTACCTGATCCGAGGTCAAACTTAGAAAGTTGGGGGTTGCTGGCAAGCACGCACCGAGACCCTGTAGCGAGGTGTATTACTACGCTTAGAGCACGATGGCACCGCCACTGATTTTAAGACCGATCAGAACTGATGCGGTCCAATACCAAGCAGAGCTTGAGTGTTGTACTGACGCTCGAACAGGCATGCCCCGCGGAATACCACGGGGCGCAATGTGCGTTCAAAGATTCGATGACTCAC
+
BABB@BAD4CFDGFGGBBEGGGGHHHFH5BDEGFBGGGHHHGH?EFAAFFHHH3FF;F:<GHH&EGG8BF54GHF9EG:FGHHG/G;>E>99H47HHGGHH?F:GCCGGGDG:GH9FG;CCC@#AFCGD<;8;FD?<7A99H7HH9G;G7CCCEEGFCGHHGCFFHGFGGGGGGAGGGFFGGGGFFEGFDDBFFBFGGFHGHHGFGFGHHFF<FFGEFHGFFFFBFFEFGHFGC1EHEE/E///CFFFHFHGFGGEEE?ABDFCGGGGHCGGGGGGGGGFFFFD@111AAA
@M02197:105:000000000-AN6RF:1:1101:3729:20892 1:N:0:1
AGCGAACCTGTTTCCTCCGCTTATTGATATGCTTAAGTTCAGCGGGTAGTCCTACCTGATTTGAGGTCAAATATGATGCAAGGTTTTGTCCGAAGACCATTGTAAGCGGACTTTGAGGGTCGGACGACAGCGCAACGTCATTATCACACTGATGTCCGGAAGCCAAAGGTTGAATTCCGCTGATGCATTTGAGAGGAGCCGACCTTCGCCAGCACGCTCCAAGTCCAAGCCCCGAATAGAAACAAATCGATTCGGGGTTGAGAATTTAATGACACTCAAACAGGCATGCTCCTCAGAATACCAAGGAGCGCAAGGTGCGTTCAAAGATTCGATGACTCAC
+
BBBBBBBBFFFFGGFGGGGFGGGHHHHHHHHHHGHHHHGHHHHGGGGGGHHHHHHHHHGHGHHHGHHHHHHHHHHGGHGHHFGGHHGHHGHGGGGGHGHHHHHHHHHGFGGGHHHGGHGGHGGGGGGGGGGGGGGGGHHGHHHHHHHHHHHHHHHHHHHHHHHHHHHHHHHHHGGGGGGGHHGHHHHHHGHGHHGGGGGGGFGFFGGFFHGFFFGHHFGHHHGFGGHGGGFFHHHHFHHHHHHGHHHGGGGGGFGHHFHGHHHGDFHHHHHHGFFHHHGFFGHHHHHHEBGHHGGHHGHHHHHHEGGGCFFHHGEEDFGCCGGGGFGBFFFFFFFA3>AA
@M02197:105:000000000-AN6RF:1:1101:6799:21048 1:N:0:1
AGCGAACCTGTTTCCTCCGCTTATTGATATGCTTAAGTTCAGCGGGTAGTCCTACCTGATTTGAGGTCAAATATGATGCAAGGTTTTGTCCGAAGACCATTGTAAGCGGACTTTGAGGGTCGGACGACAGCGCAACGTCATTATCACACTGATGTCCGGAAGCCAAAGGTTGAATTCCGCTGATGCATTTGAGAGGAGCCGACCTTCGCCAGCACGCTCCAAGTCCAAGCCCCGAATAGAAACAAATCGATTCGGGGTTGAGAATTTAATGACACTCAAACAGGCATGCTCCTCGGAATACAAAGGAGCGCAAGGTGCGTTCAAAGATTCGATGACTCAC
+
BBCCBBCBFFFFGGGGGGGGGGGHHHHHHHHHHHHHHHHHHHHGGGGGEGGHHHHHHHHHHHHHGHHHHHDEEGHHGHHHHHGHHHGHHGHGGGGGGEHHHHHHHHHGC?EGHHHFGHGFHGGCGCCCGGEGGGGGGFEGHHGHHHHGHHHGHHHGGGCGGGHHHHBGHCGHHEGGGGGGGGGGGHGGGGHGGGFGGGFEGGFFFGFGGFFFFFFFGFFFGFFBGGHFFGGGFFHHHFHGHHHEGHFGGGFCGGFG?5HHFFHHFHHHGHHHHHEGGHGHHGHGGHHHEEEE2FHHHFHHF5HHGGGGGHHHHE?GGHGGGGGGGGGGFFFFFFFCBAAA
@M02197:105:000000000-AN6RF:1:1101:9047:21312 1:N:0:1
AGCGAACCTGTTTCCTCCGCTTATTGATATGCTTAAGTTCAGCGGGTATCCCTACCTGATCCGAGGTCAAACTTAGAAAGTTGGGGGTTGCTGGCAAGCACGCACCGAGACCCTGTAGCGAGGAGTATTACTACGCTTAGAGCACGATGGCACCGCCACTGATTTTAAGACCGATCAGAACTGATGCGGTCCAATACCAAGCAGAGCTTGAGTGTTGTACTGACGCTCGAACAGGCATGCCCCGCGGAATACCACGGGGCGCAATGTGCGTTCAAAGATTCGATGATTCAC
+
BBBBBBBBFFFFGGGGGGGGGGFHHHHHHHHHHHHHHHHHHHHGGGGGHHHHHHHHHHHHHHH9GGGHHHHHHHHHHHHHHHHHGGGGGGHHHHGHHGHHHGG;GGG;G;GGH;H;HHHGGCGGGHHHHHHHHHGGGGGHHHHHHGG:GGHHHGGHHHGHHHGGHHHGGGGGHHHHHHHHGHGGGFFHGFFGHFFGGHGHHHHHHHGHHHHGHHFHHHHGGGGGGHHGHHHHGHHGHGGGEGGEGHGHHHHGGGFGGFGGHFHHGGGGHGGGGGGGGGGFFFFFFFBCCBC
@M02197:105:000000000-AN6RF:1:1101:12672:21119 1:N:0:1
AGCGAACCTGTTTCCTCCGCTTATTGATATGCTTAAGTTCAGCGGGTAGTCCTACCTGATTTGAGGTCAAATTGTCAGAAGCTGTCTCAAAAGAGACCCTTTAGAAGCTGAACCCCATTTATAAAGCTGCTCTTCACAAATGGCGTAGATAATTATCACACCAAAGCAAGGCAACAAAGGTCCCGCTAATGCATTTCAGGAGAGCCGACTTCTGAGAAGCCCGCATACTCCCACATCCAAGCCTGATCAACAGAAAAAGCTGAAAAGGTTGAGAATTTCATGACACTCAAACAGGCATGCTCCTCGGAATACCAAGGAGCGCAAGGTGCGTTCAAAGATTCGATGATTCAC
+
BACBBCCDFFFFGGGGGGGGGGGHHHHHHHHHHHHHHHHHHHHGGGGGGHHHHHHHHHHHHHHHGHHHHHHHHHHHHHHHHHHHHHHHHHHHHGHHHGHHHHHHHHHHHHHHHHGGGHHHHHHHHHHHHHHHHHHHHHHHHHHHGGGGGHHHHHHHHHHHHGHFHHHHHHHHHHHHHHHHHHHHHHHHHHHHHHHHHHHHHGHGHHHHGHGGHHHGHGGGGGHHHHGGHGHHHGFFGGHHGGHHHGHHHHHHHHHHHHHHHHHHHHHHHHHHHHGFGFHHFHHGHGHHHHHHHGHHHHHFC??CHHHHHGHHHHHGFEGGHHHHGGGGGGGGGBGGGGGFFFFFFFAAAAA
@M02197:105:000000000-AN6RF:1:1101:11590:21574 1:N:0:1
AGCGAACCTGTTTCCTCCGCTTATTGATATGCTTACTTCCTCTAAATGACCAAGTTCCTCCGCTTATTGATATGCTTAAGTTCAGCGGGTAGTCCTACCTGATTTGGGGTCAAATATGATGCAAGGTTTTGTCCGAAGACCATTGTAAGCGGACTTTGAGGGTCGGACGACAGCGCAACGTCATTATCACACTGATGTCCGGAAGCCAAAGGTTGAATTCCGCTGATGCATTTGAGAGGAGCCGACCTTCGCCAGCACGCTCCAAGTCCAAGCCCCGAATAGAAACAAATCGATTCGGGGTTGAGAATTTAATGACACTCAAACAGGCATGCTCCTCGGAATACCAAGGAGCGCAAGGTGCGTTCAAAGATTCGATGATTCAC
+
CCCCBBCCFFFFGGGGGGGGGGGHHHHHHHHHHHHHHHHHGHHHHHHHHHHHHHHHHHHHHGGGGGHHHGHHHHHHHHHHHHHHHHGGGGGGHHHHHHHHHHHHHHHGGGGHHHHHHHHHHHHHHGHHHGHHHHGGGGGHHHHHGHHFHHGGGGGHHHHGGGGHFFGFGGGGGHGGGGGGGGGGGGGGGGGGGGGGGFGGFGGHHHHHGHHHHGHHFGGGGHGFFHHHHHHHHHFFG<EF?GGGHGGGGGGHGEGECGG2GGHFFGHDCHFCGFAFFHHHHHHHGHGHHFHGGGGFGGHHHHHHHHF5HGHHHHHGDGBHHHHHHFGHHHHGGGFEBHGHHHHHHHHGGGGGHHHHGGGGHGGGGGFGGGFFC5FFFFBBBBB
@M02197:105:000000000-AN6RF:1:1101:27979:21687 1:N:0:1
AGCGAACCTGTTTCTCCGCTTATTGATATGCTTACTTCCTCTAAATGACCAAGATCCTCCGCTTATTGATATGCTTAAGTTCAGCGGGTAGTCCTACCTGATTTGAGGTCAAATTGTCAGAAGCTGTCTCAAAAGAGACCCTTTAGAAGCTGAACCCCATTTATAAAGCTGCTCTTCACAAATGGCGTAGATAATTATCACACCAAAGCAAGGCAACAAAGGTCCCGCTAATGCATTTCAGGAGAGCCGACTTCTGAGAAGCCCGCATACTCCCACATCCAAGCCTGATCAACAGAAAAAGCTGAAAAGGTTGAGAATTTCATGACACTCAAACAGGCATGCTCCTCGGAATACCAAGGAGCGCAAGGTGCGTTCAAAGATTCGATGATTCAC
+
AAAA1ADDC1DF3EGGG0AFG?BGHEDGCBGGBGFFHFBFDAFAFFFHHGBFFAHGHFBFE/EEFHHFGHBHBHHFBGHEDHGF1/EECEGGFHHHFFHFFHHHHFFHHHCGEHGHHHHHHHHHHHHHE2BGHH0FFH0?CCF1FGFHGF1FGHHHGCCGHGHHHFGFFFFGHHHHGHBFFEFGHHGE?CGGHGFHFGFFHHHGHHGFC;GFECGGADEFFG<@F.F1D1CFF>9BFDCG<F0?EGCAFDC1@2FF<HG@C@CEEB1B?F//DFBF1B>/BF>C1@B2@1@FFDGFHEFFB2@21B1EFCBFGF1FF@GFG22FHHFEDFFB11B11EHHFA/A/A0B2F2A111B1000E01B10A0A0CGBFD3F31GCBCB3BFFAA>1A
@M02197:105:000000000-AN6RF:1:1101:14619:21692 1:N:0:1
AGCGAACCTGTTTCCTCCGCTTATTGATATGCTTACTTCCTCTAAATGACCAAGATCCTCCGCTTATTGATATGCTTAAGTTCAGCGGGTAGTCCTACCTGATTTGAGGTCAAATGGTTTATAAAATTGTCCGAAGACCATTGTATGCGGCACCTCGATCCTAGCCAACAGCGCAACGTTTATCACACTGATGACCGAAATGGACCAAAGTCGATTCCGCGAATGCATTTGAGAGGAGCCGACCCATGAGAGGGGGCCAGCACGCTCCACTATCCAAGCCTCCGGATGCGAAAACAAATCCGATCGGGGTTGAGAATTTAATGACACTCAAACAGGCATGCTCCCCGGAATACCAGGGAGCGCAAGGTGCGTTCAAAGATTCGATGATTCAC
+
CCCCCCCCFFFFGGGGGGGGGGGHHHHHGHHHHHHHHHHHHHHHHHHHHHHHHHHGHHHHHGGGGGHHHHHHHHHHHHHHHHHHHFGGGGGFGGHHHHHHHFHHHHHGHGHHHFHGHHHHHHHHHGHHHHHGFGGGGHHHHHHHHHHHGGGGGGHHGGFGGHHHHHGHGGGFGGGGGGHHHHHHHHHHHHHHHHHHGGGFGGGFGGGGGGGGGGGGGGGGFGHGHHHHHHHHHHGFEGGGHHHHHHHHHGGGGHHGEHFCGDGHHHFHHHEHHGGHGGGGDGGHEGGGGHHHFHHHGGGGGCGEGGGHGHHHGHHHHGGHHHGEGFGHHHHHHHHGHHGGGGGGGGFGHGGHHHHGGGGGGHCHHGGGGHGGGGGGGGGGFFFFFFFBBCCB
@M02197:105:000000000-AN6RF:1:1101:16853:21686 1:N:0:1
AGCGAACCTGTTTCCTCCGCTTATTGATATGCTTAAGTTCAGCGGGTAGTCCTACCTGATTTGAGGTCAAATATGATGCAAGGTTTTGTCCGAAGACCATTGTAAGCGGACTTTGAGGGTCGGACGACAGCGCACCGTCATTATCACACTGATGTCCGGAAGCCAAAGGTTGAATTCCGCTGATGCATTTGAGAGGAGCCGACCTTCGCCAGCACGCTCCAAGTCCAAGCCCCGAATAGAAACAAATCGATTCGGGGTTGAGAATTTAATGACACTCAAACAGGCATGCTCCTCGGAATACCAAGGAACGCAAGGTGCGTTCAAAGATTCGATGATTCAC
+
CCDCCCDDFFFFGGGGGGGGGGGHHHHHHHHHHHGHHHHHHGHGGGGGGHHHHHHHHHHHHHHHGHHHHHHHHHHHHHHHHHGGHHGHHHHGGGGGHHGHHHHHHHHGGGGGHHHHGGGGHGGGGGGGGGHGGGGGGHGGHHHHHHHHHHHGHGHHHGHHGHHHHHHHHHHHHGGHHGGGHGHHHHHGHGHHHHGGGGGGGHFGGFGGHHFFFFGHHGHFHHHHGGHGGFFFHHHHGGGHEHHGHHHHGGGGGGGGGHHHHGHGHHHHHFFHHHGHHFHGGHGHHHHHGGGGFHFFHHHHHHHHHGFEGHHHHGGGGHGGGGGGGGGGFFFFFFFCCCCC
@M02197:105:000000000-AN6RF:1:1101:4287:21621 1:N:0:1
AGCGAACCTGTTTCCTCCGCTTATTGATATGCTTACTTCCTCTAAATGACCAAGATCCTCCGCTTATTGATATGCTCCTCCGCTTATTGATATGCTCCTTCGCTTATTGATATGCTTAAGTTCAGCGGGTATCCCTACCTGATCCGAGGTCAAACTTAGAAAGTTGGGGGTTGCTGGCAAGCACGCACCGAGACCCTGTAGCGAGGAGTATTACTACGCTTAGAGCACGATGGCACCGCCACTGATTTTAAGACCGATCAGAACTGATGCGGTCCAATACCAAGCAGAGCTTGAGTGTTGTACTGACGCTCGAACAGGCATGCCCCGCGGAATACCACGGGGCGCAATGTGCGTTCAAAGATTCGATGACTCAC
+
BBBBBBDBFCB@GGGGGGGGFGGHHHGHHHHGHHHHHHHHHGFHHHGEAGHFAHHHHHHHHGGGGGHHGFHHHGHHHHHGFGGEFGHGGHHGHHGHHGHHHHGGHGHHHHHHHHHHHGHHHHHFHGGGGGGCGHFHFHH;HCHHHHGGGGHHHH:HHFHHHEGGHHHGGCGGGH:FHGHHGH;H:GGFGG:C5GEFG:GGGGGGGGG7FFF9FFF9FF4AFDFFEGFFGFFFBFFFGEHHDFHFGHDGHGDDDGGHHGHGGHHHGGFGGGHHGGFHHGHGHHEHHHHHHHHHGHGGHHHHHHGGGGCFG?E4GHHBGHHHGGGGGACHGHHGFHGGGGGGGE?G5HHGFEGHGGGGGFG2GGFFFFBFFBABBA
@M02197:105:000000000-AN6RF:1:1101:13238:21870 1:N:0:1
AGCGAACCTGTTTCCTCCGCTTATTGATATGCTTAAGTTCAGCGGGTAGTCCTACCTGATTTGAGGTCAAATATGATGCAAGGTTTTGTCCGAAGACCATTGTAAGCGGACTTTGAGGGTCGGACGACAGCGCAACGTCATTATCACACTGATGTCCGGAAGCCAAAGGTTGAATTCCGCTGATGCATTTGAGAGGAGCCGACCTTCGCCAGCACGCTCCAAGTCCAAGCCCCGAATAGAAACAAATCGATTCGGGGTTGAGAATTTAATGACACTCAAACAGGCATGCTCCTCGGAATACCAAGGAGCGCAAGGTGCGTTCAAAGATTCGATGATTCAC
+
B@BBBBBBFFFFGGGGGFGGGG?5GHHHHBFF5FHFHHHHDEH?EGEEGHHHHFHFHHHHHHHHGHFGFHHHHHHHHHFHHHGEGFGHHBGEEGEDHHHHHFHHHHHGGGGGHHFGFHGFFFGGEFGGGGHGGGFGFHHGHFGHHHHGHHHHGHHHHGGCHGGHHHHHHHGHHGGGGGFGHGHHGHHHFHFGGHGCGGGEFGDFFFFFHGGGGFGGHGFGHHGFGFHGGF?GHHHGFGFHHHHGHHHF?F?CGDGHHGHHHHGFFHHHHG5HFAGFHHEHHHHHHHHHGEEEDBGBFFHGFHHHFGGFCHHHFFECGGGGGGGGGEFFFFFFFFF?A>3A
@M02197:105:000000000-AN6RF:1:1101:10340:22029 1:N:0:1
AGCGAACCTGTTTCTCCGCTTATTGATATGCTTAAGTTCAGCGGGTATCCCTACCTGATCCGAGGTCAAACTTAGAAAGTTGGGGGTTGCTGGCAAGCACGCACCGAGACCCTGCAGCGAGGAGTATTACTACGCTTAGAGCACGATGGCACCGCCACTGATTTTAAGACCGATCAGAACTGATGCGGTCCAATACCAAGCAGAGCTTGAGTGTTGTACTGACGCTCGAACAGGCATGCCCCGCGGAATACCACGGGGCGCAATGTGCGTTCAAAGATTCGATGATTCAC
+
CCCCCBCCFFFFGGGGGGGGGGHHHHHHHHHHHHHHHHHHHHGGGEEHHHHHHHHHHH<HHHGGGG:HHHHH:H:HH;HE-HGGG9FGGHHHHGHHGHHHGGGGGGGGGGGHHH;HHHGGGGG8FHHHHHHHHGGGGGHHHHGHGG:GGHHHGGGHHHHHHHHGHHGGGGGHHHGGHGGHGGGGGGHHHFGGHHHGHHGGHHHHHHHHHHGHHHHHFGGGGGGGHHGHHFHGHHHHGGGGGGGHHHHHHECGGGGGGGGHHHHGGGGGGGGGGGGCGGFFFFFFFBBBBB
@M02197:105:000000000-AN6RF:1:1101:15546:22078 1:N:0:1
AGCGAACCTGTTTCCTCCGCTTATTGATATGCTTAAGTTCAGCGAGTAGTCCTACCTGATTTGAGGCCAGATTGTCAAGAAGTGACCGCCACCCAAAGGGCAAGTCGGGGTGAGGCGCGGAAGCGAGCAAGACCGATCGAGGGCGAGGGAAATACAACGCCAAAGGTGCTAGCCGCAAGATACGGGCCAAACCGATGATTTTAAGGGGAGCCGCCTCACAGCAGCAAAAGCCCCCAACTCCAAACCGCAGCGGGCGCGAACCCGAGGGTTTGATGATATCAAGACACTCAAACAGGCATGCCCTCCGGAATACCAGAGGGCGCAAGGTGCGTTCAAAGATTCGATGATTCAC
+
BCCCBCCBFFFFGGGGGGGGGGGHHHHHHHHHHHHHGHHHHHHGGGGHHHHHHHHHHHHHHHHHGHGGHHHHHHHHHHHHHHHHHHHGGGGGHGGHHHHGGGGGHHGGGGCEHHHGGGGGGGGHGGGGGHHHHHGGGGGGGGGGGGGGGGGGGGGGGGGGGGFFFFFFFFFFFFFFGGGFFFFFGGGGGGGGGGGGGGGFFFGGGGGGGGGGGFHHHHHHHHHHHHHHGGGGGGFHHGFGGGGGGGGGCGGGGGGGGHFEGGGHHGGHHHHGHHHHGHHHGHHHHHFFHHHHGHHHHHGGGGGGGHHFHHHFHGHGGGGGGHHHHGGGGHGGGGGGFGGGFFFFFFFCCCBB
@M02197:105:000000000-AN6RF:1:1101:21357:22327 1:N:0:1
AGCGAACCTGTTTCCTCCGCTTATTGATATGCTTAAGTTCAGCGGGTATCCCTACCTGATCCGAGGTCAAACTTAGAAAGTTGGGGGTTGCTGGCAAGCACGCACCGAGACCCTGTAGCGAGGAGTATTACTACGCTTAGAGCACGATGGCACCGCCACTGATTTTAAGACCGATCAGAACTGATGCGGTCCAATACCAAGCAGAGCTTGAGTGTTGTACTGACGCTCGAACAGGCATGCCCCGCGGAATACCACGGGGCGCGATGTGCGTTCAAAGATTCGATGATTCAC
+
BBAABDDBFFFFGGGGGGGGGGGHHHHHHHGHHHHHHHHHHHHGGGGGGFFHHHGHHHG<H;HGGGGFHHHHH::HFH;HF;HHGG:G:;:GHHGHHGH<HGGGDGGCD:GE:HHHHHHGGG8G8GHHHGHH<HGGGGGGHHH;HGGHGGGHHGEHHHHHHHGGGGGGGGGGHHHHHGGFHHGGGGFHHHGHHHHFGHGHGHFHHHHHHGHGHHHFHHGGFFFFGHHGHFHHHHGHHGFCGGGGFHFHHHFCGGGGGEGE?24HGGGGHGGGGGGGGFCFFFFFFFAAA>3
@M02197:105:000000000-AN6RF:1:1101:27461:22345 1:N:0:1
AGCGAACCTGTTTCCTCCGCTTATTGATATGCATGGACTCACCAAGCTTACTTCCTCTAAATGACCAAGATCCTCCGCTTATTGATATGCTTAAGTTCAGCGGGTATCCCTACCTGATCCGAGGTCAACCTTGAAATAATGGGGGTCGATGGCAAGACTGTCACACACTCCAAGCGAAAGATAAACACTTACTACGCCAGGGAATATGAGATGATCCGCCTTTGAATTTCAGAAGGGAGAATGCAAGCATACTCATCTTCCATGACCAAGCAATGGTGCTTGAGAGGTATTTAATGACGCTCGAACAGGCATGCCTCCCGGAATACCAGGAGGCGCAATGTGCGTTCAAAGATTCGATGATTCAC
+
BACCBCCCBFFFGGGGGGGGGGGHHGGHHHHHHHGGHHHHHHHHHHGHHGHHHHHHHHFHHHHHHHHHGHHHHHHHGGGGGHHHHHHHHHHHHHHHHHGHHGGGGGHHHHHHHHHHHHHHHGGGGHHHHHHHHHHHHHHHHHHGGGGGGFGGGHHGHGHHGGGGFHGGHHHHHGGHGGGHGHHHHFDHHFHFCEDGFCDGHHGHHHGHHGHHGGFFGGGFDGFHHHFGFHFHGGHHGB4HHGAEHHHHHFGHGGHGHHHHHHGHHGHHGHHHHHHHFFGBEHHHHHHHGFFFG1?EGGFHHGHHGHHGBHHGGGGGFGHHFFGF3CHFHDGECFGHHHEEEGHGFFFGGGEGGFFFFFFFBAA>A
@M02197:105:000000000-AN6RF:1:1101:5484:22592 1:N:0:1
AGCGAACCTGTTTCCTCCGCTTATTGATATGCCCTGCATTCTATCCCTTACTTCCTCTAAATGACCAAGGTCCTCCGCTTATTGATATGCTTACTTCCTCTAATGACCAAGATCCTCCGCTTATTGATAAGCTTAAGTTCAGCGGGTAGTCCTACCTGATTTGAGGTCAAATATGATGCAAGGTTTTGTCCGAAGACCATTGTAAGCGGACTTTGAGGGTCGGACGACAGCGCAACGTCATTAGCACACTGATGTCCGGAAGCCAAAGGTTGACTTCCGCTGATGCAATTGAGAGGACCCGACACTCGGCAGCACGCTCCAAGTCCAAGCCCCGAAGAGAAACAAATCAATCCGGGAGTGAGAATTTAATTACACTCAAACAGGCATGCTCCTAGGAATACCAAGGAGCGCACGGTGCGTTCAAAGATTCGATGATTCAC
+
AA@1AD@DF?D1FGGGFGGGEGFHHHHHHHHH10A000D222A2D01AAAGHF1GBG1FFFHHHF1C/0/11BBGCA/?>/1DG2D2FD22F2GFD1@F@B1B@GH11BGHG1FGG10>EFAED2G22221B1BD1>22>2BB/CC/>/<@FH2C0DGE1F1<GGH0FF<D1GD=F111FGB.111F<<DGCF.-</C/00C0;CGBC9;9-00;7E/7/9+//-9@;/@F.;@.CC;0;09;0;00090BFA:.-://C/C/000:.:000=.---<1GG1<1DD1<F1GFG>./<///1?<//</011F/CB/GC1111F11/EA</E/E/@2B22B002@2BB1B/?>/>/FB11DGFBFF11B2222FBGFDBE11BD11FF//0CFAD222A2FBA1B1/0EA?A0B0AA00FFFA3333E1B1C@3B33>1>11
@M02197:105:000000000-AN6RF:1:1101:17982:22675 1:N:0:1
AGCGAACCTGTTTCCTCCGCTTATTGATATGCTTAAGTTCAGCGGGTAGTCCTACCTGATTTGAGGTCAAATATGATGCAAGGTTTTGTCCGAAGACCATTGTAAGCGGACTTTGAGGGTCGGACGACAGCGCAACGTCATTATCACACTGATGTCCGGAAGCCAAAGGTTGAATTCCGCTGATGCATTTGAGAGGAGCCGACCTTCGCCAGCACGCTCCAAGTCCAAGCCCCGAATAGAAACAAATCGATTCGGGGTTGAGAATTTAATGACACTCAAACAGGCATGCTCCTCGGAATACCAAGGAGCGCAAGGTGCGTTCAAAGATTCGATGACTCAC
+
BCCCCCCCFFFFGGGGGGGGGGGHHHHHGHHGHHHHHHHHHHHGGGGGGHHHHHHHHHHHHHHHGHHHGHHHHHHGHHGHHHGFHHGHHHHGGGGGHHHHHGHHHHHGGGGGFHGHGHGGHGGGGGGFGGHGGGGGGHHGHHHHHHHHHHHHHFHHHDFGGHHHHHHGHFHHHGGGGGGHGHHHGHGFHGGHGGGGGGGFFGCCFFGGFHGGFGGHHHGGHGFGFGFGFFFFGHHHEHHHHHHGHGCGA1GCGEFGF5GBGHGGBDDGG5GHHHGHHHHEGDFBFHHHGGGFGCHFGHGHHGHFGGGEGGEGBGGCGFGFGGGGGGGFFFFFFFDA3A>A
@M02197:105:000000000-AN6RF:1:1101:22284:22729 1:N:0:1
AGCGAACCTGTTTCCTCCGCTTATTGAATGCTTAAGTTCAGCGGGTAGTCCTACCTGATTTGAGGTCAAATATGATGCAAGGTTTTGTCCGAAGACCATTGTAAGCGGACTTTGAGGGTCGGACGACAGCGCAACGTCATTATCACACTGATGTCCGGAAGCCAAAGGTTGAATTCCGCTGATGCATTTGAGAGGAGCCGACCTTCGCCAGCACGCTCCAAGTCCAAGCCCCGAATAGAAACAAATCGATTCGGGGTTGAGAATTTAATGACACTCAAACAGGCATGCTCCTCGGAATACCAAGGAGCGCAAGGTGCGTTCAAAGATTCGATGACTCAC
+
BBBBBBBBFFFFGFGGGGGGFGGGHHHHHHHHGHHHGHHHHHGGGGGGHHGHHHHHHEHGHHHGGHHHHHHHHHHHHHHHHGFGHGHHHHGGGGGHHHHHGHHHHHGGGGGHHHHGHGDGDGGGGGGGGHGGGGGGHHGHHHHHHHHHHHHHHGHHGGGHHHGHHGHHHHHHGFGGGHGGHHGHHHHHHHHHHGGGGGGHGGFFFFFFGFFGGGHGFFFHFFHGGHGGGGHHHHFHHHGHHHGHFHE1GCGGGGHHFHHHHHGDGHHHHGHGBGHHHHHFGHHHHGHGGGGGHHFGFGDHHHHEE?EGHGHFECEDFFFGDGGF?E4FFBFFFFBBAAA
@M02197:105:000000000-AN6RF:1:1101:24554:22714 1:N:0:1
AGCGAACCTGTTTCCTCCGCTTATTGATATGCTTACTTCCTCTAAATGTCCAAGATCCTCCGCTTATTGATATGCTTAAGTTCAGCGGGTAGTCCTACCTGATTTGAGGCCAGATTGTCAAGAAGTGACCGCCTCCCAGAGGGCAAGTCAAAGTGAGGCGCGGAAGCGAGCAAGACCGATCAAAGGCGAGGAAAATACAACGCCAAAGGTGCTAGCCGCATGATACGGGCCAAACCGATGATTTTAAGGGGAGCCGCCTCACGGCAGCAAAACCCCCAACTCCAAACCGCAACGGGCGCGAACCCGAGGGGATTGATGATATCAAGACACTCAAACAGGCATGCCCTCCGGAATACCAGAGGGCGCAAGGTGCGTTCAAAGATTCGATGATTCAC
+
CDDDDDCCFFFFGGGGGGGGGGGHHHHHHHGHHHHHHHHHHHHHHHHHHHHHHHHHHHHHHGGGGGHHGHHHHHHHHHHHHHHHHHGGGGGGHHHHHHHHHHHHHGHFHGGHHHHHHHHHHGHHHFGHHHGGGGGHGHHHHGGGGGGHHHHHGGHHHHGGGGGGGGHGGGGGHH<HHGGGGGGGGGGGGGGFFFFFFFFFFFFFFFFFFFBFFFFFFFFFFFFFHHGGFGFFFFFFBGGGGFFBEGFGFC:CGGGGFEAGGGGHHHHFGGGCCFCBFHHHEGGFCDCGDFFEGGGGGGCGFG?GGGHGHHHHFHHGHHHHFFBEGHHHHGHHFBGGHHHHHEEFGGE?GHHHHHHHHGGGGGGGG5FHGGGGHGGGGGGGGG4BFFFFFFAA?AB
@M02197:105:000000000-AN6RF:1:1101:24935:22956 1:N:0:1
AGCGAACCTGTTTCCTCCGCTTATTGATATGCTTAAGTTCAGCGGGTAGTCCTACCTGATTTGAGGTCAAATTGTCAGAAGCTGTCTCAAAAGAGACCCTTTAGAAGCTGAACCCCATTTATAAAGCCGCTCTTCACAAATGGCGTAGATAATTATCACACCAAAGCAAGGCAACAAAGGTCCCGCTAATGCATTTCAGGAGAGCCGACTTCTGAGAAGCCCGCATACACGCACATCCAAGCCAGATGAAGAGAAAAAGCTGAAGAGGATTAGAAGTTCGTGGGACTCAAACAGAGGTGCGCCTCGGAATAGCAAGTAACGCAAGTTACATTCAGAGATGCGAAGACTCAC
+
33A3ADBAF4D55GF5GGEGEAEFG5FH5E5GFBEFFHHFHHHGGGEE1BBAGFHHHFBGHHHBFHHFGFBGHHH5DF55FGEH3@GFHHBFHEFF1FHHHGHFFHHGHHGHHGGEEB9HFFG4G;DHEC5D/GH2FGFFF;100;><09F97HHHBGH9GG9;5;GHHHGEFFE;H;H:<=0<<0@00<GFEG8F9G<>1;G#CFB?@GDFFFFFFBFFG/11B?68#;$;FFAB//0GF112>221B221F11B11B@2F1B112@222221//>/>0B111D/1B12FA100//A////EA022222111GFB0BA0113D3333333B331BA111>3B11B1A1>1
@M02197:105:000000000-AN6RF:1:1101:11556:23007 1:N:0:1
AGCGAACCTGTTTCCTCCGCTTATTGATATGCTTAAGTTCAGCGGGTAGTCCTACCTGATTTGAGGCCAGATTGTCAAGAAGTGACCGCCACCCAAAGGGCAAGTCGGGGTGAGGCGCGGAAGCGAGCAAGACCGATCGAAGGCGAGGGAAATACAACGCCAAAGGTGCTAGCCGCAAGATACGGGCCAAACCGATGATTTTAAGGGGAGCCGCCTCATGGCAGCAAAAGCCCCCAACTCCAAACCGCAGCGGGCGCGAACCCGAGGGTTTGATGATATCAAGACACTCAAACAGGCATGCCCTCCGGAATACAAAGGAGCGCAAGGTGCGTTCAAAGATTCGATGATTCAC
+
CCCCCCCCFFFFGGGGGGGGGGGHHHHHHHGHHHHHHHHHHHHGGGGGGHHHHHHHHHHHHHHHGHGGHHHHHHHHHHHHHHHHHHHGGGGGHGGHHHHGGGGGHHGGGGBDHHHGGGGGGGGHGGGGGHHHHGGGGGGGHGGHGGGGGGGGGGGGGGGGGFFFFFFFFFFFFFGGFFGGGGGGGGFFGFFGGGGGGGFGHFHHGGGGGGGGGHGHHHHHHHGHGHHHGGGGGHFHGGFEFCFGGGGGGGGGGGGGGHFFGGGHHGGGHHHHHHHHHHHHHHHHHHGHHHHHHHHFHHGGEEGGGHHHGHHHHHHHGGGGGHHHHGGGGGGGGGGGGFGGFFFFFFFBBAAB
@M02197:105:000000000-AN6RF:1:1101:18037:22935 1:N:0:1
AGCGAACCTGTTTCCTCCGCTTATTGATATGCTTAAGTTCAGCGGGTAGTCCTACCTGATTTGAGGTCAAATATGATGCAAGGTTTTGTCCGAAGACCATTGTAAGCGGACTTTGAGGGTCGGACGACAGCGCAACGTCATTATCACACTGATGTCCGGAAGCCAAAGGTTGAATTCCGCTGATGCATTTGAGAGGAGCCGACCTTCGCCAGCACGCTCCAAGTCCAAGCCCCGAATAGAAACAAATCGATTCGGGGTTGAGAATTTAATGACACTCAAACAGGCATGCTCCTCGGAATACCAAGGAGCGCAAGGTGCGTTCAAAGATTCGATGATTCAC
+
CCCCCCCCFFFFGGGGGGGGGGGHHGGHHGHHHHHGHHHHHHHGGGGGGHHHHHHHHHHHHHHHGHHHHHHHHHHHHHHHHHGHHHGHHHHGGGGGHHHHHHHHHHHGGGGGHHHHGHGGHGGGGGGGGGHGGGGGGHHGHHHHHHHHHHHHGHHHHGGGHHHHHHHHHGHHHGGGGGHHGHHGGGHGGHGHHHGGGGGGGHGGGGGGHHGGGFGFHFHHHHGHFGHGFGGFGHFHHHGHHHHGHEHHGGGGGGGHHHHHFHHHHHHGHHHHHHGHHHHHHHFGGHHHGGGGGHHHHHHGHGHHGGGGGFGGHGGGGHGGGGGGGGFGFFFFFFFAAAAA
@M02197:105:000000000-AN6RF:1:1101:26688:23103 1:N:0:1
AGCGAACCTGTTTCCTCCGCTTATTGATATGCTACCTTACTTCCTCTAAATGACCAAGATCCTCCGCTTATTGATATGCTTAAGTTCAGCGGGTAGTCCTACCTGATTTGAGGTCAAATATGATGCAAGGTTTTGTCCGAAGACCATTGTAAGCGGACTTTGAGGGTCGGACGACAGCGCAACGTCATTATCACACTGATGTCCGGAAGCCAAAGGTTGAATTCCGCTGATGCATTTGAGAGGAGCCGACCTTCGTCAGCACGCTCCAAGTCCAAGCCCCGAATAGAAACAAATCGATTCGGGGTTGAGAATTTAATGACACTCAAACAGGCATGCTCCTCGGAATACCAAGGAGCGCAAGGTGCGTTCAAAGATTCGATGATTCAC
+
CACCCCCCFFFFGGGGGGGGGGGHHHHGHHHHHHHFHHGHGFHFHFHHHHHHGHHHHHEHFHHHHGGGGGHHEHHHHHHHFHHHHHHHHHFGG@EGHGGHHHGFHGGHHHHGFGHHHFGHHHGGHHHHGGHHHGHHHHGGGGGHHHHHFHHHHHGGGGGHHHFFHGGHFGADGGGGGHGGGGGGFEGGGGGFGGGGFGGGGG?FGFADFGHGFGFFFFGFFFFGGFFFHGHHFGFFFHFFFGFFGGGHGD?CGGHFFF/BGCGFBC2BHFEGGHGGGDEHHHHEGHHHHGGHGHGFEGGGGGGHHFGGHFHFHHHHGEBGDFHHGF3HHHBHGEEECGGGHFFHHFFHHGBEGGFGHHFHGGGGGGGGGGGGEEFF4DFFFFABBAA
@M02197:105:000000000-AN6RF:1:1101:13325:23134 1:N:0:1
AGCGAACCTGTTTCCTCCGCTTATTGATATGCTTAAGTTCAGCGGGTAGTCCTACCTGATTTGAGGTCAAATATGATGCAAGGTTTTGTCCGAAGACCATTGTAAGCGGACTTTGAGGGTCGGACGACAGCGCAACGTCATTATCATACTGATGTCCGGAAGCCAAAGGTTGAATTCCGCTGATGCATTTGAGAGGAGCCGACCTTCGCCAGCACGCTCCAAGTCCAAGCCCCGAATAGAAACAAATCGATTCGGGGTTGAGAATTTAATGACACTCAAACAGGCATGCTCCTCGGAATACCAAGGAGCGCAAGGTGCGTTCAAAGATTCGATGATTCAC
+
CCCCCCBBFFFFGGGGGGGGGGGHHHHHHHHHHHHHHGHHHHGGGGGGGHHHHHHHHHHHHHHHGHHHGHHHHHHFHHHHHHGGHHGHHHHGGGGGHHHHHHHHHHGGGGGGHHHHGHGFHGGGGGGGGGHGGGGGGHHGHHHHHHHHHHHHHHHHGGGGHGHHHHHHHHHHHHGGGGHHFHHHHGHGHGHHHHGGGGGGGFFGFFFFFGGGGFFFFGHHHGHHGGHGFFGFFFEHEHGHHGHGHHHHGEEGGGGHHHHHHHHHG5FHFHGGGFGHHHFHHHHHGHHEEGEGGEHHHHGBHHHHGGGGGHHHHGGGGHGGGGGFGEFFFFFFDBD33A>A
@M02197:105:000000000-AN6RF:1:1101:15127:23291 1:N:0:1
AGCGAACCTGTTTCCTCCGTTTATTGATATGCTTAAGTTCAGCGGGTAGTCCTACCTGATTTGAGGTCAAAAGTCAATAAGGAAGACGCCAAAAAAGGCGTCGACGCATTAGAGGCACGGCGCCATTCATTCATGCACTTCAGCGAACGGCAATCATTATCACGCCAAAAGCCTTGTCATGCAAAGTCGAAAGTCGAGCGCAAGCCGATTCATTTCAGGAGAGCCCGAGTCCTAGACCAGAGTCCAGGTCTCCGGCATCCCCCAGTATCCAAGCACCCTATCGAAGCTAATCGAGAGGGGTTGAGAATTTACTGACGCTCAAACAGGCATGCTCCTCGGAACACCGAGGAGCGCAAGGTGCGTTCAAAGATTCGATGATTCAC
+
AAA@1A?AFFFFFGGGGFCAB00FGEGB32DEGFFCBGG222AEEG/AFGHH2FCGHH0EHH1DF0B0GGHHEHHHFGHGFFFHA0G?E?EEGFEG///>///</>@BCAGHD1C//FC///<@EEGFGFB1GHHGGH<CDBHFGGGCC;/#A2GG9FGFGGG;G9GGGGF.9B8/90;90BFF6B9BFC;AA6/AA$@2@?@=A?@?<BFFF8FF77CF.CCAFC<C9<0DF1<1>11010GC0<<AC>///FF///CCEF2DHFHH?GF<?/000//B?/1F>0F/GG1E0B?F/EFFDEHHHFGF22B/EGGGFFGFFFGEHF1A1FA///EEEFA////FECF0F0AEGACFCEEFHCGGGG3FCGGFCBFFDFA>1>1
@M02197:105:000000000-AN6RF:1:1101:25999:23340 1:N:0:1
AGCGAACCTGTTTCCTCCGCTTATTGATATGCTTAAGTTCAGCGGGTAGTCCTACCTGATTTGAGGTCAGATTTGTCATTATATTTCAAGTCTTGTTCCCCAAGACATACCTTTTCTGTAGGAGCTTCTCCATAATTGAAGTCACTCTACTCACAGCTTTCACATCTAACGTAGATAATTATCACATTAGTGTTACTGAGCCATAATCTATCAGAAAAGCTCATCCATTCAAGAGGAGCCAACAAGCAACCTAAGCTGCTCCAGCAATTATCCTCCAACTCCAACTTCACCTTAGCATAAATGCTAAAAGGCAGTTGAGAATTTCATGACACTCAAACAGGCATGCTCCTCGGAATACCAAGGAGCGCAAGGTGCGTTCAAAGATTCGATGATTCAC
+
AAAB?BDBFFFBGDGGBGGCEFDHGHFHFBGFGHHHFGHHGCFGGGGEGHGGHHHHHFFHFHFFAFGFGG5DGHHGGFHGHFHHHHHHEHHHHFFHGHEGHHEGAFHGGFHHHGGHHHHHGHHGHHHHHHHGDDGFHGFEHGGHGGHHHHHGHHGHGGHHGGHEHHGCGGHHHGCDGGB8HHHGHHHGGHFHHHHFGHHHGHHHHHHHHHHGGHHHHFHFHHHHHHHHHHHFGHGACHEGHFHFFF0HHGHGHHHHGBCG1FFFEBGBHG?EG1HHFFB1FHHHGBGHFGEB2BHHHGBHGBGEHF1FGBHFGGDHGFGDF1D2GFG2HGFC1FGGGGBGFGEEAE/CEA0GFHGBFCHHCFEE0EBGCFEE?EF1GGBFEBEA11CB31FD1>1AA
@M02197:105:000000000-AN6RF:1:1101:23520:23762 1:N:0:1
AGCGAACCTGTTTCCTCCGCTTATTGATATGCTTACTTCAGCGGGTAGTCCTACCTGATTTGAGGTCAAATTTGTCAAATGATTTAGCCATCCGTTATAAGCAGTGCTGACCAGCATCACCAAAGGCATAGATAATTTATCACACCAATAGCAGCTCAGACACCACTAATGCATTTCAGGGGAGCCGGCTTTTTCGATTGAAAGCCTGCAATTGTTTCCCCCACATCCAAGCCACACACAAATGATGTGGTTGAGAAGGTCAAATGACACTCAAACAGGCATGCTCCTCGGAATACCTAGGAGCGCAAGATGCGTTCAAAGATTCGATGATTCAC
+
BBBBBBBBFFFFGGGGGGGGGGGHHHHHHHHHHFHHHHHHHHGGGEGGHHHHHHHHGHHHHHHGGFFHHGHHHHHHHHHHHHGHHHHHGHHHHGGHGHHHHGHHGGHFHHHHHHHHHHGHHHGHHHHHHHHHHHGHFHGHGHHGHGHHHHHHHFGHHHHHHHHHHHHHHHHHHHHHHHHHHGGGGGGGGGGHHHHHHHHHHHHGHHHHGHHHGHHGGGGGGGGGGGGGHGHGHHHHGHHHFHEHHEGEGHHGHHFHGHHHGHHHHGHHHGHHGHHHHHHHHHHGGGGGHHGFHHHHHHGGGGGFHHFHGECGHGGGGGGGEFBFFFFFFFBBBAB
@M02197:105:000000000-AN6RF:1:1101:20469:23966 1:N:0:1
AGCGAACCTGTTTCCTCCGCTTATTGATATGCTTAAGTTCAGCGGGTAGTCCTACCTGATTTGAGGCCAGATTGTCAAGAAGTGACCGCCACCCAAAGGGCAAGTCGGGGTGAGGCGCGGAAGCGAGCAAGACCGATCGAAGGCGAGGGAAATACAACGCCAAAGGTGCTAGCCGCAAGATACGGGCCATACCGATGATTTTAAGGGGAGCCGCCTCACAGCAGCAAAAGCCCCCAACTCCAAACCGCAGCGGGCGCGAGCCCGAGGGTTTGATGATATCAAGACACTCAAACAGGCATGCCCTCCGGAATACCAGAGGGCGCAAGGTGCGTTCAAAGATTCGATGATTCAC
+
CCCCCCCCFFFFGGGGGGGGGGGHHHHHHHHHHHHHHHHHHHHGGGFGGHHHHHHHHHHHHHHHGHGGHHHHHHHHHHHHHGHHHHHGGGGGHGGHHHHGGGGGHHGGGGBCHHHGGGGGGGGGGGGGGHHHHHGGGGGGHGGHGCGGGGGGGGGGGGGGGFFFFFFFFFFFFFFFFFFFFFFFFFFGFFFFFFFGFFFFGFGFFFFGGGGGGHHHHHHFHHFFGHFGGGGGGFGF2HBGEECDFCE?CGGGFCGGGHFGGCGHHFFHHHHHHHFGEGHHHHHGBGFHHHHHHHHHHHGGGGGGGHHFHHCHHHHHGGGGGHHHHAFGGFGGCFGGGGGGFFBFFFFA?A3A
@M02197:105:000000000-AN6RF:1:1101:24517:24007 1:N:0:1
AGCGAACCTGTTTCCTCCGCTTATTGATATGCTTAAGTTCAGCGGGTAGTCCTACCTGATTTGAGGCCAGATTGTCAAGAAGTGACCGCCACCCAAAGGGCAAGTCGGGGTGAGGCGCGGAAGCGAGCAAGACCGATCGAAGGCGAGGGAAATACAACGCCAAAGGTGCTAGCCGCAAGATACGGGCCAAACCGATGATTTTAAGGGGAGCCGCCTCACGGCAGCAAAAGCCCCCAACTCCAAACCGCAGCGGGCGCGAACCCGAGGGTTTGATGATATCAAGACACTCAAACAGGCATGCCCTCCGGAATACCAGAGGGCGCAAGGTGCGTTCAAAGATTCGATGATTCAC
+
BBBBBBBBFFFFGGGGGFG?FGGGGFHHHHHHHHHHHHHGGFHGEG0EFGHHHHHHHGHHHGFHGHGGGEHGFFHHHHFGHHHHHGHGEGGGHFEEHGHGGGGGHGGGGGCCEHHGGGGGGGGHGGGGGGHHHHGGGGGGHGGHFFFFGGGGGGGGFFA?B8FFFFFFFFFFBFDFFFFFE:GGGFFFFFFFFFCAFGFFFFGFFFGFFGFFFFFFFFGGHHHHFGFGFBAFEFFHFFGFDAGEB?GEE?EEE?EE>1CFGGEFAGGHFEHHFFHGGDGBHHHG3@FFAHFHGHHHFEC?EA01CEHHFHFFHGHHCCGEEBFBHGFAGHGGG5GGGCGFFFFFFFFAA>3>
@M02197:105:000000000-AN6RF:1:1101:6801:24058 1:N:0:1
AGCGAACCTGTTTCCTCCGCTTATTGATATGCTTAAGTTCAGCGGGTAGTCCTACCTGATTTGAGGTCAAATATGATGCAAGGTTTTGTCCGAAGACCATTGTAAGCGGACTTTGAGGGTCGGACGACAGCGCAACGTCATTATCACACTGATGTCCGGAAGCCAAAGGTTGAATTCCGCTGATGCATTTGAGAGGAGCCGACCTTCGCCAGCACGCTCCAAGTCCAAGCCCCGAATAGAAACAAATCGATTCGGGGTTGAGAATTTAATGACACTCAAACAGGCATGCTCCTCGGAATACCAAGGAGCGCAAGGTGCGTTCAAAGATTCGATGATTCAC
+
CCCCCCCCFFFFGGGGGGGGGGGGHHHHHHGHHHHHHHHHHHGGGCFGGHHHHHHHHHGHHHHHGHHHHGHHHHHHHHHHHHGEFGGHHHHGGGGGHGHHHHHHHHHGGFGGHHHHGHGGHGGGGGGGGGHGGGGGGHHGHHHHHHHHHHHFHHHHGFGGHHHHHHFGGGHHHGGGFGGGGGGGGGGGGHGGHGFGGGGGHHFFFFFGFHGGGFGHHHHHHHHFGGHGGGGFGGHHHHGHHHGGFHGHGGGGGGGFEHHFFHFHGHGHHHHGEFFHHGGDHHHHHHGHGGGGDFHFGGF3HHHFGGGGEHHHHGGGGHGGGFGGGCGGFFFFFFFBAAAA
@M02197:105:000000000-AN6RF:1:1101:18691:24201 1:N:0:1
AGCGAACCTGTTTCCTCCGCTTATTGATATGCTTAAGTTCAGCGGGTAGTCCTACCTGATTTGAGGCCAGATTGTCAAGAAGTGACCGCCACCCAAAGGGCAAGTCGGGGTGAGGCGCGGAAGCGAGCAAGACCGATCGAAGGCGAGGGAAATACAACGCCAAAGGTGCTAGCCGCAAGATACGGGCCAAACCGATGATTTTAAGGGGAGCCGCCTCACAGCAGCAAAAGCCCCCAACTCCAAACCGCAGCGGGCGCGAACCCGAGGGTTTGATGATATCAAGACACTCAAACAGGCATGCCCTCCGGAATACCAGAGGGCGCAAGGTGCGTTCAAAGATTCGATGACTCAC
+
CCDDCBCCFFFFGGGGGGGGGGGHHHHHHHHHHHHHHHHHHHHGGGGGGHHHHHHHHHHHHHHHGHGGHHHHHHHHHHHHHHGHHHHGGGGGHGGHHHHGGGGGHHGGGGDFHHHGGGGGGGGHGGGGGHHHHHGGGGGGHGGHGGGGGGGGGGGGGGGGGFFFFFFFFFFFFFFFGGGGGFFFFFGGGFFFGGGGGGGFFFHHGGGGGGGGGHHHGHHHHHHHHHHHGGGGGHHFFGGGGGCDGGGGGGGGGGGGGHFAGGGHHGGHHHHHHHGHGHHHHFHHFEGHHHHHHHHHHHGGGCGGGHHHHHDFHHHHGGGGGHHHHGGGGHGGGGGGGGGGFFFFFFFCBBAB
@M02197:105:000000000-AN6RF:1:1101:20536:24480 1:N:0:1
AGCGAACCTGTTTCCTCCGCTTATTGATATGCTTACTTCCTCTAAATGACCAAGATCCTCCGCTTATTGATATGCTTACTTCCTCTAAATGACCAGGGTCCTCCGCTTATTGATATGCTTACTTCCTCTAAATGACCAAGATCCTCCGCTTATTGATATGCTTAAGTTCAGCGGGTATCCCTACCTGATCCGAGGTCAAACTTAGAAAGTTGGGGGTTGCTGGCAAGCACGCACCGAGACCCTGGAGCGAGAAGTATTACTGCGCTTAGAGCACGAGGGCACCGCCACTGATTTTAAGACCGATCAGAACTGATGCGGTCCAATACCAAGCAGAGCTTGAGTGTTGTACTGACGCTCGAACAGGCATGCCCCGCGGAATACCACGGGGCGCAATGTGCGTTCAAAGATTCGATGACTCAC
+
BBBBBBBDFFDDGGFGGFGGGGEFHBGFGHFFEGHHFHHHGHHHHHFHFGGGFHHFHFHHHDGGGGHHHHHHHFHHHHHHGFGHFHHHHHHHHFGGFAEGHHHHGGDFGHEFHFHGHFHHFHHHHGFHHHHEHHHFHHEF?GHHFFHGGGGFFBFDGHFFFDGHHHDHGHHHF//CGHHHHHHHH:;HHHGHGG8GGFGCHFHHGGHFGCBHF;2D94BGGGGGEFEG:GAFFFF;./..;/9..;..90;00000;0.;--?909;0FAEGC-.:/C:--C-EGDFGFBGF1HHHDDCCGFGFHHHHHGB@B/GCFGBGHFHHGDC2BFFHHGFFG3EFEHGDFGDGEE/GGGHHGHGGFFFBGBEEE?CGFFFGFFHHGGGGCEEA?HGHHEEEFFGGGGGFGCGGFFFFFFFAAAAA
@M02197:105:000000000-AN6RF:1:1101:20769:24575 1:N:0:1
AGCGAACCTGTTTCCTCCGCTTATTGATATGCTTAAGTTCAGCGGGTAGTCCTACCTGATTTGAGGTCAAATATGATGCAAGGTTTTGTCCGAAGACCATTGTAAGCGGACTTTGAGGGTCGGACGACAGCGCAACGTCATTATCACACCGATGTCCGGAAGCCAAAGGTTGAATTCCGCTGATGCATTTGAGAGGAGCCGACCTTCGCCAGCACGCTCCAAGTCCAAGCCCCGAATAGAAACAAATCGATTCGGGGTTGAGAATTTAATGACACTCAAACAGGCATGCTCCTCGGAATACCAAGGAGCGCAAGGTGCGTTCAAAGATTCGATGATTCAC
+
CCCCCCCCFFFFGGGGGGGGGGGHHHHHHHHHHHHHHHHHHHHGGGGGGHHHHHHHHHHHHHHHGHHHHHHHHHHHHHHHHGGHHHGHHHHGGGGGHHHHHHHHHHHGGGGGHGHHGHGGHGGGGGGGGGHGGGGGGHHGGHHHHHHHHGGGGGHHHGGGHHHHHHGHHFHGHGGGGGHHHHHHGHHHGHHHHHGGGGFGFGFGGGGGHHGGGFGHHHGHHHHHGGHGFFGHHHHHFHGHHHHGHHHHGGGGGGFFGGGHHHHGEHHHGHHHHHGHHHHFHGHHFHFGGGGGGHHEHHGFHHHHGGGEGHHHHGGGGHGGGGGGGGGGFFFFFFFCCCCC
@M02197:105:000000000-AN6RF:1:1101:21491:24634 1:N:0:1
AGCGAACCTGTTTCCTCCGCTTATTGATATGCTTACTTCCTCTAAATGACAAGATCCTCCGCTTATTCATATGCTTAAGTTCAGCGGGTAGTCCTACCTGATTTGAGGTCAAAAGTCAATAAGGAAGACGCCAAAAAAGGCGTCGACGCATTAGAGGCACGGCGCCATTCATTCATGCACTTCAGCGAACGGCGATCATTATCACGCCAAAAGCCTTGTCATGCAAAGTCGAAAGTCGCCCGCAAGCCGATTCATTTCAGGAGAGCCCGAGTCCCAGACTTTCGTCCAGGTCCCCGGCAGCCCCCAGTATCCAAGCACCCTATCGAAGCTAATCGAGAGGGGTTGAGAATTTACTGACGCTCAAACAGGCATGCTCCTCGGAACACCGAGGAGCGCAAGGTGCGTTCAAAGATTCGATGATTCAC
+
BCCBCCCCFFFFGCGGGGGGGGGHHHHHHHHGHHHHHHHHHHHHHGHHHHHHHHHHHHHHGGGGGHHHHHHHHHHHHHHHHHHHHGGGGFFGGHHHHHHHHHHHHHGHHHHHHGHGHHHHHHHHHHHHHGGGGGHHHGGGGGGGGGGGGGGGHHHGHGGHGGGGGGGGHHHHGGGGGGGGGGGGGGGGGGGGGFFFFFFFFFFFFFFFFFFFFFFFFFFFFFFFFFFFFFFFFFF@-9-?-.A?EGGGGGGGGGFFGGGGGGHFCCGEGAEHHHHG=0GGGCGHFGHHGGGD?GGHGGGGCCHHHHHHHHCHHHGFBAEGFHEGHGHHFGFHHFHHGGCGGHHHFFFGHHHHGDGGGGHEGHHHGDFCHHGGEGGGF?EHFEEGGGGHGGGGGGHCFHGECGHGGGGGGGGGGFFFFFFF@BBAA
@M02197:105:000000000-AN6RF:1:1101:18830:24660 1:N:0:1
AGCGAACCTGTTTCCTCCGCTTTTGATATGCTTAAGTTCAGCGGGTAGTCCTACCTGATTTGAGGTCAAATATGATGCAAGGTTTTGTCCGAAGACCATTGTAAGCGGACTTTGAGGGTCGGACGACAGCGCAACGTCATTATCACACTGATGTCCGGAAGCCAAAGGTTGAATTCCGCTGATGCATTTGAGAGGAGTTGACCTTCGCCAGCACGCTCCAAGTCCAAGCCCCGAATAGAAACAAATCGATTCGGGGTTGAGAATTTAATGACACTCAAACAGGCATGCTCCTCGGAATACCAAGGAGCGCAAGGTGCGTTCAAAGATTCGATGATTCAC
+
CCCCCBBCFFFFGGGGGGGGGGGGHGHGHHHHHHHHHHHHHHGGGGGGHHHHHHHHHGFHHHHGHHHHHHHHHHHHHHHHHGFGHGHHHHGGGGGHHHHHHHHHHHGGGGGHHHHGGGGHGGGGGGGGGHGGGGGGHHGHHHHHHHHHHGGHHHHHGHGGHHHHHHHHHHHHGGGGGHHGHHHGGHGGGGGHHGGHHHHHHGGFGFGHHGGFFGGGHHHHGHHGGHGFGGFHHHHHHHHHHHGHHHHGGGGGGGHHHHHHHHHFGHHHHHHHHGHHHHHHGHHHHHHGGGGGHHBHHFHGHHHDCGGGHHHHGGGGHGGGGGGGGGFBFFFFFFCABBB
@M02197:105:000000000-AN6RF:1:1101:10489:24777 1:N:0:1
AGCGAACCTGTTTCCTCCGCTTATTGATATGCTTACTTCCTCTAAATGACCAAGATCCTCCGCTTATTGATATGCTTACTTCCTCTAAATGACCAAAGATTCGATGACTCAC
+
GEEHGGFFGFFHGGGGGGGHGGHHHHHHHHHHHHHHHHHHHHHHHHHHHHHHHHHHHHHHHHHHHGHHHHHHHHHHHHHHHHHHHHHHHHHHHHHGHHHHHHGHFGFGHHHH
@M02197:105:000000000-AN6RF:1:1101:9267:24892 1:N:0:1
AGCGAACCTGTTTCCTCCGCTTATTGATATGCTTAAGTTCAGCGGGTATCCCTACCTGATCCAAGGTCAAACTTAGAAAGTTGGGGGTTGCTGGCAAGCACGCACCGAGACCCTGTAGCGAGGAGTATTACTACGCTTAGAGCACGATGGCACCGCCACTGATTTTAAGACCGATCAGAACTGATGCGGTCCAATACCAAGCAGAGCTTGAGTGTTGTACTGACGCTCGAACAGGCATGCCCCGCGGAATACCACGGGGCGCAATGTGCGTTCAAAGATTCGATGACTCAC
+
CCCCCCCCFFFFGGGGGGGGGGGHHHHHHHHHHHHHHHHHHHHGGGEGHHHHHHHHHHH;HHHHHG;HHHHHHHH:HHFHG;HHGG9GGGHHHHGHHGHHHGGGG:GGG-GGH:HHHHFGGCG8GHHHHHHH<H9GGFGHHHHH:GGHG:HHHGGGHGHHHHHHHHHHHGGGGGGHHHHHHHGGGGGGHHHHHHGFGHHHGHHHHHGHHHHGHHFHHHHFGGGGGHFGHHHHHFGHHGEGCGGGHHGHFGFGGFGGGGGGGHGHGFEGHFBFGGGGGGGFFBFFFDABBAA
@M02197:105:000000000-AN6RF:1:1101:13671:25009 1:N:0:1
AGCGAACCTGTTTCCTCCGCTTATTGATATGCTACCTTACTTCCTCTAAATGACCAAGATCCTCCGCTTATTGATATGCTTAAGTTCAGCGGGTAGTCCTACCTGATTTGAGGTCAAATGTGATGCAAGGTTTTGTCCGAAGACCATTGTAAGCGGACTTTGAGGGTCGGACGACAGCGCAACGTCATTATCACACTGATGTCCGGAAGCCAAAGGTTGAATTCCGCTGATGCATTTGAGAGGAGCCGACCTTCGCCAGCACGCTCCAAGTCCAAGCCCCGAATAGAAACAAATCGATTCGGGGTTGAGAATTTAATGACACTCAAACAGGCATGCTCCTCGGAATACCAAGGAGCGCAAGGTGCGTTCAAAGATTCGATGATTCAC
+
BBBBBBBBFFFFGGGGGGGGGGGHHHHHFHGFHHHHHHHHHHHHHHHHHFGFFHHGHHHHHHHHHGGGGGHHHHHHHHHHHGFHHHGHHHGGGGGGHHHHHHHHHHHHHFHGHFHHHHHHHGHHHHGHHGHHHGHHHHGGGGGHHHHGHHHHEHFGGGGHHGHGHGGHGGGFGGGGGGGGGGGGGGGGGGGGGGGGGGGGGGGGGGGGGFFFFHHGHFFFFFFGFFGFFFFHHHFGHHFFHEGGGGCFFDCGGGDHEGGGGGHHFEHHGGFCGHCGFGGHHHHGHHHHHHFHAGCDF/GEGGGGFHFBFHFDGHHGHHHGFFB3GHHHFGBFEGAECGGFFBGGHHHHHFGGGGCGGHHGGGEEFGGGGGGGGGGFFFFFFF3A3AA
@M02197:105:000000000-AN6RF:1:1101:25475:25115 1:N:0:1
AGCGAACCTGTTTCCTCCGCTTATTGATATGCTTAAGTTCAGCGGGTAGTCCTACCTGATTTGAGGTCAAATATGATGCAAGGTTTTGTCCGAAGACCATTGTAAGCGGACTTTGAGGGTCGGACGACAGCGCAACGTCATTATCACACTGATGTCCGGAAGCCAAAGGTTGAATTCCGCTGATGCATTTGAGAGGAGCCGACCTTCGCCAGCACGCTCCAAGTCCAAGCCCCGAATAGAAACAAATCGATTCGGGGTTGAGAATTTAATGACACTCAAACAGGCATGCTCCTCGGAATACCAAGGAGCGCAAGGTGCGTTCAAAGATTCGATGATTCAC
+
BBBBBBBBCFFFGGGGGG2AAEGCFHGCHHGHF5FGFHHFFHGE?EFGGHFHHHFHHFHHHHHHGHHHFHGGHFHFHHHFHEFGGFGHHHHGGGGGHHHHHHHHHHHGCBFFHHHGEHFGHCEEEBBCGGH?FGGGGGGGHBDFHFH8HGGHGHHHHGCGGGGHHGFGCCCFHFGGFC0HHFGGGGHGGGGFGHFGEGGEHHFFFFFFFDFFFFFGGGFDGFFFFFFFFGGHHHHHEHHHFHHEFGGHGEE/GGGEHHHHHFBHG1GFHHHHGGGGF1B1FDAFAFGEEE/?EFGHFFHGHHHHGGEE?HHCFGFEFGF1GCGGGCFBFFDDFDFAAA>A
@M02197:105:000000000-AN6RF:1:1101:25417:25070 1:N:0:1
AGCGAACCTGTTTCCTCCGCTTATTGATATGCTTAAGTTCAGCGGGTAGTCCTACCTGATTTGAGGTCAAATATGATGCAAGGTTTTGTCCGAAGACCATTGTAAGCGGACTTTGAGGGTCGGACGACAGCGCAACGTCATTATCACACTGATGTCCGGAAGCCAAAGGTTGAATTCCGCTGATGCATTTGAGAGGAGCCGACCTTCGCCAGCACGCTCCAAGTCCAAGCCCCGAATAGAAACAAATCGATTCGGGGTTGAGAATTTAATGACACTCAAACAGGCATGCTCCTCGGAATACCAAGGAGCGCAAGGTGCGTTCAAAGATTCGATGATTCAC
+
BCCC@CCCFFFFGGGGGGGGGG?FFFHHGHHHFBHFHHHGGFGGFGGGEHHHGGHHHHHFHHHFGHHHHEFHHHHGHHHHHHF@FFFHHHHGGGGGHHHHHGHHHHHGGGGGHHHHGHGFHGGGGFGGGFHGGGGGGHHGHHHGHHHHHGGHHGGHHGGGHHHHHHFGGFGHHGGFGGHGGHHGEGHHGGGHHHFGGGGGDFGFFGGGGHGGFFGFHFFFHHHFGFFFFFFGGHHEGHHHHHHGHHGHGGGCGGGHGFHGHFFFGBHGFHHGEHGHHHHGGFAEHHFEFCGGGHHFFCFGHFHFGGCGGHGHHGCEGHGGGCGGGGFFBBBFFFFBABAB
@M02197:105:000000000-AN6RF:1:1101:10663:25295 1:N:0:1
AGCGAACCTGTTTCCTCCGCTTATTGATATGCTTAAGTTCAGCGGGTAGTCCTACCTGATTTGAGGTCAAATATGATGCAAGGTTTTGTCCGAAGACCATTGTAAGCGGACTTTGAGGGTCGGACGACAGCGCAACGTCATTATCACACTGATGTCCGGAAGCCAAAGGTTGAATTCCGCTGATGCATTTGAGAGGAGCCGACCTTCGCCAGCACGCTCCAAGTCCAAGCCCCGAATAGAAACAAATCGATTCGGGGTTGAGAATTTAATGACACTCAAACAGGCATGCTCCTCGGAATACCAAGGAGCGCAAGGTGCGTTCAAAGATTCGATGACTCAC
+
BABBB@DDFFFFGGGGGGGGGGGHHHGHHHHHHFHHHHHGHHHGGGEGGHHHHHHHGGHHHHHHEHHGBGHHGHFHGHHHHHGHHGGGHHHGGGCGGHGGHHHHGHHFGGGGHHHFGHGGHGGGGGGGGCHGGGGGGHHGHGHGHHGHGHHHHHHHHGGGGGHHHHHHGHHHHGGGGBGGGBEHHGHHHHHGGGFEGCEFAFFFFFGGGFF?EFFHFFHHHHCHGFFEFEEGHHHHHHGHGHGGHEFGGGGCFGGHGHHHGGHHHHHFFFHHHGGHGDDGFEHEHHHGGGFCGFHHHHGACHHHFE?A?HHHHGCGGHGGGGGGGGGFFFFFFFDAABAA
@M02197:105:000000000-AN6RF:1:1101:12300:25272 1:N:0:1
AGCGAACCTGTTTCCTCCGCTTATTGATATGCTTAAGTTCAGCGGGTAGTCCTACCTGATTTGAGGCCAGATTGTCAAGAAGTGACCGCCACCCAAAGGGCAAGTCGGGGTGAGGCGCGGAAGCGAGCAAGACCGATCGAAGGCGAGGGAAATACAACGCCAAAGGTGCTAGCCGCAAGATACGGGCCAAACCGATGATTTTAAGGGGAGCCGCCTCACAGCAGCAAAAGCCCCCAACTCCAAACCGCAGCGGGCGCGAACCCGAGGGTTTGATGATATCAAGACACTCAAACAGGCATGCCCTCCGGAATACCAGAGGGCGCAAGGTGCGTTCAAAGATTCGATGACTCAC
+
AABBBBBBFFFFGGGGGFEGGGGHHHHFHHHHGHHHHHHHHHHGGGGGGHHHHHHHHHHHHHHHGGGGHHHHGHHGHHHHHHHGHHHFGGGGHGGHHHFFFFGGGHGFCG/BGAGFGGGGGGDHCGGGGHHGHGGFFDGGHGGHFGFBGGGGGGFGGGGGGFFFFFFFFFFFFFFFFFFFFFFFFGGFFFFGGGGGGGFFGFHHFFFAFFFFFFGFHFHHHHHHHFHFFGGFFFGG<GCGDG@EGGGGGCECEEGFEHF?CECHHFFHFFHFHHGDED5EHFHHF@FHHFHHBHHGHHFGGFE??GFFHGGGBHHHGGFGGHCHHCFEEHGGGCGGGGGGFFFFFFDAA3AA
@M02197:105:000000000-AN6RF:1:1101:14451:25527 1:N:0:1
AGCGAACCTGTTTCCTCCGCTTATGATATGCTTAAGTTCAGCGGGTAGTCCTACCTGATTTGAGGTCAAATATGATGCAAGGTTTTGTCCGAAGACCATTGTAAACGGACTTTGAGGGTCGGACGACAGCGCAACGTCATTATCACACTGATGTCCGGAAGCCAAAGGTTGAATTCCGCTGATGCATTTGAGAGGAGCCGACCTTCGCCAGCACGCTCCAAGTCCAAGCCCCGAATAGAAACAAATCGATTCGGGGTTGAGAATTTAATGACACTCAAACAGGCATGCTCCTCGGAATACCAAGGAGCGCAAGGTGCGTTCAAAGATTCGATGACTCAC
+
CCCCCCCCFFFFGGGGGGGGGGGHHHHHHHHHHHHHHHHHHHGGGFGGHHHHHHHHHHHHHHHGGFGHHGHHHHHHHHHHHGHHHGHHHHGGGGGHHHHHHHHHHHGGGGGHHHHGHGGHGGGGGGGGGHGGGGGGHHGHHHHHHHHHHHHHHHHHGFGHHHHHHHHHHHHHHHHGHHHHHHHGGHGHHHGHHGGGGGGGHGFFFGGGHGGGGGHHGFHHHFHGFFGGGGFGHGHHHGGHHHGHHHHGGGGGGGHHHHHHHGDGGHHHHHHHFGHHHHHHFHHGHHHGGGGGHHHHGHHHHHHGGGGGFGHHGGGGGGGGGGGGGGGFFFFFFFBBAAB
@M02197:105:000000000-AN6RF:1:1101:12026:25076 1:N:0:1
AGCGAACCTGTTTCCTCCGCTTATTGATATGCTTAAGTTCAGCGGGTAGTCCTACCTGATTTGAGGTCAAATATGATGCAAGGTTTTGTCCGAAGACCATTGTAAGCGGACTTTGAGGGTCGGACGACAGCGCAACGTCATTATCACACTGATGTCCGGAAGCCAAAGGTTGAATTCCGCTGATGCATTTGAGAGGAGCCGACCTTCGCCAGCACGCTCCAAGTCCAAGCCCCGAATAGAAACAAATCGATTCGGGGTTGAGAATTTAATGACACTCAAACAGGCATGCTCCTCGGAATACCAAGGAGCGCAAGGTGCGTTCAAAGATTCGATGATTCAC
+
BBBBBBBBFFDFGGGGGGGGCGGHHHHHHHGHHHHHHHHHHHGGGGGGGHHHHHHHGHHHHHHHGHHHHHHHHHHGFHHHHHGFHHGGHHHGGGGGHHHHHHHHHHHGGGGGHHHHGHGGHGGGGGGGGGHGGGGGGHHGHHHHHHHHHHGHFHFHFGGGHHHHHHHHHHHHHGGGGGHHHHHGGGHGHGHHHHGGGGGGHGGGFFFGHHGGGGGHFFFHGHHFGGHGGGGHGHHHFGGHFGHGHHFHGGGEGGFHGFHHHHHGDBGHGHHHHEGHHHHGHHHEHHEEDECCFHHHHHDHHHGCGGGGGHHGHGGCGHGFGGGGGGGFBFBFFFFBAA>A
@M02197:105:000000000-AN6RF:1:1101:7794:25540 1:N:0:1
AGCGAACCTGTTTCCTCCGCTTATTGATATGCTTAAGTTCAGCGGGTAGTCCTACCTGATTTGAGGTCAGATTTGTCATTATATTTCAAGTCTTGTTCCCCAAGACATACCTTTTCTGTAGGAGCTTCTCCATAATTGAAGTCACTCTACTCACAGCTTTCACATCTAACGTAGATAATTATCACATTAGTGTTACTGAGCCATAATCTATCAGAAAAGCTCATCCATTCAAGAGGAGCCAACAAGCAACCTAAGCTGCGCCAGCAATTATCCTCCAACTCCAACTTCACCTTAGCATAAATGCTAAAAGGCAGTTGAGAATTTCATGACACTCAAACAGGCATGCTCCTCGGAATACCAAGGAGCGCAAGGTGCGTTCAAAGATTCGATGATTCAC
+
ABBABBBBBFFFFFGGGGGGGGGHHHHHHHHGHHHCHGHHHHFGEGEEFFHHGHHHHHHHHGHHGEGFHHHGHHGHHFHHHHGGHFHHHGHHHHHHHHGHHHGHHGHGFDFHFHHGFHFGGFFGGFCGHHHGHHHHHBHHHHGFFGFHHHHFFHHHE2GGGHHHHHHGHFFGHHHHHHHHHGHHHGHHGHHHHHBHHHHHHHHGGHHHHFHHHGHHGGHHHHHHFGHHHGFCGFGE1FHGHHFGBCFF1HHFHHDC@?GGHHHHHHGFHHAGHHHFFGFBFHHFF33GBFFFDE3EFEHHHHGFEG3BGF3FGFFHHHFGEFEFHGHGGB5FBGGHHGGBEAF11A?GGGHFHGCHGGGE32A2GGHFHG?GCFAE5GGGFGCGFFBDDBBF>>3>>
@M02197:105:000000000-AN6RF:1:1101:7077:25499 1:N:0:1
AGCGAACCTGTTTCCTCCGCTTATTGATATGCTTAAGTTCAGCGGGTAGTCCTACCTGATTTGAGGCCAGATTGTCAAGAAGTGACCGCCACCCAAAGGGCAAGTCGGGGTGAGGCGCGGAAGCGAGCAAGACCGATCGAAGGCGAGGGAAATACAACGCCAAAGGTGCTAGCCGCAAGATACGGGCCAAACCGATGATTTTAAGGGGAGCCGCCTCACAGCAGCAAAAGCCCCCAACTCCAAACCGCAGCGGGCGCGTACCCGAGGGTTTGATGATATCAAGACACTCAAACAGGCATGCCCTCCGGAATACCAGAGGGCGCAAGGTGCGTTCAAAGATTCGATGATTCAC
+
BAABBBBBFFFFGGGGGFFGFGGHGGDBGHGBFBFGHHGHHHGFGGGGGHHBGH313FGHHHHHEHGGGEFGHGFGFFGGGHHHHF3EF/>EGFGGHHGGGEGGHHG?FC<B?FCC8DGGD;?EC8GFGBFBCCACCCCFFGG.ABCAFDFGGFFFGGG/B?B6FFFFBB6FFFDFA/>FBFFFFFFBBEFFFBFBFBBFFFFEFCCAFADECCBGFBEFFGBDBFFFGGGGCHG<@0@//CC?/>/<<<>//@E?>@/C@//HF/FF1GGBB2F2F121@@211D/FGD11B1C10BFB///A/0D2FD11BE0/EAE0A11CAA0?E11B3AFB31B1FC33BFFAAA>>
@M02197:105:000000000-AN6RF:1:1101:22371:25685 1:N:0:1
AGCGAACCTGTTTCCTCCGCTTATTGATATGCTTAAGTTCAGCGGGTATCCCTACCTGATCCGAGGTCAACATTTAGAAATTTAGTTAAGACTGGTGCCCAACTTCCATCATTGCGACATCTGTGCGCTTGTGGTTATCGGTTACCATCGCTAATTTTTAGGCATGCCCTTACAGCAGTGCCCAACATCAAACCTAAGCTTGAGGGGTGTAATGACGCTCGAACAGGTATGCCCTTCGGAATGCCAAAGGGCGCAATATGCGTTCAAAGATTCGATGATTCAC
+
BBBBBBBBFFFFGFFGFGEFGGGCHHHHHFDGFBGGHHHGHGHGGGGGHHHHHGHHHGHHHHHFEGGHGHHHHGHHHGGGHGFGGFHHHGHHHHEGGGHHHHHHHHHHHHHHHHHGGHHHHHHHHHHHHHGGGGGGGHHHGHGGHHFHGGGHHHHHHHGHHHHHHHHHHHHHHHHHHHGHHGHHHFGHGHHHHHGHHHHHHGGFFGGGHHHHGGGGGHHGGHGFHHHHHFGGGFFFHGGFHHFGHGGEEE2GHFFGEFEGHGGGGGGGGFFBFFFD5FABBBB
@M02197:105:000000000-AN6RF:1:1101:11133:25560 1:N:0:1
AGCGAACCTGTTTCTCCGCTTATTGATATGCTTAAGTTCAGCGGGTAGTCCTACCTGATTTGAGGCCAGATTGTCAAGAAGTGACCGCCACCCAAAGGGCAAGTCGGGGTGAGGCGCGGAAGCGAGCAAGACCGATCGAAGGCGAGGGAAATACAACGCCAAAGGTGCTAGCCGCAAGATACGGGACAAACCGATGATTTTAAGGGGAGCCGCCTCACAGCAGCAAAAGCCCCCAACTCCAAACCGCAGCGGGCGCGAACCCGAGGGTTTGATGATATCAAGACACTCAAACAGGCATGCCCTCCGGAATACCAGAGGGCGCAAGGTGCGTTCAAAGATTCGATGATTCAC
+
AABBBBBDFFFBGGFGGECGGGHFHHHHCGFFGFGHFGHHHHGGGAEAGHHHHHHHBHFHHEHGHGGHHHGGHHHHHHGGF4GGHHEGGGGHGGHHHHGGFFFHHGGGG@CHGHGGGGCGGGHGDGGGHGFHHGGGC?DHGGHF@FGGFFFGFFGG9GAAFFFBFBFFFFFFGGFFFFFFFFF?>#GEEFFFFFFFFFFFFGHFFFFGFGFFFFBFHHGFFFGFHHFGFF@@DFF@F@/?CCEC?FE?GGGGGGECHFGGGGHGFFF1FHHHGBG@F2EF2FGDFF1FHHHFFHGA0CE/?E?/FHFFDF1BGHFCEE00GBHGEE00FBGFGFGGFBFFC3B1DFA>11A
@M02197:105:000000000-AN6RF:1:1101:6563:25562 1:N:0:1
AGCGAACCTGTTTCCTCCGCTTATTGATATGCTTAAGTTCAGCGGGTAGTCCTACCTGATTTGAGGTCAAAAGTCAATAAGGAAGACGCCAAAAAAGGCGTCGACGCATTAGAGGCACGGCGCCATTCATTCATGCACTTCAGCGAACGGCGATCATTATCACGCCAAAAGCCTTGTCATGCAAAGTCGAAAGTCGACCGCAAGCCGATTCATTTCAGGAGAGCCCGAGTCCCAGACTTTCGTCCAGGTCTCCGGCAGCCCCCAGTATCCAAGCACCCTATCGAAGCTAATCGAGAGGGGTTGAGAATTTACTGACGCTCAAACAGGCATGCTCCTCGGAACACCGAGGAGCGCAAGGTGCGTTCAAAGATTCGATGACTCAC
+
B3AAA>D?F?DFGFGGGGGGGGGHHHHHFHHFGHHHHHHHHCHGCFEEFHFHHHHGHHGHHHHHGHHHHHHFHHHBFFFHHHHB1?FEEGGGCGG?//EE>@E/ECCGGGDFHDF//GDC//>AGCGDGHHHHHHGFGDCGFFHDCGGGGGG?GGGFFFGGFGGGFAAGE:FGGGG:GFFFFFFFF:BFFE.9;BA#@F.B@FFFFFFF?FF8FBFGFFGEEDGFE/CC<CF<G==A<?CD>0HHHEEC?GGGGGGD?C//GHF?2HC?34GGGHGHGHGFEFF333?DHFEBEGFEE1HHHHHHHGFFF@EEEEE3EHBGB3FGCGBB1GECEEEAFFGGFGGEGFCGECE4D44GCCEFEF5GGFFE4CB4BDFFFAAAA3
@M02197:105:000000000-AN6RF:1:1101:14674:25642 1:N:0:1
AGCGAACCTGTTTCCTCCGCTTATTGATATGCTTAAGTTCAGCGGGTAGTCCTACCTGATTTGAGGTCAAATTGTCAGAAGCTGTCTCAAAAGAGACCCTTTAGAAGCTGAACCCCATTTATAAAGCTGCTCTTCACAAATGGCGTAGATAATTATCACACCAAAGCAAGGCAACAAAGGTCCCGCTAATGCATTTCAGGAGAGCCGACTTCTGAGAAGCCCGCATACTCCCACATCCAAGCCTGATCAACAGAAAAAGCTGAAAAGGTTGAGAATTTCATGACACTCAAACAGGCATGCTCCTCGGAATACCAAGGCGCGCAAGGTGCGTTCAAAGATTCGATGATTCAC
+
CCCCC@BCFFFFGGGGGGGGGGGHHHHHHHHHHHHHHHHHHHGGGGGGGHHHHHHHHHHHHHHHGHHHHHHHHHHHHHHHHHHHHHHHHHHHHGHGGGGHHHHHHHGHHEFHHHGGGHHHHHHHHHHHHHHHHHHHHHHHHHGHGGGGGHHHHHHHHHGHHGHHHHHHHHHHHHHHHHHHGHGHHHHHHHHHHHHHHHHHHGGGHHHHHHGGHHHHHGGGFGGGGHGGHGHHHHHHGGHGHHFHHHHHHHHHHHHHHGHHHHHHHHHHHHHHGHHHDDHHGHHHGFHHHHHHHHGHHHHGGGGGHHGHHHHHHGGGGGGGHHHHGGGGGFGFGGGBGGGFFFFFFFBBBBB
@M02197:105:000000000-AN6RF:1:1101:19947:25932 1:N:0:1
AGCGAACCTGTTTCCTCCGCTTATTGATATGCTTAAGTTCAGCGGGTAGTCCTACCTGATTTGAGGCCAGATTGTCAAGAAGTGACCGCCACCCAAAGGGCAAGTCGGGGTGAGGCGCGGAAGCGAGCAAGACCGATCGAAGGCGAGGGAAATACAACGCCAAAGGTGCTAGCCGCAAGATACGGGCCAAACCGATGATTTTAAGGGGAGCCGCCTCACGGCAGCAAAAGCCCCCAACTCCAAACCGCAGCGGGCGCGAACCCGAGGGTTTGATGATATCAAGACACTCAAACAGGCATGCCCTCCGGAATACCAGAGGGCGCAAGGTGCGTTCAAAGATTCGATGATTCAC
+
CCCCBCCCFFFFGGGGGGGGGGGHHHHHHHHHHHHHHHHHHHHGGGEFGHHHHHHHHHHHHHHHGHGGHHHHHHHHHHHHHHHHHHHGGGGGHGGHFHHGGGGGHHGGGGBDHFHGGGGGGGGGGGGGGHHHHHGGGGGGHGGHGGGGGGGGGGGGGGGGGFFFFFFFFFFFFFFFFFFFFFFFFFFGGFGFGGFGFFFGFGGGGGGGGGGGGFGGGGGHHFHHHGHHFFFFFGFF<GFGGGGGGGGGGGGEEGGGGHEHGGGHHGGHHHHHGHHHFHHHGHHHGFEHHHGBGHHHHHGGGGGFCGHHHGGGHHHHGGGGFFGHHGGGGHGGGBFGBGGGFFFFFFFBAAAA
@M02197:105:000000000-AN6RF:1:1101:13603:25928 1:N:0:1
AGCGAACCTGTTTCCTCCGCTTATTGATATGCCCGTGGTATTCGCTTTACTTCCTCTAAATGACCAAGATCCTCCGCTTATTGATATGTTTAAGTTCAGCGGGTAGTCCTACCTGATTTGAGGCCAGATTGTCAAGAAGTGACCGCCACCCAGAGGGCAAGTCAAAGTGAGGCGCGGAAGCGAGCAAGACCGATCAAAGGCGAGGAAAATACAACGCCAAAGGTGCTAGCCGCATGATACGGGCCAAACCGATGATTTTAAGGGGAGCCGCCTCACGGCAGCAAAACCCCCAACTCCAAACCGCAACGGGCGCGAACCCGAGGGGATTGATGATATCGAGACACTCAAACAGGCATGCCCTCCGGAATACCAGAGGGCGCAAGGTGCGTTCAAAGATTCGATGACTCAC
+
CCCCCBCBFFFFGGGGGGGGGGGHGHHHHHHHHHGGGGGGHHHGGGEFHHHHHHHHHHHHHHHHHHHHHHHHHHHGGGGGHHHHHHHFHFHHHHHHHHHHGGGGGGHHHHHHHHHHHHHHHGGGGHHHHHHHHHHHHHHGHHHHGGGGGHGGHHHGGCFGGHHHHHH=DFHGGGGGGGGGGGFGGGFGGGGGGGFFFFFFFFFFFFFFFFFFFFFFFFFFFFF;FFFFFFFFFFFF?@9=AFGF?GDDGGFGCFFGGFGGGGGEDCCGGGFGEGGGFGHHHGFAC/GF?FEFGGCEGECEFGDEEECGGGGGGHGHEDGGHGHHHHHHHHFG@GGGHHHHHHHFHGFGGHHHHHHGGCGGGGHHHHHFGF3HHCGGFGHGGHGGGGHGFCCGGGFGGFFFFFFFA33>A
@M02197:105:000000000-AN6RF:1:1101:13441:26005 1:N:0:1
AGCGAACCTGTTTCCTCCGCTTATTGATATGCTTAAGTTCAGCGGGTAGTCCTACCTGATTTGAGGTCAGATTTGTCATTATATTTCAAGTCTTGTTCCCCAAGACATACCTTTTCTGTAGGAGCTTCTCCATAATTGAAGTCACTCTACTCACAGCTTTCACATCTAACGTAGATAATTATCACATTAGTGTTACTGAGCCATAATCTATCAGAAAAGCTCATCCATTCAAGAGGAGCCAACAAGCAACCTAAGCTGCGCCAGCAATTATCCTCCAACTCCAACTTCACCTTAGCATAAATGCTAAAAGGCAGTTGAGAATTTCATGACACTCAAACAGGCATGCTCCTCGGAATACCAAGGAGCGCAAGGTGCGTTCAAAGATTCGATGATTCAC
+
?ABBB3DBFFFFGGBGGGFGG?DHHCHHHHHGHHHHFGGFHFHGCEAGGGHHHEGHDDGHHHHHGHGHGFHHHHHHHHGHHHHHGHGHDFHBFHHHHHGHHHGHHHFHHHGHHGHHHHHHHFHHGHHHHHGHGHFHHFEHHHHGDGHHHHFFHHHHHFGHHHHHHHHHHGHHGFGHHHHGD1GGHHHHHGFHHGHHHHHGHFHHHHHHHFHHHHHGGHHGGHHHHHHG1GHFGEGHHGEFDGGGHFGBHHGEHGCB/GCFFGDEGHG1HHCEBBFGHHHGFHHHFBFFFGFGHHHHHHHFGFHHHHHHHHBHFHFFHGDGFG@FGD2FBA1FF0EFFHHFHHHF/E?GEGGEA2GFABGFHGEE?F1HHHCGE0FCFA3G3GE1CFFFD@3D1>11>
@M02197:105:000000000-AN6RF:1:1101:7234:26282 1:N:0:1
AGCGAACCTGTTTCCTCCGCTTATTGATATGCTTAAGTTCAGCGGGTAGTCCTACCTGATTTGAGGTCAAATATGATGCAAGGTTTTGTCCGAAGACCATTGTAAGCGGACTTTGAGGGTCGGACGACAGCGCAACGTCATTATCACACTGATGTCCGGAAGCCAAAGGTTGAATTCCGCTGATGCATTTGAGAGGAGCCGACCTTCGCCAGCACGCTCCAAGTCCAAGCCCCGAATAGAAACAAATCGATTCGGGGTTGAGAATTTAATGACACTCAAACAGGCATGCTCCTCGGTATACCAAGGAGCGCAAGGTGCGTTCAAAGATTCGATGATTCAC
+
ABBBBBB?FFFFG5FF54A2ECEHHHFGDAEDDFGGB5FGB5FEGE0AFGDDGHGGFGGHHGHGEEAFGFEGHHGHFFBGHGF33BFH?FBAGFGGHBHGHHFBB?@EG;@9GHHFEHF/?9?@/BB</4@FFAC@CC<FCHFGG0DG0CDDDDHC9#FFC;C;CCCG0CGGCC0CBAC0CDDEHHGFFGFGCFBEF.CA?G?C<FCCBF?@EF?GGBG1GFGC?EECFEE;CFBF2D2BE@DAHGEF?/////EF>2DGD1G2@B22DEDD1GF1CGFDGF1EHHGG/E//AB2A2GEB1DB1000A0BBFA0E0EA1FBGGFFA1E1FDB13FA>1>A
@M02197:105:000000000-AN6RF:1:1101:9375:26351 1:N:0:1
AGCGAACCTGTTTCCTCCGCTTATTGATATGCTTAAGTTCAGCGGGTAGTCCTACCTGATTTGAGGTCAAATATGATGCAAGGTTTTGTCCGAAGACCATTGTAAGCGGACTTTGAGGGTCGGACGACAGCGCAACGTCATTATCACACTGATGTCCGGAAGCCAAAGGTTGAATTCCGCTGATGCATTTGAGAGGAGCCGACCTTCGCCAGCACGCTCCAAGTCCAAGCCCCGAATAGAAACAAATCGATTCGGGGTTGAGAATTTAATGACACTCAAACAGGCATGCTCCTCGGAATACCAAGGAGCGCAAGGTGCGTTCAAAGATTCGATGATTCAC
+
BBBBADBBFFDFGGGGGGGGGGGHGHHGHHGGHHHHHHHHHHHGGGFEFHHHHHHHHHHHHHHHGHHHGHHHGHHHHFHHHHGGGHGHHHHGGGGGHHGHHHHHHGHGGGGGHHHHGHGGHGGGGCFGGGHGGGGGGHHGHHHHHHHHHHGFHHHHHGGGGGHHHFHHHHHHHGGGGGGHGHHGGHHHGHHHHHGGGFGGGGGFFGGGHHFFFGGGHHGFFGFGGGHGGGGHHGFHHGHHHHGGHHHHGFEGGGGHFHGHHHHHHHHHHHHHHHGFHGHGG5HHHHHEGGGGGHHFHHHFHHGFFGGCGGHHHGGGEAGGFGCGGGGGFFFFFFFBBBBB
@M02197:105:000000000-AN6RF:1:1101:22155:26186 1:N:0:1
AGCGAACCTGTTTCCTCTGCTTATTGATATGCTTAAGTTCAGCGGGTAGTCCTACCTGATTTGAGGTCAAATATGATGCAAGGTTTTGTCCGAAGACCATTGTAAGCGGACTTTGAGGGTCGGACGACAGCGCAACGTCATTATCACACTGATGTCCGGAAGCCAAAGGTTGAATTCCGCTGATGCATTTGAGAGGAGCCGACCTTCGCCAGCACGCTCCAAGTCCAAGCCCCGAATAGAAACAAATCGATTCGGGGTTGAGAATTTAATTACACTCAAACAGGCATGCTCCTCGGAATACCAAGGAGCGCAAGGTGCGTTCAAAGATTCGATGATTCAC
+
BBBBBBBBFFFFGCBGGGFGGFHHHGHHHHGHHHHHHHHHHHGGGGGGGHGHHHHHHHHHHGHHGHHHHHHHHHHHHHHHHHGBGHGGHHHCGGGGGHHHHHHHHHHGGGGGHHGGGHGEHGGGGGGGGGHGGGGGGHHGHHHHHHHHHHHHHHHHHGGGGGHHHHHHHHGHHH;HHGHHGGHHGHGGHHHHHGGGGGGGGHGFGGGGHGGFFFGFHGFFFHHHGGHGGGFHHHHHHHHHHGHGHAHFGGGGGGGHHGFHFHFHFHHHHHHHFFGGHHHHHHHHFHHGGGGGGGHGHHHGGHHGGGGGGHHHHGGGGGGGGGGGGECFBFFFFFFBAAAA
@M02197:105:000000000-AN6RF:1:1101:9478:26361 1:N:0:1
AGCGAACCTGTTTCCTCCGCTTATTGATATGCTTAAGTTCAGCGGGTAGTCCTACCTGATTTGAGGTCAAATATGATACAAGGTTTTGTCCGAAGACCATTGTAAGCGGACTTTGAGGGTCGGACGACAGCGCAACGTCATTATCACACTGATGTCCGGAAGCCAAAGGTTGAATTCCGCTGATGCATTTGAGAGGAGCCGACCTTCGCCAGCACGCTCCAAGTCCAAGCCCCGGATAGAAACAAATCGATTCGGGGTTGAGAATTTAATGACACTCAAACAGGCATGCTCCTCGGAATACCAAGGAGCGCAAGGTGCGTTCAAAGATTCGATGATTCAC
+
CCBCCCCCFFFFGGGGGGGGGGGHGHHHHHHHHHGHHGHGHHGGGGEFGHHHHHHHHHHHHHHHGHHHHHGHHHHGHHHFHHHGHHGHHHHGGGGGHHHHHHHHHHHGGGGGHHHGGHGGHGGGGFGGGGGFGGGGGGHGHHHGHHHHHHHHHGHHHGGGGGGHHHHHHHHHHGGGGGHGHHGHHHHHGGGFHGGGGGGGGFFFFFGGFFGGFFGGHHGFHFHFGGHGGGFFFFAHHHHHHHFGHHHHGGGE?GGHHHHHHHHGHHHHHFHHHGEBFBGGEGHHHHGHGEEGGHHHHHFHHHHHGGGGGHGFHGGGGHGGGGGGGGGGFFFFFFFAAA>A
@M02197:105:000000000-AN6RF:1:1101:14668:26460 1:N:0:1
AGCGAACCTGTTTCCTCCGCTTATTGATATGCTTAAGTTCAGCGGGTAGTCCTACCTGATTTGAGGTCAAATATGATGCAAGGTTTTGTCCGAAGACCATTGTAAGCGGACTTTGAGGGTCGGACGACAGCGCAACGTCATTATCACACTGATGTCCGGAAGCCAAAGGTTGAATTCCGCTGATGCATTTGAGAGGAGCCGACCTTCGCCAGCACGCTCCAAGTCCAAGCCCCGAATAGAAACAAATCGATTCGGGGTTGAGAATTTAATGACACTCAAACAGGCATGCTCCTCGGAATACCAAGGAGCGCAAGGTGCGTTCAAAGATTCGATGATTCAC
+
CCCCDDDDFFFFGGGGGGGGGGGHHHHHHHHHHHHGHHHHHHHGGGGGGGHHHHHHHHHHHHHHGHHHGHHHHHHHHHHHHHGGHHGHHHHGGGGGHHHHHHHHHHHGGGGGHHHHGHGGHGGGGGGGGGHGGGGGGHHGGHHHHHHHHHHHHGHHHGGGGGHHHHHHHHHHHGGGGGHGHHHHHHHHHHHHHHGGGGGGHFGGFFGGHGGGGGGHHHGHHHHGGFHGFFFHHHHHHHHHHHHGHHHFGGFFFGGHHFHHFHHHFFEHFHHHHGFHHHHGGHHHHHHHGGGGGHHHHHHHHGHHGGGGGHHHHGGGGHGGGGGGGGGGFFFFFFFCCCBC
@M02197:105:000000000-AN6RF:1:1101:19133:26426 1:N:0:1
AGCGAACCTGTTTCCTCCGCTTATTGATATGCTTAAGTTCAGCGGGTAGTCCTACCTGATTTGAGGTCAAATATGATGCAAGGTTTTGTCCGAAGACCATTGTAAGCGGACTTTGAGGGTCGGACGACAGCGCAACGTCATTATCACACTGATGTCCGGAAGCCAAAGGTTGAATTCCGCTGATGCATTTGAGAGGAGCCGACCTTCGCCAGCACGCTCCAAGTCCAAGCCCCGAATAGAAACAAATCGATTCGGGGTTGAGAATTTAATGACACTCAAACAGGCATGCTCCTCGGAATACCAAGGAGCGCAAGGTGCGTTCAAAGATTCGATGATTCAC
+
DDDDDDDDFFFFGGGGGGGGGGGHHGHHHHHHGHHHGHHHFHHGGGEEGHHHHHHHHHHHHHHHGHHHHFHHHHHHHHHHHHGFGHGHHFHGGGGGHHHHHHHHHHHGGGGGHHHHGHGGHGGGGGGGGGHGGGGGGGHGHHHHHHHHHHHHHHHHHGGGGHHGHHHHHHHHHFGGGGHHGHHHHHGHHGHHHHGGGGGGGHGFFGGGFGFFFFGGHFGHHGFFFFHGGFFGHHHHHHHHHHHGHHHEGEGGGGGHHHHFHHHHGHHHHHHHFGGHHHHHHHHFHHGGGGGGGFG5GGHHGHHHGGEGFFBGHGGGGFFGGGGGGGGGFFFFFFFBABAA
@M02197:105:000000000-AN6RF:1:1101:7990:26236 1:N:0:1
AGCGAACCTGTTTCCTCCGCTTATTGATATGCTTACTTCCTCTAAATGACCAAGATCCTCCGCTTATTGATATGCTTACTTCCTCTAAATGACCAGGGTCCTCCGCTTACTGATATGCTTACTTCCTCTAAATGACCAAGATCCTCCGCTTATTGATATGCTTAAGTTCAGCGGGTATCCCTACCTGATCCGAGTTCAAACTTAGAAAGTTGGGGGTTGCTGGCAAGCACGCACCGAGACCCTGTAGCGAGGAGTATTACTACACTTAGACCACGATGGCACCGCCACTGATTTTAAGACCGATCAGAACTGATGCGGTCCAATACCAAGCAGAGCTTGAGTGTTGTACTGACGCTCGAACAGGCATGCCCCGCGGAATACCACGGGGCGCAATGTGCGTTCAAAGATTCGATGATTCAC
+
AAA?ADADFFFBGGGGGGGGGGGHHHHHGHHHHHHFFHDHHGHCHHGGHHHHHFHHFBGFFDDGDGHHHHHHHGFFHHHHHHGHFGFFHGHHFG3?1BE3GDGF1EEEFHHGHEFFFGFHHGGF4FHFGHFGHBGGFEECGFGGDHFA?FG/>GFFHBGGHHHH2D2FGGHG/?@<@GFGHFHH01<C=D058?#38CGGFH9B:9;0CCGHG;DC...;CFGGB9CABFCC/=A9//9.B0C;..-./0900900;000009000000...../00;--<-CEGFDFFF1FF1HHGGGGGHHGF1GF@1?/FGGDFGBHHHHHHGGFG222HHHFCFHHFCHFHHGBEGGE@?BEEFGEEHHHFFCGEGGCGFGFFFHGEEEGCEAA?FHGBGEEFHGGGCGGGGFEFFFFFBFAAA3A
@M02197:105:000000000-AN6RF:1:1101:8473:26620 1:N:0:1
AGCGAACCTGTTTCCTCCGCCTATTGATATGCTTAAGTTCAGCGGGTAGTCCTACCTTATTTGAGTCCAAAAGTCAATAATTAACACGCCAAAAAAGGCGTCGACGCATTAGAGCCCCTCCGCCATTCCTCCATTCACTTCATCTCACGGCGATCATTATCACGCCAAAAGCCTTGTCATGCAAAGTCGAAAGTCGACCGCAAGCCGATTCATTTCAGGAGAGCCCGAGTCCCAGACTTTAGTACAGGTCTGGCGGAGCCCCCAGTTGGGGAGCACCCTATCGAAGCTAATCGAGAGTGGTTGAGAATTTACTGACGCTCAAAAAGGAATGATAATCGGAACACCGAGGAGCGCAAGGTGCGGTCTAAGATTCGATGATTCA
+
BBBBBBB@F?DBGGGGGGGG2ABFGHHHHHHHHGHHHFHFHGGGGGEGGHHHHHGHFFHHHHHFFFDBF5B?FBBGHGHH5BGF3@BEFGGGGHHGGGGEF?EG/E@@FGHHHHB@F/F//?DDFGHHH1?0???FBGHHBD1F1FGH&A>B@DGGHHFHDGHGHEFGFEHFEHHHG/FGGGGGGGF836GGGGGDEDFD5FFFFC@HGDGFFFFG;CFFEFCFEFFFDCGFFBHFGFFF>111G<</0>//?///B/?CFFGG/?0??B4B//3HHEEG/EBDFEFEFGBE3FBC?1HHFHHGGEF4DEHGGGGGHFGGHGFAGHGFFE5FA1EE1A5EEAA2ECGEEGGEFFABAA2A24B5B5FFABB4@@B55AAA>A
@M02197:105:000000000-AN6RF:1:1101:21829:26762 1:N:0:1
AGCGAACCTGTTTCCTCCGCTTATTGATATGCTTAAGTTCAGCGGGTATCCCTACCTGATCCGAGGTCAAACTTAGAAAGTTGGGGGTTGCTGGCAAGCACGCACCGAGACCCTGTAGCGAGGAGTATTACTACGCTTAGAGCACGATGGCACCGCCACTGATTTTAAGACCGATCAGAACTGATGCGGTCCAATACCAAGCAGAGCTTGAGTGTTGTACTGACGCTCGAACAGGCATGCCCCGCGGAATACCACGGGGCGCAATGTGCGTTCAAAGATTCGATGATTCAC
+
BBBBBBBBFFFFFGGGGGGGGGGHHHHHHHHGHCHHHGHHHGHGGGAEHHHCHHHHH<GHF.FE89G:GH::H:HHHHGGBFGFFG9FGGHGH9AFGFH<HFG:GG9:*FGGHHHHHHHG2D8:GG<HH<H;;H8GEGGGHFHF;GDHGGGHHEFGGHHHHHHGGFHGGGGGFFGGGGGGHHGGGGGFHFFHHHGFGHGHHHFHHHGFFHHGHHFFFGFGFGFFFFFGHHGHFGBHHEE/EEE?FGDFGD2GGEGGGECAFGFFCGE?GFGGGGGGGGFFFFFFFFBA?BA
@M02197:105:000000000-AN6RF:1:1101:9313:26791 1:N:0:1
AGCGAACCTGTTTCCTCCGCTTATTGATATGCTTAAGTTCAGCGGGTAGTCCTACCTGATTTGAGGTCAAATTGTCAGAAGCTGTCTCAAAAGAGACCCTTTAGAAGCTGAACCCCATTTATAAAGCTGCTCTTCACAAATGGCGTAGATAATTATCACACCAAAGCAAGGCAACAAAGGTCCCGCTAATGCATTTCAGGAGAGCCGACTTCTGAGAAGCCCGCATACTCCCACATCCAAGCCTGATCAACAGAAAAAGCTGAAAAGGTTGAGAATTTCATGACACTCAAACAGGCATGCTCCTCGGAATACCAAGGAGCGCAAGGTGCGTTCAAAGATTCGATGACTCAC
+
AABBCCBCFFFFGGGGGGGGGGGHHHHHGHHHHHHHHHHHHHHGGGGGGHHHHHHHHHHHHHHGEHGHHHHHHHHHHHHHEHHHHHHHFFHHFGHFHGHHHHHGHHHHHHHHHGGGGHHHHHHHHHHHHHHHFHHHHGHGHGHHGGGGGHBGHHHHHGHHHHHHHHGHHGGFHHHHHHHGHHHGGHGHHHHHGHHHHHHHHGHGHHGHGHHFHHHHHGGGGGGHHHGGGGHHGHHHGGHHHHHGF4@HHHHHEHHGHHHHHHHHHHHFFGFHHFHHHGHHHGBFDGHHGDFFHHHFHFAGCGGGHHHFGHHHFHEEE?GGHHCHGGGGHGGGGGGG?FGFFFFFFFBABBB
@M02197:105:000000000-AN6RF:1:1101:21542:27010 1:N:0:1
AGCGAACCTGTTTCCTCCGCTTATTGATATGCTTAAGTTCAGCGGGTAGTCCTACCTGATTTGAGGTCAAATATGATGCAAGGTTTTGTCCGAAGACCATTGTAAGCGGACTTTGAGGGTCGGACGACAGCGCAACGTCATTATCACACTGATGTCCGGAAGCCAAAGGTTGAATTCCGCTGATGCATTTGAGAGGAGCCGACCTTCGCCAGCACGCTCCAAGTCCAAGCCCCGAATAGAAACAAATCGATTCGGGGTTGAGAATTTAATGACACTCAAACAGGCATGCTCCTCGGAATACCAAGGAGCGCAAGGTGCGTTCAAAGATTCGATGATTCAC
+
BBBBBDDDFFFFGDGGDGAEGGGHHHFHFHHFHFHHHHHHGHHGGGEEAFGHHHHHHHBGHHHHGGHEHHGHHHHHHHHHHHGHHGGHGFHGGGGFGHHHHHHHHHHGGGGGHGHGFHFDGADGGGGGGCHFGGCDFHHGHHGHHHH9HHHHHHHGHGGDCGGHGHHHHHHHHFFBFFGGGGGGGGHGGGHHGGFFGGGGGHFGGGGFHHFFFFGHHFFGFFGHFGGGGGGHHHHFGHHHGHHFHGFGEFEEGEEEHHHGHFHFHGHHFHHGHGGHHGDBHFCHHGFF1GCCGFHFD5GAF5F3EA2CGHHHHGGGGHGGGCGGBE4GCB5FFFFAAAAA
@M02197:105:000000000-AN6RF:1:1101:17658:26968 1:N:0:1
AGCGAACCTGTTTCCTCCGCTTATTGATATGCTTAAGTTCAGCGGGTAGTCCTACCTGATTTGAGGTCAAATATGATGCAAGGTTTTGTCCGAAGACCATTGTAAGCGGACTTTGAGGGTCGGACGACAGCGCAACGTCATTATCACACTGATGTCTGGAAGCCAAAGGTTGAATTCCGCTGATTCATTTGAGAGGAGCCGACCTTCGCCAGCACGCTCCAAGTCCGAGCCCCGAATAGAAACAAATCGATTCGGGGTTGAGAATTTAATGACACTCAAACAGGCATGCTCCTCGGAATACCAAGGAGCGCAAGGTGCGTTCAAAGATTCGATGATTCAC
+
BABCCCCCFFFFGGGGGGGGGGGHHHHHHHHHHHHHHHHHHHHGGGGGGHHHHHHHHHHHHHHHGHHHHHHHHHHHHHHHGHGHHHGHHHHGGGGGHHHHHHHHHHHGGGGGHHGHGGGGHGGGGGGGGGHGGGGGGHHGHHHHHHHHHHHHHHHH#GGGGGHHHHHHHHHHHGGGGGGGGGGGGGHHHHHHGHGGGGGGHHGFGGGGGHGGGGGGHHHGHGGFGGHGGFFGHHGHHHHHHHHGHHHFDEE/GGGHHHHHHHHGHHHGBHFHHFGHHHHGHGHHFHHHGGE?EHFEHGHGHHGGFGEGGHHHHGGGCHGGGFGFGGGGFFFFFFFBBBBA
@M02197:105:000000000-AN6RF:1:1101:10204:27191 1:N:0:1
AGCGAACCTGTTTCCTCCGCTTATTGATATGCCTAAGTTCAGCGGGTAGTCCTACCTGATTTGAGGTCAAATATGATGCAAGGTTTTGTCCGAAGACCATTGTAAGCGGACTTTGAGGGTCGGACGACAGCGCAACGTCATTATCACACTGATGTCCGGAAGCCAAAGGTTGAATTCCGCTGATGCATTTGAGAGGAGCCGACCTTCGCCAGCACGCTCCAAGTCCAAGCCCCGAATAGAAACAAATCGATTCGGGGTTGAGAATTTAATGACACTCAAACAGGCATGCTCCTCGGAATACCAAGGAGCGCAAGGTGCGTTCAAAGATTCGATGATTCAC
+
BBBBBBB@FFDFFFGFGGGGGGGGHHHHHGCFHHGHFGHHHHHGGFGGFHGHHHGFHFBGGHGGEHHHFHHHHHGHHHHFFHGFGHGHHHH?EGEGHHHHHHHHHGFEG:GGH;FFFCGFGC/FFFDFGCHDDCDDGGHFHGHHHHHHGHECGHDGDGGFCFHHHGHHHHHGGGGGGGFHGHGHGHHGHGGGHGGGGBEEFFFGFFF?DFFFGFFGFGFHHHG;BFGFFFFFHHHHHGHFGBHEGACG?F?GGGFFHGGBHGHHHFG5HBFGEB1DF5F3FHHEDF1E10GGDHHFGD53A5HFFE?GCFF4FGGGECGFGGGGG?BCFFD5DF5ABAAA
@M02197:105:000000000-AN6RF:1:1101:21578:27160 1:N:0:1
AGCGAACCTGTTTCCTCCGCTTATTGATATGCTTAAGTTCAGCGGGTATCCCTACCTGATCCGAGGTCAAACTTAGAAAGTTGGGGGTTGCTGGCAAGCACGCACCGAGACCCTGTAGCGAGGAGTATTACTACGCTTAGAGCACGATGGCACCGCCACTGATTTTAAGACCGATCAGAACTGATGCGGTCCAATACCAAGCAGAGCTTGAGTGTTGTACTGACGCTCGAACAGGCATGCCCCGCGGAATACCACGGGGCGCAATGTGCGTTCAAAGATTCGATG
+
BBA@AB3DFFDFGGGGGGGGGGFFFHHHHHH5GBGHHFFFGGHGCGFEHHHHH;HHGHHHHHEEGGGHHHHHGHHGHHHF>6GGGGGGGGHHHHGHHGHHHGGGGGGGG;GFHHH0HH9GGGGGGFHFHHHHHHGGGGGHHHHHHGGHGGHHHEEGHGGHHGHGGHHGGGGGGHHGHHHGHHGGGGGHHFHHHGFFFHHFGHFHGGHHHHGFEGFHHHHFGFFGGHHGGFFF8FFGHE?E0AABABFHGFAADFGGGGGEFGGFECGGGGGFGFFBBFBFBBABA
@M02197:105:000000000-AN6RF:1:1101:10981:27520 1:N:0:1
AGCGAACCTGTTTCCTCCGCTTATTGATATGCATAAGTTCAGCGGGTAGTCCTACCTGATTTGAGGTCAAATTGTCAGAAGCTGTCTCAAAAGAGACCCTTTAGAAGCTGAACCCCATTTATAAAGCTGCTCTTCACAAATGGCGTAGATAATTATCACACCAAAGCAAGGCAACAAAGGTCCCGCTAATGCATTTCAGGAGAGCCGACTTCTGAGAAGCCCGCATACTCCCACATCCAAGCCTGATCAACAGAAAAAGCTGAAAAGGTTGAGAATTTCATGACACTCAAACAGGCATGCTCCTCGGAATACCAAGGAGCGCAAGGTGCGTTCAAAGATTCGATGATTCAC
+
BBBBB@BDFFFFGGBGGGGGGGGHHHHHHHHHHHHHHHHHHHHGGGGGGHHHHHHFHHHHHHHHGHHHHHHHHHHHHHHHGHHHFHHGHHHHEFHHHGHHHHHHHHHGHHFHHHGGCFHHHHHGHHHHGHHHHHGHHHHFHGHEFEFFGHHHHGHHGHHGHHHHHHHHHHHHHHGHHHHHFFHHGHHHGHHHHHHHHHHHGGHGHGGGGGGGGHHHHGGGGGGGGGGGGGFAFHHGGGHHHGHHHHHHHHGD3HFHGHHHHHHHHGHFFGHHGHHGHHGBGHHHGGHGEGFHHHEGHHHGECGFFFEHHHGGHHGGGGGGHHCBEE2GFGGGGGGGEFFFFFFBFFAA3AA
@M02197:105:000000000-AN6RF:1:1101:19277:27786 1:N:0:1
AGCGAACCTGTTTCCTCCGCTTATTGATATGCTTAAGTTCAGCGGGTATCCCTACCTGATCCGAGGTCAAACTTAGAAAGTTGGGGGTTGCTGGCAAGCACGCACCGAGACCCTGTAGCGAGGAGTATTACTACGCTTAGAGCACGATGGCACCGCCACTGATTTTAAGACCGATCAGAACTGATGCGGTCCAATACCAAGCAGAGCTTGAGTGTTGTACTGACGCTCGAACAGGCATGCCCCGCGGAATACCACGGGGCGCAATGTGCGTTCAAAGATTCGATGATTCAC
+
BBBBBBBBF@FFGGGGGGGGGGGHHGHHHHHHHHHHHHHHHHHGGGGGHHHHHHHHH;HFHHGDGGGHGHHHHHHHHHHHF-HHGGGEEGHHHHGHHGGHHGGGGGGGG;GGHHH:HHHGGGGGGHHHHHHHHHGGGGGHHHHGHGGHG:HHHGGHGGGHHHHGGHHGGGGGHHGGHGHHHFGGGGGHFFHHHGGFFHHGHHGHHFGGHHHGHHFHHFHGGGGGGHHFHFGFFHFFHGGFECGGHHHHHHHGGGGGGGGGHGHFGFFEFBFGGGGGGGGFBFFFFFBAAAA
@M02197:105:000000000-AN6RF:1:1101:20597:27734 1:N:0:1
AGCGAACCTGTTTCCTCCGCTTATTGATATGCTTAAGTTCAGCGGGTAGTCCTACCTGATTTGAGGTCAAATATGATGCAAGGTTTTGTCCGAAGACCATTGTAAGCGGACTTTGAGGGTCGGACGACAGCGCAACGTCATTATCACACTGATGTCCGGAAGCCAAAGGTTGAATTCCGCTGATGCATTTGAGAGGAGCCGACCTTCGCCAGCACGCTCCAAGTCCAAGCCCCGAATAGAAACAAATCGATTCGGGGTTGAGAATTTAATGACACTCAAACAGGCATGCTCCTCGGAATACCAAGGAGCGCAAGGTGCGTTCAAAGATTCGATGACTCAC
+
BBBBBBBBFFFFGGGCGGGGGGGHHHHHHFHGHHHHGHHHHHFGGGEECGHHHHHHHFHHHHEFGHHHHGGHHHHHHHGFGHGHGHGHHFHGGGGGHGHHHGHFGHHGGGCGHHHFGHGGHGGGGGCFGGHGGGGGGHHGHHHHHHHHHHHHFHHGGGGGHGHGHHHFHHHHHGGGGGHHGHHGHGGHHGGHHHGGFDGGHGFFFCGFFFGGGFGGHFHHHFHGGGHGGFDGHHGGHHGHHGHGHHHHGGFEED?GHHHGHHHHHFHHHHHHHFEHHHHHHHHHGHGHEGGGEFHHHHGDHGHHGF?GGHGHHGGGGHGGGGGGGFFGFFFFFFFAAAAA
@M02197:105:000000000-AN6RF:1:1101:12901:27839 1:N:0:1
AGCGAACCTGTTTCCTCCGCTTATTGATATGCTGAAGTTCAGCGGGTAGTCCTACCTGATTTGAGGTCAAATATGATGCAAGGTTTTGCCCGAAGACCATTGTAAGCGGACTTTGAGGGTCGGACGACAGCGCAACGTCATTATCACACTGATGTCCGGAAGCCAAAGGTTGAATTCAGCTGATGCATTTGAGAGGAGCCGACCTGCGCCAGCACGCTCCAAGTCCAAGCCCCGAATAGAAACAAATCGATTCGGGGATGATAATTTAATGACACTCAAACCGGCATGATCCTCGGAATACCAATGAGCGCAAGGTGCGTTCAAAGATTCGATGATTCAC
+
AB@BBBBBFFFF5FFGABEEEFEHFHGHBDGHH5GGHGGG5DDE?A0AA3FBGB31BG3F5GB5FH3FHB@555FHFHHE5FFFBGGHHFFE?EEGBGHHHHFGB6FE?EA9FFFFE7F-F;AECCCCCCEC?@8?D9GFGEG0DGHHH;HH:FBD0:/E@GHCGFGFE7GF3FGF;#;;CFFB)FFGGGGGGGF7G1>?)9/@<#;ABFA1GCC<>DDDBFFBBFF;EFE;A2DGD2>>>F1>2>0B///EE?/122GF@12B112BBGFGB@/1/E?GE/FGBFB00EGEEB2F22A1GFA1A0E00111B000011GBG3EFEB1C13B1DFA>11>
@M02197:105:000000000-AN6RF:1:1101:12533:27948 1:N:0:1
AGCGAACCTGTTTCCTCCGCTTATTGATATGCTTAAGTTCAGCGGGTAGTCCTACCTGATTTGAGGTCAAATATGATGCAAGGTTTTGTCCGAAGACCATTGTAAGCGGACTTTGAGGGTCGGACGACAGCGCAACGTCATTATCACACTGATGTCCGGAAGCCAAAGGTTGAATTCCGCTGATGCATTTGAGAGGAGCCGACCTTCGCCAGCACGCTCCAAGTCCAAGCCCCGAATAGAAACAAATCGATTCGGGGTTGAGAATTTAATGACACTCAAACCGGCATGCTCCTCGGAATACCAAGGAGCGCAAGGTGCGTTCAAAGATTCGATGACTCAC
+
BBAABBBDFFFFGGGGGGGGGGGHHHFHGHHHHHGHHEGFHHHGGGEGGHHGHHHGHHHHGHHHGHHHFHH5GFFHHGGHHHGHHHGHHGHGGGGGHFHHHHHHHGHGGEFECHHFGGGGHGGGGGGGGGHGGGGGGHGEGHHHFGGFFHHHGFHHGDGGGGHFGHHHHGHHHGGGGGGHGGHGHHFGHHHHGHGCGGGGGGCGGFFFHHGGGGGHGFFFHGGFGGHFFFFGHFHHHHFHHHHFGGCACGGEGFEB0HGHHHHHHHHFHHBHHHGFEGEAA/HHHHHGGGCGEHHHGGABHHHCFGGCGHHHGEEG?HFGGFGGGGCFF@3FD1FAAAAA
@M02197:105:000000000-AN6RF:1:1101:13611:28518 1:N:0:1
AGCGAACCTGTTTCCTCCGCTTATTGATATGCTTAAGTTCAGCGGGTATCCCTACCTGATCCGAGGTCAAACTTAGAAAGTTGGGGGTTGCTGGCAAGCACGCACCGAGACCCTGTAGCGAGGAGTATTACTACGCTTAGAGCACGATGGCACCGCCACTGATTTTAAGACCGATCAGAACTGATGCGGTCCAATACCAAGCAGAGCTTGAGTGTTGTACTGACGCTCGAACAGGCATGCCCCGCGGAATACCACGGGGCGCAATGTGCGTTCAAAGATTCGATGATTCAC
+
BBABBBB@FFFFGGGGBGGGGGGHHHHHHGHHGHHHHHHHFFHGGGEGFFHHHHHGHHHHHHGGG::HHHHHHHHHGHHHH<FHGG9EGGHHH;GHHGHHHGGCCGG:GGGGH;HH<HHGGGGG8FHHHHH;HGFGGGGH;HHHHGGHGGHGHGGGHGHHHHHGGHGGGGGGGGGHHHGHHHGGGGGHHHHGHHHHGGGGGHHHGHGGFFGFFGHGHHHGGGGGGHGDGFHHHFEHHE?FCAE1GDHFFD2CGGGCGGCGHHHHFEEFHGGGGGGFEBGFFFFFFFBBBBB
@M02197:105:000000000-AN6RF:1:1101:15771:29002 1:N:0:1
AGCGAACCTGTTTCCTCCGTATTGATATGCTACCTTACTTCCTCTAAATGACCAAGATCCTCCGCTTATTGATATGCTTAAGTTCAGCGGGTAGTCCTACCTGATTTGAGGCCAGATTGTCAAGAAGTGACCGCCACCCAAAGGGCAAGTCGGGGTGAGGCGCGGAAGCGAGCAAGACCGATCGAAGGCGAGGGAAATACAACGCCAAAGGTGCTAGCCGCAAGATACGGGCCAAACCGATGATTTTAAGGGGAGCCGCCTCACGGCAGCAAAAGCCCCCAACTCCAAACCGCAGCGGGCGCGAACCCGAGGGTTTGATGATATCAAGACACTCAAACAGGCATGCCCTCCGGAATACCAGAGGGCGCAAGGTGCGTTCAAAGATTCGATGATTCAC
+
AA@?ABB?FFFBGGGGGFFFFFBGFFHF55BE5BAFHCHF5GAGGFHGHHHFEGHAFHDFHF3EEEGCHHHFHHHG5FGFEFGH5D@@E?EE?1@FGBGH1BGHGFHHHGGEEHGHFBGD4FDGGHH4?GFHGGGGGHGGHHFBDAEEEGGDCDF>-FAG<<DD6CCGE/E??FGEGBFB?@FGGFF9FF;DD/AFE/BFBFF9CB8FFFFBBFBFB/FDCFCFF9;BE9BE=DF.9/F0;/0F9;FAF:..D@@:-..DAGGGG1HFFGDFC@/?//22F2@2A/CB<<//@?/<>/FE//1F?EE/CF1FHHGHHEHGFHFBFGEHGGDFFGBHHGHHFFCFDCEE12HEHHHHHHHFAEA2GGHGBHGGCGGGFGFFGGEBGC4BFFFFBBBBA
@M02197:105:000000000-AN6RF:1:1101:13266:29015 1:N:0:1
AGCGAACCTGTTTCCTCCGCTTATTGATATGCTTAAGTTCAGCGGGTATCCCTACCTGATCCGAGGTCAAACTTAGAAAGTTGGGGGTTGCTGGCAAGCACGCACCGAGACCCTGTAGCGAGGAGTATTACTACGCTTAGAGCACGATGGCACCGCCACTGATTTTAAGACCGATCAGAACTGATGCGGTCCAATACCAAGCAGAGCTTGAGTGTTGTACTGACGCTCGAACAGGCATGCCCCGCGGAATACCACGGGGCGCAATGTGCGTTCAAAGATTCGATGATTCAC
+
ABBBBBDBFFFFGGGGGGGGGGGHHHHHHHHHHHGHHGHHGHHGGGFEHHHHHHHHHHHHHHHGGGGHHH:HHHHHFHG;9GHHGGGFGGHHHHGCGFHHHGGCFGGGGGGGHH;CHHHGGGGGGGHHHHHHHHGGGGDHHHHHHGGHGGHHHGGGGGGHHHGGHHHGGGGGHFGHGHGHHHGGGFGGHHHHHHHHGHHGHHHHHHHHGFHGHGHHHHGGGGGGFHHFGFFGFGFHHGGGGGFGHHFGGFCCGGGGGGGGGHGHECEGHGGGGGGGGGGFFFFFFFBBBBC
@M02197:105:000000000-AN6RF:1:1101:19576:28610 1:N:0:1
AGCGAACCTGTTTCCCCGCTTATTGATATGCTTAAGTTCAGTGGGTAGTCCTACCTGATTTGAGGTCAAATATGATGCAAGGTTTTGTCCGAAGACCATTGTAAGCGGACTTTGAGGGTCGGACGACAGCGCAACGTCATTATCACACTGATGTCCGGAAGCCAAAGGTTGAATTCCGCTGATGCATTTGAGAGGAGCCGACCTTCGCCAGCACGCTCCAAGTCCAAGCCCCGAATAGAAACAAATCGATTCGGGGTTGAGAATTTAATGACACTCAAACAGGCATGCTCCTCGGAATACCAAGGAGCGCAAGGTGCGTTCAAAGATTCGATGATTCAC
+
BBAABBBBFFFFFGGGGCFGGGHHGGFFHFGHHFHHGHFFH5DGFEFEHGHGHHHHGHHHHGFFHGCGHHHHHHFHHFHHHEGHHGHHGGGGGGGHHHHHFHHFFHGGGGGHHHEGEGFHGGGGGGGGGHGGFFGGGGGHGFGHHHHHHHHHGHGHGFFFGHHHHHHHHHGFHHHHHHGGGGGHHGHHGHGGGGFG@@EGGGGDFFFFFFFFFGFHFFHHFGFGGHGGGFHFHFGGHHHHHHGFG?HEEGGGFGFGGGHHHHHHHHHHHFEHDEHHGFBDE3GFHHF1?E?EBHFBHHHGHGCE?GGEFGCF??A2HGFFGGGGGFGFFFFFDDA>>3>
@M02197:105:000000000-AN6RF:1:1102:18240:1844 1:N:0:1
AGCGAACCTGTTTCCTCCGCTTATTGATATGCTTAAGTTCAGCGGGTATCCCTACCTGATCCGAGGTCAAACTTAGAAAGTTGGGGGTTGCTGGCAAGCACGCACCGAGACCCTGTAGCGAGGAGTATTACTACGCTTAGAGCACGATGGCACCGCCACTGATTTTAAGACCGATCAGAACTGATGCGGTCCAATACCAAGCAGAGCTTGAGTGTTGTACTGACGCTCGAACAGGCATGCCCCGCGGAATACCACGGGGCGCAATGTGCGTTCAAAGATTCGATGACTCAC
+
AABBBBCCFFFFGGGGGGGGGGGHHHGBGHHHHHHHHBGFFHHGGGEGGHHHEHHGHHHHH;H:EGGHH:HHHHHHHGHGHGHHGG;GGGH:HH9HHGHHH:GGGGGGD;GGHHG;<HHG+GGCGGHHHHHHHHGGG:GH;FHH;GG:GGGHHGGGGHHHHGHHHHGGGGGGGGHGHHGGGGGGGGGHGFGHHFGHFHFHHFHHHFGFHHHFHGHHHHGGGFGGGHHGHGHHHHGHHFEGGGGGGHFGFGAE2EGFGGFGHGFBECEGHGGGGGGGECF4CFDFFFAAAAA
@M02197:105:000000000-AN6RF:1:1102:16645:1779 1:N:0:1
AGCGAACCTGTTTCCTCCGCTTATTGATATGCTTAAGTTCAGCGGGTAGTCCTACCTGATTTGAGGCCAGATTGTCAAGAAGTGACCGCCACCCAAAGGGCAAGTCGTGGTGAGGCGCGGAAGCGAGCAAGACCGATCGAAGGCGAGGGAAATACAACGCCAAAGGTGCTAGCCGCAAGATACGGGCCAAACCGATGATTTTAAGGGGAGCCGCCTCACAGCAGCAAAAGCCCCCAACTCCAAACCGCAGCGGGCGCGACCCCGAGGGTTTGATGATATCAAGACGCTCAAACAGGCATGCCCTCCGGAATTCCAGAGGGCGCAAGGTGCGATCAAAGATTCGATGACTCAC
+
?A3>ADDBF@FFDDGGGFGG2EGFHFHHHHHGHHCBAEGFFHHGGGEEGFFHFHEHDE3GFHGHGGGFEEHHFBGH55BBFHHBGGFEEGGGHGFHHHGGEFEGGHEFFGHGGHHEGGG;GG?GGD@7;B;9GGCDC?DDHEC#DGD@FEFE8GFG:G@@@F@BBCFFFBBF;B?FBBBFFFF7FB<?FEFEEBBBFFFBFFFFEEEBF-@CEBD?C<AFFFFDFFFHGFCFGHG<1<</B?//CCGB/CG@GGEE/?>/GCGHGE/B112B@2BHGB2B/EAB/1F1GD1EBFF10A/CEEA//A11B111CGF0??E00C1AF0EA1A13DFF3GEFGC@3DDDBAA>>A
@M02197:105:000000000-AN6RF:1:1102:13007:2128 1:N:0:1
AGCGAACCTGTTTCCTCCGCTTATTGATATGCTTAAGTTCAGCGGGTAGTCCTACCTGATTTGAGGCCAGATTGTCAAGAAGTGACCGCCACCCAAAGGGCAAGTCGGGGTGAGGCGCGGAAGCGAGCAAGACCGATCGAAGGCGAGGGAAATACAACGCCAAAGGTGCTAGCCGCAAGATACGGGCCAAACCGATGATTTTAAGGGGAGCCGCCTCACGGCAGCAAAAGCCCCCAACTCCAAACCGCAGCGGGCGCGAACCCGAGGGTTTGATGATATCAAGACACTCAAACAGGCATGCCCTCCGGAATACCAGAGGGCGCAAGGTGCGTTCAAAGATTCGATGACTCAC
+
CCCCCCCCFFFFGGGGGFGGGGGHHHHHHHHHHHHHHHHHHHHGGGGGEHHHHHHHHHHHHHHHGHGFHHHGHHHHHHHGHHHHHHHGGGGGGGGHHHHGGGGGHHGGGGFGHHHGGGGGGGFHGGGGGHHHHHGGGGGGHGGEGGGGGGGGGGGGGGGGGFFFFFEFFFFFFFFFFFFFFFFFFFFFGFFFGGGGGGFFGGGGGGGGFGGGGHGFFFFHHHFHHHHHGGGGGGGHHFGGCGGDGGGGCGGGFGGGGHF?GGGHHGFHGHHHHHHHGHEHHHHHHHGHHHHGHHGFEGEGFEGFGHGHHFGGGGGACGFE?HHHGGGGGHGGGGGGGEGGFFFBFFFAAAAA
@M02197:105:000000000-AN6RF:1:1102:16763:3142 1:N:0:1
AGCGAACCTGTTTCCTCCGCTTATTGATATGCTTAAGTTCAGCGGGTAGTCCTACCTGATTTGAGGTCAAATATGATGCAAGGTTTTGTCCGAAGACCATTGTAAGCGGACTTTGAGGGTCGGACGACAGCGCAACGTCATTATCACACTGATGTCCGGAAGCCAAAGGTTGAATTCCGCTGATGCATTTGAGAGGAGCCGACCTTCGCCAGCACGCTCCAAGTCCAAGCCCCGAATAGAAACAAATCGATTCGGGGTTGAGAATTTAATGACACTCAAACAGGCATGCTCCTCGGAATACCAAGGAGCGCAAGGTGCGTTCAAAGATTCGATGATTCAC
+
CCCCCCCCFFFFGGGGGGGGGGGHHHHHHHHHHHHHHHHHHHHGGGEGGHHHHHHHHHHHHHHHGHHHHHHHHHHHHHHHHHGHHHGHHHHGGGGGHHHHHHHGHGHGGGGGHHHHGGGGHGGGGGGGGGHGGGGGGHHGHHHHHHHHHHHHHHHHHGGGHHHHHHGHHHHHHGGGGGHHHHHGHHHHGHHHHHGGGGGGHHGGGGGGHHGGGGGGGHHHHHHHFFGGGGGHHHHHHHHHGHHGHHHHGGGGGGGGHGHHHHHFHHHHHHHHGFGGGHHHHHHHHHGHGGGGGHHHHFHFFHHGGGGGGHHHHGGGGHGGGGGGGEFBFFFFFFF@CCBB
@M02197:105:000000000-AN6RF:1:1102:9845:3620 1:N:0:1
AGCGAACCTGTTTCCTCCGCTTATTGATATGCTTACTTCCTCAAATGACCAAGATCCTCCGCTTATTGATATGCTTACTTCCTCTAAATGACCAAGATCCTCCGCTTATTGATATGCTCCTCCGCTTATTGATATGCTTAAGTTCAGCGGGTACCCCTACCTGATCCGGGGTCAAACTTAGAAAGTTGGGGGTGGCTGGCAAGCACGCACCGAGACCCTGTAGCGAGGAGTATTACTGCGCTTAGGCAGCGATGCAACCGCCACTGATTTTAAGACCGATCAGAACTGATGCGGTCCAATACCAAGCAGAGCTTGAGTGTTGTACTGACGCTCGAACAGGCATGCCCCGCGGAATACCACGGGGCGCAATGTGCGTTCAAAGATTCGATGATTCAC
+
AABBBBBBF?DFGGGGGGGGGGGHHFHHGHHHHHHHHHHHHHHHHHGHGHHHHGHHGHHHEGGGGHHEGGHGDGHHGHHHGHHHHHGHFEHHGHHHFHHFFHG>EAE1GEB444BFH4F?3GE/EFAAGDGHD4D4FHHHGEHF3GFBF?D<BGGHHCFFCBF$3F%0#>?>BGH#1FD0D09%C<0DHGGCC#A.09#CF;.9:GGGAGG/.:9;E?B9F;FB9F@BD;*0F9;;---//;0::.....;00;--CGGEF<11FG>11HFHGGDGGGF1HFHHHHFFDD?@2G2HGDB22DB2G?BGHFF3?BFFF/HBHHHHCGGGCGHGGHHGHGHHEHGGGGEFFGHHHFG2?GFCFGECEGFHGGGGFHFFGFGGGGGBFFFFFFFBBABB
@M02197:105:000000000-AN6RF:1:1102:19642:3487 1:N:0:1
AGCGAACCTGTTTCCTCCGCTTATTGATATGCTTAAGTTCAGCGGGTAGTCCTACCTGATTTGAGGCCAGATTGTCAAGAAGTGACCGCCACCCAAAGGGCAAGTCGGGGTGAGGCGCGGAAGCGAGCAAGACCGATCGAAGGCGAGGGAAATACAACGCCAAAGGTGCTAGCCGCAAGATACGGGCCAAACCGATGATTTTAAGGGGAGCCGCCTCACAGCAGCAAAAGCCCCCAACTCCAAACCGCAGCGGGCGCGAACCCGAGGGTTTGATGATATCAAGACACTCAAACAGGCATGCCCTCCGGAATACCAGAGGGCGCAAGGTGCGTTCAAAGATTCGAT
+
BBCCCCCCFFFFGGGGGGGGGGGHHGHHHHHHGHGHHHHHHHHGGGGGGHHHHHHHHHGHHHHHGHGGHHHHHHHHHFHHHHGHHHHGGGGGHGGHHHHGGGGGHHGGGGCFHHHGGGGGGGGHGGGGGHHHHHGGGGGGHGGHGFFGGGGGGGGGGGGGGFFFFFFFFFFFFFFFFGGGFFFGGGGGGGGGGGHHHHGFFFGHGGGGGGGGGHFGFHHGHFFFHHHHGGGGGHHGFGBGGGGGGGGGGGGGFE?GGHGHGGGHHGGHHHHHHHHHHHFHHFGFHGGHHHFBHHFFFHGGGGGEGHHHHHHHHGHHGGGGGHHGGGGGCFGBGBFFFACBBABBB
@M02197:105:000000000-AN6RF:1:1102:8910:3824 1:N:0:1
AGCGAACCTGTTTCCTCCGCTTATTGATATGCTACCTTACTTCCTCTAAATGACAAAGATCCTCCGCTTATTGATATGCTTAAGTTCAGCGGGTAGTCCTACCTGATTTGAGGTCAAATATGATGCAAGGTTTTGTCCGAAGACCATTGTAAGCGGACTTTGAGGGTCGGACGACAGCGCAACGTCATTATCACACTGATGTCCGGAAGCCAAAGGTTGAATTCCGCTGATGCATTTGAGAGGAGCCGACCTTCGCCAGCACGCTCCAAGTCCAAGCCCCGAATAGAAACAAATCGATTCGGGGTTGAGAATTTAATGACACTCAAACAGGCATGCTCCTCGGAATACCAAGGAGCGCAAGGTGCGTTCAAAGATTCGATGACTCAC
+
3A>AABBDFFFFGGGGGGGFGGGHHGFHHHHHHHHHHHGHHHHHHFHHGHHHHHFHHGHHHHHHHGGGGEHHHHHHHHHHHHGGHHEHHHGGGGGEHGGGHHHHHEFHHHHGHHHHFHFHHHHHHHHHHGGHHGHHFFDDFGGHHHHHHHHEGHFCGFGHA1FFHGGFCC<<FDCGGHGECGGGFGEGBFGFGGGGGGBFFFFFDDFGGHFGFBGCFCCFFFFGGGFGHHGFFFDF10HFHEAGGCCGGA/A/CABDF/C/CFGG1FFFEHGCGGGCE0EFFHHHHHHGHGHGFF>FE?GGGHGFGGFBGGEFF2HHHGDDCGHEHGA1FHGGHGGGGCCHDFGFFFGFAG0EA0ACGHHGE00A1BFFGGB1B11CFBB1DA1111
@M02197:105:000000000-AN6RF:1:1102:16916:4064 1:N:0:1
AGCGAACCTGTTTCCTCCGCTTATTGATATGCTTAAGTTCAGCGGGTAGTCCTACCTGATTTGAGGTCAAATATGATGCAAGGTTTTGTCCGAAGACCATTGTAAGCGGACTTTGAGGGTCGGACGACAGCGCAACGTCATTATCACACTGATGTCCGGAAGCCAAAGGTTGAATTCCGCTGATGCATTTGAGAGGAGCCGACCTTCGCCAGCACGCTCCAAGTCCGAGCCCCGAATAGAAACAAATCGATTCGGGGTTGAGAATTTAATGACACTCAAACAGGCATGCTCCTCGGAATACCAAGGAGCGCAAGGTGCGTTCAAAGATTCGATGATTCAC
+
CCCCCCCCFFFFGGGGGGGGGGGHHHHHGHHHHHHHHHHHHHHGGGGGGHHGHHHHHHHHHHHHGHHHGHHHHHHHHHHHHHGHHHGHHHHGGGGGHHHHHHHHHHHGGGGGHHHHGHGGHGGGGGGGGGHGGGGGGHHGHHHHHHHHHHHHHHHHHGGGGGHHHHGHHHHHHFGGGGHHGHHHHHHHGHHGHHGGGGGGHHGGGFGGFFGGGGGHHHHHHGFFGGHGGGGHHHHFHHHHHHHGHGGHGGGGGGGHHHHHHHHHHHGFHFHHHHGHHHHHGHHEGHGHGGGGGHHFHHHFHFHHGGGGGHHFFFEGGFFGGGGGGGGGFFFFFFFB@BBB
@M02197:105:000000000-AN6RF:1:1102:21048:4706 1:N:0:1
AGCGAACCTGTTTCCTCCGCTTATTGATATGCTTGTTACTTCCTCTAAATGACCAAGATCCTCCGCTTATTGATATGCTTACTTCCTCTAAATGACCAAGATCCTCCGCTTATTGATATGCTCCTCCGCTTATTGATATGCTTACTTCCTCTAAATGACCAAGATCCTCCGCTTATTGATATGCTTAAGTTCAGCGGTTATCCCTACCTGATCCGAGGTCAAACTTAGAAAGTTGGGGGTTGCTGGCAAGCACGCACCGAGCCCCGGTAGCGAGGATTTTTACTACGCTTAGAGCACGATGGCACCGCCACTGATTTTAAGACCGATCAGAACTGATGCGGTCCAATACCAAGCAGAGCTTGAGTGTTGTACTGACGCTCGAACAGGCATGCTCCTCGGAATACCAAGGAGTGCAAGGTGCGTTCAAAGATTCGATGACTCAC
+
BCCCCDBCFFFFGGGGGGGGGGGHHHHHHHHHHHGHHHHHHHHHHHHHHHHHHHHHHGHHHHHHGGGGGHHHHHHHHHHHHHHHHHHHHHHHHHHHHGEGFHHHHHHGGGGGHHHEHHHHHHHFHHHGGGGGHHHFHHHHHHHBHHHGHHHHGHHHFHHHHGH0GHHHGFGGGGFHGEDGFHHGHHGFGGGGHHHGCFCAGHGHHEGH;HHHEHHGCFDHFGFGG9FFBFBCB:FGD;....//9.00;...9-99--.;--A:-/-..<.00</.000G<.@<.CF<11GD..??/?11?><>GGGHGFGHHHFHHHHGGGGGHHFGHHHHHGGGGGGFHFFHHHHGGHHHHHGHHEHFHFHGHHHHHHHGFGGGEFHGHFHHHHHGGHHGGGGGHFHHHHDHHHHHHHDHHHHGGGCGFGCGGGGGGGFFFFFFFFBBBBB
@M02197:105:000000000-AN6RF:1:1102:16100:4672 1:N:0:1
AGCGAACCTGTTTCCTCCGCTTATTGATATGCTCCCCCGCTTATTGATATGCTTACTTCCTCTAAATGACCAAGATCCTCCGCTTATTGATATGCTTAAGTTCAGCGGGTAGTCCTACCTGATTTGAGGTCAAATTGTCAGAAGCTGTCTCAAAAGAGACCCTTTAGAAGCTGAACCCCATTTATAAAGCTGCTCTTCACAAATGGCGTAGATAATTATCACACCAAAGCAAGGCAACAAAGGTCCCGCTAATGCATTTCAGGAGAGCCGACTTCTGAGAAGCCCGCATACTCCCACATCCAAGCCTGATCAACAGAAAAAGCTGAAAAGGTTGAGAATTTCATGACACTCAAACAGGCATGCTCCTCGGAATACCAAGGAGCGCAAGGTGCGTTCAAAGATTCGATGATTCAC
+
AAABBCCCFFFFGGGGGGGGGGGHGHHHHHHHHGHGGGGGGGGHHHGHDHHHHHHHHHHHGHHGHHHHHHHHHHHHHHHHHGGGGGHHHHHHGHHHHHHHHHHHHHGGGEEGHHHGHHHHHFHHHFHGHHHHHFHHHHHHHHHGHHHHHHHHFFHFEHEHGHHHHHHHHGHHFGHHHGGGHHHHHHHHHHGHHHHGHHHHHGHHHGHGGGGGGGGGGGGGGGHGHHGHHHGHHGHGFHHFHGCDGGGHHHHHHHHFGCFGHFHHGGGGFHGG>HHBHHHHGGGGEFFHHGGHGGHGHHHGGHHHHHHGHHHHHHHHHHHHHHHHHHHHHHHHHHHHGGFFBHHHHHHHGHHHHHHGHHHGHFDGGGGFHFHGGEGHHGFFGGGHHHGGGGGHGGFGGGGGGGBFFFFFFBBBAB
@M02197:105:000000000-AN6RF:1:1102:18974:4500 1:N:0:1
AGCGAACCTGTTTCCTCCGCTTATTGATATGCTTAAGTTCAGCGGGTAGTCCTACCTGATTTGAGGTCAAAAGTCAATAAGGAAGACGCCAAAAAAGGCGTCGACGCATTAGAGGCACGGCGCCATTCATTCATGCACTTCAGCGAACGGCGATCATTATCACGCCAAAAGCCTTGTCATGCAAAGTCGAAAGTCGACCGCAAGCCGATTCATTTCAGGAGAGCCCGAGTCCCAGACTGTCGTCCAGGTCTCCGGCAGCCCCCAGTATCCAAGCACCCTATCGAAGCTAATCGAGAGGGGTTGAGAATTTACTGACGCTCAAACAGGCATGCTCCTCGGAACACCGAGGAGCGCAAGGTGCGTTCAAAGATTCGATGATTCAC
+
AABBADBDFFFF5GGGFFGGGGGFHFHFHHHCHFHFHDGHHFFGGFFGGHHHHHHHHHHHHHGDFHHHHHHGGBGFHHGFDHHHGFHGGGG?BGH/EEHGGEGGCGGCFGBGFGHGCFDCC@GG.FHHHHFHEHHHHFHHHFFGGCC@CGGGGGEDGEFGGFFGG9GGFGEFGBFFFFFFFFFBFFBF?EEFFBFFFFFFFA@FFFFFFFFBF0FGFGGFGEDEFFFEHHFHFG<<<---CF0HHFFFCGDA/GFF?@DCHHG?F2G?E3F3//BACE/GAEEHEHFEFHFGG1FGEDFEGBHHHHHD4F4EE?1?F1GFBFGGHFFHFEHGGCEEE5B2EEACDFFEEGGGFFF42GEEF4BDGDGGE444FD5BD@3AAA3
@M02197:105:000000000-AN6RF:1:1102:20010:4820 1:N:0:1
AGCGAACCTGTTTCCTCCGCTTATTGATATGCTTAAGTTCAGCGGGTAGTCCTACCTGATTTGAGGTCAAATATGATGCAAGGTTTTGTCCGAAGACCATTGTAAGCGGACTTTGAGGGTCGGACGACAGCGCAACGTCATTATCACACTGATGTCCGGAAGCCAAAGGTTGAATTCCGCTGATGCATTTGAGAGGAGCCGACCTTCGCCAGCACGCTCCAAGTCCAAGCCCCGAATAGAAACAAATCGATTCGGGGTTGAGAATTTAATGACACTCAAACAGGCATGCTCCTCGGAATGCCAAGGAGCGCAAGGTGCGTTCAAAGATTCGATGATTCAC
+
AABBCBBCFFFFGGGGGFGGGGGHFHHHHHCFFHHHGHHHHHHGGGFEGHHFHHHHGHHHHHHHGHHHHHHHGHHHHHHEHHGHHHGHHHHGGGGGHHHHHGHHHHHGGGGGHHHHGHEEHGGGGGGGGGHGGGGGGHHGGHHHHHGHHHHHHHHHHGGGGGGHHHHHHHHHHFFGGGFHGHHHGGGGGGGGGGGGFDGGGFGFFGGEFHFFFFGHHFEGGHHHFFHGFFFGGHHGFGFEHHHGFFFEF?/CGGDGCGHGHHHFHHGFFBHHGBGHHHGFGBCFFBHEDEEAEFF5FBB3FFHHCEECCHHGHFGFGFFGGGFGGGGGFFFFFFFBAAA@
@M02197:105:000000000-AN6RF:1:1102:21209:4965 1:N:0:1
AGCGAACCTGTTTCCTCCGCTTATTGATATGCTTAAGTTCAGCGGGTATCCCTACCTGATCCGAGGTCAACCTAGAAAAATTTGGGGTTGCTGGCCAGCATCTCTCAAGACCCTATAGCGAGAAAATTACTACGCGTAGGGCTTAAGAGCACCGCCACTAGTTTTAAGGCCCGCCAGACGGCGAAGCCCAACACCTAGCTAGGCTAGATTGGTATGAATGACGCTCGAACAGGCATGCCCCCCGGAATACCAGGGGGCGCAATGTGCGTTCAAAGATTCGATGACTCAC
+
BCCCCDDDFFFFGGGGGGGGGGGHHHHHHHHGHHHHHHHHHHHGGGGGHHHHH;HHHHH<H:HGG::0H<H<<H:HHGH;HH,HHGGGG;<<HHGHH:GHHHHHH:H;H%HH::HHHHH;G&GGHHHH<HH<HGGG;:GGGHH:H;HH<H<HHGGGGGHGHHHHHHHHHHHGGGGGGGGGGGGGGHGHHFGGFHHHHGHFGHHHHHHHHHHHFHHHHHGGGGGHGGHHFHGHHGHGGGGGGGHHGHHHHHGGGGGGGGHHHGGGEGHGGGGGGFGCGFFFFFFFBBBA?
@M02197:105:000000000-AN6RF:1:1102:11388:5059 1:N:0:1
AGCGAACCTGTTTCCTCCGCTTATTGATATGCGAGGGTTACTTCCTCTAAATGACCAAGGTCCTCCGCTTATTGATATGCTTAAGTTCAGCGGGTATCCCTACCTGATCCGAGGTCAAACCTAGAAAGTTGGGGGTTGCTGGCAAGCACGCACCGAGACCCTGTAGCGAGGAGTATTACTACGCTTAGAGCACGATGGCACCGCCACTGATTTTAAGACCGATCAGAACTGATGCGGTCCAATACCAAGCAGAGCTTGAGTGTTGTACTGACGCTCGAACAGGCATGCCCCGCGGAATACCACGGGGCGCAATGTGCGTTCAAAGATTCGATGACTCAC
+
BBBBBBDBFFDFFGGFDGGCEEGHDHHHGHFHGDAGCGHHHHHGHFGHHHFFFGFFG1GEGFGHHHGEGGGHHHHHHHHHHHHHFGGHHGFGGG>EGHHHHHHHHHH<HHG9G99:HFFGF:HHFFGG;<GHGGGG:G:HGHGHF9H<HCG:DGGGC)FG;;HGHH:G;?BA8;4FGFG:;FD9GG;G;GG;GF7EEFFFFFFCFGHFHHHGFHHGGFFBGFFGFBFGFHGFFFFHFFFGHHGGDFGGDDGFCGGFEHHGHHG?F4HEADGGGGCEFHFEDG31G@>@EEA13EFGFAA?E?GGGEECHFGDCEEEGGDGFFGGCG4CCBD5DDAAAAB
@M02197:105:000000000-AN6RF:1:1102:19894:5113 1:N:0:1
AGCGAACCTGTTTCCTCCGCTTATTGATATGCTTAAGTTCAGCGGGTAGTCCTACCTGATTTGAGGTCAAATATGATGCAAGGTTTTGTCCGAAGACCATTGTAAGCGGACTTTGAGGGTCGGACGACAACGCAACGTCATTATCACACTGATGTCCGGAAGCCAAAGGTTGAATTCCGCTGATGCATTTGAGAGGAGCCGACCTTCGCCAGCACGCTCCAAGTCCAAGCCCCGAATAGAAACAAATCGATTCGGGGTTGAGAATTTAATGACACTCAAACAGGCATGCTCCTCGGAATACCAAGGAGCGCAAGGTGCGTTCAAAGATTCGATGATTCAC
+
ACCCABCCFFFFGGGGGGGGGGGHHHHHHHHHHHHHHHHHHHHGGGGGGHHHHHHHHHHHHHHHGHHHHGHHHHHHHGGHGHGGHHGHHHHGGGGGHHHHHHHHHHHGGGGGHGHHGFGGHGGGGGGGGGHGGGGGGHHGHHHHHHHHHHHHHHHHHGGDHHHHHHHHHHFHHHGGGFHGGGGGGFGGGGGHHHGGGGGFGGFFFFFFFHGGGGGHGHFGHHHHGGHGFFFHHGHHFHGHHHHGHGHHFFEEGGGHGEBHHHHFGBHHHFGHGGAFFHHHHHHHHHHECGFGGGHHHHHFHHHGGGGGGHHHHGGGGHGGGGGGGFGF4FFFFFFBBABB
@M02197:105:000000000-AN6RF:1:1102:14505:5305 1:N:0:1
AGCGAACCTGTTTCCTCCGCTTATTGATATGCTTACTTCCTCTAAATGACCAAGATCCTCCGCTTATTGATATGCTTACTTCCTCTAAATGACCAAGATCCACCGCTTATTGATATGCTTAAGTTCAGCGGGTAGTCCTACCTGATTTGAGGTCAAATATGATGCAAGGTTTTGTCCGAAGACCATTGTAAGCGGACTTTGAGGGTCGGACGACAGCGCAACGTCATTATCACACTGATGTCCGGAAGCCAAAGGTTGAATTCCGCTGATGCATTTGAGAGGAGCCGACCTTCGCCAGCACGCTCCAAGTCCAAGCCCCGAATAGAAACAAATCGATTCGGGGTTGAGAATTTAATGACACTCAAACAGGCATGCTCCTCGGAATACCAAGGAGCGCAAGGTGCGTTCAAAGATTCGATGATTCAC
+
CBBCCCCCFFFFGGGGGGGGGGGHHHHHHHHHHGHHHHHHHHHHHHHHGHHGHHHHHHHHHGGGGGHHHFHHHHHHHGHGHHHHHHHGGHHGHHHHHHHHHGHHGGGGGHHGEHHHHHHHHHGHHHHGHGGG><FGHHHHHHHHFHHHHGGHGHHHHHHGHHHHHHHHGFHHGHHHHGCGGGHHHHHHHFGHGGGGGGHHHFGFGEGGGGGGGGGGGFGGGGFFGFGGGGGGFGGFFC9;ABBGGGHFFFHFHFGCHHHGGDCDG0HHHHHHGHEHHHGBGGGGCFHHEC?@GGGHGGDDGHHFEGFHHBGGHFEE/FHHHG4HHHHHHGHHFEFFEEGGGHHHHHEHHFHGFHHGGHHFGHEHHHFHHHHHHHGCGEDFFHHGHCHHHHGEEGCHFFHGGGGHGGGGGGGGGGFFFFFFFB@BAA
@M02197:105:000000000-AN6RF:1:1102:19425:5288 1:N:0:1
AGCGAACCTGTTTCCTCCGCTTATTGATATGCTTAAGTTCAGCGGGTAGTCCTACCTGATTTGAGGTCAAATATGATGCAAGGTTTTGTCCGAAGACCATTGTAAGCGGACTTTGAGGGTCGGACGACAGCGCAACGTCATTATCACACTGATGTCCGGAAGCCAAAGGTTGAATTCCGCTGATGCATTTGAGAGGAGCCGACCTTCGCCAGCACGCTCCAAGTCCAAGCCCCGAATAGAAACAAATCGATTCGGGGTTGAGAATTTAATGACACTCAAACAGGCATGCTCCTCGGAATACCAAGGAGCGCAAGGTGCGTTCAAAGATTCGATGATTCAC
+
BBBBBDDBFFFFGFGGGGGGGGGHHHGHHF5GHHHHHHHHHGHGGGECGHHHHFHHHHHHHGHHGGFHHBGHEGHDGGHBHHGHHHGHHHHGGGGGHHGHHHHHHHHGEFEGHHHFGHGFGGGGGGGG@FHGGGCGGHGGHHGHHHHHHHHHHHHHHGGGGGHHHFHHHGHGFEFGGGHGGHHHGGGGGGHGHHGGGGGGGFFFFFGFFGFFFFFHFGFHHFGFGGHGGFFFHHGHEHHHHHHGHFGACGGGGGGHHFHHHFHG1G2GHFHGFGFAFHGGGGGFHFFGGEAEGHHHGGFFFGGG?GGEEFFHHEECE1GEDGFGFEFA>1FFFFFA1A>1
@M02197:105:000000000-AN6RF:1:1102:12391:5527 1:N:0:1
AGCGAACCTGTTTCCTCCGCTTATTGATATGCTTAAGTTCAGCGGGTAGTCCTACCTGATTTGAGGTCAAATTGTCAGAAGCTGTCTCAAAAGAGACCCTTTAGAAGCTGAACCCATTTATAAAGCTGCTCTTCACAAATGGCGTAGATAATTATCACACCAAAGCAAGGCAACAAAGGTCCCGCTAAAGCATTTCAGGAGAGCCGACTTCTGAGAAGCCCGCATACTCCCACATCCAAGCCTGATCAACAGAAAAAGCTGAAAAGGTTGAGAATTTCATGACACTCAAACAGGCATGCTCCTCGGAATACCAAGGAGCGCAAGGTGCGTTCAAAGATTCGATGATTCAC
+
BCCCCCCCFFFFGGGGGGGGGGGHHHHHHHHHHHHHHHHHHHHGGGGGGHHHHHHHHHGHHHHHGHHHHHHHHHHHHHHGHHHHHHHHHHHHHGHHHGHHHHHHHHHGGHHHHHGGHHHHHHHGHHHHHHHHHHHHHGHHHHHGGGFGHHHHHHHHHFHHGHHHHHHHHHHHHHHHHGHHHHHGGGGG1HGHHHHHHHHHGHGHHHHGHGGGHHHHGGGGGGHHGGGHGHHHHHHGGHHHGHHHHEGHHHHHHHHHHHHHHHHGHGHHHHHHGDDF5EHHHHHGGHHHHHGHHGBHHHGGGGGHHHHHHHFCHCDECGGHHHHGGGGHGCGGGGGGGGFFFFFFFCCCCC
@M02197:105:000000000-AN6RF:1:1102:25234:5517 1:N:0:1
AGCGAACCTGTTTCCTCCGCTTATTGATATGCTTAAGTTCAGCGGGTATCCCTACCTGATCCGAGGTCAAACTTAGAAAGTTGGGGGTTGCTGGCAAGCACGCACCGAGACCCTGTAGCGAGGAGTATTACTACGCTTAGAGCACGATGGCACCGCCACTGATTTTAAGACCGATCAGAACTGATGCGGTCCAATACCAAGCAGAGCTTGAGTGTTGTACTGACGCTCGAACAGGCATGCCCCGCGGAATACCACGGGGCGCAATGTGCGTTCAAAGATTCGATGACTCAC
+
CBCCCCBCFFFFGGGGGGGGGGGHHHHHHHHHHGHHHHHHHHHGGGGGHHHHHHHHHHH;HHHGGGGHHHHHHHHHHHHH;<HHGGGEGGHHHGGHHGH<HGG;GGGGGGGGHHHHHGHGGGGG8FHHHHHH<HGGG8GHHHHHHGFEGGHHHGGHGHHHHHHGHHHGGGGGGGHHHHHHHHGGGGGHHHHHHHHHGHGGHHGHHHFHFGHGGHHFGGGGGGGGGHHGHHHGHHHGHGGGGGGGHHHHGHEEA2GGGGGFHFHGGGGGHGGGGGGGGGGFFFFFFFBBA>3
@M02197:105:000000000-AN6RF:1:1102:15743:5570 1:N:0:1
AGCGAACCTGTTTCCTCCGCTTATTGATATGCTTAAGTTCAGCGGGTAGTCCTACCTGATTTGAGGCCAGATTGTCAAGAAGTGACCGCCACCCAAAGGGCAAGTCGGGGTGAGGCGCGGAAGCGAGCAAGACCGATCGAAGGTGAGGGAAATACAACGCCAAAGGTGCTAGCCGCAAGATACGGGCCAAACCGATGATTTTAAGGGGAGCCGCCTCACAGCAGCAAAAGCCCCCAACTCCAAACCGCAGCGGGCGCGAACCCGAGGGTTTGATGATATCAAGATACTCAAACAGGCATGCCCTCCGGAATACCAGAGGGCGCAAGGTGCGTTCAAAGATTCGATGATTCAC
+
BABCCCCCFFFFGGGGGGGGGGGHHHHHHHHHHHHHHHHHHGHGGGEFGHHHHHHHHHHHHHHHGGGGGHHGHHHHHHHHCHGHGHHGGGGGHGGHHHHGGGGGGHGGGGGGFHHGGGGGGGGHGGGGFHHGHHGGGGGGFFGHHGGGGGGGGGGGGGGGGFGFGGFFGGGFFFFFGGGGFFFGGGFFGGGGGGGGGGGGFHHHGGGFGGGFFFHGHFHHHHHFFGHHGGFGGHHHHGFGGGGFGGGECGGGGGGGGGGHGEEHGGGHHHFGHHHFHGFHHHHGFEEEHHHHHHHFHHGDE?GGGHHHFGFHHHHHGGGGGHHHHGGGGHFFBGGGGGGGFFFFFFFBBBBB
@M02197:105:000000000-AN6RF:1:1102:24852:5788 1:N:0:1
AGCGAACCTGTTTCCTCCGCTTATTGATATGCTTACTTCCTCTAAATGACCAAGTTCCTCCGCTTATTGATATGCTTACTTCCTCTAAATGACCAAGGTCCTCCGTTTATTGATATGTTCCTCCGCTTATTGATATGCTTAAGTTCAGCGGGTATCCCTACCTGATCCGAGGTCAAACTTAGAAAGTTGGGGGTTGCTGGCAAGCACGCACCGAGACCCTGTAGCGAGGAGTATTACTATGCTTAGAGCACGAGGGCACCGCCACTGATTTTAAGACCGATCAGAACTGATGCGGTCCAATACCAAGCAGAGCTTGAGTGTTGTACTGACGCTCGAATAGGCATGCCCCGCGGAATACCACGGGGCGCAATGTGCGTTCAAAGATTCGATGATTCAC
+
ABBBADBDFFFFGGGGGGGC?EGHHHGHBHHFHCFHHHHHGGHHHHHHHHHHFHHHHHHFHGGGGGHHHHHGHHHHHHHHHGHHHHFHHHHHHHHGHGHHHHFFGHHHHHHGBGHHHHHHHHHFGFGGGHHHHHGGHHHHFFGHHHHHEGG?@DHHHHHHFGGGC;FGHDCGG:HGHFG8HE:GHCDGFHG.A@CFG:HHDHGEGGG;G9G3GFA9EFGGGFFFFFADF92BFBB0000B/00000..C;-C//:--CGGEHHFDGF>1GHHHGGDGGHHHHHHHGFGGGGGGHFHBHGF1HGHGBDHHHHGHHGHGGHHEGF4HGGGEE1HHHHHHHHHHHHGE?E?CGFGGDD5FEAAEECGCCGHHHGEGEFFGGFGG5GGFBFFFDDD@BBAA
@M02197:105:000000000-AN6RF:1:1102:8128:5965 1:N:0:1
AGCGAACCTGTTTCCTCCGCTTTTGATAGGCTTAAGTTCAGCGGGTAGTCCTACCTGATTTGAGGTCAAATATGATGCAAGGTTTTGTCCGAAGACCATTGTAAGCGGACTTTGAGGGTCGGACGACAGCGCAACGTCATTATCACACTGATGTCCGGAAGCCAAAGGTTGAATTCCGCTGATGCATTTGAGAGGAGCCGACCTTCGCCAGCACGCTCCAAGTCCAAGCCCCGAATAGAAACAAATCGATGCGGGGTTGAGAATTTAATGACACTCAAACAGGCATGCTCCTCGGAATGCCAAGGAGCGCAAGGTGCGTTCAAAGATTCGATGATTCAC
+
AAB@ADD?FFFFBFDGG42EAEFHG2BF5B3BFFF5GDF55FEA2FEEGHBGHCFFB3GFAFFEH3FGFGFGBDGFEDGFGF3FGAGGBGEEEEGBG1F3?FGG9:E/9>EGHFH#9?C0@FC5BAA=DHCDCACGB>FCDHFBDBGC9D;;DDGHG9GEGGAGCC/CGHGFGGGGFFDGD?FFFGFHHGFFFFD9-9>@?@BD/BAAFCD?CABBFFFFFFBF/B<9E?AF??BBBBB043FFF3E/?>//1>?EHHHGF5D5HHHHFFGAAEFHHFGFFF3DFCEA?E0DGGFFFB33F5B2EAGCHHFGEFEFHGFFGF55CGGFFFD5FDAA3AA
@M02197:105:000000000-AN6RF:1:1102:13727:5989 1:N:0:1
AGCGAACCTGTTTCCTCCGCTTATTGATATGCTTAAGTTCAGCGGGTAGTCCTACCTGATTTGAGGTCAAATATGATGCAAGGTTTTGTCCGAAGACCATTGTAAGCGGACTTTGAGGGTCGGACGACAGCGCAACGTCATTATCACACTGATGTCCGGAAGCCAAAGGTTGAATTCCGCTGATGCATTTGAGAGGAGCCGACCTTCGCCAGCACGCTCCAAGTCCAAGCCCCGAATAGAAACAAATCGATTCGGGGTTGAGAATTTAATGACACTCAAACAGGCATGCTCCTCGGAATACCAAGGAGCGCAAGGTGCGTTCAAAGATTCGATGATTCAC
+
CCCDDCDCFFFFGGGGGGGGGGGHHHHHHHHHGHHHHHHHHHHGGGGGGHHHHHHHHGHHHHHGGHHHHHHHHHHHHHHHHHGHHHGHHHHGGGGGHHHHHHHHHHHGGGGGHHHHGGGGHGGGGGGGGGHGGGGGGHHGHHHHHHHHGHHHHHGHHGGGHHHHHGHHHFHHHGGGGGHHHHGHHHHHHHHHHHGGGGGGHFGGFFGGGHGGGGGHHHHHHHHFGGHGGGGFFHHFDHHHHHHGHHGGDGCGGGGHHHHHHHHHHG5GGFFHEHGFHHGHHFHHHHHHGGGGGHHFHHCHGHHCDDCGGGHHHGGFGHGGGBGGGEGGFBFFFBFABAAB
@M02197:105:000000000-AN6RF:1:1102:20398:6172 1:N:0:1
AGCGAACCTGTTTCCTCCGCTTATTGATATGCTTAAGTTCAGCGGGTAGTCCTACCTGATTTGAGGTCAAATATGATGCAAGGTTTTGTCCGAAGACCATTGTAAGCGGACTTTGAGGGTCGGACGACAGCGCAACGTCATTATCACACTGATGTCCGGAAGCCAAAGGTTGAATTCCGCAGATGCATTTGAGAGGAGCCGACCTTCGCCAGCACGCTCCAAGTCCAAGCCCCGAATAGAAACAAATCGATTCGGGGTTGAGAATTTAATGACACTCAAACAGGCATGCTCCTCGGAATACCAAGGAGCGCAAGGTGCGTTCAAAGATTCGATGATTCAC
+
CCCDCDDDFFFFGGGGGGGGGGGHHHHHHHHHHHFHHHHHHHHGGGGGGHHHHHHHHGFHHHHHGHHHHHHHHHHHHHHHGHGGHHGHHHHGGGGGHHHHHHHHHHHGGGGGHHHHGHGGHFFGGGGGGGHGGGGGGHHGHHGHHHHHHHHGGHHHHGGHHGGHHHHHHHHHHGGGGGHHHHHHHGHGHHHHHHGGGGGGHHGGGGGGGHGGGFGHHHHHHHHGGGHGGGFFGHHHFHHHGHHGHHHHGGGGGGGHHHHHHHHHFGFHHFHHHHGHHGHHHGHHHHHHGGGGGHHHHHHHHGHGEECGGHHHHGGGGGGGGGGGGGGGFFFFFFFCCCBC
@M02197:105:000000000-AN6RF:1:1102:12591:6333 1:N:0:1
AGCGAACCTGTTTCCTCCGCTTATTGATATGCTTAAGTTCAGCGGGTATCCCTACCTGATCCGAGGTCAACATTTAGAAATTTAGTTAAGACTGGTGCCCAACTTCCATCATTGCGACATCTGTGCGCTTGTGGTTATCGGTTACCATCGCTAATTTTTAGGCATGCCCTTACAGCAGTGCCCAACATCAAACCTAAGCTTGAGGGGTGTAATGACGCTCGAACAGGTATGCCCTTCGGAATGCCAAAGGGCGCAATATGCGTTCAAAGATTCGATGACTCAC
+
BBABABBBFFFFGGGGGGGGGGGHFFDHHHHGH5DDGFHHHHHGGGGGHFHFHHHHHGHHHHHGGGGEHFHGHHGGHGHHHHHHHHHGHGHHHHGHHHHHHHGHHHHHHHHHHHHHHGGGHHGHHHGHHHGHHHHGHHHHGGGHHHHHHHGHHHHHHHHHHHHHHHHCGHHHHHHHHGHHHHHHHHHHHHGCGHHHHHHHHGGGGHHHFFHFGGGGGHHGHHGFFGHGHGGFFFFDHHGFF3HHHFGFEDCGHHGHGGGGHGGGGGGGGGGBFFFFFFAABAA
@M02197:105:000000000-AN6RF:1:1102:26339:6233 1:N:0:1
AGCGAACCTGTTTCCTCCGTTTATTGATATGCTTAAGTTCAGCGGGTATCCCTACCTGATCCGAGGTCAAACTTAGAAAGTTGGGGGTTGCTGGCAAGCACGCACCGAGACCCTGTAGCGAGGAGTATTACTACGCTTAGAGCACGATGGCACCGCCACTGATTTTAAGACCGATCAGAACTGATGCGGTCCAATACCAAGCAGAGCTTGTGTGTTGTACTGACGCTCGAACAGGCATGCCCCGCGGAATACCACGGGGCGCAATGTGCGTTCAAAGATTCGATGACTCA
+
CCCCCCCCFFFFGGGGGGGGGGHHHHHHHHHHHHHHHHHHHHHGGGGGHHHHHHHHHHHHHHHGGGGHHHHHHHHHHHHHHHHHGG;GGGH:HHGHHGHHHGG;GGGGGGGGHHHHHHHGDGGGGGGHHHHH<HGGG/GHHHHHHGGHGGH<HGGHHHHHHHGHHHHGGGGGHGGHHHHGGGGGGGGHHFHHHHHFGHHHHHHHGHHGGFGGHHHGHHFFGGGFGHHGHHHFGFGHHGGFGGGGHFHHHFGGGFGGGGGDCFHHFFGFGGFFGGGGFBFFFFFFFAAAAA
@M02197:105:000000000-AN6RF:1:1102:24571:6333 1:N:0:1
AGCGAACCTGTTTCCTCCGCTTATTGATATGCTTAGTTCAGCGGGTATCCCTACCTGATCCGAGGTCAAACTTAGAAAGTTGGGGGTTGCTGGCAAGCACGCACCGAGACCCTGTAGCGAGGAGTATTACTACGCTTAGAGCACGATGGCACCGCCACTGATTTTAAGACCGATCAGAACTGATGCGGTCCAATACCAAGCAGAGCTTGAGTGTTGTACTGACGCTCGAACAGGCATGCCCCGCGGAATACCACGGGGCGCAATGTGCGTTCAAAGATTCGATGACTCAC
+
CCCDCCDEFFFFGGGGGGGGGGGHHHHHHHHHHHHHHHGHHHGGGGGHHHHHHHHHHHHH;HGGGGHHHHHHHHHHHHHH<HHGG;GGGH9HHGHHGHHHGGGGGGGGGGGHHHHHHHGGGGG8HHHHHHHHHGGGGGHHHHHHGGHGGHHHGGHHHHHHHHHHHHGGGGGHGHHHHHHHHGGGGGHHHHHHHGGGHGHHHHHHHHHHHHGHHHFHHHGGGGGGHHGHHHHHHHHHGGGGGGGHHHHHHHGGGGEGGGGGHHHGGGGGGGGGGGGGGFFFFFFFFABAAA
@M02197:105:000000000-AN6RF:1:1102:5179:6164 1:N:0:1
AGCGAACCTGTTTCCTCCGCTTATTGATATGCTTAAGTTCAGCGGGTAGTCCTACCTGATTTGAGGTCAAATTGTCAGAAGCTGTCTCAAAAGAGACCCTTTAGAAGCTGAACCCCATTTATAAAGCTGCTCTTCACAAATGGCGTAGATAATTATCACACCAAAGCAAGGCAACAAAGGTCCCGCTAATGCATTTCGGGAGAGCCGACTTCTGAGAAGCCCGCATACTCCCACATCCAAGCCTGATCAACAGAAAAAGCTGAAAAGGTTGAGAATTTCATGAAAATCAAACAGGCATGCTCCTCGGAATACCAAGGAGCGCAAGGCGCGTTCAAAGATTCGATGATTCAC
+
ABBBBBBBFFFFCFGGGGG2EGGGHHHHGHHHHHGDGHHHGB5EEC0ACGFEDHHHHHGHHHHHGHHHHHHHHHHHHHHHHHHGHHHGHHGFHGHHHGHHHHHHFHHGHHHFHEFG?GGHGHHGFFGFFHGHHHHHHFFGHFFB0FDFGHFFFHFHHHHHHGHHFHHHHHGHHHHHBFHBGGHFGHGGGHHHHHHHFHHGGGGGEGDFHGGFFHGBGFFGFGHHHFDFHFHFHHHBGGHHHHFHGD4HGHGHBHHFGHFFGBBEEBHGGHHGGGFFHEFHHHHHF5FCFBF353FBHGFA0GGEBF5HHHFHFGGAAEGGGHGGGCEEFCGGGGGGEFB4FFFFFFAA>>>
@M02197:105:000000000-AN6RF:1:1102:21611:6764 1:N:0:1
AGCGAACCTGTTTCCTCCGCTTATTGATATGCTTCAGTTCAGCGGGTAGTCCTACCTGATTTGAGGTCAAAAGTCAATAAGGAAGACGCCAAAAAGGCGTCGACGCATTAGAGGCACGGGACCATTCATTCGTGCACTTCAGCGAACGGCGATCATTATCACGCCAAAAGCCTTGTCATGCAAAGTCGAAAGTCGACCGCAAGCCGATTCATTTCAGGAGAGCCCGAGTCCTAGACGAGAGTCCAGGTCTCCGGCAGCCCCCAGTATCCAAGCACCCTATCGAAGCAAATCGAGAGGGGTTGAGAATTTACTGACGCTCAAACAGGCATGCTCCTCGGAACACCGAGGAGCGCAAGGTGCGTTCAAAGATTCGATGATTCAC
+
AABBBBBBFFFFGGGGGGGGGGGHHHGFHHFFHHHHFHHHHHHGGGGGGHHHHHHGHHFFHHHDEHHHHHHEHFGH5BGFHGHGHHHGGGGGHHCEFGGGGGGGGCGGGHHHHGGGHFFGDGGHHHHHHHHHGGGAFFHFHGHFFCCFDGFBCCFHHH9HGGGGGGGFFGGFFGFFFFFFEGGFGGFGFGFFFFD.FBGCFGGFFGGGHHHFGHHHHHHHFAAFGHGHFFHHHGGGHHHHHHEHHGGGGCFCHGGGGGGGHHHHFHGGHHHGGGHHGHHHGHHHHHGHFGGHHGGGGHHHHHEHGGHHHHGGGGEHGHHHHHHHHHHHGHFEACGGHHDEGGGEHHGGGGCGFBC?GGGHGBFGGGBEFCBFFFFFFBAAAB
@M02197:105:000000000-AN6RF:1:1102:22306:6700 1:N:0:1
AGCGAACCTGTTTCCTCCGCTTATTGATATGCTTAAGTTCAGCGGGTAGTCCTACCTGATTTGAGGCCAGATTGTCAAGAAGTGACCGCCACCCAAAGGGCAAGTCGGGGTGAGGCGCGGAAGCGAGCAAGACCGATCGAAGGCGAGGGAAATACAACGCCAAAGGTGCTAGCCGCAAGATACGGGCCAAACCGATGATTTTAAGGGGAGCCGCCTCACAGCAGCAAAAGCCCCCAACTCCAAACCGCAGCGGGCGCGAACCCGAGGGTTTGATGATATCAAGACACTCAAACAGGCATGCCCTCCGGAATACCAGAGGGCGCAAGGTGCGTTCAAAGATTCGATGATTCAC
+
BCCCBCCDFFFFGGGGGGGGGGGHHGHHHHHHHHHHHHHHHHHGGGEEGHHHHHHGHHHFHHGHGHGGHHHHHHHHHHHGHHHHHHGGGGGGHGGHHHGGGGGGHHGGGGGGHHHGGGGGGGGHGGGGGGHHHHGGCGFGHGGHGAFBGGGGGGGGGGGGGFFFFFFFFFFFFFFFGGFFFFFFFFFFGFFFGGGGGFFGGHHHGGGGFFGFGHHFFGHHHHHGHGHGGGEGFFFF@0CGGECCCGGGGECEE@?GEG/AGGCHHGGHHFHHHGFHHHHHHHHHGHGHHHG1GGHHHHGGGGECCGHHHHHHHHHE?GGGGHHFHEEGGHGGGGGGGEBG1FFFBFF11AAA
@M02197:105:000000000-AN6RF:1:1102:8130:7010 1:N:0:1
AGCGAACCTGTTTCCTCCGCTTATTGATATGCTTAAGTTCAGCGGGTAGTCCTACCTGATTTGAGGTCAAATTGTCAGAAGCTGTCTCAAAAGAGACCCTTTAGAAGCTGAACCCCATTTATAAAGCTGCTCTTCACAAATGGCGTAGATAATTATCACACCAAAGCAAGGCAACAAAGGTCCCGCTAATGCATTTCAGGAGAGCCGACTTCTGAGAAGCCCGCATACTCCCACATCCAAGCCTGATCAACAGAAAAAGCTGAAAAGGTTGAGAATTTCATGACACTCAAACAGGCATGCTCCTCGGAATACCAAGGAGCGCAAGGTGCGTTCAAAGATTCGATGATTCAC
+
BBBAADADFFDFGGGGGGGGGGGHHHHHHHHHHHHHHHHHHHHGGGGGGFHHHGHHHHHHHHHHGHHHHHGHGHHHHHHGBGHHHHFFHHEFHGHHHGEFGFHHHGGHHGHGHGCGDHHHHHHHHHGBEFFHHHHGGHGHDH;HGFGGGHHHHHHFHHHGHDHGGFFGHHHGFHGHHHGEGHHHGFGGHHHHHHHHHHGGHGHGHHDCGHEHFGFHGGGGGGHGDDFGGGGGFHHFGGHHGHHFHFGFHHHHHGFHF44HGHHHFEGHHHDDFEHHHGFBHGFGDGHHGHHFHFHHGAGA0?AAEFHFGFABHHHEE2EGHFGF2ECGHGGGGGGGEBGFFFFFFDABBBB
@M02197:105:000000000-AN6RF:1:1102:6461:7165 1:N:0:1
AGCGAACCTGTTTCCTCCGCTTATTGATATGCTTAAGTTCAGCGGGTGATCCTACCTGATTTGAGACCAGAAGTGAAATTGGGATGTGCCACAGAGGCAAGTTCGAAGCACACGCAGACACAACCAAACATTCCTCCTTTAGGCGACATAGCAAATGACGTATCGTGCCATGCCAGGAGAAAAACACTGCTTGGCCGCCTCCTCCCAAACAGAGAGGCGGATGCAAAGTGTCTCAAGGCGCTCATGCATTTCGGGCGGGCCTGTGCTAGGTAGCGCAGGCAGAGGCACCCATCCAGACCCCATCCGCCAAGCCGTTTCATTTAAAAACCGCTTGGGGTGGGAGATTTCATGGCACTCAAACAGGCATGCTCTACGGATTGCCATAGAGCGCAAGGTGCGTTCAAAGATTCGATGATTCAC
+
BBBAABBBFFFFGGGGBGGGGEEFGHHHHFHGHFHFGHHF5GFGGGEGGGGHHHGFHHHHHHHHGEGFFGAHHGHBDGHHGCGHFGHFHHGHFHFHFGGHGHHHGHHGGHGFHGCEGGHFHHGGGGHHHHGHHHHFHHHHHHHGG/CCDHHHHHHHHHHG..GGD/CEEFFHHGHGECC.GHHHGHHHGGHGGGBBDCCGGGGGFGFEFGGG6BBDDBFFBFFE;FFF;BF09BB.-9-0000000EE@A-@A;-:...EC<00GG0D/<<-@?FF<>111FHH?EFF/1?1FFGC/CHF@B/?EFC@E?@?F>11FDHGGHFFE>?E/FAE>EEEFFE11@@211FGGFG1DAGHGFFHHHGGHHHEFAEFBEB1CGFA1HBHGB000FEAEEEE0CF1EAB33CGGFFD@1BBA1>1A
@M02197:105:000000000-AN6RF:1:1102:8997:7233 1:N:0:1
AGCGAACCTGTTTCCTCCGCTTATTGATATGCTGGAGACCTCTTACTTCCTCTAAATGACCAAGATCCTCCGCTTATTGATATGCTTAAGTTCAGCGGGTAGTCCTACCTGATTTGAGGTCAAATATGATGCAAGGTTTTGTCCGAAGACCATTGTAAGCGGACTTTGAGGGTCGGACGACAGCGCAACGTCATTATCACACTGATGTCCGGAAGCCAAAGGTTGAATTCCGCTGATGCATTTGAGAGGAGCCGACCTTCGCCAGCACGCTCCAAGTCCAAGCCCCGAATAGAAACAAATCGATTCGGGGTTGAGAATTTAATGACACTCAAACAGGCATGCTCCTCGGAATACCAAGGAGCGCAAGGTGCGTTCAAAGATTCGATGATTCAC
+
ABCCCCCCFFFFGGGGGGGGGGGHHHHHHHHHHHHHHHGGHHHHHHHHHHHHHHHGHHHHHHHHHHHHHHHGGGGGHHGHHGHHHHHHHHHHHHHHGGGGGGHHHHHHHHHFHHHHGGHHHHHHHHHHHHHHHGHGGHHGHHHHGCGGGHHHHHGHHHGHGGGGGHHHHGHGGHGGGGGGGGGHGGGGGGGGGGGGGGGGGGGGGGGGGGGGGGFHHHGHGFFFGFGGGFGFHGFGEHHHHHHHHFHF?GGGGHFGGGGGGHHGGGGGHHHFHHHHFGGHGGGGHHHHHHHHGHHHGGHHHGGGGGGGHGFHHHFHHHHHGFGHGADEHHHHDHHGGHHHHGGGGGHHHHHHHHHHFGGGGFGHGHFGGGHGGGGGGGGGGCFFFFFFBBAAB
@M02197:105:000000000-AN6RF:1:1102:16046:7455 1:N:0:1
AGCGAACCTGTTTCCTCCGCTTATTGATATGCTTAAGTTCAGCGGGTAGTCCTACCTGATTTGAGGTCAAATTGTCAGAAGCTGTCTCAAAAGAGACCCTTTAGAAGCTGAACCCCATTTATAAAGCTGCTCTTCACAAATGGCGTAGATAATTATCACACCAAAGCAAGGCAACAAAGGTCCCGCTAATGCATTTCAGGAGAGCCGACTTCTGAGAAGCCCGCATACTCCCACATCCAAGCCTGATCAACAGGAAAAGCTGAAAAGGTTGAGAATTTCATGACACTCAAACAGGCATGCTCCTTGGAATACCAAGGAGCGCAAGGTGCGTTCAAAGATTCGATGATTCAC
+
BCCCABCCFFFFGGGGGGGGGGGHHHHHHHHHHHHHGHHFHHHGGGFGFHHHHFHGHHHHHHHHGHHHHHHGHHHHHHHHHHHHHHHHHHHHHGGHHGHHHHHHFHHHHHHHGHGGFHHHHHHHGHHHHGHHHHHHHHHHHHHHGGFGHHHHHHHHHHHHHGHHHHGHHHHHHHHHHHHHHHHHGHGHHHHHHHHHHHHHHGHGHHGHHGGGHHHHHGGGGGHGGGGGGGGHHGHHGGHHHHHGHHHHHHHHGHHHHHHHFFHHGHHGHHHHHHHFFDHHHHHHHGHHHHHHHHGHHHHHHGHG5GHHHHHHHHHGGGGGHHHHGGEGFFGGGGGGGGGFFFFFFFBBBBB
@M02197:105:000000000-AN6RF:1:1102:19940:7456 1:N:0:1
AGCGAACCTGTTTCCTCCGCTATTGATATGCTTACTTCCTCTAAATGACCAAGATCCTCCGCTTATTGATATGCTTAAGTTCAGCGGGTAGTCCTACCTGATTTGAGGTCAAATATGATGCAAGGTTTTGTCCGAAGACCATTGTAAGCGGACTTTGAGGGTCGGACGACAGCGCAACGTCATTATCACACTGATGTCCGGAAGCCAAAGGTTGAATTCCGCTGATGCATTTGAGAGGAGCCGACCTTCGCCAGCACGCTCCAAGTCCAAGCCCCGAATAGAAACAAATCGATTCGGGGTTGAGAATTTACTGACGCTCAAACAGGCATGCTCCTCGGAACACCGAGGAGCGCAAGGTGCGTTCAAAGATTCGATGATTCAC
+
ABBCADBCFFFFGGGGGGGGGGGHHGHFHHHHHHHHHHHHHHHHHHHGHHFHHHHHHHHHGGGGGHHHHHGHHGHHHGHHHGHHHGGGGGGHHHHHHHHGHHHHHHGHHHHHHHHHHHHHHHHHGFGHGHHHHGGGGGHHHHHHHHHHHGGGG:HHHHGFGGHGGCGGGGGGHGGGFGGEFGGGFGGGGGGGGGFGGGGGGGGGGGGGGGFGGGGFFFGFHHHHHHFGFFFFHHHHGGGGGGHHGD@/GGHHGGGDGHHEGHFHFBGGHGGFCGHHHHFHHHHHGGHHHGGGGGGGGHHHHHHHHHHFHHGGGGGHGHHHHGF5HHGHHHGGGGGGHHGDEFGGHHFECGEFF4GGGGDFFGGGGGGFGFFFFFFFFAAAAB
@M02197:105:000000000-AN6RF:1:1102:10112:7663 1:N:0:1
AGCGAACCTGTTTCCTCCGCTTATTGATATGCTTAAGTTCAGCGGGTATCCCTACCTGATCCGAGGTCAAACTTAGAAAGTTGGGGGTTGCCGGCAAGCACGCACCGAGACCCTGTAGCGAGGAGTATTACTACGCTTAGAGCACGATGGCACCGCCACTGATTTTAAGACCGATCAGAACTGATGCGGTCCAATACCAAGCAGAGCTTGAGTGTTGTACTGACGCTCGAACAGGCATGCCCCGCGGAATACCACGGGGCGCAATGTGCGTTCAAAGATTCGATGATTCAC
+
CCCCCCCCFFFFGGGGGGGGGGGHHHHHHHHHHGHHHHHHHGHGGGEGHHHHHHHHHHHHHHH9GGGHHFHHH:H9HH9HHHHHGGGG;GHGGGGGGGH<HGGGGGGCCGGGHHHH<HHGGGGG8FGHHHHHGHGGGGGHHHH;HF4GGGHHHGGHHHGHHHHHGHHGGGGGHHHHHHHHHHGGGGGHHHHHHHHHGHHHFFFHHGHHHGHGGGGHGGHGGGGGFFFGGHHHFHHHHGCGGGGGHFHHCHGGEGFGGGGGHHHHGGEGHGGGGGGGGGGFFFFFFFCBBBB
@M02197:105:000000000-AN6RF:1:1102:9245:7725 1:N:0:1
AGCGAACCTGTTTCCTCCGCTTATTGATATGTTTAAGTTCAGCGGGTATCCCTACCTGATCCGAGGTCAAACTTAGAAAGTTGGGGGTTGCTGGCAAGCACGCACCGAGACCCTGTAGCGAGGAGTATTACTACGCTTAGAGCACGATGGCACCGCCACTGATTTTAAGACCGATCAGAACTGATGCGGTCCAATACCAAGCAGAGCTTGAGTGTTGTACTGACGCTCGAACAGGCATGCCCCGCGGAATACCACGGGGCGCAATGTGCGTTCAAAGATTCG
+
ABBB?BBBFFD5GGGGGGGGGGGHHHGHHHHDHHHHHHHHHHHGGGGG<HHHH;H:HH0HHHHGG9GHHHHGHFGFHGGHF<HGGGEGGGH:HH9FGGGFHGGGC5G@C?EGHHHHH9@C:GC@EG9HHHH;<HGG88GHGH9H9CG9E7HHHGGHHHHHHHFGGGHGGGGGHFFHHFGHGHFGGFGFHFHGFGFGFFGFGFFHFFFFGFFFEGBFFGFFFFFFFFGFBBHGDFEFFGGE0EEB35BGGG2CFE2GGGGGGGFGE2AGFGBFFFFFA@BBAA
@M02197:105:000000000-AN6RF:1:1102:6014:7749 1:N:0:1
AGCGAACCTGTTTCCTCCGCTTATTGATATGCTTAAGTTCAGCGGGTAGTCCTACCTGATTTGAGGCCAGATTGTCAAGAAGTGACCGCCACCCAAAGGGCAAGTCGGGGTGAGGCGCGGAAGCGAGCAAGACCGATCGAAGGCGAGGGAAATACAACGCCAAAGGTGCTAGCCGCAAGATACGGGCCAAACCGATGATTTTAAGGGGAGCCGCCTCACGGCAGCAAAAGCCCCCAACTCCAAACCGCAGCGGGCGCGAACCCGAGGGTTTGATGATATCAAGACACTCAAACAGGCATGCCCTCCGGAATACCAGAGGGCGCAAGGTGCGTTCAAAGATTCGATGACTCAC
+
BBBBBBBBFFFDGGGGGGGFCGGHHGHHHHHGHHGBGHHBBGHGGGGGGHHHHHHHHHHFHHHHGGGGHHHEHHHHFBGHHHHHHHHCEGGGHGGHHHHGGGGGHHGGGGGGHHHGGGGGGGGHGGGGGF0HGHFGGGGGHGGHGGGGGGGGGGGGGFFGBFFFFFFFFFFFFFFFFFFFFFFFFCFFFFFFGGGGGGGGFFFGGGEGGFFGGGFGFFGHHGFFGGFFCFFFGHHHF<1GGECBC@E@ECGE@??ECHEHGFGEHCGFHHHHHGFDG@2HGHHHHHEGCHGGFDFFAF/CGGGCGHGEGFDBG1FHGGCCEF11FF0E0FGCGGFGGE1GF1BFFFFAAAAA
@M02197:105:000000000-AN6RF:1:1102:20209:7643 1:N:0:1
AGCGAACCTGTTTCCTCCGCTTATTGATATGCTTAAGTTCAGCGGGTAGTCCTACCTGATTTGAGGCCAGATTGTCAAGAAGTGACCGCCACCCAAAGGGCAAGTCGGGGTGAGGCGCGGAAGCGAGCGAGACCGATCGAAGGCGAGGGAAATACAACGCCAAAGGTGCTAGCCGCAAGATACGGGCCAAACCGATGATTTTAAGGGGAGCCGCCTCACGGCAGCAAAAGCCCCCAACTCCAAACCGCAGCGGGCGCGAACCCAAGGGTTTGATGATATCAAGACACTCAAACAGGCATGCCCTCCGGAATACCAGAGGGCGCAAGGTGCGTTCAAAGATTCGATGATTCAC
+
CBCCDCCDFFFFGGGGGGGGGGGHHHHHHHHHHHGHHHHHHHHGGGGGGHHHHHHHHHHHHHHHGHGGHHHHHHHHHHHHHHHHHHHGGGGGHGGHHHHGGGGGHHGGGG@DHHHGGGGGGGGHGGGGGGGGGGGGGGGGHGGGGFFGGGGGGGGGGGFFFFFFFFFFFFFFFFFFFFFGFFFGFGFGGFFGGGGGGFFGGGGHGGGGFGGGGHGGGFGHHFHHGHFHGFFGGHFGFGGGGGFDGGGGFFGGGGGGGHGFGHHHHGGHHHHHFGHHGGGHHHHHG@FGHGHHHEHHHHGGEC?GGHHHHFGFHFGHGGDFCHHHHGGGGHGGGGGGGFFFFFFFFFFBBBAB
@M02197:105:000000000-AN6RF:1:1102:15619:7956 1:N:0:1
AGCGAACCTGTTTCCTCCGCTTATTGATATGCTTACGTTCAGCGGGTAGTCCTACCTGATTTGAGGTCAAATATGATGCAAGGTTTTGTCCGAAGACCATTGTAAGCGGACTTTGAGGGTCGGACGACAGCGCAACGTCATTATCACACTGATGTCCGGAAGCCAAAGGTTGAATTCCGCTGATGCATTTGAGAGGAGCCGACCTTCGCCAGCACGCTCCAAGTCCAAGCCCCGAATAGAAACAAATCGATTCGGGGTTGAGAATTTAATGACACTCAAACAGGCATGCTCCTCGGAATACCAAGGAGCGCAAGGTGCGTTCAAAGATTCGATGATTCAC
+
CDCDCCCCFFFFGGGGGGGGGGGHHHHHHHHHHGHHGHHHHGHGGGGGGHHHHHHHHHGHHHHHGHHHHHGHHHHGHHGFHHGHHHGHHHHGGGGGHHHHHHHHHHHGGGGGHHHHGHGGHGGGGGGGGGGGGGGGGHHGHHHHHHHHHHHGHHHHHGGGHGHHHHHHGHHHGGGGGGHHHHHHHHHHGGHHHGGGGGGGHFGGGFGGGHGGGGGHHGHHHHHHGGHGGFGHHHHHHHHHHHHGHGFHGGGGGGGHHHHHHHHHFHHHHGHHFFGGHHHHFEHGHHHHGGGGGHHGHHHHHHHHGGGGGHHHHGGGGGGGGGGGGGGGFFFFFFFCCCCC
@M02197:105:000000000-AN6RF:1:1102:22477:7996 1:N:0:1
AGCGAACCTGTTTCCTCCGCTTATTGATATGCTTAAGTTCAGCGGGTATCCCTACCTGATCCGAGGTCAAACTTAGAAAGTTGGGGGTTGCTGGCAAGCACGCACCGAGACCCTGTAGCGAGGAGTATTACTACGCTTAGAGCACGATGGCACCGCCACTGATTTTAAGACCGATCAGAACTGATGCGGTCCAATACCAAGCAGAGCTTGAGTGTTGTACTGACGCTCGAACAGGCATGCCCCGCGGAATACCACGGGGCGCAATGTGCGTTCAAAGATTCGATGATTCAC
+
CCCCDDCDFFFFGGGGGGGGGGGHHHHHHHHHHHHHHHHHHHHGGGGGHHHHHHHHHHHHHHHGGGGHHHHHHHGHGH.;;HHHGGGGGGHHHH9HGGH<HGG;GGGGGGGGHHH9HH:GCGGGGHGHHHHHHHGGGGGHHHHHHGGHG:HHHGGHHHHHHHHHHHHGGGGGHHHHHHHHHHGGGGGHHHGHHHGHGHHHHHHHHHHHGHHGHHHHHHHGGGGFGHHGGHHHHHGHHGECECGGHHGHHHGGGGGGGGFGHHHGGGGGHGGGGGGGGGGFFFFFFFBAAAB
@M02197:105:000000000-AN6RF:1:1102:7696:8083 1:N:0:1
AGCGAACCTGTTTCCTCCGCTTATTGATATGCTTAAGTTCAGCGGGTATCCCTACCTGATCCGAGGTCAAACTTAGAAAGTTGGGGGTTGCTGGCAAGCACGCACCGAGACCCTGTAGCGAGGAGTATTACTACGCTTAGAGCACGATGGCACCGCCACTGATTTTAAGACCGATCAGAACTGATGCGGTCCAATACCAAGCAGAGCTTGAGTGTTGTACTGACGCTCGAACAGGCATGCCCCGCGGAATACCACGGGGCGCAATGTGCGTTCAAAGATTCGATGATTCAC
+
BBCCABBCFFFFGGGGGGGGGGGHHGHGHHHHHHHHHHHHHHHGGGGGHHHHHHHHHHGHHHHGGGGHHHH9HHFHHGHHHHHHGGGGGGHHHGGHHGH<HGG;GGGGGGGGH:H9HH:GGGGGGHHHHHHH<HGGGGGHHHHGHGGHGGHHHGGGHHHHHGGHHHGGGGGGHGHHHGHHHGGGGGGHHHGHHHHHGHHHGHGHHHHHHHHGHHHGHFHHHGGGGHGGGHHHHHHHGGGGGGGGHHHHE5FGGGGGGGGGHGHHGGGGHGGGGGGGGGGFFFFFFFCBCCC
@M02197:105:000000000-AN6RF:1:1102:15165:8093 1:N:0:1
AGCGAACCTGTTTCCTCCGCTTATTGATATGCTTAAGTTCAGCGGGTATCCCTACCTGATCCGAGGTCAACCGTAAAAAATGGGGGGTTTTGGCAAGTTGCCGCCGGGACCCTATAGCGAGAGAATTACTACGCTTAGAGCCAGACGGCACCGCCACTAATTTTAAGGGCCGCGGAACCGCGAACCCCAAGACCAAGCCGAGGCTTGAGTGGTTATAATGACGCTCGAACAGGCATGCCCCTCGGAATACCAAGGGGCGCAATGTGCGTTCAAAGATTCGATGACTCAC
+
BCBBCCCCFFFFGFGGGGGGGGGHHHHHHHHHHGGFHHHHHHHGGGGEGHHGH<HG;HHHHHHGG/9:HH:.;-HGEHH;,HHHGGGGDG:FG:H;C<<HG<GG;G;C:GGGGF::G9GFFFFFFFFFF:,9FF899FFFFFFF:FFDFFGFFGFFHHHHHFHFHHGGGFGGGHGGGGGGFFFFGHGHHHGGFGGGGGGFHGHHHFHHFHHHHEFGHHGGGGGHEDGHHHFHHHHGCCGGGGHHHCHHGHGHHGGGGGHHHHGGGFGGFGFGGGGGGFFFFFFFAABAA
@M02197:105:000000000-AN6RF:1:1102:4776:8124 1:N:0:1
AGCGAACCTGTTTCCTCCGCTTATTGATATGCTTAAGTTCAGCGGGTATCCCTACCTGATCCGAGGTCAACCTTGAAATAATGGGGGTCGATGGCAAGACTGTCACACACTCCAAGCGAAAGATAAACACTTACTACGCCAGGGAATATGAGATGATCCGCCTTTGAATTTCAGAAGGGAGAATGCAAGCATACTCATCTTCCATGACCAAGCAATGGTGCTTGAGAGGTATTTAATGACGCTCGAACAGGCATGCCTCCCGGAATACCAGGAGGCGCAATGTGCGTTCAAAGATTCGATGATTCAC
+
CCCCCCCCFFFFGGGGGCFGGGGHHHHHGHHHHHHHHGHHHHHGGGGGHHHHHHHHHHHHHHHGGGEHHHHHHHHHFHHHHHHHHGGGGGGGHGHHHGHHHHHHHHGHGGHHHHHHGHHHHHHHHHHHHHHHHHHHHHHHHHHHHHHHHHHHHHHGHHHHHGHHHHHHHHHHHHHHHHGHHHHGHGGHGHHHHHHHHGHHHHHHHHHGHHHHHHHHHHHGHHHHHHHGGBFGFFHHGGGGGHHGHHHGHHHHHGGGGFAGHHHHGCGHHHHGGGGGHGHHGEGGHGGFGGGGGGGFFFFFBFBBBBB
@M02197:105:000000000-AN6RF:1:1102:17927:8205 1:N:0:1
AGCGAACCTGTTTCCTCCGCTTATTGATATGCTTAAGTTCAGCGGGTAGTCCTACCTGATTTGAGGTCAAATATGATGCAAGGTTTTGTCCGAAGACCATTGTAAGCAGACTTTGAGGGTCGGACGACAGCGCAACGTCATTATCACACTGATGTCCGGAAGCCAAAGGTTGAATTCCACTGATGCATTTGAGAGGAGCCGACCTTCGCCAGCACGCTCCAAGTCCAAGCCCCGAAGAGAAACAAATCGATACGGGTTTGAGAATTTAATGACACCCAAACAGGCATGCTGCTCCGAACACCAAGGAAAGCAAGCAACGTGCAAAGAATCGATGACTTAC
+
ABBB@DBBFFBFGGGGGGGFGGGHHHGGHHFHHCFHHHHHHFHGGGGGGHHHHHHHHHHHHHHHGGHHHGHHBGHHHHHHHHGHFHGHHHHGGGGGHHHHHHHHHHHH</:G.HGHGHGEGFG88GGGCGA6G;:GGHHGHHHGHGHBGHHHHGHHHGG8GGFHGH8GH7HFHHH8HHHHHFHHHGGGGGGGGGGGGGGGGGG9GGGEFHGFEBFFF?FFFEFFFEFEF88FFFF22@B0021AB>/?00E//E/11D2DD1221A22A2BA/AA/0111111111G00///B/020A01112311D11011B00111131EB3GB3111@3FBB11111
@M02197:105:000000000-AN6RF:1:1102:5327:8327 1:N:0:1
AGCGAACCTGTTTCCTCCGCTTATTGATATGCTTAAGTTCAGCGGGTAGTCCTACCTGATTTGAGGTCAAATTGTCAGAAGCAGTCTCAAAAGAGACCCTTTAGAAGCTGAACCCCATTTATAAAGCTGCTCTTCACAAATGGCGTAGATAATTATCACACCAAAGCAAGGCAACAAAGGTCCCGCTAATGCATTTCAGGAGAGCCGACTTCTGAGAAGCCCGCATACTCCCACATCCAAGCCTGATCAACAGAAAAAGCTGAAAAGGTTGAGAATTTCATGACACTCAAACAGGCATGCTCCTCGGAATACCAAGGAGCGCAAGGTGCGTTCAAAGATTCGATGATTCAC
+
BCCCCCBCFFFFGGGGGGGGGFGHHGHHGHHGHHHHHHHHHGHGGGGGGHHHHFHHHHHHHHHHGHHHHHHHHHHHHGHHHGHHHHHHHHHHHGFHHGFHHHHHHHGHHEHHGHGGGHHHHHHHGFGHHHHHHHHHGHHHHGHHGGGGGHHHHHHHHHHHGGHHHHHHHHHHHHHHHHHHGHHHGHHGGHHGHHHHHHHHHDHGHHHGHGGHHHHHGGGGGGGGGGGGGGGHHHHHGGHHFGGHHHHHHHHHHHHHGHFFHHHFHHHGHHHHHHGGD5HGHHHHHGFEHHHHHHFEHHGGGGGGHHHGCFDHFGHGGGGGHHHHGEF?FGGGGFGGGGGFFFFFFFBBBBB
@M02197:105:000000000-AN6RF:1:1102:24390:8363 1:N:0:1
AGCGAACCTGTTTCCTCCGCTTATTGATATGCTTACTTCCTCTAAATGACCAAGATCCTCCGCTTATTGATATGCTTAAGTTCAGCGGGTATCCCTACCTGATCCGAGGTCAAACTTAGAAAGTTGGGGGTTGCTGGCAAGCACGCACCGAGACCCTGTAGCGAGGAGTATTACTACGCTTAGAGCACGATGGCACCGCCACTGATTTTAAGACCGATCAGAACTGATGCGGTCCAATACCAAGCAGAGCTTGAGTGTTGTACTGACGCTCGAACAGGCATGCCCCGCGGAGTACCACGGGGCGCAATGTGCGTTCAAAGATTCGATGATTCAC
+
CCCCBBBCFFFFGGGGGGGGGGGHHHHHHHHHHHHHHHHHHHHHHHHHHHHHHGHHHHHHHGGGGGHHHHHHHGHHHHHHHHHHHHGGGGGHHHHHHHH;HHGHHHGGGGHHHHHHHHHHE;HH<HHGGGGGGH:HHGHHGH<HGGGGGGGGGGGGHHFGEHGFGGGGHHHHHHHHHGGG8GGGGGGGGGGGGGGGGGHHGFHHHFHGHHGGFGGHGFFHHHHHHGGFGGHHHHHHGHDGHFHHHGHHHHHHHGGGHGEGHGFGGGGGHHGHHHHHHHHHGGGGGGGGHHHHHGGGGGGGECGHHHFGGFGFCFGGGGGGGGFFFFFFFBBAAB
@M02197:105:000000000-AN6RF:1:1102:13141:8438 1:N:0:1
AGCGAACCTGTTTCCTCCGCTTATTGATATGCTTACTTCCTCTAAATGACCAAGATCCTCCGCTTATTGATATGCTTACTTCCTCTAAATGACCAAGATCCTCCGCTTATTGATATGCTTACTTCCTCTAAATGACCAAGATCCTCCGCTTATTGATATGCTTAAGTTCAGCGGGTATCCCTACCTGATCCGAGGTCAAACTTAGAAAGTTGGGGGTTGCTGGCAAGCACGCACCGAGCCCCTGTAGCGAGGATTATTACTCCGCTTAGAGCAGGAGGGCACCGCCACTGATTTTAAGACCGATCAGAACTGATGCGGTCCAATACCAAGCAGAGCTTGAGTGTTGTACTGACGCTCGAACAGGCATGCCCCGCGGAATACCACGGGGCGCAATGTGCGTTCAAAGATTCGATGATTCAC
+
BCCCDCCCFFFFGGGGGGGGGGGHHGHHHHHHHHHHHHHHHHHHHHHHFHHGHHHHHHHHHGGGGGHHHHHHHHHHHGHHHHHHHHHHHHFHHHFHHHHHHHHHGGGGGHHHHGHHHGHHHHHHFHHHHHHHHHHHGHGHHBHHHHHFGGGCHFHGHHHFHHHHHHGHHHGHGG/><GHGHHHHHHHHHHHFGGCDGHGHHH:BGGHFGCHHFGFFF#??FF9GGGGEGGGFFFFA99-9;/09:.-.90;000BC;/.---9/000C;////..//:--<GGGGHHHHHFGBHHHGGGGGHHHHHHHHHHGGGGGHHGFHHHFHGHHHHHHHGHHHHHHGGHHEGFGCGGGGGHHGHHHHHHGGHGGECEGGHHGHGCHGGGGGGGGGHHHHGGGGHGGGGGGGGGGFFFFFFFBBBA@
@M02197:105:000000000-AN6RF:1:1102:12619:8446 1:N:0:1
AGCGAACCTGTTTCCTCCGCTTATTGATATGCTTAAGTTCAGCGGGTAGTCCTACCTGATTTGAGGTCAAATATGATGCAAGGTTTTGTCCGAAGACCATTGTCAGCGGACTTTGAGGGTCGGACGACAGCGCAACGTCATTATCACACTGATGTCCGGAAGCCAAAGGTTGAATTCCGCTGATGCATTTGAGAGGAGCCGACCTTCGCCAGCACGCTCCAAGTCCAAGCCCCGAATAGAAACAAATCGATTCGGGGTTGGGAATTTAATGACACTCAAACAGGCATGCTCCTCGGAATACCAAGGAGCGCAAGGTGCGTTCAAAGATTCGATGACTCAC
+
AAAA@DDBFFFFGGGGGGGGGGGHHHHHHHHHHHHFHHHHHHHGGGFGGHHHHHHHHHHHHHHHGFHHHHHFFHB@@FHGFF?GFHFCHHHDGFGGGFFE34G4BGFGBBEE9FFFFHDEFAEEEFFFC@GGCGGGGHFCGHFFHHFHFFFB;DG0FDC.FFFHEFGHFCCFHE;;C?HEHHHGGHHHFHHHHGGGGGGGGFFAFFFGFF?<<BAFHFFHHGF?/BFEGGDFFGHFDHFHGBGF41FGE?//?EGGDGBHHHGFHGBHHBFHGFADEFHGDFHGEHEHGEE22FHFHEFDHHHG2E2GGGHHHGGGGHGGGGGGGGGCFFFFFFFA?ABB
@M02197:105:000000000-AN6RF:1:1102:19737:8529 1:N:0:1
AGCGAACCTGTTTCCTCCGCTTATTGATATGCTTAAGTTCAGCGGGTATCCCTACCTGATCCGAGGTCAAACTTAGAAAGTTGGGGGTTGCTGGCAAGCACGCACCGAGACCCTGTAGCGAGGAGTATTACTACGCTTAGAGCACGATGGCACCGCCACTGATTTTAAGACCGATCAGAACTGATGCGGTCCAATACCAAGCAGAGCTTGAGTGTTGTACTGACGCTCGAACAGGCATGCCCCGCGGAATACCACGGGGCGCAATGTGCGTTCAAAGATTCGATGATTCAC
+
CCCCCCCCFFFFGGGGGGGGGGGHHGHHHGHHHHGHHHHHHHHGGGEGHHHHHHHGHHG<HHG:GGGHHGHHHHHHHHHHHGFHGGGFGGH:HHGHHGHH<GG;GGGGCFGGH;HHHHHGGGGGGHHHHHHH<HGGGGGHHGHH;GG'GGHHHGGHHHGHHHGGHHHGGGGGGGHHHHGGHHGGGGGHHHGHHHFFGHHHHHHHHHHHHHHGHHFFGHHGGGGGGHHGGHHHGHGHHGGGGEAGHHHGHHEGGEGCGFGGHGHHGGGGGGGGGGGGGGGFFFFFFFBBBBB
@M02197:105:000000000-AN6RF:1:1102:14895:8617 1:N:0:1
AGCGAACCTGTTTCCTCCGCTTATTGATATGCTTAAGTTCAGCGGGTAACCCTACCTGATCCGAGGTCAAACTTAGAAAGTTGGGGGTTGCTGGCAAGCACGCACCGAGACCCTGTAGCGAGGAGTATTACTACGCTTAGAGCACGATGGCACCGCCACTGATTTTAAGACCGATCAGAACTGATGCGGTCCAATACCAAGCAGAGCTTGAGTGTTGTACTGACGCTCGAACAGGCATGCCCCGCGGAATACCACGGGGCGCAATGTGCGTTCAAAGATTCGATGATTCAC
+
DDDDDCDDFFFFGGGGGGGGGGGHHHHHHHHHHHHHHHHHHHHGGGGGHHHHHHHHHHH<HHHGGGGHHHHHHHHHFHHHHGHHGGGGGGHHHHGHHGHHHGGGGGGGGGGGHHHHHHHGGGGGGHHHHHH;HHGGGGGHHHHHHHGHGGHHHGGGGHHHHHGGHGHGGGGGHHGHHHHHGGGGFGGHHHHHHHFGGHHHHHHHHHGGHHHGHHHHHHHHGFGGGHFGFHHHHHHHHGGGGGGGGHHGHHHGGGGGGGGGHHHHGGGGHGGGGGGGGGGFFFFFFFBABCC
@M02197:105:000000000-AN6RF:1:1102:6385:8615 1:N:0:1
AGCGAACCTGTTTCCTCCGCTTATTGATATGCTTAAGTTCAGCGGGTAGTCCTACCTGATTTGAGGTCAAAATGTCAAAAGTTGTCCGAAGACGGTTATGAGCGGGTTCCCATAAGGTTTGCTTCAAGGTCAAGTGGCATAGATAATTATCACACCAAGTGACGGTCCACAAGAGATCCCACTAATGCATTTAAAGGGAGCAGACCATCCACTGAAGGAAGCCAGCAAGCCCTCAAGTCCAAGCCTAACTCAAGCCGGTAAAAGTGAGCAAGGTTGATAATTTAATGACACTCAAACAGGCATGCCCTTCGGAATACCAAAGGGCGCAAGGTGCGTTCAAAGATTCGATGATTCAC
+
AACCBCCC4CFFGGGGGGCGGGGGHGGHFHHHHHCFFHHHHHHC2EAEFHHHHGFHHHHHHHHGGGHHHHGHHHGHHHHHGGHHHGHGGGGGHGGGFGHHHGHGGGEGHHHHHHHHGGGHGHGHHHGFHGHHHHHEFGHHHHHHHHHHGHFHHHHGHHHHHHH?DGGGHHHHHHHGHHHHHHHHHHHHHHHHHHHHGFHGGHGGGGGGGGGHGHHGHHHHGGGGGGGGGGFHHGGGFFCGHHGFHGG4EGCGCGCGHHHGHHHHHHHEHHHGFHHGHHHGFFDBGFHGBAFFGHGBHHFHGHFGDDCDGHFFHGG2GHHHGCFCFHHCGGGCGGGGGGGGGGGGFFFFD5FAA@AA
@M02197:105:000000000-AN6RF:1:1102:24140:8737 1:N:0:1
AGCGAACCTGTTTCCTCCGCTTATTGATATGCTTAAGTTCAGCGGGTAGTCCTACCTGATTTGAGGCCAGATTGTCAAGAAGTGACCGCCACCCAAAGGGCAAGTCGGGGTGAGGCGCGGAAGCGAGCAAGACCGATCGAAGGCGAGGGAAATACAACGCCAAAGGTGCTAGCCGCAAGATACGGGCCAAACCGATGATTTTAAGGGGAGCCGCCTCACAGCAGCAAAAGCCCCCAACTCCAAACCGCAGCGGGCGCGAACCCGAGGGTTTGATGATATCAAGACACTCAAACAGGCATGCCCTCCGGAATACCAGAGGGCGCAAGGTGCGTTCAAAGATTCGATGACTCAC
+
CCDCCDDDFFFFGGGGGGGGGGGHHGHHGHHHHHHHHHHHHHHGGGGGGHHHHHHHHHHHHHHHGGGGHGHHHHHHHHHHHHHFFHHGGGGGHGGHHHGGGGGGHHGGGGFGHFHGGGGGGGGHGGGGGHHHGHGGGGGGHFGHFGGGGGGGGGGGGGGGGFFFFFFFFFFFFFFFGGGFGFFGFFGGGFFGGGGGGFGGGHHHFGGGGGGGGHHFFHHHGHHHGHGHGGGGGHFHGG<EDFCFGGGGGGGGGGGGGHFFGGGHHGGHHHHHHHHGHHHHGHHHFFGGGHHGHHHGHHGGGGGGGFHHHHHFHHGACGEGGGHG4GGGGHGGGGGGGGGGFFDFFFFAAAAB
@M02197:105:000000000-AN6RF:1:1102:6134:8705 1:N:0:1
AGCGAACCTGTTTCCTCCGCTTATTGATATGCTTAAGTTCAGCGGGTAGTCCTACCTGATTTGAGGTCAAATATGATGCAAGGTTTTGTCCGAAGACCATTGTAAGCGGACTTTGAGGGTCGGACGACAGCGCAACGTCATTATCACACTGATGTCCGGAAGCCAAAGGTTGAATTCCGCTGATGCATTTGAGAGGAGCCGACCTTCGCCAGCACGCTCCAAGTCCAAGCCCCGAATAGAAACAAATCGATTCGGGGTTGAGAATTTAATGACACTCAAACAGGCATGCTCCTCGGAATACCAAGGAGCGTAAGGTGCGTTCAAAGATTCGATGATTCAC
+
AABBBBDDFFDFGGFCGCEGFFEHFFGFGHHFHGHFDGHHGHHGGGGGGFF5AGGGHHHHFFHBFHHGHHHHHHFHHHHHHHG@GHGHGHHGGGGGHHHHGHHHHFHGGFFEHHHHGHGDGFGGGFDGGGHGGGGGFGGGHGGHFGGHHHGFGGHHFDGHFFEHHHHHHHHFGFFGFFFFGGDGHGHGGGHGGG7GGGEGGACFFFFFFHGDEFFGFBFFHFHGGGHFFGEFHHFHGHGHHHGGGF1AGEF/EEEB2HHHHGEFD55FHGHHHHGFHHHHHHHEHFHGE?FCGFHHFFHFHGHGEECDGHHGHGGGGHGGGGGGGGGGFFFFFFFBABBB
@M02197:105:000000000-AN6RF:1:1102:5917:8815 1:N:0:1
AGCGAACCTGTTTCCTCCGCTTATTGATATGCTTAAGTTCAGCGGGTAGTCCTACCTGATTTGAGGTCAAAAGTCAATAAGGAAGACGCCAAAAAGGCGTCGACGCATTAGAGGCACGGGACCATTCATTCATGCACTTCAGCGAACGGCGATCATTATCACGCCAAAAGCCTTGTCATGCAAAGTCGAAAGTCGACCGCAAGCCGATTCATTTCAGGAGAGCCCGAGTCCTAGACGAGAGTCCAGGTCTCCGGCAGCCCCCAGTATCCAAGCACCCTATCGAAGCAAATCGAGAGGGGTTGAGAATTTACTGACGCTCAAACAGGCATGCTCCTCGGAACACCGAGGAGCGCAAGGTGCGTTCAAAGATTCGATGATTCAC
+
CDDCCBCCFFFFGGGGGGGGGGGGHHHHHHHGHHHHHHHHHFHGGGGGGHHHHHHHHHHHHHGHGHHHGHHHGHHGHHHHHHHHHHHGGGGGHHGGGHGGGGGGGGGGGHHHHGGGHGGGFGGHHHHGHHGHHHHHHHHGHHHGGGGGGGGGGGGHHGHHHHGGGGGGGGGGGGGGGGGGGGFFGFGGGGGFFFFFFFFGGGGFGGGFHHGGHHHHHHHGGFFFGHHHHFGHHFFGHHHHHHFHHGGGGGGGHGGGGGGHHHHHHHGGHHFEEFHHFHHHGHHHHHGHHBGHHGGGGHGHHHFHFHFBGEGGGGCHGHEHHHHHHHHHHH?GGGGGGHGGGEGEHHGGGFGBBHFEGGGHGGGGGGGGGGFFFFFFFCBAAA
@M02197:105:000000000-AN6RF:1:1102:16019:8795 1:N:0:1
AGCGAACCTGTTTCCTCCGCTTATTGATATGCTTAAGTTCAGCGGGTAGTCCTACCTGATTTGAGGTCAAATATGATGCAAGGTTTTGTCCGAAGACCATTGTAAGCGGACTTTGAGGGTCGGACGACAGCGCAACGTCATTATCACACTGATGTCCGGAAGCCAAAGGTTGAATTCCGCTGATGCATTTGAGAGGAGCCGACCTTCGCCAGCACGCTCCAAGTCCAAGCCCCGAATAGGAACAAATCGATTCGGGGTTGAGAATTTAATGACACTCAAACAGGCATGCTCCTCGGAATACCAAGGAGCGCAAGGTGCGTTCAAAGATTCGATGATTCAC
+
ABBBABBBFFFFGDEGGGGGGGGGGHGGGHHHGCB5DFAGFHFAEGGAFGHFHFHGHGHHHHHHGHHHHHHHGHHHHHHHGFGEGHGHHHHGCEGGHHHHHGHHGHHGGBFEHHHFFDEFFDGDEGGGGGHGGGGGFHHGHHHHHHHHHHGGHFHHHGGGGHHHHHHHHGHHHGGGGGFGGHGGHHHHHHHGGHGGGGGGHHFFFFFFFFGGFFFHHGFGHHGCFFHGGGGGFHHFDGDHEGHFGGCHGF/CGGGGHHHGHHHGDBFHHFHHFGFFGFHHEFHFHHFG?E?CDHFHGFHHHHHBE?CGGHGGHGGGGHGGGGGFGFF4BBFFFFFAAA>A
@M02197:105:000000000-AN6RF:1:1102:8711:8961 1:N:0:1
AGCGAACCTGTTTCCTCCGCTTATTGATATGCTTAAGTTCAGCGGGTAGTCCTACCTGATTTGAGGTCAAATTGTCAGAAGCTGTCTCAAAAGAGACCCTTTAGAAGCTGAACCCCATTTATAAAGCTGCTCTTCACAAATGGCGTAGATAATTATCACACCAAAGCAAGGCAACAAAGGTCCCGCTAATGCATTTCAGGAGAGCCGACTTCTGAGAAGCCCGCATACTCCCACATCCAAGCCTGATCAACAGGAAAAGCTGAAAAGGTTGAGAATTTCATGACACTCAAACAGGCATGCTCCTCGGAATACCAAGGAGCGCAAGGTGCGTTCAAAGATTCGATGATTCAC
+
ABBB?DBBFFFFGGGGGGGGGGGHCHHHHHGHHHHHHHHHHHHGGGGGGGFHHHHHHHHHHHHHGHHHHHHHHHHHHHHHHGHHHHHHHHHHHGHHHGHHHHHHHHHHHHGHHHGGFHHHHHHHHHHGHHFHHHHHHHHHHGGHGGGGGHHHHHHHHHHHHHHHHHHHHHHHHGHHHHHHGHHGGG<FGHHHHHHHHHHHHGGGHHGHHHGGGHHHGGGGGGHGGGGGGGGGGFHFGGHHHHHHHHHHHHHHHHHHFHFFGEHHHHHHHHGHHHG@DHHHHHHHHGGHHHGHHHHGHHHECGE?HHHHGHGFFHGGGGGGHGHHGGGGHGGGGGGGGGFFFFFFBDA3BAA
@M02197:105:000000000-AN6RF:1:1102:16302:9043 1:N:0:1
AGCGAACCTGTTTCCTCCGCTTATTGATATGCTTACTTCCTCTAAATGACCAAGATCCTCCGCTTATTGATATGCTTAAGTTCAGCGGGTAGTCCTACCTGATTTGAGGTCAAATATGATGCAAGGTTTTGTCCGAAGACCATTGTAAGCGGACTTTGAGGGTCGGACGACAGCGCAACGTCATTATCACACTGATGTCCGGAAGCCAAAGGTTGAATTCCGCTGATGCATTTGAGAGGAGCCGACCTTCGCCAGCACGCTCCAAGTCCAAGCCCCGAATAGAAACAAATCGATTCGGGGTTGAGAATTTAATGACACTCAAACAGGCATGCTCCTCGGAATACCAAGGAGCGCAAGGTGCGTTCAAAGATTCGATGATTCAC
+
CCCCCCCCFFFFGGGGGGGGGGGHHHHFHHHHHHHHHHHHHHHHHFHHHHHHHHHHHHHHHGGGGDHHHHHHHHHHHGHHHHHHHHGGGEFGHHHHHHHHHFHHGHHGGHHHHHHHHGHHHHHHHGHHHGHHHHGDGGGHHHHHHHHHHHGGGGGHHHHGGGGHGGGGGGGGGHGGGGGGGGGGGGGGGGGGGGFGGGGGGGGHFGGFFHHGFHHGFFGGGHHGHHGHHHHHHHHHHGGGGGDFFCGGGGGHFGGGGGHGHFBHGHGGGHGGGGHGHHHHHHHGFHEGHFFGFE?GGGGHHHHFFHHHEHGGGHHHGGHHGHGDEEGHHHHEGGE?FHFHFFFGHHHEGGECGBFFGGGGHGFGGGGGGGGFFFFFFDAAA>>
@M02197:105:000000000-AN6RF:1:1102:17158:9036 1:N:0:1
AGCGAACCTGTTTCCTCCGCTTATTGATATGCTTAAGTTCAGCGGGTAGTCCTACCTGATTTGAGGTCAAATATGATGCAAGGTTTTGTCCGAAGACCATTGTAAGCGGACTTTGAGGGTCGGACGACAGCGCAACGTCATTATCACACTGATGTCCGGAAGCCAAAGGTTGAATTCCGCTGATGCATTTGAGAGGAGCCGACCTTCGCCAGCACGCTCCAAGTCCAAGCCCCGAACAGAAACGAATCGATTCGGGGTTGAGAATTTAATGACACTCAAACAGGCATGCTCCTCGGAATACCAAGGAGCGCAAGTTGCGTTCAAAGATTCGATGACTCAC
+
CCCCBBCCFFFFGGGGGGGGGGGHHHHHHHHHHHHGHHHHHHHGGGGGGHHHHHHHHHHHHHHHGHHHHHHHHHHHHHHHHHGHHHGHHHHGGGGGHHHHHHHHHHHGGGGGHHHHGHGGHGGGGGGGGGHGGGGGGHHGHHHHHHHHHHHHHHHHHGGGGGHHHHHHHHHHHGGGGGHHHHHGHHHHHHHHGHGGGGGGHHGGGGGGHHGGGGGFHHGHHHHHGGHGGGGFFHHHHHHGGHGHGHHHGGCGGGGHHGHHHHHHDHHHHHHHHHGHHHHHGHHHGHHFGGGGGCHHHHGHHHHHGGGGGGHHHGGGGHGGGGGGGGGGBFFFFFFCBCCB
@M02197:105:000000000-AN6RF:1:1102:22653:9266 1:N:0:1
AGCGAACCTGTTTCCTCCGCTTATTGATATGCTTAAGTTCAGCGGGTATCCCTACCTGATCCGAGGTCAAACTTAGAAAGTTGGGGGTTGCTGGCAAGCACGCACCGAGACCCTGTAGCGAGGAGTATTACTACGCTTAGAGCACGATGGCACCGCCACTGATTTTAAGACCGATCAGAACTGATGCGGTCCAATACCAAGCAGAGCTTGAGTGTTGTACTGACGCTCGAACAGGCATGCCCCGCGGAATACCACGGGGCGCAATGTGCGTTCAAAGATTCGATGATTCAC
+
CCCCCCCCFFFFGGGGGGGGGCGHHHHGHHHHHHHHHHHHGHHGCGFGHHHHHHHHHHH0HHH9GGG9HHHHHHEHFH;HHHHHGGGGGGHHHHGHHGHHHGGGGGGGGGGGHHHHEFHGGGGGGHGHHHHH<HGGG8GHGGHGHGGHGGHHHGGHGHHHHHHGGHHGGGGGHHHHHHHHHHGGGGGHHHHGHHHHGFFHHGGHHHHHHHHGHGFFFFFGGGGGGHFFHHGHHHHHHGGEGGGGHHHHHFHEGGGGGGFEGDGHGGGFAGG5GGFGGGGFFFFFFFBBBBB
@M02197:105:000000000-AN6RF:1:1102:10393:9196 1:N:0:1
AGCGAACCTGTTTCCTCCGCTTATTGATATGCTTAAGTTCAGCGGGTATCCCTACCTGATCCGAGGTCAAACTTAGAAAGTTGGGGGTTGCTGGCAAGCACGCACCGAGACCCTGTAGCGAGGAGTATTACTACGCTTAGAGCACGATGGCACCGCCACTGATTTTAAGACCGATCAGAACTGATGCGATCCAATACCAAGCAGAGCTTGAGTGTTGTACTGACGCTCGAACAGGCATGCCCCGCGGAATACCACGGGGCGCAATGTGCGTTCAAAGATTCGATGACTCAC
+
CCCCCBCCFFFFGGGGGGGGGGGHHHHHHHHHHHHHHHHHHGHGGGGGHHHHHHHHHHH<HHHGG8/HHHHHH9HHHHHHHHHHGGGGGGHHH;GHHGHHHGGGGGGGGGGGHHHHHHHGGGGGGHHHHGHHHHGGGGGHHHHHHGG:GGHHHGGHHGGHHGGHHHHGGGGGHHGHHHHHHHGGGGGHHHHHHHFGGHGHHHHHHHHFHHHGFGFHHHHGGGGGGHHGHHHHGHHFGGGGGGGGHHHHHGHGGGGGGGGGHHHHGGGGHGGGGGGGGGGFFFFFFFCCBAB
@M02197:105:000000000-AN6RF:1:1102:28014:9410 1:N:0:1
AGCGAACCTGTTTCCTCCGCTTATTGATATGCTTACTTCCTCTAAATGGCCAAGATCCTCCGCTTATTGATATGCTTAAGTTCAGCGGGTAATCCTACCTGATCCGAGGTCAACAAGAGAGTGGTTGCTGGCCGACACCCGTCCGGGCCCGCGCGAGGATCGCTACTGCGCGGGGGCCCGGGACGGGATCGCTACTAGATTTAAGGCTCGCCGGGTGGCATGGCCCAACACCAAGCGGAGCTTGAGGGGTGTAATGACGCTCGGACAGGCATGCCCCCCGGAATACCAGGGGGCGCAATGTGCGTACAAAGATTCGATGATTCAC
+
BBBBBBBBFFFFGGGGGGGGGGGHHHHHFHHHHGHHHHHHHHHHHFHHHHHHHGHHHHHGHGGGGGHHHFHFHHHHHHHHGHHHHGGGG>FGHHH:HHHHFHHHHHGC9EGHHHHHH<FGGFGEFGGGGHHGHGGG;GGGG;GGGCG?CGGGGGGGGFGHGGGGDGGGGGGGGFFFFFFFFBFCFFFFFFFFFFFFFFFFFFFFFFFFFFFGGFFFFFFEGFFFFGBGGFFFFFGGHHFHHHHCAGGHFHHFHFCAC?CCCA1C<1F?EHHCCCEAE?HFF2FD1/F/EEEGGFF1HFGEFEAFB3BGGFCGG1FFFBFFAAA>1
@M02197:105:000000000-AN6RF:1:1102:6151:9364 1:N:0:1
AGCGAACCTGTTTCCTCCGCTTATTGATATGCTTAAGTTCAGCGGGTAGTCCTACCTGATTTGAGGTCAAATATGATGCAAGGTTTTGTCCGAAGACCATTGTAAGCGGACTTTGAGGGTCGGACGACAGCGCAACGTCATTATCACACTGATGTCTGGAAGCCAAAGGTTGAATTCCGCTGATGCATTTGAGAGGAGCCGACCTTCGCCAGCACGCTCCAAGTCCAAGCCCCGAATAGAAACAAATCGATTCGGGGTTGAGAATTTAATGACACTCAAACAGGCATGCTCCTCGGAATACCAAGGAGCGCAAGGTGCGTTCAAAGATTCGATGATTCAC
+
ABBBBBB?FCBFGGFGGGGGGGGHHFHHGHHHHHHFHGHHGGHGGGGGGGHHHHHHGGHHHHEHGGHHFHGGHHGHHHHFHHGFGGGHHHHEGGGGHHHHHGHHHGHGGCCEHHHGEGGGHG:GGCCCGGHGGGGGGCGGHHHHHGHHHHHDGHHHHHHEHHEFFGCGGGCHFFGCHHGDDBGGFGGGGGHHHGGGGGFGHHGC@FFFFFFEEFFGCGFFGFFFFFFGGFAHFHDBHHGHGHHGGHGAE1E@@FEG2GGHHGFE5FGFHDHHFHFFFGEEGDHFFFGCDFF?FHHFHHFHFGFGAE2E2A5HHGGGGGGGGGGGFGGCFFFBFFFBBA>A
@M02197:105:000000000-AN6RF:1:1102:16674:9406 1:N:0:1
AGCGAACCTGTTTCCTCCGCTTATTGATATGCTTAAGTTCAGCGGGTAGTCCTACCTGATTTGAGGCCAGATTGTCAAGAAGTGACCGCCACCCAAAGGGCAAGTCGGGGTGAGGCGCGGAAGCGAGCAAGACCGATCGAAGGCGAGGGAAATACAACGCCAAAGGTGCTAGCCGCAAGATACGGGCCAAACCGATGATTTTAAGGGGAGCCGCCTCACAGCAGCAAAAGCCCCCAACTCCAAACCGCAGCGGGCGCGAACCCGAGGGTTTGATGATATCAAGACACTCAAACAGGCATGCCCTCCGGAATACCAGAGGGCGCAAGGTGCGTTCAAAGATTCGATGATTCAC
+
CCCCCCDCFFFFGGGGGGGGGGGHHHHGHHHHHHHGHHHHHHHGGGGGGHHHHHHHHHHHHHHHGHGGHHHHHHHGHHHHHHHHHHHGGGGGHGGHHHHGGGEGHHGGGG>BAFHGGGGGGGGHGGGGGFHGHHGGGGGGHGGHGGGGGGGFFGGGGGGGGFFFFFFFFFFFFFFFGGGGGGFFGGGGGGGGGGGGGGGFFHHHGFFGGGGGGHHFHHHHHHHHFHHHFFFFGHHHGHGGGF@?GGGFEGFGGGFFGHF1GFGHHGGHHHHGHGFGDGBHHHGHHHFHHHHHFHHGGGGGGGGDGHGHHHGHGHHHCGGGGGFHHGGGGGGGGGFGGGGGCBFFFFF@AAAA
@M02197:105:000000000-AN6RF:1:1102:14247:9414 1:N:0:1
AGCGAACCTGTTTCCTCCGCTTATTGATATGCTTAAGTTCAGCGGGTAGTCCTACCTGATTTGAGGTCAAATATGATGCAAGGTTTTGTCCGAAGACCATTGTAAGCGGACTTTGAGGGTCGGACGACAGCGCAACGTCATTATCACACTGATGTCCGGAAGCCAAAGGTTGAATTCCGCTGATGCATTTGAGAGGAGCCGACCTTCGCCAGCACGCTCCAAGTCCAAGCCCCGAATAGAAACAAATCGATTCGGGGTTGAGAATTTAATGACACTCAAACAGGCATGCTCCTCGGAATACCAAGGAGCGCAAGGTGCGTTCAAAGATTCGATGATTCAC
+
BCCCBBCCFFFFGGGGGGGGGGGHHHHHHHHHHHHHHHHHGHHGGGGGGHHHHHHHHHHHHHHHGHHHHHHHGHHHHHHHHHGHHHGHHHHGGGGGHHHHHHHHHHHGGGGGHHHHGHGGHGGGGGGGGGHGGGGGGHHGHHHHHHHHHHHGHHHHHGGGGGHHHHHHHHHHGGGGGGHGHHHHHHHHHHHHHHGGGGGGHHGFFGGGHHGGGFGHFHGGHHHGGGHGGGGHHHHHHHHHHHGGHHHHGGGGGGGHHGHHHHHHHHHHHHHHHHGHHHHHFFHHFHHHFGGGGHHGHHHHHGHHGGGGGHHHHGGGGHGGGGGGGGGGFFFFFFFBCBBC
@M02197:105:000000000-AN6RF:1:1102:5602:9438 1:N:0:1
AGCGAACCTGTTTCCTCCGCTTATTGATATGCTTAAGTTCAGCGGGTAGCCCTACCTGATTTGAGGTCAAATATGATGCAAGGTTTTGTCCGAAGACCATTGTAAGCGGACTTTGAGGGTCGGACGACAGCGCAACGTCATTATCACACTGATGTCCGGAAGCCAAAGGTTGAATTCCGCTGATGCATTTGAGAGGAGCCGACCTTCGCCAGCACGCTCCAAGTCCAAGCCCCGAATAGAAACAAATCGATTCGGGGTTGAGAATTTAATGACACTCAAACAGGCATGCTCCTCGGAATACCAAGGAGCGCAAGGTGCGTTCAAAGATTCGATGATTCAC
+
CBCCCCCCFFFFGGGGGGGGGGGHHHGHHHHHHHHHHHHHGFHGGGGGGHHHHHHHHHHHHHGHGHHHHHHHHHHHHHHHHHGGHHGHHHHGGGGGHHHGHHHHHHHGGGGGHHHGGHGGHGGGGGGGGGHGGGGGGHHGHHHHHHHHHGHHHHHHHGGGHHHHHHHHHHHHGGGGGGHGGHHHHGGHGHGHGHGGGGGGGFGGFGGGHGGGGGGHHHFGHHFHFGFFGFFGGHFHEHHHHHGGHHGHGGGGGCGFHGHHHHHHDGEHFEHHHHFHFHFDHHHGHHEGGCE?GHHHHGCGHFHHGGGGGHGFAGGGGHGGGGGGGGGGFFFFFFFCCCBB
@M02197:105:000000000-AN6RF:1:1102:26399:9489 1:N:0:1
AGCGAACCTGTTTCCTCCGCTTATTGATATGCTTAAGTTCAGCGGGTATCCCTACCTGATCCGAGGTCAAACTTAGAAAGTTGGGGGTTGCTGGCAAGCACGCACCGAGACCCTGTAGCGAGGAGTATTACTACGCTTAGAGCACGATGGCACCGCCACTGATTTTAAGACCGATCAGAACTGATGCGGTCTTAAAATCAGTGGCGGTGCCATCGTGCTCTAAGCGTAGTAATACTCCTCGCTACAGGGTCTCGGTGCGTGCTTGCCAGCAACCCCCAACTTTCTAAGTTTGACCTCG
+
DDEDEDDDFFFFGGGGGGGGGGGHHHHHHHHHHHHHHHHHHHHGGGGGHHHGHHHHHHHHHHHGGGG:HHHHHHH:HH;HH<HHGGGGGG:HFHGHHGHHHGG:GG:GG;GGHHHHH::GGGGG8CGHGHHHFHGGG8GHHHHHGGGGG:HHHGGGGGGHHGGGGGGGGFGGGGGGGGGGGGGGGFFFFFFFHHFFGFFFGCFFFFFFG#FCE>05HGF@<?<>><GFG4FF3<5EEE0E@@532FAA?EE0AAEGE0FCHEGHFFFFFCEACCE4GFAGFG5GFFBFFFFFBBAAAB
@M02197:105:000000000-AN6RF:1:1102:23678:9584 1:N:0:1
AGCGAACCTGTTTCCTCCGCTTATTGATATGCTTAAGTTCAGCGGGTAGTCCTACCTGATTTGAGGTCAAATATGATGCAAGGTTTTGTCCGAAGACCATTGTAAGCGGACTTTGAGGGTCGGACGACAGCGCAACGTCATTATCACACTGATGTCCGGAAGCCAAAGGTTGAATTCCGCTGATGCATTTGAGAGGAGCCGACCTTCGCCAGCACGCTCCAAGTCCAAGCCCCGAATAGAAACAAATCGATTCGGGGTTGAGAATTTAATGACACTCAAACAGGCATGCTCCTCGGAATACCAAGGAGCGCAAGGTGCGTTCAAAGATTCGATGACTCAC
+
AAA3ABBBFFFFGGGGGGGGGGGHHHHHHHHGHGHHHHHFGHGGGCGEGHGHHHHHHHHGHHHGGHHEHHHHHHGHHHHHHGGGHHGHHHHGGGGGHHHHHHHHGHHGGGGGHHHBFHGBGGGGGGGGGGHGGGGGGHHGHHHHHHHHHHHHHHHFHGGGHHHHHGHHHHFHHGGFGGGGGGGGFHFFHFHGFGGBFGGGHGA?GGGGHGGGEFGHHHFHHHGGFFHCGGEFHHHHBHGHHHFFHHHFEGGGGGGFGF5HHHHGFG5HEHFGF5GHHFFHGHHEGFFEGCGGGGFFFGD3CFDHEGECEGFCGACEE4BGGGGFBFGFCBFFFDFAABAA
@M02197:105:000000000-AN6RF:1:1102:5057:9452 1:N:0:1
AGCGAACCTGTTTCCTCCGCTTCTTGATATGCTTACTTCCTCTAAATGACCAAGATCCTCCGCTTATTGATATGCCTTACTTCCTCTAAATGGCCAAGATCCTCCGCTTATTGATATGCTTAAGTTCAGCGGGTATCCCTACCTGATCCGAGGTCAAACTTAGAAAGTTGGGGGTTGCTGGCAAGCACGCACCGAGACCCTGTAGCGAGGAGTATTACTACGCTTAGAGCACGATGGCACCGCCACTGATTTTAAGACCGATCAGAACTGATGCGGTCCAATACCAAGCAGAGCTTGAGTGTTGTACTGACGCTCGAACAGGCATGCCCCGCGGAATACCACGGGGCGCAATGTGCGTTCAAAGATTCGATGATTCAC
+
CBCCCBDDFFFFGGGGGGGGGGGHHHHHHGGHHGHHHHHHHHHHGHHGHHHGHHHHHHHGFGGGGGHHHGHHHFHFHGFHHGHHHHHHHHHEGFGHHHGHHEHHHGGGGFHGFHHGHHHHHHHHHHHHHHGGGGCHGHHHGHHHHHHH;HGFGGHFHHHHHHHGHHHHGFHF:A@7G:HH;GHHGGHHFGGGGAF-5EFG9GGFFGGGGGFFFFFFFFFFFFFFFFFFFFFFFDFF-;-CGGHGFEHGHHHFFHDGDGGHHHHHHFHHGGGGCGGHHHHHHHHGGHFHFGHHGGBHHHGHHGEHFFGGDEGE2HEFFFFHHGHHE??EE0EFHGBFGFGEEGEGGGGHCGGEAGGHGFGG5EBGGFFFFFFFFBBBAA
@M02197:105:000000000-AN6RF:1:1102:18598:9494 1:N:0:1
AGCGAACCTGTTTCCTCCGCTTATTGATATGCTTAAGTTCAGCGGGTAGTCCTACCTGATTTGAGGTCAAATTGTCAGAAGCTGTCTCAAAAGAGACCCTTTAGAAGCTGAACCCCATTTATAAAGCTGCTCTTCACAAATGGCGTAGATAATTATCACACCAAAGCAAGGCAACAAAGGTCCCGCTAATGCATTTCAGGAGAGCCGACTTCTGAGAAGCCCGCATACTCCCACATCCAAGCCTGATCAACAGAAAAAGCTGAAAAGGTTGAGAATTTCATGACACTCAAACAGGCATGCTCCTCGGAATACCAAGGAGCGCAAGGTGCGTTCAAAGATTCGATGATTCAC
+
CCDCDDCCFFFFGGGGGGGGGGGHHHHHHGHHHGHCHHHHHHHGGGGGGHHHHGHHHHFHHHHHGHHHHHHHHHHHHHHGHHHGHHHHHHHGHGHHHGHHHHHHHHHHHHHHHHGGGHHHHHHHHHHHHHHHHHHHHHHGHHGHGGGGGHGHHHHHHHHHHHHHHHHHHHHHHHHHHHHHGHHHHHHHHHHHHHHHHHHHHGHGHHHHHHHHHHHHHGGGGGHHHHGGHGHHHHHHGGHHHGHHHHGHHHHHHHHHHGHHGHHHHHHHHHHHHHHGHHHHHHHHHFBHHHHHHHHFHHHGGCGGHHHHGGHHHHHGFGGGHGHHGGGGHGGGGGGGGGFFBFFFFFBBBBB
@M02197:105:000000000-AN6RF:1:1102:3129:9661 1:N:0:1
AGCGAACCTGTTTCCTCCGCTTATTGATATGCATAAGTTCAGCGGGTAGTCCTACCTGATTTGAGGCCAGATTGTCAAGAAGTGACCGCCACCCAAAGGGCAAGTCGGGGTGAGGCGCGGAAGCGAGCAAGACCGATCGAAGGCGAGGGAAATACAACGCCAAAGGTGCTAGCCGCAAGATACGGGCCAAACCGATGATTTTAAGGGGAGCCGCCTCACAGCAGCAAAAGCCCCCAACTCCAAACCGCAGCGGGCGCGAACCCGAGGGTTTGATGATATCAAGACACTCAAACAGGCATGCCCTCCGGAATACCAGAGGGCGCAAGGTGCGTTCAAAGATTCGATGATTCAC
+
CCCBCCCCFFFFGGGGGGGGGGGHHHHHHHHHHHHHGHHHHHCGFCGGGHHHFHHGHHHGHHHGGEGGHHHHHHHHHHHHHHHHGHHGGGGGHGGHHHHGGGAFGGGGGGGDEHHGGGGGGGDHGGGGGHHFDCFGFGGGGGGHGGGGGGGGGGGGGFGGGFFFFFFFFFFFFFFFFGGGFFFGFFFCFGFGFFFGFFFBGGFHGGEAGGFGGHGDHGFFGEFFFHHHGGFFFFDCFGFGFGGFD/EE?GGGCGGE@FF?CF@EHGFFDHFHHHHEBGFGHGHGFFGHHFFGDFHFHHC?CEEE2FDF5AEFHGFE2EE22HHFBECEGFGGGGGGGEFFFFFFFFFAAAA?
@M02197:105:000000000-AN6RF:1:1102:11537:9857 1:N:0:1
AGCGAACCTGTTTCCTCCGCTTATTATATGCTTAAGTTCAGCGGGTAGTCCTACCTGATTTGAGGTCAAATTGTCAGAAGCTGTCTCAAAAGAGACCCTTTAGAAGCTGAACCCCATTTATAAAGCTGCTCTTCACAAATGGCGTAGATAATTATCACACCAAAGCAAGGCAACAAAGGTCCCGCTAATGCATTTCAGGAGAGCCGACTTCTGAGAAGCCCGCATACTCCCACATCCAAGCCTGATCAACAGAAAAAGCTGAAAAGGTTGAGAATTTCATGACACTCAAACAGGCATGCTCCTCGGAATCCCAAGGAGCGCAAGGTGCGTTCAAAGATTCGATGATTCAC
+
BBAB@DBBFFFFGGGGFGEGGGGGDHGFHHFHHHGHHGHHGHGGEFGGHHHHHHHHHGHHHGFGFFGHHBFGHHHHGHHFHHHHHHHHGHHHGGHHGHHHHFHGHHHHHHHHFEEFHFHGHHHGGGGHFHHHHHHGHFHHHFHGGGGGHFEHHHHHGHHHGHHHHHHGHHHHHHHHHGGGCGGGGGHGHHHFHHHHHHHHGHGHHHHGGGGHHGGHGGCGEGAGGGFFGGHHFHGGGHHHFHHHHFHHHGHHHGHHGGHHHGHHHGHHHHFFFHFFGHHFHFFHFBHHHHGHHHHHEF/EAGFHHHFFA/GHHFGGGGEEGFHGGGCHGFGGGGFA1CCBFFFFFAAAA?
@M02197:105:000000000-AN6RF:1:1102:7691:9886 1:N:0:1
AGCGAACCTGTTTCCTCCGCTTATTGATATGCTTAAGTTCAGCGGGTATCCCTACCTGATCCGAGGTCAAACTTAGAAAGTTGGGGGTTGCTGGCAAGCACGCACCGAGACCCTGTAGCGAGGAGTATTACTACGCTTAGAGCACGATGGCACCGCCACTGATTTTAAGACCGATCAGAACTGATGCGGTCCAATACCAAGCAGAGCTTGAGTGTTGTACTGACGCTCGAACAGGCATGCCCCGCGGAATACCACGGGGCGCAATGTGCGTTCAAAGATTCGATGATTCAC
+
CCCCCCCCFFFFGGGGGGGFGGGHFHHHHHGHHHGDHFFHFHFFGGGGHHHHHHHHHHHHHHHG?7GHHHHGH:HFFH;HH<EHGGGEEEHHHHGHHGGHHGGGGGGGGGGEHHHH<HGGGGGGGFGHH:HHHHGGEGDHHGHH;GG:GGEHHGGHHGGHHHFHHHHGGGGGHHGHHHHHGHGGGGFHHHHHFHFFGHHHHGHHGHHHHHHG:HHHHFHGGGGFFFGGHHFHHHGHGGGGGGGGHHHHHHGCEAGGGGGGHHHHGGEGGGGGGGGGGGGFFFFFFFBAAAA
@M02197:105:000000000-AN6RF:1:1102:12530:9657 1:N:0:1
AGCGAACCTGTTTCCTCCGCTTATTGATATGCTTAAGTTCAGCGGGTATCCCTACCTGATCCGAGGTCAAACTTAGAAAGTTGGGGGTTGCTGGCAAGCACGCACCGAGACCCTGTAGCGAGGAGTATTACTACGCTTAGAGCACGATGGCACCGCCACTGATTTTAAGACCGATCAGAACTGATGCGGTCCAATACCAAGCAGAGCTTGAGTGTTGTACTGACGCTCGAACAGGCATGCCCCGCGGAATACCACGGGGCGCAATGTGCGTTCAAAGATTCGATGATTCAC
+
CCCCC@BCFFFFGGGGGGGGGGGHHGHHHHHHHHHHHHHHHHHGGGGGHHHHHHHHHHHHHHHGGGG:HHHHHHHHHHHHH<HHGGGGGGHHHHGHHGHHHGGGGGGGGGGGHHHHGFHGGGGGGHHHHHHHGHGGGGHHGHHHHGG:GGHHHGGHHGHHHHGGGGHGGGGGHHGHGGHHHGGGGGGHHHGHGHFHGGHGHGHHHHHFHHHGHHGFGFHGGGGGGHHFGHHHHHHGHGGGGGGGHHGHHHHGEFGGGGGGHHGGGGGGHGGGGGGGGGGFFFFFFFBBBBB
@M02197:105:000000000-AN6RF:1:1102:8819:10010 1:N:0:1
AGCGAACCTGTTTCCTCCGCTTATTGATATGCTTAAGTTCAGCGGGTAGTCCTACCTGATTTGAGGTCAAATATGATGCAAGGTTTTGTCCGAAGACCATTGTAAGCGGACTTTGAGGGTCGGACGACAGCGCAACGTCATTATCACACTGATGTCCGGAAGCCGAAGGTTGAATTCCGCTGATGCATTTGAGAGGAGCCGACCTTCGCCAGCACGCTCCAAGTCCAAGCCCCGAATAGAAACAAATCGATTCGGGGTTGAGAATTTAATGACACTCAAACAGGCATGCTCCTCGGAATACCAAGGAGCGCAAGGTGCGTTCAAAGATTCGATGATTCAC
+
CCCCCCCCFFFFGGGGGGGGGGGHHHHHHHHHHHHHHHHHGHHGGGGGGHHHHHHHHHHHHHHHGHHHHHHHHHHHHHHHGHGHHHGHHHHGGGGGHHGHHHHHHHHGGGGGHHHHGHGGHGGGGGGGGGHGGGGGGHHGHHHHHHHHHHHHHHHHHGGGGGHHHHHHHHHHHGGGGGGHGHHHHHHHHHHHHHGGGGGGHHGGGGGGHHGGGGGHGHGHHHFGGGHGGGGFHFHHGHHHHHHGHHHHGFEGGGGHHHHHHHHHEHHHHFHHHHGGHHHHHGHHHHGHGGCGGFHHHHHHHGHHGGGGGHHHHGGGGHGGGGGGGGGGFFFFFFFCCCBA
@M02197:105:000000000-AN6RF:1:1102:9895:10064 1:N:0:1
AGCGAACCTGTTTCCTCCGCTTATTGATATGCTTAAGTTCAGCGGGTATCCCTACCTGATCCGAGGTCAAACTTAGAAAGTTGGGGGTTGCTGGCAAGCACGCACCGAGACCCTGTAGCGAGGAGTATTACTACGCTTAGAGCACGATGGCACCGCCACTGATTTTAAGACCGATCAGAACTGATGCGGTCCAATACCAAGCAGAGCTTGAGTGTTGTACTGACGCTCGAACAGGCATGCCCCGCGGAATACCACGGGGCGCAATGTGCGTTCAAAGATTCGATGACTCAC
+
CCCCDCCCFFFFGGGGGGGGGGGHHHHHHHGHHHHHHHHHHHHGGGGFHHHHHHHHHHHHHHHGGGG:HHHHHHHHHH;HH<HHGGGGGGHHHHGHHGHHHGGGG:GFG;GGHHHHHHHGGGGGGHHHHHHHHHGGGGGHHHHHHGGHGGH<HGGGHGHHHHHHGGHGGGGGHHGHHHHHHHGGGGGHHHGHHHHGGHHFHHHHHHHFHHHGHFFHHHHGGGGGGHHGHHHHGHHHHGGGFGGGHGHFHHHGGGGGGGGGHHHHGGGGHGGGGGGGGGGFFFFFFFB@CBB
@M02197:105:000000000-AN6RF:1:1102:5602:10125 1:N:0:1
AGCGAACCTGTTTCCTCCGCTTATTGTTATGCTTAAGTTCAGCGGGTAGTCTTACCTGATTTGAGGCCAGATTGTCAAGAAGTGACCGCCACCCAAAGGGCAAGTCGGGGTGAGGCGCGGAAGCGAGCAAGACCGATCGAAGGCGAGGGAAATACAACGCCAAAGGTGCTAGCCGCAAGATACGGGCCAAACCGATGATTTTAAGGGGAGCCGCCTCACGGCAGCAAAAGCCCCCAACTCCAAACCGCAGCGGGCGCGAACCCGAGGGTTTGATGATATCAAGACACTCAAACAGGCATGCCCTCCGGAATACCAGAGGGCGGAAGGTGCGTTCAAAGATTCGATGATTCAC
+
BBBBADDBCCDDGBAAFGGFGGCFGFHGFHFFHGHHDAFFGBGGE?EEGBFGDFHHHHHHHFHFFFFGH1GFGHHHHHHFHFFEEGD?@E/EGGEHHBCFGEGABFAEEGGCCGAE<CGGGGCHC9GGGBGEFHGGGGFAGGFA?::@/FFFFFFGFFFBBEFFFF9/B?FFEFF?BFF;/BFCDBBBGFBEEB0GGCFFCBBFFGFC.CCA<;>ADFFFFFBGFGBFFF?FAFBHGFC?/C<AC<?EGGCGEEGGEE??>E?HFECDEGFEHFHHFDD1DDBHFGAGBF11HFHHFFCECE???CDBGD1FHGHGEE0?BB1E0EAE01GGGGFFBGGBF1FFFFFAA>1A
@M02197:105:000000000-AN6RF:1:1102:20478:10212 1:N:0:1
AGCGAACCTGTTTCCTCGCTTATTGATATGCTTAAGTTCAGCGGGTATCCCTACCTGATCCGAGGTCAATCGTAAAAAATGGGGGGTTTTGACAAGTAGCCGCCGGGACCCTATAGCGAGAGAATTACTACGCTTAGAGCCAGACGGCACCGCCACTAATTTTAAGGGCCGCGGAACCGCGAACCCCAAGACCAAGCCGAGGCTTGAGTGGTTATAATGACGCTCGAACAGGCATGCCCCTCGGAATACCAAGGGGCGCAATGTGCGTTCAAAGATTCGATGATTCAC
+
BBBABDBCFFFFGGGGGGGGGGHHHHHHHHHHHHHHHHHHHHGGGAEHHHHH<HH:.<H<HH9G9E:FG,/G<HGHFH;+HHHG9GG9G9:GHH;HH<<HHGGGGFC;GGG8GG:G99GGFFFFF::F::FFFF8F9:FFF8F8F5:::GGFFFFFFFFGFFGHHFFFFFGGHFFFFFFGGFFFFFFFFEFFGGGGGGFFFHFHGGFGGHFFFGGHHFGGGGHHGHHGFFFHHHFCGGGGGHHHHHHHHHHHFGGF?HHFGFGGGHGGGGGGGGGGFFFFFFF?BBBA
@M02197:105:000000000-AN6RF:1:1102:4092:10240 1:N:0:1
AGCGAACCTGTTTCCTCCGCTTATTGATATGCTTAAGTTCAGCGGGTATCCCTACCTGATCCGAGGTCAAACTTAGAAAGTTGGGGGTTGCTGGCAAGCACGCACCGAGACCCTGTAGCGAGGAGTATTACTACGCTTAGAGCACGATGGCACCGCCACTGATTTTAAGACCGATCAGAACTGATGCGGTCCAATACCAAGCAGAGCTTGAGTGTTGTACTGACGCTCGAACAGGCATGCCCCGCGGAATACCACGGGGCGCAATGTGCGTTCAAAGATTCGATGATTCAC
+
CCCCCCCCFFFFGGGGGGGGGGGHHHHHHHHHHHHHHHHHHHHGGGGGHHHHGHHHHGH<HHHGGG::HHHGHHHHHG;HH<HHGGGG;G;:HGGHHGH<HGGGG9GGGGGGHHHHHGHGGGGG8HHHHHHHHHGGGGGHHHHH;GGHGGHHHGGHGHHHHHGGGHHGGGGGHHGHHHHHHHGGGGGGHHHHHHHFGHHHHHHHHHFHHHHGHHFGGFHGGGGFFGFFHHHHHGHHFGGGGGGGHHHGHHHGGGGGGGGGHHHHGGGGFGGGGGGGGGGBFFFFFFBBBBB
@M02197:105:000000000-AN6RF:1:1102:24233:10297 1:N:0:1
AGCGAACCTGTTTCCTCCGCTTTTGATATGCTTAAGCTCAGCGGGTAGTCCTACCTGATTTGAGGTCAAAAGTCAATAAGGAAGACGCCAAAAAAGGCGTCGACGCATTAGAGGCACGGCGCCATTCATTCATGCACTTCAGCGAACGGCGATCATTATCACGCCAAAAGCCTTGTCATGCAAAGTCGAAAGTCGACCGCAAGCCGATTCATTTCAGGAGAGCCCGAGTCCTAGACGAGAGTCCAGGTCTCCGGCAGCCCCCAGTATCCAAGCACCCTATCGAAGCTAATCGAGAGGGGTTGAGAATTTACTGACGCTCAAACAGGCATGCTCCTCGGAACACCGAGGAGCGCAAGGTGCGTTCAAAGATTCGATGACTCAC
+
CCCDDCDDFFFFGGGGGGGGGGGHHGHHHHHHHHHHHHHHHHGGGGGGHHHHHHHHHHHHHHHGHGHHHHHHGHHHHHHHHHHHHHGGGGGHHHGGGHGGGGGGGGGGGHHHHHGGHGGGGGGGGHHHHHHHHHHHHHHHHHHGGGGGGGGGGGGGGGGGGGGGGGGGGGGGGGGFFHHFFFFFFFFFFFFFFFFFGFFFGGGGFGGGGHHHHHFHHGHGGGFFFHHHHGHHHGGGHHHHHHFHHGGGGGFGHGGGFGGHHFHHGHGGHFFEGHHHGHHHGHHHHHGHHHGHGGGGGHHHGHHHHHGHHHGGGGGFGHHGHHHHHHHHHHGGGEGCHHGGGGGGFHEGGGFGFHHGGGGHGGGGGGGGGGFFFFFDFBA?AA
@M02197:105:000000000-AN6RF:1:1102:6299:10298 1:N:0:1
AGCGAACCTGTTTCCTCCGCTTATTGATATGCTTAAGTTCAGCGGGTAGTCCTACCTGATTTGAGGTCAAATATGATGCAAGGTTTTGTCCGAAGACCATTGTAAGCGGACTTTGAGGGTCGGACGACAGCGCAACGTCATTATCACACTGATGTCCGGAAGCCAAAGGTTGAATTCCGCTGATGCATTTGAGAGGAGCCGACCTTCGCCAGCACGCTCCAAGTCCAAGCCCCGAATAGAAACAAATCGATTCGGGGTTGAGAATTTAATGACACTCAAACAGGCATGCTCCTCGGAATACCAAGGAGCGCAAGGTGCGTTCAAAGATTCGATGATTCAC
+
BBCCADBCFFFFGGGGGGGGGGGHHHHHHHHHGHHHHFHHHHHGGGGGGHHHHHHHHHHHHHHHGHHHHHHHHHHHHHHGHHGGHHGHHHHGGGGGHHHHHGHHHHGGGGGGHHHGGGGEGGGGGGGGGGGGGGGGGHHGHHHHHHHHHHHHHGFGHGGGGGHHHHHHHHGHHGGGGGGHGHHHHHHGHHGHHHGGGGGGGHGGDFFGHHGGGFGFFHHHHHGFGGHGGGGFHFGGEHHGHHHGHHHHGGFGGGGHHGGHGHGHHHHHHHHHHHGFHHHHHHHHGHHHGGGGEBHHHHHHHHHHGGGGGHGFGGGGGHGGGGGGGGFFFFFFFFFBBBAA
@M02197:105:000000000-AN6RF:1:1102:19327:10335 1:N:0:1
AGCGAACCTGTTTCCTCCGCTTATTGATATGCTTAAGTTCAGCGGGTAGTCCTACCTGATTTGAGGCCAGATTGTCAAGAAGTGACCGCCACCCAAAGGGCAAGTCGGGGTGAGGCGCGGAAGCGAGCAAGACCGATCGAAGGCGAGGGAAATACAACGCCAAAGGTGCTAGCCGCAAGATACGGGCCAAACCGATGATTTTAAGGGGAGCCGCCTCACAGCAGCAAAAGCCCCCAACTCCAAACCGCAGCGGGCGCGAACCCGAGGGTTTGATGATATCAAGACACTCAAACAGGCATGCCCTCCGGAATACCAGAGGGCGCAAGGTGCGTTCAAAGATTCGATGACTCAC
+
CCCDCDECFFFFGGGGGGGGGGGHHHHHHHHHHHHGHHHHHHHGGGGGGHHHHHHHHHHHHHHHGHGGHHHHHHHHHHHHHHFHHHHGGGGGHGGHHHHGGEGGHHGGGGCDHHHGGGGGGGGHGGGGGHHGHGGGGGGGHGGHGGGGGGGGGGGGGGGGGFFFFFFFFFFFFFFFGFGFGGGGGGFGFFFGGGGGGGGGFFGHGGGGGGGGGHGHHHHHGGHHHHHHGGFGGHHHHHCGGGGGGGGGGGGGGGGGFHF1GGGHHGGHHHGHGHHHFHFHHHHHGFGGHHHFHFHHGHGFGGGGGHHHHHFGHGHHGGGGGHHHHGGGGHGGFGGGGGGGFFFFFFFAA@BB
@M02197:105:000000000-AN6RF:1:1102:20794:10331 1:N:0:1
AGCGAACCTGTTTCCTCCGCTTATTGATATGCTTAAGTTCAGCGGGTAGTCCTACCTGATTTGAGGTCAAATATGATGCAAGGTTTTGTCCGAAGACCATTGTAAGCGGACTTTGAGGGTCGGACGACAGCGCAACGTCATTATCACACTGATGTCCGGAAGCCAAAGGTTGAATTCCGCTGATGCATTTGAGAGGAGCCGACCTTCGCCAGCACGCTCCAAGTCCAAGCCCCGAATAGAAACAAATCGATTCGGGGTTGAGAATCTAATGACACTCAAACAGGCATGCTCCTCGGAATACCAAGGAGCGCAAGGTGCGTTCAAAGATTCGATGATTCAC
+
CCCCDDDEFFFFGGGGGGGGGGGHHHHHHHHHHHHHHHHHGHHGGGGGGHHHHHHHHHHHHHHHGHHHHHHHHHHHHHHHGHGHHHGHHHHGGGGGHHHHHHHHHHHGGGGGHHHHGHGGHGGGGGGGGGHGGGGGGHHGHHHHHHHHHHHHHHHHHGGGHHHHHHHHHHHHHGGGGGHHHHHGHHHGHGHHHHGGGGGGHHGGFFFGHHGGGGGHGHHHHHHGFGHGGGGHHHFHFHHHHHHGHHGHGGCGGGGHHHHHHHHG5HHHGBHGFDEHFGHHHBHHHHHHGGGGGHHHHFHFGHHHGEFGGHHGHGGGGHGGGGGGGGGGFFFFFFFABAAA
@M02197:105:000000000-AN6RF:1:1102:3638:10301 1:N:0:1
AGCGAACCTGTTTCCTCCGCTTATTGATATGCTACCTTACTTCCTCTAAATGACCAAGATCCTCCGCTTATTGATATGCTTAAGTTCAGCGGGTAGTCCTACCTGATTTGAGGTCAAATTGTCAGAAGCTGTCTCAAAAGAGGCCCTTTAGAAGCTGAACCCCATTTATAAAGCTGCCCTTCACAAATGGCGTAGATAATTATCACCAAAGCAAGGCAACAAAGGTCCCGCTAATGCATTTCAGGAGAGCCGACTTCTGAGAAGCCCGCATACTCCCACATCCAAGCCTGATCAACAGAAAAAGCTGAAAAGGTTGAGAATTTCATGACACTCAAACAGGCATGCTCCTCGCAATACCAAGGAGCGCAAGGTGCGTTCAAAGATTCGATGTCTCAC
+
BBBB@D?DFFFFGGGFGFEGCGEFHFH5GHFHHHGHHHHFGBEFFFHGFHHBGHHHHHGHHHHHHGDGGFHHEFFFFHHHHFHHHFFFHHGGG/EGHEFHHHHHHGHFFDFFFFGFHHHHEHGHGHEFH3?GBGHHHGGHGBGGEGHHHHGHGHHHHHHHFGGGHHHFGDGFDFHHHHHHFHDGHHGHGGGBFCDEGGBCCFHHFGGHHHHHGHFEGGGGGHGFGFGGGGHGHHGGFBEHFGGF?0/ECA/FGG11FHGHGACB/B/2HFFE/HEG1BFGF?GHGFBHGFFHFGHHHGF1BDBHHGDHFHF>B2EHGHHGF1GHHFHGD1EGF1B1B1EBBEA/A//A/ED22GFA1A1FAGE?CCE1AAA?EAG1CGFFGFBGFAFB1B3AAAAA
@M02197:105:000000000-AN6RF:1:1102:8093:10311 1:N:0:1
AGCGAACCTGTTTCCTCCGCTTATTGATATGCTTACTTCCTCTAAATGACCAAGGAGCGCAAGGTGCGTTCAAAGATTCGATGATTCAC
+
FBCHHFGHHHHHGGGGGGHGHHHHHHHHHHHHHHHHHHHHHHHHHHHHHHHHHHGHHHGHHHGGHHGGGGGHHGHHHHHGHHHHHHHHH
@M02197:105:000000000-AN6RF:1:1102:10988:10523 1:N:0:1
AGCGAACCTGTTTCCTCCGCTTATTGATATGCTTAAGTTCAGCGGGTAGTCCTACCTGATTTGAGGTCAAATATGATGCAAGGTTTTGTCCGAAGACCATTGTAAGCGGACTTTGAGGGTCGGACGACAGCGCAACGTCATTATCACACTGATGTCCGGAAGCCAAAGGTTGAATTCCGCTGATGCATTTGAGAGGAGCCGACCTTCGCCAGCACGCTCCAAGTCCAAGCCCCGAATAGAAACAAATCGATGCGGGGTTGAGAATTTAATGACACTCAAACAGGCATGCTCCTCGGAATACCAAGGAGCGCAAGGTGCGTTCAAAGATTCGATGATTCAC
+
BBCBBBCCFFFFGGGGGFGGGGGHHFHHHHHHHGHHH5GFHHHGCCEFFFHHHHHHHHBHHHHFFBFFGHHHHHHHHGHGHHGFHHEHGGHEEGGGHGHHHHFFGFGCGGGGFHHFGGGGHGGGGGGGFCHFGGGGGFHGHGHHHHHGHGGHHHHHHGGGGFHHHHHHHGHHGFFGGGGGGHHGHGHGGGGHGGGGGGGFGHGGGFFGGFFGGFGGHFGGGFBGFGHFFGGGDFHHFHHHGHGFE1FEE?//GGGFG5EHFFGB5FHHG5FHGHGFFHHHHFGBBHGGGGGGGHHGHGDGGHCHFGGGEFFBGEEAGHGBGFGF5AFC4FBBFFFABBBB
@M02197:105:000000000-AN6RF:1:1102:6988:10591 1:N:0:1
AGCGAACCTGTTTCCTCCGCTTATTGATATGCTTAAGTTCAGCGGGTAGTCCTACCTGATTTGAGGTCAGATTTGTCATTATATTTCAAGTCTTGTTCCCCAAGACATACCTTTTCTGTAGGAGCTTCTCCATAATTGAAGTCACTCTACTCACAGCTTTCACATCTAACGTAGATAATTATCACATTAGTGTTACTGAGCCATAATCTATCAGAAAAGCTCATCCATTCAAGAGGAGCCAACAAGCAACCTAAGCTGCGCCAGCAATTATCCTCCAACTCCAACTTCACCTTAGCATAAATGCTAAAAGGCAGTTGAGAATTTCATGACACTCAAACAGGCATGCTCCTCGGAATACCAAGGAGCGCAAGGTGCGTTCAAAGATTCGATGATTCAC
+
CCCCCCCCFFFFGGGGFGGGGGGHHHHGHHGHHHHHHGHHHHHGFCGGGHHHHHHHHHHHHHFBFHHHHGHHHHHHGHHHHHHHHHHHHHHHHHHHHFHFHHGHHHHHHHHHHHHHHHHHHGHHGHHHHHHHHGHHHHHHGHHHGFHHHHHHHHHGHHHHHHGHHGHHGHHHHHGHHHHHHHHHHHHHHHHHHHHHHHHHHHHHGHHHHHGHHHHHHHHHHHHHHHHHHHHHFGHHGGHHHHHHHHHEHHHHEGGGGGGGHHHGHHHHHHGGGCFGGFGBHHHHHHHHGHHHHHFHHFHHHGHFHHFGHHGHHGHHHHHHFHHEHHHGHHHGHHHG3HFGHHHGF?GCGGGDDBFBBGHHHEEGGGHGHFCGGGHGGGGFGGGGGBFFFD5FAA?AA
@M02197:105:000000000-AN6RF:1:1102:6960:10677 1:N:0:1
AGCGAACCTGTTTCCTCCGCTTATTGATATGCTTAAGTTCAGCGGGTATCCCTACCTGATCCGAGGTCAAACTTAGAAAGTTGGGGGTTGCTGGCAAGCACGCACCGAGACCCTGTAGCGAGGAGTATTACTACGCTTAGAGCACGATGGCACCGCCACTGATTTTAAGACCGATCAGAACTGATGCGGTCCAATACCAAGCAGAGCTTGAGTGTTGTACTGACGCTCGAACAGGCATGCCCCGCGGAATACCACGGGGCGCAATGTGCGTTCAAAGATTCGATGATTCAC
+
DDDDDCDDFFFFGGGGGGGGGGGHHHHHHHHHHHHHHHHHHHHGGGGGHGHHHHHHHHHHHHHGGGG:HHHHHHHHHH;GH<HHGG9GGGHHHHGHHGHHHGGGGGGGG;GGHHHHHHHGGGGGGGHHHHHH<HGGGGGGHHH9H8GHGGH<HGGGHGHHHHHHGHHGGGGGHHHHHGHGGGGGGGGHHHGHHHHHGHHHHFHHHHGHHHHGHHGFHHHGGGGGGHHGHHHHHHFFHFGGGGGGHHHGGBGFEEGGGGGGHHHHGGGGHGGGGGGGGGGFFFFFFFCBAAB
@M02197:105:000000000-AN6RF:1:1102:9195:10719 1:N:0:1
AGCGAACCTGTTTCCTCCGCTTATTGATATGCTTACTTCCTCTAAATGACAAAGATCCTCCGCTTATTGATATGCTTACTTCCTCTAAATGACCAAGATCCTCCGCTTATTGATATGCTTAAGTTCAGCGGGTAGTCCTACCTGATTTGAGGTCAAATATGATGCAAGGTTTTGTCCGAAGACCATTGTAAGCGGACTTTGAGGGTCGGACGACAGCGCAACGTCATTATCACACTGATGTCCGGAAGCCAAAGGTTGAATTCCACTGATGCATTTGAGAGGAGCCGACCTTCGCCAGCACGCTCCAAGTCCAAGCCCCGAATAGAAACAAATCGATTCGGGGTTGAGAATTTAATGACACTCAAACAGGCATGCTCCTCGGAATACCAAGGAGCGCAAGGTGCGTTCAAAGATTCGATGATTCAC
+
AABBBBBDFF5DGGGGGGGCGGEGFEFADGGHHHHHFFHHHGHHGHHHHHHHHFHHHGHGHDGGGGHHHGGEDFHFHHHFHHHHHHHHFHGHHEEHHFFFHHHHGFEGGHHHHHHGHHHGHHHHHHGHB?EGEFFHHGHHHHHHHGHG2DCFHHHHFBFGFDGHHHHHGBGHGHHHH?EDGGHBGHHGHFH0DDGCFGHHHGGHDDHFGE?FGGGGGGGFFFFEEF7FFFFFFFFFFB?@GCCFFAFGF0FHGAG:0HCD0BGGDBFHHGBD=<FHGHFHFE.@><F<C?CC@FGD/GCC@0FGFGHGHHGEC@CGGHFGBEEF@FEGDEFHGHEFEE/EE>FFDF@F2FGHHHHHFFB1FD0GBAB1ACFB///E?AFGFHGFDFEBDCFFE?EFGBFE0EGHGFGDGFFEGBC13FFBFAAAAA
@M02197:105:000000000-AN6RF:1:1102:26907:10774 1:N:0:1
AGCGAACCTGTTTCCTCCGCTTATTGATATGCTTAAGTTCAGCGGGTAGTCCTACCTGATTTGAGGTCAAATATGATGCAAGGTTTTGTCCGAAGACCATTGTAAGCGGACTTTGAGGGTCGGACGACAGCGCAACGTCATTATCACACTGATGTCCGGAAGCCAAAGGTTGAATTCCGCTGATGCATTTGAGAGGAGCCGACCTTCGCCAGCACGCTCCAAGTCCAAGCCCCGAATAGAAACAAATCGATTCGGGGTTGAGAATTTAATGACACTCAAACAGGCATGCTCCTCGGAATACCAAGGAGCGCAAGGTGCGTTCAAAGATTCGATGATTCAC
+
AABCCCCCFFFFGGGGGGGGGGGHHGHHHHHHHHHHHHHHHHHGGGGGGHHHHHHHHGHHHHHHGHHHHHHHHHHHHHHHHHGGHHGHHHHGGGGGHHHHHHHHHHHGGGGGHHHHGHGGHGGGGGGGGGHGGGGGGHHGFHHHHHHHHHHHHHHHHGGGHHHHHHHHHHHHHGGGGGHGHHHHHHHGHHHHHHGGGGGGGHGGGGGGHHGGGFGGHHHHHHHGGGHGGGGHHHHHGHHHGHFGHHGHGGCFFEGHGHHHHHHHHHEHHFFHHHGHHHHHHHGHHHHHEEECFEHHHHGGFHHGGFGGGHHHHGGGGHGGGGGGCGGGFFFFFFFCCBCC
@M02197:105:000000000-AN6RF:1:1102:6584:10904 1:N:0:1
AGCGAACCTGTTTCCTCCGCTTATTGATATGCTTAAGTTCAGCGGGTAGTCCTACCTGATTTGAGGTCAAATTGTCAGAAGCTGTCTCAAAAGAGACCCTTTAGAAGCTGAACCCCATTTATAAAGCTGCTCTTCACAAATGGCGTGGATAATTATCACACCAAAGCAAGGCAACAAAGGTCCCGCTAATGCATTTCAGGAGAGCCGACTTCTGAGAAGCCCGCATACTCCCACATCCAAGCCTGATCAACAGAAAAAGCTGAAAAGGTTGAGAATTTCATGACACTCAAACAGGCATGCTCCTCGGAATACCAAGGAGCGCAAGGTGCGTTCAAAGATTCGATGATTCAC
+
ABCCCBBBFFFFGGGGGGGGGGGHGHGHGHHHHHHHHHHHHHHGGGGGFGGHHHHHHHHHHHHHGHHHHGHHHHHHHHHHHHHHHHHHHHHHHGHHHGHHHHHHHHHHHGHHHHGGGHHHHHHHHHHHHHHHHHHHHHHHHHHHGGGFFGHGHHHHHHHHHGHHGFHHHHGHGHHHHGHHHHHGGGHHGHHHHHHHHHHHHGHGHHHHHHHHHGHHHGGGGCHGHGGGGGGFHFFHGGHHGHHGHHHFHHGHGHHHHHHFHHHHHHHGHHHGHGGBHHHHHHHGHFFHHHFHHHHHHHG?GGGGGFHHFFGHHHHFEGGGHGHHGGFGHGGGGGGGGGGFFFFFFFCCBAC
@M02197:105:000000000-AN6RF:1:1102:17378:11099 1:N:0:1
AGCGAACCTGTTTCCTCCGCTTATTGATATGCTTAAGTTCAGTGGGTAGTCCTACCTGATTTGAGGTCAAATAAGATGCAAGGTTTTGTCCGAAGACCATTGTAAGCGGACTTTGAGGGTCGGACGACAGCGCAACGTCATTATCACACTGATGTCCGGAAGCCAAAGGTTGAATTCCGCTGATGCATTTGAGAGGAGCCGACCTTCGCCAGCACGCTCCAAGTCCAAGCCCCGAATAGAAACAAATCGATTCGGGGTTGAGAATTTAATGACACTCAAACAGGCATGCTCCTCGGAATACCAAGGAGCGCAAGGTGCGTTCAAAGATTCGATGATTCAC
+
CCCCCCCCFFFFGGGGGGGGGGGHHHHHHHHHHHHHHHHHHHEHHHGHGHHHHHHHHHHHHHHHGHHHHHHHHHHHHGHHFHGFGHGHHHHGGGGGHHHHHGHHHHHGGGGGHHHGGFGFHGGGGGGGGGHGGGGGGHHGHHHHHHHHHHHHHHHHHGGGHHHHHHHHHGHHHHHHHHHHHHGHHHGHHHGGHHGGGGGGGGGGGFGGFGFGFFGHHGFFHHHGGGGGGGGGHHGHHHHHGHHGHHHHGGGFGGGHHHHHHHHHFFGHHGHHFHGHHHGFBHHHHHHHGGGGGHHGHGHHGHHCFGGGGHHHHGGGGHGGGGFFGGGGFFFFFFFBBBBB
@M02197:105:000000000-AN6RF:1:1102:13551:11131 1:N:0:1
AGCGAACCTGTTTCCTCCGCTTATTGATATGCTTAAGTTCAGCGGGTAGTCCTACCTGATTTGAGGTCAAATTGTCAGAAGCTGTCTCAAAAGAGACCCTTTAGAAGCTGAACCCCATTTATAAAGCTGCTCTTCACAAATGGCGTAGATAATTATCACACCAAAGCAAGGCAACAAAGGTCCCGCTAATGCATTTCAGGAGAGCCGACTTCTGAGAAGCCCGCATACTCCCACATCCAAGCCTGATCAACAGAAAAAGCTGAAAAGGTTGAGAATTTCATGACACTCAAACAGGCATGCTCCTCGGAATACCAAGGAGCGCAAGGTGCGTTCAAAGATTCGATGATTCAC
+
CCCCCCCDFFFFGGGGGGGGGGGHHGHHHHHHHHHHHHHHGHHGGGGGGHHHHHHHHHHHHHHHGHHHHHHHHHHHHHHHHHHHHHHHHHHHHGHHHGHHHHHHHHHHHHHHHHGGGHHHHHHHHHHHHHHHHHHHHHHHHHHHGGGGGHHHHHHHHHHHHGHHHHHHHHHHHHHHHHHHHHHHHHHHGHHHHHHHHHHHHGHGGGHHGHHHHHHHHGGGGGHHHHGGHGGGHHHHGGHHHGHHHHHHHHHHHHHHHHHHHHHHHHHHHHHHHHHHFHHGHHHHHGHHHHHGHHHGHHHGGGGGHHHHHGFCHHHGGGGGHGHHGGGGHGGGGGGGGGGBFFFFFFBBAA@
@M02197:105:000000000-AN6RF:1:1102:22901:11141 1:N:0:1
AGCGAACCTGTTTCCTCCGCTTATTGATATGCTTAAGTTCAGCGGGTATCCCTACCTGATCCGAGGTCAAACTTAGAAAGTTGGGGGTTGCTGGCAAGCACGCACCGAGACCCTGTAGCGAGGAGTATTACTACGCTTAGAGCACGATGGCACCGCCACTGATTTTAAGACCGATCAGAACTGATGCGGTCCAATACCAAGCAGAGCTTGAGTGTTGTACTGACGCTCGAACAGGCATGCCCCGCGGAATACCACGGGGCGCAATGTGCGTTCAAAGATTCGATGATTCAC
+
CCCCCCCCFFFFGGGGGGGGGGGHHHHHHHHHHHHHHHHHHHHGGGGGHHGGHHHHHHHHHHHGGG9HHHHHHHH:HH;HHHHHGGGEFGH:HHGHHGHHHGGGGGGGG;GGHHHGHHHGGGGGGHHHHHHH<HGGGGGHHHHHHGGHG:HHHGGHHGHHHHHHHHHGGGGGHHHHHHHHGHGGGGGHHGHHHHGFGHHHHHHHHHGHGHHGHHHHHHGGGGGFFGHGHHHHHHHHHGGGGGGGHHHHHGCGGGGGGGGGFFHGGGEGHGGGGGGGGFFFFFFFFFCCCCB
@M02197:105:000000000-AN6RF:1:1102:20448:11280 1:N:0:1
AGCGAACCTGTTTCCTCCGCTTATTGATATGCTTAAGTTCAGCGGGTAGTCCTACCTGATTTGAGGTCAAATTGTCAGAAGCTGTCTCAAAAGAGACCCTTTAGAAGCTGAACCCCATTTATAAAGCTGCTCTTCACAAATGGCGTAGATAATTATCACACCAAAGCAAGGCAACAAAGGTCCCGCTAATGCATTTCAGGAGAGCCGACTTCTGAGAAGCCCGCATACTCCCACATCCAAGCCTGATCAACAGAAAAAGCTGAAAAGGTTGAGAATTTCATGACACTCAAACAGGCATGCTCCTCGGAATACCAAGGAGCGCAAGGTGCGTTCAAAGATTCGATGATTCAC
+
ABBBADCCFFFFGGGGGGGGGGGHHGHHHHHGHHGHHHHHHHHGGGGGGHHHHFGHHHGHHHHHGHHHHHHHHGHHHHHGGHHHHFHHHHHFHGHHGGHHHHHHFHHHHHHHHEGGGHHHHHHHHHHFEGHHHHHHHHHGHHHHGGGGGHHHHHGHHHH;HHHHHHHHHHGHHHHHHHGEFHHHHHGGGGHHHHGHHHGHHGGDEHHHFFHGGGHFHGGGGGHHHGGGGGHHHHHFGGHEGHHGHHHHHHHHHHHHGFHHHHGHHHGBGB5EHGHHGFHGFGEBFGHHHGHHFHHHGHHGFGFGHHHFGFFHHHHGEEGGHHHGGGGGHGGGGGGGGGGFFFFFFFAAAAA
@M02197:105:000000000-AN6RF:1:1102:22809:11347 1:N:0:1
AGCGAACCTGTTTCCTCCGCTTATTGATATGCTTAAGTTCAGCGGGTAGTCCTACCTGATTTGAGGTCAAAAGTCAATAAGGAAGACGCCAAAAAAGGCGTCGACGCATTAGAGGCACGGCGCCATTCATTCATGCACTTCAGCGAACGGCGATCATTCTCACGCCAAAAGCCTTGTCATGCAAAGTCGAAAGTCGACCGCAAGCCGATTCATTTCAGGAGAGCCCGAGTCCCAGACTTTCGTCCAGGTCTCCGGCAGCCCCCAGTATCCAAGCACCCTATCGAAGCTAATCGAGAGGGGTTGAGAATTTACTGACGCTCAAACAGGCATGCTCCTCGGAACACCGAGGAGCGCAAGGTGCGTTCAAAGATTCGATGACTCAC
+
>>3>ADDD>455FGGGGGGGGGGHHHHHHGHHGFHGGHHHHHHGGGGGGHHHHHHGHHHHHHHHGHFHHGHEBGDGHB5GFHHH1EFE?EGCGHHEAA/E>E@E/<B@DDDFG1F?FF/B@CCDDGHHBDGHHHHHFHHHHHHD?@DCGGGGGGGGGGFGGGGGGGFBFEGGGGGGGGB/BFFFFFBFFFFFF:FFFBBBBBBBFFB?BDFFFFFFFFFFFFDFFFCBBFFFF=0=C.-DCFFGHHGGG?GGGGEGGGGGGHHHFBEHGGDFE??HGE/FHGHFFHHGHHHGGHGGGGHGHHHHHHHHFHHGGGGGFGGEFFHHHGHHHGADGGGGGHHE?GGGGHHGEEGCGGHGCGGGF4GGGGGGGGGFFFFFFD3AA>A
@M02197:105:000000000-AN6RF:1:1102:11103:11397 1:N:0:1
AGCGAACCTGTTTCCTCCGCTTATTTATATGCTTAAGTTCAGCGGGTAGTCCTACCTGATTTGAGGTCAAATATGATGCAAGGTTTTGTCCGAAGACCATTGTAAGCGGACTTTGAGGGTCGGACGACAGCGCAACGTCATTATCACACTGATGTCCGGAAGCCAAAGGTTGAATTCCGCTGATGCATTTGAGAGGAGCCGACCTTCGCCAGCACGCTCCAAGTCCAAGCCCCGAATAGAAACAAATCGATTCGGGGTTGAGAATTTAATGACACTCAAACAGGCATGCTCCTCGGAATACCAAGGAGCGCAAGGTGCGTTCAAAGATTCGATGATTCAC
+
CCCCCCCCFFFFGGGGGGGGGGGHHHHHHHHHHHHHHHHHHHHGGGGGGHHHHHHHHHHHHHHHGHHHHHHHHHHHHHHHHHGHHHGHHHHGGGGGHHHHHHHHHHHGGGGGHHHHGHGGHGGGGGGGGGGGGGGGGHHGHHHGHHHHHHHHHH0GHGGGHHHHHHHHHHHHHGGGGGHHHHHGHHHHHHHHHHGGGGGGHHGGGGGGHHGGGGGHHHHHHHHHGGHGGGGHHHHHFHHHHHHGHHHHGGGGGGGHHHGHHHHHGHHHHHHHHHGHHGHFHHHHGHHHGGGGGHHHHHHHHHHHGGGGGHHHHGGGGHGGGGGGGGGGFFFFFFFCCBBC
@M02197:105:000000000-AN6RF:1:1102:18894:11512 1:N:0:1
AGCGAACCTGTTTCCTCCGCTTATTGATATGCTTAAGTTCAGCGGGTAGTCCTACCTGATTTGAGGTCAAACATGATGCAAGGTTTTGTCCGAAGACCATTGTGAGCGGACTTTGAGGGTCGGGCGACAGCGCAACGTCATTATCACACTGATGTCCGGAAGCCAAAGGTTGAATTCCGCTGATGCATTTGAGAGGAGCCGACCTTCGCCAGCACGCTCCAAGTCCAAGCCCCGAATAGAAACAAATCGATTCGGGGTTGAGAATTTAATGACACTCAAACAGGCATGCTCCTCGGAATACCAAGGAGCGCAAGGTGCGTTCAAAGATTCGATGATTCAC
+
CCCCCDBCFFFFGGGGGGGGGGGHHHHHHHHHHHHHHHHHHHHGGFFGGHHHHHHHHHHHHHGHGHHHHHHHGHHHHHHHHHGGGHGHHHHGGGGGHHGHHHHHHHHGGFFGHGHHGHGFHGGGGGGGGGGGGGGGGHHGHHGHHHHHHHHHHHHHHGGGGGHHHHHHHHHGHGGGGGGHGHHGHHHGGHHHHHGGGGGGFGFFGGGGFGGGGGGHHHHHHHGHGGHGGGGHFHHHFHFHHFHGHGFHFF/CGFGHHHHHHHHEHGHHHHHHFFGGHHHHGHHFHHHAGECFGHHHHHHHGHHHGGGGGFFHHGGGGHGGFGGGGEGGFFFFFFFBBBBB
@M02197:105:000000000-AN6RF:1:1102:17621:11442 1:N:0:1
AGCGAACCTGTTTCCTCCGCTTATTGATATGCTTAAGTTCAGCGGGTAGTCCTACCTGATTTGAGGTCAAATATGATGCAAGGTTTTGTCCGAAGACCATTGTAAGCGGACTTTGAGGGTCGGACGACAGCGCAACGTCATTATCACACTGATGTCCGGAAGCCAAAGGTTGAATTCCGCTGATGCGTTTGAGAGGAGCCGACCTTCGCCAGCACGCTCCAAGTCCAAGCCCCGAATAGAAACAAGTCGATTCGGGGTTGAGAATTTAATGACACTCAAACAGGCATGCTCCTCGGAATACCAAGGAGCGCAAGGTGCGTTCAAAGATTCGATGATTCAC
+
CCDDCCCDFFFFGGGGGGGGGGGHHHHHHHHHHHHHHHHHHHHGGGGGGHHHHHHHHHHHHHHHGHHHHHHHHHHHHHHHHHGHHHGHHHHGGGGGHHHHHHHHHHHGGGGGHHHHGHGGHGGGGGGGGGFGGGGGGHHGHHHHHHHHHHHHHHHHHGGGGGHHHHHHHHHHHGGGGGHHGGGGGGHHHHHHHHGGGGGGHGGGGGGGHHFFFGGHHHHHHHGHGGHGGGGHHHHHHHHHHHHGGGHHGGGGGGGHHGHHHHHHHHHHHHHHHFGFHHHHGHHHHHHHGGGGGHHEHHHGHHHHGGGGGHHHHGGGGHGGGGGGFGGFFFBFFFFBBBBB
@M02197:105:000000000-AN6RF:1:1102:11776:11707 1:N:0:1
AGCGAACCTGTTTCCTCCGCTTATTGATATGCTTAAGTTCAGCGGGTATCCCTACCTGATCCGAGGTCAAACTTAGAAAGTTGGGGGTTGCTGGCAAGCACGCACCGAGACCCTGTAGCGAGGAGTATTACTACGCTTAGAGCACGATGGCACCGCCACTGATTTTAAGACCGATCAGAACTGATGCGGTCCAATACCAAGCAGAGCTTGAGTGTTGTACTGACGCTCGAACAGGCATGCCCCGCGGAATACCACGGGGCGCAATGTGCGTTCAAAGATTCGATGATTCAC
+
BBBBBBBBFFFFGGGGGGEEGGGHHHHHHHHGHHGHHFGHGHHGEGFEHDAAGFGHHHHHFHH8F@FCEGHHHHHHFHHHHHHGGGGBEEHHHHDHHGHHHGG7DGGCGGGGFHHGFHHG<CGGGFHHHHFHHFGGGGGHFHHHHG?5EGHHHGGGGGGHHHHHGGHGGFFEHGHHHHHHHGGGGFFGFHGHFGGFGHHHHGHHGFFHHHHGHHHHFGGGGGGGDGDGHHGHHHHFHGGCGFGEFFBEFHHEFEEGFGFEHHHHGFGGHGGFGGGGGGF4FFFFFFAAAAA
@M02197:105:000000000-AN6RF:1:1102:10085:11724 1:N:0:1
AGCGAACCTGTTTCCTCCGCTTAATGATATGCTTACTTCCTCTAAATGACCATGATCCTCCGCTTATTGATATGCTTACTTCCTCTAAATGACCAAGATCCTCCGCTTATTGATATGCTTACTTCCTCTAAATGACCAAGATCCTCCGCTTATTGATATGCTTAAGTTCAGCGGGTATCCCTACCTGATCCGAGGTCAAACTTAGAAAGTTGGGGGTTGCTGGCAAGCACGCACCGAGACCCGGTAGCGAGGAGTATTCCTCCGCTTAGAGCACGAGGGCACCGCCACTGATTTTAAGACCGATCAGAACTGATGCGGTCCAATACCAAGCAGAGCTTGAGTGTTGTACTGACGCTCGAACAGGCATGCCCCGCGGAATACCACGGGGCGCAATGTGCGTTCAAAGATTCGATGATTCAC
+
BBBCCCCCFFFFGGGGGGGGGGGHGHHHHHHHHHGHHHHHHHHHHHHHFHHHHHGHHHHHHGGGGGHHHHHHHHHHHHHHHHHHHHGHHHHHHGHHHHHGGHFHGGGGGHHHHHHHHHHHHHHHEHHHHHHHHHFFHGGEEGGHHHHGGGGGHHHHHGHGHHHHHHHHHHHHGCF@@HHHHFGHH:HHHHFH6GGE:GH:HHHCGBHHHGGHFFGGGFGGGGFGGGGG/FGGFFFF;-.B;-.;;.-990;00009/.-9--9:0;0C;.:..-:://-:-@?EFHHHFHHGBEGHGGGDEHHHGHHHHHHGGGGGHHHFHHHFFGHFHHHGHHHHHHFFAFHHHHHFGFGE?GGHGHHGHHHHHHGGGGEEDHHFHFGHGGGFFGGGGHHHHGEEGHGGGGGGGGFGFFBBFFFAAAAA
@M02197:105:000000000-AN6RF:1:1102:25133:11708 1:N:0:1
AGCGAACCTGTTTCCTCCGCTTATTGATATGCTTAAGTTCAGCGGGTAGTCCTACCTGATTTGAGGTCAAATATGATGCAAGGTTTTGTCCGAAGACCATTGTAAGCGGACTTTGAGGGTCGGACGACAGCGCAACGTCATTATCACACTGATGTCCGGAAGCCAAAGGTTGAATTCCGCTGATGCATTTGAGAGGAGCCGACCTTCGCCAGCACGCTCCAAGTCCAAGCCCCGAATAGAAACAAATCGATTCGGGGTTGAGAATTTAATGACACTCAAACAGGCATGCTCCTCGGAATACCAAGGAGCGCAAGGTGCGTTCAAAGATTCGATGATTCAC
+
CCCCCCCCFFFFGGGGGGGGGGGHHHHHHHHHHHHHHHHHHHHGGGGGEHHHHHHHHHHHHHHHGHHHHFGFGHHHHHHHHHGEHHGHHHHGGGGGHHHHHHHHHHH9GGGGHHHHGGFFGGGGGGGGGGHGGGGGGHHGGHHHGHHHHHHHHHHHHGGGGGHHHHHHHHHHHGGGGFFHGHGGHGGHHHHHHHGGGGGGGHGGGGGGHHGGGGGFHHGHHGFHFGHGGGGHHHHHHHHHHHEGEGGHGGGGGGFAHHHGFGHHHHHHFHHHHFGFGHHHFFHGHHHHGGGGGHHGFHHFHHHHDGGEFFHFGGG?DFGFGGGGGGGGBFFFFFFBBAAB
@M02197:105:000000000-AN6RF:1:1102:22480:11876 1:N:0:1
AGCGAACCTGTTTCCTCCGCTTATTGATATGCTTAAGTTCAGCGGGTATCCCTACCTGATCCGAGGTCAACCTTGAAATAATGGGGGTCGATGGCAAGACTGTCACACACTCCAAGCGAAAGATAAACACTTACTACGCCAGGGAATATGAGATGATCCGCCTTTGAATTTCAGAAGGGAGAATGCAAACATACTCATCTTCCATGACCAAGCAATGGTGCTTGAGAGGTATTTAATGACGCTCGAACAGGCATGCCTCCCGGAATACCAGGAGGCGCAATGTGCGTTCAAAGATTCGATGACTCAC
+
BBBC@BCBFFFFGGGGGGGGGGGGHHHHHHHHHHGHHHHHHBHGGFGGHGGHHHHHGHHHHHHGGGGHHHHHHHHHHHHHHHHHHGGFGGGGHGHHHGHHHHHHHHHHGHHHHHHHGGHGHGGHHHHHHHHHHHHGHGGHHGHGHHHHHHHHHHGHHHHGGHGHHHHHHHHHHHHHHHHHHHHHHHHHHHHGHGGHGHHHHHHHHGHGHGGHHHGHHGHHHHHHHHHHHHHHGHHHGGGGGHHGHHHHHHHHHGGGGFAGHHFHGHHHHGHGGGCGHHHHCEADHGGGGGGGGGGFFBFFFFBABBB
@M02197:105:000000000-AN6RF:1:1102:2821:12082 1:N:0:1
AGCGAACCTGTTTCCTCCGCTTATTGATATGCTTAAGTTCAGCGGGTAGTCCTACCTGATTTGAGGTCAAAAGTCAATAAGGAAGACGCCAAAAAAGGCGTCGACGCATTAGAGGCACGGCGCCATTCATTCATGCACTTCAGCGAACGGCGATCATTATCACGCCAAAAGCCTTGTCATGCAAAGTCGAAAGTCGACCGCAAGCCGATTCATTTCAGGAGAGCCCGAGTCCCAGACTTTCGTCCAGGTCTCCGGCAGCCCCCAGTATCCAAGCACCCTATCGAAGCTAATCGGGAGGGGTTGAGAATTTACTGACGCTCAAACAGACATGCTCCTCGGAACACCGAGGAGCGCAAGGTGCGTTCAAAGATTCGATGATTCAC
+
A?1A@DDDFFFFCGFG1G0AEAEGHHHGFCGGGFHGHGAFHFHCGCGGFFHFB2GFGFHFHHFHGGFBGFGG01D@BGH1GGHHHFHGEGGEFFH@ACEE?E?EG@@GGGFF1DCCGFGCCCGGGGHHFFHGHHHHHGHFHHF<CCGC9;ACG@GGGGG09:FBAFFFFGBGGFGFFFFFFFFDBFFFBEFAA99AE@?GGG@GDGF?;BFFF;BFFCFFCCCEFFGG@EFGHG=0FGC-CFC0FG<.->/<<0</////EBHHGBGBDBHFFF3HFAAGAGGGFGF/?/??11FFE1E2GHG4GF4GB4F?111EGAGFGFG5FFAHFGEGE?AGGHEEEB22E2FAB2?EFGBGEE?EGCFGGGGGGGGFFFFBFFB@BBB
@M02197:105:000000000-AN6RF:1:1102:29172:12029 1:N:0:1
AGCGAACCTGTTTCCTCCGCTTATTGATATGCCTCCCAGGTGTTACTTCCTCTAAATGACCAAGATCCTCCGCTTATTGATATGCTTACTTCCTCTAAATGACCAAGGTCCTCCGCTTATTGATATGCTTAAGTTCAGCGGGTAGTCCTACCTGATTTGAGGCCAGATTGTCAAGAAGTGACCGCCACCCAAAGGGCAAGTCGGGGTGAGGCGCGGAAGCGAGCAAGACCGATCGAAGGCGAGGGAAATACAGCGCCAAAGGTGCTAGCCGCAAGATACGGGCCAAACCGATGATTTTAAGGGGAGCCGCCTCACGGCAGCAAAAGCCCCCAACTCCAAACCGCAGCGGGCGCGAACCCAAGGGTTTGATGATATCAAGACACTCAAACAGGCATGCCCTCCGGAATACCAGAGGGCGCAAGGTGCGTTCAAAGATTCGATGATTCAC
+
A>?3ABBBF4DDGGGGGBEFEGGHGGFHHFFHFHGHGFHCHG3EGHH553BFBBF5AGFHEHHFFFHFHBFEEGGGHDGHDFHFHHHHGGHBGDGGBHHHHHFHHHA1B@B@BFEGGAEEDH4FGFF4GHFBGHGGHHFD/<<BFHB>GH1GGF0@FGGF/GAFCHGFGHHHHGHFFHHDG1GCC--A<ACG./CAEAEECB.ABB;AEGGF?BFDEEFFFFBBBFFFFFF?BEB;AB;B.FBB/FBB/DB;.?BFFBFFFFFEFF?B<?EFFBFFGGGEBC.FEA.DFBFFFGGBFBEHGE.DCCC?GHGGDC@C1HGBFFGHGGGGCGDFFCFGFD@/GEEEEEE?EGCE?FFEEGHG1GGHFHHGDDG@@55HHHHGD@AGFGGHGHFFGHGGEE?GGHGFEGDGBFGHGGGEECDHGGCGACGCFCGGGGCBFFFFFFFA3AAA
@M02197:105:000000000-AN6RF:1:1102:11706:12137 1:N:0:1
AGCGAACCTGTTTCCTCCGCTTATTGAATGCTTACTTCCTCTAAATGACCAAGATCCTCCGCTTATAGATATGCTTACTTCCTCTAAATGACCAAGGTCCTCCGCTTATTGATATGCTCCTCCGCTTATTGATATGCTTACTTCCTCTAAATGACCAAGATCCTCCGCTTATTGATATGCTTAAGTTCAGCGGGTAATCCTACCTGATCCGAGGTCAACAAGAGAGTGGTTGCTGGCCGACACCCGTCCGGGCCCGCGCGAGGATCGCTACTGCGCGGGGGCCCGGGACGGGATCGCTACTAGATTTAAGGCTTGCCGGGTGGCATGGCCCAACACCAAGCGGAGCTTGAGGGGTGTAATGACGCTCGGACAGGCATGCCCCCCGGAATACCAGGGGGCGCAATGTGCGTTCAAAGATTCGATGATTCAC
+
BABBBBBBFFFFGGGGGGGGGGEFHHGGHHHHGGHHGHHHHHHHHHGHHHHHH1GGHHGHGGGGGHGHBGHHHGGHHHHHEHHHHHGGHHHHHHHHAFFGHFHGGGGGHGHHHHGHEHHHHHHGFGG?GGHHHHGHHHHHHHHHHHFHHHHHGGHHHHHGHHHHHHGGGDDGHHGHFHHFHHGHHGGHBHHFCGGGHFHGHHHGHCDFFHHGGGEFFBFFFFFFFFFFFFGGGGGFFFF-B-FD;B:ABDCFFFAFFFFFFFFFFFFBBAA;FFFFFFFFFFFFFFFFFFFFFFFFFFFBFBFFFFFFFFFFFFGGGGGGFGGGGGGGGGEGEEFFGDGGGHHHGHGHGGGGHHHGDHGGGGGGGGGHHHHHGFHFGGGGGGGHHFFHHGHGGECFGGGHHHHGGGGGGGGGGGGGGGFFFFFFFBBAAA
@M02197:105:000000000-AN6RF:1:1102:24186:12068 1:N:0:1
AGCGAACCTGTTTCCTCCGCTTATTGATATGCTTAAGTTCAGCGGGTATCCCTACCTGATCCGAGGTCAAACTTAGAAAGTTGGGGGTTGCTGGCAAGCACGCACCGAGACCCTGTAGCGAGGAGTATTACTACGCTTAGAGCACGATGGCACCGCCACTGATTTTAAGACCGATCAGAACTGATGCGGTCCAATACCAAGCAGAGCTTGAGTGTTGTACTGACGCTCGAACAGGCATGCCCCGCGGAATACCACGGGGCGCAATGTGCGTTCAAAGATTCGATGATTCAC
+
CCDDDEEEFFFFGGGGGGGGGGGHHHHHHHHHHHHHHHHHHHHGGGGGHHHHHHHHHHHHH;HGGGGHHHHHHHHHGHHHH&HHGG8GGGGHHHGHHGH<HGGGGGGGGGGGH;H;HHHGGGGGGGHHHHHGHHGGGGGHHHHHHGG:GGHHHGGHHHHHHHHHHHHGGGGGHHHHHHHHHHGGHHHHHHHHHHFGGHHHHHHHHHHHHHHGHHGHHGHGGGGGGHHGHHHHHHHHHGGGGGGGHHHHHHHGGGGGGGGGGHHHGGGGHGGGGGGGGGGFFFFFFFCCBAB
@M02197:105:000000000-AN6RF:1:1102:11556:12345 1:N:0:1
AGCGAACCTGTTTCCTCCGCTTATCGATATGCTTAAGTTCAGCGGGTATCCCTACCTGATCCGAGGTCAAACTTAGAAAGTTGGGGGTTGCTGGCAAGCACGCACCGAGACCCTGTAGCGAGGAGTATTACTACGCTTAGAGCACGATGGCACCGCCACTGATTTTAAGACCGATCAGAACTGATGCGGTCCAATACCAAGCAGAGCTTGAGTGTTGTACTGACGCTCGAACAGGCATGCCCCGCGGAATACCACGGGGCGCAATGTGCGTTCAAAGATTCGATGACTCAC
+
CCCCCCCCFFFFGGGGGGGGGGGH5AGHHGHHHHHHHHHHHHHGGGGGHHHHHHHHHHH/HHHGGGGHHHHHHHHHHHHHH<HHGGGGGGHHHHGHHGHHHGGGGGGGGGGGHHHHHHHG:GGGGHHHHHHHHHGGGGGHHHHHHGGHGGHHHGGHHGHHHHGHHHHGGGGGHHHHHHHHHHGGGGGHHGHHHHHHGHHHHHGHHHHHHHHGHHHHHGHGGGGGGHHGGHHHHHHHHGGGGGGGHHHHHHHGGGGGGGGGHHHHGGGGHGGGGGGGGGGFFFFFFFBBCCB
@M02197:105:000000000-AN6RF:1:1102:14826:12332 1:N:0:1
AGCGAACCTGTTTCCTCCGCTTATTGATATGCCCAGATATTACTTCCTCTAAATGACCAAGGTCCTCCGCTTATTGATATGCTTAAGTTCAGCGGGTAGTCCTACCTGATTTGAGGTCAAAAGTCAATAAGGAAGACGCCAAAAAAGGCGTCGACGCATTAGAGGCACGGCGCCATTCATTCATGCACTTCAGCGAACGGCGATCATTATCACGCCAAAAGCCTTGTCATGCAAAGTCGAAAGTCGACCGCAAGCCGATTCATTTCAGGAGAGCCCGAGTCCCAGACTTTCGTCCAGGTCTCCGGCAGCCCCCAGTATCCAAGCACCCTATCGAAGCTAATCGAGAGGGGTTGAGAATTTACTGACGCTCAAACAGGCATGCTCCTCGGAACACCGAGGAGCGCAAGGTGCGTTCAAAGATTCGATGATTCAC
+
BBCCCCCCFFFFGGGCGGGGGGGHHHHHHHHHHHHHHHHHHHHGHHHHHHHHHHHHHHHHHGHHHHHHGGGGGHHHFHHFFHHHHHHHHHHHGGGGGGGHHHHHHHHHHHHHHFGHGHHHHHHGHGHHHHEHFHHHHGGGGGHHHGGDHGGGGGGGGGGGHHHHHFGHGGGGGGGGGGGGGGGGGGGGGGGGGGGGGGFF8FFFFFFFFFFFFFFFFFFFFFFFFFFFFFFFFFDAADFFDA=>FD?GFECFFGGEFGGGGFBFFHHHHHHGGGGGHHFHGHGHGDGGDACHEHHGEFC?DGGGEGGGGGGHHHGHHHCHHHGFCHEGHHHGHHHGHGHHHGHHGGGGHHHHHHHHGDHHHGGGGGHGHHHHHFHHGHGEHDCFGGGFEGEEEGGFHGDGEEFFGHFGGGGFGGGGGGFGGFFFFFFFBAAAA
@M02197:105:000000000-AN6RF:1:1102:12246:12337 1:N:0:1
AGCGAACCTGTTTCCTCCGCTTATTGATATGCTTACGTTCAGCGGGTATCCCTACCTGATCCGAGGTCAAACTTAGAAAGTTGGGGGTTGCTGGCAAGCACGCACCGAGACCCTGTAGCGAGGAGTATTACTACGCTTAGAGCACGATGGCACCGCCACTGATTTTAAGACCGATCAGAACTGATGCGGTCCAATACCAAGCAGAGCTTGAGTGTTGTACTGACGCTCGAACAGGCATGCCCCGCGGAATACCACGGGGCGCAATGTGCGTTCAAAGATTCGATGACTCAC
+
CDECCCCDFFFFGGGGGGGGGGGHHHHHHHHHHHHHGHHHHHHGGGGGHHHHHHHHHHHHHHHGGGGHHHHHH9HHHHHHHHHHGGGGGGHHHHGHHGHHHGGGGGGGGGGGHHHHHHHGGGGGGHHHHHHHHHGGGGGHHHHHHGGHGGHHHGGHHHHHHHHHHHHGGGGGHHGHHHHHHHGGGGGHHGHHHHHGGHGHHGHHHHHHHHHGHHHHHHHGGHGGGHHGHHHHHHHHHGGGGGGGHHGHHHHGGGGGGGGGHHHHGGGGHGGGGGGGGGGFFFFFFFCCCBB
@M02197:105:000000000-AN6RF:1:1102:20970:12434 1:N:0:1
AGCGAACCTGTTTCCTCCGCTTATTGATATGCTTAAGTTCAGCGGGTAGTCCTACCTGATTTGAGGTCAAATATGATGCAAGGTTTTGTCCGAAGACCATTGTAAGCGGACTTTGAGGGTCGGACGACAGCGCAACGTCATTATCACACTGATGTCCGGAAGCCAAAGGTTGAATTCCGCTGATGCATTTGAGAGGAGCCGACCTTCGCCAGCACGCTCCAAGTCCGAGCCCCGAATAGAAACAAATCGATTCGGGGTTGAGAATTTAATGACACTCAAACAGGCATGCTCCTCGGAATACCAAGGAGCGCAAGGTGCGTTCAAAGATTCGATGATTCAC
+
CCCCCCCCFFFFGGGGGGGGGGGHHHHHHHHHHHHHHHHHHHHGGGGGGHHHHHHHHHHHHHHHGHHHHHHHHHHHHHHHHHGHHHGHHHHGGGGGHHHHHHHHHHHGGGGGHHHHGHGGGGGGGGGGGGHGGGGGGHHGHHHHHHHHHHHHHHHHHGGGGGGHHHGHHHHHHGGGGGGHGHHHGGHHHGHGHHGGGGGGGGFFFFGGGHGGGFGHHHHHHGGGGGHGGGGHHHHHGHHHHHGGHHHHGGECGGGHHHHHHHHHFHHHGGHHGGF5HHHHHHHHHHHHGGGGGHHHGHHGHHHHGGGGGHHHHGGGGHGGGGGGGGGGFFFFFFFBBCCC
@M02197:105:000000000-AN6RF:1:1102:8816:12483 1:N:0:1
AGCGAACCTGTTTCCTCCGCTTATTGATATGCTTAAGTTCAGCGGGTAATCCTACCTGATCCGAGGTCAACAAGAGAGTGGTTGCTGGCCGACACCCGTCCGGGCCCGCGCGAGGATCGCTACTGCGCGGGGGCCCGGGACGGGATCGCTACTAGATTTAAGGCTTGCCGGGTGGCATGGCCCAACACCAAGCGGAGCTTGAGGGGTGTAACGACGCTCGGACAGGCATGCCCCCCGGAATACCAGGGGGCGCAATGTGCGTTCAAAGATTCGATGACTCAC
+
@ABBBDBDFFFDGFFFGBE2EFEFFHFGGHFCHHHHHHFFGHHD?EEBGDFFH;HHHGBFHHHGEGGHFGHH1CGEFGGFFHGGHHFFEHFCGGB?EEGGE/=BDGDGGCGGGGGFBFFGHGGFDHGGCGGGGG?BFDBEBFFEFFFFFFFBFFFFFFFFFFFFFEBBGGGGGGGGFFFFFFEGEEFFDEGFFHHGFEHHGGGGEHG<9GFFFGGGGCAHCHFHHEGHGGGGGFEGEFHGF3DGGGGCGGGGDBF2EECGGGGGDGGGGGFFFFFFFAAAAA
@M02197:105:000000000-AN6RF:1:1102:6263:12484 1:N:0:1
AGCGAACCTGTTTCCTCCGCTTATTGATATGCTTAAGTTCAGCGGGTAGTCCTACCTGATTTGAGGTCAAATATGATGCAAGGTTTTGTCCGAAGACCATTGTAAGCGGACTTTGAGGGTCGGACGACAGCGCAACGTCATTATCATACCGATGTTCGGAAGCCAAAGGTTGAATTCCGCTGATGCATTTGAGAGGAGCCGACCTTCGCCAGCACGCTCCAAGTCCAAGCCCCGAATAGAAACAAATCGATTCGGGGTTGAGAATTTAATGACACTCAAACAGTCATGCTCCTCGGAATACCAAGGAGCGCAAGGTGCGTTCAAAGATTCGATGATTCAC
+
B?ABBCBBFFFFGGGGGGGGGGGHHHHHHHHHHHHCHHHHHHHGGGGGGHGHHHHHHHGHHHHFGGHHHHHHHHHHHHHHHHGHHGGHHHHGGGGGHHHHHHHHHHHGGGGGHHHHGHGFHGGGGFCFGGHGGGGGGHGGHHHGHHHHHHGGGGHHHGGFGHHHHGHHFBFGHGGGGGHHHHHGHHHGHGHHHHGGGGGGGHGFFFFEFHGGFGGFHFGHHHGFFGHGFFEFHHGHFHGHHHHGFHFHEFE@EF?FFHHHDHG5HFFHFHFHGFAHHHHHFHHFFGHHGGCGGGBBGHHGHGFGAGGGGHHHHGGGGFGGGGGGGGGGFFFFFFFBBBBB
@M02197:105:000000000-AN6RF:1:1102:25260:12521 1:N:0:1
AGCGAACCTGTTTCCTCCGCTTATTGATATGCTTAAGTTCAGCGGGTATCCCTACCTGATCCGAGGTCAAACTTAGAAAGTTGGGGGTTGCTGGCAAGCACGCACCGAGACCCTGTAGCGAGGAGTATTACTACGCTTAGAGCACGATGGCACCGCCACTGATTTTAAGACCGATCAGAACTGATGCGGTCCAATACCAAGCAGAGCTTGAGTGTTGTACTGACGCTCGAACAGGCATGCCCCGCGGAATACCACGGGGCGCAATGTGCGTTCAAAGATTCGATGATTCAC
+
BBBBBBBBFFFFGGGGGGGGGGGHHHGHHHHHHHHHHHHHHHHGGGFGGHGHGHGHFEHHHHGFGGGHHHHHHHH9HHHHG<HHGGGEEEH:HG9HHFHHHGGGGGGGDGGGHHHHHGGGGGGGGHGHHHHH<HGGGGGHHHGHHGGGGGHHHGGHHHHHHHHHGHHGFGGGHHFHHHHHHHGGGGGHHGHHHHHGGHHGHHHHHHGHHHGFEFFHHGHFGGGGGHGGHGHFHFGGHGGGGGGFHFEGHHGGGGGGGGGGGHHHGGEGHGGGGGGGGGGFFFFFFFCCCCC
@M02197:105:000000000-AN6RF:1:1102:27112:12686 1:N:0:1
AGCGAACCTGTTTCCTCCGCTTATTGATATGCTTAAGTTCAGCGGGTATCCCTACCTGATCCGAGGTCAAACTTAGAAAGTTGGGGGTTGCTGGCAAGCACGCACCGAGACCCTGTAGCGAGGAGTATTACTACGCTTAGAGCACGATGGCACCGCCACTGATTTTAAGACCGATCAGAACTGATGCGGTCCAATACCAAGCAGAGCTTGAGTGTTGTACTGACGCTCGAACAGGCATGCCCCGCGGAATACCACGGGGCGCAATGTGCGTTCAAAGATTCGATGACTCAC
+
CBCCCCCCFFFFGGGGGGGGGGGHGHHHHHHHHHHHHHHHHHHGGGFEHGHHHHHHHHH;HHHGGGGHHHHGHHHHHHHHHHHHGGGGGGHHHHGHHGH<HGGGGGGGGGGGHHHHHHHGGGGGGGHHGHHHHHGGGGGHHHHHHGGHGGH<HGGHGGHHHHGHHHHGGGGGGHHHHHHHHHGGGGGHHHHHHHHGGHHHGHHHHHFHHHHGHHHHHHHGGGGGGHHGHHHHHHHHHGGGGGGGHHHHGDHGEECFGGGFHHHHGGGGHGGGGGGGGGGFFFFFFFBABA?
@M02197:105:000000000-AN6RF:1:1102:10075:12714 1:N:0:1
AGCGAACCTGTTTCCTCCGCTTATTGATATGCTTAAGTTCAGCGGGTATCCCTACCTGATCCGAGGTCAAACTTAGAAAGTTGGGGGTTGCTGGCAAGCACGCACCGAGACCCTGTAGCGAGGAGTATTACTACGCTTAGAGCACGATGGCACCGCCACTGATTTTAAGACCGATCAGAACTGATGCGGTCCAATACCAAGCAGAGCTTGAGTGTTGTACTGACGCTCGAACAGGCATGCCCCGCGGAATACCACGGGGCGCAATGTGCGTTCAAAGATTCGATGATTCAC
+
BCCCDCCDFFFFGGGGGGGGGGGHHHHHHHHHHHHGHHHHHHHGGGGGHHHHHHHHHHHHHHHGGGGHHHHHHHHHHHHHH.HHGGGGGGHHHH8HHGHHHGG;GGGGGGGGHHHHHHHGGGGG8GFHHHHHHHGGGGGHHHHHHGGHGGHHHGGHHHHHHHHHHHHGGGGGHHHHHHHHHHGGGGGHHHHHHHHFGHHHHHHHHHHHFHHGGHHHHHHGGHHGGHHGGHHGHHHGHGGGGGGGHHHHHHHGEGFGGGGGHHHHGGGGGGGGGGGGGGGFFFFFFFCCCBA
@M02197:105:000000000-AN6RF:1:1102:16931:12805 1:N:0:1
AGCGAACCTGTTTCCTCCGCTTATTGATATGCTTAAGTTCAGCGGGTAGTCCTACCTGATTTGAGGTCAAATATGATGCAAGGTTTTGTCCGAAGACCATTGTAAGCGGACTTTGAGGGTCGGACGACAGCGCAACGTCATTATCACACTGATGTCCGGAAGCCAAAGGTTGAATTCCGCTGATGCATTTGAGAGGAGCCGACCTTCGCCAGCACGCTCCAAGTCCAAGCCCCGAATAGAAACAAATCGATTCGGGGTTGAGAATTTAATGACACTCAAACAGGCATGCTCCTCGGAATACCAAGGAGCGCAAGGTGCGTTCAAAGATTCGATGATTCAC
+
CCBCCCCBFFFFGGGGGGGGGGGHHHHHFGHHHHGHHHHHGHHGGGFGGHHHHHHHHHHHHHHHGHHHHHHHHHHHHHGHHHGHHHGHHHHGGGGGHHHHHGHHHGHGGGGGHHHHGHGGHGGGGGGGGGHGGGGGGHHGHHHHHHHHHHHHHGHHHGGGGHHHHHGHHGHHHGGGGGHGHHHGHHHHHHGHGHGGGGGGHHGGGFGGHHGGGGGGHHHHHFHFGGHGGGGGFGHHGHGHHGEGFHHHGGCCGGGHHGHGFHHHEHHGHHHHHHGHHGHHGHHHHGHHGGFGGHHHGHHHHHHHGGGGGHHHHGGGGHGGGGFGBGGGFFFFFFFBAABA
@M02197:105:000000000-AN6RF:1:1102:20960:12895 1:N:0:1
AGCGAACCTGTTTCCTCCGCTTATTGTTATGCTTAAGTTCAGCGGGTAGTCCTACCTGATTTGAGGTCAAATATGATGCAAGGTTTTGTCCGAAGACCATTGTAAGCGGACTTTGAGGGTCGGACGACAGCGCAACGTCATTATCACACTGATGTCCGGAAGCCAAAGGTTGAATTCCGCTGATGCATTTGAGAGGAGCCGACCTTCGCCAGCACGCTCCAAGTCCAAGCCCCGAATAGAAACAAATCGATTCGGGGTTGAGAATTTAATGACACTCAAACAGGCATGCTCCTCGGAATACCAAGGAGCGCAAGGTGCGTTCAAAGATTCGATGATTCAC
+
BBBBABDBFFFFGGGGGGGGGGEHHGHHHHHHHHHGFGHHHHGGGGEFGFHEHHHFGHEHHHGHGHGHHHHHHHHEGGHHHHGGBHGGHFHGGGGGGHHHHHHHHHGGGCGGHFHHGGGDEFGCGGGGGGHGGGGGGGHGHHHFHGHEHHHHGHHHHGGGHEEGHHFHGGHHGGGGGFFFGHGGGGGFEHGHHHGGGGGEFFGDFGFFFFGFFFGHHHHFHHGFGGGGGFGHGHFHHHGHFGGGHGAHGEE@?GEC2HHHHGGHFHGHHHHGFFGHFHHGFHHHHGGED?GGFGFGFFFBGHHH?FGGGGHGHEECGHGFBG5GGEFGFFFFFFFBABBB
@M02197:105:000000000-AN6RF:1:1102:11047:12955 1:N:0:1
AGCGAACCTGTTTCCTCCGCTTATTGATATGCTTAAGTTCAGCGGGTAGTCCTACCTGATTTGAGGTCAAATATGATGCAAGGTTTTGTCCGAAGACCATTGTAAGCGGACTTTGAGGGTCGGACGACAGCGCAACGTCATTATCACACTGATGTCCGGAAGCCAAAGGTTGAATTCCGCTGATGCATTTGAGAGGAGCCGACCTTCGCCAGCACGCTCCAAGTCCAAGCCCCGAATAGAAACAAATCGATTCGGGGTTGAGAATTTAATGACACTCAAACAGGCATGCTCCTCGGAATACCAAGGAGCGCAAGGTGCGTTCAAAGATTCGATGATTCAC
+
CBCCCCCCFFFFGGGGGGGGGGGHHHHHHHHHHHHHHHHHHHHGGGEEGHHHHHHHHHHHHHHHGHHHHHHHHHHHHHHGHHGHHHGHHHHGGGGGHHHHHHHHHHHGGGGGHHHHGHGGHGGGGGGGGGGGGGGGGHHGHHHHHHHHHHHHHHHHGGGGHHHGHHHHHHHHHGGGGGHHGHHHHHHHHHHGHHGGGGGGHHGGGGGGHFGGGGGHHHHFHHHHGGHGGGGFFHGHFHHGGHHGHHHHGF/GGGGHFHHHHHHHHHHHHFHFHFGHHHHHHHHHHHHHGGGGGHHHFHGDHFGHFGGGGHHHGGGGGHGGGGGGGGGGFFFFFFFBBBAB
@M02197:105:000000000-AN6RF:1:1102:10658:13125 1:N:0:1
AGCGAACCTGTTTCCTCCGCTTATTGATATGCTTAAGTTCAGCGGGTAGTCCTACCTGATTTGAGGTCAAATATGATGCAAGGTTTTGTCCGAAGACCATTGTAAGCGGACTTTGAGGGTCGGACGACAGCGCAACGTCATTATCACGCTGATGTCCGGAAGCCAAAGGTTGAATTCCGCTGATGCATTTGAGAGGAGCCGACCTTCGCCAGCACGCTCCAAGTCCAAGCCCCGAATAGAAACAAATCGATTCGGGGTTGAGAATTTAATGACACTCAAACAGGCATGCTCCTCGGAATACCAAGGAGCGCAAGGTGCGTTCAAAGATTCGATGATTCAC
+
CCCCCCCCFFFFGGGGGGGGGGGHHGHHGHHHHGHHGHHHGGHGGGEEGHHHHGHHHHHHHHHHGGHHHHHGHHHGHHHHHHGGGHGHHHHGGGGGHHHHHHGHGFHGGGGGHHHHGHGFHGGGGGGGGGGGGGGGGHHGHHHHHHHGHGGGGHHHHGGGGHFHHHHHHHFHGGGGGGGGGHGHGHHHGHHHHHGGGGGGFHFFFFGGHHGGGGGFFHFFHHHFGGHGGEGGHFHHGHHHFHHGHHHHGGE?FGGGHHHHHHHHFHHHHHGGGHGGHHFFHGFHHHHHGGGGGHHHHGF3HHHHGFGGGHHHHFCGEGEBGGFGGCGGFFFFFFFAAAA3
@M02197:105:000000000-AN6RF:1:1102:21190:13187 1:N:0:1
AGCGAACCTGTTTCCTCCGCTTATTGATATGCTTACTTCCTCTAAATGACCAAGATCCTCCGCTTATTGATATGCTTAAGTTCAGCGGGTAGTCCTGCCTGATTTGAGATCAAACGGTCAAAATGTGTCCTCTCCAAGGAGAGACGTTTATAAGCTCCAGTGAACCTCCATCACTGAAGGTTAGCTGGTGGGAAACCACAAGCGTAGATATTTATCACACCCATGGTGCCACCAAACACCGGCAAGCTAATTCATTTAAGAGGAGCTGGCACACAGGCCAACAAGCAACCTAAGCTGCGCCAGCAATTATCCTCCAACTCCAGCTTCACCTTAGCATAAATGCTAAAAGGCAGTTGAGAATTTCATGACACTCAAACAGGCATGCTCCTCGGAATACCAAGGAGCGCAAGGTGCGTTCAAAGATTCGATGATTCAC
+
CBCCCCBCFFFFGGGGGGGGGGGHHHHHHHHHHHHHHHHHHHGHHHHGHHHHHHHHHHHHHGGGGGHHHGHHHHHHHHHHGHHHHHGGGGGEHHHHHHHHHHHHHHHGHHHHHHHGGGGGHHHHHHHHHHHHHH2FGHGHHFFGH/FGHHHHGHHHHHHHHHHHHHHHHHHHHHHHHGHHHHHHGHHHFGGGHHHHHHGHHGHEGGGGHGGGGGGGGGGGGGGGGHGHGFGGGGGGCFC@CEFGHHGHHHGHHGGGGHHHGBFGGHGDHGGGHFGCHEHHHHHHHHHHGHEHHFGF?GDFHHHHHHGHHFFGGHHFHGFGHHHHHHHHHHHHHHHHFHHHHHHHHHHHHGGHHHGHHHHHHHEHHGHHHGGHHHGHHGGBHHHHFGFCGGGFGHHFGHHHDGEAGHHGHGGGGHGGGGGGGGGGFFFFFFFBABBB
@M02197:105:000000000-AN6RF:1:1102:20959:13188 1:N:0:1
AGCGAACCTGTTTCCTCCGCTTATTGATATGCTTACTTCCTCTAAATGACCAAGATCCTCCGCTTATTGATATGCTTACTTCCTCTAAATGACCAAGATCCTCCGCTTATTGATATGCTTAAGTTCAGCGGGTAGTCCTACCTGATTTGAGGTCAAATATGATGCAAGGTTTTGTCCGAAGACCATTGTAAGCGGACTTTGAGGGTCGGACGACAGCGCAACGTCATTATCACACTGATGTCCGGAAGCCAAAGGTTGAATTCCGCTGATGCATTTGAGAGGAGCCGACCTTCGCCAGCACGCTCCAAGTCCAAGCCCCGAATAGAAACAAATCGATTCGGGGTTGAGAATTTAATGACACTCAAACAGGCATGCTCCTCGGAATACCAAGGAGCGCAAGGTGCGTTCAAAGATTCGATGATTCAC
+
BBBBBDDDFFFFGGBFGGGGGGGHGHBHHFGHHGHFHHHHHHHFHDG5DGEGEFHHHHHHGGGEEEHFFEGHGHHGHHHHHGDGFHHHFFHHHHHHHHFHHHHHGFFEEHGHBHFHHEHFHFFFFDGHFGEFCGGHGHHHFHHFHHHFGFGHHFHHHHHHHBGGFF1FF1FGFHGHFGGGGGFHGHHFHHHB<CGFGGGHHFEH;BGAFAFGAAGGGGGF=GFFFFBFGFFBBBGFFF?A.?.9/AC/HHGHC.:BC:0C--?<<000BDD0<<01>1GGF..@@@?1?>////@1/?C?>0<<1EHHHFEE///?GG0HGFF>2HFEF>E>0E?F>/>//002F2B1F2B1B2E2EGDFAHFHFGGB111FAAA/GEEEEF22FB11F1FEE0A11AB00F0F1BDGG33E1B>133FFD1AA>A
@M02197:105:000000000-AN6RF:1:1102:11473:13285 1:N:0:1
AGCGAACCTGTTTCCTCCGCTTATTGATATGCTTAAGTTCAGCGGGTATCCCTACCTGATCCGAGGTCAAACTTAGAAAGTTGGGGGTTGCTGGCAAGCACGCACCGAGACCCTGTAGCGAGGAGTATTACTACGCTTAGAGCACGATGGCACCGCCACTGATTTTAAGACCGATCAGAACTGATGCGGTCCAATACCAAGCAGAGCTTGAGTGTTGTACTGACGCTCGAACAGGCATGCCCCGCGGAATACCACGGGGCGCAATGTGCGTTCAAAGATTCGATGATTCAC
+
DDDDDCCCFFFFGGGGGGGGGGGHHHHHHHHHHHHHHHHHHHHGGGGGHHHHHHHHHHHHHHHGGGGHHHHHHHHHHHGHHHHHGGGGGGH0HHGHHGHHHGGGGGGGGGGGHHHHHHHGGGGGGGHHHHHH<HGGGGGHHGHHHGD:GGHHHGGHGHHHHHHHGHHGGGGGHHHGHHHHHHGGHGGHHHHHGHHHGHFHHHHHHHGHHHHGHHGGHFHGGGGGGHHGGHHHHHGHHGGGGGGGHHHHHFEGGGGGGGGGHFGHGGGGHGGGGGGGGGGFFFFFFFBBBBA
@M02197:105:000000000-AN6RF:1:1102:22445:13243 1:N:0:1
AGCGAACCTGTTTCCTCCGCTTATTGATATGCTTAAGTTCAGCGGGTAGTCCTACCTGATTTGAGGTCAAATATGATGCAAGGTTTTGTCCGAAGACCATTGTAAGCGGACTTTGAGGGTCGGACGACAGCGCAACGTCATTATCACACTGATGTCCGGAAGCCAAAGGTTGAATTCCGCTGATGCATTTGAGAGGAGCCGACCTTCGCCAGCACGCTCCAAGTCCAAGCCCCGAATAGAAACAAATCAATTCGGGGTTGAGAATTTAATGACACTCAAACAGGCATGCTCCTCGGAATACCAAGGAGCGCAAGGTGCGTTCAAAGATTCGATGATTCAC
+
CCCCCCCCFFFFGGGGGFGGGGGHHHHHHHHHHHHHHHHHHHHGGGGGGHHHHHHHHHHHGHHHGHHHHHHHHHHGGHHHHHGGHHGHHHHGGGGGHHHHHHHHHHHGGGGGHHGHGHGFHGGGGGGGGGHGGGGGGGHGHHHHHHHHHHHHHGHHHGHHHHHHHHHHHHHHHGGGGGHHHHHHGHGHHHHHHHGGGGGGGHGGGGGGGHGGGGGHHGHHHHHFGGHGGFGHHHHHHHHHHHHHHHHHHGGGGGGGHHHHHHHFHHHHHGHHHHGHGHHHHHHGHHHHGGGGGHHHHHHGHGHHEGGGCHHHHGGGGGGGGFGGGGGGFFFFFFFABBBB
@M02197:105:000000000-AN6RF:1:1102:3823:13459 1:N:0:1
AGCGAACCTGTTTCCTCCGCTTATTGATATGCTTAAGTTCAGCGGGTAGTCCTACCTGATTTGAGGCCAGATTGTCAAGAAGTGACCGCCACCCAAAGGGCAAGTCGGGGTGAGGCGCGGAAGCGAGCAAGACCGATCGAAGGCGAGGGAAATACAACGCCAAAGGTGCTAGCCGCAAGATACGGGCCAAACCGATGATTTTAAGGGGAGCCGCCTCACGGCAGCAAAAGCCCCCAACTCCAAACCGCAGCGGGCGCGAACCCAAGGGTTTGATGATATCAAGACACTCAAACAGGCATGCCCTCCGGAATACCAGAGGGCGCAAGGTGCGTTCAAAGATTCGATGATTCAC
+
CCCCCCDBFFFFGGFGGGGGGGGHHHGHHGHHHHHHHHHHHHHGGGGGGHHHHHHHHGHHHHHHGGGGHHHHHHHHHHHGHHHHHHHGGGGGHGGHHHHGGGGGGHGGGGBFHGHGGGGGGGGGGGGGGGHFHHGGGGGGHGGHGBGG1FFGGGGGGGGGGFFFFFFFFFFFFFFFFFFFFFGFFGGGFFFGGGFFGGGGGGGFFFGFGFDFGHGFGFFFFFFFGFHHFFGFGHFHGGFGGFGDCEAE?GEECGGGGHFEHGHEHGGHFEHHHEGFBHHGHGBHFGGHHFG3HHHGGBECGGEECHGHHFG5GGHFGGGEEGHHGEEEFGGGFGGGGGFGFFBFFFFA@BAA
@M02197:105:000000000-AN6RF:1:1102:22474:13608 1:N:0:1
AGCGAACCTGTTTCCTCCGCTTATTGATATGCTCCTCCGCTTATTGATATGCTCCTCCGCTTATTGATATGCTTACTTCCTCTAAATAACCAAGATCCTCCGCTTATTGATATGCTTACTTCCTCTAAATGACCAAGGTCCTCTGCTTATTGATATGCTTACTTCCTCTAAATGACCAAGATCCTCCGCTTATTGATATGCTTACTTCCTCTAAATGACCAAGGTCCTCCGCTTATTGATATGCTTAAGTTCAGCGGGTAGTCCTACCTGATTTGAGGTCAAATATGATGCAAGGTTTTGTCCGAAGACCATTGTAAGCGGACTTTGAGGGTCGGACGACAGCGCAACGTCATTATCACACTGATGTCCGGAAGCCAAAGGTTGAATTCCGCTGATGCATTTGAGAGGAGCCGACCTTCGCCAGCACGCTCCAAGTC
+
CCCCDCCCFFFFGGGGGGGGGGGHHHHGHHHHHHHHHHGGGGGHHHHHHHHHHHHHHHGGGGGGHFHHHHHHHGHGHHHHHHHHFHHHHHGHGGHHGHFHHGGGGGHHHHHHHHHGHHHHHGHHHHFGHHHGGHHHHGFGFHHHHHHHHGHGHHHHEFFHHHHHHHHHHHHHHFGGHHHHFHFGFHHGGGDGHHHGHHHHHHFFGHHHGHFHHGFHHGFHGGGGHGHFHHGGGGFGGGGGGGGGGGGGGGGGGGGGGHHHHHGHGGHEHHHEHHHHGHHHHHHHHGHGHHHFFFHHHHGGGGGHHHHHHHHHHHGGGGGHHHGHGHHHGGGGGGGGGHGGGGGGGGGGHHHHHGGHGGGGHHHFCGGGGHHHHHHGHHHGGHHHHGGEGGHHHHFHGHHHHHHHHHGGGGEEFBGGGGGGGGGGGBCFFFFFCCCCB
@M02197:105:000000000-AN6RF:1:1102:5461:13759 1:N:0:1
AGCGAACCTGTTTCCTCCGCTTATTGATATGCTTAAGTTCAGCGGGTAGTCCTACCTGATTTGAGGTCAAATATGATGCAAGGTTTTGTCCGAAGACCATTGTAAGCGGACTTTGAGGGTCGGACGACAGCGCAACGTCATTATCACACTGATGTCCGGAAGCCAAAGGTTGAATTCCGCTGATGCATTTGAGAGGAGCCGACCTTCGCCAGCACGCTCCAAGTCCAAGCCCCGAATAGAAACAAATCGATTCGGGGTTGAGAATTTAATGACACTCAAACAGGCATGCTCCTCGGAATACCAAGGAGCGCAAGGTGCGTTCAAAGATTCGATGGTTCAC
+
CCCCCCBCFFFFGGGGGGGGGGGHHHHHHHHHHHHGHFHHHHHGGGGGGHHHHHHHHHGHHHHHGHHHHHHHHHHHHHHHHHGHHHGHHHHGGGGGHHHHHHHHHHHFGGGGHHHHGHGGHGGGGGGGGGGGGGGGGHHGHHHHHHHHHHHHGHHHHGGGGGHHHHHHHHHHHGGGGGHHHHHHHHHGHHHHGHGGGGGGGGFGGGGFFGGGGGGGHFHHHHGGGGHGGGGHFHHHHHGHHHHFHHGHGFEGGGGHHHHHHHGHHHHHHHGHFFGHHHHHHHHHHHGHGGGG?HGGCHGHGHHHDFEEFCHGFGGGGHGGGGGFGGGGFCFFFBFACBBA
@M02197:105:000000000-AN6RF:1:1102:7861:13687 1:N:0:1
AGCGAACCTGTTTCCTCCGCTTATTGATATGCTTACTTCCTCTAAATGACCAAGATCCTCTGCTTATTGATATGCTTACTTCCTCTAAATGACCAAGATCCTCCGCTTATTGATATGCTTACTTCCTCTAAATGACCAAGATCCTCCGCTTATTGATATGCTACCTTACTTCCTCTAAATGACTAAGATCCCCCGCTTATTGATATGCTTAAGTTCAGCGGGTATCCCTACCTGATCCGAGGTCAACCATTGAAATTGGGGGTTAATGGCAAGCATCCACCGGGGCTCTATAGCGAGAAGAATTACTACGCTTAGAG
+
CBCDBBCCFFFFGGGGGGGGGGGHHHHHHHHHHHHHHHHHHHHHHHHHHHHHHHHHHHHHHHHHHHHHHHHHHHHHHHHHHFHHHHHHHHHHHHHHFFGGHGHHGGGGFHHHHHHHHGHHGHHHGHHHHFHBHHGHHHHHHGHHHHHGGGGGHHHHHEGHHHHHHHHHGHHGHHHHHHHHHHHHHHFGGHHHGGHHHHHHHHHHHHHGHHHHHHHGGGGHHHHHHGGHGGHHHGGFGGHHHHHGHGHHHHHHHHFGEGGGHHHHHHHHHHHHHGGHGEEGGGGHHHHHFGGGGGHGGGGGGGGGGBBACFFFCCCCC
@M02197:105:000000000-AN6RF:1:1102:16966:13804 1:N:0:1
AGCGAACCTGTTTCCTCCGCTTATTGATATGCTTAAGTTCAGCGGGTATCCCTACCTGATCCGAGGTCAAACTTAGAAAGTTGGGGGTTGCTGGCAAGCACGCACCGAGACCCTGTAGCGAGGAGTATTACTACGCTTAGAGCACGATGGCACCGCCACTGATTTTAAGACCGATCAGAACTGATGCGGTCCAATACCAAGCAGAGCTTGAGTGTTGTACTGACGCTCGAACAGGCATGCCCCGCGGAATACCACGGGGCGCAATGTGCGTTCAAAGATTCGATGATTCAC
+
DDDDDDDDFFFFGGGGGGGGGGGHHHHHHHHHHHHHHGHHHHHGGGGGHHHHHHHHHHH<HHHGGGGHHHHHHHHHHHHHH,HHGGGG:GHHHHGHHGHHHGG;GGGGG;GGHHHHHHHGGGGGGHHHHHHHHHGGGGGHHHHHHGGHG:HHHGGHHGHHHHHHHHHGGGGGHHHHHHHHHGGGGGGHHGHHHHHFGHHHHHHHHHHHHHHGHHHHHHFGGGHGGGGGFHHHHHHHHGGGGGGGHHHHHHHGGGGGGGGGHHHHGGGGHGGGGGGGGGGFFFFFFFCCBBA
@M02197:105:000000000-AN6RF:1:1102:18384:13898 1:N:0:1
AGCGAACCTGTTTCCTCCGCTTATTGATATGCCTAAGTTCAGCGGGTAGTCCTACCTGATTTGAGGTCAAATATGATGCAAGGTTTTGTCCGAAGACCATTGTAAGCGGACTTTGAGGGTCGGACGACAGCGCAACGTCATTATCACACTGATGTCCGGAAGCCAAAGGTTGAATTCCGCTGATGCATTTGAGAGGAGCCGACCTTCGCCAGCACGCTCCAAGTCCAAGCCCCGAATAGAAACAAATCGATTCGGGGTTGAGAATTTAATGACACTCAAACAGGCATGCTCCTCGGAATACCAAGGAGCGCAAGGTGCGTTCAAAGATTCGATGACTCAC
+
CBCCCCCDFFFFGGGGGGGGGGGHHHHHHHHHHHHHHHHHHHHGGGGGGHHHHHHHHHHHHHHHGHHHHHHGHGHHHHHHHHGFHHGHHHHGGGGGHHHHHHHHHHHGGGGGHHHHGHGGHGGGGGGGGGHGGGGGGHHGHHHHHHHHHHHHHHHHHGGGHHHHHHHHHGHHHGGGGGHGHGHHHHHHHHHHHHGGGGGGFHGGGGGGHHGGGGGHHHHHHHGHGGHGGGFHHHGHHHHHHHHGHHHHEGFCGGGHGGHHHGGF5BHGHHHHGBGHGHHHHHGGGHEHGGCGEFGHHHGHHHHHGGGGGHHHHGGFGGGGGGGGGGGGFBFFFFFBABAB
@M02197:105:000000000-AN6RF:1:1102:28011:14000 1:N:0:1
AGCGAACCTGTTTCCTCCGCTTATTGATATGCTACCTTACTTCCTCTAAATGACCAAGGTCCTCCGCTTATTGATATGCTCCTTAGCGAACCTGTTTCCTCCGCTTATTGATATGCTTAAGTTCAGCGGGTAGTCCTACCTGATTTGAGGTCAAATATGATGCAAGGTTTTGTCCGAAGACCATTGTAAGCGGACTTTGAGGGTCGGACGACAGCGCAACGTCATTATCACACTGATGTCCGGAAGCCAAAGGTTGAATCCCGCTGATGCATTTGAGAGGAGCCGACCTTCGCCAGCACGCTCCAAGTCCAAGCCCCGAATAGAAACAAATCGATTCGGGGTTGAGAATTTAATGACACTCAAACAGGCATGCTCCTCGGAATACCAAGGAGCGCAAGGTGCGTTCAAAGATTCGATGATTCAC
+
BBBBBBB@FFFFGGGFGGGEEFGHHGHHHHHHHGHHHHHHHHHHHHHHHHHHHHHHHHGHHHHFHGGGGGHHHGHHFFHHHHHHHHGCGGGGHHHHHHFHEGGGGGDHHHGHFHHHHHHEHHHHGHHGCGFGEHHHHGHHHHGHHHGHGHGHHHHHHGHFHHHHHHGFFHEFHHFGGGG?GHHFHHHHGHHGGGGGHHHGGEFDGGGGGGGGDCFFFFFFFEGFGGFFFGFFBBGFBAGGGFFFBBFGFHHAHHHGHGGGGGHFHFHFHHHFHBFBGHGGGCGGGHFC?CCGFDADB<CHGC1HGHHHFGGEEE/EGDBHHHHHHGD1FHEHGFE?GGGHFFHHHHHHEGHHHHHHHGGHHHHHHHHHFFHHGE?CEF5EFHHFHHGHGEE2GHHHHECGGHGGG5FGGGFGBFFFFFF@BBAA
@M02197:105:000000000-AN6RF:1:1102:3074:14147 1:N:0:1
AGCGAACCTGTTTCCTCCGCTTATTGATATGCTTAAGTTCAGCGGGTATCCCTACCTGATCCGAGGTCAAACTTAGAAAGTTGGGGGTTGCTGGCAAGCACGCACCGAGACCCTGTAGCGAGGAGTATTACTACGCTTAGAGCACGATGGCACCGCCACTGATTTTAAGACCGATCAGAACTGATGCGGTCCAATACCAAGCAGAGCTTGAGTGTTGTACTGACGCTCGAACAGGCATGCCCCGCGGAATACCACGGGGCGCAATGTGCGTTCAAAGATTCGATGATTCAC
+
CCCCCCCCFFFFGGGGGGGGGGGHHHHHHHHHHHHHHHGHHHHGGGGGHGHHHHHHHHH<HHHGGGGHHHHGHHHHFHHHFGHHGG9EEFHHHHGHHGHHH9GGG9GGGGGGHHH;HHHGGGGGGGHGHH<H<HGGG8GHHHHHHGG:GGGFHGGGHGGHHHHHHHHGGGGGHGFHHHGGHHGGGGGHGHHHHHHGGGHFHGHFHHHFHHHFEFFFHHHGGGGGGHHGHHHGHGHGHGGGGGGGHEHFGBEGGGGGFGEEFDGHGGGGCGGFGFFGEBGFFFFFFFAAAAB
@M02197:105:000000000-AN6RF:1:1102:18330:14137 1:N:0:1
AGCGAACCTGTTTCCTCCGCTTATTGATATGCTTAAGTTCAGCGGGTATCCCTACCTGATCCGAGGTCAAACTTAGAAAGTTGGGGGTTGCTGGCAAGCACGCACCGAGACCCTGTAGCGAGGAGTATTACTACGCTTAGAGCACGATGGCACCGCCACTGATTTTAAGACCGATCAGAACTGATGCGGTCCAATACCAAGCAGAGCTTGAGTGTTGTACTGACGCTCGAACAGGCATGCCCCGCGGAATACCACGGGGCGCAATGTGCGTTCAAAGATTCGATGATTCAC
+
AB@B?DADFFDFGGFGFGGGFGDFFHHGGH5GFFHHHGFHCHHFGGGGHHFBGHHGHGEFHHFGGGEFHHGHGHF9HH:HF-HHCC8@EFHHHGCHH;HFFEECCC<C9DEFHGFHHF:GGCGG8HHGDHHGGHGGEFCDHHGGGGGCE9HHHGGHHGHHHHHHGGHGGGGGHFHHGGHGHHGGGGGHHHHHHFHGGHHHHHHHHHHHHHHGHHHGHHGGGGGGGHHGHHHHHHHHHGGGGGGGHHHHHHHGGGGGGGGGHHHHGGGGHGGGGGGGGGGFFFFFFFDDDCC
@M02197:105:000000000-AN6RF:1:1102:1851:14107 1:N:0:1
AGCGAACCTGTTTCCTCCGCTTATTGATATGCTTAAGTTCAGCGGGTAGTCCTACCTGATTTAAGGTCAAATATGATGCAAGGTTTTGTCCGAAGACCATTGTAAGCGGACTTTGAGGGTCGGACGACAGCGCAACGTCATTATCACACTGATGTCCGGAAGCCAAAGGTTGAATTCCGCTGATGCATTTGAGAGGAGCCGACCTTCGCCAGCACGCTCCAAGTCCAAGCCCCGAATAGAAACAAATCGATTCGGGGTTGAGAATTTAATGACACTCAAACAGGCGTGCTCCTCGGAATACCAAGGAGCGCAAGGTGCGTTCAAAGATTCGATGATTCAC
+
BACCABADFFFFGGGGGFGGGEDHHHGHGHHHHHGGHHHHHHHGGGGGEFHHHHHHHHHHHHHHHHHHHGHHHHHHHFHHHHGBFGGHHHHCGGGGHHHHHHHHHHHGGGGGHHHHGHFFHGGGGGGGGGHGGGGGGGHGHHHHHHHHHHHHHHHHHFFFGGHHHHHHFHHHHHHGFCGGGGHGGGHGHGGFGHGFGGGGGFFFFGGGFFEFFFGHGHHGHHFHGFHGGGFFHHFHHGFHHHHGFEHHGGGGGGDHHHFHHHHGEHHHHHHHG@GFHGHHHHGGGHHHGGGGGHGEGHGFHHHHGGFFGHFFHGECFFGGGDD5G2GBBFFFFFFBAA3A
@M02197:105:000000000-AN6RF:1:1102:24165:14215 1:N:0:1
AGCGAACCTGTTTCCTCCGCTTATTGATATGCTTAAGTTCAGCGGGTAGTCCTACCTGATTTGAGGTCAAATATGATGCAAGGTTTTGTCCGAAGACCATTGTAAGCGGACTTTGAGGGTCGGACGACAGCGCAACGTCATTATCACACTGATGTCCGGAAGCCAAAGGTTGAATTCCGCTGATGCATTTGAGAGGAGCCGACCTTCGCCAGCACGCTCCAAGTCCAAGCCCCGAATAGAAACAAATCGATTCGGGGTTGAGAATTTAATGACACTCAAACAGGCATGCTCCTCGGAATACCAAGGAGCGCAAGGTGCGTTCAAAGATTCGATGATTCAC
+
AAABBCCCFFFFGGGGGGGGGGGHHHFHHHHHHHGHHHGHHHHGGG?EGHHHHHHGHHHHHHGHGHBGHGHGHHHHHHHGGHGEGHGHHHHGGGGGHHHHHGHHHHHGGGGGGHHHGGGGGGGGGGGGGGHGGGFGGHHGGHGHHHHGHHHHHHHHHGGFHHHHHHHHHGHHHGGGGGGGHHHHGGGHGHHHHHGGGGGGHHGGGGGGFHGGEGGHHGFFHFHFFGGGGFFFHHHGGHHHHHHGGHHHGF?FEFGHHHHHHHHGDHHHHFHGFFFGHHHHHHHHHHHGFGEEGGFGHHFFHHHHGF?GGHGHHGGEGHGGGGGCGGGFFFFFFFFBBBA@
@M02197:105:000000000-AN6RF:1:1102:19024:14275 1:N:0:1
AGCGAACCTGTTTCCTCCGCTTATTGATATGCTTACTTCCTAAATGACCAAGATCCTCCGCTTATTGATATGCTTAAGTTCGGCGGGTAGTCCTACCTGATTTGAGGTCAAATATGATGCAAGGTTTTGTCCGAAGACCATTGTAAGCGGACTTTGAGGGTCGGACGACAGCGCAACGTCATTATCACACTGATGTCCGGAAGCCAGAGGTTGAATTCCGCTGATGCATTTGAGAGGAGCCGACCTTCGCCAGCACGCTCCAAGTCCAAGCCCCGAATAGAAACAAATCGATTCGGGGTTGAGAATTTAATGACACTCAAACAGGCATGCTCCTCGGAATACCAAGGAGCGCAAGGTGCGTTCAAAGATTCGATG
+
CCCCCCCDFFFFGGGGGGGGGGGHHHHHHHHHHHHHHHHHHGHHHHHHHHHHHHHHHHHGGGGGHHHHHHHHHHHHHHHGHGGGGGG/>??GGHHHHGFGHHHHHGHFHFFGHFFHHHHHHHHG>FGGFHHHDDD@ACHHHHHHHHFHFGFFGHHFFEHGBCCGEAFFGGGGGGGGDFGGGGFGFFFGGGFFFFFFGFHEHGHHHFHHHHHHHHGGFGGHHHGHFHGHGGFHHHHGGGCCCGGDD@GCAFGGFC/GHHGGHHEHHGGHGGGFFFFFHFG4HHHGFGHFHGGGCGGGHEHHHGFEF5HHFHHGEGGFHHHFHFHHGHHEGEE2CEFHHHHFB3HHFGGGEGFFEAE2CGGGGGGFFFBFFFBBAAB
@M02197:105:000000000-AN6RF:1:1102:7459:14344 1:N:0:1
AGCGAACCTGTTTCCTCCGCTTATTGATATGCTTAAGTTCAGCGGGTAGTCCTACCTGATTTGAGGTCAAATATGATGCAAGGTTTTGTCCGAAGACCATTGTGAGCGGACTTTGAGGGTCGGACGACAGCGCAACGTCATTATCACACTGATGTCCGGAAGCCAAAGGTTGAATTCCGCTGATGCATTTGAGAGGAGCCGACCTTCGCCAGCACGCTCCAAGTCCAAGCCCCGAATAGAAACAAATCGATTCGGGGTTGAGAATTTAATGACACTCAAACAGGCATGCTCCTCGGAATACCAAGGAGCGCAAGGTGCGTTCAAAGATTCGATGATTCAC
+
BBBBBBBBFFFFGGGGGGGGGGGHHHGHFFFHHHHHGHHGHHHGGGGGGHHHHFHHHHHHHHHHGHGHHHHHHHHHHHHHHHGDGHGHHGHGDGGGHHHHGHGHHHHGGFEGHHHFGHGFGGGGGCGGGGGGGGGGGGHGHHHGHGHHGHHHFHFHHGGGHGHHHHHHHHGHFFFGFFEHHHHHHHHHGHHHHHGGGGGGHGGGGGFEFHEGGFGHHHFFHHHGFFGFGFFEHHGHDHHHHHGGHHEHGF?GFGGFHHEFHHHHFFFGGHGHGFFEHHHHGBFFFHHGGEGGGGGHHHHGBFFHGGFGGGHHHEEAGHFGGGGGGGGGFFFFFFFAAAAA
@M02197:105:000000000-AN6RF:1:1102:24152:14398 1:N:0:1
AGCGAACCTGTTTCCTCCGCTTATTGATATGCTTACTTCCTCTAAATGACCAAGATCCTCCGCTTATTGATATGCTTACTTCCTCTAAATGACCAAGATCCTCCGCTTATTGATATGCTCCTCCGCTTATTGATATGCTCCTCCGCTTATTGATATGCTTAAGTTCAGCGGGTATCCCTACCTGATCCGAGGTCAAACTTAGAAAGTTGGGGGTTGCTGGCAAGCACGCACCGAGACCCTGAAGCGAGGGGTATTCCTCCGCTTAGAGCAGACTGGCACCGCCACTGATTTTAAGACCGATCAGAACTGATGCGGTCCAATACCAAGCAGAGCTTGAGTGTTGTACTGACGCTCGAACAGGCATGCCCCGCGGAATACCACGGGGCGCAATGTGCGTTCAAAGATTCGATGATTCAC
+
A3AA??DD4C@@FFGGGFGGGGGHGHHHHHHHHHHHHHHGFHBHGGHFFFHE2G1BAFGHHGFDGGHGFBGFHBDEGH3DHEEGF5GGHHFEGGBFACBGEGHHCEGGEFGFFHHHFGFFHGFHF??DEGHGF4GHF4?BCGHHCFGGGHGFEH22FFH2DGBDGGHHGDG/<-<D1FGHF3<8CFBG/3C45GHFBGF9HEFH$7:CHED;9;A?FGF#EBF?E:G=87CF;-/--///--.A-9.E90000/;--:-9:000000::;0:00/-@<?CGHFGG1F1=1DHHFAACEHHHFHGFGGFGFCC/BHHHHGGF<C1BHFFFFGG<1HHFFAFHHGF>FE/E@EFEFEF1GBFFHHGECGCEE0EHCGHHEEE?EEE00B1D1CGECHFGE3A3FGGFCFFFFDBA>1AA
@M02197:105:000000000-AN6RF:1:1102:21252:14497 1:N:0:1
AGCGAACCTGTTTCCTCCGCTTATAGATATGCTTAAGTTCAGCGGGTAGTCCTACCTGATTTGAGGTCAAATATGATGCAAGGTTTTGTCCGAAGACCATTGTAAGCGGACTTTGAGGGTCGGACGACAGCGCAACGTCATTATCACACTGATGTCCGGAAGCCAAAGGTTGAATTCCGCTGATGCATTTGAGAGGAGCCGACCTTCGCCAGCACGCTCCAAGTCCAAGCCCCGAATAGAAACAAATCGATTCGGGGTTGAGAATTTAATGACACTCAAACAGGCATGCTCCTCGGAATACCAAGGAGCGCAAGGTGCGTTCAAAGATTCGATGATTCAC
+
CCCCCCBBFFFFGGGGGGGGGGGGFHHHHHHHHHHHHHHHHHHGGGGGGHHHHHHHHHHHHHHHGHHHHHHHHHGHHHHHHHGGHHGHHHHGGGGGHHHHHHHHHHHGGGGGHHHHGHGGHGGGGGGGGGHGGGGGGHHGHHHHHHHHHHHHGHHHHGGGGGHHHHHHHHHHHGGGGGGHGHHHHHHHGHHHHHGGGGGGHGGGFFGGHHGGGFGHHFHHFGHFGGHFGGGGHHGHGHHHHHHGHHHHGEGGGGGHGHHHHGHHGHHHHHHHGEGHHHHHHHHHFHHFGFCFGGBHHHHGHHHHEGGGGHGHHGGCGHGGGGGGGGGGFFFFBFF?BBBB
@M02197:105:000000000-AN6RF:1:1102:19213:14472 1:N:0:1
AGCGAACCTGTTTCCTCCGCTTATTGATATGCTTAAGTTCAGCGGGTATTCCTACCTGATCCGAGGTCAACCCGAAGAGTTGAGGTTCCTGGTCGCCTACCGCGGACGTCCGTAACGTGGATGTTACTACGTTCGGAGCCGCGCGGCGCCGCCACTGGATTTGGGGCCTGCCATCGCTGGCACGGCCTAATACCAAGCAAGGCTTGATTGGTCTCATGACGCTCGGACAGGCATGCCCCTCGGAGTGCCAAGGGGCGCAATGTGCGTTCAAAGATTCGATGATTCAC
+
CCCCCCCCFFFFGGGGGGGGGGGHHHCHHHHHHHHHHHHHHGHGGGGGHHHHH<HHHH<<H;HGGGGHHHHGG8GGGFGFGHHHHHHHH<HF;HGGGG;HHGGGGGGGGGGGHHGGG9HGGHHHHHHHHHGHHHGGGGGGGGGGGGGGGGGHHHGHHHHHGGGGGGFFHHFGGGGGHGHGGGGHHHHHHHGHGHFGGHHHGGFHHHGHHGHFGFHHGGGGGGGGHHHHHHHHHGGGGGGGGHHHHHHHHHHGGGGGHHGHGGGGHGGGGGGGGGGFFFFFFFCCAAC
@M02197:105:000000000-AN6RF:1:1102:23149:14514 1:N:0:1
AGCGAACCTGTTTCCTCCGCTTATTGATATGCTTAAGTTCAGCGGGTAGTCCTACCTGATTTGAGGTCAAATATGATGCAAGGTTTTGTCCGAAGACCATTGTAAGCGGACTTTGAGGGTCGGACGACAGCGCAACGTCATTATCACACTGATGTCCGGAAGCCAAAGGTTGAATTCCGCTGATGCATTTGAGAGGAGCCGACCTTCTCCAGCACGCTCCAAGTCCAAGCCCCGAATAGAAACAAATCGATTCGGGGTTGAGAATTTAATGACACTCAAACAGGCATGCTCCTCGGAATACCAAGGAGCGCAAGGTGCGTTCAAAGATTCGATGATTCAC
+
DCCCDEEEFFFFGGGGGGGGGGGHHHGHHHHHHHHGHHHHHGHGGGEFGHHHHHHHHGHHHHHHGHGHGHHHHHHHHHHHHHGGHHGHGHHGGGGGHHHHHHHHHHHGGFGGHHHHGHGGHGGGGGGGGGHGGGGGGHHGHHHHHHHHHHHHHHHHHHHHHHHHHHHHHHHHHGGGGGGHHGHHHHHHHHHHHHGGGGGGHHFHHHHHGHGGGGGGFHHGHHHHGGHGGFEFHHHHHHHHHHHGHHHHFFEGGGGHHHHHHHHHHHHHHHHHHFGHHHHHHHHGHHHHGGGGEFFHHHHGHHHHFEFGGHHHHGGGGHGGGGGGGGGGFFFFFFFBBCBB
@M02197:105:000000000-AN6RF:1:1102:26524:14703 1:N:0:1
AGCGAACCTGTTTCCTCCGCTTATTGATATGCTTACTTCCTCTAAATGACCAAGATCCTCCGCTTATTGATATGTTCCCCCGCTTATTGATATGCTTACTTCCTCTAAATGACCAAGATCCTCCGCTTATTGATATGCTACCTTACTTCCTCTAAATGACCAAGATCCTCCGCTTATTGATATGCTTAAGTTCAGCGGGTATCCCTACCTGATCCGAGGTCAAACTTAGAAAGTTGGGGGTTGCGGGAAAGCACGCCCCGAGCCCCGGTACGGAGGAGAATAACTACGTTAAGAGCACGATGGCACCGCCACTGATTTTAAGACCGATCAGAACTGATGCGGTCCAATACCAAGCAGAGCTTGAGTGTTGTACTGACGCTCGAACAGGCATGCCCCGCGGAATACCACGGGGCGCAATGTGCGTTCAAAGATTCGATGACTCAC
+
BBBBBBBBFFFFGGGGGGGGGGGHHHFBHHHHHHHHHHHHHHHHHHHHHHHHHAGHHHHHHGDGGGFHHGHHHHGHBFGFEEEGGGHHHHHGHHHDFHHHGFBEHGHGHGHHHHHHGHHHBFHFFECEGHGFFHHHHFHHHHHF3FGHHHHHGHFGHFFHHGECG1FGHEHFDDDDHHHBGHHFGHHHGHHHHHEGGCGG-:CGHHFFFF8H9B9FDD?,BF;;FFGGGGCFGF$GD.A-999:/;//9..--------.;--;-......//0;0;00000.../.00C0C0AEGC./;;/-:<CCE0FFHHHHFFFHFE>.GEFHHHGFGF1FGFCCDBHGBHHGF2GGBGFDHGGDDBGFDCHG4FGHHGFGE@GGHGHHGHGHHHHFGGFGGFHHHHHHHGGGGGGGGGHHGHFGGGGGGGGGGGGGGFFFFFFF@AAAA
@M02197:105:000000000-AN6RF:1:1102:5198:14847 1:N:0:1
AGCGAACCTGTTTCCTCCGCTTATTGATATGCTTAAGTTCAGCGGGTAGTCCTACCTGATTTGAGGTCAAATATGATGCAAGGTTTTGTCCGAAGACCATTGTAAGCGGACTTTGAGGGTCGGACGACAGCGCAACGTCATTATCACACTGATGTCCGGAAGCCAAAGGTTGAATTCCGCTGATGCATTTGAGAGGAGCCGACCTTCGCCAGCACGCTCCAAGTCCAAGCCCCGAATAGAAACAAATCGATTCGGGGTTGAGAATCTAATGACACTCAAACAGGCATGCTCCTCGGAATACCAAGGAGCGCAAGGTGCGTTCAAAGATTCGATGATTCAC
+
BBABBBBBBFFFGGGGGGGGGGGHHFHHHHHHCHHHHHHHHCHGGGGGGHHHHHHHHHHHHGHHGGGHHHHHGHHHHEHHHHGFHHGHHHHGGGGGHHHHHHHHGGHEGGGGHHHHGGGFGGGGGGGGGGHGGFGGGHGGHHHHHGHHHHHGGHHHHGGFGGHHHGGHHHHGFFFGGGGFHHHHHHGFGGGGGFGEGGGGHHFFFFGFFHFFFGGGHHFFFHHFFFFFFFFHFHGF4HHCFFHFBC1CE1/CGGGHHHHFFHFHFHFHHGHGBFAGFGFGHHGFEHEFA00ECGHFFFBBFGBGAGGE2HGHFFE?GHFBCGCGGEBGFCFFFFFAAAAA
@M02197:105:000000000-AN6RF:1:1102:9468:14938 1:N:0:1
AGCGAACCTGTTTCCTCCGCTTATTGATATGCTTAAGTTCAGCGGGTAGTCCTACCTGATTTGAGGTCAAATATGATGCAAGGTTTTGTCCGAAGACCATTGTAAGCGGACTTTGAGGGTCGGACGACAGCGCAACGTCATTATCACACTGGTGTCCGGAAGCCAAAGGTTGAATTCCGCTGATGCATTTGAGAGGAGCCGACCTTCGCCAGCACGCTCCAAGTCCAAGCCCCGAATAGAAACAAATCGATTCGGGGTTGAGAATTTAATGACACTCAAACAGGCATGCTCCTCGGAATACCAAGGAGCGCAAGGTGCGTTCAAAGATTCGGTGATTCAC
+
CCCCCBBBFFFFGGGGGGGGGGGHHHHHHHHHHGHGHFGHHGHGGGGGGGGGHHHHGHHHHHHHGFFGHGFHFHHHHHHHHHGFGHGHHHHGGGGGHHHHHHHHHHHGGGGGHHGGGHGGHGGGGGGGGGHGGGGGGHHGHHHHHGHHHHGGGHHGHGGGGGGHHHHHHHHHHGGGGGHGHHHHHHHGGHHGHHGGGGGGHHGGGGGGGHGGGGGHHHHHHHFFGGHGGGGGHGDHGHHHHHHGHHAGGGGGGGGHEHHHGHHGFHHGHHHHGHGHHHHDHFHHHHHHGGFGDHHHHG5FCFFGGGE?GHFHHGGGGHGGGGGGGGGCBBFFFFFBBBA@
@M02197:105:000000000-AN6RF:1:1102:7800:15081 1:N:0:1
AGCGAACCTGTTTCCTCCTCTTATTGATATGCTTAAGTTCAGCGGGTAGTCCTACCTGATTTGAGGTCAAATATGATGCAAGGTTTTGTCCGAAGACCATTGTAAGCGGACTTTGAGGGTCGGACGACAGCGCAACGTCATTATCACACTGATGTCCGGAAGCCAAAGGTTGAATTCCGCTGATGCATTTGAGAGGAGCCGACCTTCGCCAGCACGCTCCAAGTCCAAGCCCCGAATAGAAACAAATCGATTCGGGGTTGAGAATTTAATGACACTCAAACAGGCATGCTCCTCGGAATACCAAGGAGCGCAAGGTGCGTTCAAAGATTCGATGATTCAC
+
CCCCDDDDFFFFGGGGGGGGGGHHHHHHHHHHHHHHHHHHHHHGGGGGGHHHHHHHHHGHHHHHGHHHHGHHHHHHHHHHHHGHHHGHHHHGGGGGHHHHHHHHHHHGGGGGHHHHGHGFHGGGGGGGGGHGGGGGGHHGHHHHHHHHHHHHHHHHHGGGGGHHHHHHHHHHHHHHHHHGGHHHHHHHHHHHGHGGGGGGHHGGGGGGHHGGGGGHHHHFHHHHGGHGGGGGHHHHGHHHHGGGGHHHGFFFGGGHHHHHHHHHHHHHHGHHHGGHHHHHHHHHHHHHGGGGGHGFHHHHHHHHGGGGGGHHHGGGGHGGGGGGGGGGFFFFFFFCCCBB
@M02197:105:000000000-AN6RF:1:1102:12373:15076 1:N:0:1
AGCGAACCTGTTTCCTCCGCTTATTGATATGCTTAAGTTCAGCGGGTAGTCGTACCTGATTTGAGGCCAGATTGTCAAGAAGTGACCGCCACCCAAAGGGCAAGTCGGGGTGAGGCGCGGAAGCGAGCAAGACCGATCGAAGGCGAGGGAAATACAACGCCAAAGGTGCTAGCCGCAAGATACGGGCCAAACCGATGATTTTAAGGGGAGCCGCCTCACGGCAGCAAAAGCCCCCAACTCCAAACCGCAGCGGGCGCGAACCCGAGGGTTTGATGATATCAAGACACTCAAACAGGCATGCCCTCCGGAATACCAGAGGGCGCAAGGTGCGTTCAAAGATTCGATGACTCAC
+
AAAABBDBFFFFGFGFGC?EFF?GB5AADFDGHHHDF5BFGDGGGEAECFFEGFHGFFFGGHFDE?CFHAFFHFGEHFHFHEB3FEDEEE@EHGFCFFG>FFAFFG<E?D<BCGFCCGFA?D<9A/@?CFCCCC@?GCCGGCEGG?B/AFEEF:0FFF@B?F/BFFFEFFFFFFABBBBF:FFFF>B?AF:EEBB99F7FFFFFFEFCFCDFCGBFFFFFA@FBDFFFF/CBAFBF@F1<<CCBCGG?GGEE@/E//EFF///>0>>G11GFB2DFBF@GFEDF1GGHHHFA11FGF0FE///AAGF22D1B1B0FEA000AEG0?A0E1CGGBA331BF>1BFFFF>111>
@M02197:105:000000000-AN6RF:1:1102:15656:15176 1:N:0:1
AGCGAACCTGTTTCCTCCGCTTATTGATATGCTTAAGTTCAGCGGGTATCCCTACCTGATCCGAGGTCAACATTTAGAAATTTAATTAAGACTGGTGCCCAACTTCCATTATTGCGACATCTGTGCGCCTGTGGTTATCGGTTACCATCGCTAATTTTTAGGCATGCCCTTACAGCAGTGCCCAACATCAAACCTAAGCTTGAGGGGTGTAATGACGCTCGAACAGGTATGCCCTTCGGAATGCCAAAGGGCGCAATATGCGTTCAAAGATTCGATGATTCAC
+
BABBBBBBFFFFGGGFGGFFGGGHHHHHHGHHHHHHHHGHGHHGGGGGHHHHHHHHHHHHHHHGGGGHHHHHHHHHHHGHHHHHHHHHHHHHHHHGHHGHHHHHHHHHHHHHHHHGGGGHHHHHHHGHGHHGHHHGHHHHHHHHGHHHHGHHGGHHHHHHHHHHHHHHHHHHHHHHHHHHHHHHHHHHHHHHGHHHHHHHHHGGGHHFGHGGGGGGGHHGHHGFHHGHHGGGGGGGHHHFHHHHHHFEEGFGGHHHGGGFFGGGGGGFGGGFFFFFFFBBBBB
@M02197:105:000000000-AN6RF:1:1102:5511:15532 1:N:0:1
AGCGAACCTGTTTCCTCCGCTTATTGATATGCTCCTCCGCTTACTTCCTCTAAATGACCAAGATCCTCCGCTTATTGATATGTTCCTCCGCTTATTGATATGCTTAAGTTCAGCGGGTATCCCTACCTGATCCGAGGTCAACCTTGAAATAATGGGGGTCGATGGCAAGACTGTCACACACTCCAAGCGAAAGATAAACACTTACTACGCCAGGGAATATGAGATGATCCGCCTTTGAATTTCAGAAGGGAGAATGCAAGCATACTCATCTTCCATGACCAAGCAATGGTGCTTGAGAGGTATTTAATGACGCTCGAACAGGCATGCCTCCCGGAATACCAGGAGGCGCAATGTGCGTTCAAAGATTCGATGACTCAC
+
CCCCCCCCFFFFGGGGGGGGGGGHHGHHGHHHHHHHHHGGGGGHHHHHHHHHHHHHHHEHHHHHHHHHHGGGGGHHHHHHHHHHHHHHGGGGGGHHHHHHHHHHHHHHHHHHHHGGGEFHHHHHGHHHHHHHHHGGGGHHHHHHHHHHHHHHHHHHGGGGGGGHCHHHGGHHGHHHHHHHGHHHHHHGGGHHHHHHGGGGHHHGGGGGHHGGHHHFHHHHGHHGHGGGGGHGHGHHHGHHHHHHHHHHHHHHHHHHHHHHHHHHGHHFGHHHHGHHHHGHHHHHHHGHHHHHHHHHHHHHHGDHGHHGGGGEHFGHHHHHGGHHGGFGGGGHHFFHGCHHGHGGGGGHGHHGGGGHGGFGGCGGGGFFFFFFFA?AAA
@M02197:105:000000000-AN6RF:1:1102:27301:15579 1:N:0:1
AGCGAACCTGTTTCCTCCGCTTATTGATATGCTTAAGTTCAGCGGGTAGTCCTACCTGATTTGAGGTCAAACAAGTCATTAAGAGTCCCGTAAAGGACGGTTAGAAAGCAGATACCTCGGAGACACTACCTTTGACGACGATACTATCACGCCAAAAAGTGAATGAATCCTGCAAGCGGTTTCCACTAATGCATTTAAGGAGAGCCGACCTCTTTCGAAGCCCGCAACCCCCACATCCAAGCCAGAGAAACGAGTTCAATGGTTGAGAATATAATGACACTCAAACAGGCATACCCTTCGGAATACCAAAGGGTGCAAGGTGCGTTCAAAGATTCGATGATTCAC
+
BBBBBBBBFFFFGGFFGGGECGGFGGHHGCHHHFFGHF5AGDGEGGGGGHHGHHGHHHHFHHFGEFHHHHHHHHHGGHHHHHGHHHHHGGHGGHFHHGGGEFGHHHHHHHHGGHHHGGGGGGFFGHHHHHHHHFFHGGGGGGGGHHHFHHGHGGGHHHGFCFHHGHHHHHHHGGHGHGGFFHHHHGHHHHHGEGGGGGGHHGGGGGHHGHHGGGHGHHGGGGGHFGFFFFHHGFFFGCGGBHHHHHHFEGDFFHF5BHFFHFHGHHHHGFFHHEGHGF5GHHHHHGHHG3CB1EECGGGHHHHFGHGCBHGFHHHHHGEEGFGFGFGFGGGGGFFFFFFBBBBBB
@M02197:105:000000000-AN6RF:1:1102:2809:15694 1:N:0:1
AGCGAACCTGTTTCCTCCGCTTATTGATATGCTTAAGTTCAGCGGGTAGTCCTACCTGATTTGAGGTCAGATTTGTCATTATATTTCAAGTCTTGTTCCCCAAGACATACCTTTTCTGTAGGAGCTTCTCCATAATTGAAGTCACTCTACTCACAGCTTTCACATCTAACGTAGATAATTATCACATTAGTGTTACTGAGCCATAATCTATCAGAAAAGCTCATCCATTCAAGAGGAGCCAACAAGCAACCTAAGCTGCGCCAGCAATTATCCTCCAACTCCAACTTCACCTTAGCATAAATGCTAAAAGGCAGTTGAGAATTTCATGACACTCAAACAGGCATGCTCCTCGGAATACCAAGGAGCGCAAGGTGCGTTCAAAGATTCGATGACTCAC
+
ABBBADBBF4B5FGFFFBEEGCDHF5DHFFF5AEG5FFFBBDBEGGGEFEFBAGGFF33FGFDBFHG2CFHHH5G5@@GFHHGFFFFFFGHHHHGFHHFFEGGEFHFFDHHHGHHHEGGFFH3GFCFDGFHBH4BB?GH3FFGHGHHGBGDHFHHHGFHF@GHGGGGGHHGCGCGFFGHHHHHHGH:GGDGHHHHHHHFFGCGFHGHHHHGHHHGHHFFHHHHHHHFGHHDDGHF?BGHHDFGGBHHHGHFGGGGGGGGGHGHGFBB3HGGGFHHGHGHGEGGBB33B4GGF4DFGHHHHFFHHHHG4HHHHGCE55FFHFFHFEGFG5FFFDEF5FFHEGGHGCA0AGGHHHCHGFBHHGGGGEEHEHHEAGGHGCGGGGFGGFB4BFFFFBA?AB
@M02197:105:000000000-AN6RF:1:1102:9079:15695 1:N:0:1
AGCGAACCTGTTTCCTCCGCTTATTGATATGCTTAAGCTCAGCGGGTAGTCCTACCTGATTTGAGGTCAAATATGATGCAAGGTTTTGTCCGAAGACCATTGTAAGCGGACTTTGAGGGTCGGACGACAGCGCAACGTCATTATCACACTGATGTCCGGAAGCCAAAGGTTGAATTCCGCTGATGCATTTGAGAGGAGCCGACCTTCGCCAGCACGCTCCAAGTCCAAGCCCCGAATAGAAACAAATCGATTCGGGGTTGAGAATTTAATGACACTCAAACAGGCATGCTCCTCGGAATACCAAGGAGCGCAAGGTGCGTTCAAAGATTCGATGATTCAC
+
CCCCDDDDFFFFGGGGGGGGGGGHHHHHHHHHHHHHHHHHHHHGGGGGGHHHHHHHHHHHHHHHGHHHHHHHHHHHHHHGHHGHHHGHHHHGGGGGHHHHHHHHHHHGGGGGHHHHGGGFHGGGGGGGGGHGGGGGGHHGHHHHHHHHHHHHHHHHHGGGGHHHHHHHHHHHHGGGHGHHHGHGHHHHHHGHHHGGGGGGFGGGFGGGGHGGGGGHHHHHHHHGGGHGGGGHHHHHHHHHHHHGHEHHGGGFGGGFGHHHHHHHHHHHHHHHHHGGHHHHHHHGHHHHGGGGGHHGHHHHHHHHGGCGGHHHHGGGGGGGGGGGGGGGFFFFFFFCCCBC
@M02197:105:000000000-AN6RF:1:1102:21246:15719 1:N:0:1
AGCGAACCTGTTTCCTCCGCTTATTGATATGCCCGTGGTATTCGCTTACTTCCTCTAAATGACCAAGATCCTCCGCTTATTGATATGCTTAAGTTCAGCGGGTATCCCTACCTGATCCGAGGTCAAGAGTGTAAAAATGTACTTTTGGACGTCGTCGTTATGAGTGCAAAGCGCGAGATGTACTGCGCTCCGAAATCAATACGCCGGCTGCCAATTGTTTTGAGGCGAGTCTACACGCAGAGGCGAGGCAAACACCCAACACCAAGCAGAGCTTGAAGGTACAAATGACGCTCGAACAGGCATGCCCCATGGAATACCAAGGGGCGCAATGTGCGTTCAAAGATTCGATGATTCAC
+
CCDDCCCCFFFFGGGGGGGGGGGHHHHHHHHHHHGGGGHHHHHHGGHGHHHHHHHHHHHHHHHHHHHHHHHHHHGGGGGHHHHHHHHHHHHHHHHHHHHGGGGGHHHHHHHHHHHHHHHGGGGHHHHHHHHHHHHHHHHHHHHHHHHGHHGGGGGGGGGHHHHHHHGHHHHHGGGGGGGHHHHHHHGGGGHHHHHHHGGHGGGGGGGGHHHHHHHHHHGHHGGGGFHHGHGHGGFGHHHGGGGGHHHHHHGGGGGGHGHFGGHGHHHGHHHDGFHHHHHHHGHHHGGGGGHHGFHHHHHFHHGGGHHHHHGHHHHHHHHHGFGGGHGHHGGGGHGGGGGGGGGGFFFFFFFCCBBB
@M02197:105:000000000-AN6RF:1:1102:17295:15671 1:N:0:1
AGCGAACCTGTTTCCTCCGCTTATTGATATGCTTAAGTTCAGCGGGTATTCCTACCTGATCCGAGGTCAACCTTTCAGAAGTGGGGGGTTTAACGGCGTGGCCACGCTGTTTTCCAGTGGGAGGTGTGCTACTACGCAGAGGAAGCTACAGCGACACCGCCACTATATTTGGGAGCCGGCGCGCCCCGGGGGGCACGCCGATCTCCAACACCAAGCCCGGGGGCTTGAGGGTTGAAATGACGCTCGAACAGGCATGCCCGCCAGAATACTGGCGGGCGCAATGTGCGTTCAAAGATTCGATGATTCAC
+
CCCCCBCCFFFFGGGGGGGGGGGHHHHHHHHHHHHHGHHHHHHGGGGGHHHHHHHHHGHHHHHGGGGHGHHHHH;;;HH0G&FHFG99GG9HH<GG;G:F:GG::C96,;CF:FGFG:0&B,FGD988FFF9,::F:7F9FFF:F?FF/6/4=/#@@EDFFAAFFFFFBFEBFEEFE@CAACFFFFFGGGFFF@DFGFGDCFHHGGDGFFFFGEFGGGGGHGG>HGHCEFF:;HGBFEDE@?FAFDG33BGHFHFGGGGHFFFHHHHHGGGGGFGGGHHGFGGGGHGGGGGG5GGGFFFFFFFABBBA
@M02197:105:000000000-AN6RF:1:1102:26540:15610 1:N:0:1
AGCGAACCTGTTTCCTCCGCTTATTGATATGCTTAAGTTCAGCGGGTAGTCCTACCTGATTTGAGGTCAAATATGATGCAAGGTTTTGTCCGAAGACCATTGTAAGCGGACTTTGAGGGTCGGACGACAGCGCAACGTCATTATCACACTGATGTCCGGAAGCCAAAGGTTGAATTCCGCTGATGCATTTGAGAGGAGCCGACCTTCGCCAGCACGCTCCAAGTCCAAGCCCCGAATAGAAACAAATCGATTCGGGGTTGAGAATTTAATGACACTCAAACAGGCGTGCTCCTCGGAATACCAAGGAGCGCAAGGTGCGTTCAAAGATTCGATGATTCAC
+
CCCCCCCCFFFFGGGGGGGGGGGHHHHHHHHHHHHHHHGHHHHGGGGGGHHHHHHHHHHHHHHHGHHHHHHHHHHHHHHHHHGGGHGHHHHGGGGGHHHHHHHHHHGGGGGGHGHGGHGGHGGGGGGGGGHGGGGGGHHGHHHHHHHHHHHHHHHHHGGGGGHHHHHHHHHHHGGGGGHHGHGHHHGHHHHHHHGGGGGGHHGGFGGGGHGGGGGHHFHHHGFHGGHGGGGHHHHHFHGHHHHGHHHHGGGGGGGHHHHGHHHHFFHHGHHHHHGHHHHFHHGGGHEHGGGFGHHHHHHFHHHFDGGGGHGHHGGGGHGCGFGGGGGGFFFFFFFBA@BB
@M02197:105:000000000-AN6RF:1:1102:3453:15842 1:N:0:1
AGCGAACCTGTTTCCTCCGCTTATTGATATGCTTAAGTTCAGCGGGTAGTCCTACCTGATTTGAGGCCAGATTGTCAAGAAGTGACCGCCACCCAAAGGGCAAGTCGGGGTGAGGCGCGGAAGCGAGCAAGACCGATCGAAGGCGAGGGAAATACAACGCCAAAGGTGCTAGCCGCAAGATACGGGCCAAACCGATGATTTTAAGGGGAGCCGCCTCACAGCAGCAAAAGCCCCCAACTCCAAACCGCAGCGGGCGCGAACCCGGGGGTTTGATGATATCAAGACACTCAAACAGGCATGCCCTCCGGAATACCAGAGGGCGCAAGGTGCGTTCAAAGATTCGATGATTCAC
+
BBBBBBBBFFFFFGGGG4FGGGGHHGHHGHHHHHHHHHHHHHHGGGFGGHHHHHHHHHHHHHHHGHGGHHHGHHHHFHHHHGHGHHHGGGGGHGGHHHHGGGGGHFGGCGGGHHHGGGGGEGDHGGGGGHHEFHGGGGGGHGFEDAGGGFGGGGGGGGGGGFFFFFFFFFFFFFFFFFFFFFFFFFFGFFFFGGGFFGFFFGGGGGGGFGGGFFFHHHHHHGEFGHHGGCGFFHHHG@@/AB@<C>//>B/FGGGGGHF?@>/CFGEHGHHGBFHHDHHGGFB@GBGFFGHGFHG3HGF1CEA1ECHHHGDBFHGGGGFCCHHHGGGGGFGCGGGGGEGGFFFFFFFBBAAA
@M02197:105:000000000-AN6RF:1:1102:1846:15942 1:N:0:1
AGCGAACCTGTTTCCTCCGCTTATTGATATGCTACCTTACTTCCTCTAAATGACCAAGATCCTCCGCTTATTGATATGCTTAAGTTCAGCGGGTAGTCCTACCTGATTTGAGGTCAAAAGTCAATAAGGAAGACGCCAAAAAAGGCGTCGACGCATTAGAGGCACGGCGCCATTCATTCATGCACTTCAGCGAACGGCGATCATTATCACGCCAAAAGCCTTGTCATGCAAAGTCGAAAGTCGACCGCAAGCCGATTCATGTCAGGAGAGCCCGAGTCCCAGACTTTCGTCCAGGTCTCCGGCAGCCCCCAGTATCCAAGCACCCTATCGAAGCTAATCGAGAGGGGTTGAGAATTTACTGACGCTCAAACAGGCATGCTCCTCGGAACACCGAGGAGCGCAAGGTGCGTTCAAAGATTCGATGATTCAC
+
BBBBBBBBFFFFGGGGBEECCEEHHHHGHHHHFHHFHHHFFHHHHHHFGHHHFFHGHHAGFBHHHGGFFGHBFHGHHHGHHHHHFHHHHHGGGGFGGHHHHHHHGHHHHHHGHHHHHHGHGFFHFHFHHHHHHGGGGDCHHEGGGHF/<ACCDCGGGHHHGHAEFDF?GGGGGGGGGGGGGGGFGGGFFGGGGGGGGABDFFFFFFEFFFFFFFFFEFFFFFFFFFFFFFFFFFFFFDD@-;?EA-9-A.-GGFFB9CBC/FFC:GC.-A-DEC<FHEFG0<FDCGCCFFFHHGGCA//CHFECCCCCHHHHFHHEGBHEE3EFGHHFEFFFBG>?CBGHBECEEFBBF4HHHGGFGFEE1GGHCGHHFGFHF3HGAE?EGEA15GA2FEEE232?GGGHHHGA2AE4GFFGFGE2GGFFFFFFFA?AAA
@M02197:105:000000000-AN6RF:1:1102:17358:15887 1:N:0:1
AGCGAACCTGTTTCCTCCGCTTATTGATATGCTTAAGTTCAGCGGGTAGTCCTACCTGATTTGAGGTCAAATATGATGCAAGGTTTTGTCCGAAGACCATTGTAAGCGGACTTTGAGGGTCGGACGACAGCGCAACGTCATTATCACACTGATGTCCGGAAGCCAAAGGTTGAATTCCGCTGATGCATTTGAGAGGAGCCGACCTTCGCCAGCACGCTCCAAGTCCAAGCCCCGAATAGAAACAAATCGATTCGGGGTTGAGAATTTAATGACACTCAAACAGGCATGCTCCTCGGAATACCAAGGAGCGCAAGGTGCGTTCAAAGATTCGATGATTCAC
+
CCCCCBCCFFFFGGGGGGGGGGDHHHGHHHHHHHHHHHHGHHHGGFGGGHHHHHHHHHHHHHHHGHHHHHHHHHHHGHHHFHGGHHGGHHHGGGGGHHHHHHHHHHHGGGGGHHHGGHGFGGGGGGGGGGHGGGGGGHHGHHHHGHHHHHHHHHHHHGGGGGHHHHHHHHHHHGGGGGGGGGBGGGGGGHHGHGGGGGGGHFFGGGGGFHFFFFGHFHGFHHFFFGGGFGFFGHHFGHFGBFGAGHHF1GFGGGGHHGHHEHFHHHGGHHHFB5AHFGHHHHGGHHHHFGFFFEHGECGE3HHHGGGGFBHGBGGGFEBFGGGF5EBFFFFFFFFBBAAA
@M02197:105:000000000-AN6RF:1:1102:9329:15978 1:N:0:1
AGCGAACCTGTTTCCTCCGCTTATTGATATGCTTACTTCCTCTAAATGACCAAGACCTTCCGCTTATTGATATGCTTAAGTTCAGCGGGTAGTCCTACCTGATTTGAGGTCAAATTGTCAGAAGCTGTCTCAAAAGAGACCCTTTAGAAGCTGAACCCCATTTATAAAGCTGCTCTTCACAAATGGCGTAGATAATTATCACACCAAAGCAAGGCAACAAAGGTCCCGCTAATGCATTTCAGGAGAGCCGACTTCTGAGAAGCCCGCATACTCCCACATCCAAGCCTGATCAACAGAAAAAGCTGAAAAGGTTGAGAATTTCATGACACTCAAACAGGCATGCTCCTCGGAATACCAAGGAGCGCAAGGTGCGTTCAAAGATTCGATGATTCAC
+
CCCCDDCCFFFFGGGGGGGGGGGHHHHHHHHGHHHHHHHHHHHHHHHGHHHHHHHHHHHHHGGGGGHHHHHHHHHHHHHHHHHHHHGGGGGGHHHHHHHHHHHHHHHGHHHHHHHHHHHHHHHGHHHHHHHHHHHHGHHHGHHHHHHHHHHHHHHHHGGGHHHHHHHGHHHHGHHHHHHHHHHHHHHGGGGGHHHHHHHHHHHHGHHHHHHHHHHHHHHHHGGGGGGHHHHHHGHGHHHHHHHHGGGGGHHHHHHHHHHHGGGGGHHHHEGHGHHHHHGGGHHHHHHHHHGHHHHHHHHHHHHHHHHHHHHHHHGHHHHHGHHHHHHGGHHHHHHHFGHHHHGGGGGHHFHGGHHHHFGGGGGHHHHFGGGHFGGGGGGGGGFFFFFFFCCBAB
@M02197:105:000000000-AN6RF:1:1102:14756:15750 1:N:0:1
AGCGAACCTGTTTCCTCCGCTTATTGATATGCTTAAGTTCAGCGGGTAGTCCTACCTGATTTGAGACCAGATTGTCAAGAAGTGACCGCCACCCAAAGGGCGAGTCGGGGTGAGGCGCGGAAGCGAGCAAGACCGATCGAAGGCGAGGGAAATACAACGCCAAAGGTGCTAGCCGCAAGATACGGGCCAAACCGATGATTTTAAGGGGAGCCGCCTCACAGCGGCAAAAGCCCCCGACTCCAAACCGCAGCGGGCGCGAACCCGAGGGTTTGATGATATCAAGACACTCAAACAGGCATGCCCTCCGGAATACCAGAGGGCGCAAGGTGCGTTCAAAGATTCGATGATTCAC
+
CCCBCCCCFFFFGGGGGGGGGGGHHHHHHHHHHHHHHHHHHHHGGGFGGHHHHHHHGHHHHHHHGHHGHHHHHHHHHHHHHHFHHHHGGGGGHGGHHHGFGGGGGHGGGG</FHHGGDFGGGGHGGGGGHHGHGGGGGGGGGGFGFGGGGGGGGGGFFFFFFFFFFFFFFFFFFFFFFFFFFFFFFFFFFFGGGGGFGGFGGGGGGGGGGGGGHHHGFFGFGHFFHHHGGGGGFFHFHHGGGGBGGGGGGGGGGGGGHFFGGGHHGGHGHHHHHHHHHEGHHHHHHGHHHHHGHHGHHFGFGGGGHHHFFHDHHHDCE?GGGCHHGGGGHGGGGGGGGGGFFFFFFFBAAAB
@M02197:105:000000000-AN6RF:1:1102:6214:16017 1:N:0:1
AGCGAACCTGTTTCCTCCGCTTATTGATATGCTTAAGTTCAGCGGGTAGTCCTACCTGATTTGAGGTCAAATATGATGCAAGGTTTTGTCCGAAGACCATTGTAAGCGGACTTTGAGGGTCGGACGACAGCGCAACGTCATTATCACACTGATGTCCGGAAGCCAAAGGTTGAATTCCGCTGATGCATTTGAGAGGAGCCGACCTTCGCCAGCACGCTCCAAGTCCAAGCCCCGAATAGAAACAAATCGATTCGGGGTTGAGAATTTAATGACACTCAAACAGGCATGCTCCTCGGAATACCAAGGAGCGCAAGGTGCGTTCAAAGATTCGATGACTCAC
+
CCCCCCDDFFFFGGGGGGGGGGGHHHHHHHHHHHHHHHHHHHHGGGGGGHHHHHHHHHHGHHHHGHHGHHHHHHHGHHHHHHGHHHGHHHHGGGGGHHHHHHHHHHHGGGGGHHGFGHGGHGGGGGGGGGHGGGGGGHHGHHHHHHHHHHHHHHHHHGGGHHHHHHHHHHHHHFFGGGHGHHHGHHHHHGGHGHGGFGGGHHGGGGGGHHGGGGGHHHHGHHHHGGHGGGGFGHHFGHGHHHHGFHFHFGFGGGGHHHHGGHHHGHHHHFHHHHGEHHGGHHGHHHGHGGGGGHHFFFHFHHHHFFEEGFHGCECGGHFGGGGGCCGGFFFBFFFBBAAB
@M02197:105:000000000-AN6RF:1:1102:12661:16147 1:N:0:1
AGCGAACCTGTTTCCTCCGCTTATTGATATGCTTAAGTTCAGCGGGTAGTCCTACCTGATTTGAGGTCAAATATGATGCAAGGTTTTGTCCGAAGACCATTGTAAGCGGACTTTGAGGGTCGGACGACAGCGCAACGTCATTATCACACTGATGTCCGGAAGCCAAAGGTTGAATTCCGCTGATGCATTTGAGAGGAGCCGACCTTCGCCAGCACGCTCCAAGTCCAAGCCCCGAATAGAAACAAATCGATTCGGGGTTGAGAATTTAATGACACTCAAACAGGCATGCTCCTCGGAATACCAAGGAGCGCAAGGTGCGTTCAAAGATTCGATGATTCAC
+
CCCCCCCCFFFFGGGGGGGGGGGHHHHHHHHHHHGHHHHHHHHGGGFGGHHHHHHHHHHHHHHHGHHHHHHHHHHHHHHHHHGHHHGHHHHGGGGGHHHHHHHHHHHGGGGGHHHGGHGGHGGGGGGGGGHGGGGGGHHGHHHHHHHHHHHHHHHHHGGGGHHHHHHHHHHHHGGGGGHHHHHHHHHHGHHHHHGGGGGGHHGGGGGGHHGGGGGGHHHGHGFHFGGGGGGHHHHHHHHGHHHGHHHHGGGGGGGHHHGHHHHHHHHHHHHHHGGHGHHHHHHHHHHHGGGGGHGHHHHHGGHHGGGGFHHGHGGGGHGGGGGGGGGGFFFFFFFBBBAB
@M02197:105:000000000-AN6RF:1:1102:19790:16184 1:N:0:1
AGCGAACCTGTTTCCTCCGCTTATTGATATGCTTAAGTTTAGCGGGTATCCCTACCTGATCCGAGGTCAAACTTAGAAAGTTGGGGGTTGCTGGCAAGCACGCACCGAGACCCTGTAGCGAGGAGTATTACTACGCTTAGAGCACGATGGCACCGCCACTGATTTTAAGACCGATCAGAACTGATGCGGTTCAATACCAAGCAGAGCTTGAGTGTTGTACTGACGCTCGAACAGGCATGCCCCGCGGAATACCACGGGGCGCAATGTGCGTTCAAAGATTCGATGATTCAC
+
CCCDCCDDFFFFGGGGGGGGGGGHHHHHHHHHHHHHHHHHHHHGGGGGHHHHHHHHHHH<H;HGGGGHHHHHHHHGHHHHHHHHGGGGGGHHHHGHH;HHHGGGGGGGGGGGH:HGHGHGGGGGGHHHHHHGHHGGGGGHHHHHHGG:GGHHHGGGHHHHHGHHHHHGGGGGHHHHHHHGHHGGGGHGHHHHHHHHGHHHHHHHHHHHHHHGHHHGHHHGGGGGGHHGHHHHHHHHHGGGGGGGGHHHHHHGFEGGGGGGGBHHGGGGHGGGGGGGGGGFFFFFFFBAAAA
@M02197:105:000000000-AN6RF:1:1102:5478:16272 1:N:0:1
AGCGAACCTGTTTCCTCCGCTTATTGATATGCTTAAGTTCAGCGGGTATCCCTACCTGATCCGAGGTCAAACTTAGAAAGTTGGGGGTTGCTGGCAAGCACGCACCGAGACCCTGTAGCGAGGAGTATTACTACGCTTAGAGCACGATGGCACCGCCACTGATTTTAAGACCGATCAGAACTGATGCGGTCCAATACCAAGCAGAGCTTGAGTGTTGTACTGACGCTCGAACAGGCATGCCCCGCGGAATACCACGGGGCGCAATGTGCGTTCAAAGATTCGATGATTCAC
+
BBBB@D@DFFFFGGGGGCCEEGGHHFFHHHBHHHFHFGHHHHHGGGGGHHHHHHHHHGGHHHHGFCFHHHHHH:HEEGGGG.HHGGGEGGHHGHGHFEHHH9GGGGGGC7GGHHH:FDGFFGGGGHHDGHGH<HGGGGGHHGHHGGGHGGHHGGGGGGHHHHHGGGGGGGGGHHHHHHHHHGGGGFGHHFHHFHGFGHHHHHHHHHHFHHFGHHFGHHGGGGFFFHHFGHHHHHHHHGFE??GGHHG5HHHEAEGGGGCGGGFBGFGFFFFGGGGGGGFFFFFFFFABBBA
@M02197:105:000000000-AN6RF:1:1102:6632:16241 1:N:0:1
AGCGAACCTGTTTCCTCCGCTTATTGATATGCTTAAGTTCAGCGGGTAGTCCTACCTGATTTGAGGCCAGATTGTCAAGAAGTGACCGCCACCCAAAGGGCAAGTCGGGGTGAGGCGCGGAAGCGAGCAAGACCGATCGAAGGCGAGGGAAATACAACGCCAAAGGTGCTAGCCGCAAGATACGGGCCAAACCGATGATTTTAAGGGGAGCCGCCTCACGGCAGCAAAAGCCCCCAACTCCAAACCGCAGCGGGCGCGAACCCGAGGGTTTGATGATATCAAGACACTCAAACAGGCATGCCCTCCGGAATACCAGAGGGCGCAAGGTGCGTTCAAAGATTCGATGATTCAC
+
CCDCCCCCFFFFGGGGGGGGGGGHHGHHHHHGHHHHHHHHHHHGGGGGGHHHHHHHHHHHHHHGGHGGHHHHHHHHGGFBGGGFHHGGGGGGHGGHHHHGGGGGHHGGGG>BHHHGGGGGGGGHGGGGGHHHHGGGGGGGHGGHGFFFGGGGGGGGGGGGGFCFFFFFFFFFFFFFFFEFFGFFFGGGGGFGGGGGGGFGFFGGGGGGGGGGGHGFFGGHGGHGHFGFGGGGGHHEHGHGGGGDGGGGFGGGGGGGGFFCCGEHHGGHFHFHHHHHHHFFGFHHHFGHHFGFFGHGEFGGGGF?GHHHGCHFHHHHGGGGGHHHFGGGCHGCGGGGGGGGFFFFBFFABBBB
@M02197:105:000000000-AN6RF:1:1102:28969:16446 1:N:0:1
AGCGAACCTGTTTCCTCCGCTTATTGATATGCTTAAGTTCAGCGGGTAGTCCTACCTGATTTGAGGTCAAATATGATGCAAGGTTTTGTCCGAAGACCATTGTAAGCGGACTTTGAGGGTCGGACGACAGCGCAACGTCATTATCACACTGATGTCCGGAAGCCAAAGGTTGAATTCCGCTGATGCATTTGAGAGGAGCCGACCTTCGCCAGCACGCTCCAAGTCCAAGCCCCGAATAGAAACAAATCGATTCGGGGTTGAGAATTTAATGACACTCAAACAGGCATGCTCCTCGGAATACCAAGGAGCGCAAGGTGCGTTCAAAGATTCGATGATTCAC
+
AABBBCCCFFFFGGGGGGGGGGGGHGHHHHHHHHHHHHFHHHHGGGGGGHHHHHHGHHHGHHHHGHHHHHHHHHHGHHHHHHGGHHGGHHGGGGGGGHHHHHHHHHHGGGGGGHHHGHGGHGGGGGGGGGHGGGGGGHHGHHHHHHHHHHHHHHHHHGGGHHHHHHHHHHGHHGGGGGGHHHHGHHHGHHHHHHGGGGGGHHGFGGFFFFGGGGGHHFHHHFHFGGHGGGGFHHGHHHHGGHHGHGCAGGGGCFCHGHHHHHGHGGHHGGDHDFFFGHHEGHGHGHHCGGGGEBHHHHHHGHHHGEC?CHHHGGGGGHGGGGGGGEFFCFBFFFFA>AAA
@M02197:105:000000000-AN6RF:1:1102:4023:16519 1:N:0:1
AGCGAACCTGTTTCCTCCGCTTATTGATATGCTTAAGTTCAGCGGGTAGCCCTACCTGATTTGAGGCCAGATCATGAATATGTGGGGTTATCAGCCACCCGAAAGGATGAAACGTATTACATCCAAGGTGCTTATGTTTTTAAGGCGAGCCTTTGGCAAGGCAACACCCAATACACCACCGCTCAGGCAAAAACCCAAGTGGGGTGAGGTTTCATGACACTCAAACAGGCATGCCCTTCGGAATACCAAAGGGCGCAAGGTGCGTTCAAAGATTCGATGATTCAC
+
CCCBCCCCFFFFGGGGGGGGGGGHHHHHHHHHHHHHHHHGHHHGGGEGGHHGHHHHHHHHHHHHGHGGHHHHHHHHHHHHHHHHHGGGGHHHHGHHHHHGHHGHHHHHHGHHGHHHHHHHHHHHHHHHFHHHHHHHHHHHHHHHHHHGHGHHHHHHHHHHHHHHHHHGHHHHHHHHHHHGGGHGHHHGGGGGGHHHHHGGGHGHHHHHGHHHHHHHHHGGHHHHHHHHHHHGGGGGGGGHFHFFFGGHHGGDECHHGHGGGGHGGGGGGGGGGFFFFFFFCCBBB
@M02197:105:000000000-AN6RF:1:1102:11673:16542 1:N:0:1
AGCGAACCTGTTTCCTCCGCTTATTGATATGCTTAAGTTCAGCGGGTATCCCTACCTGATCCGAGGTCAAACTTAGAAAGTTGGGGGTTGCTGGCAAGCACGCACCGAGACCCTGTAGCGAGGAGTATTACTACGCTTAGAGCACGATGGCACCGCCACTGATTTTAAGACCGATCAGAACTGATGCGGTCCAATACCAAGCAGAGCTTGAGTGTTGTACTGACGCTCGAACAGGCATGCCCCGCGGAATACCACGGGGCGCAATGTGCGTTCAAAGATTCGATGATTCAC
+
CBCCCCCCFFFFGGGGGGGGGGGHHGHHHHHHHHHHHHHHHHHGGGGGHHHHHHHH0HHHHHHGGGGHHHHHHHHHGHFH<<HGGGGGGGHHHH9HHGHHHGGGGGGGGGGGHHHHHHHGGGGGGGHHHHHHHHGGGGGHHHHH;GGHGGHHHGGHHGGHHHHHHGHGGGGGHHHHHHHGHHGGGGGHHHHHGHHHGHHHHGHHHHHHHHHGHHHHHGHGGGGGGFHGHHHHFHHGHGGGGGGGGGHHHHFGGGGGGGGGGDGHGGGGHGGGGGGGGGGFFFFFFFBBBBB
@M02197:105:000000000-AN6RF:1:1102:1856:16709 1:N:0:1
AGCGAACCTGTTTCCTCCGCTTATTGATATGCTTAAGTTCAGCGGGTAGTCCAACCTGATTTGAGGCCAGATTATCAAGAAGTGACCGCCACCCAAAGGGCAAGTCGGGGTGAGGCGCGGAAGCGAGCAAGACCGATCGAAGGCGAGGGAAATACAACGCCAAAGGTGCTAGCCGCAAGATACGGGCCAAACCGATGATTTTAAGGGGCGCCGCCTCACAGCAGCAAAAGCCCCCAACTCCAAACCGCAGCGGGCGCGAATCCGAGCGTTTGATGATATCAAGACACTCCAACAGGCATGCCGTCCGCAATTCAAGTGGAGGAAAGCAGCATTCAGAGATTCTATGACTAAC
+
>ABBBDBD4CFBBGGGBF2222AGFGFHHFCAG5BFDGCG555AA2EEFBEBGFBEE1GGGHEGFFEFHHHEFG5G5FH3F3B3B4BE@EGEGEEEGFFGCFFEF3E/EE/<GHFGCC9CGCDEGGGGC/CHGFC?@@C6FGC34?4BBDGF/BFGBG4G+6BFFF*FF9B6F/;/+9FFFFFA:99@A#6?EB;,ABBFFB;B99.-#-;E9<@DDBAFFAFFFF4BF/AFEF?0<01//////<//?E///EEA>B/>/>//>//111GDD212D12GDD210AB1F1B11A110AA////00A11221111D000131131A1131333DBA3GB3113B33BD1>111
@M02197:105:000000000-AN6RF:1:1102:25300:16780 1:N:0:1
AGCGAACCTGTTTCCTCCGCTTATTGATATGCTTACTTCCTCTAAATGACCAAGATCCTCCGCTTATTGATATGCGAGGATTACTTCCTCTAAATGACCAAGATCCTCCGCTTATTGA
+
GGCHGGHHHHHGGGGGGGGGGGGHHHHHHHHHHHHGHHHHHHHHHHHHHHHHHGHHHHHHHHHHGGHHHHHHHHHHGHHHHHHHHHHHHHHHHHHHHHHHGHHHHHHHHGGGGGHHHH
@M02197:105:000000000-AN6RF:1:1102:19341:16759 1:N:0:1
AGCGAACCTGTTTCCTCCGCTTATTGATATGCTTAAGTTCAGCGGGTAGTCCTACCTGATTTGAGGTCAAATATGATGCAAGGTTTTGTCCGAAGACCATTGTAAGCGGACTTTGAGGGTCGGACGACAGCGCAACGTCATTATCACACTGATGTCCGGAAGCCAAAGGTTGAATTCCACTGATGCATTTGAGAGGAGCCGACCTTCGCCAGCACGCTCCAAGTCCAAGCCCCGAATAGAAACAAATCGATTCGGGGTTGAGAATTTAATGACACTCAAACAGGCATGCTCCTCGGAATACCAAGGAGCGCAAGGTGCGTTCAAAGATTCGATGATTCAC
+
CCCCCCCCFFFFGGGGGGGGGGGHHHGHGHHHHHHHHHHHHHHGGGGGGHHHGHHHGHHHHHHHGHHHHHHHHHHHHHHHHHGHGHGHHHHGGGGGHHHHHHHHHHHGGGGGHHHHGHGGHGGGGGGGGGHGGGGGGHHGHHHHHHHHHHHHHHHHHHGGGHHHHHHHHHHHHHGGGGGHHGGHHHHGGHHHHHGGGGGGGGGGGGGGHHGGFFGHHFGGHFHGGGHGGGFHFHFGFHHHEHHFHHHHGEGGGGGHHHHHHHHHHHHHFHGFGAGHHGFB3DFHHHHHECEAGFHHFFGBG5HGGGGGEHEFHGGGGHGGGGGCGGFGFFFFFFBAA3AA
@M02197:105:000000000-AN6RF:1:1102:29282:16838 1:N:0:1
AGCGAACCTGTTTCCTCCGCTTATTGATATGCTTAAGTTCAGCGGGTATCCCTACCTGATCCGAGGTCAAACTTAGAAAGTTGGGGGTTGCTGGCAAGCACGCACCGAGACCCTGTAGCGAGGAGTATTACTACGCTTAGAGCACGATGGCACCGCCACTGATTTTAAGACCGATCAGAACTGATGCGGTCCAATACCAAGCAGAGCTTGAGTGTTGTACTGACGCTCGAACAGGCATGCCCCGCGGAATACCACGGGGCGCAATGTGCGTTCAAAGATTCGATGATTCAC
+
CCBCCCCCFFFFGGGGGGGFGGGHHHGHGHGGHHHHGHHHHHGGGGGGHGHHHHHHHHH<HHGGGGGHGHG:HHHHGHH;GHHHGGGFGGHHHHGGFGHHHGGGGGGGGGGGHHGHHHHGGGGG8FHHHHHHHHGGGGGHHHHGHGG:GCHHGGGHGGGHHGGGGGHGGGGGHGGGHHGGHHGGGGGGHHGHHGHFGGGGHGHGGGGHHGHGGHGFHFFGGGGGFGHGGHFGGFFHHGGGGGGGHFGHGGDCGFCCE?GGGGGHGEGGGGGGGGGGEFFBFFFBFF??BAA
@M02197:105:000000000-AN6RF:1:1102:27587:16859 1:N:0:1
AGCGAACCTGTTTCCTCCGCTTATTGATATGCTTAAGTTCAGCGGGTATTCCTACCTGATCCGAGGTCAAACTTTCAGAAGTTGGGTGTTTAACGGCGTGGCCGCGCTGTTTCCCAGTGCGAGGTGTGCTACTACGCAGAGGAAGCTACAGCGAGACCGCCACTAGATTTAGGGGACGGCGGGCGCGGAGGCTCGCCGATCCCCAACACCAAGCCCGGGGGCTTGAGGGTTGAAATGACGCTCGAACAGGCATGCCCGCCAGAATACTAGCGGGCGCAATGTGCGTTCAAAGATTCGATGATTCAC
+
AABCCCBBFFFFGGGGGGGGGGGHGHHHHHHHHGHHHHHHHHHGGGGGHHHHGHHHHHHHHHHGGGGHHHF:GHH:::H;;;HH;GE-EF;H<HGGG;G9GEHE?CC@?AGH:HHFB;FBC2@D/>1//98HF7BD3DG:CG9GGAG0C9F8AEE+@EDFGAEGFGGGGGGGFDD;AGD@FDF?GGHG/AC.AFGGGGGGGFFFBAFDGDGCGFCEGGHGHFHHHFGHHHHHHHHEE?GGHEGHFBHHGCAGGGEGFFFFHHHHHFGGECGGE2GFFHGGGGGHGGGGGGFE44FFFFBFFCCCCB
@M02197:105:000000000-AN6RF:1:1102:4016:17132 1:N:0:1
AGCGAACCTGTTTCCTCCGCTTATTGATATGCTTAAGTTCAGCGGGTAGTCCTACCTGATTTGAGGTCAAATATGATGCAAGGTTTTGTCCGAAGACCATTGTAAGCGGACTTTGAGGGTCGGACGACAGCGCAACGTCATTATCACACTGATGTCCGGAAGCCAAAGGTTGAATTCCGCTGATGCATTTGAGAGGAGCCGACCTTCGCCAGCACGCTCCAAGTCCAAGCCCCGAATAGAAACAAATCGATTCGGGGTTGAGAATTTAATGACACTCAAACAGGCATGCTCCTCGGAATACCAAGGAGCGCAAGGTGCGTTCAAAGATTCGATGACTCAC
+
CBCCCCCCFFFFGGGGGCGGGGGGHHHHHHHHHHHHHHHHHHGGGGEFGFHHHHHHHHHHHHHHGGGGHHHGHHHHHHHHHHGHHEGHHHHGGGGGHHGHHHHHHHHGGGGGHHHHGHGGHGGGGGGGGGHGGGGGGHHGGHHHHHHHHHGHHGHHHGGGHHGHGHHHHHHHHGGGGGHGGGGGHHHHHHGGGHFGGGGGHFGGGGGGHHGGGFGHHGGHHHFGFFFFGGGGHFFHHGHHHHFEGHGHGFE>GGGGHHHHFHHHEHHHHHHHGGGHHGF3GHHFHHHH?CGGFHFHHFCFHGFCGGGF?HFHFEEEDFFGFGGFGEGGFFFFBFFA@AAA
@M02197:105:000000000-AN6RF:1:1102:13837:17272 1:N:0:1
AGCGAACCTGTTTCCTCCGCTTATTGATATGCTTAAGTTCAGCGGGTAGTCCTACCTGATTTGAGGTCAAATTGTCAGAAGCTGTCTCAAAAGAGACCCTTTAGAAGCTGAACCCCATTTATAAAGCTGCTCTTCACAAATGGCGTAGATAATTATCACACCAAAGCAAGGCAACAAAGGTCCCGCTAATGCATTTCAGGAGAGCCGACTTCTGAGAAGCCCGCATACTCCCACATCCAAGCCTGATCAACAGAAAAAGCTGAAAAGGTTGAGAATTTCATGACACTCAAACAGGCATGCTCCTCGGAATACCAAGGAGCGCAAGGTGCGTTCAAAGATTCGATGATTCAC
+
BBBBBBBBFFFFGGGGGGGGGGGHHHHHHGHHHHHHHHHHHHHGGGGGCFGHHHHHHHHHHFHFGHHHHHHHHEHHHHHHBHGH3GHHHGHHHGHHHGHGGHHEFHHHHFFGHHGEFHHHHHHGHHHGHGGHHHHHHHHHGHHHGGGGGHGGHHHGHHHHHHHHHGGHHHHHHHHHHFGCGFHHGGHHHHFHHHHHHHHHHGHGHHHGGGHGGHGHHGGGGGGHGGGGGGGHHHGGGGHFFHDFFFEHHHFHHFHHEHGHHGHFFFGBHHGFHGEGGHHFHGHFAEGHGHHHHHHHHHHGEEA2BHHGGGFGHHFFE2FEFHHHGGGGHGGGGGGGGGGFFFFFFFCBBAA
@M02197:105:000000000-AN6RF:1:1102:27442:17323 1:N:0:1
AGCGAACCTGTTTCCTCCGCTTATTGATATGCTTAAGTTCAGCGGGTAGTCCTACCTGATTTGAGGTCAAATTGTCAGAAGCTGTCTCAAAAGAGACCCTTTAGAAGCTGAACCCCATTTATAAAGCTGCTCTTCACAAATGGCGTAGATAATTATCACACCAAAGCAAGGCAACAAAGGTCCCGCTAATGCATTTCAGGAGAGCCGACTTCTGAGAAGCCCGCATACTCCCACATCCAAGCCTGATCAACAGAAAAAGCTGAAAAGGTTGAGAATTTCATGACACTCAAACAGGCATGCTCCTCGGAATACCAAGGAGCGCAAGGTGCGTTCAAAGATTCGATGATTCAC
+
AABAABBDFFFFGGGGCAEE2AE5GHDD5AA5GHHHFHHGFHFEGCEE1GGFFHFGHHBFHHGFA2GFFHHHHHGHGFHHHGFCBGGFHHGHHGHHHGHHHHHHGHFFHFFHHEFFEGDGHHHGHGHHHGFBGHHGHGFHHGHHGGGGGGHHHFFGHHHHFHHFHHHHHHHHHHHHHHG0<CDCDG@GFGHGHHHHHHHGHGGGFFHGFHGGHHGHGGGBFE?BFFGGGGGHFGHEFEHFFEFFF2HGFFHGHHHHFFFGBHHGDFFHHHGHHHHHFGHFHHGFFEGFB1HHHGHHHGHGGGCGGFBE2D1GHHHAFECGHHGHGEGGFGFGFGFDF1FFFFFFFBA1>>1
@M02197:105:000000000-AN6RF:1:1102:12105:17391 1:N:0:1
AGCGAACCTGTTTCCTCCGCTTATTGATATGCTTACTTCCTCTAAATGACCAAGATCCTCCCCTTATTGATATGCTTAAGTTCAGCGGGTAGTCCTACCTGATTTGAGGTCAAATATGATGCAAGGTTTTGTCCGAAGACCATTGTAAGCGGACTTTGAGGGTCGGACGACAGCGCAACGTCATTATCACACTGATGTCCGGAAGCCAAAGGTTGAATTCCGCTGATGCATTTGAGAGGAGCCGACCTTCGCCAGCACGCTCCAAGTCCAAGCCCCGAATAGAAACAAATCGATTCGGGGTTGAGAATTTAATGACACTCAAACAGGCATGCTCCTCGGAATACCAAGGAGCGCAAGGTGCGTTCAAAGATTCGATGATTCAC
+
EEEEEEEDFFFFGGGGGGGGGGGHHHHHHHHGHHHHHHHHHHHHHGHHHHHHHHHHHHHHHGGHHHHHHHHHHHHHHHHHHHHHHHGGGFGGHHHHHHHHHHHHHHHGHHHHHHHHHHHHHHHHHGHHHGHHHHGGGGGHHHHHHHHHHGGGGGGHHHHGFGGHGGGGGGGGGHGGGGGGHGGGGGGGGGGGGGGHGGGGGGGHGHHHHHGHHGHHGGGGGHHHHHHHFHGHHGHHHGGGGC?HGGGGGGGHHGGGGGGHHFGHHHHGGHGGGGFHHHHHHHHHHHGHGHHGGE>/GGHHHGHGHHHGHHGHHHHHHGHHHHHGBHHGHHEGGGGGHFEHGGBGHHHGGGGGHFHHGGGGHGGGGGGBGGFFFFFFFBCCCCC
@M02197:105:000000000-AN6RF:1:1102:21997:17385 1:N:0:1
AGCGAACCTGTTTCCTCCGCTTATTGATATGCTTAAGTTCAGCGGGTAGTCCTACCTGATTTGAGGTCAAATATGATGCAAGGTTTTGTCCGAAGACCATTGTAAGCGGACTTTGAGGGTCGGACGACAGCGCAACGTCATTATCACACTGATGTCCGGAAGCCAAAGGTTGAATTCCGCTGATGCATTTGAGAGGAGCCGACCTTCGCCAGCACGCTCCAAGTCCAAGCCCCGAATAGAAACAAATCGATTCGGGGTTGAGAATTTAATGACACTCAAACAGGCATGCTCCTCGGAATACCAAGGAGCGCAAGGTGCGTTCAAAGATTCGATGATTCAC
+
EDEEEDEEFFFFGGGGGGGGGGGHHHHHHHGHHHHHHHHHHHHGGGGGGGHHHHHHHHHHHHHHGGHHHHHHHHHHHHHHHHGGHHGHHHHGGGGGHHHHHHHHHHHGGGGGHHHHGHGGHGGGGGGGGGHGGGGGGHHGHHHHHHHGHHHHHGHHHGGGHHHHHHHHHHHHHGGHGGGHHHHHHHHHHHGHHHGGGGGGHHGGGGGGHHGGGGGHHHGHHHHHGFHGGGGHGHHHHHHHHHHGHHHHGGGGGGGHHHHHHHHGHGHHHHHHHGGHHHHHHHHGHHHHGGCGGGFFHHFGHHHHGGGGGHHHGGGGGHGGGGGGGGGGFFFFFFFBBAAA
@M02197:105:000000000-AN6RF:1:1102:25786:17508 1:N:0:1
AGCGAACCTGTTTCCTCCGCTTATTGATATGCTCACTGTGTGTTACTTCCTCTAAATGACCAAGATCCTCCGCTTATTGATATGCTACCTTACTTCCTCTAAATGACCAAGATCCTCCGCTTATTGATATGCTTAAGTTCAGCGGGTATCCCTACCTGATCCGAGGTCAAACTTAGAAAGTTGGGGGTTGCTGGCAAGCACGCACCGAGACCCTGTAGCGAGGAGTATTACTACGCTTAGAGCACGATGGCACCGCCACTGATTTTAAGACCGATCAGAACTGATGCGGTCCAATACCAAGCAGAGCTTGAGTGTTGTACTGACGCTCGAACAGGCATGCCCCGCGGAATACCACGGGGCGCAATGTGCGTTCAAAGATTCGATGATTCAC
+
CCCCCCCCFFFFFBGGGGGCGGGHHHGGHHHHGHFHHGFHHHHGHHHHGHHHHFHHHHHHHGEHHHHFHHHGGGGGHHHGHGHHHHHHGHHGHHHHHHHHHHHGHHHHHHGHHHHHHHGGGGGHHHHHHHHHHHHGHHHFHFGGGGGGHHHHGHHHHGG<HGHGCFGHGHGHH4GHHHHHF;HHGGGGGGH:GGGHHEEHFGG;GGFC?*GGGGG;GEGF9FFFFFBFFFFF:FFA:00GCE;;.;00;---GGGHFGHGHGHHHFEGGGGGHHGHHHGGFFGDCCGGHGHHHHHGGHHHHGHHHHHBFHFFGHFFHHGGGGGGGHHEFHHFHHGHHGGFGGGGGHFDFEAEEAAFGFGGHHHFGGGGHGGFGGGGGGGFFDFBFF3?AAA
@M02197:105:000000000-AN6RF:1:1102:11699:17493 1:N:0:1
AGCGAACCTGTTTCCTCCGCTTATTGATATGCTTAAGTTCAGCGGGTAGTCCTACCTGATTTGAGGTCAAATATGATGCAAGGTTTTGTCCGAAGACCATTGTAAGCGGACTTTGAGGGTCGGACGACAGCGCAACGTCATTATCACACTGATGTCCGGAAGCCAAAGGTTGAATTCCGCTGATGCATTTGAGAGGAGCCGACCTTCGCCAGCACGCTCCAAGTCCAAGCCCCGAATAGAAACAAATCGATTCGGGGTTGAGAATTTAATGACACACAAACAGGCATGCTCCTCGGAATACCAAGGAGCGCAAGGTGCGTTCAAAGATTCGATGATTCAC
+
BBBBBBBBFFFFGGGGGGGGGGGHHGHHHGHHHHHHHHHGHGHGGGGGGHHHHHHHHHHHHHHHGHHHGHHHHHHGHHFHGHGHHHGHHHGGGGGGHHGHHHHHHFHGGGGGHHHHGHGGHGGGGGFGGGHGGGGGGHHGGHHHHHHHHHHFHHHHHGGGGGHHHHHHHHGHHGGGGGHHHHGGGHHHGHHGHHGGGGGGGGGGGGGGHHGGGGGGFFFHHHHHGGHFGFGHHHGFBHHFFGHGHHHGGFEGGGGHHHHHHHHHHGDDBHHHFGHFHHHHHFHHGHHHGGCGGFHFFGFGGHHG?GGGGHHHFGGGGHGGGGGGGGFGFFFFFFFBAA>A
@M02197:105:000000000-AN6RF:1:1102:5909:17579 1:N:0:1
AGCGAACCTGTTTCCTCCGCTTATTGATATGCTTAAGTTCAGCGGGTATCCCTACCTGATCCGAGGTCAAACTTAGAAAGTTGGGGGTTGCTGGCAAGCACGCACCGAGACCCTGTAGCGAGGAGTATTACTACGCTTAGAGCACGATGGCACCGCCACTGATTTTAAGACCGATCAGAACTGATGCGGTCCAATACCAAGCAGAGCTTGAGTGTCGTACTGACGCTCGAACAGGCATGCCCCGCGGAATACCACGGGGCGCAATGTGCGTTCAAAGATTCGATGATTCAC
+
CCDCDDDDFFFFGGGGGGGGGGGHHHHHHHHHHHHHHHHHGHHGGGGFHHHHHGHH:HHHHHHGGGGHHHHHH:GHHH;HH<HHGGGGGGH:H;GHHGH<H;G;GGGGGGGGHHHHHHGGGGG88HHHH<HH;GGGGGGHHHHHHGG:GGHHHGGHHHHHHHGHGHHGGGGGHHHHHHGHGHGGHGHHHHGHHHHHGHHHGHHHHHGHHHHGGFFGHHHGGGFGFHHGHHHGHGHHHGGGGGFEFHGHHHGGGGGGGGGGHFHGAFEGHGGGGGGGGGGFFFFFFFBAA>3
@M02197:105:000000000-AN6RF:1:1102:9089:17422 1:N:0:1
AGCGAACCTGTTTCCTCCGCTTATTGATATGCTTAAGTTCAGCGGGTAGTCCTACCTGATTTGAGGCCAGATTGTCAAGAAGTGACCGCCACCCAAAGGGCAAGTCGGGGTGAGGCGCGGAAGCGAGCAAGACCGATCGAAGGCGAGGGAAGTACAACGCCAAAGGTGCTAGCCGCAAGATACGGGCCAAACCGATGATTTTAAGGGGAGCCGCCTCACAGCAGCAAAAGCCCCCAACTCCAAACCGCAGCGGGCGCGAACCCGAGGGTTTGATGATATCAAGACACTCAAACAGGCATGCCCTCCGGAATACCAGAGGGCGCAAGGTGCGTTCAAAGATTCGATGATTCAC
+
ABBCBBCCFFFFGGGGGGGCFGGHHHHHHHHHHHHHGHHHHHHGFGEEGHHHHHGGHGFFHHHHGGGGHHHHHHHHHHHHHHGFHHHGGGGGHGGHHHHGGGGGGHGGGG>BFGAGCGGGGFGHGGGGGGGHFHGGGGGGHGDHGBGGGGGGCEFGGGGGGFFFFFFFFFFFFFFFFFFFFFFFFFCGGGGFFFFFGFFFFFHFFGGGFFGFFHHBHHFHHGHFFHHHFGFGFFFG@@2EGF@/GDEGGE?FCGGFFFEAGEEHHGF3FBD4GDHHGEHFHHFHHFGHGHHGHHGHHHGGGGGEGGEHFHGBHHHGFGGGGHGHHGGGGGGGGGGGGGGGFFFFFFFBCCCB
@M02197:105:000000000-AN6RF:1:1102:14238:17389 1:N:0:1
AGCGAACCTGTTTCCTCCGCTTATTGATATGCTTAAGTTCAGCGGGTAGTCCTACCTGATTTGAGGTCAAATCTGATGAAAGGTTTGTCCGAAGACCATTGTAAGCGGACTTTGAGGGTCAGACGACAGTGCAACGTCATTATCACACTGATGTCTGGAAGCCAAAGGTTGAATTCCGCTGATGCATTTGAGAGGAGCCGACCTTCGCCAGCACACTCCAAGTCCAAGACCCGAATAGAAACAAATCAATCGGGGTTGAGAATTTAATGACACTCAAACAGGCATGCTCCTCGGAATACCAAGGAGTGCAAGGTGCGTTCAAAGATTCGATGATTCAC
+
ABBBADBBFFFFGGGGGFGGGGGHHFFHHGHHHHHHHFGHFHGFCEFGGHHHHHHHHHFHHHHHGFHHHHHHGHHBGHHHHHH@FGFFHHGGGEGHHHHHHGHHFHGGGGGHHHHGHGGHHHHHGGGGGHHGHHHHHHGHHHHHHGHHHHGGGGHHHHHHHHHHHHHHHHHHHHHHHHHGGGHHHHHHGHHHGHGHGGGGHGGGGGEHFHHGHGFGFHHHHHHGHHGFFGHGFFG?BHHHHHHGGHGECGGGGHGHHHFHHHDGHHGHHGF5GGGHHHFHHFGFGHDGGEEHHHHFGBHFGHHHHHGHHHGGECGHGGGG5GGGGFBFFFFFFAA33A
@M02197:105:000000000-AN6RF:1:1102:20592:17594 1:N:0:1
AGCGAACCTGTTTCCTCCGCTTATTGATATGCTTAAGTTCAGCGGGTAGTCCTACCTGATTTGAGGTCAAATTGTCAGAAGCTGTCTCAAAAGAGACCCTTTAGAAGCTGAACCCCATTTATAAAGCTGCTCTTCACAAATGGCGTAGATAATTATCACACCAAAGCAAGGCAACAAAGGTCCCGCTAATGCATTTCAGGAGAGCCGACTTCTGAGAAGCCCGCATACTCCCACATCCAAGCCTGATCAACAGAAAAAGCTGAAAAGGTTGAGAATTTCATGACACTCAAACAGGCATGCTCCTCGGAATACCAAGGAGCGCAAGGTGCGTTCAAAGATTCGATGATTCAC
+
BBCCCCCDFFFFGGGGGGGGGGGHHHGHHHHHHHHHHHHGHHHGGGGGGHHHHHHHHHHHHHHGGHHHHHHHHHHHHHHHHHHHHHHHHHHHHGHHHGHHHHHHHHHHHHHHHHGGGHHHHHHHHHHHHHHHHHHHHHHHHHHHGGGGGHHHHHHHHHHHHHHHHHHHHHHHHHHHHHHHHHHHHGHGHHHHHHHHHHHHHGHGHHHHHHHHHHHHHGGGGGHHHHGGHGHHHHHHGGHHHHHGHHHHHHHFHHHHHHHHHHHHHHHHHGHHHHHGHHHHHHHFGGHHHHHHHHHHHHGGGGGGHHHGHGHGHHHGGGGGHHHHGGGGHGGGGGGGGGGFFFFFFFCCCBB
@M02197:105:000000000-AN6RF:1:1102:22096:17949 1:N:0:1
AGCGAACCTGTTTCCTCCGCTTATTGATATGCTTACTTCCTCTAAATGACCAAGATCCTCCGCTTATTGATATGCTTACTTCCTCTAAATGACCAAGATCCTCCGCTTATTGATATGCTTAAGTTCAGCGGGTATCCCTACCTGATCCGAGGTCAAACTTAGAAAGTTGGGGGTTGCTGGCAAGCACGCACCGAGACCCTGTAGCGAGGAGTATTACTACGCTTAGAGCACGATGGCCCCGCCACTGATTTTAAGACCGATCAGAACTGATGCGGTCCAATACCAAGCAGAGCTTGAGTGTTGTACTGACGCTCGAACAGGCATGCCCCGCGGAATACCACGGGGCGCAATGTGCGTTCAAAGATTCGATGATTCAC
+
CCCCCCDDFFFFGGGGGGGGGGGHHHHHHHHHHHHHHHHHHHHHHHHHHHHHHHHHHHHHHGGGGGHHHHHHHHHHHHHHHHHGHHHHHHHHHHHHHHHHHHHHGGGGGHHHHHHHHHHHHHHHHHHHHGGGFFHHHHHHHHHHH<H;HGGGG9GHH9HHHGHGHHF;HHGGGGGGHGHGGHHGH<HGGGGGGGGGGGGGG:GGGGGGGGFBFFF:FF:FFFF7FFFFFFFFF:FF--GGGHHHHHHFFFHBHGGGGGGHGHHFGBHHGGGGGHHGGHHHHHGHHHGHHHHHGHHHHGEHGHHHHGGGGGGHHGHHFHGHGHHGGGGGGGHHHHHHGGGGGGGGGGHFHHGGGGHGGGGGGGGGGFFFFFFFBBABB
@M02197:105:000000000-AN6RF:1:1102:12046:17901 1:N:0:1
AGCGAACCTGTTTCCTCCGCTTATTGATATGCTTAAGTTCAGCGGGTAGTCCTACCTGATTTGAGGCCAGATTGTCAAGAAGTGACCGCCACCCAAAGGGCAAGTCGGGGTGAGGCGCGGAAGCGAGCAAGACCGATCGAAGGCGAGGGAAATACAACGCCAAAGGTGCTAGCCGCAAGATACGGGCCAAACCGATGATTTTAAGGGGAGCCGCCTCACGGCAGCAAAAGCCCCCAACTCCAAACCGCAGCGGGCGCGAACCCGAGGGTTTGATGATATCAAGACACTCAAACAGGCATGCCCTCCGGAATACCAGAGGGCGCAAGGTGCGTTCAAAGATTCGATGATTCAC
+
CCCCCCCCFFFFGGGGGGGGGGGHHHHHHHHHHHHHHHHHHHHGGGGGGHHHHHHHHHHHHHHHGHGGHHHHHHHHHHGHHHHHHHHGGGGGHGGHHHHGGGGGHHGGGGCGHHHGGGGGGGGHGGGGGFHHHHGGGGGGHGGHGGGGGGGGGGGGGGGGGFFFFFFFFFFFFFFFFFFFFFGGGFGGGGGGGGFGGGGGGGGGGGGFFGGGGHGFGGGHHHHHHHHHGGGFEFHFFHGGDDDCGGE?FGGGGGGGGGFHGFGHHGGHHHHHHHHHHHGHGHHHHFGHHHHHHGHHHHGGGGGGGHHGHGHHHHHGGGGGGHHHHGGGGHGGGGGGFGGGFFFFFFFBABBB
@M02197:105:000000000-AN6RF:1:1102:20720:18078 1:N:0:1
AGCGAACCTGTTTCCTCCGCTTATTGATATGCTTAAGTTCAGCGGGTAGTCCTATCTGATTTGAGGTCAAAGGTATGAAGTTATAAGGGTCGAGCCCATAACCATTAGAAGCCCTCATCTAACGAATCGGCCAATGCACAAGACATTGTCCTCAGCGAAATAACCTATCACGCCAAGTCAAGCCAGATGTCGAAAGACAACACTGCTCATGCATTCCAGGCGAGCCGATCTGATAACCAAACCGACAAAAGCGCCCATGATCCAAACACCAACAGCTTATGTTGAACACAAAAAGTTGGGTTGAAGGTTTCATAACACTCAAACAGACATACTCTTCGGAATACCAAAGAGCGCAAGGTGCGTTCAAAGATTCGATGATTCAC
+
BBBBBBBBFFFFGGGGGGGGGGGHHHHHHHHHHHHHHHHHHHHGGGGGGHHHHHHHHHHHHHHHGHHHGHHHHGHHGHHGGHHHHHHHHHHGGGGGGHGHHHHHHHHGHHHHHHHHHHGHHHHGGGHGHGGGGHHHHHHHHHHHHHHH;HHHHHHHGGGGHHHHHHHHHHHGHGGGHGHHHHHGHHHHHHHHHGGGHHGGGGGGGGGGG8GGGGGGGGGGGGGGFGHGHHHHGHGGGGGFGGGHHHHGGGGGHGGGGHHHHGHHE??/HHHHHGHHHHHHGGFGHHHHGHHHHHGHGGGHHHHHHHHEHHHGHHHHHGHHHGB5FHHHHHFHGGGFGHEHGGBHHHHHGGFGHHHHGGGGHGGGGGGGGGGFFFFFFFCCCCC
@M02197:105:000000000-AN6RF:1:1102:25462:18126 1:N:0:1
AGCGAACCTGTTTCCTCCGCTTATTGATATGCTTAAGTTCAGCGGGTAGTCCTACCTGATTTGAGGTCAAATATGATGCAAGGTTTTGTCCGAAGACCATTGTAAGCGGACTTTGAGGGTCGGACGACAGCACAACGTCATTATCACACTGATGTCCGGAAGCCAAAGGTTGAATTCCGCTGATGCATTTGAGAGGAGCCGACCTTCGCCAGCACGCTCCAAGTCCAAGCCCCGAATAGAAACAAATCGATTCGGGGTTGAGAATTTAATGACACTCAAACAGGCATGCTCCTCGGAATACCAAGGAGCGCAAGGTGCGTTCAAAGATTCGATGATTCAC
+
BBBBBBBBF@FFGGGGGGGEGGGHHHGHHHHHHHHHHHHHHHHEFCCFGFFHHHFHHHGEHHHGGHHHFHHFHHHFHHHGHHG@GHGHHGHGGGGGHHFHHHHHHGHFGGGGHHHGGHGFHFGGGFGGGGHHGGHGGHHGHHHHHFFGHHHHHHHHHGGGGGHHHHGGHGHHHHHFGHHGFHHHHHGGHGGGGGGGGGEECGGFFFGGHFFGFGGGHFFHGFFFGGGGFGEFFHFB?4EFHHHGHF111?>/GGGHHHHHHHHGHHGHHHHHDFGHHHHGHHHHHHHHGGGFFHGEHFFAGGHFGGGCGHGHHGGGGHGGGGGGGGGGFFFFFFFBBAA?
@M02197:105:000000000-AN6RF:1:1102:7424:18139 1:N:0:1
AGCGAACCTGTTTCCTCCGCTTATTGATATGCTTAAGTTCAGCGGGTAGTCCTACCTGATTTGAGGCCAGATTGTCAAGAAGTGACCGCCACCCAAAGGGCAAGTCGGGGTGAGGCGCGGAAGCGAGCAAGACCGATCGAAGGCGAGGGAAATACAACGCCAAAGGTGCTAGCCGCAAGATACGGGCCAAACCGATGATTTTAAGGGGAGCCGCCTCACGGCAGCAAAAGCCCCCAACTCCAAACCGCAGCGGGCGCGAACCCGAGGGTTTGATGATATCAAGACACTCAAACAGGCATGCCCTCCGGAATACCAGAGGGCGCAAGGTGCGTTCAAAGATTCGATGACTCAC
+
BBBC@BBBFFFFGGGGGGGGGGGHHHHHHHHHGHHHHHHHHHHGGGGGGHHHHHHHHHHHHHHHGHGGHHGHHHHHFGHFHHGGHHHGGGGGHGGHHHHGGGGGGHGCGGCCHHGFGGGFCCFHGDDGGFGHHHGFGGGGGCDHGFFFGGFFGFGGGBGGGFFFFFFFFFCFFFFFFFFFFFFFFFFGGDFGGFGFGGGFFFFGGFFGGGFFEHFFFFFHFHHHHHHHF?9AGHG@@CCGGDCDGFGE?FECGFCE?1?1EE/HHGGHGGBHFFGGDFG5FFHGG@EFFFGHGHHHHHGGEFC?CGHHHHGHHHG2GGGGGHHHHGGGGHGGGGGGGGGGCFFFFFFBBAA?
@M02197:105:000000000-AN6RF:1:1102:19545:18184 1:N:0:1
AGCGAACCTGTTTCCTCCGCTTATTGATATGCTTAAGTTCAGCGGGTAGTCCTACCTGATTTGAGGTCAAATATGATGCAAGGTTTTGTCCGAAGACCATTGTAAGCGGACTTTGAGGGTCGGACGACAGCGCAACGTCATTATCACACTGATGTCCGGAAGCCAAAGGTTGAATTCCGCTGATGCATTTGAGAGGAGCCGACCTTCGCCAGCACGCTCCAAGTCCAAGCCCCGAATAGAAACAAATCGATTCGGGGTTGAGAATTTAATGACACTCAAACAGGCATGCTCCTCGGAACACCAAGGAGCGCAAGGTGCGTTCAAAGATTCGATGACTCAC
+
ACBCBBCBFFFFGGGGGGGGGGGHHHHHHHHHHHHHHHHHHHHGGGGGGHHHHHHHHHGHHHHHGHHHHHHHHHHHHHHHHHGHHHGHHHHGGGGGHHHHHHHHHHHGGGGGHHHHGHGGHGGGGGGGGGGGGGGGGHHGHHHHHHHHHHHHHGHHHGGGGGHHHHHHHHHHHGGGGGHGHHHHHHHHHHHHHHGGGGGGGGFFFGGGHHGGGGGHHHFFHFHFGGHGFGFFHHGGHHHHHHHGHGHHGGGGGGGHHFHHHHHGHGHHHHGHHHGHHHHHHBHHHHHHGGGE?GHHGHGGCGHGGGGFEHHHHGGGGHGGGGGGGGGGFFFFFFFBAA>B
@M02197:105:000000000-AN6RF:1:1102:8033:18221 1:N:0:1
AGCGAACCTGTTTCCTCCGCTTATTGATATGCTTAAGTTCAGCGGGTAGTCCTACCTGATTTGAGGTCAAATATGATGCAAGGTTTTGTCCGAAGACCATTGTAAGCGTACTTTGAGGGTCGGACGACAGCGCAACGTCATTATCACACTGATGTCCGGAAGCCAAAGGTTGAATTCCGCTGATGCATTTGAGAGGAGCCGACCTTCGCCAGCACGCTCCAAGTCCAAGCCCCGAATAGAAACAAATCGATTCGGGGTTGAGAATTTAATGACACTCAAACAGGCATGCTCCTCGGAATACCAAGGAGCGCAAGGTGCGTTCAAAGATTCGATGATTCAC
+
DDDEDEEEFFFFGGGGGGGGGGGHHGHHHHHHHHHHHHHHHGHGGGGGGHHHHHHHHHHHHHHHGHHHHHHHHHHHHHHHHHGHHHGHHHHGGGGGHHHHHHHHHHHGGGGHHHHHGHGGHGGGGGGGGGHGGGGGGHHGHHHHHHHHHHHHHHHHHGGGHHHHHHHHHHHHHHHHHHHHHHHHHHHHHHHHHHGGGGGGHHGGFGGGHHGGGGGHGHFHHHHHGGHGGGGHHHFHFHGHHHHGHHHHGF?GGGGHHHHHHHHHHFHHHHHHHGGHHHHFHHHHHHHHGGGGDHHHHHHHHHHHGGGGGHHHHGGGGHGGGGGGGGGGFFFFFFFCCCBC
@M02197:105:000000000-AN6RF:1:1102:2280:18240 1:N:0:1
AGCGAACCTGTTTCCTCCGCTTATTGATATGCTTTACTTCCTCTAAATGACCAAGGTCCTCCGCTTATTGATATGCTACCTTACTTCCTCTAGATGACCAAGATCCTCCGCTTATTGATATGCTCCTCCGCTTATTGATATGCTTACTTCCTCTAAATGACCAAG
+
5BAABG5FDFFGGGG9BFEGGGGBGBGBEDEGHFHGGDFHHHHDGBGHHDF3FG%>3BAGFHFED@FDGHGFHFHBFFFGFGEGFDD@FGFF6FFEFHHHEFGED3FDG/DEEA4FF?GGD4G?GFFHBDFEFHHHHBHHGFGGGGGHGHDFGHHFDFHBD@AAA
@M02197:105:000000000-AN6RF:1:1102:24368:18325 1:N:0:1
AGCGAACCTGTTTCCTCCGCTTATTGATATGCTTAAGTTCAGCGGGTAGTCCTACCTGATTTGAGGTCAAATATGATGCAAGGTTTTGTCCGAAGACCATTGTAAGCGGACTTTGAGGGTCGGACGACAGCGCAACGTCATTATCACACTGATGTCCGGAAGCCAAAGGTTGAATTCCGCTGATGCATTTGAGAGGAGCCGACCTTCGCCAGCACGCTCCAAGTCCAAGCCCCGAATAGAAACAAATCGATTCGGGGTTGAGAATTTAATGACACTCAAACAGGCATGCTCCTCGGAATACCAAGGAGCGCAAGGTGCGTTCAAAGATTCGATGACTCAC
+
DDCDCCCCFFFFGGGGGGGGGGGHHHHHHHHHHHGHHHHHHHHGGGGGGHHHHHHHHHHHHHHHGHHHHHHHHHHHGHHHHHGHHHGHHHHGGGGGHHHHHHHHHHHGGGGGHHHHGGGGHGGGGGGGGGGGGGGGGHHGGHHHHHHHHHHHHHGHHGGGGGHHHHHHHHHHHGGGGGHHHHHGGHHGHHHHHHGGGGGGHHGGGGGGHHGGGGGHHHHHHHHHGGHGGGFFHHHHHHHHHHHGHHHHGGGCGGGHGHHHFHHHHHHHHHHHHGGHHHGFHHHGHHHHGGGGGGHHHHHEHCHHGGGGGHGHHGGGGHGGGGGGGGGGFFFFFFFBBBBB
@M02197:105:000000000-AN6RF:1:1102:7500:18386 1:N:0:1
AGCGAACCTGTTTCCTCCGCTTATTGATATGCTTAAGTTCAGCGGGTAGGCCTACCTGATTTGAGGTCAAAAGTCAATAAGGAAGACGCCAAAAAAGGCGTCGACGCATTAGAGGCACGGCGCCATTCATTCATGCACTTCAGCGAACGGCGATCATTATCACGCCAAAAGCCTTGTCATGCAAAGTCGAAAGTCGACCGCAAGCCGATTCATTTCAGGAGAGCCCGAGTCCCAGACTTTCGTCCAGGTCTCCGGCAGCCCCCAGTATCCAAGCACCCTATCGAAGCTAATCGAGAGGGGTTGAGAAGTTACTGACGCTCAAACAGGCATGCTCCTCGGAACACCGACGAGCGCAAGGTGCGTTCAAAGATTCGATGATTCAC
+
A?AA11A@1CFBGGFGDGFCEG0131BF2222DFF112AFD2F/AEA/A/ABAFHCHEBHDGH2/ABGB1@1B1D22D2@@11C>GEEG/E>0>/EE//>E/<//<//<C?G110/?CEC?@-@CEGF1GGFBDGFGHHED0DHG-<-ACCC@GGFBF0;9;0;9AB@B/:F:B#/F9FF4BFBFF:F?EEB6BF?AA@@A@;?EFGB@BF0BFFF9FBBF?@CCAC@AFHHFG=0ACC-CCG0F1.<-<-AA<C/A?C@EF2112F1EB11E<0GF/F2AE1D1B>/BFB/F0//>/0F2DFHGGB2@22GGGGGGGEGD11EF@1F1///A/A/AFFEAB/?E/A0A00011F00A0CF1F3G3DF1F11@B313BAA?A>
@M02197:105:000000000-AN6RF:1:1102:20023:18431 1:N:0:1
AGCGAACCTGTTTCCTCCGCTTATTGATATGCTTAAGTTCAGCGGGTATCCCTACCTGATCCGAGGTCAAACTTAGAAAGTTGGGGGTTGCTGGCAAGCACGCACCGAGACCCTGTAGCGAGGAGTATTACTACGCTTAGAGCACGATGGCACCGCCACTGATTTTAAGACCGATCAGAACTGATGCGGTCCAATACCAAGCAGAGCTTGAGTGTTGTACTGACGCTCGAACAGGCATGCCCCGCGGAATACCACGGGGCGCAATGTGCGTTCAAAGATTCGATGATTCAC
+
CCCCCCCCFFFFGGGGGGGGGGGHHHHHHHHHHHHHHHHHHHHGGGGGHHHHHHHHHHH<HHHGGGG:HHHHHHHHHHHHH<HHGGGEGGHHHHGHHGHHHGGGGGGGGGGGH;HH<HHGGGGGGHHHHHHHHHGGGGGHHHHHHGGHGGHHHGGHHHHHHGHHHHHGGGGGGGHHHHGHHHGGGGGHHGHHGHHGGHFHHHGHHHFGFGHGHHHHHHGGGGGGGHHGHHGFFGHGHEGGGFGGHHHHHHHGGGGGGE?GHHHHGGGGHGGGGGGGGGCFFFFFFFBAAAA
@M02197:105:000000000-AN6RF:1:1102:25540:18544 1:N:0:1
AGCGAACCTGTTTCCTCCGCTTTTGATATGCTTAAGTTCAGCGGGTATCCCTACCTGATCCGAGGTCAAACTTAGAAAGTTGGGGGTTGCTGGCAAGCACGCACCGAGACCCTGTAGCGAGGAGTATTACTACGCTAAGAGCACGATGGCACCGCCACTGATTTTAAGACCGATCAGAACTGATGCGGTCCAATACCAAGCAGAGCTTGAGTGTTGTACTGACGCTCGAACAGGCATGCCCCGCGGAATACCACGGGGCGCAATGTGCGTTCAAAGATTCGATGATTCAC
+
DDDDDDDCFFFFGGGGGGGGGGGHHGGHHHHHHHHHHHHHHHGGGEEHHHHHHHHHHHHHHHGGGGHHHHHHHHHHHHHH<HHGGGGGGHHHHGHHG;<HGGGGGGGG;GGHHHHHHHGGGGGGHHHHHHH<HGGG#CHHH;:HGG:GGHHHGGHHHGHHHHHGHHGGGGGHHHHHHHHHHGGGHGHHHHHHHGFGHGHFHGHHHHHHHHGHGFHHGHGGGGGGGHGHGHGHHHFHGGGGGGGHHHHHHGFGGGGGGGGHHHHGGGGHGGGGGGGGGGFFFFFFFCCCCC
@M02197:105:000000000-AN6RF:1:1102:17345:18560 1:N:0:1
AGCGAACCTGTTTCCTCCGCTTATTGATATGCTTAAGTTCAGCGGGTAGTCCTACCTGATTTGAGGTCAAATATGATGCAAGGTTTTGTCCGAAGACCATTGTAAGCGGACTTTGAGGGTCGGACGACAGCGCAACGTCATTATCACACTGATGTCCGGAAGCCAAAGGTTGAATTCCGCTGATGCATTTGAGAGGAGCCGACCTTCGCCAGCACGCTCCAAGTCCAAGCCCCGAATAGAAACAAATCGATTCGGGGTTGAGAATTTAATGACACTCAAACAGGCATGCTCCTCGGAATACCAAGGAGCGCAAGGTGCGTTCAAAGATTCGATGATTCAC
+
DDDDDCCCFFFFGGGGGGGGGGGHHHHHHHHHHHHHHHHHHHHGGGGGGHHHHHHHHHHHHHHHGHHGHHHHHHHHHHHHHHGHHHGHHHHGGGGGHHHHHHHHHHHGGGGGHHHHGHGGHGGGGGGGGGHGGGGGGHHGHHHGHHHHHHHHHHHGHGGGHHHHHHHHHHGHHGGGGGHGGHGHHHHHHHHHGHGGGGGGGHFGGGGGGHGGGGGHGHGHHHFHFFHGGGGFFGHHHHFHHHHGHHHHGGGGGGGHFFHHHHGGF5HHHGHHHHGGHHHHHGHHHHGHEGGGGHHFHFHHHHGHEGGGGHHHHGGGGHGGGGGGGGGGFFFFFFFCBAAB
@M02197:105:000000000-AN6RF:1:1102:27562:18551 1:N:0:1
AGCGAACCTGTTTCCTCCGCTTATTGATATGCTTAAGTTCAGCGGGTAGTCCTACCTGATTTGAGGTCAAATATGATGCGAGGTTTTGTCCGAAGACCATTGTAAGCGGACTTTGAGGGTCGGACGACAGCGCAACGTCATTATCACACTGATGTCCGGAAGCCAAAGGTTGAATTCCGCTGATGCATTTGAGAGGAGCCGACCTTCGCCAGCACGCTCCAAGTCCAAGCCCCGAATAGAAACAAATCGATTCGGGGTTGAGAATTTAATGACACTCAAACAGGCATGCTCCTCGGAATACCAAGGAGCGCAAGGTGCGTTCAAAGATTCGATGATTCAC
+
BABCCCCCFFFFGGGGGGGGGGGHHHHHHHHHHHHHHHHHHHHGGGGGGHHHHHHHHHGGHHHHGHHHHHHHHHHHHHHGGGGFHHGHHHGGGGGGHHHHHHHHHHHGGGGGHHHFGGGDHGGGGGGGGGHGGGGGGHGGHHHHGHHHHHHHHGHHHGGFHHHHHHHHHHGHHGGGGGGHHHHGHGGGGHHHHHGGGGGGHGFGGGGGHHGGGGGHFFFHFHFFGGHGGGGGHHHHFHGEGBHGHFFGGGC?CGGHHHHHHHHHHHGHHHHHHHGHGHHGGHHFHHHHGGGGGHHGHHHHGHHHGGGGGHFFHGGGGHGFCGGGGGGFFFFFFFFCCBAC
@M02197:105:000000000-AN6RF:1:1102:11038:18619 1:N:0:1
AGCGAACCTGTTTCCTCCGCTTATTGATATGCTTAAGTTCAGCGGGTAGTCCTACCTGATTTGAGGCCAGATTGTCAAGAAGTGACCGCCACCCAAAGGGCAAGTCGGGGTGAGGCGCGGAAGCGAGCAAGACCGATCGAAGGCGAGGGAAATACAACGCCAAAGGTGCTAGCCGCAAGATACGGGCCAAACCGATGATTTTAAGGGGAGCCGCCTCACGGCAGCAAAAGCCCCCAACTCCAAACCGCAGCGGGCGCGAACCCGAGGGTTTGATGATATCAAGACACTCAAACAGGCATGCCCTCCGGAATACCAGAGGGCGCAAGGTGCGTTCAAAGATTCGATGACTCAC
+
CDCCCCCCFFFFGGGGGGGGGGGHHHHHHHHHHHHHHHHHHHHGGGGFGHHHHHHHHHHHHHHGGHGGHHHHHHHHHHHHHHHHHHHGGGGGHGGHHHHGGGGGHHGGGGCDHHHGGGGGGGGHGGGGGHHHHGGGGGGGHGGHGGGGGGGGGGGGGGGGGFFFFFFFFFFFFFFFFFFFFGGGGFGGGFFGGGGGGGGGGGHGGGGGGGGGGHGGGGGHHHHHHHGHGGGGGHHF@HGEGFGFGGGGGGGGGGGGGHGGGCGHHGGHHFHHHHHHHHHHHHHHGEGHHHHHHHHFHHGGGGGGGHHHHHHHHHHHEGGGGHCHHGGGGHGGGGGGGGGGFFFFFFFBBBBB
@M02197:105:000000000-AN6RF:1:1102:18418:18556 1:N:0:1
AGCGAACCTGTTTCCTCCGCTTATTGATATGCTTAAGTTCAGCGGGTAGTCCTACCTGATTTGAGGTCAAATATGATGCAAGGTTTTGTCCGAAGACCATTGTAAGCGGACTTTGAGGGTCGGACGACAGCGCAACGTCATTATCACACTGATGTCCGGAAGCCAAAGGTTGAATTCCGCTGATGCATTTGAGAGGAGCCGACCTTCGCCAGCACGCTCCAAGTCCAAGCCCCGAATAGAAACAAATCGATTCGGGGTTGAGAATTTAATGACACTCAAACAGGCATGCTCCTCGGAATACCAAGGAGCGCAAGGTGCGTTCAAAGATTCGATGATTCAC
+
CCCCCCCCFFFFGGGGGGGGGGGHHHHGHHHHHHHHHHHHHHGGGGGGGHHHHHHHHHHHHHHHGHHGHHHHHHHHHHHHHHGFGHGHHHHGGGGGHHHHHHHHHHGGGGGGHHHHGGGGHGGGGFFGGGHGGGGGGHHGHHHHHHHHHHHHHHHHHGGGHHHHHHHHHHHHHGGGGGGHHHHHHHHGHGHHGGGGGGGGHHGGGGGGHHGGGGGHHGHHHGHFGGHGGGGHHGHHHHHHHHHGHHGHDF>/GGDHHFHHHHHHHHHHGHHHHFGHHHHGHGHGHHHFGGGGGHHHHHHHHHFGGGGGGHHHFGGGGHGGGGGGGGGFFFFFFFFBBBBB
@M02197:105:000000000-AN6RF:1:1102:5244:18693 1:N:0:1
AGCGAACCTGTTTCCTCCGCTTATTGATATGCTTAAGTTCAGCGGGTATCCCTACCTGATCCGAGGTCAAACTTAGAAAGTTGGGGGTTGCTGGCAAGCACGCACCGAGACCCTGTAGCGAGGAGTATTACTACGCTTAGAGCACGATGGCACCGCCACTGATTTTAAGACCGATCAGAACTGATGCGGTCCAATACCAAGCAGAGCTTGAGTGTTGTACTGACGCTCGAACAGGCATGCCCCGCGGAATACCACGGGGCGCAATGTGCGTTCAAAGATTCGATGATTCAC
+
CCDCCCCCFFFFGGGGGGGGGGGHHHHHHHHHHHHHHHGHHHHGGGGGHHHHHHHHHHH<HHHGG:::HHHHH:HHGHHFGGHHGG9GGGHHHG9HHGHHHG:;GGGGG;GGHHHHHH:GGGGGGHHHHHHHHH8GGGGHHHHH;GGHGGHHHGGHHHHHHGGHHGHGGGGGHHHHHHGHHHGGGGHHHFGGGFFGGHHHHGHHHHGHHHHGHHHHHGHHGGGFFFHGHHHHHHHHHGGGGCGGHGFHGBHGGEGGGE??GGBHGEGGHGGGGGGGGGGFFFFFFFBBBB@
@M02197:105:000000000-AN6RF:1:1102:3835:18639 1:N:0:1
AGCGAACCTGTTTCCTCCGCTTATTGATATGCTTAAGTTCAGCGGGTATCCCTACCTGATCCGAGGTCAAACTTAGAAAGTTGGGGGTTGCTGGCAAGCACGCACCGAGACCCTGTAGCGAGGAGTATTACTACGCTTAGAGCACGATGGCACCGCCACTGATTTTAAGACCGATCAGAACTGATGCGGTCCAATACCAAGCAGAGCTTGAGTGTTGTACTGACGCTCGAACAGGCATGCCCCGCGGAATACCACGGGGCGCAATGTGCGTTCAAAGATTCGATGACTCAC
+
CCCCCCCCFFFFGGGGGGGGGGGHHHHHHHGHHHHGHHHHHHHGGGGGHHHHHHHHHHHHHHHFGGGHHHHHH:HHHHHHHHHHGGGEEGHHGHGHHGHHHGGGGGGGCGGGHHHHGHHGGGGGGGHHHHHHHHGGGGGHGHHHHGGGHGHHHGGHGGHHHHHHHHHGGGGGHHHHHHGGHGGGGGGHHHHHHGFFGHGHGFGHGHHHHHHGHHHGHGHGGGGGGHHGHHGFHHHHGGGGGGFEGFFFHHHGFEGGGGECHHHHGGGGHGGGGGGGGGGFFBFFFF@BBBC
@M02197:105:000000000-AN6RF:1:1102:27068:18766 1:N:0:1
AGCGAACCTGTTTCCTCCGCTTATTGATATGCTTAAGTTCAGCGGGTAGTCCTACCTGATTTGAGGTCAAATATGATGCAAGGTTTTGTCCGAAGACCATTGTAAGCGGACTTTGAGGGTCGGACGACAGCGCAACGTCATTATCACACTGATGTCCGGAAGCCAAAGGTTGAATTCCGCTGATGCATTTGAGAGGAGCCGACCTTCGCCAGCACGCTCCAAGTCCAAGCCCCGAATAGAAACAAATCGATTCGGGGTTGAGAATTTAATGACACTCAAACAGGCATGCTCCTCGGAATACCAAGGAGCGCAAGGTGCGTTCAAAGATTCGATGATTCAC
+
CCCCCCCCFFFFGGGGGGGGGFGHHHHHHHGGHHHHHHHHHHHGGGGGGHHHHHGGHHHHHHHHGHFHHHGHHHHHHHHGHHGHHHGHHHHGGGGGHHHHHHHHHHHGGGGGHHHHGHGGHGGGGGGGGGHGGGGGGHHGHHHHHHHHHHHHHHGHHGGGGGHHHHHHHHHHHGGGGGHGHHHHHGHHHGHHHHGGGGGGHHGGFGGGGHGGGGGHHHFGHHHHGGHGGGGHHHGGHHHHHHHGHHHHGGGGGGGHHEGHHHHFGHHHHHHHHHGHHHHHHGHHHGHHGGGGGHGHHGHHGHHHGGGGGHHHHGGGGHGGGGGGGGGGFFFFFFF@CCBB
@M02197:105:000000000-AN6RF:1:1102:8748:18696 1:N:0:1
AGCGAACCTGTTTCCTCCGCTTATTGATATGCTTAAGTTCAGCGGGTAGTCCTACCTGATTTGAGGTCAAATATGATGCAAGGTTTTGTCCGAAGACCATTGTAAGCGGACTTTGAGGGTCGGACGACAGCGCAACGTCATTATCACACTGATGTCCGGAAGCCAAAGGTTGAATTCCGCTGATGCATTTGAGAGGAGCCGACCTTCGCCAGCACGCTCCAAGTCCAAGCCCCGAATAGAAACAAATCGATTCGGGGTTGAGAATTTAATGACACTCAAACAGGCATGCTCCTCGGAATACCAAGGAGCGCAAGGTGCGTTCAAAGATTCGATG
+
CCCCCCCCFFFFGGGGGGGGGGGHHHHHHHGHHHHGHHHHHCHGGGGGGHHHHHHHHHHHHHHHGGHHHHHHHHHEGFHHHGEBGHGHHHHGGGGGHHHHHGHHHHGGGGGGGHHHGGGDGFGGGGGGGGHGGGGGGHHGHHHHGHFHHHHHHHHHHHHHHHHGHHHHHHHHHGGGGGGHHGHHHGHGHHHHHHGGGGGGHGGCFGGGHGGGGGGHFHHFHGHHGGFFGGGGGHHHHHHHHFHGHHFHGGGGGGGGGFHHHHHGEHHEGBGHHHGHGHHFHHGFBHHHGGEEAAFHHGFAFCHGGGGGEBHHGGFGGGFGFGFFFAFBFBA@BB
@M02197:105:000000000-AN6RF:1:1102:26792:18856 1:N:0:1
AGCGAACCTGTTTCCTCCGCTTATTGATATGCTTAAGTTCAGCGGGTAGTCCTACCTGATTTGAGGTCAAATATGATGCAAGGTTTTGTCCGAAGACCATTGTAAGCGGACTTTGAGGGTCGGACGACAGCGCAACGTCATTATCACACTGATGTCCGGAAGCCAAAGGTTGAATTCCGCTGATGCATTTGAGAGGAGCCGACCTTCGCCAGCACGCTCCAAGTCCAAGCCCCGAATAGAAACAAATCGATTCGGGGTTGAGAATTTAATGACACTCAAACAGGCATGCTCCTCGGAATACCAAGGAGCGCAAGGTGCGTTCAAAGATTCGATGATTCAC
+
CBBCBCCCFFFFGGGGGGGGGGGHFHGGHHFHHHGHHHGHHFGEGGG?FGGHHHHHHHHGHHHHGHHHFHGHHHGFHHHHHHGHHHGHHHHGGGGGHHHHHHHHHEHGGGGGHHGHGHGGHGGGGGGGGGHGGGGGCHHGHHHHHHHHHHGGHGHHHGGGHGHGHGHHHHFHHGGGGGHHHHHHGGHGGHGHHGGGGGEEGCGGFFFGHFGGGGGHGDHGHGFFGGG?GGEEDHFHHHHHHHHGHHHHGGEEGGGGHHHHGFHHHFFHHFGHHFGHHHHGHGFCFHEGGFEADGFFHHHFHHGHFEEGCGCHCGGGGHGGGF5GFGGGFBFFFFF@BBBB
@M02197:105:000000000-AN6RF:1:1102:9199:18802 1:N:0:1
AGCGAACCTGTTTCCTCCGCTTATTGATATGCTTAAGTTCAGCGGGTATCCCTACCTGATCCGAGGTCAAACTTAGAAAGTTGGGGGTTGCTGGCAAGCACGCACCGAGACCCTGTAGCGAGGAGTATTACTACGCTTAGAGCACGATGGCACCGCCACTGATTTTAAGACCGATCAGAACTGATGCGGTCCAATACCAAGCAGAGCTTGAGTGTTGTACTGACGCTCGAACAGGCATGCCCCGCGGAATACCACGGGGCGCAATGTGCGTTCAAAGATTCGATGATTCAC
+
CCCCCCCCFFFFGGGGGGGGGGGHHGHHGHHHHHHHHHHFHHHGGGGGHHHHHHHHHHHHHHHGGGGHHHHHG:HHHHHHH;HHGG;GGGH:HHGHHGH<HGG;GGGGG;GGH0HHHHHGGGGGGGHHGHHHHHGGGGGHHHHH98GHGGHGHGGHHGHHHGGGGHHGGGGGHHHGGHHGHHGGGGGHHHHFGHHGFHHGHHHHHHHHHHHGGHHHGFFGGGGGGFHGHGHFGHHHHGGGGGFGFFHFGGFGGGGGGGEEHHHHGGGGHGGGGGGGEGFCFFFFFFA@BBB
@M02197:105:000000000-AN6RF:1:1102:22466:19100 1:N:0:1
AGCGAACCTGTTTCCTCCGCTTATTGATATGCTTAAGTTCAGCGGGTAGTCCTACCTGATTTGAGGCCAGATTGTCAAGAAGTGACCGCCACCCAAAGGGCAAGTCGGGGTGAGGCGCGGAAGCGAGCAAGACCGATCGAAGGCGAGGGAAATACAACGCCAAAGGTGCTAGCCGCAAGATACGGGCCAAACCGATGATTTTAAGGGGAGCCGCCTCACAGCAGCAAAAGCCCCCAACTCCAAACCGCAGCGGGCGCGAACCCGAGGGTTTGATGATATCAAGACACTCAAACAGGCATGCCCTCCGGAATACCAGAGGGCGCAAGGTGCGTTCAAAGATTCGATGATTCAC
+
CCCCCCCCFFFFGGGGGGGGGGGHHHHHHHGHHGHHHHHHHHHGGGGGGHHHHHHHHHHHHHFHGHGGGHGHGGGHHHHGHHFHHHHGGGGGHGGHGHHGGGGGHHGGGGCDEHHGGGGGGGGHGGGGGHFHHHGGCFGGFADHFFFGGGGGGGGGGGGGGFFFFFFFFFFFFFFFGGGGFFFFFFFFFFFEFFGGFFFFFHHGFGGGFGGGGGGFHGGHHHHHHHHHGGGGGFHGFF1EGGGGGGDGGGGGGGCGGF?1CGGGHGGHGHHGHFEFFFHHHHHG3GGFHGFGFHHFGBGGGGCDGFHFFHGBCHHGEE2?GHHGHEA2DFGDEGGBFGGCCFFFFFFBBAAA
@M02197:105:000000000-AN6RF:1:1102:4443:19193 1:N:0:1
AGCGAACCTGTTTCCTCCGCTTATTGATATGCTTAAGTTCAGCGGGTAGTCCTACCTGATTTGAGGTCAAATATGATGCAAGGTTTTGTCCGAAGACCATTGTAAGCGGACTTTGAGGGTCGGACGACAGCGCAACGTCATTATCACACTGATGTCCGGAAGCCAAAGGTTGAATTCCGCTGATGCATTTGAGAGGAGCCGACCTTCGCCAGCACGCTCCAAGTCCAAGCCCCGAATAGAAACAAATCGATTCGGGGTTGAGAATTTAATGACACTCAAACAGGCATGCTCCTCGGAATACCAAGGAGCGTAAGGTGCGTTCAAAGATTCGATGACTCAC
+
CCCCCCCBFFFFGGGGGGGGGGGHHHHHHHHHHHGHHHHHHHHGGGFGGFGHHHHHHHHHHHHHGHHHHHFHGGGHHFHHHHGHHHGHHGHGGGGGHHGHHHHGHHHGGGGGHHGFGGGGFGGGGGGGGGHGGGGGGHHGHHHHHHHHGHHHHHHHHFGGGGHHHHHHHGGFGGGFGECGEDGGHGHHGHHHHHGGGGGGGFEBGGGGHHGGGGFGFHHFGHHHFFFGGGGHHHHFHGHHGHHGHHHHFE//GGEHFHHHHHHGGHHHHHFHFHGHHHHGHHGHHHHHEEFEEFHHHHHFHHGHEFFGGHCHHFGGGGCFGGGGBGGGFFFFFFFA?BAA
@M02197:105:000000000-AN6RF:1:1102:7993:19279 1:N:0:1
AGCGAACCTGTTTCCTCCGCTTATTGATATGCTTAAGTTCAGCGGGTATCCCTACCTGATCCGAGGTCAAACTTAGAAAGTTGGGGGTTGCTGGCAAGCACGCACCGAGACCCTGTAGCGAGGAGTATTACTACGCTTAGAGCACGATGGCACCGCCACTGATTTTAAGACCGATCAGAACTGATGCGGTCCAATACCAAGCAGAGCTTGAGTGTTGTACTGACGCTCGAACAGGCATGCCCCGCGGAATACCACGGGGCGCAATGTGCGTTCAAAGATTCGATGATTCAC
+
BBBCCCCCFFFFGGGGGGGGGGGHHHHHGHHHHHHHHFHHHHHGGGEGHHHHHHHHHHHHH;HGGGGHHHGGH:HHHHHHG;HHGGGEFGH:HGGHHGH<HGGGGGGGGGGGH:HHHHHGGGGGGHHHHHHH<HGGGGGHGHHHHGGHG:HHHGGHHGGHHFHGGHHGFGGGHHHHHHHGHHGGGGGHHFHHGHHHGHHHHFHHHGHHHFHFGHFGHHHGGGGGGHGGHHHHHFHHHCGFCGGGFHHHHHHFGEGGEFGFHFHGGGGGHGGGGGGGGGFCFFFFFFCCCBC
@M02197:105:000000000-AN6RF:1:1102:27479:19379 1:N:0:1
AGCGAACCTGTTTCCTCCGCTTATTGATATGCTTAAGTTCAGCGGGTAGTCCTACCTGATTTGAGGCCAGATTGTCAAGAAGTGACCGCCACCCAAAGGGCAAGTCGGGGTGAGGCGCGGAAGCGAGCAAGACCGATCGAAGGCGAGGGAAATACAACGCCAAAGGTGCTAGCCGCAAGATACGGGCCAAACCGATGATTTTAAGGGGAGCCGCCTCACGGCAGCGAAAGCCCCCAACTCCAAACCGCAGCGGGCGCGAACCCGAGGGTTTGATGATATCAAGACACTCAAACAGGCATGCCCTCCGGAATACCAGAGGGCGCAAGGTGCGTTCAAAGATTCGATGATTCAC
+
BBBBBBBBFFFFGGGGGGGGGG?GHFGGGGFHHFHHHFGHCDGFEGECGHHHHHHHHHHGHHEHGHGGFHHFHHFHFFHFHHHGHHHGGGGGFEGHGHHFFFGFDDEGFEBCEHHGGGGGGGFFGGGGFHHFHHF?CCFFFCFHGEFGGFFFFGGGGFFGGFFFFFFFFFBBFEFFFFFFFFFGGGGGGGFGFGFFFGGFFFGGFCADCGCEGHGFFFGHFFCCGHHHGGGGGHFHGHFECB@BCGGGGEGGGGGGEF>/EE/GCCEHHHHHHHDEHG2HFDHGF1GHGFA1BHGHHGGGEGE??GG2HGGDHC0A0EA?GHHHFGGCGHGBFGGGGEFB11FFFFF>A?AA
@M02197:105:000000000-AN6RF:1:1102:17131:19395 1:N:0:1
AGCGAACCTGTTTCCTCCGCTTATTGATATGCTAAAGTTCAGCGGGTAGTCCTACCTGATTTGAGGCCAGATTGTCAAGAAGTGACCGCCACCCAAAGGGCAAGTCGGGGTGAGGCGCGGAAGCGAGCAAGACCGATCGAAGGCGAGGGAAATACAACGCCAAAGGTGCTAGCCGCAAGATACGGGCCAAACCGATGATTTTAAGGGGAGCCGCCTCACAGCAGCAAAAGCCCCCAACTCCAAACCGCAGCGGGCGCGAACCCGAGGGTTTGATGATATCAAGACACTCAAACAGGCATGCCCTCCGGAATACCAGAGGGCGCAAGGTGCGTTCAGAGATTCGATGACTCAC
+
CBCCDCCDFFFFGGGGGGGGGGGHHHHHHHHGHHHHHHHHHHHGGGGGGHHHHHHHHHHHHHHHGHGGHHHHHHHHGHHHHHGHHHHGGGGGHGGHHGHGGGGGHHGGGGBCFHHGGGGGGGGHGGGGGHHHGHGGGGGGHGGGGFGGGGGGGGGGGGGGGFFFFFFFFFFFFFFFGGFFFFGGGGGFFFFFGGGFGFFFFFHHGGGGGGGGGHHHFFHHHHHFGHHHGGGGFFHHGGHGGGGEGFGGGGGGGGGGGGF?CGGHHGGHHHHHHHHHHHHHHGHHHHGHHHGHGHHGHHGGGGGGGHHGHHCHGHHHGGGGGHGHHGGGGGGGFGG5GGGGFFFFFFFBBBBB
@M02197:105:000000000-AN6RF:1:1102:5455:19489 1:N:0:1
AGCGAACCTGTTTCCTCCGCTTATTGATATGCTCCTCCGCTTATTGATATGCTTACTTCCTCTAAATGACCAAGACCCTCCGCTTATTGATATGCTTACTTCCTCTAAATGACCAAGATCCTCCGCTTATTGATATGCTTACGTTCAGCGGGTATCCCTACCTGATCCGAGGTCAAACTTAGAAAGTTGGGGGTTGCTGGCAAGCACGCACCGAGACCCTGTAGCGAGGAGTATTACTACGCTTAGAGCACGATGGCACCGCCACTGATTTTAAGACCGATCAGAACTGATGCGGTCCAATACCAAGCAGAGCTTGAGTGTTGTACTGACGCTCGAACAGGCATGCCCCGCGGAATACCACGGGGCGCAATGTGCGTTCAAAGATTCGATGACTCAC
+
CBCBCCCCFFFFGGGGGGGGGGGHHHHHHHHHHHHHHHGGGGGHHHGHHHHHHHHHHHHHHHHHHHHHHHHHHHHHHHHHGGGGGGHHGHHHHHHHHHHHHHHHHHHHHHHHHHHHGHHHHGHHGGGGGHHHGHHHHHHHHHGHHHHHHGGGGGHHHHHHHHHHHGHHHGGCGHHHHHH:HHHHHHGHHHGCGEEGGGG::GG;G;GGG;GGGGAAFFFFFFFFFF9FFFFFFFF.-:.@/0:0C0....:/00=-:-GGGEHHHHGHHHHHHDEAGGHFHHGHHHHHGGGGGHHHHHHHHHGHGHGHHHHHHHHGHGHHHHHHFGGGGGGHHGHFGFGHEHHGGGGGGFHHHHFHGGGGGGGGGGHHHGEAEGHGGGGGGGGGGFFFFFFFBBBBB
@M02197:105:000000000-AN6RF:1:1102:12403:19669 1:N:0:1
AGCGAACCTGTTTCCTCCGCTTATTGATATGCTTAAGTTCAGCGGGTAGTCCTACCTGATTTGAGGTCAAATATGATGCAAGGTTTTGTCCGAAGACCATTGTAAGCGGACTTTGAGGGTCGGACGACAGCGCAACGTCATTGTCACACTGATGTCCGGAAGCCAAAGGTTGAATTCCGCTGATGCATTTGAGAGGAGCCGACCTTCGCCAGCACGCTCCAAGTCCAAGCCCCGAATAGAAACAAATCGATTCGGGGTTGAGAATTTAATGACACTCAAACAGGCATGCTCCTCGGAATACCAAGGAGCGCAAGGTGCGTTCAAAGATTCGATGATTCAC
+
CCCCCCCCFFFFGGGGFGGGGGGHHHHHHGGHHHHHGHGHHGHGGGGGGHHHHHHHHGHHHHHHGHHHHHGHHHHHHHHHHHGFHHGHHHHGGGGGHHHHHHHHHHHGGGGGHHHGGHGFHGGGGGGGGGHGGGGGGHHGHHHHHHHHHHHHHGHHHGGGHHHHHHHHHHHHHGGGGGGGHGHHHGHHGHHHHHGGGGGGHHEFGFGGHHGGGGGHHHFHHHFHGGHGFGGHHFHHFHHHHHHGHHHHGGGGGGGHHHHHFHHHFHGHGFGHHFGHHHHHHEHHHHGHGGGGGHHFHHHHHHHHEFGGGHHHFGGGGFGGGGFGFGFBFFFFFFFBBBAA
@M02197:105:000000000-AN6RF:1:1102:17787:19649 1:N:0:1
AGCGAACCTGTTTCCTCCGCTTATTGATATGCTTAAGTTCAGCGGGTAGTCCTACCTGATTTGAGGCCAGATTGTCAAGAAGTGACCGCCACCCAAAGGGCAAGTCGGGGTGAGGCGCGGAAGCGAGCAAGACCGATCGAAGGCGAGGGAAATACAACGCCAAAGGTGCTAGCCGCAAGATACGGGCCAAACCGATGATTTTAAGGGGAGCCGCCTCACAGCAGCAAAAGCCCCCAACTCCGAACCGCAGCGGGCGCGAACCCGAGGGTTTGATGATATCAAGACACTCAAACAGGCATGCCCTCCGGAATACCAGAGGGCGCAAGGTGCGTTCAAAGATTCGATGATTCAC
+
CBBCCCCCFFFFGGGGGGGGGGGHHHHHHHHHHHHGHHHHHHHGGGGGGHHHHHHHHHHHHHHHGHGGHHHHHHHHHHHHHHHHHHHGGGGGHGGHHHHGGGGGHHGGGGCFHHHGGGGGGGGHGGGGGHHHHHGGGGGGHGGHGGGGGGGGGGGGGGGGGFFFFFFFFFFFFFFFFFFFFFGGGGGGGGFGGGFGGFFGFGGGGGGGFGGGGFGGHHHHHHHHHHHHGGGGGHGG?DAGGGGDGGGGGGGGEGEGGHFGGGGGGGGHHHHGGHHHHGFHGHHHGFGEHHHHHHHGHHGFGGGCGHHFHFHGHHHHCEE?GGBHHGGGGHGFGGGGGGGCFFFFFFF?AA>A
@M02197:105:000000000-AN6RF:1:1102:18672:19923 1:N:0:1
AGCGAACCTGTTTCCTCCGCTTATTGATATGCTTACTTCCTCTAAATGACCTAGATCCTCCGCTTATTGATATGCTTAAGTTCAGCGGGTAGTCCTACCTGATTTGAGGTCAAAAGTCAATAAGGAAGACGCCAAAAAAGGCGTCGACGCATTAGAGGCACGGCGCCATTCATTCATGCACTTCAGCGAACGGCGATCATTATCACGCCAAAAGCCTTGTCATGCAAAGTCGAAAGTCGACCGCAAGCCGATTCATTTCAGGAGAGCCCGAGTCCCAGACTTTCGTCCAGGTCTCCGGCAGCCCCCAGTATCCAAGCACCCTATCGAAGCTAATCGAGAGGGGTTGAGAATTTACTGACGCTCAAACAGGCATGCTCCTCGGAACACCGAGGAGCGCAAGGTGCGTTCAAAGATTCGATGATTCAC
+
BBBBBBDBFFFFGGGFGGGGGGGGHHHFHHHHHHHHHHHHHHHHHHHHHHHHHHHHHHHHGGGGGGHHHHHHHHHHHHGHHHHHHHGGGGGGHHHHHHHHHGHHHHFGHHHHHFHHHHGHHHHHHHHHHHGGGGGHHHGGGHGGGGGGGGGGGHHHHHGGFGGDGGGGGHGHGGGGGGGGGGGGGGGGGGGGGGFFFFFFFFFFFFFFFFFFFFFFFFFFFFFFFFFFFFFFFFD9-B-DGGGGGEGDGGGGGFF0BHHHHGHHGGFDGHGHHGHHHHHGGCFGHHHHHGGGGD?GHFDFFC?GHHHHHGHGHFHGGGFGGHHHGGHGHHGHG3GHFGGGGHHGHFHHHHFHGHGGGGGHGHGHHFFGEGHHAHGGGGGGHHGDDEGEGGEGGGEFG4HEAEDHGGGGF5GGGGFFFBFFFAA?AA
@M02197:105:000000000-AN6RF:1:1102:7449:19925 1:N:0:1
AGCGAACCTGTTTCCTCCGCTTATTGATATGCTTAAGTTCAGCGGGTAGTCCTACTTGATTTGAGGTCAAATATGATGCAAGGTTTTGTCCGAAGACCATTTTAAGCGGACTTTGAGGGTCGGACGACAGCGCAACGTCATTATCACACTGATGTCCGGAAGCCAAAGGTTGAATTCCGCTGATGCATTTGAGAGGAGCCGACCTTCGCCAGCACGCTCCAAGTCCAAGCCCCGAATAGAAACAAATCGATTCGGGGTTGAGAATTTAATGACACTCAAACAGGCATGCTCCTCGGAATACCAAGGAGCGCAAGGTGCGTTCAAAGATTCGATGATTCAC
+
BCCCBBCCFFFFGGGGGGGGGGGHHHHHGHGHHHHHHHHHHHHGGGGGGHHHHHHHHHHHHHHHGGHHHHHHHHHHHHHHHHGBFGGHHHHGGGGGHHGHHHHHHHHGGGGGHHHGGHGGHGGGGGGGGGHGGGGGGHHGHHHHHHHHHHHHHHHHHGGGHHHHHHHHHHHHHHGGGGGHGHGHHHHGHHHHHHGGGGGGHHGFGGGGGHGGGGGHHGHHHGHHGGHGGGFFGHGHHHGHHHHGHHGHGGGGGGGHHGHHHHHHGHHHHHHHGHGHGBGAGHHHFHFHGGGGGHHHGGHGHGHHGGGGGHGHHGGGGHGGGGGGGEGFCBFFFFFBBBBB
@M02197:105:000000000-AN6RF:1:1102:7199:20016 1:N:0:1
AGCGAACCTGTTTCCTCCGCTTATTGATATGCTTAAGTTCAGCGGGTATCCCTACCTGATCCGAGGTCAAACTTAGAAAGTTGGGGGTTGCTGGCAAGCACGCACCGAGACCCTGTAGCGAGGAGTATTACTACGCTTAGAGCACGATGGCACCGCCACTGATTTTAAGACCGATCAGAACTGATGCGGTCCAATACCAAGCAGAGCTTGAGTGTTGTACTGACGCTCGAACAGGCATGCCCCGCGGAATACCACGGGGCGCAATGTGCGTTCAAAGATTCGATGATTCAC
+
CCC@BBCCFFFFGGGGGGGGGGGHHHHHHHHHHHHHHHHHHHHGGGGGHHHHHHHHHGHHHHHGGGG9HHHHH9FHHHHHH<FHGGGEEGHHHHGHHGH<HGGGGGGGCGGG9HHHHHHG:GGGGHHHHHHHHHGGGGGHHHHH:GDHG:HHHGGHHHHHHHHHHHHGGGGGHGGGHHHHHHGGGGGHHHHHHHHFGGHHHHHHHHHHHHHGHHHHHHHGGGGGGGHGFHHHHHHHHGGGGCGGHHHHHHGGGGGGGGGGHHHHGFGGHGGGGGGGGGGFFFFFFFBAA3A
@M02197:105:000000000-AN6RF:1:1102:9964:20021 1:N:0:1
AGCGAACCTGTTTCCTCCGCTTATTGATATGCTTAAGTTCAGCGGGTAGTCCGACCTGATTTGAGGCCAGATTGTCAAGAAGTGACCGCCACCCAAAGGGCAAGTCGGGGTGAGGCGCGGAAGCGAGCAAGACCGATCGAAGGCGAGGGAAATACAACGCCAAAGGTGCTAGCCGCAAGATACGGGCCAAACCGATGATTTTAAGGGGAGCCGCCTCACAGCAGCAAAAGCCCCCAACTCCAAACCGCAGCGGGCGCGAACCCGAGGGTTTGATGATATCAAGACACTCAAACAGGCATGCCCTCCGGAATACCAGAGGGCGCAAGGTGCGTTCAAAGATTCGATGATTCAC
+
BCBBBCCCFFFFGGGGGGGGGGGHHHHHHHHHHHHHHHHHHHHGGGGGGHHGGGGGGGHHHHHHGHGGHHHHHHHHHHHHHHFFHHHGGGGGHGGHHHGGGGGGGHGGGGGGHHHGGGGGGGGHGGGGGHHGHHGGGGGGHGGGGGGGGGGGGGGGGGFFFFFFFFFFFFFFFFFFGGGGFGFFGGGGFFFGGGGGGGGGGHHHGGGGFGGGGHFFFGFHHHHHHHHHGGGFGGHHHHHGDGD?GGGGCGGGFGGCGEF?CGGHHFGHHHHHHHHHHFGHHHHHHHGHHHFHHHHGHHEE?GGFGFHHGHHHHHHHGGFGGHGGHGGGGHGGGGGGGGGGFFFFFFFBCCCC
@M02197:105:000000000-AN6RF:1:1102:12447:20127 1:N:0:1
AGCGAACCTGTTTCCTCCGCTTATTGATATGCTTAAGTTCAGCGGGTAGTCCTACCTGATTTGAGGTCAAATATGATGCAAGGTTTTGTCCGAAGACCATTGTAAGCGGACTTTGAGAGTCGGACGACAGCGCAACGTCATTATCACACTGATGTCCGGAAGCCAAAGGTTGAATTCCGCTGATGCATTTGAGAGGAGCCGACCTTCGCCAGCACGCTCCAAGTCCAAGCCCCGAATAGAAACAAATCGATTCGGGGTTGAGAATTTAATGACACTCAAACAGGCATGCTCCTCGGAATACCAAGGAGCGCAAGGTGCGTTCAAAGATTCGATGATTCAC
+
CCCCCCCCFFFFGGGGGGGGGGGHHCHHHHHHHHHHHHHHHHHGGGGGGHHHHHHHHHHHHHHHGHHHHGHGHHHHHHHHHHGHHHGHHHHGGGGGHHHHHHHHHHHGGGGGHHHHGHHGHGGGGGGGGGHGGGGGGHGGHHHHHHHHHHHGGHHGHGGGGGHHHHHHHHHHHHHGHHHHHHGGHHHHGHHHGHGGGGGGHGGGGGGGHHFGGFFHHFHFHHGFFGHGGGGHFHHFFHHHHHHGHFFHGF>GGFGHHHHHGHHHGHHHFHGHEFGHHHHGGDHHHHHHGGGGGHHGHHHHHHHGGGGGGHHHHGGGGGGGGGGFCGGFFFFFFFF3BBAA
@M02197:105:000000000-AN6RF:1:1102:23222:20119 1:N:0:1
AGCGAACCTGTTTCCTCCGCTTATTGATATGCTTAAGTTCAGCGGGTAGTCCTACCTGATTTGAGGTCAAATTGTCAGAAGCTGTCTCAAAAGAGACCCTTTAGAAGCTGAACCCCATTTATAAAGCTGCTCTTCACAAATGGCGTAGATAATTATCACGCCAAAGCAAGGCAACAAAGGTCCCGCTAATGCATTTCAGGAGAGCCGACTTCTGAGAAGCCCGCATACTCCCACATCCAAGCCTGATCAACAGAAAAAGCTGAAAAGGTTGAGAATTTCATGACACTCAAACAGGCATGCTCCTCGGAATACCAAGGAGCGCAAGGTGCGTTCAAAGATTCGATGATTCAC
+
CCCCBCCCFFFFGGGGGGGGGGGHHHHHHHGHHHHHHHHHFFHGGGGGGHHHHHHHHGHHHHHHGHHHHGHHHHHHHHHHHGHEHHHHHFHHHGHHHGHHHHHHHHHHGHHHHHGGGHHHHGHHHHHHHGHHHHHHHHHHHHHHGGGGGHHHHHHHHGHGHGGGHHHHHHHHHHHHHHHGFGHHHHHGGHHHHHHHHHHHHGHGHHHHGHGHGHGHHGGGGGHHGHGGHGHHHHHHGGHHHHHHHHHHHHHHHGHHHHHHHHGHHHHHHHHHHHGEHGHHHHHHHGHHHHGHHHGHGHEGGGGGGFHFFGGFHHHFEGEGGHHHGGFGHGGGGGGGGGGFFFFFBFBBBBB
@M02197:105:000000000-AN6RF:1:1102:3712:20167 1:N:0:1
AGCGAACCTGTTTCCTCCGCTTATTGATATGCATAAGTTCAGCGGGTATCCCTACCTGATCCGAGGTCAAACTTAGAAAGTTGGGGGTTGCTGGCAAGCACGCACCGAGACCCTGTAGCGAGGAGTATTACTACGCTTAGAGCACGATGGCACCGCCACTGATTTTAAGACCGATCAGAACTGATGCGGTCCAATACCAAGCAGAGCTTGAGTGTTGTACTGACGCTCGAACAGGCATGCCCCGCGGAATACCACGGGGCGCAATGTGCGTTCAAAGATTCGATGACTCAC
+
AA@A@DDDCCFBE3F3FGGAAEFHHHGHHDGCBGFGFHHBHHHGGGGGHE21FGEGHFHGFHGGGGGFH:HFH8FHHGGGHHGHCEG;>EGHHGGHHGH<HC@(CCGCGGFGHHGGGHGGGGGGGHHHHFEFHHG8GGGFBGF6G/;/CCC<GGGGDCGHHFHGGGGGGGGGGFFHHHHGHGGDFFF@HEHGHHFFFFHFGHHHGGGEFFGFFGFGFFFEFFFEB2EEHGFFBFEFFEGE?AA1FFEDGA2EAEAA2AADFBFFEAAFHGDGGFBGFGF4FFFFFFABAAA
@M02197:105:000000000-AN6RF:1:1102:19630:20074 1:N:0:1
AGCGAACCTGTTTCCTCCGCTTATTGATATGCTTAAGTTCAGCGGGTAGTCCTACCTGATTTGAGGTCAAATTGTCAGAAGCTGTCTCAAAAGGGACCCTTTAGAAGCTGAACCCCATTTATAAAGCTGCTCTTCACAAATGGCGTAGATAATTATCACACCAAAGCAAGGCAACAAAGGTCCCGCTAATGCATTTCAGGAGAGCCGACTTCTGAGAAGCCCGCATACTCCCACATCCAAGCCTGATCAACAGAAAAAGCTGAAAAGGTTGAGAATTTCATGACACTCAAACAGGCATGCTCCTCGGAATACCAAGGAGCGCAAGGTGCGTTCAAAGATTCGATGATTCAC
+
BCCCCCCCFFFFGGGGGGGGGGGHHGHHHHHHHHHHHHHHHHHGGGGGGFGHGHHHHHHHHHHHGHHHHHHHHHHHGHHHHHHHGHHFGFHHHGGHGGGHHHHGGHHHHHHHHGGGGHHHHHHHHHGHHHHGHHHHHHHHHHHHGGEGGHHHHHHHHHHHFHHHHHHHHHGHHHHHHHHFHGHHGGGGGHHHGHHHHHHHHGHGHHHGGGGHHHHGGGGGGGGGFGGGGGHFHHFGGE3EHHFFGFGFFFGEHHHFGEBFHHHHHGF?HHGGGFHHFFFHGEHGHGHFGFB35HGBHGHGGECFCAFFFHHHFHG?GGCAGBHHE?EDFGGFDFFG2GCFBFFFFFAAA>3
@M02197:105:000000000-AN6RF:1:1102:26620:20354 1:N:0:1
AGCGAACCTGTTTCCTCCGCTTATTGATATGCTACCTTACTTCCTCTAAATGACCAAGATCCTCCGCTTATTGATATGCTTAAGTTCAGCGGGTATCCCTACCTGATCCGAGGTCAAACTTAGAAAGTTGGGGGTTGCTGGCAAGCACGCACCGAGACCCTGTAGCGAGGAGTATTACTACGCTTAGAGCACGATGGCACCGCCACTGATTTTAAGACCGATCAGAACTGATGCGGTCCAATACCAAGCAGAGCTTGAGTGTTGTACTGACGCTCGAACAGGCATGCCCCGCGGAATACCACGGGGCGCAATGTGCGTTCAAAGATTCGATGATTCAC
+
CCCCCCCCFFFFGGGGGGGGGGGHHHHHHHHHHHGHHHHHHHHHHHHHHHHHHHHHHHHHHHHHHGGGGGHHHHGHHHHHHHHHHHGHHHGGGEGHHHHHHHHHHHHHHHGGGG:HHHHHHHHHGHHH<HGGGG@DGHHH:9HHGH<GGG;GGGGGGGGHHHH<HHGGG8G8GHHHHGGGGGGGGGG:GGG:GG9GGGGGGGFFFHGHHHHHHGGGGGGHGGFHGFHHFGGFGGHHHEHHG?BGHHHHFHHHGHHHHGGHHGHHHGGDEE/EBHCHHBHHHGHHGGGGGGGHGHGFFAGGGGGFGGGHHHHGGGGFGGGCGGGGFGFFFFFFFBAAAB
@M02197:105:000000000-AN6RF:1:1102:26939:20398 1:N:0:1
AGCGAACCTGTTTCCTCCGCTTATTGATATGCTTAAGTTCAGCGGGTATCCCTACCTGATCCGAGGTCAACCTTGAAATAATGGGGGTCGATGGCAAGACTGTCACACACTCCAAGCGAAAGATAAACACTTACTACGCCAGGGAATATGAGATGATCCGCCTTTGAATTTCAGAAGGGAGAATGCAAGCATACTCATCTTCCATGACCAAGCAATGGTGCTTGAGAGGTATTTAATGACGCTCGAACAGGCATGCCTCCCGGAATACCAGGAGGCGCAATGTGCGTTCAAAGATTCGATGATTCAC
+
ABBBBBBDFFFFFGGGGFGGGGGHHGHHHHHGHHHGHHHHHHHGGGGGHHHHHHHHHHGGHHHGGGGHGHHHHFGFHHHHHHHHGGGGGGGGHGHHHGHHHHHHHHHHGHHGHHHHGHHHHGHHHHHHHHHHHHHHHGHHHGHHHHHHHHHHHHHGHHHHGHHGHHHHHHHHHHHHHHHHHHHGHHHHHHHHHHHHHHHHHHHGHHHGHHHHHGHGGHHHFGHFHGGHHFHFGFHHGGGFGHHGHHHHHHGHHGDGGFFCHHHGHHHGHHHDGGGGHFHHGGFGHGGGGGGGGFGFFFFBFFBBBBB
@M02197:105:000000000-AN6RF:1:1102:16210:20392 1:N:0:1
AGCGAACCTGTTTCCTCCGCTTATTGATATGCTTAAGTTCAGCGGGTAGTCCTACCTGATTTGAGGCCAGATTGTCAAGAAGTGACCGCCACCCAAAGGGCAAGTCGGGGTGAGGCGCGGAAGCGAGCAAGACCGATCGAAGGCGAGGGAAATACAACGCCAAAGGTGCTAGCCGCAAGATACGGGCCAAACCGATGATTTTAAGGGGAGCCGCCTCACAGCAGCAAAAGCCCCCAACTCCAAACCGCAGCGGGCGCGAACCCGAGGGTTTGATGATATCAAGACACTCAAACAGGCATGCCCTCCGGAATACCAGAGGGCGCAAGGTGCGTTCAAAGATTCGATGATTCAC
+
CCCCCCCCFFFFGGGGGGGGGGGHHHHHHHHHHHHHHHHHHHHGGGGGGHHHHHHHHHHHHHHHGHGGHHHHH3GHHGFGHHHHHHHGGGGGHGGHGHHGGGGGHHGGGGDGHHHGGGGGGGGHGGGGGHHHHHFGGGGGHGGGGFFGGGGGGGGGGGGGGFFFFFFFFFFFFFFFGFFFFFFFFFGGGFFGGFFGGGFFFHFGFFFFFGGGGHHGGFHHHHGFHGHGGGGGGHHHHG@GGGCCGGGGGGCGGGGGGHGGGGGHHGGHFGBHHGHHGHEHHHGHHHGHHGFGHHGBHFGGCGGGGFFHHHBGCHHHGGGGCHHFGGGGGGGGGGGGGGGB1BFFFFFAAAAA
@M02197:105:000000000-AN6RF:1:1102:16181:20524 1:N:0:1
AGCGAACCTGTTTCCTCCGCTTATTGATATGCTTAAGTTCAGCGGGTAGTCCTACCTGATTTGAGGCCAGATTGTCAAGAAGTGACCGCCACCCAAAGGGCAAGTCGGGGTGAGGCGCGGAAGCGAGCAAGACCGATCGAAGGCGAGGGAAATACAACGCCAAAGGTGCTAGCCGCAAGATACGGGCCAAACCGATGATTTTAAGGGGAGCCGCCTCACGGCAGCAAAAGCCCCCAACTCCAAACCGCAGCGGGCGCGAACCCAAGGGTTTGATGATATCAAGACACTCAAACAGGCATGCCCTCCGGAATACCAGAGGGCGCAAGGTGCGTTCAAAGATTCGATGATTCAC
+
CCCDDDDDFFFFGGGGGGGGGGGHHHHHHHHHHHHGHHHHHHHGGGGGGHHHHHHHHHHHHHHHGHGGHHHHHHHHHHHHHHHHHHHGGGGGHGGHHHHGGGGGHHGGGGCGHHHGGGGGGGGHGGGGGGHHGHGGGGGGHGGHGFGGGGGGGGGGGGGGGFFFFFFFFFFFFFFFFFFFFFGGGGFGGFFGGGGGFGGGGGGGGGGGGGGGGHFFFFGHHHHHHHHHGGGGGHGGFF2EGFCDGGGGGGGGGGGGGHGGHHHHFGGHHHHHHHHHFHHGHHHHHHGHHHHHHHHHHHGGGGEFCHHGGHG5HHHHGGGGGHBHHGGGFFGFGGGGGGGGFFFFFFFABBBB
@M02197:105:000000000-AN6RF:1:1102:10104:20575 1:N:0:1
AGCGAACCTGTTTCCTCCGCTTATTGATATGCTTAAGTTCAGCGGGTAGTCCTACCTGATTTGAGGTCAAAAGTCAATAAGGAAGACGCCAAAAAAGGCGTCGACGCATTAGAGGCACGGCGCCATTCATTCATGCACTTCAGCGAACGGCGATCATTATCACGCCAAAAGCCTTGTCATGCAAAGTCGAAAGTCGACCGCAAGCCGATTCATTTCAGGAGAGCCCGAGTCCCAGACTTTCGTCCAGGTCTCCGGCAGCCCCCAGTATCCAAGCACCCTATCGAAGCTAATCGAGAGGGGTTGAGAATTTACTGACGCTCAAACAGGCATGCTCCTCGGAACACCGAGGAGCGCAAGGTGCGTTCAAAGATTCGATGACTCAC
+
CCCCCCCCFFFFGFGGGGGGGGGHHHGHHHHHFGHBHFGGHHHGGGGGFGHHFHHGHHGHHHHFFHHHHHHBGGFGHHGGHHHHHHGGGGGGGFHGGGEEGGGGGGGGGGHHHHHDGGGGGGGGGGHHHHHHHGHHHGHHHHHGGGGGGGGGGGGGGGGGGGGDGGGGGGGGFGGGGGFFFFFFFFFFFFFFFFFFFFFFGGFGGFGFGGGGGGGHHHHHHGGD.EFHHHFFFHG<GD?GGGEGHHGGCCCCCFGGGFGGHHHHHFHFCFGFFFFHHGHHFGGHEGHGHHGGHGCGGGHHHHFGHGHGHHHGGGGCHGHHHHHFHHHEHHHGGGGGEFHGEGEGGFHFGGGFGGFGGGGGFGGFGGGGGGGFFFFFFFBAAAB
@M02197:105:000000000-AN6RF:1:1102:23024:20553 1:N:0:1
AGCGAACCTGTTTCCTCCGCTTATTGATATGCTTCCTCCGCTTATTGATATGCCTCCTCCGCTTATTGATATGCTTACTTCCTCTAAATGACCAAGATCCTCCGCTTATTGATATGCTTAAGTTCAGCGGGTATCCCTACCTGATCCGAGGTCAAGCTTAGAAAGTTGGGGGTTGCTGGCAAGCACGCACCGAGACCCTGTAGCGAGGAGTATTACTACGCTTAGAGCACGATGGCACCGCCACTGATTTTAAGACCGATCAGAACTGATGCGGTCCAATACCAAGCAGAGCTTGAGTGTTGTACTGACGCTCGAACAGGCATGCCCCGCGGAATACCACGGGGCGCAATGTGCGTTCAAAGATTCGATGACTCAC
+
BBCCCDCCFFFFGGGGGGGGGGGHHHHHHHHHHHHHHHHGGGGGHHHHHHHHHGHHHHHHGGGGGHHHHHHHHGGHHHHHHHHHHGHHHHHHHHHHHHHHHHHGGGGGHHHHHHHHHHHHGHHHGGHHGGGGGHHHHHHHHHHHHHHHGGGCHHHHHHHHHGHHHFGHHGGGGGGHHHHGHHGHHHGG;GGGGG;GGGGGGGGGGGGFFFFFFFFFFFFFFFFFFFFFFFFDFFFF-CGGHHHHGHHFBHHHGGGGGHHHHHHHHHFGGGGGHHHHGGGGHGHGBGHHHHHHGHGHGHGHGFFGGGGGGGHHGHHHGHHHGHGGGGCGCGGHHFHGFGEGGGGGGGHHGGGGGGGGGGGGGGGGFFFFFFFBCBAA
@M02197:105:000000000-AN6RF:1:1102:10501:20556 1:N:0:1
AGCGAACCTGTTTCCTCCGCTTATTGATATGCTTACTTCCTCTAAATGACCAAGGTCCTCTGCTTATTGATATGCTCCTCCGCTTATTGATATGCTTAAGTTCAGCGGGTAGTCCTACCTGATTTGAGGCCAGATTGTCAAGAAGTGACCGCCACCCAAAGGGCAAGTCGGGGTGAGGCGCGGAAGCGAGCAAGACCGATCGAAGGCGAGGGAAATACAACGCCAAAGGTGCTAGCCGCAAGATACGGGCCAAACCGATGATTTTAAGGGGAGCCGCCTCACGGCAGCAAAAGCCCCCAACTCCAAACCGCAGCGGGCGCGAACCCGAGGGTTTGATGATATCAAGACACTCAAACAGGCATGCCCTCCGGAATACCAGAGGGCGCAAGGTGCGTTCAAAGATTCGATGACTCAC
+
CBCCDCCCFFFFGGGGGGGGGGGHHHHHHHHHHHHHHGHHHHHHHHHHHHHHHHGHHHHHHHHHHHHHHHHHHHHHHHHHHGGGGGHHHHHHHHHHHHHHHHHHHHGGGGGGHHHHHHHHHHHHHHHGHGGHGHHHHHHHHHHHGGHHHHGGGGGHGGHHHHGGGGGHHGGGG<EHHHGGGGGGGGGGFGGGGGGGGFFFFFFFFFFFFFFFFFFFFFFFFFFFFFFFFFFFFFFFFFFFFF?AFGEFGGGGGGGFGGFCFGGGGGGGGGGGGGGFHGGGDGHHHFGHHHHGGGGGGHHHHFGGGGDGGGGGGGGGGGGGHFGGGFHGGGHHHHHHHHHHHHFHHHHHHGHHHHHHHHHHHGGGGGGGHHHHHHHHHHG?GGGGHHHHGGGGHGGFGGGGGGGFFFFFFFABAAB
@M02197:105:000000000-AN6RF:1:1102:17507:20833 1:N:0:1
AGCGAACCTGTTTCCTCCGCTTATTGATATGCTTAAGTTCAGCGGGTAGTCCTACCTGATTTGAGGTCAAATATGATGCAAGGTTTTGTCCGAAGACCATTGTAAGCGGACTTTGAGGGTCGGACGACAGCGCAACGTCATTATCACACTGATGTCCGGAAGCCAAAGGTTGAATTCCGCTGATGCATTTGAGAGGAGCCGACCTTCGCCAGCACGCTCCAAGTCCAAGCCCCGAATAGAAACAAATCGATTCGGGGTTGAGAATTTAATGACACTCAAACAGGCATGCTCCTCGGAATACCAAGGAGCGCAAGGTGCGTTCAAAGATTCGATGATTCAC
+
CCCCCDCDFFFFGGGFGGGGGGGHHHHHHHHHHHHHHHHHHHHGGGGGGHHHHHHHHHGHHHGGGHHHHHHHHHHHHHHHHHGHHHGHHHHGGGGGHHHHHHHHHHHGGGGGHHHHGHGGHGGFGGGGGGHGGGGGGHHGHHHHHHHHHHHGHHHHHGGGHHHHHHHHGHHHHGGGGGHHHGHHGHHHHHHHHHGGGGGGHHGFGGGGHHGGGGGGHFHHHHHHGGHGGGGGHHHHFHHHGHHGHHHHEFCGGGGHGHHHEHHGBEHHHHHHHHGHHFGBHGHGHHHHGGGGGHHHHHHHHHHHGGGGGHFFFGGGGHGGGGGGGGGGFFFFFFFBBBBB
@M02197:105:000000000-AN6RF:1:1102:4111:20466 1:N:0:1
AGCGAACCTGTTTCCTCCGCTTATTGATATGCTTAAGTTCAGCGGGTATCCCTACCTGATCCGAGGTCAAACTTAGAAAGTTGGGGGTTGCTGGCAGGCACGCACCGAGACCCTGTAGCGAGGAGTATTACTACGCTTAGAGCACGATGGCACCGCCACTGATTTTAAGACCGATCAGAACTGATGCGGTCCAATACCAAGCAGAGCTTGAGTGTTGTACTGACGCTCGAACAGGCATGCCCCGCGGAATACCACGGGGCGCAATGTGCGTTCAAAGATTCGATGACTCAC
+
B@BABCCCFFFFGGGGGGGGGGGHGHHHHHHHHHGHGHHHHHHGFGEGHEHFHHHHHHH<HHHGG999FHHHHHGHHH;HG<HHGGGEEEH,HGGHGGGHGGG;GGGGG:GGHHHHHHHG:GGGGFGHHGHHHHG8GFGH<HH;;GG7GFHGGGGGGGHHHGGHHGHGGFGGHGGHHGHHGGGGGGGHHHGHHHHGGHHFHHFHHHHFHFFFBE;GHHFFGGGFGGDGFHHHHHEFHCGCGGECFHGHGFFGEGGFEECEEFFHGGGGHGGGGGBGFCGFFFFFFDA3A>A
[truncated: 12,087,523 more chars]
