# Supplementary material for: Ectomycorrhizal fungal communities associated with Larix gemelinii Rupr. in the Great Khingan Mountains, China
Source: PeerJ. 2021 Apr 15;9:e11230. doi: 10.7717/peerj.11230 (PMC8053382; doi:10.7717/peerj.11230)
Supplement: Supplemental Information 16 [file peerj-09-11230-s016.zip › HGL/K49.fastq]

@M02197:105:000000000-AN6RF:1:1101:19066:2022 1:N:0:1
GCACTGGCATATTCCTCCGCTTATTGATATGCTTAAGTTCAGCGGGTATCCCTACCTGATCCGAGGTCAACCTAATATAAGTTTGAGTTGCTGGCAAGCATCCACCGTGGTTCCCAAGCGAGGAGTATTACTACGCTGAGAGCACCGCTGGCGCCGCCACTGATTTTAAGGGCCGCAGCAAACCGCGGACCCCAAGACCCCTTGCGGGATTGGTCATAATGACGCTTGAACAGGCATGCCCCCCGGAATACCAGGGGGCGCAATGTGCGTTCAAAGATTCGATGATTCAC
+
BBABBFFBFFFFGGGGGGGGGGGHHHCHGHHGGHHHHHGHGFHGGGGEHHHHEHGFGDFFHFFEGGG:HHGFGFFGHHFGFGHHHHGHGHHGHHGHCCG<HHH<HGGGHGHGHHHH;HGGGGGGGHGHHHHHHHGGGGFHHGEHHHGGGGGGCGGGGGGGHHHHHGHHHHFFGGGGGGGGFGGGGGGBDFGHHHGFFGFGFFGGGFHFFFGFFFFFGHHGFGGHFFHHGFGFFEHGCC?E?EEFD2BGGAHGEE?EE?EB1EHEEEAGEBGFGGGGGFCB@FDD31>1>>
@M02197:105:000000000-AN6RF:1:1101:14723:3002 1:N:0:1
GCACTGGCATATTCCTCCGCTTATTGATATGCTTAAGTTCAGCGGGTAGTCCTACCTGATTTGAGGTCAAATTGTCAGAAGCTGTCTCAAAAGAGACCCTTTAGAAGCTGAACCCCATTTATAAAGCTGCTCTTCACAAATGGCGTAGATAATTATCACACCAAAGCAAGGCAACAAAGGTCCCGCTAATGCATTTCAGGAGAGCCGACTTCTGAGAAGCCCGCATACTCCCACATCCAAGCCTGATCAACAGAAAAAGCTGAAAAGGTTGAGAATTTCATGACACTCAAACAGGCATGCTCCTCGGAACACCAAGGAGCGCAAGGTGCGTTCAAAGATTCGATGATTCAC
+
BCCCCFFCFFFFGGGGGGGGGGGHHHHHHHHHHHHHHHHHGHHGGGGGGHHHHHHHHHGHHHHHGHHHHHHHHHHHHHHHHHHHHHHHHHHHHGHHGGHHHHHHHHHHHHHHHHGGGHHHHHHHHHHHHHHHHHHHHHHHHHHHGGGGGHHHHHHHHHHHHHHHHHHHHHHHHHHHHHHGHHHHGGGGHHHHHHHHHHHHHGHGGHHHHHGGGHHGHGGGGGGHGHGGHGGGGGHHGGHGHHGHHHGHHHHHHHHHGHHHHHHHHHHHHHHHHHGBFGHGHHHFGEHHFHHHHHHGHHHGGGGGGHHGFFBGHHHGGGGGHHHHGGGGHGGGGGGGGGGFFFFFFFAAAAA
@M02197:105:000000000-AN6RF:1:1101:13462:3306 1:N:0:1
GCACTGGCATATTCCTCCGCTTATTGATATGCTTAAGTTCAGCGGGTAGTCCTACCTGATTTGAGGTCAAATTGTCATGTATTGTCTGAATAAACAGACGGTTGGAAGCAGTGCAAACCCATATGATTTAGATGTCCACGGCGTAGATAATTATCACACCAATAGACAGTCCACGCGGGGCACCAGCTAATGCATTTAAGGGGAGCTGACAATCTGTGAAGAAGCCAGCAAAATAAACCCCCATATCCAAGCCATTATCAACAAAAGCTGATAATACTTGAGAATTTAATGACACTCAAACAGGCATGCTCCTCGGAATACCAAGGAGCGCAAGGTGCGTTCAAAGATTCGATGATTCAC
+
>AAABCCAFFFFGGGGGGGGGGGHHHHHHHHHHHHHHHHHHHHGGGGGGHHHHHHHHHHGHHHGGHFHHFFHHFADGHHHHHHHGGHHBFHGHHHHHFHGG1F@FHHHHHHGFBGBFFGGGHHHFGHHHGGHHHEHEGHGGCFDGGGFHHHHHFGHHHHGHEHGGHHHHHFCGHGGGGGGGHHGGGGGGHGHGGGGGFGGGGHHGFFFFFFFFGFFFFFBFFFFFFFFFFHHFFFE/GGGDDB433E/GHHHFE4FHFHHHHHHHGF@D4@4HFFGGFGFFHGGBHHHHHHHFFGHFFGFHHHGHHHHFECCFHHHGHHHHFHFEEEGGHHGHCGGGHGGFGGGGGGGFFFFFFFBBAAB
@M02197:105:000000000-AN6RF:1:1101:10766:4155 1:N:0:1
GCACTGGCATATTCCTCCGCTTATTGATATGCTTAAGTTCAGCGGGTAGTCCTACCTGATTTGAGGTCAAATTGTCAGAAGCTGTCTCAAAAGAGACCCTTTAGAAGCTGAACCCCATTTATAAAGCTGCTCTTCACAAATGGCGTAGATAATTATCACACCAAAGCAAGGCAACAAAGGTCCCGCTAATGCATTTCAGGAGAGCCGACTTCTGAGAAGCCCGCATACTCCCACATCCAAGCCTGATCAACAGAAAAAGCTGAAAAGGTTGAGAATTTCATGACACTCAAACAGGCATGCTCCTCGGAATACCAAGGAGCGCAAGGTGCGTTCAAAGATTCGATGATTCAC
+
ABCCCFFBFFFFGGGGGGGGGGGHHHHHHHHHHHHHGHHHHHHGGGGGGHHHHGHGHHHHHHHHGHHHHHHHHGHHHHHHGHHGHHHHHHHHHGHHHGHHHHHHHHHGHHHHHHGGFHHHHHHGHHHHHGGHHHHHGHHHHHHHGGGGGHHHHHHHHHHHHGHHHHHHGHHHHGHHHHHGHGHHGGGGHHHHHHHHHHHHHGHGHHGHHHGHGHGHHGGGGGGHGFFGGGFFFHHHGGHHHFFFHHHHHFHHHHHHHHHHGHHHGHHHHHHHHHHGBHGHHHHHHGHEHHHHHFHGHHFEFGEGGHBGGHFHHGFGGEGGHHCHGGGGGGFGBGGGGGCFFFFFFFAAA>A
@M02197:105:000000000-AN6RF:1:1101:8164:4042 1:N:0:1
GCACTGGCATATTCCTCCGCTTATTGATATGCTTAAGTTCAGCGGGTAGTCCTACCTGATTTGAGGTCAAATTGTCAGAAGCTGTCTCAAAAGAGACCCTTTAGAAGCTGAACCCCATTTATAAAGCTGCTCTTCACAAATGTCGTAGATAATTATCACACCAAAGCAAGGCAACAAAGGTCCCGCTAATGCATTTCAGGAGAGCCGACTTCTGAGAAGCCCGCATACTCCCACATCCAAGCCTGACCAACAGAAAAAGCTGAAAAGGTTGAGAATTTCATGATACTCAAACAGGCATGCTCCTCGGAATACCAAGGAGCGCAAGGTGCGTTCAAAGATTCGATGACTCAC
+
?BBBB4CAFFFFFGGGGGGGCGGHHHHHFFFGHHHF5FDEGHFECGGGGGHHHHHHHEHFHHFGEHHHHEFHHHHHGGHHFFHHHGHHHFGHFFFHHGHHHEHHHHHHHGFHHHGGFHHHHHHHHFFHHHHHGHHGHFHFHGFGHEFGGGFHBHHHHHHHHGHHGFHGHHGHCHHHEHHHHGGHGHHFFHHHHHHEGHFGCEC@C:DDGGDGFGDGFFFFGGHGHHGGGFFGGGGB?CHGFFGDHFAFFBHGCG1GG1DFB2GEEGAFGGHHGGF@BDHGBEHGGEBFAGHHGECDDGBBA/EAGB22FAF1AG1C?EA0111FA0001GEGDFGGECA1C@311DAA1AA
@M02197:105:000000000-AN6RF:1:1101:21066:4359 1:N:0:1
GCACTGGCATATTCCTCCGCTTATTGATATGCTTAAGTTCAGCGGGTAGTCCTACCTGATTTGAGGTCAAATTGTCAGAAGCTGTCTCAAAAGAGACCCTTTAGAAGCTGAACCCCATTTATAAAGCTGCTCTTCACAAATGGCGTAGATAATTATCACACCAAAGCAAGGCAACAAAGGCCCCGCTAATGCATTTCAGGAGAGCCGACTTCTGAGAAGCCCGCATACTCCCACATCCAAGCCTGATCAACAGAAAAAGCTGAAAAGGTTGAGAATTTCATGACACTCAAACAGGCATGCTCCTCGGAATACCAAGGAGCGCAGGGTGCGTTCAAAGATTCGATGATTCAC
+
CDDDDFFDFFFFGGGGGGGGGGGHHHHHHHHHHHGHHHHHHHHGGGGGGHHHHHHHHHHHHHHFGHHHHHHHHHHHHHHHHHHHHHHHHHHHHGHHHGHHHHHHHHHHHHHGHHGGGHHHHHHHHHHHHHHHHHHHHHHHHHGHGGGGGHHHHHHHHHHHHGHHHHHHHGGHHHHHHHHHHHGGGHHGHHHHHHHHHHHHHGHGHHGHGGGGHGHHHGGGGGHHHGGGHGHHHHHHGGHHHHHHHGHHHHHHHHHHHGHHEHHHHHHHHHHGHHGD5HHHHHHFHGHHHHHHHHGHHHHGCGGGHHHHHHHHFHHGGGGGHGF2GGGGHGGGGGGGGGGFFFFFFFCBABA
@M02197:105:000000000-AN6RF:1:1101:9199:4499 1:N:0:1
GCACTGGCATATTCCTCCGCTTATTGATATGCTTAAGTTCAGCGGGTATCCCTACCTGATCCGAGGTCAAACTTAGAAAGTTGGGGGTTGCTGGCAAGCACGCACCGAGACCCTGTAGCGAGGAGTATTACTACGCTTAGAGCACGATGGCACCGCCACTGATTTTAAGACCGATCAGAACTGATGCGGTCCAATACCAAGCAGAGCTTGAGTGTTGTACTGACGCTCGAACAGGCATGCCCCGCGGAATACCACGGGGCGCAATGTGCGTTCAAAGATTCGATGATTCAC
+
AABBBFFBFFFFGGGGGGGGFGGHHHGHHHFHHHHHHHGHFHHFGGGGHHHHHHHHHHHGHGHGGGG:HHGHHHGHHH;HFGFHGG8GGGGHHHGHHGH<GGGGFGCDFCGG9HHHHF;G8G898CCH9HH;HHGGGGGHH;HGHGG:GGHHHGGFFGFHHFHHHHHHHGGGHHHGHHHGGHGGGGGHHGEGFHGFGHGHHFGHFHFGFHHF9GFGFFFGGFFFFFEGGHHHGHHHFEE/CGEEFHHHHHGGGGGEEE22F5GFEEEFCGCGGGGGA4FCBFFFFFABBBB
@M02197:105:000000000-AN6RF:1:1101:20758:4601 1:N:0:1
GCACTGGCATATTCCTCCGCTTATTGATATGCTTAAGTTCAGCGGGTAGTCCTACCTGATTTGAGTCAAATTGTCAGAAGCTGTCTCAAAAGAGACCCTTTAGAAGCTGAACCCCATTTATAAAGCTGCTCTTCACAAATGGCGTAGATAATTATCACACCAAAGCAAGGCAACAAAGGTCCCGCTAATGCATTTTAGGAGAGCCGACTTCTGAGAAGCCCGCATACTCCCACATCCAAGCCTGATCAACAGAAAAAGCTGAAAAGGTTGAGAATTTCATGACACTCAAACAGGCATGCTCCTCGGAATACCAAGGAGCGCAAGGTGCGTTCAAAGATTCGATGATTCAC
+
ABBBCFFCFFFFGGGGGGGGGGGHGHHHGHHHHHHHGHHHHHHGGGGGGHHHHHHHHHHHHHHFGHHHHGHHHHHHHHHHGHHHHHHHHFHFGHHHGHHHHHHGHHHHHDGHGGGEHHHHHHHGHHHHHHHHHHHHHGFHHGHGGGGGHHHHHHHHHHHHHHHHHHHHHGHHGHGHHHHFHHHHHHHHHHHHHHHHHHHGHGGHHHHEHGHHHHGHGGGGGGHGHGFGGGGFFHGGGGHHHHHHFHGHHHGHHHGHHGHHHHGHGHHGHHHHHHHEDBFFHHFFGFHHHHHGEGBFHEGEGGGFFHHHFHHGHHGGGGGHHHHGGFGCGGGFGFGGGGFFFFFFFBAA>A
@M02197:105:000000000-AN6RF:1:1101:7728:4401 1:N:0:1
GCACTGGCATATTCCTCCGCTTATTGATATGCTTAAGTTCAGCGGGTAGTCCTACCTGATTTGAGGTCAAATTGTCAGAAGCTGTCTCAAAAGAGACCCTTTAGAAGCTGAACCCCATTTATAAAGCTGCTCTTCACAAATGGCGTAGATAATTATCACACCAAAGCAAGGCAACAAAGGTCCCGCTAATGCATTTCAGGAGAGCCGACTTCTGAGAAGCCCGCATACTCCCACATCCAAGCCTGATCAACAGAAAAAGCTGAAAAGGTTGAGAATTTCATGACACTCAAACAGGCATGCTCCTCGGAATACCAAGGAGCGCAAGGTGCGTTCAAAGATTCGATGATTCAC
+
AAAAAFFCFFFFGGGGGGGGGGGHHHHHHHHGHHHHHGHHHHHGFGGGGHHHHHHGHHHHHHHFGHGHHHHHHHHHHHHHHHFHGGGHHHHFHGGHHFHHHHHFHHHHGHHGHGGGGH9HHGHHHGHHHHGHHHHHHHGHHHHGGFGGHHHHHHHHHHHHHGHHHHHGGHGHHHHHHHHFGHFFGGGGHHHHHGHHHHHHHGHDHH7GGGGGGFHHHGGFFEGGGEDFEFGHGGHFEEFGF1EBB2BBHGHHHHGBFGBFHFFHHHHG2HBHFGB1@2DBDF1BBCFFF1FHFCFHHEGCEAGEF2DFG11FFGFAAE00CGHG?EAEHGFFFFGEAB11133133A1?AA
@M02197:105:000000000-AN6RF:1:1101:13448:4855 1:N:0:1
GCACTGGCATATTCCTCCGCTTATTGATATGCTTAAGTTCAGCGGGTATCCCTACCTGATCCGAGGTCAAACTTAGAAAGTTGGGGGTTGCTGGCAAGCACGCATCGAGGACCCTGTAGCGAGGAGTATTACTACGCTTAGAGCACGATGGCACCGCCACTGATTTTAAGACCGATCAGAACTGATGCGGTCCAATACCAAGCAGAGCTTGAGTGTTGTACTGACGCTCGAACAGGCATGCCCCGCGGAATACCACGGGGCGCAATGTGCGTTCAAAGATTCGATGACTCAC
+
>ABCCFFDFFFFGGGGGGGGGGGGHHHHHHHHHHHHHHHHHHHGGGGGHHHHHHHH:HHHHHHGGGG9HH9HHHHHHH;HHHHHGGGGGGH9HHGHHGHHHGGGGGGHGGGHHG:HHHHHG:GGGGGHHHHHH<HGGGGGHHHHHHGGHGGHGHGGHHHGHHHHHHHHHHGHGHHHGHHHHHGGGHGGHHHHHHHHHGHHGHHHHHHHFHHHFFGFHHHHGGHHGGHHFHHHHHHHHHGGGGGGGHHHHHFHGGGGGGGFGHGHFGFGGHGGGGGGGGGGFFFFFFFCCBAB
@M02197:105:000000000-AN6RF:1:1101:22356:5029 1:N:0:1
GCACTGGCATATTCCTCCGCTTATTGATATGCTTAAGTTCAGCGGGTAGTCCTACCTGATTTGAGGTCAAATTGTCAGAAGCTGTCTCAAAAGAGACCCTTTAGAAGCTGAACCCCATTTATAAAGCTGCTCTTCACAAATGGCGTAGATAATTATCACACCAAAGCAAGGCAACAAAGGTCCCGCTAATGCATTTCAGGAGAGCCGACTTCTGAGAAGCCCGCATACTCCCACATTCAAGCCTGATCAACAGAAAAAGCTGAAAAGGTTGAGAATTTCATGACACTCAAACAGGCATGCTCCTCGGAATACCAAGGAGCGCAAGGTGCGTTCAAAGATTCGATGATTCAC
+
BCCCCFFCFFFFGGGGGGGGGGGHHHHHHHHHHHHHHHHHHHHGGGGGGHHHHHHHHHHHHHHHGHHHGHHHHHHHHHHHHHHHHHHHHHHHHGHHHGHHHHHHHHHHHHHHHHGGGHHHHHHHHHHHHHHHHHHHHHHFHHHHGGGGGHHHHHHHHHHHHHHHHHHHHHHHHHHHHHGHHHHHGHHHGHHHHHHHHHHHFGHGHHHHGGHHHHHHHGGGGGHHHHGGHGHHHHHHFGHHHGHHHGFHHHHHHHHHHHHGHHHHHHHHHHHHHHHHHHHHHHHHFGHGHGBHHHHHHGHGGGGGHHHFGHHHCHHGGGGGHHHHGGGGHGFGGGGFGGGFFFFFFFBBBBB
@M02197:105:000000000-AN6RF:1:1101:14016:5140 1:N:0:1
GCACTGGCATATTCCCCCGCTTATTGATATGCCTAAGTTCAGCGGGTAGTCCTACCTGATTTGAGGTCAAATTGTCATGTATTGTCTGAATAAACAGACAGTTGGAAGCAGTGCAAACCCATATGATTGTAGATGTCCACGGCGTAGATAATTATCACACCAATAGACAGTCCACGCGGGGCACCGGCTAATGCATTTAAGGGGAGCTGACAATCTGTGAAGAAGCCAGCAAAATAAACCCCCATATCCAAGCCATTATCAGCAAAAGCTGATAATAGTTGAGAATTTAATGACACTCAAACAGGCATGCTCCTCGGAATACCAAGGAGCGCAAGGTGCGTTCAAAGATTCGATGATTCAC
+
BCCCCFFCFFFFGGG4FEGGGGGHHGHHHHFGHHHHHHHHHFHGGGGGGHHHHHHHHHHHHHHHGHHHHHHHHHHHHHGHHHHHHHHHHHHHHHHHHHHGHHHHHGHHHHHHHHHHHHGGGHHHHHG:HHGHEHHH;HHHGGGGGFGGHHHHHHHHHHHHGHHHHHHHHHHHHHHGGGHGCFGGGGGGGFFGGGGGGGFHGGGFHFFFHGFGFFFHGFHHFFFGFFFFFFHHHGFFE/CGGEHHFHHECHHHGHHHBHEHHHHHGHGHHGHFFHHHHHFHHHGHHDGHHHFHGBDF5GHGGGFHHGHHGDGFGGHHHHHHHHGHGGGEEEG5HHGECGGGGGFGFGGGFFFFFFFFBAA>3
@M02197:105:000000000-AN6RF:1:1101:10911:5742 1:N:0:1
GCACTGGCATATTCCTCCGCTTATTGATATGCTTAAGTTCAGCGGGCAGTCCTACCTGATTTGAGGTCAAATTGTCAGAAGCTGTCTCAAAAGAGACCCTTTAGAAGCTGAACCCCATTTATAAAGCTGCTCTTCACAAATGGCGTAGATAATTATCACACCAAAGCAAGGCAACAAAGGTCCCGCTAATGCATTTCAGGAGAGCCGACTTCTGAGAAGCCCGCATACTCCCACATCCAAGCCTGATCAACAGAAAAAGCTGAAAAGGTTGAGAATTTCATGACACTCGAACAGGCATGCTCCTCGGAATACCAAGGAGCGCAAGGTGCGTTCAAAGATTCGATGATTCAC
+
ABAAAFFBFFBFGGGCGGCGGGGHHHGGFFHHHHHHHFHHHGHGGGGGGHHGHHHHHHHHHHHHGHHHHGHHHHHHHHHHFHHHFHFHHHHGHGHHHGGHHHHHHHGFHHGHHHGCGHHHHHHHHGHHHHHGHHHHHHGHHGHHFFGGGHHGHGHHHHHHHGHHHHHGGHGHHHHHHHHGGHHHGGGGGHHGGHHHHHHHHGHGHHHGGGGGHGFHGGGGFGGGGGGGGGGGFFHHGGHFEB34FEHHGHGHGHHGBBHHHFFHHHHGFBGHHHGG5BGHHFHHFHEGGDGGHHGHHFCE0GGGFG5HHHFHHHFGGGGGHHFHGGCGGFGGGGGG2FB4BFFFFFBBBA?
@M02197:105:000000000-AN6RF:1:1101:19124:6008 1:N:0:1
GCACTGGCATATTCCTCCGCTTATTGATATGCTTAAGTTCAGCGGGTAGTCCTACCTGATTTGAGGTCAAATTGTCAGAAGCTGTCTCAAAAGAGACCCTTTAGAAGCTGAACCCCATTTATAAAGCTGCTCTTCACAAATGGCGTAGATAATTATCACACCAAAGCAAGGCAACAAAGGTCCCGCTAATGCATTTCAGGAGAGCCGACTTCTGAGAAGCCCGCATACTCCCACATCCAAGCCTGATCAACAGAAAAAGCTGAAAAGGTTGAGAATTTCATGACACTCAAACAGGCATGCTCCTCGGAATACCAAGGAGCGCAAGGTGCGTTCAAAGATTCGATGATTCAC
+
CCCCCFFCFFFFGGGGGGGGGGGHHHGHHHHHHHGHHHHHHHHGGGGGGHHHHHHHHHFHHHHFGHHHHHHHHHHHHHHHHHHHHHHHHHGGGGHHGGHHHHHHHHHHHHHGHHGGGHHHHHHHHHGHHGHHHHHGHHHHHHHHGGGGGHGHHHHHHHHHHGHHHGHHHHHHHHHHHHHHHHHHGGGHGHHHGHHHHHHHHGGGHHHHHGGHGHHHHGGGGGHHGGGGHGHHHHHHGGGHHHHHHHHGHHHHHHGHHHHHGHHHHHHFHHGHFHFFHGHGBGHGGGHHHHHHHHHHHHHGGCGGHHGHHGFHHHHGGGGGHHHGGGGGHGGGGGGGGGGFFFFFFFAAAAB
@M02197:105:000000000-AN6RF:1:1101:9905:6131 1:N:0:1
GCACTGGCATATTCCTCCGCTTATTGATATGCCTAAGTTCAGCGGGTAGTCCTACCTGATTTGAGGTTAAATTGTCAGAAGCTGTCTCAAAAGAGACCCTTTAGAAGCTGGACCCCATTTATAAAGCTGCTCTTCATAAATGGCGTAGATAATTATCACACCAAAGCAAGGCAACAAAGGTCCCGCTAATGCATTTCAGGAGAGCCGACTTCTGAGAAGCCCGCATACTCCCGCATCCAAGCCTGATCAACAGAAAAAGCTGAAAAGGTTGAGAATTTCATGACACTCAAACAGGCATGCTCCTCGGAATACCAAGGAGCGCAAGGTGCGTTCAAAGATTCGATGATTCAC
+
CCCCCFFCFFFFGGGGGGGGGGGHHHHHHHCGHHHGHHHHGGHGGGGGGHHHHHHHHHGHGHHHGEHHFGHHHHHHHHHGHHHHHHHHHHGHHGEHHGHHHHHHHHGHHHHHHGGEFHHHHHGHHHGHHHHHHHHHHHHHHHHHGGGGGHHHHHHHHGGHHGHHHHHHHHGHHHHHHHHHHHHHGGHGGHGHHHHHHHHHHEHGHHHHFHHGGHHHHGGGGGGGGGGGGGGGGGFHGGGHHHGGFHGHHHHHHFGFHHHHHHGHHHHFFHHFFHHHHGHHHHHGFFFHGHHHHGEHHGEGCECGGFHHHCHFCHGGGGGGHGHHGGGGGBGGGGGGGGFFFD5FFFBAAAA
@M02197:105:000000000-AN6RF:1:1101:7541:6200 1:N:0:1
GCACTGGCATATTCCTCCGCTTATTGATATGCTTAAGTTCAGCGGGTAGTCCTACCTGATTTGAGGTCAAATTGTCATGTATTGTCTGAATAAACAGACGGTTGGAAGCAGTGCAAACCCATATGATTGTAGATGTCCACGGCGTAGATAATTATCACACCAATAGACAGTCCACGCGGGGCACCAGCTAATGCATTTAAGGGGAGCTGACAATCTGTGAAGAAGCCAGCAAAATAAACCCCCATATCCAAGCCATTATCAACAAAAGCTGATAATAGTTGAGAATTTAATGACACTCAAACAGGCATGCTCCTCGGAATACCAAGGAGCGCAAGGTGCGTTCAAAGATTCGATGATTCAC
+
CCCCCFFCFFFFGGGGGGGGGGGHHHHHGGHHHHHHHHHHHHHGGGGGGHHHHHHHHHHHHHHHGHHHHHHHHHHHGHHHHHHHHHHHHHHHHHHHHHHGGGGGGHHHHGHHHHGHGHGGGHHHHHHHHGHHHHHHHHHHGGGGGGGGHHHHHHHHHHHHGHHHHHHHHHHHHHHGGGGGGGGGHHGGGEFGGHHGGGHGGGGGGHFFFFFHHHHFHGFGFFFHGHFGHGHHHFFF><FFFHFGFDBFEHHGHHHBHHHHHHHHHGHGHHHHHHHHHHFHHHHHFHFHHHGGGF5CFHHHHHHHHGHGHGGGGGHGHFFFFHHHCGGGCGHHHHGGGGHGFGGGGGEGGFFFFFFFBAA>A
@M02197:105:000000000-AN6RF:1:1101:20630:6146 1:N:0:1
GCACTGGCATATTCCTCCGCTTATTGATATGCTTAAGTTCAGCGGGTAGTCCTACCTGATTTGAGGTCAAATTGTCAGAAGCTGTCTCAAAAGAGACCCTTTAGAAGCTGAACCCCATTTATAAAGCTGCTCTTCACAAATGGCGTAGATAATTATCACACCAAAGCAAGGCAACAAAGGTCCCGCTAATGCATTTCAGGAGAGCCGACTTCTGAGAAGCCCGCATACTCCCACATCCAAGCCTGATCAACAGAAAAAGCTGAAAAGGTTGAGAATTTCATGACACTCAAACAGGCATGCTCCTCGGAATACCAAGGAGCGCAAGGTGCGTTCAAAGATTCGATGATTCAC
+
ABCCCFFCFFFFGGGGGGGGGGGHHHHHHHHHHHHHHHHHHHHGGGGGGHHHHHHHHHHHHHHHGHHHHHHHHHHHHHHHHGHHHHHHHGHFHGHHHGHHHHHHHHHHHHHHHHGGGHHHHHHHHHHHHHHHHHHHHHHHHHHHGGGGGHHHHHHHHHHHGGHHGHHHHHGHHHHHHHHHHGHGFHHGHHHHHHHHHHHHHGHGHHGHHHGHGHHHHGGGGGHGHHGGHGHHHGHHGGGHGGHHHHHHHHGHHHHHHHHHHHHHGHHGHHHHHHHGGFHHHHHHHFEHHHHGHHHHHHHGGGGGGHHHHGHHHHHGGGGGHHGHGGGGHGFGGGGGGGFFFFFFFFBBBBB
@M02197:105:000000000-AN6RF:1:1101:13379:5986 1:N:0:1
GCACTGGCATATTCCTCCGCTTATTGATATGCTTAAGTTCAGCGGGTAGTCCTACCTGATTTGAGGTCAAATTGTCAGAAGCTGTCTCAAAAGAGACCCTTTAGAAGCTGAACCCCATTTATAAAGCTGCTCTTCACAAATGGCGTAGATAATTATCACACCAAAGCAAGGCAACAAAGGTCCCGCTAATGCATTTCAGGAGAGCCGACTTCTGAGAAGCCCGCATACTCCCACATCCAAGCCTGATCAACAGAAAAAGCTGAAAAGGTTGAGAATTTCATGACACTCAAACAGGCATGCTCCTCGGAATACCAAGGAGCGCAAGGTGCGTTCAAAGATTCGATGACTCAC
+
BBCCBFFCFFFFGGGGGGGGGGGHHHHHHHGHHHHHHHHHHHHGGGFGGHHHHGHHHHHHHHHHGHHHHHHHHHHHFHHHHHHHHHHHHHBHHGHHHGGHGHGHHHFHHHHHHHGGGHHHHHHGGHHHHHHHHHGHHHGHHHFHGGGGGHHHHHHHHGHHHHHHHHHHHHGHHHHHHHHGHHHHHGGHGHHHHHHHHHHHHGHGHHHHGGGGGGHGHGGGGGHGHHGGGGHGFGGFFCHHHFHFGEHHHHGHHHEHHHHHHHGHHHHHHHHFGGD55BFDBHFGBGHHHHHHFHGHHHGGGECGFHHGFHDHGHHGGGGFFHFGGGGGHGGGGGGGGGGFFDFFBFAAA3A
@M02197:105:000000000-AN6RF:1:1101:6056:6227 1:N:0:1
GCACTGGCATATTCCTCCGCTTATTTATATGCTTAAGTTCAGCGGGTAGTCCTACCTGATTTTCTGTCAAATTGTCATCAGCTGTCTCAAAAGAGACCCTTTAGAAGCTGAACCCCATTTATAAATCTGCTCTTCACAAATGGCGTAGATAATTATCACACCAAAGCAAGGCAACAAAGGTCCCGCTAATGCATTTCAGGAGAGCCGACTTCTGAGAAGCCCGCATACTCCCACATCCAAGCCTGATCAACAGAAAAAGCTGAAAAGGTTGAGAATTTCATGAGAATAAAACAGGCATGCTCCTCGGAATTCCAAGGAGTGAAAGGTGCGTTCAAAGATTCGATGATTCAC
+
ABBBBFFABFFBGFGGCGCGGCAFG5BGHGFGFGHHHGHFHGHGGGEFCGFFGHGFHHFGHHGHHHHGHFBGHHHHHHHFFHGHHHHHHHGFGGHFHGHGHHHBGFHEGHFHGGFGDFHHEHHH:8HGHHHGHHHHHHHHHGFH7BCGEFHHHHHHHGHHHGHHG8GFHHGHHHG7HHFBFFFGCDGFDGHHGHHHHHHHHGGG<CGGGGGEGHHHGBFEFEGGFDDGHFGGGFF1/EF0>B1@D2GFBB21BB11FFFHFHF@B00022@B1D2BGF1222D22120D1BF111F1G//CE/FGD111111AB1CA223BFFB00001BF3F33DE11FC3@DD@1>1>1
@M02197:105:000000000-AN6RF:1:1101:6660:6233 1:N:0:1
GCACTGGCATATTCCTCCGCTTATTGATATGCTTAAGTTCAGCGGGTATCCCTACCTGATCCGAGGTCAAACTTAGAAAGTTGGGGGTTGCTGGCAAGCACGCACCGAGACCCTGTAGCGAGGAGTATTACTACGCTTAGAGCACGATGGCACCGCCACTGATTTTAAGACCGATCAGAACTGATGCGGTCCAATACCAAGCAGAGCTTGAGTGTTGTACTGACGCTCGAACAGGCATGCCCCGCGGAATACCACGGGGCGCAATGTGCGTTCAAAGATTCGATGATTCAC
+
?AABBFFBFFFFGGGGGGGGGGGHHHGHHHHHHHGHHGHHGHHGGGEEHFHHHHHH:HG:FFGGGGGHHHHHH:DGFDHHH<HGEG;E9GG:GHGHHGH:HGG;GGGGGGGGHGGFDFHGFGGCGHHHHGHF<HGGGGGHFHH;HGGEGGG<HGGGGGHHHGHHHHHHGGGGGHFHHHGGGGGGEFFHGHHHGFHHGHFHGGHHHFFFFGHFFGHHHGHFFFFGGHHFGHFFHHGHHGGGEEE1GHGAFFGGGFE?EGEGCHGHEEAGHGGCGCGGGGFFFFBFFFBAA3A
@M02197:105:000000000-AN6RF:1:1101:16733:6198 1:N:0:1
GCACTGGCATATTCCTCCGCTTATTGATATGCTTAAGTTCAGCGGGTAGTCCTACCTGATTTGAGGTCAAATTGTCAGAAGCTGTCTCAAAAGAGACCCTTTAGAAGCTGAACCCCATTTATAAAGCTGCTCTTCACAAATGGCGTAGATAATTATCGCACCAAAGCAAGGCAACAAAGGTCCCGCTAATGCATTTCAGGAGAGCCGACTTCTGAGAAGCCCGCATACTCCCACATCCAAGCCTGATCAACAGAAAAAGCTGAAAAGGTTGAGAATTTCATGACACTCAAACAGGCATGCTCCTCGGAATACCAAGGAGCGCAAGGTGCGTTCAAAGATTCGATGATTCAC
+
ACABCFFAFFFFGGGGGGGGGGGHHHHHHHHHHHGHHHHHGHHGGGGGGHHHHHHHHGHHHHHHGHGHHHHHHHHHHHHHHHHHHHHHHHHHHGHGHGHHHHHHHGHHHHHHHHGGGHHHHHGHHHHHHHHHHHHHHHHHHHHHGGGGGHGHHHHHHGGGGHHHGHHHHHGHHHHHHHHHHHHHGGGGGHHHHHHHHHGHGGHGHHHHHGGHGHHGHGGGGGGHHGGGHGHHHHHFGGFHHHHFFHFGHHGHHHGHEGGHHHGHHHHGHGHHFHHGHHHFEHGFDFHHGF3HFHGGHGGGFE2EFHGHHHHHHHHGGGFCGHHHFGGGHGFGGGGGEFGCBFBFFFCBBAB
@M02197:105:000000000-AN6RF:1:1101:21162:6438 1:N:0:1
GCACTGGCATATTCCTCCGCTTATTGATATGCTTAAGTTCAGCGGGTAGTCCTACCTGATTTGAGGTCAAATTGTCAGAAGCTGTCTCAAAAGAGACCCTTTAGAAGCTGAACCCCATTTATAAAGCTGCTCTTCACAAATGGCGTAGATAATTATCACACCAAAGCAAGGCAACAAAGGTCCCGCTAATGCATTTCAGGAGAGCCGACTTCCGAGAAGCCCGCATACTCCCACATCCAAGCCTGATCAACAGAAAAAGCTGAAAAGGTTGAGAATTTCATGACACTCAAACAGGCATGCTCCTCGGAATACCAAGGAGCGCAAGGTGCGTTCAAAGATTCGATGATTCAC
+
DDDDDFFCFFFFGGGGGGGGGGGHHHHHHHHHHHHHHHHHHHHGGGGGGHHHHHHHHHHHHHHHGHHHHGHHHHHHHHHHHHHHHHHHHHGGHGHHHGHHHHHHHHHHHHHHHHGGGHHHHHHHHHHHHHHHHHHHHHHHHHHGGGGGGHHHHHHHHHHHHHHHHHHHHHHHHHHHHHHHHHHHGHHHGHHHHHHHHHHHHGHGHHHHGGGGGHHHHGGGGGHHGHGGHGHHFHHHGGHHHHFHHHHHHHHGGHHHHHHHHHHHHHHHHHHHHHHHFGHHHHHHHGHHHHGHFHHHHGGGCGGFHHHHHFHHHHHEGGGGHCHHGGGGHGGGGGGGGGGFFFFFFFBBAAA
@M02197:105:000000000-AN6RF:1:1101:22929:6838 1:N:0:1
GCACTGGCATATTCCTCCGCTTATTGATATGCTTAAGTTCAGCGGGTAGTCCTACCTGATTTGAGGTCAAATTGTCAGAAGCTGTCTCAAAAGAGACCCTTTAGAAGCTGAACCCCATTTATAAAGCTGCTCTTCACAAATGGCGTAGATAATTATCACACCAAAGCAAGGCAACAAAGGTCCCGCTAATGCATTTCAGGAGAGCCGACTTCTGAGAAGCCCGCATACTCCCACATCCAAGCCTGATCAACAGAAAAAGCTGAAAAGGTTGAGAATTTCATGACACTCAAACAGGCATGCTCCTCGGAATACCAAGGAGCGCAAGGTGCGTTCAAAGATTCGATGATTCAC
+
BCCCDFFCFFFFGGGGGGGGGGGHHHHHHHHHHGHHHHHHHHHGGGGGGHHHHHHHHHHHHHGHGHHHGHFHHHHHHHHHHHHHHHHHHHHHHGHHHGGHHHHHHHHHHHHGHHGGGHHHHHHHHHHHHHHGHHGHHHHHHHHHGGGGGHHHHHHHHHHHHGHHHHHHHGGHHHHHHHHGHHHHHHHGHHHHHHHHHHHHHGGGHHGGGHGHGGHHHGGGGGHGHGEGHGGHGHHGGGEHHHHEHGHHGHHHHHHHHHHHHHHGHHHHHHFFFGHEHFFHHHGB5GHHHHFHHHHGHHHDECGGHHHFGHFHHHFEECF?HHHHGGGGHGCGGGGFGGGFFFFFFFBBBBB
@M02197:105:000000000-AN6RF:1:1101:20115:6839 1:N:0:1
GCACTGGCATATTCCTCCGCTTATTGATATGCTTAAGTTCAGCGGGTAGTCCTACCTGATTTGAGGTCAAATTGTCAGAAGCTGTCTCAAAAGAGACCCTTTAGAAGCTGAACCCCATTTATAAAGCTGCTCTTCACAAATGGCGTAGATAATTATCACACCAAAGCAAGGCAACAAAGGTCCCGCTAATGCATTTCAGGAGAGCCGACTTCTGAGAAGCCCGCATACTCCCACATCCAAGCCTGATCAACAGAAAAAGCTGAAAAGGTTGAGAATTTCATGACACTCAAACAGGCATGCTCCTCGGAATACCAAGGAGCGCAAGGTGCGTTCAAAGATTCGATGATTCAC
+
BCCCCFFCFFFFGGGGGGGGGGGHHHHHHHHHHHHHHHHHGHHGGGGGGHHHHGHHHHHHHHHHGHHHHFHHHHHHHHHHHHHHHHHHHHHHHGHHHGHHHHHHHHHHHHGHHHGGGHHHHHHHHHHHHHHHHHHHHHHHHHHHGGGGGHHGHHHHHHHHHHHHHHHHHHHHHHHHHGHHHHHGHHGHHHHHHHHHHHHHHGHGHHHHGHGHHHHHHGGGGGGHHHGGGGHHHGGEGGHHHEHGHHHHHHGHHHHHHHHHGHHHHHHHHHHHHFGBGBHHHHHHHGGHGHHHGHHHHHHGGGGGHGHHHHHHHHHDGGGGHCHHGG?GGGGGGGGGGGGFFFFFFFB@CBB
@M02197:105:000000000-AN6RF:1:1101:19399:6849 1:N:0:1
GCACTGGCATATTCCTCCGCTTATTGATATGCTTAAGTTCAGCGGGTAGTCCTACCTGATTTGAGGTCAAATTGTCAGAAGCTGTCTCAAAAGAGACCCTTTAGAAGCTGAACCCCATTTATAAAGCTGCTCTTCACAAATGGCGTAGATAATTATCACACCAAAGCAAGGCAACAAAGGTCCCGCTAATGCATTTCAGGAGAGCCGACTTCTGAGAAGCCCGCATACTCCCACATCCAAGCCTGATCAACAGAAAAAGCTGAAAAGGTTGAGAATTTCATGACACTCAAACAGGCATGCTCCTCGGAATACCAAGGAGCGCAAGGTGCGTTCAAAGATTCGATGATTCAC
+
BBBBBFFBFFFFGGGGGGGGGGGHHHHHGHHHHHHHHHHHHHHGGGGGGHGHHHHHHHHHHHHHGHHHHHHHHHHHHHHHGHHHHGHHHHHHGGHHHGHHHHHHHHHHHHHHHHGGG:HHHHGHHGHHHHHHHHHHHHGHHHHHGGGGGHHHHHHHHHHHHGHHHHHHHHHGHHHHHHHHHHHHHHGHHHHHHHHHHHHHHGGGHHGGGGGGGGGGHGFFGGGGHGGGGGGHGGGGGGGHFF3GHFHHHHHFHHHGHHGHHHHHHHHGHHHHEHFDF5HHHHHHHFFHHHHHHHHHGEEGFE2GFHHHHFFFGHFEGFE?FGFHGGFCFGGFGGGGGGGFFFFFFF>3AAA
@M02197:105:000000000-AN6RF:1:1101:19827:7033 1:N:0:1
GCACTGGCATATTCCTCCGCTTATTATATGCCTAAGTTCAGCGGGTAGTCCTACCTGATTTGAGGTCAAATTGTCAGAAGCTGTCTCAAAAGAGACCCTTTAGAAGCTGAACCCCATTTATAAAGCTGCTCTTCACAAATGGCGTAGATAATTATCACACCAAAGCAAGGCAACAAAGGTCCCGCTAATGCATTTCAGGAGAGCCGACTTCTGAGAAGCCCGCATACTCCCACATCCAAGCCTGATCAACAGAAAAAGCTGAAAAGGTTGAGAATTTCATGACACTCAAACAGGCATGCTCCTCGGAATACCAAGGAGCGCAAGGTGCGTTCAAAGATTCGATGATTCAC
+
CCDDCFFCFFFFGGGGGGGGGGGHHHHHHHGHHHHHHHHHHHGGGGGGHHHHHHHHHHHHHHHGGHHHHHHHHHHHHHHHHHHHHHHHHHHHGHHHGHHHHHHHHHHHHHHHHGGGHHHHHHHHHHHHHHHHHHHHHHHHHHHGGGGGHHHHHHHHHHHHGHHHHHHHHGHHHHHHHFHHHHHGGGCGHHHHHHHHHHHHGHGHHHGGGHGGGHGHGGGGGGGHHGGGGHGGGHHGGHHGB@4F4FEFHHHFGDGHFHHHFEHHFG2B5GEHGFGEFGHHHHHHGGHHHHHEGHHFHFGGEEAFFHFGBDGHHHGGGGGHDHGGGGGHGGGGGGDEGGFFFFFFF33A>A
@M02197:105:000000000-AN6RF:1:1101:16106:7871 1:N:0:1
GCACTGGCATATTCCTCCGCTTATTGATATGCTTAAGTTCAGCGGGTAGTCCTACCTGATTTGAGGTCAAATTGTCAGAAGCTGTCTCAAAAGAGACCCTTTAGAAGCTGAACCCCATTTATAAAGCTGCTCTTCACAAATGGCGTAGATAATTATCACACCAAAGCAAGGCAACAAAGGTCCCGCTAATGCATTTCAGGAGAGCCGACTTCTGAGAAGCCCGCATACTCCCACATCCAAGCCTGATCAACAGAGAAAGCTGAAAAGGTTGAGAATTTCATGACACTCAAACAGGCATGCTCCTCGGAATACCAAGGAGCGCAAGGTGCGTTCAAAGATTCGATGATTCAC
+
BCCCCFFCFFFFGGGGGGGGGGGHHHHHHHHHHHGHHHHHHHHGGGFGGHHHHHHHHHHHHHHHGHHHHHHHHGHHHHHHHHHHHHHHHHGHHGHHHGHHHHHHHHHHHHHHHHGGGHHHHHGHHHHHHHHHHHHHHHHGHGHHGGGGGHHHHHHHHHHHHHHHHHGHHHHHHGHHHHHHFGHGGHHHHHHHHHHHHHGHGGHGGHHHHGHGHHHHHGGGGGGHHHFGGGHGGGHHGGHHHFFFGHHHHHHHHHHHHGHHHHHHHHHHHHHGHHFDHEHHFHGGGGHHHHHHHHGHHHHGGGGGGGHHHHHHHHHGDGGGHHFHGGGGHGGGGGGGGGGFFFFFFFBBAAB
@M02197:105:000000000-AN6RF:1:1101:6435:8005 1:N:0:1
GCACTGGCATATTCCTCCGCTTATTGATATGCCTAAGTTCAGCGGGTAATCCTACCTGATTTGAGGTCAAATTGTCAGAAGCTGTCTCAAAAGAGACCCTTTAGAAGCTGAACCCCATTTATAAAGCTGCTCTTCACAAATGGCGTAGATAATTATCACACCAAAGCAAGGCAACAAAGGTCCCGCTAATGCATTTCAGGAGAGCCGACTTCTGAGAAGCCCGCATACTCCCACATCCAAGCCTGATCAACAGAAAAAGCTGAAAAGGTTGAGAATTTCATGACACTCAAACAGGCATGCTCCTCGGAATACCAAGGAGCGCAAGGTGCGTTCAAAGATTCGATGACTCAC
+
BCCCCFFCFFFFGGGGGGGGGGGHHHHHHHHHHHHHHHHHHHHGGGGGHHHHHHHGHHHHHHHHGHHHHHHHHHHHHHHHHHHHFHHHGHHHHGHHHGHHHHHHHHHHHHHHHGGGGHHHHHHGHHGHHHHHHHHHHGHHHHGHGGGGGHHHHHGHHHHHHHHHHHHHHGGHHHHHHHHHHHHHHHHGHHHHHHHHHHHHGGHGGHHHHHHGHHHGHGGGGGHHHHFGHGHHHHGHGGHHHGEFGHHGHGGHHHHHHHHHHGHHHHHFHHHHHGBHHFHHHHHFFGHFFHFHGHHHHHHEEGGGHHHHHHFHHGGAGGGGHHFFGFGGHGGGGGGGGGGFFFFFFFBBBAB
@M02197:105:000000000-AN6RF:1:1101:17298:8177 1:N:0:1
GCACTGGCATATTCCTCCGCTTATTGATATGCTTAAGTTCAGCGGGTAGTCCTACCTGATTTGAGGTCAAATTGTCAGAAGCTGTCTCAAAAGAGACCCTTTAGAAGCTGAACCCCATTTATAAAGCTGCTCTTCACAAATGGCGTAGATAATTATCACACCAAAGCAAGGCAACAAAGGTCCCGCTAATGCATTTCAGGAGAGCCGACTTCTGAGAAGCCCGCATACTCCCACATCCAAGCCTGATCAACAGAAAAAGCTGAAAAGGTTGAGAATTTCATGACACTCAAACAGGCGTGCTCCTCGGAATACCAAGGAGCGCAAGGTGCGTTCAAAGATTCGATGATTCAC
+
AAABBFFCFFFFGGGGGGGGGGGHHHHHHHHHHHHHHFHHFHHGGGGGGHHHHHHHHHHHHHHHGHHHHHHHHHHHGHGHHHHHHHHHHHHHHGHHHGHHHHHHHGGHHHGHHHGGGHHHHHGHHGHHHHHHHGHHHHHHHHGHGGGGGHHFHHGHHHHHHHHHGHHHHHHHHHHHHHHHHHHHGHHGHHHHHHHGHHHHGGHGHHGGHGGGGHHHHGGGGGGHHHGGHGHHHHHFGGHHHHHHHFEHGHEFHG3HFHHHHGHHHHHHHHHFHHGDHFHFHHHHFGHHFEHGHGGGHHHGGGCGHFHHHBFGHHHGGGGGHHGHGEEGHGGGFFGGFFGFFFFFFFAA3>A
@M02197:105:000000000-AN6RF:1:1101:27446:8287 1:N:0:1
GCACTGGCATATTCCTCCGCTTATTGATATGCTTAAGTTCAGCGGGTAGTCCTACCTGATTTGAGGTCAAATTGTCAGAAGCTGTCTCAAAAGAGACCCTTTAGAAGCTGAACCCCATTTATAAAGCTGCTCTTCACAAATGGCGTAGATAATTATCACACCAAAGCAAGGCAACAAAGGTCCCGCTAATGCATTTCAGGAGAGCCGACTTCTGAGAAGCCCGCATACTCCCACATCCAAGCCTGATCAACAGAAAAAGCTGAAAAGGTTGAGAATTTCATGACACTCAAACAGGCATGCTCCTCGGAATACCAAGGAGCGCAAGGTGCGTTCAAAGATTCGATGATTCAC
+
CCCCDFFDFFFFGGGGGGGGGGGHHHHHGHHHHHHHGHHHHHHGGGGGGHHHHHHHHHHHHHHHGHGHHHHHHHHHHHHHHHHHHHHHHHHHHGHHHGHHHHHHHHHHHHHGHHGGGHHHHHHHHHHHHHHHHHHHHHHHHHHHGGGGGHHHHHHHHGHHHGHHHHHHHHGHHHHHHHHHHHHHHGGHHHHHHHHHHHHHHGHGHHHHGHHHGHHHHGGGGGHHGHGGHGGGGHHHGGHHHGHHHHHHHHHHHHHHHHHHHHHHHGHHHHHHHHFFHHHHBHFGFGHHGFHGHHHHHHHFGGGGHHEHHGHHHGHGGGGGHHHHGGGGHGGGGGGGGGGFFFFFFFBBAAB
@M02197:105:000000000-AN6RF:1:1101:13237:8444 1:N:0:1
GCACTGGCATATTCCTCCGCTTATTGATATGCTTAAGTTCAGCGGGTAGTCCTACCTGATTTGAGGTCAAATTGTCAGAAGCTGTCTCAAAAGAGACCCTTTAGAAGCTGAACCCCATTTATAAAGCTGCTCTTCACAAATGGCGTAGATAATTATCACACCAAAGCAAGGCAACAAAGGTCCCGCTAATGCATTTCAGGAGAGCCGACTTCTGAGAAGCCCGCATACTCCCACATCCAAGCCTGATCAACAGAAAATGCTGAAAAGGTTGAGAATTTCATGACACTCAAACAGGCATGCTCCTCGGAATACCAAGGAGCGCAAGGTGCGTTCAAAGATTCGATGATTCAC
+
BBCCCBFCFFFFGGGGGGGGGGGHHGGHHHHGHHHHHHHHHHHGGGGGGHHHGHHGHHHHHHGHGHHHHHHHHHHHHHGHGHHHHGHHHHFFHGGHHGHGHHHHHHHHHHHGHHGGGHHHHHGHHHHHHHHHHHHHHHHHHHHHGGGGGGHGHHHGHHHHHHHHHHHHHHHHHHHHHHHHHHHGHGHHHHHHHHHHHHHHHGHGHHHHHHHHGHHHHGGGGGHHHHGGHGHHHHGFGGHHHEGHHHHHHHHHGHHHHHHHHHHHHHGHHHHHHHGBBHHHGGHHFGFHHHHHHHHHHHGGGGGGGHGHHHHHHHHGGGGGHGHHGGGGHGGGGGGGGGGBFFFFFFAAA>A
@M02197:105:000000000-AN6RF:1:1101:6739:8231 1:N:0:1
GCACTGGCATATTCCTCCGCTTATTGATATGCTTAAGTTCAGCGGGTAGTCCTACCTGATTTGAGGTCAAATTGTCAGAAGCTGTCTCAAAAGAGACCCTTTAGAAGCTGAACCCCATTTATAAAGCTGCTCTTCACAAATGGCGTAGATAATTATCACACCAAAGCAAGGCAACAAAGGTCCCGCTAATGCATTTCAGGAGAGCCGACTTCTGAGAAGCCCGCATACTCCCACATCCAAGCCTGATCAACAGAAAAAGCTGAAAAGGTTGAGAATTTCATGACACTCAAACAGGCATGCTCCTCGGAATACCAAGGAGCGCAAGGTGCGTTCAAAGATTCGATGATTCAC
+
BBBABFFBFF4FGGGGGGGGGGGHHHHHHHHHGHHHHHHHHHHGGGFGGHHHHHHHHHHHHHHHGHHHFFHHBHFGGHHFHHBB@GEG5DGHFFGHGGEHFGHHH4D3GBFHCHGG?HFHHHFGFHGHG9GHHHHGHHFGHDGEFDGGGGHFHHHHHHFHFFHCGFHHHGGHGFGHHHHGDGGHGGGGGHHHGHHGHHHGGEHGHHFDGGGGFFHHHGGDGEGFHFGGGGFFGHHGGFHGGBBFFHGHHHFD?3HHHHGHGFGHHHHGGHHHHHGHFFFBHHHGHGFHHHHHHGHHGHHEEGGGHHHHGFFGBBGGGFEEBHGHGGGGHGGGGGGGFFFBFFFFFFCCAAA
@M02197:105:000000000-AN6RF:1:1101:24588:8395 1:N:0:1
GCACTGGCATATTCCTCCGCTTATTGATATGCCTAAGTTCAGCGGGTAGTCCTACCTGATTTGAGGTCAAATTGTCAGAAGCTGTCTCAAAAGAGACCCTTTAGAAGCTGAACCCCATTTATAAAGCTGCTCTTCACAAATGGCGTAGATGATTATCACACCAAAGCAAGGCAACAAAGGTCCCGCTAATGCATTTCAGGAGAGCCGACTTCTGAGAAGCCCGCATACTCCCACATCCAAGCCTGATCAACAGAAAAAGCTGAAAAGGTTGAGAATTTCATGACACTCAAACAGGCATGCTCCTCGGAATACCAAGGAGCGCAAGGTGCGTTCAAAGATTCGATGATTCAC
+
CCCCCFFCFFFFGGGGGGGGGGGHHHHHHHHHHHHHHHHHHHH2EFEEGHHHHHHHHHHHHHGHGHHHHHHHHHHHHGHHHHHHHHHHHHHHHGHHHGHHHHHHGHHHHHHHHHGGGHHHHHHGHHHHHHHHHHHHHHHHHHHHGGGGGHHGHHHHHHHHHHHHHHHHHHHHHHHHHGHHHHHHGGHHHHHHHHHHHHHHHGGGHGHHHGGGHHHHHGGGGGHHHHGGHGHHGHHHDGHHHHGHHFGHHHHHHHHHHHHHHHHHHHHHHHHHHFHHGHHHHFFHHGHHHHHHHHHHHHHGGFGFHFHHHHHHHHHEGGGGHHHHGGGGHGGGGGGGGFGFFFFFFFCBCBB
@M02197:105:000000000-AN6RF:1:1101:9411:8655 1:N:0:1
GCACTGGCATATTCCTCCGCTTATTGATATGCTTAAGTTCAGCGGGTAGTCCTACCTGATTTGAGGTCAAATTGTCAGAAGCTGTCTCAAAAGAGACCCTTTAGAAGCTGAACCCCATTTATAAAGCTGCTCTTCACAAATGGCGTAGATAATTATCACACCAAAGCAAGGCAACAAAGGTCCCGCTAATGCATTTCAGGAGAGCCGACTTCTGAGAAGCCCGCATACTCCCACATCCAAGCCTGATCAACAGAAAAAGCTGAAAAGGTTGAGAATTTCATGACACTCAAACAGGCATGCTCCTCGGAATACCAAGGAGCGCAAGGTGCGTTCAAAGATTCGATGATTCAC
+
BBCCCFFCFFFFGGGGGGGGGGGHHHHHHHHHHHHGHHHHHHHGGGGGGHHHHHHHHHHHHHHHGHHHHHHHHHHHHHHHFHHHHHHHHHGHHGHHHGHHHHHHHHHHGHHHHHGGGHHHHHHHHHHHHHHHHGHHHHHGHHGHGDGGGHHHHHHGHGHHHGHHHHHHHHGHHHHHHHHHGHHHHGGGGGHGHHHHHHHGBGHGHHGGGGGGGGGGGGGGGGEGGFGGGGGFFGGB>FGB3@34444FGFHHFGHHHHHGGGDHHGFB5FHHG@55F5HHHHHHDGHHHHHHHHGHHGHF0CE?HHHHHHHHHHHGGEGGHHHHFGGGHGGGGGGGGGGFFFFFFFABBAB
@M02197:105:000000000-AN6RF:1:1101:22643:8636 1:N:0:1
GCACTGGCATATTCCTCCGCTTATTGATATGCTTAAGTTCAGCGGGTAGTCCTACCTGATTTGAGGTCAAATTGTCAGAAGCTGTCTCAAAAGAGACCCTTTAGAAGCTGAACCCCATTTATAAAGCTGCTCTTCACAAATGGCGTAGATAATTATCACACCAAAGCAAGGCAACAAAGGTCCCGCTAATGCATTTCAGGAGAGCCGACTTCTGAGAAGCCCGCATACTCCCACATCCAAGCCTGATCAACAGAAAAAGCTGAAAAGGTTGAGAATTTCATGACACTCAAACAGGCATGCTCCTCGGAATACCAAGGAGCGCAAGGTGCGTTCAAAGATTCGATGATTCAC
+
CCCCCFFCFFFFGGGGGGGGGGGHHHHHHHHGHHGHHHHHHHHGGGGGGHHHGHHHHHGFHHEHGGHHHHHHHHHHHHHHHHHHHHHHHGHHHGHHHGHHHHHHHHHHHHHHHGGGG:HHHHGHHHHHHHHGHHHHHHHEGHGHGGGGGHHHHHHHHHHHHHHHGGHHGGGFGHHHHHHHFHHGGHHGHHHHFFHHHHHHHFHGGHGGGGGG6GHHHGGGGGGGGGGGGGGGGGFGCGFGC3EHHHGHHHHHHHHFFHDDDFFHHGE2FHHHHHHFHGFGDBFBDEHGHGDBF333FEAGGGGAGFHHFHHHGFHGGEE?HHHHGFGEFFGGFGGGFBEBFFBFFFAA>33
@M02197:105:000000000-AN6RF:1:1101:25993:8888 1:N:0:1
GCACTGGCATATTCCTCCGCTTATTGATATGCTTAAGTTCAGCGGGTATCCCTACCTGATCCGAGGTCAACCTGAAAGAATTGGGGGTTGTTGGCAAGCGACCATGAGGATTCCATAGCGAGAAAGTTACTACGCTTAGAGCCAGATGGCACCGCCACTGATTTTGGGGCACACCACCAAAGGTGATACCCAATACCAAGCAGAGCTTGAGGGTTGTAATGACGCTCGAACAGGCATGCCCCCCGGAATACCAAGGGGCGCAATGTGCGTTCAAAGATTCGATGATTCAC
+
AABBABFAFFFFGGFGGGEGGGGHHFFHDFHGFGFHFEGHHHHGGCEEHHHHHGH<<H<<F<H:GGGHHHHH<<HHD:BFF:HFHGGGGGG'F;HHHGHD1E9?GG:HE59:HH;GFHGG@6DGGHH;9HH<HG9G9GHH<H;;HC:H9GHHGGGGGGGGHHHHHHFGGGGGHHGGGGGGGFGHHHHGGHHGGGGGGHHGHGHHHHHHGGGGHEHHFGHGGGGGFHGHHHHHFHFF?FCE0ECFHHHFHHHHFHGGGGGGHHHEFFGGGGGGGGGGGFFFFFFFFBBBBB
@M02197:105:000000000-AN6RF:1:1101:24998:8971 1:N:0:1
GCACTGGCATATTCCTCCGCTTATTGATATGCTTAAGTTCAGCGGGTATCCCTACCTGATCCGAGGTCAACCTTTAAAAAATATGGGGTTGTTGGCAAACACACACCCGATCTCCAAAGCGAGAAAATTACTACGCTTGAAGCCGAATGGCACCGCCACTGATTTTAAAGCCCGCCCCTAAGGGTGAAGCCTAATACCAAGCTGAGCTTGAGGGTTGTAATGACGCTCGAACAGGCATGCCCCCCGGAATACCAGAGGGCGCAATGTGCGTTCAAAGATTCGATGATTCAC
+
CCDDDFFCFFFFGGGGGGGGGGGHHHHHHHHHHHHHHHHHHHHGGGGGHHHHHHHH;;H/H::9G:::H:H:HH#HHHHHGH<,HHHGGGGG/;;;HHHH<H<G;GGGG;;G<H;HHH;:GG9GGHHHH.H<;H99G;GG<HH:9GG-H0HHHGGGGGGHHHHHHHHHHHHHHGGGGGGGGHHHHHGHHGHHHHGGGHHHHHHHHHFHGHHGGHHHHHHFGGGGGHHGHHHHHHHHHGGGGGGGHFHHHHHHHHHCGGGGHGHHGGGGHGGGGGGGGGGFFFFFFFBBAAB
@M02197:105:000000000-AN6RF:1:1101:26825:9180 1:N:0:1
GCACTGGCATATTCCTCCGCTTATTGATATGCCTAAGTTCAGCGGGTAGTCCTACCTGATTTGAGGTCAAATTGTCAGAAGCTGTCTCAAAAGAGACCCTTTAGAAGCTGAACCCCATTTATAAAGCTGCTCTTCACAAATGGCGTAGATAATTATCACACCAAAGCAAGGCAACAAAGGTCCCGCTAATGCATTTCAGGAGAGCCGACTTCTGAGAAGCCCGCATACTCCCACATCCAAGCCTGATCAACAGAAAAAGCTAAAAAGGTTGAGAATTTCATGACACTCAAACAGGCATGCTCCTCGGAATACCAAGGAGCGCAAGGTGCGTTCAAAGATTCGATGATTCAC
+
BCCCCFFCFFFFGGCGGGGGGGGHHHGHHHHHHHGHHHHHHHHGGGGGGHHHHHHHHHHHHHHHGHHHHHHHHHHHHHHHHHHHHHHHHHHHHGHHHGHHHHHGHHHHHHHHHHGGGHHHHHHHHHHHHHHHHGHHHHHHHFHHGFGFGHHHHHHHHHGHGGHHHHHHHFHHHHHHHHHGHHHHGHGGGHHHHGHHHHHHHGGGHHHHHHHHHGFFHGGGGGGHGGGGGGGHGHHHGGHHGGHEHHHHHGHHHHHHHHHHHHHHHHHHGHHHHHHEFFHHHHFGHGHFHHHHHHGHHHHGGGCEFHHHHHHHHHHGGEE?HHBHGGGEAGGFCGGGGGFFFF5FFFAA>3A
@M02197:105:000000000-AN6RF:1:1101:14346:9314 1:N:0:1
GCACTGGCATATTCCTCCGCTTATTGATATGCTTAAGTTCAGCGGGTAGTCCTACCTGATTTGAGGTCAAATTGTCAGAAGCTGTCTCAAAAGAGACCCTTTAGAAGCTGAACCCCATTTATAAAGCTGCTCTTCACAAATGGCGTAGATAATTATCACACCAAAGCAAGGCAACAAAGGTCCCTCTAATGCATTTCAGGAGAGCCGACTTCTGAGAAGCCCGCATACTCCCACATCCAAGCCTGATCAACAGAAAAAGCTGAAAAGGTTGAGAATTTCATGACACTCAAACAGGCATGCTCCTCGGAATACCAAGGAGCGCAAGGTGCGTTCAAAGATTCGATGACTCAC
+
DCCDDFFCFFFFGGGGGGGGGGGHHHHHHHHHHHHGHHHHHHHGGGGGGHHHHHHHHHHHHHHHGHHHHHHHHHHHHHHHEHHHHHHHHHHHHGHHHGHHHHHHHHHHHHGFHHGGGHHHHHHHHHHHHHHGHHHHHHHGHHHHHHHHHHHHHHHHHHHHHHHHHHHHHHHHHHHHHHHHHHHHHHHHHHHHHHHHHHHHHGGGHHHGGGHHHHHHHGGGGGHGGGGGHGHGGGHFGGHHHHHHHHHHHHGGHHGHHHHHGHHHHHHHGHHHHGHHHGHHHHHGFFEHHHHHHHHHGHHGEGFAHFGGGFGFDHHGGGGGFHCG?FFGHGGGGGGGGGGFFFFFFFBACBA
@M02197:105:000000000-AN6RF:1:1101:14532:9377 1:N:0:1
GCACTGGCATATTCCTCCGCTTATTGATATGCTTAAGTTCAGCGGGTAGTCCTACCTGATTTGAGGTCAAATTGTCAGAAGCTGTCTCAAAAGAGACCCTTTAGAAGCTGAACCCCATTTATAAAGCTGCTCTTCACAAATGGCGTAGATAATTATCACACCAAAGCAAGGCAACAAAGGTCCCGCTAATGCATTTCAGGAGAGCCGACTTCTGAGAAGCCCGCATACTCCCACATCCAAGCCTGATCAACAGAAAAAGCTGAAAAGGTTGAGAATTTCATGACACTCAAACAGGCATGCTCCTCGGAATACCAAGGAGCGCAAGGTGCGTTCAAAGATTCGATGACTCAC
+
BCBCDFFCFFFFGGGGGGGGGGGHHGHHHHHHHHCHHHHHHHHGGGGGGHHHHHHHHHHHHHHHGHHHHHHHHHHHHHHHHHHHHHHHHHHHHGHHHGHHHHHHHHHHHHHHHHGGGHHHHHHHHHHHHHHHHHHHHHHGHHHHGGGGGHGHHHHHHHHHHGHHGHHGHHHHHHHHHHHHHGHHHHHHFHHHHHHHHHHHHGGGHHGGGHHHHHHHHGGGGGHGGGFGGGHGGGGHCGGHGHHHHGGHHHHHHHHGHHHHHHHGHHHGHHHHHHGBHFHHHHHFFEGHHHHGHHHHHHHGGGGGHHHHHHGHHHHGGGGGHGBHGGGGGGGGGGGGGGGFFFFFFFAAAAA
@M02197:105:000000000-AN6RF:1:1101:7220:9923 1:N:0:1
GCACTGGCATATTCCTCCGCTTATTGATATGCTTACTTCAGCGGGTAGTCCTACCTGATTTGAGGTCAAATTGTCAGAAGCTGTCTCAAAAGAGACCCTTTAGAAGCTGAACCCCATTTATAAAGCTGCTCTTCACAAATGGCGTAGATAATTATCACACCAAAGCAAGGCAACAAAGGTCCCGCTAATGCATTTCAGGAGAGCCGACTTCTGAGAAGCCCGCATACTCCCACATCCAAGCCTGATCAACAGAAAAAGCTGAAAAGGTTGAGAATTTCATGACACTCAAACAGGCATGCTCCTCGGAATACCAAGGAGCGCAAGGTGCGTTCAAAGATTCGATGACTCAC
+
BCBBBFFBFFFFFGGGGGGGGGGHHHHHHGHHHHHHHHHHGFGFGGGEFHHHHHHHH3GHHHGGHHHHHHGHHHHHHHHFHHGGHHHHGHH3FGFHGGHHHFFFHHHHHGHHGGGGHHHHHHHHHHHHHHHHHHHHGHHHHEHGGGGGHHHHHHHGHHHHHHHHGHHHHGHHHGHHGHFHHHHGHHGHHHHHGHHHHHHHGHGHHGGGGHGHHGGHGFFFGHHGGGGHGHGGGDFGFHFFHFFHFHHHF4HHGHHHHHHGHHHHFGFHFFHHHGB5HHHHFGBFGHHHFB3EHHGBHHDFGGGFHHDBCHHHHHE?EE2HHGCGGGGHFGGBGGGCGBC4BFFBFAA3A?
@M02197:105:000000000-AN6RF:1:1101:4916:10045 1:N:0:1
GCACTGGCATATTCCTCCGCTTATTGATATGCTTAAGTTCAGCGGGTAGTCCTACCTGATTTGAGGTCAAATTGTCAGAAGCTGTCTCAAAAGAGACCCTTTAGAAGCTGAACCCCATTTATAAAGCTGCTCTTCACAAATGGCGTAGATAATTATCACACCAAAGCAAGGCAACAAAGGTCCCGCTAATGCATTTCAGGAGAGCCGACTTCTGAGAAGCCCGCATACTCCCACATCCAAGCCTGATCAACAGAAAAAGCTGAAAAGGTTGAGAATTTCATGACACTCAAACAGGCATGCTCCTCGGAATACCAAGGAGCGCAAGGTGCGTTCAAAGATTCGATGATTCAC
+
>AAABFFCFFFFGGGGGGGGGGGHHHGHHGHHHHHHHHHHHHHGGGGEGHHHHHGHHGFHHHHGGFHHHGHHHHHHHGHGHHHHHHHHHHHHHGHHHGHHHHHHHHHGHHHHHHGGGHHHHHHHHHHHHHHHHGHHHHHHHHHHGGGGGHHHHHHHHHHGHHHHHHHHHHHHHHHHHHHGGHHHHGGHHHHHHHHHHHHHHGHGHHHGGGGGGGGHHGGGGGHHHGGGHGHHGHHHGGFHFFGHHGFHHHHHHHHHHHHHHHHGHHGHFFHFFFHFHHHHHHHHGFFGGGBFGHGHEFHDGECGHHFHFFFGHFHGGFGGHHHGE?GGFGGGGGGGGGGFFFFFFFBAA33
@M02197:105:000000000-AN6RF:1:1101:9010:10324 1:N:0:1
GCACTGGCATATTCCTCCGCTTATTGATATGCTTAAGTTCAGCGGGTATCCCTACCTGATCCGAGGTCAAACTTAGAAAGTTGGGGGTTGCTGGCAAGCACGCACCGAGACCCTGTAGCGAGGAGTATTACTACGCTTAGAGCACGATGGCACCGCCACTGATTTTAAGACCGATCAGAACTGATGCGGTCCAATACCAAGCAGAGCTTGAGTGTTGTACTGACGCTCGAACAGGCATGCCCCGCGGAATACCACGGGGCGCAATGTGCGTTCAAAGATTCGATGATTCAC
+
BCCCCFFCFFFFGGGGGGGGGGGHHHHHHHHHHHHHHHHHGHHGGGGGHHHHHHHH;HHHHHHGGGGHHHHHHHH:HHHHH<HHGGGGG;H:HHGHHGHHHGGGGGG;G;GGHHHHHHHGGGGG8HHHH;HHHHGGGGGHHHHHHGG:GGHHHGGHHHHHHHHHHHHHHGGGHHHHHHHHGHGGGHGHHHHHHHGHGHHHHHHHHHHHHHGGHHHHHHHGGGGGGFFGHHHHHHHHHGGGGCGGGHHHHHHGDGGGGGGGHFGHGFEGFGGGGGGGGGGFFFFFFFBBBAB
@M02197:105:000000000-AN6RF:1:1101:20441:10370 1:N:0:1
GCACTGGCATATTCCTCCGCTTATTGATATGCTTAAGTTCAGCGGGTATTCCTACCTGATCCGAGGTCAACCTTTCAGAAGTGGGGGGTTTAACGGCGTGGCCACGCTGTTTTCCAGTGCGAGGGGGGCTACTACGCAGAGGAAGCTACAGCGAGACCGCCACTATATTTGGGAGCCGGCGCGCCCCGGGGGGCACGCCGATCTCCAACACCAAGCCCGGGGGCTTGAGGGTTGAAATGACGCTCGAACAGGCATGCCCGCCAGAATACTGGCGGGCGCAATGTGCGTTCAAAGATTCGATG
+
CCCCBFFCFFFFGGGGGGGGGGGHHHHHHHHHHHHHHHHHHHHGGGGGHHHHHHHHHHHHHHHGGG9HHHH:HH:;;HH<H#HFHGG99GGH<HGG;G;G;GH#ED/G/GGG:B;$B#F:G;FC#:*6FFFF9FFD93DBEFFBAE::F9F8;ADCFFFFFBFFFFFFFFEAAAEFFBBDADFCFF:GGFGFFACFGDEGHFHFFFDFBAGCHFGFFFGGHGHGEAHGGHGBFHHHGGGGGGHHDHHHHFGEACE?CGCGBHHHHHGEGFGFGFEEACGHGGGGGGGGGGFFFBFFFBBBBB
@M02197:105:000000000-AN6RF:1:1101:23619:10565 1:N:0:1
GCACTGGCATATTCCTCCGCTTATTGATATGCTTAAGCTCAGCGGGTATCCCTACCTGATCCGAGGTCAAACTTAGAAAGTTGGGGGTTGCTGGCAAGCACGCATCGAGGACCCTGTAGCGAGGAGTATTACTACGCTTAGAGCACGATGGCACCGCCACTGATTTTAAGACCGATCAGAACTGATGCGGTCCAATACCAAGCAGAGCTTGAGTGTTGTACTGACGCTCGAACAGGCATGCCCCGCGGAATACCACGGGGCGCAATGTGCGTTCAAAGATTCGATGATTCAC
+
CDCDDFFDFFFFGGGGGGGGGGGHHHHHHHHHHHHHHHHHHHHGGGGGHHHHHHHHHHH;HHHGGGG:HHHHHHHHHHHHG<HHGG9GGGHHHHGHHGHHH:GGGGGHGG;HHG:HHHHHGGGGG8HHHHHHHHGGGG8GHHHHHHGG:GGHHHGGHHHHGHHHHHHHHHHGGGHHHHHGGHHGGHGGHHFHHHHHFGHGHHHHHHHHHHHGGHHGHHHFGHGGGGHHGHHHHHHHHHGGGGGGGGHHHHHHGGGGGGGGGHFHHEEEGGGGGGGGGGGGFFFFFFFCCCBC
@M02197:105:000000000-AN6RF:1:1101:15753:10638 1:N:0:1
GCACTGGCATATTCCTCCGCTTATTGATATGCTTAAGTTCAGCGGGTAGTCCTACCTGATTTGAGGTCAAATTGTCAGAAGCTGTCTCAAAAGAGACTCTTTAGAAGCTGAACCCCATTTATAAAGCTGCTCTTCACAAATGGCGTAGATAATTATCACACCAAAGCAAGGCAACAAAGGTCCCGCTAATGCATTTCAGGAGAGCCGACTTCTGAGAAGCCCGCATACTCCCACATCCAAGCCTGATCAACAGAAAAAGCTGAAAAGGTTGAGAATTTCATGACACTCAAACAGGCATGCTCCTCGGAATACCAAGGAGCGCAAGGTGCGTTCAAAGATTCGATGATTCAC
+
ABCCCFFCFFFFGGGGGGGGGGGHHHHHHHHHHHHHHHHHHHHGGGGGGHHHHHHHHHHHHHHHGHHHGHHHHHHHHHHHHHHHHHHHHHHHHGHHHHHHHHHHHHHHHHHGHHGGGHHHHHHHHHHHHHHHHHHHHHHHHHHGGGGGGHHHHHHHHHHHHHHHHHHHHHHHHHHHHHHHHHHHGHHGHHHHHHHHHHHHHFHGHHHGGHGHHHHHHGGGGGHHHHGGHGGGGHHHGGHGHHHHHFHHHHHHHHHHHHHGHGHHHHHHHHFHHGHEHHGHHHHGBGGHHHHHHHHHFGHGFGGGGHHHHHHHGHHGGGGGHHHHGGGGHGFGGGGGGGGFFFFFFFBBBAB
@M02197:105:000000000-AN6RF:1:1101:19687:11021 1:N:0:1
GCACTGGCATATTCCTCCGCTTATTGATATGCTTAAGTTCAGCGGGCAGTCCTACCTGATTTGAGGTCAAATTGTCAGAAGCTGTCTCAAAAGAGACCCTTTAGAAGCTGAACCCCATTTATAAAGCTGCTCTTCACAAATGGCGTAGATAATTATCACACCAAAGCAAGGCAACAAAGGTCCCGCTAATGCATTTCAGGAGAGCCGACTTCTGAGAAGCCCGCATACTCCCACATCCAAGCCTGATCAACAGAAAAAGCTGAAAAGGTTGAGAATTTCATGACACTCAAACAGGCATGCTCCTCGGAATACCAAGGAGCGCAAGGTGCGTTCAAAGATTCGATGATTCAC
+
CCCCCFFCFFFFGGGBGGGGGGGHHHHHGHHHHHHHHHHHHHHGGGGGGHHHHHHHHHHHHHGHGHHHHHHHHHHHHHHHHHHHHHHHHHHHHGHHHGHHHHHHHHHHHHHHHHGGGHHHHHHHHGHHHHHHHHHHHHHHHHHHGGGGGHHHHHHHHHHHHGHHHHHHHHHHHHHHHHHHHHHHGHHGGHHHHHHHHHHHHGHGHHHHGGHGHGHGHGGGGGGHHHGGHGHGHHGHGGHHGHHGHHHHHHHHHHHHHGHHHHHHHHHFGHHHHGF5FGHGHHHGFGHHGHHHHHHHHHHGGGGGHEFHGGHHHHHGFECGHHHGGGGGGGGGGGGGGGGFFFFFFFCCBAC
@M02197:105:000000000-AN6RF:1:1101:7408:11152 1:N:0:1
GCACTGGCATATTCCTCCGCTTATTGATATGCTTAAGTTCAGCGGGTATCCCTACCTGATCCGAGGTCAAACTTAGAAAGTTGGGGGTTGCTGACAAGCACGCACCGAGACTCTGTAGCGAGGAGTATTACTACGCTTAGAGCACGATGGCACCGCCACTGACTTTAAGACCGATCAGAACTGATGCGGTCCAATACCAAGCAGAGCTTGAGTGTTGTACTGACGCTCGAACAGGCATGCCCCGCGGAATACCACGGGGCGCAATGTGCGTTCAAAGATTCGATGATTCAC
+
AABCCFFDFFFFGGGGGGGGGGGHHHHHHHHHHHHHHHHHHHHGGGEEHHHHHHHHHHHHHHHGG9G:HHHHH:HHHHHHH<HHGGGEEGG::HHHHGHHHGGGGGG:G;GHH/;HHHHG:GGGGHHHHHHHHHGGGGGHHHHHHG8HGGHHHGGHGGHHHHHHHHHHGHHHHGHGHGHHHGGGGGGHHGHHHHHHGHHHHHHHFFGHFGHGHHHHHHHGGGGGGHHGHHHGHHHHFGGGGGGGHHHHHFGGGGGGFGGGHHHHEFEGHGGGGGGGEFGFFFFFFFBCBAB
@M02197:105:000000000-AN6RF:1:1101:6657:11369 1:N:0:1
GCACTGGCATATTCCTCCGCTTATTGATATGCCTAAGTTCAGCGGGTAGTCCTACCTGATTTGAGGTTAAATTGTCAGAAGCTGTCTCAAAAGAGACCCTTTAGAAGCTGAACCCCATTTATAAAGCTGCTCTTCACAAATGGCGTAGATAATTATCACACCAAAGCAAGGCAACAAAGGTCCCGCTAATGCATTTCAGGAGAGCCGACTTCTGAGAAGCCCGCATACTCCCACATCCAAGCCTGATCAACAGAAAAAGCTGAAAAGGTTGAGAATTTCATGACACTCAAACAGGCATGCTCCTCGGAATACCAAGGAGCGCAAGGTGCGTTCAAAGATTCGATG
+
BCCCCFFCFFFFGGGGGGGGGGGHHHHHHHHHHHHHHHHHHHHGGGGGGHHHHHHHHHHHHHHHGHHHHHHHHGHHHHHHGHHHHHHHHHHHHGHHHGHHHHHHHHHHHHHHHHGGGHHHHHHHHHGHHHHHHHHHHHHGFHHHGGGGGHHHHHHHHHHHHHHHHHHHHHGHHHHHHHHHGHHHHHGGHHHHHHHHHHHHHGHGHGHHGGHHGHHHHGGGGGHHHHGGHGHGHHHFGGHHHHHHHGHHHHHHGHHHHHHHHHHHHHHHHHHFHGFEHGHHHHHHHGGHHHHHFGFHGHHGGFGGHHHGGB3GGHFGEFCEFFFGGGFGGGGGGFFFAFBFBAA3A
@M02197:105:000000000-AN6RF:1:1101:2551:11986 1:N:0:1
GCACTGGCATATTCCTCCGCTTATTGATATGCTTAAGTTCAGCGGGTAGTCCTACCTGATTTGAGGTCAAATTGTCAGAAGCTGTCTCAAAAGAGACCCTTTAGAAGCTGAACCCCATTTATAAAGCTGCTCTTCACAAATGGCGTAGATAATTATCACACCAAAGCAAGGCAACAAAGGTCCCGCTAATGCATTTCAGGAGAGCCGACTTCTGAGAAGCCCGCATACTCCCACATCCAAGCCTGATCAACAGAAAAAGCCGAAAAGGTTGAGAATTTCATGACGCTCAAACAGGCATGCTCCTCGGAATACCAAGGAGCGCAAGGTGCGTTCAAAGATTCGATGATTCAC
+
>>>AAFFBFFFFGGGGGGGGGGGHHHHHHHHHHHHGHFHHHHHGGGGGGHHGHHHHHHGHHHHHGGBGFFHHHHHHHGHHHHHHFHGHHGHHHGFHHGHGHHHHHHHGHHHHHGGGGFHHFHHHFHHHBG8FHHGHHHHHHHHHGGGGGHHHHHHHHHHFHGHHHFGHHHHHHHHHHHFFGHGGGHGHHHHHHGHHHHHHHGHGHHHHGGGGGHHGHFGGGGHHHHFGEGGGGHGHGGGCCCHHHHGGHHEFBGFGGGGGCHHHHHHGFHHHGGEFEHHEGGGEFEGB5GHFGF3GHHH?GGGGHFEHCGHHHHHGEACCHFGHGGEGHGGFGGFGGFFFFFFFFFAAAAA
@M02197:105:000000000-AN6RF:1:1101:16339:12075 1:N:0:1
GCACTGGCATATTCCTCCGCTTATTGATATGCTTAAGTTCAGCGGGTAGTCCTACCTGATTTGAGGTCAAATTGTCAGAAGCTGTCTCAAAAGAGACCCTTTAGAAGCTGAACCCCATTTATAAAGCTGCTCTTCACAAATGGCGTAGATAATTGTCACACCAAAGCAAGGCAACAAAGGTCCCGCTAATGCATTTCAGGAGAGCCGACTTCTGAGAAGCCCGCATACTCCCACATCCAAGCCTGATCAACAGAAAAAGCTGAAAAGGTTGAGAATTTCATGACACTCAAACAGGCATGCTCCTCGGAATACCAAGGAGCGCAAGGTGCGTTCAAAGATTCGATGATTCAC
+
BCBCCFFCFFFFGGGGGGGGGGGHHHHHHHHHHHHHHHHHGHHGGGFGGHHHHHHHHHHHHHHHGHHHHHHHHHHHHHHHHHHHHHHGHHHHHGHHHGHHHHHHHHHHHHHHHHGGGHHHHHHHHHHHHGGHHHHHHHHHHHHHGGGGGHHHHHHHHHHHHGHHHHHHHHGHHHHHGGFGHHHHHHHHGHHHHHHHHHHHHGHGHGHHGGGHGGHHGGGGGGGHHGGGHGGHHGHGFGHGHHHHHHHGHHHHHHHHHHHHHHHHHHHHHHHHHHDHHHHHHHHGFGHHHHHHHHEHHHHGGGGGHHHHHHHHGHHFGFE?HHHCGGGGHGGGGGGGGGGFFFFFFFCBBAB
@M02197:105:000000000-AN6RF:1:1101:25894:12240 1:N:0:1
GCACTGGCATATTCCTCCGCTTATTGATATGCTTAAGTTCAGCGGGTAGTCCTACCTGATTTGAGGTCAAATTGTCAGAAGCTGTCTCAAAAGAGACCCTTTAGAAGCTGAACCCCATTTATAAAGCTGCTCTTCACAAATGGCGTAGATAATTATCACACCAAAGCAAGGCAACAAAGGTCCCGCTAATGCATTTCAGGAGAGCCGACTTCTGAGAAGCCCGCATACTCCCACATCCAAGCCTGATCAACAGAAAAAGCTGAAAAGGTTGAGAATTTCATGACACTCAGACAGGCATGCTCCTCGGAATACCAAGGAGCGCAAGGTGCGTTCAAAGATTCGATGATTCAC
+
BBBBAFB?FFFFGGFGGGGGGCGHFHGHFGHCHHHGHGD55GFGGGAEEAFFHHHHFGFHHHFFGHHHGHHHHFGHHFHFCGHHGHHGFFHHFEHHHGHHHHHGHHFHHHHHFHGGGHFHHGHHHHHHHHFHFGHHHHHHHHHHGGGGGHGFGHHHHHG:HHHHFHHHHGGHFGHHHHHFFDH0CFCHGHHHHHHGHHHHCEHFFDHGCDDGFFHHHFFGFGHHGGGGGGFGGGGBGGFHEFFHGDFHGFFBHGHFGFGHGEBFGFHGFFFFHEHFE5GGDFHFFGDFD3E3HGEHF1FGGCEABFHGHHHFHHHEGGEEBFGGECGGFGFGGGGBEC44FDDF@F3@AAA
@M02197:105:000000000-AN6RF:1:1101:27334:12754 1:N:0:1
GCACTGGCATATTCCTCCGCTTATTGATATGCTTAAGTTCAGCGGGTATCCCTACCTGATCCGAGGTCAACCTGAAAGAATTGGGGGTTGTTGGCTAGCGACCATGAGGACTCCATAGCGAGAAAGTTACTACGCTTAGAGCCAGATGGCACCGCCACTGATTTTGGGGCACACCACCAAAGGTGATACCCAATACCAAGCAGAGCTTGAGGGTTGTAATGACGCTCGAACAGGCATGCCCCCCGGAATACCAAGGGGCGCAATGTGCGTTCAAAGATTCGATGATTCAC
+
CCCCCFFCFFFFGGGGGGGGGGGHHHHHGHHHHHHHHHHHHHHGGGGGHHHHHHHH0::9H9HGGG:HHHHH9HHHHHGHHHHHHG:FGGG:HHHHHHH8GG8GHHHH<GH;HHH;;HHGG8GGHHHHHHHHH9GGGGHHHHHHHHHHHGHHGGGGGGHHHHHHGGGGGGGGGGGGGGGGGGHHFHHGHHGHHHHGHHHHHHHHHGHHHHGGHHHHFHFFGGGGHFGHHHHHGHHG/GGGE?GHHHHHGHHHHFFGGGGHGHGGGGGHGGGGGGGGGGFFFFFFFA@ABB
@M02197:105:000000000-AN6RF:1:1101:23065:12768 1:N:0:1
GCACTGGCATATTCCTCCGCTTATTGATATGCTTAAGTTCAGCGGGTAGTCCTACCTGATTTGAGGTCAAATTGTCAGAAGCTGTCTCAAAAGAGACCCTTTAGAAGCTGAACCCCATTTATAAAGCTGCTCTTCACAAATGGCGTAGATAATTATCACACCAAAGCAAGGCAACAGAGGTCCCGCTAATGCATTTCAGGAGAGCCGACTTCTGAGAAGCCCGCATACTCCCACATCCAAGCCTGATCAACAGAAAAAGCTGAAAAGGTTGAGAATTTCATGACACTCAAACAGGCATGCTCCTCGGAATACCAAGGAGCGCAAGGTGCGTTCAAAGATTCGATGATTCAC
+
CCCDDFFCFFFFGGGGGGGGGGGHHHHHHHHHHHHHHGHHHHHGGGGGGHHHHHHHHHHHHHHHGHHHHHHHHHHHHHGHHHHHHHHHHHHHHGHHHGHHHHHHHHHHHHHHHHGGGHHHHHHHHHHHHHHHHHHHHHHHHHHHGGGGGHHHHHHHHHHHHHHHHHHHHHHHHHHHHHHGHHHHGGGHHHHHHHHHHHHHHGGGHHHHHHGHHHHHHGGGGGGGHHGGHGHGHHHGGGHHHHHGHHHHHHHHHHHHHHHHHGHHHHHGHHGHHHHHHGHHHGHG5GHHHHHHHHGHHGEEAFGGHHHHHHHHHHHGGGGGHHHHGGGGGGFGGGGGGGGFFFFFFFBBBBB
@M02197:105:000000000-AN6RF:1:1101:25362:13032 1:N:0:1
GCACTGGCATATTCCTCCGCTTATTGATATGCTTAAGTTCAGCGGGTATCCCTACCTGATCCGAGGTCAACCTAATATAAGTTTGAGTTGCTGGCAAGCATCCACCGTGGTTCCCAAGCGAGGAGTATTACTACGCTGAGAGCACCGCTGGCGCCGCCACTGATTTTAAGGGCCGCAGCAAACCGCGGACCCCAAGACCCCTTGCGGGATTGGTCATAATGACGCTCGAACAGGCATGCCCCCCGGAATACCAGGGGGCGCAATGTGCGTTCAAAGATTCGATGATTCAC
+
DDDCCFFDFFFFGGGGGGGGGGGHHHHHHHHHHHHHHHHHHHHGGGGGHHHHHHHHHHHHHHHGGGGHHHHHHHHHHHHHHHHHHG9HHGHHHHGHHGHHHHHHHHGHHGHGHHHHHHGGGGGGGHHHHHHHHHGGGGGHHHHHHHGGGGGGGGGGGGGGHGFFHHHHHFHHGGGGGGGGGGGGGGGGFGGGFFDFFGGGGGGGGHHHGHHGHFHGFHHGGGGGFEGHHHHHHHGHGGGGGGGHHHHHHHHGGGGFGGEHHHHGGGGGGGFFGGGGGFFFFFFFFBA?BB
@M02197:105:000000000-AN6RF:1:1101:16124:13159 1:N:0:1
GCACTGGCATATTCCTCCGCTTATTGATATGCTTAAGTTCAGCGGGTAGTCCTACCTGATTTGAGGTCAAATTGTCAGAAGCTGTCTCAAAAGAGACCCTTTAGAAGCTGAACCCCATTTATAAAGCTGCTCTTCACAAATGGCGTAGATAATTATCACACCAAAGCAAGGCAACAAAGGTCCCGCTAATGCATTTCAGGAGAGCCGACTTCTGAGAAGCCCGCATACTCCCACATCCAAGCCTGATCAACAGAAAAAGCTGAAAAGGTTGAGAATTTCATGACACTCAAACAGGCATGCTCCTCGGAATACCAAGGAGCGCAAGGTGCGTTCAAAGATTCGATGATTCAC
+
CCDDDBFCFFFFGGGGGGGGGGGHHHHHHHHHHHHHHHHHHHHGGGEGGHHHHGHHHHGHHHHHGGHHHHHHHHHHHHHHHHHHHHHHHHHHHGHHHGHHHHHHHHHGHHHHHHGGGHHHHHHHGHHHHHHHHHHHHHHHHHHGGGGGGHHHHHHHHHHHHGHHHHHHHHHHHHHHHHHHHHHHGGGHHHHHHHHHHHGHHGHGHHHHGHGHGHHHHGGGGGHHHHGGHGHHHHHHGGHGHGFHGHHHHHHHHHHGHHHGHHGHHHHHHGHHHHHFFGHHHHHGHGHHHHHHGHHHHHHGGGGGGHHGHHHHHHHGGGGEHHHCGGGGHGGGGGGGGGGFFFFFFFCCCCC
@M02197:105:000000000-AN6RF:1:1101:18303:13072 1:N:0:1
GCACTGGCATATTCCTCCGCTTATTGATATGCTTAAGTTCAGCGGGTAGTCCTACCTGATTTGAGGTCAAATTGTCAGAAGCTGTCTCAAAAGAGACCCTTTAGAAGCTGAACCCCATTTATAAAGCTGCTCTTCACAAATGGCGTAGATAATTATCACACCAAAGCAAGGCAACAAAGGTCCCGCTAATGCATTTCAGGAGAGCCGACTTCTGAGAAGCCCGCATACTCCACATCCAAGCCTGATCAACAGAAAAAGCTGAAAAGGTTGAGAATTTCATGACACTCAAACAGGCATGCTCCTCGGAATACCAAGGAGCGCAAGGTGCGTTCAAAGATTCGATGATTCAC
+
ACCBCFFCFFFFGGGGGGGGGGGHHHHHHHHHHHHGHHHHHHGGGGGGGHHHHHHHHHHHHHHHGHHHHHHHHHHHHHHHHHHHHHHHHHHHGGHHHGHHHHHHHHHHHGHHHHGGGHHHHHHHHGHGHHHHHHHHHHHHHHHHGGGGGHHHHHHHHHHHHGHHHHHHHHHHHHHHHHHHGHHHHGHHHHHHHHHHHHHHHGHGHHHHGGGGGHHHGHGGGGHGHHGHGGHGHHHGGHHHHGHHHGHHHHHHHHHHHHHHHGHHHHFHHHHHFGGGHHHGHHHGGHHHHGHHHHEHHHFGGGGHGHGHHHHHHHGGEGGGHGHGGGGHGGGGGGGGGGFFFFFFFBAAAA
@M02197:105:000000000-AN6RF:1:1101:14426:13134 1:N:0:1
GCACTGGCATATTCCTCCGCTTATTGATATGCTTAAGTTCAGCGGGTAGTCCTACCTGATTTGAGGTCAAATTGTCAGAAGCTGTCTCAAAAGAGACCCTTTAGAAGCTGAACCCCATTTATAAAGCTGCTCTTCACAAATGGCGTAGATAATTATCACACCAAAGCAAGGCAACAAAGGTCCCGCTAATGCATTTCAGGAGAGCCGACTTCTGAGAAGCCCGCATACTCCCACATCCAAGCCTGATCAACAGAAAAAGCTGAAAAGGTTGAGAATTTCATGACACTCAAACAGGCATGCTCCTCGGAATACCAAGGAGCGCAAGGTGCGTTCAAAGATTCGATGACTCAC
+
CCCCCFFBFFFFGGGGGGGGGGGHHHHHHHGHHHHHHHHHHHHGGGFFGHHHHHHHHHHHHHHGGHHHHHHHHHHHHHGHHHHHHHHHHHHHHGHHHGHHHHHHHHHHHHHHHHGGGHHHHHHHHHHHHHHHHHHHHHHHHHGGGGGGGHHHHHHHHHHHHHHHHHHHHHGHHHHHHHHHHHHHHGHHHHHHHHHHFHHHHGGGHHHHGHGHHHHHHGGGGGGGGHGGHGHHGHHHGGHHHHHGHHHHHHHHHHHHHHHGHHHHGHHHHHHHHHHHHEHHHHHHGGGGGGHGHHGHHHHGFGE?HHGHHHHHGHHGGGGGHGGHGGGGFGFGGGGGGGGBFFFFFFBBBBA
@M02197:105:000000000-AN6RF:1:1101:3315:13632 1:N:0:1
GCACTGGCATATTCCTCCGCTTATTGATATGCTTAAGTTCAGCGGGTAGTCCTACCTGATTTGAGGTTAAATTGTCAGAAGCTGTCTCAAAAGAGACCCTTTAGAAGCTGAACCCCATTTATAAAGCTGCTCTTCACAAATGGCGTAGATAATTATCACACCAAAGCAAGGCAACAAAGGTCCCGCTAACGCATTTCAGGAGAGCCGACTTCTGAGAAGCCCGCATACTCCCACATCCAAGCCTGATCAACAGAAAAAGCTGAAAAGGTTGAGAATCTCATCACACTCAAACAAGCATGCTCCTCGGAATACCAAAGAGCGCAAGGTGCGTTCAAAGATTCGATG
+
A?BBAFF@>DCBFGGGFFGGGCGCHHGHGFHGHHHCFHFB55B2AAECA3FGFDHGG3FGHHF51BG25F5FGHD55FBG3GGCGFBB5FGBGA?22FHHHCD3CGFBGH3DGEAE9FFBFDGDFDGGBBGHHHHBHDFGHEGB@<<0FB2C>@F:FCFHF0B;?GFBHBFHGFGGCFCFGA<1<FBGHHGGGGGHDGGBC.:C/C?1;1<:1@@;<F<>/991<9/B#>#9BF91AE000CB2122HGFFF0FDDFGF22F1DG>F>@D2@@GF11222F1HGFF1GFEFB21A1AA//E//E02EA210BGAA0EEEA1A1B01A1B1G3GDBB1CFFA1AAA
@M02197:105:000000000-AN6RF:1:1101:12594:13604 1:N:0:1
GCACTGGCATATTCCTCCGCTTATTGATATGCTTAAGTTCAGCGGGTAGTCCTACCTGATTTGAGGTCAAATTGTCAGAAGCTGTCTCAAAAGAGACCCTTTAGAAGCTGAACCCCATTTATAAAGCTGCTCTTCACAAATGGCGTAGATAATTATCACACCAAAGCAAGGCAACAAAGGTCCCGCTAATGCATTTCAGGAGAGCCGACTTCTGAGAAGCCCGCATACTCCCACATCCAAGCCTGATCAACAGAAAAAGCTGAAAAGGTTGAGAATTTCATGACACTCAAACAGGCATGCTCCTCGGAATACCAAGGAGCGCAAGGTGCGTTCAAAGATTCGATG
+
3ABBBFFBFFFBBGGFGGCGGGGHHHHHHHGHGHFHHHGGHHHDGGGGGHHHHHHHHGHHGHHHEHFHHHHHHHHHHHHHHHHHHHHHHHHHHGHFHGGHHHHGHHHGHHHHHHGGGHHHHHHHHGHHHHHHHHHHHHHHGHHHGGFGGHHHHHHHHHHHHHHHHHHHHGGGGHHHHHGHFHHHGHGHHHHHHGHHHHHGHGHGGGHHGGGGGGHHGGGGGGGGHGGGGGHHHGGFFGGHHHHHHHBHHHHHFHHHHHGHGHHHHHGHHHHHHHHHFHHHHGHFHGHHHHHHGGBHHHEGGFGGHGHHGD3HHGHEF?GGHHHGGGGGGFGGGFFFBFFFACCCB
@M02197:105:000000000-AN6RF:1:1101:11298:13786 1:N:0:1
GCACTGGCATATTCCTCCGCTTATTGATATGCCTAAGTTCAGCGGGTAGTCCTACCTGATTTGAGGTCAAATTGTCAGAAGCTGTCTCAAAAGAGACCCTTTAGAAGCTGAACCCCATTTATAAAGCTGCTCTTCACAAATGGCGTAGATAATTATCACACCAAAGCAAGGCAACAAAGGTCCCGCTAATGCATTTCAGGAGAGCCGACTTCTGAGAAGCCCGCATACTCCCACATCCAAGCCTGATCAACAGAAAAAGCTGAAAAGGTTGAGAATTTCATGACACTCAAACAGGCATGCTCCTCGGAATACCAAGGAGCGCAAGGTGCGTTCAAAGATTCGATGATTCAC
+
AABCC4FBFFFFGGGGGGGGGGGHHHHHHHHHHHHHHHHHHHHGGGGGGHHHHHHHHHHHHHHHGHHHHHHHHHHHHHHHHHHHHHHHHHHHHGHHHGHHHHHHHHHGHHHHHHGGGHHGHHHHHHHHHHHHHHHHHHHHHHHGGGGGGHHHGHHHHHHHHGHHHHHGHHGHHHHHHHHGGHHHHGGHHHHHHHHHHGHHHGHGGHHGGGGGHGHHHGGGGGGHHHGGHGHHHHGFGGHHGHHHGFHGHFGHHHHHHFHGHHHHHHHFHHHGGHHEHHHHHHHGGGFHHHGBFFGFHGECGGGGGHHHHHHHHHHFGGGGHHHHGGGGGFGGGGGGGGGFFFFBFFCCCCC
@M02197:105:000000000-AN6RF:1:1101:16622:13761 1:N:0:1
GCACTGGCATATTCCTCCGCTTATTGATATGCTTAAGTTCAGCGGGTATCCCTACCTGATCCGAGGTCAAACTTAGAAAGTTGGGGGTTGCTGGCAAGCACGCACCGAGACCCTGTAGCGAGGAGTATTACTACGCTTAGAGCACGATGGCACCGCCACTGATTTTAAGACCGATCAGAACTGATGCGGTCCAATACCAAGCAGAGCTTGAGTGTTGTACTGACGCTCGAACAGGCATGCCCCGCGGAATACCACGGGGCGCAATGTGCGTCCAAAGATTCGATGATTCAC
+
BBCCCFFCFFFFGGGGGGGGGGGHHHHHHHHHHHHHHHHHHHHGGGGGHHHHHHHHHHH<HHHGG9GHHH:HHHHHHHHHH<HHGGGFGGHHHHGHHGHHHGGGGGGGGGGGHHHHHHHGGGGGGHHHHHHHHHGGGGGGHHHHHGGHGGHHHGGHHHHHHHHHHHHHHGGGHHHHHHGGHHGGGGGHHHHHHHGHGHHHHHHFHGHGHHHGHHGHHHHGGGGGGHHGHHHHHGHHHGGGGGGGHHGHHHGGGGGGGGGGHHHHGEEGGGGGGGGGGGGFFFFFFFCBBA>
@M02197:105:000000000-AN6RF:1:1101:3041:13900 1:N:0:1
GCACTGGCATATTCCTCCGCTTATTGATATGCCTAAGTTCAGCGGGTAGTCCTACCTGATTTGAGGTCAAATTGTCAGAAGCTGTCTCAAAAGAGACCCTTTAGAAGCTGAACCCCATTTATAAAGCTGCTCTTCACAAATGGCGTAGATAATCATCACACCAAAGCAAGGCAACAAAGGTCCCGCTAATGCATTTCAGGAGAGCCGACTTCTGAGAAGCCCGCATACTCCCACATCCAAGCCTGATCAACAGAAAAAGCTGAAAAGGTTGAGAATTTCATGACACCCAAACAGGCATGCTCCTCGGAATACCAAGGAGCGCAAGGTGTGTTCAAAGATTCGATGATTCAC
+
ABBBBBFBFFFFGGGGGGGGGGGHHHHHHHHHGHHHHHHHHHHGGGGGGHHHHHHHHHHHHHGGGHHHHHHHHHHHHHHHGHGHHHFGHHGHHGHHFGHHHHHBHHFHHHHHHHGGGHHHGHHHHFFHHGHHHHHGHHGHGGGEGGGGGHHHGHHHHHHGHHHGHHHHHHGHHHHHHHHHHHHHHHHHHGFHHGHFHHHHHGHGGHHHHGHFGGHHHGGGGGFFHHGGGGHHHHHFGGHGHEGHHHFHHHHHHHGHHHGHFHHHGHGFGEGBFGEHHHHGDFGEEGGHHHFHFHFHHGGFCGGCFHFHHHHHHHFGGCGGHFHHGGHHGGGGFGGGGGFFFFFFFFBBBBB
@M02197:105:000000000-AN6RF:1:1101:8317:13876 1:N:0:1
GCACTGGCATATTCCTCCGCTTATTGATATGCTTAAGTTCAGCGGGTAGTCCTACCTGATTTGAGGTCAAATTGTCAGAAGCTGTCTCAAAAGAGACCCTTTAGAAGCTGAACCCCATTTATAAAGCTGCTCTTCACAAATGGCGTAGATAATTATCACACCAAAGCAAGGCAACAAAGGTCCCGCTAATGCATTTCAGGTGAGCCGACTTCTGAGAAGCCCGCATACTCCCACATCCAAGCCTGATCAACAGAAAAAGCTGAAAAGGTTGAGAATTTCATGACACTCAAACAGGCATGCTCCTCGGAATACCAAGGAGCGCAAGGTGCGTTCAAAGATTCGATGATTCAC
+
CCCCCFFBFFFFGGGGGGGGGGGHHHHHHHHHHHHHHHHHHHHGGGGGGHHHHHHHHHHHHHHHGHHHHHHHHHHHHHHHHHHHHHHHHHHGHGHHHGHGHHHHGHHHHHHHHHGGGHHHHHHHHHHHHHHHHHHHHHHHHHHHGGGGGHHHGHHHHHHHHGHHHHHHHHHHHHHHHHHHHHHHHGHHHHHHHHHHHHHHHHHHGHHHGHGHHHHHHGGGGGGGHHGGGGHHHHHHGGHHHHHFHGHFHHFHHHHHHHHHHHGHHHHGHHHHHHHHHHHHHHHHHFFGHHHHHHHHGHHGGGGGHHGHHHFHHHHFGGGGHGHHGGGGGGGGGGGGFFGFFFFFFFBBBAA
@M02197:105:000000000-AN6RF:1:1101:18314:14338 1:N:0:1
GCACTGGCATATTCCTCCGCTTATTGATATGCTTAAGTTCAGCGGGTATCCCTACCTGATCCGAGGTCAAACTTAGAAAGTTGGGGGTTGCTGGCAAGCACGCACCGAGACTCTGTAGCGAGGAGTATTACTACGCTTAGAGCACGATGGCACCGCCACTGACTTTAAGACCGATCAGAACTGATGCGGTCCAATACCAAGCAGAGCTTGAGTGTTGTACTGACGCTCGAACAGGCATGCCCCGCGGAATACCACGGGGCGCAATGTGCGTTCAAAGATTCGATGATTCAC
+
BCDDDFFCFFFFGGGGGGGGGGGHHHGHHHHHHHHHHHHHHHHGGGGGHHHHHHHH;HH<HHHGGGGHHH:HH:HHHH;HHHHHGGGGEGH:HHGHHGHHHGG;GGGGGGGHHHHHHHHGGGGGGHHHHHHHHHGGGGGHHHHHHGGHGGHHHGGGGGHHHHHHHHHHHHHGHHGHHHHHHHGGGHHHHHGHHHHHGHGHGHHHHHHHHHHGHHHHHHHGGGGGGHFGHHHFGHHHHGGGGGGFHHHHHHGGGFCGGGGGHFHHEEEGGGGGGGGGGGGFFFFFFFBBBAB
@M02197:105:000000000-AN6RF:1:1101:7703:14068 1:N:0:1
GCACTGGCATATTCCTCCGCTTATTGATATGCCTAAGTTCAGCGGGTAGTCCTACCTGATTTGAGGTCAAATTGTCAGAAGCTGTCTCAAAAGAGACCCTTTAGAAGCTGAACCCCATTTATAAAGCTGCTCTTCACAAATGGCGTAGATAATTATCACACCAAAGCAAGGCAACAAAGGTCCCGCTAATGCATTTCAGGAGAGCCGACTTCTGAGAAGCCCGCATACTCCCACATCCAAGCCTGATCAACAGAAAAAGCTGAAAAGGTTGAGAATTTCATGACACTCAAACAGGCATGCTCCTCGGAATACCAAGGAGCGCAAGGTGCGTTCAAAGATTCGATGATTCA
+
DDDCCFFCFFFFGGGGGGGGGGGHGHHHHGHHHHHHGHHHHHHGGGGGGHHHHHHHHHHHHHHHGHHHHHHHHHHHHHHHHHHHHHHHHHHHHGHHHGHHHHHHHHHHHHHHHHGGGHHHHHHHHHGHHHHHHHHHHHHHHHHHGGGGGGHHHHHHHHHHHGHHHHHHHHGHHHHHHHHGHHGHGGHHGHHHHHHHHHHHGGHGGHGGGGGGHGHHHGGGGGGGHGGGGGHFHHGHGGHHHEGGHHFHHHHHHHHGHHGHFFFHFHHHHGEHHHHHEFEHFHGFAF5HHGHHHGFHGHFFCE?CFFHHGFABFBHGGGGCGDGHE?F?FF5CGFGF2FFBFFFFFBBBBB
@M02197:105:000000000-AN6RF:1:1101:29159:14280 1:N:0:1
GCACTGGCATATTCCTCCGCTTATTGATATGCTTAAGTACAGCGGGTAGTCCTACCTGATTTGAGGTCAAATTGTCAGAAGCTGTCTCAAAAGAGACCCTTTAGAAGCTGAACCCCATTTATAAAGCTGCTCTTCACAAATGGCGTAGATAATTATCACACCAAAGCAAGGCAACAAAGGTCCCGCTAATGCATTTCAGGAGAGCCGACTTCTGAGAAGCCCGCATACTCCCACATCCAAGCCTGATCAACAGAAAAAGCTGAAAAGGTTGAGAATTTCATGACACTCAAACAGGCATGCTCCTCGGAATACCAAGGAGCGCAAGGTGCGTTCAAAGATTCGATGATTCAC
+
AABBABC?FFFFGGGDCGCGEGGBGBHB665BFGHFFA5ADDFECG2ACGFHGGHHHHEHH5ADFHHHHHHDFFFFH5GF3FHHHBDGHHH3B1C?2?FGGGFBGBGFHFBFFHFGGHHHHHFHH;EGHHFHEHGHHHHHGHFHGFFDFHGGHBBGHGHHHHGFCFHHGHGHHCFHHGFGDF<A@CHGGGHFFDDGGBDHFCGDCGGGGGGGGEF@0?C/CFHHHGGGF?FHGADBGGHHFEGGHGDHHFHGHFEGF11BHFGHEF0B2FGHEHFEFHHFGBGGFFG0GFFHFBBEHHFAECEECDAB21BHFFHFEE0EF1CFEA0EB1B3FABB1BCBFFBB@31A>>1
@M02197:105:000000000-AN6RF:1:1101:19966:14415 1:N:0:1
GCACTGGCATATTCCTCCGCTTATTGATATGCTTAAGTTCAGCGGGTAGTCCTACCTGATTTGAGGTCAAATTGTCAGAAGCTGTCTCAAAAGAGACCCTTTAGAAGCTGAACCCCATTTATAAAGCTGCTCTTCACAAATGGCGTAGATAATTATCACACCAAAGCAAGGCAACAAAGGTCCCGCTAATGCATTTCAGGAGAGCCGACTTCTGAGAAGCCCGCATACTCCCACATCCAAGCCTGATCAACAGAAAAAGCTGAAAAGGCTGAGAATTTCATGACACTCAAACAGGCATGCTCCTCGGAATACCAAGGAGCGCAAGGTGCGTTCAAAGATTCGATGATTCAC
+
CDCDDFFCFFFFGGGGGGGGGGGHHHHHHHHHHHHHHHHHHHHGGGGGGHHHHHHHHHHHHHHHGHHHHHHHHHHHHHHHFHHHHHHHHHHHHGHHHGHHHHHHHHHHHHHHHHGGGHHHHHHHHHHHHHHHHHHHHHHHHHHHGGGGGHHHHHHHHHHHHHHHHHHHHHGHHHHHHHHHHHHHHHGGHHHHHHHHHHHHHGHGHGHHHHGHHHHHHGGGGGHHGGGGHGGHHHHGGGHHHHEHHHFHHHHHGHHHHHHHHHHHHHHHGHHGHHHFHHHHHHHHHGHHHHGHHHEHHGHGFGGDHHHHGHHHGHGGGGCGHBHHGGGGHGGGGGGGGGGFFFFFFFBAAAA
@M02197:105:000000000-AN6RF:1:1101:15079:14293 1:N:0:1
GCACTGGCATATTCCTCCGCTTATTGATATGCTTAAGTTCAGCGGGTAGTCCTACCTGATTTGAGGTCAAATTGTCAGAAGCTGTCTCAAAAGAGACCCTTTAGAAGCTGAACCCCATTTATAAAGCTGCTCTTCACAAATGGCGTAGATAATTATCACACCAAAGCAAGGCAACAAAGGTCCCGCTAATGCATTTCAGGAGAGCCGACTTCTGAGAAGCCCGCATACTCCCACATCCAAGCCTGATCAACAGAAAAAGCTGAAAAGGTTGAGAATTTCATGACACTCAAACAGGCATGCTCCTCGGAATACCAAGGAGCGCAAGGTGCGTTCAAAGATTCGATGATTCAC
+
BCCDDFFCFFFFGGGGGGGGGGGHHHHHHHHHHHHHHHHHHHHGGGEGGHHHHHHHHHHHHHHHGHHHHHHHHHGHHHHHHHHHHHHHHHHHHGHHHGHHHHHHHHHGHHGHHHGGGHHHHHHHHGHHHHHHHHHHHHHHHHHHGGGGGHHHHHHHHHHHHGHHHHHHHHGHHHHHHHEHHHHHGHHHGHHHHHHHHHHHHGHGHHGHGGHHHHHGHGGGGGHGHHGGGGHHHHHHGGHHHHHFHHGHHHHHGHHHHHHGHGHHHHHHGHHHHHHDHFHHHHHGAGHEHHHHGGHHHHHGGGGGHHHHHHHHHHHGGGGGGHHHGGGGHGGGGGGGGGGFFFFFFFBBBBB
@M02197:105:000000000-AN6RF:1:1101:11298:14365 1:N:0:1
GCACTGGCATATTCCTCCGCTTATTGATATGCTTAAGTTCAGCGGGTAGTCCTACCTGATTTGAGGTCAAATTGTCAGAAGCTGTCTCAAAAGAGACCCTTTAGAAGCTGAACCCCATTTATAAAGCTGCTCTTCACAAATGGCGTAGATAATTATCACACCAAAGCAAGGCAACAAAGGTCCCGCTAATGCATTTCAGGAGAGCCGACTTCTGAGAAGCCCGCATACTCCCACATCCAAGCCTGATCAACAGAAAAAGCTGAAAAGGTTGAGAATTTCATGACACTCAAACAGGCATGCTCCTCGGAATACCAAGGAGCGCAAGGTGCGTTCAAAGATTCGATGACTCAC
+
BBBBBBFAFFFFGGGGGGGGGGGHFFHGHGGHGHHCHHGHFHHGGGEEFHHHHHHHHHHHHHGHGHHHGHGHHHFHHHFHFHHGHHGHHHHHHGHHHGHHHHHHHHGHHHGHG?EEFHHFHHGHHHHFHGFFBGHHHFHHHHHHGFGGGHHHHHHHHHGHHHHGHHHHHGHHGHEHHFCFFGGFHHGGGHHHHHHHEFHEHGHDHHGGGGGGFFGHGGGGGGGFFGGGGGGGGGGEGGFGGHGFFFHHHGFBHHHGHHGFFGGG1BHFHG22@@2DBHFBBHHFHEEHGGGEHFHGBHGAE/?EA2FHHF1GHHFEGECGCHGGA00CAECGGGGGE1A>1FDD@1A1AAA
@M02197:105:000000000-AN6RF:1:1101:13963:14635 1:N:0:1
GCACTGGCATATTCCTCCGCTTATTGATATGCTTAAGTTCAGCGGGTAGTCCTACCTGATTTGAGGTCAAATTGTCAGAAGCTGTCTCAAAAGAGACCCTTTAGAAGCTGAACCCCATTTATAAAGCTGCTCTTCACAAATGGCGTAGATAATTATCACGCCAAAGCAAGGCAACAAAGGTCCCGCTAATGCATTTCAGGAGAGCCGACTTCTGAGAAGCCCGCATACTCCCACATCCAAGCCTGATCAACAGAAAAAGCTGAAAAGGTTGAGAATTTCATGACACTCAAACAGGCATGCTCCTCGGAATACCAAGGAGCGCAAGGTGCGTTCAAAGATTCGATGACTCAC
+
CDDDDFFBFFFFGGGGGGGGGGGHHHHHHHHHHHHHHHHHHHHGGGEEGHHHHHHHHHHHHHHHGHHHGHHHHHHHHHHHHHGHHHHHGHHHHGHHHGHHHHHHHHHHHHHHHHGGGHHHHHHHHHHHHHHHHHHHHHHHHHGHGGGGGHHHHHHHHHHHHGHHHHHHHHHHHHHHHHHHHHHHHHHHGHHHHHHHHHHHGGHGHHGHHHHGGGHHHGGGGGHGHGGGHGGHHHHHGGGHHHFHHHHHHHHHHHHHHHHHHHHHHHHGHHHHGHHHHHHHHHHGDGHHHHGHHHHHHHHGGGFGHHHHGHHHHGHFEGGGHFFGGGGGHGGGGGGGGGGFFFFFFFBBABA
@M02197:105:000000000-AN6RF:1:1101:3902:14681 1:N:0:1
GCACTGGCATATTCCTCCGCTTATTGATATGCTTAAGTTCAGCGGGTATCCCTACCTGATCCGAGGTCAAACTTAGAAAGTTGGGGGTTGCTGGCAAGCACGCATCGAGGACCCTGTAGCGAGGAGTATTACTACGCTTAGAGCACGATGGCACCGCCACTGATTTTAAGACCGATCAGAACTGATGCGGTCCAATACCAAGCAGAGCTTGAGTGTTGTACTGACGCTCGAACAGGCATGCCCCGCGGAATACCACGGGGCGCAATGTGCGTTCAAAGATTCGATGATTCAC
+
CDDDDFBBFFFFGGGGGGGGGGGHHHHHGHHHHHHHHHHHHGHGGGGGHHHHHHHHHH;:H:HGGGGHHHHHHHHHFH;HGHHGGGGEEFHHHHGHHGHHHGGGG9GHGGGHHG;H;HHGGDGGG8HHHH<HH<HGGGGGHHH:HHGG;G:GHHGGGHGHHHHHHHHHHHHHHGHGHHHHHHHGGGGGGGHHGHHGHGHHHHHHGHHHHHGHGHHHGHGHGGGGGGGHGHHFHFHHGHGGGGECGHHHHHHDGGGGGGGE?G5HHEEEFHGGGGGGGGGGFFFFFFFBAA>?
@M02197:105:000000000-AN6RF:1:1101:22692:14764 1:N:0:1
GCACTGGCATATTCCTCCGCTTATTGATATGCTTAAGTTCAGCAGGTAGTCCTACCTGATTTGAGGTCAAATTGTCAGAAGCTGTCTCAAAAGAGACCCTTTAGAAGCTGAACCCCATTTATAAAGCTGCTCTTCGCAAATGGCGTAGATAATTATCACACCAAAGCAAGGCAACAAAGGTCCCGCTAATGCATTTCAGGAGAGCCGACTTCTGAGAAGCCCGCATACTCCCACATCCAAGCCTGATCAACAGAAAAAGCTGAAAAGGTTGAGAATTTCATGACACTCAAACAGGCATGCTCCTCGGAATACCAAGGAGCGCAAGGTGCGTTCAAAGATTCGATGATTCAC
+
CCCCBFFCFFFFGGGGGGGGGGGHHHHHHHHHHHHHHHHGHHHHHGHHHHHHHHHHHHHHIHHHGHHHHHHHHHHHHHHHHHHHHHHHHHHHHEHHGGHHHHHHHHHGGHHHHHGGGHHHHHHHHGHHHHHGGHHHGGGGHHHHGGGGGHHHHHHHHHHHHGG/HHHHHHGHHHHHHHHHHHHHGGHHHHHHHHHHHHHHHGHGHHHHGHHHHHHHHHGGGGGHHHGGHGHGGHHHGGHHHHHGGHHGHHHGHHHHGHHFGHHHFHGFEFHFHHGFHGGGHHGF5CDBGHFHGHHHHHHGGGGGHHHHGFHGHHHGGGCGHHHHGGGDHGGGGGGGGGGFFFFFFFBCBAA
@M02197:105:000000000-AN6RF:1:1101:16442:14942 1:N:0:1
GCACTGGCATATTCCTCCGCTTATTGATATGCTTAAGTTCAGCGGGTATCCCTACCTGATCCGAGGTCAAACTTAGAAAGTTGGGGGTTGCTGGCAAGCACGCACCGAGACTCTGTAGCGAGGAGTATTACTACGCTTAGAGCACGATGGCACCGCCACTGACTTTAAGACCGATCAGAACTGATGCGGTCCAATACCAAGCAGAGCTTGAGTGTTGTACTGACGCTCGAACAGGCATGCCCCGCGGAATACCACGGGGCGCAATGTGCGTTCAAAGATTCGATGACTCAC
+
AABCCFFCFFFFGGGGGGGGGGGHHHHHHHHHHHHGHHHHHHHGGGFGHHHHHHHH;HH;HH:GGG9:GH:HH:HHHH;0FGHGCGGEEGHHHHGHHGH<GGGGG9GGGGGHF:HHHGHGGGGGGHHHH;HFHHGGGG8EHHHH;GGHGGHHHGGGHHGHHHHHHGHHHGHGGGHHGHGHHHGGGGGHHGHGGHGFGHHGHHHFFHHHHHFGHHFGHHHFGGGGFHGFFFFFGGHHHGGGGGGGHHHHHFHECFGGGGGGHHGFEFEGHGGGGGGGGGGFFFFFFFABBBA
@M02197:105:000000000-AN6RF:1:1101:29662:15296 1:N:0:1
GCACTGGCATATTCCTCCGCTTATTGATATGCTTAAGTTCAGCGGGTATCCCTACCTGATCCGAGGTCAACCTGAAAAAATATTTGGGTTTTGGCAAGCAACTCGTAAGGTTCCGTCGCGAGAGAATTACTACGCGTAGAGCTTACAAGCACCGCCACTGATTTTAAGAGCCGCTGGTCGCGAACTCCAATACCAAGCGTAAGCTTGAGTGGTTATAATGACGCTCGAACAGGCATGCCCTTCGGAATACCAAAGGGCGCAATGTGCGTTCAAAGATTCGATGATTCAC
+
>AABABBAFFFBGAAGFCECCG?GHFFG6GBBFGFGDG5DDDFEGGEEGHFGHHHHH7%388HGG99HHGH<<<E'5FG<H<HH0H;;>FF;H9HF:E.<HH:H9.G-HHF<HHG3FE7CD999G<HH<H<<19@D<ACC71F7HHHHGH<GHGHHGHHHDGHHHFHGBFHHFGCGCEF@GFHHHGFHHFGFGGGGGGFGHFHHHFFFGHHHFFFGHHGGGFFFHGHF;HHGFAFGFFEEE?0AFHHFFHHHHEGGGFG1F1GGEEGBB3GGBGEGB113FDFBAAA1A
@M02197:105:000000000-AN6RF:1:1101:26342:15335 1:N:0:1
GCACTGGCATATTCCTCCGCTTATTGATATGCTTAAGTTCAGCGGGTAGTCCTACCTGATTTGAGGTCAAATTGTCATGTATTGTCTGAATAAACAGACGGTTGGAAGCAGTGCAAACCCATATGATTGTAGATGTCCACGGCGTAGATAATTATCACACCAATAGACAGTCCACGCGGGGCACCAGCTAATGCATTTAAGGGGAGCTGACAATCTGTGAAGAAGCCAGCAAAATAAACCCCCATATCCAAGCCATTATCAACAAAAGCTGATAATAGTTGAGAATTTAATGACACTCAAACAGGCATGCTCCTCGGAATACCAAGGAGCGCAAGGTGCGTTCAAAGATTCGATGATTCAC
+
ABCCCFFBFFFFGGGGGGGGGGGHHHHHHHHHHHHHHHHHHHHGGGEFGHHHHHHHHHHHHHHHGHHHHHGHHHHHHHHHHHHHHHHHHHHHHHHHHHHGGGGGGHHHHHGHHHHHHHGGGHHHHHGHHHHHHHHHHHHHGGGGGGGGHHHHHHHHHHHHGHH9HHHHHHHHHHHGGFCGGHHGHHHHGHGGGGGGHGGGGGGGHGHFFGFHFFFFFGFHGFGHGHFGFFHHFHFGE?GGHGHHFG3DCHFHFHHHHFFFFHGHHHHHHHHGHHHHHHGHGHHHGHGGHHHHHHHGHHHHHHGHGGHHGGGGGGHHHHHHHHHHGGGGGGHHHHGGGGHGGGGGGGGGGFFFFFFFCBCBC
@M02197:105:000000000-AN6RF:1:1101:7586:15554 1:N:0:1
GCACTGGCATATTCCTCCGCTTATTGATATGCTTAAGTTCAGCGGGTAGTCCTACCTGATTTGAGGTCAAATTGTCATGTATTGTCTGAATAAACAGACGGTTGGAAGCAGTGCAAACCCATATGATTGTAGATGTCCACGGCGTAGATAATTATCACACCAATAGACAGTCCACGCGGGGCACCAGCTAATGCATTTAAGGGGAGCTGACAATCTGTGAAGAAGCCAGCAAAATAAACCCCCATATCCAAGCCATTATCAACAAAAGCTGATAATAGTTGAGAATTTAATGACACTCAAACAGGCATGCTCCTCGGAATACCAAGGAGCGCAAGGTGCGTTCAAAGATTCGATGATTCAC
+
CCDDDFFCFFFFGGGGGGGGGGGHHHHHHHHHHHHGHHHHHHHGGGGGGHHHHHHHHHGHHHHGGHHHHHHHHHHHHHHHHHHHHHHHHHHHHHHHHHHGGGGGGHHHHHHHHHHHHHGGGHHHHHHHHGHHHHH<HHHHGGGGGGGGHHHHHHHHHHHHGHHHHHHHHHHHHHHGGGGGHGHGGHHGHHHGGGGGGGGGGGGHGHGGFFFHHHHGHFFHHGHHFFFGGHHHHHFFE?GGHHFHGHFGGHHHGHHHHGHHHHHHHHHFFHHHGHHHHHHHHHHHHHHHGHHHHHFGHHHHFHHHHHHHGGEFE?GHHHHHHHGHHGGGGGHHHHGGGGHGGGGGGGGGGFFFFFFF@BAAA
@M02197:105:000000000-AN6RF:1:1101:19876:15806 1:N:0:1
GCACTGGCATATTCCTCCGCTTATTGATATGCTTAAGTTCAGCGGGTATCCCTACCTGATCCGAGGTCAAACTTAGAAAGTTGGGGGTTGCTGGCAAGCACGCATCGAGGACCCTGTAGCGAGGAGTATTACTACGCTTAGAGCACGATGGCACCGCCACTGATTTTAAGACCGATCAGAACTGATGCGGTCCAATACCAAGCAGAGCTTGAGTGTTGTACTGACGCTCGAACAGGCATGCCCCGCGGAATACCACGGGGCGCAATGTGCGTTCAAAGATTCGATGATTCAC
+
BBCCBFFDFFFFGGGGGGGGGGGHHHHHHHHHHHHHHHHHGHHGGGGGHHHHHHHH:HHHHHHGGGGHHHHHHHHHHHHHH<HHGGGGGGH:HHGHHGHHHGGGGGGHGGGHHGHHHHHHG:GGGGGGHH;HHHHGGGGGHHHHHHGGHGGHHHGGHHHGHHHHHHHHHHHHHHHGHGHHHHHGGGGGHHHHHGHGGGHHHHHHHHHGHHHHGGHHHHFHGHHGGGGHGHHHHHHGHHGGGFGGGGHHHHHHGGGGGGGGGFHHFFFEGHGGGGGGGGGGFFFFFFFCCBBB
@M02197:105:000000000-AN6RF:1:1101:5891:15941 1:N:0:1
GCACTGGCATATTCCTCCGCTTATTGATATGCTTAAGTTCAGCGGGTAGTCCTACCTGATTTGAGGTCAAATTGTCAGAAGCTGTCTCAAAAGAGACCCTTTAGAAGCTGAACCCCATTTATAAAGCTGCTCTTCACAAATGGCGTAGATAATTATCACACCAAAGCAAGGCAACAAAGGTCCCGCTAATGCATTTCAGGAGAGCCGACTTCTGAGAAGCCCGCATACTCCCACATCCAAGCCTGATCAACAGAAAAAGCTGAAAAGGTTGAGAATTTCATGACACTCAAACAGGCATGCTCCTCGGAATACCAAGGAGCGCAAGGTGCGTTCAAAGATTCGATG
+
CCCCCFFCFFFFGGCGGGGGGGGGHHHHHHGHHHHHHHHHHHHGGGGGGHHHHGHHHHHHHHHHGHHHHGHHHHHHHHHHHHHHHHHHHHHHHGHGHGHHHHHHHHHHGHHHHHGGGHHHHHHHHHHHHHHHHHHHHHHGHHGHGGGGGHHHHHHHHHHHHHHHHFHHHHHHHHHHHGHHGHHHHGHHHHHHHHHHHHHHHGHGHHHHGGHHHGHHHGGGGGGGHHGGGGHHHHHFGGHHHFHHHHGHHHGHHHHHHHHHHHHHHHHBFHHHHGGGBHHHHHHGDFHHHHHHHHHHHHHFEGECGHHHHHHHFHGGGGGGHHHGGGGFCGGGGFFFCFFFCCCBB
@M02197:105:000000000-AN6RF:1:1101:4684:16198 1:N:0:1
GCACTGGCATATTCCTCCGCTTATTGATATGCCTAAGTTCAGCGGGTATCCCTACCTGATCCGAGGTCAACCGAGGGGGTGGCTTCTGGGAGCCGCCACTTAGGTGCCGGGCGCGAATGTGCTGCGCTCGAAGCCAGGGTGACGGCTGCCAATGTTTTTAAGGCGAGTCCGCGCCAGAGAGGCGGGACAAACGCCCAACACCAAGCAGGGCTTGAGGAGGTTGAATGACGCTCGAACAGGCATGCCCTGCGGAATACCACAGGGCGCAATGTGCGTTCAAAGATTCGATGATTCAC
+
ABCCDFFCFFFFGGGGGGGGGGGHHHHHHHHHHHHHHHHHHHHGGGGGHHHHHHHHHHHHHHHGGGGHHHHHGGGGGGGGGGHHHHHHGHHGGGGGGGGHHHHHHHHHGGGGGGGGGGHHHGHHHGGGGGGHGHHHHHGGGGGHGGGHGHGHHGHGHHHGGGGGHGGFGFGGHFHHHHFFGGGHHHHGGGGGGGHHGHFHGHHGHHHHGHGHHHHHHHHH<HHHGGGGGGHGGFHHHHHHHHGGGGEGGHHHHHHGHHHGGGGGGHHHHFGFFGGGGGGGGGGGFFFFFFBCCCAA
@M02197:105:000000000-AN6RF:1:1101:26224:16586 1:N:0:1
GCACTGGCATATTCCTCCGCTTATTGATATGCTTAAGTTCAGCGGGTAGTCCTACCTGATTTGAGGTCAAATTGTCAGAAGCTGTCTCAAAAGAGACCCTTTAGAAGCTGAACCCCATTTATAAAGCTGCTTTTCACAAATGGCGTAGATAATTATCACACAGAAGCAAGGCAACAAAGGTCCCGCTAATGCATTTCAGGAGAGCCGACTTCTGAGAAGCACGCATACTCCCACATCGAAGCCTGATGAACAGAATATGCTGAAAAGAGTGAGAAGTTCATGTGACTCAAACAGGCATGCTCCTCCGAAGTGAAAGGATCGCAAGCAGTGTGCGGAGGTTTGATGATTCTC
+
A1>AACFAFFFFGFGBBBFGEEEF33GFH3A3DDA11ADDAFBAE?AAEABEGBFGHFBGHH1DAEBGEAAGBFF2DD1GFGHCFDBEGDDDBFF0BFFGFHFGEF1GCFDGEEEFAG7FF7EFHG;FCF6G:::FHDGAH5FHCCCGGHHFFHGHFFBDC##FFD<GH9ECC>1F1F11GB8G0CCGGHHHGHH8HH0D/C9CHHGGC@EFBFFFGBBB%A//?BFB8F5EGG?F/0B0011@22B2@22B2@B1B11E@2@111@B1@B@21111112B111F/E011B1111B1B////EB//11222122100B000A1311000001A11BA11133DDB111>11
@M02197:105:000000000-AN6RF:1:1101:6660:16544 1:N:0:1
GCACTGGCATATTCCTCCGCTTATTGATATGCTTAAGTTCAGCGGGTAGTCCTACCTGATTTGAGGTCAAATTGTCAGAAGCTGTCTCAAAAGAGACCCTTTAGAAGCTGAACCCCATTTATAAAGCTGCTCTTCACAAATGGCGTAGATAATTATCACACCAAAGCAAGGCAACAAAGGTCCCGCTAATGCATTTCAGGAGAGCCGACTTCTGAGAAGCCCGCATACTCCCACATCCAAGCCTGATCAACAGAAAAAGCTGAAAAGGTTGAGAATTTCATGACACTCAAACAGGCATGCTCCTCGGAATACCAAGGAGCGCAAGGTGCGTTCAAAGATTCGATGATTCAC
+
BCCCCFFCFFFFGGGGGGGGGGGHGHHHHHHHHHHGHHHHHHHGGGGGGHHHHHHHHHHHHHHHGHHHHHHHHGHHHHHHHHHHHHHHHHHHHGHHHGHHHHHHHHHHHHHHHHGGGHHHBFHHHGHHHHHGHHHHHHHHHHHHGGGGGHHHHHHHHHHHHHHHHHGHHHGHHHHHHHHHHHHHHGHHHHHHHHGHHHHHHGHGHGHHHHHGGHHGHGGGGGGGHHGGGGHHGHHGGGHHHHHFHHFHHHHHHGHHHHHHHHGHHHHFGHHFHHHHHHHHHHHHGGHHHHHHHHFHHHEGEGGGHHHFHHFHHHFGGGGCCHHHGGGGHGGGFGGGGFFFFFFFFFBAA>A
@M02197:105:000000000-AN6RF:1:1101:4869:16855 1:N:0:1
GCACTGGCATATTCCTCCGCTTATTGATATGCTTAAGTTCAGCGGGTAGTCCTACCTGATTTGAGGTCAAATTGTCAGAAGCTGTCTCAAAAGAGACCCTTTAGAAGCTGAACCCCATTTATAAAGCTGCTCTTCACAAATGGCGTAGATAATTATCACACCAAGGCAAGGCAACAAAGGTCCCGCTAATGCATTTCAGGAGAGCCGACTTCTGAGAAGCCCGCATACTCCCACATCCAAGCCTGATCAACAGAAAAAGCTGAAAAGGTTGAGAATTTCATGACACTCAAACAGGCATGCTCCTCGGAATACCAAGGAGCGCAAGGTGCGTTCAAAGATTCGATGATTCAC
+
CCCCCFFCFFFFGGGGGGGGGGGHHHHHHHHHHHHHHFHHHHHGGGGGGHHHHHHHHHHHHHHHGHHHHGHHHHHHHHHHGHHHHHHHHHHHHGHHHGHHHHHGGHHHHHHHHHGGGHHHHHHHHHHHHHHHHHHHHHHHHGHHGGGGGHHHHHHHHHFHHGHHHGHHHHHHHHHHHHHFGHHHHHGGGHHHHHHHHHHHHGHGHGHGGGHGHHHHHGGGGGHHHGGGGGHHGHHHGGHHHHDHHGHHHHHFEHHGHHGHHHHHHHHHHHHGHHG5BHHHFHHFFGHHHHHHHGGHHHHGGGGGHHHGHGFGGHHGGEFGGHHCGGGGHGGFGGGGGGGFFFFFFFBBBAB
@M02197:105:000000000-AN6RF:1:1101:2166:17074 1:N:0:1
GCACTGGCATATTCCTCCGCTTATTGATATGCTTAAGTTCAGCGGGTAGTCCTACCTGATTTGAGGTCAAATTGTCAGGAGCTGTCTCAAAAGAGACCCTTTAGAAGCTGAACCCCATTTATAAAGCTGCTCTTCACAAATGGCGTAGATAATTATCACACCAAAGCAAGGCAACAAAGGTCCCGCTAATGCATTTCAGGAGAGCCGACTTCTGAGAAGCCCGCATACTCCCACATCCAAGCCTGATCAACAGAAAAAGCTGAAAAGGTTGAGAATTTCATGACACTCAAACAGGCATGCTCCTCGGAATACCAAGGAGCGCAAGGTGCGTTCAAAGATTCGATGACTCAC
+
@ABBBFFBFFFFFEGGGGGCGGGFHHGGHHHGFHHHHHHHHHHGGGGGGHEHGGHHFGHHHHGFFHHFHHHHHHF5EGHHGFHFGHHGHHHHHGHHHGHHHHHHHHHHHHHHGHCGGHHHHHHHHHFHHHHHHDGHHHHHFHHFFFGGGHHHHHGGGHHHHFHHHHHHHHGFFGHHEHHGGGHHGDGGGHHHHHHHHHHHGEHGEGHHGGFGGFHFHGBGGEFFHHGGGGHFGGHFGGHHHHGBFG4HHDGFEHHHHFGHFBGGGFFBEGHFHHG@D5HGBGGFDGHHHGDHGF3GEEEGEEEGFGFHHFHGHHHAEGCGGF44A?E2CGGGFCGGGFGFCFFFDD>>33>
@M02197:105:000000000-AN6RF:1:1101:16608:17074 1:N:0:1
GCACTGGCATATTCCTCCGCTTATTATATGCTTAAGTTCAGCGGGTAGTCCTACCTGATTTGAGGTCAAATTGTCAGAAGCTGTCTCAAAAGAGACCCTTTAGAAGCTGAACCCCATTTATAAAGCTGCTCTTCACAAATGGCGTAGATAATTATCACACCAAAGCAAGGCAACAAAGGTCCCGCTAATGCATTTTAGGAGAGCCGACTTCTGAGAAGCCCGCATACTCCCACATCCAAGCCTGATCAACAGAAAAAGCTGAAAAGGTTGAGAATTTCATGACACTCAAACAGGCATGCTCCTCGGAATACCAAGGAGCGCAAGGTGCGTTCAAAGATTCGATGATTCAC
+
AAAA111>C@1DBADADEEEECAFAFGGDH3EGFFA2DDD2AE0A/A/12FG2GC11FB2ABEF0AFHFGDGHGHGFGDH@EFHHGFGHHHECGFHEGGH1B1FH1111@B@>EE;01BEGDFGFFGFFHHHHHHGE5FBDCFCG?B0BFGGFGHGFGDF0FGEHBCGHFGGFFHHFCCC>DFGFGGFFHGDFGGFGFHHHHFHCF@:FFDFDFCC9/</EBA?10)CBBEBGFC;EC0F1B2@HGBB@GFCF@11B122211BBFGBFHFEFHHFFGB@DBA1/1A111FE111HGAA//A/0FD2B11FB1B0E0EAAA100A001A1A3G3FE1FB1FFFFFAAAAA
@M02197:105:000000000-AN6RF:1:1101:22976:17055 1:N:0:1
GCACTGGCATATTCCTCCGCTTATTGATATGCTTAAGTTCAGCGGGTAGTCCTACCTGATTTGAGGTCAAATTGTCATGTATTGTCTGAATAAACAGACAGTTGGAAGCAGTGCAAACCCATATGATTGTAGATGTCCACGGCGTAGATAATTATCACACCAATAGACAGTCCACGCGGGGCACCGGCTAATGCATTTAAGGGGAGCTGACAATCTGTGAAGAAGCCAGCAAAATAAACCCCCATATCCAAGCCATTATCAGCAAAGGCTGATAATAGTTGAGAATTTAATGACACTCAAACAGGCATGCTCCTCGGAATACCAAGGAGCGCAAGGTGCGTTCAAAGATTCGATGATTCAC
+
ABBCCFFCFFFFGGGGGGGGGGGHHHHHHHHHHHHHHGHHGHHGGGGGGHHHHHHHHHHHHHHHGHHHHHHHFHHHHHHHHHHFHFHGHHHGFGHHHHHHHHHHHHHHHFHHHEHHHHGGGHHHHHGHHFHHHGHGHGHHGGGFGGGGHGHHHHHHHHHHGHH;HH;HHHHFFHHGGGGGGGGGGGG7GHGHGGGGGGGGGGGGGFFFFFFFFFFFGFFGFFFFFFHGFFFHHFFFE/GGHFHHDG3GCHHHGHGHHHFHGBDDHGCBFDGGHHHHHHHGHGHHHHHHGDDDFGFCFHHHHFEGHHHHHFGGGFGHHHBGAHHHGEGFGGGHHHGGGGHGGGGGGGCFBFFFFFFFBBBBB
@M02197:105:000000000-AN6RF:1:1101:18847:17183 1:N:0:1
GCACTGGCATATTCCTCCGCTTATTGATATGCTTAAGTTCAGCGGGTATCCCTACCTGATCCGAGGTCAAACTTAGAAAGTTGGGGGTTGCTGGCAAGCACGCACCGAGACTCTGTAGCGAGGAGTATTACTACGCTTAGAGCACGATGGCACCGCCACTGTCTTTAAGACCGATCAGAACTGATGCGGTCCAATACCAAGCAGAGCTTGAGTGTTGTACTGACGCTCGAACAGGCATGCCCCGCGGAATACCACGGGGCGCAATGTGCGTTCAAAGATTCGATGACTCAC
+
CCCCCFFCFFFFGGGGGGGGG?EFHGHHHHHFHHGHHHHHHFHGGGGGHHHHGHHH-G;;H;99GGG:HH:HH9DFEFHFGGFHGGGEGGHHHG9GHGEHHFGGG:GGG:GHHHHHHHHG:GGGGHHFFHGHHHGGGGGGFHHHH@E<G;E:GGGHHFHHHGHGHHHHGHHGHHHGHGHHHHGGGGGGHGHHHHGFGHFGGHHHHHFHHHHFHHHHHGHGGFFGGHHGGHHHHHFHFGGGGGGGHHFHHHCGGGGGGGGGHFHHGEEGGGGGGGGCGGGFFFFFFFBBA>A
@M02197:105:000000000-AN6RF:1:1101:19527:17134 1:N:0:1
GCACTGGCATATTCCTCCGCTTATTGATATGCTTAAGTTCAGCGGGTAGTCCTACCTGATTTGAGGTCAAATTGTCAGAAGCTGTCTCAAAAGAGACCCTTTAGAAGCTGAACCCCATTTATAAAGCTGCTCTTCACAAATGGCGTAGATAATTATCACACCAAAGCAAGGCAACAAAGGTCCCGCTAATGCATTTCAGGAGAGCCGACTTCTGAGAAGCCCGCATACTCCCACATCCAAGCCTGATCAACAGAAAAAGCTGAAAAGGTTGAGAATTTCATGACACTCAAACAGGCATGCTCCACGGAATACCAAGGAGCGCAAGGTGCGTTCAAAGATTCGATGATTCAC
+
CCCCCFFCFFFFGGGGGGGGGGGHHHHHHHHHHHHGHHHHHHHGGGGGGHHHHHHHHHHHHHHHGHHHHHHHHHHHHHHHHHHHHHHHHHHHHGHHHGHHHHHHHHHHGHHHHHGGGHHHHHHHHHHHHHHHHHHHHHHHHGHHGGGGGHHHHHHHHHHHHGHHHHHHHHHHHHHHHHHHHGGHGHGHHHHHHHHHHHHHHGHGHHHHGGGGHHHHHGGGGGHHHHGGHGGHHHHHGGHHHGHHHFHHHHHHHHHHHHHFHGHHHHHHHHHHHHHHFGHHHHGGAGHHHHHHHHHHHHGEEFFFHHHHHHGHGGBGGGGGHHHHGGGGHGGGGGGGGGGFFFFFFFBBAAA
@M02197:105:000000000-AN6RF:1:1101:21815:17231 1:N:0:1
GCACTGGCATATTCCTCCGCTTATTGATATGCTTAAGTTCAGCGGGTAGTCCTACCTGATTTGAGGTCAAATTGTCAGAAGCTGTCTCAAAAGAGACCCTTTAGAAGCTGAACCCCATTTATAAAGCTGCTCTTCACAAATGGCGTAGATAATTATCACACCAAAGCAAGGCAACAAAGGTCCCGCTAATGCATTTCAGGAGAGCCGACTTCTGAGAAGCCCGCATACTCCCACATCCAAGCCTGATCAACAGAAAAAGCTGAAAAGGTTGAGAATTTCATGACACTCAAACAGGCATGCTCCTCGGAATACCAAGGAGCGCAAGGTGCGTTCAAAGATTCGATGATTCAC
+
CCCCCFFCFFFFGGGGGGGGGGGHHHHHHHHHHHGHHHHHHHHGGGGGGHHHHHHHHHGHHHHHGHHHHHHHHHHHHHHHHHHHHHHHHHHHHGHHHGHHHHHHHHHHHHHGHHGGGHHHHHHHHHHHHHHHHHHHHHHHHHHHGGGGGHHHGHHHHHHHHGHHHHHHHHHHHHHHHHHEGGHHHGGHHHHHHGHHHHHHHGHGHGGHGGGGGGHHHGGGGGGGHHGGHGHHHHHHGGHHHGHGGHHHHHHHHHHGHHHHHHGHHGHHHHHHHHHGFGHHHHHHHGFHHHFHHHHHHHHGGGGGHHGHHHGHFHGGGGGGGHHHGGGGHGGGGGGGGGGFBFFDFFBBBBB
@M02197:105:000000000-AN6RF:1:1101:26013:17328 1:N:0:1
GCACTGGCATATTCCTCCGCTTATTGATATGCTTAAGTTCAGCGGGTATCCCTACCTGATCCGAGGTCAAACTTAGAAAGTTGGGGGTTGCTGGCAAGCACGCACCGAGACCCTGTAGCGAGGAGTATTACTACGCTTAGAGCACGATGGCACCGCCACTGATTTTAAGACCGATCAGAACTGATGCGGTCCAATACCAAGCAGAGCTTGAGTGTTGTACTGACGCTCGAACAGGCATGCCCCGCGGAATACCACGGGGCGCAATGTGCGTTCAAAGATTCGATGACTCAC
+
ABBCBFFCFFFFGGGGGGGGGGGHHHHHGHHHHHHHHHHGHHHGGGGGHHHHHHHHHGHHH;HGGG:HHHHHHHHHHHHHGHHHGGGGGGGHHHGHHGHHHGG;GGGGG;GGHHHHHHHGGGGGGFGHHHHHHHGGGGGHH:HH;GGHGGHHHGGGGGGHHHHHHHHHHGGGHGHHHHHHHHGGGHHHHHHHHHHFGHGHHHHGHHHHHFGGHHHHHHHGGGGGGHGGFHHHFGHHHGGGGGGGEHHHHGAGGGGGGGGGHHHHEAEGHGGGGGGGGGGFFFFFFFBBCCB
@M02197:105:000000000-AN6RF:1:1101:4385:17564 1:N:0:1
GCACTGGCATATTCCTCCGCTTATTGATATGCCTAAGTTCAGCGGGTAGTCCTACCTGATTTGAGGTCAAATTGTCAGAAGCTGTCTCAAAAGAGACCCTTTAGAAGCTGAATCCCATTTATAAAGCTGCTCTTCACAAATGGCGTAGATAATTATCACACCAAAGCAAGGCAACAAAGGTCCCGCTAATGCATTTCAGGAGAGCCGACTTCTGAGAAGCCCGCATACTCCCACATCCAAGCCTGATCAACAGAAAAAGCTGAAAAGGTTGAGAATTTCATGACACTCAAACAGGCATGCTCCTCGGAATACCAAGGAGCGCAAGGTGCGTTCAAAGATTCGATG
+
CCCCCFFCFFFFGGGGGGGGGGGHHHHHHHGHHHHHHHHHHHHGGGGGGHHHHHHHHHHHHHHHGHHHHHHHHHHHHHHHHHHHHHHHHHHHHGGHHGHHHHHHHHHHHHHHHHHHHHHHHHHHHHHHHHHHHHHHHHHHHHHHGGGGGHHHHHHHHHHHHHHHHHHHHHHHHHHHHHHHHGHHHHGHHHHHHHHHHHHHHGHGHHHHHGHFHHHHHGGGGGHHHHGGGGHGGHHHGGHHHHGHHGGHHHHEHHHHHGHHGGHHHHHHHHHHHHHHHGHHFGGHHGHHHHHHHHGFD1GGGGGGHHHHHGGHHHHGGGGGHHHGGGGGGGGGGFFFBFFFBCBAB
@M02197:105:000000000-AN6RF:1:1101:9089:17708 1:N:0:1
GCACTGGCATATTCCTCCGCTTATTGATATGCTTAAGTTCAGCGGGTATCCCTACCTGATCCGAGGTCAACCTAGAAAAATTTGGGGTTGCTGGCCAGCACCTCCCAGGACCCTATAGCGAGAAAATTACTACGCGTAGAGCCTAAGAGCACCGCCACTAGTTTTAAGGCCCGCCAACCGGCGAAGCCCAACACCTAGCCAGGCTAGATTGGTATAAATGACGCTCGAACAGGCATGCCCCCCGGAATACCAGGGGGCGCAATGTGCGTTCAAAGATTCGATGATTCAC
+
CCCCCFFCFFFFGGGGGGGGGGGHHHHHHHHHHHHGHHHHHHHGGGGGHHHHH<HHHH<<HHH9GG9HH;HH<H:HHHH;HH;HHG;GGGG;HHGHHHG<HH.HHG<HG<HHG:HHHH:GG9GGHHHHHHH<HGG9GGG9HHH0HHHHHHHHHGGGGGHHHHHHHHHFFHHFGGGGGGGGGGGGGGFFFFGHHHHHHFFGHHHFHHHHHHHHGHHGHHGGFFGHHGHHGHHGHHHGGGGF0GHHHHFHHHGGGGGGGEF5FHGGGGGGGGGGGGGGGFFFFBFFBBBBB
@M02197:105:000000000-AN6RF:1:1101:14283:17937 1:N:0:1
GCACTGGCATATTCCTCCGCTTATTGATATGCTTAAGTTCAGCGGGTAGTCCTACCTGATTTGAGGTCAAATTGTCAGAAGCTGCCTCAAAAGAGACCCTTTAGAAGCTGAACCCCATTTATAAAGCTGCTCTTCACAAATGGCGTAGATAATTATCACACCAAAGCAAGGCAACAAAGGTCCCGCTAATGCATTTCAGGAGAGCCGACTTCTGAGAAGCCCGCATACTCCCACATCCAATCCTGATCAACAGAAAAAGCTGAAAAGGTTGAGAATTTCATGACACTCAAACAGGCATGCTCCTCGGAATACCAAGGAGCGCAAGGTGCGTTCAAAGATTCGATGACTCAC
+
AAACCFFCFFFFGGGGGGGGGGGHHHHHHHHHHHHHHHHHHHHGGGGGGHHHHHHHHHHHHHHHGHHHHHGHHHHHHHHHHHHHGHHHHHHHHGGGHGHHHHHHHHHHHHHHHHGGGHHHHHHHHHHHHHHHHHHHHHHHHHHHGGGGGHHGHHHHHHHHHHHHHHHHHHHHHHHHHHHHHHHHGGGHHHHHHHHHHGHHHGGGHHHGGGHHHGHHHGGGGGHHHHGGHGHGGHGHGGHHHHHGHHHHHHHHHHGEHHHHHGHHGHHFGHHHHHHGHHHHHGHGDGHHHHHEHGHHHGHGGGGGFHHHHHHHGHHGGGCGGHHHGGGGHGGGGGGDFGGFFFFFFFBAAAA
@M02197:105:000000000-AN6RF:1:1101:16677:17980 1:N:0:1
GCACTGGCATATTCCTCCGCTTATTGATATGCTTAAGTTCAGCGGGTAGTCCTACCTGATTTGAGGTCAAATTGTCAGAAGCTGTCTCAAAAGAGACCCTTTAGAAGCTGAACCCCATTTATAAAGCTGCTCTTCACAAATGGCGTAGATAATTATCACACCAAAGCAAGGCAACAAAGGTCCCGCTAATGCATTTCAGGAGAGCCGACTTCTGAGAAGCCCGCATACTCCCACATCCAAGCCTGATCAACAGAAAAAGCTGAAAAGGTTGAGAATTTCATGACACTCAAACAGGCATGCTCCTCGGAATACCAAGGAGCGCAAGGTGCGTTCAAAGATTCGATGACTCAC
+
CCCCCBFCFFFFGGGGGGGGGGGHHHGHHHGHHHHHHHHHGHHGGGGGGHHHHHHGHHHHHHHHGGHHGHHHHGHHHHHHGHHHHHHHHHHHHGGHHGHHHHHGHHHHFHHHHHGGFHHHHHHHHGFGGHHHHGHHHHHHHHFHGGGGGHHHHHGHGHHHHDGGHHHHFHHHHHHHHHHHDGHHGGHGDFHHGHHGHHFHHGGGHHGGGFGHHHHGHGGGGGGGHHGGHGHHGHHHECEHFFFFGBEHGFHHHHHFHGHGHHHHHHHHGHHFFHHFHFFHGBGDFGGHHGGHGBFHFHHGGGEGFGDBDGAAGFFEEEE2EGFFCEEEHGGGGGGFFGCFFFFFB5AA3>3
@M02197:105:000000000-AN6RF:1:1101:17031:18166 1:N:0:1
GCACTGGCATATTCCTCCGCTTATTGATATGCTTAAGTTCAGCGGGTAGTCCTACCTGATTTGAGGTCAAATTGTCAGAAGCTGTCTCAAAAGAGACCCTTAGAAGCTGAACCCCATTTATAAAGCTGCTCTTCACAAATGGCGTAGATAATTATCACACCAAAGCAAGGCAACAAAGGTCCCGCTAATGCATTTCAGGAGAGCCGACTTCTGAGAAGCCCGCATACTCCCACATCCAAGCCTGATCAACAGAAAAAGCTGAAAAGGTTGAGAATTTCATGACACTCAAACAGGCATGCTCCTCGGAATACCAAGGAGCGCAAGGTGCGTTCAAAGATTCGATG
+
CCDCDFFDFFFFGGGGGGGGGGGHHHHHHHHHHHGHHHHHHHHGGGGGGHHHHHHHHHHHHHHHGHHHHHHHHHHHHHHHHHHHHHHHHHHHHGHHHGHHHHHHHGHHHHHHHGGGHHHHHHHHHHHHHHHHHHHHHHHHGHHGGGGGHHHHHHHHHHHHHHHHHHHHHHHHHHHHHHHHGHHHGHHHHHHHHHHHHHHHGHGHGHHHHGHHGHHHGGGGGGGHHGGGGGHHHHHGGHHHHGHHHHHHHHHHHHHHHHHHHHHHHHHHHHHHHHHGHHHGHHGAGHHHHFHHHHGHHHGCGGGGHHHFGGGHHHGGGGGHHFGGGGGGGGGGFFFBFFFBBBBB
@M02197:105:000000000-AN6RF:1:1101:16548:18238 1:N:0:1
GCACTGGCATATTCCTCCGCTTATTGATATGCTTAAGTTCAGCGGGTAGTCCTACCTGATTTGAGGTCAAATTGTCAGAAGCTGTCTCAAAAGAGACCCTTTAGAAGCTGAACCCCATTTATAAAGCTGCTCTTCACAAATGGCGTAGATAATTATCACACCAAAGCAAGGCAACAAAGGTCCCGCTAATGCATTTCAGGAGAGCCGACTTCTGAGAAGCCCGCATACTCCCACATCCAAGCCTGATCAACAGAAAAAGCTGAAAAGGTTGAGAATTTCATGACACTCAAACAGGCATGCTCCTCGGAATACCAAGGAGCGCAAGGTGCGTTCAAAGATTCGATGACTCAC
+
BCCDCFFBFFFFGGGGGGGGGGGHHHHHHHHHHHHHHHHHHHHGGGEEGHHHHHGHHHHHHHHHGHHHHHHHHHHHHHHHHGHHHHHHHHHHHGHHHGHHHHHHHHHHHHHGHHGGGHHHHHHHHHHHHHHHHHHHHHHHHHHHGGGGGHHHHHHHGHHHHHHHHHHHHHHHHHHHHHHHGHHHHGHHHHHHHHHGHHHHHGHGHHHGHHHGHHHHHGGGGGHGHGGGHGHHHGHHGGHHHGHGHGHGHHHFHHHHHHHHHHHHHGHHGHHHHHHFGFHGHHHHFGGHHHHHFHGHHHHGGGGGHHEHFGHHHHHGGGGGHHHHGGGGHGGGGGGGGGGBFFFFFFBAAAA
@M02197:105:000000000-AN6RF:1:1101:3848:18125 1:N:0:1
GCACTGGCATATTCCTCCGCTTATTGATATGCTTAAGTTCAGCGGGTAGTCCTACCTGATTTGAGGTCAAATTGTCAGAAGCTGTCTCAAAAGAGACCCTTTAGAAGCTGAACCCCATTTATAAAGCTGCTCTTCACAAATGGCGTAGACAATTATCACACCAAAGCAAGGCAACAAAGGTCCCGCTAATGCATTTCAGGAGAGCCGACTTCTGAGATGCCCGCATGCTCCCACATCCAAGCCTGATCAACAGAAAAAGCTGAAAAGGTTGAGAATTTCATGACACTCAAACAGGCATGCTCCTCGGAATACCAAGGAGCGCAAGGTGCGTTCAAAGATTCGATGATTCAC
+
BBCCCFFCFFFFGGGGGGGGGGGHHHHHHHHHHHHHHGHHHHHGGGGGGHHHHHHHHHHHHHHHGHHHHHHHHHHHHHHHHHHHHHHHHHHHGGHHHGHGHHHHHHHHHHHHHHGGGHHHHGHGHGHHHHGHHHHHHHHHHHGHEGGGGHHHHHHHGHFHHHHGHHHHHHGHHHHHHHHGHHEHGGGGGFFHHHHHHHFFHGHGHHGGGGHGGGGGGGGGGGHHGGGGFGGHHHFGFEFHFGBHHHHGHHEGHHHHHHHHGHHHHHHHFHGHEHFBEEHHHHHGBFDHHHGGFFEHGHEEAEAEAB5DCCHHHFHGGGEECDB42GGGGFGGGGGFFFGFFFFFFFBB@BA
@M02197:105:000000000-AN6RF:1:1101:15205:18285 1:N:0:1
GCACTGGCATATTCCTCCGCTTATTGATATGCTTAAGTTCAGCGGGTAGTCCTACCTGATTTGAGGTCAAATTGTCAGAAGCTGTCTCAAAAGAGACCCTTTAGAAGCTGAACCCCATTTATAAAGCTGCTCTTCACAAATGGCGTAGATAATTATCACACCAAAGCAAGGCAACAAAGGTCCCGCTAATGCATTTCAGGAGAGCCGACTTCTGAGAAGCCCGCATACTCCCACATCCAAGCCTGATCAACAGAAAAAGCTGAAAAGGTTGAGAATTTCATGACACTCAAACAGGCATGCTCCTCGGAATACCAAGGAGCGCAAGGTGCGTTCAAAGATTCGATGATTCAC
+
BBBBBFFBFFFFGGGGGGGGGGFHGHHHHFHFHHHHHHHHGHHGGGEGEHHHHHHHHHHHHHHGGHGHHHHHHGHHHHGHGHHHHHHHHHFFHGHHHGHHHHHGHHHHHHHHHHGGGHHHHHHHHHHHHHHHHHHHHHHHHHHHGGFFGHHHHHHHHHHHHGHHHGHHHHGHHHGHHGGHHHHHHHHHHHHHHHHHHHHHHGHGHHGGGHHGGHHHGGGGGEHHHHGGGGGGGHHHFGHFFGGFHFGHHHHHGFHHGHHHGHFBFHHFEHHHHHG5FHHGGHHFGGHGHHHGHGHHFGHGCCCDHGHFCHGHFGBGGGGGHGHHGGEGCGGGGFFGGGGFFFFFFFAAAAA
@M02197:105:000000000-AN6RF:1:1101:12131:18379 1:N:0:1
GCACTGGCATATTCCTCCGCTTATTGATATGCTTAAGTTCAGCGGGTAGTCCTACCTGATTTGAGGTCAAATTGTCAGAAGCTGTCTCAAAAGAGACCCTTTAGAAGCTGAACCCCATTTATAAAGCTGCTCTTCACAAATGGCGTAGATAATTATCACACCAAAGCAAGGCAACGAAGGTCCCGCTAATGCATTTCAGGAGAGCCGACTTCTGAGAAGCCCGCATACTCCCACATCCAAGCCTGCTCTACAGAAAAAGCTGAAAAGGTTGAGAATTTCATGACACTCAAACAGGCATGCTCCTCGGAATACCAAGGAGCGCAAGGTGCGTTCAAAGATTCGATGATTCAC
+
CCCDDFFCFFFFGGGGGGGGGGGHHGHHHHHHHHHHHHHHHHHGGGGGGHHHHHHHHHHHHHHHGHHHHHHHHHHHHHHHHHHGHHHHHHHHHGGHHGHHHHHHHHHHHHHGHHGGGHHHHHHHHHHHHHHHHHHHHHHHGHHHGGGGGHHHHHHHHHHHHGHHHHHHHHGHHHHHHHGGHHHHHHHHHHHHHHHHHHHHHGHGHHGHHHHHHHHHHGGGGGHGHGGGHGHHHHHHGGHHGGHHFEHHHHHHHHHHHGHFHHHHGHHGHGHHHGHHGHHHFFFGGGGHHHGHHHHHHHHGGGGGHHHHHHHHGHHGGGGGHHHHGGGGHGGGGGGGGGGFFFFFFFBCCBB
@M02197:105:000000000-AN6RF:1:1101:19918:18581 1:N:0:1
GCACTGGCATATTCCTCCGCTTATTGATATGCTTAAGTTCAGCGGGTAGTCCTACCTGATTTGAGGTCAAATTGTCAGAAGCTGTCTCAAAAGAGACCCTTTAGAAGCTGAACCCCATTTATAAAGCTGCTCTTCACAAATGGCGTAGATAATTATCACACCAAAGCAAGGCAACAAAGGTCCCGCTAATGCATTTCAGGAGAGCCGACTTCTGAGAAGCCCGCATACTCCCACATCCAAGCCTGATCAACAGAAAAAGCTGAAAAGGTTGAGAATTTCATGACACTCAAACAGGCATGCTCCTCGGAATACCAAGGAGCGCAAGGTGCGTTCAAAGATTCGATGATTCAC
+
CCDDDFFCFFFFGGGGGGGGGGGHHHHHHHHHHHHHHHHHHHHGGGGGGHHHHHHHHHHHHHHHGHHHHHHHHHHHHHHHHHHHHHHHHHHGHGHHHGHHHHHHHHHHHHHHHHGGGHHHHHHHHHHHHHHHHHHHHHHHHHGHGGGGGHHHHHHHHHHHHHHHHHHHHHHHHHHHHHHHHHHHHHGHHHHHHHHHHHHHHGHGHHHGGGGGGHHHHGGGGGGHHHGGHGHGGHGGCGHHHCHEGFFGHHHHHHHHHHHHHHHHHHGF5GGHHHHHFHHHHHHGEGHHFHFHHFHHHHHGGGGGHHHHHHHHHHGGGGGCGHHHGGGGGGGGGGGGGGGFFBFFFFBBBBB
@M02197:105:000000000-AN6RF:1:1101:4455:18352 1:N:0:1
GCACTGGCATATTCCTCCGCTTATTGATATGCTTAAGTTCAGCGGGTAGTCCTACCTGATTTGAGGTCAAATTGTCAGAAGCTGTCTCAAAAGAGACCCTTTAGAAGCTGAACCCCATTTATAAAGCTGCTCTTCACAAATGGCGTAGATAATTATCACACCAAAGCAAGGCAACAAAGGTCCCGCTAATGCATTTCAGGAGAGCCGACTTCTGAGAAGCCCGCATACTCCCACATCCAAGCCTGATCAACAGAAAAAGCTGAAAAGGTTGAGAATTTCATGACACTCAAACAGGCATGCTCCTCGGAATACCAAGGAGCGCAAGGTGCGTTCAAAGATTCGATGATTCAC
+
CCCCCFFBFFFFGGGGGGGGGGGHHHGHHHHFHHGHHHHGHHHGGGGGGHHHHHHHGHHHHHHHGHHFHHHFHHHHHHHHHHHHHHHHHHHHHGHHHGHHHHHHHHHHFHHHHHGGGHHHHHHHHHHHHHHHHHHHHHHHHHHHGGGGGHHHHHHHHHH2HFHHHHGHHHHHHHHHHHGHHHHHGGHGGHHHHHHHHHHHHGHGGHHHHGGGGGGHHGGFGGHHHHGGGGGGHHHHGGHHHHHFFHFGHHHGHGHHGFHHHHHHHHHHHHFHGHHDHEGGHGDBHGHHHHHHHHHGHGHGGGGGHHEHHHHGGHGGGGGGFFGHGFEGHGGGGGGGGFGFFFFFFFAAAAA
@M02197:105:000000000-AN6RF:1:1101:28668:18895 1:N:0:1
GCACTGGCATATTCCTCCGCTTATTGATATGCTTAAGTTCAGCGGGTAGTCCTACCTGATTTGAGGTCAAATTGTCATGTATTGTCTGAATAAACAGACGGTTGGAAGCAGTGCAAACCCATATGATTGTAGATGTCCACGGCGTAGATAATTATCACACCAATAGACAGTCCACGCGGGGCACCAGCTAATGCATTTAAGGGGAGCTGACAATCTGTGAAGAAGCCAGCAAAATAAACCCCCATATCCCAGCCATTATCAACAAAAGCTGATAATAGTTGAGAATTTAATGACACTCAAACAGGCATGCTCCTCGGAATACCAAGGAGCGCAAGGTGCGTTCAAAGATTCGATGATTCAC
+
BBBBBFFBFFFFGGGGGGGGGGGHHHHGHHHHHHHHHHHHHHHGGGGGGHHGHHHHHHHHHHHHGGHHGHHHHHHHHHHHHHHHHHHHHHHHHHHGGHHGGGGGGHHHHHHHHGGGHHGGGHHHGHHHHHHHHGHHHHHHGGGGGGGGHHHHHHHHHHHHGHHHHHGHGHHHHGHGGGHHHGGGGHHGHGGGGGGHGGGGGGGHHHHGFFFGFFFF)FFHHFGFGHHHFFHHFHFGCEGCGFGHHFHGGGHHHHHHHFHHHHHHHHGHHHHHHHHHHHGHHGHGHHHHHHHGGFGGGHHHGHGHHHHHHGGGGGHHHHHHGHHHHGGGEEGFHHGGGGGGGGFGGGGGGFFFBFFFBBAAB
@M02197:105:000000000-AN6RF:1:1101:9175:18943 1:N:0:1
GCACTGGCATATTCCTCCGCTTATTGATATGCTTAAGTTCAGCGGGTAGTCCTACCTGATTTGAGGTCAAATTGTCAGAAGCTGTCTCAAAAGAGACCCTTTAGAAGCTGAACCCCATTTATAAAGCTGCTCTTCACAAATGGCGTAGATAATTATCACACCAAAGCAAGGCAACAAAGGTCCCGCTAATGCATTTCAGGAGAGCCGACTTCTGAGAAGCCCGCATACTCCCACATCCAAGCCTGATCAACAGAAAAAGCTGAAAAGGTTGAGAATTTCATGACACTCAAACAGGCATGCTCCTCGGAGTACCAAGGAGCGCAAGGTGCGTTCAAAGATTCGATGATTCAC
+
AABBACFAFFFFGGGGGGGGGGGHHFCGGHCHGHHHGHHGHHHGGFGGGGHGHBGHHGHHHHHHGHHGHGHHFHHGFFHHHHHHFHHHFGFGHEFFFEECGHHHFHHHHGHGHHGGGHHHHHHHGGHHHHHHHHHHHGHFFDFHGGGGGGHGGGGHGHGHHHHHHHHHHHHHHHHHHHHGGGHGHHEGHHHHHHHHHHHHFFEGHGFHFGFFGHHGGGGGGGHGGGGGHGHGGHGFGFHHHGHGHHHHHHHGHHHHHHHHFHHHHHHHHHHHHHHHHHHHHHHHHGHGHFFFHHHGHHHFGGGGGHHGGHHBHHGGGEE?HHHFGGGGHGGGGGGGEBFFFFFFFFCCCCC
@M02197:105:000000000-AN6RF:1:1101:14988:19011 1:N:0:1
GCACTGGCATATTCCTCCGCTTATTGATATGCTTAAGTTCAGCGGGTAGTCCTACCTGATCCGAGGTCAAACTTAGAAAGTTGGGGGTTGCTGGCAAGCACGCACCGAGACTCTGTAGCGAGGAGTATTACTACGCTTAGAGCACGATGGCACCGCCACTGACTTTAAGACCGATCAGAACTGATGCGGTCCAATACCAAGCAGGGCTTGAGTGTTGTACTGACGCTCGAACAGGCATGCCCCGCAGAATACCACGGGGCGCAATGTGCGTTCAAAGATTCGATGATTCAC
+
CCCCCFFCFFFFGGGGGGGGGGGHHHHHHHHHHHHHHHHHHHHGGGGGGHHHHHHHHHH/HHH:GGGHHHHHHHHGHHHHH<HHGGGFGGHHHH9HHGH<HGGGGGGGGGGHHHHH<HHGFGGGGHFHHHGHHHGGGGGHHHHHHGG<GGH<HGGHHHHHHHHHHHHHHGHGHHHHHHHHHGGGGGGHHHGHHGFFGHHHHHHHGHHHHHHGHHHHHHHGGGGGGHHGHHGFGHGHHGGGGGGGHHHHHHHGGGGGGGGGHGHHGEGGHGGGGGCGGFGFFFFFFFBBBBB
@M02197:105:000000000-AN6RF:1:1101:15686:19185 1:N:0:1
GCACTGGCATATTCCTCCGCTTATTGATATGCTTAAGTTCAGCGGGTAGTCCTACCTGATTTGAGGTCAAATTGTCAGAAGCTGTCTCAAAAGAGACCCTTTAGAAGCTGAACCCCATTTATAAAGCTGCTCTTCACAAATGGCGTAGATAATTATCACACCAAAGCAAGGCAACAAAGGTCCCGCTAATGCATTTCAGGAGAGCCGACTTCTGAGAAGCCCGCATACTCCCACATCCAAGCCTGATCAACAGAAAAAGCTGAAAAGGTTGAGAATTTCATGACACTCAAACAGGCATGCTCCTCGGAATACCAAGGAGCGCAAGGTGCGTTCAAAGATTCGATGACTCAC
+
AABBBFFBFFFFGGGGGGGGGGGHGHHHHHHHHHHHHHHHHHGGGGGGGHHHHHHHHHHHHHHHGGHHHHHHHGGHHHHHHHHGHFGHHGHHHGGHHGFHHHHHHFFGFGHHHHGGGHHHHHHGHHHHHGHGHHHHHHGHHHBGGCCCFHHHHHHGHHHHGHHHHHHHHHGHGHHHHGCGGGHEFGGGHHHHHHHFHFHHHFHGGHGGGGGGGGHGHGGGGGGGHGEGHGHGGFHGGGFHFEHHHGFGGHHGFFGBHGGEHGFHHHHHFHFGFHGFHHGFGGHHHFFHHGFGF33FHFEEEE2AGGHFHGFHGGFFGGCGGFFEE2ECHGFFFFEFE4FBFFFDDBBBBAB
@M02197:105:000000000-AN6RF:1:1101:19285:19422 1:N:0:1
GCACTGGCATATTTCTCCGCTTATTGATATGCTTAAGTTCAGCGGGTAGTCCTACCTGATTTGAGGTCAAATTGTCAGAAGCTGTCTCAAAAGAGACCCTTTAGAAGCTGAACCCCATTTATAAAGCTGCTCTTCACAAATGGCGTAGATAATTATCACACCAAAGCAAGGCAACAAAGGTCCCGCTAATGCATTTCAGGAGAGCCGACTTCTGAGAAGCCCGCATACTCCCACATCCAAGCCTGATCAACAGAAAAAGCTGAAAAGGTTGAGAATTTCATGACACTCAAACAGGCATGCTCCCCGGAATACCAAGGAGCGCAAGGTGCGTTCAAAGATTCGATGATTCAC
+
ABBBCFBBFFFFGGGGGGGGGGGHHGHHHHGHHHHGHHHHHHGGGGGGGHHHHHHHHGHHHHHHGHHHHHHHHHHHHGHHHHHGGHHHHHHHHGHHHGHHHHHHHHHHHHHGHHGGGHHHHHHHHHHHHHHHHHHHHHHHHHHHGGGGGHHHHHHHHHHHHGHHHHHHHHHHGHHHGHHGGHHHGHGGGHHHHHHHHHHHHGGGHGHHGHGGGHHGHGGGGGGGHHGGHGGGGGHGGGGHGHFGFHGHHHHHHHHHHHHHFGHHHHHGHHHHHHHHHGFHHHGG5GHHHHHHHHFGHECGGGGFHHFFHHGHGGHGGGGGHHHHGGGGCGCGGGGF2CGFFFFFFFBBA3A
@M02197:105:000000000-AN6RF:1:1101:19538:19506 1:N:0:1
GCACTGGCATATTCCTCCGCTTATTGATATGCTTAAGTTCAGCGGGTAGTCCTACCTGATTTGAGGTCAAATTGTCAGAAGCTGTCTCAAAAGAGACCCTTTAGAAGCTGAACCCCATTTATAAAGCTGCTCTTCACAAATGGCGTAGATAATTATCACACCAAAGCAAGGCAACAAAGGTCCCGCTAATGCATTTCAGGAGAGCCGACTTCTGAGAAGCCCGCATACTCCCACATCCAAGCCTGATCAACAGAAAAAGCTGAAAAGGTTGAGAATTTCATGACACTCAAACAGGCATGCTCCTCGGAATACCAAGGAGCGCAAGGTGCGTTCAAAGATTCGATGATTCAC
+
BCCCCFFCFFFFGGGGGGGGGGGHHHHHHHGHHHHHHHHHHHHGGGEGGHHHHHHHHHHHHHHHGHHHHHHHHHHHHGHHHHHHHHHHHHHHHGHHHGHHHHHHHHHHHHHHHHGGGHHHHHHHHHHHHHHHHHHHHHHHHHGHGGGGGHHHHHHHHHHHHGHHHHHHHHGHHHHHHHHGGHHHGGHGHHHHHHHHHHHHHGHGHHHHGGGGGHHHHGGGGGHGHHGGHGGHHHHGFGHHHEHHHHHHHHHHHHHHHHHHHFHHHHHHHHGHHHHHHHHHHHHGGGHHHHHHHFGHHHHGGGGEHHGGHHHHHGHEGGEGGHHGGGGGHGGGGGGGEFFFFBFFFFBBBAB
@M02197:105:000000000-AN6RF:1:1101:7843:19540 1:N:0:1
GCACTGGCATATTCCGCTTATTGATATGCTTAAGTTCAGCGGGTAGTCCTACCTGATTTGAGGTCAAATTGTCAGAAGCTGTCTCAAAAGAGACCCTTTAGAAGCTGAACCCCATTTATAAAGCTGCTCTTCACAAATGGCGTAGATAATTATCACACCAAAGCAAGGCAACAAAGGTCCCGCTAATGCATTTCAGGAGAGCCGACTTCTGAGAAGCCCGCATACTCCCACATCCAAGCCTGATCAACAGAAAAAGCTGAAAAGGTTGAGAATTTCATGACACTCAAACAGGCATGCTCCTCGGAATACCAAGGAGCGCAAGGTGCGTTCAAAGATTCGATGATTCAC
+
ABCCDFFBFFFFGGGGGGGGGGHHHHHHHHHHHHHHHHHHGGGGGGHHHHHHHHHHHHHHHGHHHHHHHHHHHHHHHHHHHHHHHHHHHHGHHHGHHHHHHHHHHHHHHHHGGGHHHHHHHHHHHHHHHHHHHHHHHHGHHGGGGGHGHHHHHHHHHHGHHHHHHHHHHHHHHHHHHGHHHHHHHHHHHHHHHHHHHHGHGHHGHHHGHHHHHHGGGGGHGGHGGGGGGHHHGGGHGHHHGHHHHHHGHHHHHHHHHHHHHHHHHHHHHHHGEFFGHHHHHHGHHHHHGHHHFHHHGGGGGHHHHHHGGHHHGGGGGHHHHGGGGHGGGGGGGGGGFFFFFFFBBBBB
@M02197:105:000000000-AN6RF:1:1101:4816:19901 1:N:0:1
GCACTGGCATATTCCTCCGCTTATTGATATGCTTAAGTTCAGCGGGTAGTCCTACCTGATTTGAGGTCAAATTGTCAGAAGCTGTCTCAAAAGAGACCCTTTAGAAGCTGAACCCCATTTATAAAGCTGCTCTTCACAAATGGCGTAGATAATTATCACACCAAAGCAAGGCAACAAAGGTCCCGCTAATGCATTTCAGGAGAGCCGACTTCTGAGAAGCCCGCATACTCCCACATCCAAGCCTGATCAACAGAAAAAGCTGAAAAGGTTGAGAATTTCATGACACTCAAACAGGCATGCTCCTCGGAATACCAAGGAGCGCAAGGTGCGTTCAAAGATTCGATGATTCAC
+
ABAA>FBA>D@DGFFGGGGGGGGHHHFHHDHHHHHHHDGHHGHGGGGG13FHHFHGHHHHFHGHGHHHHGHHEFHHFHFGHEBGGHHBHHEHFFFEHGGB3GBFE4EGCGHH3/EEFHHHHFFGHG8BB333B3BGHHFFGG;0BFFDGHBGFHFGHHF;<AGHHHHHF7FHHGHHHA00/@<<<CCGAF<F1GHFGFHF0??:C?DGGGD@*FFGBC>//EGF9AEFFGFFBGBG/EBB0@1B12FFGFEGF@1HFE1B22@B1B0022HHHGDF@212B21AD/E0FAFF11F1F//EEC?EABA2D1G1DHF0E00A11CFEAEA11FA3DAAEB111B313B>1>11
@M02197:105:000000000-AN6RF:1:1101:16586:20077 1:N:0:1
GCACTGGCATATTCCTCCGCTTATTGATATGCTTAAGTTCAGCGGGTAGTCCTACCTGATTTGAGGTCAAATTGTCAGAAGCTGTCTCAAAAGAGACCCTTTAGAAGCTGAACCCCATTTATAAAGCTGCTCTTCACAAATGGCGTAGATAATTATCACACCAAAGCAAGGCAACAAAGGTCCCGCTAATGCATTTCAGGAGAGCCGACTTCTGAGAAGCCCGCATACTCCCACATCCAAACCTGATCAACAGAAAAAGCTGAAAAGGTTGAGAATTTCATGACACTCAAACAGGCATGCTCCTCGGAATACCAAGGAGCGCAAGGTGCGTTCAAAGATTCGATGATTCAC
+
BBBBBFFBFFFFGFGGGGGGGGGHGHCGHHHGHHHHHFHHHHHGGGGGGHHEHGHGHEBHHHH5FHHHHHHGHGHHHHGHHGHHHHHHHHHHHGHHHGHGHHHHHHHFHHHHHHG7FH:HHHHHDE8HFHHHHHH8HHHHHGHGGFGGGHHHHHHHHHGHHGHHHHHHHHGHHHHHHHHGHHFHGGGGGHHHHHHHGHH8HGHGHHGGGFGGGGGFGEFFG?AGGGGGFGFGGGGFCEGB1E12DBFFFFGDHGEF1GFFFFGB1F0FFG2BFG@F12DFGB1FBF1CFGE1G11FFE/E//EE02ABGDB1FB100A0A111B000011FBGBB3EB11BBFDDF>11A1
@M02197:105:000000000-AN6RF:1:1101:21612:20058 1:N:0:1
GCACTGGCATATTCCTCCGCTTATTGATATGCTTAAGTTCAGCGGGTAGTCCTACCTGATTTGAGGTCAAATTGTCAGAAGCTGTCTCAAAAGAGACCCTTTAGAAGCTGAACCCCATTTATAAAGCTGCTCTTCACAAATGGCGTAGATAATTATCACACCAAAGCAAGGCAACAAAGGTCCCGCTAATGCATTTCAGGAGAGCCGACTTCTGAGAAGCCCGCATACTCCCACATCCAAGCCTGATCAACAGAAAAAGCTGAAAAGGTTGAGAATTTCATGACACTCAAACAGGCATGCTCCTCGGAATACCAAGGAGCGCAAGGTGCGTTCAAAGATTCGATGATTCAC
+
BCCCBFFCFFFFGGGGGGGGGGGHHHHHHHHHHHHHHHHHHHHGGGGGGHHHHHHHHHHHHHHHGHHHHHHHHHHHHHHHHHHHHHHHHHHHHGHHHGHHHHHHHHHHHHHHHHGGGHHHHHHHHHHHHHHHHHHHHHHHHHHHGGGGGHHHHHHHHHHHHHHHHHHHHHHHHHHHHHHHHGHHGGGGHHHHHHHHHHHHHGGGGHGHHGGGGHGGHGGGGGHHHHGGHGGHHHGFGGHHHHHHHGHHGHGHHHHHHHHHHHHHHGHHGGHHHHGDF5FF5HHFBFBEHHHHHHGHGHHGGGGGGGHHHGBHHHHGGGGFGCHHGGGFFGGGGGGGGGGFBFFFFFBAAAA
@M02197:105:000000000-AN6RF:1:1101:18136:20059 1:N:0:1
GCACTGGCATATTCCTCCGCTTATTGATATGCTTAAGTTCAGCGGGTATCCCTACCTGATCCGAGGTCAAACTTAGAAAGTTGGGGGTTGCTGGCAAGCACGCACCGAGACCCTGTAGCGAGGAGTATTACTACGCTTAGAGCACGATGGCACCGCCACTGATTTTAAGACCGATCAGAACTGATGCGGTCCAATACCAAGCAGAGCTTGAGTGTTGTACTGACGCTCGAACAGGCATGCCCCGCGGAATACCACGGGGCGCAATGTGCGTTCAAAGATTCGATGATTCAC
+
BCCCCFFCFFFFGGGGGGGGGGGHHHHHHHHHHHHHHHHHHHHGGGFGHHGHHHHHHHHHHHHGGGG9HHH9H<H9HHGH:HHHGGGG:GH9HHGHH;H;H:GGGGGGGGGGHHHHHHHGGGGGGFGHHHHHHGGGGGG9HHHHHG8HGGGHHGGHHGHHHHHHHHHHHGGGHHGHHHHHGGGGGGGHHHHHHHHHGHHHHHHHHHHHHHHGHHHHHHHGGGGGFFHFHHFHHHHFGGGGGGGGGHGGHHGGGGGGGGGGHHHHGFEGHGGGGGGGGGGFFFFFFFBCACC
@M02197:105:000000000-AN6RF:1:1101:20927:20130 1:N:0:1
GCACTGGCATATTCCTCCGCTTATTGATATGCTTATGTTCAGCGGGTAGTCCTACCTGATTTGAGGTCAAATTGTCAGAAGCGGTCTCAAAAGAGACCCTTTAGAAGCTGAACCCCATTTATAAAGCTGCTCTTCACAAATGGCGTAGATAATTATCACACCAAAGCAAGGCAACAAAGGTCCCGCTAATGCATTTCAGGAGAGCCGACTTCTGAGAAGCCCGCATACTCCCACATCCAAGCCTGATCAACAGAAAAAGCTGAAAAGGTTGAGAATTTCATGACACTCAAACAGGCATGCTCCTCGGAATACCAAGGAGCGCAAGGTGCGTTCAAAGATTCGATGATTCAC
+
AABBBFFBFFBFGGGGGGGGGGFHHHHHGHFHHHHHHHHHHHHGGGGGGHHHHHHHHHGHHHHGGHHHHHHHHHHHGHHHHHGGGGGHHHHHHGHHHGHHHHHHHHHHHHHHHHGGGHHHHHHHHHHHHHHHHHHHHHHHHHHHGGGGGHFHHHHHHHGHHHHHHHHHHHGHEHHHHHGGGHHGHHHHHHHHHHHHHHHHHGHGHHHGHGGHGGGHHGGGGGHGHHGGHGHFGHGF?GHFHFGHGHHEHHHHHHHHHHHHHHGGHHHHFHHHHHGHGEHGHGGFHFGHHBGEHFGGHHHECF?EBFFHHHHGHHCGGGGGFGBHE2GGFGGFFGGGGGGFFFFDFFAAAAA
@M02197:105:000000000-AN6RF:1:1101:9642:20276 1:N:0:1
GCACTGGCATATTCCTCCGCTTATTGATATGCGGGGATTACTTCCTCTAAATGACCAAGATCCTCCGCTTATTGATATGCTTAAGTTCAGCGGGTAGTCCTACCTGATTTGAGGTCAAATTGTCAGAAGCTGTCTCAAAAGAGACCCTTTAGAAGCTGAACCCCATTTATAAAGCTGCTCTTCACAAATGGCGTAGATAATTATCACACCAAAGCAAGGCAACAAAGGTCCCGCTAATGCATTTCAGGAGAGCCGACTTCTGAGGAGCCCGCATACTCCCACATCCAAGCCTGATCGACAGAAAAAGCTGAAAAGGTTGAGAATTTCATGACACTCAAACAGGCATGCTCCTCGGAATACCAAGGAGCGCAAGGTGCGTTCAAAGATTCGATGATTCAC
+
CCDDDFFCFFFFGGGGGGGGGGGHHHHHHHHHGGGGGGHHHHHHHHHHHHHHHHHHHHGHHHHHHHGGGGGHHHHHHHHHHHHHHHHHHHHGGGGGGHHHHHHHHHHHHHHHGHHHHHHHHHHHHHHHHHHHHHHHHHHHHGHHHGHHHHHHHHHHHHHHHHGGGHHHHHHHGHHHHHHHHHHHHHHHHHHHGGGGGH#HGGGGHGGGGGGGGGHHGGHHGGGGGGGGFGGGFGHGHHEHHFFGHHHHHEACDAFGC>@22HFEGGFCB/HHFHEEGGHBFHHHGGHHHHHFEAHEHHGHHHHHHHHHHHHGGGHHHHFHHGDGFEFEHHHDDGGGHHHHHHFHHHFGGGGEFHHHFFHHGHHFE2GGHHGHCGGGFGGFGGGGGGFBBFFFFFBAAAA
@M02197:105:000000000-AN6RF:1:1101:24283:20262 1:N:0:1
GCACTGGCATATTCCTCCGCTTATTGATATGCTTAAGTTCAGCGGGTATCCCTACCTGATCCGAGGTCAAACTTAGAAAGTTGGGGGTTGCTGGCAAGCACGCATCGAGGACCCTGTAGCGAGGAGTATTACCACGCTTAGAGCACGATGGCACCGCCACTGATTTTAAGACCGATCAGAACTGATGCGGTCCAATACCAAGCAGAGCTTGAGTGTTGTACTGACGCTCGAACAGGCATGCCCCGCGGAATACCACGGGGCGCAATGTGCGTTCAAAGATTCGATGATTCAC
+
CCCCBFFCFFFFGGGGGGGGGGGHHHHHHHHHHHHHHHHHHHHGGGFGHGHHHHHHHH<<HHHGGGGHHHHHHHHHHH;HG<HHGG/GGGHHHHGHHGHHHGGGG:GHGG;HHGHH;HHHGFGGGGHHGHHHHHHGGG8GHHHHHHGGHGGHHHGGGHGHHHHHHHHHGHHHGGGHHHHHHHHGGGGGGHFHGHHHHGHHHHHHHHHHHHHFGGGHHHHFGGGGGGHGGHHHHHHHHGGGGGGGGHHGHHFEGGGGGGGGGHGHFGEEGHGGGGGGGFGGFFFFFFFAABAB
@M02197:105:000000000-AN6RF:1:1101:15480:20523 1:N:0:1
GCACTGGCATATTCCTCCGCTTATTGATATGCTTAAGTTCAGCGGGTATCCCTACCTGATCCGAGGTCAAACTTAGAAAGTTGGGGGTTGCTGGCAAGCACGCACCGAGACTCTGTAGCGAGGAGTATTACTACGCTTAGAGCACGATGGCACCGCCACTGACTTTAAGACCGATCAGAACTGATGCGGTCCAATACCAAGCAGAGCTTGAGTGTTGTACTGACGCTCGAACAGGCATGCCCCGCGGAATACCACGGGGCGCAATGTGCGTTCAAAGATTCGATGATTCAC
+
CCCCCFFDFFFFGGGGGGGGGGGHHHHHHHHHHHHHHHHHGHHGGGGGHHHHHHHH0HH<HHHGGGG:HHHHH:HHHHGHH<HHGG;GGGH:HHGHHGH<HGGGGGGGG:GHHHHHHHHGGGGGGHHHHHHH<HGGGGGHHHHHHGGHGGHHHGGHGGGHHHHHHHHHHHHGHGHHGHHHHHGGGGHHHHHHHHFHGHHHHGHHHHHHHHHGHHFFHHHGGGGGGHHGHHHHHHHHHGGGGGGGHHHHGHHGGGGGGGGGHHHHGGFGHGGGGGGGGGGFFFFFFFCCBCC
@M02197:105:000000000-AN6RF:1:1101:12529:20892 1:N:0:1
GCACTGGCATATTCCTCCGCTTATTGATATGCTTAAGTTCAGCGGGTATCCCTACCTGATCCGAGGTCAACCTGAAAGAATTGGGGGTTGTTGGCAAGCGACCATGAGGACTCCATAGCGAGAAAGTTACTACGCTTAGAGCCAGATGGCACCGCCACTGATTTTGGGGCACACCACCAAAGGTGATACCCAATACCAAGCAGAGCTTGAGGGTTGTAATGACGCTCGAACAGGCATGCCCCCCGGAATACCAAGGGGCGCAATGTGCGTTCAAAGATTCGATGATTCAC
+
BCDDDFFCFFFFGGGGGGGGGGGHHHHHHHHHHHHHHHHHHHHGGGGGHHHHHHHH;H<HHHHGGGGHHHHHHHHHHHH<<<HHHGGGGGG9HHHHHGHGGGGG:HHHHHH;HHHHHHHGGGGGHHHHGHH<HGGG8GHHHHHHHHHHHHHHGGGGGGHHHHHHHHGGGGGGHGGGGGGGGGHHHHHGHHHHHHHGHHHHHHHHHHHGHHGGHHHHHHHGGGGGHGGHHHHHHHHHGGGGGGGHHHHHHHHHHHGGGGGHHHHGFGGHGGGGGGGGGGFFFFFFFCBBCC
@M02197:105:000000000-AN6RF:1:1101:23784:21310 1:N:0:1
GCACTGGCATATTCCTCCGCTTATTGATATGCTTAAGTTCAGCGGGTAGTCCTACCTGATTTGAGGTCAAATTGTCAGAAGCTGTCTCAAAAGAGACCCTTTAGAAGCTGAACCCCATTTATAAAGCTGCTCTTCACAAATGGCGTAGATAATTATCACACCAAAGCAAGGCAACAAAGGTCCCGCTAATGCATTTCAGGAGAGCCGACTTCTGAGAAGCCCGCATACTCCCACATCCAAGCCTGATCAACAGAAAAAGCTGAAAAGGTTGAGAATTTTATGACACTCAAACAGGCATGCTCCTCGGAATACCAAGGAGCGCAAGGTGCGTTCAAAGATTCGATGATTCAC
+
BCCC@FFBFFFFGGGGGGGGGGGHHHHHHGHHHHHGHHHHHGHGGGEFGHGHHHHHHHFHHHHHGHHHHHHHHGHHHHHHHGHHHHHHHHHHHGHHHGHHHHHHHHHHHHHHHHCGGHGHGHHHHHHHHHGHHHHHHHHHHGHHGGGGGHHHHHHHHHHGHGHHHHHHHHGHHHGHHHHHHHHHHHHHHHHGHGHHHHHHHGHGHHHHHGHHGHHHHGGGGGHHHGGGHGHHGGGHFGGGHHGGHHHHHHGHHHHHHHGHHGHHHFHHHFHHHGG5DEGGHGHHHGHHHHHHFHGHGHGGGGGGHHHHHHHHGHHFGGGGHHHHGGGDCGGGGGGCGGGFFFFFFF?BBAA
@M02197:105:000000000-AN6RF:1:1101:20340:21848 1:N:0:1
GCACTGGCATATTCCTCCGCTTATTGATATGCTTAAGTTCAGCGGGTAGTCCTACCTGATTTGAGGTCAAATTGTCATGTATTGTCTGAATAAACAGACGGTTGGAAGCAGTGCAAACCCATATGATTGTAGATGTCCACGGCGTAGATAATTATCACACCAATAGACAGTCCACGCGGGGCACCAGCTAATGCATTTAAGGGGAGCTGACAATCTGTGAAGAAGCCAGCAAAATAAACCCCCATATCCAAGCCATTATCAACAAAAGCTGATAATAGTTGAGAATTTAATGACACTCAAACAGGCATGCTCCTCGGAATACCAAGGAGCGCAAGGTGCGTTCAAAGATTCGATGATTCAC
+
CCCCCFFCFFFFGGGGGGGGGGGHHHHHHHHHHHHHHHHHHHHGGGGGGHHHHHHHHHHHHHHHGHHHHHHHHHHHHHHHHHHHHHHHHHHHHHHHHHHGGGGGGHHHHHHHHHHHHHGGGHHHHHH9HHHHHHHHHHHHGGGGFGGGHHHHHHHHHHHHGHHHHHHHHHHHHHHGGGHGHGHGHHGGHHGGGGGGHGHHGGHGHGHHHGFFGGFGGFFHHFHFGGFHGFHHHHHFEEGGGHHHFHGGFHHHGHHHHHHHHHHHHHHHGHHEHHHHHHHHHHHHHHHHHHHHHGBGHHHHHHGHHHGHHGGGGGHHHHHHFHHHHGGGGGHHGHGGGGHGGGGGFCGGGFFFFFFFCAAAB
@M02197:105:000000000-AN6RF:1:1101:8447:21995 1:N:0:1
GCACTGGCATATTCCTCCGCTTATTGATATGCTTAAGTTCAGCGGGTAGTCCTACCTGATTTGAGGTCAAATTGTCAGAAGCTGTCTCAAAAGAGACCCTTTAGAAGCTGAACCCCATTTATAAAGCTGCTCTTCACAAATGGCGTAGATAATTATCACACCAAAGCAAGGCAACAAAGGTCCCGCTAATGCATTTCAGGAGAGCCGACTTCTGAGAAGCCCGCATACTCCCACATCCAAGCCTGATCAACAGAAAAAGCTGAAAAGGTTGAGAATTTCATGACACTCAAACAGGCATGCTCCTCGGAATACCAAGGAGCGCAAGGTGCGTTCAAAGATTCGATGATTCAC
+
ABCCCFFCFFFFGGGGGGGGGGGHHHHHHHHHHHHHHHHHGHHGGGGGGHHHHHHHHHHHHHHHGHGHHHHHHHHHHHHHHGHHHHHHHHHHHGHHHGHHHHHHHHHHHHHHHHGGGHHHHHHHHGHHHHHHHHHHHHGHHGGGGGGGGHHHHHHHHHHHHHHHHHHHHHHHHHHHHHHHHHHHHHHHHHHHHHHHHHHHHGHGHHHHHGHHGGHHHGGGGGGGHHGGHGHHHGHGGGHHHGHHHHHHHHHHHHHHFHGFHHGHHHHHHHHHHHHFHHHHHHHHHGFHHHHHHGGHHEGGGGGGHHHHGHGHFHGGGGGGGHHHGGGGHGGGGGGGGGGFFFFFFFCCBB@
@M02197:105:000000000-AN6RF:1:1101:20788:22267 1:N:0:1
GCACTGGCATATTCCTCCGCTTATTGATATGCTTAAGTTCAGCGGGTAGTCCTACCTGATTTGAGGTCAAATTGTCATGTATTGTCTGAATAAACAGACGGTTGGAAGCAGTGCAAACCCATATGATTGTAGATGTCCACGGCGTAGATAATTATCACACCAATAGACAGTCCACGCGGGGCACCAGCTAATGCATTTAAGGGGAGCTGACAATCTGTGAAGAAGCCAGCAAAATAAACCCCCATATCCAAGCCATTATCAACAAAAGCTGATAATAGTTGAGAATTTAATGACGCTCACACAGGCATGCTCCTCGGAATACCAAGGAGCGCAAGGTGCGTTCAAATATTCGATGATTCAC
+
33AAAFBBFDFFGGGDDAA2EAAGHB5FGBGFHFHHH5AEBEBEAEEEGHFHHBBFBHFDHFDG12FHHEDHHHGHHFDDGHBGGHHH5DFFFGDDBBGGG?FECFEF1EGFEHGHHFEFGHFHHH:FHHGF9BDBG;HB?@@@8CDGHH#F871FDFFBA0<GGDBFF;GGCGGGGE</</0;F=AA11FFFGFFGE<C??<B11AFFFBDFF1FF2BFB7FEFFAG92FHHGFC<//GGBGB21>C?GHFF22FFFGFFBGGFD@1FDD2BFFHGCFGF2FGGDFGF0EAB/1FECD11DE1FGA//?A/A/CFBGDB1FFFFEE?GGHFG0EAEAB1FGDFB311BFFFFFFFAA1>A
@M02197:105:000000000-AN6RF:1:1101:19354:22524 1:N:0:1
GCACTGGCATATTCCTCCGCTTATTTATGCTTAAGTTCAGCGGGTATCCCTACCTGATCCGAGGTCAAACTTAGAAAGTTGGGGGTTGCTGGCCAGCGTCTACCGGGTCCCTGTAGCGAGGAGTATTACTACGCTTAGGGCCCGAGAGGCGCCGCCACTGATTTTAAGGCCCGCCGTCTCCGGCGGGGCCCAAGACCAAGCTAGGCCTGAGTGTTGTACTGACGCTCGAACAGGCATGCCCTGCGGAATACCACAGGGCGCAATGTGCGTTCAAAGATTCGATGATTCAC
+
BCCCCFFCFFFFGGGGGGGGGGGHHHHHHHHHHHHHHHHHHGGGGGHHHHHHHH:HHHHHHGGGGHHHHHHHHHHHHHHHHHGGGGGGHHHHGHHHGGGGGHHHGGGGGHHHHHHHHGGGGGGHHHHHHH<HGGGGGFHHHGGGGGGGGGGGGGGHGHHHHHHHGHGGGGGGGGGGGGGGGGGGGGHHHHHGFHHGHHHHHHGGHGHHHHGHHHGHHHGGGGGGHHGGHHHHHHHHGGGGGGGHHHHHHHFFFGGGGGGGDHHGEFGHGGGGGGGGGGFFFFFFFBBBBB
@M02197:105:000000000-AN6RF:1:1101:17440:22581 1:N:0:1
GCACTGGCATATTCCTCCGCTTATTGATATGCCTAAGTTCAGCGGGTAGTCCTACCTGATTTGAGGTCAAATTGTCAGAAGCTGTCTCAAAAGAGACCCTTTAGAAGCTGAACCCCATTTATAAAGCTGCTCTTCACAAATGGCGTAGATAATTATCACACCAAAGCAAGGCAACAAAGGTCCCGCTAATGCATTTCAGGAGAGCCGACTTCTGAGAAGCCCGCATACTCCCACATCCAAGCCTGATCAACAGAAAAAGCTGAAAAGGTTGAGAATTTCATGACACTCAAACAGGCATGCTCCTCGGAATACCAAGGAGCGCAAGGTGCGTTCAAAGATTCGATGATTCAC
+
ABCCCFFCFFFFGGGGGGGGGGGHHHCHHHHHHHHGGHHHHHHGGGGGGHHHHHHHHHHHHHHHGHFHHHHHHHHHHHHHHHHHHHHHHHHHHGHHHGHHHHHGHHHHHHHHHHGGGHHHHHHHHGHGHHHHHHHGHHHGHHGHGGGGGHHHHHHHGHHHHHHHGHHHHHHHHHHHHHGHHHHHGHHGHHHHHHHHHHHHHGGGHHHHHGGGGGHHHGGGGGHHHHGGHGHGGGHHGGHHHHHGGHGGHHGHHHHHHHHHHHHFHFHHGFHHHHGGHHHHHHHHGGEHHHHHHHHHFHHGGECGFHHHHHHHHHHGGGGGGHHGGGGGFGGGGGGGGGGFBFFFFFABBAB
@M02197:105:000000000-AN6RF:1:1101:10751:23276 1:N:0:1
GCACTGGCATATTCCTCCGCTTATTGATATGCTTAAGTTCAGCGGGTAGTCCTACCTGATTTGAGGTCAAATTGTCAGAAGCTGTCTCAAAAGAGACCCTTTAGAAGCTGAACCCCATTTATAAAGCTGCTCTTCACAAATGGCGTAGATAATTATCACACCAAAGCAAGGCAACAAAGGTCCCGCTAATGCATTTCAGGAGAGCCGACTTCTGAGAAGCCCGCATACTCCCACATCCAAGCCTGATCAACAGAAAAAGCTGAAAAGGTTGAGAATTTCATGACACTCAAACAGGCATGCTCCTCGGAATACCAAGGAGCGCAAGGTGCGTTCAAAGATTCGATGATTCAC
+
CCCCCFFCFFFFGGGGGGGGGGGHHHHHGGHHHHHHHHHHHHHGGGGGGGHHHHHHHHGHHHHHGHHHHHHHHHHHHHHHHHHHHHHHHHHHHGHHHGHHHHHHHHHHHHHHHHGGGGHHHHHHHHHHHHHHHHHHHHHHHHGHGGGGGHHHHHHHFHHHHHHHHHHHGHHHHHHHHHHGHHHHHGHHHHHHHHHHHHHHHGHGGHHGGHGGGHHHGGGGGGHHHHGGGGGGGGHGGGHGEGGBGEFHHHFHHHHHHHHHHHHGHHHGHHHHHHHFHHHHHFGEEFGB5GFB5HHGHHGEEE2GGHFGAFBHHHFGGGEAGFHHGGGFHGGFF5GGEFF4FFFFFFAAAAA
@M02197:105:000000000-AN6RF:1:1101:12885:23343 1:N:0:1
GCACTGGCATATTCCTCCGCTTATTGATATGCTTAAGTTCAGCGGGTAGTCCTACCTGATTTGAGGTCAAATTGTCAGAAGCTGTCTCAAAAGAGACCCTTTAGAAGCTGAACCCCATTTATAAAGCTGCTCTTCACAAACGGCGTAGATAATTATCACACCAAAGCAAGGTAACAAAGGTCCCGCTAATGCATTTCAGGAGAGCCGACTTCTGGGAAGCCCGCATACTCCCACATCCAAGCCTGATCAACAGAAAAAGCTGAAAAGGTTGAGAATTTCATGACACTCAAACAGGCATGCTCCTCGGAATACCAAGGAGCGCAAGGTGCGTTCAAAGATTCGATGATTCAC
+
BCCCDFFEFFFFGGGGGGGGGGGHHHHHHHHHHHHHHHHHHHHGGGEGGHHHHHHHHHHHHHHHGHHHHHHHHHHHHHHHHHHHHHHHHHHGHGHHHGHHHHHHHHHGHHHHHHGGGHHHHHHHHHHHHHHHHHHHGHFHHGGGGGGGGHHHGHHHHHHHHHHHHHHHHHG1HHHHHHHGGFHHHGHHGHHHHHHHHHHHHGGGHHHHGGHHHGGHHGGGGGGHHGGGHGHHHHHHGGHGHHHGHGHHHHHHHHHHHGHHHGHHHHHFHHHHHHHHHHHG5GHGDGFHHHFGHHGGHHHDCGGGHFGHFHGHHHHGGGGGGHHHGGGGHGGGGGGFEGGFFFFFFFBAAAA
@M02197:105:000000000-AN6RF:1:1101:15130:23351 1:N:0:1
GCACTGGCATATTCCTCCGCTTATTGATATGCCTAAGTTCAGCGGGTATCCCTACCTGATCCGAGGTCAAACTTAGAAAGTTGGGGGTTGCTGGCAAGCACGCACCGAGACCCTGTAGCGAGGAGTATTACTACGCTTAGAGCACGATGGCACCGCCACTGATTTTAAGACCGATCAGAACTGATGCGGTCCAATACCAAGCAGAGCTTGAGTGTTGTACTGACGCTCGAACAGGCATGCCCCGCGGAATACCACGGGGCGCAATGTGCGTTCAAAGATTCGATGATTCAC
+
AAABBFFBFFFFGFEFGGGCEGGHHHHHHHFFFHHHGFGGFHHGGGGGFDHHHHHH:HH0G:HGG9G:HHHHH:HGHHHHF;HHGGFEFGHHG;GHH;H<HGG:GGGGCCDGHHHH<HGGGC7G8HHGH;HHHHGGGGGGH9HH9GGHGGHGHGGGHGGHHHHHHHHHGGGGHHGHHGHHHHGGGGGGHHHHGHHHGHHHHHHHHGFFHHHGHHHHHHHGGGGGGHFGHHHHHHGHHGGGGGGGHHHHHHGGGEGGGGCGHHHG?EEGHGFGFFGGGGGFFFBFFF@BBBB
@M02197:105:000000000-AN6RF:1:1101:18168:23809 1:N:0:1
GCACTGGCATATTCCTCCGCTTATTGATATGCTTAAGTTCAGCGGGTAGTCCTACCTGATTTGAGGTCAAATTGTCAGAAGCTGTCTCAAAAGAGACCCTTTAGAAGCTGAACCCCATTTATAAAGCTGCTCTTCACAAATGGCGTAGATAATTATCACACCAAAGCAAGGCAACAAAGGTCCCGCTAATGCATTTCAGGAGAGCCGACTTCTGAGAAGCCCGCATACTCCCACATCCAAGCCTGATCAACAGAAAAAGCTGAAAAGGTTGAGAATTTCATGACACTCAAACAGGCATGCTCCTCGGAATACCAAGGAGCGCAAGGTGCGTTCAAAGATTCGATGACTCAC
+
CDCDDFFCFFFFGGGGGGGGGGGHHHHHHHHHHHHHHHHHHHHGGGGGGHHHHHHHHHHHHHHHGHHHHHHHHHHHHHHHHHHHHHHHHHHHHGHHHGHHHHHHHHHHHHHHHHGGGHHHHHHHHHHHHHHHHHHHHHHHHHHHGGGGGHHHHHHHHHHHHGHHHHHHHHGHHHHHHHHHHHHHHGHHHHHHHHHHHHHHHGHGHHGGGGGHHHHHHGGGGGHHHHGGHGGGGGHHGGHHHHHGHHHHHHHHHHHHHHHHHHHHHHHHHHHHGHHHHFHHHHHGGEHHFGGHHHGHHHHGGGGGGHHHGFFGHHHGGGF?HGFCEGFCFGFGGGFGGGFFFFFFFFBBA>3
@M02197:105:000000000-AN6RF:1:1101:21068:24272 1:N:0:1
GCACTGGCATATTCCTCCGCTTATTGATATGCTTAAGTTCAGCGGGTAGTCCTACCTGATTTGAGGTCAAATTGTCAGAAGCTGTCTCAAAAGAGACCCTTTAGAAGCTGAACCCCATTTATAAAGCTGCTCTTCACAAATGGCGTAGATAATTATCACACCAAAGCAAGGCAACAAAGGTCCCGCTAATGCATTTCAGGAGAGCCGACTTCTGAGAAGCCCGCATACTCCCACATCCAAGCCTGATCAACAGAAAAAGCTGAAAAGGTTGAGAATTTCATGACACTCAAACAGGCATGCTCCTCGGAATACCAAGGAGCGCAAGGTGCGTTCAAAGATTCGATGATTCAC
+
3ABBBFFBFBFFGGGGGGGGGGGHFHHGH6GGFHHHHBGHGDFEGEGGFDGHFEHHHGHHHHBFEBFFHHHGGFHHHGHHHHFFHHHFHHHHGGFHHGHFHHHFHHGFFHHHHHGGFFGHHHHHGFFHFHHHGHHHHGGGHHHGGGFGGHHHHHHGFHHHF8GHFCHHHGGEHGHHFHGFFFHGFGGGGHFHHHHHHHGFFGHGHHGGGHHGGGFHGFGGGF?DHGGFHGGGFGHGCGGE?33GFEBHHHHGBHHHHHEHFHHGFB12GFFD5G5F@5GD@HGF5FGF55DHHFF3FEHE0A2EHGBHFHFGGFCDGECAFBGCAA2A44BFA5E5AF4BC5F555AAABA
@M02197:105:000000000-AN6RF:1:1101:20151:24351 1:N:0:1
GCACTGGCATATTCCTCCGCTTATTGATATGCTTAAGTTCAGCGGGTAGTCCTACCTGATTTGAGGTCAAATTGTCAGAAGCTGTCTCAAAAGAGACCCTTTAGAAGCTGAACCCCATTTATAAAGCTGCTCTTCACAAATGGCGTAGATAATTATCACACCAAAGCAAGGCAACAAAGGTCCCGCTAATGCATTTCAGGAGAGCCGACTTCTGAGAAGCCCGCATACTCCCACATCCAAGCCTGATCAACAGAAAAAGCTGAAAAGGTTGAGAATTTCATGACACTCAAACAGGCATGCTCCTCGGAATACCAAGGAGCGCGAGGTGCGTTCAAAGATTCGATGATTCAC
+
CCCCCFFCFFFFGGGGGGGGGGGHHHGHHHHHHHHHHGHHHFHGGGEGGHGHHHFHHHHHHHHHGHHHFFHHHGHHHHHHHHHGHHHHHHHGHGHHHGHHGHHHFHHEHHHHHHGGGHHHHHHHHHHHHHHHHGHHHHHHHHGHGGGGGHHGHHHHHHGHHGHHHHHHHHHHGHHHHGHHHHGHFGHGGHHHHHHHHGHGHGHGGHGGGGGHGHHHHGGGGGGGHGGGGGHGGGHBGGHHHHFHGGFHHGGDF1BGD1HHG@DFFFAFFHHHFHGEHFFG2FGFBGFGFFDFHEHFGFFGGCA/FFGHFFBEDFB///CEGGHGGGEEFECGFCGGEEG113B13FAAA>1
@M02197:105:000000000-AN6RF:1:1101:13655:24275 1:N:0:1
GCACTGGCATATTCCTCCGCTTATTGATATGCTTTAGTTCAGCGGGTAGTCCTACCTGATTTGAGGTCAAATTGTCAGAAGCTGTCTCAAAAGAGACCCTTTAGAAGCTGAACCCCATTTATAAAGCTGCTCTTCACAAATGGCGTAGATAATTATCACACCAAAGCAAGGCAACAAAGGTCCCGCTAATGCATTTCAGGAGAGCCGACTTCTGAGAAGCCCGCATACTCCCACATCCAAGCCTGATCAACAGAAAAAGCTGAAAAGGTTGAGAATTTCATGACACTCAAACAGGCATGCTCCCCGGAATACCAAGGAGCGCAAGTTGCGTTCAAAGATTCGATGATTCAC
+
BBBBBFFBFFBFFFFGGGGGEFEHHGFHCGHHGHHHHAGHCHHFFGAEFHHHGHHHHHGHHHHHGGBGHHHBGGHHHHGHHHHHHBGHFHGEGGBBFGHHHHGHBGFHGHHHHHDEA:HHHHHHHHHHHFHHHHGHFHHGFD2G@<CCGHHHHHFFHHFHHGHHEBGFHHGHHHHFCHHHFGHHGGGGFGEHHHFGHHHHHGHGEHGFFGFGHHGHHC?CGGGFGGGGEGG?FGGFCEGGBEHGF2BHHHHHHG1HHFFHHFHHEFFGFGHHHGFF@2FHGEFFF/FFEGHGFF111///EEEAFHFFHHGGFBA0EA0EDHGB00G?FFGGGGGF1G1BFFFBFFAAA>A
@M02197:105:000000000-AN6RF:1:1101:8123:24675 1:N:0:1
GCACTGGCATATTCCTCCGCTTATTGATATGCCTAAGTTCAGCGGGTATCCCTACCTGATCCGAGGTCAACCTGAAAGAATTGGGGGTTGTTGGCAAGCGACCATGAGGACTCCATAGCGAGAAAGTTACTACGCTTAGAGCCAGATGGCACCGCCACTGATTTTGGGGCACACCACCAAAGGTGATACCCAATACCAAGCAGAGCTTGAGGGTTGTAATGACGCTCGAACAGGCATGCCCCCCGGAATACCAAGGGGCGCAATGTGCGTTCAAAGATTCGATGATTCAC
+
BCCBCFFCFFFFGGGGGGGGGGGHGHHHHHHHHHGHHHHHHHGGGGGGHHGGHHHHHHH<H;HGGGG9HHH:HHHHGHHGH<HHHGGFG9G:GHHHHGGGGGG9HHHHHHHHHHH::H:9GGGGHHH:HHH;GGDGGGHHHG;;HHHG;HHHGGGGGGHHHGHHHHGGGGGGGGGGGGGGGGHHHHHGHGHGHHHGGGGGGGHHFGFHHHGFHGHHHGHGGGGGHGGHHFHGFHHHGFCGGGGHGBHHGGHHHFFGGGGHHHGGGGGHGGGCGFGEGGFFFFFFFA3AAA
@M02197:105:000000000-AN6RF:1:1101:15188:24851 1:N:0:1
GCACTGGCATATTCCTCCGCTTATTGATATGCTTAAGTTCAGCGGGTATCCCTACCTGATCCGAGGTCAAACTTAGAAAGTTGGGGGTTGCTGGCAAGCGCGCATCGAGGACCCTGTAGCGAGGAGTATTACTACGCTTAGAGCACGATGGCACCGCCACTGATTTTAAGACCGATCAGAACTGATGCGGTCCAATACCAAGCAGAGCTTGAGTGTTGTACTGACGCTCGAACAGGCATGCCCCGCGGAATACCACGGGGCGCAATGTGCGTTCAAAGATTCGATGATTCAC
+
CCCDDFFDFFFFGGGGGGGGGGGHHHHHGHHHHHHHHHHHHHHGGGGGGHHHHHHHHHH<HHHGGGGHHHHHHHHHHHHHHHHHGGGGGGH:HHGHHGHGGGGGGGGHGGGHHGHHHHHH8GGGGGHHHHHHGHHGGGGGHHHGHHGGHGGHHHGGGGHGHHHHHHHHGGGGGHGHHHHHHHGGGGGFFHHHFHGHFGHHFHHGHHHHGHGHGHHHFHHFGGGGGGHHGHHFHHHGHHGGGGGGGHHEHGHHGFEECGGFGGHHGEAFGHGGGGGGGGGFFFFFFFFBAAAB
@M02197:105:000000000-AN6RF:1:1101:20586:25696 1:N:0:1
GCACTGGCATATTCCTCCGCTTATTGATATGCTTAAGTTCAGCGGGTAGTCCTACCTGATTTGAGGTCAAATTGTCAGAAGCTGTCTCAAAAGAGACCCTTTAGAAGCTGAACCCCATTTATAAAGCTGCTCTTCACAAATGGCGTAGATAATTATCACACCAAAGCAAGGCAACAAAGGTCCCGCTAATGCATTTCAGGAGAGCCGACTTCTGAGAAGCCCGCATACTCCCACATCCAAGCCTGATCAACAGAAAAAGCTGAAAAGGTTGAGAATTTCATGACACTCAAACAGGCATGCTCCTCGGAATACCAAGGAGCGCAAGGTGCGTTCAAAGATTCGATGATTCAC
+
CCCCCFFCFFFFGGGGGGGGGGGHHHHHHHHHHHHHHHHHHGHGGGEGGGGHHHGHHGHHHHGGGHHHHGHHHHHHHHHHHHHHHHHGHHHHHGHHGGHHHHHHHHHHHGHGHHGGGHH&FHHHHHHHHHHHHHHHHHHHHGHHGGGGGHHHHHHHHHHHHHHHHHHHGGGHHHHHHHHGGGGHGHHGGHGEHHHHHHHHHGHGHHHGGGFHHGHHHGGGGGGGGGGGHGGHHHHHGGHGCHDBGHHHGHFGGHHHHHHHHHGHHGHFHHFHGHGHHDHGHHHEGGGHHGFHGHGHHHHDGGGGHGBFFGFBGHHGGGGEBBGHGGGGFGGGGGGG2GBFFFBFFFBBAAA
@M02197:105:000000000-AN6RF:1:1101:7184:25805 1:N:0:1
GCACTGGCATATTCCTCCGCTTATTGATATGCTTAAGTTCAGCGGGTAGTCCTACCTGATTTGAGGTCAAATTGTCAGAAGCTGTCTCAAAAGAGACCCTTTAGAAGCTGAACCCCATTTATAAAGCTGCTCTTCACAAATGGCGTAGATAATTATCACACCAAAGCAAGGCAACAAAGGTCCCGCTAATGCATTTCAGGAGAGCCGACTTCTGAGAAGCCCGCATACTCCCACATCCAAGCCTGATCAACAGAAAAAGCTGAAAAGGTTGAGAATTTCATGACACTCAAACAGGCATGCTCCTCGGAATACCAAGGAGCGCAAGGTGCGTTCAAAGATTCGATGATTCAC
+
AAABCBFCFFFFGGFGGGGGGGGHHGHHHFHHHHGHHHHHHHHGGGGGGBGHHHHHHHHGHHHHGHHGHHHGHHHHHHHHHGHHHHHHHFHHHGEHFGHHHHHFGGHHHHHGGHGGGFHHHHHHHHGGHHHGHHFGHHHHGGHHGGGGGHHGHHHHHHGHHGHHHHHHHHHHHHHGHHHHFHHGGGHGHHHGHHHHHGHHHFFGHHGGGGGGHHHHHGGGGGGGGGGGGGGHHHHG?GHHHF3HHEHHFGHHFHHHGHHHEHHHGBHHGFHDHGF5EFGEHHGBGGHFEHGFF33HFHEEE??DFHHF5FAGDHGCEE2GF5GHEE??HFGFGGF5CGGBFBFFFFAA>>A
@M02197:105:000000000-AN6RF:1:1101:10521:26589 1:N:0:1
GCACTGGCATATTCCTCCGCTTATTGATATGCTTAAGTTCAGCGGGTAGTCCTACCTGATTTGAGGTCAAATTGTCAGAAGCTGTCTCAAAAGAGACCCTTTAGAAGCTGAACCCCATTTGTAAAGCTGCTCTTCACAAATGGCGTAGATAATTATCACACCAAAGCAAGGCAACAAAGGTCCCGCTAATGCATTTCAGGAGAGCCGACTTCTGAGAAGCCCGCATACTCCCACATCCAAGCCTGATCAACAGAAAAAGCTGCAAAGGTTGAGAATTTCATGACACTCAAACAGGCATGCTCCTCGGAATACCAAGGAGCGCAAGGTGCGTTCAAAGATTCGATGACTCAC
+
AAABCFFCFFFFGGGGGGGEGGGHHHCHFGHHHHHHHHHHHHHGGGGGGFHGHHHHHHHHHHHHGHGHHHHHHHHHHHHGHHHHHHHHHHHHHGHHHGGHHHHHHHHGHGHHHHGGGHGHHHHHHHHHHHHHHHHHHHFHHHHGGGGGGHHHHHHHHHGHHGHGGHHHHHGGHHHHHHHGHGGHGEGGHHHHHHHHHHHHHGFGHGGGHHGGGHHFFGGGGGHHFGGGHGHHGHGGGGHHEHHFFEHHHHHHGHHHHHFHHHHHHHGCHFGHHHF5G5HHGHHHHGHHHHHHHHEHHGCGGGECHGGHHHHHHHGCGGGGHFHHGCGAFGGGFGGGGGGCFBFFBFBBBBB
@M02197:105:000000000-AN6RF:1:1101:13224:27237 1:N:0:1
GCACTGGCATATTCCTCCGCTTATTGATATGCTTAAGTTCAGCGGGTAGTCCTACCTGATTTGAGGTCAAATTGTCAGAAGCTGTCTCAAAAGAGACCCTTTAGAAGCTGAACCCCATTTATAAAGCTGCTCTTCACAAATGGCGTAGATAATTATCACACCAAAGCAAGGCAACAAAGGTCCCGCTAATGCATTTCAGGAGAGCCGACTTCTGAGAAGCCCGCATACTCCCACATCCAAGCCTGATCAACAGAAAAAGCTGAAAAGGTTGAGAATTTCATGACACTCAAACAGGCATGCTCCTCGGAATACCAAGGAGCGCAAGGTGCGTTCAAAGATTCGATG
+
ABAABFFBFFFFGGGGGGGGGGGHHHHHHHHHHHHHHHHHHHHGGGGGGHGHHHHHHHHHHHFHGHFGHHHHHHHHGHHHHHHHHHHHHHHHHGHHHGGGHHHHHHFHHHGHHHGGGHHHFHHHHGBHHHHGHGHHHHHHHHFGCFDGGHHHHHGHHHGHFHHHHHHHHHGHHHHHHHHGGGHGHGHHHGHHHHHHHHHHGGGGHHHGGGHHGHGGHGGGGGHGHGFGHGHHHHHHGGHHGHHGHHHHHHHHHHHHGHHEHHHGHGHHFHDHHHHHHHGHHHGFBEGEFGAHHGGBGCHEE2A2HHHGBGGFBHFGGGGFHHHG?CGGFGGGGFFFBFCBBBA@B
@M02197:105:000000000-AN6RF:1:1101:20181:27108 1:N:0:1
GCACTGGCATATTCCTCCGCTTATTGATATGCTTAAGTTCAGCGGGTAGTCCTACCTGATTTGAGGTCAAATTGTCAGAAGCTGTCTCAAAAGAGACCCTTTAGAAGCTGAACCCCATTTATAAAGCTGCTCTTCACAAATGGCGTAGATAATTATCACACCAAAGCAAGGCAACAAAGGTCCCGCTAATGCATTTCAGGAGAGCCGACTTCTGAGAAGCCCGCATACTCCCACATCCAAGCCTGATCAACAGAAAAAGCTGAAAAGGTTGAGAATTTCATGACACTCAAACAGGCATGCTCCTCGGAATACCAAGGAGCGCAAGGTGCGTTCAAAGATTCGATGACTCAC
+
AABBBCFBFFFFGGGFGGGGGGGHHCFHHHHHHHGHHGHHGHHGGGGGGHHHHHHHHHHEHHHHGHHHHHHHGFHHHHHHHHHHHEHHHHHHHGHHHGHHHHGHHHHHHHHHHGGGGHHHHGHHHGHFHHFHHHHHHHHHHGFHGGGGGHHHHHHGHHGHHHHHGHHHFHHHHHHHHHHHHHHHGHHGGHHHHHHGHGHHHEHGHHGGGGGGHFHGGGGGGEHGGHGGHGHGGHHGDEEHHHBFGGBGHHGHGHHHHHHHHGHHFGGHHHHHHHHHHEHHHGHHFGHHEHFDFGBGFGAGGFGGHGDBHHHHHHHGGGCGHFBHGGEAG4GGGFGGEFGFFFFFFFBBBBA
@M02197:105:000000000-AN6RF:1:1101:19344:27215 1:N:0:1
GCACTGGCATATTCCTCCGCTTATTGATATGCTTAAGTTCAGCGGGTATCCCTACCTGATCCGAGGTCAACCTGATAAAATATTTGGGTTTTGGCAAGCAACTCGTAAGGTTCCGTCGCGAGAGAATTACTACGCGTAGAGCTTACAAGCACCGCCACTGATTTTAAGAGCCGCTGGTCGCGAACTCCAATACCAAGCGTAAGCTTGAGTGGTTATAATGACGCTCGAACAGGCATGCCCTTCGGAATACCAAAGGGCGCAATGTGCGTTCAAAGATTCGATGACTCAC
+
BCCCDFFCFFFFGGGGGGGGGGGHHHHGHHHHHHHHHHHHHHHGGGFGHGHHH:H:HHHHHH;:G9GHH;HHHGG:HHHHG;HHHHHGFGG-HG;HH:HH;HHH9HGHHHH<HGG;H.88GGG8GHHHHHH<HG8GCFGG,9H9HGHHHGHHHGHGGHHHHHHHHHHHHHHHHHGGGGGGGHHHHHHHHHFGGGGFGFHHHHHFHHHHGHGHHHGFHHGGGFFHHGHHHFHHHHHGGGGFGGHHHHHHHGGHHGGGGGGFHHGFEGHGGGGGGGFGGFFFFFFFBABAA
@M02197:105:000000000-AN6RF:1:1101:12767:27251 1:N:0:1
GCACTGGCATATTCCTCCGCTTATTGATATGCTTAAGTTCAGCGGGTAGTCCTACCTGATTTGAGGTCAAATTGTCAGAAGCTGTCTCAAAAGAGACCCTTTAGAAGCTGAACCCCATTTATAAAGCTGCTCTTCACAAATGGCGTAGATAATTATCACACCAAAGCAAGGCAACAAAGGGCCCGCTAATGCATTTCAGGAGAGCCGACTTCTGAGAAGCCCGCATACTCCCACATCCAAGCCTGATCAACAGAAAAAGCTGAAAAGGTTGATAATTTCATGACACTCAAACAGGCATGCTCCTCGGAATACCAAGGAGCGCAAGGTGCGTTCAAAGATTCGATGATTCAC
+
BCBBCFFBFFCFGGGGGGGGGEGHHHHHHHGHHGHGHHHHFGHGGGEGGHHHGHHHHHHHHHHHGGFHHHHHHHHHHHHHHHHHHHHHHHHHHGHHHGHHHHHHHHGGHHHHHHGGGHHHHHHHHFHHHHHHGHHHHHHHHHGHGGGGGHHHHHHHHHHHHGHHHHHHHHEHHHHHHHGF@GEGCGGHGHHHHHHHHHHHHGHGHGHHHGHGHGHHHGGGGGGHGHGGGGGGFHGHDEFHFHGFHHHHHHHHGHHHGHHHGFHHHGF3EHHHHHHHHGHHHHHHEGHHHHHG5HHHGEGFEGGEGD5FHGDCHHGEDE2GHHHHGEGGFBGGGGDGCGGFCBFFFFBAAAA
@M02197:105:000000000-AN6RF:1:1101:10340:27755 1:N:0:1
GCACTGGCATATTCCTCCGCTTATTGATATGCTTAAGTTCAGCGGGTAGTCCTACCTGATTTGAGGTCAAATTGTCAGAAGCTGTCTCAAAAGAGACCCTTTAGAAGCTGAACCCCATTTATAAAGCTGCTCTTCACAAATGGCGTAGATAATTATCACACCAAAGCAAGGCAACAAAGGTCCCGCTAATGCATTTCAGGAGAGCCGACTTCTGAGAAGCCCGCATACTCCCACATCCAAGCCTGATCAACAGAAAAAGCTGAAAAGGTTGAGAATTTCATGACACTCAAACAGGCATGCTCCTCGGAATACCAAGGAGCGCAAGGTGCGTTCAAAGATTCGATGATTCAC
+
BBBBB4CAFFFFGGGGGGGGGGGHGHHHHHGHHHHHFGHGHBFEGGGEGHHHHHHHHGHHHFFDFHGHHHHGHHHHHFHHFFGHGGHHHHHGBGFGHFHHHGFFHHGHHHHHHHGGDHHFFGHHHFFFFH9HGHGFHHBGFGGHGGGGFHHFHHHHHFHHHGHHHGGHHGGHHHHHHHE@FGHHGGEGFGGHHGHHHHGGHGGCGFDCGGGGGFGGGGFFFFHHHGGGGGGGGGGFGCHHGBFBHHFFGHFFHGHHHHHHHHHHHHHGHHHHHHHGDHHDFHHHGFFGHFHHHHG3HHFGGEE?ED5HGD3BBHHGGAE?HHFFCCGFFFFGGGGGE4BCFFFFFBABAAA
@M02197:105:000000000-AN6RF:1:1101:14245:29022 1:N:0:1
GCACTGGCATATTCCTCCGCTTATTGATATGCTTACTTCAGCGGGTAGTCCTACCTGATTTGAGGTCAAATTGTCAGAAGCTGTCTCAAAAGAGACCCTTTAGAAGCTGAACCCCATTTATAAAGCTGCTCTTCACAAATGGCGTAGATAATTATCACACCAAAGCAAGGCAACAAAGGTCCCGCTAATGCATTTCAGGAGAGCCGACTTCTGAGAAGCCCGCATACTCCCACATCCAAGCCTGATCAACAGAAAAAGCTGAAAAGGTTGAGAATTTCATGACACTCAAACAGGCATGCTCCTCGGAATACCAAGGAGCGCAAGGTGCGTTCAAAGATTCGATGATTCAC
+
ABBCCFFCFFFFGGGGGGGGGGGHGHHGFFF5GHFHHHHHHHGGGEFGGBFGFGHHHHHHHHHGHEGFHHHHHHHHGHHHF@FGFGHHHHHHGHHHGHHHHHEHHHFHHFFG?ABFHHHHHHGFFHHFHHHHHHGGFHHHHHHDFGCGHHGFBHHHFHFGFGHHHHGGHGHHHFHHGHHHHFHFHGGGHHGGHHHFGDGHGFDGHGGGGFGHGHGHGGGGEBGFGEGHGHFGHFGGEHHGHFGHHHHGHFDFGHFHFHHEHHGHHF0FGHHGFHHHHHG2FGF1AFEHHFHHGBHEHE??EAAB2DHFFAHHHHCE?GGHHGF0EGCFFFFGGGECEGC133133AAA1A
@M02197:105:000000000-AN6RF:1:1101:16009:29184 1:N:0:1
GCACTGGCATATTCCTCCGCTTATTGATATGCCTAAGTTCAGCGGGTAGTCCTACCTGATTTGAGGTCAAATTGTCATGTATTGTCTGAATAAACAGACAGTTGGAAGCAGTGCAAACCCATATGATTGTAGATGTCCACGGCGTAGATAATTATCACACCAATAGACAGTCCACGCGGGGCACCGGCTAATGCATTTAAGGGGAGCTGACAATCTGTGAAGAAGCCAGCAAAATAAACCCCCATATCCAAGCCATTATCAGCAAAAGCTGATAATAGTTGAGAATTTAATGACACTCAAACAGGCATGCTCCTCGGAATACCAAGGAGCGCAAGGTGCGTTCAAAGATTCGATGATTCAC
+
AAAABFFBFFFFGA5FGGGGGCGHHHHHHHHGHBGHHAFHHHHGG?EGEGHHHHGHHHHHHHHGGGGFHHHHGHHHHHHGHHHHHHHHHHHHHGHHHHHHHGGHHHGHGHEHHHHHH0FGGHEHHFGHHGHHGHHHGHH?EEEB<FFFHHHHHHHDGGGFFFHFFEHHHHHGHHHGGGGGCCGDGFF19FGBDDFGGGGGGFFADGFFFBFGFGFFFFEFGCFFFFAFFHHFFFFGE<EE03BGE3BGEHGCFGHHHEHGBEGHHGE3HG4GHHHHHFHFGG5HHFHGHHHGHFFGGHHG3HGBFHHHHEECEDEAHGFGFHFHGDGFEEHHG4GGCDFFFFGGGGEBFCB5FFFFAA?>A
@M02197:105:000000000-AN6RF:1:1102:19040:2230 1:N:0:1
GCACTGGCATATTCCTCCGCTTATTGATATGCTTAAGTTCAGCGGGTAGTCCTACCTGATTTGAGGTCAAATTGTCAGAAGCTGTCTCAAAAGAGACCCTTTAGAAGCTGAACCCCATTTATAAAGCTGCTCTTCACAAATGGCGTAGATAATTATCACACCAAAGCAAGGCAACAAAGGTCCCGCTAATGCATTTCAGGAGAGCCGACTTCTGAGAAGCCCGCATACTCCCACATCCAAGCCTGATCAACAGAAAAAGCTGAAAAGGTTGAGAGTTTCATGACACTCAAACAGGCATGCTCCTCGGAATACCAAGGAGCGCAAGGTGCGTTCAAAGATTCGATGATTCAC
+
>AAB@FCAFFFFGGFGEGGCGGGGFFDHGHFFFHHCHFGFHFHDCGEEGFFGHFHAHHHHFFH51AFG3A5FFFGGBFHHHHFHHHGHGHBG?FFGGGHHHHHHGH33C@3GECAFFGHFFGFFHGHGEHGFFGHHGGFEFD;FFEFGFGHHHHGHHHHHH0GBHHGHFHFGHHHGEGBFHGGHHHGEGDGHHHFDFFHHHFGCEGCHHFGFHGF9FGCFF/HFHGGFEFDEGFGGGEBGBFEFGFEHFHGGHHHHGBB2F2FBFCHHGHHG1DFHFFHGB2FGAFHFGG1GG1GHFHGCE/EEAD22GA11GF1E?EA0GEG0EE0GFGGFGEGGE1BFCB31FBAA>1>
@M02197:105:000000000-AN6RF:1:1102:11312:2698 1:N:0:1
GCACTGGCATATTCCTCCGCTTATTGATATGCTTAAGTTCAGCGGGTAGTCCTACCTGATTTGAGGTCAAATTGTCAGAAGCTGTCTCAAAAGAGACCCTTTAGAAGCTGAACCCCATTTATAAAGCTGCTCTTCACAAATGGCGTAGATAATTATCACACCAAAGCAAGGCAACAAAGGTCCCGCTAATGCATTTCAGGAGAGCCGACTTCTGAGAAGCCCGCATACTCCCACATCCAAGCCTGATCAACAGAAAAAGCTGAAAAGGTTGAGAATTTCATGACACTCAAACAGGCATGCTCCTCGTAATACCAAGGATCGCAAGGTGCGTTCAAAGATTCGATGATTCAC
+
AAAA3F4AFFFFGGGCGGGA?G?FBHHGHHHHGGHHHHGFHGHE?EAEG3DGGHFGFHFHHHGGGB3FGFHHHGHBFGHHHGGHHFHHHHHBFEFHGGFHHFHGGHGGGGEGH/EGGHFHFFFHHBDEFHHGG9HHHHHHHFHHGGFCGHFHGHHHHHFHGGHHHGFHHHHGFGGFHHGH<CCA@HFGGHG<GHHHGHFHHEFGBGGGGCHHHGHGGFBBAEHHFFFFG0HHHHHG?>3CB3HHGHHHGGFFBGBGG4GFGFGFB312DGF5HHDHEHG5FDADFGGFGFFGHGHFBCC1E?DFFD55FDFGGDF2222EFGHHGGCGHFGFCFGA2FGFCF@DBBAAABB
@M02197:105:000000000-AN6RF:1:1102:20466:3012 1:N:0:1
GCACTGGCATATTCCTCCGCTTATTGATATGCTTAAGTTCAGCGGGTAGTCCTACCTGATTTGAGGTCAAATTGTCAGAAGCTGTCTCAAAAGAGACCCTTTAGAAGCTGAACCCCATTTATAAAGCTGCTCTTCACAAATGGCGTAGATAATTATCACACCAAAGCAAGGCAACAAAGGTCCCGCTAATGCATTTCAGGAGAGCCGACTTCTGAGAAGCCCGCATACTCCCACATCCAAGCCTGATCAACAGAAAAAGCTGAAAAGGTTGAGAATTTCATGGCACTCAAACAGGCATGCTCCTCGGAATACCAAGGAGCGCAAGGTGCGTTCAAAGATTCGATGATTCAC
+
BBBCBFFCFFFFGGGGGGGGGGGHHHHHHHHHHHHHHHHHHHHGGGGGGHHHHHHHHHHHHHHHGHHHHHHHGGHHHHHHHHHHHHHHHHHHHGHGHGHHHHHHHHHHHHHHHHGGGHHGHHHHHHHHHGHHHHHHHHHHHGHHGGGGGGHHGHGHHHHHHGHHHHHHHHGHHHHHHHHGCGGHFGGGHHGHHHHHGHHGHGHGHHHHGGGFHHGHHFFGGGGGHHGGHGGHGHHHGGHGHHHHHGBHHHHHHHHHHHHHHHHFHHGHHHHFHFHFHFFHHHHHGGHGHFGHGHEHGHHGGFEGGFFHHHFHHHBGEEGGHHHHGGGGCGGGGGGGGGGBFFFFFFA@BAB
@M02197:105:000000000-AN6RF:1:1102:17446:4701 1:N:0:1
GCACTGGCATATTCCTCCGCTTATTGATATGCTTAAGTTCAGCGGGTAGTCCTACCTGATTTGAGGTCAAATTGTCAGAAGCTGTCTCAAAAGAGACCCTTTAGAAGCTGAACCCCATTTATAAAGCTGCTCTTCACAAATGGCGTAGATAATTATCACACCAAAGCAAGGCAACAAAGGTCCCGCTAATGCATTTCAGGAGAGCCGACTTCTGAGAAGCCCGCATACTCCCACATCCAAGCCTGATCAACAGAAAAAGCTGAAAAGGTTGAGAATTTCATGACACTCAAACAGGCATGCTCCTCGGAATACCAAGGAGCGCAAGGTGCGTTCAAAGATTCGATGACTCAC
+
CCCCCFF@BFFFGGGGGGGGGGGHHGBHHHHHHHHHHHHHHHHGGGGGGHHHGHHHHHHHHHHFGHFGHHHHHHHHHHHHHHHGHHHHHHHHHGHHGGHHHHHHHHHHHHHHHHGGGHHHHHHHHGHHHHHHHHHHHHHHHHHHGGGGGHHHGHHHHHHHHHHHHHHHHHGHHHHHHHHHHHHHGHGGGHHHHHHHHHHHHGGFGHGGGHGGGHHHHGGGGGHGHHGGHGHHGHHHGFFGHGHHHFHHHHHGHHHHHHHHGHHHHHHGGHHHFHHGDBHHFHHGFGHHHFHHHHGHHHHGGEADHHGGHHGFHHFEEECFHGHHGGGGFGGGGGGGEBGFFFFFFFBBBAA
@M02197:105:000000000-AN6RF:1:1102:6201:5504 1:N:0:1
GCACTGGCATATTCCTCCGCTTATTGATATGCGCAAGTTCAGCGGGTATCCCTACCTGATCCGATGTCTACCTTAAAAAAATTAGGGGTTGCTGGCAAGTAGACCTACCGGACTCAATCGCGAGGAGTATTACTACGCGAAGAGCCGACAGGCACCGCCACTGATTTTAGGGGCCGCGAAACCGCGAACCCCAATACCAAGCGAGAGCTTGAGTGGTTATAATGACGCTCGAACAGGCATGCCCCCCGGAATACCAGAGGGCGCAATGTGCGTTCAAAGATTCGATGACTCAC
+
AAAAAFCAFFBFG3BGBCE1EE?FFFBF3FGHGGGCCGHCGCHFCGEE1FFHBHHFHEG%;F;9+;>FGGH:0<HFFGH/4G,<CFF+AE/G9::9<<C/:G<;GH;HH#BC/5GFH:9G35CC&5C9FH*<D;<HGC9#ACGBG#42GCC#9HHEEBGFEFFFFBFFEFBFB-A.BGC@C@@AA@GGGHFFHGHHGFFEFFFH0C?DFGFBFEHGDEFFFGAA>9FF<BFFDEHFFC<BC/A//?HF2A2DFHHHGGEEE0D1FFGEEACGGBF33GFF1FFF@1D@>>111
@M02197:105:000000000-AN6RF:1:1102:11418:5866 1:N:0:1
GCACTGGCATATTCCTCCGCTTATTGATATGCTTAAGTTCAGCGGGTAGTCCTACCTGATTTGAGGTCAAATTGTCAGAAGCTGTCTCAAAAGAGACCCTTTAGAAGCTGAACCCCATTTATAAAGCTGCTCTTCACAAATGGCGTAGATAATTATCACACCAAAGCAAGGCAACAAAGGTCCCGCTAATGCATTTCAGGAGAGCCGACTTCTGAGAAGCCCGCATACTCCCACATCCAAGCCTGATCAACAGAAAAAGCTGAAAAGGTTGAGAATTTCATGACACTCAAACAGGCATGCTCCTCGGAATACCAAGGAGCGCAAGGTGCGTTCAAAGATTCGATGATTCAC
+
ABBBBFFAFFFFGGGGGFGGGGGHFHFHHHHHHHGHHHGHHHGGGGGGGFGFHHHHEHFFHHHEGHGHHHHHHHHGHHHHHHHHHHHHHHHHHGHHHGGHHHHHHHGGFHHHHAEEFFFHHFHHHHHHFHHHGHHGGHHGGGHFFFGGGHHHHGHHHHHHHHHHGFHHHHHHHHHGFGHC@CGHGGGGFFHGHHHHFGHFEFFGEHGHGGGGGGHGGGGBACDGGGDGGGFGGGF3CGGHFEGFHGGFHGGDHGGGEDGHGDFHHHEGD5@5FGFFHBBHHHGGDGHHHHHHHFEHGHHGEEA2FFDFF53HFHFF?GEEGFFFGEGGGGFCFFGGGCGBFFBFFFAABBB
@M02197:105:000000000-AN6RF:1:1102:6968:5995 1:N:0:1
GCACTGGCATATTCCTCCGCTTATTGATATGCTTAAGTTCAGCGGGTAGTCCTACCTGATTTGAGGTCAAATTGTCGAAAGCTGTCTCAAAAGAGACCCTTTAGAAGCTGAACCCCATTTATAAAGCTGCTCTTCACAAATGGCGTAGATAATTATCACACCAAAGCAAGGCAACAAAGGTCCCGCTAATGCATTTCAGGAGAGCCGACTTCTGAGAAGCCCGCATACTCCCACATCCAAGCCTGATCAACAGAAAAAGCTGAAAAGGTTGAGAATTGCATGACACTCAAACAGGCATGCTCCTCGAAATACCAAGGAGCGCAAGGTGCGTTCAAAGATTCGATGACTCAC
+
BBBBBFBBFFFFG6FEFFE2EEDFDGF6GFHFHHHGHGHHCFHFGCEGGHHFFFGGFFFHHHEFGGGFCBFGHFHHGFFAEHHGGF4GHHEEFFGHBFEHFHFFCHHGGFFHFHGGEH7HFHHHHED8FHHHH:DFB?DG<GBGGFGCFHGHHHHGHHGHCFHHHHCGH0GGHHGCGGCFGHGHGCDGGHFGGHHHBGFECEHGHH62?BDGFFHHGGGFFEGDBGGEFBFGGHGC/E?1?3DFF@BGHGF4F@3HGF44@4FB3BB2EB55G@55B55FA5F3GEHHGB3BAHFA31FB0E22AD5DA5BCB5A2E2GEHFAFEACGFFGGGFF5GGGFFFFFFFAABBB
@M02197:105:000000000-AN6RF:1:1102:22311:5957 1:N:0:1
GCACTGGCATATTCCTCCGCTTATTGATATGCTTAAGTTCAGCGGGTAGTCCTACCTGATTTGAGGTCAAATTGTCAGAAGCTGTCTCAAAGGAGACCCTTTAGAAGCTGAACCCCATTTATAAAGCTGCTCTTCACAAATGGCGAAGATAATTATCACACCAAAGCAAGGCAACAAAGGTCCCGCTAATGCATTTCAGGAGAGCCGACTTCTGAGAAGCCCGCATACTCCCACATCCAAGCCTGATCAACAGAAAAAGCTGAAAAGGTTGAGAATTTCATGACACTCAAACAGGCATGCTCCTCGGAGTACCAAGGAGCGCAAGGTGCGTTCAAAGATTCGATGATTCAC
+
DDDDDFFBFFFFGGGGGGGGGGGHHHHHHHHHHHHHHHHHHGHGGGGGGHHHHHHHHHHHHHHHGHHGGGHHHHHHHHHHHHHHHHHHHHFGHHHHGGHHHHHHHHHHHHHHHHGGGHHHHHHHHHHHHHHHHHHHHHHHHHHHGGGGGHHGHHHHHHHHHHHHHHHHHHHHHHHGHHHHHGHHHGHHFHHHHHHHHHHHHGHGHHHHGGGGHHHGHGGGGGGHGGGGGGHHHHHGGGHHHHHHHHHHHHHHHHHHHHHHHHHHHHHGHFHHHHGBHHHHHHGHHGHHGHHGHHHHHHHGGGGGFHFHHFHHHGF2FGGFHHHHGGGGHGFFGGGGGGGFFFFFFFBBBBB
@M02197:105:000000000-AN6RF:1:1102:7105:6410 1:N:0:1
GCACTGGCATATTCCTCCGCTTATTGATATGCTTAAGTTCAGCGGGTAGTCCTACCTGATTTGAGGTCAAATTGTCAGAAGCTGTCTCAAAAGAGACCCTTTAGAAGCTGAACCCCATTTATAAAGCTGCTCTTCGCAAATGGCGTAGATAATTATCACACCAAAGCAAGGCAACAAAGGTCCCGCTAATGCATTTCAGGAGAGCCGACTTCTGAGAAGCCCGCATACTCCCACATCCAAGCCTGATCAACAGAAAAAGCTGAAAAGGTTGAGAATTTCATGACACTCAAACAGGCATGCTCCTCGGAATACCAAGGAGCGCAAGGTGCGTTCAAAGATTCGATGATTCAC
+
BBBBBFFBFFFFGGGGGGGGGGGHHHHHHHGHHHHHHHHHHHHGGGGGGHHHHHHHHHHHHHHHGHHHGGHHHGHHGHHHHHHHHHHHHHHHHGHHHGHHHHHGHHHHHHGHHHGGGHHHHHHHHHHHHHHGHHHHGGGGHHGHGGGGGHHHHHHHHHHHHHHHHGHHHHHHHHHHHHHHHGHHGGHHHHHHHHHFHHHGHGHGHHGGGGFHHHHHHGGGGGGHHGGGHGHHHGGHGGGHHFHFHGGHHHHHHHHHGHHHGFHHHHHFHHHHHHGBHGFHFHG3DGGHHHHHHHGBGFHGGGECHFHHHFGGHFGEEECGHGFGGGGGHGGGGGGGEGGFFFFFFFAAAAA
@M02197:105:000000000-AN6RF:1:1102:4740:6681 1:N:0:1
GCACTGGCATATTCCTCCGCTTATTGATATGCCTAAGTTCAGCGGGTAGTCCTACCTGATTTGAGGTCAAATTGTCAGAAGCTGTCTCAAAAGAGACCCTTTAGAAGCTGAACCCCATTTATAAAGCTGCTCTTCACAAATGGCGTAGATAATTATCACACCAAAGCAAGGCAACAAAGGTCCCGCTAATGCATTTCAGGAGAGCCGACTTCTGAGAAGCCCGCATACTCCCACATCCAAGCCTGATCAACAGAAAAAGCTGAAAAGGTTGAGAATTTCATGACACTCAAACAGGCATGCTCCTCGGAATACCAAGGAGCGCAAGGTGCGTTCAAAGATTCGATGACTCAC
+
BAAABFFBFFFFF6FGGGEEECFHHFHHHHHHHHHHHHHFFFHGGGEGGFGHHHHHFGGHGHHHFFB2FFGHHHHFHHHHHHHHHHHHHHHHHGGHHGHHHGHHHHHHGGHHHHGGEHHHGHHHHGFFGFCFFHGHHGHHHGHEFFGGGHHHHHHGHGHHHGHHGGHHHHGHCGHGGGGFFFDCCHGGGHHHHHHGHFHGHGGGHHGHHFHFGGHGHGGGGGGFHGGGGGHFHHHGGCGHHFHFFHFFFHFGF3FFGBHHHHHHGFB2HFHHBHHFGDGGBHHGFFHHHGFF5A3FFEAGCGGGHGHHHFGHGGEAEE2CHGHFCGE?HGBBBDAGGFGF@5FDDDAAA>A
@M02197:105:000000000-AN6RF:1:1102:23557:6732 1:N:0:1
GCACTGGCATATTCCTCCGCTTATTGATATGCTTAAGTTCAGCGGGTAGTCCTACCTGATTTGAGGTCAAATTGTCAGAAGCTGTCTCAAAAGAGACCCTTTAGAAGCTGAACCCCATTTATAAAGCTGCTCTTCACAAATGGCGTAGATAATTATCACACCAAAGCAAGGCAACAAGGGTCCCGCTAATGCATTTCAGGAGAGCCGACTTCTGAGGAGCCCGCATACTCCCACATCCAAGCCTGATCAACAGAAAAAGCTGAAAAGGTTGAGAATTTCATGACACTCAAACAGGCATGCTCCTCGGAATACCAAGGAGCGCAAGGTGCGTTCAAAGATTCGATGATTCAC
+
CCCCCFFCFFFFGGGGGGGGGGGHHHHHHHHHHHHHHHHHGHHGGGGGGHHHHHHHHHHHHHHHGHHHHHHHHHHHHHHHHHHHHHHHHHHHHGGHHGHHHHHHHHHHHHHHHHGGGHHHHHHHHHHHHHHHHHHHHHHHHHHHGCGGGHHHHHHHHHHHHGHHGHHHHHGHHHHHHHHGHHHHGGHHHHHHHHHHHHHHHGGGHHHGHHGHGGGGHGGGGGHGHHGGHGGHGHHGGGHHHFEHHHEHHHHHHHHHHHHHHFHHHHHFHHHHHHGHDFHGHFFFFGEHHFGHBHHFHHHGGGGEHHFFBCDFHHHGGGGGHHHHGGGGGGFGFFB5GGGFFFFFFFAA?A?
@M02197:105:000000000-AN6RF:1:1102:16033:6911 1:N:0:1
GCACTGGCATATTCCTCCGCTTATTGATATGCTTAAGTTCAGCGGGTAGTCCTACCTGATTTGAGGTCAAATTGTCAGAAGCTGTCTCAAAAGAGACCCTTTAGAAGCTGAACCCCATTTATAAAGCTGCTCTTCACAAATGGCGTAGATAATTATCACACCAAAGCAAGGCAACAAAGGTCCCGCTAATGCATTTCAGGAGAGCCGACTTCTGAGAAGCCCGCACACTCTCACATCCAAGCCTGATCAACAGAAAAAGCTGAAAAGGTTGAGAATTTCATGACACTCAAACAGGCATGCTCCTCGGAATGCCAAGGAGCGCAAGGTGCGTTCAAAGATTCGATGATTCAC
+
?ABABFFBBFFFGGGGGGCGGC?GFFFFHCFBGFHHHHHHHHHCEEEEAGHHHHHFHHHHHHHHEFGHHHHFFGHHGFHFHEFHHHHHBGGHGGHEGEHGGHGHCGHHHHGGFHFGGFHHFHHHHHCGFHHHHHHHHGFGFFHHGFFGGHGHFHHHHHHGHGGHHHHHGHGHHHHGHHHH@GGGEGGEFGHHHHHHHHGHHFF@GFHGGGGHHFHHHGGEGGGGGGGHGFGGGHHHCEGHEHGEGGGHHHHFGHDHGGE444FFHFEGBFHHGEDE5HGDDGHFFAFGFFBEBFGHGEAEC?EAGFFHDFHGGDCGEGEECBHHGFCEFFA55FBGE4EBFFD5FFA?AAA
@M02197:105:000000000-AN6RF:1:1102:18039:7397 1:N:0:1
GCACTGGCATATTCCTCCGCTTATTGATATGCTTAAGTTCAGCGGGTAGTCCTACCTGATTTGAGGTCAAATTGTCAGAAGCTGTCTCAAAAGAGACCCTTTAGAAGCTGAACCCCATTTATAAAGCTGCTCTTCACAAATGGCGTAGATAATTATCACACCAAAGCAAGGCAACAAAGGTCCCGCTAATGCATTTCAGGAGAGCCGACTTCTGAGAAACCCGCATACTCCCACATCCAAGCCTGATCAACAGAAAAAGCTGAAAAGGTTGAGAATTTCATGACACTCAAACAGGCATGCTCCTCGGAATACCAAGGAGCGCAAGGTGCGTTCAAAGATTCGATGATTCAC
+
A@ABBFFBFFFFBGGGFFGGGGGGGHGHGFHHHHFHHHHHHGHGGGFEFHHGHEGGHGBGHGHHGGGHHHHHHHHHFHGHHHHGHGHHGHGDHGGHGGHHGHHHHHHGHHHGHFGGDGHHGHFHFFHHHHHHHHHHHHGGGGHHGDBDFGFFFHHHHHHHHHEHHHHGHHGHHHHHHFGGCFGGCGGGHHHHHH9HHHHHFGGGEFHGGGGHGHHGGGFGGGGGGGFGHGGGHHGGGFHHHFHGGE4FHFGHFHHGHHHHGHHBHEFHHFEFFFHBGEHHFGGHEFEGHHHHHHHGF1C1E02DGHHFGGAGHFGGGCGECHHHEGGGHGGFGFCGEGGFFFFFFF@AA>A
@M02197:105:000000000-AN6RF:1:1102:23807:6986 1:N:0:1
GCACTGGCATATTCCTCCGCTTATTGATATGCTTAAGTTCAGCGGGTAGTCCTACCTGATTTGAGGTCAAATTGTCAGAAGCTGTCTCAAAAGAGACCCTTTAGAAGCTGAACCCCATTTATAAAGCTGCTCTTCACAAATGGCGTAGATAATTATCACACCAAAGCAAGGCAACAAAGGTCCCGCTAATGCATTTCAGGAGAGCCGACTTCTGAGAAGCCCGCATACTCCCACATCCAAGCCTGATCAACAGAAAAAGCTGAAAAGGTTGAGAATTTCATGACACTCAAACAGGCATGCTCCTCGGAATACCAAGGAGCGCAAGGTGCGTTCAAAGATTCGATGATTCAC
+
ACCCDFFBFFFFGGGGGGGGGGGHHHHHHHHHHGHHHGHHHHHGGGGGEHHHHHHHHHGHHHHHGHHHGHGHHHHHHHHHHHHHHHHHHHHHFGHHHGHHHHHHGHHHHHHHHHGGGHHHHHHHHGGHHHHHHHHHHHHHHGGHGGGGGHHHHHHHHHHHHHHHHHHHHHGHGHHHGHHGHHHHGGHGHHHHHHHHHHHHHGHGHHHHHGHHGHHHHGGGGGGGGHGGHGHHGHHHGGGHHEGHHHGHHHHGHHHHHHHFHHHGHGHHHGHGHHHDHFHGHHHGHGHHHHHHHHFHGEAE00CGHGHFHHHHHHHGEEGCFFGHGGGGFGGGFGCFGGFBFFFFFFAAABB
@M02197:105:000000000-AN6RF:1:1102:24647:7616 1:N:0:1
GCACTGGCATATTCCTCCGCTTATTGATATGCTTAAGTTCAGCGGGTAGTCCTACCTGATTTGAGGTCAAATTGTCAGAAGCTGTCTCAAAAGAGACCCTTTAGAAGCTGAACCCCATTTATAAAGCTGCTCTTCACAAATGGCGTAGATAATTATCACACCAAAGCAAGGCAACAAAGGTCCCGCTAATGCATTTCAGGAGAGCCGACTTCTGAGAAGCCCGCATACTCCCACATCCAAGCCTGATCAACAGAAAAAGCTGAAAAGGTTGAGAATTTCATGACACTCAAACAGGCATGCTCCTCGGAATACCAAGGAGCGCAAGGTGCGTTCAAAGATTCGATGATTCAC
+
BCCBCFFCFFFFGGGGGGGGGGGHHHGHHHHHHHHHHHHHHHHGGGGGGHHHHHHHHHHHHHHHGHHHHHHHHHHHHHHHHHHHHHHHHHHHHGHHHGHHHHHHHHHHHHGHHHGGGHHHHHHHHHHHHGHHHHHHHHHGHGHHGGGGGHHHHHHHHHHHHHHHHHHHHHHHHHHHHFHHHHHGFHGHGHHHHHHHHHHHHGGGHHGGHGGGGGHHHGGGGGHGHHGGHGHHHHHFGCHHHGHHHHHHGGHGHHHHHHHHHHHHHHHHHHHHHGGFGHHHHGDHGFEHHHEHHHEHHHGGGGEEBHFHHGBGHHHFFGFGGGHHEFGFHGGGGGGGGFGFFFFFFFAAAAB
@M02197:105:000000000-AN6RF:1:1102:15713:8210 1:N:0:1
GCACTGGCATATTCCTCCGCTTATTGATATGCCTAAGTTCAGCGGGTGTCCCTACCTGATCCGAGGTCAAACTTAGAAAGTTGGGGGTTGCTGGCAAGCACGCACCGAGACCCTGTAGCGAGGGGTATTACTACGCTTAGAGCACGATGGCACCGCCACTGATTTTAAGACCGATCAGAACTGATGCGGTCCAATACCATGCAGAGCTTGAGTGTTGTACTGACGCTCGAACAGGCATGCCCCGCGGAATACCACGGGGCGCAATGTGCGTTCAAAGATTCGATGATTCAC
+
ABAA@FFBFFFFGGGGGGGGGGGHHHHHHHHHHGHFHHGHHFHGGGGCEFHHHHHG;HH<FHHGFG7:HF88H<F9HHFHH<HHFGGG:GGHHGGHFFGHHGGGGFCG@3EGF9G<GHHG6C0,ECGFHHHG;H9GF9GHHB7F9G?CEFHBGGFFGFHHHGHGHHGGGDGGGHGHHHHHHHGGGGFFHDGHGG9HGFFFHHHGFFFHHFGF/BBFFFFGGGGGGHGGHHHHHHHHHCGGGGECHHHHFCHGEGCGGGGCHFHHGGGGHGFGGGGGGGCFFFFFFF@AAAA
@M02197:105:000000000-AN6RF:1:1102:20562:8360 1:N:0:1
GCACTGGCATATTCCTCCGCTTATTGATATGCCTAAGTTCAGCGGGTAGTCCTACCTGATTTGAGGTCAAATTGTCAGAAGCTGTCTCAAAAGAGACCCTTTAGAAGCTGAACCCCATTTATAAGGCTGCTCTTCACAAATGGCGTAGATAATTATCACACCAAAGCAAGGCAACAAAGGTCCCGCTAATGCATTTCAGGAGAGCCGACTTCTGAGAAGCCCGCATACTCCCACATCCAAGCCTGATTAACAGAAAAAGCTGAAAAGGTTGAGAATTTCATGACACTCAAACAGGCATGCTCCTCGGAATACCAAGGAGCGCAAGGTGCGTTCAAAGATTCGATGATTCAC
+
ABB@AFCAFFFFFFFGGGGGGGGHHHHCFHFHHFHHHHHGCFHGGGECEGHHHHHGGHBGGHFGFGHHHHGHHHHHHGHFEFFEHHFHHFFFHGFHHGHGHHHHHHHHHGHFFFGGEFHHHGHHGFFHHGHHHHHHHGHHHHHHGGGFGGHHHGFHHHHHHGHHHHGFHHEHHHHHG0GCFFGHHHGHHGHGGHH8HHGHEGFDHGHHGGGGGHGGHGGGGGGGFFGGHGGGHFFHGEFHHHHFHHGDHFFGHHHHGHHHFFGFHHHGFGHHGHGDFGHGBHFF5FBHHHGHFHHHHFGAGE?DHFFF5CHFGFGEE2ECHGBCEEEGHGCGGGFFEA4CCFFFFFBBAA?
@M02197:105:000000000-AN6RF:1:1102:23942:8644 1:N:0:1
GCACTGGCATATTCCTCCGCTTATTGATATGCTTAAGTTCAGCGGGTAGTCCTACCTGATCCGAGGTCAACCTAGAAAAATTTGGGGTTGCTGGCCAGCACCTCCCAGGACCCTATAGCGAGAAAATTACTACGCGTAGAGCCTAAGAGCACCGCCACTAGTTTTAAGGCCCGCCAACCGGCGAAGCCCAACACCTAGCCAGGCTAGATTGGTATAAATGACGCTCGAACAGGCATGCCCCCCGGAATGCCAGGGGGCGCAATGTGCGTTCAAAGATTCGATGACTCAC
+
CCCCCFFBFFFFGGGGGGGGGGGHHHHHHHHHGHHFGHHHHHHGGGGGGHHHH;HHHHHHHHHGGGGHGHHHHHHHHHHHHGHHGEGGCEHHHHGHHHGHHHHHGGHHGHHHGHHGHHHGFGGGHHHHHHHHHGGGGGGGHHGHHHHHHHHHHGG/FGHHHHHHHHHHHHHGGGGGGGGGGGGGGGGHHGGGFHHHHHHHHHHHHHHHFHHHHHHHGHGGGGGHHFHHHHHHHGHGGGGGGGHGHHHHHHGGGGGGGGHFHHGGGGHGGGGGGGGGGFFFFFFFBBABB
@M02197:105:000000000-AN6RF:1:1102:24818:8586 1:N:0:1
GCACTGGCATATTCCTCCGCTTATTGATATGCTTAAGTTCAGCGGGTAGTCCTACCTGATTTGAGGTCAAATTGTCAGAAGCTGTCTCAAAAGAGACCCTTTAGAAGCTGAACCCCATTTATAAAGCTGCTCTTCACAAATGGCGTAGATAATTATCACACCAAAGCAAGGCAACAAAGGTCCCGCTAATGCATTTCAGGAGAGCCGACTTCTGAGCAGCCCGCATACTCCCACATCCAAGCCTGATCAACAGAAAAAGCTGAAAAGGTTGAGAATTTCATGACACTCAAACAGGCATGCTCCTCGGAATACCAAGAAGCGCAAGGTGCGTTCAAAGATTCGATGATTCAC
+
AABCCFFCFFFFGGGGGGGGGGGHHGHHHHHHHHHHHHHHHHGGGGGGGHHHHHHHHHHHHHHHGHHHHHHHHHHHHHHHHHHHHHHHHHFHHGGHHGHHHHHHHHHHHHHHHHGGGHHHHHHHHHHHHGHHHHHHHHHHHHHHGGGGGHHHHHHHHHHHHHHHHHHHHHHHHHHHHHHHHHHHHHGGHHHHHGHHHHHHHGHGHHHHHHHGHHHGGGGGFGHHHHGGHGGHHHGFCGHHFHHHGHHHHHHGHHHHHGHHHGHHHHFHGHHHHHGHHGHHFHHFGGHHHHHHHHHFFGG?FEGGHGHHHE3HHHHGGGCGHHHGGGGGHGGGGGGGGGGFFFFFFFBCAAB
@M02197:105:000000000-AN6RF:1:1102:10577:8779 1:N:0:1
GCACTGGCATATTCCTCCGCTTATTGATATGCTTAAGTTCAGCGGGTATCCCTACCTGATCCGAGGTCAACCTGAAAGAATTGGGGGTTGTTGGCAAGCGACCATGAGGACTCCATAGCGAGAAAGTTACTACGCTTAGAGCCAGATGGCACCGCCACTGATTTTGGGGCACACCACCAAAGGTGATACCCAATACCAAGCAGAGCTTGAGGGTTGTAATGACGCTCGAACAGGCATGCCCCCCGGAATACCAAGGGGCGCAATGTGCGTTCAAAGATTCGATGACTCAC
+
CCCCCFFCFFFFGGGGGGGGGGGHHHHHHHHHHHGHHHHHHGHGGGGGHHHHHGHHHHHHHHH9GGGHHHH;::HHHHHHH(HHHGGGGGGHHHHHHGHGGGGG.H;HHHH:H:HHHHHGGGGGHHHHGHH<HGGG9GHGHH:HHGHHHGHHGGGGGGHHGHHHHHGGGGGGFGGGGGGGGGHHGHGGGGHHGGGGHHHGHHHHHHFGHHGGHHGHFGHGGGFGHHGHHHHFHHHHGGCCFFGGHGFHFHHHHAGGGCGHHHHGGGGHGFFGGGGGGGFFFFFFFBBBAB
@M02197:105:000000000-AN6RF:1:1102:9318:8926 1:N:0:1
GCACTGGCATATTCCTCCGCTTATTGATATGCCTAAGTTCAGCGGGTAGTCCTACCTGATTTGAGGTCAAATTGTCAGAAGCTGTCTCAAAAGAGACCCTTTAGAAGCTGAACCCCATTTATAAAGCTGCTCTTCACAAATGGCGTAGATAATTATCACACCAAAGCAAGGCAACAAAGGCCCCGCTAATGCATTTCAGGAGAGCCGACTTCTGAGAAGCCCGCATACTCCCACATCCAAGCCTGATCAACAGAAAAAGCTGAAAAGGTTGAGAATTTCATGACACTCAAACAGGCATGCTCCTCGGAATACCAAGGAGCGCAAGGTGCGTTCAAAGATTCGATGATTCAC
+
ABCCCFFBFFFFGGGGGGGGGGGHGHHHHHFHHHHHHHHHHHHGGGGGGHHHHHHHHHHHHHHHGHHHHGHHHHHHHHHHHHHHHHHHHHGHHGHHHGGHHHHHHHHHHHHHHHGGGHHHHHHHFHHHHHHHHHHGHGHHHHGHGGGGGHHGHHGHHHHHHGHGHHGHGGGGHHHHHGGHHHGGGGGHHHHHHHHHHHHGHGHGHHHHHHGGHHHHHGGGGGHGGGGGHGGGHGHHGGHHHHFHHHHGHHHGHHHHHFGHHHHGBHHGGHHHHHHHGHHFEFGFFEHFHHHFFHHGHHHFGGGGFFEHHHFGHHHGGGGGHHFGGFCGHGFGFGGGGGGFFFFFFFAAAAA
@M02197:105:000000000-AN6RF:1:1102:23053:9303 1:N:0:1
GCACTGGCATATTCCTCCGCTTATTGATATGCTTAAGTTCAGCGGGTAGTCCTACCTGATTTGAGGTCAAATTGTCAGAAGCTGTCTCAAAAGAGACCCTTTAGAAGCTGAACCCCATTTATAAAGCTGCTCTTCGCAAATGGCGTAGATAATTATCACGCCAAAGCAAGGCAACAAAGGTCCCGCTAATGCATTTCAGGAGAGCCGACTTCTGAGAAGCCCGCATACTCCCACATCCAAGCCTGATCAACAGAAAAAGCTGAAAAGGTTGAGAATTTCATGACACTCAAACAGGCATGCTCCTCGGAATACCAAGGAGCGCAAGGTGCGTTCAAAGATTCGATGACTCAC
+
CEDEEFFCFFFFGGGGGGGGGGGHHHHHHHHHHHHHHHHHHHHGGGGGGHHHHHHHHHHHHHHHGHHHHHHHHHHHHHHHHHHHHHHHHHHHHGHHHGHHHHHHHHHHHHHHHHGGGHHHHHHHHHHHHHHHHHHHGGGGHHHHGGGGGHHHHHHHHHHHHGHHHHHHHHHHHHHHHHHHHHHHHHGHHHHHHHHHHHHHHGHGHHHHHHHGHHHHHGGGGGHHHHGGHGGHHHHGGGHHGFHHHHHGHHHHHHHGHHHHHHHHHGHHHHHHHHHFHHHHGHHHHGHHHHHHHHHGGHGGGGGGHHHHHFHHHHHGGGGFHHHHGGGGHGGGGGGGGGGFFFFFFFCCBCC
@M02197:105:000000000-AN6RF:1:1102:10680:9531 1:N:0:1
GCACTGGCATATTCCTCCGCTTATTGATATGCTTAAGTTCAGCGGGTAGTCCTACCTGATTTGAGGTCAAATTGTCAGAAGCTGTCTCAAAAGAGACCCTTTAGAAGCTGAACCCCATTTATAAAGCTGCTCTTCACAAATGGCGTAGATAATTATCACACCAAAGCAAGGCAACAAAGGTCCCGCTAATGCATTTCAGGAGAGCCGACTTCTGAGAAGCCCGCATACTCCCACATCCAAGCCTGATCAACAGAAAAAGCTGAAAAGGTTGAGAATTTCATGACACTCAAACAGGCATGCTCCTCGGAATACCAAGGAGCGCAAGGTGCGTTCAAAGATTCGATGATTCAC
+
ABCCCFFCFFFFGGGGGGGGGGGHHHHHHGHHHHHHHHHHHHHGGGGGGHHHGHHHHHHHHHHEEHHHHHHHHHHHHHHHHHHHHHHHHHHHHGHHHGHHHHHGHHHHHGHHHHGGGHHHHHHHGHHHHHHHHHHHHHHGHHHHGGGGGHHGHHHHHHHHHGHHHHHHHHHHHHHHHHGGHGHHGGHHHHHHHHHHHHHHHGHGHGGGGGGGHGHGHGGGGGGHHGGGHGGGHHGGGGHFFFHGHFHHHHHHGHGHHHGBHGHGHHHGHHHHHHHGFGGHHHHEHGHHHHHHHHHGHHGGGGGGHFFHHGHHHFGEEGGGHHHHGGGGGGGGGGGGGGGFFFFFFFBBBAA
@M02197:105:000000000-AN6RF:1:1102:14433:9783 1:N:0:1
GCACTGGCATATTCCTCCGCTTATTGATATGCTTAAGTTCAGCGGGTAGTCCTACCTGATTTGAGGTCAAATTGTCAGAAGCTGTCTCAAAAGAGACCCTTTAGAAGCTGAACCCCATTTATAAAGCTGCTCTTCACAAATGGCGTAGATAATTATCACACCAAAGCAAGGCAACAAAGGTCCCGCTAATGCATTTCAGGAGAGCCGACTTCTGAGAAGCCCGCATACTCCCACATCCAAGCCTGATCAACAGAAAAAGCTGAAAAGGTTGAGAATTTCATGACACTCAAACAGGCATGCTCCTCGGAATACCAAGGAGCGCAAGGTGCGTTCAAAGATTCGATGACTCAC
+
BBBBBFFBFFFFGFGGGCECCAEBHHHHHHHHHGFHHHHHHHHGGGGCAEGFHHHHHGHHHGGHGGHHHHHHHFGHHFHEHHHHHHHHGHHHHGHHHGHHGHHGHHHGGFHFHHGGGH:HGHGGFFFFHHFHHHFHHGGGHFGGGGCGGHHFFHHHHHHHHGHHGHHHHHHHFHHHHGFGGGHGGHHGGGFHHHHHHHGGGFCFHDHGGGGGGGHHHGGGGGHFGHGGHGGGGGHEGGFGHHGDB4GHGHHFGHHHEGGHHHGEHHHFFFFHHDFHHFGBHHHHHFF3GGEBFG3EHGEGGGGGHFDFHGEHFGFGGGFGHHGFE?GEGGFFGFGGGGFFBBDFFFBBAA3
@M02197:105:000000000-AN6RF:1:1102:26429:9917 1:N:0:1
GCACTGGCATATTCCTCCGCTTATTGATATGCTTAAGTTCAGCGGGTAGTCCTACCTGATTTGAGGTCAAATTGTCAGAAGCTATCTCAAAAGAGACCCTTTAGAAGCTGAACCCCATTTATAAAGCTGCTCTTCACAAATGGCGTAGATAATTATCACACCAAAGCAAGGCAACAAAGGTCCCGCTAATGCATTTCAGGAGAGCCGACTTCTGAGAAGCCCGCATACTCCCACATCCAAGCCTGATCAACAGAAAAAGCTGAAAAGGTTGAGAATTTTATGACACTCAAACAGGCATGCTCCTCGGAATACCAAGGAGCGCAAGGTGCGTTCAAAGATTCGATGATTCAC
+
BBBCCFFCFFFFGGGGGGGGGGGHGGGHHHHHHHHGHHHGHFHGGGGGGFGHHHHHHHHGHHHHGGGHGHHHHGHHHHHHHHHGHHHHHHHHHGHHHGHHHHHHHGGHHHHHHHGGGHHHGHHHHHHHGHHHHHHHHHHHHGHHGGGGGHGHHHHHHHHHHGHHHHHHHHGHHHHHGHHFHHHHGGHGGHHHHGHHHHHHHGGGHHGGGHGGGHHHHGGGGEFGHHGGGGHGHGHHGGFHHHGHGFGHHHHHHHHHHGHHHFHHGHHFGHGHHHHEHHFHHGHHGFFHFHGHHHEHHFGCGGGGHHFBHGBGHHHGGGGGFHGHGGGCGGGFGGFFCGGFFFBFFF?A3>A
@M02197:105:000000000-AN6RF:1:1102:14915:10002 1:N:0:1
GCACTGGCATATTCCTCCGCTTATTGATATGCTTAAGTTCAGCGGGTGGTCCTACCTGATTTGAGGTCAAATTGTCAGAAGCTGTCTCAAAAGAGACCCTTTAGAAGCTGAACCCCATTTATAAAGCTGCTCTTCACAAATGGCGTAGATAATTATCACACCAAAGCAAGGCAACAAAGGTCCCGCTAATGCATTTCAGGAGAGCCGACTTCTGAGAAGCCCGCATACTCCCACATCCAAGCCTGATCAACAGAAAAAGCTGAAAAGGTTGAGAATTTCATGACACTCAAACAGGCATGCTCCTCGGAATACCAAGGAGCGCAAGGTGCGTTCAAAGATTCGATGACTCAC
+
CCCCCBFBFFFFGGGGGGGGGGGHHHHHHHGHHGHHHHHHHGHGGGGGGGHHHHHHHHHHHHHGGHHHHHHHHHHHHHHHHHHHHHHHHHHHHGHHHGHHHHHHHHHHHHGHHHGGGHHHHHHHHHHHHHHHHHHHHHGHHHHHGGGGGHHHHHHHHHHHHGHHHHHHHHHHHHHHHHGHHHFHGHHGHHHHHHHHHHHHHGHGHHHFHGGGHHHHHGGGGGHHHHGGHGGHHHHFGGHHHHGHHHHHHHHHHGHHHHGHHHHHHHHHEHHHHHG5HHHHGHHGHGHHHHHHFHGHHHHGGGGGHHHHHGHHHHHGGGGGHFGHGGGGHGFGGGGGGGGFFFFFFFCCCCC
@M02197:105:000000000-AN6RF:1:1102:20319:9880 1:N:0:1
GCACTGGCATATTCCTCCGCTTATTGATATGCCTAAGTTCAGCGGGTATCCCTACCTGATCCGAGGTCAAACTTAGAAAGTTGGGGGTTGCTGGCAAGCACGCACCGAGACCCTGTAGCGAGGAGTATTACTACGCTTAGAGCACGATGGCACCGCCACTGATTTTAAGACCGATCAGAACTGATGCGGTCCAATACCAAGCAGAGCTTGAGTGTTGTACTGACGCTCGAACAGGCATGCCCCGCGGAATACCACGGGGCGCAATGTGCGTTCAAAGGTTCGATGACTCAC
+
CCCCCFFCFFFFGGGGGGGGGGGHHHHHHHHHHHHHHHHHHHHGGGGGHHHHHHHH:HHHHHHGGGGHHH:HHHHHHHHHHHHHGGGG:GHHHHGHH;H<HGGGGGGGCCGGH;HHHH:GGGGGGGFHHHHHHHGGGGG9HHHH;GFHGGHHHGGHHHHHHHHHHHHHGGGGHHGHGHHHHHGGGGGHGHHHHHHGGHHHHHHHHHHHFGHGHFGFHHHGGGGGFFGGHHHHGHHHHGGGGEEGHHHHHHGGGGGGGGGGHHHHGGGGHGGGGGGGEAFFFFFFFFBBBA?
@M02197:105:000000000-AN6RF:1:1102:3080:10143 1:N:0:1
GCACTGGCATATTCCTCCGCTTATTGATATGCCTAAGTTCAGCGGGTATCCCTACCTGATCCGAGGTCAACCTGAAAGAATTGGGGGTTGTTGGCAAGCGACCATGAGGACTCCATAGCGAGAAAGTTACTACGCTTAGAGCCAGATGGCACCGCCACTGATTTTGGGGCACACCACCAAAGGTGATACCCAATACCAAGCAGAGCTTGAGGGTTGTAATGACGCTCGAACAGGCATGCCCCCCGGAATACCAAGGGGCGCAATGTGCGTTCAAAGATTCGATGACTCAC
+
ABCCBFFCFFFFGGGGGGGGGGGHHGHHHHHHHHCHHHHHGFHGGGGEHHHHGHHHHH<;HHHEFGGHHGHF<0HHH:GF;HHHHG:GGG9HH;HHHGHGGGGGH:HHH9H;:HH;FHEGF8GD:GHHHHH1?3699GH:HGGHHF:HHHHHGGGGGGHHHHHHHHGGGGGGGGGGGGGGFFHHHHHGHHGHGHHGHHHGHHHHHFFHHHGGHHHHHGHGGGGGGHFHFFFFHHGHGCGGE?EHHGFHFGCFGGFAA2EFHCHGCECHGGFGGBFE4FBFDFDFFAA>3A
@M02197:105:000000000-AN6RF:1:1102:12928:10306 1:N:0:1
GCACTGGCATATTCCTCCGCTTATTGATATGCTTAAGTTCAGCGGGTATCCCTACCTGATCCGAGGTCAACCTGAAAGAATTGGGGGTTGTTGGCAAGCGACCATGAGGACTCCATAGCGAGAAAGTTACTACGCTTAGAGCCAGATGGCACCGCCACTGACTTTGGGGCGCACCACCAAAGGTGATACCCAATACCAAGCGGAGCTTGAGGGTTGTAATGACGCTCGAACAGGCATGCCCCCCGGAATACCAAGGGGCGCAATGTGCGTTCAAAGATTCGATGATTCAC
+
ABCCCFFDFFFFGGGGGGGGGGGHHHHHHHHHHHHHHHHHHHHGGGEEHHHHHHHHHHH<HHHGGGG:HHHHH<HHH:H;H,HHHGGEGGG:HHHHHGH:GG9GHHHHHHHHH:HHGG:GG9GGH:HHHH;GHGGGGGHHHH:HHH/HHHHHGGGGGGHHHHHHHHHGGGGGGGGGGGGGGGGGGGFFFFHGHHHGGGGGGHHHHHFGGHGGHHHHHHHGGGFFHHGHHHHHHHHHGGGGGGGHHHHHHHHHHHGGGFGHHHHGGGGHGGGGGGGGGGFFFFFFFABAAB
@M02197:105:000000000-AN6RF:1:1102:21340:10369 1:N:0:1
GCACTGGCATATTCCTCCGCTTATTGATATGCTTAAGTTCAGCGGGTAGTCCTACCTGATTTGAGGTCAAATTGTCAGAAGCTGTCTCAAAAGAGACCCTTTAGAAGCTGAACCCCATTTATAAAGCTGCTCTTCACAAATGGCGTAGATAATTATCACACCAAAGCAAGGCAACAAAGGTCCCGCTAATGCATTTCAGGAGAGCCGACTTCTGAGAAGCCCGCATACTCCCACATCCAAGCCTGATCAACAGAAAAAGCTGAAAAGGTTGAGAATTTCATGACACTCAAACAGGCATGCTCCTCGGAATACCAAGGAGCGCAAGGTGCGTTCAAAGATTCGATGATTCAC
+
CCCBCFFCFFFFGGGGGGGGGGGHHHHHHHHHHHHHHGHFFHHGGGGGGHHHHHHHHHGHHHHHGHHHHHHHHHHHHHHHHHHHHHHHHHHGHGHHHGHHHHHHHHHHHHHHHHGGGHHHHHHHHHGHHGHGHHHHHHGHHHHHGGGGGHHHHHHHHHHHHHHHHHHHHHHHHHHHHHHHHHGHHHGHHHHHHHHHHHHHHGHGHHHHFGGHGHHHHGGFFGHHHHGGGGHGHGGGGFFHFBFFHHGHHHHHHHHHHHHHHHHHHHHHHHHHHHGEGEHHHHHHGGGHHHHHGHHHHHHFFGGGHHGHHCHHHHHGE2GGGHHGGGGGHGFGCGGGGGGFFDFFFFBBBAB
@M02197:105:000000000-AN6RF:1:1102:2882:10361 1:N:0:1
GCACTGGCATATTCCTCCGCTTATTGATATGCCTAAGTTCAGCGGGTAGTCCTACCTGATTTGAGGTCAAATTGTCAGAAGCTGTCTCAAAAGAGACCCTTTAGAAGCTGAACCCCATTTATAAAGCTGCTCTTCACAAATGGCGTAGATAATTATCACACCAAAGCAAGGCAACAAAGGTCCCGCTAATGCATTTCAGGAGAGCCGACTTCTGAGAAGCCCGCATACTCCCACATCCAAGCCTGATCAACAGAAAAAGCTGAAAAGGTTGAGAATTTCATGACACTCAAACAGGCATGCTCCTCGGAATACCAAGGAGCGCAAGGTGCGTTCAAAGATTCGATGATTCAC
+
ABBBAFFBFFFFGGGGGGG?FGGHHGGHFHFHHHGFH5GFHHHGFGEEGFHHHFHFHHHHHHHHGHHHGGGHHHHHHFHHHHHHHGHHHHHHHGFFHGHHHHHHHGHFHGGHH/?FFGHHHHGHHHHGHHHGHHHHHFHFGGGHGGGGGHHGHHHHHHHHHGHHHHHHHHGHHHHHHHGHHHGGHHGHGHHGHHHHHHHHHFGGGHGFHGGGHHHGHGGGGGGHHGEGGGGGGHGFGGFFHHDDGFHFHHHGHHHHEGFHGGHHHHHHFHHGHHHBFHHHHHHHHFDGFBHF5HEHHHH?GCECFHFHFBGFHHCGGCGEGGBBGEEGHGFGGGFGEFFFB5FFBFA?ABA
@M02197:105:000000000-AN6RF:1:1102:27853:10510 1:N:0:1
GCACTGGCATATTCCTCCGCTTATTGATATGCTTAAGTTCAGCGGGTAGTCCTACCTGATTTGAGGTCAAATTGTCAGAAGCTGTCTCAAAAGAGACCCTTTAGAAGCTGAACCCCATTTATAAAGCTGCTCTTCACAAATGGCGTAGATAATTATCACACCAAAGCAAGGCAACAAAGGTCCCGCTAATGCATTTCAGGAGAGCCGACTTCTGAGAAGCCCGCATACTCCCACATCCAAGCCTGATCAACAGAAAAAGCTGAAAAGGTTGAGAATTTCATGACACTCAAACAGGCATGCTCCTCGGAATACCAAGGAGCGCAAGGTGCGTTCAAAGATT
+
CDDDCFFDFFFFGGGGGGGGGGGHHHHHHHHHHHHHHHHHHHHGGGGGGHHHHHHHGHHHHHHHGHHHHHHHHHHHHHHHHHHHHHHHHHHHHGHHHGHHHHHHGHHHHHHHHHGGGHHHHHHHHHHHHHHHHHHHHHHGHHHHHHGHHHHHHHHHHHHHHHHHHHHHHHHHHHHHHHHHHHHHHGHHHHHHHHGHHHHHHGHGGHGHHHHHHHHHHGGGGGGHHHGGGGGHHHHHGGHHHHHHHHGHHHGHHHHHHHHHHHFHFHHFHHHHHHHHGHHGDHHHHGHHHHBHHHHHGHHGGGGGHHHHHGFHHHHGGGGGGGGGFGGGFFFFFFFCCCCC
@M02197:105:000000000-AN6RF:1:1102:4437:10535 1:N:0:1
GCACTGGCATATTCCTCCGCTTATTGATATGCTTAAGTTCAGCGGGTAGTCCTACCTGATTTGAGGTCAAATTGTCAGAAGCTGTCTCAAAAGAGACCCTTTAGAAGCTGAACCCCATTTATAAAGCTGCTCTTCACAAATGGCGTAGATAATTATCACACCAAAGCAAGGCAACAAAGGTCCCGCTAATGCATTTCAGGAGAGCCGACTTCTGAGAAGCCCGCATACTCCCACATCCAAGCCTGATCAACAGAAAAAGCTGAAAAGGTTGAGAATTTCATGACACTCAAACAGGCATGCTCCTCGGAATACCAAGGAGCGCAAGGTGCGTTCAAAGATTCGATGATTCAC
+
BCBCCFFCFFFFGGGGGGGGGGGHHHHHHHGHGHHHHHHHHGHGGGGGGHHHHHHHHGHHHHGHGHHHHHHHHHHGHGHHGHHHHHHHHHHGGFFHHGHHHHHHHHHHHHHHHHGGGHHHHHHHHHHHGHHHHHHHHHHHHHHHGGGGGHHHHHHHHHHHHGHHHHHHHHHHHHHHHHHGHHHGHHHHHHHHHHHHHHHHHGHGEHHHHHHGGHHHHGGGGGHHGGGGHGHGHHHGGGGHGHGHHHHHHHHHHHHHHHHFFHHHHHHHGHHHHHHHGHHHHHHFHGGHHHHHHHHHHEHGCCGGHHHHHFHHHHFGGGGGHHHHGGGGHGGGGGGGGGGFFFFFFFBBAAB
@M02197:105:000000000-AN6RF:1:1102:19491:10539 1:N:0:1
GCACTGGCATATTCCTCCGCTTATTGATATGCTTAAGTTCAGCGGGTAGTCCTACCTGATTTGAGGTCAAATTGTCAGAAGCTGTCTCAAAAGAGACCCTTTAGAAGCTGAACCCCATTTATAAAGCTGCTCTTCACAAATGGCGTAGATAATTATCACACCAAAGCAAGGCAACAAAGGTCCCGCTAATGCATTTCAGGAGAGCCGACTTCTGAGAAGCCCGCATACTCCCACATCCAAGCCTGATCAACAGAAAAAGCTGAAAAGGTTGAGAATTTCATGACACTCAAACAGGCATGCTCCTCGGAATACCAAGGAGCGCAAGGTGCGTTCAAAGATTCGATGATTCAC
+
DDCDDFFBFFFFGGGGGGGGGGGHHHHHHHGHHHHHHHHHHHHGGGGGGHHHHHHHHHGHHHHHGHHHHHHHHHHHHHGHHHHHHHHHHHHHHGHHHGHHHHHHHHHHHHHHGHGGGHHHHHHHHHHHGHHHHHHHHHGGHGGHGGGGGHGHHHHHHHHHHHHHHHHHHHHHHHHHHHHHHHHHHHGGHHHHHHHHHHHHHGHGHHHGHGHGGHGGHGGGGGGGGGGGHGGGGHHHGGHHHFHFHHHHFHHHHHHHGHGHHHHHHHHHGHHGHHGDFHHHHGF35GEHGHHG5HHHFHG?CGEGGHHGHFABCHHEE2EEFBHHGEAGGGGF5GGGGGGFFFFFFFAAAAA
@M02197:105:000000000-AN6RF:1:1102:4576:10726 1:N:0:1
GCACTGGCATATTCCTCCGCTTATTGATATGCTCCTCCGCATATTGATATGCTTAAGTTCAGCGGGTATCCCTACCTGATCCGAGGTCAAACTTAGAAAGTTGGGGGTTGCTGGCAAGCACGCATCGAGGACCCTGTAGCGAGGAGTATTACTACGCTTAGAGCACGATGGCACCGCCACTGATTTTAAGACCGATCAGAACTGATGCGGTCCAATACCAAGCAGAGCTTGAGTGTTGTACTGACGCTCGAACAGGTATGCCCCGCGGAATACCACGGGGCGCAATGTGCGTTCAAAGATTCGATGATTCAC
+
CCCCCFFCFFFFGGGGGGGGGGGHHGHHHHHHGHHHHGGGGGGHHGHHHHHHHHHHHHHHHHFGEGGGHHHHHHHHHGHHHHHGGGG:HG:HHHHHHHGHH<HHGG/<EEH9HHGHHFH<HGG:GGGHGCCHHGHH;HHHGGGGG8HHHHHHHHHFGGGGHHHHHHGGGEGHGHGGHGHHHHHGGGHHGGGGGHHHGHHHHHHGGGGGHHHHHFHGFGHGHHHHHHHHFHHHGHGFFGD4CGGGCGHHGHHGEHHHGHGGCGCEEBHHFFA2GGGGFCGGGHHHHEGGFFGGGCGGGGGGFFFFFFFBBABB
@M02197:105:000000000-AN6RF:1:1102:5394:10772 1:N:0:1
GCACTGGCATATTCCTCCGCTTATTGATATGCTTAAGTTCAGCGGGTAGTCCTACCTGATTTGAGGTCAAATTGTCAGAAGCTGTCTCAAAAGAGACCCTTAAGAAGCTGAACCCCATTTATAAAGCTGCTCTTCACAAATGGCGTAGATAATTATCACACCAAAGCAAGGCAGCAAAGGTCCCGCTAATGCATTTCAGGAGAGCCGACTTCTGAGAAGCCCGCATACTCCCACATCCAAGCCTGATCAACAGAAAAAGCTGAAAAGGTTGAGAAGTTCATGACACTCAAACAGGCATGCTCCTCGGAATACCAAGGAGCGCAAGGTGCGTTCAAAGATTCGATGATTCAC
+
BABBBFBAFFFFGGGGGGGGGGDHGHHHHHHHHHHHHHHHHHHGGGGGEHHFHHHHGHHHHHFGGHEGFHHHHFHHHHHH3GEFGHHHFGFEFGHHHGHFF3FFFHHHFHGHHHGGGHHHHGHHHHFHGGHHGHHHGHGHGGHHGGGGGGHHHHFHHHHHHGHGHFHHFFHHHHFHHGGGGGGFGFFDGHHHHHHHHHEFGGHGHFFGHHHGGGHHHGFGGGFGGGGFGGHHGFHHGGHHFEHHHHHHHGFFFHGFGDHHHHBHFHGFEGHHGF@55HHFHHHFFGHGGF3HHHHFHHEEA?EGHFFFHCFHFHFFGE?2E5FHGEAFCGGGCGGGGGGF45FDBFAA?A3
@M02197:105:000000000-AN6RF:1:1102:28561:11144 1:N:0:1
GCACTGGCATATTCCTCCGCTTATTGATATGCCTAAGTTCAGCGGGTAGTCCTACCTGATTTGAGGTCAAATTGTCATGTATTGTCTGAATAAACAGACAGTTGGAAGCAGTGCAAACCCATATGATTGTAGATGTCCACGGCGTAGATAATTATCACACCAATAGACAGTCCACGCGGGGCACCGGCTAATGCATTTAAGGGGAGCTGACAATCTGTGAAGAAGCCAGCAAAATAAACCCCCATATCCAAGCCATTATCAGCAAAAGCTGATAATAGTTGAGAATTTAATGACACTCAAACAGGCATGCTCCTCGGAATGCCAAGGAGCGCAAGGTGCGTTCAAAGATTCGATGATTCAC
+
BBBBBFFBFFFFGGGGGGG?FGGHHFHHHHHHHHHHHFFHFHHGCGGGGHHGHHHHGHFGHHFHGHHEHFDGHHHGEHHGHHHGHHHGHHHHHHHHHGHHHFGHHGHHGHHFGGHHHHGGGHHHHHHHFEHGFHHGHHFGGEGGCGGGHGHHFHHHHHHHGHHHHFHHHEHHHHGFGGGCCGFFGGCGGHHGHGGGGGGFGFGG8FFGFGGFGFBGFGHGFFHFFFFFFFFHGFFB>/EGFGFF4?3FEHHFEHHHHHFHHHGHHHHHHHHHEHHFGFGHGHHHHFDFHHHFHHGGHHHHHFHHEHFEHCCEECHHHHFFFHFHGEA2CEBBFHGCGDFGGGFFF5GGGFFFFFFFA?BBB
@M02197:105:000000000-AN6RF:1:1102:10861:11146 1:N:0:1
GCACTGGCATATTCCTCCGCTTATTGATATGCTTACTTCCTCTAAATGACCAAGATCCTCCGCTTATTGGTATGCTTAAGTTCAGCGGGTATCCCTACCTGATCCGAGGTCAACCTAGAAAAATTTGGGGCTGCTGGCCAGCACCTCCCAGGACCCTATAGCGAGAAAATTACTACGCGTAGAGCCTAAGAGCACCGCCACTAGTTTTAAGGCCCGCCAACCGGCGAAGCCCAACACCTAGCCAGGCTAGATTGGTATAAATGACGCTCGAACAGGCATGCCCCCCGGAATACCAGGGGGCGCAATGTGCGTTCAAAGATTCGAT
+
CCCCCFFCFFFFGGGGGGGGGGGHHHHHHHHHHGHHHHHHHHHHHHHHHHHHHGHHHHIHHGGGGGHHHHHHHHHHHHHHHHHHHHGGGE:<HHHH.HHHHHHH;H9G9:HHHHH<H:FHHH;H<<HFG:GGGGHGHGHH9GHHH0HH:HG;;HH9:H:HHH;G9GGHHH::HH<HG9GGGGGHHH:HHHH:GGGGGGGGGGGGGFFGGGFGGGGGGGGGGGGGGHHHHGFHFGG;HHHHHHHHGGHGHHHGHHHHHHHHHGGGGDFHGHHHHHGHHHGGGGGGGHHHHHGFHGCGGGGGGHHGGGGEGGGGGFFFFCFFACBCB
@M02197:105:000000000-AN6RF:1:1102:14537:11294 1:N:0:1
GCACTGGCATATTCCTCCGTTTATTGATATGCTTAAGTTCAGCGGGTAGTCCTACCTGATTTGAGGTCAAATTGTCAGAAGCTGTCTCAAAAGAGACCCTTTAGAAGCTGAACCCCATTTATAAAGCTGCTCTTCACAAATGGCGTAGATAATTATCACACCAAAGCAAGGCAACAAAGGTCCCGCTAATGCATTTCAGGAGAGCCGACTTCTGAGAAGCCCGCATACTCCCACATCCAAGCCTGATCAACAGAAAAAGCTGAAGAGGTTGAGAATTTCATGACACTCAAACAGGCATGCTCCTCGGAATACCAAGGAGCGCAAGGTGCGTTCAAAGATTCGATGATTCAC
+
CCCCCFFCFFFFGGGGGGGGGGHHHHHHHHHHHHHHHHHHGHHGGGGGGHHHHHHHHHHHHHHHGHHHHHHHHHHHHHHHHHHHHHHHHHHHHGHHHGHHHHHHHHHHHHHHHHGGGHGHHHHHHHHHHHHHHHHHHHHHHHHHGGGGGHHHHHHHHHHHHHHHHHHHHHHHHHHHHHHGGHHHHHGGHHHHHHHHHHHHHGHGHHHHHHGHHHHHHGGGGGHHHHGGHGHHGGGGGGHGHHHHGHHHHHHHHHHHHHHHGHHHHHFHHHHGHHHEGHHGHHHHHGHGHHHHHHHGHHHGGGGGGHFGGGFHGHHDF?GGGHHHGGGGHGGGGGGGGGGFFFFFFFABBAB
@M02197:105:000000000-AN6RF:1:1102:3310:11381 1:N:0:1
GCACTGGCATATTCCTCCGCTTATTGATATGCTTAAGTTCAGCGGGTATCCCTACCTGATCCGAGGTCAACCATAGAAAGTTGGGGGTTCTGGCGCGTACCCTCCGGGTTCCATAGCGAGAAGAATTACTACGCTTAGAGCCGGAGAGCACTGCCACTGATTTTAAGAGCTGCTGAGGTAGCATGCTCCAACACCAAGCTAGGCTTGAGGGTTATAATGACGCTCGAACAGGCATGCCCCCCGGAATACCAAGGGGCGCAATGTGCGTTCAAAGATTCGATGACTCAC
+
CCDDDFFDFFFFGGGGGGGGGGGHHHHHHHHHHHHHHHHHHHHGGGGGHHHHHHHHHHHHHHHGGGGHHHHHGHHHHHHHHHHHGGGGGHHHHHGGGGGGGHHGGGGGFGHHHHHHHGGGGGHHHHHHHHHHGGGGGHHHHGGGGGGGGHHHHHHHHHHHHHHHHHHHHGGGGGGHGGGGGGGHHHHGHGGGFGHHHHHGHGHHHHHHGHHHGHHHGGGGGGHHFGHHGHHHHHGGGGGCFGHHHGCFGHHDGGGGGHHHHGGFGHGGGGGGGGGGFFFFFFFCCCBB
@M02197:105:000000000-AN6RF:1:1102:18989:11437 1:N:0:1
GCACTGGCATATTCCTCCGCTTATTGATATGCTTAAGTTCAGCGGGTATCCCTACCTGATCCGAGGTCAAACTTAGAAAGTTGGGGGTTGCTGGCAAGCACGCATCGAGGACCCTGTAGCGAGGAGTATTACTACGCTTAGAGCACGATGGCACCGCCACTGATTTTAAGACCGATCAGAACTGATGCGGTCCAATACCAAGCAGAGCTTGAGTGTTGTACTGACGCTCGAACAGGCATGCCCCGCGGAATAC
+
CCDDDFFDFFFFGGGGGGGGGGGHHH9HHHHHHHHHHHHHHHHGGGGGHHHHHHHHHHHHHHHGGGGHHHHHHHHHHHHHHHHHGGGGGGHHHHGHHGHHHGGGGGGHGGGHHG:HHHHHGGGGGGHHHHHHHHHGGGGGHHHHHHGGHGGHGHGGHHHHHHHHHHHHHHHHHHHHHHHHGHHGGHHHHHHHHHFHFGHHHHHHHHHHHHHHGHHHHHHHFFFFFGHHGHHGGGGGGGGGGCCCCFFFCCCBC
@M02197:105:000000000-AN6RF:1:1102:3629:11998 1:N:0:1
GCACTGGCATATTCCTCCGCTTATTGATATGCTTAAGTTCAGCGGGTAGTCCTACCTGATTTGAGGTCAAATTGTCAGAAGCTGTCTCAAAAGAGACCCTTTAGAAGCTGAACCCCATTTATAAAGCTGCTCTTCACAAATGGCGTAGATAATTATCACACCAAAGCAAGGCAACAAAGGCCCCGCTAATGCATTTCAGGAGAGCCGACTTCTGAGAAGCCCGCATACTCCCACATCCAAGCCTGATCAACAGAAAAAGCTGAAAAGGTTGAGAATTTCATGACACTCAAACAGGCATGCTCCTCGGAATACCAAGGAGCGCAAGGTGCGTTCAAAGATTCGATGATTCAC
+
>AAAAFFACFFFGGGGGGGEGCEHFF5GDEGFHHHFHBGFHFFGGGEFGFHFG5FCGGFHHHFHGGHHGFFHHHHHHHHHHFHHHHHHHHHHHGG2FFHHGHHHHEHGHHHHGHGGGHHHHGHFFFGHHHHHGHHHHHEGFGGGGGGFFGGGFHGHFHGFGGGGHGHFHHHHHHHHHGGGGGFFGDHHFFGGHGHHHHHHHGGGGFHHHHHFHGHGHGGGGGGHFHGGHGHHHHGHGFGFGHHHFGHHHHFHHFFHHHGHHHHHGHHBHGGHHHGBGFGHHHHGFEFHFHHHHGHHGEEDGGGEFF5HHHHHHFHGE?GGHHFFEGGGGGGGGGGGGGGFFBFFFFBBAAA
@M02197:105:000000000-AN6RF:1:1102:19237:12170 1:N:0:1
GCACTGGCATATTCCTCCGCTTATTGATATGCTTAAGTTCAGCGGGTAGTCCTACCTGATTTGAGGTCAAATTGTCAGAAGCTGTCTCAAAAGAGACCCTTTAGAAGCTGAACCCCATTTATAAAGCTGCTCTTCACAAATGGCGTAGATAATTATCACACCAAAGCAAGGCAACAAAGGTCCCGCTAATGCATTTCAGGAGAGCCGACTTCTGAGAAGCCCGCATACTCCCACATCCAAGCCTGATCGACAGAAAAAGCTGAAAAGGTTGAGAATTTCATGACACTCAAACAGGCATGCTCCTCGGAATACCAAGGAGCGCAAGGTGCGTTCAAAGATTCGATGATTCAC
+
BCCCCFFDFFFFGGGGGGGGGGGHHGGHHHHHHHHHHGHHHHHGGGGGGHHHHHHHHHHHHHHGGHFHHHHHHHHHHHHHHHHHHHHHHHHHHGHHHGHHHHHHHHHHHHHHHHGGGHHHHHHHHHHHHHHHHHHHHHGHHHHHGGGGGHHHHHHHHHHHHHHHHHHHHHHHHHHHHHHHGHHHGHHGHHHHHHHHHHHHHGGGHHHGHHHHGHHHHGGGGGHHHHGGHGHHGGHGGGHHHHH?HGHGHHHGHHHHHHHHHHHHHHHHHHHHHHHGHHHHHHHHHGHHHHHHHHHHHHHGGGGGGHHHHHHHHHHGGGGGHHHHGGGGHGGGGGGGGGGFFFFFFFCBBAB
@M02197:105:000000000-AN6RF:1:1102:13053:12265 1:N:0:1
GCACTGGCATATTCCTCCGCTTATTGATATGCCTAAGTTCAGCGGGTATCCCTACCTGATCCGAGGTCAAACTTAGAAAGTTGGGGGTTGCTGGCAAGCACGCATCGAGGACCCTGTAGCGAGGAGTATTACTACGCTTAGAGCACGATGGCACCGCCACTGATTTTAAGACCGATCAGAACTGATGCGGTCCAATACCAAGCAGAGCTTGAGTGTTGTACTGACGCTCGAACAGGCATGCCCCGCGGAATACCACGGGGCGCAATGTGCGTTCAAAGATTCGATGATTCAC
+
3AAAAF4AFFFFGEGF54EEEGGGFEFHGHGCGHHBGGGHGFHDEEAECGFEFGFCFFFFFHHGEEFFHFFHHHHHHGHHF:HGGGGEEGHHHHGGHF/FGGFGGGGEE?7F:<FFGHGEG0?CFFFGGFHHFGFFFAFGEHHHGHGGGGFHHHGGHHHGHHHHGHHHGGGGGHHHHHHHHHHGGGGGHHFGHHHHGGHGHHHFGHHHGHGHGHHHHHHHGGGGGGHHGHHHGHHHHHGGGGGGGHGGHHHHGGGGGGGGGHHHHGGGGHGGGGGGGGGGFFFFFFFCCCCC
@M02197:105:000000000-AN6RF:1:1102:4094:12296 1:N:0:1
GCACTGGCATATTCCTCCGCTTATTGATATGCTTAAGTTCAGCGGGTAGTCCTACCTGATTTGAGGTCAAATTGTCAGAAGCTGTCTCAAAAGAGACCCTTTAGAAGCTGAACCCCATTTATAAAGCTGCTCTTCACAAATGGCGTAGATAATTATCACACCAAAGCAAGGCAACAAAGGTCCCGCTAATGCATTTCAGGAGAGCCGACTTCTGAGAAGCCCGCATACTCCCACATCCAAGCCTGATCAACAGAAAAAGCTGAAAAGGTTGAGAAGTTCATGACACTCAAACAGGCATGCTCCTCGGAATACCAAGGAGCGCAAGGTGCGTTCAAAGATTCGATGATTCAC
+
ABACCFFBFFFFGGGGGGGGGGGHFFHHHHGBGHHHHHHHGHHGGCFCEHHGFHHHHHHHHHHFGFHGHFHHHHHHHGHHHHHHHHHHHHGHGGGHHGHHHHHEGHHHHHHGHHFGCGHHH:HGFHHHHHHGGHHHHHHHHHHHGGGGGGHHHHHHHHH;HGHHHHHGFGGHHHHGHHHHHGHHGGGGGHHHHHHHHGFHHGHGHFGGGGGGGGFGFGGGGGEGGGGGGGHHHGGGGGGF3FGF@F4DGHBFFHHHHGB4FDHHHFCFHFE5@FF5G@BDD5D3515GFFHBGGGDD1CAECACFHHFHFHGFGA2EAAA45HGCGGEFG555BGFEGFFFFD5FFBABBB
@M02197:105:000000000-AN6RF:1:1102:4302:12334 1:N:0:1
GCACTGGCATATTCCTCCGCTTATTGATATGCTTAAGTTCAGCGGGTAGTCCTACTTGATTTGAGGTCAAATTGTCAGAAGCTGTCTCAAAAGAGACCCTTTAGAAGCTGAACCCCATTTATAAAGCTGCTCTTCACAAATGGCGTAGATAATTATCACACCAAAGCAAGGCAACAAAGGTCCCGCTAATGCATTTCAGGAGAGCCGACTTCTGAGAAGCCCGCATACTCCCACATCCAAGCCTGATCAACAGAAAAAGCTGAAAAGGTTGAGAATTTCATGACACTCAAACAGGCATGCTCCTCGGAATACCAAGGAGCGCAAGGTGCGTTCAAAGATTCGATGATTCAC
+
BBBBBFFBFFFFGGBGGGGGGGGHGHHHHHHHGHHHHHHHGHHGGGGGGHHHBEGHHHHHHHHGGHFHHHHHHHHHHHHHHHHHHHHHHHHFHGGHHGHHHHHHHHHHHHHGHHGGGHHHHHHHHGHHFHHHHGHHHHGHHHHGGGGGGHHGHHHHGHHHHGHHHGHHHHGHHHHHHHHGGGGHGGGHGHHHHHHGHHHGHGGGHHHHGGHHHGHHHGGGGGHHHHGGGGHHHHHHGGHHHHHGHHHHHHHHHHHHHHFHHFFHFHHGHHHHHHHHHHHHHHHHFGFGHHHHHHGHHHHFGGGGHGHHGDBHHDHFGGGCHHHHGGGGGGGGGGGGGGGFCBFFFFBBBBB
@M02197:105:000000000-AN6RF:1:1102:18858:12362 1:N:0:1
GCACTGGCATATTCCTCCGCTTATTGATATGCTTAAGTTCAGCGGGTATCCCTACCTGATCCGAGGTCAAACTTAGAAAGTTGGGGGTTGCTGGCAAGCACGCACCGAGACTCTGTAGCGAGGAGTATTACTACGCTTAGAGCACGATGGCACCGCCACTGACTTTAAGACCGATCAGAACTGATGCGGTCCAATACCAAGCAGAGCTTGAGTGTTGTACTGACGCTCGAACAGGCATGCCCCGCGGAATACCACGGGGCGCAATGTGCGTTCAAAGATTCGATGATTCAC
+
CCDDDFFDFFFFGGGGGGGGGGGHHHHHHHHGHHHHHHHHHHHGGGGGHHHHHHHHHHH<HHHGGGGHHHHHHHHHHHHHH<HHGGGGGGHHHH9HHGHHHGG;GGGGGGGHHHHHHHHGGGGGGHHHHGHH<GGGGGGHHHHHHGF:GGHHHGGHHHHHHHHHHHHHHHHGHHGHHHHHHGGGGGGHHHGHHHHHGHGHHHHHHHHHHGHGHHFHGFHGGGHGGHGGHHHHHHGHGGGGGGCGHHHFHHHGGGGGGGGGHGHHGEGGHGGGGGGGGGGFFFFFFFBCCCC
@M02197:105:000000000-AN6RF:1:1102:19554:12414 1:N:0:1
GCACTGGCATATTCCTCCGCTTATTGATATGCTTAAGTTCAGCGGGTAGTCCTACCTGATTTGAGGTCAAATTGTCAGAAGCTGTCTCAAAAGAGACCCTTTAGAAGCTGAACCCCATTTATAAAGCTGCTCTTCACAAATGGCGTAGATAATTATCACACCAAAGCAAGGCAACAAAGGTCCCGCTAATGCATTTCAGGAGAGCCGACTTCTGAGAAGCCCGCATACTCCCACATCCAAGCCTGATCAACAGAAAAAGCTGAAAAGGTTGAGAATTTCATGACACTCAAACAGGCATGCTCCTCGGAATACCAAGGAGCGCAAGGTGCGTTCAAAGATTCGATG
+
CDDDCFFCFFFFGGGGGGGGGGGHHHHHHHHHHHHHHHHHHHHGGGGGGHHHHHHHHHHHHHHHGHHHHHHHHHHHHHHHHHHHHHHHHHHHGGHHHGHHHHHHHHHHHHHHHHGGGHHHHHHHHHHHHHHHHHHHHHHHHHGHGGGGGHHHHHHHHHHHHHHHHHHHHHHHHHHHHHHHHHGHHGHHHHHHHHHHHHHHHGHGHHGHHGHGHHHHHGGGGGHGHHGGHGHGHHGFGGHHGHHHHHHHHHHHHHHHHHHHHHHHHHHHHHHHHHHHFEHHHHHFDGFGHGHHHGGHHHHGGGGGHHHHHFGBGHHGGGGGHHHGGGGGGGGGGFFFCFFFCBACC
@M02197:105:000000000-AN6RF:1:1102:22624:12754 1:N:0:1
GCACTGGCATATTCCTCCGCTTATTGATATGCTTAAGTTCAGCGGGTAGTCCTACCTGATTTGAGGTCAAATTGTCAGAAGCTGTCTCAAAAGAGACCCTTTAGAAGCTGAACCCCATTTATAAAGCTGCTCTTCACAAATGGCGTAGATAATTATCACACCAAAGCAAGGCAACAAAGGTCCCGCTAATGCATTTCAGGAGAGCCGACTTCTGAGAAGCCCGCATACTCCCACATCCAAGCCTGATCAACAGAAAAAGCTGAAAAGGTTGAGAATTTCATGACACTCAAACAGGCATGCTCCTCGGAATACCAAGGAGCGCAAGGTGCGTTCAAAGATTCGATGATTCAC
+
CCDCCFFCFFFFGGGGGGGGGGGHHHHHHHHHHHHHHHHHHHHGGGGGGHHHHHHHHHHHHHHHGHHHHHHHHHHHHHHHHHHHHHHHHHHHHGHHHGHHHHHHHHHHHHHHHHGGGHHHHHHHHHHHHHHHHHHHHHHHHHHHGGGGGHHGHHHHHHHHHHHHHHHHHHGHHHHHHHHHHHHHHHHHGHHHHHHHHHHHHGHGHHGHHHHHHHHHHHGGGGHHHHGGGGGGHHHHGGHHHHHHHHFHHHHHHHHHHHHHHHHHHHHHHHHHHHHHHHHHHHHFFGHHHHHHHHHHHHHGGGGGHHHGHHHHHHHGGGGGHFHHGGGGHGGGGGGGCGGFFFFFFFBBBAA
@M02197:105:000000000-AN6RF:1:1102:16122:12829 1:N:0:1
GCACTGGCATATTCCTCCGCTTATTGATATGCTTAAGTTCAGCGGGTAGTCCTACCTGGTTTGAGGTCAAATCGTCAGAAGCTGTCTCAAAAGAGACCCTTTAGAAGCTGAACCCCATTTATAAAGCTGCTCTTCACAAATGGCGTAGATAATTATCACACCAAAGCAAGGCAACAAAGGTCCCGCTAATGCATTTCAGGAGAGCCGACTTCTGAGAAGCCCGCATACTCCCACATCCAAGGCTGATCAACAGAAAAAGCTGAAAAGGTTGAGAATTTCATGACACTCAAACAGGCATGCTCCTCGGAATACCAAGGAGCGCAAGGTGCGTTCAAAGATTCGATGATTCAC
+
BBCCBFFCFFFFGGGGGGGGGGGHHHHHHGHHHHHHHGHHHHHGGGGGEHHHHHHHHHHHHHFHGHFGHHHHHGHHHGHGHHHHHHHHHHHHHGHHHGHHHHHHHHHHHHHHHHGGGHHHHHHHFHHHHHHHHHGHHHHHHHHHGDGGGHHHHHHHHHHHGHHHHHHHHGHGHHHHHHHGGFHHGGGHGHHHHHHHHHHGHGHGGHEHGHGHGHHHHGGGGGHHHHGGGGGHHGFGFFDG3FHFGHHHHHHFHHHHFHHHHHHHFFHHHHGHHGFGDGDBHFGGHGGHFHHHHGHHFEEGFGFFGBHHHFHFHHGDAAGGHGGGGGGGHGG5FGGGGGGFFFFFBFABBBA
@M02197:105:000000000-AN6RF:1:1102:12444:12769 1:N:0:1
GCACTGGCATATTCCTCCGCTTATTGATATGCTTAAGTTCAGCGGGTAGTCCTACCTGATTTGAGGTCAAATTGTCAGAAGCTGTCTCAAAAGAGACCCTTTAGAAGCTGAACCCCATTTATAAAGCTGCTCTTCACAAATGGCGTAGATAATTATCACACCAAAGCAAGGCAACAAAGGTCCCGCTAATGCATTTCAGGAGAGCCGACTTCTGAGAAGCCCGCATACTCCCACATCCAAGCCTGATCAACAGAAAAAGCTGAAAAGGTTGAGAATTTCATGACACTCAAACAGGCATGCTCCTCGGAATACCAAGGAGCGCAAGGTGCGTTCAAAGATTCGATGATTCAC
+
BBBBBFFBFFFFGGGGGGEEEGGHHGHHHHHGHHHHHHHHHHHGGGEEGHGGHHHHHHHHHHGHGBGHGHHHHGHHHHHHHHGHHGHHHHHHHEHHHGHHHHHHEHHHGHHGHHCGGGHHHHHHHHHHHHHHHHHHHHHHHHGHGGGGGHHHHGHHHHHHHGHHHHHHHHHHHHHHHHHGGHHHGHGHHHHHHHHHHHHHHGHGHHGHHHGEFGHHHGGGGGHHGGGGHGHHGGGHGGHHHHGFHHFHHHHHGHHHGFHHFGHFGHHGFFHFHHHHHHHGFHHHHGGHHHHHHGFFGHGGGFGEGBGHGHHHHHHGFGEECFHHE?GGHGGFFGGGGGGFFFFFFFA@A>3
@M02197:105:000000000-AN6RF:1:1102:14127:12957 1:N:0:1
GCACTGGCATATTCCTCCGCTTATTGATATGCTTAAGTTCAGCGGGTAGTCCTACCTGATTTGAGGTCAAATTGTCAGAAGCTGTCTCAAAAGAGACCCTTTAGAAGCTGAACCCCATTTATAAAGCTGCTCTTCACAAATGGCGTAGATAATTATCACACCAAAGCAAGGCAACAAAGGTCCCGCTAATGCATTTCAGGAGAGCCGACTTCTGAGAAGCCCGCATACTCCCACATCCAAGCCTGATCAACAGAAAAAGCTGAAAAGGTTGAGAATTTCATGACACTCAAACAGGCATGCTCCTCGGAATACCAAGGAGCGCAAGGTGCGTTCAAAGATTCGATGATTCAC
+
CCCCCFFCFFFFGGGGGGGGGGGHHHGHHHHHHHHHHHHHHHHGGGGGGHHHHHHHHGHHHHHHGHHHHGHHHHHHHHHHGHHHHHHHHHHHHGHHHGHHHHHHHHHHHHHHHHGGGHHHHHHHHHGHHHHGHHHHHHHHHHHHGGGGGHGHHHHHHHGHHHHHHHHHHHHHHHHHHHHHGHGHGHHHHHHHHHHHHHHHHGHGGHHHHHHHHHHGHGGGGGHGHHGGGGHHHHHGGGHHHHHHHHHHHHHGHHHGHHHHHHHHHHHHHHHHHHFFHHHHHGHHHGHHHHHHHHHHGHHGCGGGGHHHHHHHHHGGGGGGHHHHGGGGHGGGGGGGGGFFFFFFFFBBBAB
@M02197:105:000000000-AN6RF:1:1102:18482:13045 1:N:0:1
GCACTGGCATATTCCTCCGCTTATTGATATGCTTAAGTTCAGCGGGTAGTCCTACCTGATTTGAGGTCAAATTGTCAGAAGCTGTCTCAAAAGAGACCCTTTAGAAGCTGAACCCCATTTATAAAGCTGCTCTTCACAAATGGCGTAGATAATTATCACACCAAAGCAAGGCAACAAAGGTCCCGCTAATGCATTTCAGGAGAGCCGACTTCTGAGAAGCCCGCATACTCCCACATCCAAGCCTGACCAACAGAAAAAGCTGAAAAGGTTGAGAATTTCATGACACTCAAACAGGCATGCTCCTCGGAATACCAAGGAGCGCAAGGTGCGTTCAAAGATTCGATGATTCAC
+
BCCCCFFDFFFFGGGGGGGGGGGHHHHHHHHHHHHHHHHHHHGGGGFGGHHHHHHHHHHHHHHHGHHHHHGHHHHHHFHHGHHHHHHHHHHHHGHHHGHGHHHHHHHHHHHGHHGGGHHHHHHHHHHHHHHHHHHHHHHHHHHHGGGGGHHHHHHHGHHHHHHHHHHHHHHHHHHHHHHHHHHGHGGHGHHHHHHHHHHHHGHGHHHHGGGHHHHGGGGGGFEGHHGGHGGHGHHHGGHGHGHHHGHHHHHHHHHHHHHHHHHHHHHHHHHHHHHHEHHHHGHHFGHHHHHHHHFHHEHFGEGGFHFFGHGHHHHGE?FGHFCHGGGGHGFGGGGGGGFFFFBFFFBBBAB
@M02197:105:000000000-AN6RF:1:1102:28042:13086 1:N:0:1
GCACTGGCATATTCCTCCGCTTATTGATATGCCTAAGTTTAGCGGGTAGTCCTACCTGATTTGAGGTCAAATTGTCAGAAGCTGTCTCAAAAGAGACCCTTTAGAAGCTGAACCCCATTTATAAAGCTGCTCTTCACAAATGGCGTAGATAATTATCACACCAAAGCAAGGCAACAAAGGTCCCGCTAATGCATTTCAGGAGAGCCGACTTCTGAGAAGCCCGCATACTCCCACATCCAAGCCTGATCAACAGAAAAAGCTGAAAAGGTTGAAAATTTCATGACACTCAAACAGGCATGCTCCTCGGAATACCAAGGAGCGCAAGGTGCGTTCAAAGATTCGATGATTCAC
+
ACCCAFFCFFFFGGGGGGGGGGGHHHHHHHHHHHHGHHHHGHHGGGGGGHHHHHHHHHHHHHHHGHHHHHHHHHHHHHHHHHHHHHHHHHHHHGHHHGHHHHHHHHHHHHHHHHGGGHHHHHHHHHHHHHHHHHHHHHHHHHHHGGGGGHHHHHHHHHHHHHHHHHHHHHHHHHHHHHHGHHHHGHGHHHHHHHHHHHHHHGHGGHHHHGHHGHHHHGGGGGHGHHGGHGHHHGHHGGHGHGHHHHFHHHHHHHHHHHHHHFHHGHHHHGHHGHHFHHHGHHHHFGHHHHHHGHHHHGHGGGGGHGHHGEAHHHHEGCGCHGHHGGGGHGGGGGGGGCGFFFFFFFCCCCC
@M02197:105:000000000-AN6RF:1:1102:2313:13117 1:N:0:1
GCACTGGCATATTCCTCCGCTTATTGATATGCTTAAGTTCAGCGGGTAGTCCTACCTGATTTGAGGTCAAATTGTCAGAAGCTGTCTCAAAAGAGACCCTTTAGAAGCTGAACCCCATTTATAAAGCCGCTCTTCACAAATGGCGTAGATAATTATCACACCAAAGCAAGGCAACAAAGGTCCCGCTAATGCATTTCAGGAGAGCCGACTTCTGAGAAGCCCGCATACTCCCACATCCAAGCCTGATCAACAGAAAAAGCTGAAAAGGTTGAGAATTTCATGACACTCAAACAGGCATGCTCCTCGGAATACCAAGGAGCGCAAGGTGCGTTCAAAGATTCGATGACTCAC
+
BBBBBFFBFFFFGGFGGFEGGGGHHHHHHGHHHHHHHGGFFHHFGGGGGHHHHHHHHGGHHGHHGGHGHHHHHGHHHHHHHGHH5GHHGHGHHGHFHGHHHHHGGHHHBGFHGHGGGHGHHHHHHHHHGGCGGHHHHHHHGHHHGGFGGHGHHHHHHHHGHHGHHHHHFGCHHHHHHHHEGGHGGHHHGHHFHHFHHGHHHGEGHGHHHGHHHHGHHGGGGEDGHGGGHGHHGFHHGFHEGEHHHHHHGGFGHHHHHHGHFEHGGGCBFHFGHGHHGDHGEBGFGAHGHHGHFBHHFFEFEAEEAFHGGGFFFF3?EA22HHFHGGGGFFGFGGDFCGCFFFFFFFBBBAB
@M02197:105:000000000-AN6RF:1:1102:19025:13225 1:N:0:1
GCACTGGCATATTCCTCCGCTTATTGATATGCTTAAGTTCAGCGGGTAGTCCTACCTGATTTGAGGTCAAATTGTCATGTATTGTCTGAATAAACAGACGGTTGGAAGCAGTGCAAACCCATATGATTGTAGATGTCCACGGCGTAGATAATTATCACACCAATAGACAGTCCACGCGGGGCACCAGCTAATGCATTTAAGGGGAGCTGACAATCTGTGAAGAAGCCAGCAAAATAAACCCCCATATCCAAGCCATTATCAACAAAAGCTGATAATAGTTGAGAATTTAATGACACTCAAACAGGCATGCTCCTCGGAATACCAAGGAGCGCAAGGTGCGTTCAAAGATTCGATGATTCAC
+
CDDDCFFCFFFFGGGGGGGGGGGHHHGHHHHHHHHHHHHHHHHGGGGGGHHHHHHHHHHHHHHHGHCGHHHHHHHHHHHHHHGFHHHHHGHHGHHHHHHGGFGGGHHHHHHHHHHHEHGGGHHHHHHHGHHHHHHHGHHHGGGGCGGGHHHHHHHHHHHHHHHHHHHHHHGHHHHGGGGGFGGGGGGGGGHHGGGGHGHHGGHHHHFHGGGGFHGFHFHHFFHHFHFHFFHHHFFGE/GGHHGHHFGGGHHGHGHHHHGHHHHHGBGGHHHHGHHHHHFHHHHHHFHBGHHHHHHGHHHHHHHGFFFGHGGFCFFHHHGBFHHHHEGGGFHBGGGGGGHGGGGGGGGGGFFFFFFFCCCCC
@M02197:105:000000000-AN6RF:1:1102:24314:13240 1:N:0:1
GCACTGGCATATTCCTCCGCTTATCGATATGCTTAAGTTCAGCGGGTAGTCCTACCTGATTTGAGGTCAAATTGTCAGAAGCTGTCTCAAAAGAGACCCTTTAGAAGCTGAACCCCATTTATAAAGCTGCTCTTCACAAATGGCGTAGATAATTATCACACCAAAGCAAGGCAACAAAGGTCCCGCTAATGCATTTCAGGAGAGCCGACTTCTGAGAAGCCCGCATACTCCCACATCCAAGCCTGATCAACAGAAAAAGCTGAAAAGGTTGATAATTTCATGACACTCAAACAGGCATGCTCCTCGGAATACCAAGGAGCGCAAGGTGCGTTCAAAGATTCGATGATTCAC
+
BBBBBFFBFFFFGGGGGGGGGGGGHHHHHGHHHHHHHHHHHHHGGGGGGHHHHHHHHHHHHHHHGHHHHHHHHHHHHHGHHHHHHHHHGHGHHGHHHGHHHHHHHHHHHHHHHGGGGHHHHHHHHHHHHHHHHHHHHHHHHHHHGGGGGHHHHHHHHHHHHHHHHHHHHHGHHHHHHHHHGHGHHGHHHHHHHHHHHHHHHGHGHHHHGHGGHHHHHGGGGGHHHHGGHGGHHGHHGGHHGHHGGGHHHHHHHHHHHHHHHHHHHHHHHHHHHHHHHHHFHHHHGGGHHHFGFGHHHHGGGGGGHHHGHHGHHHHGGGGGHHHHGGGGHFGGGGGGGGFFFFFBFFABBBB
@M02197:105:000000000-AN6RF:1:1102:6743:13585 1:N:0:1
GCACTGGCATATTCCTCCGCTTATTGATATGCTTAAGTTCAGCGGGTAGTCCTACCTGATTTGAAGTCAAATTGTCAGAAGCTGTCTCAAAAGAGACCCTTTAGAAGCTGAACCCCATTTATAAAGCTGCTCTTCACAAATGGCGTAGATAATTATCACACCAAAGCAAGGCAACAAAGGTCCCGCTAATGCATTTCAGGAGAGCCGACTTCTGAGAAGCCCGCATACTCCCACATCCAAGCCTGATCAACAGAAAAAGCTGAAAAGGTTGAGAATTTCATGACACTCAAACAGGCATGCTCCTCGGAATACCAAGGAGCGCAAGGTGCGTTCAAAGATTCGATGATTCAC
+
BCCCCFFCFFFFGGGGGGGGGGGHHFHHHHHHHHHHHHHHHHGGGGFGGHHHHHHHHHHHHHHHHHHHHFHHHHHHHHHHHHHHHHHHHHHHHGHHHGHHHHHHHHHHHHHHHHGGGHHHHHHHHHHHHHHHHHHHHHHHHHHHGGGGGHHHHHHHHHHHHHHHHHHHHHHHHHHHHHHHHHHHGGGHGHHHHHHHHHHHHGHGGHHHHHHHHGGHHGGGGGHHHGGGGGGHGHHHGGHHHHHHHHHHHHHHHHHHHHHHHHHHHHHHHHHHHHG5GHHHHHHGFGHHHHHHGHHGHHHCGGGGHHHHHFGGHHGFGGGGHHHHGGGGHGGGGGGFGGGFFFFFFF@BBAC
@M02197:105:000000000-AN6RF:1:1102:2825:13606 1:N:0:1
GCACTGGCATATTCCTCCGCTTATTGATATGCCTAAGTTCAGCGGGTATCCCTACCTGATCCGAGGTCAAACTTAGAAAGTTGGGGGTTGCTGGCAAGCACGCACCGAGACTCTGTAGCGAGGAGTATTACTACGCTTAGAGCACGATGGCACCGCCACTGACTTTAAGACCGATCAGAACTGATGCGGTCCAATACCAAGCAGAGCTTGAGTGTTGTACTGACGCTCGAACAGGCATGCCCCGCGGAATACCACGGGGCGCAATGTGCGTTCAAAGATTCGATGATTCAC
+
CCCCBFFCFFFFGGGGGGGGGGGHHHHHHHHHHHHHHHHHHHHGGGGFHHHHHHHH;HGHHHHGGGGHHHHHH<H9HHHHF;HHGEGEGFH:HHGHHGHHH;G;GGGGGGGGH:HHHHHGGGGGGHFHHHHHGHGGGGGHHHHHHGGHGGH/HGGFHGHHHHHHHHHHHHGGHHGHHGHHHHGGGGGHHHGGFGFGFHFGHHGHHGFFHHGFGHGHGHGGFGGFGHHGHHHHHGHGHGGGGGGGHHHHHHHGGGGGGGGGHHHHGEFEHBFGGGGGGGGFFFFFFFBBBBA
@M02197:105:000000000-AN6RF:1:1102:21764:13810 1:N:0:1
GCACTGGCATATTCCTCCGCTTATTGATATGCTTAAGTTCAGCGGGTAGTCCTACCTGATTTGAGGTCAAATTGTCAGAAGCTGTCTCAAAAGAGACCCTTTAGAAGCTGAACCCCATTTATAAAGCTGCTCTTCACAAATGGCGTAGATAATTATCACACCAAAGCAAGGCAACAAAGGTCCCGCTAATGCATTTCAGGAGAGCCGACTTCTGAGAAGCCCGCATACTCCCACATCCAAGCCTGATCAACAGAAAAAGCTGAAAAGGTTGAGAATTTCATGACACTCAAACAGGCATGCTCCTCGGAATACCAAGGAGCGCAAGGTGCGTTCAAAGATTCGATG
+
CCDDCFFDFFFFGGGGGGGGGGGHHHHHHHHHHHHHHHHHHHHGGGGGGHHHHHHGHHHHHHHHGHHHHHHHHHHHHHHHHHHHHHHHHHHHHGHHHGHHHHHHHHHHHHHHHHGGGHHHHHHHHGHHHHHHHHHHHHHHHHGHGFGGGHHHHHHHHHHHHGHHHHHHHHHHHHHHHHHHHGHHHHHGHHHHHHHHHHHHHGHGHHHHHHGHGHHHHGGGGGHGGHGGHGHHHHHGGGHHHHHHHHHHHHGHHHGHHHHHHHHHHFHHHHHHHHHHHFHHGHHHHGGGHHHHHFHGHHHEGGGGHGHHGD3HGHHGGGFCHHHGGGFFGGGGGBFFBFFFBBABB
@M02197:105:000000000-AN6RF:1:1102:18753:13927 1:N:0:1
GCACTGGCATATTCCTCCGCTTATTGATATGCTTAAGTTCAGCGGGTAGTCCTACCTGATTTGAGGTCAAATTGTCATGCATTGTCTGAATAAACAGACGGTTGGAAGCAGTGCAAACCCATATGATTGTAGATGTCCACGGCGTAGATAATTATCACACCAATAGACAGTCCACGCGGGGCACCAGCTAATGCATTTAAGGGGAGCTGACAATCTGTGAAGAAGCCAGCAAAATAAACCCCCATATCCAAGCCATTATCAACAAAAGCTGATAATAGTTGAGAATTTAATGACACTCAAACAGGCATGCTCCTCGGAATACCAAGGAGCGCAAGGTGCGTTCAAAGATTCGATGATTCAC
+
AABBAFFAFFFFGGGGFGFEGGGBEGBBG6EFFFABFABGDHFFCEAEFHF5F5BBGHBDHFHGAABFGD5GFHEGHFGGHBHGFDGGHFFHFF33EGCEAGE@?GFEHHHFFHHHHHGGEHB?F4?GHFGHGFHHFFDGG$CC<BCGFBFHFHHHHGHHGHGHFFFFHFGFFFHDDECCFC@DFGGEGGGGGGEGGGGFGGGGGGBFFFFFFFB6HHHHGFFGFFA1FAFGFFFE</EFFF44F33>/FHHFG@GGBHG??HBHHHFDFBHFGEGFFHFFGEGDFDGB5FFF3F1GGEFFGGEFHHGHEECGGF5FFGFGBBHGEEEGGFHFFGEAEFCGCFGFFEF44FFFFFFBBBBA
@M02197:105:000000000-AN6RF:1:1102:14101:14044 1:N:0:1
GCACTGGCATATTCCTCCGCTTATTGATATGCTTAAGTTCAGCGGGTAGTCCTACCTGATTTGAGGTCAAATTGTCAGAAGCTGTCTCGAAAGAGACCCTTTAGAAGCTGAACCCCATTTATAAAGCTGCTCTTCACAAATGGCGTAGATAATTATCACACCAAAGCAAGGCAACAAAGGTCCCGCTAATGCATTTCAGGAGTGCCGACTTCTGAGAAGCCCGCATACTCCCACATCCAAGCCTGATCAACAGAAAAAGCTGAAAAGGTTGAGAATTTCATGACACTCAAACAGGCATGCTCCTCGGAATACCAAGGCGCGCAAGGTGCGTTCAAAGATTCGATGATTCAC
+
CCCCCFFCFFFFGGGGGGGGGGGHHHHHGHHHHHHGHHHHHHHGGGGGGHHHHHHHHHHHHHHGGHHHHHHHHGHHGHHHHHGHHHHHHHFGGHHHHGHHHHHHHHHHHHHHHGGGGHHHHHHHHHHHHHHHHHHGHHHHHGHHGGGGGHHHHHHHGHHHHGHHHHHHHHGHHHHHHHGHGFHGGGGGGHHHHHHHHHHHGGHHHGHGGGGGGHHHHGGGGGHGGHGGGGHHHGHGGGHHHGGHGFGFFGFHHHHHGBHHFHHHHHGHHHHHHHFHHFHGEHHGGEFHHGHHHFHHHHG1GEGGHHFHHFDCHGEEA2GEBFHFCGEEFGF5FGGFGGGFFFFFFFA@AA?
@M02197:105:000000000-AN6RF:1:1102:9272:14623 1:N:0:1
GCACTGGCATATTCCTCCGCTTATTGATATGCTTAAGTTCAGCGGGTAGTCCTACCTGATTTGAGGTCAAATTGTCAGAAGCTGTCTCAAAAGAGACCCTTTAGAAGCTGAACCCCATTTATAAAGCTGCTCTTCACAAATGGCGTAGATAATTATCACACCAAAGCAAGGCAACAAAGGTCCCGCTAATGCATTTCAGGAGAGCCGACTTCTGAGAAGCCCGCATACTCCCACATCCAAGCCTGATCAACAGAAAAAGCTGAAGAGGTTGAGAATTTCATGACACTCAAACAGGCATGCTCCTCGGAATACCAAGGAGCGCAAGGTGCGTTCAAAGATTCGATGATTCAC
+
ABCCCFBAFFFFGGGGGGGGGGGHHHHHFHHHHHHHHHHFGHHGGGFGEHFHHHGHFHEHHHHHGHHHHHHHHHHHHHHHHHHHGHHHHHHHHGHHHFHHHHHGHHHHHHHHFGGGGHHHHHHHHHHHHHGEHHHFHFHFHHGHGDDGGHHHHFGFGHGGHFGHHHHFHHHHHHHHHHHGGCGGHGGGHHHHGHHHHHHGBGFAGGHGCCHHGHHGHGGGFDFFFGFGGGGFHHHHGGHHHFHHHHHHHHGHHHHHGBGFFDHHHHGHHHHHHHHGFHHHHHHGHGHGHHHHFHEGHHFFGGGCHHGHHHHGHHHGGGGGHHHFGGGGGGGGGGGGFBGFFFFFFFBABBB
@M02197:105:000000000-AN6RF:1:1102:18970:14743 1:N:0:1
GCACTGGCATATTCCTCCGCTTATTGATATGCTTAAGTTCAGCGGGTAGTCCTACCTGATTTGAGGTCAAATTGTCAGAAGCTGTCTCAAAAGAGACCCTTTAGAAGCTGAACCCCATTTATAAAGCTGCTCTTCACAAATGGCGTAGATAATTATCACACCAAAGCAAGGCAACAAAGGTCCCGCTAATGCATTTCAGGAGAGCCGACTTCTGAGAAGCCCGCATACTCCCACATCCAAGCCTGATCAACAGAAAAAGCTGAAAAGGTTGAGAATTTCATGACACTCAAACAGGCATGCTCCTCGGAATACCAAGGAGCGCAAGGTGCGTTCAAAGATTCGATGATTCAC
+
BBBBBBFBFFFFGGGGGGGGGGGHGHHHHHHHHHHHHHHHHHHGGGGGEHHHHGHHHHHHHHHHGHHHHHHHHHHHHHHHHHHHHHHHGHHHGGHHHGHHHHHHHHHHHHHHHHGGGHHHHHHHHHHHHHHGHHHHHHHHHHHHGGGGGHHHHHHHHHHHHHHHHHHHHHGHHHHHHHFHFGHHHHHHHHHHHHHHHHHHHGHGHGHGFGHHHGHGHGGGGGHGHGGGHGGHHHGFGGHHHGFFHHHHHHGHFFHHHHHHHEHHHHHHHHHHHFFGGFHHGHHFFFHGGFGGGHHHHHHGECCGGHHGGHFGHHGEFGGFHFHHGGGGHGGGGGGGGGGFFFFFFFBBAA?
@M02197:105:000000000-AN6RF:1:1102:15080:14807 1:N:0:1
GCACTGGCATATTCCTCCGCTTATTGATATGCTTAAGTTCAGCGGGTAGTCCTACCTGATTTGAGGTCAAATTGTCAGAAGCTGTCTCAAAAGAGACCCTTTAGAAGCTGAACCCATTTATAAAGCTGCTCTTCACAAATGGCGTAGATAATTATCACACCAAAGCAAGGCAACAAAGGTCCCGCTAATGCATTTCAGGAGAGCCGACTTCTGAGAAGCCCGCATACTCCCACATCCAAGCCTGATCAACAGAAAAAGCTGAAAAGGTTGAGAATTTCATGACACTCAAACAGGCATGCTCCTCGGAATACCAAGGAGCGCAAGGTGCGTTCAAAGATTCGATGATTCAC
+
CCCCCFFCFFFFGGGGGGGGGGGHHHGHHHHHHHHHHHHHHHHGGGGGGHHHHHHHHHHHHHHHGHHHHHHHHHHHHHHHHHHHHHHHGHHHHGHHHGHHHHHHHHHHHHHHHHGGHHHHHHHHHGHHHHHHHHHHHHHHHHHGGGGGHHGHHHHHHHHHGHHHHHHHHHHHHHHHHGHHHHHHHHHHHHHHHGHHHHHHGGGGHGGGGHHHHHGHGGGGGGGHHGGHGHHHGHHGGHHGHHGHHGHHHHHHHHHHHHHHHHHHGFGHHHHEHHHFHHHHHHHFEHHHHGHHHHHGHGGGGGDGFHHGHHHHHHGGGGCHHHHGGGGHGGGGGGGGGGFFFFFFFCBAAA
@M02197:105:000000000-AN6RF:1:1102:22777:14847 1:N:0:1
GCACTGGCATATTCCTCCGCTATTGATATGCTTAAGTTCAGCGGGTAGTCCTACCTGATTTGAGGTCAAATTGTCAGAAGCTGTCTCAAAAGAGACCCTTTAGAAGCTGAACCCCATTTATAAAGCTGCTCTTCACAAATGGCGTAGATAATTATCACACCAAAGCAAGGCAACAAAGGACCCGCTAATGCATTTCAGGAGAGCCGACTTCTGAGAAGCCCGCATACTCCCACATCCAAGCCTGATCAACAGAAAAAGCTGAAAAGGTTGAGAATTTCATGACACTCAAACAGGCATGCTCCTCGGAATACCAAGGAGCGCAAGGTGCGTTCAAAGATTCGATGATTCAC
+
CCCCCBFCFFFFGGGGGGGGGGGHGHHHHHHGHHGHHHHGHHGGGGGGHHHHHHHHHGHHHHHGHHHFHHHHHHHHHHHHHHHHHHHHHHHHGHHHGHHHHHHHHHHHHHHHHGGGHHHHHHHHHHHHHHHHHHHHHGHHHHHGGGGGHHHHHHHHHHHHHHHHHHHHHHHHHHHGHHGHHGGHHHHHHHHHHHHHHHHHGHGGHHHHHGGHHHHHGGGGGGGHHGGHGHHGHHFGGHHHHFGHDHHHGHGHHHHHGHHHGHHHHHHHHHGHGF5HFHHHHHF5FBHHFFHHHHHHHHGGGGGHHHHHHHHHHHGGGGGHHHGGGGGHGGGGGGGGGGFFFFFFFCCBCC
@M02197:105:000000000-AN6RF:1:1102:27871:15107 1:N:0:1
GCACTGGCATATTCCTCCGCTTATTGATATGCTTAAGTTCGGCGGGTAGTCCTACCTGATTTGAGGTCAAATTGTCAGAAGCTGTCTCAGAAGAGACCCTTTAGAAGCTGAACCCCATTTATAAAGCTGCTCTTCACAAATGGCGTAGATAATTATCACACCAAAGCAAGGCAACAAAGGTCCCGCTAATGCATTTCAGGAGAGCCGACTTCTGAGAAGCCCGCATACTCCCACATCCAAGCCTGATCAACAGAAAAAGCTGAAAAGGTTGAGAATTTCATGACACTCAAACAGGCATGCTCCTCGGGATACCAAGGAGCGCAAGGTGCGTTCAAAGATTCGATGATTCAC
+
CCCDDFFDFFFFGGGGGGGGGGGHHHHHHHHHHHHHHHHHGGGGGG>EFFHHFFGHHECFGHFGFFFHFHHFHFHBGHHHFEFHHHFDFBBGFGEGBGHGHHFFGHHFHHFF2GGGFGHHFHHHHEGGFGGGGHHHHGHHHHHGGGGGGHHHHHGGFHHHHGHHHHHHHHGHHHGFHHGHGGGHFGFGGGGHHGHGHHHGHGGGG?HHHGHHHHHHHGGGGGHHGGGGHGGHHHHHGGHHHEGHHHHHHHHHHHHHHHHHGHHHHHGHHHHHHHGDGGHFEHHG5GHGHHFHHHHHHHHCGGGGGHHCHFHHHHHFGGGGHHHHGGGGHGGGGGGGFGGFFFFFFFCCAAC
@M02197:105:000000000-AN6RF:1:1102:22304:15093 1:N:0:1
GCACTGGCATATTCCTCCGCTTATTGATATGCTTAAGTTCAGCGGGTATCCCTACCTGATCCGAGGTCAAACTTAGAAAGTTGGGGGTTGCTGGCAAGCACGCACCGAGACTCTGTAGCGAGGAGTATTACTACGCTTAGAGCACGATGGCACCGCCACTGACTTTAAGACCGATCAGAACTGATGCGGTCCAATACCAAGCAGAGCTTGAGTGTTGTACTGACGCTCGAACAGGCATGCCCCGCGGAATACCACGGGGCGCAATGTGCGTTCAAAGATTCGATGATTCAC
+
CDCDDFFDFFFFGGGGGGGGGGGHHHHHHHHHHHHHHHHHHHHGGGGGHHHHHHHHHHHHHHH9GGGHHHHHHHHHHHHHH.HHGGGGGGHHHHGHHGHHHGGGGGGGGGGHH:HHHHHGGGGGGGHHHHHHHHGGGGGHGHHHHGGHGGHHHGGHHGHHHHHHHHHHHHHGHHHHHHHHHHGGHHHHHFHHHHHHGHHHHHHHHHHGHHHGHHHHHHHHGGGGGHHGHHHHHHHHHGGGGGGGGHHHGHFGGGGGGGGGHGHHGGFGHGGGGGGGGGGFFFFFFFCCCBC
@M02197:105:000000000-AN6RF:1:1102:8247:15326 1:N:0:1
GCACTGGCATATTCCTCCGCTTATTGATATGCTTAAGTTCAGCGGGTAGTCCTACCTGATTTGAGGTCAAATTGTCAGAAGCTGTCTCAAAAGAGACCCTTTAGAAGCTGAACCCCATTTATAAAGCTGCTCTTCACAAATGGCGTAGATAATTATCACACCAAAGCAAGGCAACAAAGGTCCCGCTAATGCATTTCAGGAGAGCCGACTTCTGAGAAGCCCGCATACTCCCACATCCAAGCCTGATCAACAGAAAAAGCTGAAAAGGTTGAGAATTTCATGACACTCAAACAGGCATGCTCCTTGGAATACCAAGGAGCGCAAGGTGCGTTCAAAGATTCGATGATTC
+
ABCC@FFBFFFFGGGGGGGGGGGHHHHHGHHHHHHHHHHHHHHGGGGGGHHHHHHHHHHHHHHHGHHHHHGHHHHHHHHHHHHHHHHHHHGHHGHHHGHHHHGHHHHHHHHHHHGGGHHHHHHHHHHGHHHHHHHHHHHHHHGHHHHGGHHHHHHHHHHHHGHHHHHHHHHHHHHHHHHHHHHHHHHHHHHHHHHHHHHHHGHGHHHHHHGHGHHHHGGGGGHHHHGGHGHHHGHHGGHHHFHHHFHHHHGHHHHHHHGHHHHHHHHHHGHHHHHHHFFHGHHGFGHHHHHHGHHHHGGHGGHHHGHFHHFHHHHGGGFEHGHGGGGGGGGGFGGGGFFFFFFFBBBBB
@M02197:105:000000000-AN6RF:1:1102:17235:15353 1:N:0:1
GCACTGGCATATTCCTCCGCTTATTGATATGCTTAAGTTCAGCGGGTATCCCTACCTGATCCGAGGTCAAACTTAGAAAGCTGGGGGTTGCTGGCAAGCACGCACCGAGACTCTGTAGCGAGGAGTATTACTACGCTTAGAGCACGATGGCACCGCCACTGACTTTAAGACCGATCAGAACTGATGCGGTCCAATACCAAGCAGAGCTTGAGTGTTGTACTGACGCTCGAACAGGCATGCCCCGCGGAATACCACGGTGCGCAATGTGCGTTCAAAGATTCGATGATTCAC
+
BBCCCFFCFFFFGGGGGGGGGGGHHHGHHHHHHHHHGHHHHHHGGGEFHHHHHHHHHHH0HHHGG9EHHHHHHHHHGH<G<;HHGG9EEGFHHHGH<GH<H@FGGGGGGGGHHHH9GH:G8GGG8GGHH<HH<HGG8GGHHHH:HGGHG9HHHGGHHGHHGGHHHHHHHGHGHHGHHGHHHGGGGGGHHHHHHHHGGGGHGHHHGFFHGHHGHHGHFGFGGGGGGHHFHHHHHHHHHGE@GFGGHHHHHGHGGHGGGGGGHHHHGGGGGGGFGGGGGGGFFFFFFFBBAAA
@M02197:105:000000000-AN6RF:1:1102:10580:15714 1:N:0:1
GCACTGGCATATTCCTCCGCTTATTGATATGCCTAAGTTCAGCGGGTAGTCCTACCTGATTTGAGGTCAAATTGTCAGAAGCTGTCTCAAAAGAGACCCTTTAGAAGCTGAACCCCATTTATAAAGCTGCTCTTCACAAATGGCGTAGATAATTATCACACCAAAGCAAGGCAACAAAGGTCCCGCTAATGCATTTCAGGAGAGCCGACTTCTGAGAAGCCCGCATACTCCCACATCCAAGCCTGATCAACAGAAAAAGCTGAAAAGGTTGAGAATTTCATGACACTCAAACAGGCATGCTCCTCGGAATACCAAGGAGCGCAAGGTGCGTTCAAAGATTCGATGATTCAC
+
BCCCBFFDFFFFGGGGGGGGGGGHHHHHHHGHHHHHHHHHHHHGGGEGGHHHHHHHHHHHHHHHGHHHHHHHHHHGHHHHHHHHHHHHHHHHHGHHHGHHHHHHHHHHHHGGHHGGGHHHHHHHHHHHHHHHHHHHHHHHHHGHGGGGGHHHHHHHHHHHHGHHHHHHHHGHHHHHHHGHGGHHHHHHGHHHHHHHHHHHHGHGHHHHGHHHHHHHHGGGGGGGHGGGHGHHHHHHGGHHHHGHHHHHHHHHHHHHHHHHHHHHHHHFHHHHHHGDG@HHHHGHFGHHHHHHHHHFHHEGGGGGHHHHHHHHHHHGGGGGHHHHGGGGHGGGGGGGGGGFFFFFFFCCBAB
@M02197:105:000000000-AN6RF:1:1102:24455:15742 1:N:0:1
GCACTGGCATATTCCTCCGCTTATTGATATGCTTAAGTTCAGCGGGTAGTCCTACCTGATTTGAGGTCAAATTGTCAGAAGCTGTCTCAAAAGAGACCCTTTAGAAGCTGAACCCCATTTATAAAGCTGCTCTTCACAAATGGCGTAGATAATTATCACACCAAAGCAAGGCAACAAAGGTCCCGCTAATGCATTTCAGGAGAGCCGACTTCTGAGAAGCCCGCATACTCCCACATCCAAGCCTGGTCAACAGAAAAAGCTGAAAAGGTTGAGAATTTTATGACACTCAAACAGGCATGCTCCTCGGAATACCAAGGAGCGCAAGGTGCGTTCAAAGATTCGAT
+
CCCCCFFCFFFFGGGGGGGGGGGHHHHHHHHHHHHHHHHHHHHGGGGGGHHHHHHHHHHHHHHHGHHHHHHHHHHHHHHHHHHHHHHHHHGHHGHHGGHHHHHHHHHHHHHHHGGGGHHHHHHHHHHHHHHHHHHHHHHHHHGHGGGGGHHHHHHHGHHHHHHHHHHHHHHHHHHHHHHHGHHHHHHHHHHHHHHHHHHHHGHGHHHHGHHHHHGGHGGGGGHGHGGGHGHHHHHHGGHHHEFEHHGHHHHHHHHHHHHHHHHHHHHHHHHHHHHGBHHHHHHHFGHHHHHHGGGHHHGGGGGGHHHFGFBFHHHEGGGGHGGGGGGGGGGGFFFFCFFACCBC
@M02197:105:000000000-AN6RF:1:1102:20868:15906 1:N:0:1
GCACTGGCATATTCCTCCGCTTATTGATATGCCTAAGTTCAGCGGGTAGTCCTACCTGATTTGAGGTCAAATTGTCAGAAGCTGTCTCAAAAGAGACCCTTTAGAAGCTGAACCCCATTTATAAAGCTGCTCTTCACAAATGGCGTAGATAATTATCACACCAAAGCAAGGCAACAAAGGTCCCGCTAATGCATTTCAGGAGAGCCGACTTCTGAGAAGCCCGCATACTCCCACATCCAAGCCTGATCAACAGAAAAAGCTGAAAAGGTTGAGAATTTCATGACACTCAAACAGGCATGCTCCTCGGAATACCAAGGAGCGCAAGGTGCGTTCAAAGATTCGATGATTCAC
+
BCBCBFFCFFFFGGGGGGGGGGGHHHHHHHHHHHHHHHHHHHHGGGGGGHHHHHHHHHHHHHHHGGHHHHGHHHHHHHHHGHHHHHHHHHHHHGHHHGHHHHHHHHHHHHHHHHGGGHHHHHHHHHHHHHHHHHHHHHGHHHHHGGGGGHHHHHHHHHHHHHHHHHHHHHGHHHHHHHHHHHHHHHHHHHHHHHHHHHHHHGGGGHHFHGHGGHHHHGGGGGHHHHGGGGHGHGHGGGHHHHHHHFHHHHHGHHHHHGHGHGHHHHHHHHHHHHG5HGGHHHHGHGHHHHHHHHHHHHHGGGGGHHHHHHFGHHHEGGGGHHHHGGGGHGGGGGGGGGGFFFFFFFCCCBC
@M02197:105:000000000-AN6RF:1:1102:26450:15946 1:N:0:1
GCACTGGCATATTCCTCCGCTTATTGATATGCTTAAGTTCAGCGGGTAGTCCTACCTGATTTGAGGTCAAATTGTCATGTATTGTCTGAATAAACAGACAGTTGGAAGCAGTGCAAACCCATATGATTGTAGATGTCCACGGCGTAGATAATTATCACACCAATAGACAGTCCACGCGGGGCACCGGCTAATGCATTTAAGGGGAGCTGACAATCTGTGGAGAAGCCAGCAAAATAAACCCCCATATCCAAGCCATTATCAGCAAAAGCTGATAATAGTTGAGAATTTAATGACACTCAAACAGGCATGCTCCTCGGAATACCAAGGAGCGCAAGGTGCGTTCAAAGATTCGATGATTCAC
+
CCCCCFFCFFFFGGGGGGGGGGGHGHHHHHGHHHHHHHHHFHHGGGFGGHHHHHHHHHHHHHHGGHHHGHHHHHHHHHHHHHHGHHHHHHHHHHHHHHHHHHHHHHHHHHHHHHHHHHGGGHHHHHHHHHHHHHGHHHGHGGGGGGGGGGHHHHHHHHHHGHHHGGHHHHHHHHHGGGGGGGGGGGGGHGGGGGHGGGGHGGHGHFFHHFFHHFFHFFFFGFHHFFFGFFHHHGFDEEGGHGGGHFGGGHHHGGHHHHGHHHHHHHHGHHGFHHGHHGHGHGHHFFHFEHGHHGHGHHHHHHHHHHHHFFGFGGHHHHHFFHHHHGGGFGHHHHGGGGHGGGGGGGGGGFFFFFFFBBAAB
@M02197:105:000000000-AN6RF:1:1102:9349:16005 1:N:0:1
GCACTGGCATATTCCTCCGCTTATTGATATGCTTAAGTTCAGCGGGTATCCCTACCTGATCCGAGGTCAAACTTAGAAAGTTGGGGGTTGCTGGCAAGCACGCACCGAGACTCTATAGCGAGAAGAATTACTACGCTTAGAGCCAGACGGCACCGCCACTGATTTTAAGGGCTGCCCGTGCGTTAGGCCCCAACACCAAGCCGAGCTTGAGGGGTTATAATGACGCTCGAACAGGCATGCCCCTCGGAATACCAAGGGGCGCAATGTGCGTTCAAAGATTCGATGATTCAC
+
>ABBBFFAFFFFGGFGGGGGGGGHHHHGHHGGHHHHHHHHGHGGGGGGHHHHHHHH<H<<HFHGG+-:HHHHH;H:HHHHH;HHGG;G;GF:G<GHH;H<H;G;G9GG9:G.99H9HH7GD8G8'GHHH:H;<GGGGG8::;G<HH<GGFGGGGGHGFHHHHHHHHHHGHGEGGGGGGGGGHGGGGGGGGFFFGHGGGGFGGHHHGGHGGGHHHGHHFHFGGGGGHHGHHHHHGFHHGGGEECGHHFHHHHHHHFGGGGGHHHHGFGGGGGGGGGGGGGFFFFFFFBCBCB
@M02197:105:000000000-AN6RF:1:1102:23815:16145 1:N:0:1
GCACTGGCATATTCCTCCGCTTATTGATATGCTTAAGTTCAGCGGGTAGTCCTACCTGATTTGAGGTCAAATTGTCAGAAGCTGTCTCAAAAGAGACCCTTTAGAAGCTGAACCCCATTTATAAAGCTGCTCTTCACAAATGGCGTAGATAATTATCACACCAAAGCGAGGCAACAAAGGTCCCGCTAATGCATTTCAGGAGAGCCGACTTCTGAGAAGCCCGCATACTCCCACATCCAAGCCTGATCAACAGAAAAAGCTGAAAAGGTTGAGAATTTCATGACACTCAAACAGGCATGCTCCTCGGAATACCAAGGAGCGCAAGGTGCGTTCAAAGATTCGATGATTCAC
+
CCCCCFFCFFFFGGGGGGGGGGGHGHHHHHHHFHHHHHGHHHHGGGGGGHHHHHHHHHHHHHHGGHHHHHHHHHHHHHHHHHHHHHHHHHHHHGHHHGHHHHHHHHHGHHHHHHGGGHHHHHHHHHHHHHHHHHHHHHHHHHHHGGGGGHHHHHHHGHHHHHHHHHHHHGHHHHHHHHHHHGHHHHHGHHHHHHHHHHHHHGHGHHHHHHHHHHHHHGGGGGHHHHGGHGHHFHHHGGGHHHFGHHFGHHHHHHHHHHHHHHHHHHGHHHHHHHHHHHEHHHGGFGHGHHGHHHHHHHHGGGGFHHHHGGFGHHHGGGGGHCHHFGGGGGGGGGGGGGGFFFFFFFCCCCC
@M02197:105:000000000-AN6RF:1:1102:25858:16138 1:N:0:1
GCACTGGCATATTCCTCCGCTTATTGATATGCTTAAGTTCAGCGGGTAGTCCTACCTGATTTGAGGTCAAATTGTCAGAAGCTGTCTCAAAAGAGACCCTTTAGAAGCTGAACCCCATTTATAAAGCTGCTCTTCACAAATGGCGTAGATAATTATCACACCAAAGCAAGGCAACAAAGGTCCCGCTAATGCATTTCAGGAGAGCCGACTTCTGAGAAGCCCGCATACTCCCACATCCAAGCCTGATCAACAGAAAAAGCTGAAAAGGTTGAGAATTTCATGACACTCAAACAGGCATGCTCCTCGGAATACCAAGGAGCGCAAGGTGCGTTCAAAGATTCGATG
+
CCCCCFFCFFFFGGGGGGGGGCGHHHHHHHHHHHBGHHGHHHHGGGGGGFHHHHHHHHHHHHHHGGHHHHHHHHHHHHHHHHHHHHHHHHHHGGHHHGHEHHHHHHHHGHHHHHGGGHGHHGHHHHHHHGHHHHHHHHHHHGHHGGGGGHHHHHHHHHHHHHHHHGHHHHGHHHHHHHHHGHHHGGHHHHHHHHHHHHHHHGHGHGHHGGGHHHHHHGGGGGGHHHGGHGGHGHGFGGGHHHHHHFGHHHHHHHHHHGHHHHHGHHHHG5HHHHGFFEFFDHHHHGHHFHFHFHHFHHHCGGGGGHHHHCFGHHGGGGGGHHHGGGGEG4GFGFFFBFBFABBBB
@M02197:105:000000000-AN6RF:1:1102:27887:16431 1:N:0:1
GCACTGGCATATTCCTCCGCTTATTGATATGCTTAAGTTCAGCGGGTAGTCCTACCTGATTTGAGGTCAAATTGTCAGAAGCTGTCTCAAAAGAGACCCTTTAGAAGCTGAACCCCATTTATAAAGCTGCTCTTCACAAATGGCGTAGATAATTATCACACCAAAGCAAGGCAACAAAGGTCCCGCTAATGCATTTCAGGAGAGCCGACTTCTGAGAAGCCCGCATACTCCCACATCCAAGCCTGATCAACAGAAAAAGCTGAAAAGGTTGAGAATTTCATGACACTCAAACAGGCATGCTCCTCGGAATACCAAGGAGCGCAAGGTGCGTTTAAAGATTCGATGACTCAC
+
CCCCCFFCFFFFGGGGGGGGGGGHHHHHHHHHHHHHHHHHHGHGGGGGGHHHHHHHHHHHHHHHGHHHHHHHHHHHHHHHHHHHHHHHHHHHHGHHHGHHHHHHHHHHHHHHHHGGGHHHHHHHHHHHHHHHGHHHHHHHHHGHGEGGGHHHHHHHHHHHHHHHGHGHHHHHHHHHHHHGGGGHHGHHGFHHHHHHHHHHHGHGHHHHHGGGHFGGGGGGGGHHHGGGGGHHGHHGGGHFHHHHGHFHHHHHGHHHHHHHHHHHHGHGHHHHHGFHHGGHHHHHGGFHHGFGHFGHHHCGEAEAHGHHHFGHHBHFEEEFHHGHGFGGGGGGGGGGGFGFFFFFFFCCCBA
@M02197:105:000000000-AN6RF:1:1102:14606:16642 1:N:0:1
GCACTGGCATATTCCTCCGCTTATTGATATGCTTAAGTTCAGCGGGTATCCCTACCTGATCCGAGGTCAACCATTGAAATTGGGGGTTAATGTCAAGCATCCACCGGGACTCTATAGCGAGAAGAATTACTACGCTTAGAGCCAGACGGCACCGCCACTGATTTTAAGGGCTGCCCGTGCGGCAGGCCCCAACACCAAGCCGAGCTTGAGGGGTTATAATGACGCTCGAACAGGCATGCCCCTCGGAATACCAAGGGGCGCAATGTGCGTTCAAAGATTCGATGACTCAC
+
CCDDCFFCFFFFGGGGGGGGGGGHHHHHHHHHHHHHHHHHHHHGGGGGHHHHHHHH<H<0HHH9GGGHH/HHGH:HHHH<<HHHG9E9HHHH::HHHHH<HH<HHGGGG9HH:HH:H:GG9GG::HHH<H<0H:G:GGH;HHHHH<;G;G;GGGGHHGHHHHHHHHHGHHGHGGGGGGGGHGGGGGGFHGFHFGGGFFGGGHHHHGHGGGHHHHHFHHGGGGGGHHFHHHGHHHFHGGGGGGGHHHHGGHHHHHFGGFGHGHHGGGGGGGGGGGGGGGFFFFFFFBBBAB
@M02197:105:000000000-AN6RF:1:1102:11317:16799 1:N:0:1
GCACTGGCATATTCCTCCGCTTATTGATATGCTTAAGTTCAGCGGGTATCCCTACCTGATCCGAGGTCAACCTGTAAAAATTGGGGGTTACTGGCAAGTAGACCTATCGAACTCAATCGCGAGAAGTATTACTACGCGTAGAGCCGACAGGCACCGCCACTGATTTTAGGGGCCGCGAAACCGCGAACCCCAATACCAAGCGAGAGCTTGAGTGGTTATAATGACGCTCGAACAGGCATGCCCCCCGGAATACCAGAGGGCGCAATGTGCGTTCAAAGATTCGATGATTCAC
+
CCCCBFFCFFFFGGGGGGGGGGGHHHHHHHHHHGHHHHHHHHHGGGGGHHHHHHHH<HH<H:HGG999HHH;<<:HHHH<<,HHGG:G:;H09H:H:GGHHHHH;H<H;<<H;HH<0HGG9GGGG.9HHHHHH<HGGGGG:GHHH9GGGG;G<HGGGGGGHHHHHHHHHGGGGGGGGGGFGGGGGGFGHHHHHHGGGHGGGHHHHFHHGFGGGHHHHHHHHGGGGGHHGHHHHFHGHHGGGGGGGHHHHHHHHHHHGGGGGHHHHGGGGHGGGGGGCGGGFFBFFFFBABAC
@M02197:105:000000000-AN6RF:1:1102:16682:16849 1:N:0:1
GCACTGGCATATTCCTCCGCTTATTGATATGCTTAAGTTCAGCGGGTATCCCTACCTGATCCGAGGTCAACCTAAGAAAGTAAAGGTTGCTGGCGAGCATCCACCGTGGTTCCCGAGCGAGGAGTATTACTACGCTGAGAGCACCGCTGGCGCCGCCACTGGTTTTAAGGGCCGCAGCGAACCGCGAGACCCCAAGACCCCTTGCGGGATTGGTCATAATGACGCTCGAACAGGCATGCCCCCCGGAATACCAGGGGGCGCAATGTGCGTTCAAAGATTCGATGATTCAC
+
AABBCFFCFFFFGGGCFGGGGGGHHHHHHFHHHHHHHHHHHHHGGGGGHHHHHHHHHHHEHHHGGGGHFFHHHHHHHHGHGHFHHHHHHGHHHGGGGGGGHHHHHGHHGHGHHGGGGGGGGGGGHHFFHGHHHGGGGGHGHHHHHGGFGGGGGGGGGGGHHHHHGGGGGGGGGGGGGGGGGGGGGGGFGGGGFGGFFFGFFFGGGHGHHHHHHGHHHHGGGFFGHHGHHHFHHGHHGGGGCGGHHEHHGHHGCGGGGGDGHHHGEEGHGGGGGGGGGGFFFFFFFCBBBB
@M02197:105:000000000-AN6RF:1:1102:5954:16909 1:N:0:1
GCACTGGCATATTCCTCCGCTTATTGATATGCTTAAGTTCAGCGGGTAGTCCTACCTGATTTGAGGTCAAATTGTCAGAAGCTGTCTCAAAAAAGACCCTTTAGAAGCTGAACCCCATTTATAAAGCTGCTCTTCACAAATGGCGTAGATAATTATCACACCAAAGCAAGGCAACAAAGGTCCCGCTAATGCATTTCAGGAGAGCCGACTTCTGAGAAGCCCGCATACTCCCACATCCAAGCCTGATCAACAGGAAAAGCTGAAGACGGTGAGAATGTCATGACACTGAAACAGGGATGCACCTAAGTATACCAATGACAGCAATTTGCGTTCATAGATTCGTTGATTCAC
+
BBBBBFFBFFFFG6FGGGGGGGGHCFHHHHHHHHHHHHHHHHHGGGGG1GHGHHHHHHHHD5FHGHHHHH55F5FGHHHHH3GHF3F5B43B1/B1BB?GBCG334BF3G33F/E8;23BF4BGB93FGH$;4B3BG32:3:CCFG;<C23=2<2<F<1#<C<<G<<1?F#17==>110<1F@<<C>22><=GFF1FHHH:<B;B?,1=)929C<B0B9FG61A2B3>+01B1C11A>00FBB2B22@1BB11211B111B2/0/0/F12221HFB1B12222DD222FAAGB/01HGBB111A22222B1G2D2D1D1211BD0000FB3A3A33ECF1A>1B33>111>
@M02197:105:000000000-AN6RF:1:1102:26697:17150 1:N:0:1
GCACTGGCATATTCCTCCGCTTATTGATATGCTTAAGTTCAGCGGGTAGTCCTACCTGATTTGAGGTCGAATTGTCAGAAGCTGTCTCAAAAGAGACCCTTTAGAAGCTGTACCCCATTTATAAAGCTGCTCTTCACAAATGGCGTAGATAATTATCACACCAAAGCAAGGCAACAGAGGTCCCGCTAATGCATTTCAGGAGAGCCGACTTCTGAGAAGCCCGCATACTCCTACATCCAAGCCTGATCAACAGAAAAAGCTGAAAAGGTTGAGAATTTCATGACACTCAAACAGGCATGCTCCTCGGAATACCAAGGAGCGCAAGGTGCGTTCAAAGATTCGATGATTCAC
+
CCCCCFFCFFFFGGGGGGGGGGGHHHGHHHHHHHHHHHHHHHHGGGGGGHHHHHHHHHHHHHHHGHHHGGGHHHHHHHHHHHHHHHHHHHHHHGHHHGHHHHHHHHHHGHHHHHHHGHHHHHHHHHHHHHHHHHHGHHHHHGHHGGGGGHHHHHHHHHHHHHHHHHHHHHGHHHHHHHHGHHHHGHHHGHHHHHHHHHHHHGHGHHHHGHHGHHGHHGGGG?HHHGHHGGGHHHHHGGGHHHHEHHHHHHHGHGHGHHGHGHHHHHHGEHHHHHDBHGHHHHHHHGHHHHHGHHHHHGAGFGGGHFHHHGHHHHFEGGGFGGHHGGGGHGFGEGBFAFGFFFFFFFAAAAB
@M02197:105:000000000-AN6RF:1:1102:25157:17318 1:N:0:1
GCACTGGCATATTCCTCCGCTTATTGATATGCTTAAGTTCAGCGGGTATCCCTACCTGATCCGAGGTCAACCTAGAAAAATTTGGGGTTGCTGGCCAGCACCTCCCAGGACCCTATAGCGAGAAAATTACTACGCGTAGAGCCTAAGAGCACCGCCACTAGTTTTAAGGCCCGCCAACCGGCGAAGCCCAACACCTAGCCAGGCTAGATTGGTATAAATGACGCTCGAACAGGCATGCCCCCCGGAATACCAGGGGGCGCAATGTGCGTTCAAAGATTCGATGATTCAC
+
CCCCCFFCFFFFGGGGGGGGGGGHHHHHHHHHHHHHHHHHHHHGGGGGHHHHH;HHHHH<HHHGGGGHH<H<<H<GHHHGHHHHF:GG:G;HHHGHHHG<HH<GHG;HGHHHGHHHGHHGGGGGHHHHHHHHHGGGGGGGHHH:HHHHHHHHHGGGGGHHHGHHHHHGHHHGGGGGGGGGGGGGGGGHHFHGFHHHHHHHHHHHHHHHHHHHGHGHHHGGGGFHHGHHHHHGHHHGGFGGGGHHHHHHFGGGGGGGGGHFHGGGGGHGGGGGGFGGGFFFFFFFCBBBC
@M02197:105:000000000-AN6RF:1:1102:14031:17362 1:N:0:1
GCACTGGCATATTCCTCCGCTTATTGATATGCTTAAGTTCAGCGGGTAGTCCTACCTGATTTGAGGTCAAATTGTCATGTATTGTCTGAATAAACAGACGGTTGGAAGCAGTGCAAACCCATATGATTGTAGATGTCCACGGCGTAGATAATTATCACACCAATAGACAGTCCACGCGGGGCACCAGCTAATGCATTTAAGGGGAGCTGACAATCTGTGAAGAAGCCAGCAAAATAAACCCCCATATCCAAGCCATTATCAACAAAAGCTGATAATAGTTGAGAATTTAATGACACTCAAACAGGCATGCTCCTCGGAATACCAAGGAGCATGCCTGTTTGAGTGTCATTAAATTCTCAACTATTATCAGCTTTTGTTGATAATGGCTTGGATATGGGAGTATGCGG
+
CCCCCFFCFFFFGGGGGGGGGGGHHHHHHHHHHHHHHHHHHHHGGGGGGHHHHHHHHHHHHHHHGHHGHHHHHHHHHHHHHHHHHHHHHHHHHHHHHHHGGGGGGHHHHHHHHHHHHHGGGHHHHHHHHHHHHHHHHGHHGGGGGGGGHHHHHHHHHGHHGHHHGHHHHHHHHHHGGGGGGHGGGGGGGGGGGGGGHHHHGGGCFGFHHHFHHGHGFFFHGFFFFFFGGFHHFFF?FGGGFFBF?B2GCHHHEHHHHFHFHHHHHHHEHHHHHGHHHHHHHBHHFHHHGFEFGGFEHHHGFEG3HFHHFGFGFA3HHHHGGEGGHHHHHFGHFGGHHHBHHHHHHHHHIHHHHBHHGHFFHHHHHGGHFHFGGCGHHGHHGHHHGFFGGGGGGGGBFFFFCCBABAA
@M02197:105:000000000-AN6RF:1:1102:29349:17463 1:N:0:1
GCACTGGCATATTCCTCCGCTTATTGATATGCTTACTCCCTCTAAATGACCAAGATCCTCCGCTTATTGATATGCTTAAGTTCAGCGGGTATCCCTACCTGATCCGAGGTCAAACTTAGAAAGTTGGGGGTTGCTGGCAAGCACGCACCGAGACTCTGTAGCGAGGAGTATTACTACGCTTAGAGCACGATGGCACCGCCACTGACTTTAAGACCGATCAGAACTTATGCGGTCCAATACCAAGCAGAGCTTGAGTGTTGTACTGACGCTCGAACAGGCATGCCCCGCGGAATACCACGGGGCACAATGTGCGTTCAAAGATTCGATG
+
BBBBBFFBFFFFGGFG5GE2EGGHHGGGGGGHHHHGHFHCFHHHGHHFFFHGGGHHBFGHHGGGGGHHGGFHHHHHHFHHHHHGGHGGGGGGHHHH;HHHGHHGFHGG99:HEHHHHHHHFGGGHGHGGG/CGHHHGGGF;H<HGGGCGGGGGGHGHHGHHGGCGGG#GGHHGFHHFGGG8GGG:FFGGGGGGGGGGGHGHGGHFGHFGHFFEGGHGHHHFDFFFGGGGGHHHHGHDFFGHHGFFGGGHHEFFFECFBEFFHA??EC1FHGHHHFF3FEGGCCGGGGGFHFHF2FCFFGHGGHHFCGGGFGGGFFGFFFBFBF333AA
@M02197:105:000000000-AN6RF:1:1102:13224:18534 1:N:0:1
GCACTGGCATATTCCTCCGCTTATTGATATGCTTAAGTTCAGCGGGTAGTCCTACCTGATTTGAGGTCAAATTGTCAGAAGCTGTCTCAAAAGAGACCCTTTAGAAGCTGAGCCCCATTTATAAAGCTGCTCTTCACAAATGGCGTAGATAATTATCACACCAAAGCAAGGCAACAAAGGTCCCGCTAATGCATTTCAGGAGAGCCGACTTCTGAGAAGCCCGCATACTCCCACATCCAAGCCTGATCAACAGAAAAAGCTGAAAAGGTTGAGAATTTCATGACACTCAAACAGGCATGCTCCTCGGAATACCAAGGAGCGCAAGGTGCGTTCAAAGATTCGATGATTCAC
+
BCCCCFFCFFFFGGGGGGGGGGGHHHHHHHHHHHHHHHHHHHHGGGGGGHHHHHHHHHGHHHHHGHHHHHHHHHHHHHHHHHHHHHHHHHHHHGHHHGHHHHHGHHGHHHGHHHGGGHHHHHHHHHHHHHHHHHHHHHHHHHHHGGGGGHHHHHHHHHHHHHHHHHHHGHHHHHHHHHHHGHHHGHHHHHHHHHHHHHHHHGHGHHHHGHGHHHHHHGGGGGGHHHGGHGGGHHHGGGGHHHHHFGEHHHHHHHHHHHHHHHHHHHHHHHHHHHHHHHHHFHHGHGGHHGGB5HHGHHHGGGGGHHGHHCHHHGHGGGGGHHFGGGGGHGGGGGGGGGGFFFFFFFBBAAA
@M02197:105:000000000-AN6RF:1:1102:8285:18768 1:N:0:1
GCACTGGCATATTCCTCCGCTTATTGATATGCTTAAGTTCAGCGGGTAGTCCCACCTGATTTGAGGTCAAATTGTCAGAAGCTGTCTCAAAAGAGACCCTTTAGAAGCTGAACCCCATTTATAAAGCTGCTCTTCACAAATGGCGTAGATAATTATCACACCAAAGCAAGGCAACAAAGGTCCCGCTAATGCATTTCAGGAGAGCCGACTTCTGAGAAGCCCGCATACTCCCACATCCAAGCCTGATCAACAGAAAAAGCTGAAAAGGTTGAGAATTTCATGACACTCAAACAGGCATGCTCCTCGGAATACCAAGGAGCGCAAGGTGCGTTCAAAGATTCGATGACTCAC
+
CCCCCFFCFFBFGGGGGGGGGGGHHHHHHHHHHHHHHHHHHHHGGGGGGHHHHHHGHHHHHHHHGHHHHHHHHHHHHHHHHGHHHHHHHHHHHGHHHGHHHHHHHHHHHHHHHHGGGHHHHHHHHHHHHHHHHHHHHHHHHHGHGGGGGHHHHHHHHHHHHHHHHHHHHHGHHHHHHHHHHGHHHHGHHHHHHHHHHHHHHGHGHHHHGHHGHHHHHGGGGGHHHHGGGGHHGHHHGGHFFBHHHHHHHHHHHHHHHHHHHHHHHHHHHHHHHHHFHHHHHHHHGGHHGHHHHHHHHHHGGGGGHHHHHHHHHGHDGGGGFFHHGGGGHGGGGGGGGGGFFFFFFFBBAAA
@M02197:105:000000000-AN6RF:1:1102:14441:19650 1:N:0:1
GCACTGGCATATTCCTCCGCTTATTGATATGCTTAAGTTCAGCGGGTAGTCCTACCTGATTTGAGGTCAAATTGTCAGAAGCTGTCTCAAAAGAGACCCTTTAGAAGCTGAACCCCATTTATAAAGCTGCTCTTCACAAATGGCGTAGATAATTATCACACCAAAGCAAGGCAACAAAGGTCCCGCTAATGCATTTCAGGAGAGCCGACTTCTGAGAAGCCCGCATACTCCCACATCCAAGCCTGATCAACAGAAAAAGCTGAAAAGGTTGAGAATTTCATGACACTCAAACAGGCATGCTCCTCGGAATACCAAGGAGCGCAAGGTGCGTTCAAAGATTCGATGACTCAC
+
CCCCCFFCFFFFGGGGGGGGGGGHHHHHHHHHHHHHHHHHHHHGGGGGGHGHHHHHHHHHHHHHGHHHHHHHHHHHHHHHHHHHHHHHHHHHHGHHHGEHHHHHHHHGHHHHHHGGGHHHHHHHGHHHHHHHHHHHHHHGHHHGGFFGGHHHHHHHHHHHHHHHHHHHHHHHHHHHHHHHHGHGGGHHHHHHHHHHHHHHHGHGHHHHHHGHHHGHHGGGGGGHHHGGGGHGHHGGGGHGHHHHHHHGHHHGHHHHGHHHHHHHHHHHFHGHGHHHHFHHHHHHHGGHHHHHHHHHHHHGGGGGHHFHHHHGHHHGGGGGHHHHGGGGHGGGGGGGGGGFFFFFFFBCBAB
@M02197:105:000000000-AN6RF:1:1102:27757:19750 1:N:0:1
GCACTGGCATATTCCTCCGCTTATTGATATGCTTAAGTTCAGCGGGTAGTCCTACCTGATTTGAGGTCAAATTGTCAGAAGCTGTCTCAAAAGAGACCCTTTAGAAGCTGAACCCCATTTATAAAGCTGCTCTTCACAAATGGCGTAGATAATTATCACACCAAAGCAAGGCAACAAAGGTCCCGCTAATGCATTTCAGGAGAGCCGACTTCTGAGAAGCCCGCATACTCCCACATCCAAGCCTGATCAACAGAAAAAGCTGAAAAGGATGAGAATTTCATGACACTCAAACAGGCATGCTCCTCGGAATACCAAGGAGCGCAAGGTGCGTTCAAAGATTCGATGATTCAC
+
BBBBBFFBFFFFGGGGGFGGGGGHHHCHHHHHHHHHHCFHHHGDEGGGGHHHHHHHHHHHHHHHGHHHHHHHHHHHHHHHHGHHHHGHHHHHHGHHHGHHHHHHHHHGHHHHGHGGGHHHHHGHHHHHHHHHHHGHHHHHHHGHGGGGGHHGHHHHHGGHHGHHHHHGHGHHHHHHHHHGGGHHGHHHHHHHHHHHHHHHHGHGGHHHGHHGGHHHGGGGGGGFHHGGGGHGGGGGGGFHHHHHHHHHHFHHHHFGHHHFGFHFFGHGHHHHFFE5HFFFGD5GGAGGHGFHHFFHHHHGGGGEG5FGFHHHHHGFCGGGHFFBEGGGHFFFFGGGCGGFFFFFFFAAA>A
@M02197:105:000000000-AN6RF:1:1102:12385:19785 1:N:0:1
GCACTGGCATATTCCTCCGCTTATTGATATGCTTAAGTTCAGCGGGTAGTCCTACCTGATTTGAGGTCAAATTGTCAGAAGCTGTCTCAAAAGAGACCCTTTAGAAGCTGAACCCCATTTATAAAGCTGCTCTTCACAAATGGCGTAGATAATTATCACACCAAAGCAAGGCAACAAAGGTCCCGCTAATGCATTTCAGGAGAGCCGACTTCTGAGAAGCCCGCATACTCCCACATCCAAGCCTGATCAACAGAAAAAGCTGAAAAGGTTGAGAATTTTATGACACTCAAACAGGCATGCTCCTCGGAATACCAAGGAGCGCAAGGTGCGTTCAAAGATTCGATGACTCAC
+
BBBBBFFBFFFFGGGGFGECEGGHHHHHHHHCHHHGHHHHHHHGGGGGGHHHHHHHHHHHHGHFGHHHHFHHHFHHHHHHGHHHHHHHHHHHHGHHGGHHHHHHHHHGHHHHGHGGGHHGGHHHHHFHHGHGHGHHHHHHHHHHGFGGGHHHHHHHGHHHHHHHHHHHHHHHFHHHHGHGFGHHGGHGGGHGHHHHHHHHHGHGHHGGGHGGHHHHHGGGGGFGHHGGHGGHHHHHGGHHGGFHHFFHHHHFFHHHHGHHFHHHHHHFHGHHHHGHHHHHHHGGFFGHHGDHFGHHHHHGGGGCGDHHFF3HCHGAFCFGFFHHGFEGGGGGGGGAA4BCCFFFFFBBBAB
@M02197:105:000000000-AN6RF:1:1102:27700:19857 1:N:0:1
GCACTGGCATATTCCTCCGCTTATTGATATGCTTAAGTTCAGCGGGTAGTCCTACCTGATTTGAGGTCAAATTGTCAGAAGCTGTCTCAAAAGAGACCCTTTAGAAGCTGAACCCCATTTATAAAGCTGCTCTTCACAAATGGCGTAGATAATTATCACACCAAAGCAAGGCAACAAAGGTCCCGCTAATGCATTTCAGGAGAGCCGACTTCTGAGAAGCCCGCATACTCCCACATCCAAGCCTGATCAACAGAAAAAGCTGAAAAGGTTGAGAATTTCATGACACTCAAACAGGCATGCTCCTCGGAATACCAAGGAGCGCAAGGTGCGTTCAAAGATTCGATG
+
ABBBBFFBFFFFGGGGGGGGGGGHHHHHHHHHHHHHHHHHHHHGGGGGGHHHHHHHHHHHHHHHGHHGHHHHHHGHHHHHHHHHHHHHHHHHGGHHHGHHHHHGHHHHH;HGHHGGGHHHGHHHHHHGHHGHHHHHHHGHHHHHGGGGGHHHHHHHHGHHHGHHHHHHHHHHHHHHHHHHHHHHGHGHGHGHHHHHHHHHHGGGHHDFHHHGHHGHHGGGGGGGHHGGGGHHGHHGCGFHFGHHEHHHGHGBHHHHDHGHFHHHGHFEHHGHHHHHGHFGBGHGHGHHHHGBHEEHHHHDGFGGHHHHGFBFGHHGDGGEBBHGGGGGGGGBFFFFBFFBBB@BB
@M02197:105:000000000-AN6RF:1:1102:22952:20033 1:N:0:1
GCACTGGCATATTCCTCCGCTTATTGATATGCTTAAGTTCAGCGGGTAGTCCTACCTGATTTGAGGTCAAATTGTCATGTATTGTCTGAATAAACAGACGGTTGGAAGCAGTGCAAACCCATATGATTGTAGATGTCCACGGCGTAGATAATTATCACACCAATAGACAGTCCACGCGGGGCACCAGCTAATGCATTTAAGGGGAGCTGACAATCTGTGAAGAAGCCAGCAAAATAAACCCCCATATCCAAGCCATTATCAACAAAAGCTGATAATAGTTGAGAATTTAATGACACTCAAACAGGCATGCTCCTCGGAATACCAAGGAGCGCAAGGTGCGTTCAAAGATTCGATGACTCAC
+
ABBCCFFCFFFFGGGGGGGGGGGGHHHHHHGHHHHHHFHHHHHGGGGGGHHGHHHHHHHHHHHHGHHHHHHGHHHHGHHHHHHHHHHHHFHHHHHHHHHGGEGGGGHHHHHHHHHHHHGGGHHHHHHGGGHHHHGHHHHHGGGFBCGGHHHHHHHHHHHHGHHHHHHHHHHHFHHGGGCGG8:GGHGGGGFEHGHHGGHGGGGGGGFFFFFFFGFFGFFHGFHGFGFHFHHHFFFEE>FGHDBGFHGEGHGHGHBHHFEHHHHHHEHHHHHHHGHGHHHGHHHHHHHDGHGBHHHGFGHHHHGHHEHGEGFGGFHGBGFBAGHHHEGGGGHGHFGCEEFFDGFGGCGGGFFFFFFFABAAA
@M02197:105:000000000-AN6RF:1:1102:4132:20310 1:N:0:1
GCACTGGCATATTCCTCCGCTTATTGATATGCTTAAGTTCAGCGGGTAGTCCTACCTGATTTGAGGTCAAATTGTCAGAAGCTGTCTCAAAAGAGACCCTTTAGAAGCTGAACCCCATTTATAAAGCTGCTCTTCACAAATGGCGTAGATAATTATCACACCAAAGCAAGGCAACAAAGGTCCCGCTAATGCATTTCAGGAGAGCCGACTTCTGAGAAGCCCGCATACTCCCACATCCAAGCCTGATCAACAGAAAAAGCTGAAAAGGTTGAGAATTTCATGACACTCAAACAGGCATGCTCCTCGGAATACCAAGGTGCGCAAGGTGCGTTCAAAGATTCGATGATTCAC
+
AABABFFAFBFFGBG55AEEGCED5GHHCH5FFFDHH5FGCBGEECE2AGFGGDBG3F3FHHFG1BA2BFGHHHHHHHGFHHHFFBGHHHHG3FGB2FGHHHHGGHFGFFFHGAEGGFBFFGCHDGHHGGHFHHFGGBGGDGFHGGHGHFGFGHGHBGHHFHHCHGHHHGFGFDHGG0FB1/GGGGHHGHHHGGGGFDGGC:CF//GFA1GFHHFGHFFGFGFGFFGGGEFEFFGBE/FCE1FGFB@1HGGBHHFFGF1BGEGBG0HFHFFFBF@1B21DD2FB1A1GGBB1B1111/FAA/EEGBHHFFFFHGA0A0EAC1EFGEEAA11GGF33EB11FFFF3FAAA>1
@M02197:105:000000000-AN6RF:1:1102:10855:20638 1:N:0:1
GCACTGGCATATTCCTCCGCTTATTGATATGCTTAAGTTCAGCGGGTAGTCCTACCTGATTTGAGGTCAAATTGTCAGAAGCTGTCTCAAAAGAGACCCTTTAGAAGCTGAACCCCATTTATAAAGCTGCTCTTCACAAATGGCGTAGATAATTATCACACCAAAGCAAGGCAACAAAGGTCCCGCTAATGCATTTCAGGAGAGCCGACTTCTGAGAAGCCCGCATACTCCCACATCCAAGCCTGATCAACAGAAAAAGCTGAAAAGGTTGAGAATTCCATGACACTCAAACAGGCATGCTCCTCGGAATACCAAGGAGCGCAAGGTGCGTTCAAAGATTCGATGACTCAC
+
CCCCCFFCFFFFGGGGGGGGGGGHHHHHHHHHHHHHHHHHHHHGGGGGGHHHHHHHHHHHHHHHGHHHHHHHHHHHHHHHHHHHHHHHHHGHHGHHHGHHHHHHHHHHHHHHHGGGGHHHHHHHHHHGHHHHHHHHHHHHHHGHGGGGGHHHHHHHHHHHHHHHHHHHHHHHHHHHHHHHHHHHHHHHGHHHHHHHHHHHHGHGHHHHHHHHGGHHHGGGGGGHHHGGGGHHHHHGGGHGHGHHHHHHHHHHHHHHHHHHHGHHHHHHHHHHHHHGHHHHHHHGEGHHHHHHHHGHHHGGGGGGHHHHHHGHHHHGGGGGHHHHGGGGHGGGGGGGGGGFFFFFFFBCBBC
@M02197:105:000000000-AN6RF:1:1102:26114:20717 1:N:0:1
GCACTGGCATATTCCTCCGCTTATTGATATGCTTACTTCAGCGGGTAGTCCTACCTGATTTGAGGTCAAATTGTCAGAAGCTGTCTCAAAAGAGACCCTTTAGAAGCTGAACCCCATTTATAAAGCTGCTCTTCACAAATGGCGTAGATAATTATCACACCAAAGCAAGGCAACAAAGGTCCCGCAAATGCATTTCAGGAGAGCCGACTTCTGAGAAGCCCGCATACTCCCACATCCAAGCCTGATCAACAGAAAAAGCTGAAAAGGTTGAGAATTTCATGACACTCAAACAGGCATGCTCCTCGGAATACCAAGGAGCGCAAGGTGCGTTCAAAGATTGGATGACTCAC
+
BAAABFFAFFFFGGGGGGFGGGFBGHHHGHGGHHHGHHHHGHGGFAEGAFHHFHGHFFHFHGFFHFHFHHHHHHHHHHGHHHHHHHHHFHHHGHGHGEGGHHFGHHFFHFHFGGGGGHHHHHHHHHHGHHFGGHHHHHFHGFHGFCGFDFGHHHHFFHHHGHHHHHHGHGHFHGGEHHHFGHHGGFGCBGE1DH8HHF8FGEGAFDCFGGFGGEEFGGGGGGGFDFGFFGFGFGFGGHHF11EHFBFHFG1GG1FGGBGGBFFGF0>@D2EB12F1G1FFDF1F/FE1GHGF11GDF/ECEA/GGBFB11HHHHGGGEE1F1G0EA1FA1BGGG1FA111@DD1FA1AA1
@M02197:105:000000000-AN6RF:1:1102:8807:20915 1:N:0:1
GCACTGGCATATTCCTCCGCTTATTGATATGCTTAAGTTCAGCGGGTAGTCCTACCTGATTTGAGGTCAAATTGTCAGAAGCTGTCTCAAAAGAGACCCTTTAGAAGCTGAACCCCATTTATAAAGCTGCTCTTCACAAATGGCGTAGATAATTATCACACCAAAGCAAGGCAACAAAGGTCCCGCTAATGCATTTCAGGAGAGCCGACTTCTGAGAAGCCCGCATACTCCCACATCCAAGCCTGATCAACAGAAAAAGCTGAAAAGGTTGAGAATTTCATGACACTCAAACAGGCATGCTCCTCGGAATACCAAGGAGCGCAAGGTGCGTTCAAAGATTCGATGATTCAC
+
BCCCBFFCFFFFGGGGGGGGGGGHHHHHHHHHHHHHGHHHHHHGGGGEGHHGHHHHHHHGHHHHGHHHHHHHHHHHHHHHHHHHHHHHHHHHHGHHHGHHHHHGGHHHHHHHHGGGGHHHGHHGFFHHHHHHHHHGHHHHHHHHGEEGGHHHHHHHHHHHHHHHHHHHHHGHHHHHHHHHGHHHHGHGGHHHHHHHHHHHHGGGHHGGGHGHHHHHHGGGGGHHHHGGHGHHHHHFGGHHHHGHGHHHHGHHHHHHHHHFGGGHHHHHHGHHHHHEHFGHHHHHEGHBHHHHHHGHHHHGGGEGHHHHGD3GGHHGGGGGGBFGGGGGHGGGGGCGGGFFFFFFFFCBBAB
@M02197:105:000000000-AN6RF:1:1102:7822:21043 1:N:0:1
GCACTGGCATATTCCTCCGCTTATTGATATGCTTAAGTTCAGCGGGTAGTCCTACCTGATTTGAGGTCAAATTGTCAGAAGCTGTCTCAAAGGAGACCCTTTAGAAGCTGAACCCCATTTATAAAGCTGCTCTTCACAAATGGCGTAGATAATTATCACACCAAAGCAAGGCAACAAAGGTCCCGCTAATGCATTTCAGGAGAGCCGACTTCTGAGAAGCCCGCATACTCCCACATCCAAGCCTGATCAACAGAAAAAGCTGAAAAGGTTGAGAATTTCATGACACTCAAACAGGCATGCTCCTCGGAATACCAAGGAGCGCAAGGTGCGTTCAAAGATTCGATGATTCAC
+
CDDDCFFCFFFFGGGGGGGGGGGHHHHHHHHHGHHHHHHHHHHGGGFGGHHHHHHHHHHHHHHHGHHHHHHHHHHHHHHHHHHHHHHHHGH3FGHHGGHHHHHHHHHHHFHHHHGGGHHHHHHHHHHHGHHHHHHHHHGHHGHHGGGGGHHHHHHHHHHHHGHHHHHHHHHHHHHHHHHHDGHHHGGGGHHHHHHHGGHHHGHGHHHHHHHHHHHHHGGGGGHGGGGGGGHGHHHHGGHHGHHGGEHFHHGHHHHHHHGHHHHHGHHHHHGHHFHFHFHEHGG3FGEHHHHHHHFHHHHGGGGGHHHHFHFHHHHGGGGGHGHGGGCGHGGGGGGGGGFFFFFFFFBBBBB
@M02197:105:000000000-AN6RF:1:1102:15438:21383 1:N:0:1
GCACTGGCATATTCCTCCGCTTATTGATATGCTTAAGTTCAGCGGGTAGTCCTACCTGATTTGAGGTCAAATTGTCAGAAGCTGTCTCAAAAGAGACCCTTTAGAAGCTGAACCCCATTTATAAAGCTGCTCTTCACAAATGGCGTAGATAATTATCACACCAAAGCAAGGCAACAAAGGTCCCGCTAATGCATTTCAGGAGAGCCGACTTCTGAGAAGCCCGCATACTCCCACATCCAAGCCTGATCAACAGAAAAAGCTGAAAAGGTTGAGAATTTCATGACACTCAAACAGGCATGCTCCTCGGAATACCAAGGAGCGCAAGGTGCGTTCAAAGATTCGATGACTCAC
+
CCCCCFFCFFFFGGGGGGGGGGGHHHHHHHHHHHHHHHHHHHHGGGGGGHHHHHHHHHGHHHHHGHHHHHHHHHHHHHHHHHHHHHHHHHGHHGHHHGHHHHHHHHHHHGHHHHGGGHHHHHHHHHHHHHHHHHHHHHHHHHHHGGGGGHHHHHHHHHHHHHHHGHHHHHHGHHHHHGHFHGHHHHHHHHHHHHHHHHHHHGHGHHHHHGHGGHHHHGGGGGHHHGGGHGGHHHHHGGHHHHHGHHHHHHHHHHHHHHHHGHHHHHHHGHGHHHHHHHHHHHHHHGHHHHHHHHHHHHHGGGGGFHHFHHHHGHHGGGGGHHHHGGGGHGGGGGGGGGFBFFFFFFBBBAA
@M02197:105:000000000-AN6RF:1:1102:20721:21578 1:N:0:1
GCACTGGCATATTCCTCCGCTTATTGATATGCTTAAGTTCAGCGGGTAGTCCTACCTGATTTGAGGTCAAATTGTCAGAAGCTGTCTCAAAAGAGACCCTTTAGAAGCTGAACCCCATTTATAAAGCTGCTCTTCACAAATGGCGTAGATAATTATCACACCAAAGCAAGGCAACAAAGGTCCCGCTAATGCATTTCAGGAGAGCCGACTTCTGAGAAGCCCGCATACTCCCACATCCAAGCCTGATCAACAGAAAAAGCTGAAAAGGTTGAGAATTTCATGACACTCAAACAGGCATGCTCCTCGGAATACCAAGGAGCGCAAGGTGCGTTCAAAGATTCGATGATTCAC
+
AAAABBFBFFFFGCGGGFFGGGEHHGHHHCHFFHHHHHHGHHHGFGECGDGHHHHHHHHFHHHHGHHHFHHHFHFHHHGHHHHHHHHFHHHFFGGHHGHHHHHHHHFHHHGHHHGGGHHHHHHHHHHHHHHHHHFHGHHGHGHHGGGGGGHHHHHHHHHGHHHHHHGHFHFHHHHHHHHHHHHHHHGHGGHHHHHGHHGHHGFDGHHGGHGHHGGHHFGGGGGGHHGGHGGGHGFGGEFHHHHFHGHHHHHHFHHFHFGHGGHGFGECGFFHGG@B@5GBGBHHFGGGHHGHHFEHGHHGFCCGFHHBHFHGHHGEAE2ECGFGEECGFGGFGGGGFGFFFFFFFFBBAAA
@M02197:105:000000000-AN6RF:1:1102:14940:21456 1:N:0:1
GCACTGGCATATTCCTCCGCTTATTGATATGCTTAAGTTCAGCGGGTAGTCCTACCTGATTTGAGGTCAAATTGTCAGAAGCTGTCTCAAAAGAGACCCTTTAGAAGCTGAATCCCATTTATAAAGCTGCTCTTCACAAATGGCGTAGATAATTATCACACCAAAGCAAGGCAACAAAGGTCCCGCTAATGCATTTCAGGAGAGCCGACTTCTGAGAAGCCCGCATACTCCCACATCCAAGCCTGATCAACAGAAAAAGCTGAAAAGGTTGAGAATTTCATGACACTCAAACAGGCATGCTCCTCGGAATACCAAGGAGCGCAAGGTGCGTTCAAAGATTCGATGATTCAC
+
AACCAFFBFFFFGGGGGGGGGGGHHHHHHHHHHGHHFHHHGHGGCGGGGHHHHHHHHHGHHHHEEHHHHHHHHGHHHHHHHGGHHHHHHHHHHGGHHGHHHHHHHHHHHHFHHFGHHHHHHHHHHHFHGHHHHHGHHHFHHGHGGEGGGHHHHHHHFHHHHGHHHHHGHHGHFFHHHGFFGGHHGHGGGHHGHHHHGHFHHGFGHHCGGGGGHHGGHGGGGGGGEGGGHGHGGGGGGGHHHHHFDBFHHHHFG3FGFHGFHGGGBFF?5EGD5BG5BDG5BGF35ADCGG3BBHHBFEGEEA2E3HFFHHFHHHFGGE2EBFCHGFEECFCFFGGG2FB4FFBBDD3AAAA
@M02197:105:000000000-AN6RF:1:1102:3785:21975 1:N:0:1
GCACTGGCATATTCTCCGCTTATTGATATGCCTAAGTTCAGCGGGTAGTCCTACCTGATTTGAGGTCAAATTGTCAGAAGCTGTCTCAAAAGAGACCCTTTAGAAGCTGAACCCCATTTATAAAGCTGCTCTTCACAAATAGCGTAGATAATTATCACACCAAAGCAAGGCAACAAAGGTCCCGCTAATGCATTTCAGGAGAGCCGACTTCTGAGAAGCCCGCATACTCCCACATCCAAGCCTGATCAACAGAAAAAGCTGAAAAGGTTGAGAAGTTCATGACACTCAAACAGGCATGCTCCTCGGAATACCAAGGAGCGCAAGGTGCGTTCAAAGATTCGATG
+
ABABABFAFFFFGGDBBEEEGGHFHBGHHFFHHHFHHFFGHHDGG2AFAGHBFHGAAFFFGHBEHBFFBEGHFGGHFGHGBHGGHHHHFDHFEHHHEEFFHFFGHGHHHFGHHGGBGGFGHHBFGGHHHHEFHGGFFHFHHHHGGGGFHHHHHHHHHFFGFHHHHHHHHGHFHHHEGFFDFDGEHHHEHGHHHHHHHHGHGHGEFHGHGBFFFHGFGGGGGEFGGFFFGGFGGGGFGHFCEEFBHHHGHHGGHHHHHFGGBHGDCB2GBFG5FD5D5G5HGGHHGGE5HGDG3FGHGHGGGGGHHHHGA3F5GCEEEE2CGF4GGEEFGGGGFFFBFFFA3BBA
@M02197:105:000000000-AN6RF:1:1102:7107:22087 1:N:0:1
GCACTGGCATATTCCTCCGATTATTGATATGCTTACTTCAGCGGGTATCCCTACCTGATCCGAGGTCAAACTTAGAAAGTTGGGGGTTGCTGGCAAGCACGCACCGAGACTCTGTAGCGAGGAGTATTACTACGCTTAGAGCACGATGGCACCGCCACTGACTTTAAGACCGATCAGAACTGATGCGGTCCAATACCAAGCAGAGCTTGAGTGTTGTACTGACGCTCGAACAGGCATGCCCCGCGGAATACCACGGGGCGCAATGTGCGTTCAAAGATTCGATGATTCAC
+
CCCCBFFCFFFFGGGGGGGGGGGHHHGH6GFGHHHHHHHHGHGG2AEGFHHHHHGHHG;HHHGGGGHHH8HHHGHGHHF(DGFEGGGGGGHHHGHH;;<HGFGGGG9GGGGHHHHFFGGFGG:GG;HHHH<<HGGGGGHHE9H:GG;G:HFHGGHGGHHHHHGHHHHGHHHGCGGHGGFGHGGDBFBHHGHHHHFFFHHHHGFHHHHHFEGEGGHHHHGGGFFGFGFHGHHHHFGF/?@?0?GGHFFGDGGGGGGGGGGHHHHEEEGHGFGGGGFEBGFFFFFFFBBAAA
@M02197:105:000000000-AN6RF:1:1102:9329:22332 1:N:0:1
GCACTGGCATATTCCTCCGCTTATTGATATGCTTAAGTTCAGCGGGTAGTCCTACCTGATTTGAGGTCAAATTGTCAGAAGCTGTCTCAAAAGAGACCCTTTAGAAGCTGAACCCCATTTATAAAGCTGCTCTTCACAAATGGCGTAGATAATTATCACACCAAAGCAAGGCAACAAAGGTCCCGCTAATGCATTTCAGGAGAGCCGACTTCTGAGAAGCCCGCATACTCCCACATCCAAGCCTGATCAACAGAAAAAGCTGAAAAGGTTGAGAATTTCATGACACTCAAACAGGCATGCTCCTCGGAATACCAAGGAGCGCAAGGTGCGTTCAAAGATTCGATGATTCAC
+
ABBBBFFBFFFFGGGGGGGGGGGHHFHHGHHHGHHHHHHHGHHGGGGFGHGHHHHHHHHHHHHHGHHHGHHHHHHHHHHHHGGHHHHHGHHHGGHHHGHHHHHHHHFHHHHHHHGGGHHHGHHHHHHHGHHHHHHHHHHHHHGHGGGGGHHHHHHHHHHHHHHHHHHGHFHHHHHHHHFHGHHHHGGHGHHHGHHHHHGHHGHGHHHHGHGFGHHHHGGGGGHHGGGGGGHGGGHGGGHHHHHHGBHEHHGHHHHHHFFHHHHHHHHFDHFHGHFHHFHHHHG3GGGFHHHFHHGBHGHGGGGGHHEHHHHHHHHGGGGGHHHHGGGGHGGGGGGGFGGFFFFFFFBCCCC
@M02197:105:000000000-AN6RF:1:1102:6915:22418 1:N:0:1
GCACTGGCATATTCCTCCGCTTATTGATATGCTTAAGTTCAGCGGGTAGTCCTACCTGATTTGAGGTCAAATTGTCAGAAGCTGTCTCAAAAGAGACCCTTTAGAAGCTGAACCCCATTTATAAAGCTGCTCTTCACAAATGGCGTAGATAATTATCACACCAAAGCAAGGCAACAAAGGTCCCGCTAATGCATTTCAGGAGAGCCGACTTCTGAGAAGCCCGCATACTCCCACATCCAAGCCTGATCAACAGAAAAAGCTGAAAAGGTTGAGAATTTCATGACACTCAAACAGGCATGCTCCTCGGAATACCAAGGAGCGCAAGGTGCGTTCAAAGATTCGATG
+
AAABBFFCFFFFGGGGGGGGGGGHGHHHHHHHHHHHHGGHHGHGGGGGGHHHHHGHHHGHHHHHGHHHHHHHHHHHHHHHHHHHHHHHHHHHHGHHHGHHHHHHHHHHHHHHHHGGGHHHHGHGHHHHHHHHHHHHHHHHHHHHGGGGGHHHHHHHHHHHHHHHHHHHHHGHHHHHHHHGHHHHHHHGHHHHHHHHHHHGHGGGHHHHGGHHGGGGHGGGGGHHGHGGHGHHHHHHGGHHHHHHGHHHHHHHHFGGHHGHGHGHHHHGHHHHHHFGHHHHHHFFAEHHHFHFBFHGHHHFA?E?BHHHHGDGDGGGGGGGHHGGGEFFGCGGGFFBBFFFBBBAB
@M02197:105:000000000-AN6RF:1:1102:9708:22492 1:N:0:1
GCACTGGCATATTCCTCCGCTTATTGATATGCTTAAGTTCAGCGGGTAGTCCTACCTGATTTGAGGTCAAATTGTCAGAAGCTGTCTCAAAAGAGACCCTTTAGAAGCTGAACCCCATTTATAAAGCTGCTCTTCACAAATGGCGTAGATAATTATCACACCAAAGCAAGGCAACAAAGGTCCCGCTAATGCATTTCAGGAGAGCCGACTTCTGAGAAGCCCGCATACTCCCACATCCAAGCCTGATCAACAGAAAAAGCTGAAAAGGTTGAGAATTTCATGACACTCAAACAGGCATGCTCCTCGGAATACCAAGGAGCGCAAGGTGCGTTCAAAGATTCGATGATTCAC
+
BBBBBFFBFFFFGGGGGGGGGGGHHHHHHHHHHHHHHHHHHHHGGGGGFFHHHHHHHHHHHHHHGHHHHHHHHHHHHHHHHHHHHHHHHHHHHGHFHGHHHHHHHHHHHHHHHHGGGHHHHHHHHHHHHHHHHHHHHHHHGHHGGGGGGHHHHHHHHHHHHHHHHHHHHHGHHHHHHHHFFHHHGGGHHHHHHHHHHHHHHGHGGHHHHFHHHHHHHGGGGGHHGGGGHGHHHHGGGGHGHGHFHFHHHHGGHHHHGFEGHFHHFHHHHHHHHGHHHHHFFEHFGGHHFFHHHHEHHHGGGGGGHHHGHHHHHHHGGECGHGHHGEGGHGGGGGGGGGGFFFFFFFCCCCC
@M02197:105:000000000-AN6RF:1:1102:17097:22578 1:N:0:1
GCACTGGCATATTCCTCCGCTTATTGATATGCTTAAGTTCAGCGGGTAGTCCTACCTGATTTGAGGTCAAATTGTCAGAAGCTGTCTCAAAAGAGGCCCTTTAGAAGCTGAACCCCATTTATAAAGCTGCTCTTCACAAATGGCGTAGATAATTATCACACCAAAGCAAGGCAACAAAGGTCCCGCTAATGCATTTCAGGAGAGCCGACTTCTGAGAAGCCCGCATACTCCCACATCCAAGCCTGATCAACAGAAAAAGCTGAAAAGGTTGAGAATTTCATGACACTCAAACAGGCATGCTCCTCGGAATACCAAGGAGCGCAAGGTGCGTTCAAAGATTCGATGATTCAC
+
BCCCBFFCFFFFGGGGGGGGGGGHHHHHHGHHGHHHHHHGHHGGGGGGGHHHHHHHHGGHHHHHGHHGHHHHHHHHHHHHHHHHHHHHHHHHHGHHGGGHHHHHHHHHHHHHHEGGGHHHHHHHHHHHHHHHHHHHHHGHHGGHGGGGGHHHHHHHHHHHHGHHHHHHHHHHHHHHHHHHFHHGGHHHGHHHHHHHHHHHHGHGGHHHHHHHGGHGHGGGGGGHHGGGGGGGHGGHGGHHHHHEHHFFHHHHHHHHHHHEHHHHHFHGHHHHHHHHHHHEHHHHGGHHHHHHGHFHHGHGGGFGHHGHFHHHGHHEE?GGHHHHGGGGHGGFGGGGGGFFFFFFFFCBBBB
@M02197:105:000000000-AN6RF:1:1102:15703:22805 1:N:0:1
GCACTGGCATATTCCTCCGCTTATTGATATGCCTAAGTTCAGCGGGTAGTCCTACCTGATTTGAGGTCAAGTTGTCAGAAGCTGACTCAAAAGAGACCCTTTAGAAGCTGAACCCCATTTATAAAGCTGCTCTTCACAAATGGCGTAGATAATTATCACACCAAAGCAAGGCAACAAAGGTCCCGCTAATGCATTTCAGGAGAGCCGACTTCTGAGAAGCCCGCATACTCCCACATCCAAGCCTGATCAACAGAAAAAGCTGAAAAGGTTGAGAATTTCATGACACTCAAACAGGCATGCTCCTCGGAATACCAAGGAGCGCAAGGTGCGTTCAAAGATTCGATGATTC
+
BCCCCFFBFFFFGGGGGGGGGGGHHHHHHHHHHGHHHHHHHHHGGGGGGHHHHHHHHHHHHHHHGHHHHHHHHHHHHGHHHHHHHHHHHHHHGGHHHGHHHHHHHHHHHHHHHHGGGHHHHHHHHGHHHHHHHHHHHHHHHHGHGGGGGHHHHHHHHHHHHHHGHHHHGHGHHHHHHHHEHHHHGHGHHHHGHHHHHHHHHGHGHHHHGHFGHHHHHGGGGGGHHGGGGGHHHHHHGGHHHGHHHHHHHHHHHHHHHHHGHHHHHFHHHHHHGHHFGFFGHHHGEGHHGHFHEHEHHGHGGGGGGGHHHG3HHHHGGGGGGHFFGGGGGGGGGGGGGFFFFFFFBCCCC
@M02197:105:000000000-AN6RF:1:1102:5563:22913 1:N:0:1
GCACTGGCATATTCCTCCGCTTATTGATATGCTTAAGTTCAGCGGGTAGTCCTACCTGATTTGAGGTCAAATTGTCAGAAGCTGTCTCAAAAGAGACCCTTTAGAAGCTGAACCCCATTTATAAAGCTGCTCTTCACAAATGGCGTAGATAATTATCACACCAAAGCAAGGCAACAAAGGTCCCGCTAATGCATTTCAGGAGAGCCGACTTCTGAGAAGCCCGCATACTCCCACATCCAAGCCTGATCAACAGAAAAAGCTGAAAAGGTTGAGAATTTCATGACACTCAAACAGGCATGCTCCTCGGAATCCCAAGGAGCGCAAGGTGCGTTCAAAGATTCGATGATTCAC
+
BBBAAFFBFFFFGGGGGFCA2EEHFHBGHGHFHFHHHHHHBFFEFGCEEGEDGHFFFFFHFG5DFGHHHFFHHHHHHHHHFFGFFHHHHGHHFEBFCCFHHHGGFHHHBEFHHHGBFFGHHHHFGHHHGFHGHFHHHGGGGGGGGGGGGHHHGFHHGHGHGGHHHHGHHHGHHHHHHGEDGGGHFHHHHHHHHHHHHHHHGGGDEGHGCGGGHHHHHGGGGGHGGDDGGGFGFHGHGGFHHFGGHHHGHHHHHHHHHHHHGHHHHHHGFHHHHGEHGHHHGHGFFGHHHFFHFHFGHHHGGEGGGGGGEB2FHHHFDGGGFHGGGGGGHGBGGGGFGFFFCBFFFFAA?AA
@M02197:105:000000000-AN6RF:1:1102:11468:23355 1:N:0:1
GCACTGGCATATTCCTCCGCTTATTGATATGCTTAAGTTCAGCGGGTATCCCTACCTGATCCGAGGTCAAACTTAGAAAGTTGGGGGTTGCTGGCAAGCACGCACCGAGACTCTGTAGCGAGGAGTATTACTACGCTTAGAGCACGATGGCACCGCCACTGACTTTAAGACCGATCAGAACTGATGCGGTCCAATGCCAAGCAGAGCTTGAGTGTTGTACTGACGCTCGAACAGGCATGCCCCGCGGAATACCACGGGGCGCAATGTGCGTTCAAAGATTCGATGACTCAC
+
BCCCAFFDFFFFGGGGGGGGGGGHHHHHHHHHHHHHHHHHHHHGGGGGHHHHHHHHHHHHHHH9GGG:HG:HHHH:HHHHHHHFGGGF;GH:HHGHHGH<HGGGGGGGGGGHHHHHHHHG:GGGGHHHHHHHHHGGGGGHHHHHHGGHGGHHHGGGHGHHHHHHHHHHHHHGHHHHHHHGHHGGHHHHHHGGHHHHGHHHHHGHHHFHHHHGHHHGHGHGHHGGGHHGHGHHHHHHHGGGGGFGHHHHHHHGGGGGGGGGHHHHGEEGGGGGGGGGGGGFFFFFFFBBBBB
@M02197:105:000000000-AN6RF:1:1102:7013:23793 1:N:0:1
GCACTGGCATATTCCTCCGCTTATTGATATGCTTAAGTTCAGCGGGTAGTCCTACCTGATTTGAGGTCAAATTGTCAGAAGCTGTCTCAAAAGAGACCCTTTAGAAGCTGAACCCCATTTATAAAGCTGCTCTTCACAAATGGCGTAGATAATTATCACACCAAAGCAAGGCAACAAAGGTCCCGCTAATGCATTTCAGGAGAGCCGACTTCTGAGAAGCCCGCATACTCCTACATCCAAGCCTGGTCAACAGAAAAGGCTGAAAAGGTTGAGAATTTCATGACACTCAAACAGGCATTCTCCTCGGAATACCAAGGAGCGCAAGGTGCGTTCAAAGATTCGATGATTCAC
+
ABB3A4CABFFFGGGGGGGGGGGHHHHHHHHHHHHHHHHHHGHGGGGGEHHHHHHHHHHHE5GGGHHHHHF5FBFGGGBGEFGHHGG5@43B?CG2F1B3B33@FGF3B@@GEEEBEFF9FFGGHH;7CG7D?33FGHGGHF1EBGGGGGGGHGHHGFHFHCGEACFGHG0CFGGFHHHBGDGFCGCGFDGHF1DGHHH1GAGDCGFGCFFGBGBFGBGFFEFFFFAFBFGGGGHHGEGF/F>@11FDB2E@@1BGB012FF11F0GFD@2FGFGF1F1D22B1AFD0D11B11BBHFEE/EA/B2ADFGDHBF1A?E0E1BGF000EFGBAB3AGE111FFDF3FA1>1A
@M02197:105:000000000-AN6RF:1:1102:23651:23881 1:N:0:1
GCACTGGCATATTCCTCCGCTTATTGATATGCTTAAGTTCAGCGGGTAGTCCTACCTGATTTGAGGTCAAATTGTCAGAAGCTGTCTCAAAAGAGACCCTTTAGAAGCTGAACCCCATTTATAAAGCTGCTCTTCACAAATGGCGTAGATAATTATCACACCAAAGCAAGGCAACAAAGGTCCCGCTAATGCATTTCAGGAGAGCCGACTTCTGAGAAGCCCGCATACTCCCACATCCAAGCCTGATCAACAGAAAAAGCTGAAAAGGTTGAGAATTTCATGACACTCAAACAGGCATGCTCCTCGGAATACCAAGGGGCGCAAGGTGCGTTTAAAGATTCGATGATTCAC
+
ABCCCFFCFFFFGGGGGGGGGGGHHHHHHHHHHHHHHHHHHHHGGGGGGHHGHHHHHHHHHHHHGHHHHHHHHHHHGHHHHHHGHHHHHHHHHGGHHGHHHHHHHHHHHHHHHHGGGHHHHHHHHHHHHHHHHHHHHHHHHGHHGGGGGHHHHHHHHHHGHGHHHHHHHHGEHHHHHGHHFGGHGGHHHHHHHHHGHGGBFGHGHHGGGGGGGHHHGGGGGGHGHGGGHGGGGGGG?/GG0BFBGBFBGFEGHFHHFBGG2HEHHCG0BHHFHFBFFGBB2GF1@EGCBE1HGHFGA/CAEE/EBHFDFEFAAB/EA0CEGF10EAAEEGFG3DFGEAA11F3DD@111>1
@M02197:105:000000000-AN6RF:1:1102:23560:23928 1:N:0:1
GCACTGGCATATTCCTCCGCTTATTGATATGCTTAAGTTCAGCGGGTAGTCCTACCTGATTTGAGGTCAAATTGTCAGAAGCTGTCTCAAAAGAGACCCTTTAGAAGCTGAACCCCATTTATAAAGCTGCTCTTCACAAATGGCGTAGATAATTATCACACCAAAGCAAGGCAACAAAGGTCCCGCTAATGCATTTCAGGAGAGCCGACTTCTGAGAAGCCCGCATACTCCCACATCCAAGCCTGATCAACAGAAAAAGCTGAAAAGGTTGAGAATTTCATGACACTCAAACAGGCATGCTCCTCGGAATACCAAGGAGCGCAAGGTGCGTTCAAAGATTCGATGATTCAC
+
CCCCCFFCFFFFGGGGGGGGGGGHHHHHHHHHHHHHHHHFHHHGGGGGGHHHHHHHGHHHHHHHGHHHHHHHHHHHHHHGHHHHHHHHHHHHHGHHHGHHHHHHHHHHHHHHHGGGGHHHHHHHHHGHHHHHHHHHHHHHHGGHGGGGGHHHHHHHHHHHHGHHHHHHHHHHHHHHHHGHHHHHHHHGGHHHHHHHHHHHHGHGGGHHGHHHHGHGHGGGGGHGGGGGGGHHHGHHGGHHHHHGHGHHHHHGHHGHGHHHHHGHHHGHGHHGHHHHHGHHHHHFFGHHHHHGHHHHHFGFGGGGHHHFFHGGHFHGGGGGHCGHEFFFGGGGGGGGGFF4FFFFFFBBA>>
@M02197:105:000000000-AN6RF:1:1102:17142:23954 1:N:0:1
GCACTGGCATATTCCTCCGCTTATTGATATGCTTAAGTTCAGCGGGTAGTCCTACCTGATTTGAGGTCAAATTGTCAGAAGCTGTCTCAAAAGAGACCCTTTAGAAGCTGAACCCCATTTATAAAGCTGCTCTTCACAAATGGCGTAGATAATTATCACACCAAAGCAAGGCAACAAAGGTCCCGCTAATGCATTTCAGGAGAGCCGACTTCTGAGAAGCCCGCATACTCCCACATCCAAGCCTGATCAACAGAAAAAGCTGAAAAGGTTGAGAATTTCATGACACTCAAACAGGCATGCTCCTCGGAATACCAAGGAGCGCAAGGTGCGTTCAAAGATTCGATGATTCAC
+
B@BBAFFBFFFFGGGGGGEEFGGHGFHHGHHFFFHHCFFGHHCEECAEAGFGHHEHDFFHHHHGGHHFHHHGGHFFHGHBFGHHGGHHHGHHHGHFHFHGHHHHHHHGHHGFFEGGGGHGHHHHGFHGHHGHEGHHHHFGFDGHGGGFGGGHHHGHHHHHHHHGHHHHHGGHHHGHHHHFFGHFFGHHHHHHHHGHHHHHGFHGAHHGHGHHHGHHHFGGGGHHHGGGFGGHHHHGGGFHFFGBGGFDHGG4FHHHGBHHHHHGHEHHGFHHBFF5F5HHHHHHFFGHFFDFHFFHFGGFE02?HHHFHDHHHFHAECEE4GFGACE?HFBGGGGGGFGFFFFFFFABBAA
@M02197:105:000000000-AN6RF:1:1102:11581:24310 1:N:0:1
GCACTGGCATATTCCTCCGCTTATTGATCTGCTTAAGTTCAGCGGGTATCCCTACCTGATCCGAGGTCAACCTAAGAAAGTAAAGGTTGCAGGCGAGCATCCACCGTGGTTCCCGAGCGAGGAGTATTACTACGCTGAGAGCACCGCTGGCGCCGCCACTGGTTTTAAGGGCCGCAGCGAACCGCGAGACCCCAAGACCCCTTGCGGGATTGGTCATAATGACGCTCGAACAGGCATGCCCCCCGGAATCCCAGGGGGCGCAATGTGCGTTCAAAGATTCGATGATTCAC
+
1>>AA111B@C333B3F1ECAE0GAA3A131A31BBEDG2AA1E//A/BGF1BFEG<1FG1AAEG9->F1G99B@G@9FGH;G2A1;@>>1;BE;E#>911F;CC90//??190?EG@C9BBBC<;@D1GBFA9AF</0F<CC<F----<9-BC2BC/AF090;FAFE@;;A.B-A-9-@@@@@BCF9C-..?AB;-FF;BA-A;9GC/<9<A9FFF0FCBFGCFF;DDB1DFFF0<//E?E/0D1010/EEA/A0EA0DB3GEEE0F1FAF3ABA1FB1D3D@3A1>11
@M02197:105:000000000-AN6RF:1:1102:19755:24215 1:N:0:1
GCACTGGCATATTCCTCCGCTTATTGATATGCTTAAGTTCAGCGGGTATCCCTACCTGATCCGAGGTCAAACTTAGAAAGTTGGGGGTTGCTGGCAAGCACGCACCGAGACTCTGTAGCGAGGAGTATTACTACGCTTAGAGCACGATGGCACCGCCACTGACTTTAAGACCGATCAGAACTGATGCGGTCCAATACCAAGCAGAGCTTGAGTGTTGTACTGACGCTCGAACAGGCATGCCCCGCGGAATACCACGGGGCGCAATGTGCGTTCAAAGATTCGATGATTCAC
+
BCCCCFFCFFFFGGGGGGGGGGGHHHHHHHHHHHHHHHHGHHHGGGGGHHHHHHHHHHHHHHHGGGG9HH9HHHHHHGHHGHHHGGGFGGHHHHGHHGH<HGG;GGGGGGGHHHHHHHHGGGGG8HHHHHHGHGGGGGGHHHHHHGG7GGHGHGGGHGHHHHHHHHHHHGHGHHGHHGHHHHGGGGGHHHHHFFHGFHFFGHHHHHHHHHHGHHHHHFHGGGGGGHFGHHHHHHFHHGGGGGGGHGHHHFGEAEGEGE2GHHHHGEEGHGGGGGGFGGGFFFFFFFCCCAB
@M02197:105:000000000-AN6RF:1:1102:18416:24645 1:N:0:1
GCACTGGCATATTCCTCCGCTTATTGATATGCTTAAGTTCAGCGGGTAGTCCTACCTGATTTGAGGTCAAATTGTCAGAAGCTGTCTCAAAAGAGACCCTTTAGAAGCTGAACCCCATTTATAAAGCTGCTCTTCACAAATGGCGTAGATAACTATCACACCAAAGCAAGGCAACAAAGGTCCCGCTAATGCATTTCAGGAGAGCCGACTTCTGAGAAGCCCGCATACTCCCACATCCAAGCCTGATCAACAGAAAAAGCTGAAAAGGTTGAGAATTTCATGACACTCAAACAGGCATGCTCCTCGGAATACCAAGGAGCGCAAGGTGCGTTCAAAGATTCGATGACTCAC
+
CCCCCFFCFFFFGGGGGGGGGGGHHHFHHHHHHHHHHHHHHHGGGGAEFFHHHHHHHHHHHHHHGHHHHHHHGHHHHFGHHHHHHHHHHHHHHGHGHGHHHHHHHHHGHHGHHHGGGHHHHHHHHGHHHHHHHHHHHHHHHGHHGGGGGHHGHHHHHHHHHHHHHHHHHHFHHHHHHHGEFGHGGHGHHHHHHHHHHHHHHGHGHHGHHGGGGHGHHGGGGGGGHGGGHGHHHHHGGGHHGHHHHGHGGHHHHHHHHGHHHHHHHGHHHHHHHHHHHFHHHHHF5GHHHHFHHFHHGHHGGGGGHHHHHGHHGHHGFGGGHHHGGGGEFGGGGGGGGGGFFFFFFFBBAAB
@M02197:105:000000000-AN6RF:1:1102:9536:25270 1:N:0:1
GCACTGGCATATTCCTCCGCTTATTGATATGCTTAAGTTCAGCGGGTAGTCCTACCTGATTTGAGGTCAAATTGTCAGAAGCTGTCTCAAAAGAGACCCTTTAGAAGCTGAACCCCATTTATAAAGCTGCTCTTCACAAATGGCGTAGATAATTATCACACCAAAGCAAGGCAACAAAGGTCCCGCTAATGCATTTCAGGAGAGCCGACTTCTGAGAAGCCCGCATACTCCCACATCCAAGCCTGATCAACAGAAAAAGCTGAAAAGGTTGAGAATTTCATGACACTCAAACAGGCATGCTCCTCGGAATACCAAGGAGCGCAAGGTGCGTTCAAAGATTCGATGATTCAC
+
CCCCCFFBFFFFGFGFGGFEGGGHHHHHGHHHHHHHHFHHHHHGGGAFGHHHHHHHHHHGGHHHGHHHHHHHHHGHGHHHHHHHHHHHHHHHHGHHHGGHHHGGHHHHHHHHHHGGGHHHHHHHHHHHHHHFHHGHHHHHHGHHGGGGGHHHHHHHHHHHHHHHHHHHGHGHHHHHHHHGGHHHGGHHHHHHHHHHHHHGHGGGHGHHHGHHHGHHHGGGGGHHHGEGHGHHHHHHGGHHFHHGHHGHHHHHHHHHHGHHGBHHHGFGHHHHHHGEHHHHHHHHHGGHHHHFHFGHHHHGGGCEGBGHHHGHHHHGGEGGHGHHGGGCHGGGGGGGGGFCC5FD5FBBAA@
@M02197:105:000000000-AN6RF:1:1102:6591:25688 1:N:0:1
GCACTGGCATATTCCTCCGCTTATTGATATGCTTAAGTTCAGCGGGTAGTCCTACCTGGTTTGAGGTCAAATTGTCAGAAGCTGTCTCAAAAGAGACCCTTTAGAAGCTGAACCCCATTTATAAAGCTGCTCTTCACAAATGGCGTAGATAATTATCACACCAAAGCAAGGCAACAAAGGTCCCGCTAATGCATTTCAGGAGAGCCGACTTCTGAGAAGCCCGCATACTCCCACATCCAAGCCTGATCAACAGAAAAAGCTGAAAAGGTTGAGAATTTCATGACACTCAAACAGGCATGCTCCTCGGAATACCAAGGAGCGCAAGGTGCGTTCAAAGATTCGATG
+
BBBBBFFBFBFFG6DGGGGAECGHHHHHGHHHHHGHHHHFHH5EGGGGGHHHHHHGGHHHHHGGGHHGHHHHHHHGHHGHHHHHHHFHHHHHHGFHHGHHHHHGHHHGHHHHGFGGGHHHGHHHGHGHHGHHHHHHHHHHGHHHCGGGGHHHHHHHHHGHHHHHHHHHHHGHHHHHHHHGHHCGFGGGGHHHHHHGHGGFHGGGGGGHHGGHGGHHHGGGGGGHHHGGHGHGHHGHGGHFFHFHHHHHHHHHHHGGBF4DF5FFFBHGFGHHFGF5BFFGFHHGFEGHGFFHFFGHHF1AA22E35FHHFFGFFHDGEGFGHFF2AEEA4E5FFDB@FFFA@@AA
@M02197:105:000000000-AN6RF:1:1102:16890:26171 1:N:0:1
GCACTGGCATATTCCTCCGCTTATTGATATGCTTAAGTTCAGCGGGTATCCCTACCTGATCCGAGGTCAAACTTAGAAAGTTGGGGGTTGCTGGCAAGCACGCATCGAGGACCCTGTAGCGAGGAGTATTACTACGCTTAGAGCACGATGGCACCGCCACTGATTTTAAGACCGATCAGAACTGATGCGGTCCAATACCAAGCAGAGCTTGAGTGTTGTACTGACGCTCGAACAGGCATGCCCCGCGGAATACCACGGGGCGCAATGTGCGTTCAAAGATTCGATGATTCAC
+
CCCCCFFCFFFFGGGGGGGGGGGHHGHHHHHHHHHHHHHGHHHGGGGGHHHGHHHH0H<HHHHGGG9HHHHHHHHHHHHHH<HHGG;GGGH:HHGHHGHHHGGGG:GHGG;HHGHHH<HHGGGGGGHHHHHHH<HGGGGGHHHHHHGF;G:GHHGGHHHHHHHHHHHHGHHHHHHGHHHHGGGGGGGGHHGFGHHGHGHHHHHHHHHHHHHHGHGFHHHHGGGFGGGGGHHHHHHHHHGGGGGGGHHHHHGCGGGGGGGGGFGHHGGFGHGGGGGGGGGGFFFFFFFCBBBC
@M02197:105:000000000-AN6RF:1:1102:14897:26329 1:N:0:1
GCACTGGCATATTCCTCCGCTTATTGATATGCTTAAGTCCAGCGGGTAGTCCTACCTGATTTGAGGTCAAATTGTCAGAAGCTGTCTCAAAAGAGACCCTTTAGAAGCTGAACCCCATTTATAAAGCTGCTCTTCACAAATGGCGTAGATAATTATCACACCAAAGCAAGGCAACAAAGGTCCCGCTAATGCATTTCAGGAGAGCCGACTTCTGAGAAGCCCGCATACTCCCACATCCAAGCCTGATCAACAGAAAAAGCTGAAAAGGTTGAGAATTTCATGACACTCAAACAGGCATGCTCCTCGGAATACCAAGGAGCGCAAGGTGCGTTCAAAGATTCGATGATTCAC
+
CCDDCFFCFFFFGGGGGGGGGGGHHHHHHHHHHHGHHHHHHHHGGGGGGHHHHHHHHHHHHHHHGHHHHHHHGHHHHHHHHHHHHHHHHHHHGGHGHGHHHHHGHHGHHHHHHHGGGHHFHHHHHHHHHHHHHHHHHHHGHHHHGGGGGHHHHHHHHHHHHHHHHHHHHHFHHHHHHHHFFGHHGHHHGHHHHHHHHHHHHGHGHHGGGGGHGGHHHGGGGGGHHHGGHGFGGHHHGGHHHHGHGHHHHFFGHHHHGHGHHHHHHFHGGHHHHHHHGHGGHHHHFGFHHHHHHHGHHHHGFGGFFFFHHFHHHHHGGGFGHGGCGEGGHGGGGGGGGFGFFFFFFFBBBBB
@M02197:105:000000000-AN6RF:1:1102:8114:26485 1:N:0:1
GCACTGGCATATTCCTCCGCTTATTGATATGCTTAAGTTCAGCGGGTATCCCTACCTGATCCGAGGTCAACCTGAAAGAATTGGGGGTTGTTGGCAAGCGACCATGAGGACTCCATAGCGAGAAAGTTACTACGCTTAGAGCCAGATGGCACCGCCACTGATTTTGGGGCACACCACCAAAGGTGATACCCAATACCAAGCAGAGCTTGAGGGTTGTAATGACGCTCGAACAGGCATGCCCCCCGGAATACCAAGGGGCGCAATGTGCGTTCAAAGATTCGAAGATTCAC
+
>3>>>B4>44CFGGGCAAA2AAEFGFHCGHHHHHHGGGHFHFFEEEGGGHHFHHFFHG:<5DBAE9;HFFGGF5GFH:??G-HBCE8E9-4#FA89BF-:GE@E,H:HFGG:HF:.FF544CDGB9H9B?F;HF5F:G9H:18FH58G.9HHGGFBDGHHHHHHHHCGCGEDGGB?GGFFEFFCFFFFB;:9CFGFBFGCAFHGHGCFGFFBFDFDAHFFFFFDGEGGHGDBFEF?<//0EEEB5ADBABFCFHEE?EEFBFHEE?EAFECGFFGEF44A5B5FF?A?A?
@M02197:105:000000000-AN6RF:1:1102:14649:26780 1:N:0:1
GCACTGGCATATTCCTCCGCTTATTGATATGCTTAAGTTCAGCGGGTAGTCCTACCTGATTTGAGGTCAAATTGTCAGAAGCTGTCTCAAAAGAGACCCTTTAGAAGCTGAACCCCATTTATAAAGCTGCTCTTCACAAATGGCGTAGATAATTATCACACCAAAGCAAGGCAACAAAGGTCCCGCTAATGCATTTCAGGAGAGCCGACTTCTGAGAAGCCCGCATACTCCCACATCCAAGCCTGATCAACAGAAAAAGCTGAAAAGGTTGAGAATTTCATGACACTCAAACAGGCATGCTCCTCGGAATACCAAGGAGCGCAAGGTGCGTTCAAAGATTCGATGATTCAC
+
BCCCCFFCFFFFGGGGGGCGGGGHHHHHHHHHHHHHHHHHFHHGGGGGGHHHHHGGHHHHHHHHGHHHHHHHHHHHHHHHGHHHHHHHHHHHHGHHGGHHHHHHHHHHHHHHHHGGGHHHHHHHHFHHHHHHHHHHHHHHHHGFGGGGGHHHHHHHHHHHHGHHHHHHHGGHHHHHHHHGFHHHFGHHHHHHHHHHHHHHHGHDHHGGGHGGHHHHHGGGGEGGHHGGHGGGGHHHGGGFEGHHHHHHHHHHHHHEGBHFGGFDGB12HHHHHHG@DEBEGHHGAGHHHHHHHHHHGHHFCFGGHGFHHHHHHHHCGGE?HGHHGGGGGGGGGGGGGGGBFFFFBFAA>3A
@M02197:105:000000000-AN6RF:1:1102:21952:26899 1:N:0:1
GCACTGGCATATTCCTCCGCTTATTGATATGCTTAAGTTCAGCGGGTAGTCCTACCTGATTTGAGGTCAAATTGTCAGAAGCTGTCTCAAAAGAGACCCTTTAGAAGCTGAACCCCATTTATAAAGCTGCTCTTCACAAATGGCGTAGATAATTATCACACCAAAGCAAGGCAACAAAGGTCCCGCTAATGCATTTCAGGAGAGCCGACTTCTGAGAAGCCCGCATACTCCCACATCCAAGCCTGATCAACAGAAAAAGCTGAAAAGGTTGAGAATTTCATGACACTCAAACAGGCATGCTCCTCGGAATACCAAGGAGCGCAAGGTGCGTTCAAAGATTCGATGATTCAC
+
BBCCCFFCFFFFGGGGGGGGGGGHHHHHHHHHHHGHHHFFHHHGGGGGGHFHHHHHHHHHHGHHGHHHHHHHHGHHHHHHHHHHHHHHHHHGHGHFHFHHHHHHGHHFHHHHFGEGGHHHHHGHHHHHHGHHHHHFHHHHHHHHGGGGGHHHHHGHHHHHHGHHHHHHHHHHHHHHHHHHGHHHFGGGGHHHHHHHHHHHHGHGGGEHHHGGHHHGFGGFGGGHGEGGGGGHHHHGGGFHHGGDFFHHHHHFHHHFHHHHHHHHHHG2FFHHFHHGHFGHGHHFFGHHGE3HBGFEHHHFGGGGGGFHFGBHHGHGGGGGHHGFE?EGHGGGGGGBGGFFB5FBFF@BBBB
@M02197:105:000000000-AN6RF:1:1102:13700:27056 1:N:0:1
GCACTGGCATATTCCTCCGCTTATTGATATGCTTAAGTTCAGCGGGTAGTCCTACCTGATTTGAGGTCAAATTGTCAGAAGCTGTCTCAAAAGAGACCCTTTAGAAGCTGAACCCCATTTATAAAGCTGCTCTTCACAAATGGCGTAGATAATTATCACACCAAAGCAAGGCAACAAAGGTCTCGCTAATGCATTTCAGGAGAGCCGACTTCTGAGAAGCCCGCATACTCCCACATCCAAGCCTGATCAACAGAAAAAGCTGAAAAGGTTGAGAATTTCATGACACTCAAACAGGCATGCTCCTCGGAATACCAAGGAGCGCAAGGTGCGTTCAAAGATTCGATGATTCAC
+
ABABCFFBFFFFGGGGGGGGGGFHGGHHHHH5FHHHHHHHHGHGGGGGGHHHHHHHHGEBHHHHGHHHHHHHHHHHHHHHHHHHHHHHHHGHHFGHHGHHHHHFHHHHHHHHHGGGGHHHHHHHHFHHHHHHGHHHHHHHHHHHGHGHGHHHHHHHHHHHHGHHHHHHHHHHHHHHHHHGGGHHGGHHHHHHHHHHHHHHHGHGHGGGGGGGHHHHHGGGFGGFGHGGHGGGHHHHCGHHHHHGFHHHHHHHHHHHHHHHHHHHHGHGHGHHHGDHEHHGHHHHGGHHHFHHEFHHHGHGC?EGHHGHG5AHHHGGGGGGFGCGGGGGHGGGGGGGGGGFFFFFFFBBBBB
@M02197:105:000000000-AN6RF:1:1102:22792:27138 1:N:0:1
GCACTGGCATATTCCTCCGCTTATTGATATGCTCCTCCGCTTATTGATATGCTTAAGTTCAGCGGGTATCCCTACCTGATCCGAGGTCAAACTTAGAAAGTTGGGGGTTGCTGGCAAGCACGCATCGAGGACCCTGTAGCGAGGAGTATTACTACGCTTAGAGCACGATGGCACCGCTACTGATTTTAAGACCGATCAGAACTGATGCGGTCCAATACCAAGCAGAGCTTGAGTGTTGTACTGACGCTCGAACAGGCATGCCCCGCGGAATACCACGGGGCGCAATGTGCGTTCAAAGATTCGATGATTCAC
+
A3AABFBAFFFFGGGGGGGGGGGFHHHHGHHHHHHHHHGGGGGHHGHHEHB5GHHHHH5GGFGGGGGGHHHHHHHHHFHHHGHFFGGHHHGHHGHHGGHFGHHFGGGGFGHHHHGHGGGHHGGGGGGHGFGHHGGHHHHHGGGFFEGHHHHHHHHGHHHFHHHHHHHGGGGFHHGHGHHHGGHHHHHHGGGGGHGGFHHFFHHFFGGGHHHHFFFFFGFFHHHHFHFFHFFHGFFHGHHFGGGEE?HHEBGBHHHFAHGGGGGGEBEHHHFEE22FFGFGGHHHFFEEGGGGGGGFGE4GBFFFFFFBBABB
@M02197:105:000000000-AN6RF:1:1102:21990:27246 1:N:0:1
GCACTGGCATATTCCTCCGCTTATTGATATGCTTAAGTTCAGCGGGTAGTCCTACCTGATTTGAGGTCAAATTGTCAGAAGCTGTCTCAAAAGAGACCCTTTAGAAGCTGAACCCCATTTATAAAGCTGCTCTTCACAAATGGCGTAGATAATTATCACACCAAAGCAAGGCAACAAAGGTCCCGCTAATGCATTTCAGGAGAGCCGACTTCTGAGAAGCCCGCATACTCCCACATCCAAGCCTGATCAACAGAAAAAGCTGAAAAGGTTGAGAAGTTCATGACACTCAAACAGGCATGCTCCTCGGAATCCCAAGGAGCGCAAGGTGCGTTCAAAGATTCGATGATTCAC
+
AA>1A11AFFF3GFGGF1AEECGB33AFGGC3FHEG1D2DFEGCCEECFE2FFHBGFD0FFFE2FCHHHBFBD1AFBEDFFGHF1@@2DFGHGGFC>EAEGHHHGHFE1BF@B/EEG#BFGHHFFFEFGF1<D9F2GHHA:BHHG;0@FFHBGH2GFHHHHHHEHHGHF<FHAFEFE0FHHH<><1<1<14FHFGHHGGGF?C/CCGGCFBCF5GFGF//AE?FGEEFBFFGG/C4//B00F@2F@FFFHGDB1GDD112FBFFBB0FGFB2D@1112G@221@1CBHFGADEF11F/GAA/?GHGF0BA/1HHFEEA0AA11GE0?0FBFGGFA3FG11@3FDB3?A1AA
@M02197:105:000000000-AN6RF:1:1102:11069:27572 1:N:0:1
GCACTGGCATATTCCTCCGCTTATTGATATGCTTAAGTTCAGCGGGTAGTCCTACCTGATTTGAGGTCAAATTGTCAGAAGCTGTCTCAAAAGAGACCCTTTAGAAGCTGAACCCCATTTATAAAGCTGCTCTTCACAAATGGCGTAGATAATTATCACACCAAAGCAAGGCAACAAAGGTCCCGCTAATGCATTTCAGGAGAGCCGACTTCTGAGAAGCCCGCATACTCCCACATCCAAGCCTGATCAACAGAAAAAGCTTAAAAGGTTGAGAATTACATGACACTCAAACAGGCATGCTCCTCGGAATACCAAGGAGCGCAAGTTGCGTTCAAAGATTCGATG
+
BBABBFBAFFFFGGFGGBE2EEGFDDGHBHHHHHHCHFFGHHHFGGAFGFFFEHHFHEHFFHHFGHHHEHHFFHGHGBFGFHHHHBGGHHHHHGHHHGHGFHHHHHHGG9GFHFGGGGFHHGHHHFEHFHHHBGHHHHHHFFHHGFGGGHHHCFHGHHHHFGFHFGHHGHFHHFHHHGFEGCFFFCHGDFHFGHFGHHHFHAGFEH2@CFGGHHGGGEGFFG@BGGGG0FCEGGGF?@F1BGD4F4BFHHHHHHHFFHHGB5GBFFGB5FE5GDDD55HFHGG35F5A5A3FHFEBG11E02?DHFD5HFGEBGHGDCGEBBHCA2FEFEDCGFFFBFBBBBABB
@M02197:105:000000000-AN6RF:1:1102:17131:27875 1:N:0:1
GCACTGGCATATTCCTCCGCTTATTGATATGCCTAAGTTCAGCGGGTATCCCTACCTGATCCGAGGTCAAACTTAGAAAGTTGGGGGTTGCTGGCAAGCACGCACCGAGACCCTGTAGCGAGGAGTATTACTACGCTTAGAGCACGATGGCACCGCCACTGATTTTAAGACCGATCAGAACTGATGCGGTCCAATACCAAGCAGAGCCTGAGTGTTGTACTGACGCTCGAACAGGCATGCCCCGCGGAATACCACGGGGCGCAATGTGCGTTCAAAGATTCGATGATTCAC
+
BBBBBFFBFFFFGGGCGGGGGGDHHHHHHHHHHHHHGHHHHHHGGGGGHHHHHHHHHHH<HHAEGGGHHH:HH::9HHHHH<HHGGGGGGHHHHGHHFH<HFG;GGGGGGGGHHHFHFHG8G8G8HHHHHHHHHGGGGGHHHGHHGGGG:HHHGGHHHHHHHHHHHHHGGGGHHHHHHHHGHGGGGGHHHHGHHHHGHHHHHHHGHFHHGHGHHGHHHGFGGGGGHHFFHHHHHEHHGECGGGEFGFGHHHGE2GGFCGGGFGFGEEGFGGGGFFGGGGFFFFFFFBBAAA
@M02197:105:000000000-AN6RF:1:1102:19650:27989 1:N:0:1
GCACTGGCATATTCCTCCGCTTATTGATATGCTTAAGTTCAGCGGGTAGTCCTACCTGATTTGAGGTCAAATTGTCAGAAGCTGTCTCAAAAGAGACCCTTTAGAAGCTGAACCCCATTTATAAAGCTGCTCTTCACAAATGGCGTAGATAATTATCACACCAAAGCAAGGCAACAAAGGTCCCGCTAATGCATTTCAGGAGAGCCGACTTCTGAGAAGCCCGCATACTCCCACATCCAAGCCTGATCAGCAGAAAAAGCTGAAAAGGTTGAGAATTTCATGACACTCAAACAGGCATGCTCCTCGGAATACCAAGGAGCGCAAGGTGCGTTCAAAGATTCGATGATTCAC
+
BBBBBFF@FFFFGGFGGFGGGGGHGHHHHGFHGHHHHFFFHHHGGGEEFGGHHHHGFHHGHFGGFFHHHHFHFHHHHHHHHHHHHHHHHHHHGGGHHGHHHHHHHHHHHHFHFGGGGHHHHHHGHHHFHHGHHHHGHHHHHHGHGFGGGHHHHHHHHGHHFHHFFHHHHHHHHHHHHHHGGGHGHHHGHHHHGHGFHHHHHGFGGHHGGGGGGGHHGGGGFGGGHGGGGGHGFGGEGGHHGCBFFHHHHHGHHHHHHHHGEBHHHHHHHGGHGHGDHHHFF5GGAGHHHHGHFGHBHFGEGGFCHHFCFHGGFHGBE2?GG5HFCFE?G4FBGBG52GCBFFFFFFAAAAA
@M02197:105:000000000-AN6RF:1:1102:14057:27736 1:N:0:1
GCACTGGCATATTCCTCCGCTTATTGATATGCCTAAGTTCAGCGGGTAGTCCTACCTGATTTGAGGTCAAATTGTCAGAAGCTGTCTCAAAAGAGACCCTTTAGAAGCTGAACCCCATTTATAAAGCTGCTCTTCACAAATGGCGTAGATAATTATCACACCAAAGCAAGGCAACAAAGGTCCCGCTAATGCATTTCAGGAGAGCCGACTTCTGAGAAGCCCGCATACTCCCACATCCAAGCCTGATCAACAGAAAAAGCTGAAAAGGTTGAGAATTTCATGACACTCAAACAGGCATGCTCCTCGGAATACCAAGGAGCGCAAGGTGCGTTCAAAGATTCGATGACTCAC
+
CCCCCFFCFFFFGGGGGGGGGGGHHGHHHHHHHHHHHHFHHHHGGGGGGHHHHHHHHHHHHHHHGHHGHHHHHEHGHEHHHHHHHHHHHHHHHGHHHGHGHHHHHHHGHHHHHHGGGHHHHHHHHHGHHHHHHEHHHHHHHHHHGGGGGHHHHHHHHHHHHGHHHHHHHHHHHHHHHHHHHGHHGHHHHHGHHHHHHHHHHGGGHHHGGGGGHGHHHGGGGGGHHHGGHGGHHHHHGGHHHHHHHHHGHHHHGHHFFHHFHEHHHHHHHHHHGGHHGBHFGHHHGGHGGHGHHHGHHHHGCGGGHHGHHHGHHGBGGGGGHGGCGGGFGGGGGGFGGGFFFFFFBFBBAAA
@M02197:105:000000000-AN6RF:1:1102:15768:28320 1:N:0:1
GCACTGGCATATTCCTCCGCTTATTGATATGCCTAAGTTTAGCGGGTAGTCCTACCTGATTTGAGGTCAAATTGTCAGAAGCTGTCTCAAAAGAGACCCTTTAGAAGCTGAACCCCATTTATAAAGCTGCTCTTCACAAATGGCGTAGATAATTATCACACCAAAGCAAGGCAACAAAGGTCCCGCTAATGCATTTCAGGAGAGCCGACTTCTGAGAAGCCCGCATACTCCCACATCCAAGCCTGATCAACAGAAAAAGCTGAAAAGGTTGAGAATTTCATGACACTCAAACAGGCATGCTCCTCGGAATACCAAGGAGCGCAAGGTGCGTTCAAAGATTCGATGATTCAC
+
ABBB?CFAFFFFGGGGGGGGGFGGHHHHHHHHHHFFHHHHHHGGGGGGGHHHHHHHGHHHHHHHGGHHHHHHHHHHHHHHFHHHHHHHHHHGHGGHHGHHHHHHGHHFHHHHHHGGGHHHHHGHHFHFHHHHHHHHHHHHHHHHGGGGGHHHHHHHHFHGHGFHHHHHHHGGGHHHHHHHGHHGGGGGGHGGHHHHHHFBHGHGFFFHGGGGGGHGGGGGGEFGGFGGGGGGBFGGGGFHFFFD4FGHHHGDGDFF3BBHFFFGDFGBHHHHFFGDGFGF5GHGBAFGFADGEEEFHEGGEGEE35HHHFFEGDHFEECEF5FHEEEECBFFBGD5E4CCCFDD5BA?AAA
@M02197:105:000000000-AN6RF:1:1102:11193:28301 1:N:0:1
GCACTGGCATATTCCTCCGCTTATTGATATGCTTAAGTTCAGCGGGTAGTCCTACCTGATTTGAGGTCAAATCGTCAGAAGCTGTCTCAAAAGAGACCCTTTAGAAGCTGAACCCCATTTATAAAGCTGCTCTTCACAAATGGCGTAGATAATTATTACACCAAAGCAAGGCAACAAAGGTCCCGCTAATGCATTTCAGGAGAGCCGACTTCTGAGAAGCCCGCATACTCCCACATCCAAGCCTGATCAACAGAAAAAGCTGAAAAGGTTGAGAATTTCATGACACTCAAACAGGCATGCTCCTCGGAATACCAAGGAGCGCAAGGTGCGTTCAAAGATTCGATGATTCAC
+
>ABBBFFBFFFFGGGGGGGGGGGHHHHHFHFHHHHHH5FHHHGFCEGGGHFHGHHHHHHHHGHHGGHHHHHHHGHHHGHHFEHGHHHGHHHHHGGFFGHGHHGGHFFFHHGHHHGGGHHFHHFHHGFHCGHGHHHFHHGHHHHHGAFFFHHGHHHHHHHHGGHFHHEHHFFHFHHHHFHCCGGHFHHHHHHGGHHFFHHHHGHGGFHHHHGHHHHHHGFGFGHHHHGGGGFEFFFBGGHFHHHHG@4BGHHHHHHHGHFFHDFDGHHGHHGFHHFFG5EGFFGGFEHHGEHHHHHHHHHGGGGGHHHHGE3FGHGGGEGEBFFGGGGGHGGGGGGGEBGFFFFFFFBAAAA
@M02197:105:000000000-AN6RF:1:1102:16515:29146 1:N:0:1
GCACTGGCATATTCCTCCGCTTATTGATATGCTTAAGTTCAGCGGGTAGTCCTACCTGATTTGAGGTCAAATTGTCAGAAGCTGTCTCAAAAGAGACCCTTTAGAAGCTGAACCCCATTTATAAAGCTGCCCTTCACAGATGGCGTAGATAATTATCACACCAAAGCAAGGCAACAAAGGTCCCGCTAATGCATCTCAGGAGAGCCGACTTCTGAGAAGCCCGCATACTCCCACATCCAAGCCTGATCAACAGAAAAAGCTGAAAAGGTTGAGAATTTCATGACACTCAAACAGGCATGCTCCTCGGAATACCAAGGAGCGCAAGGTGCGTTCAAAGATTCGATGATTCAC
+
AAA>AFFAFFFDGBFFBEECEEEGFGHHGHHFHFFHHHHHHGHGGCEEGAGFGFH1GFFHHHHFGBGHFHFHHFGHHHHHHHHHHHHHHHHHHGF2FFEHHFHHHHH3CGFBB?EFFHHHEFGHGHHFHHH;GHHGHHHGHFF2FGGGGGHHHHHHHHGHHGHHHGFHHFHHGGHHHHHGFGFGGHFGGHFHGFHGGGGHFEHGGDBFFGGGHHHFEGFGGGGHGGGFGFGHHHFF?CHHG@@F4EHGEB4FCHGHF@BB@4GBE31EGF5EHHHHHGHHBEHHGFBFGFA3EBHHHFF?CE2EB55GHGFGFHHEE2CEC5GHE2EEHGGFBGG5AFCFFFFFDBAA?AA
@M02197:105:000000000-AN6RF:1:1103:16249:1849 1:N:0:1
GCACTGGCATATTCCTCCGCTTATTGATATGCTTAAGTTCAGCGGGTAGTCCTACCTGATTTGAGGTCAAATTGTCAGAAACTGTCTCAAAAGAGACCCTTTAGAAGCTGAACCCCATTTATAAAGCTGCTCTTCACAAATGGCGTAGATAATTGTTACACCAAAGCAAGGCAACAAAGGTCCCGCTAATGCATTTCAGGAGAGCCGACTTCTGAGAAGCCCGCATACTCCCACATCCAAGCCTGATCAACAGAAAAAGCTGAAAAGGTTGAGAATTTCATGACACTCAAACAGGCATGCTCCTCGGAATACCAAGGAGCGCAAGGTGCGTTCAAAGATTCGATGATTCAC
+
ABABAB4AFFFF6EGGFGGCCGGFGHHFHFHFCFDGFGG5FFFEGGEECGGHHHHHHHFFHHHHGGFCFGHHEHHH5FFE@GFHHGHGHGHHHEHHHGEGHHHHHHH3GFHGHEGGGHGHHGHHHF9FFGHGHGHHGHHHGHGHCBCCCHHHFHHDGGFFFGHGHHHHHHHGHAGHFHHGHHFHGGGGHHGHFFHGHHHHHGGGHFHFDCGGHHHHGGGGGEB?GGFGEFFEGBFFGEGHGB1HGHHHFFBEGBB1FHFBEEFFBFGEBGGHHHGHHHGBGBHFGFFHHHHHHG1FB/GCE/CEF2HHCGFBFF10A00?HHGF0AA011GBFGGGFGGBCD31FFAAAAA
@M02197:105:000000000-AN6RF:1:1103:12381:2204 1:N:0:1
GCACTGGCATATTCCTCCGCTTATTGATATGCTTAAGTTCAGCGGGTAGTCCTACCTGATTTGAGGTCAAATTGTCATGTATTGTCTGAATAAACAGACAGTTGGAAGCAGTGCAAACCCATATGATTGTAGATGTCCACGGCGTAGATAATTATCACATCAATAGACAGTCCACGCGGGGCACCGGCTAATGCATTTAAGGGGAGCTGACAATCTGTGAAGAAGCCAGCAAAATAAACCCCCATATCCAAGCCATTATCAGCAAAAGCTGATAATAGTTGAGAATTTAATGACACTCAAACAGGCATGCTCCTCGGAATACCAAGGAGCGCAAGGTGCGTTCAAAGATTCGATGATTCA
+
1AAAAFB@1F1@FGFFGGGEGGGHHGHGHHGHCH2DG2FGGGHGCGEEGGHHHHHHGFHFGGHHGHHHHHHHHEHE2GGEFGHHHGGHFHHHHGHGFBFBGHGFFFGFHHHFEHGFGHGGFHFGHGFGFGHFHEHGH2GG@ECG<CCGGHHGHFHHFHEFFFFHHHHHHGGHCGHGCCGCGCGGGGG7GGGGGGGGHHHHCGGHHHGFFFFG<BFBFFFGFGGFFFGDGEHFHBGGGEGGHHHGF11GGGGHHHGDGHFFHGGHHGHGHGGGHHHHHGHGHHHHDHGHGF2FDB1F10FBBHGFFHHGCGCA/AB22GABFHGHGEAEECGB1CEA0FFGGGGGGFEGFC1DB13AAAAA
@M02197:105:000000000-AN6RF:1:1103:14859:2281 1:N:0:1
GCACTGGCATATTCCTCCGCTTATTATATGCTTAAGTTCAGCGGGTAGTCCTACCTGATTTGAGGTCAAATTGTCAGAAGCTGTCTCAAAAGAGACCCTTTAGAAGCTGAACCCCATTTATAAAGCTGCTCTTCACAAATGGCGTAGATAATTATCACACCAAAGCAAGGCAACAAAGGTCCCGCTAATGCATTTCAGGAGAGCCGACTTCTGAGAAGCCCGCATACTCCCACATCCAAGCCTGATCAACAGAAAAAGCTGAAAAGGTTGAGAATTCCATGACACTCAAACAGGCATGCTCCTCGGAATACCAAGGAGCGCAAGGTGCGTTCAAAGATTCGATGATTCAC
+
BBBBBFFBFFFFGGGGGGG??GGHCHHHCHHHHGHHHHHGHHGGGEECGHHHHHHHGHHHHHHGHFHGHHHHGHHHHHHHHHGHHHGHHFHHGHHHGHHGFHHHHHGHGHHHHGFGHHHHHHHHHGHGHHHGHHHHHHHGHHHGGGGGHHHHHHHHHHHHHHHHHHHHHHHHHHHHHHGGGHHHGHHHHHGHHHHHHHHHGHGHHGHHHGGGFHHHGGGGGHHGGGGGGHHHHHHGGHHHHHHHHHHHHHHHHHHGHHHHHHGGFHHHHHHHGGE3BHFFFHHGGHHHFFBHHFBFHFGGGFEFHEFFGGHGFFDGGGGGFFHGGGGHGFGGGGGGGGFFFFFFF@AAA@
@M02197:105:000000000-AN6RF:1:1103:17039:2584 1:N:0:1
GCACTGGCATATTCCTCCGCTTATTGATATGCTTAAGTTCAGCGGGTAGTCCTACCTGATCCGAGGTCAACCTGAAAGAATTGGGGGTTGTTGGCAAGCGACCATGAGGACTCCATAGCGAGAAAGTTACTACGCTTAGAGCCAGATGGCACCGCCACTGATTTTGGGGCACACCACCAAAGGTGATACCCAATACCAAGCAGAGCTTGAGGGTTGTAATGACGCTCGAACAGGCATGCCCCCCGGAATACCAAGGGGCGCAATGTGCGTTCAAAGATTCGATGACTCAC
+
ABBBBFFAFF4@FBGDEGGCAEEHDFBGFH5DGGHFH5FHGHH?ECGCGDGFHHG8GGH<GF8FEAAFGGH:9;HHH:H;HFHG9EG>E9E5CGB?8AF7EEGG<:::4HHFF.::F88GC6GD#FG9G:<GFG9FF9:F8HHFFH'FF<HFEFFCGFGFGHHHHEFBBDDGHGGGFGGGFFFHFGCBGGFFHGCFGGFCAGEHFFGGFFFED0FDBFGFFFFFGFFGFFFFFGCC@C@GCAEFG2HGEBA0A/EAB0AF1B1GGEEG1GFGF3GEG111@FF1BA>11>
@M02197:105:000000000-AN6RF:1:1103:11539:3021 1:N:0:1
GCACTGGCATATTCCTCCGCTTATTGATATGCTTAAGTTCAGCGGGTAGTCCTACCTGATTTGAGGTCAAATTGTCATGTATTGTCTGAATAAACAGACAGTTGGAAGCAGTGCAAACCCATATGATTGTAGATGTCCACGGCGTAGATAATTATCACACCAATAGACAGTCCACGCGGGGCACCGGCTAATGCATTTAAGGGGAGCTGACAATCTGTGAAGAAGCCAGCAAAATAAACCCCCATATCCAAGCCACTATCAGCAAAAGCTGATAATAGTTGAGAATTTAATGACACTCAAACAGGCATGCTCCTCGGAATACCAAGGAGCGCAAGGTGCGTTCAAAGATTCGATGATTCAC
+
AAAAAFF?1DF3GGGFFGGGGGFHHHF3DGHHHHHHGHGHGHHGGGGGGFHHGFHGHHHHEGHBCFH0ABGHBBFGHGHGFHHHHHHHBGGGHHHHHHHHGHHHGHHHHHHFFHHHGHGEFGFGFHGFHEGHHHHGHHHHGCCG4?)GHGHHHHHHHHGFGEGHHHHGEBGHBGHGGCCCCCGGG@G@GGHGFGGGEFFGEFG@AFFFFFFFGFFFFFFFFFE/BFF2FFHGFGFFEEEE0?4FFF3/@EG?1FGFGHHHHGHHHHGG4@DGGHGBHHHBGHHGHHHHHHFHHHGFAHGBHGHHHFHEHGEE22GD5BCHGFFG3?GGGECHFHECCFHGFGFGFFGGFBFFFDBFA3AA>
@M02197:105:000000000-AN6RF:1:1103:9324:3104 1:N:0:1
GCACTGGCATATTCCTCCGCTTATTGATATGCTTAAGTTCAGCGGGTAGTCCTACCTGATTTGAGGTCAAATTGTCAGAAGCTGTCTCAAAAGAGACCCTTTAGAAGCTGAACCCCATTTATAAAGCTGCTCTTCACAAATGGCGTAGATAATTATCACACCAAAGCAAGGCAACAAAGGTCCCGCTAATGCATTTCAGGAGAGCCGACTTCTGAGAAGCCCGCATACTCCCACATCCAAGCCTGATCAACAGAAAAAGCTGAAAAGGTTGAGAATTTCATGACACTCAAACAGGCATGCTCCTCGGAATACCAAGGAGCGCAAGGTGCGTTCAAAGATTCGATGACTCAC
+
AAAAABF11D1DGBDGGBE?EEFHHHGB3BFHHHBFHEGFHHHCEEEGGHGGHHFADHFGFHHGFH00FGDGHHGFBGDFFFHHHFHHHGHFHGHHHGEHHHGHHGFFFFGEF/ECEHGHFHHHGHHGFGHHHHHHFHFAFH1FFGCGEGGHHGFHHHHHHFHHHGHHHHCGHHHHHHHHHHHHHHGHHGHHHHHHGGHHHGFCHHGGGGGGBEHHHGGGGGGGHHGGGGHHGHHGGGHHHGFHHFBHHGHG3HGHGBHGEFHHGGCHFFGHHGG5HFBGGGAGGGGGHHGDGE3DGHEGGEE?CG5BHF3F5GGDGEE?G5HFGGE?FFGGFGB5EFG>FDD5BB3AAAA
@M02197:105:000000000-AN6RF:1:1103:22228:3728 1:N:0:1
GCACTGGCATATTCCTCCGCTTATTGATATGCTTAAGTTCAGCGGGTAGTCCTACCTGATTTGAGGTCAAATTGTCAGAAGCTGTCTCAAAAGAGACCCTTTAGAAGCTGAACCCCATTTATAAAGCTGCTCTTCACAAATGGCGTAGATAATTATCACACCAAAGCAAGGCAACAAAGGTCCCGCTAATGCATTTCAGGAGAGCCGACTTCTGAGAAGCCCGCATACTCCCACATCCAAGCCTGATCAACAGAAAAAGCTGAAAAGGTTGAGAATTTTATGACACTCAAACAGGCATGCTCCTCGGAATACCAAGGAGCGCAAGGTGCGTTCAAAGATTCGATGATTCAC
+
ABBBBFFBFFFFGGGGGGGGGGGBBGHGHHFGGHHHHHHHGHHGGGFGGHHHHHGGHGHFHHHHGGGHHFHHHHHHFFHHHHHGFHHHHHHHHGGHHGFHHHHHHHHHHFHHHHGGEHHHHHHHHHEHGHHGHHHHHHGHGHGHGGGGGHHHHHHHHHHGHGHHHHHHHHGGFFHHEH;GFGFHGGGFHHHHHHHHH1GHHGGGHHHGGGGHGHGFHGGGGGGGGHGGGGGGGFHGGGHHGHHHHHHHFFHHGHHHHHHFHHHGHHHHHEHHHGGHFGFHFFHGDFGHHHGHHHCGHFHGF?A?HHGHGBGCHHG2EA2EB5HFGGGGHGGCGGGGGGGFFFFFFFAAAAA
@M02197:105:000000000-AN6RF:1:1103:9643:3757 1:N:0:1
GCACTGGCATATTCCTCCGCTTATTGATATGCTTAAGTTCAGCGGGTAGTCCTACCTGATTTGAGGTCAAATTGTCAGAAGCTGTCTCAAAAGAGACCCTTTAGAAGCTGAACCCCATTTATAAAGCTGCTCTTCACAAATGGCGTAGATAATTATCACACCAAAGCAAGGCAACAAAGGTCCCGCTAATGCATTTCAGGAGAGCCGACTTCTGAGAAGCCCGCATACTCCCACATCCAAGCCTGATCAACAGAAAAAGCTGAAAAGGTTGAGAATTTCATGACACTCAAACAGGCATGCTCCTCGGAATACCAAGGAGCGCAAGGTGCGTTCAAAGATTCGATGATTCAC
+
ABBBBFFBFFFFGGGGGGGGGGGHHHHHHHGHHHHHHHHHHHFGGGGGGHHHHHHHHHHHHHGFGHHHHHHHEHHHGHHHHGHGHHHHHHHGHGHHEEHHHHHHGHHHHHHHHGGGFHHHGGHHHHHFFHHGHHHHHGHHHGGHGGGGGHHHHHHHFGHHHGHHHHHHGHFHHHHHHHGHHHHHHGHHGHHHHHHGHHGHHGHGHHGGHGGHHGFGFGGGGGHGHHGGGGHGGGHHGGHHGCBFHFFHHHHHGHGHHHGHGHHHFHHHHHHHHG5BEHBHFHFFGGHHHGHHHHHHHHHDFEAECHHHFFGHHHGEE2GGGHHHGGGGHGGGGGGCCGF4FFFFFFBBBBB
@M02197:105:000000000-AN6RF:1:1103:14647:4020 1:N:0:1
GCACTGGCATATTCCTCCGCTTATTGATATGCTTAAGTTCAGCGGGTAGTCCTACCTGATTTGAGGTCAAATTGTCAGAAGCTGTCTCAAAAGAGACCCTTTAGAAGCTGAACCCCATTTATAAAGCTGCTCTTCACAAATGGCGTAGATAATTATCACACCAAAGCAAGGCAACAAAGGTCCCGCTAATGCATTTCAGGAGAGCCGACTTCTGAGAAGCCCGCATACTCCCACATCCAAGCCTGATCAACAGAAAAAGCTGAAAAGGTTGAGAATTTCATGACACTCAAACAGGCATGCTCCTCGGAATACCAAGGAGCGCAAGGTGCGTTCAAAGATTCGATGATTCAC
+
BBBBBFFBFFFFGGGGGGGGGGGHFHHHHHHHHHHHHHHHHHHGFGEFGHHHHHHHHGHHHHFHGHHHHHHHGHHHHHHHHHHHHHHHHHHHHGHHHGHHHHHHHHHGHHHHHHGGGHHHHHHHHHHHHHGHHGHHHHGEGHHHGGGGGHHHHHHHHHHHHGHHHHHHHHHHHHHHHHHGHHHHHHHHHHHHHHHHHHGHHGGFGHHGGGGHHHHHGGGGGGHHHGGGHGHGGHHHGGHHGHHHHGHHHHHHHHHHHHHFEHHHHHHHHHHHHEGGHHHHHHHHGEEHHHHHHHGHHHHGGGGGHHHHHHHHHHHGGGGGHHHGGGGGHGGGFGGGGCGFFFFFFFABAA>
@M02197:105:000000000-AN6RF:1:1103:13431:4024 1:N:0:1
GCACTGGCATATTCCTCCGCTTATTGATATGCTTAAGTTCAGCGGGTAGTCCTACCTGATTTGAGGTCAAATTGTCAGAAGCTGTCTTAAAAGAGACCTTTTAGAAGCTGAACCCCATTTATAAAGCTGCTCTTCACAAATGGCGTAGATAATTATCACACCAAAGCAAGGCAGCAAAGGTCCCGCTAATGCATTTCAGGAGAGCCGACTTCTGAGAAGCCTGCATACTCCCACATCCAAGCCTGATCAACAGAAAAAGCTGAAAAGATTGAGAATTTCATGACACTCAAACAGGCATGCTCCTCGGAATACCAAGGAGCGCAAGGTGCGTTCAAAGATTCGATGATTCAC
+
ABCCCFFCFFFFGGGGGGGGGGGHHHGHHHGHHHHFHHHHHHHGGGGGEHHHHHHHHHGHHHHGGHHHHHHHHHHHHHHHHHHHHHHHGHHGFGHHHGHHHHHHHHHHHHHHHHGGGHHHHHHGHGHHHHHHHHHHHHHHHHGHGHHGGHHHHHHHHHHHHHHHHHHHHHHHHHGHHHHHHHHHHHGGHHHHHHHHHHHHHGHGHHHHHHHGHHHHHGGGHHHGHHGGGGGGHHGHGGHHHHHGHHGHHHHHHHHHHHHHHHHHHHHHHHHHHHHBHHFGHHHHHFFFHHHHHHHBHHEGFGGGHHFHHGHHFHHEFGGGHHHHGGGGGGGFGGGGGGGFFFFFFFBBBBB
@M02197:105:000000000-AN6RF:1:1103:9140:4182 1:N:0:1
GCACTGGCATATTCCTCCGCTTATTGATATGCTTAAGTTCAGCGGGTAGTCCTACCTGATTTGAGGTTAAATTGTCAGAAGCTGTCTCAAAAGAGACCCTTTAGAAGCTGAACCCCATTTATAAAGCTGCTCTTCACAAATGGCGTAGATAATTATCACACCAAAGCAAGGCAACAAAGGTCCCGCTAATGCATTTCAGGAGAGCCGACTTCTGAGAAGCCCGCATACTCCCACATCCAAGCCTGATCAACAGAAAAAGCTGAAAAGGTTGAGAATTTCATGACACTCAAACAGGCATGCTCCTCGGAATACCAAGGAGCGCAAGGTGCGTTCAAAGATTCGATGATTCAC
+
BBBBBFFBFFFFGGGGGGGGGGGHHHHHHHGHHHFFGHHHFHGGGGGGGGHHFHHHHHFHHHHFGHHGDHHHHHHHHGHHHHHHHHHHHHHHHGGHHGHHHHGGHHHHHHHHHHGGGHHHHHHHGHFFHHEHHHHHHGHHGHGHGGGGGHHHHHHGHHHHGHHHHHHHHHGHHGHHHHGHHGFHGGGGHHHHHHHHHGHHHFHGHGHGGGGGGHHHHGGGGGGGGGGGHGGGGGHHGGHHGGHFHEDHGGHHGHHHHHGHHGHHHHHGHHHGHFHHFFHGFHGAAGHHFFGBFG3FGA11E0FEFHFHHCGBHGHGGGGGHFG4EGGGHGGGGGGGEGGBFFFFFFBB?BA
@M02197:105:000000000-AN6RF:1:1103:8933:4719 1:N:0:1
GCACTGGCATATTCCTCCGCTTATTGATATGCTTAAGTTCAGCGGGTATCCCTACCTGATCCGAGGTCAAACTTAGAAAGTTGGGGGTTGCTGGCAAGCACGCACCGAGACTCTGTAGCGAGGAGTATTACTACGCTTAGAGCACGATGGCACCGCCACTGACTTTAAGACCGATCAGAACTGATGCGGTCCAATACCAAGCAGAGCTTGAGTGTTGTACTGACGCTCGAACAGGCATGCCCCGCGGAATACCACGGGGCGCAATGTGCGTTCAAAGATTCGATAATTCAC
+
CCCBBFFCFFFFGGGGGGGGGGGHHGHHHHHHHHHFHHHHHHHGGGGGHGHFHHHGHGH<B9GEGGG:HH0::HG:HH;HBGFG/@9EGGH;HHGH:;GHHGGGGGGCGGGG:HHHFHHGBBCGGHHHHHHH<HGGGGGFHFGFFCDHGGHHHGGHGHGHFHHHHHHHHHGGHHHHHHHHGGGGGGGGHFHHHGFFFGFHHFHHFFFGFHFGFFFHHFHFGGGGGHHGFHHHFHHHHEGGGEE?C5HHHCHGGGEEGGG?CGHHGGGGHGGGFGGGGGGBBFFFFFBABAA
@M02197:105:000000000-AN6RF:1:1103:17815:4813 1:N:0:1
GCACTGGCATATTCCTCCGCTTATTGATATGCTTAAGTTCAGCGGGTACCCCTACCTGATCCGAGGTCAAACTTAGAAAGTTGGGGGTTGCTGGCAAGCACGCACCGAGACCCTGTAGCGAGGAGTATTACTACGCTTAGAGCACGATGGCACCGCCACTGATTTTAAGACCGATCAGAACTGATGCGGTCCAATACCAAGCAGAGCTTGAGTGTTGTACTGACGCTCGAACAGGCATGCCCCGCGGAATACCACGGGGCGCAATGTGCGTTCAAAGATTCGATGACTCAC
+
CCCCCFFCFFFFGGGGGGGGGGGHHHHHHHHHHHHHHHHHHHHGGGGGHHHHGGHGGHHHHHHGGGGHHHHHHHHHFFHHHGHHGGGGGGH:HHGHHGHHHGGGGGGGG:GGHHHHFFHGGGGGGGGHHHHH<HGGGGGHEFHHHG8HGGHHHGGHHGHHHHHHGHHHGGGGHHGHHHHHHHGGGGGHHHHHHHFGGHHHHHHHHGHHHHHGHHGHHHHGGGGFGHFGHHHHHHHHHGGGGGGGHHHGHGHGGFGGGGGGHHHHGGEGHGGGGGGGEGB4FFFFFFBBBBB
@M02197:105:000000000-AN6RF:1:1103:10057:5065 1:N:0:1
GCACTGGCATATTCCTCCGCTTATTGATATGCTTAAGTTCAGCGGGTAGTCCTACCTGATTTGAGGTCAAATTGTCAGAAGCTGTCTCAAAAGAGACCCTTTAGAAGCTGAACCCCATTTATAAAGCTGCTCTTCACAAATGGCGTAGATAATTATTACACCAAAGCAAGGCAACAAAGGTCCCGCTAATGCATTTCAGGAGAGCCGACTTCTGAGAAGCCCGCATACTCCCACATCCAAGCCTGATCAACAGAAAAAGCTGAAAAGGTTGAGAATTTCATGACACTCAAACAGGCATGCTCCTCGGAATACCAAGGAGCGCAAGGTGCGTTCAAAGATTCGATGATTCAC
+
ABCCCFFBFFFFGGGGGGGGGGGHGHHHHHHHHHHHHHHHHHHGGGGGGFHHHHHHHHHHHHHHGHFHGHHGGHHHHHHHHHHHHHHHHHHHHGHHHGHHHHHHHHHHHHHHHHGGGHHHHHHHHHHHHHHHHHGHHHHHGHHHGGGGGHHHHHHHHHHHHHHHHHHHHHGHHHHHGHGHHHHHHHHGHHHHHHHHHHHHGGHGHHHGHGGHGHHHGGGGGGGGGGGGGGHHHHHHGGHHHHGHHHHHHHGHHHGHHHHHGHHHHFHHHHHHHGF5FFFHGHHHFGEHHHHHGHHHHHHGCGGGHHHHHHGHFHHGGGGGHHHHGGGGHFGFGGGGGGGFFFFFFFBBBBB
@M02197:105:000000000-AN6RF:1:1103:23401:4946 1:N:0:1
GCACTGGCATATTCCTCCGCTTATTGATATGCTTAAGTTCAGCGGGTAGTCCTACCTGATTTGAGGTCAAATTGTCAGAAGCTGTCTCAAAAGAGACCCTTTAGAAGCTGAACCCCATTTATAAAGCTGCTCTTCACAAATGGCGTAGATAATTATCACACCAAAGCAAGGCAACAAAGGTCCCGCTAATGCATTTCAGGAGAGCCGACTTCTGAGAAGCCCGCATACTCCCACATCCAAGCCTGATCAACAGAAAAAGCTGAAAAGGTTGAGAATTTCATGACACTCAAACAGGCATGCTCCTCGGAATACCAAGGAGCGCAAGGTGCGTTCAAAGATTCGATGATTCAC
+
>>AAAFFAFB1@GE3EFGE1AAAFGBFGCHF3FGG1FGHFGBDAAE/AEE2AFGFGHHHHGHH2ACBFA1AF11F@2GGFHHHHEEHHHHHGHGHHH/BEGGHFFGFGHBF1@EAEEFHFFHBB9GBGHFCFH4FGGHGFHD*G?CCGFGFFF2>F2@FDCCCCCCG1GFFHAFFGGHF0C<C0C@FHFGDGG1GGDHGFCCCE3CCF@>CFGGGFHC>C/CBF@GEF;9C8GFE1//FGB1GD12GHHGBDBFFHHF12HGG@10F0G2FFGBGG1@FF2EDB1/1AB1B1A1111/A?E/A/022BFGF11G1AB00A1BHF0EA01FFFFFGBCGGB1@3D33AA1AA
@M02197:105:000000000-AN6RF:1:1103:17436:5149 1:N:0:1
GCACTGGCATATTCCTCCGCTTATTGATATGCTTAAGTTCAGCGGGTAGTCCTACCTGATTTGAGGTCAAATTGTCAGAAGCTGTCTCAAAAGAGACCCTTTAGAAGCTGAACCCCATTTATAAAGCTGCTCTTCACAAATGGCGTAGATAATTATCACACCAAAGCAAGGCAACAAAGGTCCCGCTAATGCATTTCAGGAGAGCCGACTTCTGAGAAGCCCGCATACTCCCACATCCAAGCCTGATCAACAGAAAAAGCTGAAAAGGTTGAGAATTTCATGACACTCAAACAGGCATGCTCCTCGGAATACCAAGGAGCGCAAGGTGCGTTCAAAGATTCGATGATTCAC
+
ACCCCFFBFFFFGGGGGGGGGGGHHHHHHGHGHHFHGHHHHGHGGGGGFHHHHHHHHHHHHHHHGHHGHHHHHHHHHHHHHHHHHHHHHHGHHGHHHGHHHHHHGFHHHHHHHHGGGHHHHHHGGGHHHHHHHHHHHHGGHGHHGGGGGHHGHHHHHHHHHHHHHHHHHHHHHHHHHHHGHHHHHHGHHHHHHHHHHHHHHGHGHHHHGGHHHHHHHGGGGGHGHGGGHGHHHHHFGGHHHHFFHGHHHHGHHHHHHHHHGHGHFHCF5HHHFGF5BFFGHHHHHGHHHHGHHGFHHHGCFGGFFHHHHHGGHHHGGGGGHGEFGEEDHGGGCFGGGGEFFDBFFD?A>AA
@M02197:105:000000000-AN6RF:1:1103:10197:5089 1:N:0:1
GCACTGGCATATTCCTCCGCTTATTGATATGCTTAAGTTCAGCGGGTATTCCTACCTGATCCGAGGTCAACCTTGTAAAATAGTAAAAGGAGACCGGCCCGGAAGGTCCTTGCAACTCGGCGCGTGCTCCTAAAAGCTCGTTGCACCGAGGGTCCCACGGACGCCGTCATTGTTTTTTAGACCAGTTGTTCACACAACTTCGGTCCAACACCAAACCCGGGGTTTGAGGGAGGATAATGACGCTCGAACAGGCATGCCCACCGGAATACCAGTGGGCGCAATGTGCGTTCAAAGATTCGATGGTTCAC
+
CCCCCFFCFFFFGGGGGGGGGGGHHHHHHHHHHHHHHHHHHGHGGGGGHHHHHHHHHHHHHHGGCGGHHHHHHHHHHHHHHHHFFGHHHGGHHGGGGGGGGGGGGGGGHHHHGGGHHHGGGGGGFGGGHHHHHGGGFFHFFFHGHHHGHGGHGHHHHHGGGGFFGHEHGHGGGHGGHHGFFHHHHFHHHHHHGGHHGGFGGHHHHFGHFFGGGGFGGGGFGHFHGHHFHHHGHHHFGGEECGHHGHHHHHGHHHFGGFEEECFHHHGFHHHEE2EA?HHHHGGGGHGGGGGGGGFGFBFFFBFBBAA?
@M02197:105:000000000-AN6RF:1:1103:18129:5436 1:N:0:1
GCACTGGCATATTCCTCCGCTTATTGATATGCCTAAGTTCAGCGGGTAGTCCTACCTGATTTGAGGTCAAATTGTCAGAAGCTGTCTCAAAAGAGACCCTTTAGAAGCTGAACCCCATTTATAAAGCTGCTCTTCACAAATGACGTAGATAATTATCACACCAAAGCAAGGCAACAGAGGTCCCGCTAATGCATTTCAGGAGAGCCGACTTCTGAGAAGCCCGCATACTCCCACATCCAAGCCTGATCAACAGAAAAAGCTGAAAAGGTTGAGAATTTCATGACACTCAGACAGGCATGCTCCTCGGAATACCAAGGAGCGCAAGGTGCGTTCAAAGATTCGATGATTCAC
+
ABBCCFFBFFFFGGGGGGGGGGGHHHGHHHHHHHHGHHHHHHGGGGGGGHHHHHHHHHHHHHFFGFFHHHHHGHHHHHHGHHHHHHHHHFHHHGHGHGHHHHHHHHGHHHHEHGGGGHHHHHHHGHHHHHHHHHHHHGHHHHHHGGHHGHHHHHHHHHHHHHHHHHHHGHGHHHHHHHHGHHHHHHHHGHHHHGHHHHHHHGHGHHGFGHHHHGHGHGGGGGHHHHGGHGHHHHHHGGHHHHFHHHEHHHHGHHFGHHHGHHHHGHHHEHHHGBGFBBHHEHHHGHEHGGHHHGGHHHHGGGGGHHHHHHGHGHHFGGGGHHHHGGFGGGGGGGGGEGCFFFFFFFBBBBB
@M02197:105:000000000-AN6RF:1:1103:15607:5523 1:N:0:1
GCACTGGCATATTCCTCCGCTTATTGATATGCCTAAGTTCAGCGGGTAGTCCTACCTGATTTGAGGTCAAATTGTCAGAAGCTGTCTCAAAAGAGACCCTTTAGAAGCTGAACCCCATTTATAAAGCTGCTCTTCACAAATGGCGTAGATAATTATCACACCAAAGCAAGGCAACAAAGGTCCCGCTAATGCATTTCAGGAGAGCCGACTTCTGAGAAGCCCGCATACTCCCACATCCAAGCCTGATCAACAGAAAAAGCTGAAAAGGTTGAGAATTTCATGACACTCAAACAGGCATGCTCCTCGGAATACCAAGGAGCGCAAGGTGCGTTCAAAGATTCGATGATTCAC
+
CCCDDFFCFFFFGGGGGGGGGGGHHHHHHHHHHHHHHHHHHHHGGGGGGHHHHHHHHHHHHHHHGHHHGHGHHHHHHHHHHHHHHGHHHHHGHGHHHGHHHHHHHHHHHHHHHHGGGHHHHHHHHGHHHHHHHHHHHHHGHHGHGGGGGHHHHHHHHHHHHHHHHHGHHHHHHHHHHHHHGHHHHHHHHHHHHHHHHHHHHGHGHHGHHHGHHGHHHGGGGGHHHHGGGGHGGGHGGGHHHHHGHHHHHHHHHHHHHHHHHHGHHHHGHFHHHHHHFHHGFHHHHFHHHHFHHHHHHHHGGGGGHHGHGHHGHHHGGGF?GHHHGGCGHGGGGGGGGGFBFFFFFFBAAAA
@M02197:105:000000000-AN6RF:1:1103:21040:5958 1:N:0:1
GCACTGGCATATTCCTCCGCTTATTGATATGCTTAAGTTCAGCGGGTAGTCCTACCTGATTTGAGGTCAAATTGTCAGAAGCTGTCTCAAAAGAGACCCTTTAGAAGCTGAACCCCATTTATAAAGCTGCTCTTCACAAATGGCGTAGATAATTATCACACCAAAGCAAGGCAACAAAGGTCCCGCTAATGCATTTCAGGAGAGCCGACTTCTGAGAAGCCCGCATACTCCCACATCCAAGCCTGATCAACAGAAAAAGCTGAAAAGGTTGAGAATTTCATGACACTCAAACAGGCATGCTCCTCGGAATACCAAGGAGCGCAAGGTGCGTTCAAAGATTCGATGATTCAC
+
BCBCCFFCFFFFGGGGGGGGGGGHHHHHGHHHHHHHHHHHHHHGGGGGGHHHHHHHHGHHHHHGGHHHGHHHHHHHHHHHGHHHHHHHHHHHHGHHHGHHHHHHHHHHHHHHHHGGGHHHHHFHHHHHHH9HHHHHHHHHHHHHGGGGGHGHHHGHHHHHHGHHHHHHHHHHHHHHHGHHHHHHGGHGHHHHHHHHHHHHHFHGHHGHHHGGHHHHHGGGGGHHHHGGGGHGHHHHGGHHHHEHHHHHHHHHHHHHHFHFFGHHHHHHGHHHHFHFFHHFGHHGEGHHHGHGHHHHHHHGGGGGHHHHHHHHHHGGGGGGHHGHGGGGHGGGGGGGGCFFFFFFFFBBBAB
@M02197:105:000000000-AN6RF:1:1103:18557:5923 1:N:0:1
GCACTGGCATATTCCTCCGCTTATTGATATGCTTAAGTTCAGCGGGTAGTCCTACCTGATTTGAGGTCAAATTGTCAGAAGCTGTCTCAAAAGAGACCCTTTAGAAGCTGAACCCCATTTATAAAGCTGCTCTTCACAAATGGCGTAGATAATTATCACACCAAAGCAAGGCAACAAAGGTCCCGCTAATGCATTTCAGGAGAGCCGACTTCTGAGAAGCCCGCATACTCCCACATCCAAGCCTGATCAACAGAAAAAGCTGAAAAGGTTGAGAATTTCATGACACTCAAACAGGCATGCTCCTCGGAATACCAAGGAGCGCAAGGTGCGTTCAAAGATTCGATGATTCAC
+
BBBBBFBBFFFFGGGGGGGGGGGFHGGHHHHGHHHHHHHHHHHGCGFGGHHHHHGGGHHHHHHFFHHHHHHHHHHHHHHHHHHHHHHHGHHFGGHHHGHHHHHHHHHHHHHHHHGGGHHHHHHHHHHGGHHHHHHHHHHHHHHHGGGGGHHHHHGHHHHHHHHHHHGHHHHHHHHHHHHHGHHHGHHHGHHHHHHHHHHHHGHGHHHGGGGGGHHHGGGFGGGGGGGGGGGFHGHGGGHHHHHFHGBHHHFFGHHHHGHHHHHHHCHHHFHHHHGBEFHGBGF3DFFHHHHHHFGBFCGGGGGGHHGHFFHHGHHGGGGGHFG4EE?GFGGGGGGGGFFFFFFFFFAABAA
@M02197:105:000000000-AN6RF:1:1103:25796:6255 1:N:0:1
GCACTGGCATATTCCTCCGCTTATTGATATGCTTAAGTTCAGCGGGTAGTCCTACCTGATTTGAGGTCAATTTGTCAGAAGCTGTCTCAAAAGAGACCCTTTAGAAGCTGAACCCCATTTATAAAGCTGCTCTTCACAAATGGCGTAGATAATTATCACACCAAAGCAAGGCAACAAAGGTCCCGCTAATGCATTTCAGGAGAGCCGACTTCTGAGAAGCCCGCATACTCCCACATCCAAGCCTGATCAACAGAAAAAGCTGAAAAGGTTGAGAATTTCATGACACTCAAACAGGCATGCTCCTCGGAATACCAAGGAGCGCAAGGTGCGTTCAAAGATTCGATGATTCAC
+
BBABBFFBFFFFGGGGFGEGFFGHHGHBGFHHHHHGHFFHHHHGGGEGGGGHFHHHHHFGHHHHGHGHFHHHHHHHGFFFBHHFHHHHHFHHFGHHFFHHHHHHHHHGHGHHBGGGD:HHHHHHHHGFHHHHHFHHHHHHHGHHGGGGGHGHHGHHHFG:HGHHEHGHHHGGFHHHHHHHHHGGHGDGGFHHHHHHHHHH0GGGHHHGHGHGHHHGHGFGGEHGHHGGGGHGGHGHGGHHHHFEGBFBHFHHHFHGHHHHHFHHHHHHHHHHHHHFFFHGHHFGBFFHHHHGHHGHHHHEECGEFHFHGB3EFA3AFEEGHFHHECGGGEGGGGFFGGGFFFFFFFAA3>A
@M02197:105:000000000-AN6RF:1:1103:16164:6272 1:N:0:1
GCACTGGCATATTCCTCCGCTTATTATATGCTTAAGTTCAGCGGGTAGTCCTACCTGATTTGAGGTCAAATTGTCAGAAGCTGTCTCAAAAGAGACCCTTTAGAAGCTGAACCCCATTTATAAAGCTGCTCTTCACAAATGGCGTAGATAATTATCACACCAAAGCAAGGCAACAAAGGTCCCGCTAATGCATTTCAGGAGAGCCGACTTCTGAGAAGCCCGCATACTCCCACATCCAAGCCTGATCAACAGAAAAAGCTGAAAAGGTTGAGAATTTCATGACTCTCAAACAGGCATGCTCCTCGGAATACCAAGGAGCGCAAGGTGCGTTCAAAGATTCGATGATTCAC
+
CCCCCFFDFFFFGGGGGGGGGGGHHHHHHHHHHHHHHHHHHHGGGGGGHHHHHHHHHHHHHHFGHHHHHHHHHHHHHHHFHHHHHHHHHHHHGHHHGHHHHHHHHHHHHHHHHGGGHHHHHHHHHHHHHHHHHHHHHHHHHHHGGGGGHHHHHHHHHHHHHHHHHHHHHHHHHHHHHHGGHHHGHHHHHHHHHHHHHHHHGHGHHHGHHGGHHHHGGGGGGGHHHGGGGGGGHHGGGHHHHHHGGHHHHFHGHHHHHGFHHHHHHHHGHHHHHHHGHHGHHHHEGHHHHHHHHHHHHFGGGGGGHHGHFFHHHHEEGGGHHHCGGGGGGGGGGGGGGGFFFFFFFCBAAA
@M02197:105:000000000-AN6RF:1:1103:5503:6456 1:N:0:1
GCACTGGCATATTCCTCCGCTTATTGATATGCTTAAGTTCAGCGGGTAGTCCTACCTGATTTGAGGTCAAATTGTCAGAAGCTGTCTCAAAAGAGACCCTTTAGAAGCTGAACCCCATTTATAAAGCTGCTCTTCACAAATGGCGTAGATAATTATCACACCAAAGCAAGGCAACAAAGGTCCCGCTAATGCATTTCAGGAGAGCCTACTTCTGAGAAGCCCGCATACTCCCACATCCAAGCCTGATCAACAGAAAAAGCTGAAAAGGTTGAGAATTTCATGACACTCAAACAGGCATGCTCCTCGGAATACCAAGGAGCGCAAGGCGCGTTCAAAGATTCGATGATTCAC
+
CCCDDFFCFFFFGGGGGGGGGGGHHHHHHHHHHHHHHHHHHHHGGGGGGHHHHHHHHHHHHHHHGHHHHHHHHGHHHHHGHHHHHHHHHHHHHGHHHGHHHHHHHHGHHHHHHGGGGHHHHHGHHHHHGHHHHHHHHHGHHHGHGGGGGHHHHHHHHHHHHHHHHHHHHHHHHHHHHHHGGHHHHHGHHHHHHHHHHHHHHHHHFHHHHHHHHHHHHHGGGGGHHHGGHGGHHGHHGGHHHHHGHHHFHHHHHHHHHHHGHHHHHHHHHHGHHHHHHHHGHFHHHGGHHHHGHGHHHHHEGGGGHHGHGHHFHGCGGGGGHHCGGGGEAGGGGGFGGGGFFFFFFFBAAAA
@M02197:105:000000000-AN6RF:1:1103:14698:6554 1:N:0:1
GCACTGGCATATTCCTCCGCTTATTGATATGCTTAAGTTCAGCGGGTAGTCCTACCTGATTTGAGGTCAAATTGTCAGAAGCTGTCTCAAAAGAGACCCTTTAGAAGCTGAACCCCATTTATAAAGCTGCTCTTCACAAATGGCGTAGATAATTATCACACCAAAGCAAGGCAACAAAGGTCCCGCTAATGCATTTCAGGAGAGCCGACTTCTGAGAAGCCCGCATACTCCCACATCCAAGCCTGATCAACAGAAAAAGCTGAAAAGGTTGAGAATTTCATGACACTCAAACAGGCATGCTCCTCGGAATACCAAGGAGCGCAAGGTGCGTTCAAAGATTCGATGATTCAC
+
CCCCCFFCFFFFGGGGGGGGGGGHHHGHFHHHHHHHHHHHGHHGGGGGGHHHHHHHHHHHHHHHGHHHHHHHHHHHHHHGHHHHHHHHGHHHHGHHHGHHHHFHHHHHHHHHHHGGGHHHHHHHHHHHHGHHHHHHHHGHHHHHGGGGGHHHHHHHHHHHHHHHHHHHHHHHHHHHHHHHHHHHHHGHHHHHHHHHHHHHHGHGHHHHHGHGHHGHHGGGGGHGHHGGHGHHGHHFGGGHHFFHHHGHHHHHHHHHHHHHHHHHHHHHGHHGHHHHHFHHHHHHHGHHGHHHHHHHHHHF?GGGHHHHHHFHHHGGGGGGHFGHGGGGHGGGGGGGGGGFFFFFFFCCBBB
@M02197:105:000000000-AN6RF:1:1103:12426:6482 1:N:0:1
GCACTGGCATATTCCTCCGCTTATTGATATGCTTAAGTTCAGCGGGTATCCCTACCTGATCCGAGGTCAAACTTAGAAAGTTGGGGGTTGCTGGCAAGCACGCACCGAGACTCTGTAGCGAGGAGTATTACTACGCTTAGAGCACGATGGCACCGCCACTGACTTTAAGACCGATCAGAACTGATGCGGTCCAATACCAAGCAGAGCTTGAGTGTTGTACTGACGCTCGAACAGGCATGCCCCGCGGAATACCACGGGGCGCAATGTGCGTTCAAAGATTCGATG
+
ABCCCFFBFFFFGGGGGGGGGGGHHHHHHHHGHHHHHHHHHHHGGGGGHHHHHHHHHHHHH<H9GGGHHF9HH9H9HH:H;HHHGGGGGGHHHHGHFGH;HCGGGG8GGGGHHHHHHHHGGGGG8HHHH<HH<HGGGGGHHHHHHGG:GGHHHGGHHGHHHGHHHHHGGHHGHHGHHHHHGGGGGHGHHHHHHHFHGHHGHFHHHHHHGHHGGHFFHFFGGGGGGHHGHHHHHGHHHGGGGGGEFHHHGFGCFGGGGGGGHHHGEEFGGFGGGFFFCFFFCCBBB
@M02197:105:000000000-AN6RF:1:1103:11306:7144 1:N:0:1
GCACTGGCATATTCCTCCGCTTATTGATATGCTTAAGTTCAGCGGGTAGTCCTACCTGATTTGAGGTCAAATTGTCAGAAGCTGTCTCAAAAGAGACCCTTTAGAAGCTGAACCCCATTTATAAAGCTGCTCTTCACAAATGGCGTAGATAATTATCACACCAAAGCAAGGCAACAAAGGTCCCGCTAATGCATTTCAGGAGAGCCGACTTCTGAGAAGCCCGCATACTCCCACATCCAAGCCTGATCAACAGAAAAAGCTGAAAAGGTTGAGAATTTCATGACACTCAAACAGGCATGCTCCTCGGAATACCAAGGAGCGCAAGGTGCGTTCAAAGATTCGATGACTCAC
+
CCCCBFFCFFFFGGGGGGGGGGGHHGHHHFHHHHGHHHHHHHGGGFEGGHHGHHHHHHHHHHHHGHHHHHHHHHHHGHHHFHGHHHHHHGHHHGHEHGHHHHHGHGHHGHHGHGGGBGHHHHHHGGGHHHHGHHHHHHGHGHHHGFGGGHGHHGHHHHHHHGHHHHHHHHHGHHHHHHHHFHHHHGHHHHHHHHHHHHHHHGHGHFGGHHGGGHHHHGGGGGGHHGGGHGHGHHHGGGHHHHGHHFFHHHHGGHHHGGHHHHHHHHHHHHGHHGF5GGGHHFHHHGGGHHHGHHEHHHGGCEGGFGFFHHGHGHHFGGGGHHFGGGGGHGGGCGGFGGFFFFFFBFA3AA?
@M02197:105:000000000-AN6RF:1:1103:18747:7185 1:N:0:1
GCACTGGCATATTCCTCCGCTTATTGATATGCTTAAGTTCAGCGGGTAGTCCTACCTGATTTGAGGTCAAATTGTCAGAAGCTGTCTCAGAAGAGACCCTTTAGAAGCTGAACCCCATTTATAAAGCTGCTCTTCACAAATGGCGTAGATAATTATCACACCAAAGCAAGGCAACAAAGGTCCCGCTAATGCATTTCAGGAGAGCCGACTTCTGAGAAGCCCGCATACTCCCACATCCAAGCCTGATCAACAGAAAAAGCTGAAAAGGTTGAGAATTTCATGACACTCAAACAGGCATGCTCCTCGGAATACCAAGGAGCGCAAGGTGCGTTCAAAGATTCGATGATTCAC
+
BCCCCFFBFFFFGGGGGGGGGGGHHHHHGHHGHHHHHGHHGHHGGGGGGHHHHHHHHHGHHHHFGGHHHHHHGHHHHHHHHHHHHHHHHGHFGHGHHGHHHHHHHHHHGHHHHGGGGHHHHHHHGHHHHHHHHHHGHHHHHHHHGGGGGHHHHHGHHGHHHHHGHHHHGHHHHHHHHHHHHGHHHGGHHHHHHHHHHHHHHGHGHHGHHGGGGGHGHGGGGGGHGGGGGGHHHHGGGGFHHHHHHHHHHHHHGHHHFGHGHGHHHHHHFBGHHGHFFGEHHHHHGGFHHHHHHHHHHHGGGGGGFHHHHCGHGHGGGGGGHDHHFGGGHFGGGGGFEGGFFFFFFFA3>>A
@M02197:105:000000000-AN6RF:1:1103:11113:7243 1:N:0:1
GCACTGGCATATTCCTCCGCTTATTGATATGCTTAAGTTCAGCGGGTAGTCCTACCTGATTTGAGGTCAAATTGTCAGAAGCTGTCTCAAAAGAGACCCTTTAGAAGCTGAACCCCATTTATAAAGCTGCTCTTCACAAATGGCGTAGATAATTATCACACCAAAGCAAGGCAACAAAGGTCCCGCTAATGCATTTCAGGAGAGCCGACTTCTGAGAAGCCCGCATACTCCCACATCCAAGCCTGATCAACAGAAAAAGCTGAAAAGGTTGAGAATTTCATGACACTCAAACAGGCATGCTCCTCGGAATACCAAGGAGCGCAAGGTGCGTTCAAAGATTCGATGATTCAC
+
CDDDDFFCFFFFGGGGGGGGGGGHHHHHHHHGHHHFHHHHHHHGGGGGGHHHHHHHHHGHHHGGGGHHHHHHHHHHGHHHHHHHHHHHHHHGHGHHHGHHHHHHHHHGHHHHHHGGGHHHHHHHGHHHHHGHHHGHHHGHHHGHGGGGGHHHHHHHHGHHHGHHHHHHHHHHHHHHHHHFHHHHHGGHHHHHHHHHHHHHHGHGHHHHHHHHHHHHHGGGGGHHHHGGHGHHHGHGGGHHHHHHHHGHGHHHHHHHHHHHHHHHHHHGHHHHHGHHFHHGFHHHHGHHHHHHHHGHHHFGGFGGHHEHHHHHHHGGGGGGHHHGGGGGHGCGGGGGGGGFFFFFFFCCCCC
@M02197:105:000000000-AN6RF:1:1103:17357:7421 1:N:0:1
GCACTGGCATATTCCTCCGCTTATTGATAGCTTAAGTTCAGCGGGTAGTCCTACCTGATTTGAGGTCAAATTGTCAGAAGCTGTCTCGAAAGAGACCCTTTAGAAGCTGAACCCCATTTATAAAGCTGCTCTTCACAAATGGCGTAGATAATTATCACACCAAAGCAAGGCAACAAAGGTCCCGCTAATGCATTTCAGGAGAGCCGACTTCTGAGAAGCCCGCATACTCCCACATCCAAGCCTGATCAACAGAAAAAGCTGAAAAGGTTGAGAATTTCATGACACTCAAACAGGCATGCTCCTCGGAATACCAAGGAGCGCAAGGTGCGTTCAAAGATTCGATGATTCAC
+
BCCCCFFCFFFFGGGGGGGGGGGHHHHHHHHGHGFHHHHHHHGGGGGGHHHHGHHHHHHHHHGGHHHHHHHHHHHHHHHHHHHHHHGHHGGGHGHHGHHHHHHHHHHHHHHHHGGGHHHGHHGHHHHHHHHHHHHHHHHHHHHGGGGGHHHHHHHGHHHHHHGHHHHHHHHHHHHHHHHHHHHGHGGHHHHHHHHHHHHHGHGHHHHHGGHGHHHHGGGGGGGHGGGGGHHHHHGGGHGHHHGHHHGHHHHHHHHHHHHHHHHHHHHHHHHHHHHHHHHHHHHHGHHHHHHHHHHHHHGGGGGHGHHHHHHHHHGGGEGHCHHGGGGGGGGGGGFGGGFFFFFFFBBBBA
@M02197:105:000000000-AN6RF:1:1103:5317:7411 1:N:0:1
GCACTGGCATATTCCTCCGCTTATTGATATGCTTAAGTTCAGCGGGTAGTCCTACCTGATTTGAGGTCAAATTGTCAGAAGCTGTCTCAAAAGAGACCCTTTAGAAGCTGAACCCCATTTATAAAGCTGCTCTTCACAAATGGCGTAGATAATTATCACACCAAAGCAAGGCAACAAAGGTCCCGCTAATGCATTTCAGGAGAGCCGACTTCTGAGAAGCCCGCATACTCCCACATCCAAGCCTGATCAACAGAAAAAGCTGAAAAGGTTGAGAATTTCATGACACTCAAACAGGCATGCTCCTCGGAATACCAAGGAGCGCAAGGTGCGTTCAAAGATTCGATGATTCAC
+
33AAAFBABFFFGGFGFGEGGGEFGGHFEGBGHHGHHFFHHHHGGCEGFEGHFGEHHHBFHGHHFEHHHHFHHH55FFHHFHHHGFHHGGHEGFHHHGHHHHHHHFFBGGHDHHGGCFGFHFHGHGHFGGFHHHHHHHHGGB?EEFGGFFGHFFHEHFHHHHHHGFGGFFGHCCHHGGHFCGHGHGGGGGHHHHHHHHHHHGHGGHGGHHGGHGDGGGGGGGGHHGGGFGGGGGGHGEFFFHHBGBDDGBFGHHHEHHHHGHHHHHHHGHHGFDHHFDFGEGHDAA5GEFAEG3F3BEHFEAAEFAD5FD3FDF3GEE2GHGFFCEEA4BFDGFGFA4F4CFFFFD>3AAA
@M02197:105:000000000-AN6RF:1:1103:23401:7541 1:N:0:1
GCACTGGCATATTCCTCCGCTTATTGATATGCCTCAGTTCAGCGGGTATCCCTACCTGATCCGAGTTCAAACTTAGAAAGTGGGGGGTTGCTGGCAAGCACGCATCGAGGACCCTGTAGCGAGGCGTCTTACTACGCTTAGAGCACGATGGCACCGCCACTGATTTTAAGACCGATCAGAACTGATGCGGTCCAATACCAAGCAGAGCTTGAGTGTTGTACTGACGCTCGAACAGGCATGCCCCGCGGTATACCACGGGGCGCAATGTGCGTTCAAAGATGCGAAGACTCAC
+
>?1A?BC?FD133B3F11AEEF?1A33F3B33FD111122FGHEGC/A11DBFGF0#G9F:FG/;#9GG:%1286G12D1B(FCE-;EE9G:%GEH</G;;+?9;G?GEC#@CC#F72FGC6B7+C?#?1FGH;HFC7FCF91DFHC49F6FFHACCCDCHHFC1DGFHCCCFAGGGFGCCBFCFFFGFF?1@F2B1CFFFFHHGBBFFFBHEBHF2DF2EEFECGGAE@9DB1:EB0///////A2222AAE/B//EEE0BADFAA0A0A13FA3B11111331B11>1>1
@M02197:105:000000000-AN6RF:1:1103:7478:7845 1:N:0:1
GCACTGGCATATTCCACCGCTTATTGATATGCTTAAGTTCAGCGGGTAGTCCTACCTGATTTGAGGTCAAATTGTCAGAAGCTGACTCAAAAGAGACCCTTTAGAAGCTGAACCCCATTTATAAAGCTGCTCTTCACAAATGGCGTAGATAATTATCACACCAAAGCAAGGCAACAAAGGTCCCGCTAATGCATTTCAGGAGAGCCGACTTCTGAGAAGCCCGCATACTCCCACATCCAAGCCTGATCAACAGAGAAAGCTGAAAAGGTTGAGAATTTCATGACACTCAAACAGGCATGCTCCTCGGAATACCAAGGAGCGCAAGGTGCGTTCAAAGATTCGATGACTCAC
+
BBBBBFFBFFFFGGGGGGGGGGGHFHHHHHHHHHHGHHHHHHHGGGGGGHHHHHHHHHHHHHHHGHHFGHHHHHHHHHHHHHHHHHHHHHHHHGGHHGHHHHHHHHHHHHHHHHGGGHHHHHHHHHHGHHHHHHHHHHHHHGGHGGGGGHHHHGHHHHHHHHHHHHHHHHHHHHHHHGHHHHHHHHHGHHHHHHHHHHHHHGHGHHGHGGHHHHGGHGGGGGHGGGGGGGGGGGGFGGGHHHFHHHHGGHHHHHHHGHHHFHHHHHHHGHFHHGBHHEHFHHFFHEHHHHHHHHBFAA1A?CGGGB5AED3FBFHGGGCGGDBHGGE?EGFGGGGGEGFFFF5BBFA?AA3
@M02197:105:000000000-AN6RF:1:1103:6810:8349 1:N:0:1
GCACTGGCATATTCCTCCGCTTATTGATATGCTTAAGTTCAGCGGGTAGTCCTACCTGATTTGAGGTCAAATTGTCAGAAGCTGTCTCAAAAGAGACCCTTTAGAAGCTGAACCCCATTTATAAAGCTGCTCTTCACAAATGGCGTAGATAATTATCACACCAAAGCAAGGCAACAAAGGTCCCGCTAATGCATTTCAGGAGAGCCGACTTCTGAGAAGCCCGCATACTCCCACATCCAAGCCTGATCAACAGAAAAAGCTGAAAAGGTTGAGAATTTCATGACACTCAAACAGGCATGCTCCTCGGAATCCCAAGGAGCGCGAGGTGCGTTCAAAGATTCGATGATTCAC
+
A@AAAFC1FFBFGGF3GFGCGEA13FHDHGB3DGD1FAFG2AEA?EAEAGF2221BEE01BFGAFG00B1FFFFA@DGGHGFHHGGFHGFHDFEFHB/FGFGDFGHFBGFFFHEAEEFFHFFGHBEGHFFHHGGHDGHFFDGCF?0F0FGHFHHDDGGHFCFGG:;FFFHGHFHHHEHCB>@GCFCGDDFFH<DG<GFHHHEEC<CF<B<BDFC9C?BBBB?9A10:00CHGEGHGCEE0FB1>12F1GFHGEDHHHGFEBGFGF0EHGDHGD@EB121GDE1GF/FGB1BB1B11D/G??EAABDF0FA/11FFA?EAAEA00EA00CGBBG3FAA1C1FFFFFD1>>>1
@M02197:105:000000000-AN6RF:1:1103:24561:8705 1:N:0:1
GCACTGGCATATTCCTCCGCTTATTGATATGCTTAAGTTCAGCGGGTAGTCCTACCTGATTTGAGGTCAAATTGTCAGAAGCTGTCTCAAAAGAGACCCTTTAGAAGCTGAACCCCATTTATAAAGCTGCTCTTCACAAATGGCGTAGATAATTATCACACCAAAGCAAGGCAACAAAGGTCCCGCTAATGCATTTCAGGAGAGCCGACTTCTGAGAAGCCCGCATACTCCCACATCCAAGCCTGATCAACAGAAAAAGCTGAAAAGGTTGAGAATTTCATGACACTCAAACAGGCATGCTCCTCGGAATACCAAGGAGCGCAAGGTGCGTTCAAAGATTCGATG
+
ABCCDFFCFFFFGGGGGGGGGGGHHHHHHHHHHHHHHHHHHHHGGGGGGHHHHHHHHHHHHHHHGHHHHHHHHHHHHHHHHHHHHHHHHHHHHGHHHGHHHHHHHGHHHHHGHHGGGHHHHHHHHHHHHHHHHHHHHHHHHHGHGGGGGHHHHHHHHHHHHHHHHHHHHHHHHHHHHHHHHHHGHHHHHHHHHHHHHHHHHGHGHHHHHHHGHGHHHGGGGGHHHHGGGGHGHHHGGGHHHHHHHHHGHHHHHHHHHHHHGHHHHHHHHHHFHHHHHFHHHHHGBGHHGHHGGHGHHHHCGEGAGHHHHGEHHHHGGFGGHHHGGFGGGGGGGFFFBFFFBBBCC
@M02197:105:000000000-AN6RF:1:1103:15245:8740 1:N:0:1
GCACTGGCATATTCCTCCGCTTATTGATATGCTTAAGTTCAGCGGGTATCCCTACCTGATCCGAGGTCAAACTTAGAAAGTTGGGGGTTGCTGGCAAGCACGCACCGAGACCCTGTAGCGAGGAGTATTACTACGCTTAGAGCACGATGGCACCGCCACTGATTTTAAGACCGATCAGAACTGATGCGGTCCAATACCAAGCAGAGCTTGAGTGTTGTACTGACGCTCGAACAGGCATGCCCCGCGGAATACCACGGGGCGCAATGTGCGTTCAAAGATTCGATGATTCAC
+
ACCCCFFCFFFFGGGGGGGGGGGHHHHHHHHHHHHHHHHHHHHGGGGGHHHHHHHH;HH<HHHGGGGHHHHHHHHHFHHHH<HHGGGGGGHHHHGHHGHHHGGGGGGGGGGGHHHHHHHGGGGGGHHHHHHHHHGGGGGHHHHGHGFHGGHHHGGHHGHHHHHHHHHHHGGGHHHHHHHHHHGGGGGHHHHHHHHFGHHHHHHHHHGHHHHGGHHHGFHGGGGGGHHGHHHHHHHHHGGGGGGGHHGHHHHGGGGGGGGGHHHHGGEGHGCGGGGGGGGFFFFFFFCCBCC
@M02197:105:000000000-AN6RF:1:1103:24708:9145 1:N:0:1
GCACTGGCATATTCCTCCGCTTATTGATATGCTTAAGTTCAGCGGGTAGTCCTACCTGATTTGAGGTCAAATTGTCAGAAGCTGTCTCAAAAGAGACCCTTTAGAAGCTGAACCCCATTTATAAAGCTGCTCTTCACAAATGGCGTAGATAATTATCACACCAAAGCAAGGCAACAAAGGTCCCGCTAATGCATTTCAGGAGAGCCGACTTCTGAGAAGCCCGCATACTCCCACATCCAAGCCTGATCAACAGAAAAAGCTGAAAAGGTTGAGAATTTCATGACACTCAAACAGGCATGCTCCTCGGAATACCAAGGAGCGCAAGGTGCGTTCAAAGATTCGATGATTCAC
+
BBBB>44AFFFFGGGGGGGGGGGHHHHHHHHHHHHHHHHHHHHGGGGGGHHHHHHHHHHHHHHHGHHHHHHFFFHHHHGHGGHHHHHHFFHHHGHFHFGFHHHHHGHHHHHFFFEGGHHGHHGHHHGFGFHHGHHHHHHFF3GGGFFFGGFHHHHHHGHHHHHFHHHHHFFFHHHHGFFFDGHHGGGGGHHHHHHHHHHGHGGGGDFHFGGEFHDHGCFCEEBGFHGGEFFGGGGFE/CEFFF4E@HFHHGHFHHHFFHEHHHHHGHHHHHHHHGBHHHHHHHHGGFHHHHHHHHHHHHGGGGGHHHHHHGGHHHGGGCGHGHHFCGGHGGGGGGGGGGFFFFFFF@BBBA
@M02197:105:000000000-AN6RF:1:1103:24107:9283 1:N:0:1
GCACTGGCATATTCCTCCGCTTATTGATATGCTTAAGTTCAGCGGGTAGTCCTACCTGATTTGAGGTCAAATTGTCAGAAGCTGTCTCAAAAGAGACCCTTTAGAAGCTGAACCCCATTTATAAAGCTGCTCTTCACAAATGGCGTAGATAATTATCACACCAAAGCAAGGCAACAAAGGTCCCGCTAATGCATTTCAGGAGAGCCGACTTCTGAGAAGCCCGCATACTCCCACATCCAAGCCTGATCAACAGAAAAAGCTGAAAAGGTTGAGAATTTCATGACACTCAAACAGGCATGCTCCTCGGAATACCAAGGAGCGCAAGGTGCGTTCAAAGATTCGATGATTCAC
+
BBCCCFFCFFFFGGGGGGGGGGGHHHHHHHHGHHHHHHHHHHHGGGGGGHHHHHHHHHHHHHHHGHHHHHHHHHHHHHHHHHHHHHHHHHHHHGHHHGHHHHHHHHHHHHHHHHGGGHHHHHHHHHHHHHHHGHHHHHHHHHHHGGGGGHGHHHHHHHHHHHHHHHHHHHHHHHHHHHHGHHHHHHHGHHHHHHHHHHHHHGHGHHHGHHGHGHHGHGGGGGGGHHGGHGGHHHHHGGHHHHHGHFHGHHHHHHHHHHHGHGHHHHHHHHHHHHHHGBHFHHHHGFHHHHFHHHHGHGHGCGGGGHHHHHHHHHHEGGGFHHHFGGGGHGFGGGGGE44FFFFDFFBABBB
@M02197:105:000000000-AN6RF:1:1103:9408:9246 1:N:0:1
GCACTGGCATATTCCTCCGCTTATTGATATGCTTAAGTTCAGCGGGTAGTCCTACCTGATTTGAGGTCAAATTGTCATGTATTGTCTGAATAAACAGACGGTTGGAAGCAGTGCAAACCCATATGATTGTAGATGTCCACGGCGTAGATAATTATCACACCAATAGACAGTCCACGCGGGGCACCAGCTAATGCATTTAAGGGGAGCTGACAATCTGTGAAGAAGCCAGCAAAATAAACCCCCATATCCAAGCCATTATCAACAAAAGCTGATAATAGTTGAGAATTTAATGACACTCAAACAGGCATGCTCCTCGGAGTACCAAGGAGCGCAAGGTGCGTTCAAAGATTCGATGATTCAC
+
DDCCDFFCFFFFGGGGGGGGGGGHHHHHGHHHHHHHHHHHHHHGGGGGGHHHHHHHHHGHHHHHGHHHHHHHHHHHHHHHHHHHHHHHGHHHHHHHHHHGGGGGGHHHHHHHHHHFHHGGGHHHHHHHHHHGHHHHHHHHGGGGGGGGHHHHHHHHHHHHGHHHHGHHHHHGHHHGGGGGGGGGGHGGHHGGGGGGGGHHGGGGHHFGFFFGFFFFHFHHHHHGFFFHFFHHHHFFC/GGHG4HHGEGCHGGHHHHHHHGHHHHHHHHHHHHHHHGHHHHHHHHHFFHHHHHHHFGGHHHHHHHHHFHHGFGGGGHHFHHHGHHHFGGGGHHHHGGGGHGGGGGGGGFFBFFFFFFBBBBB
@M02197:105:000000000-AN6RF:1:1103:21487:9437 1:N:0:1
GCACTGGCATATTCCTCCGCTTATTGATATGCTTAAGTTCAGCGGGTAGTCCTACCTGATTTGAGGTCAAATTGTCATGTATTGTCTGAATAAACAGACAGTTGGAAGCAGTGCAAACCCATATGATTGTAGATGTCCACGGCGTAGATAATTATCACACCAATAGACAGTCCACGCGGGGCACCGGCTAATGCATTTAAGGGGAGCTGACAATCTGTGAAGAAGCCAGCAAAATAAACCCCCATATCCAAGCCATTATCAGCAAAAGCTGATAATAGTTGAGAATTTAATGACACTCAAACAGGCATGCTCCTCGGAATACCAAGGAGCGCAAGGTGCGTTCAAAGATTCGATGACTCAC
+
BBBBBFBAFFFDGGGGGGGGGGGGHGHHHGCGFHGHHHHHGHHEEEEGFHFFHHHHHHHHHHHGFHHHHHHGGHGHHGHGHFHFGHGFFFGFHHHHGHHHHHHHEHHBHHFGHHHGHGGCEHHHEFHHGHHHHHHHHHHHGFGGC?EFHHHGHHHHHFHFDHEEGHGHGGHFHGGDGGCGGGGGGGGGGHHFFHGGGHGGGGGGGHGFHHHHGFHGFFFGGFFFGHHHFHHHHHGDE@GGHEHGEHFGCHHHFHGGHHHHHHHGGGFGHHHHGHGHHGHHHHHGHFFHHEFHFGD1FEHHHFFHGHFHFDE?E2GHGGGFGBHHHCECGGHGBGGGGGFGGGFCGBGGFFFFFF55BAA>A
@M02197:105:000000000-AN6RF:1:1103:10222:9574 1:N:0:1
GCACTGGCATATTCCTCCGCTTATTGATATGCTTAAGTTCAGCGGGTATCCCTACCTGATCCGAGGTCAACCTGATAAAATATTTGGGTTTTGGCAAGCAACTCGTAAGGTTCCGTCGCGAGAGAATTACTACGCGTAGAGCTTACAAGCACCGCCACTGATTTTAAGAGCCGCTGGTCGCGAACTCCAATACCAAGCGTAAGCTTGAGTGGTTATAATGACGCTCGAACAGGCATGCCCTTCGGAATACCAAAGGGCGCAATGTGCGTTCAAAGATTCGATGATTCAC
+
BCCCCFFCFFBFGGGGGGGGGGGHHHHHHHHHHHHHFHHHHGHGGGGGHHHHH:H:HHG<HHHGGGGHHHHH:HHHFHHFHHHH;HH:GGG9HGHHHGHHHHHHG:GHHH<HHHG<HG9GGGGGGHHHHHH<HGGGGGG9HHHHHHHGHHHHHGGHHHHHHHHHHHHHHHHHHHGGGGGGGHHGHHHGHHFHGGGGGGFGHGGHHGHHGHHHHHHHHHHHGGFHHGHHHHHHHHHGGGGGGGHHGBHGFGHHHGGGGFGBHHGGGGCGGGGGGGGGGFFFFFFFBBBAA
@M02197:105:000000000-AN6RF:1:1103:16400:9694 1:N:0:1
GCACTGGCATATTCCTCCGCTTATTGATATGCTTAAGTTCAGCGGGTATTCCTACCTGATCCGAGGTCAACCTTGTAAAATAGTAAAAGGAGACCGGCCCGGAAGGTCCTTGCAACTCGGCGCGTGCTCCTAAAAGCTCGTTGCACCGAGGGTCCCACGGACGCCGTCATTGTCTTTTAGACCAGTTGTTCACACAACTTCGGTCCAACACCAAACCCGGGGTTTGAGGGAGGATAATGACGCTCGAACAGGCATGCCCACCGGAATACCAGTGGGCGCAATGTGCGTTCAAAGATTCGATGACTCAC
+
BCCCCFFCFFFFGGGGGGGGGGGHHHHHHHHHHHHHHHHHHHHGGGGGHHHHHHHHHHHHHHHGGGGHGHHHHHHHHHHGHGHHHHHHHGHHHGGGGGGGGFGGGGHHHHHHHHHHHHGGGGGGGGGGHHHHHHGGHHHGGGHGHHHHGGGHHHHHHHGGGGGDGHHHHHHHGHGHHHHHGHHHHHHHHFHFHHHHGGGFGHHHHHGHGFGGFFFGGGGGGHHHHHHGGHHHHHHGHGGGFEFGGHHGHHHHHHHGGGGGGHHHHHGFHHHGGGGGGHHHHGGGGHGGGGGGGGGGFFFFFFFBAA>A
@M02197:105:000000000-AN6RF:1:1103:24812:9543 1:N:0:1
GCACTGGCATATTCCTCCGCTTATTGATATGCTTAAGTTCAGCGGGTAGTCCTACCTGATTTGAGGTCAAATTGTCAGAAGCTGTCTCAAAAGAGACCCTTTAGAAGCTGAACCCCATTTATAAAGCTGCTCTTCACAAATGGCGTAGATAATTATCACACCAAAGCAAGGCAACAAAGGTCCCGCTAATGCATTTCAGGAAAGCCGACTTCTGAGAAGCCCGCATACTCCCACATCCAAGCCTGATCAACAGAAAAAGCTGAAAAGGTTGAGAATTTCATGACACTCAAACAGGCATGCTCCTCGGAATACCAAGGAGCGCAAGGTGCGTTCAAAGATTCGATGATTCAC
+
CCCCCFFCFFFFGGGGFGGGGGGHHHHHHHHHHGHHHHHHHHHGGGGGGHHHHHHHHHHHHHHHGFGHHHHHHHHHHHHHHHHHHHHHHFHHHGHHHGHHHHHHGHHHHHHHHHGGGHHHHGHHGHHHHHHHHHHHHHHHHHHHGGGGGHHHHHHHHHHHHGHGHHHHHHHHHHHHHHHHGHHHHGHGGHHHHHHHHHHHHGHHHHGHHGGHHHHHHGGGGGHHHGGGHGGHHGHHGGHHHHGHHFHHHHHHHHHHHGHHHGHHHHHGHHHGGHHHHGHHFHGHGGHHHHHHHHHGHHHGGGGGHHHHGHHHGHHGGGGGHHHGGFGGHGGGGGGGGGGFFFFFFFBBBBB
@M02197:105:000000000-AN6RF:1:1103:24370:10373 1:N:0:1
GCACTGGCATATTCCTCCGCTTATTGATATGCTTAAGTTCAGCGGGTAGTCCTACCTGATTTGAGGTCAAATTGTCATGTATTGTCTGAATAAACAGACGGTTGGAAGCAGTGCAAACCCATATGATTGTAGATGTCCACGGCGTAGATAATTATCACACCAATAGACAGTCCACGCGGGGCACCAGCTAATGCATTTAAGGGGAGCTGACAATCTGTGAAGAAGCCAGCAAAATAAACCCCCATATCCAAGCCATTATCAACAAAAGCTGATAATAGTTGAGAATTTAATGACACTCAAACAGGCATGCTCCTCGGAATACCAAGGAGCGCAAGGTGCGTTCAAAGATTCGATGACTCAC
+
BCBBCFFBFFFFGGGGGGGGGGDHHCHHHHHGHHHHHFHFHHHGGGGGGHHHHHHHHHHGFHHEEFHHHHHHGHHHHHHHHHGHHHHHHHGHHHHHHHHGGGGGGGHFHHHHHGHHHHGGEHHGGHHHHHHGHHHHGHHHGGGGGGGGHHHHHHHGHHHHGHHHHHHHHHH?FGHGGGGHFFFGGGGGGHHGGGGGGGGGCFFFGGFFHFFHFHHHGFFHGFGHGFFHGFHHHHGGGGGGHBHHHFGGGHHHHHHHHHHHFHHHHHHHHHGHFHHHHHHHHHHHHHHHHHHHHHFGHGHHHGHHHGHHHGCGGGHGEHGHHGHHGGGGGGHFFHGFEGHGGGCGGGGGGFFFFFFFCCBCC
@M02197:105:000000000-AN6RF:1:1103:3725:10498 1:N:0:1
GCACTGGCATATTCCTCCGCTTATTGATATGCTTAAGTTCAGCGGGTAGTCCTACCTGATTTGAGGTCAAATTGTCAGAAGCTGTCTCAAAAGAGACCCTTTAGAAGCTGAACCCCATTTATAAAGCTGCTCTTCACAAATGGCGTAGATAATTATCACACCAAAGCAAGGCAACAAAGGTCCCGCTAATGCATTTCAGGAGAGCCGACTTCTGAGAAGCCCGCATACTCCCACATCCAAGCCTGATCAACAGAAAAAGCTGAAAAGGTTGAGAATTTCATGACACTCAAACAGGCATGCTCCTCGGAATACCAAGGAGCGCAAGGTGCGTTCAAAGATTCGATGATTCAC
+
ABBBBFFBFFBFGGGGGGGGGGGHFFHHHHHGHHDFFHHHGHHDCGEEGHHHHFHFHHHHHHH5FGHHHGHHHHHHHHHHFHHHHHHFHGFHHGHGHGHHGHHHFHGHHHHHHHGGGHHFGGGFEBGGHHHHHHHHHHHHGFHHGGGGFHGHHHHHHHHHHHHHHHHHHHGHHHHHHHHGFHFFGEHHHHFFHHHHHHHHHGGGHGHHGGGFHGHHHGGGGGGGGGGGHGHHHHHHGGFHFFGFFHGFGGFHHHHHGHFFGFHHHGC2GHGG5FGD55HHHGGBHGHHHHGDHFBHHHHGEGGGHHGHFDFCHHHEGGCGFFGGAE2EFGDCGFGGGFECBDFFFFABAA?
@M02197:105:000000000-AN6RF:1:1103:23639:10524 1:N:0:1
GCACTGGCATATTCCTCCGCTTATTGATATGCCTAAGTTCAGCGGGTAGTCCTACCTGATTTGAGGTCAAATTGTCAGAAGCTGTCTCAAAAGAGACCCTTTAGAAGCTGAACCCCATTTATAAAGCTGCTCTTCACAAATGGCGTAGATAATTATCACACCAAAGCAAGGCAACAAAGGTCCCGCTAATGCATTTCAGGAGAGCCGACTTCTGAGAAGCCCGCATACTCCCACATCCAAGCCTGATCAACAGAAAAAGCTGAAAAGGTTGAGAATTTCATGACACTCAAACAGGCATGCTCCTCGGAATACCAAGGAGCGCAAGGTGCGTTCAAAGATTCGATGATTCAC
+
AAAAAF4AFFFFGGGGGGGGGGGHHHHHHHHHHHHHHHHHHHHGGGGGGHHHHHHHHHHFHHHHGHHHHHHHHHHGHHHGHHFHHHGHHGHHHGFHGFHHHHHHHHHFHHHHHHGGGHHHHHHHHHGHHHHHHHHHGHHHHFHHGGGGGHHHHHGHHHHHHHHHHGHHGHGHHHHHHHHGFGGGGHGGHHHHHHHHHHGHHGHGEHHGGGGHGFHGGEGGGEGGGGGGGGHGGHGGEGFHFBFHGGHGHHHGHFHFGHFHFFHHFHFGHGHHHHHGHHGGHHHGGGGCFHHFHGGFHHHE?EEFG2HHFHGBEF1AB0EAG11HEE?EAGB3FAB3EB1C1BFFFFAAA>A
@M02197:105:000000000-AN6RF:1:1103:19724:10473 1:N:0:1
GCACTGGCATATTCCTCCGCTTATTGATATGCTTAAGTTCAGCGGGTAGTCCTACCTGATTTGAGGTCAAATTGTCAGAAGCAGTCTCAAAAGAGACCCTTTAGAAGCTGAACCCCATTTATAAAGCTGCTCTTCACAAATGGCGTAGATAATTATCACACCAAAGCAAGGCAACAAAGGTCCCGCTAATGCATTTCAGGAGAGCCGACTTCTGAGAAGCCCGCATACTCCCACATCCAAGCCTGATCAACAGAAAAAGCTGAAAAGGTTGAGAATTTCATGACACTCAAACAGGCATGCTCCTCGGAATACCAAGGAGCGCAAGGTGCGTTCAAAGATTCGATGATTCAC
+
ABCCCFFCFFFFGGGGGGGGGGGHHGGHHHHHHHHHHHHHHHHGGGGGGHHHHHHHHHHHHHHHGHHHHHHHHHHHHHHHGHHHHHHHHHGHHGHHHGHHHHHHHHHHHHHHHHGGGHHHHHHHHHHHHHHHHHHHHHHHHHGHGGGGGHHHHHGHHHHHHHHHHHHHGHHHHHHHHHHHHHHHHHGGHHHHHHHHHHHHHGHGHHHHHHHHHHHHHGGGGGHHGGGGGGHGHHHHGGHHHHHHHHHHHHHHHHHHHHHHHHHHHHHGHFHHHHHEHHHHHHHHFGHHHHHHHHHHHHHGGGGDHHHHHHHGHHHGGGGGHGHGGGGGHGGGGGGGGGGFFFFFFFCBBAB
@M02197:105:000000000-AN6RF:1:1103:6129:10526 1:N:0:1
GCACTGGCATATTCCTCCGCTTATTGATATGCTTAAGTTCAGCGGGTAGTCCTACCTGATTTGAGGTCAAATTGTCAGAAGCTGTCTCAAAAGAGACCCTTTAGAAGCTGAACCCCATTTATAAAGCTGCTCTTCACAAATGGCGTAGATAATTATCACACCAAAGCAAGGCAACAAAGGTCCCGCTAATGCATTTCAGGAGAGCCGACTTCTGAGAAGCCCGCATACTCCCACATCCAAGCCTGATCAACAGAAAAATCTGAAAAGGTTGAGAATTTCATGACACTCAAACAGGCATGCTCCTCGGAATACCAAGGAGCGCAAGGTGCGTTCTAAGATTCGATGATTCAC
+
CCCCCFFCFFFFGGGGGGGGGGGHHHGHHHHHHHHHHHHHHHGGGGGGGHHHHHHHHHHHHHHHGHHHHHHHHHHHHHHHHHHHHHHHHHHHHGHHHGHHHHHHHHGHHHHHHHGGGHHHHHHHHHHHHHHHHHHHHHHHHHHHGGGGGHHHHHHHHHHHHHHHHHHHHHHHHHHHHHHHHHHHHHGGHHHHHHHHHHHHGGHGHFGGGHHHGGGGHGGGGGHHHHGGHGHGGGGGGGGHHHHGHHHGHHHHHHFHGHFHHHHHHGHGHHGHHHHHHHHHHHGFAGHHGHHHHHHGGHFGFGGGHHHHHGDHHHHGGGGGHHHHGGEEEGBGGGGFCGGFFFFFFFBBBBB
@M02197:105:000000000-AN6RF:1:1103:9540:10642 1:N:0:1
GCACTGGCATATTCCTCCGCTTATTGATATGCTTAAGTTCAGCGGGTAGTCCTACCTGATTTGAGGTCAAATTGTCAGAAGCTGTCTCAAAAGAGACCCTTTAGAAGCTGAACCCCATTTATAAAGCTGCTCTTCACAAATGGCGTAGATAATTATCACACCAAAGCAAGGCAACAAAGGTCCCGCTAATGCATTTCAGGAGAGCCGACTTCTGAGAAGCCCGCATACTCCCACATCCAAGCCTGATCAACAGAAAAAGCTGAAAAGGTTGAGAATTTCATGACACTCAAACAGGCATGCTCCTCGGAATACCAAGGAGCGCAAGGTGCGTTCAAAGATTCGATGATTCAC
+
BCCCCFFCFFFFGGGGGGGGGGGHHHHHHHHHHHHHHHHHHHHGGGGGGHHHHHHHHHGHHHHHGHHHHHHHHFHHHHHHGHHHHHHHHHHHHGHHHGHGHHHGHHHHHHHHHHGGFHHHHHHHHHHHHGHHHHHHHHHHHHHGGGGGGHHHHHHHHHHHHHHHHHHHHHGHHHHHHHHGHHHHHHHHGHHHHHHGHHHHHGHGEGHGGHGGGHHHHGGGGGGGHHGGGGHGHHHHFGHHHGHHHGHGHHHHGHHHHHHHHGHHHHHGHHHHHHHGGHHHHHHGEGHHHHHHHHFHHEHGGGGGGHHHGGFGGHHGGGGGHHHGGGGGHGGGGGGGGFGFFFFFFFBAAAA
@M02197:105:000000000-AN6RF:1:1103:15720:10875 1:N:0:1
GCACTGGCATATTCCTCCGCTTATTGATATGCTTAAGTTCAGCGGGTATCCCTACCTGATCCGAGGTCAAACTTAGAAAGTTGGGGGTTGCTGGCAAGCACGCACCGAGACTCTGTAGCGAGGAGTATTACTACGCTTAGAGCACGATGGCACCGCCACTGACTTTAAGACCAATCAGAACTGATGCGGTCCAATACCAAGCAGAGCTTGAGTGTTGTACTGACGCTCGAACAGGCATGCCCCGCGGAATACCACGGGGCGCAATGTGCGTTCAAAGATTCGATG
+
BCCCBFFCFFFFGGGGGGGGGGGHHHHHHHHHHHHHHHHHHHHGGGGGHHHHHHHH;GHHH;H9G9G:HHHHHHHHHH;HHHHHGG;EEGH:HHGHHGH<HGGGGGGGG:GHHHHHHHHGGGGG8HHHHHHHHHGGG8GHHHHHHGGGGGHHHGGHHGHHGHHHHHHHHHHHHHHHHGHHHGGGGGGHHHHHHHGGGHHGHHHGHHGHHHHGHGHHHGHGGGGGGFHGGHHFHGFGH?GGGFCEGHHHHGCCGEFGGGGGHFFGEEEGGFGGGFFFBFFFBBBBB
@M02197:105:000000000-AN6RF:1:1103:6667:11109 1:N:0:1
GCACTGGCATATTCCTCCGCTTATTGATATGCTTAAGTTCAGCGGGTATCCCTACCTGATCCGAGGTCAACCTGAAAGAATTGGGGGTTGTTGGCAAGCGACCATGAGGACTCCATAGCGAGAAAGTTACTACGCTTAGAGCCAGATGGCACCGCCACTGATTTTGGGGCACACCACCAAAGGTGATACCCAATACCAAGCAGAGCTTGAGGGTTGTAATGACGCTCGAACAGGCATGCCCCCCGGAATACCAAGGGGCGCAATGTGCGTTCAAAGATTCGATGATTCAC
+
CDDDCFFCFFFFGGGGGGGGGGGHHHGHHHHHHHHHHHHHHHHGGGFFHHHHHHHH;H;;H;H9GGGHHHHH<;HHH9HHH.HHHGGGGGGHHH:HHGH9GGGG9HGH;;H9HHHHHH8GG8GGHHHHHHH<HGGGGGHHHHHHHHHHHHHHGGGGGGHHHHHHHHGGGGGGHGGGGGGGGGHHGHHGHHHHHHHGHHHHHGHHHGHHHHGGHHHHHHHGGGFGGHGHHHHHGHHHGGGGGGGHHHHHHHHHHHGGGGGGHHHGGFGHGGGGGGGGGGFFFFFFFBACBC
@M02197:105:000000000-AN6RF:1:1103:12781:11093 1:N:0:1
GCACTGGCATATTCCTCCGCTTATTGATATGCTTAAGTTCAGCGGGTATCCCTACCTGATCCGAGGTCAAACTTAGAAAGTTGGGGGTTGCTGGCAAGCACGCATCGAGGACCCTGTAGCGAGGAGTATTACTACGCTTAGAGCACGATGGCACCGCCACTGATTTTAAGACCGATCAGAACTGATGCGGTCCAATACCAAGCAGAGCTTGAGTGTTGTACTGACGCTCGAACAGGCATGCCCCGCGGAATACCACGGGGCGCAATGTGCGTTCAAAGATTCGATGACTCAC
+
CCCCCFFCFFFFGGGGGGGGGGGHHHHHHHHHHHHHHHHHHHHGGGGGHHHHHHHHHHHHHHHGGGGHHHHHHHH:HHHHH<HHGGGGGGHHHHGHHGHHHGGGGGGHGFGHHGHHHHHHGGGGGGGHHH;HHHHGGGGGHHHHHHGGHGGHHHGGHHHHHHHHHHHHHHHHHHHHHGHHHHHGGGGGHHHHHHHHFGHHHHHHHHHHHHHHGHHGHHHHHHGFGFGHGHHHHGHHHHGGGGGGGHHHGHHHGGGGGGGGGHFHHGEEFFBGGGGGGFCGFFFFFFFABABA
@M02197:105:000000000-AN6RF:1:1103:25555:11793 1:N:0:1
GCACTGGCATATTCCTCCGCTTATTGATATGCTTAAGTTCAGCGGGTATCCCTACCTGATCCGAGGTCAAACTTAGAAAGTTGGGGGTTGCTGGCAAGCACGCACCGAGACTCTGTAGCGAGGAGTATTACTACGCTTAGAGCACGATGGCACCGCCACTGACTTTAAGACCGATCAGAACTGATGCGGTCCAATACCAAGCAGAGCTTGAGTGTTGTACTGACGCTCGAACAGGCATGCCCCGCGGAAAACCACGGGGCGCAATGTGCGTTCAAAGATTCGATGATTCAC
+
BBBBBFFDFFFFGGGGGGGGGGGHHHHHHHHHHHHHHHHHHHHGGGGGHHHHHHHHHHH<HHHGGGG:HHH:H:HHHHHHG;HHGG;GGGH:HHGH;GHHH;G:GG9GGGGHHHH;HHHGGGGGGGHHHHH;HHGGGGGHHHHHHGG/GGHHHGGGGGGHHHHHHHHHHHHGHGGHGHHHHHGGHGHGGFFFHGGHGFHHHFHFHFGHHHHFFHGGFHGFFGGGFFFFGHHHHHHGHGGGCGGGGGHGHGHGGGEGGECGHCHHGFECHGFDGGGGFCCFFFFFFFABBBB
@M02197:105:000000000-AN6RF:1:1103:4099:11843 1:N:0:1
GCACTGGCATATTCCTCCGCTTATTGATATGCTTAAGTTCAGCGGGTAGTCCTACCTGATTTGAGGTCAAATTGTCAGAAGCTGTCTCAAAAGAGACCCTTTAGAAGCTGAACCCCATTTATAAAGCTGCTCTTCACAAATGGCGTAGATAATTATCACACCAAAGCAAGGCAACAAAGGTCCCGCTAATGCATTTCAGGAGAGCCGACTTCTGAGAAGCCCGCATACTCCCACATCCAAGCCTGATCAACAGAGAAAGCTGAAAAGGTTGAGAATTTCATGACACTCAAACAGGCATGCTCCTCGGAATACCAAGGAGCGCAAGGTGCGTTCAAAGATTCGATGATTCAC
+
?ABCCFFBFFFFGGGGGGGGGGGHGHHHHHHHHGHHHHHHHHHGGGGGEGHGHHGHHHGHHHHFGHHHHHHGHHHHFHHHGHHHHHHHHBHHGGHFHGHHHHHHHHHHGGHFHHGGGGHHHHHHHHFFHEHHHHHHHHHHHHHGGGGGGHGHHHHHHHHHHGHFHHHHHHHHHHHFHHFFHGHHGGGHHHHHGHHHHHHHHGHGGHHHHFGGHHHHFGGGGGHGHGEFGGGGGHHHGGHHHFFHFFHHHHFHHHHHHHHHGHHHHHHFHHHGFGHHHHHHFHHGGGGHFFHGHHEHHGHGCEA2GEHHGHHHHHHEE2GGHCHGGGGGHGCGFGGGGGG4FFFDFFBBAAA
@M02197:105:000000000-AN6RF:1:1103:11064:12099 1:N:0:1
GCACTGGCATATTCCTCCGCTTATTGATATGCTTAAGTTCAGCGGGTAGTCCTACCTGATTTGAGGTCAAATTGTCAGAAGCTGTCTCAAAAGAGACCCTTTAGAAGCTGAACCCCATTTATAAAGCTGCTCTTCACAAATGGCGTAGATAATTATCACACCAAAGCAAGGCAACAAAGGTCCCGCTAATGCATTTCAGGAGAGCCGACTCCTGAGAAGCCCGCATACTCCCACATCCAAGCCTGATCAACAGAAAAAGCTGAAAAGGTTGAGAATTTCATGACACTCAAACAGGCATGCTCCTCGGAATACCAAGGAGCGCAAGGTGCGTTCAAAGATTCGATGATTCAC
+
CCCCCFFCFFFFGFGGGGGGGGGHHHGHHHHHGHHHHHHHHHHGGGEFGHHHHGHHHHHHHHGHAGHHHHHHHHHHHHHGHHHHHHHHHHHHHGHHHGHHHHHHHHHHHHHHHHGGGHHHHHHHHHHHHHHHGHHHHHHHHHGHGGGGGHHHHHHHHHHGHGGGGHHHHHGHHHHHHHHHHHHHGGGGGHHHHHHHHHHHHFEGGHHGGGGGGHHGFGGGGGHGGGGGHGHHGHHHGGHHHHHHHEFEHHGHHHHHHHHHHHHHHHHHGHHHGHHHHHHHHHHF5GHHHHGFFHHHEEHCGGFFCGGFHGHHGHGGGGGGFHHGGGGGGGGGGGGFCGGFFFFFFFBBBBB
@M02197:105:000000000-AN6RF:1:1103:26324:12652 1:N:0:1
GCACTGGCATATTCCTCCGCTTATTGATATGCTTAAGTTCAGCGGGTAGTCCTACCTGATTTGAGGTCAAATTGTCAGAAGCTGTCTCAAAAGAGACCCTTTAGAAGCTGAACCCCATTTATAAAGCTGCTCTTCACAAATGGCGTAGATAATTATCACACCAAAGCAAGGCAACAAAGGTCCCGCTAATGCATTTCAGGAGAGCCGACTTCTGAGAAGCCCGCATACTCCCACATCCAAGCCTGATCAACAGAAAAAGCTGAAAAGGTTGAGAATTTCATGACACTCAAACAGGCATGCTCCTCGGAATACCAAGGAGCGCAAGGTGCGTTCAAAGATTCGATGATTCAC
+
CCCCCFFCFFFFGGGGGGGGGGGHHHHHHHHHHHHBHHGHHHHGGGGGGHHHHHHHHHHHHHHGGHHHHHHHHHHHHHHHHHHGHHHHFHHHHGHHHGHHHHHHHHHGHHHHHHGGGHHHHHHHGHHHHHHHHHHHHHHHHHHHGGGGGHHHHHHHHHHHHGHHHHHHHHHHHHHHHHHHGHHHHGHHHHHHHHHHHHHHHGHGHHHGHHHGHHHHHGGGGGHHHHGGHGHHGHHGGFEHHHGHHHHHHHHHHHHHHHHHHHHHHHHHHHHHHHHFFEGHFHHHHGHHHHHHHHHHHGGGGGCEGHHHHHHGCHHGGGGGHHHHGGGGHGGGGGGGGGCFFFFFFFCCAAB
@M02197:105:000000000-AN6RF:1:1103:15678:12961 1:N:0:1
GCACTGGCATATTCCTCCGCTTATTGATATGCTTAAGTTCAGCGGGTAGTCCTACCTGATTTGAGGTCAAATTGTCAGAAGCTGTCTCAAAAGAGACCCTTTAGAAGCTGAACCCCATTTATAAAGCTGCTCTTCACAAATGGCGTAGATAATTATCACACCAAAGCAAGGCAACAAAGGTCCCGCTAATGCATTTCAGGAGAGCCGACTTCTGAGAAGCCCGCATACTCCCACATCCAAGCCTGATCAACAGAAAAAGCTGAAAAGGTTGAGAATTTCATGACACTCAAACAGGCATGCTCCTCGGAATACCAAGGAGCGCAAGGTGCGTTCAAAGATTCGATGATTCAC
+
CCCCCFFBFFFFGGGGGGGGGGGHHHHHHHHHHHHHHHHHHHHGGGGGGHHHHHHHHHHHHHHHGHHHHHHHHHHHHHHHHHHHHHHHHHHHHGHHHGHHHHHHHHHHHHHGHHGGGHHHHHHHHHHHGGHHHHHHHHHHHHHHGGGGGHHHHHHHHHHHHHHHHHHHHHGHHHHHHHHHHHHHGHHGHHHHHHHHHHHHHGGGGHHGGHGHHHHHHGGGGGGGHHGGHGHHHHHGGGHHHGGGHHHHHHHHHHHHHHGHHHHHHHHBHHHHHHHHG5HHHHHGFGHHHHHHHFFGHGHGGGGGGHHHHHHHHHHGGGGGHHHGGGGGHFGGGGGGGGGFFFFFFFCCBAC
@M02197:105:000000000-AN6RF:1:1103:16047:13044 1:N:0:1
GCACTGGCATATTCCTCCGCTTATTGATATGCTTAAGCTCAGCGGGTAGTCCTACCTGATTTGAGGTCAAATTGTCAGAAGCTGTCTCAAAAGAGACCCTTTAGAAGCTGAACCCCATTTATAAAGCTGCTCTTCACAAATGGCGTAGATAATTATCACACCAAAGCAAGGCAACAAAGGTCCCGCTAATGCATTTCAGGAGAGCCGACTTCTGAGAAGCCCGCATACTCCCACATCCAAGCCTGATCAACAGAGAAAGCTGAAAAGGTTGAGAATTTCATGACACTCAAACAGGCATGCTCCTCGGAATACCAAGGAGCGCAAGGTGCGTTCAAAGATTCGATGATTCAC
+
CCCCCFFCFFFFGGGGGGGGGGGHHHHHFHHHHHHHHHHHHHHGGGGGGHHGHHHHHHHHHHHHGHHHHHHHHHHHHHHHHHHHHHHHHHGHHGFHHGHHHHHHHHHHHHHHHHGGGHHHHHHHHHHHHHHHHHHHHHHHHHGHGFGGGHHHHHHHHHHHHHHHHHHHHHHHHHHHHHHHHHHHHHHHHHHHHHHHHHHHHGHGEHGHHHHHHHHHHGGGGGGGHHGGHGHHGHHHGGGHGEHHHHHHHHHHHHHHHFHGHHHHHHHHHHFGGHHGHHHHHHHGAGHFHHHHHHHHHHGGGGEDFHHHGHHHHHHGGFGGHHHGGGGGGGGGGGGGGGGFFFFFFFBBAAA
@M02197:105:000000000-AN6RF:1:1103:12637:13332 1:N:0:1
GCACTGGCATATTCCTCCGCTTACTGATATGCTTAAGTTCAGCGGGTAGTCCTACCTGATTTGAGGTCAAATTGTCAGAAGCTGTCTCAAAAGAGACCCTTTAGAAGCTGAACCCCATTTATAAAGCTGCTCTTCACAAATGGCGTAGATAATTATCACACCAAAGCAAGGCAACAAAGGTCCCGCTAATGCATTTCAGGAGAGCCGACTTCTGAGAAGCCCGCATACTCCCACATCCAAGCCTGATCAACAGAAAAAGCTGAAAAGGTTGAGAATTTCATGACACTCAAACAGGCATGCTCCTCGGAATACCAAGGAGCGCAAGGTGCGTTCAAAGATTCGATGATTCAC
+
AABCCFBBFFFFGGGGGGGGGGGHHHHHHHHHHHHHGHHHHHHGGGGGGHHHHHHHHHFHHHHHGHHHHEHHHHHHHGGGHHHHHHHHHHHHHGHHHGHHHHHHHHGHHHHHHHGGGHHHHHHHHHHHHHHHHHHHHHGHHHHHGGGGGHHHHHHHHHHHHGHGHHHHHHGHHHHHHHHGHHHHGHGHHHHHHHHHHHHHHGHGHHHGGGHHHGHHGGGGGGHHGGGGHGGGGHHFGGGHFHHFHHHHHHFGGHGHHHHHHHGHHHHHGGHHHHGDFGGBHHHGDGHHHHHHHHHHGHHGGGG?HHHHHHHGGHHGGGGGGFGHGGGGHGGGGGGGGGGFFFFFFFBBAAC
@M02197:105:000000000-AN6RF:1:1103:15917:13638 1:N:0:1
GCACTGGCATATTCCTCCGCTTATTGATATGCCTAAGTTCAGCGGGTAGTCCTACCTGATTTGAGGTCAAATTGTCAGAAGCTGTCTCAAAAGAGACCCTTTAGAAGCTGAACCCCATTTATAAAGCTGCTCTTCACAAATGGCGTAGATAATTATCACACCAAAGCAAGGCAACAAAGGTCCCGCTAATGCATTTCAGGAGAGCCGACTTCTGAGAAGCCCGCATACTCCCACATCCAAGCCTGATCAACAGAAAAAGCTGAAAAGGTTGAGAATTTCATGACACTCAAACAGGCATGCTCCTCGGAATACCAAGGAGCGCAAGGTGCGTTCAAAGATTCGATGATTCAC
+
CCCDDFFCFFFFGGGGGGGGGGGHHHHHHHHHHHHHHHHHHHHGGGFGGHHHHHHHHHHHHHGHGHHHHHHGHHHGHHHHHHHHHGHHHHHHHGHHHGHHHHHHHHHHHHHHHHGGGHHHHHGHHHHHHHHHHHHHHHHHHHHHGGGGGGGHHGHHHHHHHHHHHHHHHHHHHHHHHHHHHHHHHGHHHHHHHHHHHHHHHGHGHHHHGHGHHHHHGGGGGGGHGHGGHGHGGGHGCGHHHHHHGGHHHHHHHHHHHHHHHHHHHHHHHHHGHHHBHHHHGHHGFGFHHHHHHGHHHHGGGGGGHHHHHHGHHHHGGGGGHHHHGGGGHGGGGGGGGGGFFFFFFFBAA3A
@M02197:105:000000000-AN6RF:1:1103:13495:13695 1:N:0:1
GCACTGGCATATTCCTCCGCTTATTGATATGCTTAAGTTCAGCGGGTAGTCCTACCTGATTTGAGGTCAAATTGTCAGAAGCTGTCTCAAAAGAGACCCTTTAGAAGCTGAACCCCATTTATAAAGCTGCTCTTCACAAATGGCGTAGATAATTATCACACCAAAGCAAGGCAACAAAGGTCCCGCTAATGCATTTCAGGAGAGCCGACTTCTGAGAAGCCCGCATACTCCCACATCCAAGCCTGATCAACAGAAAAAGCTGAAAAGGTTGAGAATTTCATGACACTCAAACAGGCATGCTCCTCGGAATACCAAGGAGCGCAAGGTGCGTTCAAAGATTCGATGATTCAC
+
CCCCCFFBFFFFGGGGGGGGGGGHHHHHHHHHHHHHHHHHHHHGGGGGGHHHHHHHHHHHHHHHGHHHHHHHHHHHHHHHHHHHHHHHHHHHHGHHHGHHHHHHHHHHHHHHHHGGGHHHHHHHHHHHHHHHHHHHHHHHHGGHGGGGGHHHHHHHHHHHHHHHHHHHHHHHHHHHHHHHGGHHHHHHHHHHHHHHHHHHHGHGHHHHHHHHHHHHGGGGGGHHHGGGHGHHGHHHGGGHHGHFHHHHHHHGHHHHHHHHHHHHHHHHHHHHHHGHHHHHHHGHHGFGHHHHHHHHHHHGGGGGHHGHHHHHHHHGGGGGHHCHGGGGHGGGGGGGGGGFFFFFFFCCBCC
@M02197:105:000000000-AN6RF:1:1103:25080:13979 1:N:0:1
GCACTGGCATATTCCTCCGCTTATTGATATGCTTAAGTTCAGCGGGTAGTCCTACCTGATTTGAGGTCAAATTGTCAGAAGCTGTCTCAAAAGAGACCCTTTAGAAGCTGAACCCCATTTATAAAGCTGCTCTTCACAAATGGCGTAGATAATTATCACACCAAAGCAAGGCAACAAAGGTCCCGCTAATGCATTTCAGGAGAGCCGACTTCTGAGAAGCCCGCATACTCCCACATCCAAGCCTGATCAACAGAAAAAGCTGAAAAGGTTGAGAATTTCATGACACTCAAACAGGCATGCTCCTCGGAATACCAAGGAGCGCAAGGTGCGTTCAAAGATTCGATGATTCAC
+
BCCCCFFCFFFFGGGGGGGGGGGHHHHHHHHHHHHHHHHHCHHGGGFGGHHHHHHHHHHHHHHHGHHHHHHHHHHHHHHHHGHHHHHHHHHHHGHHHGHHHHHHHHFHHHHHHHGGGHHHHHHHHHHHHHHHHHHHGHHHGHGHGGGGGHHHHHHHHHHHHHHHHHHHHHHHHHHHHHHGGHGHHGHHHHHHHHHHHHHHHGHGHGHHGHHHHHHHHGGGGGHHHGGGGGHHHGHHGGHHHHGHHHHHHHGHHHHGHGHHHHHHHHGCHHHHHHGF5GHHGHHHGGHHHGHFHHHFHGHCGGGGHHGHHHHHGHGGGGGGGHHFGGGGHGGGGGGGGGFFFFFFFFCCBBB
@M02197:105:000000000-AN6RF:1:1103:26344:14184 1:N:0:1
GCACTGGCATATTCCTCCGCTTATTGCTATGCTTAAGTTCAGCGGGTAGTCCTACCTGATTTGAGGTCAAATTGTCAGAAGCTGTCTCAAAAGAGACCCTTTAGAAGCTGAACCCCATTTATAAAGCTGCTCTTCACAAATGGCGTAGATAATTATCACACCAAAGCAAGGCAACAAAGGTCCCGCTAATGCATTTCAGGAGAGCCGACTTCTGAGAAGCCCGCATACTCCCACATCCAAGCCTGATCAACAGAAAAAGCTGAAAAGGTTGAGAATTTCATGACACTCAAACAGGCATGCTCCTCGGAATACCAAGGAGCGCAAGGTGCGTTCAAAGATTCGATGACTCAC
+
BCCCCFFCFFFFGGGGGGGGGGGHHHHHHHHHHHHHHHHHHHHGGGGGGHHHHHHHHHHHHHHHGHHGHHHHHHHHHHHHHHHHHHHHHHHHGGHHHGHHHHHHHHHHHHHHHHGGGHHHHHHHHHHHHHHHHHHHHHHHHHHHGGGGGHHHHHHHHHHHHHHHHHHHHHGHHHHHHHHHGHGHHHHHHHHHHHHHHHHHHGHGHHHHGHHGHHHHHGGGGGHHHHGGHGHHHHHFGGHHHHHGGHHHHHHGHHHHHGHHHHHHHHGBGHHGHHHFHFHHHHHHHGGHHHHHGHGHHEHGGGGGHHHHHHHHGHHDGGGGGHHHGGGGHGGGGGGGGGGFBFFFFFABBAB
@M02197:105:000000000-AN6RF:1:1103:17249:14280 1:N:0:1
GCACTGGCATATTCCTCCGCTTATTGATATGCTTAAGTTCAGCGGGTAGTCTTACTTGATTTGAGATCGAGTTTAACAAGAATCGTTGCCGACCCTTGTGAAATCCTGCATCAGTCAGCCAATACGGTCAAACTCCCTTTATGTTAGCTGCAGCAAAAGTAATAATCCGTTTGACGGGACTAAATGAATATGCTTTTAGCTCAGGAGAATGTCCAGCTGCACCTGCATTTCAAGCAACCCGCCACCGATCTCAAAAAGATTGGTGTTGGGATTGCTCAAGTCCAAAGCTTTTCGATTAAAAAATCCAAAAGCTTTGAGGTGTTTACTGATACTCAAACAAGCATGCTCTTCGGAATACCAAAGAGCGCAATATGCGTTCAAAGATTCGATGATTCAC
+
CCCCCFFBFFFFGGGGGGGGGGGGHHHHHHHHHHHHHHHHHHHGGGFGGHHHHHHHHHHHHHHHGHHHHGGHGHHHHHHHHHHHHHHHGHGGGGGHHHHHHHHGHHHHHHHHHHHHHHHHHHGHHHGHGGHHHHHHHHHHHHHHHHGHHHHHHHHHHHHHHHHHHHHHGGHHGHHGGFGGHHHGHHHHHHHGHHHHHHGHHHGHHHGHHHHHHHHHGGGGGHHHGGGGHGGGGHGGCCGGH?E/DHHHHGGGHHHHHHHHFDGGDGGHGHHHGFHHGHHHHFFFHHHHCGHHGHHHHGHHHHHHGHGGHHHHHHEHHGHHHHHGFHHHHHHGHHHHHHFGFHGHGHGGGGHHHHGHHHGHHDEEFDHFHHGGGGHFGGCGGGEGGFFF5FDFBAAAA
@M02197:105:000000000-AN6RF:1:1103:10526:14584 1:N:0:1
GCACTGGCATATTCCTCCGCTTATTGATATGCTTAAGTTCAGCGGGTAGTCCTACCTGATTTGAGGTCAAATTGTCAGAAGCTGTCTCAAAAGAGACCCTTTAGAAGCTGAACCCCATTTATAAAGCTGCTCTTCACAAGTGGCGTAGATAATTATCACACCAAAGCAAGGCAACAAAGGTCCCGCTAATGCATTTCAGGAGAGCCGACTTCTGAGAAGCCCGCATACTCCCACATCCAAGCCTGATCAACAGAAAAAGCTGAAAAGGTTGAGAATTTCATGACACTCAAACAGGCATGCTCCTCGGAATACCAAGGAGCGCAAGGTGCGTTCAAAGATTCGATGATTCAC
+
BCBCCFFCFFFFGGGGGGGGGGGHHHHHHHHGHHHHHHHHHHHGGGGGGHHHHHHHHHHHHHHHGHHHHHHHHHHHHHHHHHHHHHHHHHHHHGHHHGHHHHHHHHHHHHHHHHGGGHHHHHHHHHHHHGHHHHHHHHHHGGGGGGGGGHHHHHHHHHHHHGHHHHHHHHGHHHHHHHGGGGHHHHHHHHGGHHHHHHHHHGHGHHHHHHHGGHHHHGGGGGHHHGGGHGGHGGHHGGHHGGHHGFBHHHHHHHHHHHHHHHHHHHHHHHHHHGHFFHHHHGHGHFEHHHHGHHHHHHHGGGGGHGHHFFHHGHHGGFGFGHHFGGGGHGGFGGGGGGGFFFFFFFABAAA
@M02197:105:000000000-AN6RF:1:1103:17766:14795 1:N:0:1
GCACTGGCATATTCCTCCGCTTATTGATATGCTTAAGTTCAGCGGGTAGTCCTACCTGATTTGAGGTCAAATTGTCAGAAGCTGTCTCAAAAGAGACCCTTTAGAAGCTGAACCCCATTTATAAAGCTGCTCTTCACAAATGGCGTAGATAATTACCACACCAAAGCAAGGCAACAAAGGTCCCGCTAATGCATTTCAGGAGAGCCGACTTCTGAGAAGCCCGCATACTCCCACATCCAAGCCTGATCAACAGAAAAAGCTGAAAAGGTTGAGAATTTCATGACACTCAAACAGGCATGCTCCTCGGAATACCAAGGAGCGCAAGGTGCGTTCAAAGATTCGATGATTCAC
+
ABCCCFFCBFFFGGGGGGGGGGGGHHGHHHHGHHHGHHHHHHHGGGGGGHFHHHHHHHHHHHHHGHHHHHHHHHHHHHHHHHHHHHHHHHHHHGHHHGHHHHHHHHHHHHHHHHGGGHHHHHHHHHHHHHHHHHHHHHHHHHHHGGGGGHHHHGHHHHHHHHHHHHHHHHHHHHHHHHHHHHHHHHHHHHHHHHHHHHHHHGGGHHHHHHGGHGHHHGGGGGGGHHGGHGHGGHHHGGHHHHHGHFHHGHHHHHHGHHHHHHHHHHHGHHHGHHHHHHHHHHHHHGHHHHHHHHGHHHHGGGGGHHHGHHHHHHHCGGGGGHFHGEFGHGGGGGGGGGGFFFFFFFCBBAB
@M02197:105:000000000-AN6RF:1:1103:12177:14855 1:N:0:1
GCACTGGCATATTCCTCCGCTTATTGATATGCTTAAGTTCAGCGGGTAGTCCTACCTGATTTGAGGTCAAATTGTCAGAAGCTGTCTCAAAAGAGACCCTTTAGAAGCTGAACCCCATTTATAAAGCTGCTCTTCACAAATGGCGTAGATAATTATCACACCAAAGCAAGGCAACAAAGGTCCCGCTAATGCATTTCAGGAGAGCCGACTTCTGAGAAGCCCGCATACTCCCACATCCAAGCCTGATCAACAGAAAAAGCTGAAAAGGTTGAGAATTTCATGACACTCAAACAGGCATGCTCCTCGGAATACCAAGGAGCGCAAGGTGCGTTCAAAGATTCGATGATTCAC
+
CCCCCFFBFFFFGGGGGGGGGGGHHHHHHHHHHHHHHHHHHHHGGGGGGHHHHHHHHHGHHHHHGHHHHHHHHHHHHHHHHHHHHHHHHHHHHGHHHGHHHHHHHHHGHHHHHHGGGHHHHHHHHHHHHHHHHHHHHHHHHHHHGGGGGHHHHHHHHHHHHHHHHHHHHHHHHHHHHHHHFGHHGGGHHHHHHHHHHHHHHGHGHHHHHHGHHHHHHGGGGGGHHHGGHGHHHHHHGGHHHGHHHHHGHHHHHHHHHHHGHHHHHHHHHHHHHHHHHHHHFHHFFFEHHHHHHHGHHHHGGGGGHHHHHHHHHHHGGGGGHHCHGGGGHGGGGGGGGGGFFFFFFFBBBAB
@M02197:105:000000000-AN6RF:1:1103:4762:14810 1:N:0:1
GCACTGGCATATTCCTCCGCTTATTGATATGCCTAAGTTCAGCGGGTAGTCCTACCTGATTTGAGGTCAAATTGTCAGAAGCTGTCTCAAAAGAGACCCTTTAGAAGCTGAACCCCATTTATAAAGCTGCTCTTCACAAATGGCGTAGATAATTATCACACCAAAGCAAGGCAACAAAGGTCCCGCTAATGCATTTCAGGAGAGCCGACTTCTGAGAAGCCCGCATACTCCCACATCCAAGCCTGATCAACAGAAAAAGCTGAAAAGGTTGAGAATTTCATGACACTCAAACAGGCATGCTCCTCGGAATACCAAGGAGCGCAAGGTGCGTTCAAAGATTCGATG
+
BCCCCFFBFFFFGGGGGGGGGGGHHGHHGHHHHHHFHGGHHHHGGG2FFHHHHHHHHHHDGHHHGHGHHHHHHHHHHHHHHHHHHHHHHGHHHGHHHGHHHHHHHHHEGHHHHHGGGHHHHHHHHHGHHHHHHHHHHHHHHGFHGGGGGHHHHHHHHHHHHHHHHHHHHHHHHHHHHHHGHGHHGGGHHHHHFHHHHHHGHGHGHHGHHHHHHHHHHGGGGGHGHHGGHGHHGGGFGGHFFHHGHHHHHHHHGHHHHHHHHHHHHHHHHHHHGGF5GHHGHHFGFGFFBGDHGGCFFHGGF?2GHGHHF5EFFFFFGFCGFGFE?GGGGGGGFFFFAFBFBBAB@
@M02197:105:000000000-AN6RF:1:1103:4510:15695 1:N:0:1
GCACTGGCATATTCCTCCGCTTATTGATATGCCTAAGTTCAGCGGGTAGTCCTACCTGATTTGAGGTCAAATTGTCAGAAGCTGTCTCAAAAGAGACCCTTTAGAAGCTGAACCCCATTTATAAAGCTGCTCTTCACAAATGGCGTAGATAATTATCACACCAAAGCAAGGCAACAAAGGTCCCGCTAATGCATTTCAGGAGAGCCGACTTCTGAGAAGCCCGCATACTCCCACATCCAAGCCTGATCAACAGAAAAAGCTGAAAAGGTTGAGAATTTCATGACACTCAAACAGGCATGCTCCTTGGAATACCAAGGAGCGCAAGGTGCGTTCAAAGATTCGATGATTCAC
+
ABBBBFFBFFFFGGGGGGGGGGGGHHHHHHHHHHHCHGGHFHHGGGGGGHHHHHHHHHHHHHHHGHHHHHFHGGHHHGHHHHHHHHHGHHHHGGHHHGHHHHHHHHGHHHHHHHGGG9HHHHHHHHHHHHHGHHHHHHGHHHHHGGHHHHHHHHHHHHHHGFHHHHHHHHHHHHHHHHHGFHHHGHGHGHHGHHHHHHHHHGHGHHGHGHHGGHHGGGGGGFGHHGGGGGHGGHHFCGGHHHHHFHHHHHHHHHHHHFGHHGHHHFHFGHHGHHGHHHHFFHGF5FGHFGDHHHEHGHHGFEFG5EFHHHHGHGG?EEACHHHFECGEHFFFGGGCGFGFFFFFFFAAAAA
@M02197:105:000000000-AN6RF:1:1103:26875:15895 1:N:0:1
GCACTGGCATATTCCTCCGCTTATTGATATGCTTAAGTTCAGCGGGTAGTCCTACCTGATTTGAGGTCAAATTGTCAGAAGCTGTCTCAAAAGAGACCCTTTAGAAGCTGAACCCCATTTATAAAGCTGCTCTTCACAAATGGCGTAGATAATTATCACACCAAAGCAAGGCAACAAAGGTCCCGCTAATGCATTTCAGGAGAGCCGACTTCTGAGAAGCCCGCATACTCCCACATCCAAGCCTGATCAACAGAAAAAGCTGAAAAGGTTGAGAATTTCATGACACTCAAACAGGCATGCTCCTCGGAATACCAAGGAGCGCGAGGTGCGTTCAAAGATTCGATG
+
ABABAFFCFFFFGGGGGGGGGGGHHHHHHHHHHHHHHHHHHHHGGGGGGHHHHHHHHHHHHHHHGHHHHHHHHHHHHHHHHHHHHHHHHHHHHGHHHGHGHGHHHHHHHHHHHHGGGHHHGHHHHGGFHHGHHHHHHHHHHGHHGGGGGHHHHHHGHHHHHGHHHHHHHHGHHHHHHHHHHHHHHHHGGHGHHHHHHHHHHGHGHGHHHGHHHHHHHGGGGGHGGGGGGGHHHHHFGGHHHGHGHHHHHHGHHHHHHHHHHHGHHHHHHHHGHHHG5HHGBHGFAGHHHHFHHFEGHHHGGGGGHHHHHHHHGHFGGFGFEAGCGGGCGGGGGFFFBFFFBBBBB
@M02197:105:000000000-AN6RF:1:1103:21127:15865 1:N:0:1
GCACTGGCATATTCCTCCGTTATTGATATGCTTAAGTTCAGCGGGTAGTCCTACCTGATTTGAGGTCACATTAATGATGAATTGTCCGAGGACCATTAGAGAGCTGAACTGCCCCTTACATTCAATAGCGTAGATAGTTATCACACCAATGAACAGGTTTGTTCTGCTAATGCATTTCAGAGGAGCTGAACCTTTTTAAGAGGCCAGCAAACCCCCACATCCAAAACCACTCAACAAAGAGAAGGTTTGATATATATATTAATGACACTCAAACAGGCATGCTCCTCGGAATACCAAGGAGCGCAAGGTGCGTTCAAAGATTCGATG
+
BBCCDFFCFFFFGGGGGGGGGGHHHHHHHHGHHHHHHHHHHHGGGGGGHHHHHHHHHHGHHHHGHHHHHHHHFHHHFHHHHHHHHHHGGGGGHHHHHHHHGHGHHHHHHHHHHHGHHHHHHHHHHHHHHHHHHHHHHHHHHHHHHHHHHHHHHHHHHHHHHHHHHHHHHHHHHHHHHHHHHHHHGHHHHHHHHHHHHHHHHHHHGHHGHHHHGGHHHHHHGHGHGHGGGGGGHHHHHHHHHHHGHHGGHHHHGHFHHHGHGHHHHHFGHHGGHHHFFHHGHGGEGEFHHHHFGHGHHGGGGGFGEGGGGGGGGGGFFFCFFFBCBCC
@M02197:105:000000000-AN6RF:1:1103:8482:16167 1:N:0:1
GCACTGGCATATTCCTCCGCTTATTGATATGCTTAAGTTCAGCGGGTAGTCCTACCTGATTTGAGGTCAAATTGTCAGAAGCTGTCTCAAAAGAGACCCTTTAGAAGCTGTACCCCATTTATAAAGCTGCTCTTCACAAATGGCGTAGATAATTATCACACCAAAGCAAGGCAACAAAGGTCCCGCTAATGCATTTCAGGAGAGCCGACTTCTGAGAAGCCCGCATACTCCCACATCCAAGCCTGATCAACAGAAAAAGCTGAAAAGGTTGAGAATTTCATGACACTCAAACAGGCATGCTCCTCGGAATACCAAGGAGCGCAAGGTGCGTTCAAAGATTCGATGATTCAC
+
DDEDEFFCFFFFGGGGGGGGGGGHHGHHHHHHGHHHHHHHHHHGGGGGGHHHHHHHHHHHHHHHGHHHHHHHHHHHHHHHHHHHHHHHHHGHHGHHHGHHHHHHHHGHHHHHHHHHGHHHHHHHHHHHHHHHHHHHHHHHHHHHGGGGGHHHHHHHHHHHGHHHHHHHHHGHHHHHHHHHFHHHGGGGGHHHHHHHHHHHHGHGGHHHGHHHHHHGHGGGGGGGHGGGHGHGHHGHGGGHHGHHHGEHGHHHHHHHGHHHHGHHHHHHGHHHHGHFFHHHHGHFGGFHFFGB5GBFGEHGGGGGHHHFHG3CGHHFFGGGHHHHGGFGHGFG5GGGGGGFFFFFFFBABB@
@M02197:105:000000000-AN6RF:1:1103:10394:16154 1:N:0:1
GCACTGGCATATTCCTCCGCTTATTGATATGCTTAAGTTCAGCGGGTAGTCCTACCTGATTTGAGGTCAAATTGTCAGAAGCTGTCTCAAAAGAGACCCTTTAGAAGCTGAACCCCATTTATAAAGCTGCTCTTCACAAATGGCGTAGATAATTATCACACCAAAGCAAGGCAACAAAGGTCCCGCTAATGCATTTCAGGAGAGCCGACTTCTGGGAAGCCCGCATACTCCCACATCCAAGCCTGATCAACAGAAAAAGCTGAAAAGGTTGAGAATTTCATGACACTCAAACAGGCATGCTCCTCGGAATACCAAGGAGCGCAAGGTGCGTTCAAAGATTCGATGACTCAC
+
ABCCCFFCFFFFGGGGGGGGGGGHHHGHHHHHHHHHHHGHHHHGGGGGGHHHHHHGHHHHHHHHGHHHHHHGHGHHHHHHHHHHHHHHHHHGHGHGHGHHHHHHHHHHHHHHHHGGGHHHHHHHHHHHHHHHHHHHHHGHHHGHGGGGGHHHHHHHHHHHHHHHHHHHHHHHHHHHHHHHHHHHHHHGGHHHHHHHHHHHHGHGHGHHHGHHHHHHHGGGGGHHHGGGHGHHHHHHGGHHHHGHHHGHHHHHHHFHHHHGHHHHHHHHHGHGHHHGFHHHHHHHGGGHHHHHHHBHGHHGCFGGHHHHHFHFHHHGGGGGGHHHGGGGHGGGGGGGGGGFFFFFFFCCBAA
@M02197:105:000000000-AN6RF:1:1103:23783:16334 1:N:0:1
GCACTGGCATATTCCTCCGCTTATTGATATGCTTAAGTTCAGCGGGTAGTCCTACCTGATTTGAGGTCAAATTGTCATGTATTGTCTGAATAAACAGACGGTTGGAAGCAGTGCAAACCCATATGATTGTAGATGTCCACGGCGTAGATAATTATCACACCAATAGACAGTCCACGCGGGGCACCAGCTAATGCATTTAAGGGGAGCTGACAATCTGTGAAGAAGCCAGCAAAATAAACCCCCATATCCAAGCCATTATCAACAAAAGCTGATAATAGTTGAGAATTTAATGACACTCAAACAGGCATGCTCCTCGGAATACCAAGGAGCGCAAGGTGCGTTCAAAGATTCGATGATTCAC
+
BBBBBFFBFF4FGGGCGGGGGGGHHGHHHHGHHHHHHHHHHHHGGGGGGHHHHHHHHHGHHHHHGHHHHHHHHHHHHHHHHHHHHHHHHGHHHHGHHHHGGGGGGHGHGFHFHHHHHHGGGHHHHHHHHGHHHHHHHHHHGGGGGGGGHHHHHHHHHHHHGHHHHHHHHHHHHHHGGGHGGGGGHGGGGGGGGGGGHGHGGGHHGHFHEGFHHFGFFFGGHHHHFFFHFGHHHHGGFEGGFFHHFHHGGHHHHHHHHEHFHHHHHHHHHHHGHHHHHGHHHHHHHGHHHHHHHHGFDGGHGGHHGGHHHGGGGGHHHGHGHHHHHGGGGGHHGHGGGGHGGGGGGGGFGFFFFFFFABACB
@M02197:105:000000000-AN6RF:1:1103:5733:16412 1:N:0:1
GCACTGGCATATTCCTCCGCTTATTGATATGCTTAAGTTCAGCGGGTAGTCCTACCTGATTTGAGGTCAAATTGTCAGAAGCTGTCTCAAAAGAGACCCTTTAGAAGCTGAACCCCATTTATAAAGCTGCTCTTCACAAATGGCGTAGATAATTATCACACCAAAGCAAGGCAACAAAGGTCCCGCTAATGCATTTCAGGAGAGCCGACTTCTGAGAAGCCCGCATACTCCCACATCCAAGCCTGATCAACAGAAAAAGCTGAAAAGGTTGAGAATTTCATGACACTCAAACAGGCATGCTCCTCGGAATACCGAGGAGCGCAAGGTGCGTTCAAAGATTCGATGATTCAC
+
CDDDDFFDFFFFGGGGGGGGGGGHHHFHHHHHHHHHHHHHHHHGGGGGGHHHHHHHHHHHHHHHGHHHGHGHHHHHHHHHHHHHHHHHHHHHHGHHHGHHHHHHHHHHHHHHHHGGGHHHHHHHHHHGHHHHHHHHHHHHHHGHGGGGGHHHHHHHHGHHHHHHHHHHHHHHHHHHHHHGHHHGHGHHGHHHHHHHHHHHHGHGHGHGHGGHGHHHHGGGFGGHHGGGGGHHGHHHGGHHHHHGHGHHHHHGHHHHHHGHHHHHHHHHHHHHHHHFFHHGHHHHHGHFHHHFHHHHHHHGGEGGFFEHGHGGFHG?GGGGHHHHGGGGHGGGGFGGGGGFFFFFFFCCBAA
@M02197:105:000000000-AN6RF:1:1103:20848:16413 1:N:0:1
GCACTGGCATATTCCTCCGCTTATTGATATGCTTAAGTTCAGCGGGTAGTCCTACCTGATTTGAGGTCAAATTGTCAGAAGCTGTCCCAAAAGAGACCCTTTAGAAGCTGAACCCCATTTATAAAGCTGCTCTTCACAAATGGCGTAGATAATTATCACACCAGAGCAAGGCAACAAAGGTCCCGCTAATGCATTTCAGGAGAGCCGACTTCTGAGAAGCCCGCATACTCCCACATCCAAGCCTGATCAACAGAAAAAGCTGAAAAGGTTGAGAATTTCATGACACTCAAACAGGCATGCTCCTCGGAATACCAAGGAGCGCAAGGTGCGTTCAAAGATTCGATGATTCAC
+
CDCCCFFCFFFFGGGGGGGGGGGHHHHGHHHHHHHHHHHHHHHGGGGGGHHHHHHHHHHHHHHHGHHHHHHHHHHHHHHGHHHHHHHHHHHHHGHHHGHHHHHHHHHHHHHHHHGGGHHHHHHHHHHHHHHHHHHHHHHHHGGHGGGGGHHHHHHHHHHHHGHHHHHHHHHHHHHHHHHHHHHHGHHHHHHHHHHHHHHHHGHGGHHHGHGHHHHHHHGGGGGGHGGGGGHGGGGHGGHHHHHGHHHHHHFHGHHHHHHGHHHHHHHHHHHHHHHGGBFFGHHHHGHHHHHGHHHHHHGGGGGGGHHHHHGHHHHGGGGGHHFHGGGCHGFGGGGGGGCFFFFFFFAA3>>
@M02197:105:000000000-AN6RF:1:1103:25685:16672 1:N:0:1
GCACTGGCATATTCCTCCGCTTATTGATATGCCTAAGTTCAGCGGGTAGTCCTACCTGATTTGAGGTCAAATTGTCAGAAGCTGTCTCAAAAGAGACCCTTTAGAAGCTGAACCCCATTTATAAAGCTGCTCTTCACAAATGGCGTAGATAATTATCACACCAAAGCAAGGCAACAAAGGTCCCGCTAATGCATTTCAGGAGAGCCGACTTCTGAGAAGCCCGCATACTCCCACATCCAAGCCTGATCAACAGAAAAAGCTGAAAAGGTTGAGAATTTCATGACACTCAAACAGGCATGCTCCTCGGAATACCAAGGAGCGCAAGGTGCGTTCAAAGATTCGATGATTCAC
+
CCCBCFFBFFFFGGGGGGGGGGGHHHHHHHHHHHHHHHHHHHHGGGGGGHHHGHHHHHHHHHHHGHHHHHHHHHHHHHGHFHHHHHHHHHGHGGHHHGHHHHHHHHHHHHHHHHGGGHHHHHGHHHHHHHHHHHHHHHHHHGGHGGGGGHGHHHHHHHHHHHHHHGHHHHGHHHHHHHHHHHHHGGHGHHHHHHHHHHHHHGHGHGHGHHHGGGHHHGGGGGGFHHGGGGGGHGGGGGHHHHHFGHHGHHHHFHHGHHGFHHFHGHHHHFFFFDGF55GHHGHHHFEHHHHGHHHFHE1ECEGGHHFHFGDBHG3GDEE?CFFHGGGGGGFCGGGGGGCBFFFBFF3A3A>
@M02197:105:000000000-AN6RF:1:1103:23217:16777 1:N:0:1
GCACTGGCATATTCCTCCGCTTATTGATATGCTTAAGTTCAGCGGGTAGTCCTACCTGATTTGAGGTCAAATTGTCAGAAGCTGTCTCAAAAGAGACCCTTTAGAAGCTGAACCCCATTTATAAAGCTGCTCTTCACAAATGGCGTAGATAATTATCACACCAAAGCAAGGCAACAAAGGTCCCGCTAATGCATTTCAGGAGAGCCGACTTCTGAGAAGCCCGCATACTCCCACATCCAAGCCTGATCAACAGAAAAAGCTGAAAAGGTTGAGAATTTCATGACACTCAAACAGGCATGCTCCTCGGAATACCAAGGAGCGCAAGGTGCGTTCAAAGATTCGATGATTCAC
+
BBBCCFFCFFFFGGGGGGGGGGGGHHHHHHHHHGGHHHHHHHHGGGEGGHHHHHHHHHFGHHHHGHHHGHHHHHHHHHHHHHHHFHHHHHGHHGHHHGHHHHHHHHHHHHHHHHGGGHHHHHHHHHHHHHHHHHHHHHHHHGHHGGGGGHHHHHHHHHHHHGHHHHHGHHHHHHHHHHHHGGHHHHHHGHHHHHHHHHHHHGHGGGHHGHGGGHHHHGGGGGHHHGGGHGGGGGHGGGHHHGHHHHHHHGHHHHHHHHHHHHHHFHHHHHHHGHGHHHHHHHHEAGHGGHHEHHFGGHEFCGCGFHHGHHHGHHFEGGGGHHGHGGGGHGGGGGGGEGGFFFBFFFBBBBB
@M02197:105:000000000-AN6RF:1:1103:3777:16858 1:N:0:1
GCACTGGCATATTCCTCCGCTTATTGATATGCTTAAGTTCAGCGGGTATCCCTACCTGATCCGAGGTCAACCTAATATAAGTTTGAGTTGCTGGCAAGCATCCACCGTGGTTCCCAAGCGAGGAGTATTACTACGCTGAGAGCACCGCTGGCGCCGCCACTGATTTTAAGGGCCGCAGCAAACCGCGGACCCCAAGACCCCTTGCGGGATTGGTCATAATGACGCTCGAACAGGCATGCCCCCCGGAATACCAGGGGGCGCAATGTGCGTTCAAAGATTCGATGATTCAC
+
CCCCCFFCFFFFGGGGGGGGGGGHHHHHHHHHHHHHHHHHHHHGGGGGHHHHHHHHHHHHHHHGGGGHHHHHHHHHHHHHHHHHHHGHHHHHHHGHHGHHHHHHHHGHHGHGHHHHHHGGGGGGGHHGHHHHHHGGGGDHHHHHHHGGGGGGGGGGGGGGHHGHHHHGHHHHGGGGGGGGGGGGGGGGGGGGGFFFFGGFFFGGGHFHHGHHHHGHHHHGGGGGHHGGHHHGHGHHGGGGGGGHHHGHHFGGEGEGGGGHGHHGGGGGGGGGGGGGGGFFFFBFFCBBBB
@M02197:105:000000000-AN6RF:1:1103:28283:16839 1:N:0:1
GCACTGGCATATTCCTCCGCTTATTGATATGCTTAAGTTCAGCGGGTAGTCCTACCTGATTTGAGGTCAAATTGTCAGAAGCTGTCTCAAAAGAGACCTTTTAGAAGCTGAACCCCATTTATAAAGCTGCTCTTCACAAATGGCGTAGATAATTATCACACCAAAGCAAGGCAACAAAGGTCCCGCTAATGCATTTCAGGAGAGCCGACTTCTGAGAAGCCCGCATACTCCCACATCCAAGCCTGATCAACAGAAAAAGCTGAAAAGGTTGAGAATTTCATGACACTCAAACAGGCATGCTCCTCGGAATACCAAGGAGCGCAAGGTGCGTTCAAAGATTCGATGATTCAC
+
CCCCCFFCFFFFGGGGGGGGGGGHHHHHHHHHHHHGHHHHHHHGGGGGGHHHHHHHHHHHHHHHGHHHHHHHHHHGHHHGGHHHHHHHHHGHHGHHHGHHHGHGGFHEHHHHHHGGGHHHHHHHHGHHHHHHHHHHHHHHHHHHGGGGGHHGGHHHHHHHHHHHHHHHHHHHHHHHGHHHHHHHGHGHGHHHHHHHHHGHHGHGGHGGGHHHHHGHHGGGGGHHGGGGGGHHGHHHGGHHHGHHHHGHHHHHGHHHHGEHHHHHHHHHHHHGFHG5HHHHHHHGFGHHHHHHHHGGHHHGGGGGFHFFHGFGHHHGGGCGFCHFFA?GHGGGFGGGGGGFFFFFFFABBAB
@M02197:105:000000000-AN6RF:1:1103:14899:16843 1:N:0:1
GCACTGGCATATTCCTCCGCTTATTGATATGCTTAAGTTCAGCGGGTATCCCTACCTGATCCGAGGTCAACCTAAGAAAGTAAAGGTTGCTGGCGAGCATCCACCGTGGTTCCCGAGCGAGGAGTATTACTACGCTGAGAGCACCGCTGGCGCCGCCACTGGTTTTAAGGGCCGCAGCGAACCGCGAGACCCCAAGACCCCTTGCGGGATTGGTCATAATGACACTCGAACAGGCATGCCCCCCGGAATACCAGGGGGCGCAATGTGCGTTCAAAGATTCGATGACTCAC
+
CCCCCFFCFFFFGGGGGGGGGGGHHHHH6GHHHHHHHHHHHHHCGGEEHHHHHHHHHHGHHHHGGGGHGBGHHHHHGFHHHHHHGHHHHHHHHGGGGGGHHFHHHGGFGEFHHHGGGGFGGGGGGHGHHHHHHGGGGGHEBGCHHGGGGFFGGGGGGGGGHHHHGGGGGGGGGGGGGGGGADGGGGFFDGGFHHHFFGGGGFGGGHHHGHHHHHFHFHHGFGFFHHGHHHHHGHGHGCGGGGCHFFF553HGGCEGE?GGGGHCEEEHGGGGGGGACGC4FFFFFA>3>A
@M02197:105:000000000-AN6RF:1:1103:5785:17026 1:N:0:1
GCACTGGCATATTCCTCCGCTTATTGATATGCTTAAGTTCAGCGGGTAGTCCTACCTGATTTGAGGTTAAATTGTCAGAAGCTGTCTCAAAAGAGACCCTTTAGAAGCTGAACCCCATTTATAAAGCTGCTCTTCACAAATGGCGTAGATAATTATCACACCAAAGCAAGGCAACAAAGGTCCCGCTAATGCATTTCAGGAGAGCCGACTTCTGAGAAGCCCGCATACTCCCACATCCAAGCCTGATCAACAGAAAAAGCTGAAAAGGTTGAGAATTTCATGACACTCAAACAGGCATGCTCCTCGGAATACCAAGGAGCGCAAGGTGCGTTCAAAGATTCGATGATTCAC
+
ABBBBFBAFFFFGGGGGFGGCGGHHHHHFHHGHGHHHHHGBB5EAEAAEFHHHGFHGHFHFHHHGHHHHHHHHHHHHHGFFEGHHHHHGHHHHGHHHGHHHHGFGGGHHHGHGFEFGHHHHHHGHFGFFHHHHHHHGHHGGHFHGGGGGHHHHHHHHHHHHHHHHHHHHGGFHHHHHGHFGFGGFGHGHHHHHHHHHHHHHGHGGHGHHGHGGHHHHGGFFEGHHHGGHGHHHGGFGGHHFEHHFBFHHHHHGHHHHGEGHHHHHHGCHHFHHHGHGGEFHFGGFGFGHHGGFHGFGFHEE///FHHHHGHFFF10EEGGHFHHGFECHGBBFGBFFFFFC3FDDFAAAAA
@M02197:105:000000000-AN6RF:1:1103:22740:17161 1:N:0:1
GCACTGGCATATTCCTCCGCTTATTGATATGCTTAAGTTCAGCGGGTAGTCCTACCTGATTTGAGGTCAAATTGTCAGAAGCTGTCTCAAAAGAGACCCTTTAGAAGCTGAACCCCATTTATAATGCTGCTCTTCACAAATGGCGTAGATAATTATCACACCAAAGCAAGGCAACAAAGGTCCCGCTAATGCATTTCAGGAGAGCCGACTTCTGAGAAGCCCGCATACTCCCACATCCAAGCCTGATCAACAGAAAAAGCTGAAAAGGTTGAGAATTTCATGACACTCAAACAGGCATGCTCCTCGGAATACCAAGGAGCGCAAGGTGCGTTCAAAGATTCGATGATTCAC
+
CCCCCBFBFFFFGGGGGGGGGGGHHHGHCHHHHHHGGHHHHHGGGGGGGHHHHGGHHHHGHHHHGHHHHHHHHHHHHHHHHHHHHHHHHHHHHGHHHGHHHHHHHHHHHHHHHGGGGGHHHHHHHHHHHHHHHHHHHHHHHHHHGGGGGHHHHHHHHHHHHHHHHHHHHHHHHHHHHHHHHGHHHHHHHHHHHHHHHHHHHGGGHHHGHHGHHHHHHGGGGGGGHHGGHGGGGHHHGGHHHGGHHGHHHHHHHHHHGHHHHHHHHHHHGGHHHHHFFFHHHHGDHGHHHHHHGHEHHHHGGGGFGEFHHFDHHHHGGCGGGHHGGGGGHGGGGGGGGGFFFFFFFFAAAAA
@M02197:105:000000000-AN6RF:1:1103:20822:17234 1:N:0:1
GCACTGGCATATTCCTCCGCTTATTGATATGCTTAAGTTCAGCGGGTAGTCCTACCTGATTTGAGGTCAAATTGTCAGAAGCTGTCTCAAAAGAGACCCTTTAGAAGCTGAACCCCATTTATAAAGCTGCTCTTCACAAATGGCGTAGATAATTATCACACCAAAGCAAGGCAACAAAGGTCCCGCTAATGCATTTCAGGAGAGCCGACTTCTGAGAAGCCCGCATACTCCCACATCCAAGCCTGATCAACAGAAAAAGCTGAAAAGGTTGAGAATTTCATGACACTCAAACAGGCATGCTCCTCGGAATACCAAGGAGCGCAAGGTGCGTTCAAAGATTCGATGATTCAC
+
CDDDCFFDFFFFGGGGGGGGGGGHHHHGHHHHHHHHHHHHHHHGGGGGGHHHHHHHHHHHHHHHGHHHHHHHHHHHHHHHHHHHHHHHHHHGHGHHHGHHHHHHHHHHHHHHHHGGGHHHHHHHHHHHHHHHHHHHHHHHHHGHGGGGGHHHHHHHHHHHHHHHHHHHHHGHHHHHHHHGGHHHHHHHHHHHHHHHHHHHHGHGHHHHHHHHHHHHHGGGGGGHHHGGGGHHHHHHGGHHHHHHHHGHHHHHHHHHHHHHHHGHHHHHHHHHHHFEHHHHHHHHGGGHHHHHHHHHHHHGGGEGHHGFHHHHFFGEGGGGHHHHGGGGHGGGGGCGGGGFFFFFFFCCCBB
@M02197:105:000000000-AN6RF:1:1103:22380:17356 1:N:0:1
GCACTGGCATATTCCTCCGCTTATTGATATGCTTAAGTTCAGCGGGTAGTCCTACCCGATTTGAGGTCAAATTGTCAGAAGCTGTCTCAAAAGAGACCCTTTAGAAGCTGAACCCCATTTATAAAGCTGCTCTTCACAAATGGCGTAGATAATTATCACACCAAAGCAAGGCAACAAAGGTCCCGCTAATGCATTTCAGGAGAGCCGACTTCTGAGAAGCCCGCATACTCCCACATCCAAGCCTGATCAACAGAAAAAGCTGAAAAGGTTGAGAATTTCATGACACTCAAACAGGCATGCTCCTCGGAATACCAAGGAGCGCAAGGTGCGTTCAAAGATTCGATGATTCAC
+
BBBBBFFBFFFFGGGGGGGGGGGHHHHHHHHHHGHHFGHHHHHGGGEGFHHHHHHHHGCGGGHEGHHHHHHHHHHHHHHHHHHHHHHHFHBHHGEHFGGHHGHFHHHHHGGHHHGGFGHHHHHHGHHHHHGHHHHHHHGHHHHHGGGGGHHGHHHHHHHHHHHHHHHHHHHHHHGGHHHHFHHGGHHGHHHHHHHHHHHHHGHGHGHGGGGHHHHHHGGGGGGHHGGGHGHGFFHHGGHHHHHHHHHHHHHHHHHHHHHHHHHHHHHHGGHGHHHHHFHHBHGGDGHEHHGHGHHHHHGGFEGGHFHHHHHHHHHEGGGGHHGHGGGGGGGGGGFGCGGFFFFFFFBAAA?
@M02197:105:000000000-AN6RF:1:1103:14993:17422 1:N:0:1
GCACTGGCATATTCCTCCGCTTATTGATATGCTTAAGTTCAGCGGGTATCCCTACCTGATCCGAGGTCAACCTAGAAAAATTTGGGGTTGCTGGCCAGCACCTCCCAGGACCCTATAGCGAGAAAATTACTACGCGTAGAGCCTAAGAGCACCGCCACTAGTTTTAAGGCCCGCCAACCGGCGAAGCCCAACACCTAGCCAGGCTAGATTGGTATAAATGACGCTCGAACAGGCATGCCCCCCGGAATACCAGGGGGCGCAATGTGCGTTCAAAGATTCGATGATTCAC
+
CCCCCFFCFFFFGGGGGGGGGGGGHHHHGHHHHHHHHHHHHHHGGGGGHHHHH<H:H;H;HHHGG//HH;HH<H<HHHHHHH<HGGGG::<;HGGHH<G<HH<HHG;HG;HHGHH:HH:GGGGGHHHHHHH<HGGG9FFG:H:GHHHHHHHHHGGGGGHHGGHHHGHGHHHGGGGGGGGGGGGGGGGFHGHGFFHHFHHHHHHHHGGHGFHHHFHHGGGGGGFFEFGHHHHHHFHCCGGGGGHGHHHHHHGGCGGGGDHHHHGGGGFGGGGGGGGGGFCFFFFFBA?AA
@M02197:105:000000000-AN6RF:1:1103:26947:17570 1:N:0:1
GCACTGGCATATTCCTCCGCTTATTGATATGCTTAAGTTCAGCGGGTAGTCCTACCTGATTTGAGGTCAAATTGTCATGTATTGTCTGAATAAACAGACGGTTGGAAGCAGTGCAAACCCATATGATTGTAGATGTCCACGGCGTAGATAATTATCACACCAATAGACAGTCCACGCGGGGCACCAGCTAATGCATTTAAGGGGAGCTGACAATCTGTGAAGAAGCCAGCAAAATAAACCCCCATATCCAAGCCATTATCAACAAAAGCTGATAATAGTTGAGAATTTAATGACACTCAAACAGGCATGCTCCTCGGAATACCAAGGAGCGCAAGGTGCGTTCAAAGATTCGATGATTCAC
+
CCCCDFFCFFFFGGGGGGGGGGGHHHGHHHHHHHHHHHHHHHHGGGGGGHHHHHHHHHHHHHHFGHHHHHHHHHHHHHHHGHHHHHHHHHHHHHHHHHHGGGGGGHHGHHHHHHHHGGFGGHHHHHHHHHHGHHHHH<<HDGGGGGGGHHHHHHHHHHHHHHHHHHHHHHHHHHHGGGGGGGGGGGGGHGGGGGGHHGGGGFGFGGFGFGFGFFFGFFFFFFHHGFHGFFHHHGFDE/GGHGGHGHFFCHHHHGHHGHHHHGHHHHHHHHHHHHHHHHHHHHHHHHHGHHHHHHGFEEGHHHHHHHHHHGGGGGHHHHHHHGHHHGGGE2FHHCGGCGHFGGFGGGGGGBFFFFFFBBAAB
@M02197:105:000000000-AN6RF:1:1103:6863:17822 1:N:0:1
GCACTGGCATATTCCTCCGCTTATTGATATGCTTAAGTTCAGCGGGTAGTCCTACCTGATTTGAGGTCAAATTGTCAGAAGCTGTCTCAAAAGAGACCCTTTAGAAGCTGAACCCCATTTATAAAGCTGCTCTTCACAAATGGCGTAGATAATTATCACACCAAAGCAAGGCAACAAAGGTCCCGCTAATGCATTTCAGGAGAGCCGACTTCTGAGAAGCCCGCATACTCCCACATCCAAGCCTGATCAACAGAAAAAGCTGAAAAGGTTGAGAATTTCATGACACTCAAACAGGCATGCTCCTCGGAATACCAAGGAGCGCAAGGTGCGTTCAAAGATTCGATGATTCAC
+
BCCCCFFCFFFFGGGGGGGGGGGHGHHHHHHHHHGHHHHHHHHGGGGGGHHHHHHHHHHHHHHHGHHHHHHHHHHHHHHHHHHHHHHHHHHHHGHHHGHHHHHHHHHHHHHHHHGGGHHHHHHHHHHHGHHHHHHHHHHHHHGHGGGGGHHHHHHHHHHHHHHHHHHHHHGHHHHHHHHGGHGHHHHGHHHHHHHHHHHHHGHGHHHHHGGGHHHHHGGGGGGGHGGGGGHHHHHHGGHHHHHHGHHHHHHHHHHHHGHGHGHHHHHHHHGHHHHHFFGHHHGGFGHGHHGHHHHHFGHFGFE?HHFHHHHHHHHGGGGGGFCHGGGGGGGGGGFGGGGFFFFFFF@BBAB
@M02197:105:000000000-AN6RF:1:1103:20997:17864 1:N:0:1
GCACTGGCATATTCCTCCGCTTATTGATATGCTTAAGTTCAGCGGGTAGTCCTACCTGATTTGAGGTCAAATTGTCAGAAGCTGTCTCAAAAGAGACCCTTTAGAAGCTGAACCCCATTTATAAAGCTGCTCTTCACAAATGGCGTAGATAATTATCACACCAAAGCAAGGCAACAAAGGTCCCGCTAATGCATTTCAGGAGAGCCGACTTCTGAGAAGCCCGCATACTCCCACATCCAAGCCTGATCAACAGAGAAAGCTGAAAAGGTTGAGAATTTCATGACACTCAAACAGGCATGCTCCTCGGAATACCAAGGAGCGCAAGGTGCGTTCAAAGATTCGATGATTCAC
+
ABCBBFFCFFFFGGGGGGGGGGGHHHHHHHHGHHGHHHHHHHHGGGGGGHHHHHGHHHGHHHHHGHHHHHHHHHHHHHHHHHGHHHHHGHHHHGHHHGHHHHHHHHHHHHHGHHGGGHHHHHHHHHHHHHHHHHHHHHHHHHHHGGGGGHHHHHHHHHHHGGHHHHHHHHHHHHHHHHHHGHHHGHHHGHHHHHHGHHGHHGHGHHHHGHHGHGHHHGGGGGHHGGGGHGHHGGHHGGHHHHHHHHFHHHHHHHGHHGHHHGHHHHFGHHGHHHHHFEHHHGHHHGHHHHHHHHHGHHGFGGGGHGEFGHGHHHFFGEF?HHGFCEFGHGFGGGGGGFGFFFBFFBBAAAA
@M02197:105:000000000-AN6RF:1:1103:28951:17898 1:N:0:1
GCACTGGCATATTCCTCCGCTTATTGATATGCTTAAGTTCAGCGGGTATCCCTACCTGATCCGAGGTCAAACTTAGAAAGTTGGGGGTTGCTGGCAAGCACGCACCGAGACCCTGTAGCGAGGAGTATTACTACGCTTAGAGCACGATGGCACCGCCACTGATTTTAAGACCGATCAGAACTGATGCGGTCCAATACCAAGCAGAGCTTGAGTGTTGTACTGACGCTCGAACAGGCATGCCCCGCGGAATACCACGGGGCGCAATGTGCGTTCAAAGATTCGATGATTCAC
+
BCBCCFFCFFFFGGGGGGGGGGGHHHHHHHGHHHHHHHHHHGHGGGEGHGHHHHHHGHH<HHHGGGGHHH:HHHH:GHGHHHHGGG9GGGHHHHGHHGHHHGG;GGGGGGGGHHHHHHHGGGGGGGHHH<HH<HGGGGGHHHHHHGGHGGHHHGGHGGHHHHHHHHHHHGGGHHHGHHHHHGGGHHGHHFFHHHGFGGHHHGGHHHHHHHHGGHHHHHHGGGGGGHGGHGHGHHHHHGGGGEEFHHHHHHHGGGGGGGFGHHHHGEGGHGCGGGGGGGGFFFFFFFBBBAB
@M02197:105:000000000-AN6RF:1:1103:18649:17967 1:N:0:1
GCACTGGCATATTCCTCCGCTTATTGATATGCTTAAGTTCAGCGGGTATCCCTACCTCATCCCAGGTCAAACTTAAGAAAGTTGAGGGTTGCTGGCGGACCAACCACCGGGACCCAACAGCGAGAAGAATTACTACGCTGAGAGCACGATGGCGTCGCCACTATTTTCGAGGCCCGCCGTTGCTGGCGCGGCCCAAAACCAAGCAGAGCTTGAGGGGTGAAATGACGCTGGAAGAGGCATGCCCCCCGGAATACCAAGGGGCGCAATGTGCGTTCAAAGATTCGATGATTCAC
+
CDCCDFFDFFFFGGGGGGGGGGGHHHHHHHHHHHHHHHHGHHHGGGGGHHHHHHHHHHH<HHHHHGH:HHHHHHHHHHHHHH/HHHH;GGGH<HHGGGGGGHHGG;GGGGG;GGGHHGGHHGGGGGHHHHHHHHHHGGGGGHHHHHHGD<GGHG;G:GGGGHGGGGGGGGGGGGGGGGGGGGGGGGGGGHHGGGGHHHGHHHHHHHHGHHHGGGHHHHHHHHGGGGHHHHHHHHGHHHHGGGGGGGHHHHHHHHHHHGGGGGHHHHGGGGGGGGGGGGGGGFFFFFFFBBBAA
@M02197:105:000000000-AN6RF:1:1103:3064:18235 1:N:0:1
GCACTGGCATATTACTCCGCTTATTGATATGCTTAAGTTCAGCGGGTAGTCCTACCTGATTTGAGGTCAAATTGTCAGAAGCTGTCTCAAAAGAGACCCTTTAGAAGCTGAACCCCATTTATAAAGCTGCTCTTCACAAATGGCGTAGATAATTATCACACCAAAGCAAGGCAACAAAGGTCCCGCTAATGCATTTCAGGAGAGCCGACT
+
HHHHHGFGHHGHHGGGGGGHGHGHHHHHHHHHHHHHHHHHHHHHHHHHHHHHHHHHHHHHHHHHHHHHHHHHHHHHHHHHHHHHHHHHHHHHHHHHHHHHHHHHHGHHHHHHHHGGHHHHHHHHHHHHHHHHHHHHHHHHHHHHHGHHHHHHHHHHHHHHHHHHHHHHHHGHHHHHHHHHHGHHHHHGGHHHHHHHGGHHGGHGHHGGGG
@M02197:105:000000000-AN6RF:1:1103:6345:18224 1:N:0:1
GCACTGGCATATTCCTCCGCTTATTGATATGCTTAAGTTTAGCGGGTAGTCCTACCTGATTTGAGGTCAAATTGTCAGAAGCTGTCTCAAAAGAGACCCTTTAGAAGCTGAACCCCATTTATAAAGCTGCTCTTCACAAATGGCGTAGATAATTATCACACCAAAGCAAGGCAACAAAGGTCCCGCTAATGCATTTCAGGAGAGCCGACTTCTGAGAAGCCCGCATACTCCCACATCCAAGCCTGATCAACAGAAAAAGCTGAAAAGGTTGAGAATTTCATGACACTCAAACAGGCATGCTCCTCGGAATACCAAGGAGCGCAAGGTGCGTTCAAAGATTCGATGATTCAC
+
BCCCCFFCFFFFGGGGGGGGGGGHHHHHHHHGHHHHHHHHHHHGGGGGGHHHHHHHHHHHHHHHGHHHHHHHHHHHHHHHHHHHHHHHHHHHHGHHHGGHHHHHGHHHHGHHHHGGGHHHHHHHHHHHGHGHHHHHGHHHHHGHGGGGGHHHHHHHHHHGHGHHHHHHHHHHHHHHHHHHHHHHHHHGHHHHHHHHHHHHHGHGHHHHHHHGHHHHHGGGGGHGHHGGHGHHHHHGGGHHHHHHHHHHHHHGHHHHHHHHHHHHHGHGHHHHHHGGHHHHHFHHHGHGHHFGHHGHHGHGGGGGHHGHFGFHHHHEEGGGHHHHGGGFAGGGFGBGFCGFFFFFDDBBBBB
@M02197:105:000000000-AN6RF:1:1103:6470:18394 1:N:0:1
GCACTGGCATATTCCTCCGCTTATTGATATGCTTAAGTTCAGCGGGTATTCCTACCTGATCCGAGGTCAACATTTCAGAAGTTGGGTGTTTTACGGACGTGGACGCGCCGCGCTCCCGGTGCGAGTTGTGCAAACTACTGCGCAGGAGAGGCTGCGGCGAGACCGCCACTGTATTTCAGGGCCGGCACCCGGTGAGGGGTCCCGATCCCCAACGCCGATCCCCCGGAGGGGTTCGAGGGTTGAAATGACGCTCGGACAGGCATGCCCGCCAGAATACTGGCGGGCGCAATGTGCGTTCAAAGATTCGATGATTCAC
+
CCBBCFFCFFFFGGGGGGGGGGGHHHGHHHHHHGHHHHHHHHHGGGGGHHHHHHHHHHHHHHHGGGGHHHHHHHHHHHHHH;<HHGEFEGHHHHGG;GGGGG;HGGGGGGGGGGGGGGGFGGGFFGGHHGHHHHH;<H<HHGGGGGGG;FGG<HGGGG/GG;FFFFFFFFFFFFFFFFFFFFGFFFFFGGGFFDFGFFFFFFFFFFFFFFFFFFFFFFFFFFFFFFEDGFFBBFG0GGE2GDFHGCGEGGE?/GFFD1@FGCE/?E/HHHHFFDAA/GGEAAE00DHFHGEE0EB13FGGGECF11FFFFFAAAAA
@M02197:105:000000000-AN6RF:1:1103:5978:18373 1:N:0:1
GCACTGGCATATTCCTCCGCTTATTGATATGCTTAAGTTCAGCGGGTAGTCCTACCTGATTTGAGGTCAAATTGTCATGTATTGTCTGAATAAACAGACAGTTGGAAGCAGTGCAAACCCATATGATTGTAGATGTCCACGGCGTAGATAATTATCACACCAATAGACAGTCCACGCGGGGCACCGGCTAATGCATTTAAGGGGAGCTGACAATCTGTGAAGAAGCCAGCAAAATAAACCCCCATATCCAAGCCATTATCAGCAAAAGCTGATAAAAGTTGAGAATTTAATGACACTCAAACAGGCATGCTCCTCGGAATACCAAGGAGCGCAAGGTGCGTTCAAAGATTCGATGATTCAC
+
CDCDDFFCFFFFGGGGGGGGGGGHHHHHHHHHHHHHHHHHHHHGGGGGGHHHHHHHHHHHHHHHGHHHGHHHHHGHGHHHHHHHHHHHHHHHHHHHHHHHHHHHHHHHHHHHHHHHHHGGGHHHHHHHHHHHHHHHHHHHGGGGGGGGGHHHHHHHGHHHGHHHHHHHHHHHHHHGGGHGGGGGGHGGHHGHHGHGHHHHGGHHGFFHGGFFHFFHHHFHHFHFFFFGFFHHHGFGGEGGHGHHHHHGGHHHHHHHHFFHHHGHHHHHHHHHHHHHHHHGHHHHHHHHHHHHHHHGHHHHHHHHGHHHHGGGGGHHHHHHHHGHHGGGCGHHHHGGGGHGGGGGGGGFGFFFFFFFCCCBC
@M02197:105:000000000-AN6RF:1:1103:25997:18584 1:N:0:1
GCACTGGCATATTCCTCCGCTTATTGATATGCTTAAGTTCAGCGGGTAGTCCTACCTGATTTGAGGTCAAATTGTCAGAAGCTGTCTCAAAAGAGACCCTTTAGAAGCTGAACCCCATTTATAAAGCTGCTCTTCACAAATGGCGTAGATAATTATCACACCAAAGCAAGGCAACAAAGGTCCCGCTAATGCATTTCAGGAGAGCCGACTTCTGAGAAGCCCGCATACTCCCACATCCAAGCCTGATCAACAGAAAAAGCTGAAAAGGTTGAGAATTTCATGACACTCAAACAGGCATGCTCCTCGGAATACCAAGGAGCGCAAGGTGCGTTCAAAGATTCGATGATTCAC
+
CBCCCFFCFFFFGGGGGGGGGGGHHHHHHHHHHGHHHHHHHHHGGGGGGHHHHHHHHHHHHHHHGHFHHHHHHHHHHHHHHHHHHHHHHHHHHGHHHGHHHHHHHHGHHHHHHHGGGHHHHHHHHHHHHHHHHHHHHHHHHHGHGGGGGHHHHHHHHHHHHGHHHHHHHHHHHHHHHHHGHHHHHHHHHHHHHHHHHHHHHGHGHGHHHGGHGHHGHGGGGGHGHHGGHGHHHHHFGGHHHFGHHHHHHHHHHHHHHGHHHHHHHHHHHHHHHHHHHGHHHHHHGGHHHHHHHHHGHGHGGGGGHHHHFGHHHHHGGGGGHGHHGGGGHGGGGGGGGGGFFFFFFFACCAA
@M02197:105:000000000-AN6RF:1:1103:22970:18869 1:N:0:1
GCACTGGCATATTCCTCCGCTTATTGATATGCTTAAGTTCAGCGGGTAGTCCTACCTGATTTGAGGTCAAATTGTCAGAAGCTGTCTCAAAAGAGACCCTTTAGAAGCTGAACCCCATTTATAAAGCTGCTCTTCACAAATGGCGTAGATAATTATCACACCAAAGCAAGGCAACAAAGGTCCCGCTAATGCATTTCAGGAGAGCCGACTTCTGAGAAGCCCGCATACTCCCACATCCAAGCCTGATCAACAGAAAAAGCTGAAAAGGTTGAGAATTTCATGACACTCAAACAGGCATGCTCCTCGGAATACCAAGGAGCGCAAGGTGCGTTCAAAGATTCGATGATTCAC
+
CCCDDFFDFFFFGGGGGGGGGGGHHHHHGHHHHHHHHHHHHHHGGGGGGHHHHHHHHHHHHHHGGHHHHHHHHHHHHHHHHHHHHHHHHHHHHGHHHGHHHHHHHHHHHHHHHHGGGHHHHHHHHHHHHHHHHHHHHHHHHHHHGGGGGHHHHHHHHHHHHHHHHHHHHHHHHHHHHHHHHHGHGHGGHHHHHHHHHHHHHGHGHHHHHGHGHHHHHGGGGGHHHGGGHGHHGGHHGGHHHGGHHGHHHHGHHHHHHGHHHHHHHHFHHGHHHHHHHFHHHHHFGEFHHHHGHHHHHHHGGGGGHHHHHGGHHHHGGGGGHHHHGGGGGGGGGGGGGGGFFFFFFFCBAAB
@M02197:105:000000000-AN6RF:1:1103:15000:19145 1:N:0:1
GCACTGGCATATTCCTCCGCTTATTGATATGCTTAAGTTCAGCGGGTAGTCCTACCTGATTTGAGGTCAAATTGTCAGAAGCTGTCTCAAAAGAGACCCTTTAGAAGCTGAACCCCATTTATAAAGCTGCTCTTCACAAATGGCGTAGATAATTATCACACCAAAGCAAGGCAACAAAGGTCCCGCTAATGCATTTCAGGAGAGCCGACTTCTGAGAAGCCCGCATACTCCCACATCCAAGCCTGATCAACAGAAAAAGCTGAAAAGGTTGAGAATTTCATGACACTCAAACAGGCATGCTCCTCGGAATACCAAGGAGCGCAAGGTGCGTTCAAAGATTCGATGATTCAC
+
CCCCCFFCFFFFGGGGGGGGGGGHHHHHHHHHHHHHHHHHHHHGGGGGGHHHHHHHHHHHHHHHGHHHHHHHHHHHHHHHHHHGHHHHHHHHHGHHHGHHHHGHHHHHHHHHHGGGGHHHHHHHHHHHHHHHHHHHHHHHHHHHGGGGGHHHHHHHHHHHHHHHHHHHHHHHHHHHHHGHHHHHGHHHHHHHHHHHHHHHHGHGHHHHHHHGHHHHHGGFGGGHHHGGGGHHHHHHGGHHHHHFGHHHHHHHHHGHHHHHHHHHHHHHHGHHHHHHHGHHEHHGFGGHHHHHHGHHGHHGFCEGHGHHHHHHHHFEGGGGHHHHGGGGGGGGGGGGGGGFFFFFFFBBBAB
@M02197:105:000000000-AN6RF:1:1103:17768:19096 1:N:0:1
GCACTGGCATATTCCTCCGCTTATTGATATGCTTAAGTTCAGCGGGTAGTCCTACCTGATTTGAGGTCAAATTGTCAGAAGCTGTCTCAAAAGAGACCCTTTAGAAGCTGAACCCCATTTATAAAGCTGCTCTTCACAAATGGCGTAGATAATTATCACACCAAAGCAAGGCAACAAAGGTCCCGCTAATGCATTTCAGGAGAGCCGACTTCTGAGAAGCCCGCATACTCCCACATCCAAGCCTGATCAACAGAAAAAGCTGAAAAGGTTGAGAATTTCATGACACTCAAACAGGCATGCTCCTCGGAATACCAAGGAGCGCAAGGTGCGTTCAAAGATTCGATGATTCAC
+
CCCCCFFCFFFFGGGGGGGGGGGHHHHHHHHHHHHHHHHHHHHGGGGGGHHHHHHHHHHHHHHGGHGHHHHHHHHHHHHHHHHHHHHHHHHHHGHHHGHHHHHHHHHHHHHHHHGGGHHHHHHHHHGHHHHHHHHHHHHHHHHHGGGGGHHHHHHHHHHHHHHHHHHHHHGHHHHHHHHHHHHHGHHHGHHHHHHHHHHHHGHGHHHHGHHHHHHHHGGGGGHHHGGGHGGHHHHGGGHHHFGHHHHHHHHHHHHHHHHHHHHHHHHHHHHHHHGHHGHHHHHHGGHHHHHHHHHHGHGGGEGGHHHFHGGHHHHGGGGGHHHHGGGGHGGGGGGGGGGFFFFFFFBBBBB
@M02197:105:000000000-AN6RF:1:1103:27209:19304 1:N:0:1
GCACTGGCATATTCCTCCGCTTATTGATATGCTTAAGTTCAGCGGGTAGTCCTACCTGATTTGAGGTCAAATTGTCAGAAGCTGTCTCAAAAGAGACCCTTTAGAAGCTGAACCCCATTTATAAAGCTGCTCTTCACAAATGGCGTAGATAATTATCACACCAAAGCAAGGCAACAAAGGTCCCGCTAATGCATTTCAGGAGAGCCGACTTCTGAGAAGCCCGCATACTCCCACATCCAAGCCTGATCAACAGAAAAAGCTGAAAAGGTTGAGAATTTCATGACACTCAAACAGGCATGCTCCTCGGAATACCAAGGAGCGCAAGGTGCGTTCAAAGATTCGATGATTCAC
+
DDDDDFFDFFFFGGGGGGGGGGGHHHHHGHHHHHHHHHHHHHHGGGGGGGHHHHHHHHHHHHHGGHHHHHHHHHHHHHHHHHHHHHHHHHHHHGHHHGHHHHHHHHHGHHHHHHGGGHHHHHHHHHHHHHHHHHHHHHHHHGHHGGGGGHHHHHHHHHHHHHHHHHHHHHHHHHHHHHHHHHHHHGHHGHHHHHHHHHHHHGGGHHGGGGHGHHHHHGGGGGGGGHGGHGHGHHHHGGHHGHHGHHHHHHHHGGHHHHGHHHHHHHHHHHHHHHHHHHHHHHHHGGEHHFHHHHGHHHHGGGGGHHHFHHHHHHGBEGGGHGHHGGFEAGGGGGGGGFGFFFFFFFABBAA
@M02197:105:000000000-AN6RF:1:1103:5223:19598 1:N:0:1
GCACTGGCATATTCCTCCGCTTATTGATATGCTTAAGTTCAGCGGGTAGTCCTACCTGATTTGAGGTCAAATTGTCAGAAGCTGTCTCAAAAGAGACCCTTTAGAAGCTGAACCCCATTTATAAAGCTGCTCTTCACAAATGGCGTAGATAATTATCACACCAAAGCAAGGCAACAAAGGTCCCGCTAATGCATTTCAGGAGAGCCGACTTCTGAGAAGCCCGCATACTCCCACATCCAAGCCTGATCAACAGAAAAAGCTGAAAAGGTTGAGAATTTCATGACACTCAAACAGGCATGCTCCTCGGAATACCAAGGAGCGCAAGGTGCGTTCAAAGATTCGATGACTCAC
+
CCDDDFFDFFFFGGGGGGGGGGGHHHHHHHHHHHHHHHHHHHHGGGGGGHHHGHHHHHHHHHHHGHHHHHHHHHHHHHHHHHHHHHHHHHHHHGHHHGHHHHHHHHGHHHHHHHGGGHHHHHHHHHHHHHHHHHHHHHGHHFHHGGGGGGHHHHHHHHHHHHHHHHHHHHHHHHHHHHHHGHHHHHHHHHHHHHHHHHHHHGHGHHGHHHGGHHHHHGGGGGGHHHGGHGHHHHHHGGFGHFHHHGHHHHHHHHHHHHHGHHHHHHHHHHHGHHG5HGHHHHHHEGGGHGDHHHHHHHFEEE??FGEHFFGFGHHGGGGCHCFFGGCGHGGGGGGGGFGFFFFFFFBBBBB
@M02197:105:000000000-AN6RF:1:1103:6295:19670 1:N:0:1
GCACTGGCATATTCCTCCGCTTATTGATATGCCTAAGTTCAGCGGGTATCCCTACCTGATCCGAGGTCAACCTGTAAAAATTTGGGGGTTGTTGGCAAGCAACCTACCGGACCCAGACGCGAGGAGTATTACTACGCGTAGAGCCGACAGGCACCGCCACTGATTTTAGAGGACGCGGAGCCGCGAACCCCAATACCAAGCGAAGGCTTGAGTGGTTATAATGACGCTCGAACAGGCATGCCCTTCGGAATACCAAAGGGCGCAATGTGCGTTCAAAGATTCGATGATTCAC
+
ABCCCFFCFFFFGGGGGGFGGGGHHHHHHHHHHHHHHHHHGHHGGGGGHHHHHHHH;;;<H:HGG/9HH;H:HH'HHHH9H<<HHG:GGGG::H;HHGGHHEHHHHH<G;:GG:<H;;G:G:GGGGHH:H;H<<HD:G::G9<H99:GGG:GHGGGHGGHGGGGGGHHHGGGGGGGGGGGGGFGHGGGGHHHGGGGGHGGHHHHGHHFGHHGGHHHFHGHHGGGGGHHGGHHHHHHEGGGGGGGGHHGHHHHHGHGGGGGGGGHHGGGGGGGGGGGGGGGFFFFFFFCBBCB
@M02197:105:000000000-AN6RF:1:1103:18645:19875 1:N:0:1
GCACTGGCATATTCCTCCGCTTATTGATATGCTTAAGTTCAGCGGGTAGTCCTACCTGATTTGAGGTCAAATTGTCAGAAGCTGTCTCAAAAGAGACCCTTTAGAAGCTGAACCCCATTTATAAAGCTGCTCTTCACAAATGGCGTAGATAATTATCACACCAAAGCAAGGCAACAAAGGTCCCGCTAATGCATTTCAGGAGAGCCGACTTCTGAGAAGCCCGCATACTCCCACATCCAAGCCTGATCAACAGAAAAAGCTGAAAAGGTTGAGAATTTCATGTCACTCAAACAGGCATGCTCCTCGGAATACCAAGGAGCGCAAGGTGCGTTCAAAGATTCGATGATTCAC
+
BCCCDFFDFFFFGGGGGGGGGGGHHHHHHHHHHHHHHHHHGHHGGGGGGHHHHHHHHHHHHHHFGHHHHHHHHHHHHHHHHHHHHHHHHHHHHGHHHGHHHHGHHHHHHHHHHHGGGHHHHHHHHHHHHHHHHHHHHHHHHHHHGGGGGHHHHHHHHHHHHHHHHHHHHHHHHHHHHHHHHHHHHGHGGHHHHHHFHHHHHGHGHHHGGHGGHHHHHGGGGGHHHHGGHGGGGHHHGGHHHHHHHHHHHHHHHHGHHHHHGHEGHHGHHHFHFGGBFHHHGHHGGGHHHHHHHHHHHHHGGGGGHHHGGGHHHHHDGGGGHGHHGGGGHGFFGGGCGGFFFFFFFFAABBA
@M02197:105:000000000-AN6RF:1:1103:17251:19894 1:N:0:1
GCACTGGCATATTCCTCCGCTTATTGATATGCCTAAGTTCAGCGGGTAGTCCTACCTGATTTGAGGTCAAATTGTCAGAAGCTGTCTCAAAAGAGACCCTTTAGAAGCTGAACCCCATTTATAAAGCTGCTCTTCACAAATGGCGTAGATAATTATCACACCAAAGCAAGGCAACAAAGGTCCCGCTAATGCATTTCAGGAGAGCCGACTTCTGAGAAGCCCGCATACTCCCACATCCAAGCCTGATCAACAGAAAAAGCTGAAAAGGTTGAGAATTTCATGACACTCAAACAGGCATGCTCCTCGGAATACCAAGGAGCGCAAGGTGCGTTCAAAGATTCGATGATTCAC
+
ABCBCFFCFFFFGGGGGGGGGGGHHHHHHHHHHHHHHHHHHHHGGGGGGHHHHHHHHGGHHHHHGGHHHHHHHHHHHHHHHHHGHHHHHHHHHGHHHGHHHHHHHHHHHHHHHHGGGHHHHHHHHFHHHHHHHHHHHHHHHHHHGGGGGHHHGHHHHHHGHHHHHHHHHHHHHHHHHHHGGHHHHHGHHHHHHHHHHHHHHGHGHHHGGGGGHHHHHGGGGGHHHGGGHGHHGHHHGGHHGHHGHGHHHHGHHHHHHHHHHHHHHHHHHGHHHHHFHHHEHHHHFGHHHFGGHHHHHHHGGGGGHHHHHGHGHHHFGGGGHHHHGGGGHGGGGGGGGGGFFFFFFFAABAA
@M02197:105:000000000-AN6RF:1:1103:13529:20014 1:N:0:1
GCACTGGCATATTCCTCCGCTTATTGATATGCTTAAGTTCAGCGGGTAGTCCTACCTGATTTGAGGTCAAATTGTCATGTATTGTCTGAATAAACAGACGGTTGGAAGCAGTGCAAACCCATATGATTGTAGATGTCCACGGCGTAGATAATTATCACACCAATAGACAGTCCACGCGGGGCACCAGCTAATGCATTTAAGGGGAGCTGACAATCTGTGAAGAAGCCAGCAAAATAAACCCCCATATCCAAGCCATTATCAACAAAAGCTGATAATAGTTGAGAATTTAATGACACTCAAACAGGCATGCTCCTCGGAATACCAAGGAGCGCAAGGTGCGTTCAAAGATTCGATGATTCAC
+
BBBBBFFBFFFFGGGGGGGGGGGFHFHHHGGHFHHHHHHGHHHGGG2EFHHHHHHHGHFFHHHFFHHHHHHHHHFHHHFHHBGHHEHGHHHFGHGHHFHGGGGGGHHGHCGBGF43GHFGCGFHHHHGHHHHHHHFGHHHGGGGCGGCHHHGHHHHHHGHGHHHFFFHHFHHHGHGGCFFFCCGGF?AFHGFFGHHHFGFGFGGDFFBGFFFGFFFFFFFFFGFFHGGFFHHHHFEE/GCHBGGDF3E?FHHHHFHHHBFGHGHHHGHGDBHFFGCFHFHEHHFHGFHGBFGGBFGHHHGHGHGHHHEGGGEEAFA5FHDDFHGCEGE?GFFHG2GCFGEBAB5GGAGGFFFFFFFBAABB
@M02197:105:000000000-AN6RF:1:1103:14623:20234 1:N:0:1
GCACTGGCATATTCCTCCGCTTATTGATATGCTTAAGTTCAGCGGGTAGTCCTACCTGATTTGAGGTCAAATTGTCAGAAGCTGTCTCAAAAGAGACCCTTTAGAAGCTGAACCCCATTTATAAAGCTGCTCTTCACAAATGGCGTAGATAATTATCACACCAAAGCAAGGCAACAAAGGTCCCGCTAATGCATTTCAGGAGAGCCGACTTCTGAGAAGCCCGCATACTCCCACATCCAAGCCTGATCAACAGAAAAAGCTGAAAAGGTTGAGAATTTCATGACACTCAAACAGGCATGCTCCTCGGAATACCAAGGAGCGCAAGGTGCGTTCAAAGATTCGATGATTCAC
+
BBBBBFFBFFFFGGCGGGGGGGGHGGHHHHHHGHHHHHHHHHHGGGGGGHHGHHHHHHGHHHHGGHHHHFHHHHHHHHGHFHHHHHHHHHHGHGHHHGHHHHGHHHGHHHHHHHGGGHHHHHHHHHHHGGHHHHHHHHGHHHHGGGGGGHHHHHHGHHHHHGHHHHHHHHGEHHHHHHHHGHHGHGGGHHHHHHHHHHHHHGGGHGHHHGHGGHHHHEGGEGEHHHGGGGHHGHHHGGHHFHFFHFBGHHHFHGHHHHGHHHGHFFHGHGHHHHGFHHHHHHEGEGHHHHHHHHHGHFHEGCGEFHHHFF3HFGF?GFGGHGHGGGGGGGGGGGGGGCBFFFFFFFBBAAB
@M02197:105:000000000-AN6RF:1:1103:27403:20462 1:N:0:1
GCACTGGCATATTCCTCCGCTTATTGATATGCTTAAGTTCAGCGGGTATCCCTACCTGATCCGAGGTCAACCTGATAAAAAATATTTGGGTTTTGGCAAGCAACTCGTAAGGTTCCGTCGCGAGAGAATTACTACGCGTAGAGCTTACGAGCACCGCCACTGATTTTAAGAGCCGCTGGTCGCGAACTCCAATACCAAGCGTAGGCTTGAGTGGTTATAATGACGCTCGAACAGGCATGCCCTTCGGAATACCAAAGGGCGCAATGTGCGTTTAAAGATTCGATGATTCAC
+
BBBBBFFBFFFFGGGGGGGGGGGHHHHHHHHHHHHHHHHHHHHGGGGGHHHHHHHHHHHHHHHEGGGHH;HHH<H<HHHHHGHHHHHHH/?FGGHG:HHG:HH;HHGHGHH<H<HHGHHGGGGGGGGHHHHHH<HGGGG9GGHHHHGHGGGGGHHGHGGHHHHHHHHHHHGGGGGGGGGGGGGGHHHHHHHHHFGGGGGGHHHGHFHHHGGHHHFHHHGFGGFFGHHGHHFHHGHHHFFCEEGGHHHHHGGHGHHGGGGGHHHHEGGGGGGGFGGGGGGFFFFFFF?BAAA
@M02197:105:000000000-AN6RF:1:1103:7096:20415 1:N:0:1
GCACTGGCATATTCCTCCGCTTATTGATATGCGAAGGATTACTTCCTCTAAATGACCAAGATCCTCCGCTTATTGATATGCTTAAGTTCAGCGGGTATCCCTACCTGATCCGAGGTCAAACTTAGAAAGTTGGGGGTTGCTGGCAAGCACGCATCGAGGACCCTGTAGCGAGGAGTATTACTACGCTTAGAGCACGATGGCACCGCCACTGATTTTAAGACCGATCAGAACTGATGCGGTCCAATACCAAGCAGAGCTTGAGTGTTGTACTGACGCTCGAACAGGCATGCCCCGCGGAATACCACGGGGCGCAATGTGCGTTCAAAGATTCGATGATTCAC
+
>ABBBFFAFFFFGGGGGGGGGGGHHHGHFHHHGGGGCHHHHHHHHHHHHHHHHHHHHHHFFHHHHHHGGGFGHHHHFHHHHHHHHHHHHHHHGGFGGHHHHHHHHHHHHHHHFFGGHHHHHHHHHGHHHH<HHGGFGGGH8FHGHHGHHHGGGGGDHGG:HHGHHHHH:GGGGGGHFHH;GGGGGGGGGGGGGGGGGGGGGGGGGHGHGHHHHHHHHFFGGGHGFHHHHHHHGGGGGHHGHHHGD2GHHHHHHHHGHGHHHGHHFHHHHGGGGGGHHGHHHHHHHHGGGGGGGEGHHHHHHGGGGGGGCGHHHGGEEGGGGGGGGGGGGFFFFFFFBAAAA
@M02197:105:000000000-AN6RF:1:1103:7776:20613 1:N:0:1
GCACTGGCATATTCCTCCGCTTATTGATATGCTTAAGTTCAGCGGGTAGTCCTACCTGATTTGAGGTCAAATTGTCAGAAGCTGTCTCAAAAGAGACCCTTTAGAAGCTGAACCCCATTTATAAAGCTGCTCTTCACAAATGGCGTAGATAATTATCACACCAAAGCAAGGCAACAAAGGCCCCGCTAATGCATTTCAGGAGAGCCGACTTCTGAGAAGCCCGCATACTCCCACATCCAAGCCTGATCAACAGAAAAAGCTGAAAAGGTTGAGAATTTCATGACACTCAAACAGGCATGCTCCTCGGAATACCAAGGAGCGCAAGGTGCGTTCAAAGATTCGATGATTCAC
+
ABBCCFFCFFFFGGGGGGGGGGGHHHHHHHHHHHHHHHHHHHHGGGGGGHHHHHHHHHHHHHHHGGGHHHHHHHHHHHHHHHHHHHHHHHHHHGHHHGHHHHHHHHHHHHHHHHGGGHHHHHHHHHHHHHHHHHHHGHHHHHGHGGGGGHHHHHHHHHHHHGHHGHHHHHHGHHHHHHFGGHGGGGGGHHHHHHHHHHHHHGGGHHHGGGGGGHHHHGGGFEGGGGGGHGHGHFHGGGHHHHHGGGHHHHGGHHHGHHHHHHGHHHHFHHHEHHFBHFHFHHHHHGHHHHFHHHHHHHHGCFGGHHHHHHHHHHHGGFFGHGHHGGGGHGFGFGGGGGGFBFFFFFBBBA@
@M02197:105:000000000-AN6RF:1:1103:8759:20656 1:N:0:1
GCACTGGCATATTCCTCCGCTTATTGATATGCCTAAGTTCAGCGGGTAGTCCCACCTGATTTGAGGTCAAATTGTCAGAAGCTGTCTCAAAAGAGACCCTTTAGAAGCTGAACCCCATTTATAAAGCTGCTCTTCACAAATGGCGTAGATAATTATCACACCAAAGCAAGGCAACAAAGGTCCCGCTAATGCATTTCAGGAGAGCCGACTTCTGAGAAGCCCGCATACTCCCACATCCAAGCCTGATCAACAGAAAAAGCTGAAAAGGTTGAGAATTTCATGACACTCAAACAGGCATGCTCCTCGGAATACCAAGGAGCGCAAGGTGCGTTCAAAGATTCGATGATTCAC
+
ACCCCFFCFFFFGGGGGGGGGGGHHHHHHHHHHHHHHHHHHHHGGGGGGFHFHHHGHHGHHHHHGHHHHHHHHHHHHGHHHHHHHHHHHHHHHGHHHGHHHHHHHHHHHHHHHGGGGHHHHHHGHHHHGHHHHHHHHHFHHHHHGGGGGHHHHHHHHHHHHHHHHHHHHHHHHHHHHHHHHHGHHGHHGHHHHHHHHHHHHGGGHHHHGHGHHHGHHGGGGGHGHHGGHGHHHHHHGGHHHHHGGEFHHHHHHHHHHHHHHHHHHHHHHHHHHHHHHFHHHHHHEGGHHHHHHHHHHHG?GGGGGGD5HHHHHHHGGGGGHFFFFGGGHFGGGGGGGGGFFBFFFFCCCBC
@M02197:105:000000000-AN6RF:1:1103:10836:20672 1:N:0:1
GCACTGGCATATTCCTCCGCTTATTGATATGCTTAAGTTCAGCGGGTAGTCCTACCTGATTTGAGGTCAAATTGTCAGAAGCTGTCTCAAAAGAGACCCTTTAGAAGCTGAACCCCATTTATAAAGCTGCTCTTCACAAATGGCGTAGATAATTATCACACCAAAGCAAGGCAACAAAGGTCCCGCTAATGCATTTCAGGAGAGCCGACTTCTGAGAAGCCCGCATACTCCCACATCCAAGCCTGATCAACAGAAAAAGCTGAAAAGGTTGAGAATTTCATGACACTCAAACAGGCATGCTCCTCGGAATACCAAGGAGCGCAAGGTGCGTTCAAAGATTCGATGATTCAC
+
CCCCCFFCFFFFGGGGGGGGGGGHHHHHGHHHHHHHHGHHHHHGGGGGGHHHHHHHHHGHHHHHGHHHHHHHHHHHHHHHHHHHHHHHHHHHHGHHHGHHHHHHHHHHHHHHHHGGGHHHHHHHHHHGHHHHHHHHHHHHHHHHGGGGGHHHHHHHHHHHHHHHHHHHHHGHHHHHHHHHHHHHGHGGHHHHHHHHHHGHHGHGHHGGGHGGHHGHHGGGGGGGHGGGGGGHGHHGGGHHHBHHHHHHHHHHGHHHHFHHHHHGHHHCGGHHGHHHHHHHHHHHFGHHHHGEHHHHHHHDGGGFHHHHHHHHGHHGGGGGHFHHGGGGHGGGGGGCGGGFFFFFFFBBAAB
@M02197:105:000000000-AN6RF:1:1103:5704:21293 1:N:0:1
GCACTGGCATATTCCTCCGCTTATTGATATGCCTAAGTTCAGCGGGTAGTCCTACCTGATTTGAGGTCAAATTGTCAGAAGCTGTCTCAAAAGAGACCCTTTAGAAGCTGAACCCCATTTATAAAGCTGCTCTTCACAAATGGCGTAGATAATTATCACACCAAAGCAAGGCAACAAAGGTCCCGCTAATGCATTTCAGGAGAGCCGACTTCTGAGAAGCCCGCATACTCCCACATCCAAGCCTGATCAACAGAAAAAGCTGAAAAGGTTGAGAATTTCATGACACTCAAACAGGCATGCTCCTCGGAATACCAAGGAGCGCAAGGTGCGTTCAAAGATTCGATGATTCAC
+
AABBCFFCFFFFGGGGGGGGGGGHHHHHHHHHHHHHHHHHHGHGGGGGGHHHHHGHHHHHHHHHGHHHGHHHHHHHHHHHHHHHHHHHHHHHHGHHHGHHHHHHHHHHHHHHGHGGGHHHHHHGHHHHHGGHHHHHHHHHHHHHGGGGGHHHHHHHHHHHHHHHHHHHHHHHHHHHHHHHHHHHGGGGGHHHHHHHHHGHHGHGHHGGHGGHFHHGGGGGGGHHHHGGHGGGGHGFGGHGHHFFHHHHHHHHHHHHHHHHGHGHHHHHHHFHHHHHHEHHHHHHHFBHHHGHHHFHGHHGGCEGHFGEHHHGHHHFEGFEHCCHGGGGHGGGGGGBGGGFFFFFFFBABAA
@M02197:105:000000000-AN6RF:1:1103:5798:21000 1:N:0:1
GCACTGGCATATTCCTCCGCTTATTGATATGCGGGGATTACTTCCTCTAAATGACCAAGATCCTCCGCTTGTTGATATGTTCCTCCGCTTATTGATATGCTTAAGTTCAGCGGGTAGTCCTACCTGATTTGAGGTCAAATTGTCAGAAGCTGTCTCAAAAGAGACCCTTTAGAAGCTGAACCCCATTTATAAAGCTGCTCTTCACAAATGGCGTAGATAATTATCACACCAAAGCAAGGCAACAAAGGTCCCGCTAATGCATTTCAGGAGAGCCGACTTCTGAGAAGCCCGCATACTCCCACATCCAAGCCTGATCAACAGAAAAAGCTGAAAAGGTTGAGAATTTCATGACACTCAAACAGGCATGCTCCTCGGAATACCAAGGAGCGCAAGGTGCGTTCAAAGATTCGATGATTCAC
+
CCCDCFFCFFFFGGGGGGGGGGGHHHHHHHHGGGGGGGHGHHHHHHHHHHHHGHHHHHHGHHHHHHGGGGGHHHHHBGHHHHHHHHGGGGGHHHHHHHHHHHHHHGHHGHHGGGDFGHHHHHHHHHHHHHHHGHHHHHHHHHHHHHHHHHHHHHHHHHHHHGHHHGHHHHHBHHHHGHHHHEGGGGHHHHHHHHHHHGHHHHHHGHGGGGGGGFGFGGGGGGGGGHGHGHHEGHHHHHHHFCHGGHGGGGGGGHGHFFGHFFFHHGGHGGGGGFHFHHHHHHHHHGC/GDHHGHEFAFHGFGHHGGHGFHGHHHHGHHHHHHHHHGHHHHGHHHHHGHHFGHHHBHHGHHHHHGHHHHFHHHHHHFEGGGEGHHEHHHHHHHHGGGCCHHHHEGGGHGGGFFBCGGGFFFFFFFCCCCC
@M02197:105:000000000-AN6RF:1:1103:26791:21336 1:N:0:1
GCACTGGCATATTCCTCTGCTTATTGATATGCTTAAGTTCAGCGGGTAGTCCTACCTGATTTGAGGTCAAATTGTCAGAAGCTGTCTCAAAAGAGACCCTTTAGAAGCTGAACCCCATTTATAAAGCTGCTCTTCACAAATGGCGTAGATAATTATCACACCAAAGCAAGGCAACAAAGGTCCCGCTAATGCATTTCAGGAGAGCCGACTTCTGAGAAGCCCGCATACTCCCACATCCAAGCCTGATCAACAGAAAAAGCTGAAAAGGTTGAGAATTTCATGACACTCAAACAGGCATGCTCCTCGGAATACCAAGGAGCGCAAGGTGCGTTCAAAGATTCGATGACTCAC
+
BBBBBFFAFFFFGGGGFGGGGGFHHHGHGHHCHHHHFHHHHHHGGGGGGHHHHHHHHGHHHHHGGHHHHHHHHHHHHHHHHHHHHHHHHHHHGGGHHGHHHGHHHHGHFHHHHHGGGHHHHGHHHHHHHHHHGHHHHHGHHGHHGGGGGHHGHHHHHHHGHGHHHHHHHHGHHHHHHGHEGHCGGGGHHHHHGHHHHHHHHGHGGHHGGGHHHGGHGFGGGGGHHHGGGGHGGGHGGGHGHFE44HGHHHHFFEHHHGGHHGHHHHGFGFHHGHHHHGHHHHGAGFFHHHHHHGCF3HFGGGGGHGFGB5FHHHHGGGCGHFFHAGGGHGGGGGGGEEG>BBFDBFAAAAA
@M02197:105:000000000-AN6RF:1:1103:14643:21262 1:N:0:1
GCACTGGCATATTCCTCCGCTTATTGATATGCTTAAGTTCAGCGGGTATTCCTACCTGATCCGAGGTCAAACTTTCAGAAGTTGGGGGTTTAACGGCGTGGCCGCGCTGTTTCCCAGTGCGGGGTGTGCTACTACGCAGAGGAAGCTACAGCGAGACCGCCACTAGATTTGGGGGACGGCGGGCGCGGAGGCTCGCCGATCCCCAACACCAAGCCCGGGCGCTTGAGGGTTGAAATGACGCTCGAACAGGCATGCCCGCCAGAATACTAGCGGGCGCAATGTGCGTTCAAAG
+
CCCCCFFBFFFFGGGGGGGFGGGHHHHHHHHHHHHHHHHHHHHGGGGGHHHHHHHH<H</H;H9G9-:H::0HH::HHH<H<<HHGGGEE:H<<GG/:;G;CHCD<6B6DG<BGH6;3G6@,>C<>#<F:;F:<FD1DC2C7:.CA-7G:HEFC7#GGAFFGGGFFFEGGGGGGF:@CD-CFF;D.C@<-C@DAFDBADGGGHHDDFEDGHGGGGGGGF?HHHHHHGFF4:HHGF1GGGGHHGGFGBBFGCGFCEGGHGHHHHHHHGEEGGGGGGGGGGFDD@FFFFAABCC
@M02197:105:000000000-AN6RF:1:1103:25235:21757 1:N:0:1
GCACTGGCATATTCCTCCGCTTATTGATATGCTTAAGTTCAGCGGGTAGTCCTACCTGATTTGAGGTCAAATTGTCAGAAGCTGTCTCAAAAGAGACCCTTTAGAAGCTGAACCCCATTTATAAAGCTGCTCTTCACAAATGGCGTAGATAATTATCACACCAAAGCAAGGCAACAAAGGTCCCGCTAATGCATTTCAGGAGAGCCGACTTCTGAGAAGCCCGCATACTCCCACATCCAAGCCTGATCAACAGAAAAAGCTGAAAAGGTTGAGAATTTCATGACACTCAAACAGGCATGCTCCTCGGAATACCAAGGAGCGCAAGGTGCGTTCAAAGATTCGATGATTCAC
+
BCCCBFFBFFFFGGGGGGGGGGGHHHHHHHHHHHHHHHHHHHHGGGGGGHHHHHHHHHHHHHHGGHHHHHHHHHHHHHHHHHHHHHHHHHGHHGHHHGHHHHHHHHHHHHHHHHGGGHHHHHHHHHHHHHHHHHHHHHHHHGHHGGGGGHHHHHHHHHHHHHHHHHHGHHHHHHHHHHHHHHHHHGHHHHHHHHHHHHHHGGHGHGHHHHHHHHHHHGGGGGHHGGGGHGGHGGHHGGHHGHHGHHHGHHHHHHHHHHHHHHHHHHHGHHHHHHHFHHHHHHHHGGHHHHGHHHHHHHGGGGGGHHGFHGDHGHHGGGGGGHHHGGGEHGGGGGGGGFGFFFFFFFBCBAC
@M02197:105:000000000-AN6RF:1:1103:14471:22303 1:N:0:1
GCACTGGCATATTCCTCCGCTTATTGATATGCTTAAGTTCAGCGGGTATCCCTACCTGATCCGAGGTCAAACTTAGAAAGTTGGGGGTTGCTGGCAAGCACGCACCGAGACCCTGTAGCGAGGAGTATTACTACGCTTAGAGCACGATGGCACCGCCACTGATTTTAAGACCGATCAGAACTGATGCGGTCCAATACCAAGCAGAGCTTGAGTGTTGTACTGACGCTCGAACAGGCATGCCCCGCGGAATACCACGGGGCGCAATGTGCGTTCAAAGATTCGATGATTCAC
+
DEEEEFFCFFFFGGGGGGGGGGGHHHHHHHHHHHHHHHHHHHHGGGGGHHHHHHHH<H<<HHGGGGG:HH:HH:HHHHHHH<HHGG9GGGHHHHGHHGHHHGGGGGGGGGGGHHHHHHHGGGGG8HHHHHH;<HGGGGGHHHHHHGGHGGHHHGGHGGHHHHHHHHHHHGGGHHHHHHGGGHGGHHHHHHGHHHHGGHFHGHHHHGHHHHGGHHHHHHHGGGHGGHHGHHHHHGHHHGGGGGGGHHHHHHHGGGGGGGGGHHHHGFEGHGGGGGGGGGGFFFFFFFCCBAB
@M02197:105:000000000-AN6RF:1:1103:15743:22669 1:N:0:1
GCACTGGCATATTCCTCCGCTTATTGATATGCTTAAGTTCAGCGGGTAGTCCTACCTGATTTGAGGTCAAATTGTCAGAAGCTGTCTCAAAAGAGACCCTTTAGAAGCTGAACCCCATTTATAAAGCTGCTCTTCACAAATGGCGTAGATAATTATCACACCAAAGCAAGGCAACAAAGGTCCCGCTAATGCATTTCAGGAGAGCCGACTTCTGAGAAGCCCGCATACTCCCACATCCAAGCCTGATCAACAGAAAAAGCTGAAAAGGTTGAGAATTTCATGACACTCAAACAGGCATGCTCCTCGGAATACCAAGGAGCGCAAGGTGCGTTCAAAGATTCGATGATTCAC
+
CBCCBFBBFFFFGGGGGGGGGGGHHHHHHHHHHHHHHHHHHHHGGGGGGGHHHHHGHHHHHHHHGHHHHHHHHHHHHGHHHGHHHHHHHHHHHGHHHGHHHHHHHHHHHHGHHHGGGHHHHHHHHHGHHHHHHHHHHHHHHHHHGGGGGHHHHHHHGHHHHGHHHHHHHHHHHHHHHHHGGHHHHGHGHHHHHHHHHHHHHGHGGHHGGHGGGHHHHGGGGGHGHHGGHGGHGHGGGGHHHHGHHHHHGHHHGHHHHGHHHHHHHHFHHHGHHHHHGHHHHHHHHGHHHHHHHHHEHHHGGGEGHHGHHGBHHHHGGGGGHHHGGGGGHGGGGGGGGGFFFFFFFFABBBB
@M02197:105:000000000-AN6RF:1:1103:6131:22595 1:N:0:1
GCACTGGCATATTCCTCCGCTTATTGATATGCTTAAGTTCAGCGGGTAGTCCTACCTGATTTGAGGTCAAATTGTCAGAAGCTGTCTCAAAAGAGACCCTTTAGAAGCTGAACCCCATTTATAAAGCTGCTCTTCACAAATGGCGTAGATAATTATCACACCAAAGCAAGGCAACAAAGGTCCCGCTAATGCATTTCAGGAGAGCCGACTTCTGAGAAGCCCGCATACTCCCACATCCAAGCCTGATCAACAGAAAAAGCTGAAAAGGTTGAGAATTTCATGACACTCAAACAGGCATGCTCCTCGGAATACCAAGGAGCGCAAGGTGCGTTCAAAGATTCGATG
+
BBBBAFFBFFFFCGGGGGGGGGGHHHHHHHHHHHHHHHGHHHHGGGFCGHFHHHHHHHFHHHGGGEHGHHHHHGFFHHHHHHHHHHHHGGHHHGHHHGHHHHHHHHHHHHHHHHGGDGFHHHHHHGHHGHHGHHHHHGHHHFFGFFBFGHHHHHHHGHHHHHGHHHHHHGFHHHHHHHHHHFHHGGGGHHHHHHHHHHHHHGHGHGHHHFHHFHHHGFFECEHGGHGGHGHHGHHHGGHHGHGBHFHHFHHGHHGGHHHFGHHHHHEHHGHGGHGD1FFEHHGFDGHG1FEHGHHHHGGEEEGGHHGFAA1CHGCGFCGF1GB0EE?E1GF3GFFFAFBFA1?AA
@M02197:105:000000000-AN6RF:1:1103:22906:22699 1:N:0:1
GCACTGGCATATTCCTCCGCTTATTGATATGCTTAAGTTCAGCGGGTAGTCCTACCTGATTTGAGGTCAAATTGTCAGAAGCTGTCTCAAAAGAGACCCTTTAGAAGCTGAACCCCATTTATAAAGCTGCTCTTCACAAATGGCGTAGATAATTATCACACCAAAGCAAGGCAACAAAGGTCGCTAATGCATTTCAGGAGAGCCGACTTCTGAGAAGCCCGCATACTCCCACATCCAAGCCTGATCAACAGAAAAAGCTGAAAAGGTTGAGAATTTCATGACACTCAAACAGGCATGCTCCTCGGAATACCAAGGAGCGCAAGGTGCGTTCAAAGATTCGATGATTCAC
+
ABCCCFFCFFFFGGGGGGGGGGGHHHHHHHHHHHHHHHHHHHHGGGGGGHHHHHHHHHHGHHGHGHHHHGHHHHHHHHHHHGHHHHHHHHHHGGEHHGHHHHHHHHHHHHHHHHGGGGHHHHHHHHHHHHHHHHHHHHHHHHHHGHGHHHHHHHHHHHHHHHHHHHHHHHGHHHHHHHFHHHHHHHGHHHHHHHHHHHHGHGHGGHHHGHHHGHHGGGGGHHHHGGGGGGGHHHGGHHHHHGHHHHHHHHHHGHHHHHHHHHHFHHHHHHHHHGGHGHHHHGHGHGHHHHHHGHHHHGGGGGGHHFHHFHHHHGGGGGHHHHGE?CGGGGGGGGGGGFFFFBFFBAAAA
@M02197:105:000000000-AN6RF:1:1103:10221:23443 1:N:0:1
GCACTGGCATATTCCTCCGCTTATTGATATGCTTAAGTTCAGCGGGTAGTCCTACCTGATTTGAGGTCAAATTGTCAGAAGCTGTCTCAAAAGAGACCCTTTAGAAGCTGAACCCCATTTATAAAGCTGCTCTTCACAAATGGCGTAGATAATTATCACACCAATAGACAGTCCACGCGGGGTACCAGCTAATGCATTTAAGGGGAGCTGACAATCTGTGAAGCAGCCAGCAAAATAAACCCCCATATCCAAGCCATTATCAACAAAAGCTGATAATAGTTGAGAATTTAATGACACTCAAACAGGCATGCTCCTCGGAATACCAAGGAGCGCAAGGTGCGTTCAAAGATTCGATGATTCAC
+
CDCCDFFDFFFFGGGGGGGGGGGHHHHHHHHHHHHHHHHHHHHGGGGGGHHHHHHHHHHHHHHHGHHFHHHHHHHHHHHHHHHHHHHHHHHHHGHHHGHHHHHHHHHGHHHHHHGGGHHHHHHHHGHHHHHHHHHHHHHHHHHHGGGGGHHHHHHHGHGHHHHHHHHHHHGHHHHHGGHGGHHGHHHHGHHHHHGHHGGHHGGHGFGHGHHGGGHHHHHGHHGGHGGHGHHHHFHHGGFGGHHHGHHCGGHHHFHHGHHHHHHHHHHHHHHHHFHHHHHHHHHHHHHHHHHHHHHHGEHHHHHHHHHHHGGGGFE3GHHHHGHHHHEGGGGHHHHGGGGHGGGGGGGGGGFFFFFFFCBBAB
@M02197:105:000000000-AN6RF:1:1103:23037:23575 1:N:0:1
GCACTGGCATATTCCTCCGCTTATTGATATGCTTAAGTTCAGCGGGTAGTCCTATCTGATTTGAGGTCAAATTGTCAGAAGCTGTCTCAAAAGAGACCCTTTAGAAGCTGAACCCCATTTATAAAGCTGCTCTTCACAAATGGCGTAGATAATTATCACACCAAAGCAAGGCAACAAAGGTCCCGCTAATGCATTTCAGGAGAGCCGACTTCTGAGAAGCCCGCATACTCCCACATCCAAGCCTGATCAACAGAAAAAGCTGAAAAGGTTGAGAATTTCATGACACTCAAACAGGCATGCTCCTCGGAATACCAAGGAGCGCAAGGTGCGTTCAAAGATTCGATGACTCAC
+
ABBBBFFBFFFFGGGGGGGGGGGHHHHHH6DGHFGHGDHHGHHGGGAFEGFHHHHGHHHFHHHFFFFHHHFHH5FHHHHHGGBHGHHHHHHHHGGHGGHHHHHHHHFHGHGHHEDFGHGGHHHHHHGHHHFHFFFGGHGHFHHHGGGGGHHGHGHHHHHHGHHHHHHHHHHHHHHHHHHHHCFHGFHHFHHHHGHFHHHHFGHGGHGFGGGHGHGHHGGFFEEHFFGGHGGHHHHFEEGFHHGFGBHHEHFHHHHHGFHBGHGHHFHGHHFFFGBHDFHHHFGB5GFGDE3EFGBGGA1E0GEEFFHDFD3CHHHFEGGGHFAACGGCHFGGGEBGE44FFBFFFFAAAAA
@M02197:105:000000000-AN6RF:1:1103:5116:23749 1:N:0:1
GCACTGGCATATTCCTCCGCTTATTGATATGCTTAAGTTCAGTGGGTAGTCCTACCTGATTTGAGGTCAAATTGTCAGAAGCTGCCTCAAAAGAGACCCTTTAGAAGCTGAACCCCCTTTATAAAGCTGCTCTTCACAAATGGCGTAGATAATTATCACACCAAAGCAAGGCGACAAAGGACCCGCTAATGCATTTCAGGAGAGCCGACTTCTGAGAAGCCCGCATACTCCCACATCCAATCCTGATCAACAGAAAAACCTGAAAAGGTTGAGAATTTCGTGACTCTCAAACAGGCATACTCCTCGGAATTCCAAGGAGCGTAAGGTACGTTCAAAGATTCGATGATTGAC
+
AAAA@F1A>@F3F3FGF1E11AE13DGF3EBGFA2AAGHBFBD20AADCFBE2DAAAACDFHHBFHF011DGFGDGHDE1GHHFHHFGHBGGHFCGFFEHGHHHHGB1B1GHBH/E#0E8D8EF28H<FFHHHH9HHFBBGF10#BC0+>BCFDC2BFG4GCFGH0FC::2;#?FGEFG0$?F>??1A=<DB=DB<<.0GFACEG/CGG2GFC#1CF0#;E/B1<?+FFGHGGF1B0F1F1B1FF@2GGFB10AF1B11HHGBFBFF0B22211/>//A11BBB//1B11B1A12FAA0A/EA/FB1BAB111B100AB0B1FGEAB11A13BFB3A11B13B1131>11>
@M02197:105:000000000-AN6RF:1:1103:8973:24249 1:N:0:1
GCACTGGCATATTCCTCCGCTTATTGATATGCTTAAGTTCAGCGGGTAGTCCTACCTGATTTGAGGTCAAATTGTCAGAAGCTGTCTCAAAAGAGACCCTTTAGAAGCTGAACCCCATTTATAAAGCTGCTCTTCACAAATGGCGTAGATAATTATCACACCAAAGCAAGGCAACAAAGGTCCCGCTAATGCATTTCAGGAGAGCCGACTTCTGAGAAGCCCGCATACTCCCACATCCAAGCCTGATCAACAGAAAAAGCTGAAAAGGTTGAGAATTTCATGACACTCAAACAGGCATGCTCCTCGGAATACCAAGGAGCGCAAGGTGCGTTCAAAGATTCGATGATTCAC
+
ABCAAFFCFFFFGGGGGGGGGGGHHHHHGHHHHGHGHHHHHGHFGGGEFHHHHHHHHFGFHHH5FHHGGGHHHHGHHHHHHFHHHHHHHHHHHGHHHGHHHHHHHGHHGHHHHGGGGHHHFHHHGHGGHHHFFGFHHHHGGFHHGGGGGHHHHHHHHHHHHHHHGHHHHFGGHHHHGHHGGGGHHGHHHHHHHHFHGHGHHGGGHHGDFGGHGHHHHGGGGEBGHHGGHGGHHHHHGGHFHHGHHFFHHGGHHHFGHHHHHHHHHGHGHHHHGHFGHGHHGHHHHGHHGFADHGBFHGEGCGGGHGFDGB3HHHHEEA2GHHG4EACGGGGGGGFFGGFFFFFFFFBA3A?
@M02197:105:000000000-AN6RF:1:1103:8746:24603 1:N:0:1
GCACTGGCATATTCCTCCGCTTATTGATATGCCTAAGTTCAGCGGGTAGCCCTACCTGATTTGAGGTCAAATTGTCAGAAGCTGTCTCAAAAGAGACCCTTTAGAAGCTGAACCCCATTTATAAAGCTGCTCTTCACAAATGGCGTAGATAATTATCACACCAAAGCAAGGCAACAAAGGTCCCGCTAATGCATTTCAGGAGAGCCGACTTCTGAGAAGCCCGCATACTCCCACATCCAAGCCTGATCAACAGAAAAAGCTGAAAAGGTTGAGAATTTCATGACACTCAAACAGGCATGCTCCTCGGAATACCAAGGAGCGCAAGGTGCGTTCAAAGATTCGATGACTCAC
+
ABBBBFFBFFFFGGGGCGGGGGGBHHHHHHGHHHHHHFGHHHHGGGGGGGHHHHHHHHHHHHHHGHHHHHHHHGHHHFHHHHGHHHHHHHHHHGHHHGHHHHHHHHHHHHHHHHGGGHHHGHHHHHHGHHHHGHHHHHHGHHHHGGGGGHHHGGHHHHHHHHHHHHHHHHGHHHHHHHHHFGHHHGGHHHGHHHHHHHHHHGHGHHGGGHHHHHHHHGGGGFGHHHGGGGGGGHHGGGHHHGFHGHHHHFHHGHHHHHHHHGHHHHEHHHHGHHHHHHFGHHGHHGHHHHHHGHHHGEHGGGGGFHHGHHHHHHHGGGGFHHHCGGGCHGGGGGGGCGGFFFFFFFAA@BB
@M02197:105:000000000-AN6RF:1:1103:23228:24842 1:N:0:1
GCACTGGCATATTCCTCCGCTTATTGATATGCTTAAGTTCAGCGGGTAGTCCTACCTGATTTGAGGTCAAATTGTCAGAAGCTGTCTCAAAAGAGACCCCTTAGAAGCTGAACCCCATTTATAAAGCTGCTCTTCACAAATGGCGTAGATAATTATCACACCAAAGCAAGGCAACAAAGGTCCCGCTAATGCATTTCAGGAGAGCCGACTTCTGAGAAGCCCGCATACTCCCACATCCAAGCCTGATCAACAGAAAAAGCTGAAAAGGTTGAGAATTTCATGACACTCAAACAGGCATGCTCCTCGGAATACCAAGGAGCGCAAGGTGCGATCAAAGATTCGATGATTCAC
+
CCCCCFFCFFFFGGGGGGFGGGGHHGHHHHHHHHHHHHHHHGHGGG?EGHHHHHHHHHGHHHHHGHFHHHHHHHHHHHHHHHHHHHHHHHHHHGHHHGHGGHHHHHGHHHHHHHGGGHHHHHHHHHHHHHGHHHHHHHHHHHGHGGGGGHHHHHHHHHHGHHHHHHHHHHHHHHHHHHHHHHHHHGGGHHHHHHHHHHHHHGHGHHGHGHGHHHHHHGGGGGHGHHGGGGHHHGHHGGHHGHHHHHHHHHHHHHHGHHHHHHHHGHGEHHHGHGF5FHHHHHHHHGHHGHHHHHGHHHHGGGGGHHHHFGBFFHGGGGCGHHHHGGGGGGGGGGGGGGGFFFFDDFBBBBB
@M02197:105:000000000-AN6RF:1:1103:17356:25039 1:N:0:1
GCACTGGCATATTCCTCCGCTTATTGATATGCTTAAGTTCAGCGGGTAGTCCTACCTGATTTGAGGTCAAATTGTCAGAAGCTGTCTCAAAAGAGACCCTTTAGAAGCTGAACCCCATTTATAAAGCTGCTCTTCACAAATGGCGTAGATAATTATCACACCAAAGCAAGGCAACAAAGGTCCCGCTAATGCATTTCAGGAGAGCCGACTTCTGAGAAGCCCGCATACTCCCACATCCAAGCCTGATCAACAGAAAAAGCTGAAAAGGTTGAGAATTTCATGACACTCAAACAGGCATGCTCCTCGGAATACCAAGGAGCGCAAGGTGCGTTCAAAGATTCGATGATTCAC
+
BBBBBFFBFFFFGGGGGGGGGGGHHHHHHHHHGGHHHHHHHHHGGGGGGHHHHHHHHHHHHHHHGHHHHHHHGHHHHHHHGHHHHHHHHHHHHGHHHGHHHHHGHHGHHHHHHHGGG:HHHHHHHHHHHHHHHHHHHHHHHHGHGFGGGHHHHHHHHHHHHHHHHHHHHHHHHHHHHHHFGGHGHGHHHHHHHHHHHHHHHGFGHHHHHGGHGHHHHGGGGGGHHGGGHGGGGGGHGGHHHGGHHGHHHHHHHHHHHHHHHHHHHHFHGHHHHFHHHHGHHFHGHGFGHHGFEHFHFHHCGECFHFFGHHHGHHGGGGGEGFFFGGGGHGFGFFGGFGGFFFFFFFCBA>A
@M02197:105:000000000-AN6RF:1:1103:22198:25165 1:N:0:1
GCACTGGCATATTCCTCCGCTTATTGATATGCTTAAGTTCAGCGGGTAGTCCTACCTGATTTGAGGTCAAATTGTCAGAAGCTGTCTCAAAAGAGACCCTTTAGAAGCTGAACCCCATTTATAAAGCTGCTCTTCACAAATGGCGTAGATAATTATCACACCAAAGCAAGGCAACAAAGGTCCCGCTAATGCATTTCAGGAGAGCCGACTTCTGAGAAGCCCGCATACTCCCACATCCAAGCCTGATCAACAGAAAAAGCTGAAAAGGTTGAGAATTTCATGACACCCAAACAGGCATGCTCCTCGGAATACCAAGGAGCGCAAGGTGCGTTCAAAGATTCGATGATTCAC
+
AAAABFFBFFFFGGGGGFGGGGGFFHFGBHHHHHGHHHHHHGHGGGFEGGEGHHEHHHGFHHHFGHHFHHFHHFHHHHHHHHHGHGHHHHHHHGHHHGHHHHHHHHHEHGHHGHGFDHGHHHHHHHEGHFFHHHHGHHHFHHHGGGGGGHHHHHGGGHEGHHHHHHHHHHFHHHHHHHGHFHHHGGGGGHHEHHHHGHHHHGHGHHGGGGGHHHHHGGGGGFFGHGFGEGHGGHHFGGGHHHHFHHGHFDGHHHGHGHGFFHHFHGF2DHGGFGD5GHHGHHGFGGGHHHFHHHHFHGHGGEAGHHGB5GGGHGF2GGCFFCFHGGGGFGFGDFGGGGFBFFFFFFAA>>3
@M02197:105:000000000-AN6RF:1:1103:25014:25633 1:N:0:1
GCACTGGCATATTCCTCCGCTTATTGATATGCTTAAGTTCAGCGGGTATCCCTACCTGATCCGAGGTCAAACTTAGAAAGTTGGGGGTTGCTGGCAAGCACGCACCGAGACTCTGTAGCGAGGAGTATTACTACGCTTAGAGCACGATGGCACCGCCACTGACTTTAAGACCGATCAGAACTGATGCGGTCCAATACCAAGCAGAGCTTGAGTGTTGTACTGACGCTCGAACAGGCATGCCCCGCGGAATACCACGGGGCGCAATGTGCGTTCAAAGATTCGATGATTCAC
+
AABBAFFAFFFFGFGFGGC?ACEHHFFBGGHHFHHHGGF5FAFFCFFFFHHGHHF:99FHHHH?E-F0HG8HHHG:HFFHG;FFE:GEE@H8H;GHGGH<HGC;GGG;GGDHHFHH9DGGCFFCG8HH;HH5;HDCGGGHFHEHFCG:GGHHHGGGF@GHHHHHHGHACEFF?GGHGGFFHGFGGCBCFGFFFFFFFHHFHFHHHHGHHHGF9GBFGGFGGGGGGFDFCBGHHFGHFEECEE013AGGBFA?EFCE2EEEFCGFA2E2FFFAFGFFEA4BFFFFFF3A33A
@M02197:105:000000000-AN6RF:1:1103:21024:25566 1:N:0:1
GCACTGGCATATTCCTCCGCTTATTGATATGCTTAAGTTCAGCGGGTAGTCCTACCTGATTTGAGGTCAAATTGTCAGAAGCTGTCTCAAAAGAGACCCTTTAGAAGCTGAACCCCATTTATAAAGCTGCTCTTCACAAATGGCGTAGATAATTATCACACCAAAGCAAGGCAACAAAGGTCCCGCTAATGCATTTCAGGAGAGCCGACTTCTGAGAAGCCCGCATACTCCCACATCCAAGCCTGATCAACAGAAAAAGCTGAAAAGGTTGAGAATTTCATGACACTCAAACAGGCATGCTCCTCGGAATACCAAGGAGCGCAAGGTGCGTTCAAAGATTCGATGATTCAC
+
BCCCCFFCFFFFGGGGGGGGGGGHHGHHBHHGHHHHHHHHHHHGGGGGGHHHHHHHHGHHHHHHGHHHBFHHHHHHHHHHHHFHHHHHHHHHHGHHHGHHHGHHHHHHHHHHHFGGGHHHHHHHHHHHHHHHHHHHHHGGGHGHGGGGGHHHHHHHHHHHHGHHHHHHHHGHHHHHHGHHGHHGHGGGGHHHHHHHGHHHHGHGHHHGGGHGHHGHHGGGGGHHHGGGGGHHGHHGCGHFHHHHHFHHGHHHGHHHHHHHHHHHHHHHHHHHHHHGHHFHFHHHHGGHHHGHGHHHHGHGGGGGHHFFGDFHHHHEEAECHGFHGGGFGGCGGGGGGGGFFFFFFFABBBB
@M02197:105:000000000-AN6RF:1:1103:13937:25646 1:N:0:1
GCACTGGCATATTCCTCCGCTTATTGATATGCTTAAGTTCAGCGGGTAGTCCTACCTGATTTGAGGTCAAATTGTCAGAAGCTGTCCCAAAAGAGACCCTTTAGAAGCTGAACCCCATTTATAAAGCTGCTCTTCACAAATGGCGTAGATAATTATCACACCAAAGCAAGGCAACAAAGGTCCCGCTAATGCATTTCAGGAGAGCCGACTTCTGAGAAGCCCGCATACTCCCACATCCAAGCCTGATCAACAGAAAAAGCTGAAAAGGTTGAGAATTTCATGACACTCAAACAGGCATGCTCCTCGGAATACCAAGGAGCGCAAGGTGCGTTCAAAGATTCGATGATTCAC
+
AAABCFFBFFFFGGGGGGGGGGGHHHHHHHHGHHHHHHHHHHHGGGGGGHHHHHHHHHHHHHHFGHHHHHEHHHHHHHHHHHHHHHHHHHHHHGHHHGHHGFHHHHHHHHHHHHGGGHHHHHHGHHHHHHHHHGHHHHHEGHHHGGGGGHHHHHHHHHHHHHHHHHHHHHHHHHHHHHFFGHHHHGHHGHHHHHHHHHHHHGHGGHGHHHGGHHHGGGGGGGHHGHGGGGHHHHHHGGHHHGGFHHEHHHHHHHHHHHGHHHHHHHGHHHHHHHFDHFHHHHHGFGHGHHHHHHHHHHHGGGGGFHFHHGHGHHHGGGGFFCHHGGGGHGBGGFGFGGGFFFFFFFBBABB
@M02197:105:000000000-AN6RF:1:1103:13653:26094 1:N:0:1
GCACTGGCATATTCCTCCGCTTATTGATATGCTTAAGTTCAGCGGGTATCCCTACCTGATCCGAGGTCAACCTGAAAGAATTGGGGGTTGTTGGCAAGCGGCCATGAGGACTTCATAGCGAGAAAGTTACTACGCTTAGAGCCAGATGGCACCGCCACTGATTTTGGGGCACACCACCAAAGGTGATACCCAATACCAAGCAGAGCTTGAGGGTTGTAATGACGCTCGAACAGGCATGCCCCCCGGAATACCAAGGGGCGCAATGTGCGTTCAAAGATTCGATGATTCAC
+
CCCCCFFCFFBFGGGGGGGGGGGHHHHHHHHHHHHHHHHHHHGGGGGGHHHHHHHHHH<<H:HGG99:GHH0::HH::E;H<HHHG9GGGG:HFHHHG:GGG9GHGGGGHHHHHHHHF:GG9GGHHGGHHHH:GGGGGHGEHHHHH:HBFHHGGGGFGHHHHHHHHGGGGGGGGGGGGGGGGHHHHHGHGHHGGGGHGHHGHHHHGHHHGGGHGGGHHHFGGFFGFFFHHHHHHHHGGCCECGHHHGHGHGHHHCGGGGGHHHGGGGHGGGGGGGGGGFFFFFFFAABAB
@M02197:105:000000000-AN6RF:1:1103:7246:26361 1:N:0:1
GCACTGGCATATTCCTCCGCTTATTGATATGCCTAAGTTCAGCGGGTAGTCCTACCTGATTTGAGGTCAAATTGTCAGAAGCTGTCTCAAAAGAGACCCTTTAGAAGCTGAACCCCATTTATAAAGCTGCTCTTCACAAATGGCGTAGATAATTATCACACCAAAGCAAGGCAACAAAGGTTCCGCTAATGCATTTCAGGAGAGCCGACTTCTGAGAAGCCCGCATACTCCCACATCCAAGCCTGATCAACAGAAAAAGCTGAAAAGGTTGAGAATTTCATGACACTCAAACAGGCATGTTCCTCGGAATACCAAAGAGCGCAAGGTGCGTTCAAAGATTCGATGATTCAC
+
AABBAFB4CDF5EFGGGGGGGGEGGHHGFFFBAAABFDFFHGHGGGEGGHHFHHHGFHHHHFHGGHHHBFFHGB5BGFFGBHFFHGFFGFBDFGFHGAEGGFHHHHHCGFFG3?/BEGHFFHHFFHFGFGCDGHHGHHHHFGF;FCB(FGHEHHGB:FFFHFHHHGBGF3FGFGGCDGFHD%><0D?HGFHHGGGFFHH8FAHD/C?@1:CGFGGFHFGFCGFFGDGGHGFGBADBE>0001GHGDBGF22HGFDFHHF@FDBFBGE0FDBF11D11DF2221GGF1FA1B1111EHFG0E?EA02D2A1/01FA0AA00111CEAA0GBFFGB3GCCGBFFFDBD11?AA
@M02197:105:000000000-AN6RF:1:1103:17341:26362 1:N:0:1
GCACTGGCATATTCCTCCGCTTATTGATATGCCTAAGTTCAGCGGGTAGTCCTACCTGATTTGAGGTCAAATTGTCAGAAGCTGTCTCAAAAGAGACCCTTTAGAAGCTGAACCCCATTTATAAAGCTGCTCTTCACAAATGGCGTAGATAATTATCACACCAAAGCAAGGCAACAAAGGTCCCGCTAATGCATTTCAGGAGAGCCGACTTCTGAGAAGCCCGCATACTCCCACATCCAAGCCTGATCAACAGAAAAAGCTGAAAAGGTTGAGAATTTCATGACACTCAAACAGGCATGCTCCTCGGAATACCAAGGAGCGCAAGGTGCGTTCAAAGATTCGATGATTCAC
+
CCCCCFFCFFFFGGGGGGGGGGGHGHGHGHHHGHHHHHHHHHHGGGGGGHHHHHHHHHHHHHHHGHGHHHHHHHHGGHHHHHHHHHHHHHHHHGGHHGHHHHHHHHHHHHHHHHGGGHHHHHHHHHHHGFHHHHHHHHHHHHGHGGGGGHHHHHHHHHGHHHHHHFHHHHHHHHHHHHHGGGGHHGHGGHHHHHHHHHHHHGHGHHGHGFGHHHHHHGGGGGGHHHGGHGGGGHHHGGHGHHGHHGFHHHHHHHHHGHGGHHHHHHFHHHHHHHGHHHHHHHHHHGGHHHHHHHFGHHFGGGGGHHHGHGDGHHHEGE?FHHHHGGCGHGGFGGGGGGGFFFFFFF@BAAB
@M02197:105:000000000-AN6RF:1:1103:8841:26403 1:N:0:1
GCACTGGCATATTCCTCCGCTTATTGATATGCTTAAGTTCAGCGTGTAGTCCTACCTGATTTGAGGTCAAATTGTCAGAAGCTGTCTCAAAAGAGACCCTTTAGAAGCTGAACCCCATTTATAAAGCTGCTCTTCACAAATGGCGTAGATAATTATCACACCAAAGCAAGGCAACAAAGGTCCCGCTAATGCATTTCAGGAGAGCCGACTTCTGAGAAGCCCGCATACTCCCACATCCAAGCCTGATCAACGGAAAAAGCTGAAAAGGTTGAGAATTTCATGACACTCAAACAGGCATGCTCCTCGGAATACCAAGGAGCGCAAGGTGCGTTCAAAGATTCGATGATTCAC
+
AABBAFF4>D4DGFGGGGGGGGGHHHHHFHFHHHHHHHHHFHHGEFGFHHHHGHFGHFFHHHHHFHFCHHHHHHHFFGFHHGHHHHHHHGHGGGHHFGHHHHHHFFHHHGHHFGGGGHGHHHGHHHGGHHFFHHHHHHHFHHGHGGGGEHHHHHHHFHHFGEHGHHGHHGGGHHHHGHHHGHHGHHGGGGGHHGGHHHHHHGHGHGFGGGGHHGGHHHCGCGGGGGGGFGFGFGGGEEFGGFGFEGHGHFFGFFHHHHFGG4GDHHEHGGFGDFFHHGEG5GGEGE5HGGBEBB3FHF1EEACEFF5HHFDGHGB2A22ABGGEAAEB4GGGGEGGEGFCFFFDB5A?A?A
@M02197:105:000000000-AN6RF:1:1103:15865:26569 1:N:0:1
GCACTGGCATATTCCTCCGCTTATTGATATGCTTAAGTTCAGCGGGTAGTCCTACCTGATCCGAGGTCAACCATTGAAATTGGGGGTTAATGGCAAGCATCCACCGGGACTCTATAGCGAGAAGAATTACTACGCTTAGAGCCAGACGGCACCGCCACTGATTTTAAGGGCTGCCCGTGCGGCAGGCCCCAACACCAAGCCGAGCTTGAGGGGTTATAATGACGCTCGAACAGGCATGCCCCTCGGAATACCAAGGGGCGCAATGTGCGTTCAAAGATTCGATGATTCAC
+
ABCCCFFCFFFFGGGGGGGGGGGHHHHHHHGGHHHHHHHHFHFGGGGGGHHHHHHHHHHHHHHEGGG;HHHHFHHHHHH<<HHHGGEGHHHHHHH:9HHHHH<H;GG8:G:HHHHHHHGGGGGHHHHHHH<<FGCG:GH<HHHHHHGG:GGGGGFGGGHHHHHHHHHHHHGHGGGGGGGGHHGGGGGFHGFDFFGGGGGGGGHHHHGGGGHHHDFGFHHGGGGFHGGHHHHHHGHHGGGGGGGHHHGHHGHFHHGGGGGGHHGGGGGFGGGGGGGGGGFFFFFFFAABBA
@M02197:105:000000000-AN6RF:1:1103:8414:26725 1:N:0:1
GCACTGGCATATTCCTCCGCTTATTGATATGCTCCTCCGCTTATTGATATGCTTAAGTTCAGCGGGTAGTCCTACCTGATTTGAGGTCAAATTGTCAGAAGCTGCCTCAAAAGAGACCCTTTAGAAGCTGAACCCCATTTATAAAGCTGCTCTTCACAAATGGCGTAGATAATTATCACACCAAAGCAAGGCAACAAAGGTCCCGCTAATGCATTTCAGGAGAGCCGACTTCTGAGAAGCCCGCATACTCCCACATCCAAGCCTGATCAACAGAAAAAGCTGAAAAGGTTGAGAATTTCATGACACTCAAACAGGCATGCTCCTCGGAATACCAAGGAGCGCAAGGTGCGTTCAAAGATTCGATGATTCAC
+
AAAA?11>FFFBGGFGFFGGGGGGGHGGBHGHGGB1FFFCFCCFGHEFHGGHGGE112BFBGFC??ECAFGGFGBHFGHEHHEFEEGFGHGGFGDGFHGHFGGGHGHHGHHGGGGGGGHEFHEHFGHGFHGHGAFGGHHGHHHGGFHFFFHGGGGGHHHGHGF?GFGGFHGGGHFGGHGGHGGEFCFGGFFEEFFHFFBFCCGHGDGFGHGBHFEBHHHHGGGGEFFGHFAEFGHGGGCGGED2F0////FGF1GBGEBAFE1BGFGHHHHHGHGGGHBGGEFDDBEGHHGHHHEFGBFGEFE1GEFFGFFBEEEEEEHFCCGGGEGGCGHCHCG0CCE01GGGGC?CAFCGCGGGGGCC1331@B>111>
@M02197:105:000000000-AN6RF:1:1103:8551:27352 1:N:0:1
GCACTGGCATATTCCTCAGCTTATTGATATGCTTAAGTTCTGCGGGTAGTCCTACCTGATTTGAGGTCAAATTGTCAGAAGCTGTCTCAAAAGAGACCCTTTAGAAGCTGAACCCCATTTATAAAGCTGCTCTTCACAAATGGCGTAGATAATTATCACACCAAAGCAAGGCAACAAAGGTCCCGCTAATGCATTTCAGGAGAGCCGACTTCTGAGAAGCCCGCATACTCCCACATCCAAGCCTGATCAACAGAAAAAGCTGAAAAGGTTGAGAAGTTCATGACACTCAAACAGGCATGCTCCTCGGAATACCAAGGAGCGCAAGGTGCGTTCAAAGATGCGATGATTCAC
+
?11@A11@BBCFFGGBE111DGDBD33333FF3F31C3D33A1E??/E/FEBFFGGEEF1221DAGC01AB2BDFFGGHHGGHHHEHBHGGGFE00FA/FGFGHFBBF@1FEBE?//BDFF7EFGEGHHGGGFFFBBFEECBFFGGGGGGHBFHF9?:FFBCC0GHFHGBEHEGG0EHHH1B?@0C?DGGGFDB8FCFCGCCE@C<?1CCCBGGBFHEEGFEEBGBGFFB11B1FBCCFAEGBEGDFFF2HHG1BHFBHBBEHEG000BBEFF1@112E2D2111EBBB1FEB11B1A/C???CF2BBGCHF111/?0C?1110?C0001BCCGGGCE11FD31FB@A@@A
@M02197:105:000000000-AN6RF:1:1103:16938:28040 1:N:0:1
GCACTGGCATATTCCTCCGCTTATTGATATGCTTAAGTTCAGCGGGTAGTCCTACCTGATTTGAGGTCAAATTGTCAGAAGCTGTCTCAAAAGAGACCCTTTAGAAGCTGAACCCCATTTATAAAGCTGCTCTTCACAAATGGCGTAGATAATTATCACATCAAAGCAAGGCAACAAAGGTCCCGCTAATGCATTTCAGGAGAGCCGACTTCTGAGAAGCCCGCATACTCCCACATCCAAGCCTGATCAACAGAAAAAGCTGAAAAGGTTGAGAATTTCATGACACTCAAACAGGCATGCTCCTCGGAATACCAAGGAGCGCAAGGTGCGTTCAAAGATTCGATGATTCAC
+
CCCCCFFCFFFFGGGGGFGGGGGHHHHHHHHGHHHHHHHHHHHGGGFEFHHHHHHHGFEHHHHHGHGHHHHHHHHGGHHHHGFHHHHHHHHHHGHGHGHHHHHHHHHHHHHHHHCEGHHHHGHHHHHGHHGGHGGHHHHHHHGHGGGGGHHHHHGHEHHHHHHHHHHHHHHHHHHHHHHHGHGGHGHHHHHHGHHHHHHHHGHGHHHHHGGHHGHHHGGGGGGHHHGGGGHHHHGGGGHHGHEHHFEGGHHGHHHHGHHHHFFHHGF?HGHHHHFGFGHHHHHGGFGBHGB3DHEHHHHEECG?HFHHFGEHHHHFFCGGHGHHGGGGHGGGGGGGGGCFFBFFFFA?>>3
@M02197:105:000000000-AN6RF:1:1103:17888:28213 1:N:0:1
GCACTGGCATATTCCTCCGCTTATTGATATGCTTAAGTTCAGCGGGTAGTCCTACCTGATTTGAGGTCAAATTGTCAGAAGCTGTCTCAAAAGAGACCCTTTAGAAGCTGAACCCCATTTATAAAGCCGCTCTTCACAAATGGCGTAGATAATTATCACACCAAAGCAAGGCAACAAAGGTCCCGCTAATGCATTTCAGGAGAGCCGACTTCTGAGAAGCCCGCATACTCCCACATCCAAGCCTGATCAACAGAAAAAGCTGAAAAGGTTGAGAATTTCATGACACTCAAACAGGCATGCTCCTCGGAATACCAAGGAGCGCAAGGTGCTTTCAAAGATTCGATGACTCAC
+
ABBABF4>FFFFGGGGGGFGGCEGDEDHHFF5GHHHHHHHHHHGGGEFGHGHHHHHHHHHHHHHFFGHGGFHHHHHHHHHHHHHHHHHFGGHFGFGFGHHHHGHHGHHHHBHHHGGGHHHGHHGHHGHFGGGHHFFFGBFHGHHGFGFEBHHHGHHGHHHGGHHHHFHHHGHFHHHHHEHGGCCFHGGHGHHHHGHHHHHHGEGHAGDGAGGFGFHHGGGC?BDDDGGGCGDFFFFEEGFEHHBHFDGHHHHGHHHFGEGBHHHHGHGHFHGHGHHFFHHHFHFHFHGFGB1HFBHFGECECEEAFDF2GBFDDB0BE0GHHGHFEBF111FBE3F1GFCCFFFFFAAAAA
@M02197:105:000000000-AN6RF:1:1103:11371:28231 1:N:0:1
GCACTGGCATATTCCTCCGCTTATTGATATGCTTAAGTTCAGCGGGTAGTCCTACCTGATTTGAGGTCAAATTGTCAGAAGCTGTCTCAAAAGAGACCCTTTAGAAGCTGAACCCCATTTATAAAGCTGCTCTTCACAAATGGCGTAGATAATTATCACACCAAAGCAAGGCAACAAAGGTCCCGCTAATGCATTTCAGGAGAGCCGACTTCTGAGAAGCCCGCATACTCCCACATCCAAGCCTGATCAACAGAAAAAGCTGAACAGGTTGAGAATTTCATGACACTCAAACAGGCATGCTCCTCGGAATACCAAGGAGCGCAAGGTGCGTTCAAAGATTCGATGATTCAC
+
BBBBBFFBFFFFGGGCGGGGGGGHHHGHHHFGHHHHHHHHHHHGGGGGGHHGHHHHHHHHHHHHGGGGFFHHHGHHHHHHGHHHHHHHHHHHHGHHGGHHHHHGFHHGHHHHHHGGGHHHHHHHFGHHHHHHHHHGHHHHHHGHGFGGGHHHHHHHHFHHHHHHHHHHHHGHHHHHHHFHHEFHGGGGGHHHHGHHHFGHHGHGGHGHGGGHGHHGHGGGGEGGHGGGGGGHGHHHEEEHFBFHFFFFGFFHHHFFFHHG4GHGFFHGHFHHHGG5HHHGFHHGFEFHHFFGHHFHHFEEEE2EF55FHGBCHGBCGGFGHGBHGF?EFGBGEFGBEBCFFFFBFFAAAAA
@M02197:105:000000000-AN6RF:1:1104:14937:1478 1:N:0:1
GCACTGGCATATTCCTCCGCTTATTGATATGCTTAAGTTCAGCGGGTAGTCCTACCTGATTTGAGGTCAAATTGTCAGAAGCTGTCTCAAAAGAGACCCTTTAGAAGCTGAACCCCATTTATAAAGCTGCTCTTCACAAATGGCGTAGATAATTATCACACCAAAGCAAGGCAACAAAGGTCCCGCTAATGCATTTCAGGAGAGCCGACTTCTGAGAAGCCCGCATACTCCCACATCCAAGCCTGATCAACAGAAAAAGCTGAAAAGGTTGAGAATTTCATGACACTCAAACAGGCATGCTCCTCGGAATACCAAGGAGCGCAAGGTGCGTTCAAAGATTCGATGATTCAC
+
BBABAFFBFFFFGBGGGGGGGCEGHGG6FFGCFHHHGHHFFFHGGGGGGHHHHHGHHGEFHHHHFHHHHHHGHGGH5BFHHHHHHHHHHHHHHGHEHGHHHHHHHHHFHHFHHHGGGHHFHHFGHHHHHGHGHGHHHGHGGHHHGFFFGHHHHHHHFFHHHGHHHGHHHHGHHHHHGHHFFGHGHHHGGHHHHHHHHHHGFGHGEHDCFHGGHHHGGGFGGEBFHHGGFGHHGHGFFGHFFGHHHHHHFHGHHHHHHGEGHHGHHEFFFFGHHHFFGFGFEGHGHGHHGHHHHHEFHFGGGFCGHF55HGBBHHG?FE?GHHGGAFECGGFFCGGGFBFFFD@FFBAA3>?
@M02197:105:000000000-AN6RF:1:1104:13860:1935 1:N:0:1
GCACTGGCATATTCCTCCGCTTATTGATATGCTTAAGTTCAGCGGGTAGTCCTACCTGATTTGAGGTCAAATTGTCAGAAGCTGTCTCAAAAGAGACCCTTTAGAAGCTGAACCCCATTTATAAAGCTGCTCTTCACAAATGGCGTAGATAATTATCACACCAAAGCAAGGCAACAAAGGTCCCGCTAATGCATTTCAGGAGAGCCGACTTCTGAGAAGCCCGCATACTCCCACATCCAAGCCTGATCAACAGAAAAAGCTGAAAAGGTTGAGAATTTCATGACACTCAAACAGGCATGCTCCTCGGAATACCAAGGAGCGCAAGGTGCGTTCAAAGATTCGATGATTCAC
+
BBBBBFFBFFFFGFGFGGGFGGGHHHHHHHHHGHFHGGHCGHHGGGEFFFHHHHHHHGHGHHHHGHHHHHHFGHHFHHHHGHHHHHHHHHGHFGFHHGHHHHHHHHHGHHHHHHGGGHHHHHHHHGGHHHHHFGHHHHGHHGHHGGGGGGHHHHHHHHHHHGHHHGHHHHGGHHHHHHGHCGHHGHHHGHHHHHHHHHHHHGHGGHGGGHHHGHHHHFGGGGHBHHFGHGHHHHGFFGHHHHHHHGHHGHEHHHHHHHFFHHGHHHHHHHHHHHG5GBHFFHGHHGFGGGEHGHHHHGGGFE2FHHBFG53HFHFGGGGGHHHGGGGGGGGGGFGGGGGFFBFFFFBAABB
@M02197:105:000000000-AN6RF:1:1104:17694:2095 1:N:0:1
GCACTGGCATATTCCTCCGCTTATTGATATGCTTAAGTTCAGCGGGTAGTCCTACCTGATTTGAGGTCAAATTGTCAGAAGCTGTCTCAAAAGAGACCCTTTAGAAGCTGAACCCCATTTATAAAGCTGCTCTTCACAAATGGCGTAGATAATTATCACACCAAAGCAAGGCAACAAAGGTCCCGCTAATGCATTTCAGGAGAGCCGACTTCTGAGAAGCCCGCATACTCCCACATCCAAGCCTGATCAACAGAAAAAGCTGAAAAGGTTGAGAATTTCATGACACTCAAACAGGCATGCTCCTCGGAATACCAAGGAGCGCAAGGTGCGTTCAAAGATTCGAT
+
AAABBFF@FFFFFBGGGGEGGGGHGHHHGHHGHHHCHHHHHHHGGG?EGHHBHHHHHHHGHHGHGGHGHHHHGHHHHHHHCGHFFHHHGHHHHGGHFFHHGHHHHFGHFHHHHHGGGGHGGHHHHHGHHHGHGHHHHHHHHHGFFGFFHHHGFHHHFHHHHHHGGHHHHHGHGHHHHHHHGHHHFGHGHHHHHHHHHHHHHGGGGHHHGGHGGHHHHGGGGGHGHHGGHGGHHHHFGFHHHHHHHHGHHHHFFEHHHGFGGHHHHHHHFGHHHHHFHHHFHHGDDFHGEEBHGEBEHHHGECEAHHFHFHGHHHGEEEGFGBFGGEEGGGGCFFFFABFBA@AB
@M02197:105:000000000-AN6RF:1:1104:11311:3493 1:N:0:1
GCACTGGCATATTCCTCCGCTTATTGATATGCTTAAGTTCAGCGGGTATCCCTACCTGATCCGAGGTCAACCATAGAAAGTTGGGGGTTCTGGCGCGTACCATCCGGGTTCCATAGCGAGAAGAATTACTACGCTTAGAGCCGAAGGGCACTGCCACTGATTTTAAGAGCTGCTAAGTAGCATGCTCCAACACCAAGCTAGGCTTGAGGGTTATAATGACGCTCGAACAGGCATGCCCCCCGGAATACCAAGGGGCGCAATGTGCGTTCAAAGATTCGATGATTCAC
+
CCCCCFFCFFFFGGGFGGGGGGGGHHHHGHHGHHHHHHHGHHHGGGEGHHHHHHHHHHHHHHHGGGGHHHHGGHHGHGHHHGHHGGGGGHGHHHGGGGGGGHHHHGGGGGHHHHHHHGCFGFHHGHGHHHHHGGGGGHHHHHGGGGGGGGGHHHHHHHHGHHHHHHHHHHHHGGGGGGGGGGHHHGHHGHGGGHHHHHGHGHFGHHHHHHEHHGHHGGGGGHHGHHGHHHGHHGGGGGGGHHHGHHHHHHHGGGFEHFHGGGGDGGGGGGGGGGGFFFFFFFA?BBA
@M02197:105:000000000-AN6RF:1:1104:10241:3929 1:N:0:1
GCACTGGCATATTCCTCCGCTTATTGATTGCTTAAGTTCAGCGGGTAGTCCTACCTGATTTGGGGTCAAATTGTCAGAAGCTGTCTCAAAAGAGACCCTTTAGAAGCTGAACCCCATTTATAAAGCTGCTCTTCACAAATGGCGTAGATAATTATCACACCAAAGCAAGGCAACAAAGGTCCCGCTAATGCATTTCAGGAGAGCCGACTTCTGAGAAGCCCGCATACTCCCACATCCAAGCCTGATCAACAGAAAAAGCTGAAAAGGTTGAGAATTTCATGACACTCAAACAGGCATGCTCCTCGGAATACCAAGGAGCGCAAGGTGCGTTCAAAGATTCGATGATTCAC
+
BBBBBFBBFFFFGFGGGGGGGGFHHHHGHHHHHFHHHHHGHCGEGGEGGHHGGHHHHHHHHHHGGEGFHHHHHHHHHHEGHHFHHHHHGFGHFHHGEFHHHHHGHHFHHHHHHGGFHHHHHHHHHFHHHHHHHHHGHHHHHGGGGGGGHHFHHHHHHHHHGHGHGHHGGAHHHHHHHHHHHHGGHGHHHGHHHHHHFHEHGGGHGGHGGGHGHGGGGGGGGHHHHGGHGGGGHHHGGHHHEBDHHBHGFFHFHHHHHHHHGHHHHGHBHHGEGFDBFHHHHHHHFHHHHHHFHFHGHHGEEEAFFGBHFFHHHHGGGGGHEFBGGFECBGFFFGGAGGBFFFFFFBA3>A
@M02197:105:000000000-AN6RF:1:1104:17081:3911 1:N:0:1
GCACTGGCATATTCCTCCGCTTATTGATATGCTTAAGTTCAGCGGGTAGTCCTACCTGATTTGAGGTCAAATTGTCAGAAGCTGTCTCAAAAGAGACCCTTTAGAAGCTGAACCCCATTTATAAAGCTGCTCTTCACAAATGGCGTAGATAATTATCACACCAAAGCAAGGCAACAAAGGTCCCGCTAATGCATTTCAGGAGAGCCGACTTCTGAGAAGCCCGCATACTCCCACATCCAAGCCTGATCAACAGAAAAAGCTGAAAAGGTTGAGAATTTCATGACACTCAAACAGGCATGCTCCTCGGAATACCAAGGAGCGCAAGGTGCGTTCAAAGATTCGATGACTCAC
+
BCCDCFFDFFFFGGGGGGGGGGGHHHHHHHFHHHHHHHHHHHHGGGFGGHHHHHHHHHFHHHHGGHHGHHHHHHHHHHHHHHHGHHHHHHGHHGHHHGHHHHHHHHHHHHHHHHGGGHHHHHHGHHHFHHHHHHHHHHGHHHHHGGGGGGHHHHHHHHHHHHHHHHHHHHGHHHHHHHHGGHHGHHHHGHHHHHHHHHHHHGHGHHHGGHHHGHHHHGGFGGHGHGGGHGGHHHHHGGHHHFFHHHHHHHHGHHHHHHHFHHHHHHHHHFHHHHGEBHHGGBGGFGHHHHFHHHHHHHHGGGGGHHHHHGHHHGHGGGGGHHHHGGGGHFG5CGGGGFGFFFFFFFBBBAA
@M02197:105:000000000-AN6RF:1:1104:11754:4216 1:N:0:1
GCACTGGCATATTCCTCCGCTTATTGATATGCTTAAGTTCAGCGGGTAGTCCTACCTGATTTGAGGTCAAATTGTCAGAAGCTGTCTCAAAAGAGACCCTTTAGAAGCTGAACCCCATTTATAAAGCTGCTCTTCACAAATGGCGTAGATAATTATCACACCAAAGCAAGGCAACAAAGGTCCCGCTAATGCATTTCAGGAGAGCCGACTTCTGAGAAGCCCGCATACTCCCACATCCAAGCCTGATCAACAGAAAAAGCTGAAAAGGTTGAGAATTTCATGACACTCAAACAGGCATGCTCCTCGGAATACCAAGGAGCGCAAGGTGCGTTCAAAGATTCGATGACTCAC
+
BCCCCFFBFFFFGGGGGGGGGGGHHGGHHHGGHHHHHHHHHHHGGGGGGHHGHHHGHHGHHHGHGHHHHHHHHHHHHHHHHHHGHHHHHGGHHGGHHGHHHHHHHHHHHHHHHHGGGHHHHHHHGHHHGHHHHHHHHHGEFHGHGGGGGHHHHHHHHHHHHHHHHHHHHHHHHHHHHHHGGHHHGGHGHHHHHHHHHHHHGGHGGGHHHGHHHGHHGGGGGGGHHHGGHGGGHHGGFGHGBHFGHHHHHHHHHHHHHHGHHHHHHHHHHHGHGHHGBHHHGGFFEGHFGHGHHHHHHHHFGGGGHGFFFGHHHHGGGGGGHHGHGGFGHGGGGGGCGFGFFBFFFFBBBA3
@M02197:105:000000000-AN6RF:1:1104:14800:4190 1:N:0:1
GCACTGGCATATTCCTCCGCTTATTGATATGCTTAAGTTCAGCGGGTAGTCCTACCTGATTTGAGGTCAAATTGTCAGAAGCTGTCTCAAAAGAGACCCTTTAGAAGCTGAACCCCATTTATAAAGCTGCTCTTCACAAATGGCGTAGATAATTATCACACCAAAGCAAGGCAACAAAGGTCCCGCTAATGCATTTCAGGAGAGCCGACTTCTGAGAAGCCCGCATACTCCCACATCCAAGCCTGATCAACAGAAAAAGCTGAAAAGGTTGAGAATTTCATGACACTCAAACAGGCATGCTCCTCGGAATACCAAGGAGCGCAAGGTGCGTTCAAAGATTCGATGATTCAC
+
>AABB>44CDFDGEFGGGG?AEFFFHFGFF55BG5DAFGHCFE2EEE?FHHBGFGFFHBHHHHHGGB2FHF5FB5DFGFHHEHHFGFHH4@D3CFBCEGGHG333BEEGGGDHHAEGFBGGHB4B'DDGGHGHHHGHHFGBDGHC00CE7FGHHEBHGHHHGEHCCFCGCFGHHHHHFBFGFGG?GGFGHFFBGHGGGHGHGGCGHGHGCDBBGGFGFCCF?GBGF7GGFG?F1GGEE0B0112@2B1EHFGCEGFFHBFFHHFFHCFGBGGFHGFGE@2BGBGFF101FFHHHHGGEG?EEE?BGF2HHFBHHHGGGEGCFGB0EA01113DE3EEFB1FFFFFFAAAAA
@M02197:105:000000000-AN6RF:1:1104:16349:4406 1:N:0:1
GCACTGGCATATTCCTCCGCTTATTGATATGCCTAAGTTCAGCGGGTAGTCCTACCTGATTTGAGGTCAAATTGTCAGAAGCTGTCTCAAAAGAGACCCTTTAGAAGCTGAACCCCATTTATAAAGCTGCTCTTCACAAATGGCGTAGATAATTATCACACCAAAGCAAGGCAACAAAGGTCCCGCTAATGCATTTCAGGAGAGCCGACTTCTGAGAAGCCCGCATACTCCCCCATCCAAGCCTGATCAACAGAAAAAGCTGAAAAGGTTGAGAATTTCATGACACTCAAACAGGCATGCTCCTCGGAATACCAAGGAGCGCAAGGTGCGTTCAAAGATTCGATGATTCAC
+
AABBCFFBFFBFGGGGGGGGGGGHHHHHHHHHHHHHHHHHHHHGGGGGGHHHHHHHHHHHHHHHGHHHHHHHHHHHHHHHHHHHHHHHHHDHFGHHHGHHHHHHHHGHHHHG3GGGBHHHHHHGFHHGHHHHHHHHHHGHHHHHGFGGGHHHHHHHGFHHHGHGHHGHHHHHHHHHHHHEHGHHGGGHHHHHHHHHHHHHHGHGHHHHHHHGGHHHHGGGGGHHHGGGGGFGGGHGGGHHGBGFGHGGHHHHHHHHHFHGFHFHGHHGHHGHHHEHFGHGGHHHHFFGHHHGHHHHHFHFGGGGHHHHHF3GHHGEGGGGHHHGGGGGHGGGGGGGGGGFFFFBFFAABBA
@M02197:105:000000000-AN6RF:1:1104:22265:4681 1:N:0:1
GCACTGGCATATTCCTCCGCTTATTGATATGCTTAAGTTCAGCGGGTAGTCCTACCTGATTTGAGGTCAAATTGTCAGAAGCTGTCTCAAAAGAGACCCTTTAGAAGCTGAACCCCATTTATAAAGCTGCTCTTCACAAATGGCGTAGATAATTATCACACCAAAGCAAGGCAACAAAGGTCCCGCTAATGCATTTCAGGAGAGCCGACTTCTGAGAAGCCCGCATACTCCCACATCCAAGCCTGATCAACAGAAAAAGCTGAAAAGGTTGAGAATTTCATGACACTCAAACAGGCATGCTCCTCGGAATACCAAGGAGCGCAAGGTGCGTTCAAAGATTCGATGATTCAC
+
11AAAF1>1DC@GGGGGGGCGGGHFHGGHHGHHHHFBGHHHHHGGGEGGHHHFDHHHGHHHHGGGGHHHEFGDHG2FDFFFFGBGFFGF21FCCGFFGHFHFFBEFDEEGFGHFE9EBD9>FEBFHG1F9;BB#FFHHGEAB?ECF;BFHHH#FGBG;DBG<GGHCGGFFFGFCFGHHHGFGGH@CCCCHHHHGGFHHHGF4GCGGFGGCGEHHGFFBGFFEHGGF?FFFBFFGDB?CGHHFF44B4GFFHGEF3FFFHG4HHHF3B2GHGHFEF5GFGBGBHGHFEHFHHHHF3HFHAFGGGEEHHFGGHHFHGGFEGGFFFHGEEAAGGGGGGGGGFFFFBFFFBBAAA
@M02197:105:000000000-AN6RF:1:1104:17733:4711 1:N:0:1
GCACTGGCATATTCCTCCGCTTATTGATATGCTTAAGTTCAGCGGGTATCCCTACCTGATCCGAGGTCAAACTTAGAAAGTTGGGGGTTGCTGGCAAGCACGCATCGAGGACCCTGTAGCGAGGAGTATTACTACGCTTAGAGCACGATGGCACCGCCACTGATTTTAAGACCGATCAGAACTGATGCGGTCCAATACCAAGCAGAGCTTGAGTGTTGTACTGACGCTCGAACAGGCATGCCCCGCGGAATACCACGGGGCGCAATGTGCGTTCAAAGATTCGATGATTCAC
+
BCCCCFFBFFFFGGGGGGGGGGGHHHHHGHHGHHHHHHHHGHHGFGEEHHHHHHHHHHHHH:H8GF::HHHHHHGFFHHH;HHFGGGEEGH0HHGGHEHHHGGGGGGFGFFHHGHHGHH:GGGGGGGFHHHHH<HGGGGGHHGHHGGDHGGHHHGGGGGHHHHHHHHHGHHHHHHHHHHHHHHGGGGGHHHHHHHHGGHHGHHGHHFHGFHGGHHHGGFHGGGGGGHHFHGHHHHHHHGFCGGGGGHHHHHFGGGGGFGGGHHHHGGGGGGGGGGGGGGBBFFFFFFA3AA?
@M02197:105:000000000-AN6RF:1:1104:11688:4801 1:N:0:1
GCACTGGCATATTCCTCCGCTTATTGATATGCTTAAGTTCAGCGGGTAGTCCTACCCGATTTGAGGTCAAATTGTCAGAAGCTGTCTCAAAAGAGACCCTTTAGAAGCTGAACCCCATTTATAAAGCTGCTCTTCACAAATGGCGTAGATAATTATCACACCAAAGCAAGGCAACAAAGGTCCCGCTAATGCATTTCAGGAGAGCCGACTTCTGAGAAGCCCGCATACTCCCACATCCAAGCCTGATCAACAGAAAAAGCTGAAAAGGTTGAGAATTTCATGACACTCAAACAGGCATGCTCCTCGGAATACCAAGGAGCGCAAGGTGCGTTCAAAGATTCGATG
+
CCCCCFFCFFFFGGGGGGGGGGGHHHHGHHHHHHHHHHHHHHHGGCGGGHHHHHHHHGGGGGHHGGHHHHHHHHHHHHHHHHHHHHHHHHHGHGHHHGHHHHHHHHHHHGFHHHGGGHHHHHHGHHHHHHHHHHHHHHHHGHGHGGGGGHHHHHHHHHHHHHHHHHHHHHHHHHHHHHHGGHHHHHHHGHHHHHHHHHHHHGHGGHGGHGGGHGHHGGGGGGHHHHGGHGHHHHHHGGHHHGHHHHHHHHHGHHHHHHHHHHHGGHHHHHHHHGHFBDGHGGFHHGHHHHHHHHHHHCGE0CG?HHHHHFGHHHHGGGE?HCFGGGGGGGGGCFFFBFFFBBBBB
@M02197:105:000000000-AN6RF:1:1104:12307:4966 1:N:0:1
GCACTGGCATATTCCTCCGCTTATTGATATGCTTAAGTTCAGCGGGTAGTCCTACCTGATTTGAGGTCAAATTGTCAGAAGCTGTCTCAAAAGAGACCCTTTAGAAGCTGAACCCCATTTATAAAGCTGCTCTTCACAAATGGCGTAGATAATTATCACACCAAAGCAAGGCAACAAAGGTCCCGCTAATGCATTTCAGGAGAGCCGACTTCTGAGAAGCCCGCATACTCCCACATCCAAGCCTGATCAACAGAAAAAGCTGAAAAGGTTGAGAATTTCATGACACTCAAACAGGCATGCTCCTCGGAATACCAAGGAGCGCAAGGTGCGTTCAAAGATTCGATGATTCAC
+
AABCCFFCFFFFGGGGGGGGGGGHHHGHHHHHHHHHHHHHFEGGGGEFGHHHHHHHHHHHHHGHGHHHHHHHHGHHHHHHHHHHHHHHHHHFHGGHHGHHHHHHHHHHHHGGHHGGGH:HHHHHHHHHHHGH9HGHHHHHHHHGGGGGGHHHHHHHHHFHHHHHHHHHGGEHHHHHHGHGHHGHHHGHHHHHHHHHHGHHHGHGGHGGGHHHGHHHHGGGGGGHHHFGGGGFFEHHGGGHGGHHHHFHHHHHGHGHHHGHHHGGHHHHGHHFHHHHFHHHGHHFGGFFHHHHFGHGHHHFEECGHEHFGFGCHHHEEGGGHHGGGGGGGGGGGGGGGGBFFFFFFFBBBBB
@M02197:105:000000000-AN6RF:1:1104:17898:4914 1:N:0:1
GCACTGGCATATTCCTCCGCTTATTGATATGCTTAAGTTCAGCGGGTAGTCCTACCTGATTTGAGGTCAAATTGTCATGTATTGTCTGAATAAACAGACAGTTGGAAGCAGTGCAAACCCATATGATTGTAGATGTCCACGGCGTAGATAATTATCACACCAATAGACAGTCCACGCGGGGCACCGGCTAATGCATTTAAGGGGAGCTGACAATCTGTGAAGAAGCCAGCAAAATAAACCCCCATATCCAAGCCATTATCAGCAAAAGCTGATAATAGTTGAGAATTTAATGACACTCAAACAGGCATGCTCCTCGGAATACCAAGGAGCGCAAGGTGCGTTCAAAGATTCGATGATTCAC
+
BBBBBFFBFFFFGGGGGGGGGGGHGFHHHHHHHHGFFHHHHHHGGGGGGHHHHHHHHHHHHHHHGHHHHHHHHHHHHHHHHHHHHHHHHHHHHGHHHHHHGHHHHHFHHHHHGGGHHHGGGHHHHHHHHHFHEFHHHHHHGGGGCFGGHHFHHHHHHHHHGHHHHHHHHHHHHHHGGGHGGGGGGHGGGGGGGGGHGHHGGGGGGGHFFHGHHFHHHHFHFFHGFFHHHGHHHGFFE<GGHHGFHGFE?HGHGHHGHHHHHHHHHHGHGHHGGHFEHHHHHHHHGGFHHHHHHHHGHHGHGHGHHHHHGGGGGGHHGHGHHHHHHGGGGGHHHHGGGEFGGGGFGGGGGFFFFFFFBCCCC
@M02197:105:000000000-AN6RF:1:1104:8143:4925 1:N:0:1
GCACTGGCATATTCCTCCGCTTATTGATATGCTTAAGTTCAGCGGGTAGTCCTACCTGATTTGAGGTCAAATTGTCAGAAGCTGTCTCAAAAGAGACCCTTTAGAAGCTGAACCCCATTTATAAAGCTGCTCTTCACAAATGGCGTAGATAATTATCACACCAAAGCAAGGCAACAAAGGTCCCGCTAATGCATTTCAGGAGAGCCGACTTCTGAGAAGCCCGCATACTCCCACATCCAAGCCTGATCAACAGAAAAAGCTGAAAAGGTTGAGAATTTCATGACACTCAGACAGGCATGCTCCTCGGAATACCAAGGAGCGCAAGGTGCGTTCAAAGATTTGATGACTCAC
+
?ABBBF4AFFF5FGGBGGCGGGGHHGHHF6EFHGHHHFHHHHGGGGGGFGGHHHHFHGHGHHHFGCBFGGDFHFHFGDFFGHHHHHGHHHHHBFFHFGHGGFHHHHHHHHHHHHGGGGHHGHHHHHHHFHHHGHHHHHHHHGGHGFFGGHHGHHHHGHHHHHHHHFFHHGEHHHHHHHDFFGFFGGHHHHHHHHGHHHHHHGHGGHF@DHGGHGHHGGGFGEFBGHGGEFFGGHHHFGGHHFEFHBEHHHHHHHGHHHHHHFHFHHFGBHGEHHGFEHHHHHHFHHHHHHHHHHGGFHFGGGCFFGD5HHHBFFGGGGEAGGGGFFAGHGGFGGFGGGGFFFFBFF@BBAB
@M02197:105:000000000-AN6RF:1:1104:13044:5060 1:N:0:1
GCACTGGCATATTCCTCCGCTTATTGATATGCTTAAGTTCAGCGGGTAGTCCTACCTGATTTGAGGTCAAATTGTCAGAAGCTGTCTCAAAAGAGACCCTTTAGAAGCTGAACCCCATTTATAAAGCTGCTCTTCACAAATGGCGTAGATAATTATCACACCAAAGCAAGGCAACAAAGGTCCCGCTAATGCATTTCAGGAGGGCCGACTTCTGAGAAGCCCGCATACTCCCACATCCAAGCCTGATCAACAGAAAAAGCTGAAAAGGTTGAGAATTTCATGACACTCAAACAGGCATGCTCCTCGGAATACCAAGGAGCGCAAGGTGCGTTCAAAGATTCGATGATTCAC
+
BCCCCFFCFFFFGGGGGGGFGGGHHHFHGHGHHHHHHHHHHHHGGGGGGHHHHHHHHHHHHHHHGHHHHHHHHHHHHHHHFHHHHHHHHHHHHGGHHGHHHHHHHHHHHGHHHHGGGHHHHHHHHHHHHHHHHHHHHHGGHHGGGGGGGHHHHHHHHHHHHHHHHHHHHHHHHHHHHHHHHHHHHGHHHHHHHHHHHHHHHGGGGGGGGGHHHHHHGGGGGGGGHHGGHGHHHFHGGGFHHHHGHHEHHHGGHHHFHHHHHHGHHHHHGHHHHGGBHHHFEHHGFGHHHHHHHHHHHHHGGGGGHHHHHHHHHHHGGGGGGFHFGGGGHGGGGGGGCGGFFFFFFFBBBBB
@M02197:105:000000000-AN6RF:1:1104:9915:5450 1:N:0:1
GCACTGGCATATTCCTCCGCTTATTGATATGCTTAAGTTCAGCGGGTAGTCCTACCTGATTTGAGGTCAAATTGTCAGAAGCTGTCTCAAAAGAGACCCTTTAGAAGCTGAACCCCATTTATAAAGCTGCTCTTCACAAATGGCGTAGATAATTATCACACCAAAGCAAGGCAACAAAGGTCCCGCTAATGCATTTCAGGAGAGCCGACTTCTGAGAAGCCCGCATACTCTTACATCCAAGCCTGATCAACAGAAAAAGCTGAAAAGGTTGAGAATTTCATGACACTCAAACAGGCATGCTCCTCGGAATACCAAGGAGCGCAAGGTGCGTTCAAAGATTCGATGATTCGC
+
BBBBBFBAFFFFGGGDGCCFCGFBFBGGHFCGHDFHHHHBBBGAEEGEEFHFFHFFHHHHHGFFEFGGFHHHHBAFGEFHBFFHGFHGHHHHGGGGHGHHHHHHHHFHHGHHHE?EBGGBGHHFFHHFFHHGFFH9FGFHD?@EGGGGFH>GFHHHHGHHHHGHGGHHHFGAGHHHDHGFFGGFGGBHFGHHHGHHHHHHCFHGHHGFFGFDFHHBEGCGGGBFGDGFGGGGFFHECEHGGB1FDG2DFHFGBDDGEBGHFGHGF0GF@2F21F21GBHHHHHF@/EFFDFEGHHGBF/AGEA?FFD2F1EHFHGE0EE01FB0EA0FFFGGGGGGEEGB13B1>>AA>1A
@M02197:105:000000000-AN6RF:1:1104:9905:5890 1:N:0:1
GCACTGGCATATTCCTCCGCTTATTGATATGCTTAAGTTCAGCGGGTAGTCCTACCTGATTTGAGGTCAAATTGTCAGAAGCTGTCTCAAAATAGACCCTTTAGAAGCTGAACCCCATTTATAAAGCTGCTCTTCACAAATGGCGTAGATAATTATCACACCAAAGCAAGGCAACAAAGGTCCCGCTAATGCATTTCAGGAGAGCCGACTTCTGAGAAGCCCGCATACTCCCACATCCAAGCCTGATCAACAGAAAAAGCTGAAAAGGTTGAGAATTTCATGACACTCAAACAGGCATGCTCCTCGGAATACCAAGGAGCGCAAGGTGCGTTCAAAGATTCGATGATTCAC
+
ABBCCFFCFFFFGGGGGGGGGGGHHHHHHHHHHHHGHHHHHHHGGGFGGHHHHHHHHHHHHHHGGHHHHHHHHHHHHHHHHHHHHHHHHHHHHHHHHHHHHHHHHHHHHHHHHHGGGHHHHHHHHGGHHHHHHHHHHHHFHHHHGGGGGHHHHHHHHGHHHHHHHCGHHHHHHHHHHHHHHHHHHGHHHHHHHHHHHHHHHGHGHHHHHHHHHHHHHGGGGGGGHHGGGGGHHHHHGGHHHHHHHHGFHHHHHHHHHHHFGHGHHHHHHHHHHHHHGHHHHHHGHGHHHHHHHGGHHHHGGGGGHHHHHHHGHHHGGGGGHGHHGGGGCGGGGGGFGGGFFFFFFFCBCBC
@M02197:105:000000000-AN6RF:1:1104:24115:5979 1:N:0:1
GCACTGGCATATTCCTCCGCTTATTGATATGCTTAAGTTCAGCGGGTAGTCCTACCTGATTTGGGGTCAAATTGTCAGAAGCTGTCTCAAAAGAGACCCTTTAGAAGCTGAACCCCATTTATAAGGCTGCTCTTCACAAATGGCATAGATAATTATCACACCAAAGCAAGGCAACAAAGGTCCCGCTAATGCATTTCAGGAGAGCCGACTTCTGAGAAGCCCGCATACTCCCACATCCAAGCCTGATCAACAGAAAAAGCTGAAAAGGTTGAGAATTTCATGACACTCAAACAGGCATGCTCCTCGGAATACCAAGGAGCGCAAGGTGCGTTCAAAGATTCGATGATTCAC
+
ABBBBFFAFFFFGFBGDGFGGGFHGFHHCFHFFGHHHHHHHHHGGGGGGHHHHHHGHHBGFHHGFGEGFG5FFGHFHGHHHHHHHHGHFDGHHGHHHGHHHHHHGHHHHFEGGCEFGHHGGFFGHFHHHGHHHHHHHGFEGGGHHHGGGHHGHFHHHHHGHGHHHHHHHHHHHGHHHGGHGGHHHHHGHHHHHFFHHHHGHGHDHHHGGGGHHHHHHGGFCGHGHHGGHGHHHHGHGGHGHHHHGBFHEBHHEHHHHHHHHHHGHHHHGHHHHHHFHHHHHHHHGGGGHGGHHHHHGHHGGGEGGDEGHHGGHHHGGFGCFHHHGGGGHGGFGGGGFGGFFFFFFFBA>>A
@M02197:105:000000000-AN6RF:1:1104:22878:6278 1:N:0:1
GCACTGGCATATTCCTCCGCTTATTGATATGCTTAAGTTCAGCGGGTAGTCCTACCTGATTTGAGGTCAAATTGTCAGAAGCTGTCTCAAAAGAGACCCTTTAGAAGCTGAACCCCATTTATAAAGCTGCTCTTCACAAATGGCGTAGATAATTATCACACCAAAGCAAGGCATCAAAGGTCCCGCTAATGCATTTCAGGAGAGCCGACTTCTGAGAAGCCCGCATACTCCCACATCCAAGCCTGATCAACAGAAAAAGCTGAAAAGGTTGAGAATTTCATGACACTTAAACAGGCATGCTCCTCGGAATACCAAGGAGCGCAAGGTGCGTTCAAAGATTCGATGATTCAC
+
BCCDCFFDFFFFGGGGGGGGGGGHHHHHHHHHHHHHHHHHHHHGGGGGGHHHHHHHHHFHHHHFGHHHHGHHHHHHHHHHHHHHHHHHHHHHHGHHHGHHHHHHGHHHHHHHHHGGGHHHHHHHHHHHHHHHHHHHHHHHHHHHGGGGGHHHHHHHHHHHHGHHHHHHHHHHHHHHHHHHHHHHHHHHGHHHHHHHHHHHHGHGHGGHGGGGHGHHHGGGGGHHGGGGGGHHHHHHGGHHHHHHHHFHHHHHHHHHHHHHHHHHHHHHHGHHHHHHHHHHHHHHGGF5HHHHHHHHHGGGGGGGHHHHHCHHHHHGGGGGHHHHGGGGHGGGGGGGGGGFFFFFFFCCBBC
@M02197:105:000000000-AN6RF:1:1104:8096:6564 1:N:0:1
GCACTGGCATATTCCTCCGCTTATTGATATGCTTAAGTTCAGCGGGTAGTCCTACCTGATTTGAGGTCAAATTGTCAGAAGCTGTCTCAAAAGAGACCCTTTAGAAGCTGAACCCCATTTATAAAGCTGCTCTTCACAAATGGCGTAGATAATTATCACACCAAAGCAAGGCAACAAAGGTCCCGCTAATGCATTTCAGGAGAGCCGACTTCTGAGAAGCCCGCATACTCCCACATCCAAGCCTGATCAACAGAAAAAGCTGAAAAGGTTGAGAATTTCATGACACTCAAACAGGCATGCTCCTCGGAATACCAAGGAGCGCAAGGTGCGTTCAAAGATTCGATGATTCAC
+
CCBCCFFCFFFFGGGGGGGGGGGHHHGHHHHHHGHHHHHHHHHGGGGGGHHHHHHHHHHHHHHHGGGHHHHHHHHGHGHHHHHHHHHHHHHHHGHHHFEHHHHHHHHHHGHHHHGGGHHHHHHHHHHHHHHGHHHHHHHHHHHHGGGGGHHHHGHHHHHHHHHHHHHHHHHHHHHHHHHHHGHHGHGHGHHHHHHHHHHHHGHGGHGHHHHHHHGGGGGGGGHHHHGGHGHHHHHHGFGHHFGHHHHGHHHHHHHFFGHHHGHHHHHHHHHHHHHHHHGHHHHFGGHHHHHHHHHHHGHGEFCGHHGBHHHGHGBGFGGGHHGHGGGGHGGGGGGGGGGFFFFFFFBAAAA
@M02197:105:000000000-AN6RF:1:1104:18298:6669 1:N:0:1
GCACTGGCATATTCCTCCGCTTATTGATATGCCTAAGTTCAGCGGGTAGTCCTACCTGATTTGAGGTCAAATTGTCAGAAGCTGTCTCAAAAGAGACCCTTTAGAAGCTGAACCCCATTTATAAAGCTGCTCTTCACAAATGGCGTAGATAATTATCACACCAAAGCAAGGCAACAAAGGTCCCGCTAATGCATTTCAGGAGAGCCGACTTCTGAGAAGCCCGCATACTCCCACATCCAAGCCTGATCAACAGAAAAAGCTGAAAAGGTTGAGAATTTCATGACACTCAAACAGGCATGCTCCTCGGAATACCAAGGAGCGCAAGGTGCGTTCAAAGATTCGATGATTCAC
+
BCCCCFFCFFFFGGGGGGGGGGGHHHHHHHHHHHHHHHHGHHHGGGGGGHHHHHHHHHHGHHHHGHCHHHHHHHHHHHHHHHHHHHHHHHHHHGHGHGHHHHHHHHGHHGHHHHGGGHHHHHHHHHHHHHHHHHGHHGHHHHHHGGGGGHHHHHGHHHHHHHHHHHHHHHGHHHHHHHHHHHGHHGHHHHHHHHHHHHGHHGHGHHGGGGGGHHHHHGGGGGHHHHGGHGGGHHHHGGGHHHHGHHBHHHHEHHHHHHHHHHGBHHHHHHHHHHGHHHHHHHHGFEFGHHHHHHHHHGGGCCGCHHHHHHHHFGG?FEFCHGHHGGGGHGGGGGGGFGGBFFFFFFCCCCC
@M02197:105:000000000-AN6RF:1:1104:22376:6639 1:N:0:1
GCACTGGCATATTCCTCCGCTTATTGATATGCTTAAGTTCAGCGGGTAGTCCTACCTGATTTGAGGTCAAATTGTCAGAAGCTGTCTCAAACGAGACCCTTTAGAAGCTGAACCCCATTTATAAAGCTGCTCTTCACAAATGGCGTAGATAATTATCACACCAAAGCAAGGCAACAAAGGTCCCGCTAATGCATTTCAGGAGAGCCGACTTCTGAGAAGCCCGCATACTCCCACATCCAAGCCTGATCAACAGAAAAAGCTGAAAAGGTTGAGAATTTCATGACGCTCAAACAGGCATGCTCCTCGGAATACCAAGGAGCGCAAGGTGCGTTCAAAGATTCGATGATTCAC
+
11AAAB1ACFFDGGGFGGGGGGEHHHGGFHHHHHHHGHHHFHHGEGEG/AFHHHHGHHHHDAFFFFHHHG1FFBG2GB11BFGFFHDGFDBG?AEAEE>0FGHFFHGFHEG1FE/EG8DBGBBGBDF1CGGFFFH;<GH;FFBBFCCBBDGFHBGBHDDGHGGHHHBGFFGGFGA0BGFGC?FGGFCGBGHHHHGFHFHH0EC>:CCCFABFFFCFFB<CFGGA@A/?BFFGFBA3?/B03FB4B4@HFHDF?33HFHHHFG3G3GF2GB@4HGBDHGBEGGF>31HGBHFHHHHHHHGE0E223FGFGD3FGHGAE2FGGBCFCGEEFGGGGGGGGGGFFFFFFFBBBBA
@M02197:105:000000000-AN6RF:1:1104:19542:6885 1:N:0:1
GCACTGGCATATTCCTCCGCTTATTGATACGCTTAAGTTCAGCGGGTATCCCTACCTGATCCGAGGTCAAACTTAGAAAGTTGGGGGTTGCTGGCAAGCACGCATCGAGGACCCTGTAGCGAGGAGTATTACTACGCTTAGAGCACGATGGCACCGCCACTGATTTTAAGACCGATCAGAACTGATGCGGTCCAATACCAAGCAGAGCTTGAGTGTTGTACTGACGCTCGAACAGGCATGCCCCGCGGAATACCACGGGGCGCAATGTGCGTTCAAAGATTCGATGATTCAC
+
AABBBFFBFFFFGGGGGGGGGGGHHHHHHFFGGGGHHHHHHHHGGGGGHHHHHHHH;HG<HHHGGGGHHHGFG:HHFHGHGFHEFGGG9GHHGHGHFGHGFFEGG9GGF9BGEAGFFHHGG8FG8GCGGHHHH8H8GF8?GFFGHHGE;G:HHHGGGGGFFHHHHHHHGGGFGHHGHGGFFGGGGGGGGFFHFHHFFGHHHHHHHHHFFHHHFFGBGGHHFGGEGGHHGHHHHHHHGHGGGGGGGEHHHHFHGGGGGGGGGHHHHCGGGFGGGGGGGGGGFFFFFFF?BBBB
@M02197:105:000000000-AN6RF:1:1104:23360:7392 1:N:0:1
GCACTGGCATATTCCTCCGCTTATTGATATGTTTAAGTTCAGCGGGTAGTCCTACCTGATTTGAGGTCAAATTGTCAGAAGCTGTCTCAAAAGAGACCCTTTAGAAGCTGAACCCCATTTATAAAGCTGCTCTTCACAAATGGCGTAGATAATTATCACACCAAAGCAAGGCAACAAAGGTCCCGCTAATGCATTTCAGGAGAGCCGACTTCTGAGAAGCCCGCATACTCCCACATCCAAGCCTGATCAACAGAAAAAGCTGAAAAGGTTGAGAATTTCATGACACTCAAACAGGCATGCTCCTCGGAATACCAAGGAGCGCAAGGTGCGTTCAAAGATTCGATGATTCAC
+
BCCCCFFCFFFFGGGGGGGGGGGHHHHHHHHHHHHHHHHHHHHGGGGGGHHHHHHHHHHHHHHHGHHHHHHHHHHHHHHHHHHHHHHHHHHHHGHHHGHHHHHHHHHHHHHHHHGGGHHHHHHHHHHHHHHHHHHHHHHHHHHHGGGGGHHHHHHHHHHHHHHHHHHHHHHHHHHHHHHGGHHHHHGHHHHHHHHHHHHHHGHGHGGGGGGGHHHGGGGGGGHHGGGGHGHHHHHFGGGHHFEHGEHHHFHHHHHHHHHHHHHHHHHHHHHHHHHHHHHHGHHHHGHHHHFHHHHGHHHGGGGGHHHHHGHHHHHEGGGGHGHHGGCGHGGGGGGGGGGCFFFFFFBBBBB
@M02197:105:000000000-AN6RF:1:1104:18173:7384 1:N:0:1
GCACTGGCATATTCCTCCGCTTATTGATATGCTTAAGTTCAGCGGGTAGTCCTACCTGATTTGAGGTCAAATTGTCAGAAGCTGTCTCAAAAGAGACCCTTTAGAAGCTGAACCCCATTTATAAAGCTGCTCTTCACAAATGGCGTAGATAATTATCACACCAAAGCAAGGCAACAAAGGTCCCGCTAATGCATTTCAGGAGAGCCGACTTCTGAGAAGCCCGCATACTCCCACATCCAAGCCTGATCAACAGAAAAAGCTGAAAAGGTTGAGAATTTCATGACACTCAAACAGGCATGCTCCTCGGAATACCAAGGAGCGCAAGGTGCGTTCAAAGATTCGATGATTCAC
+
BCBCCFFCFFFFGGGGGGGGGGGHHHGHHHHHHHHHHHHHHHHGGGGGGHHHHHHHHHHHHHHHGHHHHHHHHHHHHHHHHHHHHHHHHHGHHGHHHGHHHHHHHHHHHHGHHHGGGHHHHHHHHHGHGHHHHHHHHHHHHHGHGGGGGHHHHHHHHHHHHHHHHHHHHHHHHHHHHHHHHHHHHHGHHHHHHHHHHHHHHGGGHHHHHGHGHHHHHGGGGGHGGHGGHGGGHHHHGGHHHHHHHHHHHHHHHHHHHHHHHHHHHGHBHHHHHHHFHHHGHHHGGGHHHHHHGHHHHHHGGGGGHHGHFCHHHHHGGGGGHHFHGGGGHGGBGGGGGGGFFFFFFFBBBBB
@M02197:105:000000000-AN6RF:1:1104:5599:7426 1:N:0:1
GCACTGGCATATTCCTCCGCTTATTGATATGCTTAAGTTCAGCGGGTATCCCTACCTGATCCGAGGTCAACCTAATATAAGTTTGAGTTGCTGGCAAGCATCCACCGTGGTTCCCAAGCGAGGAGTATTACTACGCTGAGAGCACCGCTGGCGCCGCCCCTGATTTTAAGGGCCTCAGCAAACCGCGGACACCAAGACCCCTTGCGGGATTGGTTATAATGACGCTCGAACAGGCATGCCCCTCGGAATACCAGGGGGCGCAATGTGCGTTCAAAGATTCGATGATTCAC
+
AAAA111>CFF3EGGGFFGCGGGHFFHGHHHHHGHGFHGHFHF?EEEG1AGHHHHHFF;;D1FEGGG::F;0B1B@FDHFF@G8G1/121B1B5?;;#>$:@C;B>E:9>?9GHHHH9C9?@/5B8FFB;DF&;/B6:60$.<%@//;</<.:.<-<C%E1CCGF1CCGGH/?#%:C2/<4/CEGG32G?'B@HG?EBE///>;FEB<=BFB4B&4FBAEA>#1HEEEGBFGHFHBEGE?EA1HGHHHCGHFAAAEA?GG5HHE?EDEGGFGGGBGGFFFBBFFFA3AAA
@M02197:105:000000000-AN6RF:1:1104:23632:7541 1:N:0:1
GCACTGGCATATTCCTCCGCTTATTGATATGCTTAAGTTCAGCGGGTATCCCTACCTGATCCGAGGTCAAACTTAGAAAGTTGGGGGTTGCTGGCAAGCACGCACCGAGACTCTGTAGCGAGGAGTATTACTACGCTTAGAGCACGATGGCACCGCCACTGACTTTAAGACCGATCAGAACTGATGCGGTCCAATACCAAGCAGAGCTTGAGTGTTGTACTGACGCTCGAACAGGCATGCCCCGCGGAATACCACGGGGCGCAATGTGCGTTCAAAGATTCGATGATTCAC
+
ABBAAFFAFFFFGGGGGGGGGGGHHHHHHHHHHHHHHHHHHHHGGGGGHFHHHHHHH;H<FFHGG8-HHHHGH9FGHHHHB;DGGC:GGEH9H;9G;9;HF/;EE@??27DFF;HH<GHGCG0DDFGGHBH;HHG8G:GH:HEFFGGAE4CGFEECFFDFDCG1GHHFFHGGGGCGGGHHFFFFFGGGFGG@2HHHFFFGFFHGGEFFHGFFBFHGGGFFGGGGGHHGGHHHHHHHHGGGGGGGHHHHHHHGGGGGFFGGGHHHEGGGHGGGGGGGGGGFFFFFFFBDCCC
@M02197:105:000000000-AN6RF:1:1104:26753:7563 1:N:0:1
GCACTGGCATATTCCTCCGCTTATTGATATGCTTAAGTTCAGCGGGTAGTCCTACCTGATTTGAGGTCAAATTGTCAGAAGCTGTCTCAAAAGAGACCCTTTAGAAGCCGAACCCCATTTATAAAGCTGCTCTTCACAAATGGCGTAGATAATTATCACACCAAAGCAAGGCAACAAAGGTCCCGCTAATGCATTTCAGGAGAGCCGACTTCTGAGAAGCCCGCATACTCCCACATCCAAGCCTGATCAACAGAAAAAGCTGAAAAGGTTGAGAATTTCATGACACTCAAACAGGCATGCTCCTCGGAATACCAAGGAGCGCAAGGTGCGTTCAAAGATTCGATG
+
BBBBBBCAFFFFCGGGGGGGGGGHHHGHHHHHHHHHHHHHHHGGGGGGGHHHHHHHGHGHHHHGGHHHHHHHGHHHHHHHHHHGHHHHHGHHGGHHHGHHHHGHFHHHHGGGGGGGFHHHGHHFHHHHHGHHHHHHHHHGGHGHGGGGGHHHHHHHHHGHHFHHHHHHHGHHHHHHHHGHGHHHHHHHHHHHHGHHHHHHHGGGHHHHHGHGHHHHGGGGGGHHHHGGGFHGFHHFGGHHHHHHHHHHHHFHGHHHGHGGHGFHHHHHHHHHHHHHHHHGFHGFB1FGHHHHHHFGHGHF?GE?FFHHGFHFGHFFDEGEGHHGGA2GG4FGGFFFBFFFBBABB
@M02197:105:000000000-AN6RF:1:1104:16010:7608 1:N:0:1
GCACTGGCATATTCCTCCGCTTATTGATATGCTTAAGTTCAGCGGGTAGTCCTACCTGATTTGAGGTCAAATTGTCAGAAGCTGTCTCAAAAGAGACCCTTTAGAAGCTGAACCCCATTTATAAAGCTGCTCTTCACAAATGGCGTAGATAATTATCACACCAAAGCAAGGCAACAAAGGTCCCGCTAATGCATTTCAGGAGAGCCGACTTCTGAGAAGCCCGCATACTCCCACATCCAAGCCTGATCAACAGAAAAAGCTGAAAAGGTTGAGAATTTCATGACACTCAAACAGGCATGCTCCTCGGAATACCAAGGAGCGCAAGGTGCGTTCAAAGATTCGATG
+
BBBBBFFBFFFFGGGGGGGGGGGHHHHHHHHHHHHHHHHHHHHGGGGGGHHHHHHHHHHHHHHHGGHHHHHHHHHHHHHHHHHHHHHHHHHHHGHHHGHHHHHHHHHHGHHHHHGGGHHHHHHHHHHHHHHHHHHHHHHGHHHHGGGGGHHHHHHHHHHHHHHHHHHHHHHHHHHHHHGHHHHHGHHGGHHHHHHHHHHHHGHGHHHHHHHHGHHHHGGGGGHHHHGGHGHHHHHHFGHHHHHHHHHHHHHHHHHHFFGHHHHHHHHHGFGHHHHE5GGGGHHFGGHHHHHHHHFHHHHGGGGFFHHFFFFCHHGGGGGGGHHGGGGGGGGGGFFBCFFFACBAB
@M02197:105:000000000-AN6RF:1:1104:15783:7782 1:N:0:1
GCACTGGCATATTCCTCCGCTTATTGATATGCTTAAGTTCAGCGGGTAGTCCTACCTGATTTGAGGTCAAATTGTCAGAAGCTGTCTCAAAAGAGACCCTTTAGAAGCTGAACCCCATTTATAAAGCTGCTCTTCACAAATGGCGTAGATAATTATCACACCAAAGCAAGGCAACAAAGGTCCCGCTAATGCATTTCAGGAGAGCCGACTTCTGAGAAGCCCGCATACTCCCACATCCAAGCCTGATCAACAGAAAAAGCTGAAAAGGTTGAGAATTTCATGACACTCAAACAGGCATGCTCCTCGGAATACCAAGGAGCGCAAGGTGCGTTCAAAGATTCGATGATTCAC
+
AB?AAFFAFFFFGGGGGGFFGGCHHGFHGHGHGHBBGHHHHFH2EGG2FHGHHGHHHHGHGHHBFHFGFFHHHFHHHGHHGHHHHGHHHF33F1FHHGGHHHHHHHHGGFHEHHGGGHHFHFFHHFHGHHGHFHHHHFHGHGFHGGGGGGHHHGGHHHHHHGHHHGHHGHGHFHHHH<<GFHHHGHHGHHHHHHGHHHGGHFEGHHHHHHGHHHHFHGGGGGHHHHGGGGGHGHGHCGHHHHHHHGHHGFHHHHFHHHGGHHHFEFHHFFHGBGGB@HGHHHHFDGHHHHHHHHHHHEHGEFGEEGHHHFGHHG3FGFE?HGHGGGGGFGGGGGGGFGGFFFFFFF@BBBB
@M02197:105:000000000-AN6RF:1:1104:12447:8180 1:N:0:1
GCACTGGCATATTCCTCGCTTAATTGATATGCTTAAGTTCAGCGGGTAGTCCTACCTGATTTGAGGTCAAATTGTCAGAAGCTGTCTCAAAAGAGACCCTTTAGAAGCTGAACCCCATTTATAAAGCTGCTCTTCACAAATGGCGTAGATAATTATCACACCAAAGCAAGGCAACAAAGGTCCCGCTAATGCATTTCAGGAGAGCCGACTTCTGAGAAGCCCGCATACTCCCACATCCAAGCCTGATCAACAGAAAAAGCTGAAAAGGTTGAGAATTTCATGACACTCAAACAGGCATGCTCCTCGGAATACCAAGGAGCGCAAGGTGCGTTCAAAGATTCGATGACTCAC
+
CCCCCFFCFFFFGGGGGGGGGGHHHHHHHHHHHHHHHHHHHHHGGGGGGHHHHHHHHHHHHHHHGHHHHHHHHHHHHHHHHHHHHHHHHHHHHGHHHGHHHHHHGHHGHHHHHHGGGHHHHHHHHHHHHHHHHHHHHHHHHHHHGGGGGHHHHHHHHHHHHHHHHHHHHHHHHHHHHHHGHHHHGGHHHHHHHHHHHHHHHGGGHHHHHGHHHGHHHGGGGGHHHHGGGGGGGGHHGGHHHHHHHHHHHHHHHHHGHGHHHHHHHGHHHHHHHHGFFFHHFHHHGFHHHHHHHHHGHEHGGGGDHHHHHHHHHHHGGGGGHHHHGGGGHGGGGGGGGGGFFFFFFFCCBAB
@M02197:105:000000000-AN6RF:1:1104:7073:8224 1:N:0:1
GCACTGGCATATTCCTCGCTTATTGATATGCTTAAGTTCAGCGGGTAGTCCTACCTGATTTGAGGTCAAATTGTCAGAAGCTGTCTCAAAAGAGACCCTTTAGAAGCTGAACCCCATTTATAAAGCTGCTCTTCACAAATGGCGTAGATAATTATCACACCAAAGCAAGGCAACAAAGGTCCCGCTAATGCATTTCAGGAGAGCCGACTTCTGAGAAGCCCGCATACTCCCACATCCAAGCCTGATCAACAGAAAAAGCTGAAAAGGTTGAGAATTTCATGACACTCAAACAGGCATGCTCCTCGGAATACCAAGGAGCGCAAGGTGCGTTCAAAGATTCGATGATTCAC
+
BCDCCFFCFFFFGGGGGGGGGGHHHHHHHHHHHHHHHHHHHHGGGGGGHHHHHHHHHHGHHHGGHHHHHHHHHHHHHHHFHHHHHHHHHHHHGHHHGHHHHHHHHHHHHHHHHGGGHHHHHHHHHGGHHHHHHHHHHHHHGHHGGGGGHHHHHHHGHHHHGHHHHHHHHHHHHHHHHHHHHHGHGHHHHHHHHHHHHHHHGHGHHHHGGHHHHHHHGGGGGHHHHGGHGHHHHGHGGHHGHHHGHHHHHHHHHHHHHHHGHHHHHHGHHHHHHHHHGHHHHHHGGHHHHHHHHHHHHHGGGGGHHHGHFFHHHHDGGGGHHHHGGGGHGGGGGGGGGGFFFFFFFCBA>A
@M02197:105:000000000-AN6RF:1:1104:14870:8194 1:N:0:1
GCACTGGCATATTCCTCCGCTTATTGATATGCTTAAGTTCAGCGGGTAGTCCTACCTGATTTGAGGTCAAATTGTCAGAAGCTGTCTCAAAAGAGACCCTTTAGAAGCTGAACCCCATTTATAAAGCTGCTCTTCACAAATGGCGTAGATAATTATCACACCAAAGCAAGGCAACAAAGGTCCCGCTAATGCATTTCAGGAGAGCCGACTTCTGAGAAGCCCGCATACTCCCACATCCAAGCCTGATCAACAGAAAAAGCTGAAAAGGTTGAGAATTTCATGACACTCAAACAGGCATGCTCCTCGGAATACCAAGGAGCGCAAGGTGCGTTCAAAGATTCGATGATTCAC
+
3ABBCFFBFFFFGGGGGGGGGGGHFHFHGHHHHHGCHHHHHGFGGGGGGHHHHHHHHHHHHHHGGHHHHHHHHGHGHHHGGGHHHHHGGHHHHGHHHGHHHHHHHGHHHHHHHHGGCHHHHHHGGHHHFHHGHHGGHGGHHHHHGGGGGHHHHHHHHHHHHHHFHHHHHGGHHGHHHHHGCGHGHHHHGHHHGGHHGHHHHGGGGHHGHHGGGHGHHGGGGGGHHHGGGGGHHHFHGGHHGHHHHHHHHHHFHGHHHHHHGHHHFHHHHHGHHHHEGDHHHGHHGGHHHHGHHHHHGHGGGGGGHHGHHHGHHHHGGGGGHGGHCGGGHGGGGGGGGFGBFFFFFFBBBBB
@M02197:105:000000000-AN6RF:1:1104:11424:8738 1:N:0:1
GCACTGGCATATTCCTCCGCTTATTGATATGCTTAAGTTCAGCGGGTATCCCTACCTGATCCGAGGTCAAACTTAGAAAGTTGGGGGTTGCTGGCAAGCACGCACCGAGACCCTGTAGCGAGGAGTGTTACTACGCTTAGAGCACGATGGCACCGCCACTGATTTTAAGACCGATCAGAACTGATGCGGTCCAATACCATGCAGAGCTTGAGTGTTGTACTGACGCTCGAACAGGCATGCCCCGCGGAATACCACGGGGCGCAATGTGCGTTCAAAGATTCGATGATTCAC
+
BCCCCFFCFFFFGGGGGGGGGGGHHHHHHHHGHHFHHHHHHHHGGGGGHHHHHHHH:HHHHHHGGGG:HHHHHHHGGHHHHHHHGGGGGGHHHHGHH;HHHGGGGGGGGGGGHHHHHHHG:GGGGHHHHHHHHHGGGGGHHHHHHGDHGGHHHGGHHHHHHHHHHHHHHGGGHHHHHHHHHHGGGGHHHHHHHHHGHHHHHGHHHHHHHHHGHHHFHHHGGGGGGHHGHHHHHHHHHGGGGGGGHHHHGHHGGGGGGGGGHHHHGGGGHGGGGGGGGGGFFFFFFFCCBAA
@M02197:105:000000000-AN6RF:1:1104:25555:8657 1:N:0:1
GCACTGGCATATTCCTCCGCTTATTATATGCTTAAGTTCAGCGGGTAGTCCTACCTGATTTGAGGTCAAATTGTCAGAAGCTGTCTCAAAAGAGACCCTTTAGAAGCTGAACCCCATTTATAAAGCTGCTCTTCACAAATGGCGTAGATAATTATCACACCAAAGCAAGGCAACAAAGGTCCCGCTAATGCATTTCAGGAGAGCCGACTTCTGAGAAGCCCGCATACTCCCACATCCAAGCCTGATCAACAGAAAAAGCTGAAAAGGTTGAGAATTTTATGACACTCAAACAGGCATGCTCCTCGGAATACCAAGGAGCGCAAGGTGCGTTCAAAGATTCGATGATTCAC
+
CDCCDFFCFFFFGGGGGGGGGGGHHHHHHHHHHHHHGHHHHHGGGEGEHHHHHHHHHHHHHHHGHHHHHHHHHHHHHHHHHHHHHHHGHHHFGHHHGHHHHHHHHHHHHHHGHGGGHHHHHHHHHHHHHHHHHHHHHHHHHHHGGGGGHHHHHHHHHHHHHHHHHHHHHHHHHHHHHHGHHHHHHHHHHHHHHHHHHHHHGHGHHGHHHHHHHHHHGGGGGHGHHGGHGHHHHHHGGHHGHGHHHHHHHHHHHHGHHHHHHHHHHGHHHHHHHHHHHHHHHHHFGHHHHHHHHGHHHHGGGCFHHHHHHHHHHHGGGGGHHHHGGGGHGGGGGGGGGGFFFFFFFCBBCB
@M02197:105:000000000-AN6RF:1:1104:10105:8759 1:N:0:1
GCACTGGCATATTCCTCCGCTTATTGATATGCCTAAGTTCAGCGGGTAGTCCTACCTGATTTGAGGTCAAATTGTCAGAAGCTGTCTCAAAAGAGACCCTTTAGAAGCTGAACCCCATTTATAAAGCTGCTCTTCACAAATGGCGTAGATAATTATCACACCAAAGCAAGGCAACAAAGGTCCCGCTAATGCATTTCAGGAGAGCCGACTTCTGAGAAGCCCGCATACTCCCACATCCAAGCCTGATCAACAGAAAAAGCTGAAAAGGTTGAGAATTTCATGACACTCAAACAGGCATGCTCCTCGGAATACCAAGGAGCGCAAGGTGCGTTCAAAGATTCGATGATTCAC
+
CCDDDFFCFFFFGGGGGGGGGGGHHHGHHHHGHHHHHHHHHHHGGGFGGHHHHHHHHHHHHHHHGHHHHHHHHHHHHHHHHHHHHHHHHHHHHGHHHGHHHHHHHHHHHHHHHHGGGHHHHHGHHHHHHHHHHHHHHHHHHHHHGGGGGHHGHHHHHHHHHHHHHHHHHHHHHHHHHHHHHHHHHGGHHHHHHHHHHHHHHGGGHHGFHGHHHHGHHGGGGGHGGGGGGGHHGHHGGEHHGHHHHHHHHHHHHHHHHHHHHHGHHHHHHHHHHHHFHHHHHHHHHGFHGGFGHHHHHHHGGGGGHHHHHHHGFHHGGGGGHHGHGGGGFGGGGGGGGGGFFFFFFFBAABA
@M02197:105:000000000-AN6RF:1:1104:10847:9056 1:N:0:1
GCACTGGCATATTCCTCCGCTTATTGATATGCCTAAGTTCAGCGGGTAGTCCTACCTGATTTGAGGTCAAATTGTCAGAAGCTGTCTCAAAAGAGACCCTTTAGAAGCTGAACCCCATTTATAAAGCTGCTCTTCACAAATGGCGTAGATAATTATCACACCAAAGCAAGGCAACAAAGGTCCCGCTAATGCATTTCAGGAGAGCCGACTTCTGAGAAGCCCGCATACTCCCACATCCAAGCCTGATCAACAGAAAAAGCTGAAAAGGTTGAGAATTTCATGACACTCAAACAGGCATGCTCCTCGGAATACCAAGGAGCGCAAGGTGCGTTCAAAGATTCGATGACTCAC
+
AB@A3FFABDFFGGGGGGGGGEFHHHHHHHHHGGDHGFDFAGFCEEAEEGBGHFHHHGHGEGHGGGHGHHHHHHHFHFB5GFCEFDEHHHDHGAGCCFFGHHG3GFHHHGF3FHGDGHHHHFHHFBDGHEGFHHGEHHHFHGHHGFGGGGGGHHBFHFFHHGGHHFHHHGBHHHHHEHCCGD1FFCCHGHFGFHHHHHHHHGGGE?FHGFGGGHHHFGGGGGHFGHEFGGGHHHHHGGHGHGHGHHFHHHHHHHFHHHGHHFHHHHGCBHHHHHGHFFHGBHHGBE5FGGEFGGBHFFHEEEE?GGGGFG3HFFGGF?ECHGFHGGGGHGGFBGGG2FGFFFFF@@>A>3A
@M02197:105:000000000-AN6RF:1:1104:20013:9048 1:N:0:1
GCACTGGCATATTCCTCCGCTTATTGATATGCTTAAGTTCAGCGGGTAGTCCTACCTGATTTGAGGTCAAATTGTCAGAAGCTGTCTCAAAAGAGACCCTTTAGAAGCTGAACCCCATTTATAAAGCTGCTCTTCACAAATGGCGTAGATAATTATCACACCAAAGCAAGGCAACAAAGGTCCCGCTAATGCATTTCAGGAGAGCCGACTTCTGAGAAGCCCGCATACTCCCACATCCAAGCCTGATCAACAGAAAAAGCTGAAAAGGTTGAGAATTTCATGACACTCAAACAGGCATGCTCCTCGGAATACCAAGGAGCGCAAGGTGCGTTCAAAGATTCGATGATTCAC
+
CCDDCFFBFFFFGGGGGGGGGGGHHHHHHHGHHHHHHHHHHHHGGGGGGHHHHHHHHHHHHHHHGHHHHHHHHHHHHHGHHHHGHHHHHHFHHGHHHGHHHHHGHHGHHHHHHHGGGHHHHHHHHHHGHHHHHHHHHHHGHHHHGGGGGHHGHHHHHHHHHHHHHHHHHHHHHHHHHHHHHHHHHHHHGGHHHHHHHHHHHGHGHHHHGHHHHHHHHGGGGGGHHGGGGGHGHHHHGGHHHHGHHGFHHHHHHHHHHHHGHHHHHHHGHGHHHGGFHHHHHHHHHGHHHHHHHHHHHHHGGGGGHHHHHFFGHHFECGGGHHHHGGGGHGGGGGGGGGCFFFFFFFACBBB
@M02197:105:000000000-AN6RF:1:1104:3367:9526 1:N:0:1
GCACTGGCATATTCCTCCGCTTATTGATATGCTTAAGTTCAGCGGGTAGTCCTACCTGATTTGAGGTCAAATTGTCAGAAGCTGTCTCAAAAGAGACCCTTTAGAAGCTGAACCCCATTTATAAAGCTGCTCTTCACAAATGGCGTAGATAATTATCACACCAAAGCAAGGCAACAAAGGTCCCGCTAATGCATTTCAGGAGAGCCGACTTCTGAGAAGCCCGCATACTCCCACATCCAAGCCTGATCAACAGAAAAAGCTGAAAAGGTTGAGAATTTCATGACACTCAAACAGGCATGCTCCTCGGAATACCAAGGAGCGCAAGGTGCGTTCAAAGATTCGATGACTCAC
+
BBCBCFFCFFFFGGGGCGGGGGGHHHGHHHHHHHHHHHHHHHHGGGGGGHGHHHHHHHHHHHHGGHHHHHHHHHHHHGHHFGHHHHHHHHHHHAFHHGHHHHHGHHHHHHHHHHGGGHHHHHHHHHFHFHHGHHHHHHGHHHHHGGGGGHHHHHHHHHHHGHHHHHHHHHFHHHHHHHHHGGHHHGGGGHHHHHGHHHGHHGHGEHGGGGGGGGHHGGGGGGHHHHGGGGGGHHHHGGHHHGHHHFBHHHHHFFGHHHHHHHHHFHGHHGFHHHF5BGBFGFHGDFHHGHGBHFFGFHGECCECGHHHHHHHHHHGE?GGHHHHFGCGHGGGGGGGFBFFFFFFFFBB@BA
@M02197:105:000000000-AN6RF:1:1104:5741:9811 1:N:0:1
GCACTGGCATATTCCTCCGCTTATTGATATGCTTAAGTTCAGCGGGTAGTCCTACCTGATTTGAGGTCAAATTGTCAGAAGCTGTCTCAAAAGAGACCCTTTAGAAGCTGAACCCCATTTATAAAGCTGCTCTTCACAAATGGCGTAGATAATTATCACACAAAGCAAGGCAACAAAGGTCCCGCTAATGCATTTCAGGAGAGCCGACTTCTGAGAAGCCCGCATACTCCCACATCCAAGCCTGATCAACAGAAAAAGCTGAAAAGGTTGAGAATTTCATGACACTCAAACAGGCATGCTCCTCGGAATACCAAGGAGCGCAAGGTGCGTTCAAAGATTCGATGATTCAC
+
3AABBFFAFFFFGGFGGGGGGGGHHHHGHHGHHHGHHHHHHHHGGGEFGHHHHHHHHHHHHHHHGHHHHHHHHGHHHHHHHHHHHHHHHHHHFGHHHGHGHHGHHHHHGHHHHHGGGHHHHHHHHHHFHGHHHHHHHFHHHHGHGGGGGHHHHHHHHHHHHGHHHHHHHHHHHHHHHHGHHGHHHGHHHHHHHHHHHHHHGHGGHHHGHHHHHHHHGGGGGGGHHFGGGGGGGHGGGHHHFHHHGGHHHHHHHHHGHHHHHHHHHHHHFHHHFGFHHHHHGHHHGHHHHHHHHHHGGHGGGGDHHHHFCEHHHHGGGGGHGFAGGGGHGGGGGGGGGGFFFFFFFBBBAA
@M02197:105:000000000-AN6RF:1:1104:15863:9849 1:N:0:1
GCACTGGCATATTCCTCCGCTTATTGATATGCTTAAGTTCAGCGGGTAGTCCTACCTGATTTGAGGTCAAATTGTCAGAAGCTGTCTCAAAAGAGACCCTTTAGAAGCTGAACCCCATTTATAAAGCTGCTCTTCACAAATGGCGTAGATAATTATCACACCAAAGCAAGGCAACAAAGGTCCCGCTAATGCATTTCAGGAGAGCCGACTTCTGAGAAGCCCGCATACTCCCACATCCAAGCCTGATCAACAGAAAAAGCTGAAAAGGTTGAGAATTTCATGACACTCAAACAGGCATGCTCCTCGGAATACCAAGGAGCGCAAGGTGCGTTCAAAGATTCGATG
+
BCCCCFFCFFFFGGGGGGGGGGGHHHHCHHFHHHHHHHHHGGHGGGGGGHGHHHHHHGHHHHGHGGHHHHHHHHHHHHHHHHHHHHHHGHHFFGHHHGHHHHHGHGHHHGHFHHGGGHHHHHHGHHHHHHHHGHHHHHHGHHHHGGGGGHHHHHHHHHHHHHHHHHHHHHHHHHHHHHHHGGHHHHHHHHHHHHHHHHHHHGHGHHGGHHGHHHHHGGGGGGHGHHGGGGGGHHHGGGHHHHHHHHHHHHHHHHHHHHGHHHHGHHHHHHHHHHHHHHHHFGFA5GHHHHGHHHHHFFHGGGGGHHHHHHFHHHHGGGGGGHHGGGGGGGFBGFFFBFFBCBBCC
@M02197:105:000000000-AN6RF:1:1104:27719:10023 1:N:0:1
GCACTGGCATATTCCTCCGCTTATTGATATGCCTAAGTTCAGCGGGTAGTCCTACCTGATTTGAGGTCAAATTGTCAGAAGCTGTCTCAAAAGGGACCCTTTAGAAGCTGAACCCCATTTATAAAGCTGCTCTTCACAAATGGCGTAGATAATTATCACACCAAAGCAAGGCAACAAAGGTCCCGCTAATGCATTTCAGGAGAGCCGACTTCTGAGAAGCCCGCATACTCCCACATCCAAGCCTGATCAACAGAAAAAGCTGAAAAGGTTGAGAATTTCATGACACTCAAACAGGCATGCTCCTCGGAATACCAAGGAGCGCAAGGTGCGTTCAAAGATTCGATGATTCAC
+
BBBBBBBAFFFFGGGGGGFCEGFHH5GHGHHHHHFHHHHHHHHGGGGGGHGHHHHHGHHHHHHHGHHHHGHHHHHFHHHHHHHHHHHHHHHHFAGHGGGHHHHHHHHHHHHGHEGGGHFHHHHGGHGHHHHFGHHGHHHGHHHHGGGGGGHHHHHHHHEFHHGGHGHHCGGHHHHHHHHHHHHHFGHHHHHHGHHGHHHHHGHGHHHGGHGHGHHFHFFGGGGGHGGGGGGHFHFFEEHGFHBFFG4GHHHHHFGHHHHHFHHHHHHFHHHHEHHHGGHG5HG3F1FFHHHHGF3HHHGFECGGHHHFGFHHHHFADGGGGHHHGGCFHFFCGGGGGGGFFFBFFFBBABB
@M02197:105:000000000-AN6RF:1:1104:26870:9995 1:N:0:1
GCACTGGCATATTCCTCCGCTTATTGATATGCTTAAGTTCAGCGGGTAGTCCTACCTGATTTGAGGTCAAATTGTCATGTATTGTCTGAATAAACAGACAGTTGGAAGCAGTGCAAACCCATATGATTGTAGATGTCCACGGCGTAGATAATTATCACACCAATAGACAGTCCACGCGGGGCACCGGCTAATGCATTTAAGGGGAGCTGACAATCTGTGAAGAAGCCAGCAAAATAAACCCCCATATCCAAGCCATTATCAGCAAAAGCTGATAATAGTTGAGAATTTAATGACACTCAAACAGGCATGCTCCTCGGAATACCAAGGAGCGCAAGGTGCGTTCAAAGATTCGATGATTCAC
+
ABBBB4>>FFCFFEFGGFFGGFGHHGHCBFDFGHHFHGHHHHHGCGEGGHGHHHHHFHCEHHHGGHHHHHHGGHFFEHHFHHHF5EGHHHHHFF3FGHFHGHHHHHHGHH3FF3GGGFFGFHHFHFHH:GHHHHHH4GHHA?CCDGGGHGHGGHHHEHHHDBGFHFHGGFGFHGHFGGGFGCFGGHHGGGHFGGFGBGGFFFFGHFFFFGFF29BFFBFHHFFF/FFF?EFGHGFGGGGGFHEHFGCECFHGHHHHHFGHHHFBGHHHFBFHHGF3HFDHHFGFD5GHHHFHFHHEFHHHFE5FBFDAEFGCGGHHHGFA3BGHGEFCE?HHGFCGGEF4GCGGFFGGFFFBFFFFA?BAA
@M02197:105:000000000-AN6RF:1:1104:26451:9931 1:N:0:1
GCACTGGCATATTCCTCCGCTTATTGATATTCTTAAGTTCAGCGGGTATCCCTACCTGATCCGAGGCCAAACTTAGAAAGTTGGGGGTTGCTGGCAAGCACGCACCGAGACTCTGTAGCGAGGAGTATTACTACGCTTAGAGCACGATGGCACCGCCACTGACTTTAAGACCGATCAGAACTGATGCGGTCCAATACCAAGCAGAGCTTGAGTGTTGTACTGACGCTCGAACAGGCATGCCCCGCGGAATACCACGGGGCGCAATGTGCGTTCAAAGATTCGATGACTCAC
+
CCCCCFFCFFFFGGGGGGGGGGGHHHHHHHHHHHHHHHHHHHHGGGGGHHHHHHHHHHHHHHH9GGG9HH:HH<H:HHGHHHHHGGGGGGH:HHGHHGHHHGGGGGFCGGG:HHHHHHHGGGGGGHHHHHHH<HGGGGGHHHHHHGG:GGHHHGGHHGHHHHHHHHHGGGGGHHHHHHHHHHGGGGGHGHHHHHHHGHHHHHHHHHHHHHGFFHHHHHHGGGGGGHGGHHHHGHHHGGGCGGGGHHHGGHHGGGGGGGGGHHHGFEEGHGGGCGGGGGFFFFFFFFBBA3B
@M02197:105:000000000-AN6RF:1:1104:20833:9998 1:N:0:1
GCACTGGCATATTCCTCCGCTTATTGATATGCTTAAGTTCAGCGGGTAGTCCTACCTGATTTGAGGTCAAATTGTCAGAAGCTGTCTCAAAAGAGACCCTTTAGAAGCTGAACCCCATTTATAAAGCTGCTCTTCACAAATGGCGTAGATAATTATCACACCAAAGCAAGGCAACAAAGGTCCCGCTAATGCATTTCAGGAGAGCCGACTTCTGAGAAGCCCGCATACTCCCACATCCAAGCCTGATCGACAGAAAAAGCTGAAAAGGTTGAGAATTTCATGACACTCAAACAGGCATGCTCCTCGGAATACCAAGGAGCGCAAGGTGCGTTCAAAGATTCGATGATTCAC
+
BBBBBFFBFFFFGGGGGGGGGGDHHHHHHHHHHHHGHHHHHHHGGGGGGHHHHGHHHHGHHHHBFHHHHGHHHHHHHHHHHHHHHHHHHGHHHGHGHGHHHHHHHHHHHHHGHHGGGHHHHHHHHHHHHHHHGHHHHGHGHHHHGGGGGHHHHHHHHHHHHHHHHHHHHHHHHHHHHHHHHHHGHHGHGHHHHHHHHHHHHGHGHHHHHHGGHHHHGGFGGGGHHHGGGGGGHGHGGGHHGHFGHGHGHHHHHHHHHHHGHGHHHHHHHHHBHHG5GGHHHHGFGGHGHHGHHHHHHHHGCE?GHHHHHHHBHHHGGGGGGHHHGGGGHGGGGGGGGGGFFFFFFFBACCC
@M02197:105:000000000-AN6RF:1:1104:7169:10278 1:N:0:1
GCACTGGCATATTCCTCCGCTTATTGATATGCTTAAGTTCAGCGGGTAGTCCTACCTGATTTGAGGTCAAATTGTCAGAAGCTGTCTCAAAAGAGACCCTTTAGAAGCTGAACCCCATTTATAAAGCTGCTCTTCACAAATGGCGTAGATAATTATCACACCAAAGCAAGTCAACAAAGGTCCCGCTAATGCATTTCAGGAGAGCCGACTTCTGAGAAGCCCGCATACTCCCACATCCAAGCCTGATCAACAGAAAAAGCTGAAAAGGTTGAGAATTTCATGACACTCAAACAGGCATGCTCCTCGGAATACCAAGGAGCGCAAGGTGCGCTCAAAGATTCGATG
+
CCCCCFFCFFFFGGGGGGGGGGGHHGHGHGHHHHHHHHHGHHHGGGGGGHHHHHHHHHGHHHHHGHHHHHHHHHHHHHHHGHHHHHHHHHHHHGHHHGHHHHHHHHHHHHHHHHGGGHHHHHHGHHGHHGHGHHHHHHHHHGHHGGGGGHHHHHHHHHHHHHHHHHHHHHHHHHHHHHHHHHHHHHHHHHHHHHHHHHHHHGGGHHHHHHGHHHGHHGGGGGHHHHGGGGGGGHHHGGHHHGHHGHHHHHHHHHHHHHGFHHHFGHHEHEHHFHHG@HHHFHHHHGGHGHHHFHHHHHEE0CGGHHHHHBFHGHHGGCGGHCHGGCGGGG2BGFFBBFFBBBBBB
@M02197:105:000000000-AN6RF:1:1104:10161:10174 1:N:0:1
GCACTGGCATATTCCTCCGCTTATTGATATGCTTAAGTTCAGCGGGTATCCCTACCTGATCCGAGGTCAAACTTAGAAAGTTGGGGGTTGCTGGCAAGCACGCACCGAGACCCTGTAGCGAGGAGTATTACTACGCTTAGAGCACGATGGCACCGCCACTGATTTTAAGACCGATCAGAACTGATGCGGTCCAATACCAAGCAGAGCTTGAGTGTTGTACTGACGCTCGAACGGGCATGCCCCGCGGAATACCACGGGGCGCAATGTGCGTTCAAAGATTCGATAATTCAC
+
BCCCDFFCFFFFGGGGGGGGGGGHHHHHHHHHHHHHHHHHHHHGGGGGHHHHHHHHHHHHHHHGGGGHHHHHHHHHHHHHHHHHGGGGGGH:HHGHHGH<HGG;GGGGGGGGH:HHHHHGGGGG8HHHHHHHHHGGGGGHHHHHHGGHGGHHHGGHHHHHHHHHHHHGGGGGHHHHHHHHHHGGHHGHHHHHHHGGGHHGHHHHHHHHHHHGHHGHHHHGGGGGGHGGHHGGHHHHHGGGGFGFEHHHHHHGGECGGGGGHHHHGGGGHGGGGGGGGGFBBFFFFFCCBBC
@M02197:105:000000000-AN6RF:1:1104:9975:10439 1:N:0:1
GCACTGGCATATTCTTCCGCTTATTGATATGCTTAAGTTCAGCGGGTATCCCTACCTGATCCGAGGTCAAACTTAGAAAGTTGGGGGTTGCTGGCAAGCACGCATCGAGGACCCTGTAGCGAGGAGTATTACTACGCTTAGAGCACGATGGCACCGCCACTGATTTTAAGACCGATCAGAACTGATGCGGGCCAATACCAAGCAGAGCTTGAGTGTTGTACTGACGCTCGAACAGGCATGCCCCGCGGAATACCACGGGGCGCAATGTGCGTTCAAAGATTCGATGATTCAC
+
AAAA11CAB11BD3DADDEEEAEGFFGGGD3GFFEFAA2B2AFA0///BFEEGFFHFH78G;AAE/#FGH8ED;1#GD1B88FC9@E99#4GHHEF:GH:H?E;09/CF/0CCCHF9:FF@/@@39F;FD%GF<HGCECAF%F%77C?7F3G:GGGHHDEGCFGGFHBEG<HFGA?9DFB2GFCFFGG@@#BDDFBFGFDGFFFCFEFHGF<BFFFHGEFEGGGEEBEAFGHGEFHFGCGGGEEABDG2G2GEEB/GGGGECGDAEEA0A11GDFCGFFCB1FFFFFAAAAA
@M02197:105:000000000-AN6RF:1:1104:11144:10680 1:N:0:1
GCACTGGCATATTCCTCCGCTTTTGATATGCTTAAGTTCAGCGGGTAGTCCTACCTGATTTGAGGTCAAATTGTCATGTATTGTCTGAATAAACAGACAGTTGGAAGCAGTGCAAACCCATATGATTGTAGATGTCCACGGCGTAGATAATTATCACACCAATAGACAGTCCACGCGGGGCACCGGCTAATGCATTTAAGGGGAGCTGACAATCTGTGAAGAAGCCAGCAAAATAAACCCCCATATCCAAGCCATTATCAGCAAAAGCTGATAATAGTTGAGAATTTAATGACACTCAAACAGGCATGCTCCTCGGAATACCAAGGAGCGCAAGGTGCGTTCAAAGATTCGATGATTCAC
+
CCCCCFFCFFFFGGGGGGGGGGGHHGHHHHHHHHHHHHHHGHGGGGGGHHHHHHHHHHHHHHHGHHHHHHHHGHHHHHHHHHHHHHHHHHHHHHHHHHHHHHHHHHHHHHHHHHHHHGGGHHHHHHHGHHHHEFGHHHHGGGGGFGGHHHHHHHHHHHHGHGGHHHHHHHHHHHGGGHHGGGGGGGGGHHHHGHHGGHGGGGHHHHFGFFGFFFFHHHHHHHHGFGHHHHHFGFFE<GGHHBHFGHGGHHHHHHHHHGHHHGHHHHHHHHEFHHHHHHHHGHGHFHHHHHGFHHGHGFHHHGHHHHHHGGGGGHGHHHHHHGHHEGCGGHHHHGGFGCGGGGGGGGGFFFFBFFFABBBB
@M02197:105:000000000-AN6RF:1:1104:21488:10718 1:N:0:1
GCACTGGCATATTCCTCCGCTTATTGATATGCTTAAGTTCAGCGGGTAGTCCTACCTGATTTGAGGTCAAATTGTCAGAAGCTGTCTCAAAAGAGACCCTTTAGAAGCTGAACCCCATTTATAAAGCTGCTCTTCACAAATGGCGTAGATAATTATCACACCAAAGCAAGGCAACAAAGGTCCCGCTAATGCATTTCAGGAGAGCCGACTTCTGAGAAGCCCGCATACTCCCACATCCAAGCCTGATCAACAGAAAAAGCTGAAAAGGTTGAGAATTTCATGACACTCAAACAGGCATGCTCCTCGGAATACCAAGGAGCGCAAGGTGCGTTCAAAGATTCGATGATTCAC
+
ABCCCFFCFFFFGGGGGGGGGGGHHHHHGHHHHHHHHHHHHHHGGGGGGHHHHHHHHHHGHHGGGHHHHHHHHHHHHHGHHHHHHHHHHHGHHGHHHGHHHHHHHHHHHHHHHHGGGHHHHHHHHHHHHGHHHHHHHHHGHGGGGGGGGHHGHHHHHHHHHHHHHHHHHHHHHHHHHHHHGHHHHHHHHHHHHHHHHHHHHGHGGHHHGHGHHHHHHGGGGFGHHHGGHGHHHHHFGGHHHHHHHGHHHHHHHHGHGGHHHHHHHHHHHHHHHHHHHHHHHHGEBFEHHHFHHHFFGHGGGGGGHHHHHGHHHHFGGGGGHHHHGGGGGGGGGGGGGGGFFFFFFFCCBBB
@M02197:105:000000000-AN6RF:1:1104:12428:10761 1:N:0:1
GCACTGGCATATTCCTCCGCTTATTGATATGCTTAAGTTCAGCGGGTAGTCCTACCTGATTTGAGGTCAAATTGTCAGAAGCTGTCTCAAAAGAGACCCTTTAGAAGCTGAACCCCATTTATAAAGCTGCTCTTCACAAATGGCGTAGATAATTATCACACCAAAGCAAGGCAACAAAGGTCCCGCTAATGCATTTCAGGAGAGCCGACTTCTGAGAAGCCCGCATACTCCCACATCCAAGCCTGATCAACAGAAAAAGCTGAAAAGGTTGAGAATTTCATGACACTCAAACAGGCATGCTCCTCGGAATACCAAGGAGCGCAAGGTGCGTTCAAAGATTCGATGATTCAC
+
BCCDCFFCFFFFGGGGGGGGGGGHHHHHHHHHHHHHHGHHHHHGGGGGGHHHHHHHHHHHHHHGGHHHHHHHHHHHHHHHHHHHHHHHHHHHHGHHHGHHHHHGHHGHHHHHHHGGGHHHHHHHHHHHGHHHHHHHHHHHHGGHGGGGGHHHHFHHHHHHHHHHHHHHHHGHHHHHHGHHHHHHHGHHHHHHHHHHHHHHHGGGHHGHGHHHGHHHHGGGGGHGHGGGHGHGGGGHGGHHHHHHHHHHHHHHHHHHHHHGHHHHHHHGHHHGHGGBHHHGHHHHHGHGFFHGHHHHHHHDECGGHHHHHGHGHHHF?GGGHHHHGGCGHGGFFGGGGFGFFFFFFFBBA>A
@M02197:105:000000000-AN6RF:1:1104:21707:11276 1:N:0:1
GCACTGGCATATTCCTCCGCTTATTGATATGCTTAAGTTCAGCGGGTATCCCTACCTGATCCGAGGTCAACCTGTAAAAATTGGGGGTTACTGGCAAGTAGACCTATCGAACTCAATCGCGAGAAGTATTACTACGCGTAGAGCCGACAGGCACCGCCACTGATTTTAGGGGCCGCGAAACCGCGAACCCCAATACCAAGCGAGAGCTTGAGTGGTTATAATGACGCTCGAACAGGCATGCCCCCCGGAATACCAGAGGGCGCAATGTGCGTTCAAAGATTCGATGACTCAC
+
DDCDDFFCFFFFGGGGGGGGGGGHHHHHHHGHHHHHHHHHHHHGGGGGHHHHHHHHH;HHH;HGGG9:HHH:H<#HHHH<<&HHHG;GG<H.H::HHG:::GHHHH<HGH;H:HH<HHG9GG9GG:FHH;HH<<HG:G-GG;HHH;;G:G-GHHGGGGGGHHHHHHHHHGGGGGGGGGGGGGGGGGGGHHHGHHHGGHGGGHHHHHHGGHHGHHHHHHHHHGGGGGHHGHHHHHHHHHGGGCGGGHHHHHHHHHHGGGGGGHHHHGGGFHGGGGGGBGGGFFFFFFFBBBAB
@M02197:105:000000000-AN6RF:1:1104:21768:11470 1:N:0:1
GCACTGGCATATTCCTCCGCTTATTGATATGCTTAAGTTCAGCGGGTAGTCCTACCTGATTTGAGGTCAAATTGTCAGAAGCTGTCTCAAAAGAGACCCTTTAGAAGCTGAACCCCATTTATAAAGCTGCTCTTCACAAATGGCGTGGGTAATTATCACACCAAAGCAAGGCAACAAAGGTCCCGCTAATGCATTTCAGGAGAGCCGACTTCTGAGAAGCCCGCATACTCCCACATCCAAGCCTGATCAACAGAAAAAGCTGAAAAGGTTGAGAATTTCATGACACTCAAACAGGCATGCTCCTCGGAATACCAAGGAGCGCAAGGTGCGTTCAAAGATTCGATGATTCAC
+
ABCCCFFCFFFFGGGGGGGGGGGHHHHHHHHHHHHHHHHHHHHGGGEEGHHHHGHHHHGFHHHHGHHHHHHHHHHHHHHHHHHHHHHHHHHGHGHGHGHHHHHHHHHHHHHHHHGGGHHHHHHHHHHHHGHHHHHHHHHGHGHHGGGGGFHHHHHHHHHHHHHHHHHHHHGHHHHHHGHHHHHHGGGGHHHHHHHEHHHHHGHGHHGHHGGGHHGFGGGGGGGHGHGGHGHGGHHHGGHHHHHFHHHGHGHFFHHHHGHHHGBHGHCFFGGFHHFHGEHHHHGDGFGGHHGHHGFF3HGGGGGGHHHHGGFCGHHEEECGGHHHGEE2CFGDGGFGGGGFFFFFFFBBAAA
@M02197:105:000000000-AN6RF:1:1104:15744:11545 1:N:0:1
GCACTGGCATATTCCTCCGCTTATTGATATGCCTAAGTTCAGCGGGTATCCCTACCTGATCCGAGGTCAAACTTAGAAAGTTGGGGGTTGCTGGCAAGCACGCACCGAGACTCTGTAGCGAGGAGTATTACTACGCTTAGAGCACGATGGCACCGCCACTGACTTTAAGACCGATCAGAACTGATGCGGTCCAATACCAAGCAGAGCTTGAGTGTTGTACTGACGCTCGAACAGGCATGCCCCGCGGAATACCACGGGGCGCAATGTGCGTTCAAAGATTCGATGATTCAC
+
BBBBBFFBFFFFGGGGGGGGGGGHHHHHHHHHHHHHHHHHHHHGGGGEHHHHHHHHHHH<GHHGGGGHHH99HHH9HHHHF;HGGGGGGGHHHHGHHGHHHCGGGGGGGGGHHHHHHHHGGGGGGGHHHHHHHHGGGGGHHHGGHGGHGGHHHGGHHHGHHHHHHHHHHHGGHHHHHHHHHHGGGGGHHHHHHHHHGHHHHHGHHHHHHHHGHHGHHHHGGGGGGHFGHHHHHHGHHGGGGGGGHHHHHHHGGGGGGGGGHGHHGFEGHGGGGGGGGGGFFFFFFFCCCCC
@M02197:105:000000000-AN6RF:1:1104:9422:11710 1:N:0:1
GCACTGGCATATTCCTCCGCTTATTGATATGCTTAAGTTCAGCGGGTAGTCCTACCTGATTTGAGGTCAAATTGTCAGAAGCTGTCTCAAAAGAGGCCCTTTAGAAGCTGAACCCCATTTATAAAGCTGCTCTTCACAAATGGCGTAGATAATTATCACACCAAAGCAAGGCAACAAAGGTCCCGCTAATGCATTTCAGGAGAGCCGACTTCTGAGAAGCCCGCATACTCCCACATCCAAGCCTGATCAACAGAAAAAGCTGAAAAGGTTGAGAATTTCATGTCACTCAAACAGGCATGCTCCTCGGAATACCAAGGAGCGCAAGGTGCGTTCAAAGATTCGATGATTCAC
+
BBBBBFFBFFFFGGGGGGGGGGGHHGFHHHHHHHHHHHHHHGHGGGGGGHHHHHGHHHHHHHHHGHHHHHHHHHHHHHHGHGHHHHHHHHHHFGHHGGGHHHHHHGHHHHHFHHGGGHHHHHHHHHHHHHGHHHHHGHHHHHHGGGGGGHHHHHHHHHHHHHHHHHHHHHHHHHHHHHHEHHGGHHGHHHHHHHHHHHHHHGHGHHHHGHHHHGHHHGGGGGHHHGGGHGHHHHHGGGGGGHHEHHHHHHHHHHHHHHHHHGHHHHHHHHHHHHHGHHHHHHHFGGHHGHHGHHHHHHHGGGGGGHHHHGHHHHHGGGGGHHHHGGGGHGGGGGGGGGGFFFFFFFCBCBB
@M02197:105:000000000-AN6RF:1:1104:12734:11775 1:N:0:1
GCACTGGCATATTCCTCCGCTTATTGATATGCTTAAGTTCAGCGGGTAGTCCTACCTGATTTGAGGTCAAATTGTCAGAAGCTGTCTCAAAAGAGACCCTTTAGAAGCTGAACCCTATTTATAAAGCTGCTCTTCACAAATGGCGTAGATAATTATCACACCAAAGCAAGGCAACAAAGGTCCCGCTAATGCATTTCAGGAGAGCCGACTTCTGAGAAGCCCGCATACTCCCACATCCAAGCCTGATCAACAGAAAAAGCTGAAAAGGTTGAGAATTTCATGACACTCAAACAGGCATGCTCCTCGGAATACCAAGGAGCGCAAGGTGCGTTCAAAGATTCGATGATTCAC
+
CCCCCFFAFFFFGGGGGGGGGGGHHHHHHHHHHHHGHFHHHHHGGGGGGHHHHHHHHHHHHHHHGHHHHHHHHHHHHHHHGHHHHHHHGHHHHGGHHGHHHHHHGHHHHHHHHHGHHHHHHHHHHHHHHHHHHHHHHHGHHHHHGGGGGHHHHHHHHHHHHGHHHHHHHHGHHGHGHHHHFHHHGHGHHHGHHHHHHHHHHGHGGHHGGGGHGGHGGGGGGGGGGGGGGGGGGGHGGGHHEHHFBGGGHHHGHHHHHHFHHGHHFHHFHHFHHGHHGHGGHHHGHFGHHHHEDFEFFGAGGGCFBBHGHGBCHFHE2EGFGHHG2EFFHFGGFFGGEGGFFFFFFFAAAAA
@M02197:105:000000000-AN6RF:1:1104:13283:11872 1:N:0:1
GCACTGGCATATTCCTCCGCTTATTGATATGCTTAAGTTCAGCGGGTATCCCTACCTGATCCGAGGTCAAACTTAGAAAGTTGGGGGTTGCTGGCAAGCACGCACCGAGACTCTGTAGCGAGGAGTATTACTACGCTTAGAGCACGATGGCACCGCCACTGACTTTAAGACCGATCAGAACTGATGCGGTCCAATACCAAGCAGAGCTTGAGTGTTGTACTGACGCTCGAACAGGCATGCCCCGCGGAATACCACGGGGCGCAATGTGCGTTCAAAGATTCGATGATTCAC
+
DDDDDFFCFFFFGGGGGGGGGGGHHHHHHHHHHHHHHHHHHHHGGGGGHHHHHHHHHHH<HHHGGGGHHH:HHHHHHH;HH<HHGGGGGGHHHGGHHGHHHGG;GGGGGGGHHHHHHHHGGGGGGGHHHHHHHHGGGGGHHHHHHGG:GGHHHGGHHHHHHHHHHHHHHHHGGHHHHHHHHHGGGGGHHHHHHHGHGHHHHFHHHHHHGHHGHHHHHHGGGGGGGHHGHHHHHHHHGGGGGGGGHHHHHHHGGGGGGGGGHHHHFGEGHGGGGGGGGGGFFFFFFFCCBAB
@M02197:105:000000000-AN6RF:1:1104:10574:12137 1:N:0:1
GCACTGGCATATTCCTCCGCTTATTGATATGCTTAAGTTCAGCGGGTAGTCCTACCTGATTTGAGGTCAAATTGTCAGAAGCTGTCTCAAAAGAGGCCCTTTAGAAGCTGAACCCCATTTATAAAGCTGCTCTTCACAAATGGCGTAGATAATTATCACACCAAAGCAAGGCAACAAAGGTCCCGCTAATGCATTTCAGGAGAGCCGACTTCTGAGAAGCCCGCATACTCCCACATCCAAGCCTGATCAACAGAAAAAGCTGAAAAGGTTGAGAATTTCATGACACTCAAACAGGCATGCTCCTCGGAATACCAAGGAGCGCAAGGTGCGTTCAAAGATTCGATGACTCAC
+
CDDDBFFCFFFFGGGGGGGGGGGHHHHHHHHHHHHHHHHHHHHGGGGGGHHHHHHHGHHHHHHHGHHHHHHHHHHHHHHHHHHHHHHHHHHHHGHHGGGHHHHHHHHHHHHHHHGGGHHHHHHHHHHHHHHHHHHHHHGHHHHHGGGGGHHHHHHHHHHHHHHGHHHHHHHHHHHHHHHHHHHHHHHGHHHHHHHHHHHHHGHGHHHHHHHHHHHHHGGGGGHHHHGGHGHHGHGHGGHHHHHHHHHHHHHHHHHHHHHHHHHHHHHHHHHGHHHFHHGHGHHHHGHHHHHHHHHHHHHGGGGGHFGHHFGHHHHGGGGGHHHHGGGGGGGGGGGGGGGFFFFFFFCCCCC
@M02197:105:000000000-AN6RF:1:1104:3202:12216 1:N:0:1
GCACTGGCATATTCCTCCGCTTATTGATATGCTTAAGTTCAGCGGGTAGTCCTACCTGATTTGAGGTCAAATTATCAGAAGCTGTCTCAAAAGAGACCCTTTAGAAGCTGAACCCCATTTATAAAGCTGCTCTTCACAAATGGCGTAGATAATTATCACACCAAAGCAAGGCAACAAAGGTCCCGCTAATGCATTTCAGGAGAGCCGACTTCTGAGAAGCCCGCATACTCCCACATCCAAGCCTGATCAACAGAAAAAGCTGAAAAGGTTGAGAATTTCATGACACTCAAACAGGCATGCTCCTCGGAATACCAAGGAGCGCAAGGTGCGTTCAAAGATTCGATGATTCAC
+
ABBBBFF?BFFFGFGFGGGGGGEFHHHHHHGHHHFFEHHHHHHGGGGGGHHHHHHHHHHGHHHFFHHHHHHHHHHHHHGHHHHHHHHHHHHHHGHHHGHHHHHHHHHGHHHHHHGGGHHHHFHHHHHFHGHFGHHHHHHHHGGEGGGGGHHHHHHHHHHHHHHHHHGHHHFGHHHHGHGHHHHHGGHHHHHHHGHHHHHHHGHGHHGGGHGGHHHHHFFFGGHGHGGGGGHGHHHFFEHHG3BFFHGHHHHHHHHHHEHGHHHFHHHHHHHFHEHGBHHHHHHHGFBHHHGFBFHFHHGCFCFDHHGFHFHHHHFEFCFEFBFHGGGGHGGGGGGGCCGFFFFFFF?AAA>
@M02197:105:000000000-AN6RF:1:1104:25576:12523 1:N:0:1
GCACTGGCATATTCCTCCGCTTATTGATATGCTTAAGTTCAGCGGGTGTCCCTACCTGATCCGAGGTCAAACTTAGAAAGTTGGGGGTTGCTGGCAAGCACGCACCGAGACTCTGTGGCGAGGAGTATTACTACGCTTAGAGCACGATGGCACCGCCACTGACTTTAAGACCGATCAGAACTGATGCGGTCCAATACCAAGCAGAGCTTGAGTGTTGTACTGACGCTCGAACAGGCATGCCCCGCGGAATACCACGGGGCGCAATGTGCGTTCAAAGATTCGATGACTCAC
+
CCCCCFFCFFFFGGGGGGGGGGGHHHHHHHHHHHHHHHHHHHHGGGGGGHHHHHHHHHHHHHGGGG:HHHHHHHHHHHHHF;HHGGGGGGGHHHGHHGH<HGG;GGGGGGGHHHHHHHHGGGGGGHHHHHH<<HGGGGGHGHHHHGGHGGGHHGGHHHHHHHHHHHHGGGGGHHHHHHHGHHGGGGGHHHHHHHFFGHHHHFHHHHHHHHFGHHHHHHGGGGGGGGHGGFFHHHFHHGGGGGGGHGHHHHHGGEGGGGGDHHHHGGGGHGGGGGGGGGGFFFFFFFBCCBC
@M02197:105:000000000-AN6RF:1:1104:8822:12646 1:N:0:1
GCACTGGCATATTCCTCCGCTTATTGATATGCTTAAGTTCAGCGGGTAGTCCTACCTGATTTGAGGTCAAACTGTCAGAAGCTGTCTCAAAAGAGACCCTTTAGAAGCTGAACCCCATTTATAAAGGGTCTC
+
HHHHHHHHHHHHGGGGGGGHHHHHHHHHHHHHHHHHHHHHHHHHHHHHGHHHHHHHHHHHHHHHHHHHHHHHHHHHHHHHHHHHHHHHHHHHHHHHHHHHHHHHHHHHHHHHHHGGGHHHHHGHHHGGHHHH
@M02197:105:000000000-AN6RF:1:1104:22761:12818 1:N:0:1
GCACTGGCATATTCCTCCGCTTATTGATATGCTTAAGTTCAGCGGGTAGTCCTACCTGATTTGAGGTCAAATTGTCAGAAGCTGTCTCAAAAGAGACCCTTTAGAAGCTGAACCCCATTTATAAAGCTGCTCTTCACAAATGGCGTGGATAATTATCACACCAAAGCAAGGCAACAAAGGTCCCGCTAATGCATTTCAGGAGAGCCGACTTCTGAGAAGCCCGCATACTCCCACATCCAAGCCTGATCAACAGAAAAAGCTGAAAAGGTTGAGAATTTCATGACACTCAAACAGGCATGCTCCTCGGAATACCAAGGAGCGCAAGGTGCGTTCAAAGATTCGATGATTCAC
+
CCCCCFFCFFFFGGGGGGGGGGGGGHHHGHHHHHHGHHHGHHHGGGEGGHHHHHHHHHH5GHHHGHHHHHHHHHHHHHHHHHHHHHHHHHHHHGHHHGHHHHHHHHHHHHHHHHGGGHHHHHHHHHHHHHHHHHHHHHHHHGFHGGGGGHHHHHHHGHHHHHHHHHHHHHGHHHHHHHGHFHHHHGHHHHHHHHHHHHHHHGHGHHGHHHHHGGHHGGGGGGGGHHGGHGHHHGHGGGHHHHHHHHHHHHHHHHHHHHHHGHHHHHHHHHHHHHHHHHHHHHHHGGHHHHHGHHHHHHGGGGGGHHHFGHHHHHHGFAGGHHHHGGGGHGGGGGFGGGCFFFFFFFBBBBB
@M02197:105:000000000-AN6RF:1:1104:27566:12974 1:N:0:1
GCACTGGCATATTCCTCCGCTTATTGATATGCTTAAGTTCAGCGGGTAGTCCTACCTGATTTGAGGTCAAATTGTCAGAAGCTGTCTCAAAAGAGACCCTTTAGAAGCTGAACCCCATTTATAAAGCTGCTCTTCACAAATGGCGTAGATAATTATCACACCAAAGCAAGGCAACAAAGGTCCCGCTAATGCATTTCAGGAGAGCCGACTTCTGAGAAGCCCGCATACTCCCACATCCAAGCCTGATCAACAGAAAAAGCTGAAAAGGTTGAGAATTTCATGACACTCAAACAGGCATGCTCCTCGGAATACCAAGGAGCGCAAGGTGCGTTCAAAGATTCGATGACTCAC
+
CCCCCFFCFFFFGGGGGGGGGGGHHHHHHHHHHHGHHHHHHHHGGGGGGHHHHHHHHHHHHHHGGHHHHHHHHHHHHHHHHHHHHHHHHHHHHGHHHGHHHHHHHHHHHHHHHHGGGHHHHHHHHHHHHHHHHHHHHHHHHHGHGGGGGHHGHHHHHHHHHHHHHHHHHHGHHHHHGHHHHHHHGHGHHHHHHHHHHHHHHGHGHHHGGHGGGHHGHGGGGGHGHHGGHGHHHHGFGGHGHHFHHDFHHHHGHHGHHGHHHHHHHFHHGGHHHHHFHFHHHHHHHGHHHHHHHHHHFHHGGGGGHHHHHFHGHHHGGGGGHHHHGGCGHGGGGGGGGGGFFFFFFFBBABA
@M02197:105:000000000-AN6RF:1:1104:21088:12976 1:N:0:1
GCACTGGCATATTCCTCCGCTTATTGATATGCTTAAGTTCAGCGGGTAGTCCTACCTGATTTGAGGTCAAATTGTCAGAAGCTGTCTCAAAAGAGACCCTTTAGAAGCTGAACCCCATTTATAAAGCTGCTCTTCACAAATGGCGTAGATAATTATCACACCAAAGCAAGGCAACAAAGGTCCCGCTAATGCATTTCAGGAGAGCCGACTTCTGAGAAGCCCGCATACTCCCACATCCAAGCCTGATCAACAGAAAAAGCTGAAAAGGTTGAGAATTTCATGACACTCAAACAGGCATGCTCCTCGGAATACCAAGGAGCGCAAGGTGCGTTCAAAGATTCGATGATTCAC
+
CCCCCBFCFFFFGGGGGGGGGGGHHHHHHHHGHHHHHHHHHHHGGGGGGHHHHHHHHHHHHHHHGHHHHHHHHHHHHHHHHHHHHHHHHHHHHGHHHGHHHHHHHHHHHHHHHHGGGHHHHHHHHHHHHHHHHHHHHHGHHHHHGGGGGHHHHHHHHHHHHHHHHHHHHHHHHHHHHHHHHHHHHGHGHHHHHHHHHHHHHGHGHHHHHHHHHGHHHGGGGGHHHGGGGGHHHHHHGGHHHHHHHHHHHHHHGHHHHHHHHHHHGHHHHHHHHHHFHFHHHHHFFGHHHHHHHGHHHGHGGGGGHHHHHGHHHHHGGGGGHFFHGGGGHEGGGGGGGGGFFFFFFFCCCCC
@M02197:105:000000000-AN6RF:1:1104:8264:13235 1:N:0:1
GCACTGGCATATTCCTCCGCTTATTGATATGCTTAAGTTCAGCGGGTAGTCCTACCTGATTTGAGGTCAAATTGTCAGAAGCTGTCTCAAAAGAGACCCTTTAGAAGCTGAACCCCATTTATAAAGCTGCTCTTCACAAATGGCGTAGATAATTATCACACCAAAGCAAGGCAACAAAGGTCCCGCTAATGCATTTCAGGAGAACCGACTTCTGAGAAGCCCGCATACTCCCACATCCAAGCCTGATCAACAGAAAAAGCTGAAAAGGTTGAGAATTTCATGATACTCAAACAGGCATGCTCCTCGGAATACCAAGGAGCGCAAGGTGCGTTCAAAGATTCGATGATTCAC
+
ACCC@FFBFFFFGGGGGGGGGGGHHHHHGHHHHHHHHHHHHHHGGGFEGHHGHHHHHHHHHHHHGHHHGHHHHHHHHHHHHHHHHHHHHHHHHGHHHGHGHHHHHHHGHGHHHHGGGHHHHHHHHHHHHHHHHHHHHHHHHHHHGGGGGGGHHHHHHHHHHHHHHHGHGHGHHHHHHHHHHHHGHHHGHHHHHHHHHHHHHGHHHHHGGHHHHHHHHGGGGGGHGHGGHGHHHHHHGGGFFGGHHHHHHHHHHHHHGHHHGHHHHHHHGGHHHHFHFDGHHHGBFGHHFHHHHGHHHHHEFGCEHHGD5GDGHHHGGGFGHHHHE?E?HGGFGGBGGFGFFFFFBFBBBBB
@M02197:105:000000000-AN6RF:1:1104:26119:13473 1:N:0:1
GCACTGGCATATTCCTCCGCTTATTGATATGCTTAAGTTCAGCGGGTATCCCTACCTGATCCGAGGTCAACCATAGAAAGTTGGGGGTTCTGGCGCGTACCCTCCGGGTTCCATAGCGAGAAGAATTACTACGCTTAGAGCCGGAGAGCACTGCCACTGATTTTAAGAGCTGCTGAGGTAGCATGCTCCAACACCAAGCTAGGCTTGAGGGTTATAATGACGCTCGAACAGGCATGCCCCCCGGAATACCAAGGGGCGCAATGTGCGTTCAAAGATTCGATGATTCAC
+
CCCCCFFCFFFFGGGGGGGGGGGHHHGHHHHHHHHHHHHGHHHGGGGGHHHHHHHHHHHHHHHGGGGHHHHHGHGHHHHHFGHHGGGGGHHHHHGGGGGGGHHHGGGGGGHHHHHHHGGGGGHHHHHHHHHHGGGGGHHHHHGGGGGGHHHHHHHHHHHHHHHHHHHHHGGGGGGGGGGGGGGHHHHHHGHGHGHHHHHHHGHGHHHHHHHHHHHGHGGGGGHHGHHGHFHHHHGGGGGCGHHHHHHHHHHGGGGGGGGHHGGGGHGGGGGGGGGGFFFFFFFBCCBB
@M02197:105:000000000-AN6RF:1:1104:29002:13572 1:N:0:1
GCACTGGCATATTCCTCCGCTTATTGATATGCTTAAGTTCAGCGGGTAGTCCTACCTGATTTGAGGTCAAATTGTCAGAAGCTGTCTCAAAAGAGACCCTTTAGAAGCTGAACCCCATTTATAAAGCTGCTCTTCACAAATGGCGTAGATAATTATCACACCAAAGCAAGGCAACAAAGGTCCCGCTAATGCATTTCAGGAGAGCCGACTTCTGAGAAGCCCGCATACTCCCACATCCAAGCCTGATCAACAGAAAAAGCTGAAAAGGTTGAGAATTTCATGACACTCAAACAGGCATGCTCCTCGGAATACCAAGGAGCGCAAGGTGCGTTCAAAGATTCGATGATTCAC
+
ABBBAFFCFFFFGGGGGGGGGGGHHGGHHHHHHHHHHHHHHHHGGGGGGHHHHHGHHHHHHHGHFHHHHHHHHHHHHHHGHHHHHHHHHHHHHGHHHGHHHHHHHHHHGGHHHHGGGHHFHHHHHGHHHHHHHHHHHHHHHHHHGGGGGHHHHHHHHHHHHHHHHHHHHHGHHGHHHHHHGHHHGGGFGHHHHHHHHHHHHGGGHHHHHGGGHHHHHGGGGGHGHHGGGGHGHHHGGGHGHHGHHHHHHHHHHFHHHHHHHHHHGHHHHHHHHHHHHHHHHHGFGGHHHHHHHHHHGHHGGGGEFGGHHGHHHHGEEGGGHHHHEGGGHGGGGGGGGGFBFFFFFFAAA1A
@M02197:105:000000000-AN6RF:1:1104:13361:13641 1:N:0:1
GCACTGGCATATTCCTCCGCTTATTATATGCCTAAGTTCAGCGGGTAGTCCTACCTGATTTGAGGTCAAATTGTCAGAAGCTGTCTCAAAAGAGACCCTTTAGAAGCTGAACCCCATTTATAAAGCTGCTCTTCACAAATGGCGTAGATAATTATCACACCAAAGCAAGGCAACAAAGGTCCCGCTAATGCATTTCAGGAGAGCCGACTTCTGAGAAGCCCGCATACTCCCACATCCAAGCCTGATCAACAGAAAAAGCTGAAAAGGTTGAGAATTTCATGACACTCAAACAGGCATGCTCCTCGGAATACCAAGGAGCGCAAGGTGCGTTCAAAGATTCGATGATTCAC
+
CCCDCFFDFFFFGGGGGGGGGGGHHHHHHHHHHHHHHHHHHHGGGEEGHHHHHHHHHHHHHHHGHHHHHHHHHHHHHHHHHHHHHHHHHHHHGHHHGHHHHHHHHHHHHHHHHGGGHHHHHHHHHHHHHHHHHHHHHHHHHGHGGGGGHHHHHHHHHHHHHHHHHHHHHGHHHHHHHHGHHHHGGHHHHHHHHHHHHHHHGHGHHHHHGHHHHHHHGGGGGHHGHGGHGHGGHHHGGHHHGHHHHHHHHHHHHHHHHHHHHHHHHGHHHGHHHHGHHGGHHHGFFFHHHGHHHHHHHHGGGGGHHHFCHFHHHHGGGGGHFHHGGGGGGGGGGGGGGGFFFFFFFBBAAB
@M02197:105:000000000-AN6RF:1:1104:17424:13767 1:N:0:1
GCACTGGCATATTCCTCCGCTTATTGATATGCTTAAGTTCAGCGGGTAGTCCTACCTGATTTGAGGTCAAATTGTCAGAAGCTGTCTCAAAAGAGACCCTTTAGAAGCTGAACCCCATTCATAAAGCTGCTCTTCACAAATGGCGTAGATAATTATCACACCAAAGCAAGGCAACAAAGGTCCCGCTAATGCATTTCAGGAGAGCCGACTTCTGAGAAGCCCGCATACTCCCACATCCAAGCCTGATCAACAGAAAAAGCTGAAAAGGTTGAGAATTTCATGACGCTCAAACAGGCATGCTCCTCGGAATTCCAAGGAGCGCAAGGTGCGTTCAAAGATTCGATG
+
A@A1>CC11BC333BGFFFGC0?D33FFGFFAGA2FFHEG2FDEEAA//1AF2GCE1101EGD2AEGBGFG2G12FGGFD1FC1@F2DGGFFHGHEB/F0FHFHGHHEFHGGG/BFBFBGFFB>FGFFFAGF9BFFHF1GDBGH?AFFGFGHFHHHHHHHHHHFHGCFGCEHHGFHGHFA<?@FEGFGHGBFD1GHGFDBHGFCGEHGBFG2FDGGCC</<CFHG0CFFEE0FHE1FCGFGBGFHGEFHFHHFHHBGFBHHFFHHGFBFFBG@1DDB2F>?///1EHGGDFFHGEBHHEE/A/CCG1A1B11D1EA0GEE111F0F1A1EFFB3DD1FF1AA?AA
@M02197:105:000000000-AN6RF:1:1104:15873:14041 1:N:0:1
GCACTGGCATATTCCTCCGCTTATTGATATGCCTAAGTTCAGCGGGTAGTCCTACCTGATTTGAGGTCAAATTGTCAGAAGCTGTCTCAAAAGAGACCCTTTAGAAGCTGAACCCCATTTATAAAGCTGCTCTTCACAAATGGCGTAGATAATTATCACACCAAAGCAAGGCAACAAAGGTCCCGCTAATGCATTTCAGGAGAGCCGACTTCTGAGAAGCCCGCATACTCCCACATCCAAGCCTGATCAACAGAAAAAGCTGAAAAGGTTGAGAATTTCATGACACTCAAACAGGCATGCTCCTCGGAATACCAAGGAGCGCAAGGTGCGTTCAAAGATTCGATGATTCAC
+
CCDDCFFCFFFFGGGGGGGGGGGHHHHHHHHHHHHHHHHHGHHGGGFGGHHHHHHHHHHHHHHHGHHHHHHHHHHHHHHHHHHHHHHHHHHHHGHHHGHHHHHHHHHHHHHHHHGGGHHHHHHHHHHHHHHHHHHHGHHHHHHHGGGGGGHHHHHHHHHHHHHHHHHHHHGHHHHHHHHHHHHHHGGHHHHHHHHHHHGHHGGGHHHHHHHHHHHHHHGGGGGHHHGGGGHHHHHFGGHHHFHHHGHGHHHHHHHHGHHHHHHHHHHHHHHHHHHHEHHHHHHGGGHHHHHHHHGHHHHGGGGGHHDHHHGHHHHEDGCGHGHHGGGGCGGGGGGGGGGFFFFFFFBBBBB
@M02197:105:000000000-AN6RF:1:1104:21872:14163 1:N:0:1
GCACTGGCATATTCCTCCGCTTATTGATATGCCTAAGTTCAGCGGGTAGTCCTACCTGATTTGAGGTCAAATTGTCAGAAGCTGTCTCAAAAGAGACCCTTTAGAAGCTGAACCCCATTTATAAAGCTGCTCTTCACAAATGGCGTAGATAATTATCACACCAAAGCAAGGCAACAAAGGTCCCGCTAATGCATTTCAGGAGAGCCGACTTCTGAGAAGCCCGCATACTCCCACATCCAAGCCTGATCAACAGAAAAAGCTGAAAAGGTTGAGAATTTCATGACACTCAAACAGGCATGCTCCTCGGAATACCAAGGAGCGCAAGGTGCGTTCAAAGATTCGATGATTCAC
+
ABBBBFFBFFFFB6FFGGECFCEBGGHFGFFHHDBHHFFHGFHA?CE?FHEHFGFFHHBHHHHHGHEGFGHHHGHHHFGHGHHGHFHHFGHFHCGHHFAFHHHHHHGFGFGFFGFGGBFHHHHHHHHGHHGHHHHHHHHHGHHHGFGGFHHHFFHHHHHHHGHGGHHHHHGHHHFGHHFHGHHHHHFHGHHHHFHHHHHHHGGFHHGCHGFFBHHHHGGGGGHGHGGFFFGGGGGGGGFGE3BHGFGGFGHHGHFFFHGFGHHHFHFFHFEHHGBFHBHGEFG3HGHHGDHHFHEHHHGGGGGGGFB5HGFGEFHEGCGGGHGHFE?GFBGFG5GGGFFFFFFFF53>333
@M02197:105:000000000-AN6RF:1:1104:1757:14407 1:N:0:1
GCACTGGCATATTCCTCCGCTTATTGATATGCTTAAGTTCAGCGGGTAGTCCTACCTGATTTGAGGTCAAATTGTCAGAAGCTGTCTCAAAAGAGACCCTTTAGAAGCTGAACCCCATTTATAAAGCTGCTCTTCACAAATGGCGTAGATAATTATCACACCAAAGCAAGGCAACAAAGGTCCCGCTAATGCATTTCAGGAGAGCCGACTTCTGAGAAGCCCGCATACTCCCACATCCAAGCCTGATCAACAGAAAAAGCTGAAAAGGTTGAGAATTTCATGACACTCAAACAGGCATGCTCCTCGTAATACCAAGGAGCGCAAGGTGCGTTCAAAGATTCGATGATTCAC
+
A1AAAFCA>113B33BAFEG?EGHFC3DDGFGHHGFHHHGHHGEGGGGGHHEGHBGHGBHHHHBFFGGGHHHHFGFFHHBCHHHHHFHHFDFFEHHHGHHGHHGHGGHGHGGBGCFFFGHHHHHHGHHHFBGGHGBFHHFHHHG8GGCFFDHHHHEHFHHFGFGHFGHHHGEFFEGHHGFDCGCFHHHHGHHHHGHHHHHHGGFEHGGGGGGGGHHGFGGFEGGFCGGGFDEGFFFCEFFFEF2BGBGHGG1FEHHHGGFF@1GF0AHHHHHHGHHE2HHGFFFAGFHFGBGGBFGAB///CEB/22FHGF1GGFEEA0EGB10AEAAA11333F3ECB113D13DA>111
@M02197:105:000000000-AN6RF:1:1104:19540:14509 1:N:0:1
GCACTGGCATATTCCTCCGCTTATTGATATGCTTAAGTTCAGCGGGTAGTCCTACCTGATTTGAGGTCAAATTGTCAGAAGCTGTCTCAAAAGAGACCCTTTAGAAGCTGAACCCCATTTATAAAGCTGCTCTTCACAAATGGCGTAGATAATTATCACACCAAAGCAAGGCAACAAAGGTCCCGCTAATGCATTTCAGGAGAGCCGACTTCTGAGAAGCCCGCATACTCCCACATCCAAGCCTGATCAACAGAAAAAGCTGAAAAGGTTGAGAATTTCATGACACTCAAACAGGCATGCTCCTCGGAATACCAAGGAGCGCAAGGTGCGTTCAAAGATTCGATGATTCAC
+
ABACBFFBFFFFGGGGGGGGGGGHHHHHHHHHHHHHHHHHHHHGGGGGGHHHHHHHHHHHHHHHGHHHHHHHHHHHHHHHGHHHHHHHHHHHHGHHHGHHHHHHHHHHHHHHHHGGGHHHHHHHHHHHHHHHHHHHHHHHHHHHGGGGGHHHHHHHHHHHHHHHHHHHHHHHHHHHHHHHHHHHHHHHHHHHHHHHHHHHHGHGGHHHHGGHHHHGHGGGGGGHHHGGHGHGGHHHGGHHHHHGHHHHHHHHHHHHHHHHHHHHHHHHHHHHHHHGHHHGHHHHGGHHHHHHHHHHHHHFCGGGHHHGHHHHHHHGGGGGHHHHGGGGHGGGGGGGGGGFFFFFFFCCCCC
@M02197:105:000000000-AN6RF:1:1104:8305:14656 1:N:0:1
GCACTGGCATATTCCTCCGCTTATTGATATGCTTAAGTTCAGCGGGTAGTCCTACCTGATTTGAGGTCAAATTGTCAGAAGCTGTCTCAAAAGAGACCCTTTAGAAGCTGAACCCCATTTATAAAGCTGCTCTTCACAAATGGCGTAGATAATTATCACACCAAAGCAAGGCAACAAAGGTCCCGCTAATGCATTTCAGGAGAGCCGACTTCTGAGAAGCCCGCATACTCCCACATCCAAGCCTGATCAACAGAAAAAGCTGAAAAGGTTGAGAATTTCATGACACTCAAACAGGCATGCTCCTAGGAATACCAAGGAGCGCAAGGTGCGTTCAAAGATTCGATGATTCAC
+
ABCBCFFBFFFFGGGGGGGGGGGHHHHGHHGHHGHHGHHHHHHGGGGGGHHHHHHHHHFHHHFGGHFGGHHHHHHHHHHHGHHHHHHHHHHHHGHHHGHHHHHHHHHHHHHHHHGGGHHHHHHHHHHHHGHHHHHHHHHHHHHHGGHHGHHHHHHHHHHHHHHHHHHHHHHHHHHHGHGHGGHHGGHHGHHHHGHHHHHHHFHFGHHHGGGHHHGGHGGGGGGHHHGGGGHHHHHGGGHHHHHHHFFHHHHHHHHHHHHHHFHHHHGGHHHHHGHGGHGHHHHEBFGHHHFHHHFEHHHGGGHHGHHHHHHGHHHGGGGGHHHHGGGGHGGGGGGGGGGFFFFFFFCCBAA
@M02197:105:000000000-AN6RF:1:1104:4315:14521 1:N:0:1
GCACTGGCATATTCCTCCGCTTATTGATATGCTTAAGTTCAGCGGGTAGTCCTACCTGATTTGAGGTCAAATTGTCAGAAGCTGTCTCAAAAGAGACCCTTTAGAAGCTGAACCCCATTTATAAAGCTGCTCTTCACAAATGGCGTAGATAATTATCACACCAAAGCAAGGCAACAAAGGTCCCGCTAATGCATTTTAGGAGAGCCGACTTCTGAGAAGCCCGCATACTCCCACATCCAAGCCTGATCAACAGAAAAAGCTGGAAAGGTTGAGAATTTCATGACACTCAAACAGGCATGCTCCTCGGAATACCAAGGAGCGCAAGGTGCGTTCAAAGATTCGATGATTCAC
+
CDCDDFFCFFFFGGGGGGGGGGGHHHHGHHHHHHHHHHHHHHHGGGGGGHHHHHHHHHGHHHHHGHHHHHHHHGHHHGHHHHHHHHHHHHHHGGHHHGHHHHHHHHHFHHHGHHGGGHHHHHHHHHHHHHHHHHHHHGHGHHGFFGGGGHHHHHHHHHHHHHHHHHHHHHGHHHHHHHHGGGHHGHHHHHHHHHHHHHHHHHHGHHHFGHGGHHHHGHGGGGHHHHGGGGHGGHHGGGHHHHHFHHHGHHHHHHHHHHEHHHHHHHHHHHHGHHHHHHHHHHHHHGHHHHGGHHHHHHEGGGGGHHFHHHHHGHHGGGEECHGBGGGGHGGGGFGFGGGFFFFFFFBBABB
@M02197:105:000000000-AN6RF:1:1104:25841:14641 1:N:0:1
GCACTGGCATATTCCTCCGCTTATTATATGCTTAAGTTCAGCGGGTAGTCCTACCTGATTTGAGGTCAAATTGTCAGAAGCTGTCTCAAAAGAGACCCTTTAGAAGCTGAACCCCATTTATAAAGCTGCTCTTCACAAATGGCGTAGATAATTATCACACCAAAGCAAGGCAACAAAGGTCCCGCTAATGCATTTCAGGAGAGCCGACTTCTGAGAAGCCCGCATACTCCCACATCCAAGCCTGATCAACAGAAAAAGCTGAAAAGGTTGAGAATTTCATGACACTCAAACAGGCATGCTCCTCGGAATACCAAGGAGCGCAAGGTGCGTTCAAAGATTCGATGATTCAC
+
BBBBBFFBFFFFGGGFGGGGGGGHHHHCHHHHHHHHGGHHHHGGGGGGHHHHHHHGHFHHHHGGHHHHHHHHGGHHHHHGHHHGHHHHHHHHGHHHGHHGHHHGHHGHHHHHHGGGHHFHHHHFDHHHHHHHHHHHHHHHHHHGGGGGHGHHGHHHHHHHGHGHGHHHGGHHHHHHHHFGFHGGGGHGHGFHHHHHHHGHGFGHHGGGGGGHGHGGGGGGGGHHGGGGGHGGGHFGECFEHE4DHHBHFHGGHHHHHHHFFHHHHEHHHEHHFGGHHHHHHHHGGHGDHGFDHHHHEEGGGGGHHHFHGFCHGHFFGGGHHHHEGGGHGFGGGGGGGGFFFFFFFBBBBB
@M02197:105:000000000-AN6RF:1:1104:4779:14729 1:N:0:1
GCACTGGCATATTCCTCCGCTTATTGATATGCTTAAGTTCAGCGGGTATCCCTACCTGATCCGAGGTCAACCATAGAAAGTTGGGGGTTCTGGCGCGTACCCTCCGGGTTCCATAGCGAGAAGAATTACTACGCTTAGAGCCGGAGAGCACTGCCACTGATTTTAAGAGCTGCTGAGGTAGCATGCTCCAACACCAAGCTAGGCTTGAGGGTTATAATGACGCTCGAACAGGCATGCCCCCCGGAATACCAAGGGGCGCAATGTGCGTTCAAAGATTCGATGATTCAC
+
BBBBBFFBFF4DGGFGGGGGGGEHFHHGHGHHHFFFGHHFEHHGFEEFHHHH:FGGHHFHHHCBEFGFFHHHEF3EFFHHBFGHGGGGFADFD3EGCEGGGHHEGGCGEFGFHHHFFFGGGGHFHHGGHGFHGFGGGHHGHHGFGGGGHGGHHHHE9GHFGHHHFFHHGGGGGGGGGFFGFFGGFGGHGGGGGGGEHGHHHGHHHFGHGFFF7HFHFFFFFFBEDFHHHGGFFFFGCE?EAGFD22EFBFHCEE0CGHHFGGEE?HGGFGFGGGGCFFFFFFF11AAA
@M02197:105:000000000-AN6RF:1:1104:10844:14952 1:N:0:1
GCACTGGCATATTCCTCCGCTTATTGATATGCTTAAGTTCAGCGGGTATCCCTACCTGGTCCGAGGTCAAAGTAAAAAAAGGGCTTATGGGAGGGGGTCTGCTGAAGTCGCTTGCAATGTGCTGCGCACGAAGCCAACATACCGGCTGCCAATGAATTTGAGGCGAGTCCACGCGCTGAGGCGGAACAAACACCCAACACCAAGCATAGCTTGAAGGTTTAAATGACGCTCGAACAGGCATGCCCAACGGAATACCGAAGGGCGCAATGTGCGTTCAAAGATTCGATGATTCAC
+
>AAAAFFCFFFFGGGGGGGGGGGHHHHHHHHHHHHHHHHHHHGGGGGGHHHHHHHHHGHHHHGFGGGHHHHHHHHHHHGGGGGGHHHHHHHFFGGGGGGHHHHHHHHHHGGGHGHHHHHHHHHHHGGGGGHGHHHHHHGHHHHHGGHHHHHHHHHHHHHHHGGGGHHGGGGGGGHGFFGGGGHHHHHHFFFFFFFGHGHGHHHHHHHHGHHHHHHHHGHHHHHGGGGGHHFHHHHHHGHHHHEADGFHHHHGHGGHHHCGGGGHHHHGGGGHGGGGGGGGGGFFFFFFFAA?AA
@M02197:105:000000000-AN6RF:1:1104:25043:15038 1:N:0:1
GCACTGGCATATTCCTCCGCTTATTGATATGCTTAAGTTCAGCGGGTAGTCCTACCTGATTTGAGGTCAAATTGTCAGAAGCTGTCTCAAAAGAGACCCTTTAGAAGCTGAACCCCATTTATAAAGCTGCTCTTCACAAATGGCGTAGATAATTATCACACCAAAGCAAGGCAACAAAGGTCCCGCTAATGCATTTCAGGAGAGCCGACTTCTGAGAGGCCCGCATACTCCCACATCCAAGCCTGATCAACAGAAAAAGCTGAAAAGGTTGAGAATTTCATGACACTCAAACAGGCATGCTCCTCGGAATACCAAGGAGCGCAAGGTGCGTCCAAAGATTCGATGACTCAC
+
BCCCCFFCFFFFGGGGGGGGGGGHHHHHHHHGHHHGHHHHHHHGGGGGGHHHHGHHHHHHHHHHGGHHHHHHHHHHHHHHHHHHHHHHHHHGHGHHHGHHHHHHHHHHHHHHHHGGGHHHHHHHHHHHHHHHHHHGHHHHHHHHGGGGGHHHHHHHHHHHHHHHHHHHHHHHHHHHHHHHHHHHHHGHHHHHHHHHHHHHHGHGGHGHHGGGHGHHHGGGGGGHHHGGHGHGGHHGGGHHHHHHFHHHHHHHHHHHHHHHHHHHHHHHHGHHHHHHGHHGHGHFFGHHHHHHGHGHHHHGGGGGHFFCFHHGHGHGGGGGHGHHGGGFGGGGGGGGGGGFFFFFFFB@CBB
@M02197:105:000000000-AN6RF:1:1104:5344:15311 1:N:0:1
GCACTGGCATATTCCTCTGCTTATTGATATGCTTAAGTTCAGCGGGTAGTCCTACCTGATTTGAGGTCAAATTGTCAGAAGCTGTCTCAAAAGAGACCCTTTAGAAGCTGAACCCCATTTATAAAGCTGCTCTTCACAAATGGCGTAGATAATTATCACACCAAAGCAAGGCAACAAAGGTCCCGCTAATGCATTTCAGGAGAGCCGACTTCTGAGAAGCCCGCATACTCCCACATCCAAGCCTGATCAACAGAAAAAGCTGAAAAGGTTGAGAGTTTCATGACACTCAAACAGGCATGCTCCTCGGAATACCAAGGAGCGCAAGGTGCGTTCAAAGATTCGATGATTCAC
+
ABBCCFFBFFFFGGGGFGGGGGHHHHGHHHHHHHHHHHHGHHHGGGGGGHHHHHHHHHFHHHHHGGHHHHHHHHHHHHHHHHHHHHHHHHHHHGHHHGHHHHHHHHHHHHHHHHGGGHHHHHHHHHHHHHHHHHHHHHHHHHHHGGGGGHHHHHHHHHHHHHHHHHGHHHHHHHHHHGHEHHHHHGGHHHHHHHHHHHHHHGHGGGHHGHGGHHHHGGGGGGHHHHGGGGHHHHHGGCEGHHHHFHHHHHHHGHHHHHHHHHHHHHHHHHHGHHHHHHHHHHHHGGHHHHFHHGHGHHGGGE?GHHHGHHHGHHHGGGGGHHHHGGGGHGGFGGFCGGGFFFFFFF@BBBB
@M02197:105:000000000-AN6RF:1:1104:14091:15316 1:N:0:1
GCACTGGCATATTCCTCCGCTTATTGATATGCTTAAGTTCAGCGGGTAGTCCTACCTGATTTGAGGTCAAATTGTCAGAAGCTGTCTCAAAAGAGACCCTTTAGAAGCTGAACCCCATTTATAAAGCTGCTCTTCACAAATGGCGTAGATAATTATCACACCAAAGCAAGGCAACAAAGGTCCCGCTAATGCATTTCAGGAGAGCCGACTTCTGAGAAGCCCGCATACTCCCACATCCAAGCCTGATCAACAGAAAAAGCTGAAAAGGTTGAGAATTTCATGACACTCAAACAGGCATGCTCCTCGGAATACCAAGGAGCGCAAGGTGCGTTCAAAGATTCGATGATTCAC
+
BCCCCFFCFFFFGGGGGGGGGGGHHHHHGHHHHHHHHHHHHHHGGGGGGHHHHHHHHHHHHHFHGHHHHHHHHHHHHHHHGHHHHHHHHHHHHGHHHGHHHHHHGHHHHHHHHHGGGHHHHHHGHHHHGHHHHHHHHHGGGHHHGFGGGHHHHHHHHHHHHGHHHHHHHHHHHHHHHHHHHHHHHGGHHHHHHHHHHHHHHGHGHHHHGHHGHHHHHGGGGGHHHHGGGGHHHHHGGGHGHHHHHHFHGBGHGHHHHGHHHHHHHHFHHHHHHHHHHHHHHHHHHGHGHHHHGHGHHHGGGGGGHHGGHHHHHHHGGGGGHHHHGGGGHGGGGGGGGGGFFFFFFFCCCCC
@M02197:105:000000000-AN6RF:1:1104:20036:15749 1:N:0:1
GCACTGGCATATTCCTCCGCTTATTGATATGCTTAAGTTCAGCGGGTATCCCTACCTGATCCGAGGTCAACCGAGGGGGTGGCTTCTGGGAGCCGCCACTTAGGTGCCGGGCGCGAATGTGCTGCGCTCGAAGCCAGGGTGACGGCTGCCAATGTTTTTAAGGCGAGTCCGCGCCAGAGAGGCGGGACAAACGCCCAACACCAAGCAGAGCTTGAGGAGGTTGAATGACGCTCGAACAGGCATGCCCTGCGGAATACCACAGGGCGCAATGTGCGTTCAAAGATTCGATGATTCAC
+
BCCCBFFBFFFFGGGGGGGGGGGHHHHHHHHHHHHHHHHHHHHGGGGGHHHHHHHHHHHHHHHGGGGHHHHHGGGGGGGEGGHHHHHHGHHGGGGGGGGHHHHHHHHHGGGGGGGGGGHHHHHHHGGGGGGHHHHHHHGGGGGHGGGHHHGHHGGGGHHGGGGGHGFGGGGGHHHGHHGGGGGFHHHGFGG:HGHHGHFFGHHHHHGHHHEHHHHHHHHHHHHHGGGGGGHHGGHHHHHGHHGGGGGGGHHHHHHHHHHHGGGGGHHHHFFEGHGGGGGGGGGGFFFFFFFBAAAB
@M02197:105:000000000-AN6RF:1:1104:20994:16336 1:N:0:1
GCACTGGCATATTCCTCCGCTTATTGATATGCCTAAGTTCAGCGGGTAGTCCTACCTGATTTGAGGTCAAATTGTCAGAAGCTGTCTCAAAAGAGACCCTTTAGAAGCTGAACCCCATTTATAAAGCTGCTCTTCACAAATGGCGTAGATAATTATCACACCAAAGCAAGGCAACAAAGGTCCCGCTAATGCATTTCAGGAGAGCCGACTTCTGAGAAGCCCGCATACTCCCACATCCAAGCCTGATCAACAGAAAAAGCTGAAAAGGTTGAGAATTTCATGACACTCAAACAGGCATGCTCCTCGGAATACCAAGGAGCGCAAGGTGCGTTCAAATATTCGAGGATTCAC
+
CCCCCFFCFFFFGGGGGGGGGGGHHGHHHHHHHFHCHHHHFHHGGGGGGHHHHHHHHHGHHHHGGHHHHHHHHHFHHHHHHHHGHHHHHEHHFFHHHGGHHHHHFHHGHHGHHHGGG9GGHHHHHHGBGHHHHHHGHHHHHHHHGFGGGHHHHFHGFGGFHHGHHHHHHH9GGHHGHHHHCGGFHGCGGHHHHHHHHHHGHGHGHHGGGGFGFFFGGGGFGGGGGGGGGGGGGHF9E/FCGFB21FHHEFFFFHHF1F@FGEB11FF0G@2F1DF@1@1GF211FAA0D111D11BGAF///EAFF22FGFB1BF?ECEGHFB00000A1BBGFB3A1CA1BB13DA>111
@M02197:105:000000000-AN6RF:1:1104:5347:16459 1:N:0:1
GCACTGGCATATTCCTCCGCTTATTGATATGCTTAAGTTCAGCGGGTAGTCCTACCTGATTTGAGGTCAAATTGTCAGAAGCTGTCTCAAAAGAGACCCTTTAGAAGCTGAACCCCATTTATAAAGCTGCTCTTCACAAATGGCGTAGATAATTATCACACCAAAGCAAGGCAACAAAGGTCCCGCTAATGCATTTCAGGAGAGCCGACTTCTGAGAAGCCCGCATACTCCCACATCCAAGCCTGATCAACAGAAAAAGCTGAAAAGGTTGAGAATTTCATGACACTCAAACAGGCATGCTCCTCGGAATACCAAGGAGCGCAAGGTGCGTTCAAAGATTCGATGATTCAC
+
ABBBAFFBFFFBDGGGGGGGGGGHHHHHHHHHHHHHCHHHHFHGGGEGGHHHHHHHHHHHHHHGGHHGHHHHHHHHHHHHHHHHHHHHHHHFHGHGHGHHHHHHHHHHHHHHHHGGGHGHHHHHHHHHHH9HHGHGHHHHHHGHGGGGGHHHHHHHHHHHHGHHHHHHHHHHHHHHHHHHHHHHHHHHGHHHHHHHHHHHHGGGHHHHHGHGHHHHHGGGGGHHHGGGGGGHHGGFGGHHHGHHHFHHHHHHHHGHHHHHHHHGHHHHHGHHHHHHHHHHHGHHHGHHHHHHHHHHHHHGGGGGHHHHHHHHHHGGFEE2HHHHGGGGHGGGGGGGGGGFFFFFFFBAABB
@M02197:105:000000000-AN6RF:1:1104:10015:16626 1:N:0:1
GCACTGGCATATTCCTCCGCTTATTGATATGCTTAAGTTCAGCGGGTAGTCCTACCTGATTTGAGGTCAAATTGTCAGAAGCTGTCTCAAAAGAGACCCTTTAGAAGCTGAACCCCATTTATAAAGCTGCTCTTCACAAATGGCGTAGATAATTATCACACCAAAGCAAGACAACAAAGGTCCCGCTAATGCATTTCAGGAGAGCCGACTTCTGAGAAGCCCGCATACTCCCACATCCAAGCCTGATCAACAGAAAAAGCTGAAAAGGTTGAGAATTTTATGACACTCAAACAGGCATGCTCCTCGGAATACCAAGGAGCGCAAGGTGCGTTCAAAGATTCGATGATTCAC
+
CCBCCFFBFFFFGGGFGGGGGGGHHHHHHHHHHHHHHHHHHHHGGGFGGGHHHHHHHGBHHHHHGHGHHHHHHHHHGHHHHHHHHHHHGHHHGGHHHGHHHHHHHHHHHHHHHHGGGHHHHGHHHHHHGGHHHHHHGHHHGGGGGGGGGHHHHHHHHHHHHHHHHHHHHHHHHHHHHHHGGHHGGGGHGHHHHHHHHHHHHGHGHHHHHHGHGGHHHGGGGGGGHHGGHGGHGGHHGGHHHHHHHHEHFHGHHHHHEHHHHGHHFHHHHHHHHHHFHHGGHHHGFGGFHHHHHHHGHHGFGCGGHGHFGHHHHGHEEGGGHHHHGGGGHGGGGGGGGFCFFFDFFFA?AAA
@M02197:105:000000000-AN6RF:1:1104:23128:17246 1:N:0:1
GCACTGGCATATTCCTCCGCTTATTGATATGCCTAAGTTCAGCGGGTAGTCCTACCTGATTTGAGGTCAAATTGTCAGAAGCTGTCTCAAAAGAGACCCTTTAGAAGCTGAACCCCATTTATAAAGCTGCTCTTCACAAATGGCGTAGATAATTATCACACCAAAGCAAGGCAACAAAGGTCCCGCTAATGCATTTCAGGAGAGCCGACCTCTGAGAAGCCCGCATACTCCCACATCCAAGCCTGATCAACAGAAAAAGCTGAAAAGGTTGAGAATTTCATGACACTCAAACAGGCATGCTCCTCGGAATACCAAGGAGCGCAAGGTGCGTTCAAAGATTCGATGATTCAC
+
AABBAFFAFFFFGGGGGGGGGGGHHHHHHHHHHHHHHHHHHHHGGGEEGHGHHHHHHHHHHHHHGHHHHHHHHHHHHHGHHGHHHHHHHHHGHGHHHGHHHHHHHHHHHHHHHHGGGHHHHHHGHHHFHHHHHHHGHHHFHHHHGGGGGHHHHHHHHHHHHGHHHHHHHHHHHHHHHHFHHHHHHHGHHHHHHHHHHHHHHGHGHHHHGGGGHHHHGGGGGGGHHHGGHGHHHHHFGGGHHHHFHFGHHHHHHGHHHHHHHHHHHHHGGHHHHHHHHHHGHHHHHGHHHHGFDGGHHHHGGGGGHGGHHHHHHHHGGGCGHHHHGGGGHGGFGGGGGGGFFFFFFFBBBAB
@M02197:105:000000000-AN6RF:1:1104:22922:17418 1:N:0:1
GCACTGGCATATTCCTCCGCTTATTGATATGCTTAAGTTCAGCGGGTAGTCCTACCTGATTTGAGGTCAAATTGTCAGAAGCTGTCTCAAAAGAGACCCTTTAGAAGCTGAACCCCATTTATAAAGCTGCTCTTCACAAATGGCGTAGATAATTATCACACCAAAGCAAGGCAACAAAGGTCCCGCTAATGCATTTCAGGAGAGCCGACTTCTGAGAAGCCCGCATACTCCCACATCCAAGCCTGATCAACAGAAAAAGCTGAAAAGGTTGAGAATTTCATGACACTCAAACAGGCATGCTCCTCGGAATACCAAGGAGCGCAAGGTGCGTTCAAAGATTCGATGATTCAC
+
AABBBFFCFFFFGGGGGGGGGGGHHGHHHHHHHHHHHHHHHHHGGGGGGHHHHHHHHHHHHHHHGHHHHHHHHHHHHHHHHHHHHHHHHHHHHGHHHGHHHHHHGHHHHHHHHHGGGHHHHHHHHHHHHHHHHHHHHHHFGHHHGGGGGHHHHHGHHHHHHHHHHHHHHHHHHHHHHHHHHHHHHHGGHHHHHHHHHHHHHGHGHHHGHHGHGHHHHGGGGGGHHGGGHGGHHHHFCGHHGHHHHHHHHHHHHHHHHHHHHHHHHHHGHHHHHHHFHHHHHHHGDGGHHHHHHHGHHHFFFGGGHHHHHHHHHHHGGGGGHHHHGGGGGGGFGGGGGGGFFFFFFFBBBAA
@M02197:105:000000000-AN6RF:1:1104:2709:17390 1:N:0:1
GCACTGGCATATTCCTCCGCTTATTGATATGCCTAAGTTCAGCGGGTATCCCTACCTGATCCGAGGTCAAACTTAGAAAGTTGGGGGTTGCTGGCAAGCACGCACCGAGACTCTGTAGCGAGGAGTATTACTACGCTTAGAGCACGATGGCACCGCCACTGACTTTAAGACCGATCAGAACTGATGCGGTCCAATACCAAGCAGAGCTTGAGTGTTGTACTGACGCTCGAACAGGCATGCCCCGCGGAATACCACGGGGCGCAATGTGCGTTCAAAGATTCGATGATTCAC
+
ABCCCFFCFFFFGGGGGGGGGGGFFHHHHHFHHHHHHHHHHHHGGGGGHHHHHHHHHHHHHHHGGGGHHH:HGHH:HH;HHHHHGGGGGGHHHGGFHCH<FGGGGGGGGGGHH;HHHHHGGGGGDHHHH<HH<HGGGGGHHHHHHGGHGG<HHGGHGGHHHHHHHHHHHFGGHHGGGGHHHHGGGGGHHHHHHHGFFHFHHHHHHHHHHHHGHHHFFHGGGGGGGHHGGHHHHHHGHFGGGGGDHHHHHGFEGGGGGGCFF5GFGEEGHGGGGGGGE4FFFFFBFFAA?>3
@M02197:105:000000000-AN6RF:1:1104:27543:17947 1:N:0:1
GCACTGGCATATTCCTCCGCTTATTGATATGCTTAAGTTCAGCGGGTATTCCTACCTGATCCGAGGTCAAACTTTCAGAAGTTGGGGGTTTAACGGCATGGCCGCGCTGTCTCCCAGTGCGAGGTGTGCTACTACGCAGAGGAAGCTACAGCGAGACCGCCACTAGATTTGGGGGACGGCGGGCGCGGAGGCTCGCCGATCCCCAACACCAAGCCCGGGGGCTTGAGGGTTGAAATGACGCTCGAACAGGCATGCCCGCCAGAATACTAGCGGGCGCAATGTGCGTTCAAAGATTCGATGATTCAC
+
BCCCCFFCFFFFGGGGGGGGGGGHHHHHHHHHHHHHHHHHHHHGGGGGHHHHHHHHHHHHHHHGGGGGHHH<HHHH;HH0HH&HHGGGG:GHHHGGGG;HHHHGGGGGGGH<HH;FH:F;GGGG/FFE:HHHHH;G:9GGHEH8FHHHHHFHGGG;GFGGGGGGGGGGGGGGGGGGGFFFGGFFFFGFFFFFEFGFFGDEGFHHGEGGGFHGGGGGGGHGHFHHHHGHHG;HHHHGGGFEFHEDGDHHGCAHGGGGGHFHHHGHHFGGGGGGFGGHHFHGEFGGCGGDGGGGGGFFFFFFFBBBAB
@M02197:105:000000000-AN6RF:1:1104:24529:18251 1:N:0:1
GCACTGGCATATTCCTCCGCTTATTGATATGCTTAAGTTCAGCGGGTAGTCCTACCTGATTTGAGGTCAAATTGTCAGAAGCTGTCTCAAAAGAGACCCTTTAGAAGCTGAACCCCATTTATAAAGCTGCTCTTCACAAATGGCGTAGATAATTATCACACCAAAGCAAGGCAACAAAGGTCCCGCTAATGCATTTCAGGAGAGCCGACTTCTGAGAAGCCCGCATACTCCCACATCCAGGCCTGATCAACAGAAAAAGCTGAAAAGGTTGAGAATTTCATGACACTCAAACAGGCATGCTCCTCGGAATACCAAGGAGCGCAAGGTGCGTTCAAAGATTCGATGATTCAC
+
AABBCFFAFFFFGGGGGGGGGGGHHHHHHHHHHHHGHHHHHHHGGGFGGHGFHHFHGHHHHHHHGHHHHHHGFHFFFHHHHHHHHGHFHHHHHGHHHEFHGHGHHHHHHHHHGHGGFFHHHHHHHGHHHGHHGHHHHHHGHGGHCEGGGHGGGHHHGHHHHHHFHHHHHHGHHHHHHHHCFGHHFHGGGHHHGHBHGHHHFGHGCGHHHFGGHGHHHFGGGGHHHGGFHGGFGFHHHGHGHEHGHHHHHHHGHHHHGBGHHHHFHGHHHHHFHHGFFD5HFGHHGEGFFGBFHFFGHHGGGGFGHHGGFHHHHGEEEEECHGHHCGGGHGDBFGGFGFGFFFBFFFAAAAB
@M02197:105:000000000-AN6RF:1:1104:28179:18414 1:N:0:1
GCACTGGCATATTCCTCCGCTTATTGATATGCTTAAGTTCAGCGGGTAGTCCTACCTGATTTGAGGTCAAATTGTCAGAAGCTGTCTCAAAAGAGACCCTTTAGAAGCTGAACCCCATTTATAAAGCTGCTCTTCACAAATGGCGTAGATAATTATCACACCAAAGCAAGGCAACAAAGGTCCCGCTAATGCATTTCAGGAGAGCCGACTTCTGAGAATCCCGCATACTCCCACATCCAAGCCTGATCAACAGAAAAAGCTGAAAAGGTTGAGAATTTCATGACACTCAAACAGGCATGCTCCTCGGAATACCAAGGAGCGCAAGGTGCGTTCAAAGATTCGATGATTCAC
+
CCCCCFFCFFFFGGGGGGGGGGGHHHGGHHHHHHHCHGHHHHHGGGGGGHHHHHHHHHEHHHHHGHHHGHHHHHHHHHHHHHHHHHHHHHHHHGHHHGHHHHHHHHHHHHHHHHGGGHHHHHHHHHHHHHHHHHHHHHHHHHHHGGGGGHHHHHHHHHHHHHHHHHHHGHHHHHHHHHHGGGGHGHGHHHHHHHHHHHHHHGGGHHHHHHHGHHHHHGGGGGGHHHGGHGHGHHHFCGGHHHEHHHHHHHHHGHHHHHHHHHHGGHHFHHHHHHFBFGHGHHHHFGHHHHHHHGBHHHHGGGGGHGHHHFHHGHHFGGEGHHGHGGGGHGGGGGF5GGGBFFFFFFBABAB
@M02197:105:000000000-AN6RF:1:1104:26179:18670 1:N:0:1
GCACTGGCATATTCCTCCGCTTATTGATATGCTTAAGTTCAGCGGGTAGTCCTACCTGATTTGAGGTCAAATTGTCAGAAGCTGTCTCAAAAGAGACCCTTTAGAAGCTGAACCCCATTTATAAAGCTGCTCTTCACAAATGGCGTAGATAATTATCACACCAAAGCAAGGCAACAAAGGTCCCGCTAATGCATTTCAGGAGAGCCGACTTCTGAGAAGCCCGCATACTCCCACATCCAAGCCTGATCAACAGAAAAAGCTGAAAAGGTTGAGAATTTCATGACACTCAAACAGGCATGCTCCTCGGCATACCAAGGAGCGCAAGGTGCGTTTAAAGATACGAAGATTCAC
+
BBBBBFBAFFFFGFGGGGGGGCGFH5FFGBDG6GFAFHGHHDHGGG2AFGGFHHFAEGBFHHEDEHHHHHHHHHHGGFHHFHHHHFFHFGHF3CGHH1EGHHHHGDGHFCGFHAEFGHHHHHFGHHGHHHHHHHHHHHEFHBCCFFGGFHHGHFHHHHHHHGHFFHHHGFEGAGFGEHH0FDFHGGGGFGHHHFHHHHGDCEECHHGHFGFGGHGFGFGBAEGGGGEGGGGEGGFF//B001FEG2HHGBG1BGF11@@2@F111FG>F22HGF2F1DBGBDE@DFGBDBB1AB1ABF/E///EEAD1CGBFAEHGEFEAA1FGE000A1DFFGFGGF111333FB1A>11
@M02197:105:000000000-AN6RF:1:1104:15437:18905 1:N:0:1
GCACTGGCATATTCCTCCGCTTATTGATATGCTTAAGTTCAGCGGGTATCCCTACCTGATCCGAGGTCAAACTTAGAAAGTTGGGGGTTGCTGGCAAGCACGCACCGAGACTCTGTAGCGAGGAGTATTACTACGCTTAGAGCACGATGGCACCGCCACTGACTTTAAGACCGATCAGAACTGATGCGGTCCAATACCAAGCAGAGCTTGAGTGTTGTACTGACGCTCGAACAGGCATGCCCCGCGGAGTACCAAGGAGCGCAAGGTGCGTTCAAAGATTCGATGATTCAC
+
CCCCCFFDFFFFGGGGGGGGGGGHHHHHHHHHHHHHHHHHHHHGGGGGHHHHHHHHHHHHHHHGGGGHHHHHHHH:HH;HH<HHGGGG:GHHHHGHH;HHGGG;GGGGG;G0HHH;HHHG:GGGGFHHHHHH<HGGGGGHHHHHHGGHGGHHHGGGGGHHHHHHHHHHHHHGGGHGGGHGHHGGGGGGHFHHFFHFGHHFGHGHHHFHHGHGHHHHGFFHFFGGGHHGFFGHHHGGFGGE?EEEEGFFHFFHHHHCGGFGGHHHGEGFGFGGGGGDGGGBFFFBFFBBBBB
@M02197:105:000000000-AN6RF:1:1104:13137:18949 1:N:0:1
GCACTGGCATATTCCTCCGCTTATTGATATGCTTAAGTTTAGCGGGTAGTCCTACCTGATTTGAGGTCAAATTGTCAGAAGCTGTCTCAAAAGAGACCCTTTAGAAGCTGAACCCCATTTATAAAGCTGCTCTTCACAAATGGCGTAGATAAATATCACACCAAAGCAAGGCAACAAAGGTCCCGCTAATGCATTTCAGGAGAGCCGACTTCTGAGAAGCCCGCATACTCCCACATCCAAGCCTGATCAACAGAAAAAGCTGAAAAGGTTGAGAATTTCATGACACTCAAACAGGCATGCTCCTCGGAATACCAAGGAGCGCAAGGTGCGTTCAAAGATTCGATGACTCAC
+
BBBBBFBBFFFFGGFFGGGGGGGHHHHHGHHHHHHHHHHHGHHGGGGGGHHHHHHHHHHHHHHHGHHHHHHHHHHHHHHHHHHGHHHHHHGGHGHGHGHGHHHHHHHHHHHHHHGGGHHHHHHHHFGHFHHHGHHHHHHHGHGHGGGGGHHHHHHGHHHHHHHHHHHHHGGHHHHHHGHH?DGHGHHHGHHHHHHHHHFGHGHGHGHGGHHHHHHHHGGGGGGGGHGGGGHFHHFGEGFHHFGHHHFHHHGHGHHEGBHGHHHHEGHHGHGBGGFFF5HHHFHGHGHHFHGFFHHHHHHGGGGEGGFCHFHHHHGGGGGGHFHHGGFCHGGGGGG5EBGFFFFFBFA?AAA
@M02197:105:000000000-AN6RF:1:1104:18465:18979 1:N:0:1
GCACTGGCATATTCCTCCGCTTATTGATATGCTTAAGTTCAGCGGGTAGTCCTACCTGATTTGAGGTCAAATTGTCAGAAGCTGTCTCAAAAGAGACCCTTTAGAAGCTGAACCCCATTTATAAAGCTGCTCTTCACAAATGGCGTAGATAATTATCACACCAAAGCAAGGCAACAAAGGTCCCGCTAATGCATTCCAGGAGAGCCGACTTCTGAGAAGCCCGCATACTCCCACATCCAAGCCTGATCAACAGAAAAAGCTGAAAAGGTTGAGAATTTCATGACACTCAAACAGGCATGCTCCTCGGAATACCAAGGAGCGCAAGGTGCGTTCAAAGATTCGATGATTCAC
+
BBAABF4>CFFFGGBFGCEEGGGHHDF6FEDD6FFHHHHHFF5A2AAFEFHF5FGHHGHHHHHHEHFHHHHFH5AGHHGHFFHGFGDFFFHFCECCG?GEGHHEE4BBFFFHGHDAEGGFHFFEGHH;HHHH9GGHFGGHHFFFFEGCFGFFHFFGHFHHHDGHGGBGHHFCFHDFFGH91=CG@HHGEHHFHGGHGGDGACCAGG@ACDGBFGDCGFFGE/BGGFBCFFFDFGG1ECHHGEDG@B2FFGHFHGGGBGGHEGEFGFAF2EF2FHFFHG@D22F1AEHFGEG1HG1FGGCEE/AGFF2A2F1HFGBEEE0CBGFHGEE?E1GF33EDE1AFFFFFFBA1A1A
@M02197:105:000000000-AN6RF:1:1104:16152:19804 1:N:0:1
GCACTGGCATATTCCTCCGCTTATTGATATGCTTAAGTTCAGCGGGTAGTCCTACCTGATTTGAGGTCAAATTGTCAGAAGCTGTCTCAAAAGAGACCCTTTAGAAGCTGAACCCCATTTATAAAGCTGCTCTTCACAAATGGCGTTGATAATTATCACACCAAAGCAAGGCAACAAAGGTCCCGCTAATGCATTTCAGGAGAGCCGACTTCTGAGAAGCCCGCATACTCCCACATCCAAGCCTGATCAACAGAAAAAGCTGAAAAGGTTGAGAATTTCATGACACTCAAACAGGCATGCTCCTCGGAATACCAAGGAGCGCAAGGTGCGTTCAAAGATTCGATGATTCA
+
CCDCDFFCFFFFGGGGGGGGGGGHHHHHHHHHHHHHHHHHHHHGGGGGGHHHHHHHHHHHHHHHGHHHHHHHHHHHHHHHHHHHHHHHHHHHHGHHHGHHHHHHHHHHHHHHHHGGGHHHHHHHHHHHHHGHHHHHHHHHHHHHGGGGHHHHHHHHHHHHHGHHHHHHHHHHHHHHHHHHHHHHHHGHHHHHHHHHHHHHHGHGHHHHHHGHGHHHHGGGGGHHHHGGGGHGHHHHGGHHHHHHHHGGHHHHHHHHHHHHGHHHHGHHHHHHHHHHDGFFHHHHHGHGHHHHHGHHHHHGGGGGHHHHHHHHHHHGGGGGHGHHGGGGGGGFGGGGGGFFFFFFFCBBCC
@M02197:105:000000000-AN6RF:1:1104:19857:19784 1:N:0:1
GCACTGGCATATTCCTCCGCTTATTGATATGCTTAAGTTCAGCGGGTAGTCCTACCTGATTTGAGGTCAAATTGTCAGAAGCTGTCTCAAAAGAGACCCTTTAGAAGCTGAACCCCATTTATAAAGCTGCTCTTCACAAATGGCGTAGATAATTATCACACCAAAGCAAGGCAACAAAGGTCCCGCTAATGCATTTCAGGAGAGCCGACTTCTGAGAAGCCCGCATACTCCCACATCCAAGCCTGATCAACAGAAAAAGCTGAAAAGGTTGAGAATTTCATGACACTCAAACAGGCATGCTCCTCGGAATACCAAGGAGCGCAAGGTGCGTTCAAAGATTCGATGATTCAC
+
ACCCDFFCFFFFGGGGGGGGGGGHHHHHHHHHHHHHHHHHHHHGGGGGGHHHHHHHHHHHHHHHGHHHHHHHHHHHHHHHHHHHHHHHHHHHHGHHHGHHHHHHHHHHHHHHHHGGGHHHHHHHHHHHHHHHGHHHHHHHHHGHGGGGGHHHHHHHHHHHHGHHHHHHHHHHHHHHHHHHHGHHGGHHHHHHHHHHHHHHHGHGGHHHHGGHGGHHHGGGGGHHHHGGHGHGHGGGGGHHHGHHGHHHHHHHHHHHGHHHGHHHHGHHHGHHHHFGHHGGHHHGFGHHHGFDHHHHHHG?GE?CGHHHHFHHHFHGEEGF4FHHGGGGHGGGFGGFCGGFFFFFFFABAAA
@M02197:105:000000000-AN6RF:1:1104:18812:20307 1:N:0:1
GCACTGGCATATTCCTCCGCTTATTGATATGCTTAAGTTCAGCGGGTAGTCCTACCTGATTTGAGGTCAAATTGTCAGAAGCTGTCTTAAAAGAGACCCTTTAGAAGCTGAACCCCATTTATAAAGCTGCTCTTCACAAATGGCGTAGATAATTATCACACCAAAGCAAGGCAACAAAGGTCCCGCTAATGCATTTCAGGAGAGCCGACTTCTGAGAAGCCCGCATACTCCCACATCCAAGCCTGATCAACAGAAAAAGCTGAAAAGGTTGAGAATTTCATGACACTCAAACAGGCATGCTCCTCGGAATACCAAGGAGCGCAAGGTGCGTTCAAAGATTCGATGATTCAC
+
CDDDCFFCFFFFGGGGGGGGGGGHHGHHGHHHHHHHHHHHHHHGGGGGGHHHHHHHHHHHHHGHGHHHHHHHHHHHHHHHHHHHHHHHHHHHHGHHHGHHHHHHHHHHHHHHHHGGGHHHHHHHHHHHHHHHHHHHHHHHHHHHGGGGGHHHHHHHHHHHHGHHHHHHHHGHHHHHHHHHGHHHHHHHGHHHHHHHHHHHHGHGHHHHGHGHGHHHHGGGGGGHHHGGHGHHHHHFGGHHGHHHHHHHHHHHHHHHHHHHHHHHHHHHHHHHHHHEHEHHHHHHGGHHHHHHHHHGHHHGGGGGHGHHHFHHHHHGGGGGHHHHGGGGGGGGGGGGGGGFFFFFFFBA@AA
@M02197:105:000000000-AN6RF:1:1104:26242:20550 1:N:0:1
GCACTGGCATATTCCTCCGCTTATTGATATGCTTAAGTTCAGCGGGTAGTCCTACCTGATTTGAGGTCAAATTGTCAGAAGCTGTCTCAAAAGAGACCCTTTAGAAGCTGAACCCCATTTATAAAGCTGCTCTTCACAAATGGCGCAGATAATTATCACACCAAAGCAAGGCAACAAAGGCCCCGCTAATGCATTTCAGGAGAGCCGACTTCTGAGAAGCCCGCATACTCCCACATCCAAGCCTGATCAACAGAAAAAGCTGAAAAGGTTGAGAATTTCATGACACTCAAACAGGCATGCTCCTCGGAATACCACGGGGCGCAATGTGCGTTCAAAGATTCGATGATTCAC
+
CCCCCFFCFFFFGGGGGGGGGGGGHHHHHHHHGHHHHHHHHHHGGGGGGHHHHHHHHHHHHHHHGHHHHHHGHHHHHHHHHHHHHHHHHHHHHGHHHGHHHHGHHHHHHHHHHHGGGHHHHHHHHHHHHHHHHHHHHHHHHHFHGGGGGHHHHHHHHHHHHGHHHHHHHGGHHHGHHHHHHHGGHHHGHHHHHHHHHHHHHGGGHHGHGHHHHHHHHCGGGGHHHHGGGGHHFHHGGGHHHHHHHHHHHFHGHHHHGEHHHGHHHHGHHHFGHHFGFGHGHHHGHGHHGGHHHHEHHHHGGECGHHHGHHHGGGGGGGCGHFHHGGGGHGGGGGGGCGGFFFBFFFBBBBB
@M02197:105:000000000-AN6RF:1:1104:18452:20511 1:N:0:1
GCACTGGCATATTCCTCCGCTTATTGATATGCCTAAGTTCAGCGGGTAGTCCTACCTGATTTGAGGTCAAATTGTCAGAAGCTGTCTCAAAAGAGACCCTTTAGAAGCTGAACCCCATTTATAAAGCTGCTCTTCACAAATGGCGTAGATAATTATCACACCAAAGCAAGGCAACAAAGGTCCCGCTAATGCATTTCAGGAGAGCCGACTTCTGAGAAGCCCGCATACTCCCACATCCAAGCCTGATCAACAGAAAAAGCTGAAAAGGTTGAGAATTTCATGACACTCAAACAGGCATGCTCCTCGGAATACCAAGGAGCGCAAGGTGCGTTCAAAGATTCGATGATTCAC
+
CCDCDFFDFFFFGGGGGGGGGGGHHHHHGHHHHHHHHHHHHHHGGGGGGHHHHHHHHHHHHHHHGHHHHHHHHHHHHHHHHHHHHHHHHHHHHGHHHGHHHHHHHHHHHHHHHHGGGHHHHHHHHHHHHGHHHHHHHHHHHHHHGGGGGHHHHHHHHHHHHHHHHHHHHHHHHHHHHHHHHHHHGHHGHHHHHHHHHHHHHGHGHHHHHHGGGHGHHGGGGGHHHHGGHGGHHHHHGGHHHHHHHHHHHHHHGHHHHHHHHHHHGHHHHHHGHHGGFHHHHHHHHGHHHHGGHHHHHHHGGFEEHHHGHHHHHHHGGGGGHHHHGGGGHGGGGGGGGGGFFFFFFFBBABB
@M02197:105:000000000-AN6RF:1:1104:17697:20746 1:N:0:1
GCACTGGCATATTCCTCCGCTTATTGATATGCTTAAGTTCAGCGGGTAGTCCTACCTGATTTGAGGTCAAATTGTCAGAAGCTGTCTCAAAAGAGACCCTTTAGAAGCTGAACCCCATTTATAAAGCTGCTCTTCACAAATGGCGTAGATAATTATCACACCAAAGCAAGGCAACAAAGGTCCCGCTAATGCATTTCAGGAGAGCCGACTTCTGAGAAGCCCGCATACTCCCACATCCAAGCCTGATCAACAGAAAAAGCTGAAAAGGTTGAGAATTTCATGACACTCAAACAGGCATGCTCCTCGGAATACCAAGGAGCGCAAGGTGCGTTCAAAGATTCGATGATTCAC
+
BCCCCFFCFFFFGGGGGGGGGGGHHHHHHHHHHHHHHHHHHHHGGGGGGHHHHHHHHHHHHHHHGHHHHHHHHHHHHHHHHHHGHHHHHHFHHGHHHGHHHHHHHHHHHHHHHHGGGHHHHHHHHHHHHHHHHGHHHHHHHHHHGGGGGGHGHHHHHHHHHHHHHHHHHHHHHHHHHHGHHHHHHHHHHHHHHHHHHHHHHGHGHGHHHGHHGHHGHGGGGGGHHHGGHGHHHHHHGGHHHHHHHHHHHHHHHHHHHHHHHHHHHHHHHHHHHHHHHHHHHHHHGGHHHHGHHHHHHHGGGGGDHHHHHHHHHHHGGGGGHHHHGGGGCGGGGGGGGGGFFFFFFFBBBBB
@M02197:105:000000000-AN6RF:1:1104:8981:20895 1:N:0:1
GCACTGGCATATTCCTCCGCTTATTGATATGCTTAAGTTCAGCGGGTATCCCTACCTGATCCGAGGTCAAACTTAGAAAGTTGGGGGTTGCTGGCAAGCACGCACCGAGACCCTGTAGCGAGGAGTATTACTACGCTTAGAGCACGATGGCACCGCCACTGATTTTAAGACCGATCAGAACTGATGCGGTCCAATACCAAGCAGAGCTTGAGTGTTGTACTGACGCTCGAACAGGCATGCCCCGCGGAATACCACGGGGCGCAATGTGCGTTCAAAGATTCGATGACTCAC
+
ABBBBFFBFFFFGGGFGGCGGGFFHHHHHHHHHHHHHHHHHHHFGGFGHHGHHGHCGH/GGHFGGGG8GHHHHHH9HH;HH<FHGGGGGGHGHGGHHGHHHGG;GGGGGGGGEHHFFHGGGGGGGGHHHHHGGHGCGGGHGHHHHGD7EDG<HGGGGHGHHHHHHHHHGGGGHHGHHHGFHHGGGGGHHHGGHHFBGHGHHGGHHHHHHHHGHHHHHFHGGGGGGHGGHHGHHHHHHGGGGGFGHHFHHHGCEEGFGGGGHHHHEFFGHGGGGGGGGGGFFFFFFFBBAAA
@M02197:105:000000000-AN6RF:1:1104:17935:20997 1:N:0:1
GCACTGGCATATTCCTCCGCTTATTGATATGCTTAAGTTCAGCGGGTAGTCCTACCTGATTTGAGGTCAAATTGTCAGAAGCTGTCTCAAAAGAGACCCTTTAGAAGCTGAACCCCATTTATAAAGCTGCTCTTCACAAATGGCGTAGATAATTATCACACCAAAGCAAGGCAACAAAGGTCCCGCTAATGCATTTCAGGAGAGCCGACTTCTGAGAAGCCCGCATACTCCCACATCCAAGCCTGATCAACAGAAAAAGCTGAAAAGGTTGAGAATTTCATGACACTCAAACAGGCATGCTCCTCGGAATACCAAGGAGCGCAAGGTGCGTTCAAAGATTCGATGATTCAC
+
BCCCCFFCFFFFGGGGGGGGGGGHHHGFHHHHHGHHHGGHHGHGGGGGGHHHHHHGHHHFHHHHGHHHHHHHHHHHHHHHHGHHHHHGFHFHHGHGHGHHHHHHGHGHHHGHHHGGGHHHHHHHGHHHHHHHHHHHHHGHHHFHGGGGGHHHHHHHHHHHHGHH<HHHHHHGGHHHHGHFHGGGHGHGGHHHHHHGHFHHHGHGHHFHGHDHHGHGHGGGFGGHHHGGGGGHGHGGGGGGHHHDEBHHHGHGHHHHHHHHGHFHHHGFHHGHHGF5FGFFHGHFFGHHGF3DEHGHHGHGGGECGHGBFHGFHHFGGGGGFDGBGGGCHGFGGFGGABFFCDBFFFBCCBC
@M02197:105:000000000-AN6RF:1:1104:8275:21366 1:N:0:1
GCACTGGCATATTCCTCCGCTTATTGATATGCTTAAGTTCAGCGGGTAGTCCTACCTGATTTGAGGTCAAATTGTCAGAAGCTGTCTCAAAAGAGACCCTTTAGAAGCTGAACCCCATTTATAAAGCTGCTCTTAACAAATGGCGTAGATAATTATCACACCAAAGCAAGGCAACAAAGGTCCCGCTAATGCATCTCAGGAGAGCCGACTTCTGAGAAGCCCGCATACTCCCACATCCAAGCCTGATCAACAGAAAAAGCTGAAAAGGTTGAGAATTTCATGACACTCAAACAGGCATGCTCCTCGGAATACCAAGGAGCGCAAGGTGCGTTCAAAGATTCGATGATTCAC
+
AABCCFFBFFFFGGGGGGGGGGGHHGGHGHHHHHHHHGHHHHHGGGGGGHHHHHHHHHHHHHHHGHHHGHHHHHHHHGHHHHHHHHHHHHGHHGHHHGHHHHHHHHHHHHHHHHGGGHHHHHHHHHHHHHHHHHHHHHHHHHHHGGGGGHHHFHHHHHHHHHHHHHHHHHGHHHHHHHHGHHHHHHHHHHHHHHHHHHHHHGHGGHHHGGGGHGHHHGGGGGHGGGGGHGGGHHHHGFHHGHHHHHHHHHHHHHHHHHHHHHHHGHHHHHHHHFGDGHHGHHFGFGHHHHHHGHHHHHHFGFEDHHHHFGHHHHHEEEGGHHHHGGGGHGGGGGFFGGCFFFFFFFAAABA
@M02197:105:000000000-AN6RF:1:1104:4893:21734 1:N:0:1
GCACTGGCATATTCCTCCGCTTATTGATATGCCTAAGTTCAGCGGGTAGTCCTACCTGATTTGAGGTCAAATTGTCAGAAGCTGTCTCAAAAGAGACCCTTTAGAAGCTGAACCCCATTTATAAAGCTGCTCTTCACAAATGGCGTAGATAATTATCTCACCAAAGCAAGGCAACAAAGGTCCCGCTAATGCATTTCAGGAGAGCCGACTTCTGAGAAGCCCGCATACTCCCACATCCAAGCCTGATCAACAGAAAAAGCTGAAAAGGTTGAGAATTTCATGACACTCAAACAGGCATGCTCCTCGGAATACCAAGGAGCGCAAGGTGCGTTCAAAGATTCGATGATTCAC
+
B@AABFFAFBFDGFGGGGFEGCGFFBEHFHFHHHFGCHHDGFHEGEGGGHHHHHFFHHHHGHHHGHFFFFHHHHFGEGFGGFGFHHHHHHHHFFHGHGHHHHHHHHHHHGFHHEGDGHHHHHHHHGGHHHHHHHGHGGFGHHHEFGFGGHHHHHGHHHHHHHHHGFHHGHFHHHHHHHGBCGFH0HGGGHGHGHBGGH0GFGHGEGFHGGGGGGFHGGGGFGHGGFDFFGFHFGHHDE?C3BFFGGBFGDHFGHHGBBHDFFFGB3?B5@5FEFG5DFEGG5GGDFGEHHHHHFGBGF1FE?EEF5FGD5AHHGBCGECCCGFHE?EACA5BBGFGEB4BFFFFDDA?>3A
@M02197:105:000000000-AN6RF:1:1104:13857:21679 1:N:0:1
GCACTGGCATATTCCTCCGCTTATTGATATGCGGGGGATTACTTCCTCTAAATGACCAAGATCCTCCGCTTATTGATATGCTTAAGTCCAGCGGGTATCCCTACCTGATCCGAGGTCAAACTTAGAAAGTTGGGGGTTGCTGGCAAGTCACCACCGAGACCCTATAGCGAGAAAAATTACTACGCTCAGAGCTCAATAGCCCCGCCACTGAGTTTAGAGGCTGCGAAACCGCAAGCCCCAAGACCAAGCGTAAGCTTGATGGGTTGAAATGACGCTCGAACAGGCATGCCCCGCGGAATACCACGGGGCGCAATGTGCGTTCAAAGATTCGATGATTCAC
+
CCCCDFFDFFFFGGGGGGGGGGGHHHGHHHHHGGGGGGGHHHHHHHHHHHHHHHHHHHHHHHHHHHHGGGGGHHHGHHHHHHHHHHHHHHHHGGGCDHHHHHHHHHHHHHHHG8G:9HHHHHHHHHHHHH<HHGGGGGGH9HHGHHG<HHHH<HGGG:GGGGGGGGGGGG;GGGGGGG:GHGFFF7FFFF7FF8FF:F:FFGGGHGHHFHHHHHHHHHHGGGGGHGGFGGHGHGGGHHHHFGFGFGGGGHHHHHHHHGHGGHHHHHHHHGGGGGGHGHHHHHHGHHGGGGGGGGHHHGHHGGGGGGGGGHHHHFCFGHGGGGGGGGGGFFFFFFFCBAAB
@M02197:105:000000000-AN6RF:1:1104:17512:21852 1:N:0:1
GCACTGGCATATTCCTCCGCTTATTGATATGCCTAAGTTCAGCGGGTAGTCCTACCTGATTTGAGGTCAAATTGTCAGAAGCTGTCTCAAAAGAGACCCTTTAGAAGCTGAACCCCATTTATAAAGCTGCTCTTCACAAATGGCGTAGATAATTATCACACCAAAGCAAGGCAACAAAGGTCCCGCTAATGCATTTCAGGAGAGCCGACTTCTGAGAAGCCCGCATACTCCCACATCCAAGCCTGATCAACAGAAAAAGCTGAAAAGGTTGAGAATTTCATGACACTCAAACAGGCATGCTCCTCGGAATACCAAGGAGCGCAAGGTGCGTTCAAAGATTCGATGATTCAC
+
CCCCDFFDFFFFGGGGGGGGGGGHHHHHHHHHHHHHHHHHHHHGGGGGGHHHHHHHHHHHHHHHGHHHHHHHHHHHHHHHHHHHHHHHHHHHHGHHHGHHHHHHHHHHHHHHHHGGGHHHHHHHHHHHHHHHHHHHHHHHHHHHGGGGGHHHHHHHHHHHHHHHHHHHHHGHHHHHHHHHHGHHHGHHGHHHHHHHHHHHHGHGHHHHHGGGHHHHHGGGGGGGHHGGGGHHHHHHGGHHGHHHHHHGHHHGHHHGHHHHHHHHGHHGHHHHHHHGHGHHHHHHHGHHHHGHHHHHFHHGGGGGHHHHHHGHHHHGGCGGHHHHGGGGGGGGGGGGGGGFFFFFFFCCCCC
@M02197:105:000000000-AN6RF:1:1104:18923:21849 1:N:0:1
GCACTGGCATATTCCTCCGCTTATTGATATGCTTAAGTTCAGCGGGTAGTCCTACCTGATTTGAGGTCAAATTGTCAGAAGCTGTCTCAAAAGAGACCCTTTAGAAGCTGAACCCCATTTATAAAGCTGCTCTTCACAAATGGCGTAGCTAATTATCACACCAAAGCAAGGCAACAAAGGTCCCGCTAATGCATTTCAGGAGACCCGACTTCTGAGAAGCCCGCATACTCCCACATCCGATCAAGGACAACCCTACATGCGGAGAAGAGTGTGTTGATCGTAACACCTCAAATCGGGTAGGACTCCCAGCTCAACGTAAGGCTAGCAGTAAGCGGAGGAGGAGAAAGTGAT
+
AAABAC>>BFFF6FGGGGGE?GDHGGHHHCGFHFFDDFFEBBGGGGGCF3F55FGHHDFHFHFHGC3BGA5DFF5D5EFGCG3GFDBGFHHBGGGBEFHGHFFGHHHHHGEHHE?FFHH/EH:HFFH0HHGHHHFHHFHHHHEF@7@<#GF9HFH<H0H;E777HFHGH:8FH:G:9FGGGHGFCCG6GH;H8G1GHHH7HGE#CHGGGG?F65F1BFG*?EB1/ADFG99E3FDB//1B1>2211//0B>12B1///?/1@B11B00///101/B//B2A/A/B0/21BB///A01D21AA/BB01B1100A0011B10111D13310A11A1EFB1A133@1111AA>1
@M02197:105:000000000-AN6RF:1:1104:17069:21862 1:N:0:1
GCACTGGCATATTCCTCCGCTTATTGATATGCCTAAGTTCAGCGGGTAGTCCTACCTGATTTGAGGTCAAATTGTCAGAAGCTGTCTCAAAAGAGACCCTTTAGAAGCTGAACCCCATTTATAAAGCTGCTCTTCACAAATGGCGTAGATAATTATCACACCAAAGCAAGGCAACAAAGGTCCCGCTAATGCATTTCAGGAGAGCCGACTTCTGAGAAGCCCGCATACTCCCACATCCAAGCCTGATCAACAGAAAAAGCTGAAAAGGTTGAGAATTTCATGACACTCGAACAGGCATGCTCCTCGGAATACCAAGGAGCGCAAGGTGCGTTCAAAGATTCGATGATTCAC
+
CCCCCFFCFFFFGGGGGGGGGGGHHHHHHHHHHHHHGHHHHHHGGGGGGHHHHHHHHHHHHHHHGHHHHHHHHHHHHHHHHHHHHHHHHHHHHGHHHGHHHHHHHHHHHHHHHHGGGHHHHHHHHHGHHHHHHHHHHHHHHHHHGGGGGHHHHHHHHHHHHHHHHHHHHHHHHHHHHHHHHHHHHHHHHHHHHHHHHHHHHGHGHHHHHHHHHHHHHGGGGGGHHGGGHGHHHHHGGGHHHHHHHHFHHHGHHHHHHHHHHHHHHHHGHHHHGHHHHHHHHHHFGHEGGHHHHEGHHHHGGGGGHHHHHGHHHGHGGGGGHHHHGGGGHGGGGGGGGGGFFFFFFFCBAAB
@M02197:105:000000000-AN6RF:1:1104:13073:22248 1:N:0:1
GCACTGGCATATTCCTCCGCTTATTGATATGCCTAAGTTCAGCGGGTAGTCCTACCTGATTTGAGGTCAAATTGTCAGAAGCTGTCTCAAAAGAGACCCCTTAGAAGCTGAACCCCATTTATAAAGCTGCTCTTCACAAATGGCGTAGATAATTATCACACCAAAGCAAGGCAACAAAGGTCCCGCTAATGCATTTCAGGAGAGCCGACTTCTGAGAAGCCCGCATACTCCCACATCCAAGCCTGATCAACAGAAAAAGCTGAAAAGGTTGAGAATTTCATGACACTCAAACAGGCATGCTCCTCGGAATACCAAGGAGCGCAAGGTGCGTTCAAAGATTCGATGATTCAC
+
CCCCCFFCFFFFGGGGGGGGGGGHHHHHHHHHHHHHHHHHHHHGGGGGGHHHHHHHHHHHHHHHGHHHHHHHHHHHHHHHHHHHHHHHHHHHHGHHHGHGGHHHHHHHHHHHHHGGGHHHHHHHHHHGHHHHHGHHHHHHHHHHGGGGGHHHHHHHHHHHHHHHHHHHHHHHHHHHHHHHHHHHHGHGGHHHHHHHHHHHHGHGHHHHHGHGGHHHHGGGGGHHHGGGGGHHHHHFGGHHGHHGHHHHHHHHHHHHHHHHHHHHHHGHGHHHHHHHGHHHHHHGFGHHHHGHHHFGHHHGGGGGHHHHHHFHHHHGGGGGHHHHGGGGHGGGGGGGGGGFFFFFFFBBBBA
@M02197:105:000000000-AN6RF:1:1104:21590:22486 1:N:0:1
GCACTGGCATATTCCTCCGCTTATTGATATGCTTAAGTTCAGCGGGTATCCCTACCTGATCCGAGGTCAAACTTAGAAAGTTGGGGGTTGCTGGCAAGCACGCACCGAGACTCTGTAGCGAGGAGTATTACTACGCTTAGAGCACGATGGCACCGCCACTGACTTTAAGACCGATCAGAACTGATGCGGTCCAATACCAAGCAGAGCTTGAGTGTTGTACTGACGCTCGAACAGGCATGCCCCGCGGAATACCACGGGGCGCAATGTGCGTTCAAAGATTCGATGATTCAC
+
CCCCCFFCFFFFGGGGGGGGGGGHHHHHHHHHHHHHHHHHHHHGGGGGHHHHHHHHHFHHHHH:GGG:HH:HH:HHHHHHH<HHGG9GGGHHHG:GHGH<HGGGGGGGGGGHHGHHHHHGGGGG8HHHHHHHHHGGGGGH;HHHHGGHGGHHHGGGGHGHHHHGHHHHHHHGHHHHHHHGGHGGGGGHHHFHFGHGGHHHHHHHHFGHHHHGFGDFHHHFGGFFGGGGHHHHHHHHGECFGGEABHGFGE2GGGGGGGCGHHHHE2EGHGGGFGGFGGGFFFFFFFBAAAA
@M02197:105:000000000-AN6RF:1:1104:25856:22398 1:N:0:1
GCACTGGCATATTCCTCCGCTTATTGATATGCTTAAGTTCAGCGGGTAGTCCTACCTGATTTGAGGTCAAATTGTCAGAAGCTGTCTCAAAAGAGACCCTTTAGAAGCTGAACCCCATTTATAAAGCTGCACTTCACAAATGGCGTAGATAATTATCACACCAAAGCAAGGCAACAAAGGTCCCGCTAATGCATTTCAGGAGAGCCGACTTCTGAGAAGCCCGCATACTCCCACATCCAAGCCTGATCAACAGAAAAAGCTGAAAAGGTTGAGAATTTCGTGACACTCAAACAGGCATGCTCCTCGGAATACCAAGGAGCGCAAGGTGCGTTCAAAGATTCG
+
CCCCCFFCFFFFGGGGGGGGGGGHHHHHHHHHHHHHHHHHHHHGGGEGGHHHHHHHHGHHHHHHGHHHHGHHHHHHGHGHFHHHHHHHHHHHHGHHHEHHHHHHHHHHHGHHHHGGGHHHHHHGHGHHHGHHHHHHGHHHHHHHGGGGGHGHHHHHHHHHHHHHHHHHHGFHHHHHHHHFFGGGHHHHHHHHHHHHHHHHHGHGHHGHGGHGGGHHHGGGGGHHHGGGGGHHFHHFGGFGGGHHHGHGHFHHGGHHHHHHHFFHHHHHHFFGHHGDGGGHHGHGFGHFHHHHHFFHHHGGGGGEGGFFGFFGHHHGGGGGGGGFGE2?GFFFBFFFAAA?BB
@M02197:105:000000000-AN6RF:1:1104:18157:22671 1:N:0:1
GCACTGGCATATTCCTCCGCTTATTGATATGCTTAAGTTCAGCGGCTAGTCCTACCTGATTTGAGGTCAAATTGTCAGAAGCTGTCTCAAAAGAGACCCTTTAGAAGCTGAACCCCATTTATAAAGCTGCTCTTCACAAATGGCGTAGATAATTATCACACCAAAGCAAGGCAACAAAGGTCCCGCTAATGCATTTCAGGAGAGCCGACTTCTGAGAAGCCCGCATACTCCCGCATCCAAGCCTGATCAACAGAAAAAGCTGAAAAGGTTGAGAATTTCATGACACTCAAACAGGCATGCTCCTCGGAATACCAAGGAGCGCAAGGTGCGTTCAAAGATTCGATGATTCACC
+
BBABBFFAFBFFGGGGGGGGGGGHHHHHHHHGHHHHHHHHHHGGGGGGHHHHHGHHHHHHHHHGGGHHHGHHHGHHGHHHFHHHHHHHGHFHFGHGHGHHHHHHGHHHGGHHHHGEFHFHHHHHHHHHHHFHHHHHHHHHHHGHGFGGGHHGGGHHHHGFHGHFHHHFHHHHHHHHHHGEFGGHGHHGGHHHGHHHGHHHGGFGGHGGHHHHHGGFGFCFAEGGGHGGGGGGGGHHGGHGHBGBHGHGHHHHGHGHHHHHGHHGFFGHHGHGFHHGHHHHHHHHGFFHHHHHGFFGHHEDGGGGFFFGFGBGHFHGGEGECHGGAF2GHHGGFFGFEGCFFFFFFFDA>33>
@M02197:105:000000000-AN6RF:1:1104:20077:22824 1:N:0:1
GCACTGGCATATTCCTCCGCTTATTGATATGCTTAAGTTCAGCGGGTAGTCCTACCTGATTTGAGGTCAAATTGTCAGAAGCTGTCTCAAAAGAGACCCTTTAGAAGCTGAACCCCATTTATAAAGCTGCTCTTCACAAATGGCGTAGATAATTATCACACCAAAGCAAGGCAACAAAGGTCCCGCTAATGCATTTCAGGAGAGCCGACTTCTGAGAAGCCCGCATACTCCCACATCCAAGCCTGATCAACAGAAAAAGCTGAAAAGGTTGAGAATTTCATGACACTCAAACAGGCATGCTCCTCGGAATACCAAGGAGCGCAAGGTGCGTTCAAAGATTCGATGACTCAC
+
CCCCCFFCFFFFGGGGGGGGGGGHHHHHHHHHHHHHHHHHHHHGGGGGGHHHHHHGHHHHHHHHGHHHHHHHHHHHHHHHHGHGHHHHHHHHHGHHHGHHHHHHHHHGHHHHHHGGGHHHHHHHHGHHHHHHHHHHHHHHHHHGGGGGGHHHHHHHHHHHHHHHHHHHHHHHHHHHHHHGHHHHGHHHHHHHHHHHHHHHHGHGHHHHHHGHGHHHHGGGGGGHHHGGHGHHHHHHGGHGHHHGHHHFHGGHHHHHHHHHHHHHHHHHHHHHHHHFHHHHHFHFGGHHFHGHGHHHHHHFEGGGHFHHHHHHHHHGGGGGHGHGGGGGGGGGGGGGGGGFFFFFFFCBAAA
@M02197:105:000000000-AN6RF:1:1104:15258:22819 1:N:0:1
GCACTGGCATATTCCTCCGCTTATTGATATGCTTAAGTTCAGCGGGTATCCCTACCTGATCCGAGGTCAAACTTAGAAAGTTGGGGGTTGCTGGCAAGCACGCACCGAGACCCTGTAGCGAGGAGTATTACTACGCTTAGAGCACGATGGCACCGCCACTGATTTTAAGACCGATCAGAACTGATGCGGTCCAATACCAAGCAGAGCTTGAGCGTTGTACTGACGCTCGAACAGGCATGCCCCGCGGAATACCACGGGGCGCAATGTGCGTTCAAAGATTCGATG
+
CCCDDFFDFFFFGGGGGGGGGGGHHHHHHHHHHHHHHHHHHHHGGGGGHHHHHHHHHHHHHHHGGGG:HHHHH:HHHHHHHHHHGGGFGGHHHHGHHGH<HGGGGGGGG;GGHHHHHHHGGGGGGCHHHHHHHHGGGGGHHHHHHGGHGGHHHGGHHHGHHHHHHHHHHGGGHHHHHGHHHHGGGHGHHHGHHHFFGHHHHHHHHGHHGGGGGHHHHFHGGHGGGGHGFHFHHFFFHGGGCCGGHFHHHFGGCGGGGGGGHHFFGEFGGGGFGFFBCFFFCCCCC
@M02197:105:000000000-AN6RF:1:1104:17266:23326 1:N:0:1
GCACTGGCATATTCCTCCGCTTATTGATATGCCTAAGTTCAGCGGGTATCCCTACCTGATCCGAGGTCAAACTTAGAAAGTTGGGGGTTGCTGGCAAGCACGCATCGAGGACCCTGTAGCGAGGAGTATTACTACGCTTAGAGCACGATGGCACCGCCACTGATTTTAAGACCGATCAGAACTGATGCGGTCCAATACCAAGCAGAGCTTGAGTGTTGTACTGACGCTCGAACAGGCATGCCCCGCGGAATACCACGGGGCGCAATGTGCGTTCAAAGATTCGATGATTCAC
+
CCDCDFFCFFFFGGGGGGGGGGGHHHGHHHHHHHHHHHHHHHHGGGGGHHHHHHHHHH<HHHHGGGGHHHHHHHHHHHH<<<HHGG9GGGHHH;GHGGH<HGGG;GGHGG;HHGHHHHHHG:GGGGGHHHHHH<HGGGGGHHHHHHGDHGGHHHGGGGGGHHHHHHHHHHHHGHGHHHGHHHHGGGGGHHHHGHHGFGHHHHHHHGHHHHHGGHHHHHGHGGGGGGGHGHHHHHHHHHGGGGGGFGGFHHHHGGGGGGGGGHHHGGGEGHGGGGGGGGFGFFFFFFFBBBBB
@M02197:105:000000000-AN6RF:1:1104:17585:23479 1:N:0:1
GCACTGGCATATTCCTCCGCTTATTGATATGCTTAAGTTCAGCGGGTAGTCCTACCTGATTTGAGGTCAAATTGTCATGTATTGTCTGAATAAACAGACAGTTGGAAGCAGTGCAAACCCATATGATTGTAGATGTCCACGGCGTAGATAATTATCACACCAATAGACAGTCCACGCGGGGCACCAGCTAATGCATTTAAGGGGAGCTGACAATCTGTGAAGAAGCCAGCAAAATAAACCCCCATATCCAAGCCATTATCAACAAAAGCTGATAATAGTTGAGAATTTAATGACACTCAAACAGGCATGCTCCTCAGAATACCAAGGAGCGCAAGGTGCGTTCAAAGATTCGATGATTCAC
+
CCCCCFFCFFFFGGGGGGGGGGGHHHHHHHHHHHHHHGHGGHHGGGGGGHHHHHHHHHHHHHHHGHHHHHHGHHHHHHHHHHHHHHHHGHHHHHHHHHHHHHHHHHHHHHHHHHHHHHGGGHHHHHHHHGHHHHHHGHHHGGGGGGGGHHHHHHHHHHHHGGHHHHHHHHHHHHHGGGGGGGGGHHGGGGGGGGGGG7GGGGGGGGGGGFGGFFGGFGFGGFHGFFFFFFFFHHHEE/CCG3BGHG31EHHFFHHGHHGHHFGGGBHHFHGDFGBGFGEF5GHFBFEDFHFFDHG15FFF3GHHHHHEHGHFF555HFFHHCGGC?EEE?FFHGGGEEABGFGGGGCFGCBFFFFF@BAAB
@M02197:105:000000000-AN6RF:1:1104:22097:23585 1:N:0:1
GCACTGGCATATTCCTCCGCTTATTGATATGCTTAAGTTCAGCGGGTATCCCTACCTGATCCGAGGTCAAACTTAGAAAGTTGGGGGTTGCTGGCAAGCACGCACCGAGACTCTGTAGCGAGGAGTATTACTACGCTTAGAGCACGATGGCACCGCCACTGACTTTAAGACCGATCAGAACTGATGCGGTCCAATACCAAGCAGAGCTTGAGTGTTGTACTGACGCTCGAACAGGCATGCCCCGCGGAATACCACGGGGCGCAATGTGCGTTCAAAGATTCGATGACTCAC
+
CCCCCFFCFFFFGGGGGGGGCGGHHHHHGHHHHHHHHHHHHHHGGGGGHHHHHHHH;;<0HHHFGG9HHHH:G:HHHH;HH<HFGG9EEGHHHH9HHGH<HGGGGGGGG;GHH;HH;H:GGGGGGGHHH<HH<HGGG8GHHHHH;GGHGGHHHGGHHGGHHHHHHHHHHHHGGHHGHGHHHHGGGGGHHHFGHHFFGHHGGHHHHHHHHHHGHHHHGGFFFFFGGGHGHHHHHHHHEGGGGGGGGHHHFGEGGGGGGE?DFFHCGFEGGGGGGGGGGGGFFFFFFFA?AAA
@M02197:105:000000000-AN6RF:1:1104:19535:23786 1:N:0:1
GCACTGGCATATTCCTCCGCTTATTGATATGCTTAAGTTCAGCGGGTATCCCTACCTGATCCGAGGTCAAACTTAGAAAGTTGGGGGTTGCTGGCAAGCACGCACCGAGACTCTGTAGCGAGGAGTATTACTACGCTTAGAGCACGATGGCACCGCCACTGACTTTAAGACCGATCAGAACTGATGCGGTCCAATACCAAGCAGAGCTTGAGTGTTGTACTGACGCTCGAACAGGCATGCCCCGCGGAATACCACGGGGCGCAATGTGCGTTCAAAGATTCGATGATTCAC
+
ABCCCFFCFFFFGGGBGGGGGGGHHHHHHHHGHHHHHHHHHHHGGGGGHHHHHHHHHHHHHHHGGGGHHHHHHHHHHHHHH<HHGG9EFGHHHH9HHGHHHGG;GGGGGGGHGHHHHH9GGGGGGHHHHHHHHHGGGG8HGHHHHGGHGGHHHGGHGGHHHHHHHHHHHHHGHHHHHHHHHHGGGGGHHHHGHHGFGHGHGHHHHHHHHHHGHHHHHHHGGGFGGHHGHHHHGHHHHGGGGGGGHHGHHFHFGFGGGGFGHHHHFFEGHFGGGGGGGGGFFFFFFFBBBBB
@M02197:105:000000000-AN6RF:1:1104:12800:23811 1:N:0:1
GCACTGGCATATTCCTCCGCTTATTGATATGCTTAAGTTCAGCGGGTATCCCTACCTGATCCGAGGTCAAACTTAGAAAGTTGGGGGTTGCTGGCAAGCACGCACCGAGACTCTGTAGCGAGGAGTATTACTACGCTTAGAGCACGATGGCACCGCCACTGACTTTAAGACCGATCAGAACTGATGCGGTCCAATACCAAGCAGAGCTTGAGTGTTGTACTGACGCTCGAACAGGCATGCCCCGCGGAATACCACGGGGCGCAATGTGCGTTCAAAGATTCGATGATTCAC
+
DCDDDFFCFFFFGGGGGGGGGGGHHHHHHHHHHHHHHHHHHHGGGGGGHHHHHHHH;H<HHHHFG8G9HHHHHHHHHHHHHHHHGGGFGGHHHGGHHGH<HGGGGGGGGGGHHHHHHHHGGGGGGHGHGHHHHHGGGGGHHHHHHGGHGGHHHGGGHHHHHHHHHHHHHHHGHHHHHHHHHHGGHGGHHGHHHHHHGHHHHHHHHHHHHHHGHHHHF4HGGGGGGGHGHHFHHHGHHGGGGGGGHHHHHGFGGGGGGGCGHHHHGGGGHGGGGGGGGGGFFFFFFFBDDCC
@M02197:105:000000000-AN6RF:1:1104:20494:23748 1:N:0:1
GCACTGGCATATTCCTCCGCTTATTGATATGCTTAAGTTCAGCGGGTATCCCTACCTGATCCGAGGTCAAACTTAGAAAGTTGGGGGTTGCTGGCAAGCACGCATCGAGGACCCTGTAGCGAGGAGTATTACTACGCTTAGAGCACGATGGCACCGCCACTGATTTTAAGACCGATCAGAACTGATGCGGTCCAATACCAAGCAGAGCTTGAGTGTTGTACTGACGCTCGAACAGGCATGCCCCGCGGAATACCACGGGGCGCAATGTGCG
+
BCCCCFFCFFFFGGGGGGGGGGGHHHHHHHHHHHHHHHHH<HHGGGGG;HHHHHHHHHHHHHHGGGG:HHHHH:HGHGHHHHHHGGGGGGH9H98HHGHHHGGGGGGHGGGHHGHHHHHHGGGGG8HHHHHHHHH8GGGGHHHHHHGG9GGHHHGGHHHHHHHHHHHHHHHHHHHHGHHHGHHGGGGGHHHGHHHHGGHHHHHHHGGFFHHGGHHHHHHGGGGGGGGFFFHHHHHFHHCGGGFGGHHHHGBFGGEGGGGBBFFFFDAAAA>
@M02197:105:000000000-AN6RF:1:1104:21843:23893 1:N:0:1
GCACTGGCATATTCCTCCGCTTATTGATATGCTTAAGTTCAGCGGGTATCCCTACCTGATCCGAGGTCAACCATTGAAATTGGGGGTTAATGGCAAGCATCCACCGGGACTCTATAGCGAGAAGAATTACTACGCTTAGAGCCAGATGGCACCGCCACTGATTTTAAGGGCTGCCCGTGCGGCAGGCCCCAACACCAAGCCGAGCTTGAGGGGTTATAATGACGCTCGAACAGGCATGCCCCTCGGAATACCAAGGGGCGCAATGTGCGTTCAAAGATTCGATGACTCAC
+
CCBCCFFCFFFFGGGGGGGGGGGHHHHHHHHHHHGHHHHHHHHGGGGFHHHHHHHHH;H0H;H9GG9::HH:/HH:HHHG<HHHG.G9HG:H0HHH;H<HHH<H<GGG9GH9HHH;H9GGGGG9H:HH.<H<HGGG9GH;HHHHHH:HHHHHGGHGHHHHHHHHHHHGHHGHGGHHGGGGHHGGGGGGHHGHFGGGFFFGGHHHHHHGGGHHHHHHHHHGGGGGHGFHHHHHHGHHGGGGGGGHHHHHHGHHHHEGGCGHGHHGEFGHGGGGGGGEGGFFFFFFFCCBBC
@M02197:105:000000000-AN6RF:1:1104:25241:24223 1:N:0:1
GCACTGGCATATTCCTCCGCTTATTGATATGCTTAAGTTCAGCGGGTATCCCTACCTGATCCGAGGTCAACCTGTAAAAAATTTGGGGGTTGTTGGCAAGCAACCTACCGGACCCAGACGCGAGGAGTATTACTACGCGTAGAGCCGACAGGCACCGCCACTGACTTTAGAGGCCGCGGAACCGCGCACCCCAATACCAAGCGAGAGCTTGAGTGGTTATAATGACGCTCGAACAGGCATGCCCTTCGGAATACCAAAGGGCGCAATGTGCGTTCAAAGATTCGATGATTCAC
+
CCCCCFFCFFFFGGGGGGGGGGGHHHHHHHHHHHHHHHHHHGHGGGGGHHHGHHHHHHH<HHHGG97HHHH;<<<HHHHFGHH<HHGGG:GGGHH;HHH;;H<HH;<HHGGGGGGHHHGGGG::G88G:;0<H<HHGGG9FG;FH98GGGG,;GGGGHHGGHGGHHGHHHGGFEFFFHGGGGGGGGFFFHFHHHGFGGHGGGHHFFHFHGHGGHHFEHGHHHGGGGGHHGHHHHHHGHHGGGGGGGHGHGHHHGHHHGGGGGHBHFGGEGHGGGGGGGGGBFFFFFFFBAABB
@M02197:105:000000000-AN6RF:1:1104:8488:24525 1:N:0:1
GCACTGGCATATTCCTCCGCTTATTGATATGCCTAAGTTCAGCGGGTAGTCCTACCTGATTTGAGGTCAAATTGTCAGAAGCTGTCTCAAAAGAGACCCTTTAGAAGCTGAACCCCATTTATAAAGCTGCTCTTCACAAATGGCGTAGATAATTATCACACCAAAGCAAGGCAACAAAGGTCCCGCTAATGCATTTCAGGAGAGCCGACTTCTGAGAAGCCCGCATACTCCCACATCCAAGCCTGATCAACAGAAAAAGCTGAAAAGGTTGAGAATTTCATGACACTCAAACAGGCATGCTCCTCGGAATACCAAGGAGCGCAAGGTGCGTTCAAAGATTCGATGATTCAC
+
BBBBBFFBFFFFGGGGGGGGGGGHGHHHHGFHHHHHHGHHHHHGCGGFFHHHHHHHHHHHGHGHGHHHHHGHHHHHHHFHEFHGHHHHHHGHHGBHHGHHHHHFHFHGHHHGHHGGEHHHHHHHHHHHHGHHHHHHHHGHHHHHGGGGGHHHHHGHHHHHHHGHHHHHHFHHHHGHFHGGGGGHFFHHHHHHHHHHHHHHHGGGHGGGGGGGGGGGHGCGGGHHGFEGHGHGGHHHGGHHGHHHHHGHHHHHHHHHHHHHFHGHGHGFHHHGEGDHFHHFFGHHHGGGHHHHHHGGHHHEGCFDHHHGHCHFHHHGGGGEGHGHGGGGFCCGFGGGGGGFFBFFFFBBAA?
@M02197:105:000000000-AN6RF:1:1104:12967:24787 1:N:0:1
GCACTGGCATATTCCTCCGCTTATTGATATGCCTAAGTTCAGCGGGTAGTCCTACCTGATTTGAGGTCAAATTGTCAGAAGCTGTCTCAAAAGAGACCCTTTAGAAGCTGAACCCCATTTATAAAGCTGCTCTTCACAAATGGCGTAGATAATTATCACACCAAAGCAAGGCAACAAAGGTCCCGCTAATACATTTCAGGAGAGCCGACTTCTGAGAAGCCCGCATACTCCCACATCCAAGCCTGATCAACAGAAAAAGCTGAAAAGGTTGAGAATTTCATGACACTCAAACAGGCATGCTCCTCGGAATACCAAGGAGCGCAAGGTGCGTTCAAAGATTCGATGATTCAC
+
ABBBBFFBFFFFGGGGGGGEFGGHHHHHHHHHHHHHHHHHHHHFEG2AFHHHHHHGHHHHHHHHGHHHHHHHHHHHGHHHHHHGHHHHHGHHFEHHHGHHHHHHGHGFHHHHHHGFGHHHGHHHGHHHGHHGGGHHHHHHHFGHGGGGGHHHHGHGHHFHHHHHHHHHHGHHHHHHHHHHDGGHHGGGHHHHHHHHHHHHHEHGHHGGGHGGGHHHHGGGGFHHHHFGHGGGGHEHGGHGHGHHGFHHHHHGHHHHHHHGHHHHHHGFHHHGHHGBF5FHFHHHHGHHFHHGHHGGHHGGGGCGGHEHGF3HHHHGFFFECFGCEEEEFFGGGGGGGGGFFBFFFFAAA3A
@M02197:105:000000000-AN6RF:1:1104:22521:24758 1:N:0:1
GCACTGGCATATTCCTCCGCTTATTGATATGCCTAAGTTCAGCGGGTAGTCCTACCTGATTTGAGGTCAAATTGTCAGAAGCTGTCTCAAAAGAGACCCTTTAGAAGCTGAACCCCATTTATAAAGCTGCTCTTTACAAATGGCGTAGATAATTATCACACCAAAGCAAGGCAACAAAGGTCCCGCTAATGCATTTCAGGAGAGCCGACTTCTGAGAAGCCCGCATACTCCCACATCCAAGCCTGATCAACAGAAAAAGCTGAAAAGGTTGAGAATTTCATGACACTCAAACAGGCATGCTCCTCGGAATACCAAGGAGCGCAAGGTGCGTTCAAAGATTCGATGATTCAC
+
BBBBBFFBFFFFGGGFGGGGGGGHHHHHHHHHHHHHHHHHHGGGGGFGGHHHHHHHHHHHHHHHGHHHHHHHHFHHHHHHHHHHHHHHHHHHHGHHHGHHHHGHHHHHHHHHHHGGGHHHHHHHHGHHHHHHHHHHHHHGHHHHGGGGGHHHHHHHHHHHHGHHHHHHHHHHHHHHHHHHGFHHGHHHHHHHHHHHHHHGFGHGHHHHGGGGHHHHHGGGGGHHHHGGHGGGHHHHDGHGHHHHHHFHHHHHHGHHHHHHHHHHHHGHGHHHHHGFHGGHHHHGHGHHHFGHHGGGHHGGGGGGHHHGHHGHHHHGGGGGHFHG?GGGGGGGCGGGGGGFFFFFFFBA3BB
@M02197:105:000000000-AN6RF:1:1104:16065:25198 1:N:0:1
GCACTGGCATATCCCTCCGCTTATTGATATGCTTAAGCTCAGCGGGTAGTCCTACCTGATTTGAGGTCAAATTGTCAGAAGCTGTCTCAAAAGAGACCCTTTAGAAGCTGAACCCCATTTATAAAGCTGCTCTTCACAAATGGCGTAGATAATTATCACACCAAAGCAAGGCAACAAAGGTCCCGCTAATGCATTTCAGGAGAGCCGACTTCTGAGAAGCCCGCATACTCCCACATCCAAGCCTGATCAACAGAAAAAGCTGAAAAGGTTGAGAATTTCATGACACTCAAACAGGCAGGCTCCTCGGAATACCAAGGAGCGCAAGGTGCGTTCAAAGATTCGATGATTCAC
+
[truncated: 4,033,750 more chars]
