# Supplementary material for: Ectomycorrhizal fungal communities associated with Larix gemelinii Rupr. in the Great Khingan Mountains, China
Source: PeerJ. 2021 Apr 15;9:e11230. doi: 10.7717/peerj.11230 (PMC8053382; doi:10.7717/peerj.11230)
Supplement: Supplemental Information 16 [file peerj-09-11230-s016.zip › HGL/K51.fastq]

@M02197:105:000000000-AN6RF:1:1101:19673:2606 1:N:0:1
CGGTAGTTGATCTCCTCCGCTTATTGATATGCTTAAGTTCAGCGGGTAGTCCTACCTGATTTGAGGTCAAATATGATGAAATGTTTGTCCGAAGACCATTGTAAGCGGACTTTGAGGGTCAGACGACAGCGCAACGTCATTATCACACTGATGTCCGAAAGCCAAAGGTTGAATTCCGCTGATGCATTTGAGAGGAGCCGACTTTCGCCAGCACGCTCCAAGTCCAAGCCCCGAACAGAAACAAATCCATTCGGGGTTGAGAATTTAATGACACTCAAACAGGCATGCTCCTCGGAATACCAAGGTGCGCAAGGTGCGTTCAAACATTCGATGATTCAC
+
>AA11A1BDFFF3FDAFGFAAA01333ADAFDBD21DF222BF0AEE/FHHB2DE0FGBEDGB2F00BBB1DDG22FD2FFDHHFG0021//?E>GHHFHFFG2@FEFFFFFFEEFBBBB0EECB<=BCC?C@@FFFGE0CFGFFFBFFFFGGC?ACFA@CGHCCCCG0<FHGGFCA0DFGHGD:DGFFGHE</CFGCE@@@G/0GFFEFCEF>;0CAAFFFB/BGFFEEEAB1+GHFGB2GB111HGC//EE/B02GGFFFF1HFBBDFGB1EBHFFBAD11B1CCAA/A/02DGGEB1B1A0A0AE1B100A01111EE3BB1B11BFDDDD1AAAA
@M02197:105:000000000-AN6RF:1:1101:16069:3028 1:N:0:1
CGGTAGTTGATCTCCTCCGCTTATTGATATGCTTAAGTTCAGCGGGTAGTCCTACCTGATTTGAGGTCAAATATGATGCAAGGTTTTGTCCGAAGACCATTGTAAGCGGACTTTGAGGGTCGGACGACAGCGCAACGTCATTATCACACTGATGTCCGGAAGCCAAAGGTTGAATTCCGCTGATGCATTTGAGAGGAGCCGACCTTCGCCAGCACGCTCCAAGTCCAAGCCCCGAATAGAAACAAATCGATTCGGGGTTGAGAATTTAATGACACTCAAACAGGCATGCTCCTCGGAATACCAAGGAGCGCAAGGTGCGCTCAAAGATTCGATGACTCAC
+
ABCAABFFFFFFGGGGGGGGGGGHHHGHHHHFHHHHHAFGFHGGGGGGGHHHGHHHHHHHHHHFEHHHHHHGFFHHHHHHHHGGFHGHHHEGGEEGHHFGHFFFDFHGBEFFHHFHGHDEGGGGFGFBBFHGEEGGGHGGFHFHGFHHHGHHFGHHHGGG?DGHGGFGHGGHHHHHHHHGHHHHHHGGGFHHHGFDECCEFD?DDFFFFFEFEFFGGCEGHFHFFFFFFGEFADHHFFFHGBHGHGCGEFECGGGHHHFFFFHHHFHEHFG@B5F5FBDDFHFFHHHG100?GHHHHGHHHGFF2GGGEFBFHGEECCGGGFGGCGGGBFBFFFFAA3>>
@M02197:105:000000000-AN6RF:1:1101:16646:3340 1:N:0:1
CGGTAGTTGATCTCCTCCGCTTATTGATATGCTTAAGTTCAGCGGGTAGTCCTACCTGATTTTAGGTCAAATATGATGCAAGGTTTTGTCCGAAGACCATTGTAAGCGGACTTTGAGGGTCGGACGACAGCGCAACGTCATTATCACACTGATGTCCGGAATCCAAAGGTTGAATTCCGCTGATGCATTTGAGAGGAGCCGACCTTCGCCAGCACGCTCCAAGTCCAAGCCCCGAATAGAAACAAATCGATTCGGGGTTGAGAATTTAATGACACTCAAACAGGCATGCTCCTCGGAATACCAAGGAGCGCAAGGTGCGTTCAAAGATTCGATGATTCAC
+
BCCABAFFFFFFGGGGGGGGGGGHHHHHHHHHHHHHHHHHHHGGGGGGGHHHHHHHHHHHHHHHHHHHHHHHFHGFHHHHHGFHHHGHHHHGGGGFHHHHHHHHHHHGGGGGHHHHGHGGHGGFFGGGGGGGGGGGGHHGHHHFFHHHHHGGHGHHHGGGHGHHHHHHGHHHHHHHHHHHGHHGHGGGHHHHHHGGGGGGHGGGFFGGGGGGDBGHHHHHHHHHGGHGGFGGFGHHGHGHHHHGHHHGACEGGGGHHHHGHHHHHFHHHHHHGGGGHHHHHHFGHHHHGGGGFGGFFFHHHHHCGGGGGHGHHGGGGHGGGGGGG?FGBFFFFFFBBBBB
@M02197:105:000000000-AN6RF:1:1101:18511:3616 1:N:0:1
CGGTAGTTGATCTCCTCCGCTTATTGATATGCTTAAGTTCAGCGGGTAGTCCTACCTGATTTGAGGTCAAATATGATGCAAGGTTTTGTCCGAAGACCATTGTAAGCGGACTTTGAGGGTCGGACGACAGCGCAACGTCATTATCACACTGATGTCCGGAATCCAAAGGTTGAATTCCGCTGATGCATTTGAGAGGAGCCGACCTTCGCCAGCACGCTCCAAGTCCAAGCCCCGAATAGAAACAAATCGATTCGGGGTTGAGAATTTAATGACACTCAAACAGGCATGCTCCTCGGAATACCAAGGAGCGCAAGGTGCGTTCAAAGATTCGATGATTCAC
+
BBBAA?DDFFFFGGGCGFGGGGGHFHFHGGHFHHHHGHFHHH5FCEGGEGHHFHHHHGHHHHEGGHHHHHHHHEHHGHHHHHGGHHGFGHHGGGGGHEHGHHHHHFHFCCECHFHFFFFGHGFGGFFFFGHGFGGGGGGGHHHHHHGHGHHHHHHHHGGGHGHHHHHHHGHHHHHHHHFHHHHHHHHHGHHGHHGGGGGGHHGGGGGGHHGGGFGHHHHHHHHFGGHGGGGHHHHHHHHHHGHGHHHHGGGGGGGHGHHHHHHHHHHHHHHHFFGHHHHHHHHHHHHHGGGFDHGHHHHHGGHHGGGGGHHHFEGGGHGGGGGGGGGGFFFFFFFBBBBB
@M02197:105:000000000-AN6RF:1:1101:22710:3789 1:N:0:1
CGGTAGTTGATCTCCTCCGCTTATTGATATGCTTAAGTTCAGCGGGTAGTCCTACCTGATTTGAGGTCAAATATGATGCAAGGTTTTGTCCGAAGACCATTGTAAGCGGACTTTGAGGGTCGGACGACAGCGCAACGTCATTATCACACTGATGTCCGGAAGCCAAAGGTTGAATTCCGCTGATGCATTTGAGGGGAGCCGACCTTCGCCAGCACGCTCCAAGTCCAAGCCCCGAATAGAAACAAATCGATTCGGGGTTGAGAATTTAATGACACTCAAACAGGCATGCTCCTCGGAATACCAAGGAGCGCAAGGTGCGTTCAAAGATTCGATGATTCAC
+
BBCAABFFFFFFGGGGGGGGGGGHHHHHHHGHHHHGHHHGHHHGGGGGGHHHHHHHHHHHHHHHGHHHHHHHHHHHHHHGHHGGHHGHHHHGGGGGHHHHHHHHHHHGGGGGHHHHGHGGHGGGGGGGGGHGGGGGGHHGHHHHHHHGHHHGHHHHHGGGGGHHHHHHHHHHHHHHHHHHHHGHGHHHHHGHGGGGGGGGHFGFFFGGGHFGGGGHHHGHHHHHGGHGFFEFHHGHHHHHGHHGHHFHFGGGGGGHGHHGGHHFFGHHHHHHHHGHHHHHGGHHHGGHGGGGGHGHHHHHCHHGGGGGGHHGHGCCGHGGCGGGG?CGFFFFFFFBBBAA
@M02197:105:000000000-AN6RF:1:1101:12196:3854 1:N:0:1
CGGTAGTTGATCTCCTCCGCTTATTGATATGCTTAAGTTCAGCGGGTAGTCCTACCTGATTTGAGGTCAAATATGATGCAAGGTTTTGTCCGAAGACCATTGTAAGCGGACTTTGAGGGTCGGACGACAGCGCAACGTCATTATCCCACTGATGTCCGGAAGCCAAAGGTTGAATTCCGCTGATGCATTTGAGAGGAGCCGACCTTCGCCAGCACGCTCCAAGTCCAAGCCCCGAATAGAAACAAATCGATTCGGGGTTGAGAATTTAATGACACTCAAACAGGCATGCTCCTCGGAATACCAAGGAGCGCAAGGTGCGTTCAAAGATTCGATGACTCAC
+
BBBB?AFFFFFFGGGGGGGGGGEHHHGHHHHHHHHHHHHHHHHGGGGGGHHHHBGHHHHHHHHHGHHHHHHHHHHHHHHHHHGHHHGHHHHGGGGGHHHHHHHHGHHGGGGGHHHFGHGGHGGGGGGGGGHGGGGGGHHGHHHHHHHHHHHGHGHHHGGGHHHGHHHHHHHHHHHHHHHHGHHHHHGGGGHHHHGGGGGGHGGGGGGGGHGGGGGHGHFHHHFFGGHGFEEHGHHFFHHHGGGGHGFGCFCCGGGHFHHHFHFHGFHHFFHHHGEHHHHHHHHFFHHFGEEA2FHFFGF3GHHHGGEE?HHHHEGEGFGGGGGGGGGGFFFFFFFAAA>A
@M02197:105:000000000-AN6RF:1:1101:21995:4249 1:N:0:1
CGGTAGTTGATCTCCTCCGCTTATTGATATGCTTAAGTTCAGCGGGTAGTCCTACCTGATTTGAGGTCAAATTGTCAGAAGCTGTCTCAAAAGAGACCCTTTAGAAGCTGAACCCCATTTATAAAGCTGCTCTTCACAAATGGCGTAGATAATTATCACACCAAAGCAAGGCAACAAAGGTCCCGCTAATGCATTTCAGGAGAGCCGACTTCTGAGAAGCCCGCATACTCCCACATCCAAGCCTGATCAACAGAAAAAGCTGAAAAGGTTGAGAATTTCATGACACTCAAACAGGCATGCTCCTCGGAATACCAAGGAGCGCAAGGTGCGTTCAAAGATTCGATGATTCAC
+
BCCABCFFFFFFGGGGGGGGGGGHHHHHHGHHHHHHHHFGHHHGGGGGGHHHHHHHHHGHHHGHGHHHGHHHHGHHHHHHHHHHHHHHHFHHHGHFFGGHHHHHHHHHHHHHHHGGGHHHHHHHHHGHHHHHHHHHHHHHHHHHGGGGGHHGHHHGHHGHHGHHHHHHHHHHHHFHHHGHHHHHHHGGGHGGHHHHHHHHHGHGGHHHHHGGGHHHHFFGGGHHHHGGGGFGGHHBGEHHHGHGFBHHGFFHHHHHHHHHFHGFHHG2HHHFGHHHGGEHHHHHEFFHHHFHGHHHHFH?GGCEFHDGFDGHGGHGGGGGHFGCGGGGHGGGGGGGGGGFFFFFFF@BBBA
@M02197:105:000000000-AN6RF:1:1101:8648:4255 1:N:0:1
CGGTAGTTGATCTCCTCCGCTTATTGATATGCTTAAGTTCAGCGGGTATCCCTACCTAATCCGAGGTCAACCGTAAAGAATGGGGGGTTATGGCAGGTGGTCACCTGGACCCTATAGCGAGAGAATTACTACGCTTAGAGCCAGACGGCACCGCCACTGATTTTAAGGGCCGCGAAACCGCGAACCCCAAGACCAAGCCGAGGCTTGAGTGGTTATAATGACGCTCGAACAGGCATGCCCCTCGGAATACCAAGGGGCGCAATGTGCGTTCAAAGATTCGATGATTCA
+
CCCCCCFFFDFFGGGGGGGGGGGHHHHHHHHHHHHHHHHHHGHGGFGGHGHH<.HH;HH<HHGGGG9:H:H:99HGHHH0<HHHGG9ADH<H<:HGG0GG8H9FHGHG;GHG9H;;F8G?4D6FG;F-B-9F78E8?FF:GFFF:EB-FFGGGHFFHGFGHHHHHGCFFEGGGGFCFGGGGHEDGGHHHFHFGGGGGGGGHGHHFGHHGHHHHHHGHHGGGFGGHGFGFFHHHHHGGGGGGFFHCHCHFHFHHGGGGGHHHHEEGGGCGGGGGGCGFFFBFFFAAA?A
@M02197:105:000000000-AN6RF:1:1101:20826:4158 1:N:0:1
CGGTAGTTGATCTCCTCCGCTTATTGATATGCTTAAGTTCAGCGGGTAGTCCTACCTGATTTGAGGTCAAATATGATGCAAGGTTTTGTCCGAAGACCATTGTAAGCGGACTTTGAGGGTCGGACGACAGCGCAACGTCATTATCACACTGATGTCCGGAATCCAAAGGTTGAATTCCGCTGATGCATTTGAGAGGAGCCGACCTTCGCCAGCACGCTCTAAGTCCAAGCCCCGAATAGAAACAAATCGATTCGGGGTTGAGAATTTAATGACACTCAAACAGGCATGCTCCTCGGAATACCAAGGAGGGCAAGGTGTGTTCAAAGATTCGATGATTCAC
+
ABBAAAFFFFFFGGGGGGGGGGGHHHGHHHHHHHHHHHHHHHHGGGGGGHHHHHHHHGHGHHHHGHHHHHHHHHHGHHGHHHGGHHGHHHGGGGGGHHHHHGFFHHHGG;G;HHHHGHGGHG;GGGGGGGHGG:GGGHHGHGHHHGHHHHHHHGHHHGGGGGHHHGHGGHHHHHHHHHGHHGGGGGGGGGGGGGGGFGGGGGGG8FFFFFFFFFFFFFFFHHFGFFFFFFFFFFHHFF2FBBHFEG>B//@//E?00FFDBGDD1EAFHDF111A1B1HGEHG11GAAAAE/E0AA2B1B11B000B111E100B0B1E1GBF3GEG1BFB3133AAAAA
@M02197:105:000000000-AN6RF:1:1101:14577:4644 1:N:0:1
CGGTAGTTGATCTCCTCCGCTTATTGATATGCTTAAGTTCAGCGGGTATCCCTACCTGATCCGAGGTCAAACTTAGAAAGTTGGGGGTTGCTGGCAAGCACGCACCGAGACCCTGTAGCGAGGAGTATTACTACGCTTAGAGCACGATGGCACCGCCACTGATTTTAAGACCGATCAGAACTGATGCGGTCCAATACCAAGCAGAGCTTGAGTGTTGTACTGACGCTCGAACAGGCATGCCCCGCGGAATACCACGGGGCGCAATGTGCGTTCAAAGATTCGATGATTCAC
+
ACBAABFBFFFFGGGGGGGGGGGHHCHHGHHGHHHHHFHHHHHGGGGGHHHGHHGHHHG<HHHGGG/HHHHHHHGHHHHHH<HHGGCF:GHHHGGHHFHGFGFGGGGG@FDGHHHHHHHGGGGGGGFHHHHHHH8GG8CHHHHFHG5EGGHHHGGHGGHHHHHHHHHHHHGGHHGHHHHGGGGGGGGGGHHFGGFFGGFHHHHHGHHHFHHGHHHFGFFGGGGGGHFGHGFHHHHHHGGGGGCGHHGHHHDGEECGGGGGHHHHGFEEGFBGGGGGGGFFFFFFFFBBAAA
@M02197:105:000000000-AN6RF:1:1101:23816:4709 1:N:0:1
CGGTAGTTGATCTCCTCCGCTTATTGATATGCTTAAGTTCAGCGGGTAGTCCTACCTGATTTGAGGTCAAATATGATGCAAGGTTTTGTCCGAAGACCATTGTAAGCGGACTTTGAGGGTCGGACGACAGCGCAACGTCATTATCACACTGATGTCCGGAAGCCAAAGGTTGAATTCCGCTGATGCATTTGAGAGGAGCCGACCTTCGCCAGCACGCTCCAAGTCCAAGCCCCGAATAGAAACAAATCGATTCGGGGTTGAGAATTTAATGACACTCAAACAGGCATGCTCCTCGGAATACCAAGGAGCGCAAGGTGCGTTCAAAGATTCGATGATTCAC
+
BCCABBFFFFFFGGGGGGGGGG2FHHHHHHHHHHHHHHHHHHHGGGGGGHHHHHHHHFGGHHHHGHHHHHHGHHHHHGGHHHGFGHGHHHGGGGGGHHHHHHHHHGHGGGGGHHHGGHGGHGGGGGGGGGHGGGGGGHHGHHHHHHHHHHHFFGHGHGGGGHHHHHHHHGHHHGHGGHHGHHGHGGGGGGHHHHGGGGGGGGAFFFGGHFFFFFGHHHHHHFHFGGHGGGGHHHHHHHFHGHHGHHGHGGEFGDFHGHHGGHHGGHEHHHHFGFGGHGHHHHHHHHHGGGGGGHG5HHHHGHHHGGGCGHFCGEGGGHGGGGGGFGGGFFFFFFFABBBA
@M02197:105:000000000-AN6RF:1:1101:14705:4915 1:N:0:1
CGGTAGTTGATCTCCTCCGCTTATTGATATGCTTAAGTTCAGCGGGTAGTCCTACCTGATTTGAGGTCAAATATGATGCAAGGTTTTGTCCGAAGACCATTGTAAGCGGACTTTGAGGGTCGGACGACAGCGCAACGTCATTATCACACTGATGTCCGGAAGCCAAAGGTTGAATTCCGCTGATGCATTTGAGAGGAGCCGACCTTCGCCAGCACGCTCCAAGTCCAAGCCCCGAATAGAAACAAATCGATTCGGGGTTGAGAATTTAATGACACTCAAACAGGCATGCTCCTCGGAATACCAAGGAGCGCAAGGTGCGTTCAAAGATTCGATGATTCAC
+
BBCBACFFFFFFGGGGGGGGGGGHHHGHHHHHHHHHHHHHHHHGGGGGGHHHHHHHHHHHHHHGGGHHHGHHHHHHHHHHHHGGGHGHHHHGGGGGHHGHHHHHHHHGGGGGHHHHGHGFHGGGGGCGGGHGGGCGGHHGHHHHHGHHHHHHHHHHHGGGHGHHHGHHHHHHHHHHHHHHGHGGHHGGGHHHHHGGGGGGHHGFGGGGFHGGGGGHGGEHHFFFFGHGGGGHHHHHHHHHGHHGHHEHGF?GGGGGHHHHHHHHGBHHHFHHHHGHHHHHGHHHEHHHGGGGGGHGHHHHHHHHGGGGFHHHHGGGGHGGGGGGGGGGFFBFFBFBBBAB
@M02197:105:000000000-AN6RF:1:1101:10293:5087 1:N:0:1
CGGTAGTTGATCTCCTCCGCTTATTGATATGCTTAAGTTCAGCGGGTAGTCCTACCTGATTTGAGGTCAAATATGATGCAAGGTTTTGTCCGAAGACCATTGTAAGCGGACTTTGAGGGTCGGACGACAGCGCAACGTCATTATCACACTGATGTCCGGAAGCCAAAGGTTGAATTCCGCTGATGCATTTGAGAGGAGCCGACCTTCGCCAGCACGCTCCAAGTCCAAGCCCCGAATAGAAACAAATCGATTCGGGGTTGAGAATTTAATGACACTCAAACAGGCATGCTCCTCGGAATACCAAGGAGCGCAAGGTGCGTTCAAAGATTCGATGATTCAC
+
BCCBABFFFFFFGGGGGGGGGGGHHHHHGHHHHHHHHGHHHHHGGGGGGHHHHHHHHHHHHHHHGHGHHHHHHHFHHHHHHHGHHHGHHHHGGGGGHHHHHGHHHHHGGGGGHHHFGHGGHGGGGGGGGGHGGGGGGHHGHHHHHHHHHHHHHHHHHGGFHHHHGHHHHHHHHHHHHHHHGHHHHHHGGHHHHHGGGGGGGGGGGGGGHHGGFFGHHFHHHHHGGGHGFGGFGHGHHHHHHHHGGHHHGGGGGGDHHGHHHHHHHFHHHGHHHHGHHHHHHHHGHHHHGGGGGHHFGBHHGHHHGGGGGHFGHGGGGHGGFGGGGGFGFFFFFFFBBBBB
@M02197:105:000000000-AN6RF:1:1101:17798:5208 1:N:0:1
CGGTAGTTGATCTCCTCCGCTTATTGATATGCTTAAGTTCAGCGGGTAGTCCTACCTGATTTGAGGTCAAATATGATGCAAGGTTTTGTCCGAAGACTATTGTAAGCGGACTTTGAGGGTCGGACGACAGCGCAACGTCATTATCACACTGATGTCCGGAAGCCAAAGGTTGAATTCCGCTGATGCATTTGAGAGGAGCCGACCTTCGCCAGCACGCTCCAAGTCCAAGCCCCGAATAGAAACAAATCGATTCGGGGTTGAGAATTTAATGACACTCAAACAGGCATGCTCCTCGGAATACCAAGGAGCGCAAGGTGCGTTCAAAGATTCGATGATTCAC
+
AABAABFFFFFFGGGGGGGGGGGHHHHHHHGGHHHHFHHHGHHGGGGCFHHHHHHHHHGHHHHHGHFHGHHHHHHHGHHHFDGHHHGHHHHGGGGGHHHHHHHHHHHGGGGGHHHHGHGGHGGGGGCGGGHGGGGGGHHFHHHHHHHHHHHFHFHHHGGGGGHHHFHHFFHHFHHHHHHGGGGGHHHHGGGHHHGCGGGGGGGFFFGGFFFFFEGGHHFHHGFFGGHGFFFGFFFHGFHHGF3FFG1HGGGGGGGGCGHGHHGG5HHHFGGGFAFEHFHFHHHHHGGHGGGCGHHGFFHHHGHHEGGE?HFHFCGGGFFFGGGCCEFCF@BFFFFBBBAB
@M02197:105:000000000-AN6RF:1:1101:23386:5296 1:N:0:1
CGGTAGTTGATCTCCTCCGCTTATTGATATGCTTAAGTTCAGCGGGTAGTCCTACCTGATTTGAGGTCAAATATGATGAAATGCTTGTCCGAAGACCATTGTAAGCGGACTTTGAGGGTCAGACGACAGCGCAACGTCATTATCACACTGATGTCCGAAAGCCAAAGGTTGAATTCCGCTGATGCATTTGAGAGGAGCCGACTTTCGCCAGCACGCTCCAAGTCCAAGCCCCGAACAGAAACAAATCCATTCGGGGTTGAGAATTTAATGACACTCAAACAGGCATGCTCCTCGGAATACCAAGGAGCGCAAGGTGCGTTCAAAGATTCGATGATTCAC
+
ABBAABFFFFFFGGGGGGGGGGGHHHHHHHHHHHHHCHHFHHHGGGGGGHHHHGHHHHHHHHHGGHHHHHHHHHHHHHHHHHHHHHHHHHGGGGGHHGHHHFHHH:GGGGGHHHHGHGGHHHHHGGGGGHGGGGGGHHGHHHHHHHHHHHGHHHHHGGHHGHHHHGHHHGHFBGHHHHHGHHHHHHHHHHHHHGGGGGGHHGGGGGGGHGGGFGGGHHHHHGGGGFGGGGGGHHHGHHHGHFHHFCGHF@@GGFHHHHHFHGF55HHHGHHHGGGHGG3GHHHHFEGGGGGGHHHHGHHHHHGGGGCGFGEBGGGGHGGGGGGCGGGFFFFFFFBAA>A
@M02197:105:000000000-AN6RF:1:1101:13044:5488 1:N:0:1
CGGTAGTTGATCTCCTCCGCTTATTGATATGCTTAAGTTCAGCGGGTAGTCCTACCTGATTTGAGGTCAAATATGATGCAAGGTTTTGTCCGAAGACCATTGTAAGCGGACTTTGAGGGTCGGACGACAGCGCAACGTCATTATCACACTGATGTCCGGAAGCCAAAGGTTGAATTCCGCTGATGCATTTGAGAGGAGCCGACCTTCGCCAGCACGCTCCAAGTCCAAGCCCCGAATAGAAACAAATCGATTCGGGGTTGAGAATTTAATGACACTCAAACAGGCATGCTCCTCGGAATACCAAGGAGCGCAAGGTGCGTTCAAAGATTCGATGATTCAC
+
1AAAA@FDDFFFGGGGGF1EEFCHHFFHHBDHFHHFFDGFFFCCGGGGG1FGHHHHHHGHHHFEGFFFGFHHHHGHFHHGHHEGHGGHHGHGGGGGHHHHHGHHHFFBCEEGHHHHGFEEGGGGEGCGGGHGGEGGGHEGHHHHHHHHHHHHHHFHHGGGHGHHHHHHFHGGHFFHHHFFGG0GFGGFGFFGHHFFFCEFHHGCFFFEFFGCFGGFFGGFFHFHFEFFFGGFHHHGBGEEGB1/B/0FFF//CGGHHBFFFF2F1FHFFHHGA1GHGFHGFGCBGHGAEA//GG22HDHFHFDHCCGGEGBGGEE0E11GGGGGFGFGCFFD1DD>??A1
@M02197:105:000000000-AN6RF:1:1101:21720:6047 1:N:0:1
CGGTAGTTGATCTCCTCCGCTTATTGATATGCTTAAGTTCAGCGGGTAGTCCTACCTGATTTGAGGTCAAATATGATGAAATGCTTGTCCGAAGACCATTGTAAGCGGACTTTGAGGGTCAGACGACAGCGCAACGTCATTATCACACTGATGTCCGAAAGCCAAAGGTTGAATTCCGCTGATGCATTTGAGAGGAGCCGACTTTCGCCAGCACGCTCCAAGTCCAAGCCCCGAACAGAAACAAATCCATTCGGGGATGAGAAGATAATGTCACTCAAACAGGCATGCTCCTCGGAATACAAAGGAGCGAAAGGTGTGTTCAGAGGTGCGAGCATTCAC
+
BBBBBBFFFBFFGGGGGGGGGGGHHHHHHHGHHHHFHHHHHHHGGGGGGFHHHHHHHHGHHHHFFHHHHHHHFHHHHHHGFHHHHGHHHHGGFGGGHHGHHHHHHHGGGGGHHGHGHGGHFHHHGCGGGH:GG9GGF9GH9FGHHH8HHHHHHHHHGGDG.HHGGHH:8GHHGHHEHHGGGGHGHH7H+HHGFGGG9GG7?BCGGGGGGBDEFFAFFFFFEF566F<FEEEFFFFA22FB2HFF1111/>/?FFB12B1F2@D22HGDB111GB101FB111GA1F//A/AEA2A22D2A2B10AB00111FA0001AB1B11111111@313B11>11
@M02197:105:000000000-AN6RF:1:1101:18365:6069 1:N:0:1
CGGTAGTTGATCTCCTCCGCTTATTGATATGCTTAAGTTCAGCGGGTAGTCCTACCTGATTTGAGGTCAAATATGATGCAAGGTTTTGTCCGAAGACCATTGTAAGCGGACTTTGAGGGTCGGACGACAGCGCAACGTCATTATCACACTGATGTCCGGAAGCCAAAGGTTGAATTCCGCTGATGCATTTGAGAGGAGCCGACCTTCGCCAGCACGCTCCAAGTCCAAGCCCCGAATAGAAACAAATCGATTCGGGGTTGAGAATTTAATGACACTCAAACAGGCATGCTCCTCGGAATACCAAGGAGCGCAAGGTGCGTTCAAAGATTCGATGATTCAC
+
BCCBCCFFFFFFGGGGGGGGGGGHHHHHHHHHHHHHHHHHHHHGGGEFGHHHHHHHHHGHHHHHGHHHHHHHHHHHHHHHHHGHHHGHHHHGGGGGHHHHHHHHHHHGGGGGHHHHGHGGHGGGGGGGGGHGGGGGGHHGHHHHHHHHHHHHHHHHHGGGGHHHHHGHHGHHHHHHHHHHGHHHGGHHHHHGGHGGGGGGGGGGFFGFHFGGFFGHHHGHHHHFGFHGGGGHFHHHHHHHHHHGHFGHGGGGGGGHHFHHHHHHFGEHHHHHGDGHHHHHHHGHHGHHGGGGGHGHHHGFGHHHGGGGGHHGHGCEFGGGGGGGGGFGBFFFFFFBBABB
@M02197:105:000000000-AN6RF:1:1101:18107:6220 1:N:0:1
CGGTAGTTGATCTCCTCCGCTTATTGATATGCTTAAGTTCAGCGGGTAGTCCTACCTGATTTGAGGTCAAATATGATGCAAGGTTTTGTCCGAAGACCATTGTAAGCGGACTTTGAGGGTCGGACGACAGCGCAACGTCATTATCACACTGATGTCCGGAAGCCAAAGGTTGAATTCCGCTGATGCATTTGAGAGGAGCCGACCTTCGCCAGCACGCTCCAAGTCCAAGCCCCGAATAGAAACAAATCGATTCGGGGTTGAGAATTTAATGACACTCAAACAGGCATGCTCCTCGGAATACCAAGGAGCGCAAGGTGCGTTTAAAGATTCGATGATTCAC
+
CCBCCCFFFFFFGGGGGGGGGGGHGHHHHHHHHHHHHHGHHHHGGGGGGHHHHHHHHHHHHHHHGHHGGHHHHHHGHHGFHHGFHHGHHHHGGGGGHHGHHHHHHHHGGGGGHHHGGHGGHGGGGGGGGGHGGGGGGHHGHHHHHHHHHHHHHHHHHGGGGHHHHHHHHHHHHHHHHHHHHHGHGHHGHHHGHHGGGGGGHHGGGGGGHHGGGFGHHGHGHHHHGGHGGGGHHHHHHHHHHGHGHHHHGGGGGGGHHGHHHHHHFFHHFHHHFDFFHHHGHGHGHHHHGGFGCHHHHHHFHHHHGGGGGHGGHGGGGGGGGGGGGGGGFFFFFFFCCBBC
@M02197:105:000000000-AN6RF:1:1101:5150:6597 1:N:0:1
CGGTAGTTGATCTCCTCCGCTTATTGATATGCTTAAGTTCAGCGGGTAGTCCTACCTGATTTGAGGTCAAATATGATGCAAGGTTTTGTCCGAAGACCATTGTAAGCGGACTTTGAGGGTCGGACGACAGCGCAACGTCATTATCATACTGATGTCCGGAATCCAAAGGTTGAATTCCGCTGATGCATTTGAGAGGAGCCGACCTTCGCCAGCACGCTCCAAGTCCAAGCCCCGAATAGAAACAAATCGATTCGGGGTTGAGAATTTAATGACACTCAAACAGGCATGCTCCTCGGAATACCAAGGAGCGCAAGGTGCGTTCAAAGATTCGATGATTCAC
+
AABA3>FFFFFFGGFFGBEGACADGBDHHHE5DFD5GHHFGGHGGGGEGHHHHHFHFH3GFH5FFEGCGGHHFHHFFGGFHHG@DFFHHHGEFGGEHE1BFHHGHB3>@>EE8HHF/CEAGGGGCCDGCCE@ACCGCEHGAHG9HGHHHHHHHFHADD8CGGBGFGGGHHEHHHHGHFFEEGC8FFF8GGGGEEGFFCE/AB?AAFFF<AGCFFGGFDHHHHHFCGHFFE/CFHHG2GF0GFFFB/BAE//>/>?GFGGBGGF21D2FGF2GBFA1FHDAHGBBGGF/GGEA/0D22A1F11HGCE00EGHHHE?EFHGFCFGGGECB11B3D3@111>>
@M02197:105:000000000-AN6RF:1:1101:22776:6554 1:N:0:1
CGGTAGTTGATCTCCTCCGCTTATTGATATGCTTAAGTTCAGCGGGTAGTCCTACCTGATTTGAGGTCAAATATGATGCAAGGTTTTGTCCGAAGACCATTGTAAGCGGACTTTGAGGGTCGGACGACAGCGCAACGTCATTATCACACTGATGTCCGGAATCCAAAGGTTGAATTCCGCTGATGCATTTGAGAGGAGCCGACCTTCGCCAGCACGCTCCAAGTCCAAGCCCCGAATAGAAACAAATCGATTCGGGGTTGAGAATTTAATGACACTCAAACAGGCATGCTCCTCGGAATACCAAGGAGCGCAAGGTGCGTTCAAAGATTCGATGATTCAC
+
CCCBCCFFFFFFGGGGGGGGGGGHHHHHHHHHHHHHHHHHHHHGGGGGGHHHHHHHHGHHHHHHGGHHHGHHHHHHHHHHHHGHHHGHHHHGGGGGHHGHHHHGHHHGGGGGHHHFGHGFHGGGGGGGGGHGGGEGGHHGHHGHHHHHHHHHHHHHHGGGGHHHHHHHHFFHHFHGHHHGGHHHHHGHGHHGHGGGGGGGHGGGGFGGHHGGGGGHHFGHHHHHGGHGGGGHFHCGGHGHHHHGHHFHGGEGGGGHFHHHHHHFFG5HGHHHHHGGEHHFHHHHHHHHECGFGHHHHHHFHFHGAE2GGHGFGEGFGFGGGGGGGGFBFFFFFFFA?AAB
@M02197:105:000000000-AN6RF:1:1101:13030:6622 1:N:0:1
CGGTAGTTGATCTCCTCCGCTTATTGATATGCTTAAGTTCAGCGGGTAGTCCTACCTGATTTGAGGTCAAATATGATGCAAGGTTTTGTCCGAAGACCATTGTAAGCGGACTTTGAGGGTCGGACGACAGCGCAACGTCATTATCACACTGATGTCCGGAATCCAAAGGTTGAATTCCGCTGATGCATTTGAGAGGAGCCGACCTTCGCCAGCACGCTCCAAGTCCAAGCCCCGAATAGAAACAAATCGATTCGGGGTTGAGAATTTAATGACACTCAAACAGGCATGCTCCTCGGAATACCAAGGAGCGCAAGGTGCGTTCAAAGATTCGATGATTCAC
+
CCDCBCFFFFFFGGGGGGGGGGGGHHGHGHHHHHHHHHHHHHHGGGGGGHHHHHHHHHHHHHHHGHHHHHHHHHHHHHHHHHGHHHGHHHHGGGGGHHHHHHHHHHHGGGGGHHHHGGGGHGGGGGGGGGHGGGGGGHHGHHHHHHHHHHHHHHHHHGGGGHHHHHHHHHHHHHHHHHHGHHGHHHHHHHGHGHGGGGGGGHGGFFGGHHGGFFGHHHHHHHGFFGHGGGGGHHHHHHHHHHHGFEFGGGEGFGGFFHHHHHHHGHHHHHHHGGGHHHHDHHHHHHHHGGGGGHHHHHHFHHHHGGGGGGHHHGGGFHGFGGGGGGGGBFFFFFFA?AAA
@M02197:105:000000000-AN6RF:1:1101:24889:6700 1:N:0:1
CGGTAGTTGATCTCCTCCGCTTATTGATATGCTTAAGTTCAGCGGGTAGTCCTACCTGATTTGAGGTCAAATATGATGCAAGGTTTTGTCCGAAGACCATTGTAAGCGGACTTTGAGGGTCGGACGACAGCGCAACGTCATTATCACACTGATGTCCGGAATCCAAAGGTTGAATTCCGCTGATGCATTTGAGAGGAGCCGACCTTCGCCAGCACGCTCCAAGTCCAAGCCCCGAATAGAAACAAATCGATTCGGGGTTGAGAATTTAATGACACTCAAACAGGCATGCTCCTCGGAATACCAAGGAGCGCAAGGTGCGTTCAAAGATTCGATGATTCAC
+
AABAAAFFFFFFGGGGGGGGGGEFFHGHHGGGFHFHFHFFHHHGGGEGGHFFGFFHGHFGGHHEFHGHEHGHHHHHHHHHHHG@EGGHHGHGGGGGGHHHHHHHFHHGGGGGHHHHGHFEGGGGGGGGGGHGGGGGGHHGHGHHHHHHHHHGFFHHGGGFGHHGHHGHHFHHGGHHGHHFHGGGHHHHHGHHHHGGGGGGHHGGDFFFFFFFFFGHHGHHGHHHFFFGGGGGHHHGHGDEHHGFHFHHFF//EFGHHHGHHFHGBHFHHG@FF5EFFBHFF5HFG3EHFGC?E3GEHFHHHHHHGGEGECBCHE?EEAGGFFGGGGGGBFFBFFFBBBAA
@M02197:105:000000000-AN6RF:1:1101:13399:6895 1:N:0:1
CGGTAGTTGATCTCCTCCGCTTATTGATATGCTTAAGTTCAGCGGGTAGTCCTACCTGATTTGAGGTCAAATATGATGCAAGGTTTTGTCCGAAGACCATTGTAAGCGGACTTTGAGGGTCGGACGACAGCGCAACGTCATTATCACACTGATGTCCGGAATCCAAAGGTTGAATTCCGCTGATGCATTTGAGAGGAGCCGACCTTCGCCAGCACGCTCCAAGTCCAAGCCCCGAATAGAAACAAATCGATTCGGGGTTGAGAATTTAATGACACTCAAACAGGCATGCTCCTCGGAATACCAAGGAGCGCAAGGTGCGTTCAAAGATTCGATGACTCAC
+
BCBAABFFFFFFGGGGGGGGGGGHHHHHGHHHHHHHHHHHGHHGGGGGGHHHHHHHHGHHHHHHGHHHHHHHHHHHHHHHHHGHHHGHHHHGGGGGHHHHHHHGHHHGGFGGHHHHGHGEHGGGGGGGGGHGGGGGGHHGHHHHHHHHHHHHHHHHHGGGHHHHHHHHHHHHHHHHHHHHHHGGHHGGHGHHHHGGGGGGHHGGGFGGHHGGGFGHHHHHHHHGGGHGGGFFHHHHGHHHHHHGHHHHGGGGGGGHGGHHHHHHHFHHHHHHHHGGHHHHHGHHHHHHGGGECHHHHHHHHHHHGGEGGHHHHGGGGHGGGGGGGGGGBFFFFFFBAAAA
@M02197:105:000000000-AN6RF:1:1101:7729:7198 1:N:0:1
CGGTAGTTGATCTCCTCCGCTTATTGATATGCTTAAGTTCAGCGGGTAGTCCTACCTGATTTGAGGTCAAATATGATGAAATGTTTGTCCGAAGACCATTGTAAGCGGACTTTGAGGGTCAGACGACAGCGCAACGTCATTATCACACTGATGTCCGAAAGCCAAAGGTTGAATTCCGCTGATGCATTTGAGAGGAGCCGACTTTCGCCAGCACGCTCCAAGTCCAAGCCCCGAACAGAAACAAATCCATTCGGGGTTGAGAATTTAATGACACTCAAACAGGCATGCTCCTCGGAATACCAAGGAGCGCAAGGTGCTTTCAAAGATTCGATGATTCAC
+
ABBAABFFFFFFGGGGGGGGGGGHHHGHGHHHHHHHHHHHHHGGGGGGGHHHHHHHHHFHHHHHGHHHHHHHHHEGHHHHHHHHHHGHHHGGGGGHHGHGHHHHHHGGFGGHHHEGH?9HHHHHGGGGGGGGGGGGHHGHHHHHGHHHHHH<HHHHGGADFHGFHHHGHHFHGHHHHHGGG?GHHHHHHHHGGFBFGGGGGCGGGGGGGGGGF@FFGDDFEFFFFFFFFEFGGGCCG@FE@FFDFFHEB//@/E>0FHHG1DFFGBE22BFGAGHHFHDFFCFF1G/A/CEFBFDEA1GHHG10AA0?GBFEC01AA113GBDGE11>1FFFFDA>1A1
@M02197:105:000000000-AN6RF:1:1101:14430:7196 1:N:0:1
CGGTAGTTGATCTCCTCCGCTTATTGATATGCTTAAGTTCAGCGGGTAGTCCTACCTGATTTGAGGTCAAATATGATGCAAGGTTTTGTCCGAAGACCATTGTAAGCGGACTTTGAGGGTCGGACGACAGCGCAACGTCATTATCACACTGATGTCCGGAAGCCAAAGGTTGAATTCCGCTGATGCATTTGAGAGGAGCCGACCTTCGCCAGCACGCTCCAAGTCCAAGCCCCGAATAGAAACAAATCGATTCGGGGTTGAGAATTTAATGACACTCAAACAGGCATGCTCCTCGGAATACCAAGGAGCGCAAGGTGCGTTCAAAGATTCGATGATTCAC
+
BCCBBCFFFFFFGGGGGGGGGGGHHHHHGHFCHHFHHHHHHHHGGGGGGHHHHHHGFGEHHHHHGHGHGHHHHHEGHHHHGHGHHHGHHHHG?EGGHHFGHHHHHHHGGGGGHHHHGHGGHGGGGGGGGGHGGGGGGHGGHHFHHGHHHHHHHHHHHGGGHHHHHHGHHGHHHHHHHGHGHHHGHHHGHHHHGHGGGGGGGHGGGGGGHHGFGFFHHGGHHHGHGGHGGGGGHHHHFHHHHGHGHHFHGGGGGGGHHGHHHHHGFFHHHHHHFFGHHHGHHHHHFHHHGGFGGGHHHHHGHHHHFGGGGHHFHGGGFHBGGGGGGGGGFFFFFFFAAAAA
@M02197:105:000000000-AN6RF:1:1101:26046:7158 1:N:0:1
CGGTAGTTGATCTCCTCCGCTTATTGATATGCTTAAGTTCAGCGGGTAGTCCTACCTGATTTGAGGTCAAATATGATGCAAGGTTTTGTCCGAAGACCATTGTAAGCGGACTTTGAGGGTCGGACGACAGCGCAACGTCATTATCACACTGATGTCCGGAAGCCAAAGGTTGAATTCCGCTGATGCATTTGAGAGGAGCCGACCTTCGCCAGCACGCTCCAAGTCCAAGCCCCGAATAGAAACAAATCGATTCGGGGTTGAGAATTTAATGACACTCAAACAGGCATGCTCCTCGGAATACCAAGGAGCGCAAGGTGCGTTCAAAGATTCGATGATTCAC
+
BBAAABFFFFFFGGGGGGGGGGGFHHHHGGHHGHHHHHHHHHHGGGEEFHHHHHHHHHHHHHHGGHHHEHHHHHHHHHHHHHGFGHGHHHHGGGGGHHHGHHHHHHHGGGGGHHGFGHGGFGGGGGGGGGHGGGGGGHHGHHGHHHHHHHHHGGHHHGGGHHHHHHHHGFHHHGHHHHHHHHHHHGGGGGHHHGGGGGGGHGGGFGGGGFFFFFGHFFHHHHGFFGHGGGFGHFGFGHHHHHFGHHHHGGGGGGGHHHHHHFHFFHHHHFHFGAFAHHHHHFEBGHHGECG?GHEGCFFFCHHHGGGGGHFHHEGGDFFGGGGGGGGGFFFFFFFBBABB
@M02197:105:000000000-AN6RF:1:1101:5666:7682 1:N:0:1
CGGTAGTTGATCTCCTCCGCTTATTGATATGCTTAAGTTCAGCGGGTAGTCCTACCTGATTTGAGGTCAAATATGATGCAAGGTTTTGTCCGAAGACCATTGTAAGCGGACTTTGAGGGTCGGACGACAGCGCAACGTCATTATCACACTGATGTCCGGAATCCAAAGGTTGAATTCCGCTGATGCATTTGAGAGGAGCCGACCTTCGCCAGCACGCTCCAAGTCCAAGCCCCGAATAGAAACAAATCGATTCGGGGTTGAGAATTTAATGACACTCAAACAGGCATGCTCCTCGGAATACCAAGGAGCGCAAGGTGCGTTCAAAGATTCGATGATTCAC
+
AAB>ABFFFFFFGGGGGGGGGGGGHHGHHHHGHHHHHHHGHHHGGGGGGHHHHHHHHHGHHHHHGHHHHHHHHHFGHHHHHHGDGHGGHHHGGGGGHHHHHHHHHFHFGGGGHHHGGHGFHGGGGGGGGGHGGGGGGGHGHHHFHFHFHHHHGHHHHGGGHHHHHHHHHHHGHHHHHHHGGGHHHGHGHHHHHHGGGGGGHGGGGGGGGHFGGFFHFHGHHHHFGGHGGGGFHFHHGHHHHHHGHHHHGGGFGGGHHHHHHFFGFHHHHHHHHFGHHHHHHHHHHHGGFGGGGGHHHHHHHHHHGGGGGHHHHGGGGFGGGGGGGGGGFFFFFFFCCBAB
@M02197:105:000000000-AN6RF:1:1101:9606:7884 1:N:0:1
CGGTAGTTGATCTCCTCCGCTTATTGATATGCTTAAGTTCAGCGGGTAGTCCTACCTGATTTGAGGTCAAATATGATGAAATGTTTGTCCGAAGACCATTGTAAGCGGACTTTGAGGGTCAGACGACAGCGCAACGTCATTATCACACTGATGTCCGAAAGCCAAAGGTTGAATTCCGCTGATGCATTTGAGAGGAGCCGACTTTCGCCAGCACGCTCCAAGTCCAAGCCCCGAACAGAAACAAATCCATTCGGGGTTGAGAATTTAATGACACTCAAACAGGCATGCTCCTCGGAATACCAAGGAGCGCAAGGTGCGTTCAAAGATTCGATGATTCAC
+
ABBBBBFFFFFFGGGGGGGGGGGHHHFHFHHHHHHHCHHHHHHGGGGGGGHHHFHHHGHHHHHHGHHHHHHHHHHHHHGGHHHHHHGHHHGGGFGGHHHHHFHHHHGFGGGHHHHGHGGHHFHHGGGGGHGGGGGGHHGHHHHHFHHHHHGHHHHHGGGHFHHHGHHHHHHHHHHHHHHHHGHHHHHHHHHHHGGGGGGGHGGGGGGHHGGGGGHHFGGGHGFFGHFGFEFFFGHFHGGHGHHHFFGGFFCGGGHGHHEHHGHG5GHHEGHHHGHHHHGHHGHHHGHGGGGEFHHHHHHCHHFAE2FGFHHHGGCDGGGGBGGGGGFFFFFFFFBAA>A
@M02197:105:000000000-AN6RF:1:1101:23766:7997 1:N:0:1
CGGTAGTTGATCTCCTCCGCTTATTGATATGCTTAAGTTCAGCGGGTAGTCCTACCTGATTTGAGGTCAAATATGATGCAAGGTTTTGTCCGAAGACCATTGTAAGCGGACTTTGAGGGTCGGACGACAGCGCAACGTCATTATCACACTGATGTCCGGAATCCAAAGGTTGAATTCCGCTGATGCATTTGAGAGGAGCCGACCTTCGCCAGCACGCTCCAAGTCCAAGCCCCGAATAGAAACAAATCGATTCGGGGTTGAGAATTTAATGACACTCAAACAGGCATGCTCCTCGGAATACCAAGGAGCGCAAGGTGCGTTCAAAGATTCGATGATTCAC
+
BBBBAAFFFFFFGGGGGGGGGGGHHHHHHHHHHHHGHGFHHGHGGGGGEHHHHHHHHHHHHHHHGEFHFFHHFHHGHHHGHHE@GGFHHHGGGGGGGHHHHHHGHHHGGGGGHHHHGHGGFGGGGGGGGGHGGGEGGHHGHHHHHHHHHHHHHHGHHGGGGGHHHHHHHCGHHHHHHGHGHHFHGGHGGGHGGHGGGFGGHGGGGGGGGHGGFFFFBHGHHGFFFGHGGGFFHHHGDHGHHFHGHHFHGFGEEFDHEHHFHHHFHHFHHFGHHGGHGHHFHHHHHF1AEEEGGHHHHHFFHCHHGGCGGHHHHGGGGHGGGGGGGGGGFFFFFFFCABBB
@M02197:105:000000000-AN6RF:1:1101:24959:8070 1:N:0:1
CGGTAGTTGATCTCCTCCGTTTATTGATATGCTTAAGTTCAGCGGGTAGTCCTACCTGATTTGAGGTCAAATATGATGCAAGGTTTTGTCCGAAGACCACTGTAAGCGGACTTTGAGGGTCGGACGACAGCGCAACGTCATTATCACACTGATGTCCGGAATCCAAAGGTTGAATTCCGCTGATGCATCTGAGAGGAGCCGACCTTCGCCAGCACGCTCCAAGTCCAAGCCCCGAATAGAAACAAATCGATTCGGGGTTGAGGATTTAATGACACTCAAACAGGCATGCTCCTCGGAATACCAAGGAGCGCAAGGTGCGTTCAAAGATTCGATGATTCAC
+
BCCBA@FFFFFFGGGGGGGGGGHHHHHGHHHHHHHHHHHHHHHGGGGGGHHHHHHHHHHHHHHHGGHHHHHHHHHHHHHHHHGHHHGHHHHGGGGGHHHHHHHHHHHGGGGGHHHHGHGGHGGGGGGGGGHGGGGGGHHGHHHHHHHHHHGHGGHHHGGGGHHHHHGHHHGHHHHHHHHHHHHHHGHHHHGGHGGGGGGGHGGGGGGGHHGFFFGHHGHHHHHHFGHGGGGHHHHHHHHHHGHGHGHHGGGGGGGHHHHHHHHHHHHHHHHHHHGHHHGHHHHHHHHHFGFGFHHHHHHHGHHHGGGGGHCHHGGGGHGGGGGGGGGGFFFFFFFBCCCC
@M02197:105:000000000-AN6RF:1:1101:24309:8038 1:N:0:1
CGGTAGTTGATCTCCTCCGCTTATTGATATGCTTAAGTTCAGCGGGTAGTCCTACCTGATTTGAGGTCAAATATGATGCAAGGTTTTGTCCGAAGACCATTGTAAGCGGACTTTGAGGGTCGGACGACAGCGCAACGTCATTATCACACTGATGTCCGGAATCCAAAGGTTGAATTCCGCTGATGCATTTGAGAGGAGCCGACCTTCGCCAGCACGCTCCAAGTCCAAGCCCCGAATAGAAACAAATCGATTCGGGGTTGAGAATTTAATGACACTCAAACAGGCATGCTCCTCGGAATACCAAGGAGCGCAAGGTGCGTTCAAAGATTCGATGATTCAC
+
BCCCBCFFFFFFGGGGGGGGGGGHHHHHHHHHHHHHHHHHHHHGGGGGGHHHHHHHHHHHHHHHGHGHHHHHHHHHHHHHHHGHHHGHHHHGGGGGHHHHHHHHHHHGGGGGHHHHGHGGHGGGGGGGGGHGGGGGGHHGHHHGHHHHHHHHGHHHHGGGHHHHHHHHHHHHHHHHHHHHHHGHHHHHHGHHGHGGGGGGHHGFFFGFGHGGGGGHHHHHHHGHGGHGGGGGHHHHHHHHHHHGHHHHFGCGGGGHHGHHHHGHHHGHHHHHFFGHHHHHHGHHHHHEGGGGGHHHHHHHGHHHGGGGGHHHHGGGGHGGGGGGGECGFFFFFFF@BABB
@M02197:105:000000000-AN6RF:1:1101:26045:8603 1:N:0:1
CGGTAGTTGATCTCCTCCGCTTATTGATATGCTTAAGTTCAGCGGGTAGTCCTACCTGATTTGAGGTCAAATATGATGCAAGGTTTTGTCCGAAGACCATTGTAAGCGGACTTTGAGGGTCGGACGACAGCGCAACGTCATTATCACACTGATGTCCGGAATCCAAAGGTTGAATTCCGCTGATGCATTTGAGAGGAGCCGACCTTCGCCAGCACGCTCCAAGTCCAAGCCCCGAATAGAAACAAATCGATTCGGGGTTGAGAATTTAATGACACTCAAACAGGCATGCTCCTCGGAATACCAAGGAGCGCAAGGTGCGTTCAAAGATTCGATGATTCAC
+
ABBAABFFFFFFGGGGFFEGGGGFFHHGGHGHHHHHHGGHHHGGGGEGGHFFFHHGHHCGHHHHGHGHGHHHHHHHHHHGHHGFGHGGFHHGGGGGHEHHHHHHHHGGGCGGHHGGGHGABEFCGGGGGGHGGGGGGHHGHHGHHHHGHHHHHHHHHGGCHGHHFGHHGHHHHFHHHHHGHHGHHGFGGHGGGGGGFDGGGGGGFFGGFHFFEFGHHGFGHHGFFGHGGGFHGFFHEHHF1FHEBGAHFF?GGGFGGGFHFFHHGHFHHGHHFFEFGHHGGDF3GHGGGGGGFHGHHHHHHFDHGGEEEBHHGEEEECFGGGGGGGGGF45FFD5BAAAA
@M02197:105:000000000-AN6RF:1:1101:26171:8659 1:N:0:1
CGGTAGTTGATCTCCTCCGCTTATTGATATGCTTAAGTTCAGCGGGTAGTCCTACCTGATTTGAGGTCAAATATGATGCAAGGTTTTGTCCGAAGACCATTGTAAGCGGACTTTGAGGGTCGGACGACAGCGCAACGTCATTATCACACTGATGTCCGGAATCCAAAGGTTGAATTCCGCTGATGCATTTGAGAGGAGCCGACCTTCGCCAGCACGCTCCAAGTCCAAGCCCCGAATAGAAACAAATCGATTCGGGGTTGAGAATTTAATGACGCTCAAACAGGCATGCTCCTCGGAATACCAAGGAGCGCAAGGTGCGTTCAAAGATTCGATGATTCAC
+
BBBBBAFFBFFFGGGGGGGGGGGHGHHHHGGHHGHGFHHHHHHGGGFCGHHEHHHHHHEHHHHFGHHFHFEHEFHHHHHHHHGGHHGHHFHGGGGGHHHHHHHHHHHGGGGGHHHHGGGAGFFGGGGGGGHFGGFGGHFFGFHHHHHHHHHHHHHHGGGGFFHGFFHHHGGHHHFHGGGHHHHHHGHHHGHHHHGGGCGGGHGGFFFFHHGGGFGHHHHHHHGFFGHFFEFFHHHHHHHHHFFGHHFHEECEGGGHGGFHGGGBBGHHGEEE?FEFFHHHHHGFGHFHGGGGGFHHHHGHHFFHEE?ECCGHFFFEE4GGG5BFGGGGFFFFFFFBBBBB
@M02197:105:000000000-AN6RF:1:1101:4231:8968 1:N:0:1
CGGTAGTTGATCTCCTCCGCTTATTGATATGCTTAAGTTCAGCGGGTAGTCCTACCTGATTTGAGGTCAAATATGATGCAAGGTTTTGTCCGAAGACCATTGTAAGCGGACTTTGAGGGTCGGACGACAGCGCAACGTCATTATCACACTGATGTCCGGAAGCCAAAGGTTGAATTCCGCTGATGCATTTGAGAGGAGCCGACCTTCGCCAGCACGCTCCAAGTCCAAGCCCCGAATAGAAACAAATCGATTCGGGGTTGAGAATTTAATGACACTCAAACAGGCATGCTCCTCGGAATACCAAGGAGCGCAAGGTGCGTTCAAAGATTCGATGATTCAC
+
AABAABFFFFFFGGGGGGGGGGGHFEFHHHHHGHHHHHHHHHGGGGGGGHHHHHHHHHHHHHHGGHHHHFHHHHHHHHHHHHGHHHGHHHHGGGGFHHHHHHHHHHHGGGGGHHHFEHGGHGGGGGGGGGHGGGGGGHHGHHHHHHHHHHHHHHHHHGGGGHHHHGCHGHHHGHHHHHHGGHGHHHGGHGHHHHGDGGGGHHGGGGGGFHGGGFFGFFFFHGFFGGHGGGGHFHHHGHHHGHHGHHGAFGGGGGFGHHHHHHHG5HHGHFHGEFAHHHHGBEHHGGCEECGGGGHHHHHFHHHHGGEEFHGHHGGGGHGGGFGGFGGGFFBFFFFBAAAA
@M02197:105:000000000-AN6RF:1:1101:4370:9077 1:N:0:1
CGGTAGTTGATCTCCTCCGCTTATTGATATGCCTTACTTCCTCTAAATGACCAAGATCCTCCGCTTATTGATATGCTTAAGTTCAGCGGGTAGTCCTACCTGATTTGAGGTCAAATATGATGCAAGGTTTTGTCCGAAGACCATTGTAAGCGGACTTTGAGGGTCGGACGACAGCGCAACGTCATTATCACACTGATGTCCGGAAGCCAAAGGTTGAATTCCGCTGATGCATTTGAGAGGAGCCGACCTTCGCCAGCACGCTCCAAGTCCAAGCCCCGAATAGAAACAAATCGATTCGGGGTTGAGAATTTAATGACACTCAAACAGGCATGCTCCTCGGAATACCAAGGAGCGCAAGGTGCGTTCAAAGATTCGATGATTCAC
+
CBBBCBFFFFFFGGGGGGGGGGCHHHHHHHHHHGHHHGHHHHHHHHGHHHHHHHHHHHHHIHGGGGGGHHHHHHHHHHHHHHHHHHHGGGEGGHHHHHHHHHHHHGHHGHHHHHHHHHHHHHHHGHGHHHGHHHGGGGGGHHHHHHHHHHHGGGGGHHHHEHGGHGGGGGGGGGHGGGGGGHGGGGGGGGGGGGGGGGGGGGGGGGHHHGGGGBHHHGGFGFFHHFFFHGHHGHHHHHGGGCC?HGFGGGGGHHGGFGGHHEHHGHHGGGHGGGGHFHHHEFGHHHHGHGHHGGGGGGGHHHHHHHHFDHBFHHHHHHGHHHHHGHFGGHEHFGGGGHHHHHHHHGHFGGGGGHHHHGGGGFGGGFGGFGGGFFFFFFF?BBAA
@M02197:105:000000000-AN6RF:1:1101:23382:9725 1:N:0:1
CGGTAGTTGATCTCCTCGTATTGATATGCTTAAGTTCAGCGGGTAGTCCTACCTGATTTGAGGTCAAATATGATGAAATGTTTGTCCGAAGACCATTGTAAGCGGACTTTGAGGGTCAGACGACAGCGCAACGTCATTATCACACTGATGTCCGAAAGCCAAAGGTTGAATTCCGCTGATGCATTTGAGAGGAGCCGACTTTCGCCAGCACGCTCCAAGTCCAAGCCCCGAACAGAAACAAATCCATTCGGGGTTGAGAATTTAATGACACTCAAACAGGCATGCTCCTCGGAATACCAAGGAGCGCAAGGTGCGTTCAAAGATTCGATGACTCAC
+
CCCBCCFFFFFFFGGGGGGGGGGHHHHGHHHHHHHHHHHHGGGEEFHHHHHHHHHHHHHFHGHGHHHHGHHHHHHHHHHHHHHHHHHGGGGGHHHHHGHHHHHGGGGGHHHHGHGGHHHHHGGGGGHGGGGGGGHGHHGHHHHHHHHHHHHHHGGGGHGHHHHHHHHHHHHHHHHHHHGHHHHHHHHHGHHGHGGGGGGGGGGGHGGGGGGHHFHGHHHHGGHGGGGGGHDFHHGHHHHHHHHHHCEGGGGHGHHHHHHFGFHHFHGHGFGHHHHFHHHGHFHHGGGGGHHGBHHFHHHGGGCGGHHHHGGGGGGGGGGGGCGGFFFFFFFBBBAB
@M02197:105:000000000-AN6RF:1:1101:4807:10193 1:N:0:1
CGGTAGTTGATCTCCTCCGCTTATTGATATGCTTAAGTTCAGCGGGTAGTCCTACCTGATTTGAGGTCAAATATGATGCAAGGTTTTGTCCGAAGACCATTGTAAGCGGACTTTGAGGGTCGGACGACAGCGCAACGTCATTATCACACTGATGTCCGGAATCCAAAGGTTGAATTCCGCTGATGCATTTGAGAGGAGCCGACCTTCGCCAGCACGCTCCAAGTCCAAGCCCCGAATAGAAACAAATCGATTCGGGGTTGAGAATTTAATGACACTCAAACAGGCATGCTCCTCGGAATACCAAGGAGCGCAAGGTGCGTTCAAAGATTCGATGACTCAC
+
ABBBBCFFFFFFGGGGGGGGGGGHHHHHHHGHHHHHHGHHHHHGGGEGFHHHHHHHHHHHHHHHGHHGHHHHHHHHFHHHGGGFGHGHHHHGGGGGHHHHHHHHGHHGGGGGHHHGGGGGHGGGGGGGGGHGGGGGGHHGHHHHHHHHHHHHHHHHHGGGGGHHHHHGHHHHHHHHHHHHHHGGHHHHHGHHHHGGGGGGGHGGGGGGGHGGGFGHHGFFHFFHFGHGGGGHFHHGHHHHGHHGHHHHFGGGGGGHFFGHHHFGHHGHHHHHFGEHHHHFHHHHFFA1GGGEDHHHHHHDHHHHFGGGFHHHGGGGGHGGGGGFFGGGFFFFFFFA3>>A
@M02197:105:000000000-AN6RF:1:1101:20151:10267 1:N:0:1
CGGTAGTTGATCTCCTCCGCTTATTGATATGCTTAAGTTCAGCGGGTAGTCCTACCTGATTTGAGGTCAAATATGATGCAAGGTTTTGTCCGAAGACCATTGTAAGCGGACTTTGAGGGTCGGACGACAGCGCAACGTCATTATCACACTGATGTCCGGAAGCCAAAGGTTGAATTCCGCTGATGCATTTGAGAGGAGCCGACCTTCGCCAGCACGCTCCAAGTCCAAGCCCCGAATAGAAACAAATCGATTCGGGGTTGAGAATTTAATGACACTCAAACAGGCATGCTCCTCGGAATACCAAGGAGCGCAAGGTGCGTTCAAAGATTCGATGATTCAC
+
BBBBBBFFFFFFGGGGGGGGGGGHHHHHHHHHHHHFHHHHHHHGGGGGFHHHHHHHHHHHHHHHGHHHHHHHGHHHHHHHGHGHHHGHHHHGGGGGHHHHHGHHHHHGGGGGHHGHGHGGHGGGGGGGGGHGGGGGGHHGHHHHHHHHHHHG<FHHHGGGGGHHHHFHHHHHHHHHHHHHGHHGHHHHHGHGGGGGGGGGGHGGGGGGFHGGGGGHGHHHHHHHGGHGGGGFHHHHGHHHHHGGHHFHGGGGGGGHHGHHHFHHGG5HGHHHHHGHHHGFHHHEHHEHE0CFGFHFHHHHHHHHGGGGGGGHHGGGGHGGGGGGGGGGFFFFFFFCCBCC
@M02197:105:000000000-AN6RF:1:1101:7680:10439 1:N:0:1
CGGTAGTTGATCTCCTCCGCTTATTGATATGCTTAAGTTCAGCGGGTAGTCCTACCTGATTTGAGGTCAAATATGATGCAAGGTTTTGTCCGAAGACCATTGTAAGCGGACTTTGAGGGTCGGACGACAGCGCAACGTCATTATCACACTGATGTCCGGAATCCAAAGGTTGAATTCCGCTGATGCATTTGAGAGGAGCCGACCTTCGCCAGCACGCTCCAAGTCCAAGCCCCGAATAGAAACAAATCGATTCGGGGTTGAGAATTTAATGACACTCAAACAGGCATGCTCCTCGGAATACCAAGGAGCGCAAGGTGCGTTCAAAGATTCGATGACTCAC
+
BCCBCCFFFFFFGGGGGGGGGGGHHHHHHHHHHHHHHHHHHHHGGGGGGHHHHHHHHGHHHHHHGHHHHHHHHHHHHHHHHHGHHHGHHHHGGGGGHHHHHHHHHGHGGGGGHHHHGHGGHGGGGGGGGGHGGGGGGHHGHHHHHHHHHHHHGHHHHGGGHHGHHHHHHHHHHHHHHHHHGHHHHGHHHHHHHHGGGGGGHHGGGGGGHHGFGGGHFFHHHHHHGGHGGGGHHHGHHHHHGHHGHHFFGGGGGGGHHHFFHEHHHHFHGHHHHGEFHHGGGHHFHHHHGGGFGHGFHHFHHHHGGGGGGHFHHFGGGHGGGGGGGGGGFFFFFFFBBBAB
@M02197:105:000000000-AN6RF:1:1101:13347:10386 1:N:0:1
CGGTAGTTGATCTCCTCCGCTTATTGATATGCTTAAGTTCAGCGGGTAGTCCTACCTGATTTGAGGTCAAATATGATGCAAGGTTTTGTCCGAAGACCATTGTAAGCGGACTTTGAGGGTCGGACGACAGCGCAACGTCATTATCACACTGATGTCCGGAAGCCAAAGGTTGAATTCCGCTGATGCATTTGAGAGGAGCCGACCTTCGCCAGCACGCTCCAAGTCCAAGCCCCGAATAGAAACAAATCGATTCGGGGTTGAGAATTTAATGACACTCAAACAGGCATGCTCCTCGGAATACCAAGGAGCGCAAGGTGCGTTCAAAGATTCGATGATTCAC
+
BCBBBBFFFFFFGGGGGGGGGGGHGHGHHHHGHHHHGHHHHHHGGGGGGHGHHHHHHHHHHHHHGHHHHGHHHHHHHHHGHHGGHHGGHHHGGGGGHHHHHHHHHHHGGGGGHHHHGHGGHGGGFGGGGGHGGGGGGHHGHHHHHGHHHHHHHGHHHGGGGHHHHHHHHHHHHHHHHGHHHHHHHHFHHHHGHHGGGGGGHHGGGGGGGHGGGGGHHGGHHHHHFGHFFEGHHHHHGHGHHFHGHHHHGGEGGGFGBHHHHHHHEHFHHHHHHGEGHHFHGHHGHHHGGGGGGHHGGHHHHHHHGGGGGHCHHGGGGHGCGGGGGGGFBFFFFFFA?A>A
@M02197:105:000000000-AN6RF:1:1101:21515:10445 1:N:0:1
CGGTAGTTGATCTCCTCCGCTTATTGATATGCTTAAGTTCAGCGGGTAGTCCTACCTGATTTGAGGTCAAATATGATGCAAGGTTTTGTCCGAAGACCATTGTAAGCGGACTTTGAGGGTCGGACGACAGCGCAACGTCATTATCACACTGATGTCCGGAATCCAAAGGTTGAATTCCGCTGATGCATTTGAGAGGAGCCGACCTTCGCCAGCACGCTCCAAGTCCAAGCCCCGAACAGAAACAAATCGATTCGGGGTTGAGAATTTAATGACACTCAAACAGGCATGCTCCTCGGAATACCAAGGAGCGCAAGGTGCGTTCAAAGATTCGATGATTCAC
+
CDCCCCFFFFFFGGGGGGGGGGGHHHHHHHHHHHHHHHHHHHHGGGGGGHHHHHHHHHHHHHHHGHHHHHHHHHHHHHHHHHGHHHGHHHHGGGGGHHGHHHHHGHHGGGGGHHHHGHGGHGGGGGGGGGHGGGGGGHHGHHHHHHHHHHGGHHHHHGGGGGHHHHHHHHHHHHHHHHHHGHFHFGGGGHHHHHGGGGGGGGGGGGGGHHGGGFFGHHHHHHHHGGHGGGGGGHHHHHHHHHHGHHHHGGGGGGGHHFHHHHFGBEFHG5HGFFFGHHHHGHHHHHHHGCFGGGHHHHHHHHHHGGGGCHHHGGGGFFGGGGGGGFGGFFFFFFFAAAAB
@M02197:105:000000000-AN6RF:1:1101:14163:10501 1:N:0:1
CGGTAGTTGATCTCCTCCGCTTATTGATATGCTTAAGTTCAGCGGGTAGTCCTACCTGATTTGAGGTCAAATATGATGCAAGGTTTTGTCCGAAGACCATTGTAAGCGGACTTTGAGGGTCGGACGACAGCGCAACGTCATTATCACACTGATGTCCGGAAGCCAAAGGTTGAATTCCGCTGATGCATTTGAGAGGAGCCGACCTTCGCCAGCACGCTCCAAGTCCAAGCCCCGAATAGAAACAAATCGATTCGGGGTTGAGAATTTAATGACACTCAAACAGGCATGCTCCTCGGAATACCAAGGAGCGCAAGGTGCGTTCAAAGATTCGATGACTCAC
+
BCCBBCFFFFFFGGGGGGGGGGGHHGGHHHGHHHGGHHHHGHHGGGGGGHHHHHHHHHHHHHHHGHHHHGHHHHHHHHHHHHGHGHGHHHHGGGGGHHHHHHFHHHHGGGGGHHHHGGGGHGGGGGGGGGHGGGGGGHHGHHHHHHHHHHHHHHHHHGGGHHHHHHHHHFHHHGHHHHHHHHHGHHHHGHHHHGGGGGGGHHGFGFFFFHGGGGGHHHHHHHHHGGHGGFFFHHFHHHFHHHGGHHHHGFEGGGGGHHHHHHHHFGHHHHHHFDGHHHHGHHHGHHHHGGGGGHHHHHHGHHHHGGGGGHHHGGGGGHGGGGGGGGGGBFFFFFFBAAAA
@M02197:105:000000000-AN6RF:1:1101:19110:10517 1:N:0:1
CGGTAGTTGATCTCCTCCGCTTATTGATATGCTTAAGTTCAGCGGGTAGTCCTACCTGATTTGAGGTCAAATATGATGCAAGGTTTTGTCCGAAGACCATTGTAAGCGGACTTTGAGGGTCGGACGACAGCGCAACGTCATTATCACACTGATGTCCGGAAGCCAAAGGTTGAATTCCGCTGATGCATTTGAGAGGAGCCGACCTTCGCCAGCACGCTCCAAGTCCAAGCCCCGAATAGAAACAAATCGATTCGGGGTTGAGAATTTAATGACACTCAAACAGGCATGCTCCTCGGAATACCAAGGAGCGCAAGGTGCGTTCAAAGATTCGA
+
CCCBBBFFFFFFGGGGGGGGGGGHHHHHHHHHHHHHHHHHHHHGGGGGGHHHHHHHHHHHHHHHGHHHHGHHBGHHHHHHFHGGHHGHHHHGGGGGHHHHHGHHHGHGGGGGHHHHGHGGHGGGGGGGGGHGGGGGGGHGHGHHHHHGHHHHHHHHHHHGHHGHHHHHHHHHHHHHGHHGHHGHGHHGHHHGHHGGGGGFGHGGFGGGHHGGGGGHHGHHHHHHFFHFGFFFHHHHHHHHHHGGHHFHGFEGGGGHGHHHHHGF5EHGHFHGFEGHHHHHHGGBHFHGGCEFGHHHFFHHHFGHGGGGGHGGGEGGGGGGFBFFFBFBBBBB
@M02197:105:000000000-AN6RF:1:1101:3482:10653 1:N:0:1
CGGTAGTTGATCTCCTCCGCTTATTGATTTGCTTAAGTTCAGCGGGTAGTCCTACCTGATTTGAGGTCAAATATGATGCAAGGTTTTGTCCGAAGACCATTGTAAGCGGACTTTGAGGGTCGGACGACAGCGCAACGTCATTATCACACTGATGTCCGGAAGCCAAAGGTTGAATTCCGCTGATGCATTTGAGAGGAGCCGACCTTCGCCAGCACGCTCCAAGTCCAAGCCCCGAATAGAAACAAATCGATTCGGGGTTGAGAATTTAATGACACTCAAACAGGCATGCTCCTCGGAATACCAAGGAGCGCAAGGTGCGTTCAAAGATTCGATGATTCAC
+
BBBAABBFFFFF55GEFFEGGE?FGGGGHHHBGHHGGHGHHHFCGGEEEHFGHHFHGHHFGHHFEFHHHHHHHFHHHHHHHHGFBGFGHGBEFGGGHHHHGHHHGGHEGGGGGHHHGEGGHFGGGFGGFFHCGGGGGGHGHHHHHHHHHHHGFDGHHGGGHHHHHHHHHHGHHHHHGGHGHHHHHHHHHHHHHHGGGFEGHHGGGGFGFHFGGGGHGDGHHHFFFGGFFFFFHFHFBE4HFHHGHHHHEFEEFGFHHHEHHHGEHHFHGEHHFGFBHHHHHGHHHHHGAEGGGFHFHHHGHHHGEA2GFHGHHGGGGHGGGGGGGGGGFFFFFFFBBBBA
@M02197:105:000000000-AN6RF:1:1101:25875:10537 1:N:0:1
CGGTAGTTGATCTCCTCCGCTTATTGATATGCTTAAGTTCAGCGGGTAGTCCTACCTGATTTGAGGTCAAATATGATGCAAGGTTTTGTCCGAAGACCATTGTAAGCGGACTTTGAGGGTCGGACGACAGCGCAACGTCATTATCACACTGATGTCCGGAAGCCAAAGGTTGAATTCCGCTGATGCATTTGAGAGGAGCCGACCTTCGCCAGCACGCTCCAAGTCCAAGCCCCGAATAGAAACAAATCGATTCGGGGTTGAGAATTTAATGACACTCAAACAGGCATGCTCCTCGGAATACCAAGGAGCGCAAGGTGCGTTCAAAGATTCGATGACTCAC
+
CBBBBBFFFFFFGGGGGGGGGGGHHGHHHFFHHHHHHHHHHHHGGGGGGHHHHHGHHHGHHHHHGHHGHHHFHHHHHHHHGHGGHHGHHHHGGGGGHHHHHHHHHHHFCCGGHHHFGHGFHGGGGGGGGGHGGGGGGHHGHHHHHHHHHHGFHEGHHGGGGGHHHHHHHGGHHGHHGGGGGHHHHHHGGGGFFHGGGGGGHHGGFGGGFHFFFGGGHFHFHHHHGGHGGFGFGHHHHHFGHHEGGHHGGGFCGGGHHGHHHGFHHHHHEHGHHFGHHHHHHFFGHHHHGGCGGHHFGHGHHHGHEDGG?GHHCGGGGGGFGGGGGEFFFBBFFFFABBAA
@M02197:105:000000000-AN6RF:1:1101:3806:10746 1:N:0:1
CGGTAGTTGATCTCCTCCGCTTATTGATATGCTTAAGTTCAGCGGGTAGTCCTACCTGATTTGAGGTCAAATATGATGCAAGGTTTTGTCCGAAGACCATTGTAAGCGGACTTTGAGGGTCGGACGACAGCGCAACGTCATTATCACACTGATGTCCGGAATCCAAAGGTTGAATTCCGCTGATGCATTTGAGAGGAGCCGACCTTCGCCAGCACGCTCCAAGTCCAAGCCCCGAATAGAAACAAATCGATTCGGGGTTGAGAATTTAATGACACTCAAACAGGCATGCTCCTCGGAATACCAAGGAGCGCAAGGTGCGTTCAAAGATTCGATGATTCAC
+
BBBAABFFFFFFGGGGGGGGGGGHHHHHHHHHHHHGHHHHHHHGGGGGFHHHHHHHHHHHHHHHGHHHHHHHHHHHHGHGHGGHHHGHHHHGGGGGHHHHHHHHHHHGGGGGHHHHGHGGHGGGGGGGGGHGGGGGGHHGHHHHHHHHHHHHHHHHHGGGGGHHHHHHHHHHHHHHHHFGHGDHHHHGHGGHHHGGGGGGHHGGGGGGFHGGFFGHHFHHHGGHGGHGGGGHHHHHHHGHGHGGHGHGGGCGGGGGHHGHGHHHHEHHHFHGABGHHHHHHHHHHHGHECCGGHHGHFGBHHHHGGGGGHHHHGGCGFFGGGGFGEGC4CBFFFFAAA>A
@M02197:105:000000000-AN6RF:1:1101:27285:10881 1:N:0:1
CGGTAGTTGATCTCCTCCGCTTATTGATATGCTTAAGTTCAGCGGGTAGTCCTACCTGATTTGAGGTCAAATATGATGCAAGGTTTTGTCCGAAGACCATTGTAAGCGGACTTTGAGGGTCGGACGACAGCGCAACGTCATTATCACACTGATGTCCGGAATCCAAAGGTTGAATTCCGCTGATGCATTTGAGAGGAGCCGACCTTCGCCAGCACGCTCCGAGTCCAAGCCCCGAATAGAAACAAATCGATTCGGGGTTGAGAATTTAATGACACTCAAACAGGCATGCTCCTCGGAATACCAAGGAGCGCAAGGTGCGTTCAAAGATTCGATGACTCAC
+
ABB3>AFFFFFFGGGGGGGGGGGHHHHHHHHHHHHHHHHHHHHGGGGGGHHHHHHHHHFHHHHHGHHHHHHHHHHGHHHHHHGGHHGHHHHGGGGGHHFHHHHHHHHGGGGGHHHHGHGFHGGGGGGGGGHGGGGGGHHGHHGHHHHHHHHHHHHHHGGGGGHFHHHHHHGHHHHHHHHHGHGGHHHGHHGHHHGGGGGGGGGGFFFGGHGGGFGGGGGGFHHFGGHGGGFFFHGHHHGHHHHGHG1GGGGGGGGHHHHFHHFF5HHFFHHHHFEHHHHHBHHHGHHHGGGGGHHHHHHHHHHHFGGGGHFFHCEEGGGGGGGGGGGFFFFFFFFBAAAA
@M02197:105:000000000-AN6RF:1:1101:22361:10942 1:N:0:1
CGGTAGTTGATCTCCTCCGCTTATTGATATGCTTAAGTTCAGCGGGTAGTCCTACCTGATTTGAGGTCAAATATGATGCAAGGTTTTGTCCGAAGACCATTGTAAGCGGACTTTGAGGGCCGGACGACAGCGCAACGTCATTATCACACTGATGTCCGGAATCCAAAGGTTGAATTCCGCTGATGCATTTGAGAGGAGCCGACCTTCGCCAGCACGCTCCAAGTCCAAGCCCCGAATAGGAACAAATCGATTCGGGGTTGAGAATTTAATGACACTCAAACAGGCATGCTCCTCGGAATACCAAGGAGCGCAAGGTGCGTTCAAAGATTCGATGATTCAC
+
CCCBCCFFFFFFGGGGGGGGGGGGHHGHHHHHHHHHHHHHHHHGGGFGGHHHHHHHGHHHHHHHGHHHHHHHHHHHHHHHHHGFGHGHHHHGGGGGHHHHHHHHHHGGGGGGHHHHGHGGGGGGGGGGGGGGGGGGGGHGHHHHHHHHHHHGHHHHGGGGHHHGHHGHHHHHHHHHHHHHGGHHGGGGGGGHHGGGGGGGGHGFFGGGHHGGGGGHGGFFHHFHGGHGFGFHGHHGHHHHHHHGHHGHGGGGGGGHHGHHHHHHFFHFHHHHF5GGHGHFHHHGHHHGGGGGGHHGGCFFHHHHFEACFGHFBGGGGCGGGGGGGGGGFFFFFFFAABAA
@M02197:105:000000000-AN6RF:1:1101:8339:11458 1:N:0:1
CGGTAGTTGATCTCCTCCGCTTATTGATATGCTTAAGTTCAGCGGGTAGTCCTACCTGATTTGAGGTCAAATATGATGCAAGGTTTTGTCCGAAGACCATTGTAAGCGGACTTTGAGGGTCGGACGACAGCGCAACGTCATTATCACACTGATGTCCGGAATCCAAAGGTTGAATTCCGCTGATGCATTTGAGAGGAGCCGACCTTCGCCAGCACGCTCCAAGTCCAAGCCCCGAATAGAAACAAATCGATTCGGGGTTGAGAATTTAATGACACTCAAACAGGCATGCTCCTCGGAATACCAAGGAGCGCAAGGTGCGTTCAAAGATTCGATGATTCAC
+
BBBAAA4DFFFFGGGGGGGGGGGHHHGHHHHHHHGHHHHHHHHGGGGGGHHHGHHHHHHHHHHHGHHHHHHHHHGHHHGHHHGGHHGHHHHGGGGGHHHHHHHHHHHGGGGGHHHHGHGFGFGGGGGGGGHGGGGGGHHGHHHHGHHGHHHHHHHHHGGGGGHHHHHHHHHHHHHHHHHHHHHHGGHGHHHGHHGGGGGGGGGGFGFFFFFGGGGHGHGHHHGHFFFGGGGHHHGHGHHHHHHGHEFHGFGGGGGHHHGFHHGF55HFGHHHHGGGHGGGGHCBHHHGEGGGGGHHGHHFHHFGCGGGFGHHHGGECHGGGGCGGGGFFFFFFFFBAA3B
@M02197:105:000000000-AN6RF:1:1101:8463:11472 1:N:0:1
CGGTAGTTGATCTCCTCCGCTTATTGATATGCTTAAGTTCAGCGGGTAGTCCTACCTGATCTGAGGTCAAATATGATGCAAGGTTTTGTCCGAAGACCATTGTAAGCGGACTTTGAGGGTCGGACGACAGCGCAACGTCATTATCACACTGATGTCCGGAAGCCAAAGGTTGAATTCCGCTGATGCATTTGAGAGGAGCCGACCTTCGCCAGCACGCTCCAAGTCCAAGCCCCGAATAGAAACAAATCGATTCGGGGTTGAGAATTTAATGACACTCAAACAGGCATGCTCCTCGGAATACCAAGGAGCGCAAGGTGCGTTCAAAGATTCGATGATTCAC
+
BCCAACFFFFFFGGGGGGGGGGGHHHHHHHHHGHHHHHHHHHHGGGGGGHHHHHHHHHHHHHHHHGGHHHHHHHHHHHHHHHGHHHGHHHHGGGGGHHHHHHHHHHHFGGGGHHHHGHGGHGGGGGGGGGHGGGGGGHHGHHHHHHHHGHHHHHHHHGGGGHHHHHHHHHHHHHHGHHHGHHHHHHHHGHHHGGGGGGGGGGGGFGGGHHGGGGGHHHFFHHFFFGGGGGGHHHHHGHHHHHHGHHGHFGGGGGGHHHHHHHGHHHHHHHHHHHGEHHHHHHHHFHHHGGGGGHHHHHHHHHHFFGGGGHHHGGFCGHGCGGGGGGGGFFFFFFFBBBAB
@M02197:105:000000000-AN6RF:1:1101:22302:11840 1:N:0:1
CGGTAGTTGATCTCCTCCGCTTATTGATATGCTTAAGTTCAGCGGGTAGTCCTACCTGATTTGAGGTCAAATATGATGCAAGGTTTTGTCCGAAGACCATTGTAAGCGGACTTTGAGGGTCGGACGACAGCGCAACGTCATTATCACACTGATGTCCGGAATCCAAAGGTTGAATTCCGCTGATGCATTTGAGAGGAGCCGACCTTCGCCAGCACGCTCCAAGTCCAAGCCCCGAATAGAAACAAATCGATTCGGGGTTGAGAATTTAATGACACTCAAACAGGCATGCTCCTCGGAATACCAAGGAGCGCAAGGTGCGTTCAAAGATTCGATG
+
CCDBCCFFFFFFGGGGGGGGGGGHHHHHHHHHHHHHHHHHHHHGGGGGGHHHGHHHHHHHHHHHGHHHHHHHHHHHGHHHHHGHHHGHHHHGGGGGHHHHHHHHHHHGGGGGHHHHGHGFHGGGGGGGGGHGGGGGGHHGHHHHHHHHHHHHHHHHHHHGHHHHHHHHHHHHHHHHHHHGHHHHHHHGHHHHHHGGGGGGHHGGGGGGGHGGGGGHHGHHHHGHHGHGGGGHHHHHHHHHHHHGHHHHGGGGGGGHHHHHHHHHHFHHHHHHHHEHHHGHHHGGGHHFGGGFGHHGHHGGGHGHGGGGGHHHGGGGGGGGGGFFFCFFFCCCCB
@M02197:105:000000000-AN6RF:1:1101:20625:11865 1:N:0:1
CGGTAGTTGATCTCCTCCGCTTATTGATATGCTTAAGTTCAGCGGGTAGTCCTACCTGATTTGAGGTCAAATATGATGAAATGTTTGTCCGAAGACCATTGTAAGCGGACTTTGAGGGTCAGACGACAGCGCAACGTCATTATCACACTGATGTCCGAAAGCCAAAGGTTGAATTCCGCTGATGCACTTGAGAGGAGCCGACTTTCGCCAGCACGCTCCAAGTCCAAGCCCCGAACAGAAACAAATCCATTCGGGGTTGAGAATTTAATGACACTCAAACAGGCATGCTCCTCGGAATACCAAGGAGCGCAAGGTGCGTTCAAAGATTCGATGATTCAC
+
CCDCCCFFFFFFGGGGGGGGGGGHHGHHHHHHHHHHHHHHHHHGGGGGGHHHHHHHHHHHHHHHGHHHHHHHHHHHHHHHHHHHHHHHHHGGGGGHHHHHHHHHHHGCGGGHHHHGHGGHHHHHGGGGGHGGGGGGHHGHHHHHHHHHHHHHHHHHGGHHHHHHHHHHHHHHHHHHGHHHHHHHHHHHHHHHHGGGGGGHGGGGGHGHHGGGFGHFFHFHHHHGGHGGGGFGHHHHHHGGHHHHHHHHGEGGGGHHHHGHHHHHFHHHHHHHGGHHHHHHHHGHHHGGGGGGHHFHGGHHHHHGGGGGHGHGGGGGHGGGFFGGGGGFFFFFFFBBBBB
@M02197:105:000000000-AN6RF:1:1101:22988:11919 1:N:0:1
CGGTAGTTGATCTCCTCCGCTTATTGATATGCTTAAGTTCAGCGGGTATCCCTACCTGATCCGAGGTCAAACTTAGAAAGTTGGGGGTTGCTGGCAAGCACGCACCGAGACCCTGTAGCGAGGAGTATTACTACGCTTAGAGCACGATGGCACCGCCACTGATTTTAAGACCGATCAGAACTGATGCGGTCCAATACCAAGCAGAGCTTGAGTGTTGTACTGACGCTCGAACAGGCATGCCCCGCGGAATACCACGGGGCGCAATGTGCGTTCAAAGATTCGATGACTCAC
+
ABCAABFFFFFFGGGGGGGGGGGHHHHHHHHHHHHHHHHHHHHGGGGGHHHHHHHHHHHHHHH9GG:HHHHHH:H:HHH;:HHHGGGGGGHHHH9HHGG<G;G;GGGGCGGGHHHHHHHGGGGG8GHHH<HH<HGGGGGHHHHH;GD:GFHHHGGHHHHHHHHHHHHHHGGGHHGGHHHHHHGGGGGHHHHHHGHFGHGHHHGHGHHHHHHGHHGHGFGFFGGGGGHGHHGHFFHHHGGGGGGGHHGGFG2GFFGGGGGGHHFHGGGGHGGGGGGGGFGFFFFFFFBBAAB
@M02197:105:000000000-AN6RF:1:1101:7381:11870 1:N:0:1
CGGTAGTTGATCTCCTCCGCTTATTGATATGCTTAAGTTCAGCGGGTAGTCCTACCTGATTTGAGGTCAAATATGATGCAAGGTTTTGTCCGAAGACCATTGTAAGCGGACTTTGAGGGTCGGACGACAGCGCAACGTCATTATCACACTGATGTCCGGAATCCAAAGGTTGAATTCCGCTGATGCATTTGAGAGGAGCCGACCTTCGCCAGCACGCTCCAAGTCCAAGCCCCGAATAGAAACAAATCGATTCGGGGTTGAGAATTTAATGACACTCAAACAGGCATGCTCCTCGGAATACCAAGGAGCGCAAGGTGCGTTCAAAGATTCGATGATTCAC
+
BBCBBAFFFFFFGGGGGGGGGGGHHHHHHHHHHHHHHHHHHHHGGGGGGHHHHHHHHHGHHHHHGHHHHHHHHHHHHHHHHHGHHHGHHHHGGGGGHHHHHHHHHHHGGGGGHHGHGHGGHGGGGGGGGGHGGGGGGHHGHHHHHHHHHHHHHGHHHGGGHGHHHHHHHHHHHHHGGHHHGGGHHGHHHHHHHHGGGGGGHHGGGGGGGHGGGGGHHGHHHHGHGGHGGGGHGHGHHHHHHHGGHHHG?GGGGGGHHHHHHHHHGGFHHHHHEDFGHHHFHGHHHHHHDFGGGHGHHHHHHHHHGGFGGHHHHGGGGHGGGGGGGGGGFFFFFFFBAA>A
@M02197:105:000000000-AN6RF:1:1101:18361:12191 1:N:0:1
CGGTAGTTGATCTCCTCCGCTTATTGATATGCTTAAGTTCAGCGGGTAGTCCTACCTGATTTGAGGTCAAATATGATGCAAGGTTTTGTCCGAAGACCATTGTAAGCGGACGTTGAGGGTCGGACGACAGCGCAACGTCATTATCACACTGATGTCCGGAAGCCAAAGGTTGAATTCCGCTGATGCATTTGAGAGGAGCCGACCTTCGCCAGCACGCTCCAAGTCCAAGCCCCGAATAGAAACAAATCGATTCGGGGTTGAGAATTTAATGACACTCAAACAGGCATGCTCCTCGGAATACCAAGGAGCGCAAGGTGCGTTCAAAGATTCGATGATTCAC
+
BCCBAAFFFFFFGGFGGGGGGGGHHHFHHHHHHHHHHHHGHHHGGGGGGHHHHHHHHHHHHHHHGHHHHHGHHHHHHHHHHHGFHHGHHHHGGGGGGHHHHGHHHHHGG9GGGGHHHHGEFGGGGGGGGGHGGGGGGGGGHHHHHHHHGHHHHHGHFGGFGGHHGHHHHHHHHHGGGGGGGHGHGGGGGHHHHHGGGGGGGFGFFFFFFHGFFFGHFFFHFHHHGGHGGGGGHHHHFHFHHGFEHHFHGGGGGGGHHHHHFFFHHHGHFHHGGDGHHGHGFGFHHHHFGFGGGHGHHHHGGHHHGGGGGGGHHGGEFHGGGGGGGEGGFFFFFFFAAAAB
@M02197:105:000000000-AN6RF:1:1101:21786:12244 1:N:0:1
CGGTAGTTGATCTCCTCCGCTTATTGATATGCTTAAGTTCAGCGGGTAGTCCTACCTGATTTGAGGTCAAATATGATGCAAGGTTTTGTCCGAAGACCATTGTAAGCGGACTTTGAGGGTCGGACGACAGCGCAACGTCATTATCACACTGATGTCCGGAAGCCAAAGGTTGAATTCCGCTGATGCATTTGAGAGGAGCCGACCTTCGCCAGCACGCTCCAAGTCCAAGCCCCGAATAGAAACAAATCGATGCGGGGTTGAGAATTTAATGACACTCAAACAGGCATGCTCCTCGGAATACCAAGGAGCGCAAGGTGCGTTCAAAGATTCGATGATTCAC
+
BCCBBCFFFFFFGGGGGGGGGGGHHHGHHGHHHHHHHGHHHHHGGGFFGHHHHHHHHHHHHHHHGHHHHHHHHHHHHHHHHHGGHHGHHHHGGGGGHHHHHHHHHHHGGGGGHHHHGHGGHGGGGGGGGGHGGGGGGHHGHHHHHHHHHHHHHHHHHGGGGGHHHGHHHHHHHHHHHHHHHHHHHHHHHHHHHHGGGGGGGGGFFGGGHHGGFFGHHHHGHFHHGGHGGGGHHHHHHHHHHHHGHHHGGGGGGGGHHHHHHHHGFBHHFHHHHHGHHHHFHHHHHHGHGGGECHHHHHHHHHHHGGGGGHHGHGGGGHGGGGGGGGGGFFFFFFFBAABB
@M02197:105:000000000-AN6RF:1:1101:2722:12345 1:N:0:1
CGGTAGTTGATCTCCTCCGCTTATTGATATGCTTAAGTTCAGCGGGTAGTCCTACCTGATTTGAGGTCAAATATGATGAAATGCTTGTCCGAAGACCATTGTAAGCGGACTTTGAGGGTCAGACGACAGCGCAACGTCATTATCACACTGATGTCCGAAAGCCAAAGGTTGAATTCCGCTGATGCATTTGAGAGGAGCCGACTTTCGCCAGCACGCTCCAAGTCCAAGCCCCGAACAGAAACAAATCCATTCGGGGTTGAGAATTTAATGACACTCAAACAGGCATGCTCCTCGGAATACCAAGGAGCGCAAGGTGCGTTCAAAGATTCGATGATTCAC
+
ABABBBFFFFFFGFFFFGGCEEEFDGHGHHHHHHBDGGG5G5FA?FEGGGHHHHHGFFFGHHHFEGCGFFFHHHGHHGFEGHHFHGGGFFDGGGGHGGHHFFHHBGFEFE?GHHFF2FFFGGHFGGGGCHCC?CDGGHFFFFFDGGFHHGHFHHHFFGGCFFCCGCGHGHHHGGG<GH?HDGHGBHFGHGFGGG9FFCEBF??EFG8DAAFE8FFGDDDFFFFGGGFFEAE?;4DBHHFFFEHHHFHHCE@EE?FGDBHHFHGG5HHFEHGFAFDHGEFFEF33AAGA0CEEGAGHFGHF5HHF22GEGGAAA2GCHGGGFFGD2G4FC@BDBFA?AA?
@M02197:105:000000000-AN6RF:1:1101:11957:12403 1:N:0:1
CGGTAGTTGATCTCCTCCGCTTATTGATATGCTTAAGTTCAGCGGGTAGTCCTACCTGATTTGAGGTCAAATATGATGCAAGGTTTTGTCCGAAGACCATTGTAAGCGGACTTTGAGGGTCGGACGACAGCGCAACGTCATTATCACACTGATGTCCGGAATCCAAAGGTTGAATTCCGCTGATGCATTTGAGAGGAGCCGACCTTCGCCAGCACGCTCCAAGTCCAAGCCCCGAATAGAAACAAATCGATTCGGGGTTGAGAATTTAATGACACTCAAACAGGCATGCTCCTCGGGATACCAAGGAGCGCAAGGTGCGTTCAAAGATTCGATGATTCAC
+
BCCABBFFFFFFGGGGGGGGGGFHHHHHHHHHHHHHGGHHHHHGGGGGGHHHHGHHHHHHHHHGGHHHHHHHHHHHHHHHHHGDGHGHHHHGGGGGHHHHHHHHHHHGGGGGHHHFGHGEHGGGGGGGGGGGGGGGGHHGHHGHHHHHHGHHHHHHHGGGGHHHHHHHGHHHHGHHHGHGHHHHHGHHHHHHHHGGGGGGHHGGGGGGHHGGFGGHHHHHHHHFGGHGGGGFGHHHHHHGHHHGHHFHGGGGGGGHHGHHHHHHGHHHHHHHHHGHHHHFHHHFHHHHGGGGGGHHHHHHHHHHGGEGGHHHHGGGGHGGGGGGGGGGFFFFFFFABCCB
@M02197:105:000000000-AN6RF:1:1101:4050:12461 1:N:0:1
CGGTAGTTGATCTCCTCCGCTTATTGATATGCTTAAGTTCAGCGGGTAGTCCTACCTGATTTGAGGTCAAATATGATGAAAGGTTTTGTCCGAAGACCATTGTAAGCGGTCTTTGAGGGTCGGACGACAGCGCAACGTCATTATCACACTGATGTCCGGAAGCCAAAGGTTGAATTCCGCTGATGCATTTGAGAGGAGCCGTCCTTCGCCAGCACGCTCCAAGTCCAAGCCCCGAATAGAAACAAATCGATTCGGAGTTGAGAATTTAAGGACACTCAAACAGGCATACTCCTCGGAATACCAAGGAGCGCAAGGTGCGTTCTAAGATTCGATGACTCAC
+
>AAA1A1B133@BGGGGGGGGGGGHBHHHGFGFGDFFBBFFGHGGGECGHGFBGH0FGHDHHGHGFFHF1F21DAEBF2@@10FE1?0G21>>///BC0G1FFHBD9/9#0EB9:9/0/<<>//.9/<@BE@9/ACF<GFFCF1DGH18HHB0=D00<C.CBGACCGEBGBCB@C(<CC.<@2BB1>1FF6FFG0-3>FF?%9<<4/EB@<@E<@<<BB%B1B9//BFF//;2;F@2B2GBB1EB?00/>///112B222@1D21B22B12D11A1011GBEFD2100/EE/A02A2FD1B1FB00A0AA1F0A0001BA1B3331A11B3DD@1>111>
@M02197:105:000000000-AN6RF:1:1101:24475:12703 1:N:0:1
CGGTAGTTGATCTCCTCCGCTTATTGATATGCTTAAGTTCAGCGGGTAGTCCTACCTGATTTGAGGTCAAATATGATGCAAGGTTTTGTCCGAAGACCATTGTAAGCGGACTTTGAGGGTCGGACGACAGCGCAACGTCATTATCACACTGATGTCCGGAAGCCAAAGGTTGAATTCCGCTGATGCATTTGAGAGGAGCCGACCTTCGCCAGCACGCTCCAAGTCCAAGCCCCGAATAGAAACAAATCGATTCGGGGTTGAGAATTTAATGACACTCAAACAGGCATGCTCCTCGGAATACCAAGGAGCGCAAGGTGCGTTCAAAGATTCGATGATTCAC
+
CCCCCCFFFFFFGGGGGGGGGGGHHHHHHHHHHHHHHHHHHHHGGGGGGHHHHHHHHHHHHHHHGHHHHHHHHHHHHHHHHHGHHHGHHHHGGGGGHHHHHHHHHHHGGGGGHHHHGHGGHGGGGGGGGGHGGGGGGHHGHHHHHHHHHHHHHHHHHGGGHHHHHHHHHGHHHHHHHHHGHGHHGHHHHHHHHHGGGGGGHHGGFGGGGGGFGFGHHHHHHHGFFGHFGGGGHHHHHHHHHHHGHHHHGGGGGGGHHHHHHHGHHHEHHHHHGEGHFHGAFHHFHHHHGGGGGHHHHHHHGHHHGGGGGGHHHGGGFFGGGGGGGEFBCFFFFFFBAA>A
@M02197:105:000000000-AN6RF:1:1101:7885:13149 1:N:0:1
CGGTAGTTGATCTCCTCCGCTTATTGATATGCTTAAGTTCAGCGGGTAGTCCTACCTGATTTGAGGTCAAATATGATGCAAGGTTTTGTCCGAAGACCATTGTAAGCGGACTTTGAGGGTCGGACGACAGCGCAACGTCATTATCACACTGATGTCCGGAATCCAAAGGTTGAATTCCGCTGATGCATTTGAGAGGAGCCGACCTTCGCCAGCACGCTCCAAGTCCAAGCCCCGAATAGAAACAAATCGATTCGGGGTTGAGAATTTAATGACACTCAAACAGGCATGCTCCTCGGAATACCAAGGAGCGCAAGGTGCGTTCAAAGATTCGATGACTCAC
+
BBCCBCFFFFFFGGGGGGGGGGGHHHHHHHHHHHHHHHHHHHHGGGGGGHHHHHHHHHGHHHHHGHHHHHHHHHHHHHHHHHGHHHGHHHHGGGGGHHHHHHHHHHHGGGGGHHHGGHGGHGGGGGGGGGHGGGGGGHHGHHHHHHHHHHHHHHHGHGGGGHHHHHHHHHHHHHHHHHHGHHHGGHHHHHHHHHGGGGGGHHGGGGGGHHFGGGGHGHHHHHHHGGHGGGFFHHGHHHHHHHHGHHFHEGGGGGGHHHHHGHHHHHFGHHHHHFGHHGHGHHGHGHHHGGGGGHHHHHHHHHGHGGGGGHHHHGGGGHGGGGGGGGGGFFFFFFFBBBA@
@M02197:105:000000000-AN6RF:1:1101:24038:13243 1:N:0:1
CGGTAGTTGATCTCCTCCGCTTATTGATATGCTTAAGTTCAGCGGGTAGTCCTACCTGATTTGAGGTCAAATATGATGCAAGGTTTTGTCCGAAGACCATTGTAAGCGGACTTTGAGGGTCGGACGACAGCGCAACGTCATTATCACACTGATGTCCGGAATCCAAAGGTTGAATTCCGCTGATGCATTTGAGAGGAGCCGACCTTCGCCAGCACGCTCCAAGTCCAAGCCCCGAATAGAAACAAATCGACTCGGGGTTGAGAATTTAATGACACTCAAACAGGCATGCTCCTCGGAATACCAAGGAGCGCAAGGTGCGTTCAAAGATTCGATGATTCAC
+
A3AAAAB5DFFFGGGGGBGGGGEFEDDFGF5EFDEGFGFHGHHGCGAAFHHFHFFFGGHHGHD5FHCF3GH5AEHFFDFFHHG@@GCFHFFGGGGEF?CGHHHFHFHFEEEEFHHHEGC/GECE@DC?@BHG?GEDDGGFGGFEGFGHHHHH<FGHFGFFFFGFHHHHHFBHHBGGHECHGHHFGGFFGFHHGHGGGCEA1GCCDFGGGHFGFFGHHGHEHHHHCGHGFFEFEGFF2GFFHF@FGE>EF/EEEEFGG2DDGHGGGHGHG2GF11FGEHHGGHFFFDAECGGEEHGHGA1EGHCHEGEGGHHHHEECECFGGGGGGAGCFFBFDFD11A>A
@M02197:105:000000000-AN6RF:1:1101:18124:13667 1:N:0:1
CGGTAGTTGATCTCCTCCGCTTATTGATATGCTTAAGTTCAGCGGGTAGTCCTACCTGATTTGAGGTCAAATATGATGCAAGGTTTTGTCCGGAGACCATTGTAAGCGGACTTTGAGGGTCGGACGACAGCGCAACGTCATTATCACACTGATGTCCGGAAGCCAAAGGTTGAATTCCGCTGATGCATTTGAGAGGAGCCGACCTTCGCCAGCACGCTCCAAGTCCAAGCCCCGAATAGAAACAAATCGATTCGGGGTTGAGAATTTAATGACACTCAAACAGGCATGCTCCTCGGAATACCAAGGAGCGCAAGGTGCGTTCAAAGATTCGATGATTCAC
+
CCCBCCFFFFFFGGGGGGGGGGGHHHHHHHHHHHHHHHHHHHHGGGGGGHHHHHHHHHHHHHHHGHHHHHHHHHHHHHHHHHGGHHGHHHHGGGGGGGHHHHHHHHHGGGGGHHHGGHGGHGGGGGGGGGHGGGGGGHHGHHHHHHHHHHHHHHHHHGGGGGHHHHHHGGHHHHHHHHHGGHGGGGGGGGGGGGGGGGGGGGFFFFGGGHGGFFGGGFFFHHFFFFFFFFFFGFFGBGGHHGHFE1FH?F?GGFGFGE55FHFFEHHHGFFGHHGFHFHGF5HFFHHG1GCFE3HFG5FGGGHHE2EEECCHHGGGGHGGGGGGGGGGFFFFFFFAAAAA
@M02197:105:000000000-AN6RF:1:1101:20300:13703 1:N:0:1
CGGTAGTTGATCTCCTCCGCTTATTGATATGCTTAAGTTCAGCGGGTAGTCCTACCTGATTTGAGGTCAAATATGATGCAAGGTTTTGTCCGAAGACCATTGTAAGCGGACTTTGAGGGTCGGACGACAGCGCAACGTCATTATCACACTGATGTCCGGAAGCCAAAGGTTGAATTCCGCTGATGCATTTGAGAGGAGCCGACCTTCGCCAGCACGCTCCAAGTCCAAGCCCCGAATAGAAACAAATCGATTCGGGGTTGAGAATTTAATGACACTCAAACAGGCATGCTCCTCGGAATACCAAGGAGCGCAAGGTGCGTTCAAAGATTCGATGACTCAC
+
BCCBBCFFFFFFGGGGGGGGGGGHHHHHHHHGHHHHHHGHHHHGGGGFGHHHHHHHHHHHGHHHGHHFHHHHHHHHHHHHHHGFHHGHHHGGGGGGHHHHHHHGHHHGGGGGHHHHGHGGHGGGGGGGGGHGGGGGGHHGHHGHHHHHHHHHHHHHHGGGHGHHHHHHHHHHHGHHHHHHHGHHHGGHHHHGHHGGGGGGHHGFFGGGHHGGGFGHHHHHHHGFGGHGFGGHHHHHHHFGHFHGHHHHEGGGGGGHHHGHHGHHGHHHHHHGGGEGHHGHHHHHHHHHGGGECHHHBHHHHHHHGEGGECHHG?GEGGGGGGGGGGGGFFFFFFFCCCBC
@M02197:105:000000000-AN6RF:1:1101:25030:13673 1:N:0:1
CGGTAGTTGATCTCCTCCGCTTATTGATATGCTTAAGTTCAGCGGGTAGTCCTACCTGATTTGAGGTCAAATATGATGCAAGGTTTTGTCCGAAGACCATTGTAAGCGGACTTTGAGGGTCGGACGACAGCGCAACGTCATTATCACACTGATGTCCGGAATCCAAAGGTTGAATTCCGCTGATGCATTTGAGAGGAGCCGACCTTCGCCAGCACGCTCCAAGTCCAAGCCCCGAATAGAAACAAATCGATTCGGGGTTGAGAATTTAATGACACTCAAACAGGCATGCTCCTCGGAATACCAAGGAGCGCAAGGTGCGTTCAAAGATTCGATGATTCAC
+
CCCABCFFFFFFGGGGGGGGGGGHHHFHGHHHGHHHHGHHHHHGGGGGGHHGHHHHHHHGHHHHGHHHHGHHHHHHHHHHHHGFGHGHHHHGGGGGHHHHHHHHHHHGGGGGHHHHGGGGHGGGGGGGGGHGGGGGGHHGHHHHHHGHHHHHGHHHHGGGGGHHFHGHHHHHHHHHHHHHGHHGGGGGGHGHHGGGGGGGGGGGFGGGHHGGGGGGHHGHHHHHGGHGGGGHGHHFHHHHHGB1HHHHGGGGGGGHHEHHGFGFFHHHHHHGGEGHGHHFHGHHHHHHGGGGFGHHHFG3BHHGDEEEACHHGFEGGFFGFGGGGCGGFFFFFFFAABBA
@M02197:105:000000000-AN6RF:1:1101:2037:14768 1:N:0:1
CGGTAGTTGATCTCCTCCGCTTATTGATATGCTTAAGTTCAGCGGGTATCCCTACCTGATCCGAGGTCAAACTTAGAAAGTTGGGGGTTGCTGGCAAGCACGCACCGAGACTCTGTAGCGAGGAGTATTACTACGCTTAGAGCACGATGGCACCGCCACTGACTTTAAGACCGATCAGAACTGATGCGGTCCAATACCAAGCAGAGCTTGAGTGTTGTACTGACGCTCGAACAGGCATGCCCCGCGGAATACCACGGGGCGCAATGTGCGTTCAAAGATTCGATGATTCAC
+
AAB3AAFFFDFFGGGGGGGGGGGHHHHHGHHHHHGHHHHHHHHGGGGGGHGHHHHHHHHHHHFGGGGHHHGHHHHHHHHHH<HHGE9EG?HHHFFFH;HHF-GGGGG;CCFFFHHHHFFG:GGGGG7HHHHHHGF8GGGFHHHHFCGHG:HHHGGGGGHHHHHGHHHHHHHGHFHGGGGGGGGGGGGHGHFGFFFFFFFFHGFFFGHGHFFFFGGFFF6FGGFGGHGFGFGGBGEHHGGGGGGEFD2FG2/CCECCGGGFGDDGEAECGBGGFDGA1BFBFFF@3DAAA1A
@M02197:105:000000000-AN6RF:1:1101:23983:14785 1:N:0:1
CGGTAGTTGATCTCCTCCGCTTATTGATATGCTCAAGTTCAGCGGGTAGTCCTACCTGATTTGAGGTCAAATATGATGCAAGGTTTTGTCCGAAGACCATTGTAAGCGGACTTTGAGGGTCGGACGACAGCGCAACGTCATTATCACACTGATGTCCGGAATCCAAAGGTTGAATTCCGCTGATGCATTTGAGAGGAGCCGACCTTCGCCAGCACGCTCCAAGTCCAAGCCCCGAATAGAAACAAATCGATTCGGGGTTGAGAATTTAATGACACTCAAACAGGCATGCTCCTCGGAATACCAAGGAGCGCAAGGTGCGTTCAAAGATTCGATGATTCAC
+
CCCCCCFFFFFFGGGGGGGGGGGHHHHHHHHHHHHHHHHHHGHGGGGGGHHHHHHHHHGHHHHHGHHHHHHHHHHHHHHHHHGHHHGHHHHGGGGGHHHHHHHHHHHGGGGGHHHHGHGGHGGGGGGGGGHGGGGGGGHGHHHHHHHHHHHHHHHHHGGGGGHHHHGHHHHHHHHHHHHGGGGGHGGGGGHHHGGGGGGGGHGGFGFGHHGGFFFGHGHHHHFFGFGFFFGHHHHBDHHHHHHGHEFHDF?GFEEAHHFHHHHHHHGHHHHFFAGFGGGFGGHHHHHGGEECGHFBHHHFGHGF?GGGGGHCHGECGHGGGCGGGCFFFFFFFFFBBAA@
@M02197:105:000000000-AN6RF:1:1101:7997:15011 1:N:0:1
CGGTAGTTGATCTCCTCCGCTTATTGATATGCTTAAGTTCAGCGGGTAGTCCTACCTGATTTGAGGTCAAATATGATGCAAGGTTTTGTCCGAAGACCATTGTAAGCGGACTTTGAGGGTCGGACGACAGCGCAACGTCATTATCACACTGATGTCCGGAATCCAAAGGTTGAATTCCGCTGATGCATTTGAGAGGAGCCGACCTTCGCCAGCACGCTCCAAGTCCAAGCCCCGAATAGAAACAAATCGATTCGGGGTTGAGAATTTAATGACACTCAAACAGGCATGCTCCTCGGAGTACCAAGGAGCGCAAGGTGCGTTCAAAGATTCGATGATTCAC
+
BCCBBBFFFFFFGGGGGGGGGGGHHHHHGHHHHHHHHHHHHHHGGGGGGHHHHHHHHHHHHHHHGHHHHHHHHHHHHHHHHHGGHHGHHHHGGGGGHHHHHHHHHHHGGFGGHHHHGHGGHGGGGGGGGGHGGGGGGHHGHHHHHHHHHHHHHHHHHGGGGGHHHHHHHHHHHHHHGHHGGGHHGHGHHHHHGHGGGGGGHGGGGGGGHHFGFFGHHHGGHHFFGGHGGGGHHHHHFGHHHHHEHGFHGGGGGGGHHHHHHHHGBGHHHGHHGGGFHHHHHGHHFGHG?CGGGGHHGHHHFGGHGGGGGHHHHGGGGHGGGGGGGGGGFFFFFFFBBABB
@M02197:105:000000000-AN6RF:1:1101:12559:15331 1:N:0:1
CGGTAGTTGATCTCCTCCGCTTATTGATATGCTTAAGTTCAGCGGGTAGTCCTACCTGATTTGAGGTCAAATATGATGCAAGGTTTTGTCCGAAGACCATTGTAAGCGGACTTTGAGGGTCGGACGACAGCGCAACGTCATTATCACACTGATGTCCGGAAGCCAAAGGTTGAATTCCGCTGATGCATTTGAGAGGAGCCGACCTTCGCCAGCACGCTCCAAGACCAAGCCCCGAAGATAAACAAATCGAGTCGGGGTTGAGAATTTAATGACACTCAAACAGGCATGCGCCTCGGAATTACAAGGAGCGCAAGGTGCGTTCAAAAATACGATGATTCAC
+
1AA1>>F3DBFFFFDGGBA1EE01DGFB3FB33FF1122AF21A0AAA/122DF1BG1BBAEG2/FGBGEGDA222F21@GDFHHD/BF21EE/>/>B>GH1FDD;B>/>/#BAGGFBEE;E?;/<B</@A//EACCFG/5FGGF1<6GH0B?A;0=</.<CC;;0CC;#90,0;0:0CC9:C0000;;9:FEAFG/9C./5@<,FCAB?A;@B8F0F1ABFF#9/BBF9///FBB2120C>1E>0///////?/002B22D221@F2B221F1GFGD1F11B1/EE/A//A/0A2222DA111B000A1AFB0A000GBA133B1111BFD@3BAAAAA
@M02197:105:000000000-AN6RF:1:1101:22902:15416 1:N:0:1
CGGTAGTTGATCTCCTCCGCTTATTGATATGCTTAAGTTCAGCGGGTAGTCCTACCTGATTTGAGGTCAAATATGATGCAAGGTTTTGTCCGAAGACCATTGTAAGCGGACTTTGAGGGTCGGACGACAGCGCAACGTCATTATCACACTGATGTCCGGAATCCAAAGGTTGAATTCCGCTGATGCATTTGAGAGGAGCCGACCTTCGCCAGCACGCTCCAAGTCCAAGCCCCGAATAGAAACAAATCGATTCGGGGTTGAGAATTTAATGACACTCAAACAGGCATGCTCCTCGGAATACCAAGGAGCGCAAGGTGCGTTCAAAGATTCGATGATTCAC
+
BACAACFFFFFFGGGGGGGGGGGHHHHHFHHHHHGHHHHHHHHGGGEGGHHHHHHHHHHHHHHHGHGHHHHHHHHHHHHHHHGGHHGHHHHGGGGGGHHHHHHHHHHGGGGGHHHGGHGGHGGGGGGGGGHGGGGGGGGGGHGHHHHHHHHHGHHHHGGGGGHHHHHHHHHHHHHHHHHGGHHHHHHHGHHHHHGGGGGGHHGGGGGGHHGGGFGHHFFGHHHGGGHGGGGHHHHHHHHHHHHGGGHHGF/GGGGHHGGHHHHHHGHHHHHHFGGHHHHHHGGHHHHHGGGGGHHHHGHHHHHHGGGGGHHHHGGGGHGGFFGGGGGGFFFFFFFBBA>A
@M02197:105:000000000-AN6RF:1:1101:12782:15549 1:N:0:1
CGGTAGTTGATCTCCTCCGCTTATTGATATGCTTAAGTTCAGCGGGTAGTCCTACCTGATTTGAGGTCAAATTGTCAGAAGCTGTCTCAAAAGAGACCCTTTAGAAGCTGAACCCCATTTATAAAGCTGCTCTTCACAAATGGCGTAGATAATTATCACACCAAAGCAAGGCAACAAAGGTCCCGCTAATGCATTTCAGGAGAGCCGACTTCTGAGAAGCCCGCATACTCCCACATCCAAGCCTGATCAACAGAAAAAGCTGAAAAGGTTGAGAATTTCATGACACTCAAACAGGCATGCTCCTCGGAATACCAAGGAGCGCAAGGTGCGTTCAAAGATTCGATGATTCAC
+
CCDCCCFFFFFFGGGGGGGGGGGHHGHHHHHHHHHHHHHHHHHGGGGGGHHHHHHHHHHHHHHHGHHHHHHHHHHHHHHHHHHHHHHHHHHHHGHHHGHHHHHHHHHHHHHHHHGGGHHHHHHHHHHHHHHHHHHHHHHHHGHHGGGGGHHHHHHHHHHHHGHHHHHHHHGHHHHHHHHHHHHHHHGHGHHHHH1HHHHHHGHGHHGGGGGHHHHHGGGGGGHHHHGGHGHGHHHHGGHHHHHHHHGHHHHHHHGHHHHHHHHHHHHFHHHHHHHGHHHHHHHHGGHHHHG3FHHGHHHGGGGGHHHHHHHHHHHGGGGGHHHGGGGGHGGGGGGFGGGFFFFFFFBBABB
@M02197:105:000000000-AN6RF:1:1101:23962:15550 1:N:0:1
CGGTAGTTGATCTCCTCCGCTTATTGATATGCTTAAGTTCAGCGGGTAGTCCTACCTGATTTGAGGTCAAATATGATGCAAGGTTTTGTCCGAAGACCATTGTAAGCGGACTTTGAGGGTCGGACGACAGCGCAACGTCATTATCACACTGATGTCCGGAAGCCAAAGGTTGAATTCCGCTGATGCATTTGAGAGGAGCCGACCTTCGCCAGCACGCTCCAAGTCCAAGCCCCGAATAGAAACAAATCCATTCGGGGTTGAGAATTTAATGACACTCAAACAGGCATGCTCCTCGGAATACCAAGGAGCGCAAGGTGCGTTCAAAGATTCGATGATTCAC
+
CCCBBBFFFFFFGGGGGGGGGGGHHHHHGHHHHHHHHHHHHHHGGGGGGHHHHHHHHHHHHHHFGGHHHHHFHFHHHHHHHHGGHHGHHGGGGGGGHHGHHHHHHFHGGGGGHHHHGHGGGGGGGGGGGGHGGGGGGHHGHHHHHHHGHHHHHHHHHGGHHHHHHHHHHGHHHGGHGHHGGHHHHGGHGHGHGHFGGGGGGGGFGGGGHHGGGFGHHGGHHHHGGGHGGGFGHHHHHHHHHHHHHHHEHF?GCGGHHGHHHHHFHHFHGBHHFGGHHHHHHHGGGHHGGGGGGHHHHFGFHHHHGGCGGGHHHGGGGHGGGGGGGFGFFFFFD5FBBBAB
@M02197:105:000000000-AN6RF:1:1101:8420:15543 1:N:0:1
CGGTAGTTGATCTCCTCCGCTTATTGATATGCTTAAGTTCAGCGGGTAGTCCTACCTGATTTGAGGTCAAATATGATGCAAGGTTTTGTCCGAAGACCATTGTAAGCGGACTTTGAGGGTCGGACGACAGCGCAACGTCATTATCACACTGATGTCCGGAATCCAAAGGTTGAATTCCGCTGATGCATTTGAGAGGAGCCGACCTTCGCCAGCGCGCTCCAAGTCCAAGCCCCGAATAGAAATAAATCGATTGGGGGTGGAGAATTTAATGACACCCAACAAGGCATGCTCCCCGGAATACCAAGAGCGCAAGGTGCGTTCAAAGATTCGATGATTCAC
+
AAAAABDFFFFFGGGGGGGGGGGHHHHHHHHHHHGGHHHHHGHFFGGGGHHHHHHHHHHHHHHHGGHGHHFHGHHHGHFHHHGFGHGHGDGEGDGGHHFHHHDGHG:GGGFGHHHFGHFFFEGCCC?FGGHGGGGGGGHGHHHFHGHHHHGG<F;HHGGGGGHHGHHHHHHGFGGHHFHGGGGFGEHGFGFFAEFAAEGGGGGGFFFEFFFAEFFGFFF?GFFFFFGFFGEEFAFB4?4BGB4FF?0/321///E?2B3B4444BB4B4D301101CGB35AB333A1E0EA23F55AA3FDCGGGGGGHHHCGGGHGGGGFGFGGGFFFFFFFAAAAA
@M02197:105:000000000-AN6RF:1:1101:15542:15632 1:N:0:1
CGGTAGTTGATCTCCTCCGCTTATTGATATGCTTAAGTTCAGCGGTTAGTCCTACCTGATTTGAGGTCAAATATGATGCAAGGTTTTGTCCGAAGACCATTGTAAGCGGACTTTGAGGGTCGGACGACAGCGCAACGTCATTATCACACTGATGTCCGGAAGCCAAAGGTTGAATTCCGCTGATGCATTTGAGAGGAGCCGACCTTCGCCAGCACGCTCCAAGTCCAAGCCCCGAATAGAAACAAATCGATTCGGGGTTGAGAATTTAATGACACTCAAACAGGCATGCTCCTCGGAATACCAAGGAGCGCAAGGTGCGTTCAAAGATTCGATGATTCAC
+
CCCBCCFFFFFFGGGGGGGGGGGHHHGHHHHHHHHHHHHHHHHGGFGGHHHHHFHHHHHHHHHHGHHHHGHHHHHHHHHHHHGHHHGHHHHGGGGGHHHHHHHHHHHGGGGGHHHHGHGGHGGGGGGGCGHGGGGGGHHGHHHHHHHHHHHHHHHHHGGGHHHHHHHHHHHHHHHHHHHHGHGHHHHGHHHHHHGGGGGGGGGGGGGGHHGGGFGHGHHHHHHFGGHGGGGHGHGHGHHHGHHGHHHHGGGGGGGHHHHGHHHHGHFGHHGHHGGHFHHHHHHGHHHHGGGGGHHHGHHHHHHHGGGGGHHHHGGGGHGGGGGGGGGGFFFBFFFBBBBB
@M02197:105:000000000-AN6RF:1:1101:24586:15760 1:N:0:1
CGGTAGTTGATCTCCTCCGCTTATTGATATGCTTAAGTTCAGCGGGTAGTCCTACCTGATTTGAGGTCAAATATGATGCAAGGTTTTGTCCGAAGACCATTGTAAGCGGACTTTGAGGGTCGGACGACAGCGCAACGTCATTATCACACTGATGTCCGGAAGCCAAAGGTTGAATTCCGCTGATGCATTTGAGAGGAGCCGACCTTCGCCAGCACGCTCCAAGTCCAAGCCCCGAATAGAAACAAATCGATTCGGGGTTGAGAATTTAATGACACTCAAACAGGCATGCTCCTCGGAATACCAAGGAGCGCAAGGTGCGTTCAAAGATTCGATGATTCAC
+
CCCBBCFFFFFFGGGGGGGGGGGHHHHHHHHHHHHHHHHHHHHGGGGGGHHHHHHHHHHHHHHHGHHHHHHHHHHHHHHHHHGGHHGHHHHGGGGGHHHHHHHHHHGGGGGGHHHHGHGGHGGGGGGGGGHGGGGGGHHGHHHHHGHHHHHHHGHHHGGGGGHHHHHHHHHHHHHHGHHHHHHGHGHGHHHHGHGGGGGGHHGGGFGGHHGGGFGHGGHHGHHFGFHGGGGHGHHHDHHHHHHGHHGHGGGGGGGHHHHHHHHHHHHHHHGHHGGHHHHHFHGHHHHHEGGGGGHHFGHHHHGFGGGGGHFHGEGGGFGGGGGGGGGGFFFFFFFBCCCC
@M02197:105:000000000-AN6RF:1:1101:26146:15888 1:N:0:1
CGGTAGTTGATCTCCTCCGCTTATTGATATGCTTAGGTTCAGCGGGTAGTCCTACCTGATTTGAGGTCAAATATGATGCAAGGTTTTGTCCGAAGACCATTGTAAGCGGACTTTGAGGGTCGGACGACAGCGCAACGTCATTATCACACTGATGTCCGGAAGCCAAAGGTTGAATTCCGCTGATGCATTTGAGAGGAGCCGACCTTCGCCAGCACGCTCCAAGTCCAAGCCCCGAATAGAAACAAATCGATTCGGGGTTGAGAATTTAATGACACTCAAACAGGCATGCTCCTCGGAATACCAAGGAGCGCAAGGTGCGTTCAAAGATTCGATGATTCAC
+
AABAABFFFFFFGGGGGGGGGGGHHHHHHHHGHHHHFHGHHHHGGGEGGHHHHHHHHHHHHHHHGGHHHHHHGHHHHHHHHHGGHHGGHHHGGGGGHHHHHHHHHHHGGGGGHHHHGHGFHGGGGGGGGGHGGGGGGHHGHHGHHHHGHHHHHHHHHGGGHGHHHHHHHHHHHHHHHFHGGHGHHHGHGHHHGGGGGGGGHHGAFGGFFHGGFFGHGFHFHHHHFFGFGGGHHHHHGHHHFHHGHHFFEF?CGGGHHHHHHHGFGGHHGBHHGFFGHHGEHHHHHHHHECGGGHHGHHFFGHHHGEEGFGBCCGGFFFFGGGGGFGFGFF5FFFFBBAAB
@M02197:105:000000000-AN6RF:1:1101:8511:15978 1:N:0:1
CGGTAGTTGATCTCTCCCGCTTATTGATATGCTTAAGTTCAGCGGGTAGTCCTACCTGATTTGAGGTCAAATATGATGCAAGGTTTTGTCCGAAGACCATTGTAAGCGGACTTTGAGGGTCGGACGACAGCGCAACGTCATTATCACACTGATGTCCGGAAGCCAAAGGTTGAATTCCGCTGATGCATTTGAGAGGAGCCGACCTTCGCCAGCACGCTCCAAGTCCAAGCCCCGAATAGAAACAAATCGATTCGGGGTTGAGAATTTAATGACACTCAAACAGGCATGCTCCTCGGAATACCAAGGAGCGCAAGGTGCGTTCAAAGATTCGATGATTCAC
+
ABCABBFFFFFFGGGGGGGGGGGHHHHHHHHHHHHHHHHHHHHGGGFGGHHHHHHHHHHHHHHHGHHHHGHHHHHHHHHHHHGHHHGHHHHGGGGGHHHHHHHHHHHGGGGGHHHHGFGFHGGGGGGGGGHGGGGGGHHGHHHHHGHHHHHHHHGGHGGGHHHHHHHHHHHHHHHHHGHHGHHHHHHHHHHHHHGGGGGGHHGGFFGFGHGGGGGHHHHFHHHHGGHGGGGHGFGHHHHHHHGGHHHHGFFGGGGFGHHHHHHGBHGHFHFHHHGHHFHHHHHHHHHHGGCGEFFHHHHFHHHHGGGGGHHHHCGGGHGGGGGGGGGCFFFFFFFBBBAA
@M02197:105:000000000-AN6RF:1:1101:19070:16140 1:N:0:1
CGGTAGTTGATCTCCTCCGCTTATTGATATGCTTAAGTTCAGCGGGTAGTCCTACCTGATTTGAGGTCAAATATGGTGCAAGGTTTTGTCCGAAGACCATTGTAAGCGGACTTTGAGGGTCGGACGACAGCGCAACGTCATTATCACACTGATGTCCGGAAGCCAAAGGTTGAATTCCGCTGATGCATTTGAGAGGAGCCGACCTTCGCCAGCACGCTCCAAGTCCAAGCCCCGAATAGAAACAAATCGATTCGGGGTTGAGAATTTAATGACACTCAAACAGGCATGCTCCTCGGAATACCAAGGAGCGCAAGGTGCGTTCAAAGATTCGATGATTCAC
+
BBCBBCFFFFFFGGGGGGGGGGGHHHHHHHHHHHHHHHHHHCHGGGGGGHHHHHHHHHHHHHHHGHHHHHHHHHHHGHHHHHGGHHGHHHHGGGGGHHHHHHHHHFHGGGGGHHHHGHGGHGGGGGGGGGGGGGGGGHHGHHHHHHHHHHHHHHHHHGGGHGHHHHHHHHHHHHHHHHHGHGHHHHHHHHHHHHGGGGGGHHGGGGGGHHGGGGGHFHHFHHFHFFHGGGFGGHHHHHHHHHHGGHFGGGGGGGGHFHHHHHGGBHHHGHHHFFGHHHHHGHHHHGHHGGGGGHFGGHGHHHHCGGGGGHGHHGGGGHGGGGGGGGGGBFFFFFFCBBAA
@M02197:105:000000000-AN6RF:1:1101:13065:16423 1:N:0:1
CGGTAGTTGATCTCCTCCGCTTATTGATATGCTTAAGTTCAGCGGGTAGTCCTACCTGATTTGAGGTCAAATATGATGCAAGGTTTTGTCCGAAGACCATTGTAAGCGGACTTTGAGGGTCGGACGACAGCGCAACGTCATTATCACACTGATGTCCGGAAGCCAAAGGTTGAATTCCGCTGATGCATTTGAGAGGAGCCGACCTTCGCCAGCACGCTCCAAGTCCAAGCCCCGAATAGAAACAAATCGATTCGGGGTTGAGAATTTAATGACACTCAAACAGGCATGCTCCTCGGAATACCAAGGAGCGCAAGGTGCGTTCAAAGATTCGATGATTCAC
+
BBBBBBFFFFFFGGGGGFGGGGGHHHHHGGHHHHHGHHHHHHHFGGGFEHHGHHHHHHFHHHGHGHHHHHHGHHHHHHGHHHGGFGGHHHHGGGGGHHFHHHHHHGHGGGGGHHHHFFGFGGFGGGGGGGGGGGGGGHHGHHGHHHHHGHFBGHHHHGGGGGGHHGGHHHHHHFHHFHHGGHHHHGGGGGGHHGGGGFAEGGGFFFFGGHFFFFFFFGHHGFFFFGFGFEEFGFHHFHFHHHHGHGFHFGGE/GGHFGGHHHHGFGGHHGHHHHGHFFGF3HFHHFEHGGCCGFHHHGGHHHGGAB2GFGHHE2GGGGGGGGGGGCGGFFFFFFD3BBBA
@M02197:105:000000000-AN6RF:1:1101:19685:16527 1:N:0:1
CGGTAGTTGATCTCCTCCGCTTATTGATATGCTTAAGTTCAGCGGGTAGTCCTACCTGATTTGAGGTCAAATATGATGCAAGGTTTTGTCCGAAGACCATTGTAAGCGGACTTTGAGGGTCGGACGACAGCGCAACGTCATTATCACACTGATGTCCGGAAGCCAAAGGTTGAATTCCGCTGATGCATTTGAGAGGAGCCGACCTTCGCCAGCACGCTCCAAGTCCAAGCCCCGAATAGAAACAAATCGATTCGGGGTTGAGAATTTAATGACACTCAAACAGGCATGCTCCTCGGAATACCAAGGAGCGCAAGGTGCGTTCAAAGATTCGATGATTCAC
+
ABCAABFFFFFFGGGGGGGGGGGHHGHHHHHHHHHHHHHHHHHGGGGGGHHHHHHHHHHHHHHHGHHHHHHHHHHHHHHHHHGGHHGHHHHGGGGGHHHHHHHHHHHGGGGGHHHHGHGGHGGGGGGGGGHGGGGGGHHGHHHHHHHHHHHHHHHHHGGGHHHHHHGHHHHHHHHHHHHGHHGGHHGGHGGGHHGGGGGGGGGFFFGGHHGGGGGHHHFHFFHFFGHFFGGHHHHHHHHHHHHGHGHHGGGGGGGHHHHHHHHHGFBHHHHHGDGHHHHFHHFHGHHHGGGGGHHHHHHHHHHGGGGGGHHHHGGGGHGGGGGGGGGGFFFFFFFCBCBC
@M02197:105:000000000-AN6RF:1:1101:7731:16714 1:N:0:1
CGGTAGTTGATCTCCTCCGCTTATTGATATGCTTAAGTTCAGCGGGTAGTCCTACCTGATTTGAGGTCAAATATGATGCAAGGTTTTGTCCGAAGACCATTGTAAGCGGACTTTGAGGGTCGGACGACAGCGCAACGTCATTATCACACTGATGTCCGGAAGCCAAAGGTTGAATTCCGCTGATGCATTTGAGAGGAGCCGACCTTCGCCAGCACGCTCCAAGTCCAAGCCCCGAATAGAAACAAATCGATTCGGGGTTGAGAATTTAATGACACTCAAACAGGCATGCTCCTCGGAATACCAAGGAGCGCAAGGTGCGTTCAAAGATTCGATG
+
?AAAAAFFFFFFGGGGGGGGGGGHHHFHHHGHHHHHHHHHHHGGGGGGGHHHHHHHHHGHHHEHGGHHFHFHHHHFHHGFFHGHHHGGHHHGGGGGHHHHHGHHHHGGGGEGHHHHGBFAHGGGGGGGGGHGGGGGGHHGHHHHHHHGHHGHGGHHHHGHGHHHHFHHHHHHHGHCHHHGGHHHGGGGGHHHHHGGGGGGGGGGGGGGHFFFFFFHFFFHGFHHGGHFFGFGFHFGBFHHHFHGFHHHDGFGGEFHGFHHHHHGE5FHHEFGFHFFEFGDHHGBGGE1EEC?FEHGGGFA35GHEE2EE45GFGGGGGGGFGFDFBFFFBBBBB
@M02197:105:000000000-AN6RF:1:1101:12103:16858 1:N:0:1
CGGTAGTTGATCTCCTCCGCTTATTGATATGCTTAAGTTCAGCGGGTAGTCCTACCTGATTTGAGGTCAAATATGATGCAAGGTTTTGTCCGAAGACCATTGTAAGCGGACTTTGAGGGTCGGACGACAGCGCAACGTCATTATCACACTGATGTCCGGAAGCCAAAGGTTGAATTCCGCTGATGCATTTGAGAGGAGCCGACCTTCGCCAGCACGCTCCAAGTCCAAGCCCCGAATAGAAACAAATCGATTCGGGGTTGAGAATTTAATGACACTCAAACAGGCATGCTCCTCGGAATACCAAGGAGCGCAAGGTGCGTTCAAAGATTCGATGATTCAC
+
BCCBAAFFFFFFGGGGGGGGGGGHHHHHHHHHGHHHHHHHHHHGGGFGGHHHHHHGHHGHHHHHGHHHHHHHHGHHHHHHHHGHHHGHHHHGGGGGHHHHHHHHHHHGGGGGHHHHGHGGHGGGGGGGGGHGGGGGGGHGHHHHHHHHHHHHHHHHHGGGGHHHHHHHGHHHHHHHHHHHHHGHHHHGHHGHHHGGGGGGHHGGGGGGHHFGGGGGHHHGHHHGGGHGGGGGHHHHHHHGHHHGHHHHGGGGGGGHHHHHHHHHGHGHHHFHGFGHHGHHHHHHHHHHGGGGGHHHGHHHHHHGGGGGGHHHHGGGGHGGGGGGFGGGFFFBFFFCBAAA
@M02197:105:000000000-AN6RF:1:1101:3545:16954 1:N:0:1
CGGTAGTTGATCTCCTCCGCTTATTGATATGCTTAAGTTCAGCGGGTAGTCCTACCTGATTTGAGGTCAAATATGATGCAAGGTTTTGTCCGAAGACCATTGTAAGCGGACTTTGAGGGTCGGACGACAGCGCAACGTCATTATCACACTGATGTCCGGAAGCCAAAGGTTGAATTCCGCTGATGCATTTGAGAGGAGCCGACCTTCGCCAGCACGCTCCAAGTCCAAGCCCCGAATAGAAACAAATCGATTCGGGGTTGAGAATTTAATGACACTCAAACAGGCATGCTCCTCGGAATACCAAGGAGCGCAAGGTGCGTTCAAAGATTCGATGATTCAC
+
AAB>ABFFFFFFGGGGGGGGGGGHHHGHGHFHHHGHHFHHGHHFGGEEGHGFHHHGHHHGHHHHGHGHGHHHGHHHHHHHFGGBFGGHHHFGEGGGFFHHHHHHGHHGGGEEHHHFF;GGEE:FDDGGGGHDDFGGCFHGGHHHHGFFGHHHHHHHHGGGGGHCGHGFHCGFHHFHGFHFGGGGGFFFFFHGHGGEFGGGGGGFDFFFHGFF?BCFFHHHFHHGFGHGGGGGGFGHFHGGHFHGHEGFCGGGGGE?2FGEHGHHFFHHEHBHFAFFGFA3HFCFGBHHGGGEEFF55CGFHGHG?FE?GCHHBGGGEECGCGGGGGGGFFFD55FAA3>>
@M02197:105:000000000-AN6RF:1:1101:20437:17432 1:N:0:1
CGGTAGTTGATCTCCTCCGCTTATTGATATGCTTAAGTTCAGCGGGTAGTCCCACCCGATTTGAGGTCAAATTGTCAAAGATTGTCCTTGTCAGGACTGTTTGGAAGCATAGAGCCCACAGGTACAAGCGCGACTTGAAAAAGTCAACTCCGGTAAAGATTTATCACACCGAATACGCCGCAAAGCAGGGTACACTCAGGCATTTCAGACGAGCCATTTGTTACACGGCAACATCCAAGTCCACACCGATCAACAAAAAAGTCAAGGGGGTGAGATTACAATGACACTCAAACGGGTGTACCCTTCGGAATACCAAAGGGTGCAAGGTGCGTTCAAAGATTCGATGATTCAC
+
BBCAABFFFFFFGGG5BGGGGGGHGHHHHHHHHHHHHHHHHHHGGGGGGHHHHHHGGGGGGGHHGHGGHHHHHHHHHHHHHHHHHHHHGHHHHHGGHHHHHHHGHHHHHHHHHHHGGHFGHHGHHHGHHGGGGGGGHHHHHHGGHHHHHHHGGGGFHFHHHHHHHHGHHGHGGGGHHGGGGHHHGHHHGGGGHGGGGHGGHGHGGGGGGGHHHGHGFHHHHHHFFFHHHGHHHFHHFFFFGGGGGGGHFEHHHGEGBHFHHGHFGGGHHHHFGFGFGGFGGHHGA5FHGHGAGGGHHGCFGGCCGHFHGBD2HHGHHGHGBHGFBGGGFFFGFGGGGGGGFFFFFFFABAAA
@M02197:105:000000000-AN6RF:1:1101:16714:17398 1:N:0:1
CGGTAGTTGATCTCCTCCGCTTATTGATATGCTTAAGTTCAGCGGGTAGTCCTACCTGATTTGAGGTCAAATATGATGCAAGGTTTTGTCCGAAGACCATTGTAAGCGGACTTTGAGGGTCGGACGACAGCGCAACGTCATTATCACACTGATGTCCGGAATCCAAAGGTTGAATTCCGCTGATGCATTTGAGAGGAGCCGACCTTCGCCAGCACGCTCCAAGTCCAAGCCCCGAATAGAAACAAATCGATTCGGGGTTGAGAATTTAATGACACTCAAACAGGCATGCTCCTCGGAATACCAAGGAGCGCAAGGTGCGTTCAAAGATTCGATGATTCAC
+
BBCAABFFFFFFGGGGGGGGGGGHHHHHHHGHHHHHHHHHHHHGGGFGGHHHHHHHHHHHHHHHGHGGHHHHHHHHHHHHHHGGHHGHHHHGGGGGHHHHHHHHHHHGGGGGHHHHGHGGHGGGGGGGGGHGGGGGGHHGHHHHHHHHHHHHGHHHHGGGHHHHHHHHHHHHHHHHHHHGHHHHHHHHHHHHHHGGGGGGGGGGGGGGFGGGGGGHHHDHHGHHGGHGGGGHHHGHHHHHHFHGHHHHGGGGGGGHHHHHHHHHHHHHHHHFHGGHHHHHHHHHHHHHGGGGGHHHHHGHHHHGGGGGGHGHHGGGGHGGGGGGGGGGFFFFFFFBBBBB
@M02197:105:000000000-AN6RF:1:1101:27497:17519 1:N:0:1
CGGTAGTTGATCTCCTCCGCTTATTGATATGCTTAAGTTCAGCGGGTAGTCCTACCTGATTTGAGGTCAAATATGATGCAAGGTTTTGTCCGAAGACCATTGTAAGCGGACTTTGAGGGTCGGACGACAGCGCAACGTCATTATCACACTGATGCCCGGAATCCAAAGGTTGAATTCCGCTGATGCATTTGAGAGGAGCCGACCTTCGCCAGCACGCTCCAAGTCCAAGCCCCGAATAGAAACAAATCGATTCGGGGTTGAGAATTTAATGACACTCAAACAGGCATGCTCCTCGGAATACCAAGGAGCGCAAGGTGCGTTCAAAGATTCGATGATTCAC
+
ABCBBCFFFFFFGGGGGGGGGGGHHHHHHHHGHHHHHGHHHHHGGGGGGHGHHHHHHHEHHHHHGHHHGHHHHHHHHHGFGHGFHHGHGFHGGGGGHGHHHHHHHHHEGGGGHHHFGHGGHGGGGGGGGGHGGGGGGHHGHHHHHHHHHHHHHGHGHGGGGGHHHHHHGHHHHHHHHHHHHGGGHHHHGGHHHHGGGGGGGHGFFFFGHHGDFFFFFFHHHHHHGGHGGCFHHHFHGHFHHHHGHGAFFGGFGFDHGHHHHHGGHHHHHHHHGEGHHHHGFHHGHHHHE?0CEGBHHHHFHFGFE22EAGFHHECEEHGGGFGGGGGGFFFFFFFAAAAB
@M02197:105:000000000-AN6RF:1:1101:19685:17657 1:N:0:1
CGGTAGTTGATCTCCTCCGCTTATTGATATGCTTAAGTTCAGCGGGTAGTCCTACCTGATTTGAGGTCAAATATGATGCAAGGTTTTGTCCGAAGACCATTGTAAGCGGACTTTGAGGGTCGGACGACAGCGCAACGTCATTATCACACTGATGTCCGGAATCCAAAGGTTGAATTCCGCTGATGCATTTGAGAGGAGCCGACCTTCGCCAGCACGCTCCAAGTCCAAGCCCCGAATAGAAACAAATCGATTCGGGGTTGAGAATTTAATGACACTCAAACAGGCATGCTCCTCGGAATACCAAGGAGCGCAAGGTGCGTTCAAAGATTCGATGATTCAC
+
CCCCCCFFFFFFGGGGGGGGGGGHHHHHGHGHGHHHHHHHHHHGGGGGGHHHHHHHHHHHHHHHGHHHEHHHGHHHHHHHHHGFHHGHHHHGGGGGHHHHHHHHHGHGGFGGHHHHGHGFHGGGGGGGGGHGGGGGGHHGHHGHHGHHHHHHHHHHHGGGGGHHHHHHHHHHHHHHHHHHHHHHHHHHHHHHHGGGGGGGHGGGFGGGHHGGGGGHHGHHHHGFGGHGGGFHFHHHHHHHHHHGHHHHGGEGGGGHHHHHHHHHHHGHHHHHHGGHHHHHHFGGHGGHGGGGGHHHHHHGHHHHGEEGGHGHHGGGGHGGGGGGGGGGFFFFFFFBBBBB
@M02197:105:000000000-AN6RF:1:1101:15473:17684 1:N:0:1
CGGTAGTTGATCTCCTCCGCTTATTGATATGCTTAAGTTCAGCGGGTAGTCCTACCTGATTTGAGGTCAAATATGATGCAAGGTTTTGTCCGAAGACCATTGTAAGCGGACTTTGAGGGTCGGACGACAGCGCAACGTCATTATCACACTGATGTCCGGAAGCCAAAGGTTGAATTCCGCTGATGCATTTGAGAGGAGCCGACCTTCGCCAGCACGCTCCAAGTCCAAGCCCCGAATAGAAACAAATCGATTCGGGGTTGAGAATTTAATGACACTCAAACAGGCATGCTCCTCGGAATACCAAGGAGCGCAAGGTGCGTTCAAAGATTCGATGATTCAC
+
ABCAABFFFFFFGGGGGGGGGGGHHHHHHHHHHHHHHHHHHHHGGGGGGHHHHHHHHHHHHHHHGHHHHHHHHHHHHHHHHHGGHHGHHHHGGGGGHHHHHHHHHGHGGGGGHHHHGHGGHGGGGGGGGGHGGGGGGHHGHHHHHHHHHHHHHHHHHGGGHHHHHHHHHHHHHHHHHHHHHHHHHHHGHHGHHHGGGGGGGGGGGGGGHHGGGGGHHFHHHHHHGGHGGGFHHHHHHHHHHHHGHHHHGGGGGGGHHHHHHHHHGGHHHHHHHHGHHHHHGHHHHHHHGGGGGGHHHHHHHHHHGGGGGHFHGGGGGFGGGGGGGGGGFFFFFFFBBBAB
@M02197:105:000000000-AN6RF:1:1101:6256:17687 1:N:0:1
CGGTAGTTGATCTCCTCCGTTATTGATATGCTTAAGTTCAGCGGGTAGTCCTACCTGATTTGAGGTCAAATATGATGCAAGGTTTTGTCCGAAGACCATTGTAAGCGGACTTTGAGGGTCGGACGACAGCGCAACGTCATTATCACACTGATGTCCGGAAGCCAAAGGTTGAATTCCGCTGATGCATTTGAGAGGAGCCGACCTTCGCCAGCACGCTCCAAGTCCAAGCCCCGAATAGAAACAAATCGATTCGGGGTTGAGAATTTAATGACACTCAAACAGGCATGCTCCTCGGAATACCAAGGAGCGCAAGGTGCGTTCAAAGATTCGATGATTCAC
+
AAA3>ABDFFFFGGCGGGEEGGHHHBFGFHCBFHHHHHHHHGGEEEAFHHGHHHHHHFFHHHHFHFGHFFHFHHGHHHHFHGFBGGHHHHGGEGGHHHHHHFHHHHGGCEGHGHGGHGFHGGGGGCFGGHGEGGGGGFFGGHHEGHHHHHHHHHHHDGFHHHHHHHHHHHHGFFHHHGFHHGHGHHHGHGHHHGGFFGGHHGGFFGGHHFDFFGHHGHHGGFGFGHGGFFHHHFEHHHHHHHEHHHHEEGGEF>HHFHHHHFDF5HHFGHHDFFBEHFHGF3GHGAFGFGGGHHHHHHGBHGCGGGF?HHHCGEAEGGCGGGFGEEGFFFFFFFB@BAB
@M02197:105:000000000-AN6RF:1:1101:6314:17885 1:N:0:1
CGGTAGTTGATCTCCTCCGCTTATTGATCTGCTTAAGTTCAGCGGGTAGTCCTACCTGATTTGAGGTCAAATATGATGCAAGGTTTTGTCCGAAGACCATTGTAAGCGGACTTTGAGGGTCGGACGACAGCGCAACGTCATTATCACACTGATGTCCGGAATCCAAAGGTTGAATTCCGCTGATGCATTTGAGAGGAGCCGACCTTCGCCAGCACGCTCCAAGTCCAAGCCCCGAATAGAAACAAATCGATTCGGGGTTGAGAATTTAATGACACTCAAACAGGCATGCTCCTCGGAATACCAAGGAGCGCAAGGTGCGTTCAAAGATTCGATGATTCAC
+
BBBABCFFFFFFGGGGGGGGGGGHHHHHHHHHHHHHHHHHHHHGGGGGGHHHHHHHHHHHHHHHGHHHHGHHHHHHHHHHHHGHHHGHHHHGGGGGHHHHHHHHHHHGGGGGHHHHGHGGHGGGGGGGGGHGGGGGGHHGHHHHHHHHHHHGGHHHHGGGHGHHHHHHHHGHHGHHHHHHGGHHHGHHHHHHHGGGGGGGHGGFGGGGHHFFGFFHHGHHHHHHGGHGGGGHHHHHGHHHHHHGHHGHGGGGGGGHHHHHGHHGHHFHHGHHHHGGHHHHHHHFHHHGGGGGGHHHFHFGHHHFFCGGGGHHHGGGGHGGGGGGGGGGFFFFFFFBAAAA
@M02197:105:000000000-AN6RF:1:1101:24609:17930 1:N:0:1
CGGTAGTTGATCTCCTCCGCTTATTGATATGCTTAAGTTCAGCGGGTAGTCCTACCTGATTTGAGGTCAAATATGATGCAAGGTTTTGTCCGAAGACCATTGTAAGCGGACTTTGAGGGTCGGACGACAGCGCAACGTCATTATCACACTGATGTCCGGAAGCCAAAGGTTGAATTCCGCTGATGCATTTGAGAGGAGCCGACCTTCGCCAGCACGCTCCAAGTCCAAGCCCCGAATAGAAACAAATCGATTCGGGGTTGAGAATTTAATGGCACTCTAACAGGCATGCTCCTCGGAATACCAAGGAGCGCAAGGTGCGTTCAAAGATTCGATAATTCAC
+
ABBAABFFFFFFGGGGGGGGGGGHGHHHHGHHHHHHHHHHHHHGGGGGGHHHFHHHHHGHHGGHGHHHHHHHHHHHHHHGHHGGHHGHHHHGGGGGHHHHHFGHHHHGGGGGHHHEGHCFHDGGGGCGGGHGGGFDGHAFGEGHHHHHHHHFBGHHHGGGGHHHHHFHGHHHHHHHHHHGGGHGHHHGHHGGGHGGGGGED?GGGFGGGFFFFFGHHHHGFFHFFFHFFFFFFFHE?GBHHGHGGHHGE1CE@EFGFGGG5FHHGFFHFGB5FFFGFFGHHGHGHHHGEEEEE3F5HFFGFCHGGGGGGHCHGGEGDFFE5GGGBEBGBABBFFFAAAAA
@M02197:105:000000000-AN6RF:1:1101:19211:17983 1:N:0:1
CGGTAGTTGATCTCCTCCGCTTATTGATATGCTTAAGTTCAGCGGGTAGTCCTACCTGATTTGAGGTCAAATATGATGCAAGGTTTTGTCCGAAGACCATTGTAAGCGGACTTTGAGGGTCGGACGACAGCGCAACGTCATTATCACACTGATGTCAGGAAGCCAAAGGTTGAATTCCGCTGATGCATTTGAGAGGAGCCGACCTTCGCCAGCACGCTCCAAGTCCAAGCCCCAAATAGAAACAAATCGATTCGGGGTTGAGAATTTAATGACACTCAAACAGGCATGCTCCTCGGAATACCAAGGAGCGCAAGGTGCGTTCAAAGATTCGATGACTCAC
+
AAAAABFFFFFFGGGGGGGGGGGHHGHGFFDGHHHHGAGHHHHGGGEGGHFFHHFHHHHHHHHHGHHHHGHHHHHHHHHGHHGGGHGFHHHGGGGGHHHHEHHHHHHEEGGGHHHGGHDEHGGGGG?CDGGGGCGGGGFGHHHHHHGHHHHHHHGFHHHHHHHHHHHHHHHHHHHHHHHGFHGGGGHGGGGGGGGGGDEGGHGGGGFEFDGFFFFFFFFFHGFGFFGFFFFFGFBFBFBHFHHFGGHGE/>/@ECHHGD22G@2D1BG2D21EDA1GHFHHHHFHHHEFAEAGFGFGHGFA111CCEE0BGGBE000AGG3FG3BA1F>1BFDDB1AA1A
@M02197:105:000000000-AN6RF:1:1101:6818:18107 1:N:0:1
CGGTAGTTGATCTCCTCCGCTTATTGATATGCTTAAGTTCAGCGGGTAGTCCTACCTGATTTGAGGTCAAATATGATGCAAGGTTTTGTCCGAAGACCATTGTAAGCGGACTTTGAGGGTCGGACGACAGCGCAACGTCATTATCACACTGATGTCCGGAAGCCAAAGGTTGAATTCCGCTGATGCATTTGAGAGGAGCCGACCTTCGCCAGCACGCTCCAAGTCCAAGCCCCGAATAGAAACAAATCGATTCGGGGTTGAGAATTTAATGACACTCAAACAGGCATGCTCCTCGGAATACCAAGGAGCGCAAGGTGCGTTCAAAGATTCGATGATTCAC
+
BBCBBBFFFFFFGGGGGGGGGGGHHHHHHHHHHHHHHHHHHHHGGGGGGHHHHHHHHHHHHHHHGHHHHHHHHHHHHHHHHGGGHHGHHHHGGGGGHHHHHHHHHHHGGGGGHHHHGHGGHGGGGGGGGGHGGGGGGHHGHHHHHHHHHHHHHHHGHGGGGHHHHHHHHGHHHHHHHHHHHHHHHHHHHGHHHHGGGGGGHHGGGGGGGHGGGGGHGHHHHGHFFGHGGGGHHHHHHHHHGHHGHHEHFECGGGGHHHHHHHGHHHHHHHHHHHGHHHGBHHHHGHHHFGFGGHHHHGHHGHHHGGGGGHHHHGGGGFGGGGGGGGGGFFFFFFFCCCCC
@M02197:105:000000000-AN6RF:1:1101:28980:18220 1:N:0:1
CGGTAGTTGATCTCCTCCGCTTATTGATATGCTTAAGTTCAGCGGGTAGTCCTACCTGATTTGAGGTCAAATATGATGCAAGGTTTTGTCCGAAGACCATTGCAAGCGGACTTTGAGGGTCGGACGACAGCGCAACGTCATTATCACACTGATGTCCGGAAGCCAAAGGTTGAATTCCGCTGATGCATTTGAGAGGAGCCGACCTTCGCCAGCACGCTCCAAGTCCAAGCCCCGAATAGAAACAAATCGATTCGGGGTTGAGAATTTAATGACACTCAAACAGGCATGCTCCTCGGAATACCAAGGAGCGCAAGGTGCGTTCAAAGATTCGATGATTCAC
+
CCDCCBFFFFFFGGGGGGGGGGGGHHHHHHHHHHHHHHHHHHHGGGFEGHHHHHHHHHEHHHHHGHHHGHHHHHGHHHHGHHGGHHGGHHHGGGGGHHGHHHHHHHGGGGGGGHHHGHGGHGGGGGGGGGHGGGGGGHHGGHHHHHHHHHHHHHHHHGGGGHHHHHHHHHHHHHHHHGHHGHHGHHGGGGHHHHGGGGGGGHGGGFGGGHGGGGGHFHHGHHGGGGHGGGFHHHHHHGHHHGHGHGFHGGGGGGEHHFHHGHHHFBGHGHHHFDGHHHHFHGHHHHHGEGGFGGHGHHHFHGHHGGGGGHHHHGGGGGGGGGGGGEFFFFBFFFFBBAAB
@M02197:105:000000000-AN6RF:1:1101:25950:18138 1:N:0:1
CGGTAGTTGATCTCCTCCGCTTATTGATATGCTTAAGTTCAGCGGGTAGTCCTACCTGATTTGAGGTCAAATATGATGCAAGGTTTTGTCCGAAGACCATTGTAAGCGGACTTTGAGGGTCGGACGACAGCGCAACGTCATTATCACACTGATGTCCGGAATCCAAAGGTTGAATCCCGCTGATGCATTTGAGAGGAGCCGACCTTCGCCAGCACGCTCCAAGTCCAAGCCCCGAATAGAAACAAATCGATTCGGGGTTGAGAATTTAATGACACTCAAACAGGCATGCTCCTCGGAATACCAAGGAGCGCAAGGTGCGTTCAAAGATTCGATGATTCAC
+
BBCBBBFFFFFFGGGGGGGGGGCHHHHHHHHGHHHHHGHHHHGGGGGGGHHHHHHHHHHHHHHHGHFHHHHHHHHHHHGHHHGHHHGHHHHGGGGGHHHHHHHHHHHGGGGGHHHHGHGGHGGGGGGGGGHGGGGGGHHGHHHHHHHHHHHHHHGHHGGGGGHHHHHHHHHHHHHHHHHHHHHHGHHFGHHHGHGGGGGGHGGGFFGGHHGFFFFHFFGHHGFHFGHGFFGGHHHHHHHHHHHGHEFGGGEGGGGGFHHFHGHGEHHHHGHHHHGHHHHHHHGHHHHHE?GGGHGGHHGHGHHHEGGEGHFHHGFGCGGGCFGGFEGFBFFFFFFBBABB
@M02197:105:000000000-AN6RF:1:1101:21075:18269 1:N:0:1
CGGTAGTTGATCTCCTCCGCTTATTGATATGCTTAAGTTCAGCGGGTAGTCCTACCTGATTTGAGGTCAAATATGATGCAAGGTTTTGTCCGAAGACCATTGTAAGCGGACTTTGAGGGTCGGACGACAGCGCAACGTCATTATCACACTGATGTCCGGAATCCAAAGGTTGAATTCCGCTGATGCATTTGAGAGGAGCCGACCTTCGCCAGCACGCTCCAAGTCCAAGCCCCGAATAGAAACAAATCGATTCGGGGTTGAGAATTTAATGACACTCAAACAGGCATGCTCCTCGGAATACCAAGGAGCGCAAGGTGCGTTCAAAGATTCGATGATTCAC
+
CCDBCBFFFFFFGGGGGGGGGGGHHHGHHHHHHHHHHHHHHGHGGGGGGHHHHHHHHHHHHHHHGHHHHHHHHHHHHHHHHHGFHHGHHHHGGGGGHHHHHHHHHHHGGGGGHHHHGGGGHGGGGGGGGGHGGGGGGHHGHHHHHHHHHHHHHHHHHGGGHGHHHHHHHHHHHHHHHHHHHHHHHGHGHGHHHHGGGGGGHHGGFFGGHHGGGGGHGGHHHHHFGGHGGGGHHHHHHHGHGHHGHHHHDFGGGGGHHHGHHHHHHHHHHHHHFGGGHHHFHHHHHHGHGGGGGHHGHHGFHHHHGGEGCHHHHGGGGGGGGGGGGGGGFFFFFFFABA?A
@M02197:105:000000000-AN6RF:1:1101:20524:18388 1:N:0:1
CGGTAGTTGATCTCCTCCGCTTATTGATATGCTTAAGTTCAGCGGGTAGTCCTACCTGATTTGAGGTCAAATATGATGCAAGGTTTTGTCCGAAGACCATTGTAAGCGGACTTTGAGGGTCGGACGACAGCGCAACGTCATTATCACACTGATGTCCGGAAGCCAAAGGTTGAATTCCGCTGATGCATTTGAGAGGAGCCGACCTTCGCCAGCACGCTCCAAGTCCAAGCCCCGAATAGAAACAAATCGATTCGGGGTTGAGAATTTAATGATACTCAAACAGGCATGCTCCTCGGAATACCAAGGAGCGCAAGGTGCGTTCAAAGATTCGATGATTCAC
+
BCCBBBFFFFFFGGGGGGGGGGGHHHHHHGHHHHHHHHHHHHHGGGGGGHHHHHHHHHHHHHHHGHHHHHHHHHHHHHHHHHGHHHGHHHHGGGGGHHHGHHHHHGHGGGGGHHHHGHGGHGGGGGGGGGHGGGGGGHHGHGHHHHHHHHHHHHHHHGGGGHHHHHHHHGHHGHHHHHHHHGHHGGGHHHHHHHGGGGGGHHGGGGGGHFGGFFGGGFFHHHHHGGHFGGGHFHHHHHHHHGHGHHGHGFCGGGGHGFHHHHHGFFHGHHHHHGGHHHHHHHHEGGHGGGGGGHHGBGHHGHGHGGGGGHFHGGGGGGGFGGGGGGGGFFFFFFFBBBBB
@M02197:105:000000000-AN6RF:1:1101:27251:18452 1:N:0:1
CGGTAGTTGATCTCCTCCGCTTATTGATATGCTTAAGTTCAGCGGGTAGTCCTACCTGATTTGAGGTCAAATATGATGCAAGGTTTTGTCCGAAGACCATTGTAAGCGGACTTTGAGGGTCGGACGACAGCGCAACGTCATTATCACACTGATGTCCGGAATCCAAAGGTTGAATTCCGCTGATGCATTTGAGAGGAGCCGACCTTCGCCAGCACGCTCCAAGTCCAAGCCCCGAATAGAAACAAATCGATTCGGGGTTGAGAATTTAATGACACTCAAACAGGCATGCTCCTCGGAATACCAAGGAGCGCAAGGTGCGTTCAAAGATTCGATGATTCAC
+
BCCABBFFFFFFGGGGGGGGGGGHHHHGHHHHHHHHHHHHHHHGGGGGGHHHHHHHHHHHHHHHGHHHHHHHHHHHHHHHHHGHHHGHHHHGGGGGGHHHHHHHHHHGGGGGHHHHGHGGHGGGGGGGGGHGGGGGGHHGHHHHHHHHHGHHHHHHHGGGGGHHHGHHHHHHHHHHHHHHHHHGHHHGHHHHGHGGGGGGGHGGFFGGHHGGGGGGHHHHHGHHGGHGGFFFGFFGGHHHHHHEHHHHGGFEGGGHHGHHHHHHHHHHHHHHHHGFEHFHHGHHHHHF1A?GFHHHHGHFGGHHGGGGGHHHFCGGGHGGGGGGGGCFFFFFFFFBBBAB
@M02197:105:000000000-AN6RF:1:1101:15883:18489 1:N:0:1
CGGTAGTTGATCTCCTCCGCTTGTTGATATGCTTAAGTTCAGCGGGTAGTCCTACCTGATTTGAGGTCAAATATGATGAAATGCTTGTCCGAAGACCATTGTAAGCGGACTTTGAGGGTCAGACGACAGCGCAACGTCATTATCACACTGATGTCCGAAAGCCAAAGGTTGAATTCCGCTGATGCATTTGAGAGGAGCCGACTTTCGCCAGCACGCTCCAAGTCCAAGCCCCGAACAGAAACAAATCCATTCGGGGTTGAGAATTTAATGACACTCAAACAGGCATGCTCCTCGGAATACCAAGGAGCGCAAGGTGCGTTCAAAGATACGATGATTCAC
+
BBBAABFBDFFFGGGGGGGGGGGHHHGHHHFGHHHHHHHHHGHGGGEGGHHHHHHHHHHHHHGGGHGHHHGHHHHHHGHGHHHHHHHHHHGGGGGHHHHHHHHGHHGGGGGHHGFFHGGHHHGHGGGGGHGGGGGGHHGHGHHHHHHHHHHHHHHHGHHHHHHHHHHHHHHHHHHHHHGHGGHHGHHHHHHGHGGGGGGGHGGGGGGHHGGGGGHHHFFHHGFGGFFFFFGGFHFHHHHHHHHHFHFHFCEGEFHHFHGHHGHEHHHHHGHHHGHHGF3FFFHHHHHGGGFEHHHHHGHHHHHGGGGGHHGFFGCGGGGGGGGGGGEAFBFFFFBBBBB
@M02197:105:000000000-AN6RF:1:1101:19766:18593 1:N:0:1
CGGTAGTTGATCTCCTCCGCTTATTGATATGCTTAAGTTCAGCGGGTAGTCCTACCTGATTTGAGGTCAAATATGATGCAAGGTTTTGTCCGAAGACCATTGTAAGCGGACTTTGAGGGTCGGACGACAGCGCAACGTCATTATCACACTGATGTCCGGAAGCCAAAGGTTGAATTCCGCTGATGCATTTGAGAGGAGCCGACCTTCGCCAGCACGCTCCAAGTCCAAGCCCCGAATAGAAACAAATCGATTCGGGGTTGAGAATTTAATGACACTCAAACAGGCATGCTCCTCGGAATACCAAGGAGCGCAAGGTGCGTTCAAAGATTCGATGACTCAC
+
BCCABCFFFFFFGGGGGGGGGGGHHHHHHHHHHHHHHHHHHHHGGGGGGHHHHHHHHHHHHHHHGHHHHHHHHHHHHHHHHHGHHHGHHHHGGGGGHHHHHHHHHHHGGGGGHHHHGGGGHGGGGGGGGGGGGGGGGHHGHHHGHHHHHHHHHHHHHGGGGHHHHHHHHHHHHHHHHHHHHHHGHHHHHHHHHGGGGGGGGHGFGFGFFHGGGFGFFHGHHHHFFGHGGGGHGHHGFHGHHHHGHHHG?GGGGGDHHGHGHHHHHHHHGHHHGFGFFHHHHHFHHHGHGGGGGHHHHGGHHHHHGGGFGHHHHGGGGHGGGGGGGGGGFFFFFFFB@BAB
@M02197:105:000000000-AN6RF:1:1101:16889:18749 1:N:0:1
CGGTAGTTGATCTCCTCCGCTTATTGATATGCTTAAGTTCAGCGGGTAGTCCTACCTGATTTGAGGTCAAATATGATGCAAGGTTTTGTCCGAAGACCATTGTAAGCGGACTTTGAGGGTCGGACGACAGCGCAACGTCATTATCACACTGATGTCCGGAATCCAAAGGTTGAATTCCGCTGATGCATTTGAGAGGAGCCGACCTTCGCCAGCACGCTCCAAGTCCAAGCCCCGAATAGAAACAAATCGATTCGGGGTTGAGAATTTAATGACACTCAAACAGGCATGCTCCTCGGAATACCAAGGAGCGCAAGGTGCGTTCAAAGATTCGATGACTCAC
+
BCCBBCFFFFFFGGGGGGGGGGGHHHGHHHHHHHHHHHHHHHHGGGGGGHHHHHHHHHHHHHHHGHHHHHHHHHHHHHHHHHGGHHGHHHHGGGGGHHHHHHHHHHHGGGGGHHHHGHGGHGGGGGGGGGHGGGGGGHHGHHHHHGHGHHHHHHHHHGGGGGHHHHHHHHHHHHHHHHHGHHGGGHHHHHHHHHGGGGGGGGGGFFGGHHGGGGGHHFHHHHHHGGHGGGGGHHHHHHFHHHHGHHGHGGGGGGGHHHHHHHHHEHHHHHHHHGEHHHHFHHHFGGGHGGGF?HFFHHHHFFHHGGGGFHGHGGGGGHGGGGGGFGGFFFFFFFFBBBBB
@M02197:105:000000000-AN6RF:1:1101:24644:18856 1:N:0:1
CGGTAGTTGATCTCCTCCGCTTAATATGCTTAAGTTCAGCGGGTAGTCCTACCTGATTTGAGGTCAAATATGATGCAAGGTTTTGTCCGAAGACCATTGTAAGCGGACTTTGAGGGTCGGACGACAGCGCAACGTCATTATCACACTGATGTCCGGAATCCAAAGGTTGAATTCCGCTGATGCATTTGAGAGGAGCCGACCTTCGCCAGCACGCTCCAAGTCCAAGCCCCGAATAGAAACAAATCGATTCGGGGTTGAGAATTTAATGACACTCAAACAGGCATGCTCCTCGGAATACCAAGGAGCGCAAGGTGCGTTCAAAGATTCGATGATTCAC
+
CCCBBBFFFFFFGGGGGGGGGGGHHHHHGHHHHHHHHHHHGFGGGGHHHHHHHHHGHHHGHGHHHHGGHHHHHHHHHHHGHHHGHHHHGGGGGHHHHHHHHHHHGG#EEHHHHGHGGHGGGGGGGGGHFGGGGGGHGHHGGHHHGHHHGGHFHHGGGHGHHHHHHHCHHHGGHHHGHHGGGHHHGGHHHHHGGGGGGGHFFFFFGEGFFFFGHHGFFHHFFFFHFFFFHFHFGFHEHHHHGGHGHGFCGGGGGBHHHHHHHHFHHHFHFHHGHHFGHHHFHHHHHGGGGGHHGHFFHHCGGGGGGGHHHHFGGGHGGGFFFGCGGFFFFFFF@BBBB
@M02197:105:000000000-AN6RF:1:1101:13590:18895 1:N:0:1
CGGTAGTTGATCTCCTCCGCTTATTGATATGCTTAAGTTCAGCGGGTAGTCCTACCTGATTTGAGGTCAAATATGATGCAAGGTTTTGTCCGAAGACCATTGTAAGCGGACTTTGAGGGTCGGACGACAGCGCAACGTCATTATCACACTGATGTCCGGAAGCCAAAGGTTGAATTCCGCTGATGCATTTGAGAGGAGCCGACCTTCGCCAGCACGCTCCAAGTCCAAGCCCCGAATAGAAACAAATCGATTCGGGGTTGAGAATTTAATGACACTCAAACAGGCATGCTCCTCGGAATACCAAGGAGCGCAAGGTGCGTTCAAAGATTCGATGATTCAC
+
CCDBCCFFFFFFGGGGGGGGGGGHHHGHHHHHHHHHGHHHHGHGGGGGGHHHHHHHHHHHHHHHGHHHHHHHHHHGHHHHHHGHHHGHHHHGGGGGHHHHHHHHHHHGGGGGHHHHGHGFHGGGGGGGGGHGGGGGGHHGHHHHHHHHHHHHHHHHHGGGGHHHHHHHHHHHHHHHHHHGHHHHGHGHGHHGGHGGGGGGGGGFGGFFFGFGGGGHHGHHHHHHFGHGFGFFHHHHHHHHGHGGHHFGGGGGGGGHHHHHHHHHHHHHGHHHHHGHHHGEHHHGHHHEGGFCGFHFHHHFCHHGDGFGCHHHHGGGGHCGGGGGGGGGFFFFFFFCAAAB
@M02197:105:000000000-AN6RF:1:1101:8753:19169 1:N:0:1
CGGTAGTTGATCTCCTCCGCTTATTGATATGCTTAAGTTCAGCGGGTAGTCCTACCTGATTTGAGGTCAAATATGATGCAAGGTTTTGTCCGAAGACCATTGTAAGCGGACTTTGAGGGTCGGACGACAGCGCAACGTCATTATCACACTGATGTCCGGAAGCCAAAGGTTGAATTCCGCTGATGCATTTGAGAGGAGCCGACCTTCGCCAGCACGCTCAAGTCCAAGCCCCGAATAGAAACAAATCGATTCGGGGTTGAGAATTTAATGACACTCAAACAGGCATGCTCCTCGGAATACCAAGGAGCGCAAGGTGCGTTCAAAGATTCGATGATTCAC
+
CCCCCCFFFFFFGGGGGGGGGGGHHHHHHHHHHHHHHHHHHHHGGGGGGHHHHHHHHHHHHHHHGHHHHHHHHHHHHHHHHHGFHHGHHHHGGGGGHHHHHHHHHHHGGGGGHHHHGH:GHGGGGGGGGGHGGGGGGHHGHHHHH<H:HHHHHHHHHGGGGGHHHHHHHHHHHHHHHHHGGGGGGGGHGGGGGGGGGGGGG9GFFFFFFFFFFFFFFFHHHHGGGHGGGGFHGGHFHHHHHHGHHHHGGGGGGGHHHHHHHHHGHHHGHGHGEGHHFHHHHHHHHHHGGGGGHHFHHHHHHHHGGFGFHGGGGGGGHGGGGGGGCGGFFFFFFFBCBAB
@M02197:105:000000000-AN6RF:1:1101:22738:19231 1:N:0:1
CGGTAGTTGATCTCCTCCGCTTATTGATATGCTTAAGTTCAGCGGGTAGTCCTACCTGATTTGAGGTCAAATATGATGCAAGGTTTTGTCCGAAGACCATTGTAAGCGGACTTTGAGGGTCGGACGACAGCGCAACGTCATTATCACACTGATGTCCGGAAGCCAAAGGTTGAATTCCGCTGATGCATTTGAGAGGAGCCGACCTTCGCCAGCACGCTCCAAGTCCAAGCCCCGAATAGAAACAAATCGATTCGGGGTTGAGAATTTAATGACACTCAAACAGGCATGCTCCTCGGAATACCAAGGAGCGCAAGGTGCGTTCAAAGATTCGATGATTCAC
+
BCCBBCFFFFFFGGGGGGGGGGGHHHHHHHHHHGHHHHHHHHHGGGGGGHHHHHHHHHHGHHHHGHHHGHHHHHHHHHHHHHGGHHGHHHHGGGGGHHHHHHHHHGHGGGGGHHHHGHGGHGGGGGGGGGHGGGGGGHHGHHHHHHHHHHHHHHHHHGGGHHHHHGHHHHHHHHHHGHHGHHHHHHGHGHGGHHGGGGGGGHGGFGGGHHGGFGGHHGHHGGHHGGHGGGGHHHHHHHHHHHHFGG?HGGFGGGGHHHHHHHHHHHHHFFHHHHGGGHFHGHHHFHHHGGGGGHHHFFHHGHHHGGGGGHHHHGGGGHGGCGGGGGGGFFFFFFFBBBBB
@M02197:105:000000000-AN6RF:1:1101:12629:19270 1:N:0:1
CGGTAGTTGATCTCCTCCGCTTATTGATATGCTTAAGTTCAGCGGGTAGTCCTACCTGATTTGAGGTCAAATATGATGCAAGGTTTTGTCCGAAGACCATTGTAAGCGGACTTTGAGGGTCGGACGACAGCGCAACGTCATTATCACACTGATGTCCGGAATCCAAAGGTTGAATTCCGCTGATGCATTTGAGAGGAGCCGACCTTCGCCAGCACGCTCCAAGTCCAAGCCCCGAATAGAAACAAATCGATTCGGGGTTGAGAATTTAATGACACTCAAACAGGCATGCTCCTCGGAATACCAAGGAGCGCAAGGTGCGTTCAAAGATTCGATGACTCAC
+
CCCCCCFFFFFFGGGGGGGGGGGHHGHHGHHHHHHHHHHHHHHGGGGGGHHHHHHHHHGHHHHHGHHHHHHHHHHHHHHHHHGFHHGHHHHGGGGGHHHHHHHHHHHGGGGGHHHHGGGGGGGGGGGGGGHGGGGGGHHGHHHHHHHHHHHHHHHHGGGGHHHHHHHHHHHHHHHHHHHHHHHHHHHHHHGHHHGGGGGGGHGGGGGGHFGGFFGHGGHHHHFHGGHGGFFHHHGHHGHHHHHGFFEH?F?GGGGHGHHGHHHGHEHHHHHHHHGHHHHHHHHHHHGGFFGGGHHFHHHHHHHHGGGGGHHHGGGGGGGGGGGGGGGGFFFFFFFBBAAB
@M02197:105:000000000-AN6RF:1:1101:16666:19481 1:N:0:1
CGGTAGTTGATCTCCTCCGCTTATTGATATGCTTAAGTTCAGCGGGTATCCCTACCTGATCCGAGGTCAACCGTAAAAAATGGGGGGTTTTGACAAGTAGCCGCCGGGACCCTATAGCGAGAGAATTACTACGCTTAGAGCCAGACGGCACCGCCACTGATTTTAAGGGCCGCGGAACCGCGAACCCCAAGACCAAGCCGAGGCTTGAGTGGTTATAATGACGCTCGAACAGGCATGCCCCTCGGAATACCAAGGGGCGCAATGTGCGTTCAAAGATTCGATGATTCAC
+
ABCAABFFFFFFGGGGGGGGGGGHHHHHHHHHHHHHHHHHHHHGGGGGHHHHH<HH<<<<H;HGGGG0H;HH;-HGHHH:HHHHGGGGGG:0GHHHG0<HHHGGGGG;:GGGGG9GGG9CGG8FFFF:F:.FFFF8F9FFFFFF:FFFF:GGGHGFHHHHHFGFHHGGGGGGGHGGGGGGGHGGGHHGHHHGGGGGGGGHHGHHHGHGGHHHHHHGHHGGGGGHHGHGHHHHGHGGGGGGGGHHHHGHHHHHHGGGGGHFHGGGGGHGGGGGGFGGGFFFFFFFAAAAA
@M02197:105:000000000-AN6RF:1:1101:27460:19509 1:N:0:1
CGGTAGTTGATCTCCTCCGCTTATTGATATGCTTAAGTTCAGCGGGTATCCCTACCTGATCCGAGGTCAAACTTAGAAAGTTGGGGGTTGCTGGCAAGCACGCACCGAGACCCTGTAGCGAGGAGTATTACTACGCTTAGAGCACGATGGCACCGCCACTGATTTTAAGACCGATCAGAACTGATGCGGTCCAACACCAAGCAGAGCTTGAGTGTTGTACTGACGCTCGAACAGGCATGCCCCGCGGAATACCACGGGGCGCAATATGCGTTCAAAGATTCGATGATTCAC
+
BABAABFFFFFFGGGGCGEFCEAGHFBHHFBGDFHGHFGFGFHGC?EFGFFGHHHHFGFFGHGGGGGHHH:HHGHGFFFFG+FHGGGFEGHHHHGHGFHHFEF9EEGGG7GGFHHGHHHGCCCC8HHFH;HFGHDGGGGHHHHFHGDEF2HHHGEHFGGHHGHFGHHHFHEGHGGHGHHGGGGGGGGHGDEEFFFGFHHHGHFGFHGFFBBGHHGHGFFGGFFGGHHGHHHHGHHGHGE?GGGFBHHHFHC?GGGGGDGGHHFHDEGGFFGFFGGBEBFFFFBFFF?ABAA
@M02197:105:000000000-AN6RF:1:1101:27277:19650 1:N:0:1
CGGTAGTTGATCTCCTCCGCTTATTGATATGCTTAAGTTCAGCGGGTAGTCCTACCTGATTTGAGGTCAAATATGATGCAAGGTTTTGTCCGAAGACCATTGTAAGCGGACTTTGAGGGTCGGACGACAGCGCAACGTCATTATCACACTGATGTCCGGAATCCAAAGGTTGAATTCCGCTGATGCATTTGAGAGGAGCCGACCTTCGCCAGCACGCTCCAAGTCCAAGCCCCGAATAGAAACAAATCGATTCGGGGTTGAGAATTTAATGACACTCAAACAGGCATGCTCCTCGGAATACCAAGGAGCGCAAGGTGCGTTCAAAGATTCGATGATTCAC
+
BCCBBBFFFFFFGGGGGGGGGGGHHHHHHHHHHHHHHHHHHHHGGGGGGHHHHHHHHHHHHHHHGHHHHHHHHHHHHHHHHHGHHHGHHHHGGGGGHHHHHHHHHHHGGGGGHHHHGHGGGGGGGGGGGGHGGGGGGHHG0GHHHHHHHHHHHHHHHGGGHHHHHHHHHHHHHHHHHHHGGHHGHGHGGGHHHHGGGGGGGGGGFFGGGHGGFFGHGHHHHHHGGGHGGFFFHHHHHHHHHHHGHHGHEF/GGGGHGHHHHHHHHHHHHHHHHFGHHHHHHHHHHHGHFGGGGGGHGGGHHHHHGGGGGHHHHGECGHGGGGGGGGGGFFFFFFFBABBA
@M02197:105:000000000-AN6RF:1:1101:24264:19680 1:N:0:1
CGGTAGTTGATCTCCTCCGCTTATTGATATGCGAGGATTACTTCCTCTAAATGACCAAGATCCTCCGCTTATTGATATGCTTAAGTTCAGCGGGTAGTCCTACCTGATTTGAGGTCAAATATGATGCAAGGTTTTGTCCGAAGACCATTGTAAGCGGACTTTGAGGGTCGGACGACAGCGCAACGTCATTATCACACTGATGTCCGGAAGCCAAAGGTTGAATTCCGCTGATGCATTTGAGAGGAGCCGACCTTCGCCAGCACGCTCCAAGTCCAAGCCCCGAATAGAAACAAATCGATCCGGGGTTGAGAATTTAATGACACTCAAACAGGCATGCTCCTCGGAATACCAAGGAGCGCAAGGTGCGTTCAAAGATTCGATGATTCACC
+
BCCBACFFFFFFGGGGGGGGGGGHHHHHHHHHGGGGGHHHHHHHHHHHHHHHHHHHHHHGHHHHHHGGGGGHHHHHHHHHGHHHHHHHHHHGGGEGFHHHHHHHHHHHHHHHGHGHHHHHHHHHHHHHHHGFGHGHHHHGGGGGHHHHHHHHHHHGGGGGHHHHGGGFHGGGGGCGGGHGGGGGGGGGGGGGGGGGGGGGGGGGGGGGFFGFFGGHGHHHHGGGGGHHGHGHFFGGBGHGHHGGGGGGHHGCGFGCHHGGGGGGHHHHHHGHGGHGGGGHHHGHHHHHHGHGHHEGGGGGGGGHGHHHGHHHHGHHHGHHHGGHHHHFHHHHGGHFDCGGGHHHFCFHHHHHGGGGCHHHHGGGGHHGGGGGGGGGGFFFFFFFAA>?A
@M02197:105:000000000-AN6RF:1:1101:5414:19822 1:N:0:1
CGGTAGTTGATCTCCTCCGCTTATTGATATGCTTAAGTTCAGCGGGTAGTCCTACCTGATTTGAGGTCAAATATGATGCAAGGTTTTGTCCGAAGACCATTGTAAGCGGACTTTGAGGGTCGGACGACAGCGCAACGTCATTATCACACTGATGTCCGGAATCCAAAGGTTGAATTCCGCTGATGCATTTGAGAGGAGCCGACCTTCGCCAGCACGCTCCAAGTCCAAGCCCCGAATAGAAACAAATCGATTCGGGGTTGAGAATTTAATGACACTCAAACAGGCATGCTCCTCGGAATACCAAGGAGCGCAAGGTGCGTTCAAAGATTCGATGATTCAC
+
3AB>AAFFFFFFGGGGGGGGGGGHHHGHHHHHHHHHHHGHHHGGGGGGGHHHHHGHHHHGHHHHGHHHHHHHHHHHHHFHHGGGHHGHHHHGGGGGHHHHHHHHHHHGGGGEHHHHGHGEFFGGGGGGGGHGGGGGGHGGHHHHHGHHHHGHHHHHGGGGGHHHHHGHHHHHHGHHHHHHHHHGHHHHGHHHFHGGGGGGGHGGGFFFHHFFFGGHHHFHGHGHGGHGGGGGHHGD4HGHHHHGHHHHGEEGGGGHGHHHHHHHFHHHHGGHHHGHHGHHHGFFEHGHGGGGGHHHHHHHHHHHGGGGGGHHHGGGGHFFFCGGGGGFFFFFFFB3?AAA
@M02197:105:000000000-AN6RF:1:1101:16347:20091 1:N:0:1
CGGTAGTTGATCTCCTCCGCTTATTGATATGCTTAAGTTCAGCGGGTAGTCCTACCTGATTTGAGGTCAAATATGATGCAAGGTTTTGTCCGAAGACCATTGTAAGCGGACTTTGAGGGTCGGACGACAGCGCAACGTCATTATCACACTGATGTCCGGAAGCCAAAGGTTGAATTCCGCTGATGCATTTGAGAGGAGCCGACCTTCGCCAGCACGCTCCAAGTCCAAGCCCCGAATAGAAACAAATCGATTCGGGGTTGAGAATTTAATGACACTCAAACAGGCATGCTCCTCGGAATACCAAGGAGCGCAAGGTGCGTTCAAAGATTCGATGATTCAC
+
CDDCCCFFFFFFGGGGGGGGGGGHHHHHHHHHHHGHHHHHHHHGGGGGGHHHHHHHHHHHHHHHGHHHHHHHHHHHHHHHGHGHHHGHHHHGGGGGHHHHHHHHHHHGGGGGHHHHGHGGHGGGGGGGGGHGGGGGGHHGHHHHHHHHHHHHHHHHHGGGGGHHHHHHHHHHHHHHHHHGHHGHHHHHHHHHHHGGGGGGGHGFGGGGHFGGGGGHHFHHHHHHGGGGGGGHHHHHHHHHHHHGGHHHGGGGGGGHHHHHHHHHHHHHFHHFHGGHHHHHEGHHHHHHGFGGGHHHHHHHHHHGGGGGGHHHHGGGGHGGGGGGGGGBFFFFFFFBBBBB
@M02197:105:000000000-AN6RF:1:1101:4358:20222 1:N:0:1
CGGTAGTTGATCTCCTCCGCTTATTGATATGCTTAAGTTCAGCGGGTAGTCCTACCTGATTTGAGGTCAAATATGATGCAAGGTTTTGTCCGAAGACCATTGTAAGCGGACTCTGAGGGTCGGACGACAGCGCAACGTCATTATCACACTGATGTCCGGAATCCAAAGGTTGAATTCCGCTGATGCATTTGAGAGGAGCCGACCTTCGCCAGCACGCTCCAAGTCCAAGCCCCGAATAGAAACAAATCGATTCGGGGTTGAGAATTTAATGACACTCAAACAGGCATGCTCCTCGGAATACCAAGGAGCGCAAGGTGCGTTCAAAGATTCGATGATTCAC
+
BCBCBCFFFFFFFGGGGGGGGGGHHGGHHHHHHHFGGHHHGHHGFGGGGHHHHHHHHFHHHHFGABHHHHHGHHHGFFHGGHG@GGGFCGGGGGGGHHHHHHGHHHHGBEEGHHHHHFGGHFFEDGGGGCHFGGGGGHHGHHHHHHHGHHHHGHHGHFGGGGHHHHHGGHHHHHHHGHGGGHGFHHFGGGGGHHGFGGEEHGGGFFFEFFFDEGGHFGGHHHHFFFFFEEFFFHFF4GHHGHHFDEFHGFE?>?EGHHHHHHHFD5FHHHFEBGFHHHHGHEHHGHG11GFCGEGHGHHGFCHE?GGGGHCHHGGGEFFGF5GCGGGGFBFBFF5>A>>>
@M02197:105:000000000-AN6RF:1:1101:16148:20372 1:N:0:1
CGGTAGTTGATCTCCTCCGCTTATTGATATGCTTAAGTTCAGCGGGTAGTCCACCTGATTTGAGGTCAAATATGATGCAAGGTTTTGTCCGAAGACCATTGTAAGCGGACTTTGAGGGTCGGACGACAGCGCAACGTCATTATCACACTGATGTCCGGAATCCAAAGGTTGAATTCCGCTGATGCATTTGAGAGGAGCCGACCTTCGCCAGCACGCTCCAAGTCCAAGCCCCGAATAGAAACAAATCGATTCGGGGTTGAGAATTTAATGACACTCAAACAGGCATGCTCCTCGGAATACCAAGGAGCGCAAGGTGCGTTCAAAGATTCGATGATTCAC
+
BCCBBCFFFFFFGGGGGGGGGGGHHHHHHHHHHHHHHHHHGHHGGGGGGHGHHHHHHHHHHHHGGHHHHGHHHHHHHHHHHGHHHGHHHHGGGGGHGHHHHHHHHHGGGGGHHHFGHGGHGGGGGGGGGHGGGGGGHHGHHHHHHHHHHHHHHHHHGGGHHHHHHHHHHHHHHHHHHHHHHHHHHHHHGHHHHGGGGGGHHGGGGGGGHGGGGGHHHFHHHFGGGHGGFFGHHHHHHHHHHHGHHHHGGGEGGGHHHHHHHHHFHHHHHHHFHGHHHHHHGHHHHHHGGGGGHHHHHHGHHHHGGGGFHHHHGGCGHGGGGGGGGGGFFFFFFFBBBBB
@M02197:105:000000000-AN6RF:1:1101:20660:20612 1:N:0:1
CGGTAGTTGATCTCCTCCGCTTATTGATATGCTTAAGTTCAGCGGGTAGTCCTACCTGATTTGAGGTCAAATATGATGCAAGGTTTTGTCCGAAGACCATTGTAAGCGGACTTTGAGGGTCGGACGACAGCGCAACGTCATTATCACACTGATGTCCGGAATCCAAAGGTTGAATTCCGCTGATGCATTTGAGAGGAGCCGACCTTCGCCAGCACGCTCCAAGTCCAAGCCCCGAATAGAAACAAATCGATTCGGGGTTGAGAATTTAATGACACTCAAACAGGCATGCTCCTCGGAATACCAAGGAGCGCAAGGTGCGTTCAAAGATTCGATGATTCAC
+
ABBAABFFFFFFGGGGGGGGGGGHHHHHHHHHHHHHHHHHHHHGGGGGGGHHHHHHHHHHHHHHGHHHHHHGHHHHHHGHHHGHHHGGHHHGGGGGHHHHHHHHHHHGGGGGHHHGGHGGHGGGGGGGGGHGGGGGGHHGHHGHHHHHHHHHHHHHHGGGHHHHHHHHHHHHHHHHHHHHGGGHGGGGGHHHGHGGGGGGHHGGGGGGFHGGFGGGHHFHHHHHGGHFGGGGHHHG4HFHFHHGHHHFEAECGGGHHHHHHHHHHFHGHHHHHFGHFHHFHHFEHGHHGFGGGHHHHFGFHGHHFGGGEG5HHGFGFHGGGGGGDEGGFFFFFFFBABAA
@M02197:105:000000000-AN6RF:1:1101:27480:20889 1:N:0:1
CGGTAGTTGATCTCCTCCGCTTATTGATATGCTTAAGTTCAGCGGGTAGTCCTACCTGATTTGAGGTCAAATATGATGCAAGGTTTTGTCCGGAGACCATTGTAAGCGGACTTTGAGGGTCGGACGACAGCGCAACGTCATTATCACACTGATGTCCGGAAGCCAAAGGTTGAATTCCGCTGATGCATTTGAGAGGAGCCGACCTTCGCCAGCACGCTCCAAGTCCAAGCCCCGAATAGAAACAAATCGATTCGGGGTTGAGAATTTAATGACACTCAAACAGGCATGCTCCTCGGAATACCAAGGAGCGCAAGGTGCGTTCAAAGATTCGATGATTCAC
+
BBABAAFFFFFFGGGGGGGGGGGHHHHHHHHHGHHHHHHHHHHGGGGGGHHHHFHHHHHHHHHHGGHGFHFHFHFHBGGGHHGEDFGHHHFGEFGCGGGGHHFHHFFG@GCEBFGBFHDEGDGGGGGGGFFFGGEGGHHFHHGHHHFFGGFHGFHHHGGGGGEGHGGGHGHHHHFHGFGFHGHGHHGFHFHGHGFDFGGGGHDD?FGFHFGGEFFBGFHHFGFFFFFFFEEFCBF44FGFCDHGHEHHGE@ECEEGHFHGBFHGGDGDFGGFFGEFBHGBG5GBHHHFE0A22A5DFHHFHFFHDECGCFFFGGCGGHGGFFGFGE4GBFFFFDFAAAAA
@M02197:105:000000000-AN6RF:1:1101:23332:20966 1:N:0:1
CGGTAGTTGATCTCCTCCGCTTATTGATATGCTTAAGTTCAGCGGGTAGTCCTACCTGATTTGAGGTCAAATATGATGCAAGGTTTTGTCCGAAGACCATCGTAAGCGGACTTTGAGGGTCAGACGACAGCGCAACGTCATTATCACACTGATGTCCGAAAGCCAAAGGTTGAATTCCGCTGATGCATTTGAGAGGAGCCGACTTTCGCCAGCACGCTCCAAGTCCAAGCCCCGAACAGAAACAAATCCATTCGGGGTTGAGAATTTAATGACACTCAAACAGGCATGCTCCTCGGAATACCAAGGAGTGCAAGGTGCGTTCAAAGATTCGATGATTCAC
+
CCCCCBFFFFFFGGGGGGGGGGGHHHHHHHHHHHHFHHHHHHHGGGEGGHHHHGHHHHHHHHHGGHGHHHHHGHHHGHHHHHGGHGGHHHHGGGGGHHHHHGHFHHHGGGGGHHHHGHGGHHHHHGDFGGGGGGGGGHGGHHHHHHHHHHHHHHHHHGHHHHHHHHHHHHHHHHHHHHHHHHHHHHHGHHHHHHGGGGGGHGGGGGGGHHGFGFGHHHFGHHHFGGHGGGFGFGHHHHHHHHHHHGHHHGGGGGGHHFHHHHHHHFHHHHHHGDFGHHHGHFHGHHHHGCGGGHHHHHHHHHFHFGHHHHHHHFCGGHGGCGGGGGGGFFFFFFFAAA>>
@M02197:105:000000000-AN6RF:1:1101:18089:21148 1:N:0:1
CGGTAGTTGATCTCCTCCGCTTATTGATATGCTTAAGTTCAGCGGGTAGTCCTACCTGATTTGAGGTCAAATATGATGCAAGGTTTTGTCCGAAGACCATTGTAAGCGGACTTT
+
CHHFFGGFDFFGGGGGGFFGGGFBFHGGHHHHGHHHGGGHHGHGHFHHHHHHHHGHHHHHHGGHHHGHHHHHHHHHHHHHHDHGHHCGHGHHGGFGGFGHGFFFGHAFFEEEFF
@M02197:105:000000000-AN6RF:1:1101:9847:21152 1:N:0:1
CGGTAGTTGATCTCCTCCGCTTATTGATATGCTTAAGTTCAGCGGGTAGTCCTACCTGATTTGAGGTCAAATATGATGCAAGGTTTTGTCCGAAGACCATTGTAAGCGGACTTTGAGGGTCGGACGACAGCGCAACGTCATTATCACACTGATGTCCGGAAGCCAAAGGTTGAATTCCGCTGATGCATTTGAGAGGAGCCGACCTTCGCCAGCACGCTCCAAGTCCAAGCCCCGAATAGAAACAAATCGATTCGGGGTTGAGAATTTAATGACACTCAAACAGGCATGCTCCTCGGAATACCAAGGAGCGCAAGGTGCGTTCAAAGATTCGATGACTCAC
+
BBBBBBFFFFFFGGGGGGGGGGGHHHGHHHHHHHHHHHHHHHHGGGGGGHHHHHHHHHHHHHHHGHHHHHHHHHHHHHHHGHGHHHGHHHHGGGGGHHHHHHHHHHHGGGGGHHHHGHGGHGGGGGGGGFHGGGGGGHHGHHHHHHHHHHHHHHHHHGGGHHHHHHHHHHHHHHHHHHHHHHHHHHHHHHHHGHGGGGGGGGGGGGGGHHGGFFFGHHGHHHFHGFHFGGGGHHHHGHHHHHHGHHHHGGGGGGGHHHHHHHHGFHFHHHHHEGGHHHHHGHHGHHHHGGGGGHHHHHHHHFHHGGGGGHFHHGGGGHGGGGGGGGGGFFFFFFFBBBBB
@M02197:105:000000000-AN6RF:1:1101:23794:21699 1:N:0:1
CGGTAGTTGATCTCCTCCGCTTATTGATATGCTTAAGTTCAGCGGGTAGTCCTACCTGATTTGAGGTCAAATATGATGCAAGGTTTTGTCCGAAGACCATTGTAAGCGGACTTTGAGGGTCGGACGACAGCGCAACGTCATTATCACACTGATGTCCGGAAGCCAAAGGTTGAATTCCGCTGATGCATTTGAGAGGAGCCGACCTTCGCCAGCACGCTCCAAGTCCATGCCCCGAATAGAAACAAATCGATTCGGGGTTGAGAATTTAATGACACCCAAACAGGCATGCTCCTCGGAATACCAAGGAGCGCAAGGTGCGTTCAAAGATTCGATGATTCAC
+
BCCBACFFFFFFGGGGGGGGGGGHHHHHHHHHHHHHHHHHHHHGGGGGGGHHHHHHHHHHHHGGGHHHHHHHHGHHHHHHHHGFHHGHHHHGGGGGHHHHHHHHHHHGGGGGHHHHGHGGHGGGGGGGGGHGGGGGGHHGHHHHHHHHHHHHHHHHHGGGGGGGHHHHHHHHHHHHHHHHHHHGHGHHGHHGGHGGGGGGHHGGGGGGHHGGGFGHFGHHHHGHHHHGGGGGHHHHHHFHHHGGHHHHGGGGGGGHHHHHHHGGBHGHHHHE?GGGHFGHHHHHHGHHGGGGGHHHHGHHHHHGGGGGGHHHHGGGGHGGGGGFGGGGFFFFFFFBABAA
@M02197:105:000000000-AN6RF:1:1101:4850:21714 1:N:0:1
CGGTAGTTGATCTCCTCCGCTTATTGATATGCTAAAGCTCAGCGGGTAGTTCTACCTGATTTGAGCACAAATATGATGCCAGGTTTTGTCCGAAGACCATTGTAAGCGGACTTTGAGGGTCGGACGACAGCGCAACGTCATTATCACACTGATGTCCGGAAGCCAAAGGTTGAATTCCGCTGATGCATTTGAGAGGAGCCGACCTTCGCCAGCACGCTCCAAGTCCAAGCCCCGAATAGAAACAAATCGATTCGGGGTTGAGAATTTAATGACACTCAAACAGGCATGCTCCGCGGAATACCAAGGAGCGCAAGTTGCGTTCAAAG
+
1A11>AF31@@DBAG1FG11AF0GA3FF3333B32AF1BAFHBE//AA/B22222BAG0BGAFHF110BBBF1BGHGH111FCBEGCG02BEFFFFF:FG7EDD@FGEGEE?C11F?0/9GGCCCC;C7GACGG9>@HGFH<GHHE9<CCHC;0DDG?@C/EC0BGCCHFFG0EFCCG<990;CBFG1CFGE?1FA<C@CBGCCGGCBB1??AFF;>1BHFGFHEE<EFEEF9=GEHFE0GFF>2?00/EEE>/?GFG@2GFFBDB22E22D11A1CADFBD1111GEE///0GABFHGDBFDBCE0E0EBDBA1D@FCF3A1AA1
@M02197:105:000000000-AN6RF:1:1101:8387:21749 1:N:0:1
CGGTAGTTGATCTCCTCCGCTTATTGATATGCTTAAGTTCAGCGGGTAGTCCTACCTGATTTGAGGTCAAATATGATGCAAGGTTTTGTCCGAAGACCATTGTAAGCGGACTTTGAGGGTCGGACGACAGCGCAACGTCATTATCACACTGATGTCCGGAAGCCAAAGGTTGAATTCCGCTGATGCATTTGAGAGGAGCCGACCTTCGCCAGCACGCTCCAAGTCCAAGCCCCGAATAGAAACAAATCGATTCGGGGTTGAGAATTTAGTGACACTCAAACAGGCATGCTCCTCGGAATACCAAGGAGCGCAAGGTGCGTTCAAAGATTCGATGATTCAC
+
AABAAAFFFFFFGGGGGGGGFCGHHHHHHHHHHHGFHGGHGFHGGGGGEHHGHHHHHHHHHHHHGHHGHHHHHHHHGHHHHHGGHHGHHHHGGGGGHHHGGHHHHHHGCEGGHHHHGHGFGGGGGGFGGGGGGFGGGHHGHGHHHHHGHHHHGHHHGGGGGGHHHHHHHGHHHHFFGHHFGHHGGHHHHGHGHHGGGGGGHGGFGGGFGFFGGGGGHHGHHGGHFFHGGGGFHHHHHGGHHHHGHGAGGGEGGGEEHFHHHHGFCEHFFFHGHFGHHHHHHHHHHHHHCEGGDHFHHFGFHHHHGEGEGHGHHGGEGHGGGFGFGAGGFFFFFFFAAAA?
@M02197:105:000000000-AN6RF:1:1101:22791:21867 1:N:0:1
CGGTAGTTGATCTCCTCCGCTTATTGATATGCTTAAGTTCAGCGGGTAGTCCTACCTGATTTGAGGTCAAATATGATGAAATGTTTGTCCGAAGACCATTGTAAGCGGACTTTGAGGGTCAGACGACAGCGCAACGTCATTATCACACTGATGTCCGAAAGCCAAAGGTTGAATTCCGCTGATGCATTTGAGAGGAGCCGACTTTCGCCAGCACGCTCCAAGTCCAAGCCCCGAACAGAAACAAATCCATTCGGGGTTGAGAATTTAATGACACTCAAACAGGCATGCTCCTCGGAATACCAAGGAGCGCAAGGTGCGTTCAAAGATTCGATGATTCAC
+
ABCBBBFFFFFFGGGGGGGGGGFHHHHHHHHHHHHHGHHHHHHGGGGGGHHHHHHHHHHHHHGHGHHHHHHHHHHHHHHHHHHHHHHHHHGGGGGHHGHHHHHGHHGFGGGHHHHGHGGHHHHHGGGGGHGGGGGGHHGHHHHHHHHHHHGHHHHHGGHHHHHHHHHHHHHHHHHHHHHGHHHHHHHHHHHHHGGGGGGGGGGGGGGGHGGGGGHFHGGHHGHGGHGGGEFGHFHHFHHHHHHHHHHHGGGCGGHHGHHGGHHHGHHHHHHHGGHHHHFHHHFFHHHGGGGGHHHHHHHGHHHGGGGGHHGHGGGGHGGGGGGGGGGFFFFFFFCACAA
@M02197:105:000000000-AN6RF:1:1101:8143:21929 1:N:0:1
CGGTAGTTGATCTCCTCCGCTTATTGATATGCTTAAGTTCAGCGGGTAGTCCTACCTGATTTGAGGTCAAATATGATGCAAGGTTTTGTCCGAAGACCATTGTAAGCGGACTTTGAGGGTCGGACGACAGCGCAACGTCATTATCACACTGATGTCCGGAAGCCAAAGGTTGAATTCCGCTGATGCATTTGAGAGGAGCCGACCTTCGCCAGCACGCTCCAAGTCCAAGCCCCGAATAGAAACAAATCGATTCGGGGTTGAGAATTTAATGACACTCAAACAGGCATGCTCCTCGGAATACCAAGGAGCGCAAGGTGCGTTCAAAGATTCGATGATTCAC
+
BCCBBCFFFFFFGGGGGGGGGGGHHHHHHHHGHHGHHHHHHGHGGGGGGHHHHHHHHHHHHHHHGHHHHHHHHHHHHHHHHHGGHHGHHHHGGGGGHHGHHHHHHFHGGGGGHHGHGHGGGGGGGGGGGGHGGGGGGHHGHHHHHHHHHHHHHGHHHGGGHHHHHHHHHHHHHGHHHHHHHHHHGHGGGGHHHHGGGGGGGGGFFFGGHFGGGGGHHGHHHHHHGGHGGFFFHHHHHHGHHHFGHHEHFGECGGGHHHHHHHHHHHHHHHHHGFGHHHHFHHHHHHHHGGGGGHHHHHGHHHGHEGGGGHGFHGGGFHGGGGGGGFGGFFFFFFFCBCBB
@M02197:105:000000000-AN6RF:1:1101:25191:22155 1:N:0:1
CGGTAGTTGATCTCCTCCGCTTATTGATATGCTTAAGTTCAGCGGGTAGTCCTACCTGATTTGAGGTCAAATATGATGCAAGGTTTTGTCCGAAGACCATTGTAAGCGGACTTTGAGGGTCAGACGACAGCGCAACGTCATTATCACACTGATGTCCGAAAGCCAAAGGTTGAATTCCGCTGATGCATTTGAGAGGAGCCGACTTTCGCCAGCACGCTCCAAGTCCAAGCCCCGAACAGAAACAAATCCATTCGGGGTTGAGAATTTAATGACACTCAAACAGGCATGCTCCTCGGAATACCAAGGAGCGCAAGGTGCGTTCAAAGATTCGATGATTCAC
+
CDDBCCFFFFFFGGGGGGGGGGGHHHHHHHHHHHHHHHHHHHHGGGEFGHHHHHHHHHHHHHHHGHHHHHHHHGHHHHHHHHGGGHGHHHHGGGGGHHHHHHHHHHHGGGGGHHHHGHGGHHHHHGGGGGHGGGGGGHHGHHHHHHHHHHHHHHHHHGHHHHHHHHHHHGHHHHHHHHHHHHHHHHHHHHHGGHGGGGGGHHGGGGGGGHGGGGGHHHHHHHHFFGHGGGGGGHHHHHHHHHHHGHHHHGGGGGGHFFHHHHHHHHHHHFHHGDFFFHHHHHHHGHHHFGFCGHHHHHHHHHHHGGEGFFHHHGGGGHGGGGGGGFGGFBFFFFFBCBAA
@M02197:105:000000000-AN6RF:1:1101:20572:22079 1:N:0:1
CGGTAGTTGATCTCCTCCGCTTATTGATATGCTTAAGTTCAGCGGGTAGTCCTACCTGATTTGAGGTCAAATATGATGCAAGGTTTTGTCCGAAGACCATTGTAAGCGGACTTTGAGGGTCGGACGACAGCGCAACGTCATTATCACACTGATGTCCGGAATCCAAAGGTTGAATTCCGCTGATGCATTTGAGAGGAGCCGACCTTCGCCAGCACGCTCCAAGTCCAAGCCCCGAATAGAAACAAATCGATTCGGGGTTGAGAATTTAATGACACTCAAACAGGCATGCTCCTCGGAATACCAAGGAGCGCAAGGTGCGTTCAATGATTCGATGATTCAC
+
3AAAA3DFFFBFGGGGGGGGGGGHHHHGHBFHHHHHHHHGHHHGGGGGGFHHGGHHHHHHFFHHGGHHHHFHFGHHGHHHHHG3BFGFHHH?AEGGHHFGHHHEHHHGGG/EFHHHGGGEH;GFFGGGGGEGGG;GGFFFFHGHHGGGFHHHHHHHFGFFGGFHGF:HFGHHFH<HHHHGGCFGGGGGGGGHFGGGGG9GGGGGFFFF6FFFFFFGFFFFFFFFFFFFFFFFFF;2FHGB0FGF2?00/CE>/EB0>@2BHHFHG1@22FGF1A/D0D1B1AA1BECCGEA/EAFGGFA111EAA0EAA1DFGEAAAA11133A1A111FFD1FD>1111
@M02197:105:000000000-AN6RF:1:1101:12872:22207 1:N:0:1
CGGTAGTTGATCTCCTCCGCTTATTGATATGCTTAAGTTCAGCGGGTAGTCCTACCTGATTTGAGGTCAAATATGATGCAAGGTTTTGTCCGAAGACCATTGTAAGCGGACTTTGAGGGTCGGACGACAGCGCAACGTCATTATCACACTGATGTCCGGAAGCCAAAGGTTGAATTCCGCTGATGCATTTGAGAGGAGCCGACCTTCGCCAGCACGCTCCAAGTCCAAGCCCCGAATAGAAACAAATCGATTCGGGGTTGAGAATTTAATGACACTCAAACAGGCATGCTCCTCGGAATACCAAGGAGCGCAAGGTGCGTTCAAAGATTCGATGATTCAC
+
BCCBBBFFFFFFGGGGGGGGGGGHHHHHHHHHHHHHHHHHHHHGGGGGGHHHHHHHHHHHHHHHGHHHHHHHHHHHHHHHHHGGHHGHHHHGGGGGHHHHHHHGHHHGGGGGHHHHGHGGHGGGGGGGGGHGGGGGGHHGHHHHHHHHHHHHHHHHHGGGHGHHHHHHHHHHHHHHHHHHHHHHHHHHHHGHHHGGGGGGGGGGGGGGHGGFFFGGHHHHHHHFGGHGGFGHHHHHHHHHFHHGHHGHDGGGGGGHHHHGHHHHHHHHHHHFHGGHHHHHHHHHHHHHGGGGGHHHHHHHHHHHDGGG?HHHHGGGGHGGGGGGGGGGFFFFFFFAA>>A
@M02197:105:000000000-AN6RF:1:1101:4494:22327 1:N:0:1
CGGTAGTTGATCTCCTCCGCTTATTGATATGCTTAAGTTCAGCGGGTAGTCCTACCTGATTTGAGGTCAAATATGATGCAAGGTTTTGTCCGAAGACCATTGTAAGCGGACTTTGAGGGTCGGACGACAGCGCAACGTCATTATCACACTGATGTCCGGAAGCCAAAGGTTGAATTCCGCTGATGCATTTGAGAGGAGCCGACCTTCGCCAGCACGCTCCAAGTCCAAGCCCCGAATAGAAACAAATCGATTCGGGGTTGAGAATTTAATGACACTCAAACAGGCATGCTCCTCGGAATACCAAGGAGCGCAAGGTGCGTTCAAAGATTCGATGATTCAC
+
AAB?AAFFFFFFGFGGGFFFEGGFHHFHGFFHFHBGHDGHHHGGCGGGGDGHHHHHHHGBHHHGGGFHEFHHGHEFHFHHHHGFGHGGHFHEGGGGHHHHHHHHGFH;EEGGGGHHGHGGHGGDG5CFGCHFGGGGGHHGHHEHGHHHHHHHGHFHHHFGGGHGHHHGHHHGGGHHGGFDDDDGGHGGFFFGGGFGGGGA2GGFFFF?DHFFFFFFGFFFGBBBBFFFFFEHHFHFBHDFGBHFFHAFEFCEEE1HHFHHHHGFFHHGEGHGGAF5GHHHFHGHHBFHDCCGFHHHHHHHFCHHADECEGBHHGEE2GGGGGGGBCFFFBFFFBFBBBBB
@M02197:105:000000000-AN6RF:1:1101:24219:22430 1:N:0:1
CGGTAGTTGATCTCCTCCGCTTATTGATATGCTTAAGTTCAGCGGGTAGTCCTACCTGATTTGAGGTCAAATATGATGCAAGGTTTTGTCCGAAGACCATTGTAAGCGGACTTTGAGGGTCGGACGACAGCGCAACGTCATTATCACACTGATGTCCGGAAGCCAAAGGTTGAATTCCGCTGATGCATTTGAGAGGAGCCGACCTTCGCCAGCACGCTCCAAGTCCAAGCCCCGAATAGAAACAAATCGATTCGGGGTTGAGAATTTAATGACACTCAAACAGGCATGCTCCTCGGAATACCAAGGAGCGCAAGGTGCGTTCAAAGATTCGATGATTCAC
+
ABBAABFFFFFFFGGCGGGGGGGHHFHHFHGHHHHFFFFHHHHDGGEEGGHHHHHHBGFEHGHFAFHHGHHHHHHGHFHBFFGHHGGHFHHGGGGGHHHCHHHHHHFE@@EGHHHHGHGEGFGCGGGGGFHGGEFFGGHGHHGHHHHHHFDHHHGGHGGGFHHHHHHFHHHHHHHHHHHHGHHHGGHHGGGHGGGGGGGGGGGFFBGEFGFFFFFFHHHGHGGFFFGEGFEHHHHHFHHHHHHGHHCG?F?GGGEHFHHHFHFHFFHHHHHHFHEHHGHGFGHGHFFHDGEE?HGHGHHHFHGFGGEEEFHHHGECGHGFGGFGCEBG4FFFFFFAAA>A
@M02197:105:000000000-AN6RF:1:1101:25951:22391 1:N:0:1
CGGTAGTTGATCTCCTCCGCTTATTGATATGCTTAAGTTCAGCGGGTAGTCCCACCCGATTTGAGGTCAAATTGTCAAAGATTGTCCTTGTCAGGACTGTTTGGAAGCATAGAGCCCACAGGTACAAGCGCGACTCGAAAAAGTCAACTCCGGTAAAGATTTATCACACCGAATACGCCGCAAAACAGGGTACACTCAGGCATTTCAGACGAGCTGTTTGTTACACGGCAACATCCAAGTCCACACCGATCAACAAAAAATGTCAAGGGGGTGAGATTACAATGACACTCAAACGGGTGTTCCCTTCGGAATACCAAAGGGTGCAAGGTGCGTTCAAAGATTCGATGACTCAC
+
AAAAAA@DF3B1FGGGGGGGGGGHHHHCHHHHHHHHGHHHHHHGGGGGGHHHBHCEAEEGEFHHGHHHBHHHDBG2FHH1>@FGFGD2FHFGFGHHGFEHHFF/GHBECEED1110/FF75CFFFE@;@ECFC@CFEABEB9C?DBG1:HHCCCCFHH1DDFFGDHFFH?CC@EGHEC-@F;A=#0<B??1GGDGGFF?C1FHGFC0B@9FF0F0CAFFGDFF/C@<9FF<EFFHFGF1FEAGCE/AF220BF@GHFFFEF1HHGCEEFFDF1D2D22@2FGF2GEF/1/B0E?E/GA/B/E?GFE0FFF2BBF1B0B0011E1GF0?A0E1A33FFFECFCFD@B11>>>1>
@M02197:105:000000000-AN6RF:1:1101:7611:22666 1:N:0:1
CGGTAGTTGATCTCCTCCGCTTATTGATATGCTTAAGTTCAGCGGGTATCCCTACCTGATCCGAGGTCAAACTTAGAAAGTTGGGGGTTGCTGGCGAGCACGCACCGAGACCCTGTAGCGAGGAGTATTACTACGCTTAGAGCACGATGGCACCGCCACTGATTTTAAGACCGATCAGAACTGATGCGGTCCAATACCAAGCAGAGCTTGAGTGTTGTACTGACGCTCGAACAGGCATGCCCCGCGGAATACCACGGGGCGCAATGTGCGTTCAAAGATTCGATGATTCAC
+
ABCAABFFFFFFGGGGGGGGGGGHHHHHHHHHHHHHHHHHHHHGGGGGHHHHHHHHHHHHHHHGGGGHHHHHHHHHHHHHH<HHGGGGGGHHHHGGGGG;HGGGGGGGGGGGHHHHHHHGGGGGGHHHH;HHHHGGG8GHGHHHHGG;G:EHHGGHHHHHHHHHHGHGGGGGGGHHHHGHHGGGGGGHHHHHHHHGGHHHHHHHHHHGHHHGHHFFHFHGGGGGGHGGHHHHHHHGHGGGGCCGHHHHHFHGFEGFCGCGHHHHGEEGHGGGGGGGGGGFFFFFFFCCCBC
@M02197:105:000000000-AN6RF:1:1101:7643:22696 1:N:0:1
CGGTAGTTGATCTCCTCCGCTTATTGATATGCTTAAGTTCAGCGGGTAGTCCTACCTGATTTGAGGTCAAATATGATGCAAGGTTTTGTCCGAAGACCATTGTAAGCGGACTTTGAGGGTCGGACGACAGCGCAACGTCATTATCACACTGATGTCCGGAAGCCAAAGGTTGAATTCCGCTGATGCATTTGAGAGGAGCCGACCTTCGCCAGCACGCTCCAAGTCCAAGCCCCGAATAGAAACAAATCGATTCGGGGTTGAGAATTTAATGACACTCAAACAGGCATGCTCCTCGGAATACCAAGGAGCGCAAGGTGCGTTCAAAGATTCGATGATTCAC
+
CCCCCCFFFFFFGGGGGGGGGGGHHHHHGHHHHHHHHHHHHHHGGGGGGHHHHHHHHFHHHHHHGHHHHHHGHHHHHHHHHHGGHHGHHHHGGGGGHFHHHHHHHHHGGGGGHHHHGHGGHGGGGGGGGGHGGGGGGHHGHHHHHHHHHHGHFGGHHGGGGGHHHHHHHHHHHHHHGHHGHGGHHGHGHGFGHHGGGGGGHHGFGGGGHHGGFFGHHFHHHHGGFGGFFFGHHHHHHHHHHHGFGEEHGGGGGGGHGHHHHHG5FGHHGFHHHHGHHGHHHGFFHHEGEEGGGHGHHHHHHGHHEEGGGHFHHGGGGHGGG5GGGGGFFFFFFFFBBAAA
@M02197:105:000000000-AN6RF:1:1101:13480:22929 1:N:0:1
CGGTAGTTGATCTCCTCCGCTTATTGATATGCTTAAGTTCAGCGGGTATCCCTACCTGATCCGAGGTCAAACTTAGAAAGTTGGGGGTTGCTGGCAAGCACGCACCGAGACTCTGTAGCGAGGAGTATTACTACGCTTAGAGCACGATGGCACCGCCACTGACTTTAAGACCGATCAGAACTGATGCGGTCCAATACCAAGCAGAGCTTGAGTGTTGTACTGACGCTCGAACAGGCATGCCCCGCGGAATACCACGGGGCGCAATGTGCGTTCAAAGATTCGATGATTCAC
+
CCCABCFFFFFFGGGGGGGGGGGHHHHHHHGHHHHHHHHHHHHGGGGGHHHHHHHH;HHHH;H:G9GHHH:HHHHHHHHH;HHHGGGG:;:HHHGH<GH<HGGGGGGGGGGHGHH;HHHGGGGGGGHHH<HH<HGGG8GHHHHHHGG:GGHHHGGHGGHHHHHHHHHHHHHGHHHHHHHGHGGGGGGGGGHHHGHHGHGHFHHHHHHHHHHGHHHHGFHGGGGGGHHGHFHHHHGHHGGGGCEDGHGHHHHGEGGGGGGGHHHHGCEGGGGGGGGGGGGFFFFFFFBAA>?
@M02197:105:000000000-AN6RF:1:1101:21614:22865 1:N:0:1
CGGTAGTTGATCTCCTCCGCTTATTGATATGCTTAAGTTCAGCGGGTAGTCCTACCTGATTTGAGGTCAAATATGATGCAAGGTTTTGTCCGAAGACCATTGTAAGCGGACTTTGAGGGTCGGACGACAGCGCAACGTCATTATCACACTGATGTCCGGAAGCCAAAGGTTGAATTCCGCTGATGCATTTGAGAGGAGCCGACCTTCGCCAGCACGCTCCAAGTCCAAGCCCCGAATAGAAACAAATCGATTCGGGGTTGAGAATTTAATGACACTCAAACAGGCATGCTCCTCGGAATACCAAGGAGCGCAAGGTGCGTTCAAAGATTCGATGACTCAC
+
ABABAAFFFFFFGBGGGGGGGGGHHCHHHHGHHFHHHHHHHCHGGGGGGHHHHHGHHGFHHHHGGGFHHHGHFHHGHHHHHHGFFHGFBGFFGGGGHHHHHHHHGHGGGGGGHGHHGHGFHGGGGGGGCGEGGGFGGHGGGHHHHHHHHHHHHEHGHGGFHHFHHGHHHHHHHHGHHHGGHFHHGGGGGGGHHHGGGGGGGHGGFGGGHHFGGFGGGGHHHHHHFGHGGGGHHFHHGGDFFGHGHHHHDGGGGFGHHHHHHGF5HGHHHGHHHGGHHHHGHHGHHHHHGGGFGFFHFGHGFFHHGGGGGGDFGGECGHGGGFFFGGGFBFF5FFDABA>A
@M02197:105:000000000-AN6RF:1:1101:25256:23003 1:N:0:1
CGGTAGTTGATCTCCTCCGCTTATTGATATGCTTAAGTTCAGCGGGTAGTCCTACCTGATTTGAGGTCAAATATGATGAAATGCTTGTCCGAAGACCATTGTAAGCGGACTTTGAGGGCCAGACGACAGCGCAACGTCATTATCACACTGATGTCCGAAAGCCAAAGGTTGAATTCCGCTGATGCATTTGAGAGGAGCCGACTTTCGCCAGCACGCTCCAAGTCCAAGCCCCGAACAGAAACAAATCCATTCGGGGTTGAGAATTTAATGACACTCAAACAGGCATGCTCCTCGGAATACCAAGGAGCGCAAGGTGCGTTCAAAGATTCGATGATTCAC
+
AAAABAFFFFFFGGGGGGGGGGGHHGHGGHHHFG5GHFHHGGHGGGGGGHHHFHHHFHGHHHHFFHGHGHHHHHHHHGHGHFHHGHHHHHGGGGFGFGFHHHHHEHGGGGG<HHHGHGCEGHHGFGFGFGGGGGGGHHGHHHHHHGFHHHHHGHHHGGGGGFHHHGHHHHGFHHHHFHHHGHHHHGHHHHHGHGGGGGEDGGGGGGFGGGGEFGHGFFFHGFGFFFGGGGEEFFGGB2F0@FGHFFHFGGEE>FCGFFFBFGF1DGHHHGF1FFGHHHHFGB1B1GB/?CGGGFGGEFEFGBA0AA00A1EFEAA0FFAFFGFGEEA1B33BFFAAAAA
@M02197:105:000000000-AN6RF:1:1101:12015:23140 1:N:0:1
CGGTAGTTGATCTCCTCCGCTTATTGATATGCTTAAGTTCAGCGGGTAGTCCTACCTGATTTGAGGTCAAATTGTCAGAAGCTGTCTCAAAAGAGACCCTTTAGAAGCTGAACCCCATTTATAAAGCTGCTCTTCACAGATGGCGTAGATAATTATCACACCAAAGCAAGGCAACAAAGGTCCCGCTAATGCATTTCAGGAGAGCCGACTTCTGAGAAGCCCGCATACTCCCACATCCAAGCCTGATCAACAGAAAAAGCTGAAAAGGTTGAGAATTTCATGACACTCAAACAGGCATGCTCCTCGGAATACCAAGGAGCGCAAGGTGCGTTCAAAGATTCGATGATTCAC
+
ABB>ABFFFFFFGGGGGGGGGGGHHHGHHHGHHHHHHHHHHHHGGGGGGHHHHHHGHHHHHHHHGHHHHHHHHHHEHHHHHGHHGHHHHHHHHGHHGGHHHHHHHHHHHHHHHHGGGHHHHHHHHHGHGHHHHHHHHHHHHHGHGGGGGHHHHGHHHHHHHGHHHHHHHHGHHHHHHHHHGHHHGGHHHHHHHHHHHHHHHGHGGHHHGHGHHHHHGGGGGGGHHHGGGGHGGHHHGGHHHHHHHHHHHHGHHHHHHHHGHHGHHHHHFGHHHHHHGHHHGHGG5GFGHHHHHGHHHHHGGGGGHGHHHFFGHHHGGGGGHHHHGGFGCGGGGGGGGGGBFFFFFFBA>AA
@M02197:105:000000000-AN6RF:1:1101:19275:23192 1:N:0:1
CGGTAGTTGATCTCCTCCGCTTATTGATATGCTTAAGTTCAGCGGGTAGTCCTACCTGATTTGAGGTCAAATATGATGCAAGGTTTTGTCCGAAGACCATTGTAAGCGGACTTTGAGGGTCGGACGACAGCGCAACGTCATTATCACACTGATGTCCGGAATCCAAAGGTTGAATTCCGCTGATGCATTTGAGAGGAGCCGACCTTCGCCAGCACGCTCCAAGTCCAAGCCCCGAATAGAAACAAATCGATTCGGGGTTGAGAATTTAATGACACTCAAACAGGCATGCTCCTCGGAATACCAAGGAGCGCAAGGTGCGTTCAAAGATTCGATGATTCAC
+
CCCBCCFFFFFFGGGGGGGGGGGHHHHHHHHHHHHHHHHHHHHGGGGGGHHHHHHHHHHHHHHHGHHHHHHHHHHHHHHHHHGHHHGHHHHGGGGGHHHHHHHHHHHGGGGGHHHGGHGGHGGGGGGGGGHGGGGGGHHGHHHHHHHHHHHHHHHHHGGGGGHHHHHHHHHHHHHHHHHHHGHGHHHHHHHHHHGGGGGGHHGGFGGGHHGGFFGHHHHHHHHHGGHGGGGHHHHHGHHHHHHGHHHHGGGGGFGHFHHHHHHGHFHHHGHHHGGGHHHHHHHGHHGHEFGGGGHHHHHHHHHHGGGGGGGHHGGGGHGGGGGGGGGGFFBFFFFBBAAA
@M02197:105:000000000-AN6RF:1:1101:16755:23215 1:N:0:1
CGGTAGTTGATCTCCTCCGCTTATTGATATGCTTAAGTTCAGCGGGTAGTCCTACCTGATTTGAGGTCAAATATGATGCAAGGTTTTGTCCGAAGACCATTGTAAGCGGACTTTGAGGGTCGGACGACAGCGCAACGTCATTATCACACTGATGTCCGGAAGCCGAAGGTTGAATTCCGCTGATGCATTTGAGAGGAGCCGACCTTCGCCAGCACGCTCCAAGTCCAAGCCCCGAATAGAAACAAATCGATTCGGGGTTGAGAATTTAATGACACTCAAACAGGCATGCTCCTCGGAATACCAAGGAGCGCAAGGTGCGTTCAAAGATTCGATGACTCAC
+
BCCABBFFFFFFGGGGGGGGGGGHHHGHHHHHBGHGHHHGGHHGGGGGGHHHHHHHHGHGHHFHFHHHHHHHHHHHHHHHHHGGHHGHHHHGGGGGHHHHHHHHGFHGG:GGHHHHGHGFGCGGGGGGGGHGGGGGGHHGGHHHHHHGHHHGGHHHGGGGGFHHGGGGGHHHHGGGGGGHHHGGGGGGGGGGHFGGGGGFGFFFFFF7GFFFFFFFFFFHFFGFFGHGFFFFFGDFFFFE1FHEHGAAAF/GGGGGHHGDF5DG5FFGHHHHHHGFHHEHHBF3GD1G?CEEGHGHHFHHHHHHE2EGEC5HGGGGGFGBBAFGGGGGBBFFFFFBAA3A
@M02197:105:000000000-AN6RF:1:1101:10570:23345 1:N:0:1
CGGTAGTTGATCTCCTCCGCTTATTGATATGCTTAAGTTCAGCGGGTAGTCCTACCTGATTTGAGGTCAAATATGATGCAAGGTTTTGTCCGAAGACCATTGTAAGCGGACTTTGAGGGTCGGACGACAGCGCAACGTCATTATCACACTGATGTCCGGAATCCAAAGGTTGAATTCCGCTGATGCATTTGAGAGGAGCCGACCTTCGCCAGCACGCTCCAAGTCCGAGCCCCGAATAGAAACAAATCGATTCGGGGTTGAGAATTTAATGACACTCAAACAGGCATGCTCCTCGGAATACCAAGGAGCGCAAGGTGCGTTCAAAGATTCGATGATTCAC
+
BCBAABFFFFFFGGGGGGGGGGGHHHHHHHHHHHHHHHHHHHHGGGGGGHHHHHHHHHHHHHHHGHHHHHHHHHHHHHHHHGGHHHGHHHHGGGGGHHHHHHHHHHHGGCGGGHHHGHGGHGGGGGGGGGGGGGGGGHHGHHHHHHHHHHHHHHHHHGGGGGHHHGGHHHHHHHHHHHHGHGGGGGHHHGHHHHGGGGGGGGGGGFGFFFFGGGGGHGHGHGGFFFGGGGGFGHHHGGHHHFHGHHHFGGGGGGGHHHHHHHHHHHHHHHFHHHGHHEHHHBHHHHHFGGGGGHHHHHHHGHHHGGGGGHHHHGGGGHGGGGGGGGGGFFFFFFFCCCBC
@M02197:105:000000000-AN6RF:1:1101:17991:23313 1:N:0:1
CGGTAGTTGATCTCCTCCGCTTATTGATATGCTTAAGTTCAGCGGGTAGTCCTACCTGATTTGAGGTCAAATATGATGCAAGGTTTTGTCCGAAGACCATTGTAAGCGGACTTTGAGGGTCGGACGACAGCGCAACGTCATTATCACACTGATGTCCGGAAGCCAAAGGTTGAATTCCGCTGATGCATTTGAGAGGAGCCGACCTTCGCCAGCACGCTCCAAGTCCAAGCCCCGAAGAGAAACAAATCGATTCGGGGTTGAGAATTTAATGACACTCAAACAGGCATGCTCCTCGGAATTCCAAGTAGCGAAAGGTGCAATCAAAGAATCGATGATTCAC
+
>1A1AA1@1D3BFFGGCFG??A?GFGHHB3DBGFEGHHHFBDDEGGEGGFFFHHFHFFFGBGDEFBGGHHHEBD2GHHG1F1F@11?GFFF?/EECGHEGHHHHB2FEGFEEH<HHGHGE<GCGGG;GC?GC;>7C66HAHHBEHEHDGHHFHHBDGCCGGCHFGCGGFGHH8H<FGGHGG?EGGGGBFGFGGEFG>EEEGGG@FFCACFBBF8FB<?FFEFFFFFEFFEFE/B2G2GFF0@DCB/B>////>//0BDE2E1HGFBBHDEGD1FB1A1BA111111//////B0D111111BD1A0B00B11B01311333G33FBB1>@@3133111A1
@M02197:105:000000000-AN6RF:1:1101:25410:23517 1:N:0:1
CGGTAGTTGATCTCCTCCGCTTATTGATATGCTTAAGTTCAGCGGGTAGTCCTACCTGATTTGAGGTCAAATATGATGCAAGGTTTTGTCCGAAGACCATTGTAAGCGGACTTTGAGGGTCGGACGACAGCGCAACGTCATTATCACACTGATGTCCGGAAGCCAAAGGTTGAATTCCGCTGATGCATTTGAGAGGAGCCGACCTTCGCCAGCACGCTCCAAGTCCAAGCCCCGAATAGAAACAAATCGATTCGGGGTTGAGAATTTAATGACACTCAAACAGGCATGCTCCTCGGAATACCAAGGAGCGCAAGGTGCGTTCAAAGATTCGATGATTCAC
+
BBB3AAFFFFFFFGFGGGGGGGGHHHHHGHHHHHHHHHHHHHHGGGAEGHHHGHGHHHHHFHHHGHHGHGHHHHHHHHHHHHGHGHGAGHHGGGGGHGGFFBGHHHFGFGGGGHHHGHG/FEFGGGGGGGGGCG9GGHHGGHHHHHHFHHGFHHHEHGGGGGHHHHHHHFGFHHHFHHHGHHHGGHHHHHHFHHGGGGGGGGGFGGGGGHGGFFGGFFFGGGHFFFFGFFGHHHHEHHFBFGGGFHCGAGECGFDG2GHGHHHHHHGHHHHHFGGEHHGFHGF3BBHFAECGECGBG5HGFHHCGGGGCFHFHGGEGCFGGGGGGGGGFFFFFBBBAA>A
@M02197:105:000000000-AN6RF:1:1101:8874:23639 1:N:0:1
CGGTAGTTGATCTCCTCCGCTTATTGATATGCTTAAGTTCAGCGGGTAGTCCTACCTGATTTGAGGTCAAATATGATGCAAGGTTTTGTCCGAAGACCATTGTAAGCGGACTTTGAGGGTCGGACGACAGCGCAACGTCATTATCACACTGATGTCCGGAAGCCAAAGGTTGAATTCCGCTGATGCATTTGAGAGGAGCCGACCTTCGCCAGCACGCTCCAAGTCCAAGCCCCGAATAGAAACAAATCGATTCGGGGTTGAGAATTTAATGACACTCAAACAGGCATGCTCCTCGGAATACCAAGGAGCGCAAGGTGCGTTCAAAGATTCGATGATTCAC
+
ABBAABFFFFFFGGGGGGCGGGGHHHGHCHHHHBFHGHCGHHHGGGGGGHHHHHHHHGHHHHHHGHHHHHHHHHGFHEHHHHGGFHGHHHHGGGGGHHHHHGHHHHHGFGGGHHGGEHGFHGGG9GGGGGHGGGGGGHHGHHHHHHHHHHHHHFFHHGGGGGHHHHHHHHHHHHHHHHHGGHGHHHHGHHGFHHGGGGGGGGGGFGGFHFFFFFFGFGHHHHHFGGHGFGEHFFHHHHHGBFFEEF1FFAGGGGFHG@HHHFGGB5HHHHGHGFEHGHGDGFHHFFGEGGGGGHFGBHBFFFHHGE?ECHFHHGGGGHGGGGGGFGGGBFFBF5FAA?AA
@M02197:105:000000000-AN6RF:1:1101:21371:23651 1:N:0:1
CGGTAGTTGATCTCCTCCGCTTATTGATATGCTTAAGTTCAGCGGGTAGTCCTACCTGATTTGAGGTCAAATATGATGCAAGGTTTTGTCCGAAGACCATTGTAAGCGGACTTTGAGGGTCGGACGACAGCGCAACGTCATTATCACACTGATGTCCGGAATCCAAAGGTTGAGTTCCGCTGATGCATTTGAGAGGAGCCGACCTTCGCCAGCACGCTCCAAGTCCAAGCCCCGAATAGAAACAAATCGATTCGGGGTTGAGAATTTAATGACACTCAAACAGGCATGCTCCTCGGAATACCAAGGAGCGCAAGGTGCGTTCAAAGATTCGATGATTCAC
+
BCCABCFFFFFFGGGGGGGGGGGHHHHHHHHHHHHHHHHHGHHGGGEEGHHHHHHHHHHHHHHHGHHHHHHHHHGHHHHHHHGHHHGHHHHGGGGGHHHHHHHHHGHGGGGGHHHHGHGGHGGGGGGGGGHGGGGGGHHGHHHHHHHHHHHHHHGHHGGGGGHHHHHHHHHHHHHHHHHHHHHHHHHHHHHHHHGGGGGGHHGGGGGGFHFFFFGHHHHHHHHHGFHGGGGHHHHHGHHHHHHGHHHHGGGGGGFCHFHHHHHHHHFHHHHHFGGHHHHGHHHGHHHGGGGGDFGGHGHHGHGFGGGGGHHHHGGGGHGGGGGGFGGGFFFFFFFCBCBB
@M02197:105:000000000-AN6RF:1:1101:17246:23930 1:N:0:1
CGGTAGTTGATCTCCTCCGCTTATGATATGCTTAAGTTCAGCGGGTAGTCCTACCTGATTTGAGGTCAAATATGATGCAAGGTTTTGTCCGAAGACCATTGTAAGCGGACTTTGAGGGTCGGACGACAGCGCAACGTCATTATCACACTGATGTCCGGAATCCAAAGGTTGAATTCCGCTGATGCATTTGAGAGGAGCCGACCTTCGCCAGCACGCTCCAAGTCCAAGCCCCGAATAGAAACAAATCGATTCGGGGTTGAGAATTTAATGACACTCAAACAGGCATGCTCCTCGGAATACCAAGGAGCGCAAGGTGCGTTCAAAGATTCGATGATTCAC
+
CCCBBCFFFFFFGGGGGGGGGGGHHHHHHHHHHHHHHHHHHGGGGEGGHHHHHHHHHHHHHHHGGHHHHGHHHHHHHHHHHGGHHGHHHHGGGGGHHHHHHHHHHHGGGGGHHHHGHGFHGFFGGGGGGHGGGGGGHHGHHHHHHHHHHHHHHHHHGGGHHHHHHGHHGHHHHHHHHHGHHHHHHHHHHGGHHGGGGGGHHGGGFGGHHGGGGGGHFFHHHHHGGHGGGGFHHHHHHHHHHHGHHGFDGGGGGGHGHHHHHHHHGHHHHHHHGGGHHHHHHHHHHHHCGGGGHHHHHHHHHHHGGGGGHHHHGGGGGGGFGGGGGGGFFFFFFF?@AAB
@M02197:105:000000000-AN6RF:1:1101:24937:24048 1:N:0:1
CGGTAGTTGATCTCCTCCGCTTATTGATATGCTTAAGTTCAGCGGGTAGTCCTACCTGATTTGAGGTCAAATATGATGCAAGGTTTTGTCCGAAGACCATTGTAAGCGGACTTTGAGGGTCGGACGACAGCGCAACGTCATTATCACACTGATGTCCGGAATCCAAAGGTTGAATTCCGCTGATGCATTTGAGAGGAGCCGACCTTCGCCAGCACGCTCCAAGTCCAAGCCCCGAATAGAAACAAATCGATTCGGGGTTGAGAATTTAATGACACTCAAACAGGCATGCTCCTCGGAATACCAAGGAGCGCAAGGTGCGTTCAAAGATTCGATGACTCAC
+
ABBA3AFFFFFFGGGGGGGGGGGHHHHHHHHHHGHHGHHHHHHGGGEFGHHHHFHHHHGHHHHHGHGHHHHHHHHHHHHEHHGGHHGHHHGGGGGGHHHHHHHHHHHGGGGGHHHHGHGGHGGGGGGFGGHGFFFGGGHGHHHHHHHGHHGHHHHHHGGGHGHHHHHHHHHHHHHHHHHHHHHHHGHHGHHHHHGGGGGGHHGGGGGGFHGGGGGHHGHHHHHFGGHGGGGHHHFHHHHHHHHGHHHHGGGGGGGHHHGHHHHHHHGBHHHFHHGHHHHFHHHHHHHHDGGGGHHHHHFFHHHHGGGGGGHHHGGGECGGFFGGGCFGFFFFFFFAAA>3
@M02197:105:000000000-AN6RF:1:1101:21686:24109 1:N:0:1
CGGTAGTTGATCTCCTCCGCTTATTGATATGCTTAAGTTCAGCGGGTAGTCCTACCTGATTTGAGGTCAAATATGATGCAAGGTTTTGTCCGAAGACCATTGTAAGCGGACTTTGAGGGTCGGACGACAGCGCAACGTCATTGTCACACTGATGTCCGGAAGCCAAAGGTTGAATTCCGCTGATGCATTTGAGAGGAGCCGACCTTCGCCAGCACGCTCCAAGTCCAAGCCCCGAATAGAAACAAATCGATTCGGGGTTGAGAATTTAATGACACTCAAACAGGCATGCTCCTCGGAATACCAAGGAGCGCAAGGTGCGTTCAAAGATTCGATAATTCAC
+
BBCABBFFFFFFGGGGGGGGGGGHHHHHHHGHHHHHHHHHHHHGGGGGGHHHGHHHHHHHHHHHGHHHHHHHHHHHHHHHHHGGHHGHHHHGGGGGHHHHHHHHHHGGGGGGHHHHGHGEHGGGGGGGGGHGGGGGCHHGHHHHHHHHHHHHHHHGHGGGGGHHHHHHHHGHHHGHHHHHHHHGHGHHHHHHHHGGGGGGHHGGGGGGHHGGFFGHHHHHGHHFGGHGGGGHHGHHHHHHHHHGGHHHGGGGGGEGHHHHHHHHGHHHHHHHHHGGHHHHHHHGHHHHGGGFGHHHHHHHHHHHGGGGGHHHHGGGGHGGGGGGGGGGBBFFFBFBBBBB
@M02197:105:000000000-AN6RF:1:1101:18588:24431 1:N:0:1
CGGTAGTTGATCTCCTCCGCTTATTGATATGCTTAAGTTCAGCGGGTAGTCCTACCTGATTTGAGGTCAAATATGATGCAAGGTTTTGTCCGAAGACCATTGTAAGCGTACTTTGAGGGTCGGACGACAGCGAAACGTCATTATCACACTGATGTCCGGAAGCCAAAGGTTGAATTCCGCTGATGCATTTGAGAGGAGCCGACCTTCGCCAGCACGCTCCAAGTCCAAGCCCCGAAGAGAAACAAATCGATTCGGGGTGGAGAATTTAAGGACACCCAAACGGGCTTGCTCCTCGGAATGCCAAGGAGCGCAAGGTGCGTTCAAAGATTCGATGATTCAC
+
BBBBBBFFBFFFGGGGGCGGGGGHHHHHHHHHHHHHHFGHGHHGGGFCGHHHHGHHHHHHHHHHGHHHHDGFFHFFEDFHHHFDGHGFHHHE1E>EFFHFFHFHFG5E+8GG:HDFF.G#GF36@BC@B<??#A@EF;4FGFFFH7F6H9EHHE<G9<5FGGEAGFHHFHHHEFG0GHGEGFGFGHHHHHGGHHGGFGGCFDB5FFE?DFF?EFF9BBGFFFFBF0F5FE?/.3?B444B24B/4/0G/F>//>1GFB34@F44GGDFB430E>>11FB001F1231FB00023D5F333HGF32E2GGHGHHGGGGGGGGGGGGGGFFFFFFFFBBAAA
@M02197:105:000000000-AN6RF:1:1101:24480:24721 1:N:0:1
CGGTAGTTGATCTCCTCCGCTTATTGATATGCTTAAGTTCAGCGGGTAGTCCTACCTGATTTGAGGTCAAATATGATGCAAGGTTTTGTCCGAAGACCATTGTAAGCGGACTTTGAGGGTCGGACGACAGCGCAACGTCATTATCACACCGATGTCCGGAAGCCAAAGGTTGAATTCCGCTGATGCATTTGAGAGGAGCCGACCTTCGCCAGCACGCTCCAAGTCCAAGCCCCGAATAGAAACAAATCGATTCGGGGTTGAGAATTTAATGACACTCAAACAGGCATGCTCCTCGGAATACCAAGGAGCGCAAGGTGCGTTCAAAGATTCGATGATTCAC
+
BCCABAFFFFFFGGGGGGGGGGGHHHHHHHFHHHHHHHHHHHHGGGEGGHHHHHHHHHFHHHHHGHHHHHHHHHFHHHHHHHGFGHGHGHHEEFGGHHHHHGHHHHHGFGGGHHHHGHGFGGGGGGFGFGGGGGGGGHHGHHHHGHHHH?GFCGGHHGGGHHHHHGHHHGFGGGGGGGHGHGHHGGGGGHGGHHGGGGGGHHGFFFGGHHFGGGGFHFFHGFFFFFHGGGGHHHFHFHHHHHFGHHHHGGFGGGGHHGHHGHHHHHFHHEHHGEGHGHHHHHHGBHHG?EA?GGHHGHGBHHHFGFE?CHFHHGGGGFGGGGGGGGGFCFFFFFFBBBBB
@M02197:105:000000000-AN6RF:1:1101:7831:24695 1:N:0:1
CGGTAGTTGATCTCCTCCGCTTATTGATATGCTTAAGTTCAGCGGGTAGTCCTACCTGATTTGAGGTCAAATATGATGCAAGGTTTTGTCCGAAGACCATTGTAAGCGGACTTTGAGGGTCGGACGACAGCGCAACGTCATTATCACACTGATGTCCGTAGTCCAAAGGTGGAAGTCCGCTGATGCATTTGAGAGGGGCCGACCTTCGACAGCTAGCTCCAAGTCCAAGCCCCGCATAGAAACAAATCGACTCGGTGTTGAGAATTGAATGACACTCACACAGGCATGCTCCTGCGCATACCAAGGAGAGAAAGGTGCATTCAAAGACTCGATGGCTCAC
+
?1AA1A1B133DGGGGGGG1EGGHHHHHFHFHHFHHHFGHHHHGGGGG/BGHFHHHHFHHGGHHGHHHGH1BFA222DE1BF/1B1/0FE1EG/E?00>B1@@FBFB//###BAF2<500#<<B//#/C/?50;<>-<0<C1GG:11>GB0G0010<<#0#/<0<-:G%>#=C0#@GCFD10?C0921FF00CC>A#/</B9?<9</1%%GF10$B01;B119:1#1//+/B1(&B2B2>0FG>FB//0//////1F22GEGGFA2222D2FG1GG0DA11B1B1B////A/A002121GB1B10BB3311A0A1B133FB333FEB11>1B1B1>11>>
@M02197:105:000000000-AN6RF:1:1101:15373:24954 1:N:0:1
CGGTAGTTGATCTCCTCCGCTTATTGATATGCTTAAGTTCAGCGGGTAGTCCTACCTGATTTGAGGTCAAATATGATGCAAGGTTTTGTCCGAAGACCATTGTAAGCGGACTTTGAGGGTCGGACGACAGCGCAACGTCATTATCACACTGATGTCCGGAAGCCAAAGGTTGAATTCCGCTGATGCATTTGAGAGGAGCCGACCTTCGCCAGCACGCTCCAAGTCCAAGCCCCGAATAGAAACAAATCGATTCGGGGTTGAGAATTTAATGACACTCAAACAGGCATGCTCCTCGGAATACCAAGGAGCGCAAGGTGCGTTCAAAGATTCGATGATTCAC
+
CCCCCCFFFFFFGGGGGGGGGGGHHHHHHHHHHHHHHHHHHHHGGGGGGHHHHHHHHHHHHHHHGHGHHHHHHHHHHHHHHHGGHHGHHHHGGGGGHHHHHGHHHHHGGGGGHHHHGHGGHGGGGGGGGGHGGGGGGHHGHHGHHHHHHHHHHHHHHGGGGHHHHHHHHHHHHHHHHHHHGHHHGHHGHGHHHHGGGGGGFHGGGGGGHHGGGGGGHHHHHHHGGGHGGGFHHHGGHHHHHHHGHHAHGGGGGGGHHHHHGHHHHHHHFFHHHHGGHHHHHHGHHHHHGFGEDFFHHHHHHGHHEGGGGGGHHGGGGHGFGGGGGGGGFFFFFFFB@BBB
@M02197:105:000000000-AN6RF:1:1101:15029:25138 1:N:0:1
CGGTAGTTGATCTCCTCCGCTTATTGATATGCTTAAGTTCAGCGGGTAGTCCTACCTGATTTGAGGTCAAATATGATGCAAGGTTTTGTCCGAAGACCATTGTAAGCGGACTTTGAGGGTCAGACGACAGCGCAACGTCATTATCACACTGATGTCCGAAAGCCAAAGGTTGAATTCCGCTGATGCATTTGAGAGGAGCCGACTTTCGCCAGCACGCTCCAAGTCCAAGCCCCGAACAGAAACAAATCCATTCGGGGTTGAGAATTTAATGACACTCAAACAGGCATGCTCCTCGGAATACCAAGGAGCGCAAGGTGCGTTCAAAGATTCGATGATTCAC
+
CCCCCCFFFFFFGGGGGGGGGGGHHHHHHHHHHHHHHHHHHHHGGGGGGHHHHHHHHHHHHHHHGHHHHHHHHHHHHHHHHHGGHHGHHHHGGGGGHHHHHHHHHHHGGGGGHHHFGHGGHGHHHGGGGGHGGGGGGHHGHHHHHHHGHHHHHHHHHGHHHHHHHHHHHHHHHHHHHHHHHHHHHHHHHHHHHHGGGGGGHGGGGGHGHHGGFFGHHFHHHHFHGFGGGGGFGHGGHHHHHHHHHGHHHGGGGGGHFHHHGHHHHHHHFHHHHGGHHHHHGHHHHHHHGGGGGHHHFHHHHGHHCGEGGHGHFGGGGHGGGGGGGGGGFFFFFFFBBAAB
@M02197:105:000000000-AN6RF:1:1101:9940:25193 1:N:0:1
CGGTAGTTGATCTCCTCCGCTTATTGATATGCTTAAGTTCAGCGGGTAGTCCTACCTGATTTGAGGTCAAATATGATGCAAGGTTTTGTCCGAAGACCATTGTAAGCGGACTTTGAGGGTCGGACGACAGCGCAACGTCATTATCACACTGATGTCCGGAATCCAAAGGTTGAATTCCGCTGATGCATTTGAGAGGAGCCGACCTTCGCCAGCACGCTCCAAGTCCAAGCCCCGAATAGAAACAAATCGATTCGGGGTTGAGAATTTAATGACACTCAAACAGGCATGCTCCTCGGAATACCAAGGAGCGCAAGGTGCGTTCAAAGATTCGATGACTCAC
+
CCCCCBFFFFFFGGGGGGGGGGGHHHHHHHGHHHHHGHHHHGHGGGGGGHHHHHHHHHHHHHHHGHHGHHHHHHHHHHHHGHGGGHGHHHH?FGGGHGHHHHHHHHHGGGGGGHHHGHGGHGGGGGGGGGHGGGGGGHHGHGHHHHHHHHGHHHHHGGCGGGHHHHHHHFGHHHHHHHHGHHGGGGGHHHHHGGGGGGGGGGGGFGFGHHGGGGGHFHFFFFFHFFFFFFFFHHGGFHHGEHHGGHHHEAEEEGEAHHHHHHHHHHHHHHHHHEGHHHFGHFHHHHHHE?E/GGHGGDGFHGGHEEECCHHHGGGGEA1GGGGGGGGGFFFFFFFAAA1A
@M02197:105:000000000-AN6RF:1:1101:23238:25807 1:N:0:1
CGGTAGTTGATCTCCTCCGCTTATTGATATGCTTAAGTTCAGCGGGTAGTCCTACCTGATTTGAGGTCAAATATGATGCAAGGTTTTATCCGAAGACCATTGTAAGCGGACTTTGAGGGTCGGACGACAGCGCAACGTCATTATCACACTGATGTCCGGAATCCAAAGGTTGAATTCCGCTGATGCATTTGAGAGGAGCCGACCTTCGCCAGCACGCTCCAAGTCCAAGCCCCGAATAGAAACAAATCGATTCGGGGTTGAGAATTTAATGACACTCAAACAGGCATGCTCCTCGGAATACCAAGGAGCGCAAGGTGCGTTCAAAGATTCGATGATTCAC
+
ABBAAAFFFFFFGGGGCGGGGGGHHHHHHHHHHHHHHHHHHGHGGGGGGGHHHHHHHHHHHGHHGHHHHHHHHHHHHHGHHHGFDGGHHHGGGGGGHHHGHGHHHGFFCFFGHHGHGHG9GEDGGGGGGGHGGGGGGHHGHHGHHHHHHHHHGFHGHGGGHGHHHHHHHGHHHHHHHHHHHGFFGGGHHHGGHGGGGFEGHHGGFFFFGHGGFFGHGFHHHHHFGGHGGGGHHFGHFFFHEFGAFHFB11/GEECHHHFHFGEGBHHHHGHHFFGHHHGFHHFHHGEHEEGCGGGHFHFGFHHFEECCGHFHHGGGGGCGGFGGGGGF4FDBFFFAAABA
@M02197:105:000000000-AN6RF:1:1101:19349:25675 1:N:0:1
CGGTAGTTGATCTCCTCCGCTTATTGATATGCTTAAGTTCAGCGGGTAGTCCTACCTGATTTGAGGTCAAATATGATGCAAGGTTTTGTCCGAAGACCATTGTAAGCGGACTTTGAGGGTCGGACGACAGCGCAACGTCATTATCACACTGATGTCCGGAATCCAAAGGTTGAATTCCGCTGATGCATTTGAGAGGAGCCGACCTTCGCCAGCACGCTCCAAGTCCAAGCCCCGAATAGAAACAAATCGATTCGGGGTTGAGAATTTAATGACACTCAAACAGGCATGCTCCTCGGAATACCAAGGAGCGCAAGGTGCGTTCAAAGATTCGATGATTCAC
+
AACAAAFFFFFFGGGGGGGGGGGHHHHHHHHGHHHHGGHHHHHGGGGGGHHHHGHHHHHHHHHFGHGHHHHHHHHGHHHHHHGGHHGHHHHGGGGGHHHHHHHHHHHGGFGFHHHHGHGGHGGGGGGGGGGGGGGGGHHGHHHHGHHHHHHGHGHHHGGGGGHHGHHHHHHHHHHHHHHHHHHHGHHHHGHHHHGGGGGGGHGGGGGGHHGGFFFHHFFHHHHHGGHGGGGFHHHHHHHHHHHFGACGGGGGGGGHGHGHGGHFHHHHFHHHHFGHHHHHHHHGHHHHGGGGGHHGHHFGHGFFEGGGGHHHHGGGGHGGGGGGGCCGFFFFFFFBABAA
@M02197:105:000000000-AN6RF:1:1101:22269:26591 1:N:0:1
CGGTAGTTGATCTCCTCCGCTTATTGATATGCTTAAGTTCAGCGGGTAGTCCTACCTGATTTGAGGTCAAATATGATGCAAGGTTTTGTCCGAAGACCATTGTAAGCGGACTTTGAGGGTCGGACGACAGCGCAACGTCATTATCACACTGATGTCCGGAATCCAAAGGTTGAATTCCGCTGATGCATTTGAGAGGAGCCGACCTTCGCCAGCACGCTCCAGGTCCAAGCCCCGAATAGAAACAAATCGATTCGGGGTTGAGAATTTAATGACACTCAAACAGGCATGCTCCTCGGAATACCAAGGAGCGCAAGGTGCGTTCAAAGATTCGATGACTCAC
+
3>A>A?B55DBBBGA5GBAEEEEFGGHHFHHFGGHHHHHHHHHGGGEGGHGHHHFFDGHGHHHGGHGFBGHHFHHHHFFGHFGFGGFGGFHGGGGGH1GHHHHHGGH9CEGGHGHFGGGEEEEEECDGBBCGCGGGGGFGHGHHHHHHGFHFHGFGGGGGGGGFHHGHF:GHHGHHGCCHGGGHHGGGGGGHGGFGGGEGGGGGFFFAAFFBFFGHGFAGFEHGGFHFFGEE?BFFGHHHFFHEFHFHECE/EEEFHFHFGDFGGBGEGBGHGFF1FDFB1GFBFHEHEEEEEHHGHHHGFGFG?EEA01HHG?EEFG1FGDFFF?GE>B3311FAA?AA
@M02197:105:000000000-AN6RF:1:1101:21740:26693 1:N:0:1
CGGTAGTTGATCTCCTCCGCTTATTGATATGCTTAAGTTCAGCGGGTAGTCCTACCTGATTTGAGGTCAAATATGATGCAAGGTTTTGTCCGAAGCCCATTGTAAGCGGACTTTGAGGGTCGGACGACAGCGCAACGTCATTATCACACTGATGTCCGGAAGCCAAAGGTTGAATTCCGCTGATGCATTTGAGAGGAGCCGACCTTCGCCAGCACGCTCCAAGTCCAAGCCCCGAATAGAAACAAATCGATTCGGGGTTGAGAATTTAATGACACTCAAACAGGCATGCTCCTCGGAATACCAAGGAGCGCAAGGTGCGTTCAAAGATTCGATGATTCAC
+
BBBBBBFFF@BDGFGGGGGCGGGGHHHHGGHFHFEBGHHGHHHGGGGGGFGHHHHHHHHHHHHHGGFHHHFHHHHHHHHHHHGHHGGHHHGEGGGGHGHHGHFHHHHGFFGGHGHHGHGEHCCDEDC?BGHGGGGGGHGGHEHHGHHGHHGHFHHHHGGGGGHAHHHHGHHBGHHHGHHHHHGFGGHGGHGGGGGGGDEGAGCFFGGGHHGGGGGHFFFFHHHHFBHEFGEHGFFEBDFGGGGEHGFFGGE@EGGHHHHHGGDHFGHHHHHHFHFFHHHGBGHGGFB1GEGEE3FFHFF3HGF32EA2EFHHFECGGGGDGGGFGCFBF455BFFBBBBA
@M02197:105:000000000-AN6RF:1:1101:18348:26762 1:N:0:1
CGGTAGTTGATCTCCTCCGTTTATTGATATGCTTAAGTTCAGCGGGTAGTCCTACCTGATTTGAGGTCAAATATGATGCAAGGTTTTGTCCGAAGACCATTGTAAGCGGACTTTGAGGGTCGGACGACAGCGCAACGTCATTATCACACTGATGTCCGGAAGCCAAAGGTTGAATTCCGCTGATGCATTTGAGAGGAGCCGACCTTCGCCAGCACGCTCCAAGTCCAAGCCCCGAATAGAAACAAATCGATTCGGGGTTGAGAATTTAATGACACTCAAACAGGCATGCTCCTCGGAATACCAAGGAGCGCAAGGTGCGTTCAAAGATTCGATGATTCAC
+
ABBAABDFFFFFGGGGGGGGGGHHHHHHHHHHHHHHHHHHHHHGGGGGGHHHHHHHHHHHHHHHGHHHHHHHHHHHHHHHHHGHHHGHHHHGGGGGHHHHHHHHHHHGGGGGHHFHGGGFHGGGGGGGGGHGGGGGGHHGHHHHHHHHHHHHHHHHHGGGGGHHHHHHHHHHHHHHHHHGHGGGGHHHHHHHHHGGGGGGGGGGGGGGFHGGGGGHHFHGHHGHGGHGGFFGGHHGFGHHHHHGHHHHGF?EGGGHHGHHHGHFFGHHGHFHHHEHHHHFHHHGHHHHCGCGGHHGHHGHGHHHEEAG?HHHHGGGGHGGGGFGGGGGFFFFFFFBAA3A
@M02197:105:000000000-AN6RF:1:1101:18833:27047 1:N:0:1
CGGTAGTTGATCTCCTCCGCTTATTGATATGCTTAAGTTCGGCGGGTAGTCCTACCTGATTTGAGGTCAAATATGATGCAAGGTTTTGTCCGAAGACCATTGTAAGCGGACTTTGAGGGTCGGACGACAGCGCAACGTCATTATCACACTGATGTCCGGAAGCCAAAGGTTGAATTCCGCTGATGCATTTGAGAGGAGCCGACCTTCGCCAGCACGCTCCAAGTCCAAGCCCCGAATAGAAACAAATCGATTCGGGGTTGAGAATTTAATGACACTCAAACAGGCATGCTCCTCGGAATACCAAGGAGCGCAAGGTGCGTTCAAAGATTCGATG
+
ABBAABFFFFFFGFGGGFGCGGGHHGHHHCHGHHFEGHFHGGCEG?EEE@FHHEBFGH3GHHHBEHE2BDGHHHFD444FGHG3BGFFH4GADE?DBGBFGHFGGFHGC@BC9GFFFGGF@9EADGDCGCADECEGFFCECGHFFCGFFFGFFFFHHHGCBFHHGEFFHFHHFFFFGFHFGDDFBFFFFHHGHHFGGGGGHHGGGFFFFHFDEFFFGFHHHFHFGGHFFEEEHHHHHHHHF@FGHHCHEGECGGGHHHHGHHHEGFHHGFGFFAA5HEHGHHHFGHHGAACGGHGHHG5B3FHHGEGEEFBAGAGGGGBFFGFFFBFFFAA??A
@M02197:105:000000000-AN6RF:1:1101:15472:27351 1:N:0:1
CGGTAGTTGATCTCCTCCGCTTATTGATATGCTTAAGTTCAGCGGGTAGTCCTACCTGATTTGAGGTCAAATATGATGAAATGCTTGTCCGAAGACCATTGTAAGCGGACTTTGAGGGTCAGACGACAGCGCAACGTCATTATCACACTGATGTCCGAAAGCCAAAGGTTGAATTCCGCTGATGCATTTGAGAGGAGCCGACTTTCGCCAGCACGCTCCAAGTCCAAGCCCCGAACAGAAACAAATCCATTCGGGGTTGAGAATTTAATGACACTCAAACAGGCATGCTCCTCGGAATACCAAGGAGCGCAAGGTGCGTTCAAAGATTCGATGATTCAC
+
ABBABBDFFFFFGGGGGGGGGGGHHHHHHHGHHHGHHGHHGHHGGGGGGHHHHHGHHHGHHHHGGGHHHHHHHHHHHHHGHGGHGHHHHHGGGGGHGHHHHHHHEHGFGGGHHHHGGGFHHHHFGGGGFHGGGGGGHHGHHHHGHHHHHHHHGDGGGGGHGHHHHHHHHHHHHHHHHHGGHHHHGHHHHHHHHGEGBEFFAGGGGGGGHGGGFGHFHHHHHHHGGHFGGFFGHHHHHHHHHHHHHHFHGFGGGGHGHHHGHHHGHHHHGGHGAGHHFGGHFHFFHEFGFGFGHGHHGD3FFHGGGGGGHHFFGGGGHFCGGGGGGGGFFFFFFFAAA>A
@M02197:105:000000000-AN6RF:1:1101:19437:27540 1:N:0:1
CGGTAGTTGATCTCCTCCGCTTATTGATATGCTTAAGTTCAGCGGGTAGTCCTACCTGATTTGAGGTCAAATATGATGCAAGGTTTTGTCCGAAGACCATTGTAAGCGGACTTTGAGGGTCGGACGACAGCGCAACGTCATTATCACACTGATGTCCGGAATCCAAAGGTTGAATTCCGCTGATGCATTTGAGAGGAGCCGACCTTCGCCAGCACGCTCCAAGTCCAAGCCCCGAATAGAAACAAATCGATTCGGGGTTGAGAATTTGATGACACTCAAACAGGCATGCTCCTCGGAATACCAAGGAGCGCAAGGTGCGTTCAAAGATTCGATGATTCAC
+
>AAAAAFFFFFFGGGGGGGGGGGHHHHHHHHHHHGHHHGHHHHGGGGGEHHHHHHHHHHHHHGHGHHHHHGHHHHHHHHHHGGGHHGHFHFGGGGGHHHHHHHHHHB7GGGGHHFFGHDFHGGCGFGGGFEGGGGGGFGFHHHHFHHHHHHGHGGHHGFGGGGHHHHHHFFGHGHHHEHHGGGGHHGGHGHHGGGGGGGGGGGGFFGFFFFGFFFFFFHHHHHGBGHGFEEFFHHHFGGBGHFFHGGGAF>EGGECCHHHGHFGGBHHHFHHHGGHHHHFFHHFGBHGGGGGEFFGFFFHHFHF?GGGGHHHHEEE0HGBFDGGGGGGFFFFFDB11>>1
@M02197:105:000000000-AN6RF:1:1101:11851:27320 1:N:0:1
CGGTAGTTGATCTCCTCCGCTTATTGATATGCTTAAGTTCAGCGGGTAGTCCTACCTGATTTGAGGTCAAATATGATGCAAGGTTTTGTCCGAAGACCATTGTAAGCGGACTTTGAGGGTCGGACGACAGCGCAACGTCATTATCACACTGATGTCCGGAATCCAAAGGTTGAATTCCGCTGATGCATTTGAGAGGAGCCGACCTTCGCCAGCACGCTCCAAGTCCAAGCCCCGAATAGAAACAAATCGATTCGGGGTTGAGAATTTAATGACACTCAAACAGGCATGCTCCTCGGAATACCAAGGAGCGCAAGGTGCGTTCAAAGATTCGATGTCTCAC
+
ABB>AAFFFFBFGGGGGGGGGCAGEFHHHHHFBDEGHG5FFA5A2AEEGFFGHHHFHGCHHHFGFFGFBGFGHFFHHGB@BBFBGHGAFDGGGGGGHFFHHDFF@GA@?/FEFGFBEFE<FFEEEBGGCCAFECEGFGGGHGGFGFFFHHHBDBDGDACDCGCHG8CCCGGGHGHCCGHHHGGGGGGGGFFFEGFDGDGEGGGBFBFFFFFBFFFFHHHHHGFFFFFGFEFFFDB>F22F>2FFB/0HFF?EE?/0>2FHGDB2BFFFHEDDBDFFHGFBB1B1GFGACCEE/CFBGADB111CEB0GE11F0EEEEFCFAB3F3?GF1A1BB131111>
@M02197:105:000000000-AN6RF:1:1101:17591:28732 1:N:0:1
CGGTAGTTGATCTCCTCCGCTTATTGATATGCTTAAGTTCAGCGGGTAGTCCTACCTGATTTGAGGTCAAATATGATGCAAGGTTTTGTCCGAAGACCATTGTAAGCGGACTTTGAGGGTCGGACGACAGCGCAACGTCATTATCACACTGATGTCCGGAAGCCAAAGGTTGAATTCCGCCGATGCATTTGAGAGGAGCCGACCTTCGCCAGCACGCTCCAAGTCCAAGCCCCGAATAGAAACAAATCGATTCGGGGTTGGGAATTTAATGACACTCAAACAGGCATGCTCCTCGGAATACCAAGGAGCGCAAGGTGCGTTCAAAGATTCGATGATTCAC
+
BBBAABFFFFFFG5BGGGGGGGGHHHHHHHHHHHHHHHHHHHHGGGGGGHHHHHHHHHHHHHHGGHHHHHHHHHHHHHHHHGGHHHGHHHHGGGGGHHHHHHHFHHHGGG9GHHHFGGGGHGGGGGGG::HG9GGGGHHGHHHHHGHHHHHHHHGHHGGGGGHHGHHHHCGHHGFHHHGGGGGGG?FGHHHGHGGGGGGGGFDGFFFFFFFFFFFFFFHHFGFFFGGGFGGHFFGGGHFGHGGCHHFF?FEGGDGGE3FFHHHHFHHHHFFHFFGFHFGAGD3HHGGEGGGGGHHHHHGDHHFF?EA2EBFHFEGGEAGGGGGGGGGFFFFFFFBAAA>3
@M02197:105:000000000-AN6RF:1:1102:15669:1945 1:N:0:1
CGGTAGTTGATCTCCTCCGCTTATTGATATGCTTAAGTTCAGCGGGTAGTCCTACCTGATTTGAGGTCAAATATGATGCAAGGTTTTGTCCGAAGACCATTGTAAGCGGACTTTGAGGGTCGGACGACAGCGCAACGTCATTATCACACTGATGTCCGGAAGCCAAAGGTTGAATTCCGCTGATGCATTTGAGAGGAGCCGACCTTCGCCAGCACGCTCCAAGTCCAAGCCCCGAATAGAAACAAATCGATTCGGGGTTGAGAATTTAATGACACTCAAACAGGCATGCTCCTCGGAATACCAAGGAGCGCAAGGTGCGTTCAAAGATTCGATGACTCAC
+
BBBAAAFFFFFFGGGGFFFGGG?GHHHHHHHHHHGHHHGHHHHGGGGGGHHHHHHHHGHHHHHHGGHHHHHHHHGHHHHFFGFFGFGHHHHGGGGGHFHHHGHFFHFGC;FGHHHEEHGFFEECGGADGGHGGGGGGHHGHHHHHHGHGHGHEFGHHGGGGGHHGHHGFFFGHFHHHBHGHGHGHFGGGGHHHGEAGGGGGHGGFFFFFHGCAFGHHHHHHHHGFFHGGCGFEHFHGHHFCGEFFF0EE>/@EE>AHGHFFHGHHFFDBEHHHHFBHGB1HHEHHHFG?E/E/FBGDFGACGFB0GGGEGBB0A0GGHGGGFGFDAFGBFD3FFFA1>11
@M02197:105:000000000-AN6RF:1:1102:18945:2366 1:N:0:1
CGGTAGTTGATCTCCTCCGCTTATTGATATGCTTAAGTTCAGCGGGTAGTCCTACCTGATTTGAGGTCAAATATGATGCAAGGTTTTGTCCGAAGACCATTGTAAGCGGACTTTGAGGGTCGGACGACAGCGCAACGTCATTATCACACTGATGTCCGGAAGCCAAAGGTTGAATTCCGCTGATGCATTTGAGAGGAGCCGACCTTCGCCAGCACGCTCCAAGTCCAAGCCCCGAATAGAAACAAATCGATTCGGGGTTGAGAATTTAATGACACTCAAACAGGCATGCTCCTCGGAATACCAAGGAGCGCAAGGTGCGTTCAAAGATTCGATGATTCAC
+
CCCCCCFFFFFFGGGGGGGGGGGHHHHHHHHGHHHHGHHHHHHGGGGGGHHHHHHHHHHHHHHHGGHHHHHHHGGHHHHHHHGHHHGHFHHGGGGGHHGHHHHHHHHGGGGGHHHHGHGFGGFFGGGGGGHGGGGGGHHGHHHHHHHHHHHHHHFHHGGGGGHHHHHHFHHHHFHHHHHHHHHGGGHGHHHHGHGGGGGFGGGGDGGGHFGGGFGHHFFFGFFFFGGFFFEFHHGFFGGBFHGGGEGHEF?CGGGGGBHHHHG5HHHHFEHGDDFEHHHHHHHHHHHHEE0FGHHHHHFHGBGGGGGGGGBHHGGGGFCGGGGGGFC4FFBFFFFBBBBB
@M02197:105:000000000-AN6RF:1:1102:11340:2550 1:N:0:1
CGGTAGTTGATCTCCTCCGCTTATTGATATGCTTAAGTTCAGCGGGTAGTCCTACCTGATTTGAGGTCAAATATGATGCAAGGTTTTGTCCGAAGACCATTGTAAGCGGACTTTGAGGGTCGGACGACAGCGCAACGTCATTATCACACTGATGTCCGGAAGCCAAAGGTTGAATTCCGCTGATGCATTTGAGAGGAGCCGACCTTCGCCAGCACGCTCCAAGTCCAAGCCCCGAATAGAAACAAATCGATTCGGGGTTGAGAATTTAATGACACTCAAACAGGCATGCTCCTCGGAATACCAAGGAGCGCAAGGTGCGTTCAAAGATTCGATGATTCAC
+
3>A>AAFFFFFFGFGCGC2AEEEGFFHHFFHHFHHFGHH5FHHCFGGGGHH5FGHGHFFFHHH5FGHBFFHFGFD5EGHFHHGFGFFHHHHDEGF?GGFHHEGFHHHFCFFGHHHFGHCA?EFGEFDCGGGFCGGFGGGFHHHFH9GHHHHFFGGAABBFGEHHHHHHE<:GFGGGFCGGFGHHGBDFFGGGGGFFGGGGCGGCDFFFFDFECFGHFFHFGFGFGFFFFFFGHHGHFHFGHG@?2FHFE/>//>E>F2FGHED21FFGHFGGEB/BGAF111B1F1/A/FE/GF22DD111AB1E0A0EG1FFE?EGHGFBGGCFEF11B33FFDAA1AA
@M02197:105:000000000-AN6RF:1:1102:19831:2572 1:N:0:1
CGGTAGTTGATCTCCTCCGCTTATTGATATGCTTAAGTTCAGCGGGTAGTCCTACCTGATTTGAGGTCAAATATGATGCAAGGTTTTGTCCGAAGACCATTGTAAGCGGACTTTGAGGGTCGGACGACAGCGCAACGTCATTATCACACTGATGTCCGGAATCCAAAGGTTGAATTCCGCTGATGCATTTGAGAGGAGCCGACCTTCGCCAGCACGCTCCAAGTCCAAGCCCCGAATAGAAACAAATCGATTCGGGTTTGAGAATTTAATGACACTCAAACAGGCATGCTCCTCGGAATACCAAGGAGCGCAAGGTGCGTTCAAAGATTCGATGATTCAC
+
A>3>>A@5D5FFGGFFFGCGGGGFHFHHHHFHGHGHHHHGHCHCE2F?FHHHGHHHHFHHHGFHGGHHHHHHGFGHFHHEHHEGHHGHGHB?EGGGHHFHHFFHHBFGE@FEEFGBFHCEGECECFGGGGHGGGGGFFGGFHFHG;GHGFFFHBGGGGGGHHGFGGC/CHHGFECGCGGDDBGFFGBHFGBHHHGDFACFDCBGFFFFGBFEAFFGCBFAFFE3?CHFF?FHGFHHBHFBHFHGHGHGFF///E?B3FDFFFHFHG5GD5@53FFBFHHGFFF3FG1AEEE2?HGDG55BHHHF2B2AECGHGGGGGHGGGGGGGGGGFFFFFFFB@BBA
@M02197:105:000000000-AN6RF:1:1102:13665:2749 1:N:0:1
CGGTAGTTGATCTCCTCCGCTTATTGATATGCTTAAGTTCAGCGGGTAGTCCTACCTGATTTGAGGTCAAATATGATGCAAGGTTTTGTCCGAAGACCATTGTAAGCGGACTTTGAGGGTCGGACGACAGCGCAACGTCATTATCACACTGATGTCCGGAATCCAAAGGTTGAATTCCGCTAATGCATTTGAGAGGAGCCGACCTTCGCCAGCACGCTCCAAGTCCAAGCCCCGAATAGAAACAAATCGATTCGGGGTTGAGAATTTAATGACACTCAAACAGGCATGCTCCTCGGAATACCAAGGAGCGCAAGGTGCGTTCAAAGATTCGATGATTCAC
+
BBCBBBFFFFFFGGGGGGGGGGGHGHGHHHHHHHHGFHHHGHHGGGGEFHHHHHHHHHHHHHHHGHHHGHHHBHHHHHHGHHGGHHGHHHHCGGGGHHHHHGHHHHHGGGGGHHHHGHGGHGFFFFFGGGHGGGGGGHHGHHHHHHHHHHHHHHHHGGGGFHHHHHHGHHHHHHHHHGGGHHGGFFGGGGGGHHGGGGGGHGGGFFFEHHFGGGGHFFGFGHHHGGHGGGFHFFHGFGFHHHHGHHHGGFECFGFHHHHFGFFHHHEHHHEHHHFFFGBAHHFGHHGHGGGGGFGHHHG3FCFF?GCEEHFB4GE?GHGFBGGCGGGGFFFBFFFBBBBA
@M02197:105:000000000-AN6RF:1:1102:19385:2994 1:N:0:1
CGGTAGTTGATCTCCTCCGCTTATTGATATGCTTAAGTTCAGCGGGTAGTCCTACCTGATTTGAGGTCAAATATGATGCAAGGTTTTGTCCGAAGACCATTGTAAGCGGACTTTGAGGGTCGGACGACAGCGCAACGTCATTATCACACTGATGTCCGGAAGCCAAAGGTTGAATTCCGCTGATGCATTTGAGAGGAGCCGACCTTCGCCAGCACGCTCCAAGTCCAAGCCCCGAATAGAAACAAATCGACTCGGGGTTGAGAATTTAATGACACTCAAACAGGCATGCTCCTCGGAATACCAAGGAGCGCAAGGTGCGTTCAAAGATTCGATGATTCAC
+
BBBBBBFFFBFFGGGGGGGGGGGHHHHHHHHHHHGHHHHGHGHGGGGGGHHHHHHHHHHHHHHHGHGHHHHHHHHHHHHHHHGGHHGHHHHFGGGGHHHHHHHHHHHGGGGGHHHHGHGGHGGGGGGGGGHGGGGGGHHGHHHHHHHHHHHHHHHHHGGGGHHHHHHGHHHHHHHHHHHGHHHHHHHHHGHHHHGGGGGGGGGFFFGGHFGGGFGHHGHHHHHGGGHGGGGHGHHHFHHHHHHGHGGGHGE?GGGHHHHHHHHFGHHEHHHGFGGHGHHFGHHHHGHHCGGGGHHHHGBBHHHFCGGFAHGFHGGFGHGFGGGGGGFGFFFBFFFBBBBB
@M02197:105:000000000-AN6RF:1:1102:9752:3444 1:N:0:1
CGGTAGTTGATCTCCTCCGCTTATTGATATGCTTAAGTTCAGCGGGTAGTCCTACCTGATTTGAGGTCAAGTATGATGCAAGGTTTTGTCCGAAGACCATTGTAAGCGGACTTTGAGGGTCGGACGACAGCGCAACGTCATTATCACACTGATGTCCGGAAGCCAAAGGTTGAATTCCGCTGATGCATTTGAGAGGAGCCGACCTTCGCCAGCACGCTCCAAGTCCAAGCCCCGAATAGAAACAAATCGATTCGGGGTTGAGAATTTAATGACACTCAAACAGGCATGCTCCTCGGAATACCAAGGAGCGCAAGGTACGTTCAAAGATTCGATGACTCAC
+
AAAAAA1DFFFFGGGG1FEGGEEHHGHHHFHFHHFFHHHHFHHGGGEGGHHFHHHFGGGHGHHFGHHHB1FABGH2GBFHGGGFFHFHHHHGGGGGGHFHHHHFHHHGGGGGHHHBGE?EHGGGGGGGGGHGGGGFGHHGHGGHHHHEHHFGHHHHHGCFGFHHHGBFGHHGHFGFH0GB5GGFBFGFFHHHGGGBGFE7GGG>FFFEBFFCEF@FFFFGFFBFFFFFFEEEHFFBBF2BEHHGHEAHEAEE//>00FHHFFDD11222GHFGACEHGFF111FHGCA/EEE/02HFF11CHGA0000EFB3GFA01E1FCFGGFA1BCB33FFDA>1>1
@M02197:105:000000000-AN6RF:1:1102:22592:3346 1:N:0:1
CGGTAGTTGATCTCCTCCGCTTATTGATATGCTTAAGTTCAGCGGGTAGTCCTACCTGATTTGAGGTCAAATATGATGCAAGGTTTTGTCCGAAGACCATTGTAAGCGGACTTTGAGGGTCGGACGACAGCGCAACGTCATTATCACACTGATGTCCGGAATCCAAAGGTTGAATTCCGCTGATGCATTTGAGAGGAGCCGACCTTCGCCAGCACGCTCCAAGTCCAAGCCCCGAATAGAAACAAATCGATTCGGGGTTGAGAATTTAATGACACTCAAACAGGCATGCTCCTCGGAATACCAAGGAGCGCAAGGTGCGTTCAAAGATTCGATGATTCAC
+
CDDCCDFFFFFFGGGGGGGGGGGHHHHHHHGHHHHHHHHHHGHGGGGGGHHHHHHHHHHHHHHHGHHHHHHHHHHHHHHHHHGBGHGHHHHGGGGGHHHHHHHHHHHGGGGGHHHHGHGFHGGGGGGGGGHGGGGGGHHGHHHHHHHHHHHHHHHHHGGGGGHHHHHHHGHHHHHHGHHHHGGHHHHGHHHHHHGGGGGGHHGGGGGGHFGGGGGHHHHHHHHHGGHGGGGHHHHHHHHHHHHGFHFHGGGGGGGHHGHHHHGHHHHHHHHHHHGGHHHGHHHHHHHGGGGGGHGHHHHHHHHHGGFGGHHHHGGGGHGGGGCGGFGGFFFFFFFBBBBB
@M02197:105:000000000-AN6RF:1:1102:8207:3760 1:N:0:1
CGGTAGTTGATCTCCTCCGCTTATTGATATGCTTAAGTTCAGCGGGTAGTCCTACCTGATTTGAGGTCAAATATGATGCAAGGTTTTGTCCGAAGACCATTGTAAGCGGACTTTGAGGGTCGGACGACAGCGCAACGTCATTATCACACTGATGTCCGGAATCCAAAGGTTGAATTCCGCTGATGCATTTGAGAGGAGCCGACCTTCGCCAGCACGCTCCAAGTCCAAGCCCCGAATAGAAACAAATCGATTCGGGGTTGAGAATTTAATGACACTCAAACAGGCATGCTCCTCGGAATACCAAGGAGCGCAAGGTGCGTTCAAAGATTCGATGATTCAC
+
BBBBBBFFFFFFDGGGFGGGGGGHHHFHHHFHGHHHGHHHHHHGGEEGGHHHGHHHHHGHHHH5FHHHHHGGHGHEHEGFFHGFDGGHHHHGGGGGHHHHHHHHHGHGGFGGHHGFFHGFHGGGCGGFFGHDGGGGGHHGHHHHHHHHHHHHHHHHGHGGGGHHHFGHHGHFHHHHHGHGGGGGGGGHGGHHGHGGGGGGHHGA8GFFDGFFFFEGFFFHFGFFFGFGGGFFHHHGFHFHEHHEG?1EGGE/GGEFED5HHGHGBF@5GB5HDFGEHGBFHHHGGDG1GFGGEHHHHHGBHHHHDDEFEF5HHEFE2FGFGGGGGFGFFFFFFFFBBBAA
@M02197:105:000000000-AN6RF:1:1102:17526:3620 1:N:0:1
CGGTAGTTGATCTCCTCCGCTTATTGATATGCTTAAGTTCAGCGGGTAGTCCTACCTGATTTGAGGTCAAATATGATGCAAGGTTTTGTCCGAAGACCATTGTAAGCGGACTTTGAGGGTCGGACGACAGCGCAACGTCATTATCACACTGATGTCCGGAATCCAAAGGTTGAATTCCGCTGATGCATTTGAGAGGAGCCGACCTTCGCCAGCACGCTCCAAGTCCATGCCCCGAATAGAAACAAATCGATTCGGGGTTGAGAATTTAATGACACTCAAACAGGCATGCTCCTCGGAATACCAAGGAGCGCAAGGTGCGTTCAAAGATTCGATGATTCAC
+
BBBABBFFFFFFGGGGGFFGGGGHHHHHHFHHHHHHHHHHHHGGGGGGGHHHHHHHHGHHHHHHGEHHHHGHHHHFHHHHHHGGHHGHHGGGGGGGHHHHHHHHHHHGGGGGHHHHGHGGHGGGGGGGGGHGGGGGGHGGHGHHHHHHHHGGHEGHHGGHGGHHHHHHHGHHHHHHHGGHHHHGHHHHHHHGHHGGGGGGHHGGGFFGGHGGFFGGHGGHHHHGGHFGGGGFHHHHHGHHHHHGHGCHGFCECGGHHHHHHHHGBHHHHGHHHHGHHHHHHGHHHHEHGCGGGHGHHHHGHGHHGGGGGHHHHGGGCHGGFGFGGGGGFFFFFFFBBBBB
@M02197:105:000000000-AN6RF:1:1102:22889:3938 1:N:0:1
CGGTAGTTGATCTCCTCCGCTTATTGATATGCTTAAGTTCAGCGGGTAGTCCTACCTGATTTGAGGTCAAATATGATGCAAGGTTTTGTCCGAAGACCATTGTAAGCGGACTTTGAGGGTCGGACGACAGCGCAACGTCATTATCACACTGATGTCCGGAATCCAAAGGTTGAATTCCGCTGATGCATTTGAGAGGAGCCGACCTTCGCCAGCACGCTCCAAGTCCAAGCCCCGAGTAGAAACAAATCGATTCGGGGTTGAGAATTTAATGACACTCAAACAGGCATGCTCCTCGGAATACCAAGGAGCGCAAGGTGCGTTCAAAGATTCGATGATTCAC
+
1>AA1>FFFFB1FGBB111?E00DGCFHHGCHFF2EGBD2FHBE0CA//BBGGGFFHE0GFF1GE0FG11DE1BGGHH1@@FF@F1FFFFB/EE?/F>0EGHHBGFFFFFFB1FFFFHGFFFFFFFFCFFGFGGGGGGFFFGFGGGGGGGGFDDDGGGGGGHHHHHH8HHHHGGHGGGHGHHHBGHHHHHHGHHGGGGGGHHGGGGGGGHGGBFGHHHHHHHHFGGHGGCGGGGFFFHHHHHHGHGHHGGCGGGGHHHHHHHHHHGHHHHGHHHGHHHHGGHGHHHHFGGGGGHHHHHCHGHHHGGGGFHHHHGGGGHGGGGGGCGGFFFFFFFFBBAAA
@M02197:105:000000000-AN6RF:1:1102:14905:4116 1:N:0:1
CGGTAGTTGATCTCCTCCGCTTATTGATATGCTTAAGTTCAGCGGGTAGTCCTACCTGATTTGAGGTCAAATATGATGCAAGGTTTTGTCCGAAGACCATTGTAAGCGGACTTTGAGGGTCGGACGACAGCGCAACGTCATTATCACACTGATGTCCGGAAGCCAAAGGTTGAATTCCGCTGATGCATTTGAGAGGAGCCGACCTTCGCCAGCACGCTCCAAGTCCAAGCCCCGAATAGAAACAAATCGATGCGGGGTTGAGAATTTAATGACACTCAAACAGGCATGCTCCTCGGAATACCAAGGAGCGCAAGGTGCGTTCAAAGATTCGATGATTCAC
+
AAB>AA@DDBFFGGGGGGGGGGGHGHGHHGHGHHGHHHHHHHHGGGGGEGHFHHHHGHGHHHFFEFHHHHHHFHHFHHGHFHGGHHGHHHHEEFGGHHGHHGHGHHHGGGGC;HHG9GGEHGGFGGGGGCHGFFFGGHFGHH;DHHHFGHHHHGHHHGFGFGGHHHHHGHHHGFGHHGFGGGBGGFHGHHHGHHGDFDGGHGGFFFFFFFFFFFFGHHGGGFFFFFFFFEFFGFF44HHHHGGFG13>E?>/GFE?CE5FFGHHFGHHGHFFHHGGHGHHHGB3HHGFEACGFGFDFGEBCHHGEE22EFD4FGGG?GGFGGGGGGGCFCFFFFBBAAA?
@M02197:105:000000000-AN6RF:1:1102:13094:4330 1:N:0:1
CGGTAGTTGATCTCCTCCGCTTATTGATATGCTTAAGTTCAGCGGGTAGTCCTACCTGATTTGAGGTCAAATATGATGCAAGGTTTTGTCCGAAGACCATTGTAAGCGGACTTTGAGGGTCGGACGACAGCGCAACGTCATTATCACACTGATGTCCGGAAGCCAAAGGTTGAATTCCGCTGATGCATTTGAGAGGAGCCGACCTTCGCCAGCACGCTCCAAGTCCAAGCCCCGAATAGAAACAAATCGATTCGGGGTTGAGAATTTAATGACACTCAAACAGGCATGCTCCTCGGAATACCAAGGAGCGCAAGGTGCGTTCAAAGATTCGATGACTCAC
+
AABAAAFFFFFFGGGGGGGCGGDHGHHFHHHHHHH5DFGHFHHGGGFGGHHHFHHHHHEGFHHHGHGEHBAFEGHFHHHHHHGGHHGHHGHGGGGGHHFHHHHHHHHGGGGFHHHFFHGEHGCCGGGGGGHGGGGGGGHGHHHGHHHHHHHHHHHHGGGFFEHHHHGHHHHHHFHGHHHGHHGHHHHGHHHHHHGGGGGGHHGGFFFFFHFGFFFFHFHHHHHFGGHGGGGFHHHHHHFHHGFFHHFHFF>/EE?HFHFGFHGBHHFHHFHHHHFGHHHHHFHHHHHEGGFGGHHEHGGHHHHH?E2GGHHHHGGGCHGGGGGGGGGGFFFFFFFBBBBB
@M02197:105:000000000-AN6RF:1:1102:6967:4516 1:N:0:1
CGGTAGTTGATCTCCTCCGCTTATTGATATGCTTAAGTTCAGCGGGTAGTCCTACCTGATTTGAGGTCAAATATGATGCAAGGTTTTGTCCGAAGACCATTGTAAGCGGACTTTGAGGGTCGGACGACAGCGCAACGTCATTATCACACTGATGTCCGGAATCCAAAGGTTGAATTCCGCTGATGCATTTGAGAGGAGCCGACCTTCGCCAGCACGCTCCAAGTCCAAGCCCCGAATAGAAACAAATCGATTCGGGGTTGAGAATTTAATGACACTCAAACAGGCATGCTCCTCGGAATACCAAGGAGCGCAAGGTGCGTTCAAAGATTCGATGATTCAC
+
ABBAABFFFFFFGFGGGCEEGGGHHCFHCHGHHHHHHGHHHHHGGGGGGHHHHHHEHHHHHHHHGHHHHHHFFHHHHFHHHHGGHGGGHHHGGGGGHHHHHHHGHHFGGGGGGHHGGHGEHGGGGGGGGGHGGGGGGHGGHHHHHHHGHHHFGFHGHFFGGGHHHHHHHHGHGHHHHHGGGGHHGHHGGGGHGFGGEGGGGHGGFFFGHHFGGGGHHHHHHFHHGGHFGGGHHGFFGGGHHFHGEGAHEF//E?ECFFFHGHHFHGFFFFFHFHFHHHEHFGHEHHGAFGCEEF5HGEA3BHGHFGE2CFF4BEEE2AGFGGGGGEF4FFBFFBFA333?
@M02197:105:000000000-AN6RF:1:1102:11060:4596 1:N:0:1
CGGTAGTTGATCTCCTCCGCTTATTGATATGCTTAAGTTCAGCGGGTAGTCCTACCTGATTTGAGGTCAAATATGATGCAAGGTTTTGTCCGAAGACCATTGTAAGCGGACTTTGAGGGTCGGACGACAGCGCAACGTCATTATCACACTGATGTCCGGAAGCCAAAGGTTGAATTCCGCTGATGCATTTGAGAGGAGCCGACCTTCGCCAGCACGCTCCAAGTCCAAGCCCCGAATAGAAACAAATCGATTCGGGGTTGAGAATCTAATGACACTCAAACAGGCATGCTCCTCGGAATACCAAGGAGCGCAAGGTGCGTTCAAAGATTCGATGATTCAC
+
CCCCCCFFFFFFGGGGGGGGGGGHHHHHHHHHHHHHHHHHHHHGGGGGGHHHHHHHHHHHHHHHGHHHHHHHHHHHHHHGHHGHHHGHHHHGGGGGHHHHHHHHHHHGGGGGHHHHGGGFHGGGGGGGGGHGGGGGGHHGHHHHHHHHHHHHHHHHHGGGHGHHHHHHHHHHHGHHHHHHGGGHHHHGHHHHHHGGGGGGHGGGGGGFFGGGGGGHHHHHHGHHGGHGGGGHHHHHHHHHHHHGGHHHFEEGGGGHGFHHFHHGBHHHHHHHHFFHHHHGHEHHHHHGEE??GHHHHHHHHHHHGGGGGHHHGGGGGHGGGGGGGGGGFFFFFFFBCCCB
@M02197:105:000000000-AN6RF:1:1102:11578:5268 1:N:0:1
CGGTAGTTGATCTCCTCCGCTTATTGATATGCTTAAGTTTAGCGGGTAGTCCTACCTGATTTGAGGTCAAATATGATGCAAGGTTTTGTCCGAAGACCATTGTAAGCGGACTTTGAGGGTCGGACGACAGCGCAACGTCATTATCACACTGATGTCCGGAAGCCAAAGGTTGAATTCCGCTGATGCATTTGAGAGGAGCCGACCTTCGCCAGCACGCTCCAAGTCCAAGCCCCGAATAGAAACAAATCGATTCGGGGTTGAGAATTTAATGACACTCAAACAGGCATGCTCCTCGGAATACCAAGGAGCGCAAGGTGCGTTCAAAGATTCGATGACTCAC
+
BBBBBBFFFFFFGGGGGGEGGGGGHHFHHHHHHFA5FFHFFFGGGG22FEGFGHFHGH3DFHHHGHHHHFGGHHHHHHHHGHG3FHGHHGHGCGGGHHEFHHHHHEFGGCGGHGFFGGGGHGGGGGDGGGGGGGGGGFHCGGHHHHGHHHGDDGHGHGGGHGHHHHHGHCGGHGGGFGGGHHDHHGGGFGGGHFFGGGGGHGGFFFFGFFFFFFGGFFFHHHGFFGHGGFFFGFGG2HHHF@F/EHHEEAEGGGEE0HHHHHG@1GBG@2FF1AAFHFHHHGHHFFGHCEECGGDDFFAGBGDFCGCGEGB1FEEA0G1B3G3F3EFFFFFDFFD>1A>>
@M02197:105:000000000-AN6RF:1:1102:17471:5511 1:N:0:1
CGGTAGTTGATCTTCCGCTTATTGATATGCTTAAGTTCAGCGGGTAGTCCTACCTGATTTGAGGTCAAATATGATGCAAGGTTTTGTCCGAAGACCATTGTAAGCGGACTTTGAGGGTCGGACGACAGCGCAACGTCATTATCACACTGATGTCCGGAATCCAAAGGTTGAATTCCGCTGATGCATTTGAGAGGAGCCGACCTTCGCCAGCACGCTCCAAGTCCAAGCCCCGAATAGAAACAAATCGATTCGGGGTTGAGAATTTAATGACACTCAAACAGGCATGCTCCTCGGAATACCAAGGAGCGCAAGGTGCGTTCAAAGATTCGATGATTCAC
+
CCCCCCFFFFFFGGGGGGGGGGHHHHHHHHHHHHHHHHHHHGGGGGGHHHHGHHHHHHHHHHGHHHHHHHHHHHHHHHGHGHHHGHHHHGGGGGHHHHHHHHHHHGGFFGHHHHGHGFHGGGGGGGGGHGGGGGGHHGHHHHHHHHHHHHHHHHHGGGHHHHHHHHHHHHHHHHHHHHHHHGHHGGHHHHHHGGGGGGGGGGGGGGHHGGGGGHHHHHHHHHGGGGGGGHHHHHGHHHHHHGHHEHGGGGGGGHHHHHHHHGBFHHHHHHHGGHHHHHHHHHHHHHGGE?EGHHHHHHHHHHGGGGCHHHHGGGGHGGGGGGGGGGFFFFFFFBBCBB
@M02197:105:000000000-AN6RF:1:1102:15974:5844 1:N:0:1
CGGTAGTTGATCTCCTCCGCTTATTGATATGCTTAAGTTCAGCGGGTATTCCTACCTGATCCGAGGTCAACCCGAAGAGTTGAGGTTCCTGGTCGCCTACCGCGGACGTCTGTAACGGGGATGTTACTACGTTCGGAGCCGCGCGGCGCCGCCACTGGATTTGGGGCCTGCCATCGCTGGCACGGCCTAATACCAAGCAAGGCTTGATTGGTCTCATGACGCTCGGACAGGCATGCCCCTCGGAGTGCCAAGGGGCGCAATGTGCGTTCAAAGATTCGATGATTCAC
+
BBCBBBFFFFFFGGGGGGGGGGGHHHHHHHHHHGHHHHHHHHHGGGGGHHHHHHHHHHHHHHHFGGGHHHHHGGGGGGHHGHHHHH;HHHHHHHGGGGGHHGGGGGGGGGHGHHHHGGGG?GGHHHHH:HGHHHGG;GGGGGGGGGGGGGGHHGFFHHHHGGGGGGGFGGFFFFGGHHHGGGGHHHHHHHFFGHHHHHHHGHHFHHHHHGHFFFHHGGGGGGGGHHHHHHHHGGGGGFGFGHHGHHGHHHHGGGGGHHHHGGGGHGGGGGGGGGGFFFFFFFBBBBB
@M02197:105:000000000-AN6RF:1:1102:15235:5930 1:N:0:1
CGGTAGTTGATCTCCTCCGCTTATTGATATGCTTAAGTTCAGCGGGTAGTCCTACCTGATTTGAGGTCAAATATGATGCAAGGTTTTGTCCGAAGACCATTGTAAGCGGACTTTGAGGGTCGGACGACAGCGCAACGTCATTATCACACTGATGTCCGGAAGCCAAAGGTTGAATTCCGCTGATGCATTTGAGAGGAGCCGACCTTCGCCAGCACGCTCCAAGTCCAAGCCCCGAATAGAAACAAATCGATTTGGGGTTGAGAATTTAATGACACTCAAACAGGCATGCTCCTCGGAATACCAAGGAGCGCAAGGTGCGTTCAAAGATTCGATG
+
BBCABBFFFFFFGGGGGGGGGGGHHHHHHHGHHHHHHGHHHGHGGGGGGHHHHHHHHHHHHHHHGGHHHEHHHHHHHGHHHHGGHHGHHHHGGGGGHHGHHHHHHHHGEFFGHHHHGHGGHGGGGFGGGGHGGGGGFHHGHHHHHHHHHHHGHHHHHHHHHHHHHFHHHHHHHHHHHHHGHHHHHHGGHHHHHHGGGGGGHHGGFFGGHGGGGGGHHHHHHHHGGGHGGGGHHHHHGHHHHHHGHHHGHHHGFGGHFDHHHHHF55GGFFHHGDGFHFGHHHGFHHEHEEA?EEFHHHFF3HHHEFAGGHHFGEEEECGGCGFFFBFFFBBBBB
@M02197:105:000000000-AN6RF:1:1102:22822:6149 1:N:0:1
CGGTAGTTGATCTCCTCCGCTTATTGATATGCTTAAGTTCAGCGGGTAGTCCTACCTGATTTGAGGTCAAATATGATGCAAGGTTTTGTCCGAAGACCATTGTAAGCGGACTTTGAGGGTCGGACGACAGCGCAACGTCATTATCACACTGATGTCCGGAATCCAAAGGTTGAATTCCGCTGATGCATTTGAGAGGAGCCGACCTTCGCCAGCACGCTCCAAGTCCAAGCCCCGAATAGAAACAAATCGATTCGGGGTTGAGAATTTAATGACACTCAAACAGGCATGCTCCTCGGAATACCAAGGAGCGCAAGGTGCGTTCAAAGATTCGATGATTCAC
+
CCDBBBFFFFFFGGGGGGGGGGGHHHHHGHGGHHHHHHHHGHHGGGGGGHHHHHHHHHHHHHHHGHHHHHHHFHHHHGHHGHGHHHGHHHHGGGGGHGHHHHHHGHHGGGGGHHHGGGGGHGGGGGFGGGHGGGGGGHHGHHHHHHHHHHHHHHHHHGGGGHHHHHHHHBHHHHHHHHHGHGHHHHHHHHHHHHGGGGGGHGGGGGGGHHGGGGFFFFGHHHHHGGHGGGGHHGHHHHHHHHGGHHHHGGGGGGGHHHHHHHHFFBHHHEHHGGFFHHHHHHHHHGHGGGGGGHHHHHGHHHHHGGGFGHHHHGGGGGGGGGGGGGGGFFFFFFFBBBBB
@M02197:105:000000000-AN6RF:1:1102:24620:6206 1:N:0:1
CGGTAGTTGATCTCCTCCGCTTATTGATATGCTTAAGTTCAGCGGGTAGTCCTACCTGATTTGAGGTCAAATATGATGCAAGGTTTTGTCCGAAGACCATTGTAAGCGGACTTTGAGGGTCGGACGACAGCGCAACGTCATTATCACACTGATGTCCGGAATCCAAAGGTTGAATTCCGCTGATGCATTTGAGAGGAGCCGACCTTCGCCAGCACGCTCCAAGTCCAAGCCCCGAATAGAAACAAATCGATTCGGGGTTGAGAATTTAATGACACTCAAACGGGCATGCTCCTCGGAATACCAAGGAGCGCAAGGTGCGTTCAAAGATTCGATGATTCAC
+
AA1>1ADFD3DBD3AG1FEEEGGFFCDHHDAF3FDDEEG2AFHFCG?EFFGFFBGGHFHHHHHFEFEHGFDDFFHHFHHFHHGFGDAGCGHGEAE>GBFCFBGHHHFE/EE/FGHB<F@EGEFEACGGGCHFFCCDFGHGGHHHHHHFHHFFHHHGHGGGGFHFFFBGFGHGFFHGHHGCFGGGHHHGGFHHGGGGACGFGGAGFFFFFHF@DFFCEFBFHGFFBDFFFGFHGFGFFGDEHGHGHEGFGF?EGFEGGDDHHGDG5HFHFFFHGFF5GHGEAGCHHBGHEEE2GHHHHHFGFGHFFEEEE4DHGGGGFCGAEF5BFEGF4C@5B5BAAAAA
@M02197:105:000000000-AN6RF:1:1102:23199:6255 1:N:0:1
CGGTAGTTGATCTCCTCCGCTTATTGATATGCTTAAGTTCAGCGGGTATCCCTACCTGATCCGAGGTCAAACTTAGAAAGTTGGGGGTTGCTGGCAAGCACGCACCGAGACCCTGTAGCGAGGAGTATTACTACGCTTAGAGCACGATGGCACCACCACTGATTTTAAGACCGATCAGAACTGATGCGGTCCAATACCAAGCAGAGCTTGAGTGTTGTACTGACGCTCGAACAGGCATGCCCCGCGGAATACCACGGGGCGCAATGTGCGTTCAAAGATTCGATGACTCAC
+
CCCCCCFFFFFFGGGGGGGGGGGHHHGHHGHHHHHHHHHHHHHGGGGGHHHHHHHHHHHHHHHGGGGHHHHHHHHHHGHHGHHHGGGGGGHHHGGHHGHHHGGGGGGGGGGGHHHHFGHFEGGGGHHHHHHHHHGHGHGHHHHHHHGHGHHHHGHHHHHHHHHHHHHHHHHHHHGHGGGGHGGGGGGGGGHHHHGFGHHHFFGHHHFFHGHGFHFGFBFFFGGGGHGFHHHGFHHGFCE?CGGGHGBGHHHEEECGGEAAHHFHGGEEAGGGF3GGCGBBFFFFFFAAAA1
@M02197:105:000000000-AN6RF:1:1102:21570:6788 1:N:0:1
CGGTAGTTGATCTCCTCCGCTTATTGATATGCTTAAGTTCAGCGGGTAGTCCTACCTGATTTGAGGTCAAATATGATGCAAGGTTTTGTCCGAAGACCATTGTAAGCGGACTTTGAGGGTCGGACGACAGCGCAACGTCATTATCACACTGATGTCCGGAAGCCAAAGGTTGAATTCCGCTGATGCATTTGAGAGGAGCCGACCTTCGCCAGCACGCTCCAAGTCCAAGCCCCGAATAGAAACAAATCGATTCGGGGCTGAGAATTTAATGACACTCAAACAGGCATGCTCCTCGGAATACCAAGGAGCGCAAGGTGCGTTCAAAGATTCGATGACTCAC
+
CCBBCCFFFFFFGGGGGGGGGGGHHHHHHHHHHHHHHHHHHHHGGGFGGHHHGHHHHHGHHHHHGHHHHHHHGHHHHHHHEHGGHHGHHHHGGGGGHHFHHHHHHHHGGGGGHHHHGHGGHGGGGGGGGGHGGGGGGHHGHHHHHHHHHHHHHHHHHGGGGHHHHHHHHHHHHHHHHHHHHHHHHHHHHHHGHHGGGGGGHHGFFFGGHHGGGGGHHHGHHHHFGGHGGFFGHHHHFHHHHHHGHHHHGGGGGGGHHHHHGGHG5FFHHHHHHGGFHHHGHHHHHHHHGGGGGHHHHHHHHHHHGGGGGHHHGGGGGHGGGGGGGGGGFFFFFFFBBBBB
@M02197:105:000000000-AN6RF:1:1102:16583:6953 1:N:0:1
CGGTAGTTGATCTCCTCCGCTTATTGATATGCTTAAGTTCAGCGGGTAGTCCTACCTGATTTGAGGTCAAATATGATGCAAGGTTTTGTCCGAAGACCATTGTAAGCGGACTTTGAGGGTCGGACGACAGCGCAACGTCATTATCACACTGATGTCCGGAAGCCAAAGGTTGAATTCCGCTGATGCATTTGAGAGGAGCCGACCTTCGCCAGCACGCTCCAAGTCCAAGCCCCGAATAGAAACAAATCGATTCGGGGTTGAGAATTTAATGACACTCAAACAGGCATGCTCCTCGGAATACCAAGGAGCGCAAGGTGCGTTTAAAGATTCGATGATTCAC
+
DEEDCCFFFFFFGGGGGGGGGGGHHHHHHHHHHHHHHHHHHHHGGGGGGHHHHHHHHHHHHHHHGHHHHHHHGHHHHHHHHHGHHHGHHHHGGGGGHHHHHHHHHHHGGGGGHHHHGHGFHGGGGGGGGGHGGGGGGHHGHHHHHHHHHHHHHHHHHGGGGGHHHHGHHHHHHHHHHHHHGHHHHHHHHHHHHHGGGGGGHHGGGGGGFFGGGFGHGHHHHHHFGGHGGGGHHHHHHHHHHHHGHEFHGFCGGGGGHGHHHHHHHHBHHHHHHHGGHHHHHHHHHHHHGCGGGHGHHHHBHHHHGGGGGGHHHGGGGGGGGGGGGFFGFFFFFFFBABAB
@M02197:105:000000000-AN6RF:1:1102:8128:7250 1:N:0:1
CGGTAGTTGATCTCCTCCGCTTATTGATATGCTTAAGTTCAGCGGGTAGCCCTACCTGATTTGAGGTCAAGTATGATGCAAGGTTTTGTCCGAAGACCATTGTAAGCGGACTTTGAGGGTCGGACGACAGCGCAACGTCATTATCACACTGATGTCCGGAAGCCAAAGGTTGAATTCCGCTGATGCATTTGAGAGGAGCCGACCTTCGCCAGCACGCTCCAAGTCCAAGCCCCGAATAGAAACAAATCGATTCGGGGTTGAGAATTTAATGACACTCAAACAGGCATGCTCCTCGGAATACCAAGGAGCGCATGGTGCGTTCAAAGATTCGATGACTCAC
+
AACAABFFFFFFGGGGGGGGGGGHHHGHGHHHHHHHGHHHHHGGGGGGFHHHHHHHHHHHHHHHGHHHHHGFHHHHHHHHHHGEHHGHHHHGGGGGHHHHHHHHHHHGGGGGHHHHGHGGHGGGGGGGGGHGGGGGGHHGGHGHHHHHHHHHHHHHHGGHGHHHHHHHHGHHHHHHHHHGGGGHHHHHHHGHHHGGGGGGHHGFFGGGGHGGGGGHHHHHHHHGGGHGGGGGHFFHFGEGGHHGGHHHGFFGGGGHHHHFGHHHHGHHGHHHGHGGHHHHHHHHFHHHGGGGGHHGHFFFHHHHGGGGGHHHHGGGGHGGGGFFGGGGFFFFFFFBBBAA
@M02197:105:000000000-AN6RF:1:1102:5090:7264 1:N:0:1
CGGTAGTTGATCTCCTCCGCTTATTGATATGCTTAAGTTCAGCGGGTAGTCCTACCTGATTTGAGGTCAAATATGATGCAAGGTTTTGTCCGAAGACCATTGTAAGCGGACTTTGAGGGTCGGACGACAGCGCAACGTCATTATCACACTGATGTCCGGAATCCAAAGGTTGAATTCCGCTGATGCATTTGAGAGGAGCCGACCTTCGCCAGCACGCTCCAAGTCCAAGCCCCGAATAGAAACAAATCGATTCGGGGTTGAGAATTTAATGACACTCAAACAGGCATGCTCCTCGGAATACCAAGGAGCGCAAGGTGCGTTCAAAGATTCGATGATTCAC
+
ABCABBFFFFFFGGGGGGGGGGGHHHHHGHHGGHGFGHHHGHGGGGGGGHHHHHHHHGHHHHFHGGHHHHHGHHHHHHHGHHGHHHGHHHGGGGGGHFHHHHHHHHHGGGGGHGHHGHGEGGEGGGGGGGGGGGFGGHHGHHHHHHHHHHHGHHHHHGGGGGHGHHHHHHHHGHGHHDFFCDAGHHGHHGHHGHGGGGEEFHGGFFFFHHGGGFFFFHGHHGFFFGHGGGGHHHHHGHHHFHHFHHHGFFCGGDFHGHGHHHHFHFFHHHGHHHGGHHGBHGF3FHGFGGGE?GDFHHFGHGGE2GEEAFDHGE2CEHFGGGGCGEG444FFFFF@BBBA
@M02197:105:000000000-AN6RF:1:1102:12482:7392 1:N:0:1
CGGTAGTTGATCTCCTCCGCTTATTGATATGCTTAAGTTCAGCGGGTAGTCCTACCTGATTTGAGGTCAAATATGATGAAATGCTAGTCCGAAGACCATTGTAAGCGGACTTTGAGGGTCAGACGACAGCGCAACGTCATTATCACACTGATGTCCGAAAGCCAAAGGTTAAATTCCGCTGATGCATTTGAGAGGAGCCGACCTTCGCCAGCACGCTCCAAGTCCAAGCCCCGAATAGAAACAAATCGATTCGGGGTTGAGAATTTAATGACACTCAAACAGGCATGCTCCTCGGAATACCAAGGAGCGCAAGGTGCGTTCAAAGATTCGATGATTCAC
+
CCDBBCFFFFFFGGGGGGGGGGGHHHHHHHHHHHHHHHHHGHHGGGGGGHHHHHHHHHHHHHHFGHHHHHHHHHHHHHHHHHHHHHHHHHGGGGGHHHHHHHHHHHGGGGGHHHHGHGGHHHHHGGGGGHGGGGGGHHGHHHHHHHHHHHHHHHHHGGGHGHHHHHHHHHHHGHHHHHHGHHHHHHHHHHHGHGGGGGGHHGGGGGGGHGGGFGHGHHHHHHHHHHGGGGHHHHHEHHHHHHGHHHHGF/EGGGHHHHHHHHHHHHHHGHHHHFFHHHHHEHHHHHHGGGGGHHHHHHHHHHHGGGGGHHHGGGEGHGGGGGGGGGGFFFFFFFBBBBB
@M02197:105:000000000-AN6RF:1:1102:20408:7547 1:N:0:1
CGGTAGTTGATCTCCTCCGCTTATTGATATGCTTAAGTTCAGCGGGTAGTCCTACCTGATTTGAGGTCAAATATGATGCAAGGTTTTGTCCGAAGACCATTGTAAGCGGACTTTGAGGGTCGGACGACAGCGCAACGTCATTATCACACTGATGTCCGGAATCCAAAGGTTGAATTCCGCTGATGCATTTGAGAGGAGCCGACCTTCGCCAGCACGCTCCAAGTCCAAGCCCCGAATAGAAACAAATCGATTCGGGGTTGAGAATTTAATGACACTCAAACAGGCATGCTCCTCGGAATACCAAGGAGCGCAAGGTGCGTTCAAAGATTCGATGATTCAC
+
BBBBBBFFFFFFGGGGGGGGGGGHHHHHHHHHHHHFFGHHHHHGGGGGGHHHHHHHHHHHHHGHGHHHHHHHHHHHHHHHHHGFHHGHHHHGGGGGHHHHHHHHHHHGGGGGHHHHGHGGHGGGGGGGFGHGGGGGGHHGHHHHHHHHHHHHHHHHHGGGHHHHHHHHHHHHHHHHHHHHHHHHHHGGGHHHHHGGGGGGGHGGFFGGHHGGGGGHHHHHHHGHGGHGGGFGHHHHFHHGHHHGHHHHGFGFGGGHHHHHHHHHHHHHHHHHHHGHHHGHHHHHHHHHGGGGGHHHHHHFHHHHGGCGGHHHFGGGGHGGGGGFGGCGBFFFFFFBBBBB
@M02197:105:000000000-AN6RF:1:1102:24590:7576 1:N:0:1
CGGTAGTTGATCTCCTCCGCTTATTGATATGCTTAAGTTCAGCGGGTAGTCCTACCTGATTTGAGGTCAAATATGATGCAAGGTTTTGTCCGAAGACCATTGTAAGCGGACTTTGAGGGTCGGACGACAGCGCAACGTCATTATCACACTGATGTCCGGAAGCCAAAGGTTGAATTCCGCTGATGCATTTGAGAGGAGCCAACCTTCGCCAGCACGCTCCAAGTCCAAGCCCCGAATAGAAACAAATCGATTCGGGGTTGAGAATTTAATGACACTCAAACAGGCATGCTCCTCGGAATACCAAGGAGCGCAAGGTGCGTTCAAAGATTCGATGATTCAC
+
CCCBBCFFFFFFGGGGGGGGGGGHHHHHHHHHHHHHHHHHHHHGGGGGGHHHHHHHHHHHHHHHGHHHHHHHHHHHHHHHHHGHHHGHHHHGGGGGHHHHHHHHHHHGGGGGHHHHGHGGGGGGGGGGGGHGGGGGGHHGHHHHHHHHHHHHHHHHHHGHHHHHHHHHHHHHHHHHHHHGHHHHHHHHHHHHHHGGHHGGHHGGGGGGHHGGGGGHGGHHHGHHGGHGGFGFHHHHHHHHHHHGHFGHGGGGGGGHGHHHHHHGFHHHHFHHGFFAHHHHHHHFHHHFFFCCGHHHHHHHGHHHEGGGGHHHHGGGGHGGGGGGGGGGFFFFFFFCCCBC
@M02197:105:000000000-AN6RF:1:1102:26383:7520 1:N:0:1
CGGTAGTTGATCTCCTCCGCTTATTGATATGCTTAAGTTCAGCGGGTAGTCCTACCTGATTTGAGGTCAAATTGTCAGAAGCTGTCTCAAAAGAGACCCTTTAGAAGCTGAACCCCATTTATAAAGCTGCTCTTCACAAATGGCGTAGATAATTATCACACCAAAGCAAGGCAACAAAGGTCCCGCTAATGCATTTCAGGAGAGCCGACTTCTGAGAAGCCCGCATACTCCCACATCCAAGCCTGATCAACAGAAAAAGCTGAAAAGGTTGAGAATTTCATGACACTCCAACAGGCATGCTCCTCGGAATACCAAGGAGCGCAAGGTGCGTTCAAAGATTCGATGATTCAC
+
AAAAAAFDFFFFFGGGGGGGGGGHHGHGDHHHHHHHFHHGHHGGGGGGGHFHHHHHHHGHHHHHGHHGHGFFHHHHHHHHHGGHHHHGHHHHHGHHGGCGCGGHHHHGFHEFHHGGGHHHGHHGHGGGHHHHHHGGHHHGHHGEFGGGGGHFFHHGBFHFHGHHGHGHHGHHHHHHHAGGCFHHHHGGHHHGFHDHHHHGHEEGGFFCDFFBFHHHHGGF?GHHGDFGHGHHHGGHGEFEHHHGFGBHFHHFFHD4BFF4HFFGFFHHHHHHED5GHHFFGDHEEHGFBG33HHHHHHGE?EAAFGD5G5GHHHHFEEGCHHHGAGGGGGGGGGGGEGGFFFFFFDAAAA3
@M02197:105:000000000-AN6RF:1:1102:16609:7941 1:N:0:1
CGGTAGTTGATCTCCTCCGCTTATTGATATGCTTAAGTTCAGCGGGTAGTCCTACCTGATTTGAGGTCAAATATGATGAAATGTTTGTCCGGAGACCATTGTAAGCGGACTTTGAGGGTCAGACGACAGCGCAACGTCATTATCACACTGATGTCCGAAAGCCAAAGGTTGAATTCCGCTGATGCATTTGAGAGGAGCCGACTTTCGCCAGCACGCTCCAAGTCCAAGCCCCGAACAGAAACAAATCCATTCGGGGTTGAGAATTTAATGACACTCAAACAGGCATGCTCCTCGGAATACCAAGGAGCGCAAGGTGCGTTCAAAGATTCGATGATTCAC
+
CCCBCCFFFFFFGGGGGGGGGGGHHHGHGHHHHHHGHHHHHHHGGGGGGHHHHHHHHGHHHHHHGHHHHHHHHHHHHHGHHHHHHHHHHHGGGGGGGHHHHHHHHHGGGGGHHHHGHGGHHHHHGGGGGHGGGGGGHHGHHGHHHHHHHHHHHHHHGGHGHHHHHHHHHHHHHHHHHHGGHHHHHHHHHHHHHGGGGGGGGGGGGGGHHGGGGGHHHHGHHHHGGHGGGGFGGHHHHHHHHHHHHHHGGEGGGGHHHHHHHHHHHHHHGHHHHGHHHHGEHHGHHHHGGGGGHHHHHHHHHHHGGGGGHHHHGGGGHGGGGGGGGGGFFFFFFFCDCCC
@M02197:105:000000000-AN6RF:1:1102:21608:7859 1:N:0:1
CGGTAGTTGATCTCCTCCGCTTATTGATATGCTTAAGTTCAGCGGGTAGTCCTACCTGATTTGAGGTCAAATATGATGCAAGGTTTTGTCCGAAGACCATTGTAAGCGGACTTTGAGGGTCGGACGGCAGCGCAACGTCATTATCACACTGATGTCCGGAATCCAAAGGTTGAATTCCGCTGATGCATTTGAGAGGAGCCGACCTTCGCCAGCACGCTCCAAGTCCAAGCCCCGAATAGAAACAAATCGATTCGGGGTTGAGAATTTAATGACACTCAAACAGGCATGCTCCTCGGAATACCAAGGAGCGCAAGGTGCGTTCAAAGATTCGATGATTCAC
+
BCCBBCFFFFFFGGGGGGGGGGGHHHHHHHHHHHHHHHHHHHHGGGGGGGHHHHHHHHEHHHHHGHHHHFHGHGHHHHHHHHGHHHGHHHHGEGGGHHHHHHHHHHHGGGGGHHHHGHGGHGGGGGGGGGGGGGGGGHHGHHHHHGHHHHHHHHHHHGGGHGHHHHHHHGHHHHHHHHHGHHHHHGHGHGHHHHGGGGGGGGFFGGGGHHGGGGGHHHHHHHHHGGHGGFFFHHHHHHHHHHHGGGHHGGGGGGGHHHGHHHHHDHBGHHHHGHGGHHHHHHHHHHGGGGGFGFHHHHHHHHHHGEGFEGHGHEGCGHGGGGGGGGGGFFF5FFFBBBAA
@M02197:105:000000000-AN6RF:1:1102:15347:7838 1:N:0:1
CGGTAGTTGATCTCCTCCGCTTATTGATATGCTTAAGTTCAGCGGGTAGTCCTACCTGATTTGAGGTCAAATATGATGCAAGGTTTTGTCCGAAGACCATTGTAAGCGGACTTTGAGGGTCGGACGACAGCGCAACGTCATTATCACACTGATGTCCGGAATCTAAAGGTTGAATTCCGCTGATGCATTTGAGAGGAGCCGACCTTCGCCAGCACGCTCCAAGTCCAAGCCCCGAATAGAAACAAATCGATTCGGGGTTGAGAATTTAATGACACTCAAACAGGCATGCTCCTCGGAATACCAAGGAGCGCAAGGTGCGTTCAAAGATTCGATGATTCAC
+
BCCBBBFFFFFFGGGGGGGGGGGHHHHHHHHHHGGHHHHHHHGGGGGGGHHHHHHHHGHHHHHHGHHHHHHHHHHHHHHGHHGHHHGHHHHGCGGFHHHHHHHHGHHGGGGGGHHFGHGGHGGGGGGGGGHGGGGGGHHGHHHHHHHHHHHHHHHHHGGHHHHHHHHHHHHHHGHHHHHGGHHHHHHGGHHHHHGGGGGGHGGGGGGGHHGGGGGHFFHGHHHFGGHGGFGHHHHHGHHHGHHGHHFHGFEGGGGHGFGHHHHGFHEHHHHHHGFFHGHHHHHHHHHHE?GGGHHHHFHGGHHHGGGGGHGHHGGGGGGGGGGGGGGGFFFFFFF@CCCC
@M02197:105:000000000-AN6RF:1:1102:14943:8027 1:N:0:1
CGGTAGTTGATCTCCTCCGCTTATTGATATGCTTAAGTTCAGCGGGTAGTCCTACCTGATTTGAGGTCAACCGTAAAAAATGGGGGGTTTTGACAAGTAGCCGCCGGGACCCTATAGCGAGAGAATTACTACGCTTAGAGCCAGACGGCACCGCCACTGATTTTAAGGGCCGCGGAACCGCGAACCCCAAGACCAAGCCGAGGCTTGAGTGGTTATAATGACGCTCGAACAGGCATGCCCCTCGGAATACCAAGGGGCGCAATGTGCGTTCAAAGATTCGATGATTCAC
+
BCDBBBFFFFFFGGGGGGGGGGGHHHHHHHHHHHHHHHHHHHHGGGGGGHHHHHHHHHHHH;HGGHH;HHH<;;HGHHH;<HHHGGGGFG9:G:GHH<HHHHGGGGGGGGGG9GGGG9GGGGGGGGGFFF:FFFF9FF:FFFFF:9F9FFGGGGFGHHHGFFGHHHGGGGGGGHGGGGGGGHGGGHHHHHHHGGGGGGGHHGHFHHHHGGHFHHFGHHGGGGGGHGHHHFHGHHHGGGGGGGHHHHHHHHHHHGGGGGHHGHGGGGHGGGGGGGGGGBFFFFFFBBAAA
@M02197:105:000000000-AN6RF:1:1102:21295:8183 1:N:0:1
CGGTAGTTGATCTCCTCCGCTTATTGATATGCTTAAGTTCAGCGGGTAGTCCTACCTGATTTGAGGTCAAATATGATGCAAGGTTTTGTCCGAAGACCATTGTAAGCGGACTTTGAGGGTCGGACGACAGCGCAACGTCATTATCACACTGATGTCCGGAATCCAAAGGTTGAATTCCGCTGATGCATTTGAGAGGAGCCGACCTTCGCCAGCACGCTCCAAGTCCAAGCCCCGAATAGAGACAAATCGATTCGGGGTTGAGAATTTAATGACACTCAAACAGGCATGCTCCTCGGAATACCAAGGAGCGCAAGGTGCGTTCAAAGATTCGATGATTCAC
+
BCCBBCFFFFFFGGGGGGGGGGGHHGHHHHHHHHGHHHHHHHHGGGGGGHHHHHHHHHHHHHHHGHHHHHHHHHHHHHHGGHGHHHGHHHHGGGGGHHHHHHHHHHHGGGGGHHHHGHGGHGGGGGFGGGHGGGGGGHHGHHHHHHHHHHHHHFHHHGGGHHHGHGHHHHHHHHHHHHHHHHGHGHHGHHHHHHGGGGGGHHGGGGGGGHGFFFGHHHHHHHFHGGHGGGGHHHHHHHHHHHHGHHHHGGCGGGGHHGHHHHHHHHFHHGHHHFGFHHHHHGGHHHHHGGGGGHHHHHHGHHHHEE2GGGHHHGGGGHGGGGGGGGGFFFFFFFFCBBAB
@M02197:105:000000000-AN6RF:1:1102:19930:8227 1:N:0:1
CGGTAGTTGATCTCCTCCGCTTATTGATATGCTTAAGTTCAGCGGGTAGTCCTACCTGATTTGAGGTCAAATATGATGCAAGGTTTTGTCCGAAGACCATTGTAAGCGGACTTTAAGGGTCGGACGACAGCGCAACGTCATTATCACACTGATGTCCGGAATCCAAAGGTTGAATTCCGCTGATGCATTTGAGAGGAGCCGACCTTCGCCAGCACGCTCCAAGTCCAAGCCCCGAATAGAAACAAATCGATTCGGGGTTGAGAATTTAATGACACTCATACAGGCATGCTCCTCGGAATACCAAGGAGCGCAAGGTGCGTTCAAAGATTCGATGACTCAC
+
BCCAABFFFFFFGGGGGGGGGGGHHHHHHHHHHHHHHHHHHHHGGGGGGHHHHHHHHHHHHHHHGHHHHHHHHHHHHHHGHHGHHHGHHHHGGGGGHHHHHHHHHHHGGGGGHHHHHHHHHGGGGGGGGGHGGGGGGHHGHHHHHHHHHHHHHHHHHGHHHGHHHHHHHHHHHHHHHHHHHHGHHGHHHHHHHHGGGGGGHHGGGFGGHHGGGGGHHGHHHHHHGHHGGGGFFHHHHHHHHHHGHHHHGFFGGGGGHHHHHHHGDHHHHHHHHFFEHHHHHFHHHHHHGGGGGHHHHHGHHHHGGGFGGGFHHGGGGHGGGGGGFGGGFFFFFFFBABAA
@M02197:105:000000000-AN6RF:1:1102:10936:8332 1:N:0:1
CGGTAGTTGATCTCCTCCGCTTATTGATATGCTTAAGTTCAGCGGGTAGTCCTACCTGATTTGAGGTCAAATATGATGCAAGGTTTTGTCCGAAGACCGTTGTAAGCGGACTTTGAGGGTCGGACGACAGCGCAACGTCATTATCACACTGATGTCCGGAAGCCAAAGGTTGAATTCCGCTGATGCATTTGAGAGGAGCCGACCTTCGCCAGCACGCTCCAAGTCCAAGCCCCGAATAGAAACAAATCGATTCGGGGTTGAGAATTTAATGACACTCAAACAGGCATGCTCCTCGGAATACCAAGGAGCGCAAGGTGCGTTCAAAGATTCGATGACTCAC
+
CCCBBCFFFFFFGGGGGGGGGGGHGHHHHHHHHHGHHHHHHHHGGGGGGHHHHHHHHHHHHHHHGHHHHHHHHHHHHHHHHHGHHHGHHHHGGGGGHHGGGGGHHHHGGGGGHHHHGHGGHGGGGGGGGGHGGGGGGHHGHHHHHHHHHHHHHHHHHGGGHHHHHHHHHHHHHGGGGGHHHHGHGHHHHHHHHHGGGGGGHHGGGFGGHHGGGGGHFHHHFHGGGGHGGGGHHGHHHHHHHHHGHG1HGFCGGGGHHHHHHHGHHGEHHGHHHHGGHHHHHGGHHHHHGGGGGHHHHHHHHHHHEFCGGHGHHGGEGHGGGGGGGGGGFFFFFFFCCBBC
@M02197:105:000000000-AN6RF:1:1102:27607:8565 1:N:0:1
CGGTAGTTGATCTCCTCCGCTTATTGATATGCTTAAGTTCAGCGGGTAGTCCTACCTGATTTGAGGTCAAATATGATGCAAGGTTTTGTCCGAAGACCATTGTAAGCGGACTTTGAGGGTCGGACGACAGCGCAACGTCATTATCACACTGATGTCCGGAAGCCAAAGGTTGAATTCCGCTGATGCATTTGAGAGGAGCCGACCTTCGCCAGCACGCTCCAAGTCCAAGCCCCGAATAGAAACAAATCGATTCGGGGTTGAGAATTTAATGACACTCAAACAGGCATGCTCCTCGGAATACCAAGGAGCGCAAGGTGCGTTCAAAGATTCGATGATTCAC
+
BBBBBBFFFFFFGGGFGGEEGGGHGHHHHGHHGHHHHHHHGFHGGGEEGHHHGHGHHGHHGHHHGHHHHHGHHHGHHHHHHHGFHHGHHHHGGGGGHHHHHHHHHHHGGGGGHHGHGFD?CFGGGGGGGGHGGGGGGHHGHHHHHHHHHGGHHGHHHGGGGGHHHHGGGHHHHHHHHHHHGGGGGHHHHHGGFEGGFGFGGGGGFFFFGGFFFFGHHHGFFFFBGFHFCEEHHGHFBHHFGGFFHGAHEF>//EFGBHFHHHGGFHFHHHHHGBGHHGGFHHHHHFHFDECEEBHHFGF3BHHGEGCGGGHFHGE?EB4FFGGGFAFFBFFDBFF?A3AA
@M02197:105:000000000-AN6RF:1:1102:23772:8713 1:N:0:1
CGGTAGTTGATCTCCTCCGCTTATTGATATGCTTAAGTTCAGCGGGTAGTCCTACCTGATTTGAGGTCAAATATGATGCAAGGTTTTGTCCGAAGACCATTGTAAGCGGACTTTGAGGGTCGGACGACAGCGCAACGTCATTATCACACTGATGTCCGGAAGCCAAAGGTTGAATTCCGCTGATGCATTTGAGAGGAGCCGACCTTCGCCAGCACGCTCCAAGTCCAAGCCCCGAATAGAAACAAATCGATTCGGGGTTGAGAATTTAATGACACTCAAACAGGCATGCTCCTCGGAATACCAAGGAGCGCAAGGTGCGTTCAAAGATTCGATGATTCAC
+
BCCBBBFFFFFFGGGGGGGGGGGHHHHHHHHHHHHHHHHHHHHGGGGGGHFHHHHHHHHHHHHHGHHHHHHHHHHHHHHHHHGHHHGHHHHGGGGGHHHHHHHHHHHGGGGGHHHHGHGGHGGGGGGGGGHGGGGGGHHGHHHHHHHHHHHHHHHHHGGGGHHHHHHHGHHHHHHHHHHHHHGHHHHHGGHHGHGGGGGGHGGGGGGGHHGGGGGHHHFHHHHGGGHGGFGHHHGHFHHHHHHGHHHHGGGFGGGHHHGHHHHHHHHHHHHHHGGHHGHFHHHHHHGHGGGFGHFHFGHEHHHHGGGGGHHHGGGGGHGGGFFGGGGGFFFFFFFBCBAA
@M02197:105:000000000-AN6RF:1:1102:11215:8863 1:N:0:1
CGGTAGTTGATCTCCTCCGCTTATTGATATGCTTAAGTTCAGCGGGTAGTCCTACCTGATTTGAGGTCAAATATGATGCAAGGTTTTGTCCGAAGACCATTGTAAGCGGACTTTGAGGGTCGGACGACAGCGCAACGTCATTATCACACTGATGTCCGGAAGCCAAAGGTTGAATTCCGCTGATGCATTTGAGAGGAGCCGACCTTCGCCAGCACGCTCCAAGTCCAAGCCCCGAATAGAAACAAATCGATTCGGGGTTGAGAATTTAATGACACTCAAACAGGCATGCTCCTCGGAATACCAAGGAGCGCAAGGTGCGTTCAAAGATTCGATGATTCAC
+
CCCBBCFFFFFFGGGGGGGGGGGHHHHHHHGHHHHHHHHHHHHGGGGGGHHHHHHHHHHHHHHHGHHHHHHHHHHHHHHHHHGHHHGHHHHGGGGGHHHHHHHHHHHGGGGGHHHHGHGFHGGGGGGGGGHGGGGGGHHGHHGHHHHHHHHHHHHHHGGGHGHHHHHHHHHHHHHHHHHHHHHHHHHGHGHHHHGGGGGGHHGGGGGGHHGGGGGHHFHHHHHHGGHGGGGHHGHHHHHHHHHGHHAHGGFGGGGHHHHHHHHHGHHHHHHHFHGHHHHHHFHHHHHHGGGGGGHHHHGHHHHHGGGGGHHHHGGGGHGGGGGGGGGGFFFFFFFCCBBC
@M02197:105:000000000-AN6RF:1:1102:19066:9117 1:N:0:1
CGGTAGTTGATCTCCTCCGCTTATTGATATGCTTAAGTTCAGCGGGTAGTCCTACCTGATTTGAGGTCAAATATGATGCAAGGTTTTGTCCGAAGACCATTGTAAGCGGACTTTGAGGGTCGGACGACAGCGCAACGTCATTATCACACTGATGTCCGGAAGCCAAAGGTTGAATTCCGCTGATGCATTTGAGAGGAGCCGACCTTCGCCAGCACGCTCCAAGTCCAAGCCCCGAATAGAAACAAATCGATTCGGGGTTGGGAATTTAATGACACTCAAACAGGCATGCTCCTCGGAATACCAAGGAGCGCAAGGTGCGTTCAAAGATTCGATGATTCAC
+
BCCBBCFFFFFFGGGGGGGGGGGHHHHHHHHHHHFHHHHHHHHGGGGGGHHHHHHHHHHHHHHHGHHHHHHHGHHHHHHHHHGGHHGHHHHGGGGGHHHHHHHGHHHGGGGGHHHHGHGFHFGGGGGGGGHGGGGGGHHGHHHHHHHHHHHHHHHHHGGG?GHHHHHHHHHHHHHHHHHHHHGHHHHHHHHHHHGGGGGGHHGGGFGGGHGGGFGHHGHHHHHHGGHGGGGFHHHHHHHHHHHGHHHHGGGGGGGGGHHHHHHHHHHHG@FHFGGEHHHHHHHGHHHGDGEGGHHHHHCHHGHHEF?GFGFHHGGGGFGGGGGGGCGGFFFFFFFBBBBB
@M02197:105:000000000-AN6RF:1:1102:14236:9233 1:N:0:1
CGGTAGTTGATCTCCTCCGCTTATTGATATGCTTAAGTTCAGCGGGTAGTCCTACCTGACTTGAGGTCAAATATGATGCAAGGTTTTGTCCGAAGACCATTGTAAGCGGACTTTGAGGGTCAGACGACAGCGCAACGTCATTATCACACTGATGTCCGAAAGCCAAAGGTTGAATTCCGCTGATGCATTTGAGAGGAGCCGACTTTCGCCAGCACGCTCCAAGTCCAAGCCCCGAACAGAAACAAATCCATTCGGGGTTGAGAATTTAATGACACTCAAACAGGCATGCTCCTCGGAATACCAAGGAGCGCAAGGTGCGTTCAAAGATTCGATGATTCAC
+
BCCBCBFFFFFFGGGGGGGGGGGHHHHHHHHHHHHHHHHHHHGGGGGGGHHHHHHHHHHHHHHHHHHHHHHHHHHHHHHHHHGHHHGHHHHG?EGGHHGHHHHHHHHGGGGGHHHHGHGGHHHGGGGGGGHGGFGGGHHGHHHHHHHHHHHHHGHHHGHHHGHHHHHGHHHHGHHGHGHGGHHHHHHHHHHGGHGGGGGGGGGGGGGGGGGGGFGHFFHHHHHHHGHGGGGFGHHHGHHHHHFHGEGFHF/GGGGGGHHHHHHFHGHHHHFHHEFBHHHHGFHHHHHEGGGCFHHHHHFFHHHHFGGGGHHHGGGGGHGGGGGGGGGGFFFFFFFA@AAB
@M02197:105:000000000-AN6RF:1:1102:23556:9205 1:N:0:1
CGGTAGTTGATCTCCTCCGCTTATTGATATGCTTAAGTTCAGCGGGTAGTCCTACCTGATTTGAGGTCAAATATGATGCAAGGTTTTGTCCGAAGACCATTGTAAGCGGGCTTTGAGGGTCGGACGACAGCGCAACGTCATTATCACACTGATGTCCGGAAGCCAAAGGTTGAATTCCGCTGATGCATTTGAGAGGAGCCGACCTTCGCCAGCACGCTCCAAGTCCAAGCCCCGAATAGAAACAAATCGATTCGGGGTTGAGAATGTAATGACACTCAAACAGGCATGCTCCTCGGAATACCAAGGAGCGCAAGGTGCGTTCAAAGATTCGATGATTCAC
+
AAA1AA@D13DFFFFGFFE1FGGFFD3BGHFHFG2A1DFAF2FEEEGEGEHHFHHHHFHHHGHHEHHHFHBGFBFDGHFHHHGBGGGHGHHFAEEEFHGGHHHFHHHGFGF@EHHFFGFCGGGEGFAFGGHGG@CGGHHGHGHHHHHFHHHFHHHHHGFFHHEFHE:HHGHGHGGFGGGGGGGGGGGFHFGHHGGFGGGGHHE@FFGDFHFGGGGHFFFFFFFFFEFFFFFFGD@44FEGCF3CG1HEFF>@GEEHHHGHHGED@5HHGHFGB5CHHFF33HFCFFHG1EAA2BEHFHGBHHFGEA222FBGFGFEEB4GGGGGFCGFFFDBFFFA?AA3
@M02197:105:000000000-AN6RF:1:1102:9121:9311 1:N:0:1
CGGTAGTTGATCTCCTCCGCTTATTGATATGCTTAAGTTCAGCGGGTAGTCCTACCTGATTTGAGGTCAAATATGATGCAAGGTTTTGTCCGAAGACCATTGTAAGCGGACTTTGAGGGTCGGACGACAGCGCAACGTCATTATCACACTGATGTCCGGAATCCAAAGGTTGAATTCCGCTGATGCATTTGAGAGGAGCCGACCTTCGCCAGCACGCTCCAAGTCCAAGCCCCGAATAGAAACAAATCGATTCGGGGTTGAGAATTTAATGACACTCAAACAGGCATGCTCCTCGGAATACCAAGGAGCGCAAGGTGCGTTCAAAGATTCGATGACTCAC
+
AAA11>D3DFFFGDGGGGGEGE0EAG3FBEGFFF211AA222FE0EAAFGGHHFHHHF0FGHHHFHGHC1AFFEAEDHHFFGEHFGGFHHHC/EE/GHFHHHHFFGGGE;>3HHHDFHFEFEGGEGFGCCGGGFECFHHGHHGHHFHHHHGFH9D?GGGGGGHFFGFGH0:GFCGGFDGCHDBGGGGFFGGHHGGBGGEEHGDGFFGFFFFDFFF?@GDFGFF4FGHGEEEFBG4DBHGGEGFCGAHGEF?EEEEAFHDFHHGD55FFHHFGFAB5CHHFFDHGFBAG?A?GGFEHHHFHFGGFAEA2F4HGF22ACFCBGGGGGEGGFCDB5FFA3?BA
@M02197:105:000000000-AN6RF:1:1102:27601:9713 1:N:0:1
CGGTAGTTGATCTCCTCCGCTTATTGATATGCTTAAGTTCAGCGGGTAGTCCTACCTGATTTGAGGTCAAATATGATGCAAGGTTTTGTCCGAAGACCATTGTAAGCGGACTTTGAGGGTCGGACGACAGCGCAACGTCATTATCACACTGATGTCCGGAAGCCAAAGGTTGAATTCCGCTGATGCATTTGAGAGGAGCCGACCTTCGCCAGCACGCTCCAAGTCCAAGCTCCGAATAGAAACAAATCGATTCGGGGTTGAGAATTTAATGACACTCAAACAGGCATGCTCCTCGGAATACCAAGGAGCGCAAGGTGCGTTCAAAGATTCGATGACTCAC
+
CBBCCCFFFFFFGGGGGGGGGGGHHHHHHHHHHHHHHHFFHHHGGGGGGHHHHHHHHHHHHHGHGHHFHHHHHGHGHHHHHHGFHHGHHHHGGGGDHHHHHHHHHHHGGGGGHHHHGHGFHGGGGGGGGGHGGGGGGHHGHHHHHHHGHHHHHGHGHHHHHHHHHGHHHGHHHHGGHHHGGHHHGGHHHHHGGGGGGGGGGGGFFGGGHHGFFFGGFGFHHHFFGHGFFFFHFHHFGGBHFHHGHHHHGGECEFGHFGHHHFGHFHHHGHHHHGGHHHGHHHHHGHHGGGGGGHHHHHGHGHHHGEFECHFHHGGGGHGGGGGGGGGGFFFFFFFBBBBB
@M02197:105:000000000-AN6RF:1:1102:23730:9832 1:N:0:1
CGGTAGTTGATCTCCTCCGCTTATTGATATGCTTAAGTTCAGCGGGTATCCCTACCTGATCCGAGGTCAACCGTAAAGAATGGGGGTTATGGCAGGTGGTCACCTGGACCCTATAGCGAGAGAATTACTACTCTTAGAGCCAGACGCCACCGCCACTGATTTTAAGGGCCGCGAAACCGCGAACCCCAAGACCAAGCCGAGGCTTGAGGGGTTATAATGACGCTCGAACAGGCATGCCCCTCGGAATACCAAGGGGCGCAATGTGCGTTCAAAGATTCGATG
+
>AA3>AFFFFFBGGGGGGGGGGGHHHGHHHHHHHHHHHHHHGHGGGG;<HHHH<HH;HH<GH:G:G9::HH3E#1?9HE.:FHCEE>EG;HG//GG?GF/F(343BGBG0C#01FDB0>@C@A<17###<?,1/9#90<<:$C1/./><C<>0<><:GFGFGH0GHF/5GBFHDCBDGGB<<//HG;F4B3EB?FFAAHFBF3@FE?F#HH;HHFGE?GGGGBHGHHHHHFHF9GGFE0A2CHHHGD3CHHG?GGGGHHHGFGEGFGGGGFFFBFFFBBBAB
@M02197:105:000000000-AN6RF:1:1102:6287:10091 1:N:0:1
CGGTAGTTGATCTCCTCCGCTTATTGATATGCTTAAGTTCAGCGGGTAGTCCTACCTGATTTGAGGTCAAATATGATGCAAGGTTTTGTCCGAAGACCATTGTAAGCGGACTTTGAGGGTCGGACGACAGCGCAACGTCATTATCACACTGATGTCCGGAAGCCAAAGGTTGAATTCCGCTGATGCATTTGAGAGGAGCCGACCTTCGTCAGCACGCTCCAAGTCCAAGCCCCGAATAGAAACGAATCGATTCGGGGTTGAGAATTTAATGACACTCAAACAGGCATGCTCCTCGGAATACCAAGGAGCGCAAGGTGCGTTCAAAGATTCGATGATTCAC
+
AAB>AA4DFFFFFGDDCGGGGGGHHFHHHHGHFGGHGGHHHHHGGCFGGHGHGHHGHFFGHFHHGHFGEEGGFHHHHHHHHHGGHHFHHHHGGGGGHHHFHHGDFHHGEGCGHHFHGHGGHGFFGFFGGGHGGGGGGHHGGHEGHGHHHHHGGEGHHGHHHGHHHHHHHGHHHFHGHGHGHHHGHGHGFHHHHFGGGGGFFGGBFFGFGHGGFFGHGFFFFGHFFFHFGFFGHHHGBGFGFGEHGHGFE?/CGGGHHHGHHHHHFFHHHHHHHF1HFHHHHHF3EFEHGGCGGGGHHGHGGHHBGGGGGFFHG2GGGHGGGGBGGGGGFFD5FFFAA?AA
@M02197:105:000000000-AN6RF:1:1102:24951:10146 1:N:0:1
CGGTAGTTGATCTCCTCCGCTTATTGATATGCTTAAGTTCAGCGGGTAGTCCTACCTGATTTGAGGTCAAATATGATGCAAGGTTTTGTCCGAAGACCATTGTAAGCGGACTCTGAGGGTCGGACGACAGCGCAACGTCATTATCACACTGATGTCCGGAATCCAAAGGTTGAATTCCGCTGATGCATTTGAGAGGAGCCGACCTTCGCCAGCACGCTCCAAGTCCAAGCCCCGAATAGAAACAAATCGATTCGGGGTTGAGAATTTAATGACACTCAAACAGGCATGCTCCTCGGAATACCAAGGAGCGCAAGGTGCGTTCAAAGATTCGATGATTCAC
+
CDCCCBFFFFFFGGGGGGGGGGGHHHGHHHHHHHHHHHHHHHHGGGGGGHHHHHHHHHHHHHHFGGHHHHHHHHHHHHHHHHGHHHGHHHHGGGGGHHHHGHGHFFHGFBFFFGFFHGFEGDGEEFFGCGFGEGGGGHHGHGGGGGGGHHGGFGGGHGGGHHHHHHHHHHFHHFGGHHHHHHHHHHHHHHGBHGGGGGEEHGGGGGGGHHGGGGGGHHHHGHGGGGHGGGGHHHHHHHHHHHHGHGEHGGGGGGGHHGHHHHHHHGHHHGHHFFGHHHHHHHHGHHHHGGGCGHHFFHHHGHHHGGGGGHHHHGGGGHGGGGGGGGGGFFFFFFFCCBCC
@M02197:105:000000000-AN6RF:1:1102:15546:10342 1:N:0:1
CGGTAGTTGATCTCCTCCGCTTATTGACATGCTTAAGTTCAGCGGGTAGTCCTAACTGATTTGAGGTAACATATGATTCAAGGTTTTGTCCGAAGACCATTGTAAGCGGACTTTGAGGGTCGGACGACAGCGCAACGTCATTATCACACTGATGTCCGGAAGCCAAAGGTTGAATTCCGCTGATGCATTTGAGAGGAGCCGACCTTCGCCAGCACGCTCCAAGTCCAAGCCCCGAATAGAAACAAATCGATTCGGGGTTGAGAATTTAATGACACTCAAACAGGCATGCTCCTCGGAATACCAAGGAGCGCAAGGTGCGTTCAAAGATTCGATGATTCAC
+
AAAA?1BB1FBBDE1F1A1A100A3331D3BC1AFHFHGCD21A//EGFHHBFB1BG112221B/FG1F1DAB2A222DF2F1GGGGAHBF/EE//EEFHHBFHFFGFFEF?HFFFFFFFHGGGFFFFFCFDEGGGGGGGGGGGFFGGGGGGGGGDDGGGHHHHHHHGFHHHGFCCGGHGHHHHHHHGHGHHHHGGGGGFHHGGGGGGHHGGGGGHFHHHHHHHGGHGGEGHHHHHHHHHHHHGHHHHFFCGGGGHHHHHHHFHBHHHHGHHHHGHHHHHHBHHHHHGGGGGGFHEGHHFGHHFGGGGGHHHHGGGGHGGGGGGGGFGFFFFFFFBB?AA
@M02197:105:000000000-AN6RF:1:1102:23965:10339 1:N:0:1
CGGTAGTTGATCTCCTCCGCTTATTGATATGCTTAAGTTCAGCGGGTAGTCCTACCTGATTTGAGGTCAAATATGATGCAAGGTTTTGTCCGAAGACCATTGTAAGCGGACTTTGAGGGTCGGACGACAGCGCAACGTCATTATCACACTGATGTCCGGAAGCCAAAGGTTGAATTCCGCTGATGCATTTGAGAGGAGCCGACCTTCGCCAGCACGCTCCAAGTCCAAGCCCCGAATAGAAACAAATCGATTCGGGGTTGAGAATGTAATGACGCTCAATCAGACATGCTCCTCGGAATACCAAGGGGCGCAAGGTGCGTTCAAAGATTCGAAGATTCAG
+
BBBBABFFFFFFGGGGGGGGGGGHH5FHFGHHHHHHHHHHHGHGGGGE1FGGHHHHHGHHHHFHFEEHHDGHHHEHFHGDFHGGHHGHGFHGGGGGHHGHHHHHHBFEGGGC<HHFFFFGHGGGGGGGGGHGGCGGGHHGHHGHHHHHHHHHHHHHHGGG8GHGHFHHFCCGGHFHFFHGGGGGFFGGGGGGGGGGGGF.HFDFDBFFFDDBFFFFFFFFFFFF7FFFFEAEFFF22>>0GG1FF/F0>//?GGGHFF@B2F@211EF>/>//1DHFDD1A221B1///GGGEBG2F2D1100GEA0A01B10E?EEABBB3FG31GB113B33D1>>11
@M02197:105:000000000-AN6RF:1:1102:14997:10360 1:N:0:1
CGGTAGTTGATCTCCTCCGCTTATTGATATGCTTAAGTTCAGCGGGTAGTCCTACCTGATTTGAGGTCAAATATGATGCAAGGTTTTGTCCGAAGACCATTGTAAGCGGACTTTGAGGGTCGGACGACAGCGCAACGTCATTATCACACTGATGTCCGGAATCCAAAGGTTGAATTCCGCTGATGCATTTGAGAGGAGCCGACCTTCGCCAGCACGCTCCAAGTCCAAGCCCCGAATAGAAACAAATCGATTCGGGGTTGAGAATTTAATGACACTCAAACAGGCATGCTCCTCGGAATACCAAGGAGCGCAAGGTGCGTTCAAAGATTCGATGATTCAC
+
BBCBAAFFFFFFGGGGGGGGGGGHHHHHHHHHGHHHHHHHHHGGGGGFGHHHHHHHHHHHHHHHGHGHHHHGHHHHHHHGHHGHHHGHHHHGCEGGHHHHHHHHHGHGGGGFHHHHGHGGHGGGGGGGGGHGGGGGGGHGHHHHHHHHHHHHHHHHHGGGGHHHHHHHHHGHGHHHHHHGGHHHHGHHHHHHHHGGGGGGGGGGFGGGFHGGGGGHFHFHHHHHGGHGGGGHGHHGHHGGHHHGHHGHGFGGGGGHEGHHHHHGGBHHHHHGDBFFHHHGFHGHHHHFGGCGGGHHHHHHHHHHGCGGGHGGHGGFGHGGGFGGGGGGFFFFFFFCCBBC
@M02197:105:000000000-AN6RF:1:1102:4792:10359 1:N:0:1
CGGTAGTTGATCTCCTCCGCTTATTGACATGCTTAAGTTCAGCGGGTAGTCCTACCTGATTTGAGGTCAAATATGATGCAAGGTTTTGTCCGAAGACCATTGTAAGCGGACTTTGAGGGTCGGTCGACAGCGCAACGTCATTATCACACTGATGTCCGGAAGCCAAAGGTTGAATTCCGCTGATGCATTTGAGAGGAGCCGACCTTCGTCAGCACGCTCCAAGTCCAAGCCCCGAATAAAAACAAATCGATTCGGGGTTGAGAATTTAATGCCACTCAAACAGGCGTGCTCCTCGCAATACCACGGAGGGCAAGGTGCGTTCAAAGATTCGATGATTCCC
+
AB@BAAFF5FBFGFBF4FAEG??FBGH5F5AFEED5GHHHGHGGG?EGEAGDG53ABGBHHHHEGHFBHDFFBG5@GDDFHFFHDEFHCHFEFGGGHFHFGFDG:FHEE0EGHFG:FGGEBCC#CC@7CCC@C@/ACGAFGFHG1;<8FFGGHGD:FGCG8CEHFGHFFGGGCHBGHCCGDG?F7FFG8GE9<//CFDEABGG;A8FE$AD?CFFB?DF)FFFFFFFFFFFFF;@EFF000B1/2/0>//>/>//B0222B122@11B10?/1DB101GB/0/A/0AA/A?EA/12222//0A00AB1111AB00A01113F3AAA11>@3@1B1>1111
@M02197:105:000000000-AN6RF:1:1102:20322:10687 1:N:0:1
CGGTAGTTGATCTCCTCCGCTTATTGATATGCTTAAGTTCAGCGGGTAGTCCTACCTGATTTGAGGTCAAATATGATGCAAGGTTTTGTCCGAAGACCATTGTAAGCGGACTTTGAGGGTCGGACGACAGCGCAACGTCATTATCACACTGATGTCCGGAATCCAAAGGTTGAATTCCGCTGATGCATTTGAGAGGAGCCGACCTTCGCCAGCACGCTCCAAGTCCAAGCCCCGAATAGAAACAAATCGATTCGGGGTTGAGAATTTAATGACACTCAAACAGGCATGCTCCTCGGAATACCAAGGAGCGCAAGGTGCGTTCAAAGATTCGATGATTCAC
+
CCCBBCFFFFFFGGGGGGGGGGGHHHHHHHHHHHHHGHHHHHHGGGGGGHHHHHHHHGHHHHHHGHHHHHHHHHHHHHHHHHGGHHGHCHHGGGGGHHHHHHHHHHHGGGGGHHHHGHGGHGGGGGGGGGHGGGGGGHHGHHHHHHHHHHGGGHHHHGGGHHHHHHHHHHHHHHHHHGHHGHGHHHHHHGHHHGGGGGGGHHGGFFGGHFGGGGGHHGFGHHHHGGGGGGGHFGHHHHHHGHHGHHHHGGGGGGGFHHHHHHHHGHHHEHGHHGGHHHHFHDHGHHHHGGGGFBHF5HGBGGHHFECGGHHHHGGGGGGGGGGGGGGFFFFFBFFBABAA
@M02197:105:000000000-AN6RF:1:1102:18556:10798 1:N:0:1
CGGTAGTTGATCTCCTCCGCTTATTGATATGCTTAAGTTCAGCGGGTAGTCCTACCTGATTTGAGGTCAAATATGATGCAAGGTTTTGTCCGAAGACCATTGTAAGCGGACTTTGAGGGTCGGACGACAGCGCAACGTCATTATCACACTGATGTCCGGAATCCAAAGGTTGAATTCCGCTGATGCATTTGAGAGGAGCCGACCTTCGCCAGCACGCTCCAAGTCCAAGCCCCGAATAGAAACAAATCGATTCGGGGTTGAGAATTTAATGACACTCAAACAGGCATGCTCCTCGGAATACCAAGGAGCGCAAGGTGCGTTCAAAGATTCGATGATTCAC
+
BCCCBBFFFFFFGGGGGGGGGGGHHHHHHHHGHHHHHHHHHHGGGGGGGHHGHHHHHHGHHHHHGHHHHHHHHHHHHHHHHHGFHGGHHHHGGGGGHHHHHHHHHHHGGGGGHHHHGHGFHGGGGGGGGGHGGGGGGGHGHHHHHHHHHHHHHHHHHGGGHHHHHHHHHHHHHHHHHHHHGHHHHHHHHHHHHHGGGGGGHGGGGGGGHHGGGGGHGFHHHHGHGGHGGGGGHHGHHHHHHHHGHHHHGGEGGGGHHHHHHHHHHHHHHHHHHHGHHHHHGGHHHHHHGFEGGHGHHGHHHHHHGGGGGFGHGGGGGGGGGGGGGGGGFFFFFFFCCCCC
@M02197:105:000000000-AN6RF:1:1102:26210:11332 1:N:0:1
CGGTAGTTGATCTCCTCCGCTTATTGATATGCTTAAGTTCAGCGGGTATCCCTACCTGATCCGAGGTCAACCGTAAAGAATGGGGGATTATGGCAGGTGGTCACCTGGACCCTATAGCGAGAGAATTACTACGCTTAGAGCCAGACGGCACCGCCACTGATTTTAAGGGCCGCGAAACCGCGAACCCCAAGACCAAGCCGGGGCTTGAGTGGTTATAATGACGCTCGAACAGGCATGCCCCTCGGAATACCAAGGGGCGCAAGGTGCGTTCAAAGATTCGATGATTCAC
+
AAABABFFBBFFGGGGGGGGGGGHHCFHHHHGBFGG5FFFHHHDGGGGHGFEH.CHHHG4F:HGG9GFHFH:G1GGEHF1;BCGDECEGHEFBG;E>?EF/F(:F7FG9HHGHF8BG%4(4@BCGF:DFF:2?<C8?9:;BG000ACC-<GGGGHHHHHHHHHHHHGCGGGGGHGGGGGGGHCDGGHHHHGEGGFFEEFGHGHHHGHHGHHHHHHHHHGGGGGHHGHHHHHHHHHGGGGGGGHHGHGGHHHHHGGGGGHGCHGGGGHGGGGGGGGGGFFFFFFFCCCBB
@M02197:105:000000000-AN6RF:1:1102:7151:11463 1:N:0:1
CGGTAGTTGATCTCCTCCGCTTATTGATATGCTTAAGTTCAGCGGGTAGTCCTACCTGATTTGAGGTCAAATATGATGCAAGGTTTTGTCCGAAGACCATTGTAAGCGGACTTTGAGGGTCGGACGACAGCGCAGCGTCATTATCACACTGATGTCCGGAATCCAAAGGTTGAATTCCGCTGATGCATTTGAGAGGAGCCGACCTTCGCCAGCACGCTCCAAGTCCAAGCCCCGAATAGAAACAAATCGATCCGGGGTTGAGAATTTAAGGACACTCAAACAGGCATGCTCCTCGGAATACCAAGGAGCGCAAGGTGCGTTCAAAGATTCGATGATTCAC
+
AAAAAADF1DFFFGGGGGG?EE0GFCFFHFFHFFHHGDFHFGHFCEEGGFHHHHHHHHHHGHHHAFEGHHHFGFFHHBFGGFEF1GGFCFHCCCEEHHEHEHFGGDAFFEEEFFGGE>>EGE@?EEFC??FFCC@CGFGFCFFDFHHHFFFHHDHGHGGBFFGFHHCGHGCCHHHHHHHGGGHFFDFFFGFGFGFFFGGG@@G@BFFA1AFC/BCCFAAFFFBB?CFEFEFFFGHDBHFCFFF?2F//>/>/EEE0HG@22@FD11D2@12BF1AFGAA1F11GAA/EEEEEEF2GA2FAGBA100E0EB1CBGECEE1A3B3DFEG11F3DFFF>111A
@M02197:105:000000000-AN6RF:1:1102:5473:11515 1:N:0:1
CGGTAGTTGATCTCCTCCGCTTATTGATATGCTTAAGTTCAGCGGGTAGTCCTACCTGATTTGAGGTCAAATATGATGCAAGGTTTTGTCCGAAGACCATTGTAAGCGGACTTTGAGGGTCGGACGACAGCGCAACGTCATTATCACACTGATGTCCGGAAGCCAAAGGTTGAATTCCGCTGATGCATTTGAGAGGAGCCGACCTTCGCCAGCACGCTCCAAGTCCAAGCCCCGAATAGAAACAAATCGATTCGGGGTTGAGAATTTAATGACACTCAAACAGGCATGCTCCTCGGAATACCAAGGAGCGCAAGGTGCGTTCAAAGATTCGATGATTCAC
+
CCCBCCFFFFFFGGGGGGGGGGGHHHHHHHGHHHCHHHHHHHHGGGGGGHHHHHHHHHHHHHHHGHHHHHHHHHHGHHHGHHGHHHGHHHHGGGGGHHHHHHHHHHHGGGGGHHGHGHGGHGGGGGGGGGHGGGGGGHHGHHHHHHHHHHHGHHHHHGGGHGHHHHHHHHHHHHHHHHHGGHHHGHGGGGGHHHGDGGGGGGGGGGFFFHFFFFFHHFHGHHHGGGHFFFFGFFFEHHHHHHHGHGBH?FGFGFEFHGHFGHHF5FFGHFHGAGGHHHHHHGFEHHHFEGGGGHHHHHHHGHHHGGGGGHGHHGECFGGGGGGGGGGGFFFFFDFAAAAA
@M02197:105:000000000-AN6RF:1:1102:26856:11651 1:N:0:1
CGGTAGTTGATCTCCTCCGCTTATTGATATGCTTAAGTTCAGCGGGTAGTCCTACCTGATTTGAGGTCAAATATGATGCAAGGTTTTGTCCGCAGACCATTGTAAGCGGACTTTGAGGGTCGGACGACAGCGCAACGTCATTATCACACTGATGTCCGGAAGCCAAAGGTTGAATTCCGCTGATGCATTTGAGAGGAGCCGACCTTCGCCACCACGCTCCAAGTCCAAGCCCCGAATAGAAACAAATCGATTCGGGGTTGAGAATTTAATGACACTCAAACAGGCATGCTCCTCGGAATACCAAGGAGCGCAAGGTGCGTTCAAAGATTCGATGACTCAC
+
ACCABBFFFFFFGGGGGGGGGGGHHGHGHHHHHHHGHGGHHHGGGGGGGHHHHHHHHHHHHHHGGHHHHHHHHHHHHHHHHHGHHHGHHHHGGGGGHHHFHHHHHHGGGGGGHHHHGHGGHGGGGGGGGGHGGGGGGHHGHHHHHHHHHHGHHHHHHGGGGGHHHHHHHHHHHGHHHHHHGHHHHHHGGHHHHGGGGGGGHHGGGGGHGGGGGGGHFGFHHGHHGGHGGGEGHGHHHHGHHHHGHHGHGGEGGFGHHHHHHHGFDFFGEHHHDEEHHHHHGHHHFGAHGGGGGHHHHHHFHHHFGGGGGCHHHGGGGHGGGGGGGGGGFFFFFFFA@BAA
@M02197:105:000000000-AN6RF:1:1102:10715:11740 1:N:0:1
CGGTAGTTGATCTCCTCCGCTTATTGATATGCTTAAGTTCAGCGGGTAGTCCTACCTGATTTGAGGTCAAATATGATGCAAGGTTTTGTCCGAAGACCATTGTAAGCGGACTTTGAGGGTCGGACGACAGCGCAACGTCATTATCACACTGATGTCCGGAAGCCAAAGGTTGAATTCCGCTGATGCATTTGAGAGGAGCCGACCTTCGCCAGCACGCTCCAAGTCCAAGCCCCGAATAGAAACAAATCGATTCGGGGTTGAGAATTTAATGACACTCAAACAGGCATGCTCCTCGGAATACCAAGGAGCGCAAGGTGCGTTCAAAGATTCGATGACTCAC
+
BBBBBBFFFFFFGGGGGGGGGGGHHHHGHHHHHHHHHFHHHHHGGGEGGHHHHHHHHHGHHHGFGHHHHHHHHHHFHHHHHHGHHHGHHHHGGGGGHGHHHHHHHGHGGGGGHHHHGGGGHGGGGGGGGGHGGGGGGHHGGHHHHHHHHHHHHGHHHGGGHHHHHHHHHHHHGGGHHHHHHGHGHHHHHHHHGHGGGGGGHGGGFGGGHHGGGFGHFFHHHHFHGGHFGGGHHHHHHHHHGHHGHFGHDFEGGGGHHHHHHHHHHHGHHHHHHHGHHHHFHHHHHHHHGGGGGGGBGHFGHHHHGGGGFHHHHGGGGHGGGFCGGGGGFFFFFFFBBBBB
@M02197:105:000000000-AN6RF:1:1102:2789:12014 1:N:0:1
CGGTAGTTGATCTCCTCCGCTTATTGATATGCTTAAGTTCAGCGGGTAGTCCTACCTGATTTGAGGTCAAATATGATGCAAGGTTTTGTCCGAAGACCATTGTAAGCGGGCTTTGAGGGTCGGACGACAGCGCAACGTCATTATCACACTGATGTCCGGAAGCCAAAGGTTGAACTCCGCTGATGCATTTGAGAGGAGCCGACCTTCGCCAGCACGCTCCAAGTCCAAGCCCCGAATAGAAACAAATCGATTCGGGGTTGAGAATTTAATGACACTCAAACAGGCATGCTCCTCGGAATACCAAGGAGCGCAAGGTGCGTTCAAAGATTCGATGATTCAC
+
BBBBBBFFFFFFGGGGGGGCGGGHHHHHHHFHHHGHHHHGFHFGGGGGGFHHHHFHHGGHHHGGFHHGGHHHEGHHHHHHGGGGHHGHHHFEEGGGHHHHHHHGHHHGGGGGHHHHGHGGHGGGGGGGGCHGGGGGGHHGHHHHHHHHHHHHHHHFHGGGGGEHHHHHGFHHHGGGGGHHGGGFGGGHHFHHHGFBFGEEFGGGGGGGHHGFFFGGFFHHHFFHFGGGGEEEGHHHGHEHHHHEGFFG/FEGGF?GFGHEGHHHHGBHEHHHGHGHHHHHHFHHHHHG?CGGFGHHGHHHHHG1GGGEGHHGHGEGFGBGGGGGGGGE113FFBF@AAAA
@M02197:105:000000000-AN6RF:1:1102:21808:12159 1:N:0:1
CGGTAGTTGATCTCCTCCGCTTATTGATATGCTTAAGTTCAGCGGGTAGTCCTACCTGATTTGAGGTCAAATATGATGCAAGGTTTTGTCCGAAGACCATTGTAAGCGGACTTTGAGGGTCGGACGACAGCGCAACGTCATTATCACACTGATGTCCGGAAGCCAAAGGTTGAATTCCGCTGATGCATTTGAGAGGAGCCGACCTTCGCCAGCACGCTCCAAGTCCAAGCCCCGAATAGAAACAAATCGATTCGGGGTTGAGAATTTAATGACACTCAAACAGGCATGCTCCTCGGAATACCAAGGAGCGCAAGGTGCGTTCAAAGATTCGATGACTCAC
+
AABAABFFFFFFGGGGGGGGGGGHHGGHGGHHHHGHHHGHGHHGGGGGGHHHHHHHGHHHHHHGGGHHHHHHHGHGHHHHHHGHGGGHHHHGGGGGHHHHHHHHHHHGGGECHHHHGHGGHGGGGGGGGGHGGGGGGHHGHHHHHHHHHHHHHHHHHGGGHHHHHHHHHHHHHHHHHHHGGHHGHHHHGGHHHHGGGGGGHHGGFGGGHHGGGGGHHHHHHFHHGGHGGFFHHHFHHHHHHHHFBHGHGGFGGGGHHHGHHHHHHHHHHGHHHHGHHHHGHHHHHHHHGGFGFGHBHHHHHHHHGGGGGHHFHGGGGHGGGGGGGFCGFFFFFFFBBBBB
@M02197:105:000000000-AN6RF:1:1102:26185:12077 1:N:0:1
CGGTAGTTGATCTCCTCCGCTTATTGATATGCTTAAGTTCAGCGGGTAGTCCTACCTGATTTGAGGTCAAATATGATGCAGGGTTTTGTCCGAAGACCATTGTAAGCGGACTTTGAGGGTCGGACGACAGCGCAACGTCATTATCACACTGATGTCCGGAATCCAAAGGTTGAATTCCGCTGATGCATTTGAGAGGAGCCGACCTTCGCCAGCACGCTCCAAGTCCAAGCCCCGAATAGAAACAAATCGATTCGGGGTTGAGAATTTAATGACACTCAAACAGGCATGCTCCTCGGAATACCAAGGAGCGCAAGGTGCGTTCAAAGATTCGATGATTCAC
+
CCCBCBFFFFFFGGGGGGGGGGGHHHHHHHHHHHHGGGHHHHHGGGGGGHHHHHHHHHHHHHHHGGHHGHHHFHHGFHHHHHGFHGGHHHHGGGGGGHGHHGHHHHHGGGGGHHHHGHGFHGGGGGGGGGGGGEFGGHHGHHHHHHHHHHHHHHHHHGGGHHHHHHHHHHHHHHHHGHHGGGGGHGGGGGGGGGGGGGGGHHFFFGGFFHGGFFFFGGHHGFFFGGHGGFGHFHHDFGHHHHHGEC1FGGGGGGGHHHHHHHGHFHGHHGHGHHGHHHHHHFGHFHFHGCGGEGE5HFHHGHHCGEEGCHHHGGEEGGFGFGGGGEGGFFFFFFF?AAAA
@M02197:105:000000000-AN6RF:1:1102:20803:12296 1:N:0:1
CGGTAGTTGATCTCCTCCGCTTATTGATATGCTTAAGTTCAGCGGGTATCCCTACCTGATCCGAGGTCAAACTTAGAAAGTTGGGGGTTGCTGGCAAGCACGCACCGAGACCCTGTAGCGAGGAGTATTACTACGCTTAGAGCACGATGGCACCGCCACTGATTTTAAGACCGATCAGAACTGATGCGGTCCAATACCAAGCAGAGCTTGAGTGTTGTACTGACGCTCGAACAGGCATGCCCCGCGGAATACCACGGGGCGCAATGTGCGTTCAAAGATTCGATGACTCAC
+
CCDCCCFFFFFFGGGGGGGGGGGHHHHHHHHHHHHHHHHHHHHGGGGGHHHHHHHHHHH<HHHGGGGHHHHHHHHHHHHHG<FHGGGEGGHHHHGHHGHHHGGGGGGGGGGGH:HHHHHGGGGGGFHHGHHHHHGGGGGHHHHHHGGHGGHHHGGGGGHHHHHHHHHHHHGGHHHHGHHHHHGGGGGHHHHHHFFFGHHHHHGHHHGHHHHGHHHHHGHGGGGGGFGGHHHHHHHGHGGGGGGGHFHHGHHCDFGGGGGGHHHHECGGHGGGGGGGGGGFFFFFFFCBBBB
@M02197:105:000000000-AN6RF:1:1102:21056:12827 1:N:0:1
CGGTAGTTGATCTCCTCCGCTTATTGATATGCTTAAGTTCAGCGGGTAGTCCTACCTGATTTGAGGTCAAATTGTCAGAAGCTGTCTCAAAAGAGACCCTTTAGAAGCTGAACCCCATTTATAAAGCTGCTCTTCACAAATGGCGTAGATAATTATCACACCAAAGCAAGGCAACAAAGGTCCCGCTAATGCATTTCAGGAGAGCCGACTTCTGAGAAGCCCGCATACTCCCACATTCAAGCCTGATCAACAGAAAAAGCTGAAAAGGTTGAGAATTTCATGACACTCAAACAGGCATGCTCCTCGGAATACCAAGGAGCGCAAGGTGCGTTCAAAGATTCGATGATTCAC
+
CCCCCBFFFFFFGGGGGGGGGGGHHHGHHHHHHHHHHHHHHHHGGGGGGHHHHHHHHGHHHHHHGHHHHFHHHHHHHHHHHHHHHHHHHHHHGGHHGGHHH3FGHHGHHHHHHHGGGHHHHHHGHHHHHGHHHHGHHHHHGHHHGGGGGHHHHHHHHHHHHHHHHHHHHHHHHHHHHHHHHGHHHHHHHHHHHHHHHHHHHGHGGHHHGGGHGHHHHGGGGGGHGHGGHGHHHHHHHGEHGHHGHHFHHHHHHGHHHGGHHHHGHGHHHHHGHHHHHHHHHHHHGGGFHHHHGHHHHHHGGGGGHHHHHHGHHHCGGGGGHHHHGGGGHGGGGGGGGGGFFFFFFFBBAAA
@M02197:105:000000000-AN6RF:1:1102:20668:12991 1:N:0:1
CGGTAGTTGATCTCCTCCGCTTATTGATATGCTTAAGTTCAGCGGGTATCCCTACCTGATCCGAGGTCAAACTTAGAAAGTTGGGGGTTGCTGGCAAGCACGCACCGAGACTCTGTAGCGAGGAGTATTACTACGCTTAGAGCACGATGGCACCGCCACTGACTTTAAGACCGATCAGAACTGATGCGGTCCAATACCAAGCAGAGCTTGAGTGTTGTACTGACGCTCGAACAGGCATGCCCCGCGGAATACCACGGGGCGCAATGTGCGTTCAAAGATTCGATGACTCAC
+
BCCBCCFFFFFFGGGGGGGGGGGHHHHHHHHHHHHHFFHHHGHGGGGGHHHHHHHHGHH<HHH/9G9HHHH:H:HGHGFHH<HHGG:G:GHHHHGHHGHHHGG;GGGGGFGHHHHHHGHGGGGG9HHHHHHH<HGGGGGHGHHHHGGGGGH<GGGHGGGHHHHHHHHGHFGGHGHHGHGGHGGGGGGHHGFHFHFFGHHHHHHHHFHHHFHGHHFHGHHGGGGGGHFGGHHHHHHHGGGGGGGGGHGHHCEGEEEEFGGGGGHHCGGEAGGGGGGGGGGFFFFFFFBB@AB
@M02197:105:000000000-AN6RF:1:1102:20280:12909 1:N:0:1
CGGTAGTTGATCTCCTCCGCTTATTGATATGCTTAAGTTCAGCGGGTAGTCCTACCTGATTTGAGGTCAAATATGATGCAAGGTTTTGTCCGAAGACCATTGTAAGCGGACTTTGAGGGTCGGACGACAGCGCAACGTCATTATCACACTGATGTCCGGAATCCAAAGGTTGAATTCCGCTGATGCATTTGAGAGGAGCCGACCTTCGCCAGCACGCTCCAAGTCCAAGCCCCGAATAGAAACAAATCGATTCGGGGTTGAGAATTTAATGACACTCAAACAGGCATGCTCCTCGGAATACCAAGGAGCGCAAGGTGCGTTCAAAGATTCGATGACTCAC
+
CCCBCCFFFFFFGGGGGGGGGGGGHHHHHHGHHHHHHHHHHHHGGGGGGHHHHHHHHHHHHHHHGHHHHHHHHHHHHHFHFHGHHHGHHHHGGGGGHHHHHHHHHHH9GGGGHHHHGHGEHGGGGGGGGGGGGGGGGHHGHHHHHHHHHHHHHHHHGGGGGGHHHHHHHBHGGHHHHHHGGHHHHGGHGHGGHGGGGGGGGHGFFFFFFFFGFGGGGGFHHFGFFGHFFFFFFFDHFHFGHHHGHHGFE>/EEECFCGDFFFHF@@2HFF2GFFGFHHHHGHGHHFHEE?EEEA2DGDB1FGF10EE0EBF1FA?EA11CGGGDGFCFB13D@1FA1>1>
@M02197:105:000000000-AN6RF:1:1102:21132:13010 1:N:0:1
CGGTAGTTGATCTCCTCCGCTTATTGATATGCTTAAGTTCAGCGGGTAGTCCTACCTGATTTGAGGTCAAATATGATGCAAGGTTTTGTCCGAAGACCATTGTAAGCGGACTTTGAGGGTCGGACGACAGCGCAACGTCATTATCACACTGATGTCCGGAATCCAAAGGTTGAATTCCGCTGATGCATTTGAGAGGAGCCGACCTTCGCCAGCACGCTCCAAGTCCAAGCCCCGAATAGAAACAAATCGATTCGGGGTTGAGAATTTAATGACACTCAAACAGGCATGCTCCTCGGAATACCAAGGAGCGCAAGGTGCGTTCAAAGATTCGATGACTCAC
+
CCCCCCFFFFFFGGGGGGGGGGGHHHHHHHHHHHHHHHHHHHHGGGGGGHHHHHHHHHHHHHHHGHHHHHHHHHHHHHHHHHGFGHGHHHHGGGGGHHGHHHHHHHHGGGGGHHHHGHGFHGGGGGGGGGHGGGGGGHHGHHHHHHHHHHHHHHHHHGGGHGHHHHHHHHHHHHHHHHHHHHHHHHHGHHHHHHGGGGGGHHGGFGGGHHGGGGGHHFHHHHHHGGHGGGGHHHHHHHHGHHHGHHGHGGEGGGGFHHHHHHHHHHHFHHHHHHGHHHHHHHGHHHHHGGGGGGHHHHHHHHHHGGGGGHHHHGGGGHGGGGGGGGGGFFFFFFFCCBCC
@M02197:105:000000000-AN6RF:1:1102:15250:13161 1:N:0:1
CGGTAGTTGATCTCCTTCGCTTATTGATATGCTTAAGTTCAGCGGGTAGTCCTACCTGATTTGAGGTCAAATATGATGCAAGGTTTTGTCCGAAGACCATTGTAAGCGGACTTTGAGGGTCGGACGACAGCGCAACGTCATTATCACACTGATGTCCGGAAGCCAAAGGTTGAATTCCGCTGATGCATTTGAGAGGAGCCGACCTTCGCCAGCACGCTCCAAGTCCAAGCCCCGAATAGAAACAAATCGATTCGGGGTTGAGAATTTAATGACACTCAAACAGGCATGCTCCTCGGAATACCAAGGAGCGCAAGGTGTGTTCAAAGATTCGATGATTCAC
+
BCCBBCFFFFFFGFGGGGGGGGGHHHHHHHHHHHHHHHHHHHHGGGGGGHHHHHHHHGHHHHHHGHHHHHHHHHHHHHHHHHGHHHGHHHHGGGGGHHHHHHHHHHHGGGGGHHHHGHGGHGGGGGGGGGHGGGGGGHHGHHHHHHHHHHHHHHHHHHHHHGHHHGHHHHHHHHHHHGHHHHHHHHHHHHHHHHGGGGGGHGGGGGGGFFGGGGGHHHGHHHHHGGHGGGFGHHHHHHHHHHHGHHHHGGGGGGGHHHHHHHHGBHHHHHHHHHGGGHHHHHHGHHHHGGGGGFHHHFHHHHHHGGGCCHHHHGGHHGGGGGGGGGGGFFFFFFFCCCBC
@M02197:105:000000000-AN6RF:1:1102:24614:13354 1:N:0:1
CGGTAGTTGATCTCCTCCGCTTATTGATATGCTTAAGTTCAGCGGGTAGTCCTACCTGATTTGAGGTCAAATATGATGCAAGGTTTTGTCCGAAGACCATTGTAAGCGGACTTTGAGGGTCGGACGACAGCGCAACGTCATTATCACACTGATGTCCGGAATCCAAAGGTTGAATTCCGCTGATGCATTTGAGAGGAGCCGACCTTCGCCAGCACGCTCCAAGTCCAAGCCCCGAATAGAAACAAATCGATTCGGGGTTGAGAATTTAATGACACTCAAACAGGCATGCTCCTCGGAATACCAAGGAGCGCAAGGTGCGTTCAAAGATTCGATGATTCAC
+
ABCABCFFFFFFGGGGGGGGGGGHHHHHHHHHHHHHHHHGHHHGGGGGGFHHHHHHHHHHHHHHGHHHHHHHHHHHHGHHGHGGHHGHHHHGGGGGHGHHHHHHHHHGGGGGHHHHGHG?GFGGGGGGGGGGGGGGGHHGHHHHHHHHHHHHHHHHHGGGHGHHHHHHHHHHHHFHHHHHHHHGGHHHHHHHHHGGGGGGHHGGFFGGHHGGGGGHGHFHGHHFGGHGGGGHGHGHHHHGHHHGHHHHGFGFGGGHHHHHHHHHGHHHGGHHGEGHHHHGHHFHEHGHCGGGGHGHHHHBHHHHEFEE?HGHHGGGGHGGGGGGGGGGFFFFFFFBBBAB
@M02197:105:000000000-AN6RF:1:1102:6657:13469 1:N:0:1
CGGTAGTTGATCTCCTCCGCTTATTGATATTCTTAAGTTCAGCGGGTAGTCCTACCTGATTTGAGGTCAAATATGATTCAAGGTTTTGTCCGAAGACCATTGTAAGCGGACTTTGAGGGTCGGACGACAGCGCAACGTCATTATCACACTGATGTCCGGAAGCCAAAGGTTGAATTCCGCTGATGCATTTGAGAGGAGCCGACCTTCGCCAGCACGCTCCAAGTCCAAGCCCCGAATAGAAACAAATCGATTCGGGGTTGAGAATTTAATGACACTCAAACAGGCATGCTCCTCGGAATACCAAGGAGCGCAAGGTGCGTTCAAAGATTCGATGATTCAC
+
BBBB@AF55BFFGGGGGG22AEEAADDFHF6DB5FF5DE55FBAEGA?EFFDGFCHH3GFFBD5F2FGGF5FHBFFGHHHHEHGBGFHHBF1>?EGHHHGHFGFGFFFFFFFEFGGFFFFFFFFFGGGCFFFGECGGGGGHGGGGHGGGGGHGGGGGGGGHHHHHHGHHHHHHGFCGGHHHGGHHGHGHHGHEHGGGDCGFGGGGGGGFHGGGGGGFHHHHHHGGGHGGGGFHHHHHHHHHHHGHHHHGGGGGGGHHGHHHHHHHHHHHHHHHGGHHHHFHHHHHHHGGGGGGHHHHHHGGHHHEEGGGHHHHGGGGGGGGGGGGGGGFFFFFFFBBBBB
@M02197:105:000000000-AN6RF:1:1102:28717:13597 1:N:0:1
CGGTAGTTGATCTCCTCCGCTTATTGATATGCTTAAGTTCAGCGGGTAGTCCTACCTGATTTGAGGTCAAATATGATGCAAGGTTTTGTCCGAAGACCATTGTAAGCGGACTTTGAGGGTCGGACGACAGCGCAACGTCATTATCACACTGATGTCCGGAATCCAAAGGTTGAATTCCGCTGATGCATTTGAGAGGAGCCGACCTTCGCCAGCACGCTCCAAGTCCAAGCCCCGAATAGAAACAAATCGATTCGGGGTTGAGAATTTAATGACACTCAAACAGGCATGCTCCTCGGAATACCAAGGAGCGCAAGGTGCGTTCAAAGATTCGATGATTCAC
+
ABCAAAFFFFFFGGGGGGGGGGGHHHHHHHHHHHHHHHHHHHHGGGGFGGHHHHHGHHFHHHHHGHHHGHHHGHGHHHHHHHGHHHGGGHHGGGGGHHHHHHHHHGHGGGGGHHHHGHGGHGGGGGGGGGHGGGGGGHHGHHHHHHHHHHHHHHHHHGGGHHHHHHHHHHHHHHHHHGHHHHHHGHGHHHHHHHGGGGGGHGGGGGGGHHGGGGGHGHHHHGHFFGHGGGGHHHHHGGHHHHGGHHHHGGGGGGECFHHHHHHHHGHHHHGHHHGHHHHHHHHGFHHHGGGGGHHHHHHFHHHHGEEFGHFGHGGGGHGGBGGGGGGGFFFFFFFBBAAA
@M02197:105:000000000-AN6RF:1:1102:19682:13711 1:N:0:1
CGGTAGTTGATCTCCTCCGCTTATTGATATGCTTAAGTTCAGCGGGTAGTCCTACCTGATTTGAGGTCAAATATGATGCAAGGTTTTGTCCGAAGACCATTGTAAGCGGACTTTGAGGGTCGGACGACAGCGCAACGTCATTATCACACTGATGTCCGGAATCCAAAGGTTGAATTCCGCTGATGCATTTGAGAGGAGCCGACCTTCGCCAGCACGCTCCAAGTCCAAGCCCCGAATAGAGACAAATCGATTCGGGGTTGAGAATTTAATGACACTCAAACAGGCATGCTCCTCGGAATACCAAGGAGCGCAAGGTGCGTTCAAAGATTCGATGATTCAC
+
BBCABCFFFFFFGGGGGGGGGGGHHHHHHHHHHHHHHHHHHHHGGGGGGHHHHHHHHHHHHHHHGHHHHHHHGHHHHHHHHHGGHHGHHHHGGGGGHHHHHHHHHHHGGGGGHHHHGHGGHGGGGGGGGGHGGGGGGHHGHHHHHHHHHHHHHHHHHGGGHHHHHHHHHHHHHHHHHHHHHHHHHHHHHHHHHHGGGGGGHHGGFGFGHHGGGFGHHHHHHHHFHHHGGGGHHHHHHHHHHHHGHHHHGGGGGGGGHHHHHHGHGHGHHHHHHGGHHHHGHHGHHGHHGGGGGHHHHHGHHHHHGGGGGHHHHGGGGHGGGGGGGGGGFFFFFFFBBCCB
@M02197:105:000000000-AN6RF:1:1102:5381:13764 1:N:0:1
CGGTAGTTGATCTCCTCCGCTTATTGATATGCTTAAGTTCAGCGGGTATCCCTACCTGATCCGAGGTCAAACTTAGAAAGTTGGGGGTTGCTGGCAAGCACGCACCGAGACCCTGTAGCGAGGAGTATTACTACGCTTAGAGCACGATGGCACCGCCACTGATTTTAAGACCGATCAGAACTGATGCGGTCCAATACCAAGCAGAGCTTGAGTGTTGTACTGACGCTCGAACAGGCATGCCCCGCGGAGTACCACGGGGCGCAATGTGCGTTCAAAGATTCGATGACTCAC
+
CCCBBCFFFFFFGGGGGGGGGGGHHHHHHHHHHHHHHHHHHHHGGGGGHHHHHHHHHGH;HHHGGGGHHHHGHHHHHHHHHHHHGGGGGGHHHHGHHGH<HGGGGGGGGGGGHHHHHHHGGGG8GHHHHHHHHHGGGGGHGHHH;GGHGGHHHGGHHHGHHHHHHHHHHHGGHHHHHGHHHHGGGGGHHHHHHHGHGHHHHHGHHGFHHHHGHHHHGGFGGGFFFHHGFHHGHHHHHGGGGGGGGGHGHHGGEEEGGGEAFEHFGGGGHGGGGGFGGGGFFFFFFFA?AAA
@M02197:105:000000000-AN6RF:1:1102:10873:14064 1:N:0:1
CGGTAGTTGATCTCCTCCGCTTATTGATATGCTTAAGTTCAGCGGGTAGTCCTACCTGATTTGAGGTCAAATATGATGCAAGGTTTTGTCCGAAGACCATTGTAAGCGGACTTTGAGGGTCGGACGACAGCACAACGTCATTATCACACTGATGTCCGGAATCCAAAGGTTGAATTCCGCTGATGCATTTGAGAGGAGCCGACCTTCGCCAGCACGCTCCAAGTCCAAGCCCCGAATAGAAACAAATCGATTCGGGGTTGAGAATTTAATGACACTCAAACAGGCATGCTCCTCGGAATACCAAGGAGCGCAAGGTGCGTTCAAAGATTCGATGATTCAC
+
BCCABCFFFFFFGGGGGGGGGGGHHHHHHHHHHHHHGHHHHHHGGGGGGHHHHHHHHHFHHHHHGGHHHHHHHHHHHHHHHHGGHHGHHHHGGGGGHHHHHHHHHHHGGGGGHHHHGHGGHGGGGGGGGGHHHHHGGHHGHHHHHHHHHHHHHHHHHGGGHHHHHHHHHGHHHGHHHHHHHHHHHHHHHHHHHHGGGGGGHGGGGGGGHHGGGGGHHGHGHHHHGGHGGGGGHHGHHHHHHHHGHHGHGGGGGGGHHHHHHHHHHGHHHHHHHHGHHHHBHHHHHHHHGGGGGHHGHHGHHHHHGGGGGHHHGGGFGHGGGGGGGGGGFFFFFFFBBBAB
@M02197:105:000000000-AN6RF:1:1102:6107:14145 1:N:0:1
CGGTAGTTGATCTCCTCCGCTTATTGATATGCTTAAGTTCAGCGGGTAGTCCTACCTGATTTGAGGTCAAATATGATGCAAGGTTTTGTCCGGAGACCATTGTAAGCGGACTTTGAGGGTCGGACGACAGCGCAACGTCATTATCACACTGATGTCCGGAAGCCAAAGGTTGAATTCCGCTGATGCATTTGAGAGGAGCCGACCTTCGCCAGCACGCTCCAAGTCCAAGCCCCGAATAGAAACAAATCGATTCGGGGTTGAGAATTTAATGACACTCAAACAGGCATGCTCCTCGGAATACCAAGGAGCGCAAGGTGCGTTCAAAGATTCGATGACTCAC
+
BCC?ABFFFFFFGGGGGGGGGGGFHHHHHFHHHHHHGGHHHHHGGGGGGHHHHHGHHHGHHHHGGGHHHHHGFFHHHHHHHHGEGGGHHGHGGGGGGGHHHHHHHHHGGGGGHHHHGHGGHGGGGGGGGGGGGGGGGHGGHHHHHHHHGHHHGHHHHFGGHGHHHHHHHHEHHHHHHABHHGHGGHGGGHHHHHGGGGGGGGGGGGGGFFEGGGGHHHHHFHHHGGHGGGGGFGGFDHHHFHHGFGHHGFCEGFGFEHGHHHEGHHFHHHHHHDGHHHHHHHHHHFGA?EFCGHHDFFFHHHGHGGGEGHFGBGGFA44GGGGGGFFGFFFFFFFBBBAB
@M02197:105:000000000-AN6RF:1:1102:15409:14172 1:N:0:1
CGGTAGTTGATCTCCTCCGCTTATTGATATGCTTAAGTTCAGCGGGTAGTCCTACCTGATTTGAGGTCAAATATGATGCAAGGTTTTGTCCGAAGACCATTGTAAGCGGACTTTGAGGGTCGGACGACAGCGCAACGTCATTATCACACTGATGTCCGGAATCCAAAGGTTGAATTCCGCTGATGCATTTGAGAGGAGCCGACCTTCGCCAGCACGCTCCAAGTCCAAGCCCCGAATAGAAACAAATCGATTCGGGGTTGAGAATTTAATGACACTCAAACAGGCATGCTCCTCGGAATACCAAGGAGCGCAAGGTGCGTTCAAAGATTCGATGATTCAC
+
BBBBBAFFFBFFGGGGGGGGGGGHHHHHHHHHHHHHHGHHHHHGGGGGGFHHHHHHHHGHHHHFFHHHHHHGHHHHHHHHHHGBGHGHHGHGGGGGHHHGHHHHHGHGFFGGHHHHGHGFHFGGGGGGGGEGGGGGGHGGGHHHHHHGHHHHHHHHHGGGHGHHHHHHHGGFHHHGGHHGHHHHHHGHHHGHHHGGGGGGGGGGFGGFGHFGFFFHHHFHHHHHGGHGGGFFHHGG4GHHGHHGHFFHEFCGGGGHHFHGHHHFHHHHGFGHHHEHHHHHHHHHHHHHDGGEGHHHFHGHHHHHGGGGGHGHHECGGHCGGGGGGGFGFFBFBFFAAAAA
@M02197:105:000000000-AN6RF:1:1102:3954:14424 1:N:0:1
CGGTAGTTGATCTCCTCCGCTTATTGATATGCTTAAGTTCAGCGGGTAGTCCTACCTGATTTGAGGTCAAATATGATGCAAGGTTTTGTCCGAAGACCATTGTAAGCGGACTTTGAGGGTCGGACGACAGCGCAACGTCATTATCACACTGATGTCCGGAAGCCAAAGGTTGAATTCCGCTGATGCATTTGAGAGGAGCCGACCTTCGCCAGCACGCTCCAAGTCCAAGCCCCGAATAGAAACAAATCGATTCGGGGTTGAGAATTTAATGACACTCAAACAGGCATGCTCCTCGGAATACCAAGGAGCGCAAGGTGCGTTCAAAGATTCGATGATTCAC
+
BBCABCFFFFFFGGGGGGGGGGGHHHGHFHGHHHHHHHHHHHHFGGFGGHHHHHHHHGHHHHHGGHHHFHHHFGHHHHHHHHGFHHGHHHHGGGGGHHHHHGHGHHGGGFGGHHGHGGGGHGGGGGGGGGHGGGGGGHHGHHHHHGHHHHHHHFHHHGGGGGHHHHHHHHHHHHHHHFGHEGGGGFGGHHGFGGGDGGEEHGGGGGFGGHGFFGFFHHGGHHHFGGGFFFEFHHHGFHFHHHGGHHHHEF?GFE1FGHHFGFDF5FHFHFFHHFGHHHFGG5GBFDEHGE?EDGHFHFHGGHHHFGGGGFGCHGE?GGGGGGGGGGGGFFFFFFFAAABA
@M02197:105:000000000-AN6RF:1:1102:13577:14549 1:N:0:1
CGGTAGTTGATCTCCTCCGCTTATTGATATGCTTAAGTTCAGCGGGTAGTCCTACCTGATTTGAGGTCAAATATGATGCAAGGTTTTGTCCGAAGACCATTGTAAGCGGACTTTGAGGGTCGGACGACAGCGCAACGTCATTATCACACTGATGTCCGGAAGCCAAAGGTTGAATTCCGCTGATGCATTTGAGAGGAGCCGACCTTCGCCAGCACGCTCCAAGTCCAAGCCCCGAATAGAAACAAATCGATTCGGGGTGAGAATTTAATGACACTCAAACAGGCATGCTCCTCGGAATACCAAGGAGCGCAAGGTGCGTTCAAAGATTCGATGATTCAC
+
BCCAABFFFFFFGGGGGGGGGGGHHHHHHHHGHHHHHHHHHHHGGGGGGHHHHHHHHHHHHHHHGHHHHHHHHHHHGHHHHHGHHHGHHHHGGGGGHHHHHHGHHHHGGGGGHHHHGHGGHGGGGGGGGGHGGGGGGHHGHHHHHHHHGHHHHHHHHGGHHHHHHHHHHHHHHHHFHHHHHGGHHGGHHGGHHGGGGGGGHHGGGGGGGHFFFGGGGHHHHHHGGGGGGGGFGHHHGHHHFHHGFGHHEEECEGGCGHGGHGHHGHHHHHGFAGHFHHFHHHFHHFHDEE?FHF5EFGFGHHHGGGGEGGHHGGGGHGGGGGBGGGGFFFFFFFBBBBB
@M02197:105:000000000-AN6RF:1:1102:23166:14811 1:N:0:1
CGGTAGTTGATCTCCTCCGCTTATTGATATGCTTAAGTTCAGCGGGTAGTCCTACCTGATTTGAGGTCAAATATGATGCAAGGTTTTGTCCGAAGACCATTGTAAGCGGACTTTGAGGGTCGGACGACAGCGCAACGTCATTATCACACTGATGTCCGGAAGCCAAAGGTTGAATTCCGCTGATGCATTTGAGAGGAGCCGACCTTCGCCAGCACGCTCCAAGTCCAAGCCCCGAATAGAAACAAATCGATTCGGGGTTGAGAATTTAATGACACTCAAACAGGCATGCTCCTCGGAATACCAAGGAGCGCAAGGTGCGTTCAAAGATTCGATGATTCAC
+
CCCBCCFFFFFFGGGGGGGGGGGHHHHHHHHHHHGHHHHHHHHGGGGGGHHHHHHHHHHHHHHHGHHHHHHHHHGHHHHHGHGGHHGHHHHGGGGGHHHHHHHHHHHGGGGGHHHHGHGGHGGGGGGGGGHGGGGGGHHGHHHHHHHHHHHHHHHHHGGGHHHHHHHHHHHHHHHGHHHHHHHHHHHHHGHGHHGGGGGGHHGGGGGGHHGGGGGHHHHHGGHFGGGGGGGHHHGHFHHHHHGGHHGHGF?GEGGHHHHHHHHGDHHHHHHHHGGHHHG3HHHHHHHHGGGGGHHGHHHHGGHHGGGGCFBHHGGEGHGGGGGGGGGGFFFFFFFBBAAA
@M02197:105:000000000-AN6RF:1:1102:18347:14992 1:N:0:1
CGGTAGTTGATCTCCTCCGCTTATTGATATGCTTAAGTTCAGCGGGTAGTCCTACCTGATTTGAGGTCAAATATGATGCAAGGTTTTGTCCGAAGACCATTGTAAGCGGACTTTGAGGGTCGGACGACAGCGCAACGTCATTATCACACTGATGTCCGGAAGCCAAAGGTTGAATTCCGCTGATGCATTTGAGAGGAGCCGACCTTCGCCAGCACGCTCCAAGTCCAAGCCCCGAATAGAAACAAATCGATTCGGGGTTGAGAATTTAATGACACTCAAACAGGCATGCTCCTCGGAATACCAAGGAGCGCAAGGTGCGTTCAAAGATTCGATGACTCAC
+
AB?AAA45FBFFFGFGGCGFEEEHCHFGGF5DDGCGFFGFFGHCEGEEAHFHHFFHHHHHHHHGGGFHHHHGHGGFDDGFHHG3EEFHGHFEGGGGHHHHHHHFHB4EGEEEEHHFFF?<FDDECGGGCGGFECGGG>GGFHHHBGGHHHHFHHHFHGGGGHHGCGHHHCGHHHHHHHHHGFGFFGHFGGGGBFFGFGGEGHFCFFFFDFFDEFGHFDDDHGGFBBGFFFEEFFHDDDEF1HHGGG1FE?>/?EEFHGGFHGFF5GE@B5GGAD15C5B3FGFEHGAHGC?E2FHFFHFDB5AG2B2GGHHHHGEA2CFGGGFBDEA44FFBFFFBAAA3
@M02197:105:000000000-AN6RF:1:1102:25425:15338 1:N:0:1
CGGTAGTTGATCTCCTCCGCTTATTGATATGCTTAAGTTCAGCGGGTAGTCCTACCTGATTTGAGGTCAAATATGATGCAAGGTTTTGTCCGAAGACCATTGTAAGCGGACTTTGAGGGTCGGACGACAGCGCAACGTCATTATCACACTGATGTCCGGAATCCAAAGGTTGAATTCCGCTGATGCATTTGAGAGGAGCCGACCTTCGCCAGCACGCTCCAAGTCCAAGCCCCGAATAGAAACAAATCGATTCGGGGTTGAGAATTTAATGACACTCGAACAGGCATGCTCCTCGGAATACCAAGGAGCGCAAGGTGCGTTCAAAGATTCGATGATTCAC
+
CCDCCCFFFFFFGGGGGGGGGGGHHHFHHHHHHHHHHHHHHHHGGGGGGHHHHHHHHHHHHHGHGHGHHHHHHHHHHHHHHHGGHHGHHHHGGGGGHHHHHHHHHHGGGGGGHHHHGHGGHGGGGGGGGGHGGGGGGHHGHHHHGHHHHHHHHHHHHGGGGHHHHHHHHHHHHHHHHHHHHHGGHHGHGHHHHHGGGGGGHHGGGFGGHHGGGGGHHHGHGGHHGGHGGGGGGHHHFHHHHHHGFHCHGGGGGGGHHGHHHHHHHHHHHHHHHHHFGHHHHHGHHHGHGGGGGHHHHHHHHHHHGGGGGHHFHGGGGHGFGGGGGGGGFFFFFFFCCBBB
@M02197:105:000000000-AN6RF:1:1102:14156:15269 1:N:0:1
CGGTAGTTGATCTCCTCCGCTTATTGATATGCTTAAGTTCAGCGGGTAGTCCTACCTGATTTGGGGTCAAATATGATGCAAGGTTTTGTCCGAAGACCATTGTAAGCGGACTTTGAGGGTCGGACGACAGCGCAACGTCATTATCACACTGATGTCTGGAAGCCAAAGGTTGAATTCCGCTGATGCATTTGAGAGGAGCCGACCTTCGCCAGCACGCTCCAAGTCCAAGCCCCGAATAGAAACAAATCGATTCGGGGTTGAGAATTTAATGACACTCAAACAGGCATGCTCCTCGGAATACCAAGGCGCGCAAGGTGCGTTCAAAGATTCGATGATTCAC
+
ABBBACFFFFFFGGGGGGGGGGGHHHHHHHHHGHHHHHHHHGHGGGGGGHHHHHHHHHHHHHHHGGGGHHHHHHHHHHHHHHGGHHGHHHHGGGGGHHHHHHHHHHHGGGGGHHHGGHGFHGGGGGGGGGHGGGGGGHHGHHHHHHHHHHHHHHHHHHGHHHHHHHHHHHHHHHHHHHHHHHHHHHHHHHHHHHGGGGGGHHGGGGGGHHGGGGGHHHHHHHHGGGHGGGGHHHHHHHHHHHHGHHHHGGGGGGGHHHHHHHHHFHHHHHHHG5FGHHHFHHHGHHHHGGGGGHHHGHHHGHGGEE2GGHHHHGGGGGGGGGGGGGGGFFFFFFFCBBAB
@M02197:105:000000000-AN6RF:1:1102:6768:15463 1:N:0:1
CGGTAGTTGATCTCCTCCGCTTATTGATATGCTTAAGTTCAGCGGGTAGTCCTACCTGATTTGAGGTCAAATATGATGCAAGGTTTTGTCCGAAGACCATTGTAAGCGGACTTTGAGGGTCGGACGACAGCGCAACGTCATTATCACACTGATGTCCGGAAGCCAAAGGTTGAATTCCGCTGATGCATTTGAGAGGAGCCGACCTTCGCCAGCACGCTCCAAGTCCAAGCCCCGAATAGAAACAAATCGATTCGGGGTTGAGAATTTAATGACACTCAAACAGGCATGCTCCTCGGAATACCAAGGAGCGCAAGGTGCGTTCAAAGATTCGATGATTCAC
+
BBCCCBFFFBFFGGGGGGGGGGGHHHHHHHGGGHHHHHHHHHHGGGFGGHHHHHHGHGHHHHHHGCCGHGGHHGHHHHHHHHGHHHGHHHHGGGGGHHHGHHHHHHGGGFGGHHHGGHGGHGGGGGGGGGHGGGGGGHHGHHHHHHHGH:HHHHHHGGGGEGHHHGHHHGFHHFHEHHHGGGHHGGHGGGHHHGGGGGGGHHGFFFFFGHFGGGGFGHFHHHHHFFHGGGGHHGHG?HGGHHHFDF1HEF/??GEAHHFFHHHG5HEHHHHHGHFBEHHHHHHGHHHGGGGGEF5FGGF3FFFAAEE?GHHGHECGGGCFFGGGGGGFCFFFFFF??AAB
@M02197:105:000000000-AN6RF:1:1102:15995:15481 1:N:0:1
CGGTAGTTGATCTCCTCCGCTTATTGATATGCTTAAGTTTAGCGGGTAGTCCTACCTGATTTGAGGTCAAATATGATGCAAGGTTTTGTCCGAAGACCATTGTAAGCGGACTTTGAGGGTCGGACGACAGCGCAACGTCATTATCACACTGATGTCCGGAAGCCAAAGGTTGAATTCCGCTGATGCATTTGAGAGGAGCCGACCTTCGCCAGCACGCTCCAAGTCCAAGCCCCGAATAGAAACAAATCGATTCGGGGTTGAGAATTTAATGACACTCAAACAGGCATGCTCCTCGGAATACCAAGGAGCGCAAGGTGCGTTCAAAGATTCGATGATTCAC
+
BBCABBFFFFFFGGGGGGGGGGGHHHHHHHHHHHHHHHHHHHHGGGGGGHHHHHHHHHHHHHHHGGHGGHHHHHHHHHHHHHGHHHGHHHHGGGGGHHGHHHHHHHHGGGGGHHHHGGGFGGGGGGGGGGHGGGGGGHHGHHHHHHHGHHHHGGHHGGGGHHHHHHGHGHHHHHHHHHHHHHGGHHHHHHHHHHGGGGGGGHGGGGFDDHGGFFGHHHHHHHHHGGHGGGGHGGHHHGHHHHHGHHGGGGGGGGGFHHHHHHHHHHGHHHGHGEGHHHHGHGHGHHHHGGCGGFHHHHHHHHHFEEGGCHHGHGGGGHGGGGGGGGGGFFFFFFFCCBAC
@M02197:105:000000000-AN6RF:1:1102:28177:15550 1:N:0:1
CGGTAGTTGATCTCCTCCGCTTATTGATATGCTTAAGTTCAGCGGGTAGTCCTACCTGATTTGAGGTCAAATATGATGCAAGGTTTTGTCCGAAGACCATTGTAAGCGGACTTTGAGGGTCGGACGACAGCGCAACGTCATTATCACACTGATGTCCGGAATCCAAAGGTTGAATTCCGCTGATGCATTTGAGAGGAGCCGACCTTCGCCAGCACGCTCCAAGTCCAAGCCCCGAATAGAAACAAATCGATTCGGGGTTGAGAATTTAATGACACTCAAACAGGCATGCTCCTCGGAATACCAAGGAGCGCAAGGTGCGTTCAAAGATTCGATGATTCAC
+
BBBAABFFFFFFGGGGGGGGGGGHHHHHCHFHHHHFHGHHGFHGCGGGGHHHHHHHHHHHGHHHGHHHFHHHHGHHHHHHHHGGHHGHHHHGGGGGHHHHHHHHHGHGGGGGHHHHGHGGHGGGGGGGGGHGGGGGGHHGHHHHHHHHHHGHGGHHHGGGGGHHHHHHHHHHHHHHHHHGGHHGHHGGGHHGGHGGGGGGHGGCFFFEFHGGGFGHFHFHHHHFFFHGGGFGHHHHHHHHFHHFGEGHGGEGGGGHHFGHGHHFFGHHHHHFHGEEFFHGFGHHHHEHDCEFGGDBFHHHHHFG?EGGEGHHGGFCGHGGGGGGGCGCFFFFFFFBBBBB
@M02197:105:000000000-AN6RF:1:1102:21656:15751 1:N:0:1
CGGTAGTTGATCTCCTCCGCTTATTGATATGCTTAAGTTCAGCGGGTAGTCCTACCTGATTTGAGGTCAAATATGATGCAAGGTTTTGTCCGAAGACCATTGTAAGCGGACTTTGAGGGTCGGACGACAGCGCAACGTCATTATCACACTGATGTCCGGAAGCCAAAGGTTGAATTCCGCTGATGCATTTGAGAGGAGCCGACCTTCGCCAGCACGCTCCAAGTCCAAGCCCCGAATAGAAACAAATCGATTCGGGGTTGAGAATTTAATGACACTCAAACAGGCATGCTCCTCGGAATACCAAGGAGCGCAAGGTGCGTTCAAAGATTCGATGATTCAC
+
BCCABCFFFFFFGGGGGGGGGGGHHHHHHHHHHHHHHHHHHHHGGGGGGHHHHHHHHHGHHHHHGHHHHHHHHHHHHHHHHHGHHHGHHHHGGGGGHHHHHHHHHHHGGGGGHHHHGHGGHGGGGGGGGGHGGGGGGHHGHHHHHHHHHHHHHHHHHGGGHHHHHHHHHHGHHHHHHHHGHHHHHHGHHHHHHHGGGGGGHHGGGGGGHGGGGFGHHHFHHGHHGGHGGGGHFHHHHHHHHHHGHHHGGGEGGGGHHHHHHHHHHHHHHGHHHGGHHHHHHHHHHHHHGGGGGHHHHHHHHGHHGGGGGHHHHGGGGHGGGGGGGGGGFFFFFFFCCCCC
@M02197:105:000000000-AN6RF:1:1102:24615:15618 1:N:0:1
CGGTAGTTGATCTCCTCCGCTTATTGATATGCTTAAGTTCAGCGGGTATCCCTACCTGATCCGAGGTCAAACTTAGAAAGTTGGGGGTTGCTGGCAAGCACGCACCGAGACTCTGTAGCGAGGAGTATTACTACGCTTAGAGCACGATGGCACCGCCACTGACTTTAAGACCGATCAGAACTGATGCGGTCCAATACCAAGCAGAGCTTGAGTGTTGTACTGACGCTCGAACAGGCATGCCCCGCGGAATACCACGGGGCGCAATGTGCGTTCAAAGATTCGATGATTCAC
+
BBBAABFFFFFFGGGGGGGGGGGHHHHHHHGHHHHHHGHHHHFGGGGGHHHHHHHHHHH<HGFCGGGHHG:HHHHGHHGHG;HGEGGE:GHHHHGHHGHHHG;;G9GGGGG:HHHHHHHG:GGGGHFHHGG:HHGGGGGGHFHHHG8:GFHHHGGGGGGHHHHHHHHHHHHGHHGGGHHHHHGGGGGHHHHHFFFHGHHHHFGHHHHHHHHGFFHHHHHFGFFGGGHGHHHHHGHFFGGGGEGGFFEFFHGGFEGCFEE?FFHHGEFGHGGFGGGGGGGFFFFFFF@BBAB
@M02197:105:000000000-AN6RF:1:1102:4454:15850 1:N:0:1
CGGTAGTTGATCTCCTCCGCTTATTGATATGCTTAAGTTCAGCGGGTAGTCCTACCTGATTTGAGGTCAAATATGATGCAAGGTTTTGTCCGAAGACCATTGTAAGCGGACTTTGAGGGTCGGACGACAGCGCAACGTCATTATCACACTGATGTCCGAAAGCCAAAGGTTGAATTCCGCTGATGCATTTGAGAGGAGCCGACTTTCGCCAGCACGCTCCAAGTCCAAGCCCCGAACAGAAACAAATCCATTCGGGGTTGAGAATTTAATGACACTCAAACAGGCATGCTCCTCGGAATACCAAGGAGCGCAAGGTGCGTTCAAAGATTCGATGATTCAC
+
CCCBCCFFFFFFGGGGGGGGGGGHGHHHFHHHHHGHGHHHGHHGGGAFFHHHHHHHHHHGHHHGEFGHHHHHHHHHHFHHHHGGHHGHHHFGGGGGHHHHHHHHGHHGGGGGHGHHGHGEHGGGGGGGGGHGGGGGGGHGHHHHHHHGHHHHHHHHGGHHHGHHHHHHHHHHGHHHHGHGHHHGHHHGHGGGGGGGGGGGHHGGGGGGHHFFGGCGFFFFHGGFFGHFGGGGGHGFHHHHHHHHHGCGHGGEGGGFFEGHHHHHHHFHGHGHHFGGHHHHHHGGHHHGGGGG?GFHCHGHFGDEEEECEFBCGGGCGFGGCGFGGGGGC45FBFFBBABA
@M02197:105:000000000-AN6RF:1:1102:21845:16024 1:N:0:1
CGGTAGTTGATCTCCTCCGCTTATTGATATGCTTAAGTTCAGCGGGTAGTCCTACCTGATTTGAGGTCAAATATGATGCAAGGTTTTGTCCGAAGACCATTGTAAGCGGACTTTGAGGGTCGGACGACAGCGCAACGTCATTATCACACTGATGTCCGGAATCCAAAGGTTGAATTCCGCTGATGCATTTGAGAGGAGCCGACCTTCGTTAGCACGCTCCAAGTCCAAGCCCCGAATAGAAACAAATCGATTCGGGGTTGAGAATTTAATGACACTCAAACAGGCATGCTCCTCGGAATACCAAGGAGCGCAAGGTGCGTTCAAAGATTCGATGATTCAC
+
ABCAABFFFFFFGGGGGGGGGGGHHHHHHHHHHHHHHHHHHHHGGGGGGHHHHHHHHHHHHHHHGHHHHHHHHHHHHHHHHHGHHHGHHHHGGGGGHHHHHHHHHGHGGGGGHHHHGHGGHGGGGGGGGGHGGGGGGHHGHHHHHHHHHHHHHHHHHHHHHHHHHHHHHHHHHHHHHHHHHHHGHHHHHHHHHHGGGGGGHHGGGGGHGHGGGGGGHHGHHHHHGGHGGGGHGHHHHHHHHHHGHHHHGGGGGGGHHHHHHHHHGHHHHHHHHGGHHHHHHHHHHHHHGGGGGHHHHHHHHHHHGGGGGHFHHGGGGHGGGGGGGGGGFFFFFFFCCBAB
@M02197:105:000000000-AN6RF:1:1102:16174:16678 1:N:0:1
CGGTAGTTGATCTCCTCCGCTTATTGATATGCTTAAGTTCAGCGGGTAGTCCTACCTGATTTGAGGTCAAATATGATGCAAGGTTTTGTCCGAAGACCATTGTAAGCGGACTTTGAGGGTCGGACGACAGCGCAACGTCATTATCACACTGATGTCCGGAAGCCAAAGGTTGAATTCCGCTGATGCATTTGAGAGGAGCCGACCTTCGCCAGCACGCTCCAAGTCCAAGCCCCGAATAGAAACAGATCGATTCGGGGTTGAGAATTTAATGACACTCAAACAGGCATGCTCCTCGGAATACCAAGGAGCGCAAGGTGCGTTCAAAGATTCGATG
+
BCCAABFFFFFFGGGGGGGGGGGHHHHHHHHHHHHHHHHHHHHGGGGGGHHHHHHHHHHHHHHHGHHHHHHHHHHHHHHHHHGGHHGHHHHGGGGGHHHHHHHHHGHGGGGGHHHHGHGFHFGGGGGGGGHGGGGGGHHGHHHHHHHHHHHHHHHHHGHHHHHHHHHHHHHHHHHHHHHHHHHHHHHHHHHHHHGGGGGGHHGGFGGGHFGGGGGHHHHHHHHHGGHGGGGHHHHHHHHHHHHHHHHHGGGGGGGHHHHHHHGG5HFGHHHHHFGHHHFGFHHHHHHFGGGGGHHHHFFGCHHHGGGGGGHHCGGGGGGGGGFFFCFFFCCCBB
@M02197:105:000000000-AN6RF:1:1102:29521:16671 1:N:0:1
CGGTAGTTGATCTCCTCCGCTTATTGATATGCTTAAGTTCAGCGGGTAGTCCTACCTGATTTGAGGTCAAATATGATGCAAGGTTTTGTCCGAAGACCATTGTAAGCGGACTTTGAGGGTCGGACGACAGCGCAACGTCATTATCACACTGATGTCCGGAATCCAAAGGTTGAATTCCGCTGATGCATTTGAGAGGAGCCGACCTTCGCCAGCACGCTCCAAGTCCAAGCCCCGAATAGAAACAAATCGATTCGGGGTTGAGAATTTAATGACACTCAAACAGGCATGCTCCTCGGAATACCAAGGAGCGCAAGGTGCGTTCAAAGATTCGATGATTCAC
+
BBCBCCFFFFFFGGGGGGGGGGGHHHHHGHGHHHGHHHHGHHGGGGGGGHHHHGHHHHHHHHHHGHHHHGHHHHHGHHHHHHGHHHGHHHGGGGGG3FGHHHHHHHGGGFG9HHHGGHGFFFGGGGGGGGHGGGGGGHHGGHHGGHHHHHHHHGHGHGGGHGHHHHHHHHHHGGHHHGHFGHHGGGGGGGHHHHGGGGGGHHGGGGGGHHGGGGGHHHHFHHFGGGHGGGGHGHGHGHHHHHHGGAHHGGCEEADHEGGGHHHGHGHGHGGHFFGHGHHHHGGGHGHGGGGGGHGGHGFCHGHHGGGGGHGHGGGGGGGGGGGGGGGGFFFFFFFCBBBB
@M02197:105:000000000-AN6RF:1:1102:5502:16939 1:N:0:1
CGGTAGTTGATCTCCTTCGCTTATTGATATGCTTAAGTTCAGCGGGTAGTCCTACCTGGTTTGAGGTCAAATATGATGCAAGGTTTTGTCCGAAGATCATTGTAAGCGGACTTTGAGGGTCGGACGACAGCGCAACGTCATTATCACACTGATGTCCGGAAGCCAAAGGTTGAATTCCGCTGATGCATTTGAGAGGAGCCGACCTTCGCCAGCACGCTCCAAGTCCAAGCCCCGAATAGAAACAAATCGATTCGGGGTTGAGAATTTAATGACACTCAAACAGGCATGCTCCTCGGAGTACCAAGGAGCGCAAGGTGCGTTCAAAGATTCGATGATTCAC
+
CCCCCBFFFFFFGGGGGGGGGGGHHHHHHHHHHHHHHHHHHHHGGGGGGHHHHHHHHHHHHHGHGHHHGHHHHHHHHHHHHHGFHHGHHHHGGGGGHHHHHHHHHHHGGGGGHHHHGHGFHFGGGGGGGGHGGGGGGHHGGHHGHHHHHHHHHHHGHGGGGHHHHHHHHHGHHHHHHHHGGHHHGHGHHHGHHHGGGGGGHHGGGGGGHHGGGFGHHHHHHHHHGGHGGGGHHHHHGHHHHHHGHHHHGF/GGGGHFHHHFHHGBHHHHHHHFBGHHHGFHFGFHHEFGGGGGGHHHHHEGHGFEEFGGHHHHGGGGHGGGGGGGCFFCCFFFBFCCCCC
@M02197:105:000000000-AN6RF:1:1102:8535:16956 1:N:0:1
CGGTAGTTGATCTCCTCCGCTTATTGATATGCTTAAGTTCAGCGGGTAGTCCTACCTGATTTGAGGTCAAATATGATGCAAGGTTTTGTCCGAAGACCATTGTAAGCGGACTTTGAGGGTCGGACGACAGCGCAACGTCATTATCACACTGATGTCCGGAAGCCAGAGGTTGAATTCCGCTGATGCATTTGAGAGGAGCCGACCTTCGCCAGCACGCTCCAAGTCCAAGCCCCGAATAGAAACAAATCGATTCGGGGTTGAGAATTTAATGACACTCAAACAGGCATGCTCCTCGGAATACCAAGGAGCGCAAGGTGCGTTCAAAGATTCGATGATTCAC
+
ABBAABFFFFFFGGGGGGGGGGGHHHHFHHHHHHHHHHHHGHHGGGEGGHHHHHHHHFGHHHHFGHHHHHHHHGHHFHHHHHGGHHGHHGFGGGGGHHHHHHHHHGFFFFGGHHHHGGGFGFGGGGGGGGHGGGGGGHGGGHHHHGHHHHHHHHHGHGGGGHHHHHHHHHHHHHHHHHHGGHHHGGHGGGHHHHGGGGGGGGGGFFGGHGFGGFFHHFHFHHHHGGHGGGGHHHGHGHHFGHHGHHGFCGGGGGGHGHGHHHFFFFFHGHHHFBFBB1FA1HHFHHHHCEEEGHHFHHHHHHHG0EECGHDHHGEEAHFFGGGFGEGGFFFBFDD1AAAA
@M02197:105:000000000-AN6RF:1:1102:9336:16978 1:N:0:1
CGGTAGTTGATCTCCTCCGCTTATTGATATGCTTAAGTTCAGCGGGTAGTCCTACCTGATTTGAGGTCAAATATGATGCAAGGTTTTGTCCGAAGACCATTGTAAGCGGACTTTGAGGGTCGGACGACAGCGCAACGTCATTATCACACTGATGTCCGGAATCCAAAGGTTGAATTCCGCTGATGCATTTGAGAGGAGCCGACCTTCGCCAGCACGCTCCAAGTCCAAGCCCCGAATAGAAACAAATCGATTCGGGGTTGAGAATTTAATGACACTCAAACAGGCATGCTCCTCGGAATACCAAGGAGCGCAAGGTGCGTTCAAAGATTCGATGATTCAC
+
BCCABBFFFFFFGGGGGGGGGGGGHHHHHHHHHHHHHGHHHHHGGGGGGHHHHHGHHHHHHHHHGHHHHHHHHHHHHHHHHHGGHHGHHHHGGGGGHHHHHHHHHHHGGGGGHHHFGHGFHGGGGGGGGGGGGGGGGHHGHGHHHHHHHHHGGHHHGGGGHGHHHHHHHHHHHHHHHHHHHGHHHHHGHHHGHHGGGGGGHGGGGGGGHHGGGGGHHHHHHHGHGGHGGGGHHHHHHHHHHHHGHHHHGGGGGGGHGHHHGHHHHHHHHHHHGGGHHHHGGHHHHHHHEGGGGFHHHHFGFHHHGFEGGHHHHGGGGHGGGGGGGGFGBFBFFFFCCCCC
@M02197:105:000000000-AN6RF:1:1102:10934:16967 1:N:0:1
CGGTAGTTGATCTCCTCCGCTTATTGATATGCTTAAGTTCAGCGGGTAGTCCTACCTGATTTGAGGTCAAATATGATGAAATGTTTGTCCGAAGACCATTGTAAGCGGACTTTGAGGGTCAGACGACAGCGCAACGTCATTATCACACTGATGTCCGAAAGCCAAAGGTTGAATTCCGCTGATGCATTTGAGAGGAGCCGACTTTCGCCAGCACGCTCCAAGTCCAAGCCCCGAACAGAAACAAATCCATTCGGGGTTGAGAATTTAATGACACTCAAACAGGCATGCTCCTCTGAATACCAAGGAGCGCAAGGTGCGTTCAAAGATTCGATGATTCAC
+
ABCAABFFFFFFGGGGGGGGGGGHHHHHGHHHHHHHHHHHHHHGGGGEGFHHHHHHHHHHHHHHGHHHHHHHHHHHHHHHGHHHHHHHHHGGGGGHHHHHHHHHHGGGGGGHHHHGHGGHGHHHGGGGGHGGGGGGHHGHHHHHHHHHHHGHHHHGHHHHHHHHHHHHHHHHHHHHHHHHGHHHHHHHHHHGHGGGGGGHHGGGGHGGGGGGGGHHHGHHHHFGGHFGGGGGHHGHHHHHHFHHHHHFFEGCGGHHHGHHHHHGHHHHFHGEDFBGHHHHHHHHHFG?EGHHHHHHHHHHHHGGGGFGHFGHGGGGGGGGGGGGGGGFFFFFFFAAABB
@M02197:105:000000000-AN6RF:1:1102:19017:17006 1:N:0:1
CGGTAGTTGATCTCCTCCGCTTATTGATATGCTTAAGTTCAGCGGGTAGTCCTACCTGATTTGAGGTCAAATATGATGCAAGGTTTTGTCCGAAGACCATTGTAAGCGGACTTTGAGGGTCGGACGACAGCGCAACGTCATTATCACACTGATGTCCGGAATCCAAAGGTTGAATTCCGCTGATGCATTTGAGAGGAGCCGACCTTCGCCAGCACGCTCCAAGTCCAAGCCCCGAATAGAAACAAATCGATTCGGGGTTGAGAATTTAATGACACTCAAACAGGCATGCTCCTCGGAATACCAAGGAGCGCAAGGTGCGTTCAAAGATTCGATGATTCAC
+
BCBABCFFFFFFGGGGGGGGGGGHHHGHHHHHHHHHHHHHHHGGGGGGGHHHHHHHHHHHHHHHGHHHHHHHHHHGHHHHHHGGHHGHHHHGGGGGHHHHHHHHHHHGGGGGHHHHGHGGHGGGGGGGGGHGGGGGGHHGHHHHHHHHHHHHHHHHHGGGHHHHHHHHHHHHHHHHHHHHGHHHGHHHHHHHHHGGGGGGHHGGGGGGGHFGGFGGHHHHHGGFFGHGGGGHGHHHGHHHHHHGHGHHFGFGGGGHHHHHHHHHGHHHHHHHFDGHHHHG3FHHHHHGGGCGGHHHHHHHHHHHGGFGGHFHHGGGGHGGGGGGGGGGFFFFFFFBBBBB
@M02197:105:000000000-AN6RF:1:1102:3224:17167 1:N:0:1
CGGTAGTTGATCTCCTCCGCTTATTGATATGCTTAAGTTCAGCGGGTAGTCCTACCTGATTTGAGGTCAAATATGATGCAAGGTTTTGTCCGAAGACCATTGTAAGCGGACTTTCAGGGTCGGACGACAGCGCAACGTCATTATCACACTGATGTCCGGAATCCAAAGGTTGAATTCCGCTGATGCATTTGAGAGGAGCCGACCTTCGCCAGCACGCTCCAAGTCCAAGCCCCGAATAGAAACAAATCGATTCGGGGTTGAGAATTTAATGACACTCAAACAGGCATGCTCCTCGGAATACCAAGGAGCGCAAGGTGCGTTCAAAGATTCGATGATTCAC
+
BBBABAFFFFFFGFGGGGGGGGGHHHHHHHHHGHHHHHHHHHHGGGGGGHHHHHHHHHHHHHHHGHHHHHHHHHHHHHHHHHGHHHGHHHHGGGGGHGHHHHHHHHHGGGGGHHHHHHHFHGGGGGGGGGHGFGGGGHHGHHHHHHHHHHHGHHHHHGGGHHHHHHGHHHHHHHHHGHHGGHHGHHHGGHHHHHGGGGGGHHGGGFFFFFFGFGGHHHHHHHHHGGHGGGFFGHFFHHHGHHHGGGFHGFCCGGGHCHHHFFHHFFHHHHHHHEFHFG5GHHGHFGEGGGGGEGFHHHHHHHHFFGGGGHHHHGGEFHFGFGGGGCGGFFFFFFFBBBBA
@M02197:105:000000000-AN6RF:1:1102:10897:17388 1:N:0:1
CGGTAGTTGATCTCCTCCGCTTATTGATATGCTTAAGTTCAGCGGGTAGTCCTACCTGATTTGAGGTCAAATTGTCAGAAGCTGTCTCAAAAGAGACCCTTTAGAAGCTGAACCCCATTTATAAAGCTGCTCTTCACAAATGGCGTAGATAATTATCACACCAAAGCAAGGCAACAAAGGTCCCGCTAATGCATTTCAGGAGAGCCGACTTCTGAGAAGCCCGCATACTCCCACATCCAAGCCTGATCAACAGAAAAAGCTGAAAAGGTTGAGAATTTCATGACACTCAAACAGGCATGCTCCTCGGAATACCAAGGAGCGCAAGGTGCGTTCAAAGATTCGATGATTCAC
+
ABCAAAFFFFFFGGGGGGGGGGGHHHGHHHHHHHHHHHHHHHHGGGEGGHHHHHHHHHHHHHHHGHHHHHHHHGHHGHHHHHHHGHHHHHHHGGHHHGHHHHHHHHHHHHHHHGGGGHHHHHHHHHHHHHHGHFHHHHHHHHHHGGGGGHHGHHGHHHHHHHHHHHHHHHGHHHHHHHHHGGHGHHHGHHHHHHHHHHHHHGHGHFHHHGGHHHHGHGGGGGGHHHGGHGHHHHHHGGHHHGGHHEHHHHHHHEHHHHHHHFHHHHHHHHHHHGHHFHHHHHHHHGGHHHHHHHHGHHGGGGGGGHHGHHGCHHHFFGGGHHHGGGFECFGGGGGGGGGFFFFFFFBBBBB
@M02197:105:000000000-AN6RF:1:1102:12431:17087 1:N:0:1
CGGTAGTTGATCTCCTCCGCTTATTGATATGCTTAAGTTCAGCGGGTAGTCCTACCTGATTTGAGGTCAAATATGATGCAAGGTTTTGTCCGAAGACCATTGTAAGCGGACTTTGAGGGTCGGACGACAGCGCAACGTCATTATCACACTGATGTCCGGAAGCCAAAGGTTGAATTCCGCTGATGCATTTGAGAGGAGCCGACCTTCGCCAGCACGCTCCAAGTCCAAGCCCCGAATAGAAACAAATCGATTCGGGGTTGAGAATTTAATGACACTCAAACAGGCATGCTCCTCGGAATACCAAGGAGCGCAAGGTGCGTTCAAAGATTCGATGATTCAC
+
AABAABFFFFFFGGGGGGGGGGGGHHHHHHHHHHHHHHHHHHHGGGGGGHHHHHHHHHHHHHHHGHHGHHHHHHFHHFHHHHGFGHGHHHHGGGGGHHHGHHHHHHHFGGGGHHHHGFGGHFGGGGCGGGHGGGGGGHHGGHHHHHHGHHHFHHHHGFGFDGHHHHHHHHGHHHHGHHHHHGGFHGGGGHHGHHGGGGGGHHGGGGFFGGDGGFFHHFHFFFGBFFHFFFFFHFGEBHHHHHFGHHEHGFEGCGGHHHHHHHHHHHHHHHHHHHEEHHHHGBHGHHHHGGGGGHHHHGCHHHFHGGGGGGHHGGGGGGGGGGGGGGGGFFFFFFFA@BBB
@M02197:105:000000000-AN6RF:1:1102:15762:17895 1:N:0:1
CGGTAGTTGATCTCCTCCGCTTATTGATATGCTTAAGTTCAGCGGGTAGTCCTACCTGATTTGAGGTCAAATATGATGCAAGGTTTTGTCCGAAGACCATTGTAAGCGGACTTTGAGGGTCGGACGACAGCGCAACGTCATTATCACACTGATGTCCGGAAGCCAAAGGTTGAATTCCGCTGATGCATTTGAGAGGAGCCGACCTTCGCCAGCACGCTCCAAGTCCAAGCCCCGAATAGAAACAAATCGATTCGGGGTTGAGAATTTAATGACACTCAAACAGGCATGCTCCTCGGAATACCAAGGAGCGCAAGGTGCGTTCAAAGATTCGATGATTCAC
+
BCCABCFFFFFFGGGGGGGGGGGHHHHHHHHHGHHHHHGHHHHGGGGGGHHHHHHHHHHHHHHHGHHHHHHHHHHHHHHHHHGGHHGHHHHGGGGGHHHHHHHHHHHGGGGGHHHGGHGGHGGGGGGGGGGGGGGGGHHGGHHHHHHHHHHHHHHHHGGGHHHHHHGHHHHHHHHHHHHHHHHHGHHHHHGGHHGGGGGGHHGGGGGGHGGGGGGHHGHHHHHHGGHGGGFHHHHHHHHHHHHGHHGHGGGGGGGHHGHHHHHGBGHGHGHHHHGHHHGFHHHGGHHHGGGGGGHGHHG3HHHHGGGGGFBFCGGGGHGGGGGFGGGGFFFFFFFBBABB
@M02197:105:000000000-AN6RF:1:1102:5853:17958 1:N:0:1
CGGTAGTTGATCTCCTCCGCTTATTGATATGCTTAAGTTCAGCGGGTAGTCCTACCTGATTTGAGGTCAAATATGATGCAAGGTTTTGTCCGAAGACCATTGTAAGCGGACTTTGAGGGTCGGACGACAGCGCAACGTCATTATCACACTGATGTCCGGAAGCCAAAGGTTGAATTCCGCTGATGCATTTGTGAGGAGCCGACCTTCGCCAGCACGCTCCAAGTCCAAGCCCCGAATAGAAACAAATCGATTCGGGGTTGAGAATTTAATGACACTCAAACAGGCATGCTCCTCGGAATACCAAGGAGCGCAAGGTGCGTTCAAAGATTCGATGATTCAC
+
BBCBBBFFFFFFGGGGGGGGGGGHHHHHHHHHHHHHHHHHHHHGGGGGGHHHHHHHHHHHHHHHGGGHHHHHHHHHHHHHHHGHHHGHHHHGGGGGHHHHHHHHHHHGGGGGHHHHGHGGHGGGGGGGGGHGGGGGGHHGHHHHHHHHHHHHHHHHHGGGGHHHHHHHHHHHHHHHHHHHHHHHHHHHHHGHHHFGGGGGHHGGGGGGHHGGGGGHHGHGHHHHFFFGGGGHGHHHFHHHHHHFHEHHGGEGGGGHHHHHHHHGHHHHHHHHHHGGHHHHHHGHHHHHGGGGGHHHHHCHHGHHGGGGEHHHHGGGGHGGGGGGGGGGFFFFFFFCCBCB
@M02197:105:000000000-AN6RF:1:1102:28397:18025 1:N:0:1
CGGTAGTTGATCTCCTCCGCTTATTGATATGCTTAAGTTCAGCGGGTAGTCCTACCTGATTTGAGGTCAAATATGATGCAAGGTTTTGTCCGAAGACCATTGTAAGCGGACTTTGAGGGTCGGACGACAGCGCAACGTCATTATCACACTGATGTCCGGAAGCCAAAGGTTGAATTCCGCTGATGCATTTGAGAGGAGCCGACCTTCGCCAGCTCGCTCCAAGTCCAAGCCCCGAATAGAAACAAATCGATTCGGGGTTGAGAATTTAATGACACTCAAACAGGCATGCTCCTCGGAATACCAAGGAGCGCAAGGTGCGTTCAAAGATTCGATGATTCAC
+
BBBBCBFFFFFFGGGGGGGGGGGHHHHHHHHHHHHHHHGHHHHGGGGGGHHHHHHHHHHHHHHHGGHHHHHHHHHHHHHHHHGHHHGHHHHGGGGGHHHHHHHHHHHGGGGGHHHHGHGFHGGGGGGGGGHGGGGGGHHGHHHHHHHHHHHHHHHHHGGGGGHHHHHHHHHHHHHGHHGHGHHHGHGGHHHGHHGGGGGGHHGFFGGGHHGGGGGHFHHGHHHGGGHGGGGHHHHHHHHHHHHGHHHHGEGGEEGHHHHHHHHGHFHGHGHHHGGHHHHHHHGHFHHHGGGGGGHFGHHHHHHHEEEECHHGFGGGGHGGGGGGFEFEBFFFFFFBAA3B
@M02197:105:000000000-AN6RF:1:1102:25980:17749 1:N:0:1
CGGTAGTTGATCTCCTCCGCTTATTGATATGCTTAAGTTCAGCGGGTAGTCCTACCTGATTTGAGGTCAAATATGATGCAAGGTTTTGTCCGAAGACCATTGTAAGCGGACTTTGAGGGTCGGACGACAGCGCAACGTCATTATCACACTGATGTCCGGAAGCCAAAGGTTGAATTCCGCTGATGCATTTGAGAGGAGCCGACCTTCGCCAGCACGCTCCAAGTCCAAGCCCCGAATAGAAACAAATCGATTCGGGGTTGAGAATTTAATGACACTCAAACAGGCATGCTCCTCGGAATACCAAGGAGCGCAAGGTGCGTTCAAAGATTCGATGACTCAC
+
ABCBCCFFFFFFGGGGGGGGGGGGHHHHHHHHHHHHHGHHHHHGGGGGGHHHHHHHHHHHHHHHGHHHGHHHHHGHHHHHHHGGHHGHHHHGGGGGHHHHHHHHHHHGGGGGHHHHGHGGHGGGGGGGGGHGGGGGGHHGHHHHHHHHHHHHHHHHHGGFGHHHHHHHHHHHHHHHHHHHHGHHGHGHGHHHGHGGGGGGHHGGGGGGHGGGGGGHHHHHHHFHFGHGGGGHHHHGFHHHHHHGHHHHFGEGGGGHHHHHHHHHGHHHHGHHHHFFHHHHHHHHFGEHCGGGGHGHHHHHHHHHGGGGFHCHHGGGGHGGGGGGGGGGFFBFFFFBABAA
@M02197:105:000000000-AN6RF:1:1102:7337:18215 1:N:0:1
CGGTAGTTGATCTCCTCCGCTTATTGATATGCTTAAGTTCAGCGGGTAGTCCTACCTGATTTGGGGTCAAATATGATGCAAGGTTTTGTCCGAAGACCATTGTAAGCGGACTTTGAGGGTCGGACGACAGCGCAACGTCATTATCACACTGATGTCCGGAAGCCAAAGGTTGAATTCCGCTGATGCATTTGAGAGGAGCCGACCTTCGCCAGCACGCTCCAAGTCCAAGCCCCGAATAGAAACAAATCGATTCGGGGTTGAGAATTTAATGACACTCAAACAGGCATGCTCCTCGGAATACCAAGGAGCGCAAGGTGCGTTCAAAGATTCGATGATTCAC
+
BBBABBFFFFFFGGGGGGCEEGGHHHHGHHHGHHHHH5FGHHGGGGGGGGHHHHHHHHGHHHHHGGGGGHGHHGGHHHHHHHGGHHGHGFGGGGGGHHHHHGHHHHGGGGGGHHHHGHGGHGGGGGGGGGHGGGGGGHHGHHHHHHHHHHHHHHHGHGGGHHHHHHHHHGHHHHHHFGHHGHGFHGGGHHHGHHGGGGGGHFGFFFGGHHGGGFGHHGHHHGFFFGHGGFFFHHHHGHHHHHHGHHHFCGF@CEEHGFGHHHGD5EFHHHHHFHFAHGHHHHGHFHHHE0GGFGEHHHHHHHHFGECGGGFHFGGGGGGGGGGGGEGFFFFFFFF?BBAB
@M02197:105:000000000-AN6RF:1:1102:24097:18317 1:N:0:1
CGGTAGTTGATCTCCTCCGCTTATTGATATGCTTAAGTTCAGCGGGTAGTCCTACCTGATTTGAGGTCAAATATGATGCAAGGTTTTGTCCGAAGACCATTGTAAGCGGACTTTGAGGGTCGGACGACAGCGCAACGTCATTATCACACTGATGTCCGGAAGCCAAAGGTTGAATTCCGCTGATGCATTTGAGAGGAGCCGACCTTCGCCAGCACGCTCCAAGTCCAAGCCCCGAATAGAAACAAATCGATTCGGGGTTGAGAATTTAATGACACTCAAACAGGCATGCTCCTCGGAATACCAAGGAGCGCAAGGTGCGTTCAAAGATTCGATGATTCAC
+
BCCABCFFFFFFGGGGGGGGGGGHHHHHGHHGHHHHHHHHHHHGGGGGGHHHHHHHHHHHHHHHGHHHGHHHHHHGHHHHHHGBGFGHHHHGGGGGHHHHHHHHHHHGGGGGHGHHFHGFHGGGGGGGGGHGGGGGGHHGHHHHHHHHHHHHHHHHHGGGHHGHHGHHHGHHHHHHHHCGHHHHHHGGHHHGHHGGGGGGHGGGFFGGFHGGFFGHHHHHGHHHFGHGGGFFHGHGFGHHFHHGHGGHGEEGGGGHGHHHHHHHHGHHHHHHHGGHHHHHHHHHFGGGGEGFFHHHHGHEGFFCGGGFEHHHHECFCHFGGGGGFGGGFFFFFFFBBAAA
@M02197:105:000000000-AN6RF:1:1102:22714:18350 1:N:0:1
CGGTAGTTGATCTCCTCCGCTTATTGATATGCTTAAGTTCAGCGGGTAGTCCTACCTGATCCGAGGTCAAACTTAGAAAGTTGGGGGTTGCTGGCAAGCACGCACCGAGACTCTGTAGCGAGGAGTATTACTACGCTTAGAGCACGATGGCACCGCCACTGACTTTAAGACCGATCAGAACTGATGCGGTCCAATACCAAGCAGAGCTTGAGTGTTGTACTGACGCTCGAACAGGCATGCCCCGCGGAATACCACGGGGCGCGATGTGCGTTCAAAGATTCGATGATTCAC
+
AAA1>>B3B3FFGGFGFFGEGGCFG3BGFDFFFFEE1BDEADGAEEA/FFFEHHHG<GH6E/HEE7';FFHF84D9FFG<F2FGGG9/09FHF:GFGEH<H499EC@62FBDGHH<FFHGC?CCG0FGH<HG/GGCG8GFD8D:HC?CC?/FHEEGGCCHHCC7HFHGCCGBAG@GGGFFFFFGFFGBGDGDFFFHFFHHGFHHHFGFFFFFFGHHGFFFGGGGFHAGEHFFHHHFFEGGE?AA02DGACGEEA??CE0ACGHDEEEEAGG3GFGGEG1FC3DBFFAAAA@
@M02197:105:000000000-AN6RF:1:1102:14988:18372 1:N:0:1
CGGTAGTTGATCTCCTCCGCTTATTGATATGCTTAAGTTCAGCGGGTAGTCCTACCTGATTTGAGGTCAAATATGATGAAATGCTTGTCCGAAGACCATTGTAAGCGGACTTTGAGGGTCAGACGACAGCGCAACGTCATTATCACACTGATGTCCGAAAGCCAAAGGTTGAATTCCGCTGATGCATTTGAGAGGAGCCGACTTTCGCCAGCACGCTCCAAGTCCAAGCCCCGAACAGAAACAAATCCATTCGGGGTTGAGAATTTAATGACACTCAAACAGGCATGCTCCTCGGAATACCAAGGAGCGCAAGGTGCGTTCAAAGATTCGATGATTCAC
+
ABCABBFFFFFFGGGGGGGGGGGHHHGHHHHHHHHHHGHHHHHGGGGGGHHHHHHHHHHHHHHHGHHHHHHHHHHHHHHHHHHHHHHHHHGGGGGHHHHHHHHHHHGGGGGHHHHGHGGHHHHHGGGGGHGGGGGGHHGHHHHHHHHHHHHHHHHHGHHHHHHHHHHHHHHHHHHHHHHGHHHHHHHHHHHHHGGGGGGHHGGGGGGHHGGGGGHHHHHHHHHGGHGGGGGGHHHHGHHHHHHHHHHGGGGGGGHHHHHHHHHHHHHHHHHHGFEGHHFHHHHHHHHCGGGGGHHHHHHHHHFGECGGHHHHGGGGGGGGGGGGGGGFFFFFFFCCBBB
@M02197:105:000000000-AN6RF:1:1102:3383:18422 1:N:0:1
CGGTAGTTGATCTCCTCCGCTTATTGATATGCTTAAGTTCAGCGGGTAGTCCTACCTGATTTGAGGTCAAATATGATGCAAGGTTTTGTCCGAAGACCATTGTAAGCGGACTTTGAGGGTCGGACGACAGCGCAACGTCATTATCACACTGATGTCCGGAAGCCAAAGGTTGAATTCCGCTGATGCATTTGAGAGGAGCCGACCTTCGCCAGCACGCTCCAAGTCCAAGCCCCGAAGAGAAACAAATCGAATCGGGGTTGAGAATTTAATGACACTCAAACAGGCATGCTCCTCGGAATACCAAGGATCGCAAGGTGCGTTCAAAGATTGGATGATTCAC
+
A@A>AA@31DDFGFDDGCAEEGFGHBGHBFHHHHGHHHHAA2DG0E/E/ABFGHHHGH0EHHHBFBB0FFB2E2FBFFHFFHF1F@FC>FFAFEEGHBGHGFHHHGHCEEGEFGG2@=EGEEGGCGGGGCHGGGGGGHHGFHHFHHHGHHGFH0D@A<FFGFFFGGFCFFGHGE@0:CCCGFGEFGBFGFHGGEEEGCCAF?A=BFF<AB8<ACB@GAFHFGEHGFFEE;EFFEF@2FBHHHGGGGFFFB/>@EE>BD22BFGF1BFHEHGA1FB10F1B1FGCFF/AE////02FHGBFBFGGEB00A11100EAA1GFFBFEFGFBB1BFFFF??AAA
@M02197:105:000000000-AN6RF:1:1102:5061:18522 1:N:0:1
CGGTAGTTGATCTCCTCCGCTTATTGATATGCTTAAGTTCAGCGGGTAGTCCTACCTGATTTGAGGTCAAATATGAAATAATGGGGGTCGATGGCAAGACTGTCACACACTCCAAGCGAAAGATAAACACTTACTACGCCAGGGAATATGAGATGATCCGCCTTTGAATTTCAGAAGGGAGAATGCAAGCATACTCATCTTCCATGACCAAGCAATGGTGCTTGAGAGGTATTTAATGACGCTCGAACAGGCATGCCTCCCGGAATACCAGGAGGCGCAATGTGCGTTCAAAGATTCGATGACTCAC
+
BCCABCFFFFFFGGGGGGGGGGGHHHHHHHHHHHHHHEHHHHHGGGGGGFHHFGHHHHHHHHHFGGHHHHHHGHHGHHHHHHHHHGGGGGGGHGHHGGHHHHHHHHHHHHHHHHHHGHHGGGHHHHHHHHHFHHHHHGHHHHHHHHHHHHHHHGHHHHHHHGHHHHHHHHHHHHHHHHHHHHHGHHHHHHHHHHHHHHHHHHHHHHHGHHHHHHHHHGFGHGHFHHHGHHFHHHHHGGGCGGHGHHFHHHHHHGGGGGGGHHFHGBFFHHHEADGGHFHBEGEGHGGGGGGGGGGFFFFFFFCBBBB
@M02197:105:000000000-AN6RF:1:1102:2739:18620 1:N:0:1
CGGTAGTTGATCTCCTCCGCTTATTGATATGCTTAAGTTCAGCGGGTATCCCTACCTGATCCGAGGTCAAACTTAGAAAGTTGGGGGTTGCTGGCAAGCACGCACCGAGACCCTGTAGCGAGGAGTATTACTACGCTTAGAGCACGATGGCACCGCCACTGATTTTAAGACCGATCAGAACTGATGCGGTCCAATACCAAGCAGAGCTTGAGTGTTGTACTGACGCTCGAACAGGCATGCCCCGCGGAATACCACGGGGCGCAATGTGCGTTCAAAGATTCGATGACTCAC
+
A?AAAA4DFFFDGGGGGGGGGGGGHHHHHGFHHHHHHFGHHHHCAEEEGDGGHHHHH:HGHFHFGGGGHG:HH9GGHHHGH.HEGGGG6;.HHHGH;GGHHG:;CGGG/CGGHHH;EG;GGFF8G;FGHHHH<HGGGGGH<HHFHGGHEGHHGGGHGGGHGGGHHHHHHHGGHHGHHFHGHFGGGGGGHHHHGHGGGHGGHHHFGFFHGGGFGF9HHHHGFFGFFFHGHHHHHHGHHGGGGGGEFFFHF5GEEEFGEFGGGGGDEGCGHFFGGGFFEGFFCBFFD5ABBBB
@M02197:105:000000000-AN6RF:1:1102:11273:18557 1:N:0:1
CGGTAGTTGATCTCCTCCGCTTATTGATATGCTTAAGTTCAGCGGGTATCCCTACCTGATCCGAGGTCAACCGTAAAGAATGGGGGGTTATGGCAGGTGGTCACCTGGACCCTATAGCGAGAGAATTACTACGCTTAGAGCCAGACGGCACCGCCACTGATTTTAAGGGCCGCGAAACCGCGAACCCCAAGACCAAGCCGAGGCTTGAGTGGTTATAATGACGCTCGAACAGGCATGCCCCTCGGAATACCAAGGGGCGCAATGTGCGTTCAAAGATTCGATGACTCAC
+
BBCBBCFFFFFFGGGGGGGGGGGHHHHHHHHHHHHHHHHHHHHGGGGGHHHHH;HHHH<<HHHGG89HHHH9G8HGHHH<<HHHGG8GGH<HHH<GG7GG8H<HG9HHEHH8HH.HG7B?3D4CFFGGBF,FD8G8?F::FGFF3EF9FFGGGHFHGHHHGHHFHHGGGGGGGGGGGGGGGHGGGHHHHFHFGGGGGGGHHGHHHHHHG:HHHHHHHGGGGGGHHGHHHHGHHHHGGGGGGGHHHHHHHHHHHGGGGGHHHHGGFGHGGGGGGGGGGFFFFFFFCCAAB
@M02197:105:000000000-AN6RF:1:1102:20699:18779 1:N:0:1
CGGTAGTTGATCTCCTCCGCTTATTGATATGCTTAAGTTCAGCGGGTAGTCCTACCTGATTTGAGGTCAAATATGATGCAAGGTTTTGTCCGAAGACCATTGTAAGCGGACTTTGAGGGTCGGACGACAGCGCAACGTCATTATCACACTGATGTCCGGAAGCCAAAGGTTGAATTCCGCTGATGCATTTGAGAGGAGCCGACCTTCGCCAGCACGCTCCAAGTCCAAGCCCCGAATAGGAACAAATCGATTCGGGGTTGAGAATTTAATGACACTCAAACAGGCATGCTCCTCGGAATACCAAGGAGCGCAAGGTGCGTTCAAAGATTCGATGATTCAC
+
ABCABCFFFFFFGGGGGGGGGGGHHHGHHHHHHHHGHHGHHHHGGGGGGHHHHHHHHHHHHHHHGHHHHHHHHHHHHHHHHHGFHHGHHHHGGGGGHHHHHHHHHHHGGGGGHHHHGHGGHGGGGGGGGGHGGGGGGFHGHHHHHHHHHHHHHHHGHGGGHHHHHHHHHHHHHHHHHHHHHGHHHHHGHHGHHHGGGGGGHHGGGGGGGHGFFFGHHHGGHHHHGGHGGGGGHHHHHHHHHHHGHHHHGGGGGGGHHHHHHHHHGHHHHHHHGFGHHFGGBAHHHFGHGGGGGHHHHGHGHHHHFGGGGHGHHGGGGHGGGGGGGGGGFFBFFFFCCCBC
@M02197:105:000000000-AN6RF:1:1102:10830:18891 1:N:0:1
CGGTAGTTGATCTCCTCCGCTTATTGATATGCTTAAGTTCAGCGGGTAGTCCTACCTGATTTGAGGTCAAATATGATGCAAGGTTTTGTCCGAAGACCATTGTAAGCGGACTTTGAGGGTCGGACGACAGCGCAACGTCATTATCACACTGATGTCCGGAGTCCAAAGGTTGAATTCCGCTGATGCATTTGAGAGGAGCCGACCTTCGCCAGCACGCTCCAAGTCCAAGCCCCGAATAGAAACAAATCGATTCGGGGTTGAGAATTTAATGACACTCAAACAGGCATGCTCCTCGGAATACCAAGGAGCGCAAGGTGCGTTCAAAGATTCGATGATTCAC
+
BBCBBBFFFFFFGGGGGGGGGGGHHHHHHHHHHHHHGHHHHHHGGGGGGHHHHHHHHHHHHHHHGHHHHHHHHHHHHHHHHHGHHHGHHHHGGGGGHHHHHHHHHHHGGGGGHHHHGHGFHGGGGGGGGGHGGGGGGHHGHHHHHHHHHHHHHHHHHGGGHGHHHHHHHHHHHHHHHHHHHHHHHGHHHHHHGHGGGGGGHGGGFGGFGHGGGFGHHHHHHHHFGGHGGGGHHHHHHHHHGHHGHHFHGFGGGGGGHHHFGHGHHHHHHHHHHHGHHHHHHHHHHHHHGGGGGGHHHHHGGHHHGGGGGHHHHGGGGHGGGGGGGGGGFFFFFFFBBBBB
@M02197:105:000000000-AN6RF:1:1102:14897:18925 1:N:0:1
CGGTAGTTGATCTCCTCCGCTTATTGATATGCTTAAGTTCAGCGGGTAGTCCTACCTGATTTGAGGTCAAATATGATGCAAGGTTTTGTCCGAAGACCATTGTAAGCGGACTTTGAGGGTCGGACGACAGCGCAACGTCATTATCACACTGATGTCCGGAAGCCAAAGGTTGAATTCCGCTGATGCATTTGAGAGGAGCCGACCTTCGCCAGCACGCTCCAAGTCCAAGCCCCGAATAGAAACAAATCGATTCGGGGTTGAGAATTTAATGGCACTCAAACAGGCATGCTCCTCGGAATACCAAGGAGCGCAAGGTGCGTTCAAAGATTCGATGACTCAC
+
BCCBBCFFFFFFGGGGGGGGGGGHHHHHHHHHHHHHHHHHHHHGGGGGGHHHHHHHHHHHHHHHGHHHHHHHHHHHHHHHHHGGHHGHHHHGGGGGHHHHHHHHHHHGGGGGHHHHGHGGHGGGGGGGGGHGGGGGGHHGHHHHHHHHHHHHHHHHHGGGGHHHHHHHHHHHHHHHHHHHGHHHHHHGGHHHHHGGGGGGGGGGFFGGHHGGGGGHHFHHHHHHGGHGGGGHHHGHGHHHHHHGHHHHGFGGGGGHFFHHHHHHFHGHHHHFHFGHGHHGHHHHHHHGGGGGGHHHHHHHHHHHGGGFGHHGHFFGGHGGGGGGGGGGFFFFFFFBCCCB
@M02197:105:000000000-AN6RF:1:1102:2521:19458 1:N:0:1
CGGTAGTTGATCTCCTCCGCTTATTGATATGCTTAAGTTCAGCGGGTAGTCCTACCTGATTTGAGGTCAAATTGTCAGAAGCTGTCTCAAAAGAGACCCTTTAGAAGCTGAACCCCATTTATAAAGCTGCTCTTCACAAATGGCGTAGATAATTATCACACCAAAGCAAGGCAACAAAGGTCCCGCTAATGCATTTCAGGAGAGCCGACTTCTGAGAAGCCCGCATACTCCCACATCCAAGCCTGATCAACAGAAAAAGCTGAAAAGGTTGAGAATTTCATGACACTCAAACAGGCATGCTCCTCGGAATACCAAGGAGCGCAAGGTGAGTTCAAAGATTCGATGATTCAC
+
AABBBBFBFFFFGGGGGGGGGGGHHHHHGHHGHGHGHFGHCHHGGGGGGHHHHHHHHHHHHHHHGHHGHHHHHHHHHHHHHHHHHHHHGHHHHGHGHGHHHHHHHHHHGHHGHEFFG8HHHHHHHHHHF9HHGHHHHHHHHHHGGGGGHHHHHHHHHGHHHGHHHHEHHHGHHHHHHHHHDGGHGGFGGHHHHHHHHHHGHGHGFGGHGGGHFHGGGGGGGGHHHHGGHGHHGGGFEGHHGHHHGHGHHHHHHHGHEHGBF5HGHGHFGHHHHFGHFFHHHFGFHEGFGFEGGFEHG1EEGGGFHHHHHFFHHFGAE?EEGEGFFHFGHGGFGGGGFFFFFFFFFFAAAAA
@M02197:105:000000000-AN6RF:1:1102:10960:19420 1:N:0:1
CGGTAGTTGATCTCCTCCGCTTATTGATATGCTTAAGTTCAGCGGGTAGTCCTACCTGATTTGAGGTCAAATATGATGCAAGGTTTTGTCCGAAGACCATTGTAAGCGGACTTTGAGGGTCGGACGACAGCGCAACGTCATTATCACACTGATGTCCGGAATCCAAAGGTTGAATTCCGCTGATGCATTTGAGAGGAGCCGACCTTCGCCAGCACGCTCCAAGTCCAAGCCCCGAATAGAAACAAATCGATTCGGGGTTGAGAATTTAATGACACTCAAACAGGCATGCTCCTCGGAATACCAAGGAGCGCAAGGTGCGTTCAAAGATTCGATGATTCAC
+
BCCABCFFFFFFGGGGGGGGGGGHHHHHHHHHHHHHHHHHHHHGGGGGGHHHHHHHHHHHHHHHGHHHHHHHHHHHHHHHHHGGHHGHHHHGGGGGHHGHHHHHHHHGGGGGHHHHGHGGHGGGGGGGGGHGGGGGGGHGHHHHHHHHHHHHHHHHHGGGGHHHHHHHHHHHHHHHHHHHGHGHHGHHGHHHHHGGGGGGHHGGGGGGGHGGGGGHHFFHHHHHGGHGGGGHHHHHHHHHGHHGFHFHGGGGGGGHHHHHGHFGEGHGHHHHHHGGHHGHHHHHHHHGGGGGGHHHHHHHHHHHDGGGGGGHHGGGGHGGGGGGGGGGBFFFFFFBCCCC
@M02197:105:000000000-AN6RF:1:1102:10468:19921 1:N:0:1
CGGTAGTTGATCTCCTCCGCTTATTGATATGCTTAAGTTCAGCGGGTAGTCCTACCTGATTTGAGGTCAAATATGATGCAAGGTTTTGTCCGAAGACCATTGTAAGCGGACTTTGAGGGTCGGACGACAGCGCAACGTCATTATCACACTGATGTCCGGAATCCAAAGGTTGAATTCCGCTGATGCATTTGAGAGGAGCCGACCTTCGCCAGCACGCTCCAAGTCCAAGCCCCGAATAGAAACAAATCGATTCGGGGTTGAGAATTTAATGACACTCAAACAGGCATGCTCCTCGGAATACCAAGGAGCGCAAGGTGCGTTCAAAGATTCGATGATTCAC
+
ABAAABFBFFFFGGGGGGGGGGGHHHHHHHHHHHHHHHHHHHHGGGGGGHHHHHHHHHHHHGGHGHHHHHEGHHFHHFFFHHGBGFFHHGHGGGGGHGHFHHHHHHHGGGGGHHGHGHGFAFFGGGGGGGHDGGGGGFHGHHGHHGFFHHHGGHHHHGGGGGHHHHHHHHHHHHHHGHHHGHGGGHGHHGFFGFGGGGFGGGGFFFFFDFGGFGGFFHGFHFGFFGFFFFFGHHFGEFGHHHHGHHGHFFCEE?EEHFHHHHHHHHHHHHHHFEGHGHHHHHHHHGGHEE?EEF5GFGGBHHHHEECGGHHHHGGGGGGGGGGGGGGGFFFFFFFB@BBB
@M02197:105:000000000-AN6RF:1:1102:4510:19899 1:N:0:1
CGGTAGTTGATCTCCTCCGCTTATTGATATGCTTAAGTTCAGCGGGTAGTCCTACCTGATTTGAGGTCAAATATGATGCAAGGTTTTGTCCGAAGACCATTGTAAGCGGACTTTGAGGGTCGGACGACAGCGCAACGTCATTATCACACTGATGTCCGGAAGCCAAAGGTTGAATTCCGCTGATGCATTTGAGAGGAGCCGACCTTCGCCAGCACGCTCCAAGTCCAAGCCCCGAATAGAAACAAATCGATTCGGGGTTGAGAATTTAATGACACTCAAACAGGCATGCTCCTCGGAATACCAAGGAGCGCAAGGTGCGTTCAAAGATTCGATG
+
AABAABFFFBFFGGGGGGGGGGGHHHHHFHGHHHHHHHHGHHHGGGGGGGHHHHHHHHEHHHHHGGHFFHHHHHGHHFHGFHGFGHGHHHHGGGGGHHHHGHHHHHHGGEGGHHHHGFFGFGGGGGGGFGHGGGGGGHHGHHHGHHHHHHHHHHHHHGGGGHHHHHHHGHHHHHHHHGHGGGHGHHGGHGHHGGGGGGGGGADFDGGGHHFFFGFHHHHHGGFFFFGFGFFFGGHHHGEGBHFFF?1GGGE?@GCHHGFHHHHFGBFHHGHHHHFHHG5HFBHFFFHHGGCFDHHGHHFFBHEGEECGEGHHGEGFEAGGGGFFFABFBBBBBB
@M02197:105:000000000-AN6RF:1:1102:11662:20016 1:N:0:1
CGGTAGTTGATCTCCTCCGCTTATTGATATGCTTAAGTTCAGCGGGTAGTCCTACCTGATTTGAGGTCAAATATGATGCAAGGTTTTGTCCGAAGACCATTGTAAGCGGACTTTGAGGGTCGGACGACAGCGCAACGTCATTATCACACTGATGTCCGGAAGCCAAAGGTTGAATTCCGCTGATGCATTTGAGAGGAGCCGACCTTCGCCAGCACGCTCCAAGTCCAAGCCCCGAATAGAAACAAATCGATTCGGGGTTGAGAATTTAATGACACTCAAACAGGCATGCTCCTCGGAATACCAAGGAGCGCAAGGTGCGTTCAAAGATTCGATGATTCAC
+
AAAAAABFFBFFGGFGGFEGFGDGHGHHHFHHHHHHHFDGGHH?EGEEFHFFHHHHHHGHHHDFFHHGFGHGGHHFGHHFGHGFFHGHGHHGGGGDHHGHHHHHHFGFFFFFFHHGGGGEHGGCCGFFGGHFGECDGGHGFHHHHHHHHHHFHHDGHGGGGGHHHGHHHFEHHHHHHHHHGGHGHHGGFGGGGGGGFGGCDGGGFGGGGHFCEFFFHGHGHHHGGGHFGFEFHFEGDHHHHHHGHHHHGGGGGDFHGHHGFHHHFHGHHGHFGDFHHGHHG5FEHHHGA?EEEGDFHHHHHFHHEEGFGHHHHEGGGHGCGGGGGEGECFFFFFFBBAAB
@M02197:105:000000000-AN6RF:1:1102:23692:20429 1:N:0:1
CGGTAGTTGATCTCCTCCGCTTATTGATATGCTTAAGTTCAGCGGGTAGTCCTACCTGATTTGAGGTCAAATATGATGCAAGGTTTTGTCCGAAGACCATTGTAAGCGGACTTTGAGGGTCGGACGACAGCGCAACGTCATTATCACACTGATGTCCGGAAGCCAAAGGTTGAATTCCGCTGATGCATTTGAGAGGAGCCGACCTTCGCCAGCACGCTCCAAGTCCAAGCCCCGAATAGAAACAAATCGATTCGGGGTTGAGAATTTAATGACACTCAAACAGGCATGCTCCTCGGAATACCAAGGAGCGCAAGGTGCGTTCAAAGATTCGATGATTCAC
+
BCCBBCFFFFFFGGGGGGGGGGGHHHHHHHHHHHHHHHHHHHHGGGGGGHHHHHHHHHHHHHHHGHHHHGHHHHHHHFHHHHGFHHGHHHHGGGGGHHHHHHHHHGHGGGGGHHHHGHGFHGGGGGGGGGHGGGGGGHHGHHHHHHHHHHHHHHHHHGGGHHHHHHHHHHHHHHHHGHHHHHHHHHHHHHHHHHGGGGGGGHGGFGGGHHGGGFGHGHHHHGHHGGHGGGGHHHHHHHHHHHHGHHHHFF@GGGGHFHHHHHFHFHGHGHHHFGGHHHHDFHFGHHHHEFGGEHGFHHHHGHHFGEEEGHHGHGGGGHGGGGGGGGGGFFFFFFFCCCCC
@M02197:105:000000000-AN6RF:1:1102:12984:20686 1:N:0:1
CGGTAGTTGATCTCCTCCGCTTATTGATATGCTTAAGTTCAGCGGGTAGTCCTACCTGATTTGAGGTCAAATATGATGCAAGGTTTTGTCCGAAGACCATTGTAAGCGGACTTTGAGGGTCGGACGACAGCGCAACGTCATTATCACACTGATGTCCGGAATCCAAAGGTTGAATTCCGCTGATGCATTTGAGAGGAGCCGACCTTCGCCAGCACGCTCCAAGTCCAAGCCCCGAATAGAAACAAATCGATTCGGGGTTGAGAAGTTAATGACACTCAAACAGGCATGCTCCTCAGAATACCAAGGAGCGCAATGTCCGTTCAACGATAGGATGATTCAC
+
BBBBBCFFFFFFGGGGGGGGGGGHHHHHHHHCGFHHHHHHHHHGGGGGGHGHHHGHHFHHHHGEGFGHHHHHHHHHHHGHFFG@FHGHHHHGGGGGHHHHHHHHHHE9G;G9HHHH/HGGHG9G99CGGGHGGGGGGHHGHHHHFHHHGHHH<HHHHCGGCGGHHHH9HGGHHFF;HHEGGGGFGGGGGGGGGG7DFGGECFGGGGFFFFFFFFFFFFFFFFFFFFFFFEE0FGFB2@2B0EBCGGB0///>>//00GF122DF1HEGB2DA11AFEEFA111BAB/EEBCDD22EF2AB111B0EA00DAD10000GF3A1AA113311BFDD3@AA>1
@M02197:105:000000000-AN6RF:1:1102:12671:20872 1:N:0:1
CGGTAGTTGATCTCCTCCGCTTATTGATATGCTTAAGTTCAGCGGGTAGTCCTACCTGATTTGAGGTCAAATATGATGAAATGTTTGTCCGAAGACCATTGTAAGCGGACTTTGAGGGTCAGACGACAGCGCAACGTCATTATCACACTGATGTCCGAAAGCCAAAGGTTGAATTCCGCTGATGCATTTGAGAGGAGCCGACTTTCGCCAGCACGCTCCAAGTCCAAGCCCCGAACAGAAACAAATCCATTCGGGGTTGAGAATTTAATGACACTCAAACAGGCATGCTCCTCGGAATACCAAGGAGCGCAAGGTGCGTTCAAAGATTCGATGATTCAC
+
AAAAAADFFDDFGBEGGF?1E?EDGHHHHHHGHFFDGHHHHHHGGGGGGDGFFHHHEHGHHHFFGHHHFHFHGFHHHHFHEHF2FFFGHHGGGGGGFHHGHGHHHHG@FEEHFHBGEGEFHGHFFGGGGHGGGGGGHHGHGHHHHHHHFGHHGFHFCGCGGGGHHHHHHHHHHHHHHHGHHHHHHHHHGHHFHGGGGGEHHDCGGGGGEGGGGFFBFGHHGFFFGGGFE?EFFDHFHHGFFFHHGHHHFE/GCEFCHHHHHFG5FGGGDFHHHGFHFFGF5GHHHEEGEFE2FHEGEHFCGHFDEA2CHFGHECE2FGGGEGGG?GGFFFFFBFBBAAA
@M02197:105:000000000-AN6RF:1:1102:22326:20963 1:N:0:1
CGGTAGTTGATCTCCTCCGCTTATTGATATGCTTAAGATCAGCGGGTAGTCCTACCTGATTTGAGGTCAAATATGATGCAAGGTTTTGTCCGAAGACCATTGTAAGCGGACTTTGAGGGTCGGACGACAGCGCAACGTCATTATCACACTGATGTCCGGAATCCAAAGGTTGAATTCCGCTGATGCATTTGAGAGGAGCCGACCTTCGCCAGCACGCTCCAAGTCCAAGCCCCGAATAGAAACAAATCGATTCGGGGTTGAGAATTTAATGACACTCAAACAGGCATGCTCCTCGGAATACCAAGGAGCGCAAGGTGCGTTCAAAGATTCGATGATTCAC
+
BBBBA@FFFFFFGGGGGGGGGGGGHHFHHHHHHFHHGHHHHHHGGGGGGHHHHHHGHHHHHHHHGHHHGFHHHGHHHHHGGHGHHHGHHHHGGGGGHHHHHHHGHHHGGGGGHHHHGHGDHGGGGGGGGGHGGGGGGHHGHHHHGHHHHHHHHHGHHFGGHGHHHHHHHHHHHHHFHHHGGGHHFHGHHHHGGGGGGGGGGHGFFFFFGHGFFFGGHHHHHGGFEGHGGGGGHHHHHHHHHHHGHHGGGFCGGGGHEGHEGHHGFHFHGHHHEHGGHHFHHGHFHHHFGGGGGEGHHGHHHGHHGEECAGFHHGEE?AGGGGGGGGGGFFFFFFFBABBB
@M02197:105:000000000-AN6RF:1:1102:3364:20967 1:N:0:1
CGGTAGTTGATCTCCTCCGCTTATTGATATGCTTAAGTTCAGCGGGTAGTCCTACCTGATTTGAGGTCAAATATGATGCAAGGTTTTGTCCGAAGACCATTGTAAGCGGACTTTGAGGGTCGGACGACAGCGCAACGTCACTATCACACTGATGTCCGGAATCCAAAGGTTGAATTCCGCTGATGCATTTGAGAGGAGCCGACCTTCGCCAGCACGCTCCAAGTCCAAGCCCCGAATAGAAACAAATCGATTCGGGGTTGAGAATTTAATGACACTCAAACAGGCATGCTCCTCGGAATACCAAGGAGCGCAAGGTGCGTTCAAAGATTCGATGACTCAC
+
AAAABBFFBFFFGGGGGGFFGGGHHGHHHHHFHHHHHGHFHHHGGGEFGHHHHBHHHHHHHGHHGGHHHHHHGHHHHHHHHHGGGHGGHHHGGCFDHHFGHHHHHEGCFGGGHHHHGGGFHGGGGGGGFCGGGGGGGHHGGHHHHFFHHHHHHGHGHGGGHHH8CGHHHHHHHGHHHHGGGGGGGGGGGHGGGGGDFGGGGGGGGFFFFFFFGGGHHHGHGGFHGFFFGGGHHHFGBHHHEGGGHGBAGEECGFAHHEHHFFGG5HGEE@5DFDA5HG5FHHG3FGHHECGEECFDHHHHFHGHGFCGECCHHEGGGFGGGDGGGAFCBFFFFFFBAAA3
@M02197:105:000000000-AN6RF:1:1102:5607:21159 1:N:0:1
CGGTAGTTGATCTCCTCCGCTTATTGATATGCTTAAGTTCAGCGGGTATCCCTACCTGATCCGAGGTCAAACTTAGAAAGTTGGGGGTTGCTGGCAAGCACGCACCGAGACCCTGCAGCGAGGTGTATTACTACGCTGAGCGCACGAAGGCACGGCTACTGATTTTAAGACCGATCAGAACTGATGCGGTCCAATACCAAGCAGAGCTTGAGTGTTGTACTGACGCTCGAACAGGCATGCCCCGCGGAATACCACGGGGCGCAATGTGCGTTCAAAGATTCGATGATTCAC
+
111>AAFD@DF1FGGGGGFFGCGHHGHHHHHHHHFGHHHHHGHGGGGGHFHHHGHHHHHH119EGGGHGHHHFHHDH2@17BFFAEAEFEFBB1BF1DFF;D<<E#9/4#C;111#<91>FB@#0F#11<11@1>AC#0:$>AC:.2$/;C:-#1D>1<B<9F=-#FC0??B?19H;?@?11/;>;/2?&22F2BHGEHG82BA?F44BB4'BBBFFHGEEEBE1FHE9GHHHHHGHGGEEE01FHGGE5AAA2?GF?GFGGGF2GEGGGGGGGGGGGGFFFFFFFABBBA
@M02197:105:000000000-AN6RF:1:1102:5951:21529 1:N:0:1
CGGTAGTTGATCTCCTCCGCTTATTGATATGCTTAAGTTCAGCGGGTAGTCCTACCTGATTTGAGGTCAAATATGATGCAAGGTTTTGTCCGAAGACCATTGTAAGCGGACTTTGAGGGTCGGACGACAGCGCAACGTCATTATCACACTGATGTCCGGAAGCCAAAGGTTGAATTCCGCTGATGCATTTGAGAGGAGCCGACCTTCGCCAGCACGCTCCAAGTCCAAGCCCCGAATAGAAACAAATCGATTCGGGGTTGAGAATTTAATGACACTCAAACAGGCATGCTCCTCGGAATACCAAGGAGCGCAAGGTGCGTTCAAAGATTCGATGATTCAC
+
ABCAABFFFFFFGGGGGGGFGGGHHHHHHHHGHHHHHHHHHGHGGGGGFHHHHHHGGHHHHHHGGGHHHHHHHHHHHHHHHHGHHHGHHHHGGGGGHGHHHHHHHHHGGFGGHHHGGGGFHGFGGGGGGGHGGGGGGHHGHHHHHHHGHHHHHHHHGGGGGHHHHHGHHHHHHHHHGHHHGHHHGHGGHHHHHHGGGGGGHGGGGGGGGHFFEGGHFHFFGFFGGGHGFGGHGHHFFHHGHHHGFHHFFF>/CEGHHEHHHFFGFFGHGHFHEGFBFHGBHHHEHHFEFEEFGGEHGHHFGGFF2GGGGHHFFGGGGHGGCFGGGEF4F@FFFFFBAAAA
@M02197:105:000000000-AN6RF:1:1102:25018:21657 1:N:0:1
CGGTAGTTGATCTCCTCCGCTTATTGATATGCTTAAGTTCAGCGGGTAGTCCTACCTGATTTGAGGTCAAATATGATGCAAGGTTTTGTCCGAAGACCATTGTAAGCGGACTTTGAGGGTCGGACGACAGCGCAACGTCATTATCACACTGATGTCCGGAATCCAAAGGTTGAATTCCGCTGATGCATTTGAGAGGAGCCGACCTTCGCCAGCACGCTCCAAGTCCAAGCCCCGAATAGAAACAAATCGATTCGGGGTTGAGAATTTAATGACACTCAAACAGGCATGCTCCTCGGAATACCAAGGAGCGCAAGGTGCGTCCAAAGATTCGATGATTCAC
+
CCCCCCFFFFFFGGGGGGGGGGGHHHHHHHHHHHHHHHHHHHHGGGGGGHHHHHHHHHHHHHHGGHHHHHHHGHHHHHHHHHGHHHGHHHHGGGGGHHHHHHHHHHHGGGGGHHHHGHGGHGGGGGGGGGHGGGGGGHHGHHHHHHHHHHHHHGHHHGGGGGHHHHHHHHHHHHHHHHHHHHHHHHHHGHHHHHGGGGGGHHGGGGFGHGGGGGGHHHHHHHHHGGHGGGGGHHHHGHHHHHHGHGHHGGEGGGGHHHHHHHHGDHHHHHHHHHGHHHHGHHHHHHEGGGGGGHHHGHHHHHGBGGGGGHHHHGGGGGGGFFGGGCGGFFFFFFFBBBBB
@M02197:105:000000000-AN6RF:1:1102:19301:21760 1:N:0:1
CGGTAGTTGATCTCCTCCGCTTATTGATATGCTTAAGTTCAGCGGGTAGTCCTACCTGATTTGAGGTCAAATATGATGCAAGGTTTTGTCCGAAGACCATTGTAAGCGGACTTTGAGGGTCGGACGACAGCGCAACGTCATTATCACACTGATGTCCGGAAGCCAAAGGTTGAATTCCGCTGATGCATTTGAGAGGAGCCGACCTTCGCCAGCACGCTCCAAGTCCAAGCCCCGAATAGAAACAAATCGATTCGGGGTTGAGAATTTAATGACACTCAAACAGGCATGCTCCTCGGAATACCAAGGAGCGCAAGGTGCGTTCAAAGATTCGATGATTCAC
+
AA3AAAF5F55@GGBF44AEE?EFHGDAGHHBFFFBG5GHHFCG?EGGGHHBGHHFHGHBHFH512EC3EGBHHE5DEGGEG1FDGFHHBGAEG/E3CFHFHFHHEFEE/EEHHFFEDFDAFFFFFFFFFFF?FEGGGGGGFGGHFGHGGGGDHDF?FFEHHFEHGHHGGHHHHHHHHHGDHGFFHFGHFGHHHFGGGGGHHGGGGGGHGGDBDGHHFFFEHHHGFHGGGGHGHGHHHHHHHHGHEGHGGGFGGGHGHHHHHHGFHGHHHHHHHGGHHHGHHHHFG1AGFGGGHGBGHGHHHHHGGGGCHHGHGGGGHGGGGGGGGGGFFFBFFFABBCC
@M02197:105:000000000-AN6RF:1:1102:27846:22257 1:N:0:1
CGGTAGTTGATCTCCTCCGCTTATTGATAGCTTAAGTTCAGCGGGTAGTCCTACCTGATTTGAGGTCAAATATGATGCAAGGTTTTGTCCGAAGACCATTGTAAGCGGACTTTGAGGGTCGGACGACAGCGCAACGTCATTATCACACTGATGTCCGGAAGCCAAAGGTTGAATTCCGCTGATGCATTTGAGAGGAGCCGACCTTCGCCAGCACGCTCCAAGTCCAAGCCCCGAATAGAAACAAATCGATTCGGGGTTGAGAATTTAATGACACTCAAACAGGCATGCTCCTCGGAATACCAAGGAGCGCAAGGTGCGTTCAAAGATTCGATGATTCAC
+
BCCABBFFFFFFGGGGFGEGGGGHHHHHHHHHHHHHHGHGHHGGGEGGHHHHHHHHHHHHHHHGHGHHHHGHHHHHHHHHHGHHHGHGGHGGGGGHHHHHHHHHHHGGGGGHHHHGHGGHGGGGGGGGGHGGGGGGHHGHHHHHHHHHHHHHHHHHGGGHHGHHHHHHHHHHHHHHHHHHHGGGHHHHGHHHHGGGGGGHGGGGGFGHHGGGGGHHFGFHGFFGGFGGGFHHGHHHHHHHGHGHHHHGF?GGGGGHHHHHHHGFHGHHGHHHGFHBHHHGHFHHHHHGGGGGHHHHFGHHHHHGGEGGGHHHGGGGHGGGGGGGFCGFFFFFFFABBBB
@M02197:105:000000000-AN6RF:1:1102:9945:22435 1:N:0:1
CGGTAGTTGATCTCCTCCGCTTATTGATATGCTTAAGTTCAGCGGGTAGTCCTACCTGATTTGAGGTCAAATATGATGCAAGGTTTTGTCCGAAGACCATTGTAAGCAGACTTTGAGGGTCAGACGACAGCGCAAGGTCATTATCACACTGATGTCCGAAAGCCAAAGGTTGAATTCCGCTGATGCATTTGAGAGGAGCCGACTTTCGCCAGCACGCTCCAAGTCCAAGCCCCGAACAGAAACAAATCCATTCGGGATTGAGAATTTGACGACACTCAAACAGGCATGTTCCTCGGAATCCGAAGGAGCGCCAGGTTCGTTCAAAGATTAGCTGATTCAC
+
AAAAAAFFFBFFGCFFGBAFECEFHFHHHHHGFHCHFFGD5GH?E?EEGFHHFHGCFG3ADHDDCFCA3DGGDFHHHHGHHHG335BGHFF1EEGGGB?FGGHGG4G#FFFGFHHHEFDE:GHGHCGGGCECGCF#@G9FGHHEHHGEFGFGFHHHG?C<@DGC9:GFH0=G9HHH;CCDD7GHEBGBFGHG?EFGG<7GGAG?EGFF1GGF7FFAADADBB+FE6F1FE78FFB2222F0B1FBB111?///1BB12B221121AB/>/@D1D/1011111A11B0A0A/A/021E/B//1AB0A000A0B00A0111133333131D1@11D311111
@M02197:105:000000000-AN6RF:1:1102:25615:22495 1:N:0:1
CGGTAGTTGATCTCCTCCGCTTATTGATATGCTTAAGTTCAGCGGGTAGTCCTACCTGATTTGAGGTCAAATATGATGCAAGGTTTTGTCCGAAGACCATTGTAAGCGGACTTTGAGGGTCGGACGACAGCGCAACGTCATTATCACACTGATGTCCGGAAGCCAAAGGTTGAATTCCGCTGATGCATTTGAGAGGAGCCGACCTTCGCCAGCACGCTCCAAGTCCAAGCCCCGAATAGAAACAAATCGATTCGGGGTTGAGAATTTAATGACACTCAAACAGGCATGCTCCTCGGAATACCAAGGAGCGCAAGGTGCGTTCAAAGATTCGATGACTCAC
+
BCBABBFFFFFFGGGGGGGGFGGHHGHHHHHGHHGHHGGHHHHGGGGGGHHHHHHHHHHHHHHGGGHHHGHHHHHHHHHHHHGDGHGHHHHGEGGGHHHHGGHHHHHFGGGGHHHHGGGFFGGGGGGGGGHGGGGGGHGGHHHHHHHGHHHHHHHHHGGGGGHHHGHHHHFHHHHHGHHHGGGHHHGGHHHHGGGGGBGED?CFFGGFGHGGGGGFFGFHHGGFFFHFFFFFFGG4FFFHHFGEFGGFE?>/>EEAHHBGFBHGEEHHHGHHHHEFHHGHFHEHFHHG?CGE2HFHHHFFGDE3EECGGHHHG?CGGHG55BBGGEFBFBDBBDBAA3BA
@M02197:105:000000000-AN6RF:1:1102:17348:22721 1:N:0:1
CGGTAGTTGATCTCCTCCGCTTATTGATATGCTTAAGTTTAGCGGGTATCCCTACCTGATCCGAGGTCAAACTTAGAAAGTTGGGGGTTGCTGGCAAGCACGCACCGAGACTCTGTAGCGAGGAGTATTACTACGCTTAGAGCACGATGGCACCGCCACTGACTTTAAGACCGATCAGAACTGATGCGGTCCAATACCAAGCAGAGCTTGAGTGTTGTACTGACGCTCGAACAGGCATGCCCCGCGGAATACCACGGGGCGCAATGTGCGTTCAAAGATTCGATGACTCAC
+
CCDCDBFFFFFFGGGGGGGGGGGHHHHHHHHHHHHHHHHHHHHGGGGEHHGHHHHHHHHHHHHGGGGHHHHHHHHHHHHHHHGHGGGEEGHHHHGHHGHHHGGGGGGGGGGH9H:9HH:GGGGG8FGHHHHHHHGGGGGHHHHHHGGGEGHHHGGGGGHGHHHHHHHGGHHGHGHHHHHHHHGGGGHHHGHHHFHFGHHHHHHHGHGHHHHGHHHHGFFGGGGGGHHGHHFHFHHFGGGGFE?GHHFGHHHGGGGGGGFEHHHFEAEDAGGGFGFFGGGBFFFFFFBBAAA
@M02197:105:000000000-AN6RF:1:1102:6449:22794 1:N:0:1
CGGTAGTTGATCTCCTCCGCTTATTGATATGCTTAAGTTCAGCGGGTAGTCCTACCTGATTTGAGGTCAAATATGATGCAAGGTTTTGTCCGAAGACCATTGTAAGCGGACTTTGAGGGTCGGACGACAGCGCAACGTCATTATCACACTGATGTCCGGAATCCAAAGGTTGAATTCCGCTGATGCATTTGAGAGGAGCCGACCTTCGCCAGCACGCTCCAAGTCCAAGCCCCGAATAGAAACAAATCGATTCGGGGTTGAGAATTTAATGACACTCAAACAGGCATGCTCCTCGGAATACCAAGGAGCGCAAGGTGCGTTCAAGGATTCGATGATTCAC
+
AABAAAFFFFFFGGGGGGGGGGGHHHHHHCHGHHHHHFHGHHGGGGFGGHHHHHHHHGHHHHHHGGHGHFHBGHHHHGGBFHGFHGGGGHHGGG?FHHFHHHFGHHFFFFEGHHFBFFE<BFFFGGCGGFHCECEGGGFGFGHHGHHHHGFGGFHFHGGGGHHGHHGGGCGC0ECCGFGGDFFHFHHHGDCFGCFFGGGGGGGADFFFDDAFCFFFFFDFFGHGFFFFFEEEDHGBFHFGGHGAGHGFGF?EEE>0HHHFFFGF1F@2GHGHHGFFHHGFHHGBBGE/CEGGEB2D2FHHGEG1AEA00FDFCE?E0FGBBGGEAABF1B33D3FAAA>A
@M02197:105:000000000-AN6RF:1:1102:4185:22822 1:N:0:1
CGGTAGTTGATCTCCTCCGCTTATTGATATGCTTAAGTTCAGCGGGTAGTCCTACCTGATTTGAGGTCAAATATGATGCAAGGTTTTGTCCGAAGACCATTGTAAGCGGACTTTGAGGGTCGGACGACAGCGCAACGTCATTATCACACTGATGTCCGGAAGCCAAAGGTTGAATTCCGCTGATGCATTTGAGAGGAGCCGACCTTCGCCAGCACGCTCCAAGTCCAAGCCCCGAATAGAAACAAATCGATTCGGGGTTGAGAATTTAATGACACTCAAACAGGCATGCTCCTCGGAATACCAAGGAGCGCAAGGTGCGTTCAAAGATTCGATGACTCAC
+
BBBBBBDFFFFFDFGGGGGGGGGFBDGFEHFHHFGHHHHHHFFE2AEEGGHHHHFHHEHHHHHDFHECCDGFFHHDFHHHBGF@FFEFHHFEGGGDFGGHHHHHHHHGGGGGHHGGGHEAFECGGGBDDGHC?DGGG0FFHHFHHHHGHHHFGHHHHGGFGGHHGGHHFCCGGHHFHFGFHGGGGGHGHHHGGGFGFGGGHHGGDGFEFFFBFF<@CDBDB1BFCGGGGGECGGGB22FGB@1/GE0CEEE@@E/>0DBHGFF2DG2D@E@F1HFGFDG1FDB1HFHGACE/AB22GF11BFGAA?E0EF1CGEEEAB1BFGFFGEGGFFFFFFFAA>11
@M02197:105:000000000-AN6RF:1:1102:4541:23258 1:N:0:1
CGGTAGTTGATCTCCTCCGCTTATTGATATGCTTAAGTTCAGCGGGTATCCCTACCTGATCCGAGGTCAAACTTAGAAAGTTGGGGGTTGCTGGCAAGCACGCACCGAGACTCTGTAGCGAGGAGTATTACTACGCTTAGAGCACGATGGCACCGCCACTGACTTTAAGACCGATCAGAACTGATGCGGTCCAATACCAAGCAGAGCTTGAGTGTTGTACTGACGCTCGAACAGGCATGCCCCGCGGAATACCACGGGGCGCAATGTGCGTTCAAAGATTCGATGATTCAC
+
AAAAABFFFFFFGGGGGGGFGGGHHGHHFFDFFHHHHHHHHHGGGGEEAFHGHHHHHHH<HGHAE9GGHH::HHHGHHHHFGGHGGGEE?H:GFGHHGGHHGG-CGGGGGGHGHHHHHH8GGGG7HHGH;HGHGDGGGGHGHHHHGGHGGHHEFGGGHHHHHHHHHHHHHHGGHGGGGGGGGGGGGGHGEFHFFFFGHHHHHFFHHHHHFHGHHEGHFGFFFGFFGGGHGHFFFFHHGGGGCEEFGGA5BGEEEAGEE?EDF5GGGEEB4BGGGFGGGGFFD5@5BABBAA
@M02197:105:000000000-AN6RF:1:1102:10933:23142 1:N:0:1
CGGTAGTTGATCTCCTCCGCTTATTGATATGCTTAAGTTCAGCGGGTAGTCCTACCTGATTTGAGGTCAAATATGATGCAAGGTTTTGTCCGAAGACCATTGTAAGCGGACTTTGAGGGTCGGACGACAGCGCAACGTCATTATCACACTGATGTCCGGAAGCCAAAGGTTGAATTCCGCTGATGCATTTGAGAGGAGCCGACCTTCGCCAGCACGCTCCAAGTCCAAGCCCCGAATAGAAACAAATCGATTCGGGGTTGAGAATTTAATGACACTCAAACAGGCATGCTCCTCGGAATACCAAGGAGCGCAAGGTGCGTTCAAAGATTCGATGATTCAC
+
CCCBBCFFFFFFGGGGGGGGGGGHHHHHHHHGHHHHHHHHHHHGGGGGGHHHHHHHHHHHHHHHGHHHHHHHHHHHHHHHHHGGHHGHHHHGGGGGHHHHHHHHHHHGGGGGHHHHGHGGHGGGGGGGGGGGGGGGGHHGHHHHHHHHHHHHHHHHHGGGHHHHHHHHHHHHHHHHHHHHHHGHHHHHHHHHHHGGGGGGHHGGGGGGHHGGGGGHGHFHHHHHGGGGGFFHHHHHHHHHHHHGHHHHGGGGGGGHHHHHHHHHFHHHHHHHHHGHHHHHGHHHHHHHGGGGGHHFHHGHHHGHFGGGGHHCFGGGGHGGGGGGGFGGFFFFFFFBBBBB
@M02197:105:000000000-AN6RF:1:1102:8759:23528 1:N:0:1
CGGTAGTTGATCTCCTCCGCTTATTGATATGCTTAAGTTCAGCGGGTAGTCCTACCTGATTTGAGGTCAAATATGATGCAAGGTTTTGTCCGAAGACCATTGTAAGCGGACTTTGAGGGTCGGACGACAGCGCAACGTCATTATCACACTGATGTCCGGAAGCCAAAGGTTGAATTCCGCTGATGCATTTGAGAGGAGCCGACCTTCGCCAGCACGCTCCAAGTCCAAGCCCCGAATAGAAACAAATCGATTCGGGGTTGAGAATTTAATGACACTCAAACAGGCATGCTCCTCGGAATACCAAGGAGCGCAAGGTGCGTTCAAAGATTCGATGATTCAC
+
ABCAACFFFFFFGGGGGGGGGGGHHGHHHHGHHHHHHHHHHHHGGGGGGHHHHHHHHHHHGHHHGHHHHHHHHHGHHHHHHHGGHHGHHHHGGGGGHHHHHHHHHHHGGGGGHHHHGHGGHGGGGGGGGGGGGGGGGHHGHHHHHHHHHHHHHHHHHGGGHHHHHHHHHHHHHGHHHHHGGHHHHHHHHGHHHHGGGGGGGHGFGGGGHHGGGGGGHHFGHHHHFGHGGGGHHHHHHHHHHHHGGHHHGGEGGGGHHHHHHHHHEHHHHHHHFGGGHHHFGHHHHGHHGGGGGHHGHHHHHHHFGFGGGHHHHFCGGHGFFGGGGGGGFFFFFFFBAA3A
@M02197:105:000000000-AN6RF:1:1102:23506:23491 1:N:0:1
CGGTAGTTGATCTCCTCCGCTTATTGATATGCTTAAGTTCAGCGGGTAGTCCTACCTGATTTGAGGTCAAATATGATGCAAGGTTTTGTCCGAAGACCATTGTAAGCGGACTTTGAGGGTCGGACGACAGCGCAACGTCATTATCACACTGATGTCCGGAATCCAAAGGTTGAATTCCGCTGATGCATTTGAGAGGAGCCGACCTTCGCCAGCACGCTCCAAGTCCAAGCCCCGAATAGAAACAAATCGATTCGGGGTTGAGAATTTAATGACACTCAAACAGGCATGCTCCTCGGAATACCAAGGAGCGCAAGGTGCGTTCAAAGATTCGATGATTCAC
+
AABAABDFFFFFGGGGGGGGGGGHHCDGBGHGHGDHHFGFHHHGGGGGGHHFHGHHFHHHHHHHGHHHHHHHHFFHHHHHHHGBGHGHGHHGGGGGGHHHHGHHHHHGGGGGHHHHGHGGHGGGGGGGFGHGEFGGGGHGHGGGGGHHHFHFHHHHHGGGGHHHHHHGHGHHHHHHHGGDDGDGHGHHGGGHGGGGGGEEGGGGFFFFFHGDFFFFHHHGFFFHFFFFGGGHHHFHGHHHGHFGFF1HEGEGGFEE2FGGB@HHGHHHFE55EFF5BHGEFEHFHGA1?E02FGBFHHFBHHHGGGE2GHHGFECCDFBFFFGGFEBGCC5FFFFABBBB
@M02197:105:000000000-AN6RF:1:1102:22314:23674 1:N:0:1
CGGTAGTTGATCTCCTCCGCTTATTGATATGCTTAAGTTCAGCGGGTAGTCCTACCTGATTTGAGGTCAAATATGATGCAAGGTTTTGTCCGAAGACCATTGTAAGCGGACTTTGAGGGTCGGACGACAGCGCAACGTCATTATCACACTGATGTCCGGAATCCAAAGGTTGAATTCCGCTGATGCATTTGAGAGGAGCCGACCTTCGCCAGCACGCTCCAAGTCCAAGCCCCGAATAGAAACAAATCGATTCGGGGTTGAGAATTTAATGACACTCAAACAGGCATGCTCCTCGGAATACCAAGGAGCGCAAGGTGCGTTCAAAGATTCGATGATTCAC
+
CCDCCCFFFFFFGGGGGGGGGGGHHHHHHHHHHHHHGFHHHHHGGGEGGHHHHHHHHHHHHHHHGHHHHHHHHHHHHHHHHHGGHHGHHHHGGGGGHHHHHHHHHHHGGGGGHHGHGHGFHGGGGGGGGGHGGGGGGHHGHHHHHHHHHHHHHHHHHGGGHGHHHHHHHHHHHHHHHHHHHHHHHGGGGGHHHHGGGGGGGGGGGGGGGFGGGGGHHHHHHHFHGGHGGGGHHGHGHHGFHHHGHHFHGFFGGGGGHGGHHHHHFHHHHGHHHDGHHHG3HHHGHHHHGGGGFFGFFHHGGHGBGGGECHHFCGGFEHBGGGGGGGGGFFFFFFFBBBBB
@M02197:105:000000000-AN6RF:1:1102:8122:23664 1:N:0:1
CGGTAGTTGATCTCCTCCGCTTATTGATATGCTTAAGTTCAGCGGGTAGTCCTACCTGATTTGAGGTCAAATATGATGCAAGGTTTTGTCCGAAGACCATTGTAAGCGGACTTTGAGGGTCGGACGACAGCGCAACGTCATTATCACACTGATGTCCGAAAGCCAAAGGTTGAATTCCGCTGATGCATTTGAGAGGAGCCGACCTTCGCCAGCACGCTCCAAGTCCAAGCCCCGAATAGAAACAAATCGATTCGGGGTTGAGAATTTAATGACACTCAAACAGGCATGCTCCTCGGAATACCAAGGAGCGCAAGGTGCGTTCAAAGATTCGATGATTCAC
+
BCCBABFFFFFFGGGGGGGGGGGHHFHFHHHHGHHHHHHHHHHGGGGGGHHHGHHHHHHHHHHHGHHHGHGHHHHHHHHHHHGHHHGHHHHGGGGGGHHHHHHHHHHGGGGGHHHHGHGGHGGGGGGGGGHGGGGGGHHGHHHHHHHHHHHHHHHHHGGGGGHHHHHHHFGHHHHHHHHGGGHHGHHHHHHGHHGGGGFGGGGFFGGGHHFFGGFGHGFHHHHGFGHGGGFFHFHHHHHHHHHGGHHHGGGGGGEHHGHHHHGD5EHFHHHHHFGHHHHHHGHHHHHEGGF22HHGFHHFFHHCEFEEAFCHFAEFGFGGGGGGGFGCFFFFFFFBBBBA
@M02197:105:000000000-AN6RF:1:1102:15683:23866 1:N:0:1
CGGTAGTTGATCTCCTCCGCTTATTGATATGCTTAAGTTCAGCGGGTAGTCCTACCTGATTTGAGGTCAAATATGATGCAAGGTTTTGTCCGAAGACCATTGTAAGCGGACTTTGAGGGTCGGACGACAGCGCAACGTCATTATCACACTGATGTCCGGAATCCAAAGGTTGAATTCCGCTGATGCATTTGAGAGGAGCCGACCTTCGCCAGCACGCTCCAAGTCCAAGCCCCGAATAGAAACAAATCGATTCGGGGTTGAGAATTTAATGACACTCAAACAGGCATGCTCCTCGGAATACCAAGGAGCGCAAGGTGCGTTCAAAGATTCGATGATTCAC
+
BBBABBFFFFFFGGGGGGGGGGGHHHHHHHHHHHHHHHHHHHHGGGGGGHHHFHHGHGHHHHHHGHHHHHHHHHHGHHHHHHGGHHGHHHHGGGGGHHHHHHHHHHHGGGGGHHHHGHGFHGGGGGGGGGHGGGGGGHHGHHHHHHHHHHHHHHHHHGGGGHHHHHHHHHHHHHHHHGHHHHHHHGHHHHHHHHGGGGGGHHGGGGGGHHGGGGGGHHHGHHHFGFHGGGGFGHFHHHHHGHGGFGAHGGGGGGGHFHHHHHHHHHHHEHHHGFGHHHHHHHHHHHHHGGGGGHGHHHHHHFHHEGGGGHCGHGGGGHGGFGGGGGGFFFFFFFFBCBBC
@M02197:105:000000000-AN6RF:1:1102:25503:24179 1:N:0:1
CGGTAGTTGATCTCCTCCGCTTATTGATATGCTTAAGTTCAGCGGGTAGTCCTACCTGATTTGAGGTCAAATTGTCAGAAGCTTTCTCAAAAGAGACCCTTTAGAAGCTGAACCCCATTTATAAAGCTGCTCTTCACAAATGGCGTAGATAATTATCACACCAAAGCAAGGCAACAAAGGTCCCGCTAATGCCTTTCAGGAGAGCCGACTTCTGAGAAGCCCGCATACTCCCACACCCAAGCCCGAGCAACAGAAAAAGCTGGAAGTGTTGAGGATTTAATGACACTCAAACAGGCATGCTCCTCGGAATACCAAGGAGCGCAAGGTGCGTTCAAAGATTCGATGATTCAC
+
>AA>1>131B31BGGGGGGGGGGHHHHHHHHHHHHHHHHHHHHGGGGGG1FHHHHHHHHHHHHHGHHHHHHHH1A@DFGHBFF1D@2@D2G10/BC>//BFGH1@@FFHHG1F//7EH82>$GHFHFDBF9F>G>GBBFF<;9B<#<<4GHDDFFFADCDGFH;<FG<G<0<?G0=<<:<1<1<>C0?G><0#D,F1DC><:CF?G010?9)C+<HG>/;DE3399CC?</?9CF#EE?///>13B4HBGHF3F3GFB343333313233GD35FD555HHHHFDGHHHHHHHHEHGHHGGECGHGHHGB3CHHHGGGGGHFHGE2EFFGGGGGGGGGGFFFFFFFABAAA
@M02197:105:000000000-AN6RF:1:1102:16521:24255 1:N:0:1
CGGTAGTTGATCTCCTCCGCTTATTGATATGCTTAAGTTCAGCGGGTAGTCCTACCTGATTTGAGGTCAAATATGATGCAAGGTTTTGTCCGAAGACCATTGTAAGCGGACTTTGAGGGTCGGACGACAGCGCAACGTCATTATCACACTGATGTCCGGAAGCCAAAGGTTGAATTCCGCTGATGCATTTGAGAGGAGCCGACCTTCGCCAGCACGCTCCAAGTCCAAGCCCCGAATAGAAACAAATCGATTCGGGGTTGAGAATTTAATGACACTCAAACAGGCATGCTCCTCGGAATACCAAGGAGCGCAAGGTGCGTTCAAAGATTCGATG
+
AABAAAFFFFFFGGGGGGGGGGGHHHHHHHHHHHHHHHHHHHHGGGGFGHHHHHHHHHGHHHHHGHHHHHHHHGHHGHHHHHGFGHGHHHHGGGGGHHHHHHHHHHHGGGGGHHHHGHGGHGGGGGGGGGHGGGGGGHHGHHHHHHHGHHHHHHHHHHHHHHHHHHHHHHHHHHHHHHHHHHGHHHHHHHHHHHGGGGGGHHGGGGGGHHGGGGGHHFGHHHHHFGHGGGGHHHHHHHHHFFHGGHGHGGGGGGGGGHHHHHHGHHFHEHGHHHGHHHHHHHFHHHHHFGGGGHHGHFGHHFHHGGGCGFFHFGGGGGGGGGFFFBFFFBBBBB
@M02197:105:000000000-AN6RF:1:1102:24654:24315 1:N:0:1
CGGTAGTTGATCTCCTCCGCTTATTGATATGCTTAAGTTCAGCGGGTAGTCCTACCTGATTTGAGGTCAAATCTGATGAAATGTTTGTCCGAAGACCATTGTAAGCGGACTTTGAGGGTCAGACGACAGCGCAACGTCATTATCACACTGATGTCCGAAAGCCAAAGGTTGAATTACGCTGATGCATTTGAGAGGAGCCGACTTTCGCCAGCACGCTCCAAGTCCAAGCCCCGAACAGAAACAAATCCATGCGGGGTTGAGAATTCAATGACACTCAAACAGGCATGCTCCTCGGAATACCAAGGAGCGCAAGGTGCGTTCAAAGATTCGATGATTCAC
+
A?A>AAB3DDD@F3AF11E1EEGBFDDGHBEBFFHD1GEEFHHGCCA/AAEA22BFGBA1AFFEEGCGGBHFGFGGHGHHHGF@BFGHHFF/EEEFHEHGDBEGGFE9GGG<HGHGH5/;BGHGBGGCCEGGGGCGF<FGDHGDFH7FBFHFFHHGGGCCGHFFHHHHHC<:=0D$CCAGF=DGHHHHHHHF<F>111A0?A>AFGCGFFGEGBB@FBG<FFFBFFFFEEAE@GEEGHGCGD11GGC/?//EEB002222@D2112HFGFG11F1HHFB1A11G1/AA//E/0DFD211EA1BECCEFCB100EEA1FFA33331F11CD3D3DAAAAA
@M02197:105:000000000-AN6RF:1:1102:8854:24568 1:N:0:1
CGGTAGTTGATCTCCTCCGCTTATTGATATGCTTAAGTTCAGCGGGTAGTCCTACCTGATTTGAGGTCAAATATGATGCAAGGTTTTGTCCGAAGACCATTGTAAGCGGACTTTGAGGGTCGGACGACAGCGCAACGTCATTATCACACTGATGTCCGGAAGCCAAAGGTTGAATTCCGCTGATGCATTTGAGAGGAGCCGACCTTCGCCAGCACGCTCCAAGTCCAAGCCCCGAATAGAAACAAATCGATTCGGGGTTGAGAATTTAATGACACTCAAACAGGCATGCTCCTCGGAATACCAAGGAGCGCAAGGTGCGTTCAAAGATTCGATGACTCAC
+
AAB3AADDFFFFCGGBF4EFGEGHHHHHHCHHHGFHHHFFHHHGGGGGGFHHHHGFGHHEHHFHGHHGHFHHHHHHFHHHHHGFHGGHGHHGGGGGHHHHHHHHHHHC?EFFHHHGGHGGHGGGGGGGGGHGGGGGGHHFHHHHHHHHHHHHGGGGGGGFGHGHHHHHHHHGHHHFDHHGGHHHHGGGHHGGHHGGGGGGHHGGGGGGFHGGGFFHHGFFHHHHGGHGFEFHHFHFGHGHHHHGHHHHGFEGEEEGHHHHEHGDHHHHFFFGFFFFGDF3EHHGHFHG?EGGFFHDGCHGGHHGEEECCGE4FFGGEFCGGGGGGGFFFC5DFFFBBBAB
@M02197:105:000000000-AN6RF:1:1102:20017:24706 1:N:0:1
CGGTAGTTGATCTCCTCCGCTTATTGATATGCTTAAGTTCAGCGGGTAGTCCTACCTGATTTGAGGTCAAATATGATGAAATGTTTGTCCGAAGACCATTGTAAGCGGACTTTGAGGGTCAGACGACAGCGCAACGTCATTATCACACTGATGTCCGAAAGCCAAAGGTTGAATTCCGCTGATGCATTTGAGAGGAGCCGACTTTCGCCAGCACGCTCCAAGTCCAAGCCCCGAACAGAAACAAATCCATTCGGGGTTGAGAATTTAATGACACTCAAACAGGCATGCTCCTCGGAATACCAAGGAGCGCAAGGTGCGTTCAAAGATTCGATGATTCAC
+
AABAAAFFFFFFFGGGG4E?EGGHHGHHHHGHHHHGFHHHHGHGGGGGFGHHHHHHHHGHHHHHGGHGHHHHHHHGHHHHHHHHHHFGHHGGGGGEGHHBDGGFHHGG?GFFHHHGHGGHHHHHGGGGGHGGGGGGGHGHHGHHHHHHHHHHHHHGGGHDGHHHHH8HGHHHHHHGHGGGHHHHHFHFHFHHHGGGGGGHGGGGGEGGHGGGGGHHGFHHFFFFFGFFGFGGGFHHGHHFHHHHHFGHF@GGGGGGFFHEHFHGHGGFBHHFGABEHHFHGEGHHGGDGFGEFHHHFGGFHHHGGEAEBGHHGGGGHGFGD5GGFCGFCBFFFFABBA@
@M02197:105:000000000-AN6RF:1:1102:18244:24821 1:N:0:1
CGGTAGTTGATCTCCTCCGCTTATTGATATGCTTAAGTTCAGCGGGTAGTCCTACCTGATTTGAGGTCAAATATGATGCAAGGTTTTGTCCGAAGACCATTGTAAGCGGACTTTGAGGGTCGGACGACAGCGCAACGTCATTATCACACTGATGTCCGGAAGCCAAAGGTTGAATTCCGCTGATGCATTTGAGAGGAGCCGACCTTCGCCAGCACGCTCCAAGTCCAAGCCCCGAATAGAAACAAATCGATTCGGGGTTGAGAATTTAATGACACTCAAACAGGCATGCTCCTCGGAATACCAAGGAGCGCAAGGTGCGTTCAAAGATTCGATGATTCAC
+
BCCBBCFFFFFFGGGGGGGGGGGHHHHHHHGHHHHHHHHHHHHGGGGGGHHHHHHHHHHHHHHHGHHHHHHHHHHHHHHHHHGFHHGGHHHGGGGGHHHHGHHHHHHGGGGGHHHHGHGGHGGGGGGGGGHGGGGGGHHGHHHHHHHHHHHHHHHHHGGGGHHHHHHHHHHHHHHHHHHHHHHHHGHHGHHGHHGGGGGGGGGGGGGGHHGGGGGGHHFHHHFHGGHGFGGGHHHHHHHHHHHGHHHHGGEGGGGHHHHHGHHHGHHHHHHHBFGHHHHHHHHHHHGHGGGGGHHHFHHHHHHHGGGGGHHHHGCGGGGGGGGGGGGGFFFFFFFBBAAB
@M02197:105:000000000-AN6RF:1:1102:15712:24972 1:N:0:1
CGGTAGTTGATCTCCTCCGCTTATTGATATGCTTAAGTTCAGCGGGTGGTCCTACCTGATTTGAGGTCAAATATGATGCAAGGTTTTGTCCGAAGACCATTGTAAGCGGACTTTGAGGGTCGGACGACAGCGCAACGTCATTATCACACTGATGTCCGGAATCCAAAGGTTGAATTCCGCTGATGCATTTGAGAGGAGCCGACCTTCGCCAGCACGCTCCAAGTCCAAGCCCCGAATAGAAACAAATCGATTCGGGGTTGAGAATTTAATGACACTCAAACAGGCATGCTCCTCGGAATACCAAGGAGCGCAAGGTGCGTTCAAAGATTCGATGATTCAC
+
BBAAAAFFFFFFGGGGGGGGGGGHHHHHHHHGHHHHHGFHHHHGGGGGGGHHHHHHHHGHHHHHGHHHHHHHHHHHHHHHHHGFHHGHHHHGGGGGHHHHHHHHHGHGGGGGHHHHGHGGHGGGGGGGGGHGGGGGGGHGHHGFHHHHHHHHHGHHHGGGHHHHHHHHHHHHHGHHHGHGGGHHHHHHHGHHHHGGGGGGHGGGGGFFFGGFFFFGHHGHHHHFGGFFGGFHHHHHGHHHHHHGHHFHGGGGGGGHHHFHHFHG5HFHHHHHHHGGHHHFDGHFHHHHDGGF?FBFHGHGGHHHGGEFGHGHHGGGFGGGGGGGGGGGFFFFFFFBBBBB
@M02197:105:000000000-AN6RF:1:1102:20609:25111 1:N:0:1
CGGTAGTTGATCTCCTTATTGATATGCTTAAGTTCAGCGGGTAGTCCTACCTGATTTGAGGTCAAATATGATGCAAGGTTTTGTCCGAAGACCATTGTAAGCGGACTTTGAGGGTCGGACGACAGCGCAACGTCATTATCACACTGATGTCCGGAAGCCAAAGGTTGAATTCCGCTGATGCATTTGAGAGGAGCCGACCTTCGCCAGCACGCTCCAAGTCCAAGCCCCGAATAGAAACAAATCGATTCGGGGTTGAGAATTTAATGACACTCAAACAGGCATGCTCCTCGGAATACCAAGGAGCGCAAGGTGCGTTCAAAGATTCGATGATTCAC
+
CCCBCCFFFFFFGGGGGGGGGGHHHGHHHHHHHHHHHHGGGEGGHHHHHHHHHGHHHHHGHHHHHHHHHHHGHHHHHGHHHGHHHHGGGGGHHHHHHHHHHHGGGGGHHHHGHGGHGGGGGGGGGHGGGEGGHHGHHHHGHHHHHHHGHHHHGGGGGHHHHHHHHHHHHHHHHHGHHHHHHHHHHHHHHGGGGGGHHGGGGGGGGGGGGGGGFGHHHHGGGHGGGGGHHHHHHHHHHHGHHHHGGGGGGGHHHHHHHHHHHHEHHHHHHGHHHFGHHHHHHHEECECGHHHHHHHHHG3GGGGGGFHHGGGGHGGGGGGGGGFFFFFFFFABAAA
@M02197:105:000000000-AN6RF:1:1102:18963:25133 1:N:0:1
CGGTAGTTGATCTCCTCCGCTTATTGATATGCTTAAGTTCAGCGGGTAGTCCTACCTGATTTGAGGTCAAATATGATGCAAGGTTTTGTCCGAAGACCATTGTAAGCGGACTTTGAGGGTCGGACGACAGCGCAACGTCATTATCACACTGATGTCCGGAAGCCAAAGGTTGAATTCCGCTAATGCATTTGAGAGGAGCCGACCTTCGCCAGCACGCTCCAAGTCCAAGCCCCGAATAGAAACAAATCGATTCGGGGTTGAGAATTTAATGACACTCAAACAGGCATGCTCCTCGGAATACCAAGGAGCGCAAGGTGCGTTCAAAGATTCGATGATTCAC
+
BCCCCBFFFFFFGGGGGGGGGGGHHHHHHHHHHHHHHHHHHHHGGGGGGHHHHHHHHHHHHHHHGHHHHHFHHHHGHHHHHHGGHHGHHHHGGGGGHHHHHHHHHHHGGGGGHHHHGHGGHGGGGGGGGGHGGGGGGHHGHHHHHHHHHHHHGGHHHGGGHGHHHHHHHHHHHHHHHHHHHHHHHHGHGHHHHHGGGGGGGGGGGGGGFHGFGGGGHHHHHHHHGGHGGGGHHHHHGHHHHHHGHHFHGGGGGGGHGHHGHHGGHHGHHHHFGFGHHHHHHHHHHHHGGGE?GHHHHGHHHHGHGGGGGHHHHGGGGHGGGGGDBGGGFCBFFFFBBA>?
@M02197:105:000000000-AN6RF:1:1102:21646:25740 1:N:0:1
CGGTAGTTGATCTCCTCCGCTTATTGATATGCTTAAGTTCAGCGGGTAGTCCTACCTGATTTGAGGTCAAATATGATGCAAGGTTTTGTCCGAAGACCATTGTAAGCGGACTTTGAGGGTCGGACGACAGCGCAACGTCATTATCACACTGATGTCCGGAATCCAAAGGTTGAATTCCGCTGATGCATTTGAGAGGAGCCGACCTTCGCCAGCACGCTCCAAGTCCAAGCCCCGAATAGAAACAAATCGATTCGGGGTTGGGAATTTAATGACACTCAAACAGGCATGCTCCTCGGAATACCAAGGAGCGCAAGGTGCGTTCAAAGATTCGATGATTCAC
+
BBBBBAFFFFFFGGGGGGGGFGGHHFHFHHHHGHHHHHHGHHHGGGGGGHHHHHHHHHHHHHGGGHHHGHHHHHHHHHGHHHGHHHGHFGHGGGGGHHGHHHHHHHHGGGGGHHHHGGGGHGCGGGGGGGHGGGGGGHGGHHHHHHHHHHGGHHHHHGGGGGHHHHHHHGHHHHHGHHHHGHHGGGHGGHHHHGGGGGGGGHGGGFFFFFGGGGGFHFFHHHGFFGFFFFEEHGGHGFHFHHHGHHGFGGGEGGGGGHHGHHGF5BFGHHHHGEGHHFHHHHHFFFHEFGECGGHGDFBFFFG3EDGGCHGHGGGEEAGGFGGGGEBGCFFFFBFBBBAA
@M02197:105:000000000-AN6RF:1:1102:8991:25902 1:N:0:1
CGGTAGTTGATCTCCTCCGCTTATTGATATGCTTAAGTTCAGCGGGTAGTCCTACCTGATTTGAGGTCAAATATGATGCAAGGTTTTGTCCGAAGACCATTGTAAGCGGACTTTGAGGGTTGGACGACAGCGCAACGTCATTATCACACTGATGTCCGGAAGCCAAAGGTTGAATTCCGCTGATGCATTTGAGAGGAGCCGACCTTCGCCAGCACGCTCCAAGTCCAAGCCCCGAATAGAAACAAATCGATTCGGGGTTGAGAATTTAATGACACTCAAACAGGCATGCTCCTCGGAATACCAAGGAGCGCAAGGTGCGTTCAAAGATTCGATGACTCAC
+
ABCAABFFFFFFGFGGGGGEEGGHHHHHHHHHHHGHHHFHHHHGGGGGGHHHGHHHHHGGHHHGGHHHHHHGHHHHHHHHHHGHGHGHHHHGGGGGHHHHHHHHGHHGGEGGGHHHGHGFGFGHHGGGGGHGGGGGGHHGHHHHHHHGHHHHHHHHHGGGHGHHHHFHHHHHHHHHHHHHGHHHHHHHHHHHHHGFGGGGHHGGGGGGHHGGGGGHHHHHHGHHGFHGGGFGHGHEBHGHHHHGHHGFDF/GGEGHHHGHHHHGHHHHFHFHHFGHHGFFDHGEHGHFDGGCGHHFHGFFGGHHGGEGEHFCHFCEGGGGGGGFGECGFFFBFFDAAA>A
@M02197:105:000000000-AN6RF:1:1102:14782:26044 1:N:0:1
CGGTAGTTGATCTCCTCCGCTTATTGATATGCTTAAGTTCAGCGGGTAGTCCTACCTGATTTGAGGTCAAATATGATGCAAGGTTTTGTCCGAAGACCATTGTAAGCGGACTTTGAGGGTCGGACGACAGCGCAACGTCATTATCACACTGATGTCCGGAAGCCAAAGGTTGAATTCCGCTGATGCATTTGAGAGGAGCCGACCTTCGCCAGCACGCTCCAAGTCCAAGCCCCGAATAGAAACAAACCGATTCGGGGTTGAGAATTTAACGACACTCAAACAGGCATGCTCCTCGGAATACCAAGGAGCGCAAGGTGCGTTCAAAGATTCGATGATTCAC
+
AA1>>AB3BDFFBFBGGGG1A0EHHHFFDBDDHFFCEGGHGGHGAAAEEEGFGFGFFHFBFHHBFHGHFHGE1DFFEFFFGGFGHECGHBD>EFCEFHHHHGHBHEGFFFBCGFGHGFFEHFEFCFDFD?HD<?ADCGGGHHGGFBFGHGHGBGGGDFBFFFEFFCGCH0GFHC:GGGHGBHGGHHHGFHGHGHGGGFGGFHGCAFFAFDEGGGGGHHGHHHHHGGHGGGGHHHHHHHHGHHEGGEGFGFEGCGGHFEHHHHHHHAG>FEGGG5GFHHFG3GA3HHHHE0ECGHEHHHFDCHHGEEG?CHFHF?CCGFGGGGGGGEBBBFFFFFFBBBBB
@M02197:105:000000000-AN6RF:1:1102:18084:25938 1:N:0:1
CGGTAGTTGATCTCCTCTGCTTATTGATATGCTTAAGTTCAGCGGGTAGTCCTACCTGATTTGAGGTCAAATATGATGCAAGGTTTTGTCCGAAGACCATTGTAAGCGGACTTTGAGGGTCGGACGACAGCGCAACGTCATTATCACACTGATGTCCGGAATCCAAAGGTTGAATTCCGCTGATGCATTTGAGAGGAGCCGACCTTCGCCAGCACGCTCCAAGTCCAAGCCCCGAATAGAAACAAATCGATTCGGGGTTGAGAATTTAATGACACTCAAACAGGCATGCTCCTCGGAATACCAAGGAGCGCAAGGTGCGTTCAAAGATTCGATGACTCAC
+
ACCABCFFFFFFGGGGGGGGGGGHHHHHHHHHGHHHHHHHHHHGGGEGGHHGHHHHHGGHHHHHGHHHHHHHHHHHHHHHHHGGHHGHHHHGGGGGHHHHHHHHHHHGGGGGHHHHGHGFHGGGGGFGGGHGGGGGGHHGHHHGHHHHHHHHHHHHHGGGGGHHHHHHHHHHHHHHHHHGHHHHHGGHGHHHHHGGGGGGGGGGGGGGGHGGFGGHHHHHHHHHGGGGGGGHHHHGBHHHHHHGHHGHGFCGGGGHHHHHHHHHHHHGHHHHFGGHHGHGFGHGHGHHGGGGGHHHHFHHHHHHGGGGGHHHHGGCGFCGGGGGGGGGFFFFFBFBBAAA
@M02197:105:000000000-AN6RF:1:1102:9392:26099 1:N:0:1
CGGTAGTTGATCTCCTCCGCTTATTGATATGCTTAAGTTCAGCGGGTAGTCCTACCTGATTTGAGGTCAAATATGATGCAAGGTTTTGTCCGAAGACCATTGTAAGCGGACTTTGAGGGTCGGACGACAGCGCAACGTCATTATCACACTGATGTCCGGAAGCCAAAGGTTGAATTCCGCTGATGCATTTGAGAGGAGCCGACCTTCGCCAGCACGCTCCAAGTCCAAGCCCCGAATGGAAACAAATCGATTCGGGGTTGAGAATTTAATGACACTCAAACAGGCATGCTCCTCGGAATACCAAGGAGCGCAAGGTGCGTTCAAAGATTCGATGATTCAC
+
ABBAAAFFFFFFGGFGGGGCGGGHHFHHDGHHHHGFHHHHHHHGGGGGGGHGEHHHFHHHHEGHGHHEHHHFHFFFHHHHHGGGHHGHHGHGGFGCFHGGFFFHHHHGGGGGHHGFEFFDFEGFCFGGGGHGGGGCDGHFEGFHFFGFFGHHHHHGFDGDHHHFHHHHHFGHHGGHHFHEGHFHHGGGHHHGGFEDGGGCGDGFFFFFFHFFGGGHHFHHGGHGGGHGFEEEHHG?4F4FGGF1F?1?11?FGGGGBHHGHHGBFHHFHHHHHHGGHHGFFHF3HHEGGGCGGGDEGHHHGHGF2GGGGHFHHFFGGHGGGGGGGCGGFFFFFFFBBAAB
@M02197:105:000000000-AN6RF:1:1102:13931:26096 1:N:0:1
CGGTAGTTGATCTCCTCCGCTTATTGATATGCTTAAGTTCAGCGGGTAGTCCTACCTGATTTGAGGTCAAATATGATGCAAGGTTTTGTCCGAAGACCATTGTAAGCGGACTTTGAGGGTCGGACGACAGCGCAACGTCATTATCACACTGATGTCCGGAAGCCAAAGGTTGAATTCCGCTGATGCATTTGAGAGGAGCCGACCTTCGCCAGCACGCTCCAAGTCCAAGCCCCGAATAGAAACAAATCGATTCGGGGTTGAGAATTTAATGACACTCAAACAGGCATGCTCCTCGGAATACCAAGGAGCGCAAGGTGCGTTCAAAGATTCGATGATTCAC
+
BBBBBBFFFFFFGGGGGFEGCGGHHHHHHHHGHHHHHHHGHHHGGGGGGHHHHHHHHGHHHHHHGHHHHHHHBHHFHHHHHHGHHHGHHHHGGGGGHHHHHHHHHHHGGGGGHHHHGHGEHGGGGGGGGGHGGGGGGHHGHHHHHHHHHHHGHHHHHGGGHHHHHHHHHHGGHHHHHHHHHHHHHGHGHHHHHHGGGGGGGGGGGGGGGHGGGFGHHGGHHHFHGGHGGGGHGHFHGHHHHHHGHGEHEEEGGFGGHHHHHHHHHHHHHHFHHGEGHHHGHHGHHHHHGGGCGGEDHHHHGHHHEGEEEGHCCGGGGGBGGGGGGGGGFFFFFFFBBBBB
@M02197:105:000000000-AN6RF:1:1102:14990:26368 1:N:0:1
CGGTAGTTGATCTCCTCCGCTTATTGATATGCTTAAGTTCAGCGGGTAGTCCTACCTGATTTGAGGTCAAATATGATGCAAGGTTTTGTCCGAAGACCATTGTAAGCGGACTTTGAGGGTCGGACGACAGCGCAACGTCATTATCACACTGATGTCCGGAATCCAAAGGTTGAATTCCGCTGATGCATTTGAGAGGAGCCGACCTTCGCCAGCACGCTCCAAGTCCAAGCCCCGAATAGAAACAAATCGATTCGGGGTTGAGAATTTAATGACACTCAAACAGGCATGCTCCTCGGAATACCAAGGAGCGCAAGGTGCGTTCAAAGATTCGATGATTCAC
+
BBBABBFFFFFFGGGGGGGGGGGFHHHHGHHGGHHHHHHHHHHGGGEFGBGHHHHHHHHHHHHHGHHHHHHHHFHHHHHHHHGGFHGHHHHGGGGGGHHHHHHHFHHGGFEGHGHHGHGFGGGGGGGGGGHGGGGGGGHGHHHHHHGHHHHHHHHHHGGEHHHHHHHHGHHHHGHHHHHGHHGGGGFGGHHFGGGGGGGGGCGAFGFEDHFFFFGHHHHHHFGFGFFFCGGHHGFGBHHHEHHGHHHHEF@EGDFGHHGHGF5GFHHGDGBHFGF5FBHHGHGFBHHAAE?EBAD5GHGFBFHHGGGAEA5GGEA2A4BDFGGGFEC4FFBF5FD3AAAA
@M02197:105:000000000-AN6RF:1:1102:8182:26655 1:N:0:1
CGGTAGTTGATCTCCTCCGCTTATTGATATGCTTAAGTTCAGCGGGTAGTCCTACCTGATTTGAGGTCAAATATGATGCAAGGTTTTGTCCGAAGACCATTGTAAGCGGACTTTGAGGGTCGGACGACAGCGCAACGTCATTATCACACTGATGTCCGGAAGCCAAAGGTTGAATTCCGCTGATGCATTTGAGAGGAGCCGACCTTCGCCAGCACGCTCCAAGTCCAAGCCCCGAATAGAAACAAATCGATTCGGGGTTGAGAATTTAATGACACTCAAACAGGCGTGCTCCTCGGAATACCAAGGAGCGCAAGGTGCGTTCAAAGATTCGATGACTCAC
+
A@@?@AFFBFFFGGGGGGGGCCCHGGCFFCFGGGGGGHGGGCGGCGGGGHHGEFGGHGHGHGGEGGHGGEEGEFFEHGEFGHGFGFFHCHGDCCCCFHHHGFGEFFFGGGGGHGHFAHGGGGGCGGCGG@HCFFFGGGHFHHEHGEFHFGHFFGHHHGGGFFFHECFGFHFHHECFGCEFGGHGHGHHBHHHFGFGFCEEF?BBFGGGHGFGGGFGEGGFGFFEFGFFFEEEFB2G2GHHGDFGFECFE//CCE/FFBGGGFDDBGGFEHHDG1EFFBG1GFA/AF/A//CG?BEEFFA1FCFBCC?GGGGGF??CE1B1CGCGGFBE11B3111>111>
@M02197:105:000000000-AN6RF:1:1102:18268:26853 1:N:0:1
CGGTAGTTGATCTCCTCCGCTTATTGATATGCTTAAGTTCAGCGGGTAGTCCTACCTGATTTGAGGTCAAATATGATGCAAGGTTTTGTCCGAAGACCATTGTAAGCGGACTTTGAGGGTCGGACGACAGCGCAACGTCATTATCACACTGATGTCCGGAAGCCAAAGGTTGAATTCCGCTGATGCATTTGAGAGGAGCCGACCTTCGCCAGCACGCTCCAAGTCCAAGCCCCGAATAGAAACAAATCGATTCGGGGTTGAGAATTTAATGACACTCAAACAGGCATGCTCCTCGGAATACCAAGGAGCGCAAGGTGCGTTCAAAGATTCGATGATTCAC
+
CCCBCCFFFFFFGGGGGGGGGGGHHHHHHHGHHHHHHHHHHHHGGGGGGHHHHHHHHHHHHHHHGHHHHHHHHHHHHHHHHHGGHHGHHHHGGGGGHHHHHHHHHHHGGGGGHHHHGHGEHGGGGGGGGGHGGGGGGHHGHHHHHHHGHHHHHHHHHGGGHHHGHHHHHHHHHHHHHHHHHHHHHHHHHHHHGHGGGGGGHHGFGGGFGHGGGGGGHHHGHHFHGGHGGGGGHHHHHHHHHHHGHHGHGGGGGGGHGHHHHHHHHHHHHHHHFEGHHHGHHHHHHHGHGGGGGHHGHHHHHHHHGGGGGHHHHGGGDFGGGGGGFEGGFFFFFFFBA?AA
@M02197:105:000000000-AN6RF:1:1102:13875:26947 1:N:0:1
CGGTAGTTGATCTCCTCCGCTTATTGATATGCTTAAGTTTAGCGGGTAGTCCTACCTGATTTGAGGTCAAATATGATGCAAGGTTTTGTCCGAAGACCATTGTAAGCGGACTTTGAGGGTCGGACGACAGCGCAACGTCATTATCACACTGATGTCCGGAAGCCAAAGGTTGAATTCCACTGATGCATTTGAGAGGAGCCGACCTTCGCCAGCACGCTCCAAGTCCAAGCCCCGAATAGAAACAAATCGATTCGGGGTTGAGAATTTAATGACACTCAAACAGGCATGCTCCTCGGAATACCAAGGAGCGCAAGGTGCGTTCAAAGATTCGATGATTCAC
+
BBCBBCFFFFFFGGGGGGGGGGGHHHHHHHHHHHHHHGFHHHHGGGEGGHHHHHHHHHHHHHHHGGHHFHHHHHHHHHHHHHGHHGGHHHHGGGGGHHHHHHHHHHHGGGGGHHHHGFGGHGGGGGGGGGHGGGGGGHHGHHHHHHHHHHHHHHGHHHHGHHHHGHHHHGGHHHHHHHHHHHGGHHHGHHHHHHGGGFGGGGGGGGGGFGGGGFGHHHHGHGHGGGHGGFFHHGHHHHHHHHHGHHHHGGGGGGGHHHHHGHHHHHHHHHHHHGFGHFHHGHHHGHHHGGGGGHFHHHHFHHHHGGEGFHHHHEEECHGGGGGGGCFGFFFFFFFBBBBB
@M02197:105:000000000-AN6RF:1:1102:23315:27090 1:N:0:1
CGGTAGTTGATCTCCTCCGCTTATTGATATGCTTAAGTTCAGCGGGTAGTCCTACCTGATTTGAGGTCAAATATGATGCAAGGTTTTGTCCGAAGACCATTGTAAGCGGACTTTGAGGGTCGGACGACAGCGCAACGTCATTATCACACTGATGTCCGGAAGCCAAAGGTTGAATTCCGCTGATGCATTTGAGAGGAGCCGACCTTCGCCAGCACGCTCCAAGTCCAAGCCCCGAATAGAAACAAATCGATTCGGGGTTGAGAATTTAATGACACTCAAACAGGCATGCTCCTCGGAATGCCAAGGAGCGCAAGGTGCGTTCAAAGATTCGATGATTCAC
+
>>>>>>BFFFFFGGGGGFCGGCGHCHHHHHHHHGHGFFBFGFHGEGFGGHHHHHHHHGHHHHHHEHHHGHHHGHHHHGEGHHGHHHGHHGHGGGGGHHHHHGHGHHFGGGGGHHHHGHGGHGGGGGGGGGEGGGGGGHHGHHHHBGFHGHHGBGHHHG9GGGGFHHHHHHHFHHHHHHHHGGHHGGFHGGGHHGGGGGFEFGFFFFFEFFDCFFGFGFGHHHGFFGGFGGGGHHFHFGGBHGHGHGFHFF?EEGGGBHHDDF22GHFGE2GGB1FDGGFEB1HHFFGFEEA//EFA1AA01BFGEEE00BCFHGEGEF1GFGFGA11FCB3BFFFAA1AA
@M02197:105:000000000-AN6RF:1:1102:10090:26953 1:N:0:1
CGGTAGTTGATCTCCTCCGCTTATTGATATGCTTAAGTTCAGCGGGTAGTCCTACCTGATTTGAGGTCAAATATGATGCAAGGTTTTGTCCGAAGACCGTTGTAAGCGGACTTTGAGGGTCGGACGACAGCGCAACGTCATTATCACACTGATGTCCGGAAGCCAAAGGTTGAATTCCGCTGATGCATTTGAGAGGAGCCGACCTTCGCCAGCACGCTCCAAGTCCAAGCCCCGAATAGAAACAAATCGATTCGGGGTTGAGAATTTAATGACACTCAAACAGGCATGCTCCTCGGAATACCAAGGAGCGCAAGGTGCTTTCAAAGATTCGATGATTCAC
+
CCCCBBFFFFFFGGGGGGGGGGGHHHHHHGHHHHHHGHHHHGHGGGGGEHHHHHHHHHHGHHHGGHHHHHGFHHHHHHHHHHGGHHGHHHHGGGGGHHGGGGGHHHHGGFGGHHHHGHGDHGGGGFGGFFHGGGGGGGHGHHHHHGHHHHHHHHHHHGHGGGHHHHHHHHHHHGGGGGFHHHHHGGGHGHGHHHGGGGGGHHFFFFFFGFFGGFGHFFFFGFFFFGHFFFFFFGGHFHHGFDHFHG1HGEC/FDGHHFFHHHHGHHFHEHFHHHGGGFB3HHFFFHHHCFEE2GHBHHFGFFEGE?E2?FFHGFHFHGGFDBFGGGGGFFFFFFD3BABA
@M02197:105:000000000-AN6RF:1:1102:16705:27133 1:N:0:1
CGGTAGTTGATCTCCTCCGCTTATTGATATGCTTAAGTTCAGCGGGTAGTCCTACCTGATTTGAGGTCAAATATGATGCAAGGTTTTGTCCGAAGACCATTGTAAGCGGACTTTGAGGGTCGGACGACAGCGCAACGTCATTATCACACTGATGTCCGGAAGCCAAAGGTTGAATTCCGCTGATGCATTTGAGAGGAGCCGACCTTCGCCAGCACGCTCTAAGTCCAAGCCCCGAATAGAAACAAATCGATTCGGGGTTGAGAATTTAATGACACTCAAACAGGCATGCTCCTCGGAATACCAAGGAGCGCAAGGTGCGTTCAAAGATTCGATGATTCAC
+
AABAABFFFFFFGGGGGGGGGGGHGHHHHHHGHHHFHGBFHHHDGGGGGHHHHHHHHHGHHHHGGHGHHHHHHHGEHHFHHHGHHFGHHHHGGGGGHHHHHHHHHFHGGGGGHHHHGHGGHGGGGGGGGGHGGGGGGHHGHHHHHHHHHHHHHHHHHGGGGHHHGHHHGHHHFHGHHHHHHHHGHGHHHGHHHGGGGGGEGHGGGFGGHHFFFFGGFGHHHHGGGGHGGGFGFFHHHHHHHHHGHHHHGFCGGF?FFHHHGHHHGHHFHHHGHGGHHHHHHGHHGHHHGGGFGHFHHCHHGGFHEEECGHHHHGGGGHGGGGGGGCGGFFFFFFFBBBBB
@M02197:105:000000000-AN6RF:1:1102:22466:27104 1:N:0:1
CGGTAGTTGATCTCCTCCGCTTATTGATATGATTAAGTTCAGCGGGTAGTCCTACCTGATTTGAGGTCAAATATGATGCAAGGTTTTGTCCGAAGACCATTGTAAGCGGACTTTGAGGGTCGGACGACAGCGCAACGTCATTATCACACTGATGTCCGGAATCCAAAGGTTGAATTCCGCTGATGCATTTGAGAGGAGCCGACCTTCGCCAGCACGCTCCAAGTCCAAGCCCCGAATAGAAACAAATCGATTCGGGGTTGAGAATTTAATGACACTCAAACAGGCATGCTCCTCGGAATACCAAGGAGCGCAAGGTGCGTTCAAAGATTCGATGATTCAC
+
>>>>>>BDFFFFFGGG1EC1AEEHHHHF3GH3DFHFHD2FGHHGG?EGEFFHGHGHHH0AFHHFGFFGHHHHGHHGHHHHHHGFGFGHHGHEGGGGFHHHGHHHHHDE?GGGGHFFEFGEHEGGGGGCCCGGGGGGGHHEHHHHHHHHFHHGGGHHGFCFGGGGFGHHHHHHHHHHEFGDFDGGGHGFHHGHHGGGGGGEGGGGFFFFBFFGGFGFBFFFFGFGGGFFFFFF0HGHFGFHHGFF2AFGAFCEEEE>BFHHHGFHHGBGHGGFFAFGHGEGHFA11BFHEEEAEB22HGGBB1BCEGGEEGB1G0AEGCGGGGBBA11FB13FFFFAAAAA
@M02197:105:000000000-AN6RF:1:1102:12249:27298 1:N:0:1
CGGTAGTTGATCTCCTCCGCTTATTGATATGCTTAAGTTCAGCGGGTAGTCCTACCTGATTTGAGGTCAAATTGTCAGAAGCTGTCTCAAAAGAGACCCTTTAGAAGCTGAACCCCATTTATAAAGCTGCTCTTCACAAATGGCGTAGATAATTATCACACCAAAGCAAGGCAACAAAGGTCCCGCTAATGCATTTTAGGAGAGCCGACTTCTGAGAAGCCCGCATACTCCCACATCCAAGCCTGATCAACAGAAAAAGCTGAAAAGGTTGAGAATTTCATGACACTCAAACAGGCATGCTCCTCGGAATACCAAGGAGCGCAAGGTGCGTTCAAAGATTCGATGATTCAC
+
BCCBABFFFFFFFGGGGGGGGGGFHHHHHHHHHHHHHFHHFGHGF?FGGHHHHHHHGHFEGHHHGHHHHHHHHFHHHGHHFFHHHHHHHHHHFGHHGGEHHHHHHHHEGHHHFEFFGGHHHHHHGBGHHHHHHHHHFHGHHHGFGFEGGHHHHBFHGFHHHHHHHHHHHFHHHHHHGHHCHGHFBFGHHHHHHHHFHHHHHHHGGHHHHHGHGHHHGGGFGFFHGGGGGGGGGGGBGGHHHHFGHHHHHHHHHHHHHHGGHHFHGHHHHHHGHHFGGE5HFHHHHEHHHFGGEHHHHHGGGCE?HGGHHFFHFGCGGGGEFHHHGCGECFGGGGGGEGBFFDFFFF3ABAA
@M02197:105:000000000-AN6RF:1:1102:13329:27793 1:N:0:1
CGGTAGTTGATCTCCTCCGCTTATTGATATGCTTAAGTTCAGCGGGTAGTCCTACCTGATTTGAGGTCAAATATGATGCAAGGTTTTGTCCGAAGACCATTGTAAGCGGACTTTGAGGGTCGGACGACAGCGCAACGTCATTATCACACTGATGTCCGGAAGCCAAAGGTTGAATTCCGCTGATGCATTTGAGAGGAGCCGACCTTCGCCAGCACGCTCCAAGTCTAAGCCCCGAATAGAAACAAATCGATTCGGGGTTGAGAATTTAATGACACTCAAACAGGCATGCTCCTCGGAATACCAAGGAGCGCAAGGTGCGTTCAAAGATTCGATGATTCAC
+
A?A>AAFFFFFBEEGFE4EEAAEDEFHHDGG56FGBHHFHG5A2EAEEFHHFDFHE3E3BFG5FFHHHHGHHHHHHHHHFHHGBGHGHHHFEFDEGHHHHHHFHGHHGGGGGHGHFFFFGHFFEG9BDCGHCCGGGGGGGHHHHHGGHHHHGGFGFGECGGGHHBGHFFGEGGHGFHGHHHHGBFGF8GFGDFFGGGDEFBHCCGFFEGBF@EFFFFFFHFF5HFHGFFEBEFBHHBGBFB@@/2GAGE?//>/>0CHFFHFGF1B2D2BGB1HF1GGHGD1FFDDHFE?GEEFFBFFAAFDB10EE0CHGAB0A0EB1DCGFAFA1AC@3FFFBAA>11
@M02197:105:000000000-AN6RF:1:1102:13247:27557 1:N:0:1
CGGTAGTTGATCTCCTCCGCTTATTGATATGCTTAAGTTCAGCGGGTAGTCCTACCTGATTTGAGGTCAAATATGATGCAAGGTTTTGTCCGAAGACCATTGTAAGCGGACTTTGAGGGTCGGACGACAGCGCAACGTCATTATCACACTGATGTCCGGAAGCCAAAGGTTGAATTCCGCTGATGCATTTGAGAGGAGCCGACCTTCGCCAGCACGCTCCAAGTCCAAGCCCCGAATAGAAACAAATCGATTCGGGGTTGAGAATTTAATGACACTCAAACAGGCATGCTCCTCGGAATACCAAGGAGCGCAAGGTGCGTTCAAAGATTCGATGATTCAC
+
BBBBBBFFFFFFGGGGGFGGGGGHHHHHHHHHGHHHGFHFFFHGGGGGGHHHHHHHHHEBHFGHGHHHHHFHHHHGHHHHHHGHHHGHHHGGGGGGHGHHHHHHHHHGGGG:HHHHGHGGHGGGGGFGGGHGGGGGGHHGGHHHHHHHHHHGHHHGHGGGGGHHHHHHHHHHHHGHHDGHCGHGGGFGGGGGGGGGGGGGGGDCCFFFFFGFFFFGFHFFFFFFFFFFFFEFGHFHHGEHGHHEHG1HDFEEGFGHHGHFHFHHHGHHHEHHFF1FBDFGFHHFFECEDGGGEEHGFA5GCBGCGGEGGHGFBGEECG4BCGGF52FFFFFFFFBBAAA?
@M02197:105:000000000-AN6RF:1:1102:16148:28476 1:N:0:1
CGGTAGTTGATCTCCTCCGCTTATTGATATGCTTAAGTTCAGCGGGTAGTTCTACCTGATTTGAGGTCAAATATGATGCAAGGTTTTGTCCGAAGACCATTGTAAGCGGACTTTGAGGGTCGGACGACAGCGCAACGTCATTATCACACTGATGTCCGGAATCCAAAGGTTGAATTCCGCTGATGCATTTGAGAGGAGCCGACCTTCGCCAGCACGCTCCAAGTCCAAGCCCCGAATAGAAACAAATCGATTCGGGGTTGAGAATTTAATGACACTCAAACAGGCATGCTCCTCGGAATACCAAGGAGCGCAAGGTGCGTTCAAAGATTCGATGATTCAC
+
BBBABBFFFFF5GEFGGGF2EEEHHHHHFHHHHHHGGGFHHHHGGGFGGHHHGHGFHHGHHHHGGHGGHHHHGHHGHHHHGHGHHHGHHHHGGGGGHEHHGHHHHHHGGGFGHHHGGHGGHGGGGFDGGGEFGGCEGGHGHHHHHGHHGHGHHGHGHGGGGGHHHHHHHFGHHHHHHHHGDFHHGHHGGHGGGGGGGGGGHGGGGFGGGFDFEFFHFFFGHHGFFFBGFGGHHGHHFGHFGHHEHGECE?//EEE1FGFHF5GHFHDHGHFFGHGHHHEHHHFHHGCHGGGGGHHHFHGDHFFFEGGGGFGGF?EE2G4FGGGGFGFFF4BFDBFA?ABB
@M02197:105:000000000-AN6RF:1:1102:16761:28473 1:N:0:1
CGGTAGTTGATCTCCTCCGCTTATTGATATGCTTAAGTTCAGCGGGTAGTCCTACCTGATTTGAGGTCAAATTGTCAGAAGCTGTCTCAAAAGAGACCCTTTAGAAGCTGAACCCCATTTATAAAGCTGCTCTTCACAAATGGCGTAGATAATTATCACACCAAAGCAAGGCAACAAAGGTCCCGCTAATGCATTTCAGGAGAGCCGACTTCTGAGAAGCCCGCATACTCCCACATCCAAGCCTGATCAACAGAAAAAGCTGAAAAGGTTGAGAATTTCATGACACTCAAACAGGCATGCTCCTCGGAATACCAAGGAGCGCAAGGTGCGTTCAAAGATTCGATGACTCAC
+
BBCCBCFFFFFFGGGGFGGGGGGHHFHHHGHHHFHHHGHBHHHGGGFFGHHHHHHHGHGHGHGHFHHHHHHHHHHHHHHHHHHHHHHGHHHHHGHHHFGHHHHHHHHHHHHHHHGGGHHHHHHHHHHGHGHGHHHHHHHHGHHHGGGGGHHHHHHHHHGHHHHHGHHHHHHHHHHHHHHHGHGGEHHGHHHHHHHHHHHGHGHGHHHGHGGHGGHHHGGGGGHGHHGGGGHGGHHHGGHHGHGHHHHHGGHHHHHGHHHFGFHFHHGFHFHHFHHHFGGHHGF3BGHFFHHHGHGHHHHGGCGGFHHGHGFFGFFEECGGHHHCGGGGFGFGGGFD2GGFFFFFBFBBBBB
@M02197:105:000000000-AN6RF:1:1102:11493:28517 1:N:0:1
CGGTAGTTGATCTCCTCCGCTTATTGATATGCTTAAGTTCAGCGGGTAGTCCTACCTGATTTGAGGTCAAATATGATGAAATGTTTGTCCGAAGACCATTGTAAGCGGACTTTGAGGGTCGGGCGACAGCGCAACGTCATTATCACACTGATGTCCGGAATCCAAAGGTTGAATTCCGCTGATGCATTTGAGAGGAGCCGACCTTCGCCAGCACGCTCCAAGTCCAAGCCCCGAATAGAAACAAATCGATTCGGGGTTGAGAATTTAATGACACTCAAACAGGCATGCTCCTCGGAATACCAAGGAGCGCAAGGTGCGTTCAAAGATTCGATGATTCAC
+
AA@1>AF3D3DFGGGFG1E1E0AGBBG3GHHGHHHGHHHGFHFGGGGGFFEEGGGHFECBGFFFEHBBGFHFGHFHGHGHFHHHGHGGHHEGGGGFGHHHHFGHHBECEGGFHHGGFGBFECFGGGGGCFGCGGGGHHGHHHHHHHGHHHHHHHFHGCFGGHHHHHHGGHHHHHHHHHFGDGGFFGHGGGGGGGGGGGG@GGGGFFFFFCGEFFGEHFFGFFBEFFFFFFGFHHHFHFFHGGCFGHHFE/GGEE12HHGBFHGHHHHFGDHHHGHFG5HF5BEHHHEGCEE?FFHHHGGCHGF2E?E2HFHCGGCDHGGGGCGGFGGFFFFFFFBAAAA
@M02197:105:000000000-AN6RF:1:1102:18619:28373 1:N:0:1
CGGTAGTTGATCTCCTCCGCTTATTGATATGCTTAAGTTCAGCGGGTAGTCCTACCTGATTTGAGGTCAAATATGATGCAAGGTTTTGTCCGAAGACCATTGTAAGCGGACTTTGAGGGTCGGACGACAGCGCAACGTCATTATCACACTGATGTCCGGAATCCAAAGGTTGAATTCCGCTGATGCATTTGAGAGGAGCCGACCTTCGCCAGCACGCTCCAAGTCCAAGCCCCGAATAGAAACAAATCGATTCGGGGTTGAGAATTTAATGACACTCAAACAGGCATGCTCCTCGGAATACCAAGGAGCGCAAGGTGCGTTCAAAGATTCGATGATTCAC
+
BBBABBFFFFFFGGGGGGCGGGGHHFGFHGHGHHHHHH55GHHGGGGGGHHHHHHHHGHGHHHHGGHHG3GHHFHHHHHHHHGHHHGHHHHGGEGGHGHHHHHHGHHGGGGFHHHHGHGFHGGGGGGGGGHGGGGGGHHGHHHHHGHHHGFHHHHHGFFGGHHHHHHHHHHHHHHHHHHHGGHHGGHGHHHGHHGGGGGGGGGGGFFFHFFDFFFFHHHHHGGFFFHGGGFGFHHHGHFHGHHEHFGFGFEEEAFHFHHHFFFGHG5GHGFHGBGHHHFFHEHHHHHEGGGGGHEHFFGEHCHBEEAEECHHFEEGGGEGBGGCG?GGFFFBFFFBBBBB
@M02197:105:000000000-AN6RF:1:1102:15293:29010 1:N:0:1
CGGTAGTTGATCTCCTCCGCTTATTGATATGCTTAAGTTCAGCGGGTAGTCCTACCTGATTTGAGGTCAAATATGATGCAAGGTTTTGTCCGAAGACCATTGTAAGCGGACTTTGAGGGTCGGACGACAGCGCAACGTCATTATCACACTGATGTCCGGAAGCCAAAGGTTGAATTCCGCTGATGCATTTGAGAGGAGCCGACCTTCGCCAGCACGCTCCAAGTCCAAGCCCCGAATAGAAACAAATCGATTCGGGGTTGAGAATTTAATGACGCTCAAACAGTCATGCTCCTCGGAATACCAAGGAGCGCAAGGTGCGTTCAAAGATTCGATGATTCAC
+
AA?>A1@FFFB@FAGFGCG?1EAGFGHHFFFFFD211DDDGHHACC/EFHHEHHFGEGBGHHHBFHGCB1FHDGBDFHHHHHE@GFFCGHHCCC@EGHFHHFHFHHECGCGCHGFFECA?FBCCGFBCCCF?CC5G87CFHFFDGHHFHBFGFGHG0ECCCC/CCGHFGGGGFHHGBHHHFDGB=CHGFBFFFEF?AAFG@?/9<FFFCDCB9FF<@?AHFFFFFFFF8FFF?FBHHHDCF>F/2HF>E>>EEE?0BBGE2HG@1122F>/?>1F101HFGB11BFB/AA/EEB222D11BGDB0A00AFFBA0A00111GF3FDE1FF1BFFDDA11AA
@M02197:105:000000000-AN6RF:1:1103:16159:1763 1:N:0:1
CGGTAGTTGATCTCCTCCGCTTATTGATATGCTTAAGTTCAGCGGGTAGTCCTACCTGATTTGAGGTCAAATATGATGCAAGGTTTTGTCCGAAGACCATTGTAAGCGGACTTTGAGGGTCGGACGACAGCGCAACGTCATTATCACACTGATGTCCGGAAGCCAAAGGTTGAATTCCGCTGATGCATTTGAGAGGAGCCGACCTTCGCCAGCACGCTCCAAGTCCAAGCCCCGAATAGAAACAAATCGATTCGGGGTTGAGAATTTAATGACACTCAAACAGGCATGCTCCTCGGAATACCAAGGAGCGCAAGGTGCGTTCAAAGATTCGATGACTCAC
+
CCCCCCFFFBFFGGGGGGGGGGGHHHGHHHHHGGHHHHHHBGCEGGFGGHHHHHHHHHHHHHHHGEHHHHHHGHHHHHHHHHGHFHGHHHHGGGGGHHHHHHHHGHGGGGGGHHGHGGGGHGGGGGGGGGGGGGGGGHHGHHHGHHGHGGHHHHHHHGGGHHHHHHHHHHHHHHHGHHHHHHGGHHHHHHHGHGGGGGFGDAGFGGGGGHGGGGGHHHFHHFHHGGGGGGGGHHGHHHHHGDHGHGEHGGCGGGGHHHHHHHHGGHHGHHHHHGGHGHHHHHGHHDEH?FFGDHHFHHGDBFGFEF?GGHGHHFCGFFGGGGGGFCGGFFBBFFFCBBBB
@M02197:105:000000000-AN6RF:1:1103:11181:2154 1:N:0:1
CGGTAGTTGATCTCCTCCGCTTATTGATATGCTTAAGTTCAGCGGGTAGTCCTACCTGATTTGATGTCAAATATGATGCAAGGTTTTGTCCGAAGACCATTGTAAGCGGACTTTGAGGGTCGGACGACAGCGCAACGTCATTGTCACACTGATGTCCGGAATCCAAAGGTTGAATTCCGCTGATGCATTTGAGAGGAGCCGACCTTCGCCAGCACGCTCCAAGTCCAAGCCCCGAATAGAAACAAATCGATTCGGGGTTGAGAATTTAATGACACTCAAACAGGCATGCTCCTCGGAATACCAAGGAGCGCAATGTGCGTTCAAAGATTCGATGATTCAC
+
>ABAAAFFFFFFGGGGGGGFGGFGGHHHHHHHHHGHGHHBBGHGGGGFGHGFHHHHGHHHHHHHHHHGHHHHHHGHFHHHHHGGHHGHHHFGGGGGHGHHHHHHGGHGGGGGHHHHGHGGGGGGGGDFGGHGCGCGGHHGHHHHHHHHHHHHHHHHGGGHHHHHHHHHHHHHHHHHHHHDEHGGHHHHGGGHHHGGGGGGGGGGGGGGHGGGGFGHHHHFFFFHGGGEFEEEHHHHFFEHFHHGHHHHFFEECEDGB5BHGHHFFHFHGHGHFGGFGHHHFEGBHHGEE?EAEFBFHHHBHHHGAA22GHHGD2CEEEEDBGGGGGGGFCFBFBFAA>AA
@M02197:105:000000000-AN6RF:1:1103:16249:2418 1:N:0:1
CGGTAGTTGATCTCCTCCGCTTATTGATATGCTTAAGTTCAGCGGGTAGTCCTACCTGATTTGAGGTCAAATATGATGCAAGGTTTTGTCCGAAGACCATTGTAAGCGGACTTTGAGGGTCGGACGACAGCGCAACGTCATTATCACACTGATGTCCGGAAGCCAAAGGTTGAATTCCGCTGATGCATTTGAGAGGAGCCGACCTTCGCCAGCACGCTCCAAGTCCAAGCCCCGAATAGAAACAAATCGATTCGGGGTTGAGAATTTAATGACACTCAAACAGGCATGCTCCTCGGAATACCAAGGAGCGCAAGGTGCGTTCAAAGATTCGATGATTCAC
+
ABBAAAFFFFFFGGGGGGGGGGGHHGHHHHHHHHHHGHHHHHHGGGFGGHHHGHGHHHHHHHHHGHHFHHHHGHHHDGGHEHGFHHGHHHHGGGGGHGHHHHFHHFHGGGGG;HHHGHGFHGGFFGGGGGHGGGGGGHHGHHHHHHHHHGHHHHHHHGGGGGHHHHHHGGHHHGHHHHHHGHHHGHHHHHGGGFGGGGGGHHGGGFFFFHFFFFGHHHGHHHHFGFFGFFEHFHHHHHHHHHHGGHGHGGGEE1FFCHHHHHHFHFHHHFFFB5FBHHFFHHFGHHGAE?FGEFGHGHHGGFGGAEEGGHHHHGGGGHGFGCGGGGFBFFFFFFDAA?A>
@M02197:105:000000000-AN6RF:1:1103:10269:2739 1:N:0:1
CGGTAGTTGATCTCCTCCGCTTATTGATATGCTTAAGTTCAGCGGGTAGTCCTACCTGATTTGAGGTCAAATATGATGCAAGGTTTTGTCCGAAGACCATTGTAAGCGGACTTTGAGGGTCGGACGACAGCGCAACGTCATTATCACACTGATGTCCGGAAGCCAAAGGTTGAATTCCGCTGATGCATTTGAGAGGAGCCGACCTTCGCCAGCACGCTCCAAGTCCAAGCCCCGAATAGAAACAAATCGATTCGGGGTTGAGAATTTAATGACACTCAAACAGGCATGCTCCTCGGAATACCAAGGAGCGCAAGGTGCGTTCAAAGATTCGATGATTCAC
+
BABAABFFFFFFGFFGGGCGGGGGFHGDHHHHHHHGHGHFHHH?AEEGFHHHGHFGHHEHHHEFFHF2AGHFFFGHHHHHHHEBFHGHHGGGGGGFHHHHGEHHHGHFFFEFFHGHFFGEHEFFFFGGGGHCCGFGGFGGHHHHG;FFHHHFGHHDDD@FGHEHHGFHHFGFHHHHGFGFFHHGHHHGGGGGGHGGEGGGFGGFFGGGHGFGFFFFGHFHGHGGFFFGGFEEHGHHFHGHHHFEHHHGEFEEGGGHBGHHHHHHHHFHGHGHGHGHGAB335HHGHFAGGGG?HFF5GHHFDFEAEGGGHEFHGCGGGGFGFFG5?CFBFFD5FFAAAAB
@M02197:105:000000000-AN6RF:1:1103:9830:2703 1:N:0:1
CGGTAGTTGATCTCTCCGCTTATTGATATGCTTAAGTTCAGCGGGTAGTCCTACCTGATTTGAGGTCAAATATGATGCAAGGTTTTGTCCGAAGACCATTGTAAGCGGACTTTGAGGGTCGGACGACAGCGCAACGTCATTATCACACTGATGTCCGGAAGCCAAAGGTTGAATTCCGCTGATGCATTTGAGAGGAGCCGACCTTCGCCAGCACGCTCCAAGTCCAAGCCCCGAATAGAAACAAATCGATTCGGGGTTGAGAATTTAATGACACTCAAACAGGCATGCTCCTCGGAATACCAAGGAGCGCAAGGTGCGTTCAAAGATTCGATGATTCAC
+
ABCBCCFFFFFFGGGGGGGGGGHHHHGHHHHHHHHHHHHHHHGGGEGGHHHHHHHHHHHHHHHGHHHHHHHHHHHHHHHGHGFHHGHHHHGGGGGHHHHHHHHHHHGGGGGHHHGGGGGHGGGGGGGGGHGGGGGGHHGHHHHHGHHHHGHHHHGHGGGGGHHHHHHHHFHHHHHHHGGGGHHHHHHHHHHGHGGGGGGGHGGGGGGHHGGGGGHHHHFFHGGFGHGGGGHHHHHHHHHHHHGHHHH?GCEGGGHHHHGHHHHHHHHHHHHHHGHGHHHHFGHGHECAGFFGGHFFFHEHHHHGGGGGHFFHGGGGHFGGGGFGCGGFFFFFFFAA>3A
@M02197:105:000000000-AN6RF:1:1103:19921:3329 1:N:0:1
CGGTAGTTGATCTCCTCCGCTTATTGATATGCTTAAGTTCAGCGGGTAGTCCTACCTGATTTGAGGTCAAATATGATGCAAGGTTTTGTCCGAAGACCATTGTAAGCGGACTTTGAGGGTCGGACGACAGCGCAACGTCATTATCACACTGATGTCCGGAATCCAAAGGTTGAATTCCGCTGATGCATTTGAGAGGAGCCGACCTTCGCCAGCACGCTCCAAGTCCAAGCCCCGAATAGAAACAAATCGATTCGGGGTTGAGAATTTAATGACACTCAAACAGGCATGCTCCTCGGAATACCAAGGAGCGCAAGGTGCGTTCAAAGATTCGATGATTCAC
+
BBCCCDFFFFFFGGGGGGGGGGCHHGHHHHHHHHHHHHHHHGHGGGGGGGHHHHHHHHHEHHHHGHHHHHHHGHHGHHHHHHGHHHGHHHHGGGGGHHHHHGHHHHHGGGGGHHHHFGGFHGECGGGGGGHGGGGGGHHGHHHGHHHHHHHHHHHHHGGGHHHHHHHHHHHHHHHHHHHHGHHHHGHGHGHHHHGGGGGGHGGGFGGGHHFGFGFFFDFHHHHHGGHGGGGHHHHHHHHHHHHGHHHHGGGGGGGHHHHFGHHHFGHHHHHHFGFFHGBHHHHHHHHHEECGGHHGHHGHHCHGGGGGGFFHHGG?GGGGGGGGGGFGBFFFFFFBBABB
@M02197:105:000000000-AN6RF:1:1103:21455:3489 1:N:0:1
CGGTAGTTGATCTCCTCCGCTTATTGATATGCTTAAGTTCAGCGGGTAGTCCTACCTGATTTGAGGTCAAATATGATGCAAGGTTTTGTCCGAAGACCATTGTAAGCGGACTTTGAGGGTCGGACGACAGCGCAACGTCATTATCACACTGATGTCCGGAAGCCAAAGGTTGAATTCCGCTGATGCATTTGAGAGGAGCCGACCTTCGCCAGCACGCTCCAAGTCCAAGCCCCGAATAGAAACAAATCGATTCGGGGTTGAGAATTTAATGACACTCAAACAGGCATGCTCCTCGGAATACCAAGGAGCGCAAGGTGCGTTCAAAGATTCGATGACTCAC
+
ABCAABFFFFFFGGGGGGGGGGGHHHHHHHHHHHGHHGHFHHHGGGGGGHHHHHHHHHHHHHHHGHHHHHHHHHHHHHHHHHGHHHGHHHHGGGGGHHHHHHHHHGHCGGGGHHHHGHGGHGGGGGGGGGHGGGGGGHHGHHGHHHHHHHHHHHHHHGGGHGHHHHHHHHFHHHHHHHHGGHHHHGHGHHHHHGGGGGGGGGGFFFFFFHFFFFFFGFFFHHHGGGHGFFGFHHHHHHGHEHGGHHHHGGGGGFEGBHGHGHHHHHHHFFGHHFGHHHHHHHHEGHFHCGCGEGEHHFGFHHHHFFGGGHGBGGGGFFGGBGGFGEBCFFFFFFFB@BAA
@M02197:105:000000000-AN6RF:1:1103:15773:3825 1:N:0:1
CGGTAGTTGATCTCCTCCGCTTATTGATATGCTTAAGTTCAGCGGGTAGTCCTACCTGATTTGAGGTCAAATATGATGAAATGTTTGTCCGAAGACCATTGTAAGCGGACTTTGAGGGTCAGACGACAGCGCAACGTCATTATCACACTGATGTCCGAAAGCCAAAGGTTGAATTCCGCTGATGCATTTGAGAGGAGCCGACTTTCGCCAGCACGCTCCAAGTCCAAGCCCCGAACAGAAACAAATCCATTCGGGGTTGAGAATTTAATGACACTCAAACAGGCATGCTCCTCGGAATACCAAGGAGCGCAAGGTGCGTTCAAAGATTCGATGATTCAC
+
AAB?ABFFFFFFGGGGGGGGGGGHHHHHHHHGHHHHHHHHHHHGGGGGGHHFHHHHHHGGHHHGEFHHHHHHGGHFHHHGHHHHHHHHHHGGGG?HHHFHHHHHHHGFGGGHHHHGHGGHHHHHGGGGGHGGADGGHHGHHHHHHHHHHHHHHHHHGHHGHHHHHHHHHHHHGHHHHHHHHGHHHHHHHHHGGGGFGGGGGGGGGGGGHGGGFGHHFFHGHHHGGHGGGFGFHFFHHHHEHHHHGHHHFEGGGGHGGHHHHHGEGFHGHHHHGGFHGHGHGHHGHHHDEAGGHHFFFFHHHGGAGGGGHHHCGGGGGGFGFGGGGFGFFFFFFFAAAA?
@M02197:105:000000000-AN6RF:1:1103:10264:3737 1:N:0:1
CGGTAGTTGATCTCCTCCGCTTATTGATATGCTTAAGTTCAGCGGGTATCCCTACCTGACCCGAGGTCAAACTTAGAAAGTTGGGGGTTGCTGGCAAGCACGCACCGAGACCCTGTAGCGAGGAGTATTACTACGCTTAGAGCACGATGGCACCGCCACTGATTTTAAGACCGATCAGAACTGATGCGGTCCAATACCAAGCAGAGCTTGAGTGTTGTACTGACGCTCGAACAGGCATGCCCCGCGGAATACCACGGGGCGCAATGTGCGTTCAAAGATTCGATGATTCAC
+
ABBAAAFFFFFFGGGGGGGGGGGHGHHHGHHGHHHGFHHHGGFGGGGGHGHHFHHGHHHGFHG:GGGHGHHGHHHHBFFFBGFGCGGEEFHHHHGHGGH<HGGGGGFCDGGGGGHHHHHGGGGGGGHHH;H;HHGGGGGHHHH;HG?HFGHHGGGGHHHHHHHHHHHGGGGGHGHHGGHGHHFGGGGHHHHHHHHHGHHGHGHHFFHHHHHGGHFFHHHGGGGGGGHGFHHHHHGHHGGGFAECGFB5HBGGGGGGGGGGHHHHGGEDFGGGGGFGGGGFFD5FFFBBBA@
@M02197:105:000000000-AN6RF:1:1103:15023:3945 1:N:0:1
CGGTAGTTGATCTCCTCCGCTTATTGATATGCTTAAGTTCAGCGGGTAGTCCTACCTGATTTGAGGTCAAATATGATGAAATGTTTGTCCGAAGACCATTGTAAGCGGACTTTGAGGGTCAGACGACAGCGCAACGTCATTATCACACTGATGTCCGAAAGCCAAAGGTTGAATTCCGCTGATGCATTTGAGAGGAGCCGACTTTCGCCGGCACGCTCCAAGTCCAAGCCCCGAACAGAAACAAATCCATTCGGGGTTGAGAATTTAATGACACTCAAACAGGCATGCTCCGCGGAATACCAAGGAGCGCAAGGTGCGTTCAAAGATTCGAT
+
AAA3AAFFFFDDFGGGGFCGFF2EHHHHGHHHHHGGFHHHGHHGGEEEFHHHHHHHGHFFHHHHGHGHGGHHHGFGHHGE5FGGFHHHHGG?1EFHHFFGHGHFFHGCCFFFFHDFHFBFGBFHGGGGGGGGFFGGHGFFGHHFHGGFHHHGHAFFGFFGGHHGGGGGGGGFEGHHGHFGC?GHCGHHHHHFHEDFDGGHFFCGGGGDGHDGEBFFGHHFG;FEFH@CEFEEHHGHHFGHGFB3BEHHF>/CGGGEHFG4DEF5GG@5BHGDD1HFGFEDECBBHHEEEEA2CFD5B533FBAE2AE2F5CCEEE2FFFFD5FF@FFAAABA
@M02197:105:000000000-AN6RF:1:1103:20668:3985 1:N:0:1
CGGTAGTTGATCTCCTCCGCTTATTGATATGCTTAAGTTCAGCGGGTAGTCCTACCTGATTTGAGGTCAAATATGATGCAAGGTTTTGTCCGAAGACCATTGTAAGCGGACTTTGAGGGTCGGACGACAGCGCAACGTCATTATCACACTGATGTCCGGAATCCAAAGGTTGAATTCCGCTGATGCATTTGAGAGGAGCCGACCTTCGCCAGCACGCTCCAAGTCCAAGCCCCGAATAGAAACAAATCGATTCGGGGTTGAGAATTTAATGACACTCAAACAGGCATGCTCCT
+
ABCBBBFFFFFFGGGGGGGGGGGHHHHHHHHHHHHHHHHHGHHGGGGGGHHHHHHHHHGHHHHHGHHHHHHHHHHHHHHHHHGHHHGHHHHGGGGGHHHHHHHHHHHGGGGGGHHHGHGGHGGGGHGGGGHGHGGGHHHHHHHHHHHHHHHHHHHHHGHHHGHHHHHHHHHHHHHHHHGFDHHGGGHHHHHHHHGGGGGGHHGGGGGGHGGGGGGHHHHHHGHHFFHGGGGHHFHHDGHEHHHGHHHHGGFGGGGHBFBHHHHHHHGHHCHGGGGGFGGFGFFFFF@AAA3AA
@M02197:105:000000000-AN6RF:1:1103:10953:3848 1:N:0:1
CGGTAGTTGATCTCCTCCGCTTATTGATATGCTTAAGTTCAGCGGGTAGTCCTACCTGATTTGAGGTCAAATATGATGCAAGGTTTTGTCCGAAGACCATTGTAAGCGGACTTTGAGGGTCGGACGACAGCGCAACGTCATTATCACACTGATGTCCGGAAGCCAAAGGTTGAATTCCGCTGATGCATTTGAGAGGAGCCGACCTTCGCCAGCACGCTCCAAGTCCAAGCCCCGAATAGAAACAAATCGATTCGGGGTTGAGAATTTAATGACACTCAAACAGGCATGCTCCTCGGAATACCAAGGAGCGCAAGGTGCGTTCAAAGATTCGATGACTCAC
+
CCCBCCFFFFFFGGGGGGGGGGGHHHHHHHGHHHH5GHHHHHHGGGGGGHHHHHHHHHHHHHHHGHHHHHHHHHGHHHHHHHGHHHGHHHHGGGGGHHHHHHHHHHGGGGGGFFGHGHGGHGGGGGGGGGHGGGGGGHHGHHHGFHHGHHHHHHHHHGGGGHHHHHHHHHHHHHHHHGHHHGHHHHHHHHHHHHGGGGGGHGGGGFGGGFGGGFGHFHHGHGHHGGHGGGGHFHGHHHHHHHHGHGGHGGFGGGGFHHHHGHHGBFFHHHHHHHEHHHHGHHHHHGHGGGGGGHHHHHHHGHHHFGGCGGCHHGGGGHGGCGGCGGFFFFFFFFFBBBBB
@M02197:105:000000000-AN6RF:1:1103:9902:4249 1:N:0:1
CGGTAGTTGATCTCCTCCGCTTATTGATATGCTTAAGTTCAGCGGGTAGTCCTACCTGATTTGAGGTCAAATATGATGCAAGGTTTTGTCCGAAGACCATTGTAAGCGGACTTTGAGGGTCGGACGACAGCGCAACGTCATTATCACACTGATGTCCGGAAGCCAAAGGTTGAATTCCGCTGATGCATTTGAGAGGAGCCGACCTTCGCCAGCACGCTCCAAGTCCAAGCCCCGAATAGAAACAAATCGATTCGGGGTTGAGAATTTAATGACACTCAAACAGGCATGCTCCTCGGAATACCAAGGAGCGCAAGGTGCGTTCAAAGATTCGATGATTCAC
+
BCCBBBFFFFFFGGGGGGGGGGGHHHHHHHHGHHHHHHHGHHHGGGGGGHHHHHHGHHHHHHHHGHHGHHFHHHHHHHHHHHGGGHGHHHHGCGGGHHHEHHHHHHHFGGGGHFHHGHGFGGEEGGGGGGHGGGGGGHHGHHHHHGHHHHHHHHHHHGGGHHHHHHHHHHHHHGHHHHHHGHHHHHHHHHGHHHGGFGGGGHGGGGGGHFFGFFGHFHHHHHHHGGHGGGGHHHHHHHHHHHGGHGHHGGF?GGGHHHHHEHHF5GHHHHHHFHGHHHHDHHGFHHGFGGGGGHFFHHFGHHHHGGEECHFFHGGGFCGGGGFGG?GGFFFFFFFAAAAA
@M02197:105:000000000-AN6RF:1:1103:17652:4445 1:N:0:1
CGGTAGTTGATCTCCTCCGCTTATTGATATGCTTAAGTTCAGCGGGTAGTCCTACCTGATTTGAGGTCAAATATGATGCAAGGTTTTGTCCGAAGACCATTGTAAGCGGACTTTGAGGGTCGGACGACAGCGCAACGTCATTATCACACTGATGTCCGGAAGCCAAAGGTTGAATTCCGCTGATGCATTTGAGAGGAGCCGACCTTCGCCAGCACGCTCCAAGTCCAAGCCCCGAATAGAAACAAATCGATTCGGGGTTGAGAATTTAATGACACTCAAACAGGCATGCTCCTCGGAATACCAAGGAGCGCAAGGTGCGTTCAAAGATTCGATGATTCAC
+
CCCBCCFFFFFFGGGGGGGGGGGHHHCHHHHHHHHHHHHHBFHGGGFEFHHHHHHHHG3GHHHFGHHGBGHHHHHGHHGFGHGHHHGHHHHGGGGGHHHHHHHHHHHGGGGGHHHGGGGDGEGCGFGFGGHGGGGGGHHGHHHGHHHHGHHHHHFHGGGGGHHHHHHHHHHHHHHHHHHHGHGHHHHHGHGHHHGGGGGGHGGGGGGGHGGGGGGHHHHHHHHGGGGGGGGHGHHHGHHHHHHGHHFHGGGGGGGHHHHFGHHHFHGHHFHHGGFHHHHHHHHFHHHHGGFGGHHHFHGFCHFGEGGGGGGFGFE?GHGGFGGGGGGGFFFFFFFBBAAA
@M02197:105:000000000-AN6RF:1:1103:15099:4694 1:N:0:1
CGGTAGTTGATCTCCTCCGCTTATTGATATGCTTAAGTTCAGCGGGTAGTCCTACCTGATTTGAGGTCAAATATGATGCAAGGTTTTGTCCGAAGACCATTGTAAGCGGACTTTGAGGGTCGGACGACAGCGCAACGTCATTATCACACTGATGTCCGGAAGCCAAAGGTTGAATTCCGCTGATGCATTTGAGAGGAGCCGACCTTCGCCAGCACGCTCCAAGTCCAAGCCCCGAATAGAAACAAATCGATTCGGGGTTGAGAATTTAATGACACTCAAACAGGCATGCTCCTCGGAATACCAAGGAGCGCAAGGTGCGTTCAAAGATTCGATGATTCAC
+
BCCABCFFFFFFGGGGGGGGGGGHHHHHHHHHHHHHHHHHHHHGGGGGGHHHHHHGHHGHHHHFGHHHHHHHHHHHHHHHHHGFHHGHHHHGGGGGHHHHHHHHHHHGGGGGHHHFGHGGHGGGGGGGGGHGGGGGGHHGHHHHHHHHHHHGHHHHHGGGHHHHHHHHHHHHHHHHHHHHGHHHHHHHGHHHHHGGGGGGGGGGFGGGGHGGFFGHHFGHHHHHFFGGGFGHGHHHEHHHHHHGHHGHGGECGGGHHHHGHHHHHGFHHHHHGHGHHHFHHHHHHHHHGGGGFHHG5HFHHCHHGGGGFHGHHGFGGFGGGGGGGGGGFFFFFFFAA3>?
@M02197:105:000000000-AN6RF:1:1103:17118:4575 1:N:0:1
CGGTAGTTGATCTCCTCCGCTTATTGATATGCCAACAATACAACTTACTTCCTCTAAATGACCAAGATCCTCCGCTTATTGATATGTTCCTCCGCTTATTGATATGCTTAAGTTCAGCGGGTATCCCTACCTGATCCGAGGTCAAACTTAGAAAGTTGGGGGTTGCTGGCAAGCACGCACCGAGACCCTGTAGCGAGGAGTATTACTACGCTTAGAGCACGATGGCACCGCCACTGATTTTAAGACCGATCAGAACTGATGCGGTCCAATACCAAGCAGAGCTTGAGTGTTGTACTGACGCTCGAACAGGCATGCCCCGCGGAATACCACGGGGCGCAATGTGCGTTCAAAGATTCGATGATTCAC
+
BBCCBBFFFFFFGGGGGGGGGGGHHHGHGHGHHHHGGHHHHHHHHHHGHHHHHHHHHHHHHHHHHHHHHHHHHGGGGGHHHHHHHHHHHHHHHGGGGDHHHHHHHHHHHHHHHHHHHHGGGEGHHHHHHHH;FHHHHHGGGGHHEBHHHHHHFGHH<HHGGGGGCGHHGGHHFHHHGGGGGGGGGGGHGGFGG8GGGGGGGGGGGGGGGGGGGFFFFFGFGFFFFFFGGGHHHGHHHHHHHHGGGGGHHHHHHHHHHGGGGGHHHHHHHHGGHHHHHHHHGHHHHHGHHFFGHGGGGGFGHHGGHHHHGHHHFGFGGGGHHHFHHFGGGGGGGGGHCHHFGGGHGGGGGGGGGGBFFFFFFAAA>A
@M02197:105:000000000-AN6RF:1:1103:24724:5128 1:N:0:1
CGGTAGTTGATCTCCTCCGCTTATTGATATGCTTAAGTTCAGCGGGTAGTCCTACCTGATTTGAGGTCAAATATGATGCAAGGTTTTGTCCGAAGACCATTGTAAGCGGACTTTGAGGGTCGGACGACAGCGCAACGTCATTATCACACTGATGTCCGGAATCCAAAGGTTGAATTCCGCTGATGCATTTGAGAGGAGCCGACCTTCGCCAGCACGCTCCAAGTCCAAGCCCCGAATAGAAACAAATCGATTCGGGGTTGAGAATTTAATGACACTCAAACAGGCATGCTCCTCGGAATACCAAGGAGCGCGAGGTGCGTTCAAAGATTCGATGATTCAC
+
@BBB@BDDFFFFGGGGGCGG2E?GFGG6AFGGE5GD5DDGHHCGGG2AFHHHHFFHG33FFFHFGHHHHFHFDFEB@DGHHHEFGHGHGHHGGEEGHHHGHGHHGFG>BEFBGHHGCBAEGEGGGGFDGGHGG:@GGBFFGGGFHFHGHHEGGHGDGGGGGGGGGGCHC;CGHHHHHHHGHHGFGFFHHHGHHFFAFFFFDGGGGFFFFFFFFFGHGFDDFHHEEFFGFFFFFGHGHFHHHGHFHFFHGFEGGFEFGDGHHHHGGDHFGHFFEGEG011EDEHHFHEHGFA/FBHFGFDB1GGF/GGEE?B0FAE0CFGA3DBA3A1GC13BFFFAAAAA
@M02197:105:000000000-AN6RF:1:1103:16389:5419 1:N:0:1
CGGTAGTTGATCTCCTCCGCTTATTGATATGCTTAAGTTCAGCGGGTAGTCCTACCTGATTTGAGGTCAAATATGATGCAAGGTTTTGTCCGAAGACCATTGTAAGCGGACTTTGAGGGTCGGACGACAGCGCAACGTCATTATCACACTGATGTCCGGAAGCCAAAGGTTGAATTCCGCTGATGCATTTGAGAGGAGCCGACCTTCGCCAGCACGCTCCAAGTCCAAGCCCCGAATAGAAACAAATCGATTCGGGGTTGAGAATTTAATGACACTCAAACAGGCATGCTCCTCGGAATACCAAGGAGCGCAAGGTGCGTTCAAAGATTCGATGACTCAC
+
CCCCBCFFFFFFGGGGGEFGGGGHHHHHHHHHHHHHHHGHCEHGGGGGGHHHHHHHHHEHHHEHFHHGHHHHEFFGHHGHHHGHHHGHGHHGGGGGHHFHHHHHHHHFFGGGHHHHFFGEGGGFGGGGGGHGGGGGGHFFHGHHHHHHHHHGHGGHHGGGGHHHHHHHHFHHGFGHHHHHGHGHHGGHHHHGGHGGGGGGHFGGFGGGFHGFFFGHHFHHHHGBGGHGGFGGFHHGEHGHHHHGHHFHFGEFGGGHHHFGGHHGDFGHHGHHGDFBGHHHHHHEHHHHEFGGGHHGHHGFHHHHGGGG?GHGHGGGGHGGGGGGGGGGFFFFFFFABBAB
@M02197:105:000000000-AN6RF:1:1103:21007:5741 1:N:0:1
CGGTAGTTGATCTCCTCCGCTTATTGATATGCTTAAGTTCAGCGGGTAGTCCTACCTGATTTGAGGTCAAATATGATGCAAGGTTTTGTCCGAAGACCATTGTAAGCGGACTTTGAGGGTCGGACGACAGCGCAACGTCATTATCACACTGATGTCCGGAATCCAAAGGTTGAATTCCGCTGATGCATTTGAGAGGAGCCGACCTTCGCCAGCACGCTCCAAGTCCAAGCCCCGAATAGAAACAAATCGATTCGGGGTTGAGAATTTAATGACACTCAAACAGGCATGCTCCTCGGAATACCAAGGAGCGCAAGGTGCGTTCAAAGATTCGATGACTCAC
+
CCCBCCFFFFFFGGGGGGGGGGGHHGHHHHHGHHHHHHHHHHHGGGGGGHHHHHHHHHHHHHGHGHHHHHHHHFHHHHHGHHGGHHGHHHHGGGGGFHHHHHHHHHHGFCGGHHHHGHGGHGGGGGDGGGHGGGGGGHHGEGHHHHHHHHHHGHHHHGGGGGHHHHHHHHHHFHHHHHHGGGGHGGGGHGHHHHGGGGGGGGGGGGGGGFGFFFFGFFHHHHGFFGHGGGFGGHHHHHHHHHHGFFHHGF?EGGGHFHHHHHHHHHHGGFFGGFA5GEE3FGFGBHEHGGGGGGD5HFGFFFGBGFEECHHGHECGGGGFFFGGGGGGFCFFFFFBBBAA
@M02197:105:000000000-AN6RF:1:1103:15461:5696 1:N:0:1
CGGTAGTTGATCTCCTCCGCTTATTGATATGCTTAAGTTCAGCGGGTAGTCCTACCTGATTTGAGGTCAAATATGATGCAAGGTTTTGTCCGAAGACCATTGTAAGCGGACTTTGAGGGTCGGACGACAGCGCAACGTCATTATCACACTGATGTCCGGAATCCAAAGGTTGAATTCCGCTGATGCATTTGAGAGGAGCCGACCTTCGCCAGCACGCTCCAAGTCCAAGCCCCGAATAGAAACAAATCGATTCGGGGTTGAGAATTTAATGACACTCAAACAGACATGCTCCTCGGAATACCAAGGAGCGCAAGGTGCGTTCAAAGATTCGATGATTCAC
+
BBBBBBFFFFFFGGGGGFGFGGGFHFHH6FBFHHFHFHHHHHHGGEEFEGGHHHHHHHHGHHD5CGEGGGHFHHHFFFHHFGGHHHGHHHHGGGGGHHHHHHHHHBGFGGGGHHHHGEDGHGGGGGCCGGEFFCGFGEHGHHHHHHHGHHHHHHHGFDGHFHHFFFHHFGGHHFHHFHHGGGGGHGGFGHGHEGGDFDEEGGFCFFFFFHGFFFFFAFFHGGFFFBBFFFFFGHGFBFFHHHGFF?1FEF//EAEF2HHHFHGF5BFFGDGB3DGHHHGBBFFGGHHEEAE2?GEAD5EF3GGGCGGGACDBGE2?GHFEFBGBGECF4FFFFFFA?A>3
@M02197:105:000000000-AN6RF:1:1103:9644:6198 1:N:0:1
CGGTAGTTGATCTCCTCCGCTTATTGATATGCTTAAGTTCAGCGGGTAGTCCTACCTGATTTGAGGTCAAATATGATACAAGGTTTTGTCCGAAGACCATTGTAAGCGGACTTTGAGGGTCGGACGACAGCGCAACGTCATTATCACACTGATGTCCGGAAGCCAAAGGTTGGATTCCGCTGATGCATTTGAGAGGAGCCGACCTTCGCCAGCACGCTCCAAGTCCAAGCCCCGAATAGAAACAAATCGATTCGGGGTTGAGAATTTAATGACACTCAAACAGGCATGCTCCTCGGAATACCAAGGAGCGCAAGGTGCGTTCAAAGATTCGATGATTCAC
+
AAAABBFFBFFFGGGGFGGCEGGGHBFBDGHGBGFHFHGFDDGEGFEEFGGHDGHHHFFHFFHGEGFBCGFFDFHEBGHHFHGGHHGFHHHEDG?EHF?GHFF4GHFCFFECGHGFFHEEGEEGGFFGGFHGFEFC@FGGHHFHHHHHGHHHHGFHHGGADGGHGGFHGGGHHGGGHHGDGHHGGHGHGGGHHGGGFDGGGGFFDGFFHFGGGFGGFFGHGHHHGFGBFGFFHHHHHHHHHHGGHHFHGGCGGGGHHHHFEHHGDHGGHHFFFAFFFHHGHHFHHHGHDACGEFFGFGFBCEFHAEEE2FG4FGGEE4GGBGGGGFCC4FFFBFFBBAAA
@M02197:105:000000000-AN6RF:1:1103:20864:6342 1:N:0:1
CGGTAGTTGATCTCCTCCGCTTATTGATATGCTTAAGTTCAGCGGGTAGTCCTACCTGATTTGAGGTCAAATATGATGCAAGGTTTTGTCCGAAGACCATTGTAAGCGGACTTTGAGGGTCGGACGACAGCGCAACGTCATTATCACACTGATGTCCGGAATCCAAAGGTTGAATTCCGCTGATGCATTTGAGAGGAGCCGACCTTCGCCAGCACGCTCCAAGTCCAAGCCCCGAATAGAAACGAATCGATTCGGGGTTGAGAATTTAATGACACTCAAACAGGCATGCTCCTCGGAATACCAAGGAGCGCAAGGTGCGTTCAAAGATTCGATGATTCAC
+
BBBAABFFFFFFGGGGGGGGGGGHHHHHHHHHHHHHGHHHHHHGGGEGGHHGHGGHHHHHGHFFGHHHGHHHGFHDGHHHHHGGGFFHFHHGGGGGHHHGHHHHHHGFGGGGHHHFFHDFHGGGGGFGGGH:GGGGGHHGHHHHHGGHHHGHHGHHHGGGGGHHHHGHHHHHGHHHHHHGHHFHGGFGGHHHHHGGGGGGGGFGGFGGHHFFFFFFFGGHHFHHGGHGGGGHHHHGFHHGHHGHHHHHGGFGGGGFFGHHHFHFDHHHFBFGF5F5HFHGHHHEGHHGGGGGGHHHGHHGGHHHEEEA2GGHHGGGGHGGGGGBGGGFFFFFFDFBBBAA
@M02197:105:000000000-AN6RF:1:1103:18247:6394 1:N:0:1
CGGTAGTTGATCTCCTCCGCTTATTGATATGCTTAAGTTCAGCGGGTATCCCTACCTGATCCGAGGTCAAACTTAGAAAGTTGGGGGTTGCTGGCAAGCACGCACCGAGACCCTGTAGCGAGGAGTATTACTACGCTTAGAGCACGATGGCACCGCCACTGATTTTAAGACCGATCAGAACTGATGCGGTCCAATACCAAGCAGAGCTTGAGTGTTGTACTGACGCTCGAACAGGCATGCCCCGCGGAATACCACGGGGCGCAATGTGCGTTCAAAGATTCGATGACTCAC
+
BBCABBFFFFFFGGGGGGGGGGGHHHFHFHHHHHGHHGHHHHHGGGGGHHHHHHGHHHH<HHHAEGGHGHHHHHHHBGHHH<HHGGGEGGH:HHGHHGHHHGG:GGGF7CGGHHHHFHHGGGGGGHHHHHHHHHGGGGGHGHHHHGDEGGHHHGGHGGGHHHHHHHHHHHGGHHHHHHHHHHGGHGGHHFHHHHHHGHHHHHHHHGHHHHHGHHHFHFGGGGGGGHHGHHHHHHHHHEGCGGGGHHHHHCHGGGGGGGGGHHHHEGEGHGGGGGGFGFGFFFFFFFBABAB
@M02197:105:000000000-AN6RF:1:1103:11769:6498 1:N:0:1
CGGTAGTTGATCTCCTCCGCTTATTGATATGCTTAAGTTCAGCGGGTATCCCTACCTGATCCGAGGTCAAACTTAGAAAGTTGGGGGTTGCTGGCAAGCACGCACCGAGACCCTGTAGCGAGGAGTATTACTACGCTTAGAGCACGATGGCACCGCCACTGATTTTAAGACCGATCAGAACTGATGCGGTCCAATACCAAGCAGAGCTTGAGTGTTGTACTGACGCTCGAACAGGCATGCCCCGCGGAATACCACGGGGCGCAATGTGCGTTCAAAGATTCGATGATTCAC
+
ABCAAAFFFFFFGGGGGGGGGGGHHHHHHHHHHHHHHHHHHHHGGGGGHHHHHHHHHHH<HHHCGGGHHF:HH:HHGHHHH<HHGGGEGGHHHHGHHGHHHGGGGGGGGGGGH:HHHHGGFGGGGHHHHHHH<HGGGGGHHHHHHGGHGGHHHGGHHHHHHHHHHHHHHGGGHHHHHHHHHHGGGGGHHHGHHHHHGHHHHHHHHHHHGHHGHHFHGGHGGGGGGFFGHHHHHHHHHGGGGGGGHHHHGHGGGGGGGGGGHHHHGGGGHGGGGGGGGGGFFFFFFFCBCCC
@M02197:105:000000000-AN6RF:1:1103:24488:6527 1:N:0:1
CGGTAGTTGATCTCCTCGCTTATTGATATGCTTAAGTTCAGCGGGTAGTCCTACCTGATTTGAGGTCAAATATGATGCAAGGTCTTGTCCGAAGACCATTGTAAGCGGACTTTGAGGGTCGGACGACAGCGCAACGTCATTATCACACTGATGTCCGGAATCCAAAGGTTGAATTCCGCTGATGCATTTGAGAGGAGCCGACCTTCGCCAGCACGCTCCAAGTCCAAGCCCCGAATAGAAACAAATCGATTCGGGGTTGAGAATTTAATGACACTCAAACAGGCATGCTCCTCGGAATACCAAGGAGCGCAAGGTGCGTTCAAAGATTCGATGATTCAC
+
CCCBBCFFFFFFGGGGGGGGGGHHHHHHHHHHHHHHHHHHHHGGGFGGHHHHHHHHHHHHHHHGHHHHHHHHHHHHHHHHHGHHHHHHHHGGGGGHHHHHHHHHHHGGGGGHHHHGHGGHGGGGGGGGGHGGGGGGHHGHHHHHHHHHHHHHHHHHGGGHHHHHHHHHHHHHHHHHHHHHHHHGGGHHHHHHHGGGFGGHHGGGGGGHHGFFGGHGHHHHHHHFGHGGGGHGGHHHHHHHHHGHHHHGFCGGGGHFHHHHHGHFHHHHHHHHHGHHHHHHGHHGHHHGGGGGHHHHHHFHHHGGGGGGHHHHGGCGHGGGGGGGGGGFFFFFFFBBBBA
@M02197:105:000000000-AN6RF:1:1103:17508:6951 1:N:0:1
CGGTAGTTGATCTCCTCCGCTTATTGATATGCTTAAGTTCAGCGGGTAGTCCTACCTGATTTGAGGTCAAATATGATGCAAGGTTTTGTCCGAAGACCATTGTAAGCGGACTTTGAGGGTCGGACGACAGCGCAACGTCATTATCACACTGATGTCCGGAAGCCAAAGGTTGAATTCCGCTGATGCATTTGAGAGGAGCCGACCTTCGCCAGCACGCTCCAAGTCCAAGCCCCGAATAGAAACAAATCGATTCGGGGTTGAGAATTTAATGACACTCAAACAGGCATGCTCCTCGGAATACCAAGGAGCGCAAGGTGCGTTCAAAGATTCGATGATTCAC
+
BCCAABFFFFFFGGGGGGGGGGGHHHBGHHHHHHHHHHHHHHHGGGGGGHHHHHHHHHGHHHHHGGHHHHHHHHHHHHHHHHGFHHGHHHHGGGGGHHGHHHHGGHHGGGGGHHHHGHGGHGGGGGGGGGHGGGGGGHHGHHHHHHHHHHHHHHHHHGGGGHHHHHGHHHGHHHHHHHHHGHHGGHHHHHHHHHGGGGGGHHGGFFGGHHGGFFGHHHHHHHHFGGHGGGGHHHHHHHHHHHHGHHHHGFGGGGGHHHHHHHHHHHFHHHHHGFGGHHHHHHHFHHHGGGGGFHHGHGHGGHHGEFGGGHHGHGGGGFGGCGGGFGGGFFFFFFFBABAB
@M02197:105:000000000-AN6RF:1:1103:10362:7031 1:N:0:1
CGGTAGTTGATCTCCTCCGCTTATTGATATGCTTACGTTCAGCGGGTAGTCCTACCTGATTTGAGGTCAAATATGATGCAAGGTTTTGTCCGAAGACCATTGTAAGCGGACTTTGAGGGTCGGACGACAGCGCAACGTCATTATCACACTGATGTCCGGAAGCCAAAGGTTGAATTCCGCTGATGCATTTGAGAGGAGCCGACCTTCGCCAGCACGCTCCAAGTCCAAGCCCCGAATAGAAACAAATCGATTCGGGGTTGAGAATTTAATGACACTCAAACAGGCATGCTCCTCGGAATACCAAGGAGCGCAAGGTGCGTTCAAAGATTCGATGATTCAC
+
CCCCCCFFFFFFGGGGGGGGGGGHHHHHHHGHHHHHGHHHHHHGGGGGGHHHHHHHHHHHHHHHGHHHHHHHHHHHHHHHGHGHHHGHHHHGGGGGHHHHHHHHHHHGGGGGHHHHGHGGHGGGGGGGGGHGGGGGGHHGHHHHHHHHHHHHHHHHHGGGHHHHHHHHHHHHHHHHHHHHHHHGHHHGHGHHHHGGGGGGHHGGGFGGHGGGGGGGHHGHHHHHGGHGGGFFHHHHHHHHHHHGGHFHGFCGGGGHGHHHHHHHGHGHGHHHHGEGGGHGGHHGHHHHGGGGGHHHHGFGHHHHGGGGGHHHHGGGGHGGGGGGGGGGFFFFFFFAAAAA
@M02197:105:000000000-AN6RF:1:1103:11153:6987 1:N:0:1
CGGTAGTTGATCTCCTCCGCTTATTGATATGCTCAAGTTCAGCGGGTAGTCCTACCTGATTTGAGGTCAAATATGATGCAAGGTTTTGTCCGAAGACCATTGTAAGCGGACTTTGAGGGTCGGACGACAGCGCAACGTCATTATCACGCTGATGTCCGGAATCCAAAGGTTGAATTCCGCTGATGCATTTGAGAGGAGCCGACCTTCGCCAGCACGCTCCAAGTCCAAGCCCCGAATAGAAACAAATCGATTCGGGGTTGAGAATTTAATGACACTCAAACAGGCATGCTCCTCGGAATACCAAGGAGCGCAAGGTGCGTTCAAAGATTCGATGATTCAC
+
CCCCCCFFFFFFGGGGGGGGGGGHHHHHHHHHGHGHHHHHHHHGGGGGGHHHHHHHHHHHHHHHGHHGHHFHHHHHGHGHHHGHHHGHHHHGGGGGGHEHHHHHHHHGGGGGHHHHGGGGHGGGGGFFGGHGGGGGGHHGHHHHHHGGGGGGHHHHHGGGGHHHHHHHGGHHHHHHHHHHHHHHHHHHHGHHHHGGGGGGHGGGGGGGFHGGGGGHHFHHHHHHGGHGGGGHHHHHGHHGHHGGHGHHFFF@GGGHHHHHHHHHFGGHFFHHHGFFHHHHHHHHGHHHGGGGGFHHHHHGHFHHGGEGCHHHGGGFGGGGGGGGGGGGFFFFFDFBBBBA
@M02197:105:000000000-AN6RF:1:1103:5986:7307 1:N:0:1
CGGTAGTTGATCTCCTCCGCTTATTGATATGCTTAAGTTCAGCGGGTAGTCCTACCTGATTTGAGGTCAAATATGATGCAAGGTTTTGTCCGAAGACCATTGTAAGCGGACTTTGAGGGTCGGACGACAGCGCAACGTCATTATCACACTGATGTCCGGAAGCCAAAGGTTGAATTCCGCTGATGCATTTGAGAGGAGCCGACCTTCGCCAGCACGCTCCAAGTCCAAGCCCCGAATAGAAACAAATCGATTCGGGGTTGAGAATTTAATGACACTCAAACAGGCATGCTCCTCGGAATACCAAGGAGCGCAAGGTGCGTTCAAAGATTCGATGATTCAC
+
ABBAA?DFFFFFGFGGGGGCGGGGHHHHHGHHHHHHHHGHHHHGGGGGGHHHHHHHHGHFHHBFGHHGHHHHGHHHGHHHHHGGFHGGHGHGGGGGHHHHHHHHHGGGGFFGHHHHGHGGHGGGGGGGGGHGGCGGGGHGHHHHHHHHHHHHHHHHGGGGHHHGHHHHHHHHHHHHHHHFHHHGHHHGGGGGGGGGGGGGGGGGGGGFFGFFGFGHHHFGHHFFGGHFFGGHHHGHHHHHHHHGHHHHGFCGGGGHHHHHHFFD55HHFHHHGGGHHFHHBEHEFHEEGGGEEGDFABHFFGFGGEE?GHGHHGEAEFGGFGGGGEBGCFFFFFFBBBAA
@M02197:105:000000000-AN6RF:1:1103:20196:7274 1:N:0:1
CGGTAGTTGATCTCCTCCGCTTATTGATATGCTTAAGTTCAGCGGGTAGTCCTACCTGATTTGAGGTCAAATATGATGCAAGGTTTTGTCCGAAGACCATTGTAAGCGGACTTTGAGGGTCGGACGACAGCGCAACGTCATTATCACACTGATGTCCGGAATCCAAAGGTTGAATTCCGCTGATGCATTTGAGAGGAGCCGACCTTCGCCAGCACGCTCCAAGTCCAAGCCCCGAATAGAAACAAATCGATTCGGGGTTGAGAATTTAATGACACTCAAACAGGCATGCTCCTCGGAATACCAAGGAGCGCAAGGTGCGTTCAAAGATTCGATGATTCAC
+
BABBBBFFFFFFGGGGGGGGGGGHHHFHHHHHHHHHHHHHHHHGGGGGGHHHHHHHHHGHHHHHGHHHHHHHEHHHHHHHHHGGHHGHHHHGGGGGHHHHHHHHGHHGGGGGHHHHGHGGHGGGGGGGGGHGGGGGGHHGHHGHHHHHHHHHHHHHHGGGHHHHHHHHHHHHHGHHHHHHHHHHHHHGHHHHHGGGGGGGHHGGGFGGHHGGGGFGHFFFHHGFGHGGGGGHHHHHHHHHHHGGHHHHGGGGGGGHHHHHHHHHHHHHHHHHHGGHFGHHHGHHHHHHGGGGGHHGHHHHHHHHGGGGGHHFHGGGGHGGGGGGGGGGFFFFFFFA?BBB
@M02197:105:000000000-AN6RF:1:1103:24808:7449 1:N:0:1
CGGTAGTTGATCTCCTCCGCTTATTGATATGCTTAAGTTCAGCGGGTAGTCCTACCTGATTTGAGGTCAAATATGATGCAAGGTTTTGTCCGAAGACCATTGTAAGCGGACTTTGAGGGTCGGACGACAGCGCAACGTCATTATCACACTGATGTCCGGAATCCAAAGGTTGAATTCCGCTGATGCATTTGAGAGGAGCCGACCTTCGCCAGCACGCTCCAAGTCCAAGCCCCGAATAGAAACAAATCGATTCGGGGTTGAGAATTTAATGACACTCAAACAGGCATGCTCCTCGGAATACCAAGGAGCGCAAGGTGCGTTCAAAGATTCGATGATTCAC
+
ABCAABFFFFFFGGGGGGGGGGGHHHHHHHHHHHHHHHHHHHHGGGGGGHHHHHHHHHHHHHHHGHHHHHHHHHHHHHHHHHGHHHGHHHHGGGGGHHHHHHHHHHHGGGGGHHHHGHGGHGGGGGGGGGHGGGGGGHHGHHHHHHHHHHGHHHHHHGGGHHHHHHHHHHHHHHHHHHHHHGHGHHHHHHHGHHGGGGGGGHGGGGGGHHGGGGGHGHGGHHHGGGHGGGGHHHHHHHHHHHHGHHHFECEGGGGHHHHHHHHHGHHHHHHHHFGHHHHHHHHHHHGGGCCGFGHHHHGHGHHHGGGGGHHHGGGGGHGGGGGGGGGGFFFFFFFABABB
@M02197:105:000000000-AN6RF:1:1103:23644:7526 1:N:0:1
CGGTAGTTGATCTCCTCCGCTTATTGTATGCTTAAGTTCAGCGGGTAGTCCTACCTGATTTGAGGTCAAATATGATGCAAGGTTTTGTCCGAAGACCATTGTAAGCGGACCTTGAGGGTCGGACGACAGCGCAACGTCATTATCACACTGATGTCCGGAATCCAAAGGTTGAATTCCGCTGATGCACTTGAGAGGAGCCGACCTTCGCCAGCACGCTCCAAGTCCAAGCCCCGAATAGAAACAAATCGATTCGGGGTTGAGAATTTAATGACACTCAAACAGGCATGCTCCTCGGAATACCAAGGAGCGCAAGGTGCGTTCAAAGATTCGATGATTCAC
+
CCCCCCFFFFFFGGGGGGGGGGGHHHHHHHHHHHHHHHHHHHGGGGGGHHHHHHHHHHHHHHHGHHHGHHHHHHHHHHHHHGFGHGHHHHGGGGGHHHHHHHHHHHGGGGGHHHHHHGFHGGGGGGGGGHGGGGGGHHGHHHHHHHHHHHHHHHHHGGGHGHHHHHHHHHHHHHHHHHGHHHHHHGHHHHHHHGGGGGGHHGGGGFGHHGGGFGHHHHHHHHHGGHGGGGGHHHHGHHHHHHGHHHHGGGGGGGHFHHHHHHHHEHHHHHHHHGHHHHHHHHHHHHHGGGGGHHHHHHHHHHHGGGGGHHGHGGGGGGGCGGGGGGGFFFFFFFCCCCC
@M02197:105:000000000-AN6RF:1:1103:18387:7384 1:N:0:1
CGGTAGTTGATCTCCTCCGCTTATTGATATGCTTAAGTTCAGCGGTTAGTCCTACCTGATTTGAGGTCAAATATGATGCAAGGTTTTGTCCGAAGACCATTGTAAGCGGACTTTGAGGGTCGGACGACAGCGCAACGTCATTATCACACTGATGTCCGGAATCCAAAGGTTGAATTCCGCTGATGCATTTGAGAGGAGCCGACCTTCGCCAGCACGCTCCAAGTCCAAGCCCCGAATAGAAACAAATCGATTCGGGGTTGAGAATTTAATGACACTCAAACAGGCATGCTCCTCGGAATACCAAGGAGCGCAAGGTGCGTTCAAAGATTCGATGATTCAC
+
BCCCABFFFFFFGGGFGGGGFGGHHHHHHHHHHHHGHHHGHHHGGGGGHHHGHGHGHHHEHHGFFHHHFEHHHHH5GHHHHHGHGHGHHHGGGGGGHHCGFHHHGEHGGGGCHHHHFGGFHGGEFDDGGGHGGGGGGFGGHHHHHGHHHFHHHHHHGGGGGGFHGHHHHHHHHHGGHHHGGHHHHHHGGGGGHHFDFDEGHGGFGGGGFFFGFFFHHHHFGGHHFGHGGGGFHHFHGHHHHHHGHHHH?GGGGFGHBHFHEHHGFEHHHGFGBGGGHGHHHFHFHHHG?EECGHGBHFGBGHHGDEGGFF5HHGGGGHFFGGFBGEGFBFFFFBFABAAB
@M02197:105:000000000-AN6RF:1:1103:22622:7974 1:N:0:1
CGGTAGTTGATCTCCTCCGCTTATTGATATGCTTAAGTTCAGCGGGTAGTCCTACCTGATTTGAGGTCAAATATGATGCAAGGTTTTGTCCGAAGACCATTGTAAGCGGACTTTGAGGGTCGGACGACAGCGCAACGTCATTATCACACTGATGTCCGGAAGCCAAAGGTTGAATTCCGCTGATGCATTTGAGAGGAGCCGACCTTCGCCAGCACGCTCCAAGTCCAAGCCCCGAATAGAAACAAATCGATTCGGGGTTGAGAATTTAATGACACTCAAACAGGCATGCTCCTCGGAATACCAAGGAGCGCAAGGTGCGTTCAAAGATTCGATGATTCAC
+
BCCAABFFFFFFGGGGGGGGGGGHHHHHHHHHHHHHHHHHHHHGGGGGGHGHHHHHHHGHHHHHGHHHHHFHGGHHHHHHHHGGGHGHHHHGGGGGHHHHHHHHGHHGGFGGHHHHGHGGHGGGGGFGGGHGGGGGGHHGHHGGHHHHHHHHHHHHHGGGHHHHHHHHHHHHHHHHHHHHGHGGHHHGHHHHHGGGGGGGHHGGFFFFHHGGGGGGHHHHHHGFGGHGGGGGHHHHGHHHHHHGHHHHGGGGGGGHHHHHHHHHHFHFHFHHHFGHHHHHHFHGHHHEGGGGGHHHHHHHHGHHGECEAGHHHGFGGHGGGGGGCGGGFFFFFFFA?AAA
@M02197:105:000000000-AN6RF:1:1103:12854:7999 1:N:0:1
CGGTAGTTGATCTCCTCCGCTTATTGATATGCTTAAGTTCAGCGGGTAGTCCTACCTGATTTGAGGTCAAATATGATGCAAGGTTTTGTCCGAAGACCATTGTAAGCGGACTTTGAGGGTCGGACGACAGCGCAACGTCATTATCACACTGATGTCCGGAATCCAAAGGTTGAATTCCGCTGATGCATTTGAGAGGAGCCGACCTTCGCCAGCACGCTCCAAGTCCAAGCCCCGAATAGAAACAAATCGATTCGGGGTTGAGAATTTAATGACACTCAAACAGGCATGCTCCTCGGAATACCAAGGAGCGCAAGGTGCGTTCAAAGATTCGATGATTCAC
+
BCCC?BFFFFFFGGGGGGGGGGGHHGHHHHGHHHHHHHHHGFGGGGGGGHHHHHHHHFFHHHHGGHHHHHHHFHHFGHHHFGGGGHGGHHHGGGGGHGHHHHHHGFHGGGGGHHHHGHGFFGGGGGGGGGGGGGGGGHHGHHHHHFFGHHHGHFGHHGGGHHHGHHHHGHHHHGFGHHHHGHGGHGHGHHHHHHGGGGGGHHGGGFFGHHGGFGFHFHFGHHHHGGHGGGGFFHGH?GGHGHHGHGHHGGGGGGGHHHHHEHGHHHHHHHHFGGFDHHHHHHHHHHGHGGGGGHGGGHGEHHHHGGEE?GHHHGGGGHGGGGGGGGFGFFFFFFFBABAB
@M02197:105:000000000-AN6RF:1:1103:25580:8231 1:N:0:1
CGGTAGTTGATCTCCTCCGCTTATTGATATGCTTAAGTTCAGCGGGTAGTCCTACCTGATTTGAGGTCAAATATGATGAAATGTTTGTCCGAAGACCATTGTAAGCGGACTTTGAGGGTCAGACGACAGCGCAACGTCATTATCACACTGATGTCCGAAAGCCAAAGGTTGAATTCCGCTGATGCATTTGAGAGGAGCCGACTTTCGCCAGCACGCTCCAAGTCCAAGCCCCGAACAGAAACAAATCCATTCGGGGTTGAGAATTTAATGACACTCAAACAGGCATGCTCCTCGGAATACCAAGGAGCGCAAGGTGCGTTCAAAGATTCGATGATTCAC
+
ABCAABFFFFFFGGGGGGGGGGGHHHHHHGHHHHGHHHHHHGHGGGGGGHHHHHHHHHHHHHGHGHHHHHHHGHHHHHHFHHHHHHHHHHGGGGGHHHHHHHHHHHGGGGGHHHHGHGEHHHGHGGGGGHGGGGGGGHGHHHHHHHHHHHHHHHHHGHHHHHHHHHHHHHHHHHHHHHGHHHHHGHHHHHHHGGGGGGGHHGGGGGGHGGGGGGGHHHHHHHFGGHGGGGGGHHFHHHHHGEHHHHFFEGGGGGHHHHHHHHHHHHHHHHHGFGHHHHHGHHHHHHHGGFE2GFBHHHHGHHHGGGGGGFHHGGGGGGGGGGGGGGGFFFFFFFABBBB
@M02197:105:000000000-AN6RF:1:1103:4591:8184 1:N:0:1
CGGTAGTTGATCTCCTCCGCTTATTGATATGCTTAAGTTCAGCGGGTAGTCCTACCTGATTTGAGGTCAAATATGATGCAAGGTTTTGTCCGAAGACCATTGTAAGCGGACTTTGAGGGTCGGACGACAGCGCAACGTCATTATCACACTGATGTCCGGAAGCCAAAGGTTGAATTCCGCTGATGCATTTGAGAGGAGCCGACCTTCGCCAGCACGCTCCAAGTCCAAGCCCCGAATAGAAACAAATCGATTCGGGGTTGAGAATTTAATGACACTCAAACAGGCATGCTCCTCGGAATACCAAGGAGCGCAAGGTGCGTTCAAAGATTCGATG
+
AABBCCFFFFFFGGGGGGGGGGGHHHGHFHFGHHHHHHHHHGGGGGGGGHHFHHHHHHHHHHHHGHHHBHHHGHGFEBG3FGGDGHGHHHHFGGGGHHHHHHHGHHGGGGGGHHHHGHGAFEGGGGGGGGHGGGGGGHHGHHHHHHHGGGGHHGHHHGFHHHHHHHHGGHHHHHHHHHHGGHHHHHHGGHGGGGGGGBGEAFGGFFFGGHFFGFFFFFFGHHHFGGHGFFEFDADFFHHGGHHGHFGGCGGE@GGHHFEFG@HHGGFHHGHGFHGHHFHGHHFFGHGCEAEGGHHFGDAAE5GGA?EEAFFF4EGCGG4GDGB@5AFBBAAAAA
@M02197:105:000000000-AN6RF:1:1103:19628:8574 1:N:0:1
CGGTAGTTGATCTCCTCCGCTTATTGATATGCTTAAGTTCAGCGGGTAGTCCTACCTGATTTGAGGTCAAATATGATGCAAGGTTTTGTCCGAAGACCATTGTAAGCGGACTTTGAGGGTCGGACGACAGCGCAACGTCATTATCACACTGATGTCCGGAATCCAAAGGTTGAATTCCGCTGATGCATTTGAGAGGAGCCGACCTTCGCCAGCACGCTCCAAGTCCAAGCCCCGAATAGAAACAAATCGATTCGGGGTTGAGAATTTAATGACACTCAAACAGGCATGCTCCTCGGAATACCAAGGAGCGCAAGGTGCGTTCAAAGATTCGATGATTCAC
+
CCCBBCFFFFFFGGGGGGGGGGGHHHHHHHHHHHHHHHHHHHHGGGGGGHHHHHHHHHHHHHHHGHHHHHHHHHHHHHHHHHGFGHGHHHHGGGGGHHHHHHHHHHHGGGGGHHHHGGGGHGGGGGGGGGHGGGGGGHHGHHHHHHHHHGHHHHHHHGGGHGHHHHHHGHHHHGHHHHHHHHHHHHHHHHHHGGGGGGGGHGGGFFFGHHGGGGGHHHHHHHHGGGHGGGGFHHHHGHHHHHHGHHHHGGGGGGGHHFHHFHHHFHHHHHHHHGGGHGHHHHHHHHHHGGGFGHHHHHHHGHHHGFGGGHHHFGGGGHGGGGGGGGGGFFFFFFFCCCBC
@M02197:105:000000000-AN6RF:1:1103:27030:8566 1:N:0:1
CGGTAGTTGATCTCCTCCGCTTATTGATATGCTTAAGTTCAGCGGGTAGTCCTACCTGATTTGAGGTCAAATATGATGCAAGGTTTTGTCCGAAGACCATTGTAAGCGGACTTTGAGGGTCGGACGACAGCGCAACGTCATTATCACACTGATGTCCGGAAGCCAAAGGTTGAATTCCGCTGATGCATTTGAGAGGAGCCGACCTTCGCCAGCACGCTCCAAGTCCAAGCCCCGAATAGAAACAAATCGATTCGGGGTTGAGAATTTAATGACACTCAAACAGGCATGCTCCTCGGAATACCAAGGAGCGCAAGGTGCGTTCAAAGATTCGATGATTCAC
+
BCCBBCFFFFFFGGGGGGGGGGGGHHHHGHHHHHHHHHHHHHHGGGGGGHHHHHHHHHHHGHHHGHGHHHHHHHGHHFHHHHGHHHGHHHHGCFGGHGHHHHHHHHHGGGGCHHHGGHGEHGGGGGGGGGGGGGGGGHHGHHHHHHHHHHHHHHHHHGGGHHHHHHHHHHHHHHHHHGHHHHHHHHHGHHHGGHGGGGGGHGGFGFGFHHGGGFGHGHHGFHHHGFFGGGGHHHFHGHHHHHHFHHHHGE@GGGGHHHHHHHFHHHHHHHHHGAFEHHHHHGHHEHHHGGGEGHHHFHFFGHGHEECGCHGF4CGFEHGGGGGGGCGGFFFFFFFAAAAA
@M02197:105:000000000-AN6RF:1:1103:7194:8708 1:N:0:1
CGGTAGTTGATCTCCTCCGCTTATTGATATGCTTAAGTTCAGCGGGTAGTCCTACCTGATTTGAGGTCAAATATGTTGCAAGGTTTTGTCCGAAGACCATTGTAAGCGGACTTTGAGGGTCGGACGACAGCGCAACGTCATTATCACACTGATGTCCGGAATCCAAAGGTTGAATTCCGCTGATGCATTTGAGAGGAGCCGACCTTCGCCAGCACGCTCCAAGTCCAAGCCCCGAATAGAAACAAATCGATTCGGGGTTGAGAATTTAATGACACTCAAACAGGCATGCTCCTCGGAATACCAAGGAGCGCAAGGTGCGTTCAAAGATTCGATGATTCAC
+
ABBAABFFFFFFGGGGGGGGGGGHHHHHFHHHGHHHHGHFHHHGGGGCGHHHHHHGHHGGHHHGEHHHHHDFHGH5DFFHHHGGHHGHHHHGGGFGHHGHHHHHHHHGGFFGHHHGGHGGHGGGGGGGGGHGGGGGGHHGHHGHGHHGHHHFHHHHHGGGHHHHHHGHHHHHHFHHHGHHHHHHHHHGGGGGGHGGGGGGHGGGFGGFFHGGFFGHGFHFHHFHGGHFFGGFHHHHHHHHHHHGHHEHGGGGGGGHHHHHHHHHGBGHHHHHF5GHHGF3HFEHHHHGGEGGGHHFHFFHFHHHGGGGGHGHHGGGGFGGGCGGGGGGFFFFFFFBBBBB
@M02197:105:000000000-AN6RF:1:1103:20255:8640 1:N:0:1
CGGTAGTTGATCTCCTCCGCTTATTGATATGCTTAAGTTCAGCGGGTAGTCCTACCTGATTTGAGGTCAAATATGATGAAATGTTTGTCCGAAGACCATTGTAAGCGGACTTTGAGGGTCAGACGACAGCGCAACGTCATTATCACACTGATGTCCGAAAGCCAAAGGTTGAATTCCGCTGATGCATTTGAGAGGAGCCGACCTTCGCCAGCACGCTCCAAGTCCAAGCCCCGAATAGAAACAAATCGATTCGGGGTTGAGAATTTAATGACACTCAAACAGGCATGCTCCTCGGAATACCAAGGAGCGCAAGGTGCGTTCAAAGATTCGATGATTCAC
+
BBCAABFFFFFFGGGGGGGGGGGHHHHHHHHHHHHHHHHHHHHGGGGGGHHHHHHHHHHHHHHHGHHHHHHHHHHHHHHGFHHGHHHHHHGGGGGHHHHHHHHHHHGGGGGHHHHGHGGHHHGHGGGGGHGGGGGGHHGHHHHHHHHHHHGHHHHHGGGHHHHHHHHHHHHHHHHHHHGGHGHHHHHHHHHHHGGGGGGHHGGGGGGHHGGGGGHHHHHHHHFGFHGGGGFHHHHHHHHHHHGHHHHFGGGGGGHHHHHHHHHHHGHHHHHHGGHHEHHGHHGHHHHGGGGGHGHHHHHHHHGGGGGGHHHHGGGGHGGGGGGGGGGFFFFFFFBBBBB
@M02197:105:000000000-AN6RF:1:1103:25576:8972 1:N:0:1
CGGTAGTTGATCTCCTCCGCTTATTGATATGCTTAAGTTCAGCGGGTAGTCCTACCTGATTTGAGGTCAAATATGATGCAAGGTTTTGTCCGAAGACCATTGTAAGCGGACTTTGAGGGTCGGACGACAGCGCAACGTCATTATCACACTGATGTCCGGAAGCCAAAGGTTGAATTCCGCTGATGCATTTGAGAGGAGCCGACCTTCGCCAGCACGCTCCAAGTCCAAGCCCCGAATAGAAACAAATCGATTCGGGGTTGAGAATTTAATGACACTCAAACAGGCATGCTCCTCGGAATACCAAGGAGCGCAAGGTGCGTTCAAAGATTCGATGATTCAC
+
AAA>AAFFFFFFGGGDGGGGGGGFFHHGHFFHHHGBGFHD5GHGGGGGEHHHFGHHHHHHHHHGGHHFHHHGFFG5FFF3GHG3GFFHHBGEGGGGHHHHHHHFHHHGGGEFGHHGFHEEGGGGGGG?BCFGGFGGGHFGGHHHFFFHHHHHHHHHHGGGGGHHGHHHHGGHHHHHHHGGGGGGGFGGGGHGHFFGGGGGHHGGGGGGGGFBFGGHHHGHHHFFCGHFFFEFHHGHFFHFGGHGHHGE/CCGGGGHFHG2BHF2DGBHHGGF1F/DFGGBB1HHFHHHECEGFHGDDD1BFG1HGGGGCFFHCEEA?HGGFGFGFGGBFBFBFFFA?AAA
@M02197:105:000000000-AN6RF:1:1103:20059:9073 1:N:0:1
CGGTAGTTGATCTCCTCCGCTTATTGATATGCTTAAGTTCAGCGGGTAGTCCTACCTGATTTGAGGTCAAATATGATGCAAGGTTTTGTCCGAAGACCATTGTAAGCGGACTTTGAGGGTCGGACGACAGCGCAACGTCATTATCACACTGATGTCCGGAATCCAAAGGTTGAATTCCGCTGATGCATTTGAGAGGAGCCGACCTTCGCCAGCACGCTCCAAGTCCAAGCCCCGAATAGAAACAAATCGATTCGGGGTTGAGAATTTAATGACACTCAAACAGGCATGCTCCTCGGAATACCAAGGAGCGCAAGGTGCGTTCAAAGATTCGATGACTCAC
+
CCCCCCFFFFFFGGGGGGGGGGGHHGHHHHHHHHHHHHHHHGHGGGGGGHHHHHHHHHHHHHHHGHHHHGHHHHHHHHHGHHGHHHGHHHHGGGGGHHHHHHHHHHHGGGGGHHHGGFGEGGGGGGGGGGHGGGGGGHHGHHGHHHHHHHHFHHHHHGGGHHHHHHHHHHHHHGHHHGHGGGHHHHHHHHHHHHGGGGGGHHGGGFGGHHGGFFGHHGHHHFHHGGGGFFFFFHGHHHHHHHHGHHHGGGGGGGGHHHGHHHHHGHHHHGHHGAGGHHGBHHHGHHHHGGGGGHHHHGHHHHHHGGGGFHHHHGGGGGGGGGGGGGGGFFFFFFFBAAAB
@M02197:105:000000000-AN6RF:1:1103:19448:9187 1:N:0:1
CGGTAGTTGATCTCCTCCGCTTATTGATATGCTTAAGTTCAGCGGGTAGTCCTACCTGATTTGAGGTCAAATATGATGCAAGGTTTTGTCCGAAGACCATTGTAAGCGGACTTTGAGGGTCGGACGACAGCGCAACGTCATTATCACACTGATGTCCGGAAGCCAAAGGTTGAATTCCGCTGATGCATTTGAGAGGAGCCGACCTTCGCCAGCACGCTCCAAGTCCAAGCCCCGAATAGAAACAAATCGATTCGGGGTTGAGAATTTAATGACACTCAAACAGGCATGCTCCTCGGAATACCAAGGAGCGCAAGGTGCGTTCAAAGATTCGATGATTCAC
+
ABCBAAFFFFFFGGGGGGGGGGGHHHHHHHHHHHHHHHHGHHHGGGFGGHHHHFGHHHFHHHHHGHHHHHHHHHHHHHGHHHGHHHGHHHHGGGGGHHGHHHHHGHHGGGGGHHHGGHGFFGGGGGGGGGHGGGGGGHHGHHGHHHHHHHHHGHHHHGGFHGHHHHHHHHGHHGGHHHHHGGGEHHGGHGGGHGFFGGGGGHGFFFGFFHFGGGGHHGHGHHGGFFHGGFGHFHHHHHFHFHHGHHFHGF@GGGGHHHHFHHHHFEGGHHHHGGFGA5HHHHHEHHHEFGCFGHHHHHGHHHHHGEGEEGBHHFGEEABFGGGGGGGGFFFFFFFBBBBB
@M02197:105:000000000-AN6RF:1:1103:3417:8963 1:N:0:1
CGGTAGTTGATCTCCTCCGCTTATTGATATGCTTAAGTTCAGCGGGTAGTCCTACCTGATTTGAGGTCTAATGGTCAAAGATTGTCTAATGAAAGACAGTTATAAGCCAAACTTCATTACAACTATGCAGTGAAGATATTATCACACCACACATAGCGTTGCAAGTCAATTCAACTAATGCATTCAAGGGAAGCCAGACACAAGGCCCAGCAATCCCCAAATCCAAGCCAACCATTACAAAAGTAAAGGAGGATTGATGAAAGTCAGACACTCAAACAGGCATACTCCTCGGAATACCAAGGAGTGCAAGGTGCGTTCAAAGATTCGATGATTCAC
+
AAAAAADFFDFFFGBBGCFGFCFHGFB66GHHHHHHHG5EEFHGGGFGGGGFHHHHGHHHHGHHGG3BGFFHHHHFGHHHHHHHHHHHGHHHHGHHHHHHHHHHGFFHHHHFHHHHHHHHHHHGHFHHHGGHGGHHHHHHGHHHHGFHHHHHGHHHHHGG?FFHHHHHHHHHHHHHHHHGHHGHGHHHHFGHEHHHGHHHHHGGGHHBGGFGHHHGGGGFGHHGHHGEFGGHGHGGCFHGHFEHHHHHFFGFEHHHFHFHFHHHHFFE3B1HHFEABGGBHFFFGCGGGHFHHGFBBCHHFGABDHFB4EEAGHGGAGBGBCGG4FFFFFD3>>>>
@M02197:105:000000000-AN6RF:1:1103:14467:9505 1:N:0:1
CGGTAGTTGATCTCCTCCGCTTATTGATATGCTTAAGTTCAGCGGGTAGTCCTACCTGATTTGAGGTCAAATTGTCAGAAGCTGTCTCAAAAGAGACCCTTTAGAAGCTGAACCCCATTTATAAAGCTGCTCTTCACAAATGGCGTAGATAATTATCACACCAAAGCAAGGCAACAAAGGTCCCGCTAATGCATTACAGGAGAGCCGACTTCTGAGAAGCCCGCATACTCCCACATCCAAGCCTGATCAACAGAAAAAGCTGAAAAGGTTGAGAATTTCATGACACTCAAACAGGCATGCTCCTCGGAATACCAAGGAGCGCAAGGTGCGTTCAAAGATTCGATGATTCAC
+
AAAAAABFF5DFFGGGGGGGGGGHHHHHHHHHHHHGHHHHHHHGGFGGGHHHHHHHHGHHHHHHGHHHHFHHHGHHHHHHHHHHHHHHHHHHGGHHHGHHHHHGHHHHHFHHHHGGGHHHHHHHGHHHHHHHHHHHHHHHHHGHGGGGGHFGHHHHHHHGHHHHHHHHHHHHHHHHHHHHHHHHHHHHFHHHHHHHHHHHHGGGHHGGHHGHHHHHHGGGGGGGGGDGEGGHHHHHGGGGGHHFHHHHHHGHHHGHHGHHHGHHHHHGHFEHHHG@55HHGHHHHGFHHGHHHHGHGHCE00GGHGHHHGFGHHFGGGGGHHBFA22GHGFFGGGGGGCBFFFFFDA3A>?
@M02197:105:000000000-AN6RF:1:1103:5433:9549 1:N:0:1
CGGTAGTTGATCTCTCCGCTTATTGATATGCTTAAGTTCAGCGGGTAGTCCTACCTGATTTGAGGTCAAATATGATGCAAGGTTTTGTCCGAAGACCATTGTAAGCGGACTTTGAGGGTCGGACGACAGCGCAACGTCATTATCACACTGATGTCCGGAATCCAAAGGTTGAATTCCGCTGATGCATTTGAGAGGAGCCGACCTTCGCCAGCACGCTCCAAGCCCAAGCCCCGGATAGAAACAAATCGATTCGGGGTTGAGAATTTAATGACACTCAAACAGGCATGCTCCTCGGAATACCAAGGAGCGCAAGGTGCGTTCAAAGATTCGATGATTCAC
+
BCCBACFFFFFFGGGGGGGGGGHHGHHHHHHHHHGHHHHHHHGGGFGGHHHHHHHHHHHHHHHGHHHHFHFHHHHHHGHHHGHHHGHHGHGGGGGHHGGHGHFHHHGGGGGHHHHGHGGHGGGGGGGGGHGGGGGGHGGHHHHHHHHHHHHHHHHHGGGGGHGHHGHHHHHHHHGHGHGGHHHHHHHGHGGHHGGGGGGHHGGGGGGHHGGGGGHHHFFGHFFGGHGGGGGGHHHHHHHHHGGHHGHGGGGGGGGHFHHHHGEBHHHHHEDFAAEGHFFFFFHHHHHGGGGGHHHHHHHGHHHGGGGGHHGHGEAFHGGGFGGGEGGFFFFFFD1A1AA
@M02197:105:000000000-AN6RF:1:1103:9892:9650 1:N:0:1
CGGTAGTTGATCTCCTCCGCTTATTGATATGCTTAAGTTCAGCGGGTAGTCCTACCTGATTTGAGGTCAAATATGATGCAAGGTTTTGTCCGAAGACCCTTGTAAGCGGACTTTGAGGGTCGGACGACAGCGCAACGTCATTATCACACTGATGTCCGGAATCCAAAGGTTGAATTCCGCTGATGCATTTGAGAGGAGCCGACCTTCGCCAGCACGCTCCAAGTCCAAGCCCCGAATAGAAACAAATCGATTCGGGGTTGAGAATTTAATGACACTCAAACAGGCATGCTCCTCGGAATACCAAGGAGCGCAAGGTGCGTTCAAAGATTCGATGATTCAC
+
A>A>A11DB@DFGFFGCFGGGG?DGBGH33FBDFF1FAA222D00EAAFFFHHHHAGDH122F2A0BFF1121A222@@111FGFD>GFEGE/AE?GF/>0>@F@FF:EEGGHHFG;:F#B@CCCC?GCCECC;<.@>FBFD=;<FF#<B<0=DGGGGGCGFHHHCHGCHHGHFFHHEHGHGGFFBGHGHFB)FECF<A<?GA@CFF?AGF?ABFGFCFBFGFFFFEFB9EFBGGGDGDFFFFCHHFAE?//CGGFF2GGF1@21@FFHG2FB1FBFD11FF11FFG/GGGEEGE2BG1GFA1F0EECEEBF0AEEAFFBEGFGFA1BFCFD@DD1A>11
@M02197:105:000000000-AN6RF:1:1103:24125:9820 1:N:0:1
CGGTAGTTGATCTCCTCCGCTTATTGATATGCTTAAGTTCAGCGGGTAGTCCTACCTGATTTGAGGTCAAATATGATGCAAGGTTTTGTCCGAAGACCATTGTAAGCGGACTTTGAGGGTCGGACGACAGCGCAACGTCATTATCACACTGATGTCCGGAAGCCAAAGGTTGAATTCCGCTGATGCATTTGAGAGGAGCCGACCTTCGCCAGCACGCTCCAAGTCCAAGCCCCGAATAGAAACAAATCGATTCGGGGCTGAGAATTTAATGAGACTCAAACAGGCATGCTCCTCGGAATACCAAGGAGCGAAAGGTGCGTGCGAAGATTCGTTGAATCAC
+
AABAA?DFFFFBEGGGGGGFFGGHGFHFHHHHFHFHHFGCEGCDGGGC1GHEBGHGFHCGHHHFEGEGHHHHFGHHBFFHHHGEFFFHCDGEDGGGFHHFG4@FFED4?7?EF:HFE;FE3ECGGCB@?@GCCC/>CFCFHHHHEHHHH9BGHHHHHGGGGGGHG.HHFCGHHH:CCGCADBGGFGGGGGGGGGGGFFG5AGGFFFFFFFFFFFFFFFFFFFFFFFFFFFFGDB22G2>0FB1>>/0F?/>>///01222B1B21122B2111@B101111111A1FA////A022AAA11DB1/AE001B1FAA000A01A33FA11A>333331111>
@M02197:105:000000000-AN6RF:1:1103:11645:10000 1:N:0:1
CGGTAGTTGATCTCCTCCGCTTATTGATATGCTTAAGTTCAGCGGGTATCCCTACCTGATCCGAGGTCAACCGTAAAGAATGGGGGGTTATGGCAGGTGGTCACCTGGACCCTATAGCGAGAGAATTACTACGCTTAGAGCCAGACGGCACCGCCACTGATTTTAAGGGCCGCGAAACCGCGAACCCCAAGACCAAGCCGAGGCTTGAGTGGTTATAATGACGCTCGAACAGGCATGCCCCTCGGAATACCAAGGGGCGCAATGTGCGTTCAAAGATTCGATGATTCAC
+
BBBBBBFFFFFFGGGGGGGGGGGHHHGHHHHHHHHHHHHHHGHGGGGGHGHHH;H:HHG<H;HEGGGHHHH:G9HG;H3:+GHHGGGGGG<HHH<GG0<E8H:H;#/:9HHG::+CG3*?0;0EFFGGGG6::@A4AF0#BF/..:>DFCFGGFFDFHHHFGHHGHGGGGGGGHGGGGGGGHGEGEHHHGHHGGGGGGGHHGHHFFHHGHHHHHHHHHGGGGGHHGHHHHHHHGHGGGGGGGHHHGHGHHHHGGGGGGHGHHGFEGHGGGGGGGGGGFFFFFFFCCCBB
@M02197:105:000000000-AN6RF:1:1103:2842:10229 1:N:0:1
CGGTAGTTGATCTCCTCCGCTTATTGATATGCTTAAGTTCAGCGGGTAGTCCTACCTGATTTGAGGTCAAATCTGATGAAAGGTTTGTCCGAAGACCATTGTAAGCGGACTTTGAGGGTCAGACAACAGTGCAACGTCATTATCACACTGATGTCTGGAAGCCAAAGGTTGAATTCCGCTGATGCGTTTGAGAGGAGCCGACCTTCGCCAGCACACTCCAAGTCCAAGACCCGAATAGAAACAAATCGATTCGGGGTTGAGAATTTAATGACACTCAAACAGGCATGCTCCTCGGAATACCAAGGAGCGCAAGGTGCGTTCAAAGATTCGATGATTCAC
+
AB@B3ADDFFFFFGFFGFGGGGCHHBGHFHGFHHHGFHGFGHHGGGEAFGD5GH3FFFHHHF5FFHHHHHFHHHHDBFBHDFFFGHEGFHGGFGDFHHHFFE@FBE@EGGGHHGGCBBEHFB9F;FFGFFGBGHFGHHEHFDGB@GF1FGGGDG9H.HHFHEGGHHHBFFGHHFHFHFDDFDHGHGBGGGDFFG?ACGGC<ABGGFADDFFBFFHGHFEGHFGFFHFGHGEHGGF4HGFEGGCDG1F1F>/EE?1HFGB55GBEHHHHHGE3AFFF5GFBF33FFGHE?GGEF55GEFBFFGB2EAECEAE4GGFEAGGGGGGGGGGFFBFFBFBAAAA
@M02197:105:000000000-AN6RF:1:1103:27820:10377 1:N:0:1
CGGTAGTTGATCTCCTCCGCTTATTGATATGCTTAAGTTCAGCGGGTAGTCCTACCTGATTTGAGGTCAAATATGATGAAATGCTTGTCCGAAGACCATTGTAAGCGGACTTTGAGGGTCAGACGACAGCGCAACGTCATTATCACACTGATGTCCGAAAGCCAAAGATTGAATTCCGCTGATGCATTTGAGAGGAGCCGACTTTCGCCAGCACGCTCCAAGTCCAAGCCCCGAACAGAAACAAATCCATTCGGGGTTGAGAATTTAATGACACTCAAACAGGCATGCTCCTCGGAATACCAAGGAGCGCAAGGTGCGTTCAAAGATTCGATGATTCAC
+
CABBCCFFFFFFGGGGGGGGGGGHHHHHGHHHHHHHHHHHHHHGGGGGGHHHHHHHHHHHHHHHGHHHHHHHGHHHGHHHHHHFHHHHHHGGGGGHHGHHHHHHHHGGGGGHHHHGHG9HGGHFGGGGGECGGEDGHHGHHHHHHHHHHHHHHHFHDGGHGHHHGFGGHHHHHHHFHHGG8GHHHGHHHHHGHG;GGGGGGGGGGGGHHGGGGGGFFFFFFFFFFFF8GFGEFGFHGDBBG1FBHHGE/E>E/?F>@F2E1FD11FGFGEFB1ADFGFB1111FGAAE/GGEGDFFFFEBGFB00E001FA0EEA0F11GGGGGCGEFFFBF3FAA>1A
@M02197:105:000000000-AN6RF:1:1103:7839:10647 1:N:0:1
CGGTAGTTGATCTCCTCCGCTTATTGATATGCTTAAGTTCAGCGGGTAGTCCTACCTGATTTGAGGTCAAATATGATGCAAGGTTTTGTCCGAAGACCATTGTAAGCGGACTTTGAGGGTCGGACGACAGCGCAACGTCATTATCACACTGATGTCCGGAATCCAAAGGTTGAATTCCGCTGATGCATTTGAGAGGAGCCGACCTTCGCCAGCACGCTCCAAGTCCAAGCCCCGAATAGAAACAAATCGATTCGGGGTTGAGAATTTAATGACACTCAAACAGGCATGCTCCTCGGAATACCAAGGAGCGCAAGGTGCGTTCAAAGATTCGATGATTCAC
+
CCCCBCFFFFFFGGGGGGGGGGGHHHHHGHHHHHHHHHHHHHHGGGGGGHHGHHHHHHHHHHGHGHHHHHHHHHHGHHHHHHGHHHGHHHHGGGGGHHHHHHHHHHHGGGGGHHHHGGGFHGGGGGGGGGHGGGGGGHHGHHHHGHHHHHHHHHHGHGGGGGGHHHHHHHHHHHHHHHHGHHHHGHHGHHHHHHGGGGGGGGGGFGGGGHGGGGGHHHFHHGGFGGHGGGGGHHHHGHHHHHHGGHFGGGEGGGGGHHHHHHHFFHHHHGEGHGGGHFFHHHFGHHHGE??GEFHHFGFFHHHHGGEE?FFHCGGGGGGGGGGGGFFGFFFFFDF@BAA@
@M02197:105:000000000-AN6RF:1:1103:16120:10700 1:N:0:1
CGGTAGTTGATCTCCTCCGCTTATTGATATGCTTAAGTTCAGCGGGTAGTCCTACCTGATTTGAGGTCAAATATGATGCAAGGTTTTGTCCGAAGACCATTGTAAGCGGACTTTGAGGGTCGGACGACAGCGCAACGTCATTATCACACTGATGTCCGGAAGCCAAAGGTTGAATTCCGCTGATGCATTTGAGAGGAGCCGACCTTCGCCAGCACGCTCCAAGTCCAAGCCCCGAATAGAAACAAATCGATTCGGGGTTGAGAATTTAATGACACTCAAACAGGCATGCTCCTCGGAATACCAAGGAGCGCAAGGTGCGTTCAAAGATTCGATGATTCAC
+
BACBCBFFFFFFGGGGGGGGGGGHHHHHHHHHHHGHHHHHHHHGGGGGGHHHHHHHGHHHHHHHGHHHHHHHHHHHHHHHHHGFHHGHHHHGGGGGHHHHHHHHHHHGGGGGHHHHGGGFHGGGGGGGGGHGGGGGGHHGHHHGHHHHHHHHHHHHHGGGGGHHHHHHHHHHHHHHHHHHGHGHHHHHHHHGHHGGGGGGGGGGGGGGHHGGFFGHHHHHHHHHGGHGGGGFHHHHHHHHHHHGHHHHGGGGGGGHHHHHHHHHFHHHHHHHHHGHHHHGHHHHHHHHGGGGGHHHHHFFHHHHGGGGGGHHHGGGGGGGGGGGGGGGFFFFFFFBBBBB
@M02197:105:000000000-AN6RF:1:1103:26727:10739 1:N:0:1
CGGTAGTTGATCTCCTCCGCTTATTGATATGCTTAAGTTCAGCGGGTAGTCCTACCTGATTTGAGGTCAAATATGATGCAAGGTTTTGTCCGAAGACCATTGTAAGCGGACTTTGAGGGTCGGACGACAGCGCAACGTCATTATCACACTGATGTCCGGAATCCAAAGGTTGAATTCCGCTGATGCATTTGAGAGGAGCCGACCTTCGCCAGCACGCTCCAAGTCCAAGCCCCGAATAGAAACAAATCGATTCGGGGTTGAGAATTTAATGACACTCAAACAGGCATGCTCCTCGGAATACCAAGGAGCGCAAGGTGCGTTCAAAGATTCGATGATTCAC
+
BBCAABFFFFFFGGGGGGGGGGGHGHHHHHHHHHHHHHHGHHHGGGGGEHHHHHHHHHHGHHHHGHHHHHHHHHHHHHHHHHGHHHGGHHHGGGGGHHHHHHHHHHHGGGGGHHHHGHGGHGGGGGGGGGHGGGGGGHHGHHHHHHHHHGHHHHHHHGGGGGHHHHHHGGGHHGHGHHHHHHHGHHGHHHHHHHGGGGGGHGGGFGGGGHGGGGGHGHGGGHHHGGHGFGFHHHHHHHHHHHHGHEEHGGGGGGGFFFHHHHGHHHHHHHHGBGGGHHGFDEGBGHHEGGECGHGHHHGFGHHHGE?EGHFFHCGGEGGFGCGGFECGBC3FFFFAA1>A
@M02197:105:000000000-AN6RF:1:1103:28427:10757 1:N:0:1
CGGTAGTTGATCTCCTCCGCTTATTGATATGCTTAAGTTCAGCGGGTATCCCTACCTGATCCGAGGTCAACCTTAGAAGTATGGGGGTTGATGGCGAGACTATCTCACACTCCAAGCGAAAAGATGAACTTACTACGCGAGGCACATGAGGCAGTCCGCCATTCGATTTCAGAAGAGAGGATGCAAGCATACTCTTCTTCCATGACCAAGCAGAAGAGCTTGAGTGGTATTTAATGACGCTCGAACAGGCATGCCTCCCGGAATACCAGGAGGCGCAATGTGCGTTCAAAGATTCGATGATTCAC
+
BCCCBCFFFFFFGGGGGGGGGGGHHHHHGHHHHHHHHHHHHHHGGGGGHHHHGHHHHHHHHHHGGGGHH;HHHHHHHHHHHHHHGGGGGGHHHHHGGGGGHHHHHHHHHHHHHHHHGHHHHHHHHHHHHHHHHHHHGGHHHHHGHHHHHHHHGGGHHHHHGGHHHHHHHHHHHGHGHHHHHHGGHHGHHGGGHGHHHHHGGHHHGGHHHHFHHHHFHHGHHHHHHFHHHHGHFHGGGGGHHGHHHHHHGHGGGECFCGFHGGHGHHHHCGGGCFHHHFGGGGHFGGGGGGGGFF45FFFFBBABA
@M02197:105:000000000-AN6RF:1:1103:14937:10913 1:N:0:1
CGGTAGTTGATCTCCTCCGCTTATTGATATGCTTAAGTTCAGCGGGTAGTCCTGCCTGATTTGAGGTCAAATATGATGCAAGGTTTTGTCCGAAGACCATTGTAAGCGGACTTTGAGGGTCGGACGACAGCGCAACGTCATTATCACACTGATGTCCGGAAGCCAAAGGTTGAATTCCGCTGATGCATTTGAGAGGAGCCGACCTTCGCCAGCACGCTCCAAGTCCAAGCCCCGAATAGAAACAAATCGATTCGGGGTTGAGAATTTAATGACACTCAAACAGGCATGCTCCTCGGAATACCAAGGAGCGCAAGGTGCGTTCAAAGATTCGATGATTCAC
+
CCCBBCFFFFFFGGGGGGGGGGGHHHHHFHGHHHHHHHHHHHHGGGGGGHHHHHHGGGFHHHHHGHHHHHFHHHHHHHHHHHGGHHGHHHHGGGGGHHHHGHHHHHGGGGGGHHHGGHGGHGGFGGGGGGHGGGGGGHHGHHHGHHHHHHHGHHHHHGGGHHHHHHHHHHHHHHHHHHHHGHHHGGGHHHHHHGGGGGGGHHGGGGGGGHGGGFGHFHHHHHHHGFHGGGGHFHHHHHHHHGGGGGHHGGGGGGGHHHHHHHHHHHGHHHHHHHGHHGHEHHHGGHGHGGGGGGHHHHHGGBGHGGGGGGGBHGGGDHCGGGGFGCGGFFFFFFFAABAB
@M02197:105:000000000-AN6RF:1:1103:16766:10832 1:N:0:1
CGGTAGTTGATCTCCTCCGCTTATTGATATGCTTAAGTTCAGCGGGTAGTCCTACCTGATTTGAGGTCAAATATGATGCAAGGTTTTGTCCGAAGACCATTGTAAGCGGACTTTGAGGGTCGGACGACAGCGCAACGTCATTATCACACTGATGTCCGGAAGCCAAAGGTTGAATTCCGCTGATGCATTTGAGAGGAGCCGACCTTCGCCAGCACGCTCCAAGTCCAAGCCCCGAATAGAAACAAATCGATTCGGGGTTGAGAATTTAATGACACTCAAACAGGCATGCTCCTCGGAATACCAAGGAGCGCAAGGTGCGTTCAAAGATTCGATGACTCAC
+
CCDCCCFFFFFFGGGGGGGGGGGHHHHHHHGGHHHHHHHHHHHGGGGGGHHHHHHHHHHHHHHHGHHHHHHHHHHHHHHHHHGHHHGHHHHGGGGGHHHHHHHGHHHGGGGGHHHHGHGGHGGGGGGGGGHGGGGGGHHGHHHHHHHHHHHHHHHHHGGGGHHHHHHHHHHHHHHHHHHHHHGHHHHHHHHHGGGGGGGGHHGGGGGGHFFFFGGHFGHHHHHHGGHGFGGFFHHHHHHHHHHGGHHHGGGGGGGHHHHHHHGFFHHHHHHHHHGHHHHHHHHHHHHGGGGGGHHHHHHHHGHHGGGGGHHHHGGGGHGGGGGGGGGGFBFFFFFCCCCC
@M02197:105:000000000-AN6RF:1:1103:10701:10994 1:N:0:1
CGGTAGTTGATCTCCTCCGCTTATTGATATGCTTAAGTTCAGCGGGTAGTCCTACCTGATTTGAGGTCAAATATGATGCAAGGTTTTGTCCGAAGACCATTGTAAGCGGACTTTGAGGGTCGGACGACAGCGCAACGTCATTATCACACTGATGTCCGGAATCCAAAGGTTGAATTCCGCTGATGCATTTGAGAGGAGCCGACCTTCGCCAGCACGCTCCAAGTCCAAGCCCCGAATAGAAACAAATCGATTCGGGGTTGAGAATTTAATGACACTCAAACAGGCATGCTCCTCGGAATACCAAGGAGCGCAAGGTGCGTTCAAAGATTCGATGATTCAC
+
CCCCCCFFFFFFGGGGGGGGGGGHHHHHHHHHHHHHHHHHHHHGGGGGGHHHHHHHHHHHHHHHGHHHHHHHHHHHHHHHGHGHHHGHHHHGGGGGHHHHHHHHHHHGGGGGHHHHGHGFHFGGGGGGGGHGGGGGGHHGHHHHHHHHHHHHHHHHHGGGHHHHHHHHHHHHHHHHHHHHHHHHHHHHHHHHHHGGGGGGGGGGGGGGHHGGGGGHHHHHHHGHGGHGGGGHHGHHHHHHHHHGHHHHGGGGGGGHHHHHHHHGHHHHHHHHHHGHHHHHHHHHHHHHGGGGGHHGHHFGFCHHGGGGEHGHHGGGGHGGGGGGGGGGFFFFFFFCCCBC
@M02197:105:000000000-AN6RF:1:1103:22499:11090 1:N:0:1
CGGTAGTTGATCTCCTCCGCTTATTGATATGCTTAAGTTCAGCGGGTAGTCCTACCTGATTTGAGGTCAAATATGATGCAAGGTTTTGTCCGAAGACCATTGTAAGCGGACTTTGAGGGTCGGACGACAGCGCAACGTCATTATCACACTGATGTCCGGAAGCCAAAGGTTGAATTCCGCTGATGCATTTGAGAGGAGCCGACCTTCGCCAGCACGCTCCAAGTCCAAGCCCCGAATAGAAACAAATCGATTCGGGGTTCAGAATTTAATGACACTCAAACAGGCATGCTCCTCGGAATACCAAGGAGCGCAAGGTGCGTTCAAAGATTCGATGATTCAC
+
AAAAAABDFFFFGFGGBF11AECDGH3AGD3ABEB11BGFD2BEEEEEFGHEGFFFG1GDEGFHEFGFHHGFHHHGFHFHBGEHHHGHCFBFGGGCFFFHHGGFHBFECGC@EGGHGHGGHECGGGC@CCFCCGGGGHGFCGFHFHFFGGGFFA=GGFCACGBGFHGGFCCGHGHBGGHBGGGFGFFGHHGHGHGGGCAEGGG@FEF<1AB@GFF?;FFFFHHGFFGFFEEFGEHDHDFF0GDA2G0B?/>/CFGHFG2FHFF2GBG2HGBG1HGFFDFF11111A/F/EA/EFA22F11HF11A0A00A1FCE00?B1FBA3GGA111BFFFDD1>1A1
@M02197:105:000000000-AN6RF:1:1103:5780:11156 1:N:0:1
CGGTAGTTGATCTCCTCCGCTTATTGATATGCTTAAGTTCAGCGGGTAGTCCTACCTGATTTGAGGTCAAATATGATGCAAGGTTTTGTCCGAAGACCATTGTAAGCGGACTTTGAGGGTCGGACGACAGCGCAGCGTCATTATCACACTGATGTCCGGAATCCAAAGGTTGAGTTCCGCTGATGCATTTGAGAGGAGCCGACCTTCGCCAGCACGCTCCAAGTCCAAGCCCCGAATAGAAACAAATCGATTCGGGGTTGAGAATCTAATGACACTCAAACAGGCATGCTCCTCGGAATACCAAGGAGCGCAAGGTGCGTTCAAAGATTCGATGACTCAC
+
CCCCCCFFFFFFGGGGGGGGGGGHHHHHHHHHGHHHHHHHHGHGGGGGGHHHHHHHHHHHHHHFGHHHHHHHGHHHHHHHGHGHHHGHHHHGGGGGHHHHHHHHHHHGGFGGHHHHGHGEHGGGGGGGGGHGGGGGGGGGHHHHHHHHHHHHHGHHHGGGGGHHHHHHHHHHHHHHHHHHHHHGHGGHHGHHHHGGGGGGHGGFFFGGHHGGGGGHGHHHHHHGGGHGGGGHHHHHHHHHHHHGHFHHGGGGEGGHHHHHHHHFFHHGHHHHBFGHHHFGHHG3HHHHCGGGGHHHHGHHHHHHGGGGGHHGHGGGGHGGGGGGGGCCFFFFFFFAAA>3
@M02197:105:000000000-AN6RF:1:1103:24331:11652 1:N:0:1
CGGTAGTTGATCTCCTCCGCTTATTGATATGCTTAAGTTCAGCGGGTAGTCCTACCTGATTTGAGGTCAAATATGATGCAAGGTTTTGTCCGAAGACCATTGTAAGCGGACTTTGAGGGTCGGACGACAGCGCAACGTCATTATCACACTGATGTCCGGAATCCAAAGGTTGAATTCCGCTGATGCATTTGAGAGGAGCCGACCTTCGCCAGCACGCTCCAAGTCCAAGCCCCGAATAGAAACAAATCGATTCGGGGTTGAGAATTTAATGACACTCAAACAGGCATGCTCCTCGGAATACCAAGGAGCGCAAGGTGCGTTCAAAGATTCGATGATTCAC
+
BCCAAAFFFFFFGGGGGGGGGGGHHHHHHHHHHHHHHHHHFHHGGGGGGHHHHHHHHHGHHHHHGGHHHHHHHHHHHHHHHHGGHHGHHHHGGGGGHHHHHHHHHHHGGGGGHHHHGHGGHGGGGGGGGGHGGGGGGHHGHHHHHHHHHHHHHHHHHGGGGGHHHHHHHHHHHHHHHHHGGHGGHHHHHHHHHHGGGGGGHHGGGGGGHHFGGGGHHHHGHHHHGGHGGGGFHHHHHHHHHHHGHHHHGGCEGGGGHHHHHHHHHHGHHHHHHHGHHHHHHHHGHHHHGGGGGHHHHHHHHHHHGGGGGHHHHGGGGHGGGGGGGGGGFFFFFFFCCCCC
@M02197:105:000000000-AN6RF:1:1103:17307:11785 1:N:0:1
CGGTAGTTGATCTCCTCCGCTATTGATATGCTTAAGTTCAGCGGGTAGTCCTACCTGATTTGAGGTCAAATATGATGCAAGGTTTTGTCCGAAGACCATTGCAAGCGGACTTTGAGGGTCGGACGACAGCGCAACGTCATTATCACGCTGATGTCCGGAATCCAAAGGTTGAATTCCGCTGATGCATTTGAGAGGAGCCGACCTTCGCCAGCACGCTCCAAGTCCAAGCCCCGAATAGAAACAAATCGATTCGGGGTTGAGAATTTAATGACACTCAAACAGGCATGCTCCTCGGAATACCAAGGAGCGCAAGGTGCGTTCAAAGATTCGATGATTCAC
+
BCCABCFFFFFFGGGGGGGGGGGHHGHHHHHHHHHHHHHHHHGGGEGGHHHHHHHHHHHHHHHGHHFHHHHHHHHHHHHHHGHHHGHHHHGGGGGHHHHHHHHHHHGGGGGHHHHGHGFHGGGGGGGGGGGGGGGGHHGHHHHHHHGHGGGHHHHHGGGHHHHHHHHHHHHHHHHHHHHHHHHHGHGGHHGHHGGGGGGHHGGGGGGHHGGFFGHHHHHHHHHGGHGGGGFFHHHHHHHHHHGHHHHGGGFGGGHHGHHHHHHHHHGHHHHHGGHHHHHHHGGHHHHGGGGGHHHHHHGFHHHGGGGGHHHHGGGGHGGGGGGGGGGFFFFFFFCCCCC
@M02197:105:000000000-AN6RF:1:1103:12842:11850 1:N:0:1
CGGTAGTTGATCTCCTCCGCTTATTGATATGCTTAAGTTCAGCGGGTAGTCCTACCTGATTTGAGGTCAAATATGATGCAAGGTTTTGTCCGAAGACCATTGTAAGCGGACTTTGAGGGTCGGACGACAGCGCAACGTCATTATCACACTGATGTCCGGAATCCAAAGGTTGAATTCCGCTGATGCATTTGAGAGGAGCCGACCTTCGCCAGCACGCTCCAAGTCCAAGCCCCGAATAGAAACAAATCGATTCGGGGTTGAGAATTTAATGACACTCAAACAGGCATGCTCCTCGGAATACCAAGGAGCGCAAGGTGCGTTCAAAGATTCGATGATTCAC
+
ABCAABFFFFFFGGGGGGGGGGGHHHHHHHHHHHHHHHHHHHHGGGGGGHHHHHHHHHHHHHHHGHHHHHHHHHHHHHHHHHGGHHGHHHHGGGGGHHHHHHHHHHHGGGGGHHHHGHGGHGGGGGGGGGHGGGGGGHHGHHHHHHHHHHHHHGHHHGGGHGHHHHHHHHHHHHHHHHHHHHHHGHHHHGHHGHGGGGGGHHGGGFGGHHGGGFGHGHHHHHHGGGHGGGGHHHHHHHHHHHHGHHGHGGFGGGGHHHHHHHHHGHHHHHHFFFGHHHHGHHHHHHHHFFGGGHGHGHHHHHGGGGGGGHHGHGGGGHGGGGGGGGGGFFFFFFFCCCCC
@M02197:105:000000000-AN6RF:1:1103:18585:11847 1:N:0:1
CGGTAGTTGATCTCCTCCGCTTATTGATATGCTTAAGTTCAGCGGGTAGTCCTACCTGATTTGAGGTCAAATATGATGCAAGGTTTTGTCCGAAGACCATTGTAAGCGGACTTTGAGGGTCGGACGACAGCGCAACGTCATTATCACACTGATGTCCGGAAGCCAAAGGTTGAATTCCGCTGATGCATTTGAGAGGAGCCGACCTTCGCCAGCACGCTCCAAGTCCAAGCCCCGAATAGAAACAAATCGATTCGGGGTTGAGAATTTAATGACACTCAAACAGGCATGCTCCTCGGAATACCAAGGAGCGCAAGGTGCGTTCAAAGATTCGATGATTCAC
+
BCCBBBFFFFFFGGGGGGGGGGGHHHGHHHHHHHHHHHHHHHHGGGGGGHHHHHHHHHHHHHHHGHHHFHHHHGHHHHHHGHGHHHGHHHHGGGGGHHHHHHHHHHHGGGGGHHHGGHGGHGGGGGGGGGHGGGGGGHHGHHGHHHHHHHHHHHHGHGGFGGHHHHHHHHHHHHHGHHHGHHHHHGHHGHHHHGGGGGGGHHGGFGGGFHGGGGFHFHHHHHHHGGHGGGGHHHHHHHHGHHHGGHHFFGGGGGGHHGHHHHHHFGBHHHHHHGGHHEGHHGHHHHHHGGGGCHGHHHHHGHGGGGGGEHHHHFGGCGGGGGGGGGGGFFFBFFFAAA3A
@M02197:105:000000000-AN6RF:1:1103:28723:11922 1:N:0:1
CGGTAGTTGATCTCCTCCGCTTATTGATATGCTTAAGTTCAGCGGGTAGTCCTACCTGATTTGAGGTCAAATATGATGAAATGTTTGTCCGAAGACCATTGTAAGCGGACTTTGAGGGTCAGACGACAGCGCAACGTCATTATCACACTGATGTCCGAAAGCCAAAGGTTGAATTCCGCTGATGCATTTGAGAGGAGCCGACTTTCGCCAGCACGCTCCAAGTCCAAGCCCCGAACAGAAACAAATCCATTCGGGGTTGAGAATTTAATGACACTCAAACAGGCATGCTCCTCGGAATACCAAGGAGCGCAAGGTGCGTTCAAAGATTCGATGATTCAC
+
BCCBBCFFFFFFGGGGGGGGGGGHHHHHHHHHHHHHHHHHGHHGGGGGGHHHHHHHHHHHHHHHGHHHHGHHGHHHHHHHHHHHHHHHHGGGGGGHHHHHHHHHHHGGGGGHHHHGHGGHHHHHGGGGGHGGGGGGHHGHHHHHGHHGHHHHHHHHGHHHHHHHHHHHHHHHHEHGGHHHHHGHHHHHHHHHHGGGGGGHHGGGGGGHHGGGGFHHHHFHHHFFGHFGGGGGHHHHHHHHGHHHHHHHGEFGGGHHGHHGHHHGHHHHHHHGGGHHHHHHFFFHHHHGFGGGHHHHFHGHFHHEGGGGHHGHGGGEAGGGFGFGEGGFFFBFFFABAA3
@M02197:105:000000000-AN6RF:1:1103:20245:11958 1:N:0:1
CGGTAGTTGATCTCCTCCGCTTATTTATATGCTTAAGTTCAGCGGGTAGTCCTACCTGATTTGAGGTCAAATATGATGCAAGGTTTTGTCCGAAGACCATTGTAAGCGGACTTTGAGGGTCGGACGACAGCGCAACGTCATTATCACACTGATGTCCGGAAGCCAAAGGTTGAATTCCGCTGATGCATTTGAGAGGAGCCGACCTTCGCCAGCACGCTCCAAGTCCAAGCCCCGAATAGAAACAAATCGATTCGGGGTTGAGAATTTAATGACACTCAAACAGGCATGCTCCTCGGAATACCAAGGAGCGCAAGGTGCGTTCAAAGATTCGATGATTCAC
+
BBCBBCFFFFFFGGGGGGGGGGGHHHHHGHHHHHHHHHHHHGHGGGGGGHHHHHHHHHGHHHHHGHHHFHHHHHHHGHHHHHGHHHGHHHHGGGGGHHHHHHHHHHGGGGGGHHHGGHGFHGGGGGGGGGGGGGGGGHHGHHHHHHHHHHHHHGGHHGGGGHHHHHHGFGHHHHHHHHGHHHHHHHGHHHHHHGGGGGGGHHGGFFGGHHGGGFGHGFHGHHFFGGHGGFFHGGHHHHFHHHHGHHGHGGGGGGGHHHHHGHHHFFGHGHHHHHGGHHHFFGHFHFGHGGGGGHHFHGHHHHHHGFGGGHHHHGGGGHGGGGFGGGFFBFFFFFFCCCCC
@M02197:105:000000000-AN6RF:1:1103:22508:12108 1:N:0:1
CGGTAGTTGATCTCCTCCGCTTATTGATATGCTTAAGTTCAGCGGGTAGTCCTACCTGATTTGAGGTCAAATATGATGCAAGGTTTTGTCCGAAGACCATTGTAAGCGGACTTTGAGGGTCGGACGACAGCGCAACGTCATTATCACACTGATGTCCGGAAGCCAAAGGTTGAATTCCGCTGATGCATTTGAGAGGAGCCGACCTTCGCCAGCACGCTCCAAGTCCAAGCCCCGAATAGAAACAAATCCATTCGGGGTTGAGAATTTAATGACACTCAAACAGGCATGCTCCTCGGAATACCAAGGAGCGCAAGGTGCGTTCAAAGATTCGATGACTCAC
+
CCCCBBFFFFFFGGGGGGGGGGGHHHHHHHHHHHHHHHHHHHHGGGGGGHHHHHHHGHHHHHHHGHHHHHHHHHHHHHHHGHGDGHGHHHHGGGGGHHHFHFFHHHFGGGGGHHHHGGEFHGGGGGGGGGGGGGGGGHHGHHHGHHHHHHHFHGHHGGGHHHEHHHHHHHHGHHGGHGHHHGHHHHHGGGHHGGGGGGGGGGGDFFGGHHGGGGFHGHHHHHHHGGHGGGGHHHGFEHGHHHHHHG3HFGCGGGGHHFHHHHHHHHGHHFHHGFGHHHHHHHFHHGHHGEGGGHHHHGHFHFGCEGGGCHHHHGGGGHGGGGGGGGGGFFFFFFFCCBAC
@M02197:105:000000000-AN6RF:1:1103:17786:12509 1:N:0:1
CGGTAGTTGATCTCCTCCGCTTATTGATATGCTTAAGTTCAGCGGGTATCCCTACCTGATCCGAGGTCAAACTTAGAAAGTTGGGGGTTGCTGGCAAGCACGCACCGAGACCCTGTAGCGAGGAGTATTACTACGCTTAGAGCACGATGGCACCGCCACTGATTTTAAGACCGATCAGAACTGATGCGGTCCAATACCAAGCAGAGCTTGAGTGTTGTACTGACGCTCGAACAGGCATGCCCCGCGGAATACCACGGGGCGCAATGTGCGTTCAAAGATTCGATGATTCAC
+
BBBABCFFFFFFGGGGGGGGGGGHHHHHHHHHHHHHGHHHHHHGGGGGHHHHHHHHHHH<HHHGGGG9HHHHH9HHHHHHH<HHGGGGGGHHHHGHHGHHHGGGGGGGGGGGHHH;HHHGGGGG8HHHHHHHHHGGGGGHHHHHHGG:GGHHHGGHHHHHHHHHHHHHHHGGHHHHHHGGHHGGGGGHHHHHGHGHGHHHHHHHHHGHHHHGHHGHHHFGGGGGGHHGHHHHHHHHHGGGGGGGHHHHHHHGGGGGGGGGHHHHGGGGHGGGGGGGGGGFFFFFFFBCCCC
@M02197:105:000000000-AN6RF:1:1103:13483:12583 1:N:0:1
CGGTAGTTGATCTCCTCCGCTTATTGATATGCTTAAGTTCAGCGGGTAGTCCTACCTGATTTGAGGTCAAATATGATGCAAGGTTTTGTCCGAAGACCATTGTAAGCGGACTTTGAGGGTCGGACGACAGCGCAACGTCATTATCACACTGATGTCCGGAATCCAAAGGTTGAATTCCGCTGATGCATTTGAGAGGAGCCGACCTTCGCCAGCACGCTCCAAGTCCAAGCCCCGAATAGAAACAAATCGATTCGGGGTTGAGAATTTAATGACACTCAAACAGGCATGCTCCTCGGAATACCAAGGAGCGCAAGGTGCGTTCAAAGATTCGATGACTCAC
+
ABCAABFFFFFFGGGFGGGGGGGHHHGHHHHHHHHHHGHHHHHGGGGGGHHHHHHHHHHHHHHHGHHHHHHHHHHHHHHHHHGGHHGHHGHGGGGGHHHHHHHHHHHGGGGGHHHHGHGGHGGGGGFGGGHGGGGGGHHGHHHHHHHGHHHHHHHHHGGGHGHHHHHHHHGHHHHHHHHHHHHHHHHHHHGHHHGGGGGGHHGGGGGGHHGGGFGHHFHHHHHHGGGGGGGGHHHHHHHHHGHGHHHHGGGGGGFEHHHHHHHHHHHHHGHHHHFHHHHHGHGGHGHHGGGFGGHFHFFFHHHGGGGGGHG4HGGGGHFGGGGFGFFFFFFFFFFBBBAB
@M02197:105:000000000-AN6RF:1:1103:12068:12380 1:N:0:1
CGGTAGTTGATCTCCTCCGCTTATTGATATGCTTAAGTTCAGCGGGTAGTCCTACCTGATTTGAGGTCAAATATGATGCAAGGTTTTGTCCGAAGACCATTGTAAGCGGACTTTGAGGGTCGGACGACAGCGCAACGTCATTATCACACTGATGTCCGGAATCCAAAGGTTGAATTCCGCTGACGCATTTGAGAGGAGCCGACCTTCGCCAGCACGCTCCAAGTCCAAGCCCCGAATAGAAACAAATCGATTCGGGGTTGAGAATTTAATGACACTCAAACAGGCATGCTCCTCGGAATACCAAGGAGCGCAAGGTGCGTTCAAAGATTCGATGACTCAC
+
BBCBBBFFFFFFGGGGGGGGGGGHHHHHHHGHHHHHHHHHHHHGGGGGGHHHHHHHHHHHHHHHGHHHHHHHEHHHHHHHHHGHHGGHHHHGGGGGHHHHHHHHHHHGGFGGHHHHGHGGHGGGGGFGGGHGGGGGGHHGHHHHHHHHHHHHHHHHHGGGGGHHHHHHHHHHHHHHHHHGGGGGHGHGHHHHHGGGGGGGHHGGGGGGHHGGGGGHHFHHHHHHGGHGGFEFHHHHHHHHHHHGHGGHGGGGGGGHHHHHHHHHHHHHEHHHHHGHHHHHHHHGHHHHGGGGGHHHHHHFHHHHGGGGGHFHHGGGGHGGGGGGGGGGFFFFFFFCBCCC
@M02197:105:000000000-AN6RF:1:1103:13251:12614 1:N:0:1
CGGTAGTTGATCTCCTCCGCTTATTGATATGCTTAAGTTCAGCGGGTAGTCCTACCTGATTTGAGGTCAAATATGATGCAAGGTTTTATCCGAAGACCATTGTAAGCGGACTTTGAGGGTCGGACGACAGCGCAACGTCATTATCACACTGATGTCCGGAAGCCAAAGGTTGAATTCCGCTGATGCATTTGAGAGGAGCCGACCTTCGCCAGCACGCTCCAAGTCCAAGCCCCGAATAGAAACAAATCGATTCGGGGTTGAGAATTTAATGACACTCAAACAGGCATGCTCCTCGGAATACCAAGGAGCGCAAGGTGCGTTCAAAGATTCGATGACTCAC
+
ABB3>AFFFFFFGGGGGGGGGGGHHHHHHHHHHHHHHHHHHHHGGGEGGHHHHHHHHGGGHHHHGHGHHHHHHHHHHHHHGHGGHHGHHHHGGGGGHHHHHHHHHHHGGGGGHHHHGHGGHGGGGGFGGGHGGGGGGGHGHHHHHHHHHHHHGHHHHGGGHHHHHHHHHHHHHHHHHHHHHHHHGHGHHHHHHHGGGGGGHHGGGGGGGHGGGFGHHHHHHGHHGGHGGGGHGHGHGHHHHHHGHHHHGGCGGGGHHHHHHHHHHHHHHHHHHGEHHGHHHHHHHHHGGGGGGHHHHFGHHHHHGGGGGHBGHGGGGHGGGGGGGGGGFFFFFFFBBCBB
@M02197:105:000000000-AN6RF:1:1103:14359:12817 1:N:0:1
CGGTAGTTGATCTCCTCCGCTTATTGATATGCTTAAGTTCAGCGGGTAGTCCTACCTGATTTGAGGTCAAATATGATGCAAGGTTTTGTCCGAAGACCATTGTAAGCGGACTTTGAGGGTCGGACGACAGCGCAACGTCATTATCACACTGATGTCCGGAATCCAAAGGTTGAATTCCGCTGATGCATTTGAGAGGAGCCGACCTTCGCCAGCACGCTCCAAGTCCAAGCCCCGAATAGAAACAAATCGATTCGGGGTTGAGAATTTAATGACACTCAAACAGGCATGCTCCTCGGAATACCAAGGAGCGCAAGGTGCGTTCAAAGATTCGATGATTCAC
+
BBBB@BFBFFFFGGGGGGGGGGGHHHHHHHHHHHGHFHHHHHHGGGGGGHHHHHHHHHHHHHHHGHGHHHHHHHHHHHHHHHGGHHGHHHHGGGGGHHHHHHHHHHHGGGGGHHHHGGGGHGGGGGGGGGHGGGGGGHHGHHHHHHHHHHHHHHHHHGGGGGFHHHHHHHHHHHHHGHHGGGHGHHHHHHHGHHGGGDGGGGGGFFGGHFGGGGFFFGHHHHGHGGHGGGGHFHHFFGGGHHHGHHEHGFECE1EGCGHHHHHHHHHHHGHHHGGHHHGHHGHFHHHHE?GGGFHGHHHGFHHHDFGGGBHGFECGFHGGFGGGGGGCBFFFFFFAA@BB
@M02197:105:000000000-AN6RF:1:1103:26076:12864 1:N:0:1
CGGTAGTTGATCTCCTCGCTTATTGATATGCCTTGGTTACTTCCTCTAAATGACCAAGATCCTCCGCTTATTGATATGCTTAAGTTCAGCGGGTAGTCCTACCTGATTTGAGGTCAAATATGATGCAAGGTTTTGTCCGAAGACCATTGTAAGCGGACTTTGAGGGTCGGACGACAGCGCAACGTCATTATCACACTGATGTCCGGAATCCAAAGGTTGAATTCCGCTGATGCATTTGAGAGGAGCCGACCTTCGCCAGCACGCTCCAAGTCCAAGCCCCGAATAGAAACAAATCGATTCGGGGTTGAGAATTTAATGACACTCAAACAGGCATGCTCCTCGGAATACCAAGGAGCGCAAGGTGCGTTCAAAGATTCGATGACTCAC
+
ABBABBDBFFFFGGGGGGGGGGHHHGHHFHFHHHHHHGHHHHHHHHHHHHHGHHHFHHHHHHHHHGGGGGHHHHHHHGHHHHHFGHFHHHGGGEEFFHHFHHHHHHHHHHHGHHHHHHHHHHHHHHHHHGGHHGHHGHGGDGGHHHGHHFHHHGFC:GGHHHEFHGGHGGGGGGGGGHGGGGGGHGGGGGGGGGGGGGGGGGGGGGGHGGHHHHGFFFFFFFFGFFHHHHFHHFFHFHFBCFAFCCGHFGGGGGGHGCDGDGGBFHHGHGBEGHCGGEFEHEHGFHHHHEFF?1HGGGGGGGHHHHFHHHHFFFHHGHHHDGFHGHGHGHHFHCFECGGGHHHHHFFHHFHDGGGGHHHFGGEE4B5GGGGGEGGCFFFFFFBBBAB
@M02197:105:000000000-AN6RF:1:1103:25506:13186 1:N:0:1
CGGTAGTTGATCTCCTCCGCTTATTGATATGCTTAAGTTCAGCGGGTAGTCCTACCTGATTTGAGGTCAAATATGATGCAAGGTTTTGTCCGAAGACCATTGTAAGCGGACTTTGAGGGTCGGACGACAGCGCAACGTCATTATCACACTGATGTCCGGAAGCCAAAGGTTGAATTCCGCTGATGCATTTGAGAGGAGCCGACCTTCGCCAGCACGCTCCAAGTCCAAGCCCCGAATAGAAACAAATCGATTCGGGGTTGAGAATTTAATGACACTCAAACAGGCATGCTCCTCGGAATACCAGGGAGCGCAAGGTGCGTTCAAAGATTCGATGACTCAC
+
BCBCCBFFFFFFGGGGGGGGGGGHHHHFHHHHHHHGHHHGHHHGGGGGGHHHHHHHHHHHHHGFGHHHHHHHHHHHHHHHHHGGHHGHHHHGGGGGHHHHHHHHHFHGGGGGHHHHGHGGHGGGGGGGGGHGGGGGGHHGHHHHHHHHHHHHHHHHHGGGGGHHHFGHHHGHHHHHHHHHGHHHGHHHHHHHGGGGGGGGHHGGGGGGHHGGFFGHHFHHHHHHGGHGGFEGHHFGHHHHHHHGHHGHGGGGGGGHHHHHHHHHHHGHHHFFGFGHHHHFHGHGHHHHGGGGGHHHHGHHHHHDGGGGGHHHHGGGGHGGGGGGGGGGFFFFFFFA@CCC
@M02197:105:000000000-AN6RF:1:1103:27164:13313 1:N:0:1
CGGTAGTTGATCTCCTCCGCTTATTGATATGCTTAAGTTCAGCGGGTAGTCCTACCTGATTTGAGGTCAAATATGATGCAAGGTTTTGTCCGAAGACCATTGTAAGCGGACTTTGAGGGTCGGACGACAGCGCAACGTCATTATCACACTGATGTCCGGAAGCCAAAGGTTGAATTCCGCTGATGCATTTGAGAGGAGCCGACCTTCGCCAGCACGCTCCAAGTCCAAGCCCCGAATAGAAACAAATCGATTCGGGGTTGAGAATTTAATGACACTCAAACAGGCATGCTCCTCGGAATACCAAGGAGCGCAAGGTGCGTTCAAAGATTCGATG
+
BCCCCCFFFFFBGGFGGGGGGGGHHGHHHHHHHHHHHHHHHHHGGFGGGHHHHHHHHHHHHHHGGHHHHHHHHHHHGHHHHHGGFHGHHHHGGGGGHHHHHHHGHHHGGGGGHHGHGHGEGGGGGGGGGFHGGGGGGHHGGHHHHHHHHHHHHHFFHHHGGGHHHHHFHHHHHHHHHHHHGHHHHHHGGHHGGHGGGGGGGGGFFGFGGGGGGGGHGHHHGHHFGFGGGGEFHHHHHHGHHGGGHHHHGGCGGGGHFHHHHHGGEFHHGFFHHHGHHHGB3GFBHHHHCFEGGHFHHHHFHHHHGGGGGHFHF2AFGFFGFGFFFBFFBAAAAA
@M02197:105:000000000-AN6RF:1:1103:11559:13571 1:N:0:1
CGGTAGTTGATCTCCTCCGCTTATTGATATGCTTAAGTTCAGCGGGTAGTCCTACCTGATTTGAGGTCAAATATGATGCAAGGTTTTGTCCGAAGACCATTGTAAGCGGACTTTGAGGGTCGGACGACAGCGCAACGTCATTATCACACTGATGTCCGGAAGCCAAAGGTTGAATTCCGCTGATGCATTTGAGAGGAGCCGACCTTCGCCAGCACGCTCCAAGTCCAAGCCCCGAATAGAAACAAATCGATTCGGGGTTGAGAATTTAATGACACTCAAACAGGCATGCTCCTCGGAATACCAAGGAGCGCAAGGTGCGTTCAAAGATTCGATGATTCAC
+
BCCABCFFFFFFGGGGGGGGGGGHHHHHHHHHHHHHHHHHHHHGGGGGGHHHHHHHHHHHHHHHGHHHHHHHHHHHHHHHHHGHHHGHHHHGGGGGHHHHHHHHHHHGGGGGHHHHGHGGHGGGGGFGGGHGGGGGGHHGHHHHHHHHHHHHHHHHHGGGHGHHHHHHHHHHHHHHHHHHHHHGHHGHHHHHHHGGGGGGHHGFGGGGGHGGGGGHGHHHHHHHGGHGGGGHHHHHHHHHHHHGHHHHGGGGGGGHHHHHHHHHGHHHHHHHHHGHHHHGHHHGHHHHGGGGGHHHHHGHFHHHGGGGGHGHHGGGGHGGGGGGGGGGFFFFFFFCCBCC
@M02197:105:000000000-AN6RF:1:1103:19631:13536 1:N:0:1
CGGTAGTTGATCTCCTCCGCTTATTGATATGCTTAAGTTCAGCGGGTAGTCCTACCTGATTTGAGGTCAAATATGATGCAAGGTTTTGTCCGAAGACCATTGTAAGCGGACTTTGAGGGTCGGACGACAGCGCAACGTCATTATCACACTGATGTCCGGAATCCAAAGGTTGAATTCCGCTGATGCATTTGAGAGGAGCCGACCTTCGCCAGCACGCTCCAAGTCCAAGCCCCGAATAGAAACAAATCGATTCGGGGTTGAGAATTTAATGACACTCAAACAGGCATGCTCCTCGGAATACCAAGGAGCGCAAGGTGCGTTCAAAGATTCGATGATTCAC
+
BCCBBBFFFFFFGGGGGGGGGGGHHHHHHHHGHHHHHHHHHHHGGGGGGHHHHHHHHHGHHHHHGHHHHHHHHHHHHHHHHHGHHHGHHHHGGGGGHHHHHHHHHHHGGGGGHHHHFHGGHGGGGGGGGGHGGGGGGHHGHHHHHHHHHHHGHHHHHGGGHGHHHHHHHHHHHHGHHHHHHHHHHHHHGHHHHHGGGGGGHHGGGGGFFHGGGGGHHHHFHHHHGGHFGGGHHHHHHHFHGHHGHHHHGGGGGGGHGHHHHHHHHHHHHHHHHHGHHHHHEHHHHHHHGGGGGHHHHHHHHGHGGGGGGHGHHGGGGHGGGGGGGGGGFFFFFFFCBBAB
@M02197:105:000000000-AN6RF:1:1103:27454:14074 1:N:0:1
CGGTAGTTGATCTCCTCCGCTTATGATATGCTTAAGTTCAGCGGGTAGTCCTACCTGATTTGAGGTCAAATATGATGCAAGGTTTTGTCCGAAGACCATTGTAAGCGGACTTTGAGGGTCGGACGACAGCGCAACGTCATTATCACACTGATGTCCGGAATCCAAAGGTTGAATACCGCTGATGCATTTGAGAGGAGCCGACCTTCGCCAGCACGCTCCAAGTCCAAGCCCCGAATAGAAACAAATCGATTCGGGGTTGAGAGTTTAATGACACTCAAACAGGCATGCTCCTCGGAATACCAAGGAGCGCAAGGTGCGTTCAAAGATTCGATGATTCAC
+
BBCBBBFFFFFFGGGGGGGGGGGHHHGHHHHHHHHHHHHHHHGGGGGGHHHHHHHHHHHHHHHGHHHHHHHHHHHHHHHHGGGHHGHHHHGGGGGHHHHHHHHHHHGGGGGHHHHGHGGHGGGGGGGGGHGGGGGGHHGHHHHHHGHHHHHHHHGHHGGHHHHHHHHHHHHHHHHHHHHHHGHHGHHHHGGHHGGGGGGHHGFGGGGHHGGGGGHHGHHHHHGGGHGGGGHHFFHHHHHHHHGHHHHGGEEGGGHHHHHHHHHHHFHGHHHHHGHHHHHHFHGHHHHGGGGGGF5HFFHHHGHEGGGGHHHHEGGGGGGFFGGCGFGFFFFFFFBBBAA
@M02197:105:000000000-AN6RF:1:1103:10924:14267 1:N:0:1
CGGTAGTTGATCTCCTCCGCTTATTGATATGCTTAAGTTCAGCGGGTAGTCCTACCTGATTTGAGGTCAAATATGATGCAGGGTTTTGTCCGAAGACCATTGTAAGCGGACTTTGAGGGTCGGACGACAGCGCAACGTCATTATCACACTGATGACCGGAAGCCAAAGGTTGAATTCCGCTGATGCATTTGAGAGGAGCCGACCTTCGCCAGCACGCTCCAAGTCCAAGCCCCGAATAGAAACAAATCGATTCGGGGTTGAGAATTTAATGACACTCAAACAGGCATGCTCCTCGGAATACCAAGGAGCGCAAGGTGCGTTCAAAGATTCGATGATTCAC
+
CCCBBBFFFFFFGGGGGGGGGGGHHHHHHGHGHHHHGGHHHHHGGGGGGHHHHHHHHHHHHGHGGHHHHHHHHHHHHHHHHHGGHGGHHHHGGGGGHGHHHHHHHHHGGGGGHHGHGGGGHFGGGGGGGGGGGGGGGHGGGHHHHGHHHHHHHHGHGGGGHGGHHHHHHHHHHHGGGGGHHHHHHGHHGHHGHHGGGGGGGHGGGGFGGHFGGFGHHHHHHHHFGGFGGGGHHHHHHHHHHHHGHHHGGGGGFGEAGEHHHHHFHHHFGHHHBFGHGHHHHHHEHHHHGGGGGBFHGHHHHGHHGGGGGHFHHGGGGHGGGGGGGGGGFFFFFFFAB@BB
@M02197:105:000000000-AN6RF:1:1103:24240:14377 1:N:0:1
CGGTAGTTGATCTCCTCCGCTTATTGATATGCTTAAGTTCAGCGGGTGGTCCTACCTGATTTGAGGTCAAATATGATGCAAGGTTTTGTCCGAAGACCATTGTAAGCGGACTTTGAGGGTCGGACGACAGCGCAACGTCATTATCACACTGATGTCCGGAAGCCAAAGGTTGAATTCCGCTGATGCATTTGAGAGGAGCCGACCTTCGCCAGCACGCTCCAAGTCCAAGCCCCGAATAGAAACAAATCGATTCGGGGTTGAGAATTTAATGACACTCAAACAGGCATGCTCCTCGGAATACCAAGGAGCGCAAGGTGCGTTCAAAGATTCGATGATTCAC
+
CCDBCCFFFFFFGGGGGGGGGGGHHHHHHHHHHHHHHHHHHHHGGGGGGGHHHHHHHHHHHHHGGHHHHHHHHHHHHHHHHHGHHHGHHHHGGGGGHHHHHHHHHGHGGGGGHHHHGGGGHGGGGGGGGGHGGGFGGHHGHHHHHHHHHHHHHHHHHGGGHGHHHHHHHHHHHHGGGGHHHHHHHHHHHHHHHHGGGGGGGFFFGGGGHHGGGGGGHGHHHHHHGGHGGGGFHHGHGHHHGHGGHHHHGGGGGGGHHHHHHHHGDHGHHHHHHHGHHHHHGHHHHHHHGGFGGHHGHHHHHGHHEGEGGHHHHGGGGHGGGGGGGGGGFFFFFFFBAA?A
@M02197:105:000000000-AN6RF:1:1103:18802:14475 1:N:0:1
CGGTAGTTGATCTCCTCCGCTTATTCATATGCTTAAGTTCAGCGGGTAGTCCTACCTGATTTGAGGTCAAATATGATGCAAGGTTTTGTCCGAAGACCATTGTAAGCGGACTTTGAGGGTCGGACGACAGCGCAACGTCATTATCACACTGATGTCCGGAAGCCAAAGGTTGAATTCCGCTGATGCATTTGAGAGGAGCCGACCTTCGCCAGCACGCTCCAAGTCCAAGCCCCGAATAGAAACAAATCGATTCGGGGTTGAGAATTTAATGACACTCAAACAGGCATGCTCCTCGGAATACCAAGGAGCGCAAGGTGCGTTCAAAGATTCGATGATTCAC
+
BCCABBFFFFFFGGGGGGGGGGGHHHHHHHHHHHHHHHHHHHHGGGGGGHHHHHHHHHHHHHHHGHHHHHHHHHHHHHGHHHGGHHGHHHHGGGGGHHHHHHHHFHHGGGGGHHHHGHGFFGGGGGGGGGHGGGGGGHHGHHHHGHHHHHHHHHHHHGGGGGHHHHHHHHHHHHHHHGHHHGGGHHGGGHGGHHGGGGGGHHGGFFGGGHGGGGGHHHHHHFFHGGHGGGGHHGGHGHHHHHHGHHGHGGGECGEHHHHHHHHHEHGHHGHHFGGHHFHHHFHEHGHAE0G?GHHHGFFFHHHFEDEGEGBHGGGGDFFCGGGGGGGGFFBFFFFBBAAB
@M02197:105:000000000-AN6RF:1:1103:29547:15166 1:N:0:1
CGGTAGTTGATCTCCTCCGCTTATTGATATGCTTAAGTTCAGCGGGTAGTCCTACCTGATTTGAGGTCAAATATGATGCAAGGTTTTGTCCGAAGACCATTGTAAGCGGACTTTGAGGGTCGGACGACAGCGCAACGTCATTATCACACTGATGTCCGGAAGCCAAAGGTTGAATTCCGCTGATGCATTTGAGAGGAGCCGACCTTCGCCAGCACGCTCCAAGTCCAAGCCCCGAATAGAAACAAATCGATTCGGGGTTGAGAATTTAATGACACTCAAACAGGCATGCTCCTCGGAATACCAAGGAGCGCAAGGTGCGTTCAAAGATTCGATGATTCAC
+
AAAABCFFFFFFGGGGGGGGGGGHHGGHFHHHHHGHGGFHHGHGGGGGGHHHHHHHHH3BHHHHGHHHHFHHHHHGGEHHHHGHHHGHHHHGGGGGHHHHHHHHHHHGGGGFHHHHFHGFHGGGGGGGGGHGGGGGGHHGGHHHHHHHHHHHHHHHHGGGGGGGHHHHHGGHHHHGHHGGGHHHHHGHGGHHHHGGGGGGHHGFFGGGHHGFFFGHFFGHHHHFGGHGGGGGHHHFGHHHHHHEHHHGGF>CGGGGHHHHHGHHHHHHGHFHHHGHGHHHGHHHGHHFEEACDHG5BFFBGHHFGGGEFHGG4GGF?GGGGFGGGGFCFFFFFFFBBBBB
@M02197:105:000000000-AN6RF:1:1103:23463:15186 1:N:0:1
CGGTAGTTGATCTCCTCCGCTTATTGATATGCTTAAGTTCAGCGGGTAGTCCTATCTGATTTGAGGTCAAATCTGATGAAAGGTTTGTCCGAAGACCATTGTAAGCGGACTTTGAGGGTCAGACGACAGTGCAACATCATTATCACACTGATGTCTGGAAGCCAAAGGTTGAATTCCACTGATGCATTTGAGAGGAGCCGACCTTCGCCAGCACACTCCAAGTCCAAGCCCCGAATAGAAACAAATCAATCAGGGTTGAGAATTTAATGACACTCAAACAGGCATGCTCCTCGGAATACCAAGGAGCGCAAGGTGCGTTCAAAGATTCGATGATTCAC
+
ABBABAFFFFFFGGGFGGFGGGGGFHDHFHGHFHFHFHHHHGHGGGGGFHHHHH5FGHHHGFFFFHGHHHHHHFHGEFGHFHHFGGFHHHGGGGEHHHGHHHHGGHGGGEEHGEHFGG?GFHFHFGGGGGHHHHHHHHHHHHHHHHHHHGHHHHHHFHHHHHGHHGHHHHHHHHHGHHHHHHHFFHHHHHHGHFAHGEGGFFFDHGGHGHHHGHGGHGHGHGHGGHGGGECCDHHGHHFHGGHFHGGBFFHFGHHFFFHHFHFBGFHGFGFGEBFHFGHHGGHHGHAE//FEG2CGGHHGFHE?ECEFDGGGEEACCBDFGFGGGFBFFFFFFA>>1>
@M02197:105:000000000-AN6RF:1:1103:5039:15174 1:N:0:1
CGGTAGTTGATCTCCTCCGCTTATTGATATGCTTAAGTTCAGCGGGTAGTCCTACCTGATTTGAGGTCAAATATGATGCAAGGTTTTGTCCGAAGACCATTGTAAGCGGACTTTGAGGGTCGGACGACAGCGCAACGTCATTATCACACTGATGTCCGGAAGCCAAAGGTTGAATTCCGCTGATGCATTTGAGAGGAGCCGACCTTCGCCAGCACGCTCCAAGTCCAAGCCCCGAATAGAAACAAATCGATTCGGGGTTGAGAATTTAATGACACTCAAACAGGCATGCTCCTCGGAATACCAAGGAGCGCAAGGTGCGTTCAAAGATTCGATGATTCAC
+
BBBBBBFFFFFFGGFDBGGFGCEGFFGFFFFHHHHHHHHHHHFFGGAGFGHHHHHGHHBGHHHFEFHHHHHHHHHHHGHHGHGHFHGGGHHGGGGGHHFHHHHHHHHFCFFGHFDDCFGFFEGCGGGCCDHGGGGGGGHGHHHHGHHFHGGHHHHHFFGGGGHGHHHHGHGHHFGHHFHHGHHFGHHFHGGFHGGGGGGGGHGGFFFGGFFFGGFHGHGGHHHHFFHGFEEHGGGE4HFGBHHEFGAHEEGFGE?HHGHHHHGHFHGF5@DF3BGHHFGGFGF3GGAEGGGFEFEFDD53FGB3?ECEEBGAHGFEA4CFGGGGGAGCFFFFFFFBBAAB
@M02197:105:000000000-AN6RF:1:1103:5910:15323 1:N:0:1
CGGTAGTTGATCTCCTCCGCTTATTGATATGCTTAAGTTCAGCGGGTAGTCCTACCTGACTTGAGGTCAAATATGATGCAAGGTTTTGTCCGAAGACCATTGTAAGCGGACTTTGAGGGTCGGACGACAGCGCAACGTCATTATCACACTGATGTCCGGAAGCCAAAGGTTGAATTCCGCTGATGCATTTGAGAGGAGCCGACCTTCGCCAGCACGCTCCAAGTCCAAGCCCCGAATAGAAACAAATCGATTCGGGGTTGAGAATTTAATGACACTCAAACAGGCATGCTCCTCGGAATACCAAGGAGCGCAAGGTGCGTTTAAAGATTCGATGATTCAC
+
BCCABCFFFFFFGGGGGGGGGGGHHHHHHHHHHHHHHHHHHGHGGGGGGHHHHHHHHHHHGHHHHHHGHHHGHHHGHHHHHHGHHHGHHHHGGGGGHHHHHHHHHHHGGGGGHHHHGHGFHGGGGGGGGGHGGGGGGHHGHHHHHHHHHHHHHGHHHGGGGGHHHHHHHHHHHHHHHHHHHHHHHHHHHHHHHHGGGGGGHHGGGGGGHHGGGFGHFFHHHHHHGGHGGGGHHHHHHHHHGHHGEHHHGAGGGGGHHGHHHHGHHHHHHHHGHHGHHHGGFHGHHHHHGGCCGBHHGHHHGHHHGGCCGHHHHGGGGGGGGGGGGGGGFFFFFFFBAAAB
@M02197:105:000000000-AN6RF:1:1103:11020:15331 1:N:0:1
CGGTAGTTGATCTCCTCCGCTTATTGATATGCTTAAGTTCAGCGGGTAGTCCTACCTGATTTGAGGTCAAATATGATGCAAGGTTTTGTCCGAAGACCATTGTAAGCGGACTTTGAGGGTCGGACGACAGCGCAACGTCATTATCACACTGATGTCCGGAATCCAAAGGTTGAATTCCGCTGATGCATTTGAGAGGAGCCGACCTTCGCCAGCACGCTCCAAGTCCAAGCCCCGAATAGAAACAAATCGATTCGGGGTTGAGAATTTAATGACACTCAAACAGGCATGCTCCTCGGAATACCAAGGAGCGCAAGGTGCGTTCAAAGATTCGATGACTCAC
+
CCCABBFFFFFFGGGGGGGGGGGHHHHHHHHHHHHHHHHHHHHGGGGGGHHHHHHHHHHHHHHGGGHHHHHHHHHHHHHGHHGHHHGHHHHGGGGGHHHHHHHHHHHGGGGGHHHHGHGFHGGGGGGGGGHGGGGGGHHGHHHHHHHHHHHHHHHHHGGGGHHHHHHHHHHHHHHHHHHHHHHGHHHHHHHHHHGGGGGGHHGGGGGGFGFGGGGHHHFHHHHHGGHGGGFFHHHHGHHHGHHGHHHHGGGGGGGHFHHHHHHHHHGHHHHHHHGHHHHHHHHHHHHHGGGGGHGHGHHHHHHHGEEGGHFHHGGGGHGGFGGGGGGGFFFFFFFBAA3A
@M02197:105:000000000-AN6RF:1:1103:19985:15376 1:N:0:1
CGGTAGTTGATCTCCTCCGCTTATTGATATGCTTAAGTTCAGCGGGTAGTCCTACCTGATTTGAGGTCAAATATGATGCAAGGTTTTGTCCGAAGACCATTGTAAGCGGACTTTGAGGGTCGGACGACAGCGCAACGTCATTATCACACTGATGTCCGGAATCCAAAGGTTGAATTCCGCTGATGCATTTGAGAGGAGCCGACCTTCGCCAGCACGCTCCAAGTCCAAGCCCCGAATAGAAACAAATCGATTCGGGGTTGAGAATTTAATGACACTCAAACAGGCATGCTCCTCGGAATACCAAGGAGCGCAAGGTGCGTTCAAAGATTCGATGATTCAC
+
ABBAABFFFFDFGGGGGGGGGGGHHHHHGHHHHHHHHHHHHHHGGGGGEHHHHHHHGGHHHFHHGHHFHHHHEGHHHHGHHHGHHHGHHHHGGGGGHGGHHHHHFFHGGGGG;HHHGGGEGGGGGG:GGGGGGGGGGHHGHHHHHHHGHGFHFFHFHGGGGGHHHHHHHHHHHHGHHHHHGGGHHGHGHHHHGEGGGGEGGHGGGFFFFHGGGGFFFFGFHHGFFFHGGFFFGFDHFHHGGHHFBHFFACEE??GHFGHHGHFFF5BHFHHFD5GFHGHHHHHHHHGGEA0CEEHFGHFHGHHHCFEGGHHHHEEEACFGGGGGGEF4FBFFDFFBBABA
@M02197:105:000000000-AN6RF:1:1103:20175:15327 1:N:0:1
CGGTAGTTGATCTCCTCCGCTTATTGATATGCTTAAGTTCAGCGGGTAGTCCTACCTGATTTGAGGTCAAATATGATGCAAGGTTTTGTCCGAAGACCATTGTAAGCGGACTTTGAGGGTCGGACGACAGCGCAACGTCATTATCACACTGATGTCCGGAAGCCAAAGGTTGAATTCCGCTGATGCATTTGAGAGGAGCCGACCTTCGCCAGCACGCTCCAAGTCCAAGCCCCGAATAGAAACAAATCGATTCGGGGTTGAGAATTTAATGACACTCAAACAGGCATGCTCCTCGGAATACCAAGGAGCGCAAGGTGCGTTCAAAGATTCGATGATTCAC
+
ABBAABFFFFFFFGGGFGGGGGGHHDGG6FGFFHCAFFGGHHHGEFGCGHGFFFHHHHE5GGHHGEGHF3FDGFGFHHGFHHFEFHFHFGFGEFEAGHFFHHHGHFHGG9CFCFFGGH@EGFGCGCCCCGFGGGGGGGHGHFHFDFGHFGHFGDDGHGFECGHHHGGHHHFGHHHGGHGFGGGHHGHGGGHHHGFGGGGEGGGFDFFEFFGFFFGHHGFFHGGEFGFGFFEHHFDFDFFGBFFGGHHHFFEFE?FFFDFGDF@FDFFHHFGHHHFFFHHHHG33HG1GEE?EE3D5DF5BCD5FAEFEEBDGHFGGE4GFGFBGGEFGCFFFFFFAABAB
@M02197:105:000000000-AN6RF:1:1103:23824:15469 1:N:0:1
CGGTAGTTGATCTCCTCGCTTATTGATATGCTTAAGTTCAGCGGGTAGTCCTACCTGATTTGAGGTCAAATATGATGCAAGGTTTTGTCCGAAGACCATTGTAAGCGGACTTTGAGGGTCGGACGACAGCGCAACGTCATTATCACACTGATGTCCGGAAGCCAAAGGTTGAATTCCGCTGATGCATTTGAGAGGAGCCGACCTTCGCCAGCACGCTCCAAGTCCAAGCCCCGAATAGAAACAAATCGATTCGGGGTTGAGAATTTAATGACACTCAAACAGGCATGCTCCTCGGAATACCAAGGAGCGCAAGGTGCGTTCAAAGATTCGATGATTCAC
+
CDCCCCFFFFFFGGGGGGGGGGHHHHGHHHHHHHHHDHHHGHGGGGGGHHHHHHHHHHHHHHHGHHHHHHHHHHHHHHHHHGFHHGHHHHGGGGGHHHHHHHHHHHGGGGGHHHHGHGGHGGGGGGGGGHGGGGGGHHGHHHHHHHHHHHHHHHHHGGGHHHHHHHHHHHHHHHHHHHHHHHHGGHHGGHGHHGGGGGGGGGGGGGGHHFFFFFHGHGHHGGFFGHGGGGHHGHHGHFHHHHGHHGHGGCGGGGHHHGHHEHHHHHGHHHHGHGFGHHHHHHHHHHHGGGGGHHGHHHHHHHGGGGGGHHGB2GGGHGGGCGGGGGGFFFFFFFABBAB
@M02197:105:000000000-AN6RF:1:1103:21992:15539 1:N:0:1
CGGTAGTTGATCTCCTCCGCTTATTGATATGCTTAAGTTCAGCGGGTAGTCCTACCTGATTTGAGGTCAAATATGATGCAAGGTTTTGTCCGAAGACCATTGTAAGCGGACTTTGAGGGTCGGACGACAGCGCAACGTCATTATCACACTGATGTCCGGAAGCCAAAGGTTGAATTCCGCTGATGCATTTGAGAGGAGCCGACCTTCGCCAGCACGCTCCAAGTCCAAGCCCCGAATAGAAACAAATCGATTCGGGGTTGAGAATTTAATGACACTCAAACAGGCATGCTCCTCGGAATACCAAGGAGCGCAAGGTGCGTTCAAAGATTCGATGATTCAC
+
BCCABCFFFFFFGGGGGGGGGGGHHGHHHHHHHHHHHHHHHHHGGGGGGHHHHHHHHHHGHHHHGHHHHHHHHHHHHHHHHHGHHHGHHHHGGGGGHHHHHHHHHHHGGGGGHHHHGHGGHGGFCGGGGGHGGGGGGHHGHHHHHHHFHGHHGHHHHGGGGHHHHHHHGHHHHGHHHHHHGGGHHHHHHHHHHHGGGGGGGGGFGGGGHHGGGGGHGHHHHHHHGGHGGGGHHGHHHHHHHHGGHHHHGFGGGGGHHHHHGHHHHFHHHHHHGDGEHHHHHHHHHHHHGGGGGHHHGHHHHHFHDGGGGHGHHGGGGHGGGGGGGGGGFFFFFFFBBABB
@M02197:105:000000000-AN6RF:1:1103:14293:15788 1:N:0:1
CGGTAGTTGATCTCCTCCGCTTATTGATATGCTTAAGTTCAGCGGGTAGTCCTACCTGATTTGAGGTCAAATATGATGCAAGGTTTTGTCCGAAGACCATTGTAAGCGGACTTTGAGGGTCGGACGACAGCGCAACGTCATTATCACACTGATGTCCGGAATCCAAAGGTTGAATTCCGCTGATGCATTTGAGAGGAGCCGACCTTCGCCAGCACGCTCCAAGTCCAAGCCCCGAATAGAAACAAATCGATTCGGGGTTGAGAATTTAATGACACTCAAACAGGCATGCTCCTCGGAATACCAAGGAGCGCAAGGTGCGTTCAAAGATTCGATGATTCAC
+
BCCBABFFFFFFGGGGGFGGGGGHHHGHHHHHGHHHGGHHHHHGGGGGGHHHHHHHHGHHHHHHGHHHHHHGHHHHHHHHHHGHHHGHHGHGGGGGHHHHHHHHHHHGGGGGHHHHGHGFHGGGGGGGGGHGGGGGGHHGHHHHHHHHHHGHHHHHHGGGGHHHHHHHHHHHHHHHHHHHHHGHHHHHGHHHHHGGGGGGHGGGGGGGHHGGGFGHHHFHHHHHGGHGGGGHGHHHHHHGHHHGHHGHGGGGGGGHHHHHHHHHHHHHHHHFGHGHHHHHHHHFHHHHGGGGGGFFHGDGHHHHGGGGGHHHFFGGGGGGGGGGGGGGFFBFFFF@BAAB
@M02197:105:000000000-AN6RF:1:1103:4035:16019 1:N:0:1
CGGTAGTTGATCTCCTCCGCTTATTGATATGCTTAAGTTCAGCGGGTAGTCCTACCTGATTTGAGGTCAAATATGATGCAAGGTTTTGTCCGAAGACCATTGTAAGCGGACTTTGAGGGTCGGACGACAGCGCAACGTCATTATCACACTGATGTCCGGAATCCAAAGGTTGAATTCCGCTGATGCATTTGAGAGGAGCCGACCTTCGCCAGCACGCTCCAAGTCCAAGCCCCGAATAGAAACAAATCGATTCGGGGTTGAGAATTTAATGACACTCAAACAGGCATGCTCCTCGGAATACCAAGGAGCGCAAGGTGCGTTCAAAGATTCGATGATTCAC
+
CCCCCCFFFFFFGGGGGGGGGGGHHHHHHHHHGHGHHHHHHHHGGGGGGHHHHHHHHHHHHHHHGHHGHHHHHHHGHHHHHHGHHHGHHHHGGGGGHHHHHHHHHHHGGGGGHHHHGGGFHFGGGGFFGGHGGGGGGHHGHHHHHHHFHHHHHHHHHGGGHHHHHHHHHHHHHHHGHHHHHHHHHGGHHGHGHHGGGGGGHHGGGFFGGHGGFFGHHHGHHHGHGGHGGGGGHHHGFHHHHHHGHHHHGGCGCGGHFHHHHHHGHHHGHHHHGHGFGHHHHHFHHHHHGGGGGHGHHGHGGHHHGGF?GHCHHGGGGHBGCGGFGGFFFFFFFFFAA33A
@M02197:105:000000000-AN6RF:1:1103:26956:16121 1:N:0:1
CGGTAGTTGATCTCCTCCGCTTATTGATATGCTTAAGTTCAGCGGGTAGCCCTACCTGATTTGAGGTCAAATATGATGCAAGGTTTTGTCCGAAGACCATTGTAAGCGGACTTTGAGGGTCGGACGACAGCGCAACGTCATTATCACACTGATGTCCGGAATCCAAAGGTTGAATTCCGCTGATGCATTTGAGAGGAGCCGACCTTCGCCAGCACGCTCCAAGTCCAAGCCCCGAATAGAAACAAATCGATTCGGGGTTGAGAATTTAATGACACTCAAACAGGCATGCTCCTCGGAATACCAAGGAGCGCAAGGTGCGTTCAAAGATTCGATGATTCAC
+
ABCAACFFFFFFGGGGGGGGGGGHHHHGHHGHHHHHHHHHHHHGGGGGGGHHHHHHHHHHHHHHGHHHHHHHHHHHHHHHHHGHHHGHHHHGGGGGHHHHHHHHHHHGGGGGHHHHGHGGHDGGGGFFGGHGGG:GGH<FHHHHHHHGHHHHGGHHHGGGGGHFHHHHHHHHHHHHHHHGHHHGHHHHGHHHGHGGGGGGGGGGFFGGFFGGGGGHFHHHHHHHGGFGGGGHFHGHHHHHGHHGHHHHGGGGGGGGHBGHHHHHHHHHHHHHHGGHHHHGFGFFFFGHGGFGGHGFCHHFHHHFAEGGCGHGHGGGGHGGGFGBGFBCFFFFFFFAAAAA
@M02197:105:000000000-AN6RF:1:1103:2886:16146 1:N:0:1
CGGTAGTTGATCTCCTCCGCTTATTGATATGCTTAAGTTCAGCGGGTAGTCCTACCTGATTTGAGGTCAAATATGATGCAAGGTTTTGTCCGGAGACCATTGTAAGCGGACTTTGAGGGTCGGACGACAGCGCAACGTCATTATCACACTGATGTCCGGAATCCAAAGGTTGAATTCCGCTGATGCATTTGAGAGGAGCCGACCTTCGCCAGCACGCTCCAAGTCCAAGCCCCTAATAGAAACAAATCGATTCGGGGTTGAGAATTTAATGACACTCAAACAGGCATGCTCCTCGGAATACCAAGGAGCGCAAGGTGCGTTCAAAGATTCGATGATTCAC
+
CBCCCCFFFFFFGGGGFGGGGFGHHHCHHGGHHGHHHHHHHGGFGGGGGFHHHHHHHFGHGHHHEHHHHHHHHHHGFFHHHHGGHHGHHHGGGGGGGGHHHHHHHHHGFFGGHHHHGHGFFFGGGGGGGGHGGFGGGHHGHHHHHHHHHHHHGGGHHHHHGHHHHHHHHHHHHHHHHGHHHGHHHHHGHGHHHHGGGGGGHHGFGFGGGHFGGGGGFFGHHHHHGGHFFFHHHHGHHFGHGHHGHHHHFEGGGGGHGGHHEHGHG5HHHHHHHGGHHGHHFHHFHHHEFGCFGHGDGDG3HGHFGGGGGHGHGGGGGGBFGGGGGGGFFFFFFFFBBBBB
@M02197:105:000000000-AN6RF:1:1103:26632:16199 1:N:0:1
CGGTAGTTGATCTCCTCCGCTTATTGATATGCTTAAGTTCAGCGGGTAGTCCTACCTGATTTGAGGTCAAATATGATGCAAGGTTTTGTCCGAAGACCATTGTAAGCGGACTTTGAGGGTCGGACGACAGCGCAACGTCATTATCACACTGATGTCCGGAATCCAAAGGTTGAATTCCGCTGATGCATTTGAGAGGAGCCGACCTTCGCCAGCACGCTCCAAGTCCAAGCCCCGAATAGAAACAAATCGATTCGGGGTTGAGAATTTAATGACACTCAAACAGGCATGCTCCTCGGAATACCAAGGAGCGCAAGGTGCGTTCAAAGATTCGATGACTCAC
+
ABBBABFFFFFFGGGGGGG?EGGHGHHHHHHHHHGHHHHGHHHGGGGGGHHHHHHGHHHEBHHHGHHHHHHHHHHFGHHHHHGGHHGHHHHGGGGGHHHHHHHHHHHGGGGGHHHHGHGGHGGGGGGGGGHGGGGGGFFGHHHHHHHHHHHHHHHHHGGGGHHHHFHHHFGHHHHHHHHHHHHHGGHGHHHHHHGGGGGGHHGGFFFFGFFGGGGHHHFHHHHGGFHGGGGHHHFHHHHHHHHGHHHHGGGGGGGHHHHHHHGD5HGHHHHHFAFHHHHGHF3HHHHHGGGGGHHFCHHFHHHHGGGGEEFGCEE2F4F5GGGG5GGFFFFFFFF?BBAA
@M02197:105:000000000-AN6RF:1:1103:26893:16097 1:N:0:1
CGGTAGTTGATCTCCCCGCTTATTGATATGCTTAAGTTCAGCGGGTAGTCCTACCTGATTTGAGGTCAAATATGATGCAAGGTTTTGTCCGAAGACCATTGTAAGCGGACTTTGAGGGTCGGACGACAGCGCAACGTCATTATCACACTGATGTCCGGAAGCCAAAGGTTGAATTCCGCTGATGCATTTGAGAGGAGCCGACCTTCGCCAGCACGCTCCAAGTCCAAGCCCCGAATAGAAACAAATCGATTCGGGGTTGAGAATTTAATGACACTCAAACAGGCATGCTCCTCGGAATACCAAGGAGCGCAAGGTGCGTTCAAAGATTCGATG
+
BCCBBCFFFFFFGGGGGGGGGGHHHHHHHHHHHHHHHHHHHHGGGEGGHHHHHHHHHGHHHHHGHHHHHHHHHHHHHHHHHGHHHGHHHHGGGGGHHHHHHHHHHHGGGGGGHHHGHGGHGGGGGGGGGHGGGGGGHHGHHHHHHHHHHHHHHHHHHHHHHHHHHHHHHHHHHHHHGHHHHHHHHHHHHHHHHGGGGGGGGGGGGGDHHGGGGGHHHHGHHHHGGHGGGGHHHHHHHHHHHHGHHGHGGGGGFGHHHHHHHHHFFGHHHHGGAGGHHHFHFHCBHHGE?EGGHHHHGF3GHHHGGGGGHGCGGGGGGGGCGFFFBFFBBBABB
@M02197:105:000000000-AN6RF:1:1103:5013:16246 1:N:0:1
CGGTAGTTGATCTCCTCCGCTTATTGATATGCTTAAGTTCAGCGGGTAGTCCTACCTGATTTGAGGTCAAATATGATGCAAGGTTTTGTCCGAAGACCATTGTAAGCGGACTTTGAGGGTCGGACGACAGCGCAACGTCATTATCACACTGATGTCCGGAAGCCAAAGGTTGAATTCCGCTGATGCATTTGAGAGGAGCCGACCTTCGCCAGCACGCTCCAAGTCCAAGCCCCGAATAGAAACAAATCGATTCGGGGTTGAGAATTTAATGACACTCAAACAGGCATGCTCCTCGGAATACCAAGGAGCGCAAGGTGCGTTCAAAGATTCGATGATTCAC
+
AAAA@AFFFFFFF5GGGGGGGGGBGHHHFDGBGFBDGFGHBGFFGGGCEHFFGGHFHHHHFHFGGHH23FGHEFGHFFGFHFG3FFFHF4@EEGGGGHFHHFGHFHHGGGGGGHGHGHGAFEEEC;DGCGHGGECGGHHFGGFGFHHFCFHHHGFDFDGGHFHGHHHGGHFGHHEHCCGFFFGGGHHFGHFGGHGCFFAEBHCFFFGGFGFFFFGFFHFGFFFGFFFFFFFAFBFB2GGHHFHGHHGCFGEE/E/HGFEHHHHGBFHFFFFGBA/EHFBGHHHHGGA/E//EEFGFF21B1GB1GCECGFGF00?C?FEGE3FFGEBBFC3BB3D11A>>
@M02197:105:000000000-AN6RF:1:1103:17485:16187 1:N:0:1
CGGTAGTTGATCTCTCCGCTTATTGATATGCTTAAGTTCAGCGGGTAGTCCTACCTGATTTGAGGTCAAATATGATGCAAGGTTTTGTCCGAAGACCATTGTAAGCGGACTTTGAGGGTCGGACGACAGCGCAACGTCATTATCACACTGATGTCCGGAATCCAAAGGTTGAATTCCGCTGATGCATTTGAGAGGAGCCGACCTTCGCCAGCACGCTCCAAGTCCAAGCCCCGAATAGAAACAAATCGATTCGGGGTTGAGAATTTAATGACACTCAAACAGGCATGCTCCTCGGAATACCAAGGAGCGCAAGGTGCGTTCAAAGATTCGATGATTCAC
+
CBCCCCFFFFFFGGGGGGGGGGHHHHHHHHHHHHHHHHHHHHGGGEGGHHHHHHHHHHHHHHHGHHHHHHHHHHHHHHHHHGHHHGGHHHGGGGGHHHHHHHHHHHGGGGGHHHHGHGGHGGGGGGGGGHGGGGGGHHGHHHHHHHHHHHHHHHHHGGGHGHHHHHHHHHHHHHHHHHGHHHHHGHHHGHHHHGGGGGGHHGGGGGGHHGGGGGHHHHHHHHHFGHGGGGGGHHHEHGHHHHGHHHGGGGGGGGHHHHHHGHHHGHHHHHHHHGGGGHHHHHHHHHHFGGCGHHHHGHHHHHHGGGGGHHHFGGFGCGGGGGGGGGGFFFFFFFBBAAB
@M02197:105:000000000-AN6RF:1:1103:29556:16692 1:N:0:1
CGGTAGTTGATCTCCTCCGCTTATTGATATGCTTAAGTTCAGCGGGTAGTCCTACCTGATTTGAGGTCAAATATGATGCAAGGTTTTGCCCGAAGACCATTGTAAGCGGACTTTGAGGGTCGGACGACAGCGCAACGTCATTATCACACTGATGTCCGGAATCCAAAGGTTGAATTCCGCTGATGCATTTGAGAGGAGCCGACCTTCGCCAGCACGCTCCAAGTCCAAGCCCCGAATAGAAACAAATCGATTCGGGGTTGAGAATTTAATGACACTCAAACAGGCATGCTCCTCGGAATACCAAGGAGCGCAAGGTGCGTTCAAAGATTCGATGATTCAC
+
AAC3AAFFFFFFGGGGGGGGGGGHGHHGHHGHGHGGGHHHGHHGGGGGGHGGHHHGGGHHHHHGGGHHHHHGGHGHGGGGGHGFGFEHGHHGGGGGHGHHGHHFGHGGGFGGHGGHGHGGGDGGGCBFCCGGGGGGGHGGGHGHHGFGHFGFGFFFGFGGGGHHHHEHHHHHHHHFHGHHGHFHFGHHHHHGHHGGGFEGGGGDFFGGGHGFDFFGFFHHGFHFFGHGGGFGGGFHBFBHHHHGGHFHGGGFGGGHHHGFFHGHGEFHFFFFHFFBHHGHHGHHHEEGDCGGGHGGGGGFGHFFGGCGGFGGFGGCGGGGCGGGGGGGFFFFBBFBBBBB
@M02197:105:000000000-AN6RF:1:1103:11704:16810 1:N:0:1
CGGTAGTTGATCTCCTCCGCTTATTGATATGCTTAAGTTCAGCGGGTAGTCCTACCTGATTTGAGGTCAAATATGATGCAAGGTTTTGTCCGAAGACCATTGTAAGCGGACTTTGAGGGTCGGACGACAGCGCAACGTCATTATCACACTGATGTCCGGAAGCCAAAGGTTGAATTCCGCTGATGCATTTGAGAGGAGCCGACCTTCGCCAGCACGCTCCAAGTCCAAGCCCCGAATAGAAACAAATCGATTCGGGGTTGAGAATTTAATGACACTCAAACAGGCATGCTCCTCGGAATACCAAGGAGCGCAAGGTGCGTTCAAAGATTCGATGATTCAC
+
CCCBCCFFFFFFGGGGGGGGGGGHHGHHHHHHHHGHHGHHHHHGGGGGGHHHHHHHHHHHHHHHGHHHHHHHHHHHHGHHHHGFGHGHHHHGGGGGHHHHHHHHHHHGGGGGHHHHGHGGHGGGGGGGGGGGGGGGGHHGHHHHHHHHHHGHHHHHHGGGHGHHHHHHHHHHHGHHHHHHHHHHHHHGHGHHHHGGGGGGGGGGGGGGHHGGGFGGHHHHHHHHGGGGGGGHHHGHHHHHHHHGHHHHGGGGGGGHHHHHHHHHGHGHHHHHFAGHHHHHHHGHHHHGGGCCGHHHHHHHHHHHGGGGGHHHFGGGGHGGGGGGCGGGFFFFFFFBBBAB
@M02197:105:000000000-AN6RF:1:1103:15017:16886 1:N:0:1
CGGTAGTTGATCTCCTCCGCTTATTGATATGCTTAAGTTCAGCGGGTAGTCCTACCTGATTTGAGGTCAAATATGATGCAAGGTTTTGTCCGAAGACCATTGTAAGCGGACTTTGAGGGTCGGACGACAGCGCAACGTCATTATCACACTGATGTCCGGAAGCCAAAGGTTGAATTCCGCTGATGCATTTGAGAGGAGCCGACCTTCGCCAGCACGCTCCAAGTCCAAGCCCCGAATAGAAACAAATCGATTCGGGGTTGAGAATTTAATGACACTCAAACAGGCATGCTCCTCGGAATACCAAGGAGCGCAAGGTGCGTTCAAAGATTCGATGACTCAC
+
BBBBBBFFFFFFGGGGGGGGGGGHHHHHHHHHGHHHHHHHHHHGGGGGGHHHHHHHHHHHHHHHGHHHHHHHHHHHHHHHHHGHHGGHHHHGGGGGHHHHHHHHHHHGGGGGHHHHGHGGHGGGGGGGGGGGGGGGGHHGHHHHHHHHHGHHHGGHHGGGHHHHHHHHHHHHHGHHHHHHHHHHHHHGHHHGHHGGGGGGGGGGGGGGHHGGGGGHHEGHHHHHGGHGGGGHHHGHHHHHHHFGHHFHGGGFGGGHHHHHHGHHHGHHHHHGGAGGHHHHGHHHHHGGGGGGGHHGHHGGHHHHGEGGGHGHGGGGGHGGGGGGFGGGFFFFFFFCCBBB
@M02197:105:000000000-AN6RF:1:1103:6862:17033 1:N:0:1
CGGTAGTTGATCTCCTCCGCTTATTGATATGCTTAAGTTCAGCGGGTAGTCCTACCTGATTTGAGGTCAAATATGATGCAAGGTTTTGTCCGAAGACCATTGTAAGCGGACTTTGAGGGTCGGACGACAGCGCAACGTCATTATCACACTGATGTCTGGAAGCCAAAGGTTGAATTCCGCTGATGCATTTGAGAGGAGCCGACCTTCGCCAGCACGCTCCAAGTCCAAGCCCCGAATAGAAACAAATCGATTCGGGGTTGAGAATTTAATGACACTCAAACAGGCATGCTCCTCGGAATACCAAGGAGCGCAAGGTGCGTTCAAAGATTCGATGATTCAC
+
BCCBBCFFFFFFGGGGGGGGGGGHHHHHGHHHHHHGHHHHHHHGGGFGGHHHHHHHHHHHHHHHGHHHHHHHHHHHHHGHHHGHHHGHHHHGGGGGHHGHHHHHHHHGGGGGHHHHGGGGHGGGGGGGGGHGGGGGGHHGHHHHHHHHHHHHHHHHHHHHHHHHGHHHHGHHHHHHHHHGGGHHHHHHGHHHHHGGGGGGHHGGGGGGHHGGGGGHHHHGHHHHGGHGGGGGHGHHHHHHHHHGHHHHGGGGGGGHHHHHHHHGHHHHHHHHHHGHHHHHGHHHFHHGGGGGGHHHHHHHHHHHEGGFGHHHHGGGGGGGGGGGGGGGFFFFFFFBABBB
@M02197:105:000000000-AN6RF:1:1103:29496:17102 1:N:0:1
CGGTAGTTGATCTCCTCCGCTTATTGATATGCTTAAGTTCAGCGGGTAGTCCTACCTGATTTGAGGTCAAATATGATGCAAGGTTTTGTCCGAAGACCATTGTAAGCGGACTTTGAGGGTCGGACGACAGCGCAACGTCATTATCACACTGATGTCCGGAAGCCAAAGGTTGAATTCCGCTGATGCATTTGAGAGGAGCCGACCTTCGCCAGCACGCTCCAAGTCCAAGCCCCGAATAGAAACAAATCGATTCGGGGTTGAGAATTTAATGACACTCAAACAGGCATGCTCCTCGGAATACCAAGGAGCGCAAGGTGCGTTCAAAGATTCGATGACTCAC
+
CCCCCCFFFFFFGGGGGGGGGGGHHGGGGHHHGHHGGFHHGHGGGGGGGHGGFFHHGHGHHHHHGGGGGGHGHGGFHGHGHHGFGHGGGHGFGGGGGGHHHHHHGHGGGGGGHHHFGGGGHGGGGFGGGG@CEGGFFFHGGHHHGHGGGGHGHGHHFDGGHGHHHHHHHHHGHHHHGHGGGHHGGHGGGGGGGGGGGGG@BFDADFGGGHGGEGGFFFHFFFFHGGGGGGGEHHHGFHGFB4GGFGAF1GGGGGCHEGHFFDFHHGGGHGFHFGGEHGFHFFEGGHGGGCGGCGEEGFFBHFCHCD?CFGHGGGGGGGCGGGGGG?FFFBFFBBFA??A3
@M02197:105:000000000-AN6RF:1:1103:2913:17143 1:N:0:1
CGGTAGTTGATCTCCTCCGCTTATTGATATGCTTAAGTTCAGCGGGTAGTCCTACCTGATTTGAGGTCAAATATGATGCAAGGTTTTGTCCGAAGACCATTGTAAGCGGACTTTGAGGGTCGGACGACAGCGCAACGTCATTATCACACTGATGTCCGGAAGCCAAAGGTTGAATTCCGCTGATGCATTTGAGAGGAGCCGACCTTCGCCAGCACGCTTCAAGTCCAAGCCCCGAATAGAAACAAATCGATTCGGGGTTGAGAATTTAATGACACTCAAACAGGCATGCTCCTCGGAATACCAAGGAGCGCAAGGTGCGTTCAAAGATTCGATGATTCAC
+
3A@>ABFBDFFFDGGGGGGGGG?GBGFHHBFGGGHFGFFHBGHFCGEGGDGFFGHHHH3GHFHF1GA23FG5DDGFFHHGFHAFHHGHHH3E1ECCGHGHHF4EHDFFBEE>?;BGEG@?BECCCGCC/@CDGEECBGGGEHFG9<GHGHHHFHHGHGGGGGGGHHGHGGGH0GFCHHHGFGDGGGGFFFGGBEGGGGGF?F?/AFBCHHGGGFCHHFG?HGFHGFHGFEEFFHHGBGBGHHF/GF0F?F/EEGCEGEHHFHHFHFFFHHHFG1EHGHGHFHHEHBHFEA//ECBHGBDDGHHFCGCGGHFF0CGGCC1BGFGFE?GFF1FFDBFA1>1A
@M02197:105:000000000-AN6RF:1:1103:9784:17286 1:N:0:1
CGGTAGTTGATCTCCTCCGCTTATTGATATGCTTAAGTTCAGCGGGTAGTCCTACCTGATTTGAGGTCAAATATGATGCAAGGTTTTGTCCGAAGACCATTGTAAGCGGACTTTGAGGGTCGGACGACAGCGCAACGTCATTGTCACACTGATGTCCGGAAGCCAAAGGTTGAATTCCGCTGATGCATTTGAGAGGAGCCGACCTTCGCCAGCACGCTCCAAGTCCAAGCCCCGAATAGAAACAAATCGATTCGGGGTTGAGAATTTAATGACACTCAAACAGGCATGCTCCTCGGAATACCAAGGAGCGCAAGGTGCGTTCAAAGATTCGATGATTCAC
+
CCCCCCFFFFFFGGGGGGGGGGGHHHHHCHHHHHHHHHHHHHHGGGGGGHHHHHHHHHHHHHHHGHHHHHHHHHHHHHHHHHGGHFGHHHHGGGGGHHHHGHHHHHHGGGGGHHHHGHGGHGGGGGGGGGHGGGGGGHHGHGHHHHHHHHHHHHHHHGGGHHHHHHHHHHHHHHHHHHHHGHHHHHHGHHHHHHGGGGGGHHGGGGGGHHGGGGGHHHHHHHHHGGHGGGGHHHGHHHHHHHHGHHHHGGGGGGFHHHHHHHHHHHHHHHHHHGGGHHHHGHHBHHFHGGGGGHHHHHHFHHHHGGGGGHHHHGGGGFGGGFGGGGGGFFFFFFFBBBBB
@M02197:105:000000000-AN6RF:1:1103:19700:17677 1:N:0:1
CGGTAGTTGATCTCCTCCGCTTATTGATATGCTTAAGTTCAGCGGGTAGTCCTACCTGATTTGAGGTCAAATATGATGAAATGCTTGTCCGAAGACCATTGTAAGCGGACTTTGAGGGTCAGACGACAGCGTAACGTCATTATCACACTGATGTCCGAAAGCCAAAGGTTGAATTCCGCTGATGCATTTGAGAGGAGCCGACTTTCGCCAGCACGCTCCAAGTCCAAGCCCCGAACAGAAACAAATCCATTCGGGGTTGAGAATTTAATGACACTCAAACAGGCATGCTCCTCGGAATACCAAGGAGCGCAAGGTGCGTTCAAAGATTCGATGATTCAC
+
BCDBBCFFFFFFGGGGGGGGGGGHHHHHHHHHHHHHHHHHHHHGGGGGGHHHHHHHHHGHHHHHGHHHHHHHHHHHHHHHHHHHHHHHHHGGGGGHHHHHHHHHHHGGGGGHHHHGHGGHHHHHGGGGGHGGGGGGHHGHHHHHHHHHHHHHHHHHGHHGHHHHHHHHHHHHHGHHHHHHHHHHHHHHHHHGHHGHGGGHHGGGGGGHHGGGGGHHHHHHHHGGGHGGGGGGHFHHHGHHHHHHHHHHGGGGGGHGHHHHHHHHHHHHHHHFHGHHHHHHHHGHHHHGGGGGHGGHHHHGHHGGGGCGGGHHGGGGHGGGGGGGCGFFFFFFFFBBAAA
@M02197:105:000000000-AN6RF:1:1103:27955:18122 1:N:0:1
CGGTAGTTGATCTCCTCCGCTTATTGATATGCTTAAGTTCAGCGGGTAGTCCTACCTGATTTGAGGTCAAATATGATGCAAGGTTTTGTCCGAAGACCATTGTAAGCGGACTTTGAGGGTCGGACGACAGCGCAACGTCATTATCACACTGATGTCCGGAATCCAAAGGTTGAATTCCGCTGATGCATTTGAGAGGAGCCGACCTTCGCCAGCACGCTCCAAGTCCAAGCCCCGAATAGAAACAAATCGATTCGGGGTTGAGAATTTAATGACACTCAAACAGGCATGCTCCTCGGAATACCAAGGAGCGCAAGGTGCGTTCAAAGATTCGATGATTCAC
+
BBCBCCFFFFFFGGGGGGGGGGGHHHHHHHGHHHHHHHHHHHHGGGGGGHHHHHHHHHGHHHHHGHHHHHHHGHHHHHGHHHGHHHGHGHHGGGGGHHHHHHHHHGHGFGGGHHHEGHGGHGGGGGGGGGHGGGGGGHHGHHHHHHHHHHGHHHHHHGGGGGHHHHHHHHHHHHHGHHHGHGHHGHHHHHHHHGGGGGGGGHGGGGGGHHFGGGGHFGHHGHHHGGHGFGGHGHHHGHHHHHHGHHHHGGGGGGFGHHGHHHHFHHHHHHHHHGGHHGHHGHHBFHHHDGGGGHFFFGDFHHFGGGGFGHFFHGGFGGGGGGGGGGGGFFFFFFFA@BAB
@M02197:105:000000000-AN6RF:1:1103:24333:18026 1:N:0:1
CGGTAGTTGATCTCCTCCGCTTATTGATATGCTTAAGTTCAGCGGGTATCCCTACCTGATCCGAGGTCAAACTTAGAAAGTTGGGGGTTGCTGGCAAGCACGCACCGAGACTCTGTAGCGAGGAGTATTACTACGCTTAGAGCACGATGGCACCGCCACTGACTTTAAGACCGATCAGAACTGATGCGGTCCAATACCAAGCAGAGCTTGAGTGTTGTACTGACGCTCGAACAGGCATGCCCCGCGGAATACCACGGGGCGCAATGTGCGTTCAAAGATTCGATGATTCAC
+
BCCBBBFFFFFFGGGGGGGGGGGHHHHHHHHHHHHHHHHHHHHGGGGGHHHHHHHH:HHHHHHGGGG9HHHHHHHHHHHHH<HHGG9G:GHHHH9HHGH<HGG;GGGGGGGHHHHHHHHGGGGGGHHHHHHHHHG8GGGHHHHHHGGHGGHHHGGHHHGHHHHHHHHHHHHGHHHHHHHHHHGGGGGHHGHHHHHHGHHHHGHHHHGHHHHGHHHHHHHGGGGGGGHGHHHHHHHHHGGGGGGGHHHHHHHGGGGGGGGGHHHHGGGGHGGGGGGGGGGFFFFFFFBBAAA
@M02197:105:000000000-AN6RF:1:1103:12557:18502 1:N:0:1
CGGTAGTTGATCTCCTCCGCTTATTGATATGCTTAAGTTCAGCGGGTAGTCCTACCTGATTTGAGGTCAAATATGATGCAAGGTTTTGTCCGAAGACCATTGTAAGCGGACTTTGAGGGTCGGACGACAGCGCAACGTCATTATCACACTGATGTCCGGAATCCAAAGGTTGAATTCCGCTGATGCATTTGAGAGGAGCCGACCTTCGCCAGCACGCTCCAAGTCCAAGCCCCGAATAGAAACAAATCGATTCGGGGTTGAGAATTTAATGACACTCAAACAGGCATGCTCCTCGGAATACCAAGGAGCGCAAGGTGCGTTCAAAGATTCGATGATTCAC
+
CCCCCBFFFFFFFGGGGGGGGGGHHHHHHHHGHHHHHHHHHHHGGGGGGHHHHHHHHHHHHHHHGHHHHHHHHHHFHHHHHHGFGFGHGHHGGGGGGHHHHHHHHHGGGGGGHHHFGHGGHGGGGGGGGGGGGGGGGGHGGHHHHGHHHHGHHHHHHGGGGGHHHHHHHHHHHGFCGHHGHGHHGHHGGHGHGGGGGGGGHGGGGGGFGFFFEFGHHFHGHHFGGGHGGGFFHGFGFHGGGHHGHEEHEFCGGGEFHHHHHHHHHHHHEFHHGFFBHHHHGGHHHHEGGGGGFFBHHHHFFCHGGGGGGFGBGGGGGGFGGBGGGGGFFFFFDFFBBAAA
@M02197:105:000000000-AN6RF:1:1103:3921:18494 1:N:0:1
CGGTAGTTGATCTCCTCCGCTTATTGATATGCTTAAGTTCAGCGGGTAGTCCTACCTGATTTGAGGTCAAATATGATGCAAGGTTTTGTCCGAAGACCATTGTAAGCGGACTTTGAGGGTCGGACGACAGCGCAACGTCATTATCACACTGATGTCCGGAAGCCAAAGGTTGAATTCCGCTGATGCATTTGAGAGGAGCCGACCTTCGCCAGCACGCTCCAAGTCCAAGCCCCGAATAGAAACAAATCGATTCGGGGTTGAGAATTTAATGACACTCAAACAGGCATGCTCCTCGTAATACCAAGGAGCGCAAGGTGCGTTCAAAGATTCGATGATTCAC
+
BBCCCBFFFFFFGGGGGGGGGGGHHHHHHHHHHHHHGHHHHHHGGGGGGHHFHHEHHHHHHHHHGHHFHHFGHHHHHHHHHHGHHHGHHHHEGGGGHHHHHHHHHHFGGGGGHHHHGHGGFEGGGGGGG/@BEGFGDHHGGHHGHHHHHHHGHHHFFGGGGGBHHHHGHHHHHHHHGGHHGHHFHGGGHGHGGGGGGGGGHHGFFEGFHHGFGGGHFHGFHGGFGGHGGGGHDFBHHHHHFHFGHHHHGGGEGFE0GFFGF@G2EHEHFGFG1HFDGFB1GGCEFFHHCEGECBD22HEFGEF1EEE0EGB100E?CFBGGGGGGFBGFFFFD@FAA>1A
@M02197:105:000000000-AN6RF:1:1103:17401:18542 1:N:0:1
CGGTAGTTGATCTCCTCCGCTTATTGATATGCTTAAGTTCAGCGGGTAGTCCTACCTGATTTGAGGTCAAATATGATGCAAGGTTTTGTCCGAAGACCATTGTAAGCGGACTTTGAGGGTCGGACGACAGCGCAACGTCATTATCACACTGATGTCCGGAAGCCAAAGGTTGAATTCCGCTGATGCATTTGAGAGGAGCCGACCTTCGCCAGCACGCTCCAAGTCCAAGCCCCGAATAGAAACAAATCGATTCGGGGTTGAGAATTTAATGACACTCAAACAGGCATGCTCCTCGGAATACCAAGGAGCGCAAGGTGCGTTCAAAGATTCGATGACTCAC
+
BCCABCFFFFFFGGGGGGGGGGGHHHHHHHHHHHHHHHHHGGHGGGGGGHHHHHHHHHHHHHHHGHHHHHHHHHHHGHHHHHGGHHGHHHHGGGGGHHHHHHHHHHHGGGGGHHHGGHGGHGGGGGGGGGGGGGGGGHHGHHHHHHHHHHHHHHHHHGGGHGHHHHHHHHHHHHHHGHHHHGGHHHHHGGHGHHGGGGGGHHGGGGGGHGGGGGGHHGGHHHHGFGHGGGGHFHHHHHHHHHHGHHHHGGGGGGGHHHHHGHHHGHHHHHHFGHGGHHHHGGHGHHHHDEECGHGHFGHHHHHFGGGGGHGHHGGGGGGGGGFFFGGGFFBFFFFCCBBB
@M02197:105:000000000-AN6RF:1:1103:23842:18420 1:N:0:1
CGGTAGTTGATCTCCTCCGCTTATTGATATGCTTAAGTTCAGCGGGTAGTCCTACCTGATTTGAGGTCAAATATGATGCAAGGTTTTGTCCGAAGACCATTGTAAGCGGACTTTGAGGGTCGGACGACAGCGCAACGTCATTATCACACTGATGTCCGGAATCCAAAGGTTGAATTCCGCTGATGCATTTGAGAGGAGCCGACCTTCGCCAGCACGCTCCAAGTCCAAGCCCCGAATAGAAACAAATCGATTCGGGGTTGAGAATTTAATGACACTCAAACAGGCATGCTCCTCGGAATACCAAGGAGCGCAAGGTGCGTTCAAAGATTCGATGACTCAC
+
BBBBBAFFFFFFGGGGGGGGGGGHHHGHGHHHHHHHHHHGHHHGGGEGGHHHHHHHHHHHHHHHGHHHGFHHHHHGHHHHHHGHHHGHHHHGGGGGHHHHHHHHHHHGGGGGHHHHGHGGHGGGGGGGGGHGGGGGGHHGHHHHHHHHHHHGHHHGHGGGHGGFGHHHHHHHHHHHGHHGGHGHHHHHHHHHHHGGGGGGHHGGGGGGHHFGGFGHHHGHHHHHGGHGGFGFGHHHHGGGGHHGHHHHGGCGGGGHGHHHHHHHFHHGF5HHG5GHFHHHHHHHHHHHGFCCGHHHFHGFGHHHGGCE?GHHHGGGGFGGGGFGGGGGFFFFFFFBABAB
@M02197:105:000000000-AN6RF:1:1103:17994:18746 1:N:0:1
CGGTAGTTGATCTCCTCGCTTATTGATATGCTTAAGTTCAGCGGGTAGTCCTACCTGATTTGAGGTCAAATATGATGCAAGGTTTTGTCCGAAGACCATTGTAAGCGGACTTTGAGGGTCGGACGACAGCGCAACGTCATTATCACACTGATGTCCGGAAGCCAAAGGTTGAATTCCGCTGATGCATTTGAGAGGGGCCGACCTTCGCCAGCACGCTCCAAGTCCAAGCCCCGAATAGAAACAAATCGATTCGGGGTTGAGAATTTAATGACACTCAAACAGGCATGCTCCTCGGAATACCAAGGAGCGCAAGGTGCGTTCAAAGATTCGATGATTCAC
+
ABCAABFFFFFFGGGGGGGGGGHGHHHHHHGHHHHHHHGHHHGGGEEFHHHHHHHHHHHHHHHGHHHHHHHHHHHHHHHHHGEGHGHGHHGGGGGHHHHHHHHHHHGGGGGHHHHGFGGHGGGGGGGGGHGGGGGGHHGHHHHHHGHHHHHHHHHHGGGGGGHHHHGHGHHHHGHGGHHGGHGHHGHGGHHGHGGGGGGGFGGGGGGFHGGGGGHGDFFHHFHGGHGGGGHGGHHHHHHHHHGHHHHGFCGGEEFFGHFHGHGFHEHHHHFHHGEHHHGBHHGHHHHFCGGGHHHFHFFFHGCGGGGGGHGGGGCGHGGGFGGGEBGFFFFFFFAAAAB
@M02197:105:000000000-AN6RF:1:1103:14421:18958 1:N:0:1
CGGTAGTTGATCTCCTCCGCTTATTGATATGCTTAAGTTCAGCGGGTAGTCCTACCTGATTTGAGGTCAAATATGATGCAAGGTTTTGTCCGAAGACCATTGTAAGCGGACTTTGAGGGTCGGACGACAGCGCAACGTCATTATCACACTGATGTCCGGAAGCCAAAGGTTGAATTCCGCTGATGCATTTGAGAGGAGCCGACCTTCGCCAGCACGCTCCAAGTCCAAGCCCCGAATAGAAACAAATCGATTCGGGGTTGAGAATTTAATGACACTCAAACAGGCATGCTCCTCGGAATACCAAGGAGCGCAAGGTGCGTTCAAAGATTCGATGATTCAC
+
AABAABFFFFFFGGGGGGGGGGGHHHHHHHGHHHHHHHHHHGHGGGGGGHHHHHHHHHGHHHHHGHHHHHHHHHHHHHHHHHGGHHGHHHHGGGGGHHHHHHHHHHHGFGGGHHHHGHGEHGGGGGGGGGHGGGGGGHHGHHHHHGGHHHHHHHHHHGGGHHHHHHHHHHHHHHHHHHHHHHHHGHHHHGHGGHGGGGGGHGGGGGGGHHGGGFGHFGFFHGHHGGGGGGGGHHEHHHHHHHHGHHHHGGGFGGGHHHHHHHHHHHHHHHHHHHGHHHGHHHFHHHHEEGGGGHHHHHHHHHGFEGGGGHHHFFGGGHGGFGGGGGGGFFFFFFFCBBBA
@M02197:105:000000000-AN6RF:1:1103:9045:18810 1:N:0:1
CGGTAGTTGATCTCCTCCGCTTATTGATATGCTTAAGTTCAGCGGGTAGTCCTACCTGATTTGAGGTCAAATATGATGCAAGGTTTTGTCCGAAGACCATTGTAAGCGGACTTTGAGGGTCGGACGACAGCGCAACGTCATTATCACACTGATGTCCGGAATCCAAAGGTTGAATTCCGCTGATGCATTTGAGAGGAGCCGACCTTCGCCAGCACGCTCCAAGTCCAAGCCCCGAATAGAAACAAATCGATTCGGGGTTGAGAATTTAATGACACTCAAACAGGCATGCTCCTCGGAATACCAAGGAGCGCAAGGTGCGTTCAAAGATTCGATGACTCAC
+
BCCAABFFFFFFGGGGGGGGGGGHHHHHHHHHHHHHHHHHHHHGGGGGGHHHHHHHHHHHHHHHGHHHHHHHHHHHHHHHHHGGGHGHHHHGGGGGHHHHHHHHHHHGGGGGHHHHGHGGHGGGGGGGGGGGGGGGGHHGHHHHHHHHHHHHHHHHHGGGGGHHHHHHHHHHHHHHHHHHHGGHHHHHHHHHHHGGGGGGHHGGGGGGGHGGGGGHFHHHHHHHGGHGGGGHHHHHHHHHHHHGHHGHGGGGGGGHHHHHHHHHHHHHHHHHHGGHHHHGHHHHHHHHGGGGGHHHHHHHHHHHGGGGGHHHHGGGGHGGGGGGGGGGFFFFFFFBABBB
@M02197:105:000000000-AN6RF:1:1103:5161:19014 1:N:0:1
CGGTAGTTGATCTCCTCCGCTTATTGATATGCTTAAGTTCAGCGGGTAGTCCTACCTGATTTGAGGTCAAATATGATGCAAGGTTTTGTCCGAAGACCATTGTAAGCGGACTTTGAGGGTCGGACGACAGCGCAACGTCATTATCACACTGATGTCCGGAAGCCAAAGGTTGAATTCCGCTGATGCATTTGAGAGGAGCCGACCTTCGCCAGCACGCTCCAAGTCCAAGCCCCGAATAGAAACAAATCGATTCGGGGTTGAGAATTTAATGACACTCAAACAGGCATGCTCCTCGGAATACCAAGGAGCGCAAGGTGCGTTCAAAGATTCGATGATTCAC
+
ABBAAADFFFFDFGGGFGGAGGEHHFFFFGHGFHFBFHFHCHHGGGEGGHHHGHHAG3CGGHHGAHGHFFFHBGHFHHHHHGGHHHFHG4GFDGGGHHGHHFF4GBGEBEGGBFFDFFEGHFFEEFF@CCGCGGGGGHHFHHHFGGGGGFFHFD?BAF@FGHHFHGHHFHHHGHHHGGHHFFFFGGG3FHHFHGGGFGEGCGGAFFFGHHGGGGGHHGFHHGFFFFGFFADAGHHFFGDFHFHGHHHHEGE?CGFFGHHFHHHHHHHHGGGGBGA5GBGGGBFFEHGAFCCEEF5BFHGFHHEC2EA2GGB44EECFHFGBDGFG?GCB4FFBFF@BBAB
@M02197:105:000000000-AN6RF:1:1103:19588:19101 1:N:0:1
CGGTAGTTGATCTCCTCCGCTTATTGATATGCTTAAGTTCAGCGGGTAGTCCTACCTGATTTGAGGTCAAATATGATGCAAGGTTTTGTCCGAAGACCATTGTAAGCGGACTTTGAGGGTCGGACGACAGCGCAACGTCATTATCACACTGATGTCCGGAAGCCAAAGGTTGAATTCCGCTGATGCATTTGAGAGGAGCCGACCTTCGCCAGCACGCTCCAAGTCCAAGCCCCGAATAGAAACAAATCGATTCGGGGTTGAGAATTTAACGACACTCAAACAGGCATGCTCCTCGGAATACCAAGGAGCGCAAGGTGCGTTCAAAGATTCGATGATTCAC
+
ABCAABFFFFFFGGGGGGGGGGGHHHHHHHHHHHHHHHHHHHHGGGGGGHHHHHHHHHHHHHHHGHHHHHHHHHHHHHHHHHGGHHGHHHHGGGGGHFHHHHHHHHHGGGGGHHHHGHGGHFGGGGGGGGHGGGFGGHGGHHHHHHHHHHHHHHHHHGGGGGHHHHHHHHGHHHHHHHHHGHHHGGHHHHGHGHGGGGGGHHGGFFGGHHGGGGGHHHGHHHHHGGHGGGGHHHHGHHHHHHHGHHEHGGGGGGGHHHHHHHHHHGHGFGHHHGGHHHGHHHHHHHHHGGGGGHHHHHHHHHHHGGGGGHHGHGGGGHGGGGGGGGGGFFFFFFFBBBBA
@M02197:105:000000000-AN6RF:1:1103:26545:19035 1:N:0:1
CGGTAGTTGATCTCCTCCGCTTATTGATATGCTTAAGTTCAGCGGGTAGTCCTACCTGATTTGAGGTCAAATATGATGCAAGGTTTTGTCCGAAGACCATTGTAAGCGGACTTTGAGGGTCGGACGACAGCGCAACGTCATTATCACACTGATGTCCGGAAGCCAAAGGTTGAATTCCGCTGATGCATTTGAGAGGAGCCGACCTTCGCCAGCACGCTCCAAGTCCAAGCCCCGAATAGAAACAAATCGATTCGGGGTTGAGAATTTAATGACGCTCAAACAGGCATGCTCCTCGGAATACCAAGGAGCGCAAGGTGCGTTCAAAGATTCGAT
+
AABAAAFFFFFFGFGGGGEGGGGHFFFHHHHHFBGHHHHHBEGEEGEEGFGFHB3GFGAGFHHBFEHFFFHFFGHG5FHHHGG3@GFHFEFGGGCDHHBGHHHFHFFEECGFHGHHGHGAGGGC@@CGFGGBECDCCGHGHHHHHFGFGFGFGHHHF6FGGGHHGFCGHGHHFHHHGHGGDGGGGGGGGGFFGGGDFFEEGCFFFFFEGHFCFFGHEGHFHHHHFFFFFFFFFFFDGFHHGF@FGGFGCGGGGFECGGGBHHHHGDFEB/EEA1FGCE1BHFA1FBHHCECCEEFBG21HHHHHAEGECHGGFEEEA1GBGFDB3>1FAAAA1
@M02197:105:000000000-AN6RF:1:1103:24756:19117 1:N:0:1
CGGTAGTTGATCTCCTCCCTTATTGATATGCTTAAGTTCAGCGGGTAGTCCTACCTGATTTGAGGTCAAATATGATGCAAGGTTTTGTCCGAAGACCATTGTAAGCGGACTTTGAGGGTCGGACGACAGCGCAACGTCATTATCACACTGATGTCCGGAATCCAAAGGTTGAATTCCGCTGATGCATTTGAGAGGAGCCGACCTTCGCCAGCACGCTCCAAGTCCAAGCCCCGAATAGAAACAAATCGATTCGGGGTTGAGAATTTAATGACACTCAAACAGGCATGCTCCTCGGAATACCAAGGAGCGCAAGGTGCGTTCAAAGATTCGATGACTCAC
+
CCCCBBFFFFFFGGGGGGGGGGHHHHHHHHHHHHHHHHHHHHGGGGGGHHHHHHHHGHHHHGHGGHHHGHHHHGHHHHHHHGHHHGHHGHGGGGGHHHHHHHHHHHGGGGGHHHHGHGGHGGGGGGGGGHGGGGGGHHGHHHHHHHHHHHHHHHHHGGGHGHHHHHHHHHHHHHHHGHHGHGGHHHHHHGHHHGGGGGGHGGGGGGGHFGGGFFGHFHHHHHHGGHGGGGEHHHHFHHHFHHGHHHHGGGGGGGHHGHHHHGEBGGHHHHHHFEHHFHHHHHGHHHHGGGEEHFGFCHDGHHHGGGGGGHGHGGGGHGGFGGFFGGGFFFFFFF?BBBB
@M02197:105:000000000-AN6RF:1:1103:18592:19045 1:N:0:1
CGGTAGTTGATCTCCTCCGCTTATTGATATGCTTAAGTTCAGCGGGTATCCCTACCTGATCCGAGGTCAAACTTAGAAAGTTGGGGGTTGCTGGCAAGCACGCACCGAGACCCTGTAGCGAGGAGTATTACTACGCTTAGAGCACGATGGCACCGCCACTGATTTTAAGACCGATCAGAACTGATGCGGTCCAATACCAAGCAGAGCTTGAGTGTTGTACTGACGCTCGAACAGGCATGCCCCGCGGAATACCACGGGGCGCAACGTGCGTTCAAAGATTCGATGATTCAC
+
CCCCCBFFFFFFGGGGGGGGGGGHHHHHHHHHHHHHHHHHHHHGGGGGHHHHHHHHHHHHHHHGGGG9HHHHHHHHHHHHHHHHGGGEGGHHHHGHGGHHHGGGGGGGGGGGHHHHHHHGGGGGGHHHHHHHHHGGGGGHHHHHHGGHGGHHHGGGDHGHHHHHHHHHHHGGHHGHHHHHHHGGHHGHHGHFHHHGGHHHHHHHHHHHHHHGHHHHHFFGGGGGGHHGHHGGHHHHHGGGGGGGHHHHHHHGGGGGGGGGGGHHGGGGHGGGGGGGGGGFFFFFFFCCBAB
@M02197:105:000000000-AN6RF:1:1103:13349:19078 1:N:0:1
CGGTAGTTGATCTCCTCCGCTTATTGATATGCTTAAGTTCAGCGGGTAGTCCTACCTGATTTGAGGTCAAATATGATGCAAGGTTTTGTCCGAAGACCATTGTAAGCGGACTTTGAGGGTCGGACGACAGCGCAACGTCATTATCACACTGATGTCCGGAATCCAAAGGTTGAATTCCGCTGATGCATTTGAGAGGAGCCGACCTTCGCCAGCACGCTCCAAGTCCAAGCCCCGAATAGAAACAAATCGATTCGGGGTTGAGAATTTAATGACACTCAAACAGGCATGCTCCTCGGAATACCAAGGAGCGCAAGGTGCGTTCAAAGATTCGATGACTCAC
+
BBCAABFFFFFFGGGGGGGGGGGHHHHHHHHHHHHHHHHHHHHGGGGGGHHHHHHHHHHHHHHHGHHHHHHHHHHHHHHHHHGGHHGHHHHGGGGGHHHHHHHHHHHGGGGGHHHHGGGFHGFGGGGGGGHGGGGGGHHGHHHHHHHHHHHHHHGHHGGGGGHHHHHHHHHHHHHHHHHHHHHGGHHHHHHHHHGGGGGGGGGGGGGFFHGFFGGHGHHHHHHHGGHGGGGGGHHHGHHHHHGGHHHHGGGGFGGHGHHHHHHHFHHFGHHHFHGHHHHHHHHHFGHHGGGGGHHHHGHHFGHHGGGGGHHCHGGGGHGGGGGGGGGGFFBFFFFABAAB
@M02197:105:000000000-AN6RF:1:1103:28096:19181 1:N:0:1
CGGTAGTTGATCTCCTCCGCTTATTGATATGCTTAAGTTCAGCGGGTAGTCCTACCTGATTTGAGGTCAAATATGATGCAAGGTTTTGTCCGAAGACCATTGTAAGCGGACTTTGAGGGTCGGACGACAGCGCAACGTCATTATCACACTGATGTCCGGAATCCAAAGGTTGAATTCCGCTGATGCATTTGAGAGGAGCCGACCTTCGCCAGCACGCTCCAAGTCCAAGCCCCGAATAGAAACAAATCGATTCGGGGTTGAGAATTTGATGACACTCAAACAGGCATGCTCCTCGGAATACCAAGGAGCGCAAGGTGCGTTCAAAGATTCGATGATTCAC
+
BCCBBBFFFFFFGGGGGGGGGGGHHHHHHHHHHHHGHHHHHHHGGGGGGHHHHHHHHHHHHHHHGGHHHHHHHHHHHHHHHHGFHHGHHHHGGGGGHHHHHHHHHHHGGGGGHHHHGHGGHGGGGGGGGGHGGGGGGHHGHHHHHHHHHHHHHHHHHGGGHHHHHGHHHHHHHHHHGHHGHHHHHHGHHHHGHGGGGGGGHGGGFGGGHFGGFFGFHFHGFHHFGFHGFGGHGHHHFGHHFHHGHEHHGGEGGGGHHHHHHHHHGHHHHHFHHGFDHHGDFHHEHHHHCCGGGEHGHHHGHHHH?GGCGGFFC2GCEGGGGGGGGGFFFFFFFFDAA>3A
@M02197:105:000000000-AN6RF:1:1103:18120:19264 1:N:0:1
CGGTAGTTGATCTCCTCCGCTTATTGATATGCTTAAGTTCAGCGGGTAGTCCTACCTGATTTGAGGTCAAATATGATGCAAGGTTTTGTCCGAAGACCATTGTAAGCGGACTTTGAGGGTCGGACGACATCGCAACGTCATTATCACACTGATGTCCGGAATCCAAAGGTTGAATTCCGCTGATGCATTTGAGAGGAGCCGACCTTCGCCAGCACGCTCCAAGTCCAAGCCCCGAATAGAAACAAATCGATTCGGGGTTGAGAATTTAATGACACTCAAACAGGCATGCTCCTCGGAATACCAAGGAGCGCAAGGTGCGTTCAAAGATTCGATGATTCAC
+
BABB@3DFDDFFGGGGGGGGGGGHHHHHGHHHHGHHHHHHHHHGCGGGEFGHHHHHHHHHDFHHGHHHGHEG5FHFEGFFFGGGD@AFGHFGGGECHHCEDGHHHHHFE9EFHHFGGGGEFEGGGC@DGGFGGGCGGGGFBGHHHHFGGHHFDBFGFDCFGGHGGHHHHGHHHEHFFHHGGHGGGHGFHGGGGGGGGDGGFHGGGGGFFDFFFFFAFFFFFFFBGFFFFFFFFHFGBHFFCFBF2/0EEF?@?CE0GEF22HGEHFEHGFDFFBGHGBFHFEHEHHHFE/EECFEHHGFBHHFHEB0GCHGFGEEE01BFGGGGF?GGFFFFDBFAAAAA
@M02197:105:000000000-AN6RF:1:1103:13130:19208 1:N:0:1
CGGTAGTTGATCTCCTCCGCTTATTGATATGCTTAAGTTCAGCGGGTAGTCCTACCTGATTTGAGGTCAAATATGATGCAAGGTTTTGTCCGAAGACCATTGTAAGCGGACTTTGAGGGTCGGACGACAGCGCAACGTCATTATCACACTGATGTCCGGAATCCAAAGGTTGAATTCCGCTGATGCATTTGAGAGGAGCCGACCTTCGCCAGCACGCTCCAAGTCCAAGCCCCGAATAGAAACAAATCGATTCGGGGTTGAGAATTTAATGACACTCAAACAGGCATGCTCCTCGGAATACCAAGGAGCGCAAGGTGCGTTCAAAGATTCGATGATTCAC
+
ACCAABFFFFFFGGGGGGGGGGGHHHHHHHHHHHHHHHHHHHHGGGGGGHGHHHHHHHHHHHHHGHHHHGHHHHHHHHHHHHGFGHGHHHHGGGGGHHHHHHHHHHHGGGGGHHHHGHGGHGGGGGGGGGGGGGGGGHHGHHHHHHHHHHHHHHHHHGGGHHHHHHHHHHHHHHHHHHHHHGHGHHHHHHHHHHGGGGGGHHGGFGGGFFGGGGGHGHHHHHHHGGHGGGGHFHHHGHHHHHHGHHHHGGGEGGGHHHHHHHHGBHHHHHHHHHGHHGHFHHHGHHHGGGGGGHHHHGHGHHHFFDGFGGHHHGGGGGGGGGGGGGGGFBFFFFFBBBBB
@M02197:105:000000000-AN6RF:1:1103:17644:19567 1:N:0:1
CGGTAGTTGATCTCCTCCGCTTATTGATATGCTTAAGTTCAGCGGGTATCCCTACCTGATCCGAGGTCAAACTTAGAAAGTTGGGGGTTGCTGGCAAGCACGCACCGAGACCCTGTAGCGAGGAGTATTACTACGCTTAGAGCACGATGGCACCGCCACTGATTTTAAGACCGATCAGAACTGATGCGGTCCAATACCAAGCAGAGCTTGAGTGTTGTACTGACGCTCGAACAGGCATGCCCCGCGGAATACCACGGGGCGCAATGTGCGTTCAAAGATTCGATGATTCAC
+
BCCAAAFFFFFFGGGGGGGGGGGHHHHHHHHHHHHHGGHHHHHGGGGGHHHHHHHHHHHHHHHGGGGHHHHHHHHHHHHH;HHHGGGGGGHHHHGHHGGHHGGGGGGGGGGGHHH:FHHGGGGG8HHHHHHHHHGGGGGHHHHHHGGHGGHHHGGGGHHHHHHHHHHHHHGGHHHHHHHGGGGGGGGHGGGHHFGFGHGHHHHHHHHHHHHGHHFHHGHGGGGGGHHGHHHHHHGHHEGGGGGGHHHHHHHGFGGGGGGGHHHHGGGGHGGGGGGGEGGFFFFFFFABAAB
@M02197:105:000000000-AN6RF:1:1103:17410:19685 1:N:0:1
CGGTAGTTGATCTCCTCCGCTTATTGATATGCTTAAGTTCAGCGGGTAGTCCTACCTGATTTGAGGTCAAATATGATGCAAGGTTTTGTCCGAAGACCATTGTAAGCGGACTTTGAGGGTCGGACGACAGCGCAACGTCATTATCACACTGATGTCCGGAATCCAAAGGTTGAATTCCGCTGATGCATTTGAGAGGAGCCGACCTTCGCCAGCACGCTCCAAGTCCAAGCCCCGAATAGAAACAAATCGATTCGGGGTTGAGAATTTAATGACACTCAAACAGGCATGCTCCTCGGAATACCAAGGAGCGCAAGGTGCGTTCAAAGATTCGATGATTCAC
+
AAB3ABFFFFFFGGGGGGGGGEGHHHHHHFHHHHHHHHHHHHHGGGGGGHHHHHHHHHHHHHGGFHHHFHHHHHHHHHHHHHGGHHGHHHHGGGGGHHHHHHHHHGHGGGGGHHHHGHGFHGGGGFDGGGHGGGGGGHHGGHHHHHHHHHHHHGHHHGGGGGHHHHHHHHHHHHHHHHHGGHHHHHHHHHHHHHFEGGGGGHGGFFFFFHGFFFGHGFHFHFGHGGHGGGGHHHHGBHHHGHHGHHHGEFE>/GGHHHHFFHGHHHGHHHHHGGGGHGHHFHGEHFGFACGGGHHHHHHHHHHGAFCGGHHGHGGGGHGGGGGGGGGGFFFFFFFBBBBB
@M02197:105:000000000-AN6RF:1:1103:14974:20078 1:N:0:1
CGGTAGTTGATCTCCTCCGCTTATTGATATGCTTAAGTTCAGCGGGTAGTCCTACCTGATTTGAGGTCAAATATGATGCAAGGTTTTGTCCGAAGACCATTGTAAGCGGACTTTGAGGGTCGGACGACAGCGCAACGTCATTATCACACTGATGTCCGGAATCCAAAGGTTGAATTCCGCTGATGCATTTGAGAGGAGCCGACCTTCGCCAGCACGCTCCAAGTCCAAGCCCCGAATAGAAACAAATCGATTCGGGGTTGAGAATTTAATGACACTCAAACAGGCATGCTCCTCGGAATACCAAGGAGCGCAAGGTGCGTTCAAAGATTCGATGATTCAC
+
BCCABCFFFFFFGGGGGGGGGGGHHHHHHHHHHHHHHHHHHHHGGGGGGHHHHHHHHHHHHHHHGHHHHHHHHHHHHHHHHHGGHHGHHHHGGGGGHHHHHHHHHHHGGGGGHHHHGHGFHGGGGGGGGGHGGGGGGHHGHHHHHHHHHHHHHHHHHGGGGHHHHHHHHHHHHHHHHHHGGHHHHHHGHHHGHHGGGGGGHHGGGGGGHHGGGFGHHHHHHHHHGGHGGGGHHHHHHHHHHHHGHHHHGGGGGGGHHHHHHHHHHHHHHFHHHFGHHHHHHHHHHHHHGGGGGGHGHHHHHHHHFGGGGHHHHGGGGGGGGGGGGGGGFFFFFFFCCCCC
@M02197:105:000000000-AN6RF:1:1103:19775:20158 1:N:0:1
CGGTAGTTGATCTCCTCCGCTTATTGATATGCTTAAGTTCAGCGGGTAGTCCTACCTGATTTGAGGTCAAATATGATGCAAGGTTTTGTCCGAAGACCATTGTAAGCGGACTTTGAGGGTCGGACGACAGCGCAACGCCATTATCACACTGATGTCCGGAATCCAAAGGTTGAATTCCGCTGATGCATTTGAGAGGAGCCGACCTTCGCCAGCACGCTCCAAGTCCAAGCCCCGAATAGAAACAAATCGATTCGGGGTTGAGAATTTAATGACACTCAAACAGGCATGCTCCTCGGAATACCAAGGAGCGCAAGGTGCGTTCAAAGATTCGATGACTCAC
+
BCCABCFFFFFFGGGGGGGGGGGHHHHHHHHHHHHHHHHHHHHGGGEGGHHHHHHHHHHHHHHHGHHHHHHHHHHHHHHHHHGHHHGHHHHGGGGGHHHHHHHHHHHGGGGGHHHHGHGGHGGGGGGGGGHGGGGGGGGGGHHHHHHHHHHHHHHHHGGGGHHHGHGHHHHHHFHHHHHHHHHGHHHHHHHHHHGGGGGGHHGGGGGGHHGGGGGHHHHHHHHHGGHGGGGHGHHHHHHHHHHGHHGHGGGGGGGHHHHHHHHHHHHHHHHHFGGHHHHHHHHHHHHHGGGGGHHHHHHHHHHFEGGGGGHGHGECGHGGGGGGGGGGFFFFFFFCBBBC
@M02197:105:000000000-AN6RF:1:1103:18267:20244 1:N:0:1
CGGTAGTTGATCTCCTCCGCTTATTGATATGCTTAAGTTCAGCGGGTAGTCCTACCTGATTTGAGGTCAAATATGATGCAAGGTTTTGTCCGAAGACCATTGTAAGCGGACTTTGAGGGTCGGACGACAGCGCAACGTCATTATCACACTGATGTCCGGAAGCCAAAGGTTGAATTCCGCTGATGCATTTGAGAGGAGCCGACCTTCGCCAGCACGCTCCAAGTCCAAGCCCCGAATAGAAACAAATCGATTCGGGGTTGGGAATTTAATGACACTCAAACAGGCATGCTCCTCGGAATACCAAGGAGCGCAAGGTGCGTTTAAAGATTCGATGATTCAC
+
BCCBBCFFFFFFGGGGGGGGGGGHHHHHHHHHHHHHHHHHHHHGGGGGGHHHHHHHHHHHHHHHGHHHHHHHHHHHHGHHHHGGHHGHHHHGGGGGHHHHHHHHHHHGGGGGHHHHGHGGHGGGGGGGGGHGGGGGGHHGHHHHHGHHHHHHH$GHHGGGGGHHHHHHHHHHHHHHHHHHHHHHHHGHHHGHHHGGGGGGHGGGFFGGFHGGGFFGHHFFHHHHGGHGGGGGHHHGHHHHHHFGHGHHGGGGGEEE1HHHHHHHFHHHHHHHGHGHGHHGBHHHHHHHGECGGHHGHHHHHHHGAGGEGHGHFFGGGGGGGGGGGGGGFFFBFFFBBBBB
@M02197:105:000000000-AN6RF:1:1103:21834:20453 1:N:0:1
CGGTAGTTGATCTCCACCGCTTATTGATCTGCTTAAGTTCAGCGGGTAGTCCTACCTGATTTGAGGTCAAATATGATGCAAGGTTTTGTCCGAAGACCATTGTAAGCGGACTTTGAGGGTCGGACGACAGCGCAACGTCATTATCACACTGATGTCCGGGAGCCAAAGGTTGAATTCCGCTGATGCATTTGAGAGGAGCCGACCTTCGCCAGCACGCTCCAAGTCCAAGCCCCGAATAGAAACAAATCGATTCGGGGTTGAGAATTTAATGACACTCAAACAGGCATGCTCCTCGGAATACCAAGGAGCGCAAGGTGCGTTCAAAGATTCGATGATTCAC
+
AAAAAAF3BFDFFGG1A1AE0AEDGBFH1BFFHBF1FGHGHHGCEGEA/F2AE2FFF10BDFGH/G0B1EFHFGGB22D11@F1B@FFGHFC/FECGHBGHE@DDFFE?EFFFFFHFGC?GACEFFFFGGFFEGGGGGGFFGFFCGFFHGGGGGGGFFCGFHFHGHHHHHHHGHGGGGHHHHGHHHFGD#HHHFGGGGG?GF?FFFGGHHFGDBGGHHEHHHHHFGGGGG;FGHHHHHHHHHHGHHHHGGECGFEHHHHGHHHHFHHGHHHHGFGGGHHGFHHHHHHGGGGGGHHHHHGAHHHHGGGGGGHHHGGGGHGGGGGGGGGGFFFFFFFBBAAB
@M02197:105:000000000-AN6RF:1:1103:14931:20574 1:N:0:1
CGGTAGTTGATCTCCTCCGCTTATTGATATGCTTAAGTTCAGCGGGTATCCCTACCTGATCCGAGGTCAAACTTAGAAAGTTGGGGGTTGCTGGCAAGCACGCACCGAGACTCTGTAGCGAGGAGTATTACTACGCTTAGAGCACGATGGCACCGCCACTGACTTTAAGACCGATCAGAACTGATGCGGTCCAATACCAAGCAGAGCTTGAGTGTTGTACTGACGCTCGAACAGGCATGCCCCGCGGAATACCACGGGGCGCAATGTGCGTTCAAAGATTCGATGACTCAC
+
DEEDCCFFFFFFGGGGGGGGGGGHHHHHHHHHHHHHHHHHHHHGGGGGHHHHHHHHHHH<HHHGGGGHHHHHHHHHHH;HH<HHGGGEFGH:HHGHHGH<HGGGGGGGGGGHHHHHHHHGGGGGGHHHHHHH<HGGGGGHHHHHHGGHGGHHHGGHHGHHHHHHHHHHHHHGHHHHHHHHHHGGGGGHHGHHHHGFGHGHHHHHGHHHHHHGHHHHHHHFFGGGGHHGHHHHGHGHHGGGFGGGHHGGGBBGGGGGGGGGHHHHGGGGGGGFGGGGGGGFFFFFFFBBBAB
@M02197:105:000000000-AN6RF:1:1103:17841:21068 1:N:0:1
CGGTAGTTGATCTCCTCCGCTTATTGATATGCTTAAGTTCAGCGGGTAGTCCTACCTGATTTGAGGTCAAATACGATGCAAGGTTTTGTCCGAAGACCATTGTAAGCGGACTTTGAGGGTCGGACGACAGCGCAACGTCATTATCACACTGATGTCCGGAATCCAAAGGTTGAATTCCGCTGATGCATTTGAGAGGAGCCGACCTTCGCCAGCACGCTCCAAGTCCAAGCCCCGAATAGAAACAAATCGATTCGGGGTTGAGAATTTAATGACACTCAAACAGGCATGCTCCTCGGAATACCAAGGAGCGCAAGGTGCGTTCAAAGATTCGATGACTCAC
+
BCCAABFFFFFFGGGGGGGGGGGHHHGHHHHHHHHHHHHHHHHGGGGGGHHHHHHHHHHHHHHHGHHHHHHHHHHGHGGHHHGHHHGHHHHGGGGGHHHHHHHHHHHGGGGGHHHHGHGGHGGGGGGGGGHGGGGGGHHGHHHHGHHHHHHHHHHHHGGGHHHHHHHHHHHHHHHHHHGHHGHHHHHHGHHHHHGGGGGGGGGFFGGGHGGGGGGHHHGHHHHGGGHGGFFFHHHGHHHHHHHGHHGHGEFCGGGHHHHHHGHHHFHHGHHHGHGHHFHHGHHEGHHGGGGGGHGGHHHHHGHHGGGGGHHHHGGGGHGGGGGGGGGGFFFFFFBBBAAA
@M02197:105:000000000-AN6RF:1:1103:22421:21088 1:N:0:1
CGGTAGTTGATCTCCTCCGCTTATTGATATGCTTAAGTTCAGCGGGTAGTCCTACCTGATTTGAGGTCAAATATGATGCGAGGTTTTGTCCGAAGACCATTGTAAGCGGACTTTGAGGGTCGGACGACAGCGCAACGTCATTATCACACTGATGTCCGGAATCCAAAGGTTGAATTCCGCTGATGCATTTGAGAGGAGCCGACCTTCGCTAGCACGCTCCAAGTCCAAGCCCCGAATAGAAACAAATCGATTCGGGGTTGAGAATTTAATGACACTCAAACAGGCATGCTCCTCGGAATACCAAGGAGCGCAAGGTGCGTTCAAAGATTCGATGATTCAC
+
BCCBBBFFFFFFGGGGGGGGGGGHHHHHGHHHGHHHHDGHHHHGGGFGGHHHHHHHHHHHHHHGGGHHGHHHHGHGHHHGGGGGHHGHHHHGGGGGHHHHHHHHHHHGGGGGHFHHGHGGHGGGGGGGGGGGGGGGGHHGHHHHHHHHHHHHHHHHHHHGGGHHHHHHHGHHHHGGGGHHHGHHHGHHHHHHHHGGGGGGHFFGGGGHHFGGGGGHHHHHHHGHGGHGGGGHHHHHFHHGHHHGHHGHGGGGGGGHHHGHHHHHEHHHHHGHHHGGHHHHHHHEHHHFFCGGGHFHHHHHHHHHGGGGGHHHFGGGGHGGGGGGGGGGFFFFFFFBBBAB
@M02197:105:000000000-AN6RF:1:1103:26723:21203 1:N:0:1
CGGTAGTTGATCTCCTCCGCTTATTGATATGCTTAAGTTCAGCGGGTAGTCCTACCTGATTTGAGGTCAAATATAATGCAAGGTTTTGTCCGAAGACCATTGTAAGCGGACTTTGAGGGTCGGACGACAGCGCAACGTCATTATCACACTGATGTCCGGAAGCCAAAGGTTGAATTCCGCTGATGCATTTGAGAGGAGCCGACCTTCGCCAGCACGCTCCAAGTCCAAGCCCCGAATAGAAACAAATCGATTCGGGGTTGAGAATTTAATGACACTCAAACAGGCATGCTCCTCGGAATACCAAGGAGCGCAAGGTGCGTTCAAAGATTCGATGATTCAC
+
CBCCCCFFFFFFGGGGGGGGGGGHHHHHHHHHHHHGHHHHHHHGGGGGGHHHHHHHHHHHHHHEGFGHHGHGHHGHHHHHHHGHHHGHHHHGGGGGHHHHHHHHHHHGGGGGHHHHGHGFFGFFGGGGGGHGGGGGGHHGHHHHHGHHHHHHHGHHHGGGHGHHHHGHHHHHHHHHHHHHHHGHHHHGGHHHHHGGGGGGHGGGGGGGHHGGGGGGHHFHHHHGGGHGGGGHHGGGHHHHHHHGHHGGGGCGGGGHHHHHHHHFHHFHHHHHHHGHHHGHHGHHGHGHGCGGGHGHHHGFBGHHDGGGGHGHHGGGGGGGGGGGGGGGFBFFBFFBBBBB
@M02197:105:000000000-AN6RF:1:1103:19399:21338 1:N:0:1
CGGTAGTTGATCTCCTCCGCTTATTGATATGCTTAAGTTCAGCGGGTAGTCCTACCTGATTTGAGGTCAAATATGATGCAAGGTTTTGTCCGAAGACCATTGTAAGCGGACTTTGAGGGTCGGACGACAGCGCAACGTCATTATCACACTGATGTCCGGAAGCCAAAGGTTGAATTCCGCTGATGCATTTGAGAGGAGCCGACCTTCGCCAGCACGCTCCAAGTCCAAGCCCCGAATAGAAACAAATCGATTCGGGGTTGAGAATTTAATGACACTCAAACAGGCATGCTCCTCGGAATACCAAGGAGCGCAAGGTGCGTTCAAAGATTCGATGATTCAC
+
BCCBBCFFFFFFGGGGGGGGGGGHHGHHHHHHHHHHHHHHHHHGGGGGGHHHHHHHHHHHHHHHGHHHHHHHHHHHHHHHHHGGHHGHHHHGGGGGHHHHHHHHHHHGGGGGHHHHGHGFHGGGGGGGGGHGGGGGGHHGHHHHHHHHHHHHHHHHHGGGGHHHHHHHHHHHHHHHHHHHHHGHHHHHGHHHHHGGGGGGGGGGGGGGHHFGGGGHHGHHHHHGGGHGGFFHHHGHHHHHHHHGHHHHGGFGGGGHHGHHHHHHHHHHHHHHHGGHHGHHHHHHGHGGGGGGGHHHHHHHHHHHGGGGGHCHHGGGGHGGGGGGGGGGFFFFFDFBCBBB
@M02197:105:000000000-AN6RF:1:1103:15711:21429 1:N:0:1
CGGTAGTTGATCTCCTCCGCTTATTGATATGCTTAAGTTCAGCGGGTATCCCTACCTGATCCGAGGTCAAACTTAGAAAGTTGGGGGTTGCTGGCAAGCACGCACCGAGACCCTGTAGCGAGGAGTATTACTACGCTTAGAGCACGATGGCACCGCCACTGATCTTAAGACCGATCAGAACTGATGCGGTCCAATACCAAGCAGAGCTTGAGTGTTGTACTGACGCTCGAACAGGCATGCCCCGCGGAATACCACGGGGCGCAATGTGCGTTCAAAGATTCGATGATTCAC
+
BBBBBBFFFFFFGGGGGGFGEGGHHHHHHHHHGHFHHHHFHHHGGGGGHHHHHHHHHHHHHHGFGGG:HH8HHHH:FBGGF;HHGGGE:@HHHHGHHGHHH;E;GGGGCGGGHHHHHHHGGGGGGHHHH<HH<HGGGGGHHHHHHGD7GFHHHGGGGHHHHHGHHHHGHGGFGHGGGHGGHHGGGGGGGGFHHHFFGHHHHFFFHHHHHHGGFGFFGHHGGGGGGFHFGFFHHGFHFEEE?GGGGFHHFGF?EEEEGGGGHHHHGGGGHGGGGGFGFBFFFFFFFFABBBB
@M02197:105:000000000-AN6RF:1:1103:19522:21455 1:N:0:1
CGGTAGTTGATCTCCTCCGCTTATTGATCTGCTTAAGTTCAGCGGGTAGTCCTACCTGATTTGAGGTCAAATATGATGCAAGGTTTTGTCCGAAGACCATTGTAAGCGGACTTTGAGGGTCGGACGACAGCGCAACGTCATTATCACACTGATGTCCGGAAGCCAAAGGTTGAATTCCGCTGATGCATTTGAGAGGAGCCGACCTTCGCCAGCACGCTCCAAGTCCAAGCCCCGAATAGAAACAAATCGATTCGGGGTTGAGAATTTAATGACACTCAAACAGGCATGCTCCTCGGAATACCAAGGAGCGCAAGGTGCGTTCAAAGATTCGATGATTCAC
+
BCBBCCFFFFFFGGGGGGGGGGGHHHHHHGHHHHHHHHHGHHHGGGGGGHHHHHGHHHHHHHHHGHHHGHHHHHHHHHHHGHGFGHGHHHHGGGGGHGHHHHHHGHHGGGGGHHHHGHGGHGGGGGGGGGHGGGGGGHHGHHHHHHHHHHHHHHHHHGGGHHHHHHHHHHHHHGHHHHHGHHHHHHHGHGHHHHGGGGGGHHGGGFFGHHGGGGGHGHHHHHHHGGHGGGGHHHHHHHHHGHHGHHHHGGFGGGGHHGHHHHHHHHHHHHHHHHGHHHFGHHHGHHHHGGGGGHHHGHHFGGFBGGGGGHHHHGGGGHGGGGGGGGGGFFFFFFFCBAAB
@M02197:105:000000000-AN6RF:1:1103:19647:21476 1:N:0:1
CGGTAGTTGATCTCCTCCGCTTATTGATATGCTTAAGTTCAGCGGGTATCCCTACCTGATCCGAGGTCAACCGTAAAGAATGGGGGGTTATGGCAGGTGGTCACCTGAACTCTAAAGCGAGAGAATTACTTCGCTTAGAGCCAGACGGCACCGCCACTGATTTTAAGGGCCGCGAAACCGCGAACCCCAAGACCAAGCCGAGGCTTGAGTGGTTATAATGACGCTCGAACAGGCATGCCCCTCGGAATACCAAGGGGCGCAATGTGCGTTCAAAGATTCGATGATTCAC
+
ABBAA3B5DD55GGGFGGGGGGGHHHHHHHHHHHHGHHHHHGGGGGGGHHHHH:H::/H:H::GGG:GHHH:57EGGGD-;FHHGGGG2A<G<H9D/#//,:9B05:$CDGG;4,;BB0D9;*0B0;;/9#:256E49F6F8F:FEBD-;BEF<F@D/><+GGGGFA<//9A9FEFDGF?DCB/EB?DF'FHEEEFAEEG;GHHGCFFEFHHFHHHHHGGGGGF<GHHHHHHGHHEGGGCGEHFBGGGGHHHHGGGGGHHGHGGGGHGFGGGGGFFGBFFFFFF?AA>A
@M02197:105:000000000-AN6RF:1:1103:18114:21563 1:N:0:1
CGGTAGTTGATCTCCTCCGCTTATTGATATGCTTAAGTTCAGCGGGTAGTCCTACCTGATTTGAGGTCAAATATGATGCAAGGTTTTGTCCGAAGACCATTGTAAGCGGACTTTGAGGGTCGGACGACAGCGCAACGTCATTAACACACTGATGTCCGGAAGCCAAAGGTTGAATTCCGCTGATGCATTTGAGAGGAGCCGACCTTCGCCAGCACGCTCCAAGTCCAAGCCCCGAATAGAAACAAATCGATTCGGGGTTGAGAATTTAATGACACTCAAACAGGCATGCTCCTCGGAATACCAAGGAGCGCAAGGTGCGTTCAAAGATTCGATGATTCA
+
BCCABBFFFFFFGGGGGGGGGGGHHHHHHHGHGHHHHHHHHHHGGGGGGHHHHHHHHHHHHHHHGHHGHHHHHHHHHHHGFHGGHHGHHHHGGGGGHHHHHHHHHHHGGGGGHHHGGHGFHGGGGGGGGGHGGGGGGGHGHHFHHHHHGHHHHGHHHGGGGHHHHHFHHHHHHHHGHHHHHHHHHHGGGHHHGGGGGGGGHGFFFFFFHFFFGFGGFGFHHHFFFFGFGFFHHFHHFHHGFHHGGEHHGGGGGGGHFHHHHFGFEHFGGHHHFFFFGDGFGF333GE1EGGE?EGDF553FFFFGGGEEA5HHGCEGGGFFGFGGGGFFFFFFFBBBAA
@M02197:105:000000000-AN6RF:1:1103:13080:21700 1:N:0:1
CGGTAGTTGATCTCCTCCGCTTATTGATATGCTTAAGTTCAGCGGGTAGTCCTACCTGATTTGAGGTCAAATATGATGCAAGGTTTTGTCCGAAGACCATTGTAAGCGGACTTTGAGGGTCGGACGACAGCGCAACGTCATTATCACACTGATGTCCGGAAGCCAAAGGTTGAATTCCGCTGATGCATTTGAGAGGAGCCGACCTTCGCCAGCACGCTCCAAGTCCAAGCCCCGAATAGAAACAAATCGATTCGGGGTTGAGAATTTAATGACACTCAAACAGGCATGCTCCTCGGAATACCAAGGAGCGCAAGGTGCGTTCAAAGATTCGAT
+
CCCCCCFFFFFFGGGGGGGGGGGHHHHHHFHGHHHHHHHGHHHGGGGGGHHHHHHHHHHHHHHHGHHHHHHHHHHHHHHGHHGGHHGHHHHGGGGGHHHHHHHHHHHGGGGGHHHHGHGFHGGGGGGGGGHGGGGGGHHGHGGHHHHHHHHHHHHHHHGGHHHHHHHHHHHHHHHHHHHGHHHHHHHHHHHHHHGGGGGGHHGGGFGGHHGGGGGHHHHHHHHFGGHGGGGGHHHHHHHHHHHGHHHHGGGGGGGHHGHHHHHGFHHHGHDHGFGHHHHHHHFHHGHHGGGGGHHHG5EFCHHHGEGGCHHGGGGGFGGFGFFFFBFFCCCCB
@M02197:105:000000000-AN6RF:1:1103:13887:21934 1:N:0:1
CGGTAGTTGATCTCCTCCGCTTATTGATATGCTTAAGTTCAGCGGGTAGTCCTACCTGATTTGAGGTCAAATATGATGAAATGTTTGTCCGAAGACCATTGTAAGCGGACTTTGAGGGTCAGACGACAGCGCAACGTCATTATCACACTGATGTCCGAAAGCCAAAGGTTGAATTCCGCTGATGCATTTGAGAGGAGCCGACTTTCGCCAGCACGCTCCAAGTCCAAGCCCCGAACAGAAACAAATCCATTCGGGGTTGAGAATTTAATGACACTCAAACAGGCATGCTCCTCGGAATACCAAGGAGCGCAAGGTGCGTTCAAAGATTCGATGACTCAC
+
CCCCCCFFFFFFGGGGGGGGGGGHHHHHHHHHHHHHHHHHHHHGGGGGGHHHHHHHHHGHHHGHGGHHHGHHHHHGHHHHHHHHHHHHHHGGGGGHHHHHHHHHHHGGGGGHHHHGHGGHHHHHGGGGGHGGGGGGHHGHHHHHHHHHHHHHHHHGGHGGHHHHHHHHHHHHHHHHHHGHHGHGHHHHHHHGHGGGGGGGHGGGGGGHHGGGGFGHGHFHHHFGGHGGGGGGHHHHHHHHHHHHGHGHGGGGGGHHGHHGHHHHFHHHHEHFFGHHHHHHHHHEGEHFGGGFGHGFHGGCHHF?DGECGHHGGGGGGGGGGGGGGGGFFFFFFFA?BAA
@M02197:105:000000000-AN6RF:1:1103:10751:22520 1:N:0:1
CGGTAGTTGATCTCCTCCGCTTATTGATATGCTTAAGTTCAGCGGGTAGTCCTACCTGATTTGAGGTCAAATATGATGCAAGGTTTTGTCCGAAGACCATTGTAAGCGGACTTTGAGGGTCGGACGACAGCGCAACGTCATTATCACACTGATGTCCGGAAGCCAAAGGTTGGATTCCGCTGATGCATTTGAGAGGAGCCGACCTTCGCCAGCACGCTCCAAGTCCAAGCCCCGAATAGAAACAAATCGATTCGGGGTTGAGAATTTAATGACACTCAAACAGGCATGCTCCTCGGAATACCAAGGAGCGCAAGGTGCGTTCAAAGATTCGATGATTCAC
+
>>A3>AFFFFFFFGGGGGGGGGGHHHHHHGGHHHHGCHGGFHHGGGEEGEGHGHHGHEFFHGHHGHGHFHFHEHHHGFHHHHE3FGEHGHF?AEGGHFEFGF@FHFHGFEGEGFGGGHFDFEF?/FG@@CHGGAEFGGHFHGHGBGGHHFHBBDGHFG?GFGHGHHHHGHHHCEGGFFFD?DGGHGGFHHFGGGF?FGGEGFFDCGGFGHGGFFFBBHGDFGGF/>F@EEEGFFFBFHGF24GGHCGFE?/GGGECHGHHHHHHHHGHHEHHGBGHHGHHFBHBGHHFGEECFHHHHGHGHHHHGFCGGHHGG?FEDHGGGGGGGCGGFFFFFFFA?AAA
@M02197:105:000000000-AN6RF:1:1103:9799:22752 1:N:0:1
CGGTAGTTGATCTCCTCGCTTATTGATATGCTTAAGTTCAGCGGGTAGTCCTACCTGATTTGAGGTCAAATATGATGCAAGGTTTTGTCCGAAGACCATTGTAAGCGGACTTTGAGGGTCGGACGACAGCGCAACGTCATTATCACACTGATGTCCGGAATCCAAAGGTTGAATTCCGCTGATGCATTTGAGAGGAGCCGACCTTCGCCAGCACGCTCCAAGTCCAAGCCCCGAATAGAAACAAATCGATTCGGGGTTGAGAATTTAATGACACTCAAACAGGCATGCTCCTCGGAATACCAAGGAGCGCAAGGTGCGTTCAAAGATTCGATG
+
CCCCCCFFFFFFGGGGGGGGGGHGHHHHHHHHHHHHHHHHHHGGGEEGHHHHHHHHHHHHHHHGHHFHHFHHHHHHHHHHHGGHHGHHHHGGGGGHHHHHHHHHFHGGGGGHHHHGHGGHGGGGGGGGGHGGGGGGHHGHHHHHHHHHHHHHHHHHHHHHHHHHHHHHHHHHHHHHHHHHGHHHGGHHHHHHHGGGGGGGGGGGGGGHGGGGFGHFGFHHHHHGGHGGGGHHHHHHHHHHHHGHHHHGGGGGGGHCHHHHHHGFGFHHHHHGAGHFEHHHFGCHFHGGGCGGHHHHHHHFHHHGE?GGG5HGCGGGFFGFDFFFBBFFBBABA
@M02197:105:000000000-AN6RF:1:1103:18661:22634 1:N:0:1
CGGTAGTTGATCTCCTCCGCTTATTGATATGCTTAAGTTCAGCGGGTAGTCCTACCTGATTTGAGGTCAAATATGATGCAAGGTTTTGTCCGAAGACCATTGTAAGCGGACTTTGAGGGTCGGACGACAGCGCAACGTCATTATCACACTGATGTCCGGAAGCCAAAGGTTGAATTCCGCTGATGCATTTGAGAGGAGCCGACCTTCGCCAGCACGCTCCAAGTCCAAGCCCCGAATAGAAACAAATCGATTCGGGGTTGAGAATTTAATGACACTCAAACAGGCATGCTCCTCGGAATACCAAGGAGCGCAAGGTGCGTTCAAAGATTCGATGATTCAC
+
BCCBBCFFFFFFGGGGGGGGGGGHHHHHHHHHHHHHHGHHHHHGGGEGGHHHHHHHHHHHHHHHGHHHHHHHHHHHHHHHHHG@GHGHHHHGGGGGHHHHHHHGHHHGGGGGHHHHGHGGGGGGGGCGGGHGGGGGGHHGHHHHHHHHHHHHHFHHHGGGGGHHHHGHHHHHHHGHHHHGGHHHHGHHHHHGGHGGGGGGGGGGGGGGFGFFFFGGHHGHHHHGGGHFGGGHHHGHGHHHFHGGHGHHGGGGGGGHHHHHFHFHFGHGGHHFHHGHHHHHHHGEHHHHGGGGGFGHHHGGHHFFGGFGGHGBCGGGGCGGGGGGGGGGFFFFFFFCCCCC
@M02197:105:000000000-AN6RF:1:1103:5210:22926 1:N:0:1
CGGTAGTTGATCTCCTCCGCTTATTGATATGCTTAAGTTCAGCGGGTAGTCCTACCTGATTTGAGGTCAAATATGATGCAAGGTTTTGTCCGAAGACCATTGTAAGCGGACTTTGAGGGTCGGACGACAGCGCAACGTCATTATCACACTGATGTCCGGAATCCAAAGGTTGAATTCCGCTGATGCATTTGAGAGGAGCCGACCTTCGCCAGCACGCTCCAAGTCCAAGCCCCGAATAGACACAAATCGATTCGGGGTTGAGAATGTAATTACACTCAAACAGGCATGCTCCTCGGAATTCCAAGGAACGAAAGGAGTGTTCAAAGATCAGATGATTGAC
+
>ABAABFF5FFFGGFGGFGGGGFHGHGCHHCHHH5FGHHHHHGGEGEGGHHHHGGHHHHFFFFHGBFBF3GHDFDFEGE@FHGGHHGEHHHGGGGGHHGHHFGGHEB?EGGEHHHHEG;3GF?FCFFG;GHGGGGD?0FFHHE<DFHH7HGFHHHHHDG9GGHHHHHGHFCGBFHHHHGG8GG7F0CCFGFGGGGDAFFE(GAADFFEFF8FFF7FFFFEHFGFFFFFFFEEFFC2BFGB0F@FB/00?//@E/?00D222D2DB12DEA2A1FF10HHFA111ABA//A?E0011111111A3BBB0013AAA1111113G33GFB313DD@1B>>1>>
@M02197:105:000000000-AN6RF:1:1103:8024:23203 1:N:0:1
CGGTAGTTGATCTCCTCCGCTTATTGATATGCTTAAGTTCAGCGGGTATCCCTACCTGATCCGAGGTCAACCGTAAAGAATGGGGGGTTATGGCAGGTGGTCACCTGGACCCTATAGCGAGAGAATTACTACGCTGAGAGCCAGACGGCACCGCCACTGATTTTAAGGGCCGCGAAACCGCGAACCCCAAGACCAAGCCGAGGCTTGAGTGGTTATAATGACGCTCGAACAGGCATGCCCCTCGGAATACCAAGGGGCGCAATGTGCGTTCAAAGATTCGATGATTCAC
+
BCCBBBFFFFDFGGGGGGGGGGGHHHHHHHHGHHHHHHHHHHHGGGEGHHHHH;HGHHHHG;HGGGG:H:G:GGHGHHH<(HHHGGG@2GHH;:;GG/CEDHHHE0CH;EHGFHH;GBB/BB4EF9GEG;:FA?0#CFF9FGF:2A.,-@GFGHFGBFHGGHFFHHFFFGGGFFDFDGGGGFCBGHHGFFGGGGGGGFGHEGHF3FHHGHHHHFHHFGGEEEGHEABGFGHFFFHGGGGGEEF5EEGFBHHGHGGGEE5HCGGGGGCGGGGGGGGGGFFFFFFFAA?AA
@M02197:105:000000000-AN6RF:1:1103:23983:23249 1:N:0:1
CGGTAGTTGATCTCCTCCGCTTATTGATATGCTTAAGTTCAGCGGGTAGTCCTACCTGATTTGAGGTCAAATATGATGCAAGGTTTTGTCCGAAGACCATTGTAAGCGGACTTTGAGGGTCGGACGACAGCGCAACGTCATTATCACACTGATGTCCGGAAGCCAAAGGTTGAATTCCGCTGATGCATTTGAGAGGAGCCGACCTTCGCCAGCACGCTCCAAGTCCAAGCCCCGAATAGAAACAAATCGATTCGGGGTTGAGAATTTAATGACACTCAAACAGGCATGCTCCTCGGAATACCAAGGAGCGCAAGGTGCGTTCAAAGATTCGATGATTCAC
+
CCCBCBFFFFFFGGGGGGGGGGGHGHHHHHHHHGHHHHHHHHHGGGGGGHHHHHHHGHHHGHHHGHHHHHHHHHGHHHHHHHGGHHGHHHHGGGGGHHHHHHHHHHGGGGGGHHHHGHGGHGGGGGGGGGGGGGGGGHHGHHHHHHHGHHHHHHHHGGGGGHHHHHHHHHHHHHHHHGHGGHGHGHHGGGHHHHGGGGGGHGGGGGGGHHGGGGGHHHHHHHHHGGGGGGFHHHHFHHHHHHGGHHHHGFCGGGGGHHHHHHHGBHHHHHHHHGGGHHGHHGHGHHHHGGGGGGHFHHHFHHHHFGGFGHHHHGCGGHGGGGGFGCGGFFFFFFFBA?>A
@M02197:105:000000000-AN6RF:1:1103:25201:23402 1:N:0:1
CGGTAGTTGATCTCCTCCGCTTATTGATATGCTTAAGTTCAGCGGGTAGTCCTACCTGATTTGAGGTCAAATTGTCAGAAGCTGTCTCAAAAGAGACCCTTTAGAAGCTGAACCCCATTTATAAAGCTGCTCTTCACAAATGGCGTAGATAATTATCACACCAAAGCAAGGCAACAAAGGTCCCGCTAATGCATTTCAGGAGAGCCGACTTCTGAGAAGCCCGCATACTCCCACATCCAAGCCTGATCAACAGAAAAAGCTGAAAAGGTTGAGAATTTCATGACACTCAAACAGGCATGCTCCTCGGAATACCAAGGAGCGCAAGGTGCGTTCAAAGATTCGATGATTCAC
+
>AB>AADF5B@DGGGGGGFGGGGHFHHFHHHHFHHHGFGGDGGGGCEECBFHHGHEHHB5HFHFGGGHHHHFHGDGFFHHHFFBGHHHHHGBGFHHGFHHGHBEGHHHGHHGHHGGGHFHBGGFBGGFFHFHHHHFHHEGGFHHGGGGFHHFHHHFFHGHHHHHHHHHHGGEHHHHHHHHGFAGCGGGGHHHHFGGHHHHGGFGGGGGGGGGGHHFHGCFFGGHGGGGGGGHFHHHGGHHGHHHGFBFHHHHHHHHHHHFGFHHGHHHHGBGHHHHHDHGHFGAAF5HBHDHHFGHHEEEECE2EA5FDGF3FGFGEECA4FB4EE?DCFGFGGGGEGGBFDFBFFAAAAA
@M02197:105:000000000-AN6RF:1:1103:23748:23489 1:N:0:1
CGGTAGTTGATCTCCTCCGCTTATTGATATGCTTAAGTTCAGCGGGTAGTCCTACCTGATTTGAGGTCAAATATGATGCAAGGTTTTGTCCGAAGACCATTGTAAGCGGACTTTGAGGGTCGGACGACAGCGCAACGTCATTATCACACTGATGTCCGGAATCCAAAGGTTGAATTCCGCTGATGCATTTGAGAGGAGCCGACCTTCGCGAGCACGCTCCAAGTCCAAGCCCCGAATAGAAACAAATCGATTCGGGGTTGAGAATTTAATGACACTCAAACAGGCATGCTCCTCGGAATACCAAGGAGCGCAAGGTGCGTTCAAAGATTCGATGATTCAC
+
3AA>AB@@DBFFGG4EFGEGCGGHCHHHHHBGFHAGHFHHHHBAEE2EAFGGBGBGHGCGHHHFFEBC3GFGFBGGGFF3FGGGBFFHFHGEEEGFGFFHHGHEDDGE?BBEHHHFCGFFFCGACCCGGCHG@CDCCFFGHHHGBFGGHF8FHHBGFGGGFGFHGHHFGHGGHHHHGFFFFGFFGHG0GFGGEHGGGGGCGGGGFFBED1AGCBCGCGAGGHFGFECFFEEECFB22D2GFFHFGEGFAF/?CGEFFFFHFHFHHFF2F2HGBHFHHFG1GFB1HHHGE?GECGHHFFGFBFGF0EA??FGFFFA0?HBFCGG33A1FC@D31@F>111A
@M02197:105:000000000-AN6RF:1:1103:24789:23351 1:N:0:1
CGGTAGTTGATCTCCTCCGCTTATTGATATGCTTAAGTTCAGCGGGTATCCCTACCTGATCCGAGGTCAAACTTAGAAAGTTGGGGGTTGCTGGCAAGCACGCACCGAGACCCTGTAGCGAGGAGTATTACTACGCTTAGAGCACGATGGCACCGCCACTGATTTTAAGACCGATCAGAACTGATGCGGTCCAATACCAAGCAGAGCTTGAGTGTTGTACTGACGCTCGAACAGGCATGCCCCGCGGAATACCACGGGGCGCAATGTGCGTTCAAAGATTCG
+
BCCBBCFFFFFFGGGGGGGGGGGHGHHHHHHHHHHHHHHHHHHGGGGGHHHH;;HHHHHHHHHGGGGHHHHHHHHHHHHHH<HHGGGGGGH:HHGGGGHHHGG;G8GGGGGGHHHHHHHGGGGG8HHHHHHH<HGGGGGHHHHHHGGHGGHHHGGGGHHHHHHHHHHHHHGGHHHHGGHHGGGGGGGHHFHHHHFGGGHFHFHHHHHHHHHGHHHHHGFGGFFGFGHGHHHFHHGHHGGGE?CGGHHHHHHGGEGGGGGEGFBGGGGGGGFBFFFFBBBBBB
@M02197:105:000000000-AN6RF:1:1103:22287:23528 1:N:0:1
CGGTAGTTGATCTCCTCCGCTTATTGATATGCTTAAGTTCAGCGGGTAGTCCTACCTGATTTGAGGTCGAATATGATGCAAGGTTTTGTCCGAAGACCATTGTAAGCGGACTTTGAGGGTCGGACGACAGCGCAACGTCATTATCACACTGATGTCCGGAAGCCAAAGGTTGAATTCCGCTGATGCATTTGAGAGGAGCCGACCTTCGCCAGCACGCTCCAAGTCCAAGCCCCGAATAGAAACAAATCGATTCGGGGTTGAGAATTTAATGACACTCAAACAGGCATGCTCCTCGGAATACCAAGGAGCGCAAGGTGCGTTCAAAGATTCGATGATTCAC
+
CCCCBCFFFFFFGGGGGGGGGGGHHHHHHHHHHHHHGFHHHHHGGGGGGHGHHHHHHHHHHHHGGHHHGGGHGHHHHHHHHHGHHHGHFHHGGGGGHHHHHHHHHHHGGGGGHHHHGHGGHGGGGGGGGGHGGGGGGHHGHHHHHHHHHHHHHHHHHGGGHHHHHHHHHHHHHHHHGGHHHHHHHHHHHHHHHHGGGGGGHHGFGGGGHGGGGFGHHHGHHHHGGGHGGFGHHHHHHHHHGHHGHHGHGGGGGGGHHHHHHHHHHHHHGHHHHHGHHHFHGHHHGHHGGGGGGHHHHGHHHHHHDFGGGHHHHGGFGHGGGGGGGGGGFFFFFFFBAAAA
@M02197:105:000000000-AN6RF:1:1103:6311:23536 1:N:0:1
CGGTAGTTGATCTCCTCCGCTTATTGATATGCTTAAGTTCAGCGGGTAGTCCTACCTGATTTGAGGTCAAATATGATGCAAGGTTTTGTCCGAAGACCATTGTAAGCGGACTTTGAGGGTCGGACGACAGCGCAACGTCATTATCACACTGATGTCCGGAATCCAAAGGTTGAATTCCGCTGATGCATTTGAGAGGAGCCGACCTTCGCCAGCACGCTCCAAGTCCAAGCCCCGAATAGAAACAAATCGATTCGGGGTTGAGAATTTAATGACACTCAAACAGGCATGCTCCTCGGAATACCAAGGAGCGCAAGGTGCGTTCAAAGATTCGATGATTCAC
+
3>33>>@5FFBFBGGBGGGFGG?GGCBFGFHHHFHHCHHHHHGGCGGC1EGFHHHHFBFHHHEG1EGHHFF5DEEFGHGDGGEGHFG1FGHDEG?EHHGEHHHHHGHFF@EEFGFFBB@/B99AEBDCGGH?C@DCCFGFHHHGHHHFHHFHHBDFFBFFFGHFFGBGCHFHHGGGHDCDABFHGFHFGHHGHGGDFGGGGGGCDFFADFF?FFGGFDDGFFFFFFHFGGEAHEEF?HFFFHHGFGHHE?EEEEFG2FHED5FFDHGEBEHGHFGHHHHHHBHHFFAE?GCEACGGGCG3F5FGEEGGEHGHFGEAEFFFFGGGF2GFB4DFBFFBBABA
@M02197:105:000000000-AN6RF:1:1103:14119:23677 1:N:0:1
CGGTAGTTGATCTCCTCCGCTTATTGATATGCTTAAGTTCAGCGGGTAGTCCTACCTGATTTGAGGTCAAATATGATGCAAGGTTTTGTCCGAAGACCATTGTAAGCGGACTTTGAGGGTCGGACGACAGCGCAACGTCATTATCACACTGATGTCCGGAATCCAAAGGTTGAGTTCCGCTGATGCATTTGAGAGGAGCCGACCTTCGCCAGCACGCTCCAAGTCCAAGCCCCGAATAGAAACAAATCGATTCGGGGTTGAGAATTTAATGACACTCAAACAGGCATGCTCCTCGGAATACCAAGGAGCGCAAGGTCCGTTCAAAGATTCGATGATTCAC
+
BCCAABFFFFFFGGGGGGGGGFGHHHHHHHHHGHHHHHHHHHHGGGGGGHHHHHHHHHHHHHGHGEFHHHHHHHHHGGHHHGGFFHGHGHHGGGGGHHHHHHHHHHGFGCFGGHHHGGGGHGGGGGGGGGHGGGGGGHHGHGHHFHHHHGHGHHHHHGGGGGHHHHHGHGFHHFHHBGGGGGGGGGGGHGGGGGGGGGGGGGGFFFFFFFFFFFFFFFFFHGFFFFGFFFFFFFHHHGBFFF1CB>00EF///CEHGF222GHHFGHFGDFDG1CBCFGHDGC11AFA/EA//02EF21ABFGGA000A111EE0001F1BB3GB1111@3F1B3111>>
@M02197:105:000000000-AN6RF:1:1103:5908:23890 1:N:0:1
CGGTAGTTGATCTCCTCCGCTTATTGATATGCTTAAGTTCAGCGGGTAGTCCTACCTGATTTGAGGTCAAATATGATGCAAGGTTTTGTCCGAAGACCATTGTAAGCGGACTTTGAGGGTCGGACGACAGCGCAACGTCATTATCACACTGATGTCCGGAAGCCAAAGGTTGAATTCCGCTGATGCATTTGAGAGGAGCCGACCTTCGCCAGCACGCTCCAAGTCCAAGCCCCGAATAGAAACAAATCGATTCGGGGTTGAGAATATAATGACACTCAAACAGGCATGCTCCTCGGAATACCAAGGAGCGCAAGGTGCGTTCAAAGCTTCGATGATTCAC
+
AAB>AADFFFFFGGGCGGGGGGGHHHGHFHHHHHFFHHHHHHHGGGAEGHHHHHHHHHHHHGHHGHHHHHHHGHHHHHHHHHGHHHGHHHHDGGGGHGHHHHHHHGHGGGGGHHHGGHGGHGGGGFFCCGGCGGFGGHHGHHHHHHHHHHHHGHGHHGGGGHHHHHHHHHHHHHHHHHHHHHGGGGHGHGHHGGGGGGGGGGGFGFGGHFFFFFFFHFFHHHHFFFFGFEFEFFHGEFHFFHHGHHHHGGGGGGGGFHHFGHHGEHHGHGFHFDAGHF1AHHHFHHHGGGGGGHHDBGB1FGHHFECGECDFGAAE0HGGGGGGFE1GFCFDB3DAAAAA
@M02197:105:000000000-AN6RF:1:1103:26296:23997 1:N:0:1
CGGTAGTTGATCTCCTCCGCTTATTGATATGCTTAAGTTCAGCGGGTAGTCCTACCTGATTTGAGGTCAAATATGATGCAAGGTTTTGTCCGAAGACCATTGTAAGCGGACTTTGAGGGTCGGACGACAGCGCAACGTCATTATCACACTGATGTCCGGAAGCCAAAGGTTGAATTCCGCTGATGCATTTGAGAGGAGCCGACCTTCGCCAGCACGCTCCAAGTCCAAGCCCCGAATAGAAACAAATCGATTCGGGGTTGAGAATTTAATGACACTCAAACAGGCATGCTCCTCGGAATACCAAGGAGCGCAAGGTGCGTTCAAAGATTCGATGATTCAC
+
?ABABBBFFFFFGGGGGGGECEEHHHHHHHHGFHFHHHFHHHHGGGECFHHHHHHGGHHHHHHHGGHHHHHHHHFHDGFHHGGHHHGHHBGGGDGGHHHHHHHHEHHGG;GFFHHGGGGGHGGGGGGGGGHGGGGGGHHGHFHHHHFHHHFGHHHEFGGDGGHHGGHGHGHHHHGHFHHGHHGGHGFGGGFGGGGGED.GGGFFFFFFFFFFFFGFGHGFHHFFFFHFFFFHFHGHGGBFHFHEGECGE//?GGACB2F2EBHGDDHGGEF1EEFG0HGHFGEHGHHGGCEECFHBFDBGFHHF?CE?CCHGCEE00FCB3GD3E11F113FFFBAAA?A
@M02197:105:000000000-AN6RF:1:1103:11802:24026 1:N:0:1
CGGTAGTTGATCTCCTCCGCTTATTGATATGCTTAAGTTCAGCGGGTAGTCCTACCTGATTTGAGGTCAAATATGATGCAAGGTTTTGTCCGAAGACCATTGTAAGCGGACTTTGAGGGTCGGACGACAGCGCAACGTCATTATCACACTGATGTCCGGAAGCCAAAGGTTGAATTCCGCTTATGCATTTGAGAGGAGCCGACCTTCGCCAGCACGCTCCAAGTCCAAGCCCCGAATAGAAACAAATCGATTCGGGGTTGAGAATTTAATGACACTCAAACAGGCATGCTCCTCGGAATACCAAGGAGCGCAAGGTGCGTTCAAAGATTCGATGATTCAC
+
BABAABFFFFFFGGGGGGGGGGGHHHHHHHHHHHHHHHHHHHHGGGGGGHHHHHHHHHHHHHHGGHAGFHHHHHHHHHHHHHGHGHGHHHHGGGGGHHHHHHHHHHGGGGGGHHHHGHGGHGGGGGFGGGHGGGGGGHHGHHHHGHHHHHHHHHHHHGGGGGHHHHHHHHHHHHHHHHHGHHHHHHHHHHGHHHGGGGGGGGGGGGGGHFGGGGGHHFFFHHHHGGFGGFGFGHHHHHHHGHHGHHHHGGGGGGGHHGHHHHHHHHHHHHHHGHGFHHHHHHHHGHHHGGGGGHHHFHHGGHHHEFGEGHHFGGGGGHGGGGFGFEBGFFFFFFFBBBAB
@M02197:105:000000000-AN6RF:1:1103:21686:24286 1:N:0:1
CGGTAGTTGATCTCTCCGCTTATTGATATGCTTAAGTTCAGCGGGTAGTCCTACCTGATTTGAGGTCAAATATGATGCAAGGTTTTGTCCGAAGACCATTGTAAGCGGACTTTGAGGGTCGGACGACAGCGCAACGTCATTATCACACTGATGTCCGGAAGCCAAAGGTTGAATTCCGCTGATGCATTTGAGAGGAGCCGACCTTCGCCAGCACGCTCCAAGTCCAAGCCCCGAATAGAAACAAATCGATTCGGGGTTGAGAATTTAATGACACTCAAACAGGCATGCTCCTCGGAATACCAAGGAGCGCAAGGTGCGTTCAAAGATTCGATGATTCAC
+
ACCCCCFFFFFFGGGGGGGGGGHHHHHHHHHHHHHHHHHHHHGGGEGGHHHHHGHHHHHHHHHGHHHHHHHHHHHHHHHHHGFGHGHHHHGGGGGHHHHHHHHHHHGGGGGHHGHGHGGHGGGGGGGFGHGGGGGGHHGHHHHHHHHGHHHHHHHHGGGHGHHHHHHHHHHHHHHHHHHHHHHGHHHHHHHHGGGGGGGGHGGGGGGHHGGGGGHHGHHHGHHGGHGGGGHHGHHHHHGHHHGHHHHGEGGGGGHHGHHHHHHHGGGHHFF3FFEHHHGHHHHHHGHGGGGGHHHHHGHGFHCGGGGGGHHGGGGGFGGGGGFGABGFBFFFFFBBBAB
@M02197:105:000000000-AN6RF:1:1103:25617:24439 1:N:0:1
CGGTAGTTGATCTCCTCCGCTTATTGATATGCTTAAGTTCAGCGGGTAGTCCTACCTGATTTGAGGTCAAATTGTCAGAAGCTGTCTCAAAAGAGACCCTTTAGAAGCTGAACCCCATTTATAAAGCTGCTCTTCACAAATGGCGTAGATAATTATCACACCAAAGCAAGGCAACAAAGGTCCCGCTAATGCATTTCAGGAGAGCCGACTTCTGAGAAGCCCGCATACTCCCACATCCAAGCCTGATCAACAGAAAAAGCTGAAAAGGTTGAGAATTTCATGACACTCAAACAGGCATGCTCCTCGGAATACCAAGGAGCGCAAGGTGCGTTCAAAGATTCGATGATTCAC
+
BBBAABFBFFFFGGCGGFEFGGGHHGHHHHHHGHGHGGHHHHHGGGEGGHHGFFFHHHHGHHHHGGHHHFGFHFHHFHHHEHHHHHHHHHHHHGHHHGGFHHHHHHHGHHGHHHGGFHHEHHHGHHGHHGHHHHHHHHHHHHFFGGGGFGHGHHHHHHFGHGHHHGHHHHHHHHEHHGBHFDHHGFGGGHHHHHGHHHHHHGHGGDDGGGGHHHHFHGGGGGGGGGGGGGGGGGHGGGHHEGFHHHHHFEGHHHHHHHHGHHHHHHHGHGBHHHHFHGGGBHHHGCFFFGHFFHFGB1HGEEA2FBFHHGEHHHHGFGCGGHHFEEA2GFGCGGGGGGGFFFFFDD3?AAA
@M02197:105:000000000-AN6RF:1:1103:10145:24384 1:N:0:1
CGGTAGTTGATCTCCTCCGCTTATTGATATGCTTAAGTTCAGCGGGTAGTCCTACCTGATTTGAGGTCAAATATGATGCAAGGTTTTGTCCGAAGACCATTGTAAGCGGACTTTGAGGGTCGGACGACAGCGCAACGTCATTATCACACTGATGTCCTGAAGCCAAAGGTTGAATTCCGCTGATGCATTTGAGAGGAGCCGACCTTCGCCAGCACGCTCCAAGTCCAAGCCCCGAATAGAAACAAATCGATTCGGGGTTGAGAATTTAATGACACTCAAACAGGCATGCTCCTCGGAATACCAAGGAGCGCAAGGTGCGTTCAAAGATTCGATGATTCAC
+
BCCABBFFFFFFGGGGGGGGGGGHHHHHHHHHHHHHHHHHHHHGGGGGGHHHHHHHHHHHHHHHGHHHHHHHHHHHFHHHHHGHHHGHHHHGGGGGHHHHHHHHHHHGGGGGHHHHGHGGHGGGGGGGGGHGGGGGGHHGHHHHHHHHHHHHHHHHHHHHHHHHHHHHHHHHHHHHHHHGHHHHHGGHHHHHHHGGGGGGGHGGGGGGGHGGFFGHHGHHHHHHGGHGGGGHHHHHHHHHHHHGHHFGGGGGGGGGHHHHHHHHHHHHHHHHHGGHGHHHHHHHHHFHGGGGFGG5HHFGHHHHGGGGGHGHHGGGGHGGGGGGGGGGFFFFFFFBCBCC
@M02197:105:000000000-AN6RF:1:1103:22716:24537 1:N:0:1
CGGTAGTTGATCTCCTCCGCTTATTGATATGCTTAAGTTCAGCGGGTAGTCCTACCTGATTTGAGGTCAAATATGATGCAAGGTTTTGTCCGAAGACCATTGTAAGCGGACTTTGAGGGTCGGACGACAGCGCAACGTCATTATCACACTGATGTCCGGAAGCCAAAGGTTGAATTCCGCTGATGCATTTGAGAGGAGCCGACCTTCGCCAGCACGCTCCAAGTCCAAGCCCCGAATAGAAACAAATCGATTCGGGGTTGAGAATTTAATGACACTCAAACAGGCATGCTCCTCGGAATACCAAGGAGCGCAAGGTGCGTTCAAAGATTCGATGACTCAC
+
ABCAABFFFFFFGGGGGGGGGGGHHHHHHHHGHHHHHHHHHHHGGGGGGHHHHHHHHHHHHHHHGHHHHGFHHHHHHHGHHHGGHHGHFHHGGGGGHHHHHHHHHHHGGGGGHHHHGHGGHGGGGGGGGGHGGGGGGHHGHHHHHHHHHHHHHGHHHGGGHGHHHHHHHHHHHHHHHGHGGHGHHHHGHHHGHHGGGGGGHHGGGGGGHGGGGGGHFGGGHHHHGGHGGGGFHHHHGHHHHHHGHHHHGGGGGGGHFFHHHHHHHHHHHHHHFGGGHHHGHHGHHHHHEGEEE3F5GHHHGGHHGGEFGHHHHGGGGHFFFGGGGGGGFFFFFFFAA?AA
@M02197:105:000000000-AN6RF:1:1103:21139:24554 1:N:0:1
CGGTAGTTGATCTCCTCCGCTTATTGATATGCTTAAGTTAAGCGGGTAGTCCTACCTGATTTGAGGTCAAATATGATGCAAGGTTTTGTCCGAAGACCATTGTAAGCGGACTTTGAGGGTCGGACGACAGCGCAACGTCATTATCACACTGATGTCCGGAATCCAAAGGTTGAATTCCGCTGATGCATTTGAGAGGAGCCGACCTTCGCCAGCACGCTCCAAGTCCAAGCCCCGAATAGAAACAAATCGATTCGGGGTTGAGAATTTAATGACACTCAAACAGGCATGCTCCTCGGAATACCAAGGAGCGCAAGGTGCGTTCAAAGATTCGATGACTCAC
+
BBCABBFFFFFFGGGGGGGGGGGHHHHHHHHHHHHHHHHGHHHGGGGGGHHHHHHHHHFHHHHHGHHHHHHHHHHHHHHHHHGGHHGHHHHGGGGGHHHGHGHHHHHGGGGGHHHHGHGFHGGGGGGGGGHGGGGGGHGGGHHHHHHHHHHHHHHHGGGGHHHHGHHHHHHHHHHHHHHHGHHHHHHGGHHHHHGGGGGGGGGGGGGGHHGGGFGHHGHHHHHHGGHGGGFHGHHHFHFHEHHGHHHHGGGGGGGGHHHHGHHHHHFHGHHHHGGGHHHFGHHHHGHFGCGGGGHHHHHFHHHHGFAFGHGHHGGGGHGGGGGGFGGGFFFFFFFCCCCC
@M02197:105:000000000-AN6RF:1:1103:15767:24587 1:N:0:1
CGGTAGTTGATCTCCTCCGCTTATTGATATGCTTAAGTTCAGCGGGTAGTCCTACCTAATTTGAGGTCAAATATGATGCAAGGTTTTGTCCGAAGACCATTGTAAGCGGACTTTGAGGGTCGGACGACAGCGCAACGTCATTATCACACTGATGTCCGGAAGCCAAAGGTTGAATTCCGCTGATGCATTTGAGAGGAGCCGACCTTCGCCAGCACGCTCCAAGTCCAAGCCCCGAATAGAAACAAATCGATTCGGGGTTGAGAATTTAATGACACTCAAACAGGCATGCTCCTCGGAATACCAAGGAGCGCAAGGTGCGTTCAAAGATTCGATGATTCAC
+
BBBBBBFFFFFFGGGGGGGGGGGHHHHHHHHHHHHHHHHHHGGGGGGGGHHHHHHHH5FGHHFHGHFFHHHHHHHGHHHHHGGHHHGGHHGGGGGGHHHHHHHHHHHGFCGGHHHHGHGGHGGGGGGGGGHGGGGGGGHGHHGHHHHGHHHHHHHGHGGGGGHHFHGFGHHGFHHHHHHGHHHGGHGGHHHHHGGGGGGFGGGFFGFEGHGGGGGHHFFHHHHHGGHGGGGHHHHHHHHGEHHGHEGGGGGCGGGHHHHHGFHHEHHHHFHHHHGHGHHHHFHFEHHECCGCE3BBGBGDGFB3GGGGGHFHHGFGFHFFGGGGG?GG4FFFFFFAAAA?
@M02197:105:000000000-AN6RF:1:1103:16353:24650 1:N:0:1
CGGTAGTTGATCTCCTCCGCTTATTGATATGCTTAAGTTCAGCGGGTAGTCCTACCTGATTTGAGGTCAAATATGATGCAAGGTTTTGTCCGAAGACCATTGTAAGCGGACTTTGAGGGTCGGACGACAGCGCAACGTCATTATCACACTGATGTCCGGAAGCCAAAGGTTGAATTCCGCTGATGCATTTGAGAGGAGCCGACCTTCGCCAGCACGCTCCAAGTCCAAGCCCCGAATAGAAACAAATCGATTCGGGGTTGAGAATTTAATGACACTCAAACAGGCATGCTCCTCGGAATACCAAGGAGCGCAAGGTGCGTTCAAAGATTCGATGATTCAC
+
BCCACAFFFFFFGGG5FGGGGGGHHHHHHGGHHHHHHHHHGHHGGGGGGHHHHHHHHHHHHHHGGHBFHFGFHHHHHHHHHHGFDHGHHHHGGGGGHHGHHHHHHHGGGGFGHHHHGHGFHFGGGGGGGGHGGGGGGHHGHHFHHHHGHHHHHHHHFGGGGGGGHCGHFGHHHHH<HHHGGGHGGGGGGHHGGGGGFGGFHGGGFGGEFFFFFFFGFFFFGFGFFFGGFGDHHHFHHG4CEDGAHAGHEFE/?EGFF5HGHHHHHGGHHHGHGDGFHHGEFFB3FGHGE0FGGHHHHHGDFFHHFGEGEFGHHFEFEFGGCGGGGEGGFFFFFFFAA3AA
@M02197:105:000000000-AN6RF:1:1103:12650:25539 1:N:0:1
CGGTAGTTGATCTTCCTCCGCTTATTGATATGCTTAAGTTCAGCGGGTAGTCCTACCTGATTTGAGGTCAAATATGATGCAAGGTTTTGTCCGAAGACCATTGTAAGCGGACTTTGAGGGTCGGACGACAGCGCAACGTCATTATCACACTGATGTCCGGAAGCCAAAGGTTGAATTCCGCTGATGTATTTGAGAGGAGCCGACCTTCGCCAGCACGCTCCAAGTCCAAGCCCCGAATAGAAACAAATCGATTCGGGGTTGAGAATTTAATGACACTCAAACAGGCATGCTCCTCGGAATACCAAGGAGCGCAAGGTGCGTTCAAAGATTCGATGATTCAC
+
BCCAABFFFFFFGGGGGGGGGGGGHHHFHHHHHHHHGHHHHGHHGGGGGGHGHHGHHHHHHHHHHGGHGFHHHHHHHHHHHHHGHHHGHHHHGGGGGHFHGHHHHHHHGGGGGHGHHGHGGHGGGGGGGGGHGGGGGGGHGHHHGHHHHHHHHHHHHHGGGGGHHHHHHHHHHHHHHHHHHGHHHHHHHHHGHHHGGGGGGHGGGGGGGHHGGGGGHGHHHHHHHGGHGGFGGGHHHHHGHHHHGHHHFEEGEGGEHGHHGHHHHHGFHHHHGEEGHHEHHGHGHHHHAGFGGGHHHHHHGGHHHGGFGGGHHHEGGGHGGGGGGGGGGFFFFFFFBBBAB
@M02197:105:000000000-AN6RF:1:1103:7313:25768 1:N:0:1
CGGTAGTTGATCTCCTCCGCTTATTGATATGCTTAAGTTCAGCGGGTAGTCCTACCTGATTTGAGGTCAAATATGATGCAAGGTTTTGTCCGAAGACCATTGTAAGCGGACTTTGAGGGTCGGACGACAGCGCAACGTCATTATCACACTGATGTCCGGAAGCCAAAGGTTGAATTCCGCTGATGCATTTGAGAGGAGCCGACCTTCGCCAGCACGCTCCAAGTCCAAGCCCCGAATAGAAACAAATCGATTCGGGGTTGAGAATTTAATGACACTCAAACAGGCATGCTCCTCGGAATACCAAGGAGCGCAAGGTGCGTTCAAAGATTCGATGACTCAC
+
BBBBBB@FFBFFFBGGGGGGGGGGHHHHGHHHHHFHHHHHGHHGFGGGGHFHHHHGHHHHHHGFGHHHHHHHHHHHHHHHFHGHHHGHHHFGGGGGHHHHHHHGHGHGGGGEHGHFFHGFGFGGGFGFGGEGGGGGGHHGHHHHGHHHHHHHFG<HHGGGHHHHHHHHHHHHHHHGHHHGFGGGGGGGGHGGGHFGFGGGGGGFFFFGFGFFGGGHFHGHHHHFFFFGFFEFFGHHEGGHGHHGHAHHGGGGGGGHFHGHHHHHFHFHGGBFFGEGBFHDFFHHEHGHGGGGGHHEHHGGGFF1EEEEEFHHFGGEGFCD33CGGEBFFFFFFFB111>1
@M02197:105:000000000-AN6RF:1:1103:20437:25910 1:N:0:1
CGGTAGTTGATCTCCTCCGCTATTGATATGCTTAAGTTCAGCGGGTAGTCCTACCTGATTTGAGGTCAAATATGATGCAAGGTTTTGTCCGAAGACCATTGTAAGCGGACTTTGAGGGTCGGACGACAGCGCAACGTCATTATCACACTGATGTCCGGAAGCCAAAGGTTGAATTCCGCTGATGCACTTGAGAGGAGCCGACCTTCGCCAGCACGCTCCAAGTCCAAGCCCCGAATAGAAACAAATCGATTCGGGGTTGAGAATTTAATGACACTCAAACAGGCATGCTCCTCGGAATACCAAGGAGCGCAAGGTGCGTTCAAAGATTCGATGATTCAC
+
BBBBBBFFFFFFGGGGGGGGGGGHHGHHHGHHHHHHHHHHHGGGGEGGHHHHHHHHHHFHHFGGHHHHHHHFHHHHHHHHHGHHHGHHHFGGDGGHHHHHHHGHHHGGFFFHGHHGHGGHDGGGGGGGGHGGGGGGHGGHHHHHHHHHHHHHGHHHGGGGGGHHHHHGEHHHHHGHHGGGHGGGFGGGHHHGGGG?DGGHHGFFFGGFHGGGFFHHHHFHHGHGGHGGFFFGFGHGHHHHHGGHHHHGGGGGFECF5HHHHHGFHFHEHHGBHGHHFHHGHHHHHGHGGCGGHHHHFGFHHHGFGGGCFGFGGGGGHGGGACGGGGGFFFFFFFAAAAA
@M02197:105:000000000-AN6RF:1:1103:15326:25911 1:N:0:1
CGGTAGTTGATCTCCTCCGCTTATTGATATGCTTAAGTTCAGCGGGTAGTCCTACCTGATTTGAGGTCAAATATGATGCAAGGTTTTGTCCGAAGACCATTGTAAGCGGACTTTGAGGGTCGGACGACAGCGCAACGTCATTATCACACTGATGTCCGGAATCCAAAGGTTGAATTCCGCTGATGCATTTGAGAGGAGCCGACCTTCGCCAGCACGCTCCAAGTCCAAGCCCCGAATAGAAACAAATCGATTCGGGGTTGAGAATTTAATGACACTCAAACAGGCATGCTCCTCGGAATACCAAGGAGCGCAAGGTGCGTTCAAAGATTCGATGATTCAC
+
BCCBCCFFFFFFGGGGGGGGGGGHHHHHHHFHHFHHHHHHHHHGGGGGGHHHHHHHHHGHHHHHGHHHGHHHGHHHFHGHGHGGHHGHHGHGGGGGHHHHHHHHHHHGGGGGHHHHGHGGHGGGGFGGGGHGGGGGGHHGHHHHHHHHHHHHHHHHHGGGGGHHHHHHHHHHHGHHHHHGHHHHHHHGHHHGHHGGFGGGHHGGGGGGHHGGGGGHHHGHHHGFGGHGGGFFGFFHHHHHHHHGHGAHGGGGGGGHHHHHHHFHFHHHHHHHFGGGHFGHGHHHFFHGGGGGGHHHCGEFHHFHFGFCGHHHHGGGGHGGGGGGFEBGFBFFFFFBAAAB
@M02197:105:000000000-AN6RF:1:1103:15282:26022 1:N:0:1
CGGTAGTTGATCTCCTCCGCTTATTGATATGCTTAAGTTCAGCGGGTAGTCCTACCTGATTTGAGGTCAAATATGATGCAAGGTTTTGTCCGAAGACTATTGTAAGCGGACTTTGAGGGTCGGACGACAGCGCAACGTCATTATCACACTGATGTCCGGAAGCCAAAGGTTGTATTCCGCTGATGCATTTGAGAGGAGCCGACCTTCGCCAGCACGCTCCAAGTCCAAGCCCCGAATAGAAACAAATCGATTCGGGGTTGAGAATTTAATGACACTCAAACAGGCATGCTCCTCGGAATACCAGGGAGCGCAAGGTGCGTTCAAAGATTCGATGATTCAC
+
BCCBBBFFFFFBGGGGGGGGGGGHHHHHHHHGHHHHGHHHHHHGGGGGGHHHHHHHGGHHHHHHGHHHHHHHHHHHHHHFHFGGHHGHHHHGGGGGHHGHGHGFHHEFGGGGHHHHGGGFGFGGGGGGGGHGGGGGGGHGHHHHGGHHGHHGHHHGHGGGGGHHHHHHHHHHHHHHHHHHHGGGHHGHGHHHHHGGGGGGFGGFFGGGHGFFFFFFHHHEHHGBGGHGGGGFHHHHHHHHHGFEHHHHEGGGGGGHHHHHHHHHHHHHHHGGF5GHHHHHHGB3HHHHGEGGGHHHGHHGCHGGGGGGGHGHHGGCGHGGGGGGGGGGFFFFFFFBBBBB
@M02197:105:000000000-AN6RF:1:1103:24417:26243 1:N:0:1
CGGTAGTTGATCTCCTCCGCTTATTGATATGCTTAAGTTCAGCGGGTAGTCCTACCTGATTTGAGGTCAAATTGTCAGAAGCTGTCTCAAAAGAGACCCTTTAGAAGCTGAACCCCATTTATAAAGCTGCTCTTCACAAATGGCGTAGATAATTATCACACCAAAGCAAGGCAACAAAGGTCCCGCTAATGCATTTCAGGGGAGCCGACTTCTGAGAAGCCCGCATACTCCCACATCCAAGCCTGATCAACAGAAAAAGCTGAAAAGGTTGAGAATTTCATGACACTCAAACAGGCATGCTCCTCGGAATACCAAGGAGCGCAAGGTGCGTTCAAAGATTCGATGATTCAC
+
ABCAABFFFFFFGGGGGGGGGGGHHHHHFHHHHHHHHHHHHHHGGGGGGHHHHHHHHHHHHHHHGHHHHHHHHHHHHGHHHGHHHHHHHHGHHGHHHGHHHHHHHHHHHHHHHHGGGHHHHHHHHHGHHGHFHHHHHHHHHHFHGGGGGHHHHHHHHHHGHHHHHGHHHHGHHHHHHHGFCGFHGGFFGHHHHHHHHHHHHGGGGGGGGGGGHGGHGGGGGGHGHHGGGGHGFGHHGGHHHHHHHHHHGHFGHHHHHHHHHHHHHHHHHHHHHHGEHHHHHHHHHGHHHHGHHHGHHGHGGGGGHHHHHHHFHHHGGGGGGHHGECGGHGGGGGGGGGGFFFFFFFA3A>3
@M02197:105:000000000-AN6RF:1:1103:11877:26206 1:N:0:1
CGGTAGTTGATCTCCTCCGCTTATTGATATGCTTAAGTTCAGCGGGTAGTCCTACCTGATTTGAGGTCAAATATGATGCAAGGTTTTGTCCGAAGACCATTGTAAGCGGACTTTGAGGGTCGGACGACAGCGCAACGTCATCATCACACTGATGTCCGGAAGCCAAAGGTTGAATTCCGCTGATGCATTTGAGAGGAGCCGACCTTCGCCAGCACGCTCCAAGTCCAAGCCCCGAATAGAAACAAATCGATTCGGGGTTGAGAATTTAATGACACTCAAACAGGCATGCTCCTCGGAATACCAAGGAGCGCAAGGTGCGTTCAAAGATTCGATGATTCAC
+
BCCABCFFFFFFGGGGGGFGGGFHHGHHHHHHHHHHHHHHHHHGGGGGGHHHHHHHHHHHHGHHGHHHHHHHHHHHHHHHHHGFGHGHHHHGGGGGHHHHHHHHHHHGCGGGHHHHGHGFFGGGGDCACCGGGGGGGGHGHHHHHHHHHHHHHHHGHGGGHGHGHHGHHHGHHHHHGGHGHHHHHFHGHHHHHHGGGGGGHHGGGGGGHHFFEFFHHHHFHHHHGGHGFGGHHHGHFHHHGHHGFGHGGFFGGGGHHFHGHHHG5HHHGHHHHHGHHHHHHHHGHHHGDF?GGGFDDFFGHFHHGGGGGGGHHGGGFHGGGFGGGGGFFFFFFFFBAAA3
@M02197:105:000000000-AN6RF:1:1103:14205:26523 1:N:0:1
CGGTAGTTGATCTCCTCCGCTTATTGATATGCTTAAGTTCAGCGGGTAGTCCTACCTGATTTGAGGTCAAATATGATGAAATGCTTGTCCGAAGACCATTGTAAGCGGACTTTGAGGGTCAGACGACAGCGCAACGTCATTATCACACTGATGTCCGAAAGCCAAAGGTTGAATTCCGCTGATGCATTTGAGAGGAGCCGACTTTCGCCAGCACGCTCCAAGTCCAAGCCCCGAACAGAAACAAATCCATTCAGGGTTGAGAATTTAATGACACTCAAACAGGCATGCTCCTCGGAATACCAAGGAGCGCAAGGTGCGTTCAAAGATTCGATGATTCAC
+
ABCAABFFFFFFGGGGGGGFGGGHHHHHHHHHHHHHGHHHHHHGGGGGGHHHFGHHHHGHHHGGGHHFHHHHHHHFGHFHHHHHHHHHHHGGGGGHHHHHHHHHHHGGGGGHHHHGHGFHHHHHGGGGGGGGGGGGHHGHHHHHGFHGGHGHHHGHHGGHHHHHHHHHHHHHHHHHHHGHHHHHHHHHHHHGHGGGGGGHGGGGGGGHHGGGGGHHHHHHHGHGGHFFGGGGFGHHHHGHHHHHHHGHHGEHHGGHHHHGHHGHHHHHHHHHHGHHHGFHHGBHHGGGGGGGHHHHHHHGHHHGGGGGHFGFEEAFHGGFGGGGGGFCFFBFFFBBBBB
@M02197:105:000000000-AN6RF:1:1103:21888:26925 1:N:0:1
CGGTAGTTGATCTCCTCCGCTTATTGATATGCTTAAGTTCAGCGGGTAGTCCTACCTGATTTGAGGTCAAATATGATGCAAGGTTTTGTCCGAAGACCATTGTAAGCGGACTTTGAGGGTCGGACGACAGCGCAACGTCATTATCACACTGATGTCCGGAATCCAAAGGTTGAATTCCGCTGATGCATTTGAGAGGAGCCGACCTTCGCCAGCACGCTCCAAGTCCAAGCCCCGAATAGAAACAAATCGATTCGGGGTTGAGAATTTAATGACACTCAAACAGGCATGCTCCTCGGAATACCAAGGAGCGCAAGGTGCGTTCAAAGATTCGATGATTCAC
+
>>>>>>DFF5BBBBF5FBEFGGGFHFHHBGGGHHHHHFGHHHFFGG2AEHHG5GHHHHHHHH5FFHFHHGEHHHGEGHHHHHGHHHGHHHHGGGGGHHHGHFGHHHGFGGGEHHHHGHGEHFFGGGGGGCGGGFGDFGHGHHHHHHHHHHHHHHHHHFGGGGGHHFFHHHGHHHHGHFGHEFHGGGHGGHHHGHGGGCGGGGGGFFDEFFFBEGGHHFHHGFHFGFHGFEFHHGFFBHHFGHGGHFFHGGGECFEGHHHEHHHGEHHFFFHHGEABFG5B3FFHHFAHGGF?FGG5HHGHHCGE2GCCFHHHHE?E2FCGGFGGGFGGFFFFFFFABA>A
@M02197:105:000000000-AN6RF:1:1103:11777:27537 1:N:0:1
CGGTAGTTGATCTCCTCCGCTTATTGATATGCTTAAGTTCAGCGGGTAGTCCTACCTGATTTGAGGTCAAATATGATGCAAGGTTTTGTCCGAAGACCATTGTAAGCGGACTTTGAGGGTCGGACGACAGCGCAACGTCATTATCACACTGATGTCCGGAAGCCAAAGGTTGAATTCCGCTGATGCATTTGAGAGGAGCCGACCTTCGCCAGCACGCTCCAAGTCCAAGCCCCGAATAGAAACAAATCGATTCGGGGTTGAGAAGTTAATGACACTCAAACAGGCATGCTCCTCGCAATACCAAGGAGCGCAAGGTGCGTTCAAAGATTCGATGACTCAC
+
AAAA>>13@3BDDDEGB1EAGG?DE3DF3FEGFGFF1BF2FHHGGG/EF1BAGGHFGFHHBHHDCFBGCD12AFFFBG11BGFBFGFF>GGEEA/EFFFHHH@GE9F/;E@EHHB;FHGFFEGGCGGGCGE;GC6GFHHGFHFHHGF<GGGHHHFGBCFCFGHGFFHCGGHHGHHHHCCD9@EBFHFFHGFGGFFBGGGAAGGCCFFFFFF;AB?BHFBDHFFFFCFFBGEFF;2FGFHEGHGAFG00EF/E?EE00FGBFHFD1@222D2HGGFDFAFGBFB1BGCAAA?EEBD2CHGGG1B1A00EE1EAA00001CBFA33F1B11B3FD1DAAAAA
@M02197:105:000000000-AN6RF:1:1103:13571:27778 1:N:0:1
CGGTAGTTGATCTCCTCCGCTTATTGATATGCTTAAGTTCAGCGGGTATCCCTACCTGATCCGAGGTCAACCTTAGAAATGGGTTTGTTTTACGGCGTAGCCTCCCGAGCACCCTTTAGCGAATAGTTTCCACAACGCTTAGGGGACAGAAGACCCAGCCGGTCGATTTGAGGCACGCGGCGGACCGCGTTGCCCAATACCAAGCGAGGCTTGAGTGGTGAAATGACGCTCGAACAGGCATGCCCCCCGGAATACCAGGGGGCGCAATGTGCGTTCAAAGATTCGATGATTCAC
+
BCCCCCFFFFFFGGGGGGGGGGGHHHHHHHHHHHHHHHHHHHHGGGGGHHHHHHHHHHHHHHHGGGGHHHHHHHHHFGHHHHHFGGGHHHHHHGGGGGGGGHHHHGGGGGGHHGHHHHHHGGGGGHHHHHHHHHHGGGGGGHHHGGGGGHHHHHHHHHHGGGGGGGGHGGGGGGGGGGGGGGGGGGGGGGGGGHHHHHFFGHGGGHHGHHHHHHHHHHHHHHHGGGGGGGGHHHHGHHHHGGGGGCGHHHHHHHHGGFGGGEFHFHGGGEGHCGGGGGGGGGFFFFFBFBBBBB
@M02197:105:000000000-AN6RF:1:1103:10389:27533 1:N:0:1
CGGTAGTTGATCTCCTCCGCTTATTGATATGCTTAAGTTCAGCGGGTAGTCCTACCTGATTTGAGGTCAAATATGATGCAAGGTTTTGTCCGAAGACCATTGTAAGCGGACTTTGAGGGTCGGACGACAGCGCAACGTCATTATCACACTGATGTCCGGAAGCCAAAGGTTGAATTCCGCCGATGCATTTGAGAGGAGCCGACCTTCGCCAGCACGCTCCAAGTCCAAGCCCCGAATAGAAACAAATCGATTCGGGGTTGAGAATTTAATGACACGCAAACAGGCATGCTCCTCGGAATACCAAGGAGCGCAAGGTGCGTTCAAAGATTCGATGATTCAC
+
BABCBBFFFFFFGGGGGGGGGGDHHHGHHGCFHHH55GGHHHGEGCGCGHHHHHHHFEGHHHFFGGHHHHHHHFGHHHHHHHC@GHGAGHFGGGCGHHHHHHDGHHHGCEEGGHFHFEG;FFFGGCCFGGHGGGGGGCGGHHHGGGHGHHHHGFHHHFFEFGHHHHGHHGHHHHHHGHGFGDDGGGHHHGGGGHGGGGGFFFFFFFGGHHGGFEGHHHHGHFHFFFFGFFFFHHFFBFBHHG1GHHGGGGGGGGEAGHFFGGHHHHGHHHGEE?A1HGHHHHGBFGHGFCGGGHG2BGD1HHHHEGEGGHCHCGGE?FFGGFGEA1CE11FFFFFAAAAA
@M02197:105:000000000-AN6RF:1:1103:14800:28643 1:N:0:1
CGGTAGTTGATCTCCTCCGCTTATTGATATGCTTAAGTTCAGCGGGTAGTCCTACCTGATTTGAGGTCAAATATGATGCAAGGTTTTGTCCGAAGACCATTGTAAGCGGACTTTGAGGGTCGGACGACAGCGCAACGTCATTATCACACTGATGTCCGGAATCCAAAGGTTGAATTCCGCTGATGCATTTGAGAGGAGCCGACCTTCGCCGGCACGCTCCAAGTCCAAGCCCCGAATAGAAACAAATCGATTCGGGGTTGAGAATTTAATGACACTCAAACAGGCGTGCTCCTCGGAATACCAAGGAGCGCAAGGTGCGTTCAAAGATTCGATGACTC
+
BABAABFFFFFFGGGGGGGAEGGHGHHHHHHHHHGGGHHHHHHGGGGGGHHGHHHGHHHBGHHHGHHGGHHHHHHHFHHHFHGHHHGGHHHGGGGDHHHGHHHHHHHGGGGGHHHHEGGEHGGGGGGCFGHGDFGGGHHGHHHHFGHHFHHGHHHGGFGGFGHGGGGCGGHHHHHHHHGGGGGGHGHGHGHHGGGGGGGGHHGCFGGFFFFFFFFFHHHFHGCGGGGGGGGHHHHHHHHHHHHGHHHHGECGGGGGHHGHGGHGFHHHHHGHEDGFHFF1FFFAAB/AGGEGECDFHGGGGHHHCGGGEBHFGEEE11AGGGFGGEB1BFFFF?AA@A
@M02197:105:000000000-AN6RF:1:1104:14748:1541 1:N:0:1
CGGTAGTTGATCTCCTCCGCTTATGATATGCTTAAGTTCAGCGGGTAGTCCTACCTGATTTGAGGTCAAATATGATGCAAGGTTTTGTCCGAAGACCATTGTAAGCGGACTTTGAGGGTCGGACGACAGCGCAACGTCATTATCACACTGATGTCCGGAAGCCAAAGGTTGAATTCCGCTGATGCATTTGAGAGGAGCCGACCTTCGCCAGCACGCTCCAAGTCCAAGCCCCGAATAGAAACAAATCGATTCGGGGTTGAGAATTTAATGACACTCAAACAGGCATGCTCCTCGGAATACCAAGGAGCGCAAGGTGCGTTCAAAGATTCGATGATTCAC
+
AABAABFFFFFFGGGDGGGGFCGGHHHFHHGHGHCHHHGGFHGGE2EFFHFFHHGHHHHHHGFGGFGFFFHHHHFFGHHHHGGFHGHHGHGGGGGHHHGHGHHHHHGGGGGHHHHGFGDGGGGGGGGCBGCGGGGGHEGHHHHGHHHHHHHHEHHFGGGGHHHGGHHGCHHHHHHHGGHHHHHGGHGHHGHGHGGGGGGFGGGGFGGHHGFGGGHHGHHHHHHGGHGGFGGHHHHFHHFHGHGHHHHEEGFGFCHFHHHHHGGHHHHHGHHHHGHGBHGGGFGBEGHGFCGFHHHFHHFHFHFGGGGGHG4CGGGFFGGGGFGFGGFFFFFFFFBBBBB
@M02197:105:000000000-AN6RF:1:1104:18338:2047 1:N:0:1
CGGTAGTTGATCTCCTCCGCTTATTGATATGCTTAAGTTCAGCGGGTAGTCCTACCTGATTTGAGGTCAAATATGATGCAAGGTTTTGTCCGAAGACCATTGTAAGCGGACTTTGAGGGTCGGACGACAGCGCAACGTCATTATCACACTGATGTCCGGAAGCCAAAGGTTGAATTCCGCTGATGCATTTGAGAGGAGCCGACCTTCGCCAGCACGCTCCAAGTCCAAGCCCCGAATAGAAACAAATCGATTCGGGGTTGAGAATTTAATGACACTCAAACAGGCATGCTCCTCGGAATACCAAGGAGCGCAAGGTGCGTTCAAAGATTCGATGACTCAC
+
AAAABAFFFFFFFGGGGGGGGGGHHGHHHHFHHHHHHFHHHHGGGGFFGHHHHHHGHHHFHHHHGGHHHGHHHHHHHGFHHHGHHHGHHHHGGGGGHHHHHHHHHHHGGGGGHHHHGHGGHGGGGGGGGGHGGGGGDGHGHHHHHHHFHHHHHGHFHGGGHHHHHHHHHHHHHHHHHHHGGGHGGHGHHHHHHHGGGGGGGHGFFFFFHHGGFGGHHGHHHHHHGGGGGGGEHGGHGGHGHHHGHHGHGGGGGGGHHHHHHGGG5FGFFFFGHHGHHHGEFFHFHHEHGGGGGHHHHFHFGFGBGGF2FGGHHGFE?AGGGGGGGEBGFFFD5FFAA?AA
@M02197:105:000000000-AN6RF:1:1104:13511:2064 1:N:0:1
CGGTAGTTGATCTCCTCCGCTTATTGATATGCTTAAGTTCAGCGGGTAGTCCTACCTGATTTGAGGTCAAATATGATGCAAGGTTTTGTCCGAAGACCATTGTAAGCGGACTTTGAGGGTCGGACGACAGCGCAACGTCATTATCACACTGATGTCCGGAAGCCAAAGGTTGAATTCCGCTGATGCATTTGAGAGGAGCCGACCTTCGCCAGCACGCTCCAAGTCCAAGCCCCGAATAGAAACAAATCGATTCGGGGTTGAGAATTTAATGACACTCAAACAGGCATGCTCCTCGGAATACCAAGGAGCGCAAGGTGCGTTCAAAGATTCGATGATTCAC
+
ABCAAAFFFFFBGGGGGGGGGGGGHHHHHHGHHHHHHHHHHHHGGGGGGHHGHHFFHHHHHHHGGHHHFHHHHHHFGHHHHHGGHHGHFGHGGGGGHHHHHHHHHHHGGGGGHHHHGHGGHGGGGGGGGGHGGGGGGHHGHHHHGHHHHHHHHHHHHGGGHGHHHHHHHHHHHHHHHHHHHGHHGGGGHGHHHHGGGGGGGHGFGGGGHHGGGGGFHHHHFFFHGGHGGFDFHHHHFHHHHHGGHHHHGGGGGFE1FHHHHHHHHHHGHHHHHDGHHHHGHHHHBHGAGEEEDGBBFHHHHBHF2GGGGHHGF2GEAFGGGGGGG?GGFFFFDBFA?A>A
@M02197:105:000000000-AN6RF:1:1104:17010:2772 1:N:0:1
CGGTAGTTGATCTCCTCCGCTTATTGATATGCTTAAGTTCAGCGGGTAGTCCTACCTGATTTGAGGTCAAATATGATGCAAGGTTTTGTCCGAAGACCATTGTAAGCGGACTTTGAGGGTCGGACGACAGCGCAACGTCATTATCACACTGATGTCCGGAAGCCAAAGGTTGAATTCCGCTGATGCATTTGAGAGGAGCCGACCTTCGCCAGCACGCTCCAAGTCCAAGCCCCGAATAGAAACAAATCGATTCGGGGTTGAGAATTTAATGACACTCAAACAGGCATGCTCCTCGGAATACCAAGGAGCGCAAGGTGCGTTCAAAGATTCGATGATTCAC
+
ABBAABFFFFFF5GEGCGGGGCEHFHHGHHHHHGFBFGHHHHHGGGGGEHHHHF3FFGFFHGHHGHHBGHG5FGFFHHHEGFGFGHEGHHFEGFGGHHFHHHHGHFHFFGFFHHHGFHFFGFFFEFBCGGEFGGGGGGHFHHFFGHGHGHHGGGHGGEGGGHGHGHHHEHHHHGGGFHGGGDGHHGGHHGGGEGFDAGGGHHGGFFFFFHFFCBFGHHFHHHFGGCEGGEEFHFEHHHHHHGHGGF>FGGEGGECHHHHGBHHGEHGHHHHHGDFGFFDHFFHFGECAEECGGHGHGFGABHGHGGGECG1FFGGGGAGGGFF3GEB1BBFFD3BAAA>A
@M02197:105:000000000-AN6RF:1:1104:18379:2770 1:N:0:1
CGGTAGTTGATCTCCTCCGCTTATTGATATGCTTAAGTTCAGCGGGTAGTCCTACCTGATTTGAGGTCAAATATGATGCAAGGTTTTGTCCGAAGACCATTGTAAGCGGACTTTGAGGGTCGGACGACAGCGCAACGTCATTATCACACTGATGTCCGGAATCCAAAGGTTGAATTCCGCTGATGCATTTGAGAGGAGCCGACCTTCGCCAGCACGCTCCAAGTCCAAGCCCCGAATAGAAACAAATCGATTCGGGGTTGAGAATTTAATGACACTCAAACAGGCATGCTCCTCGGAATACCAAGGAGCGCAAGGTGCGTTCAAAGATTCGATGACTCAC
+
BCCAACFFFFFFGGGGGGGGGGGHHGHHHHGHHHHHHHHHHHHGGGGGGHHHHHHHHHHHHHHHGHHHHHHHHHHFHHHFFHGGHHGHHHHGGGGGHHGHHHHHHHHGGGGGFHHHGGGGHGGEGGFGGGHGGGGGGGHGGHHHHHHHHHHHHHHHHGGGHFHHHHHHHHHHHHHHHGHHHGHHHFHHHGHHHHGGGGGGGHGGGGGGFHGGGFFFHGGHHHGGGGGGGGGHHHGHHHHHHHHGHHGHGGGECFDHFHHHFHHHHHGHHHHHGDGHHHHHHHHHHHHHDGGEGHHGHHGHHHHHGGGGGHGHHGGGDGGGGGGGGGGGFFFFFFFB@BB@
@M02197:105:000000000-AN6RF:1:1104:21915:3092 1:N:0:1
CGGTAGTTGATCTCCTCCGCTTATTGATATGCTTAAGTTCAGCGGGTAGTCCTACCTGATTTGAGGTCAAATATGATGCAAGGTTTTGTCCGAAGACCATTGTAAGCGGACTTTGAGGGTCGGACGACAGCGCAACGTCATTATCACACTGATGTCCGGAATCCAAAGGTTGAATTCCGCTGATGCATTTGAGAGGAGCCGACCTTCGCCAGCACGCTCCAAGTCCAAGCCCCGAATAGAAACAAATCGATTCGGGGTTGAGAATTTAATGACACTCAAACAGGCATGCTCCTCGGAATACCAAGGAGCGCAAGGTGCGTTCAAAGATTCGATGATTCAC
+
CBCBCCFFFFFFGGGGGGGGGGGHGHHGHHHHHHHHHFHHHHHGGGFFGHHHHHHHHHHHHHHHGHHHHGHHFHHHHGHHHHGFGHGHHHHGGGGGHHHHHHHHHGHGGGGGHHHGGHGFGGGGGGGGGGHGGGGGGGHGHHHHHHHHHHHHHHHHHGGGGGHHHHHHHHHHGHHHHHHHHHGHHHHHHHHGHHGGGGGGHHGGGGGGHGGGGFFGGHHHHGHHGGHGGGGHHHFHHHHFGHHGHHHHGGGGGGGHHHGHGHHHHFEHHHHHGGGHGGHHGHGFHFHHGGGGGFHFFHGHHHHHGGGGGHHHGGGGGHGGGGGGGGGGFFFFFFFCBBAA
@M02197:105:000000000-AN6RF:1:1104:22283:3121 1:N:0:1
CGGTAGTTGATCTCCTCCGCTTATTGATATGCTTAAGTTCAGCGGGTAGTCCTACCTGATTTGAGGTCAAATATGATGCAAGGTTTTGTCCGAAGACCATTGTAAGCGGACTTTGAGGGTCGGACGACAGCGCAACGTCATTATCACACTGATGTCCGGAAGCCAAAGGTTGAATTCCGCTGATGCATTTGAGAGGAGCCGACCTTCGCCAGCACGCTCCAAGTCCAAGCCCCGAATAGAAACAAATCGATTCGGGGTTGAGAATTTAATGACACTCAAACAGGCATGCTCCTCGGAATACCAAGGAGCGCAAGGTGCGTTCAAAGATTCGATGATTCAC
+
BCCCCCFFFFFFGGGGGGGGGGGHHHGFHHHHHHHHHHHHHHHGGGGGGHHHHHHHHHHHHGHHGHHFFHHHHHHHHHHHHHGGHHGHHHHGGGGGHGHHHHHHHGHGGGGGHHHGGHGGHGGGGGGGGGHGGGGGGHHGHHHHHHHGHHHHHGHHHFGGGHGHHHHHHFHHHHHFHHHHHHHGHHGGHHHHHHGGGGGGGGGAFGGGFHGGGFGHHHHHHHHHGGHGFEEFHHHHHHHHGHHGHHHFGGGGEGGHHHFHHHGHHHHHHHHHHGGHHHHFHHHHGHHHGGGGCGGBHHHHGHHFEGCGGGHHHGEEAFGFGDGGGGGGFFBFFFFAA>>A
@M02197:105:000000000-AN6RF:1:1104:17218:3788 1:N:0:1
CGGTAGTTGATCTCCTCCGCTTATTGATATGCTTAAGTTCAGCGGGTAGTCCTACCTGATTTGAGGTCAAATATGATGCAAGGTTTTGTCCGAAGACCATTGTAAGCGGACTTTGAGGGTCGGACGACAGCGCAACGTCATTATCACACTGATGTCCGGAATCCAAAGGTTGAATTCCGCTGATGCATTTGAGAGGAGCCGACCTTCGCCAGCACGCTCCAAGTCCAAGCCCCGAATAGAAACAAATCGATTCGGGGTTGAGAATTTAATGACACTCAAACAGGCATGCTCCTCGGAATACCAAGGAGCGCAAGGTGCGTTCAAAGATTCGATGATTCAC
+
AAAAABD5DFFFGGGGGGGGGGGHHFHHHHHGHGCGFGGFFHHAEG2EFHHHHHHHHGHBHHHFFCGHEHFFHHGFHHGGGHGHHHGGHHHGEGGGHHHHFFGHGFGGGGGCHHFFFHGEGGFEGGFFGGHGGECGCHHFHFFHHHHFFHHHHHHGHFGGGHHHEHHHHHHHFHGGFHHGGFHFHHGGGFHHHGGFGGGGGHDGGFGGGGGGFFGGHGHHHHGEFGHGGGGHHHGHHHHHHHHGHHHHEAGEEAAFBHGGHFHG5HHFGFEABAFFFFB3FFFEHGFFGGCGEGEB55FFGGHHEGGGFHHGHGGGGHGFCFGGGEFF4FFFFFFA?BBB
@M02197:105:000000000-AN6RF:1:1104:15204:4167 1:N:0:1
CGGTAGTTGATCTCCTCCGCTTATTGATATGCTTAAGTTCAGCGGGTAGTCCTACCTGATTTGAGGTCAAATATGATGCAAGGTTTTGTCCGAAGACCATTGTAAGCGGACTTTGAGGGTCGGACGACAGCGCAACGTCATTATCACACTGATGTCCGGAAGCCAAAGGTTGAATTCCGCTGATGCATTTGAGAGGAGCCGACCTTCGCCAGCACGCTCCAAGTCCAAGCCCCGAATAGAAACAAATCGATTCGGGGTTGAGAATTTAATGACACTCAAACAGGCATGCTCCTCGGAATACCAAGGAGCGCAAGGTGCGTTCAAAGATTCGATGATTCAC
+
ABB>AAFDFFFFFGGGGGGGGGGHHHHGHHFHDHHHHHHHHFHDGGGFGGHHHGHHHHHHHHHHGHHHHBHGFHFHHHHHHHGGHHGFHHHGGGGGHHHHHHHHHFHGGFFFHHHGGHGFFFEFFGFGGGEDFGGGGHGGGHHHHHHHHHHHHHHHHGGGHGHHHHHHHHHFFHHFGHHHHHHHHGGGHHHHHHGGGGGGHHGGGGGGHHGGGGGHHFHHHHGFFGFGGGGGHHHHHHHHHHHGHGHHGGGGGGGHHHHHHHHGBHHGHGHHHHGHHHHHHHHFHHHHGGGGGHHHBHHHHGHGGGGGGGHHGGFGGHGGGGGGGEFFFFFFFFFABA3B
@M02197:105:000000000-AN6RF:1:1104:7376:4177 1:N:0:1
CGGTAGTTGATCTCCTCCGCTTATTGATATGCTTAAGTTCAGCGGGTAGTCCTACCTGATTTGAGGTCAAATATGATGCAAGGTTTTGTCCGAAGACCATTGTAAGCGGACTTTGAGGGTCGGACGACAGCGCAACGTCATTATCACACTGATGTCCGGAAGCCAAAGGTTGAATTCCGCTGATGCATTTGAGAGGAGCCGACCTTCGCCAGCACGCTCCAAGTCCAAGCCCCGAATAGAAACAAATCGATTCGGGGTTGAGAATTTAATGACACTCAAACAGGCATGCTCCTCGGAATACCAAGGAGCGCAAGGTGCGTTCAAAGATTCGATGATTCA
+
>AA>AADDFF31BFGFG1EECEFBG3AEGHFHHFFFFHHBD2DEG/AAFGHHHFFAFHBHHHHEEFHHGFDHFHHG2GHFFDFGGHEHFGGGGGGCHGFGHHDGGFFFGBEGHHHEFFGEGE?;<BDBCGFDGECEGFHFHHHHHGHFFBFHGBGGBACFGGHHG0GHHGHG0CFHHFGDE?BGGHHHHHHHFHFGFCGCGFGGFFFGHFGDGEFHGFEHGDGBGGHGGGGGHHFHBFHHEHHFFHAHGFEEEEE1BHFHFFF5DBHHHHDF3FGGHHGFGG3HHE1HDGGGGGF5EDF3HHGHGDGE24A4HGEEGGFFGFGGE?GFFBFB5FAA>>A
@M02197:105:000000000-AN6RF:1:1104:18273:4201 1:N:0:1
CGGTAGTTGATCTCCTCCGCTTATTGATATGCTTAAGTTCAGCGGGTAGTCCTACCTGATTTGAGGTCAAATATGATGCAAGGTTTTGTCCGAAGACCATTGTAAGCGGACTTTGAGGGTCGGACGACAGCGCAACGTCATTATCACACTGATGTCCGGAAGCCAAAGGTTGAATTCCGCTGATGCATTTGAGAGGAGCCGACCTTCGCCAGCACGCTCCAAGTCCAAGCCCCGAATAGAAACAAATCGATTCGGGGTTGAGAATTTAATGACACTCAAACAGGCATGCTCCTCGGAATACCAAGGAGCGCAAGGTGCGTTCAAAGATTCGATGATTCAC
+
AA?>AAFBFFFFGGGGGGGGGFGHGHHHFFFHHHGHHHHGHCHGFGGGFHHGGGFGFHHGHHEBFHGHHFFHGHHHHHFGHHGBGHGHHHHFCFGGHHBGHHHHHFFGGGGGHHFGFHGEHGGGGGFGGGGGGGCDGFHEGHFFHHHHHGHHHHHHHGGFGGGHGHFGGFHGGH<GGHHHGGHHGHHGHGFHHHFAFGGGGGGFFFFFFHGGFFFFHFGFGFFFFFFGFGEAGF9D2HHHBBHGGHGHGGEGEE?002BBBHHFBGDFHGFAFGFBHFGFGGHHHHHHFCCGEG2FCHHHFHFHCGGGEFHBFGGGEGFGGF3A3EBE11DFFBFA1A11
@M02197:105:000000000-AN6RF:1:1104:13999:4232 1:N:0:1
CGGTAGTTGATCTCCTCCGCTTATTGATATGCTTAAGTTCAGCGGGTAGTCCTACCTGATTTGAGGTCAAATATGATGCAAGGTTTTGTCCGAAGACCATTGTAAGCGGACTTTGAGGGTCGGACGACAGCGCAACGTCATTATCACACTGATGTCCGGAATCCAAAGGTTGAATTCCGCTGATGCATTTGAGAGGAGCCGACCTTCGCCAGCACGCTCCAAGTCCAAGCCCCGAATAGAAACAAATCGATTCGGGGTTGAGAATTTAATGACACTCAAACAGGCATGCTCCTCGGAATACCAAGGAGCGCAAGGTGCGTTCAAAGATTCGATGATTCAC
+
CDDCCCFFFFFFGGGGGGGGGGGHHHHHFHHHHHHHHHHHHHHGGGGGGHHHHHHHHHHHHHHHGHHHGHHHGHHHHHHEHHGGHHGHHHHGGGGGHHHHHHHHGHHGGGGGHHHHGGGGHGGGGGGGGGHGGGGGGHHGHHHHHHHHHGHHHHHHHGGGGHHHHHHHHHHHHGHHHHHHHHHHHGHHHHHHHHGGGGGGHHGGGGGGHHGGGGGHHHHFHHHHGGHGGGGHHHHHHHHHHHHGHHHHGGGGGGGHHHHHHHHGHGHHHHHHHHGGHHGDHHHHHHHHGGGGGHHGHHHGHHHGGGFGGHHHHGGGGHGGGGGGGGGGFCDFFFFCCCCC
@M02197:105:000000000-AN6RF:1:1104:12979:5029 1:N:0:1
CGGTAGTTGATCTCCTCCGCTTATTGATATGCTTAAGTTCAGCGGGTAGTCCTACCTGATTTGAGGTCAAATATGATGCAAGGTTTTGTCCGAAGACCATTGTAAGCGGACTTTGAGGGTCGGACGACAGCGCAACGTCATTATCACACTGATGTCCGGAAGCCAAAGGTTGAATTCCGCTGATGCATTTGAGAGGAGCCGACCTTCGCCAGCACGCTCCAAGTCCAAGCTCCGAATAGAAACAAATCGATTCGGGGTTGAGAATTTAATGACACTCAAACAGGCATGCTCCTCGGAATACCAAGGAGCGCAAGGTGCGTTCAAAGATTCGATGATTCAC
+
AABAAAFFFFFFGGGGGGGGGGGHHHHHHHHHHHHFHHHHGGGDGGGCFFHHHHHHHHGHHHHHGHHFHHHHGHGGHHHHHHGEGHGHHHHGGGGGHHHHHHHHHHGGGGGGFHHHGFGGHGGGGGGGGGHGGGGGGHHGHHHHHHHHHHGHHHHHHGHGHGGHHHGHHHHHGGHHHHHHHGHHGHHGGGHHGHGGGGGGGGGGGGGGFHFFFFGHHHFHHGHHGHHHEEFHHHHHGGGHHHHGHEHHGF@EGGGHHGHHHHHHGBGHHGFHDFGFGHHHHHHGHHHHGGGGGHHGHHHHGHHF?GGGGHHFHFGGFCFGGGGGGGGGFFFFFFFBAABB
@M02197:105:000000000-AN6RF:1:1104:21591:5050 1:N:0:1
CGGTAGTTGATCTCCTCCGCTTATTGATATGCTTAAGTTCAGCGGGTAGTCCTACCTGATTTGAGGTCAAATATGATGCAAGGTTTTGTCCGAAGACCATTGTAAGCGGACTTTGAGGGTCGGACGACAGCGCAACGTCGTTATCACACTGATGTCCGGAATCCAAAGGTTGAATTCCGCTGATGCATTTGAGAGGAGCCGACCTTCGCCAGCACGCTCCAAGTCCAAGCCCCGAATAGAAACAAATCGATTCGGGGTTGAGAGTTTAATGACACTCAAACAGGCATGCTCCTCGGAATACCAAGGAGCGCAAGGTGCGTTCAAAGATTCGATGATTCAC
+
BCCABBFFFFFFGGGGGGGGGGGGHHHHCHHHHHGHGHHHHHHGGGGFGHHHHHHHHHHHHHHGGHHHHHHHHHHHHHHHHHGFGHGHHHHGGGGGHHHHHHHHHHHGGGGGHHHFGHGGHGGGGGFGGGHGGGGGGHGGGGHHHHHHHHHHHHHHHGGGGHHHHHHHHHHHHHHHHGHGHHHHHGGHHHHHHHGGGGGGHHGGGGGGGHGGGFGHGHHHHHHFFFHGGGGHHHHHGHHHHHHGHHHHGGGGGGGHHGHHHHHHHHHHHHHHGEGHGHHHHHHHHHHHGGEGGHHHHHGBFHHHGGCGGHHGGGGGGHGGGGGGGGGGFFFFFFFCBBCB
@M02197:105:000000000-AN6RF:1:1104:17385:5457 1:N:0:1
CGGTAGTTGATCTCCTCCGCTTATTGATATGCTTAAGTTCAGCGGGTAGTCCTACCTGATTTGAGGTCAAATATGATGCAAGGTTTTGTCCGAAGACCATTGTAAGCGGACTTTGAGGGTCGGACGACAGCGCAACGTCATTATCACACTGATGTCCGGAAGCCAAAGGTTGAATTCCGCTGATGCATTTGAGAGGAGCCGACCTTCGCCAGCACGCTCCAAGTCCAAGCCCCGAATAGAAACAAATCGATTCGGGGTTGAGAATTTAATGACACTCAAACAGGCATGCTCCTCGGAATACCAAGGAGCGCAAGGTGCGTTCAAAGATTCGATGATTCAC
+
BCCBBBFFFFFFGGGGGGGGGGGHHHHHHCHHHHHHHHHHHHHGGGGGGHHHHHHHHHHHHHHHGHHHHHFGHHHHHHHHHHGHHHGHHHHGGGGGHHHHHHHHHEHGGGGGHHHHGHGFHGGGGGGGGGHGGGGGGHHGHHHHHHHHHHHHHHHHHGGGHHHHHFHHHHHHHHHHHHHGGHHHGHHHHGHHGHGGGGGGGHGFFGGFFGGGFFFHHHHGHGGBGGHFFGGHGHHHHHHHHHHGHHFHGGGGGGGHHFHGHHHGFFHFFFHHEDFHHHHHHHHHHHHHGGGGGHHGHHHHHGHHGGGGGGBHCGGGFFGGGGGGGGGGFFFFFDF?AAAA
@M02197:105:000000000-AN6RF:1:1104:20461:5442 1:N:0:1
CGGTAGTTGATCTCCTCCGCTTATTGATATGCTTAAGTTCAGCGGGTAGTCCTACCTGATTTGAGGTCAAATATGATGCAAGGTTTTGTCCGAAGACCATTGTAAGCGGACTTTGAGGGTCGGACGACAGCGCAACGTCATTATCACACTGATGTCCGGAAGCCAAAGGTTGAATTCCGCTGATGCATTTGAGAGGAGCCGACCTTCGCCAGCACGCTCCAAGTCCAAGCCCCGAATAGGAACAAATCGATTCGGGGTTGAGAATTTAATGACACTCAAACAGGCATGCTCCTCGGAATACCAAGGAGCGCAAGGTGCGTTCAAAGATTCGATGATTCAC
+
?>A>AA4B5@DFGGGGGGGGGGGHHHFFHHHHHHHHGGHHGHHGGGE?FHHHHHHHGHGHHHHHGHHHGHHHGHHGDHHEGFE3FGFFFHHGDGGGFH2GFHHGGFFFGGGC:HHHEGGEGFG;>C@DCGHFGECFGHHGGHFHHFHGHHHHHFGHHGGGFHGGCG/CFFHGFGHHHHFGGGHFGFBBFFHGG?FEFGEGGAGGGFGFFFFGFFFFBFBDFBBBBFGFFGGHFFHFBFEFHFHGGGF1??/EE>112FFHHHGDD5BGHBHGGFAHHHGF3F3HFF1CE0EE2GGGGDB3GHHF2B2A2CGHFEGGGHGCGGGGGGFGCFFFFFD33A>A
@M02197:105:000000000-AN6RF:1:1104:10349:5962 1:N:0:1
CGGTAGTTGATCTCCTCCGCTTATTGATATGCTTAAGTTCAGCGGGTAGTCCTACCTGATTTGAGGTCAAATATGATGCAAGGTTTTGTCCGAAGACCATTGTAAGCGGACTTTGAGGGTCGGACGACAGCGCAACGTCATTATCACACTGATGTCCGGAAGCCAAAGGTTGAATTCCGCTGATGCATTTGAGAGGAGCCGACCTTCGCCAGCACGCTCCAAGTCCAAGCCCCGAATAGAAACAAATCGATTCGGGGTTGAGAATTTAATGACACTCAAACAGGCATGCTCCTCGGAATACCAAGGAGCGCAAGGTGCGTTCAAAGATTCGATGACTCAC
+
BBBABBFFFFFFGGGGGGGGGGGGFGFHHHBHHHHGHHHGHHHGGGCGGHHHHHHHHHHFGHHHGGHHHHHHHHHHHHEEFHGHHHGHHHHGGGGGHF2GHHHHHHGGGGGFHHHHFHGFGGGGGGGGGGHGGFGGGHHCHHHHHHHHHHHHHHHHGGGGHGHHHHHHHHHHHGHHHHHHHGGHGGGGGHHHHHGDFGGGHGGFFGGFFHGGFFGHHHHHGFFFGFHGGFFGHFHHFHHGHHHGHHGHGGGGGGEGGHHHHHFFHHHHHHHHGHGGHHHHHHHFFHHEGGGGGHHGHHHHHHHHGGGE?FHFFGGGGHGGGFGGGGGGFFFFFFFBAAAA
@M02197:105:000000000-AN6RF:1:1104:21519:6093 1:N:0:1
CGGTAGTTGATCTCCTCCGCTTATTGATATGCTTAAGTTCAGCGGGTAGTCCTACCTGATTTGAGGTCAAATATGATGAAATGCTTGTCCGAAGACCATTGTAAGCGGACTTTGAGGGTCAGACGACAGCGCAACGTCATTATCACACTGATGTCCGAAAGCCAAAGGTTGAATTCCGCTGATGCATTTGAGAGGAGCCGACTTTCGCCAGCACGCTCCAAGTCCAAGCCCCGAACAGAAACAAATCCATTCGGGGTTGAGAATTTAATGACACTCAAACAGGCATGCTCCTCGGAATACCAAGGAGCGCAAGGTGCGTTCAAAGATTCGATGATTCAC
+
CCDCCDFFFFFFGGGGGGGGGGGHHHHHHHHHHHHHHHHHHHHGGGGGGHHHHHHHHHHHHHHHGHHHHHHHHHHHHHHHHHHHHHHHGHG?EGGHHHHHHHHHHHGGGGGHHHHGHGFHHHHHGFGGGHGGGGGGHHGHHHHHHHHHHHHHHHHHFEHGHHHHHHHHHHHHHHHHHHGGHHHHHHHHHHHHHGGGGGGFGGGGHGGHHGGFFGHHHGHHHHHGGHGGGGEGHHHHHHHHHHGHHHHHGGGGGGHHGHHHHHHFHHGHHHHHHGHHHHFGHHGHGHHGGGGGHHHHHHHHGHHGGGGGHGHHGGGGHGGGGGGGGGGFFFFFFFCCBAC
@M02197:105:000000000-AN6RF:1:1104:17106:6116 1:N:0:1
CGGTAGTTGATCTCCTCCGCTTATTGATATGCTTAAGTTCAGCGGGTAGTCCTACCTGATTTGAGGTCAAATATGATGCAAGGTTTTGTCCGAAGACCATTGTAAGCGGACTTTGAGGGTCGGACGACAGCGCAACGTCATTATCACACTGATGTCCGGAATCCAAAGGTTGAATTCCGCTGATGCATTTGAGAGGAGCCGACTTTCGCCAGCACGCTCCAAGTCCAAGCCCCGAACAGAAACAAATCCATTCGGGGTTGAGAATTTAATGACACTCAAACAGGCATGCTCCTCGGAATACCAAGGAGCGCAAGGTGCGTTCAAAGATTCGATGATTCAC
+
CCCBCCFFFFFFGGGGGGGGGGGHHFHHHHHHHHHHHHHHHHHGGGGGGHHHGHHHHHHHHGHGGHHHHHHHHHHHGHHHGHGGHHGHHHHGGGGGHHHHHHHHHHHGGGGGHHHHFHGGHGGGGGFFGGHGGGGGGHHGHHHHHHHGGHHHHHHHHGHHGGHHHHHHHHHHHHHHHHHGGHHHHHHGHHGHHHGGGGGGHHGGGGGFHHGGFFGHHGHHHHHHGFHGGGGGGHFHHHHHHHHHHHFHHF@EGGGHHHHHHHHFHHHHGHHHFFGHHGHHHHHHHHHHGGGGGHHFHFCHGHHFGGGGGHHHFCGGGHGGGGGGGGGGFFBFFFFCBAA@
@M02197:105:000000000-AN6RF:1:1104:8879:6122 1:N:0:1
CGGTAGTTGATCTCCTCCGCTTATTGATATGCTTAAGTTCAGCGGGTATCCCTACCTGATCCGAGGTCAACCGTAAAGAATGGGGGGTTATGGCAGGTGGCCACCTGGACCCTATAGCGAGAGAATTACTACGCTTAGAGCCAGACGGCACCGCCACTGATTTTAAGGGCCGCGAAACCGCGAACCCCAAGACCAAGCCGAGGCTTGAGTGGTTATAATGACGCTCGAACAGGCATGCCCCTCGGAATACCAAGGGGCGCAATGTGCGTTCAAAGATTCGATGACTCAC
+
BCCABBFFFFFFGGGGGGGGGGGGHHHHHHHHHHHHHGHHHGHGGGEEHHHHH;HHH;H0HHGGGGG;HHHG:#FFH;&B&GHHGGGA5HHHGH;G:6GG#GHHHGEHFCHG/C;H:88@C@2?FGG$BC:FD?A2AGFFBF/FFFF9FFGFFHHHHGHHHFHGHHGGGGGFGHGGGGGGGGFFGHHHHGFFFFFEFGGHHGGHFHHHGGHHGHHHHFGGGGGHHGHHHHHHGHHGGGGGEEGBBBHHHHHHHGGGGGHHHHGGGGHGFGGGGGGGGFFFFFFFBBBBB
@M02197:105:000000000-AN6RF:1:1104:11274:6372 1:N:0:1
CGGTAGTTGATCTCCTCCGCTTATTGATATGCTTAAGTTCAGCGGGTAGTCCTACCTGATTTGAGGTCAAATATGATGCAAGGTTTTGTCCGAAGACCATTGTAAGCGGACTTTGAGGGTCGGACGACAGCGCAACGTCATTATCACACTGATGTCCGGAAGCCAAAGGTTGAATTCCGCTGATGCATTTAAGAGGAGCCGACCTTCGCCAGCACGCTCCAAGTCCAAGCCCCGAATAGAAACAAATCGATTCGGGGTTGAGAATTTAATGACACTCAAACAGGCATGCTCCTCGGAATACCAAGGAGCGCAAGGTGCGTTTAAAGATTCGATGATTCAC
+
ABB>AAFFFFFFGGGGGGGGGGGHHHGHHHHHGHHFHHHHHHHGGGFGGHHHHHHHHHHHHHFHGHHHFHGHGHFGHHHHFHGGHHGHFHHGGGGGHHHHHHHHHHGGGGGGHHHGGHGGHGGGGGGGGGHGGGGGGHHGHHHGHHHHHHHHHHHHHGGGHGHHHHHHHHHHHHHHGHHHGHHHHHHHHGHHHHGGGGGGHGGFFFGGFHGFFGGHFHHHHHHFGGHGGGGFGHHHHHHHHHHGHHHHGGGGGGGHHHHHHHHHHHGHHHHHHHGHHHHGHHGHGHHHGGGGGHHHHHHGHHHHFFFGGGHHHGGGGGGFGFGGGGGGFFFFFFFBBBBB
@M02197:105:000000000-AN6RF:1:1104:9543:6308 1:N:0:1
CGGTAGTTGATCTCCTCCGCTTATTGATATGCTTAAGTTCAGCGGGTAGTCCTACCTGATTTGAGGTCAAATATGATGCAAGGTTTTGTCCGAAGACCATTGTAAGCGGACTTTGAGGGTCGGACGACAGCGCAACGTCATTATCACACTGATGTCCGGAAGCCAAAGGTTGAATTCCGCTGATGCATTTGAGAGGAGCCGACCTTCGCCAGCACGCTCCAAGTCCAAGCCCCGAATAGAAACAAATCGATTCGGGGTTGAGAATTTAATGACACCCAAACAGGCATGCTCCTCGGAATACCAAGGAGCGCAAGGTGCGTTCAAAGATTCGATGATTCAC
+
BCBAACFFFFFFGGGGGGGGGGGHHHHHGHHHHHHHHHHHHHHGGGGGGHHHHHHHHHHHHHHHGHGHHHHHHHHHHHHHHHGHHHGHHHHGGGGGHHHHHHHGHHGGGGGGHHHHGHGFHGGGGGGGGGHGGGGGGHHGHHHHHHHHHHHHHHHHHGGGGGHHHHHHHHHHHHHHHHHGGGHHGHHHGHHHHHGGGGGGHHGGGGGGGGGGGGGHHHHFFHHFGGHGGGGHGHHHHHHHHHHGHGAHGGGGGGEHHHHHHHHHGHHHHHHGEEGGFHHHHHHGHHHHDGGGGHHHHHHHHHHHGGGFCHHHHGGGGHGGGGGGGGGCFFFFFFFBA?AA
@M02197:105:000000000-AN6RF:1:1104:5246:6529 1:N:0:1
CGGTAGTTGATCTCCTCCGCTTATTGATATGCTTAAGTTCAGCGGGTAGTCCTACCTGATTTGAGGTCAAATATGATGCAAGGTTTTGTCCGAAGACCATTGTAAGCGGACTTTGAGGGTCGGACGACAGCGCAACGTCATTATCACACTGATGTCCGGAAGCCAAAGGTTGAATTCCGCTGATGCATTTGAGAGGAGCCGACCTTCGCCAGCACGCTCCAAGTCCAAGCCCCGAATAGAAACAAATCGATTCGGGGTTGAGAATTTAATGACACTCAAACAGGCATGCTCCTCGGAATACCAAGGAGCGCAAGGTGCGTTCAAAGATTCGATGATTCAC
+
ABBAABFFFFFFGGGGGGGGGGGHHHHHHHHHHHHHGHHHHHHGGGGGGHHHHHHHHHHHHHHHGHHHHHHHHHHHHHGGHHGHHEFHHHHGGGGGHHHHHHHHHHHGGGGGHHHGGHGEGGFFFFFGGGHGGGGGGHHGHHHHHHHHHHHHHHGHHGGGHGHHHHHHHHGHHGHGHGHHGHHHGHHGGGHHGGGFGGGFGGGFGGGGGGGGGGGGHFHGHHFHFFHFGFEFHHHFEHHHGFGGGHHHGGCGGGGHEHHGHHHGFHHHHGHHHHGGHHHFFFEFGHHGGGGGGHHFGHHHGGHHEFAGGGBC4GGGGHGGGGGGBGFFFFFFFFFAB@BB
@M02197:105:000000000-AN6RF:1:1104:8285:6647 1:N:0:1
CGGTAGTTGATCTCCTCCGCTTATTGATATGCTTAAGTTCAGCGGGTAGTCCTACCTGATTTGAGGTCAAATATGATGCAAGGTTTTGTCCGAAGACCATTGTAAGCGGACTTTGAGGGTCGGACGACAGCGCAACGTCATTATCACACTAATGTCCGGAAGCCAAAGGTTGAATTCCGCTGATGCATTTGAGAGGAGCCGACCTTCGCCAGCACGCTCCAAGTCCAAGCCCCGAATAGAAACAAATCGATTCGGGGTTGAGAATTTAATGACGCTCAAACAGGCATGCTCCTCGGAATACCAAGGAGCGCAAGGTGCGTTCAAAGATTCGATGATTCAC
+
CCCBCBFFFFFFGGGGGGGGGGGGHHGHHHHHHHHHHHHHHHHGGGGGGHHGHHHHHHGHHHHHGHHHHHHHHHHHHHHHGHGHGHGHHFHGGGGGGHHHHHHHHHHGGGGGHHHHGHGGHGGGGGGGGGHGGGGGGHHGHHHHHHHHHHHHHHHHHGGGGGHHHHHHHHHHHHHHHHHHHHHHHHHHHHHGHHGGGGGGGGGFFFGGFHGGFFFGGFFHHHHFCGHGGGGHGHHFFGHHHHHGHHHHGGGGGGGHHHHHHHHBFHHHGGGGGHGHHGFBHGHHHHHHEGGGGHHHHHHFHHHHGGGGGHFHGGGGGGGGGGGGGGFCFFBFFFFAA33A
@M02197:105:000000000-AN6RF:1:1104:11278:6684 1:N:0:1
CGGTAGTTGATCTCCTCCGCTTATTGATATGCTTAAGTTCAGCGGGTAGTCCTACCTGATTTGAGGTCAAATATGATGCAAGGTTTTGTCCGAAGACCATTGTAAGCGGACTTTGAGGGTCGGACGACAGCGCAACGTCATTATCACACTGATGTCCGGAATCCAAAGGTTGAATTCCGCTGATGCATTTGAGAGGAGCCGACCTTCGCCAGCACGCTCCAAGTCCAAGCCCCGAATAGAAACAAATCGATTCGGGGTTGAGAATTTAATGACACTCAAACAGGCATGCTCCTCGGAATACCAAGGAGCGCAAGGTGCGTTCAAAGATTCGATGATTCAC
+
ABCBBCFFFFFFGGGGGGGGGGGHHHHHHHGGHHHHGHHHHHGGGGAFGHHHHFHHHHHHHHHHGHHGHHHHHHHHHHHHFHGHHHGHHHHGGGGGHHHHHHHHHHHGGGGGHHHFGHGGHGGGGGGGGGHGGGGGGHHGHHGHHHHHHHHHHHHHHGGGHHHHHHHHHHHHHHHHHHHHHHHHHHHHGHHHHHGGGGGGHHGGGGGGHHGGGGGHHFHFHHHHGGHGGGGHHHHHHHHHHHHGHGCHGGGGGGGHHHGHHHHHHGHHHHHHHGGHHHHHHHHHHHGHGCGEGHHHHHHHHHHHGGGGGHHHHGGGGHGGGGGGGGGGFFBFFFFBBBAB
@M02197:105:000000000-AN6RF:1:1104:13128:6623 1:N:0:1
CGGTAGTTGATCTCCTCCGCTTATTGATATGCTTAAGTTCAGCGGGTAGTCCTACCTGATTTGAGGTCAAATATGATGCAAGGTTTTGTCCGAAGACCATTGTAAGCGGACTTTGAGGGTCGGACGACAGCGCAACGTCATTATCACACTGATGTCCGGAATCCAAAGGTTGAATTCCGCTGATGCATTTGAGAGGAGCCGACCTTCGCCAGCACGCTCCAAGTCCAAGCCCCGAATAGAAACAAATCGATTCGGGGTTGAGAATTTAATGACACTCAAACAGGCATGCTCCTCGGAATACCAAGGAGCGCAAGGTGCGTTCAAAGATTCGATGATTCAC
+
BCBBCCFFFFFFGGGGGGGGGGGHHHHGHHHHHHHHHHHHHHHGGGGGGHHHHHHHHHHHHHHHGHHHFHHHHHHHHHHHHHGHHHGGFHHGGFGGHHGHHFHHHHHGGFGGHHHHGHGFHGGFGGGGGGHGGGGGGHHGHHHHHHHHHHHHHGHHHGGGHHHHHHGHHHHHHGHHHHHHGHGHGGHHHGGHHHGGGGGGHHGGFGGGHHGGGFGFHHFHHHFGFGHGFGGGGHHHFHHHGHHGHHHHGGEGGGGHHHHHHHHHEHHHHHHHHHGGHGHHHHHHHHHHFGGGGHHHHHHHHGHGGGGGGHHHGGFEGHGGGGGFBGGGFFFFBBFCCCCB
@M02197:105:000000000-AN6RF:1:1104:9814:6719 1:N:0:1
CGGTAGTTGATCTCCTCCGCTTATTGATATGCTTAAGTTCAGCGGGTAGTCCTACCTGATTTGAGGTCAAATATGATGCAAGGTTTTGTCCGAAGACCATTGTAAGCGGACTTTGAGGGTCAGACGACAGCGCAGCGTCATTATCACACTGATGTCCGAAAGCCAAAGGTTGAATTCCGCTGATGCATTTGAGAGGAGCCGACTTTCGCCAGCACGCTCCAAGTCCAAGCCCCGAACAGAAACAAATCCATTCGGGGTTGAGAATTTAATGACACTCAAACAGGCATGCTCCTCGGAATACCAAGGAGCGCAAGGTGCGTTCAAAGATTCGATGATTCAC
+
BBBAAA4BBDFBGGGGGGGGGGGHHHHHHHFGHHHHHHGHHHGFEGGGGHHHHHHHHHFHHHFHGHHHHHHFHHHEGHHBGHGHHHGHHHHGFGGGGHHHHHFFHFGGFFGGHHHFFHGGHGFFHGFGGFHGFGGGGDDGHHGHHHHHHHHFGFFGGGHGGHHHHGGHGFGGHGHHHHHHHGFGFHHHHHFGGGGGGGGGHHGGGGGGHHGFFFFGGFHFHGF3GGHGFFFFFFFGFG4HG4GHHGBGHFECCGGHG5GHHGGGF5GFBFFGFGGEHGHHHHFB3HEHFGCEAGGHHHFGBHGB?EA2GHHHHEA?GCGGGGGGFEGFFCFFBFFA>>33
@M02197:105:000000000-AN6RF:1:1104:6354:6835 1:N:0:1
CGGTAGTTGATCTCCTCCGCTTATGATATGCTTAAGTTCAGCGGGTAGTCCTACCTGATTTGAGGTCAAATATGATGCAAGGTTTTGTCCGAAGACCATTGTAAGCGGACTTTGAGGGTCGGACGACAGCGCAACGTCATTATCACACTGATGTCCGGAATCCAAAGGTTGAATTCCGCTGATGCATTTGAGAGGAGCCGACCTTCGCCAGCACGCTCCAAGTCCAAGCCCCGAATAGAAACAAATCGATTCGGGGTTGAGAATTTAATGACACTCAAACAGGCATGCTCCTCGGGATACCAAGGAGCGCAAGGTGCGTTCAAAGATTCGATGATTCAC
+
CCCCBCFFFFFFGFGGGGCGGGGHHBHFHHHHHGHHHHFBGHGGGGGGHHHHHHHHHGHHHHFGGHHGHHHHHEHHHHHGGGHHHGGHHHGGGGGHHHHHHBHHHHGGGGGHHHFGHGEGFEFEFGGGGEGGGFGGHHGHHHHHHHHHHHHHGFHHGGGGGHHHHHGHHHGHHHHHHHHEHHGGGHGGGHHHGGGGGGGGHGGGFFGHHGGGGFFFDHHHHHFFGHGGFAGHHFHFHHHGHHGHHHHEFECGEECC5HFFFGD5GHHFGBGFFFBHGFAHHGBHHHHGECGFEGDDCHFHGGFFGGGEHHGGGGGFHFFCGGGGGGGFFFFFFFBBA>A
@M02197:105:000000000-AN6RF:1:1104:26410:7065 1:N:0:1
CGGTAGTTGATCTCCTCCGCTTATTGATATGCTTAAGTTCAGCGGGTAGTCCTACCTGATTTGAGGTCAAATATGATGCAAGGTTTTGTCCGAAGACCATTGTAAGCGGACTTTGAGGGTCGGACGACAGCGCAACGTCATTATCACACTGATGTCCGGAATCCAAAGGTTGAATTCCGCTGATGCATTTGAGAGGAGCCGACCTTCGCCAGCACGCTCCAAGTCCAAGCCCCTAATAGAAACAAATCGATTCGGGGTTGAGAATTTAATGGCACTCAAACAGGCATGCTCCTCGGAATACCAAGGAGCGCAAGGTGCGTTCAAAGATTCGATGACTCAC
+
ABBAAAFFFFFFGGGGGGGGGGGHHDHFHFFHHHHGHHHGGHHGGGEFGHHHFHHFHHFHHHHFGHGHHHHGHHHBHHF@GHGGHHGHHEHDEFGGHHHHHHHHHHHGGGGGHHHHGGGEGGGGGGFGGGHGGGGGGGHGHHHHHHHFHGHGHGGHHGGGGGHHHHHHHHHGHHHHHGHGHHHHHHHHGHGHGHGGGGGGGHGGFGGGGHFGFFGHHHHHFGHHGGGGGGHGHHGHHHFHFHHGEHHHGGGEGGFHHHHHHHEHHHHHEHHGBEGHHHGHHHGHHHGHGGGGFHHFHHFHHHHGEGGGGHHHHGGGGHGGFGGGFGGGFFFFDFFABBBB
@M02197:105:000000000-AN6RF:1:1104:10544:7038 1:N:0:1
CGGTAGTTGATCTCCTCCGCTTATTGATATGCTTAAGTTCAGCGGGTAGTCCTACCTGATTTGAGGTCAAATATGATGCAAGGTTTTGTCCGAAGACCATTGTAAGCGGACTTTGAGGGTCGGACGACAGCGCAACGTCATTATCACACTGATGTCCGGAAGCCAAAGGTTGAATTCCGCTGATGCATTTGAGAGGAGCCGACCTTCGCCAGCACGCTCCAAGTCCAAGCCCCGAATAGAAACAAATCGATTCAGGGTTGAGAATTTAATGACACTCAAACAGGCATGCTCCTCGGAATACCAAGGAGCGCAAGGTGCGTTCAAAGATTCGATGACTCAC
+
CCCCCCFFFFFFGGGGGGGGGGGGHHHHHHHHHHHHHHHHHHHGGGGGGHHHHHHHHHHHHHHHGHHHHHHHHHHHGHHBGHGDGGGHHHHGGGGGHHHHHHHHHHHGGGGGHHHHGHGGHGGGGGGGGGHGGGGGGHHGHHHHHHHHHHHGHHHHHGHHHHHHHHHHHGHHHHHHHHHHGHHGGHHHHGHHHHGGGGGGHHGGGGGGGHGGGGGHHHGGHHHHGGHGGGGHHHHHHHHHFHHGHHHHHHHHHHGHHHHHHHHHGHGHGGHHHHGGHHHHHGHHHHHHGGGGGHHHHHHHHHHHGGGGGHHGHGGGGHGGGGGGGGGGFFFFFFFBBCBB
@M02197:105:000000000-AN6RF:1:1104:14687:7162 1:N:0:1
CGGTAGTTGATCTCCTCCGCTTATTGATATGCTTAAGTTCAGCGGGTAGTCCTACCTGATTTGAGGTCAAATATGATGCAAGGTTTTGTCCGAAGACCATTGTAAGCGGACTTTGAGGGTCGGACGACAGCGCAACGTCATTATCACACTGATGTCCGGAAGCCAAAGGTTGAATTCCGCTGATGCATTTGAGAGGAGCCGACCTTCGCCAGCACGCTCCAAGTCCAAGCCCCGAATAGAAACAAATCGATTCGGGGTTGAGAATTTAATGACACTCAAACAGGCATGCTCCTCGGAATACCAAGGAGCGCAAGGTGCGTTCAAAGATTCGATGATTCAC
+
ABCABBFFFFFFGGGGGGGGGGGHHHHHHHHHHHHHHHHHHHHGGGFGGHHHHHHHHHHHHHHHGHHHHHHHHHHHHHHHHHGGHHGHHHHGGGGGHHGHHHHHHGHGGGGGHHHHGHGFHGGGGGGGGGHGGGGGGHHGHHHHHHHHHHHHHHHHHGGGHHHHHHFHHHHHHHHHHHHGHHGHHHHHHHHGHGGGGGGGHHGFFGGGHHGGGGGHHHGHHHFHFGHGGGGHHHGGHHHHHHHGHHEFGGF?GGGFHGHHHHHG5FHHHGHHHHGHHHHHGHHEHHHHGGGGDGHHGHGHHHHHGGGGGHHHHGCGGHGGGGGGGGGGFFFFFFFB@BAB
@M02197:105:000000000-AN6RF:1:1104:17274:7548 1:N:0:1
CGGTAGTTGATCTCCTCCGCTTATTGATATGCTTAAGTTCAGCGGGTAGTCCTACCTGATTTGAGGTCAAATATGATGCAAGGTTTTGTCCGAAGACCATTGTAAGCGGACTTTGAGGGTCGGACGACAGCGCAACGTCATTATCACACTGATGTCCGGAAGCCAAAGGTTGAATTCCGCTGATGCATTTGAGAGGAGCCGACCTTCGCCAGCACGCTCCAAGTCCAAGCCCCGAATAGAAACAAATCGATTCGGGGTTGAGAATTTAATGACACTCAAACAGGCATGCTCCTCGGAATACCAAGGAGCGCAAGGTGCGTTCAAAGATTCGATG
+
BCCBCCFFFFFFGGGGGGGGGGGHHHHHHHHHHHHGHHHHHHHGGGGGGHHHHHHHHHHHHHHHGHHGHHHHHHHHHHHHHHGGHHGHHHHGGGGGHHHHHHHGHHHGGFGGHHHHGHGFGGGGGGGGGGHGGGGGGHHGHHHHHHHHHHHHHHHHHHGHHGHHHHHHHGHHHHHHGHHHGGHHHHHHHHHHHHGGGGGGHGGGGGGGHHGGGGGGHFHGHHHHGGHGGGFGHHHG4HHHGGHGHHHHGGCGGGGHGGGHHHHFHFHHHGHGFDFHHHHHHHHEGGHGDEAGDGHGHDG3HHHHGEGGGHHHGGGGGGGGGGFFFABFFCCCCC
@M02197:105:000000000-AN6RF:1:1104:23254:7585 1:N:0:1
CGGTAGTTGATCTCCTCCGCTTATTGATATGCTTAAGTTCAGCGGGTAGTCCTACCTGATTTGAGGTCAAATATGATGCAAGGTTTTGTCCGAAGACCATTGTAAGCGGACTTTGAGGGTCGGACGACAGCGCAACGTCATTATCACACTGATGTCCGGAAGCCAAAGGTTGAATTCCGCTGATGCATTTGAGAGGAGCCGACCTTCGCCAGCACGCTCCAAGTCCAAGCCCCGAATAGAAACAAATCGATTCGGGGTTGAGAATTTAATGACACTCAAACAGGCATGCTCCTCGGAATACCAAGGAGCGCAAGGTGCGTTCAAAGATTCGATGATTCAC
+
BCCBBCFFFFFFGGGGGGGGGGGHHHHHHHGHHGHHHHHGHHHGGGGGGHHHHGHHHHHHHGHHGHHHHHHHHHHGHHGHHHGFGHGHHHHGGGGGHHHHHHHHHHHGGGGGHHHHGHGGHGGGGGGGGGHGGGGGGHHGHHHHHHHHHHHHHHHHHGGGHHHHHHHHHHHHHHHHHHHHHHHHHHHHHHHHHHGGGGGGHHGGGGGGGGGGGFGHHHGHHHHHGGGGGGGGHHGFFHHHHHHGHHHHGGGGGGEHHHHHHHGHGFHHHHHHHHGHHHHHHGHHHHHGGGGGGHHHHFGFGHHGGGGGGHHGHGGGGHGGGGGGGFFGFFFFFFFCBBBB
@M02197:105:000000000-AN6RF:1:1104:15955:7581 1:N:0:1
CGGTAGTTGATCTCCTCCGCTTATTGATATGCTTAAGTTCAGCGGGTAGTCCTACCTGATTTGAGGTCAAATATGATGCAAGGTTTTGTCCGAAGACCATTGTAAGCGGACTTTGAGGGTCGGACGACAGCGCAACGTCATTATCACACTGATGTCCGGAATCCAAAGGTTGAATTCCGCTGATGCATTTGAGAGGAGCCGACCTTCGCCAGCACGCTCCAAGTCCAAGCCCCGAATAGAAACAAATCGATTCGGGGTTGAGAATTTAATGACACTCAAACAGGCATGCTCCTCGGAATACCAAGGAGCGCAAGGTGCGTTCAAAGATTCGATGATTCAC
+
BCDABCFFFFFFGGGGGGGGGGGHHHHHHHHHHHHHHHHHHHHGGGGGGHHHHHHHHHHHHHHHGGHHHHHHHHHHHHHFHHGHHHGHHHHGGGGGHHHHHHHHHHHGGGGGHHHGGHGGHGGGGGGGGGHGGGGGGHHGHHHHHHHHHHHHHHHHHGGGHHHHHHHHHHHHHGHHHHHGHHGHHHHHGHHHHHGGGGGGHHGGFGGFFFGGGGGHHHHHHHHGGGHGGGGHHHHHFHHHHHHGHHGHGECGGGGHHHHHHHGF5HHHHGHHHHGFHHHHHHHHHHHHGGGGGHHHHHGHHHHHGGGGGHHHHGGGGFGGGGGGGGGGFFFFFFFBCCBB
@M02197:105:000000000-AN6RF:1:1104:21383:7497 1:N:0:1
CGGTAGTTGATCTCCTCCGCTTATTGATATGCTTAAGTTCAGCGGGTAGTCCTACCTGATTTGAGGTCAAATATGATGCAAGGTTTTGTCCGAAGACCATTGTAAGCGGACTTTGAGGGTCGGACGACAGCGCAACGTCATTATCACACTGATGTCCGGAATCCAAAGGTTGAATTCCGCTGATGCATTTGGGAGGAGCCGACCTTCGCCAGCACGCTCCAAGTCCAAGCCCCGAATAGAAACAAATCGATTCGGGGTTGAGAATTTAATGACACTCAAACAGGCATGCTCCTCGGAATACCAAGGAGCGCAAGGTGCGTTCAAAGATTCGATGATTCAC
+
ABBCCBFFFFFFGGGGGGGGGGGHHHHHHHGGHHHHHHHHHHHGGGGGGHHHHHHHGHGHGHGGGGGHHHHHFGHHFHFHHHGHHHGHHHHGGGGFHHHHHHHHGHHGGGGGHGHFFHGFHGGGGGGGGGHDGGGGGHGEHHGHHGHHHHHHHGHHHGGGGGHHHHHHGHHHHGHHHHHHHHGHGGGFHHG<BGFGGFGGGHGGFGGGGHGGFFFFAHGFFHHFGGHFFEDHHHFHBHFGGHHGHHGFGFCGGGGHHHFFFGHFGHGGF5HHGFFGEHHGHFFHFGGGGFGGGHHFFFHHHGHHGGGGFHHHHGGGGGGGGGGGGGGGFFFFFFFBBAAB
@M02197:105:000000000-AN6RF:1:1104:14892:7662 1:N:0:1
[truncated: 6,013,152 more chars]
