# Supplementary material for: Ectomycorrhizal fungal communities associated with Larix gemelinii Rupr. in the Great Khingan Mountains, China
Source: PeerJ. 2021 Apr 15;9:e11230. doi: 10.7717/peerj.11230 (PMC8053382; doi:10.7717/peerj.11230)
Supplement: Supplemental Information 16 [file peerj-09-11230-s016.zip › HGL/K54.fastq]

@M02197:105:000000000-AN6RF:1:1101:16761:1670 1:N:0:1
ACATCAGGTCACTCCTCCGCTTATTGATATGCTTAAGTTCAGCGGGTAGTCCTACCTGATTTGAGGTCAAATTGTCAGAAGCTGTCTCAAAAGAGACCCTTTAGAAGCTGAACCCCATTTATAAAGCTGCTCTTCACAAATGGCGTAGATAATTATCACACCAAAGCAAGGCAACAAAGGTCCCGCTAATGCATTTCAGGAGAGCCGACTTCTGAGAAGCCCGCATACTCCCACATCCAAGCCTGATCAACAGAAAAAGCTGAAAAGGTTGAGAATTTCATGACACTCAAACAGGCATGCTCCTCGGAATACCAAGGAGCGCAAGGTGCGTTCAAAGATTCGATGATTCAC
+
BBBB@FFCFFFFGGGGGCEGGGGHHHHHHHFHHHHHHFGHHHHGGGEEGHHGHHHHHHHHHHHGGHFHEGHHHHHHHHHHHEFHHHHHHHHFFGHHHGGHHHHHHHHGHHFHHHGGGHHHGHHHGHHHGGHHHHHHHHHHHGHHGGGGGHGHHHGHHHHHHHHHHHHHHGFHHHHHHFGHHHGHHHGHGHHHHHHHHGFHFGHGGHHHGGGHGHHHHGGGGGFHGHEFFGGHHHHHGGHHGBFFHHGHHHHHHHGHEHGHHGHHHGHGGHHHHFHHGFHHHHHGFFGHHHHHHHHGGHHGGCGGHGGHHHHHHFFGFFGCHGGHGGGGHGGGGGGGGGFFFBFFFFAA>3>
@M02197:105:000000000-AN6RF:1:1101:15231:1994 1:N:0:1
ACATCAGGTCACTCCTCCGCTTATTGATATGCTTAAGTTCAGCGGGTAGTCCCACCCGATTTGAGGTCAAATTGTCAAAGATTGTCTTGTCAGGACAGTTAGAAGCATAGAGCCAATCAGTACAAGTGCGACCCGAAAGTCAACTCCGGTGAAGATGTTTATCACACCGAATACACCGCAAAGCAGGGTACACTCAGGCATTTCAGACGAGCCGTTTGTTACACGACAGCATCCAAGTCCACGCTGATCGACAAAAAGCCAAAGAGGTGAGATTACAATGACACTCAAACGGGTGTACCCTTTGGAATACCAAAGGGTGCAAGGTGCGTTCAAAGATTCGATGATTCAC
+
CCCCCFFFFFFFFGGGGGGGGGGHHHGHFHHHHHGHGHHHHHHGGGGGGHHHHHHGGGGGGGHHGGHHGHHHHHHHHHHHGHHHHHHHHGHHHHHGHGHHHHHHHHHHHHHHHHHH:HHHHGGHHHHHHGGGGGGGGGGFHHHHHHHHGGGGHHHHHDGHHHHHHHHHHHGGGHHHHGHGGGHHHHGFHHHHFHHHGGGHHHGGGGGGGFGFGHHHHHGHGFFGHHHGHFHFFGHHHGGE?FHHGHGHDGFGHHHHFHGHFHHHFFGFHEHHHHGHHGHHHHGGHGGHFFGHHFHFFGHHHHGHHFHHHHHHHDGHHBGHHHGGGFGGGGGGGGGGFFFFFFFFBBAAA
@M02197:105:000000000-AN6RF:1:1101:13572:2158 1:N:0:1
ACATCAGGTCACTCCTCCGCTTATTGATATGCTTAAGTTCAGCGGGTAGTCCTACCTGATTTGAGGTCAAATTGTCAGAAGCTGTCTCAAAAGAGACCCTTTAGAAGCTGAACCCCATTTATAAAGCTGCTCTTCACAAATGGCGTAGATAATTATCACACCAAAGCAAGGCAACAAAGGTCCCGCTAATGCATTTCAGGAGAGCCGACTTCTGAGAAGCCCGCATACTCCCACATCCAAGCCTGATCAACAGAAAAAGCTGAAAAGGTTGAGAATTTCATGACACTCAAACAGGCATGCTCCTCGGAATACCAAGGAGCGCAAGGTGCGTTCAAAGATTCGATG
+
AABCCFFFFFFFGGGGGGGGGGGHHHHHHHHGHGHHHHHHHHHGGGAFGHHHHHHHHHHGHHHHFHHHHHHHHHHGFGHHFFHHHHHHHHHHHGHHHGHGHHHHH4GHHHHGHHGGGHGHHHHHHHGGHHHHHHHHHHGFHHGHGGGGGHHHHHHHHHHHHHHHHHHHHHHHHHHHHHHGGHHHHHHHHHHHHHHHHHHHHGHGGHHHHGGFFHHHGGGGGGHHHGGGHGHHGHHFGGHFFHHHHHGFGBHHHHHHHHHHHHHHHFFFFFHHGFBG55HFFHGFDEEGEGHHHHGBEHHAFGGGHHHHGD3GHGEEDECCFHHFGGGGFCGFGFFFAC4FBBBBA
@M02197:105:000000000-AN6RF:1:1101:9911:2855 1:N:0:1
ACATCAGGTCACTCCTCCGCTTATTGATATGCTTAAGTTCAGCGGGTAGTCCTACCTGATTTGAGGTCAAATTGTCAGAAGCTGTCTCAAAAGAGACCCTTTAGAAGCTGAACCCCATTTATAGAGCTGCTCTTCACAAATGGCGTAGATAATTATCACACCAAAGCAAGGCAACAAAGGTCCCGCTAATGCATTTCAGGAGAGCCGACTTCTGAGAAGCCCGCATACTCCCACATCCAAGCCTGATCAACAGAAAAAGCTGAAAAGGTTGAGAATTTCATGACACTCAAACAGGCATGCTCCTCGGAATACCAGGGAGCGCAAGGTGCGTTCAAAGATTCGATGATTCAC
+
B@ABBFFFFFFFGGGGGGGGGGGHHHHHFGHGFHHHHHHHHHHGGGGGGHHHHGHHHHFHHHHHGHHFHHHGHHHHHHHHHFHHHHHHHHHHHGHHHGHHHHHHHHHEHHHHHHGGGHHHHHHGHHHGHHHHHHHHHHHHHHHHGGGGGHHHHHHHGHHHGFHHHHHHHHHHHHHHFHHHHHGHHGGGHHHHHHHHHHHHHGHGHHGGFFHHGGHHHGGGGGHHHGGGGGGGGHGGGGHHHFEHGGHHHHGBHHHHGHHHHHHHHHHHHGHHHHHHHHHHHHHHHGHHHHHGHHGHHHHGGGGGHHG555GHGGGGFEFGHFHGGGGFCGGGGGGGGGGFFFFFFFCCCBC
@M02197:105:000000000-AN6RF:1:1101:17900:3129 1:N:0:1
ACATCAGGTCACTCCTCCGCTTATTGATATGCTTAAGTTCAGCGGGTATCCCTACCTGATCCGAGGTCAACCTTGAAAAAATTGGGGGTCGACGGCTGGACTATCTCACACACCATGCGAAAAGATAATCTTACTACGCCTGGGGATATGAGATCATCCGCCCTTGAATTTCAGAAGGGAGAATGCAAGCAAACTCATCTTCCAAGACCAAGCAAATCTGCTTGAGAGGTATTTAATGACGCTCGAACAGGCATGCCTCCCGGAATACCAGGAGGCGCAATGTGCGTTCAAAGATTCGAT
+
BBBBBFFFFCFFGGGGGGGGGGGHHHGHHHHHHHHHHHHHHHHGGGGGHFHHHBFGHFHHHHHGGGGHHHHHHHHGFHHHGHHHHGGGGGGGGGGGFGGHHHHHHEHHHHHGGGHHHHGGGHHHGHHHHGHHHHHHHGGGHHHGHHHHHHGHHHHHHFHFGEGGHHHHGGGHHHGGHHHHGHHHHHHHHHGHHGHHGFHFFFFGHHHGHGHGFHGHGHFHHFGHHGHHHHGFGHGHGGGGGHHGHHHHGFFHGFGFGEEAFF5GGBHGHHHGGGGDGFGGEAA?FGFGBFFFBFFAABBB
@M02197:105:000000000-AN6RF:1:1101:14406:4130 1:N:0:1
ACATCAGGTCACTCCTCCGCTTATTGATATGCTTAAGTTCAGCGGGTAGTCCTACCTGATTTGAGGTCAAATTGTCAGAAGCTGTCTCAAAAGAGACCCTTTAGAAGCTGAACCCCATTTATAGAGCTGCTCTTCACAAATGGCGTAGATAATTATCACACCAAAGCAAGGCAACAAAGGTCCCGCTAATGCATTTCAGGAGAACCGACTTCTGAGAAGCCCGCATACTCCCACATCCAAGCCTGATCAACAGAAAAAGCTGAAAAGGTTGAGAATTTCATGACACTCAAACAGGCATGCTCCTCGGAATACCAAGGAGCGCAAGGTGCGTTCAAAGATTCGATG
+
CCDDCFFFFFFFGGGGGGGGGGGHHHHHHHGGHHHHHHHHHHHGGGGGGHHHHHHHHHGHHHGHGHHHFHHHHHHHGHHHHHHHHHHHHHHFHGHHHGHHHHHHHGHGHHHHHHGGGHHHHHHHGHHHHHHHHHHHHHHHHGHHGGGGHHHHHHHHHHHHHHHHHHHHHHHHHGHHGHHHGHHGGHHGGHHHHHHHHHHHHGHGHHHHGGGGHGHHHGGGGGHGGHGGGGHGHGHHGGHHHHHHHHFHHHHGHHHHHHHHHHHFHHHHHHHHHHHHEGHGFHHHHGHHHHHHHHGHHHGGGEE2HCGHGFHHHHHGGGGGHHHGGGGGGGGGGFFFBFFFBBABB
@M02197:105:000000000-AN6RF:1:1101:7804:4465 1:N:0:1
ACATCAGGTCACTCCTCCGCTTATTGATATGCTTAAGTTCAGCGGGTAGTCCTACCTGATTTGAGGTCAAATTGTCAGAAGCTGTCTCAAAAGAGACCCTTTAGAAGCTGAACCCCATTTATAAAGCTGCTCTTCACAAATGGCGTAGATAATTATCACACCAAAGCAAGGCAACAAAGGTCCCGCTAATGCATTTCAGGAGAGCCGACTTCTGAGAAGCCCGCATACTCCCACATCCAAGCCTGATCAACAGAAAAAGCTGAAAAGGTTGAGAATTTCATGACACTCAAACAGGCATGCTCCTCGGAATACCAAGGAGCGCAAGGTGCGTTCAAAGATTCGATGATTCAC
+
CCCCCDFBFFFFGGGGGGGGGGGHHGHHHHHHHHHHHHHGHHHGGGGGGHHHHGGHHHHHHGHHGHHHFFHHHHFHHHEHHHHHHHHHHHHHGGHFHGHHHHHHHHHHHHHHHHGGGHHHHHHHHHGHHHHHHHHHHHHGHGHHGGGGGHHHHHHHHHHGHGHHHHHHGFHHHHHHHHHHGGHHGHGGGHHHHFFHHHHHHGHGHHGGHGDGHGHHHGGGGGGHHGGGHGHGGHHHGGFHBFGBHHEHHHHHHHHHHHHHHHGHHHGBHHHGFGGED5GHFFHGFGHGHHHHHHHHHHGE0E2EFEDGFCFGHFHGGGGGHFBHCEGFFBGFFFGGGGGFFFFFDFAA?AA
@M02197:105:000000000-AN6RF:1:1101:23049:4233 1:N:0:1
ACATCAGGTCACTCCTCCGCTTATTGATATGCTTAAGTTCAGCGGGTATCCCTACCTGATCCGAGGTCAACCTTGAAAAAATTGGGGGTCGACGGCTGGACTATCTCACACACCATGCGAAAAGATAATCTTACTACGCCTGGGGATATGAGATCATCCGCCTTTGAATTTCAGAAGGGAGAATGCAAGCAAACTCATCTTCCAAGACCAAGCAAATCTGCTTGAGAGGTATTTAATGACACTCGAACAGGCATGCCTCCCGGAATACCAGGAGGCGCAATGTGCGTTCAAAGATTCGATGATTCAC
+
CCCCCFFFFFFFGGGGGGGGGGGHHHHHHHHHHHHHHHHHHHHGGGEGHHHHHGHHHHHHHHHGGGGGHHHHHHHGHGHHGHHHHHGGGGGGGGGGGGGHHHHHHHHHHGHGGGHHHHHHHHGHHHHHHHHHHHHHHHGGHHHHHHHHHHHHHHHHHHGGGGHGHHHHHHGGHHHHHHHHHHHHHHHHGHHHHHGGHHHGGHHHHHGGHHHGHHGFFHHHGHHHHHHGHHHFFHHHHHHHFHHGHHHFHHHHHEECE0GEFGFHGHHGGHHGEG?GHHHHGGGGHGGGGFGGGGFFFFFFFFBBBBB
@M02197:105:000000000-AN6RF:1:1101:15553:4634 1:N:0:1
ACATCAGGTCACTCCTCCGCTTATTGATATGCTTAAGTTCAGCGGGTAGTCCTACCTGATTTGAGGTCAAATTGTCAGAAGCTGTCTCAAAAGAGACCCTTTAGAAGCTGAACCCCATTTATAAAGCCGCTCTTCACAAATGGCGTAGATAATTATCACACCAAAGCAAGGCAACGAAGGTCCCGCTAATGCATTTCAGGAGAGCCGACTTCTGAGAAGCCCGCATACTCCCACATCCAAGCCTGATCAACAGAAAAAGCTGAAAAGGTTGAGAATTTCATGACACTCAAACAGGCATGCTCCTCGGAATACCAAGGAGCGCAAGGTGCGTTCAAAGATTCGATGATTCAC
+
CCCDCFFFFFFFGGGGGGGGGGGHHFGHHHGHHHHHGHHHHHHGGGGGGHHHHHHHHHHGHHHHGHHHHHHHHHHHHHHHHHHGHFHHHHHHHGHHHGHHHHHHHHHHHHHHHHGGGHHHHHGHGHHHGGGGHHHHHHGHHGHHGGGGGHHHHHHHHHHHHHHHGHHHHHGHHHHHHHGGHHHHHGGHGHHHHHHHHHHGHGHGHHHHGGHHHHHHHGGGGGHHHHFGGGHHHHHHGGHHHHHHGHHHHHHGHHHHHHHHHHGHHHHHHHHHHHFHHFHHFHHHFGGHHHHHGHHHHGHGGGFCGHHHHHHHHFHGGFEGHHHFGGGGHGGGGGFGECFCFFFFFFBBBBB
@M02197:105:000000000-AN6RF:1:1101:14647:4917 1:N:0:1
ACATCAGGTCACTCCTCCGCTTATTGATATGCTTAAGTTCAGCGGGTATCCCTACCTGATCCGAGGTCAACCTTGAAAAAATTGGGGGTCGACGGCTGGACTATCTCACACACCATGCGAAAAGATAATCTTACTACGCCTGGGGATATGAGATCATCCGCCTTTGAATTTCAGAAGGGAGAATGCAAGCAAACTCATCTTCCAAGACCAAGCAAATCTGCTTGAGAGGTATTTAATGACGCTCGAACAGGCATGCCTCCCGGAATACCAGGAGGCGCAATGTGCGTTCAAAGATTCGATGATTCAC
+
CDDDDFFFFFFFGGGGGGGGGGGHHHHHHHHHHHHHHHGHHHHGGGGGHHHHHHHHHHHHHHHGGGGHHHHHHHHGHHHGGGHHHHGGGGGGGGGGGGGHHHGHHHHHHHHGGGHHHHHHGHHHHHHHHHHFHHHHHHGGHHHHHHHHHHHHHHHGHHHGHGHHHHHHHGGHHHHHHHHHHHHGHHHHHHHHHHGHHGHHGGHHFGGGHHGHHGHHFHFGGFHHHHHHHFHHFGHHGGGGGGHGHHHHHHGHGGGGGGGGHHHHHHHHHHHGGGGGHHHHFEFEHGCGGGGGGGGFFFFFFFBA>3A
@M02197:105:000000000-AN6RF:1:1101:18593:4971 1:N:0:1
ACATCAGGTCACTCCTCCGCTTATTGATATGCTTAAGTTCAGCGGGTAGTCCTACCTGATTTGAGGTCAAATTGTCAGAAGCTGTCTCAAAAGAGACCCTTTAGAAGCTGAACCCCATTTATAAAGCTGCTCTTCACAAATGGCGTAGATAATTATCACACCAAAGCAAGGCAACAAAGGTCCCGCTAATGCATTTCAGGAGAGCCGACTTCTGAGAAGCCCGCATACTCCCACATCCAAGCCTGATCAACAGAAAAAGCTGAAAAGGTTGAGAATTTCATGACACTCAAACAGGCATGCTCCTCGGAATACCAAGGAGCGCAAGGTGCGTTCAAAGATTCGATGATTCAC
+
BCBCDFFFFFFFGGGGGGGGGGGHHHFHHHHHHHHHHHHHHHHGG2EEGHHHHHHHHHHHHHHHGHHHHHHHHHHHHHHHHHHHHHHHGHGHHGHHHGHHHHHHHFHHHHHHHHGGGHHHHHHHHHHHHHHHHHHHHHHGHHHHGGGGGHGHHHHHHHHHHHHHHHHHHHHHHHHHHHHHHHHHHHHHHHHHHHHHGHHHHGHGHHHHHGGHHHHHHGGGGGHHHHGGHGGGGGHHFGHGHHHHHHHHHHGHHHHHHHHHHHHHHHGBHHHHHHGGG5HHHHHFGGHHHHEGGHEHHHHGGGGGHHHHHHHHHGHGGGCGHHHGGGGGHGGGGGGGGGBFFFFFFFABBAA
@M02197:105:000000000-AN6RF:1:1101:23658:4996 1:N:0:1
ACATCAGGTCACTCCTCCGCTTATTGATATGCTTAAGTTCAGCGGGTATCCCTACCTGATCCGAGGTCAACCTTGAAAAAATTGGGGGTCGACGGCTGGACTATCTCACACACCATGCGAAAAGATAATCTTACTACGCCTGGGGATATGAGATCATCCGCCTTTGAATTTCAGAAGGGAGAATGCAAGCAAACTCATCTTCCAAGACCAAGCAAATCTGCTTGAGAGGTATTTAATGACGCTCGAACAGGCATGCCTCCCGGAATACCAGGAGGCGCAATGTGCGTTCAAAGATTCGATGATTCAC
+
BBBABBFF@CFFFGGGGGGGGCGFHBHF6EFHHHHHHHHF5EGGGGGGHHGHHHHHDHHHHHFFAEFHHGFH:HHGHHDFEFFEFH?EGGGGGGCGGGGGFFFGHFHGHFHGGDHFFHHGGGGHGHHHHFHHHH<FHFAA<CBHHBGGHHHHHHHHHHHGGGDFFHHHHFGFFFBGHGFGEGEFGFGFFFGFFGFGGFFBFGFFEB1FFHHGEGFFFEGFFFFFDFFFE2BFFGFACGEEECF?F1F1G1F01FE?EE/AGB22GFGBCF0FAA0A113HEEEGFGGCE3GB1A11FFD1DD>1A>1
@M02197:105:000000000-AN6RF:1:1101:24093:5248 1:N:0:1
ACATCAGGTCACTCCTCCGCTTATTGATATGCTTAAGTTCAGCGGGTATCCCTACCTGATCCGAGGTCAAACTTAGAAAGTTGGGGGTTGCTGGCAAGCACGCACCGAGACCCCGTAGCGAGGAGTATTACTACGCTTAGAGCACGATGGCACCGCCACTGATTTTAAGACCGATCAGAACTGATGCGGTCCAATACCAAGCAGAGCTTGAGTGTTGTACTGACGCTCGAACAGGCATGCCCCGCGGAATACCACGGGGCGCAATGTGCGTTCAAAGATTCGATGATTCAC
+
DEDEEFFFFFFFGGGGGGGGGGGHHHHHHHHHHHHHHHHHHHHGGGGGHHHHHHHHHHH<HHHGGGGHHHHHH:HHHHH;H<HHGGGGGGHHH;GHHGHHHGGGGGGGGGGGHGGG;GGG:GGGGCHHHHHHHHGGGGGHH;HHHGGHGGHHHGGHGHHHHHHHHHHGGGGGHHHHHHHHHHGGHHGHHFHHHHHGGHHGHHHHHFGHHHHGHHFHHHFGGGGGFFHGFHHHHHHGHGGGGGGGGHHHHHHGGGGGGGF?FHGHFEGGHGGGGGGGGGGF45FFFFBBBBA
@M02197:105:000000000-AN6RF:1:1101:23272:5370 1:N:0:1
ACATCAGGTCACTCCTCCGCTTATTGATATGCTTAAGTTCAGCGGGTAGTCCTACCTGATTTGAGGTCAAATTGTCAGAAGCTGTCTCAAAAGAGACCCTTTAGAAGCTGAACCCCATTTATAAAGCTGCTCTTCACAAATGGCGTAGATAATTATCACACCAAAGCAAGGCAACAAAGGTCCCGCTAATGCATTTCAGGAGAGCCGACTTCTGAGAAGCCCGCATACTCCCACATCCAAGCCTGATCAACAGAAAAAGCTGAAAAGGTTGAGAATTTCATGACACTCAAACAGGCATGCTCCTCGGAATACCAAGGAGCGCAAGGTGCGTTCAAAGATTCGATGATTCAC
+
BBCCCFFFFFFFGGGGGGGGGGGHHHHHHHGHHHHHHHHHHHHGGGGGGHHHHGHHHHHHHHHHGHHHHHHHHHHHHHHHHHHHHHHHHHHHFGHHHGHHHHHHHHHHHHHHHHGGGHHHHHGHGHGHHHHHHHHHHHHHHHGHGGGGGHHHHHHHHHHHHGHHHHHHHHGHHHHHHHHHHHHHHGHHHHHHHHGHHHHHGGHGGHHGGHHGHHHHHGGGGGHHHHGGHGHGGGHGGGHHHEHHHGHHHHHHGHHHHHHHHHHHGHHHGHHHHHHHHFHHGHHFGGHHHHHHHHHHHHGGGGGGHHHHGFHHGGFEEGGGHHHHGGGGHGGGGGG5EFGCFFFFFFBBBAB
@M02197:105:000000000-AN6RF:1:1101:22815:5590 1:N:0:1
ACATCAGGTCACTCCTCCGCTTATTGATATGCTTAAGTTTAGCGGGTAGTCCTACCTGATTTGAGGTCAAATTGTCAGAAGCTGTCTCAAAAGAGACCCTTTAGAAGCTGAACCCCATTTATAAAGCTGCTCTTCACAAATGGCGTAGATAATTATCACACCAAAGCAAGGCAACAAAGGTCCCGCTAATGCATTTCAGGAGAGCCGACTTCTGAGAAGCCCGCATACTCCCACATCCAGGCCTGATCAACAGAAAAAGCTGAAGAGGTTGAGAATTTCATGACACTCAAACAGGCATGCTCCTCGGAATACCAAGGAGCGCAAGGTGCGTTCAAAGATTCGATGATTCAC
+
ABCCBFFFFFFFGGGGGGGGGGGHHHGHHHHHHHHHHHHHHHHGGGGGEHHHHHHHHHHHHHHGGHHHHHHHHHHHHHHHEHHHHHHHHHHHFGHHHGHHHHFHHFHGHHHHHHGGGHHHHHGGHHHHHHHHHHHHHGHHHHEHGGGGGHHGHHHHHHHHHGHHGHHHHHGHGHHGFHHEFHHHHHHHGHHHHHHHHHHHHGGGGHHHGHGHGHHHHGGGGGHGHHGGHGHGHHGCF/GGGHHHHGHGHHFHHHHGHGHEHHGHHHHFHHHHHHG5DFEBHHHFHGHGGHHHHHHHHGHGGGCFEFHGHHHHHHHEFACGHHHHGGGGHGGGGGGGFGEBFFFBFFBBAAA
@M02197:105:000000000-AN6RF:1:1101:7943:6330 1:N:0:1
ACATCAGGTCACTCCTCCGCTTATTGATATGCTTAAGTTCAGCGGGTAGTCCTACCTGATTTGAGGTCAAATTGTCAGAAGCTGTCTCAAAAGAGACCCTTTAGAAGCTGAACCCCATTTATAAAGCTGCTCTTCACAAATGGCGTAGATAATTATCACACCAAAGCAAGGCAACAAAGGTCCCGCTAATGCATTTCAGGGGAGCCGACTTCTGAGAAGCCCGCATACTCCCACATCCAAGCCTGATCAACAGAAAAAGCTGAAAAGGTTGAGAATGTCATGACACTCAAACAGGCATGCTCCTCGGAATCCCAAGGAGCGCAAGGTGCATTCAAAGATTCGATGACTCAC
+
BBAAAFFF5CCFEEFGFGGGGGEHBFBGH6DGHHBEEGGHHFHGCEAA135FGFHHFHHGGHDFGFGEFFHFHGFHFHHHHGGBEFGHGFGFHGBFGFCGHHHHFFHHHHGHHAEFGHHHGHHHGHFHHFHHHHHHHGH0GHHFCCFCGGGFHHHHCHFFBHHHHHFG0HGFGHHFGCFFCFDFGFEHHGHHHHFHHHGGFEGCDEDGFGHHGFGGGGFBFFGDF<7GGFFFFGF1?EEF01GFF2BHHGDEHHHFGHGG@2FFGGHGBGEHFHGB1BGFD2AG1GHFBHHGEB1F1HEECEE/E2GAB00FCGHGGGGEGGHHGGB133GBFGGG11FBB33FD1A>>1>
@M02197:105:000000000-AN6RF:1:1101:12309:6800 1:N:0:1
ACATCAGGTCACTCCTCCGCTTATTGATATGCTTAAGTTCAGCGGGTATCCCTACCTGATCCGAGGTCAACCTTGAAAAAATTGGGGGTCGACGGCTGGACTATCTCACACACCATGCGAAAAGATAATCTTACTACGCCTGGGGATATGAGATCATCCGCCTTTGAATTTCAGAAGGGAGAATGCAAGCAAACTCATCTTCCAAGACCAAGCAAATCTGCTTGAGAGGTATTTAATGACGCTCGAACAGGCATGCCTCCCGGAATACCAGGAGGCGCAATGTGCGTTCAAAGATTCGATGATTCAC
+
3AABAFFFFFFFGBGGFCEGGGEFHFHHDGHHFG5FD5FGHHHF?EEEGGFFHHHGHGEHHGFFCGEHFHDGHHHBGFHFFDGHHHECEFGGEEEGCGDHHGHHHGHHHGHGGGEHHHGHHHGHFHHHHGGHHHHHHGFFGHHGHHHHHHHHGFHEHHGGGFGGFHHHHHHGHGGHHGHHGGGFGGHHHFHHHHHHHGGGGHGGHFFFFGFGFFFHHHGFFFFGFFHHGBFFFFHHGDECDGEEFHFGHHFFBFEEA0EEE5FFHHHFGHHGEE2AHGHHGGGGHGGGGGBFAGABBFFFFF>3A>3
@M02197:105:000000000-AN6RF:1:1101:17803:6979 1:N:0:1
ACATCAGGTCACTCCTCCGCTTATTGATATGCTTAAGTTCAGCGGGTAGTCCTACCTGATTTGAGGTCAAATTGTCAGAAGCTGTCTCAAAAGAGACCCTTTAGAAGCTGAACCCCATTTATAAAGCTGCTCTTCACAAATGGCGTAGATAATTATCACACCAAAGCAAGGCAACAAAGGTCCCGCTAATGCATTTCAGGAGAGCCGACTTCTGAGAAGCCCGCATACTCCCACATCCAAGCCTGATCAACAGAAAAAGCTGAAAAGGTTGAGAATTTCATGACACTCAAACAGGCATGCTCCTCGGAATACCAAGGAGCGCAAGGTGCGTTCAAAGATTCGATGATTCAC
+
CCDDDFFFFFFFGGGGGGGGGGGHHHHHHHHHHHHGHHHHHHHGGGGGGHHHHHHHHHHHHHHHGHHHHHHHHHHHHHHHHHHHHHHHHHHHHGHHHGHHHHHHHHHHHHHHHHGGGHHHHHHHHHHHHHHHHHHHHHHGHHHHGGGGGHHFHFHHHHHHHHHHHHHHHHGHHHHHHHHGHHGHHHHHHHHHHHHHHHHHHGGGHHHHGGGHGGHHHGGGGGGHHHGGHGHGGHHHGGHHHHHHFGEHHHHHHHHHHHHHHHHHHHHHHHHHHHGDEHHHHHHHFGHHHHHHHHHHHHHGGGGGHHHHHHHHHHHGGGGGHHHHGGGGHGGGGGGGGGGFFFFFFFCCCCC
@M02197:105:000000000-AN6RF:1:1101:11008:7102 1:N:0:1
ACATCAGGTCACTCCTCCGCTTATTGATATGCTTAAGTTCAGCGGGTAGTCCCACCCGATTTGAGGTCAAATTGTCAAAGATTGTCTTGTCAGGACAGTTAGAAGCATAGAGCCAATCAGTACAAGCGCGACCCGAAAGTCAACTCCGGTGAAGATGTTTATCACACCGAATACGCCGCAAAGCAGGGTACACTCAGGCATTTCAGACGAGCCGTTTGTTACACGACAGCATCCAAGTCCACACTGATCGACAAAAAGCCAAAGAGGTGAGATTACAATGACACTCAAACGGGTGTACCCTTTGGAATACCAAAGGGTGCAAGGTGCGTTCAAAGATTCGATGATTCAC
+
CCDCCFFFFFFFGGGGGGGGGGGHHHHHHHHHHHHHHHHHHHHGGGGGGHHHHHHGGGGGGGHHGGHHHHHHHHHHHHHHHHHHHHHHHHHHHHHHHGHHHHHHHHGHHHHHHHHHHHHHHHHHHHHGGGGGGGGGGGGHHHHHHHHGGCGGHHHHHHHHHHHHHHHGGGGGGHHGGGGHHHHHHHHHHHHHHHHHHGHGGHGGHHHGGGGGGHHGHHHHHGGGHHHHHHHGHHHHHHGHHHHHGHGHGHHGHHHHHHHHHHHHHHHHHHHHFHHHHHHHHFGGHGHHGGGHHHHGFECHFGBHHHHHHHHHHHGHHHGGHGGGGGHGGGGGGGGGGFFFFFFFBAAAA
@M02197:105:000000000-AN6RF:1:1101:23446:6853 1:N:0:1
ACATCAGGTCACTCCTCCGCTTATTGATATGCTTAAGTTCAGCGGGTAGTCCTACCTGATTTGAGGTCAAATTGTCAGAAGCTGTCCCAAAAGAGACCCTTTAGAAGCTGAACCCCATATATAAAGCTGCTCTTCACAAATGGCGTAGATAATTATCACACCAAAGCAAGGCAACAAAGGTCCCGCTAATGCATTTCGGGAGAGCCGACTTCTGAGAAGCCCGCATACTCCCACATCCAAGCCTGATCAACAGAAAAAGCTGAAAAGGTTGAGAATTTCATGACACTCAAACAGGCATGCTCCTCGGAATACCAAGGAGCGCAAGGTGCGTTCAAAGATTCGATGATTCAC
+
BBBBBFFFFFFFGGGGGGGCGGGHHHHHHHHHHHHHHGHHHCHGGGEGGBFGGHHHHHHHHHHHGHFHHFHHGHHHEHHHHHHHHGGHHHHHHGBHHGEGHHHGFHFBFHFHHHGGGH3HHHHHFFH<HHHHG<HHHHHFHFHHGGGGGHHHHHHHHGH:HGGHHHHFHHGHHHHHHHFFHHHHGGGGGHHHHFHGHHC?@@6GHHF@BDGGGGFGGCFGEGGHHHFGGGFFFHGFF@BFF@12F@2GF22FFHGGGBHGEHGFF>>0BHHHHG@112GBFDFGFFFFHHGBHFBFFEHAEC??GHGG211FF11A0EGGGHHG0?GGFFGGGGGGEAFC@D3FBDAAAA1
@M02197:105:000000000-AN6RF:1:1101:12558:7119 1:N:0:1
ACATCAGGTCACTCCTCCGCTTATTGATATGCTTAAGTTCAGCGGGTATCCCTACCTGATCCGAGGTCGAACTTAGAAAGTTGGGGGTTGCTGGCAAGCACGCACCGAGACCCTGTAGCGAGGAGTATTACTACGCTTAGAGCACGATGGCACCGCCACTGATTTTAAGACCGATCAGAACTGATGCGGTCCAATACCAAGCAGAGCTTGAGTGTTGTACTGACGCTCGAACAGGCATGCCCCGCGGAATACCACGGGGCGCAATGTGCGTTCAAAGATTCGATGACTCAC
+
CCCDEFFFFFFFGGGGGGGGGGGHHHHHHHHHHHHHHHHHHGHGGGGGHHHHHHHHHHG<HHHGGG;HGGGHHHHHHFHHH<HHGGGGGGH/HHGHHGHHH:GGGGGGFCGGHHHHHHHGGGGGGHHHGHHHHHGGGGGH;HHHHGEHGGHHHGGHHHHHHHHHHGGGGGGGHHGGHHHHHHGGHHHHHFHHHHGFGHHHHHHHHHHHHHGGEHFHHHHFFGGGGHHGHHHHHHHHHGGGGGGGHHHGHHHGGGGGGGGDHFHGEEEGHGGGGGGGGGGFFFFFFFBBAAB
@M02197:105:000000000-AN6RF:1:1101:7566:7167 1:N:0:1
ACATCAGGTCACTCCTCCGCTTATTGATATGCTTAAGTTCAGCGGGTATCCCTACCTGATCCGAGGTCAACCTTGAAAAAATTGGGGCTCGACGGCTGGACTATCTCACACACCATGCGAAAAGATAATCTTACTACGCCTGGGGATATGAGATCATCCGCCTTTGAATTTCAGAAGGGAGAATGCAAGCAAACTCATCTTCCAAGACCAAGCAAATCTGCTTGAGAGGTATTTAATGACGCTCGAACAGGCATGCCTCCCGGAATACCAGGAGGCGCAATGTGCGTTCAAAGATTCGATGATTCAC
+
CCCCCFFFFFFFGGGGGGGGGGGHHHHHHHHHHHGHHHHHHHHGGGGGGHHHHHHHHHHHHHHGGGGHHHHHHHHHHGHHGHHHHHG9EGGGGGGGGGGHHHHHHHHHHHHGGGHHHHHHHHHHGHHHHHHHHHHHHHGGHHHGHHHHHHHHGHGHHHHHHHGGHHHHHHHHHHHHHHHHHHHHHHHHHHHHHHGGHHHHGHHHHHHGHHHGHHHGHHHHFHHGHHHHHHGGHFGGGGGGGGGGHHHHHHHHGGGFCC?GGHHHHHGHGHHGGGGGHHHHGEEGHGGGGGGGGGCFFFFFFFBCCBB
@M02197:105:000000000-AN6RF:1:1101:15501:7337 1:N:0:1
ACATCAGGTCACTCCTCCGCTTATTGATATGCTTAAGTTCAGCGGGTATCCCTACCTGATCCGAGGTCAACCTTGAAAAAATTGGGGGTCGACGGCTGGACTATCTCACACACCATGAGAAAAGATAATCTTACTACGCCTGGGGATATGAGATCATCCGCCTTTGAATTTCAGAAGGGAGAATGCAAGCAAACTCATCTTCCAAGACCAAGCAAATCTGCTTGAGAGGTATTTAATGACGCTCGAACAGGCATGCCTCCCGGAATACCAGGAGGCGCAATGTGCGTTCAAAGATTCGATGATTCAC
+
ABCCCFFFFFFFGGGGGGGGGGGHHHHHFHHHHHHHHHHHHHHGGGGGHHHHHHHHHHHHHHHGGGGHHHHHHHHHHGHHGHHHHGGGGGGGGGGGGGGHHHHHHHHHHHHGHGHHHHHHHHHHHHHHHHHHHHHGHHGGHHHGGHHHHHHHHHHHHHHHGGGGHHHHHHHHHHHHHHHGHGHHGHHHHHHHHGGHHGHGGHGHGHHGHHHGFHHFGFFHGFHHHHHGHHHHHGHHGGEECGHGHHHGHEHFFFECGFGGHHGHHHHHHHHGGGGGGGHHGGEGHGGGGGGGGGGFFFFFFFBBAAA
@M02197:105:000000000-AN6RF:1:1101:25974:7226 1:N:0:1
ACATCAGGTCACTCCTCCGCTTATTGATATGCTTAAGTTCAGCGGGTATCCCTACCTGATCCGAGGTCAAACTTAGAAAGTTGGGGGTTGCTGGCAAGCACGCACCGAGACCCTGTAGCGAGGAGTATTACTACGCTTAGAGCACGATGGCACCGCCACTGATTTTAAGACCGATCAGAACTGATGCGGTCCAATACCAAGCAGAGCTTGAGTGTTGTACTGACGCTCGAACAGGCATGCCCCGCGGAATACCACGGGGCGCAATGTGCGTTCAAAGATTCGATGATTCAC
+
CCCCCFFFFFFFGGGGGGGGGGGHHHHHHHGHHHHHHHHHHHHGGGGGHGHHHHHHHHHHHHHGGGG9HHHHHHHHHHHHH<HHGGGGGGHHHHGHHGHHHGG;GGGGGGGGHHHHHHGGGGGG8HHHHHHHHFGGGGGHHHHHHGGHGGHHHGGGHGHHHHHHHHHGHGGGHHHHHGHHHHGGGGGHHHHHHHHHGHHHHHHHHFGHHGHGHHHHHHGGGGGGGHHGHHHHGHHHHGGGGGGGHHFHHHHGGGGGGGGGHHHHGGGGHGGGGGGGGGGFFFFFFFBBCCC
@M02197:105:000000000-AN6RF:1:1101:25604:7302 1:N:0:1
ACATCAGGTCACTCCTCCGCTTATTGATATGCTTAAGTTCAGCGGGTAGTCCCACCCGATTTGAGGTCAAATTGTCAAAGATTGTCTTGTCAGGACAGTTATAAGCATAGAGCCAATCAGTACAAGTGCGACCCGAAAGTCAACTCCGGTGAAGATGTTTATCACACCGAATACACCGCAAAGCAGGGTACACTCAGGCATTTCAGACGAGCCGTTTGTTACACGACAGCATCCAAGTCCACGCTGATCGACAAAAAGCCAAAGAGGTGAGATTACAATGACACTCAAACGGGTGTACCCTTTGGAATACCAAAGGGTGCAAGGTGCGTTCAAAGATTCGATGATTCAC
+
CCCCDFFFFFFFGGGGGGGGGGGHHHHHHHHHHHHHHHHHHHHGGGEFGHHHHHHGGGGGGGHHGHHHHHHHHHHHHHHHHHHHHHHHHHHHHGHHHGHHHHHHHHHHHHHHGHHHHHHHHHHHHHGHHGGGGGGGGGGHHHHHHHGGGEGGHHHHHHHHGHHHHHHHHGGGGHHHHGGHHGHHHHHGHHHHHHHHGHHGGGHGGGGGGGGGGGHGHHGHHFGGHHHHHGGFGHHHHGGGGFHFGHGGGHHGHHHHHHHHHHHHHHHFHHHHHFFHHHEGHFHGHGHHEGGHHHHGAGHGBGHHHHHHHHHHHHGHHFHHHGGGGGHGGGGGGGGGGFFFFFFFBBABB
@M02197:105:000000000-AN6RF:1:1101:6541:7515 1:N:0:1
ACATCAGGTCACTCCTCCGCTTATTGATATGCTTAAGTTCAGCGGGTAGTCCTACCTGATTTGAGGTCAAATTGTCAGAAGCTGTCTCAAAAGAGACCCTTTAGAAGCTGAACCCCATTTATAAAGCTGCTCTTCACAAATGGCGTAGATAATTATCACACCAAAGCAAGGCAACAAAGGTCCCGCTAATGCATTTCAGGAGAGCCGACTTCTGAGAAGCCCGCATACTCCCACATCCAAGCCTGATCAACAGAAAAAGCTGAAAAGGTTGAGAATTTCATGACACTCAAACAGGCATGCTCCTCGGAATACCAAGGAGCGCAAGGTGCGTTCAAAGATTCGATGACTCAC
+
CCCCDFFFFFFFGGGGGGGGGGGHHHHHHHHHHHHHHHHHHHHGGGGGGHHHHGHHHHHHHHHHGHHHHHHHHHHHHHHHHHHHHHHHHHGHHGHHHGHHHHHHHHHHHHHHHHGGGHHHHHHHHHHHHHHHHHHHHHHHGHHHGGGGGHGHHHHHHHHHHGHHHHHHHHGHHHHHHHGHHHHGHGHHHHHHHHHHHHHHGGHGHHHHHHHHHHHHHGGGGGHGHGGGGGGGGGHHGGHHHHHHHHFHHHFHHHHHGHHHHHHHHHGHHGHHHHFHFHGHHHHHGGHHHHHHHHFHHHHGGGGGHHHHHHHHGHHGGGGGHFFHGEF?FGGGGGGGGGGFFFFFFFCBCCC
@M02197:105:000000000-AN6RF:1:1101:19524:8461 1:N:0:1
ACATCAGGTCACTCCTCCGCTTATTGATATGCTTAAGTTCAGCGGGTAGTCCTACCTGATTTGAGGTCAAATTGTCAGAAGCTGTCTCAAAAGAGACCCTTTAGAAGCTGAACCCCATTTATAAAGCTGCTCTTCACAAATGGCGTAGATAATTATCACACCAAAGCAAGGCAACAAAGGTCCCGCTAATGCATTTCAGGAGAGCCGACTTCTGAGAAGCCCGCATACTCCCACATCCAAGCCTGATCAACAGAAAAAGCTGAAAAGGTTGAGAATTTCATGACACTCAAACGGGCATGCTCCTCGGAATACCAAGGAGCGCAAGGTGCGTTCAAAGATTCGATGATTCAC
+
ABCCCFFFFFFFGGGGGGGGGGGHGHHHGHHHHHHHHHHHHHHGGGGGGHHHHHHHHHHHHHHHGHHHHHHHHHHHHHHHHHHHHHHHHHHGGGHHHGHHHHHHGHHHHHHHHHGGGHHHHHHHHHHFHHHHHHHHHHFHH3GHGGGGGGHHHHHHHHHHHHHHHHHHHHGGHHHHHGHHHHHHGGGGGHHHHHHHHHHHHGHGGHGGGGGGGGHGHGGGGGHGGGGGGGHGFGHFGEFHFBHFG4FHHHHEFEHHHHHHHGFGHGGC4HGFFFD555HGHHF35FFDFHEEFA3GBEFEE?EGHFDFFHFGGHGGGGGGHGHCGECFFGGGGGDGGGCFFBFFFFBB@AB
@M02197:105:000000000-AN6RF:1:1101:10865:8642 1:N:0:1
ACATCAGGTCACTCCTCCGCTTATTGATATGCTTAAGTTCAGCGGGTAGTCCTACCTGATCCGAGGTCAAACTTAGAAAGTTGGGGGTTGCTGGCAAGCACGCACCGAGACCCTGTAGCGAGGAGTATTACTACGCTTAGAGCACGATGGCACCGCCACTGATTTTAAGACCGATCAGAACTGATGCGGTCCAATACCAAGCAGAGCTTGAGTGTTGTACTGACGCTCGAACAGGCATGCCCCGCGGAATACCACGGGGCGCAATGTGCGTTCAAAGATTCGATGATTCAC
+
CDECDFFFFFFFGGGGGGGGGGGHHHHHHHHHHHHHHHHHHGHGGGGGGHHHHHHHHGHHHHHGGGGHHHHHHHGHHH9HH<HHGGGGGGH:HHGHHGH<HGG;GGGGGGGGHHHHHH:GGGGGGHHH9HHHHHGGGGGHGHHHGGGHGGHHHGGHHGGHHHHHHHHHHGGGHGGHHHHHHHGGGGGHHFHHHHHHGHHHHGHHHHHHHHHGFHFGHGHGGGGGGHGGHHHHHHHHHGGGGGGGHHHHHHHGGGGGGGGGHHHHGFEGFGGGGGGGGGGFFFFFFFBBAAA
@M02197:105:000000000-AN6RF:1:1101:11445:8815 1:N:0:1
ACATCAGGTCACTCCTCCGCTTATTGATATGCTTAAGTTCAGCGGGTATCCCTACCTGATCCGAGGTCAAACTTAGAAAGTTGGGGGTTGCTGGCAAGCACGCACCGAGACCCTGTAGCGAGGAGTATTACTACGCTTAGAGCACGATGGCACCGCCACTGATTTTAAGACCGATCAGAACTGATGCGGTCCAATACCAAGCAGAGCTTGAGTGTTGTACTGACGCTCGAACAGGCATGCCCCGCGGAATACCACGGGGCGCAATGTGCGTTCAAAGATTCGATGATTCAC
+
CCDDDFFFFFFFGGGGGGGGGGGHHHHHHHHHHHHHHHHHHHHGGGGGHHHHHHHHHGH0HHHGGG9HHHHHHHH:GHHHHHHHGG;EEGH:H;GHHGH<HGGGGGGGGGGGHHHHHHHGGGGG8HHHHHHGHHGGGGGHHHHHHGG;G:HHHGGHHGHHHHHHHHHHHGGGHHGHHHGGGGGGGGGHHGHHHGHHGHHGHHHHHHGHHHHGHHHHGFHGGGFFGHGGHHHHHHHHHGGGGGGGGHHHHHHGGGGGGGGGGFHHGFFGHGGGGGGGCGGFFFFFFFCCCCC
@M02197:105:000000000-AN6RF:1:1101:16929:8569 1:N:0:1
ACATCAGGTCACTCCTCCGCTTATTGATATGCTTAAGTTCAGCGGGTATCCCTACCTGATCCGAGGTCAAACTTAGAAAGTTGGGGGTTGCTGGCAAGCACGCACCGAGACCCTGTAGCGAGGAGTATTACTACGCCTAGAGCACGATGGCACCGCCACTGATTTTAAGACCGATCAGAACTGATGCGGTCCAATACCAAGCAGAGCTTGAGTGTTGTACTGACGCTCGAACAGGCATGCCCCGCGGAACACCACGGGGCGCAATGTGCGTTCAAAGATTCGATGATTCAC
+
DEDEEFFFFFFFGGGGGGGGGGGHHHHHHHHHHHHGHHHHHHHGGGGGHHHHHHHH;HH;H;HGGGGHHHH9HHHHHHHHH<HHGGGGGGHHHHGHHGHHHGGGGGG:GGGGH;H;HHHGGGGG8HHHHHHHHHGGGHGHHHHHHGGHGGHHHGGHHHGHHHHHHHHHGGGGHHHGHHHGHHGGHGHHHGGHHHHHGHHHHEHHHHHHFHHGHHFFHHHGGGGGGHHGHHHHHHHHHGGGGGGGGHHGHGHGGGGGGGGGHHHHGGGGHGGGGGGGGGGFFFFFFFCCCCB
@M02197:105:000000000-AN6RF:1:1101:21249:9010 1:N:0:1
ACATCAGGTCACTCCTCCGCTTATTGATATGCTTAAGTTCAGCGGGTAGTCCTACCTGATTTGAGGTCAAATTGTCAGAAGCTGTCTCAAAAGAGACCCTTTAGAAGCTGAACCCCATTTATAAAGCTGCTCTTCACAAATGGCGTAGATAATTATCACACCAAAGCAAGGCAACAAAGGTCCCGCTAATGCATTTCAGGAGAGCCGACTTCTGAGAAGCCCGCATACTCCCACATCCAAGCCTGATCAACAGAAAAAGCTGAAAAGGTTGAGAATTTCATGACACTCAAACAGGCATGCTCCTCGGAATACCAAGGAGCGCAAGGTGCGTTCAAAGATTCGATGATTCAC
+
CDCCDFFFFFFFGGGGGGGGGGGHHGHHHHHHHHHHHHHHHHHGGGGGGHHHHGHHHHHHHHHHGHHHHHHHHHHHHHHHHHHHHHHHHHHHHGHHHGHHHHHHHHHHHHHHHHGGGHHHHHHHHHHHHHHHHHHHHHHFHHGHGGGGGHHHHHHHHHHHHGHHHHHHHHGHHHHHGHHHHHHHHHGHHHHHHHHHHHHHHGHGHHGGHHGGGGHHGGGGGGGGHHGGHGGHHGHFGGHHHHGHHHHHHHGHHHHHHHHHHHHHHGAHHFHGHHGFDGHGHHHFHGHHHHHGGHHHHHGDGEE?EHHHHGFHFHHGGGGFHFHHGGGFCCGGGGGGGCGFFFFFFFCBAAB
@M02197:105:000000000-AN6RF:1:1101:6301:9008 1:N:0:1
ACATCAGGTCACTCTTCCGCTTATTGATATGCTTAAGTTCAGCGGGTAGTCCTACCTGATTTGAGGTCAAATTGTCAGAAGCTGTCTCAAAAGAGACCCTTTAGAAGCTGAACCCCATTTATAAAGCTGCTCTTCACAAATGGCGTAGATAATTATCACACCAAAGCAAGGCAACAAAGGTCCCGCTAGTGCATTTCAGGAGAGCCGACTTCTGAGAAGCCCGCATACTCCCACATCCAAGCCTGATCAACAGAAAAAGCTGAAAAGGTTGAGAATTTCATGACACTCAAACAGGCATGCTCCTCGGAATACCAAGGAGCGCAAGGTGCGTTCAAAGATTCGATGATTCAC
+
CCBCCFFFFFFFGGGGGGGGGGGHHHGHHHHHHGHHHHHHHHHGGGEGGHHHHHHHHHGHHHHHGGHHHGHHHGHHHHHHHHHHHHHHHHHHHGHHHGHHHHHHHHHHHHHHHHGGGHHHHHHHHHGHH9HHHFHHHHHHHHHHGGGGGHHHHHHHHHHHHGHHHHEGHHHHGHHHHHGHHHGHGGHGGHHGHHHHHHHHHEHGGHGGGGGGHGGGHGGGGGHGHGGGFGHHHHHHGFGHHHHHHHBFHHHHHHHHHFHFHDHGHHF2HHHHHHHGEBHHFHFA5EDHGHF3HHHHHGHCFEGGEHFFGBFHFFHEFCGGGHHHGGGGHGGGGGGGGGFFFFFFFFAAA3A
@M02197:105:000000000-AN6RF:1:1101:27501:9071 1:N:0:1
ACATCAGGTCACTCCTCCGCTTATTGATATGCTTAAGTTCAGCGGGTATCCCTACCTGATCCGAGGTCAACCTTGAAAAAATTGGGGGTCGACGGCTGGACTATCTCACACACCATGCGAAAAGATAATCTTACTACGCCTGGGGATATGAGATCATCCGCCTTTGAATTTCAGAAGGGAGAATGCAAGCAAACTCATCTTCCAAGACCAAGCAAATCTGCTTGAGAGGTATTTAATGACGCTCGAACAGGCATGCCTCCCGGAATACCAGGAGGCGCAATGTGCGTTCAAAGATTCGATGATTCAC
+
BBBBBFFFFFFFGGGGGFGGGGEDHHHHGHHHHHCHFGHHHHHGCGFFHFFHHFHHFHHHGHGGGFGFFHHGHGHGGHFHGHHGHHGGGGGCGGGGGGGHHHHHHGHHHHHGGGHHFGHHHFHHHHHHHHHHHHHHGHGGHFHEGGGHHHHHHHHFHCFHGGGGHHHGHGGFHFHGFGGHGHGGGFHFFHHHHHGGGGHGGFFGGHHGGFGFFFHHFBHHGFFFHHGGHGFFFFGFEE1GGGHDGHGGDBHHHGGFE?CCFGHFBFGFHHAG?EA2G5EHECEEFGEFFGGFEBGFFFFFFFAB@BB
@M02197:105:000000000-AN6RF:1:1101:16122:9193 1:N:0:1
ACATCAGGTCACTCCTCCGCTTATTGATATGCTTAAGTTCAGCGGGTAGTCCTACCTGATTTGAGGTCAAATTGTCAGAAGCTGTCTCAAAAGAGACCCTTTAGAAGCTGAACCCCATTTATAAAGCTGCTCTTCACAAATGGCGTAGATAATTATCACACCAAAGCAAGGCAACAAAGGTCCCGCTAATGCATTTCAGGAGAGCCGACTTCTGAGAAGCCCGCATACTCCCACATCCAAGCCTGATCAACAGAAAAAGCTGAAAAGGTTGAGAATTTCATGACACTCAAACAGGCATGCTCCTCGGAATACCAAGGAGCGCAAGGTGCGTTCAAAGATTCGATGATTCAC
+
BCCCCFFFFFFFGGGGGGGGGGCHHHGHGHHHHHGHHHHHHHHGGGGGGHGHHHHHHHHHHHGHGFHHGHHHHHHHHHHHHHHHHHHHHEHHHGHHHGHHHHHHHHGHHGHHHHGGGHHHHHHHHGHHHHHHHHHHHHGGHHHHGGGGGHHHHHHHHHHHHHHHHHHHHHGHHHHHHHHHHHHGGHGHHHHHHHHHHHHHHGHGHHGGGHHGGHHHHGGGGGGHHHGGHGHGGHGFGGHHHGHGHGHHHHHHHHHHHHHHGGHHGHHHFHHHHGG5GFHHHHHHFGHHGHHHHE3G3HEGGGGGHHGHHGAHGHHGGGGCHFHHGEGGFGGGGGGGEGBFFFFFFFAAAAA
@M02197:105:000000000-AN6RF:1:1101:15616:9250 1:N:0:1
ACATCAGGTCACTCCTCCGCTTATTGATATGCTTAAGTTCAGCGGGTAGTCCTACCTGATTTGAGGTCAAATTGTCAGAAGCTGTCTCAAAAGAGACCCTTTAGAAGCTGAACCCCATTTATAAAGCTGCTCTTCACAAATGGCGTAGATAATTATCACACCAAAGCAAGGCAACAAAGGTCCCGCTAATGCATTTCAGGAGAGCCGACTTCTGAGAAGCCCGCATACTCCCACATCCAAGCCTGATCAACAGAAAAAGCTGAAAAGGTTGAGAATTTCATGACACTCAAACAGGCATGCTCCTCGGAATACCAAGGAGCGCAAGGTGCGTTCAAAGATTCGATG
+
CCCDCFFFFFFFGGGGGGGGGGGHHHHHHHHHHHHHHHHHHHHGGGGGGHHHHHHHHHHHHHHHGHHHHHHHHHHHHHHHHHHHHHHHHHHHHGHHHGHHHHHHHHHHHHHGHHGGGHHHGHHHHHHHHHHHHHHHHHHHHHHHGGGGGHHHHHHHHHHHHHHHHHHHHHGHHHHHHHHHHHHHHGHHGHHHHHHHHHHHHGHGHHHHGHGHHHHHHGGGGGGHGHGGGGHHHHGHGGHHHHFFFGHHHHHHHHHHHHHHHHHFHHHGHHHHHFHGFHHHHGHHGGHHHFHHHHGHHHHGA?E2FHHFHGBFHHHFDGGGHHHGGGEGGGGGGFFFCFFFBCCCC
@M02197:105:000000000-AN6RF:1:1101:19382:9301 1:N:0:1
ACATCAGGTCACTCCTCCGCTTATTGATATGCTTAAGTTCAGCGGGTAGTCCTACCTGATTTGAGGTCAAATTGTCAGAAGCTGTCTCAAAAGAGACCCTTTAGAAGCTGAACCCCATTTATAAAGCTGCTCTTCACAAATGGCGTAGATAATTATCACACCAAAGCAAGGCAACAAAGGTCCCGCTAATGCATTTCAGGAGAGCCGACTTCTGAGAAGCCCGCATACTCCCACATCCAAGCCTGATCAACAGAAAAAGCTGAAAAGGTTGAGAATTTCATGACACTCAAACAGGCATGCTCCTCGGAATACCAAGGAGCGCAAGGTGCGTTCAAAGATTCGATGATTCAC
+
ACCCCFFFFFFFGGGGGGGGGGGHHHGHHHHHHHHHHHHHGHHGGGGGGHHHHHHHHHHHHHHGGHHHHHHHHHHHHHHHHHHHHHHHHHHHHGHHHGHHHHHHHHHHHHHHHHGGGHHHHHHHHHHHHHHHGHHHHHHHHHHHGGGGGHHHHHHHHHHHHHGHHHHHHHHHHHHHHHHHHHHHHHHHHHHHHHHHHGHHHGGGHHHHGHHGHHHHHGGGGGHHHHGGHGHHHHGGDGHHHHGHHEHHHHHHHHHHHGHHGHHHHHHHHHHHHHHHHHGHHHHHGGHHHHHHHHHHHHHGFGGGHHHHHCHGHHHGGGGGHHHHGGGGHGGGGGGGGGGFFFFFFFCBBBB
@M02197:105:000000000-AN6RF:1:1101:16606:9588 1:N:0:1
ACATCAGGTCACTCCTCCGCTTATTGATATGCTTAAGTTCAGCGGGTAGTCCTACCTGATTTGAGGTCAAATTGTCAGAAGCTGTCTCAAAAGAGACCCTTTAGAAGCTGAACCCCATTTATAGAGCTGCTCTTCACAAATGGCGTAGATAATTATCACACCAAAGCAAGGCAACAAAGGTCCCGCTAATGCATTTCAGGAGAGCCGACTTCTGAGAAGCCCGCATACTCCCACATCCAAGCCTGATCAACAGAAAAAGCTGAAAAGGTTGAGAATTTCATGACACTCAAACAGGCATGCTCCTCGGAATACCAAGGAGCGCAAGGTGCGTTCAAAGATTCGATGACTCAC
+
CCCCCFFFFFFFGGGGGGGGGGGHHHHHHHHHHHHHHHHHHHHGGGGGGHHHHHHHHHFHHHHHGHHHGHHHHHHHHHHHGHHHHHHHHHHHHGHHHGHHHHHGHHHHHGGHHHGGGGHHHHHHHHHHHHHHHHHHHHHHHHGHGGGGGHHHHHFHHHHHHHHHHHHHHHHHHHHHHHHHGHGGHHGGHHHHHHHHHHHHHGHGHHHGGGGGGHHHHGGGGGGHGHGGHGGHHGHHGGHHHHHHHFFHHHHHHHHHHGHHHHGHHHHHHHHHHHHEHGHHHHGFFGHHHFHGHHHHHHHGGGGGHHHGHGBHHHGGGGGGHHHGGGGGGGGGGGFGGGGFFFFFFFBAA3A
@M02197:105:000000000-AN6RF:1:1101:2845:9874 1:N:0:1
ACATCAGGTCACTCCTCCGCTTATTGATATGCTTAAGTTCAGCGGGTAGTCCTACCTGATTTGAGGTCAAATTGTCAGAAGCTGTCTCAAAAGAGACCCTTTAGAAGCTGAACCCCATTTATAAAGCTGCTCTTCACAAATGGCGTAGATAATTATCGCACCAAAGCAAGGCAACAAAGGTCCCGCTAATGCATTTCAGGAGAGCCGACTTCTGAGAAGCCCGCATACTCCCACATCCAAGCCTGATCAACAGAAAAAGCTGAAAAGGTTGAGAATTTCATGACACTCAAACAGGCATGCTCCTCGGAATACCAAGGAGCGCAAGGTGCGTTCAAAGATTCGATGATTCAC
+
AAAAABFFFF11GGGBFFGEF?0GF3AFA3FHHFHF1GFF22AEEGGGEA22FHHHHHGHHFHHGGHBGHGBG1@EGFGFBGHBGDFGGFFFFFFHFFFHGHHHHHEHHHHHHHG/E8GHHGFFDGHFEHHF7HGFEG9FGGHGFGGG;FG1DFHHHHGG:>FCFFGFFHGE:C0GGCGHGFHHF?C@HHHHGGHHHHHHHEECHHHFAA@9FFGCGC?FGGGFGGEFCFBEFFFFEEGB0F@2122FHEFHHHGGHFB2BHGF1>ACEFDF1@F1@2FF2FF1D/10FHEBGF1HGFGEAAEA0FFGE1FF1FCGEE00HFHFCGECABDGFFFFA11>BBBF@D1>111
@M02197:105:000000000-AN6RF:1:1101:23665:9875 1:N:0:1
ACATCAGGTCACTCCTCCGCTTATTGATATGCTTAAGTTCAGCGGGTAGTCCTACCTGATTTGAGGTCAAATTGTCAGAAGCTGTCTCAAAAGAGACCCTTTAGAAGCTGAACCCCATTTATAAAGCTGCTCTTCACAAATGGCGTAGATAATTATCACACCAAAGCAAGGCAACAAAGGTCCCGCTAATGCATTTTAGGAGAGCCGACTTCTGAGAAGCCCGCATACTCCCACATCCAAGCCTGATCAACAGAAAAAGCTGAAAAGGTTGAGAATTTCATGACACTCAAACAGGCATGCTCCTCGGAATACCAAGGAGCGCAAGGTGCGTTCAAAGATTCGATGACTCAC
+
AAB?AFFFDFFFFFFGGGGGGGCFGDGHFHFHFHHHFAGGH5DAEGEEFHHEFHHFFFGHHHHHFFAGFHHHHGHHHHHGHHHHFHHGFFHBCFEFHGGHGFFDFHHHHHGFGGEGGHGHHHHFFFHHGHHGH9HHHHHHHHFHGGGGGHHGFHHHHHGHFHGGGHFHHHFGHHHHHFHC<GHFHHGHGHFHHHHHHHHHHHHGEFCGGDFHFHHHHGGGGCHFGGBGHEFFFEHEGGEFFHFDFDHFHGHHHHHHFFHHHHHHHHHGHHHGGEFFHEHHHHHDAGHHHGDHFHHHGEFCFGCDHGBFGBHHHHHFEAECGBGHCGEGFGGGGGGGEBF4FFFFBFAA?AA
@M02197:105:000000000-AN6RF:1:1101:11841:9878 1:N:0:1
ACATCAGGTCACTCCTCCGCTTATTGATATGCTTAAGTTCAGCGGGTAGTCCTACCTGATTTGAGGTCAAATTGTCAGAAGCTGTCTCAAAAGAGACCCTTTAGAAGCTGAACCCCATTTATAAAGCTGCTCTTCACAAATGGCGTAGATAATTATCACACCAAAGCAGGGCAACAAAGGTCCCGCTAATGCATTTCAGGAGAGCCGACTTCTGAGAAGCCCGCATACTCCCACATCCAAGCCTGATCAACAGAAAAAGCTGAAAAGGTTGAGAATTTCATGACACTCAAACAGGCATGCTCCTCGGAATACCAAGGAGCGCAAGGTGCGTTCAAAGATTCGATGATTCAC
+
CCCDCFFFFFFFGGGGGGGGGGGHHHHHHHHHHHHHHHHHHHHGGGGGGHGHHHHHHHHHHHHHGHHHHHFHHHHHHHHHHHHHHHHHHGHGHFHHHGHHHHHHHHHHHHHHHHGGGHHHHHHHHHHHHHHHHHHGHHHHHHGHGGGGGHHHHHHHHHHHHHHHHHHHHHGGHHHGHHHHHHHHHGHHHHHHHHHHHHHHHGHGHHHHHHGHHHHHHGGGGGGHHHGGHGGHHHHHGGHHGBHHHHGHHHHGHHHHHHHHHHHHHHHHHHHHHHGBF5HHHFHHGEEHHFHHHHHGHHGGGGCFHHHHGFEBGHHGGGGGHFHHGGGGGGGGGGGGGCGFFFFFFFAAAAB
@M02197:105:000000000-AN6RF:1:1101:9143:9952 1:N:0:1
ACATCAGGTCACTCCTCCGCTTATTGATATGCTTAAGTTCAGCGGGTAGTCCTACCTGATTTGAGGTCAAATTGTCAGAAGCTGTCTCAAAAGAGACCCTTTAGAAGCTGAACCCCATTTATAAAGCTGCTCTTCACAAATGGCGTAGATAATTATCACACCAAAGCAAGGCAACAAAGGTCCCGCTAATGCATTTCAGGAGAGCCGACTTCTGAGAAGCCCGCATACTCCCACATCCAAGCCTGATCAACAGAAAAAGCTGAAAAGGTTGAGAATTTCATGACACTCAAACAGGCATGCTCCTCGGAATACCAAGGAGCGCAAGGTGCGTTCAAAGATTCGATGATTCAC
+
BCCCBFFFFFFFGGGGGGGGGGGHHHHHHHHHHHGHGHHHCHHGGGCGGHHHHHHHHHHHHHHHGHHHHHHGHHHHHHHHHHHFHHHHHHGFHGGGHGHHHHGGHHGHHHHHHHGGG:HHHHHHHGHHHHHGHHHHHHHHGHGHGGGFGHHHHGHHHHHHHHHHHHHHHHFHHGHHGHHHHHHHGGGHGHHHHHHHHHHH0EHGHHGCGGGGGGHGGGGGGGGHGGGGGGGGGGHFGGHHHHHGHHHFFHHFHHHHHHHHGHHHHHHGHHHHGHGEHHHHHGFF5GGHHHHHFFHFGHHFGCCGHFFFHGBGHHHGGGGGHHFHCGEGHGGGGGGGFFGBFFFDBF?B@BA
@M02197:105:000000000-AN6RF:1:1101:21024:10237 1:N:0:1
ACATCAGGTCACTCCTCCGCTTATTGATATGCTTAAGTTCAGCGGGTAGTCCTACCTGATTTGAGGTCAAATTGTCAGAAGCTGTCTCAAAAGAGACCCTTTAGAAGCTGAACCCCATTTATAAAGCTGCTCTTCACAAATGGCGTAGATAATTATCACACCAAAGCAAGGCAACAAAGGTCCCGCTAATGCATTTCAGGAGAGCCGACTTCTGAGAAGCCCGCATACTCCCACATCCAAGCCTGATCAACAGAAAAAGCTGAAAAGGTTGAGAATTTCATGACACTCAAACAGGCATGCTCCTCGGAATACCAAGGAGCGCAAGGTGCGTTCAAAGATTCGATG
+
EEEDEFFFFFFFGGGGGGGGGGGHHHHHHHHHHHHHHHHHHHHGGGGGGHHHHHHHHHHHHHHHGHHHHHHHHHHHHHHHHHHHHHHHHHHHGGGHHGHHHHHHHHGHHHHHHHGGGHHHHHHHHHHHHHHHHHHHHHHHHHHHGGGGGHHHHHHHHHHHHHHHHHHHHHHHHHHHHHHHHHHHGGGHHHHHHHHHHHHHHGHGHHHHHHHHHHHHGGGGGGHHHHGGHGHHHHHGGGHHHHHHHHFHHHHHHHGHHHHHHHHHHHGHHHHEHHGFBEHGEHHHGGHHGHHHHHHHHHGGEA?DGHHHHGBCHHHGGGGGHHHGGGGGGGGGGFFFBFFFCCBCC
@M02197:105:000000000-AN6RF:1:1101:15519:10227 1:N:0:1
ACATCAGGTCACTCCTCCGCTTATTGATATGCCTAAGTTCAGCGGGTAGTCCTACCTGATTTGAGGTCAAATTGTCAGAAGCTGTCTCAAAAGAGACCCTTTAGAAGCTGAACCCCATTTATAAAGCTGCTCTTCACAAATGGCGTAGATAATTATCACACCAAAGCAAGGCAACAAAGGTCCCGCTAATGCATTTCAGGAGAGCCGACTTCTGAGAAGCCCGCATACTCCCACATCCAAGCCTGATCAACAGAAAAAGCTGAAAAGGTTGAGAATTTCATGACACTCAAACAGGCATGCTCCTCGGAATACCAAGGAGCGCAAGGTGCGTTCAAAGATTCGATGATTCAC
+
CDCDDFFFFFFFGGGGGGGGGGGHHHHHGHGHHHHHHHHHHGHGGGGGGHHHHHHHHGHHHHHHGHGGHHHHHHHHHHHHEHHHHHHGHHHHHGHHHGHHHHHHHHHHHHHHHHGGGHHHHHHHHHHHFHHHHHHHHHGHHHHHGGGGGHHHHHHHHHHHHHHHHHHGHHHHHHHHHHHGHHHHHGGGHHHHHHHHHHHHHGHGHHHGGGHGGHHGHGGGGGGHHGGGHGGHHHHHGGHHGGBGHHGHHHHHHHHHHHGHHHHHHHHHFHHHHHGFBDGHFHHHGGFHHHHHHGGGGHHCGGGGHHHHHHHHHHHGGGGGGHGHGGGGHGGGGGGGGGGBFFFFFFABAAB
@M02197:105:000000000-AN6RF:1:1101:23015:10382 1:N:0:1
ACATCAGGTCACTCCTCCGTTATTGATATGCTTAAGTTCAGCGGGTAGTCCTACCTGATTTGAGGTCAAATTGTCAGAAGCTGTCTCAAAAGAGACCCTTTAGAAGCTGAACCCCATTTATAAAGCTGCTCTTCACAAATGGCGTAGATAATTATCACACCAAAGCAAGGCAACAAAGGTCCCGCTAATGCATTTCAGGAGAGCCGACTTCTGAGAAGCCCGCATACTCCCACATCCAAGCCTGATCAACAGAAAAAGCTGAAAAGGTTGAGAAGTTCATGACACTCAAACAGGCATGCTCCTCGGAATACCAAGGAGCGCAAGGTGCGTTCAAAGATTCGATGACTCAC
+
ABCBCFFFFFFFGGGGGGGGGGHHHHHHHHHHHHHHHHHHHHGGGGGGHHHHHHHHHHHHHHHGHHHHHHHHHHHHHHHHHHHHHHHHHHGHGHHHGHHHHHHFHHHHHHHHHGGGHHHHHHHHHGHHHHHHHHHHGHGHFHGGGGGGHGHHHHHHHHHHHHHHHHHHHHHHHHHHHGHHHGHHHHHHHHHHHHHHHHHHGHGHHHHHHGHHHHHHGGGGGHGHHGGGGHGGHHHGGHHGEHHHHFHHHGHHHHHHHHHHHHHHGHHHHHGHHBHEGHHHHHHFGGGHGHHHHHHHHHFCGGGHHHHHHHHHHGGEAGGHHHHGGGGFGGGGGGGGGGFFFFFFFCCBAB
@M02197:105:000000000-AN6RF:1:1101:16502:10714 1:N:0:1
ACATCAGGTCACTCCTCCGCTTATTGATATGCTTAAGTTCAGCGGGTAGTTCTACCTGATTTGAGGTCGAATTGTCAAAGATCGTCTTGTCAGGACAGTTAGAAGCATAGAGCCAATCAGTACAAGCGCGACCCGAAAGTCAACTCCGGTGAAGATGTTTATCACACCGAATACGCCGCAAAGCAGGGTACACTCAGGCATTTCAGACGAGCCGTTTGTTACACGACAGCATCCAAGTCTACGCTGATCGACAAAAAGCCAAAGAGGTGAGATTACAATGACACTCAAACGGGTGTACCCTTTGGAATACCAAAGGGTGCAAGGTGCGTTCAAAGATTCGATGATTCAC
+
DDECEFFFFFFFGGGGGGGGGGGHHHHHHHHHHHHHHHHHHHHGGGEGGHHHHHHHHHHHHHHHGHHHGGGGHGHHHHHHHHHHHHHGHHHHHHHHHGHHHHHHHHHHHHHHHHHHHHHHHHHHHHHGGGGGGGGGGGGGHHHHHHHGGGGGHHHHHHHHHHHHHHHHHHGGGHHGGGHHHHGGGHGGHGGHHGGHHGGHHHHGGGGGGGGGGFGHHHHHHGGGHHHHHHHHHHHHHGGGGGHGGHGHGHHCHHHHHGHGHHHHHHHHHHHHHHHHHHHHHFGGHGHHGGEHHHGFFGHFHHHHHHHGGHHHHHGHHHGHHGGGGGHGGGGGGGCGGFFFFFFFBBBBB
@M02197:105:000000000-AN6RF:1:1101:8889:10731 1:N:0:1
ACATCAGGTCACTCCTCCGCTTATTGATATGCTTAAGTTCAGCGGGTATCCCTACCTGATCCGAGGTCAACCTTAAAAAATTAGGGGTTGCTGGCAAGTAGACCTACCGGACTCAATCGCGAGGAGTATTACTACGCGTAGAGCCGATAGGCACCGCCACTGATTTTAGGAGCCGCGAAACCGCGAACCCCAATACCAAGCGAGAGCTTGAGTGGTTATAATGACGCTCGAACAGGCATGCCCCCCGGAATACCAGTGGGCGCAATGTGCGTTCAAAGATTCGATGACTCAC
+
BCCCCFFFFFFFGGGGGGGGGGGHHHHHHHHHHHHHHHHHHHHGGGEGHHHHHHHHHHH<HHHGGG.9HHH;<<HHHHHG<<<HHHGGGGH09H8HHGH<H0HH<HH<;G:GGHH<<<G;G:GG88HHHHHH<<HG:G:GG:HHHGG.9G0<<HGGGGGGHHGGGGGGGGGGGGGGGGGGGGGGGGFGHHHHHHHGGHGGGHHHHHHGHHHGHHHHHFHHHFGGGGHGGGHHHHHHHGGGGGGGGHHHHHHHHHHGGGGGGGHCCGGGGGGGGGGGGGGGFFFFFFFBABBB
@M02197:105:000000000-AN6RF:1:1101:13015:11508 1:N:0:1
ACATCAGGTCACTCCTCCGCTTATTGATATGCTTAAGTTCAGCGGGTATCCCTACCTGATCCGAGGTCAAACTTAGAAAGTTGGGGGTTGCTGGCAAGCACGCACCGAGACCCTGTAGCGAGGAGTATTACTACGCTTAGAGCACGATGGCACCGCCACTGATTTTAAGACCGATCAGAACTGATGCGGTCCAATGCCAAGCAGAGCTTGAGTGTTGTACTGACGCTCGAACAGGCATGCCCCGCGGAATACCACGGGGCGCAATGTGCGTTCAAAGATTCGATGATTCAC
+
CDDDCFFFFFFFGGGGGGGGGGGHHHHHHHHHHHHHHHHHHHHGGGGGHHHHHHHH9HHHHHH8GG9HHDHHHHHHHHHHH<HHGGGGGGHHHHGHHG<HHGG;GGGGGGGGHHHHHHHGGGGG8HHHHHHHHHGGGGG9;HHHHGGHGGHHHGGGHHHHHHHHHHHHHGGGHHHHHHHHHGGGHGGHHGGHHHHHGHHGHHHHHHHHHHHGHHHGGHHHGGFFGHGGGHHFGHHHHGGFGGGGHHHHHHHGGGGGGGGGHHHHGEFGHGGGGGGGGGGFFFFBFFCCCCC
@M02197:105:000000000-AN6RF:1:1101:11846:11773 1:N:0:1
ACATCAGGTCACTCCTCCGCTTATTGATATGCTTAAGTTCAGCGGGTATCCCTACCTGATCCGAGGTCAAACTTAGAAAGTTGGGGGTTGCTGGCAAGCACGCACCGAGACCCTGTAGCGAGGAGTATTACTACGCTTAGAGCACGATGGCACCGCCACTGATTTTAAGACCGATCAGAACTGATGCGGTCCAATACCAAGCAGAGCTTGAGTGTTGTACTGACGCTCGAACAGGCATGCCCCGCGGAATACCACGGGGCGCAATGTGCGTTCAAAGATTCGATGATTCAC
+
CCDCCFFFFFFFGGGGGGGGGGGHHHHHHHHGHHHHHHHHGHHGGGGGHHHHHHHHHGH<HHHGGGGHHHHHHHHHHHHHHHHHGGGGGGHHHGGHHGHHHGG;GGGGGGGGHHHHHHHGGGGGGHHHHHHHHHGGGGGHHHG;HGGGGGHHHGGHHGHHHHHHHHHGHGGGHHHHHGHGHGGGGGGHGHHHGHHFGHHFHHHHHHHGHHHFGHHHHHHGGGGGGHHGHHHHHHHHHGGGGGGGHHHHHHHGGGGGGGGGHGHHGGGGHFGGGGGGGGGFFFFFFFBACBB
@M02197:105:000000000-AN6RF:1:1101:6561:12316 1:N:0:1
ACATCAGGTCACTCCTCCGCTTATTGATATGCTTAAGTTCAGCGGGTATCCCTACCTGATCCGAGGTCAACCGTAAAGAATGGGGGGTTTTGGCAGGTGGTCACCTGGACCCTATAGCGAGAAAATTACTACGCTCAGAGCCAGACGGCACCGCCACTGATTTTAAGACCGATCAGAACTGATGCGGTCCAATACCAAGCAGAGCTTGAGTGTTGTACTGACGCTCGAACAGGCATGCCCCGCGGAATACCACGGGGCGCAATGTGCGTTCAAAGATTCGATG
+
CCCCCFFFFFFFGGGGGGGGGGGHHHHHHHHHHHHHHGHHHHHGGGF;<HHHH<HH:<<;HHHGGG/HHHHHGGHGG:GH#HHHGGGDGG:HG<<GG<HG/H;HH.HH<HHG:G:GGGGG9GGGGGG;GG;GGG99GGG9FFFF::FDF:GFGGFHGHHHHHHHHGFFGFHFHHHGF5HHGGGGGGHHHHHHFHGHHHHHFHFHFFFHGFFHGHHHHGGFFFFFHGGHHHFFFHHGGE?FCFHHHHHHFGGGGGFFGCHGBGFEECGGGGGFFFBFFFBBA?A
@M02197:105:000000000-AN6RF:1:1101:18252:12500 1:N:0:1
ACATCAGGTCACTCCTCCGCTTATTGATGTGCTTAAGTTCAGCGGGTATCCCTACCTGATCCGAGGTCAACCTTGAAAAAATTGGGGGTCGACGGCTGGACTATCTCACACACCATGCGAAAAGATAATCTTACTACGCCTGGGGATATGAGATCATCCGCCTTTGAATTTCAGAAGGGAGAATGCAAGCAAACTCATCTTCCAAGACCAAGCAAATCTGCTTGAGAGGTATTTAATGACGCTCGAACAGGCATGCCTCCCGGAATACCAGGAGGCGCAATGTGCGTTCAAAGATTCGATGATTCAC
+
BCCDCFFFFFFFGGGGGGGGGGGHHHHHHHHHHHHHHHHHHHHGGGFGHHHHHHHHHHHHHHHGGGGHHHHHHHHHHHHHGHHHHHGGGGGGGGGGGGGHHHHHHHHHHHHGGGHHHHGHHHGHHHHHHHHGHHHHHHGGHHHGHHHHHHHHHHHHHHHHHHHHHHHHHGGHHHHHHGGHHHHHHHHHHHHHHGGHHHHHHHHHHHHGHHHHHHHHHHHHHFHHHHHHHHGHHHHHGGGGGHHGHHHGHHHGHGGGEGGGGHHHHHHHHHHGGGGGHHHHGFEGHGGGGGCGGGGFFFFFFFCBCCC
@M02197:105:000000000-AN6RF:1:1101:3097:12765 1:N:0:1
ACATCAGGTCACTCCTCCGCTTATTGATATGCTTAAGTTCAGCGGGTATCCCTACCTGATCCGAGGTCAAACTTAGAAGGTTGGGGGTTGCTGGCAAGCACGCACCGAGACCCTGTAGCGAGGAGTATTACTACGCTTAGAGCACGATGGCACCGCCACTGATTTTAAGACCGATCAGAACTGATGCGGTCCAATACCAAGCAGAGCTTGAGTGTTGTACTGACGCTCGAACAGGCATGCCCCGCGGAATACCACGGGGCGCAATGTGCGTTCAAAGATTCGATGATTCAC
+
BBBBBFFFFFFFGGGGGGGGGGGHHHHHHHHHHHHHHHHHHHGGGGGGHHHHHHGH<HH<HHHGGGE:HGHHH:HHHH%B;;HGGGGGGGH:HHGHHGHHHGG;GGGGGGGGHHHHGHHGGGGGGGHHHHHH<HGGGGGHHHH;HGC;G:HHHGGGGGGHHHHHHHHHHGGGGGGHHHHHHHGGGGGGGHHHFGHHGHGGHHHHGFHHHHHGGHHHHGFFGGGGGHHFHHHGGHHFHEECEGECHHHGHFGEEAGGGGGEFGHHEEEFCCGGGGGGGGF1BFFFFFAA>>1
@M02197:105:000000000-AN6RF:1:1101:13918:13205 1:N:0:1
ACATCAGGTCACTCCTCCGCTTATTGATATGCTTAAGTTCAGCGGGTAGTCCTACCTGATTTGAGGTCAAATTGTCAGAAGCTGTCTCAAAAGAGACCCTTTAGAAGCTGAACCCCATTTATAAAGCTGCTCTTCACAAATGGCGTAGATAATTATCACACCAAAGCAAGGCAACAAAGGTCCCGCTAATGCATTTCAGGAGAGCCGACTTCTGAGAAGCCCGCATACTCCCACATCCAAGCCTGATCAACAGAAAAAGCTGAAAAGGTTGAGAATTTCATGACACTCAAACAGGCATGCTCCTCGGAATACCAAGGAGCGCAAGGTGCGTTTAAAGATTCGATGATTCAC
+
1AAAAFF11BB1FGGGGGGGGGGHHHHHHHHHGHHHHHHHHHHGGGGGGHHHHHHHHHHHHHHHGFHHHHHFDGHHHBGHHHHHHHHD2G@FHEHFEFG0EBGF1FD@FE1EGHGFECGFHFGH9B1FB1EDEFDDFGDGFBA<CCCCFDGHGDHDDHHHGGEHHFGBC:0G?FHHGCCGHGDCCGCGFFGFHD<FHEHHHD:<//@1A1AFFHHGBGGCGGGAGF?F?BBFGFFB?E3AFB3BG4BHHHHFFFHHEHHHDFHHHFFEHGFHFGBF55HGHFD3B1BHHGDF5GFFHAAEAF0EBEF5FF3CHHHDE2?AFDFCGGCGGGFFDDABE4GBBFFFFFA3?AA
@M02197:105:000000000-AN6RF:1:1101:1903:13549 1:N:0:1
ACATCAGGTCACTCCTCCGCTTATTGATATGCTTAAGTTCAGCGGGTAGTCCTACCTGATTTGAGGTCAAATTGTCAGAAGCTGTCTCAAAAGAGACCCTTTAGAAGCTGAACCCCATTTATAAAGCTGCTCTTCACAAATGGCGTAGATAATTATCACACCAAAGCATGGCAACAAAGGTCCCGCTAATGCATTTCAGGAGAGCCGACTTCTGAGAAGCCCGCATACTCCCACATCCAAGCCTGATCAACAGAAAAAGCTGAAAAGGTTGAGAATTTCATGACACTCAAACAGGCATGCTCCTCGGAATACCAAGGAGCGCAAGGTGCGTTCAAAGATTTGATGATTCAC
+
CCCCCFFFFFFFGGGGGGGGGGGHHHHHHHFHHHHHHHHHHHHGGGGGGFGHHHHHGGHHHHHHGHHHHHHHHHHB@FGHHFHHHGHHGHHHGGHHHGGGHHHHHHHHGHHHH/EFGHHHHHHHGHHGFFFFHHHHFHHHFFHHGFGGGGHHHHHHHGGEGGHHHHFHGHGGHHHHHHHHDGHHGGGGGGHHHHHEHHGFGEGGGHGGGGGGGGHHHGGGGGHHGGGGGGGGHHGBGGHGCBGHHFEHHHHFBEHHHEG2FFHHFGFGGHGHHHFHFEFHHHGA1GFBGFBHGEHFHHHGEECEFD2CHHFHDHHFE?GGHGHHGGCGHGGGFGF3GGE@@3FFD3A@@AA
@M02197:105:000000000-AN6RF:1:1101:17868:13847 1:N:0:1
ACATCAGGTCACTCCTCCGCTTATTGATATGCTTAAGTTCAGCGGGTAGTCCTACCTGATTTGAGGTCAAATTGTCAGAAGCTGTCTCAAAAGAGACCCTTTAGAAGCTGAACCCCATTTATAAAGCTGCTCTTCACAAATGGCGTAGATAATTATCACACCAAAGCAAGGCAACAAAGGTCCCGCTAATGCATTTCAGGAGAGCCGACTTCTGAGAAGCCCGCATACTCCCACATCCAAGCCTGATCAACAGAAAAAGCTGAAAAGGTTGAGAATTTCATGACACTCAAACAGGCATGCTCCTCGGAATACCAAGGAGCGCAAGGTGCGTTCAAAGATTCGATGATTCAC
+
CCCCCFFFFFFFGGGGGGGGGGGHHHHHHHHHHHHHHHHHHHHGGGGGGHHHHHHHHHHHHHHHGHHHHHHHHHHHHHHHHHHHHHHHHHHHHGHHHGHHHHHHHHHHHHHHHHGGGHHHHHHHHHHHHHHHGHHHHHGHHGGHGGGGGHHGHHHHHHHHHHHHHHHHHHHHHHHHHHHGGHHHGHGHGHHHHHHHHHHHHGHGHHHHGHGHHHGHHGGGGGHHGHGGHGGGGGHGGFGGHHHHGHHHHHHHHHHHHHHHHGHHHHHHHHHGHHGHHHHHHHHGGFHHGGFGHHGHHFHGGFGGHHEHHFFGHHHGGGGGGHHHGGGGGGGGGGGGGGFFFFFFFF?CBAA
@M02197:105:000000000-AN6RF:1:1101:13225:14346 1:N:0:1
ACATCAGGTCACTCCTCCGCTTATTGATATGCTTAAGTTCAGCGGGTAGTCCTACCTGATTTGAGGTCAAATTGTCAGAAGCTGTCTCAAAAGAGACCCTTTAGAAGCTGAACCCCATTTATAAAGCTGCTCTTCACAAATGGCGTAGATAATTATCACACCAAAGCAAGGCAACAAAGGTCCCGCTAATGCATTTCAGGAGAGCCGACTTCTGAGAAGCCCGCATACTCCCACATCCAAGCCTGATCAACAGAAAAGGCTGAAAAGGTTGAGAATTTCATGACACTCGAACAGACATGCTGCTCGGAATACCAAGGAGCGAAAGGTGCGATCAAAGGTTCGATGATTGAC
+
AAAABFFFFCFFDGFGGGGGGGCHGFHHHHGHFGHFBBFGGFH?EEAA1FGHHHHHGHHHHGEHGHFHFHHHGHHHHHHHBFHFHHHHHHGHGFHBGFHHHGHGHFHGHHHEBHEGGH0GH6GHHHGH-HFFHHHHHG3BFGCGC-CCGH9GHFG;DGH;HGGE:HHHHHAGHHEG;HHB2FHHGC6GGHGGDF76HHHHHGHGHHGFGGDFGFFBBFGG7G?<BD6FFGFGGGGF/EB00112@22@@F21B1GF00G2DBFG1BE0D2221@21@DD222FCGGFA22D122111BB0///E0AD2A1A1FFA00A0A11100000A13FA11B111B1@B113>111>
@M02197:105:000000000-AN6RF:1:1101:21396:14347 1:N:0:1
ACATCAGGTCACTCCTCCGCTTATTGATATGCTTAAGTTCAGCGGGTAGTCCCACCCGATTTGAGGTCAAATTGTCAAAGATCGTCTTGTCAGGACAGTTAGAAGCATAGAGCCAATCAGTACAAGCGCGACCCGAAAGTCAACTCCGGTGAAGATGTTTATCACACCGAATACGCCGCAAAGCAGGGTACACTCAGGCATTTCAGACGAGCCGTTTGTTACACGACAGCATCCAAGTCCACGCTGATCGACAAAAAGCCAAAGAGGTGAGATTACAATGACACTCAAACGGGTGTACC
+
CCDDDFFFFFFFGGGGGGGGGGGHHHHHHGHHHHHHHHHHHHHGGGGGGHHHHHHGGGGGGGHHGHHHHHHHHHHHHHHHHHHHHHHGHHHHHHHHHGHHHHHHHHHHHHHHHHHHHHHHHHHHHHHGGGHGGGHHHHHHHHHHHHHHHHHHHHHHHHHHHHHGHHHHHHGGGHHGGHGHHGGHGHGHGHHHHHHHHGHGHHGHHGGGGGGGGHHHHHHHHGGGHHHHHFHHHHHHHGCFFGHHGHGEGGFGHHGHHGHHHHHHHHHHHHHHHHHHHGGGGGGGGGGFBDBFFFAAAAA
@M02197:105:000000000-AN6RF:1:1101:17872:14400 1:N:0:1
ACATCAGGTCACTCCTCCGCTTATTGATATGCTTAAGTTCAGCGGGTAGTCCTACCTGATTTGAGGTCAAATTGTCAGAAGCTGTCTCAAAAGAGACCCTTTAGAAGCTGAACCCCATTTATAAAGCTGCTCTTCACAAATGGCGTAGATAATTATCACACCAAAGCAAGGCAATAAAGGTCCCGCTAATGCATTTCAGGAGAGCCGACTTCTGAGAAGCCCGCATACTCCCACATCCAAGCCCGATCAACAGAAAAAGCTGAAAAGGTTGAGAATTTCATGACACTCAAACAGGCATGCTCCTCGGAATACCAGGGAGCGCAAGGTGCGTTCAAAGATTCGATG
+
CCDDDFFFFFFFGGGGGGGGGGGHHHHHHGHHHHHHHHHHHHHGGGGGGHHHHHHHHHHHHHHHGHHHHHHHHHHHHGHHHHHHHHHHHHHHHGHHHGHHHHHHHHHHHHHHHHGGGHHHHHHGHHHHHHHHHHHHHHHHHHHHGGGGGHHHHHHHHHHHHGHHHHHHHHHHHHHHHHHHGHHHHHGHHHHHHHHHHHHHHGHGHHHHGGHHGHHHHGGGGGHHHGGGHGGHHHGHGGHGGGGGHHHHHHHHHHHHHHHGHHHHHHHHHHHHHHHHHHHHHHFGGGGHHHHHHHGHHHHGGFFCHHHHGFAHHHGGGGGGHHHGGGGGGGGGGFFFCFFFCCABC
@M02197:105:000000000-AN6RF:1:1101:17612:14616 1:N:0:1
ACATCAGGTCACTCCTCCGCTTATTGATATGCTTAAGTTCAGCGGGTAGTCCTACCTGATTTGAGGTCAAATTGTCAGAAGCTGTCTCAAAAGAGACCCTTTAGAAGCTGAACCCCATTTATAAAGCTGCTCTTCACAAATGGCGTAGATAATTATCACACCAAAGCAAGGCAACAAAGGACCCGCTAATGCATTTCAGGAGAGCCGACTTCTGAGAAGCCCGCATACTCCCACATCCAAGCCTGATCAACAGAAAAAGCTGAAAAGGTTGAGAATTTCATGACACTCAAACAGGCATGCTCCTCGGAATACCAAGGAGCGCAAGGTGCGTTCAAAGATTCGATGATTCAC
+
CCCCCFFFFFFFGGGGGGGGGGGHHHHHHHHHHHHHHHHHHHHGGGGGGHHHHHHHHHHHHHHHGHHHHHHHHHHHHHHHHHHHHHHHHHHHHGHHHGHHHHHHHHHHHHHHHHGGGHHHHHHHHHHHHHHHHHHHHHHHHHHHGGGGGHHHHHHHHHHHHHHHHHHHHHHHHHHHHHHHHHHGGHHHGHHHHHHHHHHHHGHGGGHGGHHGGHHHHGGGGGHGHHGGHGGGGGHFGGGHHGGGHHHHHHGHHHHHHHHHHGHHHHHHHHHHHHGBFHHGHHHGFGFHHHHGHHGHGHHGGCGGHHHHGGHHFHHGGGGGHHHHGGGGHGGGGGGGGFFFFFFFFFBBAAA
@M02197:105:000000000-AN6RF:1:1101:12473:14801 1:N:0:1
ACATCAGGTCACTCCTCCGCTTATTGATATGCTTAAGTTCAGCGGGTATCCCTACCTGATCCGAGGTCAACCATAAAGAATGGGGGGTTCTGGCAGGGGGTTACCTGGACCCTATAGCAAGAGGATTACTACACTTAGAGCCAGACGGCACCGCCACTGATTTTAAGGGCCGCGAAACCGCGAACCCCAAGACCAAGCCGAGGGCTTGAGTGGTTATAATGACGCTCGAACAGGCATGCCCCTCGGAATACCAAGGGGCGCAATGTGCGTTCAAAGATTCGATGATTCTC
+
??AA1D11B1C1BB1EGFEFEECGGGHBBHHGFGFDBGH2DBGFEGGCHEFEHHH:8<<HGHHGGGGHFFF8G88GGEEH611:/99CCH<#090C5,0C7<;HBGHHHFF9BG9BHB#93(@BF/06B8$C7F7F::G0F-B:;.A5-@@E>=@DHGFFEFF8FFF/--;@;>CC?2A@?@;2CCEAB0E8F0BE#F??@@C11AGFFFFFEFFFFFFBB18AFBB@?EF1F10BAA/////FDAFHFB1BFCEE0E0113D00A0BA1A33EFA111B3311@1111>
@M02197:105:000000000-AN6RF:1:1101:17226:14793 1:N:0:1
ACATCAGGTCACTTCTCCGCTTATTGATATGCTTAAGTTCAGCGGGTAGTCCTACCTGATTTGAGGTCAAATTGTCAGAAGCTGTCTCAAAAGAGACCCTTTAGAAGCTGAACCCCATTTATAAAGCTGCTCTTCACAAATGGCGTATATAATTATCACACCAAAGCAAGGCAACAAAGGTCCCGCTAATGCATTTCAGGAGAGCCGACTTCTGAGAAGCCCGCATACTCCCACATCCAAGCCTGATCAACAGAAAAAGCTGAAAAGGTTGAGAATTTCATGACACTCAAACAGGCATGCTCCTCGGAATACCAAGGAGCGCAAGGTGCGTTCAAAGATTCGATGATTCAC
+
DDDDDFFFFFFFGGGGGGGGGGGHHHHHHHHHHHHHHHHHHHHGGGGGGHHHHHHHHHHHHHHHGHHHHHHHHGHHHHHHHHHHHHHHHHHHHGHHHGHHHHHHHHHHHHHHHHGGGHHHHHHHHHHHHGHHHHHHHHHHHHGHGGGGHHHHHHHHHHHHHHHHHHHGHHGHHHHHHHHHHHHHGGHHGHHHHHHHHHHHGGGGHHHHGGHHHHHGHGGGGGGHHHGGHGGHHHHGGGHHHHHGGHHHHHGHHHHHHFGHHHHHHHHHHHHHHHHEEHHHGHHGFFGHHHFHHFHHHHHGGGGGHHHHHHDHGHFEEACGGHHHGGGGHGGGGGGGGGGFFFFFFFBBA>A
@M02197:105:000000000-AN6RF:1:1101:13036:14991 1:N:0:1
ACATCAGGTCACTCCTCCGCTTATTGATATGCTTAAGTTCAGCGGGTAGTCCTACCTGATTTGAGGTCAAATTGTCAGAAGCTGTCTCAAAAGAGACCCTTTAGAAGCTGAACCCCATTTATAAAGCTGCTCTTCACAAATGGCGTAGATAATTATCACACCAAAGCAAGGCAACAAAGGTCCCGCTAATGCATTTCAGGAGAGCCGACTTCTGAGAAGCCCGCATACTCCCACATCCAAGCCTGATCAACAGAAAAAGCTGAAAAGGTTGAGAATTTCATGACACTCAAACAGGCATGCTCCTCGGAATACCAAGGAGCGCAAGGTGCGTTCAAAGATTCGATGATTCAC
+
CCCCCFFFFFFFGGGGGGGGGGGHHGHHHHHHHHHHHHHHHHHGGGGGGHHHHHHHHHHHHHHHGHHHHHHHHHGHHHHHHHHHHHHHHHHHHGHHHGHHHHGHHHHHHHHHHHGGGHHHHHHGHHHHHHHHHHHHHHGHHHGHGGGGGHHHHHHHHHHHHGHHHHHHHHHHHHHHHHGHHHGHHHHHHHHHHHHHHFHGHGHGHHHHHGHGHHHHHGGGGGGGHGGGHGHHHHHHGGHHHHGFHHFHHHHHHHHHHHGHHHHHHHHHHGHHHHGBHFGHGHHHGGHFHHHFGHGHHHHFGGGGHHHHHHHHGHHCGGGGHHHHGGGGGGGGGGGGGGGBFFFFFFBBBB@
@M02197:105:000000000-AN6RF:1:1101:22494:15062 1:N:0:1
ACATCAGGTCACTCCTCCGCTTATTGATATGCTTAAGTTCAGCGGGTAGTCCTACCTGATTTGAGGCCAAATTGTCAGAAGCTGTCTCAAAAGAGACCCTTTAGAAGCTGAACCCCATTTATAAAGCTGCTCTTCACAAATGGCGTAGATAATTATCACACCAAAGCAAGGCAACAAAGGTCCCGCTAATGCATTTCAGGAGAGCCGACTTCTGAGAAGCCCGCATACTCCCACATCCAAGCCTGATCAACAGAAAAAGCTGAAAAGGTTGAGAATTTCATGACACTCAAACAGGCATGCTCCTCGGAATACCAAGGAGCGCAAGGTGCGTTCAAAGATTCGATGATTCAC
+
CCCCCFFFFFFFGGGGGGGGGGGHHHHHHHHHHHHHHHFHHHHGGGGGGHHHHGHHHHHHHHHHGHGGHHHHHHHHHGHHHHHHHHHHHHHHHGHHHGHHHHHHHHHGHHHHHHGGGHHHHGHHHHHHHHHHHHHHHHHHHHHHGGGGGHHHHHHHHHHHHHHHHHHHHHHHHHHHHHGFGHHHGGHHGHHHHHHHHHHGHGHGHHGGGGGHGHHHHGGGGGHHHHGGGGHGHHHHGGHHHHHHHHHHHHGHHHHHHHHHHHHHHHHHHHHHHHHHGHHHHHHHHGHHHHHHHHHHHHHGGGGGHHHHHHHHHHHGGGGGHHHHGGGGGGGGGGGGGGGCFFFFFFAAA>A
@M02197:105:000000000-AN6RF:1:1101:23283:15198 1:N:0:1
ACATCAGGTCACTCCTCCGCTTATTGATATGCTTAAGTTCAGCGGGTAGTCCTACCTGATTTGAGGTCAAATTGTCAGAAGCTGTCTCAAAAGAGACCCTTTAGAAGCTGAACCCCATTTATAAAGCTGCTCTTCACAAATGGCGTAGATAATTATCACACCAAAGCAAGGCAACAAAGGTCCCGCTAATGCATTTCAGGAGAGCCGACTTCTGAGAAGCCCGCATACTCCCACATCCAAGCCTGATCAACAGAAAAAGCTGAAAAGGTTGAGAATTTCATGACACTCAAACAGGCATGCTCCTCGGAATACCAAGGAGCGCAAGGTGCGTTCAAAGATTCGATG
+
AAAA11BC@C1FGGGFGGCCCEEDH33AA33AFG2EBGGDFFHEGGCEFGDGDFEHB1A1FF1FFHBFAFGFHHFFHFBG11GBFGEGHHHFBFFFCFGHHH1EFG1GGHFGHGGGFFFGGGGGHCGHHHGGGHGGGGFGGGGGFFGGGHHHGHGDGHGH8HHHHHHHHFHHGHHHHHEFGGFGHHHHHHGGGHHGHHHHHGGGFGGGHGHHHHHHHGGGGGHHHEGGGGHHHHHHGGHHGHHHHHHHHHHHHHHHHHHHHHHHHHHHHHHHHHHGFGHHHGHHFGHHHHFHHHHHHHEGEFCGHHHHHHFGHHHGGGGGHHGEGGGGGGGGGFFFCFFFCCCCC
@M02197:105:000000000-AN6RF:1:1101:26353:15482 1:N:0:1
ACATCAGGTCACTCCTCCTCTTATTGATATGCTTAAGTTCAGCGGGTAGTCCTACCTGATTTGAGGTCAAATTGTCAGAAGCTGTCTCAAAAGAGACCCTTTAGAAGCTGAACCCCATTTATAAAGCTGCTCTTCACAAATGGCGTAGATAATTATCACACCAAAGCAAGGCAACAAAGGTCCCGCTAATGCATTTCAGGAGAGCCGACTTCTGAGAAGCTCGCATACTCCCACATCCAAGCCTGATCAACAGAAAAAGCTGAAAAGGTTGAGAATTTCATGACACTCAAACAGGCATGCTCCTCGGAATACCAAGGAGCGCAAGGTGCGTTCAAAGATTCGATGATTCAC
+
CDDCDFFFFFFFGGGGGGGGGGHHHHHHHHHHHHHHHHHHHHHGGGFGGHHHHHHHHHHHHHHHGHHHHHHHHHHHHHHHHHHHHHHHHHHHHGHHHGHHHHHHHHHHHHHHHHGGGHHHHHHHHHHHHHHGHHHHHHHHHHHHHGHHHHHHHHHHHHHHHGHHGHHHHHHHHHHHHHHHGHHHGHHHHHHHHHHHHHHHHGHGHHGGGGGHHHHHHGGGGGHHHHGGHGHHGHHHGGHHGHHHHHFHHFGHHHHHHHHHGHHHHHHHHHGGHFHFHGHHHHHHHGHHHHHHHHGHHGGGGECGGHHHHHGGHHHGGGGGHHHHGGGGFGGGGGFGGGGFFFFFBFBBBBB
@M02197:105:000000000-AN6RF:1:1101:29141:15507 1:N:0:1
ACATCAGGTCACTCCTCCGCTTATTGATATGCTTAAGTTCAGCGGGTATCCCTACCTGATCCGAGGTCAAACTTAGAAAGTTGGGGGTTGCTGGCAAGCACGCACCGAGACCCTGTAGCGAGGAGTATTACTACGCTTAGAGCACGATGGCACCGCCACTGATCTTAAGACCGATCAGAACTGATGCGGTCCAATACCAAGCAGAGCTTGAGTGTTGTACTGACGCTCGAACAGGCATGCCCCGCGGAATACCACGGGGCGCAATGTGCGTTCAAAGATTCGATGATTCAC
+
CCCCCFFFFFFFGFGGGGGEGGGHHHHHHHHCHHGHHHHHHFFEGGEEHHHHHHHH<HH0HHH9G9GHHHHH:HGFBFFBGGFFFGCFGGH:HHGHHGH<H;GFGGGGGGGGHHHFGHGGCFFGGGEGHFHHHHGG8GGGH:GH;GGGEGHHHGGHHGHHHHHHHHHHHGGGHFHHGGGFFGGGGGGHHHGHHHFGGHHHHHGHHHFHHHHGHHHGFFHGGGGGGFFGFHHHHHHHGGGGE?FCBGFFFFGEEEECGECGHHHHGEA0F1A3GGGGEFGB@3FFFD1AAAA
@M02197:105:000000000-AN6RF:1:1101:14624:15708 1:N:0:1
ACATCAGGTCACTCCTCCGCTTATTGATATGCTTAAGTTCAGCGGGTATCCCTACCTGATCCGAGGTCAAACATTAGAATTGGGGGTTGAAGGCAGGATTGTTACAATGACCAAGCGAATAAGTTATTACTACGCTGGAATCATGAGACTCTCCGCCATTGAATTTCGAAAGGGAATTTGCAAGCAAACTCTTCTTTCATAACCAAGCAAAACTACTTGAGTGGTTTTTAATGACGCTCGGACAGGCATGCCTTCCGGAATACCGGAAGGCGCAATGTGCGTTCAAAGATTCGATGATTCAC
+
DDDDDFFFFFFFGGGGGGGGGGGHHHHHHHHHHHHHHHHHHHHGGGGGHHHHHHHHHHHHHHHGGGGHHHHHHHHHHHGHHHHHGGGGGHHHHHHGGGGHHHHHHHHHHHHHHHHGGGHGHHHHHHHHHHHHHHHGHHHHHHHHHHHHHHHHHHGHGHHHHHHHHHHHHHHHHGHHHHHHHHHHHHHHHHHHHHHHHHHHHHGHHHHGGGHHHGGHHHHHGHGGHHHHGHHGGGGGGGGHHHHGHHHHHHGGGGGHHHGGGGGGFHEDGGGHHHHGEEGHGGGGGGGGGGFFFFFFFCCBAB
@M02197:105:000000000-AN6RF:1:1101:2402:15792 1:N:0:1
ACATCAGGTCACTCCTCCGCTTATTGATATGCTTAAGTTCAGCGGGTAGTCCTACCTGATTTGAGGTCAAATTGTCAGAAGCTGTCTCAAAAGAGACCCTTTAGAAGCTGAACCCCATTTATAAAGCTGCTCTTCACAAATGGCGTAGATAATTATCACACCAAAGCAAGGCAACAAAGGTCCCGCTAATGCATTTCAGGAGAGCCGACTTCTGAGAAGCCCGCATACTCCCACATCCAAGCCTGATCAACAGAAAAAGCTGAAAAGGTTGAGAATTTTATGACACTCAAACAGGCATGCTCCTCGGAATACCAAGGAGCGCAAGGTGCGTTCAAAGATTCGATGATTCAC
+
BAABBFFFFFFFGGGGGGGGGGGHHHGHHHHHGHHFGFFHHH5EEGEFGHHHHHGHHFHGGHHHG2BEGHHHHGGFGHGHHHHGFFFGHHEHHGGHHGHGHHHGHFG3FEFHEG?FGFHFHHHGHHGGBCHFHHHHGGHGHHGEFBFFGGHGHHHHDFGHHDFHHHHHHHGFHGHGHHHHHHGHFHHHHHHGHGHGHHHHHDGDHGGHGGHHGHFGGGDFFABHEFGGGFHGFHGFGGHFHBEBGGHHHHHHFHHHDFEGFBHFHFFHHHHHHGF5B5HHHHHFFGFHHHHHHHHHHHHEE?E2BDFFHGDFDHGF2E?GHGBHEECGHFGFGFF5CGGFFFFFFFBBBBB
@M02197:105:000000000-AN6RF:1:1101:15784:16143 1:N:0:1
ACATCAGGTCACTCCTCCGCTTATTGATATGCTTAAGTTCAGCGGGTAGTCCTACCTGATTTGAGGTCAAATTGTCAGAAGCTGTCACGAAAGAGACCCTTTAGAAGCTGAACCCCATTTATAAAGCTGCTCTTCACAAATGGCGTAGATAATTATCACACCAAAGCAAGGCAACAAAGGTCCCGCTAATGCATTTCAGGAGAGCCGACTTCTGAGAAGCCCGCATACTCCCACATCCAAGCCTGATCAACAGAAAAAGCTGAAAAGGTTGAGAATTTCATGACACTCAAACAGGCATGCTCCTCGGAATACCAAGGAGCGCAAGGTGCGTTCAAAGATTCGATGATTCAC
+
DDDDDFFFFFFFGGGGGGGGGGGHHHHHHHGHHHHHHHHGHHHGGGGGGHHHHHHHHHHHHHHHGHHHHHHHHHHHHGHHHHHHHHHHGGGGGGGHHGHHHHHHHHHHHHHHHHGGGHHHHHHHHHHHHHHHHHHHHHHHHHGHGGGGGHHHHHHHHHHHHGHHHHHHHHHHHHHHHHHHHHHGHGGGGHHHHHHHHHHGHGHGHHHHHHGHHGHHHGGGGGGGHGGGGGHHGGGHGGHHHHEHGHHHGGGHHHHHHHHHHHHHHHHGGGGHHHHGHHHHGHHHHGGHHHHHHHHHHHHGGGGGHGHGHHGHHHHGFCGGGHGHGGGGHGGGGGGGGGGFFFFFFFCCCCC
@M02197:105:000000000-AN6RF:1:1101:16130:16783 1:N:0:1
ACATCAGGTCACTCCTCCGCTTATTGATATGCTTAAGTTCAGCGGGTAGTCCTACCTGATTTGAGGTCAAATTGTCAGAAGCTGTCTCAAAAGAGACCCTTTAGAAGCTGAACCCCATTTATAAAGCTGCTCTTCACAAATGGCGTAGATAATTATCACACCAAAGCAAGGCAACAAAGGTCCCGCTAATGCATTTCAGGAGAGCCGACTTCTGAGAAGCCCGCATACTCCCACATCCAAGCCTGATCAACAGAAAAAGCTGAAAAGGTTGAGAATTTCATGACACTCAAACAGGCATGCTCCTCGGAATACCAAGGAGCGCAAGGTGCGTTCAAAGATTCGATGATTCAC
+
CCCCCFFFFFFFGGGGGGGGGGGHHHHHHHHHHHHHHHHHHHHGGGGGGHHHHHHHHHHHHHHHGHHHHHHHHHHHHHHHHHHHHHHHHHHHHGHHHGHHHHHHHHHHHHHHHHGGGHHHHHHHHHHHHHHHHHHHHHHHHHHHGGGGGFHHHHHHHHHHHHHHHHHHHHHHHHHHHHHHHHHHHHHHHHHHHHHHHHHHHGHGHHHHHHHGHHHHHGGGGGHHHHGGHGHGHHHHGGHHG3FGHGHHHHHHHHHHHHHFHHHHHHHHHHHHHHHHGHHHHHHHGGHHHHG3FEHHHHHGGGGGHHHHGHHHHHHGGCGGHHHHGGGGGGGGGGGGGGGFFFFFFFCAAAB
@M02197:105:000000000-AN6RF:1:1101:24208:16775 1:N:0:1
ACATCAGGTCACTCCTCCGCTTATTGATATGCTTAAGTTCAGCGGGTATCCCTACCTGATCCGAGGTCAAACTTAGAAAGTTGGGGGTTGCTGGCAAGCACGCACCGAGACCCTGTAGCGAGGAGTATTACTACGCTTAGAGCACGATGGCACCGCCACTGATTTTAAGACCGATCAGAACTGATGCGGTCCAATACCAAGCAGAGCTTGAGTGTTGTACTGACGCTCGAACAGGCATGCCCCGCGGAATACCACGGGGCGCAATGTGCGTTCAAAGATTCGATGATTCAC
+
CCCCCFFFFFFFGGGGGGGGGGGHHHHHHHHHHHHHHHHHHHHGGGGGHHHHHHHHHHH<HHHGGG:HHHHHH:HHGHHHHHHHGGGGG:HHH;GHHGHHHGG;GGGGG;GGHHHHHHHGGGGG8GHHHHHHHHGGGGGHHHHHHGF:GGHHHGGGGGHHHHHHHHHHHGGGHHHHHGHGGGGGGGGHHHHHHGFGGHHGFFHHHHHHHGHGFHGFGFFGFGGGGHFGHHHHHHHHGGGGGGGFGHHHHHGFEAGGGGGGHHHHGEEFHGGGGGGGGFGFFFFFFFBBBBB
@M02197:105:000000000-AN6RF:1:1101:22323:17075 1:N:0:1
ACATCAGGTCACTCCTCCGCTTATTGATATGCTTAAGTTCAGCGGGTATCCCTACCTGATCCGAGGTCAACCTTGAAAAAATTGGGGGTCGACGGCTGGACTATCTCACACACCATGCGAAAAGATAATCTTACTACGCCTGGGGATATGAGATCATCCGCCTTTGAATTTCAGAAGGGAGAATGCAAGCAAACTCATCTTCCAAGACCAAGCAAATCTGCTTGAGAGGTATTTAATGACGCTCGAACAGGCATGCCTCCCGGAATACCAGGAGGCGCAATGTGCGTTCAAAGATTCGATGATTCAC
+
DDDDDFFFFFFFGGGGGGGGGGGHHHHHHHHHHHHHHHHHHHHGGGGCHHHHHHHHHHHHHHHGGGGHHHHHHHHHFHHHGHHHHGGGGGGGGGGGGGGHHHHHHHHHHHHHHGHHHHHHHHGHHHHHHHHHHHHHHGGGHHHHHHHHHHHHHHHGHHHHHGGGHHHHHHHGHHHHHHHHHHGHHHHHHHHHHHGHHHHHGHHHHHHGGHHHHHHHHHHHHHHHHHHHHHHHHFHHGGGGGHEGHHHHHHGHHGGGGGGGHHHFGHHHHGHGGGGGHGHGGGEGHGGGGGGGGGGFFFFFFFCCCCC
@M02197:105:000000000-AN6RF:1:1101:2985:17311 1:N:0:1
ACATCAGGTCACTCCTCCGCTTATTGATATGCTTAAGTTCAGCGGGTAGTCCTACCTGATTTGAGGTCAAATTGTCAGAAGCTGTCTCAAAAGAGACCCTTTAGAAGCTGAACCCCATTTATAAAGCTGCTCTTCACAAATGGCGTAGATAATTATCACACCAAAGCAAGGCAACAAAGGTCCCGCTAATGCATTTCAGGAGAGCCGACTTCTGAGAAGCCCGCATGCTCCCACATCCAAGCCTGATCAACAGAAAAAGCTGAAAAGGTTGAGAATTTCATGACACTCAAACAGGCATGCTCCTCGGAATACCAAGGAGCGCAAGGTGCGTTCAAAGATTCGATGATTCAC
+
BBBBBFFFFFFFGFGGGGGGGGGHHHGHHHHHHHHHHGFHHHHGGGFGGHHHHHHHHHHHHHHHGGHHHHHHHGFHHHHHFHHHHHHHGHHHFGHHHGHHHHHHHHHHHHHHHEGGGHHHHHHHHHGHHHHHHHHHHHGHHHHHGGGGGHHHHHHHHHHHHHHHHHGHHHHHHHHHHHHHGHGHGHGGGHHHHHHHHHHHHGHGHHHGGGFHGHHHHGGGGGGGHHGGEFGGGGHGGEFGGGBGHGGHHHHFHHFHHGHGFHHFHHFHFHHHHHHHHGHHHBHHGGHHGFGHHFEHFFEEEGEGHFFGGEAHGHGCGGEFCBFHEGEEFBGGGGGGGGCFFFFFFFAAAA>
@M02197:105:000000000-AN6RF:1:1101:5804:17331 1:N:0:1
ACATCAGGTCACTCCTCGCTTATTGATATGCTTAAGTTCAGCGGGTAGTCCTACCTGATTTGAGGTCAAATTGTCAGAAGCTGTCTCAAAAGAGACCCTTTAGAAGCTGAACCCCATTTATAAAGCTGCTCTTCACAAATGGCGTAGATAATTATCACACCAAAGCAAGGCAACAAAGGTCCCGCTAATGCATTTCAGGAGAGCCGACTTCTGAGAAGCCCGCATACTCCCACATCCAAGCCTGATCAACAGAAAAAGCTGAAAAGGTTGAGAATTTCATGACACTCAAACAGGCATGCTCCTCGGAATACCAAGGAGCGCAAGGTGCGTTCAAAGATTCGATGATTCAC
+
BBAA3DDBDFFFFGFGGGFGCFHHBFGFHDHGHHGFHHH5GHD?E2A2FFGGHHHHHHGGFHHEBBGFFFHGFHHHHGHBGHFFFGFHFHHFFFHHGFCGHHBGGH3G3EFGGGCGHFGFHGHGFBGFGHDGFHHHHHHHGGGGGGGGGFHFGGG0EEGHHHGHHGHHGHHHHHHHGFGDGGGFHGHHHHHHGHBHHGHHCGFCDHHHGGFHHHHFGD?GGHHHHFGGGHHHGHHGGHHHHGHHHHHHHGHHHHHHHHHHHHHHHHHHHHHGHHFFFHHGHHGBGHHHHHHHHEHHHHECE?GHGHHHGFGHHHGGGGGHGHHGGGGGGGGFGGGGGGFFFFFFFBBAAB
@M02197:105:000000000-AN6RF:1:1101:11085:17645 1:N:0:1
ACATCAGGTCACTCCTCCGCTTATTGATATGCTTAAGTTCAGCGGGTATCCCTACCTGATCCGAGGTCAAACCTAGAAAGTTGGGGGTTGCTGGCAAGCACGCACCGAGACCCTGTAGCGAGGAGTATTACTACGCTTAGAGCACGATGGCACCGCCACTGATTTTAAGACCGATCAGAACTGATGCGGTCCAATACCAAGCAGAGCTTGAGTGTTGTACTGACGCTCGAACAGGCATGCCCCGCGGAATACCACGGGGCGCAATGTGCGTTCAAAGATTCGATGATTCAC
+
CDCCDFFFFFFFGGGGGGGGGGGHHHHHHHHHHHHHHHHHHHHGGGGGHHHHHHHHHHH0HHHGGG9HHHHHGHHHHH;HH<HHGGGGGGHHHHGHHGHHH/G;GGG;G;GGE29:A:><0A?04BFGFFF1F:C@FF991><F.CACE.<#CGGHHGFGHHHHHFHGGGGGHHGHHHHHHGGGGGGGHGHHHHFGGHGHGHHHHHGHHGHGHHFHHFFGGGGGGHHGGHHHHHGHHGFGGCGGHHHHHHHGGGGGGGGGHBHHGGGGHGGGGGGGGGGFFFFFFFCCBAC
@M02197:105:000000000-AN6RF:1:1101:5772:17738 1:N:0:1
ACATCAGGTCACTCCTCCGCTTATTGATATGCTTAAGTTCAGCGGGTATCCCTACCTGATCCGAGGTCAAACTTAGAAAGTTGGGGGTTGCTGGCAAGCACGCACCGAGACCCTGTAGCGAGGAGTATTACTACGCTTAGAGCACGATGGCACCGCCACTGATTTTAAGACCGATCAGAACTGATGCGGTCCAATACCAAGCAGAGCTTGAGTGTTGTACTGACGCTCGAACAGGCATGCCCCGCGGAATACCACGGGGCGCAATGTGCGTTCAAAGATTCGATGATTCAC
+
CCCCCFFFFFFFGGGGGGGGGGGGHHHHHGHHHHHHHGGHHHHGGGEGHHGHHHHHHHHHHHHGGG:GHHHHHHHHGHHHHHGHGGGFGGHHHHGHHFHHG:GGGGGGGGGGHHHGHHHG4GGG#HHHHHHH<HGGBGGHHGGGHGG'GGHGHGGGHGHHHHHHHHHHHGGGGHHGHHHGHHGGGGGHHGGHHHHGGHHHGGHHHHHHHHHGHHFFGFHFFGFGGHHGFHHHHHHHHGGGGGGGGHHHFGCGGGGGGGGGHHHHGEEGGGGGGGGGGGGBFFFFFFBBBBB
@M02197:105:000000000-AN6RF:1:1101:4351:17815 1:N:0:1
ACATCAGGTCACTCCTCCGCTTATTGATATGCTTAAGTTCAGCGGGTAGTCCTACCTGATTTGAGGTCAAATTGTCAGAAGCTGTCTCAAAAGAGACCCTTTAGAAGCTGAACCCATTTATAAAGCTGCTCTTCACAAATGGCGTAGATAATTATCACACCAAAGCAAGGCAACAAAGGTCCCGCTAATGCATTTCAGGAGAGCCGACTTCTGAGAAGCCCGCATACTCCCACATCCAAGCCTGATCAACAGAAAAAGCTGAAAAGGTTGAGAATTTCATGACGCTCAAACAGGCATGCTCCTCGGAATACCAAGGAGCGCAAGGTGCGTTCAAAGATTCGATGATTCAC
+
ABBBBF4FDFFFGGGGGFGGGGGHHHHHHHHGHHHHHHHHH5GGGGEEFGHHHHHHHHHHHHHFEFGHFFGHHHHHHHHHHHHHHHHGHHGHHGHHHFHHHHHHHHHGGHHHHHGGHHHGHHFHHHGHHHHHHHHHHHHGHHHGGGCGGHHHHHHGHHHHHHHHHHHHHHHGHHHHHHHHHGHHHHHHHHHHHHHGHHHGGHGHHHFGGGHHHHHHGGGFGHGHGDFFGHHHHHGGGHHHHEFGF4FGHHFFHHHGBHFHHHHGHHHHHHHHHGBBDHHGGFGHAHEGHHHHGEHHGHGGGGGHHHHFGAFHHHGGGGGGFHHGGGGHGGGGGGGEBGBFFFFFFBAAAA
@M02197:105:000000000-AN6RF:1:1101:8386:17865 1:N:0:1
ACATCAGGTCACTCCTCCGCTTATTGATATGCTTAAGTTCAGCGGGTAGTCCTACCTGATTTGAGGTCAAATTGTCAGAAGCTGTCTCAAAAGAGACCCTTTAGAAGCTGAACCCCATTTATAAAGCTGCTCTTCACAAATGGCGTAGATAATTATCACACCAAAGCAAGGCAACAAAGGTCCCGCTAATGCATTTCAGGAGAGCCGACTTCTGAGAAGCCCGCATACTCCCACATCCAAGCCTGATCAACAGAAAAAGCTGAAAAGGTTGAGAATTTCATGACACTCAAACAGGCATGCTCCTCGGAATACCAAGGAGCGCAAGGTGCGTTCAAAGATTCGATGATTCAC
+
DDDDDFFFFFFFGGGGGGGGGGGHHHHHHHHGHHHHHHHHHHHGGGGGGHHHHHHHHHHHHHHHGHHHHHHHHHHHHHHHHHHHHHHHHHHHHGHHHGHHHHHHHHHHHHHHHHGGGHHHHHHHHHHHHHHHHHHHHHHHHHHHGGGGGHHHHHHHHHHHHHHHHHHHHHHHHHHHHHHHHHHHHGHGHHHHHHHGHHHHHGGGGHGHHHHHGHGHHGGGGGHHGHGGHGHGGHHFGGHHHHGHHHHGHHHHHHHHHHHHHHHHHHHHHHHHHHHGGHHHHHHHHGHHHHHHHHFGHHHGGGGGHHHHHGEHGHHGGGGGHHHHGGGGHGGGGGGGGGGFFFFFFFBAAAB
@M02197:105:000000000-AN6RF:1:1101:21259:18153 1:N:0:1
ACATCAGGTCACTCCTCCGCTTATTGATATGCTTAAGTTCAGCGGGTAGTCCTACCTGATTTGAGGTCAAATTGTCAGAAGCTGTCTCAAAATAGACCCTTTAGAAGCTGAACCCCATTTATAAAGCTGCTCTTCACAAATGGCGTAGATAATTATCACACCAAAGCAAGGCAACAAAGGTCCCGCTAATGCATTTCAGGAGAGCCGACTTCTGAGAAGCCCGCATACTCCCACATCCAAGCCTGATCAACAGAAAAAGCTGAAAAGGTTGAGAATTTCATGACACTCAAACAGGCATGCTCCTCGGAATACCAAGGAGCGCAAGGTGCGTTCAAAGATTCGATG
+
CCCCCFFFFFFFGGGBGGGGGGGHHHHHGHHHHHHHHHHHHHHGGGGGGHHHHHHHHHHHHHHHGHFHHHHHHHHHHHHHHHHHHHHHHHHHHHHHHHHHHHHHHHHFHHHGHHGGGHHHHHHHHGHHHHHHHHHHHHHHHHHHGGGGGHHHHHHHHHHHHHHHHHHHHHGHHHHHHHHHHHHHGHHHHHHHHHHHHHHHHGHGGHGHHGHHHHHHHGGGGGGGGGGGHGGHGHHGGGHHHHHHHHHHHHHHHHHGHHHFHHHHHHHGFHHHHGFHHHGHGGHHGGGHHHEHHHCFFEHGGCGGHHHHHGFGHHHGGGGEHHHGGGGGGGGFGFFFBFFFBBBBB
@M02197:105:000000000-AN6RF:1:1101:23706:18335 1:N:0:1
ACATCAGGTCACTCCTCCGCTTATTGATATGCTTAAGTTCAGCGGGTATCCCTACCTGATCCGAGGTCAACCTTGAAAAAATTGGGGGTCGACGGCTGGACTATCTCACACACCATGCGAAAAGATAATCTTACTACGCCTGGGGATATGAGATCATCCGCCTTTGAATTTCAGAAGGGAGAATGCAAGCAAACTCATCTTCCAAGACCAAGCAAATCTGCTTGAGAGGTATTTAATGACGCTCGAACAGGCATGCCTCCCGGAATACCAGGAGGCGCAATGTGCGTTCAAAGATTCGATGATTCAC
+
DEDEEFFFFFFFGGGGGGGGGGGHHHHGHHHHHGHFHHHHHHHGGGGGHHHHHHHHHHHHHHHGGGGHHHHHHHHHHHHHGHHHGHGGGGGGGGGGGGGHHHHHHGHHHHHGGGHHHHHHGHGHHHHHHHGHHHHGHGGGHHHGHHHHHHHHHHHHHHHHHGHGHHHHHHGHHHHHHHGHGHHHHHHHHHHHHGGHHHHHHHHGHHHGHHHHHHGHHHGHHGHHHHHHHHHHHHHHGGEGGHHGHHHHHGHHHGGGGFE?HHGHHHGHHHHGGGGGHFFGFEEGHGGGGGGGGGGFFFFFFFBBBAA
@M02197:105:000000000-AN6RF:1:1101:3204:18438 1:N:0:1
ACATCAGGTCACTCCTCCGCTTATTGATATGCTTAAGTTCAGCGGGTAGTCCTACCTGATTTGAGGTCAAATTGTCAGAAGCTGTCTCAAAAGAGACCCTTTAGAAGCTGAACCCCATTTATAAAGCTGCTCTTCACAAATGGCGTAGATAATTATCACACCAAAGCAAGGCAACAAAGGTCCCGCTAATGCATTTCAGGAGAGCCGACTTCTGAGAAGCCCGCATACTCCCACATCCAAGCCTGATCAACAGAAAAAGCTGAAAAGGTTGAGAATTTCATGACACTCAAACAGGCATGCTCCTCGGAATACCAAGGAGCGCAAGGTGCGTTCAAAGATTCGATGATTCAC
+
BBBBBFFFFFFCGBGGGGGGGGGHHHHHCHHHHHHHHHHHHHFGGCEGGGFHHHHHHHFHHHHHGHHHHHHHHHHHHHHHHHHHHHHHHHGGHGFHHEHHHHGHHHHHHHHHHHGGGHHHHHHHHHHHHHHHHHHHHHHHHGHHGGGGGHHHHHHHHGHHHHHHHHHHHGGHHGHGFHGHCGHHGGGHGHGHHHGHHHHHGGGGHHHHGGHHGHGGFGGFGGFHHHGGHGGGHGHHGGFHHHHFHGFFEHGHHHHHHHHHHGHHHHHED@BFFGGBGDHHFGHFEFBGHHGHHHHFHHFGE?GFBHHGGBF3HGHFEA2EBHHGGEEGFGGGGGBGGGGFFFFFFFBAAAB
@M02197:105:000000000-AN6RF:1:1101:13535:18702 1:N:0:1
ACATCAGGTCACTCCTCCGCTTATTGATATGCTTAAGTTCAGCGGGTAGTCCTACCTGATTTGAGGTCAAATTGTCAGAAGCTGTCTCAAAAGAGACCCTTTAGAAGCTGAACCCCATTTATAAAGCTGCTCTTCACAAATGGCGTAGATAATTATCACACCAAAGCAAGGCAACAAAGGTCCCGCTAATGCATTTCAGGAGAGCCGACTTCTGGGAAGCCCGCATACTCCCACATCCAAGCCTGATCAACAGAAAAAGCTGAAAAGGTCGAGAATTTCATGACACTCAAACAGGCATGCTCCTCGGAATACCAAGGAGCGCAAGGTGCGTTCAAAGATTCGATGATTCAC
+
CCCCCFFFFFFFGGGGGGGGGGGHHHHHHHHHHHHHHHHHHHHGGGGGGHHHHHHHHHHHHHHHGGHHHHHHHHHHHHHHHHHHHHHHHHHHHGHHHGHHHHHHHHHHHHHHHHGGGHHHHHHHHHHHHHFHHHHHHHHHHHHHGGGGGHHHHHHHHHHHHGHHHHHHHHGHHHHHHHGGHHHHHGHHHHHHHHHHHHHHHGHGHHHHHHGHHHHHHGGGGGHHHHGGHGHHGGHHGGHHHHHHGEHHHHHHHHHHHHHHHHHHHGGGHGHHHHHHHHHHHHHGDGHHHHHHHHFHHHHGGGGGHHHHHHHGHHHGGGGGGHHHGGGGHGGGGGGGGGGCFFFFFFA@AAA
@M02197:105:000000000-AN6RF:1:1101:16040:18805 1:N:0:1
ACATCAGGTCACTCCTCCGCTTATTGATATGCTTAAGTTCAGCGGGTAGTCCTACCTGATTTGAGGTCAAATTGTCAGAAGCTGTCTCAAAAGAGACCCTTTAGAAGCTGAACCCCATTTATAAAGCTGCTCTTCACAAATGGCGTAGATAATTATCACACCAAAGCAAGGCAACAAAGGTTCCGCTAATGCATTTCAGGAGAGCCGACTTCTGAGAAGCCCGCATACTCCCACATCCAAGCCTGATCAACAGAAAAAGCTGAAAAGGTTGAGAATTTCATGACACTCAAACAGGCATGCTCCTCGGAATACCAAGGAGCGCAAGGTGCGTTCAAAGATTCGATGATTCAC
+
CCCCCFFFFFFFGGGGGGGGGGGHHHHHHHHHHHHHHHGHHHHGGGGGGHHHHHHHHHHHHHHHGHHGHHHHHHHHHHHHGHHHHHHHHHHHHGHHHGHHHHHHHHHHHHHHHHGGGHHHHHHHGHGHHHHHHHHHHHHHHHHHGGGGGHHHHHHHHHHHHGHHHGHHHHGHHHHHHHHHGHHGGGGGGHHHHGHHHHHHHGHGHHHGGHGHGHGGHGGGGGGHHHGGGGGGGHHGGGHGHFHFHG@3FHHHGGHHFFHGGHHHHHGHHHHHHHHHHHHHHHHGGGHHHGF3HFHGHGHGEGECFFFHHHHGHHHGGCGGHHHHGGGGFCGGGGGGE4GBFFFFFF@AAAA
@M02197:105:000000000-AN6RF:1:1101:28061:18850 1:N:0:1
ACATCAGGTCACTCCTCCGCTTATTGATATGCTTAAGTTCAGCGGGTATCCCTACCTGATCCGAGGTCAAACTTAGAAAGTTGGGGGTTGCTGGCAAGCACGCACCGAGACCCTGTAGCGAGGAGTATTACTACGCTTAGAGCACGATGGCACCGCCACTGATTTTAAGACCGATCAGAACTGATGCGGTCCAATACCAAGCAGAGCTTGAGTGTTGTACTGACGCTCGAACAGGCATGCCCCGCGGAATACCACGGGGCGCAATGTGCGTTCAAAGATTCGATGATTCAC
+
CCCCCFFFFFFFGGGGGGGGGGGHHHHHHHHHHHHHHHHHHHHGGGGGHHHHHHHHHGG<HHHGGGGHGHHHHHHHHHHHHGHHGGGGGGH:HHGHHGH<HGGGGGGGG;GGHHGHHHHGGGGGGGHHHHHHHHGGG8GHHHHHHGGHGGHHHGGHHHGHHHHHHHHHHGGGGHHHHHHHHHGGGGGHHHGHHHHGGHHHFHHHHHHHHHHGGHFFHHGGGGGFGHHGHHHFFGHHFGGGGGGGHHHHHHHGGGGGGGFGHGHHGEEGGGGGGGGGGGGFFBFFFFCCCCC
@M02197:105:000000000-AN6RF:1:1101:3946:19558 1:N:0:1
ACATCAGGTCACTCCTCCGCTTATTGATATGCTTAAGTTCAGCGGGTAGTCCTACCTGATTTGAGGTCAAATTGTCAGAAGCTGTCTCAAAAGAGACCCTTTAGAAGCTGAACCCCATTTATAAAGCTGCTCTTCACAAATGGCGTAGATAATTATCACACCAAAGCAAGGCAACAAAGGTCCCGCTAATGCATTTCAGGAGAGCCGACTTCTGAGAAGCCCGCATACTCCCACATCCAAGCCTGATCAACAGAAAAAGCTGAGAAGGTTGAGAATTTCATGACACTCAAACAGGCATGCTCCTCGGAATACCAAGGAGCGAAAGGTGCGTTCAAAGATTCGATGACTCA
+
AAAAAFFB@1BCG11FEGGG0ECGHDDDBGFBGFGHHFGH2EFAAEAAFEDGGGCGGHBGGHBFFFH01FGB1A@GHHGHFEHHDGHHEFFHHGFHFFEG>ED@1FG1B1DBGH??ACGHHFFG2F9FBGFFFGGBGHGHHGF0FGGGGFHHHHFHGHFFFGEHGHHHHGBFFFHHHG0FGGCGHFHGDDGFGHHGHHGGFGHGECFGHGGGHHHHHGGFG/FBFGGGFGHGEHEFEGEHFBGFHFHHHHHHCEHHGDEHFHHHHHF0BGF2HGBFFDFFAD1GHFFHHHHGHEFFGGHGGEE?FGDFHHHFFHHGHEA0B1GBE0CEF1GBGGGGAGCFC3D1D>1>11
@M02197:105:000000000-AN6RF:1:1101:3362:19593 1:N:0:1
ACATCAGGTCACTCCTCCGCTTATTGATATGCTTAAGTTCAGCGGGTATCCCTACCTGATCCGAGGTCAACCTTGAAAAAATTGGGGGTCGACGGCTGGACTATCTCACACACCATGCGAAAAGATAATCTTACTACGCCTGGGGATATGAGATCATCCGCCTTTGAATTTCAGAAGGGAGAATGCAAGCAAACTCATCTTCCAAGACCAAGCAAATCTGCTTGAGAGGTATTTAATGACGCTCGAACAGGCATGCCTCCCGGAATACCAGGAGGCGCAATGTGCGTTCAAAGATGCGATGACTCAC
+
AAAAAFBFF1CBFBG1GFGGGG0FGBDEGHCBF32FBFGFGGG?EEAEGB2EH1FF11BAFGGEEGAGFHH0FBGFFBF0EAG@GGG?AEEAEEFCGCGFGHF:GFFG>CGACGFFCGAEFGCGFGHHGHGGGHHGHC@.FHHGGGGHGFGHHGHHFGGHHGD2HHHHFGFHGGDFFHHFGHGFFHGDFHGGGGGGGFHHFGGGEGGCGF1FGDFFFFFGHHHHFHFFGF2HHEF0EE?/E0EEFFGD1E101//EEE/AHGG22AA01GHEAEACFCHGAEA00B1FGGGGA1A1@3FDFDA>1>>
@M02197:105:000000000-AN6RF:1:1101:4421:19645 1:N:0:1
ACATCAGGTCACTCCTCCGCTTATTGATATGCTTAAGTTCAGCGGGTAGTCCTACCTGATTTGAGGTCAAATTGTCAGAAGCTGTCTCAAAAGAGACCCTTTAGAAGCTGAACCCCATTTATAAAGCTGCTCTTCACAAATGGCGTAGATAATTATCACACCAAAGCAAGGCAACAAAGGTCCCGCTAATGCATTTCAGGAGAGCCGACTTCTGAGAAGCCCGCATACTCCCACATCCAAGCCTGATCAACAGAAAAAGCTGAAAAGGTTGAGAATTTCATGACACTCAAACAGGCATGCTCCTCGGAATACCAAGGAGCGCAAGGTGCGTTCAAAGATTCGATGATTCAC
+
CCCCCFFFFBFFGGGGGGGGGGGHHHHHHHHHHHHHHHHHHHHGGGEFGHHHHHGHHHHHHHGHGHHHHHHHHHHHHHHHGHHHHHHHHHGHGGHHHGHHHHHHGHHHHHHHGHGGGHHHHGHHHHHHHGHHHHHHHHHHHHHHGGGGGHHHHHHGHHHHHHHHHHHHHHHHHHHHHGHHGHHGGGHGGHHHHHHHHHHHGGHGHHHHGHGGGGGGGGGGGGGHGHGGGGHGGHHHGGGHHFEBGBHHHHHFFGHHHFHHHGHHHHHHGHHHHHGBHHHGHHHGDGHHHHGHHHHHHHGGEE?GFGHHHHFHHHHGGGFGHHHHGGGGHGGGGGGGGGGFFFFFFFBA>>?
@M02197:105:000000000-AN6RF:1:1101:10019:19660 1:N:0:1
ACATCAGGTCACTCCTCCGCTTATTGATATGCTTAAGTTCAGCGGGTAGTCCTACCTGATTTGAGGTCAAATTGTCAGAAGCTGTCTCAAAAGAGACCCTTTAGAAGCTGAACCCCATTTATAAAGCTGTTCTTCACAAATGGCGTAGATAATTATCACACCAAAGCAAGGCAACAAAGGTCCCGCTAATGCATTTCAGGAGAGCCGACTTCTGAGAAGCCCGCATACTCCCACATCCAAGCCTGATCAACAGAAAAAGCTGAAAAGGTTGAGAATTTCATGACACTCAAACAGGCATGCTCCTCGGAATACCAAGGAGCGCAAGGTGCGTTCAAAGATTCGATGACTCAC
+
BCBCCFBFFFFFGGGGFGGGGGGHHHHHHGGGHHHHHHHHHHHGGGGGGHGHHHHHHGHHHHHHGHHHHHHHHHHHHHHHHHHHHHHHHHHHHGHHHGHHHHHHHHHHHHHHHHGGGHHHHHHHHHHHHGHHHHHHHHHHHHHHGGGGGHHHHHHHHHHHHHHHHHHHHHHHHHHHHHHHHHHHHHGHHHHHHHHHHHHHHGGGGHHGGHGGGGHHGGGGGGGHHHGGGGGGHHHHGGGHFHHFBGHHHGHHHHHHHHHFGGHHGHEHGHHHGFGGFEHGBGEFDGEHHHHHGBHHHHEFGGGGHHHHHHHGHHHGGGEAFGFHGGGGHGFGGGGGGGGFFFFFFFCCBCC
@M02197:105:000000000-AN6RF:1:1101:21246:20023 1:N:0:1
ACATCAGGTCACTCCTCCGCTTATTGATATGCTTAAGTTCAGCGGGTAGTCCTACCTGATTTGAGGTCAAATTGTCAGAAGCTGTCTCAAAAGAGACCCTTTAGAAGCTGAACCCCATTTATAAAGCTGCTCTTCACAAATGGCGTAGATAATTATCACACCAAAGCAAGGCAACAAAGGACCCGCTAATGCATTTCAGGAGAGCCGACTTCTGAGAAGCCCGCATACTCCCACATCCAAGCCTGATCAACAGAAAAAGCTGAAAAGGTTGAGAATTTCATGACACTCAAACAGGCATGCTCCTCGGAATACCAAGGAGCGCAAGGTGCGTTCAAAGATTCGATGACTCAC
+
CCCCCFFFFFFFGGGGGGGGGGGHHHGHHHHHHHHHHHHHHHHGFGGGGHHHHHHHHHHHHHHHGHHHHHHHHHHHHHHHHHHHHHHHHHHHHGHHHGHHHHHHHHHHHHHHHHGGGHHHHHHHHHHHHHHHHHHHHHGHHHHHGGGGGHHHHHHHHGHHHGHHHHHHHHGHHHHHHHHHHHHGGHHHHHHHHHHHHHHHHGGGHHHHGGGHHHHHHGGGGGHGHHGGGGGGGHHHGGGHHGHHHHHHHHHHHHHHHHGHHGGHHHHGEGHGHGG5GDHHHGHGFGHHHHHGHGHHHHHGGGCGHHEHHGFGHHHDGGGGGHGHGFGFAGGGGGGFEFCFFFFFFFAA?AA
@M02197:105:000000000-AN6RF:1:1101:11092:20142 1:N:0:1
ACATCAGGTCACTCCTCCGCTTATTGATATGCTTAAGTTCAGCGGGTAGTCCTACCTGATTTGAGGTCAAATTGTCAGAAGCTGTCTCAAAAGAGACCCTTTAGAAGCTGAACCCCATTTATAAAGCTGCTCTTCACAAATGGCGTAGATAATTATCACACCAAAGCAAGGCAACAAAGGTCCCGCTAATGCATTTCAGGAGAGCCGACTTCTGAGAAGCCCGCATACTCCCACATCCAAGCCTGATCAACAGAAAAAGCTGAAAAGGTTGAGAATTTCATGACACTCAAACAGGCATGCTCCTCGGAATACCAAGGAGCGCAAGGTGCGTTCAAAGATTCGATGATTCAC
+
BBBBBFBFFFBFGGGGGGGGGGGHHHHHHHHGHHHHHHHHHHHGGGEEFHHHHHHHHHHHHHHHGHGHHHHHHHHHHHHHGHHHHHHHHGHHHGGHHGGHHHHHHHHHHHGHHHGGGHHHHHHGHHHGHHHHHHHHHHHGHHHHGGGGGHHHHHHHHHHHHGHGHHHHGFGHHHHHHHHHHGHGGGGGGHHHHHHHHGHHHGHGGHHHHHGHHHHHHGGGGGGGHHGGGGHHHHHFGGHGHHHHHHHHHHHFHHHHGHGHHHHHGHHHGHHHHHGBHHHGHHHHGGGHHFFHHGGGHGHGCEGGHHFHGHHHHHHGGGGGHFGHGGGGHGFGGGBG?GGFFFFFFFBAAAB
@M02197:105:000000000-AN6RF:1:1101:10608:20240 1:N:0:1
ACATCAGGTCACTCCTCCGCTTATTGATATGCTTAAGTTCAGCGGGTAGTCTTACTTGATTTGAGATCGAGTTTAACAAGAATCGTTGCCGACCCTTGTGAAATCCTGCATCAGTCAGCCAATACGGTCAAACTCCCTTTATGTTAGCTGCAGCAAAAGTAATAATCCGTTTGACGGGACTAAATGAATATGCTTTTAGCTCAGGAGAATGTCCAGCTGCACCTGCATTTCAAGCAAACCGCCAACGATCTCAAAAAGAGTGGTAGTGAGATTGCTCAAGTGCAAAGCATTTCGATTAAAAAATCCAAAAGCTTTGAGGTGTTTACTGATACTTAAAAAAACATGCTCTTCGGAATAGCAAAGAACGAAATATGCGATCAAAGAATCGAGGACGCAC
+
BBBBBFFFFFFFGGGGGGGGGGGGHDHHHGHGHHDGHHFHFHHGCGGGGHGFFHGHHGGGGGFFGHHEHGGHGFHHHGGGHHEHGGHHGHGCGCGHHHGFHBGHGFHFHHHHHGHHEFHH0GEHHHF2?EGFHHHGHHHHGHEHHHHFHGHGHHHGHHHFFF<<G<H9CFHHGHHC?FGFHHHHHHHHEH0DGHHFGHF:HGHHF98HHH9:8GGFGGFGEB7GGGGGGFFG7EG.---/100?0F<1//</111110B1B00211211110B11EB1<1211B221>/>00/221//1111FF?EBFGDG1B@10F/>@1D2D222222EB1//EB0221B1B00/AAB022222111D10000B233FB000013DGA3GBA111D>11>111>1
@M02197:105:000000000-AN6RF:1:1101:2863:20345 1:N:0:1
ACATCAGGTCACTCCTCCGCTTATTGATATGCTTAAGTTCAGCGGGTATTCCTACCTGATCCGAGGTCAAACTTAGAAAGTTGGGGGTTGCTGGCAAGCACGCACCGAGACCCTGTAGCGAGGAGTATTACTACGCTTAGAGCACGATGGCACCGCCACTGATTTTAAGACCGATCAGAACTGATGCGGTCCAATACCAAGCAGAGCATGAGTGTTGTACTGACGCTCGAACAGGCATGCCCCGCGGAATACCACGGGGCGCAATGTGCGTTCAAAGATTCGATGACTCAC
+
ABCBBFFFFFFFGGGGGGGGGGGHHHHHGHHHHHHHHGGHHHGGGGGGHHHHHHHH;HH<HHG:GG9:HHH:H9HGHGFHGHHHGGGGGG:HHGGHFFH<GGE;G9GG:;GGHH;HHHEDGGGG8HHGHGHH;HG8G8GHHHHHHGGEFGHGHEGHGFGHHHHHHHHHHGGGHHHHGGHHHGGGGGGHHHGHFHGFFFGFHHHHHFFHHHHGHHHHHFFEFGFGGHHGHHHHHGHGHGGGGGGGHHHHFHGGGGGEG?GGFHGHEEEGHGGFBCFGGCFBFFFFDFA3>3A
@M02197:105:000000000-AN6RF:1:1101:11166:20252 1:N:0:1
ACATCAGGTCACTCCTCCGCTTATTGATATGCTTAAGTTCAGCGGGTAGTCCTACCTGATTTGAGGTCAAATTGTCAGAAGCTGTCTCAAAAGAGACCCTTTAGAAGCTGAACCCCATTTATAAAGCTGCTCTTCACAAATGGCGTAGATAATTATCACACCAAAGCAAGGCAACAAAGGTCCCGCTAATGCGTTTCAGGAGAGCCGACTTCTGAGAAGCCCGCATACTCCCACATCCAAGCCTGATCAACAGAAAAAGCTGAAAAGGTTGAGAATTTCATGACACTCAAACAGGCATGCTCCTCGGAATACCAAGGAGCGCAAGGTGCGTTCAAAGATTCGATGATTCAC
+
CDDDDFFFFFFFGGGGGGGGGGGHHHHHHHHHHHHHHHHHHHHGGGGGGHHHHHHHHHHHHHHHGHHHHHHHHHHHHHHHHHHHHHHHHHHHHGHHHGHHHHHHHHHHHHHHHHGGGHHHHHHHHHHHHHHHHHHHHHHHHHHHGGGGGHHGHHHHHHHHHHHHHHHHHHGHHHHHHHHHHGHHHHHGGHHHHHGGHHHHHGGGHHHHGGGHHHGHHGGGGGGHHHGGHGHHHGHHGGHHHHHHHHHHHHGGHHHHHHHHHHHFHHGHHHHHHHGEHGHHHHGG5GFHHFFHHHGHHHHGFGGGHHGHHGFHHHHGGGEEHHHHGGGGHGGGGGGGGGGFFFFFFFBBBBB
@M02197:105:000000000-AN6RF:1:1101:3006:20559 1:N:0:1
ACATCAGGTCACTCCTCCGCTTATTGATATGCTTAAGTTCAGCGGGTATCCCTACCTGATCCGAGGTCAAACTTAGAAAGTTGGGGGTCGCTGGCAAGCACGCACCGAGACCCTGTAGCGAGGAGTATTACTACGCTTAGAGCACGATGGCACCGCCACTGATTTTAAGACCGATCAGAACTGATGCGGTCCAATACCAAGCAGAGCTTGAGTGTTGTACTGACGCTCGAACAGGCATGCCCCGCGGAATACCACGGGGCGCAATGTGCGTTCAAAGATTCGATGATTCAC
+
BBBBBFFFFFFFGGGGFFEGGGGGHHHHHHHHHHHHHGHHHHHGGGGGHHHHHHHHHGH<HHH.GG:HGHHHHHH:HHHHH.HHGGG;GGGGGGGHHGHHHGG;G9/G:;GGHHHHHGHGGGGGGCHHHHHGHH8GG8G8HHHHHGGHGGH<HGGHHHHHHGFGGHHGGGGGGGHHHHHHGGGGGGGFGFGHHHHHGGHFHGHHHHFHHGHGHFFGFFFGGFFGGGHGHHHHHHHHGG?CE??DHFFHGFHGGEEAGG?ECFCFGGEGHGGGCGGGGGGFFFFBFFBBBBB
@M02197:105:000000000-AN6RF:1:1101:14950:20606 1:N:0:1
ACATCAGGTCACTCCTCCGCTTATTGATATGCTTAAGTTCAGCGGGTAGTCCTACCTGATTTGAGGTCAAATTGTCAGAAGCTGTCTCAAAAGAGACCCTTTAGAAGCTGAACCCCATTTATAAAGCTGCTCTTCACAAATGGCGTAGATAATTATCACACCAAAGCAAGGCAACAAAGGTCCCGCTAATGCATTTCAGGAGAGCCGACTTCTGAGAAGCCCGCATACTCCCACATCCAAGCCTGATCAACAGAAAAAGCTGAAAAGGTTGAGAATTTCATGACACTCAAACAGGCATGCTCCTCGGAATACCAAGGAGCGCAAGGTGCGTTCAAAGATTCGATGATTCAC
+
CCCCCFFFFFFFGGGGGGGGGGGHHHHHHHHHHHHHHHHHHHHGGGGGGHHHGHHHHHHHHHHHGHHHHHGHHHHHHHHHHHHHHHHHHHHHHGHHHGHHHHHHHHHHHHHHHHGGGHHHHHHHHHHHHHHHHHHHHHGHHHHHGGGGGHHHHHHHHHHHHHHHHHHHHHHHHHHHHHHHHHHHHHGHGHHHHHHHHHGHHGGGHHHHHGGHHHHHGGGGGGGHHHGGHGHHHHHHGGHHHGHHHHGHHHHHHHHHHHHHHHHHHHHHGHHHHHGBHGHHGHHHHGGHHHHGHHFGHGHGGGGGHHHHGBGGHHHGGGGGHHHHGGGGHGGGGGGCGGGFFFFFFFCBAAA
@M02197:105:000000000-AN6RF:1:1101:28198:21280 1:N:0:1
ACATCAGGTCACTCCTCCGCTTATTGATATGCTTAAGTTCAGCGGGTATCCCTACCTGATCCGAGGTCAACCCTGAAAAAATTGGGGGTCGACGGCTGGACTATCTCACACACCATGCGAAAAGATAATCTTACTACGCCTGGGGATATGAGATCATCCGCCTTTGAATTTCAGAAGGGAGAATGCAAGCAAACTCATCTTCCAAGACCAAGCAAATCTGCTTGAGAGGTATTTAATGACGCTCGAACAGGCATGCCTCCCGGAATACCAGGAGGCGCAATGTGCGTTCAAAGATTCGATGATTCA
+
?ABBBFFB5BCFGGGGGGGGGGGHHHHHHHHGHFHGHHHHHGFGGGGGHHGHHHGHFFHHHHGGCCEGHEHGGFFHHHHHFGGHFGFGEFFGGGGGGGGHHHHHHHHHHHHGHGGHGHGHHHHHHHHHHHHHHGHHHGGGHGHGHGHHHHHHHHHHHHHGGGEHHHHHHHGHHGGGGHHHHHHHHHHHHHGHGGGGHHHHHGHHHHGFHHHHHHHGGHHFHGHHHHHHHHHFHHHHGFEGGHHFHHGHHHGHHGGGGGGCHGHHHHHHHHGGGGCEBGHHGGGGGGGCGGGGGGFFFFFFFAAA3A
@M02197:105:000000000-AN6RF:1:1101:25425:21421 1:N:0:1
ACATCAGGTCACTCCTCCGCTTATTGATATGCTTAAGTTCAGCGGGTATCCCTACCTGATCCGAGGTCAACCTTGAAAAAATTGGGGGTCGACGGCTGGACTATCTCACACACCATGCGAAAAGATAATCTTACTACGCCTGGGGATATGAGATCATCCGCCTTTGAATTTCAGAAGGGAGAATGCAAGCAAACTCATCTTCCAAGACCAAGCAAATCTGCTTGAGAGGTATTTAATGACGCTCGAACAGGCATGCCTCCCGGAATACCAGGAGGCGCAATGTGCGTTCAAAGATTCGATGATTCAC
+
BCCCCFFFFFFFGGGGGGGGGGGHHHHHHHGHHHHHHHHHHHHGGGGGHHHHHHHHHHHHHHHGGGGHHHHHHHHHHHHGGHHHHHGGGGGFGGGGGGGHHHHHHHHHHHHGGGHHHHHHHHHHHHHHHHHHHHHHHHGGHGHHHHHHHHHHHHHHHHHHGGHGHHHHHGGHHHHHHHHHHHHHHHGHHHHGHHHHGHHHHGHHHHHGGHHHHHFFFHHHHHHHHGHHHGBHHHHHGGGGGHHGHHFHHHHHHGGGGGGGGHHHHHGHHHHGGGFGGGHHGGFGGGGGGGGGGGGFFFFFFFCBAAA
@M02197:105:000000000-AN6RF:1:1101:7865:21661 1:N:0:1
ACATCAGGTCACTCCTCCGCTTATTGATATGCTTAAGTTCAGCGGGTAGTCCTACCTGATTCGAGGTCAAATTGTCAGAAGCTGTCTCAAAAGAGACCCTTTAGAAGCTGAACCCCATTTATAAAGCTGCTCTTCACAAATGGCGTAGATAATTATCACACCAAAGCAAGGCAACAAAGGTCCCGCTAATGCATTTCAGGAGAGCCGACTTCTGAGAAGCCCGCATACTCCCACATCCAAGCCTGATCAACAGAAAAAGCTGAAAAGGTTGAGAATTTCATGACACTCAAACAGGCATGCTCCTCGGAATACCAAGGAGCGCAAGGTGCGTTCAAAGATTCGATGATTCAC
+
ABCCCFFFFFFFGGGGGGGGGGGHHHHHHHGHHHHHHHHHHHHGGGGGGHHHHHHHHHHGHHGGHGEFHHHHHHHHHHHHFHHHHHHHGHHHBGHHHGHHHHHHHGHHHGHHHHGGGGHHHHHHHGHHHHHHHHHHHHHHHGHHGGGGGHHHHHHHHHHHGGHHHGHHHHHHHHHHHHHGGGHHGHGHHHHHHHHHHGHHHGEGHHFGGHHGHGHHHGGGGGGGHHGGGGGGGHHGFGEHHHGHHHHHHHHHHHHHHGHHHHHHHHHHHGHHHHGBHBHGHHHHGGHGHHHHHEGGHGAEGEAGGFHGHHHGFHGGGGF?HHHHGGGGHGGGGGGGGGGFFBFFFFAA>3A
@M02197:105:000000000-AN6RF:1:1101:22565:21710 1:N:0:1
ACATCAGGTCACTCCTCCGCTTATTGATATGCTTAAGTTCAGCGGGTATCCCTACCTGATCCGAGGTCAAAGTAAAAAAAGGCTTGTGGAAGGGGGTCTGTTGAAGTCGCTTGCAATGTGCTGCGCACGAAGCCAACATACCGGCTGCCAATGAATTTAAGGCGAGTCCACGCGCAGAGGCGGAACAAACACCCAACACCAAGCATAGCTTGAAGGTTTAAATGACGCTCGAACAGGCATGCCCAACGGAATACCGAAGGGCGCAATGTGCGTTCAAAGATTCGATGATTCAC
+
CCCCCFFFFFFFGGGGGGGGGGGHGHHHHHHGHHHHHHHHHHHGGGGGHGHHHHHHHGHHHHHGGGGHHHHHGFHHHHGGGGHHHGHHGHHHGGGGGGHHHHHHHHHHGGGHGHHHHGHHHHHHGGGGGHHGHHHHHGHHHHHGGGHGHHHHHHHHHHHHGHHHHHGGGGGGGGHHGGGFFHHHHHHGFEFFHFGHGHGHFHHHHHHHHGHHHGHHHHHHHHGGGGGGHGHHHFHHGGHHHGFGHHHHHHCHFFGHHCGGGGGGHHGGGDGGGGGGFGCGGFFFFFFFAABAB
@M02197:105:000000000-AN6RF:1:1101:15309:22021 1:N:0:1
ACATCAGGTCACTCCTCCGCTTATTGATATGCTTAAGTTCAGCGGGTAGTCCTACCTGATTTGAGGTCAAATTGTCAGAAGCTGTCTCAAAAGAGACCCTTTAGAAGCTGAACCCCATTTATAAAGCTGCTCTTCACAAATGGCGTAGATAATTATCACACCAAAGCAAGGCAACAAAGGTCCCGCTAATGCATTTCAGGAGAGCCGACTTCTGAGAAGCCCGCATACTCCCACATCCAAGCCTGATCAACAGAAAAAGCTGAAAAGGTTGAGAATTTCATGACACTCAAACAGGCATGCCCCTCGGAATACCAAGGAGCGCAAGGTGCGTTCAAAGATTCGATGATTCAC
+
BCCCCFFFFFFFGGGGGGGGGGGHHHHHHHHHHHHHHHHHHHHGGGGGGHHHHHHHHHHHHHHHGHHHHHHHHHHHHHHHHHHHHHHHHHHHHGHHHGHHHHHHHHHHHHHHHHGGGHHHHHHHHHHHHHHHHHHHHHHHHHHHGGGGGHHHHHHHHHHHHHHHHHHHHHHHHHHHHHHGHHHHHHHHHHHHHHHHHHHHHGHGGGHHHHGHHHHHHGGGGGGGHGGGHGHHHHHGGGHHHHHHGHFHHHHHHHHHHHHHHHHHHHHHHHHHGHHGHHHHHHHHHGHHHHHHHHHHHGGGGGGGGHHHHHHHFHGEGFCGHGHHGGGGHGGGGGGGGGGFFFFFFFCCBAB
@M02197:105:000000000-AN6RF:1:1101:15858:22009 1:N:0:1
ACATCAGGTCACTCCTCCGCTTATTGATATGCTTAAGTTCAGCGGGTAGTCCCACCCGATTTGAGGTCAAATTGTCAAAGATTGTCTTGTCAGGACAGTTAGAAGCATAGAGCCAATCAGTACAAGCGCGACCCGAAAGTCAACTCCGGTGAAGATGTTTATCACACCGAATACGCCGCAAAGCAGGGTACACTCAGGCATTTCAGACGAGCCGTTTGTTACACGACAGCATCCAAGTCCACACTGATCGACAAAAAGCCAAAGAGGTGAGATTACAATGACACTCAAACGGGTGTACCCTTTGGAATACCAAAGGGTGCAAGGTGCGTTCAAAGATTCGATGACTCAC
+
CCCCCFFFFFFFGGGGGGGGGGGHHGHHHHHHHHHHHHHHHHHGGGGGGHHHGHHGGGGGGGHHFHHHHHHHGFHHHHHHHHHGHHHHGHHHHHHHGEHHHGFFHHFGHFHHHHGGHHHHHHHHHHHGGGGGCGGGGGFFFGHHHHHGGFGHHHHHFHHHHHHHHGHGGGGGEGGGGGGHGHHHHHHGFGFGHGHHHFFHHHGGGGGGGGFGGFEHHHFFHGGFFFFFGHHHHHHF3HGHHHHHGHGHGHGGHHHHGHHHHGGHHFHHHHHHHEHHHHGFHHFGHGHHGGGHGHGCCGGHHHHHHHFHFGFHGHGHHHGHHFGGGGHGGGGGFBGGCFFFFFFFB@BBB
@M02197:105:000000000-AN6RF:1:1101:16297:22210 1:N:0:1
ACATCAGGTCACTCCTCCGCTTATTGATATGCTTAAGTTCAGCGGGTAGTCCTACCTGATTTGAGGTCAAATTGTCAGAAGCTGTCTCAAAAGAGACCCTTAAAGGCTGAACCCCATTTATAAAGCTGCTCTTCACAAATGGCGTAGATAATTATCACACCAAAGCAAAGCAACAAAGGTCCCGCTAATGCATTTCAGGAGAGCCGACTTCTGAGAAGCCCGCATACTCCCACATCCAAGCCTGATCAACAGAAAAAGCTGAAAAGGTTGAGAATTTCATGACACTCAAACAGGCATGCTCCTCGGAATACCAAGGAGCGCAAGGTGCGTTCAAAGATTCGATGATTCAC
+
ABABAFFB5BCFDGGGCGEFGCEFFHGHFFGHHHHFFAGGHHHCA?EFGDGHHGHHGHGHFGGGEFHFBGHGFFHHGHGHFEHFH3GFFH3FHGGGHGEHHH33BF1FG1B3EEG92BFFFGGGGFFFA3F;BFFGGFGC3CEBB0FGFBDGHFFFGEG4HHFFFCG?#HHG?BG>C7C3.GGHGFGHGFHGDGHHGCDF/FA:CF2;1BFHHGHHCB;FEGDFEFAHGFFF9F1EEFHG1DBGFBGGHHHHHGHHBGDBHFDFFGBEBFFFBGE@EGEHFFBAFGFGGEHHGCFGFA/AEAABHFFFHHFFHGCGGGECBGGAECEGG1BGFFBCGF11D313FAAA1A
@M02197:105:000000000-AN6RF:1:1101:16541:22266 1:N:0:1
ACATCAGGTCACTCCTCGCTTATTGATATGCTTAAGTTCAGCGGGTAGTCCCACCCGATTTGAGGTCAAATTGTCAAAGATTGTCTTGTCAGGACAGTTAGAAGCATAGAGCCAATCAGTACAAGCGCGACCCGAAAGTCAACTCCGGTGAAGATGTTTATCACACCGAATACGCCGCAAAGCAGGGTACACTCAGGCATTTCAGACGAGCCGTTTGTTACACGACAGCGTCCAAGTCCACACTGATCGACAAAAAGCCAAAGAGGTGAGATTACAATGACACTCAAACGGGTGTACCCTTTGGAATACCAAAGGGTGCAAGGCGCGTTCAAAGATTCGATGACTCAC
+
CCCCCFFFFFFFGGGGGGFCGGHHHHHHHHHHHHHHHHHHHHGGGEEGHHHHHHGGGGGGGHHGHHHHHHHHHFHHHHHGHHHFHHHHHHHHEHHHGHHHHHHHGHHHHHHHHHHHHHHHHHHHHHGG;GGGGGGGGGHHHHHHHHGGFFFHHHHHHHHHHHGHHHGHGGGGHHGGGGHGHGGHHGHGFFGGGGGGGGGGGGGGGGGGGFGFGHHGHHFGFFGHGFFGFHFHHHHGFGGFHFHGHGHGHHGHHHHHHGHHHHHHHHHHGHHHHGDGHHHFHFGHGHFGGGHHHGCECGHHHHHHGGFGHHCFHGHGFHHGGF??GHGGGGGGGGGGFFBFFFFBBBAA
@M02197:105:000000000-AN6RF:1:1101:18657:22337 1:N:0:1
ACATCAGGTCACTCCTCCGCTTATTGATATGCTTAAGTTCAGCGGGTAGTCCTACCTGATTTGAGGTCAAATTGTCAGAAGCTGTCTCAAAAGAGACCCTTTAGAAGCTGAACCCCATTTATAAAGCTGCTCTTCACAAATGGCGTAGATAATTATCACACCAAAGCAAGGCAACAAAGGTCCCGCTAATGCATTTCAGGAGAGCCGACTTCTGAGAAGCCCGCATACTCCCACATCCAAGCCTGATCAACAGAAAAAGCTGAAAAGGTTGAGAATTTCATGACACTCAAACAGGCATGCTCCTCGGAATACCAAGGAGCGCAAGGTGCGTTTAAAGATTCGATGACTCAC
+
CCDCCFFFFFFFGGGGGGGGGGGHHGHGHGHHHHHHHHHHHGHGGGGGGHHHHHHHHHHHHHHGGHHHHHHHHHHHHHHHHHHHHHHHHHHHHGHHHGHHHHHHGHHHHHHHHHGGGHHHHHHHHHHHGHHHHHHHHHHHHHHHGGGGGHHHHHHHHHHHHHHHHHHHHHHHHHHHHHGHHHHHHGGGHHHHHHHHHHHHHGGGGHHHHHHGHHHHHGGGGGHGHHGGGGGHGHHHGGHHHHHHHHHGHHHHHHHHHHHHHHHHHHHFFHHHHHHHHGHHHHHGGGHHHHHHHFHHHHGGGGGGHHHHHHHHHHHGGGGGHHFHGGGGGGGGGGGCGGGFFFFFFFCCBAA
@M02197:105:000000000-AN6RF:1:1101:13747:22821 1:N:0:1
ACATCAGGTCACTCCTCCGCTTATTGATATGCTTAAGTTCAGCGGGTAGTCCTACCTGATTTGAGGTCAAATTGTCAGAAGCTGTCTCAAAAGAGACCCTTTAGAAGCTGAACCCCATTTATAAAGCTGCTCTTCACAAATGGCGTAGATAATTATCACACCAAAGCAAGGCAACAAAGGTCCCGCTAATGCATTTCAGGAGAGCCGACTTCTGAGAAGCCCGCATACTCCCACATCCAAGCCTGATCAACTGAAAAAGCTGAAAAGGTTGAGAATTTCATGACACTCAAACAGGCATGCTCCTCGGAATACCAAGGAGCGCAAGGTGCGTTCAAAGATTCGATGATTCAC
+
AAAA3FFFFFFFGBBGGCGCEEGHHCFHFGHCCG5BGEG5FFFEGE2EGGA5553BGEFFHGBB1C3B3BDGH5F5GFHF3333D3DGDHHH3FFGHGEFGHBGFB33FBGDGGDEGFFHFHHHHGFFGGGGGGGGGGHHFGGGGGGGGGGGGHFGCFEGGFHHHHHGHHHHHGHHGHGGCGGG8HHHHHHHHHHGHHHHHGGGGGGHHHGGHHHHHGGGGGHHHHGG9GHHHGHHGGHHGHEHHHHHHHHHHHHHHHHHHHHHHHHHHHHHHHHHHFHHHHHFGGHHHHGHHHHHHHHGGGGGHHHHHGGHHHHGGEGGHGGHGGGGGGGGGGGGGGGFFFFFFFBAAAB
@M02197:105:000000000-AN6RF:1:1101:7065:23417 1:N:0:1
ACATCAGGTCACTCCTCCGCTTATTGATATGCTTAAGTTCAGCGGGTATCCCTACCTGATCCGAGGTCAAACTTAGAAAGTTGGGGGTTGCTGGCAAGCACGCACCGAGACCCTGTAGCGAGGAGTATTACTACGCTTAGAGCACGATGGCACCGCCACTGATTTTAAGACCGATCAGAACTGATGCGGTCCAATACCAAGCAGAGCTTGAGTGTTGTACTGACGCTCGAACAGGCATGCCCCGCGGAATACCACGGGGCGCAATGTGCGTTCAAAGATTCGATGATTCAC
+
BBAABFFFFFFFGGGGGGGGGGGHGHHHHHHGHHHHGHHHHHHGFGGGHHHHHHHHHH<HHHH:GGGHHH:HHHHHHHFHGHHHGGGEFGHHHH:HHGH<HGCGGGGGGGDGH:HH:H9GGGGGGHGHHHHH9H8GG8GHGHH<HG8:GGHHHGGGHGGHHHHHHHHHHGGGHHHHGGGFGGGGGGGHHFHHFHFFFHHGFHGHHHFHFGHFFFFGGFFFFFGFFFFGHHHGHHHHG/?GCFECHEHHFGFGFGGGGGGGGGHHCEEEEGCGFGFGAGFFFFFFFFA@AAA
@M02197:105:000000000-AN6RF:1:1101:7236:23518 1:N:0:1
ACATCAGGTCACTCCTCCGCTTATTGATATGCTTAAGTTCAGCGGGTATCCCTACCTGATCCGAGGTCAACCTTGAAAAAATTGGGGGTCGACGGCTGGACTATCTCACACACCATGCGAAAAGATAATCTTACTACGCCTGGGGACATGAGATCATCCGCCTTTGAATTTCAGAAGGGAGAATGCAAGCAAACTCATCTTCCAAGACCAAGCAAATCTGCTTGAGAGGTATTTAATGACGCTCGAACAGGCATGCCTCCCAGAATACCAGGAGGCGCAATGTGCGTTCAAAGATTCGATGACTCAC
+
A?ABBBBF@FFFGGGDGGGGGCEHHHHHHGHFGHHHFFHHHHH?AAAAGHBGHHGHHHHHHHHGGGGGHFGFHHHHHHHFGHGFHEGGEFEEFFGGGGDHFGHGGHHHHHHGHGHHHEHGHGGHGGHHGGHHHHHHHHGGHHHHHFCHHHGHEHGHHHHHGGDFHHHHGHGHGGHHGGFGGGGHGGHGGGGGEFGGHFHHGGHGFGHGGFEFHGFFFFHHFHGFGHHGHHFHGHHAGEFF1FHGGHHHHFBE3AGGFF2BFD5DBHHHHHGAEGEEB5FHGGGGFGGGGGFG?FFBFFFFFFBAAAA
@M02197:105:000000000-AN6RF:1:1101:20751:23491 1:N:0:1
ACATCAGGTCACTCCTCCGCTTATTGATATGCTTAAGTTCAGCGGGTAGTCCTACCTGATTTGAGGTCAAATTGTCAGAAGCTGTCTCAAAAGAGACCCTTTAGAAGCTGAACCCCATTTATAAAGCTGCTCTTCACAAATGGCGTAGATAATTATCACACCAAAGCAAGGCAACAAAGATCCCGCTAATGCATTTCAGGAGAGCCGACTTCTGAGAAGCCCGCATACTCCCACATCCAAGCCTGATCAACAGAAAAAGCTGAAAAGGTTGAGAATTTCATGACACTCAAACAGGCATGCTCCTCGGAATACCAAGGAGCGCAAGGTGCGTTCAAAGATTCGATGATTCAC
+
CCCCCFFFFFFFGGGGGGGGGGGHHHHHHHHHHHHHGHHHHHHGGGGGGHHHHHHHHHHHHHHHGHHHHHHHHGHHHHHHHHHHHHHHHHHHHGHHHGHHHHHHHHHHHHHHHHGGGHHHHHHHHHHHHGHHHHHHHHHHHHGHGGGGGHHHHHHHHHHHHHHHHHHHHHHHHHHHHHHHHHHHHHHHGHHHHHHHHHHHHGHGGHHGGGHHGHHGHGGGGGHHHHGGGGHHHHHHGGGHHHHHHGGHGHHHHHHHHHHHHGGGHHHFHHHHHHHHHHHHHHHHFGGHFGHHHHGHHHHGGGGGHHHHHGFHGHGGGGGGHHHHGGGGHGGGGGGGGGGFFFFFFFBBBAB
@M02197:105:000000000-AN6RF:1:1101:23350:23512 1:N:0:1
ACATCAGGTCACTCCTCCGCTTATTGATATGCTTAAGTTCAGCGGGTATCCCTACCTGATCCGAGGTCAAACTTAGAAAGTTGGGGGTTGCTGGCAAGCACGCACCGAGACCCTGTAGCGAGGAGTATTACTACGCTTAGAGCACGATGGCACCGCCACTGATTTTAAGACCGATCAGAACTGATGCGGTCCAATACCAAGCAGAGCTTGAGTGTTGTACTGACGCTCGAACAGGCATGCCCCGCGGAATACCACGGGGCGCAATGTGCGTTCAAAGATTCGATGATTCAC
+
BBBBBFFFFFFFGGGGGGGGGGGGGHHGHHGHHHHHHHHHHHHGGGGFHHHHHGHHHHH<HHHGG9GGHHHHHFH:HHHHH<HGGG9@EGHHH;GHHGH<HGGGGGGGGGGGHH;H<HHG7G87F?GHHHHH<HGGG8GHGHG;HGG:GGHHHGGHHHHHHHHHHHHHHGGGHHHHHHHHHHGGGGGGGGHHGFGEGHHHGHHFHHHHHHHGHGHHHGFFGFFFGFHGHHGHHHHFEGGGGGFGHGHGGFFGGGGGGGEGHFGHGGGGHGGGGGGGGGEFFBFFFFAAAAA
@M02197:105:000000000-AN6RF:1:1101:20407:23733 1:N:0:1
ACATCAGGTCACTCCTCCGCTTATTGATATGCTTAAGTTCAGCGGGTAGTCCTACCTGATTTGAGGTCAAATTGTCAGAAGCTGTCTCAAAAGAGACCCTTTAGAAGCTGAACCCCATTTATAAAGCTGCTCTTCACAAATGGCGTAGATAATTATCACACCAAAGCAAGGCAACAAAGGTCCCGCTAATGCATTTCAGGAGAGCCGACTTCTGAGAAGCCCGCATACTCCCACATCCAAGCCTGATCAACAGAAAAAGCTGAAAAGGTTGAGAATTTCATGACACTCAAACAGGCATGCTCCTCGGAATACCAAGGAGCGCAAGGTGCGTTCAAAGATTCGATGATTCAC
+
CDDDCFFFFFFFGGGGGGGGGGGHHHHHHHHHHHHHHHHHHHHGGGGGGHHHHHHHHHHHHHHHGHHHHHHHHHHHHHHHGHHHHHHHHHHHHGHHHGHHHHHHHHHHHHHHHHGGGHHHHHHHHHGHHHHHHHHHHHHHHHHHGGGGGHHHHHHHHHHHHHHHHHHHHHGHHHHHHHHHHHHGGHHGHHHHHHHHHHHHHGHGHHHGGHHHHHHHHGGGGGGHHGGGGGHHHHHHGGHHHHHHHHHGHHHHGHHHHHGHHHHHHHHHHHHGHHHHGHHHHHGHHGHHHGHHHHHHHHHGGEEGGHHHHHHHGGHGGGGGGBGHGGGGHGGGGGGGCGGFFFFFFFCCCCC
@M02197:105:000000000-AN6RF:1:1101:19303:24061 1:N:0:1
ACATCAGGTCACTCCTCCGCTTATTGATATGCTTAAGTTCAGCGGGTAGTCCTACCTGATTTGAGGTCAAATTGTCAGAAGCTGTCTCAAAAGAGACCCTTTAGAAGCTGAACCCCATTTATAAAGCTGCTCTTCACAAATGGCGTAGATAATTATCACACCAAAGCAAGGCAACAAAGGTCCCGCTAATGCATTTCAGGAGAGCCGACTTCTGAGAAGCCCGCATACTCCCACATCCAAGCCTGATCAACAGAAAAAGCTGAAAAGGTTGAGAATTTCATGACACTCAAACAGGCATGCTCCTCGGAATACCAAGGAGCGCAAGGTGCGTTCAAAGATTCGATGATTCAC
+
CCCCCFFFFFFFGGGGGGGGGGGHHHHHGHHHHHHHHHGHHHHGGGGGGHHHHHHHHHHHHHHGGHHHHHHHHHHHHHHHHHHHHHHGHHHHHGHHHGHHHHHHHHHHHHHHHGGGGHGHHHHHHHHHHHHHHHGHHHHHHHHHGGGGGHGHHHHHHHHHHGHHHHHHHHHHHHHHHHHGDHHGGGGGHHHHHHHHHHHHGGHGHHGHHGHHHHHHHGGGGGGGGHGGGGHGGHHHGGHHHHHGHHHHHHHHGHHHGHHHHHHHHHHFGHHHHHHGHEHFHHHHHGHHFFHHEGHHHGHGGEEGHHGHFHGGHHHGGGGGHHGHGGGGHGGGGGGGCBGFFFFFFFBBBBB
@M02197:105:000000000-AN6RF:1:1101:17565:24339 1:N:0:1
ACATCAGGTCACTCCTCCGCTTATTGATATGCTTAAGTTCAGCGGGTAGTCCTACCTGATTTGAGGTCAAATTGTCAGAAGCTGTCTCAAAAGAGACCCTTTAGAAGCTGAACCCCATTTATAAAGCTGCTCTTCACAAATGGCGTAGATAATTATCACACCAAAGCAAGGCAACAAAGGTCCCGCTAATGCATTTCAGGAGAGCCGACTTCTGAGAAGCCCGCATACTCCCACATCCAAGCCTGATCAACAGAAAAAGCTGAAAAGGTTGAGAATTTCATGACACTCAAACAGGCATGCTCCTCGGAATACCAAGGAGCGCAAGGTGCGTTCAAAGATTCGATGATTCAC
+
ABBCBFFFFFFFGGGGGGGGGGGHHHHHHHHHHHHHHHHHGHHGGGGGGHHHHHHHHHGHHHGHGHGHHHHHHHHHHGHHHHHHHHHGHHHHHGHHHGHHHHHHHHHHHHHHHHGGGHHHHGHHHGHHHGHHHHHHHHHHHHHHGGGGGHHHHHGHHHHHHHHHHHHHHHHHHHHHHHHEGHHHGGHHHHHHHHHHHHHHHGHGHHHHHHGHHHHHHGGGGGHHHHGGGGHHHGHGGGHHHHHHHHHHHHHHHHHHHHHHHHHHHHHHHHHHHHHHHHHHHHHHHGHHHHHGHHGHHHHFGFGGHHHHHCHHHHHGGGGGGHHGGGGGHGGGGGGGGGGFFFFFFFBABBB
@M02197:105:000000000-AN6RF:1:1101:14289:24537 1:N:0:1
ACATCAGGTCACTCCTCCGCTTATTGATATGCTTAAGTTCAGCGGGTATCCCTACCTGATCCGAGGTCAACCTTGAAAAAATTGGGGGTCGACGGCTGGACTATCTCACACACCATGCGAAAAGATAATCTTACTACGCCTGGGGATATGAGATCATCCGCCTTTGAATTTCAGAAGGGAGAATGCAAGCAAACTCATCTTCCAAGACCAAGCAAATCTGCTTGAGAGGTATTTAATGACGCTCGAACAGGCATGCCTCCCGGAATACCAGGAGGCGCAATGTGCGTTCAAAGATTCGATGACTCAC
+
BBBCCFFFFFFFGGGGGGGGGGGHHHHHHHHHHHHHHHHHHHHGGGGGHHHHHHHHHHHHHHHGGGGHHHHHHHHHHHHHGHHHHHGGGGGGGGGGGGGHHHHHHHHHHHHGGGHHHHHHGGHHHHHHHHHHHHHHHHGGHHHHHGGHHHHHHHHHHHHGGHGHHHHHHGHHHHHHHHHHHGHHHHHHHHGGGGGHHHHHGGGHHHHFGHHHHHHFFHGFHFHHHHHHHGHHHFFHGGEGGHFGHHHGHHGHHGFEFEGGHHHHHHHHHHGGEGGGHHHHEEEGHGGGGGGCGGGFFFFFFFBBBAA
@M02197:105:000000000-AN6RF:1:1101:18729:25497 1:N:0:1
ACATCAGGTCACTCCTCCGCTTATTGATATGCTTAAGTTCAGCGGGTAGTCCTACCTGATTTGAGGTCAAATTGTCAGAAGCTGTCTCAAAAGAGACCCTTTAGAAGCTGAACCCCATTTATAAAGCTGCTCTTCACAAATGGCGTAGATAATTATCACACCAAAGCAAGGCAACAAAGGTCCCTCTAATGCATTTCAGGAGAGCCGACTTCTGAGAAGCCCGCATACTCCCACATCCAAGCCTGATCAACAGAAAAAGCTGAAAAGGTTGAGAATTTCATGACACTCAAACAGGCATGCTCCTCGGAATACCAAGGAGCGCAAGGTGCGTTCAAAGATTCGATGATTCAC
+
CCCCCFBFFFFFGGGGGGGGGGGGHHHHCHHHGHHHHHHHHHHGGGGFGHHHHHHHHHHHHHGGGHGHHHHHHHHHHHHHHHHHHHHHHHHHHGHHHGHHHHHHHHHHHHHHHHGGGHHHHHHHHHHHGGHHH:HHHHHHHHHHGGHHHHHHHHHHHHHHHGHHHHGHHHGHHHHHHHHGHFHHHHHHHHHHHHHHHHHHHGHGHHHGGGGHHHHHHHGGGGGHHGGGGGHGGGGHGEFHHHDGHEGHHHHHHHHHHHFHGHHHHHGBHHHGHHHGHHHHHHHHFGFHGFFHHFHHHGHGGGFGFHHHHGFHFHFDGGECGBCHGGGEGGGGGGGGGFFBFFFFFFABBBB
@M02197:105:000000000-AN6RF:1:1101:13736:25615 1:N:0:1
ACATCAGGTCACTCCTCCGCATATTGATATGCTTAAGTTCAGCGGGTAGTCCTACCCGATTTGAGGTCAAATTGTCAGAAGCTGTCTCAAAAGAGACCCTTTAGAAGCTGAACCCCATTTATAAAGCTGCTCTTTACAAATGGCGTAGATAATTATCACACCAAAGCAAGGCAACAAAGGTCCCGCTAATGCATTTCAGGAGAGCCGACTTCTGAGAAGCCCGCATACTCCCACATCCAAGCCTGATCAACAGAAAAAGCTGAAAAGGTTGAGAATTTCATGACACTCAAACAGACATGCTCCTCGGAATACCAAGGAGCGCAAGGTGCGTTCAAAGATTCGATGATTCAC
+
CCCCCFFFDFFFGGGGGGGGGGGHHHHHHHHHHHHHHHHHHHHGGGGGGHHHHHHHHGGGGGHHGHHHGHHHHGHHHHHHHHHHHHHHHHHHHGHHHGHHHHHHHHGHHHHHHHGGGHHHHHHHHHGHHHHHHHHHHHHHHGHHGGGGGHHHHHHHHHHHHHHHHHHHHHHHHHHHHHHHGHHHGGHGHHHHHHHHHHHHHGHGHHHGGHGGHHGHHGGGGGGHHGGGHGHHHHHGGCGHHHHGHHHHHHHHFHHHHHHHHGHHHHHHHHGHHHHFHHHHHHHHHEHGHHHHHHHGHEHD?GGGHGHHGHHHHHGGGGGGHHHHGGGGGGGGGGGGGGGFFFFFFFBBBAB
@M02197:105:000000000-AN6RF:1:1101:19120:26066 1:N:0:1
ACATCAGGTCACTCCTCCGCTTATTGATATGCTTAAGTTCAGCGGGTATCCCTACCTGATCCGAGGTCAAACTTAGAAAGTTGGGGGTTGCTGGCAAGCACGCACCGAGACCCTGTAGCGAGGAGTATTACTACGCTTAGAGCACGATGGCACCGCCACTGATTTTAAGACCATCAGAACTGATGCGGTCCAATACCAAGCAGAGCTTGAGTGTTGTACTGACGCTCGAACAGGCATGCCCCGCGGAATACCACGGGGCGCAATGTGCGTTCAAAGATTCGATGATTCAC
+
BBBBBFFFFFFFGGGGGGGEGGGHHHGHHHHHHHHHHHHHHGHGGGGGHHHHHHHHHHHHHHHGGGE:HHHHHHH:GBGHFGHFEG9GEGHHG8EHHGHHHGGGGGGGCCGGHHHHHHHGFGGGGHHHH;HHHH88GGGHEHHHHG8FG:HHHGGHGGGHHGHHHHHHHGHGGHHHHGGHHGGGGGHHHHHHDFFGHHHHHGHHFFHHHHFFFBFGBHGGGGFGHHGHHHHHHGHHGEGGGGGGGHHHGHGGGGGGGGGHHCHGGEGHGGGGGGGGGGFCFFFFBBBBBB
@M02197:105:000000000-AN6RF:1:1101:9564:26722 1:N:0:1
ACATCAGGTCACTCCTCCGCTTATTGATATGCTTAAGTTCAGCGGATATCCCTACCTGATCCGAGGTCAAACTTAGAAAGTTGGGGGTTGCTGGCAAGCACGCACCGAGACCCTGTAGCGAGGAGTATTACTACGCTTAGAGCACGATGGCACCGCCACTGATTTTAAGACCGATCAGAACTGATGCGGTCCAATACCAAGCAGAGCTTGAGTGTTGTACTGACGCTCGAACAGGCATGCCCCGCGGAATACCACGGGGCGCAATGTGCGTTCAAAGATTCGATGATTCAC
+
AAAAAFFBFFFFGGG1FCF1E0EHAGHFFGFHFFHFHHGBGBF0E?FAEFDCGHH#8G<<<1A/E790FG::FB;8@F%F;:9ABA/EE?FBG%2FEFG9CE39<9/0C;FEHHH<<HGGCCCCGH9H69H;:7G?00<FG9G:.C:HGC<:FEC0DFGHEBGHFH:?CGGF<??FEF1FHGCFF0<9F9@GHHHF9FFGGD9FFEFFFFFFGF1FEBFFGBFFF5HEDBFE=FBA0/E/EAEEBGHGGF/AEA?AECCA1FDD00EAF11F3FB3111113B@3D>>11A
@M02197:105:000000000-AN6RF:1:1101:17666:27039 1:N:0:1
ACATCAGGTCACTCCTCCGCTTATTGATATGCTTAAGTTCAGCGGGTAGTCCTACCTGATTTGAGGTCAAATTGTCAGAAGCTGTCTCAAAAGAGACCCTTTAGAAGCTGAACCCCATTTATAAAGCTGCTCTTCACAAATGGCGTAGATAATTATCACACCAAAGCAAGGCAACAAAGGTCCCGCTAATGCATTTCAGGAGAGCCGACTTCTGAGAAGCCCGCATACTCCCACATCCAAGCCTGATCAACAGAAAAAGCTGAAAAGGTTGAGAATTTCATGACACTCAAACAGGCATGCTCCTCGGAATACCAAGGAGCGCAAGGTGCGTTCAAAGATTCGATGATTCAC
+
BBBBBFFFFFFFGGGGGFEGGGGHGHHHHHHHHHHHHHHHHGGFEGGGGHHHHGHHHHHHHHHHGHHHHHHHGHHHHHHHEHHHFHGFHHHHHGHHHGHHHHHHGFHHHHHHHHGGGGHGGHHHHFHHHHHHHHHGHHGHHHHHGGFCFHHHHHHHHGHGHGHHHHHHHHGGHHHHHHHGHHHHGGFHHHHHHHHHHHHGHGHGHHGGGGGHGHHHGGGGGGGGGGGCGGGGGGHFEGHHHG3G44BHHFFFHHHHFGGHHGFHHHHGFHGHHGGFHHHGFFEF5GHHHHFFHGGDHHFFCCGGHHHHFEAHFGEAECGGHHFHE?GGFFGGBFGGE4CFFFFFFFAAA>A
@M02197:105:000000000-AN6RF:1:1101:19170:27438 1:N:0:1
ACATCAGGTCACTCCTCCGCTTATTGATATGCTTAAGTTCAGCGGGTAGTCCTACCTGATTTGAGGTCAAATTGTCAGAAGCTGTCTCAAAAGAGACCCTTTAGAAGCTGAACCCCATTTATAGAGCTGCTCTTCACAAATGGCGTAGATAATTATCACACCAAAGCAAGGCAACAAAGGTCCCGCTAATGCATTTCAGGAGAGCCGACTTCTGAGAAGCCCGCATACTCCCACATCCAAGCCTGATCAACAGAAAAAGCTGAAAAGGTTGAGAATTTCATGACACTCAAACAGGCATGCTCCTCGGAATACCAAGGAGCGCAAGGTGCGTTCAAAGATTCGATGATTCAC
+
BBBBBFFFFFFFD5FDGBEGGGGHHHHHHHFFHHHHHBEHHCHGGGGGFHHHHHGHHFHHHHHHGHHHHHHHHHHHGHHFFHHHHHHHGHHFHGGHHGHGHHHHHHHHHHHHGHGGGHHHHHHHHGHHGHHHHHHHHHGHBGHHGGGGGGGGHHHHGFHHHHHHHHHHHGHHHHHHHHHHBDFHGGGHHHGHHHGHHHHHHGHGHGGHGGHGHHGGHFGEFGGHHGGGGGHGGGGGGGHHHFBEHHHHHHHHFHGHGEHGGHHGGGC2HFHFFGFGF5GFFHHHFFF3HG3EHHHHFGHEEGGGHFHGHHHFHHGADE?GHGFFGEAFHGFFFGGGGGFFCDFFDF?AA>A
@M02197:105:000000000-AN6RF:1:1101:10325:27543 1:N:0:1
ACATCAGGTCACTCCTCCGCTTATTGATATGTTTAAGTTCAGCGGGTATCCCTACCTGATCCGAGGTCAAACTTAGAAAGTTGGGGGTTGCTGGCAAGCACGCACCGAGACCCTGTAGCAAGGAGTATTACTACGCTTAGAGCACGATGGCACCGCCACTGATTTTAAGACCGATCAGAACTGATGCGGTCCAATACCAAGCAGAGCTTGAGTGTTGTACTGACGCTCGAACAGGCATGCCCCGCGGAATACCACGGGGCGCAATGTGCGTTCAAAGATTCGA
+
BBBBBFFFFFFFGGGGGGGEGGGHHHHHFFHEGHHDFGHFHHGGCGAEHHHGF:HE;HHHH::GGGG:HBFGH::HHHFH<;HGGGCFGGGHHGGHF9H<F998G8GC7:GGHH7H9FGHF;FHHGHF.HHHHFDGG8GGFHHH:G?HGGHEHGGHHHHHGHHHHHHHHHHHHHGHHHHHHGGGGFGHGGGGFFBFFGFGHHHFGHHHHHFGHHHGFFFFFFFFFFFFHFHGHHFHCEGE?EECFBHHHHHGGECGCGEGHFGEEAAEAFGFFFFFBFABBBB
@M02197:105:000000000-AN6RF:1:1101:19067:27854 1:N:0:1
ACATCAGGTCACTCCTCCGCTTATTGATATGCTTAAGTTCAGCGGGTAGTCCTACCTGATTTGAGGTCAAATTGTCAGAAGCTGTCTCAAAAGAGACCCTTTAGAAGCTGAACCCCATTTATAAAGCTGCTCTTCACAAATGGCGTAGATAATGATCACACCAAAGCAAGGCAACAAAGGTCCCGCTAATGCATTTCAGGAGAGCCGACTTCTGAGAAGCCCGCATACTCCCTCATCCAAGCCTGTGCAACAAAAAAAGCTGAAAAGGTTGAGAATTTCATGACACTCAAACAGGCATGCTCCTCTGAATACCAAAGAGCGCAAGGTGCGTTCAAAAATTCGATGATTCGC
+
BBAABFFFFFFBFAGGFFFEEGGFDDGHHHFFEFA5AFGGB5FEE?AEFDFFDFFH333FHH5BFG3B3FG5GHHHHFBDGGFHGFDDGHHHHGHGB113FHHHFHFFEGFGFGG>E8HFGFHFHHFFH39G7F9H9FHFHHCCD0HHHHHGH2FFHHGHH?G0?FFHFG0<<FGAFF<9;GH10F?AADFGGHHHB<4FHEHGF@*CCCDFFB1F<FF<AE.BBDGEFF0B#CDFE<0B/>0>1110BB///BB1DGF2@DE1HGFB2FEBDGBG@2@D22F1B/10E1HFGF1AA/EEFE12B2ADDA/011B/EE00F110A0A0A1BA1FB31FA1B3D1A>1>11A
@M02197:105:000000000-AN6RF:1:1101:15460:28431 1:N:0:1
ACATCAGGTCACTCCTCCGCTTATTGATATGCTTAAGTTCAGCGGGTAGTCCTACCTGATTTGAGGTCAAATTGTCAGAAGCTGTCTCAAAAGAGACCCTTTAGAAGCTGAACCCCATTTATAAAGCTGCTCTTCACAAATGGCGTAGATAATTATCACACCAAAGCAAGGCAACAAAGGTCCCGCTAATGCATTCCAGGAGAGCCGACTTCTGAGAAGCCCGCATACTCCCACATCCAAGCCTGATCAGCAGAAAAAGCTGAAGAGGTTGAGAATTTCATGACTCTCAAACAGGCATGCTCCTCGGAATACCAAGGAGCGCAAGGTGCGTTCAAAGATTCGATGACTCAC
+
CCCCCFFFFFFFGGGGGGGGGFGHHHGHHHGGHHGHHHHHHHFGEFEGGHHHHHHHHHHHHHHHGHHHHHHHHHHHHHHHHHHHGHHHHHGHHGHHHGHHHHHHHHHHHHHHHHGGGHHHHHHHGHGHHHHHHHHHHHHHHHHHGFGGGHHHHHHHHHHHHGHHGHHHHHHHGHHHHHFFHHFGGHHHHHGHHHHHHHHHHGGGHHHHGGGHGGHHHGGGGGHHGGGGHGGGGHHHGGHHGHHHHGHHHHHHHGHHFFHHHHHHGHGGHHHHHHHHHHHHFHGB1GHHEHHGHGHGGHHGGGFDGGFGHGHHHHHGGFAFGEHBGGGGHGGGGGGGGGGFFFFFFFBBBAA
@M02197:105:000000000-AN6RF:1:1101:14078:28411 1:N:0:1
ACATCAGGTCACTCCTCCGCTTATTGATATGCTTAAGTTCAGCGGGTAGTCCTACCTGATTTGAGGTCAAATTGTCAGAAGCTGTCTCAAAAGAGACCCTTTAGAAGCTGAACCCCATTTATAAAGCTGCTCTTCACAAATGGCGTAGATAATTATCACACCAAGGCAAGGCAACAAAGGTCCCGCTAATGCATTTCAGGAGAGCCGACTTCTGAGAAGCCCGCATACTCCCACATCCAAGCCTGATCAACAGAAAAAGCTGAAAGGGTTGAGAATTTCACGACACTCAAACAGGCATGCTCCTCGGAATACCAAGGAGCGCAAGGTGCGTTCAAAGATTCGATGATTCAC
+
BBBBBFFFFFFFFGGGGGGGCFGHHHGHGHHHHHGFHGHHHHHGGGFGGGDGHHHHHGGHHHHHGGHFHHHGHGFHGFHHHHFHHHGHHGHHFGHHHGHHHHHHHHHHHHHHGHGGGHHHHHHHHHGHHGHHHHHGHHHHHGGHGGGGGHFHHHHHHGHHHHHHHGHHHHGHHHHHHHHEGHHHGGGGGHHHHHHHHHGHHGHGHHGHGFFGHFGGGGGGGGGHHGGGGGGFGGGGGGHHHEHFHHHHHHHHHGBG3HHHGHHHHGFGGHHFFHHFGHGGGGHGDGHHHHHHGHGHGGHGGGGFGFFGHHFFHGHGGFCGHHGCGGEGFFGGGGFFGGGFFFFFFFABBAB
@M02197:105:000000000-AN6RF:1:1101:12103:28803 1:N:0:1
ACATCAGGTCACTCCTCCGCTTATTGATATGCTTAAGTTCAGCGGGTAGTCCTACCTGATTTAAGGTCAAATTGTCAGAAGCTGTCTCAAAAGAGACCCTTTAGAAGCTGAACCCCATTTATAAAGCTGCTCTTCACAAATGGCGTAGATAATTATCACACCAAAGCAAGGCAACAAAGGTCCCGCTAATGCATTTCAGGAGTGCCGACTTCTGAGAAGCCCGCATACTCCCACATCCAAGCCTGATCAACAGAAAAAGCTGAAAAGGTTGAGAATTTCATGACACTCAAACAGGCATGCTCCTCGGAATACCAAGGAGCGCAAGGTGCGTTCAAAGATTCGATGACTCAC
+
AAAA?FFFFFCBFA44FEEEGCEGHHBGFGH5D5GHGAG5AFHGGGEGEGHHGHHHHHGHHHHHHH5FGFHHHHGHHFFEGHHFFHHHHHHEHGHHFEHFHHHFFGGGFHFFFGGGFH:HGGGGFHBGGGGGHHHGFGBHHHFFCB@CF9HFHHHEGDGGHHHGHHGHGHCFHHHHHHHHGGGGGCFFHFHHFHGHHHHHGF<C<GCGFGFFHFFFFFEGEFEHGGGGGFGF1HHFGGFFFGEHFEHF2@EFBEFHHHHHFHHGF0FFFDGHHHFHGBFFGDHHFF1HFHHFBHHGFA/?CE??FFEHHGECGEG?EA0EFBHC?GEEECCGFCGF1FBB1FFFD@1AAAA
@M02197:105:000000000-AN6RF:1:1101:19884:28513 1:N:0:1
ACATCAGGTCACTCCTCCGTTTATTGATATGCTTAAGTTCAGCGGGTAGTCCTACCTGATTTGAGGTCAAATTGTCAGAAGCTGTCTCAAAAGAGACCCTTTAGAAGCTGAACCCCATTTATAAAGCTGCTCTTCACAAATGGCGTAGATAATTATCACACCAAAGCAAGGCAACAAAGGTCCCGCTAATGCATTTCAGGAGAGCCGACCTCTGAGAAGCCCGCATACTCCCACATCCAAGCCTGATCAACAGAAAAAGCTGAAAAGGTTGAGAATTTCATGACACTCAAACAGGCATGCTCCTCGGAATACCAAGGAGCGCAAGGTGCGTTCAAAGATTCGATGATTCAC
+
BBBBBFFB5@@CBFFGGGEGGFGHHHHHHHEDGFHHHBGHFFFFFGEEEHFHHHHHHFHHHHHHGGHHHHHGHHHHHHGHHEHHHEHHGHGGHGHHGGEHFGHFHHHHHHHHHEEGGHHGHHHHGHFHHGHHFHFHHHHHGH3GFFFFGGHHGEFGDGDHHHHGHGHHGHGHHHHHHHHHGDGFGGGGGHGFHHHHHGFDGEH/@GCGGGHHHGGGHGGGGGGGHGGGGFGGFFFGGGHHHHHHHGFHHFHGGGHHGHHHHEHHGGAHGFFFEHGFG@GHFHHGAEHGFB3FGF3EF1GGEEEA3HHFHBFBHFGGFGGGHFGHE2GGHGGGGED5AGGFBDFFFFBA>>3
@M02197:105:000000000-AN6RF:1:1102:19744:2042 1:N:0:1
ACATCAGGTCACTCCTCCGCTTATTGATATGCTTAAGTTCAGCGGGTAGTCCTACCTGATTTGAGGTCAAATTGTCAGAAGCTGTCTCAAAAGAGACCCTTTAGAAGCTGAACCCCATTTATAAAGCTGCTCTTCACAAATGGCGTAGATAATTATCACACCAAAGCAAGGCAACAAAGGTCCCGCTAATGCATTTCAGGAGAGCCGACTTCTGAGAAGCCCGCATACTCCCACATCCAAGCCTGATCAACAGAAAAAGCTGAAAAGGTTGAGAATTTCATGACACTCAAACAGGCATGCTCCTCGGAATACCAAGGAGCGCAAGGTGCGTTCAAAGATTCGATGATTCAC
+
BBBBBFFFBFFFGGGGGFGGGCEHHGHHHHFFBGHFHHHHHFHGGGEEGHHHHHHHGBHGHHEHEHHHHHHHFHEDHHHGHHHHHHHHGGGGHEHHHGHHHHHHHHHHHHHFGGGGGHHHHHGGHGHHGHHHHHGHHGHHGHGGFFGGGHHHHHHHHHGHHGGHGHHHCGGHHHHHHFHHGHHGGGFHGFHHHHHHHHHHHGHGHFGGHGGFGFFGFCFGGGGGGGGGGGHGGHGCCGHHHGF2D2@GGDGHHHHHHGF2FHEHHHHFBHHFFHGHFHHGGBHHHFFHGHHGHHHHHAEEGEEEHHEGHHHHHFGEE0?EGFF0GEGGHGGFFGCGEFB1FFFFDFAAAAA
@M02197:105:000000000-AN6RF:1:1102:16684:2409 1:N:0:1
ACATCAGGTCACTCCTCCGCTTATTGATATGCTTAAGTTCAGCGGGTATCCCTACCTGATCCGAGGTCAAACCTAGAAAGTTGGGGGTTGCTGGCAAGCACGCACCGAGACCCTGTAGCGAGGAGTATTACTACGCTTAGAGCACGATGGCACCGCCACTGATTTTAAGACCGATCAGAACTGATGCGGTCCAATACCAAGCAGAGCTTGAGTGTTGTACTGACGCTCGAACAGGCATGCCCCGCGGAATACCACGGGGCGCAATGTGCTTTCAAAGATTCGATGACTCAC
+
CCCCCFFFFFFFGGGGGGGGGGGHHGHHFHHHHHHHHHHGHHHGGGGGHHHHHHGHHH90HGHGGG;HGHH:GHH:HFHH;;HHG;9GG;HH<HGH<;GGHGGGG7GGG;GGH:G9<0:GGGGG-FGHHHH<HHGG99GHH9HH;C8<G;H<HACGGGGHHHHHHGHFGGGGGGGGGGGGGGGFGGGGFFFFFFFFFFFFFFFFFFFGHGFEBFFFFHGF8FFFFGFFFBFFFFEA>//GE/EE0AAFF2CECEEEA000EEADA0BB111DFGGFA1A1@3@11111>>>
@M02197:105:000000000-AN6RF:1:1102:13788:3948 1:N:0:1
ACATCAGGTCACTCCTCCGCTTATTGATATGCTTAAGTTCAGCGGGTAGTCCTACCTGATTTGAGGTCAAATTGTCGGAAGCTGTCTCAAAAGAGACCCTTTAGAAGCTGAACCCCATTTATAAAGCTGCTCTTCACAAATGGCGTAGATAATTATCACACCAAAGCAAGGCAACAAAGGTCCCGCTAATGCATTTCAGGAGAGCCGACTTCTGAGAAGCCCGCATACTCCCACATCCAAGCCTGATCAACAGAAAAAGCTGAAAAGGTTGAGAATTTCATGACACTCAAACAGGCATGCTCCTCGGAATACCAAGGAGCGCAAGGTGCGTTCAAAGATTCGATGATTCAC
+
BBBBBFFFFFFFFGGGGGGGGGFHHHHHHHHHH5GHHHHHHGHGGGGGGHHHHHHHHHHHHHHHGGHGGHHHHHHHGGGGGHHHHHHHHHGHHGHGHGHHHHHHHHHHHHGHHHGGG:HHHHHHHHHHHHHHGHHGHHHFHHHHGGGGGHHHHHHHHHHHHGHHHHHHHHHHHHHHHHGHHHHHHGHHHHGHHHHHHHHHHGHGHHHHGGHGHHHHHFGGGGGGHHGGGGGFFHHHGGHHHHHFHGFHHHHHHHHHHGHGHHHHHHHHHHGHHHF5F5GBHHHGFGGHFHGHHHGHHHGGGGGGHHDFGGHHGGCGFEE?FHHHGGFECGGGGGFFGGGFFFFFFFBBBA?
@M02197:105:000000000-AN6RF:1:1102:16486:4017 1:N:0:1
ACATCAGGTCACTCCTCCGCATATTGATATGCTTAAGTTCAGCGGGTAGTCCTACCTGATTTGAGGTCAAATTGTCAGAAGCTGTCTCAAAAGAGACCCTTTAGAGGCTGAACCCCATTTATAAAGCTGCTCTTCACAAATGGCGTAGATAATTATCACACCAAAGCAAGGCAACAAAGGTCCCGCTAATGCATTTCAGGAGAGCCGACTTCTGAGAAGCCCGCATACTCCCACATCCAAGCCTGATCAACAGAAAAAGCTGAAAAGGTTGAGAATTTCATGACACTCAAACAGGCATGCTCCTCGGAATACCAAGGAGCGCAAGGTGCGTTCAAAGATTCGATGACTCAC
+
CCCBCFFFFFFFGGGGGGGGGGGHHHHHHHHHHHHHHHHHHHHGGGGGGHHHHHHHHHHHHHHHGHHHHHHHHHHHHHHHHHHHHHHHHHHHHGHHHGHHHHHHHHHGHHHHHHGGGHHHHHHHHHHGHHHHHHHHHHGHHHHHGGGGGHHHHHHHHHHHHGHHGHHHHHGHHHHHHHHHGHGGGGGHGHHHHHHHHHHHHGGGHHHGGGHHHGHHHGGGGGGHHHGGHGHHHHFFGGHHHGHHHHFHHHGHHHHHHHHHHHHHHHHHHHHHHHHFFHHHBHHHHEGHHHHHHHHHHHHGGGGGHHHFHDFHHHHFGGGGHHGHGGGGGGGFFGGGGGGFFFFFFFBBBAA
@M02197:105:000000000-AN6RF:1:1102:16010:4442 1:N:0:1
ACATCAGGTCACTCCTCCGCTTATTGATATGCTTAAGTTCAGCGGGTAGTCCTACCTGATTTGAGGTCAAATTGTCAGAAGCTGTCTCAAAAGAGACCCTTTAGAAGCTGAACCCCATTTATAAAGCTGCTCTTCACAAATGGCGTAGATAATTATCACACCAAAGCAAGGCAACAAAGGTCCCGCTAATGCATTTCAGGAGAGCCGACTTCTGAGAAGCCCGCATACTCCCACATCCAAGCCTGATCAACAGAAAAAGCTGAAAAGGTTGAGAATTTCATGACGCTCAAACAGGCAGGCTCCTCGAAATACCAATGAGCGCAAGGTGCGTTCAAAGATTCGATGATTCAC
+
11AA1FFB11B@FGGGGGGGGGCHHGGHFHGHHFHHHHHHHGHGGGGEGHHHHGHHHHHHHHGBEBGGGHHB1AFHHBFHHHGGHHDF2@FEGAGHBFE>CGF11FGBGH1FCFCG:#>824G22>9E<FHHDFFHFHH0?FB9B2CGFGFBFF>DDGH7GCGH0CFF<CFEF0CBFC>01CGCCGGDAFHFD=FDFD<GFECACGGGG>C>CFFGGCCFFGB@ABEFGFHGBFBC?/000112B@212221GGF1FHGG221EHGFBF2D2HFBD@2FF/>//1A10FAB1DB00B//B//0A0D2BD11HEFD0B000B1FCEE?GHGFFGGGF11ABFFFFFD11111
@M02197:105:000000000-AN6RF:1:1102:15693:4835 1:N:0:1
ACATCAGGTCACTCCTCCGCTTATTGATATGCTTAAGTTCAGCGGGTATCCCTACCTGATCCGAGGTCAAACTTAGAAAGTTGGGGTTGAAGGCAGGATTGTTACAATGACCAAGCGAGGAGTATTACTA
+
HGFGFFHHHHFGGGGGGGGHHHHHHHHHHHHHHHHHHHGHGGGHHGGHHHHHHHHHHGHHHHHHHGGHHHHHHHHHHHHHGFGHGHHHHHHHGHHHHHHHHHHHHHHHHHHGHHHGGGFFGGGFFHHHHH
@M02197:105:000000000-AN6RF:1:1102:23674:4904 1:N:0:1
ACATCAGGTCACTCCTCCGCTTATTGATATGCTTAAGTTCAGCGGGTAGTCCTACCTGATTTGAGGTCAAATTGTCAGAAGCTGTCTCAAAAGAGACCCTTTAGAAGCTGAACCCCATTTATAAAGCTGCTCTTCACAAATGGCGTAGATAATTATCACACCAAAGCAAGGCACCAAAGGTCCCGCTAATGCATTTCAGGAGGGCCGACTTCTGAGAAGCCCGCATACTCCCACATCCAAGCCTGATCAACAGAAAAAGCTGAAAAGATTGAGAATTTCATGACACTCAAACAAGCATGCTCCTCGGAATACCAAGGAGCGCAAGGTGCGTTCAATGATTCGATGACTCAC
+
CCCCCFFFFFFFGGGGGGGGGGGHHHHHHHHHHHHHGHHHHHHGGGGGGGHHBGHHHHHGHHGHGHHHHHHHHHHHHHFFHHHHHGHHHHGHGEGHHGGHHHGHHHHGHHHHHHGGGHHHHHHHHHGHHHHHGHHHHHHFHFGHGGFDGHHHHHHGHGHHHGHH<GHHHFFHHHGHHHGH:GHHGGGGGHHHHHHHGHHGHGFGEEGGGGGGGEGGHG/F9GFGGGGGFFFFFFFFC?FG>1F2GFFGHGDB0GEDE1HBG212DGB1BF@2@1D112BEHGGDBFDACAAB21GFF/A////EAD2D21A1B11EEEA0FA10EEA0AFGE3F31GFE1@B3B1F?AA>1
@M02197:105:000000000-AN6RF:1:1102:17821:5159 1:N:0:1
ACATCAGGTCACTCCTCCGCTTATTGATATGCTTAAGTTCAGCGGGTAGTCCTACCTGATTTGAGGTCAAATTGTCAGAAGCTGTCTCAAAAGAGACCCTTTAGAAGCTGAACCCCATTTATAAAGCTGCTCTTCACAAATGGCGTAGATAATTATCACACCAAAGCAAGGCAACAAAGGTCCCGCTAATGCATTTCAGGAGAGCCGACTTCTGAGAAGCCCGCATACTCCCACATCCAAGCCTGATCAACAGAAAAAGCTGAAAAGGTTGAGAATTTCATGACACTCAAACAGGCATGCTCCTCGGAATACCAAGGAGCGCAAGGTGCGTCCAAAGATTCGATGACTCA
+
CCCCCFFFFFFFGGGGGGGGGGGGHHHHHHHHHHHHHHHHHHHGGGGGGHHHGHHHHHHHHHHHEHHHFFFHHGHHHHHGFGHHHHHHHHHHHGHFHGHHHHGHHHGGGHHHHHGGGHHGHHHFFHHHHHGHHHHHHHHFHGHHGGGGGHGFGHFHHHHHHHHHFHHHHHGHHHHHHGFFHGHHGGHHHHHHHGHHHHHHHGHGHHHHHGHHGGHHHGGGGGHHHGGGGGHGGHHFGGHHEHFHHHHHGHGHGHHHHHHHHHHHHHHHHHEHHHHDFBGHHHHFHGHHHHGHHHHHFHHGGGGFFHHHHGFFFGHGGGGGFGFHGGGGGGGFFGCGGGC4FFFFFBBA@B
@M02197:105:000000000-AN6RF:1:1102:12972:5150 1:N:0:1
ACATCAGGTCACTCCTCCGCTTATTGATATGCTTAAGTTCGGCGGGTAGTCCTACCTGATTTTAGGTCAAATTGTCCGAAGCCGTCTCAAAAGAGACCCTTTTGAAGCTGAACCCCATTTATAAAGCTGCTCTTCACAAATGGCGTAGATAATTATCACACCAAAGCAAGGCAACTAAGGTCCCGCTAATGCATTTCAGGAGAGCCGACTTCTGAGAAGCCCGCATACTCCCACATCCAAGCCTGATCAACAGAAAAAGCTGAAAAGGTTGAGAATTTCATGACACTCAAACAGGCATGCTCCTCGGAATACCTAGGAGCGCAAGATGCGTTCAAAGATTCGATGACTCAC
+
BBBBBFFFFFFFGCGGGFEFG?EHHHHHHHGFHHHHHHHGGFCEG?>01BGE55B?33?FGE44?3@43BF4GFDF31>E/>0>>E0?4B3F3/?F2FH3CG23?B3B2B2F2GCB4/@@GFFFFFFFBB;1B?BFFBFEF@?AEFBBCBFGHHHH:GH0GBGFG:FBG<:GAGH0DCF/<CFGEF?DFGHGF9FFCHHFBEC?@F?1C@;DFGFFB</B<<4FBED/ACEHGGFG?EFCC@34DBBHHHFBGHHHHGGB44HBGFEB555FHF@5555D5ADDAF5B55BFGFBGGCAEE0A2GE5GF553533AEAA2HGGEA2EAAA5GDDB5EFGBFDBBFFA>AA?
@M02197:105:000000000-AN6RF:1:1102:14121:5340 1:N:0:1
ACATCAGGTCACTCCTCCGCTTATTGATATGCTTAAGTTCAGCGGGTAGTCCCACCCGATTTGAGGTCAAATTGTCAAAGATTGTCTTGTCAGGACAGTTAGAAGCATAGAGCCAATCAGTACAAGCGCGACCCGAAAGTCAACTCCGGTGAAGATGTTTATCACACCGAATACGCCGCAAAGCAGGGTACACTCAGGCATTTCAGACGAGCCGTTTGTTACACGACAGCATCCAAGTCCACACTGATCGACAAAAAGCCAAAGAGGTGAGATTACAATGACACTCAAACGGGTGTACCCTTTGGAATACCAAAGGGTGCAAGGTGCGTTCAAAGATTCGATGATTCAC
+
CCCCCFFFFFFFGGGGGGGGGGGHHGHHHHGHHHHHHHHHHHHGGGGGGHHHHHHGGGGGGGHGGHHHHHHHHHHHHHHGHHHHHHHHHGHHHHHHGGHHHHHGHHHHGHHHHHGHHHHHHHHHHHHGGGGGGGGGGGGFHHHHGHHGGGHHHHHHHHHHHHHHHHHGHGGGGHHGGHHHHHGHGHHHHHFHGGHHHHHHHHHGGGGGGGGFFHDGHHHHHGGGGFHHHGHHHHHHHHGHHHHHGHGGGHGGHHHHHHHEHHHHHHHHHGHHHHHHHHHHHHHGGGHGGGGHHGHGGGHHHFFHHHHHHHHGHHFHHHFGHHGGGGHGGGGGGGGGGFFFFFFF?ABBB
@M02197:105:000000000-AN6RF:1:1102:22666:5613 1:N:0:1
ACATCAGGTCACTCCTCCGCTTATTGATATGCTTAAGTTCAGCGGGTAGTCCTACCTGATTTGAGGTCAAATTGTCAGAAGCTGTCTCAAAAGAGACCCTTTAGAAGCTGAACCCCATTTATAAAGCTGCTCTTCACAAATGGCGTAGATAATTATCACACCAAAGCAAGGCAACAAAGGTCCCGCTAATGCATTTCAGGAGAGCCGACTTCTGAGAAGCCCGCATACTCCCACATCCAAGCCTGATCAACAGAAAAAGCTGAAAAGGTTGAGAATTTCATGACACTCAAACAGGCATGCTCCTCGGAATACCAAGGAGCGCAAGGTGCGTTCAAAGATTCGATGATTCAC
+
BBBBBFFFFFFFGGGGGGGCGGCHHHHHGGHHHHHFHHHHHHHGGGGGGHHHHHHHHFGHHHHHGHHHHGHHHHHHHHFHHHHHHHHGGHHHHGHHHGHHHHHHFFHHHHHHHHGGGHHHHHGHHHGHHHHHHHHHHHHHHHHHGGGGGHHHHHHHHHHHHHHHHHHHHHHHHHHHHHHGHHHHHHGGGHHGHHHHHHHHHGGGHHHGHHGHHHHHHGGGGFHHHGFGHGGHGGHHGEHHHGHGHHHHHHHHHGFHHHHHHHGHHHHHHGHHHHHHHGFHHHHFFGGHHHGHHHFFGAEDGEFGGDGHHFGGHHCGGGGFHHHHGGEGHGFGGGFGGGGFBFFBFFBBBBB
@M02197:105:000000000-AN6RF:1:1102:20585:6049 1:N:0:1
ACATCAGGTCACTCCTCCGCTTATTGATATGCTTAAGTTCAGCGGGTAGTCCTACCTGATTTGAGGTCAAATTGTCAGAAGCTGTCTCAAAAGAGACCCTTTAGAAGCTGAACCCCATTTATAAAGCTGCTCTTCACAAATGGCGTAGATAATTATCACACCAAAGCAGGGCAACAAAGGTCCCGCTAATGCATTTCAGGAGAGCCGACTTCTGAGAAGCCCGCATACTCCCACATCCAAGCCTGATCAACAGAAAAAGCTGAAAAGGTTGAGAATTTCATGACACTCAAACAGGCATGCTCCTCGGAATACCAAGGAGCGCAAGGTGCGTTCAAAGATTCGATGACTCAC
+
CDDDDFFFFFFFGGGGGGGGGGGHHGHHHHHHHHHFHHHHHHHGGGGGGHHHHHHHHGHHHHHHGEHHHHHHHHHHHHHHHHHHHHHHHHGHHEHHHGHHHHGHHHHHHHHGHHGGGHHHHHHHHHHHHHGHHHHHHHHHHHHHGGGGGHHHHHHHHHHHHHHHHHHHHGGGHHHHHHHHHGGHGHGHGHHHHHHHHHHHHGGGHHHHGGHHHHHHHGGGGGGHHHGGHGHHHHHGGGHHHHHFHGEHHHHHHHHHHHGHHGHHHHHHGHHGHHHGDBHHHHHHHFHGHHHHFFHHHHGGGGGCHHFFGHHHFHFGGGGGHHFHGGGGHGGGGGFFGGFFFFFFFFCCCBC
@M02197:105:000000000-AN6RF:1:1102:11044:6120 1:N:0:1
ACATCAGGTCACTCCTCCGCTTATTGATATGCTTAAGTTCAGCGGGTAGTCCTACCTGATTTGAGGTCAAATTGTCAGAAGCTGTCTCAAAAGAGACCCTTTAGAAGCTGAACCCCATTTATAAAGCTGCTCTTCACAAATGGGGTTCAGCTT
+
GFGBHHHFFHFFGGGGGGFGFGGHHHGHGHHHHHHHHBGGGHHGGFGFFGFGGHHHHHHHHHHHGHGHHGHHHHHHHHHHHHHHHHHHHHHHHHHHGHHHHHHHHGHHHFFEFHHGEFHHHHHHGFHHGHHHHHHGGHHGGFFHGGGHEHHHH
@M02197:105:000000000-AN6RF:1:1102:6352:6282 1:N:0:1
ACATCAGGTCACTCCTCCGCTTATTGATATGCTTAAGTTCAGCGGGTAGTCCTACCTGATTTGAGGTCAAATTGTCAGAAGCTGTCTCAAAAGAGACCCTTTAGAAGCTGAACCCCATTTATAAAGCTGCTCTTCACAAATGGCGTAGATAATTATCACACCAAAGCAAGGCAACAAAGGTCCCGCTAATGCATTTCAGGAGAGCCGACTTCTGAGAAGCCCGCATACTCCCACATCCAAGCCTGATCAACAGAAAAAGCTGAAAAGGTTGAGAATTTCATGACACTCAAACAGGCATGCTCCTCGGAATACCAAGGAGCGCAAGGTGCGTTCAAAGATTCGATGATTCAC
+
BBCCBBFFFFFFGGGGGGGGGGGHHFHFHHHHHHHHHHHFHHHGGGAEFHHHHHGGHH3GHHHBFHFGHHHHHGHHHGGHGHHHHHHHHHHHFEHHGGFFHHHHFHHGHFHHHHGGBHHGFFHGHFHHHFHHHHHHHHFHGHHHGGGGFHHFHGHHHGHHHHHHHGHHHHGHHGGHHHHHHGHHGHFGHHHHHHHHHHGFFEHGGGHFCHHHHFHGHGGGGGHGHGGGHGHHHHHGGCHHHGHGHHHHHHHFGHHFHHGHHEHHHHGCHFFEHHHHFBHGHFGF5GGHHHFFEGEBF1AFGFFABGFGFFGFGBG?GGGGHGGFGEECHGGGFGGGGGGFFFFFFF?AA3A
@M02197:105:000000000-AN6RF:1:1102:17696:6320 1:N:0:1
ACATCAGGTCACTCCTCCGCTTATTGATATGCTTACTTCCTCTAAATGACCAAGATCCTCCGCTTATTGATATGCTTAAGTTCAGCGGGTAGTCCTACCTGATTTGAGGTCAAATTGTCAGAAGCTGTCTCAAAAGAGACCCTTTAGAAGCTGAACCCCATTTATAAAGCTGCTCTTCACAAATGGCGTAGATAATTATCACACCAAAGCAAGGCAACAAAGGTCCCGCTAATGCATTTCAGGAGAGCCGACTTCTGAGAAGCCCGCATACTCCCACATCCAAGCCTGATCAACAGAAAAAGCTGAAAAGGTTGAGAATTTCATGACACTCAAACAGGCATGCTCCTCGGAATACCAAGGAGCGCAAGGTGCGTTCAAAGATTCGATGATTCAC
+
CCCCCFFFFFFFGGGGGGGGGGGHHHGHHHFHHHHHHHHHHHHHHHHGHHHHHHHHHIIHHGGGGGHHHHHHHHHHHHGHHHHHGHGGGGGGHHHHGHHHH3GHHHHGHHHHHHHHHHHHHHHHHHHHHHHHHFHHGHHHGHHHHHHHHHHHGHHHHGGGHHHHHHGGHHHHHHHHHHHHHHHHHHHGGGGGHHGHHHHHHHHHGHHHHHHHHGHHHHHHHHHFGGGGHHHHHHGHFFGHHHFGGGD@?HGEHDFGGFHHGGGGGHHHGEF/GHGHHHHGGHHHFGFBBDHHHHHHHHHHHHHHHGHHHHHHGHHHGHFHHGHHHHGFGHHHHGBGHHHHHHFGGGGGHHHHFHHHHHGGGGGFFCHGGGGHGGGGFGGGGGFFFFBFFBBBBB
@M02197:105:000000000-AN6RF:1:1102:13217:6266 1:N:0:1
ACATCAGGTCACTCCTCCGCTTATTGATATGCTTAAGTTCAGCGGGTAGTCCTACCTGATTTGAGGTCAAATTGTCAGAAGCTGTCTCAAAAGAGACCCTTTAGAAGCTGAACCCCATTTATAAAGCTGCTCTTCACAAATGGCGTAGATAATTATCACACCAAAGCAAGGCAACAAAGGTCCCGCTAATGCATTTCAGGAGAGCCGACTTCTGAGAAGCCCGCATACTCCCACATCCAAGCCTGATCAACAGAAAAAGCTGAAAAGGTTGAGAATTTCATGACACTCAAACAGGCATGCTCCTCGGAATACCAAGGAGCGCAAGGTGCGTTCAAAGATTCGATGACTCAC
+
CCCCCFFFFFFFGGGGGGGGGGCGHHHHHHHHHGHHHHHHHHHGGGGGGHHHHGHHHHFHHHHHGHHHHHHHHHHHHHHHHGHHHHHHHHHHHGHHHGHHHHHHHHHHGHHGHFGGGHHHHHHHHHHHHHHHHHHHHHHHHHHHGGGGGHGHHGHHHHHHHGHHHHHHHHHHHHHHHGHHGGHHHHGGHHHHHHHHHHHHHGGDHHGGGGGGHGHGGGGGGGHGHHGGGGHGGHHGGGHFGHHHHHHHHHHHGHGHHFGGHHHHHHGGHHHHHGB5B5HGGGHFHFGHHHHHHFFBEHHGFEE2GFDAF5FHHHHDGGGGHHHHFGGGHGGGGGGGCFGBFFBFFFBBAA3
@M02197:105:000000000-AN6RF:1:1102:23783:6365 1:N:0:1
ACATCAGGTCACTCCTCCGCTTATTGATATGCTTAAGTTCAGCGGGTAGTCCTACCTGATTTGAGGTCAAATTGTCAGAAGCTGTCTCAAAAGAGACCCTTTAGAAGCTGAACCCCATTTATAAAGCTGCTCTTCACAAATGGCGTAGATAATTATCACACCAAAGCAAGGCAACAAGGGTCCCGCTAATGCATTTCAGGAGAGCCGACTTCTGAGAAGCCCGCATACTCCCACATCCAAGCCTGATCAACAGAAAAAGCTGAAAAGGTTGAGAATTTCATGACACTCAAACAGGCATGCTCCTCGGAATACCAAGGAGCGCAAGGTGCGTTCAAAGATTCGATGATTCAC
+
CCCCCFFFFFFFGGGGGFGGGGGHHHHGHGHHHHHGGHHHHHHGGGGGGHHHHHGHHHHHHHHHGHHHGHHHHHHHHHHHHHHHHHHHHHHGHGHGHGHHHHHHHHHHHHHHHHGGGHHHHHHHHFHHHHGHHHHHHHHHHHHHGFGGGHHGHHHHGHHHHGHHHHHHHHHHHHHHHHHGHGHHHGHGGGHHHHHHHHHHHGHGHGHHHHGHHHHHHGGGGGHHHHGGHGGHHHHGGGHHHGHHGGFGHHGGHHHHHHHHHHHHHHGHHHHHHHHHHHHHHHHHHFHFHGHFGHFHHFHGGGGGHHGHHCHHGHHFGGGFGGHGGGEGHGGGGGGGGGGFFFFFFFBBBBB
@M02197:105:000000000-AN6RF:1:1102:14968:6641 1:N:0:1
ACATCAGGTCACTCCTCCGCTTATTGATATGCTTAAGTTCAGCGGGTAGTCCTACCTGATTTGAGGTCAAATTGTCAGAAGCTGTCTCAAAAGAGACCCTTTAGAAGCTGAACCCCATTTATAAAGCTGCTCTTCACAAATGGCGTAGATAATTATCACACCAAAGCAAGGCAACAAAGGTCCCGCTAATGCATTTCAGGAGAGCCGACTTCTGAGAAGCCCGCATACTCCCACATCCAAGCCTGATCAACAGAAAAAGCTGAAAAGGTTGAGAATTTCATGACACTCAAACAGGCATGCTCCTCGGAATACCAAGGAGCGCAAGGTGCGTTCAAAGATTCGATGATTCAC
+
CCDDDFFFFFFFGGGGGGGGGGGHHHHHHHHHHHHGHHHHHHHGGGGGGHHHHHHHHHHHHHHHGHHHHHHHHHHHHHHGHHHHHHHHHHHHHGHHHGHHHHHHHGHHHHHHHHGGGHHHHHHHGHHHGHHHHHHHHHHHHHHGGGGGGHHGHHHHHHHHHHHHHHHHHHHHHHHHHHHHHHHHHGHGHHHHHHHHHHHHHGGGHHHHHHGHHHHHHGGGGGHHHGGGHGHHHHHFGGHHHHHHHHHHHHHHHHHHHHHHHHHHHGHHHHHGHHHHFHHHHHHHFGHHHHHHHHGFHFGGGGGEHHHHHGFGHHHGGGGGHFCCGGGFGGGGGGGGGGFFFFFFFFCBA3B
@M02197:105:000000000-AN6RF:1:1102:5915:6646 1:N:0:1
ACATCAGGTCACTCCTCCGCTTATGATATGCTTAAGTTCAGCGGGTATCCCTACCTGATCCGAGGTCAAACCTAGAAAGTTGGGGGTTGCTGGCAAGCACGCACCGAGACCCTGTAGCGAGGAGTATTACTACGCTTAGAGCACGATGGCACCGCCACTGATTTTAAGACCGATCAGAACTGATGCAGTCCAATACCAAGCAGAGCTTGAGTGTTGTACTGACGCTCGAACAGGCATGCCCCGCGGAATACCACGGGGCGCAATGTGCGTTCAAAGATTCGATGACTCAC
+
ABBCCFFFFFFFGGGGGGGGGGGHHHHHGHHHHHHHHHHHHHGGGGGHHHHHHGH:HG<HHH9GG:HHHGHG:HHFHHHH;GHGG;GGGH:HHGHHGH<HGGGGGGGG7EGHHHHHHGG:GGGGHHHHHHHHHG8G8FHGHHHHG8HGGHHHGGHGGGHHHHHHHHHGGGGHHHHHHGHHHHHHGGHHHGGHGFGGHHHGHHHHGGFHHGGHHHGGFGGGGGGGHHGGGHHHFHHHGCGGGGGHHHHGFGGGGGGEF??HHHGEFGGGGGGGGGGGGGFFFFFFFAAAAA
@M02197:105:000000000-AN6RF:1:1102:13238:6651 1:N:0:1
ACATCAGGTCACTCCTCCGCTTATTGATATGCTTAAGTTCAGCGGGTATCCCTACCTGATCCGAGGTCAACCTTGAAAAAATTGGGGGTCGACGGCTGGACTATCTCACACACCATGCGAAAAGATAATCTTACTACGCCTGGGGATATGAGATCATCCGCCTTTGAATTTCAGAAGGGAGAATGCAAGCAAACTCATCTTCCAAGACCAAGCAAATCTGCTTGAGAGGTATTTAATGACGCCCGAACAGGCATGCCTCCCGGAATACCAGGAGGCGCAATGTGCGTTCAAAGATTCGATGATTCAC
+
CDDCDFFFFFFFGGGGGGGGGGGHHHHHHHHHHHHHHHHHHHHGGGGGHHHHHHHHHHGHHHHGGGGHHHHHHHHGHHHHGHHHHHGGGGGGGGGGGGGHHHHHHHHHHHHGGGHHHHHHHHHHHHHHHHHHHHHHHGGGHHHGHHHHHHHHHHHHHHHGGGGHHHHHHGGGHHHHHHHHHHHHHGHHHHHHGHGHGGHHHHHHHHGGHHHHHHHHHHFHHHHGHHHHHHHGHFHHGGE@GGGGHGHGHHHHHGGGGGF?HHHGHFHHHHHGGGGGHHHHGGGGHGGGGGGGGGGFFFFFFFAABBB
@M02197:105:000000000-AN6RF:1:1102:25719:6822 1:N:0:1
ACATCAGGTCACTCCTCCGCTTATTGATATGCTTAAGTTCAGCGGGTAGTCCCACCCGATTTGAGGTCAAATTGTCAAAGATTGTCTTGTCAGGACAGTTAGAAGCATAGAGCCAATCAGTACAAGCGCGACCCGGAAGTCAACTCCGGTGAAGATGTTTATCACACCGAATACGCCGCAAAGCAGGGTACACTCAGGCATTTCAGACGAGCCGTTTGTTACACGACAGCATCCAAGTCCACACTGATCGACAAAAAGCCAAAGAGGTGAGATTACAATGACACTCAAACGGGTGTACCCTTTGGAATACCAAAGGGTGCAAGGTGCGTTCAAAGATTCGATGATTCAC
+
ABBCBFFFFFFFGGGGGFGGGGGHHCHHHHHHHHHHHHHHHHHGGGEEGHHFHHHGGGGGGGHHGHGHFHHHHHHHHHHGHHHHHHHHHHHHHHHHHFHHGHHHHHHHHGGHHHHHHHHHHHHHHHHGGGGGGGGGGGGHHHHHHHHGGGHGHHHHHHHHHHHHHHHFGGGGGHGGGGGHHHHGGGGHGGHGGHHHHHHHHHGGGGGGGGGGGHFHHHFHHGGGHHHHHHHHHHHHGHGFGHHGGHGEGHHGHGHHHHHGHHHHHGHFHHHHFDG5HHHHHFHGHGHFGGGHGHHHGGHHHGGHEGHHGHFHHHGHHGHHGHGGGGHGGGGGGGFGGFFFFFFFBAAAB
@M02197:105:000000000-AN6RF:1:1102:17071:6869 1:N:0:1
ACATCAGGTCACTCCTCCGCTTATTGATATGCTTAAGTTCAGCGGGTAGTCCTACCTGATTTGAGGTCAAATTGTCAGAAGCTGTCTCAAAAGAGACCCTTTAGAAGCTGAACCCCATTTATAAAGCTGCTCTTCACAAATGGCGTGGATAATTATCACACCAAAGCAAGGCAACAAAGGTCCCGCTAATGCATTTCAGGAGAGCCGACTTCTGAGAAGCCCGCATACTCCCACATCCAAGCCTGATCAACAGAAAAAGCTGAAAAGGTTGAGAATTTCATGACACTCAAACAGGCATGCTCCTCGGAATACCAAGGAGCGCAAGGTGCGTTCAAAGATTCGATG
+
BCCCCFFFFFFFGGGGGGGGGGGHHHHHHHHHHGHGHHHHGHHGGGGGGHHHHGHHHHHHHHHHGGHHGHHHHHHHHHHHHHHHHHHHHHFFHGFHHGHHHHHHHHHHHHHHHHGGGHHHHHHHGGHHHHHHHHHHHGHHHGGHGGGGGHHHHHHHHHHHHHHHHHHHHHGHHHHHHHGHHHHGHGHGFHHHHHHHHHHHHGHGHHHGHHHGHHHHHGGGGGGHHHGGHGHGGHHFGGHHHFFGHHHHHHHHHHHHHHHHHHHHGHHHHHHHHHDFHHHHHHHHGEHHHHHHHGBHHGHEGGGGHHHHGFGGHHHGGGGGHHHCGGGFGGGGGFFFAFBFBBAA?
@M02197:105:000000000-AN6RF:1:1102:15500:6989 1:N:0:1
ACATCAGGTCACTCCTCCGCTTATTGATATGCTTAAGTTCAGCGGGTAGTCCTACCTGATTTGAGGTCAAATTGTCAGAAGCTGTCTCAAAAGAGACCCTTTAGAAGCTGAACCCCATTTATAAAGCTGCTCTTCACAAATGGCGTAGATAATTATCACACCAAAGCAAGGCAACAAAGGTCCCGCTAATGCATTTCAGGAGAGCCGACTTCTGAGAAGCCCGCATACTCCCACATCCAAGCCTGATCAACAGAAAAAGCTGAAAAGGTTGAGAATTTCATGACACTCAAACAGGCATGCTCCTCGGAATACCAAGGAGCGCAAGGTGCGTTCAAAGATTCGATGACTCAC
+
CCCCCFFFFFFFGGGGGGGGGGGHHHHHHHHHHHGHHHHHHGHGGGGGGHHHHHHHHHHHHHHHGHHHHHHHHHHHFHHFHHGHHHHHHHFHHGHHHGHHHHHHHHHGHGHHHGGGGHHHHHHHGHHHHHHHHHHHHHGHHHHGGGGGGHHHHHHHHHHHHHHHHHHHHHGHHHHHHHHHHHHHHHHHHHHHHHHHHHHHHGHGGHHHHHHHGHHHHGGGGGHHHHGGHGHGHHHHGGHHHHHHHHGHHHHHHHHHHHHHHHHHHHHHHHHHHHHHHGHGHHHHGFBHHHHHFHGHHGGFFGGGHHHHHHHHHHHGGGGGHHHHGGGGGGGGGGGGGGGFFFFFFFBBBBB
@M02197:105:000000000-AN6RF:1:1102:5207:7596 1:N:0:1
ACATCAGGTCACTCCTCCGCTTATTGATATGCTTAAGTTCAGCGGGTAGTCCTACCTGATTTGAGGTCAAATTGTCAGAAGCTGTCTCAAAAGAGACCCTTTAGAAGCTGAACCCCATTTATAAAGCTGCTCTTCACAAATGGCGTAGATAATTATCACACCAAAGCAAGGCAACAAAGGTCCCGCTAATGCATTTCAGGAGAGCCGACTTCTGAGAAGCCCGCATACTCCCACATCCAAGCCTGATCAACAGAAAAAGCTGAAAAGGTTGAGAATTTCATGACACTCAAACAGGCATGCTCCTCGGAATACCAAGGAGCGCAAGGTGCGTTCAAAGATTCGATGATTCAC
+
CCCCBFFFFFFFGGGGGGGGGGGHHHGHHHHHHHHHHHHHHHHGGGEGGHGHHHFHHHHHHHHHGHHHHHHHHHHHHHHHHHGHHHHHHHHHHGHHGEHHHHHGHHHHHHHHHHGGGHHHHHHHHGHGHHHHHHHHHHHHHHHHGGGGGHHHHHHHHHHHHGHHHHGHHHGFHHHHHHHHHHHHHHHGHHHHHHHHHHHHHGHGHHHHHGGHHGHHHFGGGGGHGGGGGGHHHGHFGGHFFHHGHHFHHHHGHHHHHHFHHHFGHHHHHHHHHHFHGGGGHHHEHGHFFHHHGHFFHHGGGCGGHHFGFHHGHHHEFE2CFFHHGCGGHGGGGGBFEFCFFFFBFFBAA3B
@M02197:105:000000000-AN6RF:1:1102:19438:7586 1:N:0:1
ACATCAGGTCACTCCTCCGCTTATTGATATGCTTAAGTTCAGCGGGTAGTCCTACCTGATTTGAGGTCAAATTGTCGGAAGCTGTCTCAAAAGAGACCCTTTAGAAGCTGAACCCCATTTATAAAGCTGCTCTTCACAAATGGCGTAGATAATTATCACACCAAAGCAAGGCAACAAAGGTCCCGCTAATGCATTTCAGGAGAGCCGACTTCTGAGAAGCCCGCATACTCCCACATCCAAGCCTGATCAACAGAAAAAGCTGAAAAGGTTGAGAATTTCATGACACTCAAACAGGCATGCTCCTCGGAATACCAAGGAGCGCAAGGTGCGTTCAAAGATTCGATG
+
DDDDDFFFFFFFGGGGGGGGGGGHHHHHGHHHHHHHHHHHHHHGGGGGGHHHHHHHHHGHHHHHGGHHHHHHHHHHGGGGGHHHHHHHHHHHHGHHHGHHHHGHHHHHHHHHHHGGGHHHHHHHHHHHHHHHHHHHHHHGHHHHGGGGGHHHHHHHHHHHHHHHHHHHHHHHHHHHHHHHHHHHGHGHGHHHHHHHHHHHHGHGGHHHGGGHHHHHHGGGGGGHHHGGHGHHFHHHGGHGHGHHHFGHGHHHFHHHHHHHHHHHHGHHHHHHHHGBHFHHHHHHHGGHHHHHHHFHHGHGGFEAHHHG5DACHHFEDFFCHHFFGGEGGGFFGFFFBFFFBCBBC
@M02197:105:000000000-AN6RF:1:1102:8700:7660 1:N:0:1
ACATCAGGTCACTCCTCCGCTTATTGATATGCTTAAGTTCAGCGGGTATCCCTACCTGATCCGAGGTCAAACTTAGAAAGTTGGGGGTTGCTGGCAAGCACGCACCGAGACCCTGTAGCGAGGAGTATTACTACGCTTAGAGCACGATGGCACCGCCACTGATTTTAAGACCGATCAGAACTGATGCGGTCCAATACCAAGCAGAGCTTGAGTGTTGTACTGACGCTCGAACAGGCATGCCCCGCGGAATACCACGGGGCGCAATGTGCGTTCAAAGATTCGATGACTCAC
+
CCCCCFFFFFFFGGGGGGGGGGGHHHHHHHHHHHHHHHHHHHHGGGGGHHHHHHHHHHHHHHHGGGGHHHHHHHHGHFHHGHHHGGGEGGHHHHGHHGHHHGG;GGGGGGGGHHHH<HHGGGGGGHHHH;HHHHGGGGGHHHHHHGGHGGHHHGGHHHHHHHHHHHHGHGGGHHHGHHHHHHGGGGGHHHHHHHHHGHGHHHHHHHHHHFHGHHHFGGGGGGGGGHHGGHHHHHGHGCGGGGGGHHHHGFHGGGGGGGGGHHHHGGGGHGGGGGGGGGGFFFFFFFCBBAB
@M02197:105:000000000-AN6RF:1:1102:17904:8334 1:N:0:1
ACATCAGGTCACTCCTCCGCTTATTGATATGCTTAAGTTCAGCGGGTAGTCCTACCTGATTTGAGGTCAAATTGTCAGAAGCTGTCTCAAAAGAGACCCTTTAGAAGCTGAACCCCATTTATAAAGCTGCTCTTCACAAATGGCGTAGATAATTATCACACCAAGGCAAGGCAACAAAGGTCCCGCTAATGCATTTCAGGAGAGCCGACTTCTGAGAAGCCCGCATACTCCCACATCCAAGCCTGATCAACAGAAAAAGCTGAAAAGGTTGAGAATTTCATGACACTCAAACAGGCATGCTCCTCGGAATACCAAGGAGCGCAAGGTGCGTTCAAAGATTCGATGATTCAC
+
CCCCCFFFFFFFGGGGGGGGGGGGHHHHHHHHHGHHHHHHHHHGGGGGGHGHHHHHHHHHHHHFGHHHHHHHHHHHHHHHHHHHHHHHHHHHGGGGHGHHHHHHHHHHHHHHHHGGGHHHHHHHGHHHHHHHHHHHHHHHHHHHGGGGGHGHHHHHHHHHHHHHHHHHHHGHHHHHHHHHHHHHGHHHHHHHHHHHHHHHHGHGHHHHHHHHHHHHHGGGGGHHHHGGHGGHHGHHGGHHHHHHHGHGHHHHHHHHHHHHHHHHHHHHHHHGHHHGHHHHHHHHGGHHHHFHHHHHHHHGGGGGHHHHHHHHHHHGGGGGHHHHGGGGHGGGGGCGGGCFFFFFFFBBBBB
@M02197:105:000000000-AN6RF:1:1102:10914:8576 1:N:0:1
ACATCAGGTCACTCCTCCGCTTATTGATATGCTTAAGTTCAGCGGGTAGTCCTACCTGATTTGAGGTCAAATTGTCAGAAGCTGCCTCAAAAGAGACCCTTTAGAAGCTGAACCCCATTTATAAAGCTGCTCTTCACAAATGGCGTAGATAATTATCACACCAAAGCAAGGCAACAAAGGTCCCGCTAATGCATTTCAGGAGAGCCGACTTCTGAGAAGCCCGCATACTCCCACATCCAAGCCTGATCAACAGAAAAAGCTGAAAAGGTTGAGAATTTCATGACACTCAAACAGGCATGCTCCTCGGAATACCAAGGAGCGCAAGGTGCGTTCAAAGATTCGATGATTCAC
+
DDDDCFFFFFFFGGGGGGGGGGGHHHGHHHHHHHHGHHHHHHHGGGGGGHHHHHHHHHGHHHHHGHHHHGHHHHHHHHHGHHHHHHHHHHHGHGHHHGHHHHHHHHHHGHHHHHGGGHHHHHHHHHHHHHHHHHHHHHHHHHHHGGGGGHHHHGHHHHHHHHHHHHHHHGHGHHHHHHHHHHHHGHHHGHHHHHHHHHHHHGHGHHHHGGHGHHHGHGGGGGGHHHGGHGHHHHHHGGHGGHGFHFHHHHHHHHHHHHHHHHHHHHHHHHHGHHHHHGHHHHHGBEHHHHHHGFHFHFHGGGGGHHHHFGFGHHHGGGGFHFHHGGCGGGGGFGGGCGGFFFFFFFBAAAA
@M02197:105:000000000-AN6RF:1:1102:21811:8763 1:N:0:1
ACATCAGGTCACTCCTCCGCTTATTGATATGCTTAAGTTCAGCGGGTATCCCTACCTGATCCGAGGTCAAACTTAGAAAGTTGGGGGTTGCTGGCAAGCACGCACCGAGACCCTGTAGCGAGGAGTATTACTACGCTTAGAGCACGATGGCACCGCCACTGATTTTAAGACCGATCAGAACTGATGCGGTCCAATACCAAGCAGAGCTTGAGTGTTGTACTGACGCTCGAACAGGCATGCCCCGCGGAATACCACGGGGCGCAATGTGCGTTCAAAGATTCGATGATTCAC
+
BCCCCFFFFFFFGGGGGGGGGGGHHHHHHHHHGHHHHHHHHHHGGGGGHHHHHHHHHHHGHHHGGGG:HH:HHHHHHHHHH<HHGGGGGGH:HHGHGGH<HGGGGGGGGGGGHHHHHHHGCGGGGHGHHHHHHHGGGGGHHHHHHGDHGGHHHGGGHHHHHHHHHHHHHGGGHHHHHHHGGHGGGGGHGFFHHGFHGHHHHHHHHHFHHHGGHHHFHFHGGGGFGHHFHHHHHHFGHGGGGGGGHHHHHHHGGGGGGGGGHHHHGGGGHFFGGGGGGGGFFFFFFFCCCCC
@M02197:105:000000000-AN6RF:1:1102:22029:8971 1:N:0:1
ACATCAGGTCACTCCTCCGCTTATTGATATGCTTAAGTTCAGCGGGTAGTCCTACCTGATCTGAGGTCAAATTGTCAGAAGCTGTCTCAAAAGAGACCCTTTAGAAGCTGAACCCCATTTATAAAGCTGCTCTTCACAAATGGCGTAGATAATTATCACACCAAAGCAAGGCAACAAAGGTCCCGCTAATGCATTTCAGGAGAGCCGACTTCTGAGAAGCCCGCATACTCCCACATCCAAGCCTGATCAACAGAAAAAGCTGAAAAGGTTGAGAATTTCATGACACTCAAACAGGCATGCTCCTCGGAATACCAAGGAGCGCAAGGTGCGTTCAAAGATTCGATGATTCAC
+
ABBBBFFFBFCFFGGGGGGGGGGHHGHHHHHHCHHHHHHHGHHGGGEGGHHHHHHHHHHHHHHHHGHGHHHHHHHHHHHHGHHHHHHHHHHFHGHHHGHHHGHHHHHHHHHHHHGGGHHHGHHHGGHGHGHGHHHHHHHHHHHHGGGGGHGHHHHHHHHHHHHHHHHHHHGHHHHHHHHGHHHGHGGHHGHHHHHHHHHHHGHGHHHHGHHGHHHHHGGGGGGHHFEGFGHHHGGFGGHHHHHHGHGHHHHHHHHHHHHHGHHHHHHHHHHGHHF5BBHGHHHHHGFHHHHHHHHHHHHFFGGGHHHHFHHHGHHGGGGGHHGHGGGGHGGGGGGGGGGFFFFFFFA?BBB
@M02197:105:000000000-AN6RF:1:1102:8842:9307 1:N:0:1
ACATCAGGTCACTCCTCCGCTTATTGATATGCTTAAGTTCAGCGGGTATCCCTACCTGATCCGAGGTCAAACTTAGAAAGTTGGGGGTTGCTGGCAAGCACGCACCGAGACCCTGTAGCGAGGAGTATTACTACGCTTAGAGCACGATGGCACCGCCACTGATTTTAAGACCGATCAGAACTGATGCGGTCCAATACCAAGCAGAGCTTGAGTGTTGTACTGACGCTCGAACAGGCATGCCCCGCGGAATACCACGGGGCGCAATGTGCGTTCAAAGATTCGATGACTCAC
+
EEEEEFFFFFFFGGGGGGGGGGGHHHHHHHHHHHHHHHHHHGHGGGGGHHHHHHHHHHHHHHHGGGG9HHHHHHHHHHHHH<HGGGGGGGHHHHGHHGHHHGG;GGGGGGGGH;HHHH:GGGGGGGFHHHHHHHGGGGGHHHHHHGGHGGHHHGGHHHHHHHHHHHHHHGGGHHGHHHHHHHGGHGGHHHHHHHHHGHHGHHHHHHHFHHHGHHFHHGHGGGGGGHGGHHFHHHHHHGGGGGGGHHHGHGHGGGGGGGGGHHGHGGGGHGGGGGGGGGGFFFFFFFCCCBB
@M02197:105:000000000-AN6RF:1:1102:23567:10303 1:N:0:1
ACATCAGGTCACTCCTCCGCTTATTGATATGCCTAAGTTCAGCGGGTATCCCTACCTGATCCGAGGTCAAACTTAGAAAGTTGGGGGTTGCTGGCAAGCACGCACCGAGACCCTGTAGCGAGGAGTATTACTACGCTTAGAGCACGATGGCACCGCCACTGATTTTAAGACCGATCAGAACTGATGCGGTCCAATACCAAGCAGAGCTTGAGTGTTGTACTGACGCTCGAACAGGCATGCCCCGCGGAATACCACGGGGCGCAATGTGCGTTCAAAGATTCGATGATTCAC
+
CDCDDFFFFFFFGGGGGGGGGGGHHHHHHHHHHHHHHHHHHHHGGGGGHHHHHHHHHH<HHHHGGGGHHHHHHHHHHHHHHHHHGGGGGGHHHHGHHGH<HGG;GGGGGGGGH:HHHHHGGGGGGHHHHHHHHHGGGGGHHHHHHGGHGGHHHGGHGGHHHHHHHHHHGGGGHHGGHHHHHHGGHHGGHHHHHHHGGHHHHHHHHHHHHGHGHHHGHHHGGHHGGHHGHHFHGHGHHGFCGGFGHHHGHHDGGGGGGGGDHHHGGGGGHGGGGGGGGFGFFFFFFFBBCBA
@M02197:105:000000000-AN6RF:1:1102:28553:10417 1:N:0:1
ACATCAGGTCACTCCTCCGCTTATTGATATGCTTAAGTTCAGCGGGTAGTCCTACCTGATTTGAGGTCAAATTGTCAGAAGCTGTCTCAAAAGAGACCCTTTAGAAGCCGAACCCCATTTATAAAGCTGCTCTTCACAAATGGCGTAGATAATTATCACACCAAAGCAAGGCAACAAAGGTCCCGCTAATGCATTTCAGGAGAGCCGACTTCTGAGAAGCCCGCATACTCCCACATCCAAGCCTGATCAACAGAAAAAGCTGAAAAGGTTGAGAATTTCATGACACTCAAACAGGCATGCTCCTCGGAATACCAAGGAGCGCAAGGTGCGTTCAAAGATTCGATGACTCAC
+
ABBBBFFFFFFFGCGFFFCEFCEHGGHHHHGGFHHHHGGDGBHEEGGGFHFFHHHGGFFGHH5GFHHHHFHHEHHGHHFHGFHHHGHHGHEGGGHHHGGHFGHHFFEBAEEEGGGBBHHFHHHHFGGHBHGGHHHGHHGGGGGGGGGGFHHHFGHHGHHHGHHHHHFHGHHHHHHHHHGFGCGGHHHHHHHGHHFHHHHHHGHGGGHHHHGFHGHHHGGGGGHEHHGGHGGFFGHHGGHHGHHFHHHHHFHHHHHHHHHHHHHHHHHHHHHHHHHGHHHHHHHFDGHHGHHHFGGHHHHGGGGGHHHHHHHGHHHGGGGGHHHHGGGGHGGGGGGGEGGFFFFFFFBCBAB
@M02197:105:000000000-AN6RF:1:1102:5372:10750 1:N:0:1
ACATCAGGTCACTCCTCCGCTTATTGATATGCTTAAGTTCAGCGGGTATCCCTACCTGATCCGAGGTCAAACCTAGAAAGTTGGGGGTTGCTGGCAAGCACGCACCGAGACCCTGTAGCGAGGAGTATTACTACGCTTAGAGCACGATGGCACCGCCACTGATTTTAAGACCGATCAGAACTGATGCGGTCCAATACCAAGCAGAGCTTGAGTGTTGTACTGACGCTCGAACAGGCATGCCCCGCGGAATACCACGGGGCGCAATGTGCGTTCAAAGATTCGATG
+
CCCCCFFFFFFFGGGGGGGGGGGHHHHHHHHHHHHHHHHHHHHGGGGGHHHHH;HHGHH<G;HGGGGHHFHH9:HHHHGHH.HHGGGFGGHHHH9HHGGHHGGGGGGGG;GGHHHH<HHGGGGGGHHHH;HHHHGGGGGHGHHHHGGHFGHGHGGHHGHHHHHHHHHGGGGGHHGHHHHHHHGGGGGHHHHHHHGHGHGHGHHHHHFHFHHGGHGHHFHGGGGGFGHGHHGGHGHHHGEGA?GFFFHHHGF?GGGGGFEGGDGGEEEGFGFGGBFFBFFFBBBBA
@M02197:105:000000000-AN6RF:1:1102:8396:10904 1:N:0:1
ACATCAGGTCACTCCTCCGCTTATTGATATGCTTAAGTTCAGCGGGTAGTCCCACCCGATTTGAGGTCAAATTGTCAAAGATCGTCTTGTCAGGACAGTTAGAAGCATAGAGCCAATCAGTACAAGCGCGACCCGAAAGTCAACTCCGGTGAAGATGTTTATCACACCGAATACGCCGCAAAGCAGGGTACACTCAGGCATTTCAGACGAGCCGTTTGTTACACGACAGCATCCAAGTCCACGCTGATCGACAAAAAGCCAAAGAGGTGAGATTACAATGACACTCAAACGGGTGTACCCTTTGGAATACCAAAGGGTGCAAGGTGCGTTCAAAGATTCGATG
+
B@ABBFFFFFCFGFGGGCE2EG?GCGFHGHCHHGFF5GEDGHFGGCGGGHGHHHHFGFC0EGBGEHGFFHHHHGFHFGFHHHHGGHHGGHHHHGGHHGHHHHHGHHHFHFHHBCFHFHGHHGHHHEHGGGGGGGGGGGGGHHHHFHHGGFFEGFHHHHHGFFHFGGHGFCFGGFGGGHGGFFFGGHGGFFGGHFFHHHHGHFFGGFGGGGGFFHFHHHFHHFFFHFHHHHGHHHHHHGGGGGHHGHGGGHHGHHHHHEHGHFHHHHHGFHHHHBDHHHGHHFDEHGHHEEFFFHHG2GHGHHHHHHGFBEHHHHGGHHHHHGGGEAFGGGGFFFBFFFABABA
@M02197:105:000000000-AN6RF:1:1102:5717:10906 1:N:0:1
ACATCAGGTCACTCCTCCGCTTATTGATATGCTTAAGTTCAGCGGGTAGTCCCACCCGATTTGAGGTCAAATTGTCAAAGATTGTCTTGTCAGGACAGTTAGAAGCATAGAGCCAATCAGTACAAGCGCGACCCGAAAGTCAACTCCGGTGAAGATGCTTATCACACCGAATACGCCGCAAAGCAGGGTACACTCAGGCATTTCAGACGAGCCGTTTGTTACACGACAGCATCCAAGTCCACACTGATCGACAAAAAGCCAAAGAGGTGAGATTACAATGACACTCAAACGGGTGTACCCTTTGGAATACCAAAGGGTGCAAGGTGCGTTCAAAGATTCGATGATTCAC
+
DDDDDFFFFFFFGGGGGGGGGGGHHHHHGHHHHHHGHHHHHHHGGGGFGHHHHHHGGGGGGGHHGHHHHHHHHHHHHHHHHHHGHHHHHHHHHHHHHGHHHHHHHHHHHHHHHHHHHGHHHHHHHGHGGGGGGGGGGGGHHHHHHHHGGGGGHHHHGHHHHHHHHHHGHHGGGHHGGHGHHHHGGGHGFFGHHHGGHHGHGHHGHGHGGFGFGHHHHHHHHGGGHHHHHFHGHGHHHFGHHHHHGHGHGHHGHHHHHHHEHHHHHHHHHHHHHHHHHHHHHHGGHGHHGGGGHHHHFGHHGHHHHHHHHGHHHHGGHGHHHHGGFFHGGGGFGGGGGFFFFFFFCCCCC
@M02197:105:000000000-AN6RF:1:1102:19217:10871 1:N:0:1
ACATCAGGTCACTCCTCCGCTTATTGATATGCTCCTCCGCTTATTGATATGCTTAAGTTCAGCGGGTATCCCTACCTGATCCGAGGTCAACCTTGAAAAAATTGGGGGTCGACGGCTGGACTATCTCACACACCATGCGAAAAGATAATCTTACTACGCCTGGGGATATGAGATCATCCGCCTTTGAATTTCAGAAGGGAGAATGCAAGCAAACTCATCTTCCAAGACCAAGCAAATCTGCTTGAGAGGTATTTAATGACGCTCGAACAGGCATGCCTCCCGGAATACCAGGAGGCGCAATGTGCGTTCAAAGATTCGATGATTCAC
+
DDDCDFFFDFFFGGGGGGGGGGGHHHHHHHHHHHHHHHGGGGGHHHHHHHHHHHHHHHHHHHHGGGGGHHHHHHHHHHHHHHHGGGGHHHHHHHHHHHHHGHHHHHGGGGGG@GGGGGGHHHHHHHHHHHHGHGHHHHHHGHHHHHHHHHHHHHHHHHGGHHHHHHHHHHGHHHGGGGGHGHGHGHGGGHHHHHHGHHHHHHHHHHHHGHHHHGHHHFFHHHHHHGGGHHHHHGHHHFHHEHHGHHHHHHGHHHHHGGGGGHFGHHHHGHHHHGEGGGGFHGHHHHHHHHHGGGGEHHHHGGGGHGGGGGGGGGGFFFFFFFBBBBB
@M02197:105:000000000-AN6RF:1:1102:8503:11183 1:N:0:1
ACATCAGGTCACTCCTCCGCTTATTGATATGCTTAAGTTCAGCGGGTAGTCCTACCTGATTTGAGGTCAAATAGTCAGAAGCTGTCTCAAAAGAGACCCTTTAGAAGCTGAACCCCATTTATAAAGCTGCTCTTCACAAATGGCGTAGATAATTATCACACCAAAGCAAGGCAACAAAGGTCCCGCTAATGCATTTCAGGAGAGCCGACTTCTGAGAAGCCCGCATACTCCCACATCCAAGCCTGATCAACGGAAAAAGCTGAAAAGGTTGAGAATTTCATGACACTCAAACAGGCATGCTCCTCGGAATACCAAGGAGCGCAAGGTGCGTTCAAAGATTCGATGATTCAC
+
CCCDDFFFFFFFGGGGGGGGGGGHHHHHHHHHHHHHHHHHHHHGGGGGGHHHHHHHHHHHHHHHGHHHHHHHHHHHHHHHHHHHHHHHHHHHHGHHHGHHHHHHHHHHHHHHHHGGGHHHHHHHHHHHHHHHHHHHHHHHHHHHGGFGGHHHHHHHHGHHHHHHHHHHHHHHHHHHHHHHHHHHHGHGHHHHHHHHHHHHHGGGHHHHGGHHGHHHHGGGGGGGGGGGHGHGHGHHGGHHHHHHHHHGHHGHHHHHHHHHHHHHHHHHHHHHHHHFHHHHHHHHHGHHHHHHHHHHHHGGGGGGHHHHHHHHHHHGGGGGHHHHGGEGHFFFCGGFFCGFFFFFFFBBBAB
@M02197:105:000000000-AN6RF:1:1102:23429:11270 1:N:0:1
ACATCAGGTCACTCCTCCGCTTATTGATATGCTCAAGTTCAGCGGGTATCCCTACCTGATCCGAGGTCAACCTGTAAAAATTGGGGGTTCTGGCGAGCCACCGGGGGGAACTCTATAGCGGGAGTATGTACTACGCTTAGAGCCCACCGGCACCGCCACTAATTTTGAGGGCCGCGGAGACCGCGTGCCCCAATACCACGCTAGGCGTGAGTGGTTAAATGACGCTCGAACAGGCATGCCCTGCGGAATACCACAGGGCGCAATGTGCGTTCAAAGATTCGATGACTCAC
+
CDDDCFFFFFFFGGGGGGGGGGGHHHHHHHHHHHHHHHHHHHHGGGGGHHHHHHHH<H<<HHHGGGG;H;HHH;0HHHHH<<HHHGGGG<;HH;GG;GG<H<GGGGGGGGGGGGG;:F9FFFFFFFFFF9FFFFFFF8FFF:FFF:FFFFFFFGGGGHHHHGHHFHHHGGGGGGGHHGGGGGGGGGGGHHGHHGFGFGGHHFHGGHHHHHGHHHHFGHHGGGGGGHGHHHHHHHHHGGGGGGGHHHHHGHHHHHGGGGGFHHHGEEGHGGGGGGGGGGFFFFFFFBCCCC
@M02197:105:000000000-AN6RF:1:1102:15849:11445 1:N:0:1
ACATCAGGTCACTCCTCCGCTTATTGATATGCTTAAGTTCAGCGGGTAGTCCTACCTGATTTGAGGTCAAATTGTCAGAAGCTGTCTCAAAAGAGACCCTTTAGAAGCTGAACCCCATTTATAAAGCTGCTCTTCACAAATGGCGTAGATAATTATCACACCAAAGCAAGGCAACAAAGGTCCCGCTAATGCATTTCAGGAGAGCCGACTTCTGAGAAGCCCGCATACTCCCACATCCAAGCCTGATCAACAGAAAAAGCTGAAAAGGTTGAGAATTTCATGACACTCAAACAGGCATGCTCCTCGGAATACCAAGGAGCGCAAGGTGCGTTCAAAGATTCGATGATTCAC
+
BCCCCFFFFFFFGGGGGGGGGGGHHHHHHHHHHHHHHHHHHHHGGGGGGHHHHHGHHHHHHHHHGHHHHHHHHHHHHHHHHHHHHHHHHHHHHGHHHGHHHHHHHHHHHHHHHHGGGHHHHHHHHHHHHHHHHHHHHHHHHHHHGGGGGHHHHHHHHHHHHHHHHHHHHHHHHHHHHHHHHHHHGHHHHHHHHHHHHHHHHGHGHHHHHHHHHGHHHGGGGGHHHHGGHGHHHHHHGGHHHHGHHHGHHHHHHHHHHHHHHGHHGHHHHHHHHHHGHFHGHHHFGGHHHHHHHHHHHHHGGGGGHHHHHHHHHHHEGGGGHHHHGGGGHGGGFGGGGGGFFFFFFFCCBBC
@M02197:105:000000000-AN6RF:1:1102:22382:11586 1:N:0:1
ACATCAGGTCACTCCTCCGCTTATTGATATGCTTAAGTTCAGCGGGTAGTCCTACCTGATTTGAGGTCAAATTGTCAGAAGCTGTCTCAAAAGAGACCCTTTAGAAGCTGAACCCCATTTATAAAGCTGCTCTTCACAAATGGCGTAGATAATTATCACACCAAAGCAAGGCAACAAAGGTCCCGCTAATGCATTTCAGGAGAGCCGACTTCTGAGAAGCCCGCATACTCCCACATCCAAGCCTGATCAACAGAAAAAGCTGAAAAGGTTGAGAATTTCATGACACTCAAACAGGCATGCTCCTCGGAATACCAAGGAGCGCAAGGTGCGTTCAAAGATTCGATG
+
CCCCCFFFFFFFGGGGGGGGGGGHHHHHHHHHHHHHHHHHHHHGGGGGGHHHHHHHHHHHHHHHGHHHHHHHHHHHHHHHHHHHHHHHHHHHHGHHHGHGHHHHHHHHHHHHHHGGGHHHHHHHHHHHHHHHHHHHHHHHHHHHGGGGGHHHHHHHHHHHHGHHHHHHHHHHHHHHHHHHGGHHGHHHHHHHHHHHHHHHHGGGHHHHHGGGHHHHHGGGGGHGHHGGHGHGGGGFGGHHHHHGHHHHFHHHHHHHHHHHGHGHHHGHHHHHHHGGBHHHHHHHGGHGHHHHHHFHHGHDGFGGCHHHHHGHHHHGGGGGHHHGGGGGGGGGGFFFCFFFCBABA
@M02197:105:000000000-AN6RF:1:1102:17651:11595 1:N:0:1
ACATCAGGTCACTCCTCCGCTTATTGATATGCTTACTTCCTCTAAATGACCAAGATCCTCCGCTTATTGATATGCTTAAGTTCAGCGGGTATCCCTACCTGATCCGAGGTCAACCTTGAAAAAATTGGGGGTCGACGGCTGGACTATCTCACACACCATGCGAAAAGATAATCTTACTACGCCTGGGGATATGAGATCATCCGCCTTTGAATTTCAGAAGGGAGAATGCAAGCAAACTCATCTTCCAAGACCAAGCAAATCTGCTTGAGAGGTATTTAATGACGCTCGAACAGGCATGCCTCCCGGAATACCAGGAGGCGCAATGTGCGTTCAAAGATTCGATGATTCAC
+
CCCCCFFFFFFFGGGGGGGGGGGHHHGHHHHHHHHHHHHHHHHHHHHGHHHHHHHHHHIHHGGGGGHHHHHHHGHHHGHHHHHHHHGGGEFHHHHHHHHHHHHHHHGGGGHHEGHHHHHHHHHGHHHHHGGGGGGGGGGGGGHHHHHHHHHHHHGHGHHHHHHGHHHHHHHHHHGHHGGGHGGGGGGHHHHGHHHHHGGGGGHHHHHHHGHHHGHHHHHHHHHHHHHHGHHHHHHHHHHHHHHHHHHHGHGHHHHHHHHHHGHHHFHHHHHFHFHHHHHGGGGGHHGGHHHHHHHGGGEEEGGHHHHHHHHHHHGGGGGGHHFE?EGGBFGGGGCGGGFFFFFFFBBBBB
@M02197:105:000000000-AN6RF:1:1102:20794:11742 1:N:0:1
ACATCAGGTCACTCCTCCGCTTATTGATATGCTTAAGTTCAGCGGGTAGTCCTACCTGATTTGAGGTCAAATTGTCAGAAGCTGTCTCAAAAGAGACCCTTTAGAAGCTGAACCCCATTTATAAAGCTGCTCTTCACAAATGGCGTAGATAATTATCACACCAAAGCAAGGCAACAAAGGTCCCGCTAATGCATTTCAGGAGAGCCGACTTCTGAGAAGCCCGCATACTCCCACATCCAAGCCTGATCAACAGAAAAAGCTGAAAAGGTTGAGAATTTCATGACACTCAAACAGGCATGCTCCTCGGAATACCAAGGAGCGCAAGGTGCGTTCAAAGATTCGATGATTCAC
+
DDDDDFFFFFFFGGGGGGGGGGGHHHHHHHHHHHHHHHHHHHHGGGGGGHHHHHHHHHHHHHHHGHHHHHHHHHHHHHHHHHHHHHHHHHHHHGHHHGHHHHHHHHHHHHHHHHGGGHHHHHHHHHHHHHHHHHHHHHHHHHHHGGGGGHHHHHHHHHHHHGHHHHHHHHHHHHHHHHHHHHGHGHHHHHHHHHHHHHHHHGHGHHHHHHHHHHHHHHGGGGHHHHGGHGHHHHHGGGHHHHGHHHHHHHHHHHHHHHHHHHHHHHHHHHHHHHHHHHHHHHHHHGHHHHHHHHHHHHHGGGGGHHHHHHHHHHHGGGGGHHHHGGGGHGGGGGGGGGGFFFFFFFCCBAB
@M02197:105:000000000-AN6RF:1:1102:22717:12127 1:N:0:1
ACATCAGGTCACTCCTCCGCTTATTGATATGCTTAAGTTCAGCGGGTATCCCTACCTGATCCGAGGTCAAACCTAGAAAGTTGGGGGTTGCTGGCAAGCACGCACCGAGACCCTGTAGCGAGGAGTATTACTACGCTTAGAGCACGATGGCACCGCCACTGATTTTAAGACCGATCAGAACTGATGCGGTCCAATACCAAGCAGAGCTTGAGTGTTGTACTGACGCTCGAACAGGCATGCCCCGCGGAATACCACGGGGCGCAATGTGCGTTCAAAGATTCGATGATTCAC
+
AABBBFF4DCCFGGFGGCEGECEFFBFBGDEGHHGFDFFFDGH?AGAAGFEGHHFG9HFH:HHGGGE9HHHFFFFEGFFCF;HHGGGGGGH0FHFHGFHHFGGGECCC/CGGEHGGHGDCC@CG8CGFGGHHHF5CFGGFH;HHHCGHG;F<HGCGGGGHGGHHHHHGGGFFGGGGGFGGHHGGGGGGHGDBHFFHFFFHGGHHFFGFHFFGGGFFGHGGGGFFFCFFBEHHHHHFHECGGGGDHHFFGABGEDGEGEADHGHHEFEGGGGFGFGGGGGFBFFFFFAA3AA
@M02197:105:000000000-AN6RF:1:1102:28629:12497 1:N:0:1
ACATCAGGTCACTCCTCCGCTTATTGATATGCTTAAGTTCAGCGGGTAGTCCTACCTGATTTGAGGTCAAATTGTCAGAAGCTGTCTCAAAAGAGACCCTTTAGAAGCTGAACCCCATTTATAAAGCTGCTCTTCACAAATGGCGTAGATAATTATCACACCAAAGCAAGGCAACAAAGGTCCCGCTAATGCATTTCAGGAGAGCCGACTTCTGAGAAGCCCGCATACTTCCACATCCAAGCCTGATCAACAGAAAAAGCTGAAAAGGTTGAGAATTTCATGACACTCAAACAGGCATGCTCCTCGGAATACCAAGGAGCGCAAGGTGCGTTCAAAGATTCGATGATTCAC
+
CCCCCFFFFFFFGGGGGGGGGGGHHHHHHHHHHHHHHHHHHGHGGGGGGHHHHHHHHGGHHHHHGHHHHHHHHHHHHHHHGHHHHGHHHHGHHGHHHGHHHHHGHHHHHHHHHHGGGHHHHHHHHHGHHHHHHHHHHHHHHHHHGGGGGHHHHHHHHHHHHGHHHHHHHHHHHHHHHHHHHHHHHHGHHHHHHHHHHHHHHGHGGHHHHGGHHHHHHGGGGGGHHHHHHHHHGGGFGGHHHFHHHHHHHHHHHHHHHHHHHHHHHHHHHHHHHGHHHFHHHGGFGGGHHHHHHFGHGGHGGGGGHGHGHGFHHFFEGGGGHHHHGCGGGGGGGFGGGGGFC@FBFFBBABB
@M02197:105:000000000-AN6RF:1:1102:26856:12624 1:N:0:1
ACATCAGGTCACTCCTCCGCTTATTGATATGCTTAAGTTCAGCGGGTAGTCCTACCTGATTTGAGGTCAAATTGTCAGAAGCTGTCTCAAAAGAGACCCTTTAGAAGCTGAACCCCATTTATAGAGCTGCTCTTCACAAATGGCGTAGATAATTATCACACCAAAGCAAGGCAACAAAGGTCCCGCTAATGCATTTCAGGAGAGCCGACTTCTGAGAAGCCCGCATACTCCCACATCCAAGCCTGATCAACAGAAAAAGCTGAAAAGGTTGAGAATTTCATGACACTCAAACAGGCATGCTCCTCGGAATACCAAGGAGCGCAAGGTGCGTTCAAAGATTCGATGACTCAC
+
CCCCCFFFDFFFGGGCGGGGGGGHHHHHHHHHHHHHHHHHHHHGGGEGGHHHHHHHHHHHHHHFGHHHHHHHHHHHHHHHHHHHHHHHHHHHHGHHHGHHHHHHHHHHHHHHHHGGGHHHHHHHHHHHHHHHHHHHHHHHHHHHGGGGGHHHHHHHHHHHHGHHHHGHHHGHHHHHHHHGGGHHGGHHHHHHHHHHHHHHHGGGHHGGGHGHHHHHHGGGGGHHHHGGHGHHHGGGGGHHHHHGHHGFGHHHHHHHHGHHHHHHHHHFHHHHHHHHHBHHHHHHHGHGGHHHHHHGHHHGGGGDHHFFGDFGHHHGGGGGHHHHGGGGHGFGGGGGGFGFFBFFFFBAAAA
@M02197:105:000000000-AN6RF:1:1102:9446:12876 1:N:0:1
ACATCAGGTCACTCCTCCGCTTATTGATATGCTTAAGTTCAGCGGGTAGTCCTACCTGATTTGAGGTCAAATTGTCAGAAGCTGTCTCAAAAGAGACCCTTTAGAAGCTGAACCCCATTTATAAAGCTGCTCTTCACAAATGGCGTAGATAATTATCACACCAAAGCAAGGCAACAAAGGTCCCGCTAATGCATTTCAGGAGAGCCGACTTCTGAGAAGCCCGCATACTCCCACATCCAAGCCTGATCAACAGAAAAAGCTGAAAAGGTTGAGAATTTCATGACACTCAAACAGGCATGCTCCTCGGAATACCAAGGAGCGCAAGGTGCGTTCAAAGATTCGATGATTCAC
+
DDDDDFFFFFFFGGGGGGGGGGGGHHHHHHHHHHHHHHHHHHHGGGFFGHHHHHHHHHGHHHHHGHHHHHHHHHHHHHHHHHHHHHHHHHHHHGHHHGHHHHHHHHHHHHHHHHGGGHHHHHHHGHHHHHHHHHHHHHHHHHHHGGGGGHHHHHHHHHHHHHHHHHHHHHHHHHHHHHHHHHGHHHHHHHHHHHHHHHHHHGHGHHHHHHHHHHHHHGGGGGHHGHGGHGHHHHHHGGHHHHGHHHHHHHGHHHHHHHHHHHHHHHHHHHHHHHHHHHHHHHHGFGGGHHHHHHHHHHHGGGGGHHHHHHHHHHHGGGGGHHHHGGGGHFGGGGGGGGGFFFFFFFBBBBB
@M02197:105:000000000-AN6RF:1:1102:12121:13579 1:N:0:1
ACATCAGGTCACTCCTCCGCTTATTGATATGCTTAAGTTCAGCGGGTATCCCTACCTGATCCGAGGTCAAACTTAGAAAGTTGGGGGTTGCTGGCAAGCACGCACCGAGACCCTGTAGCGAGGAGTATTACTACGCTTAGAGCACTATGGCACCGCCACTGATTTTAAGACCGATCAGAACTGATGCGGTCCAATACCAAGCAGAGCTTGAGTGTTGTACTGACGCTCGAACAGGCATGCCCCGCGGAATACCACGGGGCGCAATGTGCGTTCAAAGATTCGATGATTCAC
+
BBBBBFFFFFFFGGGGGGGGGGGHHHHHHHGHHGHFHHHCHHHGGGGGHHHHHHHH;HH<HHHGGG:9HHHHH:HHHHHHH<HHGG9FGGHHHG9HHGH<HGGGGGGGGGGGHHHG<FHG?CGGGHHHFHHH<HGGGGGHHHHHHHGHGGHHHGGHHHHHHHHHHHHHHHHHHHHHHGHGHGGGGGGHHHFHHHFFGHHGHHHHHHGHHHHGHGHHHHHGGGGGGHHGHHHHHHHHHGGGGGGGHHHHGFG2GGGGGEGGGBHHGGGGHGGGGGGGGGGFFFFFFFBBBBB
@M02197:105:000000000-AN6RF:1:1102:24036:13525 1:N:0:1
ACATCAGGTCACTCCTCCGCTTATTGATATGCTTAAGTTCAGCGGGTAGTCCTACCTGATTTGAGGTCAAATTGTCAGAAGCTGTCTCAAAAGAGACCCTTTAGAAGCTGAACCCCATTTATAAAGCTGCTCTTCACAAATGGCGTAGATAATTATCACACCAAAGCAAGGCAACAAAGGTCCCGCTAATGCATTTCAGGAGAGCCGACTTCTGAGAAGCCCGCATACTCCCACATCCAAGCCTGATCAACAGAAAAAGCTGAAAAGGTTGAGAATTTCATGACACTCAAACAGGCATGCTCCTCGGAATACCAAGGAGCGCAAGGTGCGTTCAAAGATTCGATGACTCAC
+
BCCCBFFFFFFFGGGGGGGGGGGHHHHHHHHHHHHHHHHHHHHGGGGGGHHHHHHHHHHHHHHHGHHHHHHHHHHHHHHHHHHHHHHHHHHHHGHHHGHHHHHHHHHHHHHHHHGGGHHHHHHFHHHHHHHHHHHHHHHHHHHHGGGGGHHHHHHHHHHHHGGHHHHHGHGHHHHHHGHHHHHHGGGGGHHHHHHHHHHHGGHGHHGGGGGGHHGHHGGGGGHFHHGGHGHHHHHGGGHHHHFHHFFHHHHHHHHHHHHHGHHHHHGHHHEHFHGEGHHHFHFHHGHGHHHHHGFFGAHGGGGGHHHHHFFHHHHGGGGFG5GHGGGEAGGGGGGGEFGFFFFFFFBBBBB
@M02197:105:000000000-AN6RF:1:1102:16725:13496 1:N:0:1
ACATCAGGTCACTCCTCCGCTTATTGATATGCTTAAGTTCAGCGGGTAGTCCTACCTGATTTGAGGTCAAATTGTCAGAAGCTGTCTCAAAAGAGACCCTTTAGAAGCTGAACCCCATTTATAAAGCTGCTCTTCACAAATGGCGTAGATAATTATCACACCAAAGCAAGGCAACAAAGGTCCCGCTAATGCATTTCAGGAGAGCCGACTTCTGAGAAGCCCGCATACTCCCACATCCAAGCCTGATCAACAGAAAAAGCTGAAAAGGTTGAGAATTTCATGACACTCAAACAGGCATGCTCCTCGGAATACCAAGGAGCGCAAGGTGCGTTCAAAGATTCGATGATTCAC
+
CCCDDFFFFFFFGGGGGGGGGGGHHHHHHHHHHHHHHHHHHHHGGGGGGHHHHHHHHHHHHHHHGHHHHHHHHHHHHHHHHHHHHHHHHHHHHGHHHGHHHHHHHHHHHHHHHHGGGHHHHHHHHHHHHGHHHHHHHHHHHHGHGGGGGGHHHHHHHHHHHHHHHHHHHHHHHHHHHHHHHHHHHGHGGHHHHHHHHHHHHGHGGHGGGGGHHHHGHGGGGGHGHHGGHGGHHHHHFGHHHHGGHHGEHHHHHHGHHHHFFHHHHGHHGHHHHFHGBHFHHHGHHGFHHHGBFFGHHEFFGE?GHGGHGGGHHHHEEEFAFHGGGFGGHFGGGGGGGGGFFFFFFFBA?AA
@M02197:105:000000000-AN6RF:1:1102:8582:13800 1:N:0:1
ACATCAGGTCACTCCTCCGCTTATTGATATGCTTAAGTTCAGCGGGTAGTCCTACCTGATTTGAGGTCAAATTGTCAGAAGCTGTCTCAAAAGAGACCCTTTAGAAGCTGAACCCCATTTATAAAGCTGCTCTTCACAAATGGCGTAGATAATTATCACACCAAAGCAAGGCAACAAAGGTCCCGCTAATGCATTTCAGGAGAGCCGACTTCTGAGAAGCCCGCATACTCCCACATCCAAGCCTGATCAACAGAAAAAGCTGAAAAGGTTGAGAATTTCATGACACTCAAACAGGCATGCTCCTCGGAATACCAAGGAGCGCAAGGTGCGTTCAAAGATTCGATGATTCAC
+
DDEEEFFFFFFFGGGGGGGGGGGHHHHHHHHHHHHHHHHHHHHGGGGGGHHHHHHHHHHHHHHHGHHHHHHHHHHHHHHHGHHHHHHHHHHHHGHHHGHHHHHHHHHHHHHHHHGGGHHHHHHHHHHHHHHHHHHHHHHHHHGHGFGGGHHHHHHHHHHHHHHHHHHHHHHHHHHHHHHHGHGHHGHHHHHHHHHHHHHHHGHGHHHHHHHHHHHHHGGGGGGHGHGGHGHHGHHHGGHHHHGHHFFHHHHHHGHHHHHHHHHHHHGHGHHHHHHHHHHHGHHFHGHHHHFHGHHHHFEFCGGGHHHHFGGHHHHGGGGGFGHHGGGGHGGGGGGFGGGFFFFFFFCCCCC
@M02197:105:000000000-AN6RF:1:1102:24445:13878 1:N:0:1
ACATCAGGTCACTCCTCCGCTTATTGATATGCTTAAGTTCAGCGGGTAGTCCCACCCGATTTGAGGTCAAATTGTCAAAGATTGTCTTGTCAGGACAGTTAGAAGCATAGAGCCAATCAGTACAAGCGCGACCCGAAAGTCAACTCCGGTGAAGATGTTTATCACACCGAATACGCCGCAAAGCAGGGTACACTCAGGCATTTCAGACGAGCCGTTTGTTACACGACAGCATCCAAGTCCACACTGATCGACAAAAAGCCAAAGAGGTGAGATTACAATGACACTCAAACGGGTGTACCCTTTGGAATACCAAAGGGTGCAAGGTGCGTTCAAAGATTCGATGATTCA
+
CCCCCFFFFFFFGGGGGGGGGGGHGHHHHHHHHHHHHHHHHHHGGGGGGHHHHHHGGGGGGGHHGHHHHHHHHHHHHHHHHHHHHHHHHHHHHHHGHGHHHHHHHHGHHHHHHHHGHHFHHHHHHHHGGGGGGGGGGGGGHHHHHHHGGGCGHHHHHHHHHHHHHHHGHGGGGHHGGHGHGGHHGHHGHHGHHGGHHHHHGHHGGGGGGGGFFHHHHHHHHGGGHHHHGHGGHHHHHGGHGHHHGHGHGGHGHHHHHFGGHHHHHHHHHHHHGGDHHHHFHFEGHGHGEGGFHHHGGGHHFHFHFHGBGFFHHHGHHHHGHHGGGGGGGBGGGGGGFBFFFFFBBBBB
@M02197:105:000000000-AN6RF:1:1102:18515:13973 1:N:0:1
ACATCAGGTCACTCCTCCGCTTATTGATATGCTTAAGTTCAGCGGGTAGTCCTACCTGATTTGAGGTCAAATTGTCAGAAGCTGTCTCAAAAGAGACCCTTTAGAAGCTGAACCCCATTTATAAAGCTGCTCTTCACAAATGGCGTAGATAATTATCACACCAAAGCAAGGCAACAAAGGTCCCGCTAATGCATTTCAGGAGAGCCGACTTCTGAGAAGCCCGCATACTCCCACATCCAAGCCTGATCAACAGAAAGAGCTGAAAAGGTTGAGAATTTCATGACACTCAAACAGGCATGCTCCTCGGAATACCAAGGAGCGCAAGGTGCGTTCAAAGATTCGATGATTCAC
+
BBBCCFFFFFFFGGGGGGGGGGGHHHHHGHGHHHHHHHHHHHHGGGEGGHHHHHHHHHHHHHHHGHHHHHHHHHHHHHGHHHHHHHHHHHHHHGHHHGHHHHHHHHHHHGHHHHGGGHHHHHHHHHHHHHHHHHHHHHGHHHHHGGGGGHHHHHHHHHHHHGHHHHHHHHGHHHHHHHHHHHHHHHHHHHHHHHHHHHHHHGHGGHHHGHHGGGGHHGGGGGGGHHGGHGHGHHHHGGHHHGGHGHFHGHHHHG3HHEGHGHHHHHHHFHHHHHHFHHHHGHGDAGHHHHHHHGHHHHHCGGGGHHHHHFFFHHFGEFGGHHHHGGCGHGGGGGGGGGGFFFFFFFA?BBB
@M02197:105:000000000-AN6RF:1:1102:3517:14082 1:N:0:1
ACATCAGGTCACTCCTCCGCTTATTGATATGCTTAAGTTCAGCGGGTAGTCCTACCTGATTTGAGGTCAAATTGTCAGAAGCTGTCTCAAAAGAGACCCTTTAGAAGCTGAACCCCATTTATAAAGCTGCTCTTCACAAATGGCGTAGATAATTATCACACCAAAGCAAGGCAACAAAGGTCCCGCTAATGCATTTCAGGAGAGCCGACTTCTGAGAAGCCCGCATACTCCCACATCCAAGCCTGATCAACAGAAAAAGCTGAAAAGGTTGAGAATTTCATGACACTCAAACAGGCATGCTCCTCGGAATACCAAGGAGCGCAAGGTGCGTTCAAAGATTCGATGATTCAC
+
CCCCCFFFFFFFFGGGGGFFGGGHHHHGFHHHHHGHHHHHHHHGGGGGGFHFHHHHHHHHHHHHGHHHGHHHHGHGFHHFGGHHHFHGGFHGHFHHHFHHHHGHHHHHHHFHGGGFFHHHGGHHGHGHHGHHHHHGHHGHGFGHGGGGGHHHHHHHHHHGHHHHHHHHGHHHHHHHHHHGGFHHGHHGGHHHHHHHHHHHHGHGHHHHGGGHHHHHHGGGGGHHGGGGHGGHGHGHGGHHHHHHHHHHHHHHHHHHHHGHHHFFHHHHHHHHHGGFEBHFGHHHDGHHHHHHHGHHHHHGGGGEGF5HGHFHFHBECGECHHHHGFFEHGGFGGGGGGGFFFFFFFBAABB
@M02197:105:000000000-AN6RF:1:1102:9470:14296 1:N:0:1
ACATCAGGTCACTCCTCCGCTTATTGATATGCTTAAGTTCAGCGGGTAGTCCTACCTGATTTGAGGTCAAATTGTCAGAAGCTGTCTCAAAAGAGACCCTTTAGAAGCTGAACCCCATTTATAAAGCTGCTCTTCACAAATGGCGTAGATAATTATCACACCAAAGCAAGGCAACAAAGGTCCCGCTAATGCATTTCAGGAGAGCCGACTTCTGAGAAGCCCGCATACTCCCACATCCAAGCCTGATCAACAGAAAAAGCTGAAAAGGTTGAGAATTTCATGACACTCAAACAGGCATGCTCCTCGGAATACCAAGGAGCGCAAGGTGCGTTCAAAGATTCGATGACTCAC
+
CCCCCFFFFFFFGGGGGGGGGGGHHHHHHHHHHHHHHHHHHHHGGGGGGHHHHHHHHHHHHHHHGGHHHHHHHHHHHHHHHHHHHHHHHHHHHGHHHGHHHHHHHHHGHHHHHHGGGHHHHHHHHHHHHHHHHHHHHHHHHHHHGGGGGHHHHHHHHHHHHGHHHHHHHHHHHHHHHHHGHHHHHHHHHHHHHHHHHHHHHGHGHHHHGGGHHHHHHHGGGGHHHHGGHGHHHHHHGGHGHHFHHHGHHHFHHHHHGHHHHHHHHHHGHHHHHHHHGBHHHHHHGGHHHHHHHHGHHHHGGGGGGHHHHHGGHHHGGGGGHFHHGGGGHGGGFFGGGGGFFFFFFFA@CCB
@M02197:105:000000000-AN6RF:1:1102:10318:14550 1:N:0:1
ACATCAGGTCACTCCTCCGCTTATTGATATGCTTAAGTTCAGCGGGTATCCCTACCTGATCCGAGGTCAAACCTAGAAAGTTGGGGGTTGCTGGCAAGCACGCACCGAGACCCTGTAGCGAGGAGTATTACTACGCTTAGAGCACGATGGCACCGCCACTGATTTTAAGACCGATCAGAACTGATGCGGTCCAATACCAAGCAGAGCTTGAGTGTTGTACTGACGCTCGAACAGGCATGCCCCGCGGAATACCACGGGGCGCAATGTGCGTTCAAAGATTCGATGACTCAC
+
CCDCCFFFFFFFGGGGGGGGGGGHHHHHHHHHHHHHGHHHHHHGGGGGHHHHGHHHHHHHHHHGGGGHHHHHGHHHHFHHFGHHGGGGGGHHHHGHGGHHHGGGGGGGFGGGHHHHHHHGGGGGGGHHHHHHHHGGGGGHHHGHHGGHGGHHHGGGGHHHHHHHHGHGGGGGHGGHHHGGGHGGGGGHHFHHHFHHGHHHGHHHHHFHHHHGHHHHHFHGGGHGGHHFHHHHHHHHHGGGGGGGGFHHGHHGGGGGGGGGHHHHGGFGHGGGGFGGAFBBFFFFFFBBBBA
@M02197:105:000000000-AN6RF:1:1102:14465:15359 1:N:0:1
ACATCAGGTCACTCCTCCGCTTTTGATATGCTTAAGTTCAGCGGGTAGTCCTACCTGATTTGAGGTCAAATTGTCAGAAGCTGTCTCAAAAGAGACCCTTTAGAAGCTGAACCCCATTTATAAAGCTGCTCTTCACAAATGGCGTAGATAATTATCACACCAAAGCAAGGCAACAAAGGTCCCGCTAATGCATTTCAGGAGAGCCGACTTCTGAGAAGCCCGCATACTCCCACATCCAAGCCTGATCAACAGAAAAAGCTGAAAAGGTTGAGAATTTCATGACACTCAAACAGGCATGCTCCTCGGAATACCAAGGAGCGCAAGGTGCGTTCAAAGATTCGATGATTCAC
+
CCCCCFFFFFFFGGGGGGGGGGGHHGGHFHHHHHHHHHGHHHGGGFGGHGFHHHHHGHHHHHHGHFGHHHHHHHHHHHHHHHHHHHHHHHHHGHHHGHHHHHHHHGHHHHHHHGGGHHHHHHHHHHHHHHHHHHHHHHHHGHGGGGGGHHHHHHHHHHHHGHHHHHHHHGHHHHHHHHHFHHHGHHGGHGHHHHHHHHHHGHGHHHHHHGHHHHHHGGGGGGHHHGGHGHHGHGHGGHHFGFHHEHHHHGHHHHHGHHHHGHHHHHHHHHHHHGDGDHHHHHGAGHGHHHHHHGHHHHGGEECHHHHGFGHHHHEEEGGGHHGGGGGHGCGGGGGFGGBFFFFFFB@BAB
@M02197:105:000000000-AN6RF:1:1102:18038:15404 1:N:0:1
ACATCAGGTCACTCCTCCGCTTATTGATATGCTTAAGTTCAGCGGGTAGTCCTACCTGATTTGAGGTCAAATTGTCAGAAGCTGTCTCAAAAGAAACCCTTTAGAAGCTGAACCCCATTTATAGAGCTGCTCTTCACAAATGGCGTAGATAATTATCACACCAAAGCAAGGCAACAAAGGTCCCGCTAATGCATTTCAGGAGAGCCGACTTCTGAGAAGCCCGCATACTCCCACATCCAAGCCTGATCAACAGAAAAAGCTGAAAAGGTTGAGAATTTCATGACACTCAAACAGGCATGCTCCTCGGAATACCAAGGAGCGCAAGGTGCGTTCAAAGATTCGATGACTCAC
+
CCCCCFFFFFFFGGGGGGGGGGGFHHHHHHHGHHHHHHHHHHHGGGGGGHHHHHHHHGGHHHHGGHHHHHHHHGHHHHHHHHHHGHHHHHHHHGHHHHGHHHHHGHHHHHHHHHGGGHHHHHHHHHHFHHHHHHHHHHHHHGHHGGGGGHHHHHHHHHHHHGHHHHHHHHHHHHHHHGHGHGHHHHGGHHHHHHHHHHHHHGGFGGHHHHHGHHHHHGGGGGHGHGGGHGGHGHHHGGHHHFEGHHHHHHHHHHHHHHHHGHGHHHFHHHGGHHFFHHHGHGFFDGHHGFFHHHEGHHHFFGGGHEFHHGGGHHHDGGGGHHGHGGGGHGGGGFGBEFGFFFFFFFABBBB
@M02197:105:000000000-AN6RF:1:1102:21045:15479 1:N:0:1
ACATCAGGTCACTCCTCCGCTTATTGATATGCTTAAGTTCAGCGGGTAGTCCTACCTGATTTGAGGTCAAATTGTCAGAAGCTGTCTCAAAAGAGACCCTTTAGAAGCTGAACCCCATTTATAAAGCTGCTCTTCACAAATGGCGTAGATAATTATCACACCAAAGCAAGGCAACAAAGGTCCCGCTAATGCATTTCAGGAGAGCCGACTTCTGAGAAGCCCGCATACTCCCACATCCAAGCCTGATCAACAGAAAAAGCTGAAAAGGTTGAGAATTTCATGACACTCAAACAGGCATGCTCCTCGGAATACCAAGGAGCGCAAGGTGCGTTCAAAGATTCGATGATTCAC
+
EEEDDFFFFFFFGGGGGGGGGGGHHHHHHHHHHHHHHHHHHGHGGGGGGHHHGHHHHHHHHHHFGHHHHHHHHHHHHHHHHHHHHHHHHHHGHGHHHGHHHHHHHHHGHHHHHHGGGHHHHHHHHHHHHHHHHHHHHHHHHHHHGGGGGHHHHHHHHHHHHGHHHHHHHHHHHHHHHHHHHHHHHGGGHHHHGHHHHHHHHGHGHHGGGGGHHHHGHGGGGGHHHHGGHGGHHGGHGGGHHGHGHHGGHHHHHHHHHHHHHHHHHHHHHHHHFFFDHEHGHHHFHGHHHHHHHHHHHGHGGF?GHHHHGDDHHHHFGGGGHHHHGGGGHGGGGGGGGGGFFFFFFFCCCBB
@M02197:105:000000000-AN6RF:1:1102:18149:15864 1:N:0:1
ACATCAGGTCACTCCTCCGCTTATTGATATGCTTAAGTTCAGCGGGTATCCCTACCTGATCCGAGGTCAAACTTAGAAAGTTGGGGGTTGCTGGCAAGCACGCACCGAGACCCTGTAGCGAGGAGTATTACTACGCTTAGAGCACGATGGCACCGCCACTGATTTTAAGACCGATCAGAACTGATGCGGTCCAATACCAAGCAGAGCTTGAGTGTTGTACTGACGCTCGAACAGGCATGCCCCGCGGAATACCACGGGGCGCAATGCGCGTTCAAAGATTCGATGATTCAC
+
EEDDCFFFFFFFGGGGGGGGGGGHHHHHHHHHHHHHHHHHHGHGGGGGGHHHHHHHHH;HHHHGG8G9GHHHHHHHHHHHH<HHGGGGFGHHHGGHHGH<HGGGGGGGGGGGHHHHHGHGGGGG8GHHGHHHGHGGGGGHHHHHHGFHGGHHHGGHHHHHHHHHHHHHHGGGHHHHHHHGHHGGGGGHHHHHHHHFGHHHHHHHHHGHHHHGGHHFHFGGGGGGGHHGGHHHHGHHHGGGGGGGGHHHHHHGGGCGGGGGGFGGGGGGHGGGDGFCGGGFFFFFFFBCCCC
@M02197:105:000000000-AN6RF:1:1102:7269:16000 1:N:0:1
ACATCAGGTCACTCCTCCGCTTATTGATATGCTTAAGTTCAGCGGGTAGTCCCACCCGATTTGAGGTCAAATTGTCAAAGATTGTCTTGTCAGGACAGTTAGAAGCATAGAGCCAATCAGTACAAGTGCGACCCGAAAGTCAACTCCGGTGAAGATGTTTATCACACCGAATACACCGCAAAGCAGGGTACACTCAGGCATTTCAGACGAGCCGTTTGTTACACGACAGCATCCAAGTCCACGCTGATCGACAAAAAGCCAAAGAGGTGAGATTACAATGACACTCAAACGGGTGTACCCTTTGGAATACCAAAGGGTGCAAGGTGCGTTCAAAGATTCGATGATTCAC
+
CCCCCFFFFFFFGGGGGGGGGGGHHHHHGHHGHHHHHFHHHHHGGGGGGHHHHHHGGGGGGGHHGHHHHHHHHHHHHHHGHHHHHHHHHHHHHHHHHGHHHHHHHHHHHGHHHHHHHHHHHHHHGHHHHGGGGGGGGGGHHHHHHHHHGHHHHHHHHHHHHHHHHHHHHGGHGHHHHHGHHHHHHHHHHHHHHHHHHHHHHHHGHGGGGGGGGGHHHHHFHGGGHHHHHHHGHHHHHGGGFGHHGHGGGHHGHHHHHHHHHHHHHHGHHHHGHHGHHHHHHHGGHGHHGGDHGHHHHGGGHHHHHHHHGGGHHHGHGHHHHHEGGGHFGGGGGGGGGFFFFFFFCCCCC
@M02197:105:000000000-AN6RF:1:1102:27673:15861 1:N:0:1
ACATCAGGTCACTCCTCCGCTTATTGATATGCTTAAGTTCAGCGGGTAGTCCTACCTGATTTGAGGTCAAATTGTCAGAAGCTGTCTCAAAAGAGACCCTATAGAAGCTGAACCCCATTTATAGAGCTGCTCTTCACAAATGGCGTAGATAATTATCACACCAAAGCAAGGCAACAAAGGTCCCGCTAATGCATTTCAGGAGAGCCGACTTCTGAGAAGCCCGCATACTCCCACATCCAAGCCTGATCAACAGAAAAAGCTGAAAAGGTTGAGAATTTCATGACACTCAAACAGGCATGCTCCTCGGAATACCAAGGAGCGCAAGGTGCGTTCAAAGATTCGATGATTCAC
+
ABBBBFFFFBCFGGGGFGEFGEEHHGFHHHHHGHHHHDFHBGGG?AAEFFGFHGHHHGHHHGHHG2FFBGHBGFHGHHGFHGFHGHHFHFHFHGHEHFHGHHHGHFHHHHHHHGFGEHHHH0HHHHHHFHHHHHHHHHHGHHGGGFGGGHGFGHFGHFE2FGHCGFGGHHGGHHHHGFCGHHHFDGGHGHHHHHHHHHHHFGHC/GFGGGDGGGHHGCCCGGGBHGGGGGGGGGGGCEB0HHFFF@@1GGG1BHHFGG1FG2FHEFAGDGEF11E1F2HFGF1HGEHGFGBA1FBHGCEE/?EB0EHBBFACFHFEE0A?GEABEEA01GGGGGGDEAF>1FFFD3A@AAA
@M02197:105:000000000-AN6RF:1:1102:14784:16047 1:N:0:1
ACATCAGGTCACTCCTCCGCTTATTGATATGCTTAAGTTCAGCGGGTATCCCTACCTGATCCGAGGTCAACCTTGAAAAAATTGGGGGTCGACGGCTGGACTATCTCACACACCATGCGAAAAGATAATCTTACTACGCCTGGGGATATGAGATCATCCGCCTTTGAATTTCAGAAGGGAGAATGCAAGCAAACTCATCTTCCAAGACCAAGCAAATCTGCTTGAGAGGTATTTAATGACGCTCGAACAGGCATGCCTCCCGGAATACCAGGAGGCGCAATGTGCGTTCAAAGATTCGATGATTCAC
+
BBBBBFFF5FFFGGGGGGGGGGFFFHHHHHHHHHFHHHHHHHHGGGGGHFHHHHHHHHHHHHHGGGGHHHHHHHHGHHHHGGHHHGGGGGGGGGGGGGGHHHHHHHHHHHHGGGHHHHGHHGHHHHHHHHHHHHHHHHGGHHHGHHHHHHGHHHHHHHHGHGHHHHHHHGHHHHHHHGHGGHHGHHHHHHHHHGHHHGGGHHHHHHHGHHHHHFFHGFFFHHHFHHHHHGBGGHHHGGGGGHHGHHHHHGHHHGGFGGCGHFDHHGHGHHHGGGGGFCHGGGFGGGGGGGGGGGGFFFFFFFBBBBB
@M02197:105:000000000-AN6RF:1:1102:7868:16236 1:N:0:1
ACATCAGGTCACTCCTCCGCTTATTGATATGCTTAAGTTCAGCGGGTAGTCCCACCCGATTTGAGGTCAAATTGTCAAAGATTGTCTTGTCAGGACAGTTAGAAGCATAGAGCCAATCAGTACAAGTGCGACCCGAAAGTCAACTCCGGTGAAGATGTTTATCACACCGAATACACCGCAAAGCAGGGTACACTCAGGCATTTCAGACGAGCCGTTTGTTACACGACAGCATCCAAGTCCACGCTGATCGACAAAAAGCCAAAGAGGTGAGATTACAATGACACTCAAACGGGTGTACCCTTTGGAATACCAAAGGGTGCAAGGTGCGTTCAAAGATTCGATGATTCAC
+
ABAAADFFFFFFGGGGB4E2EEFDGGG6F6GGFFHBFFFDAAD2AEEECAGFFFHF1EGGGGFHEFE2EGGG5GGFEDGHGFGGFGHGFFDHDF@FHGHFHHH43G3GHHDGBGGCGCFHGHFGDGFGFEEECC<D<CA@DGDF2FCG@@@FDFBGDGFDFFFHHEGDG?<<EHHHH1@BF1C0GCFFHHHEGBHFF1BEFGGGFGF<@AB@G@HGGGFFFFGGHGHFGHGFGFC1CECE>E11/FFFGFGEGECCGCB@F@GCHG1DFD2A2GFD2FHGBFG/FEB0//EF1FFB0/0FHGEFFD210B1HF00GDFGBHFF0EEAB1B3DBB111B13FFFFA1AAA
@M02197:105:000000000-AN6RF:1:1102:3951:16300 1:N:0:1
ACATCAGGTCACTCCTCCGCTTATTGATATGCTTAAGTTCAGCGGGTATCCCTACCTGATCCGAGGTCAAACCTAGAAAGTTGGGGGTTGCTGGCAAGCACGCGCCGAGACCCTGTAGCGAGGAGTATTACTACGCTTAGAGCACGATGGCACCGCCACTGATTTTAAGACCGATCAGAACTGATGCGGTCCAATACCAAGCAGAGCTTGAGTGTTGTACTGACGCTCGAACAGGCATGCCCCGCGGAATACCACGGGGCGCAATGTGCGTTCAAAGATTCGATGATTCAC
+
ABABBFFFDFFFGGGGGGGGGFDHHHGHDGHHHHHGHHHFHHHCGCEAGEGHGHHHFBE;HHHGEG:HGHHH8HHHF853G;HHCFGG:GGHHHGG;EHHHCGEGGGGF;GGHGH<;G:GGCGG8HFHH<FH;HG8GGGFHHGGHF2:GGHHHGGGGGGGFFHGHHHFDFGGGGGGHFGFGFGGGGGHHGGHHHHHGHHHFFHFFEFHHHFGHHHFFFFGFFFFFFHGHHHFHFGFHGCECCGEFHHGFGF?DEGGGEE2GBGGEGGGHGGFGGGGGFGFFFFFFBAA3>A
@M02197:105:000000000-AN6RF:1:1102:5338:16443 1:N:0:1
ACATCAGGTCACTCCTCCGCTTATTGATATGCTTAAGTTCAGCGGGTATCCCTACCTGATCCGAGGTCAACCTTGAAAAAATTGGGGGTCGACGGCTGGACTATCTCACACACCATGCGAAAAGATAATCTTACTACGCCTGGGGATATGAGATCATCCGCCTTTGAATTTCAGAAGGGAGAATGCAAGCAAACTCATCTTCCAAGACCAAGCAAATCTGCTTGAGAGGTATTTAATGACGCTCGAACAGGCGTGCCTCCCGGAATACCAGGAGGCGCAATGTGCGTTCAAAGATTCGATGATTCAC
+
BABBBFFFFFFFGGGGGGGCFCEFFHCHHHHHHHHHHHFHHHH?FG?EHHHHHHHHHHHGHHHDFGGHGHHHHHFGHGHHGHHHFFFGGGGGGGFGGGGHHHHHHGHHHHHGHGHHHHHHGGGHGHHHHHHHHGHHHHEGHHHHHHHHHHHHHHGHHHHGGHHGHHHHHHHHGHHHHHGHHHHHHGHHHGHHHGHHHGHHHHHFHFFFHHHHHFHHGFGHFFGHFHFGGHFHFFFHGGF?GGHGHFGGHFEA1GEE?GCGHFGBHFFCHHFCGGGGGBHCGGGGHGFGGFGFFFGFFDFFFFBAAAA
@M02197:105:000000000-AN6RF:1:1102:16562:16437 1:N:0:1
ACATCAGGTCACTCCTCCGCTTATTGATATGCTTAAGTTCAGCGGGTAGTCCTACCTGATTTGAGGTCAAATTGTCAGAAGCTGTCTCAAAAGAGACCCTTTAGAAGCTGAACCCCATTTATAAAGCTGCTCTTCACAAATGGCGTAGATAATTATCACACCAAAGCAAGGCAACAAAGGTCCCGCTAATGCATTTTAGGAGAGCCGACTTCTGAGAAGCCCGCATACTCCCACATCCAAGCCTGATCAACAGAAAAAGCTGAAAAGGTTGAGAATTTCATGACACTCAAACAGGCATGCTCCTCGGAATACCAAGGAGCGCAAGGTGCGTTCAAAGATTCGATGACTCAC
+
BBBBBFFFF4BFGGGGGGGGGGGHHHHHHHHHHHHHHHHHHHHGGGGGGHHHHHHHHHHHHHHHGHHHHHHHHHHHHHHHHHHHHHHHHHHHHGFHHGHHHHHHHHHHHHHHHHGGGHHHHHHHHGHHHHHHHHHHHHGHHHGHGGGGGHHHHHHHHHHHHHHHHHHHHHGHHHHHHHHHHHHHHGHHHHHHHHHHHHHHHHHGGHHHGHHGHGGHHGGGGGHHHGGGGGHHGHGHGFGHHFHHGHHGGHHHHHHHHHHHHGHHGGHHHHHHHHFGHHHHHHGFFGHHGHHHGHHDFHGGGGGGFHHHHFHHHGHGGEE2HHHFGGGGHGGGFGGGGGFFFFFFFFBBBBB
@M02197:105:000000000-AN6RF:1:1102:18912:16521 1:N:0:1
ACATCAGGTCACTCCTCCGCTTATTGATATGCTTAAGTTCAGCGGGTATCCCTACCTGATCCGAGGTCAACCTTGAAAAAATTGGGGGTCGACGGCTGGACTATCTCACACACCATGCGAAAAGATAATCTTACTACGCCTGGGGATATGAGATCATCCGCCTTTGAATTTCAGAAGGGAGAATGCAAGCAAACTCATCTTCCAAGACCAAGCAAATCTGCTTGAGAGGTATTTAATGACGCTCAAACAGGCATGCCTCCCGGAATACCAGGAGGCGCAATGTGCGTTCAAAGATTCGATGATTCAC
+
BBBBBFFFFFFFGGGGGGGGGGGHHHHHHHHHHHHHHHHHHHHGGGFFHHHHHHHHHHHHHHHGGGGHHHHHHHHGHHHHGHGHHHGGGGGGGGGGGGGHHHHHHHHHHHHGGGGHHHHHGGGHHHHHHHHHHHHHHHGGHHHHHHHHHHHHHHHHHHHGGHHHHHHHHGGGHHHHHHHGHHHHHHHHHGHHHHGHGHHHHHHGHGGGHHHHGGHHHHHHHGHHHHHFHHHFHFHHGGGGHFFFHHFHHGHHHEGGGGGGHHHHHFGGFHFGGGCGGGHGCGGGHGGGGGGGGFGFFFFFFFBBBBB
@M02197:105:000000000-AN6RF:1:1102:21249:16608 1:N:0:1
ACATCAGGTCACTCCTCCGCTTATTGATATGCTTAAGTTCAGCGGGTAGTCCCACCCGATTTGAGGTCAAATTGTCAAAGATTGTCTTGTCAGGACAGTTAGAAGCATAGAGCCAATCAGTACAAGTGCGACCCGAAAGTCAACTCCGGTGAAGATGTTTATCACACCGAATACACCGCAAAGCAGGGTACACTCAGGCATTTCAGACGAGCCGTTTGTTACACGACAGCATCCAAGTCCACGCTGATCGACAAAAAGCCAAAGAGGTGAGATTACAATGACACTCAAACGGGTGTACCCTTTGGAATACCAAAGGGTGCAAGGTGCGTTCAAAGATTCGATGATTCAC
+
CCCDDFFFFFFFGGGGGGGGGGGHHHGHHHGHHHHHHHHHHHHGGGEGGHHHHHHGEGGGGGHHGHHHHHHHHHHHHHHHHHHHHHHHHHHGHHHHHGGHHHHHHHHHHHHHHHHHHGHHHHHHHHGHHFGGGGGGGGGGHHHHHHHGHGGGHHHHHHHHHHHHHHHFHHGGGHHHHGGHHHHHHHHHHHHHHHHHHGHHHHGGHGGGGGGGGHHHHHHGHGGGHHHHHFGHGHHHHGFGEGHHGHGHGHHGHHHGHHHGHHHHHHHHHHHHHGHHHHGHHHHGHGHHEGGGHHHHHGHHFHGHGHGHHHHHHGGHHGHHHHGGGGHGFGGGGGFFGFFFFFFFBBBBB
@M02197:105:000000000-AN6RF:1:1102:13809:16849 1:N:0:1
ACATCAGGTCACTCCTCCGCTTATTGATATGCTTAAGTTCAGCGGGTAGTCCTACCTGATTTGAGGTCAAATTGTCAGAAGCTGTCTCAAAAGAGACCCTTTAGAAGCTGAACCCCATTTATAAAGCTGCTCTTCACAAATGGCGTAGATAATTATCACACCAAAGCAAGGCAACAAAGGTCCCACTAATGCATTTCAGGAGAGCCGACTTCTGAGAAGCCCGCATACTCCCACATCCAAGCCTGATCAACAGAAAAAGCTGAAAAGGTTGAGAATTTTATGACACTCAAACAGGCATGCTCCTCGGAATACCAAGGAGCGCAAGGTGCGTTCAAAGATTCGATGATTC
+
CCCCBFFFFFFFGGGGGGGGGGGGHHHHHHHHHHHHHHHHHHHGGGEGGHHHHHHHHGGHHHHGGHGHHHHGHHHHHHHHEHHGHHHHHHGHHGHHHGHHHHGHHHHHHGHHHHGGGHHGHHHHGGFHHGHHHHHHHGGHHHGGHHHHHHHHHHHHHHHHHGHHHHHHHFHHHHHHHHGGHHHHHHHGHHHHHHHHHHHHHGHGHHHHHHGHFHHHHGGGGGHHGHGGGGGHHGGFFGGHFGHHHHHHHFHHGHGHHHFGHHHHHFHFGGHHHHGHEHHHHHHFHGHHGHDHHHHHGHHEGEGGHHGHHGAFFHGGGGGGGHHHGGGGGGGFGFGGGFFFBFFFBBBBB
@M02197:105:000000000-AN6RF:1:1102:18156:16917 1:N:0:1
ACATCAGGTCACTCCTCCGCTTTTGATATGCTTAAGTTCAGCGGGTAGTCCTACCTGATTTGAGGTCAAATTGTCAGAAGCTGTCTCAAAAGAGACCCTTTAGAAGCTGAACCCCATTTATAAAGCTGCTCTTCACAAATGGCGTAGATAATTATCACACCAAAGCAAGGCAACAAAGGTCCCGCTAATGCATTTCAGGAGAGCCGACTTCTGAGAAGCCCGCATACTCCCACATCCAAGCCTGATCAACAGAAAAAGCTGAAAAGGTTGAGAATTTCATGACACTCAAACAGGCATGCTCCTCGGAATACCAAGGAGCGCAAGGTGCGTTCAAAGATTCGATGACTCA
+
BBBBBFFFFFFFGGGGGGGGGGGHHGHHHHHHHHHHHHHGHHGGGECGHHHHHHHHHHHHHHHGHHHHGGHHHHHEHHHHHHHHHHHGFHHHGHHHGHHHHHHHFHHHHHHHHGGGHHHHHGHHHHGHHHHHHHHHHHHHHHHGGGGGHHHHHHHHHHHHHHHHHHHHHHHHHHHHHHGGHHHHGHGHHHHHHHHHHHHHGHGHHHHHHGGHHHHHGGGGGHGHHGGHGHGGHHHGGHHHGGFHFHGHHGHHGHHHFFHGHGHHHHHGHHHHHHHFHHFFGGF5GHGHHHHHHHHHFHGGGFGHHHGHCHHHHHGGGGGHHHHGFGGGFGCCGGGGFFFFFFFFA??3A
@M02197:105:000000000-AN6RF:1:1102:20615:16952 1:N:0:1
ACATCAGGTCACTCCTCCGCTTATTGATATGCTTAAGTTCAGCGGGTAGTCCTACCTGATTTGAGGTCAAATTGTCAGAAGCTGTCTCAGAAGAGACCCTTTAGAAGCTGAACCCCATTTATAAAGCTGCTCTTCACAAATGGCGTAGATAATTATCACACCAAAGCAAGGCAACAAAGGTCCCGCTAATGCATTTCAGGAGAGCCGACTTCTGAGTAGCCCGCATACTCCCACATCCAAGCCTGATCAACAGAAAAAGCTGAAAAGGTTGAGAATTTCATGACACTCAAACAGGCATGCTCCACGGAATACCAAGGAGCGCAAGGTGCGTTCAAAGATTCGATGATTCAC
+
BBBBBFFF5CFFGGGGGGGGGGDGHHHHHGHCFGHHHGHHGHHGGGGGEHHHHHHHHGHGHGHHGGHHHHHHHDEGHFHHGHHHHHHHHHGHHHHHHGHHHFHFHHHHHHFHHHGGGHHHHGFHHGHGHHHHHHHHHHHGHHHHGGGGGHHHFHHHHHHHHHHHHHHHHHGHHHHHHHHGHGGHFHGHGHHHHHHHHHHHGGHGGHGGGGGHHGHHHGGGFGHHGGEGHGHGHHHHGFHHGHHGHFHHGFHHHHHHHHHHFHHHHGHEHHHHGHHFGHHHHHFFGGHHHHEFGHGHHHHGGECAGGAEHGHHHGBECGEE4GHHGGGGHFGGGGGFGGFFFFFFFFBAAAA
@M02197:105:000000000-AN6RF:1:1102:25494:17093 1:N:0:1
ACATCAGGTCACTCCTCCGCTTATTGATATGCTTAAGTTCAGCGGGTAGTCCTACCTGATTTGAGGTCAAATTGTCAGAAGCTGTCTCAAAAGAGACCCTTTAGAAGCTGAACCCCATTTATAAAGCTGCTCTTCACAAATGGCGTAGATAATTATCACACCAAAGCAAGGCAACAAAGGTCCCGCTAATGCATTTCAGGAGAGCCGACTTCTGAGAAGCCCGCATACTCCCACATCCAAGCCTGATCAACAGAAAAAGCTGAAAAGGTTGAGAATTTCATGACACTCAAACAGGCATGCTCCTCGGAATACCAAGGAGCGCAAGGTGCGTTCAAAGATTCGATGATTCAC
+
CCCCCFFFFFFFGGGGGGGGGGGHHHHHHHHHHHHHHHHHHHHGGGGGGHHHHHHHHHHHHHHHGHHHHHHHHHHHHHHHHHHHHHHHHHHHHGHHHGHHHHHHHHHHHHHHHHGGGHHHHHHHHHHHHHHHHHHHHHHHHHHHGGGGGHHHHHHHHHHHHHHHHHHHHHHHHHHHHHHHHHHHHGHHHHHHHHHHHHHHHGHGHHHHHHHHHHHHHGGGGGHHHGGGHGHGGHHHGGHHGHHGHFHHHHHHHHHHHHHHHHHHHHGHHHHGHHHGD5HHHHHGDGHHHHHGHHHHHHHGGGGFFHFHHFGHHHGEGAGGHHHGGGGGHGGGGGGGGGGFFFFFFFCCCBB
@M02197:105:000000000-AN6RF:1:1102:25216:17259 1:N:0:1
ACATCAGGTCACTCCTCCGCTTATTGATATGCTTAAGTTCAGCGGGTAGTCCTACCTGATTTGAGGTCAAATTGTCAGAAGCTGTCTCAAAAGAGACCCTTTAGAAGCTGAACCCCATTTATAAAGCTGCTCTTCACAAATGGCGTAGATAATTATCACACCAAAGCAAGGCAACAAAGGTCCCGCAAATGCATTTCAGGAGAGCCGACTTCTGAGAAGCCCGCATACTCCCACATCCAAGCCTGATCAACAGAAAAAGCTGAAAAGGTTGAGAACTTCATGACACTCAAACAGGCATGCTCCTCGGAATACCAAGGAGCGCAAGGTGCGTTCAAAGATTCGATGATTCAC
+
CCDDCFFFFFFFGGGGGGGGGGGHHHHHHHHHHHHHHHHHHHHGGGFGGHHHHHHHHHHHHHHHGHHHHHHHHHHHHHHHHHHHHHHHHHHHHGHHHGHHHHHHHHHHHHHHHHGGGHHHHHHHHHHHHHHHHHHHHHHHHHHGGGGGGHHHHHHHHHHHHHHHHHHHHHHHHHHHHHHGHHHHHHGHGHHHHHHHHHHHHGHGHHHGHHGHHHHHHHGGGGGHGHGGHGHHHHHHGGHHGHHHHHHHHHHHHHHHHHHGGHHHHHHHHHHHHHHHHHHHHHHHGFEHHHHHHGBHHHHGGGCGHGHFHHFHHHHGGGGGHHHHGGEGHGGGGGGGGGGFFFFFFFBBBBB
@M02197:105:000000000-AN6RF:1:1102:28571:17448 1:N:0:1
ACATCAGGTCACTCCTCCGCTTATTGATATGCTTAAGTTCAGCGGGTAGTCCTACCTGATTTGAGGTCAAATTGTCAGAAGCTGTCTCAAAAGAGACCCTTTAGAAGCTGAACCCCATTTATAAAGCTGCTCTTCACAAATGGCGTAGATAATTATCACACCAAAGCAAGGCAACAAAGGTCCCGCTAATGCATTTCAGGAGAGCCGACTTCTGAGAAGCCCGCATACTCCCACATCCAAGCCTGATCAACAGAAAAAGCTGAAAAGGTTGAGAATTTCATGACACTCAAACAGGCATGCTCCTCGGAATACCAAGGAGCGCAAGGTGCGTTCAAAGATTCGATGATTCAC
+
CCCCCFFFFFFFGGGGGGGGGGGHGGGHHHHHHHHHHFHHHHHGGGGGGHHHHHHHHEHHFHHGGHHHFHHHHHHHHHGGFHHHHHHHHHHGHGHHHGHGHHHHHHHHHHHHHHGGGHHHHHHHHG9EHHHHHFHFHHHHHHHHGGGGGHHHHHHHHHHHHGHHHGHHHHGHHHHHHHFHGGHHHGGGFHHHHHHHHHGFGGHDHCDCGGGGEFFFGFFFFGGGGGGGGGHGGGGF//GEFFBGBEGFFB4GCHGF3BBF4GF3GHFCG5HGGF5FD5GBDHHFGA5GD53ABAAFGHFEE02EFHHFDGFHFG3CGEGEBFFHECCFGGFBGGGF2BFFF5BFFF3BAA?
@M02197:105:000000000-AN6RF:1:1102:23130:17529 1:N:0:1
ACATCAGGTCACTCCTCCGCTTATTGATATGCTTAAGTTCAGCGGGTAGTCCTACCTGATTTGAGGTCAAATTGTCAGAAGCTGTCTCAAAAGAGACCCTTTAGAAGCTGAACCCCATTTATAAAGCTGCTCTTCACAAATGGCGTAGATAATTATCACACCAAAGCAAGGCAACAAAGGTCCCGCTAATGCATTTCAGGAGAGCCGACTTCTGAGAAGCCCGCATACTCCCACATCCAAGCCTGATCAACAGGAAAAGCTGAAAAGGTTGAGAATTTCATGACACTCAAACAGACATGCTCCTCGGAATACCAAGGAGCGCAAGGTGCGTTCAAAGATTCGATGATTCAC
+
CDDDDFFFFFFFGGGGGGGGGGGHHHHHHHHHHHHHHHHHHHHGGGGGGHHHHHHHHHHHHHHHGHHHHHHHHHHHHHHHHHHHHHHHHHHHHGHHHGHHHHHHGHHHHHHHHHGGGHHHHHHHHHHHHHHHHHHHHHHHHHHHGGGGGHHGHHHHHHHHHHHHHHHHHHGHHHHHHHHHFHHGHHGGGHHHHHHHHHHHHGHGHHHGHHGGGHHHHGGGGGGGHGGGGGHGHHGHGGHHHHFGHFHHHHHHFHHHHHGHFHHHHHHHHGHHHHHHHHHHFHHHHGHHHHHHHHHHHHFGGGGGGGHHHHGHFHHGGFGGGGHHGFGGHGGGGGGGGGGFFFFFFFCCCBC
@M02197:105:000000000-AN6RF:1:1102:25346:17658 1:N:0:1
ACATCAGGTCACTCCTCCGCTTATTGATATGCTTAAGTTCAGCGGGTAGTCCTACCTGATTTGAGGTCAAATTGTCAGCAGCTATCTCAAAAGAGACCCTTTAGAAGCTGAACCCCATTTATAAAGCTGCTCTTCACAAATGGCGTAGATAATTATCACACCAAAGCAAGGCAACAAAGGTCCCGCTAATGCATTTCAGGAGAGCCGACTTCTGAGAAGCCCGCATACTCCCACATCCAAGCCTGATCAACAGAAAAAGCTGAAAAGGTTGAGGATTTCATGACACTCAAACAGGCATGCTCCTCGGAATACCAAGGAGCGCAAGGTGCGTTCAAAGATTCGATGATTCAC
+
CCCCCFFFFFFFGGGGGGGGGGGHHHHHHHHHHHGHHHHHHHHGGGGGGHHHHHHHHHHHHHHHGHHHHHHHHGHHHHHHHHHHHHHHHHHHHGHHHGHHHHHHHHHHHHHHHHGGGHHHHHHGHHHHHHHHHHHHHHHHHHHHGGGGGHHHHHHHHHHHHGHHHHHHHHHHHHHHHHHHHHHHHGGGHHHHHHHHHHHHHGHGHHHHHGGGHHHHHGGGGGGHHHGGHGHHGHHHGGHHHHHHHHHHHHHHHHHGHHEHGHHHHHGHHHHHHHHFHHHFHHHGEGHHHHFHFHHHHHHGGGGGGHHHGHHGHHGGECGGHHHHGGGGHGGGGGGGFGGCFFFFFFCCBAC
@M02197:105:000000000-AN6RF:1:1102:4090:17742 1:N:0:1
ACATCAGGTCACTCCTCCGCTTATTGATATGCTTAAGTTCAGCGGGTAGTCCTACCTGATTTGAGGTCAAATTGTCAGAAGCTGTCTCAAAAGAGACCCTTTAGAAGCTGAACCCCATTTATAAAGCTGCTCTTCACAAATGGCGTAGATAATTATCACACCAAAGCAAGGCAACAAAGGTCCCGCTAATGCATTTCAGGAGAGCCGACTTCTGAGAAGCCCGCATACTCCCACATCCAAGCCTGATCAACAGAAAAAGCTGAAAAGGTTGAGAATTTCATGACACTCAAACAGGCATGCTCCTCGGAATACCAAGGAGCGCAAGGTGCGTTCAAAGATTCGATGATTCAC
+
ABBBBBF45CCCBGGB4GEGFGGHHGHFHGGHFCHHHHHHF5FFGCEGGBGHGFHHHHGHHHFEFFFHHHHHGEHBGGBGGFHHHHHHHHHHHGHHHGHGFHHHHHHGHGHHHFGGGHHHHHGHGBFGFGHHGHGHHHHHGGGHGGGGGHHHHHGGGGHFHGHHHHHHHHFGHHHHHHEGGGHHGDGGGFHHHHHHHHHGGEHGHHGGGGDHFHHGGGEFFGHHGGGGGGGEHHGBCGHFHGHFGBEHHHGHHHFFHEHHGGFHFHFHHFFEHHHHHHHHFHGADEGEGDFEHHHFGAC10CCEGFEFHFGFF5BGEECEBFFFCEEA4FGGGGGA2GGFFBFFFBBBAAA
@M02197:105:000000000-AN6RF:1:1102:16926:17890 1:N:0:1
ACATCAGGTCACTCCTCCGCTTATTGATATGCTTAAGTTCAGCGGGTAGTCCTACCTGATTTGAGGTCAAATTGTCAGAAGCTGTCTCAAAAGAGACCCTTTAGAAGCTGAACCCCATTTATAAAGCTGCTCTTCACAAATGGCGTAGATAATTATCACACCAAAGCAAGGCAACAAAGGTCCCGCTAATGCATTTCAGGAGAGCCGACTTCTGAGAAGCCCGCATACTCCCACATCCAAGCCTGATCAACAGAAAAAGCTGAAAAGGTTGAGAATTTCATGACACTCAAACAGGTATGCTCCTCGGAATACCAAGGAGCGCAAGGTGCGTTCAAAGATTCGATGATTCAC
+
CBBCCFFFFFFFGGGGGGGGGGGHHHHHHHHHHHHHHHHGHHHGGGGGGHHHHHHHHFHHHHHHGHHHGHHHHGHHHHHHHHHHHHHHHHHHHGHHHGHHHHHHHHHHGHHHHHGGGHHHHHHHHHHHGHHHHHHHHHHHHHHHGGGGGHHHHHHGHGHHHHHHHHHHHHHHHHHHHHHGGHHHHHHHHHHHHHHHHHHHHGHGGHHHHGHGHHHHHGGGGGHHHHGGGGGGHHHHGGHHHHHGFHHHHHHHHHHHHHHHHHHHHHGHHHHHHHHGHHHHHHHFGGHHHGHHGHHHHHHGGGGGHHGHHHFHGHHGGGGGHFGHGGGGGCGGGGGFGGFFFFFFFFBAAAB
@M02197:105:000000000-AN6RF:1:1102:8882:17990 1:N:0:1
ACATCAGGTCACTCCTCCGCTTATTGATATGCTTAAGTTCAGCGGGTAGTCCTACCTGATTTGAGGTCAAATTGTCAGAAGCTGTCTCAAAAGAGACCCTTTAGAAGCTGAACCCCATTTATAAAGCTGCTCTTCACAAATGGCGTAGATAATTATCACACCAAAGCGAGGCAACAAAGGTCCCGCTAATGCATTTCAGGAGAGCCGACTTCTGAGAAGCCCGCATACTCCCACATCCAAGCCTGATCAACAGAAAAAGCTGAAAAGGTTGAGAATTTCATGACACTCAAACAGGCATGCTCCTCGGAATACCAAGGAGCGCAAGGTGCGTTCAAAGATTCGATGATTCAC
+
CDCCCFFFFFFFGGGGGGGGGGGHHHHHHHHHHHHHHHHHHHHGGGGGGHHHHHHHHHHHHHHHGHHHHHHHHHHHHHHHHHHHHHHHHHHHHGHHHGHHHHHHHHHHHHHHHHGGGHHHHHHHHHHHHHHGHHHHHHHHHGGHGGGGGHHHHHHHHHHHHHHHHGHHHHGGHHHHHHHHHHHHHHHHGHHHHHHHHHHHHGHGHHHHHHHHGHHHHGGGGGGHHHGGHGGHHGHHGGHHHHHGHHFHHHHHHHHHHHHHHHHHHHHHHHHHHHHFFHHHHHHHHGHHHHHHHHFHGGGGGGGGHHHHFFHHHHHGGGGGHGHHGGGGHGGGGGGGGGGFFFFFFFBBBAB
@M02197:105:000000000-AN6RF:1:1102:11935:18146 1:N:0:1
ACATCAGGTCACTCCTCCGCTTATTGATATGCTTAAGTTCAGCGGGTAGTCCCACCCGATTTGAGGTCAAATTGTCAAAGATCGTCTTGTCAGGACAGTTAGAAGCATAGAGCCAATCAGTACAAGCGCGACCCGAAAGTCAACTCCGGTGAAGATGTTTATCACACCGAATACGCCGCAAAGCAGGGTACACTCAGGCATTTCAGACGAGCCGTTTGTTACACGACAGCATCCAAGTCCACGCTGATCGACAAAAAGCCAAAGAGGTGAGATTACAATGACACTCAAACGGGTGTACCCTTTGGAATACCAAAGGGTGCAAGGTGCGTTCAAAGATTCGATGATTCAC
+
BCCCCFFFFFFFGGGGGGGGGGGHHHFHHHHHHHHHHHHHHHHGGGGGGHHHHHHGGGGGGGHHGHHHHHHHHHHHHHHGHHHHGFHGHHHHHHHHHGHHHHHHHHHHGHHHHHHHHHHHHHHHGHHGGGGGGGGGGDGFFGHHHGHGGGGGHHHHHHHHHHHHHHHGHHGGGHHGGGGGHEHGGHHGFFGGHGHHHHHHHGGGHGGGGGGGGHFGHHHFHGGGGHHHHHHHHHGFF/GEEGHHGGGGGFF?HGGC3HHHHHHHHHHGHHHHGHFHHHHHHGGFHGHGAGAHHHGGEDFHHEHHHHHHHHHHGHGGHFHHHHGGGGHFFGGGGGGFGFBFFFFFBBBBB
@M02197:105:000000000-AN6RF:1:1102:3065:18648 1:N:0:1
ACATCAGGTCACTCCTCCGCTTATTGATATGCTTAAGTTCAGCGGGTAGTCCTACCTGATTTGAGGTCAAATTGTCAGAAGCTGTCTCAAAAGAGACCCTTTAGAAGCTGAACCCCATTTATAAAGCTGCTCTTCACAAATGGCGTAGATAATTATCACACCAAAGCAAGGCAACAAAGGTCCCGCTAATGCATTTCAGGAGAGCCGACTTCTGAGAAGCCCGCATACTCCCACATCCAAGCCTGATCAACAGAAAAAGTTGAAAAGGTTGAGAATTTCATGACACTCAAACAGGCATGCTCCTCGGAATACCAAGGAGCGCAAGGTGCGTTCAAAGATTCGATGATTCAC
+
CCCCCFFFFFFFGGGGGGCGGGGHHHHHHHHHHHHGGFGFHGHGGGGGGHHHHHHHHHHHHHGGGHHHHHHHHHHHHHHHGHHHHHHHHHHHHGCHHGHHHHHHHGGHHHHHHFGGGHHHHHHHHGHHHHHHHHHHHHHHHGHHGGGGGHHHHGHHHHHHHGHHHHGHHHGHHHHHHHHGGHFHGHHHGHHHHHHHHGHHHGHGHHGGGHGHGGGGHGGGGGGHGGGGHGGHHHGGCGHHHFFGEBHHHGHHHHHHHHHHFEHGHHHHHHHHHGHFHHHHFFGG5GHFFGBGDHHFGF1GGGGFGBGGGCGFFF3EA2GGFGG4?GGGHGFFGGAFEGGFFFFFFFAAAAA
@M02197:105:000000000-AN6RF:1:1102:10743:18598 1:N:0:1
ACATCAGGTCACTCCTCCGCTTATTGATATGCTTAAGTTCAGTGGGTATCCCTACCTGATCCGAGGTCAAACTTAGAAAGTTGGGGGTTGCTGGCAAGCACGCACCGAGACCCTGTAGCGAGGAGTATTACTACGCTTAGAGCACGATGGCACCGCCACTGATTTTAAGACCGATCAGAACTGATGCGGTCCAATACCAAGCAGAGCTTGAGTGTTGTACTGACGCTCGAACAGGCATGCCCCGCGGAATACCACGGGGCGCAATGTGCGTTCAAAGATTCGATGATTCAC
+
CCCCCFFFFFFFGGGGGGGGGGGHHHHHGHHHGHHHHHHHHGHHHHGGHHHHHHHH:HHHHHHGG8GHHHHGH9HHHHHH:HHGGGGEEGH9HG9HHFH<HGG;E:GEG;GGHHH;;H:GGGGGGGHHHGHH<FGGGGGHHHHHHGG;G:HHHGGHHHGHHHHHHHHGHHHHHHHHHHGHHGGGGGGHHHHHGGGGFGFHGFHHFGHHHHHGFFFHHGFGGGGGGFHGHHGGHHHGHGGGGGGGGFFFGGACGEFEGGGGHHGFGEGGHGGGGGGGGGFBFFFFFFCCCBB
@M02197:105:000000000-AN6RF:1:1102:23884:18789 1:N:0:1
ACATCAGGTCACTCCTCCGCTTATTGATATGCTTAAGTTCAGCGGGTAGTCCTACCTGATTTGAGGTCAAATTGTCAGAAGCTGTCTCAAAAGAGACCCTTTAGAAGCTGAACCCCATTTATAAAGCTGCTCTTCACAAATGGCGTAGATAATTATCACACCAAAGCAAGGCAACAAAGGTCCCGCTAATGCATTTCAGGAGAGCCGACTTCTGAGAAGCCCGCATACTCCCACATCCAAGCCTGATCAACAGAAAAAGCTGAAAAGGTTGAGAATTTCATGACACTCAAACAGGCATGCTCCTCGGAATACCAAGGAGCGCAAGGTGCGTTCAAAGATTCGATGATTCAC
+
BBBBBFFFFFFFGGFGGGFGGGGHHHHHHGHHHHHHHHHHHHGGGGGGCBGHHHHHHHHHHHHHGHHHHHHHHHHEHGHHHGHHHHHHHHBGHGHHHGHGHHHFHHHHHHHHHHGGGHHHHHHHHHHHFHHHHHHHHHHHHHGHGGGGGHHGHGHHHHHHHGHHHHHHHHHHHHHHHHGEFGHHGGGGFHHHHHHHHHHHFGGGGHGGGGFGGHHFHGGGGGHGHHGGGGHHHHHFGGHGHGHHHGBGHHHGHHHHHHHGHHHGHHHHHFHHHHHFHHHHHHHFGGFGGHHGGHHFHGHGEGGGHHFFHFFCFHHGGGGGGHHHEAAECEEGGGFFGGCFFBFFFFBBBA?
@M02197:105:000000000-AN6RF:1:1102:16299:18749 1:N:0:1
ACATCAGGTCACTCCTCCGCTTATTGATATGCTTAAGTTCAGCGGGTATCCCTACCTGATCCGAGGTCAAAGTAAAAAAAGGGCTTATGGGAGGGGGTCTGCTGAAGTCGCTTGCAATGTGCTGCGCACGAAGCCAACATACCGGCTGCCAATGAATTTGAGGCGAGTCCACACGCTGAGGTGGAACAAACACCCAACACCAAGCATAGCTTGAAGGTTAAAATGACGCTCGAACAGGCATGCCCAACGGAATACCGAAAGGCGCAATGTGCGTTCAAAGATTCGATG
+
BBBBBFFFFFFFGGGGGGGG?EGFFHFFHHHHHFFHFGHHFHHGGGGGHGHHHHHGHHGFGFGBFGEHHHFHAGEFFHFFGGGGHHGHHGGGFCCGGFGHHHHHHHGGHGGFHHHHHHHGHHHHFGGHGHGHGHHHHHGHHHHHGGHGGHFHGHHHHHHGHGEGGHHGGGGGGGGAGGGGHHHHHHHFFFEFGHHEFDFGHHGHHHHFHHHHHHHHHFHHHHGFFGGDHHDHHHHDBHFHGEGGECGG5HGF2EEGHFDGGGGHHHGGGGEGGDGGFFFAFFFBABCB
@M02197:105:000000000-AN6RF:1:1102:27635:19343 1:N:0:1
ACATCAGGTCACTCCTCCGCTTATTGATATGCTTCCTCCGCTTATTGATATGCTTAAGTTCAGCGGGTATCCCTACCTGATCCGAGGTCAAACCTAGAAAGTTGGGGGTTGCCGGCAAGCACGCACCGAGACCCTGTAGCGAGGAGTATTACTACGCTTAGAGCACGATGGCACCGCCACTGATTTTAAGACCGATCAGAACTGATGCGGTCCAATACCAAGCAGAGCTTGAGTGTTGTACTGACGCTCGAACAGGCATGCCCCGCGGAATACCACGGGGCGCAATGTGCGTTCAAAGATTCGATGATTCAC
+
BBBBBFFFFFFFGGGGGGGGCGGHHHHHHHHHHHHHHHHGGGGGHHHEHHHHHHHHHHHGGHHHGGGEEHHHHHHHH;HG<HHHGGGF;HH;HG:H:HE;HH<FHG:G@EEHHGG9GGGHHHGG;GGGGGGGGGHHHHHFC:GG9GGHHHHH<<HGGGGG9HHHHHGG9GGFGGEGFFGHFGGGGHHGGGFGFFFFFHFGFFHGFFGFGFGFFHHFGGGFHHHFGFFFFHGFFGGHGGEDEE?/GGHEGHHHHHGHHHECGGGGGEFHHFGFGGGGGGGECCFHFA2AFG4FF5B5GECGBFFFFFFBBAAB
@M02197:105:000000000-AN6RF:1:1102:14107:19417 1:N:0:1
ACATCAGGTCACTCCTCCGCTTATTGATATGCTTAAGTTCAGCGGGTAGTCCTACCTGATTTGAGGTCAAATTGTCAGAAGCTGTCTCAAAAGAGACCCTTTAGAAGCTGAACCCCATTTATAAAGCTGCTCTTCACAAATGGCGTAGATAATTATCACACCAAAGCAAGGCAACAAAGGTCCCGCTAATGCATTTCAGGAGAGCCGACTTCTGAGAAGCCCGCATACTCCCACATCCAAGCCTGATCAACAGAAAAAGCTGAAAAGGTTGAGAATTTCATGACACTCAAACAGGCATGCTCCTCGGAATACCAAGGAGCGCAAGGTGCGTTCAAAGATTCGATGATTCAC
+
CCCCCFFFFFFFGGGGGGGGGGGHHHGHFHHHHHHHHHHHHHGCGGGFGHHHHHHHHHHHHHGFGGHHHHHHHHHHHHHHHHHHHHHHHHHGHGHHHGHHHHHHHHHHHHHGHHGGGHHHHHHHHHGHHHHHHHHHHHHGHGHHGGGGGHHHHHGHGHHHHHHHHHHHHHHHHHHGHHHHHHHHHHHHHHHHHHHHHHHHHGHGGGHHHGGHHHHHHGGGGGHHHHGGHGHHGGHGGGHHHHHHHGFHHHHGHHHHHHHHHHHHHHHHHHHHHHHGHHHHHHHEHGHHHHHHHHHHHHHGGFGGHFHHHHHHHHHGGGGGHHHHGGGGHGGGGGGGGGGFFFFFFFBCBAC
@M02197:105:000000000-AN6RF:1:1102:14297:19730 1:N:0:1
ACATCAGGTCACTCCTCCGCTTATTGATATGCTTAAGTTCAGCGGGTAGTCCTACCTGATTTGAGGTCAAATTGTCAGAAGCTGTCTCAAAAGAGACCCTTTAGAAGCTGAACCCCATTTATAAAGCTGCTCTTCACAAATGGCGTAGATAATTATCACACCAAAGCAAGGCAACAAAGGTCCCGCTAATGCATTTCAGGAGAGCCGACTTCTGAGAAGCCCGCATACTCCCACATCCAAGCCTGATCAACAGAAAAAGCTGAAAAGGTTGAGAATTTCATGACACTCAAACAGGCATGCTCCTCGGAATACCAAGGAGCGCAAGGTGCGTTCAAAGATTCGATGATTCAC
+
CCCCCFFFFFFFGGGGGGGGGGGHHHHHHHHHHHHHHHHHHHGGGGGGGHHHHHHHHHHHHHHHGHHHHHHHHHHHHHHHHHHHHHHHHHHHHGHHHGHHHHHHHHHHHHHHHHGGGHHHHHHHHHHHHHHHHHHHHHFHHHHHGGGGGHHHHHHHHHHHHHHHHHHHHHGHHHHHHHHHHHGHGGGGHHHHHHHHHHHHHGHGHHHHGHHHGHHHHGGGGGGHHHGGHGHHHHHHGGHHGHHHGHHHHHHHHHHHHHHHHHGHHHHHHHHHHHHFDDHHHHHHFGHHHHHHHHGHHHHGGGGEHHHHHHHHHHHGGGGGHHGHGGGGHGGGGGGGGGGFFFFFFFCCCCC
@M02197:105:000000000-AN6RF:1:1102:7712:19971 1:N:0:1
ACATCAGGTCACTCCTCCGCTTATTGATATGCTTAAGTTCAGCGGGTAGTCCCACCCGATTTGAGGTCAAATTGTCAAAGATTGTCTTGTCAGGACAGTTAGAAGCATAGAGCCAATCAGTACAAGTGCGACCCGAAAGTCAACTCCGGTGAAGATGTTTATCACACCGAATACACCGCAAAGCAGGGTACACTCAGGCATTTCAGACGAGCTGTTTGTTACACGACAGCATCCAAGTCCACGCTGATCGACAAAAAGCCAAAGAGGTGAGATTACAATGACACTCAAACGGGTGTACCCTTTGGAATACCAAAGGGTGCAAGGTGCGTTCAAAGATTCGATGATTCAC
+
CCCCCFFFFFFFGGGGGGGGGGGHHHHGHHHHHHHHHHHHGHHGGGEEGHHHHHHGGGGGGGHHGGHHHHHHHHHHHHHHHHHHHHHHHHHHHHHHHGHHHHHHHHHHHHHHHHHHHHHHHHHHHHHHHGGGGGGGGGHHHHHHHHHHHHHGHHHHHHHHHHHHHHHGHHHHGHHHHHHHGHHHHHHHHHHHHHHHHGHHHHGGHGGGHHGHHGFHHHHHHGGGHHHFGHHHHHHHEGGGEGHHGHFHGHGGHHHHHHHHHHHHHHHHHHHHHFHHHHHHHHHGFGHHGGGHHHHHHGHGHHHHGHHHHHHHHHGHHGHHHHGGGGGGGGGGGGGGFFFFFFFFBBAAA
@M02197:105:000000000-AN6RF:1:1102:22133:20162 1:N:0:1
ACATCAGGTCACTCCTCCGCTTATTGATATGCTTAAGTTCAGCGGGTAGTCCTACCTGATTTGAGGTCAAATTGTCAGAAGCTGTCTCAAAAGAGACCCTTTAGAAGCTGAACCCCATTTATAAAGCTGCTCTTCACAAATGGCGTAGATAATTATCACACCAAAGCAAGGCAACAAAGGTCCCGCTAATGCATTTCAGGAGAGCCGACTTCTGAGAAGCCCGCATGCTCCCACATCCAAGCCTGATCAACAGAAAAAGCTGAAAAGGTTGAGAATTTCATGACACTCAAACAGGCATGCTCCTCGGAATACCAAGGAGCGCAAGGTGCGTTCAAAGATTCGATGATTCAC
+
CCCCCFFFFFFFGGGGGGGGGGGHHHHHHHHHHHHHGHHHHHHGGGGGGHHHHHHHHHHHHHHHGHHHHHHHHHHHHHHHHHHHHHHHHHHHHGHHHGHHHHHHHHHHHHGHHHGGGHHHHHHHHHHHHHHHHHHHHHHHHHHHGGGGGHHHHHHHHHHHHGHHHHHHHHHHHHHHHHHHFHHHHGHHHHHHHHHHHHHHGGHGGHHGFGGHHHGHHGGGGGHHGG#GGGHGGHHGGGHGHHHHHGHHHHHHHHHHHHHHGHHHHHFFHHHGHHHHHGHHHHHGFFFHHHHHHHHHHHEGGGGGHHHHHHHHHHHGGGGGHHHGGGGGGGGFGGGGGGGFFFFFFFBBA>A
@M02197:105:000000000-AN6RF:1:1102:28623:20298 1:N:0:1
ACATCAGGTCACTCCTCCGCTTATTGATATGCTTAAGTTCAGCGGGTATCCCTACCTGATCCGAGGTCAAACTTAGAAAGTTGGGGGTTGCTGGCAAGCACGCACCGAGACCCTGTAGCGAGGAGTATTACTACGCTTAGAGCACGATGGCACCGCCACTGATTTTAAGACCGATCAGAACTGATGCGGTCCAATACCAAGCAGAGCTTGAGTGTTGTACTGACGCTCGAACAGGCATGCCCCGCGGAATACCACGGGGCGCAATGTGCGTTCAAAGATTCGATGATTCAC
+
BBBB@FFBFCCFGFGGGGGGGGGHHHGHHHHHHHHGHHHHHHHGGGGGFHHGHHHHHGH:HHHGGGGHHGHHGHHHHFFHGHHGGEGFEEHDHHGHHEF<HGGGGGGGG;GGH;H:HH:GGGGGGFGHEHHH;FGGGGGHE;HFHCF/GGHHHGGHGGGGHHHHHHHGGEFGGHGGGHGGGGGGGEGGBFFHHGFFGGFGBFGHHHFFHFFFEFFHHGFGGGGGGGEFBB7FBFEHHE?GEGEGGA2FGHGGGFCGEE?0FDF1CEEGHGB333GGFGA1FFDD3F1>1>A
@M02197:105:000000000-AN6RF:1:1102:10922:20384 1:N:0:1
ACATCAGGTCACTCCTCCGCTTATTGATATGCTTAAGTTCAGCGGGTAGTCCTACCTGATTTGAGGTCAAATTGTCAGAAGCTGTCTCAAAAGAGACCCTTTAGAAGCTGAACCCCATTTATAAAGCTGCTCTTCACAAATGGCGTAGATAATTATCACACCAAAGCAAGGCAACAAAGGTCCCGCTAATGCATTTCAGGAGAGCCGACTTCTGAGAAGCCCGCATACTCCCACATCCAAGCCTGATCAACAGAAAAAGCTGAAAAGGTTGAGAATTTCATGACACTCGAACAGGCATGCCCCGCGGAATACCACGGGGCGCAATGTGCGTTCAAAGATTCG
+
BBBBBFFFFFFFGGGGGGGGGGGHHHHHHHHHHHHHHFGHHHHGGGGGGHFHHGHHHHHHHHHFGHHHHHHHHHHGHHHHHHHHHHHHHHHHHGHHHGHHHHHHHHHHHHHHHHGGGHHHHHHGHHHHHHHHHHHHHHHHHHGHGFFGGHHGHHHHHHHHHGHHHHHHHHGHHHHHHHHGHHGHGGHHHHHHHHHHHHHHHGHGHHHHHHGGGHHHHGGGGGHHHGGGGGHGGGHHGGHHHHHHFHHHHHHHHGHHHHGHHHFFHHFHHHFHGHFHGBHGDHGEGGEEHFHHGHGHHGGGGCGGHGBGHGHGEEECGEGGGFFGGEGGGGFFFFFFBBAAAA
@M02197:105:000000000-AN6RF:1:1102:5799:20476 1:N:0:1
ACATCAGGTCACTCCTCCCTTATTGATATGCTTAAGTTCAGCGGGTATCCCTACCTGATCCGAGGTCAAACTTAGAAAGTTGGGGGTTGCTGGCAAGCACGCACCGAGACCCTGTAGCGAGGAGTATTACTACGCTGAGAGCACGATGGCACCGCCACTGATTTTAAGACCGATCAGAACTGATGCGGTCCAATACCAAGCAGAGCTTGAGTGTTGTACTGACGCTCGAACAGGCATGCCCCGCGGAATACCACGGGGCGCAATGTGCGTTCAAAGATTCGATGACTCAC
+
AAAA?1F11BCFGGGGGGE1F1FGGAF333DFGBGD3F3ADD0EE/AFDGG11AFE1B$;60//F7FG9;8FD9GGFFFG;HHGGGEGC9H:HGH:#G;EE/9E77GCCCF99H/DDFCB@C91?<GH;<1;F?C9#AG:HHG9CGEEGF<GAEGGGFFFFHDG=FC0ACG?1:FEGBCF?0CD?DFG?;;BB1BCFFGBGDF3EFFFHFF5FHHGFGFFGGGGHFGHHHFHHFFHGGCG?EDHFGCHGAEEE2GGGGGGAEDEE?E4GGGGGGGGGGFCBFDFDABBAA
@M02197:105:000000000-AN6RF:1:1102:18042:20435 1:N:0:1
ACATCAGGTCACTCCTCCGCTTATTGATATGCTTAAGTTCAGCGGGTAGTCCTACCTGATTTGAGGTCAAATTGTCAGAAGCTGTCTCAAAAGAGACCCTTTAGAAGCTGAACCCCATTTATAAAGCTGCTCTTCACAAATGGCGTAGATAATTATCACACCAAAGCAAGGCAACAAAGGTCCCGCTAATGCATTTCAGGAGAGCCGACTTCTGAGAAGCCCGCATACTCCCACATCCAAGCCTGATCAACAGAAAAAGCTGAAAAGGTTGAGAATTTCATGACACTCAAACAGGCATGCTCCTCGGAATACCAAGGAGCGCAAGGTGCGTTCAAAGATTCGATG
+
BCCCCFFFFFFFGGGGGGGGGGGHHHHHHHHHHHHHHHHHHHHGGGGGGHHHHHHHHHHHHHHHGHHHGHHHHHHHHHHHHHHHHHHHHHHHHGHHHGHHHHHHHHHHHHHHHHGGGHHHHHHHHHHHHHHHHHHHHHHHHHHHGGGGGHHHHHHHHHHHHHHHHHHHHHHHHHHHHHHGHHHHHGHHHHHHHHHHHHHHHGHGHHHHHGHHGHHHHGGGGGHGHHGGHGHHGHHHGGHHHHHHHHHHHHHHHHHHHHHHHHFHHHHHHHHHHHHHHGHHHHHHHGHHGHHHHHGHFHHCGGGGHHGHHHFFFHHGGGGGHHHGGGGGGFGGGFFFCFFFCCCCC
@M02197:105:000000000-AN6RF:1:1102:16804:20707 1:N:0:1
ACATCAGGTCACTCCTCCGCTTATTGATATGCTTAAGTTCAGCGGGTATCCCTACCTGATCCGAGGTCAACCTTGAAAAATTGGGGGTCGACGGCTGGACTATCTCACACACCATGCGAAAAGATAATCTTACTACGCCTGGGGATATGAGATCATCCGCCTTTGAATTTCAGAAGGGAGAATGCAAGCAAACTCATCTTCCAAGACCAAGCAAATCTGCTTGAGAGGTATTTAATGACGCTTGAACAGGCATGCCTCCCGGGATACCAGGAGGCGCAATGTGCGTTCAAAGATTCGATGATTCAC
+
CCCCCFFFFFFFGGGFGGGGGGGHHHHHHHGHHHHHHHHHHHHGGGGGHHHHHHHHHHHHHHHGGGGHHHHHHHHHHHHHHHHHHGGGGGGGGGGGGGGHHHHHHHHHHHGGGHHHHHHHHHHHHHHHHHHHHHHHHGGHHHHHHHHHHHHHHHHHHHGGGGHHHHHHHHHHHHHHHHHHHHHHGHHGHHHHHHHHHHHHHHHHHHGHHHHHHHHHHHHHHHHHHHHHHFFHHHHGGGGGHGHHHHFGHHGHEGGGGFGGFHHHHHHHHHGGGGGHHHHGFEGHGGGGGGGGGFFFFFFFFCCCCC
@M02197:105:000000000-AN6RF:1:1102:23012:20973 1:N:0:1
ACATCAGGTCACTCCTCCGCTTATTGATATGCTTAAGTTCAGCGGGTAGTCCTACCTGATTTGAGGTCAAATTGTCAGAAGCTGTCTCAAAAGAGACCCTTTAGAAGCTGAACCCCATTTATAAAGCTGCTCTTCACAAATGGCGTAGATAATTATCACACCAAAGCAAGGCAACAAAGGTCCCGCTAATGCATTTCAGGAGAGCCGACTTCTGAGAAGCCCGCATACTCCCACATCCAAGCCTGATCAACAGAAAAAGCTGAAAAGGTTGAGAATTTCATGACACTCAAACAGGCATGCTCCCCGGAATACCAAGGAGCGCAGGGTGCGTTCAA
+
BBBBBFFFFFFFFGGFGGGGGGGHHGHHHHHHHHGHHHHHGHHGGGEFEGHHHGHGHHHHHHHHGGHHBGHHHHHHHHHFFGHHHHHHHHHHHGHHHGHHHHHHGHHGHHHHHHGGGHHHHHHHHHHHHHHHHHHHHHHHGHHGGGGGHHHHHHHHHHHHHGHHHHHHHHHHHHHHHHHHFHHHGGHHHGHHHHHHHHHGHGHGHHHDGHHEHHHHHGGGGGGHHGGGFGHHHGFHGGHHHHHHHGBHHHHFGHHGHHHHHGGHHHGHFHHHGF55HEHHHHG3GGHHHGHHHHGF31AEAACGGHHG5E3HFGGGFGGGGGGBBBBBFFABBBB
@M02197:105:000000000-AN6RF:1:1102:10342:21106 1:N:0:1
ACATCAGGTCACTCCTCCGCTTATTGATATGCTTAAGTTCAGCGGGTATCCCTACCTGATCCGAGGTCAAACTTAGAAAGTTGGGGGTTGCTGGCAAGCACGCACCGAGACCCTGTAGCGAGGAGTATTACTACGCTTAGAGCACGATGGCGCCGCCACTGATTTTAAGACCGATCAGAACTGATGCGGTCCAATACCAAGCAGAGCTTGAGTGTTGTACTGACGCTCGAACAGGCATGCCCCGCGGAATACCACGGGGCGCAATGTGCGTTCAAAGATTCGATGACTCAC
+
BBBBBFFFFFBFGFGGGGGGGGGHHHHHHHHHHHHHHHHGHHHGGGAFGHHHHGHHHHHHHHHGGGGHHHHHHHHHFHHHHEGFGGGGGGHHHHGHHGHHHEFGGGGGGGGGHHHHHHHGGGGGGHHGHHGHHHGGGGGFHHHHHGGHGGHGGGGGGGHHHHHHHHHGGGGGGHHGHHHGHGGGGGGHHFGHHHFGGHHHHHHHHHHGHHHFHHHHGFGGGGFGGHHGGHFHHHHHHGGGGGGGFHFHGFHGGGGGEGGGHHHHFEEECGGGGGGGFGGFFFFFFFBBBBB
@M02197:105:000000000-AN6RF:1:1102:12069:21283 1:N:0:1
ACATCAGGTCACTCCTCCGCTTATTGATATGCTTAAGTTCAGCGGGTATCCCTACCTGATCCGAGGTCAACCTTAAAAAAATTAGGGGTTGCTGGCAAGTAGACCTACCGGACTCAATCGCGAGGAGTATTACTACGCGTAGAGCCGATAGGCACCGCCACTGATTTTAGGAGCCGCGAAACCGCGAACCCCAATACCAAGCGAGAGCTTGAGTGGTTATAATGACGCTCGAACAGGCATGCCCCGCGGAATACCACGGGGCGCAATGTGCGTTCAAAGATTCGATGATTCAC
+
CCCCCFFFFFFFGGGGGGGGGGGHHHHHHHHHHHHHHHHHHHHGGGGGHHHHHHHHH<<HHHHGG8G<HH<<<,HHHHHGGH<;HHH;G:GH/H08HHG<H<<HH<<H<GG:G.;H<<HG9G8G8G8HHHHHH<<HG8GGGGGHH9GGGG;HHHHGGHHGHHHHGHHHHGGGGGGGGHGGGGGGGHGGGGHHHHHHGGGGGGHHHHHHHHHHGHHHHGFFHHFGGGGGHGGHGG4HHHHGGGGGGGHHHHHHHGGGGGGGGGHGHHCEEGHGGFGGGGGGGFFFFFFFCCCBB
@M02197:105:000000000-AN6RF:1:1102:10313:21405 1:N:0:1
ACATCAGGTCACTCCTCCGCTTATTGATATGCTTAAGTTCAGCGGGTAGTCCTACCTGATTTGAGGTCAAATTGTCAGAAGCTGTCTCAAAAGAGACCCTTTAGAAGCTGAACCCCATTTATAGAGCTGCTCTTCACAAATGGCGTAGATAATTATCACACCAAAGCAAGGCAACAAAGGTCCCGCTAATGCATTTCAGGAGAGCCGACTTCTGAGAAGCCCGCATACTCCCACATCCAAGCCTGATCAACAGAAAAAGCTGAAAAGGTTGAGAATTTCATGACACTCAAACAGGCATGCTCCTCGGAATACCAAGGAGCGCAAGGTGCGTTCAAAGATTCGATGATTCAC
+
BCCCDFFFFFFFGGGGGGGGGGGHHHHHHHHHHHHHHHHHHHHGGGGGGHHHHHHHHHHHHHHHGHHHGHHHHHHHHHHHHHHHHHHHHHHHHGHHHGHHHHHHHHHGHHHHHHGGGHHHHHHHHHHHHHHHHHHHHHHHHHHHGGGGGHHHHHHHHHHHHGHHHHHHHHHHHHHHHHHHHHHHHGGHGHHHHHHHHHHHHGGGHHHHGHHGHHHHHGGGGGHGHGGGHGHGHHHGGGHHHHHGHHHHHHHHHHHHHHGGHGHHGHHGHHHHHHGDHGHHHHHGGGGHHHHHHHHHGHHGGGGGHHHHHHHHGHHGFGGGHHHGEFGGGGGGGGGGGGGFFFFFFFABBAC
@M02197:105:000000000-AN6RF:1:1102:25107:21586 1:N:0:1
ACATCAGGTCACTCCTCCGCTTATTGATATGCTTAAGTTCAGCGGGTAGTCCTACCTGATTTGAGGTCAAATTGTCAGAAGCTGTCTCAAAAGAGACCCTTTAGAAGCTGAACCCCATTTATAAAGCTGCTCTTCACAAATGGCGTAGATAATTATCACACCAAAGCAAGGCAACAAAGGTCCCGCTAATGCATTTCAGGAGAGCCGACTTCTGAGAAGCCCGCATACTCCCACATCCAAGCCTGATCAACAGAAAAAGCTGAAAAGGTTGAGAATTTCATGACACTCAAACAGGCATGCTCCTCGGAATACCAAGGAGCGCAAGATGCGTTCAAAGATTCGATGATTCAC
+
CDCDDFFFFFFFGGGGGGGGGGGHHHHHHHGHHHHHHHHHHHHGGGGGGHHHHHHHHHHHHHHHGHHHHHHHHHHHHHHHHHHHHHHHHHGHHGHHHGHHHHHHHHHHHHHHHHGGGHHHHHHHHHGHHHHHHHHHHHHHHHHHGGGGGHHHHHHHHHHHHHHHHHHHHHGHHHHHHHHHHHHHHHHHGHHHHHHHHHHHHGHGHHHHGHGGGHHHHGGGGGHGHGGGGGGGGHHHGGHHHHHHHHGHHHHHHHHHHHHHHHHHHHHGFHHHHHBHGHHHGHHHHGGHHHHHHHHHHHHGGGGEFFHHHHHHCHHGGGGECGHHGGGGGGGGGGGGGGGBFFFFFFCCCCC
@M02197:105:000000000-AN6RF:1:1102:24663:22200 1:N:0:1
ACATCAGGTCACTCCTCCGCTTATTGATATGCTTAAGTTCAGCGGGTAGTCCTACCTGATTTGAGGTCAAATTGTCAGAAGCTGTCTCAAAAGAGACCCTTTAGAAGCTGAACCCCATTTATAAAGCTGCTCTTCACAAATGGCGTAGATAATTATCACACCAAAGCAAGGCAACAAAGGTCCCGCTAATGCATTTCAGGAGAGCCGACTTCTGAGAAGCCCGCATACTCCCACATCCAAGCCTGATCAACAGAAAAAGCTGAAAAGGTTGAGAATTTCATGACACTCAAACAGGCATGCTCCTCGGAATACCAAGGAGCGCAAGGTGCGTTTAAAGATTCGATGATTCAC
+
CCCCCFFFFFFFGGGGGGGGEGGHHHHHHHGHHHHHHHHHHHHGGGCGGHHHHHHHHHHHHHHHGHHHHHHHHHGHHHHHHHHHHHHHHHHHHGHHHGHHHHHHHHGHHHHHHHGGGHHHHHHHHHHHHHHHHHHHHHHHHHHHGGGGGHHHHHHHHHHHHHHHHHHHHHHHHHHHHHHHHHHHHHHHGHHHHHHHHHHHHGHGHGGHGHHGHHGHHGGGGFGHHHGGGGGHHHHHGGHHHGHHHHHHHHGHHHHHHHHHHHHHHHHHHHHFHHHHHFHGHHHHGGHHHHHHHHHHHHHGGGGGHHHHGGFCHGHDFCGGFCHHGGGGGGGGGGGGGGGFFFFFFFCCCCC
@M02197:105:000000000-AN6RF:1:1102:21010:22526 1:N:0:1
ACATCAGGTCACTCCTCCGCTTATTGATATGCTTAAGTTCAGCGGGTAGTCCTACCTGATTTGAGGTCAAATTGTCAGAAGCTGTCTCAAAAGAGACCCTTTAGAAGCTGAACCCCATTTATAAAGCTGCTCTTCACAAATGGCGTAGATAATTATCACACCAAAGCAAGGCAACAAAGGTCCCGCTAATGCATTTCAGGAGAGCCGACTTCTGAGAAGCCCGCATACTCCCACATCCAAGCCTGATCAACAGAAAAAGCTGAAAAGGTTGAGAATTTCATGACACTCAAACAGGCATGCTCCTCGGAATACCAAGGAGCGCAAGGTGCGTTCAAAGATTCGATGATTCAC
+
BCCCBFFFFFFFGGGGGGGGGGGHHHHHHHHHHHHHHHHHHHGGGGGGGHHHHHHHHHHHHHGHGHHHHHHHHHHHHHHHHHHHHHHHHHGHHGHHHGHHHHHHHHHGHHHHHHGGGHHHHHHHHHHHHHHHHHHHHHHHHHHHGGGGGHHHHHHGHHHHHGHHHHHHHHHHHHHHHHHHHHHHHGGGGHHHHHHHHHHHHGHGGHGHGGGHHGHGHGGGGGGHGGGGGGHHHHHFGGHHHFHHHHGHHHHGHHHHHHHGHHGHHHGHHHHHHHHHHGHHGGHFHGHGHHFHHHHFGHHFCGGGGHGFHFHHHHHGGGGGFBCHGGGGHGGGGGGFCBFFFFFBFFABBBB
@M02197:105:000000000-AN6RF:1:1102:22840:22699 1:N:0:1
ACATCAGGTCACTCCTCCGCTTATTGATATGCTTAAGTTCAGCGGGTATCCCTACCTGATCCGAGGTCAAACTTAGAAAGTTGGGGGTTGCTGGCAAGCACGCACCGAGACCCTGTAGCGAGGAGTATTACTACGCTTAGAGCACGATGGCACCGCCACTGATTTTAAGACCGATCAGAACTGATGCGGTCCAATACCAAGCAGAGCTTGAGTGTTGTACTGACGCTCGAACAGGCATGCCCCGCGGAATGCCACGGGGCGCAATGTGCGTTCAAAGATTCGATGACTCAC
+
BBCBCFFFFFFFGGGGGGGGGGGHHHGHHHHHHHHGHFHHHHGGGGGGHHHHHHHH;HHHHHHGGGGHHHHHHHHHHHHH9GHGGG9EGGHHHHGHHGHHHGG;9EGG;GGGH;HHHHHG:GGGGGGHH;HHHHGGGGGH;HHHHGG:GGHHHGGHHHHHHHHHHHHGHGGGGGHGHHHGHHGGGGGHHHHHHHGHGGGHGHHHHGHHGGHGHGFGFHHGGGGGGHHGHHGHHHHHHGCGGGGGHHHHHHGGEE?CGE?GHHHHGGGFCGGGFGGGGGGFFFFFFFBBBBB
@M02197:105:000000000-AN6RF:1:1102:23692:22669 1:N:0:1
ACATCAGGTCACTCCTCCGCTTATTGATATGCTTAAGTTCAGCGGGTAGTCCTACCTGATTTGAGGTCAAATTGTCAGAAGCTGTCTCAAAAGAGACCCTTTAGAAGCTGAACCCCATTTATAAAGCTGCTCTTCACAAATGGCGTAGATAATTATCACACCAAAGCAAGGCAACAAAGGTCCCGCTAATGCATTTCAGGAGAGCCGACTTCTGAGAAGCCCGCATACTCCCACATCCAAGCCTGATCAACAGAAAAAGCTGAAAAGGTTGAGAATTTCATGACACTCAAACAGGCATGCTCCTCGGAATACCAAGGAGCGCAAGGTGCGTTCAAAGATTCGATGACTCAC
+
CBCCCFFFBFFFGGGGGGGGGGGHHGGHHHGHHHHHHGHHHHGGGGGGGHHEHHHHHHGHHHHHGFHHHHHHHGHHHHHHHHHHGHHHHHHHHGGHHGHHHHHHFHHGHHHHHHGGGHHHHHHHHHHFHHHGHHHHHHGHHGGHGGGGGHHHHHHHHHHHHGHHGHHHHHHHHHHHHHHFHHDHGGHHGHHHGHHHHHHHEGHGGHHGGGGHHHHHGGGGGGHHHGGGGGHHHGHGGGHHHGHGHGHHHHGHHHHHHHHHHGGGFHHHGHHHHHHHDGFFHFHGGEFHGDHHGCFGHEEE0GGGHG5HGGGHHHHGGECFHGGGGGGEFGGGGGGDEFGBFFFFFFBAA?B
@M02197:105:000000000-AN6RF:1:1102:15026:22829 1:N:0:1
ACATCAGGTCACTCCTCCGCTTATTGATATGCTTAAGTTCAGCGGGTAGTCCTACCTGATTTGAGGTCAAATTGTCAGAAGCTGTCTCAAAAGAGACCCTTTAGAAGCTGAACCCCATTTATAAAGCTGCTCTTCACAAATGGCGTAGATAATTATCACACCAAAGCAAGGCAACAAAGGTCCCGCTAATGCATTTCAGGAGAGCCGACTTCTGAGAAGCCCGCATACTCCCACATCCAAGCCTGATCAACAGAAAAAGCTGAAAAGGTTGAGAATTTCATGACACTCAAACAGGCATGCTCCTCGGAATACCAAGGAGCGCAAGGTGCGTTCAAAGATTCGATGATTCAC
+
BBBBBFFFFFFFGGGGGGGGGGGHHHHHHGHHHHHHHHHHHHHGGGGGGHHHHHHHHHHHGHHHGHHHHGHHGHHHHHHHHHHHHHHHHHHHHGHHHGHHHHHHHHHHHHHHHHGGGGHGHHHHHFHHHHHHHHHHHHHHGFHHGGGGGHHHHGHHHHHHHGHHHHGHHHGHHHHHHHHHGGGHHHGHHHGHHHHHHHHHHGEGHHHGGGGGGGFHHGGFGGGHGFGGGGGHGHHFGGHHHHHHHHHGHHHHFHHHHGFFHHHHHGGCHHGHEHHHG5HFHHGHGGHGHHHFFHFHHHHFEE2GHHGHBGFFHFG?FGGCCHHHGGEDFFFGGGGGGGGFFFFFFFBBBBB
@M02197:105:000000000-AN6RF:1:1102:21732:23132 1:N:0:1
ACATCAGGTCACTCCTCCGCTTATTGATATGCTTAAGTTCAGCGGGTAGTCCTACCTGATTTGAGGTCAAATTGTCAGAAGCTGTCTCAAAAGAGACCCTTTAGAAGCTGAACCCCATTTATAAAGCTGCTCTTCACAAATGGCGTAGATAATTATCACACCAAAGCAAGGCAACAAAGGTCCCGCTAATGCATTTCAGGAGAGCCGACTTCTGAGAAGCCCGCATACTCCCACATCCAAGCCTGATCAACAGAAAAAGCTGAAAAGGTTGAGAATTTCATGACACTCAAACAGGCATGCTCCTCGGAATACCAAGGAGCGCAAGGTGCGTTCAAAGATTCGATGATTCAC
+
CCCCCFFFFFFFGGGGGGGGGGGHHGHHHHHHHHHHHHHHHGHGGGGGGHHHHHHHHHHHHHHHGGHHGHHHHHHHHHHHHHHHHHHHHHHHHGHHHGHHHHHHHHHGHHHHHFGGGHHHHHHHHHHHHHHHHHHHHHHHHHHGGGGGGHHHGHHGHHHHHHHHHHHHHHGHHHHHHHGHGGHHHHGHGHHHHHHHHHHHHGHGHGGHHGHGHHHHHGGGGGGHHHGGHGGGHHGHGGHHHFFHFGHHHHHHHHHHHHHGHHHHHHHHHHGHHHHGHHHHHHHHGGHHHHHHHHHHHHHGFGGGHGGGHHHHHHHGGGGGHHHHGGGGHGGGGGGGFF4FBFFFFFBBBBB
@M02197:105:000000000-AN6RF:1:1102:23695:23337 1:N:0:1
ACATCAGGTCACTCCTCCGCTTATTGATATGCTTAAGTTCAGCGGGTATCCCTACCTGATCCGAGGTCAACCTAGAAAAATTTGGGGTTGCTGGCCAGCACCTCCCAGGACCCTATAGCGAGAAAATTACTACGCGTAGAGCCTAAGAGCACCGCCACTAGTTTTAAGGCCCGCCAACCGGCGAAGCCCAACACCTAGCCAGGCTAGATTGGTATAAATGACGCTCGAACAGGCATGCCCCCCGGAATACCAGGGGGCGCAATGTGCGTTCAAAGATTCGATGACTCAC
+
A?ABBFFF54CFFGBGGBECFGGHHGHHFHGCGHHHHHHGGHHGGGGFHHHHH<HGHF:;DEG99GG0H0HHHG#FDDH;FF0GHG;GG;H:H;G;GHG0HA<FHGHH9;EHG9H0HHG:G9CDHHHH;HG<FGFG*FF::G8FGGHHHFHGHGGGGGFFHFGHHGHHFFHCCCBDGGDGGGGGGFFHFFGFFHGFFFFFFFEFGGFFHFGGHHGHHFFFGFFHGDCFFGCFHHHC/GEEA0FABBGD3HF?GCGF2EDBD5EAE?FFBBGGGGABFBFFFFFFBAA3A
@M02197:105:000000000-AN6RF:1:1102:9909:23491 1:N:0:1
ACATCAGGTCACTCCTCCGCTTATTGATATGCTTAAGTTCAGCGGGTATCCCTACCTGATCCGAGGTCAAACCTAGAAAGTTGGGGGTTGCTGGCAAGCACGCACCGAGACCCTGTAGCGAGGAGTATTACTACGCTTAGAGCGCGATGGCACCGCCACTGATTTTAAGACCGATCAGAACTGATGCGGTCCAATACCAAGCAGAGCTTGAGTGTTGTACTGACGTTCGAACAGGCATGCCCCGCGGAATACCACGGGGCGCAATGTGCGTTCAAAGATTCGATGATTCAC
+
BBBABFFFFFFFGEGGGGGGGGGGHHHGHHHHHHHHHHHHHHHGGGGGHGHHHHHH:;HHHHHGG:GHGHHFGHFHGH;HGGHGGGG@EFHHGH:GH;GHHGG:GG9GGGGGEGH;HGHGGGG9GHHHGHHH<H9GGFGG<HHGGGD7D9H<HEGGGGGGGGGHHGGGGGGGGGGGHGGGGGFFFGGHFFFFBGFFFGHFHGFHHGHHHHHGHFFHHHHGFFFFF0HGGGFFFFEEHGFCEC??G5GFHHHGEE??FCFFFGGBEAEGHGGGGGGGAEFFFFFFFFABAA>
@M02197:105:000000000-AN6RF:1:1102:22547:23524 1:N:0:1
ACATCAGGTCACTCCTCCGCTTATTGATATGCTTAAGTTCAGCGGGTAGTCCTACCTGATTTGAGGTCAAATTGTCAGAAGCTGTCTCAAAAGAGACCCTTTAGAAGCTGAACCCCATTTATAGAGCTGCTCTTCACAAATGGCGTAGATAATTATCACACCAAAGCAAGGCAACAAAGGTCCCGCTAATGCATTTCAGGAGAGCCGACTTCTGAGAAGCCCGCATACTCCCACATCCAAGCCTGATCAACAGAAAAAGCTGAAAAGGTTGAGAATTTCATGACACTCAAACAGGCATGCTCCTCGGAATACCAAGGAGCGCAAGGTGCGTTCAAAGATTCGATGATTCAC
+
BCCBBFFFFFFFGGGGGGGGGGGHHHHHHHHHHHHHHHHHHHHGGGGGGHHHHHHGHHHHHHHHGHHHHHHHHHHGHHGHBHGFHHHHGHHHHGHFHGHGHHHHHHHHHHHHGEEGGHHGHFHFHGGHHHHHHHHHHHHHGHGHGGFGGHHHHHGHGHHHHGHHEHGHHFFGHHHHHHGHDGFHGGHHGHGHHHHHHHFGFGHGECGGGCGGGFHHHGGGGGGGHGGGGFFEFGGFGGGHHFDDG4BGHHHHFFHHHEGHG4GHGG12GFGFGHHHGHFGHFHFFGGFHHHGEBFDHHEGGGCGGB5GBGAHGHHGGGGFFGFA2CE?HF55FFCGFGFFFFFFFFAA>>A
@M02197:105:000000000-AN6RF:1:1102:4954:23791 1:N:0:1
ACATCAGGTCACTCCTCCGCTTATTGATATGCTTAAGTTCAGCGGGTAGTCCTACCTGATTTGAGGTCAAATTGTCAGAAGCTGTCTCAAAAGAGACCCTTTAGAAGCTGAACCCCATTTATAAAGCTGCTCTTCACAAATGGCGTAGATAATTATCACACCAAAGCAAGGCAACAAAGGTCCCGCTAATGCATTTCAGGAGAGCCGACTTCTGAGAAGCCCGCATACTCCCACATCCAATCCTGATCAACAGAAAAAGCTGAAAAGGTTGAGAATTTCATGACACTCAAACTGGCATGCTCCTCGGAATACCAAAGAGCGCAAGGTGCGTTCAAAGATTCGATGATTCAC
+
AA?A111BBF@1A1FGFFE1EEFCGFBGDGHBGEFDFHHHHBEEEAEEFFGFFHHEHHHHHHHHGFHHHBGEGHHHHHHHFHHGHFFFGEHHHGCGGGHHHHHGFHHHHFHHBFFGECHHHHFBEGEDG1GFGBGHFDDCGHFFF;BCFHHHFDGG2GFHHGHCFFGHFGHGFFHHHGH@@>GGFHHGGHHEHFGGGG?315CGCGCHFFFDHHGGFGGGGGGGB?FGF0FGFGBGFGBB1EGGF2G1F2DB01F1BHHHHHHGFBB0222BED2GBD1222111E1HGEFE1CE1GF/EA//AHHFB21/0D1F0?E?EF1AF00E?HGBBEDBAE1B11FD1DD>1AAA
@M02197:105:000000000-AN6RF:1:1102:25332:23972 1:N:0:1
ACATCAGGTCACTCCTCCGCTTATTGATATGCTTAAGTTCAGCGGGTAGTCCTACCTGATTTGAGGTCAAATTGTCAGAAGCTGTCTCAAAAGAGACCCTTTAGAAGCTGAACCCCATTTATAAAGCTGCTCTTCACAAATGGCGTAGATAATTATCACACCAAAGCAAGGCAACAAAGGTCCCGCTAATGCATTTCAGGAGAGCCGACTTCTGAGAAGCCCGCATACTCCCACATCCAAGCCTGGTCAACAGAAAAAGCTGAAAAGGTTGAGAATTTCATGACACTCAAACAGGCATGCTCCTCGGAATACCAAGGAGCGCAAGGTGCGTTCAAAGATTCGATGATTCAC
+
BBBBBFFFFFFFGGGGGGGGGGGHHGHHHHFFFHGHHGHHHGHGGGGGGHHHHHHHHGHHHHHHGGHHGHGFHBHHHHHHHHHGHHHHHHHHHGHHHGHHHGHHHHHHHFHHHHGGBGHHHHHHHFHGHHHHHHHHHHHHHHFHGGGFGHHHHHHHHHHHHHHHHHHHHHHHHHHHHHGFHHHHGHGHHHHGHHHHHHHHHGHGHHHHHHHHGEHHHGGGGGGHGHGGHGHGHGHGGGHGHFHEHFHHHHHHHHHHHHFEHHGHHHGEHGHHHHHHHEHHHHHHHGHHHEHHHHHGHHHCGGGGHHHHHGAHHFHGGFECHGHGGGGGHGGGGFGFCGGFFFFBFFBBBBB
@M02197:105:000000000-AN6RF:1:1102:20872:23902 1:N:0:1
ACATCAGGTCACTCCTCCGCTTATTGATATGCTTAAGTTCAGCGGGTAGTCCTACCTGATTTGAGGTCAAATTGTCAGAAGCTGTCTCAAAAGAGACCCTTTAGAAGCTGAACCCCATTTATAAAGCTGCTCTTCACAAATGGCGTAGATAATTATCACACCAAAGCAAGGCAACAAAGGTCCCGCTAATGCATTTCAGGAGAGCCGACTTCTGAGAAGCCCGCATACTCCCACATCCAAGCCTGATCAACAGAAAAGCTGAAAAGGTTGAGAATTTCATGACACTCAAACAGGCATGCTCCTCGGAATACCAAGGAGCGCAAGGTGCGTTCAAAGATTCGATGATTCAC
+
CCCCCFFFDFFFGGGGGGGGGGGHHHHHHHGHHHHHHHHHHHHGGGEGGHHHHHHHHHHHHHHHGHHHHHHHHHHHHHHHHHHFGHHHHHHHHGHHHGGFHHHHHGHHGHHHHHGGGHHHHHHHHHHFHGHHGHHHHHHGHFHHGGGGGHGHHHHHHHHHHHHEEFHHHHFHHHHHHFGGDFDGGFGHGHHHHHHHHGHHHGGGHFGHGFGFHHHGGGGGGGHHGHGGGGGHHHHHGGHHHEHHGGDHHHHHFHFHGGGHHHHHHG2GHHHHHGEEGGBGHHHHGHGHHGHGBEHHGAFGGCGFGA5BGFHHGE?GGE?HHHGGE?GHGGBEA5BEGEBFFFFFFBBBAA
@M02197:105:000000000-AN6RF:1:1102:10768:24021 1:N:0:1
ACATCAGGTCACTCCTCCGCTTATTGATATGCTTACTTCCTCTAAATGACCAAGATCCTCCGCTTATTGATATGTTCCTCCGCTTATTGATATGCTTAAGTTCAGCGGGTATCCCTACCTGATCCGAGGTCAAACTTAGAAAGTTGGGGGTTGCTGGCAAGCACGCACCGAGACCCTGTAGCGAGGAGTATTACTACGCTTAGAGCACGATGGCACCGCCACTGATTTTAAGACCGATCAGAACTGATGCGGTCCAATACCAAGCAGAGCTTGAGTGTTGTACTGACGCTCGAACAGGCATGCCCCGCGGAATACCACGGGGCGCAATGTGCGTTCAAAGATTCGATGATTCAC
+
CCCCCFFFFFFFGGGGGGGGGGGHHGHHHHFHHHHHHHHHHHHHHHHHHHHGHHHHHGHHHGGGGGHHHGHHHHHHHHHHHGGGGGHHGHHHHHHHHHHHHHHHHHGGGEEHHGHHHHHHGH;HH::GGGHHH:HHHHHHHHHGHHHGG9DGGHHH:9HHGH<HGGGGGGGGGGGHHHHHHHGGGGGGGGGGGGG;GGGGGGGG:GGGG88FFFFGGGHHHFHFGFHHHFGGGGGHHHHGDHGHHGGGGGGHHEHHHHHGHHHHGHHGFFGHGHGHGF4HHHGGGGCGHHGHHGBFFHGHGECCGGGHHHHHHHEEACGGGGEFHHHEEEGHGGGGGGGFGGFFFFFFF@CBCB
@M02197:105:000000000-AN6RF:1:1102:4850:24106 1:N:0:1
ACATCAGGTCACTCCTCCGCTTATTGATATGCTTAAGTTCAGCGGGTAGTCCTACCTGATTTGAGGTCAAATTGTCAGAAGCTGTCTCAAAAGAGACCCTTTAGAAGCTGAACCCCATTTATAGAGCTGCTCTTCACAAATGGCGTAGATAATTATCACACCAAAGCAAGGCAACAAAGGTCCCGCTAATGCATTTCAGGAGAGCCGACTTCTGAGAAGCCCGCATACTCCCACATCCAAGCCTGATCAACAGAAAAAGCTGAAAAGGTTGAGAATTTCATGACACTCAAACAGGCATGCTCCTCGGAATACCAAGGAGCGCAAGGTGCGTTCAAAGATTCGATGACTCAC
+
AAAAABF1DC@@3DGFG1EECGGHFGFF33GFHCHFGHFFEDG?AGG/FD2DGFF0E1F12FFDEFH01G1FGHFHHHFGBFGHHFHHGFFHHGGHHEHHHHHHGFHBG@@D1?EEAGH:GFHHF1GGFBGGFDGHHFEGHDEFFFFFBGGFFGGFHFHHHHHHHGGFEHGGHCGFHHFB<FGGFFGDFHFFGGFHFFGC0A<CADFFC@9FFFGBGGDF@;DGGFEGGEFFGGGFGEHHFFFGF4GFHF44HHHGBFEGFDHGF3AFDFHHGD@G5FGFD5HGDA5HHGBFD3FFHHHFA0CEFF55BD33AFB2E2CCFDCGEE2EFFG5F5FFAEF4FFFF5FAAAAA
@M02197:105:000000000-AN6RF:1:1102:25025:24187 1:N:0:1
ACATCAGGTCACTCCTCCGCTTATTGATATGCTTAAGTTCAGCGGGTAGTCCTACCTGATTTGAGGTCAAATTGTCAGAAGCTGTCTCAAAAGAGACCCTTTAGAAGCTGAACCCCATTTATAAAGCTGCTCTTCACAAATGGCGTAGATAATTATCACACCAAAGCAAGGCAACAAAGGTCCCGCTAATGCATTTCAGGAGAGCCGACTTCTGAGAAGCCCGCATACTCCCACATCCAAGCCTGATCAACAGAAAAAGCTGAAAAGGTTGAGAATTTCATGACACTCAAACAGGCATGCTCCTCGGAATACCAAGGAGCGCAAGGTGCGTTCAAAGATTCGATGATTCA
+
BBBBA@FFDFFFGGGGFGGGGGGHHBFHFHFHHHHHHHHHCHHGGGGGGFHFHHHFHHHHHHGHGFCGFFFHHHGHGHHGBBHFHHHHHGGHFEFHHEHEGHHBGH@GHFFHFFGGGGHGHHHHHGGHHHEH9HHHHHHGFHFHBBFFGHHHHHHHHHGHGGHHHHHFGGGHHGFHHGFCDDFHGGHGGHHHHHHHHHHGHGHDGHHGGGGGHHHHGFGBGEGBGFGGGGGHGHHFGGGHHFFGHHHHGEFFHGBHHFHFHHGHGHHHGGHFFGGFGFHHHHFAGF5HHHHGHFGA3GHEA0GEGD5GDF3CGFFEEACABFGFEGGGGCGGFFBF24B445BBFBBAAA
@M02197:105:000000000-AN6RF:1:1102:24625:24476 1:N:0:1
ACATCAGGTCACTCCTCCGCTTATTGATATGCTTAAGTTCAGCGGGTATCCCTACCTGATCCGAGGTCAACCTTGAAAAAATTGGGGGTCGACGGCTGGACTATCTCACACACCATGCGAAAAGATAATCTTACTACGCCTGGGGATATGAGATCATCCGCCTTTGAATTTCAGAAGGGAGAATGCAAGCAAACTCATCTTCCAAGACCAAGCAAATCTGCTTGAGAGGTATTTAATGACGCTCGAACAGGCATGCCTCCCGGAATACCAGGAGGCGCAATGTGCGTTCAAAGATTCGATGATTCAC
+
CCCBBFFFDFFFGGGGGGGGGGGHGHHHHHHHFHHHHHHGHHHGGGGGHGHHHHHHHHHHHHHGGCGGHHHHHHHGFHHHGHFHHHGGGGGGGGGGGGGHHHHHHGHHHGHGHGHHHGHHHHGHHHHHHHHHHHHGHHGGHGHGHHGHHHHHHHGHHHHHHHHGHHHHHHHHHHHHHHHHHHHGHHHHHGHFGGHHHGHHHGFHHHFGHHHHFGGHHHGGHHGFHHHHGHHHHHFGFFGGEFHGHHHHHHEHHGGGGGGGHHHHHHHHGHHCGG?GHHFCGFGGHGGGGGGGGGGFCFFFFFABBBA
@M02197:105:000000000-AN6RF:1:1102:6594:24747 1:N:0:1
ACATCAGGTCACTCCTCCGCTTATTGATATGCTTAAGTTCAGCGGGAATCCCTACCTGATCCGAGGTCAACCTTGAAAAAATTGGGGGTCGACGGCTGGACTATCTCACACACCATGCGAAAAGATAATCTTACTACGCCTGGGGATATGAGATCATCCGCCTTTGAATTTCAGAAGGGAGAATGCAAGCAAACTCATCTTCCAAGACCAAGCAAATCTGCTTGAGAGGTATTTAATGACGCTCGAACAGGCATGCCTCCCGGAATACCAGGAGGCGCAATGTGCGTTCAAAGATTCGATGATTCAC
+
AAA?1DF1@1BFG1A111AAE0AA3FGGHF3FEFH11DG2GBGCE//ABGHHHFHHHHEDHDHGGCE01FFFFFGGHHHHGFHBEEECEGEEGGGGGGBFFHGHBGGFGHHCFGGHHFGGGGGFHGHGFGFBBDFDGGGDHGGGGGFFGGGHHHDGGHDEGHGGHHGHHGG#HGFFGGHFHGHFHFHHHGHHHHGHGHHHHFHHHFHFHHHHFGFEHHFFFGHHHHHHFGB@GDF1?GEGGHG?G5HFHHGAGA1EAE2CF5G5HGA33222EDGGHHGG2EE2AF5FGGDA2GF4@D5@D5A?BAA
@M02197:105:000000000-AN6RF:1:1102:14486:25045 1:N:0:1
ACATCAGGTCACTCCTCCGCTTATTGATATGCTTAAGTTCAGCGGGTAGTCCTACCTGATTTGAGGTCAAATTGTCAGAAGCTGTCTCAAAAGAGACCCTTTAGAAGCTGAACCCCATTTATAAAGCTGCTCTTCACAAATGGCGTAGATAATTATCACACCAAAGCAAGGCAACAAAGGTCCCGCTAATGCATTTCAGGAGAGCCGACTTCTGAGAAGCCCGCATACTCCCACATCCAAGCCTGATCAACAGAAAAAGCTGAAAAGGTTGAGAATTTCATGACACTCAAACAGGCATGCTCCTCGGAATACCAAGGAGCGCAAGGTGCGTTCAAAGATTCGATG
+
CCCCCFFBFFFFGGGGGGGGGGGHHHHHHHHHHHGHHHGHGHHGGGGGGHHHHHHHHHHHHHHHGHHHHHHHHHHHHGHHHHHHHHHHHHHHHGHHHGHHHHHHHHHGHHHHHGFGGHHHHHHHHHHHHHHHHHHHHHHGHFHHGGGGGHHHHHHHHHGHHHHHHHHHHHGHHHHHHHHHHHGHGHHHHHHHHHHGHHHHHGHGGGHHHHHHGHHHHGGGGGGHHHGGGGHFGGHHGGHHGHHHHHHHHHHGHHHHHHHHGHHHHHHHHHHHHHHHHHHHHHHHGGHGHHHHHFBGHGGGGGGGHHHHGFFHHGHEFGGGGHHGGGEGGGGCGFFFBFFFCCBCC
@M02197:105:000000000-AN6RF:1:1102:24197:25201 1:N:0:1
ACATCAGGTCACTCCTCCGCTTATTGATATGCTTAAGTTCAGCGGGTAGTCCTACCTGATTTGAGGTCAAATTGTCAGAAGCTGTCTCAAAAGAGACCCTTTAGAAGCTGAACCCCATTTATAAAGCTGCTCTTCACAAATGGCGTAGATAATTATCACACCAAAGCAAGGCAACAAAGGTCCCGCTAATGCATTTCAGGAGAGCCGACTTCTGAGAAGCCCGCATACTCCCACATCCAAGCCTGATCAACAGAAAAAGCTGAAAAGGTTGAGAATTTCATGACACTCAAACAGGCATGCTCCTCGGAATACCAAGGAGCGCAAGGTGCGTTCAAAGATTCGATGATTCAC
+
BBABBFFFDFFFGGGGGG?EEGGFHHCHHHHHHGHHHGFFDGHGGGEFGFHGHGFHHHHGFHHHGHHHCFHHHGHHHHHHFHHHHHHHHHFFHGHHHGHGHHHGHHHHHHHHHHGGGHHHHHGHHBGHGHHHHHHHHHHGDFHHGGGGGHHHGHHHHHHHHGHHHHHHHHGHHHHHHHHGFHGHCGGGGHHHHHGHHHGHHGHGEHGHHGGGHHHGGGGGGFFFGHGGHGFGGGGHGGFHHHFHHFFHHHHHHGHHHEHHEFHHHHCFBFGBBGDF55DBGFABAFBHG5BGF3BGD1AGE?GGFFHGF5ABGHGAB2ECCGA4FA?FF45BFBFGGGGC4BFFFFBA@AA
@M02197:105:000000000-AN6RF:1:1102:17918:25332 1:N:0:1
ACATCAGGTCACTCCTCCGCTTATTGATATGCTTAAGTTCAGCGGGTAGTCCTACCTGATTTGAGGTCAAATTGTCAGAAGCTGTCTCAAAAGAGACCCTTTAGAAGCTGAACCCCATTTATAAAGCTGCTCTTCACAGATGGCGTAGATAATTATCACACCAAAGCAAGGCAACAAAGGTCCCGCTAATGCATTTCAGGAGAGCCGACTTCTGAGAAGCCCGCATACTCCCACATCCAAGCCTGATCAACAGAAAAAGCTGAAAAGGTTGAGAATTTCATGACACTCAAACAGGCATGCTCCTCGGAATACCAAGGAGCGCAAGGTGCGTTCAAAGATTCGATGA
+
AAABAFFFFFFFFFFGBFGGGCGHHGHGFHHGHHHGGFGGFHHGGGFGGGHHHHGHHHHHHHEGFHHHHGHGHFHFHHHFHEHFHHHHHHHHHGGGHEHGGHHHGHHHHHHGHHFGFHHHHHHHHHHHHGHHFFGGHHHHGGEHGGGGGGHHHHHHFHHHHHHFHHHGGGFHHHHHHFFFDFGGHFHGGHHHHHHHHHEHHGHGHHGHGGHFGFHHHEGGGGGHGHGGGGHGGHGF1EFHFFHHHHHGHHHGFHHHHGEG4BFFFHHHHHFGHGE@FHHHEHHGFGHGDDHFFB3GF11GGEECFFHFGBFHHGHGEFEAE5FGEGEECF5GGBFFBFFFFBBBBB
@M02197:105:000000000-AN6RF:1:1102:15898:29240 1:N:0:1
ACATCAGGTCACTCCTCCGCTTATTGATATGCTTAAGTTCAGCGGGTATCCCTACCTGATCCGAGGTCAACCTTGAAAAAATTGGGGGTCGACGGCTGGACTATCTCACACACCATGCGAAAAGATAATCTTACTACGCCTGGGGATATGAGATCATCCGCCTTTGAATTTCAGAAGGGAGAATGCAAGCAAACTCATCTTCCAAGACCAAGCAAATCTGCTTGAGAGGTATTTAATGACGCTCGAACAGGCATGCCTCCCGGAATACCAGGAGGCGCAATGTGCGTTCAAAGATTCGATGACTCAC
+
BBBBBFFFFFFFBGGG4GEGCGGGHH5FGHHHHHHHH5GGHHGGGGGFHGGHHHGHHHFHEGHGGEGGGHFFHHHGHGHHGHHHHHGGGGGEGGGGFGFHHFHHHFFHDFGDC?F<FFGDGGGHGHHHHHHHHHHHGHFGGHGGGHHHHHHFHHFGHGHFGDDFGGHHHHHGGGGHGHGHFGFHGHHHHGFGBFGFHGFGHGGGFFFCHHHHHHFGFHEHHFFGFHFFFFHHHHHFFADGGHGGFHGGHFGCHEFEA0CGGEFGFFGGHFHGEA2EFFHHEEFECFGGGGGGECGFFFFBFDABBBB
@M02197:105:000000000-AN6RF:1:1103:12314:2065 1:N:0:1
ACATCAGGTCACTCCTCCGCTTATTGATATGCTTAAGTTCAGCGGGTAGTCCTACCTGATTTGAGGTCAAATTGTCAGAAGCTGTCTCAAAAGAGACCCTTTAGAAGCTGAACCCCATTTATAAAGCTGCTCTTCACAAATGGCGTAGATAATTATCACACCAAAGCAAGGCGACAAAGGTCCCGCTAATGCATTTCAGGAGAGCCGACTTCTGAGAAGCCCGCATACTCCCACATCCAAGCCTGATCAACAGAAAAAGCTGAAAAGGTTGAGAATTTCATGACACTCAAACAGGCATGCTCCTCGGAATACCAAGGAGCGCAAGGTGCGTTCAAAGATTCGATGATTCAC
+
BBBBBFFBFFBFGGGGGGGFGGGHHHHHGHGGHHHHHHGFHHHGGGGGGHHGHHHEHHHHHHFFEHHHHDGEHBFFFHHHHHHHFHHHHHHHHGGGGGHHHHHHGHHGHGFGHHGGF:HHHHHHHHHHHGHHBGFHHHHHHHFHGGGGGHHHHGHHHHHHHHHHGHGHHFEGDCFGDHHEGHHHGGGGGHGHHFGHHGHHGEHGHHGGGGGFGGGHGGEFGGGHHGDFFFGFFFHFGCEGBFF4F4HHHHHGHHFHHHGHGDFHFF1HHGHHFHFHHGE5FBHHFGFHFF3FDB3EHGHGGGECFGHFGF3FGHFFEEA2HHFCGEAEC4FFGGGGEFEBFFDFFFA3A>A
@M02197:105:000000000-AN6RF:1:1103:12704:2036 1:N:0:1
ACATCAGGTCACTCCTCCGCTTATTGATATGCTTAAGTTCAGCGGGTAGTCCTACCTGATTTGAGGTCAAATTGTCAGAAGCTGTCTCAAAAGAGACCCTTTAGAAGCTGAACCCCATTTATAAAGCTGCTCTTCACAAATGGCGTAGATAATTATCACACCAAAGCAAGGCAACAAAGGTCCCGCTAATGTATTTCAGGAGAGCCGACTTCTGAGAAGCCCGCATACTCCCACATCCAAGCCTGATCAACAGAAAAAGCTGAAAAGGTTGAGAATTTCATGACACTCAAACAGGCATGCTCCTCGGAATACCAAGGAGCGCAAGGTGCGTTCAAAGATTCGATGACTCAC
+
BBBBBFFBFC4FFGGGFGGECEGB5DFGG65AFGHDAGHH5DFAA2AAFHHHFHFHFFHFHHDFACHGFFHHFDEDEGHFGGEFGFHHHHDGBEFGHGHFHFFBGHHHHFFHGHGEFFFHHFGFFHDFGFHDF6FHFGHABBGGGFFFCBGGGFGFF2GB<CFHGCCGHGA7HHGHHHG01><GGCGFGFHF=GGHHHHGHAGAA/GGGFGEFDGFGGCFE/HFGFEFFG1CFGHFECHHHGHEHHGHHDFFFHDHHE12FGHFHF00HGE2HHEHHDDF2FD11FHHGBG1BF1GFFGE?EAAHFDGFD1CAGFGEE0GFABBA0E0HFFFFFGGEBCF13@1FFA??AA
@M02197:105:000000000-AN6RF:1:1103:13768:2904 1:N:0:1
ACATCAGGTCACTCCTCCGCTTATTGATATGCTTAAGTTCAGCGGGTAGTCCTTCCTGATTTGAGGTCAAATTGTCAGAAGCTGTCTCAAAAGAGACCCTTTAGACGCTGAACCCCATTTATAAAGCTGCTCTTCACAAATGGCGTAGATAATTATCACACCAAAGCAAGGCAACAAAGGTCCCGCTAATGCGTTTCAGGAGAGCCGACTTCTGAGAAGCCCGCATACTCCCACATCCAAGCCTGATCAACAGAAAAAGCTGAAAAGGTTGAGAATTTCATGACACTCAAACAGGCATGCTCCTCGTAATACCACGGAGCGCAAGGTGCGTTCAAAGATTCGATGATTCAC
+
AAAAAF1FFF1FGFFGGGGGCE0FGHGF3FHHHGBFHHHC2GFEGGGEEGHFHFGHBF11DAG2A0BCF1FHHHH2BGFFGECHFHHHGGG1FG0GBFFFHFHHHHGGGGGGCF/BEFFFHHHFFFFF1GGDGHHHHFFFHHBCCFGFFHHHHFFHG:FFBHGGHCFBHFC:CHGG609G<@BGCCCGC?DEDHFGGHGHGAEGHEGAHGGGFFBFGFF?CE2FHEGFEFGABB1FGGGCCFF2FBHFGBHGFGDF1FHFGGDFHFFBGDDF1FD1FBG2FGEGFA1GGBG1GF1FG/EFEEEAFA2222AE/B/?EA?FFA10AEEE1B1GGGGFF11FC3FFFFA?>>1
@M02197:105:000000000-AN6RF:1:1103:16347:3109 1:N:0:1
ACATCAGGTCACTCCTCCGCTTATTGATATGCTTAAGTTCAGCGGGTAGTCCTACCTGATTTGATGTCAAATTGTCAGAAGCTGTCTCAAAAGAGACCCTTTAGAAGCTGAACCCCATTTATAAAGCTGCTCTTCACAAATGGCGTAGATAATTATCACACCAAAGCAAGGCAACAAAGGTCCCGCTAATGCATTTCAGGAGAGCCGACTTCTGAGAAGCCCGCATACTCCCACATCCAAGCCTGATCAACAGAAAAAGCTGAAAAGGTTGAGAATTTCATGACACTCAAACAGGCATGCTCCTCGGAATACCAAGGAGCGCAAGGTGCGTTCAAAGATTCGATGACTCAC
+
ABBCCFFFFFFFGGGGGGGGGGGHHHHHHHHHHHGFFGHHHHHGGGGGGHHHGHGHFHGGHHHGHHHHGHHHHHHGFHHHGHHHHHHHHHHHHGHHFFHHHHHHHHHHHFHHHEGGGHHHHHHHHFGFGHHGFHHHHHHHFHFHGGGGGHHHHHHHHHHHHHHHHHHHHHGGHHHHHHHHHHGHHHHGGHHHHHHHHHHHHGHGGHGGGGHHHHHHHGGGGGHHHHEGGGHHHHGFGGGHHHHHGHHHGHHHHHHHHHHHHGGHGHHHHHHHHFGDHGHHHHHHGGHFHHHGHHHHGHHGGGGGHHHHHGHHHHHGGCGGHHHHGGGGHGFGGGGGGGGFFFFFFFBA?AA
@M02197:105:000000000-AN6RF:1:1103:14691:2675 1:N:0:1
ACATCAGGTCACTCCTCCGCTTATTGATATGCTTAAGTTCAGCGGGTAGTCCTACCTGATTTGAGGTCAAATTGTCAGAAGCTGTCTCAAAAGAGACCCTTTAGAAGCTGAACCCCATTTATAAAGCTGCTCTTCACAAATGGCGTAGATTATTATCACACCAAAGCAAGGCAACAAAGGTCCCGCTAATGCATTTCAGGAGAGCCGACTTCTGAGAAGCCCGCATACTCCCACACCCAAGCCTGATCAACAGAAAAAGCTGAAAAGGTTGAGAATTTCATGACACTCAAACAGGCATGCTCCTCGGAATACCAAGGAGCGCAAGGTGCGTTCAAAGATTCGATGAT
+
BBBBBFDFBCFFGGGGGGEGCFGHHHHFGHHHFHFHFHHHHHGGGGEFEHFFHHEHHHFFHHHHGHHHHHHHHHHGHFHHEHFHHHHFHHHEBGHHHGGHHFGFFHHGHHGFGGEGGFHHHHGHHHGHHHHGFFHHHHGGHHHHGFFGGHHHHHHHGHHHHGHHHHGFHHGHHHHHHHHGDGFGHHGHGGHGHHHHHHHHHGHGHHGGGFHHHGGHHGFGGGFHGGGGGGGGFGGHFEBFEEGFFGGHGHHFFGHHHHGHGHHHHHHHEHHHHHHFHGHHFEFHGFGFGHFFHGHGHHHGGGEFBFGHHGFHGDFGGEGGFHFCGGGEGFFD5BGFBFC4FFABABA
@M02197:105:000000000-AN6RF:1:1103:18004:3859 1:N:0:1
ACATCAGGTCACTCCTCCGCTTATTGATATGCTTAAGTTCAGCGGGTATCCCTACCTGATCCGAGGTCAACCTTGAAAAAATTGGGGGTCGACGGCTGGACTATCTCACACACCATGCGAAAAGATAATCTTACTACGCCTGGGGATATGAGATCATCCGCCTTTGAATTTCAGAAGGGAGAATGCAAGCAAACTCATCTTCCAAGACCAAGCAAATCTGCTTGAGAGGTATTTAATGACGCTCGAACAGGCATGCCTCCCGGAATACCAGGAGGCGCAATGTGCGTTCAAAGATTCGATGATTCAC
+
>AABBFFFFFFFGFGGGGFGGGGFHHHHHHHHCHGFFFGHCHHFGGGCHHGGF3GAFHEHFGGE?EFF3FEC38F@FFB;BBGBGEGGAEFBEEBEFFB;BDCGGHHFGGGGFGHHGHCCDGGHFGFFFFGG<GGEGGE@FGHGHHHGGHGHGFHCHGHG0;DDHHH9G;FFHGGGGFFHHHFGGEFG1FFBDFFGGFCFBDBFGB9GHHHHFFGDFHHHHGFFEHHHHFFFFFFHEEE/>0GFHF1BFG1AFFFGE?E/B2FHGGCFHGF0EA?GHHHHEEECFGGF3GFCGGGFFFFFFFA11>A
@M02197:105:000000000-AN6RF:1:1103:9846:3955 1:N:0:1
ACATCAGGTCACTCCTCCGCTTATTGATATGCTTAAGTTCAGCGGGTATCCCTACCTGATCCGAGGTCAACCTTGAAAAAATTGGGGGTCGACGGCTGGGCTATCTCACACACCATGCGAAAAGATAATCTTACTACGCCTGGGGATATGAGATCATCCGCCTTTGAATTTCAGAAGGGAGAATGCAAGCAAACTCATCTTCCAAGACCAAGCAAATCTGCTTGAGAGGTATTTAATGACGCTCGAACAGGCATGCCTCCCGGAATACCAGGAGGCGCAATGTGCGTTCAAAGATTCGATGATTCAC
+
BCCCCFFFFFFFGGGFGGGGGGGHHCHHHHHHHHHHHHHHGHHGGGGGHHHHHHGHHHHHHHHGGGGHHHHHHHHFHHHGGHHHGHGGGGGGGGGGGGGGHHHHHHHHHHHGGGHHHGGHHGHHGHHHHHHHHGHHHHFGHHHGHHGHHHHHHHHGHHHHGHHHHHHHGGHHHHHHHHHHHHHHHGGGHGGHHGHHHGHHHHHHHGHGHHHHHHFHGHGHHHHHHHHHHHGFHHHHFCGGGHHGHHHHHHGHHGFCECGEHHGFHHHHHHHGFE?EHFHHGGGGHGGGGGGGGGGFFFFFFFCCCBC
@M02197:105:000000000-AN6RF:1:1103:9569:4008 1:N:0:1
ACATCAGGTCACTCCTCCGCTTATTGATATGCTTAAGTTCAGCGGGTAGTCCTACCTGATTTGAGGTCAAATTGTCAGAAGCTGTCTCAAAAGAGACCCTTTAGAAGCTGAACCCCATTTATAAAGCTGCTCTTCACAAATGGCGTAGATAATTATCACACCAAAGCAAGGCAACAAAGGTCCCGCTAATGCATTTCAGGAGAGCCGACTTCTGAGAAGCCCGCATACTCCCACATCCAAGCCTGATCAACAGAAAAAGCTGAAAAGGTTGAGAATTTCATGACACTCAAACAGGCATGCTCCTCGGAATACCAAGGAGCGCAAGGTGCGTTCAAAGATTCGATGATTCAC
+
BCCCCFFFFFFFGGGGGGGGGGGHHHHHHGHHHHGGHHHHHHHGGGGGGHHHHHHHHHHHHHHHGHHHHHHHHHHHHHHHHGHHHGHHHHHGHGHHHGHHHHHHHHHHHHHGHHGGGHHHHHHHHHHGHHHHGHHHHHHGHHGHGGGGGGGHHHHHHHHHHGHHHHHHHHHHHHHHHHGEHHHHGHGHHHHHHHHHHHHHHGHGGHGHGGGGHHHGGGGGGGGHHHGGHGGHHHHEGGHHHHFHGFFHHHGHHHHHHHHHHHHHHHHHHHHHGHGBHGEHFHHEFFHFHGGGGHGHHHHGGGGGHHHFHFHGHHHGGGFFHHHHGGGGHGGGGGGG?FGBFFFFFFBBBAB
@M02197:105:000000000-AN6RF:1:1103:22292:4290 1:N:0:1
ACATCAGGTCACTCCTCCGCTTATTGATATGCTTAAGTTCAGCGGGTAGTCCTACCTGATTTGAGGTCAAATTGTCAGAAGCTGTCTCAAAAGAGACCCTTTAGAAGCTGAACCCCATTTATAAAGCTGCTCTTCACAAATGGCGTAGATAATTATCACACCAAAGCAAGGCAACAAAGGTCCCGCTAATGCATTTTAGGAGAGCCGACTTCTGAGAAGCCCGCATACTCCCACATCCAAGCCTGATCAACAGAAAAAGCTGAAAAGGTTGAGAATTTCATGACACTCAAACAGGCATGCTCCTCGGAATACCAAGGAGCGCAAGGTGCGTTCAAAGATTCGATGATTCAC
+
CDDDCFFFFFFFGGGGGGGGGGGHHHHHGHHHHHHHHHHHHHHGGGGGGHHHHHHHHHHHHHHHGHHHHHHHHHHHHHHHHHHHHHGHHHHHHGHHHGHHHHHHHGHHHHHHHHGGGHHHHHHHHHHHHHGGHHHHHHHGHHHHGGGGGHHHHHHGHHHHHHHHHHHHHHHHHHHHHHHGFFEHGGHHHHHHHHHHHHHHHHHGHHHHGHHGHHHHHGGGGGHGHHGGHGHHHHHHGGHGHGGHHGHHHHGHHHGHHHGHHGHGHHHFHHHHHHHGBHGHHHEDAGGGHHHHHHHHHHHGGGGGHHHHGFHHHHGGGGGGHGHHGGGGHGGGGGGGGGGFFFFFFFCCBAA
@M02197:105:000000000-AN6RF:1:1103:23690:4707 1:N:0:1
ACATCAGGTCACTCCTCCGCTTTTGATATGCTTAAGTTTAGCGGGTATCCCTACCTGATCCGAGGTCAACCTTGAAAAAATTGGGGGTCGACGGCTGGACTATCTCACACACCATGCGAAAAGATAATCTTACTACGCCTGGGGATATGAGATCATCCGCCTTTGAATTTCAGAAGGGAGAATGCAAGCAAACTCATCTTCCAAGACCAAGCAAATCTGCTTGAGAGGTATTTAATGACGCTCGAACAGGCATGCCTCCCGGAATACCAGGAGGCGCAATGTGCGTTCAAAGATTCGATGATTCAC
+
BBBBBFFFDCFCGGFGGGGGGGGHHGBFFHHHHGFHFHHHHFFFGGGHHHHHHHHHFFHHHHGGGGFHHHHHHHHGHGHGHHHHHGGEGGGGGGGGGGHHHHHHGHHHHHGGGHHGHGHHHHHHHHGHHHHHHHHHHFGHHHHHHHHHGHHHGHHFHHGGGGHHHHHHHGHGHHHHHHHHGHGGGHHHHHGGHGHHHHHHFHHHGFGHHHHHHFFHHFFGHHGHHHGHHFFGHHHEGGGCCHGHHHHHHFGHEDEGGGEGA5DGFAHHHHGGGGGHGGBE?GGGGGGGGFGE4444D5DFFA??A3
@M02197:105:000000000-AN6RF:1:1103:9267:4959 1:N:0:1
ACATCAGGTCACTCCTCCGCTTATTGATATGCTTAAGCTCAGCGGGTAGTCCTACCTGATTTGAGGTCAAATTGTCAGAAGCTGTCTCAAAAGAGACCCTTTAGAAGCTGAACCCCATTTATAAAGCTGCTCTTCACAAATGGCGTAGATAATTATCACACCAAAGCAAGGCAACAAAGGTCCCGCTAATGCATTTCAGGAGAGCCGACTTCTGAGAAGCCCGCATACTCCCACATCCAAGCCTGATCAACAGAAAAAGCTGAAAAGGTTGAGAATTTCATGACACTCAAACAGGCATGCTCCTCGGAATACCAAGGAGCGCAAGGTACGTTCAAAGATTCGATGATTCAC
+
AAAAB4DB@BFFGGGGGGGGGGGGHHGHHHHHHHHHHFHFHHHGGEGEGHHHHGHHHHEHHHHBFHFGHHFHFGHHHHHEFHHHHGHHHGHHHGHHHGCFHHGHGHHFHHHHFHGGF9HHHHFFEFHHGHFHHFFHHHFGHGCFCFFCGGHGHHDHHFHGBGFFEFHGHGFHHGHHHCFF1DFGGGHHHHHHHGFHHHHGHFHGHFFFGGGFFFHHG0CBEEGGHGGGGGFGFFGBGGHGGBF2FGHFEHHGB@HHHFFGEFBHFHFFFFGHGFFFHFHFEFB1GFBHHFGEBGC1FF//CGE?G2BGFFAFGF1EAA0AC13EAA01GB13FBGGFB1FFFDBFBAAAAA
@M02197:105:000000000-AN6RF:1:1103:7998:5070 1:N:0:1
ACATCAGGTCACTCCTCCGCTTATTGATATGCTTAAGTTCAGCGGGTAGTCCTACCTGATTTGAGGTCAAATTGTCAGAAGCTGTCTCAAAAGAGACCCTTTAGAAGCTGAACCCCATTTATAAAGCTGCTCTTCACAAATGGCGTAGATAATTATCACACCAAAGCAAGGCAACAAAGGTCCCGCTAATGCATTTCAGGAGAGCCGACTTCTGAGAAGCCCGCATACTCCCACATCCAAGCCTGATCAACAGAAAAAGCTGAAAAGGTTGAGAATTTCATGACACTCAAACAGGCATGCTCCTCGGAATACCAAGGAGCGCAAGGTGCGTTCAAAGATTCGATGATTCAC
+
BBABBFFBFFFFGFGDGGE?FFGFHHGH6DGFHHGFBFFBGFDEGEGECFHGHHBHHHHBHHHEAFGFHFHHHGFHFHHHHHFHDHHHGHGHBFFHHFHHGHHHHHGFHGHF3GA/EFFGFHHHHHGFHGHHFFHGGHHHF@CGGGGGGGGHHFHHHHHHHGHHGHHGHFFHGGHHHHHEHGGGGHHHHHGHHHFHHHHGHGHGCHF@CCEGGHGHGFFGGGGGHGGGGGFFFGHGGGHGE3HFGFFHHHHHHHHHGGHG4HFGF3CFBHHHHFGED5HFFHHHHF5FHHHGBGFHFHG1CCGGHHHFHGFFHGBEE222FFFGFEEDFGFGGFGGGGFC@5D@5BAA>3A
@M02197:105:000000000-AN6RF:1:1103:24557:5573 1:N:0:1
ACATCAGGTCACTCCTCCGCTTATTGATATGCTTAAGTTCAGCGGGTAGTCCTACCTGATTTGAGGTCAAATTGTCAGAAGCTGTCTCAAAAGAGACCCTTTAGAAGCTGAACCCCATTTATAAAGCTGCTCTTCACAAATGGCGTAGATAATTATCACACCAAAGCAAGGCAACAAAGGTCCCGCTAATGCATTTCAGGAGAGCCGACTTCTGAGAAGCCCGCATACTCCCACATCCAAGCCTGATCAACAGAAAAAGCTGAAAAGGTTGAGAATTTCATGACACTCAAACAGGCATGCTCCTCGGAATACCAAGGAGCGCAAGGTGCGTTCAAAGATTCGATGATTCAC
+
CCBCCFFFFFFFGGGGGGGGGGGHHHHHHHHHHHHHHHHHHHHGGGGGGHHHHGHHHHHGHHHHGHHHHHHHHHHHHHHHHHHHHHHHHHFHHGHHHGHHHHHHHHHHHHGHHHGGFHHHHHHHHHHHHHHHHHHGHHHHHHHHGGGGGHHHHHHHHHHHHHHHHHHHHHHHHHHHHHHHHGHHHHHHGHHHHHHHHHHHHGHGHHGGGHHGHGHHHGGGGGGHHGGGHGGGGHGFGGHHHHHHHHHHHHHHGGHHHHHGHHHHHHHHHHHHHHGBHHHHHGHHFGHHHFFHHHHHHGGGGGGGHHGBHHGHHHHGGGGGHHHHGGGGHGGGGGGGGGGFFFFFFFBBBAB
@M02197:105:000000000-AN6RF:1:1103:7067:5743 1:N:0:1
ACATCAGGTCACTCCTCCGCTTATTGATATGCTTAAGTTCAGCGGGTAGTCCTACCTGATTTGAGGTCAAATTGTCAGAAGCTGTCTCAAAAGAGACCCTTTAGAAGCTGAACCCCATTTATAAAGCTGCTCTTCACAAATGGCGTAGATAATTATCACACCAAAGCAAGGCAACAAAGGTCCCGCTAATGCATTTCAGGAGAGCCGACTTCTGAGAAGACCGCATACTCCCACATCCAAGCCTGATCAACAGAAAAAGCTGAAAAGGTTGAGAATTTCATGACGCTCAAACAGGCATGCTCCTCGGAATACCAAGGAGCGCAAGGTGCGTTCAAAGATTCGATGATTCAC
+
BABBAFFF5FFFGGGGGGGGGGGHHHHHHHGHHHHHHHHHHHHGGGGGGAGFHHHHHHHHHHHHGHH2BGEGF5GBGF5FGHHEFGFH5FGFB1GHFEHFG@GFHHHFHGHHHHGGGFEBGHFFFBG9CGGHHHGHHHHHHHGHBFFBFGGHHHHHHHF7FGHHHHEFHGHGHGHHHHGDC>FFCHHHHHHHHGHHGHHGHGHDEFD@CFDFGGGGGGGEC/?BFGGGGFBFGGGFGGFFGBFFGBFHGF@4B@DGDFHFHGBG3FB2GDF4HHGFGE5CGGEE3GGF5HHFFHCBHEGE002FGGHHHDFFHGFEE2GGHHHF2GEGGGDG5GGFGGF4FFFFFFAAA>A
@M02197:105:000000000-AN6RF:1:1103:8520:6933 1:N:0:1
ACATCAGGTCACTCCTCCGCTTATTGATATGCTTAAGTTCAGCGGGTAGTCCCACCCGATTTGAGGTCAAATTGTCAAAGATTGTCTTGTCAGGACAGTTAGAAGCATAGAGCCAATCAGTACAAGCGCGACCCGAAAGTCAACTCCGGTGAAGATGTTTATCACACCGAATACGCCGCAAAGCAGGGTACACTCAGGCATTTCAGACGAGCCGTTTGTTACACGACAGCATCCAAGTCCACACTGATCGACAAAAAGCCAAGGAGGTGAGATTACAATGACACTCAAACGGGTGTACCCTTTGGAATACCAAAGGGTGCAGGGTGCGTTCAAAGATTCGATG
+
AAAAAFFF1B1CGFFGGGGGGGCHHHGGHFFHHHA11DEGFGGAEAEEGHG2GGAEGGE/EFGBFHHHFBFHFHHHHHHHHFHHGFHHEGFFEHGHHG@GGEG2FBF:HGHFHHHFHGH9HFHHGHH@ECGCGGGCGCCFGFCGHHHGCB>GGGC1FGGGHHFDGGHGGC?EGHHGCGBHFAGHFFEGB8GBF8GGGFFEGGGGHGFGG@CE@HGFFADBHGGGHGHHHFG;FFGHHHEEGFFHCGFGA2GCHGHHGE1DHHEFHFFGG2GF22AED2EGGB1EFEFGEEE0FGFB0/0A1ABHHFFF0CHBFA0FHCCFF001EFFGDGFDD3AFBFAAAAA
@M02197:105:000000000-AN6RF:1:1103:10014:7084 1:N:0:1
ACATCAGGTCACTCCTCCGCTTATTGATATGCTTAAGTTCAGCGGGTAGTCCTACCTGATTTGAGGTCAAATTGTCAGAAGCTGTCTCAAAAGAGACCCTTTAGAAGCTGAACCCCATTTATAAAGCTGCTCTTCACAAATGGCGTAGATAATTATCACACCAAAGCAAGGCAACAAAGGTCCCGCTAATGCATTTCAGGAGAGCCGACTTCTGAGAAGCCCGCATACTCCCACATCCAAGCCTGATCAACAGAAAAAGCTGAAAAGGTTGAGAATTTCATGACACTCAAACAGGCATGCTCCTCGGAATACCAAGGAGCGCAAGGTGCGTTCAAAGATTCGATGATTCAC
+
CCBCCFFFFCFFGGGGGGGGGGGHHHHHHHHHHHHHHHHHHHHGGGGGGHHHHHHHHHHHHHHHGHHHHHHHGHHHHHHHHHHHHHHHHHHHHGHHHGHHHHHHHGHHHHHHHHGGGGHHHHHHHHHHHHHHHHGHHHHHHHHGGGGGGHHGHHHHHHHHHHHHHHHHHHHHHHHHHGHHHHHHHHHHHHHHHHHHHHHHHGGGHHGHGGGGHGHHHGGGGGHHHHGGHGGGGGHGGGHHHEHHHHFGHHHHHHHGHHHHGHHHHHHHHHHHGHHHHFHHHHHHGGHHHHHHHHHHGEHGCGGGHHHGHHHHHGHGGGEGHHHHCGGGHGGGGGGGEGGFFFFFFFBAABA
@M02197:105:000000000-AN6RF:1:1103:11986:8109 1:N:0:1
ACATCAGGTCACTCCTCCGCTTATTGATATGCTTAAGTTCAGCGGGTAGTCCCACCCGATTTGAGGTCAAATTGTCAAAGATTGTCTTGTCAGGACAGTTAGAAGCATAGAGCCAATCAGTACAAGCGCGACCCGAAAGTCAACTCCGGTGAAGATGTTTATCACACCGAATACGCCGCAAAGCAGGGTACACTCAGGCATTTCAGACGAGCCGTTTGTTACACGACAGCATCCAAGTCCACACTGATCGACAAAAAGCCAAAGAGGTGAGATTACAATGACACTCAAACGGGTGTACCCTTTGGAATACCAAAGGGTGCAAGGTGCGTTCAAAGATTCGATGACTCAC
+
BCCCCFFFFFFFGGGGGGGGGGGHHHHHHHGHHHHHHHHHHHHGGGEGGHHHGFHGGGGGGGHHGHHHHHGHHHHHHHGHHHHHHHHHHHHGGHHHGGHHHHGHHHHHHHHHHHHHHHHGHHHHHHHGGGGGGGGGGGGGHH;HHHHGGGHFHHDGHGGHHHHFHFHGGCCF<GEGGHGFEABFFHHG?BFFGFFFFGG?GFGGFFFGGGDFFGAHFHFFHFGFG=GGHFFGFFHHF@>B4F4GGHFCEFCCGGCFFGCFFHHHHHHHFHGF55AD5GBGBB515ACFAGGHHHHGCFGCHGFHHGF5EGFGCHGHHHHF4GGE?GHGGGGGGGGGFCFFDFFFAA>>3
@M02197:105:000000000-AN6RF:1:1103:15723:8247 1:N:0:1
ACATCAGGTCACTCCTCCGCTTATTGATATGCCTAAGTTCAGCGGGTAGTCCTACCTGATTTGAGGTCAAATTGTCAGAAGCTGTCTCAAAAGAGACCCTTTAGAAGCTGAACCCCATTTATAAAGCTGCTCTTCACAAATGGCGTAGATAATTATCACACCAAAGCAAGGCAACAAAGGTCCCGCTAATGCATTTCAGGAGAGCCGACTTCTGAGAAGCCCGCATACTCCCACATCCAAGCCTGATCAACAGAAAAAGCTGAAAAAGTTGAGAATTTCATGACACTCAAACAGGCATGCTCCTCGGAATACCAAGGAGCGCAAGGTGCGTTCAAAGATTCGATGATTCAC
+
CDCDCFFFFFFFGGGGGGGGGGGHHHHHHHHHHHHHHHHHGHHGGGGGGHHHHGHHHHHHHHHHGHHHHHGHHGHHHHHHHHHHHHHHHHHHHGHHHGHHHHHHHHHHHHHHHHGGGHHHHHHHHGHGHHHHHHHHHHHGHGHHGFGGGHHHHHHHHHHHHGHHHHHHHHGHHHHHHHGHGHHHGHHHGHHHHHHHHHHHHGHGHHHGGGHHHHHHHGGGGGGHHHGGHGHHHHHHGGHHHHHHHHHHHHHHHHHHHHHHHHHHHHHHHHHHHHHEGHHHHHHHHGHHGHHHGGHHHHHGGGGGHHGHGBHHHHHGGGGGGHHHFGFGHGFGGGGGGGGFFFFFFFBBBA@
@M02197:105:000000000-AN6RF:1:1103:15452:8338 1:N:0:1
ACATCAGGTCACTCCTCCGCTTATTGATATTCTTAAGTTCAGCGGGTAGTCCTACCTGATTTGAGGTCAAATTGTCAGAAGCTGTCTCAAAAGAGACCCTTTAGAAGCTGAACCCCATTTATAAAGCTGCTCTTCACAAATGGCGTAGATAATTATCACACCAAAGCAAAGCAACAAAGGTCCCGCTAATGCATTTCAGGAGAGCCGACTTCTGAGAAGCCCGCATACTCCCACATCCAAGCCTGATCAACAGAAAAAGCTGAAAAGGTTGAGAATTTCATGACACTCAAACAGGCATGCTCCTCGGAATACCAAGGAGCGCAAGGTGCGTTCAAAGATTCGATGATTCAC
+
CCBCCFFFFFFFGGGGGGGGGGGHHHHHHHHHHHGHHHHHHHGGGGGCGHHHHHHHHHHHHHHHGHHHHHHHHHHHHHHHHHHHHHHHHFHFHGHGHGHHHHHHHHHHHHHGHHGGGHHHHHHHGHHHHHHHHHHHHHHHHHHHGGGGGHHHHHHHHHHHHHHHHGHHHHHHHHHHHHHGHHHHGGGHHHHHHHHHHHHHHGGGHHHGGHHGGHHHHGGGGGGGHGGGHGHGHHGFGGHGHHHHHHHGHHHHHHHHHHHHHHHGHHHHHHHHHGG5@BHHFHFHGFGHGHHHHHHHHHHGCFGGGHHHHFEHHHHCGGGGHHGHGGGGHGGGGGGGGGGFFFFFFFBAABC
@M02197:105:000000000-AN6RF:1:1103:23493:9389 1:N:0:1
ACATCAGGTCACTCCTCCGCTTATTGATATGCTTAATTTCAGCGGGTAGTCCTACCTGATTTGAGGTCAAATTGTCAGAAGCTGTCTCAAAAGAGACCCTTTAGAAGCTGAACCCCATTTATAAAGCTGCTCTTCACAAATGGCGTAGATAATTATCACACCAAAGCAAGGCAACAAAGGTCCCGCTAATGCATTTCAGGAGAGCCGACTTCTGAGAAGCCCGCATACTCCCACATCCAAGCCTGATCAACAGAAAAAGCTGAAAAGGTTGAGAATTTCATGACACTCAAACAGGCATGCTCCTCGGAATACCAAGGAGCGCAAGGTGCGTTCAAAGATTCGATGATTCAC
+
BBBBBFFFDFFFGGGGGGGCEGGHHHHHGHHHGHHGHHHGHHGGGGGFFHHHHHHHHHHHHHHHGHHHGHHHHHHHHHGHHHHHHHGHHGGHHGHHHGHHFHHGHHHHHGHHHHGGGHGHHHHGHGHHHHHGHHHHHHHHHHHHGGGGGHHHHHHHHHHHHGHFHHHHHHHHHHHHHHHHHHHHHHHGHHGHHHHHHHGHHGHCHHGHGHGHHHHHHGGGGGHGHGGGGFHHHHHFGGHHGGHGHHHHHHHHHHFGHHGHHHHHGGHHGHHHHHHFFHHHHHHHGGHHHGEFHHGHGF1EECGGHFGGF5GCHGFDGGGGHGCBEECGGGGGGGGFGGGFFFFFBFA>AAB
@M02197:105:000000000-AN6RF:1:1103:24529:9553 1:N:0:1
ACATCAGGTCACTCCTCCGCTTATTGATATTCTTAAGTTCAGCGGGTAGTCCTACCTGATTTGAGGTCAAATTGTCAGAAGCTGTCTCAAAAGAGACCCTTTAGAAGCTGAACCCCATTTATAAAGCTGCTCTTCACAAATGGCGTAGATAATTATCACACCAAAGCAAGGCAACAAAGGTCCCGCTAATGCATTTCAGGAGAGCCGACTTCTGAGAAGCCCGCATACTCCCACATCCAAGCCTGATCAACAGAAAAAGCTGAAAAGGTTGAGAATTTCATGACACTCAAACAGGCATGTTCCTCGGAATACCAAGGAGCGCAAGGTGCGTTCAAAGATTCGATGATTCAC
+
ABCCCFFF@CFFGGGGGGGGGGGHGHHHHGHHGHFHGGHHHHHGGGGGGHHHHHHHGHHHHHGGGHGHHHHHHHGHHGHHHHGFHFHHGHHHHEHHHGHHHHHGHHHGGGFHFHGGGHHGHHHHGHHFHHHHHHHFHHGHHHHHGGGGGHHHHHHHHGHHHGHHHHHHHHGHHHHHHHHGFHHHGGHGGHHHHHHHHGHHHGHGGGHGGHGGGHGHHGGGEFHHHGGGGGGHGGGHGGGFFEFFEHHHHGBHHFHHFHGGHHGEHHFHHHHEHHFHGEHFHFHHFGGHGHHFDG3FBHFHGGGGFHHGED3FBHHEE2CFCHHFGGEEHGFGGGGGGGGFCDFFFFBAA?A
@M02197:105:000000000-AN6RF:1:1103:8955:9678 1:N:0:1
ACATCAGGTCACTCCTCCGCTTATTGATATGCTTAAGTTCAGCGGGTAGTCCCACCCGATTTGAGGTCAAATTGTCAAAGATCGTCTTGTCAGGACAGTTAGAAGCATAGAGCCAATCAGTACAAGCGCGACCCGAAAGTCAACTCCGGTGAAGATGTTTATCACACCGAATACGCCGCAAAGCAGGGTACACTCAGGCATTTCAGACGAGCCGTTTGTTACACGACAGCATCCAAGTCCACGCTGATCGACAAAAAGCCAAAGAGGTGAGATTTCAATGACACTCAAACGGGTGTACCCTTTGGAATACCAAAGGGTGCAAGGTGCGTTCAAAGATTCGATGACTCAC
+
CCCDCFFFFFFFGGGGGGGGGGGHHHHHHHHHHHHHHHHHHHHGGGGGGHHHHHH1EGFGGGHHGHHHHHHHHHHHHHHHHHHHHHHGHHHHHHHHHGHHHHHHHHHHHHHHHHHGHHHHHHHHHHHGGGGGGGGGGGGHHGHHHHHGGFGGHHHHHHHHGHHHHHHGHGGGGHHGGGGHHHHGHHHHHGHGHHGHHHGEGGGGHGHGGGGGGHFHHHGGHGFGHHHHHHHHGHHHHGGFEGHHDHGFGHHGHHHHHHGHHHHHHHHHHHHGHHFHHHHHHHHGHGHHGGGHHHGF2GHHHHHHHHG5HGHHHHGHHHHGHHGGGGHGGGGGGGGGGFFFFFFFA3ABB
@M02197:105:000000000-AN6RF:1:1103:22744:9708 1:N:0:1
ACATCAGGTCACTCCTCCGCTTATTGATATGCTTAAGTTCAGCGGGTAGTCCTACCTGATTTGAGGTCAAATTGTCAGAAGCTGTCTCAAAAGAGACCCTTTAGAAGCTGAGCCCCATTTATAAAGCTGCTCTTCACAAATGGCGTAGATAATTATCACACCAAAGCAAGGCAACAAAGGTCCCGCTAATGCATTTCAGGAGAGCCGACTTCTGAGAAGCCCGCATACTCCCACATCCAAGCCTGATCAACAGAAAAAGCTGAAAAGGTTGAGAATTTCATGACACTCAAACAGGCATGCTCCTCGGAATACCAAGGAGCGCAAGGTGCGTTCAAAGATTCGATGATTCAC
+
CCBBCFFBFFFFGGGGGGGGGGEHHGHHHHGHHHHHHHHHHHHGGGGGGHHHHHHHHHHHHHHHGHHHHHHHHHHHHGHHHHHHHHHHHHHHHGHHHGHHHHHHHHGHGHHGHHGGGHHHHHHHHHHHHHHHHHHHHHHHHGHHGGGGGGHGHHHHGHHHHHHHHHGHHHHHHHHHHHHGHHHHHHHHHHHHHHHHHGHHFGGGHHHHHGGHHGHHHGGGGGGGHHGGGGHHHHHHGGHHHHHFGD4HHHHHHHGHHHHHHHFGGHGGHHGHHGD5EHHFHHGDDGHHHGBG5GHHHHGGECE?GBHHG5GHHHHGGGGGHHHHEGGGHGGGGGGGGGFFBFFFFFBAAAA
@M02197:105:000000000-AN6RF:1:1103:23632:9805 1:N:0:1
ACATCAGGTCACTCCTCCGCTTATTGATATGCTTAAGTTCAGCGGGTAGTCCTACCTGATTTGAGGTCAAATTGTCAGAAGCTGTCTCAAAAGAGACCCTTTAGAAGCTGAACCCCATTTATAAAGCTGCTCTTCACAAATGGCGTAGATAATTATCACACCAAAGCAAGGCAACAAAGGTCCCGCTAATGCATTTCAGGAGAGCCGACTTCTGAGAAGCCCGCATACTCCCACATCCAAGCCTGATCAACAGAAAAAGCTGAAAAGGTTGAGAATTTCATGACACTCAAACAGGCATGCTCCTCGGAATACCAAGGAGCGCAAGGTGCGTTCAAAGATTCGATGATTCAC
+
DDDDDFFFFFFFGGGGGGGGGGGHHHHHHHHHHHHHHHHHHHHGGGGGGHHHHHHHHHHHHHHHGHHHHHHHHHHHHHHHHHGHHHHHHHHHHGHHHGHHHHHHHHHHHHHHHHGGGHHHHHHHHHHHHHHHHHHHHHHHHHHHGGGGGHHHHHHHHHHHHHHHHHHHHHHHHHHHHHHHHHHHHHHHHHHHHHHHHHHHHGHGHHHGGHGHHHHHHGGGGGHHHHGGGGHHHHHHGGHGHHHGHHHHHHGHHGHHHHHHHHHHHHHHHHHHHHHFHHHHHHHGDGFHHHHGHHHGHHHGGGCFHFHHHHHHHHHGGGGGHHFHGGGGGGGGGGGGGGGFFFFFFFBBBCC
@M02197:105:000000000-AN6RF:1:1103:8038:9670 1:N:0:1
ACATCAGGTCACTCCTCCGCTTATTGATATGCTTAAGTTCAGCGGGTAGTCCCACCCGATTTGAGGTCAAATTGTCAAAGATTGTCTTGTCAGGACAGTTAGAAGCATAGAGCCAATCAGTACAAGTGCGACCCGAAAGTCAACTCCGGTGAAGATGTTTATCACACCGAATACACCGCAAAGCAGGGTACACTCAGGCATTTCAGACGAGCCGTTTGTTACACGACAGCATCCAAGTCCACGCTGATCGACAAAAAGCCAAAGAGGTGAGATTACAATGACACTCAAACGGGTGTACCCTTTGGAATACCAAAGGGTGCAAGGTGCGTTCAAAGATTCGATGATTCAC
+
CCCCDFFFFFFFGGGGGGGGGGGHHHHHHHHHGHHHFHHHHHHGGGEFGHHHHHHGGGGGGGHHGHHHHHHHGHHHHHHHHGHHHHHHHHHHHGHGHGHHHHHHHHHHHHHHGHHHHHHHHHHHHHGHHGGGGGGGGGGGHHHHHHHHHGHHHHHHHHHHHHGHHHHHHHHGGHHHHGGGHGGHGHHGHGHHHGHHGHGGHGHGGGGGGGGGGHHGHHHFHGGGHHHHHFFGFHHGHGGFEGHHGHGHGHHGHHHHFFEHHHHHGFHHHHHHFGFHHHHEHGFGFGHG1GGGHGFBFGGHHHHHHHHHAHGHFHGHHCHGHHGGGGHGGGGGGGEBFFFFFFFFCCAAC
@M02197:105:000000000-AN6RF:1:1103:13537:10149 1:N:0:1
ACATCAGGTCACTCCTCCGCTTATTGATATGCTTAAGTTCAGCGGGTATCCCTACCTGATCCGAGGTCAAACTTAGAAAGTTGGGGGTTGCTGGCAAGCACGCACCGAGACCCTGTAGCGAGGAGTATTACTACGCTTAGAGCACGATGGCACCGCCACTGATTTTAAGACCGATCAGAACTGATGCGGTCCAATACCAAGCAGAGCTTGAGTGTTGTACTGACGCTCGAACAGGCATGCCCCGCGGAATACCACGGGGCGCAATGTGCGTTCAAAGATTCGATGATTCAC
+
DDDDEFFFFFFFGGGGGGGGGGGHHHHHHHHHHHHHHHHHHHHGGGGGHHHHHHHHHHH<HHHGGG:9HHHHHHHHGF;HH<HHGG8GGGHHHH9HHGH<HGGGGGGGGGGGHHHH;HHGGGGGGHHHHHHHHHGGGGGHHHH;HGG:GGHHHGGGHHHHHHHHHHHHHGGGHHGHHHHHHHGGGGGHHHGHHHHFGHHHHHHHHHHHGHHGHGFFHHHGGGGGGHGGHHGHHHHGHGGGGGGGHHHHHHFGGGGGGGGGHHHHGGEGHGGGGGGGGGGFFFFFFFCBBBA
@M02197:105:000000000-AN6RF:1:1103:19645:10303 1:N:0:1
ACATCAGGTCACTCCTCCGCTTATTGATATGCTTAAGTTCAGCGGGTATCCCTACCTGATCCGAGGTCAACCTTAAAAAATTAGGGGTTGCTGGCAAGTAGACCTACCGGACTCAATCGCGAGGAGTATTACTACGCGTAGAGCCGATAGGCACCGCCACTGATTTTAGGAGCCGCGAAACCGCGAACCCCAATACCAAGCGAGAGCTTGAGTGGTTATAATGACGCTTGAACAGGCATGCCCCCCGGAATACCAGAGGGCGCAATGTGCGTTCAAAGATTCGATGATTCAC
+
CCBBBFFFFFFFGGGGGGGGGGGHHHGHHHHHHHHHHHHHHHHGGGGGHHHHHHHH<H<;HHHGGG:HHHH:H<HHFFHGH<-HHHGG:G:HHH9HHGHH<<HH<<H<GG;G:HHG<HG9GGGGG9HFHHHHH<HG9G:GG;GHHGG9CGHHHHGGGGGGHHGGGGGGGGGGGGGGGGGGGGGGHGGGHGGHHGFGGHGGGHGHHHFHHHHGGHHFFGHHHGGGGHHFFHFFGHFHHHGGFEFCCHHHHHHHHHHGGGGGGHHHHGGGGHGGGGGGGGGGFFFFFFFAAAAA
@M02197:105:000000000-AN6RF:1:1103:12126:10668 1:N:0:1
ACATCAGGTCACTCCTCCGCTTATTGATATGCTTAAGTTCAGCGGGTAGTCCTACCTGATTTGAGGTCAAATTGTCAGAAGCTGTCTCAAAAGAGACCCTTTAGAAGCTGAACCCCATTTATAAAGCTGCTCTTCACAAATGGCGTAGATAATTATCACACCAAAGCAAGGTAACAAAGGTCCCGCTAATGCATTTCAGGAGAGCCGACTTCTGAGAAGCCCGCATACTCCCACATCCAAGCCTGATCAACAGAAAAAGCTGAAAAGGTTGAGAATTTCATGACACTCAAACAGGCATGCTCCTCGGAATACCAAGGAGCGCAAGGTGCGTTCAAAGATTCGATGACTCAC
+
BBBBBFFFDFFFGGGGGGGGGGGHHHHHHHGHHHHHHHHHHHHGGGEEGHHHHGHHHHFHHHHHGHHHHHHHHHHHHHHGHHHHHHHHGHHHHGHGHGHHHHHHHHHHHHHHHHGGGHHHHHHHHHHHGHHHHHHHHHHHHHHHGGGGGHHHHHHHHHHHHHHHHHHHHHHGHHHHHHGGFHHHHHGHHHHHHHHHHHHHHGHGHHHHHGHHHHHHHGGGGGGGHHGGHGGHHHHGGGHHHGGHHHHHHHHHGHHHHHHHHHHHHHHHHHHFHHHHHHHHHHHHFGHHHHHHHHEGHHHGGGGGHGGGHGGHHFHGFCGGHHHHGGEGHGGGGFGGGGGBFFFFFFBBBBA
@M02197:105:000000000-AN6RF:1:1103:11780:10640 1:N:0:1
ACATCAGGTCACTCCTCCGCTTATTGATATGCTTAAGTTCAGCGGGTAGTCCTACCTGATTTGAGGTCAAATTGTCAGAAGCTGTCTCAAAAGAGACCCTTTAGAAGCTGAACCCCATTTATAAAGCTGCTCTTCACAAATGGCGTAGATAATTATCACACCAAAGCAAGGCAACAAAGGTCCCGCTAATGCATTTCAGGAGAGCCGACTTCTGAGAAGCCCGCATACACCCACATCCAAGCCTGATCAACAGAAAAAGCTGAAAAGGTTGAGAATTTCATGACACTCAAACAGGCATGCTCCTCGGAATACCAAGGAGCGCAAGGTGCGTTCAAAGATTCGATGATTCAC
+
CCCCCFFFFFFFGGGGGGGGGGGHHHHHHHHHHHHGHHHHHHHGGGEGGHHHHHHHHHHHHHHHGHHHHHHHHHHHHHHHHGHHHHHHHHHHHGHHHGHHHHHHHHHHHHHHHHGGGHHHHHHHHHHHHGHGHHHHHHHHHHGHGGGGGHHHHHHHHHHHHHHGGHHHHGHHHHHHHHGHGGHHGHHHHHHHHHHHHHHHHGHGHHHGHGHHHHHHHGGGGGHHHGGGGGGGHHHHGGHHHHHHFFGHHHHHHHHHHHHHHHHFHHHHHHHGHHHHEHHHHHHHHGGHHHHHHHEHGHEGGGGGGHGHHHGGHHHGGGGGHHHFGGGGHCGGFGGGGGGFFFFFFFBAAAA
@M02197:105:000000000-AN6RF:1:1103:13238:11306 1:N:0:1
ACATCAGGTCACTCCTCCGCTTATTGATATGCTTAAGTTCAGCGGGTAGTCCTACCTGATTTGAGGTCAAATTGTCAGAAGCTGTCTCAAAAGAGACCCTTTAGAAGCTGAACCCCATTTATAGAGCTGCTCTTCACAAATGGCGTAGATAATTATCACACCAAAGCAAGGCAACAAAGGTCCCGCTAATGCATTTCAGGAGAGCCGACTTCTGAGAAGCCCGCATACTCCCACATCCAAGCCTGATCAACAGAAAAAGCTGAAAAGGTTGAGAATTTCATGACACTCAAACAGGCATGCTCCTCGGAATACCAAGGAGCGCAAGGTGCGTTCAAAGATTCGATGATTCAC
+
DCDDDFFFFFFFGGGGGGGGGGGHHHHHHHHHHHHHHHHHHHHGGGEGGHHHHHHHHHHHHHHHGHHHHHHHHHHHHHHHHHHHHHHHHHHHHGHHHGHHHHHHHHHHHHHHHHGGGHHHHHHHHHHHHHHHHHHHHHHHHHHHGGGGGHGHHHHHHHHHHGHHHHHHHHHHHHHHHHHHHHHGHHGHHHHHHHHHHHHHGGHGHHHHHHHHHHHHHGGGGGHHHHGGHGHHHHHFGGHHGHHHHHFHHHHHHHHHHHHHGHHHHHHHGHHHHHHFGHHHDHHGGGHHHHHHHHHHHHHGGGGGHHHHHHGHHHHFFFGGHHHHGECGHGGGGGGGGGGFFFFFFFBBBBB
@M02197:105:000000000-AN6RF:1:1103:25711:11445 1:N:0:1
ACATCAGGTCACTCCTCCGCTTATTGATATGCTTAAGTTCAGCGGGTAGTCCTACCTGATTTGAGGTCAAATTGTCAGAAGCTGTCTCAAAAGAGACCCTTTAGAAGCTGAACCCCATTTATAAAGCTGCTCTTCACAAATGGCGTAGATAATTATCACACCAAAGCAAGGCAACAAAGGTCCCGCTAATGCATTTCAGGAGAGCCGACTTCTGAGAAGCCCGCATACTCCCACATCCAAGCCTGATCAACAGAAAAAGCTGAAAAGGTTGAGAATTTCATGACACTCAAACAGGCATGCTCCTCGGAATACCAAGGAGCGCAAGGTGCGTTCAAAGATTCGATGATTCAC
+
CCCCCFFFFFFFGGGGGGGGGGGHHHHHHHHHHHHHHHHHHHHGGGGGGHHHHHHHHGHHHHHGGHHHHHHHHHHHHHHHHHHHHHHHHHGHHGHGHGHHHHHHGHHHHHHHHHGGGHHHHHHHGHHHHHHHGHHHHGHHHHHHGGGGGHGGHHHHHHHHHHHHHHHHHHHHHHHHHHHGHHHHHHHGHHHHHHHHHHHHHGHGHHHHHHHHHHHHHGGGGGHHHHGGHGHHGHHHGGHGHGHGHHFHHHHHHHHHHHHHHHHHHHGHHGHHHHHGGFGHHHHGGGHHHFHHHHHHHHHCGGGGHHGGHHGHGHHGGGGGHHHHGGGFGGGGFGGGGGGFFFFFFF@BBBB
@M02197:105:000000000-AN6RF:1:1103:17292:11799 1:N:0:1
ACATCAGGTCACTCCTCCGCTTATTGATATGCTTAAGTTCAGCGGGTAGTCCCACCCGATTTGAGGTCAAATTGTCAAAGATTGTCTTGTCAGGACAGTTAGAAGCATAGAGCCAATCAGTACAAGTGCGACCCGAAAGTCAACTCCGGTGAAGATGTTTATCACACCGAATACACCGCAAAGCAGGGTACACTCAGGCATTTCAGACGAGCCGTTTGTTACACGACAGCATCCAAGTCCACGCTGATCGACAAAAAGCCAAAGAGGTGAGATTACAATGACACTCAAACGGGTGTACCCTTTGGAATACCAAAGGGTGCAAGGTGCGTTCAAAGATTCGATG
+
BBBCCFFFFFFFGGGGGGGGGGGHHHHHGHHGHHHHHHHHHHGGGGEFGHHHHHHGGGGGGGHHGGHHHHHHHHHHHHHHHHHHHHHHHHHHFHHHHGHHHHHHHHHHHHHHHHHHHHHHHHHHHHHHHGGGGGGGGGGFHHHHGHHHGHFHHHHHHHHHHHHHHHHHHHHGGHHGHGHHHGHHHHHGHHHHHHHHGHGGHHHHHHGGGGGGGHHHHHGHHGHGHHHHHHHGFGHHHGGGGGHHGHGHGHGGHHHHHHHHHHHHHHHGHHHHHHHHHHHHHHHGHGHHEEE3GGHFCGHGHHGHFHFHGFHHHHGGHHHGHGGGGGGGGFGFFFCFFFCCCCC
@M02197:105:000000000-AN6RF:1:1103:9939:11855 1:N:0:1
ACATCAGGTCACTCCTCCGCTTATTGATATGCTTAAGTTCAGCGGGTAGTCCTACCTGATTTGAGGTCAAATTGTCAGAAGCTGTCTCAAAAGAGACCCTTTAGAAGCTGAACCCCATTTATAAAGCTGCTCTTCACAAATGGCGTAGATAATTATCACACCAATGCAAGGCAACAAAGGTCCCGCTAATGCATTTCAGGAGAGCCGACTTCTGAGAAGCCCGCATACTCCCACATCCAAGCCTGATCAACAGAAAAAGCTGAAAAGGTTGAGAAGTTCATGACACTCAAACAGGCATGCTCCTCGGAATACCAAGGAGCGCAAGGTGCGTTCAAAGATTCGATGACTCAC
+
AAAABFF4DFFF5GFFFGG?FGFFHFHHFGB5FGHGFGHHHCGAEEEAFFGG5FGCHHB5EBFHACGFH3FHFFGGGHHHFHG3F3EGHFHHHGFBCCHHHEFGHHHFBFGE3GEAECDHGDFGHFF5GFFB?GHHFHFHG?GEGGFFFFHGGFFDFHFHFCHEHHHHHF0GGFHHHFFGFCCCHGDFGGFHHHFHHHH1CE?EH?HFGDAFGHGG?0@9EFHGGGGEFGHGHHGBE/0HFG1FFHHHHGDFHHHGHHHFHFHGHHHGFBHHGFD1F2BHGFGBGF101F1HHEHHFFFA/?E?GFAFHHFGGBFFEA0CHCHHGGGGGCDFFFGDA1111@BBB1?A>A?
@M02197:105:000000000-AN6RF:1:1103:21941:12050 1:N:0:1
ACATCAGGTCACTCCTCCGCTTATTGATATGCTTAAGTTCAGCGGGTAGTCCTACCTGATTTGAGGTCAAATTGTCAGAAGCTGTCTCAAAAGAGATTCTTTAGAAGCTGAACCCCATTTATAAAGCTGCTCTTCACAAATGGCGTAGATAATTATCACACCAAAGCAAGGCAACAAAGGTCCCGCTAATGCATTTCAGGAGAGCCGACTTCTGAGAAGCCCGCATACTCCCACATCCAAGCCTGATCAACAGAAAAAGCTGAAAAGGTTGAGAATTTCATGACACTCAAACAGGCATGCTCCTCGGAATACCAAGGAGCGCAAGGTGCGTTCAAAGATTCGATGATTCAC
+
AA3AAFFFFFFFGGGGGGGGGGGHHHHCFHCFGGHHHHHHHHFEEGGGGHHHHHHGGHHDHHHHGHHGHGHGHHHGFFHHHHHHHHHGFHHHFGHHHHHHHGFHFHHEHHHHHHGGGHHHHHHFHHGHHHHHHHFHHHFHHGGHGFGGGHHHHHHHGHHHHGHHHHHFHHGHHHHHHHHHHGGHFFGGGFHHHGHHHHHEHGGGEHGFGCGHGGGGHGGGGGGGHHGGGFFGGGGGDCGHHFHF4GBHHHGHHHHEHGBGGHHHHG1BDF55GG@D5GF5D5B3GAB3HGGBFG33GA1A0CCGGHHGF53HHHF2EEGEFCFFECEFGGGGFGGGEBFFFFFFFFAA?A>
@M02197:105:000000000-AN6RF:1:1103:15188:12394 1:N:0:1
ACATCAGGTCACTCCCCGCTTATTGATATGCTTAAGTTCAGCGGGTATCCCTACCTGATCCGAGGTCAACCTTGAAAAAATTGGGGGTCGACGGCTGGACTATCTCACACACCATGCGAAAAGATAATCTTACTACGCCTGGGGATATGAGATCATCCGCCTTTGAATTTCAGAAGGGAGAATGCAAGCAAACTCATCTTCCAAGACCAAGCAAATCTGCTTGAGAGGTATTTAATGACGCTCGAACAGGCATGCCTCCCGGAATACCAGGAGGCGCAATGTGCGTTCAAAGATTCGATGATTCAC
+
BBBBBFFFFFFFGGGGGGGGGGHHGHHHHHHHHHHHHHHDFHGGGAEHGHHGHHHHHHHHHHEEEEHHHHHGHGHHGHHEGHHHHGGGGGGGGGGGGFHHHGHHHHHHHHGGGHHHGDHGHGHHHHHHHHHHHHHHHGGHGGHGGHHHGHHHHHHHHGGHHHHHHHGHGGHHHHHHHGGHHHHGGHHHGGHHGGHHGGHHHHFHGFGHGHHHHGHHHFHHGGHHHHHHGGFHHHHGGGGCHEEDFFGHHGHHFEEE?GGHGGGGHGHHHGGGFE?HHHGEEEGHGGGGGGCGGGFFFFFFFABBBB
@M02197:105:000000000-AN6RF:1:1103:26552:12436 1:N:0:1
ACATCAGGTCACTCCTCCGCTTATTGATATGCTTAAGTTCAGCGGGTATCCCTACCTGATCCGAGGTCAAACTTAGAAAGTTGGGGGTTGCTGGCAAGCACGCACCGAGACCCTGTAGCGAGGAGTATTACTACGCTTAGAGCACGATGGCACCGCCACTGATTTTAAGACCGATCAGAACTGATGCGGTCCAATACCAAGCAGAGCTTGAGTGTTGTACTGACGCTCGAACAGGCATGCCCCGCGGAATACCACGGGGCGCAATGTGCGTTCAAAGATTCGATGATTCAC
+
DDDDDFFFFFFFGGGGGGGGGGGHHHHHHHHHHHHHHHHHHHHGGGGGHHHHHHHH;HH<HHHGGGG9HHHHH9HHHH;HH<HHGGGG;GH0HHGHHGHHHGGGGGGGGGGGH;HH<HHGGGGGGHHHHHHHHHGGGGGHHHHHHGG:GGHHHGGHGGHHHHHHHHHHHGGGHHGHHHHHHHGGHHHHHHHHHHHGGHHHHHHHHHHHHHHGHGGFHGHGGGGGGHHGHHHHHHHHHGGGGGGGHHHHHHHGGGGGGGGGHHHHGGEGHGGGGGGGGGGFFFFFFFCCCCC
@M02197:105:000000000-AN6RF:1:1103:6052:12447 1:N:0:1
ACATCAGGTCACTCCTCCGCTTATTGATATGCTTAAGTTCAGCGGGTATCCCTACCTGATCCGAGGTCAACCGTAAAGAATGGGGGGTTTTGGCAGGTGGTCACCTGGACCCTATAGCGAGAAAATTACTACGCTCAGAGCCAGACGGCACCGCCACTGATTTTAAGGGCCGCGAGACCGCGAACCCCAAGACCAAGCCGAGGCTTGAGTGGTTATAATGACGCTCGAACAGGCATGCCCCTCGGAATACCAAGGGGCGCAATGTGCGTTCAAAGATTCGATG
+
DDDDDFFFFFFFGGGGGGGGGGGHHHHHHHHHHHHHGHHHHHHGGGGGHHHHH;HHHHH<HHHGGG:HHHHHG9HGHHFH<HHHGG:FGG:HG<<GG;HG;H<HH;HH;HH8HH8GG8GG8GGGGGGGGG;GGG8GGGGFF9FFFFFFFFGGGHHGHHHHHHHHHHGGGGGGHHGGGGGGGHGFGHHHHHHHGGGGGGGHHGHHHHHHGHHHHFHHHHHGHGGHHGFHHHHGFFHGEEA0GGGHHHFFDHHHHGGGGGGFHGCEFGGGGGGFFFCFFFCCCCB
@M02197:105:000000000-AN6RF:1:1103:8632:12461 1:N:0:1
ACATCAGGTCACTCCTCGCTTATTGATATGCTTAAGTTCAGCGGGTAGTCCTACCTGATTTGAGGTCAAATTGTCAGAAGCTGTCTCAAAAGAGACCCTTTAGAAGCTGAACCCCATTTATAAAGCTGCTCTTCACAAATGGCGTAGATAATTATCACACCAAAGCAAGGCAACAAAGGTCCCGCTAATGCATTTCAGGAGAGCCGACTTCTGAGAAGCCCGCATACTCCCACATCCAAGCCTGATCAACAGAAAAAGCTGAAAAGGTTGAGAATTTCATGACACTCAAACAGGCATGCTCCTCGGAATACCAAGGAGCGCAAGGTGCGTTCAAAGATTCGATGATTCAC
+
CCCCCFFFFFFFGGGGGGGGGGHHGHHHHHHHHHHHHHHHHHGGGEGGHHHHGHHHHHHHHHHGHHHHHHHHGHHHHGHGHHHHHHHHHEHHGHHHGHHHHHHHHHGHHHHHHGGGHHHHHHHHHHHHHHHHHHHHHHHHHHHGGGGGHHHHHHHHHHHHHHHHHHHHHHHHHHHHHHHGGHHGHHHHHHHHHHHHHHHHGHGHHHHHHHGHHHGHGGGGGHHHHGGHGHGHGHHGGHHGHHGHHHHHHHHHHGHHHHHGHHHHHHHGHHHHHHHHHHHHHHHFGHHHGHHFGHGHHHGGGGGHHGHHDDGHHHGFGGGHHHFGGGGHGGFGGGGGGGFFFFDFFBBBBA
@M02197:105:000000000-AN6RF:1:1103:28138:12844 1:N:0:1
ACATCAGGTCACTCCTCCGCTTATTGATATGCTTAAGTTCAGCGGGTATCCCTACCTGATCCGAGGTCAAACTTAGAAAGTTGGGGGTTGCTGGCAAGCACGCACCGAGACCCTGTAGCGAGGAGTATTACTACGCTTAGAGCACGATGGCACCGCCACTGATTTTAAGACCGATCAGAACTGATGCGGTCCAATACCAAGCAGAGCTTGAGTGTTGTACTGACGCTCGAACAGGCATGCCCCGCGGAATACCACGGGGCGCAATGTGCGTTCAAAGATTCGATGATTCAC
+
DDDDDFFFFFFFGGGGGGGGGGGHHHHHHHHHHHHHHHHHHHHGGGGGHHHHHHHHHHH<HHHGGG:HHHHHHHHHHHHHH(HHGGGGGGHHHHGHHGH<GGG/GGGGGGGGGHHHHHHGGGGG8GHHHHHHHHGGGGGHHHHGHGG:GGFHHGGHGGHHHHHHHHGHHGGGHHHGHHGHGGGGGGGHGHHHFGFFGHHGHHHHHHHHHHGGHHHHGFFGGGGGGHHGHHFHHFHHFECGGGGGHHHHHHFGGGGGGGGFHHHHGGGGGFCGGGGGFFGFFFFFFFBBBAB
@M02197:105:000000000-AN6RF:1:1103:24936:13123 1:N:0:1
ACATCAGGTCACTCCTCCGCTTATTGATATGCTTAAGTTCAGCGGGTAGTCCTACCTGATTTGAGGTCAAATTGTCAGAAGCTGTCTCAAAAGAGACCCTTTAGAAGCTGAACCCCATTTATAAAGCTGCTCTTCACAAATGGCGTAGATAATTATCACACCAAAGCAAGGCAACAAAGGTCCCGCTAATGCATTTCAGGAGAGCCGACTTCTGAGAAGCCCGCATACTCCCACATCCAAGCCTGATCAACAGAAAAAGCTGAAAAGGTTGAGAATTTCATGACACTCAAACAGGCATGCTCCTCGGAATACCAAGGAGCGCAAGGTGCGTTCAAAGATTCGATGATTCAC
+
AAAAAF1F@BFFGGGGGGGGGGCFHHFHFFHHGHHHGHHHBEFGCGGGEGGHFFHHHGHHHHFGFHFGFFGGFFGFFGHHBGHB@EDGHHFH>EFGHGHHHHFFHHHGHFHHHFEGFHHFHHHHGEFFBCFDGFGGGHHGFDGFGCGFFGBHHHGGHHHHHGHHHGHHFFFHHHGHFHFC<1<0A@FHHGHGHHHGFHHHHGHGEHGGHGHHHHGGGGFGGG@GGGGGGGGEHFHFFCGGHGGHEHGHGHHFGGEHFHHFGHHGHHHFGFEFFGGFFHHHHGHGGEHHHFEFHHEHFGAACCCFEFGGABGHHGCE?CCEFACFEEAEFF5EBGGFEGABFFFFFFBA>3A
@M02197:105:000000000-AN6RF:1:1103:29246:13139 1:N:0:1
ACATCAGGTCACTCCTCCGCTTATTGATATGCTTAAGTTCAGCGGGTAGTCCTACCTGATTTGAGGTCAAATTGTCAGAAGCTGTCTCAAAAGAGACCCTTTAGAAGCTGAACCCCATTTATAAACCTGCTCTTCACAAATGGCGTAGATAATTATCACACCAAAGCAAGGCAACAAAGGTCCCGCTAATGCATTTCAGGAGAGCCGACTTCTGAGAAGCCTGCATACTCCCACATCCAAGCCTGATCAACAGAAAAAGCTGAAAAGGTTGAGAATTTCATGACACTCAAACAGGCATGCTCCTCGGAATACCAAGGAGCGCAAGGTGCGTTCAAAGATTCGATGACTCAC
+
BBBCCFFFF4CFGGGGGGGGGGGHHGHHHHHHHHGHHH5DFHGGGGGGGHHHHHHHHGGHHHHGGGHHGHHHHFHHFHHHHHHHHHHHHHHHHGHHHGHHHHHGHHHHGHGHHHGGGFHHHHGHHHHHHGHHHHHGFGHHHHHHHHGCHHHHHHHHGHGHHHFHHHGHHHGHHHHGHHFGGGDGHHHHHHHHHHHHHHHHHGHGHGGHGGGGHHHGHHGHHHHGHHGGHGHHHHHGGGHHHFFEHHFGHHHHFHHHHHHHGHHGHHHHHFFHHHGBGGHHHGHHHGGHHHHHHFFFHHHFEGE?HHFHGF3GHFHEGEEGFFHHGGCDGFGGFGGGEFGFFFFFFFAA?AA
@M02197:105:000000000-AN6RF:1:1103:28633:13149 1:N:0:1
ACATCAGGTCACTCCTCCGCTTATTGATATGCTTAAGTTCAGCGGGTAGTCCTACCTGATTTGAGGTCAAATTGTCAGAAGCTGTCTCAAAAGAGACCCTTTAGAAGCTGAACCCCATTTATAAAGCTGCTCTTCACAAATGGCGTAGATAATTATCTCACCAAAGCAAGGCAACAAAGGTCCCGCTAATGCATTTCAGGAGAGCCGACTTCTGAGAAGCCCGCATACTCCCACATCCAAGCCTGGTCAACAGAAAAAGCTGAAAAGGTTGAGAATTTCATGACACTCAAACAGGCATGCTCCTCGGAATACCAAGGAGCGCAAGGTGCGTTCAAAGATTCGATGACTCAC
+
BBBBBFFFDFFFGGGGGGGGGGGHHHHFFHHHHHHHHHHHHHHGGGCGGHHHHGGHHHHHHHHHGHHHHHHHHHHHHHHHHHHHHHHHHHHHHGHHHEHHHHHHHHHHHHHHGHGGGHHHHHHHHHHHHHHHHHHHHHHGHHHGGGGGGHGHHHHHHHGHHHHHHHHHHHGHHHHHHHHHHGHHGHHGHHHHHHHHHHHHHGGGHHHHHHHHHGHHHGGGGGHGHGGGHGHHHHHHGGHF1EHHFGEHHHHHHHHHHHHHHHHHHGHHHHHHHHGGDFHHHHHHHFBHHHHHHGFHHHHGGGGGHHFFGHFHFFHEGGGGHHGHGFGDHGGGGGGGCGFFFFFBFFAAAAA
@M02197:105:000000000-AN6RF:1:1103:21669:13488 1:N:0:1
ACATCAGGTCACTCCTCCGCTTATTGATATGCTTAAGTTCAGCGGGTATCCCTACCTGATCCGAGGTCAAACTTAGAAAGTTGGGGGTTGCTGGCAAGCACGCACCGAGACCCTGTAGCGAGGAGTATTACTACGCTTAGAGCACGATGGCACCGCCACTGATTTTAAGACCGATCAGAACTGATGCGGTCCAATACCAAGCAGAGCTTGAGTGTTGTACTGACGCTCGAACAGGCATGCCCCGCGGAATACCACGGGGCGCAATGTGCGTTCAAAGATTCGATGATTCAC
+
DDCDEFFFFFFFGGGGGGGGGGGHHHHHHHHHHHHHHHHHHHHGGGGGHHHHHHHHHHHGHHHGGGG:HHHHHHH:HHHHH<HHGGGGGGG:HHGHHGHHHGG;GGGGGGGGHHH;HHHGGGGGGHHHH<HH<HGGGGGHHHHHHGG:GGHHHGGHHHHHHHHHHHHHHGGGHGHHHHHHHHGGGGGHHHHHHHHHGHHGHHHHHHHHGHHGHHHHHFHGGGGGGHHGHHHHHHGHHGGGGGGGHHHHHHGGGGGGGGGGHHHHGGFGHGGGGGGGGGGFFFFFFFCCCBC
@M02197:105:000000000-AN6RF:1:1103:4643:13651 1:N:0:1
ACATCAGGTCACTCCTCCGCTTATTGATATGCTTAAGTTCAGCGGGTAGTCCTACCTGATTTGAGGTCAAATTGTCAGAAGCTGTCTCAAAAGAGACCCTTTAGAAGCTGAACCCCATTTATAAAGCTGCTCTTCACAAATGGCGTAGATAATTATCACACCAAAGCAAGGCAACAAAGGTCCCGCTAATGCATTTCAGGAGAGCCGACTTCTGAGAAGCCCGCATACTCCCACATCCAAGCCTGATCAACAGAAAAAGCTGAAAAGGTTGAGAATTTCATGACACTCAAACAGGCATGCTCCTCGGAATACCAAGGAGCGCAAGGTGCGTTCAAAGATTCGATGATTCAC
+
BBCCCFFFFFFFGGGGGGGGGGGHHGHHFHHHHHHGHHHGGGHGGGEGGHHHHHHHHHHHHHHHGHHHHHHHHHHHGHGGHHFFDHHHHHHHHGHHHGHHHHHHHHHHHHHHHHGGGHHGHHHHHGHHHHGGGHHHHHHHGHHHGFGGGHHHHHFHHHHHHHHHHHHHHHHHHHHHHHHHGGHHHGHHHHHHHHHHHHHHHGGGHGHHGHGGHHHHGGGGGGHGHHGGGGHGFHHFGGFHHFFHHFHHHHHHHHHHHHHGHHHHHGHHHHHHHHGFGHHGHGFGFFDHFGBHHHHHHHHEFCCGHFHHFBGGGHHFGGCGHHGHGFFGHGBGGGGGGGGFFFFFFFA@?BB
@M02197:105:000000000-AN6RF:1:1103:11314:13718 1:N:0:1
ACATCAGGTCACTCCTCCGCTTATTGATATGCTTAAGTTCAGCGGGTAGTCCTACCTGATTCGAGGTCAAATTGTCAGAAGCTGTCTCAAAAGAGACCCTTTAGAAGCTGAACCCCATTTATAAAGCTGCTCTTCACAAATGGCGTAAATAATTATCACACCAAAGCAAGGCAACAAAGGTCCCGCTAATGCATTTCAGGAGAGCCGACTTCTGAGAAGCCCGCATACTCCCACATCCAAGCCTGATCAACAGAAAAAGCTGAAAAGGTTGAGAATTTCATGACACTCAAACAGGCATGCTCCTCGGAATACCAAGGAGCGCAAGGTGCGTTCAAAGATTCGATGATTCAC
+
CCCCCFFFFFFFGGGGGGGGGGGHHGHHHHGHHHHHHHHHHHHGGGGGGHGHHHHHGHHHHHGGFGGHHEFHHHHGHHHHGHHHHHHHHHHGHGHHHGHHHHHHFHHHHHHHHHGGGHHHHHHHHHHGHHHHHHHHHHHHHHHHGGGGHHHHHHHHHHHHHHHHHHHHHHHGHHHHHHHGGGGGHGGHHHHHHHHHHHHHHGHGHHHHGHGHHHHHHGGGGGHHHHGGHGHGGHHHGGHGHHHGDHGHGHGHHHHHHHHHFHHHHHGHHHHHHHHHHGHHHGHHHGHHHHHHHHFFEHHGGGGGFHHGGDAHHHGGGGGGHHGHGGGGHGGGGGGGGFGBFFFFFFA?BAB
@M02197:105:000000000-AN6RF:1:1103:21901:13705 1:N:0:1
ACATCAGGTCACTCCTCCGCTTATTGATATGCTTAAGTTCAGCGGGTAGTCCTACCTGATTTGAGGTCAAATTGTCAGAAGCTGTCTCAAAAGAGACCCTTTAGAAGCTGAACCCCATTTATAAAGCTGCTCTTCACAAATGGCGTAGATAATTATCACACCAAAGCAAGGCAACAAAGGTCCCGCTAATGCATTTCAGGAGAGCCGACTTCTGAGAAGCCCGCATACTCCCACGTCCAAGCCTGATCAACAGAAAAAGCTGAAAAGGTTGAGAATTTCATGACACTCAAACAGGCATGCTCCTCGGAATACCAAGGAGCGCAAGGTGCGTTCAAAGATTCGATGATTCAC
+
CDCDCFFFFFFFGGGGGGGGGGGHHHHHHHHHHHHHHHHHHHHGGGGGGHHHHHHHHHHHHHHHGHHHHGHHHGHHHHHHHHHHHHHHHHHHGGHHHGGHHHHHHHHGHHHHHHGGGHHHHHHHHHHGHHHHHHHHHHHHHHGGGGGGGHHHHHHHHHHHHGHHHHHHHHHHHHHHHHGHHHHHHHHHHHHHHHHHHHHHGGHGHHHHHHHHHHHHHHGGGGHGHHGGHGGGGGGHGGHHHHHHHHGHHHHHHHHHHHHHHHHHHHHGHHHHHHGGHHHHHHHHGGHHHHHFGHHHHHHGCGGGHGFHHHHHHHHGGGGGHHFGGGGGHGGGGGGGCGGFFFFFFFCCCBC
@M02197:105:000000000-AN6RF:1:1103:29327:13768 1:N:0:1
ACATCAGGTCACTCCTCCGCTTATTGATATGCTTAAGTTCAGCGGGTAGTCCTACCTGATTTGAGGTCAAATTGTCAGAGGCTGTCTCAAAAGAGACCCTTTAGAAGCTGAACCCCATTTATAAAGCTGCTCTTCACAAATGGCGTAGATAATTATCACACCAAAGCAAGGCAACAAAGGTCCCGCTAATGCATTTCAGGAGAGCCGACTTCTGAGAAGCCCGCATACTCCCACATCCAAGCCTGATCAACAGAAAAAGCTGAAAAGGTTGAGAATTTCATGACACTCAAACAGGCATGCTCCTCGGAATGCCAAGGAGCGCAAGGTGCGTTCAAAGATTCGATGATTCAC
+
ABBBBFFBDFFFCGGGGGGGG?EDFHFHFHCFHHHHBD5GBGHGGGGEGHHBGHCAGFFGHGGFFH3F3GHFHHFHF5GCAEHHGHHDF4EFGGHBHGHGHHFFHHHBGHHHHHGG;FGHHHHHHHFFHFHHHHHHGFHGGH?F<FCDGHHHHDFHHHEGGGHHHFGHHHHHHHHHFGGHGHHHGEHHHHHHHHFGHHHHHGGGHHHGGGGEGGHFGGGGGGGGGAFFFGHHHHGCEEHF3HFHHF4HHHHFFFGHG4GBHGHGHHEFHGGGHGFHG5FGFGG3GGFFGDHFFE3BHHEEEEA2B553GB3FDHHEEE2GHGHGE2CFFCFGGGGB24FFBFFFFF3AABA
@M02197:105:000000000-AN6RF:1:1103:17449:13736 1:N:0:1
ACATCAGGTCACTCCTCCGCTTATTGATATGCTTAAGTTCAGCGGGTAGTCCTACCTGATTTGAGGTCAAATTGTCAGAAGCTGTCTCAAAAGAGACCCTTTAGAAGCTGAACCCCATTTATAAAGCTGCTCTTCACAAATGGCGTAGATAATTATCACACCAAAGCAAGGCAACAAAGGTCCCGCTAATGCATTTCAGGAGAGCCGACTTCTGAGAAGCCCGCATACTCCCACATCCAAGCCTGATCAACAGAAAAAGCTGAAAAGGTTGAGAATTTCATGACACTCAAACAGGCATGCTCCTCGGAATACCAAGGAGCGCAAGGTGCGTTCAAAGATTCGATGATTCAC
+
CCCCCFFFFFFFGGGGGGGGGGGHHHHGHHHGHHHHHHHHHHHGGGGGGHHHHHHHHHHGHHHHGHHHHHHHHHHHHHHHHHHHHHHHHHHHGGHHHGHHHHHHHHHHHHGHHHGGGHHHHHHHHHHGHHHHHHHHHHHHHHHHGGGGGHHHHHHHHHHHHGHHHHHHHHGGHHHHHHHHHHHHHGHHHHHHHHHHHHHHHGHGGGHHGGHHGHHHHGGGGGHHHGGGGGGHHHHHGGHHHHGFHFEGHHGHHHHHGHHHHHHHGHHFHGHGHGHHFHHHGHHHGFHGGHHHGGHGFFHDGGEGHHFHHHHFBHHGGGGGGFHHGGGGHGGGGGGF?GFFFFFFFFCCCCC
@M02197:105:000000000-AN6RF:1:1103:11351:14300 1:N:0:1
ACATCAGGTCACTCCTCCGCTTATTGATATGCTTAAGTTCAGCGGGTAGTCTTACTTGATTTGAGATCGAGTTTACAAAGTCAGCCGCGAAGCTGTCTCTGTGAATCCTGCATCAGTCAGCACAAGAACTCATCTCCTTTATGTTAGCTGCAGCAAAGGTAATAATCTGTTTTTTAGGCAGACTAAATAGATATGCTTATAGCTCAGGGAAAAGTCCAGCTGCACCTGCATTTCAAGTAACCCGCCACTTTTCAGTGAAGAAAAGTGTTGGGATCACTCAAGTCCAGCTCCCTCATTTCAAAAAAGAAAAAAGGGAGTTGAGGTGTTTACTGATACTCAAACAAGCATGCTCTCCGGAATACCAGAGAGCGCAATATGCGTTCAAAGATTCGATGATTCAC
+
CCCCCFFFFFFFGGGGGGGGGGGHHHHHHHHHHHHHHHHHHHHGGGGGGHHHHHHHHHHHHHHHGHHHHGGHGHHHHHHHHHHHHHGGGGGGGHHHHHHHHHHHHHHHHHHHHHHHHHHHHHHHHHHHHHHHHHHHHHHHHHHHHHHHHHHHHHHHHHHFHHHHHH:H:HHHH:GHHHHH:GH<HHH9H9HHHHHHHHHHHHHH9HHHHGHGHG:GGGGGG:GGGGGGGGGG8GG00..-<GGGHHHHHHHHHHHHHHHHHHHHGGGCHGHHHGHHHGGHHHHHHHGFGGEHBHHHHGGGHHHHHHGHHHHHHHHHHHHHHGHHHFHFHGHHHHHGGHHHHHHHHHHHHGGGGGHHGHHHHHHHHHGGGGHHFHGGGGFGFGGGGGGGGFFFFFFFBBBAA
@M02197:105:000000000-AN6RF:1:1103:22236:14337 1:N:0:1
ACATCAGGTCACTCCTCCGCTTATTGATATGCTTAAGTTCAGCGGGTAGTCCCACCCGATTTGAGGTCAAATTGTCAAAGATCGTCTTGTCAGGACAGTTAGAAGCATAGAGCCAATCAGTACAAGCGCGACCCGAAAGTCAACTCCGGTGAAGATGTTTATTACACCGAATACGCCTCAAAGCAGGGTACACTCAGGCATTTCAGACGAGCCGTTTGTTACACGACAGCATCCAAGTCCACGCTGATCGACAAAAAGCCAAAGAGGTGAGATTACAATGACACTCAAACGGGTGTACCCTTTGGAATACCAAAGGGTGCAAGGTGCGTTCAAAGATTCGATGATTCAC
+
CCCDDFFFFFFFGGGGGGGGGGGHHHHHHHHHHHHHHHHHHHHGGGGGGHHHHHHGGGGGGGHHGHHHHHHHHHHHHHHHHHHHHHHGHHHHHHHHHGHHHHHHHHHHHHHHHHHHHHHHHHHHHHHGGGGGGGGGGGGGHHHHHHHHHFHHHHHHHHHHHHHHHHHHHHGGGHHGGHGHHHHHHHHGGHHHHHHHHHGGHHHHHHGGGGGGGHHHHHHHHGGGHHHHHHHHHGHHHGGGFGHHGHGGDHHGHHHHHHHHHHHHHHHHHHHHHHHHHHHHHHHGHGHHGGGHHHHHHGHHHHHHHHHHGHHHHGGHHHHGHHGGGGHGGGGGGGGGFFFFFFFFBBBBB
@M02197:105:000000000-AN6RF:1:1103:17145:14489 1:N:0:1
ACATCAGGTCACTCCTCCGCTTATTGATATGCTTAAGTTCAGCGGGTATCCCTACCTGATCCGAGGTCAAACTTAGAAAGTTGGGGGTTGCTGGCAAGCACGCACCGAGACCCTGTAGCGAGGAGTATTACTACGCTTAGAGCACGATGGCACCGCCACTGATTTTAAGACCGATCAGAACTGATGCGGTCCAATACCAAGCAGAGCTTGAGTGTTGTACTGACGCTCGAACAGGCATGCCCCGCGGAATACCACGGGGCGCAATGTGCGTTCAAAGATTCGATGATTCAC
+
CCCCCFFFFFFFGGGGGGGGGGGHHHGHHHHHHHHHHHHHHHHGGGGGHHHHHHHHHHHHHHHGGGGHHHHHHHH9HHHHHHHGGGGGGGH9HHGHHGHHHGG;GGGGG;GGHHHHHHHGGGGGGHHHHHHHHHGGGGGHHHHHHGGHGGHHHGGHHGHHHHHHHHHHHGGGHHGGHHHHHHGGGGGHHHHHHHHHGHHHHHHHHHGHHHHGHHFHHHHGGGGFGHHGHHHHHHHHHGGGGGGGHHHHHHHGGGGGGGGGHFHGGEEGGGGGGGGGGGGFFFFFFFCCCCC
@M02197:105:000000000-AN6RF:1:1103:15047:14628 1:N:0:1
ACATCAGGTCACTCCTCCGCTTATTGATATGCTTAAGTTCAGCGGGTAGTCCTACCTGATTTGAGGTCAAATTGTCAGAAGCTGTCTCAAAAGAGACCCTTTAGAAGCTGAACCCCATTTATAAAGCTGCTCTTCACAAATGGCGTAGATAATTATCACACCAAAGCAAGGCAACAAAGGTCCCGCTAATGCATTTCAGGAGAGCCGACTTCTGAGAAGCCCGCATACTCCCACATCCAAGCCTGATCAACAGAAAAAGCTGGAAAGGTTGAGAATTTCATGACACTCAAACAGGCATGCTCCTCGGAATACCAAGGAGCGCAAGGTGCGTTCAAAGATTCGATGATTCAC
+
AAAAAFB11BCCEGGGGGFGGGEBGDGHHHHHHGGGHHGHHHGGGCGGGH2FFGHHGFHFHGHFGHFHHHGFGHFHHHGGFB1GGHHGBBGFBGGHHAGGHHGGHHHFGFFHFCEGAFGFFFHHFHFHGEHGFHHHGHHGDGFGC<BBAGGBFHHHHHHHHGFHHFFHHHCGHCHFBGCF?CFGCCGGDHHHHGEHGHGHHEFCHHGGGCHFGFDC?CF<F/F@GGGGGFFGHHHHE/EHHHHGFBGHFHGEHGFFG1FFFHFGFE0GFFHHFF2G@G1EEGF1DFBGFB11BG1GFHEAE?EE0DDDGHGGFGF0AA?CFGG00A001EGBBGGBGGFFC3FFBFAA1A?
@M02197:105:000000000-AN6RF:1:1103:13708:15244 1:N:0:1
ACATCAGGTCACTCCTCCGCTTATTGATATGCTTAAGTTCAGCGGGTAGTCCTACCTGATTTGAGGTCAAATTGTCAGAAGCTGTCTCAAAAGAGACCCTTTAGAAGCTGAACCCCATTTATAAAGCTGCTCTTCACAAATGGCGTAGATAATTATCACACCAAAGCAAGGCAACAAAGGTCCCGCTAATGCATTTCAGGAGAGCCGACTTCTGAGAAGCCCGCATACTCCCACATCCAAGCCTGATCAACAGAAAAAGCTGAAAAGGTTGAGAATTTCATGACACTCAAACAGGCATGCTCCTCGGAATACCAAGGAGCGCAAGGTGCGTTCAAAGATTCG
+
BCCCCFFFFFFFGGGGGGGGGGGHHHHHHHHHHHHHHHHHHHHGGGGGGHHHHHHHHHHHHHHHGHHHHHHHHHHHHHHHHHHHHHHHHHHHHGHHHGHHHHHHHHHH;GHH;HGGG9HHH9HHHHHHHHHHHHH9HHHHHHHHGGGGGHHHHHHFEGECF:HHHHHGHHHHGHHHHHGG:GGGHHHHHHHHHHHHHHHHHGGGGGHHHHHHHHHHHGGFGGHHHHGGHGGHH8HGGGHHHGHHHHGHHHHHHHHHHHHHHHHHHHHHGHHHHHHHHHHHGHHGEFBHHHHHHHGHHHHGGGGGHHHHFHGHHHHGGGGGGGGGFE2GGGFFFFFFCCCCCC
@M02197:105:000000000-AN6RF:1:1103:2117:15549 1:N:0:1
ACATCAGGTCACTCCTCCGCTTATTGATATGCTTAAGTTCAGCGGGTATCCCTACCTGATCCGAGGTCAAACTTAGAAAGTTGGGGGTTGCTGGCAAGCACGCACCGAGACCCTGTAGCGAGGAGTATTACTACGCTTAGAGCACGATGGCACCGCCACTGATTTTAAGACCGATCAGAACTGATGCGGTCCAATACCAAGCAGAGCTTGAGTGTTGTACTGACGCTCGAACAGGCATGCCCCGCGGAGTACCACGGGGCGCAATGTGCGTTCAAAGATTCGATGATTCAC
+
BBBBBF4C@FFFGGG4EGGGGGGHHHHHHHGHHGGHHHHFFFHDEGGGHHHHHHHHHHG;H:GGGG8:HH:HH:G5GFHHHHGHGGGEEEH:HHGHGAF;HCGGGGCDCDFGHHGH2DGD:GGGGHHHHHHHHHGGGGGHH:FG;G?9C?GHHGGGHHGHHHHHHHHHGFGGHHGGGFHHHGGGGCFGHHFFHHHGGHHHHHFHFHHFHHHGHHHHHGHGGGGFGHHDFBFHHHHFG??EE0EEAA5ADDAEAEAEEEE2EGFHE?EEF4BGFGFBGFFCFFFFDD3BAAA
@M02197:105:000000000-AN6RF:1:1103:27279:15735 1:N:0:1
ACATCAGGTCACTCCTCCGCTTATTGATATGCTTAAGTTCAGCGGGTATCCCTACCTGATCCGAGGTCAAACTTAGAAAGTTGGGGGTTGCTGGCAAGCACGCACCGAGACCCTGTAGCGAGGAGTATTACTACGCTTAGAGCACGATGGCACCGCCACTGATTTTAAGACCGATCAGAACTGATGCGGTCCAATACCAAGCAGAGCTTGAGTGTTGTACTGACGCTCGAACAGGCATGCCCCGCGGAATACCACGGGGCTCAATGTGCGTTCAAAGATTCGATGACTCAC
+
CDDDDFFFFFFFGGGGGGGGGGGHHHHHHHHHHHHHHHHHHHHGGGGGHHHHHHHHHHH<HHHGGGG:HH:HH:HHHHHHHHHHGGGGGGH:HHGHHFG<HGG;GGGGGGGGHHHHHHHGGGGG8HHHHHHH<HGGGGGH<;HHHGGHGGHHHGGGHHHHHHHHHHHHGGGGHHHHHGHHHHGGGGGHHHHHHHHFGHHHHHGGHHHHHHHGHHHHHHFGGGGGGGHGGHHHGHHGHGGGGGGGHHGGHHHGGGGGGHGHHGHHCGEGHGGGGGGCGGGFFFFFFFBBABB
@M02197:105:000000000-AN6RF:1:1103:14460:15776 1:N:0:1
ACATCAGGTCACTCCTCCGCTTATTGATATGCTTAAGTTCAGCGGGTATCCCTACCTGATCCGAGGTCAAACTTAGAAAGTTGGGGGTTGCTGGCAAGCACGCACCGAGACCCTGTAGCGAGGAGTATTACTACGCTTAGAGCACGATGGCACCGCCACTGATTTTAAGACCGATCAGAACTGATGCGGTCCAATACCAAGCAGAGCTTGAGTGTTGTACTGACGCTCGAACAGGCATGCCCCGCGGAATACCACGGGGCGCAAGGTGCGTTCAAAGATTCGATGATTCAC
+
DDDDDFFFFFFFGGGGGGGGGGGHHHHHHHHHHHHHGHHHHHHGGGGGHHHHHHHHHHHHHHHGGGGHHHHHHHHHHGHHHHHHGGGEGGHHHHGHHGGHHGGGGGGGGGGFHHHHHHHGGGGGGHHHHHHHHHGGGGGHHGHHHGGHGGHHHGGHHHGHHHHHHHHHHGGGHHHHHHGHHHGGGGGHHFGHHHHHGHHHHHHHHHHHGHHGHHGHHGFGGGGGGHGGHHHGHHGHHGGGGFGGHHHHHHHGGGGGGGGGHHHHGFGGHGGGGGGGGGGFFFFFFFBAA3A
@M02197:105:000000000-AN6RF:1:1103:17831:15939 1:N:0:1
ACATCAGGTCACTCCTCCGCTTATTGATATGCTTAAGTTCAGCGGGTAGTCCTACCTGATTTGAGGTCAAATTGTCAGAAGCTGTCTCAAAAGAGACCCTTTAGAAGCTGAACCCCATTTATAAAGCTGCTCTTCACAAATGGCGTAGATAATTATCACACCAAAGCAAGGCAACAAAGGTCCCGCTAATGCATTTCAGGAGAGCCGACTTCTGAGAAGCCCGCATACTCCCACATCCAAGCCTGATCAACAGAAAAAGCTGAAAAGGTTGAGAATTTCATGACACTCAAACAGGCATGCTCCTCGGAATACCAAGGAGCGCAAGGTGCGTTCAAAGATTCGATGATTCAC
+
AAA@AF1FFFFFFG1FGGFGGGGHHGFDGHGFGHHHFHEGBHH?ECECABGHHHFHHHHHHHGHEBBGHGHFDGHHFGFFHGHHHHHHHBGF0/GEFGHHHHHHHHHHHHFHFHGGGHHHHHGHHHHHHEFHGHHGHHHFHHBGGGGGGGHGHHHGHHHFHGHHHHHHHHGHGHHHGHHHHGHGFHHDGHHHHHGHGFFFHGGCGHGGCCGGGFGHGGFFGGGGGFBGGGGFHGGFGFFFBHGGDBHHGFHFHGHHHFFHEHFGGCAHBFFHGBB55GHHHHHFFGHHHHFHHGHGHGAE?GEACAFHFHFGGFF2E?GGCFGG2GGEGGGBGGGGGGGFFFFFFFAAAAA
@M02197:105:000000000-AN6RF:1:1103:25026:16058 1:N:0:1
ACATCAGGTCACTCCTCCGCTTATTGATATGCTTAAGTTCAGCGGGTATCCCTACCTGATCCGAGGTCAAACTTAGAAAGTTGGGGGTCGCTGGCAAGCACGCACCGAGACCCTGTAGCGAGGAGTATTACTACGCTTAGAGCACGATGGCACCGCCACTGATTTTAAGACCGATCAGAACTGATGCGGTCCAATACCAAGCAGAGCTTGAGTGTTGTACTGACGCTCGAACAGGCATGCCCCGCGGAATACCACGGGGCGCAATGTGCGTTCAAAGATTCGATGATTCAC
+
CDDDDFFFFFFFGGGGGGGGGGGHHHHHGHHHHHHHHHHHHHHGGGGGHHHHHHHHHHH<HHH9GGG:HHHHHHH:HHHHHHHHGGGGGGG/GGGHHGH<HGG(GGGGGGGGHHH::H:GGGGGGHHHHHHHHHGGG8GHGHHHHGGHGGH<HGGHHGGHHHHHHHHGGFGGGHHHGHHGGHGGGFFFHHFHFHHGGGHHHGHHGFGHHGHGHHFHGFGGGGHGFHFFFHGHHFHHHGCEGFCGHHHHHHGGGGGGGGGFHHHHGGGGHGGGGGGGGGGFFFFFFFBBBBB
@M02197:105:000000000-AN6RF:1:1103:8488:16406 1:N:0:1
ACATCAGGTCACTCCTCCGCTTATTGATATGCTTAAGTTCAGCGGGTAGACCTACCTGATTTGAGGTCAAATTGTCAGAAGCTGTCTCAAAAGAGACCCTTTAGAAGCTGAACCCCATTTATAAAGCTGCTCTTCACAAATGGCGTAGATAATTATCACACCAAAGCAAGGCAACAAAGGTCCCGCTAATGCATTTCAGGAGAGCCGACTTCTGAGAAGCCCGCATACTCCCACATCCAAGCCTGATCAACAGAAAAAGCTGAAAAGGTTGAGAATTTCATGACACTCAAACAGGCATGCTCCTCGGAATACCAAGGAGCGCAAGGTGCGTTCAAAGATTCGATGATTCAC
+
CCCCCFFFFFFFGGGGGGGGGGGHHHHHGHHHHHHHHHHHHHHGGGGGGHHHHHHHHHHHHHHHGHFHHHHHHHHHHHHHHHHHHHHHHHHHHGHHHGHHHHHHHHGHHHHHHHGGGHHHHHHHHHHHHHHHHHHHHHHHHHHHGGGGGHHHHHHHHHHHHHHHHHHHHHHHHHHHHHHHHHHHGHGHHHHHHHHHHHHGHGHGHHHHGHHHHHHHHGGGGGGHHHGGHGHHHHHHGGHHHGHHFHHHHHHHHHHHHHGGHHHHHHHHHHHGHHGFHHHHHHHHGGGGHHHHHHHEHHHGGGGGHHHHHGHHHHHEECGGHHHFGGGGHGGGGGGGGGGFFFFFFFABAAB
@M02197:105:000000000-AN6RF:1:1103:6523:16431 1:N:0:1
ACATCAGGTCACTCCTCCGCTTATTGATATGCTTAAGTTCAGCGGGTAGTCCTACCTGATTTGAGGTCAAATTGTCAGAAGCTGTCTCAAAAGAGACCCTTTAGAAGCTGAACCCCATTTATAAAGCTGCTCTTCACAAATGGCGTAGATAATTATCACACCAAAGCAAGGCAACAAAGGTCCCGCTAATGCATTTCAGGAGAGCCGACTTCTGAGAAGCCCGCATACTCCCACATCCAAGCCTGATCAACAGAAAAAGCTGAAAAGGTTGAGAATTTCATGACACTCAAACAGGCATGCTCCTCGGAATACCAAGGAGCGCACGGTGCGTTCAAAGATTCGATGATTCAC
+
DDDDDFFFFFFFGGGGGGGGGGGHHHHHHHHHHHHHHHHHHHHGGGGGGHHHHHHHHHHHHHGHGHHHHHHHHHHHHHHHHHHHHHHHHHHHHGHHHGHHHHHHHHHGHHHHHHGGGHHHGHHHHHHHHHHHHHHHHHHHHHGHGGGGGHHHHHHHHHHHHHHHHHHHHHGHHHHHHHHHHHHHHHHHHHHHHHHHHHHHHGHGHHHHHGHHHHHHHGGGGGGHHGGGGGHHHHHHGGHHHHHFGHHHHHHHHHHHHHHHGHHHHGGHHHHHHHHHHHHGGHHHGGGHHHHHHHHHHHHGGGGGHHHFHHGHHGHGGGGGEDGGGGGGHGGGGGGGGCGFFFFFFFCBCCB
@M02197:105:000000000-AN6RF:1:1103:26613:17050 1:N:0:1
ACATCAGGTCACTCCTCCGCTTATTGATATGCTTAAGTTCAGCGGGTATCCCTACCTGATCCGAGGTCAACCTTGAAAAAATTGGGGGTCGACGGCTGGACTATCTCACACACCATGCGAAAAGATAATCTTACTACGCCTGGGGATATGAGATCATCCGCCTTTGAATTTCAGAAGGGAGAATGCAAGCAAACTCATCTTCCAAGACCAAGCAAATCTGCTTGAGAGGTATTTAATGACGCGCGAACAGGCATGCCTCCCGGAATACCAGGAGGCGCAATGTGCATTCAAAGATTCGATGACTCAC
+
BBBBBFFFFFFFGGGGGFFGGGGHHHHHHHHHHHHHHHHHGFHGGGGGHHHHHHHHHGHHHHHGGGGHHHHHHHHHFHHHGHHGHGGGGGGGGGGGGGGHHHHHHGHHHGHGGGGGHHHGHHHHGHHHHHHHHHGHHHGGHHHHHGHHHHGHHHHHHHHGHGHGHHHHHGGHHHFHHHHHHHHGGGHGHHHHHHHHGGGGHGGFHHHGGHHGHFFHHHHHHGHGHHHHGFFFFHFHGGGGCGFGGHHHHHGHHGGGEA2EEHFHCHHHGFGGGGFGHGFBHHFG5GGGGGGGGGGFFFFFBFBBAAA
@M02197:105:000000000-AN6RF:1:1103:9909:17216 1:N:0:1
ACATCAGGTCACTCCTCCGCTTATTGATATGCTTAAGTTCAGCGGGTATCCCTACCTGATCCGAGGTCAAACTTAGAAAGTTGGGGGTTGCTGGCAAGCACGCACCGAGACCCTGTAGCGAGGAGTATTACTACGCTTAGAGCACGATGGCACCGCCACTGATTTTAAGACCGATCAGAACTGATGCGGTCCAATACCAAGCAGAGCTTGAGTGTTTTACTGACGCTCGAACAGGCATGCCCCGCGGAATACCACGGGGCGCAATGTGCGTTCAAAGATTCGATGATTCAC
+
DDDCDFFFFFFFGGGGGGGGGGGHHHHHHHHHHHGHHHHHHHHGGGGGHHHHHHHHHHHHHHH9GGG9HHHHH9HHHHHHH<HHGGGGGGH9HHGHHGHHHGG;GGGGGGGGH:HHHHGG8GGG8GHHHHHHHHGGGGGHHHHHHG8HGGHHHGGGHHHHHHHHHHHHGGGGHGGGHHHHHHGGGGHHHHHHHHHHGHGHHHGHHHHHGHHHHHFHHGHGHGGGGHGGHHHHHHHHHGGGGGFGHHFHHGGGGGGGGGGGHFHHGGGGHGGGGGGGGGGFFFFFFFBBBAA
@M02197:105:000000000-AN6RF:1:1103:25799:17288 1:N:0:1
ACATCAGGTCACTCCTCCGCTTATTGATATGCTTAAGTTCAGCGGGTAGTCCTACCTGATTTGAGGTCAAATTGTCAGAAGCTGTCTCAAAAGAGACCCTTTAGAAGCTGAACCCCATTTATAAAGCTGCTCTTCACAAATGGCGTAGATAATTATCGCACCAAAGCAAGGCAACAAAGGTCCCGCTAATGCATTTCAGGAGAGCCGACTTCTGAGAAGCCCGCATACTCCCACATCCAAGCCTGATCAACAGAAAAAGCTGAAAAGGTTGAGAATTTCATGACACTCAAACAGGCATGCTCCTCGGAATACCAAGGAGCGCAAGGTGCGTTCAAAGATTCGATGATTCAC
+
CCCCCFFFFFFFGGGGGGGGGGGHGHHHHHHGHFHHHHHHHHHGGGGGGHHHHHHHHHHHHHHHGHHHHHHHHHHHHHHHHHHHHHHHHHHHHGHHHGHHHHHHHHHHHHHHHHGGGHHHHHHHHHHGHHHHHHHHHHHHHHHHGGGGGHHHHGHHHHGGHHHHHHHHHHGHHHHHHHHHGGHHHHHHGGHHHHHHHHHHHGHGHHHHHHHGGHHGHGGGGGHHHGGGHGHHGGHHGGHHHHFGHHGHHHHHHHHHHHHHHHHHFGEHHGHHFHHGHFHHHHHGFFEHHHHGHGGHHHGFFCGEGHFGBFEGHHHEGGGGGHHHGGGGHGGGGGGGGGGFFFFFFFA?BBB
@M02197:105:000000000-AN6RF:1:1103:28606:17363 1:N:0:1
ACATCAGGTCACTCCTCCGCTTATTGATATGCTTAAGTTCAGCGGGTAGTCCTACCTGATTTGAGGTCAAATTGTCAGAAGCTGTCTCAAAAGAGACCCTTTAGAAGCTGAACCCCATTTATAAAGCTGCTCTTCACAAATGGCGTAGATAATTATCACACCAAAGCAAGGCAACAAAGGTCCCGCTAATGCATTTCAGGAGAGCCGACTTCTGAGAAGCCCGCATACTCCCACATCCAAGCCTGATCAACAGAAAAAGCTGAAAAGGTTGAGAATTTCATGACACTCAAACAGGCATGCTCCTCGGAATACCAAGGAGCGCAAGGTGCGTTCAAAGATTCGATGATTCAC
+
BBBBBFFFFFFFGGGGGFGGGGGHHGDHHHHHHHHHHFGFHGGGGGGGGHHHHHHHHHHHHHHHGGHHHGHHHHHHGFHHHHHHHHHHHHHHGGFHHGHHHHHHHHHHHHHHHEGGGHHHHHHHHHHHHHHGFHHHHGHHHHGHGGGGGGHHHHHHHHHHHGHGHHHHHHGHHHHHHHHGFGHHGGHHGHHHHHHHHHHHHGHGGHGHGGHHGGHHGGGGGGFGGGGGGGHHGHHHGGHHGHHHFHHHHHHHFHHHHHHHGHGHHHHHGHHHFHGFHGHHHHHF5GFHHHFGHHHHHHFGGGGDGGHHGHFHHGFADCGGFHGHGGGGHGGFGGGFEF4FFFFBFFAAAAA
@M02197:105:000000000-AN6RF:1:1103:22602:17469 1:N:0:1
ACATCAGGTCACTCCTCCGCTTATTGATATGCTTAAGTTCAGCGGGTAGTCCTACCTGATTTGAGGTCAAATTCTCAGAAGCTGTCTCAAAAGAGACCCTTTAGAAGCTGAACCCCATTTATAAAGCTGCTCTTCACAAATGGCGTAGATAATTATCACACCAAAGCAAGGCAACAAAGGTCCCGCTAATGCATTTCAGGAGAGCCGACTTCTGAGAAGCCCGCATACTCCCACATCCAAGCCTGATCAACAGAAAAAGCTGAAAAGGTTGAGAATTTCATGACACTCAAACAGGCATGCTCCTCGGAATACCAAGGAGCGCAAGGTGCGTTCAAAGATTCGATGATTCAC
+
BBBBBFFFFFFCFGGGGGG?EEFHCFFFBFDHHFFHHHHGHFHGE2A2EFHGFHHFFDFGHHFGEFHFHHHFHGHHHFHHHGFHHHHHHHHEHGFHHGHGHHHHGHHHHHHGGGGGGF8GGHHHHHGGFHHGH9HHHHGFHEHACEGGGHHHHGHHHFGDFDHHHHFHHFGEHFFHHHHB<1DGGFFHGHHHHHHFGHHFHGHGEGFCD6GGGGGGGGGFFFBDFFGGGGFFGGGG/CFGE1GF122EDDGF>1HD1FB22211D>0CHEFHG1D1D21FDEF1FBA01FG11A11BB//////CA22DAA11FGE0A00111B00001113GF3GAA111BD@3B111>A
@M02197:105:000000000-AN6RF:1:1103:14891:17350 1:N:0:1
ACATCAGGTCACTCCTCCGCTTATTGATATGCTTAAGTTCAGCGGGTAGTCCTACCTGATTTGAGGTCAAATTGTCAGAAGCTGTCTCAAAAGAGACCCTTTAGAAGCTGAACCCCATTTATAAAGCTGCTCTTCACAAATGGCGTAGATAATTATCACACCAAAGCAAGGCAACAAAGGTCCCGCTAATGCATTTCAGGAGAGCCGACTTCTGAGAAGCCCGCATACTCCCACATCCAAGCCTGATCAACAGAAAAAGCTGAAAAGGTTGAGAATTTCATGACACTCAAACAGGCATGCTCCTCGGAATACCAAGGAGCGCAAGGTGCGTTCAAAGATTCGATGACTCAC
+
CCCCCFFFFFFFGGGGGGGGGGGHGHHHGHGHHHHHHHHHHHHGGGGGGHGHHGHHHHHHHHHHGHHHHHGHHHHHHHGFFHHHHHHHFHHHHGHHHGHHHHHHGHHHHHHHHGGGGHHHHHHHHGHHHHHHHHHHHHHHGGGHGGGGGHHHHHHHHGHHGHHHHHHHHHGHHHHHHGHEHGHHHHHHHHHHHHHHHHHHHGHGHHGGGGHGGHHHHGFGGGGHHGGGHGHGHHHFDGHGHGHGHHGHHHGHHHHHHGHHHHGHHHGHHHHHHHFBFFGHGHHFGEFGHHGHHHHHHGHGGCGGHHEHHHHGHGG?E??AGFGCGGGGHGGGGGGGGGGFFFFFFFBBAAA
@M02197:105:000000000-AN6RF:1:1103:21570:17818 1:N:0:1
ACATCAGGTCACTCCTCCGCTTATTGATATGCTTAAGTTCAGCGGGTATCCCTACCTGATCCGAGGTCAACCTTGAAAAAATTGGGGGTCGACGGCTGGACTATCTCACACACCATGCGAAAAGATAATCTTACTACGCCTGGGGATATGAGATCATCCGCCTTTGAATTTCAGAAGGGAGAATGCAAGCAAACTCATCTTCCAAGACCAAGCAAATCTGCTTGAGAGGTATTTAATGACGCTCGAACAGGCATGCCTCCCGGAATACCAGGAGGCGCAATGTGCGTTCAAAGATTCGATGATTCAC
+
CCCCCFFFFFFFGGGGGGGGGGGHHHHHCHHHGHHHHHHHHHHGGGGGHHHHHHHHHHHHHHHEGGGHHHHHHHHHHHHHGHHHHHGGGGGGGGGGGGGHHHHHHHGHHHHGGGHHHHGHHHHHGHHHHHHHHHHHHHGGHHHGHGGHHHHHHHHHHHHGHHHGHHHHHHHGHHHGHHHHHHHHGGHHHHHGHHHHHHHHHGHHGHHGHHHHHGHHHHHHHGHHHHHHHHHHHGHHEGGGGHHGHHHHHGHHHFCGGFG?HGHGFGFHHHHGGGGGHHHHGGFGHGGGGGGGGGGFFFFFFFCCBBB
@M02197:105:000000000-AN6RF:1:1103:12601:17980 1:N:0:1
ACATCAGGTCACTCCTCCGCTTATTGATATGCTTAAGTTCAGCGGGTAGTCCTACCTGATTTGAGGTCAAATTGTCAGAAGCTGTCTCAAAAGAGACCCTTTAGAAGCTGAACCCCATTTATAGAGCTGCTCTTCACAAATGGCGTAGATAATTATCACACCAAAGCAAGGCAACAAAGGTCCCGCTAATGCATTTCAGGAGAGCCGACTTCTGAGAAGCCCGCATACTCCCACATCCAAGCCTGATCAACAGAAAAAGCTGAAAAGGTTGAGAATTTCATGACACTCAAACAGGCATGCTCCTCGGAATACCAAGGAGCGCAAGGTGCGTTCAAAGATTCGATGATTCAC
+
CCCCCFFFFFFFGGGGGGGGGGGHHHGFHHHHHHHHFHHHHHHGGGGGGHHHHHHHHGHHHHHHGHHHHHHHHHHHFHHHHHHHHHHHHHHHHGHHHGHHHHHHHHHHHHHHHHGGGHHHHHHHHHHHHHHHHHHHHHGHHHHGGGGGGHFHHHHHGHHHHGHHHHHHHHHHHHHHHHHHHGHHHGHGGHHHHHHHHHHHHGHGHHGHHGHHHHHHHGGGGGGHHHGGHGHGGHHHGGHHHHHHHGHFHHHHHHHHEHHHHHGGHHHHFHGHHHHHHFHHHHHFGFEHHHHHHHGHHHHDGFGGFGBBHHFFHGFGGGGGHFFGGGGGHGGGFGGGEFGFFFFFFFBBBBB
@M02197:105:000000000-AN6RF:1:1103:2276:18055 1:N:0:1
ACATCAGGTCACTCCTCCGCTTATTGATATGCTTAAGTTCAGCGGGTATCCCTACCTGATCCGAGGTCAACCTTGAAAAAATTGGGGGTCGACGGCTGGACTATCTCACACACCATGCGAAAAGATAATCTTACTACGCCTGGGGATATGAGATCATCCGCCTTTGAATTTCAGAAGGGAGAATGCAAGCAAACTCATCTTCCAAGACCAAGCAAATCTGCTTGAGAGGTATTTAATGACGCTCGAACAGGCATGCCGCCCGGAATACCAGGAGGCGCAATGTGCGTTCAAAGATTCGATG
+
BCCCAFFFDFFFGGGGGGGGGGGHGHHHHHHHGHHHHGHHHHGGCGGGHHHHHHHHHHHHGHHFGGFHHGHHGHHGHHGHGHHHHHGGGGGGGGGGGGGHHHHHHHHHHHHGGGHGHHGGGGHFHHHHHHHHHHHGHGGGHHHGHHGHHHHHHHHHHFHHGGGGHHHHHGGHHHHGHGGGHHHHHHHHHHGGGGGHGGHGGGHHHHHGHHHHGFGFFGFHGGGFGHHHGGFFFHFF11?/GHG?FFGGD3G?E0?EE22?FFFHGBFHHHDGFEGDG5D5A?EGFGGGGFFBAFCFAAA>>
@M02197:105:000000000-AN6RF:1:1103:12371:18117 1:N:0:1
ACATCAGGTCACTCCTCCGCTTATTGATATGCTTAAGTTCAGCGGGTAGTCCTACCTGATTTGAGGTCAAATTGTCAGAAGCTGTCTCAAAAGAGACCCTTTAGAAGCTGAACCCCATTTATAAAGCTGCTCTTCACAAATGGCGTAGATAATTATCACACCAAAGCAAGGCAACAAAGGTCCCGCTAATGCATTTCAGGAGAGCCGACTTCTGAGAAGCCCGCATACTCCCACATCCAAGCCTGATCAACAGAAAAAGCTGAAAAGGTTGAGAATTTCATGACACTCAAACAGGCATGCTCCTCGGAATACCAAGGAGCGCAAGGTGCGTTCAAAGATTCGATGATTCAC
+
CCCCCFFFFFFFGGGGGGGGGGGHHHHHHHHHHHHHHHHHHHHGGGGGGHHHHGHHHHHHHHHHGHHHHHHHHGHHHGHHHHHHHHHHHHHHHGHHHGHHHHHHHHHHHHHHHHGGGHHHHHHHHHHHHHHHHHHHHHHHHHGHGGGGGHHHHHHHHHHHHHHHHHHHHHGHHHHHHHHGFHHHGGHGGHHHHHHHHHHHHGHGHHHGHHHHHHHHHGGGGGHHHHGGHGHHHGHHGGGGHHHGHHHHHHHHHHHHHHHHHHHHHHEGHHHHGHHHHHGHHHHHGGHHHHHHHHHFFHHGGGGGHFGHHHHHHHHGGGGGHHHHGGGGHGGGGGGGGGGFFFFFFFCCBCC
@M02197:105:000000000-AN6RF:1:1103:11773:18468 1:N:0:1
ACATCAGGTCACTCCTCCGCTTATTGATATGCTTAAGTTCAGCGGGTATCCCTACCTGATCCGAGGTCAAACTTAGAAAGTTGGGGGTTGCTGGCAAGCACGCACCGAGACCCTGTAGCGAGGAGTATTACTACGCTTAGAGCACGATGGCACCGCCACTGATTTTAAGACCGATCAGAACTGATGCGGTCCAATACCAAGCAGAGCTTGAGTGTTGTACTGACGCCCGAACAGGCATGCCCCGCGGAATACCACGGGGCGCAATGTGCGTTCAAAGATTCGATGATTCAC
+
CDDDCFFFFFFFGGGGGGGGGGGHHHHHHHHHHHHHHHHHHHHGGGGGHHHHHHHH;HH<HHHGGGG:HHHHHHHHHHHHHHHHGGGGGGHHHHGHHGH<HGG;GGGGGGGGHHHH;H:GGGGGGHHHHHHH;HG9GGGHHHH;HGG<GGH<HGGHHGGHHHHHHHHHGGGGHHHHHHHHHHGGGGGGGFHHGHFFFHHHHGFGHFHHGGGGHFFGFFFFFFFFFFGGHHHHHHHHFECGGGGGGHHHHHHGGGFEGEGFHFFHGFECHFBGFGGGGGGFFFFFFFBBABB
@M02197:105:000000000-AN6RF:1:1103:16735:18649 1:N:0:1
ACATCAGGTCACTCCTCCGCTTATTGATATGCTTAAGTTCAGCGGGTAGTCCTACCTGATTTGAGGTCAAATTGTCAGAAGCTGTCTCAAAAGAGACCCTTTAGAAGCTGAACCCCATTTATAAAGCTGCTCTTCACAAATGGCGTAGATAATTATCACACCAAAGCAAGGCAACAAAGGTCCCGCTAATGCATTTCAGGAGAGCCGACTTCTGAGAAGCCCGCATACTCCCACATCCAAGCCTGATCAGCAGAAAAAGCTGAAAAGGTTGAGAATTTCATGACACTCAAACAGGCATGCTCCTCGGAATACCAAGGAGCGCAAGGTGCGTTCAAAGATTCGATGACTCAC
+
CCCCCFFFFFFFGGGGGGGGGGGHHHHHHHHHHHHGHHHHHHHGGGEGGHHHHHHHHHHHHHHHGGHHHHHHHHHHHGHHGHHHHHHHHHHHHGHHHGHHHHHHHHHHHHHHHHGGGHHHHHGHHHGHHHHHHHHHHHHHHHHHGGGGGHHHHHHHHHHHHGHHHHHHHHGHHHHHHHHHHGHHGGGHHHHHHHHHHHHHHGHGGGHHHHHHGHGHHGGGGGGGHHGGGGGHHHHHGGHHHEHHHHFHHHGHHHHHHGHFHHHHHGHHHHHFHGFGHHHHHHHHHGHHHHFGHHHHHHHGGCGGFHHGHGHCGHHGEGGGHHHHGGGGHGGGGGGGGGBFFFFFFFBBBBB
@M02197:105:000000000-AN6RF:1:1103:18491:19026 1:N:0:1
ACATCAGGTCACTCCTCCGCTTATTGATATGCTTAAGTTCAGCGGGTAGTCCTACCTGATTTGAGGTCAAATTGTCAGAAGCTGTCTCAAAAGAGACCCTTTAGAAGCTGAACCCCATTTATAAAGCTGCTCTTCACAAATGGCGTAGATAATTATCACACCAAAGCAAGGCAACAAAGGTTCCGCTAATGCATTTCAGGAGAGCCGACTTCTGAGAAGCCCGCATACTCCCACATCCAAGCCTGATCAACAGAAAAAGCTGAAAAGGTTGAGAATTTCATGACACTCAAACAGGCATGCTCCTCGGAATACCAAGGAGCGCAAGGTGCGTTCAAAGATTCGATGACTCAC
+
CCCCCFFFFFFFGGGGGGGGGGGHHHHHHHHHHHHHHHHHHHHGGGGGGHHHHHHHHHHHHHHHGHHHHHHHHHHHHHHHHHHHHHHHHHHHHGHHHGHHHHHHHHHHHHHGHHGGGHHHHHHHHHHHHHHHHHHHHHHHHHHHGGGGGHHHHHHHHHHHHHHHHHHHHHHHHHHHHHHHHHHHHHHHHHHHHHHHHHHHHGHGGHGHHHHHHHHHHGGGGGHHHHGGGGHGGHGHGGHHHHHHHFFHHHHHHHHHHHHHHHHGHHHHEHHHHHHHFGHHGHGHHGHHHHHGHHGHGHHGGGGGHHHHHHHHHHHGGGGGHHHHGGGGHCGGGGGGGGFFFFFFFFBBBBB
@M02197:105:000000000-AN6RF:1:1103:10056:19925 1:N:0:1
ACATCAGGTCACTCCTCCGCTTATTGATATGCTTAAGTTCAGCGGGTATCCCTACCTGATCCGAGGTCAAACTTAGAAAGTTGGGGGTTGCTGGCAAGCACGCACCGAGACCCTGTAGCGAGGAGTATTACTACGCTTAGAGCACGATGGCACCGCCACTGATTTTAAGACCGATCAGAACTGATGCGGTCCAATACCAAGCAGAGCTTGAGTGTTGTACTGACGCTCGAACAGGCATGCCCCGCGGAATACCACGGGGCGCAATGTGCGTTCAAAGATTCGATGATTCAC
+
DDDDDFFFFFFFGGGGGGGGGGGHHHHHHHHHHHHHHHHHHHHGGGGGHHHHHHHHHHH<HHHGGGGHHHHHHHHHHHHHHHHHGG9EGGHHHHGHHGH<HGG;GGGGG;GGHHHHHH:GGGGG8HHHHHHH<HGGGGGHHHHHHGGHGGHHHGGHHGHHHHHHHHHHHGGGHGHHHHHHHGGGGGGHHHHHHHHGGHHHHHHHHHHHHHHGHHHFHHHGGGGGGHHGHHHGHGGHHGGGGGGGHHGHGHGGGGGGGGGGHHHHGGEGHGGGGGGGGGGFFFFFFFBCCBB
@M02197:105:000000000-AN6RF:1:1103:13488:20057 1:N:0:1
ACATCAGGTCACTCCTCCGCTATTGATATGCTTAAGTTCAGCGGGTATCCCTACCTGATCCGAGGTCAAACTTAGAAAGTTGGGGGTTGCTGGCAAGCACGCACCGAGACCCTGTAGCGAGGAGTATTACTACGCTTAGAGCACGATGGCACCGCCACTGATTTTAAGACCGATCAGAACTGATGCGGTCCAATACCAAGCAGAGCTTGAGTGTTGTACTGACGCTCGAACAGGCATGCCCCGCGGAATACCACGGGGCGCAATGTGCGTTCAAAGATTCGATGATTCAC
+
CCCCCFFFFFFFGGGGGGGGGGGHHHHHHHHHHHHHHHHHHHGGGEFHHHHHHHHHHHHHHHGGGGHHHHHHHH9HH:GG<HHGGGGGGHHHHGHHGHHHGG;GGGGGGGGHHHHHHHGGGGGGFGHHHHHHHGGGGGHGHH;HGGHGGHHHGGGHHHHHHHHHHHHHGGGGHHHHHHHHHGGGGGHHFGHHHHHGHHHHHHHHHHHHHHGGHHHHHHGGGGGGHHGGHHHFHHHHGGGGGGGHHGHHHHGGGGGGGGGHHHHGFGGHGGGGGGGGGGFFFFFFFCCCBC
@M02197:105:000000000-AN6RF:1:1103:11064:20425 1:N:0:1
ACATCAGGTCACTCCTCCGCTTATTGATATGCTTAAGTTCAGCGGGTAGTCCTACCTGATTTGAGGTCAAATTGTCAGAAGCTGTCTCAAAAGAGACCCTTTAGAAGCTGAACCCCATTTATAAAGCTGCTCTTCACAAATGGCGTAGATAATTATCACACCAAAGCAAGGCAACAAAGGTCCCGCTAATGCATTTCAGGAGAGCCGACTTCTGAGAAGCCCGCATACTCCCACATCCAAGCCTGATCAACAGAAAAAGCTGAAAAGGTAGAGAATTTCATGACACTCAAACAGGCATGCTCCTCGGAATACCAAGGAGCGCAAGGTGCGTTCAAAGATTCGATGATTCAC
+
EEEEEFFFFFFFGGGGGGGGGGGHHHHHHHHGHHHHHHHHHHHGGGGGGHHHHHHHHHHHHHHHGHHHHHHHHHHHHHHHGHHHHHHHHHGHHGHHHGHHHHHHHHHGHHHHHHGGGHHHHHHHHHHHHHHHHHHHHHHHHHHHGGGGGHHHHHHHHHHHHHHHHHHHHHHHHHHHHHHHHHHHHHHGGHHHHHHHHHHHHGHGHHHHHHHGHHHHHGGGGGHHGHGGHGGHHHHHGGHHHFHGHHGHHHHHHHHHGHHHHHHHHHHFHHHHHHHFHHHHHGGHGGHHGHHHHHHHHHHGGGGDHHHHHHFHHGHGGGGGHHHHGGGGGGGGGGGGGGFFFFFFFFCCBBB
@M02197:105:000000000-AN6RF:1:1103:20608:20842 1:N:0:1
ACATCAGGTCACTCCTCCGCTTATTGATATGCTTAAGTTCAGCGGGTAGTCCTACCTGATTTGAGGTCAAATTGTCAGAAGCTGTCTCAAAAGAGACCCTTTAGAAGCTGAACCCCATTTATAAAGCTGCTCTTCACAAATGGCGTAGATAATTATCACACCAAAGCAAGGCAACAAAGGTCCCGCTAATGCATTTCAGGAGAGCCGACTTCTGAGAAGCCCGCATACTCCCACATCCAAGCCTGATCAACAGAAAAAGCTGAAAAGGTTGAGAATTTCATGACACTCAAACAGGCATGCTCCTCGGGATACCAAGGAGCGCAAGGTGCGTTCAAAGATTCGATGACTCAC
+
CDCCCFFFFFFFGGGGGGGGGGGHHHHHHHGHHHHHHHHHHHHGGGGGGHHHHHHHHHHHHHHHGHHHHHHHHHHHHGHHGFFHHHHHHHHGHGHHHGHHHHHHGHHHHHHHFHGGGGHGHHGGHFHHHHHHHGHFHHGHGGGHGGGGGHFHHHHHHHHHHHHHHFHHHGHHHHHHHHHHGGHHGHHHGHHHHGHHHHHHHGHGHHHFFHGHHGHGHGGGGGGGGGGGGGGGGGFGECHHHHHFHHFHHHHHHHGHHHGHHHGHHHHHHHFHHGF5@DDHHHHHGEFGHHHHHFHHHGHGGGFGE35FHG3GFHGEF?FCHG4HGGGGHGGGFGFGFGFFFFFFF@AAA>3
@M02197:105:000000000-AN6RF:1:1103:26352:20839 1:N:0:1
ACATCAGGTCACTCCTCCGCTTATTGATATGCGGTTACTTCCTCTAAATGACCAAGGTCCTCCGCTTATTGATATGCTTAAGTTCAGCGGGTATCCCTACCTGATCCGAGGTCAAACTTAGAAAGTTGGGGGTTGCTGGCAAGCACGCACCGAGACCCTGTAGCGAGGAGTATTACTACGCTTAGAGCACGATGGCACCGCCACTGATTTTAAGACCGATCAGAACTGATGCGGTCCAATACCAAGCAGAGCTTGAGTGTTGTACTGACGCTCGAACAGGCATGCCCCGCGGAATACCACGGGGCGCAATGTGCGTTCAAAGATTCGATGATTCAC
+
CCCCCFFFFFFFGGGGGGGGGGGHHHHHHHHHGABAEHHHHHHHHHHHHHHGHHHHGHHHHHHGGGGFHHHFHHHHHHHHGHHHHHHHGGGGGHHHHHHHHHHG<HHHGGG9HHHHHG:HHHHHHG<HHGGGBDGHHHHGHHGHHHGGGGGGGG;GGHHHHHHHGGGGGGHHHHHHHGGGGGGGGGGGG:GG;GGG;GGGHHHHGHHHGHHHGGGGGHHHHHHHHHGGGGGGHHHGHHHHHGHHHHHHHHHHHEHHGGHFEHHHGGGGGGGHGHHHHHHHHHGGGGGGFGHHHHGHGGGGGGGGGGHHHGGFGHGGGGGGGGGGFFFFFFFBCCBB
@M02197:105:000000000-AN6RF:1:1103:20141:21035 1:N:0:1
ACATCAGGTCACTCCTCCGCTTATTGATATGCTTAAGTTCAGCGGGTAGTCCTACCTGATTTGAGGTCAAATTGTCAGAAGCTGTCTCAAAAGAGACCCTTTAGAAGCTGAACCCCATTTATAAAGCTGCTCTTCACAAATGGCGTAGATAATTATCACACCAAAGCAAGGCAACAAAGGTCCCGCTAATGCATTTCAGGAGAGCCGACCTCTGAGAAGCCCGCATACTCCCACATCCAAGCCTGATCAACAGAAAAAGCTGAAAAGGTTGAGAATTTCATGACACTCAAACAGGCATGCTCCTCGGAATACCAAGGAGCGCAAGGTGCGTTCAAAGATTCGATGACTCAC
+
EEEEDFFFFFFFGGGGGGGGGGGHHHHHHHHHHHHHHHHHHHHGGGGGGHHHHHHHHHGHHHHHGHHHGHFHHHHHHHHHHHHHHHHHHHHHHGHHHGHHHHHHHHHHHHHHHHGGGHHHHHHHHHHHHHHHHHHHHHHHHHHHGGGGGHHHHHHHHHHGHHHHHHHHHHHHHHHHHHHHGGHHHHHHHHHHHHHHHHHHHGHGGHGGGGGGHHHHHGGGGGGHGHGGHGHHGHHFGGGHHHHHHHHHHHGHHHHHHHHHHHHHHHHGHHHHHHHFGEHGHHHHHGHHHHHHGHHHHHGGGGGGHHHHHGFHHHHGGCGGHHCHGGGGHGGGGGGGGGGFFFFFFFBBBAB
@M02197:105:000000000-AN6RF:1:1103:21802:21544 1:N:0:1
ACATCAGGTCACTCCTCCGCTTATTGATATGCTTAAGTTCAGCGGGTAGTCCTACCTGATTTGAGGTCAAATTGTCAGAAGCTGTCTCAAAAGAGACCCTTTAGAAGCTGAACCCCATTTATAAAGCTGCTCTTCACAAATGGCGTAGATAATTATCACACCAAAGCAAGGCAACAAAGGTCCCGCTAATGCATTTCAGGAGAGCCGACTTCTGAGAAGCCCGCATACTCCCACATCCAAGCCTGATCAACAGAAAAAGCTGAAAAGGTTGAGAATTTCATGACACTCAAATAGGCATGCTCCTCGGAATACCAAGGAGCGCAAGGTGCGTTCAAAGATTCGATGATTCAC
+
CCCCCFFFFFFFGGGGGGGGGGGHHHHGHHHHHHHHHHHHHHGGGGEGGHHHHHHHHHHHHHHHGHFHHHHHHHHHHHHHGHHHHHHHHHHHHGHHHGHHHHHHHHHHHHHHHHGGGHHHHHHHHHHHHGHHHHHHHHHHHHHHGGGGGHHHHHHHHHHHHHHHHHHHHHHHHHHHHHHHGHHHHHGHHHHHHHHHHHHHHGHGHHHHHHGHHGHHHGGGGGGGGGGGHGHHHHHGGGHHFFGHHHHHHHHHHHHHHGHHHHHHHHHHHHHHHHHFHHHHHHHHGGGHHHHHGGGHHHHGGGEGHHHGHHHHHHCGGGGGHHHHGGGFGGGGGGGGGGGFFFFFFFBABBB
@M02197:105:000000000-AN6RF:1:1103:6630:21676 1:N:0:1
ACATCAGGTCACTCCTCCGCTTATTGATATGCTTAAGTTCAGCGGGTAGTCCTACCTGATTTGAGGTCAAATTGTCGGAAGCTGTCTCAAAAGAGACCCTTTAGAAGCTGAACCCCATTTATAAAGCTGCTCTTCACAAATGGCGTAGATAATTATCACACCAAAGCAAGGCAACAAAGGTCCCGCTAATGCATTTCAGGAGAGCCGACTTCTGAGAAGCCCGCATACTCCCACATCCAAGCCTGATCAACAGAAAAAGCTGAAAAGGTTGAGAATTTCATGACACTCAAACAGGCATGCTCCTCGGAATACCAAGGAGCGCAAGGTGCGTTCAAAGATTCGATGACTCAC
+
CCCCBBFFFFFFGGGGGGGGGGGHHHHHHHHHHHHHHHHHHHHGGGGGGHHHHHHHHHGHHHHHGHHGGHHHHHHHGGGGGHHHHHHHHHGHHGHHHGHHHHHHHGHHHHHHHHGGGHHHFHHHHHHHHHHHHHHHHHHHHHGHGGGGGHHHHHHHHHHHHHHHHHHHHHHHHHHHHHGHHHHHGHHGHHHHHHHHHHHHHGHGHHHGHHHGHHHHHGGGGGFGGGGGHGGHHHHHGGHHHHHHHHHHHHHHHHHHHHHHHHGHHHHGHHHGHHHHHHHFHGHHGGHFHHHHHHHHHHHGGGGECDHHHHFHHHHGGGGGHHHHGGGFHGGGGGGGGFFFFFFFFFA@A>A
@M02197:105:000000000-AN6RF:1:1103:23698:21904 1:N:0:1
ACATCAGGTCACTCCTCCGCTTATTGATATGCTTAAGTTCAGCGGGTATCCCTACCTGATCCGAGGTCAAACCTAGAAAGTTGGGGGTTGCTGGCAAGCACGCACCGAGACCCTGTAGCGAGGAGTATTACTACGCTTAGAGCACGATGGCACCGCCACTGATTTTAAGACCGATCAGAACTGATGCGGTCCAATACCAAGCAGAGCTTGAGTGTTGTACTGACGCTCGAACAGGCATGCCCCGCGGAATACCACGGGGCGCAATGTGCGTTCAAAGATTCGATGATTCAC
+
BBBBBFFFFFFFGGGGGGGGGGFHHHHHHGGHGHHHGFHHHHHGGGEEHHHGHHHHGGHFHHH:GG:HHFHHGHG:HGFHHHGHGGGGGG:HHH98GGHHHGG;GGGG?FFGEGHHHGHGGGGG9GGHH:HHHH8GFEGHHGGGHGGHGGH;HGGHHGGHHHHHHHHGGGGGHGGGGFHHGHGGGGGHHHGHHHGFGHHGHHHHHHHHGFFGFFHGGGFFGFGGFHHEFHHHHHGFB?FCGGGGEGGHGGB?GGEFGGE2GCHHGEEEFGGFFFGGGGGFFFFFFFA>333
@M02197:105:000000000-AN6RF:1:1103:26630:21663 1:N:0:1
ACATCAGGTCACTCCTCCGCTTATTGATATGCTTAAGTTCAGCGGGAATCCCTACCTGATCCGAGGTCAACCTTGAAAAAATTGGGGGTCGACGGCTGGACTATCTCACACACCATGCGAAAAGATAATCTTACTACGCCTGGGGATATGAGATCATCCGCCTTTGAATTTCAGAAGGGAGAATGCAAGCAAACTCATCTTCCAAGACCAAGCAAATCTGCTTGAGAGGTATTTAATGACGCTCGAACAGGCATGCCTCCCGGAATACCAGGAGGCGCAATGTGCGTTCAAAGATTCGATGACTCAC
+
BBBBBFBFDCFFGGGGGGEGGGGFHHHHBGHCHHHHGHHHHHGGGGEFHGGHHHHHHHHFHHHGGGGHHHHHHHHHFFFGFHHHFHCGGGGGGGGGGGGHHHHHGFHHFHHGHGHHGHGHGHGHHHHHHHHHHHHEGGGGHHHGHHHHHHHHHHHHHHHGGGGFHHHHHGGHHHGGHGHHHHHHHGHHHGHGHGHHHGHHHGHHGHHGHHHHHHHFHHHHHHHFGGHHHGHHHFHHFCEGGHGGHHHFFGHHHGGGGCGGGHHGFHEHBHHGGECGHGHHGGGGHGGGGGFGGGFFCFF5FFAA33A
@M02197:105:000000000-AN6RF:1:1103:21630:22459 1:N:0:1
ACATCAGGTCACTCCTCCGCTTATTGATATGCTTAAGTTCAGCGGGTAGTCCTACCTGATTTGAGGTCAAATTGTCAGAAGCTGTCTCAAAAGAGACCCTTTAGAAGCTGAACCCCATTTATAAAGCTGCTCTTCACAAATGGCGTAGATAATTATCACACCAAAGCAAGGCAACAAAGGTCCCGCTAATGCATTTCAGGAGAGCCGACTTCTGAGAAGCCCGCATACTCCCACATCCAAGCCTGATCAACAGAAAAAGCTGAAAAGGTTGAGAATTTCATGACACTCAAACAGGCATGCTCCTCGTAATACCAAGGAGCGCAAGGTGCGTTCAAAGATTCGATGATTCAC
+
CCCCCFFFFFFFGGGGGGGGGGGHHHHHHHHGHHHHHHHHHHHGGGGGGHHHHGGHHHHHHHHHGHHHHHHHHGHHHHHHFHHHHHHHHHHHHGGHHGGHHHHHGGHHGHHHHHCFGHHHHHHHHHHHHHHHHHHHHHHHHGHHGGGGGHHGHHHHHHHHHHHHHHGHHHHHHHHHHHGHDHFHGGGHHHGHHHHHHHHHHGGGHHHHGHGGHHHHHGGGGGGGGGGGGGGHHHGFDCHHGEDEHGHHHHHHHHFFGFHGHHGHFGHHHHHGHHGHHHHHHHHHFGDHHHGHHGEHHHHFGEDFED55GHFHGGHEGGFFHHHEECGCHGGGGGGGGGFFFFFFFDAA3>A
@M02197:105:000000000-AN6RF:1:1103:20093:22575 1:N:0:1
ACATCAGGTCACTCTTCCGCTTATTGATATGCTTAAGTTCAGCGGGTATCCCTACCTGATCCGAGGTCAACCTTGAAAAAATTGGGGGTCGACGGCTGGACTATCTCACACACCATGCGAAAAGATAATCTTACTACGCCTGGGGATATGAGATCATCCGCCTTTGAATTTCAGAAGGGAGAATGCAAGCAAACTCATCTTCCAAGACCAAGCAAATCTGCTTGAGAGGTATTTAATGACGCTCGAACAGGCATGCCTCCCGGAATACCAGGAGGCGCAATGTGCGTTCAAAGATTCGATGATTCAC
+
DDDDDFFFFFFFGGGGGGGGGGGHHHHHHHHHHHHHHHHHHHHGGGGGHHHHHHHHHHHHHHHGGGGHHHHHHHHHHHHHGHHHHHGGGGGGGGGGGGGHHHHHHGHHHHHGGGHHHHHHHHGHHHHHHHHHHHHHHHGGHHHHHHHHHHHHHHHHHHHGHGHGHHHHHHHHHHHHHHGHHHHHHHHHHHHHHHHHHGHHGGHHHHHGHHHGHHHHHHHHHHHHHHHHHHHHHGHHGGGGGHHGGHHHHHHHHGGGGGGFGHHHHHHHHFHGGGGGHHFHGGFGHGGGGGGGGGGFFFFFFFCDCCC
@M02197:105:000000000-AN6RF:1:1103:8688:22806 1:N:0:1
ACATCAGGTCACTCCTTCGCTTATTGATATGCTTAAGTTCAGCGGGTAGTCCTACCTGATTTGAGGTCAAATTGTCAGAAGCTGTCTCAAAAGAGACCCTTTAGAAGCTGAACCCCATTTATAAAGCTGCTCTTCACAAATGGCGTAGATAATTATCACACCAAAGCAAGGCAACAAAGGTCCCGCTAATGCATTTCAGGAGAGCCGACTTCTGAGAAGCCCGCATACTCCCACATCCAAGCCTGATCAACAGAAAAAGCTGAAAAGGTTGAGAATTTCATGACACTCAAACAGGCATGCTCCTCGGAATACCAAGGAGCGCAAGGTGCGTTCAAAGATTCGATGATTCAC
+
CCCCCFFFFFFFGGGGGGGGGGGHHHGHHHHHHHHHHHHHHHHGGGFGGHHHHHHHHHHHHHHGGHHHHHHHHHHHHHHHHHHHHHHHHHHHHGHHHGHHHHHHHHHGHHHHHHGGGHHHHHHHHHHHHHHHHHHHHHHHHHHHGGGGGHHGHHHHHHHHHHHHHHHHHHHHHHHHHHGHFGHHHHGGHHHHHHHHHFHHHGGGHHCHHHHHHHHHHGGGGGGHHGGGHGHGHHHHGFHHFGHHHHFHHHHHHHHHHHHHHHHHHHHHHGHHHFFFHGFHHHHGDGHHGHHHFEHHHHHGCGGGHHFHFHGHHHHGGGGGGHHHGGGGGGGGGGGGGGGFFBFFFFBCCBC
@M02197:105:000000000-AN6RF:1:1103:9493:22863 1:N:0:1
ACATCAGGTCACTCCTCCGCTTATTGATATGCTTAAGTTCAGCGGGTATCCCTACCTGATCCGAGGTCAACCTTGAAAAAATTGGGGGTCGACGGCTGGACTATCTCACACACCATGCGAAAAGATAATCTTACTACGCCTGGGGATATGAGATCATCCGCCTTTGAATTTCAGAAGGGAGAATGCAAGCAAACTCATCTTCCAAGACCAAGCAAATCTGCTTGAGAGGTATTTAATGACGCTCGAACAGGCATGCCTCCCGGAATACCAGGAGGCGCAATGTGCGTTCAAAGATTCGATGACTCAC
+
CCCCCFFFFFFFGGGGGGGCGGGHHHHHHGHHHHHHGHHGHHHGGGGGHHHHHHHHHHHHHHHGGGGEHHHHHHHHHHHHGHHHHHGGGGGGGGGGGGGHHHHHHHHHHHHHHGHHGHGHHGGHHHHGHHHHHHHHHGGGHHHHHHHHHHHHHHHHHHGGFGGGHHHHHGGHHHHHGHGHHHHHHHHHHHHHHHGGGHGHGHHHFHFGHHHHHHHHHHFHFHHHHHHHHEHGHHHHGGEGGFFGHFGHHHHHHGGGGGGGFHGHHHHHHHCDGGGCHHHCGGGGHGGGGGGGGFGFFFFFFFAAAAA
@M02197:105:000000000-AN6RF:1:1103:14919:23618 1:N:0:1
ACATCAGGTCACTCCTCCGCTTATTGATATGCTTAAGTTCAGCGGGTAGTCCTACCTGATTTGAGGTCAAATTGTCAGAAGCTGTCTCAAAAGAGACCCTTTAGAAGCTGAACCCCATTTATAAAGCTGCTCTTCACAAATGGCGTAGATAATTATCACACCAAAGCAAGTCAACAAAGGTCCCGCTAATGCATTTCAGGAGAGCCGACTTCTGAGAAGCCCGCATACTCCCACATCCAAGCCTGATCAACAGAAAAAGCTGAAAAGGTTGAGAATTTCATGACACTCAAACAGGCATGCTCCTCGGAATACCAAGGAGCGCAAGGTGCGTTCAAAGATTCGATGATTCAC
+
BBBBBFFBFFFFGGGFFGFGGGGHHFGFFHGHHHHGHGDGHHHEGGEFGFHHHFGGEGHGHHHHAFBFCGGHHGHFHHHHHHHHDGHGHGHHEFHFFEHHHFHHHHHGHHHHHEEGGHFFHHHHFFHFHHFGHGHHHGFGGGFHGGGGFFHGHHHHHHHHHHHHHHHHHHHHHHHHFGGGGGGGHGHHGHHGHHHHHGHHHGHGGHHHGHGHHHHHHGFGGGHGHHGFFFFGHGGHGGHFHHHHHHHHHHHHHGHHHHGFHHHHHHGHFHFFGGG5FHHBHHHGFA5GHGEHGHHHGAHDCCEECHHBFGEHHHHGFGGGFHHGEGGGHGGGGGGGEGGFFD5FFFAAAAA
@M02197:105:000000000-AN6RF:1:1103:6369:23570 1:N:0:1
ACATCAGGTCACTCCTCCGCTTATTGATATGCTTAAGTTCAGCGGGTAGTCCTACCTGATTTGAGGTCAAATTGTCAGAAGCTGTCTCAAAAGAGACCCTTTAGAAGCTGAACCCCATTTATAAAGCTGCTCTTCACAAATGGCGTAGATAATTATCACACCAAAGCAAGGCAACAAAGGTCCCGCTAATGCATTTCAGGAGAGCCGACTTCTGAGAAGCCCGCATACTCCCACATCCAAGCCTGATCAACAGAAAAAGCTGAAAAGGTTGAGAATTTCATGACACTCAAACAGGCATGCTCCTCGGAATACCAAGGAGCGCAAGGTGCGTTCAAAGATTCGATGACTCAC
+
CCCCCFBFFFFFGGGGGGGGGGGHHHHHHHHHHHFHHHHHHHHGGGFGGHHHHHHHHHHHGHHHGHHHHHHHHHHGHHHHHHHHHHHHHHHHHGFHHGHHHHHHHGHHHHHHHHGGGHHHHHHHHHHGFHHHHHHHHHFHHHHFGDGGGHHHHHHHHHHHHGHHHHHHHHGHHHHHHHHGGGHGGHGHGHGHHHHHHHHHHGHGHHGGHGGHHHHHHGGGGGFGGGGGHGHGGHGFGGHHFGGHHFGHHHHHEHHHHHGHHHGEGHGHGGFHHHHFFGFHFHHHHGGHHHGGFFEHHHEGCGGFHHHHHGFFHGHEEEFEFGC4FCEDHGEBFGFGGGG4FFFFFFAA@AB
@M02197:105:000000000-AN6RF:1:1103:18991:23597 1:N:0:1
ACATCAGGTCACTCCTCCGCTTATTGATATGCTTAAGTTCAGCGGGTAGTCCTACCTGATTTGAGGTCAAATTGTCAGAAGCTGTCTCAAAAGAGACCCTTTAGAAGCTGAACCCCATTTATAAAGCTGCTCTTCACAAATGGCGTAGATAATTATCACACCAAAGCAAGGCAACAAAGGTCCCGCTAATGCATTTCAGGAGGGCCGACTTCTGAGAAGCCCGCATACTCCCACATCCAAGCCTGATCAACAGAAAAAGCTGAAAAGGTTGAGAATTTCATGACACTCAAACAGGCATGCTCCTCGGAATACCAAGGAGCGCAAGGTGCGTTCAAAGATTCGATG
+
CCCCCFFFFFFFGGGGGGGGGGGHHHHHHHHHHHHHHHHHHHHGGGGGGHHHHHHHHHHHHHHHGHHHHHHHHGHHHHHHHHHHHHHHHHFHFGHGHGHHHHHHHHHHHHHHHHGGGHHHHHGHHHHHHHHGHHHHHHHHHHHHGGGGGHHHHHHHHHHHHGHHHHHHHHGHHHHHHHHGGGHHGHHGHHHHHHHHHHHHHGGGGGHHHHGGHHHHHGGGGGHHHGGGHGHHHGHHGCHHHHHHHHHGHHHHHHHHHHHHHHHHGHHHHHHHGHHFGHHHFHHHHFGHFHGHHHFHHHHDF?GGGHHHHGDHHHHGGGGGHHHGGGGGGGGGGFFFBFFFCCCBC
@M02197:105:000000000-AN6RF:1:1103:17148:23822 1:N:0:1
ACATCAGGTCACTCCTCCGCTTATTGATATGCTTAAGTTCAGCGGGTATCCCTACCTGATCCGAGGTCAACCGTAAAGAATGGGGGGTTTTGGCAGGTGGTCACCTGGACCCTATAGCGAGAAAATTACTACGCTCAGAGCCAGACGGCACCGCCACTGATTTTAAGGGCCGCGAGACCGCGAACCCCAAGACCAAGCCGAGGCTTGAGTGGTTATAATGACGCTCGAACAGGCATGCCCCTCGGAATACCAAGGGGCGCAATGTGCGTTTAAAGATTCGATGACTCAC
+
BBBBBFFBFFFFGGGGGGGGGGGHHHHHGHHHHFHHHHHHFFHGGGGGHDGHH;HHHHH<BFH:GGGHH;HGE+GGHHHH<HHHGG:FFFGH;H:GGHFCGGHHH<HH:GH8GHGGF;;G9AGG9G:GGF:G:G)8,FG9F9FFFFFFF:FGGGGFFHHGFFFFHHFCFFGEFHGGGGGGFFGGGFHHGHFGFGFFGGFHGFFFFHHGGFHFFFHHHHGFFGGHFEHHHFDHGHHGEGEEGEHFGFHHHFHCHGGGGGGHHGGGGGGG5GGGGGCGFFCFFFFF@BBBB
@M02197:105:000000000-AN6RF:1:1103:9430:23819 1:N:0:1
ACATCAGGTCACTCCTCCGCTTATTGATATGCTTAAGTTCAGCGGGTAGTCCTACCTGATTTGAGGTCAAATTGTCAGAAGCTGTCTCAAAAGAGACCCTTTAGAAGCTGAACCCCATTTATAAAGCTGCTCTTCACAAATGGCGTAGATAATTATCACACCAAAGCAAGGCAACAAAGGTCCCGCTAATGCATTTCAGGAGAGCCGACTTCTGAGAAGCCCGCATACTCCCACATCCAAGCCTGATCAACAGAAAAAGCTGAAAAGGTTGAGAATTTCATGACACTCAAACAGGCATGCTCCTCGGAATACCAAGGAGCGCAAGGTGCGTTCAAAGATTCGATG
+
CCCCCFFFFFFFGGGGGGGGGGGHHHHHHHHHHHHHGGHHHHHGGGGGGHHHHHHHHHGHHHHHGGHHHHHHHHHHHHHGHHHHHHHHHHHHHGHHHGHHHHHFHHHHHHHHHHGGGHHHHHHHHGGHGHHHHHHHHHHHHHHHGGGGGHHHHHHHGHHHHHHHHHHHHHHHHHHHHHGHHHHGHGHHHHHHHHHHHHHHHGHGHHHHHHHHHHHHHGGGGGGHHHGGHGGHHHHGCGHHHHHHHHHHHHHHHHHGHGHHGHHHHHHHHHHHHHG@FGHFGHHHHGHHGHHGHHEFGCEEA2CGHHHHHGFHHHHCGGGGHHHGGGGGGGGGGFFFCFFFCBACC
@M02197:105:000000000-AN6RF:1:1103:25484:23800 1:N:0:1
ACATCAGGTCACTCCTCCGCTTATTGATATGCTTAAGTTCAGCGGGTATCCCTACCTGATCCGAGGTCAAACTTAGAAAGTTGGGGGTTGCTGGCAAGCACGCACCGAGACCCTGTAGCGAGGATTATTACTACGCTTAGAGCACGATGGCACCGCCACTGATTTTAAGACCGATCAGAACTGATGCGGTCCAATACCAAGCAGAGCTTGAGTGTTGTACTGACGCTCGAACAGGCATGCCCCGCGGAATACCACGGGGCGCAATGTGCGTTCAAAGATTCGATGATTCAC
+
CCCCCFFFDFFFGGGGGGGGGGGHHHHHHHHHHHHHHHHHHHHGGGGGHFHHHGHH;HH<HHHGGGGHHHFGH9HHHGHHG;HHGG8EGGHHHHGHHGH<HGFGGGGGG;GGHHGHHHHGGGGG#FGHHFFHHHEGGGGGHHHHHFGHGGHHHGGHHGHHHHHHHHHGHGGGGHHHHHGGHHGGGGGHHHGHHGFFGHFHGHHHHHHHHHHGHHHHGHFGFGGGFFHGHHGGGHGGHGGGGE?GHHFHHBHGFGGGGGGGHHHHGGEGHGGGGGGGGGGFFFFFFFBABAA
@M02197:105:000000000-AN6RF:1:1103:17566:23981 1:N:0:1
ACATCAGGTCACTCCTCCGCTTATTGATATGCTTAAGTTCAGCGGGTATCCCTACCTGATCCGAGGTCAACCTGTAAAAATTGGGGGTTCTGGCAAGCCACCGGGGGGAACTCTATAGCGGGAGTATGTACTACGCTCAGAGCCCACCGGCACCGCCACTAATTTTGAGGGCCGCGGAGACCGCGTGCCCCAATACCACGCTAGGCGTGAATGGTTAAATGGCGCTCGAACAGGCATGCCCTGCGGAATACCACAGGGCGCAATGTGCGTTCAAAGATTCGATGATTCAC
+
CCDCCFFFFFFFGGGGGGGGGGGHGHHHHHGHHHHHGHHHHHHGGGGGHHHHGHHH<<<HH;HGGGGHHHH::H<HGHHHH+HHHGGGGF:H;HHH:HG<H;GGGG9:G:GGGGGG;GGGGFF9F8FFFFFFFF:F7FFFF:FFFFFFF9FFGGGFGFHFHGGFFHGFGGGGGGGHHFFFGFGGGFGGFFFFFFFFFFGHHGHGHGGHHHFFHHHGGGFGGFGFFFFFHFHHHFHFF?FGEECHGHFFFGHFHHFECGGHFHHEEAE4FFBFGGFEFGFFFFFFFAA>3A
@M02197:105:000000000-AN6RF:1:1103:15553:24614 1:N:0:1
ACATCAGGTCACTCCTCCGCTTATTGATATGCTTAAGTTCAGCGGGTAGTCCTACCTGATTTGAGGTCAAATTGTCAGAAGCTGTCTCAAAAGAGACCCTTTAGAAGCTGAACCCCATTTATAAAGCTGCTCTTCACAAATGGCGTAGATAATTATCACACCAAAGCAAGGCAACAAAGGTCCCGCTAATGCATTTCAGGAGAGCCGACTTCTGAGAAGCCCGCATACTCCCACATCCAAGCCTGATCAACAGAAAAAGCTGAAAAGGTTGAGAATTTCATGACACTCAAACAGGCATGCTCCTCGGAATACCAAGGAGCGCAAGGTGCGTTCAAAGATTCGATGATTCAC
+
CCCCCFBFFFFFGGGGGGGGGGGHHHHHHHHHHHHHHHHHHHHGGGGGGHHHHHHHHHHHHHGHGHHHHHHHHHHHHHHHHHHGHHHHHHHHHGHHHGHHHHHHHHHGHHHHHHGGGHHHHHHHHHHHHHHHHHHHHHHHHHHHGGGGGHHHHHHHHHHHHHHHHHHHHHHHHHHHHHHHGHHHGHHHHHHHHHHHHHHHHGGGGHGHHGHGHHGHHGGGGGGHHHGGHGHGGHHFGGHHHHGHHHFHHHHHHHHHHHGHHGHHHHHHHHHHHHGBBHHHHGHHGGHHHHHHHFHHHHHGGGGGHGHHHHHHHHGFGGGGHGHHGGGGHGGGGGGGGGGFFFFFFFAAAAA
@M02197:105:000000000-AN6RF:1:1103:11760:24645 1:N:0:1
ACATCAGGTCACTCCTCCGCTTATTGATATGCTTACGTTCAGCGGGTAGTCCTACCTGATTTGAGGTTAAATTGTCAGAAGCTGTCTCAAAAGAGACCCTTTAGAAGCTGAACCCCATTTATAAAGCTGCTCTTCACAAATGGCGTAGATAATTATCACACCAAAGCAAGGCAACAAAGGTCCCGCTAATGCATTTCAGGAGAGCCGACTTCTGAGAAGCCCGCATACTCCCACATCCAAGCCTGATCAACAGAAAAAGCTGAAAAGGTTGAGAATTTCATGACACTCAAACAGGCATGCTCCTCGGAATACCAAGGAGCGCAAGGTGCATTCAAAGATTCGATGATTCAC
+
BBBBBFFFFFFFGGGGGGGGGGGHHHFHHHHGHHHHGHHHHHHGGGGGGHHHHHHHHHHHHHHHGHHHHHHHHHHHHHHHHHGHHHHHHHHHHGHHGGHHHHHHHGHHHHHHHHGGGHHGHHHHHGHHHHHHHHHHHHHHHHHHGGGGGHHHHHHHHHHHHGHHHHHHHHGHHHHHHHHHFGHHGHHHGHHHHHHHHHHHHGHGGHHHGHGHHHHGHGGGGGHHHHGGHGHGGHHHGGHHGHHHHHHHHHHHGHHHHHFHHHHGHHHHHHGHHHHHHGHHHHHHGGFHHHHHGHHHFHEDGCGGFG5EHGEGHHFGGFFGHHGHGHHGGGGGGGG5GGGFFFFFFFBBBBB
@M02197:105:000000000-AN6RF:1:1103:21165:25498 1:N:0:1
ACATCAGGTCACTCCTCCGCTTATTGATATGCTTAAGTTCAGCGGGTATCCCTACCTGATCCGAGGTCAAACTTAGAAAGTTGGGGGTTGCTGGCAAGCACGCACCGAGACCCTGTAGCGAGGAGTATTACTACGCTTAGAGCACGATGGCACCGCCACTGATTTTAAGACCGATCAGAACTGATGCGGTCCAATACCAAGCAGAGCTTGAGTGTTGTACTGACGCTCGAACAGGCATGCCCCGCGGAATACCACGGGGCGCAATGTGCGTTCAAAGATTCGATGATTCAC
+
BBCCCFFFDFFFGGGGGGGGGGGHHHHHGHHHHHHHFGHGHHHGGGGGHHHEHHHH:HGHHHHGGGG:HHHHHGH:HHHHH.HHGGGGGGHHHHGHHGH<HG/;GGGGG:GG;.<H;HHGGGGGGGHHH<HH<HGGGGGH;HHFFGF;G:HHHGGGGGHHHHHHHHHHHGGGHHHHHHGGHHGGGGGGHHHHHHGFGHFHHHHHGHFHHHHGHHFFHHHGGFFFFFFFFGFFHHGHHFE@0FGGFGF5GFFFFECGGGGEDAGEGGGFHGGCFGGGGGBFFFFFFFBBBAA
@M02197:105:000000000-AN6RF:1:1103:23439:25549 1:N:0:1
ACATCAGGTCACTCCTCCGCTTATTGATATGCTTAAGTTCAGCGGGTAGTCCTACCTGATTTGAGGTCAAATTGTCAGAAGCTGTCTCAAAAGAGACCCTTTAGAAGCTGAACCCCATTTATAAAGCTGCTCTTCACAAATGGCGTAGATAATTATCACACCAAAGCAAGGCAACAAAGGTCCCGCTAATGCGTTTCAGGAGAGCCGACTTCTGAGAAGCCCGCATACTCCCACATCCAAGCCTGATCAACAGAAAAAGCTGAAAAGGTTGAGAATTTCATGACACTCAAACAGGCATGCTCCTCGGAATACCAAGGAGCGCAAGGTGCGTTCAAAGATTCGATG
+
CCCCCFFFFFFFGGGGGGGGGGGHHHHHHHHGHHHHHHHHHHHGGGGGGHHHHHHHHHGHHHHFGHGHGHGHHHHGHHHHHHHHHHHHHHHHHGHHHGHHHHHHHHHHHHHHHHGGGHHHHHHHGHHHHGGHHHHHHHHHHHHHGGGGGHHHHHGHHHHHHHHGHHHHHHGEHHHHHGHFHHHHHHHGGHHHHHGGHHHHHGHGHGHHHHGHGGGGHGGGGGFGHGEGHGHGHHGFDGHHHHHHHHFHHHHHHHGHHHHGHGGHHFGGHHHHHHHBFFHFHFFHFGHGFFGGHGFHHHHDGECFHHHHG5EHGFGGGGGGHHHGGGGFGGGFFFFFBFFFBBABA
@M02197:105:000000000-AN6RF:1:1103:18117:25526 1:N:0:1
ACATCAGGTCACTCCTCCGCTTATTGATATGCTTAAGTTCAGCGGGTAGTCCTACCTGATTTGAGGTCAAATTGTCAGAAGCTGTCTCAAAAGAGACCCTTTAGAAGCTGAACCCCATTTATAAAGCTGCTCTTCACAAATGGCGTAGATAATTATCACACCAAAGCAAGGCAACAAAGGTCCCGCTAATGCATTTCAGGAGAGCCGACTTCTGAGAAGCCCGCATACTCCCACATCCAAGCCTGATCAACAGAAAAAGCTGAAAAGGTTGAGAATTTCATGACACTCAAACAGGCATGCTCCTCGGAATACCAAGGAGCGCAAGGTGCGTTCAAAGATTCGATGATTCAC
+
ABBABFFB5CFBGGGGGGGGGGGHHHHHHHHHHHHHHHHHHHHGGGGGGHHHHHHHHHHHHHHHGHHHHHGFGHFGHHHHHGHHHGHHHHHHHGHGFFHHHHHHHHGHHHGHFHGGCHGFHHHGGFHHFFHHGHHHHHFEHHGFBGFFGGFGHFHHHHHHHHHHHHHHGHGHGHHHHHFHHHHHHGGGGHHHHHGHHHHHGGEFFHGGGGFGHHDGGFGGGFBGHHGGHGHGFHHFGGGHHHGFFHHHHHHHHHFGHGHHFHFHHFFFGFHHHHHGHHGHHGGFAGHHEHHGHHGHHHHGGGGGHHGHHHHHHHFEFCGGHHGE2FGGHGGGGGGGGGGFFFFFFFABABB
@M02197:105:000000000-AN6RF:1:1103:23887:26320 1:N:0:1
ACATCAGGTCACTCCTCCGCTTATTGATATGCTTACGTTCAGCGGGTAGTCCTACCTGATTTGAGGTCAAATTGTCAGAAGCTGTCTCAGAAGAGACCCTTTAGAAGCTGAACCCCATTTATAAAGCTGCTCTTCACAAATGGCGTAGACAATTATCACACCAAAGCAAGGCAACAAAGGTCCCGCTAATGCATTTTAGGAGAGCCGACTTCTGAGAAGCCCGCATACTCCCACATCCAAGCCTGATCAACAGAAAAAGCTGAAAAGGTTGAGAATTTCATGACACTCAAACAGGCATGCTCCTCGGAATACCAAGGAGCGCAAGGTGCGTTCAAAGATTCGATGATTCAC
+
CCCCBFFFFFFFGGGGGGGGGGGHHHHGHHHHGHGHGHGFFHHGGGFGGHGHGHHHHHHHHHHHGHHHHHHHHHHHHHHHHGHHHHHHHHHHHHHHHGHHGHHHHHHGHHHHHHGGGHHHHHHHHHHHHGHHHHHGHHHHGHHHGFGGGHHHHHHHHHHHHGHHHHGHHHGHHHHHHHHGHGHHHGGHHHHHHHHHHHHHHHGGHHHHHHHGHHHGHGGGGFGGHHGGHGGGHHHHGGHHHHHHHHHHHHHGHHHHHHHHHGHHHHHHGFHHGHHHFGHHFFFGEGHHHHHHHFFHFHHG?GGFFHGHHHHHHGHGGGGGHGHFFE?GHGGGGGGGEGF4FFFFFBBBBAB
@M02197:105:000000000-AN6RF:1:1103:18610:27295 1:N:0:1
ACATCAGGTCACTCCTCCGCTTATTGATATGCTTAAGTTCAGCGGGTAGTCCTACCTGATTTGAGGTCAAATTGTCAGAAGCTGTCTCAAAAGAGACCCTTTAGAAGCTGAACCCCATTTATAAAGCTGCTCTTCACAAATGGCGTAGATAATTATCACACCAAAGCAAGGCAACAAAGGTCCCGCTAATGCATTTCAGGAGAGCCGACTTCTGAGAAGCCCGCATACTCCCACATCCAAGCCTGATCAACAGAAAAAGCTGAAAAGGTTGAGAATTTCATGACACTCAAACAGGCATGCTCCTCGGAATACCAAGGAGCGCAAGGTGCGTTCAAAGATTCGATGATTC
+
BBBBBFFFFBFFGGGGGGGGGGGGHGHHGHHHHHHHHHHHGHHGGGGGGGFHHHHHHHGHHHHHGHGHFGHHHHHHHHHGHHHHHHHHHHHHHGHHHGHHHHHHHHGHGHHHHHGGGHHGHHHHGHHHHHHHHHHHHHHHGGHHGGGGGHGHHHHHHHHHGGHHHGHHHHHHHHHHHHHHHHHHGHGHGHHHHHHHHHHHHGHGGGHHGFGHHHHHHGGGGGHHGGGGHGHHHHHHGGHHHHHHG4BHHGFHHFEHHFGHHHHHHHHHHHHHHHHHGBHFHHHGDFFHHHGFHHFHHFHGGFCCHFFFFABHCHHGFFGGHFHHGGECGC5GGGGGGFFFFFFFBB@BB
@M02197:105:000000000-AN6RF:1:1103:14278:28129 1:N:0:1
ACATCAGGTCACTCCTCCGCTTATTGATATGCTTAAGTTCAGCGGGTAGTCCCACCCGATTTGAGGTCAAATTGTCAAAGATTGTCTTGTCAGGACAGTTAGAAGCATAGAGCCAATCAGTACAAGCGCGACCCGAAAGTCAACTCCGGTGAAGATGTTTATCACACCGAATACGCCGCAAAGCAGGGTACACTCAGGCATTTCAGACGAGCCGTTTGTTACACGACAGCATCCAAGTCCACACTGATCGACAAAAAGCCAAAGAGGTGAGATTACAATGACACTCAAACGGGTGTACCCTTTGGAATACCAAAGGGTGCAAGGTGCGTTCAAAGATTCGATGATTCAC
+
BBBBBFFFFFFFGGGGGGE?EGEHHHGHHHCHHHHHHFHHHHCECGEEGHEFHHGGGGGFGGHFGHHFHGHFHGGHHHHGHHHHHGFHHHHHHHHGHGHHHHHHHHHHHHHHHFHHHHHFHGHHFFHGGGGCAEGGGGGHFHGGHHHCFGGGHGHHHGHHHHHHHGHGHGGGGHHGGHGGGHGGGGGGGFGGHGGHGFHGGGGGGGGGGGFFFCHEHGGGHGGGHHHFHHFFHHHHFHEGFGFHGHFGGGGEHHHGBGFEFFFAFAGHFHHHFHFHHHHHGGDGHGGFGF1BFGCHFGGHDHHGHHHFGFHHHGGHHHHHHHGGGGHGGGGGDBCGGFFFFFFFBBAAB
@M02197:105:000000000-AN6RF:1:1103:20601:28388 1:N:0:1
ACATCAGGTCACTCCTCCGCTTATTGATATGCTTAAGTTCAGCGGGTAGTCCTACCTGATTTGAGGTCAAATTGTCAGAAGCTGTCTCAAAACAGACCCTTTAGAAGCTGAACCCCATTTATAAAGCTGCTCTTCACAAATGGCGTAGATAATTATCACACCAAAGCAAGGCAACAAAGGTCCCGCTAATGCATTTCAGGAGAGCCGACTTCTGAGAAGCCCGCATACTCCCACATCCAAGCCTGATCAACAGAAAAAGCTGAAAAGGTTGAGAATTTCATGACACTCAAACAGGCATGCTCCTCGGAATACCAAGGAGCGCAAGGTGCGTTCAAAGATTCGATGACTCAC
+
BBBBBFFFFFFFFFGGFGEGGGGHGHHHHFHHGHHHHGHFGHCDFGEEEGHHHHHHHHHGHHHHGGHGHHHHHHHHHHHHHHHGHHHHFHFGHHHGHHHHHHHHHHHHHHHHHHGEGHHHHHHHHHGHHHGHHHHGHHHHHEHFGGGGGHHGHHHHHGHHHHHGHHHHHHHHHHHHHHHC?F?GHHGGGHHHHHHHHHHFGFHGAHGGGGHHGHHGHGGGGGHGGGGGGGHHHHGGGGHFEHHGHHHHHHHHHHHHHHHHHGHHFHFFFHHGEGG@E5GHGHHFHGHGHHHFFCCHHHHGE?GCHFHHGF3HHHFGCEA2FE44CGGGFGFGGDGGGGGFFBFFFFAAAAB
@M02197:105:000000000-AN6RF:1:1103:19930:28547 1:N:0:1
ACATCAGGTCACTCCTCCGCTTATTGATATGCTTAAGTTCAGCGGGTAGTCCTACCTGATTTGAGGTCAAATTGTCAGAAGCTGTCTCAAAAGAGACCCTTTAGAAGCTGAACCCCATTTATAAAGCTGCTCTTCACAAATGGCGTAGATAATTATCACACCAAAGCAAGGCAACAAAGGTCCCGCTAATGCATTTCAGGAGAGCCGACTTCTGAGAAGCCCGCATACTCCCACATCCAAGCCTGATCAACAGAAAAAGCTGAAAAGGTTGAGAATTTCATGACACTCAAACAGGCATGCTCCTCGGAATACCAAGGAGCGCAAGGTGCGTTCAAAGATTCGATGATTCAC
+
BBB@BFFFBFFFGGBGFGGGGGGHHHHHHHGHHHGHHHGGHHGFGGEGGHHHHHHHHHHHHHHHGHHHGHHHHHHHHGHHHHHHHHHHGHFHHFFHHGHHHHHGHHHHHHHGHGGGGHHHHHHHHHGGHHHHHHHHHHHFHHHFFGGGGHHHHGHHHHGHHHHHHHFHHHHHHHHHHHHFGGHHHGGGGHHGHHFHHFHHHGHGHHHGGHHHGGHGHGGFGGGGHGGGHGHGGHHHDFFHGHGBFHEHHFHGHHHHHGHFGHHHHHGBHHGEHHHGHGHHHHFGFFBFGG3FBHHHHHG1EEA235GFHFFGHHFEGGGGHHGBGGGGHGGGGFGGEF44FBFFFFBBBAA
@M02197:105:000000000-AN6RF:1:1103:12614:28254 1:N:0:1
ACATCAGGTCACTCCTCCGCTTATTGATATGCTTAAGTTCAGCGGGTAGTCCTACCTGATTTGAGGTCAAATTGTCAGAAGCTGTCTCAAAAGAGACCCTTTAGAAGCTGAACCCCATTTATAGAGCTGCTCTTCACAAATGGCGTAGATAATTATCACACCAAAGCAAGGCAACAAAGGTCCCGCTAATGCATTTCAGGAGAGCCGACTTCTGAGAAGCCCGCATACTCCCACATCCAAGCCTGATCAACAGAAAAAGCTGAAAAGGTTGAGAATTTCATGACACTCAAACAGGCATGCTCCTCGGAATACCAAGGAGCGCAAGGTGCGTTCAAAGATTCGATGATTCAC
+
BBBBBFFFFFFFGGGGGGGCGGGHHHHHHHHHHHHHHHHHHHHGGGEGGHHGHHHHHHHHHHHGGHHHHHHHHHHHGHHHGHHHGHHHHHHHHGHHFGHHHHHGHHHHHHHHHHGGGHHHGHHHHHHHHGHHHHGHHHHHHHFHGGGGGGHHHHHHHHHHHHHHHHHGFCGHHHHHHHHFFFGHGGHHHHHGHHHHHHHHHGHGHGGGHHGHHHHHHGGGGGGHHHGGHGGHHHHHGGHHGHHGHHGHGGHHHHHHHHHHHHEHFHHFHHHHHHGBHHHHHHHEHGHHHFGHGHHHGHHGGFEGHHDHGFFHHHFGGGGGHHHHGGEFGCFFGGGGGGGFFBFFFBBBAAB
@M02197:105:000000000-AN6RF:1:1103:16933:28912 1:N:0:1
ACATCAGGTCACTCCTCCGCTTATTGATATGCTTAAGTTCAGCGGGTAGTCCTACCTGATTTGAGGTCAAATTGTCAGAAGCTGTCTCAAAAGAGACCCTTTAGAAGCTGAACCCCATTTATAAAGCTGCTCTTCACAAATGGCGTATATAATTATCACACCAAAGCAAGGCAACAAAGGTCCCGCTAATGCATTTCAGGGGAGCCGACTTCTGAGAAGCCCGCATACTCCCACATCCAAGCCTGATCAACAGAAAAAGCTGAAAAGGTTGAGAATTTCATGACACTCAAACAGGCATGCTCCTCGGAATACCAAGGAGCGCAAGGTGCGTTCAAAGATTCGATGATTCAC
+
AAAAAF11BCFFFGGGGGGGGGEHHHFHHFHHCGHHHHHHHGHGGGEEGHHHHHHFFHHGEHHHGHHGHHGHHEGHHFHHHEHHHHGHHHHHHGFHHGHHHHHHHHHHHHHHHGGGGHHHHHHHHFHHHHFGHHHHHHHHHHHHGFGGFGHHGGHGHHHHHHHGHHHHHHGHHHHHHHGGHHHGHGGGGHHHHHGHHHGHGGGCFGDGG@GGHHHFHFGGGGHHHHGGEGHGGFHHGGHHHFFHGBFFHHFHHGHGHGGGHHHHGHFHGHHGHHHHGHHHHHHHHGGHHHF3GHHHHFG??GGGHFHGFFDFCHHGGGEECFHFGFEGGGGGGGFFCFGFFFDFBFBBBB@
@M02197:105:000000000-AN6RF:1:1104:18744:1844 1:N:0:1
ACATCAGGTCACTCCTCCGCTTATTGATATGCTTAAGTTCAGCGGGTAGTCCTACCTGATTTGAGGTCAAATTGTCAGAAGCTGTCTCAAAAGAGACCCTTTAGAAGCTGAACCCCATTTATAAAGCTGCTCTTCACAAATGGCGTAGATAATTATCACACCAAAGCAAGGCAACAAAGGTCCCGCTAATGCATTTCAGGAGAGCCGACTTCTGAGAAGCCCGCATACTCCCACATCCAAGCCTGATCAACAGAAAAAGCTGAAAAGGTTGAGAATTTCATGACACTCAAACAGGCATGCTCCTCGGAATACCAAGGAGCGCAAGGTGCGTTCAAAGATTCGATGATTCAC
+
CDDDDFFFFFFFGGGGGGGGGGGHHHHHHHHHHHHHHHHHHHHGGGGGGHHHHHHHHHGHHHHHGHHHHHHHHHHHHHHHHHHHHHHHHGGHHGHHHGHHHHHHHHHHHHHHHHGGGHHHHHHHHHGHHHHHHHHHHHHHHGHHGGGGGHHHHHHHHHHHHGHHHHHHHHHHHHHHHHHGHHHHHHHHHGGGHHHHHHHHHGHGGHHGGHGHGHHHHGGGGGGGHGGGHGHHHHHHGGHGGGHHGHHHHHGHGHHHHHHHHHGHHHHFHHHHHHHHHGHHHHHHHGHGHHHHHHHHHHHGGGGFHFFHHHHGHHFEGGGGHG4FCGGGHGGGFCGGGGGFFFFFFFBBAAA
@M02197:105:000000000-AN6RF:1:1104:19892:1969 1:N:0:1
ACATCAGGTCACTCCTCCGCTTATTGATATGCTTAAGTTCAGCGGGTAGTCCTACCTGATTTGAGGTCAAATTGTCAGAAGCTGTCTCAAAAGAGACCCTTTAGAAGCTGAACCCCATTTATAAAGCTGCTCTTCACAAATGGCGTAGATAATTATCACACCAAAGCAAGGCAACAAAGGTCCCGCTAATGCATTTCAGGAGAGCCGACTTCTGAGAAGCCCGCATACTTCCACATCCAGGCCTGATCAACAGAAAAAGCTGAAAAGGTTGAGAATTTCATGACACTCAAACAGGCATGCTCCTCGGAATACCTAGGAGCGCAAGGTGCGTTCAAAGATTCGATGACTCAC
+
BBBBAF4CFFFFGGGGGGGGGGGHHFHGHHHHHHGHHHHGHFHGGGGGGHHHHHHGHHHHHHHGEHHHFHHHHHHGHHHGHHHHHHHHHHHGFGHHGGHHHHHHHHHHHHGHHGGGGHHHHHHHHHHHHHHGHHHHHHGHHHGHGGGGGGHFGHHGHHHHGHHHHHHHHHHGHHHHHGHHGHHGGHGHHHHHHHHGHHHHHGGGEHGHHGHHHHHHHGGGGGHFGGGGG3EHHHHFHGHGHHHHGBDHHHHHGHHHHHEHHGHHHHHHGHHHHHHHHGHHHHHHGGDGHHGFHHHHHHHGGGGGGHGHGGBHHHHGGFCGGHHHGGGFGFGGGFGGGGFFFFFFFFBBAAB
@M02197:105:000000000-AN6RF:1:1104:15999:2171 1:N:0:1
ACATCAGGTCACTCCTCCGCTTATTGATATGCTTAAGTTCAGCGGGTATCCCTACCTGATCCGAGGTCAAACTTAGAAAGTTGGGGGTTGCTGGCAAGCACGCACCGAGACCCTGTAGCGAGGAGTATTACTACGCTTAGAGCACGATGGCACCGCCACTGATTTTAAGACCGATCAGAACTGATGCGGTCCAATACCAAGCAGAGCTTGAGTGTTGTACTGACGCTCGAACAGGCATGCCCCGCGGAATACCACGGGGCGCAATGTGCGTTCAAAGATTCGATGATTCAC
+
BBBBBFFFFFFFGBGGGFGFGGGGFHFHHGCFGHFFHFHFHGH2EEAEGHHHFFGA/;H<HHHGGG9:HHHDGHD9GF(GH<GGGCCEEGH8F9GHFGH<HGG;GGGCCDGGHHHFFGHCCC8GG?GGH;FHFFD@FGGHHHFHFDGAE:FHHEGCFGEHFHGHGHHFH;GGHHGGHFHHFGFFGFB?>FFGHGFFGFHGHHHHHFHFFFFFHHFFFHHGFGGGFCGDFFGD;FEHHE?E?CEDEF5AE5E2EE2EEE2GG5GGE2EE4CBCGGGGCBCFFFFFFFBAA>3
@M02197:105:000000000-AN6RF:1:1104:12539:1787 1:N:0:1
ACATCAGGTCACTCCTCCGCTTATTGATATGCTTAAGTTCAGCGGTTAGTCCTACCTGATTTGATGTCAAATTGTCAGAAGCTGTCTCAAAAGAGACCCTTTAGAAGCTGAACCCCATTTATAAAGCTGCTCTTCACAAATGGCGTAGATAATTATCACACCAAAGCAAGGCAACAAAGGTCCCGCTAATGCATTTCAGGAGAGCCGACTTCTGAGAAGCCCGCATACTCCCACATCCAAGCCTGATCAACAGAAAAAGCTGAAAAGGTTGAGAATTTCATGACACTCAAACAGGCATGCTCCTCGGAATACCAAGGAGCGCAAGGTGCGTTCAAAGATTCGATGACTCAC
+
BBBBBFFFDFFFGFGGGGGGCGGHHHGEEHGCFHGHHHGHHGHGGEEGFHFHHHGGHHHGHHHGHHHHHHHHHFGGFGHHHHHHHHHHHGHHHGEHHGHHHHHHHHHGGFHHHHGGGHHHHHHHHEGHHHHHHHFHHGHFGGGGGGFFGHHHHHGHEDGHHGHHHHHHHGG:FHHGGHHGFG<FGGGGGFFHHHHHHHHHHGHGHHGGFGGHHHGHFGBCFGFGGGGGHFGGHFHHGECFG3G4HHHFGFDFFGHHFHFFHGHHFBFHFHGHGHGFHHHGFFFGEFFHGHGFHGBFAAECGECFFGFFGDFCHHHCGGGGCHHFEEE2GGGGBGFGCFGCBBFDD5A3333
@M02197:105:000000000-AN6RF:1:1104:13210:2071 1:N:0:1
ACATCAGGTCACTCCTCCGCTTATTGATATGCTTAAGTTCAGCGGGTAGTCCTACCTGATTTGAGGTCAAATTGTCAGAAGCTGTCTCAAAAGAGACCCTTTAGAAGCTGAACCCCATTTATAAAGCTGCTCTTCACAAATGGCGTAGATAATTATCACACCAAAGCAAGGCAACAAAGGTCCCGCTAATGCATTTCAGGAGAGCCGACTTCTGAGAAGCCCGCATACTCCCACATCCAAGCCTGATCAACAGAAAAAGCTGAAAAGGTTGAGAATTTCATGACACTCAAACAGGCATGCTCCTCGGAATACCAAGGAGCGCAAGGTGCGTTCAAAGATTCGATGATTCAC
+
CCCCCFFFFFFFGGGGGGGGGGGHHHHHHGHHHHHHHHHHHHHGGFFFGHHHHGHHHHHFHHGHGHHGHHHHHHHGGHHHHHHHHHHHGHHHHGHGHGHHHHHHHHHGFHHHHHGGGHHHHGHGHFGHGHHGHHHHHHHHHHHHGGGGGHHHHHGHHHHFHHHHHGHHHHGHHHHHHHHHFGGHGHGHHHHHHHHHHHHHHGGGHEGHGHHHHHGGGGGGGGGHHHGGHGHGFHHHGGHHHHFHGGGHGHFGHHHHHG4FGHHHHHHGFGHHHHHHHFHHHHHEHGGHHHHHHHHHHGHCGCCGFEHGHGBHHHHGFGGGGHHCGGGGHGGGGGGGGGGFFFFFFFBAAAB
@M02197:105:000000000-AN6RF:1:1104:16112:3568 1:N:0:1
ACATCAGGTCACTCCTCCGCTTATTGATATGCTTAAGTTCAGCGGGTAGTCCTACCTGATTTGAGGTCAAATTGTCAGAAGCTGTCTCAAAAGAGACCCTTTAGAAGCTGAACCCCATTTATAAAGCTGCTCTTCACAAATGGCGTAGATAATTATCACACCAAAGCAAGGCAACAAAGGTCCCGCTAATGCATTTCAGGAGAGCCGACTTCTGAGAAGCCCGCATACTCCCACATCCAAGCCTGATCAACAGAAAAAGCTGAAAAGGTTGAGAATTTCATGACACTCAAACAGGCATGCTCCTCGGAATACCAAGGAGCGCAAGGTGCGTTCAAAGATTCGATGATTCAC
+
BBBBBFFBFFF4GGGGGGGGGGGHGHHHHHHHHHHHHHHHHGHGGGGGGHGHHHHHHHGHHHHHGHHHHHGHHGHHHGHHFHHHHHGHHHHHGGFHHGGHHHHGGHFGHFHHFHGGGHHHHHHFHGHHHHHHHGHHHHHHHHGGGGGGGHFHHHHGHHHHGGHHHHHHHGHHHHHGHFGHFDDHHHHHHHHHHHHHHHHHHGHGHHHHHGGHHHHGHGGGGGHGFFFFHGFGHHHHGGHHHEHFHGFBHHHHHHHHHHGHHHHHHHHHGHHHHHFBGEHGHHHHHGHHHGFEHHHFHGHFGGGGHHHFFGBHHHFGGGGGCHHHFGGGHGGGGGGGGGGBFFFFFFABBAA
@M02197:105:000000000-AN6RF:1:1104:19148:3111 1:N:0:1
ACATCAGGTCACTCCTCCGCTTATTGATATGCTTAAGTTCAGCGGGTAGTCCCACCCGATTTGAGGTCAAATTGTCAAAGATTGTCTTGTCAGGACAGTTAGAAGCATAGAGCCAATCAGTACAAGCGCGACCCGAAAGTCAACTCCGGTGAAGATGTTTATCACACCGAATACGCCGCAAAGCAGGGTACACTCAGGCATTTCAGACGAGCCGTTTGTTACACGACAGCATCCAAGTCCACACTGATCGACAAAAAGCCAAAGAGGTGAGATTACAATGACACTCAAACGGGTGTACCCTTTGGAATACCAAAGGGTGCAAGGTGCGTTCAAAGATTCGATGATTCA
+
AAAAAFFBB@1CBG1BFAE1EF0GHCFFHFFFGFHFFGFFFEFGGEEAEFGHHFHGFG?EGGBFFBF0GGHFGGHHHHHFFHHHHDHHHG1GGH1/0?GFF2GFH1@F1F1EGFHFFFFGFAEFFBBBE?/ECCCGGCGFGGHGBGEFGBGGGHFFGHFFGC;FFFHHHGCCCHGECEHHHHEHHHHDFDBFHHFGHGHHGGFBCGGGGGGGDGFHGGHHHGFGHHHHHHHEHHHHGBFGGHGHGHGHGHHGHEHFGHHHHHGHHHHHHGBHHHHHHFGFHGFEHFFG1CGHGHGG2GHGFFABHHGFFBCHGDEHHFHHHHECEGGFGDBGGGECFFFFD5F@BBBA
@M02197:105:000000000-AN6RF:1:1104:20721:3702 1:N:0:1
ACATCAGGTCACTCCTCCGCTTATTGATATGCTTAAGTTCAGCGGGTAGTCCTACCTGATTTGAGGTCAACCTTAGAAAGATTCTCCCTGAGGGGAGGCAGACCGTGTCCCGTAAACCCATGTGTCCGATACGTGTCCCGTGAAGAACTCAGTGTACCGGGGGTCCAACGAGGCCGCTGTCATTGTCTTTGGGAGGGGCAGGAGCCCCCGAGGGGGCCTCCACCAAACCGTCCAACACCAAGCCGAGGGCTTGAGGGGTGATAATGACGCTCGAACAGGCATGCCCTTCGGAATACCAAAGGGCGCAATGTGCGTTCAAAGATTCGATG
+
ABCCCFFFFFFFGGGGGGGGGGGHHHHFHHHHHHHHHHHHHHHGGGGGGHHHHHHHHHHHHHHHGHHHHHHHHHHHHHHGHHHHHHHHHHHHGGGGGGGGGGHHGGHHHHHGHGGHHHGGHHHHHHHGGGGGGHHHHHHGHGGGHHHHHHHHGHFHHHGGGGGGGGGGGGGGGGGGHHHGGHHHHGFFGFGGGHGHHHHHGHGGFGGGGGGGGGGGGHFFFFGGGGFGGHHHHFFF3GGGGGGGHHHGHFFGGGGHHHFHHHFHGGGCGFHGFHGBHHHGHFGGGGGGHHHGHGHGFHHGEGCGFHHGEGEGGFGGGFFFBFFFBBABB
@M02197:105:000000000-AN6RF:1:1104:8067:4261 1:N:0:1
ACATCAGGTCACTCCTCCGCTTATTGATATGCTTAAGTTCAGCGGGTAGTCCTACCTGATTTGAGGTCAAATTGTCAGAAGCTGTCTCAAAAGAGACCCTTTAGAAGCTGAACCCCATTTATAAAGCTGCTCTACACAAATGGCGTAGATAATTATCACACCAAAGCAAGGCAACAAAGGTCCCGCTAATGCATTTCAGGAGAGCCGACTTCTGAGAAGCCCGCATACTCCCACATCCAAGCCTGATCAACAGAAAAAGCTGAAAAGGTTGAGAATTTCATGACACTCAAACAGGCATGCTCCTCGGAATGCCAAGGAGCGCAAGGTGCGTTCAAAGATTCGATG
+
BBBBBFFBFF4FGGFGGGGGGGFHHGGHHHHHHHHGHHHHHHHGGGGGGHHHHHHHFHFHHHHHGHHHHGHGFHGFFFHFHHHHHHHGHHHHHGHHHEHHHHHHHHHHGGHHHHGGGHHHGHHGHFGFHHHHHHHHHHGHHGHHGGGGGHHHHHHFHHHHHHHHHHGHFGGGHHHHHHHHDGCHGHHHGHHHHHHHHHHHHGHGHHHHHHGHGHHHHFGGGGHGHHFGFGGFFGGFGGHGBHHHHHGHHHHHHHHHHHHHGFHFHHHHHGHHHHHHHHFFHHHHHGHHGHHFHFFHHEFEEEGE3FHGFB3BHGHGGGGGHFHGGGGGGGGBBFFFBFFFABABB
@M02197:105:000000000-AN6RF:1:1104:24017:4688 1:N:0:1
ACATCAGGTCACTCCTCCGCTTATTGATATGCTTAAGTTCAGCGGGTAGTCCTACCTGATTTGAGGTCAAATTGTCAGAAGCTGTCTCAAAAGAGACCCTTTAGAAGCTGAACCCCATTTATAAAGCTGCTCTTCACAAATGGCGTAGATAATTATCACACCAAAGCAAGGCAACAAAGGTCCCGCTAATGCATTTCAGGAGAGCCGACTTCTGAGAAGCCCGCATACTCCCACATCCAAGCCTGATCAACAGAAAAAGCTGAAAAGGTTGAGAATTTCATGACACTCAAACAGGCATGCTCCTCGGAATACCAAGGAGCGCAAGGTGCGTTCAAAGATTCGATG
+
CCCCCFFFFFFFFGGGGGGGFGGHHHGHHHHHHHHHHHHHHHHGGGGGGHHHHGHHHHHHHHHHGHHHHHHHHHHHHHHHHHHHHHHHHHHHHGHHHGHHHHHHHHHHHHHHHHGGGHHHHHHHHHHHHHHHHHHHHHHHHHHHGGGGGHHHHHHHHGHHHGHHHHHHHHHHHHHHHHHHGGHHHHGHHHHHHHHHHHHHHGHGGHGHHGGGGHHHHGGGGGGGGGGGGGHGGHHHFGHHHHGHHGHHHHHHHHHHHHHHHHHHGHHHHHHHHGHHBHHHGHHHGEHHHHHHHGFFGAHGF?EGHHHHHHFHHHFGGFGGHGFGGGGGGGGCGFFFBFFFBBBBB
@M02197:105:000000000-AN6RF:1:1104:22685:5122 1:N:0:1
ACATCAGGTCACTCCTCCGCTTATTGATATGCTTAAGTTCAGCGGGTAGTCCTACCTGATTTGAGGTCAAATTGTCAGAAGCTGTCTCAAAAGAGACCCTTTAGAAGCTGAACCTCATTTATAAAGCTGCTCTTCACAAATGGCGTAGATAATTATCACACCAAAGCAAGGCAACAAAGGTCCCGCTAATGCATTTCAGGAGAGCCGACTTCTGAGAAGCCCGCATACTCCCACATCCAAGCCTGATCAACAGAAAAAGCTGAAAAGGTTGAGAATTTCATGACACTCAAACAGGCATGCTCCTCGGAATACCAAGGAGCGCAAGGTGCGTTCAAAGATTCGATGATTCAC
+
BCBCCFFFFFFFGGGGGGGGGGGHHHHHHHHHHHHHHHHGHHHGGGFGGHHHHHHHHHHHHHHHGHHHHHHHHHHHHHHHHHHHHHHHHGHHHGHHHGHHHHHHHHHHHHGHHHHHHHHHGHGHHHHHHHHHHHHHHHHHHHGHGGGGGHHHHHHHHHHHHHHHHHHHHHHHHHHHHHHHHHHHHHHHHHHHHHHHHHHHHGHGHHGGGHGHHHHHHGGGGGGHHHGGGGHHHHHGGGHHHHHHHHHHGGHHHHHHHHHHHHHHHHHHHGHHHHHHHGHHHHHGGGHHHHHHHHHHHFHGGGGGHGFHHGHHHHHGGGGGHHHHGGGGHGGGGGGGGGGFFFFFFFBBAAB
@M02197:105:000000000-AN6RF:1:1104:24619:5435 1:N:0:1
ACATCAGGTCACTCCTCCGCTTATTGATATGCTTAAGTTCAGCGGGTAGTCCTACCTGATTTGAGGTCAAATTGCCAGAAGCTGTCTCAAAAGAGACCCTTTAGAAGCTGAACCCCATTTATAAAGCTGCTCTTCACAAATGGCGTAGATAATTATCACACCAAAGCAAGGCAACAAAGGTCCCGCTAATGCATTTCAGGAGAGCCGACTTCTGAGAAGCCCGCATACTCCCACATCCAAGCCTGATCAACAGAAAAAGCTGAAAAGGTTGAGAATTTCATGACACTCAAACAGGCATGCTCCTCGGAATACCAAGGAGCGCAAGGTGCGTTCAAAGATTCGATGATTC
+
CCCCCFFFFFFFGGGCGGGGGGGHHHHHHHHHHHHHHHHHHHHGGGGGGHHHHHHHHHHHHHHGGHHFHHGHHHHFHHHHHHHHHHHHHHHHEAHHHGHFHHHHHHGHHHHGHHGGGHHHHHHHHHGGGHGHHHHHHHGHHHGHGGGGGHHHHHHHHHHHHGHHHHHHHHGHHHHHHHGHHHHHHGHGHHHHHHHHHHHHHGGGEHGGGGGHHHHHGGGGGGGHHHGGGGGHHFFGGFHHHHHHHHHHHHHHHHHHGHGHGGHHHHHHGHHHEHHGGHFFHHHHFGGHHHGGFHHHFHFGGGGGHHGHGHGHHHHFGGGGFHHHGGGGGGGGGGGGGFFCFFFFBBBBB
@M02197:105:000000000-AN6RF:1:1104:15408:5587 1:N:0:1
ACATCAGGTCACTCCTCCGCTTATTGATATGCTTAAGTTCAGCGGGTAGTCCTACCTGATTTGAGGTCAAATTGTCAGAAGCTGTCTCAAAAGAGACCCTTTAGAAGCTGAACCCCATTTATAAAGCTGCTCTTCACAAATGGCGTAGATAATTATCACACCAAAGCAAGGCAACAAAGGTCCCGCTAATGCATTTCAGGAGAGCCGACTTCTGAGAAGCCCGCATACTCCCACATCCAAGCCTGATCAACAGAAAGAGCTGAAAAGGTTGAGAATTTCATGACACTCAAACAGGCATGCTCCTCGGAATACCAAGGAGCGCAAGGTGCGTTCAAAGATTCGATGATTCAC
+
CCCCCFFFFFFFFGGGGGGGGGGHHHHHHHHHHHHHHHHHHHHGGGGGGHHHHHHHHHHHHHGHGHFHHHHHHHHHHHHHHHHHHHHHHHFHGGHHHGHHHHGHHHHHHHHHHHGGGHHHHHHHGHHHHHHHHHHHHHHHHHGHGGGGGHGHHHHHHHHHHHHHHHHHHHGHHHHHHHHHHHHHHHHHGHHHHHHHHHHHHGHGHHGHHHHHHHHHHGGGGGHHHHGGHGGGHGHHGGHHHGHHHHHHHHHHHHHGHHHHHHHHHHHHHHHHHHGEHFHHGGHGHGHHHHHGHHHGHHHGGGGGHHHGHHHHHHHGGGGGHHHHGGGCHGGGGGGGGGGFFFFFFFBCCBC
@M02197:105:000000000-AN6RF:1:1104:20292:5564 1:N:0:1
ACATCAGGTCACTCCTCCGCTTATTGATATGCTTAAGTTCAGCGGGTAGTCCTACCTGATTTGAGGTCAAATTGTCAGAAGCTGTCTCAAAAGAGACCCTTTAGAAGCTGAACCCCATTTATAAAGCTGCTCTTCACAAATGGCGTAGATAATTATCACACCAAAGCAAGGCAACAAAGGTCCCGCTAATGCATTTCAGGAGAGCCGACTTCTGAGAAGCCCGCATACTCCCACATCCAAGCCTGATCAACAGAAAAAGCTGAAAAGGTTGAGAATTTCATGACACTCAAACAGGCATGCTCCTCGGAATACCAAGGAGCGCAAGGTGCGTTCAAAGATTCGATGATTCAC
+
CCCCCFFFFFFFGGGGGGGGGGDHHHHHHHHHHHHHHHHHHGHGGGGGGHHHHHHHHHFHHHHHGHHHHHHHHHHHHHHHHHHHHHHHHHHHHGHHHGHHHHHHHHHHHHHHHHGGGHHHHHHHGHHHHHHHHHHHHHHHHHGHGGGGGHHHHHHHHHHHHHHHHHHHHHHHHHHHGHHHHHHHHGHHHHHHHHHHHHHHHGGGHHHHHGGHHHHHHGGGGGHHHHGGHGHHHHHHGGHHHHHHGHHHHHHHHHHHHHHHHHHHHHHFBHHHHHHHGHHHHHHHGFDFHHHHHHHHHHHGGGGGHHGHHHHHHHHGGGGGHHHGGGGGHGGGGGGGGGGFFFFFFFB@BAB
@M02197:105:000000000-AN6RF:1:1104:17164:5879 1:N:0:1
ACATCAGGTCACTCCTCCGCTTATTGATATGCTTAAGTTCAGCGGGTATCCCTACCTGATCCGAGGTCAACCTTGAAAAAATTGGGGGTCGACGGCTGGACTATCTCACACACCATGCGAAAAGATAATCTTACTACGCCTGGGGATATGAGATCATCCGCCTTTGAATTTCAGAAGGGAGAATGCAAGCAAACTCATCTTCCAAGACCAAGCAAATCTGCTTGAGAGGTATTTAATGACGCTCGAACAGGCATGCCTCCCGGAATACCAGGAGGCGCAATGTGCGTTCAAAGATTCGATGACTCAC
+
CBCBCFFFFFFFGGGGGGGGGGGHHHHHHHHHHHHHHHHHHHHGGGGGHHHHHHHHHHGHHHHGGGGHHHHHHHHFHHGHGHHHHHGGGGGGGGGGGGGHHHHHHHHHHHHGGGHHHHHHHHHHHHHHHHHHHHHHHHGGHHHGHHHHHHHHHHHHHHHHHHHHHHHHHHHHHHHHHHHHHHHHHHHHHHHGHHGHHHHHHHHGHHHGHHHHHHHHGHHHHHHHHHHHHFHFHHGHGGGGGHHGHHHHHHHHHGGGGECGHHHHHHHHHHHGGGGFHHHHGGGGCGGGGGGGGGGFFFFFFFBABBA
@M02197:105:000000000-AN6RF:1:1104:24574:6107 1:N:0:1
ACATCAGGTCACTCCTCCGCTTATTGATATGCTTAAGTTCAGCGGGTATCCCTACCTGATCCGAGGTCAACCTTGAAAA
+
BFBHGFBDDFFFFGFFGFHHGFGBGHHHHFGGGHHFHGFHHHHDHFFFGHHFFFHFHHHGEHHGGFGHFGHGGFG/BAF
@M02197:105:000000000-AN6RF:1:1104:17133:6147 1:N:0:1
ACATCAGGTCACTCCTCCGCTTATTGATATGCTTAAGTTCAGCGGGTAGTCCTACCTGATTTGAGGTCAAATTGTCAGAAGCTGTCTCAAAAGAGACCCTTTAGAAGCTGAACCCCATTTATAAAGCTGCTCTTCACAAATGGCGTAGATAATTATCACACCAAAGCAAGGCAACAAAGGTCCCGCTAATGCATTTCAGGAGAGCCGACTTCTGAGAAGCCCGCATACTCCCACATCCAAGCCTGATCAACAGAAAAAGCTGAAAAGGTTGAGAATTTCATGACACTCAAACAGGCATGCTCCTCGGAATACCAAGGAGCGCAAGGTGCGTTCAAAGATTCGATGACTCAC
+
CCCCCFFFFFFFGGGGGGGGGGGHHHHHHHHHHHGHHHHHHHHGGGGGGHHHHHHHHHHHHHHHGHHHHHHHHHHHHHHFHHHHHHHHGHHHHGHHHGHHHHHHHHHHHHHHHHGGGHHHGHHHHHHHHHHHHHHHHHHGHHHHGGGGGHHHHGHHHHHHHGHHHHHHHHHHHHHHHHGHHHHHHGHHHHHHHHHHHHHHHGHGHHGHGHHHHHHHHGGGGGGHGGGGGGHGHHHFGGHHHHHHHHHHHHHHHHHHHHHHGHHHHHHHHHHHHHGDFFGHGHHFGGHHHHHHHHHHGHHGGGCGHHFHHCHHHHHGGGGGHHHHGGGGHGGGGGGGGGGFFFFFFFCCCBB
@M02197:105:000000000-AN6RF:1:1104:19312:6693 1:N:0:1
ACATCAGGTCACTCCTCCGCTTATTGATATGCTTAAGTTCAGCGGGTATCCCTACCTGATCCGAGGTCAACCTTGAAAAAATTGGGGGTCGACGGCTGGGCTATCTCACACACCATGCGAAAAGATAATCTTACTACGCCTGGGGATATGAGATCATCCGCCTTTGAATTTCAGAAGGGAGAATGCAAGCAAACTCATCTTCCAAGACCAAGCAAATCTGCTTGAGAGGTATTTAATGACGCTCGAACAGGCATGCCTCCCGGAATACCAGGAGGCGCAATGTGCGTTCAAAGATTCGATGACTCAC
+
EEEDEFFFFFFFGGGGGGGGGGGHHHHHHHHHHHHHHHHHHHHGGGGGHHHHHHHHHHHHHHHGGGGHGHHHHHHFHHHFGHHHHHGGGGGGGGGGGGGGHHHHHHHHHHHHHGHHHHHHHHHHHHHHHHHHHHHHHHGGHHHHHHHHHHHHHHHHHHHHHHHHHHHHHGGHHHHHHHHHHHHHHGHHHHHHGHGHHHHHHHHHHHHGHHHHHHHHGHHHHHFHHHHHHHHFHGHHGGGGGHHGHHHHHHFHHGGGGECGHHGHGHHHHHHGGGGGHHHFEGGGHGGGGGGGGGGFFFFFFFCBBBC
@M02197:105:000000000-AN6RF:1:1104:5637:7007 1:N:0:1
ACATCAGGTCACTCCTCCGCTTATTGATATGCTTAAGTTCAGCGGGTAGTCCTACCTGATTTGAGGTCAAATTGTCAGAAGCTGTCTCAAAAGAGACCCTTTAGAAGCTGAACCCCATTTATAAAGCTGCTCTTCACAAATGGCGTAGATAATTATCACACCAAAGCAAGGCAACAAAGGTCCCGCTAATGCATTTCAGGAGAGCCGACTTCTGAGAAGCCCGCATACTCCCACATCCAAGCCTGATCAACAGAAAAAGCTGAAAAGGTTGAGAATTTCATGACACTCAAACAGGCATGCTCCTCGGAATACCAAGGAGCGCAAGGTGCGTTCAAAGATTCGATGATTCAC
+
BBBBBFBFFFFFGGGGGFGCGFEHFHHHHB5GHHHHHHHHHFHFGG?AAGFGHHHFHHHBGHGHGHGFHHGHHGHHHFHHBHHHGHHHHHHEGFHGHGHHHHHFHHGHFHHHHHGGGGHHHHHHHGHHGHHHGHHGHHHHGGHGGGGGGGHHHHHHHHHGHHHHHHHHFHFGHHHHHHGCCGGGHGGGDHHHHHHHGHHHHFHDHGHHHHHFHGHHHGCFGGEGHGGGHGHGGFFHGGHHGHHHHHGEHHGGHHFGEHGHHHHGHHCGBHHHHHHHFFHHHGHHFGGC5HGFFFBGHHHGGGGGGHFCHHGHHHHCGFCGGEABGCEDAGGGGGGGGGFFFFFFFFBBBBA
@M02197:105:000000000-AN6RF:1:1104:11065:7646 1:N:0:1
ACATCAGGTCACTCCTCCGCTTATTGATATGCTTAAGTTCAGCGGGTAGTCCTACCTGATTTGAGGTCAAATTGTCAGAAGCTGTCTCAAAAGAGACCCTTTAGAAGCTGAACCCCATTTATAAAGCTGCTCTTCACAAATGGCGTAGATAATTATCACACCAAAGCAAGGCAACAAAGGTCCCGCTAATGCATTTCAGGAGAGCCGACTTCTGAGAAGCCCGCATACTCCCACATCCAAGCCTGATCAACAGAAAAAGCTGAAAAGGTTGAGAATTTCATGACACTCAAACAGGCATGCTCCTCGGAATACCAAGGAGCGCAAGGTGCGTTCAAAGATTCGATGATTCAC
+
CDDCDFFFFFFFGGGGGGGGGGGHHHHHGHHHHHHHHHHHHHHGGGGGGHHHHHHHHHHHHHHHGHGHHHHHHHHHHHHGHHHHHHHHHHHHHGHHHGHHHHHHHHHHHHGHHGGFGHHHHHHGHHHHHHHHHHGHHHHHHHHHGGGGGHHHHHHHHHHHHHHHHHHHHHHHHHHHHHHGHHHHGGGHHHHHHHHHHHHHHGHGHHHHGHGGGHHHHGGGGGGHHGGGGGHGHGHGGGGHHHHHHHGHHHHHHHHHHHHHEHHHHHHHHGHGHHHFHHHHHHHGDFHHHHHHHGHHHGHDGGGGHHHHHGHHHHHGGGGGHHHGGGGGHGGGGGGGGGGFFFFFFFCCCCC
@M02197:105:000000000-AN6RF:1:1104:20247:7674 1:N:0:1
ACATCAGGTCACTCCTCCGCTTATTGATATGCTTAAGTTCAGCGGGTAGTCCTACCTGATTTGAGGTCAAATTGTCAGAAGCTGTCTCAAAAGAGACCCTTTAGAAGCTGAACCCCATTTAGAAAGCTGCTCTTCACAAATGGCGTAGATAAATGGGGT
+
<FFAFHHHGHGGDGGCGGHHGFGHHFHFHHHHHHFGGHHGGGGHHGHFHHFGHHHHGFHFFGHGHHFHHHHHFHHGHHHFHHHHHEGHHHGHHFHGEFEHHHHHHGDGGFFEGFFEEHHHHHHHG7BHHGHHGFHHGGGGGHHHGCGBFFFFFAG@BEA
@M02197:105:000000000-AN6RF:1:1104:11068:7744 1:N:0:1
ACATCAGGTCACTCCTCCGCTTATTGATATGCTTAAGTTCAGCGGGTATCCCTACCTGATCCGAGGTCAACCGTAAAGAATGGGGGGTTTTGGCAGGTGGTCACCTGGACCCTATAGCGAGAAAATTACTACGCTCAGAGCCAGACGGCACCGCCACTGATTTTAAGGGCCGCGAGACCGCGAACCCCAAGACCAAGCCGAGGCTTGAGTGGTTATAATGACGCTCGAACAGGCATGCCCCTCGGAATACCAAGGGGCGCAATGTGCGTTCAAAGATTCGATGATTCAC
+
CDDCDFFFFFFFGGGGGGGGGGGHHHHHHHHHHHHHHHHHHHHGGGGGHHHHH;HGHHH<HHHGGG:HHHHH99HGHHG.GHHHGGGGGGGHG<<GG0HGDGHHHHH;HHHGHHGGG9GGGGGEGGGGGG;G9G/GGGGFF:FF:FF9FFGGGHFHHGHHHFHHHHGGGGFGHHGGGGGGGHFFGHHHHHGFGGGGGGGHGGHGFHFHGHHHGFGFGHGGGFFHFGHHHHHHHHHGGGGGGGHHGHHGHGHHHGGGGGHHHHFAFEAGFFGGGGGGG4FFFFFFBBAAB
@M02197:105:000000000-AN6RF:1:1104:18380:7837 1:N:0:1
ACATCAGGTCACTCCTCCGCTTATTGATATGCGAGGATTACTTCCTCTAAATGACCAAGACCCTCCGCTTATTGATATGCTTAAGTTCAGCGGGTATCCCTACCTGATCCGAGGTCAACCGTAAAGAATGGGGGGTTTTGGCAGGTGGTCACCTGGACCCTATAGCGAGAAAATTACTACGCTCAGAGCCAGACGGCACCGCCACTGATTTTAAGGGCCGCGAGACCGCGAACCCCAAGACCAAGCCGAGGCTTGAGTGGTTATAATGACGCTCGAACAGGCATGCCCCTCGGAATACCAAGGGGCGCAATGTGCGTTCAAAGATTCGATG
+
BCCCCFFFFFFFGGGGGGGGGGGHHHHHHHHHGCGGGHHHHHHHHHHHHHHHHHHGFHHGHHHHHGGGGGGHHHHHHHHHHHHGHHHHHHHGGGG;<HHH;*HHHHH<HHH7GGGHHHHGD9GDHH9G#HHHGGGFDG;GGG;FF:FF:F:FF:FF-FF8FF8FF8FF8FFFFFF:FF:FFF8FFFFFFF:F:FF:F:GGGGHHHHHHGFHGHHGGGGGGHHGGGGGGGHGGGHHGHHGHGGGGGGGHHGGHGHHHGHHHHGFBFG?GGCEBEGGHFHHFFFHGGGGEGCGHHHFHGGHHHGGFGGHFGGEGFGGFGGGFFFCFFFCBBCC
@M02197:105:000000000-AN6RF:1:1104:7060:8120 1:N:0:1
ACATCAGGTCACTCCTCCGCTTATTGATATGCTTACTTCCTCTAAATGACCAAGATCCTCCGCTTATTGATATGCTTACTTCCTCTAAATGACCAAGTTCCTCCGCTTATTGATATGCTTAAGTTCAGCGGGTAGTCCTACCTGATTTGAGGTCAAATTGTCAGAAGCTGTCTCAAAAGAGACCCTTTAGAAGCTGAACCCCATTTATAAAGCTGCTCTTCACAAATGGCGTAGATAATTATCACACCAAAGCAAGGCAACAAAGGTCCCGCTAATGCATTTCAGGAGAGCCGACTTCTGAGAAGCCCGCATACTCCCACGTCCAAGCCTGATCAACAGAAAAAGCTGAAAAGGTTGAGAATTTTATGACACTCAAACAGGCATGCTCCTCGGAATACCAAGGAGCGCAAGGTGCGTTCAAAGATTCGATG
+
BBBAAFFFFBFFDEFGGGGGGGGHHGCGHHHHHHHHHHHHHHHHHGHHHHHHHHHHGHHHHGGGGGHHHHHHHHHHHHHHHHHHHHHHGHHHHHHHHFGHHHHHGGGGGHHHHHHHHGHHHHHHHHHGFFFG<ECFHHHHFFHHHHFHGGGHHGHHHHHHHHFHFHHFHHHHHHHGHGHGHGFEFHHHHHGHHHHHHHHHGGGHHHHHHHHGGHHHHHGHHHGFFG0GFHCGGGGGGGGGFG.GC:GFHHFG/FHFFHHCHDFFGFCGCFBHEHFGFGHHGHFFFHEFFC?GHHG>2HHFHHHGGGEFFBFFEGGGGGECHGGGHHEEHGHHHHHHHHHHHHHHHHHHHHHHHHHGHFHHHDHHFHHGGGEGHHHHGFHHHHHHHGGGGDGBGHFBGG5HHGGGE?GFEGGCFGGCGFGFFFBFFFBBBAA
@M02197:105:000000000-AN6RF:1:1104:8222:8421 1:N:0:1
ACATCAGGTCACTTCTCCGCTTATTGATATGCTTAAGTTCAGCGGGTATCCCTACCTGATCCGAGGTCAAACTTAGAAAGTTGGGGGTTGCTGGCAAGCACGCACCGAGACCCTGTAGCGAGGAGTATTACTACGCTTAGAGCACGATGGCACCGCCACTGATTTTAAGACCGATCAGAACTGATGCGGTCCAATACCAAGCAGAGCTTGAGTGTTGTACTGACGCTCGAACAGGCATGCCCCGCGGAATACCACGGGGCGCAATGTGCGTTCAAAGATTCGATGATTCAC
+
CCCCCFFFFFFFGGGGGGGGGGGHHHHGHHHHHHHHHHHHHHHGGGGGHHHHHHHHHHH<HHHGGGGHHHHHHHHHHHHHG;HHGGGGGGH:HHGHHGH<HGGGGGGGG;GGHHHHHHHGGGGGGGHHHHHHHHGGGGGHHHHHHGGHGGHHHGGGGHHHHHHHHHHHHHGGHHGGHHHHHHGGGGGHHGHHHHHHGHHHHHHHHHHHHGHGHGHGHHHGGGGGGHHGHHHHHHHHHGGGGFFGHHGHHHHGGGGGGGGGHHHHGFGGHGGGGGGGGGGFFFFFFFCCAAA
@M02197:105:000000000-AN6RF:1:1104:17556:8738 1:N:0:1
ACATCAGGTCACTCCTCCGCTTATTGATATGCTTAAGTTCAGCGGGTATCCCTACCTGATCCGAGGTCAACCTTGAAAAAATTGGGGGTCGACGGCTGGACTATCTCACACACCATGCGAAAAGATAATCTTACTACGCCTGGGGATATGAGATCATCCGCCTTTGAATTTCAGAAGGGAGAATGCAAGCAAACTCATCTTCCAAGACCAAGCAAATCTGCTTGAGAGTTATTTAATGACGCTCGAACAGGCATGCCTCCCGGAATACCAGGAGGCGCAATGTGCGTTCAAAGATTCGATGATTCTC
+
BCCCCFFFFFFFGGGGGGGGGGGHHHHHHHHHHHHHHHHHGHHGGGGGHHHHHHHHHHHHHHHGGGGHHHHHHHHHHHGHGHHHHHGGGGGGGGGGGGGHHHHHHHHHHHHHHGGHHHGGGGGHGHHHHHHHHHHHHGGGHHHGGGGHHHHHHHHHHGHGGGGGHHGHHGGHGGGGGHGGGGHHGGGGGGHGGGGGGGGHHHFHFFHFHGGFFFFFFHFFFFFFFFFGFFFFFFFG1EEEEBADFHGEFBHGCF?0EE?2BGFHFFEBHCHGF2EA5D5HAEEEFFGGGGGFFGFFFFFD5FA>33A
@M02197:105:000000000-AN6RF:1:1104:10451:8924 1:N:0:1
ACATCAGGTCACTCCTCCGCTTATTGATATGCTTAAGTTCAGCGGGTATCCCTACCTGATCCGAGGTCAAACTTAGAAAGTTGGGGGTTGCTGGCAAGCACGCACCGAGACCCTGTAGCGAGGAGTATTACTACGCTTAGAGCACGATGGCACCGCCACTGATTTTAAGACCGATCAGAACTGATGCGGTCCAATACCAAGCAGAGCTTGAGTGTTGTACTGACGCTCGAACAGGCATGCCCCGCGGAATACCACGGGGCGCAATGTGCGTTCAAAGATTCGATGATTCAC
+
EEEDDFFFFFFFGGGGGGGGGGGHHHHHHHHHHHHHHHHHHHHGGGGGHHHHHHHHHHH<HHHGGG8HHH9HH9HHHH;HH<HGGGGGEGHHHH:HH;HHHGG;GGGFGGGGHHHHHHHGGGGGGGHGHHHH;HG8GGGHHHGGHGG:GGHHHGGHHGHHHHGHHHHHHGGGHHHGHHGHHHGGGGGHHHHHHHHGGHHHHHHHHHHHHHGGGHGHHHHGGGGGGHGGGHHHHHHHHGGGGFGGHHHHHFGGGGGGGGGGHHHHGGGGHGGGGGGGGGGFFFFFFFBBCCC
@M02197:105:000000000-AN6RF:1:1104:23710:8955 1:N:0:1
ACATCAGGTCACTCCTCCGCTTATTGATATGCTTAAGTTCAGCGGGTATCCCTACCTGATCCGAGGTCAAACTTAGAAAGTTGGGGGTTGCTGGCAAGCACGCACCGAGACCCTGTAGCGAGGAGTATTACTACGCTTAGAGCACGATGGCACCGCCACTGATTTTAAGACCGATCAGAACTGATGCGGTCCAATACCAAGCAGAGCTTGAGTGTTGTACTGACGCTCGAACAGGCATGCCCCGCGGAATACCACGGGGCGCAATGTGCGTTTAAAGATTCGATGATTCAC
+
DDDDDFFFFFFFGGGGGGGGGGGHHHHHHHHHHHHHHHHHHHHGGGGGHHHHHHHHHHH<HHHGGGGHHH9HH9HHHHHHH<HHGG;GGGH9HHGHHGHHHGGGGGGGGGGGHHHHHHHGGGGGGHHHHGHHHHGGGGGGHHHH;GGHGGHHHGGHHGHHHHHHHHHHHGGGGHHHHHHHGHGGGGGHHHHHHHHGGHGHHHHHHHHHHHHGHHHHHHHGGGGGGHHGHHHHHHHHHGGGGGGGHHHHHHHGGGGGGGGGHHHHGGEGGGGGGGGGGGGFFFFFFFCBCCC
@M02197:105:000000000-AN6RF:1:1104:25557:9136 1:N:0:1
ACATCAGGTCACTCCTCCGCTTATTGATATGCTTAAGTTCAGCGGGTAGTCCTACCTGATTTGAGGTCAAATTGTCAGAAGCTGTCTCAAAAGAGACCCTTTAGAAGCTGAACCCCATTTATAAAGCTGCTCTTCACAAATGGCGTAGATAATTATCACACCAAAGCAAGGCAACAAAGGTCCCGCTAATGCATTTCAGGAGAGCCGACTTCTGAGAAGCCCGCATACTCCCACATCCAAGCCTGATCAACAGAAAAAGCTGAAAAGGTTGAGAATTTCATGACACTCAAACAGGCATGCTCCTCGGAATACCAAGGAGCGCAAGGTGCGTTCAAAGATTCGATG
+
CCCCCFFFFFFFGGGGGGGGGGGHHHHHHHHHHHHHHHHHGHHGGEEGGHHHHHHHHHHHHHHHGHHHHHGHHHHHGHHHGHGHGHHHHHHHHGHFHGHHHHHHHHHHHHHHHHGGGHHHHHHGGGHHHHHHHHHHHHHHHHHHGGGGGHHHHHHHHHHHHHHHHHHHHHEHHHHHHHGHGHHHHGHHGHHHHHHHHHHHHGHGHGGGGHHGHGHHHGGGGGGHHGGGHGHGGHGFEGGHHHHFGHHGHHGHHHHGHHHHHGHHHHHFHHHFGGHHHHHHHHGGHEHHFEFGFF333HHGCGGGGFHHGEBCGHHGGGGGHHFBGGGGGBGGGFFFAFFFBBBBB
@M02197:105:000000000-AN6RF:1:1104:15714:9273 1:N:0:1
ACATCAGGTCACTCCTCCGCTTATTGATATGCTTAAGTTCAGCGGGTAGTCCTACCTGATTTGAGGTCAAATTGTCAGAAGCTGTCTCAAAAGAGACCCTTTAGAAGCTGAACCCCATTTATAAAGCTGCTCTTCACAAATGGCGTAGATAATTATCACACCAAAGCAAGGCAACAAAGGTCCCGCTAATGCATTTCAGGAGAGCCGACTTCTGAGAAGCCCGCATACTCCCACATCCAAGCCTGATCAACAGAAAAAGCTGAAAAGGTTGAGAATTTCATGACACTCAAACAGGCATGCTCCTCGGAATACCAAGGAGCGCAAGGTGCGTTCAAAGATTCGATGATTCAC
+
BBBBBFFFFFFFGGGGFGCGGGGHHHHHHHGHHHHHHGHFHHH?FGGGGGHHHHHHHHHHHHHHGHHHGHHHHGFFFHHHHHHGHHHFHHFHHGHHHGEHHHGHHHHHHGGHHHGGGHHHHHHGGHHHHHHHHGHHHGGHHHHHGGGGGHGHHGFHHHHHHHHFHHHHHHGHHHGHHHHFDHHHFDGFHHHHHGHHFFHHHGEGHGHGGGGHHHHHHGGGGGHGHHGGGFGHGHGEGFFHHHHHHHHHHHHHHHHHHEHHHHHHHHHHHHHHHGDFDBHHHHHHGGGHHHHHHEHHHEEECGGEHGEHFG3HHHHGGGGGFGBHEEGGHGGGGGFGGG4BFFFFFF@BBBB
@M02197:105:000000000-AN6RF:1:1104:16741:9673 1:N:0:1
ACATCAGGTCACTCCTCCGCTTATTGATATGCTTAAGTTCAGCGGGTAGTCCTACCTGATTTGAGGTCAAATTGTCAGAAGCTGTCTCAAAAGAGACCCTTTAGAAGCTGAACCCCATTTATAAAGCTGCTCTTCACAAATGGCGTAGATAATTATCACACCAAAGCAAGGCAACAAAGGTCCCGCTAATGCATTTCAGGAGAGCCGACTTCTGAGAAGCCCGCATACTCCCACATCCAAGCCTGATCAACAGAAAAAGCTGAAAAGGTTGAGAATTTCATGACACTCAAACAGGCACGCTCCTCGGAATACCAAGGAGCGCGAGGTGCGTTCAAAGATTCGATGATTCAC
+
BBBBBFFFFFFFGGGGGGGCAEGHHHGHHBDGFHFHHHHHHHCCC?22ABGHHHGFEFEHFGHFGEFFFFHHHHHFHGEFGHHHHHHF5FGFFEHFGGHFHHHHEHHHHHHEFHGECHFGHHHDHHHHHHGH9HGFGFHHBGHH8DCFGFHHGGFHHGH:GGHGHGGFHFFHHGHEDC0FGFHCFCCCGHHHFHHFHHFF0CG?AG@@C@FGGGBFBFFF8FGGGGGGGGFGGGFB/ECGGB1F122BGG2BFFFGB1F2BF1G1>>02DFFFEB11@B2@2D1DFGEFBDGF/A/A?AE/CEEG2BG21B1HF1E/EEAA0AB00001BGCFFGGCGBFCF@B@3111>1
@M02197:105:000000000-AN6RF:1:1104:14479:9831 1:N:0:1
ACATCAGGTCACTCCTCCGCTTATTGATATGCTTAAGTTCAGCGGGTAGTCCTACCTGATTTGAGGTCAAATTGTCAGAAGCTGTCTCAAAAGAGACCCTTTAGAAGCTGAACCCCATTTATAAAGCTGCTCTTCACAAATGGCGTAGATAATTATCACACCAAAGCAAGGCAACAAAGGTCCCGCTAATGCATTTCAGGAGAGCCGACTTCTGAGAAGCCCGCATACTCCCACATCCAAGCCTGATCAACAGAAAAAGCTGAAAAGGTTGAGAATTTCATGACACTCAAACAGGCATGCTCCTCGGAATACCAAGGAGCGCAAGGTGCGTTCAAAGATTCGATGATTCAC
+
BCCCCFFFFFFFGGGGGGGGGGGHHHHHHHHHHHHFHHHHHHHGGGGGGHHHHHHHHHHHHHHGGHHHHHHHHHHHHHHHHHHHHHHHHHHGHGHHHGHHHHHHGHHHHHHHHHGGGHHHHHHHHHHHHHHHHHHHHHHHHHHHFDGGGHHHHHHHHHHHHGHHHHHHHHHHHHHHHHGHHHHHHHHHGHHHHHHHHHHHHGEGHGHHGGGHHHHHHGGGGGGGHHGGHGGGHHHHGGHHHHFEHEHHHHHHHHHHHHHFHHHHGHHHHGHHHHHFDHGHHHHHGGHHGHHGGHHHHHHGGGGGHHGHHHHHHHHGGGGGHHCHGGGGHGGGGGGGGGGFFFFFFFAAABA
@M02197:105:000000000-AN6RF:1:1104:4258:9896 1:N:0:1
ACATCAGGTCACTCCTCCGCTTATTGATATGCTTAAGTTCAGCGGGTAGTCCTACCTGATTTGAGGTCAAATTGTCAGAAGCTGTCTCAATAGAGACCCTTTAGAAGCTGAACCCCATTTATAAAGCTGCTCTTCACAAATGGCGTAGATAATTATCACACCAAAGCAAGGCAACAAAGGTCCCGCTAATGCATTTCAGGAGGGCCGACTTCTGAGAAGCCCGCATACTCCCACATCCAAGCCTGATCAACAGAAAAAGCTGAAAAGGTTGAGAATTTCATGACACTCAAACAGGCATGCTCCTCGGAATACCAAGGAGCGCAAGGTGCGTTCAAAGATTCGATGATTCAC
+
BBCCCFFFFFFFGGGGGGGGGGGHHHGHHHGFHHHHHHHHHHHGGGGGGHHHHHHHHHGHHHHHGHHFHFHHHHHHHHHHHHHHHHHHHHHHHHHHHGHHHHHHHHHHHHHHHHGGGHHHHHHHHGHGHHHHHHGHHHHHHHGHGGGGGHHHHHHHHHHGHHHHHHHHHHHHHHHHHHHHHHGHFGHHHHHHHHHHHHHHHGGGGCHFHHHHHHFHHGGGGGGHGHGGGGHGFHHFFEGEHGEGHGHHHHHHHGHHHGHHHHHHHHHHHHHHHHHHHHHHHGGGHFBHHHHHHHHHGGECFGGGHHBHHHHHHHFGGGGCHFHHGGGGHGGGGFFGGFGFFFFFFFBAAAA
@M02197:105:000000000-AN6RF:1:1104:11044:10579 1:N:0:1
ACATCAGGTCACTCCTCCGCTTATTGATATGCTTAAGTTCAGCGGGTAGTCCTACCTGATTTGAGGTCAAATTGTCAGAAGCTGTCTCAAAAGAGACCCTTTAGAAGCTGAACCCCATTTATAAAGCTGCCCTTCACAAATGGCGTAGATAATTATCACACCAAAGCAAGGCAACAAAGGTCCCGCTAATGCATTTCAGGAGAGCCGACTTCTGAGAAGCCCGCATACTCCCACATCCAAGCCTGATCAACAGAAAAAGCTGAAAAGGTTGAGAATTTCATGACACTCAAACAGGCATGCTCCTCGGAATACCAAGGAGCGCAAGGTGCGTTCAAAGATTCGATGATTCAC
+
CCCCCFFFFFFFGGGGGGGGGGGHHHHHHHHHHHHHHHHHHHHGGGGGGHHHHHHHHHHHHHHHGHHHHHHHHHHHHHHHHHHHHHHHHHHHHGHHHGHHHHHHHHHHHHHHGHGGGHHHHHHHHHHHGHHHHHHHHHGHHHHHGGGGGHHHHHHHHHHHHHHHHHHHHHHHHHHHHHHHHHHHHHGHHHHHHHHHHHHHHGHGHHGHGHHHGHHHHGGGGGGGHHGGGGGHHHHHGGGHHHHGHHHGHHHHGGHHHHHHGGHHHHHHGHHHHHHGHHHHHHHHGGHHGHGHHHGHHGHGGGGGHHHHHHHGHHHEGGGGHHFHGGGGGGGGGGGGGGGFFFFFFFBABAA
@M02197:105:000000000-AN6RF:1:1104:6616:10627 1:N:0:1
ACATCAGGTCACTCCTCCGCTTATTGATATGCTTAAGTTCAGCGGGTAGTCCTACCTGATTTGAGGTCAAATTGTCAGAAGCTGTCTCAAAAGAGACCCTTTAGAAGCTGAACCCCATTTATAAAGCTGCTCTTCACAAATGGCGTAGATAATTATCACACCAAAGCAAGGCAACAAAGGTCCCGCTAATGCATTTCAGGAGAGCCGACTTCTGAGAAGCCCGCATACTCCCACATCCAAGCCTGATCAACAGAAAAAGCTGAAAAGGTTGAGAATTTCATGACACTCAAACAGGCATGCTCCTCGGAATACCAAGGAGCGCAAGGTGCGTTCAAAGATTCGATGATTCAC
+
ABBB?FFFFFFFGGGGGGGGGGGHHHHHHGHHHHHHHHHHHHHGGGGGGHHHHGHHHHHHHHHHGHHHHHHHHHHHHHHHHHHHHHHHHHHHGGHHHGHHHHHHHHHHHHHHHHGGGHHHHHHHHHHHHHHFHHHHHHHHHGHGGGGGGHHHHHHHHHHGHHHHHHHHHHHHHHHHHHHHHHGHGGGHHHHHHHHHHHHHHGHGHHHGHGGGHGHGHGGGGGHGHHGGHGHGGHHHGGHHHGHHHHHHHHGHHHHHGHHEHGHHHFHHHGEHHHGEHFGHHHFGHGHHHHHHGHHHHHGGGECCHFGHGDHHHHHGGGGGGHHHEEEDFGGFGGGGFGGFFFDFFFA33AA
@M02197:105:000000000-AN6RF:1:1104:17035:10606 1:N:0:1
ACATCAGGTCACTCCTCCGCTTATTGATATGCTTAAGTTCAGCGGGTAGTCCTACCTGATTTGAGGTCAAATTGTCAGAAGCTGTCTCAAAAGAGACCCTTTAGAAGCTGAACCCCATTTATAAAGCTGCTCTTCACAAATGGCGTAGATAATTATCACACCAAAGCAAGGCAACAAAGGTCCCGCTAATGCATTTCAGGAGAGCCGACTTCTGAGAAGCCCGCATACTCCCACATCCAAGCCTGATCAACAGAAAAAGCTGAAAAGGTTGAGAATTTCATGACACTCAAACAGGCATGCTCCTCGGAATACCAAGGAGCGCAAGGTGCGTTCAAAGATTCGATGATTCAC
+
CCCCCFFFFFFFGGGGGGGGGGGHHHHHHHHHHHHHHHHHHHHGGGGGGHHHHHHHHGHHHHHHGHHHHHHHHHHGHHGHHHHHHHHHHHHHHGHHHGHHHHHHHHHHHHHHHHGGGHHHHHHHHHGGHHHHHHHHHHHHHHHHGGGGGHHHHHHHHHHHHGHHHHHHHHGHHHHHHHHHHHHHGHHHHHHGHHHHHHHHHGHGHHHGGHHGHGHHHGGGGGHHHHGGGGHGHHHHGGHHHHHHHHGHHHHHHHHHHFHHHHHHHHHGHHHHHHHFHEHHHHHHHGHGHHHHHGHHHHHGGGGGHHHHHGGHHHHGGGGGHHHHGGGGGGGGGGGGGGGFFFFFFFAABAA
@M02197:105:000000000-AN6RF:1:1104:9273:10662 1:N:0:1
ACATCAGGTCACTCCTCCGCTTATTGTATGCTTAAGTTCAGCGGGTAGTCCTACCTGATTTGAGGTCAAATTGTCAGAAGCTGTCTCAAAGGAGACCCTTTAGAAGCTGAACCCCATTTATAAAGCTGCTCTTCACAAATGGCGTAGATAATTATCACACCAAAGCAAGGCAACAAAGGTCCCGCTAATGCATTTCAGGAGAGCCGACTTCTGAGAAGCCCGCATACTCCCACATCCAAGCCTGATCAACAGAAAAAGCTGAAAAGGTTGAGAATTTCATGACACTCAAACAGGCATGCTCCTCGGAATACCAAGGAGCGCAAGGTGCGTTCAAAGATTCGATG
+
BBBBBFFBFFFFGGGGGGGGGGGHHHHHHHHHHHHHHHHHHHGGGGGGHHHHHHHHHHHHHHHGHHHHHHHHHHHHHHHHHHHHHHHHHHGFFGHGGHHHHHHHHHGHHHHHHGGGHHHHHHHHGHHHHHHHHHHHHHHHHGHGGGGGHHHHHHHHGHHHGHHHHHHHHHHHHHHHHHHHHHHGHHGGHHHHHHHHHHHHGHGGHHHHHGGGHHHHGGGGGHGHHGGHGHHHHHGGGHHGHHHHHHHHHHHHHHHHHHHHHHHHHGHHHHHHHHFEHFFFHHHFGHHHHHHGCBFHEEEGGEFHHHHHGBHFHHGGGFCFHGFGGGGGGGGGFFFBFFFBBBBB
@M02197:105:000000000-AN6RF:1:1104:19321:10835 1:N:0:1
ACATCAGGTCACTCCTCCGCTTATTGATATGCCTAAGTTCAGCGGGTAGTCCTACCTGATTTGAGGTCAAATTGTCAGAAGCTGTCTCAAGAGAGACCCTTTAGAAGCTGAACCCCATTTATAAAGCTGCTCTTCACAAATGGCGTAGATAATTATCACACCAAAGCAAGGCAACAAAGGTCCCGCTAATGCATTTCAGGAGAGCCGACTTCTGAGAAGCCCGCATACTCCCACATCCAAGCCTGATCAACAGAAAAAGCTGAAAAGGTTGAGAATTTCATGACACTCAAACAGGCATGCTCCTCGGAATACCAAGGAGCGCAAGGTGCGTTCAAAGATTCGATGATTCAC
+
CCCCCFFFFFFFGGGGGGGGGGGHHHHGHHHHHGHHHHHHHHHGGGGGGHHHHHHHHGGHHHHHGHHHHHHHHHHHHHHHHHHHHHHHHHHHHHGGHGHHHHHHHHHHHHHHHHGGGHHHHHHHHHHHGHHHHHHHHHHHHHHGGGGGGHHHHHHHHHHHHHHHHHHHHHHHHHHHHHHHHHGHHGGGHHHHHHHHHHHHHGHGHHGHHGHHHHHHGGGGGGHHGGGGGGHHHGHHGGHHHGHGHHHHHHHGHHHHHEHHGHHHGHHHHHHHHHHHHHHHHHHHHFBHHHHHHHHHHGEGGGGGGHGBHHFHHHHGGGGGGHHHGGGGHGGGGGGGGGGFFFFFFFCCCBC
@M02197:105:000000000-AN6RF:1:1104:9882:10898 1:N:0:1
ACATCAGGTCACTCCTCCGCTTATTGATATGCTTAAGTTCAGCGGGTAGTCCCACCCGATTTGAGGTCAAATTGTCAAAGATTGTCTTGTCAGGACAGTTAGAAGCATAGAGCCAATCAGTACAAGCGCGACCCGAAAGTCAACTCCGGTGAAGATGTTTATCACACCGAATACGCCGCAAAGCAGGGTACACTCAGGCATTTCAGACGAGCCGTTTGTTACACGACAGCATCCAAGTCCACACTGATCGACAAAAAGCCAAAGAGGTGAGATTACAATGACACTCAAACGGGTGTACCCTTTGGAATACCAAAGGGTGCAAGGTGCGTTCAAAGATTCGATGACTCAC
+
CCCCCFFFFFFFGGGGGGGGGGGHHGHHHHHHHHHHHHHHHHHGGGGGGHHHHHHGGGGGGGHHGHHHHHHHHHGHHHHHHHHHHHHHHHHHHHGHHGHHHGHHHHHHHHHHHHHHHHHHHHHHHHHGGGGGGGGGGGGHHHHHHHHGGGGHHHHHHHHHHHHHHHHHHHGGGHHGGHGHHGHHHHHGHGHHHGGHHGGHHHHGHGGGGGGGGHHHHHHHHGFGHGGHGHHHHHHHHHGHHHHGGHGHGHGGGHHHHHGHHHHHHHHHHHHHHHGHHHHHHHHGGGHHGGGHHHHGGGFHHHHHHGHHHHHHHHGHHHHGHHGGGGHGGGGGGGGGGFFFFFFFCCBBB
@M02197:105:000000000-AN6RF:1:1104:22186:11156 1:N:0:1
ACATCAGGTCACTCCTCCGCTTATTGATATGCTTAAGTTCAGCGGGTAGTCCTACCTGATTTGAGGTCAAATTGTCAGAAGCTGTCTCAAAAGAGACCCTTTAGAAGCTGAACCCCATTTATAAAGCTGCTCTTCACAAATGGCGTAGATAATTATCACACCAAAGCAAGGCAACAAAGGTCCCGCTAATGCATTTCAGGAGAGCCGACTTCTGAGAAGCCTGCATACTCCCACATCCAAGCCTGATCAACAGAAAAAGCTGAAAAGGTTGAGAATTTCATGACACTCAAACAGGCATGCTCCTCGGAATACCAAGGAGCGCAAGGTGCGTTCAAAGATTCGATGATTCAC
+
CCCCCFFFFFFFGGGGGGGGGGGHHHHGHHHHHHHHHHHHHHHGGGEGGGGHHHHHHHHHHHHHGHHHFHHHHHHHHHHHHHHHHHHHHHHHHGHHHGHHHHHHHHHEHGHFHHGGGGHHHHHHHHHHHHHHHHHHHHHHHHHGHHGHHHHHHHHHHHHHHGHHGHHHHHHHHHHHHHHHHHHHGHHHHHHHHHHHHHHHHGHGGHHHHGGHGHHHHHGHHHHHHHGGHGHHHHHFGGHHHHHFHHFHHHHHHHHHHHHHHGHHHHGGHGHHHHHHHHHHHHHHGGHGHHHHHHHHHHHGGGGGHHGHHHHHGHHGFGGGHHHHGGGGHGGGGGGGGGGFFFFFFFCCBAC
@M02197:105:000000000-AN6RF:1:1104:5830:11491 1:N:0:1
ACATCAGGTCACTCCTCCGCTTATTGATATGCTTAAGTTCAGCGGGTAGTCCTACCTGATTTGAGGTCAAATTGTCAGAAGCTGTCTCAAAAGAGACCCTTTAGAAGCTGAACCCCATTTATAAAGCTGCTCTTCACAAATGGCGTAGATAATTATCACACCAAAGCAAGGCAACAAAGGTCCCGCTAATGCATTTCAGGAGAGCCGACTTCTGAGAAGCCCGCATACTCCCACATCCAAGCCTGATCAACAGAAAAAGCTGAAAAGGTTGAGAATTTCATGACACTCAAACAGGCATGCTCCTCGGAATACCAAGGAGCGCAAGGTGCGTTCAAAGATTCGATGACTCAC
+
BBBBBFFFFFFFGGGGGGGGGGEHHHGHHHHHHHHHHHHHHGHGGGGGGHHHHHHHHHHHHHHHGGHHHHHHHHHHHHHHHHHHHHHHHHHHHGHHHGHHHHHHHHHHHHHGHHGGGHHHHHHHHHHHHHHHHHGHHHGHHHGHGGGGGGHHHHHHHHHHHGHHHHHHHHGHHHHHHHHHHHHHHHHHHHHHHHHHHHHHHGGGHHHHHGGHGHHHHGGGGGHGGGGGHGGHHGGGGGFEGHGHHHHHHHHHHHGHHHHHHHGHHHHGHHHHGHHHGBEHHHFFGEEHHFHHFHGHHHHGGGGGHHHGHHGHHHHFEEE2GBGEGGCGHGGFGGGGEEBBFFFFFFBBBAB
@M02197:105:000000000-AN6RF:1:1104:9913:11525 1:N:0:1
ACATCAGGTCACTCCTCCGCTTATTGATATGCTTAAGTTCAGCGGGTAGTCCTACCTGATTTGAGGTCAAATTGTCAGAAGCTGTCTCAAAAGAGACCCTTTAGAAGCTGAACCCCATTTATAAAGCTGCTCTTCACAAATGGCGTAGATAATTATCACACCAAAGCAAGGCAACAAAGGTCCCGCTAATGCATTTCAGGAGAGCCGACTTCTGAGAAGCCCGCATACTCCCACATCCAAGCCTGATCAACAGAAAAAGCTGAAAAGGTTGAGAATTTCATGACACTCAAACAGGCATGCTCCTCGGAATACCAAGGAGCGCAAGGTGCGTTCAAAGATTCGATGATTCAC
+
DDDDDFFFFFFFGGGGGGGGGGGHHHHHHHHHHHHHHHHGHHHGGGFGGHHHHHHHHHHHHHHHGHHGHHHHHHHHHHHHHHHHHHHHHHHHHGHHHGHHHHHHHHHHHHHHHHGGGHHHHHHHHGHHGHHHHHHHHHGHHGHHGGGGGHHHHHHHHHHHHHHHHHHHHHHHHHHHHHHHGHGHGHHHHHHHHHHHHHHHHGHGHHHGGGHGHHHHHGGGGGGHGGGGHGHHHHHFGGHHHHHHGHHHHHHHHHHHHHHHHHHHHHGHHHHHGHGGFGFHGBHHHGHGHGFHHGHHHHHGGGGGHHHHHGHGHHHGGGGGHGHHGGGGHGFGGGGGGGGBFFFFFFCBBAB
@M02197:105:000000000-AN6RF:1:1104:26549:11809 1:N:0:1
ACATCAGGTCACTCCTCCGCTTATTGATATGCTTAAGTTCAGCGGGTAGTCCTACCTGATTTGAGGTCAAATTGTCAGAAGCTGTCTCAAAAGAGACCCTTTAGAAGCTGAACCCCATTTATAAAGCTGCTCTTCACAAATGGCGTAGATAATTATCACACCAAAGCAAGGCAACAAAGGTCCCGCTAATGCATTTCAGGAGAGCCGACTTCTGAGAAGCCCGCATACTCCCACATCCAAGCCTGATCAACAGAAAAAGCTGAAAAGGTTGAGAATTTCATGACACTCAAACAGGCATGCTCCTCGGAATACCAAGGAGCGCAAGGTGCGTTCAAAGATTCGATGATTCAC
+
CCCCCFFFFFFFGGGGGGGGGGGHHGHHHHHGHHHHHHHHHHHGGGFGGHHHHHHHHHHHHHHHGHHHHHHHHHHHHHHHHHHHHGHHHHHHHGHHHGHHHHHHHHHHHHHHGHGGGHHHHHHHHHHHHHHHHHHHHHHHHHHHGFGGGHHHHHHHHHHHHGHHHHHHHHGHHHHHHHHHHHHHHHGGHHHHHHHHHHHHHGHGHGGGGHHHGHHHHGGGGGHHHGGGGGGHGGGHGGHCFHGHHHHGHHHHHHHGHHHHFFHGHHGHHGHHFFGGHHHHHFHHGGFGHHHHHHBHHFAFEE?EBGHHHGHHHHHGGGGGHHHHGGGGHGGGGGGGGGGFFFFFFFBBBBB
@M02197:105:000000000-AN6RF:1:1104:16809:11886 1:N:0:1
ACATCAGGTCACTCCTCCGCTTATTGATATGCTTAAGTTCAGCGGGTATCCCTACCTGATCCGAGGTCAAACCTAGAAAGTTGGGGGTTGCTGGCAAGCACGCACCGAGACCCTGTAGCGAGGAGTATTACTACGCTTAGAGCACGATGGCACCGCCACTGATTTTAAGACCGATCAGAACTGATGCGGTCCAATACCAAGCAGAGCTTGAGTGTTGTACTGACGCTCGAACAGGCATGCCCCGCGGAATACCACGGGGCGCAATGTGCGTTCAAAGATTCGATGACTCAC
+
DDDDDFFFFFFFGGGGGGGGGGGHHHHHHHHHHHHHHHHHHHHGGGGGHHHHHHHH;HH<HHHGGGG;HH;HGHHHHHHHH;HHGGGGGGHHHHGHHGH<HGG;GGGGG;GGHHHGHHHGGGGGGHHHHHHH<HGGGGGHHGHHHGGHGGHHHGGHHHHHHHHHHHHGGGGGHHHHHHHHHHGGHGHHHGHHHHHHGHHHHHHHHHHHHHGGHHHHHHHHGGGGGHHGHHHHHHHHGGGGGGGGHHHHHGHGGGGGGGGGGHHHGGGGHGGGGGGGGGGFFFFFFFAABAA
@M02197:105:000000000-AN6RF:1:1104:7547:12067 1:N:0:1
ACATCAGGTCACTCCTCCGCTTATTGATATGCTTAAGTTCAGCGGGTAGTCCTACCTGATTTGAGGTCAAATTGTCAGAAGCTGTCTCAAAAGAGACCCTTTAGAAGCTGAACCCCATTTATAAAGCTGCTCTTCACAAATGGCGTAGATAATTATCACACCAAAGCAAGGCAACAAAGGTCCCGCTAATGCATTTCAGGAGAGCCGACTTCTGAGAAGCCCGCATACTCCCACATCCAAGCCTGATCAACAGAAAAAGCTGAAAAGGTTGAGAATTTCATGACACTCAAACAGGCATGCTCCTCGGAATACCAAGGAGCGCAAGGTGCGTTCAAAGATTCGATGACTCAC
+
CCCCCFFFFFFFGGGGGGGCFGGHHHHHHHHHHHFHHHHHHHHGGGGGGHHHHFGHHHHHHHHHGHHHHHHHHHHHHHHHHHHHHHHHHHHHHGHHHGHHHHHHHHHHHHHHHHGGGHHHHHHHHHHHGHHHHHHHHHHGHHHHGGGGGHHHHHHHHHHHHHHHHHHHHHHHHHHHHHHHHHHHHHGHHHHHHHHHHHHHHGHGGHHHHHHGHHHHHGGGGGGHHHGGGGGHGHHHGGHHHGHHHHHHHHHHHHHHHHHGHHHHHHHHGHHHHHHEHGHHGHHFGGHHHHFHEHGHGHHGGGGGHHHHHHHGHHHGGGFGHHFGGGGGGGGGGGGGGGGFFFFFFFCCCCC
@M02197:105:000000000-AN6RF:1:1104:8453:12503 1:N:0:1
ACATCAGGTCACTCCTCCGCTTATTGATATGCTTAAGTTCAGCGGGTAGTCCTACCTGATTTGAGGTCAAATTGTCAGAAGCTGTCTCAAAAGAGACCCTTTAGAAGCTGAACCCCATTTATAAAGCTGCTCTTCACAAATGGCGTAGATAATTATCACACCAAGGCAAGGCAACAAAGGTCCCGCTAATGCATTTCAGGAGAGCCGACTTCTGAGAAGCCCGCATACTCCCACATCCAAGCCTGATCAACAGAAAAAGCTGAAAAGGTTGAGAATTTCATGACACTCAAACAGGCATGCTCCTCGGAATACCAAGGAGCGCAAGGTGCGTTCAAAGATTCGATGACTCAC
+
BBBBBFFFFFFFGGGGGGGGGGGHHHHGHHHHHHHHHHHHHHHGGGGGGHHHHHHHHHFHHHHHGHHHHHHHHHHGHHHHHHHHHHHHHHHHHGHHHGHHHHGHHHHHHHHHHHGGGHHHHHHHHFHGHHHHHHHHHHHGHHHHGGGGGHHHHHHHHGHHHHHHHGFHHHGHHHHHHHHGHHHHHHHHHHHGHHHHHHHHGGHGHHHHHHHGGGHHHGGGGGGGHHGGHGGGFGHHGGHHHFEEHHHHHHFHHHHFFGHHGHHHHHHHHHHHHHHHHFGHHHHHHGHHHHFGHHHHHHHGGGGGHHHGHHHHGHHGGGGGHGHHGFGEGGGGFGGBGGGFFFFFFFAAAAA
@M02197:105:000000000-AN6RF:1:1104:11742:12728 1:N:0:1
ACATCAGGTCACTCCTCCGCTTATTGATATGCTTAAGTTCAGCGGGTAGTCCTACCTGATTTGAGGTCAAATTGTCAGAAGCTGTCTCAAAAGAGACCCTTTAGAAGCTGAACCCCATTTATAAAGCTGCTCTTCACAAATGGCGTAGATAATTATCACACCAAAGCAAGGCAACAAAGGTCCCGCTAATGCATTTCAGGAGAGCCGACTTCTGAGAAGCCCGCATACTCCCACATCCAAGCCTGATCAACAGAAAAAGCTGAAAAGGTTGAGAATTTCATGACACTCAAACAGGCATGCTCCTCGGAATACCAAGGAGCGCAAGGTGCGTTCAAAGATTCGATGATTCAC
+
BBBBAFFFDFFFGBGGGGGFGGGHHGHFHFFFH5FFFHHBGHHGGGGGGHHGGGHCHHFHHHHHGHHHHHHHHHHHHHHHHGHHHHHHHGEHHGHHHGHHHHHFFGHHHHGHHGGEEHHHHHHHHHHHHHGHHHHHHGHHGHGHGBEGGHHFHFHGFHHHGGHHHHHHHHGHHHHHHHFHGHHGGHGHHHHHHHGHHHHHGGHGHHHGGGHFGGFHHGGGGGGGGEEFGGHGGHFFGEBFHHHHFHHFFGFFGHHHHHHHHHHHHHGBGHGHGHF5GBHHFHG3EGHHHHHHFFGHGHEE?CEFHFEGF5BGHGFE?FCGHHHGGGGGHGCGGGGGEFBFFBFFBF@BAA@
@M02197:105:000000000-AN6RF:1:1104:22621:12808 1:N:0:1
ACATCAGGTCACTCCTCCGCTTATTGATATGCTTAAGTTCAGCGGGTAGTCCTACCTGATTTGAGGTCAAATTGTCAGAAGCTGTCTCAAAAGAGACCCTTTAGAAGCTGAACCCCATTTATAAAGCTGCTCTTCACAAATGGCGTAGATAATTATCACACCAAAGCAAGGCAACAAAGGTCCCGCTAATGCATTTCAGGAGAGCCGACTTCTGAGAAGCCCGCATACTCCCACATCCAAGCCTGATCAACAGAAAAAGCTGAAAAGGTTGAGAATTTCATGACACTCAAACAGGCATGCTCCTCGGAATACCAAGGAGCGCAAGGTGCGTTCAAAGATTCGATG
+
BBBBBFFFFFFFGGGGGGGGGGEHHGHGFHFHHHHHCGHHHHGGGCEFEHHHHHHHHHFHHFGFFHHHHHHFHBGHGHHHHHHFHHHHHHHFHGHHHGGHGHHHHHHHHHHEHHGGGFHHHHHHHHHHHHHFFHHHHGHGGFGHGGGGGHHHHHHHHHHHFGHHHHHHHHGHHHHHHHHCC@GGGHGGGHHHHHHHHHHHHGFDCGHHGGGHGHHHHGGFGGGHGD9GGGGGFHHHGGHHHHFGHHHHHFHHHHHGHHFFGHFGHHHGHHHHFHGDHHEGBFGFDGFFHHHHFHFHHFEFE?G?HGHHGDBCGHHGGEGGGBF0GGEGGFFGF3FFAFFFAAAAA
@M02197:105:000000000-AN6RF:1:1104:27293:13041 1:N:0:1
ACATCAGGTCACTCCTCCGCTTATTGATATGCTTAAGTTCAGCGGGTAGTCCTACCTGATTTGAGGTCAAATTGTCAGAAGCTGTCTCAAAAGAGACCCTTTAGAAGCTGAGCCCCATTTATAAAGCTGCTCTTCACAAATGGCGTAGATAATTATCACACCAAAGCAAGGCAACAAAGGTCCCGCTAATGCATTTCAGGAGAGCCGACTTCTGAGAAGCCCGCATACTCCCACATCCAAGCCTGATCAACAGAAAAAGCTGAAAAGGTTGAGAATTTCATGACACTCAAACAGGCATGCTCCTCGGAATACCAAGGAGCGCAAGGTGCGTTCAAAGATTCGATGATTCAC
+
CCCCCFFFFFFFGGGGGGGGGGGHHHHHHHHHHHHHHHHHHHHGGGFGGHHHHHHHHHGHGFHHGHHHGHHHHHHHHHHHHHHHHHHHHHHHHGHHHGHHHHHHGHHGHHHHHHGGGHHHHHHHHHHHHHHHHHHHHHHGHGHHGGGGGHHHHHHHHHHHHHHHHHHHHHHHHHHHHHHHHHHHGHGGGHHHHHHHHHHHHGGGHHGHGHGHHGHHHGGGGGHGHHGGGGGHHHHHGGHHHGHHHHFGGHHHGHHHHHHGHGHHHHGHGHBHHHGFBHHHHHHHFGHGHHHHHHHGHHHCGGAGHHGHHHFHHHHFGGGGHHHHGGGGFGGGFFGGGGGFFFFFFFBBBBB
@M02197:105:000000000-AN6RF:1:1104:15632:13528 1:N:0:1
ACATCAGGTCACTCCTCCGCTTATTGATATGCTTAAGTTCAGCGGGTAGTCCCACCCGATTTGAGGTCAAATCGTCAAAGATTGTCTTGTCAGGACAGTTAGAAGCATAGAGCCAATCAGTACAAGCGCGACCCGAAAGTCAACTCCGGTGAAGATGTTTATCACACCGAATACGCCGCAAAGCAGGGTACACTCAGGCATTTCAGACGAGCCGTTTGTTACACGACAGCATCCAAGTCCACACTGATCGACAAAAAGCCAAAGAGGTGAGATTACAATGACACTCAAACGGGTGTACCCTTTGGAATACCAAAGGGTGCAAGGTGCGTTCAAAGATTCGATGATTCAC
+
CCDCCFFFFFFFGGGGGGGGGGGHHHHHHHHHHHHHHHHHHHGGGGFGGHGHHHHGGGGGGGHHGHHHHHHHHGHHHGHHHHHHHHHHHHHHHHHHHGHHHHHHHHHHHHHGHGHHHHHHHHHHHGHGGGGGGGGGGGGHHHHHHHHGGGHHHHHHHHHHHHHHHHHHHHGGGHHGGGHGGHHHHHHHGHHGGHGHHGHHHHGGHGGGGGGGGHHFGHHHHGGGHHHHFHHFHHHHFFGHGHGGGHGHGHHGHHHHHHHHHHHHHHHHHHHHHHHFGHHHHGFGHGHHGGGHHHHHGGHHGHHHHHHHCHHHGHGHHHHHHHGGGGHGGGGGGGGGGFFFFFFFBCBCB
@M02197:105:000000000-AN6RF:1:1104:4157:14229 1:N:0:1
ACATCAGGTCACTCCTCCGCTTATTGATATGCTTAAGTTCAGCGGGTACCCCTACCTGATCCGAGGTCAACCTTGAAAAAATTGGGGGTCGACGGCTGGACTATCTCACACACCATGCGAAAAGATAATCTTACTACGCCTGGGGATATGAGATCATCCGCCTTTGAATTTCAGAAGGGAGAATGCAAGCAAACTCATCTTCCAAGACCAAGCAAATCTGCTTGAGAGGTATTTAATGACGCTCGAACAGGCATGCCTCCCGGAATACCAGGAGGCGCAATGTGCGTTCAAAGATTCGATGATTCAC
+
BBBBBFFFF@FCGDGGGGGGGGGHHFHHHHHHGHHHHGEGH5EEAFCEHHHCFGFHHHHHHHHGGGFHGHHEFHFDGFGCEFHFFHGGEGGEGEGGFGFFHHHGHHHHHFHHGGHFHFGBFCGGHHHHHHHHHHGHHDGGGHHHGGHHHHGGGHFHHHFGEFEGHFHHGFGGGGHHHHGGHFHFHFFGGGGGGHHGGHGGGFFFGGBFGFFHFGHEFHHHHHHFHHHFHHHFHHFHCEE?FHGGHBGGFBHFFFFGE/?ACFA2HFHGGHHEEA0E11B10AAA11DGGFFGEGGFFFF1FFAA>>A
@M02197:105:000000000-AN6RF:1:1104:22019:14210 1:N:0:1
ACATCAGGTCACTCCTCCGCTTATTGTATGCTTAAGTTCAGCGGGTATCCCTACCTGATCCGAGGTCAAACTTAGAAAGTTGGGGGTTGCTGGCAAGCACGCACCGAGACCCTGTAGCGAGGAGTATTACTACGCTTAGAGCACGATGGCACCGCCACTGATTTTAAGACCGATCAGAACTGATGCGGTCCAATACCAAGCAGAGCTTGAGTGTTGTACTGACGCTCGAACAGGCATGCCCCGCGGAATACCACGGGGCGCAATGTGCGTTCAAAGATTCGATGATTCAC
+
CCCCCFFFFFFFGGGGGGGGGGGHHHHHHHHHHHHHHHHGHGGGGGGHGHHHHHHHHHHHHHGGGGHHHH9HHHHHHHHG<HHGGGGGG99GGGHHGHHH;:GGGGGGGGGHHHHHHHGGGG;:G:HH<HH<HGGGGGHGHHGHGGHGFH<HGGHGGHHHHHHHHHHHHGGGHHHHHHHHHGGGGGHHHHHHHHGGHGFHGHHHHHHHHHGHHGHHGHGGGFFGGHGHHHHHHHHHGCE?GGGFHGHHHGGGFGGGGGGHFHHGEGGHGFGGGGGGGGFFFFFFFCBBAB
@M02197:105:000000000-AN6RF:1:1104:20423:14274 1:N:0:1
ACATCAGGTCACTCCTCCGCTTATTGATATGCTTAAGTTCAGCGGGTAGTCCTACCTGATTTGAGGTCAAATTGTCAGAAGCTGTCTCAAAAGAGACCCTTTAGAAGCTGAACCCCATTTATAAAGCTGCTCTTCACAAATGGCGTAGATAATTATCACACCAAAGCAAGGCAACAAAGGTCCCGCTAATGCATTTCAGGAGAGCCGACTTCTGAGAAGCCCGCATACTCCCACATCCAAGCCTGATCAACAGAAAAAGCTGAAAAGGTTGAGAATTTCATGACACTCAAACAGGCATGCTCCTCGGAATACCAAGGAGCGCAAGGTGCGTTCAAAGATTCGATG
+
CCCCCFFFFFFFGGGGGGGGGGEHHGHHGHHHHHHHHHHHGHHGGGGGGHHHHHHHHHHHHHHHGGHHHHHHHHHHHHHHHHHHHHHHHHHHHGHHHGHHHHHGHHHHHHHHHHGGGHHHHHHHHHHGHHHHHHHHHHHHHHHHGGGGGHHHHHHHHGHHHGHHHHHHHHHHHHHHHHHHHHHGGGHHHHHHHHHHHHHHHGHGHHHHHGHHFGHHHGGGGGHHHHGGGGGHGGHHGGHHHGHHHGHHHHHHHHHHHHHHHHHHHFHHHHGHHHF5HBHGHHHHHFHHHHGHHHFHHGHGGFEFCGHHFEBFHHHGGGGGHHHGCGGGGGGGGFDFBFFFBBBBB
@M02197:105:000000000-AN6RF:1:1104:18116:14562 1:N:0:1
ACATCAGGTCACTCCTCCGCTTATTGATATGCTTAAGTTCAGCGGGTAGTCCCACCCGATTTGAGGTCAAATTGTCAAAGATCGTCTTGTCAGGACAGTTAGAAGCATAGAGCCAATCAGTACAATCGCGACCCGAAAGTCAACTCCGGTGAAGATGTTTATCACACCGAATACGCCGCAAAGCAGGGTACACTCAGGCATTTCAGACGAGCCGTTTGTTACACGACAGCATCCAAGTCCACGCTGATCGACAAAAAGCCAAAGAGGTGAGATTACAATGACACTCAAACGGGTGTACCCTTTGGAATACCAAAGGGTGCAAGGTGCGTTCAAAGATTCGATGACTCAC
+
CDDCCFFFFFFFGGGGGGGGGGGHHHHHHHHHHHHHHHHHHHHGGGGGGHHHHHHGGGGGGGHHGHHHHGHHHHHHHHHHHHHHHHHGHHHHHHHHHGHHHHHHHHHHHGHHHHHHHHHHGGHHHHHGGGGGGGGGGGGGHHHHHHHGGFFGHHHHHHHHHHHHHHHHHGGGGHHGGGGHHGGGGHHHGFHHHHHHHHGHHHHHGGGGGGGFGGHHHHHHHGGGHHHHGHHHHHHHHFGGGGHHGHGHGHHGHHHHHHGHHHHHHHHHGHHHHGDHHFHHHHHGGGHHEGGHHHHGGGHHHHHHHHHHHHHHHHGHHHHHHHGGGGHGGGGGGGFGGFFFFFFFCBAAB
@M02197:105:000000000-AN6RF:1:1104:6147:14587 1:N:0:1
ACATCAGGTCACTCCTCCGCTTATTGATATGCTTAAGTTCAGCGGGTAGTCCTACCTGATTTGAGGTCAAATTGTCAGAAGCTGTCTCAAAAGAGACCCTTTAGAAGCTGAACCCCATTTATAAAGCTGCTCTTCACAAATGGCGTAGATAATTATCACACCAAAGCAAGGCAACAAAGGTCCCGCTAATGCATTTCAGGAGAGCCGACTTCTGAGAAGCCCGCATACTCCCACATCCAAGCCTGATCAACAGAAAAAGCTGAAAAGGTTGAGAATTTCATGACACTCAAACAGGCATGCTCCTCGGAATACCAAGGAGCGCAAGGTGCGTTCAAAGATTCGATGATTCAC
+
CCCCCFFFFFFFGGGGGGGGGGGHHHGHHHHHHHHHHHHHHHHGGGFGGHHHHHHHHHFHHHHHGGHHGHHHHHHHHHHHHHHHHHHHHHHHHGHHHGHHHHHHHHHHHHGHHHGGGHHHHHHHHHHHHHHHHHHHHHHHHHHHGGGGGHHHHHHGHHHHHHHHHHHHHHGHHHHHHHHGHGHHGGGGHHHHHHHHHHHHHGHGGHHHHHHGHHHHHGGGGGHHGHGGHGHGGGHHGGHHHHHHHHFHHHHHHHHHHHHHHHHHHHHHGHHGHHHFEHHHHHFHHGHHHHHHHHHHHHHGGGGGGHHHHHHHHHHGGGGGGBHGGGFGGGGGGGGGGGGFFFFFFFBBBBB
@M02197:105:000000000-AN6RF:1:1104:10343:14602 1:N:0:1
ACATCAGGTCACTCCTCCGCTTATTGATATGCTTAAGTTCAGCGGGTAGTCCTACCTGATTTGAGGTCAAATTGTCAGAAGCTGTCTCAAAAGAGACCCTTTAGAAGCTGAACCCCATTTATAAAGCTGCTCTTCACAAATGGCGTAGATAATTATCACACCAAAGCAAGGCAACAAAGGTCCCGCTAATGCATTTCAGGAGAGCCGACTTCTGAGAAGCCCGCATACTCCCACATCCAAGCCTGATCAACAGAAAAAGCTGAAAAGGTTGAGAATTTCATGACACTCAAACAGGCATGCTCCTCGGAATACCAAGGAGCGCAAGGTGCGTTCAAAGATTCGATGATTCAC
+
BBBA?FFBFCFCGGGGGGGGGGGHHGGHHHHHHHHHHHHHHHHGGGFEGHHHHHHHHHHHHHHHGHHHHHHFHHHHHHHHEHHHHHBGHHHFGGHHHEGFFGFFBFGHFHHFHHGGGFFFHHHGGGFEGGHHHHFFHHGGGGFHGGFFGFHGHHHGHHHHHGHHHGHHHHHHHHHEHGGF?FGGGGGGGGGHFHHHEFFFGGGGHHGFFGHGGHHHHGGGGGHFHHEGGGHFFGGB/EHHHFHHFFHHHHHHHFEHHHHHHHFHHHHHHHHHGE55FFGHHGGFDEGFGHFHBHFFF1HGFEFGHHHBFHHHHHHFEEGGGGHHGEEECFGGGGGGGGGFFFFFFFBBBAB
@M02197:105:000000000-AN6RF:1:1104:9270:15065 1:N:0:1
ACATCAGGTCACTCCTCCGCTTATTGATATGCTTAAGTTCAGCGGGTAGTCCTACCTGATTTGAGGTCAAATTGTCAGAAGCTGTCTCAAAAGAGACCCTTTAGAAGCTGAACCCCATTTATAAAGCTGCTCTTCACAAATGGCGTAGATAATTATCACACCAAAGCAAGGCAACAAAGGTCCCGCTAATGCATTTCAGGAGAGCCGACTTCTGAGAAGCCCGCATACTCCCACATCCAAGCCTGATCAACAGAAAAAGCTGAAAAGGTTGAGAATTTCATGACACTCAAACAGGCATGCTCCTCGGAATACCAAGGAGCGCAAGGTGCGTTCAAAGATTTGATGATTCAC
+
DDDDDFFFFFFFGGGGGGGGGGGHGHHHHHHHHHHHHHHHHHHGGGGGGHHHHHHHHHHHHHHHGHHHHHHHHHHHHHHHHHHHHHHHHFHHHGHHHGHHHHHHHHHHHHHHHGGGGHHHHHHHHHHHHHHHHHHHHHHHHHHHGGGGGHHHHHHHHHHHHHHHGHHHHHHHHHHHHHHHHGHHGHHHHHHHHHHHHHHHHGHGHHHHHHHHHHHHHGGGGGHHHGGGHGHHHHHHGGHHHHHHHHHHHHHHHHHHHHHHHHHHHHHHHHHHGHHHHHHHHHHHHGHHHHHHHHHHHHGGGGGGGHHHHHHHHHHGGGGGHHHHGGGGHGGGGGGGGGGFFFFFFFCCCBA
@M02197:105:000000000-AN6RF:1:1104:27474:15004 1:N:0:1
ACATCAGGTCACTCCTCCGCTTATTGATATGCTTAAGTTCAGCGGGTATCCCTACCTGATCCGAGGTCAACCTTGAAAAAATTGGGGGTCGACGGCTGGACTATCTCACACACCATACGAAAAGATAACCTTACTACGCCTGGGGATATGAGATCATCCGCCTTTGAATTTCAGAAGGGAGAATGCAAGCAAACTCATCTTCCAAGACCAAGCAAATCTGCTTGAGAGGTATTTAATGACGCTCGAACAGGCATGCCTCCCGGAATACCAGGAGGCGCAATGTGCGTTTAAAGATTCGATGACTCAC
+
BCCCCFFFFFFFGGGGGGGGGGGHHHHHHGGHHHHGHHFGHHHGGGGGGHHGHHHHHHHHHGHGGGGEHHHHHHHFHHHHGHHHHHGG@FEGGGGGGGGHHHHHHGHHHHHGGGHHHHHGHGGHGHHHHHHHHHHHHGGGHHHGHGGHHHHHHHHHHHHGFGGGHHHHHHHHHHHGGHHGHHHHHHHGGHGGGGGGHGHGGHHHGFGGHFHGHGHGFHHHHHGFHHHHHHFFGFG1EEFGCHHFGFHEFFFFFGDGEAEEHGF5HFB33F2CGGCDF5HFCEEECGCGGG5GFGGFFFFF5F>3AAA
@M02197:105:000000000-AN6RF:1:1104:19538:15126 1:N:0:1
ACATCAGGTCACTCCTCCGCTTATTGATATGCTTAAGTTCAGCGGGTAGTCCTACCTGATTTGAGGTCAAATTGTCAAAAGCTGTCTCAAAAGAGACCCTTTAGAAGCTGAACCCCATTTATAAAGCTGCTCTTCACAAATGGCGTAGATAATTATCACACCAAAGCAAGGCAACAAAGGTCCCGCTAATGCATTTTAGGAGAGCCGACTTCTGAGAAGCCCGCATACTCCCACATCCAAGCCTGATCAACAGAAAAAGCTGAAAAGGTTGAGAATTTCATGACACTCAAACAGGCATGCTCCTCGGAATACCAAGGAGCGCAAGGTGCGTTCAAAGATTCGATGATTCAC
+
CCCCCFFFFFFFGGGGGGGGGGGHHHHHHHHHHHHHHHHHHHHGGGGGGHHHHHHHHHHHHHHHGHHHHHHHHHHHHHHHHHHHHHHHHHHHHGHHHGHHHHHHHHHHHHHHHHGGGHHHHHHHHHHHHHHGHHHHHHHHHGHHGGGGGHHHHHHHHHHHHHHHHHHHHHHHHHHHHHHHHHHHHHHHHHHHHHHHHHHHHHHGGHHHGGHHHHHHHGGGGGHHHHGGHGHHHHGGGGGHHGGHHHHHHGHHHHHHHHHHHHHHGHHHHHHHHHHHHHHHHGHGDGHHHHHHHGHHHHHGGGGGHHHHHHHHHHHGGGGGHHHHGGGGHGGGGGGGGGGFFFFFFFCBBBB
@M02197:105:000000000-AN6RF:1:1104:3203:15250 1:N:0:1
ACATCAGGTCACTCCTCCGCTTATTGATATGCTTAAGTTCAGCGGGTAGTCCTACCTGATTTGAGGTCAAATTGTCAGAAGCTGTCTCAAAAGAGACCCTTTAGAAGCTGAACCCCATTTATAAAGCTGCTCTTCACAAATGGCGTAGATAATTATCACACCAAAGCAAGGCAACAAAGGTCCCGCTAATGCATTTCAGGAGAGCCGACTTCTGAGAAGCCCGCATACTCCCACATCCAAGCCTGATCAACAGAAAAAGCTGAAAAGGTTGAGAATTTCATGACACTCAAACAGGCATGCTCCTCGGAATACCAAGGAGCGCAAGGTGCGTTCAAAGATTCGATGATTCAC
+
BBABAFF4D@FFGGGGGGGGGGGFHHBGHHHHGHFFHHF5GHHGGGFGFHHHHHH1FGHHHGHFGHHHHGHHHHHHHHHHHHHHHEHHHHHHGGFHH1FGHHHHBFDHHHHHHHGGFHHGHFHHHG3FFGFFGBGFFFHHHDHFCFGGGGHFHHHHHHBGHBGGHFHHHHEHHGFGFAG<DC1GHGGGGHHHHFFFHHGFHGE9EAFFHGGHFGGGF0FFFGHG?BDFFBFDBFGB?CHHHC1GB2FHGHF@0BHHHGEGBDHFF00GE2BHDFD11FF2DFFB1FGFHGEHGFBHHHHFE?EEGHF2GHGHGGBEAEGGHFHH?CECHGFGDA33?G1BFFFFFF@AA1A
@M02197:105:000000000-AN6RF:1:1104:25155:15243 1:N:0:1
ACATCAGGTCACTCCTCCGCTTATTGATATGCTTAAGTTCAGCGGGTATCCCTACCTGATCCGAGGTCAACCCTGGAAAAATTGGGGGTCGACGGCTGGACTATCTCACACACCATGCGAAAAGATAATCTTACTACGCCTGGGGATATGAGATCATCCGCCTTTGAATTTCAGAAGGGAGAATGCAAGCAAACTCATCTTCCAAGACCAAGCAAATCTGCTTGAGAGGTATTTAATGACGCTCGAACAGGCATGCCTCCCGGAATACCAGGAGGCGCAATGTGCGTTCAAAGATTCGATGATTCAC
+
CCCCCFFFFFFFGGGGGGGGGGGHHHHHHHHHHHHHHHHHHHHGGGFGHHHHHHHHHHHHHHHGGGGHGHHHGHHHHHHHHHHHGHGGGGGGGGGGGGGHHHHHHHHHHHHGHGHHHHHHGHGHGHHHHHHHHHHHHGGGHHHHHHHHHHHHHHHHHHHHGHHHHHHHHHHHHHHHHHHHHHGHHHHHHHGGGHHHHHHHHHHHHHHGHHHFHHHHHHFHHGHHHHHHHHGFGHHEGGFGDGHGHHHGHHGHHGCEACGGHHGHHHHCHHHGEEGGHHHHGEFCHGGGGGGGGFGFFFFFFFBBBBB
@M02197:105:000000000-AN6RF:1:1104:4283:15367 1:N:0:1
ACATCAGGTCACTCCTCCGCTTATTGATATGCTTAAGTTCAGCGGGTAGTCCTACCTGATTTGAGGTCAAATTGTCAGAAGCTGTCTCAAAAGAGACCCTTTAGAAGCTGAACCCCATTTATAAAGCTGCTCTTCACAAATGGCGTAGATAATTATCACACCAAAGCAAGGCAACAAAGGTCCCGCTAATGCATTTCAGGAGAGCCGACTTCTGAGAAGCCCGCATACTCCCACATCCAAGCCTGATCAACAGAAAAAGCTGAAAAGGTTGAGAATTTCATGACACTCAAACAGGCATGCTCCTCGGAATACCAAGGAGCGCAAGGTGCGTTCAAAGATTCGATGATTCAC
+
DCCDDFFFFFFFGGGGGGGGGGGHHGHHHHGHHHHHHHHHHHHGGGGGGHHHHHHHHHHHHHHGGHHHHHHHHHHHHHHHHHHHHGHHHHHHHGHHHGHHHHHHHHHHHHHHHHGGGHHHHHHHHHHHHHHHHHHHHHHHHHHGGGGGGHHHHHHHHHHHHHHHHHHHHHGGHFHHHHHGGHGHHHHHHHHHHHHHHHHHHGGGGHGHHHHHGHGHGGGGGGGHHHGGHGHHHGHHGGHHHHGHHHHHHHHHHHHHHHHHHHHHHHHHHHGHHGHGHHHHHHHHGGHHHGHHHEHHHHHGGGGGHHHGHGHHHHHGGGGGHHGFGGGGHGGGGGGGGGGFFFFFFFCCCCC
@M02197:105:000000000-AN6RF:1:1104:28306:15529 1:N:0:1
ACATCAGGTCACTCCTCCGCTTATTGATATGCTTAAGTTCAGCGGGTATCCCTACCTGATCCGAGGTCAAACTTAGAAAGTTGGGGGTTGCTGGCAAGCACGCACCGAGACCCTGTAGCGAGGAGTATTACTACGCTTAGAGCACGATGGCACCGCCACTGATTTTAAGACCGATCAGAACTGATGCGGTCCAATACCAAGCAGAGCTTGAGTGTTGTACTGACGCTCGAACAGGCATGCCCCGCGGAATACCACGGGGCGCAATGTGCGTTCAAAGATTCGATGATTCAC
+
DEEEDFFFFFFFGGGGGGGGGGGHHHHHHHHHHHHHHHHHHHHGGGGGHHHHHHHHHHH<H;HGGGGHHHHHH9HHGH;HH<HHGG8GGGHHHHGHGGHHH;G;GGGGG;GGHHHHHH:GGGGGGGHHHHHHHHGGG8GHHGHHHGGHGGHHHGGHHHHHHHHHHHHHHGGGHHHHHHHHGHGGHGGHHHHHHHHHGHHHHHHHHHHHHHHGHHHHHHHGGGGGGHHGHHHHHHGHHGGGFFFGHEHFHHGGGGGGGGGGHHHHGEEGHGGGGGGGGGGFFFFFFFBBAAB
@M02197:105:000000000-AN6RF:1:1104:2428:15677 1:N:0:1
ACATCAGGTCACTCCTCCGCTTATTGATATGCTTAAGTTCAGCGGGTAGTCCTACCTGATTTGAGGTCAAATTGTCAGAAGCTGTCTCAAAAGAGACCCTTTAGAAGCTGAACCCCATTTATAAAGCTGCTCTTCACAAATGGCGTAGATAATTATCACACCAAAGCAGGTAGGACTACCCGCTGAACTTAAGCATATCAATAAGCGG
+
HHFGFGFHGFFEGGGFGDGFGFEHHHHHHHHHHHHHHHHHHHHGGGGGGHHHHGHHHHHHHHHHGHGHHHHHHHHHHHHFHHHHHHHHHGGHHHHHGGHHHHHGHHGHHHHFHHGGGHHHHHHHHFHHHHHHHHFHHHHHHGHGGHGGHHHHHHGFHHGGHGHHHHHHHHHHHGHHFHHGHHHGHHHHHHHHHGHHGGHHHHHGFHGG
@M02197:105:000000000-AN6RF:1:1104:24392:15693 1:N:0:1
ACATCAGGTCACTCCTCCGCTTATTGATATGCTTAAGTTCAGCGGGTATCCCTACCTGATCCGAGGTCAAACTTAGAAAGTTGGGGGTTGCTGGCAAGCACGCACCGAGACCCTGTAGCGAGGAGTATTACTACGCTTAGAGCACGATGGCACCGCCACTGATTTTAAGACCGATCAGAACTGATGCGGTCCAATACCAAGCAGAGCTTGAGTGTTGTACTGACGCTCGAACAGGCATGCCCCGCGGAATACCACGGGGCGCAATGTGCGTTCAAAGATTCGATGATTCAC
+
DEEEEFFFFFFFGGGGGGGGGGGHHHHHHHHHHHHHHHHHHHHGGGGGHHHHHHHHHHH0HHHGGGG9HH:HHHHHHH;HH<HGGGGE:GHHHHGHHGH<HGG;GGGGGGGGHHHHHH;G:GGGGHHHHHHHHHGGG8GHHHHHHGG:GGHHHGGHHHHHHHHHHHHHHGGGHHHHHHHHGHGGHGGHHGGHGHHHGHHHHHHHHHHHHHHGHHHFHHHGHHGGGHHGHHHHHHHHHGGGGGGGHHHHHHHGGGGGGGGGHHHHGGEGHGGGGGGGGGGFFFFFFFBCBCB
@M02197:105:000000000-AN6RF:1:1104:1883:15727 1:N:0:1
ACATCAGGTCACTCCTCCGCTTATTGATATGCTTAAGTTCAGCGGGTAGTCCTACCTGATTTGAGGTCAAATTGTCAGAAGCTGTCTCAAAAGAGACCCTTTAGAAGCTGAACCCCATTTATAAAGCTGCTCTTCGCAAATGGCGTAGATAATTATCACACCAAAGCAAGGCAACAAAGGTCCCGCTAATGCATTTCAGGAGAGCCGACTTCTGAGAAGCCCGCATACTCCCATATCCAAGCCTGATCAACAGAAAAAGCTGAAAAGGTTGAGAATTTCATGACACTCAAACAGGCATGCTCCTCGGAATACCAAGGAGCGCAAGGTGCGTTCAAAGATTCGATGATTCAC
+
CCCCCFFFFFFFGGFGGGGFGEDFGGHHHHGHHHFEGHCHFHHDGGGFGHHGHHEGHHHFHHGHGHHHHGHHHHHHHHHHHHHHHHHHHHHHHGHHHGHGHHHHHGFEHFHFHHGGFHHHHHHHHHFFHHHGHHHHGGGCHHHGGGGGGHHHHHGHHHHHHGHHHHHHHHHHHHHHHHGGHHGGHHHHHHHHFFHHHHHHEGHGGHGHHHHGHHHHHGGGGGHHHHGGGGHGHHHGGGFHHGHHHHHFFHGF3DGHHFHHFHGHGHGHHHHGHG55GBFHHBFEFGHHHHGFGHBGEFAGGGCGHHF5FD3GHHHEE??E4HHHGGGEFGGGGGGGEGCFFBFFFFBAAA?
@M02197:105:000000000-AN6RF:1:1104:25360:16075 1:N:0:1
ACATCAGGTCACTCCTCCGCTTATTGATATGCTTAAGTTCAGCGGGTAGTCCTACCTGATTTGAGGTCAAATTGTCAGAAGCTGTCTCAAAAGAGACCCTTTAGAAGCTGAACCCCATTTATAAAGCTGCTCTTCACAAATGGCGTAGATAATTATCACACCAAAGCAAGGCAACAAAGGTCCCGCTAATGCATTTCAGGAGAGCCGACTTCTGAGAAGCCCGCATACTCCCACATCCAAGCCTGATCAACAGAAAAAGCTGAAAAGGTTGAGAATTTCATGACACTCAAACAGGCATGCTCCTCGGAATACCAAGTAGCGCAAGGTGCGTTCAAAGATTCGATGACTCAC
+
AA1AA1D1DFFFGGGGGGGGGGGHHHGHGHHHHHHHHHHHHHHGGGGGGHHHHHHHHHHHHHHHGHHHHHHHGEHHHHHHHFHFGDGHFHHGGGHFCFAEFHFDFGGHHFFHGCEEFGHHHGHFHHHHHHBGHHHFHGHHHHGHCFFCGHHHHHHHHHHHHGHHHHHHGGGHHHHHHHHHHGHHHHHGHHHHHHHHHGHHFGEGHHGGGHGGHHHHGGGGGGGGGG9GGGGGGGGG?E0EFBDE@2BEHHGDHHFGDBDGG2@1GE>>FDFGD@@@EFFDG2DFDF1HFDF11F11HHGGEAA/FBF2FDA111100AEE1B1E?GCEFAA333A3AB11133@@1111>>
@M02197:105:000000000-AN6RF:1:1104:20905:16273 1:N:0:1
ACATCAGGTCACTCCTCCGCTTATTGATATGCTTAAGTTCAGCGGGTAGTCCTACCTGATTTGAGGTCAAATTGTCAGAAGCTGTCTCAAAAGAGACCCTTTAGAAGCTGAACCCCATTTATAAAGCTGCTCTTCACAAATGGCGTAGATAATTATCACACCAAAGCAAGGCAACAAAGGTCCCGCTAATGCATTTCAGGAGAGCCGACTTCTGAGAAGCCCGCATACTCCCACATCCAAGCCTGATCAACAGAAAAAGCTGAAAAGGTTGAGAATTTCATGACACTCAAACAGGCATGCTCCTCGGAATACCAAGGAGCGCAAGGTGCGTTCAAAGATTCGATG
+
CCCDDFFFFFFFGGGGGGGGGGGHHHHHHHHHHHHHHHHGHGHGGGGGGHHHHHHHHHGHHHHHGHHHHHHHHHHHHHHHHHHHHHHHHHHHHGHHHGHHHHHHHHHHHHHHHHGGGHHHGHHHHHHHHHHHHHHHHHHHHHHHGGGGGHHHHHHHHHHHHHHHHHHGHHHHHHHHHHHHHHHHHGHHHHHHHHHHHHHHHGHGHHHHHGHGHHHHGGGGGGHGHHGGHGHHHHHHGGHHHHHGHHHHHHHHHHHHHHHHHHHHHHHGHHHHHHGFFEHHHHHGFGHHHHFHHHGHHHHGGGGFHFHHHHFHHHHGGGGGHHFGEGGGGGGGGFFFBFFFCCCCC
@M02197:105:000000000-AN6RF:1:1104:15871:16416 1:N:0:1
ACATCAGGTCACTCCTCCGCTTATTGATATGCTTAAGTTCAGCGGGTAGTCCTACCTGATTTGAGGTCAAATTGTCAGAAGCTGTCTCAAAAGAGACCCTTTAGAAGCTGAACCCCATTTATAAAGCTGCTCTTCACAAATGGCGTAGATAATTATCACACCAAAGCAAGGCAACAAAGGTCCCGCTAATGCATTTCAGGAGAGCCGACTTCTGAGAAGCCCGCATACTCCCACATCCAAACCTGATCAACAGAAAAAGCTGAAAAGGTTGAGAATTTCATGACACTCAAACAGGCATGCTCCTCGGAATACCAAGGAGCGCAAGGTGCGTTCAAAGATTCGATGATTCAC
+
CCCCCFFFFFFFGGGGGGGGGGGHHGHHHHHHHHHHGHHHHHHGGGGGGHHHFHHHHHHHHHHHGHGHHHHHHHHHHHHHHHHHHHHHHHHHHGHHHGHHHHHGHHHHHHHHHHGGGHHHHHHHHHHHGHGHHHHHHHHGHHHHGGGGGHHHHHHHHGHHHHHHHHHHGHGHHHHHHHHGGHHGGHHHHHHHHHHHHHHHHGHGHHGGGHGGHGHHHGGGFGHHHHGGHGHGGGHHGGHHGHEHHGHHFGHGGHHHHGHHHHHHGHHHHHHHHGGBEGHHHHEHFGHHGGDHHHEHHHEGGGGGFDGBHGHHHHGGFGGGHGHGGGGGHGGGGGGGGGGFFFFFFFBAABA
@M02197:105:000000000-AN6RF:1:1104:12733:16587 1:N:0:1
ACATCAGGTCACTCCTCCGCTTATTGATATGCTTAAGTTCAGCGGGTAGTCCTACCTGATTTGAGGTCAAATTGTCAGAAGCTGTCTCAAAAGAGACCCTTTAGAAGCTGAACCCCATTTATAAAGCTGCTCTTCACAAATGGCGTAGATAATTATCACACCAAAGCAAGGCAACAAAGGTCCCGCTAATGCATTTCAGGAGAGCCGACTTCTGAGAAGCCCGCATACTCCCACATCCAAGCCTGATCAACAGAAAAAGCTGAAAAGGTTGAGAATTTCATGACACTCAAACAGGCATGCTCCTCGGAATACCAAGGAGCGCAAGGTGCGTTCAAAGATTCGATGATTCAC
+
CCCCCFFFFFFFGGGGGGGGGGGHHHHHGGHHHHHHHHHHHHHGGGGGGHHHHHHHHHHHHHHHGHHHHHHHHHHHHFHHHHHHHHHHHHHHHGHHHGHHHHHHHHHHHHHHHHGGGHHHHHHHHHHGHHHHHHHHHHHHHHHHGGGGGHHHHHHHHHHHHHHHHHHHHHGHHHHHHHHHHHHHHGHHGHHHHHHHHHHHHGHGHHGGHGHHHHHHHGGGGGHGHGGGGGGGHHHGGGHHHGHHHHGGHHHHHHHHHHHHHHHGHHHHFHHHHHGBGDHHGHHHHGHHHHHGHHHGHHHGGGGEFHFHHHHHGHHGGFGFFFHHGGGGGGGGCGGGGFFBFFFFFFCBBAB
@M02197:105:000000000-AN6RF:1:1104:12674:16840 1:N:0:1
ACATCAGGTCACTCCTCCGCTTATTGATATGCTTAAGTTCAGCGGGTAGTCCTACCTGATTTGAGGCCAAATTGTCAGAAGCTGTCTCAAAAGAGACCCTTTAGAAGCTGAACCCCATTTATAAAGCTGCTCTTCACAAATGGCGTAGATAATTATCACACCAAAGCAAGGCAACAAAGGTCCCGCTAATGCATTTCAGGAGAGCCGACTTCTGAGAAGCCCGCATACTCCCACATCCAAGCCTGATCAACAGAAAAAGCTGAAAAGGTTGAGAATTTCATGACACTCAAACAGGCATGCTCCTCGGAATACCAAGGAGCGCAAGGTGCGTTCAAAGATTCGATGATTCAC
+
DCDDDFFFFFFFGGGGGGGGGGGHHGHHHHHHHHHHGHHHHHHGGGFEGHHHHHGHHHHHHHHHGHGGHHHHHHHHHHHHHHHGHHHHHHHHHGHHHGHHHHHHHHHHHHHHHHGGGHHHHHHHHHHHHHGHGHHHHHHGHHHHGGGGGHHHHHHHHHHHHHHHHGHHHHHHHHHHHHHFGGHHHGHHHHHHHHHHHHHHHGHGHHGGGGHGGHHHHGGGGGHGGHGGHGGHHHHHGGGHFGHFHHHHHHGHHHHHHHHGHHGHHHHHGHHGGHGFFDFGHHEBFFFHHHHHHHHHGHHGGEGGHHHHHHHGHHHGGGGGHHGGGGGGHGGGGGGFGGGFFFFFFFBCBAA
@M02197:105:000000000-AN6RF:1:1104:22808:16860 1:N:0:1
ACATCAGGTCACTCCTCCGCTTATTGATAAGCTTAAGTTCAGCGGGTATCCCTACCTGATCCGAGGTCAAACTTAGAAAGTTGGGGGTTGCTGGCAAGCACGCACCGAGACCCTGTAGCGAGGAGTATTACTACGCTTAGAGCACGATGGCACCGCCACTGATTTTAAGACCGATCAGAACTGATGCGGTCCAATACCAAGCAGAACTTGAGTGTTGTACTGACGCTCGAACAGGCATGCCCCGCGGAATACCACGGGGCGCAATGTGCGTTCAAAGATTCGATGATTCAC
+
CDDDCFFFFFFFGGGGGGGGGGGHHHHHHFHHHHHHHHHHHHHGGGGGHHHHHHHHHHHHHHG9GGG:HHHHH:HHHHHHHGHHGGGGGGH:HHGHHGHHHGG;GGGGGGGGHHHHHHHGGGGGGHHG8HHHHHGGGGGHHHHHHGGHGGHHHGGHGGGHHHHHHHHHGGGGHGGHHHHHHHGGGHGHHHHHHHFGGHFHHHHGHHGHHHHGHHHHHHFGGGGGGHGGHHHHHFFHHGGGGGFEBFHFGFGGGGGGGGGGHHHHGEFGHGGFGGGGGGGFFFFFFFBBBAB
@M02197:105:000000000-AN6RF:1:1104:21674:16989 1:N:0:1
ACATCAGGTCACTCCTCCGCTTATTGATATGCTTTAGTTCAGCGGGTAGTCCTACCTGATTTGAGGTCAAATTGTCAGAAGCTGTCTCAAAAGAGACCCTTTAGAAGCTGAACCCCATTTATAAAGCTGCTCTTCACAAATGGCGTAGATAATTATCACACCAAAGCAAGGCAACAAAGGTCCCGCTAATGCATTTCAGGAGAGCCGACTTCTGAGAAGCCCGCATACTCCCACATCCAAGCCTGATCAACAGAAAAAGCTGAAAAGGTTGAGAATTTCATGACACTCAAACAGGCATGCTCCTCGGAATACCAAGGAGCGCAAGGTGCGTTCAAAGATTCGATGATTCAC
+
ECEEEFFFFFFFGGGGGGGGGGGHHHHHHHHHGHHHHHHHHHHGGGGGGHHHHHHGHHFHHHHHGHHHFHGHHHHHHHHHGHHHHHHGHHHHHGHHHGHHHHHHHHHHHHHHHHGGGHHHHHHHHHHHHHHHHHHHHHHHHHHHGGGGGHHHHHHHHHHHHHHHHHHHHHHHHHHHHHHHHHHGHGHHHHHHHHHHHHHHHGHGHHHHGHHHHHHHHGGGGGHHGGGGHGHGGHHHGGHHHHHFHHHHHHHHHGHHHHHHHHHHHHHHHHHHHHHHHHHHHHHHHGHHHHHHHHHHHHHGGGGGHHHHHGHHHHHGGGGGHHHHGGGGHGGGGGGGGGGFFFFFFFBBBBB
@M02197:105:000000000-AN6RF:1:1104:7970:17127 1:N:0:1
ACATCAGGTCACTCCTCCGCTTATTGATATGCTTAAGTTCAGCGGGTATCCCTACCTGATCCGAGGTCAAACTTAGAAAGTTGGGGGTTGCTGGCAAGCACGCACCGAGACCCTGTAGCGAGGAGTATTACTACGCTTAGAGCACGATGGCACCGCCACTGATTTTAAGACCGATCAGAACTGATGCGGTCCAATACCAAGCAGAGCTTGAGTGTTGTACTGACGCTCGAACAGGCATGCCCCGCGGAATACCACGGGGCGCAATGTGCGTTCAAAGATTCGATGACTCAC
+
BCCCCFFBFFFFGGGGGGGGGGGHHHHHHHHHHHHHHHHGHHHGGGGGHHHHHHHH;HHHGHHGG9GHHH:HHHHGHHHEG6GHGG9GGGHHHHGHHGH<H:GGGGGGGGGGHHHHHHHC@CCG8GHFFFHHHHGGGGGGHHHGHG8EFGHHHGGHHHHHHHHGHGHHGGGGHHGHHGHHGGGGGGGGGFHFFFFGFHFFHHGHHGHHHFHFEFGFFGGFFFGGGHHFHHGHGGFGGGGGGGGGHFFGDF2CEACGFEEAD555E?FGHGGGGGGCGGGFFBFBFFAAAAA
@M02197:105:000000000-AN6RF:1:1104:23822:17666 1:N:0:1
ACATCAGGTCACTCCTCCGCTTATTGATATGCTTAAGTTCAGCGGGTAGTCCTACCTGATTTGAGGTCAAATTGTCAGAAGCTGTCTCAAAAGAGACCCTTTAGAAGCTGAACCCCATTTATAAAGCTGCTCTTCACAAATGGCGTAGATAATTATCACACCAAAGCAAGGCAACAAAGGTCCCGCTAATGCATTTCAGGAGAGCCGACTTCTGAGAAGCCCGCATACTCCCACATCCAAGCCTGATCAACAGAAAAAGCTGAAAAGGTTGAGAATTTCATGACACTCAAACAGGCATGCTCCTCGGAATACCAAGGAGCGCAAGGTGCGTTCAAAGATTCGATGATTCAC
+
CCCCCFFFFFFFGGGGGGGGGGGHGHHHHHGHHHHHHHHHHHHGGGGGGHHHHHHHHHFHHHHHGHHHHFHHHHHHHHHHHHHHHHHHHGHHHGGHHGHHHHHHHHHHHHHGHHGGGHHHHHHHHHHHHHHHH;GHHHGHHHHHGGGGGHHHHHHHHHHHHHHHHHHHHHHHHHGHHHHHHHHGGHHGHHHHHHHHHHHHHGHGGHHHGHHHHHGHHGGGGGHHHGGGHGHHGHHFGGHGHHDEHHHHHHHHHHHHHHHFGHHFHHHGHHHGHHFEHHHHHHHFHGHHHHGFHFEHHHFGGGGGHHGGHHHHFGFDGGGGHHHHGGGGGGGGGGGGGGGFFFFFFF@BBAA
@M02197:105:000000000-AN6RF:1:1104:16523:17967 1:N:0:1
ACATCAGGTCACTCCTCCGCTTATTGATATGCTTAAGTTCAGCGGGTAGTCCTACCTGATTTGAGGTCAAATTGTCAGAAGCTGTCTCAAAAGAGACCCTTTAGAAGCTGAACCCCATTTATAAAGCTGCTCTTCACAAATGGCGTAGATAATTATCACACCAAAGCAAGGCAACAAAGGTCCCGCTAATGCATTTCAGGAGAGCCGACTTCTGAGAAGCCCGCATACTCCCACATCCAAGCCTGATCAACAGAAAAAGCTGAAAAGGTTGAGAATTTCATGACACTCAAACAGGCATGCTCCTCGGAATACCAAGGAGCGCAAGGTGCGTTCAAAGATTCGATGATTCAC
+
EEEEEFFFFFFFGGGGGGGGGGGGHHHHGHHHHHHHHHHHHHHGGGGGGHHHHHHHHHHGHHHHGHHHHHHHHHHHHHHHGHHHHHHHHHHHHGHHHGHHHHHHHHHHHHHHHHGGGHHHHHHHHHHHHHHHHHHHHHHHHHGHGGGGGHHHHHHHHHHHHHHHHHHHHHHHHHHHHHHGHHHHHGHGGHHHHHHHHHHHHGHGHHHHGHHHHHGHHGGGGGHHHHGGHGHGHGGFEGGHHHHHHHHHHHHHHHHHHHHHHHHHHHHHHHHHHHHHHGHEFHHHFGHHHHGFHHHHHHHGGGGGHHHHFHGHHHHGGGGGHGHHGGGGHGGGGGGGGGGFFFFFFFCCCCC
@M02197:105:000000000-AN6RF:1:1104:14511:18014 1:N:0:1
ACATCAGGTCACTCCTCCGCTTATTGATATGCTTAAGTTCAGCGGGTAGTCCTACCTGATTTGAGGTCAAATTGTCAGAAGCTGTCTCAAAAGAGACCCTTTAGAAGCTGAACCCCATTTATAAAGCTGCTCTTCACAAATGGCGTAGATAATTATCACACCAAAGCAAGGCAACAAAGGTCCCGCTAATGCATTTCAGGAGAGCCGACTTCTGAGAAGCCCGCATACTCCCACATCCAAGCCTGATCAACAGAAAAAGCTGAAAAGGTTGAGAATTTCATGACACTCAAACAGGCATGCTCCTCGGAATACCAAGGAGCGCAAGGTGCGTTCAAAGATTCGATGATTCAC
+
BBBABFFBDFFFGGGGGGGGGGGHGGHHHCHHHHHHGHHHFHGGGG22FGHHHFGGHHGFHHHHFFHHHHHHHGHFHHHHHHGHHHHHHEHHHGHHGEEGHGHHFFHHHGGHHHFGGHGFFFHHGHHHHHGGGHHHHHGGGHHFGGGGGHHGHHHHHFHHHHHHHHHHHHHGHHHHHFFFFGDGDDFGHGHHHHHHHFHHHGGFHHHGGGGFGGGGFGGFGGHGGHFGFFGEFHHFGGHHHGGFHHHHHHHHGHHHFHHHHFHGEHEHEHHHHHFDHFEHHFHDHGFFHHHGHEHHHGHGGGFEGHHBHFHHHHHGGGGGHHGBGGGGABGFGGGGEGFBFFFFFFABAAA
@M02197:105:000000000-AN6RF:1:1104:21990:18243 1:N:0:1
ACATCAGGTCACTCCTCCGCTTATTGATATGCTTAAGTTCAGCGGGTAGTCCTACCTGATTTGAGGTCAAATTGTCAGAAGCTGTCTCAAAAGAGACCCTTTAGAAGCTGAACCCCATTTATAAAGCTGCTCTTCACAAATGGCGTAGATAATTATCACACCAAAGCAAGGCAACAAAGGTCCCGCTAATGCATTTCAGGAGAGCCGACTTCTGAGAAGCCCGCATACTCCCACATCCAAGCCTGATCAACAGAAAAAGCTGAAAAGGTTGAGAATTTCATGACACTCAAACAGGCATGCTCCTCGGAATACCAAGGAGCGCAAGGTGCGTTCAAAGATTCGATGATTCAC
+
CCCCCFFFFFFFGGGGGGGGGGGHHHHHHHHHHHHHHHHHHHGGGGGGGHHHHHEHHHHHHHHHFHHHHHHHHHHHHHHHHHHGHHHHHHHHHGHHHGHHHHHGHHFHHHHHHGGGGHHHHHHFHHHHHHGHHHGHHHHHHHGGGGGGGHHHHHHHHHGHFHHHHHHHHHHHHHHHHGFFGGHHHHHHGHHHHHHHHHHHGGHGHGHHHGGGHHHHHGGGGGGHHHGGHGGHHHGFGGHHGHHHHBGHGHEHEHHHHHEHHHHHHHGHHGHHHHHFHHHEGHHHGEHGGHHHHHFGBHHGFFCGHHEFHHHHHHGEGGGGHHHHFFGDGGGGGCGGGGGFFFFFFFBBBBB
@M02197:105:000000000-AN6RF:1:1104:14597:18171 1:N:0:1
ACATCAGGTCACTCCTCCGCTTATTGATATGCTTAAGTTCAGCGGGTAGTCCTACCTGATTTGAGGTCAAATTGTCAGAAGCTGTCTCAAAAGAGACCCTTTAGAAGCTGAACCCCATTTATAAAGCTGCTCTTCACAAATGGCGTAGATAATTATCACACCAAAGCAAGGCAACAAAGGTCCCGCTAATGCATTTCAGGAGAGCCGACTTCTGAGAAGCCCGCATACTCCCACATCCAAGCCTGATCAACAGAAAAAGCTGAAAAGGTTGAGAATTTCATGACACTCAAACAGGCATGCTCCTCGGAATACCAAGGAGCGCAAGGTGCGTTCAAAGATTCGATG
+
CCCCCFFFFFFFGGGGGGGGGGGHHHHHHHGHHHHHHHHHHHHGGGGGGHHHHHHHHHHHHHHHGHHHHHHHHHHHHHHHHHHHHHHHHDGHHGHHHGGHHHHHHHHEHHHHHHGGGHHHHHHHHHGGHGHHHHHHHHHHHHHHGGGGGHHHHHHHHHHHHHHHHHHHHHGHHHHHHHHHHGHHGHHHHHGHHGHHHHHHHGHGHHGHHHHHHHHHHGGGGGHGGGGGGGHGGHHFGCGHHHHHHHHHHHGHHHHHHHHHHHGHHHGGHHHHHHHFHHGHHHHFGGHGHHHHHHHFHHGGGECGHHFHGEBFHHHGGGEEHHGGGGGGGCGGGFFFBFFFBBBBB
@M02197:105:000000000-AN6RF:1:1104:18788:18476 1:N:0:1
ACATCAGGTCACTCCTCCGCTTATTGATATGCTTAAGTTCAGCGGGTAGTCCTACCTGATTTGAGGTCAAATTGTCAGAAGCTGTCTCAAAAGAGACCCTTTAGAAGCTGAACCCCATTTATAAAGCTGCTCTTCACAAATGGCATAGATAATTATCACACCAAAGCAAGGCAACAAAGGTCCCGCTAATGCATTTCAGGAGAGCCGACTTCTGAGAAGCCCGCATACTCCCACATCCAAGCCTGATCAACAGAAAAAGCTGAAAAGGTTGAGAATTTCATGACACTCAAACAGGCATGCTCCTCGGAATACCAAGGAGCGCAAGGTGCGTTCAAAGATTCGATGATTCAC
+
ABBBBFFFFFFBGGGGGGGGGGGHHHHHGHHHHHHHHHHHHHHGGGGGGHHHHHHHHHHGHHHHGHHHHHHHHHHHHHHHHHHHHHHHGGGHHGHHHGHHHHHHHGHHHHHHHHGGEHHHGHHHGGHHFHGHHHHGHGHHGHGHHHHHHHHHHHHHHHHHHHHHHHHHHHGHHHHHHHHGHHHGHHHHGHHHHHHHHHHHHGHGGHGGGGGHHGHHHGGGGGGGHHGGGGGGHHHHGGHHFHEHHHGHHHHFHHHGHHHHHHHHEHHHHHHHHHHHHHHHHHHHGGHHGGBHHHGHHHHEEGEEHHFHFHDHHHHGGGGFHHGFGGGGHGGGGFGGGGGBFFFFFFBBBAB
@M02197:105:000000000-AN6RF:1:1104:17660:18611 1:N:0:1
ACATCAGGTCACTCCTCCGCTTATTGATATGCTTAAGTTCAGCGGGTAGTCCTACCTGATTTGAGGTCAAATTGTCAGAAGCTGTCTTAAAAGAGACCCTTTAGAAGCTGAACCCCATTTATAAAGCTGCTCTTCACAAATGGCGTAGATAATTATCACACCAAAGCAAGGCAACAAAGGTCCCGCTAATGCATTTCAGGAGAGCCGACTTCTGAGAAGCCCGCATACTCCCACATCCAAGCCTGATCAACAGAAAAAGCTGAAAAGGTTGAGAATTTCATGACACTCAAACAGGCATGCTCCTCGGAATACCAAGGAGCGCAAGGTGCGTTCAAAGATTCGATGACTCAC
+
CCCCCFFBFFFFGGGGGGGGGGGHHHHHHHHHHHHHHHHHHHHGGGGGGHHHHHHHHHHFHHHHGHHHHHHHHHHHHHHHHHHHHHHHHHHHHGHHHGHHHHHHHHHHHHHHHHGGGHHHHHHHHHHHHHHHHHHHHHHHHHHHGGGGGHHHHHHHHHHHHHHHHHHHHHGHHHHHHHHGHHHHHHHHHHHHHHHHHHHHHGHGHHGHHGGHHHHHHGGGGGHHHGGGHGGHHHHHGGHHHGHHHHHHHHHHHHHHHHHHHHHHHHHHHHHGHHHFHHHHHHHEDGHHHHHGHGHHFFHGGGGGHHHHHHHHHHHGGGGGHHHGGGGGHGGGGGGGGGGFFFFFFFBBABB
@M02197:105:000000000-AN6RF:1:1104:18641:18866 1:N:0:1
ACATCAGGTCACTCCTCCGCTTATTGATATGCTTAAGTTCAGCGGGTAGTCCTACCTGATTTGAGGTCAAATTGTCAGAAGCTGTCTCAAAAGAGACCCTTTAGAAGCTGAACCCCATTTATAAAGCTGCTCTTCACAAATGGCGTAGATAATTATCACACCAAAGCAAGGCAACAAAGGTCCCGCTAATGCATTTCAGGAGAGCCGACTTCTGAGAAGCCCGCATACTCCCACATCCAAGCCTGATCAACAGAAAAAGCTGAAAAGGTTGAGAATTTCATGACACTCAAACAGGCATGCTCCTCGGAATACCAAGGAGCGCAAGGTGCGTTCAAAGATTCGATGATTCAC
+
CCCCCFFFFFFFGGGGGGGGGGGHHHHHHHHHHHHHHHHHHHHGGGGGGHHHHHHHHHHHHHHHGHGHHHHHHHHHHHHHHHHHHHHHHHHHHGHHHGHHHHHHHHGHHHHHHHGGGHHHHHHHHHHGHHHHHHHHHHHHHHGHGGGGGHHHHHHHHHHHHHHHHHHHHHGHHHHHHHHHHGHHHHHHHHHHHHHHHHHHGGHGHHHGGGHGGHHGHGGGGGGGHHGGGGHGFHHHGGHHGHGHHHHHHHGHHHHGHHHHHHHHHHHGGHHHHGGBGHHHGHHHGGHHGFBFFHBHHHHGGGGGGBFGHHDGHHHGGGGGHHFCGGCGCGGGGGGGGGGFFFFFFFBAABB
@M02197:105:000000000-AN6RF:1:1104:3289:19170 1:N:0:1
ACATCAGGTCACTCCTCCGCTTATTGATATGCTTAAGTTCAGCGGGTAGTCCTACCTGATTTGAGGTCAAATTGTCAGAAGCTGTCTCAAAAGAGACCCTTTAGAAGCTGAACCCCATTTATAAAGCTGCTCTTCACAAATGGCGTAGATAATTATCACACCAAAGCAAGGCAACAAAGGTCCCGCCAATGCATTTCAGGAGAGCCGACTTCTGAGAAGCCCGCATACTCCCACATCCAAGCCTGATCAACAGAAAAAGCTGAAAAGGTTGAGAATTTCATGACACTCAAACAGGCATGCTCCTCGGAATACCAAGGAGCGCAAGGTGCGTTCAAAGATTCGATGACTCAC
+
AAAAAF1CD1BCGBGGFFGEGE0BGGHFDGHCHHHHFGGFGGCGGG//FHHFHHH0FGHBHHGDFHHHGHHHHHGHHHEHFHHHHGHHHHBFEFFHGEHHHHFHFFHCGFHGGHG9GH:HFFFHHGGHFFGFH:DEG2FGHHHHG9CCFGFHDHH:HFHHHCFCHFHFGFGCGGCCFFHG:FGFGCHHGHHGHGHHGHHGGGGGGGFGGGHHGGHGF</BGGHHHHGGHGGHHGFFGGG13FHEHHHHGGHF3EHHFGEHHFHHFGCFEHHGFFD55BHGF5DGBGHHGEDHGFGGDF1DFCE2HHHHHGFGABB?EAA2CHCGGE??FGGGEGFGEFCFFFFFFFBA?AA
@M02197:105:000000000-AN6RF:1:1104:7040:19570 1:N:0:1
ACATCAGGTCACTCCTCCGCTTATTGATATGCTTAAGTTCAGCGGGTAGTCCTACCTGATTTGAGGTCAAATTGTCAGAAGCTGTCTCAAAAGAGACCCTTTAGAAGCTGAACCCCATTTATAAAGCTGCTCTTCACAAATGGCGTAGATAATTATCACACCAAAGCAAGGCAACAAAGGTCCCGCTAATGCATTTCAGGAGAGCCGACTTCTGAGAAGCCCGCATACTCCCACATCCAAGCCTGATCAACAGAAAAAGCTGAAAAGGTTGAGAATTTCATGACACTCAAACAGGCATGCTCCTCGGAATACCAAGGAGCGCAAGGTGCGTTCAAAGATTCGATGATTCAC
+
CCCCCFFFFFFFGGGGGGGGGGGHHHHGHHGHHHHHHHHGHHHGGGGGGHHGHHHHHHGHHHHHGGHHHHHHHHHHHHHHHHHHHHHHHHHHHGHHHGHHHHHHHHHHHHHHHHGGGHHHHHGHHHHHHHHHHHHHHHHGHHGHGGGGGHHHHHHHHHHHHHHHHHHHHHHHHGHHHHHGHHHHHHGHHHHHHHHHHHHHHGHGHHHHHHGHHHHHHGGGGGHGGGGGHGHHHHHHGGHHHFFHHHGHHHHHHHHHHHHGHHHHHHHGEHGGHHHHHHHHHHHHHFFHHHHGHHHHGHHCGGGGHHHHHGHHHHHGGGFCHGGGGGGGHGCGCGGGGGCFFFFFFFBBBAB
@M02197:105:000000000-AN6RF:1:1104:5022:19633 1:N:0:1
ACATCAGGTCACTCCTCCGCTTATTGATATGCTTAAGTTCAGCGGGTAGTCCTACCTGATTTGAGGTCAAATTGTCAGAAGCTGTCTCAAAAGAGACCCTTTAGAAGCTGAACCCCATTTATAAAGCTGCTCTTCACGAATGGCGTAGATAATTATCACACCAAAGCAAGGCAACAAAGGTCCCGCTAATGCATTTCAGGAGAGCCGACTTCTGAGAAGCCCGCATACTCCCACATCCAAGCCTGATCAACAGAAAAAGCTGAAAAGGTTGAGAATTTCATGACACTCAAACAGGCATGCTCCTCGGAATACCAAGGAGCGCAAGGTGCGTTCAAAGATTCGATGATTCAC
+
BBBABBFF@@CBGFFGGGGGEEGHHCHHHHHHHHCGHGHHHHHFGGECGHHHHHHFHGHHHHFFGHHHFHGGHHHHHGHEHHHHHGHHHHHHHGHHHGFGHGHHHHHGHHGHHHGGGFFFFHFFGHHGHHGHGHHFFHGFFHHEGDCGGHHGHHHHGBFHFHHHHHHHHGEGHHHHHHFHFGHHGGGGHHHHHGHHHHHHHFGGHHFHFGFFHHFGGBFFFGGHHGGGGGGGGGHHGGHEHHHHF@4HHGFHHHHFHHHHHHHFBGG2HE5FHGDGHHHGHHG3AEEHGFBGFHEHHHHGGGGEFA5CHHGHHGCEGE?GHHFHCGE?FFGGGFFGGGF>4B5FFFAAAAA
@M02197:105:000000000-AN6RF:1:1104:17434:19794 1:N:0:1
ACATCAGGTCACTCCTCCGCTTATTGATATGCTTAAGTTCAGCGGGTAGTCCTACCTGATTTGAGGTCAAATTGTCAGAAGCTGTCTCAAAAGAGACCCTTTAGAAGCTGAACCCCATTTATAAAGCTGCTCTTCACAAATGGCGTAGATAATTATCACACCAAAGCAAGGCAACAAAGGTCCCGCTAATGCATTTCAGGAGAGCCGACTTCTGAGAAGCCCGCATACTCCCACATCCAAGCCTGATCAACAGAAAAAGCTGAAAAGGTTGAGAATTTCATGACACTCAAACAGGCATGCTCCTCGGAATACCAAGGAGCGCAAGGTGCGTTCAAAGATTCGATGATTCAC
+
CCCCCFFFFFFFGGGGGGGGGGGHHHHHHHHHHHHHHHHHHHHGGGGGGHHHHHHHHHHHHHHHGHHHHHHHHHHHHHHHHHGHHHHHHHHHHGHHHGHHHHHHHHHHHHHHHHGGGHHHHHHHHHHHHHHHHHHHHHHHHHHHGGGGGHHHHHHHHHHHHHHHHHHHHHHHHHHHHHHHGHHHHHHHHHHHHHHHHHHHHGHGHHGHGHGHHHHHHGGGGGGHHHGGHGHHHGHHGGGHHFHHHHHHHHHHHHHHHGHGHHHHHHGHHHHHHHHHHHHHHHHGDGHHHHHGHHHHHHGGGGGCHHHHHHHHHHHGGGGGHHHHGGCGGGGGGGGGGGGFFFFFFFBBBBB
@M02197:105:000000000-AN6RF:1:1104:13838:20026 1:N:0:1
ACATCAGGTCACTCCTCCGCTTATTGATATGCTTAAGTTCAGCGGGTAGTCCTACCTGATTTGAGGTCAAATTGTCAGAAGCTGTCTCAAAAGAGACCCTTTAGAAGCTGAACCCCATTTATAAAGCTGCTCTTCACAAATGGCGTAGATAATTATCACACCAAAGCAAGGCAACAAAGGTCCCGCTAATGCATTTCAGGAGAGCCGACTTCTGAGAAGCCCGCATACTCCCACATCCAAGCCTGATCAACAGAAAAAGCTGAAAAGGTTGAGAATTTCATGACACTCAAACAGGCATGCTCCTCGGAATACCAAGGAGCGCAAGGTGCGTTCAAAGATTCTATGATTCAC
+
CCCCCFFFFFFFGGGGGGGGGGGHHHHHHHHHHHHHHHHHHHHGGGGGGHHHHHHHHHGHHHHEGHGHHHHHHHHHHHHHHHHHHHHHHHHHHGHHHGHHHHHHHHHHHHHHHGGGGHHHHHHHHHHHHHHHHHHHHHHHHHHHGGGGGHHHHHHHHHHHHHHHHHHHHHHHHHHHHHHHHHHHHGHHHHHHHHHHHHHHHGHGHGHHHGGHHHHHHGGGGGHGHHGGGGHHHHHHGGHHHHFHHHHHHHHHHHHHHHHHHGHHHHHFHHHGHGHFHGHGHHHHFGHHHHHHHHHHHGGGGGGGHHHHHHHHHHHGGGGGHHHHGGGGHGGGGGGGGGGFFFFFBFCCCCC
@M02197:105:000000000-AN6RF:1:1104:14297:20860 1:N:0:1
ACATCAGGTCACTCCTCCGCTTATTGATATGCTTAAGTTCAGCGGGTAGTCCTACCTGATTTGAGGTCAAATTGTCAGAAGCTGTCTCAAAAGAGACCCTTTAGAAGCTGAACCCCATTTATAAAGCTGCTCTTCACAAATGGCGTAGATAATTATCACACCAAAGCAAGGCAACAAAGGTCCCGCTAATGCATTTCAGGAGAGCCGACTTCTGAGAAGCCCGCATACTCCCACATCCAAGCCTGATCAACAGAAAAAGCTGAAAAGGTTGAGAATTTCATGACACTCAAACAGGCATGCTCCTCGGAATACCAAGGAGCGCAAGGTGCGTTCAAAGATTCGATGATTCAC
+
CCCCCFFFFFFFGGGGGGGGGGGHHHGHHHHHHHHHHHHHHHHGFGEEGGGHHHHHHHHHHHHGGHGHHHHHHHHHHHHHHHHHHHHHHHHHHGHHHGHHHHHGGHHHHHGHHHGGGHHHHHHHHHHHHHHGHHHHHHHGHHHHGGGGGHHHHHHHHHHHHGHHHHGHHHGHHHHHHHHHHHGHGHHHHHHHHHHHHHHHHGHGHGHGHGHHHHHHHGGGGGHHHGGGGGHHHGHGGGHHHGGHHHHGHHHHHHHHHHHHHHHHHHHHHHHHHHGHHHHGHHGHHGHHHHHHHHHHGHHGGGGGHHHFHGHHHHHGEAGGHHHGGGGGHGGGGGGGGGGFFFFFFFBBBBB
@M02197:105:000000000-AN6RF:1:1104:19465:21408 1:N:0:1
ACATCAGGTCACTCCTCCGCTTATTGATATGCTTAAGTTCAGCGGGTAGTCCTACCTGATTTGAGGTCAAATTGTCAGAAGCTGTCTCAAAAGAGACCCTTTAGAAGCTGAACCCCATTTATAAAGCTGCTCTTCACAAATGGCGTAGATAATTATCACACCAAAGCAAGGCAACAAAGGTCCCGCTAATGCATTTCAGGAGAGCCGACTTCTGAGAAGCCCGCATACTCCCACATCTAAGCCTGATCGACAGAAAAAGCTGAAAAGGTTGAGAATTTCATGACACTCAAACAGGCATGCTCCTCGGAATACCAAGGAGCGCAAGGTGCGTTCAAAGATTCGATG
+
CCCCCFFFFFFFGGGFGGGGGGGHHGHHHHHHHGHHHHHHHHHGGGEGGHHHHHHHHGHHHHHHGHHHHHHHHHHHHHHHHHHHHHHHHHHGGGGHHGHHHHHHHHHHHHHHHHGGGHHHHHHHHHGHHHGHHHHHHHHHHHHHGGGGGHHHHHHHHHHHHHHHGHHHHHGHHHHHHHGFGHHHHHHHHHHHHHHHHHHHHGHGGGHGHHGGHHHHHGGGGGGHGGGGHGGGHHHGHGFGGHHGHGHEEHHHGHHHHHHHHFGHHHHHHHGHHHHEHHHHHFHFEGHHHHGFHHFFHHHEEEGGHGGHGFBGHHGGGGGGHHHGAEE2GGGFGFFFAFFFAAABA
@M02197:105:000000000-AN6RF:1:1104:14624:21494 1:N:0:1
ACATCAGGTCACTCCTCCGCTTATTGATATGCTTAAGTTCAGCGGGTATCCCTACCTGATCCGAGGTCAACCTTGAAAAATTGGGGGTCGACGACTGGACTATCTCACACACCATGCGAAAAGATAATCTTACTACGCCTGGGGATATGAGATCATCCGCCTTTGAATTTCAGAAGGGAGAATGCAAGCAAACTCATCTTCCAAGACCAAGCAAATCTGCTTGAGAGGTATTTAATGACGCTCGAACAGGCATGCCTCCCGGAATACCAGGGGGCGCAATGTGCGTTCAAAGATTCGATGATTCAC
+
BBBBBFFFFFFFGGGGGGGCGGGHHHGHHHGHHHHHHHGHHHHGGGGGHHHHHHHHHGHHHHHGGGGHHHHHHHHFHHHFHHHHGGGGGGGGGGGGGGHHHHHHHHHHHHGGGHHHHGHHHHHHHHHHHHHHHHHHHFGHHHHHHHHHHHHHHHHHHHHHGGGHHHHHHHHHHHHHHGHGHHGHHHHHHHHFHHHHGHGGHHGGHGGHHHHHFHHHHHHHFHFHHHHHHGFGHHHGGGGGHHGHHHHHHGHHGGGGEGGHHHHHFHHGECE2FCGHCHFGFFGHGGGGGGGGFFBFDFFFFBBBBB
@M02197:105:000000000-AN6RF:1:1104:4414:21773 1:N:0:1
ACATCAGGTCACTCCTCCGCTTATTGATATGCTTAAGTTCAGCGGGTAGTCCTACCTGATTTGAGGTCAAATTGTCAGAAGCTGTCTCAAAAGAGACCCTTTAGAAGCTGAACCCCATTTATAAAGCTGCTCTTCACAAATGGCGTAGATAATTATCACACCAAAGCAAGGCAACAAAGGTCCCGCTAATGCATTTCAGGAGAGCCGACTTCTGAGAAGCCCGCATACTCCCACATCCAAGCCTGATCAACGGAAAAAGCTGAAAAGGTTGAGAATTTCATGACACTCAAACAGGCATGCTCCTCGGAATACCAAGGAGCGCAAGGTGCGTTCAAAGATTCGATGATTCAC
+
DCDCCFFFFFFFGGGGGGGGGGGHHHHHHHHHHHHHHGHHHHHGGGEFGHHHHHHHHHHHHHHHGHHHHHHGHHHHHHHHHHHHHHHHHHHHHGHGHGHHHHHHGGHHHEHHFHGGGHHHHHHHHFHHHGHGHHHHHHHHHHHHGGGGGHHHHHHHHHHHHHHHHHHHHHHHHHHHHHGFFHHHHGHHGFHHHHHHHHHHHGHGHGHGGHGHHHHGHGGGGGGGHGGGGGHGGGHHGGHHHGHHHHGFHHGGHGHHHHHHHFHHGHFGFHHHHFG5GGFHHGHHHGHGEGGHHHFHHHEGGEE?FHHHFGCHHHHGGGGGHHG4EGGGHGGCGGGF2GGCFFFFFFAAAAA
@M02197:105:000000000-AN6RF:1:1104:4781:21815 1:N:0:1
ACATCAGGTCACTCCTCCGCTTATTGATATGCTTAAGTTCAGCGGGTAGTCCTACCTGATTTGAGGTCAAATTGTCAGAAGCTGTCTCAAAAGAGACCCTTTAGAAGCTGAACCCCATTTATAAAGCTGCTCTTCACAAATGGCGTAGATAATTATCACACCAAAGCAAGGCAACAAAGGTCCCGCTAATGCATTTCAGGAGAGCCGACTTCTGAGAAGCCCGCATACTCCCACATCCAAGCCTGATCAACAGAAAAAGCTGAAAAGGTTGAGAATTTCATGACACTCAAACAGGCATGCTCCTCGGGATACCAAGGAGCGCAAGGTGCGTTCAAAGATTCGATGATTCAC
+
BBBBBBDFFFFFGFBGGGGGGGEHGHHHHHHHHHHHGHHCGHHEGGGGGHHHHHHHHGHHGHGHGHHHGHHHHHHFHHHHBGHGHHHHHHHHFGHHHGHHHHHGEHHFHFFFFHEBEH:HHHHHGHGHGGHHHHGHHHHHHGGHGGGGGHGHHHGHHHHHHHHHHHHHHHHHHHHHHHHHGGHHHHHHHHHHHHHHHHHHHGGGHFFHGHHHHHHHHGGGGGEHHFGGGGHHHHHHGGHHHHHGHHHHGGHHHHHHHHHHHHHHHFHHHHHHHHHHHGHHHHHHHGHHHHHHHHGHHHGDGGGGGHHGHHFHHHGGGGGGHHHHGGCGFFGGGGGGGGFFFFFFFFBA@BB
@M02197:105:000000000-AN6RF:1:1104:23856:21869 1:N:0:1
ACATCAGGTCACTCCTCCGCTTATTGATATGTTTAAGTTCAGCGGGTATCCCTACCTGATCCGAGGTCAAACCTAGAAAGTTGGGGGTTGCTGGCAAGCACGCACCGAGACCCTGTAGCGAGGAGTATTACTGCGCTTAGAGCACGATGGCACCGCCACTGATTTTAAGACCGATCAGAACTGATGCGGTCCAATACCAAGCAGAGCTTGAGTGTTGTACTGACGCTCGAACAGGCATGCCCCGCGGAATACCACGGGGGCGCAATGTGCGTTCAAAGATTCGATGACTCAC
+
CDDDDFFBFFFFGGGGGGGGGGGHHHHHHHHHHHHHHHHHHHHGGGGGHHHHHHHHHHHHHHHGGGGHHHHHGHHHHHHHGHHHGGGGGGH:HHGHHGHHHGG;GGGGGGGGHHHHHHHGGGGGGHHHHHHHHHGGGGGGHHHHHGGHGGHHHGGHHHHHHHHHHHHGGGGGHHHHHHHHGHGGHHHHHGHHHFGFGHHHHHHHHHHHHHHGHHHHHHHGGGGGGGHGHHHHFHHHHGGGGGGGHHHHHGFFGGGGGGGGCHHHHGGGGHGGGGGGGGGGFFFFFFFBAACB
@M02197:105:000000000-AN6RF:1:1104:15166:21801 1:N:0:1
ACATCAGGTCACTCCTCCGCTTATTGATATGCTTAAGTTCAGCGGGTAGTCCTACCTGATTTGAGGTCAAATTGTCAGAAGCTGTCTCAAAAGAGACCCTTTAGAAGCTGAACCCCATTTATAAAGCTGCTCTTCACAAATGGCGTAGATAATTATCACACCAAAGCAAGGCAACAAAGGTCCCGCTAATGCATTTCAGGAGAGCCGACTTCTGAGAAGCCCGCATACTCCCACATCCAAGCCTGATCAACAGAAAAAGCTGAAAAGGTTGAGAATTTCATGACACTCAAACAGGCATGCTCCTCGGAATACCAAGGAGCGCAAGGTGCGTTCAAAGATTCGATGATTCAC
+
CCDDDFFFFFFFGGGGGGGGGGGHHHHHHHHHHHHHHHHHHHHGGGGFGHHHHHHHHHHHHHHHGHHHHHHHHHHHHHHHHHHHHHHHHHHHHGHHHGHHHHHHHHHHHHGHHHGGGHHHHHHHHHHHHHHHHHHHHHHHHHHHGGGGGHHHHHHHHHHHHHHHHHHHHHHHHHHHHHHHHHHHHGHHHHHHHHHHHHHHHGHGHHHHGGHGHHHHGGGGGGGHHHGGGGHGGHHGGGHHHHGFHEGHHHHHHHHHHHHHHGHHHGFFGHHHHHHHHHHHHHHHGGHHHHHHHHHHHGFEGGGGHHHHHHHHHHHGGGGGHGHHGGGGGGGGGGGGGGGFFFFFFFCBBBC
@M02197:105:000000000-AN6RF:1:1104:18360:22870 1:N:0:1
ACATCAGGTCACTCCTCCGCTTATTGATATGCTTAAGTTCAGCGGGTATCCCTACCTGATCCGAGGTCAAACTTAGAAAGTTGGGGGTTGCTGGCAAGCACGCACCGAGACCCTGTAGCGAGGAGTATTACTACGCTTAGAGCACGATGGCACCGCCACTGATTTTAAGACCGATCAGAACTGATGCGGTCCAATACCAAGCAGAGCTTGAGTGTTGTACTGACGCTCGAACAGGCATGCCCCGCGGAATGCCACGGGGCGCAATGTGCGTTCAAAGATTCGATGATTCAC
+
DDDDDFFFFFFFGGGGGGGGGGGHGHHHHHHGHHHHHHHHHHHGGGGGHHHHHHHGHHHHHHHGGGGHHHHHHHHHHHHHGGHGGGGGGGHHHHGHHGHHHGG;GGGGGGGGH:HHHHHGGGGG8GHHHHHHHHGGGGGHHHHHHGGHGGHHHGGHHHHHHHHHHHHHHGGGGHHHHHHHHHGGGGGHHHHGHHHHGHHHHGHGHHGHHHHGHHHHHHFGGGGGGHHFHHHHHHHHHGGGGGGGHHGHHGGGGGCGGGGGHHHHGGGGHGGGGGGGGGGFFFFFFFCCCCC
@M02197:105:000000000-AN6RF:1:1104:8142:23077 1:N:0:1
ACATCAGGTCACTCCTCCGCTTATTGATATGCTTAAGTTCAGCGGGTAGTCCTACCTGATTTGAGGTCAAATTGTCAGAAGCTGTCTCAAAAGAGACCCTTTAGAAGCTGAACCCCATTTATAAAGCTGCTCTTCACAAATGGCGTAGATAATTATCACACCAAAGCAAGGCAACAAAGGTCCCGCTAATGCATTTCAGGAGAGCCGACTTCTGAGAAGCCCGCATACTCCCACATCCAAGCCTGATCAACAGAAAAAGCTGAAAAGGTTGAGAATTTCATGACACTCAAACAGGCATGCTCCTCGGAATACCAAGGAGCGCAAGGTGCGTTCAAAGATTCGATGACTCAC
+
CBCCDFFFFFFFGGGGGGGGGGGHHHHHHHHHHHHHGHHHHHHGGGEGGHHHHHHHHHHHHHHHGHFHHHHHHGHHHHHHHHHHHHHHHHHHHGGHHGHHHHHHHHHHHHHHHHGGGHHHHHHHHHHHGHHHHHHHHHHHHHHHGGGGGHHHHHHHHHHHHHHHHHHHHHHHHHHHHHHHHHHHGGGHHHHHHHHHHHHHHGHGHHGGGHHHHHGHHGGGGGHHHHGGHGHHGHHHFGHHHHHHHHHHHHHHHHHHHHHHHHHHHHHHHHHHGHHHGHHHHHHHFGHEHHFHHHHHHHGGGGGGHHGHHHHHGHHGGGGGHGCHGGGGHGGGGGGFGGGFFFFFFFBAAB@
@M02197:105:000000000-AN6RF:1:1104:18143:23055 1:N:0:1
ACATCAGGTCACTCCTCCGCTTATTGATATGCTTAAGTTCAGCGGGTATCCCTACCTGATCCGAGGTCAAACTTAGAAAGTTGGGGGTTGCTGGCAAGCACGCACCGAGACCCTGTAGCGAGGAGTATTACTACGCTTAGAGCACGATGGCACCGCCACTGATTTTAAGACCGATCAGAACTGATGCGGTCCAATACCAAGCAGAGCTTGAGTGTTGTACTGACGCTCGAACAGGCATGCCCCGCGGAATACCACGGGGCGCAATGTGCGTTCAAAGATTCGATGATTCAC
+
DDCCDFFFFFFFGGGGGGGGGGGGHHHHHHHHHHHHHHHHHHHGGGGGHHHHHHHH;HHHHHHGGGGHHH:HHHHHHHHHH<HHGGGGGGH:HHGHHGHHHGG;GGGGGGGGHHHHHHHGGGGGGGHHHHHHHHGGG8GHHHHHHGGHGGHHHGGHHHHHHHHHHHHHHGGGHHHHHGHHHHGGGGGHHHHHHHHHGHHHGHHHHGHHHHHGHHHHHHHGGGHGGHHGGHHHHHHHHGGGGGGGHHHHHHHGFEGGGGGGHHHHGFEGHGGGGGGGGGGFFFFBFFBBBBB
@M02197:105:000000000-AN6RF:1:1104:7091:23448 1:N:0:1
ACATCAGGTCACTCCTCCGCTTATTGATATGCTTAAGTTCAGCGGGTATCCCTACCTGATCCGAGGTCAACCTTGAAAAAATTGGGGGTCGACGGCTGGACTATCTCACACACCATGTGAAAAGATAATCTTACTACGCCTGGGGATATGAGATCATCCGCCTTTGAATTTCAGAAGGGAGAATGCAAGCAAACTCATCTTCCAAGACCAAGCAAATCTGCTTGAAAGGTATTTAAGGACGCTCGAACAGGCATGCCTCCCGGAATACCAGGAGGCGCAATGTGCGTTCAAAGATTCGATGATTCAC
+
>ABBBFBFDFFFGFGGGGEGGGGHHHHGHHHHHHHHHHHGHHHGGGGGHFHHHHHHHHGHHHHGGGGHHHFHFHHHHHHA?FGDCEGGEGGGGGFEGCGHGHGHFGHGHFH:GGEHHHHHHHHHGHHHHGFHGHDHHGGGHHHHGHGGFHHHFFHHEFDHGHGGGHHBGGHHHGFGFHGGHHGGGGFFGGGGF?GGGGGFFGHGBFFGFGFFGFHFFFEFFFFFFFFFGDFFFFF?//>E?0//G1BF1HFCGF/E//CCEFEF21HGBG0AAA001BFFA0EEFF133BDFEBGBFFDD33AA>11
@M02197:105:000000000-AN6RF:1:1104:12343:23479 1:N:0:1
ACATCAGGTCACTCCTCCGCTTATTGATATGCTTAAGTTCAGCGGGTAGTCCTACCTGATTTGAGGTCAAATTGTCAGAAGCTGTCTCAAAAGAGACCCTTTAGAAGCTGAACCCCATTTATAAAGCTGCTCTTCACAAATGGCGTAGATAATTATCACACCAAAGCAAGGCAACAAAGGTCCCGCTAATGCATTTCAGGAGAGCCGACTTCTGAGAAGCCCGCATACTCCCACATCCAAGCCTGATCAACAGAAAAAGCCGAAAAGGTTGAGAATTTCATGACACTCAAACAGGCATGCTCCTCGGAATACCAAGGAGCGCAAGGTGCGTTCAAAGATTCGATG
+
CCCCCFFFFFFFGGGGGGGGGGGHHHGHHHHHHHHHHGFHHHHGGGGGGHHHHHGFHHHHHHHHGHHHGHHHHHHHHHHHFHHHHHHHHGHHHGHHHGHHHHHHHHHHHHHHHHGGGHHHHHHHHHHHGHHHHHHHHHHHGHHHGGGGGGHHHGHHHHHHHHHHHHHHHHHHHHHHHHHHHHHHGHGHGHHHHHHHHHHGHFHGGHHGGGGGGHHHGGGGGGHHHGGGHGGFHHHHGGFHHGFGGGHHHHHGHHHHGGGGGHHHHHHGHHHGHHHFHFHHHHHGEEHHHHGFGFGHHHHE?CCGHFHHHDFBCHHGGGGGHFF4GGGGGGGGGFFFBFFFBBBBB
@M02197:105:000000000-AN6RF:1:1104:23330:24230 1:N:0:1
ACATCAGGTCACTCCTCCGCTTATTGATATGCTCAAGTTCAGCGGGTAGTCCTACCTGATTTGAGGTCAAATTGTCAGAAGCTGTCTCAAAAGAGACCCTTTAGAAGCTGAACCCCATTTATAAAGCTGCTCTACACAAATGGCGTAGATAATTATCACACCAAAGCAAGGCAACAAAGGTCCCGCTAATGCATTTCAGGAGAGCCGACTTCTGAGAAGCCCGCATACTCCCACATCCAAGCCTGATCAACAGAAAAAGCTGAAAAGGTTGAGAATTTCATGACACTCAAACAGGCATGCTCCTCGGAATACCAAGGAGCGCAAGGTGCGTTCAAAGATTCGATGACTCAC
+
CDCCCFFFFFFFGGGFGGGGGGGHHHHHHHFHHHHHHHHHHHHGGGGGGHHHHHGHHHHHHHGHGHHHHHHHHHHHHHHHHHHHHHHHHHHHGGHHHGHHHHHHHHHHHGHHGHGGGHHHHHHHHHHHHHHHHHHHHHGHHHHHGGGGGHHHHHHHHHHHHHHHHHHHHGBHHHHHHHHHGHHHGGGHHHHHHHHHHHHHHGHGHHHGGHGHHHHHHGGGGGHHHGGGGGGGGHGFGGHHHHGHHHHHHHGHHHHHHHGGHHHHHHHHHGHHHHFFHHHEHHHHHGHHHHHHHHEHHHHGE0CGHFHGHGHGHHHEGGGGHHHHGGGGHGGGGGGGGGGFFFFFFFB@BA?
@M02197:105:000000000-AN6RF:1:1104:26443:24331 1:N:0:1
ACATCAGGTCACTCCTCCGCTTATTGATATGCTTAAGTTCAGCGGGTAGTCCTACCTGATTTGAGGTCAAATCGTCAGAAGCTGTCTCAAAAGAGACCCTTTAGAAGCTGAACCCCATTTATAAAGCTGCTCTTCACAAATGGCGTAGATAATTATCACACCAAAGCAAGGCAACAAAGGTCCCGCTAATGCATTTCAGGAGAGCCGACTTCTGAGAAGCCCGCATACTCCCACATCCAAGCCTGATCAACAGAAAAAGCTGAAAAGGTTGAGAATTTCATGACACTCAAACAGGCATGCTCCTCGGAATACCAAGGAGCGCAAGGTGCGTTCAAAGATTCGATGATTCAC
+
BBB@BFFFFFFFGGGGGGGGGGGHHHHHHHHHHHHHHHHHHHHGGGGGGHHHHHHHHHHHHHHHGHFHHHGHHGHHHGHHHGHHHHHHHHHGHGHHFGHGHHGHHHHHHHHHHHGGGHHHHHHHHGHHGHHHHHHHHHGHGDFGGGGGGHHHHHHHHHHHHGHHHHHHHHGHHHHHHGFFHHHGHHHGGHHHHHHHHHHHGGHGHHGHFHGGHGHHHGGGGGGHHHGGHGGGHHHHCGGGEHHHFHGGHHGHHHHHHHGFFHGHHHHHHHGHHFD5FHHGHGHHFGFHGHFHHHGHHHHECE?GHHHHHDHHHGHGGECGHHHFGCEEHGGFGGFCGGCFFF@BFDABBAA
@M02197:105:000000000-AN6RF:1:1104:10355:24312 1:N:0:1
ACATCAGGTCACTCCTCCGCTTATTGATATGCTTAAGTTCAGCGGGTAGTCCTACCTGATTTGAGGTCAAATTGTCAGAAGCTGTCTCAAAAGAGACCCTTTAGAAGCTGAACCCCATTTATAAAGCTGCTCTTCACAAATGGCGTAGATAATTATCACACCAAAGCAAGGCAACAAAGGTCCCGCTAATGCATTTCAGGAGAGCCGACTTCTGAGAAGCCCGCATACTCCCACATCCAAGCCTGATCAACAGAAAAAGCTGAAAAGGTTGAGAATTTCATGACACTCAAACAGGCATGCTCCTCGGAATACCAAGGAGCGCAAGGTGCGTTCAAAGATTCGATGATTCAC
+
CCBCCFFFFFFFGGGGGGGGGGGHHHHHHHHHHHHHHHHHHHHGGGGGGHHHHGHHHHGHHHHHGHHHHHHHHHHHHHHHGGHHHHHHHHHHHGHHHGHHHHHHHHHHHHHGHHGGGHHFHHHHHHFHHHHGHHHHHHHHHHHHGGGGGHGHHHHHHHHHHHHHHHHHHHHHHHHHHHHHFGHGHGHHHHHHHHHGHHHHHGGGHHHHHHHGGGHHFGGGGGGHHHGGHGHHHHHHGGGHHFHHHFFHHHGHHHHHGHHHHHHFHHHHHGHHHHGFHGHHHHGBFGHHHHHFGGHHHHFGGGGGHHHHFGHGHHHGGGGGHHHFCGGGHGFGGGGGGGGFFFFFFFBBBBA
@M02197:105:000000000-AN6RF:1:1104:21121:24599 1:N:0:1
ACATCAGGTCACTCCTCGCTTATTGATATGCTTAAGTTCAGCGGGTATCCCTACCTGATCCGAGGTCAAACTTAGAAAGTTGGGGGTTGCTGGCAAGCACGCACCGAGACCCTGTAGCGAGGAGTATTACTACGCTTAGAGCACGATGGCACCGCCACTGATTTTAAGACCGATCAGAACTGATGCGGTCCAATACCAAGCAGAGCTTGAGTGTTGTACTGACGCTCGAACAGGCATGCCCCGCGGAATACCACGGGGCGCAATGTGCGTTCAAAGATTCGATGATTCAC
+
CCCCCFFFFFFFGGGGGGGGGGHHHHHHHHHHHHHHHHHHHHGGGFGHHHHHHHHHHHHH:H9GG/HHHHHH:HHHHHHF;HHGGGG;GH:GHGHH;H<HGGGGGGGGGGGHHHHHH9GGGGGGHHHHHHHHHGGGGGHHHHHHGGHGGHHGGGHHHHHHHHHHHHHGHGGHHGHGHGHGHGGGGGHHHHHFFGFGHGGHHGHHHHHHHHGGHFGHHHGGGGGGHGGHHHHFHHGHGGFGF?GGHHHHFHGGGFGGGGCHHHHGFEGHGGGGGGGGGGFFFFFFF@BAAB
@M02197:105:000000000-AN6RF:1:1104:19712:24667 1:N:0:1
ACATCAGGTCACTCCTCCGCTTATTGATATGCTTAAGTTCAGCGGGTAGTCCTACCTGATTTGAGGTCAAATTGTCAGAAGCTGTCTCAAAAGAGACCCTTTAGAAGCTGAACCCCATTTATAAAGCTGCTCTTCACAAATGGCGTAGATAATTATCACACCATAGCAAGGCAACAAAGGTCCCGCTAATGCATTTCAGGAGAGCCGACTTCTGAGAAGCCCGCATACTCCCACATCCAAGCCTGATCAACAGAAAAAGCTGAAAAGGTTGAGAATTTCATGACACTCAAACAGGCATGCTCCTCGGAATACCAAGGAGCGCAAGGTGCGTTCAAAGATTCGATGATTCAC
+
CCCCCFFFFFFFGGGGGGGGGGGHHHHGHHGFHHHHHHHHHHGGGGGGGHHHHGHHHHGHHHHHGHHHHHHHHHHHHHHHGHHHHHHHHHGHHGHHGGHHHHHGHHHGHHHHHGGGGHHHHHHHHHGHHHHHHHHHHHHHHGGHGGGGGHHHHHHHHHHHHGHHHHHHHHGHHHHHHHGHHHHHGGHHGHHHHHHHHHHHHGHGGHHGGGGGHGHHHGGGGGHHGGGGHGHHHHHHGGHHHHGGGHHHHHHHHHHHGHHHHHGHHHHGHHHHGBFGHGDGDFGGFGHHGEDGHGHHHHHGFGGGHHGHHFBHHHHFGCGGHHHHGGGDHGFGGFGFGGFFFFBFFFAABAA
@M02197:105:000000000-AN6RF:1:1104:24405:24869 1:N:0:1
ACATCAGGTCACTCCTCCGCTTATTGATATGCTTAAGTTCAGCGGGTAGTCCCACCCGATTTGAGGTCAAATTGTCAAAGATCGTCTTGTCAGGACAGTTAGAAGCATAGAGCCAATCAGTACAAGCGCGACCCGAAAGTCAACTCCGGTGAAGATGTTTATCACACCGAATACGCCGCAAAGCAGGGTACACTCAGGCATTTCAGACGAGCCGTTTGTTACACGACAGCATCCAAGTCCACGCTGATCGACAAAAAGCCAAAGAGGTGAGATTACAATGACACTCAAACGGGTGTACCCTTTGGAATACCAAAGGGTGCAAGGTGCGTTCAAAGATTCGATGATTCAC
+
BBBBBFFFFFFFGGGGGGGGGGFFHGHHHFGHHHHGHHGHGHHGG?AAEFHHGHHGGGCEGGDGFFGGGHHHHGHHHHHHFHBGHHGFFHHGHHHHHGHHFFHHHFHHGHBGHFFFFGHHHHFHHGHDGGGGGGGGGGGGGHHHHHGGFGGGHHHHGHHGHHHFHHHGGGGGGHHGGHHHGHGEHHHHHGHHFHHHHGHHHHHFFGGGGGFFGHHHHHHHHGGGHHHHHHHGHHHHHCGGGGHHGHGEGHFGHHHHHHGHHHHHHGHHHHHHHHHHHHHHHHGEHEGHEGGFFHHGFGGHHHFHFHHHHHHHHHGHGFHHHHGGGGHGGGGGGGGGGFFFFFFFBBAAA
@M02197:105:000000000-AN6RF:1:1104:16465:25033 1:N:0:1
ACATCAGGTCACTCCTCCGCATATTGATATGCTTAAGTTCAGCGGGTAGTCCTACCTGATTTGAGGTCAAATTGTCAGAAGCTGTCTCAAAAGGGACCCTTTAGAAGCTGAACCCCATTTATAAAGCTGCTCTTCACAAATGGCGTAGATAATTATCACACCAAAGCAAGGCAACAAAGGTCCCGCTAATGCATTTCAGGAGAGCCGACTTCTGAGAAGCCCGCATACTCCCACATCCAAGCCTGATCAACAGAAAAAGCTGAAAAGGTTGAGAATTTCATGACACTCAAACAGGCATGCTCCTCGGAATACCAAGGAGCGCAAGGTGCGTTCAAAGATTCGATGACTCAC
+
CCCCCFFFFFFFGGGGGGGGGGGHHHHHHHHHHHHHHHHHHHHGGGGGGHHHHHHHHHHHHHHHGHHHHHHHHHHHHHHHHHHHHHHHHHHHHGGHGGGHHHHHHHHHHHHHHHGGGHHHHHHGHHGHHHHHHHHHHHHHHHHHGGGGGHHHHHHHHHHHHHHHHHHHHHGHHHHHHHHHHHHHHGHHHHHHHHHHHHHHHGHGHHHHHHGGHHHHHGGGGGHHHHGGHGHGGGHFGGHHHHFHHHFHHHHHHHHHHHHHHHHHHHHHHGHHHHHHHHHHHHHHHGGHHHGHHHHHHHHGFGFGHHHHHHHHHHFGGGGGHHHGGGGGHGGGGGGGGGGFFFFFFFAAA3@
@M02197:105:000000000-AN6RF:1:1104:23080:25122 1:N:0:1
ACATCAGGTCACTCCTCCGCTTATTGATATGCTTAAGTTCAGCGGGTAGTCCTACCTGATTTGAGGTCAAATTGTCAGAAGCTGTCTCAAAAGAGACCCTTTAGAAGCTGAACCCCATTTATAAAGCTGCTCTTCACAAATGGCGTAGATAATTATCACACCAAAGCAAGGCAACAAAGGTCCCGCTAATGCATTTCAGGAGAGCCGACTTCTGAGAAGCCCGCATACTCCCACATCCAAGCCTGATCAACAGAAAAAGCTGAAAAGGTTGAGAATTTCATGACACTCAAACAGGCATGCTCCTCGGAATACCAAGGAGCGCAAGGTGCGTTCAAAGATTCGATGACTCAC
+
BBBBBFFFFFFFGGGGGGGGGGGGHGHFHHHHHHHHHHHHFGHGGGGGGHHHGHHHHGFHHHHHGHHHHHGHHHHHGFGHFFHHHHHHHHGHHGHHHGHHHHHHHHHHHHHHHHGGGHHGHHHHHGHHHHHGHHHHHHHHHHHHGGGGGHHFHHGHHHHHHHHHHHHHHGHGHGHHHHHFHHHHGGGHGHHHHHHGHHHHHGHGHHGGGGGGHHHHHGGGGGGHHGGGHGHHHGHGCGHHGGBGHGHHHHHEHHHHHHHFHFHHHHHHHHFHHHGHHGHHHHHHGFHHHFBGHHGHHHHFE?GGHF5HGGHHGHHGGGFCHFHFGGGGHGGGFGG5ECCFBFFFFFAAAAA
@M02197:105:000000000-AN6RF:1:1104:10888:25211 1:N:0:1
ACATCAGGTCACTCCTCCGCTTATTGATATGCTTAAGTTCAGCGGGTAGTCCTACCTGATTTGAGGTCAAATTGTCAGAAGCTGTCTCAAAAGAGACCCTTTAGAAGCTGAACCCCATTTATAAAGCTGCTCTTCACAAATGGCGTAGATAATTATCACACCAAAGCAAGGCAACAAAGGTCCCGCTAATGCATTTCAGGAGAGCCGACTTCTGAGAAGCCCGCATACTCCCACATCCAAGCCTGATCAACAGAAAAAGCTGAAAAGGTTGAGAATTTCATGACACTCAAACAGGCATGCTCCTCGGAATACCAAGGAGCGCAAGGTGCGTTCAAAGATTCGATGATTCAC
+
BBBBBFFFFFFFGGGGGGGGGGGHHHHHHHHHHHHHHHHHHHHGGGGGGHHHHHGHHHHHHHHGGHHHHHHHHHHHHHHBGHHHHHHHHHHHGGHHHGHHHHHHHHGHHHHHHHGGGHHHHHHHHHHHHHHGHHHHHGHHGHHHGGGGGHHHHHHHHHHHHHHHHHHHHHHHHGHHHHHHHHHHGHHHGHHHHHHHHHHHHGGGHHHHHHGGHHHHHGGGGGHHHGGGHGGHHHGGFFCHHFGHHFHHHHHHHHHGGHHHHHHHHHHFHHHHHHHFEHHHHHHGGFBHHEHGHHHHGHHGGGGGHHHHGHHGHHHGGGGGGHHHGGGGHGGGGGCFEBGFFFFFFFBBBAB
@M02197:105:000000000-AN6RF:1:1104:16151:25832 1:N:0:1
ACATCAGGTCACTCCTCCGCTTATTGATATGCTTAAGTTCAGCGGGTAGTCCTACCTGATTTGAGGTCAAATTGTCAGAAGCTGTCTCAAAAGAGACCCTTTAGAAGCTGAACCCCATTTATAAAGCTGCTCTTCACAAATGGCGTAGATAATTATCACACCAAAGCAAGGCAACAAAGGTCCCGCTAATGCATTTCAGGAGAGCCGACTTCTGAGAAGCCCGCATACTCCCACATCCAAGCCTGATCAACAGAAAAAGCTGAAAAGGTTGAGAATTTCATGACACTCAAACAGGCATGCTCCTCGGAATACCAAGGAGCGCAAGGTGCGTTCAAAGATTCGATGATTCAC
+
BBBBBFFFFFFFGGGGGFEGGGGHHHGGGHHHFHHFFBFFHHHGGGEEFGHHHHHHFHHHGBFGF2GHFHFHHHHFHHHHGGGHHHHHHHBGFGGGH1GHHHHHHFHBGHGGHHGGDGFHGHHHHHFHHFHHHHHHGFHH8GHHGGCGGHHFHHHHHHHHHHHHHHGHHHGHHHHHHGFHHHHHGGHGCHHGHHFHGHFHHDHGHGGGGGGHHGHHHGFGGDFGGDFGGFFEHGBFE@G1BF@4DD4FHHBFFGHHHHEFHFBGFFHBEGFFHG5GHHGG5GFDAGEHHHHGHFFFFHGEEA2EGEHEBGGHHFFEFAGCGFHCGGEE4CF5GB55AGBFFFFDDFBAAAA
@M02197:105:000000000-AN6RF:1:1104:10571:25803 1:N:0:1
ACATCAGGTCACTCCTCCGCTTATTGATATGCTTAAGTTCAGCGGGTAGTCCTACCTGATTTGAGGTCAAATTGTCAGAAGCTGTCTCAAAAGAGACCCTTTAGAAGCTGAACCCCATATATAAAGCTGCTCTTCACAAATGGCGTAGATAATTATCACACCAAAGCAAGGCAACAAAGGTCCCGCTAATGCATTTCAGGAGAGCCGACTTCTGAGAAGCCCGCATACTCCCACATCCAAGCCTGATCAACAGAAAAAGCTGAAAAGGTTGAGAATTTCATGACACTCAAACAGGCATGCTCCTCGGAATACCAAGGAGCGCAAGGTGCGTTCAAAGATTCGATGATTCAC
+
BBBBBFFFDFFFGGGGGGGGGGGHGHHHHHHHHHHHHHHHHHHGGGEGGHHHHHGHHHHHHHHHGHHHHHHHHHHHHHHHHHHHHHHHHHHHHGGHHGHHHHHHHHGHHHHHHHGGGHHHHHHHHHHHHHGHHHHHHHHHHHHGGGGGGHHHHHHHHHHHHHHHHHHHHHHHHHHHHHHHGHHHGHHHHHHHHHHHHHHHHGHGHHGGGGGHGGGHHGGGGGHGGGGGGGGHHHHHGGHHHFHHHEHHHHHHHGHHHHHHHHHHHHHHHHHHHHFHGFHHHHHHHGHHHHHHGFHHHHFGGGGGHGGHHHHGGHHGGGGGHHGHGGGGHGGGGGGFFGGFFFFFFFCCBA@
@M02197:105:000000000-AN6RF:1:1104:20396:26715 1:N:0:1
ACATCAGGTCACTCCTCCGCTTATTGATATGCTTAAGTTCAGCGGGTAGTCCTACCTGATTTGAGGTCAAATTGTCAGAAGCTGTCTCAAAAGAGACCCTTTAGAAGCTGAACCCCATTTATAAAGCTGCTCTTCACAAATGGCGTAGATAATTATCACACCAAAGCAAGGCAACAAAGGTCCCGCTAATGCATTTCAGGAGAGCCGACTTCTGAGAAGCCCGCATACTCCCACATCCAAGCCTGATCAACAGAAAAAGCTGAAAAGGTTGAGAAGTTCATGACACTCAAACAGGCATGCTCCTCGGAATACCAAGGAGCGCAAGGTGCGTTCAAAGATTCGATGATTCAC
+
BBBBBFFFFFFCGFCGGGGGGGGHHHHHHHHHHHHHGGHHHHGGGGGGGHHHHHHHHHHHHHHGGEGHHHHHGHHHHHHHHHHHHHHHHHGHHGHHHGHHHHDFHHHHHHHHHHGGGH:HHHHHHBHFGHHFHHHHHHHHHHHHFGGGGHHHHHHHHHHHGGHHHHHHHH8HHHHHHHHHDGHHGGGGGHHHHH8HHHHHHGHGHHGGGGGGGGGEHGGGGGGGHGGGGGGGHHHFEEFGBFGBDFDHGF4FGFFFGDHHFE3FGCBC5FFF5D555HHDEFFA5GFHHGFBDBBEHFHE0FAEGDD5FABA5BHGGGFFF54FEECFGGDEBFGGGGEFBFFFFFABBA?
@M02197:105:000000000-AN6RF:1:1104:21436:26859 1:N:0:1
ACATCAGGTCACTCCTCCGCTTATTGATATGCTTAAGTTCAGCGGGTATCCCTACCTGATCCGAGGTCAAACTTAGAAAGTTGGGGGTTGCTGGCAAGCACGCACCGAGACCCTGTAGCGAGGAGTATTACTACGCTTAGAGCACGATGGCACCGCCACTGATTTTAAGACCGATCAGAACTGATGCGGTCCAATACCAAGCAGAGCTTGAGTGTTGTACTGACGCTCGAACAGGCATGCCCCGCGGAATACCACGGGGCGCAATGTGCGTTCAAAGATTCGATGATTCAC
+
BBBBBFFFFFF4F5BFGGGGGGGHHHHHHHHGGFHHFGHHHHFGGCGCHHHHHHHEHHHHHHHGG1FHHHHEG:HGGF9;GHHHGGGGGGHHHHGHHGH<HGGGGGGGCGGGHHHFHGHGGGGGGCGHHHHHHHG8GGGHGHHFHGG;G:HGGGGHHGHHHHHHHHHHHGGGHHHHHGHHGGGGGGGHHGHHHHGHGHHHGHHHHHHHHFHGHHGFHGGGGGGGFHHGHHHHHHFGHGGGE?EEHFHFHHHEEAGGGGGGHHHHEEEGFGGGGGFGGGFFFFFFFFBAAAA
@M02197:105:000000000-AN6RF:1:1104:16979:27128 1:N:0:1
ACATCAGGTCACTCCTCCGCTTATTGATATGCTTAAGTTCAGCGGGTAGTCCTACCTGATTTGAGGTCAAATTGTCAGAAGCTGTCTCAAAAGAGACCCTTTAGAAGCTGAACCCCATTTATAAAGCTGCTCTTCACAAATGGCGTAGATAATTATCACACCAAAGCAAGGCAACAAAGGTCCCGCTAATGCATTTCAGGAGAGCCGACTTCTGAGAAGCCCGCATACTCCCACATCCAAGCCTGATCAACAGAAAAAGCTGAAAAGGTTGAGAATTTCATGACACTCAAACAGGCATGCTCCTCGGAATACCAAGGAGCGCAAGGTGCGTTCAAAGATTCGATGATTCAC
+
AABBBFFC5CFFGGGBFGGCGGDHH5GGFHHBBDHFFFGHFHHGGGFGGEGHHHHAGHHHHHHGGGFEFGFGHHHHHGFHHHHHHHHHGHHGGGHHG1GHHEHHHHHEHHHFHGGGFHHHHGHHHHHHHGHHGFHHHGGEGGFHGFGFGHHHGHHHHHGGGDHHEHHHGGEHHHHHHHGFGGGGHFHGFHHHHHHHHHHFHGHGHGGGHHHGFGHHHGGGGAFAFHGGGGHGFGHGFCHHHFHHHGHHHHHHHHGHHHHHHHFGHEHHHHHHHHHHHFGHHHHGFGFHHHHHHHHGHHGGGGGGHHHFHGBGHHHGGGGGHHGGGCGGHGGGFFGGGGGFFFBFFFBAAAA
@M02197:105:000000000-AN6RF:1:1104:12938:27400 1:N:0:1
ACATCAGGTCACTCCTCCGCTTATTGATATGCTTAAGTTCAGCGGGTATCCCTACCTGATCCGAGGTCAAACTTAGAAAGTTGGGGGTTGCTGGCAAGCACGCACCGAGACCCTGTAGCGAGGAGTATTACTACGCTTAGAGCACGATGGCACCGCCACTGATTTTAAGACCGATCAGAACTGATGCGGTCCAATACCAAGCAGAGCTTGAGTGTTGTACTGACGCTCGAACAGGCATGCCCCGCGGAATACCACGGGGCGCAATGTGCGTTCAAAGATTCGATG
+
DDDDCFFFFFFFGGGGGGGGGGGHHHHHHGHHHHHHHHHHHHHGGGCFHHHHH<HH;HG<HHHGGGG:HHHHHHHHHHHHG<HHGGGEGGHHHHGHHGH<HGG;GGGGG;GGH;HH<HHGGGGGGHHHH;HHHHGGGGGHHHHH;GG;GEH<HGGGGHHHHHHHHHHHHGGGHHHGHHHHGHGGGGHGHGHHHHHHGHHHHHGHHHHHHHHGHHHHHFHGHGGGGHGGHHHHHHHHG@GGFFGGHHHHGGFGGGGGGGGGHHHGGEEGGGGGGFFFCFFFCBABA
@M02197:105:000000000-AN6RF:1:1104:20422:27503 1:N:0:1
ACATCAGGTCACTCCTCCGCTTATTGATATGCTTAAGTTCAGCGGGTAGTCCTACCTGATTTGAGGTCAAATTGTCAGAAGCTGTCTCAAAAGAGACCCTTTAGAAGCTGAACCCCATTTATAAAGCTGCTCTTCACAAATGGCGTAGATAATTATCACACCAAAGCAAGGCAACAAAGGTCCCGCTAATGCATTTCAGGAGAGCCGACTTCTGAGAAGCCCGCATACTCCCACATCCAAGCCTGATCAACAGAAAAAGCTGAAAAGGTTGAGAATTTCATGACACTCAAACAGGCATGCTCCTCGGAATACCAAGGAGCGCAAGGTGCGTTCAAAGATTCGATGATTCAC
+
ABBBBFFFBFCFGGGCGGGGGGGHHGHFHHCHFFHHHFHHHHHGGGEGGHHHHHHHHHHHHGHHGFHHEHHHHBGFHHHGGGHFFGHHHHHHHGGHHGHHHHHHGHHHHFHEHHFFGHFHHHHHHHHHGGHHHHHHHHHHHHHGGGGGGHHHHHHHHHHHHHFGHHHHHHGHHHHHHHEGGFDGGHGGHHHHHGHHHHHHGGHGHHGGGGGGGHHGHGGGGFFFGGGGGGFGGGHFCGHHGGHFHHGHHHGHHHHEGFHHHHHGHHHGHHHGFDHHHGFHGHGG5FHGBHHHHHHHGHGGGGFGFHGHGGDFHHHGGEE?HHHHGFGGHGFGGGGGFFFFFFBFFBBBBAB
@M02197:105:000000000-AN6RF:1:1104:17535:27491 1:N:0:1
ACATCAGGTCACTCCTCCGCTTATTGATATGCTTAAGTTCAGCGGGTAGTCCTACCTGATTTGAGGTCAAATTGTCAGAAGCTGTCTCAAAAGAGACCCTTTAGAAGCTGAACCCCATTTATAAAGCTGCTCTTCACAAATGGCGTAGATAATTATCACACCAAAGCAAGGCAACAAAGGTCCCGCTAATGCATTTCAGGAGAGCCGACTTCTGAGAAGCCCGCATACTCCCACATCCAAGCCTGATCAACAGAAAAAGCTGAAAAGGTTGAGAATTTCATGACACTCAAACAGGCATGCTCCTCGGAATACCAAGGAGCGCAAGGTGCGTTCAAAGATTCGATGATTCAC
+
BBBBBFFFFBFBGGGFGGEFGGGHHHGDFHHHHHHHHHHHHHHGGGGGEDHHHHHHHHFHFFHHGHHHHHGGFFHHHHHFHHHGHHHGHFFFHFHCFFEHHFHHHHHBFBHHFFGGGHHHHHGHGHHHFHHHHHGGHGHHHHHHGGGFGHHEHHGFHGHHHHHHHHHHHFGGBGHGHGHFFHHHGGGHHGHHHHGHGHGHFFHGHHGFGGFGHGHFGGGGGGHHFGGGGGFGGGGBGEG13FHGFDFHHHHFFFFHHHHHHHHHHF1GDGHFHHG5EHHHHFHFDGFFHHHHHHHHHHEGGCGFCFHBHGBGHFHFEAGGFBGFGGFEFGGGGGGGEGGBFFFFFFBABAA
@M02197:105:000000000-AN6RF:1:1104:18336:28225 1:N:0:1
ACATCAGGTCACTCCTCCGCTTATTGATATGCTCCTCCGCTTATTGATATGCTTAAGTTCAGCGGGTAGTCCTACCTGATTTGAGGTCAAATTGTCAGAAGCTGTCTCAAAAGAGACCCTTTAGAAGCTGAACCCCATTTATAAAGCTGCTCTTCACAAATGGCGTAGATAATTATCACACCAAAGCAAGGCAACAAAGGTCCCGCTAATGCATTTCAGGAGAGCCGACTTCTGAGAAGCCCGCATACTCCCACATCCAAGCCTGATCAACAGAAAAAGCTGAAAAAGTTGAGAATTTCATGACACTCAAACAGGCATGCTCCTCGGAATACCAAGGAGCGCAAGGTGCGTTCAAAGATTCGATGATTCAC
+
BBBBBFFFDFF4FGFGGGG?EGGHHHHHGHFEGGHHGHGGGGGHEFFFHFHHHHHDGGHFHHHDGCEEFHHFHHHHHHHFHFBHGHHGFHHHHHHHHHHHHHFHFFGFHHHHHGHHHEHHHHHHHHHGHHHHHHE?EH0HHHHGHHHHGHHEHGHHHHHHHGHGGGGGGHHHHGHHGGGFHGHHHHGGHHGHHHHHHHHHGFHGFGGGGHHGHHHGGHGHGGFGCAHHHHHGHGHHE@?GEEBFF0EGGGHGEF>1CGHFFFHHFFFHHGGECHGHHHHHFHHHGHFFHHHHHHFFHFHGDFFB1FHHHHHHHFHEHHEEEEAFBF2HFABCGHFGGGGGHHGHEEA0GBGGGGGGGGGF1FFFFFAA1>A
@M02197:105:000000000-AN6RF:1:1104:15903:28238 1:N:0:1
ACATCAGGTCACTCCTCCGCTTATTGATATGCTTAAGTTCAGCGGGTAGTCCTACCTGATTTGAGGTCAAATTGTCAGAAGCTGTCTCAAAAGAGACCCTTTAGAAGCTGAACCCCATTTATAAAGCTGCTCTTCACAAATGGCGTAGATAATTATCACACCAAAGCAAGGCAACAAAGGTCCCGCTAATGCATTTCAGGAGAGCCGACTTCTGAGAAGCCCGCATACTCCCACATCCAAGCCTGATCAACAGAAAAAGCTGAAAAGGTTGAGAATTTCATGACACTCAAACAGGCATGCTCCTCGGAATACCAAGGAGCGCAAGGTGCGTTCAAAGATTCGATGACTCAC
+
CCCCCFFFFFFFGGGGGGGGGGGHHHHHHHHHHHHHHHHHHGGGGGGGGHHHHHHHHGHGHHGHGHGFHFHHHHHGHHHHGHHHHHHHHHHHHGHHHGHHHHHGHHHHGHHHFHGGGHHHHHHHHGGGHHHHHHHHHHHHHHHHGGGGGHHHHHHHHHHHHHHHHGHGHHGHHHHHHHHHGGHHHGGHGHHHHHHHHHHHHGHGGHHHHGHFGGGGHGGGGEFEFGGGGGGFHHHGGGGHGHHHHHHHHHHHHHHHHHHGHHHHGHHHGHHHGGGBHHHHHHHGEGHHHGHHFHHGHHFGGGGGFHHGHHHHHHHGFGGGHHHFEGGGHGGGGGGGGGGFFFFFFFBA?AB
@M02197:105:000000000-AN6RF:1:1104:16573:28641 1:N:0:1
ACATCAGGTCACTCCTCCGCTTATTGATATGCTTAAGTTCAGCGGGTAGTCCCACCCGATTTGAGGTCAAATTGTCAAAGATCGTCTTGTCAGGACAGTTAGAAGCATAGAGCCAATCAGTACAAGGGAGACCCGAAAGTCAACTCCATTCAAGATGTTTATCACACCGAATACGCCGCAAAGCAGGGTACACTCAGGCATTTCAGACGAGCCGTTTGTTACACGTCAACGTCCAAGTCCACGCTGATCGACAAAAAGCCAAAGAGATGAGATTACAATGACACTCAATCGGGTGTTCCCTTTGTAATACCAAAGGGTGCAATGTGCGTTCAAAGATTCGATGATTCAC
+
CCCCCFFFFFFFGGGGGGGGGGGHHHHHHHHHHGHHHHHHHHGGGGEECGHH3GGGDEGGGGHHGHHHHHHHHHHHHHFGHHDGHHACGB@FFFFG21GF44BGB33BF3G34?FGH;GF?9HBG%#/#>B/@</D0A)G91===1F#$$$FB<E6D=00<DCCGBG::/;::CC<->19<@F0G11?9>1FF0GFFBF?FFB0FF0B;B</?BFF1BB0BFF0<#;D#>#1FFF>B/@/EEB1/>//E2GEB1B0@10GEGFF2B2212DD222A22221EEAF/E//EB/0B/B/GFFF11222FGCHGF00ABB311GBGEEEFEB3DBFGE1G1FD@F@B1111A
@M02197:105:000000000-AN6RF:1:1105:12946:2916 1:N:0:1
ACATCAGGTCACTCCTCCGCTTATTGATATGCTTAAGTTCAGCGGGTAGTCCTACCTGATTTGAGGTCAAATTGTCAGAAGCTGTCTCAAAAGAGACCCTTTAGAAGCTGAACCCCATTTATAAAGCTGCTCTTCACAAATGGCGTAGATAATTATCACACCAAAGCAAGGCAACAAAGGTCCCGCTAATGCATTTCAGGAGAGCCGACTTCTGAGAAGCCCGCATACTCCCACATCCAAGCCTGATCAACAGAAAAAGCTGAAAAGGTTGAGAATTTCATGACACTCAAACAGGCATGCTCCTCGGAATACCAAGGAGCGCAAGGTGCGTTCAAAGATTCGATGATTCAC
+
BBBBBFFFBC4FGDGGGGGGGGDHFHHHHHFHHHHHFHHGHFHGGGCGGHHGHHHHHHFHHGHFGGHHCHHHHHGHHHHHHHHHHHHHHHHHHGGHHGHHFHHHHHHHHHHGGHGGGHHHHHHHHHHHHHHHHHHHHHHHGHHHGGGGGHHHHHHHGHHHHHHHHHGHHHGHHGGHHHHFGHHHGHHGHHHHHHHHHHHGGGFGHHHFHGGHHHFGGFGGGGGHGGGGFGGGGGHHGGHHHFHHHHFHHHGHHHHHHGHHHHHHHFHHGHGHHHHHGBHHHHHFGGHHHHHGHHGHHHFCGGEEFGBHGHHHHHGEGGGGHHHHFGGGHGG5GFGGEF4FFFFFFDAAAA?
@M02197:105:000000000-AN6RF:1:1105:20929:5146 1:N:0:1
ACATCAGGTCACTCCTCCGCTTATTATATGCTTAAGTTCAGCGGGTATCCCTACCTGATCCGAGGTCAACCTTGAAAAAATTGGGGGTCGACGGCTGGACTATCTCACACACCATGCGAAAAGATAATCTTACTACGCCTGGGGATATGAGATCATCCGCCTTTGAATTTCAGAAGGGAGAATGCAAGCAAACTCATCTTCCAAGACCAAGCAAATCTGCTTGAGAGGTATTTAATGACGCTCGAACAGGCATGCCTCCCGGAATACCAGGAGGCGCAATGTGCGTTCAAAGATTCGATGATTCAC
+
BCCCCFFFFFFFGGGGGGGGGGGHHHHGGHHHHHGHHHHHFHGGGEEHHHHHGHHHHHHHHHGGGGHHHHHHHHHHHHFGHHHGHGGGGGGGGGGGGGHHHHGHHHHHHHHHGHHHHHHHHHHHHHHHHHHGHHHHHGGHHHGG1HHHHHHHHHHHHHHHGHHHHHHHHHHHHHHHHHHHHGHGHHHHHHHHGHHHHHHHHHHHHHGHHHGHHHHGHHHHHHHHHHHHHHHHFHHGGGGGGHGHHHHHHGHHGGFFCGGHHFHHHHHGHHGGGGGHFFHGFFGHGGGGGGGGGGBFFFFFFCCCBC
@M02197:105:000000000-AN6RF:1:1105:10053:5581 1:N:0:1
ACATCAGGTCACTCCTCCGCTTATTGATATGCTTAAGTTCAGCGGGTAGTCCTACCTGATTTGAGGTCAAATTGTCAGAAGCTGTCTCAAAAGAGACCCTTTAGAAGCTGAACCCCATTTATAAAGCTGCTCTTCACAAATGGCGTAGATAATTATCACACCAAAGCAAGGCAACAAAGGTCCCGCTAATGCATTTCAGGAGAGCCGACTTCTGAGAAGCCCGCATACTCCCACATCCAAGCCTGATCAACAGAAAAAGCTGAAAAGGTTGAGAATTTCATGACACTCAAACAGGCATGCTCCTCGGAATACCAAGGAGCGCAAGGTGCGTTCAAAGATTCGATGATTCAC
+
BCCCBFFFFFFFGGGGGGGGGFGHHHHHHHGHHHHHHHHHHHHGGGEEFGFGHHHHHHFGHHHGGHFHHHHHHHHHHFFHGHFHHHHHHHHHGGHHHGHHHHHHGHGHHGHHGHGGGHHHHHHHHHHHHHHHHHHHHHHHHHHHGGGGGHHFHHHHHHHHHHHHHHHHHHHHHHHHHHHGGGHHGGGGGHHHHHHHHHHHHGHGHHGGGGGGGGGHHGFFGGGHHHGGGGHHHHGHFGHHHGHHHG4FFHGHHHHHHGHGHHGHHHGHGHHFHHHFHHHHHHGEGGHHHHHHHGHBGHG?CGGGHHEHGDFHFHHEEGEEFCHHFGFGHGGGGGFFCFFFFBFFFFBAAAA
@M02197:105:000000000-AN6RF:1:1105:19974:5535 1:N:0:1
ACATCAGGTCACTCCTCCGCTTATTGATATGCTTAAGTTCAGCGGGTAGTCCTACCTGATTTGAGGTCAAATTGTCAGAAGCTGTCTCAAAAGAGACCCTTTAGAAGCTGAACCCCATTTATAAAGCTGCTCTTCACAAATGGCGTAGATAATTATCACACCAAAGCAAGGCAACAAAGGTCCCGCTAATGCATTTCAGGAGAGCCGACTTCTGAGAAGCCCGCATACTCCCACATCCAAGCCTGATCAACAGAAAAAGCTGAAAAGGTTGAGAATTTCATGACACTCAAACAGGCATGCTCCTCGGAATACCAAGGAGCGCAAGGTGCGTTCAAAGATTCGATGATTCAC
+
CCCCCFFFFFFFGGGGGGGGGGGHHHHHHHHHHHHHHHHHHHHGGGEEGHHHHHHHHHHHHHHGGGHHHHHHHHHHHHHHHHHHHHHHHHHHHGHHHGHHHHHHHHHHHHHHHHGGGHHHHHHHHHHHHHHHHHHHHHGGHHHHGDGGGHGHHHHHHHHHHHHHHHHHHHGHHHHHHHHHHHHHHGGHHHHHHHHHHHHHHGHGHHHGGGHHHHHHHGGGGGGHGHGGGGGHHGHHGGHGGHHHHHHHHHHHHHHHHHHGHHHHHHHGHHHGHGHGGFHHHHHGHGHHHHHHHHGHHHHGGGGGHHGHHHHHHHGGGGGGHHHHGGGGHGGGGGGGGGGFFFFFFFACBAB
@M02197:105:000000000-AN6RF:1:1105:24039:5745 1:N:0:1
ACATCAGGTCACTCCTCCGCTTATTGATATGCTTAAGTTCAGCGGGTAGTCCTACCTGATTTGAGGTCGAATTGTCAGAAGCTGTCTCAAAAGAGACCCTTTAGAAGCTGAACCCCATTTATAAAGCTGCTCTTCACAAATGGCGTAGATAATTATCACACCAAAGCAAGGCAACAAAGGTCCCGCTAATGCATTTCAGGAGAGCCGACTTCTGAGAAGCCCGCATACTCCCACATCCAAGCCTGATCAACAGAAAAAGCTGAATAGGTTGAGAATTTCATGACACTCAAACAGGCATGCTCCTCGGAATACCAAGGAGCGCAAGGTGCGTTCAAAGATTCGATGATTCAC
+
BBBBBFFBBFFFGGG4BBEEG2EHFHHHHHFFFHGHGHHHHHHGGEGGFHHHHHHHHHFHHHEFFFGGEGGHHHHGHGHHGFHGGHFHGHHHHGHHGGHHGHHHHGFHHHHHHFGGGHHHHGHHHHGHHHHHHHHHHGHHHGHHGFGGGHHHHHHHHHHHHGHHHHHHHGFHHGHHHHHHHHHHHHGHHHHHHHH8HHHHHGGEGHHGHHFHGHGGHGGGGGFGGEGFFGHHFHGHGGFHHGFGHHHHHHGBHHHHGGHFFHFHHHFFFBGBGGDDFDHFFFHGFCFHHHFHHHHHHHGGGCGGHHHFHGBGFHHGE?CGHFGHGEGGHGGGGFF5GGGFFFFFFF?AA>>
@M02197:105:000000000-AN6RF:1:1105:6687:6423 1:N:0:1
ACATCAGGTCACTCCTCCGCTTATTGATATGCTTAAGTTCAGCGGGTAGTCCTACCTGATTTGAGGTCAAATTGTCAGAAGCTGTCTCAAAAGATACCCTTTAGAAGCTGAACCCCATTTATAAAGCTGCTCTTCACAAATGGCGTAGATAATTATCACACCAAAGCAAGGCAACAAAGGTCCCGCTAATGCATTTCAGGAGAGCCGACTTCTGAGAAGCCCGCATACTCCCACATCCAAGCCTGATCAACAGAAAAAGCTGAAAAGGTTGAGAATTTCATGACACTCAAACAGCCATGCTCCTCGGAATACCAAGGAGCGCAAGGTGCGTTCAAAGATTCGATGATTCA
+
AAAAB4DFFFBFGGGGGGGGGGGHHGHHHFHHHGFGFHHBFHHGGGGGGHEFFHFFHGHFHHBGFH3EGGHDGHFFHFDFHBGFB@5FEFEGGEB4GHFFHHHHHHF3GGGHHCEFAFHFHHFHHGEFHHGHG%GHHHHHFHFHCDFDEHHFHHFHHHGHHDACGHBHHFGEHHHGHHCG>1GFGGGFDFGHG8HGHFHBC/G?ACDDCFAGFBGF#9C9EDFF>AEFFGGFF1CFG?EB0BB21G2DF@GHGFHGBBFGHGHGEGB0EF@2BGDE1FF@2DDGGADHBHHFF00BB/A//EE?GGBF21GFFDF?EA0AGFB000CEF1GFGGGDCFFFC@3F3A>>11
@M02197:105:000000000-AN6RF:1:1105:11889:6549 1:N:0:1
ACATCAGGTCACTCCTCCGCTTATTGATATGCTTAAGTTCAGCGGGTAGTCCTACCTGATTTGAGGTCAAATTGTCAGAAGCTGTCTCAAAAGAGACCCTTTAGAAGCTGAACCCCATTTATAAAGCTGCTCTTCACAAATGGCGTAGATAATTATCACACCAAAGCAAGGCAACAAAGGTCCCGCTAATGCATTTCAGGAGAGCCGACTTCTGAGAAGCCCGCATACTCCCACATCCAAGCCTGATCAACAGAAAAAGCTGAAAAGGTTGAGAATTTCATGACACTCAAACAGGCATGCTCCTCGGAATACCAAGGAGCGCAAGGTGCGTTCAAAGATTCGATGACTCAC
+
AABCCFFFFFFFGGGGGGGGGGGGHHHHHHHHHGGHHHHHHHHGGGGCEHHHHHHHHHHHHHHHGHHGHHHHHHFHHHHHHHFHHHHHHFFFHGHHHGHGHHHHEHGHHHFHHGGGGHHGHHHGHHHHHHHHHHHHHHHHHHHHGGGGGHGHGHHHHHHHHGHHGHHHHGGHHHHHGHFHHHHGGHGGGHHHHHHHHHHHHGHGFHGFGGHHGGFGHFGGGGHHHGEGHGHGGHFGGGFHHFFFGHHHHHHHHGHHHHHHHGFHHHGHEHHHHHFGHFEHHHFHFGGHHHHGHHHHHFHGGGGGHHHGHFEHHHHGGGGGFHHCGGGGGGFGGGGFEE4FFFFFFFBAAAA
@M02197:105:000000000-AN6RF:1:1105:12304:6594 1:N:0:1
ACATCAGGTCACTCCTCCGCTTATTGATATGCTTAAGTTCAGCGGGTAGTCCTACCTGATTTGAGGTCAAATTGTCAGAAGCTGTCTCAAAAGAGACCCTTTAGAAGCTGAACCCCATTTATAAAGCTGCTCTTCACAAATGGCGTAGATAATTATCACACCAAAGCAAGGCAACAAAGGTCCCGCTAATGCATTTCAGGAGAGCCGACTTCTGAGAAGCCCGCATACTCCCACATCCAAGCCCGATCAACAGAAAAAGCTGAAAAGGTTGAGAATTTCATGACACTCAAACAGGCATGCTCCTCGGAATACCAAGGAGCGTAAGGTGCGTTCAAAGATTCGATGATTCAC
+
ABBBBFFBFFFFGGFGGGGGGGGHHHHHHHHHHHGHHHHHHHHGGGGGGHHHHHHHHHHHHHGHGHHHHGGHHHHHHHHHHGHHHHHHHHGHHGHEHGHHHHHGHHHHHHHHHHGGGH:HHHHGGHHHHHHHHHHHHHFHHHHHGGGGGHHHHHHGHHHHHGHHGHHHHHHHHHHHHHGGGFHHGHHHHHHHHHHHHHHHHGGGHHGHHHHGHHHHGGGGGFHHHGGGGGHHGHHGGGHGGGGGHGHHHHHHHHGHHHHHHHHHHHHFFHHHHHG5GFHHHHHFGFHHHHHHGHHEHHHEECFGHHHHGBGGHHHGGEEDF5HHGGGGHGGGGGGGGGGFFFFBFFABAAA
@M02197:105:000000000-AN6RF:1:1105:21810:7013 1:N:0:1
ACATCAGGTCACTCCTCCGCTTATTGATATGCTTAAGTTCAGCGGGTATTCCTACCTGATCCGAGGTCAAACTTAGAAAGTTGGGGGTTGCTGGCAAGCACGCACCGAGACCCTGTAGCGAGGAGTATTACTACGCTTAGAGCACGATGGCACCGCCACTGATTTTAAGACCGATCAGAACTGATGCGGTCCAATACCAAGCAGAGCTTGAGTGTTGTACTGACGCTCGAACAGGCATGCCCCGCGGAATACCACGGGGCGCAATGTGCGTTCAAAGATTCGATGATTCAC
+
CCDDDFFFFFFFGGGGGGGGGGGHHHHHHHHHHHHHHHHHHHHGGGGGHHHHHHHHHHH<HHHGGGGHHHHHHHHHHHHHG<HHGGGGGGH9HHGHHGHHHGGGG8GGGGGGHHHHHHHGGGGGGHHHHHHH<HGGGGGHHHHHHGGHGGHHHGGHHHHHHHHHHHHHHHGGHHHHHGHHHHGGGHHHHHHHHHFGGHHHGHHHHHFHHHGGHHHHHFHGGGGGGHGGGHHHHHHHHGGGGGGGHHHHHHHGGGGGGGGDHGHHGGGGHGGGGGGGGGGFFFFFFFACCCC
@M02197:105:000000000-AN6RF:1:1105:23281:7209 1:N:0:1
ACATCAGGTCACTCCTCCGCTTATTGATATGCTTAAGTTCAGCGGGTAGTCCTACCTGATCTGAGGTCAAATTGTCAGAAGCTGTCTCAAAAGAGACCCTTTAGAAGCTGAACCCCATTTATAAAGCTGCTCTTCACAAATGGCGTAGATAATTATCACACCAAAGCAAGGCAACAAAGGTCCCGCTAATGCATTTCAGGAGAGCCGACTTCTGAGAAGCCCGCATACTCCCACATCCAAGCCTGATCAACAGAAAAAGCTGAAAAGGTTGAGAATTTCATGACACTCAAACAGGCATGCTCCTCGGAATACCAAGGAGCGCAAGGTGCGTTCAAAGATTCGATGATTCAC
+
CCDCDFFFFFFFGGGGGGGGGGGHHHHHHHHHHHHHHHHHHHHGGGGGGHHHHHHHHHHHHHHHHGHHHHHHHHHHHHHHHHHHGHHHHHHHHGHHHGHHHHHHHHHHHHHHHHGGGHHHHHHHHHHHHHHHHHHHHHHHHHHHGGGGGHHHHHHHHHHHHHHHHHHHHHHHHHHHHHHHGGHHGGHHHGHHHHGHHHHHHGHGHHHHHGGHGHHHHGGGGGGHHHGGHGHHHHHHGGHHHHHHHHHHHHHHHHHHHHHHHHHHHHHHHHHHHHGGHHHHHHHHFFHHHHFHHHHHFGEGGGGGHHHHHHHHGHHGGGCGGBBHGGGGHGGGGGGFGFGFFFBFFFBBBAB
@M02197:105:000000000-AN6RF:1:1105:26900:7592 1:N:0:1
ACATCAGGTCACTCCTCCGCTTATTGATATGCTTAAGTTCAGCGGGTATCCCTACCTGATCCGAGGTCAAACTTAGAAAGTTGGGGGTTGCTGGCAAGCACGCACCGAGACCCTGTAGCGAGGAGTATTACTACGCTTAGAGCACGATGGCACCGCCACTGATTTTAAGACTGATCAGAACTGATGCGGTCCAATACCAAGCAGAGCTTGAGTGTTGTACTGACGCTCGAACAGGCATGCCCCGCGGAATACCACGGGGCGCAATGTGCGTTCAAAGATTCGATGATTCAC
+
CCCCCFFFFFFFGGGGGGGGGGGHGHHHHHHHHCFHHHHHHHHGGGGGHHHHHHHHHGHHHHHGGGGHHH::HHHHGHHHFHHHGGGFGGH:HHGHHGHHHGG;GGGGGGGGHHHHHHHGGGGG8HHHHHHHHHGGGG8HHHHGHGGHGGHHHGGGGHHHHHHHHHHHHGHHGHHHHHHHHHGGGGGHHGGGHHGGGHHHHGHHHHHHHHHGHHHHHHGGGGGGGHHGHHHGHHGHHGGGGGGGGHHHFGDGGFGGGGGGHHHHGEFGHGGGGGGGGCFFFFFFFFCBABA
@M02197:105:000000000-AN6RF:1:1105:12406:7403 1:N:0:1
ACATCAGGTCACTCCTCCGCTTATTGATATGCTTAAGTTCAGCGGGTAGTCCTACCTGATTTGAGGTCAAATTGTCAGAAGCTGTCTCAAAAGAGACCCTTTAGAAGCTGAACCCCATTTATAAAGCTGCTCTTCACAAATGGCGTAGATAATTATCACACCAAAGCGAGGCAACAAAGGTCCCGCTAATGCATTTCAGGAGAGCCGACTTCTGAGAAGCCCGCATACTCCCACATCCAAGCCTGATCAACAGAAAAAGCTGAAAAGGTTGAGAATTTCATGACACTCAAACAGGCATGCTCCTCGGAATACCAAGGAGCGCAAGGTGCGTTCAAAGATTCGATGATTCAC
+
CDDDDFFFFFFFGGGGGGGGGGGGHFHHHHHHHHHHHFHHHHHGGGGGFGHHHHHHHHHHHHHHGGHHHHHHHHHHHHHGHHHHHHHHGHHHHGHHHGHHHHHHHHHHHHGHHHGGGHHHHHHHHHHHHHHHGHHHGHHHHHHGGGGGGHHHHHHHHHHHHHHHHGGHGHGHHHHHHHHHGHHHGHHGHHHHHHHHHHHHHGHGHHGFGHHHHHGHHGGGGGGHHHGGHGGHHHHGCGHHHFHHHHBHHHHHHHHHHHHHHHHHHHHHHHHHHHGDGDGHHHHHHFHHHHHHGGGHHHHEGGGGGHGHHHHHHHHGGGGCFHHGGGGGHGGGGGGGFFGBFFFFFFABBAB
@M02197:105:000000000-AN6RF:1:1105:21147:7720 1:N:0:1
ACATCAGGTCACTCCTCCGCTTATTGATATGCTTAAGTTCAGCGGGTAGTCCTACCTGATTTGAGGTCAAATTGTCAGAAGCTGTCTCAAAAGAGACCCTTTAGAAGCTGAACCCCATTTATAAAGCTGCTCTTCACAAATGGCGTAGATAATTATCACACCAAAGCAAGGCAACAAAGGTCCCGCTAATGCATTTCAGGAGAGCCGACTTCTGAGAAGCCCGCATACTCCCACATCCAAGCCTGATCAACAGAAAAAGCTGAAAAGGTTGAGAATTTCATGACACTCAAACAGGCATGCTCCTCGGAATACCAAGGAGCGCAAGGTGCGTTCAAAGATTCGATGATTCAC
+
CCCCCFFFFFFFGGGGGGGGGGGHHHHHHHHHHHHGHHHHHHHGGGGGGHHHHHHHHHHHHHHHGHHHHHHHHHHHHHHHHHHHHHHHHHHGHGHHHGHHHHHHHHHHHHHHHHGGGHHHHHHHHHHGHHHHHHHHHHHHHHHHGGGGGHHHHHHHHHHHHGHHHHHHHHHHHHHHHHHGGHHHHHHHGHHHHHHHHHHHHGHGHHHHGHGGHHHHHGGGGGHHHHGGHGHHHHHGGGGHHHHHHHHHHHHHHHHHHHHHGHHHHHHHHHHHHHFHHHFHHHGHHGHHHHHHHHHHHHHGGGGGHGHHHGHHHHHGGGGGHHGHGGGGGGGGGGGGGGGFFFFFFFBBBBB
@M02197:105:000000000-AN6RF:1:1105:22180:7792 1:N:0:1
ACATCAGGTCACTCCTCCGCTTATTGATATGCTTAAGTTCAGCGGGTAGTCCTACCTGATTTGAGGTCAAATTGTCAGAAGCTGTCTCAAAAGAGACCCTTTAGAAGCTGAACCCCATTTATAAAGCTGCTCTTCACAAATGGCGTAGATAATTATCACACCAAAGCAAGGCAACAAAGGTCCCGCTAATGCATTTCAGGAGAGCCGACTTCTGAGAAGCCCGCATACTCCCACATCCAAGCCTGATCAACAGAAAAAGCTGAAAAGGTTGAGAATTTCATGACACTCAAACAGGCATGCTCCTCGGAATACCAAGGAGCGCAAGGTGCGTTCAAAGATTCGATGATTCAC
+
CCCCDFFFFFFFGGGGGGGGGGGHHHHHHHGHHHHHHHHHHHHGGGGGGHHHHHHHHHHHHHHHGHHHHHGHHHHHHHHHHHHHHHHHHHHGHGHFHGHHHHHHHHHHHHHHHHGGGHHHHHHHGHHHHHHHHHHHHHHHHHHHGGGGGHHHHHHHHHHHHHHHHHHHHHGHHHHHHHHHGHHHHGHHHHHHHHHHHHHHHGHGGGHHGGGGGHHHHGGGGGHHHGGGHGHHHHHHGGHHHEHHHGHHHHHHHHHGHHHHHHHHHHHHGGHHHHG5FHHHHHHHGEGGFHHHHHHHHGHGGGGGHHHHHHGHHHHGGGGGHHHHGGGGHGGGGGGGGGGFFFFFFFCCCCC
@M02197:105:000000000-AN6RF:1:1105:14958:7862 1:N:0:1
ACATCAGGTCACTCCTCCGCTTATTGATATGCTTAAGTTCAGCGGGTAGTCCTACCTGATTTGAGGTCAAATTGTCAGAAGCTGTCTCAAAAGAGACCCTTTAGAAGCTGAACCCCATTTATAAAGCTGCTCTTCACAAATGGCGTAGATAATTATCACACCAAAGCAAGGCAACAAAGGTCCCGCTAATGCATGTCAGGAGAGCCGACTTCTGAGAAGCCCGCATACTCCCACATCCAAGCCTGATCAACAGAAAAAGCTGAAAAGGTTGAGAATTTCATGACACTCAAACAGGCATGCTCCTCGGAATACCAAGGAGCGCAAGGTGCGTTCAAAGATTCGATGATTCAC
+
CCCCCBFFFFFFGGGGGGGGGGGHHHHHHHHHHHGHHHHHHHHGGGGGGHHGHFHGHHEGHHHFFHGHGHHHHHHHHHHHHHHHHHHHHHHHHGHHHGHHHHHHHHGHHHHGHHGGGHHHHHHGGHHHHHHHHHHHHHHHHHGHGGGGGHHFHHHHHHHHHHHGHHHHGHHHHHHHGHHHFHHHHGGHHHHHHHHHHHHHHGHGHGHHHHHHHHHHHGGGGGGHHHFGGGHGHHGFGGHHHHGGHHHHHHHHHHHHHHHHHHHHHHHHHHHHHHGGFHHHHHHHHGHHHHHGHHGHHHHCGGGGHHHGGHHGHHHGGGGGHGHHGGGGHGGGGGGGGGFFFFFFFFAAAAB
@M02197:105:000000000-AN6RF:1:1105:18093:7877 1:N:0:1
ACATCAGGTCACTCCTCCGCTTATTGATATGCTTAAGTTCAGCGGGTAGTCCTACCTGATTTGAGGTCAAATTGTCAGAAGCTGTCTCAAAAGAGACCCTTTAGAAGCTGAACCCCATTTATAAAGCTGCTCTTCACAAATGGCGTAGATAATTATCACACCAAAGCAAGGCAACAAAGGTCCCGCTAATGCATTTCAGGAGAGCCGACTTCTGAGAAGCCCGCATACTCCCACATCCAAGCCTGATCAACAGAAAAAGCTGAAAAGGTTGAGAATTTCATGACACTCAAACAGGCATGCTCCTCGGAATACCAAGGAGCGCAAGGTGCGTTCAAAGATTCGATGACTCAC
+
CCCCCFFFFFFFGGGGGGGGGGGHHHHHFHHHHHHHHHHHHHHGGGGGGHHHHHHHHHHGHHHHGHHHHHHHHHHHHHHGHHHHHHHHHHHHHGHHHGHHHHHHHHGGHGHFHHGGGHHHGHHHHHHHHHHHHHHHHHHGHGHHGFGGGHHHHHHHHHHHHHHHHHHHHGGHHHHHHHHHHHHGGHGGGHHHHHHHHHHHHGHGHHHHGGGHHHHHHGGGGGGHHHGGHGHGHHGFGGHHHHHHHHHFHHHHGHHHGGHGHHHHHHHHHHHGHHHHHFHFGHHHGGHHHHHHHHFHHHHFGGGGFGHHFGDHHHGGGGFGHGHHGECGFGFGGGGGGGGFFFFFFFABAAA
@M02197:105:000000000-AN6RF:1:1105:22245:7844 1:N:0:1
ACATCAGGTCACTCCTCCGCTTATTGATATGCTTAAGTTCAGCGGGTATCCCTACCTGATCCGAGGTCAAACTTAGAAAGTTGGGGGTTGCTGGCAAGCATCCACCGGGACTCTGTAGCGAGGAGTATTACTACGCTTAGAGCCAGATGGCGCCGCCACTGATTTTAAGGCCAGCCGTTGCCGGCAGGGCCCAATACCAAGCAGAGCTTGAGTGTTGTACTGACGCTCGAACAGGCATGCCCCGCGGAATACCACGGGGCGCAATGTGCGTTCAAAGATTCGATGATTCAC
+
DDDDDFFFFFFFGGGGGGGGGGGHHHGHHHHHHHHHHHHHHHHGGGGGHHHHHHHHHHHHHHHGGGGHHHHHHHFHHFGHGHHGGGGGGGHHHHGHHGHGHHHHHHGGGGGHHHHHGHHGGGGGGHHHHHHHHHGGGGGHHHHHHGHHHGHGGGGHGGHHHHHHHHHHHGGGGGGGHGGGGGHHGHGHHGHHHHFGFHGHHHHHHHHHFGHGHHGHHFGGFFFFFHFGGHHHHHHHHGGFCFGGHHHHHHHGGGGGGGGGHHHHGGGGHGGGGGGGGGGFFFFFFFCCCCC
@M02197:105:000000000-AN6RF:1:1105:12313:7940 1:N:0:1
ACATCAGGTCACTCCTCCGCTTATTGATATGCTTAAGTTCAGCGGGTAGTCCTACCTGATTTGAGGTCAAATTGTCAGAAGCTGTCTCAAAAGAGACCCTTTAGAAGCTGAACCCCATTTATAAAGCTGCTCTTCACAAATGGCGTAGATAATTATCACACCAAAGCAAGGCAACAAAGGTCCCGCTAATGCATTTCAGGAGAGCCGACTTCTGAGAAGCCCGCATACTCCCACATCCAAGCCTGATCAACAGAAAAAGCTGAAAAGGTTGAGAATTTCATGACACTCAAACAGGCATGCTCCTCGGAATACCAAGGAGCGCAAGGTGCGTTCAAAGATTCGATGATTCAC
+
BCCCCFFBFFFFGGGGGGGGGGGHHGCHHHHHHHHHHHHHHHHGGGGGGHHHHHHHHHHHHHHHGHHHHHHHHHHHHHHHHHHHGHHHHHHGHGHHHGHHHHHHHHHHHHHHHHGGGHHHHHHHHHHHGHHHHHHHHHGGHHHHGGGGGHHHHHGHHHHHHHHHHHHHHHGHHGHHHHHHGHHHHHGHHHHHHHHHHHHHHGHGHHHHGHHHHHHHHGGGGGHGHHGGGGHHGHHHGGHHHHFHHFEHHHHHHHHHGGHGHHHHHHGHHHHHHHHFFGHHHHHFFGFHHHHHHHHHHGHGGGGGHHHHHGHHHHGGGGGGHHGHGGGGGBGGGGGGGGGFFFFFFFBCCCC
@M02197:105:000000000-AN6RF:1:1105:9675:8389 1:N:0:1
ACATCAGGTCACTCCTCCGCTTATTGATATGCTTAAGTTCAGCGGGTAGTCCTACCTGATTTGAGGTCAAATTGTCAGAAGCTGTCTCAAAAGAGACCCTTTAGAAGCTGAACCCCATTTATAAAGCTGCTCTTCACAAATGGCGTAGATAATTATCACACCAAAGCAAGGCAACAAAGGTCCCGCTAATGCATTTCAGGAGAGCCGACTTCTGAGAAGCCCGCATACTCCCACATCCAAGCCTGATCAACAGAAAAAGCTGAAAAGGTTGAGAATTTCATGACACTCAAACAGGCATGCTCCTCGGAATACCAAGGAGCGCAAGGTGCGTTCAAAGATTCGATGATTCAC
+
CCCCBFFFFFFFGGGGGGGGGGGHHHHHHGHHHHHHHHHHHHHGGGCEGHHHHHHHHHHHHHHHGHHHGHHHHHHHHHHHGHHHHHHHHHHHHGHGHGHHHHHHHGHHHHHEFHGGGHHHHHHHGHHHHHHHHHHGHHFFHHHHGGGGGHHGGFHFHHHHHHHHHHHHHGFHHHHHHFHFGHHFGGHHFHHHHHGHHHHHHGGGGHHHHGGHHHHHGEGGGGHHHGGGHGGGGHHHGGHHHHFGFHGHGEHHHHHHHHHHHHGHFHHHGHHHFHHGFHHFHGFDHGGFHGBHHHHGEEHFEA2FHGHHHHFHHHHGECGGHGHFGFFCHGGGGGGGFFCFFFFFFFBBBAA
@M02197:105:000000000-AN6RF:1:1105:4473:8599 1:N:0:1
ACATCAGGTCACTCCTCCGCTTATTGATATGCTTAAGTTCCGCGGGTAGTCCTACCTGATTTGAGGTCAAATTGTCAGAAGCTGTCTCAAAAGAGACCCTTTAGAAGCTGAACCCCATTTATAAAGCTGCTCTTCACAAATGGCGTAGATAATTATCACACCAAAGCAAGGCAACAAAGGTCCCGCTAATGCATTTCAGGAGAGCCGACTTCTGAGAAGCCCGCATACTCCCACATCCAAGCCTGATCAACAGAAAAAGCTGAAAAGGTTGAGAAGTTCATGACACTCAAACAGGCATGCTCCTCGGAATACCAAGGAGCGCAAGGTGCGTTCAAAGATTCGATGATTCAC
+
AAAAAFFFF11FGB1BB111EFGFFF3GDEGCFDAE12DG2BEEGG/AFHHFFG10B10BFAB2FGB>1@1GHFHHHFBF1GHFFGHHHFHH0FGF0FHG0GHFGHB1FCFD1/?E?GEFEFFGFBBGHFFGHHHFHFHHHHHGFGGFFHGHHGHHHGHFFCFFHHHGFHFGFGFHGGFFGCGCCDCGCHHHFFGBFCFD<AGCGGHGFDBGFGFHGBBBGEF2GCBFFFFE1FG1GGHFGCHFHFHFHDGF01EB1@12FBGEHFFGB2G2F@D1@2FDGFGB1FFGF1B1GB1D1F//E///0HFFEFAGCHGEA0EE1HFF0E0B1CD3GGB3AB111B31BB1>111
@M02197:105:000000000-AN6RF:1:1105:14958:8921 1:N:0:1
ACATCAGGTCACTCCTCCGCTTATTGATATGCTTAAGTTCAGCGGGTAGTCCTACCTGATTTGAGGTCAAATTGTCAGAAGCTGTCTCAAAAGAGACCCTTTAGAAGCTGAACCCCATTTATAAAGCTGCTCTTCACAAATGGCGTAGATAATTATCACACCAAAGCAAGGCAACAAAGGTCCCGCTAATGCATTTCAGGAGAGCCGACTTCTGAGAAGCCCGCATACTCCCACATCCAAGCCTGATCAACAGAAAAAGCTGAAAAGGTTGAGAATTTCATGACACTCAAACAGGCATGCTCCTCGGAATACCAAGGAGCGCAAGGTGCGTTCAAAGATTCGATGATTCAC
+
CCCDDFFFFFFFGGGGGGGGGGGHHHGHHHHHHHHHHHHHFHHGGGGGGHHHHHHHHHFHHHHGGHHHGHHHHHHHHHHHHHHHHHHHHGHHHGHHHGHHHHGHHHHHHHHHHHGGGHHHHHHHHHHHHHHHHHHHHHHHHHHHGGGGGHHHHHHHHHHHHHHHHHHHHHGHHGHHHHHHHHHHHHHHHHHHHHHHHHHHHGGGHHGGGHHHGHHGHGGGGGHHHHGGGGGHHHHGGGHHHHHHHHHHHHGHHHHHHHHHHHHHHHHHHGHHHHHHHFHHHHHHHGHHHHHHHHHHHHHGGGGGHHHHHHHHGHHGGGGGHHHHGGCGHGGGGGGGGGGFFFFFFFCCBAB
@M02197:105:000000000-AN6RF:1:1105:23709:8999 1:N:0:1
ACATCAGGTCACTCCTCCGCTTATTGATATGCTTAAGTTCAGCGGGTAGTCCTACCTGATTTGAGGTCAAATTGTCAGAAGCTGTCTCAAAAGAGACCCTTTAGAAGCTGAACCCCATTTATAAAGCTGCTCTTCACAAATGGCGTAGATAATTATCACACCAAAGCAAGGCAACAAAGGTCCCGCTAATGCATTTCAGGAGAGCCGACTTCTGAGAAGCCCGCATACTCCCACATCCAAGCCTGATCAACAGAAAAAGCTGAAAAGGTTGAGAATTTTATGACACTCAAACAGGCATGCTCCTCGGAATACCAAGGAGCGCAAGGTGCGTTCAAAGATTCGATGATTCAC
+
CDCDDFFFFFFFGGGGGGGGGGGHHHHHHHHHHHHHHHHHHHHGGGEEGHHHHHHHHHHHHHHHGHHHHHHGHHHHHHHHHHHHHHHHHHHHHGHHHGHHHHHHHHHHHHHHHGGGGHHHHHHHHHHHHHHHHHHHHHHHHHHHGGGGGHHHHHHHHHHHHHHHHHHHHHHHHHHHHHHHHHHHHGHHGHHHHHHHHHHHHGHGHHHHGGGGHHHHHHGGGGHHHHGGHGHHHHHHGGHHHGHHHHHHHHHHHHHHHHHHHHHHHHHHHHHHHHHHHHGGHHHHDGHGHHHHHGHHFHGGGGGGHHHHHGFHHHHGGGGGHHHHGGGGGGGGGGGGGFGFFFFFFFCBAAB
@M02197:105:000000000-AN6RF:1:1105:13407:9028 1:N:0:1
ACATCAGGTCACTCCTCCGCTTATTGATATGCTTAAGTTCAGCGGGTAGTCCTACCTGATTTGAGGTCAAATTGTCAGAAGCTGTCTCAAAAGAGACCCTTTAGAAGCTGAACCCCATTTATAAAGCTGCTCTTCACAAATGGCGTAGATAATTATCACACCAAAGCAAGGCAACAAAGGTCCCGCTAATGCATTTCAGGAGAGCCGACTTCTGAGAAGCCCGCATACTCCCACATCCAAGCCTGATCAACAGAAAAAGCTGAAAAGGTTGAGAATTTCATGACACTCAAACAGGCATGCTCCTCGGAATACCAAGGAGCGCAAGGTGCGTTCAAAGATTCGATGACTCAC
+
DDDDDFFFFFFFGGGGGGGGGGGHHHHHHHHHHHHHHHHHHHHGGGGGGHHHHHHHHHHHHHGHGHHHHGHHHGHHHHHHHHHHHHHHHHGGFGHFHGHHHHHHHHHHHHHHHGGGGHHHHHHGHHHHHHGHHHHHHHHHHHHHGGGGGHHHHHHHHHHHHGHHHHHHHHHHHHHHHHGGHHHHHHGHHHHHHHHHHHHHHGGGHHHFGGGGHHHGHGGGGGHHHHGGGGGGGHHHGGHGHGHHHHFHHHGGHHHHHHHGHHGHHHHFFHHHHHHHGHHGHHGBEGFHHHHHHHHHHHHGGGGGHHHHHDGHHHHGGGGGHGGHGGGGHGGGGGGGGGGFFFFFFFCCCCC
@M02197:105:000000000-AN6RF:1:1105:24397:9162 1:N:0:1
ACATCAGGTCACTCCTCCGCTTATTGATATGCTTAAGTTCAGCGGGTAGTCCTACCTGATTTGAGGTCAAATTGTCAGAAGCTGTCTCAAAAGAGACCCTTTAGAAGCTGAACCCCATTTATAGAGCTGCTCTTCACAAATGGCGTAGATAATTATCACACCAAAGCAAGGCAACAAAGGTCCCGCTAATGCATTTCAGGAGAGCCGACTTCTGAGAAGCCCGCATACTCCCACATCCAAGCCTGATCAACAGAAAAAGCTGAAAAGGTTGAGAATTTCATGACACTCAAACAGGCATGCTCCTCGGAATACCAAGGAGCGCAAGGTGCGTTCAAAGATTCGATGATTC
+
CCCCCFFFFFFFGGGGGGGGGGGHHHHHHHHHHHGHHHHHHHHGGGGGGHHHHHHHHFGGHHHHGHHHHHHHHHHHHHHHHHHHHHHHHHHHHGHHHGHHGHHGHHHHHHHHHHGGGHHHHHHHHHHHHEHHGHHGHHGGHGHGGGGGFHHHHHHHHHHHHHHHHHHHHHGHHHHHHFGFGHGHHGHHHHHHHHHHHHHHHGHGHHHHHHGHGHHGHGGGGGHGEGGGHGHGHHGEGGHHHHHHHHHGHHHHFHHHHHHHGHHHHHHHGGHHHHHHFGHHHHHFFEEHHHHFHHHHHHGEGGGGHFGHHHGHHHHGGGGCHHHGGGGGGGGFFGGGCFBFFFFFBBBBB
@M02197:105:000000000-AN6RF:1:1105:7481:8734 1:N:0:1
ACATCAGGTCACTCCACCGCTTATTGATATGCTTAAGTTCAGCGGGTAGTCCTACCTGATTTGAGGTCAAATTGTCAGAAGCTGTCTCAAAAGAGACCCTTTAGAAGCTGAACCCCATTTATAAAGCTGCTCTTCACAAATGGCGTAGATAATTATCACACCAAAGCAAGGCAACAAAGGTCCCGCTAATGCATTTCAGGAGAGCCGACTTCTGAGAAGCCCGCATACTCCCACATCCAAGCCTGATCAACAGAAAAAGCTGAAAAGGTTGAGAATTTCATGACACTCAAACAGGCATGCTCCTCGGAATACCAAGGAGCGCAAGGTGCGTTCAAAGATTCGATGATTCAC
+
ABBBBFFFFFFFGGGGGGFGEEGGFHHHFGFHGCHBGGHHHHHGGFEEGHHHHHHHHGHEHHHGEHHHHHHHHHHGHHEHGHHHHHHHHHGHHGHFHGHHHHHGFHGGGHHGHHGGGHHHHHHHHHGHHHHHGHHHHHHHHHEHGGGGGHHGHHHHHHHHHGHHHHHHHHGGGHHFHHHFHHHGHHGGGHHHHHHHHHHHHGGGFHHGGGGGGFGGGGGGGEFHGGGGGGGGGHGFE?HHGFFFG@EHFFHGHHG@FDFBHHHGHHHHHHHHFHGE12DBFFGB1FBEHGGGBGFHDHHGEA?GFGFBGBHHFFF0FA00CDFFEE?EFGFGCGFGEF111FDB3DA1AA1
@M02197:105:000000000-AN6RF:1:1105:18869:9372 1:N:0:1
ACATCAGGTCACTCCTCCGCTTATTGATATGCTTAAGTTCAGCGGGTAGTCCTACCTGATTTGAGGTCAAATTGTCAGAAGCTGTCTCAAAAGAGACCCTTTAGAAGCTGAACCCCATTTATAAAGCTGCTCTTCACAAATGGCGTAGATAATTATCACACCAAAGCAAGGCAACAAAGGTCCCGCTAATGCATTTCAGGAGAGCCGACTTCTGAGAAGCCCGCATACTCCCACATCCAAGCCTGATCAACAGAAAAAGCTGAAAAGGTTGAGAATTTCATGACACTCAAACAGGCATGCTCCTCGGAATACCAAGGAGCGCAAGGTGCGTTCAAAGATTCGATGATTCAC
+
DEEEEFFFFFFFGGGGGGGGGGGHHHHHHHHHHHGFCHHHHHHGGGGGGHHHHHHHHHHHHHHHGHHHHHHHHHHHHHHHHHHHHHHHHHHGHGHHHGHHHHHHHHHHHHHGHHGGGHHHHHHHHHHHHHHHHHHHHHHHHHHHGGGGGHHHHHHHHHHHHGHHFHHHHGHHHHHHHHHHHHHHHHHGHHGHHHHHHGHHHGHGHHGGGHGHHHGHHGGGGGHHHHGGGGGGGHGFGGHFHHHHHHHHHHHGHHHHGHHHHGHHHHHHGHGHHHGFDFHFHHHFGGHHFHFHHHHHHHHGGG?GHHHHHCHHGHHGCGGGHHHHGGGGGGGFGGGBFCFFFFFFFFBABBB
@M02197:105:000000000-AN6RF:1:1105:14083:9818 1:N:0:1
ACATCAGGTCACTCCTCCGCTTATTGATATGCTTAAGTTCAGCGGGTATCCCTACCTGATCCGAGGTCAACCTTGAAAAAATTGGGGGTCGACGGCTGGACTATCTCACACACCATGCGAAAAGATAATCTTACTGCGCCTGGGGATATGAGATCATCCGCCTTTGAATTTCAGAAGGGAGAATGCAAGCAAACTCATCTTCCAAGACCAAGCAAATCTGCTTGAGAGGTATTTAATGACGCTCGAACAGGCATGCCTCCCGGAATACCAGGAGGCGCAATGTGCGTTCAAAGATTCGATGATTCAC
+
CCDDDFFFFFFFGGGGGGGGGGGHHHHHHHHHHHHHHHHHHHHGGGGGHHHHHHHHHHHHHHHGGGGHHGHHHHHHHHHHGHHHHGGGFFGGGGGGGGGHHHHHHHHHHHHGGGHHHHHHHHGHHHHHHHHHHHHHHHGGGHHHHHHHHHHHHHHHHHHHHHHGHHHHHGHGHHHHHHHHHHHGHHHHHHGHHHHHHHHHHHHHHHGGHGHHHHHHHHFHHHHHHHHHHHFFHGHHGGGGGHHGHHHGHHHHHGGFECGGGHHHHHHHHHHGGGGGHFHHGFFGHGGGGGGGGGGFFFFFFFCCCCC
@M02197:105:000000000-AN6RF:1:1105:9197:9840 1:N:0:1
ACATCAGGTCACTCCTCCGCTTATTGATATGCTTAAGTTCAGCGGGTAGTCCTACCTGATTTGAGGTCAAATTGTCAGAAGCTGTCTCAAAAGAGACCCTTTAGAAGCTGAACCCCATTTATAAAGCTGCTCTTCACAAATGGCGTAGATAATTATCACACCAAAGCAAGGCAACAAAGGTCCCGCTAATGCATTTCAGGAGAGCCGACTTCTGAGAAGCCCGCATACTCCCACATCCAAGCCTGATCAACAGAAAAAGCTGAAAAGGTTGAGAATTTCATGACACTCAAACAGGCATGCTCCTCGGAATACCAGGGAGCGCAAGGTGCGTTCAAAGATTCGATGATTCAC
+
CCCCCFFFFFFFGGGGGGGGGGGHHHHHHHHHHHHHHHHHGHHGGGGGGHHHHHHHHHHHHHHHGHHHHHHHHHHHHHHHHHHHHHHHHHHHHGHHHGHHHHHHHHHHHHHHHHGGGHHHHHHHHGHHHHHHHHHHHHGHHHHHGGGGGHHHHHHHHHHHHHHHHHHHHHHHHHHHHHGHHHHHHGHHHHHHHHHHHHHHHGHGHHHHHHGHHHHHGGGGGGHHHHGGGGHHHHHHGGHGHHHHHHFHHHHHHHHHHHHHGHHHHHHHHHHHGHHHFHHHGHHFGGHGHHHHHGHHHHHGGGGGGHHHHHHHHHGGGGGGHHHHGGGGHGGGGGGGGGGFFFFFFFCBAAA
@M02197:105:000000000-AN6RF:1:1105:13962:10371 1:N:0:1
ACATCAGGTCACTCCTCCGCTTATTGATATGCTTAAGTTCAGCGGGTAGTCCTACCTGATTTGAGGTCAAATTGTCAGAAGCTGTCTCAAAAGAGACCCTTTAGAAGCTGAACCCCATTTATAAAGCTGCTCTTCACAAATGGCGTAGATAATTATCACACCAAAGCAAGGCAACAAAGGTCCCGCTAATGCATTTCAGGAGAGCCGACTTCTGAGAAGCCCGCATACTCCCACATCCAAGCCTGATCAACAGAAAAAGCTGAAAAGGTTGAGAATTTCATGACACTCAAACAGGCATGCTCCTCGGAATACCAAGGAGCGCAAGGTGCGTTCAAAGATTCGATGACTCAC
+
BCCCCFFFFFFFGGGGGGGGGGGHHGGHHHHGHHFFHHHHGHHGGGGGGHHHHHHHHHBGHHHHGHHHHHHHHHHHHHHHHHHHHHHHHHHHHGHHHGHHHHGHGHHHHHHHHHGGGHHHHHHHHHHHHHHHHHHGHHHHHHHHGGGGGHHHHGHHHHHHHHHHHHHHHHGHHHHHHHHHGGGHGGHHHHHHHHHHHHHHHGGGHHHHHHGHHHHHHGGGGGGHHHGGHGHGGGHHGGHHHHHHHHHHHHHHHHHHHHHHGHHHHHHHHHHHHHHGBFFGHHGGBEFHHEEHHHHHHHGAFGGGHHHHHHHGHHHGGGGGHHFHGGGGHGGGGGGGGCGFFFFFFFABBA?
@M02197:105:000000000-AN6RF:1:1105:22812:11229 1:N:0:1
ACATCAGGTCACTCCTCCGCTTATTGATATGCTCCCCCGCCTATTGATATGCTCCTCCGCTTATTGATATGCTCCTCCGCTTATTGATATGCTTAAGTTCAGCGGGTAGTCCTACCTGATTTGAGGTCAAATTGTCAGAAGCTGTCTCAAAAGAGACCCTTTAGAAGCTGAACCCCATTTATAAAGCTGCTCTTCACAAATGGCGTAGATAATTATCACACCAAAGCAAGGCAACAAAGGTCCCGCTAATGCATTTCAGGAGAGCCGACTTCTGAGAAGCCCGCATACTCCCACATCCAAGCCTGATCAACAGAAAAAGCTGAAAAGGTTGAGAATTTCATGACACTCGAACAGGCATGCTCCTCGGAATACCAAGGAGCGCAAGGTGCGTTCAAAGATTCGATGATTCAC
+
BBBBBFFFFFFFGGGGGGGGGGGHGHHHHHGHHHHGGGGGGGGHHFHHHHHHHHHHHHGGGGGHHHHHHHGHHHHHHHGGGGFGHHHHGHHHGHHHHHHGHHHGGGGGGHHHHHHHHHFHHHHHGHGGHFHHHHHHHHHHFHHHGHHHGHHHEGHHHGGGHHHHHHHGHHGHHHGGGHHHHHHHHGGHHHHHHHGHHHGHHHHHGGGGGHHGGGGGGGGGFFGHGHGHHGGHHGHHFHGGCGCFHGGHHGHHGBHHHHEHGFGGGGHGHHHHEHHEHGGGGGHGHHEGHGGHHGHHGGHHHEHHHGHHHHHHHHHHHHHHHHHHHHHEHHHHHHHFFHHHHHGFBHH?FHHHHFHFHFHGGGGGHGHHGHGHGHHGGGGGHHFHGGGEECGGCGGGGGGFFFFFFFBAAAB
@M02197:105:000000000-AN6RF:1:1105:14453:11211 1:N:0:1
ACATCAGGTCACTCCTCCGCTTATTGATATGCTTAAGTTCAGCGGGTAGTCCCACCCGATTTGAGGTCAAATTGTCAAAGATTGTCTTGTCAGGACAGTTAGAAGCATAGAGCCAATCAGTACAAGCGCGCCCGAAAGTCAACTCCGGTGAAGATGTTTATCACACCGAATACGCCGCAAAGCAGGGTACACTCAGGCATTTCAGACGAGCCGTTTGTTACACGACAGCATCCAAGTCCACACTGATCGACAAAAAGCCAAAGAGGTGAGATTACAATGACACTCAAACGGGTGTACCCTTTGGAATACCAAAGGGTGCAAGGTGCGTTCAAAGATTCGATGATTCAC
+
CCCCCFFFFFFFGGGGGGGGGGGHHHHHHHGHHHHHGHHGHGHGGGGGGHHGHHHGGGGGGGHHGHHHHHHHHHHHHHHHHHHGHGHHHHHHHHHHHGHHHHHHHHHHGHHHGHHHHHHHHHHGHHHGGGGGGGGGGGHHHHHHHHGGCFHHHGHHHHHHHHHHHHGHHGGGHHGGGHGGGHHHHGGGGHGHGHGHGHGHGGGHGGGGGGGGHHFHHHHHGFGHFHGFFHGFHFFFEGGGHFHEGGHGHHGHFHHHGFHHGHHGEHHHHGHEHHHHGHHHHGEHGHGEEFGHHHFFGHFHGHHHHFGGFHHHHGHHHFBGFGGGGHGGFGGGGGGGBFFFFFFBABBA
@M02197:105:000000000-AN6RF:1:1105:7839:11170 1:N:0:1
ACATCAGGTCACTCCTCCGCTTATTGATATGCTTAAGTTCAGCGGGTAGTCCTACCTGATTTGAGGTCAAATTGTCAGAAGCTGTCTCAAAAGAGACCCTTTAGAAGCTGAACCCCATTTATAAAGCTGCTCTTCACAAATGGCGTAGATAATTATCACACCAAAGCAAGGCAACAAAGGTCCCGCTAATGCATTTCAGGAGAGCCGACTTCTGAGAAGCCCGCATACTCCCACATCCAAGCCTGATCAACAGAAAAAGCTGAAAAGGTCGAGAATTTTATGACACTCAAACAGGCATGCTCCTCGGAATACCAAGGAGCGCAAGGTGCGTTCAAAGATTCGATGACTCAC
+
CCCDCFFFFFFFGGGGGGGGGEGHHHHGHHHHHHHHGHHHHHHGGGGGGHHHHHHHHHFHHHHHGHHHGHHHHHHHHHHHHHHHHHHHHHHHHGHHHGHHHHHHGHHHHHHHHHGGGHHHHHHHHHHHHHHGHHHHHHHHHGHHGGGGGHHHHHHHHGHHHHHHHHHHHHHHHHHHHHHHHHHHGGGGHHHHHHHHHHHHHGHGHHHHGHGGHHHHHGGGGGHHHGGGHGHHHHHHGGHHHHHHHHHHGHGHHHHHHHHHHHHHHGGGHGHHHHHHFBHHFHHHFGHGHHHHHHGHHHHGGGGGHHHHHHHHHHHGGFGGGGFHGGGGHGGGGGGGGGGFBFFFFFCCBAB
@M02197:105:000000000-AN6RF:1:1105:26466:11516 1:N:0:1
ACATCAGGTCACTCCTCCGCTTATTGATATGCTTAAGTTCAGCGGGTAGTCCTACCTGATTTGAGGTCAAATTGTCAGAAGCTGTCTCAAAAGAGACCCTTTAGAAGCTGAACCCCATTTATAAAGCTGCTCTTCACAAATGGCGTAGATAATTATCACACCAAAGCAAGGCAACAAAGGTCCCGCTAATGCATTTCAGGAGAGCCGACTTCTGAGAAGCCCGCATACTCCCACATCCAAGCCTGATCAACAGAAAAAGCTGAAAAGGTTGAGAATTTCATGACACTCAAACAGGCATGCTCCTCGGAATACCAAGGAGCGCAAGGTGCGTTCAAAGATTCGATGATTCAC
+
CCCCCFFFFFFFGGGGGGGGGGGHHHHHHHHHHGHHHHHHHHHGGGGGGHHHHHHHHHHHHHHHGHHHHHHHHHHHHHHHHHHHHHHHHHHGHGHHHGHHHHHHHHHGHHHHHHGGGHHHHHHHHHHHHHHGHHHHHHHHHHHHGGGGGHHHHHHHHHHHHHHHHHHHHHGHHHHHHHHHHGHHGHHHGHGHHHHHHHHHHGHGHGHHGGHHGHHHHGGGGGHHHGGGHGHHHHGGGGHGGHHGHHFHHHHHHHHHHHHHHHHHHGHHHHHHHHHGHHHHHHHHHGHHHHHGFHGHHHHGGGGGHGHFGHHHHHHGGGGGFFHGGGGGHGGGGGGGGGFFFFFFFFCC@BC
@M02197:105:000000000-AN6RF:1:1105:21873:11523 1:N:0:1
ACATCAGGTCACTCCTCCGCTTATTGATATGCTTAAGTTCAGCGGGTAGTCCTACCTGATTTGAGGTCAAATTGTCAGAAGCTGTCTCAAAAGAGACCCTTTAGAAGCTGAACCCCATTTATAAAGCTGCTCTTCACAAATGGCGTAGATAATTATCACACCAAAGCAAGGCAACAAAGGTCCCGCTAATGCATTTCAGGAGAGCCGACTTCTGAGAAGCCCGCATACTCCCACATCCAAGCCTGATCAACAGAAAAAGCTGAAAAGGTTGAGAATTTCATGACACTCAAACAGGCATGCTCCTCGGAATACCAAGGAGCGCAAGGTGCGTTCAAAGATTCGATGATTCAC
+
CCCCCFFFFFFFGGGGGGGGGGGHHHHHHHHGHHHHHHHHHHHGGGGGGHHHHHHHHHHHHHHHGHHHHHHHHHHHHHHHHHHHHHHHHHHHGGHHHGHHHHHHHHHHHHHHHHGGGHHHHHHHGHHHHHHGHHHHHHHHHHGGGGGGGHHHHHHHHHHHHGHHHHHHHHHHHHHHHHHHGHHHGGGHHHHHHHHHHHHHHGHGHGHHGGHHHHHHHGGGGGGHHHGGGGHHHHHHGGHHHHHGHHFHHHHHHHHHHGHHHHHHHHHGGHHHHHHHHHHHHHHHHGHHHHHHHHEHHHHGGGGGHHHHHHHHHHHGGCGGHHHHGGGGHGGGGGGGGGGFFFFFFFBCCBB
@M02197:105:000000000-AN6RF:1:1105:27301:11679 1:N:0:1
ACATCAGGTCACTCCTCCGCTTATTGATATGCTTAAGTTCAGCGGGTATCCCTACCTGATCCGAGGTCAAACTTAGAAAGTTGGGGGTTGCTGGCAAGCATCCACCGGGACTCTGTAGCGAGGAGTATTACTACGCTTAGAGCCAGATGGCGCCGCCACTGATTTTAAGGCCAGCCGTTGCCGGCAGGGCCCAATACCAAGCAGAGCTTGAGTGTTGTACTGACGCTCGAACAGGCATGCCCCGCGGAATACCACGGGGCGCAATGTGCGTTCAAAGATTCGATGACTCAC
+
DDDDDFFFFFFFGGGGGGGGGGGHHHHHHHHHHHHHHHHHHHHGGGGEHHHHHHHHHHHHHHHGGGGHHHHHHHHHHHHHHHHHGGGGGGHHHHGHHGHHHHHHHHGGGGGHHHHHHHHGGGGGGHHHHHHHHHGGGGGHHHHHHHHHHHHGGGGGGGHHHHHHHHHHHGGGGGGGHGGGGGHHHHGHGGGHHGFFGHHHHHHHHHHHHHHGGHHHHHHGGGGGGHGGGHHHHHHHHGGGGGGGHHHFHHGGGGGGGGGGGFFGGGGGHGGGGGGGGGGFFFFFFFCCCCC
@M02197:105:000000000-AN6RF:1:1105:26355:12092 1:N:0:1
ACATCAGGTCACTCCTCCGCTTATTGATATGCTGAAGTTCAGCGGGTAGTCCTACCTGATTTGAGGTTAAATTGTCAGAAGCTGTCTCAAAAGAGACCCTTTAGAAGATGAACCCCATTTATAAAGCTGCTCTTCACAAATGCCGTAGATAATTATCACACCAAAGCAAGGCAACAAAGGTCCCGCTAATGCATTTCAGGAGAGCCGACTTCTGAGAAGCCCACATACTCCCACATCCAAGCCTGATCAACAGAAAAAGCTGAAAAGGTTGAGAATTGCATGACACTCAAACAGGCATGCTCCTCGGAAGACCAAGGAGCGCAAGGTGCGGTCAAAGATTCGATGACTCAC
+
AAAA?DB111C@GD11F11E?EEGEDF33F333DEGDHH2GHH0/EGEAGGHFACGD1AA22G2/0BBG122212@@@FGEFGG1FGFFD11E/GBG//FBFDD@211BB111G/?E7GHDGHG9>1GGB7G;HD7<>FF1G)F0FBCCFG1FGD@DGD110GFACFGHHG:0;<</<<0:>1CFCBFGDBGG?DDFFFD0CEF:/@GB;E11FGBFFFF?B&AFGGGGEBB>1EEE>0EC1@21FHEFB2B01GFHBHHHHHGG>0F@B2HFFGGB1G2DHFB1/1FFB11A11A1EFA//E?EGGFB1AB11B/00001B10000EEB1A3GGFAA11B3F1DB>1>11
@M02197:105:000000000-AN6RF:1:1105:23877:13091 1:N:0:1
ACATCAGGTCACTCCTCCGCTTATTGATATGCTTAAGTTCAGCGGGTAGTCCTACCTGATTTGAGGTCAAATTGTCAGAAGCTGTCTCAAAAGAGACCCTTTAGAAGCTGAACCCCATTTATAAAGCTGCTCTTCACAAATGGCGTAGATAATTATCGCACCAAAGCAAGGCAACAAAGGTCCCGCTAATGCATTTCAGGAGAGCCGACTTCTGAGAAGCCCGCATACTCCCACATCCAAGCCTGATCAACAGAAAAAGCTGAAAAGGTTGAGAATTTCATGACACTCAAACAGGCATGCTCCCCGGAATACCAAGGAGCGCAAGGTGCGTTCAAAGATTCGATGATTCAC
+
BBBABFFFFFFFGGGFGGGGGGEHHHHHHHHHHHGHFGFHHHHGGGGGGGFHHHHHHGGHHHHHGGGHHGFFHHFGHHGGHHHHHHGHHFHHHGHHHGHHHHHHHHHHHHHHHHGGGGHHGHHHHHHHHHHHGHHHHHHHHFFHGFGFGHGHHHHHHHGGGGHHFGHHHHGHHHHHGHHHFHHHGGGHHHGHHHHFHHHHFGHGGGHHHGGGHGGGGFGGGGGGHHGGHGFEFGFFGGHFFHHHHGHHHHHHHHHHHGHHHHHGHHGHHHHHHHHHHHHHHHHGGFFHEHHGHHHHHHGGFGGGHHHFFGAHHHFCECGGHGHHEEGGHGGGGGFFGGGFFFBFFF?BAAA
@M02197:105:000000000-AN6RF:1:1105:24329:13125 1:N:0:1
ACATCAGGTCACTCCTCCGCTTATTGATATGCTTAAGTTCAGCGGGTAGTCCTACCTGATTTGAGGTCAAATTGTCAGAAGCTGTCTCAAAAGAGACCCTTTAGAAGCTGAACCCCATTTATAAAGCTGCTCTTCACAAATGGCGTAGATAATTATCACACCAAAGCAAGGCAACAAAGGTCCCGCTAATGCATTTCAGGAGAGCCGACTTCTGAGAAGCCCGCATACTCCCACATCCAAGCCTGATCAACAGAAAAAGCTGAAAAGGTTGAGAATTTCATGACACTCAAACAGGCATGCTCCTCGGAATACCAAGGAGCGCAAGGTGCGTTCAAAGATTCGATGATTCAC
+
CCDDDFFFFFFFGGGGGGGGGGGHHHHHHHHHHHHHHHHHHHHGGGGGGHHHHHHHHHHHHHHHGHHHHHHHHHHHHHHHHHGHHHHHHHHHHGHHHGHHHHHHHHHHHHHHHHGGGHHHHHHHHHHHHHHHHHHHHHHHHHGHGGGGGHHHHGHHHHHHHHHHHHHHHHGHHHHHHHHGHGHHHGHHHHHHHHHHHHHHHGHGHHHGHHHHHHHHHGGGGGHGGHGGHGHHHHGHGGHHHHHHHHFHHHHHHHHHHHHHHHHHHHHHHHHHHHHHFBHHHHHHDGHHHHHHGHHHHHGGGGGGHHHHHHHHGHHGGGGCGHHHGGGGHGGGGGGGGGGFFFFFFF?A?AA
@M02197:105:000000000-AN6RF:1:1105:9733:13271 1:N:0:1
ACATCAGGTCACTCCTCCGCTTATTGATATGCTTAAGTTCAGCGGGCAGTCCTACCTGATTTGAGGTCAAATTGTCAGAAGCTGTCTCAAAAGAGACCCTTTAGAAGCTGAACCCCATTTATAAAGCTGCTCTTCACAAATGGCGTAGATAATTATCACACCAAAGCAAGGCAACAAAGGTCCCGCTAATGCATTTCAGGAGAGCCGACTTCTGAGAAGCCCGCATACTCCCACATCCAAGCCTGATCAACAGAAAAAGCTGAAAAGGTTGAGAAGTTCATGACACTCAAACAGGCATGCTCCTCGGAATACCAAGGAGCGCAAGGTGCGTTCAAAGATGCGATGACTCA
+
CCCCCFFFFFFFGGGGGGGGGGGHHHHHHHGHHHFHGHHHHHHGGFEGGGHHHFFHHHGHHHHHGHHHHHHHHGFHGHEGHHHHHHHHHHHGHGHHHGGFHGHGHGHHHHHHHHGGGGHHHHHHHHHHHHHHHHHHHHHHHHHGGDGGGHHFHHGHHHHHHGHHEHHHHHEHHGHHHHGHCGGHGHHGFGFHHHHHHHHH0EGGFHGGGGGGGGGGGBFGGEGGHGGGGGGGGFFFCEHHHBHFHHGBGGF101DHHFGFFFFHFHHHGE12EFF1HHHG2EGFA/HFBFGHGAB11EEEAE//F2HG2GGFDCHECEEA11BBA0GEGGFDDGGF1A>11BFFFAAA1A
@M02197:105:000000000-AN6RF:1:1105:21294:13573 1:N:0:1
ACATCAGGTCACTCCTCCGCTTATTGATATGCTTAAGTTCAGCGGGTATCCCTACCTGATCCGAGGTCAAACTTAGAAAGTTGGGGGTTGCTGGCAAGCACGCACCGAGACCCTGTAGCGAGGAGTATTACTACGCTTAGAGCACGATGGCACCGCCACTGATTTTAAGACCGATCAGAACTGATGCGGTCCAATACCAAGCAGAGCTTGAGTGTTGTACTGACGCTCGAACAGGCATGCCCCGCGGAATACCACGGGGCGCAATGTGCGTTCAAAGATTCGATGATTCAC
+
CDEEEFFFFFFFGGGGGGGGGGGHHHHHHHHHHHHHHHHHGHHGGGGGHHHHHHHH/GH;HHHGGGGHHHHHH:HHHHHHHHHHGGGGGGHHHHGHHGHHHGGGGGGGGGGGHHHH<GHGGGGGGGHHHHHHHHGGGGGH<HHHHGGHGGHHHGGGHGHHHHHHHHHHHGGGHHHHHHHGHGGGGHGHHGGHHHHGGHHHHHHHHHHHHHHGHHHHHHHHGGGGGGHGGHHHHHHHHGGGGGGGHHGHHHHGGGGGGGGGHGGHGFEGHGGGGGGGGFGFFFFFFFBBBBB
@M02197:105:000000000-AN6RF:1:1105:24775:13570 1:N:0:1
ACATCAGGTCACTCTTCCGCTTATTGATATGCTTAGGTTCAGCGGGTAGTCCCACCCGATTTGAGGTCAAATTGTCAAAGATTGTCTTGTCAGGACAGTTAGAAGCATAGAGCCAATCAGTACAAGCGCGACCCGAAAGTCAACTCCGGTGAAGATGTTTATCACACCGAATACGCCGCAAAGCAGGGTACACTCAGGCATTTCAGACGAGCCGTTTGTTACACGACAGCATCCAAGTCCACACTGATCGACAAAAAGCCAAAGAGGTGAGATTACAATGACACTCAAACGGGTGTACCCTTTGGAATACCAAAGGGTGCAAGGTGCGTTCAAAGATTCGATGATTCAC
+
CCDDDFFFFFFFGGGGGGGGGGGHHHGHHHHHHHHHHHHHHHHGGGFGGHHHHHHGGGGGGGHHGHHHHHHHHHHHHHHHHHHHHHHHHHHGHHHHHGHHHHHHHHHHHHHHHHHHHHHHHHHHHHHGGGGGGGGGGGGGGHHHHHHGGGHHHHHHHHHHHHHHHHHGHHGGGHHGGGHHHHGHGHGGHFHGGGHHHHHHHGGHHHGGGGGGFFHGHHHHHGGGHHHHHGHHHHHHHHGFHHHHGHGHGHGGHHHHHHHHHHHHHFGHHHHHHHFHGHHHHHGGHGHHGGGHHHHGCGHHEHHHGHGHHHGHHHGHHGHHHHGGGGGGGGGGGGGGGFFFFFFFCBBAB
@M02197:105:000000000-AN6RF:1:1105:26674:13459 1:N:0:1
ACATCAGGTCACTCCTCCGCTTATTGATATGCTTAAGTTCAGCGGGTAGTCCTACCTGATTTGAGGTCAAATTGTCAGAAGCTGTCTCAAAAGAGACCCTTTAGAAGCTGAACCCCATTTATAAAGCTGCTCTTCACAAATGGCGTAGATAATTATCACACCAAAGCAAGGCAACAAAGGTCCCGCTAATGCATTTCAGGAGAGCCGACTTCTGAGAAGCCCGCATACTCCCACATCCAAGCCTGATCAACAGAAAAAGCTGAAAAGGTTGAGAATTTCATGACACTCAAACAGGCATGCTCCTCGGAATACCAAGGAGCGCAAGGTGCGTTCAAAGATTCGATGACTCAC
+
CCCCCFFFFFFFGGGGGGGGGGGHHHHHHHHHHHHHHHHHFHHGGGGGGHHHHHHHHHHHHHHHGHHHHHHHHHHHHGHHHHHHHHHHHHHHHGHHHGHHHHHHHHHHHHHHHHGGGHHHHHHGHHHHHHHHHHHHHGHHHHHHGGGGGHHHHHHHHHHHHHHHHHHHHHGHHHHHHHHHHHHHHGHHHHHHHHHHHHHHHGHGHGGHGGHHGHHGHGGGGEHGHHGGHGHHHGGFGGHHHHHHHHGHHHHHHHHHHHHHHHHHHHHHHHGHHHEHGHHHGHHGHGHHHHHHFHGHHGAGGGGGHHHHHHHHCHGGGGGGHHGHEGFFHGGGGGGGGGGBFFFFFFBBBBB
@M02197:105:000000000-AN6RF:1:1105:7648:14605 1:N:0:1
ACATCAGGTCACTCCTCCGCTTATTGATATGCTTAAGTTCAGCGGGTAGTCCTACCTGATTTGAGGTCAAATTGTCAGAAGCTGTCTCAAAAGAGACCCTTTAGAAGCTGAACCCCATTTATAAAGCTGCTCTTCACAAATGGCGTAGATAATTATCACACCAAAGCAAGGCAACAAAGGTCCCGCTAATGCATTTCAGGAGAGCCGACTTCTGAGAAGCCCGCATACTCCCACATCCAAGCCTGATCAACAGAAAAAGCTGAAAAGGTTGAGAATTTCATGACACTCAAACAGGCATGCTCCTCGGAATACCAAGGAGCGCAAGGTGCGTTCAAAGATTCGATGATTCAC
+
CBCCCFFFFFFFGGGGGGGGGGGGHHGHHGGHHHHHHHHHHGHGGGGGGHHHGHHHHHHHHGHHGHHHHHHHHHHHHHHHHHHHHGHHHHFHHGHHHGHHHHHHHHHHHHHHHHGGGHHHHHHHHHHHHHHHHHHHHHHHHGHHGGGGGHHHHHHHHHHHHHHHHHHHHHHHHHHHHHHHGHHHHHGHGHHHHHHHHHHHHGHGHHHHHHGHHHHHHGGGGGGHHGGGHGGHHHHGGGGHHGHHHHHHHHHHHHHHHHHHHHHHHHHGHHHHHHHHHHHHFHHGHGGHHHHHHHHHGHHCGCGGHHHHHHFHHHHGGGGCGHHHGGGGHGGGGGGGGGGFFFFFFFCCBBC
@M02197:105:000000000-AN6RF:1:1105:15063:14639 1:N:0:1
ACATCAGGTCACTCCTCCGCTTATTGATATGCTTAAGTTCAGCGGGTAGTCCTACCTGATTTGAGGTCAAATTGTCAGAAGCTGTCTCAAAAGAGACCCTTTAGAAGCTGAACCCCATTTACAAAGCTGCTCTTCACAAATGGCGTAGATAATTATCACACCAAAGCAAGGCAACAAAGGTCCCGCTAATGCATTTCAGGAGAGCCGACTTCTGAGAAGCCCGCATACTCCCACATCCAAGCCTGATCAACAGAAAAAGCTGAAAAGGTTGAGAATTTCATGACACTCAAACAGGCATGCTCCTCGGAATACCAAGGAGCGCAAGGTGCGTTCAAAGATTCGA
+
DDDDDFFFFFFFGGGGGGGGGGGHHHHHHHHHHHHHHHHHHHHGGGGGGHHHHHHHHHHHHHHHGHHHHHHHHHHHHHHHHHHHHHHHHHHHHGHHHGHHHHHHHHHGHHHHHHGGGHHHHHHHHHHGHHHHGHHHHHHHHHHHGGHHHHHHHHHHHHHHHHHHHHHHHHHHHHHHHHHHHHHHGHHHGHHHHHHHHHHHHGHGHHHHHHHHHHHGHGGGGGGHHHGGHGGGHHHHGGGHHHHHHGHHHHHHHHHHHHHHHHHHHHHHHHHHHHHEHHHHHHHHHGHHHHHHHHHGHHHGGFGGGHHHFHGGHHHGGGGGHGGGGGGGGGGFFFFFCFCBCBC
@M02197:105:000000000-AN6RF:1:1105:12574:14787 1:N:0:1
ACATCAGGTCACTCCTCCGCTTATTGATATGCTTAAGTTCAGCGGGTAGTCCTACCTGATTTGAGGTCAAATTGTCAGAAGCTGTCTCAAAAGAGACCCTTTAGAAGCTGAACCCCATTTATAAAGCTGCTCTTCACAAATGGCGTAGATAATTATCACACCAAAGCAAGGCAACAAAGGTCCCGCTAAT
+
HFHGB@DFGFGGGGGGGGGGHHHHHHGHHHHHHFFHGHGHHHHHGHGEFGHHHHHHHHHHHHHHHHGHHHGHGHHGG?GGHGGGCFFFHHGFGFHHECGHHHHHHHHHHHEEGHHHGFGGGFHHEHFBHGHHEBGGFHHHHGEEEGG3GGHHHFHEHHFGHFHHEFHGEHGFGFGGGGFD?GHACGGGAG
@M02197:105:000000000-AN6RF:1:1105:14258:14565 1:N:0:1
ACATCAGGTCACTCCTCCGCTTATTGATATGCTTAAGTTCAGCGGGTAGTCCTACCTGATTTGAGGTCAAATTGTCAGAAGCTGTCTCAAAAGAGACCCTTTAGAAGCTGAACCCCATTTATAAAGCTGCTCTTCACAAATGGCGTAGATAATTATCACACCAAAGCAAGGCAACAAAGGTCCCGCTAATGCATTTCAGGAGAGCCGACTTCTGAGAAGCCCGCATACTCCCACATCCAAGCCTGATCAACAGAAAAAGCTGAAAAGGTTGAGAATTTCATGACACTCAAACAGGCATGCTCCTCGGAATACCAAGGAGCGCAAGGTGCGTTCAAAGATTCGATGATTCAC
+
CCCCCFFFFFFFGGGGGGGGGGGHHHHHHHHHHHHHHHHHHHHGGGEEGHHHHHHHHHHHHHHHGHHHHHHHHGHHHHHHHHHHHHHHHHGHHGHHHGGHHHHHHHGHHHHHHHGGGHHHHHHHHHHHHHHHHHHHHGGHHHGHGGFGGHHHHHHHHHHHHHHHHHHHHGGHHHHHHHGHGHHHHHHGHHHHHHHHHHHHHGHGHHGHHHHHHGHHHGGGGGHGGGGGGGHGGGGHGGHHHHHHHHHHHGHHGHHHHBHHHGGHHHHHGGHHHHHHHHGHHHHFFGHGHHHHHGHEGHEGGFCGHHHHFHHGHHFGGGGGHHHHGGGGHGGGGGBCGGGFFFFFFFBBBBB
@M02197:105:000000000-AN6RF:1:1105:25071:15262 1:N:0:1
ACATCAGGTCACTCCTCCGCTTATTGATATGCTTAAGTTCAGCGGGTATCCCTACCTGATCCGAGGTCAACCGTAAAGAATGGGGGGTTTTGGCAGGTGGTCACCTGGACCCTATAGCGAGAAAATTACTACGCTCAGAGCCAGACGGCACCGCCACTGATTTTAAGGGCCGCGAGACCGCGAACCCCAAGACCAAGCTGAGGCTTGAGTGGTTATAATGACGCTCGAACAGGCATGCCCCTCGGAATACCAAGGGGCGCAGTGTGCGTTCAAAGATTCGATGATTCAC
+
EDEEEFFFFFFFGGGGGGGGGGGHHHHHHHHHHHHHHHHHHHHGGGGGHHHHH.HH;HH<HHHGGG99HHH9G7HGHHHH#HHHGG:GGG;HGH.GGHH::HHHH;H;<HHG9H:GGGGGGGGGGGGGGGGGGGG8GGGFFFFF:FFFFFGGGHHGHHHHHFHHHHGGGGGGHHGGGGGGGHGGGGHHHHHHGHHHHHHHHGHHHGHHGHHHGHHHHHFGGGGHHGHHHHHHGHHGGGGGGGHHHHHHHFHHHGGGGGHHHHGGGGHGGGGGGGGGGFFFFFFFCCCCC
@M02197:105:000000000-AN6RF:1:1105:18308:15317 1:N:0:1
ACATCAGGTCACTCCTCCGCTTATTGATATGCTTAAGTTCAGCGGGTAGTCCTACCTGATTTGAGGTCAAATTGTCAGAAGCTGTCTCAAAAGAGACCCTTTAGAAGCTGAACCCCATTTATAAAGCTGCTCTTCACAAATGGCGTAGATAATTATCACACCAAAGCAAGGCAACAAAGGTCCCGCTAATGCATTTCAGGAGAGCCGACTTCTGAGAAGCCCGCATACTCCCACATCCAAGCCTGATCAACAGAAAAAGCTGAAAAGGTTGAGAATTTCATGACACTCAAACAGGCATGCTCCTCGGAATACCAAGGAGCGCAAGGTGCG
+
CCCCCFFFFFFFGGGGGGGGGGGHHHHHHHHHHHGHHHHGHFHGGGAFGHHGHHHHHHGHHHDGGFHFGHHHHHFGHHHHHFFHHHHHHHHGHGHHHGHHHHGGHHHGHHGHGHGGGHHHHHHHHGGHHHHHHHHHHHHHDFHHHHHGGHHHHHHHHHGHHGHHHFHHHHHHHHHHHHHHGGGHGGHHHHHHHHFHHHHGHGHGGHHHHHGHGHHGHGFGGGGHHHGGHGGGFHHFE?HFEGHHHHGHHHHHHHHHHHHGHHHHHHHGHHHHGHHHHHHHHGHGHGHGHHHGHFHFGHGDGEGECHHFFBGGFGGGGE@BFFFF@BBBBB
@M02197:105:000000000-AN6RF:1:1105:15792:15439 1:N:0:1
ACATCAGGTCACTCCTCCGCTTATTGATATGCTTAAGTTCAGCGGGTAGTCCTACCTGATTTGAGGTCAAATTGTCAGAAGCTGTCTCAAAAGAGACCCTTTAGAAGCTGAACCCCATTTATAAAGCTGCTCTTCACAAATGGCGTAGATAATTATCACACCAAAGCAAGGCAACAAAGGTCCCGCTAATGCATTTCAGGAGAGCCGACTTCTGAGAAGCCCGCATACTCCTACATCCAAGCCTGATCAACAGAAAAAGCTGAAAAGGTTGAGAATTTCATGACACTCAAACAGGCATGCTCCTCGGAATACCAAGGAGCGCAAGGTGCGTTCAAAGATTCGATGATTCAC
+
BBBBBFFBFCFFGGGGGGGGGGGHHHHHHHHGHHHHHHHHHHHGGGGGGHHHHHHHHHHHHHHHGHFHHHHHHHHHHHHHGHHHHHHHHHHHHGHHHGHHHHHHHHHHHHGHHHGGGHHHHHHHHHHGHHHHHHHHHHHHHHHHGGGGGHHHHHHHHHHHHHHHHHHHHHHHHHHHHHHHHHHHHHHHHHHHHHHHHHHHHGHGGHHGGHHGHHHHGGGGGGHHHGGHHHGHHGHHGGHHHHHHHFHGHHHHHHHHHGHHHHHHHHGFEHHHHHHGHGHHHHHHFGHE5HGHHHHHHHHGGGGGHG5GHHHFHHHGGGGGHGHFGGGGHGGGGGGFGGGFFFFFF5AAA3A
@M02197:105:000000000-AN6RF:1:1105:3827:15739 1:N:0:1
ACATCAGGTCACTCCTCCGCTTATTGATATGCTTAAGTTCAGCGGGTAGTCCCACCCGATTTGAGGTCAAATTGTCAAAGATTGTCTTGTCAGGACAGTTAGAAGCATAGAGCCAATCAGTACAAGCGCGACCCGAAAGTCAACTCCGGTGAAGATGTTTATCACACCGAATACGCCGCAAAGCAGGGTACACTCAGGCATTTCAGACGAGCCGTTTGTTACACGACAGCATCCAAGTCCACACTGATCGACAAAAAGCCAAAGAGGTGAGATTACAATGACACTCAAACGGGTGTACCCTTTGGAATACCAAAGGGTGCAAGGTGCGTTCAAAGATTCGATGACTCAC
+
CCCDCFFFFFFFGGGGGGGGGGGHHHHHHHHHHHHHHHHHHHHGGGGGGHHHHHHGGGGGGGHHGHHHHHHHHHHHHHHHHHHHHHHHHHHHHHHHHGHHHHGHHHHHHHHHGHHHHHHHHHHHHHHGGGGFGGGGGGGHHHHHHGHGGGGHHHHHHHHHHHHHHHHHGHGGGHHGGHHHHHHHGHGHHFFGHGHGHGHHHHHGHGGGGGFFFGHGHHGHHGGGGHHHHHHHGHHGHHGHHHHHGHGHGHHGHHHHGHGHHHHHHHHHHHHHHHHFHHHFHGFGHGHHEGFGHHHGGGHHFGHHHGHHHHHHHHGHGHHHHHGGGGHGGGGGGGGGGFFFFFFFBBAAA
@M02197:105:000000000-AN6RF:1:1105:28657:16257 1:N:0:1
ACATCAGGTCACTCCTCCGCTTATTGATATGCTTAAGTTCAGCGGGTATCCCTACCTGATCCGAGGTCAACCTTGAAAAAATTGGGGGTCGACGGCTGGACTATCTCACACACTATGCGAAAAGATAATCTTACTACGCCTGGGGATATGAGATCATCCGCCTTTGAATTTCAGAAGGGAGAATGCAAGCAAACTCATCTTCCAAGACCAAGCAAATCTGCTTGAGAGGTATTTAATGACGCTCGAACAGGCATGCCTCCCGGAATACCAGGAGGCGCAATGTGCGTTCAAAGATTCGATGACTCAC
+
CCCCCFFFFFFFGGGGGGGGGGGHHHHHHHHHHHHHGHHHHHHGGGGGHHHGHHHHHHHHHHHGGGGHHHHHHHHHHGHHGHHHHHGGGGGGGGGGGGGHHHHHHHHHHHHHGHHGHHHHHHHHHHHHHHHHGHHHHHGGHHHGHHGGGHHHHHHHHHHHHGHHHHHHHHHHHHHHHHHHHHHHHHHHHGGHHHHHHHHHHHHGHHHGHHHHHHHGHHHHHHHHHHHHHHHHHHHHGGGGGHHGFHHHHHHEGGGCECGGHHHHHHHHHHHGGGGCHHHDCGGGHGGGGGGGGGGFFFFFFFBBBBB
@M02197:105:000000000-AN6RF:1:1105:27003:16231 1:N:0:1
ACATCAGGTCACTCCTCCGCTTATTGATATGCTTAAGTTCAGCGGGTAGTCCTACCTGATTTGAGGTCAAATTGTCAGAAGCTGTCTCAAAAGAGACCCTTTAGAAGCTGAACCCCATTTATAAAGCTGCTCTTCACAAATGGCGTAGATAATTATCACACCAAAGCAAGGCAACAAAGGTCCCGCTAATGCATTTCAGGAGAGCCGACTTCTGAGAAGCCCGCATACTCCCACATCCAAGCCTGATCAACAGAAAAAGCTGAAAAGGTTGAGAATTTCATGACACTCAAACAGGCATGCTCCTCGGAATACCAAGGAGCGCAAGGTGCGTTCAAAGATTCGA
+
CCCCCFFFFFFFGGGGGGGGGGGHHHHHHHHHHHHHHHHHHHHGGGGGGHHHHHHGHHHHHHHHGHHHHHHHHHHHHHHHHHHHHHHHHHHHHGHHHGHHHHHHHHHHHHHHHHGGGHHHHGHHHHHHGHHHHHHHHHHHHGHHGGHHGHHHHHHHHHHHHHHHHHHHHHGHHHHHHHHHHHHHGGHHHHHHHHHHHHHHHGHGHHHHHHGHGHHHHGGGGGGHHHGGGGGHHHHHGGHHHHHHHHHHHHHHHHHHHGHHHHHHHHHHHHHGHHHHHHHHHHHHFGHHHHGHHHHHHHHGGGFGHHHHHHHHHHHGGGGGHGGGGGGGGGGFFFFFCFCBCCC
@M02197:105:000000000-AN6RF:1:1105:5910:16219 1:N:0:1
ACATCAGGTCACTCCTCCGCTTATTGATATGCTTAAGTTCAGCGGGTATCCCTACCTGATCCGAGGTCAAACTTAGAAAGTTGGGGGTTGCTGGCAAGCACGCACCGAGACCCTGTAGCGAGGAGTATTACTACGCTTAGAGCACGATGGCACCGCCACTGATTTTAAGACCGATCAGAACTGATGCGGTCCAATACCAAGCAGAGCTTGAGTGTTGTACTGACGCTCGAACAGGCATGCCCCGCGGAATACCACGGGGCGCAATGTGCGTTCAAAGATTCGATGATTCAC
+
CDDDDFFFFFFFGGGGGGGGGGGHHHHGHHHHGHHHHHHHHGHGGGGGHHHHHHHHHHGHHHHGGGGHHHHHH9HHHHHHGGFHGGGGGGGHHHGHHGHHHGGGGG8GGGGGHHHHHHHGGGGGGHHHHHHHHHGGGGGHHHHHHGG<GGH<HGGHHGHHHHHGHHHHHGGGGHHHHHHHHHGGGGHHHHHHGHGHGHHHHHHHHHHHHHHGHHHHGHFGGGFGGHHGHHHHFFGHHGGGGGGGGHHHHHHGGGGGGGGGHHHHGGEGHGGGGGGGGGGFFFFFFFBBABB
@M02197:105:000000000-AN6RF:1:1105:27602:16357 1:N:0:1
ACATCAGGTCACTCCTCCGTTTATTGATATGCTTAAGTTCAGCGGGTAGTCCTACCTGATTTGAGGTCAAATTGTCAGAAGCTGTCTCAAAAGAGACCCTTTAGAAGCTGAACCCCATTTATAAAGCTGCTCTTCACAAATGGCGTAGATAATTATCACACCAAAGCAAGGCAACAAAGGTCCCGCTAATGCATTTCAGGAGAGCCGACTTCTGAGAAGCCCGCATACTCCCACATCCAAGCCTGATCAACAGAAAAAGCTGAAAAGGCTGAGAATTTCATGACACTCAAACAGGCATGCTCCTCGGAATACCAAGGAGCGCAAGGTGCGTTCAAAGATTCGATGACTCAC
+
AABCCFFFFFFFFGGFGGGGGGHGHHHHHHHHHHBGHHHHHHHGGG2EEHHHGHHHEHHHHHHHGHHHHHHHHHHHHHHHHHGHHHHHHHHGHGHHHGEFHFHHHHHGHHHHHHGGGHHHHHGHHHHHHGHHHHHHHGGHHHHHGGGGGHHHGHGHEHHHHHHHHHHHHHGHGHHHHHHHGGGHHHGHHHHHHHHHHGHGHGHFGHGFHHGHHHHHGGGGGGGGGGGGFGHHHHGGGGHHHHFFGDDHGHFHGEHHHHEHHHHHFFGHBEHHHHGHHHHHFHGBHGHHGHFHGE3HHGEGGGGGFGFCHHGHHHHACGCGHHHHGGEEB4FGGGGGGGBBFFDFFFAAAAA
@M02197:105:000000000-AN6RF:1:1105:25334:16416 1:N:0:1
ACATCAGGTCACTCCTCCGCTTATTGATATGCTTAAGTTCAGCGGGTAGTCCTACCTGATTTGAGGTCAAATTGTCAGAAGCTGTCTCAAAAGAGACCCTTTAGAAGCTGAACCCCATTTATAAAGCTGCTCTTCACAAATGGCGTAGATAATTATCACACCAAAGCAAGGCAACAAAGGTCCCGCTAATGCATTTCAGGAGAGCCGACTTCCGAGAAGCCCGCATACTCCCACATCCAAGCCTGATCAACAGAAAAAGCTGAAAAGGTTGAGAATTTCATGACACTCAAACAGGCATGCTCCTCGGAATACCGAGGAGCGCAAGGTGCGTTCAAAGATTCGATGATTCAC
+
CCCCCFFFFFFFGGGGGGGGGGGHHHHHHHHHHHHHHHHHHHHGGGGGGHHHHHHHHHHHHHHHGHHHHHHHHHHHHHHHHHHHHHHHHHHHHGHHHGHHHHHHHHHHHHHHHHGGGHHHHHHHHHHHHHHGHHHHHHHHHHHHGGGGGHHHHHHHHHHHHGHHHHHHHHGHHHHHHHHGHHHHHHGGGHHHHHHHHHHHHGHGHHHGGGGGFFHHHGGGGGHGHHGGHGHHHHHHGGGHHHHGHHHHHHHHHHHHHHFHGHHHHHHHHHHHGHHHHHHHHHHHHGHHHHHHHHHHHGHGGGEDGHHHGHGGEBH?GCGGHHHHGGGGHGGGGGGCGGFFFFFFBFAA3>A
@M02197:105:000000000-AN6RF:1:1105:2779:16821 1:N:0:1
ACATCAGGTCACTCCTCCGCTTATTGATATGCTTAAGTTCAGCGGGTAGTCCTACCTGATTTGAGGTCAGATTGTCAGAAGCTGTCTCAAAAGAGACCCTTTAGAAGCTGAACCCCATTTATAAAGCTGCTCTTCACAAATGGCGTAGATAATTATCACACCAAAGCAAGGCAACAAAGGTCCCGCTAATGCATTTCAGGAGAGCCGACTTCTGAGAAGCCCGCATACTCCCACATCCAAGCCTGATCAACAGAAAAAGCTGAAAAGGTTGAGAATTTCATGACACTCAAACAGGCATGCTCCTCGGAATACCAAGGAGCGCAAGGTGCGTTCAAAGATTCGATGATTCAC
+
BBBBBFBBFF@FGGGGFGGGE?2EGHCHGHFBGHHGGGHHHHHGGG2EFHFDGHBHHFCFEGFGFHEGFHHHHHHHGHHHGGGHGHHHHHHHHGHGHEHHHHGHHHHHHHHHHHGGGGFHHHHGGHHHHGHGHHGHHHGHHGFGGFGGGHGGFHHHHHGHHGHGHHGHHFFHFHHHHHHHFFGH@CGGGHFFGF7HHHHHHGFCGHGFGGGGHGHGHGGGGGGGHFGGHGGGGHHFE?FHGBBFHGBHBHBHGF1FFHGHHGGFGCFEHFFHHFGDFDF2EDFF1/FBHHHHGGBGEGF/CEE?GGGFF1B1FHHEFCEGHCHHGGEEF1CGGFGFFCB11BDFFD>>11>
@M02197:105:000000000-AN6RF:1:1105:18953:16923 1:N:0:1
ACATCAGGTCACTCCTCCGCTTATTGATATGCTTAAGTTCAGCGGGTAGTCCTACCTGATTTGAGGTCAAATTGTCAGAAGCTGTCTCAAAAGAGACCCTTTAGAAGCTGAACCCCATTTATAAAGCTGCTCTTCACAAATGGCGTAGATAATTATCACACCAAAGCAAGGCAACAAAGGTCCCGCTAATGCATTTCAGGAGAGCCGACTTCTGAGAAGCCCGCATACTCCCACATCCAAGCCTGATCAACAGAAAAGGCTGAAAAGGTTGAGAATTTCATGACACTCAAACAGGCATGCTCCTCGGAATACCAAGGAGCGCAAGGTGCGTTCAAAGATTCGATGATTCAC
+
CCCCCFFFFFFFGGGGGGGGEGGHHHHHHHHHHHHHHHHHHHHGGGEEFHHHHHHHHHEGHHHHGHHHHHHHHHHHHHHHFHHHHHHHHHHHHGHHHGHHHHHHHHHHHHHHHHGGGHHHHHHHHGHHHHHHHHHHHHGHHHGHGGGGGHHHHHHHHHHHHHHHHHHHHHHHHHHHHHGGGHHHHHHHGHHHHGHHHHHHHGHGHHHHHHHHHHHHHGGGGGHGHGGGHGGHHGHHGGHHHFGHHHHHHHHHHHHGHHGHHGHHHFHFBHHFHBGBHHHHHHHHHGHHHHGGHHHGHHGGGGEGFGEHHGFGHHHGFGGGHFGHGGGGHGGFGFBGA4GFFFFFFFAAA>?
@M02197:105:000000000-AN6RF:1:1105:23512:17201 1:N:0:1
ACATCAGGTCACTCCTCCGCTTATTGATATGCTTAAGTTCAGCGGGTAGTCCTACCTGATTTGAGGTCAAATTGTCAGAAGCTGTCTCAAAAGAGACCCTTTAGAAGCTGAACCCCATTTATAAAGCTGCTCTTCACAAATGGCGTAGATAATTATCACACCAAAGCAAGGCAACAAAGGTCCCGCTAATGCATTTCAGGAGAGCCGACTTCTGAGAAGCCCGCATACTCCCACATCCAAGCCTGATCAACAGAAAAAGCTGAAAAGGTTGAGAATTTCATGACACTCAAACAGGCATGCTCCTCGGAATACCAAGGAGCGCAAGGTGCGTTCAAAGATTCGATGACTCAC
+
CCCCCFFFFFFFGGGGGGGGGGGHHHHHHHHHHHHHHHHHHHGGGGGGGHHHHHHHHHGHHHHHGHHHHHHHHHHHHHHHHHHHHHHHHHHHHGHHHGHGHHHHHHHHHHHHHHGGGHHHHHHHHHHHHHHHHHHHHHHHHHHHGGGGGHHHHHHHHHHHHHHHHHHHHHHHHHHHHHHHGHHHGHHHHHHHHHHHHHHHHGGGHHHGHGGHGHHHGGGGGGHHHGGGHGHGGGGHGGHHGGHFHHHFHHHHHGHHHHHHHHHGHGHHHHHHHHHHHHHHHHHGDGHGHHHHGHHGGHHGGGGGHHHHHHHGHHHGGGGGGHHHGGGGHGGGGGGGGGGFFFFFFFCCBAC
@M02197:105:000000000-AN6RF:1:1105:19745:17747 1:N:0:1
ACATCAGGTCACTCCTCCGCTTATTGATATGCTTAAGTTCAGCGGGTAGTCCTACCTGATTTGAGGTCAAATTGTCAGAAGCTGTCTCAAAAGAGACCCTTTAGAAGCTGAACCCCATTTATAAAGCTGCTCTTCACAAATGGCGTAGATAATTATCACACCAAAGCAAGGCAACAAAGGTCCCGCTAATGCATTTCAGGAGAGCCGACTTCTGAGAAGCCCGCATACTCCCACATCCAAGCCTGATCAACAGAAAAAGCTGAAAAGGTTGAGAATTTCATGACACTCAAACAGGCATGCTCCTCGGAATACCAAGGAGCGCAAGGTGCGTTCAAAGCTTCGATGATTCAC
+
BCCCCFFFFFFFGGGGGGGGGGGHHHHHHHGHHHHHHHHHHHHGGGGGGGHHHHHHHHGHHHHHGHHHHHHGHHHHHGHHHHHHHHHHHHHHHGHHHGHHHHHHHHHHHGHHHHGGGHHHHHHHHHHGGHHHHHHHHHHHHHHHGGGGGHHHHHHHHHHHHGHHHHHHHHGHHHHHHHHGHHHHGGGGGHHHHHHHHHHHHGHGHGGGGGGGGGHGGGGGGGGGHGGGGGGGGGGGECGEE1GDHFHFHGHFGFHBGFGBGGFFHHHHFG2GGGG1DHFDEHHFHGG0FBAF1A1BHGAGEEEEC2BABGBGBG1FAE0EG1G0?EECHGF3AB1GE1GBFFFFB3>11AA
@M02197:105:000000000-AN6RF:1:1105:19142:17757 1:N:0:1
ACATCAGGTCACTCCTCCGCTTATTGATATGCTTAAGTTCAGCGGGTATCCCTACCTGATCCGAGGTCAAACTTAGAAAGTTGGGGGTTGCTGGCAAGCACGCACCGAGACCCTGTAGCGAGGAGTATTACTACGCTTAGAGCACGATGGCACCGCCACTGATTTTAAGACCGATCAGAACTGATGCGGTCCAATACCAAGCAGAGCTTGAGTGTTGTACTGACGCTCGAACAGGCATGCCCCGCGGAATACCACGGGGCGCAATGTGCGTTCAAAGATTCGATGATTCAC
+
BBBBBFFBDFFFFGGGGGGCGGGHFHGHHGHHHHHHGEHHGFBEEEGFFHFHFHHH:9;;HHHGGGG:HFHHFDHHHG.H:FFHGCE>E7::HG9HHGH<H4E9GGC7G:GFHHG:;;;GGGG::F9HE;HHHHG869G;<:9H;?<GGGHHHGGFGGGHHHGGFHHFCF9FG7GGGGFGGGGGGGGGFFGFFFFFFGFFFFFGFFFFBFFF9FFF?BFFFFGFFFHFFFHHHHHFHEGGGFAGHHHHHHFGGEACGGGGHHGHGGGGHGGGGGFGEBGFFFFFFF?BAAA
@M02197:105:000000000-AN6RF:1:1105:4832:17887 1:N:0:1
ACATCAGGTCACTCCTCCGCTTATTGATATGCTTAAGTTCAGCGGGTAGTCCTACCTGATTTGAGGTCAAATTGTCAGAAGCTGTCTCAAAAGAGACCCTTTAGAAGCTGAACCCCATTTATAAAGCTGCTCTTCACAAATGGCGTAGATAATTATCACACCAAAGCAAGGCAACAAAGGTCCCGCTAATGCATTTCAGGAGAGCCGACTTCTGAGAAGCCCGCATGCTCCCACATCCAAGCCTGATCAACAGAAAAAGCTGAAAAGGTTGAGAATTTCATGACACTCAAACAGGCATGCTCCTCGGAATACCAAGGAGCGCAAGGTGCGTTCAAAGATTCGATGATTCAC
+
BBBBBFFFDFFFGGGGGGGGGGGHHHHHHHHHHHGHHHHHHGCGGGGGFGGHHHHHGHGHHHEHGHHHHHHHHGFHHHHHHHHHHHHHHHHHGGHHHGHHHGHHHHHHHHHGHHGGGHHHHHHGHHHGHHHHGHHHHGHHHHHHGGGGGHGHHHHHHHHHHHHHHHHHHHGHHHHHHHFCFFFGHHHHFHHHHHHHHHHHHGHGHHHGGHGHHHHGHGGGGGGGHHGGFGGGGGHGGGHHFEHHGFFHHHHGHHFHHHHEHHFHGHHHHHGHHHHFHFFFHHHGBFGHHGHHHHHGHHHGFECGHHHHHHDGHHHGGGGGHHHHGFCGHGGGGGFCCGGFFFBFFFB@BBB
@M02197:105:000000000-AN6RF:1:1105:25273:17795 1:N:0:1
ACATCAGGTCACTCCTCCGCTTATTGATATGCTTAAGTTCAGCGGGTAGTCCTACCTGATTTGAGGTCAAATTGTCAGAAGCTGTCTCAAAAGAGACCCTTTAGAAGCTGAACCCCATTTATAAAGCTGCTCTTCACAAATGGCGTAGATAATTATCACACCAAAGCAAGGCAACAAAGGTCCCGCTAATGCATTTCAGGAGAGCCGACTTCTGAGAAGCCCGCATACTCCCACATCCAAGCCTGATCAACAGAAAAAGCTGAAAAGGTTGAGAATTTCATGACACTCAAACAGGCATGCTCCTCGGAATACCAAGGAGCGCAAGGTGCGTTCAAAGATTCGATGACTCAC
+
DDDDDFFFFFFFGGGGGGGGGGGHHHHHHHGHHHHHHHHGHHGGGGGGGHHHHHHHHHHHHHHHGHHHHHHHHHHHHHHHFGHHHHHHHHHGHGHHHGGHHHHHHHHHHHHHHHGGGHHHHHHHHHHHHHHHHHHHHHGHHHHHGGGGGHHHHHHHHHHHHGHHHHHHHHHHHHHHHHHHGHHHHGGHHHHHHHHHHHHHHGHGHHHHGHGHHGHFHGGGGGHGHGGGGGHGGGHGGGHHHHGBHEHHHHHHHHHGHHGHHHHHHHHHHFHHHHHGHHHHFHHHHGHHHHHHHFBHHHAGGGGDHHGHGHHHHHHDGGGGHFHHGCGGHGFGGGGGGGGFFFFFBFBBAAB
@M02197:105:000000000-AN6RF:1:1105:20970:18214 1:N:0:1
ACATCAGGTCACTCCTCCGCTTATTGATATGCTTAAGTTCAGCGGGTAGTCCTACCTGATTTGAGGTCAAATTGTCAGAAGCTGTCTCAAAAGAGACCCTTTAGAAGCTGAACCCCATTTATAAAGCTGCTCTTCACAAATGGCGTAGATAATTATCACACCAAAGCAAGGCAACAAAGGTCCCGCTAATGCATTTCAGGAGAGCCGACTTCTGAGAAGCCCGCATACTCCCACATCCAAGCCTGATCAACAGAAAAAGCTGAAAAGGTTGAGAATTTCATGACACTCAAACAGGCATGCTCCTCGGAATACCAAGGAGCGCAAGGTGCGTTCAAAGATTCGATGATTCAC
+
CCCCCFFFFFFFGGGGGGGGGGGHHHHHHHHHHHHHHHHHHHHGGGEGGHHHHHHHHHHHHHHHGHHHHHHHHHHHHHHHGHHHHHHHHHHHHGHHHGHHHHHHHHHHHHHHGHGGGHHHGHHGHHHHHGHHHHHHHHHHHGHHGGGGGHHHHHHHHHHHHHHHHHHHHHGHHHHHHHHHGHHHHHHHHHHHHHHHHHHHHGHGHHGGGHHHHHHGHGGGGGHHHGGGHGHHHGGFGGHGHHHGHFGHHHHHHHHHHHHEHHHHHHHHHHGHHHHHGHHHHHHHGFHGGHHHHGHGHHHGGGGGHHHHHHHHHHHGGGGGHGHHGGGGHGGGGGGGEBGFFFFFFFBAABB
@M02197:105:000000000-AN6RF:1:1105:24649:18334 1:N:0:1
ACATCAGGTCACTCCTCCGCTTATTGATATGCTTAAGTTCAGCGGGTAGTCCTACCCGATTTGAGGTCAAATTGTCAGAAACTGTCTCAAAAGAGACCCTTTAGAAGCTGAACCCCATTTATAAAGCTGCTCTTCACAAATGGCGTAGATAATTATCACACCAAAGCAAGGCAACAAAGGTCCCGCTAATGCATTTCATGAGAGCCGACTTCTGAGAAGCCCGCATACTCCCACATCCAAGCCTGATCAACAGAAAAAGCTGAAAAGGTTGAGAATTTCATGACACTCAAACAGGCATGCTCCTCGGAATACCAAGGAGCGCAAGGTGCGTTCAAAGATTCGATGATTCAC
+
BBBBBFFFFFFFGGGGGGGGGGGHHHHHHHGHHHHHHHHHHHHGGGGEGHHHHHGFHGGGGGHHGHHGH3FHHHHHHHHHGHHHFHHHHHHHGGHHHGHHHHHHHHHGHHHHHHGGGHHHHHHHHHHHHHHHHHHHHHHHGHHGGGGGGHHGHHHHHHHHHHHHHHHHHHGHHHHHGHGHGHGHGGHGHHHHHHHHHHHHHGHFHFHHGHGGGGHHHGGGGGHHHHGGHGHGGHGGEEHEHGGHHHHGHGHHHHHHHGHHHGHHHHHHHHHHHHGEHHHHHHHHFGHHHHHHFHHHGHHGGGGCHHGHHHHHHHHGGGGGHHHHGGGGHGFCGFGCGFGBFFFFFFBBBBB
@M02197:105:000000000-AN6RF:1:1105:2429:18419 1:N:0:1
ACATCAGGTCACTCCTCCGCTTATTGATATGCTTACTTCCTCTAAATGACCAAGATCCTCCCTTATTGATATGTTCCTCCGCTTATTGATATGCTTACTTCCTCTAAATGCCCAAGATCCTCCGCTTATTGATATGCTTAAGTTCAGCGGGTATCCCTACCTGATCCGAGGTCAAACTTAGAAAGTTGGGGGTTGCTGGCAAGCACGCACCGAGACCCTGTAGCGAGGAGTATTACTACGCTTAAAGCCCGATGCCTCCGCCACTGATTTTAAGACCGATCAGAACTGATGCGGTCCAATACCAAGCAGAGCTTGAGTGTTGTACTGACGCTCGAACAGGCATGCCCCGCGGAATACCACGGGGCGCAATGTGCGTTCA
+
BBBBAFFFDFFBFDGGBGGGGGGHHHFGFHHHHHHHHH5GGFHHHBGFFFFHHHGFHHHHHGHGFGHGFGFHHHHFHHHHGGGGGHHHHHGHHHHHGHHHF3BGHHHHHHHFHGHHHHFGHHBEAEGFHGFFHHHHHHHHBGHF9DHBEC9BCHH<H<<HFGGBHEFFEFGGGFGGHEHHHFH<GGHHHCG9:;C/GHFCHHGAGGG?5@.4;2:GGGGGBGF9GFFFFFFEFFFF.C:0000;.---.CCCC<<<-C@.BHFGF1HFGEHHGGGGFHHGGG2HHG1?GGCCHFGHHHFFGGHHFBGFFHFHFCHFAGHDHHGBGFGEECHHGHFGHGHGHHE?A/ECGGGDHGD0EEEEFA0EABGFFDAA111A1AA
@M02197:105:000000000-AN6RF:1:1105:15481:18490 1:N:0:1
ACATCAGGTCACTCCTCCGCTTATTGATATGCTTAAGTTCAGCGGGTAGTCCTACCTGATTTGAGGTCAAATTGTCAGAAGCTGTCTCAAAAGAGACCCTTTAGAAGCTGAACCCCATTTATAAAGCTGCTCTTCACAAATGGCGTAGATAATTATCACACCAAAGCAAGGCAACAAAGGTCCCGCTAATGCATTTCAGGAGAGCCGACTTCTGAGAAGCCCGCATACTCCCACATCCAAGCCTGATCAACAGAAAAAGCTGAAAAGGTTGAGAATTTCATGACACTCAAACAGGCATGCTCCTCGGAATACCAAGGAGCGCAAGGTGCGTTCAAAGATTCGATGATTCAC
+
BCCCCFFFFFFFGGGGGGGGGGGHHHGHHHHHHHHHHHHHHHHGGGGGGHHHHHHHHHHHHHHHGGHHHHHHHHHHHHHHHHHHHHHHHHHHHGHHHGHHHHHHHHHHHHHHHGGGGHHHHHHHHHHHHHHHHHHHHHHHHHHGGGGGGHHGHHHHHHHHHHHHHHHHHHHHHHHHHHGHHHHHHHHHGHHHHHHHHHHHHGHGHHHHHGHGGGGGHGGGGGGHHHGGHGHHHHHGGGGHHEHGHFHHHHHHHHHHHHHHHHHHGHHHHHHHHHHHHHHHHHHGHGGHHHHHHHHHHHHEEGGGFHHHHHGHHHHGGGGGHFHGGGGGHGGGGGGGGGGFFFFFFFBAABC
@M02197:105:000000000-AN6RF:1:1105:22374:18552 1:N:0:1
ACATCAGGTCACTCCTCCGCTTATTGATATGCTTAAGTTCAGCGGGTATCCCTACCTGATCCGAGGTCAAACTTAGAAAGTTGGGGGTTGCTGGCAAGCACGCACCGAGACCCTGTAGCGAGGAGTATTACTACGCTTAGAGCACGATGGCACCGCCACTGATTTTAAGACCGATCAGAACTGATGCGGTCCAATACCAAGCAGAGCTTGAGTGTTGTACTGACGCTCGAACAGGCATGCCCCGCGGAATACCACGGGGCGCAATGTGCGTTCAAAGATTCGATGACTCAC
+
CDDDDFFFFFFFGGGGGGGGGGGHHHHHHHHHHHHHHHHHHHHGGGGGHHHHHHHH;HHHHH:GGGGHHHHHH:HHHGHHH<HHGG9GGGHHGHGHHGH<HGGGGGGGG;GGGHHGHHHG:GGGGGHHHHHHHHGGGGGHHHHHHGGHGGHHHGGHGGHHHHHHHHHHHGGGHHHHHHHHHHGGGHGHHHHHHHHFGHHHHHHHHHHHGHHGHHHHHHHGGGGGGHHGHHHHHHGHHGGGGGGGHHHHHHHGGGGGGGGGHHHHGGGGHGGGGGGGGGGCBFBFFF@ABBB
@M02197:105:000000000-AN6RF:1:1105:19882:18591 1:N:0:1
ACATCAGGTCACTCCTCCGCTTATTGATATGCTTAAGTTCAGCGGGTATCCCTACCTGATCCGAGGTCAACCTTGAAAAAATTGGGGGTCGACGGCTGGACTATCTCACACACCATGCGAAAAGATAATCTTACTACGCCTGGGGATATGAGATCATCCGCCTTTGAATTTCAGAAGGGAGAATGCAAGCAAACTCATCTTCCAAGACCAAGCAAATCTGCTTGAGAGGTATTTAATGACGCTCGAACAGGCATGCCTCCCGGAATACCAGGAGGCGCAATGCGCGTTCAAAGATTCGATGACTCAC
+
CDDDDFFFFFFFGGGGGGGGGGGHHHHHHHHHHHHHHHHHHHHGGGGGHHHHHHHHHHHHHHHGGGGHHHHHHHHHHHHHGHHHHHGGGGGGGGGGGGGHHHHHHHHHHHHGGGHHHHHHHGHHHHHHHHHHHHHHHHGGHHHHHHHHHHHHHHHHHHHHHGGGHHHHHHHHHHHHHHHHHHHHHHHHHHHHHHHHHHHHHHHHHHHGHHHGHHHHHHHHHHHHHHHHHHHHHGHHGGGGGHHGHHHHHHHHHGGGGGGGHHHHHHGHGHGGGGGGHFCGGGCGHGGGGGGGEBGFFFFFFFBBBBB
@M02197:105:000000000-AN6RF:1:1105:9127:18725 1:N:0:1
ACATCAGGTCACTCCTCCGCTTATTGATATGCTTAAGTTCAGCGGGTAGTCCTACCTGATTTGAGGTCAAATTGTCAGAAGCTGTCTCAAAAGAGACCCTTTAGAAGCTGAACCCCATTTATAGAGCTGCTCTTCACAAATGGCGTAGATAATTATCACACCAAAGCAAGGCAACAAAGGTCCCGCTAATGCATTTCAGGAGAGCCGACTTCTGAGAAGCCCGCATACTCCCACATCCAAGCCTGATCAACAGAAAAAGCTGAAAAGGTTGAGAATTTCATGACACTCAAACAGGCATGCTCCTCGGAATACCAAGGAGCGCAAGGTGCGTTCAAAGATTCGATGACTCAC
+
CCCCCFFFFFFFGGGGGGGGGGGHHHHHHHHHHBHHHHHHHHFGGGGGGHHGHHHHHHGHHHHHGGGHHHHHHHHHHHHHHHHHHHHHHHHHHGHHGGHHHHHHHHHHHHHHHHGGGHHHHHHHHHHHHHHHHHHHHHHHHHHHGGGGGHHHHHHHHHHHHHHHHHHHHHGHHHHHHHHGGGGGGCGHHHHHHHHHHHHHHGGGGHHHGHHHHHHGHGGGGGGHHGFGHGHGGHGHGGGHHHHGHGHHHHHHHHHHHHHHHHHHGHFHHHGHGGHEFHHGHHHHHGHHHHHHHHGHHHHGGGGGHHHHGHFGHHHGFGFGHHGHGGGGHGGGGGFGGGGFFFFFFFBBBAB
@M02197:105:000000000-AN6RF:1:1105:3355:18726 1:N:0:1
ACATCAGGTCACTCCTCCGCTTATTGATATGCTTAAGTTCAGCGGGTAGTCCTACCTGATTTGAGGTCAAATTGTCAGAAGCTGTCTCAAAAGAGACCCTTTAGAAGCTGAACCCCATTTATAAAGCTGCTCTTCACAAATGGCGTAGATAATTATCACACCAAAGCAAGGCAACAAAGGTCCCGCTAATGCATTTCAGGAGAGCCGACTTCTGAGAAGCCCGCATACTCCCACATCCAAGCCTGATCAACAGAAAAAGCTGAAAAGGTTGAGAATTTCATGACACTCAAACAGGCATGCTCCTCGGAATACCAAGGAGCGCAAGGTGCGTTCAAAGATTCGATGACTCAC
+
BBBBBFFFFFFFG5FGGGCGGGGHHHHHHHHHHHHHHHHGHHCGG?EEGHHHHHHHHHHHHHHHGHHHHHHHHHHHHHHHHHHHHGDGGHHHGGGHHGHHBGFHHHGHHGHHHHGGGHHHHHHGHHGHHHHHHHHHHHHHHH;HGGGGGGHGHHHHHHHHHGHHHHHHHHHHHHHHHHHHHFHHCCGHHHHHHGHHHHHHHGGGHGGGGGGGGHHGGGGFGGFGGGGGHGGGFHGBDGHGGGHGHHBHHHFHFHHHHHHFHHGHHHHFHHHHHHGFHHGHHHHFFGHHHHHGGHHFHHHGGGGGHHGFGFBFFFHECGEEHGHHGGCFHGGGGGGGGGGFFFFFFFABAAA
@M02197:105:000000000-AN6RF:1:1105:27694:18627 1:N:0:1
ACATCAGGTCACTCCTCCGCTTATTGATATGCTTAAGTTCAGCGGGTAGTCCTACCTGATTTGAGGTCAAATTGTCAGAAGCTGTCTCAAAAGAGACCCTTTAGAAGCTGAACCCCATTTATAAAGCTGCTCTTCACAAATGGCGTAGATAATTATCACACCAAAGCAAGGCAACAAAGGTCCCGCTAATGCATTTCAGGAGAGCCGACTTCTGAGAAGCCCGCATACTCCCACATCCAAGCCTGATCAACAGAAAAAGCTGAAAAGGTTGAGAATTTCATGACACTCAAACAGGCATGCTCCTCGGAATACCAAGGAGCGCAAGGTGCGTTCAAAGATTCGAT
+
BAABAFBFFFFFFFGGGGGGGEFHGHHHHFFHHFDGHHHFHFHGGGGFFHHHHEBGHHHHHHHHGFHHHHGHHHGGHFDFFHHHHHHHHGHHFGEHHGHHHHGGHFHHHHHHHHGGGHHHHHHHHGGHHFHHHHHHHHHHHHHHGGGHGHHHHHHHHHGHHGHHHHHHHHGHHHHHHHHHGGDHHHHGHHHHHHHHHHHFHGHGHHGGCGGGGHHGHFGGGGHGHHGGFGFFHGHHCEFGGGGHFGBFGHHBFHHEHHFBBHHHGFA2FHBBG5E5GGHHFGHFGFHEHHHFHHFHFHEGEGGEBHHHHGAFHHHFECEEG5GG?CGGGGGGDFFFBFFBAAA>
@M02197:105:000000000-AN6RF:1:1105:20510:18807 1:N:0:1
ACATCAGGTCACTCCTCCGCTTATTGATATGCTTAAGTTCAGCGGGTAGTCCTACCTGATTTGAGGTCAAATTGTCAGAAGCTGTCTCAAAAGAGACCCTTTAGAAGCTGAACCCCATTTATAAAGCTGCTCTTCACAAATGGCGTAGATAATTATCACACCAAAGCAAGGCAACAAAGGTCCCGCTAATGCATTTCAGGAGAGCCGACTTCTGAGAAGCCCGCATACTCCCACATCCAAGCCTGATCAACAGAAAAAGCTGAAAAGGTTGAGAATTTCATGACACTCAAACAGGCATGCTCCTCGGAATGCCAAGGAGCGCAAGGTGCGTTCAAAGATTCGAT
+
BBBBBFFFFFFFGGGGGGGGGGGHHHHHHHHHHHGGHHHHHHHGGGGGGHHHHHHHHHHHHHHHEHHHHHHHHHHHHHHHHHGHHHHHHHHHHGHHHGHHHHHHHHHHGHHHHHGGGHHHHHHHGHHHHHHHHHGHHHHHHHHHGGGGHHHHHHHHHHHHHHHHHHHHHHHHHHHHHHHFHHHHHHHHGHHHHHHHHHHHHGGGHHGGHHGHGHHHGGGGGGHHHHGGGGGHGHHGGGGGHHFHHHHHHGFEHHHHHHHHHHGHHHHHHGHHGHGEHHHHGHHGFGGHHHHHHHGHHGAGGGGGHHHHFHHGGHGAGGFCHHGGCEGGGFDGFFFFABFBBBBB
@M02197:105:000000000-AN6RF:1:1105:15361:18943 1:N:0:1
ACATCAGGTCACTCCTCCGCTTATTGTTATGCTTAAGTTCAGCGGGTAGTCCTACCTGATTTGAGGTCAAATTGTCAGAAGCTGTCTCAAAAGAGACCCCTTAGAAGCTGAACCCCATTTATAAAGCTGCTCTTCACAAATGGCGTAGATAATTATCACACCAAAGCAAGGCAACAAAGGTCCCGCTAATGCATTTCAGGAGAGCCGACTTCTGAGAAGCCCGCATACTCCCACATCCAAGCCTGATCAACAGAAAAAGCTGAAGAGGTTGAGAATTTCATCACACTCAAACAGGCATGCTCCTCGGAATACCAAGGAGCGCAAGGTGCGTTCAAAGATTCGATGATTCAC
+
CDDDDFFFFFFFGGGGGGGGGGGHHHHHHHHHHHHHHHHHHHHGGGGGGHHHHHHHHHHHHHHHGHHHHHHHHHHHHHHHHHHHHHHHHHHHHGHHHGHGGHHHHHGHHHHHHGGGGHHHHHHHHHHHHHHHHHHHHHHHHHHHGGGGGHHHHHHHHHHHHHHHHHGHHHHHHHHHHHHHHHHHHGHHHHHHHHHHHHHHHGHGHHHGHHGHGHHHHGGGGGHHHHGGGGHHHHHHGGHHHHHHHHHHHHHHHHHHHHHHHHHHHHHGHHHHHHHHHHHHHHHHHGHHHHHHHHHHHHHGGGGGHHHHHHHHHHHGE?GGHHHHGGGGHGGGGGGGCGGFFFFFFFCCCCC
@M02197:105:000000000-AN6RF:1:1105:23577:19119 1:N:0:1
ACATCAGGTCACTCCTCCGCTTATTGATATGCTTAAGTTCAGCGGGTAGTCCTACCTGATTTGAGGTCAAATTGTCAGAAGCTGTCTCAAAAGAGACCCTTTAGAAGCTGAACCCCATTTATAAAGCTGCTCTTCACAAATGGCGTAGATAATTATCACACCAAAGCAAGGCAACAAAGGTCCCGCTAATGCATTTCAGGAGAGCCGACTTCTGAGAAGCCCGCATACTCCCACATCCAAGCCTGATCAACAGAAAAAGCTGAAAAGGTTGAGAATTTCATGACACTCAAACAGGCATGCTCCTCGGAATACCAAGGAGCGCAAGGTGCGTTCAAAGATTCGATGATTCAC
+
DDDCCFFFFFFFGGGGGGGGGGGHHHHHHHHGHHHHHHHHHHHGGGGGGHHHHHHHHHGHHHHGGHHHHGHHHHHHHHHHHHHHHHHHHHHHGGHHHGHHHHHHHHHGHGHHHHGGGHHHHHHHHHHHHHGHHGHHHHHHHHHHGGGGGHHHHHGHHHHHHHHHGFHHHHHHHHHHHHHHBHHHGGGGHHHHHHHHHHHHHGHGGHHGGGFGHGGGGGGGGGGGGGGGGGHHHHHHGGGFHGBG4BHHHHGGBBHHHHGHFGHHHHG2GHHFFFHHGFE5EFGGDGFHHHGFGCBHGAA1A?GEFDHHEFFHFHE2EFCGHHHHECGGHGGGFFGGGGGFFFFFFFAA>33
@M02197:105:000000000-AN6RF:1:1105:4176:19138 1:N:0:1
ACATCAGGTCACTCCTCCGCTTATTGATATGCTTAAGTTCAGCGGGTAGTCCTACCTGATTTGAGGTCAAATTGTCAGAAGCTGTCTCAAAAGAGACCCTTTAGAAGCTGAACCCCATTTATAAAGCTGCTCTTCACAAATGGCGTAGATAATTATCACACCAAAGCAAGGCAACAAAGGTCCCGCTAATGCATTTCAGGAGAGCCGACTTCTGAGAAGCCCACATACTCCCACATCCAAGCCTGATCAACAGAAAAAGCTGAAAAGGTTGAGAATTTCATGACACTCAAACAGGCATGCTCCTCGGAATACCAAGGAGCGCAAGGTGCGTTCAAAGATTCGATGATTCAC
+
A@ABCFFFFFFFGGGGGGGGGGGHHHGHGHHGHGHHHGHHHHHGGGEGGHHHHHHHHGGHHHHHGGHHHHHHHHHHHHHHHHHGHHHHHHHHHGGFHGGHHHHHHHFFHHHHHFGGGHHHHHGHHHHHGFHHHHHHHHHHHHGGHHHHHHHHHHHHHGHHHHHHHHHHGFHGHHHHHHHHHHHGGGGGGHHHHHHHHHHHHGAGHFGGGGGGHHGGGFFGGGGHGGGGGGHGGGGFCEHGHGHGHGBGHHHHHHHHHGHHHHHHHHHGGHHHHHHGHGHHFHHGFEFHGBHFFHHGHHECEGGGHHGHHHHHHHHGGGGGGHHHGGGGGGGGGGGFGFCFFBFFFFAA>>1
@M02197:105:000000000-AN6RF:1:1105:3047:19256 1:N:0:1
ACATCAGGTCACTCCTCCGCTTATTGATATGCTTAAGTTCAGCGGGTAGTCCTACCTGATTTGAGGTCAAATTGTCAGAAGCTGTCTCAAAAGAGACCCTTTAGAAGCTGAACCCCATTTATAAAGCTGCTCTTCACAAATGGCGTAGATAATTATCACACCAAAGCAAGGCAACAAAGGTCCCGCTAATGCATTTCAGGAGAGCCGACTTCTGAGAAGCCCGCATACTCCCACATCCAAGCCTGATCAACAGAAAAAGCTGAAAAGGTTGAGAATTTCATGACACTCAAACGGGCATGCTCCTCGGAATACCAAGGAGCGCAAGGTGCGTTCAAAGATTCGATGATTCAC
+
BBBBBFFFFFBFG5GGGGGGGGGCHHHHHHHHHHHHHGGHHHHGGGFGGHHHHHHFHFGHHHHHGHHHHHGHHHHHHHHHHHHHHHFHHHGGHGHHHGHHGGHHHHHHHHHHHHGGGHHHHHHFHHHHHHHHHHHGHGHHHHHGGGGGGHHHHHHHHHHHHGHHHHGHGFGHHFHHHGHHFHFHFGHGGFHHHHHHGGFFGEGFFHFFFGGGGGHHGGGGGGGGGGGGHGGGGHGFEEFGBGHHHHGGGFGBEHHHGHFEHHGBHGGHHHFHHHG5HGEGFHFDHF5EFFA1A3HHGHHGE?GFEAEHHGFFHHGGGGGGHGFHE?EFCGGGFGFGAGBFFFDDFFBBBAB
@M02197:105:000000000-AN6RF:1:1105:13141:19193 1:N:0:1
ACATCAGGTCACTCCTCCGCTTATTGATATGCTTAAGTTCAGCGGGTAGTCCTACCTGATTTGAGGTCAAATTGTCAGAAGCTGTCTCAAAAGAGACCCTTTAGAAGCTGAACCCCATTCATAAAGCTGCTCTTCACAAATGGCGTAGATAATTATCACACCAAAGCAAGGCAACAAAGGTCCCGCTAATGCATTTCAGGAGAGCCGACTTCTGAGAAGCCCGCATACTCCCACATCCAAGCCTGATCAACAGAAAAAGCTGAAAAGGTTGAGAATTTCATGACACTCAAACAGGCATGCTCCTCGGAATACCAAGGAGCGCAAGGTGCGTTCAAAGATTCGATGATTCAC
+
CCCCCFFFFFFFGGGGGGGGGGGHGHHHGHHHHHHHHHHHHHHGGGGGGHHHHHHHHGHHHHHHGHHHHHHHHHHHHHHHHHHHHHHHHGHHHGHHHGHHHHHHGHHHHHHHHHGGGHHGHHHHHHHHHHGHHHHHHHGHHHHHGGGGGHHHHHHHHHHHHHHFHHHHHHHHHHHHHHHGFGHHGHHHHHHHHHHHHHHHHGHGHGGHGHHGHHHHHGGGGGHHHHGGHGGGHHHHGGHHHHGHGHHGHHHHHHHHHHHHHHFHHHHHHHHHHHHHGHHHHHHGFGHHFHHHHHGHHHHGGGGGHHHHFFGFHGHGEEGGHHFHGGGGHGGGGGGGGFGFFFFFFFCCCCC
@M02197:105:000000000-AN6RF:1:1105:11217:19263 1:N:0:1
ACATCAGGTCACTCCTCCGCTTATTGATATGCTTAAGTTCAGCGGGTAGTCCTACCTGATTTGAGGTCAAATCGTCAGAAGCTGTCTCAAAAGAGACCCTTTAGAAGCTGAACCCCATTTATAAAGCTGCTCTTCACAAATGGCGTAGATAATTATCACACCAAAGCAAGGCAACAAAGGTCCCGCTAATGCATTTCAGGAGAGCCGACTTCTGAGAAGCCCGCATACTCCCACATCCAAGCCTGATCAACAGAAAAAGCTGAAAAGGTTGAGAATTTCATGACACTCAAACAGGCATGCTCCTCGGAATACCAAGGAGCGCAAGGTGCGTTCAAAGATTCGATGACTC
+
CCCCCFFFFFFFGGGGGGGGGGGHHHHHHHHHHHHHHHHHHHHGGGGGGHHHHHHHGHHHHHHHGHHHHHHGGGHHHGHHHHHHHHHHHHHHHGHHHGHHHHHHHHHHHHHHHHGGGHGHHHGHHHHHHHHHHHHHHHHHHHGHGGGGGHHGHHHHHHHHHHHHHHHHHHHHHHHHHHHHHHHHHHHHGHHHHHHHHHHHHGHGHHHHGGHHGHGGHGGGGGHHGGGGGGHHGHGGGGHHGHHHHHHHHHHHHHHHGHHHHHHHHHHFHHHHHGF@BGHHHHHGAGHHHHHHHHHFHHHECCGDHHHHHHFHGHHGGGGGHGHGGGGGGGGGGGGGEFFFFFFFABBAA
@M02197:105:000000000-AN6RF:1:1105:18635:19278 1:N:0:1
ACATCAGGTCACTCCTCCGCTTATTGATATGCTTAAGTTCAGCGGGTAGTCCTACCTGATTTGAGGTCAAATTGTCAGAAGCTGTCTCAAAAGAGACCCTTTAGAAGCTGAACCCCATTTATAAAGCTGCTCTTCACAAATGGCGTAGATAATTATCACACCAAAGCAAGGCAACAAAGGTCCCGCTAATGCATTTCAGGAGAGCCGACTTCTGAGAAGCCCGCATACTCCCACATCCAAGCCTGATCAACAGGAAAAGCTGAAAAGGTTGAGAATTTCATGACACTCAAACAGGCATGCTCCTCGGAATACCAAGGAGCGCAAGGTGCGTTCAAAGATTCGATGATTCAC
+
CDEEDFFFFFFFGGGGGGGGGGGHHHHGHHHHHHHHHHHHHHHGGGGGGHHHHHHHHHHHHHHHGHHHHHHHHHHHGHHHHGHHHHHHHHHHHGHHHGHHHHHHHHHHHHHHHHGGGHHHHHHHHHHHHHHHHHHHHHGFHHHHGGGGGHHHHHHHHHHHHHHHHHHHHHGHHHHHHHHHHHHHHHHHHHHHHHHHHHHHHGHGHHHHHGHGHHHHHGGGGGHHHGGGGGHHHHHHGGHHFFGHHHHHHHHHHHHHHHGHHHHHHHHHHHHHHHHFHFHHHHHGFGHHHHHHHHHHHGHGGGGGHGHHHHHHHHHGGGGGHHHHGGGGHGGGGGGGGGFFFFFFFFCCCCC
@M02197:105:000000000-AN6RF:1:1105:26939:19515 1:N:0:1
ACATCAGGTCACTCCTCCGCTTACTGATATGCTTAAGTTCAGCGGGTGGTCCCACCCGATTTGAGGTCAAATTGTCAAAGATTGTCTTGTCAGGACAGTTAGAAGCATAGAGCCAATCAGTACAAGCGCGACCCGAAAGTCAACTCCGGTGAAGATGTTTATCACACCGAATACGCCGCAAAGCAGGGTACACTCAGGCATTTCAGACGAGCCGTTTGTTACACGACAGCATCCAAGTCCACACTGATCGACAAAAAGCCAAAGAGGTGAGATTACAATGACACTCAAACGGGTGTACCCTTTGGAATACCAAAGGGTGCAAGGTGCGTTCAAAGATTCGATGACTCAC
+
[truncated: 3,216,870 more chars]
