# Supplementary material for: Ectomycorrhizal fungal communities associated with Larix gemelinii Rupr. in the Great Khingan Mountains, China
Source: PeerJ. 2021 Apr 15;9:e11230. doi: 10.7717/peerj.11230 (PMC8053382; doi:10.7717/peerj.11230)
Supplement: Supplemental Information 16 [file peerj-09-11230-s016.zip › SHWL/K35.fastq]

@M02197:105:000000000-AN6RF:1:1101:16419:2101 1:N:0:1
GAGGCTGATTTATCCTCCGCTTATTGATATGCTTAAGTTCAGCGGGTATCCCTACCTGATCTGAGGTCACCCAAACTAACAATGGGTGGGTTCAGGCAAGTACAATTATAGTAAGCTCAGCGACTTTATTCATTATTACGCCTGGCTCAGATATAAACTATACTGCCATATACATTTCTGAAGGGCACCTCTATAAATGAGGGGCCTCTCCAAACAAATCCAAACATTATAAAATAATGCTTGAGAAGATGGGAGAGTTGACGCTTAAACAGGTATGCCCTATGGAATACCATAGGGCGCAATGTGCGTTCAAAGATTCGATGATTCAC
+
BBBB@BFFFFFFGGGGGGGGGGGHGHDHHHHHHHGHHHHHHHHGGGGGHHHHHGHHHHHHHHHHHGHHHHHHGHHHHHGHHGHHHHHGGGFFHHHHHHHGHHHGHHHHHHHHHHHHHHHHHGHHHGHHHHHHHHHHHHHHGGHHHHHHHHHHHHHHHHHHHHHHHHHHHHHHHGHHHHHHHHHHGGGGGHHHGHHHHHHEGFGGGCHHHHHHHGHHHHGGHHGFGHGHHGHGHHHFFEGBDFHFEHHHHGGGHHGHFFGFGGHHFHGHHGHHFGACEGFFGFHHFHGEFGHHHGGFCGGDFGAGGGFGGGGGGGEF11C3FBFFA>>1A
@M02197:105:000000000-AN6RF:1:1101:13829:1967 1:N:0:1
GAGGCTGATTTATCCTCCGCTTATTGATATGCTTAAGTTCAGCGGGTAGTCCTACCTGATTTGAGGTCAAAAGTCAATAAGGAAGACGCCAGAAGGCATCGACGCATTAGAGGCACGGGACCGTTCATTCATGCACTTCGGCGAGCGGCGATCATTATCACGCCAAAAGCCTTGTCATGCATAGTCAAAAGTCGACCGCAAGCCCATTCATTTCAGGGGAGCCCGAGTCCTAGACGAGAAGTCCAGATCTCCGGCAGCCCCCACTATCCAAGCACCCTTTCGAAGCAAATCGAGAGGGGTTGAGAATTTACTGACGCTCAAACAGGCATGCTCCTCGGAACACCGAGGAGCGCAAGGTGCGTTCAAAGATTCGATGATTCAC
+
BBBBBBFFFFFFGFGGGGGGFFGHGFEDGFBBGFGHFGHHHHHDGGEEGHGHGHEGHGBHFHFFGHFCGGHHHGDGBFGHHHHHGHHGGEEEHHHGGFCFFHEEGGGGHHGHHGEHGGGGGGFFGHHHHFHHHHFHHHHEGGGGGGG:GGGCBDHHGGFGGGGGGGGGGGGGFGGGGFFGBFFGFFGFFFFFFD3BFCAFFFFFFFFFFFFFBFFGGGEGCDGGFFHFFFFGDFFD1HHGCGBHHFHCC/CCHFE/GCGHHFGFHFC?FDFE???HGGGHGGFGHFGG3GFFCECDGHHHGB4DFB4GBFEEEE?F1BGFB3BFGBHGEGGGGGCED5EAA2FEFFEE2GGHHHHGGEEGFBGFABGGGGFCD@FFFA?A>>
@M02197:105:000000000-AN6RF:1:1101:18777:2131 1:N:0:1
GAGGCTGATTTATCCTCCGCTTATTGATATGCTTAAGTTCAGCGGGTAGTCCTACCTGATTTGAGGTCAAAAGTCAATAAGGAAGACGCCAGAAGGCATCGACGCATTAGAGGCACGGGACCGTTCATTCATGCACTTCGGCGAGCGGCGATCATTATCACGCCAAAAGCCTTGTCATGCATAGTCAAAAGTCGACCGCAAGCCCATTCATTTCAGGGGAGCCCGAGTCCTAGACGAGAAGTCCAGATCTCCGGCAGCCCCCACTATCCAAGCACCCTTTCGAAGCAAATCGAGAGGGGTTGAGAATTTACTGACGCTCAAACAGGCATGCTCCTCGGAACACCGAGGAGCGCAAGGTGCGTTCAAAGATTCGATGATTCAC
+
DCCCCCFFFFFFGGGGGGGGGGGHHHGHHHHHHHHHHHHGHHHGGGGGGHHHHHHHHHHHGHHFGHHFHHHHHHHHHHHHHHFGGHHGGGGGHHHGHHHHGHGGGGGGHHHHHGGHGGGGGGGGGHHHHHHHHGHHHHHGGGGGGGGFGGFGGFHHGGGGGGGGFGGFFGGGGGGGGFFGGGGGGGGHHFFBGGGGGGFFGGGGGGGGGFFFHFFFFFHGGGGGGHHFHHFGFFGHHHHHHHHHGHHGGGGGHGFGGGFFEGFHFHHGGHFE?0EFGGHHGGHHGHGHHHGHFGGGGGHHHHHHFHGFGDGGEEGFGHHFGHHHGHHHGAGGGEGEGBCGGGGGFF?E2GGHHHGGGGGFGGGFCGGGGGFFFFFFFABAAB
@M02197:105:000000000-AN6RF:1:1101:9175:3082 1:N:0:1
GAGGCTGATTTATCCTCCGCTTATTGATATGCTTAAGTTCAGCGGGTAGTCCTACCTGATTTGAGATCGAACGTTCAAAAGTTGTCTTCGCTGAGGAGAGACGTTTGTGAGCCCCAATGAACCTTCATCGCTGAGGGTAACCTGGCGGGCGACCGCGAGCGTAGATAGTTATCACACCCGTGACGCCACCAAACACAGGCAAGCTGATTCATTTGAGAGGAGCCGGCCGCAGGGCCAGCAAACCTCCAAAGTCCAAGCTCATCGCGGAAGACCACGAGAGTTGAGGTGTTCATGATACTCAAACAGGCATGCTCCAAGGAATAACCAAGGGGCGCAAGGTGCGTTCAAAGATTCGATGATTCAC
+
BBBBBBFFFFFFGFGFGFAGGGGHHHHHHHHGHHHHHGHHHHHGGGGGGHHGHHHHHHHHHHHHGHHHHGHHGHHHHHHHHHHHFHHHHHGGGFHGHGHGGHGGGHGFHHHHHGGGGHHFFGFHHGHHHHGHGGHGGGHHHHHHGHGGGGGGGGGGGGGFGDDFGGGGGGGGGGGGFGGFDFEGHGFHFHGFFFFFFGHHHFHGHGFFHFHHFGHGFFFFFGGFFGFFFFFFFFGHHGBF0GEG?BHEFHHF?HHFGFFGGEGGGGHHHHGDEFAHHHFFFCGGEGFFHGEHHFGFGEBHHHGHFABHGEGBHGGHFFHHHFHFFHGCCGGGCGBGBE?CDHGGGGGGGGGGBFFD55FBABBA
@M02197:105:000000000-AN6RF:1:1101:14572:2810 1:N:0:1
GAGGCTGATTTATCCTCCGCTTATTGATATGCTTAAGTTCAGCGGGTAGTCCTACCTGATTTGAGGTCAAAAGTCAATAAGGAAGACGCCAGAAGGCATCGACGCATTAGAGGCACGGGACCGTTCATTCATGCACTTCGGCGAGCGGCGATCATTATCACGCCAAAAGCCTTGTCATGCATAGTCGAAAGTCGACCGCAAGCCCATTCATTTCAGGGGAGCCCGAGTCCTAGACGAGAAGTCCAGATCTCCGGCAGCCCCCACTATCCAAGCACCCTTTCGAAGCAAATCGAGAGGGGTTGAGAATTTACTGACGCTCAAACAGGCATGCTCCTCGGAACACCGAGGAGCGCAAGGTGCGTTCAAAGATTCGATGATTCAC
+
>AABABFFFFFFGGGGGGGGGGGHHHHHHHHHGHHHHHHHGGHGGGGGGHHHHHHHHHGHHHHHGHHGHHHHHHHHHHHHHGHHFHHGGGGGHHHGHHHGGHGGGGGGHHHFHGGHGGGGGGGGGHGHHHHHHHHHHHHGGGGGGGGGGGGGGGHHGGGGGGGGGGGGGGGGGGGGGGGGGGGGGGGFFFFFFFFGFFGGFGFFFFFFFFBFFFHGFFFFFGFGHHFFFFFHGGGGBHHFGF11GDC-GCGGHGGGGGGHFHGHFFGGHGGGFFGGE/GAGHHGHHEGFHGHFEGGGHGHHHFHFBGB@4GGGGGGFHHHHGFFEHGFG11FGEDEF5GGGGGGHHEFFE2HCHHGGGECGFGGGGGGGFFFFFFFFBAA>A
@M02197:105:000000000-AN6RF:1:1101:20332:2920 1:N:0:1
GAGGCTGATTTATCCTCCGCTTATTGATATGCTTAAGTTCAGCGGGTAGTCCTACCTGATTTGAGGTCAAAAGTCAATAAGGAAGACGCCAGAAGGCATCGACGCATTAGAGGCACGGGACCGTTCATTCATGCACTTCGGCGAGCGGCGATCATTATCACGCCAAAAGCCTTGTCATGCATAGTCGAAAGTCGACCGCAAGCCCATTCATTTCAGGGGAGCCCGAGTCCTAGACGAGAAGTCCAGATCTCCGGCAGCCCCCACTATCCAAGCACCCGTTCGAAGCAAATCGAGAGGGGTTGAGAATTTACTGACGCTCAAACAGGCATGCTCCTCGGAACACCGAGGAGCGCAAGGTGCGTTCAAAGATTCGATGATTCAC
+
BBBBBBFFFFFFCFGCGGGGGGGHHHHHCDDHFHHHGHGHHHHGGGGGGHGHHHGHHHHHHHHGGGGHHHHHHFHHFHHFHHFFGHHCGF1EGHGGHHHHGHGGGGGGHHHHHGGHGGCGGGGGGFHHEHHHHHHHHHHGCGGGCCGGGGGGGGHHGGGGGGGGGGGGGGGGFFBFGGGGGGGGGGGFDFFFFFFFAFFEGFFFEFFGFFFFFGFFFFHFFFFFFHHHHEGGGFFFBG<BFBGGF1G?@CGCFF<@C?CEHF2FFHFGHFGC//EEE0CAEBGBGEAG3HGHFEEGGFGHHHHFGGDGHHE?GGGGGHGDB3FFFHHHEG?CGGF?GFAEEEGGHFGGGEAF54FGEEGHFGCFGGGGBBFBFFFFF3BAA@
@M02197:105:000000000-AN6RF:1:1101:10842:3127 1:N:0:1
GAGGCTGATTTATCCTCCGCTTATTGATATGCTTAAGTTCAGCGGGTAGTCCTACCTGATTTGAGGTCAAAAGTCAATAAGGAAGACGCCAGAAGGCATCGACGCATTAGAGGCACGGGACCGTTCATTCATGCACTTCGGCGAGCGGCGATCATTATCACGCCAAAAGCCTTGTCATGCATAGTCGAAAGTCGACCGCAAGCCCATTCATTTCAGGGGAGCCCGAGTCCTAGACGAGAAGTCCAGATCTCCGGCAGCCCCCACTATCCAAGCACCCTTTCGAAGCAAATCGAGAGGGGTTGAGAATTTACTGACGCTCAAACAGGCATGCTCCTCGGAACACCGAGGAGCGCAAGGTGCGTTCAAAGATTCGATGATTCAC
+
BABABBFFFFFFGDGCGGGEEGDFFFDGHGHHHHGFFHFHHHHG?GGCGFHHHGHHHHGHGHGHGFHGFHFHHHHHFHHHGHHCGFGGGGCGHFHHGHHHGHGGGGGGFHHHEEFHGGGGCGGDGGHHFHHHHGHHHHHGCGGGCGGGGGFCFGHHFGGGGGGGGGGEGGGGBFFGGGGGGGGGGGGFFFFBFAFFFGFGGFFFFFFFFFFFFFFGGGGFCDGFGCFHHHHFGGFFFBGD<BB1GHHCCD@<HEECB//?03?BDB2?GHGE?0EFE/0FCFDGDFGHGGGHHGGGGFGFHEHHHGBHFHEDEEEFEFHHFHFHGHHGEHEA00GGFGE2DGGGGHGGGF?FGEBEEEEFGGGGGGGCFFFFFFFDBA?A>A
@M02197:105:000000000-AN6RF:1:1101:18915:3112 1:N:0:1
GAGGCTGATTTATCCTCCGCTTATTGATATGCTTAAGTTCAGCGGGTATCCCTACCTGATCTGAGGTCACCCAAACTAACAATGGGTGGGTTCAGGCAAGTACAATTATAGTAAGCTCAGCGACTTTATTCATTATTACGCCTGGCTCAGATATAAACTATACTGCCATATACATTTCTGAAGGGCACCTCTATAAATGAGGGGCCTCTCCAAACAAATCCAAACATTATAAAATAATGCTTGAGAAGATGGGAGAGTTGACGCTCAAACAGGTATGCCCTATGGAATACCATAGGGCGCAATGTGCGTTCAAAGATTCGATGATTCAC
+
CCDCCBFFFFFFGGGGGGGGGGGHHHHHHHHHHHHHHHHHHHHGGGGGHHHHHHHHHHHHHHHHHGHHHHHHGHHHHHHHHHHHGHHGGGGGHHHHHHHHHHHHHHHHHHHHHHHGHHHHHGHHHHHHHHHHHHHHHHHHHHHHHHHHHHHHHHHHHHHHGHHHHHHHHHHHHHHHHHHHHHHHGGGGHHHHHHHHHHHHGHGGGGGHHHHHGHHHHHGGHHHHGGGGHHHHHHHHHHHHHGHGHHHHGEHHHHHGHGGGGGHGGHGHHHHGHHHGHHEHHHHEHGHHHHGHHGGGGFHHHHGGGFGGGGGGGGGFFFFFFFFFBBAAA
@M02197:105:000000000-AN6RF:1:1101:20661:3741 1:N:0:1
GAGGCTGATTTATCCTCCGCTTATTGATATGCTTAAGTTCAGCGGGTAGTCCTACCTGATTTGAGGTCAAAAGTCAATAAGGAAGACGCCAGAAGGCATCGACGCATTAGAGGCACGGGACCGTTCATTCATGCACTTCGGCGAGCGGCGATCATTATCACGCCAAAAGCCTTGTCATGCATAGTCAAAAGTCGCTCGCAAGCCCATTCATTTCAGGGGAGCCCGAGTCCTAGACGAGAAGTCCAGATCTCCGGCAGCCCCCACTATCCAAGCCCCCTTTCGAAGCAAATCGAGAGGGGTTGAGAATTTACTGACGCTCAAACAGGCATGCTCCTCGGAACACCGAGGAGCGCAAGGTGCGTTCAAAGATTCGATGATTCAC
+
AABBBBFFFFFFGGGGGFCEGFEFHGFGGHHHHHHHGHHHHGHGGGGGEHHHHHGHGHFHHHHGGHHHHHHEHGFFHHHHHHHHHHHGGGGGHHHHHHGHGHFECFGFHHGHHGGHGGFGGGCGGHHGHHHHHFHHHHHGGGGGGGGGGGGCGGHFGGGGFFFGDDGGGGGGGGGGGGGGGGGGFFGGGFFFFFFFFFFFFFFFF7FGFFFFFFFFGFADAFFEFGGFFFFEFEGHHFCDCFG0D</----CHECC@</AHFGFBF1CB<>/</FHEE0AGGHHFGFBHHFHEFFEAF0GF2DGFG@B2@ECGGGGCFHGGFFBA1GF//AE/EE/DFEA?EGEHHGEE0AF1A00AE0C11B3GGGEGGBFFDFFFAA>>1
@M02197:105:000000000-AN6RF:1:1101:10882:3734 1:N:0:1
GAGGCTGATTTATCCTCCGCTTATTGATATGCTTAAGTTCAGCGGGTAGTCCTACCTGATTTGAGGTCAAAAGTCAATAAGGAAGACGCCAGAAGGCATCGACGCATAGAGGCACGGGACCGTTCATTCATGCACTTCGGCGAGCGGCGATCATTATCACGCCAAAAGCCTTGTCATGCATAGTCGAAAGTCGACCGCAAGCCCATTCATTTCAGGGGAGCCCGAGTCCTAGACGAGAAGTCCAGATCTCCGGCAGCCCCCACTATCCAAGCACCCTTTCGAAGCAAATCGAGAGGGGTTGAGAATTTACTGACGCTCAAACAGGCATGCTCCTCGGAACACCGAGGAGCGCAAGGTGCGTTCAAAGATTCGATGATTCAC
+
CCCCCCFFFFFFGGGGGGGGGGGHHGHHHHHHHHHCHHHFHHGGGGGGGHHHHHHHHGHHHHHGGHGHHHHHHHHHHHHHHGHHGFHGGGGGHHHHGHHHGHGGGGGGHHHGGGHGGGGGGGGGHGHHHHHHHHHHHHGGGGGGGGGGGGGGGHHHGGGGGGGGGGGGGGGGGGGGGGGGGFGGGGFFFFFFFFGFFFGFFFFGFFFGFFFHGHFFGHGGFFGHHHHHFHHGGGHGHHHEFFHGGHGGCGGHGGGG@FGFHHHHHHGHGGGGGGHFAHEGHHHHHGHHHGHHGGGGHHHHHHHFGFDEHEEGEGHGGHHHHHHHHHHHFGCA?FGHGGGFEGGHHGGEGGFFHHGGGGHGGGGGGGGGGFFFFFFFBCBBC
@M02197:105:000000000-AN6RF:1:1101:11792:4019 1:N:0:1
GAGGCTGATTTATCCTCCGCTTATTGATATGCTTAAGTTCAGCGGGTAGTCCTACCTGATTTGAGGTCAAAAGTCAATAAGGAAGACGCCAGAAGGCATCGACGCATTAGAGGCACGGGACCGTTCATTTATGCACTTCGGCGAGCGGCGATCATTATCACGCCAAAAGCCTTGTCATGCATAGTCGAAAGTCGACCGCAAGCCCATTCATTTCAGGGGAGCCCGAGTCCTAGACGAGAAGTCCAGATCTCCGGCAGCCCCCACTATCCAAGCACCCTTTCGAAGCAAATCGAGAGGGGTTGAGAATTTACTGACGCTCAAACAGGCATGCTCCTCGGAACACCGAGGAGCGCAAGGTGCGTTCAAAGATTCGATGACTCAC
+
BCCCCBFFFFFFGGGGGGGGGGGHHHHHHHHHHFHHHHHHHHHGGGGGGHHHHHHHHHHHHHHHGHHHHHHHHHHHHHHHHHHHHHHGGGGGHHHGHHHHGHGGGFGGHHHHHGGHGGGGGGGGGHHHHHBFHHHHHHHGGGGGGGGGGGFGGGHHGGGGGGGGGGGGGGGGGGGGGGGGGGGGGGGFFFFFGFGGGGFFFFFGFEFGGGGGGGHGGGHFGGGGHGFFGHGHGGGHHGHHHEHHHHHGFGCGGGGGGFFHFHGHHHHGHHHEFEGHGFFEGHHHHHGHHGGFFGGGGHHHHHHGHHHHHHGEGGGHGHHGHHHHHFHGHHGGGGGGHHGGGGGGHGGGGGGHHHHGGGGGGGFGGGGGGGCFFFFFFBBBBB
@M02197:105:000000000-AN6RF:1:1101:23897:4520 1:N:0:1
GAGGCTGATTTATCCTCCGCTTATTGATATGCTTAAGTTCAGCGGGTAGTCCTACCTGATTTGAGGTCAAAAGTCAATAAGGAAGACGCCAGAAGGCATCGACGCATTAGAGGCACGGGACCGTTCATTCATGCACTTCGGCGAGCGGCGATCATTATCACGCCAAAAGCCTTGTCATGCATAGTCAAAAGTCGACCGCAAGCCCATTCATTTCAGGGGAGCCCGAGTCCTAGACGAGAAGTCCAGATCTCCGGCAGCCCCCACTATCCAAGCACCCTTTCGAAGCAAATCGAGAGGGGTTGAGAATTTACTGACGCTCAAACAGGCATGCTCCTCGGAACACCGAGGAGCGCAAGGTGCGTTCAAAGATTCGATGATTCAC
+
CCCCCCFFFFFFGGGGGGGGGGGHFHHHHHHHHHHHHHHHGHHGGGGCGHHHHHHHHGHHHHHHGHGHHHHHHHHHHHHHHGHHGHHGGGGGHHHHHHHHGHGGGGGGHHHHHGGHGGGGGGGGGHHHHHHHHHHHHHHGGGGGGGGGGGFGGGHHGGGGGGGGGGGGGGGGGGGGGGGGGGGGGGGGGFFGFFFFGFGFFGGGGGGGGGFGGGHGFFFGGGGGHHHFHGGHGGGHFHHHHHGHHGGDCGGGHGGGGGGHGGHHHHGGHHHGFBGHGEGFEFHGHHGHG3GHBGGGFFHHHHHHHHGHHHGGGGGHGGGHHHHHHHGHGHGGGGGGHGGEGGGGHHGGCGGHHHHGGEEGGCGGGGD?GGB4BFFFFBBBAB
@M02197:105:000000000-AN6RF:1:1101:17447:4532 1:N:0:1
GAGGCTGATTTATCCTCCGCTTATTGATATGCTTAAGTTCAGCGGGTAGTCCTACCTGATTTGAGGTCAAAAGTCAATAAGGAAGACGCCAGAAGGCATCGACGCATTAGAGGCACGGGACCGTTCATTCATGCACTTCGGCGAGCGGCGATCATTATCACGCCAAAAGCCTTGTCATGCATAGTCAAAAGTCGACCGCAAGCCCATTCATTTCAGGGGAGCCCGAGTCCTAGACGAGAAGTCCAGATCTCCGGCAGCCCCCACTATCCAAGCACCCTTTCGAAGCAAATCGAGAGGGGTTGAGAATTTACTGACGCTCAAACAGGCATGCTCCTCGGAACACCGAGGAGCGCAAGGTGCGTTCAAAGATTTGATGATTCAC
+
BBCCCCFFFFFFGGGGGGGGGGGHHHGHHHHHHHHGHHHHHHHGGGGGGHHHHHHHHHFHHHHGGHHHHGHHHHHHHHGHHHHHHGHGGGGGHHHHHHHHGFGGGGGGGHGHHGGHGGFGGGGGGHEHHHHHHHHGHHHGGGGGCGGGGGFGGGHHGGGGGGGGGFGGGGEFGGGGGGGGGGGGFGGGGFFFFFFFFFFGFFGGFBFFFFFGFGGGGFFFFGGFFHGEGGFFFGGHFEHHFEFFHHHGGGGFHGGGGCGHFHGFGGGDHFFFECGFEEFHGHHHHHGHFFGHHGGGGHHHHHHHGGFGHHGGGGGHGEHGHFFEHHGHHEGGCGGGHHGGGGGGHHGGCGGHCHGGGGGHGGGGGFGGG4BBFFFFFABAAB
@M02197:105:000000000-AN6RF:1:1101:24141:4458 1:N:0:1
GAGGCTGATTTATCCTCCGCTTATTGATATGCTTAAGTTCAGCGGGTAGTCCTACCTGATTTGAGGTCAAAAGTCAATAAGGAAGACGCCAGAAGGCATCGACGCATTAGAGGCACGGGACCGTTCATTCATGCACTTCGGCGAGCGGCGATCATTATCACGCCAAAAGCCTTGTCATGCATAGTCAAAAGTCGACCGCAAGCCCATTCATTTCAGGGGAGCCCGAGTCCTAGACGAGAAGTCCAGATCTCCGGCAGCCCCCACTATCCAAGCACCCTTTCGAAGCAAATCAAGAGGGGTTGAGAATTTACTGACGCTCAAACAGGCATGCTCCTCGGAACACCGAGGAGCGCAAGGTGCGTTCAAAGATTCGATGACTCAC
+
BCCCCCFFFFFFGGGGGGGGGGGHHHHHHHHHHHGHHHHHGHHGGGGGGHGHHGHHHHHFHHHHGGHHHHHH3BFGHHHHHGHHHHHGGGGGHHHHGHHHGHGGGGGGHHHHHGGHGGGGGGFGGHHHHHHGHHFHHHHGGGFGGGGGGGGGGGHHGGGGGGGGGGGGFGGGGGGGGGGGGGFGGGGGGFGGFFFGFGGGGGFGGFGGFFFHGFHGGFFGGGGGHHGHGGFHGGGHHHHHHGHHHHHGGGGGHGGGGGGHFHHHGHHGHHHGFBGHDFCGGHHHHHHHHHHHHGGGGHHHHHHHHHHGHHGGGGGHGHHHHFFHGHHHGHGGGGGGHHDGFDGGFGGGGGGHHHHGGGGHGGGGGGG?BGF45FFFFAA>3A
@M02197:105:000000000-AN6RF:1:1101:19417:4637 1:N:0:1
GAGGCTGATTTATCCTCCGCTTATTGATATGCTTAAGTTCAGCGGGTAGTCCTACCTGATTTGAGGTCAAAAGTCAATAAGGAAGACGCCAGAAGGCATCGACGCATTAGAGGCACGGGACCGTTCATTCATGCACTTCGGCGAGCGGCGATCATTATCACGCCAAAAGCCTTGTCATGCATAGTCAAAAGTCGACCGCAAGCCCATTCATTTCAGGGGAGCCCGAGTCCTAGACGAGAAGTCCAGATCTCCGGCAGCCCCCACTATCCAAGCACCCTTTCGAAGCAAATCGAGAGGGGTTGAGAATTTACTGACGCTCAAACAGGCATGCTCCTCGGAACACCGAGGAGCGCAAGGTGCGTTCAAAGATTCGATGATTCAC
+
BACBBCFFFFFFGGGGGGGGGGGHHHHHHHHHHHHHGHHHHHHGGGGGGHHHHHHHHHHHHHHGFHHHHGHHHHHHHHHHHHHHHHHGGGGGGHHHHGHHGHGGGGGGHHHHHGGHGGGGGGGGGHGHHHHHHHHHHHHGGGGGGGGGGGFGGGHHGGGGGGGGGGGGGGGGGGGGGGGGGGGGFGGGGFFFGGGGFGGGGGGGFGGGFGFFFGHGGFHGGGGGHHHHGHHGGGGGHHGGA1FHHHHGGGCGHGGGGGGHHGGFGHHGHHHCF0FGEGGFGHHHHHGHHHGHHGGGGHHHGHHHHHFGHHGGGGGHGHHHHGHHHFHHHHGCGGGGHHGDGGGGHFGEFGEHFHGGGGGHGGGGGGGGFFBFFFFFFBBAAA
@M02197:105:000000000-AN6RF:1:1101:18885:5048 1:N:0:1
GAGGCTGATTTATCCTCCGCTTATTGATATGCTTAAGTTCAGCGGGTAGTCCTACCTGATTTGAGGTCAAAAGTCAATAAGGAAGACGCCAGAAGGCATCGACGCATTAGAGGCACGGGACCGTTCATTCATGCACTTCGGCGAGCGGCGATCATTATCACGCCAAAAGCCTTGTCATGCATAGTCGAAAGTCGACCGCAAGCCCATTCATTTCAGGGGAGCCCGAGTCCTAGACGAGAAGTCCAGATCTCCGGCAGCCCCCACTATCCAAGCACCCTTTCGAAGCAAATCGAGAGGGGTTGAGAATTTACTGACGCTCAAACAGGCATGCTCCTCGGAACACCGAGGAGCGCAAGGTGCGTTCAAAGATTCGATGATTCAC
+
BBBBBBFFFFFFGGGGGGGGGGGHHHHHHHGGHHHHHHHHGHGGFGGGEHHHHHHHHHGGHHGHGHHHHHHHHHHHHHEHHGHFFHHGGGGGFFHHHGGHGHGEGGGGEFHHGGGHGFGGGGGGGHHHHHHHHHHHHHHGGGGCFGGGGFFFGGHHFFGGFFGGGFGGGGGGGGGGGGGGGGFFGFGFFFFFGGFGFFBEGGGGGGFFFFGFFFHGGGHGGGGGHHGFHHHHGFGHHHHHHFHHHHG-GGCCFGFCGGCEEHHHHHFGGBHFFBGFFEHHGHHGHHGHFHGHHGGGGHHGHHHHHGBHHHGGGGGHGHHHHHHHHHGGHHGGGGGGHHGEGGGGHHGGGGGHHHBGGGGHGGGGGGGGGGFFFFFFFBBBBB
@M02197:105:000000000-AN6RF:1:1101:11363:5061 1:N:0:1
GAGGCTGATTTATCCTCCGCTTATTGATATGCTTAAGTTCAGCGGGTAGTCCTACCTGATTTGAGGTCAAAAGTCAATAAGGAAGACGCCAGAAGGCATCGACGCATTAGAGGCACGGGACCGTTCATTCATGCACTTCGGCGAGCGGCGATCATTATCACGCCAAAAGCCTTGTCATGCATAGTCAAAAGTCGACCGCAAGCCCATTCATTTCAGGGGAGCCCGAGTCCTAGACGAGAAGTCCAGATCTCCGGCAGCCCCCACTATCCAAGCACCCTTTCGAAGCAAATCGAGAGGGGTTGAGAATTTACTGACGCTCAAACAGGCATGCTCCTCGGAACACTGAGGAGCGCAAGGTGCGTTCAAAGATTCGATGATTCAC
+
BBBCCCFFFFFFGGGGGGGGGGGHHHGHHHHHHHHHHHHHHHHGGGGGGHHHHGHHHHHHHHHHGHHHHHHHGFHHHHHHHHHHHHHGGGGGHHHHGHHHGHGGGGGGHHGHGGGHGGGGGGGGGHHHHHHHHHHHHHHGGGGGGGGGGGGGGGHHGGGGGGGGGGGGGGGGGGGGGGGGGGGGGGGGGFFFGGGFGFFGFFGGEGHGFHFGFFHGFFHDGGFGHHHHHFFGGFGHHFHHGDBFEHHGGGGGHGECGGCEFFHHHHHGHHGGGCGFEEGGGHHHBHGHHFGHEGGGGHHHHHHHHHHEHGFGGGGGA5HHHHHHHHHHHFECGGGGHHGEHGHCHHEECGGHHHFGGEEFGGGGGGGGGGFFFFFFFBBBAB
@M02197:105:000000000-AN6RF:1:1101:20442:4893 1:N:0:1
GAGGCTGATTTATCCTCCGCTTATTGATATGCTTAAGTTCAGCGGGTAGTCCTACCTGATTTGAGGTCAAAAGTCAATAAGGAAGACGCCAGAAGGCATCGACGCATTAGAGGCACGGGACCGTTCATTCATGCACTTCGGCGAGCGGCGATCATTATCACGCCAAAAGCCTTGTCATGCATAGTCGAAAGTCGACCGCAAGCCCATTCATTTCAGGGGAGCCCGAGTCCTAGACGAGAAGTCCAGATCTCCGGCAGCCCCCACTATCCAAGCACCCTTTCGAAGCAAATCGAGAGGGGTTGAGAATTTACTGACGCTCAAACAGGCATGCTCCTCGGAACACCGAGGAGCGCAAGGTGCGTTCAAAGATTCGATGATTCAC
+
BAAABCFFFFFFGGGGGGGGGGGHHHHHHHHHHHHHHHHHGHHGGGGGGHHHHHGHHHHHHHHHGHGGHHGGHHHHGHHHHHGGHHHGGGGGGFHHHHHHGFFGGGGGHHFHHGGFGGCGFGGGGHHHHHHHHHGHHHHGGGGGGGGGGGDFFGHHGGGGGGGGFFGFGGGGGGGGGGGGGGFGFFGFEFFFGFFGGFFFGGFFFFFFFFFFFFFGGFCGFFFFFFHFGFFHGFFGHHHFGEFHHHHFFC/GHGE@?C?EEGGHHGGGHHHGFFGHGGHHGHHHFHFHGBGHHGGGGHGHFGHHEGFBFFFGGECGFFHHHHGHHHHGHHGFCGFDGHEEGGGGHGCGGGGHGHHCEGEFGGGFGGGGGGFFFBFDFBBAAA
@M02197:105:000000000-AN6RF:1:1101:22478:5227 1:N:0:1
GAGGCTGATTTATCCTCCGCTTATTGATATGCTTAAGTTCAGCGGGTAGTCCTACCTGATTTGAGGTCAAAAGTCAATAAGGAAGACGCCAGAAGGCATCGACGCATTAGAGGCACGGGACCGTTCATTCATGCACTTCGGCGAGCGGCGATCATTATCACGCCAAAAGCCTTGTCATGCATAGTCGAAAGTCGACCGCAAGCCCATTCATTTCAGGGGAGCCCGAGTCCTAGACGAGAAGTCCAGATCTCCGGCAGCCCCCACTATCCAAGCACCCTTTCGAAGCAAATCGAGAGGGGTTGAGAATTTACTGACGCTCAAACAGGCATGCTCCTCGGAACACCGAGGAGCGCAAGGTGCGTTCAAAGATTCGATGATTCAC
+
BBBCCCFFFFFFGGGGGGGGGGGHHHHHHHHHHHHHHHHHHHHGGGGGGHHHHHHHHHHHHHHGGHHHHHHHHGHHHHHHHHHHHHHGGGGGHGHHHHHHGHGGGGGGHHHHGGGHGGGGGGGGGHFHHHHHHHHHHHHGGGGCGGGGGGGGGGHHFGGGGFFGGGGGGGGGGGGGGGGGFFGGFGGFFFFFFGGGGGGGGGGGGFGGGFFFHGHFGFFFFFFFGFHHHHFHGGGHHHHHFEHHFFG@CGGCHGGGGGGGHHHHBHBGGHHEFCGHE?GHGHHHHFGGHFGHGGGGGHHHEHFHHHGBHHGGGGGHEEHHHHFHGHHGHGGGGGGDFFGGGE?GHHGGEGGFHHHGGGGGGGGGGGFEGGFFFFFFFBBBAB
@M02197:105:000000000-AN6RF:1:1101:11259:5308 1:N:0:1
GAGGCTGATTTATCCTCCGCTTATTGATATGCTTACTTCCTCTAAATGACCAAGATCCTCCGCTTATTGATATGTTTACTTCCTCTAAATGACCAAGATCCTCCGCTTATTGATATGCTTAAGTTCAGCGGGTATCCCTACCTGATCCGAGGTCAACCTTGAAAAAATTGGGGGTCGACGGCTGGACTATCACACACACCATGCGAAAAGATAATCTTACTACGCCTGGGGATATGAGATCATCCGCCTTTGAATTTCAGAAGGGAGAATGCAAGCAAACTCATCTTCCAAGACCAAGCAAATCTGCTTGAGAGGTATTTAATGACGCTCGAACAGGCATGCCTCCCGGAATACCAGGAGGCGCAATGTGCGTTCAAAGATTCGATGATTCAC
+
BBBBBBFFFFFFGGGGGFGGGGGHCFGHHFHHHHGHHHHHHHHGHGHGHHHHFGHHHHHHHGGGGGHHHGBGHGHHHHHHHHHHGHGHHHEFHHFHHGHHHHGHGGGG1GHHHHHHHHGHHGHHHHHHHGGF@EHHHHFDHHHFFFFFHGGGGHB2FFHHHFGHHHFHHHHGGGGCFGGGFDDGGFFGGFFGGGBGGDFGGFGGGGG0HHHFGDFFFFGFFFFFAGHGHHHHHHHHGHHFGCCC/AFHHHDHGHFHGHHHGBFHHGGHHGEFHHGBHGHGHHGHHHFGHHHHHGHHGBEHHHHGBFBHGHHGHEGHFFFGHFGEGCGHGGHHGFFFHHFEE?EECEFBEGBFFHHHHE2EEEHGGHFGEGGFGGGGGBGGFFFFFFFFBBBAA
@M02197:105:000000000-AN6RF:1:1101:19833:5389 1:N:0:1
GAGGCTGATTTATCCTCCGCTTATTGATATGCTTAAGTTCAGCGGGTATCCCTACCTAATCCGAGGTCAATCATTAAAAAATTGGGGGTTCTGGCAAGCCACCGGGGGGAACTCTATAGCGGGAGTATGTACTACGCTTAGAGCCCACCGGCACCGCCACTAATTTTGAGGGCCGCGGAGACCGCGTGCCCCAATACCACGCTAGGCGTGAGTGGTTAAATGACGCTCGAACAGGCATGCCCTGCGGAATACCACAGGGCGCAATGTGCGTTCAAAGATTCGATGACTCAC
+
A3ABBBFFFFFFGGGFFGGGGGGHHGHHHHHHHHHGHHHHHHHGGGGGHHHHHHHH;HFHH;G9GG9:H:HHFH<HHHHHGG0HGG:?8EHHHHHH;;HGHHHGGFFG-GGGGGGG:GF6?FF8FF8F8F:F9FFFFF8FFF:FFF:FFFFFFFGGGFFHFHFFGFFFFFFDDFFFFGFF#GGEFAECEFFFHGGFGFFGHHGHFGFHHFFFGFFHGHHHGGGGFHFFFGFFGHGHHGGECFE?FHHHGHFHFHFFGFAFGFFHGGGGHGGGFGGGGGGFFFFFDD>ABAA
@M02197:105:000000000-AN6RF:1:1101:20335:5633 1:N:0:1
GAGGCTGATTTATCCTCCGCTTATTGATATGCTTAAGTTCAGCGGGTAGTCCTACCTGATTTGAGGTCAAAAGTCAATAAGGAAGACGCCAGAAGGCATCGACGCATTAGAGGCACGGGACCGTTCATTCATGCACTTCGGCGAGCGGCGATCATTATCACGCCAAAAGCCTTGTCATGCATAGTCAAAAGTCGACCGCAAGCCCATTCATTTCAGGGGAGCCCGAGTCCTAGACGAGAAGTCCAGATCTCCGGCAGCCCCCACTATCCAAGCACCCTTTCGAAGCAAATCGAGAGGGGTTGAGAATTTACTGACGCTCAAACAGGCATGCTCCTCGGAACACCGAGGAGCGCAAGGTGCGTTCAAAGATTCGATGGTTCAC
+
BBBBBBFFFFFFGGGGGGGGGGGHHHGHHHHHHHHHHHHHDGHGGGGGGHHHHHHHHHHHHHHBFHHHHFHGHGHHHHHHGHBFHFHGGGGGHGHHHGHHGFGGGGGGHHGHGGGHGGGGGGGGGHGFHHHHHHHHHHHGGGGGGGGGGGCFFGHHGGGGGGGGGGGGGGGGGGGGGGGGGGFGFGGGGFFFFF?GGFFCFFFFFEFFFFFFFFFFGFHFGFFFGFFFFHHGFFGHHHHHGFHHGFHGGCGGHGGGGGFGHGBHFGGGHHHGFFGFE<CCGFGD4FGHHFGHHGGGGHGHHHGHHHFGFHGFGGGHEFFHHHHHGBHHHHEECFGGHHGFGGGEECAFEGGHHHHGGGGGGGGGGGGGGGF@FFFAFBAA3A
@M02197:105:000000000-AN6RF:1:1101:16243:5534 1:N:0:1
GAGGCTGATTTATCCTCCGCTTATTGATATGCTTAAGTTCAGCGGGTAGTCCTACCTGATTTGAGGTCAAAAGTCAATAAGGAAGACGCCAGAAGGCATCGACGCATTAGAGGCACGGGACCGTTCATTCATGCACTTCGGCGAGCGGCGATCATTATCACGCCAAAAGCCTTGTCATGCATAGTCAAAAGTCGACCGCAAGCCCATTCATTTCAGGGGAGCCCGAGTCCTAGACGAGAAGTCCAGATCTCCGGCAGCCCCCACTATCCAAGCACCCTTTCGAAGCAAATCGAGAGGGGTTGAGAATTTACTGACGCTCAAACAGGCATGCTCCTCGGAACACCGAGGAGCGCAAGGTGCGTTCAAAGATTCGATGATTCAC
+
AABBABFFFFFFGGGGGGGGGGGHHHHHHHHHHGHHHHHHHHHGGGGGEGHHHHHHHHHHFHHHGHFHFHH3AGGBGFHHGFFHHFHGGEGGHHFFGFHFE3EEE/?FHFHFFEFG/DDG?//DFGHHHFFHGHHHHHHGGGGC?DGCCGFFGFGHFFGFFB;EFBFGGGGFGGFGFFGGFFFFFFGFD/>9GFFGGGGGGGGGGFFGFFFFFGHGGGHGGGGGHGCEGFFGFEGGHHHFG1FHGGC-@A/?FED@CB/ACF323FBGFHGE?GE??/0HFFHGGF/BHCFGGGGGGGGDGGFGDGBHHHGGGGGHGHHHHHHHHHHHHHEEGGGGHHGFGGDEBHGGCGGHGHG?GGGFGGGGGGGGGGFFFFFFFCBCBC
@M02197:105:000000000-AN6RF:1:1101:21607:5600 1:N:0:1
GAGGCTGATTTATCCTCCGCTTATTGATATGCTTAAGTTCAGCGTGTATCCCTACCTGATCCGAGGTCAACCTTGAAAAAATTGGGGGTCGACGGCTGGACTATCACACACACCATGCGAAAAGATAATCTTACTACGCCTGGGGATATGAGATCATCCGCCTTTGAATTTCAGAAGGGAGAATGCAAGCAAACTCATCTTCCAAGACCAAGCAAATCTGCTTGAGAGGTATTTAATGACACTCGAACAGGCATGCCTCCCGGAATACCAGGAGGCGCAATGTGCGTTCAAAGATTCGATGATTCAC
+
CCCCCCFFFFFFGGGGGGGGGGGHGHHHHHHHHHHHHHHHHHHGGGGHHHHHHHHHGHHHHHHGGGGHHHHHHHHHHHHFFGHHHHGGGGGGGGGGGGGHHHHHHHHHHGGGHGHHHHGHHGHHHHHHHHHHHHHGHHGGHHHHHHHHHHHHHHHHHHHHGHHGHHHHHHHHHHHHHHHHHGHGGHHHHHHGGGHGHGGHHHHHHHGGGHHHHHHFHHFHGHHHHHHHHFHGHFFG5HHGBHHGHHGEHHHGHGGGGGGGFHFHHHHHFHGGGGGGGBHHCGGGHGGCGGGCGGGFFFFFFFBBBBB
@M02197:105:000000000-AN6RF:1:1101:15333:5831 1:N:0:1
GAGGCTGATTTATCCTCCGCTTATTGATATGCTTAAGTTCAGCGGGTAGTCCTACCTGATTTGAGGTCAAAAGTCAATAAGGAAGACGCCAGAAGGCATCGACGCATTAGAGGCACGGGACCGTTCATTCATGCACTTCGGCGAGCGGCGATCATTATCACGCCAAAAGCCTTGTCATGCATAGTCGAAAGTCGACCGCAAGCCCATTCATTTCAGGGGAGCCCGAGTCCTAGACGAGAAGTCCAGATCTCCGGCAGCCCCCACTATCCAAGCACCCTTTCGAAGCAAATCGAGAGGGGTTGAGAATTTACTGACGCTCAAACAGGCATGCTCCTCGGAACACCGAGGAGCGCAAGGTGCGTTCAAAGATTCGATGACTCAC
+
BCCCCCFFFFFFGGGGGGGGGGGHHHGHHGHHHHHHHHHHHHHGGGGGGHHHHHHHHGHHHHHHGHHHHHGGHHHHHHHHHHGGHHHGGGGGHHHGHHHHGHGGGGGGHHHHHGGHGGGGGGGGGGHHHHHHHHHHHHHGGGGGGGGGGGFGGGHHGGGGGGGGGGGFGGGGGGGGGGGGGGGGGGGFFFFFGGFGFGGGGGGGGGGGGGFFGFHGGFHGGGGGHFHHFGHHGGGHGHHHHFHHGHHGGGGGHGGGGFGGHHHHGHHGHHHGEHGHGGAEGHHHHGGHHEGHHGGGGHHGHHHHHHGHHFGGGGGHGGHHHHHHHHHHHHGGGGCGHHGGGGGGHHGGGGGHGHHGGGGHGGGGGGGGGGFFFFFFFBAAAA
@M02197:105:000000000-AN6RF:1:1101:21347:6200 1:N:0:1
GAGGCTGATTTATCCTCCGCTTATTGATATGCTTAAGTTCAGCGGGTAGTCCTACCTGATTTGAGGTCAAAAGTCAATAAGGAAGACGCCAGAAGGCATCGACGCATTAGAGGCACGGGACCGTTCATTCATGCACTTCGGCGAGCGGCGATCATTATCACGCCAAAAGCCCTGTCATGCATAGTCAAAAGTCGACCGCAAGCCCATTCATTTCAGGGGAGCCCGAGTCCTAGACGAGAAGTCCAGATCTCCGGCAGCCCCCACTATCCAAGCACCCTTTCGAAGCAAATCGAGAGGGGTTGAGAATTTACTGACGCTCAAACAGGCATGCTCCTCGGAACACCGAGGAGCGCAAGGTGCGTTCAAAGATTCGATGACTCAC
+
CCCCCCFFFFFFGGFGGGGGGGGHHHGHHHHHHHHHHHHGHHHGGGGGGHHHHHHHHHHHHHHHGHHHHHHGHDGHHHHHHHHHGHHGGGGGHHHGGHHHGHGGGGGGHHHHHGGHGGGGGGGGGHHHHGHHGHGHHHHGGGGGGGGGGGGGGGHHFFGGGGGGGGGGGGGGGGGGGGGGGGGGGGGFFFFFGFFGFGGFGFGGFFFGGGGGGGGGGGHGGGGGHFFGGFFGFFFHHHHEHFBHHHGAGGGGHAD??CCHFFBHHGHGHHHGFFGHEGHHGHHGHHGHFCGHGGFGGFFHHHHHHG4HG4GEGGGGGGHHHHHHHGHGHGE0GGGGFGFEGGGGGHGGGFGHCHHGGGGGGFGGGGGGGFFFFFFFFBAAAA
@M02197:105:000000000-AN6RF:1:1101:17690:6695 1:N:0:1
GAGGCTGATTTATCCTCCGCTTATTGATATGCTTAAGTTCAGCGGGTAGTCCTACCTGATTTGAGGTCAAAAGTCAATAAGGAAGACGCCAGAAGGCATCGACGCATTAGAGGCACGGGACCGTTCATTCATGCACTTCGGCGAGCGGCGATCATTATCACGCCAAAAGCCTTGTCATGCATAGTCGAAAGTCGACCGCAAGCCCATTCATTTCAGGGGAGCCCGAGTCCTAGACGAGAAGTCCAGATCTCCGGCAGCCCCCACTATCCAAGCACCCTTTCGAAGCAAATCGAGAGGGGTTGAGAATTTACTGACGCTCAAACAGGCATGCTCCTCGGAACACCGAGGAGCGCAAGGTGCGTTCAAAGATTCGATG
+
BABBBBFFFFFFGGGGGGGGGGDHHHGHHHHHHHGFHHHHGHHGGGGGGHHHHHHHHHHHHHHDFHHHFHHHHGHHHHGGGHGGFHHGGGGGGFHHGFHHGGGGGGGGGHHHHGGHGGGGGGGDGGHHHHHHHHHHHHHGGGGFGGGGGGGGGGHHGGGGGGGGGGGFGGGGGFGGFGGGGGEGGGGFFGFFFGFGFFGFFGGFFGFFHGFFFFHGGGGGGGGGHHHHGHFHFFGHHHHHFHHHHGHCGGCCHGGGGGCAFHGFDEGGHHHE?BEAEEEF/HHFFFGHFEGHFGGGGHFFFHHHGB4FEHEE>E0HFFCHHFF53GHHHHECCGEDHGEAB2CGHHGFEACGHFFGGCGFGFFGFFFA4FFAAA33
@M02197:105:000000000-AN6RF:1:1101:17468:6807 1:N:0:1
GAGGCTGATTTATCCTCCGCTTATTGATATGCTACCTTACTTCCTCTAAATGACCAAGATCCTCCGCTTATTGATATGCTCCTCCGCTTATTGATATGTTCCTCCGCTTATTGATATGCTTAAGTTCAGCGGGTAGTCCTACCTGATCCGAGGTCAACCACTAAAGAATTAGGGGGTTTAACGGCTAGAAAGCCAGCGTTAACACCTAAAGCGAGGAAAAATAATTTACTACGCTTGGGGTTGCCGCGACTCCGCCAATAAATTTAAGGAGTTGTCCGCCTTGCGGCAGGATAAGCTCCCAACACCAAGCAACTAGGGCTTGAGGGTTGAAATGACGCTCGAACAGGCATGCCCAGTAGAATACTAATGGGCGCAATGTGCGTTTAAAGATTCGATGATTCAC
+
CCCCCCFFFFFFGGGGGGGGGGGHHGHHHHHHHHHHHHHHHHGHHHHHHHHHHHHHHHHIHHHHHGGGGGHHHHHHHHHHHHHHHGGGGGHHHHHHHHHHHHHHHGGGGGHHHHHHHHHHHHHHHHHHHHGGGFGGFGHHGHHHHHHHHHGGGEHHHHHEAFGHHHGEDG1@G0BE<@EAA=AGCEFFB90A;;C>CG//.BBFGGFGFFFBG/A;#FAF/;FBB0F:FF6FDAEE.9;.-:-C:<-HF@-GC>1HGGBGDF<G1GHHG1F?/BCB<F////EEFFB2FE11GF?EAEF/EGF1EGB1G1HF00BF>B11FHFGHFGFF22B/EEEEF//D11HFA1CFG/GBBF2FHFBFHFGDGBGCG?0GFF1A00CFG1DFDGDE1GC1DDD@3>>11>
@M02197:105:000000000-AN6RF:1:1101:7439:6914 1:N:0:1
GAGGCTGATTTATCCTCCGCTTATTGATATGCTTAAGTTCAGCGGGTAGTCCTACCTGATTTGAGGTCAAAAGTCAATAAGGAAGACGCCAGAAGGCATCGACGCATTAGAGGCACGGGACCGTTCATTCATGCACTTCGGCGAGCGGCGATCATTATCACGCCAAAAGCCTTGTCATGCATAGTCGAAAGTCGACCGCAAGCCCATTCATTTCAGGGGAGCCCGAGTCCTAGACGAGAAGTCCAGATCTCCGGCAGCCCCCACTATCCAAGCACCCTTTCGAAGCAAATCGAGAGGGGTTGAGAATTTACTGACGCTCAAACAGGCATGCTCCTCGGAACACCGAGGAGCGCAAGGTGCGTTCAAAGATTCGAT
+
BCCCBCFFFFFFGGGGGGGGGGGHHHGHHHHHHHHHHHHHHHHGGGGFGHHHHHHHHHHHHHHHGHHHHHHHHHHHHHHHHHHHHHHGGGGGHHHHHHHHGHGGGGGGHHHHHGGHGGGGGGGGGHHHHHHHHHHHHHHGGGGGGGGGGGGGGGHHGGGGGGGGGGGGGGGGGGGGGGGGGGGGGGGGGGFBGFGGGGGGFFFGGHHHHHFGHGHGGGEGGGGGHHFHHGFHGFGHHGHGHHHGHHF/GGGGHGGGGGGGFGHHHHBGHHGGFGGHGGHGGHHHHHGHHHGHHGGGGHHHHHHHHHHHHHGGGGGHGHHHHGHHEBBHFHGGGGGGHFGGFGGGHHEDGGGHFGGGGGGGGGGFFFFCFFCCCBB
@M02197:105:000000000-AN6RF:1:1101:16040:7063 1:N:0:1
GAGGCTGATTTATCCTCCGCTTATTGATATGCTTAAGTTCAGCGGGTAGTCCTACCTGATTTGAGGTCAAAAGTCAATAAGGAAGACGCCAGAAGGCATCGACGCATTAGAGGCACGGGACCGTTCATTCATGCACTTCGGCGAGCGGCGATCATTATCACGCCAAAAGCCTTGTCATGCATAGTCGAAAGTCGACCGCAAGCCCATTCATTTCAGGGGAGCCCGAGTCCTAGACGAGAAGTCCAGATCTCCGGCAGCCCCCACTATCCAAGCACCCTTTCGAAGCAAATCGAGAGGGGTTGAGAATTTACTGACGCTCAAACAGGCATGCTCCTCGGAACACCGAGGAGCGCAAGGTGCGTTCAAAGATTCGATGATTCAC
+
>AAABCFFFFFFGGGGGGGGGGGHHHHHHHHHHHHGHHHHHHHGGGGGGHHHHHHHHHHHHHHHGHHHHHHHHFHHHHHFHHHHGHHGGGGGFGHGHHHHGEGGGGGGGBHHHGGHGCGGGGGGGHGHHHHGHHHHHHHGGGGFGGGGGGFBEGHHGGGGGFGGGGGEFGGGGGGGGGGGGGGGGGGFFFF9FDFGGGGGGGGGGGFFFFFFFGGGFFHGGGFFHFHGHHFHFFGHHHHHGBHHHFHCGGGGHGGGGGGHHHFHHF2GHHFFFEFHEE0EGHHHHHGHHEGHHGFFGHHHHHHHHGGHGFE>GGFHGGHHGHHHHGHHHHGGFGGGHHGGGGGGHHGGGGGHHHHGGGGHCGGGGGGFFGFFFFFFFBBBBB
@M02197:105:000000000-AN6RF:1:1101:5500:7203 1:N:0:1
GAGGCTGATTTATCCTCCGCTTATTGATATGCTTAAGTTCAGCGGGTAGTCCTACCTGATTTGAGGTCAAAAGTCAATAAGGAAGACGCCAGAAGGCATCGACGCATTAGAGGCACGGGACCGTTCATTCATGCACTTCGGCGAGCGGCGATCATTATCACGCCAAAAGCCTTGTCATGCATAGTCAAAAGTCGACCGCAAGCCCATTCATTTCAGGGGAGCCCGAGTCCTAGACGAGAAGTCCAGATCTCCGGCAGCCCCCACTATCCAAGCACCCTTTCGAAGCAAATCGAGAGGGGTTGAGAATTTACTGACGCTCAAACAGGCATGCTCCTCGGAACACCGAGGAGCGCAAGGTGCGTTCAAAGATTCGATGATTCAC
+
ABAABCFFFFFFGGGGGGGGGGGHHHHHHHHGHHHHHHHHHHHGGGGGGHHHHHHHHHHHHHHFGHHHHHHHHFHHHHHHHHHHGHHGGGGGHHHHHHHHGHGGGGGGHHHHHGGHGGGGGGGGGHHHHHHHHHHHHHHGGGGGGGGGGGGGGGHHGGGGGGGGGGGGGGGGGGGGGGGGGGGGGEGGGFFBFDFFGGGGGGFGGFFGGGGGFGHGGGHFFCGGGHHHGHHFGGFFHGHHFGBHHHHGGGFGHGGGGGGGAFGHHHFGGHHECGGGDFAHGHHGHGGHHGFEHGGGGHHHHHFHHF4HHHGGGGCHFFHHGBFFHEHHHHECGEEGHHGGGGGEBFFGGGGHHHHGFCGGGGGGGGGEGGFFFFFFFAA>>3
@M02197:105:000000000-AN6RF:1:1101:16607:7396 1:N:0:1
GAGGCTGATTTATCCTCCGCTTATTGATATGCTTAAGTTCAGCGGGTATCCCTACCTGATCCGAGGTCAACCTTAAAAAAATTAGGGGTTGCTGGCAAGTAGACCTACCGGACTCAATCGCGAGGAGTATTACTACGCGTAGAGCCGACAGGCACCGCCACTGATTTTAGGGGCCGCGAAACCGCGAACCCCAATACCAAGCGAGAGCTTGAGTGGTTATAATGACGCTCGAACAGGCATGCCCCCCGGAATACCAGAGGGCGCAATGTGCGTTCAAAGATTCGATGACTCAC
+
CCCCCCFFFFFFGGGGGGGGGGGHHHHHHHHHHHHHHGHHHHHGGGGGHHHHHHHHHHH;H::GG::;H<H<<<HHHHFG:HH<HHHGEEF::HH9GGG.<<.H<<;HHG9GG:HHH<HG.GGGGG9H;H<<H;::G9G:GG;HHHG:GGG:GHHGGGGGGGGGGGGGGGGGGGGGGGGGGGFGGGFFGHHHHHHHGGGGGGGHHHHHHHHHGHHHHHGGHHGGFFGFFGHHHHGHHHHGGGGGGGHHHHGGHHHHGGGGGGHHGHGGGGHGGGGGGGGGGFFFFFFFAAAAA
@M02197:105:000000000-AN6RF:1:1101:4577:7305 1:N:0:1
GAGGCTGATTTATCCTCCGCTTATTGATATGCTTAAGTTCAGCGGGTAGTCCTACCTGATTTGAGGTCAAAAGTCAATAAGGAAGACGCCAGAAGGCATCGACGCATTAGAGGCACGGGACCGTTCATTCATGCACTTCGGCGAGCGGCGATCATTATCACGCCAAAAGCCTTGTCATGCATAGTCAAAAGTCGACCGCAAGCCCATTCATTTCAGGGGAGCCCGAGTCCTAGACGAGAAGTCCAGATCTCCGGCAGCCCCCACTATCCAAGCTCCCTTTCGAAGCAAATCGAGAGGGGTTGAGAATTTACTGACGCTCAAACAGGCATGCTCCTCGGAACACCGAGGAGCGCAAGGTGCGTTCAAAGATTCGATGATTCAC
+
3AABBBFFFFFFGBFGGGGGGGGHHHHHHGHHFHHHGEGFBFHEG2EEEGHHHHHHGHHHFFFGFEGFHHFHHHHHGHGHFFHHAGH1EFDGHHHGHFHHGHGFGGGGHGHHHGGHGGFGGGG?DFHB2GHHGHHHHGEEACGGGGGGGGGGGDFHGFGGGFGGGGGGFFGEFFFFFGGEFGFGFFFFFBB;B.EFGGGGFFFFFFFFFFF;BFFF/GHCGGFEFHFCBD/HGGEEHHGFFF1BHG0CGC?CCF?GGCGHHFFF2HGFG1HE?/?HEGFGGGBEGFEFEFEB0/CE>0HHGB2HHHHFB2GGFGEGEHHHGF1FBHHFHEE?EEGEFBE?E?FEBFAEEE0GBF0GGGGFGFFGFG3A111@33FFFAAA1A
@M02197:105:000000000-AN6RF:1:1101:13991:7631 1:N:0:1
GAGGCTGATTTATCCTCCGCTTATTGATATGCTTAAGTTCAGCGGGTATCCCTACCTGATCTGAGGTCACCCAAACTAACAATGGGTGGGTTCAGGCAAGTACAATTATAGTAAGCTCAGCGACTTTATTCATTATTACGCCTGGCTCAGATATAAACTATACTGCCATATACATTCTGAAGGGCACCTCTATAAATGAGGGGCCTCTCCAAACAAATCCAAACATTATAAAATAATGCTTGAGAAGATGGGAGAGTTGACGCTCAAACAGGTATGCCCTATGGAATACCATAGGGCGCAATGTGCGTTCAAAGATTCGATGATTCAC
+
DDDCDCFFFFFFGGGGGGGGGGGHHHHHHHHGHHHHHHHHGHHGGGGGHHHHHHHHHHHHHHHHHGHHHHHHGHHHHHHHHHHHHHGGGGGGHHHHHHHHHHHHGHHHHHHHHHHHHHHHHHGGGGHHHHHHHHGHHHHHHHHHHHHHHHHHHHHHHHHHHHHHHHHHHHHHHHHHHHHHHHHHHGGGHHHHHHHHHHHHHGGGGHHHHHHHHHHHHHGHHHFHGGGHHHHHHGHHGHHHHHHHHHHFHHGHHHGHGGGGGHGGHHHHHHHHHHGHGHHHHHHHHHGHHHHHGGGGGHHHHGGGGHGGGGGGGGGGFFFFFFFA@BAA
@M02197:105:000000000-AN6RF:1:1101:22682:7761 1:N:0:1
GAGGCTGATTTATCCTCCGCTTATTGATATGCTTAAGTTCAGCGGGTAGTCCTACCTGATTTGAGGTCAAATATTTAGTAATTGATTTTGTCCTTGCGGACAGTTGGCAGCTGAACAAAGAGAGCAATCCACTGGCGTAGATAATTATCACACCTGTGACGGATCGCAAACAGTTCCGCTAATGCATTTCAGAGGAGCTGACCTGTTCCAGGCCAGCAACACCTCCAGATCCAAGCCCACCTAGTTTGCAGAACAAAACCAGAGGGGTTGAGAATTTACTGACACTCAAACAGGCATACTCCTCGGAATACCAAGGAGCGCAAGGTGCGTTCAAAGATTCGATGATTCAC
+
CCCCCCFFFFFFGGGGGGGGGGGHHHHGHGHHHHGHHHHGHHHGGGGGGHHHHHHHHHHHHHHHGGHHHHHHFHHHFHGGHHHHHHHHHHHHHHHGHGGGGGGHHHHHHCGHHHHHHHHHGHHGHHHHHHHHHHHHGGGGGHHHHHHHHHHHHGGHHHHHGGGGGHGGHHHHHHHHHGGGHHHHHHHHHHHHHHHHHHHHHHHGGGGGGHHGHHHHHGHHGGHHGHGHHHGGGGGGFFBHHHHHHHGFFHHHHHGGGFHHHGGGGEFGHHHHHHBHHHHHHGBFGHHHHHHGHGHHHGEEECGGHHHHHGHHHHGE?GGHHHHGGGGHGGGGGGGGGGFFFFFFFBBAAB
@M02197:105:000000000-AN6RF:1:1101:10065:7896 1:N:0:1
GAGGCTGATTTATCCTCCGCTTATTGATATGCCTAAGTTCAGCGGGTAGTCCTACCTGATTTGAGGTCAAAAGTCAATAAGGGAGACGCCAGAAGGCATCGACGCATTAGAGGCACGGGACCGTTCATTCATGCACTTCGGCGAGCGGCGATCATTATCACGCCAAAAGCCTTGTCATGCATAGTCGAAAGTCGACCGCAAGCCCATTCATTTCAGGGGAGCCCGAGTCCTAGACGAGAAGTCCAGATCTCCGGCAGCCCCCACTATCCAAGCACCCTTTCGAAGCAAATCGAGAGGGGTTGAGAATTTACTGACGCTCAAACAGGCATGCTCCTCGGAACACCGAGGAGCGCAAGGTGCGTTCAAAGATTCGATGATTCAC
+
CCCCCCFFFFFFGGGGGGGGGGGHHHGHHHHHHHHHHHHGHHHGGGGGGHHHHGHGHHHHHHHHGGHHHHHHHHHHHHHHHHHHGGGGGGGGGHHHHHHHGHGGGGGGHHHHHGGHGGGGGGGGGHHHHHHHHHHHHHHGGGGGGGGGGGGGGGGGGGGGGFGGGGGGGGGGGGGGGGGGGGGGGFFFFFFFGGFGGGFGGGFFGGGFFGFFFGHFFGHGGGGGHHHHHFHGGGGHHHHHHHHHHHHGGGFGHGGGGGGHHHHHHGHGHHHGFFGHGEEHGHHGHGGHHFGHHGGGGHHHHHHHHHFHGFGGGGGHGHHHHHHGHHHHHG?FGGGGHGGGGGGGHHGFCGGGF4HGGGGHGGGGGGGGGGFFFFFFFAABBB
@M02197:105:000000000-AN6RF:1:1101:7745:7923 1:N:0:1
GAGGCTGATTTATCCTCCGCTTATTGATATGCTTAAGTTCAGCGGGTATCCCTACCTGATCTGAGGTCACCCAAACTAACAATGGGTGGGTTCAGGCAAGTACAATTATAGTAAGCTCAGCGACTTTATTCATTATTACGCCTGGCTCAGATATAAACTATACTGCCATATACATTTCTGAAGGGCACCTCTATAAATGAGGGGCCTCTCCAAACAAATCCAAACATTATAAAATAATGCTTGAGAAGATGGGAGAGTTGACGCTCAAACAGGTATGCCCTATGGAATACCATAGGGCGCAATGTGCGTTCAAAGATTCAAAGATTCGATGATTCAC
+
BBBBBBFCDFFDFBFFFGGGEC?HEGGGHDGFFAFFGHHHFFHECCGEHGHHHGEHHFFGGHFBEFHFHFDGFHFHHHFFHFDGH1?EEEE?GHFFFHFFBFGGGGHGHHHHHHGHHHHHGGGGGDFGHHHHHHHFBGFGHHHHHHHHHHHHHGHHHHFFHGHHHHHHGGHGHGFFHHHGHHFHFGEAGGHGGGHHFHHHFHFEADHHHHHHHHHHFGGGHHHHFFFBGFGFHHHHHFFFFDHFFFGBHHGFFHHHHAFGECHEGHGG5FFGF321HEHHHHFEHHGF5FGGHE2GACHHFGCGEDGFGHBEFFGGFFGFF5?FGFFFF@DFAAA>A
@M02197:105:000000000-AN6RF:1:1101:17857:7913 1:N:0:1
GAGGCTGATTTATCCTCCGCTTATTGATATGCTTAAGTTCAGCGGGTAGTCCTACCTGATTTGAGGTCAAAAGTCAATAAGGAAGACGCCAGAAGGCATCGACGCATTAGAGGCACGGGACCGTTCATTCATGCACTTCGGCGAGCGGCGATCATTATCACGCCAAAAGCCTTGTCATGCATAGTCAAAAGTCGACCGCAAGCCCATTCATTTCAGGGGAGCCCGAGTCCTAGACGAGAAGTCCAGATCTCCGGCAGCCCCCACTATCCAAGCACCCTTTCGAAGCAAATCGAGAGGGGTTGAGAATTTACTGACGCTCAAACAGGCATGCTCCTCGGAACACCGAGGAGCGCAAGGTGCGTTCAAAGATTCGATGATTCAC
+
BBCCCCFFFFFFGGGGGGGGGGGHHHGHHHHHHGHHGHHHHHHGGGEEGHHHHHHHHHHHHHHHGHHHHHHHHHHGHHHHHHHHHHHGGGGGHHHHHHHHGGGGGGGGFHHHHGGHGGGGGGGGGHHHHHHHHHHHHHHGGGGGGGGGGFFEGGHHGGGGGGGGGGGGGGGGGGGGGGGGGGGGGGGGGFFFFFFFFFGGFFFFGFFFFFFFFGGFFGGFFGGGHHFHHHFGGGGHGHGGCFHHHGF-CCGGHGGGGCCFGFBHHHBGHFFE?BCFEE0GCHGHHFGGHFGHGGGGEHHHHHHHHHGHGGGGGGGHEGHHGHHHHEHGGGGGGEGGHHGEGFFGHFGGGGGHHHHGGGGHGFG5GFGAGGFFFFFFBABBAA
@M02197:105:000000000-AN6RF:1:1101:4002:8277 1:N:0:1
GAGGCTGATTTATCCTCCGCTTATTGATATGCTTAAGTTCAGCGGGTAGTCCTACCTGATTTGAGGTCAAAAGTCAATAAGGAAGACGCCAGAAGGCATCGACGCATTAGAGGCACGGGACCGTTCATTCATGCACTTCGGCGAGCGGCGATCATTATCACGCCAAAAGCCTTGTCATGCATAGTCGAAAGTCGACCGCAAGCCCATTCATTTCAGGGGAGCCCGAGTCCTAGACGAGAAGTCCAGATCTCCGGCAGCCCCCACTATCCAAGCACCCTTTCGAAGCAAATCGAGAGGGGTTGAGAATTTACTGACGCTCAAACAGGCATGCTCCTCGGAACACCGAGGAGCGCAAGGTGCGTTCAAAGATTCGATGACTCAC
+
CCCCCC@FFFFFGGGGGGGCGGGHHCHHHHHHHHHGHHGGCHHGGGFGGHHHHHHHHGHHHGHHGHHHHHHHHGHHHHHHHHHGHHHGGGGGHHHGGHHHGHFGGGGGHHHHHGGHGGGGGGGGGHHHHHHHHEHHHHHGGGGGGGGGGGGGGGHHGGGGGGGGGFGGGGGGGGGGGGGFGGGGGGGFFFFFGFFGGGGGGGGFFGFFGFGFGFFFFFGFFGGGHGHFFFFFGGGHHHHGFGGHHGCCGCGGHGGGCCGEFFHHFHFGGHHGFB?FE/C/GGHGHEGHGGEHGGGGGHHHHHHGFG4HFGEEDGGHGHHGHHHHFFHHHHGGGGEFGFGGGGGGHHFGGCGHFHH?ECCCGCCFGGFCGGFFFFFFFBA>>A
@M02197:105:000000000-AN6RF:1:1101:16678:8693 1:N:0:1
GAGGCTGATTTATCCTCCGCTTATTGATATGCTTAAGTTCAGCGGGTAGTCCTACCTGATTTGAGGTCAAAAGTCAATAAGGAAGACGCCAGAAGGCATCGACGCATTAGAGGCACGGGACCGTTCATTCATGCACTTCGGCGAGCGGCGATCATTATCACGCCAAAAGCCTTGTCATGCATAGTCGAAAGTCGACCGCAAGCCCATTCATTTCAGGGGAGCCCGAGTCCTAGACGAGAAGTCCAGATCTCCGGCAGCCCCCACTATCCAAGCACCCTTTCGAAGCAAATCGAGAGGGGTTGAGAATTTACTGACGCTCAAACAGGCATGCTCCTCGGAACACCGAGGAGCGCAAGGTGCGTTCAAAGATTCGATGATTCAC
+
BBCCCCFFFFFFGGGGGGGGGGGHHHHHGGHHHGHGHHHHHHHGGGGFGHHHHHHHHHHHHHGHGHHHHHHHHHHHHHHHHHHHHHHGGGGGGHHHHHHHGHGGGGGGHHGHHGGHGGGGGGGGGHHHHHHHHHHHHHHGGGGGGGGGGGGGGGHHGGGGGFGGGGGFGGGGGFFFGGGHGHHGGGGEFFFFFFFFFGGGGGGGGGFGGGHHHGFGGGHFGFFFHHGHHFHFGGGHGHHHG1GHHHFFGGGGHGGGD?CFCD?HHHFGGHFGF?GHGGHGGHHHHHGHHEGHGGGGGHHHHHHHHHHHHGGDGGGHFHGGGGHHHEHHEHGFGGGGHHDEEAGGHHEE2??GF4GGGGGHGGGGGGGFCBFFFFFFFBA>?B
@M02197:105:000000000-AN6RF:1:1101:14757:8790 1:N:0:1
GAGGCTGATTTATCCCGCTTATTGATATGCTTAAGTTCAGCGGGTAGTCCTACCTGATTTGAGGTCAAAAGTCAATAAGGAAGACGCCAGAAGGCATCGACGCATTAGAGGCACGGGACCGTTCATTCATGCACTTCGGCGAGCGGCGATCATTATCACGCCAAAAGCCTTGTCATGCATAGTCGAAAGTCGACCGCAAGCCCATTCATTTCAGGGGAGCCCGAGTCCTAGACGAGAAGTCCAGATCTCCGGCAGCCCCCACTATCCAAGCACCCTTTCGAAGCAAATCGAGAGGGGTTGAGAATTTACTGACGCTCAAACAGGCATGCTCCTCGGAACACCGAGGAGCGCAAGGTGCGTTCAAAGATTCGATGATTCAC
+
CCCCCCFFFFFFGGGGGGGGGGHHHHGHGGHHGHHFHHGHHGGGGGGHHHHHHHHHHHHHHGGHHHHHGGHHHHHHHGHHHHHHHGGGGGHGHHHHHHGHGGGGGGHHHHHGGHGGGGGGGGGHHHHGHHHHHHHHHGGGGGGGGGGGGGGFHHFFGGGFGGGGGGGGGGGGGGGGGGGGDFFGFFFDDFGGFGGGFFGGGGFFFFFFFFFGHGFFFGGGGGHGHHHHHFGGGHHHHHHFHGHHHFGCCGHGFGGD@AHHHHGHHGHHHGGGGHGGHEGHHHHHGFG3GHHGFGGHHHHHHHHHFHGHGGGGGHEGFHHHHHHHHHHHGGGGGGHEFEFGGGHHGGGGFGHHHGGGGGGGGGGGGGGGBFFFFFFCBCBC
@M02197:105:000000000-AN6RF:1:1101:6336:9053 1:N:0:1
GAGGCTGATTTATCCTCCGCTTATTGATATGCTTAAGTTCAGCGGGTAGTCCTACCTGATTTGAGGTCAAAAGTCAATAAGGAAGACGCCAGAAGGCATCGACGCATTAGAGGCACGGGACCGTTCATTCATGCACTTCGGCGAGCGGCGATCATTATCACGCCAAAAGCCTTGTCATGCATAGTCAAAAGTCGACCGCAAGCCCATTCATTTCAGGGGAGCCCGAGTCCTAGACGAGAAGTCCAGATCTCCGGCAGCCCCCGCTATCCAAGCACCCTTTCGAAGCAAATCGAGAGGGGTTGAGAATTTACTGACGCTCAAACAGGCATGCTCCTCGGAACACCGAGGAGCGCAAGGTGCGTTCAAAGATTCGATGATTCAC
+
BCBCBCF@FFFFGGGGGGGGGGGHHHHHHHHHHHHHHHHHGHHGGGGGGHHHHHHHHHHHHHHHGHHGHHHGHHHHHHHHHHHHHHHGGGGGHHHHHHHHGHGGGGGGHHHHHGGHGGGGGGGGGHHHHHHHHHHHHHHGGGGGGGGGGGGGGGHHGGGGGGGGGGGGGGGGGGGGGGGGGGGGGGGGGFFFFFFFFFFFFFFFFFFFFGFFFGGGGGGGGGFFGGFFFFFFFFGHHHHHGEHHGHCC?FFCHGGGGGFGFCGGGHHGHHHGFGFFF?FEGHHHHHGGHGGHHGGGGHHHHHHHHHFHFDFGGGGFFHHHGHFHHHHHFHGFGGGGHHGGGGGGGHGFGEGHFHHGGGGHGFGGGGGGGGFFFFFFFBBBA@
@M02197:105:000000000-AN6RF:1:1101:25440:9228 1:N:0:1
GAGGCTGATTTATCCTCCGCTTATTGATATGCTTAAGTTCAGCGGGTATCCCTACCTGATCCGAGGTCAACCTTAGAAAGATTCTCCCTGAGGGGAGGCAGACCGTGTCCCGTAAACCCATGTGTCCGATACGTGTCCCGTGAAGAACTCAGTGTACCGGGGGTCCAACGAGGCCGCCGTCATTGTCTTTGGGAGGGGCAGGAACCCCCGAGGGGGCCTCCACCAAACCGTCCAACACCAAGCCGGGGGCTTGAGGGGTGATAATGTCGCTCGAACAGGCATGCCCTTCGGAACACCAAAGGGCGCAATGTATGTGCGGAGATTGGATGACTGAC
+
AAAABBFFFFFFGGBGGGFCEG?GHFBGGHHHHFHHCHHGHCFGEFEFHBFFGDHHHHHHHFHGCGEHGHGGHGHGEHGHHHHHHFGHHHFGEFGGGCGGG9AGGE9:299GFCDHHHGGHHHG<H<?#C7<FHHC0H8GFGGGBF<H:HGBGF9FD;DGGGGGGGGGGGEB-@???GFGGFFFFBBFFBFB?EFFGFF<ADEFFED:FADGFAA+BFFFABFFEF8EEFFFFFBBB/</@?>/>/?/@B10///0BFBB21F//>/>/A//BEFB11100BA////A/22A///01GAA0B00113DA1110011A13FB3111B31@@1111>
@M02197:105:000000000-AN6RF:1:1101:12063:9469 1:N:0:1
GAGGCTGATTTATCCTCCGCTTATTGATATGCTTAAGTTCAGCGGGTATCCCTACCTGATCTGAGGTCACCCAAACTAACAATGGGTGGGTTCAGGCAAGTACAATTATAGTAAGCTCAGCGACTTTATTCATTATTACGCCTGGCTCAGATATAAACTATACTGCCATATACATTTCTGAAGGGCACCTCTATAAATGAGGGGCCTCTCCAAACAAATCCAAACATTATAAAATAATGCTTGAGAAGATGGGAGAGTTGACGCTCAAACAGGTATGCCCTATGGAATACCATAGGGCGCAATGTGCGTTCAAAGATTCGAT
+
BBBBBBFFFFFBGFFGGGGGGGGHHHHHHHBFFGHFFHHFHHHGFGEEHHFHHFHHGBEDFGGHHGHG3GGHGHHHHHHHHBE3EHBFFFGGHHHHFHHHHEGHHHHFGFGHHHHHHGHFFEEFEGHHHHGHHHFGFHHGGHHHGHHHHHGHHHHHHHGHHHGHGHHHHGHHHHHHHGHFHGDGEGHEGGHFHHHGFHGGHEFCGGFHHHGHGFHHGHHFHHGGHHHHGHGHHHHHGHHHFHGFHHHGGBBFEHGFHGFAAFF/HHHFFDFEACEFG0FFHHFHCHGFAHGHHEGFCGHHGGGEEGGGGFFFFFAFFAA>11
@M02197:105:000000000-AN6RF:1:1101:20339:9596 1:N:0:1
GAGGCTGATTTATCCTCCGCTTATTGATATGCTTAAGTTCAGCGGGTAGTCCTACCTGATTTGAGGTCAAAAGTCAATAAGGAAGACGCCAGAAGGCATCGACGCATTAGAGGCACGGGACCGTTCATTCATGCACTTCGGCGAGCGGCGATCATTATCACGCCAAAAGCCTTGTCATGCATAGTCGAAAGTCGACCGCAAGCCCATTCATTTCAGGGGAGCCCGAGTCCTAGACGAGAGGGACAGATCTCCGGCAGCCCCCACGATCCAAGCACCCTTTCGAAGCAAATCGAGAGGGGTTGAGAATTTACGGACGCTCAAACAGGCATGCTCATCGGAACACCGAGGAGCGCAAGCTGGGTTCAAAGAATCGATGATTCAC
+
BCCCC@FFFFFFGGGGGGFGGGGGGHHGHHHFFHHHGGHFHHGGGGCAFHHHHHHHHHGHFHHHEHHEHHGFHA5FGDG3EFHFHFHGGGGGHEHHHGHHFHGGGGGGHGHHHGGGE/BDCGCGGHHFHGHHGHHHHHGGFGC?FCCGGG?DGG:HGGGGGGGGGCGABFGFGGGGG9GGEGGEFFGFF0AB9FFFFFFCFFEFFFGFFFFFFFFFFACDADA2DACFFFF9FFFF<0>111111<0<>///0E//C///?00/11F<111?/C?GE/HEEHEHHFFFE1E>0EEFFHGHHBHGDF//GB>/>?A1/10GDFB1111BGGB1//EEF2/EB//00B0EA000011A0A11BA3DDEGFB1FC3D@3B11>1>
@M02197:105:000000000-AN6RF:1:1101:10167:9563 1:N:0:1
GAGGCTGATTTATCCTCCGCTTATTGATATGCTTAAGTTCAGCGGGTAGTCCTACCTGATTTGAGGTCAAAAGTCAATAAGGAAGACGCCAGAAGGCATCGACGCATTAGAGGCACGGGACCGTTCATTCATGCACTTCGGCGAGCGGCGATCATTATCACGCCAAAAGCCTTGTCATGCATAGTCAAAAGTCGACCGCAAGCCCATTCATTTCAGGGGAGCCCGAGTCCTAGACGAGGAGTCCAGATCTCCGGCAGCCCCCACTATCCAAGCACCCTTTCGAAGCAAATCGAGAGGGGTTGAGAATTTACTGACGCTCAAACAGGCATGCTCCTCGGAACACCGAGGAGCGCAAGGTGCGTTCAAAGATTCGATG
+
BCCBCCFFFFFFGGGGGGGGGGGHHGHHGHHHHHHGHHHHHHHGGGGGGHHHHHHHHHHHHHHHGHHHHHHHHHHHHHHHHHHHHGHGGGGGHHHHHHHHGHGGGGGGHHHHHGGHGGGGGGGGGHHHHHHHGHHHHHHGGGGGGGGGGGGGGGHHGGGGGGGGGGGGGGGGGGGGHHHHGGGGFGGGGGGFFFFGFGGGGGFGGGGGHHGHGGHGGGHGGGGGHHHHHHHHGHGHHHHHGGGHHHEGGFCGGGGGGGGHHHHHHHGGHHFFFBGHGGGHGHHHHHGHHBGGHGGGGHHHHHHHHHFHHHGGGGGHGHHHHHHHHHHHGGGGGCGGHHGFFEDGHHGGGGGHHHGGGGGGGGCGFFFBFFFCCCCC
@M02197:105:000000000-AN6RF:1:1101:19846:9706 1:N:0:1
GAGGCTGATTTATCCTCCGCTTATTGATATGCTTAAGTTCAGCGGGTAGTCCTACCTGATTTGAGGTCAAAAGTCAATAAGGAAGACGCCAGAAGGCATCGACGCATTAGAGGCACGGGACCGTTCATTCATGCACTTCGGCGAGCGGCGATCATTATCACGCCAAAAGCCTTGTTATGCATAGTCAGAAGTCGACCGCAAGCCCATTCATTTCAGGGGAGCCCGAGTCCTAGACGAGGAGTCCAGATCTCCGGCAGCCCCCACTATCCAAGCACCCTTTCGAAGCAAATCGAGAAGGGTTGAGAATTTACTGACGCTCAAACAGGCATGCTCCTCGGAACACCGAGGAGCGCAAGGTGCGTTCAAAGATTCGATG
+
BBBBBBFFFFFFGGGGGGGGGGDFHHHHHHHHHHHHHHHHHHHGGGFGGHHHHHHHHHHHHHFGGHHFHHHHGHGHHGFFGBFHHHHFGGGFFEGHHHHHGF?EGGGGHHFHFGFHGGGGGGGGGHHHHHHHHHHHHGHGCFG;@FGFEFFFFDHHGGGFGGGGGGGGGGGGGGGGGGGGGGGGGGGFGFFFFFEGGFA>CFFFFEFFFEGFFFGFGFCC?GGFGCCEFHFFGHDFG1CGHGHGHHHGGCGCGADCGGGGG4BGB3BCFHE/FFCHFCHHGFHFG3FFG3EHFFB1CHFHHEHFGHFGGHGEFGGHFHHHGFEHHHFFGAGGFEACHHEAEADEFGEGGGGHHFFEGGGGGGGGFFFAFBFBBBBB
@M02197:105:000000000-AN6RF:1:1101:23408:9778 1:N:0:1
GAGGCTGATTTATCCTCCGCTTATTGATATGCTTAAATTCAGCGGGTAGTCCTACCTGATTTGAGGTCGAAAGTCAATAAGGAAGACGCCAGAAGGCATCGACGCATTAGAGGCACGGGACCGTTCATTCATGCACTTCGGCGAGCGGCGATCATTATCACGCCAAAAGCCTTGTCATGCATAGTCGAAAGTCGACCGCAAGCCCATTCATTTCAGGGGAGCCCGAGTCCTAGACGAGAAGTCCAGAGCTCCGGCAGCCCCCACTATCCAAGCACCCTTTCGAAGCAAATCGAGAGGGGTTGAGAAGTTACTGACGCTCAACCAAGCATGCTCCTCGGAACACCGAGGAGCGCAATGTGCGTTCAAAGATTCGATGATTCAC
+
BAB@AAFFFFFFGGGGGGGGGGGHHGHHHHHHHHHHHHHHHHHGGGGGGHHHHHHHHHHHHHHHGHHHGGGGGHHHHGFGHHHHHHHGEGGGHHHHHHHGGHGGGGGGHGHHHGGHGGGGGGGGGHHHHHHHHHHHHHHGGGGCGGFCGGGGFGGGGGGGGGGGGGGGGGGGGG9GGGGGGGFFFFFFFFFFFFFFGGFFFFFFFFFFFFFFFFFFFEFFFFF?/@CFGFBF<FFF0DF1<<111F<--/?GGGCC@//AB2>CFFGCF11E/BEGE/0/EB1FHFFDF1?00E/FECF@2FG2B@2D@B>/B/?GBBEFB/1D1FF1FHEA///?GA//GEEECBAB0001F3100E01EF3GBFGEGF11@@13F@@AAA
@M02197:105:000000000-AN6RF:1:1101:13838:9901 1:N:0:1
GAGGCTGATTTATCCTCCGCTTATTGATATGCTTAAGTTCAGCGGGTAGTCCTACCTGATTTGAGGTCAAAAGTCAATAAGGAAGACGCCAGAAGGCATCGACGCATTAGAGGCACGGGACCGTTCATTCATGCACTTCGGCGAGCGGCGATCATTATCACGCCAAAAGCCTTGTCATGCATAGTCGAAAGTCGACCGCAAGCCCATTCATTTCAGGGGAGCCCGAGTCCTAGACGAGAAGTCCAGATCTCCGGCAGCCCCCACTATCCAAGCACCCTTTCGAAGCAAATCGAGAGGGGTTGAGAATTTACTGACGCTCAAACAGGCATGCTCCTCGGAACACCGAGGAGCGCAAGGTGCGTTCAAAGATTCGATGATTCAC
+
CCCCCCFFFFFFGGGGGGGGGGGHHHGHHHHHHHHHHHHHHHHGGGGGGHHHHHHHHHGHHHHHGHHHHHGGHHHHHHFGHHGEHHHGGGGGHHHGHHHHGFGGGGGGHHHHHGGHGGGGGGGGGHHHHHHHHHGHHHHGGGGFGGGGGGFGGGHHGGGGGGGGGGGGGGGGGGGGGGGGGGFGGGFEFFFFGGGGGGGGGGGGGGGGGFFFGGHGGGG@CDFGFHHFFFGGGGGHHGHHEHHFFGBGGGGGGGGGGGFEFHHFHFHGHHHGEFCFGEEAGHGHHHGHHGGHHGGGGHHHHHHHFHGBGHGGGGGHGHHHHHHHHGHEHHGGGGGGHGGGGGGGGHGFEGGHGGHGEEGFGGGGGGGGGGFFBFFFFBCCBC
@M02197:105:000000000-AN6RF:1:1101:7725:10060 1:N:0:1
GAGGCTGATTTATCCTCCGCTTATTGATATGCTTAAGTTCAGCGGGTAGTCCTACCTGATTTGAGGTCAAAAGTCAATAAGGAAGACGCCAGAAGGCATCGACGCATTAGAGGCACGGGACCGTTCATTCATGCACTTCGGCGAGCGGCGATCATTATCACGCCAAAAGCCTTGTCATGCATGGTCGAAAGTCGACCGCAAGCCCATTCATTTCAGGGGAGCCCGAGTCCTAGACGAGAAGTCCAGATCTCCGGCAGCCCCCACTATCCAAGCACCCTTTCGAAGCAAATCGAGAGGGGTTGAGAATTTACTGACGCTCAAACAGGCATGCTCCTCGGAACACCGAGGAGCGCAAGGTGCGTTCAAAGATTCGATGATTCAC
+
AABACCFFFFFFGGGGGGGGGGGHHHHHGHGHHHHHHHHHHHHGGGGGEHHHHHHHHHHHHHHHGHHHHGHHHGHHGHHHHHHHHHHGGGGGHGHHHHHHGHGGGGGGHHHHHGGHGGGGGGGGGHHHHHHHHGHHHHHGGGGGGGGGGGFFGGHHGGGGGGGGGGFGFGGGGGGGGGGGGGGGGGFFFFFFFFFGFFGFFFFFFGFFFFFGHGHGFGHGGGGGHHHGFHHGGGGHHGCHG1GBFHGCCGGGHGGFGGGGHGFHHHGGGGHEFBGEFFHEGHHEHHGGGBGHHGGGGHFHGHHHHHFGHFEAGEGHGHBHHHGHHFBHHHGGECGGHGE?GGGGHFGGAE2ADHGGGGGHGGGABGGGGGFFFFFBF?AAAB
@M02197:105:000000000-AN6RF:1:1101:22733:10157 1:N:0:1
GAGGCTGATTTATCCTCCGCTTATTGATATGCTTAAGTTCAGCGGGTAGTCCTACCTGATTTGAGGTCAAAAGTCAATAAGGAAGACGCCAGAAGGCATCGACGCATTAGAGGCACGGGACCGTTCATTCATGCACTTCGGCGAGCGGCGATCATTATCACGCCAAAAGCCTTGTCACGCATAGTCAAAAGTCGACCGCAAGCCCATTCATTTCAGGGGAGCCCGAGTCCTAGACGAGAAGTCCAGATCTCCGGCAGCCCCCACTATCCAAGCACCCTTTCGAAGCAAATCGAGAGGGGTTGAGAATTTACTGACGCTCAAACAGGCATGCTCCTCGGAACACCGAGGAGCGCAAGGTGCGTTCAAAGATTTGATGATTCAC
+
BBBBCCFFFFFFGGGGGGGGGGGHHHHHHHHHHHHHHHHHHHHGGGGGGHHHHHHHHHHGHHHGGHHHHHHHHGHHHHHHHHGHHHHGGGGGHHHHHHHHGHGGGGGGGHHHHGGHGGGGGGGGGHHHHHHHHHHHHHHGGGGGGGGGGGGGGGHHGGGGGGGGGGFFGGGGGGGGHGGGGGFFFFFFFFGFGGGGGGGFFGGGGGGGGFHHFGHFGFFFGG?GGHHHHFHHGGGHHHGHHHGHHHHFGGGGHGGGGGGHFHHHGHHGHGHGFGFEGGFHGHHHHHGHHGGHGGGGGHHHGHHHHFFGHGGGGGGHGHHHHHHHGGHHHHGGGGGFGHFDGFGGHHGFGGGHHHHGGGGHGGGGGGGGGGFFFFFFFCCBCC
@M02197:105:000000000-AN6RF:1:1101:25673:10083 1:N:0:1
GAGGCTGATTTATCCCCGCTTATTGATATGCTTAAGTTCAGCGGGTATCCCTACCTGATCCGAGGTCAACCTGTAAAAATTGGGGGTTCTGGCAAGCCTCCGGAGGGAACTCTATAGCGGGAGTATGTACTACGCTTAGAGCCCACCGGCACCGCCACTAATTTTGAGGGCCGCGGAGACCGCGTGCCCCAATACCACGCTAGGCGTGAGTGGTTAAATGACGCTCGAACAGGCATGCCCTGCGGAATACCACAGGGCGCAATGTGCGTTCAAAGATTCGATGATTCAC
+
>>ABBBFFFFFBGGDGFEGGGGHFBHHHHFHHHFHHHHHGGHDACEEGFG3GBGHFFF:DDF-7GEGHHHH:98HHHFHFFHE;EEE9FF:FF:H;HGH:GGG#4C2G9GF89G;GG:G@/BB/9BB;9FFF:F333DB6FFFA:FFFBB=CEBCFDFFFBF7FFHGCCGGGCCF@EBBFEGGEGEGFGGHGCFFF8FGGGHGHEFHHFG:GFHHGFFFFBBDFGEBBFGGGGCBA/??/AEA22HFHGFFFF?EEEEFFFG00A0AGFDBB3EGGBFFFFFBFA1>>1
@M02197:105:000000000-AN6RF:1:1101:15154:10241 1:N:0:1
GAGGCTGATTTATCCTCCGCTTATTGATATGCTTAAGTTCAGCGGGTAGTCCTACCTGATTTGAGGTCAAAAGTCAATAAGGAGGACGCCAGAAGGCATCGACGCATTAGAGGCACGGGACCGTTCATTCATGCACTTCGGCGAGCGGCGATCATTATCACGCCAAAAGCCTTGTCATGCATAGTCGAAAGTCGACCGCAAGCCCATTCATTTCAGGGGAGCCCGAGTCCTAGACGAGAAGTCCAGATCTCCGGCAGCCCCCACTATCCAAGCACCCTTTCGAAGCAAATCGAGAGGGGTTGAGAATTTACTGACGCTCAAACAGGCATGCTCCTCGGAACACCGAGGAGCGCAAGGTGCGTTCAAAGATTCGATGATTCAC
+
BBBBBBFFFFFFFGGGGGGGGGGHHHCHHFHGHHHFGHHHHHGGGGGGGHFHHHHHHHGHHGHHGHHHHGHHGGHHHHHGHGHHGGGGGGGGHHHHHHHHGHGGGGGGHEHHGGGHGGGGGGGGGHHHHHHHHHHHHHHGGGGCFGCGGGCGGGGGGGFFGGGGGGGGGGGGGGGGGGGGGGFGFFFFFFFFFFFFFFFGFFFFFFFGGGFFHFHGGGHCFFGFHGFFHFFFGGGHHHHHHHHHHHHGGGFGHGGCF?GFEHHHHHHCHGGGFFDF?FFAFDFHHGFFCHGHGGGEEF?GFFGHGGF4FFGGGGGHFFGGHHHGHHHHHECGGCGGHF?EFECGHHFEA?EF54HCCFGHFEGDGGGFGFFBFFFDFBBAAA
@M02197:105:000000000-AN6RF:1:1101:17997:10377 1:N:0:1
GAGGCTGATTTATCCTCCGCTTATTGATATGCTTAAGTTCAGCGGGTAGTCCTACCTGATTTGAGGTCAAAAGTCAATAAGGAAGACGCCAGAAGGCATCGACGCATTAGAGGCACGGGACCGTTCATTCGTGCACTTCGGCGAGCGGCGATCATTATCACGCCAAAAGCCTTGTCATGCATAGTCGAAAGTCGACCGCAAGCCCATCCATTTCAGGGGAGCCCGAGTCCTAGACGAGAAGTCCAGATCTCCGGCAGCCCCCACTATCCAAGCACCCTTTCGAAGCAAATCGAGAGGGGTTGAGAATTTACTGACGCTCAAACAGGCATGCTCCTCGGAACACCGAGGAGCGCAAGGTGCGTTCAAAGATTCGATGATTCAC
+
BCCCCCFFFFFFGGGGGGGGGGGHHFHHHHHHHHHHHHHHHHHGGGGGGHHHHHHHGHHHHHHHGGHHHHHHHHHHGHGHHHHHHHHGGGGGHGHHHHHHGHGGGGGGHHHHHGGHGGGGGGGFGHHHHHHHGGHHGHHGGGGGGGGGGGGGGGGGGGGGGGGGGGGGGGGGGGGGGGGGGGGGGGFFFFFFFFFGGGGGGGGGGGFGGGGGHGHFGGHGGGGGHHHHGHGHGGGHGHHGHHHHHGHGGGGGHGDGCCGHHHHHGHHGHHHGFHGHFEG/FHFHHHGHHFGFFFGGGHHHHHHHHHGGHHGGGFGHGGHHHHGHHHHHHFGGGGGGHHGGGGGGHHEFACGHHHHCGGGHGGGGGGGGGGFFFFFFFBBBCB
@M02197:105:000000000-AN6RF:1:1101:8445:10409 1:N:0:1
GAGGCTGATTTATCCTCCGCTTATTGATATGCTTAAGTTCAGCGGGTAGTCCTACCTGATTTGAGGTCAAAAGTCAATAAGGAAGACGCCAGAAGGCATCGACGCATTAGAGACACGGGACCGTTCATTCATGCACTTCGGCGAGCGGCGATCATTATCACGCCAAAAGCCTTGTCATGCATAGTCGAAAGTCGACCGCAAGCCCATTCGTTTCAGGGGAGCCCGAGTCCTAGACGAGAAGTCCAGATCTCCGGCAGCCCCCACTATCCAAGCTCCCTTTCGAAGCAAATCGAGAGGGGTTGAGAATTTACTGACGCTCAAACAGGCATGCTCCTCGGAACACCGAGGAGCGCAAGGTGCGTTCAAAGATTCGATGATTCAC
+
?AAAABF@FFFFGFGGGGGGGGGHFFHGFFHHCHHHHGHHHHGEEGGGGHHGHHFHHGHHHHHFGHFGHHHGFHHHHHHHHGFHGHHGFEGFHHHHHHGHGGGGGGGGFF4EGFGHGGG?@DGGGHGHHHHFFHGHFFFGGFGDGGG9CCFGGGHHHHBFGGGFGFFFBGGGGGGGFFFFFGFBFFGGFFDBFDFGAEFFFAFFFFFFFFFFEGFGGGGD@?GGGHGFHHFFEEGFFGCFGBHHGHHCGDCGHGDAB@/GGGHGGDBDFF0E?/DG?DHEEEHGGDABCEEEFAGGGHHHHGHHFHGBFEEEE?EGGFCHFFFGHHHFEFA00EE1BGEEEA2AF3EB22EGF4CEECGGEBFFGGGEAEBFFFFFFAAAAA
@M02197:105:000000000-AN6RF:1:1101:15426:10439 1:N:0:1
GAGGCTGATTTATCCTCCGCTTATTGATATGCTTAAGTTCAGCGGGTAGTCCTACCTGATTTGAGGTCAAAAGTCAATAAGGAAGACGCCAGAAGGCATCGACGCATTAGAGGCACGGGACCGTTCATTCATGCACTTCGGCGAGCGGCGATCATTATCACGCCAAAAGCCTTGTCATGCATAGTCAAAAGTCGACCGCAAGCCCATTCATTTCAGGGGAGCCCGAGTCCCAGACGAGAAGTCCAGATCTCCGGCAGCCCCCACTATCCAAGCACCCTTTCGAAGCAAATCGAGAGGGGTTGAGAATTTACTGACGCTCAAACAGGCATGCTCCTCGGAACACCGAGGAGCGCAAGGTGCGTTCAAAGATTCGATGATTCAC
+
AABB3>C44FFFGGGEGGGGCEEHFDDEHGHCHFHHHHGFGFHGGGGGGHHFHHFFFFFGHFHB1GCGFHBGH35FHFFHFBEGGFBEEFGGHBFHEGFFGBEFGGGGHGHGHGGHGC/EG?DEDFHFFGFHHHHHGHHGCCFGC@CGGGG5FGHHEGF:GDEGGAFG8GFGG;;FFFGGGFFFFFGBBBF99DAC;BFFFGFBEFFFFBFF9FFFEAEGFC?ECFFFFFFGFEFA1G110GF1DFF<</CCEGGC?/@/AF3GDHFCHHGDFBE0/E0//4GE4DFGB3EFFEF>?HHHHHHHHHHFGBDGFEFHGHHHHGHHFHFEFHGGGFGFGDEEGGFEBHGGGGGHHHHGGGGHGGGGCGFGGGFFFFFFFAAAAA
@M02197:105:000000000-AN6RF:1:1101:11996:10646 1:N:0:1
GAGGCTGATTTATCCTCCGCTTATTGATATGCTTAAGTTCAGCGGGTAGTCCTACCTGATTTGAGGTCAAAAGTCAATAAGGAAGACGCCAGAAGGCATCGACGCATTAGAGGCACGGGACCGTTCATTCATGCACTTCGGCGAGCGGCGATCATTATCACGCCAAAAGCCTTGTCATGCATAGTCAAAAGTCGACCGCAAGCCCATTCATTTCAGGGGAGCCCGAGTCCTAGACGAGAAGTCCAGATCTCCGGCAGCCCCCACTATCCAAGCACCCTTTCGAAGCAAATCGAGAGGGGTTGAGAATTTACTGACGCTCAAACAGGCATGCTCCTCGGAACACCGAGGAGCGCAAGGTGCGTTCAAAGATTCGATG
+
BBBBABFFFFFFGGGCGGGGGGGHGGHFHDGHFFFHHHHHHHHGGGGGEEFHFHHHHHGHHHGGEFHHHHHHHEGHHHHHHFHHHHHGGGGGHFHHHHHHGHG?EGGGFHHHFFGGGCGGGGGGGGHHHHHHHHGHFGHGGGGGGGGGGGGGGGHGGGGGGGGGGGGGGGGGGGGGGGGGGGGGGGGGGGGGGGGFGFGFFGGGGGFHGHHHHFFGFEHFFFFFFFGFHHGHFFGHHHHHFFHHHFECCCCGHEGGGCCHFFHHHHHFHHFFFAGHEGHHGGHHHHGHHHDHHGGEFFBHHHHHFG4GBGEGGFCHGGHHFGHHHHHHHHGGGEECHGFEE222HG?GGGECB4GAE?EFFGCGFFFAFF4AABBB
@M02197:105:000000000-AN6RF:1:1101:5453:10535 1:N:0:1
GAGGCTGATTTATCCTCCGCTTATTGATATGCTTAAGTTCAGCGGGTAGTCCTACCTGATTTGAGGTCAAAAGTCAATAAGGAAGACGCCAGAAGGCATCGACGCATTAGAGGCACGGGACCGTTCATTCATGCACTTCGGCGAGCGGCGATCATTATCACGCCAAAAGCCTTGTCATGCATAGTCAAAAGTCGACCGCAAGCCCATTCATTTCAGGGGAGCCCGAGTCCTAGACGAGAAGTCCAGATCTCCGGCAGCCCCCACTATCCAAGCACCCTTTCGAAGCAAATCGAGAGGGGTTGAGAATTTACTGACGCTCAAACAGGCATGCTCCTCGGAACACCGAGGAGCGCAAGGTGCGTTCAAAGATTCGAT
+
CBCCBCFFFFFFGGGGGGGGGGGHHHGHHHHGHHHHGFHHHHHGGGGGGHHHHGHHHHGHHHHHGHHHHHHGHHHHHFHHHHHHHHHGGGGGHHHHHHHHGHGGGGGGHGHHHGGHGCGGGGGGGHHHHHHHHHHHHHHGGGGGGGGGGGGGGGHHGGGGGGGGGGGGGGFFGGGGGGGGGGGGGGFGGGGGGGFGGGGEFFFGGHHHHHFFHGHDFGHFGGGGHHHHFFHHFGGHHEHHHHGHHHHGGGGGHGGGGCGHHFHFHHHGHHFEFFGHGGFGGGHHHGGHHGGHHGGGGHHHHHHHHGEBFHE1GGCHFHHHHHHHHHHHEHGGGGGGHFGEAGGGHHGGGGGHHGGGGGFGGGGFFFFBFFCCCCB
@M02197:105:000000000-AN6RF:1:1101:9538:10577 1:N:0:1
GAGGCTGATTTATCCTCCGCTTATTGATATGCTTAAGTTCAGCGGGTAGTCCTACCTGATTTGAGGTCAAAAGTCAATAAGGAAGACGCCAGAAGGCATCGACGCATTAGAGGCACGGGACCGTTCATTCATGCACTTCGGCGAGCGGCGATCATTATCACGCCAAAAGCCTTGTCATGCATAGTCAAAAGTCGACCGCAAGCCCATTCATTTCAGGGGAGCCCGAGTCCTAGACGAGAAGTCCAGATCTCCGGCAGCCCCCACTATCCAAGCACCCTTTCGAAGCAAATCGAGAGGGGTTGAGAATTTACTGACGCTCAAACAGGCATGCTCCTCGGAACACCGAGGAGCGCAAGGTGCGTTCAAAGATTCGATGATTCAC
+
BBBBBBFFFFFFGGGFGGGGGGGFHHHHGHHHHHFHHHHHHHHGGGGGGHHHHGHHHHFHHHGHGHHHHHHHHHHHHHHHGFHHGHHGGGG?GHGHHHHHGHGGCCEFHHHHHGGHGFGGGG@AEHHHFHGFFHFFHHGEFGG@GGGGGGFFEGHHGFFFGGFGDGGFGGGGGGGGB;FFFFFGGBFGGFF9BFFFAFFFC.EEEFFFFFFFHEFGFE.ABFFGGGF0HGGFGGGGHGF1ADBFFHG-CA//?CE///CGHFFC2F1/CFG?/0/EE/GCEE1GFGFFBF>GFCGCEAHFFGGBBF2FGFEE/GEBEGFGF1HGFEDBCAE/AA/EEF/EABE/GB000AA111BE0E01AGGA3GGEFFCFFFF3FA1AA1
@M02197:105:000000000-AN6RF:1:1101:2867:10773 1:N:0:1
GAGGCTGATTTATCCTCCGCTTATTGATATGCTTAAGTTCAGCGGGTAGTCCTACCTGATTTGAGGTCAAAAGTCAATAAGGAAGACGCCAGAAGGCATCGACGCATTAGAGGCACGGGACCGTTCATTCATGCACTTCGGCGAGCGGCGATCATTATCACGCCAAAAGCCTTGTCATGCATAGTCGAAAGTCGACCGCAAGCCCATTCATTTCAGGGGAGCCCGAGTCCTAGACGAGAAGTCCAGATCTCCGGCAGCCCCCACTATCCAAGCACCCTTTCGAAGCAAATCGAGAGGGGTTGAGAATTTACTGACGCACAAACAGGCATGCTCCTCGGAACACCGAGGAGCGCAAGGTGCGTTCAAAGATTCGATGATTCAC
+
AAAAAAFCFBFF3AFFGFGGG0EFGDGHHHHGGHHHHHHHGHCEEEEGFGHHHHHHHHHHHHHHGHHHFHHFHGHHHHHGFHHGGHHGGGGGHHHHHHHHGHGGGGGEHHHHHGEHGGGGGGGGGHHHHHGFFHHHHHHGCGGCGGGGGGGGGGHHGGGGGGGGGGFEGGGGGFFGFFFFFGGGGGGFFFFFFFF@@@@GGGGFFFFGFFFBFFFF/ACA@GFFBHBGBEHHGFGHHHG1GF1BFHH?C</CG?//CD?FFDGFHHBGHGGFF0DGGGHFCHFFHGFFHEGHGEAFEFHFHHHG4HHGG4GGGGGHFHHHHHHFHFGDHGGGGGGGHFDEGGGGFFEB2AE454GGGE?HGDBGGGGFF444FFFFBAA3AA
@M02197:105:000000000-AN6RF:1:1101:18872:10864 1:N:0:1
GAGGCTGATTTATCCTCCGCTTATTGATATGCTTAAGTTCAGCGGGTAGTCCTACCTGATTTGAGGTCAAAAGTCAATAAGGAAGACGCCAGAAGGCATCGACGCATTAGAGGCACGGGACCGTTCATTCATGCACTTCGGCGAGCGGCGATCATTATCACGCCAAAAGCCTTGTCATGCATAGTCGAAAGTCGACCGCAAGCCCATTCATTTCAGGGGAGCCCGAGTCCTAGACGAGAAGTCCAGATCTCCGGCAGCCCCCACTATCCAAGCACCCTTTCGAAGCAAATCGAGAGGGGTTGAGAATTTACTGACGCTCAAACAGGCATGCTCCTCGGAACACCGAGGAGCGCAAGGTGCGTTCAAAGATTCG
+
ACCDCCFFFFFFGGGGGGGGGGGHHHHHHHHHHHHHHHHHHHHGGGGGGHHHHHHHHHHHHHHHGHHHHHHHHHHHHHHHHHHHHHHGGGGGHHHHHHHHGHGGGGGGHHHHHGGHGGGGGGGGGHHHHHHHHHHHHHHGGGGGGGGGGGGGGGHHGGGGGGGGGGGGFGGGGGGGGGGHGGGGFGGGGGGCGGFFFFFFFGFHHFHHHHHHHGGGGFHGGGGGHHHHHHHHGGGHHHHHGEHGHHHGGGGGHGGGGGGGGHHHHEHGHGHGGHGHGGGHGHHHHHGHHHGHHGFGGHHHHHHHHHFHGHFGFGEHGHHGHHHHHHHHGHGGEGGGHHGGGGGGFGGGGGGGGGGGGGGGGFFBFFF@BAA3A
@M02197:105:000000000-AN6RF:1:1101:10568:10923 1:N:0:1
GAGGCTGATTTATCCTCCGCTTATTGATATGCTTAAGTTCAGCGGGTAGTCCTACCTGATTTGAGGTCAAAAGTCAATAAGGAAGACGCCAGAAGGCATCGACGCATTAGAGGCACGGGACCGTTCATTCATGCACTTCGGCGAGCGGCGATCATTATCACGCCAAAAGCCTTGTCATGCATAGTCAAAAGTCGACCGCAAGCCCATTCATTTCAGGGGAGCCCGAGTCCTAGACGAGAAGTCCAGATCTCCGGCAGCCCCCACTATCCAAGCACCCTTTCGAAGCAAATCGAGAGGGGTTGAGAATTTACTGACGCTCAAACAGGCATGCTCCTCGGAACACCGAGGAGCGCAAGGTGCGTTCAAAGATTCGATGATTCAC
+
CCBBBCFFFFFFGGGGGGGGGGGHHHHHHHHHHHHHHHHHHHHGGGGGGHHHHHHHHHHHHHHHGHHHHHHHHHHHHHHHHHHHHHHGGGGGHHHHHHHHGHGGGGGGHGHHHGGHGGGGGGGGGHHHHHHHHHHHHHHGGGGGGGGGGGGGGGHHGGGGGGGGGGGGGGGGGGGGGGGGGGGGGGGGGFFFGGGGGGGGGGGGFFFGFGFGHGHGGGHGGGGFHHHHHGHFGGGHHHHFHGHHGHHGGGGGHGEFGGGGHHHHHHGGHHHGFGGGGGHHGHHGHHGHHHGHHGGGGHHHHHHHHHFHFGFDGGGHGGHHHHHHHHHFHHGGGGGGHHEEGGGGHHGFEGGHHHHGGGGHGGGGGGGGGGFFFFFFFCCBBC
@M02197:105:000000000-AN6RF:1:1101:18521:10991 1:N:0:1
GAGGCTGATTTATCCTCCGCTTATTGATATGCTTAAGTTCAGCGGGTATCCCTACCTGATCCGAGGTCAACCTGTAAAAATTGGGGGTTCTGGCAAGCCACCGGGGGGAACTCTATAGCGGGAGTATGTACTACGCTTAGAGCCCACCGGCACCGCCACTAATTTTGAGGGCCGCGGAGACCGCGTGCCCCAATACCACGCTAGGCGTGAGTGGTTAAATGACGCTCGAACAGGCATGCCCTGCGGAATACCACAGGGCGCAATGTGCGTTCAAAGATTCGATGATTCAC
+
CCDCCCFFFFFFGGGGGGGGGGGHHHHHHHHHHHHHHHHHHHHGGGGGHHHHHHHHHHH<H<H:GGEHH:H:HH<HHHHHH;HHHG;E9H:HHHHH;HG<H<GGGGGGG:GGGGG;;G:GGFF8F8FF8FFF:FFF8FFFF'FFF:FFFFF:GGGHHFFHGHGFFHHHGGGGGGGHHGGGGGGGGGFFHFGFHGFGFFGHHGHGHHHFGFGHHFGGFFHGGGGGHFFHHHHHGHHHGGGGGGGGHHGHHHGFBHGGDGGHGHFFEEGHGGGGGGGGGGBFFFFFFCBBAA
@M02197:105:000000000-AN6RF:1:1101:14486:11295 1:N:0:1
GAGGCTGATTTATCCTCCGCTTATTGATATGCTTAAGTTCAGCGGGTATCCCTACCTGATCTGAGGTCACCCAAACTAACAATGGGTGGGTTCAGGCAAGTACAATTATAGTAAGCTCAGCGACTTTATTCATTATTACGCCTGGCTCAGATATAAACTATACTGCCATATACATTTCTGAAGGGCACCTCTATAAATGAGGGGCCTCTCCAAACAAATCCAAACATTATAAAATAATGCCTGAGAAGATGGGAGAGTTGACGCTCAAACAGGTATGCCCTATGGAATACCATAGGGCTCAATGTGCGTTCAAAGATTCGATGACTCAC
+
A3AA?AFFF5DFFGGGGC2EECAFHGHFHGFHHGGHHEGHBAG?EEGGHFHHFHHAHF3GHHHFFCGGEGGHCGHHHHHEF3FGBF?EFC1FGHH7GFHGGGHHFFGFHHFGBGHGHHGHHGGGGGFFGFGGGHHHHGF96CHEAEHHGHGHGHFHHBGHGGEHGFFGFHHGHGHHHGGFDFG3C<EGEHHHHHHGGD0?DG>;CEEHHFCCBFGFEGGB0BGFEFGGGGHGDGGDGGG>2FFF22B0F0B01GF21///A/CFD0AB1FAA11F/0EEF2222GGBHGCF1FFFABA11F10A0A1113AGF3?F11BFF1B@>11AA
@M02197:105:000000000-AN6RF:1:1101:14611:11400 1:N:0:1
GAGGCTGATTTATCCTCCGCTTATTGATATGCTTACTTCCTCTAAATGACCAAGATCCTCCGCTTATTGATATGCTTAAGTTCAGCGGGTACCCCTACCTGATCTGAGGTCACCCAAACTAACAATGGGTGGGTTCAGGCAAGTACAATTATAGTAAGCTCAGCGACTTTATTCATTATTACGCCTGGCTCAGATATAAACTATACTGCCATATACATTTCTGAAGGGCACCTCTATAAATGAGGGGCCTCTCCAGACAAATCCAAACATTATAAAATAATGCTTGAGAAGATGGGAGAGTTGACGCTCAAACAGGTATGCCCTATGGAATACCATAGGGCGCAATGTGCGTTCAAAGATTCGATGACTCA
+
BAAA@AFFFFFFFGGGGBFEEEEFFHBDGFHHBFFAFF5AFEGFFHHHHHBGHHFHHHHFBEGGDGHHHBGFEHHGFFGFHHHGGGG?EEGHFGHFGHHHH3FGEHFHEHFCFGHFHGHHFFHCHFFHHFEDGFGGGHGHHFFFHHHGEFHHHHHFGFHHHHGHGDGFGHHHHHHHHHHHFHHGGHFHHGFFHGFGGH?CHHHHGGHHGHHHHHHHFGFGGGGHGGHHFHHHGHHGBHHBFGHCFFEGGHHEHHHFHHHHGCFFHHFHDFBF2BHHGGHG0FFHFHGHGFFGHFHFGDEAE/CGGFFFHHHHGHG1FFC0EGHGF2HGGDA2GHFCEGEACFHHGE0ECFCGBGGGFGGFFFDFFD1AAAA
@M02197:105:000000000-AN6RF:1:1101:24478:11213 1:N:0:1
GAGGCTGATTTATCCTCCGCTTATTGATATGCTTAAGTTCAGCGGGTAGTCCTACCTGATTTGAGGTCAAAAGTCAATAAGGAAGACGCCAGAAGGCATCGACGCATTAGAGGCACGGGACCGTTCATTCATGCACTTCGGCGAGCGGCGATCATTATCACGCCAAAAGCCTTGTCATGCATAGTCAAAAGTCGACCGCAAGCCCATTCATTTCAGGGGAGCCCGAGTCCTAGACGAGAAGTCCAGATCTCCGGCAGCCCCCACTATCCAAGCACCCTTTCGAAGCAAATCGAGAGGGGTTGAGAATTTACTGACGCTCAAACAGGCATGCTCCTCGGAACACCGAGGAGCGCAAGGTGCGTTCAAAGATTCGATGATTCAC
+
CCCCCCFFFFFFGGGGGGGGGGGHHHHHHHHHHHHHHHHHHHGGGGGGGHHHHHHHHHHHHHHEGHHHHHHGHGHHHHHHHHHHHHHGGGGGGHHHHGHHGFGGGGGGHGHHHGGHGGGGGGGGGHHHHFHHHHHHHHHGGGGGGGGGGGGGGGHHGGGGGGGGGGGGFGGGGGGGGGGGGGGGGGGGGFFFFGGGGGFFGGGGFFFFGGGFFGHGGFGFGGGGHFHGHHHHGGGHHHFHHHGHHHHCGGGGHGGGGGGHEHHFHHGGHHHGGHGHGGFFGHHHHHGHHHGHHGGGGHHHHHHHHHHHEGGGGGGHGGHHHGBFFBHHHEGCGGGEBBGGGDGDFHEEEGGGHHHGGGGHGGGGGGGGCFFFFFFFFAAA>A
@M02197:105:000000000-AN6RF:1:1101:21799:11403 1:N:0:1
GAGGCTGATTTATCCTCCGCTTATTGATATGCTTAAGTTCAGCGGGTAGTCCTACCTGATTTGAGGTCAAAAGTCAATAAGGAAGACGCCAGAAGGCATCGACGCATTAGAGGCACGGGACCGTTCATTCATGCACTTCGGCGAGCGGCGATCATTATCACGCCAAAAGCCTTGTCATGCATAGTCAAAAGTCGACCGCAAGCCCATTCATTTCAGGGGAGCCCGAGTCCTAGACGAGAAGTCAAGATCTCCGGCAGCCCCCACTAGCCAAGCACCCCTTCGAAGCAAATCGAGAGGGGTTGAGAAGTTACTGACGCTCAAACATGCATGCTCCTCGGAACACCGACGAGCGCAAGGTGCGTTCAAAGATGCGATCATTCAC
+
BB3AAAFFFDFFGGGGCGGGGGGGHHHHHHHGHHHHHHHHHHHGGG?EFHHHHHFHHHHGHHFHFHHHHHHHHFFFGGHHHHGHHHHGGGGGGHHHHGHHGHGGGGGGHFFFFGGHGGGGGGGGGHHGGGHHHFHHHFHGGGGGGGGG9GCGGGHHG;GGGGEGGGGGGEFFF8FGGFGGE9FGGFGGGFFFFFFFFF8FFFAFFFFFFF8FFFFFF/*ABDF7CF,EFFFF9FFD=0=00<00D</<-@--<..->/<<0>10<@0/C>1?</<///</E>B121/20FEB0/?/?00221222B22@@EA?>EFB102@1D21BFDF/A/////B2A/AA//EA/AAA0B1B00E0001F33ABBEEA11D@B3D>111>
@M02197:105:000000000-AN6RF:1:1101:21676:11364 1:N:0:1
GAGGCTGATTTATCCTCCGCTTATTGATATGCTTAAGTTCAGCGGGTAGTCCTACCTGATTTGAGGTCGAAAGTCAATAAGGAAGACGCCAGAAGGCATCGACGCATTAGAGGCACGGGACCGTTCATTCATGCACTTCGGCGAGCGGCGATCATTATCACGCCAAAAGCCTTGTCATGCATAGTCGAAAGTCGACCGCAAGCCCATTCATTTCAGGGGAGCCCGAGTCCTAGACGAGAAGTCCAGATCTCCGGCAGCCCCCACTATCCAAGCACCCTTTCGAAGCAAATCGAGAGGGGTTGAGAATTTACTGACGCTCAAACAGGCATGCTCCTCGGAACACCGAGGAGCGCAAGGTGCGTTCAAAGATTCGATGACTCAC
+
B3AABAFFFFFBGGFGGGGGGGGGHHHHHHCFHHHFHHHHHHHFGGEEEHHHEGHHHHFHHHFFFHGHFGGGGEDGGGHHHHHEHHHGGGEEHHHHHHGFEGGGGGGGHGHHGGGHGD?EGGGGGHHHHHHHHGHGGHHGGGGFGGGGGGGGGGGGGGGGGGGGGGGGGGGGGGGFGBFFGGFEBBFFEFF=BFADFFFFBFFFEFFFFFFFFFFFFFCFAFFFFFFFFF8GGGGHHBFHF<1HHFFCFAC?HF</?GGHHHFHGGFGHFEA?BCGE/FGED4HHFGGFGGHHGFCGGHHGFHHGGDFDGE1DGEHFFHHFGDFFFHHGCGGGGGGHEEEEB?DFHEEAGGHHHHGECCGGGGGGGGGGGCFFFFFFBBAAA
@M02197:105:000000000-AN6RF:1:1101:29150:11532 1:N:0:1
GAGGCTGATTTATCCTCCGCTTATTGATATGCTTAAGTTCAGCGGGTAGTCCTACCTGATTTGAGGTCAAAAGTCAATAAGGAAGACGCCAGAAGGCATCGACGCATTAGAGGCACGGGACCGTTCATTCATGCACTTCGGCGAGCGGCGATCATTATCACGCCAAAAGCCTTGTTATGCATAGTCAAAAGTCGACCGCAAGCCCATTCATTTCAGGGGAGCCCGAGTCCTAGACGAGAAGTCCAGATCTCCGGCAGCCCCCACTATCCAAGCACCCTTTCGAAGCAAATCGAGAGGGGTTGAGAATTTACTGACGCTCAAACAGGCATGCTCCTCGGAACACCGAGGAGCGCAAGGTGCGTTCAAAGATTCGATGATTCAC
+
BBBBBBF?FFFFFGGFGGFGGGFHHH5GHHHHGHHFFG5FFGFECGGGGHGGHHGHFHHHHHHFEFHFHHHHHHHHHFHFHFGHHFHGGGGGHGHHHHHHGHGGGGGGHHGHEFFHGGGGGGGGGGHHHHHHFHHHHHHGGGGGGGGGGGFDFGHHGGGGGGGGGGGGGGGGGGGGGGGGGGGGFGGGGFFFFFFFFFFGFGFGGFFGFGFGHFEGGGEFFGFFHGFGFHHHFFFGGFGGF1GEHHHCCCCGHGGCCGCHHGHGFHGGFFGGGFGHECFAGHGGHHFGHHEBGGGGGHHHFFHHFHGFFGGGGGCHGHGHHHHHHHHHFGGECEAAFHGFGGGGFHEB0GGHFFCEEA0AGGBFFF31GGFFFFFFFAAAAA
@M02197:105:000000000-AN6RF:1:1101:15243:11625 1:N:0:1
GAGGCTGATTTATCCTCCGCTTATTGATATGCTTAAGTTCAGCGGGTAGTCCTACCTGATTTGAGGTCAAAAGTCAATAAGGAAGACGCCAGAAGGCATCGACGCATTAGAGGCACGGGACCGTTCATTCATGCACTTCGGCGAGCGGCGATCATTATCACGCCAAAAGCCTTGTCATGCATAGTCAAAAGTCGACCGCAAGCCCATTCATTTCAGGGGAGCCCGAGTCCTAGACGAGAAGTCCAGATCTCCGGCAGCCCCCACTATCCAAGCACCCTTTCGAAGCAAATCGAGAGGGGTTGAGAATTTACTGACGCTCAAACAGGCATGCTCCTCGGAACACCGAGGAGCGCAAGGTGCGTTCAAAGATTCGATGATTCAC
+
BCCCCCF@FFFFGGGGGGGGGGGHHHHHGHHHHHHHHHHHHHHGGGGGGHHHHHHHHHHHHHHHFHHHHHHHHFGHHHHHHHHHHHHGGGGGHHHHHHHHGHGGGGGGHHHHHGGHGGGGGGGGGHHHHHHGHGHHHHHGGGGGGGGGGGGGGGHHGGGGGGGGGGGGGGGGGGGGGGGGGGGGGGGGGFFGFFFFGGGFFFFFFGGGGFFFFGHFFGFGGGGGFHHHHHHHGGGHHHHFGDHGHFGGGCGGHGGGGGGFFFHHHFHGHHHGFGGHGFCGGHGHHHGHFFGHHGGGGFGHHHHHFGHHHHFGGGGHGFHHHHHHHHHHHGGGGGGGHEGGGGGGGHDGGE?HHGHGGGGHGGGGGGGGGGFFFFFFFBCBCC
@M02197:105:000000000-AN6RF:1:1101:25882:11799 1:N:0:1
GAGGCTGATTTATCTTCCGCTTATTGATATGCTTAAGTTCAGCGGGTAGTCCTACCTGATTTGAGGTCAAAAGTCAATAAGGAAGACGCCAGAAGGCATCGACGCATTAGAGGCACGGGACCGTTCATTCATGCACTTCGGCGAGCGGCGATCATCATCACGCCAAAAGCCTTGTCATGCATAGTCGAAAGTCGACCGCAAGCCCATTCATTTCAGGGGAGCCCGAGTCCTAGACGAGAAGTCCAGATCTCCGGCAGCCCCCACTATCCAAGCACCCTTTCGAAGCAAATCGAGAGGGGTTGAGAATTTACTGACGCTCAAACAGGCATGCTCCTCGGAACACCGAGGAGCGCAAGGTGCGTTCAAAGATTCGATGATTCAC
+
CCDCCCFFFFFFGGGGGGGGGGGHHHHHHHHHHHGHHHHHHHHGGGGGGHHHHHHHHHHHHHHHGHHHHHHHHHHHHHHHHHGHHGHGGGGGHHHHHHHHGHGGGGGGHHGHHGGHGGGGGGGGGHHHHHHHHGHHHHHGGGGGGGGGGGGGGGHGHGGGGGGGGGGGGGGGGGGGGHHHGGGGGGGFFFFFGGFGFGGGGGGGGGGGGFFFFGHGGGFFFFFGHHHHHHHHHGFFGHHHFFFHHHHGGGGGHGDGGGGHHHHHHHHGHHHGFAGHGGHGGHHHHHGHHFGHHGGGGHHHHHHHHHHHHHGGGGGHGHGFHHGEHGHHHHGGGGGGHHGGGGGGHHGGGGGHHHHGGGGHGFGGGGGGGGFFFFFFFBBBBB
@M02197:105:000000000-AN6RF:1:1101:14425:11901 1:N:0:1
GAGGCTGATTTATCCTCCGCTTATTGATATGCTTAAGTTCAGCGGGTAGTCCTACCTGATTTGAGGTCAAAAGTCAATAAGGAAGACGCCAGAAGGCATCGACGCATTAGAGGCACGGGACCGTTCATTCATGCACTTTGGCGAGCGGCGATCATTATCACGCCAAAAGCCTTGTCATGCATAGTCAAAAGTCGACCGCAAGCCCATTCATTTCAGGGGAGCCCGAGTCCTAGACGAGAAGTCCAGATCTCCGGCAGCCCCCACTATCCAAGCACCCTTTCGAAGCAAATCGAGAGGGGTTGAGAATTTACTGACGCTCAAACAGGCATGCTCCTCGGAACACCGAGGAGCGCAAGGTGCGTTCAAAGATTCGATGATTCAC
+
BBBBBBFFFFFFGGGGGGGGGFFHHHHHGGHHGHHHHHHGGHHGGGEGGHFFHHHHHHFHHHHHGHFHGHGGHGHHHHHHHFHHHHHGGGGGHHGHGHHHGHGGGGGGHFHFFGGHGGFGG?DGGHHGHHHHGEHHHFFHGHG?FCGGGGGGGGHHHHGHHFHFGGGGGGGGGGFGFGGGGGGGGGGGFGGFGGGGACCGGGGGFFGGGGGGHGHGFFGGFGGGHHGHHFHHGGGHHHHGCFFEHHFCFGCGHGGGF@B?ABHFFHGGGHHGGHGFGCHGGHGDHHGHHFFGFGGGGHHHHHHHHHHHHHGGGGEG1FGGHHFBGFHHHEF0EAAFHGGFGGGGHHGGGGGFF4FEE?GHGGGGGGGGGGFFFFFFFBBBBB
@M02197:105:000000000-AN6RF:1:1101:18504:11977 1:N:0:1
GAGGCTGATTTATCCTCCGCTTATTGATATGCTTAAGTTCAGCGGGTAGTCCTACCTGATTTGAGGTCAAAAGTCAATAAGGAAGACGCCAGAAGGCATCGACGCATTAGAGGCACGGGACCGTTCATTCATGCACTTCGGCGAGCGGCGATCATTATCACGCCAAAAGCCTTGTCATGCATAGTCAAAAGTCGACCGCAAGCCCATTCATTTCAGGGGAGCCCGAGTCCTAGACGAGAAGTCCAGATCTCCGGCAGCCCCCACTATCCAAGCACCCTTTCGAAGCAAATCGAGAGGGGTTGAGAATTTACTGACGCTCAAACAGGCATGCTCCTCGGAACACCGAGGAGCGCAAGGTGCGTTCAAAGATTCGAT
+
BCCCCCFFFFFFGGGGGGGGGGGHHHHHHHHHHHHHHHHHGHHGGGGGGHHHHHGHHHHHHHHHGHHHHHHHHHHHHHHHHHHGHHHGGGGGHHHHHHHHGFGGGGGGHHHHHGGHGGGGGGGGGHHHHHHHHHHHHHHGGGGFGGGGGGGGGGHHGGGGGGGGGGGGGGGGGGGGGGGGGGGFGGGGGFFFFGGGGGGGGGGFGHHHHHHHHGHGGGGFFFFGFHHHFHFHGGGHFFHGFHFHHHHFGGCGGGGGGGGHHHGFGDGGHFFFEH?HGEFAGGHHHHGHGFGHHGGGGHHHFHHHHHHDEHFDGGCGGHHGHHHHFGHG1AGGGGGFDHGEEECGGHGGGGGHFGGGGGGGGBG5FFFAFFBBBBB
@M02197:105:000000000-AN6RF:1:1101:6505:12035 1:N:0:1
GAGGCTGATTTATCCTCCGCTTATTGATATGCTTAAGTTCAGCGGGTAGTCCTACCTGATTTGAGGTCAAAAGTCAATAAGGAAGACGCCAGAAGGCATCGACGCATTAGAGGCACGGGACCGTTCATTCATGCACTTCGGCGAGCGGCGATCATTATCACGCCAAAAGCCTTGTCATGCATAGTCAAAAGTCGACCGCAAGCCCATTCATTTCAGGGGAGCCCGAGTCCTAGACGAGAAGTCCAGATCTCCGGCAGCCCCCACTATCCAAGCACCCTTTCGAAGCAAATCGAGAGGGGTTGAGAATTTACTGACGCTCAAACAGGCATGCTCCTCGAAACACCGAGGAGCGCAAGGTGCGTTCAAAGA
+
BBBCCCFFFFFFGGGGGGGGGGGHHHHHHHHHHHHHHHHHHHHGGGGGGHHHHHHHHHHHHHHHGHHHHHHHHHHHHHHHHHHHHHHGGGGGHHHHHHHHGGGGGGGGGHGHHGGHGGGGGGGGGHHHGHGGHGHHHHHGGGGCGGGGGGGGGGHHGGGGGGGGGGGFEFGGGGGGGGGGGGGGGGGGGGFFFFFGFFFHHGHGHGFHGFGGHGFGGGHFFFFEFFFFFFGFFFFFFHFF01DFDBF@?CGGFF/CCFGGHHGHHHHGHHHGGHGHGGHHGHHHHHGHGBGHHGGGGGHHHHHFHGBGHHGGGGFHGHHHHHHHHHGFHHFGGHGGHHEEEEGGHHGGGGGGCGFGGCBFFFFFBBBAC
@M02197:105:000000000-AN6RF:1:1101:21729:12298 1:N:0:1
GAGGCTGATTTATCCTCCGCTTATTGATATGCTTAAGTTCAGCGGGTAGTCCTACCTGATTTGAGGTCAAAAGTCAATAAGGAAGACGCCAGAAGGCATCGACGCATTAGAGGCACGGGACCGTTCATTCATGCACTTCGGCGAGCGGCGATCATTATCACGCCAAAAGCCTTGTCATGCATAGTCGAAAGTCGACCGCAAGCCCATTCATTTCAGGGGAGCCCGAGTCCTAGACGAGAAGTCCAGATCTCCGGCAGCCCCCACTATCCAAGCACCCTTTCGAAGCAAATCGAGAGGGGTTGAGAATTTACTGACGCTCAAACAGGCATGCTCCTCGGAGCACCGAGGAGCGCAAGGTGCGTTCAAAGATTCGATGATTCAC
+
A1AAAAF?D@DFCGGFGGGGGCE1BFDADGEDGFCFGED2DFHGGGAEFHEBFGGAEF0GFGHHGHFCBFGGHBEHHFGGHGFHHHHGGCGGHHHFGHHHGBGGEGGGBFEHGGCG/@@AC?@CBGHHGHHHGHGHHGHACGGCGGGCGC/:CACGBFBFBEEFFBCCBFFGBFFFG0FFFGFBFFEFBFBFBB?@@@@@/FCE?AFFFFEFFBBCFFCF@B?FC@??BFFFBBFB0<F1FD<11F<>A/CCHFCCB/GFCHGF2DFCCB1?<B/</ECHGFGFDBFB>1EF0EF/EFFFEF@12B2G2B?//E/1/1F1HHGB111BHHACE//A111/A//FBFGCECGGFHHEEEE1A1GGBFF1GB11BFFDD11@AA
@M02197:105:000000000-AN6RF:1:1101:17275:12301 1:N:0:1
GAGGCTGATTTATCCTCCGCTTATTGATATGCTTAAGTTCAGCGGGTATCCCTACCTGATCTGAGGTCACCCAAACTAACAATGGGTGGGTTCAGGCAAGTACAATTATAGTAAGCTCAGCGACTTTATTCATTATTACGCCTGGCTCAGATATAAACTATACTGCCATATACATTTCTGAAGGGCACCTCTATAAATGAGGGGCCTCTCCAAACAAATCCAAACATTATAAAATAATGCTTGAGAAGATGGGAGAGTTGACGCTCAAACAGGTATGCCCTATGGAATACCATAGGGCGCAATGTGCGTTCAAAGATTCGATGATTCAC
+
BBBBBAFCDFFDGGBGGGGGGGGHGHHHHHFGHHHHFHHHHGHGG?EAHFHHGHFHHGGHHGHHFGHGHGHFEAGHGHHHHHFHGGHGGG1FFFGGHGGHHHHHHHHGHHGHHGHHGFHGHHHHFFGHFHHHGFHHGHHHHHHHHHHHHHHHHHHHHHGHHHHGHHHGHHHHHHHHHHHHHHHHHGFHGHHHHHHHHHGHGGGGGGGHHGHHHHHHHHGGHHHHHHHGHGHHFHHHHGHHHHHGHHHHHHHHHGHHHGGGGGHGGHHHHHHHHHHGHHHHGHHGGHHGHGHHHGGGGGGHHHGGGGHGGGGGGGGGGFFFFFFFCCBAC
@M02197:105:000000000-AN6RF:1:1101:28422:12421 1:N:0:1
GAGGCTGATTTATCCTCCGCTTATTGATATGCTTAAGTTCAGCGGGTATCCCTACCTGATCCGAGGTCAACCTGTAAAAATTGGGGGTTCTGGCAAGCCACCGGGGGGAACTCTATAGCGGGAGTATGTACTACGCTTAGAGCCCACCGGCACCGCCACTAATTTTGAGGGCCGCGGAGACCGCGTGCCCCAATACCACGCTAGGCGTGAGTGGTTAAATGACGCTCGAACAGGCATGCCCTGCGGAATACCACAGGGCGCGATGTGCGTTCAAAGATTCGATGATTCAC
+
CCCBCCFFFFFFGGGGGGGGGGGHHHGHHHHHHHHHHHHHHHHGGGCGHHHHHHHH;HHHH:HGG./HH;HH:<<HHHHH<(HHHG;G;H:H::H<GHG<H<GGGGG9G9GGGGGG;G;GGF8FFFF8FF$/:FFF9FFF::FFF:F:FFF:GGFFGFHGHHHHHFHHGGFFGGGFHGGGFGGGGGGGFHFFFGFFFFFFGGHGHHHHHHFFHHHHHHFGGFGGGGFGGGFFGGHHFAGCGFGGHHHGDGFHHGAGGGGGGHFGFEGHGGBCFGGEEBFFFFFFFBAAAA
@M02197:105:000000000-AN6RF:1:1101:22460:12364 1:N:0:1
GAGGCTGATTTATCCTCCGCTTATTGATATGCTTAAGTTCAGCGGGTAGTCCTACCTGATTTGAGGTCAAAAGTCAATAAGGAAGACGCCAGAAGGCATCGACGCATTAGAGGCACGGGACCGTTCATTCATGCACTTCGGCGAGCGGCGATCATTATCACGCCAAAAGCCTTGTCATGCATAGTCGAAAGTCGACCGCAAGCCCATTCATTTCAGGGGAGCCCGAGTCCTAGACGAGAAGTCCAGATCTCCGGCAGCCCCCACTATCCAAGCACCCTTTCGAAGCAAATCGAGAGGGGTTGAGAATTTACTGACGCTCAAACAGGCATGCTCCTCGGAACACCGAGGAGCGCAAGGTGCGTTCGAAGATTCGATGATTCAC
+
CCCCCCFFFFFFGGGGGGGGGGGHHHHHHHHHHHHHGHHHGHHGGGEGGGHHHHHHHHHHHHHHGHHHHHHGHGHHHHHHHHHHHHHGGGGGGHFHHHHHGHGGGGGGHHHHHGGHGGGGGGGGGHHHHHHHHHHHHHHGGGGGGGGGGGGGGGHHGGGGGGGGGFGGGGGGGGGGGGGGGGGGGGGFFFFFFGFGGFFFGGGFGGGGGFGGGGGGGGHGGGFGGFHHHHHGFFGGHHHHFHGHGHHGGGGGHGGGGGGHEGHHGHGGHHHGFFGFGGHHGHHHHHGHFFEFFGGGGHHHHHHHGFHFGGGGGGGHGHHHHHHHHHHHHGD?GGGFGGGGGGGGHFGGGGCHHHHGFGEGGGGGGGGGCGFFFFFFFBAAAA
@M02197:105:000000000-AN6RF:1:1101:26933:12566 1:N:0:1
GAGGCTGATTTATCCTCCGCTTATTGATATGCTTAAGTTCAGCGGGTAGTCCTACCTGATTTGAGGTCAAAAGTCGATAAGGAGGACGCCAGAAGGCATCGACGCATTAGAGGCACGGGACCGTTCATTCATGCACTTCGGCGAGCGGCGATCATTATCACGCCAAAAGCCTTGTCATGCATAGTCAAAAGTCGACCGCAAGCCCATTCATTTCAGGGGAGCCCGAGTCCTAGACGAGAAGTCCAGATCTCCGGCAGCCCCCACTATCCAAGCACCCTTTCGAAGCAAATCGAGAGGGGTTGAGAATTTACTGACGCTCAAACAGGCATGCTCCTCGGAACACCGAGGAGCGCAAGGTGCGTTCAAAGATTCGATGACTCAC
+
CCCCCCFFFFFFGGGGGGGGGGGHHHHHHHHHHHHHHHHHHHHGGGGGGHHGHHHHHHHHHHHGGHHHHHHHHHHGGGHGHHHHGGHGGGGGHHHHHHHHGHGGGGGGHHHHGGGHGGGGGGGGGHHHHHHHGHHHHHHGGGGGGGGGGGGGGGGGGGGGGGGGGGGGFGGGGGGGGGGFFFFFFFFFFFFFFFFGGGGGGGGGGFFFFFFFFFFFFGGGGGGGHHHFHFFGFGGHGHHHFGHHHHHDDC?CHGGGGGGGHHGHHHFGHHHGFFGGGFFAGGHHGFGHGBGHHGGGGGFFGBFHHGHHHFGGGGGGGFHHHGHHHHHHHHGGGGGGHHGGGFGGHHGGGECHGHHGGGGHGGGGGGGGGGFFFFFFFBA>>3
@M02197:105:000000000-AN6RF:1:1101:15384:12753 1:N:0:1
GAGGCTGATTTATCCTCCGCTTATTGTTATGCTTAAGTTCAGCGGGTAGTCCTACCTGATTTGAGGTCAAAAGTCAATAAGGAAGACGCCAGAAGGCATCGACGCATTAGAGGCACGGGACCGTTCATTCATGCACTTCGGCGAGCGGCGATCATTATCACGCCAAAAGCCTTGTCATGCATAGTCGAAAGTCGACCGCAAGCCCATTCATTTCAGGGGAGCCCGAGTCCTAGACGAGAAGTCCAGATCTCCGGCAGCCCCCACTATCCAAGCACCCTTTCGAAGCAAATCGAGAGGGGTTGAGAATTTACTGACGCTCAAACAGGCATGCTCCTCGGAACACCGAGGAGCGCAAGGTGCGTTCAAAGATTCGATG
+
CCCCCCFFFFFFGGGGGGGGGGGHHHHFHHHHHHHHGHHHHHHGGGGGGHHHHHHHHHHHHHHHGHHHHHHHHHHHHHHHHHHHHHGGGGGGHHGHHHHHGHGGGGGGHHHHHGGHGGGGGGGFGGHHHHHHHHHHHHHGGGGGGGGGGGFGGGHGGGGGGGGGGGGGGGGGGGGGGGHGGGGGGGGFGGGGFFGGGGGGGGGGGGFHHFGGFGHFFGHGGGGGHGFFGFHHEGGHHHHHHHHHHGHCGGC?HGGGGGGHHHHHHHGGHGHGFGGHGGHAGGHHGHGHHHGHHGGGGHHHHGHHHFGHHHGGGGGHEHHFHHHHFHGHHHGGGGGGHGGGFGGGHHGGGGGHHHGGEGGGFGGGFFFBFFFCBACB
@M02197:105:000000000-AN6RF:1:1101:4125:12881 1:N:0:1
GAGGCTGATTTATCCTCCGCTTATTGATATGCTTAAGTTCAGCGGGTAGTCCTACCTGATTTGAGGTCAAAAGTCAATAAGGAAGACGCCAGAAGGCATCGACGCATTAGAGGCACGGGACCGTTCATTCATGCACTTCGGCGAGCGGCGATCATTATCACGCCAAAAGCCTTGTCATGCATAGTCGAAAGTCGACCGCAAGCCCATCCATTTCAGGGGAGCCCGAGTCCTAGACGAGAAGTCCAGATCTCCGGCAGCCCCCGCTATCCAAGCACCCTTTCGAAGCGAATCGAGAGGGGTTGAGAATTTACTGACGCTCAAACAGGCATGCTCCTCGGAACACCGAGGAGCGCAAGGTGCGTTCAAAGATTCGATGATTCAC
+
CBCCCCFFFFFFGGGGGGGGGGGHHHHHGHHGHHHHGHHHHHHGGGEGGHHHHHHHHHHHHHHHGHHHHHHHHHHGHHHHHHHHGHHGGGGGHHHGHGHHGFGGGGGGHHHGGGGGGGGGGGGGGHHHHHHHHHHHHHHGGGGGGGGGGGFGGGHHGGGGGGGGGGGGGGGGGGGGGGGGGGGGFGGFFFFFFFFFFFFFFFFFFFFFFFFFFFGGGGGGGGFGGGGGGGGGGGGGHGHHHGGHHHHGFGGGHGGGGGGGGGGHHHFGHHGGGHGHCGGGGGHGEGHHHHGHHGGGGHGHHHHHHHHHFEGGGGGHGHHHHHHHHGHHHHGGGGGGHHGGGEGGFHGGGGGHGHHGGGGHGGGGGGGGGGFFFFFFFCBBBB
@M02197:105:000000000-AN6RF:1:1101:3350:13074 1:N:0:1
GAGGCTGATTTATCCTCCGCTTATTGATATGCTTAAGTTCAGCGGGTAGTCCTACCTGATTTGAGGTCAAAAGTCAATAAGGAAGACGCCAGAAGGCATCGACGCATTAGAGGCACGGGACCGTTCATTCATGCACTTCGGCGAGCGGCGATCATTATCACGCCAAAAGCCTTGTCATGCATAGTCGAAAGTCGACCGCAAGCCCATTCATTTCAGGGGAGCCCGAGTCCTAGACGAGAAGTCCAGATCTCCGGCAGCCCCCACTATCCAAGCACCCTTTCGAAGCAAATCGAGAGGGGTTGAGAATTTACTGACGCTCAAACAGGCATGCTCCTCGGAACACCGAGGAGCGCAAGGTGCGTTCAAAGATTCGAT
+
BBBBBBFFFFFFGGGGGGGGGGGHHHHHHHHHHHHGHHHHHGHGGGGGGHHHHHHHHHHHHHHHGHFHHHHFHHHHHHHHHGGHFHHGGGGGHHHHHHHHGFGFGGGGGFHGHGGHGGGGGGGGGHHHHHHHHHGHHHHGGGGGGGGGGGGGGGHHGGGGGGGGGGGFGGGFGGGGGGGGGFGGGGGFFGGFGGGGGFBFFBGGFHHHGHGFFGGFGFHGGFFGFHGFFHHHGGGHHGHGHHHFGDCCGGGGHGGGGGCEHHHHHGBGFHFEF?GFFGHHGHHHHHGHHHGHGGGEEAFHFHHEHHHHHFE1E>GHEHFHHFFHGGHHHHGCGEDDHHFEGGGGGGGGECEHFGGEGGEE4GGFFBFBFFBA?BA
@M02197:105:000000000-AN6RF:1:1101:28814:13169 1:N:0:1
GAGGCTGATTTATCCTCCGCTTATTGATATGCTTAAGTTCAGCGGGTAGTCCTACCTGATTTGAGGTCAAAAGTCAATAAGGAAGACGCCAGAAGGCATCGACGCATTAGAGGCACGGGACCGTTCATTCATGCACTTCGGCGAGCGGCGATCATTATCACGCCAAAAGCCTTGTCATGCATAGTCGAAAGTCGACCGCAAGCCCATTCATTTCAGGGGAGCCCGAGTCCTAGACGAGAAGTCCAGATCTCCGGCAGCCCCCACTATCCAAGCACCCTTTCGAAGCAAATCGAGAGGGGTTGAGAATTTACTGACGCTCAAACAGGCATGCTCCTCGGAACACCGAGGAGCGCAAGGTGCGTTCAAAGATTCGATGATTCAC
+
BBBBBBFFFFFFGGGGGGGGGGGHFHHGHHGHHHHGHHHHHHHGGGFGGHHHHGHHHHHHHHHGGHGFFHHHHBGHHHHHGHHHHHHGGGGGHHHGHHGHGGGGGGGFHHHGHGGHGGGGGGGGGGHHHHEHHHHHHHHGGGGGGGGGGGFFFDHHGGGGGGGGGGGGFGGGGGGGFFGGGGGGGGGFFFFFFFFFFFFGFGGFFFFGFFFFFFFGEGEFFFFFHHHFHGHGGGGGFGFFF1BGHGF<-C/@GC?/CC/CA?GCFGFC3BGE/FEHAFFGEBBFHDGHHGGHFEEGFEHHEHHHFHGFGFGGGF?HFBHHGHHHHHFB1AEECE?EDGE22ECEBHGEEECCDFBE?E2CGBCGGGG?GF44DFFFF@BBAA
@M02197:105:000000000-AN6RF:1:1101:15918:13251 1:N:0:1
GAGGCTGATTTATCCTCCGCTTATTGATATGCTTAAGTTCAGCGGGTAGTCCTACCTGATTTGAGGTCAAAAGTCAATAAGGAAGACGCCAGAAGGCATCGACGCATTAGAGGCACGGGACCTTTCATTCATGCACTTCGGCGAGCGGCGATCATTATCACGCCAAAAGCCTTGTCATGCATAGTCAAAAGTCGACCGCAAGCCCATTCATTTCAGGGGAGCCCGAGTCCTAGACGAGAAGTCCAGATCTCCGGCAGCCCCCACTATCCAAGCACCCTTTCGAAGCAAATCGAGAGGGGTTGAGAATTTACTGACGCTCAAACAGGCATGCTCCTCGGAACACCGAGGAGCGCAAGGTGCGTTCAAAGATTCGATGATTCAC
+
DDDDDCFFFFFFGGGGGGGGGGGHHHHHHGHHHHHHHHHHGHHGGGGGGHHHHHHHHHHHHHHHGHHHHHHHHHHHHHHHHHHHHHHGGGGGHHHHHHHHGHGGGGGGHHHHHGGHGGGGGGHHHHHHHHGHHHHHHHHGGGGGGGGGGGGGGGHHHHHHHGGGGGGGGGGGGGGGHHHHGHGGGGGGGGGGGFFFGGGGGGGGGGGGHHHGHGHGGGHFGFGGHFHHHFGHGGGHHHHGGBEFHHHFGGGGHGGGGGGHHHHHHHHGHHHFFBGHGGFHGHHHHHGHHHGGHGGGFHHHHHHHHHHHHEGGGGGGGHFHHHGHHGHHHGAGGGGGHGGGGGGGHFGGGGGGGHHGGGGHGGGGGGGGGGFFFFFFFBCBBB
@M02197:105:000000000-AN6RF:1:1101:5350:13615 1:N:0:1
GAGGCTGATTTATCCTCCGCTTATTGATATGCTTAAGTTCAGCGGGTAGTCCTACCTGACTTGAGGTCAAAAGTCAATAAGGAAGACGCCAGAAGGCATCGACGCATTAGAGGCACGGGACCGTTCATTCATGCACTTCGGCGAGCGGCGATCATTATCACGCCAAAAGCCTTGTCATGCATAGTCGAAAGTCGACCGCAAGCCCATTCATTTCAGGGGAGCCCGAGTCCTAGACGAGAAGTCCAGATCTCCGGCAGCCCCCACTATCCAAGCACCCTTTCGAAGCAAATCGAGAGGGGTTGAGAATTTACTGACGCTCAAACAGGCATGCTCCTCGGAACACCGAGGAGCGCAAGGTGCGTTCAAAGATTCGATGATTCAC
+
BBBBBBFFFFFFGGGGGCEGGGGHHGHHHGH5FHHHHHHFHGHGGGGGGHGGHHHGHHHHHHHHGHHHHEHHFBGHHHHHHGHHHGHGGCGG1FHHGHHHGHGGGGGGHHHGHGGHGGGGGGGGGFHHHHHHHHHHHHHG?GGGCDGGGGGGGGHGGGGGGGGGGGFGGEGGGGGEGGGGGGEFFFGFFFF:FFFGFGFGFFGFFFFFFFFFFFFFFFHFCFGGHGFFGFHEFFFF1<<1<GEHEHHGGGGC<CC/CGCEHFHG2G1GGGBFFGFAE?FHCF4HFFGHHFGHHGGGGHGFDHHFEHFDFFGGGGEFCFE5HGHGB3FHEHGEA0GDHGFEE2EEFHFEE22HFCFE?EA4BFGGG5FEBCFBFBFFFABA3A
@M02197:105:000000000-AN6RF:1:1101:17417:13593 1:N:0:1
GAGGCTGATTTATCCTCCGCTTATTGATATGCTTAAGTTCAGCGGGTATCCCTACCTGATCCGAGGTCAACCTAATATAAGTTTGAGTTGCTGGCAAGCATCCACCGTGGTTCCCAAGCGAGGAGTATTACTACGCTGAGAGCACCGCTGGCGCCGCCACTGATTTTAAGGGCCGCAGCAAACCGCGGACCCCAAGACCCCTTGCGGGATTGGTCATAATGACGCTCGAACAGGCATGCCCCCCGGAATACCAGGGGGCGCAATGTGCGTTCAAAGATTCGATGATTCAC
+
CCCCCCFFFFFFGGGGGGGGGGGHHGHHHHHGHHHHHHHHHHHGGGGGHHHHHHHHHHHHHHHGGGGHGHHHHHHHHHHHHHHHHHGHHHHHHHGHHGHHHHHHHHGHHGHGHHHHGHGGGGGGGHHHHHHHHHGGGGGHHHHHHHGGGGGGGGGGGGGGHHHHHHHHHGHGGGGGGGGGGGGGGGGGFGGGGGFFFGGFFFGGGHHHHGHHHFFFGHHGGGGGHHGHGHGHHGHHGGGGGCGHHFHFFCHGGGGGGGGHHHHGGGGHGGGGGGGGFGFFFFFFFBBBCB
@M02197:105:000000000-AN6RF:1:1101:9966:13754 1:N:0:1
GAGGCTGATTTATCCTCCGCTTATTGATATGCTTAAGTTCAGCGGGTAGTCCTACCTGATTTGAGGTCAAAAGTCAATAAGGAAGACGCCAGAAGGCATCGACGCATTAGAGGCACGGGACCGTTCATTCATGCACTTCGGCGAGCGGCGATCATTATCACGCCAAAAGCCTTGTCATGCATAGTCAAAAGTCGACCGCAAGCCCATTCATTTCAGGGGAGCCCGAGTCCTAGACGAGAAGTCCAGATCTCCGGCAGCCCCCACTATCCAAGCACCCTTTCGAAGCAAATCGAGAGGGGTTGAGAATTTACTGACGCTCAAACAGGCATGCTCCTCGGAACACCGAGGAGCGCAAGGTGCGTTCAAAGATTCGATGACTCAC
+
CCCCCCFFFFFFGGGGGGGGGGGHHHHHHHHHHHHHHHHHHHHGGGFFGHHHHHHHHHHHHHHHGHHHHHHHHHHHGHHHHHHHHHHGGGGGGHHHHHHHGHGGGGGGHHHHHGGHGGFGGGGGGGHHHHHHHHHHHHHFGGGGGGGGGGGGGGHHGGGGGGGGGGGGGGGGGGGGGGGGGGGGGGGGGFFFGGFGGGGGGGGGGFGFGGGGGGGGGGHGGGFGHHHHHHHGGGGHGHHHHHHFFHGGGGGGHGGGGGGHHHHHFEHGHHHGFFGHGDGAGHHHHHEHHGGGHGGGGHHHHHGHHHGHGFGGGGGHGHHHHHHHHFFHHHGGGGGGHHGGGEGGHHGGGGGGGHHGGGGFGGGGGG5GGGFFFFFFFBAAAA
@M02197:105:000000000-AN6RF:1:1101:7287:13754 1:N:0:1
GAGGCTGATTTATCCTCCGCTTATTGATATGCTTAAGTTCAGCGGGTATCCCTACCTGATCTGAGGTCACCCAAACTAACAATGGGTGGGTTCAGGCAAGTACAATTATAGTAAGCTCAGCGACTTTATTCATTATTACGCCTGGCTCAGATATAAACTATACTGCCATATACATTTCTGAAGGGCACCTCTATAAATGAGGGGCCTCTCCAAACAAATCCAAACATTATAAAATAATGCTTGAGAAGATGGGAGAGTTGACGCTCAAACAGGTATGCCCTATGGAATACCATAGGGCGCAATGTGCGTTCAAAGATTCGATGATTCAC
+
CCCCCCFFFFFFGGGGGGGGGGGHHHHHHHHHHHHHHHHHHHHGGGFGHHHHHHHHHHHHHHHHHGHHHHHHGHHHHHHHHHHHHHHGGGGGHHHGHHHGHHHHHHHHHHHHHHHHHHHHHHHGGHHHHHHHHHHHHHHHHHHHHHHHHHHHHHHHHHHHHHHHHHHHHHHHHHHHHHHHHHHHGHGGHHHHHHHHHHHHHHGGGGHHHHHHHHHHHHHGHHHHHHGGGGHHHHHHHHHHHGHHHHHHHHHHHHHHHGGGGGHGHHHHHHHGHGHGHHHGHHGHHHHHHHHHHGGGGGHHGHGGGFHGGGGGGGGGFFFFFFFF@BBAB
@M02197:105:000000000-AN6RF:1:1101:15412:13676 1:N:0:1
GAGGCTGATTTATCCTCCGCTTATTGATATGCTTAAGTTCAGCGGGTAGTCCTACCTGATTTGAGGTCAAAAGTCAATAAGGAAGACGCCAGAAGGCATCGACGCATTAGAGGCACGGGACCGTTCATTCATGCACTTCGGCGAGCGGCGATCATTATCACGCCAAAAGCCTTGTCATGCATAGTCGAAAGTCGACCGCAAGCCCATTCATTTCAGGGGAGCCCGAGTCCTAGACGAGAAGTCCAGATCTCTGGCAGCCCCCACTATCCAAGCACCCTTTCGAAGCAAATCGAGAGGGGTTGAGAATTTACTGACGCTCAAACAGGCATGCTCCTCGGAATACCGAGGAGCGCAAGGTGCGTTCAAAGATTCGATGATTCAC
+
BBCCCCFFFFFFGGGGGGGGGGGHHHHHHHHHHHHHHHHHHHHGGGGGGHHHHHHHHHHHHHHHGHHHHHGHHHHHHHHHHHHHHHHGGGGGHHHHHHHHGHGGGGGGHHHHHGGHGGGGGGGGGHHHHHHHHHHHHHHGGGGGGGGGGGGGGGHHGGGGGGGGGGGGGGGFGGGGGGGGGGGGGGGFFGGFGGGGGGGGFGHGHHHHHHHGHFGGGFHGGGGGHGHHHFHGGGGHHHHHHHHGHHHGHHHHHGGGGGGGAHHHHHGGHHHEFFGGGGHGGHHHHHGHHFGHHGGGGGHHHHHHHGHHHHGGGGGHGHHHHHHGHGHHGHFGGGGHHHHGHGGGHHGGGGGGHHHGGGGHGGGGGGGGGGFFFFFFFCCCBC
@M02197:105:000000000-AN6RF:1:1101:11205:13869 1:N:0:1
GAGGCTGATTTATCCTCCGCTTATTGATATGCTTAAGTTCAGCGGGTAGTCCTACCTGATTTGAGGTCAAAAGTCAATAAGGAAGACGCCAGAAGGCATCGACGCATTAGAGGCACGGGACCGTTCATTCATGCACTTCGGCGAGCGGCGATCATTATCACGCCAAAAGCCTTGTCATGCATAGTCAAAAGTCGACCGCAAGCCCATTCATTTCAGGGGAGCCCGAGTCCTAGACGAGAAGTCCAGATCTCCGGCAGCCCCCACTATCCAAGCACCCTTTCGAAGCAAATCGAGAGGGGTTGAGAATTTACTGACGCTCAAACAGGCATGCTCCTCGGAACACCGAGGAGCGCAAGGTGCGTTCAAAGATTCGATGATTCAC
+
CDDCCDFFFFFFGGGGGGGGGGGHHHHHHHHHHHHHHHHHHHHGGGGGGHHHHHHHHHHHHHHHGHHHHHHHGHHHHHHHHHHHHHHGGGGGHHHHHHHHGHGGGGGGHHHHHGGHGGGGGGGGGHGHHHGHHHHHHHHGGGGGGGGGGGGGGGHHGGGGGGGGGGGGGGGGGGGGGGGGGGGGGGGGGFFFGGGGGGGGGGGGGGGGGFFGHGHFGFFGGGFGHGFHHHGFFGGHGHHFFFEHHHHCGGGGHGGGGGCGHHGHFHHGHHGGGGGHGGHHGGHGHHGHHHGHHGGGGHHHGGFHHHGHHGGGGGGHGHHHHHHHHGHHGHGGGGGGHHGGGGGGHHGGGGGGHGHGGGGHGGGGGGGGGGFFFFFFFCCBBB
@M02197:105:000000000-AN6RF:1:1101:21838:13811 1:N:0:1
GAGGCTGATTTATCCTCCGCTTATTGATATGCTTAAGTTCAGCGGGTAGTCCTACCTGATTTGAGGTCAAAAGTCAATAAGGAAGACGCCAGAAGGCATCGACGCATTAGAGGCACGGGACCGTTCATTCATGCACTTCGGCGAGCGGCGATCATTATCACGCCAAAAGCCTTGTCATGCATAGTCGAAAGTCGACCGCAAGCCCATTCATTTCAGGGGAGCCCGAGTCCTAGACGAGAAGTCCAGATCTCCGGCAGCCCCCACTATCCAAGCACCCTTTCGAAGCAAATCGAGAGGGGTTGAGAATTTACTGACGCTCAAACAGGCATGCTCCTCGGAACACCGAGGAGCGCAAGGTGCGTTCAAAGATTCGATGATTCAC
+
BCCCCCFFFFFFGGGGGGGGGGGHHHHGHHHHHHHGHGHHHHHGGGGGGHHHHHHHHHHHHHHHGHGHHHHHHHHHHHHHHHHHHHHGGGGGHHHHHHHHGHGGGFGGHHHHHGGHGGGGGGFFGHHHHHHHHHHHHHHGGGGGGGGGGGGGGGHHGGGGGGGGGGGGGGGGGGGGGGGGGGGGGGGFFFFFGFFFGGGGGFFFFFFGFFGGFGHGFEHGGGGGHHHHGHHHGGGHFHHG<1FHHHHGGGGFFFDCFGGHGHHHFHHGHHHEF0FHFEGAGHHHHHFD33GHHGGGGHHHHHHHHGGFFGDGGGGHGHGHGEGFHHGHHHGGGFFFHGA2DGGGHGFCGGGHHHGGGGGGGGGGGGGGFFCFFFFFFBABBA
@M02197:105:000000000-AN6RF:1:1101:4069:13938 1:N:0:1
GAGGCTGATTTATCCTCCGCTTATTGATATGCTTAAGTTCAGCGGGTATCCCTACCTGATCTGAGGTCACCCAAACTAACAATGGGTGGGTTCAGGCAAGTACAATTATAGTAAGCTCAGCGACTTTATTCATTATTACGCCTGGCTCAGATATAAACTATACTGCCATATACATTTCTGAAGGGCACCTCTATAAATGAGGGGCCTCTCCAAACAAATCCAAACATTATAAAATAATGCTTGAGAAGATGGGAGAGTTGACGCTCAAACAGGTATGCCCTATGGAATACCATAGGGCGCAATGTGCGTTCAAAGATTCGATGACTCA
+
ABCCCCFFFFFFGGGGGGGGGGGHHHHHHHHHHHHHGGHHHHHGGGEEHHHHHHHHHHGHHHHHHGHHHHHHGHHHHHHHHHHHHHHGGGGGGHHHHHHHHHHGHHHHHHHHHHHHHHHHHGHGGHHHHHHHHHHHHHHHHHHHHHHHHHHHHHHHHHHHHHHHHGHHHHHHHHHHHHHHHHHHGGGGGHHHHHHHHHHHHHGGGGGGHHHHHHHHHHGGHHHHGHHHHHHHHHHHHHGHHHHHHHHHGHHHHHHHHGGGGGHGHHHHGHHHHHHGHHGHGHHHFHHHHHHHHGGGEFHGHGGGGGGGFFFGGGFGFFBFFFFBBA3?
@M02197:105:000000000-AN6RF:1:1101:3155:13977 1:N:0:1
GAGGCTGATTTATCCTCCGCTTATTGATATGCTTAAGTTCAGCGGGTAGTCCTACCTGATTTGAGGTCAAAAGTCAATAAGGAAGACGCCAGAAGGCATCGACGCATTAGAGGCACGGGACCGTTCATTCATGCACTTCGGCGAGCGGCGATCATTATCACGCCAAAAGCCTTGTCATGCATAGTCAAAAGTCGACCGCAAGCCCATTCATTTCAGGGGAGCCCGAGTCCTAGACGAGAAGTCCAGATCTCCGGCAGCCCCCACTATCCAAGCACCCTTTCGAAGCAAATCGAGAGGGGTTGAGAATTTACTGACGCTCAAACAGGCATGCTCCTCGGAACACCGAGGAGCGCAAGGTGCGTTCAAAGATTCGATGATTCAC
+
?AABBBFFFFFFGGGGCGGGGGGHHHHHHHGHHHHHHHHHHHHGGGGGGHHHHHHHHHGHHHHHGHHHHHHHHHHHHHHHHHGHGHHGCGGGHHHHHHHHGHGGGGGGGHGHFGGHGGGGGGGGGHHHHHHHHHGHHHHGGGGCGGGGGGFGGBHHGGGGGGGGGGGGGGGFFGGGGGGGGGGGGGGGGFFFFBFFGGGGGGGGGFFGFFFFFFFGFFCFGGGGGFHHHFHHGFEFHHGHAGHHFHFC@/CGHGGGFD?ACB?FHGBGHHFGFFGGGGGHGHGGHHGFF@FF2GGGGHHHGHHG4E4GF4FGDE?HGGGHHHGGHHGGHHGGCGGGHHGEEEGFHHFGGGGGHHCGFEE4FGGGGFFGGGFCFFFFFBBBAB
@M02197:105:000000000-AN6RF:1:1101:3870:13990 1:N:0:1
GAGGCTGATTTATCCTCCGCTTATTGATATGCTTAAGTTCAGCGGGTATCCCTACCTGATCTGAGGTCACCCAAACTAACAATGGGTGGGTTCAGGCAAGTACAATTATAGTAAGCTCAGCGACTTTATTCATTATTACGCCTGGCTCAGATATAAACTATACTGCCATATACATTTCTGAAGGGCACCTCTATAAATGAGGGGCCTCTCCAAACAAATCCAAACATTATAAAATAATGCTTGAGAAGATGGGAGAGTTGACGCTCAAACAGGTATGCCCTATGGAATACCATAGGGCGCAATGTGCGTTCAAAGATTCGATGATTCAC
+
BBABBBFFFFFFGGGGGFGGGGGHHHHHHHBGHHHHGHHHHHHGGGAEHHHHHHHHHGHHHHHGHGHHHHGHGGHHHHHHGHHHHHHGGGEFHHHHHGHGHHHHHHHHHHHHHHHHHHHHHGGGHGHHHHHHHHHHHHHGHHHHHHHHHHHHHHHHHHHHHHHHHGGHHHHHHHHHHHHHGHGGGHGFHHHHGHHHHGGFHGGGGGGHHHHHHHHHGHHGHHHGHGGHHHHHHHHHHGHHHHGHFHHFHHFHHHGHHGGGGEEFHHHGHHHFBFHGHHHHHFHGHHHHFGHHGGGGGGFFGG?GGEHGGGGGGG?GGFFFFFDF@BAAA
@M02197:105:000000000-AN6RF:1:1101:28084:14124 1:N:0:1
GAGGCTGATTTATCCTCCGCTTATTGATATGCTTAAGTTCAGCGGGTAGTCCTACCTGATTTGAGGTCAAAAGTCAATAAGGAAGACGCCAGAAGGCATCGACGCATTAGAGGCACGGGACCGTTCATTCATGCACTTCGGCGAGCGGCGATCATTATCACGCCAAAAGCCTTGTCATGCATAGTCGAAAGTCGACCGCAAGCCCATTCATTTCAGGGGAGCCTGAGTCCTAGACGAGAAGTCCAGATCTCCGGCAGCCCCCACTATCCAAGCACCCTTTCGAAGCAAATCGAGAGGGGTTGAGAATTTACTGACGCCCAAACAGGCATGCTCCTCGGAACACCGAGGAGCGCAAGGTGCGTTCAAAGATTCGATGATTCAC
+
BBBBBBFFFFFFGFFGFGGFEGGHHFFHHHHHHHHHHFGHHHFGGGGGFGEGHGGHGHFHGHHDFHHGHAGFGBBFGHHHHHHHGHGGCGGGGHGHHHHHGHGGGGGGHHHHHGGHGGGGGGGGGHHHHGHHHHHHHFFGGGGFGGGFF@CCGGHHGGGGGG?FGDFFFGGGGGGGGGGGGGGGGGGFAADFFFFCGGFFCEFGGGGGFFFGFGHGGFGFHHHHHHHEGGFHGGGHHHGDA1HHGFGCGCDGHFGGGGGHEHDGFF2GHHFGGGGHFA0GGGFEHGGHHG/HHGGGE1HHGHHHHGGF44GGGGGHFGFHHGGEF3GBGHGGFEDEDBCEGGEFHGCGGGGHHGHGGGGHFGGGGG5EGGFBFFFFFBAAAA
@M02197:105:000000000-AN6RF:1:1101:16770:14232 1:N:0:1
GAGGCTGATTTATCCTCCGCTTATTGATATGCTTAAGTTCAGCGGGTAGTCCTACCTGATTTGAGGTCGAAAGTCAATAAGGAAGACGCCAGAAGGCATCGACGCATTAGAGGCACGGGACCGTTCATTCATGCACTTCGGCGAGCGGCGATCATTATCACGCCAAAAGCCTTGTCATGCATAGTCAAAAGTCGACCGCAAGCCCATTCATTTCAGGGGAGCCCGAGTCCTAGACGAGAAGTCCAGATCTCCGGCAGCCCCCACTATCCAAGCACCCTTTCGAAGCAAATCGAGAGGGGTTGAGAATTTACTGACGCTCAAACAGGCATGCTCCTCGGAACACCGAGGAGCGCAAGGTGCGTTCAAAGATTCGATGATTCAC
+
AAAA1ACCFFFF3FGGFFGEGGGH333FFBE3AAEHHHHBHCHCEEECGHHHHHHEHHFHHHHGGBBEFEEGGHHHHBGHH1FGFHHGGEFCFHF0GHFHCHECCEEGHBGHBEFHGGGC@CCBCHGHHHHFHBF1GC1FCC@CGCC?2A?CEAFBBBFF0EFFGGG8/GGFGF:GF7FFB09FFFFFFFF9/9A@@@@3@@E9:6E9BFFBFBFFBA;F4F?E@@<0BFFFFEC?1111<BF<>1<-</A<0F</<///022B2GBB<1B//<EB//C>E1>B21?20@EF0EC/CFFFFGF@B2B22GEE/E@G>1F1B11F111EGAE?EAE/22//FEE/B10E000B1CF000A1GF3D33GAA1B1BFDBD1@AAA
@M02197:105:000000000-AN6RF:1:1101:16986:14260 1:N:0:1
GAGGCTGATTTATCCTCCGCTTATTGATATGCTTAAGTTCAGCGGGTAGTCCTACCTGATTTGAGGTCAAAAGTCAATAAGGAAGACGCCAGAAGGCATCGACGCATTAGAGGCACGGGACCGTTCATTCATGCACTTCGGCGAGCGGCGATCATTATCACGCCAAAAGCCTTGTCATGCATGGTCGAAAGTCGACCGCAAGCCCATTCATTTCAGGGGAGCCCGAGTCCTAGACGAGAAGTCCAGATCTCCGGCAGCCCCCACTATCCAAGCACCCTTTCGAAGCAAATCGAGAGGGGTTGAGAATTTACTGACGCTCAAACAGGCATGCTCCTCGGAACACCGAGGAGCGCAAGGTGCGTTCAAAGATTCGATGATTAAC
+
ABBBBBF@BBFFGGGGGGGGGGGHHHHHHHHHFHHHHGHGHHHGFGGGGHHHHHHHHHHHHHHHGGHHHHHFHGHHHHGHHHHHHHHGGGGGHHHHHFHHGHGGGGGGHHHHHGGHGCFGGGGADFHHHHHHHHHHHHHGDGGGGDGGGGGGGGHHGEFGGFGGGGGGFFGGGGGGFGGGGFFFFFFFFFFAGGGFFFFFFFGGGGFFFFFFHGFGFFAFFFFFFGBFHHHFGGGGD1GFF11BHGHC@@@CGGGGGCCEAFGGGGGGHGE?F?EAEAE/GHHFFFFGFEEF2FGGGHGFHHFHFHHHHHGGGGGFED3DFA3GFHHGHHGGGFEFFGE2GGGGHHEGEGGHGFCEGFCHGF5FCGGCGFBFFFFFFA>33>
@M02197:105:000000000-AN6RF:1:1101:19008:14196 1:N:0:1
GAGGCTGATTTATCCTCCGCTTATTGCTATGCTTAAGTTCAGCGGGTATCCCTACCTGATCCGAGGTCAACCTTGAAAAAATTGGGGGTCGACGGCTGGACTATCACACACACCATGCGAAAAGATAATCTTACTACGCCTGGGGATATGAGATCATCCGCCTTTGAATTTCAGAAGGGAGCATGCAAGCAAACTCATCTTCCAAGACCAAGCAAATCTGCTTGAGAGGTATTTAATGACGCTCGAACAGGCATGCCTCCCGGAATACCAGGAGGCGCAATGTGCGTTCAAAGATTCGATGATTCAC
+
AB?A?ACF4DBFFGGGCBA2EEEHBB5DGGHFBHHHGGGGHHHG2A2EGGHGFHHHFFHHDGHDEAEHHFHHGHH@EFGFFGGHA1EEGEEEGGCBFFBFFGGFHHHHHGGGABEHFFEGGCHGFHHGFHHDGFHGFHFCHHCBGEDHFGGGEHHHHHFEGGGHHFHHHHGHGFBFBFG1BCEHGHHHGFFFBFFFGFHFHHFGFHGCFHGB1EEGGFFFFFGGAFG9HFFFFFGCEEE@/C/ED1DHFFFGCGGCGEE?HFFBFFHGCFCGE?EEFGHGEEEEB1BEGFG3EFC>1DD1@FA1>11
@M02197:105:000000000-AN6RF:1:1101:2819:14440 1:N:0:1
GAGGCTGATTTATCCTCCGCTTATTGATATGCTTAAGTTCAGCGGGTATCCCTACCTGATCTGAGGTCACCCAAACTAACAATGGGTGGGTTCAGGCAAGTACAATTATAGTAAGCTCAGCGACTTTATTCATTATTACGCCTGGCTCAGATATAAACTATACTGCCATATACATTTCTGAAGGGCACCTCTATAAATGAGGGGCCTCTCCAAACAAATCCAAACATTATAAAATAGTGCTTGAGAAGATGGGAGAGTTGACGCTCAAACAGGTATGCCCTATGGAATACCATAGGGCGCAATGTGCGTTCAAAGATTCGATGATTCAC
+
BB@BBBFFFFFFGFGGGGGGGGGHFHHHHFHGHHHHGHHHHHHGGGGGHHHHHHHHHHHHHHHHHGHFHHGHGHHHHGHHHHHGGHHGGGGGHHHGHHHGHHHHHHHHHHGHHHHHHHHHHHGGGGHHHHHHHHHHHHHGHGHHHHHGHHHHHHHHHHHHHHHHHHHHHHHHHHHHHGHHHHHHGGHHGHHHHHHHHHHFGHGGGGGHHHHGHGHHHHHGHGHGHHGHHHHHHHGHHHHHHHHHFHHHHHGF3FHHGGGGGFHFFHHFFHFHHGHGHHHHGHHHHHHHHCHHHGGGGGHHGHGGGGFGCGFFGGEGGFFFFBFFBBBBB
@M02197:105:000000000-AN6RF:1:1101:3607:14579 1:N:0:1
GAGGCTGATTTATCCTCCGCTTATTGATATGCTTAAGTTCAGCGGGTAGTCCTACCTGATTTGAGGTCAAAAGTCAATAATGAAGACGCCAGAAGGCATCGACGCATTAGAGGCACGGGACCGTTCATTCATGCACTTCGGCGAGCGGCGATCATTATCACGCCAAAAGCCTTGTCATGCATAGTCGAAAGTCGACCGCAAGCCCATTCATTTCAGGGGAGCCCGAGTCCTAGACGAGAAGTCCAGATCTCCGGCAGCCCCCACTATCCAAGCACCCTTTCGAAGCAAATCGAGAGGGGTTGAGAATTTACTGACGCTCAAACAGGCATGCTCCTCGGAACACCGAGGAGCGCAAGGTGCGTTCAAAGATTCGATGATTCAC
+
CBBACBFFFFFFGGGGGGGGGGCHHHHHHHHHHHHGHHHHGHHGGGGGGHHHHGHHHHHHHHHHGHHHHHHHHHHHGHHH5FHGFHHGGGGGHFFHHHHHGHEGGGGGHHHHGGGHGGGGGGGGGHHHHHHHHHHGHHHEGGGGGGGGGGFGGGHHHHGGGGGGGGGGGGGGGGGGGGGGGGGGGGGGFFFFGFFFFFFFFGGGGFFGGFFGFGHFEFACGGFGFHHHHGHHGGFHHGHHHGHHHHHCGCDFHFDGGGC/0HHHHFGGFGBGGFGHGGHFGHHHHHGHHFGHHGGFEGHHHGHHHGHHHHGGGECHFHHFHGFFGEFFEFFGEECGGHGGFEEAFF?F?E?BHHHGGGGHGGGGFFBFGGFFFFFFFBBAAA
@M02197:105:000000000-AN6RF:1:1101:10540:14752 1:N:0:1
GAGGCTGATTTATCCTCCGCTTATTGATATGCTTAAGTTCAGCGGGTATCCCTACCTGATCTGAGGTCACCCAAACTAACAATGGGTGGGTTCAGGCAAGTACAATTATAGTAAGCTCAGCGACTTTATTCATTATTACGCCTGGCTCAGATATAAACTATACTGCCATATACATTTCTGAAGGGCACCTCTATAAATGAGGGGCCTCTCCAAACAAATCCAAACATTATAAAATAATGCTTGAGAAGATGGGAGAGTTGACGCTCAAACAGGTATGCCCTATGGAATACCATAGGGCGCAATGTGCGTTCAAAGATTCGATGATTCAC
+
CDDCCBFFFFFFGGGGGGGGGGGHHHGHHHHGHHHHHHHHHHHGGGEGHHHHHHHHHHHHGHHHHGHHHHHGGHHHHHHHHHHHHHGFGCGGHHHHHHHGHHHHGHHHHHHHHHHHHHHHHHGHHHHHHHHHHHHHHHHHGGHHHHHHHHHHHHHHHHHHHHHHHHHHHHHHHHHHHHHHHHHHHGGGGHHHHHHHHHHHHHGGGGHHHHHHHHHHHHHGHGHGHHGHHGHHHHHHHHHHFGFHGHHHHHHGHHHHGGGGGGHGHHHHHHHFFHHFHHHGBHHHFFHGGFGGGGGGGGHFHGGGGGGGGGGGGGGGGFFFFFFFCCBAA
@M02197:105:000000000-AN6RF:1:1101:3525:14908 1:N:0:1
GAGGCTGATTTATCCTCCGCTTATTGATATGCTTAAGTTCAGCGGGTAGTCCTACCTGATTTGAGGTCAAAAGTCAATAAGGAAGACGCCAGAAGGCATCGACGCATTAGAGGCACGGGACCGTTCATTCATGCACTTCGGCGAGCGGCGATCATTATCACGCCAAAAGCCTTGTCATGCATAGTCAAAAGTCGACCGCAAGCCTATTCATTTCAGGGGAGCCCGAGTCCTAGACGATAAGTCCAGATCTCCAGCAGCCCCCACTATTCAAGCACCCATTCGAAACAAAACGAGAGGGGTTGAGTATTTACTGACGCTCAAACAGGCATTCTCCTCGGAAAACCGAGGTGCGCAAGGTGCATTCAGATATTCAATGATTCAC
+
A?AAAAFFFFBDB3FGBFE1AE0133FHBGHHGFB1FFED221AE?E?FGGB2G1BGFBGHHGGFHA0AFGGBA2DEFGBGFFHFGGECGGEH0G0/01BEGEEE?EE1FGHBFC<EG?CC//</GFFHHHHHFB1111?A/<C?--@ACFG:CCF0FBF;/.FFBB9#.:CCGFCGGGFFGGGGF0;FF9BBAA@@GA:099A$EF7FCBFFBB?CFC<-9AF@GGBDFBGFBB111110F11<10<00111</CCB//FBB122101></<B01>10//200>0>/?/>0B////B0F1@@12FD222B//>/1A10D1GDF11110/BA//EAB2/A/B00BCA0000FBBB111B3333B333331D33D1FB1?A>1
@M02197:105:000000000-AN6RF:1:1101:16969:14836 1:N:0:1
GAGGCTGATTTATCCTCCGCTTATTGATATGCTTAAGTTCAGCGGGTAGTCCTACCTGATTTGAGGTCAAAAGTCAATAAGGAAGACGCCAGAAGGCATCGACGCATTAGAGGCACGGGACCGTTCATTCATGCACTTCGGCGAGCGGCGATCATTATCACGCCAAAAGCCTTGTCATGCATAGTCAAAAGTCGACCGCAAGCCCATTCATTTCAGGGGAGCCCGAGTCCTAGACGAGAAGTCCAGATCTCCGGCAGCCCCCACTATCCAAGCACCCTTTCGAAGCAAATCGAGAGGGGTTGAGAATTTACTGACGCTCAAACAGGCATGCTCCTCGGAACACCGAGGAGCGCAAGGTGCGTTCAAAGATTCGATGATTCAC
+
BCCCCCFFFFFFGGGGGGGGGGGHHHGHHGHHHHHHHHHHHHHGGGGGGHHHHHHHHHHHHHHHGEGHHHHHHHHHHHHHHHHHHHHGGGGGHHHHHHHHGHGGGGGGHHHHHGGHGGGGGGGGGHHHHHHHHHHHHHHGGGGGGGGGGGGGGGHGGGGGGGGGGGGGGGGGGGGGGGGGGGGGGFGGGFFFFFFFGGGGFGFFFFFGGGGGHGHGGGHGGGGGHHGHFFHGGFGHHHGFG1EHHHHGGGGGHGGGGGGHGHHHHGHGHGHGFGGHGGFFGHHHHFGHFGGHGGGGGHHHHFHHHHHHHHGGGGGHFGHHHHHHGHGHHGGGGGCGHHEEEFFEFHGGGEFHHHHGGGGFGGGGGGGGFGFFFFFFFBBBBA
@M02197:105:000000000-AN6RF:1:1101:21986:14981 1:N:0:1
GAGGCTGATTTATCCTCCGCTTATTGATATGCTTAAGTTCAGCGGGTATCCCTACCTGATCTGAGGTCACCCAAACTAACAATGGGTGGGTTCAGGCAAGTACAATTATAGTAAGCTCAGCGACTTTATTCATTATTACGCCTGGCTCAGATATAAACTATACTGCCATATACATTTCTGAAGGGCACCTCTATAAATGAGGGGCCTCTCCAAACAAATCCAAACATTATAAAATAATGCTTGAGAAGATGGGAGAGTTGACGCTCAAACAGGTATGCCCTATGGAATACCATAGGGCGCAATGTGCGTTCAAAGATTCGATGATTCAC
+
BCCCCCFFFFFFGGGGGGGGGGGHHHHHHHHGHHHHHHHHHHHGGGGGGHHHHHHHHHHHHHHHHGHHHHHHGHHHGHHHHGHHHHHGGGEGHHHHHHHGHHHHHHHHHHHHHHHHHHHHHHGGHGHHHHHHHHHHHHHGGGHGHHHHHHHHHHHHHHHGHHHHHHHHHHHHHHHHHHHHHHHHGHGGGHHHHHHHHHHHHHGGGGHHHHHGHHHHHGGGHHHHHHGGHHHHHHHHHGHHHGHHHHGGHHHHHHHHHGGGGGHGHHHHFHGHHHHGGHHHGHHHHHHGHHHHHGGGGGHGGHGGFGHGGGGGGGGGGFFFFFFFCCBAC
@M02197:105:000000000-AN6RF:1:1101:23524:14955 1:N:0:1
GAGGCTGATTTATCCTCCGCTTATTGATATGCTTAAGTTCAGCGGGTAGTCCTACCTGATTTGAGATCGAACGTTCAAAAGTTGTCTTCGCTGAGGAGAGACGTTTGTGAGCCCCAATGAACCTTCATCGCTGAAGGTAACCTGGCAGACGACCGCGAGCGTAGATAGTTATCACACCCGTGATGCCACCAAACACTGGCAAGCTGATTCATTTGAGAGAAGCCGGCCGCAGGGCCAGCAAACCTCCAAAGTCCGAGCTCGTCGTGGAAGACCACGAGAGTTGAGGTGTTCATGATACTCAAACAGGCATGCTCCAAGGAATGACCAAGGGGCGCAAGGTGCGTTCAAAGATTCGATGATTCAC
+
BAABCCF@FFFFGGGGGGGGGGGHHGHGHGHHHGHHHGHHGHHGGGEFGHHGHHHHHHHHGHHGGHHHGGGFGEHHHHHBGHHHHHHHHHGGGGHGGGGGGHGGGHGGHFHHHGGGGHHHHHHHHHHHGHCHGGHHHGHFHHHHHGHGGHGGGGGFCGGGGGGFFHGHHHHHHHHHHGGGFFGGHGGHGGGHHGGGGHHHHFHGGGHHHGHFGHFHGFFFFGGGGGGFGHHFGGHHHGDHHDDBFHHHFGGGGGHCGGCGFEGHHFHFGF1GHGGHHHHHHFHHGFHGFFFHFHFHFGFFG5HGFA3HHEBFFGEHHHHHHGFHHFGHGGGGEFGHHGGGGHGGGDFGBFFCFFFFFFFBABBB
@M02197:105:000000000-AN6RF:1:1101:4700:15053 1:N:0:1
GAGGCTGATTTATCCTCCGCTTATTGATATGCTTAAGTTCAGCGGGTAGTCCTACCTGATTTGAGGTCAAAAGTCAATAAGGAAGACGCCAGAAGGCATCGACGCATTAGAGGCGCGGGACCGTTCATTCATGCACTTCGGCGAGCGGCGATCATTATCACGCCAAAAGCCTTGTCATGCATAGTCAAAAGTCGACCGCAAGCCCATTCATTTCAGGGGAGCCCGAGTCCTAGACGAGAAGTCCAGATCTCCGGCAGCCCCCACTATCCAAGCACCCTTTCGAAGCAAATCGAGAGGGGTTGAGAATTCACTGACGCTCAAACAGGCATGCTCCTCGGAACACCGAGGAGCGCAAGGTGCGTTCAAAGATTCGATGATTCAC
+
AAABBBFFF5DFGGGGGGGGGGGHHHHHHFFHHHHFHHHHHHHGGGGGGHHHHHHHGHGHHFHGFHFHHHHHHFGHHHHHHHHHHHHGGGGGGGHGGHGHEH@@EGGGFHHFHGGGGGCGGDGFFHHHGHGHHGGFFGFFGGGCGGGGGFAGGGGGGGGGGBFFFFFFFFFFFFFFFFFFFFFFFFFFFFFFFFFGGFFGFCFFFGFFFFFFFGHFFFEGFCEGFGFHFHHFFFFDGGC101FHHFGGF@GGHF/GGCGGHGGHFFHGGDBEEGFEEE0G?FGHGFFHHHGHHGGFAGHGD4FHFGDGFBEE?GGHFFEDE3HHHFHHHEE0C?DGFFGEEBEEBBGEEA?FGHHGGCGHGBCGGGGGGGFFFFFFFA>33A
@M02197:105:000000000-AN6RF:1:1101:26890:15149 1:N:0:1
GAGGCTGATTTATCCTCCGCTTATTGATATGCTTAAGTTCAGCGGGTAGTCCTACCTGATTTGAGGTCAAAAGTCAATAAGGAAGACGCCAGAAGGCATCGACGCATTAGAGGCACGGGACCGTTCATTCATGCACTTCGGCGAGCGGCGATCATTATCACGCCAAAAGCCTTGTCATGCATAGTCGAAAGTCGACCGCAAGCCCATTCATTTCAGGGGAGCCCGAGTCCTAGACGAGAAGTCCAGATCTCCGGCAGCCCCCACTATCCAAGCACCCTTTCGAAGCAAATCGAGAGGGGTTGAGAATTTACTGACGCTCAAACAGGCATGCTCCTCGGAACACCGAGGAGCGCAAGGTGCGTTCAAAGATTCGATGATTCAC
+
ACCCCCFFFFFFGGGGGGGGGGGHHHHHHHHHHHHHGHHGHHHGGGEEGHGHHHHGHHGHHHHHGHHHHHHHHFHHHHHHHHHHHHHGGGGGHHHGHHHGGHGGGGGGHGHHEGGHGGGFGFGGGHHHHHHHHHHHHHGGGGGGGGGGGGGGGGHHGGGGGFGGGGFGGGGGGGGGGGEGGGGGGGGFFFFGGGGGGGGGGFFFGGGGGGGGFGHGFEHDGGGGHGGFFHHHGGGHHFHHHFEHFHGGFGCGHGGGGFGG0FHHHHHCGGHGEGGFEDGCGHHHHHGHHHGHHGGGGHHHHFFHFG4FHHGGGGGHFBHHHFGHFHHGGHGCGCFCHHGGGGGGHHGGGGGHHHHFGGCFGGFGGGGGGGFFFFFFDABAAA
@M02197:105:000000000-AN6RF:1:1101:16533:15264 1:N:0:1
GAGGCTGATTTATCCTCCGCTTATTGATATGCTTAAGTTCAGCGGGTAGTCCTACCTGATTTGAGGTCAAAAGTCAATAAGGAAGACGCCAGAAGGCATCGACGCATTAGAGGCACGGGACCGTTCATTCATGCACTTCGGCGAGCGGCGATCATTATCACGCCAAAAGCCTTGTCATGCATAGTCGAAAGTCGACCGCAAGCCCATTCATTTCAGGGGAGCCCGAGTCCTAGACGAGAAGTCCAGATCTCCGGCAGCCCCCACTATCCAAGCACCCTTTCGAAGCAAATCGAGAGGGGTTGAGAATTTACTGACGCTCAAACAGGCATGCTCCTCGGAACACCGAGGAGCGCAAGGTGCGTTCAAAGATTCGATGATTCAC
+
BBCCCCFFFFFFGGGGGGGGGGGHHHHHHHHHHHHHHHHHGGHGGGGGGHHHHHHHHHHHHHHHGHHHHHHHHHHHHHHHGHHHHHHGGGGGHHHHHHHHGHGCGGGGHHHHHGGHGGGGGGGGGGHHHHHHHHHHHHGGGGGGGGGGGGGGGGHHGGGGGGGGGGGGGGGGGGGGGGGGGGGGGGGFFFFGFFFGGGFFGGGGGGGFGFFFFGHFFGHGGFFGHHGHHFHHGGGHGHHFFGHFHFG?GGGGGGGDGGGHGHHGHHHGHHHGFFGFFGHHGHHHHHGHHHFGHGGGGHHHHHHHGFDHHHGGGGFHGHHHHGFFGHHHHHFGGFGGHHEDFGGDHFGGGGGHHHHGGGGGGGGGGGGGGGFFFFFFFCBBCC
@M02197:105:000000000-AN6RF:1:1101:19092:15398 1:N:0:1
GAGGCTGATTTATCCTCCGCTTATTGATATGCTTAAGTTCAGCGGGTAGTCCTACCTGATTTGAGGTCAAAAGTCAATAAGGAAGACGCCAGAAGGCATCGACGCATTAGAGGCACGGGACCGTTCATTCATGCACTTCGGCGAGCGGCGATCATTATCACGCCAAAAGCCTTGTCATGCATAGTCGAAAGTCGACCGCAAGCCCATTCATTTCAGGGGAGCCCGAGTCCTAGACGAGAAGTCCAGATCTCCGGCAGCCCCCACTATCCAAGCACCCTTTCGAAGCAAATCGAGAGGGGTTGAGAATTTACTGACGCTCAAACAGGCATGCTCCTCGGAACACCGAGGAGCGCAAGGTGCGTTCAAAGATTCGATGATTCAC
+
CCCBCCFFFFFFGGGGGGGGGGGHHHHHHHHHHHHHGHGHHHGGGGFEFHHHHHHHHHHHHHHHGHHHHHHHHHHGGHHHHHHHHHHGGGGGHHHHHHHHGHGGGGGGHHHHHGGHGGGGGGGGGHHHHHHHHHHHHHHGGGGGGGGGGGGGGGHHGGGGGGGGGGGGFGGGGGGGGGGGGGGGFGGFFFFFFFFFFFFGGGFFFFFFFFFFFGGGFFFFFDEFFFFFGFHHFFGFHHHGC1GHHHB?C?CGHGDB>/@G0FGHGF2?G4HE?BFGE/HEGHHEHHGHGHGHHGGDGHHFHFFGHFFFHFGFEECHFFHHHHHHFBFGCEFF?E1DGGEEGGGEGF2E?GGFGBFGGFGHGGGCGGGCFGFFFFFFFABAAA
@M02197:105:000000000-AN6RF:1:1101:17056:15425 1:N:0:1
GAGGCTGATTTATCCTCCGCTTATTGATATGCTTAAGTTCAGCGGGTATCCCTACCTGATCCGAGGTCAACCTGAAAATAATATGGGGGTTGCTGGCAAGACACCGTCCGGACCCTGTCGCGAGGAGTATTACTACGCGTAGAGCCGACCGGCACCGCCACTGATTTTAGGGGCCGCGAGACCGCGAGCCCCAAGACCAAGCAAAGGCTTGAGTGGTTGTAATGACGCTCGAACAGGCATGCCCTTCGGAATACCAAAGGGCGCAATGTGCGTTCAAAGATTCGATGATTCAC
+
CCCCCCFFFFFFGGGGGGGGGGGHHHHHHHHHHHHHHHHHHGHCGGGGHHHHHHHHH<<<H<H:GGGH;HHH<:HHHHHHHHH<HHHGGGGGHHH;:H<GHH<HG;<GGFF;GGGHH<HG;GGGG9GHHH;<HH<HGGG8GGGHHHG;GGGGGGGGGHHHHHHHHHHGHGGFGGGGHGGGGGGGGHGGGHFHHGHGGHHHHHHGHGHHGHHHGGGHHHHHHGGGGGGHHGHHHGHHEHHGGGGGGGHHFGHGHHHHHGGGGGHHFHGGGGHGGGGGGGGGGFFFFFFFBBAAB
@M02197:105:000000000-AN6RF:1:1101:28283:15627 1:N:0:1
GAGGCTGATTTATCCTCCGCTTATTGATATGCTTAAGTTCAGCGGGTAGTCCTACCTGATTTGAGGTCAAAAGTCAATAAGGAAGACGCCAGAAGGCATCGACGCATTAGAGGCACGGGACCGTTCATTCATGCACTTCGGCGAGCGGCGATCATTATCACGCCAAAAGCCTTGTCATGCATAGTCGAAAGTCGACCGCAAGCCCATTCATTTCAGGGGAGCCCGAGTCCTAGACGAGAAGTCCAGATCTCCGGCAGCCCCCACTATCCAAGCACCCTTTCGAAGCAAATCGAGAGGGGTTGAGAATTTACTGACGCTCAAACAGGCATGCTCCTCGGAACACCGAGGAGCGCAAGGTGCGTTCAAAGATTCGATGATTCAC
+
CCBCCCFFFFFFGGGGGGGGGGGHHHHGHGHHCHHHGHHHHHGGGGEFEGHHHHHHHHHHHHGFGBGHHGHHGHHHHHHHHHHHHHGGGGGGHHHGHHHHGFGGGGGGHFHHHGGHGGFFGGGFGHHHHHHHEHHHHHHGGGGGGGGGGGFGGGGHGGGGGGGGGGGGGGGGGEFGGGGFFGFFGGGFFFFFFFFFBFFFFFGFFFFFGFFFFFFFGFHGCDFFBGCFFFFGGGGHHHHHHFFHFFEGGGGGHGDC/GGHFFHFGGHGHHBFEFEG?GGC?HHHHHGFHHGHEGGGGHFHGHHHHHHHGFGGGGGHGHHHHDHGGGBGHHECGCFEDBGEGGGGGFGFCG?HHHHEGGGHFBGFGGGGGGFFFFFFFBA>>A
@M02197:105:000000000-AN6RF:1:1101:4587:16039 1:N:0:1
GAGGCTGATTTATCCTCCGCTTATTGATATGCTTAAGTTCAGCGGGTAGTCCTACCTGATTTGAGGTCAAAAGTCAATAAGGAAGACGCCAGAAGGCATCGACGCATTAGAGGCACGGGACCGTTCATTCATGCACTTCGGCGAGCGGCGATCATTATCACGCCAAAAGCCTTGTCATGCATAGTCAAAAGTCGACCGCAAGCCCATTCATTTCAGGGGAGCCCGAGTCCTAGACGAGAAGTCCAGATCTCCGGCAGCCCCCACTATCCAAGCACCCTTTCGAAGCAAATCGAGAGGGGTTGAGAATTTACTGACGCTCAAACAGGCATGCTCCTCGGAACACCGAGGAGCGCAAGGTGCGTTCAAAGATTCGATGATTCAC
+
CCBCCCFFFFFFGGGGGGGGGGGHHFHHHHHHGHHHHHHHHHHGGGGGGHHHHHHHHHHHHHHGGHGHHHHGHHHHHHHGHHHHHGHGGGGGHHHHHHHHGGGGGGGGHHHHHFGHFGGGGGGGGHHHHHHHHHHHHHHGGGCDFGGG9GFGGGGHGGGGGGGGGGGGGGGGGGGEFGEFGGGGFGGGGFFFFFFFGGGEGGGGFFFFFFFFFFFGGFCDCGFFFGFFHFGHFFEHHHHHHGBFBFHCD?CFFEECGGGHFFFFGHGGHHGE?0GEFEAHGGHEGHFGF3GHHGFEFGHHFFHHGHGGHHGGGFGHGHFBHFHHHHHHHHGFGGGGHHGFGGGGHGGGGGCHHGHGGGGHGGGGGGGGGFFFFFFFFBBBBB
@M02197:105:000000000-AN6RF:1:1101:5190:16181 1:N:0:1
GAGGCTGATTTATCCTCCGTTTATTGATATGCTTAAGTTCAGCGGGTAGTCCTACCTGATTTGAGGTCAAAAGTCAATAAGGAAGACGCCAGAAGGCATCGACGCATTAGAGGCACGGGACCGTTCATTCATGCACTTCGGCGAGCGGCGATCATTATCACGCCTAAAGCCTTGTCATGCATAGTCAAAAGTCGACCGCAAGCCCATTCATTTCAGGGGAGCCCGAGTCCTAGACGAGAAGTCCAGATCTCCGGCAGCCCCCACTATCCAAGCACCCTTTCGAAGCAAATCGAGAGGGGTTGAGAATTTACTGACGCTCAAACAGGCATGCTCCTCGGAACACCGAGGAGCGCAAGGTGCGTTCAAAGATTCGATGATTCAC
+
AA33AAF?DDFFGGGGGGGGFGHHHHHHHHHHHHHHHHGHHHHGGGGGGHHGHHHHHHHHHHHHGHHHGHFHGHHHFHFFFEDC1BF1/E>ECGFGHHHEECEEEGGGEFD30EFA/<>//BBEFHHHHHHGG1GHHHGFD@@GC?DGGFBCFBFHFHFFBBAFGGGFFACFGGBFGFFGFFGBFGFFGFB$?DAABGGEF;EGGFBFFFBFFFFBBEADCGEEFBCEGFFHGGFGGDGD<F11HDF?GGCCFGDDDGCGAGBC2GFGFFG?EF?FEE0C/GHHHGEG33ABF1AE1?GDGHHGHHHFFFE1GEEBFGFFFBGF3HGHHGEGGEDEHHEEGGEEA32GGACFGGFA2?GHGGFFFFFAAGCCFBFFFBA3AA
@M02197:105:000000000-AN6RF:1:1101:9532:16163 1:N:0:1
GAGGCTGATTTATCCTCCGCTTATTGATATGCTTAAGTTCAGCGGGTATCCCTACCTGATCTGAGGTCACCCAAACTAACAATGGGTGGGTTCAGGCAAGTACAATTATAGTAAGCTCAGCGACTTTATTCATTATTACGCCTGGCTCAGATATAAACTATACTGCCATATACATTTCTGAAGGGCACCTCTATAAATGAGGGGCCTCTCCAAACAAATCCAAACATTATAAAATAATGCTTGAGAAGATGGGAGAGTTGACGCTCAAACAGGTATGCCCTATGGAATACCATAGGGCGCAATGTGCGTTCAAAGATTCGATGATTCAC
+
CCCCCCFFFFFFGGGGGGGGGGGHHHHHHHHHHHHHHHHHGFHGGGGGHHHHHHHHHHHHHHHHHGHHHHHHGHHHHHHHHHHHHHHGGGGGHHHHGHHHHHHHHHHHHHHHHHHHHHHHHHHGHHHHHHHHHHHHHHHHGGHGHHHHHHGHHHHHHHHHHHHHHHHHHHHHHHHHHHHHHHGHHHHGHHHHHHHHHHHHHHGGGGHHHHHHHHHHHHHGHHGHHHGHHGHHHHHHBGHHHFFHHHHFGHHFHHHHHGGGGGHGHHHHHGHHHHHGHHHHGHHHHHHGHHHHHGGGGGHGHHGGGGHGGGGGGGGGGFFFFFFFCCCBB
@M02197:105:000000000-AN6RF:1:1101:4559:16285 1:N:0:1
GAGGCTGATTTATCCTCCGCTTATTGATATGCTTAAGTTCAGCGGGTATCCCTACCTGATCTGAGGTCACCCAAACTAACAATGGGTGGGTTCAGGCAAGTACAATTATAGTAAGCTCAGCGACTTTATTCATTATTACGCCTGGCTCAGATATAAACTATACTGCCATATACATTTCTGAAGGGCACCTCTATAAATGAGGGGCCTCTCCAAACAAATCCAAACATTATAAAATAATGCTTGAGAAGATGGGAGAGTTGATGCTCAAACAGGTATGCCCTATGGAATACCATAGGGGGCAATGTACGTTCAAAGATTCGATGACTCAC
+
AAAAAAFFFFBFGFGGGGGGG?EHBFHHHHHGFGFHHHHHHHGGGEEFEGFHGEG13A3D5AA5D13AFGHFFGF1@BGHHF3FH13>EFEE1;F33FG1GGEED7GCDEE?FD%DB3FHA=<G>F3?BGDDGGFGEBD/CGFECF2HD@HFDGGG@?<?GGFCGFF<G2GBDGFGHG1DHFDFDGGGCCF<B=EG>000>GDEC?1F:GCFFEFHGGCFFGFFGBFFGDBFFHGHG0EGHHHGFG1GFF0BB1B2011HGF1F1B1AA1F0BEB/0AFAHGF2DGFFA1G1CCEFB1D13GA00111B33A3F11A1BDFFFB>111>
@M02197:105:000000000-AN6RF:1:1101:17160:16336 1:N:0:1
GAGGCTGATTTATCCTCCGCTTATTGATATGCTTAAGTTCAGCGGGTAGTCCTACCTGATTTGAGGTCAAAAGTCAATAAGGAAGACGCCAGAAGGCATCGACGCATTAGAGGCACGGGACCGTTCATTCATGCACTTCGGCGAGCGGCGATCATTATCACGCCAAAAGCCGTGTCATGCATAGTCGAAAGTCGACCGCAAGCCCATTCATTTCAGGGGAGCCCGAGTCCTAGACGAGAAGTCCAGAGCTCCGGCAGCTCCAACTATCCAAGCACCCTGTCGAAGCAAATCGAGACGGGTTGAGAATTTACGTACGCTCAAACAGGCGTGCGCCTCGTAACTCCAAGGAGGGCAAGGTGCATTCAAAGATTCGATCATTCAC
+
AAAABBFFFDFFGGGGGGGGGEGHHHHHHHGHHHGGFHHHHHHGGGGGGHHHHHHHHGHHHHGGGFFGHEHGFFGHFFHBFFHCAGFGGG1EHF3GHHHGGHGGGGGGHFHHCGEFDC</BD??BGGFDGFG2FGFGFGC?DCC@CGG99GGGG:HGGGGFGGG9GGGFGE#B94FBFFF9GGG#*D:F5D:BAA1-EA-;;CAA0BBFF77C9F:/.;8F?EF>;F:BFF:B5F>1>1>0<11<F</////@110<011>22<>11/1>B//0///??/>B1F2B?20100B///>G0D@2FB2B/01B////>1/1011B/0////A///A/B0220101B1100AB1111AA011B3313333GA1B11D3B3DAA>1A
@M02197:105:000000000-AN6RF:1:1101:22102:16405 1:N:0:1
GAGGCTGATTTATCCTCCGCTTATTGATATGCTTAAGTTCAGCGGGTAGTCCTACCTGATTTGAGGTCAAAAGTCAATAAGGAAGACGCCAGAAGGCATCGACGCATTAGAGGCACGGGACCGTTCATTCATGCACTTCGGCGAGCGGCGATCATTATCACGCCACAAGCCTTGTCATGCATAGTCAAAAGTCGACCGCAAGCCCATTCATTTCAGGGGAGCCCGAGTCCTAGACGAGAAGTCCAGATCTCCGGCAGCCCCCACTATCCAAGCACCCTTTCGAAGCAAATCGAGAGGGGTTGAGAATTTACTGACGCTCAAACAGGCATGCTCCTCGGAACACCGAGGAGCGCAAGGTGCGTTCAAAGATTCGATGATTCAC
+
ABBBCCFFFFFFGGGGGGGGGGGHHHHHHGHHGHHHHHHHHHHGGGGGGHHGHHHHHHHHHHHHGHHHHHHHHBGHHHHHHHHHHHHGGGGGHHHHHHHHGGGGGGGGHHGGHGGHGGGGGGGGGHHHHHHHHGHHHHHGGGGGGGGGGGGGGGHHGGGGGGGGGGGGGGGGGGGGGGGGGGGGGGGFCFFFGFFGFGGFGFFFFFGGFFFFGGHGGGGFFFFFFHFGHHHHGGGHHHHFHGGHHGHCGGGGHGGGGFGHHHHGFHHGHHHDFFGHGFGHGGHHFHGHGHGHHGGGGHHHGHEHFHEGFGGGGGCHEHHGHHHHHFHHGEGGFGGFBHGEEADGHHDEEFCGHHHGGCECGGGGGGGGGGBFFFFFFBAAAA
@M02197:105:000000000-AN6RF:1:1101:17976:16564 1:N:0:1
GAGGCTGATTTATCCTCCGCTTTTGATATGCTTAAGTTCAGCGGGTAGTCCTACCTGATTTGAGGTCAAAAGTCAATAAGGAAGACGCCAGAAGGCATCGACGCATTAGAGGCACGGGACCGTTCATTCATGCACTTCGGCGAGCGGCGATCATTATCACGCCAAAAGCCTTGTCATGCATAGTCAAAAGTCGACCGCAAGCCCATTCATTTCAGGGGAGCCCAAGTCCTAGACGAGAAGTCCATATCTCCGGCAGCCCCCACTATCCAAGCACCCTTTCGAAGCAAATCGAGAGGGGTTGAGAATTTACTGACGCTCAAACAGGCATGCTCCTCGGAACACCGAGGAGCGCAAGGTGCGTTCAAAGATTCGATGATTCAC
+
BBBBBBFFFFFFGGGGGGGGEGGHHFHHHHHHHHHHHHHHHHGGGEGGHHGHHHHHGGHHGGHGHGHHHHHHGGHHHHHHHHHHHHGGGGGGHHHHHHHGHGGGGGDHHGHHGGHDGFFGGGGGHGHHHHHHHHHHHHGGGGFGGGGGG/EGGHHGGGGGFGGGGGGGGGGGGFFFGGGGGGGFGBFGGFFFDFGGFGEGGGFGHHHHGFFFFFGFGHHHFHHHHFFFHFFGGFHHHFHFGHHG1HCCGGCHGCCGGCFFHHHHBGGHFFFFGEG?GGCEGBHHHGHHGEFGGGGGGHHFG@FBHHHHGEAEEGHGHHHFFFHFHFHHGFGE?FCHGAEGGGCHFEFAGCFGHFGGGECGGGGBG5GGGFFBFFFFAA?AA
@M02197:105:000000000-AN6RF:1:1101:3530:16473 1:N:0:1
GAGGCTGATTTATCCTCCGCTTATTGATATGCTTAAGTTCAGCGGGTAGTCCTACCTGATTTGAGGTCAAAAGTCAATAAGGAAGACGCCAGAAGGCATCGACGCATTAGAGGCACGGGACCGTTCATTCATGCACTTCGGCGAGCGGCGATCATTATCACGCCAAAAGCCTTGTCATGCATAGTCGAAAGTCGACCGCAAGCCCATTCATTTCAGGGGAGCCCGAGTCCTAGACGAGAAGTCCAGATCTCCGGCAGCCCCCACTATCCAAGCACCCTTTCGAAGCAAATCGAGAGGGGTTGAGAATTTACTGACGCTCAAACAGGCATGCTCCTCGGAACACCGAGGAGCGCAAGGTGCGTTCAAAGATTCGATGACTCAC
+
CCCBCCFFFFFBFFGGGGGGGGGHHGFHCFHHHHHFHFHBGHH?CGEEFB5GHFHHHFHHHHHEFGGHFEHEHB5FGHHHHHGHHF?EEEGGHHGHGFHGGHFGEGGGHHHHHGEFEGGGGGC?EFCHHHDFGGDDGHHGGCCGGGFDEAFFGFFHGGFFFFFGFFGGGGFFGGGGFGGGGGGGGFDFFFFFFFEFFDGGGFFFFFFFGFFFFFFFBFHGFGGFFHFHGFGHFFFFFDFF01BDDDC@?@/?EEGCDCB/GHGGFHFGHHHCFFGHEE?/EGHHHGGHFFGHHGGDEBCFGHHHFGHGHHGGGGEFFBHHFAB533HGF1AC?E?EGGEBEEGEE32E22E4FCAEA?FGFGGGGFF2FBFC@F@BFAAAAA
@M02197:105:000000000-AN6RF:1:1101:7358:16770 1:N:0:1
GAGGCTGATTTATCCTCCGCTTATTGATATGCTACCTTACTTCCTCTAAATGACCAAGGTCCTCCGCTTATTGATATGCTTACTTCCTCTAAATGACCAAGATCCTCCGCTTATTGATATGCTTAAGTTCAGCGGGTATCCCTACCTGATCCGAGGTCAACCTTGAAAAAATTGGGGGTCGACGGCTGGACTATCACACACACCATGCTAAAAGATAATCTTACTACGCCTGGGGATATGAGATCATCCGCCTTTGAATTTCAGAAGGGAGAATGCAAGCAAACTCATCTTCCAAGACCAAGCAAATCTGCTTGAGAGGTATTTAATGACGCTCGAACAGGCATGCCTCCCGGAATACCAGGAGGCGCAATGTGCGTTCAAAGATTCGATGACTCAC
+
ABC@BBFFFFFFGGGGGGGGGGGHHHHHHGCFHHHHHHHHHHHGHHHHHHHGGHHHHHGGHHHGHGGGGGGHHHHHHGHHHHHHHHHHHHHHGHHHHHHHHHHHHFHHGGGGGHHHFHHHHHGHHFHGFHHHFGGFEEHHHHHHHHHGEFHHHGGGGHHHHGHHHHGHHGFFGHHHGGGGGGGGFGGFGGGGGGGHGHGHGHHHHGHHHHHHGGHHHHHHFGFFFFGHGFHFHGHHHGGHHHGHGGDD@GBFHHHHHHHFHHHHHHHHGHHHHHHHHHHHHHHHFHDEHHEHHHGDFGGGDBFHHHGGGHHHHHHHHHGHG@FFHGFGGGFEHGHHGHGHHHHGGGGGGGHHHHHHHHHHHGGECGHGHHE2GGGGGGGGGGGGGFFFFFFFBABAB
@M02197:105:000000000-AN6RF:1:1101:15026:16785 1:N:0:1
GAGGCTGATTTATCCTCCGCTTATTGATATGCTTAAGTTCAGCGGGTAGTCCTACCTGATTTGAGGTCAAAAGTCAATAAGGAAGACGCCAGAAGGCATCGACGCATTAGAGGCACGGGACCGTTCATTCATGCACTTCGGCGAGCGGCGATCATTATCACGCCAAAAGCCTTGTCTTGCATAGTCGAAAGTCGACCGCAAGCCCATTCATTTCAGGGGAGCCCGAGTCCTAGACGAGAAGTCCAGATCTCCGGCAGCCCCCACTATCCAAGCACCCTTTCGAAGCAAATCGAGAGGGGTTGAGAATTTACTGACGCTCAAACAGGCATGCTCCTCGGAACACCGAGGAGCGCAAGGTGCGTTCAAAGATTCGATGATTCAC
+
CDDDCDFFFFFFGGGGGGGGGGGHHGHHHHHHGHHHHGHHHHHGGGGGGHHGHHHHHHHHHHHHGGHHHHHHHGHHHHHHHHHHHHHGGGGGHHHHHHHHGHGGGGGGHHGHHGGHGGGGGGGGGHHHHHHHHHHHHHHGGGGGGGGGGGGGGGHHGGGGGGGGGGGGFGGGGGGGGGGGGGGGGGGFFFFFFFFGGGGGGGGGGGGGFFFFFFHFFFFFGGGGHGHGHHHHGFGGHHHGHHEHHHHGGGGGHGGGGGCHHGBGHGHGHFBEFBGGGGHHGHHHHHGHHHGHGGFGGHHGHHEGBHGHGFEGGGGHEHHHHGFHHHHHHHGGGGGFHEGGEDE2HCGGCGGHGHHGGGGHCGGFGGFE4GBFFFFFFBBAAA
@M02197:105:000000000-AN6RF:1:1101:25298:16852 1:N:0:1
GAGGCTGATTTATCCTCCGCTTATTGATATGCTTAAGTTCAGCGGGTAGTCCTACCTGATTTGAGGTCAAAAGTCAATAAGGAAGACGCCAGAAGGCATCGACGCATTAGAGGCACGGGACCGTTCATTCACGCACTTCGGCGAGCGGCGATCATTATCACGCCAAAAGCCTTGTCATGCATAGTCAAAAGTCGACCGCAAGCCCATTCATTTCAGGGGAGCCCGAGTCCTAGACGAGAAGTCCAGATCTCCGGCAGCCCCCACTATCCAAGCACCCCTTCGAAGCGAATCGAGAGGGGTTGAGAATTTACTGAAGCTCAAACAAGCATTCTCCTCGGAACACCGAGGAGCGCAAGGTGCGTTCAAAGCTTCGATGATTCAC
+
BBBBABFFFFFFGGGGGGCGGCGHHHGHHHHHHHFHHHGHHFHGGGGGGHGHHHHHHHEHHHHGGGHHHHHHHHHHHHHHHHHHHFGGCCFGHGHHHHHHGHGGGGGGGHHHHGGHGGGDGGCBFHHHHFFFHHGGGHHGGGGCCDGFG@DGGGGGGGGGFDGGGGGGGGGFGGGG9GGGGGFFEBFFFFFFFBF;FFFFFFEEF0FFFFFFFFFFF7FFADA.>CFEFFFFFFFD0=<<.0=1GF0C---/C/A/C@/FGDB12F1FFB1CCEEE</0?EE/CEF12F1EFB/>/E0>222GFGD@2B2DFF11B?10B101D211A0/B/A/EEBGAAA/?/CEAB00AA1B0AA000GD3A3FBA1A1133@@3111>1
@M02197:105:000000000-AN6RF:1:1101:27616:17078 1:N:0:1
GAGGCTGATTTATCCTCCGCTTATTGATATGCTTAAGTTCAGCGGGTATCCCTACCTGATCTGAGGTCACCCAAACTAACAATGGGTGGGTTCAGGCAAGTACAATTATAGTAAGCTCAGCGAGTTTATTCATTATTACGCCTGGCTCAGATATAAACTATACTGCCATATACATTTCTGAAGGGCACCTCTATAAATGAGGGGCCTCTCCAAACAAATCCAAACATTATAAAATAATGCTTGAGAAGATGGGAGAGTTGACGCTCAATCAGGTATGCCCTATGGAATACCATAGGGCGCAATGTGCGTTCAAAGATTCGATGATTCAC
+
BBBBBBFFFFFFGGGGGGGGGGGGHHHHHHHHHHHHHHHHHHHGGGGGHHHHHHHHHHHGHHHHHGHGHHHHGHHHHHHHHHHHHHHFGGGGHHHHHHHHHHHHHHHHHHHHHHHHHHHHHHGGHGHHHHHHHHHHHHHGHHHHHHHHHHHHHHHHHHHHHHHHHHHHHHHHHHHHHHHHHHHHHGGGHHHHHHHHHHHHHHGGGGHHHHHHHHHHHHHGHHHHHHHHHHHHHHHHHHHHHHHGHHHHHHHHHHHHHGGGGGHHHHHHHHHHHHGGHHHGHHFFHHHHHHHHHGGGGGHHHGGGGGHGGGGGGGGGGFFFFFFFBCAAB
@M02197:105:000000000-AN6RF:1:1101:15973:17184 1:N:0:1
GAGGCTGATTTATCCTCCGCTTATTGATATGCTTAAGTTCAGCGGGTAGTCCTACCTGATTTGAGGTCAAAAGTCAATAAGGAAGACGCCAGAAGGCATCGACGCATTAGAGGCACGGGACCGTTCATTCATGCACTTCGGCGAGCGGCGATCATTATCACGCCAAAAGCCTTGTCATGCATAGTCAAAAGTCGACCGCAAGCCCATTCATTTCAGGGGAGCCCGAGTCCTAGACGAGAAGTCCAGATCTCCGGCAGCCCCCACTATCCAAGCACCCTTTCGAAGCAAATCGAGAGGGGTTGAGAATTTACTGACGCTCAAACAGGCATGCTCCTCGGAACACCGAGGAGCGCAAGGCGCGTTCAAAGATTCGAT
+
BCBCBCFFFFFFGGGGGGGGGGGHHHHHHHHHHHHHHHHHHHHGGGGGGHHHHHHHHHHHHHHHGHHHHHHHHHHHHHHHHHHHHHHGGGGGHHHHHHHHGHGGGGGGHHHHHGGHGGGGGGGGGHHHHHHHHHHHHHHGGGGGGGGGGGGGGGHHGGGGGGGGGGGGGGGGGGGGGHHGGGHGGHGGGFFFFFGGFGGFGGGGGGGGGGGGFGHGGGHGGGGGHHGHHHHHGGGHHHHHHHHHHHHGGGGGHGDCGGGHGGHHHHHGHHHGFFGHGGHHGHHHHHGHHGGHGGGGGHHHHHHHHHGHGBGGGGGHGHFHHHHHHHHFHEGGGGFGHHGFEE?GHHGGGGGHHGGGGGGGGGFFFFFBFFBABBA
@M02197:105:000000000-AN6RF:1:1101:17832:17224 1:N:0:1
GAGGCTGATTTATCCTCCGCTTATTGATACGCTTAAGTTCAGCGGGTAGTCCTACCTGATTTGAGGTCAAAAGTCAATAAGGAAGACGCCAGAAGGCATCGACGCATTAGAGGCACGGGACCGTTCATTCATGCACTTCGGCGAGCGGCGATCATTATCACGCCAAAAGCCTTGTCATGCATAGTCAAAAGTCGACCGCAAGCCCATTCATTTCAGGGGAGCCCGAGTCCTAGACGAGAAGTCCAGATCTCCGGCAGCCCCCACTATCCAAGCACCCTTTCGAAGCAAATCGAGAGGGGTTGAGAATTTACTGACGCTCAAACAGGCATGCTCCTCGGAACACCGAGGAGCGCAAGGTGCGTTCAAAGATTCGATGATTCAC
+
DDDDCCFFFFFFGGGGGGGGGGGHHGHHHHGGGGGHHHHHHHHFGGEEFHHHHHHHHHGHHHHHGHHHHHHHHGHHHH5GHGHHHHHGGGGGHHHHHHHHGGGGGGGGHHGGHGGHGGGGGGGDDGGHHHHHHHHHHHHGGGGGGGGGGGGGGGGGGGGGGFGGGGGGGGGGGGGGGGGGGHGFFFFFFFFFFFFGGGGGFFFFFFFFFFFFFFHFFFHGDDDEFFHGGFHHGGGGBHGHHDFHHG0CGC/GHFA>BB/AGF?FGHHDGFFEEFGGDFFHFFGHHHFBHGGGEGGGGHGHHGHHFHHFGDE?GGGHEHHHHHHHHHHHGEFECFGGGHDDGGGGHFGGCGEFGFHCGGGFGGGGFGBGGGFFFFFFFBBAAA
@M02197:105:000000000-AN6RF:1:1101:3224:17150 1:N:0:1
GAGGCTGATTTATCCTCCGCTTATTGATATGCTTAAGTTCAGCGGGTAGTCCTACCTGATTTGAGGTCAAAAGTCAATAAGGAAGACGCCAGAAGGCATCGACGCATTAGAGGCACGGGACCGTTCATTCATGCACTTCGGCGAGCGGCGATCATTATCACGCCAAAAGCCTTGTCATGCATAGTCGAAAGTCGACCGCAAGCCCATTCATTTCAGGGGAGCCCGAGTCCTAGACGAGAAGTCCAGATCTCCGGCAGCCCCCACTATCCAAGCACCCTTTCGAAGCAAATCGAGAGGGGTTGAGAATTTACTGACGCTCAAACAGGCATGCTCCTCGGAACACCGAGGAGCGCAAGGTGCGTTCAAAGATTCGATGATTCAC
+
A3AABAFFFFFBG5BGBGGGGGGHHGHFHHCCBGFHHHHFHHH?C2AEFB5GFHHHHGHHHGFFEFHHHGGFG3DGHHHHHHHHHHHGGGGGFHHEHFFF?GGG?EGGHHHEGFFG?BDGGDGGDHHEHHHHFGHHGHHGF?DCGCGG?FFCFFHFFFGGGDFGGGGACFGGGFGGGFFGGGGGGEFEEDBFBAEBGC?BGGGGGGFFFFFGHGFDGGHGGGGGHHHFGFBGGGEDHHHGHFEHHGHCA/GDAFDFCGGEFFHHGGHGHHHGGGGGGGGHGFGHHHGHHHGHHGFGGHHHHGHHGBHGBFEEGGGHEFHHHHGHG3FDAE?FE0GGHHGEGGFGFHGGGE?FFCHGGGGHGG5GGGGFGGBFFFFFFAAA>A
@M02197:105:000000000-AN6RF:1:1101:14232:17756 1:N:0:1
GAGGCTGATTTATCCTCCGCTTATTGATATGCTTAAGTTCAGCGGGTAGTCCTACCTGATTTGAGATCGAACGTTCAAAAGTTGTCTTCGCTGAGGAGAGACGTTTGTGAGCCCCAATGAACCTTCATCGCTGAGGGTAACCTGGCGGGCGACCGCGAGCGTAGATAGTTATCACACCCGTGACGCCACCAAACACTGGCAAGCTGATTCATTTGAGAGGAGCCGGCCGCAGGGCCAGCAAACCTCCAAAGTCCAAGCTCATCGCGGAAGACCACGAGAGTTGAGGTGTTCATGATACTCAAACAGGCATGCTCCAAGGAATAACCAAGGGGCGCAAGGTGCGTTCAAAGATTCGATGATTCAC
+
CCDCCCFFFFFFGGGGGGGGGGGHHGHHGHHHGHHHHHHHHHHGGGGGGHHHHHHHHHHHHHHHGHHHHGHHGHHHHHHHHHHHHHHHHHGGGGGGHGHGGHGGGHGHGHHHHGGGGGHHHHHHHHHHHHGHGGHGGGHHHHHHHHGGGGGGGGGGGGGGGFGGGGGGGGGGGGGFFGFFFFFFHGGGFHFFFGFHHHFGFHHHHHHHHHHHHHHHHHGGGFFFFFFGFGHHHGFHHHDHGEGFGBFDCFGHGHHGHHHGGCGGGHHHHFFFHEGGHHGGHHHHGHHHFGGHHHHHGFGHHHGFHHHHHEGHGGHHHFHHGHGHGHHHGGGGGHHHHGGGFFGGGGGGGGGGFFFFFFFAABAA
@M02197:105:000000000-AN6RF:1:1101:16660:17719 1:N:0:1
GAGGCTGATTTATCCTCCGCTTATTGATATGCTTAAGTTCAGCGGGTAGTCCTACCTGATTTGAGGTCAAAAGTCAATAAGGAAGACGCCAGAAGGCATCGACGCATTAGAGGCACGGGACCGTTCATTCATGCACTTCGGCGAGCGGCGATCATTATCACGCCAAAAGCCTTGTCATGCATAGTCGAAAGTCGACCGCAAGCCCATTCATTTCAGGGGAGCCCGAGTCCTAGACGAGAAGTCCAGATCTCCGGCAGCCCCCACTATCCAAGCACCCTTTCGAAGCAAATCGAGAGGGGTTGAGAATTTACTGACGCTCAAACAGGCATGCTCCTCGGAACACCGAGGAGCGCAAGGTGCGTTCAAAGATTCGATGATTCAC
+
BCCCBBFFFFFFGGGGGGGGGGGGHHHHHHHHHHHHHHHHHHHGGGGGGHHHHHHHHHGHHHHHGHHHHHHHHHHHHHHHHHHHHHHGGGGGHHHGHHHHGHGGGGGGHGHHHGGHGGGGGGGGGHHHHHHHHHHHHHHGGGGGGGGGGGGGGGHHGGGGGGGGGGGGGGGGGGGGGGGGGGGGGGGFFFFGGFFFFFGFGFFFGGGFFFFFFGFGFFGFGGGFHGHGHHHHGFFFHHHHHHHGHHFGGGGDGGGGC?CEHHHHHHHGHHHEFBGHGGHHCHHHHHGHGGGHHGGGGHHHHHHHHHHHGFGGGGGHAHHHHHHHHHHHHHFGGGGGHGGGGGGGGHGGFGGHGHHGGGGGGGGGGGGGGGFFFFFFFCBBAA
@M02197:105:000000000-AN6RF:1:1101:27338:18568 1:N:0:1
GAGGCTGATTTATCCTCCGCTTATTGATATGCTTAAGTTCAGCGGGTAGTCCTACCTGATTTGAGGTCAAAAGTCAATAAGGAAGACGCCAGAAGGCATCGACGCATTAGAGGCACGGGACCGTTCATTCATGCACTTCGGCGAGCGGCGATCATTATCACGCCAAAAGCCTTGTCATGCATAGTCAAAAGTCGACCGCAAGCCCATTCATTTCAGGGGAGCCCGAGTCCTAGACGAGAAGTCCAGATCTCCGGCAGCCCCCACTATCCAAGCACCCTTTCGAAGCAAATCGAGAGGGGTTGAGAATTTACTGACGCTCAAACAGGCATGCTCCTCGGAACACCGAGGAGCGCAAGGTGCGTTCAAAGATTCGATG
+
AABBCCFFFFFFGGGGGGGGGGGHHHHGHHHHHHGGHHHHHHHGGGGGGGHHHHHHHHHHHHHHGHHFHHHHHHGHHHHHHFHFHHHGGGGGHHHHHGHHGHGGGGGGHHHHHGGHGGGGGGGGGHHGHHHHHHHHHGGGGGGGGGGGGGGGGGHHGGGGGGGGGGGGGGFGGGGGFGGGGGGGGGGGGFGFFGFFFFGGGGGFGGGGHHHFGGHFFGEGGFFGHGFFFFHGGGGFHGHHHGGGGGHGGGCGHGGGGGGHHHHHHHGGHHHGFBGHEEGAGFHHHHGHF3EFFGEECHHHHHEHHHHHHHGGGGGHGHHFHHGBGGHHCEGCECGGHHGEEEDGHHGGEGEE5BB2CGE4GGGGFFFBFBFBAABB
@M02197:105:000000000-AN6RF:1:1101:22514:18623 1:N:0:1
GAGGCTGATTTATCCTCCGCTTATTGATATGCTTAAGTTCAGCGGGTATCCCTACCTGATCCGAGGTCAAACTTAAAAGAAGCTTAATGGGAGGAGGCCTGCCAGAATCGCGACGCAATGTGCTGCGCACGAAGCCAACATACCGGCTGCCAATGAATTTAAGGCGAGTCCACGCGCTGAGGCGGAACAAACACCCAACACCAAGCAGAGCTTGAATGATTAAATGACGCTCGAACAGGCACGCCCAACGGAATACCGAAGGGCGCAATGTGCGTTCAAAGATTCGATGACTCAC
+
CCCDCCFFFFFFGGGGGGGGGGGHHHHHHHHHHHHHHHHHHHHGGGGGHHHHHHHHHHHHHHHGGGGHHHHHHHHHHHHGHHHHHHHHHHHHGGGGGGGHGHHHHHHHHHGGGGGGGGGHHHGHHHGGHGHHHGGHHHHGHHHHHGGGHGHHHHHHHHHHHHHHHHHHGGGGGGGGHHGGGGGHHHHHGGFFFGHHGGFFGHFHGHHHGHHHHHHHHHHHHHHHHGGGGHHGHHHHHHGGFGHGHGHHHHHHGHGGGHHGGGGGHHHHGGGGGGGGGGGGGGGFFFFFFFBBBBC
@M02197:105:000000000-AN6RF:1:1101:21861:18687 1:N:0:1
GAGGCTGATTTATCCTCCGCTTATTGATATGCTTAAGTTCAGCGGGTATCCCTACCTGATCTGAGGTCACCCAAACTAACAATGAGTGGGTTCAGGCAAGTACAATTATAGTAAGCTCAGCGACTTTATTCATTATTACGCCTGGCTCAGATATAAACTATACTGCCATATACATTTCTGAAGGGCACCTCTATAAATGAGGGGCCTCTCCAAACAAATCCAAACATTATAAAATAATGCTTGAGAAGATGGGAGAGTTGACGCTCAAACAGGTATGCCCTATGGAATACCATAGGGCGCAATGTGCGTTCAAAGATTCGATGATTCAC
+
CCCCCCFFFFFFGGGGGGGGGGGHHHGHHHHHHGHHGHHHHHHGGGEEHHHHHHHHHHHHHHHHHGHHHHHHGHHHHHHHHHHHEHHHGHGGHHHHHHHGHHHHHHHHHHHHHHHHHHHHHGGGHHHHHHHHHHHHHHHHGGHHHGHHHHHHHHHHHHHHHHHHHHHHHHHHHHHHHHHHHHHHGGGGGHHHHHHHHHHHHGGGGGGHHHHHHHHHHHHGHHGHHHGGHHHHHHHHHGHHGHHHHHHHHHHHHGHHHGGGGFHGHHHHHHHHGHHFGHEHHEGHHHHHHGHHHEEGGGHHHHGGGGHGGGGGGGCGFFFFFFFFABBAA
@M02197:105:000000000-AN6RF:1:1101:17966:18791 1:N:0:1
GAGGCTGATTTATCCTCCGCTTATTGATATGCTTAAGTTCAGCGGTTAGTCCTACCTGATTTGAGGTCAAAAGTCAATAAGGAAGACGCCAGAAGGCATCGACGCATTAGAGGCACGGGACCGTTCATTCATGCACTTCGGCGAGCGGCGATCATTATCACGCCAAAAGCCTTGTCATGCATAGTCGAAAGTCGACCGCAAGCCCATTCATTTCAGGGGAGCCCGAGTCCTAGACGAGAAGTCCAGATCTCCGGCAGCCCCCACTATCCAAGCACCCTTTCGAAGCAAATCGAGAGGGGTTGAGAATTTACTGACGCTCAAACAGGCATGCTCCTCGGAACACCGAGGAGCGCAAGGTGCGTTCAAAGATTCGATGATTCAC
+
CCCCCCFFFFFFGGGGGGGGGGGHHHHHHHHHHHHHHHHHHHHGGFGGHHHHHGHHHHHHHHHHGHGHHHHGHHHHHHHHHGHHHHHGGGGGHHHHHHHHGHGGGGGGHHHHHGGHGGGGGGGGGHHHHHHHHHHHHHHGGGGGGGGGGGGGGGHHHHHHHGHGGGGGGGGGGGGGGGGGGGGGGGGGGGGFFFGFFFGGGGGGGGGGFGFFFGHGGFGFGGGGGGHHHHGHGFGHHGHHHHGHHHFGGCCGFGGCGGGHFHHHFHHGHHGGFFFGEAGEGHGHHHGHHHGHHGGGGHHGHHHHHGHHHFGGGEGHEBGGFGHHHFHGHHECGCGGHHGEGGGFGHGGGGGHHHHGGFCHGGGGGGGGGFFFFFFFFAAAAA
@M02197:105:000000000-AN6RF:1:1101:3581:18959 1:N:0:1
GAGGCTGATTTATCCTCCGCTTATTGATATGCTTAAGTTCAGCGGGTATCCCTACCTGATCTGAGGTCACCCAAACTAACAATGGGTGGGTTCAGGCAAGTACAATTATAGTAAGCTCAGCGACTTTATTCATTATTACGCCTGGCTCAGATATAAACTATACTGCCATATACATTTCTGAAGGGCACCTCTATAAATGAGGGGCCTCTCCAAACAAATCCAAACATTATAAAATAATGCTTAAGAAGATGGGAGAGTTGACGCTCAAACAGGTATGCCCTATGGAATACCATAGGGCGCAATGTGCGTTCAAAGATTCGATGATTCAC
+
BAABBAFFFFFFGGGGGGGGGGGHHHHHHHHHHHHGHHHHHGHGGGGGHFHHHHHHHHHHHHHHHGHGHHHHGFHHFHHHHHHHHHEFCFGGHHGGHHHGGHHHHGHHHHGHHHGHHHHHHG@GHHHHHHHHHHHHHHHGHGHHHHHHHHHHHHHHHHHHGHHHHHHHHHHHHHHHHHHHHHFHGGGGGHHHHGHHHHHGHGGGGGGHHHHHHHHHHHGGHFHFHHGGHGHFHHHHHHHHGFFHHGHHHHHHHFHHEA1GGGHGHHHHHHGHGHHGHHHHHGFHFFHHGHFHHGGGGGHHHHEGGGHGGGGGGGGGGFFFFFFFBAA3A
@M02197:105:000000000-AN6RF:1:1101:25794:18997 1:N:0:1
GAGGCTGATTTATCCTCCGCTTATTGATATGCTTAAGTTCAGCGGGTAGTCCTACCTGATTTGAGGTCAAAAGTCAATAAGGAAGACGCCAGAAGGCATCGACGCATTAGAGGCACGGGACCGTTCATTCATGCACTTCGGCGAGCGGCGATCATTATCACGCCAAAAGCCTTGTCATGCATAGTCAAAAGTCGACCGCAAGCCCATTCATTTCAGGGGAGCCCGAGTCCTAGACGAGAAGTCCAGATCTCCGGCAGCCCCCACTATCCAAGCACCCTTTCGAAGCAAATCGAGAGGGGTTGAGAATTTACTGACGCTCAAACAGGCATGCTCCTCGGAACACCGAGGAGCGCAAGGTGCGTTCAAAGATTCGATGATTCAC
+
@BCCCCFFFFFFGGGGGGGGGGGHHHBGFHGHHHHHGHHHHHHGGGGGFHHGHHHHHGGHHHHHGHHHHHHHHHHHHHHHHHHHHHHGGGGGHHHHGHHHGHGGGGGGHGHHHGGHGGFFGGGGFHHGHHHHHHHHHHHGGGGCGGGGGGGGGGGHGGGGGFGGGGGGGGGGGGGGGGGGGGGGFGGGGFF/FFFFGGGFGGGGFFFGFFFFFGHGGEHFDFFGHHFHFFEHGGGGHHGHHFEFFGHFCGGCHGGGGFGGHGHHHHHGHHFFE??F?EAHGHHHHEGHHHGHHGGGCHHHHHFGFGBDGGEGGGGHGGHHHHGFFGHHHHGGGGGFHGE?GGE?CHGGFEGHFHHGFEEHGGFCGGGGGFFFFFFFFBBBBB
@M02197:105:000000000-AN6RF:1:1101:15027:19092 1:N:0:1
GAGGCTGATTTATCCTCCGCTTATTGATATGCTTAAGTTCAGCGGGTAGTCCTACCCGATTTGAGGTCAAAAGTCAATAAGGAAGACGCCAGAAGGCATCGACGCATTAGAGGCACGGGACCGTTCATTCATGCACTTCGGCGAGCGGCGATCATTATCACGCCAAAAGCCTTGTCATGCATAGTCGAAAGTCGACCGCAAGCCCATTCATTTCAGGGGAGCCCGAGTCCTAGACGAGAAGTCCAGATCTCCGGCAGCCCCCACTATCCAAGCACCCTTTCGAAGCAAATCGAGAGGGGTTGAGAATTTACTGACGCTCAAACAGGCATGCTCCTCGGAACACCGAGGAGCGCAAGGTGCGTTCAAAGATTCGATGACTCAC
+
CCCCCCFFFFFFGGGGGGGGGGGHHHHHHHHHHHHHHHHHHHHGGGGGGHHHHHHHHGGGGGFHGGHHHHHHHHHGHHHHHHHHHHHGGGGGHHHHHHHHGHGGGGGGHHHHGGGHGGGGGGGGGHHHHHHHHHHHHHHGGGGGGGGGGGGGGGGGGGGGGGGGGGGGGGGGGGGGGGGGGGFFFFFFFFFFFFFFFGGGGGGGFFFGGGGGGGHGGGHGGGGGHGHHHHHFFFGHGHHHGFHFHGHGGGGGHGGGGGGHHHGEHHHGHHFGFGGHDGFGGHHHHHGHHHGHHGGGGHHHHHHHHHHGGGGGGGGHGHFHGHHHHGHHHGGGGGGGHGGGGGGGHHGGGGGHGHHGGGGHGGFFGCGGGGFFFFFFFBAA?A
@M02197:105:000000000-AN6RF:1:1101:16249:19093 1:N:0:1
GAGGCTGATTTATCCTCCGCTTATTGATATGCTTAAGTTCAGCGGGTATCCCTACCTGATCTGAGGTCACCCAAACTAACAATGGGTGGGTTCAGGCAAGTACAATTATAGTAAGCTCAGCGACTTTATTCATTATTACGCCTGGCTCAGATATAAACTATACTGCCATATACATTTCTGAAGGGCACCTCTATAAATGAGGGGCCTCTCCAAACAAATCCAAACATTATAAAATAATGCTTGAGAAGATGGGAGAGTTGACGCTCAAACAGGTATGCCCTATGGAATACCATAGGGCGCAATGTGCGTTCAAAGATTCGATGACTCAC
+
BBCC@BFFFFFFGGGGGGGGGGGHHHHHHHGHHHHHHHGHHGHGGGGGHHHHHHHHHHHHHHHHHGHHHHHHGGHHGHHHHHGHHHHGGGDGHHHHHHHHHHHHHHHHHHHHHHFHHHHHHGGGHGHHHHHHHHHHHHHGGGHHHHHHHHGHHHHHHHHHHGGHHHHHHHHHHHHHHHHGHGHFDFGGHHHHHHHHFHHGGHGGGGGHHGHHHHHGHGGGHHHGGGGGHGHHGGHHGHHHHHHHHHHHHBHHHHGGHGGGGFHGHHHHHFHHFFHGHHHHGFHGGHHHHHHHHGEGGGHGHHGGGGHGGGFGGGEFFFFFFFFFBBBAB
@M02197:105:000000000-AN6RF:1:1101:21629:19207 1:N:0:1
GAGGCTGATTTATCCTCCGCTTATTGATATGCTTAAGTTCAGCGGGTATCCCTACCTGATCCGAGGTCAACCTTGAAAAAATTGGGGGTCGACGGCTGGACTATCACACACACCATGCGAAAAGATAATCTTACTACGCCTGGGGATATGAGATCATCCGCCTTTGAATTTCAGAAGGGAGAATGCAAGCAAACTCATCTTCCAAGACCAAGCAAATCTGCTTGAGAGGTATTTAATGACGCTCGAACAGGCATGCCTCCCGGAATACCAGGAGGCGCAATGTGCGTTCAAAGATTCGATGATTCAC
+
CCCCCBFFFFFFGGGGGGGGGGGHHHHHHHHHHGHHHHHHHHHGGGGGHHHHHHHHHHHHHHHGGGGHHHHHHHHHHHHHGHHHHHGGGGGGGGGGGGGHHHHHHHHHHGGGHGHHHHGHHHGHHHHHHHHHHHHGHHGGHHHGHHHHHHHHHHHHHHHGGGHHHHHHHGGHHHHHHHHHHHHHHHHHGGHHHHGHGGGHHHHHHHHGGHGHHHHHHHHFHFHHHHHHGFFFFFHHGGGGGHGGGHHGHHHHHGGCFCGGHHHHHHHHHGHGGGGGHHHHGEFGHGGGGGGGGGGFFFFFFFBBCCB
@M02197:105:000000000-AN6RF:1:1101:3770:19325 1:N:0:1
GAGGCTGATTTATCCTCCGCTTATTGATATGCTTAAGTTCAGCGGGTAGTCCTACCTGATTTGAGGTCAAAAGTCAATAAGGAAGACGCCAGAAGGCATCGACGCATTAGAGGCACGGGACCGTTCATTCATGCACTTCGGCGAGCGGCGATCATTATCACGCCAAAAGCCTTGTCATGCATAGTCGAAAGTCGACCGCAAGCCCATTCATTTCAGGGGAGCCCGAGTCCTAGACGAGAAGTCCAGATCTCCGGCAGCCCCCACTATCCAAGCACCCTTTCGAAGCAAACCGAGAGGGGTTGAGAATTTACTGACGCTCAAACAGGCATGCTCCTCGGAACACCGAGGAGCGCAAGGTGCGTTCAAAGATTCGATGATTC
+
AABBBBFFFFFFGGGGGGGGFCEHHHHHHHHHHGHHHHHHHGGGGGGGGHHHHHHHHGHHHHHEFFHHHHHHHHHHHHHHGGHHHHGGGGGGHHHHGHHHGGGGGGGGHHHHGGGHGGGGGGGGGGHHHHHHHHGHHHHGGGGGGGGGGGGGGGHHGGGGGGGGFGGGGGFGGGGGGGGGGGGGFGGFFFFFGGFFGFGGGFFFFGGGFGGFFGHGFFFFGFFGGFHFFGHHGGGHHHHHHFHHHHHCG?GGHGGFGGGHHHFHHFGGHHHEFGGFFEAEGHGHGGGGGFGHHGGGGFHHHHGHHHHHHGGGGGGGFDHGFBHHHGHGHHGGGGGFGGGEEEEGHHGGGGGHHHHGGGGGGGGGGGGGFFFFFFFAA?BA
@M02197:105:000000000-AN6RF:1:1101:16924:19304 1:N:0:1
GAGGCTGATTTATCCTCCGCTTATTGATATGCTTAAGTTCAGCGGGTAGTCCTACCTGATTTGAGGTCAAAAGTCAATAAGGAAGACGCCAGAAGGCATCGACGCATTAGAGGCACGGGACCGTTCATTCATGCACTTCGGCGAGCGGCGATCATTATCACGCCAAAAGCCTTGTCATGCATAGTCAAAAGTCGACCGCAAGCCCATTCATTTCAGGGGAGCCCGAGTCCTAGACGAGAAGTCCAGATCTCCGGCAGCCCCCACTATCCAAGCACCCTTTCGAAGCAAATCGAGAGGGGTTGAGAATCTACTGACGCTCAAACAGGCATGCTCCTCGGAACACCGAGGAGCGCAAGGTGCGTTCAAAGATTCGATGATTCAC
+
CCCCCBFFFFFFGGGGGGGGGGGHHHHHHHHHHHGHHHHHHHHGGGGGGHHHHHHHHHHGHHHGGHHHHHHHHHHHHHHHHHHHHHHGGGGGHHHHHHHHGGGGGGGGHHHHEGFHGGGGGGGGGHHHHHHHHHHHHHHGGGGGGGGGGGGGGGHHGGGGGGGGGGGGGGGGGGGGGGGGGGGGGGGGGFFFFGFFFFGFGGGGGGFFGGGFGFGGGGHGFGGGHHHHHHGGGGGHHGHHGHHHHHGCGGGGHGGGGGGGHFHGFGHGHEHGFBGHEFFEEHHHHGGHHHGHHGGGGHHHGGHHHGHHHFGGGGGHGGHGHHHHEBEHHGEEFFGGHFFGGGGGHHEGGGGHHHHGGGGHGGGGGGGFGGBFFFFFFBAAAA
@M02197:105:000000000-AN6RF:1:1101:22284:19416 1:N:0:1
GAGGCTGATTTATCCTCCGCTTATTGATATGCTTAAGTTCAGCGGGTAGTCCTACCTGATTTGAGGTCAAAAGTCAATAAGGAAGACGCCAGAAGGCATCGACGCATTAGAGGCACGGGACCGTTCATTCATGCACTTCGGCGAGCGGCGATCATTATCACGCCAAAAGCCTTGTCATGCATAGTCAAAAGTCGACCGCAAGCCCATTCATTTCAGGGGAGCCCGAGTCCTAGACGAGAAGTCCAGATCTCCGGCAGCCCCCACTATCCAAGCACCCTTTCGAAGCAAATCGAGAGGGGTTGAGAATTTACTGACGCTCAAACAGGCATGCTCCTCGGAACACCGAGGAGCGCAAGGTGCGTTCAAAGATTCGATGACTCAC
+
CCCCCCFFFFFFGGGGGGGGGGGHHHHHHHHHHHHGHHHHHHHGGGGGGHHHHHHHHHHHHHHHGGHHHHHHHHHHHHHHHHHHHHHGGGGGHHHHHHHHGHGGGGGGHHHHGGGHGGGGGGGGGHHHHHHHGHHHHHHGGGGGGGGGGGGGGGHHGGGGGGGGGGGGGGGGGGGGGGGGGGGGGGGGGFFFFFFGGGGGGGGGGGGGGGGFFFFGGGGGGGGGFFGFHFFFGGGHHHHHHHHHHHG@FFGGHGGGGGGHHFFHFHCCHHHGFFGHGGGCGHHHHHGHHHGHHGGGGHHHHHHHFFHHHHE?GGFHFGGHHHHFFBHGHHGGGGGGGBEEGGGGGHFDEGGHHCHGGGGHGGGGGGGGGGFFFFFFFBBBA@
@M02197:105:000000000-AN6RF:1:1101:19247:19334 1:N:0:1
GAGGCTGATTTATCCTCCGCTTATTGATATGCTTAAGTTCAGCGGGTAGTCCTACCTGATTTGAGGTCAAAAGTCAATAAGGAAGACGCCAGAAGGCATCGACGCATTAGAGGCACGGGACCGTTCATTCATGCACTTCGGCGAGCGGCGATCATTATCACGCCAAAAGCCTTGTCATGCATAGTCGAAAGTCGACCGCAAGCCCATTCATTTCAGGGGAGCCCGAGTCCTAGACGAGAAGTCCAGATCTCCGGCAGCCCCCACTATCCAAGCACCCTTTCGAAGCAAATCGAGAGGGGTTGAGAATTTACTGACGCTCAAACAGGCATGCTCCTCGGAACACCGAGGAGCGCAAGGTGCGTTCAAAGATTCGATGATTCAC
+
BCCBBCFFFFFFGGGGGGGGGGGHHHGHHHHGHHGHGHHHHHHGGGGGGHHHHHHHHHHHHHHHGHHHHHHHHGHHHHHHFGGHHHHGGGGGHHGHHHHHGHGGGGGGHHHHHGGHGGGGGGGDGHHHHHHHHHHHHHHGGGGGGGGGGGGGGGGHFGGGGFGGGGGFGGFFGGGGGGGGGGGGGGGFFFFGGDFGGGGGGGGGGFFFFFFFHEFFFFGGFFFFEHHFGHHHFGFFHGHHHHFHHGHGGGGGHGFGGGGGGHHHHHHGHHGFFFGHGGHHGFGHHHFBHHGHHGGGGHHFHHGHGBFFGDGGGGGFEHFHFHHHHBGHHHGGGGGGHHGGGDGGHGEE?E?HCHCGGGGHGGFFGGGGGGFFFFFFF3A3AA
@M02197:105:000000000-AN6RF:1:1101:16544:19337 1:N:0:1
GAGGCTGATTTATCCTCCGCTTATTGATATGCTTAAGTTCAGCGGGTAGTCCTACCTGATTTGAGGTCAAAAGTCAATAAGGAAGACGCCAGAAGGCATCGACGCATTAGAGGCACGGGACCGTTCATTCATGCACTTCGGCGAGCGGCGATCATTATCACGCCAAAAGCCTTGTCATGCATAGTCGAAAGTCGACCGCAAGCCCATTCATTTCAGGGGAGCCCGAGTCCTAGACGAGAAGTCCAGATCTCCGGCAGCCCCCACTATCCAAGCACCCTTTCGAAGCAAATCGAGAGGGGTTGAGAATTTACTGACGCTCAAACAGGCATGCTCCTCGGAACACCGAGGAGCGCAAGGTGCGTTCAAAGATTCGATGATTCAC
+
CCCCCCFFFFFFGGGGGGGGGGGHHHHHHHGHHHHHHHHHHHHGGGGGGHHHGHHHHHHHGHHHGGHHHHHHHHHHHHHHHHHHHHHGGGGGHHHHHHHHGHGGGGGGHHHHHGGHGGGGGGGGGHHHHHHHHHHHHHHGGGGGGGGGGGGGGGHHGGGGGGGGGGGGGGGGGGGGGGGGGGGGGGGFFFFGGGFGGGFFGGGGGGFFGGGFFGHGGGGGGFFGHFFGHHHHGGGHGGHHHHHHHHHGGGGGHGGGFGGHHHGHHHHGHHFFFCGHGGGHGHHHHGGHHFGHHGGGGHHHHHHHHGDHGFGGGGGHGGHHHHHHHHGHHGGGGGGGHHGEGEGGHGGGGGGHHHHGGGGHGGGGGGCGGGFFFFFFFBB@AA
@M02197:105:000000000-AN6RF:1:1101:8892:19583 1:N:0:1
GAGGCTGATTTATCCTCCGCTTATTGATATGCTTAAGTTCAGCGGGTATCCCTACCTGATCTGAGGTCACCCAAACTAACAATGGGTGGGTTCAGGCAAGTACAATTATAGTAAGCTCAGCGACTTTATTCATTATTACGCCTGGCTCAGATATAAACTATACTGCCATATACATTTCTGAAGGGCACCTCTATAAATGAGGGGCCTCTCCAAACAAATCCAAACATTATAAAATAATGCTTGAGAAGATGGGAGAGTTGACGCTCAAACAGGTATGCCCTATGGAATACCATAGGGCGCAATGTGCGTTCAAAGATTCGATGATTCAC
+
CCCCCCFFFFFFGGGGGGGGGGGHHHHHHHHHHHHHHHHHHHHGGGGGHHHHHHHHHHHHHHHHHGHHHHHHGHHHHHHHGHHHHGGGGGGGHHGHHHHHHHHHHHHHHHHHHHHHHHHHHGGHHGHHHHHHHHHHHHHGHHHHHHHHHHHHHHHHHHHHHHHHHHHHHHHHHHHHHHHHHHHHGGGGGHGHHHHHHHHHHHGGGGHHHHHHHHHHHHHGHHHHHHGHHHHHHHHHHHHHHGHHHHHHHHHHHHHFHGDGGGGGGHHHHHHHHHHGHHHHHHHHHHHGHHHHHGGGGGHFHHGGGGGGGGGGGGGGGFFFFFFFBCAAB
@M02197:105:000000000-AN6RF:1:1101:11064:19663 1:N:0:1
GAGGCTGATTTATCCTCCGTTATTGATATGCTTAAGTTCAGCGGGTAGTCCTACCTGATTTGAGGTCAAAAGTCAATAAGGAAGACGCCAGAAGGCATCGACGCATTAGAGGCACGGGACCGTTCATTCATGCACTTCGGCGAGCGGCGATCATTATCACGCCAAAAGCCTTGTCATGCATAGTCAAAAGTCGACCGCAAGCCCATTCATTTCAGGGGAGCCCGAGTCCTAGACGAGGAGTCCAGATCTCCGGCAGCCCCCACTATCCAAGCACCCTTTCGAAGCAAATCGAGAGGGGTTGAGAATTTACTGACGCTCAAACAGGCATGCTCCTCGGAACACCGAGGAGCGCAAGGTGCGTTCAAAGATTCGATGATTCAC
+
CCCCCCFFFFFFGGGGGGGGGGHHHHHHHHHHHHHHHHHHHHGGGGGGHHHHHHHHHHHHHHHGHHHHHHHHGHHHHHHHHHHHHHGGGGGHHHHHHHHGHGGGGGGHHHHHGGHGGGGGGGGGGHHHHHHHGHHHHHGGGGGGGGGGGGGGGGHHHHHGGGGGGGGGGGGGGGGGGGGGGGGFGGGGGGFFFFFFFFGGFGGGFFGGGFFFGHGGFH@CGFFFFHHHHFFGHGHHHHFHGHHHHFCGA?FGFA/CCGHGHFHHHFGHHHGFGGGGGGFGHHGHHGHHGGGHGGEGHGHHHFGFGDGFFGDGGGHFHHHHHHHHFHHHGGGGGGGHFDEGGGGFHGEAGGHHGGGGGGHGGGGGGGGGGFFFFBFFBCCBC
@M02197:105:000000000-AN6RF:1:1101:11599:19812 1:N:0:1
GAGGCTGATTTATCCTCCGCTTATTGATATGCTTAAGTTCAGCGGGTATCCCTACCTGATCTGAGGTCACCCAAACTAACAATGGGTGGGTTCAGGCAAGTACAATTATAGTAAGCTCAGCGAGTTTATTCATTATTACGCCTGGCTCAGATATAAACTATACTGCCATATACATTTCTGAAGGGCACCTCTATAAATGAGGGGCCTCTCCAAACAAATCCAAACATTATAAAATAATGCTTGAGAAGATGGGAGAGTTGACGCTCAAACAGGTATGCCCTATGGAATACCATAGGGCGCAATGTGCGTTCAAAGATTCGATGATTCAC
+
BABBBBFFFFFFFGGGGGGGGGGHGFGHHHGFHHHHHHHGFGHG?EEGHHHGFHHHHHHHGHGHHGHHHGHGGEGHHHHHHHHFGFGGCE1FFHGGFHHGHHHHHHCGHDFFGHHHHHHHHGGHHFHHHHHGHHGHHHGHGGHHGGHGDGHHGGHHHHGFHHFHHGHGHFGHHHHGHGHHFGFBGFGGFGGHHHFHGGGHGHGGGGGHGGHHHHHHHHFFHHHHHGGGGGHHHGFGHFHFHBHHFFFGHHHGHHGHHGGCGGHGHHHHHHHHHCHFGHGHGHHHGGHHFGHHGAGEEGFFHHGGGGHFGCGFGGECGFFFFFFFCBBBA
@M02197:105:000000000-AN6RF:1:1101:6968:19953 1:N:0:1
GAGGCTGATTTATCCTCCGCTTATTGATATGCTTAAGTTCAGCGGGTATCCCTACCTGATCTGAGGTCACCCAAACTAACAATGGGTGGGTTAAGGCAAGTACAATTATAGTAAGCTCAGCGACTTTATTCATTATTACGCCTGGCTCAGATATAAACTATACTGCCATATACATTTCTGAAGGGCACCTCTATAAATGAGGGGCCTCTCCAAACAAATCCAAACATTATAAAATAATGCTTGAGAAGATGGGAGAGTTGACGCTCAAACAGGTATGCCCTATGGAATACCATAGGGCGCAATGTGCGTTCAAAGATTCGATGATTCAC
+
CCDDDDFFFFFFGGGGGGGGGGGHHHHHHHHHHHHHGHHHHHHGGGGGHHHHHHHHHGHHHHHHHGHHHHHHGHHHHHHHHGHHHHGGGGGGHHHHHHHHHHHHGHHHHHHHHHHGHHHHHHHHGGHHHHHHHHGHHHHHGGHHHHHHHHGHHHHHHHHHHHHHHHHHHHHHHHHHHHHHHHHHGHHHGHHHHHHHHHHHHHGGGGHHHHHHHHHHHHHGHHHHHGGGHGHHHHHHHGHHHHHHHHHHGGHHHHHHHGGGGGHGHHHHHHHHHHHGGHHHGBHHGHHHHHHHHGGGGGHHHCGGGGHGGGFGGGGGGFBFFFFFBBBBB
@M02197:105:000000000-AN6RF:1:1101:23062:20190 1:N:0:1
GAGGCTGATTTATCCTCCGCTTATTGATATGCTTAAGTTCAGCGGGTAGTCCTACCTGATTTGAGGTCAAAAGTCAATAAGGAAGGCGCCAGAAGGCATCGACGCATTAGAGGCACGGGACCGTTCATTCATGCACTTCGGCGAGTGGCGATCATTATCACGCCAAAAGCCTTGTCATGCATAGTCAAAAGTCGACCGCAAGCCCATTCATTTCAGGGGAGCCCGAGTCCTAGACGAGAAGTCCAGATCTCCGGCAGCCCCCACTATCCAAGCACCCTTTCGAAGCAAATCGAGAGGGGTTGAGAATTTACTGACGCTCAAACAGGCATGCTCCTCGGAACACCGAGGAGCGCAAGGTGCGTTCAAAGATTCGATGACTCAC
+
BCCCCCFFFFFFGGGGGGGGGGGHHHHHGHHHHHHHHHHHHHHGGGGGGHHHHHHHHHHHHHHFGHFGHHHHHHHHHHHHHHHHHGHGGGGGHHHGHHHHGHGGGGGGHHHHHGGHGGGGGGGGGHHHHGHHHHHHHHHGGGGGGGHGGGGGGGHHHHHHHGHGGGHHFHGGGGGGHGGHGGGGGGGGGGGAGGGGGGFFFGGGFFFGGFFGGGHGGGHGGGGFGGGEFHHFGFGHHHHHHGHHHHHGGF?GHGGGGGCHHHGFHHHDHGHF??FHGFGGGHHHHGGHHHGGHGGGGHHHGHEHHHHHG@GGGGGHGHHHHHHGHHHFGGGGGGGGHHGGGDGGHHFECGGHHGHGGFGHGGGGGGGCGGFFFFFFFBAAAA
@M02197:105:000000000-AN6RF:1:1101:14606:20321 1:N:0:1
GAGGCTGATTTATCCTCCGCTTATTGATATGCTTAAGTTCAGCGGGTAGTCCTACCTGATTTGAGGTCAAAAGTCAATAAGGAAGACGCCAGAAGGCATCGACGCATTAGAGGCACGGGACCGTTCATTCATGCACTTCGGCGAGCGGCGATCATTATCACGCCAAAAGCCTTGTCATGCATAGTCAAAAGTCGACCGCAAGCCCATTCATTTCAGGGGAGCCCGAGTCCTAGACGAGAAGTCCAGATCTCCGGCTGCCCCCACTATCCAAGCACCCTTTCGAAGCAAATCGAGAGGGGTTGAGAATTTACTGACGCTCAAACAGGCATGCTCCTCGGAACACCGAGGAGCGCAAGGTGCGTTCAAAGATTCGATGATTCAC
+
ACCCCCFFFFFFGGGGGGGGGGGHHHHHGHHHHHGHHHHGFHHGGGGGGHHHHHHHHHHHHHHHGHHHHHHHHFHHHHHHHHHHHHHGGGGGHHHHHGHHGHGGGGGGHHHHHGGHGGGGGGGGGHHHHHHHGHHHHHHGGGGGGGGGGGFFFGHHGGGGGGGGGGGGGGGGGGGGGGGGGGGGGGGGGEFFFDFFGGFGGGGGGFFFFFFEFFHGGGHGGFEGFFHGFGFFGGGHHHCGAFHEHGHCGGGGHGGGGGCEHFHHFHHGHHHGGGGHGGGGGHHEHHGHHHGFGGGGGHFFHHGHHHHHDGFGGGGFGHFGHHGHHGHHHGGFGGGGGBEEGGGGFHGGGGGHHHFGGGGHGGGGGGGGGGFFFFFFFBAAAA
@M02197:105:000000000-AN6RF:1:1101:25135:20253 1:N:0:1
GAGGCTGATTTATCCTCCGCTTATTGATATGCTTAAGTTCAGCGGGTAGTCCTACCTGATTTGAGGTCAAAAGTCAATAAGGAAGACGCCAGAAGGCATCGACGCATTAGAGGCACGGGACCGTTCATTCATGCACTTCGGCGAGCGGCGATCATTATCACGCCAAAAGCCTTGCCATGCATAGTCGAAAGTCGACCGCAAGCCCATTCATTTCAGGGGAGCCCGAGTCCTAGACGAGAAGTCCAGATCTCCGGCAGCCCCCACTATCCAAGCACCCTTTCGAAGCAAATCGAGAGGGGTTGAGAATTTACTGACGCTCAAACAGGCATGCTCCTCGGAACACCGAGGAGCGCAAGGTGCGTTCAAAGATTCGATGACTCAC
+
?AAA?AF44FFFGGGGGGGGGGGHHHHHGHHHHHHHHHHHHHHGGGGGFHHHHHHHHHHHHHGGGHHHHHFHH3FGHHDFHBGB1GF>@E?EHHHHEFHBE3E@EECFHGBFCEFFDCC?CDDFDHHHHHHHHHHHHGFFGCC-<CAADD2FFCFFBFFBCBCADBFBE?FF;9BF0FEFGFDACFFFFFDFBFF-GGFGEFFFEGFFFFCFFFFFFGE?GGGFHHHFGBEGGFGHGG1FHEGBHHG@</?/HGGCGGC/CBFEHF2?GEHCFFGHAAAF@GGGDFEHF3GHHGFGGHHEHHGHFHFGHHFGGGCGGHHFHFGHHGHHHG??ECDFHHGGGGGDGHGGGGGGHHHGGFGGGFGGGGGGGGFFFFFFFBBAAB
@M02197:105:000000000-AN6RF:1:1101:5801:20351 1:N:0:1
GAGGCTGATTTATCCTCCGCTTATTGATATGCTTAAGTTCAGCGGGTAGTCCTACCTGATTTGAGGTCAAAAGTCAATAAGGAAGACGCCAGAAGGCATCGACGCATTAGAGGCACGGGACCGTTCATTCATGCACTTCGGCGAGCGGCGATCATTATCACGCCAAAAGCCTTGTCATGCATAGTCAAAAGTCGACCGCAAGCCCATTCATTTCAGGGGAGCCCGAGTCCTAGACGAGAAGTCCAGATCTCCGGCAGCCCCCACTATCCAAGCACCCTTTCGAAGCAAATCGAGAGGGGTTGAGAATTTACTGACGCTCAAACAGGCATGCTCCTCGGAACACCGAGGAGCGCAAGGTGCGTTCAAAGATTCGATGATTCAC
+
CCCCCCFFFFFFGGGGGGGGGGGHHHHHHHGHHHHHHHHHHGHGGGGGGHHHHHHHHHHHHHHFGGHHHHGHHHHHHHHHHHHHHHHGGGGGHHGHHHHHGHGGFGGGHHGHHGGHGGGGGGGGGHHHHHHGHHHHHHHGGGGGGGGGGGGGGGHHGGGGGGGGGGGGGGGGGGGGGGGGGGGGGGGGGFFFFFFGFFFFFFFGFGFGGGFGHGHGGGHDFGFGHHHEHHHHGGGHHEHHEHGHHHHGGFGGHGGGFGGEHHHHHHFCHFFGEGGHGGHFGHHHHHGHHEGHHFFFGHHHGHHHGHHHGHGDGGGGGHHFHGHGHHHHHHECGGGEF52AGEDGHHGFECFGDHHCGGGHGGCGGGGGGGFFFFFFFCCBCC
@M02197:105:000000000-AN6RF:1:1101:16733:20468 1:N:0:1
GAGGCTGATTTATCCTCCGCTTATTGATATGCTTAAGTTCAGCGGGTAGTCCTACCTGATTTGAGGTCAAAAGTCAATAAGGAGGACGCCAGAAGGCATCGACGCATTAGAGGCACGGGACCGTTCATTCATGCACTTCGGCGAGCGGCGATCATTATCACGCCAAAAGCCTTGTCATGCATAGTCGAAAGTCGACCGCAAGCCCATTCATTTCAGGGGAGCCCGAGTCCTAGACGAGAAGTCCAGATCTCCGGCAGCCCCCACTATCCAAGCACCCTTTCGAAGCAAATCGAGAGGGGTTGAGAATTTACTGACGCTCAAACAGGCATGCTCCTCGGAACACCGAGGAGCGCAAGGTGCGTTCAAAGATTCGATGATTCAC
+
AABB@AFFFFFFGGGGGGGGGGGHHHHHHHHGHHHHHHHHGHGGGGFEGHHHHGHHGHHHHHHHGFFFHFHHHHHHHHHHHGHHGGHGGGGGHHHHHHHHGHGGGGGFHHHHFGGGGGGGGGGGGHHHHHHHHHHHHHHGGGGGGGGGGGGGGGGGGGGGGGGGGGGGGGGGGGGGGGGGGGGGFFFFFFFGGGGGFFFFGFFFFGFFFFFFFGGFGFFFFFFFHGFHGHHHFGGFFBFF0>11EHGAGCGGHAGGDC?CGD3FHGBDFHHFFFGFF?F/EEFFFHGHHHGGG?C??HFFFGF@4@EDFFEDFA?C1FFGBDGHFFHG1G1AACDGFGEECGGGHGEEAE2FFGB2FFGHGGGFGGGGGGFFFFFFFABAAB
@M02197:105:000000000-AN6RF:1:1101:12842:20603 1:N:0:1
GAGGCTGATTTATCCTCCGCTTATTGATATGCTTAAGTTCAGCGGGTAGTCCTACCTGATTTGAGGTCAAAAGTCAATAAGGAAGACGCCAGAAGGCATCGACGCATTAGAGGCACGGGACCGTTCATTCATGCACTTCGGCGAGCGGCGATCATTATCACGCCAAAAGCCTTGCCATGCATAGTCAAAAGTCGACCGCAAGCCCATTCATTTCAGGGGAGCCCGAGTCCTAGACGAGAAGTCCAGATCTCCGGCAGCCCCCACTATCCAAGCACCCTTTCGAAGCAAATCGAGAGGGGTTGAGAATTTACTGACGCTCAAACAGGCATGCTCCTCGGAACACCGAGGAGCGCAAGGTGCGTTCAAAGATTCGATGATTCAC
+
CCDDCDFFFFFFGGGGGGGGGGGHHHHHHHHHHHHHHHHHHHHGGGGGGHHHHHHHHHHHHHHHGHHHHHFHHHHHGHHHHHHHHHHGGGGGHHHHHHHHGHGGGGGGHHHHHGGHGGGGGGGGGHHHHHHHHHHHHHHGGGGGGGGGGGGGGGHHGGGGGGGGGGGGGGGGGGGGGGGGGGGGFGGGFFFFGGFFFGGGGGFFFFGFFGGGHFFFGGHFGGGGHHFGHGHHFGGHHHHHHHHHHHHGGGGGHGGGGDCHFG3HGHHGHHFEF0GHGGHEGHFGHHGHGFGHHGGGGHHFHHHHHHGHHHGGGGGHGHHHHHHHHHHHHHGGG?E?HHGEGFFGHHGFFGGHGHGGGGGGGGGGGGGCGGFBFFBFFBBBAB
@M02197:105:000000000-AN6RF:1:1101:6017:20603 1:N:0:1
GAGGCTGATTTATCCTCCGCTTATTGATATGCTTAAGTTCAGCGGGTAGTCCTACCTGATTTGAGGTCAAAAGTCAATAAGGAAGACGCCAGAAGGCATCGACGCATTAGAGGCACGGGACCGTTCATTCATGCACTTCGGCGAGCGGCGATCATTATCACGCCAAAAGCCTTGTCATGCATAGTCGAAAGTCGACCGCAAGCCCATTCATTTCAGGGGAGCCCGAGTCCTAGACGAGAAGTCCAGATCTCCGGCAGCCCCCACTATCCAAGCACCCTTTCGAAGCAAATCGAGAGGGGTTGAGAATTTACTGACGCTCAAACAGGCATGCTCCTCGGAACACCGAGGAGCGCAAGGTGCGTTCAAAGATTCGATGACTCAC
+
CCCCCBFFFFFFGGGGGGGGGGGHHHHHHHHHHHHHHHHHGHHGGGGGGHHHHHHHHHHHHHHHGGHHHHGHHHHHHHHHHHHHHHHGGGGGHHHHHFHHGHGGGGGGHHHHGGGHGFGGGGGGGHHHHHHHHHHHGHHGGGGGGGGGGGGGGGHHGGGGGFFGGGGGGGGGGGGGGGGGGGGGGGGFFFFFFFFFFFFFGFFFFFFFFFFFGFGGGFGGGGGGGFEHHGBHGGGHHHHHHEHFFHHGGGCGGGGGGGGHEHHHHHEGHGHFF0DFGCHHGHGHHHGFHGGHGGGGGHHHGGHGGF4GEHGGGGGHGHGHHHHHHHHHGHGGGGGGHFEEEEFGHHGGGGCHHHHGGEFFCGGGGGGGGFBFFFFBFBBBAA
@M02197:105:000000000-AN6RF:1:1101:3387:20538 1:N:0:1
GAGGCTGATTTATCCTCCGCTTATTGATATGCTTAAGTTCAGCGGGTAGTCCTACCTGATTTGAGGTCAAAAGTCAATAAGGAAGACGCCAGAAGGCATCGACGCATTAGAGGCACGGGACCGTTCATTCATGCACTTCGGCGAGCGGCGATCATTATCACGCCAAAAGCCTTGTCATGCATAGTCAAAAGTCGACCGCAAGCCCATTCATTTCAGGGGAGCCCGAGTCCTAGACGAGAAGTCCAGATCTCCGGCAGCCCCCACTATCCAAGCACCCTTTCGAAGCAAATCGAGAGGGGTTGAGAATTTACTGACGCTCAAACAGGCATGCTCCTCGGAACACCGAGGAGCGCAAGGTGCGTTCAAAGATTCGATGATTCAC
+
CCCCCCFFFFFFGGGGGGGGGGGHHHHHHHHHGHHHHHHFHCHDGCFGGHHHHHHHHHHGHHHFFFHHHHHHFAGHHHHHHHHHHGHGGGGGHHHHHHHHGHGGGGGGHGHHEFGHGGGGGGGGFHHHHHHHHHHHHHHGGGGGGGGGGGEFGGHHGGGGGGGGGGGGGGGGGGGGGGGGGGGGGGGGGFFGGGGGGFGFFEGFFFGGGFFGFFHGGGEDGFGGHHHHFFHHGGGHHGF1CFEHHHHGCGGGHGGGDCDAGHFHGHHGHHHGFGGGGGFHGHHHHHGHHHGHHCGGGFFHGHGHHHF4GBCFGGGHGHGHHHHGHHGHHGGGGGGEA5EDGGGGHHGGGE?BHGHGGGGHGGGGGGGGGCFFFFFDFBBAA@
@M02197:105:000000000-AN6RF:1:1101:5496:20629 1:N:0:1
GAGGCTGATTTATCCTCCGCTTATTGATATGCTTAAGTTCAGCGGGTATCCCTACCTGATCTGAGGTCACCCAAACTAACAATGGGTGGGTTCAGGCAAGTACAATTATAGTAAGCTCAGCGACTTTATTCATTATTACGCCTGGCTCAGATATAAACTATACTGCCATATACATTTCTGAAGGGCACCTCTATAAATGAGGGGCCTCTCCAAACAAATCCAAACATTATAAAATAATGCTTGAGAAGATGGGAGAGTTGACGCTCAAACAGGTATGCCCTATGGAATACCATAGGGCGCAATGTGCGTTCAAAGATTCGATGATTCAC
+
CBCCCBFFFFFFGGGGGGGGGGGHHHGHHHHGHHHHHHHHHGHGGGGGHHHHHHHHHHHHHHHHHGHHHHHHGHHHHHHHHHHHHHHGGGGGHHHHHHHHHHHHHHHHHHHHHHHHHHHHHHHGHGHHHHHHHHHHHHHHHGHHHHHHHHHHHHHHHHHHHHHHHHHHHHHHHHHGHHHHHHHHGHHGGHHHHHHHHHHHHHGGGGHHHHHHHHHGEFGGHHHHHHGHHHHHHHHHHHGHHHHHHHHHHHHHHHHHHGGGGGHGHHHHGHHHHHHGGHHHHHHHGFHHHHHGHGGGGGHHHHGGGGHGGGGGGGFGFFFFBFFFBBA?B
@M02197:105:000000000-AN6RF:1:1101:16990:20615 1:N:0:1
GAGGCTGATTTATCCTCCGCTTATTGATATGCTTAAGTTCAGCGGGTATCCCTACCTGATCTGAGGTCACCCAAACTAACAATGGGTGGGTTCAGGCAAGTACAATTATAGTAAGCTCAGCGACTTTATTCATTATTACGCCTGGCTCAGATATAAACTATACTGCCATATACATTTCTGAAGGGCACCTCTATAAATGAGGGGCCTCTCCAAACAAATCCAAACATTATAAAATAATGCTTGAGAAGATGGGAGAGTTGACGCTCAAACAGGTATGCCCTATGGAATACCATAGGGCGCAATGTGCGTTCAAAGATTCGATG
+
BCCCCCFFFFFFGGGGGGGGGGGHHHHHHHHHHHHHHHHHHHHGGGGGHHHHHHHHHHHHHHHHHGHHHHHHGHHHHHHHHHGHHHGGGGGGHHHHHHHGHHHHHHHHHHHHHHHHHHHHHHHGHHHHHHHHHHHHHHHGGHHHHHHHHHHHHHHHHHHHHHHHHHHHHHHHHHHHHHHHHHHHHHHHHHHHHHHHHHHHHHGGGGHHHHHHGHHHHHHGGHGGGHGHHHHHHHGHHHHHHHHHHHHHHHHHHGHHHGGGGGHGHHHHHHHGHHHGHGGHHHHHHHHGDHGHGGGGGGHHGGGGGGGGGGGFFFCFFFBBABB
@M02197:105:000000000-AN6RF:1:1101:4978:20759 1:N:0:1
GAGGCTGATTTATCCTCCGCTTATTGATATGCTTAAGTTCAGCGGGTAGTCCTACCTGATTTGAGGTCAAAAGTCAATAAGGAAGACGCCAGAAGGCATCGACGCATTAGAGGCACGGGACCGTTCATTCATGCACTTCGGCGAGCGGCGATCATTATCACGCCAAAAGCCTTGTCATGCATAGTCGAAAGTCGACCGCAAGCCCATTCATTTCAGGGGAGCCCGAGTCCTAGACGAGAAGTCCAGATCTCCGGCAGCCCCCACTATCCAAGCACCCTTTCGAAGCAAATCGAGAGGGGTTAAGAATTTACTGACGCTCAAACAGGCATGCTCCTCGGAACACCGAGGAGCGCAAGGTGCGTTCAAAGATTCGATGATTCAC
+
CCCCCBFFFFFFGGGGGGGGGGGHHHHHHGHHHHHHGHHGGHGGGGGGGHHHHGHHHHHHHHGHGHHHHHHGHGHHHHHHHHHHHHHGGGGGHHHHHHHGGHGGGGGGHHHHHGGHGGGGGGGGGHHHHHHHHHGHHHHGGGGGGGGGGGGGGGGHGGGGGFFGGGGGFAFGGGGGGGGGGGGGGGGFFFFFFFFFGFFFFFFFGFFFGGGHHGHFFFFGFFGGHGFFGHGFFGGHHHHFFBFGHHCDGGGGGGGGGCBEGEHHHHFGHGHE?0FHE?GAGFHHHHGHGHGHHGGGHHHHHHHHGDFFEHGFGGEFFBHHHHFEHHHGHHGGGGGGHHGFGEGGGHGGGGGHGHFCGGGHGGGGGGGGGFFFFFFFFBAABA
@M02197:105:000000000-AN6RF:1:1101:3067:20973 1:N:0:1
GAGGCTGATTTATCCTCCGCTTATTGATATGCTTAAGTTCAGCGGGTAGTCCTACCTGATTTGAGGTCAAAAGTCAATAAGGAAGACGCCAGAAGGCATCGACGCATTAGAGGCACGGGACCGTTCATTCATGCACTTCGGCGAGCGGCGATCATTATCACGCCAAAAGCCTTGTCATGCATAGTCAAAAGTCGACCGCAAGCCCATTCATTTCAGGGGAGCCCGAGTCCTAGACGAGAAGTCCAGATCTCCGGCAGCCCCCACTATCCAAGCGCCCTTTCGAAGCAAATCGAGAGGGGTTGAGAATTTACTGACGCTCAAACAGGCATGCTCCTCGGAACACCGAGGAGCGCAAGGTGCGTTCAAAGATTCGATGATTCA
+
>AA?A1CF1BFF3FEGGGGGG?GHGH3EB3EHHHFHB2A2AFGCCGAE/BFFGGFFHB0FGBHBEHGFFHHFGFDGFFDBDGFCHAGEE///FHF0/FGFGHGC?@/EHDB<CAFH/BBFGGGGCFHHFHH22@GHFBF</>CCA4CCGGGCFGGGGBFGGGEGGGGBFGFBBCFFGFBF0;9B?FFBCFB=F=E@@G@GEF?AEA:09FF0GFC;/..C-AAABC?FGFHFFECHHHCFFG0=0BF--C-CGGFGCC@/CF2F2B1/F/B<>//GE?>C>F1HFGEGF1>BGE/CGHGDFF2HGDF2GBE/E?@1F1CF1ABDB1FHEG?EEAA/22?E?GEE0CGEEA0FHGGE00EFCFBGGA31CB11D3D31A1>>
@M02197:105:000000000-AN6RF:1:1101:24228:21038 1:N:0:1
GAGGCTGATTTATCCTCCGCTTATTGATATGCTTAAGTTCAGCGGGTATCCCTACCTGATCCGAGGTCAACCTTGAAAAAATTGGGGGTCGACGGCTGGACTATCACACACACCATGCGAAAAGATAATCTTACTACGCCTGGGGATATGAGATCATCCGCCTTTGAATTTCAGAAGGGAGAATGCAAGCAAACTCATCTTCCAAGACCAAGCAAATCTGCTTGAGAGGTATTTAATGACGCTCGAACAGGCATGCCTCCCGGAATACCAGGAGGCGCAATGTGCGTTCAAAGATTCGATGATTCAC
+
BABCCCFFFFFFGGGGGGGGGGGHHHHHHHHHHHFHHFGHFHHGGGGGHHHHHHHGHHHHHHHGGGGHGFHHHHHHFHHHFGHHGHGGGGGGGGGGGGGHHHHHHHHHHGGGHGHHHHGGHGHHHHHHHHHHHHHHHHGGHHHHHHHHHHHHHHHHHGHHHHHHGHHHHHGHHHHHHHHHHHHGHHHHHGHHHHGHHGHHGHHGHHHGHGHGHHHHHHHHHFGHHHHHHHFHHHHHGGGGGHGGHHHGHHHHHGEEE0GGHHHHHGHHHHHGGGGGHHHHGFGGGGGGGGGGGGGFFFFFFFCBBAB
@M02197:105:000000000-AN6RF:1:1101:19633:21034 1:N:0:1
GAGGCTGATTTATCCTCCGCTTATTGATATGCTTAAGTTCAGCGGGTAGTCCTACCTGATTTGAGGTCAAAAGTCAATAAGGAAGACGCCAGAAGGCATCGACGCATTAGAGGCACGGGACCGTTCATTCATGCACTTCGGCGAGCGGCGATCATTATCACGCCAAAAGCCTTGTCATGCATAGTCGAAAGTCGACCGCAAGCCCATTCATTTCAGGGGAGCCCGAGTCCTAGACGAGAAGTCCAGATCTCCAGCAGCCCCCACTATCCAAGCACCCTTTCGAAGCAAATCGAGAGGGGTTGAGAATTTACTGACGCTCAAACAGGCATGCTCCTCGGAACACCGAGGAGCGCAAGGTGCGTTCAAAGATTCGATGATTCAC
+
AABBBBFFFFFFGGGGGGGGGGGHHHHHHHHHHHHHHHHHHHGGGGGGGHHHHHHHHHHHHHHGFHHHHGHHHGHHHHGHHHHHHGFGGGGGHHHHHHHHGFGGGGGGHHGHBGGHGGGGGGGGGGHHHHGHHHHHHHHGFCGFGGGGGGGGGGHEGGGGGGGGGGGGGGGGGGGGGGFGGGFGGGGFFFFGFFFFGGFGFFFGGHFHHHHFFGFGFEGFGFFFHHFHFGFHGGGGBHHFFDHGHFG1GHHGHFGCFD?HHHHGFGHGFHFACGGGGFGHGHGHHFFDCCGHHGGGFFGHHHHHHGD4GBGGGFGHGGHGHHHFHCFBGHCGGGGGHHGGGGGGHGEGGGGHHGHGGGEGFGGGFGGGGGFFFFFFFBBBBA
@M02197:105:000000000-AN6RF:1:1101:5182:21209 1:N:0:1
GAGGCTGATTTATCCTCCGCTTATTGATATGCTTAAGTTCAGCGGGTAGTCCTACCTGATTTGAGGTCAAAAGTCAATAAGGAAGACGCCAGAAGGCATCGACGAATTAGAGGCACGGGACCGTTCATTCATGCACTTCGGCGAGCGGCGATCATTATCACGCCAAAAGCCTTGTCATGCATAGTCGAAAGTCGACCGCAAGCCCATTCATTTCAGGGGAGCCAGAGTCCTAGACGAGAAGTCCAGATCTCCGGCAGCCCCCACTATCCAAGCACCCTGTCGAAGCAAATCGAAAGGGGTTGAGAATTTACTGACGCGCAAACAGGCATGCTCCTCGGAACACCGAGGAGCGCAAGGTGCGTTCAAAGATTCGATGATTCAC
+
1AAAAA>FFDFFFGGGGCEFCG0GGBHF3GHHFF2AFEG2F21AEGGCGDG2D2GHHFBGEFFHEFAAFFFHHEFGGFGGGBGHEFB////>BBEF/BGHG0///>/FGBEB0EEFGEG?C//?CBFHFF2GHFHFFCD<A@@CGG-C<;CGE::GF:9BBC?E?FBFFFFFFGG9BBFFGFGGFGGGEAA/?@C@@E@@??EEFEFBBF;;BEF/999---;#;/AFFBBHGEFFHD0G<00DGF0@C-@<?/E@?@B?0BF121BECG1</B/FE?/C?HDBHG/>B/EEB0FE?>B@B2FBF@GFFBEE>>//>10D1BB111GFGFE?GEEB2D/FEEAA0F0GECEBA1F0A00A1FGF3E31B111D3@@B1AA1A
@M02197:105:000000000-AN6RF:1:1101:27713:21259 1:N:0:1
GAGGCTGATTTATCCTCCGCTTATTGATATGCTTAAGTTCAGCGGGTAGTCCTACCTGATTTGAGGTCAAAAGTCAATAAGGAAGACGCCAGAAGGCATCGACGCATTAGAGGCACGGGACCGTTCATTCATGCACTTCGGCGAGCGGCGATCATTATCACGCCAAAAGCCTTGTCATGCATAGTCGAAAGTCGACCGCAAGCCCATTCATTTCAGGGGAGCCCGAGTCCTAGACGAGAAGTCCAGATCTCCGGCAGCCCCCACTATCCAAGCACCCTTTCGAAGCAAATCGAGAGGGGTTGAGAATTTACTGACGCTCAAACAGGCATGCTCCTCGGAACACCGAGGAGCGCAAGGTGCGTTCAAAGATTCGATGACTCAC
+
CCCCCCFFFFFFGGGGGGGGGGGHHHHHHHHGHHHHHHHHHHHGGGGGGHHHGHHHHHGHHHHHGHHGHHHHHHHHFHHFHHGGHHHGGGGGHHHHHHGHGHGGGGGGHHHGHGGHGGGGGCFGGHGHGHHHHEHHHHHGGGGGCGGGGGGGGGHHGGGGGGGGGGGGGGFFFGFGGGGGGGGFFFGFFFFBFFFFFFFFFGGFGFFFFFGFFGGGFFHFGGGGHHHFFFHFGGGHGGHGHHFEFFFFD@GGHGGGGGCEAFBHFFHGGG3/FBGGGEFFGHEHHFGHFHGFGGGEE?HHHHFHGHHHFBE?GGGHGFHHHFBGHHHHEHDECEGGHFFFGGGEFHEEEE2HFFHGGGGHGFGGGGGFGGFFFFFBFBA3AA
@M02197:105:000000000-AN6RF:1:1101:16691:21232 1:N:0:1
GAGGCTGATTTATCCTCCGCTTATTGATATGCTTAAGTTCAGCGGGTAGTCCTACCTGATTTGAGGTCAAAAGTCAATAAGGAAGACGCCAGAAGGCATCGACGCATTAGAGGCACGGGACCGTTCATTCATGCACTTCGGCGAGCGGCGATCATTATCACGCCAAAAGCCTTGTCATGCATAGTCAAAAGTCGACCGCAAGCCCATTCATTTCAGGGGAGCCCGAGTCCTAGACGAGAAGTCCAGATCTCCGGCAGCCCCCACTATCCAAGCACCCTTTCGAAGCAAATCGAGAGGGGTTGAGAATTTACTGACGCTCAAACAGGCATGCTCCTCGGAACACCGAGGAGCGCAAGGTGCGTTCAAAGATTCGATGATTCAC
+
CCBCCCFFFFFFGGGGGGGGGGGHHHHHHHHHHHHHHHHHHHHGGGGGGHHHHHHHHHHHHHHHGHHHHFFHHFHHHHHHHHHHHGHGGGGGHHHGHHHHGHGGGGGGHHHHGGGHGGGGGGGGGHHHHHHHHHHHHHHGGGGGGGGGGGFGGGHHGGGGGGGFGGGGGGGGGGGGGGGGGGGGFGGGGFFFGGGGGFFFFFFGFFFFFFFFFGHFFEGGGGGGGHHHFHHGGGGGHHHHGHGHHHFGGGGGHGGGGGGEFHGHHFGGHGGFEBGHEFGEGHGGHGGEHGGGHGGGFHGHFHHHHHHGGDGGGGGHGHHHHHHHHFHHHHGGGGGGHHGFGGGGGHGGGGGHHHHGGGGHGGGGGGGGGGFFFFFFFBBAAA
@M02197:105:000000000-AN6RF:1:1101:10102:21417 1:N:0:1
GAGGCTGATTTATCCTCCGCTTATTGATATGCTTAAGTTCAGCGGGTATCCCTACCTGATCTGAGGTCACCCAAACTAACAATGGGTGGGTTCAGGCAAGTACAATTATAGTAAGCTCAGCGACTTTATTCATTATTACGCCTGGCTCAGATATAAACTATACTGCCATATACATTTCTGAAGGGCACCTCTATAAATGAGGGGCCTCTCCAAACAAATCCAAACATTATAAAATAATGCTTGAGAAGATGGGAGAGTTGACGCTCAAACAGGTATGCCCTATGGAATACCATAGGGCGCAATGTGCGTTCAAAGATTCGATGATTCAC
+
B@BBBBFFFFFFGGGGBGGCFGGBHBFGHHHCGHFHFGGHHGHEGGGGHEGHHHHHEHFFHHHFHGHHHFHEGHHHHFHHFGHHEHHEGGEFHHDGHHFFHHHHHHGEHHFHHHHFHHGGHGGGGGHHHHGFHGFGFHGGGGHHGHHFGGFGHGHFHHHHHEHHHFHHHHHHGHHHHHHHGFHFGFCDHHHHHHHHGH??E/FEDGHHHFGHGFFGGGBGHFFGHGGGHGHGFHGFHHHGBGGBBGDBFHFFGBGD@AEEEGHFFHGGGDB333HGFGFCFFEGBG5BGC3GBECEGFFFDFECGGHGGFGFFGEBFFFFFFFFBA>3A
@M02197:105:000000000-AN6RF:1:1101:23503:21562 1:N:0:1
GAGGCTGATTTATCCTCCGCTTATTGATATGCTTAAGTTCAGCGGGTAGTCCTACCTGATTTGAGGTCAAGTCAATAAAATATTGTCCCTTGCGAGACGGTTATGAGCGGGTTCCCATAAGGTTTGCTTCAAAGTCAACTAGGCATAGATAATTATCACACCAAGTGACGGTCCACAAGAGATCCCACTAATGCATTTGAAGGGAGCAGACCATCCACTGAAGGAAGCCAGCAAGCCCTCACATCCAAGCCTCGACGAGCTAGTAAAAGCAAGCAAGGTTGATAATTTGATGACACTCAAACAGGCATGCCCTTCGGAATACCAAAGGGCGCAAGGTGCGTTCAAAGATTCGATGATTCAC
+
A?ABCCFFFFFFGGGGGGGGGGGHHHGHHHHHGGBGHHHGHGHDFGEGGHHHHHFHFGBGGHHFGEHHHHHHHHFHHHHGHHHHHHGHHHHHGGGGGGGGGGGHHHHHGGGEGHHHHHHHHHGHHGHFGHHHHGHHHHHGFHHHHGHHGHHHHHHHH:HHHGHHHGFHHGGGGGHHHHHHHHHHHHHHHHHHHHHHHHHHHHGDEDGHGGGHHGHGGHGHHFGGHHGGGGGGHGGGHHGEFHGBEEEHECE>EDGFHGHGHFEFHHHHHHHHHHHHHHGHHFHHGHHGGGHHGFHGFFHHHBHHHHHGFGGGE?FGGHFFGGHHHGGEAEGBHHGGGGHGGCGGGE?GFFFFFFFFBBBBB
@M02197:105:000000000-AN6RF:1:1101:19339:21600 1:N:0:1
GAGGCTGATTTATCCTCCGCTTATTGATATGCTTAAGTTCAGCGGGTAGTCCTACCTGATTTGAGGTCAAAAGTCAATAAGGAAGACGCCAGAAGGCATCGACGCATTAGAGGCACGGGACCGTTCATTCATGCACTTCGGCGAGCGGCGATCATTATCACGCCAAAAGCCTTGTCATGCATAGTCAAAAGTCGACCGCAAGCCCATTCATTTCAGGGGAGCCCGAGTCCTAGACGAGAAGTCCAGATCTCCGGCAGCCCCCACTATCCAAGCACCCTTTCGAAGCAAATCGAGAGGGGTTGAGAATTTACTGACGCTCAAACAGGCATGCTCCTCGGAACACCGAGGAGCGCAAGGTGCGTTCAAAGATTCGATGATTCAC
+
DDCDDCFFFFFFGGGGGGGGGGGGHHHHHHGHHHHHGHHGHHGGGGGGGHHGHHHHHHGHHHGEEHCHHHHHHFFHHHHHHHHHHHHGGGGGHHFHHHHHGHGGGGGGHHGHGGGHGGGGGGGGGGHHHHHHGHHHHGHGGGGGGGGGGGEGGGHHGGGGGGGGGGGGGGGGGGGGGGGGGHHGHGGGGFFBFFEGGGGFFFGGGFGGFFFFFFFGFFCFFFGGHHGGHHHFGGGFHHHGF11HHHHFGGGGHGGGGCGHFFFGHHHGHFFE?0GHFEAE/GHHGHGHHHGHHGGGGHHFHHHFHHHHHGGGGGGHGHHHHHHHGHHHHGGGGGGGHGAEGGGGHFFFCGGHHHHGGGGHFGGGGGFFFCFFFFFFFBBAAB
@M02197:105:000000000-AN6RF:1:1101:4006:21666 1:N:0:1
GAGGCTGATTTATCCTCCGCTTATTGATATGCTTAAGTTCAGCGGGTAGTCCTACCTGATTTGAGGTCAAAAGTCAATAAGGAAGACGCCAGAAGGCATCGACGCATTAGAGGCACGGGACCGTTCATTCATGCACTTCGGCGAGCGGCGATCATTATCACGCCAAAAGCCTTGTCATGCATAGTCGAAAGTCGACCGCAAGCCCATTCATTTCAGGGGAGCCCGAGTCCTAGACGAGAAGTCCAGATCTCCGGCAGCCCCCACTATCCAAGCACCCTTTCGAAGCAAATCGAGAGGGGTTGAGAATTTACTGACGCTCAAACAGGCATGCTCCTCGGAACACCGAGGAGCGCAAGGTGCGTTCAAAGATTCGATGATTCAC
+
BBBBBBFFFFFFGGGGFGEEGGEFHHGHHHHHHHFFHFGGHHHGGGGGGHHHGHHFFHEHFHH5FFFHHHHGHBGHHHHFFFFH1FGGGGGGHHHHHGHHGF?FGGGGHGFFFGFHGCFGGGGGGHHHHHHHHHGHGHHGDGGCGCGGGGFGGGHHGGGGFDFGGGGEFGGGGGGGGGGGGGGGGGGFEFDFFFFAFFGFGGGFFGFFFFFFFGHFFFFDFFFGHHHHHGFGFFFDGFF1GBEHHHHGGGGGHGFD@?/?0GGHGG??GHFE?0FEGGGHEHHBFFEGBHGHHEF1GHHHGFGHHGG4GG1DGGCHGHHHGF3GHBFHF1E0GGGGGHGEFGECHHDEECGGHFGEEEEF4CGGGGGA4BC4FFFBFAAAA3
@M02197:105:000000000-AN6RF:1:1101:15454:21805 1:N:0:1
GAGGCTGATTTATCCTCCGCTTATTGATATGCTTAAGTTCAGCGGGTAGTCCTACCTGATTTGAGGTCAAAAGTCAATAAGGAAGACGCCAGAAGGCATCGACGCATTAGAGGCACGGGACCGTTCATTCATGCACTTCGGCGAGCGGCGATCATTATCACGCCAAAAGCCTTGTCATGCATAGTCGAAAGTCGACCGCAAGCCCATTCATTTCAGGGGAGCCCGAGTCCTAGACGAGAAGTCCAGATCTCCGGCAGCCCCCACTATCCAAGCACCCTTTCGAAGCAAATCGAGAGGGGTTGAGAATTTACTGACGCTCAAACAGGCATGCTCCTCGGAACACCGAGGAGCGAAAGGTGCGTTCAAAGATTCGATGATTCAC
+
>3AA3ABCFFFFGGFFGF?22EAF5GFEFBGBFHFBAAAFFHFGEEEEGFGGFHEGEFGFFHGFEHA2FGHFHGHHFHHHFFBFGHHACGF/EB@GGGGFFHGG/EGGEDHF0EFHEGGGCACD/GHGF2DGF1@1?GBFGCCCGGCCCGC/EDBGGFFGGB?/DFFEFGGGBB0;BFFF09A:;BFFEBDFFFE@A@GEB=9AEEFB;FFBFGFF@#C9:?A5FC<;DBFFB/F<EFHHHFFGHFF@CAC@0//@CC?/EHHG2FBGHHFFEGAEEE0AEF1F21FF01GEGA>>/CFGBFGFFB22F2EA/ECFCEFHHGBFF1B1/AA/E/?EHFEEEA/0A1?F00AA1FA0E??AGGAEDGFA11BFD31FFAA11A
@M02197:105:000000000-AN6RF:1:1101:7229:21933 1:N:0:1
GAGGCTGATTTATCCTCCGCTTATTGATATGCTTAAGTTCAGCGGGTAGTCCTACCTGATTTGAGGTCAAAAGTCAATAAGGAAGACGCCAGAAGGCATCGACGCATTAGAGGCACGGGACCGTTCATTCATGCACTTCGGCGAGCGGCGATCATTATCACGCCAAAAGCCTTGTCATGCATAGTCGAAAGTCGACCGCAAGCCCATTCATTTCAGGGGAGCCCGAGTCCTAGACGAGAAGTCCAGATCTCCGGCAGCCCCGACTATCCAAGCACCCTTTCGAAGCAAATCGAGAGGGGTTGAGAATTTACTGACGCTCAAACAGGCATGCTCCTCGGAACACCGAGGAGCGCAAGGTGCGTTTAAAGATTCGATGATTCAC
+
A?1AAAFFBDB3DFFGEGCCE0AGFFFF333EGHHHGFHFDFGECCGG/1DF2FFH1BGF2FF2C0GGHHHHHABFFFHBFFFHHHBEGEC/G0EFEHHHF0E?EEECGHGFHCFHGC@CCC@?B0GFGHFGHDDDGCGGGGGC@@CG?CBCGGHHGFG9BFFEFAG9FEFFFBFGGG90FFGGGFBEEBABFB;@@<A?FFAFGFFFFFFBFFFCF:AGCAEF?C<CFBCFFFGHHHHGF111F<0C@<<<AGE>/?B//2FGHFF/HHHCAHEFCGHHGHHGGDC2EHEGBGEFEG0DFB2DBGGDFF?CGE?FCHFGDGBE11GBGHGGCCEEDAE/EEFEF1GGGECG1GCACGGFFGB333FGCFFFD3D3B11>>1
@M02197:105:000000000-AN6RF:1:1101:23285:22311 1:N:0:1
GAGGCTGATTTATCCTCCGCTTATTGATATGCTTAAGTTCAGCGGGTATCCCTACCTGATCCGAGGTCAACCTGTAAAAATTGGGGGTTCTGGCAAGCCACCGGGGGGAACTCTATAGCGGGAGTATGTACTACGCTTAGAGCCCACCGGCACCGCCACTAATTTTGAGGGCCGCGGAGACCGCGTGCCCCAATACCACGCTAGGCGTGAGTGGTTAAATGACGCTCGAACAGGCATGCCCTGCGGAATACCACAGGGCGCAATGTGCGTTCAAAGATTCGATGATTCAC
+
CBCCCCFFFFFFGGGGGGGGGGGHHHHHHHHHHHHHHHHHHHHGGGGGHGHHHHHHHHHHHHHGGGGHHHHHH:HHHHH.H<HGHGGGG;:HHHHHGHG<H<GGGGGGG:GGGGGGGG:GGFFFFFFFF:FF:FFFFFFF::FFF:FFFFFFGGGHHGHHHHHGGHHHGGGGGGGHHGGGGGGGGGGGHHHHHHGGFFGHHGHGHHHHHHGHHHHHHHHGGGGGHHGHHHHHHGHHGGGGGGGHHHHHHFFHGHGGGGGHHHHGEEGHGGGGGGGGGGFFFFFFFAAA>>
@M02197:105:000000000-AN6RF:1:1101:18575:22268 1:N:0:1
GAGGCTGATTTATCCTCCGCTTATTGATATGCTTAAGTTCAGCGGGTAGTCCTACCTGATTTGAGGTCAAAAGTCAATAAGGAAGACGCCAGAAGGCATCGTCGCATTAGAGGCACGGGACCGTTCATTCATGCACTTCGGCGAGCGGCGATCATTATCACGCCAAAAGCCTTGTCATGCATAGTCGAAAGTCGACCGCAAGCCCATTCATTTCAGGGGAGCCCGAGTCCTAGACGAGAAGTCCAGATCTCCGGCAGCCCCCACTATCCAAGCACCCTTTCGAAGCAAATCGAGAGGGGTTGAGAATTTACTGACGCTCAAACAGGCATGCTCCTCGGAACACCGAGGAGCGCAAGGTGCGTTCAAAGATTCGATGATTCAC
+
ABAAA@FFFFFFGGGGGGGGGGGHHHHHHHHCHFHHHHHHHBHGCEEEEHHHHHGHHHHHHHHHGHHEHGHHHFBFGHHGHHHHHHGGGFGEHFHGHHHGGHHGGGGGHGHHHGGHGGGGGGGGGHGHHHHFHHHHGHHGGGGGGGGG9GGGGGHHHHFFFGFGDGGGGGGGGGGGGGGGGGGGBF9GFFFFFFFFFFFAGGFEFFFGGFFFFFFBF.E?CFFFFFGFFFFFFFFHHHGHF<1BGBHC?C?@CFA<//?CFFGFDFHGHHHEGFEFEA0FGHHHFBFG33EHEEGEEF244F4GHHHGFGFE1GFBFEGHHHHFHGB3F1?EFCGGGBE2EEEEAF2B2CGFCFF?EA24BGGDGFCGGGFFFFFBB@BBAA
@M02197:105:000000000-AN6RF:1:1101:15955:22481 1:N:0:1
GAGGCTGATTTATCCTCCGCTTATTGATATGCTTGAGTTCAGCGGGTAGTCCTACCTGATTTGAGGTCAAAAGTCAATAAGGAAGACGCCAGAAGGCATCGACGCATTAGAGGCACGGGACCGTTCATTCATGCACTTCGGCGAGCGGCGATCATTATCACGCCAAAAGCCTTGTCATGCATAGTCAAAAGTCGACCGCAAGCCCATTCATTTCAGGGGAGCCCGAGTCCTAGACGAGAAGTCCAGATCTCCGGCAGCCCCCACTATCCAAGCACCCTTTCGAAGCAAATCGAGAGGGGTTGAGAATTTACTGACGCTCAAACAGGCATGCTCCTCGGAACACCGAGGAGCGCAAGGTGCGTTCAAAGATTCGATGATTCAC
+
ABBBBBFFFFFFGGGGGGGGGGGHHHHHHHHHHHHGHFHHHHHGGGGGGHHHHHHGGHHHHHGHFHHHGHHGHHHHHHHHHGHHHHGGGGGGHFHHHHHHGHGGGGGGHHHHHGGHGGGGGGGGGHHHHHHHHHHHHHGGGGGGGGGGGGGGGGGGGGGGGGGGGGGGGGGGGGGGGGGGGGGGFGGGFFFFFFFFFFGGFFFFGFFFFFFFGFGGFFHGCFEFFFGAFFFGFGGHFBHHEHEHHHC@CC@?HEGD?C/AGHGFHFGGGHG?FFGFGFFGGHGHHFEGHHEBHGGGFFGBFGBHG44FHDDGGGGHEGBHHHHHFGHGEECGGCGGHEGGEGGGHGEE?GEGDGGGGGGGFGFGGGGGGBFFFFFFFAAA>A
@M02197:105:000000000-AN6RF:1:1101:21629:22552 1:N:0:1
GAGGCTGATTTATCCTCCGCTTATTGATATGCTTAAGTTCAGCGGGTAGTCCTACCTGATTTGAGGTCAAAAGTCAATAAGGAAGACGCCAGAAGGCATCGACGCATTAGAGGCACGGGACCGTTCATTCATGCACTTCGGCGAGCGGCGATCATTATCACGCCAAAAGCCTTGTCATGCATAGTCGAAAGTCGACCGCAAGCCCATTCATTTCAGGGGAGCCCGAGTCCTAGACGAGAAGTCCAGATCTCCGGCAGCCCCCACTATCCAAGCACCCTTTCGAAGCAAATCGAGAGGGGTTGAGAATTTACTGACGCTCAAACAGGCATGCTCCTCGGAACACCGAGGAGCGCAAGGTGCGTTCAAAGATTCGATGATTCAC
+
ACBBCCFFFFFFGGGGGGGGGGGHHHHHHHGHHHHHGHHHHHHGGGGGGHHHHHHHHHHHHHHHGHHHHHHHHHHHHHHHHHHHHHHGGGGGHHHHHHHHGHGGGGGGHGHHGGGHGGGGGGGGGHHHHHHHHHHHHHHGGGGGGGGGGGGGGGHHGGGGGFGGGGGGGGGGGGGGGGGGGGGGGGGEFFFGGGGGGGGFFGGGGGGGGGFFFGHGFFAGGFGGHFHHHHHHGGGHHHHHHHHGHHHGGGGGHFGFC??EHHHHHHHGHHFGFBFHGGHGGHHGHFFHEHGHHGGGFHGHHHHGFEHEFGGGFGGGGHHHFHHGHFGHHGGGEGGGHFGGGGGGHHCDGCGFHFFGGGGHGGGGGGGGCGFFFFFFFBBAAB
@M02197:105:000000000-AN6RF:1:1101:18681:22808 1:N:0:1
GAGGCTGATTTATCCTCCGCTTATTGATATGCTTAAGTTCAGCGGGTAGTCCTACCTGATTTGAGGTCAAAAGTCAATAAGGAAGACGCCAGAAGGCATCGACGCATTAGAGGCACGGGACCGTTCATTCATGCACTTCGGCGAGCGGCGATCATTATCACGCCAAAAGCCTTGTCATGCATAGTCAAAAGTCGACCGCAAGCCCATTCATTTCAGGGGAGCCCGAGTCCTAGACGAGAAGTCCAGATCTCCGGCAGCCCCCACTATCCAAGCACCCTTTCGAAGCAAATCGAGAGGGGTTGAGAATTTACTGACGCTCAAACAGGCATGCTCCTCGGAACACCGAGGAGCGCAAGGTGCGTTCAAAGATTCGATG
+
BBCCCBFFFFFFGGGGGGGGGGGHHHCHHHGHHHHHHHHHHHHGGGGGGHHHGHHHHHHFHHHFGHFHHHHHHHHHHHGHHFHHHHFEGGGGFGFFHHHHGHGGGGGGHHHHFFGHGGGCFGGADHHHHHHHHHHHHHHGGGGGGGGGGGGGGGHHGGGGGFGGGGGGGGGGGGGGGGFFFGGGGGGGGFFBFDFFFFFGGGFGGFGHHGGGHFHGGGHFFGGGHFFHHFHFGGGGHHHHHGGHHHHFC@/FHFGGCCCEEGBHHHHEFHGEFCGHGGHEGHHHHHGHFGGHHEAGGGHHHHFHGFFGBGF?GFGHGHHHGHGHHGHHHEEA0EACHHGEEA2ECHGGGFGFFGFECGGFGFCFBFDAFFFAA?AA
@M02197:105:000000000-AN6RF:1:1101:26351:22785 1:N:0:1
GAGGCTGATTTATCCTCCGCTTATTGATATGCTTAAGTTCAGCGGGTAGTCCTACCTGATTTGAGGTCAAAAGTCAATAAGGAAGACGCCAGAAGGCATCGACGCATTAGAGGCACGGGACCGTTCATTCATGCACTTCGGCGAGCGGCGATCATTATCACGCCAAAAGCCTTGTCATGCATAGTCGAAAGTCGACCGCAAGCCCATTCATTTCAGGGGAGCCCGAGTCCTAGACGAGAAGTCCAGATCTCCGGCAGCCCCCACTATCCAAGCACCCTTTCGAAGCAAATCGAGAGGGGTTGAGAATTTACTGACGCTCAAACAGGCATGCTCCTCGGAACACCGAGGAGCGCAAGGTGCGTTCAAAGATTCGATGATTCAC
+
B?AAB?FF4FFFGGGGGGGGGGGHHHHHHHHHHHHHHHHHHHHGGGGGEGHHHHHHHHHHHHHHGGHHHHHHGFHF5@B@FBGHHAG?/EEEGFHHHGHHAG/EE?EGHHHFHCGHGGGGGGGDDFFGHHHFDHGFHFDCECCGGCCCGGGCEDHHFFFBF-FFDFFGFGFFBF8FGFBFGGGG09AFFFFF9AEB@=9GFFFFFCFFBFFFFFFF/.ECAAEEFHCFHFGFGGFFFHGF0F1F1<<<@A/A0//C@B/AFDGHHFCB34G<FFGGGE?//44?BFFEFF1HHGEE?FHHHHHGHGHFFGCGGGEFEHGHHHHGHHGHHHE?EE1EFHFEA2EE2FEFA?EGHHHGGCGFGGFFGGGECGFFFFFFFBAAA?
@M02197:105:000000000-AN6RF:1:1101:4327:22765 1:N:0:1
GAGGCTGATTTATCCTCCGCTTATTGATATGCTTAAGTTCAGCGGGTAGTCCTACCTGATTTGAGGTCAAAAGTCAATAAGGAAGACGCCAGAAGGCATCGACGCATTAGAGGCACGGGACCGTTCATTCATGCACTTCGGCGAGCGGCGATCATTATCACGCCAAAAGCCTTGTCATGCATAGTCGAAAGTCGACCGCAAGCCCATTCATTTCAGGGGAGCCCGAGTCCTAGACGAGAAGTCCAGATCTCCGGCAGCCCCCACTATCCAAGCACCCTTTCGAAGCAAATCGAGAGGGGTTGAGAATTTACTGACGCTCAAACAGGCATGCTCCTCGGAACACCGAGGAGCGCAAGGTGCGTTCAAAGATTCGATGATTCAC
+
3>>AABFF4DDFGGGBGGGGGGGHHHGFCHHHHHBGFGGDHHGGGCEEGHHFGGHGHH3DGDGHGFHHHHHHHHHFGHHGGFBGAHHG?EEE?BGHFHHHDHE?/EEDGEFGH/?FA<CFGDCGGEFGHF2FFGHGHHHEDCGCDGGGGGGCF9CFGGGFGFGFFGG?B.9FFBBFFFFGGFGGE0BFFB;;F999?G@ECBFFEFFFFFFBFFFFFECDCC?EFFFGDFFFBBFBFHGF<1BGHGB-C</@?F<B////0FB1FF1CED<EFBEFEEFEGHHHHGFF0FCFHGFEEHGHGE2FHHGBF@B/?/@1>1FFFBB1GEEHHEAAE/AB22A/A/AA0B0A00AHFHH?EEGGGFGGGF3ECB1FFBFFFA>>11
@M02197:105:000000000-AN6RF:1:1101:4884:23321 1:N:0:1
GAGGCTGATTTATCCTCCGCTTATTGATATGCTTAAGTTCAGCGGGTAGTCCTACCTGATTAGAGGTCAAAAGTCAATAAGGAAGACGCCAGAAGGCATCGACGCATTAGAGGCACGGGACCGTTCATTCATGCACTTCGGCGAGCGGCGATCATTATCACGCCAAAAGCCTTGTCATGCATAGTCAAAAGTCGACCGCAAGCCCATTCATTTCAGGGGAGCCCGAGTCCTAGACGAGAAGTCCAGATCTCCTGCAGCCCCCACTATCCAAGCACCCTTTCGAAGCAAATCGAGAGGTGTTGAGAATTTACTGACGCTCAAACAGGCATGCTCCTCGGAACACCGATGAGCGAAAGGTGCGTTCAAAGATTCGATGATTCAC
+
BBBB?AFFFFFFBBGGGFCCFG?DGGH6G6BA6DDGHHF5F5DA2AEEGEGFHHCGFHBBGHHHHGHFHHGHHFHHFGGFHEHFFACEG?EGFFFHHHHFGEGGGGGGHHFHHGFHEGCGD<BEDHHEHF2GHEHHHGFFGFCCF-<@DGFGGGFHGGFGGGGGGBGGGGGGGGGFBFFGGGGGFFFFCFFFE.ACADFFF-FGFFFFFGFCGFFE/CEDFFEECDF1BFFBCFFHFHHFFDEHHFFFCFAGC/////CAC22B2<</G1G?F0?FECHHE1E121>201>BF0CB/1B2GGFGFBFFDF?//E@EFD01HHFFA111F/CCE?B/22/AB/01B100A00A1BBE0A0EC13G3EGA1A1FFF1DD>11>1
@M02197:105:000000000-AN6RF:1:1101:6319:23704 1:N:0:1
GAGGCTGATTTATCCTCCGCTTATTGATATGCTTAAGTTCAGCGGGTAGTCCTACCTGATTTGAGGTCAAAAGTCAATAAGGAAGACGCCAGAAGGCATCGACGCATTAGAGGCACGGGACCGTTCATTCATGCACTTCGGCGAGCGGCGATCATTATCACGCCAAAAGCCTTGTCATGCATAGTCAAAAGTCGACCGCAAGCCCATTCATTTCAGGGGAGCCCGAGTCCTAGACGAGAAGTCCAGATCTCCGGCAGCCCCCACTATCCAAGCACCCTTTCGAAGCAAATCGAGAGGGGTTGAGAATTTACTGACGCTCAAACAGGCATGCTCCTCGGAACACCGAGGAGCGCAAGGTGCGTTCAAAGATTCGATGATTCAC
+
CBCCCCFFFFFFGGGGGGGGGGGHHHFHHHHHHHHHHHHHHHGGGGGGGHHHHHHHHHHHHHHHGHHHHHHHHGHHHHHHHHGHHHHGGGGGHHHHHHHHGHGCGGGGHHHHGGGHGGGGGGGGGHGHHHHGHGHHHHHGGGGGGGGGGGGGGGHHGGGGGGGGGFGGGGGGGGGGGGGGGGGGGGGGGFFFGGFGGGGGGGFGGFFGFFFFFGHGGECDGGFGHFFGGFGFFFGGHHHHGHEGGHHGGGCCGGGGCB//FGFFHGEGGHHGFHGGGCHGGHHHHHGHHHGHHGGGGHHHFHHHFHHHGFGGGGGHGHHHHHGHHHHHHHGGGGCGFGGGGGEGFFGFFCGHGHHE?CEAGGGGGGGGGGFFBFFFFBBBAA
@M02197:105:000000000-AN6RF:1:1101:20634:23658 1:N:0:1
GAGGCTGATTTATCCTCCGCTTATTGATATGCTTAAGTTCAGCGGGTAGTCCTACCTGATTTGAGGTCAAAAGTCAATAAGGAAGACGCCAGAAGGCATCGACGCATTAGAGGCACGGGACCGTTCATTCATGCACTTCGGCGAGCGGCGATCATTATCACGCCAAAAGCCTTGTCATGCATAGTCGAAAGTCGACCGCAAGCCCATTCATTTCAGGGGAGCCCGAGTCCTAGACGAGAAGTCCAGATCTCCGGCAGCCCGCACTATCCAAGCACCCTTTCGAAGCAAATCGAGAGGGGTTGAGAATTTACTGACGCTCAAACAGGCATGCTCCTCGGAACACCGAGGAGCGCAAGGTGCGTTCAAAGATTCGATGATTCAC
+
CCCCDDFFFFFFGGGGGGGGGGGHHHGHHHHHHHHHHHHHHHHGGGGGGHHHHHHHHHHHHHHHGHHGHGHHHHHHHHGHHHHGFHGGGGGGHHHHHHHHGHGGGGGGHHHHHGGHGGGGGGGGGHHHHHHHHHHHHHHGGGGGGGGGGGGGGGHHGGGFFFGGGGGGGGGGGGGGGGGGGGHGFGGFFFFFGGFGGGGGGGFGGFFGGFFFFFHFGFHGGFFGFHGFFFHHFEFHFGFFCGBHHHGGGGD@EGFFGGCGFFFHHHHGHHBGFGEFEGHGGHHHHHGHGGGGHGGGGHGHHHHFHEHFGEGGGGGHGHGHEHHGHHHHHHGE?GGGEHEE?AGGGHGGGGEBEBHECF?GGGGGGGGGGGFFD5FFFBAAAB
@M02197:105:000000000-AN6RF:1:1101:25101:23832 1:N:0:1
GAGGCTGATTTATCCTCCGCTTATTGATATGCTTAAGTTCAGCGGGTAGTCCTACCTGATTTGAGGTCAAAAGTCAATAAGGAAGACGCCAGAAGGCATCGACGCATTAGAGGCACGGGACCGTTCATTCATGCACTTCGGCGAGCGGCGATCATTATCACGCCAAAAGCCTTGTCATGCATAGTCGAAAGTCGACCGCAAGCCCATTCATTTCAGGGGAGCCCGAGTCCTAGACGAGAAGTCCAGATCTCCGGCAGCCCCCACTATCCAAGCACCCTTTCGAAGCAAATCGAGAGGGGTTGAGAATTTACTGACGCTCAAACAGGCATGCTCCTCGGAACACCGAGGAGCGCAAGGTGCGTTCAAAGATTCGATGACTCAC
+
AAABBBFFFFFFGGGGGGGGGG?GHHH6GFHGHGHFHFGHHHHGGGGGGHEFHHHHBFGFHHEEGHGHHHHHHFHEHHFGHHFHHGHGGCAEHHHHEHHHGHCGGGGGHHGHFFGGGGGGGGCCACFHHGHHHGHHHHHGDCGGGCGFGFBFFGHHGGGGGFGGGCBFG?FGGGGGGGGGGGGGFFFBFFFFFFFGFFAFFFEEEFFGFFFFFFFFFFF?AD8ECFFFHHHFGGFGBHGHFHHGG>0C-CDCFF?CCCC/C2FHHGHGFFFEFB/EE<GGEHFF4BFGF3EB1DGEGGCEHHHHHHGF44E1DEGHGFCGGGFFFGF3F1AA0EAEHFE?EGGGGGEAAAACGHG2EAGHGFGGA5G?GGFFBF5DBA>3>>
@M02197:105:000000000-AN6RF:1:1101:14504:23930 1:N:0:1
GAGGCTGATTTATCCTCCGCTTATTGATATGCTTAAGTTCAGCGGGTAGTCCTACCTGATTTGAGGTCAAAAGTCAATAAGGAAGACGCCAGAAGGCATCGACGCATTAGAGGCACGGGACCGTTCATTCATGCACTTCGGCGAGCGGCGATCATTATCACGCCAAAAGCCTTGTCATGCATAGTCGAAAGTCGACCGCAAGCCCATTCATTTCAGGGGAGCCCGAGACCTAGACGAGAAGTCCAGATCTCCGGCAGCCCCCACTATCCAAGCACCCTTTCGAAGCAAATCGAGAGGGGTTGAGAATTTACTGACGCTCAAACAGGCATGCTCCTCGGAACACCGAGGAGCGCAAGGTGCGTTCAAAGATTCGATGATTCAC
+
BBBBBBFFFFFFGGGGGGGGCGGHHHHHHHHHHHHHHHHHHHHGGGGGGHHHHHHHHHHHHHHFGHHHFFHHHHHHHHGHHHHHHHHGGGGGHGCGGHHHGHGGGGGGHHHHHGGHGGGGGGGGFHHHHHHHHHHHHHHGGGGGGGGGGGGGGGHHGGGGGGGGGGGGGGGGGGGGGGGGGGGGGGGFFFGFGFFGFFFFFFFFGGGFFFFHGGHFFFFGGGGFHGHFHGFHGGGHHHFGGGEHHHHDCGGGHFFCDC?EHFHHGHHGHHHGFFGGF?CHGHHHHHGGFGGHFGGFFGFHHFHHHHGHGFFGGGGHGHFGHGHHBHFHHGGGGGGGHHEFGGGAHHGGGFGHHHHGGGGHGGGGGGGCGFFFFFFFFBBBBB
@M02197:105:000000000-AN6RF:1:1101:10427:24023 1:N:0:1
GAGGCTGATTTATCCTCCGCTTATTGATATGCTTAAGTTCAGCGGGTATCCCTACCTGATCTGAGGTCACCCAAACTAACAATGGGTGGGTTCAGGCAAGTACAATTATAGTAAGCTCAGCGACTTTATTCATTATTACGCCTGGCTCAGATATAAACTATACTGCCATATACATTTCTGAAGGGCACCTCTATAAATGAGGTGCCTCTCCAAACAAATCCAAACATTATAAAATAATGCTTGAGAAGATGGGAGAGTTGACGCTCAAACAGGTATGCCCTATGGAATACCATAGGGCGCAATGTGCGTTCAAAGATTCGATG
+
CCCCCCFFFFFFGGGGGGGGGGGHHHHHHHHHHHHHHHHHHHHGGGGGHHHHHHHHHHHHHHGHHGHHHHHHGHHHHHHHHHHHHHGGGGGHHHHHHHHHHHHHHHHHHHHHHHHHHHHHHGGHGGHHHHHHHHHHHHHGGHHHHHHHHHHHHHHHHHHHHHHHHHHHHHHHHHHHHHHHHHHHHGFGGHHHHHHHHHHHHHGGHGHHHHHHHHHHHHHGGHGHHHGHHHHHHHHHHHGHHHHHHHHHHHHHHHGHHGGGEGGGHHGHHHHHHHHGHHHHGHHHHHGGFGHHHFGGGGHHHGGGGGGGGGGFFFBFFFCCCCC
@M02197:105:000000000-AN6RF:1:1101:19631:24151 1:N:0:1
GAGGCTGATTTATCCTCCGCTTATTGATATGCTTAAGTTCAGCGGGTAGTCCTACCTGATTTGAGGTCAAAAGTCAATAAGGAAGACGCCAGAAGGCATCGACGCATTAGAGGCACGGGACCGTTCATTCATGCACTTCGGCGAGCGGCGATCATTATCACGCCAAAAGCCTTGTCATGCATAGTCGAAAGTCGACCGCAAGCCCATTCATTTCAGGGGAGCCCGAGTCCTAGACGAGAAGTCCAGATCTCCGGCAGCCCCCACTATCCAAGCACCCTTTCGAAGCAAATCGAGAGGGGTTGAGAATTTACTGACGCTCAAACAGGCATGCTCCTCGGAACACCGAGGAGCGCAAGGTGCGTTCAAAGATTCGATGATTCAC
+
CCCCCCFFFFFFGGGGGGGGGGGHHHHGHHHHHHHHHHHHHHHGGGGGGHHHHHHHHHHHHHHGGHHHHHHHHFHHHHHHHHHHHHHGGGGGHHHHHHHHGHGGGGGGHGGHHGGHGGGGGGGGGHHHHHHFHHGHHHHGGGGGGGGGGGGGGGHHGGGGGGGGGGGGFGGGFGGGGGGGGGGGGGGFFFFGGGGGGGGFGGFGGFFFGGFHHHGGGGGGGGGGHHHGHHFFGFFHGHHHHHHHHGGGGGGCHGFGGGGGHEHHHHHGFFFFFBGFFGGGGHGHHHGHHHGHHGGGGHHHHHHHFHGGHHGGGGGHGHHHHHHHHGHHHHGGGGGDGHFEGGGGHHGFEGGHHCHGGGGHGGGGGGGGGGFFFFFFFCCBAB
@M02197:105:000000000-AN6RF:1:1101:20952:24350 1:N:0:1
GAGGCTGATTTATCCTCCGCTTATTGATATGCTTAAGTTCAGCGGGTATCCCTACCTGATCTGAGGTCGCCCAAACTAACAATGGGTGGGTTCAGGCAAGTACAATTATGGTAAGCTCAGCGACTTTATTCATTATTACGCCTGGCTCAGATATAAACTATACTGCCATATACATTTCTGAAGGGCACCTCTATAAATGAGGGGCCTCTCCAAACAAATCCAAACATTATAAAATAATGCTTGAGAAGATGGGAGAGTTGACGCTCAAACAGGTATGCCCTATGGAATACCATAGGGCGCAATGTGCGTTCAAAGATTCGATGATTCAC
+
BBBBBBFFFFFFGGGGGGGGGGGHHHHHHHHHHGHHGGHHGGGGGGGGHHHGHHHHHHHHHHHHHGHHGGGGGHHHHHHHHHHHGH?EEGEGHHHHHHHGHHHHHHHHHHHHHHHHHHHHHGGHHHHHHHHHGHHHHHHGGGHGHHHHHHGHHHHHHHHHHHHGHHHHHHHHHHHHHHHHHHHHHHGHHGHHHHHHHHGGHGGGGGGHHGHGHHHHGHHGGGHGHHGHHHHHHHHGHGHHHHHHHHFHFGHHHHHHGFFGGGHGHHHHHEGHGHHGHFHHFHHHHHFHHHHHHGGGGGGGHHGGGGHGGGGGGFGGGFFFFFFFBBAAB
@M02197:105:000000000-AN6RF:1:1101:10953:24357 1:N:0:1
GAGGCTGATTTATCCTCCGCTTATTGATATGCTTAAGTTCAGCGGGTAGTCCTACCTGATTTGAGGTCAAAAGTCAATAAGGAAGACGCCAGAAGGCATCGACGCATTAGAGGCACGGGACCGTTCATTCATGCACTTCGGCGAGCGGCGATCATTATCACGCCAAAAGCCTTGTCATGCATAGTCAAAAGTCGACCGCAAGCCCATTCATTTCAGGGGAGCCCGAGTCCTAGACGAGAAGTCCAGATCTCCGGCAGCCCCCACTATCCAAGCACCCTTTCGAAGCAAATCGAGAGGGGTTGAGAATTTACTGACGCTCAAACAGGCATGCTCCTCGGAACACCGAGGAGCGCAAGGTGCGTTCAAAGATTCGATGATTCAC
+
ABCCCCFFFFFFGGGGGGGGGGGHHHHHHHGHHHHHFHHHHHHGGGGGGHHHHHHHHHHHHHHHGHHHHHHHHHHHHHHHHHHHFHHGGGGGHHHHHHHHGGGGGGGGHGHGGGGHGGGGGGGGGHHHHHHHHHHHGHHGGGGGGGGGGGGGGGHHGGGGGGGGGGGGGGGGGGGGGGGGGGGGGGGGGFFGGFFGGFFFGGGGGGFFFHHGFGGFGGHFGDFGHFHHHHFHGGGHFFHHHHHHHHFGGGFGHGGGDC?GHHHHHHHGHHHGGHGHGGHFGHHHHHGHHHFHHEFGGHHHGHHHHHHHFGEAGGGHGHGBHGFGE3GHGHGEGGGGFGE2GGGGHHGGGGGHHHHGGCGGGFGGGGGGGGFFFFFFFBBBBB
@M02197:105:000000000-AN6RF:1:1101:8945:24280 1:N:0:1
GAGGCTGATTTATCCTCCGCTTATTGATATGCTTAAGTTCAGCGGGTAGTCCTACCTGATTTGAGGTCAAAAGTCAATAAGGAAGACGCCAGAAGGCATCGACGCATTAGAGGCACGGGACCGTTCATTCATGCACTTCGGCGAGCGGCGATCATTATCACGCCAAAAGCCTTGTCATGCATAGTCAAAAGTCGACCGCAAGCCCATTCATTTCAGGGGAGCCCGAGTCCTAGACGAGAAGTCCAGATCTCCGGCAGCCCCCACTATCCAAGCACCCTTTCGAAGCAAATCGAGAGGGGTTGAGAATTTACTGACACTCAAACAGGCATGCTCCTCGGAACACCGAGGAGCGCAAGGTGCGTTCAAAGATTCGATGATTCAC
+
BB@@BBFFFFFFGGGGGGGGCGDGHHHFHHGHHHFHHHHHHHHGGGGGGHHHHHHHHHHGHHHBFHHHHGFHHHGHGHHHHFHHFHHGGGGGGGHHHGHHGHGCGG?EHHFFFEGHGGGGGGGGGHGHHHHHHHGHHHHGGGGCCGGGGCFGGG:GGGGGGGGGGGGGEGGGGGFFGGGGGGGGGGGGGFGFFFFFGFFGFFFFFFHFHFGFFFFFFE;CGCFEHFFHHHFFEFFHHHHHGHHHHGFD??FGHGE/>///0FHHHF3GHHHDF?CHGGHHFBFFHHFDCEGGHGGGGHGFGEGFHHFFG5FHGGGEGHHFFGF5EHFFHGFEEFDGHHEADFGEG3GEGCGGHHFGEEFCGGGGGGGEGFCCDFDBFAAAA@
@M02197:105:000000000-AN6RF:1:1101:14909:24558 1:N:0:1
GAGGCTGATTTATCCTCCGCTTATTGATATGCTTAAGTTCAGCGGGTAGTCCTACCTGATTTGAGGTCAAAAGTCAATAAGGAAGACGCCAGAAGGCATCGACGCATTAGAGGCACGGGACCGTTCATTCATGCACTTCGGCGAGCGGCGATCATTATCACGCCAAAAGCCTTGTCATGCATAGTCAAAAGTCGACCGCAAGCCCATTCATTTCAGGGGAGCCCGAGTCCTAGACGAGAAGTCCAGATCTCCGGCAGCCCCACTATCCAAGCACCCTTTCGAAGCAAATCGAGAGGGGTTGAGAATTTACTGACGCTCAAACAGGCATGCTCCTCGGAACACCGAGGAGCGCAAGGTGCGTTCAAAGATTCGATGATTCAC
+
AABBABFFFFFFGGGGGGGGGGGHHGHHHCFHHHHHHHHHHHHGGGGGGHHGHHHHHHHHHHHHGHHHHHHHHHHHHHHFHHHHHHHGGGGGHHHHGHHHGHGGGGGGHEHHHGGHGGGGGGGGGHHHHHHFHHHHGHHGGGGGGGGGGGGGGGGFGFFGGGGGGGGGGGGGGGGGGGGGGGGGFGGGGFFFFFFFGFFFFFFFFFFFGFFFFFFFCFCFFFFGHGFHHFHHGGGHHHHFHDEHF?F/GG@GHGFGF?HHHGCFGHGHHHEFBCHGGGHGHFE?BCBHFDGBGGFGEHHHF4G4F4GFDE>EECGGHHHHHHHGHHGHHE?GEEGHFFEE2?GHHGFE?GHHGHGGGGCGGGBGGGGFGBFFFBFFBBBBB
@M02197:105:000000000-AN6RF:1:1101:24196:24837 1:N:0:1
GAGGCTGATTTATCCTCCGCTTATTGATATGCTTAAGTTCAGCGGGTAGTCCTACCTGATTTGAGGTCAAAAGTCAATAAGGAAGACGCCAGAAGGCATCGACGCATTAGAGGCACGGGACCGTTCATTCATGCACTTCGGCGAGCGGCGATCATTATCACGCCAAAAGCCTTGTCATGCATAGTCGAAAGTCGACCGCAAGCCCATTCATTTCAGGGGAGCCCGAGTCCTAGACGAGAAGTCCAGATCTCCGGCAGCCCCCACTATCCAAGCACCCTTTCGAAGCAAATCGAGAGGTGGTGAGAATTTACCGACGCTCAAACAGGCATGCTCCTCGGCACACAGAGGAGCGCACGGTGCGTTCAAAGATTCGAAGATTCAC
+
AAAA3A4BDFFFGGGFGFGEGGGGHFFHHHHHHB5DHHFHHHHGCCGGGHGFFH3GFFFHHHHGFFGEHGGFABFDDGDGGHEGHHGEGGCEHHHEAGFEGHEGCGGGEHHHEGEHEGCCGGG?EHHHH2DHHFHHHFHGGGGGGCCCC2DCEGHHGGG;GDFF9GGG:GG;GGG99GEFGFGGFF?EFF::FFFB@9:,BCA/AAFFBFFFFFFB;.BDB@A:.@B2FGFGBCFG=000<000D00CA-?CF<//<//C0@2CB11/CB1/CF/B?/0?/GF1GGCGF1EBFGF?/1B12@2@2G@ECE>//B/1/10FGFFFBFDGA/E?A/EEGB0GD2A1FCE/00E00000A0011A3A333A1B113B333>?>>1
@M02197:105:000000000-AN6RF:1:1101:10233:24809 1:N:0:1
GAGGCTGATTTATCCTCCGCTTATTGATATGCTTAAGTTCAGCGGGTAGCCCTACCTGATTTGAGGTCAAAAGTCAATAAGGAAGACGCCAGAAGGCATCGACGCATTAGAGGCACGGGACCGTTCATTCATGCACTTCGGCGAGCGGCGATCATTATCACGCCAAAAGCCTTGTCATGCATAGTCAAAAGTCGACCGCAAGCCCATTCATTTCAGGGGAGCCCGAGTCCTAGACGAGAAGTCCAGATCTCCGGCAGCCCCCACTATCCAAGCACCCTTTCGAAGCAAATCGAGAGGGGTTGAGAATTTACTGACGCTCAAACAGGCATGCTCCTCGGAACACCGAGGAGCGCAAGGTGCGTTCAAAGATTCGATGATTCAC
+
CCCCCBFFFFFFGGGGGGGGGGGHHHHHFHHHHHHHGHHHHHHGGGGGAHHHHHHHHHHHHHHHGHHHHHHHHHHHHHHHGHHHHHHGGGGGHHHHHHHHGHGGGGGGHHHHHGGHGGGGGGGGGHHHHHFHHHHHHHHGGGGGGGGGGGGGGGGGGGGGGGGGGGGGGGGGGGGGGGGGGGGGGGGFFFFFFFGFFGGGGGFFGGGGGFFFGFHFFFFFFFFGHHHHGGGFFGGHHHGHHHFFHHHCCCGGHGGCCCDEHHHGHHGDHFFFFFEFGGGHGHHGGHGHHHGHHGGDGFFFHHHHHHGHHHGGGGGHGHGGHGFGGGHGHGGGG?GGHHGGGGGGHHDGGGFHFHHGGGGFFGGGGGGGGGFFFFFFFBBBBA
@M02197:105:000000000-AN6RF:1:1101:7524:25149 1:N:0:1
GAGGCTGATTTATCCTCCGCTTATTGATATGCTTAAGTTCAGCGGGTAGTCCTACCTGATTTGAGGTCAAAAGTCAATAAGGAAGACGCCAGAAGGCATCGACGCATTAGAGGCACGGGACCGTTCATTCATGCACTTCGGCGAGCGGCGATCATTATCACGCCAAAAGCCTTGTCATGCATAGTCAAAAGTCGACCGCAAGCCCATTCATTTCAGGGGAGCCCGAGTCCTAGACGAGAAGTCCAGATCTCCGGCAGCCCCCACTATCCAAGCACCCTTTCGAAGCAAATCGAGAGGGGTTGAGAATTTACTGACGCTCAAACAGGCATGCTCCTCGGAACACCGAGGAGCGCAAGGTGCGTTCAAAGATTCGATGA
+
BBBBBBFFFFFFGGGGGGGGGGGHHHFFGHGHF5FHHHHHHHHGGGGGGHHHHHHHHGHHFHHHGHHHEFHHHGHHHHHHHHHHGGFGGEGGGHHHEHHHGHGGGGGGHHHHBFGHGGFGGGGGGHHHHHGHHHHHEHHGGGGCGGGGGGGFEGHHGGGGGGGGGGGEGGGGGGGGGFFGGGFFFFGGGGGGGGFFGGGGGFFFFFFGHHHHHFGGFFEDGGGGHHGGHHHHFFFFHFHHHFHHFHGGGGGGHGGGGGGHFFHHFFGGHHFECGGEGEGEGHGHHFGGGCEEBGGGFCFGFDHHGEHGHGEEGEFEGHHHFFFBHHFFHCE0GFEE5GGEEEDGHFDE?GGGBFFEFGECGGGGGFFBFBFFBB@BB
@M02197:105:000000000-AN6RF:1:1101:8038:25358 1:N:0:1
GAGGCTGATTTATCCTCCGCTTATTGATATGCTTAAGTTCAGCGGGTATCCCTACCTGATCTGAGGTCACCCAAACTAACAATGGGTGGGTTCAGGCAAGTACAATTATAGTAAGCTCAGCGACTTTATTCATTATTACGCCTGGCTCAGATATAAACTATACTGCCATATACATTTCTGAAGGGCACCTCTATAAATGAGGGGCCTCTCCAAACAAATCCAAACATTATAAAATAATGCTTGAGAAGATGGGAGAGTTGACGCTCAAACAGGTATGCCCTATGGAATACCATAGGGCGCAATGTGCGTTCAAAGATTCGATGATTCA
+
CCCACCFFFFFFGGGGGGGGGGGHHHHGHHHHHHHHHHHHHGHGGGGGHHHHHHHHHHHHHHHHHGHHHHHHGHHHHHHHHHHHHHHGGGFGHHHHHHHHHHHHHHHHHHHHHHHHHGHHHGGGHGHHHHHHHHHHHHHHHGHHHHGHHHHHHHHHGHHHHHHHHHHHHHHHHHHHHHHHHHHHHHHGHHHHHHHHHHHHHGGGGGHHHHHHHHHHHHHGHHGFEHHHHGHHHHGHFHGHHHHHHHHHGHHHHGHHHGGGGGHGHBGBAEHHHHHGHFGGHEHGHHGHGHGGHGGGGFFGHHGGGGGGGGGGGGGGFFCBFFFCCCCC
@M02197:105:000000000-AN6RF:1:1101:15889:25533 1:N:0:1
GAGGCTGATTTATCCTCCGCTTATTGATATGCTTAAGTTCAGCGGGTAGTCCTACCTGATTTGGGGTCAAAAGTCAATAAGGAAGACGCCAGAAGGCATCGACGCATTAGAGGCACGGGACCGTTCATTCATGCACTTCGGCGAGCGGCGATCATTATCACGCCAAAAGCCTTGTCATGCATAGTCGAAAGTCGACCGCAAGCCCATTCATTTCAGGGGAGCCCGAGTCCTAGACGAGAAGTCCAGATCTTCGGCAGCCCCCACTATCCAATCACCCTTTCGAAGCAAATCGAGAGGGGTTGAGAATTTACTGACGCTCAAACAGGCATGCTCCTCGGAACACCGAGGAGCGCAAGGTGCGTTCAAAGATTCGATGATTCAC
+
1A1AA1FFDDDF3FBGFGFGCA?GHBGBF3GHA3FHGAGGFHCG0EEEGGG2FBHHHHBGD21GE/EEA1@FGGGGBGFGHGGH0>FEEEGEHBFEGHC0AGE//EE/GHGFHCE0C@CCCCCGCFEFF>FGHBFF1<F///<@<CCCECFBFFF9BBBFBFGFCBB/ECFFFGB09F90CFFFFBFFEBB9BB;-99@C?=./0;FFCFFFFFCA:9:;-?AE;C<<;DEHCF>1=1<1F>111FGCCA/GFC</?B/?0>><B11FEB>/<GEB//0/E>1GF1AF01GGEEF?/00DFEHGDB2B2B/E?E?E/F0D1HFHHFGHHGEA//GEFFGGFE?FGF0A0E?BBFBECC?AC1FBAB3EGEFFBFFFF1AAAA
@M02197:105:000000000-AN6RF:1:1101:10315:25586 1:N:0:1
GAGGCTGATTTATCCTCCGCTTATTGATATGCTTAAGTTCAGCGGGTAGTCCTACCTGATTTGAGGTCAAAAGTCAATAAGGAAGACGCCAGAAGGCATCGACGCATTAGAGGCACGGGACCGTTCATTCATGCACTTCGGCGAGCGGCGATCATTATCACGCCAAAAGCCTTGTCATGCATAGTCAAAAGTCGACCGCAAGCCCATTCATTTCAGGGGAGCCCGAGTCCTAGACGAGAAGTCCAGATCTCCGGCAGCCCCCACTATCCAAGCACCCTTTCGAAGCAAATCGAGAGGGGTTGAGAATTTACTGACGCTCAAACAGGCATGCTCCTCGGAACACCGAGGAGCGCAAGGTGCGTTCAAAGATTCGATGATTCAC
+
AABBBBFFFFFFGGGGGCEGGGGHHHHHHHHHHGGHHHHHFHHCGGGGEHHHHGGHHHHGHHHHGHFHHFHHH3GHHHHFHHBCGFEDGGGGHHHHHHHHGHGGGGCDHHEHFGGHGGGDCGGGGHHGHHHHHHHHHHHGGGGGGGGGGGGGGGHHGGGGGGGGGGGGGGGGGGGGGGGGGGGGGGGGGFFFFBEFFFGGGFGGFFFGFFFFFFFFFFFGGFGGFHFFHHFHGFFFHFGFHFFHHHFGGCGFGCDGGGGEEHGFFHEGFGHEEBGFEE0GGHGDHBGFBHGG2GGGEHGHHHFFGFGBFHDGEE?GFGC5HGHFGFFBHFFE?GFFGFAAE2GGHHGGEFEBBFG2FFFHGBBGGGGECBFFFFFFBBAAAA
@M02197:105:000000000-AN6RF:1:1101:16362:25793 1:N:0:1
GAGGCTGATTTATCCTCCGCTTATTGATATGCTTAAGTTCAGCGGGTAGTCCTACCTGATTTGAGGTCAAAAGTCAATAAGGAAGACGCCAGAAGGCATCGACGCATTAGAGGCACGGGACCGTTCATTCATGCACTTCGGCGAGCGGCGATCATTATCACGCCAAAAGCCTTGTCATGCATAGTCGAAAGTCGACCGCAAGCCCATTCATTTCAGGGGAGCCCGAGTCCTAGACGAGAAGTCCAGATCTCCGGCAGCCCCCACTATCCAAGCACCCTTTCGAAGCAAATCGAGAGGGGTTGAGAATTTACTGACGCTCAAACAGGCATGCTCCTCGGAACACCGAGGAGCGCAAGGTGCGTTCAAAGATTCGATGACTCAC
+
CBBCCCFFFFFFGGGGGGGGGGGHHHGHCHHHHHHHGHHHHHHGGGGGGHHHHHHHHGHHHHHHGGFHHHHHHHHHHHHGHGHHHHHGGGGGHHGHHGHHGHGGGGGGHFHHGGGHGGGGGGGFGGHHHHHHHHGHHHHGGGGGGGGGGGGGGGHHGGGGGGGGGGFGFGGGGGGGGGGGGGGGGGGFFFFFFGGGFGGGGGGGFFFGGFFFGFHFFFHDGFFGGHGHFHFHEFFGHHHHHHFHHHHFGGGCHGGDGGGGHHHHFHGGHGHGGGGHFFFEGHHGHEGHHHGHGGGGGHHHHHGHHHHFHBFEGGGHGHHHHHHGHHGFHHGCGE?GGFGGGEGGHGGGGGGGHHHGGGGHGFGGGGGGGGFFFFFFFBBABB
@M02197:105:000000000-AN6RF:1:1101:16611:25867 1:N:0:1
GAGGCTGATTTATCCTCCGCTTATTGATATGCTTAAGTTCAGCAGGTAGTCCTACCTGATTTGAGGTCAAAAGTCAATAAGGAAGACGCCAGAAGGCATCGACGCATTAGAGGCACGGGACCGTTCATTCATGCACTTCGGCGAGCGGCGATCATTATCACGCCAAAAGCCTTGTCATGCATAGTCAAAAGTCGACCGCAAGCCCATTCATTTCAGGGGAGCCCGAGTCCTAGACGAGAAGTCCAGATCTCCGGCAGCCCCCACTATCCAAGCACCCTTTCGAAGCAAATCGAGAGGGGTTGAGAATTTACTGACGCTCAAACAGGCATGCTCCTCGGAACACCGAGGAGCGCAAGGTGCGTTCAAAGATTCGATGATTCAC
+
ABBBBBFFFFFFGGGGGCFGGGGHHGHHHHHHHHHHHHHHHHHHHGHGHHHHHHHHHHHGHHHHGHHHHHGHHGHHHHHGHHHHHHHGGGGGHHHGHHGHGHGGGGGGHHHHBFGHGGGGGGGGGHHHHHHHHHHGHHHGGGGGGGGGGGGGGGGHHHHHHFHGGGGGGGGGGGGGGGGGGGGGGFGGGGGGGGGGGFFGFFFFFFFFFFFFFGHGGGHFFFFGGFHHEFGFGGGHHHGHGBHHHHHDGGGGHGGGGGGECHHHGG2GHHHFFGFEEEFAFHHGHFGGHHGGHGGGGHHHGHHHHHHFFEGGGGGHGHGHHEHHHEHGGEGGGGGGHHGEGGGGHHGGGGGGHHG2GGGGGGGGGBGGGGFFFFFFFBBBBB
@M02197:105:000000000-AN6RF:1:1101:22177:26394 1:N:0:1
GAGGCTGATTTATCCTCCGCTTATTGATATGCTTAAGTTCAGCGGGTATCCCTACCTGATCTGAGGTCACCCAAACTAACAATGGGTGGGTTCAGGCAAGTACAATTATAGTAAGCTCAGCGACTTTATTCATTATTACGCCTGGCTCAGATATAAACTATACTGCCATATACATTTCTGAAGGGCACCTCTATAAATGAGGGGCCTCTCCAAACAAATCCAAACATTATAAAATAATGCTTGAGAAGATGGGAGAGTTGACGCTCAAACAGGTATGCCCTATGGAATACCATAGGGCGCAATGTGCGTTCAAAGATTCGATGATTCAC
+
BBAABBFFFFFFCGGGGGCGGGGHHHHHHHHHHGHHHHHHGHHGGGCEHHHHHHHHHGHGFHHEFGHHHHFFCGHHHHHHHHHHHHFFGGEFHHHHHGHHHHHGHHHHHHHGHHHHHGHHEGHHHGHHHHHHGHGGHHHGGGHHEHHHGHHHHHHHHHHHHHGHGHHHHGHFHHHHHHHHGHHHGHHGHHHHHHHHHGHGHFGGGGGHHHHHGGHGGGGGHGGFGGGFHFHGFFGFHBFF4BHGFBGFF2FGFB3DFEGGFCFGFHHGHGHGFFFGGF3FDDFHHHGFGGBGFGEAGFFBHG2FE?GGFGGGGGGGGFFFFFFFAA>33
@M02197:105:000000000-AN6RF:1:1101:9121:26362 1:N:0:1
GAGGCTGATTTATCCTCCGCTTATTGATATGCTTAAGTTCAGCGGGTATCCCTACCTGATCCGAGGTCAACCTTGAAAAAATTGGGGGTCGACGGCTGGACTATCACACACACCATGCGAAAAGATAATCTTACTACGCCTGGGGATATGAGATCATCCGCCTTTGAATTTCAGAAGGGAGAATGCAAGCAAACTCATCTTCCAAGACCAAGCAAATCTGCTTGAGAGGTATTTAATGACGCTCGAACAGGCATGCCTCCCGGAATACCAGGAGGCGCAATGTGCGTTCAAAGATTCGATGATTCAC
+
A>AABBFFFFFFFGGFG4EEGG2FGFFH6B5DBDFFFFGHHHHGGGAEGHGHGFHEHFHGHHH1EAEHG@GHHHHBFFFFEHHHGEGGGDEEGGFEGGGHFGHHHHHHHGEDGDGGGHGFFHHHFGGGGGHDFHHHGHFGGCFEGGGHFGGGGFGFGGGHHFCGHHGBGFGHFGHGGFHGBHHFHHGFHFGGGFFFGGGGHHGFFFGGGHGHHFFHFGFHGGFHHHHHGEDFFGHH?EGCGHGABGFFFGHHGFB0A0EE35GHGF3FEFEA2GEFHFHFEFE2GBGGGFFFAGGFFFFFFD?AAAA
@M02197:105:000000000-AN6RF:1:1101:18256:26767 1:N:0:1
GAGGCTGATTTATCCTCCGCTTATTGATATGCTTAAGTTCAGCGGGTAGTCCTACCTGATTTGAGGTCAAAAGTCAATAAGGAAGACGCCAGAAGGCATCGACGCATTAGAGGCACGGGACCGTTCATTCATGCACTTCGGCGAGCGGCGATCATTATCACGCCAAAAGCCTTGTCATGCATAGTCGAAAGTCGACCGCAAGCCCATTCATTTCAGGGGAGCCCGAGTCCTAGACGAGAAGTCCAGATCTCCGGCAGCCCCCACTATCCAAGCACCCTTTCGAAGCAAATCGAGAGGGGTTGAGAATTTACTGACGCTCAAACAGGCATGCTCCTCGGAACACCGAGGAGCGCAAGGTGCGTTCAAAGATTCGATGATTCAC
+
BBBAAA?FFFFFGGGGGGGGGGGGHHHHFBGHHHHHHHHHGFGGGGGGFDGHHHHHHHFGHHFHGFFCGHFHGHHHHFFHHHGHHHHG?@FEFHHEHFHFFFGG?EDEHFHHGGGHGGFDCGFDF2FGHHHHFEGDHFBGGG?FGFGGGGGFGGHHGGGGGEGGGFGEBFFFFFFGFFGFGGGGGGGFFFF?BAEGFFFFFFFFFFBFFGFFHEBBGEEFGGGFFAFGEHHFBFFD<1GEFFEFHHFGGFCGHGGC@CCEGBHHHBFDG4F/?0CFDDFGGHGHHGGHFFEBGGFEGFFFFEGHGF@4B4FE?GGHGGHFGEHHHEHHEHGGF?EEA5AEEEFFHFEEA2ECFHGEEAEEADGFGGGCFFFCFBFFFBABBA
@M02197:105:000000000-AN6RF:1:1101:21815:27116 1:N:0:1
GAGGCTGATTTATCCTCCGCTTATTGATATGCTTAAGTTCAGCGGGTAGTCCTACCTGATTTGAGGTCAAAAGTCAATAAGGAAGACGCCAGAAGGCATCGACGCATTAGAGGCACGGGACCGTTCATTCATGCACTTCGGCGAGCGGCGATCATTATCACGCCAAAAGCCTTGTCATGCATAGTCGAAAGTCGACCGCAAGCCCATTCATTTCAGGGGAGCCCGAGTCCTAGACGAGAAGTCCAGATCTCCGGCAGCCCCCACTATCCAAGCACCCTTTCGAAGCAAATCGAGAGGGGCTGAGAATTTACTGACGCTCAAACAGGCATGCTCCTCGGAACACCGAGGAGCGCAAGGTGCGTTCAAAGATTCGATGATTCAC
+
CCCCCCFFFFFFGGGGFGGGGGGHHHHHHHHCHGHHHHHHHHHGGGGGGHHHHGHHHHGGHHFHGHHHHHHHHGFHHHHHHHGHHHHGGGGGFHHGHHHHGHFGGGGGHHHHHGGHGGGGGGGGGGHHHHHHHHGHHHHGGGGGGGGGGGGGGGHHGGFGGGGGGGGGGGFGGGGGGGGGFFFGGGGFFFFFFFFFFFFFFFFFFEFFGGGFFGGFFFEGGGGGHHHGHHHHGGGGD1HHHGDDHGBA-D@<0GGGDCCAGFHHFGHGHHHEEBEGEECAGHFGHFGHHGGHFDHEEGFGHHHGHGFFFGFFGECGCDBGDFHHGB3EEC1AA0ECHHGFA2GGFHEEECEG5GFFGGCHGGGFGGGGCGFFFFDFF?AA>A
@M02197:105:000000000-AN6RF:1:1101:20982:27811 1:N:0:1
GAGGCTGATTTATCCTCCGCTTATTGATATGCTTAAGTTCAGCGGGTATCCCTACCTGATCTGAGGTCACCCAAACTAACAATGGGTGGGTTCAGGCAAGTACAATTATAGTAAGCTCAGCGACTTTATTCATTATTACGCCTGGCTCAGATATAAACTATACTGCCATATACATTTCTGAAGGGCACCTCTATAAATGAGGGGCCTCTCCAAACAAATCCAAACATTATAAAATAATGCTTGAGAAGATGGGAGAGTTGACGCTCAAACAGGTATGCCCTATGGAATACCATAGGGCGCAATGTGCGTTCAAAGATTCGATGATTCAC
+
AABBBAFFFFFFGGGGGGGGGGGHHHHHHHHHHHHHHHHHHHHGGGGGHHHHHHHHHHHHHHHHHGHHHHHHGHFHHHGHHHHHGHHGGGGGGHHHHHGGHHHHHHHHHHHHGHHHHHHHHGGGGGHGHHHHHHHHHHHGGGHHHHHHHHHHHHHHHHHHHHHHHGHHHHHHHHHHHHHHHHHHHHHGHHHHHHHHHHHHHGGGGGHHHHHHHHHGHHHGHHHGHGGHHHHHHHHHHFHGHFHHHHHHHHHHHHHHHGGGGGHGHHHHHHHHHGHGGHHFGHHHHHHHHHHHGGGGGGHHHHFCGCHFGGGGGGCFGFFFFFFFBABAB
@M02197:105:000000000-AN6RF:1:1101:21973:27840 1:N:0:1
GAGGCTGATTTATCCTCCGCTTATTGATATGCTTAAGTTCAGCGGGTAGTCCTACCTGATTTGAGATCGAACGTTCAAAAGTTGTCTTCGCTGAGGAGAGACGTTTGTGAGCCCCAATGAATCTTCATCGCTGAAGGTAACCTGGCAGACGACCGCGAGCGTAGATAGTTATCACACCCGTGATGCCACCAAACACTGGCAAGCTGATTCATTTGAGAGAAGCCGGCCGCAGGGCCAGCAAACCTCCAAAGTCCAAGCTCGTCGTGGAAGACCACGAGAGTTGAGGTGTTCATGATACTCAAACGGGCATGCTCCAAGGAATAACCAAGGGGCGCAAGGTGCGTTCAAAGATTCGATGATTCAC
+
BBBBBBFFFFFFGGGGCFAEGGFGGHHHFHHCHDDBFGHHHGGGGGGEFBGBFGHFHFHFHHBHGHHFGGHHGHHHHFGFHGHFHHGHHGEFGDHGHDEFEGFFFHGGHHH?FFGFDFGHGFGDGFHHHHBGGFHHH@FGFFGHBE:EFFCFGBBCFGG<@<ADEHGGFB0FEGAGFGDFEGGGFFFFGFEGGGGGFGGGFFFFDFBFEHFFHFHFEFHFFFFCDABB<@B6FF?FFFDFB?A0FGHHGF3CFF3EEGCEEEE@GFDHFGF?HFEEHGB2BFHF1HHFF55FGGFB5EFGGEEEBB3ABB2AAG5G5EEF35GFFGE22GE2EGFHHEEE?GGGFGGF5GFFFFFFFFFAAA3A
@M02197:105:000000000-AN6RF:1:1101:10826:28371 1:N:0:1
GAGGCTGATTTATCCTCCGCTTATTGATATGCTTAAGTTCAGCGGGTAGTCCTACCTGATTTGAGGTCAAAAGTCAATAAGGAAGACGCCAGAAGGCATCGACGCATTGGAGGCACGGGACCGTTCATTCATGCACTTCGGCGAGCGGCGATCATTATCACGCCAAAAGCCTTGTCATGCATAGTCAAAAGTCGACCGCAAGCCCATTCATTTCAGGGGAGCCCGAGTCCTAGACGAGAAGTCCAGATCTCCGGCAGCCCCCACTATCCAAGCACCCTTTCGAAGCAAATCGAGAGGGGTTGAGAATTTACTGACGCTCAAACAGGCATGCTCCTCGGAACACCGAGGAGCGCAAGGTGCGTTCAAAGATTCGATGATTCAC
+
AA?A3A?FFFBDGGCFGF?EGGGCHGHFFGFHHHGFBAFHHHH?EGGCFADGHGHHGGHHHHHHGHGGFHHHFHHHFHHHBFFGHFG??EAFGGE1GFHEFFEGGGGGFFH3/EFHGGGGGG/EDHHHEHFFHHHHHHG/A/C@C-A<ADCBEDB890;FFFGGGGGEBFGGGBFGG8GGFFGFFFBFBBFBFFFBBCBBB?FFCEFGFFFGHGHDECGDC@EEHBHGFFHHEGGHFHHFHHG>110C@//GGAFC<///0G?HFHHGFBF/F0EFDGHHEF4HHHEGFHEEFGGDFFBDHHHFF44HF4EAFEEC1F?553HGF3FEGHEE0CGEG5B2A222HGDE2ECHFHHE2GFFGGGGGGGGGG44DBFFF>3>>>
@M02197:105:000000000-AN6RF:1:1101:17684:29188 1:N:0:1
GAGGCTGATTTATCCTCCGCTTATTGATATGCTTAAGTTCAGCGGGTATCCCTACCTGATCCGAGGTCAACCACAGAGTTTGGGGTTCTGGCAAGCCACCGCCGGGCGCTAGAGCGAGATATGTACTACGCTTAGAGCCAGACGGCGCCGCCACTGTCTTTAGGGCCGGCCGCGAGCGGGCAGGGCCCAACACCAAGCAGAGCTTGAGGGTTGAAATGACGCTCGAACAGGCATGCCCTGCGGAATACCACAGGGCGCAATGTGCGTTCAAAGATTCGATGACTCATC
+
AA3A3AC?45DFFGGBFG2EEEGHHHGGBHFGDGHHFHFDFDFE?2E2FGHH<:FFFHGFHHHGG;%2B8HGG9HFFB4GH4??9+9:9FH:?G?FF:C79;9E/EC?CDCDHHBCGGGG0HBFGFH<HDCCF8FFHEC:FGAA<CCGGGEGGGGCFFFHHGC>@CEA/>B>BBB<EF@F@GDEE/ACEGFFFFFFGGFHGFFHHHFGGAFGGFFFEEBB/AEFFB3FFE1GHGEFEAEEFHF2FD00GB0EGGGE11BDGCEGHHGFGDGGEF1B1DB11D1A>111
@M02197:105:000000000-AN6RF:1:1101:16786:29277 1:N:0:1
GAGGCTGATTTATCCTCCGCTTATTGATATGCTTAAGTTCAGCGGGTATCCCTACCTGATCTGAGGTCACCCAAACTAACAATGGGTGGGTTCAGGCAAGTACAATTATAGTAAGCTCAGCGACTTTATTCATTATTACGCCTGGCTCAGATATAAACTATACTGCCATATACATTTCTGAAGGGCACCTCTATAAATGAGGGGCCTCTCCAAACAAATCCAAACATTATAAAATAATGCTTGAGAAGATGGGAGAGTTGACGCTCAAACAGGTATGCCCTATGGAATACCATAGGGCGCAATGTGCGTTCAAAGATTCGATGATTCAC
+
CCCCCCFFFFFFGGGGGGGGGGGHHGHHHHHHHHHHHHHHFGHGGGGGHHHHHHHHHHHHHHHHHGHHHHHHGHHHHHHHHHHHGGGGGGGGHHHHHHHHHHHHHHHHHHHHFHHHHHHHGGGHHGHHHHHHHGHHHHHGGGHHHHHHHHHHHHHGHHHHHHHHHGHHHHHHHHHGHHHHHHHHFGGGGHHHHHHHHHHFHHGGGGGHHHHHHHHHGHGGGHGHHGHHHHHHHHHHHGHHGHHHHHHGHEGHHHHHHGGEEEFGGHHHHHHGFBFCHFGHHFHHHHHGHHHGHGGGGGHHHFEGGGHGGGGGGGGGGFFFFFFFBAAAA
@M02197:105:000000000-AN6RF:1:1102:13391:1677 1:N:0:1
GAGGCTGATTTATCCTCCGCTTATTGATATGCTTAAGTTCAGCGGGTAGTCCTACCTGATTTGAGGTCAAAAGTCAATAAGGAAGACGCCAGAAGGCATCGACGCATTAGAGGCACGGGACCGTTCATTCATGCACTTCGGCGAGCGGCGATCATTATCACGCCAAAAGCCTTGTCATGCATAGTCGAAAGTCGACCGCAAGCCCATTCATTTCAGGGGAGCCCGAGTCCTAGACGAGAAGTCCAGATCTCCGGCAGCCCCCACTATCCAAGCACCCTTTCGAAGCAAATCGAGAGGGGTTGAGAATTTACTGACGCTCAAACAGGCATGCTCCTCGGAACACCGAGGAGCGCAAGGTGCGTTCAAAGATTCGATGATTCAC
+
BCCC@A@FFFFFGGGGGGGGGFGHHHHGGHCHHHHHFHGHGGHGGFEEGGHHGGHHHHHHHHHHGHFHGEHGHHHHGHFFGHHGHHHGGGGGGFHHGHHHGHGGGGGGHHH3EFFHGGGGGGGDGHHHHHHGHHHHHHHFGGGGGGDGGGGGGGGHGFFFFDGEFGGEFFGGFFGGGFFFFFFFGFGFFFDBGGFGFEFFDFFF?FFFGGFFFFFFCFHGGGGGHHHFFGGFDFGHFHHGEGHHHHFCGGDCHGGCGBDCAHFHHHFDFHHFFBEFCGAEGGHHFHGHGFGHHGGGGHHHGFFHFHHFGFGGGGEHFFEHF3HEHHFGHHEECEEE5HEEEB?22C?B2A2A54HEAEEFBGGFGGB24CFFFFFFFBAAAA
@M02197:105:000000000-AN6RF:1:1102:14824:1437 1:N:0:1
GAGGCTGATTTATCCTCCGCTTATTGATATGCTTAAGTTCAGCGGGTATCCCTACCTGATCTGAGGTCACCCAAACTAACAATGGGTGGGTTCAGGCAAGTACAATTATAGTAAGCTCAGCGACTTTATTCATTATTACGCCTGGCTCAGATATAAACTATACTGCCATATACATTTCTGAAGGGCACCTCTATAAATGAGGGGCCTCTCCAAGCAAATCCAAACATTATAAAATAATGCTTGAGAAGATGGGAGAGTTGACGCTCAAACAGGTATGCCCTATGGAATACCGTAGGGCGCAATGTGCGTTCAAAGATTCGATGATTCAC
+
AABCCCFFFFFFFGGGFGGGGGGHHGHGHHHHHFHHHHGHHHHGGGGGHFHHHGHHHHHHFHHGHGHGHHGGGEGEHHGHHHHHHHGEGGFFHHHHHGHGHHHFHHHHHHHHHHHHHHGGHGGEGGHHHHHHHHGHGHFGGHHHHHHHHHHHHHHHHHHHHHHHHHHHHHHHHHHHHHHHHHHBFFFFGHHHHHHHFHHHHGGFGGGEHHHHGGGGGGGGHGHHHHHGHGHHFGGFHHHHHHHHHHHHHGHHFHHGHGGGGGFGBFHHHHHBFHHGHHGHHHGHFHGHHGEAHGGFCGHHHHGGGGHGGGGGGGFBGBFFFFFFA3A>A
@M02197:105:000000000-AN6RF:1:1102:14278:2740 1:N:0:1
GAGGCTGATTTATCCTCCGCTTATTGATATGCTTAAGTTCAGCGGGTAGTCCTACCTGATTTGAGGTCAAAAGTCAATAAGGAAGACGCCAGAAGGCATCGACGCATTAGAGGCACGGGACCGTTCATTCATGCACTTCGGCGAGCGGCGATCATTATCACGCCAAAAGCCTTGTCATGCATAGTCGAAAGTCGACCGCAAGCCCATTCATTTCAGGGGAGCCCGAGTCCTAGACGAGAAGTCCAGATCTCCGGCAGCCCCCACTATCCAAGCACCCTTTCGAAGCAAATCGAGAGGGGTTGAGAATTTACTGACGCTCAAACAGGCATGCTCCTCGGAACACCGAGGAGCGCAAGGTGCGTTCAAAGATTCGATGATTCAC
+
BCCDCBFFFFFFGGGGGGGGGGGHHHHHHGHHHHHHGHHGHHHGGGGGGHHHHHHHHHHHHHHGGHHHHHHGHHHGGHHHHHGHHHHGGGGGHHHHGHGHGHGGGGGGHHHHHGGHGGGGGGGGGHHHHHHHHHHHGHHGGGGGGGGGGGGGGGHHGGGGGGGGGGGFFGGGGGGGHGHGGGGGGGGFFFFGFFFGGGGGGGGGGGGGGGGFFGHGGGHGGGGGHHHFFFGHGGGHHHHGHHBHGHHGGGFFHE?GGGGEHFHHHHHFHHHGFBGHGGHHGHHFHGGEHHGGEGGGGHHHGHHHHHHHHHGGGFFHGHFHHHHGHHHHHGGGGGGGGFFGEEDDCHGFGECHHGHGGGGFGGGGGGGGGGFFFFFFFAABAA
@M02197:105:000000000-AN6RF:1:1102:11045:3168 1:N:0:1
GAGGCTGATTTATCCTCCGCTTATTGATATGCTTAAGTTCAGCGGGTAGTCCTACCTGATTTGAGGTCAAAAGTCAATAAGGAAGACGCCAGAAGGCATCGACGCATTAGAGGCACGGGACCGTTCATTCATGCACTTCGGCGAGCGGCGATCATTATCACGCCAAAAGCCTTGTCATGCATAGTCGAAAGTCGACCGCAAGCCCATTCATTTCAGGGGAGCCCGAGTCCTAGACGAGAAGTCCAGATCTCCGGCAGCCCCCACTATCCAAGCACCCTTTCGAAGCAAATCGAGAGGGGTTGAGAATTTACTGACGCTCAAACAGGCATGCTCCTCGGAACACCGAGGAGCGCAAGGTGCGTTCAAAGATTCGAT
+
AABA?AFFFFFFDGGGGGCGGCDHHHHHHHGHHHBAGGGBDFHGGGGGGHHGHHHHFFFHHHGBFHHHHHHBFHHHHHHFEGHHEFHGGGGGFFGHHHHHGGGGGGGGHHGHEGGHFFGGGGGGGHHHHHHHHEHHHFHGGFGCGGGCDFGGGGHHGGGGGFFFGGBEFFGGGGGGGGGGEFFG0CFGF?D9GGF@GFDFGFGGGHGFGHHGFFFFEFGGGDAEGGGHHFGFGGGHDBGD<1GDDGBCGGGCHFE<>//GGBBHHFCGFHHEF0D?>/FGEBGHHFGFFFGHGEFB?HHFFGGF4FFGHFEA?EEFAFFFHHFEGHEHHAA0GCGGGHFEEB2GHGFGGEGFHGGEEEEAG5BFF5D>4C3AA3A
@M02197:105:000000000-AN6RF:1:1102:18874:3283 1:N:0:1
GAGGCTGATTTATCCTCCGCTTATTGATATGCTTAAGTTCAGCGGGTAGTCCTACCTGATTTGAGGTCAAAAGTCAATAAGGAAGACGCCAGAAGGCATCGACGCATTAGAGGCACGGGACCGTTCATTCATGCACTTCGGCGAGCGGCGATCATTATCACGCCAAAAGCCTTGTCATGCATAGTCAAAAGTCGACCGCAAGCCCATTCATTTCAGGGGAGCCCGAGTCCTAGACGAGAAGTCCAGATCTCCGGCAGCCCCCACTATCCAAGCACCCTTTCGAAGCAAATCGAGAGGGGTTGAGAATTTACTGACGCTCAAACAGGCATGCTCCTCGGAACACCGAGGAGCGCAAGGTGCGTTCAAAGATTCGATG
+
A>A@ABFFFFFDFGFGFFEGGE25FGHHFEGHFFGFFAFDHHFGGCAEEEGHFGHFHHFBHHGFFHGHGF5FGHHFDGGEFG331GBEGGGGHFFHHHHFGHGCFEFGBGHGGGEHG?CEDGGGDGFHFHHGFHBFGFHGGGF@CFG-CDGFFBGHGGGGGGGGGFFFFFGFFFGGFFFGGGFFEFFF0BGFFFE?GGFCDFFFFFGHGFFFFFHFF?CFFDEEFAHFFFFHF/GHHF1DFGGBFF>/C/CGHGC@C??GCGDHF1FGHGDE/GEEE/>/EEF1GF/HHFCHFGEE?EHHHHHGFG2FHHEEEE/HGDHGBHHHHFFGAF/ECEEFFFE/EEFGGBA0EGEHGGBGGEEC1GD33FBAF1FAAAAA
@M02197:105:000000000-AN6RF:1:1102:12547:3528 1:N:0:1
GAGGCTGATTTATCCTCCGCTTATTGCTATGCTTAAGTTCAGCGGGTATCCCTACCTGATCTGAGGTCACCCAAACTAACAATGGGTGGGTTCAGGCAAGTACAATTATAGTAAGCTCAGCGACTTTATTCATTATTACGCCTGGCTCAGATATAAACTATACTGCCATATACATTTCTGAAGGGCACCTCTATAAATGAGGGGCCTCTCCAAACAAATCCAAACATTATAAAATAATGCTTGAGAAGATGGGAGAGTTGACGCTCAAACAGGTATGCCCTATGGAATACCATAGGGCGCAATGTGCGTTCAAAGATTCGATGATTCAC
+
B3ABCCFFFFFFGGGGGGGGGCEHGHHHFHHHHHHHHHHHHHHGGGEGHFHHHHHHHHHHHHHGHGHHHHHGEHFEFFGHFGHFHFGEGFEFHHHHHHHGHFHHHHHHHHHHHHHHHGHHGGHGGGHHHHGHHHHHHHHGGGHHGHHHHHHHHHHHHHHHHHHHHHHHHHHHHHHHHHHHHGFGGGGGGHHHHHHHHHHEGEGGFGHHHHHHHHGHHGGGHGGHHHHGGGGHHHHGHFHHHHGBHHHHGHHHGHG5HFGGGGFGHHHFFHHFGHGCFFFFBHHHGBGHHFGFFEGFEGFBGDCGEGFFGFFGGGGGFFFFFFFFBBAAB
@M02197:105:000000000-AN6RF:1:1102:15378:4217 1:N:0:1
GAGGCTGATTTATCCTCCGCTTATTGATATGCTTAAGTTCAGCGGGTATCCCTACCTGATCTGAGGTCACCCAAACTAACAATGGGTGGGTTCAGGCAAGTACAATTATAGTAAGCTCAGCGACTTTATTCATTATTACGCCTGGCTCAGATATAAACTATACTGCCATATACATTTCTGAAGGGCACCTCTATAAATGAGGGGCCTCTCCAAACAAATCCAAACATTATAAAATAATGCTTGAGAAGATGGGAGAGTTGACGCTCAAACAGGTATGCCCTATGGAATACCATAGGGCGCAATGTGCGTTCAAAGATTCGATGATTCAC
+
BCCCCCFFFFFFGGGGGGGGGGGHHHHHHHHHHGHHHHHHHHHGGGGGHHHHHHHHHHHHHHHHHGHHHHHHGHHHHHHHHHHHHHBEEGGGHHHHHHHHHHHHHHHHHHHHHHHHHHHHHHGGHGHHHHHHHHHHHHHGHHHHFHHHHHHHHHHHHHGHHHHHHHGHHHHHHHHHHHHHHHHHHHHGGHHHHHHHHHHGGHGGGGHHHHHHHHHHHHHGHHHHHHGHHHHHHHHHGHHHHHHHHHHHHHHGHHHGHGGFGGHGHHGHHFHHGHHGGHHGHHHHGHHFGCHHHGGGGGHCGHGGGGHGGGGGGGGGGFFFFBFFBCBCC
@M02197:105:000000000-AN6RF:1:1102:13065:4697 1:N:0:1
GAGGCTGATTTATCCTCCGCTTATTGATATGCTTAAGTTCAGCGGGTAGTCCTACCTGATTTGAGGTCAAAAGTCAATAAGGAAGACGCCAGAAGGCATCGACGCATTAGAGGCACGGGACCGTTCATTCACGCACTTCGGCGAGCGGCGATCATTATCACGCCAAAAGCCTTGTCATGCATAGTCAAAAGTCGACCGCAAGCCCATTCATTTCAGGGGAGCCCGAGTCCTAGACGAGAAGTCCAGATCTGCGGCAGCCCCCACTATCCAAGCACCCTCTCGAAGCAAATCGAGAGGGGTTGAGAATTTACTGACGCTCAAACAGGCATGCTCCTCGGAACACCAAGGAGCGCAAGGTGCGTTCAAAGATTCGATGATTCAC
+
A?AAABFFF@D5FGGGGGGGGGFHHHCHFHFHFHHHHHHGFHFGGGGGFGGBHEHHHGHHHHHHGHHHHHHHHHFHHGH3EGHFFHHEEGGGFBGHFFGFFHGGG/EDDBDGFEGHGGGGGC?FGFGBHHHHHGCGCHEGGGGGGGCGGGC@A/FGFFGGCFFFFFFFFFGGGB8FFGGFFCFB:FFFB9BBBAEB@;@BB;EEEFFFGCFFHFBFGEHF;?FGHHCEFGFGFFFAF<F<0FEFG<<-<>/?GCA//GGEGHF23G3EHHGE?/?GE??EE4DEGHFBC3EB21FEAE2F44HGB4@4BHEFGGCEEHHHHFGGHHHFHGE0?CGGG5E22BA55HEEACCHBHHEEGFGGGGGGGGGGGBFFFFFFBAABA
@M02197:105:000000000-AN6RF:1:1102:15723:4899 1:N:0:1
GAGGCTGATTTATCCTCCGCTTATTGATATGCTTAAGTTCAGCGGGTAGTCCTACCTGATTTGAGGTCAAAAGTCAATAAGGAAGACGCCAGAAGGCATCGACGCATTAGAGGCACGGGACCGTTCATTCATGCACTTCGGCGAGCGGCGATCATTATCACGCCAAAAGCCTTGTCATGCATAGTCGAAAGTCGACCGCAAGCCCATTCATTTCAGGGGAGCCCGAGTCCTAGACGAGAAGTCCAGATCTCCGGCAGCCCCCACTATCCAAGCACCCTTTCGAAGCAAATCGAGAGGGGTTGAGAATTTACTGACGCTCAAACAGGCATGCTCCTCGGAACACCGAGGAGCGCAAGGTGCGTTCAAAGATTTGATGATTCAC
+
CCCCCCFFFFFFGGGGGGGGGGGHHHHHGHHHHHHHHHHGHHHGGGGGGHHHHHHHHHHHHHHFGHHHGHHGHHHHHHHHHHHHHHHGGGGGHHHHHHHHGHGGGGGGHHHHHGGHGGGGGGGGGHHHHHGHHHHHHHHGGGGGGGGGGGFGFFHHGGGGGGGGGGGFGGFGGGGGGGGGGGGGGGGFFFGGGFFFFGGGGGGGGGGGGGGHHGHGFFHGGGGGHHHHHHHFGGGHHHGHGBEHHHHGGGGGHGGGGGGHGHGHHHHGHHHGGFFG?GHHGHHHHHGHHFGHHGGGGHHHHHHHHHHFBHFGGGGHFFHHHGEHGHHHHHGGGGGFHHGGGEGFGHGGFE?HHHFGGGGHGCGGGGGGGGFFFFFFFBAAAB
@M02197:105:000000000-AN6RF:1:1102:18958:4935 1:N:0:1
GAGGCTGATTTATCCTCCGCTTATTGATATGCTTAAGTTCAGCGGGTAGTCCTACCTGATTTGAGGTCAAAAGTCAATAAGGAAGACGCCAGAAGGCATCGACGCATTAGAGGCACGGGACCGTTCATTCATGCACTTCGGCGAGCGGCGATCATTATCACGCCAAAAGCCTTGTCATGCATAGTCAAAAGTCGACCGCAAGCCCATTCATTTCAGGGGAGCCCGAGTCCTAGACGAGAAGTCCAGATCTCCGGCAGCCCCCACTATCCAAGCACCCTTTCGAAGCAAATCGAGAGGGGTTGAGAATTTACTGACGCTCAAACAGGCATGCTCCTCGGAACACCGAGGAGCGCAAGGTGCGTTCAAAGATTCGATGATTCAC
+
BCCCCCFFFFFFGGGGGGGGGGGHHHHHHHHHHHGHHHHHHHHGGGGGGHHHHHHHHHEHHHHHGHHHHHHHHHHGHHHHHHHHGHHGGGGGHHHGHHHHGHGGGGGGGHHHHGGHGGGGGGGGGHHHHGHHHHHHHHHGGGGGGGGGGGFGGGHHGGGGGGGGGFFFGGGGGGGGGGGGGFGGGGGFGFFFGFFGGGGGGGGGGGGGGHGFHGHGGGHGGGGGHHHHHHHHGGGHGHHHGBHGHHGGGGFGAGGGGGGHFGFHHHFGHHGGGFGHGFFHGHHHHHGHHBGHHGGGGHHHHHHHHHHFHHEGGGFHGHHHHHHHHHHHHHGGGE?GHHGGGFGGCHGGGFGHHHHGGGGHGGGGGGGGGGFFFFFFFCCCBC
@M02197:105:000000000-AN6RF:1:1102:9458:5008 1:N:0:1
GAGGCTGATTTATCCTCCGCTTATTGATATGCTTAAGTTCAGCGGGTAGTCCTACCTGATTTGAGGTCAAAAGTCAATAAGGAAGACGCCAGAAGGCATCGACGCATTAGAGGCACGGGACCGTTCATTCATGCACTTCGGCGAGCGGCGATCATTATCACGCCAAAAGCCTTGTCATGCATAGTCAAAAGTCGACCGCAAGCCCATTCATTTCAGGGGAGCCCGAGTCCTAGACGAGAAGTCCAGATCTCCGGCAGCCCCCACTATCCAAGCACCCTTTCGAAGCAAATCGAGAGGGGTTGAGAATTTACTGACGCTCAAACAGGCATGCTCCTCGGAACACCGAGGAGCGCAAGGTGCGTTCAAAGATTCGATGATTCAC
+
CCCCCCFFFFFFGGGGGGGGGGGHHGHHHHHHHHHHHHHHHHHGGGEGGHHHHHHHHHHHHHHHGHHHHHHHHFHHHHHHHHHHHHHGGGGGHHHGHHHHGHGGGGGGHHHHHGGHGGGGGDGGGGHHHHHHHHHHHHHGGGGGGGGGGGGGGGHHGGGGGGGGGGGGGGGGGGGGGGGGFFGGGGGGGFFFFFFFFFGFFFFGGFFGGFFFFGGFFGGFGFFGHHHHHGHGGGGHHHHHG1EHHHGGF@/GGGGGGCFHHHHHHBBGHHHEEFGGFGHGGHHHHHGFEHGHFEEGGHHFHHHHHHFGBDE?GECGEHGHHHHHHHHHHEA?GEDGHFAGDAGDHHEGGGGHHHGGGGGCGGGGFGGECGFFFFFFFBBAA3
@M02197:105:000000000-AN6RF:1:1102:9177:4972 1:N:0:1
GAGGCTGATTTATCCTCCGCTTATTGATATGCTTAAGTTCAGCGGGTATCCCTACCTGATCTGAGGTCACCCAAACTAACAATGGGTGGGTTCAGGCAAGTACAATTATAGTAAGCTCAGCGACTTTATTCATTATTACGCCTGGCTCAGATATAAACTATACTGCCATATACATTTCTGAAGGGCACCTCTATAAATGAGGGGCCTCTCCAAACAAATCCAAACATTATAAAATAATGCTTGAGAAGATGGGAGAGTTGACGCTCAAACAGGTATGCCCTATGGAATACCATAGGGCGCAATGTGCGTTCAAAGATTCGATGATTCAC
+
BBABCCFFFFFFGGGGGGGGGGGHHHHHGGHHHHHHHHHHHHHGGGGGHHHHHHHHHHHHHHHHHGHHHHHHGHHHHHHHHHHHHHHGGGGGHHHHHHHHHHHHHHHHHHHHHHHHHHHHHGGGGHHHHHHHHHHHHHHGGGHHHHHHHHHHHHHHHHHHHHHHHHHHHHHHHHHHHHHHHHHHGHGGHHHHHHHHHHHHHHGGGGGHHHHHHHHHHGGGHHHGGHGHHHHGHHHHHGFFHHHHHHHHHFHHHHHHGGGGGGHGHHHGHHFGHHHGFGFGHHHHHFGHGHGHHGGGGGHHFGGGGGGGFGGGGGGGGFFFFFFFAAAAB
@M02197:105:000000000-AN6RF:1:1102:8095:5101 1:N:0:1
GAGGCTGATTTATCCTCCGCTTATTGTTATGCTTAAGTTCAGCGGGTAGTCCTACCTGATTTGAGGTCAAAAGTCAATAAGGAAGACGCCAGAAGGCATCGACGCATTAGAGGCACGGGACCGTTCATTCATGCACTTCGGCGAGCGGCGATCATTATCACGCCAAAAGCCTTGTCATGCATAGTCGAAAGTCGACCGCAAGCCCATTCATTTCAGGGGAGCCCGAGTCCTAGACGAGAAGTCCAGATCTCCGGCAGCCCCCACTATCCAAGCGCCCTTTCGAAGCAAATCGAGAGGGGTTGAGAATTTACTGACGCTCAAACAGGCATGCTCCTCGGAACCCCGAGGATCGCAAGGTGCGTTCAAAGATTCGATGATTCAC
+
AAAABBFFFFFBGGGGGBEFCEGHGHHHGHFCHHHGHFFHHCHGGCE2FFHHHHHFHHGHHHFHGGHHGFFBGGHHHHH353FGFFFEGGGE1GHFGHGHGHGGGGGGHHHBG?FHGCCGCDDCAGHHHHFHHGHGHHHA?GGFCCC7GCEGG9HGG;GGGDGGGFFBFGFGGGFB99BFFGGGGGDFFFFF9A?AFFFF>;E?EFFFFFFFFFFFFF;D;DFFGFFBGFFFFFFD0G<BFGEBGDC-@@<-0GA>//</EHGG2G1FCCB/</?0</0/E1BFF>/2>1ECHEA??0FDGGBDE@2@2B?E?>EFCGGF1DFEGBDF/AGEEE/B10//A//EHGAFA0EG1AAAA00AF1GFGGA11GFCBFFFFAA>1?
@M02197:105:000000000-AN6RF:1:1102:23502:5208 1:N:0:1
GAGGCTGATTTATCCTCCGCTTATTGATATGCTTAAGTTCAGCGGGTAGTCCTACCTGATTTGAGGTCAAAAGTCAATAAGGAAGACGCCAGAAGGCATCGACGCATTAGAGGCACGGGACCGTTCATTCATGCACTTCGGCGAGCGGCGATCATTATCACGCCAAAAGCCTTGTCATGCATAGTCGAAAGTCGACCGCAAGCCCATTCATTTCAGGGGAGCCCGAGTCCTAGACGAGAAGTCCAGGTCTCCGGCAGCCCCCACTATCCAAGCACCCTTTCGAAGCAAATCGAGAGGGGTTGAGAATTTACTGACGCTCAAACAGGCATGCTCCTCGGAACACCGAGGAGCGCAAGGTGCGTTCAAAGATTCGATGATTCAC
+
CCCDCDFFFFFFGGGGGGGGGGGHHHHHHHHHHHHHFHHHHGHGGGGGGHHHHHHHHHHHHHHGGGHHHHHHHHHHHHHHHGHHHHHGGGGGHHHHHHHHGHGGGGGGHGHFHGGHGGGGGGGGGHHHHHHHHHHHHHHGGGGGGGGGGGGGGGHHGGGGGGGGGGGGGGGGGGGGGGHGGGGGGFGFFFFFGGFGGGGGGGGGFFFGFFFFFGHGGGHGGGGGHGGHFGHHGGGHHHHFHHGHHGGGGGGGGEGGFCGGHHHHHHHGHHEGF0GHEEGGGGHHHHGHHHGHHGGGGHHHGHHHHGFHFFGGGGGHGHHHHHHHHHHHHHGGGGEGHHGGGGGGHHGGGGGHFHHGGGGHGGGGGGGGGGFFFFFFFCBAAB
@M02197:105:000000000-AN6RF:1:1102:24490:5169 1:N:0:1
GAGGCTGATTTATCCTCCGCTTATTGATATGCTTAAGTTCAGCGGGTAGTCCTACCTGATTTGAGGTCAAAAGTCAATAAGGAAGACGCCAGAAGGCATCGACGCATTAGAGGCACGGGACCCTTCATTCATGCACTTCGGCGAGCGGCGATCATTATCACGCCAAAAGCCTTGTCATGCATAGTCAAAAGTCGACCGCAAGCCCATTCATTTCAGGGGAGCCCGAGTCCTAGACGAGAAGTCCAGATCTCCGGCAGCCCCCACTATCCAAGCACCCTTTCGAAGCAAGTCGAGAGGGGTTGAGAATTTACTGACGCTCAAACAGGCATGCTCCTCGGAACACCGAGGAGCGCAAGGTGCGTTCAAAGATTCGATGATTCAC
+
BBBBBBFFFFFFGGGGGGG2EEGHHHHHHHFHHHHHHFGHHFHFGGGGGHHHHHHHHHHHHHHEGEHFGHHGHHHHHHHHHHHHGHHGGGGGHHHHHHHHGHEGGGGGHHHHEGGHGGGFGDGGHHHHHGHHHGGHHHHGGGGGGGGGFGGGGGHHHHHHFGGGGGGGFGGGGGGGGGGGGEGGGGGGGFFFGFFFGGFEFGGGGGGGGGGFGGHGGGHGFFFFFHHGHFHFGFGGD0FHHHHHHFHGGGGGHGGGGFGHGHHHGHHGHHHFFB?HGGGFGHHFHFGGCHGHHFGGGGHHGGHHHHHHHHGFDGEFGHHHGHHHHGHHHHGE?CFEHHGGGEAEHHGGE?GHFGHEAEEB4CGGGGGGGGFFFFFFFBBBBB
@M02197:105:000000000-AN6RF:1:1102:19720:5466 1:N:0:1
GAGGCTGATTTATCCTCCGCTTATTGATATGCTTAAGTTCAGCGGGTAGTCCTACCTGATTTGAGGTCAAAAGTCAATAAGGAAGACGCCAGAAGGCATCGACGCATTAGAGGCACGGGACCGTTCATTCATGCACTTCGGCGAGCGGCGATCATTATCACGCCAAAAGCCTTGTCATGCATAGTCAAAAGTCGACCGCAAGCCCATTCATTTCAGGGGAGCCCGAGTCCTAGACGAGAAGTCCAGATCTCCGGCAGCCCCCACTATCCAAGCACCCTTTCGAAGCAAATCGAGAGGGGTTGAGAATTTACTGACGCTCAAACAGGCATGCTCCTCGGAACACCGAGGAGCGCAAGGTGCGTTCAAAGATTCGATGATTCAC
+
CCCCCBFFFFFFGGGGGGGGGGFHHHHHGHHHHHHHHHHHGCFGGGGGGHHHHHHHHHHHHHHGGHHHHHHHHHHHGHHFHHHHHHHGGGGGHHHHHHHHGHGGGGGGHHHHFGGHGGGGGGGGGHHHHHHHHHHHHHHGFGGGGGGFGGGGGGHHGGGGGGGGGGGFGGGGGGFGGGGGGGGGGGGGGFFFGGGGGGGGGGGGGFFGFFFFFGHGGGHGGGGGFHHHHGHHGGGHHHHGFBEHHHFGCCGGHGGGGGDAHHGGDHHGHHHEEGGHEACHGHHHHHGFFBGHHGEFGHHGHHGHFFGFEFGGGGGHFBHGHHHHHFFHHHGGGFGGHGGGEDGGHHGDFECCGFCGGGGFGGGGGGGGGF4CFFFFFBBBAA
@M02197:105:000000000-AN6RF:1:1102:19776:5676 1:N:0:1
GAGGCTGATTTATCCTCCGCTTATTGATATGCTTAAGTTCAGCGGGTAGTCCTACCTGATTTGAGGTCAAAAGTCAATAAGGAAGACGCCAGAAGGCATCGACGCATTAGAGGCACGGGACCGTTCATTCATGCACTTCGGCGAGCGGCGATCATTATCACGCCAAAAGCCTTGTCATGCATAGTCGAAAGTCGACCGCAAGCCCATTCATTTCAGGGGAGCCCGAGTCCTAGACGAGAAGTCCAGATCTCCGGCAGCCCCCACTATCCAAGCACCCTTTCGAAGCAAATCGAGAGGGGTTGAGAATTTACTGACGCTCAAACAGGCATGCTCCTCGGAACACCGAGGAGCGCAAGGTGCGTTCAAAGATTCGATGATTCAC
+
BCCCBCFFFFFFGGGGGGGGGGGHHHHHHGHHHHHCHHHHHHHGGGFGGHHHHHHHHHHHHHGGFGHHHHHHHGFHHHFFHHHHHHHGGGGGHHGHHEHHGHGGGGGGHGHHHGGHGGGGGGGGGHHHHHHHHHHHHHHGGGGGGGGGGGFGFFFHGGGGGFGGGGFGGGGGGFGGGGGGGGGGGGGFFFFGFFFGFGGGGGEGFFFFFFFFFGHGGGGGGFFGHHGHHHFFGGGHHHHHHGFHHFGCGDCFHGGGGGGHHHGGFF2GGHHGGGGHGGFGGHFHGHGHHHGHHGGGGHHGBHHHHGB44GEGDGCHGGFGHHHHCCDHEHGGGGGGHHGGGFECGHGE?GGGFHHEGGGHGGGGGGGGGBFFFFFFFBABBC
@M02197:105:000000000-AN6RF:1:1102:9670:5729 1:N:0:1
GAGGCTGATTTATCCTCCGCTTATTGATATGCTTAAGTTCAGCGGGTAGTCCTACCTGATTTGAGGTCAAAAGTCAATAAGGAAGACGCCAGAAGGCATCGACGCATTAGAGGCACGGGACCGTTCATTCATGCACTTCGGCGAGCGGCGATCATTATCACGCCAAAAGCCTTGTCATGCATAGTCGAAAGTCGACCGCAAGCCCATTCATTTCAGGCGAGCCCGAGTCCTAGACGAGAAGTCCAGAACTCCGGCAGCCCCCACTATCCAAGCACCCTTTCGAAGCAAATCGAGAGGGATTGAGAATTTACTGACGCTCAAACCGGCATGCTCATCGGAACACCGAAGAGCGTAAGGTGCGTTCAAAGATTCGATGACTCAC
+
A1>AAAFF1FFFFEFGGFE1ECEGADH3A3AFHHHG1D2F22FAE?ECCHGFHHE0110B2BGHABA01BFDGHHGHGFB@1FFGEHCGCFGAG10/>GFEBG?E@/EGHHHHGEHC/CCCC/?BGGF2>>GEDHHDB1FC@C@@C///3FCFFH0F,FGFF=EFBF9/B;98F#BBFGFGFEFFFGFFBB/;-E;=@@GFEFE;99BF-;9BFFF:#;A@-FEC=@FFBFB/<CGG<FGC1EFGF0//</C0GCCCGCG02FFHG1EBB1E/BFFE>0GE>DBB1/@>1E>E0B1B11FFFHGB2@B22//E/EGFD/?EEE/GG11GB11B//EGD////A0110000F1B1A0AA0111F3FGBE11FBFDD1@1?A>1
@M02197:105:000000000-AN6RF:1:1102:11495:5667 1:N:0:1
GAGGCTGATTTATCCTCCGCTTATTGATATGCTTAAGTTCAGCGGGTAGTCCTACCTGATTTGAGGTCAAAAGTCAATAAGGAAGACGCCAGAAGGCATCGACGCATTAGAGGCACGGGACCGTTCATTCATGCACTTCGGCGAGCGGCGATCATTATCACGCCAAAAGCCTTGTCATGCATAGTCAAAAGTCGACCGCAAGCCCATTCATTTCAGGGGAGCCCGAGTCCTAGACGAGAAGTCCAGATCTCCGGCAGCCCCCACTATCCAAGCACCCTTTCGAAGCAAATCGAGAGGGGTTGAGAATTTACTGACGCTCAAACGGGCATGCTCCTCGGAACACCGAGGAGCGCAAGGTGCGTTCAAAGATTCGATGATTCAC
+
B@BBBBFFFFFFGGGGGCGGCGGHHHHHHFG5GFGHHHHC5DHEGGGCGHHHHHHHGGFHHHEGFEGHHHHEHADHFFFFHHHHHHHGGGGGHHHHHHGHGHGGGGFFGDHHGCEHGGGGGGGGGHHHFHHFFFFFHEHG/@@CFGGCGGDCGGHHGGGGGGGGGGGGFGGGGBFFBFGGFGGFFGFGFFFFFDFC?EGGFFGFGGFGFF;FFGFGGGHF@:AFAFGFEFFFGFGHHHHFHFHFFHHGFD?GHGGGGFFGFDBB3HFGHGGCF?EC/<C?CHHHHHGHGEGHHEFEDEHHFFFGGHHGG@GGGGFHEE?HHGEF3E33FHDCGEGEGFEFEEGGHHFEEAEG5HHEEE?FFFGGGFFFGGFFFFFFFA>3>>
@M02197:105:000000000-AN6RF:1:1102:10045:5763 1:N:0:1
GAGGCTGATTTATCCTCCGCTTATTGATATGCTTAAGTTCAGCGGGTAGTCCTACCTGATTTGAGGTCAAAAGTCAATAAGGAAGACGCCAGAAGGCATCGACGCATTAGAGGCACGGGACCGTTCATTCATGCACTTCGGCGAGCGGCGATCATTATCACGCCAAAAGCCTTGTCATGCATAGTCGAAAGTCGACCGCAAGCCCATTCATTTCAGGGGAGCCCGAGTCCTAGACGAGAAGTCCAGATCTCCGGCAGCCCCCACTATCCAAGCACCCTTTCGAAGCAAATCGAGAGGGGTTGAGAATTTACTGACGCTCAAACAGGCATGCTCCTCGGAACACCGAGGAGCGCGAGGTGCGTTCAAAGATTCGATGATTCAC
+
BCCCBBFFFFFFGGGGGGGGGGGHHHHHHHGHHHHHHHHHGHHGGGGGGHHHHHGHHHGHHHHHGGHGHHHHGHHHHHHHHHHGGHHGGGGGHHHHHHHHGHGGGGGGHHHHHGGHGGGGGGGGGHGHHHHHHGHHGHHGGGGGGGGGGGGGGGHHGGGGGGGGGGGGGGGGGGGGGGGHGGGGGGGFFFFFFGGFFGFCFFFFGGFGGFFFGFGGGFGCGGFGHHHGHFFFGGFGHHGDG0EHHFEDA<?GHFAGGCGHHFHHHHEGGHHEFBGGGFAHGHHGHHFHHEGGHGGGGHGHGHHHGHHFHHGGGGGHEHFHHHGBHHHHHHGCCEGDHHEEE22EHHEGGGGGFHHGEGF4GFFGFGGGGGFFFFFFFBABAA
@M02197:105:000000000-AN6RF:1:1102:18575:5800 1:N:0:1
GAGGCTGATTTATCCTCCGCTTATTGATATGCTTACTTCCTCTAAATGATCAAGATCCTCCGCTTATTGATATGCTTAAGTTCAGCGGGTAGTCCTACCTGATTTGAGGTCAAAAGTCAATAAGGAAGACGCCAGAAGGCATCGACGCATTAGAGGCACGGGACCGTTCATTCATGCACTTCGGCGAGCGGCGATCATTATCACGCCAAAAGCCTTGTCATGCATAGTCGAAAGTCGACCGCAAGCCCATTCATCTCAGGGGAGCCCGAGTCCTAGACGAGAAGTCCAGAGCACCGGCAGCCCCCACTATCCAAGCACCCTTTCGAAGCAAGTCGAGAGGGATTGAGAATTTACTGACGCTCAAACAGGCATGCTCCTCGGAACACCGAGGGGCGCAAGGTGCGTTCAAAGATTCGATGATTCAC
+
ABBB@AFFFFFFFGGGGCGGGGGHHHGHGHGFHHGHHGFHHHHHHBHHHHHHHGHHHHHHHGGGGGHHHFHHHGGHHGHGHGGGHGECGGFGHHHGHHHHHFHHHF4?FGHGHHGHHFHFHB3FGBGHFHGCEEDFHFFHGHHGGGFGCGGEDGDHEGHFDGFDFGGGHHHHGHHGHHHHHHGDCFFGGGGGG?BFDFFF6FBFFFFBCFFFFE8FFFFFFFFFFFFFFFEEDDBFA.?A;-;/.C/FBFF;909/C;C:AHCC-../FHGD0C.CGFDGB<<<1<1<>1---/@??/////AAGFB211/<FGCGFA</E0E?FGGF1?>/FEB>B1BFB1FFG@1B2B2BB//E/EGEF0FG1GFB1GDAFA////ADB/BB////BAA00EA11HEAAA1ED3FFFFA11113F1DD11111
@M02197:105:000000000-AN6RF:1:1102:17037:5978 1:N:0:1
GAGGCTGATTTATCCTCCGCTTATTGATATGCTTAAGTTCAGCGGGTATCCCTACCTGATCTGAGGTCACCCAAACTAACAATGGGTGGGTTCAGGCAAGTACAATTATAGTAAGCTCAGCGACTTTATTCATTATTACGCCTGGCTCAGATATAAACTATACTGCCATATACATTTCTGAAGGGCACCTCTATAAATGAGGGGCCTCTCCAAACAAATCCAAACATTATAAAATAATGCTTGAGAAGATGGGAGAGTTGACGCTCAAACAGGTATGCCCTATGGAATACCATAGGGCGCAATGTGCGTTCAAAGATTCGATGACTCAC
+
BABCCCFFFFFFGGGGGGGGGGGHHHHHCHFHHHHGHHHHHHHGGGGGHHHHHHHHHHHHHHHFHGHHGHHHGHHHHHHHHGHHHHHGGGEFHGHHHHGHHHHHGHHHHHHHHHHHHHHHHGGGHGHGHHHHHHHHHHHHGGHHHHHHGHHHHHHHHHGHHHHHHHHHHHHHHHHHHHHHHHHHGGGGGHHHGHHHHHHHHHFGGGGHHHHHHHGHHHHGHHHHHGGGGHHHGHHHGHHHFHHHGHHHHHHHGHHHGCGGGGGGHHHHHHHHHFGEGGHHEHGHHFHHFGGHHGGGCFGBHHFGGGHGGGFGGGGGGFFFFFFFA?AAA
@M02197:105:000000000-AN6RF:1:1102:17737:6453 1:N:0:1
GAGGCTGATTTATCCTCCGCTTATTGATATGCTTAAGTTCAGCGGGTAGTCCTACCTGATTTGAGGTCAAAAGTCAATAAGGAAGACGCCAGAAGGCATCGACGCATTAGAGGCACGGGACCGTTCATTCATGCACTTCGGCGAGCGGCGATCATTATCACGCCAAAAGCCTTGTCATGCATAGTCAAAAGTCGACCGCAAGCCCATTCATTTCAGGGGAGCCCGAGCCCTAGACGAGAAGTCCAGATCTCCGGCAGCCCCCACTATCCAAGCACCCTTTCGAAGCAAATCGAGAGGGGTTGAGAAGTTACTGACGCGCAAACAGGCATGCTCCTCGGAACACCGAGGAGCGCAAGGTGCGTTTAAAGATTCGATGATTCAC
+
3>AAB??FDD5@AGFE4AEG?EADGF566F5FFBF55D5GFHBEAAA21AA5FACAFDBBGFHAE2BFFD5BEGFBBGF3@F33?GEECEGC133EGGFF1GE>EEEA3GBD?<FGG/</DGGDDCBD>FDFHHHHHFHADDC-A?CCGCG//;5CFBFGFGGGBBBCFAABFGFGFFBGFFFFAFFBF/@@@99@@B@;;BEFC?FFF;BFFFBCFC@@GCAEEGC99;BEFEEDDF<<.=EBFD0><<--GF/@<//AG2@HGB1AF1D<?0B0A<0/E>1FFG>2>1/FF/FAEFF22@B2BB2FFBB>/>/E/1HDFAB1FHDFEFAA////F2AABA//GFEEEEA1GBGAA?E1FF3DBE3?FGFFFFFBD111>1
@M02197:105:000000000-AN6RF:1:1102:16527:6378 1:N:0:1
GAGGCTGATTTATCCTCCGCTTATTGATATGCTTAAGTTCAGCGGGTATCCCTACCTGATCTGAGGTTAACCTGAAAATGATTGGGGGGTTGCTGGCAAGACACCGTCCGGACCCTGTCGCGAGGAGTATTACTACGCGTAGAGCCGACCGGCACCGCCACTGATTTTAGGGGCCGCGAGACCGCGAGCCCCAAGACCAAGCAAAGGCTTGAGTGGTTGTAATGACGCTCGAACAGGCATGCCCTTCGGAATACCAAAGGGCGCAATGTGCGTTCAAAGATTCGATGATTCAC
+
CBCCCCFFFFFFGGGGGGGGGGGHHHGHHHGHHHHHHHGHHHHGGGGGHHHHHGHHHHH<H;H:H9;*9:/HHHHHH;HH;<,HHHGG.G.GH/H;GHGG<H/HGGHG;F;;GG:GGG:G9GCGGD9FFG;/G;:FF9F,FF9:FF:FFFF:::GGGHFGHFHHFGFFHGGGGGGGHHGGGFGGGHGGGHGGHHHHGHHHHHHHHGGFFFHHGGGHHFHHHFGGGFFHGGHHHHHHFGGGGGGCEAHHHHHHHHHHGCFGGGHHHHGGFGGGGGGGGGGGGFFFFFFFBABBB
@M02197:105:000000000-AN6RF:1:1102:21286:6295 1:N:0:1
GAGGCTGATTTATCTCCGCTTATTGATATGCTTAAGTTCAGCGGGTAGTCCTACCTGATTTGAGGTCAAAAGTCAATAAGGAAGACGCCAGAAGGCATCGACGCATTAGAGGCACGGGACCGTTCATTCATGCACTTCGGCGAGCGGCGATCATTATCACGCCAAAAGCCTTGTCATGCATAGTCAAAAGTCGACCGCAAGCCCATTCATTTCAGGGGAGCCCGAGTCCTAGACGAGAAGTCCAGACCTCCGGCAGCCCCCACTATCCAAGCACCCTTTCGAAGCAAATCGAGAGGGGTTGAGAATTTACTGACGCTCAAACAGGCATGCTCCTCGGAACACCGAGGAGCGCAAGGTGCGTTCAAAGATTCGATGATTCAC
+
CCCCCCFFFFFFGGGGGGGGGCHHHHHHHHHHHHDGFHHHHHGGGEEGHHHHHHHHHGHHHHHGHFHHHFHHHHHHHHHHHHGGHHGGGGFHHHHHHHHGHGGGGGGHHHHHGGHGGGGGGGGGHHHHHHHHHHHHHHGGGGGGGGGGGGGGGHHHGGGGFGGGGFGGGFFGGGGGGGGGGGGGGGGFFFFFFFFGGGGFFGGFFFFGFFFFGFFGGFGGGGGHHHFHGHGGGGHHHHHFGBHHGGF@<GGHGGGGGGHFGHGBHHGHHHEFBGHF?HGGHHHHHGHGHGHHGGGGHHHHHHHGF44HFGGGGGHGGGHHHGBHHGHHHGEFFGGHHGFEGGGHHEEEFCF54FGECGHGGGFFGGCCGFFFFFFFBBBBB
@M02197:105:000000000-AN6RF:1:1102:16506:6574 1:N:0:1
GAGGCTGATTTATCCTCCGCTTATTGATATGCTTAAGTTCAGCGGGTATCCCTACCTGATCTGAGGTCACCCAAACTAACAATGGGTGGGTTCAGGCAAGTACAATTATAGTAAGCTCAGCGACTTTATTCATTATTACGCCTGGCTCAGATATAAACTATACTGCCATATACATTTCTGAAGGGCACCTCTATAAATGAGGGGCCTCTCCAAACAAATCCAAACATTATAAAATAATGCTTGAGAAGATGGGAGAGTTGACGCTCAAACAGGTATGCCCTATGGAATACCATAGGGCGCAATGTGCGTTCAAAGATTCGATGATTCAC
+
BBB?AAF?FFFFGGFGGGGGG?EFB5F66FGH6D5G55ADAGGAECE2AB5FHBHCFHGFHD5FDEFHGHFHF1GFEFECG@@E3131EE?F?GBFGHHHHHHHHGHHHGHHHHFHGGGHHGEFHGHHGHHHHHGGHFGGHHHGCGFFHGGFGGGFHHFHHHHHHGHHHGGFFFFHFHGHHGHFHGGGAFGFHHHHGHGHCGGGGGHHFGHHHHGHHHEGGGFBHFGFGFHGFDGDG2HHHHGFFFGEGHHGF5GFFE1AFECE5FHGG3DEDGCEHHHHGHFHHFHFGHF3HGGGGGHHHHEEEEEFEFFFGGEF4CBFFFFD3>3A3
@M02197:105:000000000-AN6RF:1:1102:12660:6709 1:N:0:1
GAGGCTGATTTATCCTCCGCTTATTGATATGCTTAAGTTCAGCGGGTAGTCCTACCTGATTTGAGGTCAAAAGTCAATAAGGAAGACGCCAGAAGGCATCGACGCATTAGAGGCACGGGACCGTTCATTCATGCACTTCGGCGAGCGGCGATCATTATCACGCCAAAAGCCTTGTCATGCATAGTCAAAAGTCGACCGCAAGCCCATTCATTTCAGGGGAGCCCGAGTCCTAGACGAGAAGTCCAGATCTCCGGCGGCCCCCACTATCCAAGCACCCTTTCGAAGCAAATCGAGAGGGGTTGAGAATTTACTGACGCTCAAACAGGCATGCTCCTCGGAACACCGAGGAGCGCAAGGTGCGTTCAAAGATTCGATG
+
BCCDCCFFFFFFGGGGGGGGGGGHHHHHHHGHHHHHHHHHHHHGGGGGGHHHHHHHHGHHHHHHGHHHHHHHHHHHFHHHHHHHHHHGGGGGHGHHHHHHGHGGGGGGHGHHHGGHGGGGGGGGGHHHHHHHHHHHHHHGGGGFGGGGGGGGGGHHGGGGGGGGGGGGGGGGGGGGGGGGGGGGGGGGGFFCFFGFGGGGGGGGFFFFGFFFFFGGGGGGGGGGHHHHHHHHGGGHHGHHHHHHHHFGGGGGGGGGGGGHHHHHEHHGHHHGGHGHGGHEGHFHHHGGHHGHHGGGGHHHHHFHHGBGHHEEGGGHGHHHHHHHHEHHGGGGGGGGGHEAGGE?HHGGGGGHFHFCGFGGGGGGFFFBFFFBBBBB
@M02197:105:000000000-AN6RF:1:1102:11222:6628 1:N:0:1
GAGGCTGATTTATCCTCCGCTTATTGATATGCTTAAGTTCAGCGGGTAGTCCTACCTGATTTGAGGTCAAAAGTCAATAAGGAAGACGCCAGAAGGCATCGACGCATTAGAGGCACGGGACCGTTCATTCATGCACTTCGGCGAGCGGCGATCATTATCACGCCAAAAGCCTTGTCATGCATAGTCAAAAGTCGACCGCAAGCCCATTCACTTCAGGGGAGCCCGAGTCCTAGACGAGAAGTCCAGATCTCCGGCAGCCCCCACTATCCAAGCACCCTTTCGAAGCAAATCGAGAGGGGTTGAGAATTTACTGACGCTCAAACAGGCATGCTCCTCGGAACACCGAGGAGCGCAAGGTGCGTTCAAAG
+
CCCCCCFFFFFFGGGGGGGGGGGHHHHHHHHGHHHHHHHHHHHGGGGGGHHHHHHHHHHHHHHHGHHHHHHFHGHHHHHHHHHHHHHGGGGGHHGHHHHGGHGGGGGGHHHHHGGHGGGGGCDBFHHHHHHHHGHHGHHGGGGGGGGGGGGGGGHHGGGGGGGGGGGGGGGGGGGGGGGFGGGGGGGGGGGGGGFGGGGHHHHHHHHHHGHHHGHGFFGGGFGGHHHHHGHFGFFHHGHHHFHHGGG@D?FGHGGCGGGEFFHHHHFGHHFEFFGHGGFEGHGF4FFHHHFHHGGGGEHHHHHHHHFFGDGGGGGHGHHGHHHGHFFFHHGGGGGGCHGEGGGGHHGCEGGGCGGGCBBFFFFCCCCB
@M02197:105:000000000-AN6RF:1:1102:10602:6685 1:N:0:1
GAGGCTGATTTATCCTCCGCTTATTGATATGCTTAAGTTCAGCGGGTAGTCCTACCTGATTTGAGGTCAAAAGTCAATAAGGAAGACGCCAGAAGGCATCGACGCATTAGAGGCACGGGACCGTTCATTCATGCACTTCGGCGAGCGGCGATCATTATCACGCCAAAAGCCTTGTCATGCATAGTCGAAAGTCGACCGCAAGCCCATTCATTTCAGGGGAGCCCGAGTCCTAGACGAGAAGTCCAGATCTCCGGCAGCCCCCACTATCCAAGCACCCTTTCGAAGCAAATCGAGAGGGGTTGAGAATTTACTGACGCTCAAACAGGCATGCTCCTCGGAACACCGAGGAGCGCAAGGTGCGTTCAAAGATTCGATGACTCAC
+
ABCCBCFFFFFFGGGGGGGGGGGHHHHHHHCHHHHHHHHHHHHGGGGEGHHHHFHHHHHHHHHGFFFHHHHHHHHHHHHGHGHHGHHDGGGGHGHHGHHHGHGGGGGGBFHHGGGHGGGGGGGGGHHHHGHHHHHHHHHGGGGFGGGGGFGGGGHHGGGGGGGGGFFEGGG9GGGGGFGGGGFGFGGFFFDFGFFFGGGEGGGGGGGFGFFBFGHGGFHGFFFFHGFHHFFFEGGGGHHGFBHHBFFCCGFGHGGFCGGG0FFHHHGFHGHGFFFFEDHEGHHHHGGHHHGGGGGGGFBHHFGHHHHGHHGGGGFEEGGHGHHHHHHHHHGGFE?EHGGEFE?EB32EGGGHGGFA2CCHFFGGFGGGGG4FFFFDDBBBBB
@M02197:105:000000000-AN6RF:1:1102:7027:6977 1:N:0:1
GAGGCTGATTTATCCTCCGCTTATTGATATGCTTAAGTTCAGCGGGTAGTCCTACCTGATTTGAGGTCAAAAGTCAATAAGGAAGACGCCAGAAGGCATCGACGCATTAGAGGCACGGGACCGTTCATTCATGCACTTCGGCGAGCGGCGATCATTATCACGCCAAAAGCCTTGTCATGCATAGTCAAAAGTCGACCGCAAGCCCATTCATTTCAGGGGAGCCCGAGTCCTAGACGAGAAGTCCAGATCTCCGGCAGCCCCCACTAGCCAAGCACCCTTTCGAAGCAAATCGAGAGGGGTTGAGAATTTACTGACGCTCAAACAGGCATGCTCCTCGGAACACCGAGGAGCGCAAGGTGCGTTCAAAGATTCGATGATTCAC
+
BBBBBBFFFFFFGGGGGGGGGGGHHHHHGHGHHHGHHHHHHHHGGGEGGHHHGHHHHHHHHHHHGHHHGHHHGAFFGHHHHHHHHHGGEGGGHHHHHHHHGEGGGGGGHHHHGGGHGGGGGGGGGHHHHGHHHGHHHHHGGGGCGGGGGGGGGGHHFGFFGGGGGGGGGEFFGGGGFGGEFGGGFGGGGFFFFFFF;BFGGGGFFFFFFFFFBFFGGGHFAFFFFFFGGFFFFFFDD0<F0>1HFGF<-</<0GGC?@FHEGB0BB2DBHF?/G?E?/0GGFFFFFF433EHFCGEFGHGBDHF4BHGBHFGEGEFGHHEHHFGHEHGGFE?GE?GHHEE2EEA2FEFA2GCECGACFECGGGGGFGFFF4FFFFFFABBAB
@M02197:105:000000000-AN6RF:1:1102:11096:7023 1:N:0:1
GAGGCTGATTTATCCTCCGCTTATTGATATGCTTAAGTTCAGCGGGTAGTCCTACCTGATTTGAGGTCAAAAGTCAATAAGGAAGACGCCAGAAGGCATCGACGCATTAGAGGCACGGGACCGTTCATTCATGCACTTCGGCGAGCGGCGATCATTATCACGCCAAAAGCCTTGTCATGCATAGTCGAAAGTCGACCGCAAGCCCATTCATTTCAGGGGAGCCCGAGTCCTAGACGAGAAGTCCAGATCTCCGGCAGCCCCCACTATCCAAGCACCCTTTCGAAGCAAATCGAGAGGGGTTGAGAATTTACTGACGCTCAAACAGGCATGCTCCTCGGAACACCGAGGAGCGCAAGGTGCGTTCAAAGATTCGATGATTCAC
+
CCCCCCFFFFFFGGGGGGGGGGGHHHHHHHHGHHHHHGGHHHHGGGGGGHHGHHHHHHHHHHHHGHHHHHHGHHHHHHHFHHHHHHHGGGGGGGGHHHHHGHGGGGGGHGHHHGGHGGGGGGGGGHGHHHGHHHGHHGHGGGGCGGGGGGFGGGHHGGGGGGGGGFFFGGFGGGGGGGGGGGGGGGGFFFFFFFFFGGGGGGGGGGGGGGGGHGHFGGFGGGGGGHHGGHGHGGGGHHHHHGHHHHHGGGGGHGGGGGGHGDBHHHHGHHHGFAGHGE?FCGHHHHGHHHGHHGGGGHHHHHGGHHDBHGGGGGGHGHFHHHHFHHGHHHGGFGDGHHGGGEGGHGGGGGGHHHGCGGGHGFGGGGGGGGFFFFFFFCCCCC
@M02197:105:000000000-AN6RF:1:1102:21900:7125 1:N:0:1
GAGGCTGATTTATCCTCCGCTTATTGATATGCTTAAGTTCAGCGGGTAGTCCTACCTGATTTGAGGTCAAAAGTCAATAAGGAAGACGCCAGAAGGCATCGACGCATTAGAGGCACGGGACCGTTCATTCATGCACTTCGGCGAGCGGCGATCATTATCACGCCAAAAGCCTTGTCATGCATAGTCGAAAGTCGACCGCAAGCCCATTCATTTCAGGGGAGCCCGAGTCCTAGACGAGAAGTCCAGATCTCCGGCAGCCCCCACTATCCAAGCACCCTTTCGAAGCAAATCGAGAGGGGTTGAGAATTTACTGACGCTCAAACAGGCATGCTCCTCGGAACACCGAGGAGCGCAAGGTGCGTTCAAAGATTCGATGATTCAC
+
CBCCCAFFFFFFGGGGGGGGGGGHHHHHGHHHHHHFHHHHHHHGGGGGGHHHHHHHHHHHHHHHGHHHHHHHHFHHHGHFHGGHHHHGGGGGHHHHHHHHGHGGGGGGHHHHGGGHGGGGGGGGGHGHHHHHGHHHHHHGGGGCGGGGGGGGGGHHGGGGGGGGGGGGGGGGGGGGGGGGGGGGGGGFFFFGGFFFGGGFFFFGFGGGGGFFHGHGGGHGGFGGFHHGHHGGGGGHGHGGFFHFHGCCC?DGHGGGGC?AHHHFGHHGHHHGGHGHE?EEGHHHHFGHGBGHGGGGGFHHHHHDDF4HGBGGGGGHFHHHHHHFFHHGHHGGA?EGHFGGGEECHHEGGGCHHGHGGGGHGCGGGGGGGGFFFBFFFAAAAA
@M02197:105:000000000-AN6RF:1:1102:10294:7439 1:N:0:1
GAGGCTGATTTATCCTCCGCTTATGATATGCTTAAGTTCAGCGGGTAGTCCTACCTGATTTGAGGTCAAAAGTCAATAAGGAAGACGCCAGAAGGCATCGACGCATTAGAGGCACGGGACCGTTCATTCATGCACTTCGGCGAGCGGCGATCATTATCACGCCAAAAGCCTTGTCATGCATAGTCGAAAGTCGACCGCAAGCCCATTCATTTCAGGGGAGCCCGAGTCCTAGACGAGAAGTCCAGATCTCCGGCAGCCCCCACTATCCAAGCACCCTTTCGAAGCAAATCGAGAGGGGTTGAGAATTTACTGACGCTCAAACAGGCATGCTCCTCGGAACACCGAGGAGCGCAAGGTGCGTTCAAAGATTCGATGATTCAC
+
CCCCCCFFFFFFGGGGGGGGGGGHGHHHHHHHHHHFHHHHHHGGGEFGHHHHGHHHHGHHGHHGHGHHHGHHGHHHHHFHHGHHGHGGGGGHGHHHHHHGHGGGGGGHHHHHGGHGGGGGGGGGHHHHHGHHHHHHHHGGGGGGGGGGGGGGGHHHGGGGGGGGGGGGGGGGGGGGGGHGHGGFFGFFFFGGFFGGGGGGGFGFGFGGGGFFGHGGGHGGGFGHHHHHFHHGGGHGHHHHGHGHHHGGGGGHGGGGF?GHHHHFFGGHHHGGHGHFGFHGHGHHHGHHFGHHGGGGHHHHHHHHEDHG4GGGGGGGHHHHHHEHHGGHGGGGGGGHHGGGFGGHHGGCGGHHGHGGGGHGGGGGGGGGGFFFFFFFCCCCB
@M02197:105:000000000-AN6RF:1:1102:25734:7514 1:N:0:1
GAGGCTGATTTATCCTCCGCTTATTGATATGCTTAAGTTCAGCGGGTAGTCCTACCTGATTTGAGGTCAAAAGTCAATAAGGAAGACGCCAGAAGGCATCGACGCATTAGAGGCACGGGACCGTTCATTCATGCACTTCGGCGAGCGGCGATCATTATCACGCCAAAAGCCTTGTCATGCATAGTCAAAAGTCGACCGCAAGCCCATTCATTTCAGGGGAGCCCGAGTCCTAGACGAGAAGTCCAGATCTCCGGCAGCCCCCACTATCCAAGCACCCTTTCGAAGCAAATCGAGAGGGGTTGAGAATTTACTGACGCTCAAACAGGCATGCTCCTCGGAACACCGAGGAGCGCAAGGTGCGTTCAAAGATTCGATGATTCAC
+
BBCCCCF@FFFFGGGGGGGGGGGHHHHHGHHHHHHHHHHHGHHGFGGGGHGHHGHHHHHHHHHHGHHHHHHHHHHHHHHHHHHHHHHGGGGGHHHHHHHHGHGCCGGGHHHHHGGHGGGGGFGGGHHHHHHHHHHHHHHGGGGGGGGGGGGFGGHHGGGGGGGGGGGGGGGGGGGGGGGGGGGGGGGFGFFGGGFGGGGGGGGGGFFFFFFGHFGFGFCFFFGGHHHHHGHHGGGHHHHHGHHHHHGGCGGGHGGGGGGHHHGFFHHGHFHEFBGHFGGAGHHGHHGFHHGHGGGFGHHHHHHGHHFHGFGGGGCHGGHHHHHHFEHHGHGGGCGGFHEEEAGGHHGGGGGHFGHGGGGHFGGGGGGGGGBFFFFFFBAA3B
@M02197:105:000000000-AN6RF:1:1102:15371:7888 1:N:0:1
GAGGCTGATTTATCCTCCGCTTATTGATATGCTTAAGTTCAGCGGGTAGTCCTACCTGATTTGAGGTCAAAAGTCAATAAGGAAGACGCCAGAAGGCATCGACGCATTAGAGGCACGGGACCGTTCATTCATGCACTTCGGCGAGCGGCGATCATTATCACGCCAAAAGCCTTGTCATGCATAGTCGAAAGTCGACCGCAAGCCCATTCATTTCAGGGGAGCCCGAGTCCTAGACGAGAAGTCCAGATCTCCGGCAGCCCCCACTATCCAAGCACCCTTTCGAAGCAAATCGAGAGGGGTTGAGAATTTACTGACGCTCAAACAGGCATGCTCCTCGGAACACCGAGGAGCGCAAGGTGCGTTCAAAGATTCGATGACTCAC
+
BBCCBCFFFFFFGGGGGGGGGGGHHHHHHHHHHGHHHHHHHHHGGGGGGHHHHHHHHHHHHHHGGHHHHHHHHHHHGHHGGHHHHHHGGGGGHHHHHHHHGHGGGGGGHHHHHGGHGGGGGGGGGHHHHHHHHHHHHHHGGGGDGGGGGGFGGGHHGGGGGGGGGGGGGGGGGGGGGGGGGGGGGGGFFFFFGGEFFFGGGGGGGFFGGGGFGGHGFFGDFFFGHHGHHFFGGGGHHFFHHHFFHHHFGCGGHGGGGGGEHHHHGHGGGHHGFGGHFEFEGHHHHHGHHGGHHGGGGHHHFHEHHHGE4EGGGGGHGFHHHHHFHHGGHHGGGGGFHFGGFEGGHHGGGFGHHFHGGGGGGGGGGGGGGGFFFFFFFAAABB
@M02197:105:000000000-AN6RF:1:1102:24612:8053 1:N:0:1
GAGGCTGATTTATCCTCCGCTTATTGATATGCTCCTCCGCTTATTGATATGCTTAAGTTCAGCGGGTAGTCCTACCTGATTTGAGGTCAAAAGTCAATAAGGAAGACGCCAGAAGGCATCGACGCATTAGAGGCACGGGACCGTTCATTCATGCACTTCGGCGAGCGGCGATCATTATCACGCCGAAAGCCTTGTCATGCATAGTCAAAAGTCGACCGCAAGCCCATTCATTTCAGGGGAGCCCGAGTCCTAGACGAGAAGTCCAGATCTCCGGCAGCCCCCACTATCCAAGCACCCTTTCGAAGCAAATCGAGAGGGGTTGAGAATTTACTGACGCTCAAACAGGCATGCTCCTCGGAACACCGAGGAGCGCAAGGTGCGTTCAAAGATTCGATGATTCAC
+
CCCCCCFFFFFFGGGGGGGGGGGGGHGHHHHHHHHHHHGGGGGHHHHHHHHHHHGHHHHHHHGGGGGGGHHHHHGHHHHGHHHHGHHHHHGHHHHHGGHHHHHHHHHGGGGGHHHHHHHHGHGGGGGGHHHHHGGHGGGGGGGGGHHHHHHHHHHHHHHGGGGCGGGGGGGGGGGGGGGGGGGGFFFFFFFFFFFFFFFFFFFFFFFFFFFFFFFFFFFFGGGGGFFGGGGFFGHGGGGGGGCGHHHHHHHHDGGGGGFFFHGHHHH?CD/CFGGGFGGGGHHFHHGGHHHE/BGHGDHGGHGGHHGHFHGHFGGGGHHHGHGHHHHGE@FGGGGHGHHHHHHHHGHHHEGFGGGGHGGFGGGECGGGGCEC5HGGGGGHGGGGGGGGGFFFFD5FFA?BBB
@M02197:105:000000000-AN6RF:1:1102:12136:8316 1:N:0:1
GAGGCTGATTTATCCTCCGCTTATTGATATGCTTAAGTTCAGCGGGTATCCCTACCTGATCTGAGGTCACCCAAACTAACAATGGGTGGGTTCAGGCAAGTACAATTATAGTAAGCTCAGCGACTTTATTCATTATTACGCCTGGCTCAGATATAAATTATACTGCCATATACATTTCTGAAGGGCACCTCTATAAATGAGGGGCCTCTCCAAACAAATCCAAACATTATAAAATAATGCTTGAGAAGATGGGAGAGTTGACGCTCAAACAGGTATGCCCTATGGAATACCATAGGGCGCAATGTGCGTTCAAAGATTCGATGATTCAC
+
CCCCCBFFFFFFGGGGGGGGGGGHHHHHHHHHHHHHHHHHHHHGGGGGHHHHHHHHHGHHHHHHHGHHHHHHGHHHHHHHHHHHHHHGGGGGHGHHHHGHHHHHHHHHHHHHHHHGHHHHHHHGGHHHHHHHHHHHHHHHGGHHHHHHHHHHHHHHHHHFHHHHHHHHHHHHHHHHHHHHHHHHGHHGHHHHHHHHFHHHHHGFGGGHGHHHHHHHHHHGHHHGHHGGGGHHHHHHHHGFBHGHHHHHHHHHGGHHHFGGGGHGGHHHHHHHHHHGHHGHHHHHHHHHHHHHHFGGE?HHGHGGGGHGGGGGGGGGGFFFFFFFCCCCC
@M02197:105:000000000-AN6RF:1:1102:19487:8413 1:N:0:1
GAGGCTGATTTATCCTCCGCTTATTGATATGCTTAAGTTCAGCGGGTATCCCTACCTGATCCGAGGTCAACCTAGAAAGATTCTCCCTGAGGGGAGGCAGACCGTGTCCCGTAAACCCATGTGTCCGATACGTGTCCCGTGAAGAACTCAGTGTACCGGGGGTCCAACGAGGCCGCCGTCATTGTCTTTGGGGGGGGCAGGAGCCCCCGAGGGGGCCTCCACCAAACCGTCCAACACCAAGCCGAGGGCTTGAGGGGTGATAATGACGCTCGAACAGGCATGCCCTTCGGAATACCAAAGGGCGCAATGTGCGTTCAAAGATTCGATGATTCAC
+
BBBCCCFFFFFFGGGGGGGGGGGHHHHHHHHGHHGHGHFHHHHGGGGGHGHHHHHHHFFHHHHGGCGGHHHGHHHFEHHGHHHHHHHHHHHGCG?ECGGGFHHGGHHGHHGHGGHGHGGHHHHHHHGGGGGGHHHFHHGHGGGGHFHHGHHHHGHHGGGGGGEGGGGGGGGGGGGF@DDGGGGFFEFFFGGGFGHHHHHFHFFFFFFGGGGGGGFFFFFFFFGGFFGEGFHGGFGGGGGGGGGHHHGHGHHGGECFHGHF5FFGDEGDFHGHHHG5HHEHGFDDE?GGHHGHHGGHHF2E2?GFHFG2EGFAFGFGGGGGG4BFFFFFFBBAA?
@M02197:105:000000000-AN6RF:1:1102:20275:8032 1:N:0:1
GAGGCTGATTTATCCTCCGCTTATTGATATGCTTAAGTTCAGCGGGTAGTCCTACCTGATTTGAGGTCAAAAGTCAATGAGGAAGACGCCAGAAGGCATCGACGCATTAGAGGCACGGGACCGTTCATTCATGCACTTCGGCGAGCGGCGATCATTATCACGCCAAAAGCCTTGTCATGCATAGTCGAAAGTCGACCGCAAGCCCATTCATTTCAGGGGAACCCGAGTCCTAGACGAGAAGTCCAGATCTCCGGCAGCCCCCACTATCCAAGCACCCTTTCGAAGCAAATCGAGAGGGGTTGAGAATTTACTGACGCTCAAGCAGGCATGCTCCTCGGAACACCGAGGAGCGCAAGGTGCGTTCAAAGATTCGATGATTCAC
+
BCCCCCFFFFFFGGGGGGGGGGGHHHHHHHHHHHHHFHHHHHHGGGGGGHHHHHHHHHGHHHHHGHHHHHHHHHHHHHHHHHHHHHHGGGGGHHHHHHHHGFGGGGGGHGHHHGGHGGGGGGGGGHHHHHHHHHHHHHHGGGGGGGGGGGGGGGHGGGGGGGGGGGGGGGGGGGGGGGGGGGGGGGGFFGGGGGGGGGGGGGGGGGFGHHHHHGHHHHFFGGGGHHHHHHHGGGGHHHHHHGHHHHHGCCGGHGGGGGFEGHGHHHFGHHHGFEGHGGGHGHHHHHGHGCGHHGGGGHHHHHGHHHFHFHGGGGGHHFHHHHHFHHHHHHGGGGGGHHGGGGGGHHGGGGGHHHHGGGGHGGGGGGGGGGFFFFFFFBBCCB
@M02197:105:000000000-AN6RF:1:1102:13581:8489 1:N:0:1
GAGGCTGATTTATCCTCCTCTTATTGATATGCTTAAGTTCAGCGGGTAGTCCTACCTGACTTGAGGTCAAAAGTCAATAAGGAAGACGCCAGAAGGCATCGACGCATTAGAGGCACGGGACCGTTCATTCATGCACTTCGGCGAGCGGCGATCATTATCACGCCAAAAGCCTTGTCATGCATAGTCGAAAGTCGACCGCAAGCCCATTCATTTCAGGGGAGCCCGAGTCCTAGACGAGAAGTCCAGATCTCCGGCAGCCCCCACTATCCAAGCACCCTTTCGAAGCAAATCGAGAGGGGTTGAGAATTTACTGACGCTCAAACAGGCATGCTCCTCGGAACACCGAGGAGCGCAAGGTGCGTTCAAAGATTCGATGATTCAC
+
BCCDCDFFFFFFGGGGGGGGGGHHHHHHHHHHHGHGHHHHHHHGGGGGGHHHHHHHHHHHHHHGHHHHGHHHHHHHHHHGHHHHHHHGGGGGGHHHHHHHGHGGGGGGHGHHHGGHGGGGGGGGGHHHHHHHHHHHHHHGGGGFGGGGGGFGGGHHHHHHHGGGGGGGGGGGGGGGGHHHGGHGHHGGGGFFGGGGGFGGGGGFFFFFGFFHFGHFFFGFGGFGHHHHHHHHFGGGBHHFFBHGGGHDFCGGHGGGGCCEHFFGHHHGHHHGFFGFGGHHGHGGHGFFFBGHFGGGGHHHHHHHGHHHHHFFGGGHGGHHHGHGHHHHHHGGGGGGHHGGEAGGGBAFGGGHHGBGGGGHGGGGGGGGGFBFFFFFFBBBAA
@M02197:105:000000000-AN6RF:1:1102:23658:8630 1:N:0:1
GAGGCTGATTTATCCTCCGCTTATTGATATGCTTAAGTTCAGCGGGTATCCCTACCTGATCTGAGGTCACCCAAACTAACAATGGGTGGGTTCAGGCAAGTACAATTATAGTAAGCTCAGCGACTTTATTCATTATTACGCCTGGCTCAGATATAAACTATACTGCCATATACATTTCTGAAGGGCACCTCTATAAATGAGGGGCCTCTCCAAACAAATCCAAGCATTATAAAATAATGCTTGAGAAGATGGGAGAGTTTACGCTCAAACAAGTAAGGCCTATGGAATACCATAGGGCGCAATGTGCGTTCAAAGATTCGATGATTCA
+
A1A?>A1FFFFFFGGGFGECAE?1AD3DEFGFFF2ABB2A2F1E0E/A1DFECHGHHHFEDGD21FGFGHFCCGHFF@B11FGDHA>>>/>/BE21BEC/;$FGFEGFGD9FG;FBGFEFEEEE0GGCD=2BFBFDD;GGGCGC>1FGFFBDGHG?1G?<GFH9B1<GFHHGFHHGGFHGB1D9GEFCEHHG>GGF1DDGDB/@CCF0:FF0FGEFEA19B2F#9BF2BFFFEBHHFHFEF2122210B000B1B2HFA/A/BGFHHGD1B1B111B11FAF2B22BD2111B0A0EB11D1000111A333EDEF1FFFB1@11>1>
@M02197:105:000000000-AN6RF:1:1102:14006:8533 1:N:0:1
GAGGCTGATTTATCCTCCGCTTATTGATATGCTTAAGTTCAGCGGGTAGTCCTACCTGATTTGAGGTCAAAAGTCAATAAGGAAGACGCCAGAAGGCATCGACGCATTAGAGGCACGGGACCGTTCATTCATGCACTTCGACGAGCGGCGATCATTATCACGCCAGAAGCCTTGTCATGCATAGTCAAAAGTCGACCGCAAGCCCATTCATTTCAGGGGAGCCCGAGTCCTAGACGAGAAGTCCAGATCTCCGGCAGCCCCCACTATCCAAGCACCCTTTCGAAGCAAATCGAGAGGGGTTGAGAATTTACTGACGCTCAAACAGGCATGCTCCTCGGAACACCGAGGAGCGCAAGGTGCGTTCAAAGATTCGATGATTCAC
+
CCCCCCFFFFFFGGGGGGGGGGGHGGHHGHHHHGGHHHHHHHHGGGGGGHHHHHHHHHFHHHHGGHHHHHHHHHHHHGHHGHHHHHHGGGGGHHHHHHHHGHGGGGGGHHHHHGGHGGGGGGGGGHHHHHHHHHHHHHHGHGGGGGGGGGGGGGHHHHHHHGHGGGGGFGGGGGGGGGGGGGFGGGGGGEGFGGGGFGGGGGGGGGGGGGGGHGHGGGHGGGGGHHHHHFGHGGGHHHHHHHHHHHHGGDFGHGGGGGGGHFFHFHHGHHHGGGGHDGHHGHHHGHGHFFGHHGGGGHHHHHHGHHHHHHGGGGGHFEGHHHEFHHHHHEGGGEFEEHFGGFFFGGEEGGGGHGHGGGGHGGGGGFFGGGFFFFFFFBBBAB
@M02197:105:000000000-AN6RF:1:1102:27878:9030 1:N:0:1
GAGGCTGATTTATCCTCCGCTTATTGATATGCTTAAGTTCAGCGGGTAGTCCTACCTGATTTGAGGTCAAAAGTCAATAAGGAAGACGCCAGAAGGCATCGACGCATTGGAGGCACGGGACCGTTCATTCATGCACTTCGGCGAGCGGCGATCATTATCACGCCAAAAGCCTTGTCATGCATAGTCAAAAGTCGACCGCAAGCCCATTCATTTCAGGGGAGCCCGAGTCCTAGACGAGAAGTCCAGATCTCCGGCAGCCCCCACTATCCAAGCACCCTTTCGAAGCAAATCGAGAGGGGTTGAGAATTTACTGACGCTCAAACAGGCATGCTCCTCGGAACACCGAGGAGCGCAAGGTGCGTTCAAAGATTCGATGACTCAC
+
CCCCCCFFFFFFGGGGGGGGGGGHHGHHGHHHHHHGGHHHHGHGGGGGGHHHHHHHHHHHHHHHGGHHHHHHHFHHHHHGHHHHHHHGGGGGHHHHHHHHGGGGGGGGHHHHGGGHGGGGGGGGGHHHHHHHHHHHFHHGGGGCGGGGGGFGGGGGGGGGGFFGGFFFFGGGGGGGGGGGGGGGGGGFFFFGGFFGGFGGGGGGGGGFFFFFGFHFFGHGGFFGHFHGHGHHGGGHHHHHHHGHHHHCGCFGHEGGGGGGHGHHHGHGHHFFF0GGGEGHGHHHHHGHHHGHGGGGGGHHGHHGFHHGEGGGGGGHGHHGHHHHHHHHHGGGGEDGGHGGGGGGGFGEGGGHHHHGGGGFGFGGGGGGGGFFFFBFFBBBBB
@M02197:105:000000000-AN6RF:1:1102:21823:9052 1:N:0:1
GAGGCTGATTTATCCTCCGCTTATTGATATGCTTAAGTTCAGCGGGTAGTCCTACCTGATTTGAGGTCAAAAGTCAATAAGGAAGACGCCAGAAGGCATCGACGCATTAGAGGCACGGGACCGTTCATTCATGCACTTCGGCGAGCGGCGATCATTATCACGCCAAAAGCCTCGTCATGCATAGTCGAAAGTCGACCGCAAGCCCATTCATTTCAGGGGAGCCCGAGTCCTAGACGAGAAGTCCAGATCTCCGGCGGCCCCCACTATCCAAGCACCCTTTCGAAGCAAATCGAGAGGGGTTGAGAATTTACTGACGCTCAAACAGGCATGCTCCTCGGAACACCGAGGAGCGCAAGGTGCGTTCAAAGATTCGATGATTCAC
+
BBBBBBFFFFFFGGGGGGGGGGGHHHGHHGHHHHHHGHHHGHHGGGGGGHHHHFHHHHCGHHHHGGHHHEHHHHHHHHHHHHHHHHHGGGGGHHHHHGHHGHGGGGGGHHHHHGGHGGGGGGGGGHHHHHHHHHHHHHHGGGGCGGGDGGFGGGHHGGGGGGGGGGGGGGGGGGGGFGGGGGGGFFFEEFFFFFFFFGGGGGGFGGFFFFFFGFFGGGGGGFFGHHHHHFHFFFGHHGHHHEHHHFHGGGGGGGGGGGGGHHGHDHHGHHHGFGGHEFGHGHHHHHGHHHGHFGGGGHHHHHHHFFDGBFGGGDFHEDHHHHHHHHHHHHGGGGDGHHGGGGGGGHGGGGFHHGHGGCGHGGGGGGGGGGFFFFFFFBBBBB
@M02197:105:000000000-AN6RF:1:1102:26773:9121 1:N:0:1
GAGGCTGATTTATCCTCCGCTTATTGATATGCTTAAGTTCAGCGGGTATCCCTACCTGATCCGAGGTCAACCATAGAAAGTTGGGGGTTTTGGCGCGTACCATCCGAGTTCTATAGCGAGAAAAGTTACTACGCTTAGAGCCGAAGGGCACTGCCACTAATTTTAAGAGCTGCTAAGTAGCATGCTCCAACACCAAGCTAGGCTTGAGGGTTATAATGACGCTCGAACAGGCATGCCCCCCGGAATACCAAGGGGCGCAATGTGCGTTCAAAGATTCGATGACTCAC
+
CCCCCCF?FFFFGGGGGGGGGGGHGHGHHHGHHHHHFHHGGFHEGGGGFHHHHHHHHGHHHHHGGCGHHHHHGHHHFGHHHFHGGGGEEGFF@?EGCECECFHHHGGFGFHHFHFHHFFBFGHGHHHDGFFDECFF;GFFGEFGGGD0CFGGGHHFGHHGHHHHHGFFGGHHHGGGGGGGGGHHHHGHGGFGGGEFFCFFGHEGGHHHGHHHHHGHGGGGFHEGGHFHHHGHGGCGECGCHGGFHHHHHGHCGGGGHHFHGFGGHGGGGGGGGFGFFFFFFFA?AAA
@M02197:105:000000000-AN6RF:1:1102:20554:9190 1:N:0:1
GAGGCTGATTTATCCTCCGCTTATTGATATGCTTAAGTTCAGCGGGTAGTCCTACCTGATTTGAGGTCAAAAGTCAATAAGGAAGACGCCAGAAGGCATCGACGCATTAGAGGCACGGGACCGTTCATTCATGCACTTCGGCGAGCGGCGATCATTATCACGCCAAAAGCCTTGTCATGCATAGTCGAAAGTCGACCGCAAGCCCATTCATTTCAGGGGAGCCCGAGTCCTAGACGAGAAGTCCAGATCTCCGGCAGCCCCCACTATCCAAGCACCCTTTCGAAGCAAATCGAGAGGGGTTGAGAATTTACTGACGCTCAAACAGGCATGCTCCTCGGAACACCGAGGAGCGCAAGGTGCGTTCAAAGATTCGATGATTCAC
+
CDDDCDFFFFFFGGGGGGGGGGGHHHHHHGHHHHGHHHHHGGHGGGFGGHHHHHHHHHHHHHHHGHEHHHGHHGHHHHHHHHHHHHHGGGGGHHHHHHHHGHGGGGGGFBDGHGGHGGGGCGGGGHHHHGHHHGHHHHHGGGGFFGGGGGGGGGGHGGFFGGGGFGGGGGGGGGGGGGGGGGGGGGGFFFFGFGGGGGFFGGGGGGGGGGGGGGHGGGHGGGGGHHFGHFGGGGGHHGHHHHGHHHHFGGCGGEDFGGGHHHHHHFCGHHHGGHGHGGHHGHHHGFFFGBGHHGGEEFCFGHHHFF4GEHGGGGGHFFFHHFB5BGHHHHGE?GGFGHGGGGGEHHGGGGGHHHFGGGGHFGGGGGGFFCFFFFFFFAA@BA
@M02197:105:000000000-AN6RF:1:1102:13290:9241 1:N:0:1
GAGGCTGATTTATCCTCCGCTTATTGATATGCTTAAGTTCAGCGGGTAGTCCTACCTGATTTGAGGTCAAAAGTCAATAAGGAAGACGCCAGAAGGCATCGACGCATTAGAGGCACGGGACCGTTCATTCATGCACTTCGGCGAGCGGCGATCATTATCACGCCAAAAGCCTTGTCATGCATAGTCGAAAGTCGACCGCAAGCCCATTCATTTCAGGGGAGCCCGAGTCCTAGACGAGAAGTCCAGATCTCCGGCAGCCCCCACTATCCAAGCACCCTTTCGAAGCAAATCGAGAGGGGTTGAGAATTTACTGACGCTCAAACAGGCATGCTCCTCGGAACACCGAGGAGCGCAAGGTGCGTTCAAAGATTCGATGATTCAC
+
ABBBBBFFFFFFGGGGGGFGEGGGHGHHHHHGHHGHCGHHFHBGGCGFEFFHHHHHHHHHHHHFFHGGF3GHHHHHHHHHFH3EGAFGGGGGG3FGGHHEGFGGCGGEHFHFBEFFE@CGGGGDGHFHHHHHGFHHHHFGGGG?DFFGEGDGGFHHB0CFFAFFFFFFGGFFGGGGGGGGGGGGFFFFFFFFFFFFGFFGGGFCFGFFFGFFFFGFFFFFFFFGHFGEHFHFGGFF<F<<0GFFFDB@@G?GGGDCCCCGHHFCB11/CGBA/HEE?/0EEDHHHFFBB3GGC?GGGGHHFHHHGF4EEF1EEECHGGCF533FFGA3HGGGECGGHFEFAEEA23EE2GEFB4HGGE?FB5FGFDGGFCFBB5FFFA?AAA
@M02197:105:000000000-AN6RF:1:1102:14402:9305 1:N:0:1
GAGGCTGATTTATCCTCCGCTTATTGATATGCTTAAGTTCAGCGGGTAGTCCTACCTGATTTGAGGTCAAAAGTCAATAAGGAAGACGCCAGAAGGCATCGACGCATTAGAGGCACGGGACCGTTCATTCATGCACTTCGGCGAGCGGCGATCATTATCACGCCAAAAGCCTTGTCATGCATAGTCGAAAGTCGACCGCAAGCCCATTCATTTCAGGGGAGCCCGAGTCCTAGACGAGAAGTCCAGATCTCCGGCAGCCCCCACTACCCAAGCACCCTTTCGAAGCAAATCGAGAGGGGTTGAGAATTTACTGACGCTCAAACAGGCATGCTCCTCGGAACACCGAGGAGCGCAAGGTGCGTTCAAAGATTCGATGATTCAC
+
CCCCCDFFFFFFGGGGGGGGGGGHHHHHHHHHHHHHHHHHHHHGGGGGGHHHHHHHHHGHHHHGGHHHHHHHHHHHHHHHHHGHHHHGGGGGHGHHHHHHGGGGGGGGHHHHGGGHGGGGGGGGGHHHHHHHHHHHHHHGGGGGGGGGGGGGGGHHGGGGGGGGGGGGGGGGGGGGGGGGGGGGGGGFFFFFFGGFGGGFFFFGGGFFFGGFFGHGGFHFCGFGGHHHHHFHFGGHHFHHFHHHHHEGGGGGHGGGGGGHHHGGGCHGHHHGGGGHGGEHGGHHHHGHHFGHHGGGGHHHHHHHHHFHFGGGGGGGGHHHHHHFHHHHHG1CCGGEGHGGGGGGHHFGGGEG5FFGGGGHGBFGGGGGGGFFFFFFFBBAAB
@M02197:105:000000000-AN6RF:1:1102:7124:9372 1:N:0:1
GAGGCTGATTTATCCTCCGCTTATTGATATGCTTAAGTTCAGCGGGTAGTCCTACCTGATTTGAGGTCAAAAGTCAATAAGGAAGACGCCAGAAGGCATCGACGCATTAGAGGCACGGGACCGTTCATTCATGCACTTCGGCGAGCGGCGATCATTATCACGCCAAAAGCCTTGTCATGCATAGTCGAAAGTCGACCGCAAGCCCATTCATTTCAGGGGAGCCCGAGTCCTAGACGAGAAGTCCAGATCTCCGGCAGCCCCCACTATCCAAGCACCCTTTCGAAGCAAATCGAGAGGGGTTGAGAATTTACTGACGCTCAAACAGGCATGCTCCTCGGAACACCGAGGAGCGCAAGGTGCGTTCAAAGATGCGATGATTCAC
+
AAABABFFFBFBGDFGFCFGGGD5GCGHHHCGBAGCHDDDEDFEEEAAFFGHG5GFHHHBGFHGFFFHHGGHHFH55FEFGHGHFFGE/>EEFHEFHHFHDFEGGGGE3ED?GEEHECCADGCGGECGBGHHHGGHFHHE/<CCCGGGGGFFFBFC0B?FFFFEDBGEFEGGFFGGGGGGGGGGFGFFBDF99DEBB?GGGGGFFFFFFEFFFFFGECG@CDFGFHFFFEFFFFGFGHG<01FD1HHCC@C<0F<GC@@F0FFFGHHGHHHGGHEE<E0/GHHFFGFHG1EB0?GGCE0GBBHGGFB2HGEEEFEFF1FHGHGF11FA//GGEE/ED2/AGEAECF/A00?GGFGEE0E01GEF3GD?A11B331DF1>>1>
@M02197:105:000000000-AN6RF:1:1102:25519:9565 1:N:0:1
GAGGCTGATTTATCCTCCGCTTATTGATATGCTTAAGTTCAGCGGGTATCCCTACCTGATCTGAGGTCACCCAATCTAACAATGGGTGGGTTCAGGCAAGTACAATTATAGTAAGCTCAGCGACTTTATTCATTATTACGCCTGGCTCAGATATAAACTATACTGCCATATACATTTCTGAAGGGCACCTCTATAAATGAGGGGCCTCTCCAAACAAATCCAAACATTATAAAATAATGCTTGAGAAGATGGGAGAGTTGACGCTCAAACAGGTATGCCCTATGGAATACCATAGGGCGCAATGTGCGTTCAAAGATTCGATGATTCAC
+
CBBCCBFFFFFFGGGGGGGGGGGHHHHHHHHHHHHHHHHHHHHGGGGGGHHHHHHHFHHHGHHHHGHHHHHGGHHHGGHHHHHHHHFFGEFGHHHHHHHHGHHHHHHHHHHHHHHHHHHHHHGHHGHHHHHHHHHGHHHGGHHHHGHHHHHHHHHGHHHHHHHHHHGHHHHHHHGHHHHHHGHHHGHGHHGHHHHHHHGHHEGGGGGHHHHHHFHHHHGGHHGGHHGGHGHGHGHHHHHHFGHHHHHHHHHHHGHHHGGGGGGGHHHHHHGHHHHGHHEGHHGHHHHHFHHHHGGGGGHHHHGGGGHGGGGGGGGGGFFFFFFFCCBCB
@M02197:105:000000000-AN6RF:1:1102:10591:9290 1:N:0:1
GAGGCTGATTTATCCTCCGCTTATTGATATGCTTAAGTTCAGCGGGTAGTCCTACCTGATTTGAGGTCAAAAGTCAATAAGGAAGACGCCAGAAGGCATCGACGCATTAGAGGCACGGGACCGTTCATTCATGCACTTCGGCGAGCGGCGATCATTATCACGCCAAAAGCCTTGTCATGCATAGTCAAAAGTCGACCGCAAGCCCATTCATTTCAGGGGAGCCCGAGTCCTAGACGAGAAGTCCAGATCTCCGGCAGCCCCCACTATCCAAGCACCCTTTCGAAGCAAATCGAGAGGGGTTGAGAATTTACTGACGCTCAAACAGGCATGCTCCTCGGAACACCGAGGAGCGCAAGGTGCGTTCAAAGATTCGATGATTCAC
+
BCCCCCFFFFFFGGGGGGGGGGGHHHHHHHHHHHHHHHHGHHHFFGGGGHHHHHHHHGHHHHHFGHHHFHHHHHGHGHHFFFHHHHGGGGGGFHHHHGHHGGGGGGGGGHHHHGGHGGGGGGGGGHHHHHHHHHGHHHHGGGCCCFGGGGFFGGHHGGGGGGGGGGGGGGGGGGGGFGGGGGGGGGGGGDFFFFFGGGGGGGGGFFFGFFFFFGHGGFCFGFFFHGHGGGHFGGGHHGHHHFEHHHHG@CCFGFGDGC>/0FFHHHBGHHFECBEEFEGHFHHGHHGHG3FHFGGGGGHHHHHHHHHHGHGGFGGGGHHGHHHHHHHHEGGFGGEAA5CGEFGGHFDGECEF54FAACGFGGGFGGGCFGFFFFFFFBABAB
@M02197:105:000000000-AN6RF:1:1102:20493:9576 1:N:0:1
GAGGCTGATTTATCCTCCGCTTATTGATATGCTTAAGTTCAGCGGGTAGTCCTACCTGATTTGAGGTCAAAAGTCAATAAGGAAGACGCCAGAAGGCATCGACGCATTAGAGGCACGGGACCGTTCATTCATGCACTTCGGCGAGCGGCGATCATTATCACGCCAAAAGCCTTGTCATGCATAGTCGAAAGTCGACCGCAAGCCCATTCATTTCAGGGGAGCCCGAGTCCTAGACGAGAAGTCCAGATCTCCGGCAGCCCCCACTATCCAAGCACCCTTTCGAAGCAAATCGAGAGGGGTTGAGAATTTACTGACGCTCAAACAGGCATGCTCCTCGGAACACCGAGGAGCGCAAGGTGCGTTCAAAGATTCGATG
+
CCCDDDFFFFFFGGGGGGGGGGGHHHHHHHGHHHHHHHHHHHHGGGGGGHHHHGHHHHHHHHHHGGHHHHHHHHHHHHHHHHHEHGHGGGGGHHHHHHHHGFGGGGGGHHGHGGGHGGGCGGGDFHBHHHHHHHHHHHHGDGFFFGGGGGGGGGHHGFGGGFGGGFFGGGGGGGGGGGGGGGGGGFFFGDD9FDFFFFFFCFFFFFFFGFFFFFFFFFCDFDFFFFGEFFFFFGGHFGHHGGHHHHEGC?CGEGGFC?CCFDF3FHFGHHHEGG?E>/?ACHHGFFEHGBGGCFFEFHFHHHHEFF4BFGEEGGCHGGGHHHHGEBDFGGAE002DHGEE22EDHHGGEE2CHGGGGGGGGGGGFFFAFFFABAAB
@M02197:105:000000000-AN6RF:1:1102:5291:9610 1:N:0:1
GAGGCTGATTTATCCTCCGCTTATTGATATGCTTAAGTTCAGCGGGTAGTCCTACCTGATTTGAGGTCAAAAGTCAATAAGGAAGACGCCAGAAGGCATCGACGCATTAGAGGCACGGGACCGTTCATTCATGCACTTCGGCGAGCGGCGATCATTATCACGCCAAAAGCCTTGTCATGCATAGTCGAAAGTCGACCGCAAGCCCATTCATTTCAGGGGAGCCCGAGTCCTAGACGAGAAGTCCAGATCTCCGGCAGCCCCCACTATCCAAGCACCCTTTCGAAGCAAATCGAGAGGGGTTGAGAATTTACTGACGCTCAAACAGGCATGCTCCTCGGAACTCCGAGGGGCGCAAGGTGCGTTCAAAGATTCGATGATTCAC
+
AABCBBFFFFFFGGGGGGGGGGGHHGHHHHHHHHHHHHHHHHHGGGGGGHGHHHHHHHHHHHHHGGHHHHHHHHHEFFHGFHHHFHHGGGGGHHFEGGHFGHGGGGFFHFHHGEFHGCGDCFGFFHHHHHHHFBGHFCHA/CCFGGGCFFGGGDBCFFFFFFFFFFFBBFFFFBFGGFFFGCFFFGFFF?D;FFFFFFBBFFFCEEFGFFFFFFFFC.EFGDGFHHHGFFEGGEGHFHFGGFDDFGG-@--CC?/@D@/F03DBFBBGGHDDEGDG??0GEFHHGG/GF3AGFECEEGBHHHHGEFG@B4DEEF?HEFFHHHHHHEHHHHGGGCGEFGFAEA?CEFEA2GGHHHHGGGGHGGGGGGGEGFBFFFFFFBBBBB
@M02197:105:000000000-AN6RF:1:1102:12356:9699 1:N:0:1
GAGGCTGATTTATCCTCCGCTTATTGATATGCTTAAGTTCAGCGGGTAGTCCTACCTGATTTGAGGTCAAGAGTCAATAAGGAAGACGCCAGAAGGCATCGACGCATTAGAGGCACGGGACCGTTCATTCATGCACTTCGGCGAGCGGCGATCATTATCACGCCAAAAGCCTTGTCATGCATAGTCGAAAGTCGACCGCAAGCCCATTCATTTCAGGGGAGCCCGAGTCCTAGACGAGAAGTCCAGATCTCCGGCAGCCCCCACTATCCAAGCACCCTTTCGAAGCAAATCGAGAGGGGTTGAGAATTTACTGACGCTCAAACAGGCATGCTCCTCGGAACACCGAGGAGCGCAAGGTGCGTTCAAAGATTCGATGATTCAC
+
BCCCCCFFFFFFGGGGGGGGGGGHHHGHGHHHHHHHHHHHHHHGGGGGGHHHHGHHHHHHHHHHGHHHGHHEHHHHHHHHHHHHHHHGGGGGHHHHHHHHGGGGGGGGHHHHHGGHGGGGGGGGGHHHHHHHHHHHHHHGGGGCGGGGGGFGGGHGGGGGGGGGGGGGGGGGGGGGGGGGGGGGGGGFFFFFGFFGGGFFGGGGGGGGGGGFGGHFFFHGGGGGHHHGHHFHGGGHGHHHFHHHGHHGGGGGHGGGGGGHHGHHHGHGHHHGFFDEGDGHGHHHHHGHHEGHHGGGGHHGHHHGHHHGGDGGGGCHGEHHFFHGHHHHHHGGGGGCHHGGEEGGHHGGGGGHHHHGGGGHGGGGGGG?GGFFFFFFFBBBBB
@M02197:105:000000000-AN6RF:1:1102:17317:9829 1:N:0:1
GAGGCTGATTTATCCTCCGCTTATTGATATGCTTAAGTTCAGCGGGTAGTCCTACCTGATTTGAGGTCAAAAGTCAATAAGGAAGACGCCAGAAGGCATCGACGCATTAGAGGCACGGGACCGTTCATTCATGCACTTCGGCGAGCGGCGATCATTATCACGCCAAAAGCCTTGTCATGCATAGTCAAAAGTCGACCGCAAGCCCATTCATTTCAGGGGAGCCCGAGTCCTAGACGAGAAGTCCAGATCTCCGGCAGCCCCCACTATCCAAGCACCCTTTCGAAGCAAATCGAGAGGGGTTGAGAATTTACTGACGCTCAAACAGGCATGCTCCTCGGAACACCGAGGAGCGCAAGGTGCGTTCAAAGATTCGATGATTCAC
+
BCCCCCFFFFFFGGGGGGGGGGGHHHHHHHGHHGFHHHHHGHHGGGGGGHHHHHHHHHHHHHHFGHHHHHHHHHHHGHHHHHHHHHHGGGGGFHHGHHHHGGGGGGGGHGFHHGGHGCGGGGGDGHHHHFFHHHHHHHHGGGGGGGGGGGGGGGHHGGGGGGGGGGGGFGGGFGGGGGGGGHGGGGGGGFFFGGGGGFFGGFFGGGFGFFGGHGHGGGHGGGGGHHHHHHHFGEFHHHGHGHHGHHHGGGGGHGGGGGGHGHHHFHHGHGBGF0GHGCHHGHGGHHGHHFGHHGGGGHHHHHFGHHGHGFGGGGGHGHHHHHHHHHHHHHGGGGGGHHGGGGGECHGFGGGHGHHGGGGHGGGGGGGGGGFFFFFFFBCBBB
@M02197:105:000000000-AN6RF:1:1102:22629:9907 1:N:0:1
GAGGCTGATTTATCCTCCGCTTATTGATATGCTTAAGTTCAGCGGGTAGTCCTACCTGATTTGAGGTCAAAAGTCAATAAGGAAGACGCCAGAAGGCATCGACGCATTAGAGGCACGGGACCGTTCATTCATGCACTTCGGCGAGCGGCGATCATTATCACGCCAAAAGCCTTGTCATGCATAGTCAAAAGTCGACCGCAAGCCCATTCATTTCAGGGGAGCCCGAGTCCTAGACGAGAAGTCCAGATCTCCGGCAGCCCCCACTATCCAAGCACCCTTTCGAAGCAAATCGAGAGGGGTTGAGAATTTACTGACGCTCAAACAGGCATGCTCCTCGGAACACCGAGGAGCGCAAGGTGCGTTCAAAGATTCGATGATTCAC
+
CCCCCCFFFFFFGGGGGGGGGGGHHHHHHHHHHHGHHHHHHHHGGGGGGHHHHHHHHHHHHHHGGHHHHHHHHHHHHHHHHHHGHGHGGGGGHHHHHHHHGHGGGGGGHHHHGGGHGGGGGGGGGHHHHHHHHHHHHHHGGGGGGGGGGGGGGGHHGGGGGGGGGFGFGGGGGGGGGGGGGGGGGGGGGFFGGGGGGGGGGGGGGGGGGGGGHGHGGGGGGGFGHHHGHHHFFGGHHHHHHFHHHHHGCCGGHGGGGGGGAFFHHHFGHHHGGGGHGGHHGHHHHHEHFHGHHGGGGHHFFHHFGGBHHFGGGGGHGHHHHHHGGHHHEGGGGGFDHHGEGGGGHHGFGGGHHHHGGGGHGGGGGGGGGGFFFFFFFBBABA
@M02197:105:000000000-AN6RF:1:1102:20833:9990 1:N:0:1
GAGGCTGATTTATCCTCCGCTTATTGATATGCTTAAGTTCAGCGGGTAGTCCTACCTGATTTGAGGTCAAAAGTCAATAAGGAAGACGCCAGAAGGCATCGACGCATTAGAGGCACGGGACCGTTCATTCATGCACTTCGGCGAGCGGCGATCATTATCACGCCAAAAGCCTTGTCATGCATAGTCGAAAGTCGACCGCAAGCCCATTCATTTCAGGGGAGCCCGAGTCCTAGACGAGAAGTCCAGATCTCCGGCAGCCCCCACTATCCAAGCACCCTTTCGAAGCAAATCGAGAGGGGTTGAGAATTTACTGACGCTCAAACAGGCATGCTCCTCGGAACACCGAGGAGCGCAAGGTGCGTTCAAAGATTCGATGACTCAC
+
CCCCBCFFFFFFGGGGGGGGGGGHHHHHHHHHHHHHHHHGHHHGGGGGGHGGHHHHHHHHHHHHGHHHHHHGHHHHHHHHHHGHHHHGGGEGHHHGHHHHGHGGGGGGHHGGHGGHGGGGGGGGGGHHHHHHHHHHHHHGGGGGCGGGGGGGGGHHGGGGGGGGGGGGGGGGGFFGGGGGGGGGGGGFFFFGGGFGGGGGGGGGGGGGGGFFGGFGGGHDFFFGGHHHFGHHGGGHHHHHHFHGHHHGDC?GHGGGGGGHHHHGFGBFHHHGGHGHGGHHGHHHHHGHGEGHHGGGGHGHHHHHHHFBGGEFGGGHGHHHHHHGHGHEHEGCFCGGHHEEGGGGHHGDAGGHHFHGGGGGGGGGGGGGFGFFFFFFFBBBBB
@M02197:105:000000000-AN6RF:1:1102:6610:9980 1:N:0:1
GAGGCTGATTTATCCTCCGCTTATTGATATGCTTAAGTTCAGCGGGTAGTCCTACCTGATTTGAGGTCAAAAGTCAATAAGGAAGACGCCAGAAGGCATCGACGCATTAGAGGCACGGGACCGTTCATTCATGCACTTCGGCGAGCGGCGATCATTATCACGCCAAAAGCCTTGTCATGCATAGTCAAAAGTCGACCGCAAGCCCATTCATTTCAGGGGAGCCCGAGTCCTAGACGAGAAGTCCGGATCTCCGGCAGCCCCCACTATCCAAGCACCCTTTCGAAGCAAATCGAGAGGGGTTGAGAATTTACTGACGCTCAAACAGGCATGCTCCTCGGAACACCGAGGAGCGCAAGGTGCGTTCAAAGATTCGATGATTCAC
+
BBBBBBFFFFFFGFGFFGGEGGGHHHHHFHFHHHHHHHHHGHHFGGGGGHHHHHHHHGHHHHHDEHHHHHHHHHHHHH@GHHFEHGHGGGGGHHGHHHHHGHGGGGGGHHHHHGGHGGGGGGGGGHHHHHEHHHHHHFHGGGGA-CGCGGGGGGHHGGGGGGGGGFFGGGGGGGGGGGGGGGGGGGGGGFFCFFECGGGGGFFGGGGGGFGFGFFFFGHGGGGGHHHHHHFFGGFFHGHGGFGFGHGGGCGGHGECG@?GHHHHHHGGHHHGGFE0A/FFEHGHHHGHHBGFHGGECHHHHHGGHHFGFGDEEE0E1FHHHFHHHGBHGHGCGGGGHHGEFE?GHHGGGGCGFFF2GGGHGGGGGFGEG4FCBFFBFBBBBB
@M02197:105:000000000-AN6RF:1:1102:21000:10131 1:N:0:1
GAGGCTGATTTATCCTCCGCTTATTGATATGCTTAAGTTCAGCGGGTAGTCCTACCTGATTTGAGGTCAAAAGTCAATAAGGAAGACGCCAGAAGGCATCGACGCATTAGAGGCACGGGACCGTTCATTCATGCACTTCGGCGAGCGGCGATCATTATCACGCCAAAAGCCTTGTCATGCATAGTCAAAAGTCGACCGCAAGCCCATTCATTTCAGGGGAGCCCGAGTCCTAGACGAGAAGTCCAGATCTCCGGCAGCCCCCACTATCCAAGCACCCTTTCGAAGCAAATCGAGAGGGGTTGAGAATTTACTGACGCTCAAACAGGCATGCTCCTCGGAACACCGAGGAGCGCAAGGTGCGTTCAAAGATTCGATGATTCAC
+
AABCBCFFFFFFGGGGGGGGGGGHHHHHHHHHHHHHHHHHHGHGGGGGGHHGHHHHHHHHHHHHGHHHHHHHHHHHHHHGHHHHHHHGGGGGHHHHHHHHGGGGGGGGHHHHHGGHGGGGGGGGGHHHHHHHHHGHHHHEDDGCGGGGGGFFFGHHGGGGGGGGGGBFFGGGGGGGGGGGGGGGGGGGGFFGGGGGGGGGGFFGGGFGGFFFFGHGGGHGGGGGHFHHHFHFGFFHHHHHHHEHHHHD@/GGFADGGCGHGHHFGHHGHHGGFFGHGGFGGHHHGGGGHHGHHGGGGHHHHHHHHHFGHGGEGFGHFHHHHHG5GHHHHHGGCGGGHHGFGGGEFGEEGFGHHCHGGGGHGGGGGGGGGCBFFFFFFBCCCC
@M02197:105:000000000-AN6RF:1:1102:12977:10163 1:N:0:1
GAGGCTGATTTATCCTCCGCTTATTGATATGCTTAAGTTCAGCGGGTAGTCCTACCTGATTTGAGGTCAAAAGTCAATAAGGAAGACGCCAGAAGGCATCGACGCATTAGAGGCACGGGACCGTTCATTCATGCACTTCGGCGAGCGGCGATCATTATCACGCCAAAAGCCTTGTCATGCATAGTCAAAAGTCGACCGCAAGCCCATTCATTTCAGGGGAGCCCGAGTCCTAGACGAGAAGTCCAGATCTCCGGCAGCCCCCACTATCCAAGCACCCTTTCGAAGCAAATCGAGAGGGGTTGAGAATTTACTGACGCTCAAACAGGCATGCTCCTCGGAACACCGAGGAGCGCAAGGTGCGTTCAAAGATTCGATGATTCAC
+
CCCCCDFFFFFFGGGGGGGGGGGHHGHHHHHHHHHHHHHHHHHGGGGGGHHHHHHHHHGHHHHHGHHHHHHHHHHGHHHHHHHHHHHGGGGGHHHHHHHHGHGGGGGGHHHHHGGHGGGGGGGGGHHHHHHHHHHHHHHGGGGCFGGGGGGGGGHGFGGGGGGGGGGGGGGGGGGGGGGGGGGGGGGGFFFGGFFGGGGGGGGGGGGGGFFFFGHGGFHFFFFGHGHHHFHFGGGHHHHHGHHFGHHGGGGGHGDGFGFEHHFHHEGGHHHGFFGHDFCHGHHHHHGHGHGHGGGGGHHHHHHHHHHHHGE?GGGGFDFHHHHHFHHHGHCGGGGGHHGEGDGGHHGFGGGHGHHGGGGGGGGGGGGGGGFFFFFFFBBBAB
@M02197:105:000000000-AN6RF:1:1102:28465:10166 1:N:0:1
GAGGCTGATTTATCCTCCGCTTATTGATATGCTTAAGTTCAGCGGGTAGTCCTACCTGATTTGAGGTCAAAAGTCAATAAGGAAGACGCCAGAAGGCATCGACGCATTAGAGGCACGGGACCGTTCATTCATGCACTTCGGCGAGCGGCGATCATTATCACGCCAAAAGCCTTGTCATGCATAGTCGAAAGTCGACCGCAAGCCCATTCATTTCAGGGGAGCCCGAGTCCTAGACGAGAAGTCCAGATCTCCGGCAGCCCCCACTATCCAAGCACCCTTTCGAAGCAAATCGAGAGGGGTTGAGAATTTACTGACGCTCAAACAGGCATGCTCCTCGGAACACCGAGGAGCGCAAGGTGCGTTCAAAGATTCGATGATTCAC
+
CBCCBBFFFFFFGGGGGGGGGGGHHHGHFHGHHHHHHFHFFHHGGGGGGHHHHHHHHHHHHHHHGHHHHHFHHHHHGHHHHHGHHHHGGGGGHHHHHHHHGHGGGGGGHHHHHGGHGGGGGGGGGHHHHEHHHGHGHHHGGGGGGGGGGGGGGGHHGGGGGGGGGGGGGGGGGGGGGGGGGGGGGGGFFFFFFFFGFFGGGGGFGGGGFFFFGFHGGGHGGGGGHHGHFGHHGGGHHHHGEEHHHBFD@/GCHGGGGGGEFFHHHFGGHHGGGGGG?DFFGHHFFEGHHHGHHGGFFFHHHHHHHHGFEHGGGGGHGHGGHGHFFHEHGGGEGGGGHGGDGGEEHGAE22GHHHHGGEDFGFBGGGGGFFFFFFFFF?A>3A
@M02197:105:000000000-AN6RF:1:1102:18272:10252 1:N:0:1
GAGGCTGATTTATCCTCCGCTTATTGATATGCTTAAGTTCAGCGGGTAGTCCTACCTGATTTGAGGTCAAAAGTCAATAAGGAAGACGCCAGAAGGCATCGACGCATTAGAGGCACGGGACCGTTCATTCATGCACTTCGGCGAGCGGCGATCATTATCACGCCAAAAGCCTTGTCATGCATAGTCAAAAGTCGACCGCAAGCCCATTCATTTCAGGGGAGCCCGAGTCCTAGACGAGAAGTCCAGATCTCCGGCAGCCCCCACTATCCAAGCACCCTTTCGAAGCAAATCGAGAGGGGTTGAGAATTTACTGACGCTCAAACAGGCATGCTCCTCGGAACACCGAGGAGCGCAAGGTGCGTTCAAAGATTCGATGACTCAC
+
BCCBCCFFFFFFFGGGGGGGGGGHHFFHHHHHHCFHHHHHHHHGGGGGGHHHGHHGHHHHHHHGGHHHHHHHGHHHGHHHHGHHHHGGGGGGGHHHHHHHGHGGGGGGHHHHHGGHGGGGGGGGGHFHHGHHHGHHHHHGGGCFGGGGGGGGGGHHGGGGBEGGGGFGGGGGGGGGGGGGGGGGFGGFFFFFFFFFFEGGGFGGFGFGFFFFFGHFFEFFGFFGGHHHFFFGFFFFBEHHHFEFGFFGGCCGHGGCGGGHFFGG?GBGFHE?FBFF/EBAEHHFHFFGF3?HGGGGGHHHGHGDFB4HFBGGGGGFGGBFHHHGHHFGCGE00EEED52EFEGGHGFCGCGHGGHGCGEEFFDGGGBCGEC4FFFD5BAAAA
@M02197:105:000000000-AN6RF:1:1102:6662:10341 1:N:0:1
GAGGCTGATTTATCCTCCGCTTATTGATATGCTTAAGTTCAGCGGGTAGTCCTACCTGATTTGAGGTCAAAAGTCAATAAGGAAGACGCCAGAAGGCATCGACGCATTAGAGGCACGGGACCGTTCATTCATGCACTTCGGCGAGCGGCGATCATTATCACGCCAAAAGCCTTGTCATGCATAGTCGAAAGTCGACCGCAAGCCCATTCATTTCAGGGGAGCCCGAGTCCTAGACGAGAAGTCCAGATCTCCGGCAGCCCCCACTATCCAAGCACCCTTTCGAAGCAAATCGAGAGGGGTTGAGAATTTACTGACGCTCAAACAGGCATGCTCCTCGGAACACCGAGGAGCGCAAGGTGCGTTCAAAGATTCGATGATTCAC
+
CABCCBFFFFFFGGGGGGGGGGGHHGHHHHHHHHHHHHGHHHGGGGGGGFGHHHHHFHHHGHGHGHHHHHHHHHHHHHHHHHHGHHHGGGGGGHHHHHHHGHGGGGGGHHHFGGGHGGGGGGGGGHHHHHHHHHHHHHHECFGGGGGFGGGGGGHHGGGGGGGGGGGGGGGGGGGGGGGGGGGGGGGFFFFGFFEFFGFGGGFGGFGGGGGGHGHGGGGGGFFGHHFHHHHHGGGGHHHGHHHBHHHF?GFFGGGGFGGHHHHHHHHGHHFEF0FG?EFEGHHHHHGGG3?GEGEGGHHHHHHHHGFGB4GGGGGHGHFGFFHBHEHHGHGFGGGGHFGGGGFGFHEEGGGGHHHEGCFFFBFFGFGGGGBFFFFFFBBBAB
@M02197:105:000000000-AN6RF:1:1102:12780:10469 1:N:0:1
GAGGCTGATTTATCCTCCGCTTATTGATATGCTTAAGTTCAGCGGGTATCCCTACCTGATCTGAGGTCACCCAAACTAACAATGGGTGGGTTCAGGCAAGTACAATTATAGTAAGCTCAGCGACTTTATTCATTATTACGCCTGGCTCAGATATAAACTATACTGCCATATACATTTCTGAAGGGCACCTCTATAAATGAGGGGCCTCTCCAAACAAATCCAAACATTATAAAATAATGCTTGAGAAGATGGGAGAGTTGACGCTCAAACAGGTATGCCCTATGGAATACCATAGGGCGCAATGTGCGTTCAAAGATTCGATGATTCAC
+
CCCCCCFFFFFFGGGGGGGGGGGHGCHHHHHHHHHHHHHHHHHGGGGGHHHHHHHHHHHHHHHHHGHHHHHHGHHHHHHHHHHHHHGGGGGGHHHGHHHGHHHHHHHHHHHHHHHGHHHHHGGHGGHHHFHHHHHHHGHFGGHHHHHHHHGHHHHHHHGHHHHHHHHHHGHHHHHHHHHHHHHHHGFGHHHHHHHHHHHGGGGGGGHHHHHHHHHHHHHGHHGHHGFHHHHHHHHGHHHHEHGHHHGHGHHHHFHHHEGGGGFGGHEGGHFHHHHGHHGGHHHGHHHHHHHGCGGGGEFGHGGGCGHGGGGGGGGGGFFFFFFFBABBA
@M02197:105:000000000-AN6RF:1:1102:12663:10604 1:N:0:1
GAGGCTGATTTATCCTCCGCTTATTGATATGCTTAAGTTCAGCGGGTAGTCCTACCTGATTTGAGGTCAAAAGTCAATAAGGAAGACGCCAGAAGGCATCGACGCATTAGAGGCACGGGACCGTTCATTCATGCACTTCGGCGAGCGGCGATCATTATCACGCCAAAAGCCTTGTCATGCATAGTCAAAAGTCGACCGCAAGCCCATTCATTTCAGGGGAGCCCGAGTCCTAGACGAGAAGTCCAGATCTCCGGCAGCCCCCACTATCCAAGCACCCTTTCGAAGCAAATCGAGAGGGGTTGAGAATTTACTGACGCTCAAACAGGCATGCTCCTCGGAACACCGAGGAGCGCAAGGTGCGTTCAAAGATTCGATGATTCAC
+
BCCCCCFFFFFFGGGGGGGGGGGHHHHHHGHHHHHHHHHHHGHGGGGGGHHHHHHHHHHHHHHHGHHHHHHHGHHHHHHHHHHHHHHGGGGGGHGHHHHHGHGGGGGGHHHHHGGHGGGGGGGGGHHHHHHHHFHHHHHGGGGGGGGGGGGGGGHHGGGGGGGGGGGGGGGGGGGGGGGGGGGGGGGGGFFGFFFFGFGGGGGGGGFGGGGGHGHGGGHGGGGGHHHHHGHHGGGHHHHHHHHHHGHGGGGGHGGGGGGHGHHGHHHGHHHEC?GHGGHHGHHHHGGHHGGHHGGGGHFHHHGHHHFHHHGGGGGHGHHHHHHHHHHGHHGGFGCGHFGFGDGGHFEACGCHFHHGGGGHGGGGGGGGGGFFFFFFFCBAAA
@M02197:105:000000000-AN6RF:1:1102:5653:10554 1:N:0:1
GAGGCTGATTTATCCTCCGCTTATTGATATGCTTAAGTTCAGCGGGTAGTCCTACCTGATTTGAGGTCAAAAGTCAATAAGGAAGACGCCAGAAGGCATCGACGCATTAGAGGCACGGGACCGTTCATTCATGCACTTCGGCGAGCGGCGATCATTATCACGCCAAAAGCCTTGTCATGCATAGTCAAAAGTCGACCGCAAGCCCATTCATTTCAGGGGAGCCCGAGTCCTAGACGAGAAGTCCAGATCTCCGGCAGCCCCCACTATGCAAGCACCCTTTCGAAGCAAATCGAGAGGGGTTGAGAATTTACTGACGCTCAAACAGGCATGCTCCTCGGAACACCGAGGAGCGCAAGGTGCGTTCAAAGATTCGATGATTCAC
+
BBBBBBFFFFFFFFGGGGGFGGGGFHHHFHGHFHGHCFGHGHHFEGGGGHHHHDGGHHHHHHHHGHHHHHHHH3FHHHGHHGHGHHHFGGGGHGHFHHHGGHGGGGGGHHHHFDGHFGGFGGGGGHHHHHHHHHHGDGHGDGGGGGGFGGGGGFFHGGGFGBCEGFFFFFFGGGGFGFFFFGGGGGGFFFFGFFFGFGGFFFEGGGFGFFFFFFGGGGHGCCGGHFHGFHGFGFGHHHHHHHHHFF0@CCCCFCGCCCCGFFBHGHFHBHGGF0GGECCGGHHHHHGGHHEHFGEGGHHHHHDHHFHGF2GGGE@HFHHHFHHHG1HHFFGGECGGHGFFCGEGHHFE0EEFFGFCEEEE1FG3GGB1BGBFFFFFFAAA>A
@M02197:105:000000000-AN6RF:1:1102:9785:10602 1:N:0:1
GAGGCTGATTTATCCTCCGCTTATTGATATGCTTAAGTTCAGCGGGTAGTCCTACCTGATTTGAGGTCAAAAGTCAATAAGGAAGACGCCAGAAGGCATCGACGCATTAGAGGCACGGGACCGTTCATTCATGCACTTCGGCGAGCGGCGATCATTATCACGCCAAAAGCCTTGTCATGCATAGTCAAAAGTCGACCGCAAGCCCATTCATTTCAGGGGAGCCCGAGTCCTAGACGAGAAGTCCAGATCTCCGGCAGCCCCCACTATCCAAGCACCCTTTCGAAGCAAATCGAGAGGGGTTGAGAATTTACTGACGCTCAAACAGGCATGCTCCTCGGAACACCGAGGAGCGCAAGGTGCGTTCAAAGATTCGATGACTCAC
+
?ABBBBFFFFFFFFGGGGGGGGGHHGGHHHHHHHHFHGHHGHHGGGGGGHHHHHGHHHHHHHHGGHHHHHHHHFHHHHHHHHHHHHGGGGGGGHHGHHHHGHGGGGGFHHHHHGGHGGGGGGGGCFHHHHGGHHHHHHHEFGGGGGGGGGGGGGGGGGGGGGGGGGGGGGGGGGGGGGGGGGGGGGGGGFFFGFFGFFGGGGGFGGGGFGGGGFHGGEDFGGGGGHHGHFHGFFGGHHHHHGHHHFEGGCGGHGFGGGGGHGGHHGBGHFDFFBGHGGGHGHGHGHGHHFEFFGGGGHGHHHHHHHHHFHFGGEEGGHHGEFA5GGHFHEGGGGGGHHGGGGGGHHGGGGGHGHHGEEDHGGGFGGGEFGFFFFFFFAAA3A
@M02197:105:000000000-AN6RF:1:1102:7507:10706 1:N:0:1
GAGGCTGATTTATCCTCCGCTTATTGATATGCTTAAGTTCAGCGGGTAGTCCTACCTGATTTGAGGTCAAAAGTCAATAAGGAAGACGCCAGAAGGCATCGACGCATTAGAGGCACGGGACCGTTCATTCATGCACTTCGGCGAGCGGCGATCATTATCACGCCAAAAGCCTTGTCATGCATAGTCGAGAGTCGACCGCAAGCCCATTCATTTCAGGGGAGCCCGAGTCCTAGACGAGAAGTCCAGATCTCCGGCAGCCCCCACTATCCAAGCACCCTTTCGAAGCAAATCGAGAGGGGTTGAGAATTTACTGACGCTCGAACAGGCATGCTCCTCGGAACACCGAGGAGCGCAAGGTGCGTTCAAAGATTCGATGATTCAC
+
CCCBC@FFFFFFGGGGGGGGGGGHGGHHHFHGHHHFHGHHHHHGGGGGGHHHHHHHHHHHHHFEFHHHHHHHHHGGHHHHHHHHEHHGGGGGHFHHHHHHGGGGGGGGHHHHGGGHGGGGGGGGGHHHHHHHHHHHHHHGGGGGGGGGGGGGGGHGGGGGGFFGGGGGGGGGGGGGGGGGGGGGGGGFFFFFFGFGGGGGGGFFGGFGGGGGGGGGGGHFFFGGHHHGHHHFGGFHHHHHHHEHGHGGGCFGHEDGGCGGHHHFHGHGHHHDEFGHGGHHGHHHHHGHF3GHHGGGGHHHGHHHHHHHHHGGGGGGHHGHFGHHHHFHGHGGGGGGFGFGEAFGCHGFAEGHHHHGGCGFGGGGGGGGGGFBFFFFFBBBBB
@M02197:105:000000000-AN6RF:1:1102:19335:11321 1:N:0:1
GAGGCTGATTTATCCTCCGCTTATTGATATGCTTAAGTTCAGCGGGTATCCCTACCTGATCTGAGGTCACCCAAACTAACAATGGGTGGGTTCAGGCAAGTACAATTATAGTAAGCTCAGCGACTTTATTCATTATTACGCCTGGCTCAGATATAAACTATACTGCCATATACATTTCTGAAGGGCACCTCTATAAATGAGGGGCCTCTCCAAACAAATCCAAACATTATAAAATAATGCTTGAGAAGATGGGAGAGTTGACGCTCAAACAGGTATGCCCTATGGAATACCATAGGGCGCAATGTGCGTTCAAAGATTCGATGATTCAC
+
BBCCCDFFFFFFGGGGGGGGGGGHHGHHHHHHHHHHHHHHHGHGGGGGHHHHHHHHHHHHHHHHHGHHHHHHGHHHHHHHHHHHHHGFGGGGHHHHHHHHHHHHHHHHHHHHHHHHHHHHHGHHGHHHHHHHHHHHHHHHHHHHHHHHHHHHHHHHHHHHHHHHHHHHHHHHHHHHHHHHHGHHHGGGHHHHHHHHGHHHGGGGGGHHHHHHHHHHGHGGHHHHHHHHHHHHHHHHHGHHHHHHHHHHHHHHHHHHHGGGGGGGHHHHHHHHHHHGHHHHHHHHHHHHHHHHHGGGGGHHHHGGGGHGGGGGGGGGGFFFFFFFBBBAB
@M02197:105:000000000-AN6RF:1:1102:19429:11747 1:N:0:1
GAGGCTGATTTATCCTCCGCTTATTGATATGCTTAAGTTCAGCGGGTAGTCCTACCTGATTTGAGGTCAAAAGTCAATAAGGAAGACGCCAGAAGGCATCGACGCATTAGAGGCACGGGACCGTTCATTCATGCACTTCGGCGAGCGGCGATCATTATCACGCCAAAAGCCTTGTCATGCATAGTCAAAAGTCGACCGCAAGCCCATTCATTTCAGGGGAGCCCGAGTCCTAGACGAGAAGTCCAGATCTCCGGCAGCCCCCACTATCCAAGCACCCTTTCGAAGCAAATCGAGAGGGGTTGAGAATTTACTGACGCTCAAACAGGCATGCTCCTCGGAACACCGAGGAGCGCAAGGTGCGTTCAAAGATTCGATGACTCAC
+
CCCCCCFFFFFFGGGGGGGGGGGHHHHHHGHHHHHHHHHHGHHGGGGGGHHHHHHHHHHHHHHHGHHHHHHHHHHHHGHHHHHHHHHGGGGGHHHGHHHHGHGGGGGGHHHHHGGHGGGGGGGGGHHHHHHHHHHHHHHGGGGGGGGDGGDGGGHHFGGGGGGGGGGGGGGGGGGGGGGGGGGGFFGFGFFCGFEGGGFEGGGGGGGGGGGGGGHGGGGGGFGGHHHGHHFHGGGHHHHGHGHHFHFDCCGGHGGGGGGHGGGHHHHGHHGGFBGHEEFHGGHHHHGHHEGHHGGGGHHGHHHHHHGGD4GGGGGHGHHHHGGBHHHHGHGGGGGFDHGGGCGGHHGGGGFHHHHGGGCHGGGGGGGECGFFFFFFFBAA>A
@M02197:105:000000000-AN6RF:1:1102:24726:11767 1:N:0:1
GAGGCTGATTTATCCTCCGCTTATTGATATGCTTAAGTTCAGCGGGTATCCCTACCTGATCTGAGGTCACCCAAACTAATAATATGTGGGTTCAGGCAAGTACAATTATAGTAAACTTAGAGACTTTATTCATTATTACGCCTGGCTCAGATATAAACTATACTGACATATACATTTGTGAAGGGCACCTCTATAAATGAGGGGCCTCTACAAACAAATCCAAACATTATAAAATAATTCTTGAGAAGATGGTAGAGTTGACGCTCAAACAGGTATGCCCTATGGAATACCATAGGGTGCAATGTGCATTCAAAGATTCGATGATTCAC
+
BBCCCCFFFFFFGGGGGGGGGGGHHHHHHHHHHHHHHHHHHHHGGGGGHHHHHHHHHHHHHHHHHGHHHHHHGHHHHHHHHHHHHHHHGGGGHHHHHHHHHHHHGHHHHHHHHHHHHHHHHHHHHHHHHHHHHHHGHHHHGHHHHHHHHHHHHHHHHHHHHHHHHHHHHHHHHHHHHHHHHHHHHHHHHHHHHHHHHHHHHHGGHHGHHHHHHHHHHHHHHHHHHHHHHHHHHHHHHHHGHHHHHHHHHGHHHHHFHGGGGGHEHHHHHHHFHHHGHHHHHHHHHGHHHGHHHHFHGGGHHHHHHHHGGGGGGGGGGFFFFFFFBBBBA
@M02197:105:000000000-AN6RF:1:1102:12040:11851 1:N:0:1
GAGGCTGATTTATCCTCCGCTTATTGATATGCTTAAGTTCAGCGGGTAGTCCTACCTGATTTGAGGTCAAAAGTCAATAAGGAAGACGCCAGAAGGCATCGACGCATTAGAGGCACGGGACCGTTCATTCATGCACTTCGGCGAGCGGCGATCATTATCACGCCAAAAGCCTTGTCATGCATAGTCGAAAGTCGACCGCAAGCCCATTCATTTCAGGGGAGCCCGAGTCCTAGACGAGAAGTCCAGATCTCCGGCAGCCCCCACTATCCAAGCACCCTTTCGAAGCAAATCGAGAGGGGTTGAGAATTTACTGACGCTCAAACAGGCATGCTCCTCGGAACACCGAGGAGCGCAAGGTGCGTTCAAAGATTCGATGATTCAC
+
CCCCCCFFFFFFGGGGGGGGGGGHHHHHHHHHHHHHHGHHHHGGGGGGGGHHHHHHHHHHHHHGGHHHHHHHHHHHHHHHFGGHHHHGGGGGHGHHHHHGGHGGGGGGHHHHHGGHGGGGGGGGGHHHHHHHHHHHHHHGGGGGGGGGGGGGGGHHGGGGGGGGGGGFGGGGGGGGGGGGGGGGGGGFFFFFGFFFGFFFGGGGGFFGGGGFFGFGGGFGGGFFFFFHFGHHGGGHHHHGHHHHGHHGGGFGHGGGGGGHHHHHHHHGHHHGFFGHGGFHGHHHGHGHGFFEEGGGGHGHHHHHHHHHHHGCGGGHGHHHGHHGHHHHHHFACGEGFHEEEFA?CHGGGGGHHHHGGGGHGGGGGGGGGGFFFFFFFBCBAB
@M02197:105:000000000-AN6RF:1:1102:17577:11985 1:N:0:1
GAGGCTGATTTATCCTCCGCTTATTGATATGCTTAAGTTCAGCGGGTATCCCTACCTGATCTGAGGTCACCCAAACTAACAATGGGTGGGTTCAGGCAAGTATAATTATAGTAAGCTCAGCGACTTTATTCATTATTACGCCTGGCTCAGATATAAACTATACTGCCATATACATTTCTGAAGGGCACCTCTATAAATGAGGGGCCTCTCCAAACAAATCCAAACATTATAAAATAATGCTTGAGAAGATGGGAGAGTTGACGCTCAAACAGGTATGCCCTATGGAATACCATAGGGCGCAATGTGCGTTCAAAGATTCGATGATTCAC
+
CDDDDCFFFFFFGGGGGGGGGGGHHHHHGHHHHHHHHHHHHHHGGGGGHHHHHHHHHHGHHHHHHGHHHHHHGHGHHHHHHHHHHHHGGGGGHHHHHHHGHHHHHHHHHHHHGHHHHHHHHGGGGGHHHHHHHHHHHHHHHHHHHHHHHHHHHHHHHHHHHHHHHHHHHHHHHHHHHHHHGHHFHGGGHHHHHHHHHHHHHGGGGGGHHHHHHHHHHGHGHGGGGGGGHHHHHGHGHHGHHHGHHHGFGBGHGHFFHDE?GGGGHHHHHHHHHHHGHGHHFGGHFFEDBHHHFEEECGHGFHCGGGHGGGGGGFGFGFFD55DFBAABB
@M02197:105:000000000-AN6RF:1:1102:13994:12081 1:N:0:1
GAGGCTGATTTATCCTCCGCTTATTGATATGCTTAAGTTCAGCGGGTAGTCCTACCTGATTTGAGGTCAAAAGTCAATAAGGAAGACGCCAGAAGGCATCGACGCATTGGAGGCACGGGACCGTTCATTCATGCACTTCGGCGAGCGGCGATCATTATCACGCCAAAAGCCTTGTCATGCATAGTCAAAAGTCGACCGCAAGCCCATTCATTTCAGGGGAGCCCGAGTCCTAGACGAGAAGTCCAGATCTCCGGCAGCCCCCACTATCCAAGCACCCTTTCGAAGCAAATCGAGAGGGGTTGAGAATTTACTGACGCTCAAACAGGCATGCTCCTCGGAACACCGAGGAGCGCAAGGTGCGTTCAAAGATTCGATGATTCAC
+
CBCCCCFFFFFFGGGGGGGGGGGHHHHHHHHHHHHHHHHHGHHGGGGGGHHHHHHHHHGHHHHHGHHHHHHHHHHHHHHHHHHHHHHGGGGGHHHGHHHHGHGGGGGGHGHHGGGHGGGGGGGGGHHHHHGHHGHHHHHGGGGGGGGGGGGGGGGGGGGGGGGGGGGGGGGGGGGGHGGGGGGGGGGFFFFGFFFGGGGGGGGGFFFGHHHHHGHGGGHGGGGGHGHHGHHHGFGHGDHHGHHHHHHGGGGGHGGGGGGHHFHFHHGGHHHGF0GHGDFHGHHHGGGHHFGHHGGGGGHHHHGHHHFGHGGGGGGHGHHHHFHHHGHHHHGGGGGGHHGEE2FGHHGECGGHHHHGCGGHGGGGGGGGGGBFFFFFFCBBCC
@M02197:105:000000000-AN6RF:1:1102:3507:12121 1:N:0:1
GAGGCTGATTTATCCTCCGCTTATTGATATGCTTAAGTTCAGCGGGTAGTCCTACCTGATTTGAGGTCAAAAGTCAATAAGGAAGACGCCAGAAGGCATCGACGCATTAGAGGCACGGGACCGTTCATTCATGCACTTCGGCGAGCGGCGATCATTATCACGCCAAAAGCCTTGTCATGCATAGTCGAAAGTCGACCGCAAGCCCATTCATTTCAGGGGAGCCCTAGTCCTAGACGAGAAGTCCAGATCTCCGGCAGCCCCCACTATCCAAGCACCCTTTCGAAGCAAATCGAGAGGGGTTGAGAATTTTCTGACGCTCAAACAGGCATGCTCCTCGTAACACCGAGGATCGCAAGGTGCGTTCAAAGATTCGATGATTCAC
+
AAAAAAFFFFFFG3AFE1E1EGCGHDGFBFDFGFHHHGGGBGBE0EEEG1GBHFCFHFEGHHHFEFGH1GEFFFFDGGHBGFFGHFGEEEECHHFFCEGHGHEGGCCFFGHHH//FE?CFGABCGFGGHDHHHHG1GHFG??@?CCGCCGGFFFGHFFGGEFFGGGG9;F?FGBBFFBFFFGGGFFFBAFFFFF9GGE?ABFF/HFFFFFFF:ABFFF;B;AEFHGHFGF<FFFFFD1<<<11DDBG>/@//0/C</<</022HFGFEFGB/?0?FFEGA/BG1E1EB0CEF>/FEAEFDFBGGFFFGD1/FGGECAGFHFGFEF111HGEEEEF/D2/EA/E0F1AFB0A1110CEAA11AD3F3A1FF1CBF@FF>>1AA
@M02197:105:000000000-AN6RF:1:1102:14821:12110 1:N:0:1
GAGGCTGATTTATCCTCCGCTTATTGATATGCTTAAGTTCAGCGGGTAGTCCTACCTGATTTGAGGTCAAAAGTCAATAAGGAAGACGCCAGAAGGCATCGACGCATTAGAGGCACGGGACCGTTCATTCATGCACTTCGGCGAGCGGCGATCATTATCACGCCAAAAGCCTTGTCATGCATAGTCAAAAGTCGACCGCAAGCCCATTCATTTCAGGGGAGCCCGAGTCCTAGACGAGAAGTCCAGATCTCCGGCAGCCCCCACTATCCAAGCACCCTTTCGAAGCAAATCGAGAGGGGTTGAGAATTTACTGACGCTCAAACGGGCATGCTCCTCGGAACACCGAGGCGCGCAAGGTGCGTTCAAAGATTCGATGATTCAC
+
BBBBBBFFFFFFGFFGGBEGEGGHHHHF6EGHHHHHHFHHGHHGGGGGEDGHGGHGHHHGGHFHGHHGHHHGHFDFHHGHHHHHGHHGGGGGHHFHHHHHGHFGGGGGHEFFHGEHGG?GGCGGGHBDGGHGHHHGHGFG?CGGGGGGGG8?FGGHGFGGGGGGGGGGFF?FFGGGGGGGEFFGGFGGFFFB:AEGBABGGFFFFFGGFFFFFFGFBGGGCGFEFCCEFGFGFBGFBHFHHHFGGHFCCGCGHEDCDC/HAGHHHHFDGHHFFBFFEEAHGHHFGDGHHHGHHGGGGHGHHFFGF4FD@@E?GEGGEFGHFGGHFGHHGHGGEGGEFBA1EGGEE2AA2CEGHGC2AE?AGFGGFGGFF4FFFFFBFBAA>A
@M02197:105:000000000-AN6RF:1:1102:22017:12090 1:N:0:1
GAGGCTGATTTATCCTCCGCTTATTGATATGCTTAAGTTCAGCGGGTATCCCTACCTGATCCGAGGTTAACCTTGAAAAAATTGGGGGTCGACGGCTGGACTATCACACACACCATGCGAAAAGATAATCTTACTACGCCTGGGGATATGAGATCATCCGCCTTTGAATTTCAGAAGGGAGAATGCAAGCAAACTCATCTTCCAAGACCAAGCAAATCTGCTTGAGAGGTATTTAATGACGCTCGAACAGGCATGCCTCCCGGAATACCAGGAGGCGCAATGTGCGTTCAAAGATTCGATGATTCACC
+
CCCCCCFFFFFFGGGGGGGGGGGHHHHHHHHHHHHHHHHHHHHGGGGGHHHHHHHGHHHHHHHGGGG2GHHHHHHHHHHHGHHHHHGGGGGGGGGGGGGHHHHHHHHHHGGGGGHHHHHHHHHHHHHHHHHHHHHHHHGGHHHHHHHHHHHHHHHHHHHGHGGHHHHHHHHHHHHHHHHHGHHHHHHHHHHHHHHHHHHHHHHHHHHGHHHHHHHHHHHHHHHHHGHHHHHHHHHHGGGEDHHGGHHHHHHGHGGGGGGGHHHHHHHHHHHGGGGGHFHHEGGGHHGGGGGFEBGGFFFFFFFCBACB
@M02197:105:000000000-AN6RF:1:1102:10042:12090 1:N:0:1
GAGGCTGATTTATCCTCCGCTTATTGATATGCTTAAGTTCAGCGGGTAGTCCTACCTGATTTGAGGTCAAAAGTCAATAAGGAAGACGCCAGAAGGCATCGACGCATTAGAGGCACGGGACCGTTCATTCATGCACTTCGGCGAGCGGCGATCATTATCACGCCAAAAGCCTTGTCATGCATAGTCGAAAGTCGACCGCAAGCCCATTCATTTCAGGGGAGCCCGAGTCCTAGACGAGAAGTCCAGATCTCCGGCAGCCCCCACTATCCAAGCACCCTTTCGAAGCAAATCGAGAGGGGTTGAGAATTTACTGACGCTCAAACAGGCATGCTCCTCGGAACACCGAGGAACGCAAGGTGCGTTCAAAGATTCGATGATTCAC
+
CCCCCCFFFFFFGGGGGGGGCGGHHHGHHHHHHHHGHHHHHHHGGFGGGHHHHHHHHHHHHHHFGHHHHGGHHGHHHHHHHHHHHHHGGGGGHHHHHHHHGHGGGGGGHHGHHGGHGGGGGGGGGGHHHGHHHGHHHHHGGGGGGGGGGGGGGGHHGGGGGGGGGGGGGGGGGGGGGGGGGGGGFGGFFFGGGGGGGGGFGGGGGFFFFHHGFGHGGGHGGFGGHHHHHFGHGGGHHHGGFFHHHHHGGGGGHGGGGGFHGHFHHHHGHHHFF?GGGFGGFHHHHHGGFFGHHGGGGGHHHHHHHHHHHHGGGGGHGHHGHGGHHHHHHHGGGGGGHHGFGGGGFHHGGGGHHHGGGGGHCGGGGGGGFGFFF@FFFBBBAA
@M02197:105:000000000-AN6RF:1:1102:22553:12032 1:N:0:1
GAGGCTGATTTATCCTCCGCTTATTGATATGCTTAAGTTCAGCGGGTAGTCCTACCTGATTTGAGGTCAAAAGTCAATAAGGAAGACGCCAGAAGGCATCGACGCATTAGAGGCACGGGACCGTTCATTCATGCACTTCGGCGAGCGGCGATCATTATCACGCCAAAAGCCTTGTCATGCATAGTCAAAAGTCGACCGCAAGCCCATTCATTTCAGGGGAGCCCGAGTCCTAGACGAGAAGTCCAGATCTCCGGCAGCCCCACTATCCAAGCACCCTTTCGAAGCAAATCGAGAGGGGTTGAGAATTTACTGACGCTCAAACAGGCATGCTCCTCGGAACACCGAGGAGCGCAAGGTGCGTTCAAAGATTCGATGATTCAC
+
CCDDDDFFFFFFGGGGGGGGGGGHHHHHGHHHHHHHHHHHHHHGGGGGGHHHHHHHHHHHHHHHGHHHHHHHHHHHHHHHHHHHHHHGGGGGHHHHHHHHGHGGGGGGHHHHHGGHGGGGGGGGGHHHHHHHHHHHHHHGGGGGGGGGGGGGGGHHGGGGGGGGGGGGGGGGGGGGHHGHGGGGGGGGGGGGGGFFFFFGFGHGHHHHHHGFFGGFGGGFGGGGHGHGGHHFGGGHHHHHHGHGHFHCGGFGHGGGGGEHHFHGHHGHGHGFBDGGEFEGHGFHHGHHGGGHGGGGHHHHHGHHHFHHFGGGGGHGFFHFFHHHHFHHHGGGGGGHHGGGGGGHCGGGGGGHHHGGGFCGGGGGGGGGGFFFFFFFCCBAA
@M02197:105:000000000-AN6RF:1:1102:28444:12118 1:N:0:1
GAGGCTGATTTATCCTCCGCTTATTGATATGCTTAAGTTCAGCGGGTATCCCTACCTGATCTGAGGTCACCCAAACTAACAATGGGTGGGTTCAGGCAAGTACAATTATAGTAAGCTCAGCGACTTTATTCATTATTACGCCTGGCTCAGATATAAACTATACTGCCATATACATTTCTGAAGGGCACCTCTATAAATGAGGGGCCTCTCCAAACAAATCCAAACATTATAAAATAATGCTTGAGAAGATGGGAGAGTTGACGCTCAAACAGGTATGCCCTATGGAATACCATAGAGCGCAATGTGCGTTCAAAGATTCGATGATTCAC
+
BBBBBACFFFFFGDGFFGGGGGGHHGHHGHGHHHHHHHHHCFFGGGEEGEGFHHHHHHHHHHHGGGHGFHHHGHHHHFHHEHGGHGFEGGGGHHGHFHHGHHHHGHHHGHHHHHHHHHHHHGGGGHHHHHGHHHHHHHHGHGHHHHFHHHHHHHHHHHHHHGGHHGHHHGHHHHHHHHHHGHGGGFEFHGHHGHHHHHGHHFEDDGHHHHHHHHHGHHHGHGHHGHGGGGGGHHHGGFGBHFG@HHG3GHHFGGHHFFGGGEFAGHHHHHHFFFHFGGGAEAF55HHHGFGBEFB2GGFFEG?2GEEFFGGGGFGGFC@DFFDFBAABA
@M02197:105:000000000-AN6RF:1:1102:22464:12277 1:N:0:1
GAGGCTGATTTATCCTCCGCTTATTGATATGCTTAAGTTCAGCGGGTAGTCCTACCTGATTTGAGGTCAAAAGTCAATAAGGAAGACGCCAGAAGGCATCGACGCATTAGAGGCACGGGACCGTTCATTCATGCACTTCGGCGAGCGGCGATCATTATCACGCCAAAAGCCTTGTCGTGCATAGTCGAAAGTCGACCGCAAGCCCATTCATTTCAGGGGAGCCCGAGTCCTAGACGAGAAGTCCAGATCTCCGGCAGCCCCCACTATCCAAGCACCCTTTCTAAGCAAATCGAGAGGGGTTGAGAATTTACTGACGCTCAAACAGGCATGCTCCTCGGAACACCGAGGAGCGCAAGGTGCGTTCAAAGATTCGATGATTCAC
+
CCCCDCFFFFFFGGGGGGGGGGGHHHHHHHHHHHHHHHHHHHHGGGGGGHHHHHHHHHHHHHHHGHHHHHHHHGHHHHHHHHHHHHHGGGGGHHHHHHGHGHGGGGGGHHHHHGGHGGGGGGGGGHHHHHHHHHHHHHHGGGGGGGGGGGGGGGHHGGGGGGGGGGGGGGGGGGGGGGGGGHHFFFFFFGGGGGGGGGGGGFGFGGGFHHHGFGHGGGHGGGGFHGHFHHHHGGGHHFHHHGFHHGHGGGCFHGGGGCGHGGHHHGHGHHFDFFGGHHHHHFHHGHGHFHGHGGGGGHHHHHHHHHGHHHGGGGFHGFGHHHHHHHGHHHGGGGGGHHGGEEFGHHGGGGGHHHHGGGGHGGGGGGGGGGFFFFFFFBBACB
@M02197:105:000000000-AN6RF:1:1102:4729:12399 1:N:0:1
GAGGCTGATTTATCCTCCGCTTATTGATATGCTCAAGTTCAGCAGGTAGTCCTACCTGATTTGAGGTCAAAAGTCAATAAGGAAGACGCCAGAAGGCATCGACGCATTAGAGGCACGGGACCGTTCATTCATGCACTTCGGCGAGCGGCGATCATTATCACGCCAAAAGCCTTGTCATGCATAGTCGAAAGTCGACCGCAAGCCCATTCATTTCAGGGGAGCCCGAGTCCTAGACGAGAAGTCCAGATCTCCGGCAGCCCCCACTATCCAAGCACCCTTTCGAAGCAAATCGAGAGGGGTTGAGAATTTACTGACGCTCAAACAGGCATGCTCCTCGGAACACCGAGGAGCGCAAGGTGCATTCAAAGATTCGATGATTCAC
+
BABBBBFFFFFFGGGGGGGGCGGHCHHHGHHHHHFHHEGFHHHGHHFHHHBFGHHHHHGHHHHHGHHHHGHHHHHHGHFHHHHHHGHGGFGGHHHHHHHHGHGGGGGGHHHHGGGHGGGGGGGGGHHHHFHHHGGHHHGGGGGGGGGGFGGGGGHHHHHHHGHGGGFGGFGGFFFGFFFGGGGGEFGGGGGGFGGDGEFGGFFFGGHHHHGFFFGFGGGGDFEEHHHFFHFHGGGHHHHHHHFHFHFCGCCDFEGFGGGHHHGGBBHGHHGEFFDG?GGHGHHHGHGHHBEFHFFAEGCHGHFHHGBHGGFGEDGFGGFGBHGFFFGBHEEC?A2E5FFGGGGGHHEEAGGHHFFHFFHHGGCGGGGEGCFBFFDFF@BBAA
@M02197:105:000000000-AN6RF:1:1102:27681:12829 1:N:0:1
GAGGCTGATTTATCCTCCGCTTATTGATATGCTTAAGTTCAGCGGGTAGTCCTACCTGATTTGAGGTCAAAAGTCAATAAGGAAGACGCCAGAAGGCATCGACGCATTAGAGGCACGGGACCGTTCATTCATGCACTTCGGCGAGCGGCGATCATTATCACGCCAAAAGCCTTGTCATGCATAGTCGAAAGTCGACCGCAAGCCCATTCATTTCAGGGGAGCCCGAGTCCTAGACGAGAAGTCCAGATCTCCGGCAGCCCCCACTATCCAAGCACCCTTTCGAAGCAAATCGAGAGGGGTTGAGAATTTACTGACGCTCAAACAGGCATGCTCCTCGGAACACCGAGGAGCGCAAGGTGCGTTCAAAGATTCGATGACTCAC
+
BCCBCCFFFFFFGGGGGGGGGGGHHHHHHHGHHHHHGHHHHHHGGGGGGHHHGHHHHHGHHGHGGHHHHHHHHFHHHHHHHGFHGHHGGGGGHGHHHHHHGHGGGGGGHGHHHGGHGGGGGGGGGHHHHHHGHHHHHHHGGGGCGGGGGGEGGGHHGGGGGGGGGGGFFFGGGGGGGGGHGGGGGGGFFFFGFFFGGGFGGFFFGGGGGHHFHGHGGGHFFGGGFHGHGFHHGGGHHGHHHFGBGG0@??CGGGGGGGGGHHFG3HFGHGHGGEGHGGHFGHHHHGGHHHGHGGGGGFHHGHHHFGBHGGGGGGGHGHHHHHHHHHHHHGGGGGGGHHGGGDGGHHEEGGGHHHHGGGGGGFGGGGFGGGFBFFFFFCCCCC
@M02197:105:000000000-AN6RF:1:1102:25921:12852 1:N:0:1
GAGGCTGATTTATCCTCCGCTTATTGATATGCTTACGTTCAGCGGGTAGTCCTACCTGATTTGAGGTCAAAAGTCAATAAGGAAGACGCCAGAAGGCATCGACGCATTAGAGGCACGGGACCGTTCATTCATGCACTTCGGCGAGCGGCGATCATTATCACGCCAAAAGCCTTGTCATGCATAGTCAAAAGTCGACCGCAAGCCCATTCATTTCAGGGGAGCCCGAGTCCTAGACGAGAAGTCCAGATCTCCGGCAGCCCCCACTATCCAAGCACCCTTTCGAAGCAAATCGAGAGGGGTTGAGAATTTACTGACGCTCAAACAGGCATGCTCCTCGGAACACCGAGGAGCGCAAGGTGCGTTCAAAGATTCGATGATTCAC
+
CDDDCCFFFFFFGGGGGGGGGGGHHHHHHHHHHHHHGHHHHHHGGGGGGHHHHHHHHHHHHHHHGHHHHHGHHHHHHHHHHHHHHHGGGGGGHHHHHHHHGHGGGGGGHHGHHGGGGGGGGGGGGHHHHHHHHHHGHHHGGGGGGGGGGGGGGGGGGGGGGGGGGGGGGGGGGGGGGGGGGGGGFFFFFFFFFFFFFFFGGGGFGGGGFFGFHGHHGFFGFFGGFGFFFHHHFFGHFFHG>1EHHGFFGC@?FED@@GGGCFBHEHGGHGD/?BEFFDGHGEHGHEGHGHGHHGGGGHHHGHHHGFGDGFFDGGFHEHHHGGHBCFHHHHGFGE1EGEGGEGGGHHEEGCGHHHFGGEGGGFGGGGGGGGBFFFFFFBABBB
@M02197:105:000000000-AN6RF:1:1102:26469:12884 1:N:0:1
GAGGCTGATTTATCCTCCGCTTATTGATATGCTTAAGTTCAGCGGGTAGTCCTACCTGATTTGGGGTCAAAAGTCAATAAGGAAGACGCCAGAAGGCATCGACGCATTAGAGGCACGGGACCGTTCATTCATGCACTTCGGCGAGCGGCGATCATTATCACGCCAAAAGCCTTGTCATGCATAGTCAAAAGTCGACCGCAAGCCCATTCATTTCAGGGGAGCCCGAGTCCTAGACGAGAAGTCCAGATCTCCGGCAGCCCCCACTATCCAAGCACCCTTTCGAAGCAAATCGAGAGGGGTTGAGAATTTACTGACGCTCAAACAGGCATGCTCCTCGGAACACCGAGGAGCGCAAGGTGCGTTCAAAGATTCGATGATTCAC
+
BB@BAAFFFFFFGGGGGGGGGGGHHHHHGHHHHHHHGHHHHHHGGGEEGHHGHHHHHEHHHHHHCGGGHGHHHFHHHHHHHHHHFHHGGGGGHGHHHHGGGHGGGGGGGHHHHGGHGGGGGGGGGHHGHHHGFHHHHHHGGGGGGGGGGGGGGGGGGGGGGGGGGGGGGGGGGGGGGGGGGGGFFFFFFFFFFGGGGFFGGGGGGGFGFFFFBFFGFFCFGGGGHHFFHFGFGGGHGHHGHHHHHHHF?C?CHGGFFCGHFEHHHHBGBBHGFFGHGEFAGHGHHHGHHGFHGGGGEHGHHDHHGGFFHFGGGG?HGGHHHGFDFBHHGEGGGGGGHGEAEECEACFFGGCGDHGCGGEHGGGGGGGGGGFFFFFFFBBAAB
@M02197:105:000000000-AN6RF:1:1102:8084:12845 1:N:0:1
GAGGCTGATTTATCCTCCGCTTATTGATATGCTTAAGTTCAGCGGGTAGTCCTACCTGATTTGAGGTCAAAAGTCAATAAGGAAGACGCCAGAAGGCATCGACGCATTAGAGGCACGGGACCGTTCATTCATGCACTTCGGCGAGCGGCGATCATTATCACGCCAAAAGCCTTGTCATGCATAGTCGAAAGTCGACCGCAAGCCCATTCATTTCAGGGGAGCCCGAGTCCTAGACGAGAAGTCCAGATCTCCGGCAGCCCCCACTATCCAAGCACCCTTTCGAAGCAAATCGAGAGGGGTTGAGAATTTACTGACGCTCAAACAGGCATGCTCCTCGGAACACCGAGGAGCGCAAGGTGCGTTCAAAGATTCGATGATTCAC
+
CCBCBBFFFFFFGGGGGGGGGGGHHHHHHHHHHHHGHHHHHHHGGGFGGHHHHHHGHHHHHHHHGHHHHHHHHHHHHHHHHHHHHHHGGGGGHHHHHHHHGHGGGGGGHHHHHGGHGGGGGGGGGHHHHHHHHHHHHHHGGGGGGGGGGGGGGGHHGGGGGGGGGGGGGGGGGGGGGGGGGGGGGGGFFFFGFFFFGGGGGGGGGGGGGGFFHGFGGGGGGGGGHGHHHHHFGGGGHHHHFGHHHHHGGGGGHGCGGGGEFGFHHHHGHHGGFGFEFEGEGHGHHHGHFGGHHGGGGHHHHHHHHHHHHFGFGGGGGGHHHHHHHHHHHHGGGGGGGFEE22GGHFGGGGGHFHHGGGGFGGGGGGGGGGFFFFFFFBBAAB
@M02197:105:000000000-AN6RF:1:1102:29463:13041 1:N:0:1
GAGGCTGATTTATCCTCCGCTTATTGATATGCTTAAGTTCAGCGGGTATCCCTACCTGATCTGAGGTCACCCAAACTAACAATGGGTGGGTTCAGGCAAGTACAATTATAGTAAGCTCAGCGACTTTATTCATTATTACGCCTGGCTCAGATATAAACTATACTGCCATATACATTTCTGAAGGGCACCTCTATAAATGAGGGGCCTCTCCAAACAAATCCAAACATTATAAAATAATGCTTGAGAAGATGGGAGAGTTGACGCTCAAACAGGTATGCCCTATGGAATACCATAGGGCGCAATGTGCGTTCAAAGATTCGATGATTCAC
+
BCCCCCFFFFFFGGGGGGGGGGGHHHHHHHHHHHHHHHHHHHHGGGGGHHHHHHHHHHHHHFFHHGHHHHGHGHFHEHHHBBGHHHHGGGEGHHFFGHHGHHHHHGHHHHHGHGHHFHHHHHGGHGHHHHHHHHHHH<HHHGHHHHHHHHHGHHHGHHHHHHHHHHHHHHHHHHHHHHHHHHGGFGGGGHHHGHHHHGHHGGFCGGGHHHHHGGHHHHHGGGHHHHGGGGGHGGHHHFG3HGHEHHHHHHHBHFHHHGGGGGHGHHFHFHHHGFHGHEHBHHHFHHHHHHHGBGGGGGHFHHGGGGHGGGGGGGGGGFFFFFFFBBAAB
@M02197:105:000000000-AN6RF:1:1102:11326:13088 1:N:0:1
GAGGCTGATTTATCCTCCGCTTATTGATATGCTTAAGTTCAGCGGGTATCCCTACCTGATCTGAGGTCACCCAAACTAACAATGGGTGGGTTCAGGCAAGTACAATTATAGTAAGCTCAGCGACTTTATTCATTATTACGCCTGGCTCAGATATAAACTATACTGCCATATACATTTCTGAAGGGCACCTCTATAAATGAGGGGCCTCTCCAAACAAATCCAAACATTATAAAATAATGCTTGAGAAGATGGGAGAGTTGACGCTCAAACAGGTATGCCCTATGGAACACCATAGGGCGCAATGTGCGTTCAAAGATTCGATGATTCAC
+
CCCCCCFFFFFFGGGGGGGGGGGHGHHHHHHHHHHHHHHHHHGGGGFGHHHHHHHHHGHHHHHHHGHHHHHHGHHHHHHHHHHHHHGGGGGGHHHHHHGGHHHHHHHHHHHHHHHHHHHHHHHGHHHHHHHHHHHHHHHHGHHHHHHHHHHHHHHHHHHHHHHHHHHHHHHHHHHHHHHHHHHHHGGGHHHHHHHHHHHHHHGGGGHHHHHHHHHHHHHGHHHGGHGGHGHHHHHHGHGHGHHHHHHEHGHHHHHGHGGGGGHGHHHHHHHHGHHGHGHFGFHHHGHGGHHHHEEGGGHHHHGGGGGGGGGGGGGGGFFBFFFFCCBAB
@M02197:105:000000000-AN6RF:1:1102:10497:13120 1:N:0:1
GAGGCTGATTTATCCTCCGCTTATTGATATGCTTAAGTTCAGCGGGTAGTCCTACCTGATTTGAGGTCAAAAGTCAATAAGGAAGACGCCAGAAGGCATCGACGCATTAGAGGCACGGGACCGTTCATTCATGCACTTCGGCGAGCGGCGATCATTATCACGCCAAAAGCCTTGTCATGCATAGTCGAAAGTCGACCGCAAGCCCATTCATTTCAGGGGAGCCCGAGTCCTAGACGAGAAGTCCAGATCTCCGGCAGCCCCCACTATCCAAGCACCCTTTCGAAGCAAATCGAGAGGGGTTGAGAATTTACTGACGCTCAAACAGGCATGCTCCTCGGAACACCGAGGAGCGCAAGGTGCGTTCAAAGATTCGATGATTCAC
+
CCDCDEF4FFFFGGGGGGGGGGGGHHHHHHHHHHHHHHHHHHHGGGFGGHHHHGHHHHHHHHHHGHHHHHHHHHHHHHHHHHHHGHHGGGGGHHHHHHHHGHGGGGGGHHHHGGGHGGGGGGGGGHHHHHHHHHHHHHHGGGGGGGGGGGGGGGHHGGGGGGGGGGGGGGGGGGGGHGGHGHGGGGGFFFFGGGFGGGGGGGGGGFFGHHHHHGHGGGHGGGGGHHHHHHHGGGGHHHHHHHEFHGHGGFGGHGGD?GGHHHGHHHHGGHHFFCGHGGHHGHEHHHGHHGGHHGGGGFHHHHFHHFGHHHGGGGGHGHHHHHHHHHEHGHGGGGGGHHGGGGGGHHGGGGGCFHHGGGGHGGFGGGCGGGFFFFFFFBBBAB
@M02197:105:000000000-AN6RF:1:1102:15511:13050 1:N:0:1
GAGGCTGATTTATCCTCCGCTTATTGATATGCTTAAGTTCAGCGGGTAGTCCTACCTGATTTGAGGTCAAAAGTCAATAAGGAAGACGCCAGAAGGCATCGACGCATTAGAGGCACGGGACCGTTCATTCATGCACTTCGGCGAGCGGCGATCATTATCACGCCAAAAGCCTTGTCATGCATAGTCGAAAGTCGACCGCAAGCCCATTCATTTCAGGGGAGCCCGAGTCCTAGACGAGAAGTCCAGATCTCCGGCAGCCCCCACTATCCAAGCACCCTTTCGAAGCAAATCGAGAGGGGTTGAGAATTTACTGACGCTCAAACAGGCATGCTCCTCGGAACACCGAGGAGCGCAAGGTGCGTTCAAAGATTCGATG
+
CCCCCBFFFFFFGGGGGGGGGGGHHHHHHHHHHHHHHHHHHHHGGGGGGHHHHHHHHHGHHHHHGHHHGHHHGFFGHHGHHHHHGGHGGGGGHGHGHHHHGGGGGGGGHHHHGGGHGGGGGGGGGHHHHHHHHHHHHHHGGGGGGGGGGGGGGGHHGGGGGGGGGGGGGGGGGGGGGGGGGGGGEFFFGGGGFGGGGGGGGGGGFFFHHGFHHGHGGGHGGFFGHHHHHHHHGGGHHHHHHHGGGHHDGCCGGFGGGGGHGHHGHHFGHHGGGGGHGGHHGHHFHFGHHFGHHGGGGHHHHHHHGHGEFGEGGFGHGHHGFHHHGHHHHHGGGGGGHHEEEA2GFHGGGGGHHHGGGGGGGGGGFFFBFBFBABBB
@M02197:105:000000000-AN6RF:1:1102:24116:13188 1:N:0:1
GAGGCTGATTTATCCTCCGCTTATTGATATGCTTAAGTTCAGCGGGTAGTCCTACCTGATTTGAGGTCAAAAGTCAATAAGGAAGACGCCAGAAGGCATCGACGCATTAGAGGCACGGGACCGTTCATTCATGCACTTCGGCGAGCGGCGATCATTATCACGCCAAAAGCCTTGTCATGCATAGTCGAAAGTCGACCGCAAGCCCATTCATTTCAGGGGAGCCCGAGTCCTAGACGAGAAGTCCAGATCTCCGGCAGCCCCCACTATCCAAGCACCCTTTCGAAGCAAATCGAGAGGGGTTGAGA
+
AABCBCFFFFFFGGGGGGGGGGGCHFHFHHHHHHHHHHHHHHHGGGGGGHHHHHHHHHHHHHHHGHHHHHHGGFGHHHGHHHHHHHHGGGGGHHHHHHHHGHGGGGGGHHGHHGGHGGGGGGGGGGHHHHHHHHHHHHHGGGGGGGGGGHHHHHHHHGGGGGGGHHHHFHGHHHHHHHHHHGGGGGHHGGFFFGGGGGGHHHGHHHGHHHGHHGGGGGHGFFGGHHHHHGHHGFGGHHHHHGGGGHHGGGGGHEDGGFCEFFGBGGFGHHHFEFDF2AGGGHHGGGGFGBGGGBBA3FFFBBBBA
@M02197:105:000000000-AN6RF:1:1102:8115:13330 1:N:0:1
GAGGCTGATTTATCCTCCGCTTATTGATATGCTTAAGTTCAGCGGGTAGTCCTACCTGATTTGAGGTCAAAAGTCAATAAGGAAGACGCCAGAAGGCATCGACGCATTAGAGGCACGGGACCGTTCATTCATGCACTTCGGCGAGCGGCGATCATTATCACGCCAAAAGCCTTGTCATGCATAGTCAAAAGTCGACCGCAAGCCCATTCATTTCAGGGGAGCCCGAGTCCTAGACGAGAAGTCCGGATCTCCGGCAGCCCCCACTATCCAAGCACCCTTTCGAAGCAAATCGAGAGGGGTTGAGAATTTACTGACGCTCAAACAGGCATGCTCCTCGGAACACCGAGGAGCGCAAGGTGCGTTCAAAGATTCGATGATTCAC
+
CBCCCCFFFFFFGGGGGGGGGGGHHHHHHHHGHGHHHHHHGHHGGGGGGHHHHHHHHHHGHHHHGHHHHHHHHHHFHHHHHHHHHHHGGGGGHGHHHHHHGHGGGGGGHHHHHGGHGGGGGGGGGHHHHHHHHGHHHHHGGGGGGGGGGGGGGGHHGGGGGGGGGGGFFGGGGGGGGGGGGGGGGGGGGFFFFFFFGGFGGFFGGGFGFFFFFFFGGGFGCGGGHHHHHFGFGGGHHHHGGDGHHGHGGGGGHGGGGGGGHHHHFHFGHHHGGHGHFDHGGHHHHGGHHHGHHGGGGHHHHHGHHHHFHGFFGGGHGHHHHHHHHHHFHGGECGGGHFGGGGGGHHGECGGHHHHGGGGHGGGGGGGGGGFFFFFFFBCABA
@M02197:105:000000000-AN6RF:1:1102:10454:13334 1:N:0:1
GAGGCTGATTTATCCTCCGCTTATTGATATGCTTAAGTTCAGCGGGTAGTCCTACCTGATTTGAGGTCAAAAGTCAATAAGGAAGACGCCAGAAGGCATCGACGCATTAGAGGCACGGGACCGTTCATTCATGCACTTCGGCGAGCGGCGATCATTATCACGCCAAAAGCCTTGTCATGCATAGTCGAAAGTCGACCGCAAGCCCATTCATTTCAGGGGAGCCCGAGTCCTAGACGAGAAGTCCAGATCTCCGGCAGCCCCCACTATCCAAGCACCCTTTCGAAGCAAATCGAGAGGGGTTGAGAATTTACTGACGCTCAAACAGGCATGCTCCTCGGAACACCGAGGAGCGCAAGGTGCGTTCAAAGATTCGATGATTCAC
+
CCCCCCFFFFFFGGGGGGGGGGGHHHHHHHHHHHHHHHHHHHHGGGGGGHHHHHHHHHHHHHHHGHHHHHHHHHHHHHHHHHHHHHHGGGGGHHHHHHHHGHGGGGGGHHHHHGGHGGGGGGGGGHHHHHHHHHHHHHHGGGGGGGGGGGGGGGHHGGGGGGGGGGGGGGGGGGGGGGGGGGGGGGGFFFFGGFFFGGGGGGGGGGGGGGFFFFGGGGHFGGGGHHHHFHGHGGGHHFHHHHGHHGHGDCGGHGGCGGCHEHGHHHGGHHHGFEGHFECEFHFHGHEHHGGHHGGDFHHHGHHHHHHHHGGGGGGGEGHHHFFHHHHGGHGGGGGGHHGEGGEGFHGFGGGGHHHGGGGFFFGGGGGCCGFFFFFFFBBBBB
@M02197:105:000000000-AN6RF:1:1102:2463:13642 1:N:0:1
GAGGCTGATTTATCCTCCGCTTATTGATATGCTTAAGTTCAGCGGGTAGTCCTACCTGATTTGAGGTCAAAAGTCAATAAGGAAGACGCCAGAAGGCATCGACGCATTAGAGGCACGGGACCGTTCATTCATGCACTTCGGCGAGCGGCGATCATTATCACGCCAAAAGCCTTGTCATGCATAGTCGAAAGTCGACCGCAAGCCCATTCATTTCAGGGGAGCCCGAGTCCTAGACGAGAAGTCCAGATCTCCGGCAGCCCCCACTATCCAAGCACCCTTTCGAAGCAAATCGAGAGGGGTTGAGAATTTACTGACGCTCAAACAGGCATGCTCCTCGGAACACCGAGGAGCGCAAGGTGCGTTCAAAGATTCGATGACTCAC
+
B?BABAFFFFFFG5GGFBEEGGGHHFHHHHHHCHHHHHGHBFHC2EE?GFHHHHHHGHGHHHHHGHHHHEGHHHHHHGHHHGHHHHGGGGGGFHHHHHHHGHGGGGGGHHHHHGGGDGGGFGGGGHHHHHHHFBGHHHHGGGGFGGGGFFGGGDFHGGGGGFGFFFBFFFGGGGGGGGGGGGGGFGFFEDFFFFFFFGGGGGGGFFFFFFFFFGHGFGHGGCGGFHGFFFHHGFFFDFHFC1HHHEHCC?CGHGGCCCCC0FGF2HHGHGGEGGEFEEGCEFHGEHFDGFGHFGGEEF>GF2GB2GBHHDGE?GGGAHHHHHHGB1E1F/A//E?EFD?GEE/EFFAEEEGHHFGA00?FBFCGGGGFGG1FFFFFFAAA>1
@M02197:105:000000000-AN6RF:1:1102:18341:13700 1:N:0:1
GAGGCTGATTTATCCTCCGCTTATTGATATGCTTAAGTTCAGCGGGTAGTCCTACCTGATTTGAGGTCAAAAGTCAATAAGGAAGACGCCAGAAGGCATCGACGCATTAGAGGCACGGGACCGTTCATTCATGCACTTCGGCGAGCGGCGATCATTATCACGCCAAAAGCCTTGTCATGCATAGTCAAAAGTCGACCGCAAGCCCATTCATTTCAGGGGAGCCCGAGTCCTAGACGAGAAGTCCAGATCTCCGGCAGCCCCCACTATCCAAGCACCCTTTCGAAGCAAATCGAGAGGGGTTGAGAATTTACTGACGCTCAAACAGGCATGCTCCTCGGAACACCGAGGAGCGCAAGGTGCGTTCAAAGATTCGATGATTCAC
+
BCCDCCFFFFFFGGGGGGGGGGGHGHHHHHHHHHHHGHHHGHHGGGGGGHHHHHHHHHHHHHHHGHHHHHHHHHHHHHHHHHHHHHGGGGGGHHHHHHHHGHGGGGGGHHHHHGGHGGGGGGGGGGHHHHHGHHHHHHHGGGGGGGGGGGGGGGHHGGGGGGGGGGGGGGGGGGGGGGGGGGGGGGGGGFFGGGGGGGGGGGGGFGFGGGFFGGHGGGHGGGGGHHHGHHHHGGGGHGHHHGHHHHHGGGGGFGGGGGGHGHHHHHHGHHHEFFGHGGHFGGHHHHGHGHGHHGGGGHGHHGHHHHGGGFGGGGGEGHHHHHHHGHHHHHFGGGGGHHGGGGGGHHEEGECGGHHGGGGHGGGGGGCGGFFBFFFFFBBBBB
@M02197:105:000000000-AN6RF:1:1102:13072:13754 1:N:0:1
GAGGCTGATTTATCCTCCGCTTATTGATATGCTTAAGTTCAGCGGTTAGTCCTACCTGATTTGAGGTCAAAAGTCAATAAGGAAGACGCCAGAAGGCATCGACGCATTAGAGGCACGGGACCGTTCATTCATGCACTTCGGCGAGCGGCGATCATTATCACGCCAAAAGCCTTGTCATGCATAGTCGAAAGTCGACCGCAAGCCCATTCATTTCAGGGGAGCCCGAGTCCTAGACGAGAAGTCCAGATCTCCGGCAGCCCCCACTATCCAAGCACCCTTTCGAAGCAAATCGAGAGGGGTTGAGAATTTACTGACGCTCAAACAGGCATGCTCCTCGGAACACCGAGGAGCGCAAGGTGCGTTCAAAGATTCGATG
+
BBBBBBFFFFFFGGGGGGGGGGGHHHHHHHHHHHHHHGFHHHHGGFFGHHHHHHHHHHHHHHHHGHHHGHHHHFHHHHHHHHHGHHHGGGGGHHHHHHHHGHGGGGGGHHHHHGGHFGGGGGGGGHHHHHHGHHHHHHHGGGGGGGGGGGGGGGHHHHHHHGHGGGGGGGGGGGGGGGGGGFGGFGGGGGGBFFFGGGGGFGGFFFFHHHFFGGFGGGGGGGGGFHGHHHHHFFFFHFGHHHGHHHHGGGGGHGGCGGDEGGFHHHHGHHHGFFGHGGHCGHHHHHGHHHGHCGGGGHHHHHFHHHHHHHEGGGGHGHGHHHHHHGGHGGGCGGGGHGDEB222GHGGGGGHCHCGGGGGFGGGFFFBFFFA3AAA
@M02197:105:000000000-AN6RF:1:1102:23297:13805 1:N:0:1
GAGGCTGATTTATCCTCCGTTATTGATATGCTTAAGTTCAGCGGGTAGTCCTACCTGATTTGAGGTCAAAAGTCAATAAGGAAGACGCCAGAAGGCATCGACGCATTAGAGGCACGGGACCGTTCATTCATGCACTTCGGCGAGCGGCGATCATTATCACGCCAAAAGCCTTGTCATGCATAGTCGAAAGTCGACCGCAAGCCCATTCATTTCAGGGGAGCCCGAGTCCTAGACGAGAAGTCCAGATCTCCGGCAGCCCCCACTATCCAAGCACCCTTTCGAAGCAAATCGAGAGGGGTTGAGAATTTACTGACGATCAAACAGGCATGCTCCTCGGAACACCGAGGAGCGCAAGGTGCGTTCAAAGATTCGAT
+
BABCBCFFFFFFGGGGGGGGGGHHHHHHGHGHHHHHHHHHHHGGGGGGHHHHHGHHHHHHHHFGHGHHHHHHHHHGHHHHHHHHHGGGGGGHHGHHHHHGFGGGGGGHHHGFGGHGGGGGGGGGHHHHHHHGHGHHHHGGGGGGGGGGFGGGGHHHHHHGGGGGGGGGGGGGGGGGGGGGGGGGGGEGGFFFGGGGGGGGGHFGGFGHHHHHGHGGGHGGGFGHHHHHGHHGGGHHHHHHEHHHHHGGGGGHGGGCCCEHHHHHHHGHHFGFGGHGGHHGHHHHHEHEBGHBGGGGHHHHHHGFHHGHGGGHFFF5GHHGFHHFGHHHHEACCEGFHFEEAGGHHGCGGGHHGFCGGCGGGGFFFFCFFCCBCC
@M02197:105:000000000-AN6RF:1:1102:5180:13774 1:N:0:1
GAGGCTGATTTATCCTCCGCTTATTGATATGCTTAAGTTCAGCGGGTAGTCCTACCTGATTTGAGGTCAAAAGTCAATAAGGAAGACGCCAGAAGGCATCGACGCATTAGAGGCACGGGACCGTTCATTCATGCACTTCGGCGAGCGGCGATCATTATCACGCCAAAAGCCTTGTCATGCATAGTCGAAAGTCGACCGCAAGCCCATTCATTTCAGGGGAGCCCGAGTCCTAGACGAGAAGTCCAGATCTCCGGCAGCCCCCACTATCCAAGCACCCTTTCGAAGCAAATCGAGAGGGGTTGAGAATTTACTGACGCTCAAACAGGCATGCTCCTCGGAACACCGAGGAGCGCAAGGTGCGTTCAAAGATTCGATG
+
CCDDDCFFFFFFGGGGGGGGGGGHHHHHHHGHHHGHHHHHHHHGGGGGGHHGHHHGHHGHHHHHGHHHHHHHHHHHHHHHHHHHHHHGGGGGHHHHHHHHGHGGGGGGHHHHHGGHGFGGGGGGGHHHHHHHHGHHHHHGGGGGGGGGFGFFFGHHGGGGGGGGGFGGGFFFGGGGGGGHGGGGFGGFGFFFFFGGGGGGGGGGFFFGHGFHHGHGGGHGGGGFHHFHGHHHGGGGHHHHGHHHHHHGCGGGFGGGGFGGFGFHGHHGHHHGFFGHGGHHGHHHHHGEHGGGHGGGFHGHHHHHHHFFHFEGGGGHGHGHHHHHHEGHGHGGEFFGFHGGGFGGGHGGGGFHHHGGGEEF4G5FFFFBFBFBA@BB
@M02197:105:000000000-AN6RF:1:1102:25446:13759 1:N:0:1
GAGGCTGATTTATCCTCCGCTTATTGATATGCTTAAGTTCAGCGGGTATCCCTACCTGATCTGAGGTCAAAAGTCAATAAGGAAGACGCCAGAAGGCATCGACGCATTAGAGGCACGGGACCGTTCATTCATGCACTTCGGCGAGCGGCGATCATTATCACGCCAAAAGCCTTGTCATGCATAGTCAAAAGTCGACCGCAAGCCCATTCATTTCAGGGGAGCCCGAGTCCTAGACGAGAAGTCCAGATCTCCGGCAGCCCCCACTATCCAAGCACCCTTTCGAAGCAAATCGAGAGGGGTTGAGAATTTACTGACGCTCAAACAGGCATGCTCCTCGGAACACCGAGGAGCGCAAGGTGCGTTCAAAGATTCGATGACTCAC
+
CBCCCBFFFFFFGGGGGGGGGGGHHHHHHHHHHHHHHHHHHHHGGGGGHHHHHHHHHHHHHHHHHGHHHHHHHHHHHHHHHHHHHHHGGGGGHHHHHHHHGHGGGGGGHHHHHGGHGGGGGGGGGHHHHHHHHHHHHHHGGGGGGGGGGGGGGGHGGGGGGGGGGGGGGGGGGGGGGGGGGGFGGGGGGFFGFFFGGGGGGGGGGFFGFFFFFGHHGGHGGGGGHHHHHHHHGGGHHHGBHHHGHHHGGGGGHGGGGGGHAG3HHHCGHHHGFGGGGGHHGHHHHHGHHGGHHGGGGHHFHGHHHHHHHGGGGGGHGHGHHHHHHHHHHHGGGGEGHHGGGGGGHHGGGGGHFHHGGGGHGGGGGGGGGGFFFFFFFBBCAB
@M02197:105:000000000-AN6RF:1:1102:19878:14049 1:N:0:1
GAGGCTGATTTATCCTCCGCTTATTGATATGCTTAAGTTCAGCGGGTAGTCCTACCTGATTTGAGGTCAAAAGTCAATAAGGAAGACGCCAGAAGGCATCGACGCATTAGAGGCACGGGACCGTTCATTCATGCACTTCGGCGAGCGGCGATCATTATCACGCCAAAAGCCTTGTCATGCATAGTCGAAAGTCGACCGCAAGCCCATTCATTTCAGGGGAGCCCGAGTCCTAGACGAGAAGTCCAGATCTCCGGCAGCCCCCACTATCCAAGCACCCTTTCGAAGCAAATCGAGAGGGGTTGAGAATTTACTGACGCTCAAACAGGCATGCTCCTCGGAACACCGAGGAGCGCAAGGTGCGTTCAAAGATTCGATGATTCAC
+
CDCCCCFFFFFFGGGGGGGGGGGHHHHHHHHHHHHHHGHHHHHGGGGGGHHHHHHHHHHHHHHHGHHHHHHHHHHHHHHHHHHHHHHGGGGGHHHHHHHGGHGGGGGGHHHHHGGHGGGGGGGGGHHHHHHHHHHHHHHGGGGGGGGGGGGGGGHHGGGGGGGGGGGGGGGGGGGGGHHHGGGGGGGFFFFFGGGGGGGGGGGGGGGGGGHFFGGHGGHGGGGGHHHHHFHHGFGHHHHGGHHHHHHGGGGGHGGGGGGGHHGHFHHGHHGFF?GFGGFEGFGHHHGHHHGGGGGGGGGHHHHHHHHHHGGGFFCHEFFHHHHHHGHHHHGGGGGGHHGGGGGGHHEEGGCGGHHGGGGHGGGGCGGGGGFFFFFFFBABAB
@M02197:105:000000000-AN6RF:1:1102:2284:13947 1:N:0:1
GAGGCTGATTTATCCTCCGCTTATTGATATGCTTAAGTTCAGCGGGTAGTCCTACCTGATTTGAGGTCAAAAGTCAATAAGGAAGACGCCAGAAGGCATCGACGCATTAGAGGCACGGGACCGTTCATTCATGCACTTCGGCGAGCGGCGATCATTATCACGCCAAAAGCCTTGTCATGCATAGTCAAAGGTCGACCGCAAGCCCATTCATTTCAGGGGAGCCCGAGTCCTAGACGAGAAGTCCAGATCTCCGGCAGCCCCCACTATCCAAGCACCCTTTCGAAGCAAATCGAGAGGGTTTGAGAATTTACTGACGCTCAAACAGGCATGCTCCTCGGAACACCGAGGAGCGCAAGGTGCGTTCAAAGAGTCGATGACTCAC
+
BBBBBBFFFFFFGGFGGGG2EEGHHHHCHHBHHCFHGHHHFHGGCEGGGHHHFHHGFBFHFFGHGEHHHHHHHHHDGHHEHHHHHHGGGGCEGFHHGHHGFF?EGGGGGBEH2/FFGGGGG?DDGFHHEHDHHHHHGHFGGGCC@?FFFGCFGFHHGGGFBCFGGGGGGGFFFEGGFFGFFFFFFGGFGBFGG@EBBFFFFFFFEFFFFGGFFFHGFFAF=FEFHHFFGFHFFFFFDDFF<1BHGHHGC?CGGGGGGGCECD>GGEHGGEHE?0EFFFAHCHHHHFFHFGEEHHGE/@1FDGHHHHHHGEGGFGGHGHHHGFGF11BFAEAEE?EE2FFEGFCECH?GGC?EDFFAA0CHGGFFGG1E111FFFFB1A>111
@M02197:105:000000000-AN6RF:1:1102:14136:14081 1:N:0:1
GAGGCTGATTTATCCTCCGCTTATTGATATGCTTAAGTTCAGCGGGTATCCCTACCTGATCCGAGGTCAACCTTGAAAAAATTGGGGGTCGACGGCTGGACTATCACACACACCATGCGAAAAGATAATCTTACTACGCCTGGGGATATGAGATCATCCGCCTTTGAATTTCAGAAGGGAGAATGCAAGCAAACTCATCTTCCAAGACCAAGCAAATCTGCTTGAGAGGTATTTAATGACGCTCGAACAGGCATGCCTCCCGGAATACCGGGAGGCGCAATGTACGTTCAAAGATTCGATGATTCAC
+
CCCCCCFFFFFFGGGCGGGGGGGHHHHHHHHGHHHHHHHHHHHGGGGGHHHHHHHHHHGHHHHGGGGHHHHHHHHHHHHHGHHHGHGGGGGGGGGGGGGHHHHHHHHHHGGHHGHHHHHHHHGHHHHHHHHHHHHHHHGGHHHHHHGHHHHHHHHHHHHHHGGHHHHHHHHHHHHHHHHGHHHHHHHHHHHGHHGHHHHHHHHHHHFGHHFGHHHHHHGHHHHHHHHHHHHHHHHHGGGGGEHFHHHHHHHHHGGCFGGGHHHHGGGGGGHGGGGGHHHGFGFGFGGGGGGGGGGFFFFFFFCBCCC
@M02197:105:000000000-AN6RF:1:1102:10707:14242 1:N:0:1
GAGGCTGATTTATCCTCCGCTTATTGATATGCTTAAGTTCAGCGGGTAGTCCTACCTGATTTGAGGTCAAAAGTCAATAAGGAAGACGCCAGAAGGCATCGACGCATTAGAGGCACGGGACCGTTCATTCATGCACTTCGGCGAGCGGCGATCATTATCACGCCAAAAGCCTTGTCATGCATAGTCGAAAGTCGACCGCAAGCCCATTCATTTCAGGGGAGCCCGAGTCCTAGACGAGAAGTCCAGATCTCCGGCAGCCCCCACTATCCAAGCACCCTTTCGAAGCAAATCGAGAGGGGTTGAGAATTTACTGACGCTCAAACAGGCATGCTCCTCGGAACACCGAGGAGCGCAAGGTGCGTTCAAAGATTCGATG
+
BCCCBCFFFFFFGGGGGGGGGGGHHGHHHHHHHHHHHHHHHHGGGGGGGHHHHHHHHHHHHHHHGHHHHHHHHHHHHHHHHHHGHHHGGGGGHHHHHHHGGHGGGGGGHHHHHGGHGGGGGGGGGHHHHHHHHHHHHGHGGGGGGGGGGGGGGGHHGGGGGGGGGGGGGGGGGGGGGGGGGGGGGGGFGGGGGGGGGGGGGGGGFFGHHHGHHGHGGGHGGGFFGHHFFHHHGGGHHHHGHHHHHHHFGGGGHGGGDCGGHHHHHGHGHHHEF?GGGFEGGHEHHHGHHFGHHGGGGGFHHHHHGFFFHHGGGGGGGGHHHHHHHHHHHHGGEGCGHGGGEEEGHHGGGGGHHHGGGGGCGGGGFFFBFFFBA?BB
@M02197:105:000000000-AN6RF:1:1102:9964:14419 1:N:0:1
GAGGCTGATTTATCCTCCGCTTATTGATATGCTTAAGTTCAGCGGGTAGTCCTACCTGATTTGAGGTCAAAAGTCAATAAGGAAGACGCCAGAAGGCATCGACGCATTAGAGGCACGGGACCGTTCATTCATGCACTTCGGCGAGCGGCGATCATTATCACGCCAAAAGCCTTGTCATGCATAGTCAAAAGTCGACCGCAAGCCCATTCATTTCAGGGGAGCCCGAGTCCTAGACGAGAAGTCCAGATCTCCGGCAGCCCCCACTATCCAAGCACCCTTTCGAAGCAAATCGAGAGGGGTCGAGAATTTACTGACGCTCAAACAGGCATGCTCCTCGGAACACCGAGGAGCGCAAGGTGCGTTCAAAGATTCGATGATTCAC
+
BBABBBFFFFF5EFEGGGGGGGGGGGGFHHCHFFHFH5GFGEGDEGGGEFHFHFHHGHFHFHHBFHHHHHGFHFGGHGHHHHH3GHHGGGE@HHHEHHHHGHGGGGGGGD4FHGAGE/BGGGGGGHHHHHHGHHHHGCG/CDG@DGGGGGGGFFHFFFGGGGGGFBFGBFGGGFGFFFFFGGFGGGGGGFFFFFFBGGCGGGFGEEFFFGFFFFFFCFC.9AFEBHHHHFHGFGEBBHGFGHGF1<0CD<GCHGDCGCGHGF3FHG2DHHBEF?GHEDGFEEHFFHFHHHGHFCFDGGGFFDHGBGBDDFE?EEGHEGGHHHHHFHHEFGEA0A?GEGAEAA2EGBGGGGEEBFHGGGGAGGGGGFFCBG44FFFFFAAA>>
@M02197:105:000000000-AN6RF:1:1102:9181:14787 1:N:0:1
GAGGCTGATTTATCCTCCGCTTATTGATATGCTTAGGTTCAGCGGGTAGTCCTACCTGATTTGAGGTCAAAAGTCAATAAGGAAGACGCCAGAAGGCATCGACGCATTAGAGGCACGGGACCGTTCATTCATGCACTTCGGCGAGCGGCGATCATTATCACGCCAAAAGCCTTGTCATGCATAGTCGAAAGTCGACCGCAAGCCCATTCATTTCAGGGGAGCCCGAGTCCTAGACGAGAAGTCCAGATCTCCGGCAGCCCCCACTATCCAAGCACCCTTTCGAAGCAAATCGAGAGGGGTTGAGAATTTACTGACGCTCAAACAGGCATGCTCCTCGGAACACCGAGGAGCGCAAGGTGCGTTCAAAGATTCGATG
+
BCCDCBFFFFFFGGGGGGGGGGGHHHHGHGHHHHHHHHGHHHHGGGGGGHHHHHHHHHEHHHHHGHHHHHHHHGHHHHHHHHHHHHHGGGGGHHHHHHHHGHGGGGGGHHHHHGGHGGGGGGGGGGHHHHHHHHHHHHHGGGGGGGGGGGGGGGGGGGGGGGGGGGGGGGGGGGGGHGGGGGGGGGFFGFGGGFFFGGGFGGFGGGFHHHHHHGHGGGEGGGGGHHFFFHGHHGGHGHHHHHHHGHHGGGGGFFGGGGGHHHHHFFCGHHHGGHGHGGHAGHGEGHGHFHGHHGGGGHHHHHHHHHHGHHGDGGGHGGHGHHHHHHHHEHGGEGFCHHGEEE2GHHGFCGGHGHFGGGGGGGGGFFFCFFFCCCCC
@M02197:105:000000000-AN6RF:1:1102:22794:14932 1:N:0:1
GAGGCTGATTTATCTTCCGCTTATTGATATGCTTAAGTTCAGCGGGTAGTCCTACCTGATTTGAGGTCAAAAGTCAATAAGGAAGACGCCAGAAGGCATCGACGCATTAGAGGCACGGGACCGTTCATTCATGCACTTCGGCGAGCGGCGATCATTATCACGCCAAAAGCCTTGTCATGCATAGTCGAAAGTCGACCGCAAGCCCATTCATTTCAGGGGAGCCCGAGTCCTAGACGAGAAGTCCAGATCTCCGGCAGCCCCCACTATCCAAGCACCCTTTCGAAGCAAATCGAGAGGGGTTGAGAATTTACTGACGCTCAAACAGGCATGCTCCTCGGAACACCGAGGAGCGCAAGGTGCGTTCAAAGATTCGATGATTCAC
+
CCDDDCFFFFFFGGGGGGGGGGGHHHHHHHHHHHHHHHGHHHHGGGGGGHHHHHHHHHHHHHHHGHHHHHHHHHHHHHHHHHHHHHHGGGGGHHHHHHHHGHGGGGGGHHHHHGGHGGGGGGGGGHHHHHHHHHHHHHHGGGGGGGGGGGGGGGHHHGGGGGGGGGGGGGGGGGGGGGGHGGGGGGGFFFFGGGFGGGGGGGGGGGGGHHHHGGHGGFGGGGFGHGHGHHFHGGGHFHHHGGHHHHHGGGGGHGGGGGGHHHHHHHEGHHHGGGGHGGGCGHHHHHGGHGGHHGGGGHHHHHGHHHHGHHGGGGGHGHHHHHHHHHHHHHGGGGGGHHGEFGGGHHGGGGGHHHHGGGGGGGGGGGGGGGFFFFFFFCCBCC
@M02197:105:000000000-AN6RF:1:1102:3605:14943 1:N:0:1
GAGGCTGATTTATCCTCCGCTTATTGATATGCTTAAGTTCAGCGGGTATCCCTACCTGATCTGAGGTCACCCAAACTAACAATGGGTGGGTTCAGGCAAGTACAATTATAGTAAGCTCAGCGACTTTATTCATTATTACGCCTGGCTCAGATATAAACTATACTGCCATATACATTTCTGAAGGGCACCTCTATAAATGAGGGGCCTCTCCAAACAAATCCAAACATTATAAAATAATGCTTGAGAAGATGGGAGAGTTGACGCTCAAACAGGTATGCCCTATGTAATACCATAGGGCGCAATGCGCGTTCAAAGATTCGATGATTCAC
+
AAAAAAF1BFFBGGGGGGGGGGGFHFHHFGHGHHGFFFGBFFHFGCGGHHHCHHHGHFGHDGHGHGHHHHHHGHHHHHHFHGHHGGGGGGGGHHHHHHHGHGGGHGHH9HGHHHHGHHHHHGHHHHHHHHHHHHHHHHFEGGGHGHHHHHHHHHHHHGGHHHHHHHHHHHHHHHHHHFGFGHBFGGGGBHHHHHHHFHHGHHGGEGFHHHHHHHGHGGGGGHHGHHHGGGGHHGHDFBGGEBHHHHHHFFHHHHHGHGEAGGHGHHHGFFHHBFHEHHHFFFFD5HGHHHGHHGGECGHFGGEEGDG4GBGGGGGFGFFFFFFFAAAAA
@M02197:105:000000000-AN6RF:1:1102:23691:15132 1:N:0:1
GAGGCTGATTTATCCTCCGCTTATTGATATGCTTAAGTTCAGCGGGTATCCCTACCTGATCCGAGGTCAACCTGAAAATGATTGGGGGGTTGCTGGCAAGACACCGTCCGGACCCTGTCGCGAGGAGTATTACTACGCGTAGAGCCGACCGGCACCGCCACTGATTTTAGGGGCCGCGAGACCGCGAGCCCCAAGACCAAGCAAAGGCTTGAGTGGTTGTAATGACGCTCGAACAGGCATGCCCTTCGGAATACCAAAGGGCGCAATGTGCGTTCAAAGATTCGATGATTCAC
+
CCCDDCFFFFFFGGGGGGGGGGGHHHHHHHHHHHHGHHHHHHHGGGGGHHHHHHHHH;H<H;HGGGGHHHHH::HHHHHH;H(HHGGGGGGG:HHH9HHG<H<HGG<G;G;;GGGGG;;G:G9GGG8FFFFFFF:9F8FFFF:FFFFFFFFFFFGFGHHFGHHHHFFGHGGGGGGGHHGGGGGGGHGFGHHGHHHHGHGHHHHHHGHHHHHHGGGHHHHHHHGGFFGHHGHHHHHHGHHGGGGGGGHHHHGGHHHHHGGGGGFHHHGGEGHGGGGGGGGGGFFFFFFFABCBA
@M02197:105:000000000-AN6RF:1:1102:14829:15149 1:N:0:1
GAGGCTGATTTATCCTCCGCTTATTGATATGCTTAAGTTCGGCGGGTATCCCTACCTGATCCGAGGTCAACCTTAAAAAAATTAGGGGTTGCTGGCAACTAGACCTACCGGACTCAATCGCGAGGAGTATTACTACGCGTAGAGCCGACAGGCACCGCCACTGATTTTAGGGGCCGCGAAACCGCGAACCCCAATACCAAGCGAGAGCTTGAGTGGTTATAATGACGCTCGAACAGGCATGCCCCCCGGAATACCAGAGGGCGCAATGTGCGTTCAAAGATTCGATGACTCAC
+
CCCCCCFFFFFFGGGGGGGGGGGHHHHHHHHHHHHHHHHHGGGGGG>EEEGHCDCHF@EGGHHGE;89GH%9F,HHGHHG:H<8FHH;/B/B*899BF#4F2DFG::FH@GGGCHHH8DC3DCCGCG<;HH:D;;HF9C(DDECBF5CC:F:G?FGGGGFFFFFFFFFFFFFFFGGGGGGGGGGDGCDGHGHHHGHGGHGGGHGHHGGGHHHGHHHHGHGHHGGGGGHGGHHHHHHHHHGGGGGGGHHGHHHHHHHGFE2GGHHHHGGGGHGGGGGGGGFGFFFFFFFCBCBB
@M02197:105:000000000-AN6RF:1:1102:26741:15268 1:N:0:1
GAGGCTGATTTATCCTCCGCTTATTGATATGCTTAAGTTCAGCGGGTATCCCTACCTGATCTGAGGTCACCCAAACTAACAATGGGTGGGTTCAGGCAAGTACAATTATAGTAAGCTCAGCGACTTTATTCATTATTACGCCTGGCTCAGATATAAACTATACTGCCATATACATTTCTGAAGGGCACCTCTATAAATGAGGGGCCTCTCCAAACAAATCCAAACATTATAAAATAATGCTTGAGAAGATGGGAGAGTTGACGCTCAAACAGGTATGCCCTATGGAATACCATAGGGCGCAATGTGCGTTCAAAGATTCGATG
+
BCCCCCFFFFFFGGGGGGGGGGGHHGHHHHGHHHHHHHHHHGHGGGGGHHHHHHHHHHHHHHHHHFHHHHHHGEHHHHHHHHHHHHHGGGGGHHHHHHHHHHHHHHHHHHHHHHHHHGHHHHGGHHHHHHHHHHHGHHHGGGHHHHHHHHHHHGHHHHHHHHHHHHHHHHHHHHHHHHHHHHHHHHHGHHHHHHHHHHHHHHGGGGGHHHHHHHHHHHHGHHHHHGHHHHHHHHHHHHHGHHGHHHGHHHHHHHHHHGGGGGHGHGGHHHGHHFHGHHEHGHHHHHHGGHHHBFEAFGHHFGGGGGGGGGGFFFBFFFBCCCC
@M02197:105:000000000-AN6RF:1:1102:20404:15401 1:N:0:1
GAGGCTGATTTATCCTCCGCTTATTGATATGCTTAAGTTCAGCGGGTAGTCCTACCTGATTTGAGGTCAAAAGTCAATAAGGAAGACGCCAGAAGGCATCGACGCATTAGAGGCACGGGACCGTTCATTCATGCACTTCGGCGAGCGGCGATCATTATCACGCCAAAAGCCTTGTCATGCATAGTCAAAAGTCGACCGCAAGCCCATTCATTTCAGGGGAGCCCGAGTCCTAGACGAGAAGTCCAGATCTCCGGCAGCCCCCACTATCCAAGCACCCTTTCGAAGCAAATCGAGAGGGGTTGAGAATTTACTGACGCTCAAACAGGCATGCTCCTCGGAACACCGAGGAGCGCAAGGTGCGTTCAAAGATTCGATGATTCAC
+
CCCCCCFFFFFFGGGGGGGGGGGHHHHHHHHHHHHHHHHHHHHGGGGGGHHHHHHHHHHHHHHHGGHHHHHHHGGHHHHHHHGHHHHGGGDGHGGHHHHHGHGGGGGGHHHHHGGHGGGGGGGGGHHHHHHHHHHHHHHGGGGGGGGGGGGGGGHHGGGGGGGGBFFFGGGGGGGGGGGGGGGGGGGGGFFFGGFGGGGGGGGGFFFGGGFGHFGGGGFGGFFGHHHGHHFFGFGHHHHHHFHHHGHGGGGGHGGGGGGFFGGHHHGGHHHGF0GHGGGEGHHHHHGHHGGFGGGGGHHHHHHHHFHHGDGFGGFGGHGHHHHHHGHHHHGGGGFGHHDEFFGGFHGFGGGHGHHGGGGHGGGGGGGGGGFFFFFFFBBAAB
@M02197:105:000000000-AN6RF:1:1102:6565:15623 1:N:0:1
GAGGCTGATTTATCCTCCGCTTATTGATATGCTTAAGTTCAGCGGGTATCCCTACCTGATCTGAGGTCACCCAAACTAACAATGGGTGGGTTCAGGCAAGTACAATTATAGTAAGCTCAGCGACTTTATTCATTATTACGCCTGGCTCAGATATAAACTATACTGCCATATACATTTCTGAAGGGCACCTCTATAAATGAGGGGCCTCTCCAAACAAATCCAAACATTATAAAATAATGCTTGAGAAGATGGGAGAGTTGACGCTCAAACAGGTATGCCCTATGGAATACCATAGGGCGCAATGTGCGTTCAAAGATTCGATGACTCAC
+
CCDCDDFFFFFFGGGGGGGGGGGHHHHHHHHHHHHH5GHHHHHGGGGGHHHHHHHHHHHHHHHHHGHHHHHHGGHHHHHHHFHHHHGGGGGGHHHHHHHHHHHHHHHHHHHHHHHHHHHHHGGHGHHHHHHHHHHHHHHHGHHHHHHHHHHHHHHHHHHHHHHHHHHHHHHHHHHHHHHHHHHHHGGGHHHHHHHHHHHHHHGGGGHHHHHHHHHHHHHGHHGGHHHGHHHHHHGHHHHGHHHHHHHHHHHHHHHGHGGGGGGGHHHHHHHHGHHGHHHHHHHHGHHHGHHHHFEDGGHGHHGFGFHGGGGGGGGGGFFFFFFFCCBBC
@M02197:105:000000000-AN6RF:1:1102:29379:15708 1:N:0:1
GAGGCTGATTTATCCTCCGCTTATTGATATGCTTAAGTTCAGCGGGTAGTCCTACCTGATTTGAGGTCAAAAGTCAATAAGGAAGACGCCAGAAGGCATCGACGCATTAGAGGCACGGGACCGTTCATCCATGCACTTCGGCGAGCGGCGATCATTATCACGCCAAAAGCCTTGTCATGCATAGTCGAAAGTCGACCGCAAGCCCATTCATTTCAGGGGAGCCCGAGTCCTAGACGAGAAGTCCAGATCTCCGGCAGCCACCACTATCCAAGCACCCTTTCGAAGCAAATCGAGAGGGGTTGAGAATTTACTGACGCTCAAACAGGCATGCTCCTCGGAACACCGAGGAGCGCAAGGTGCGTTCAAAGATTCGATG
+
?ABBBBFFFFFFGFGGGGGGGGGHHHHHHHHGHHHHHHHHHHHGGGGGGHHHHGHHHHHHHHHGGHFHHHHFHBFGGHHGHHHHHHHGF?FGHHHHHGHHGB>EFEEGFFFHFGGHGGGF?FGDAGHHHFCGGCGGF<GFGGG?GGCFFFGBEDFGGBFFGEGGGFF/AFGGFFFFGFFFFFFFBFFFBFF?BAEFFC?ECAHHEFFFFHFGHFHGFEH@<.GFGDHHHGGFEFGHGBGHGDHFHEFGCCCGHF/CG</FGGBFFDGGGFHGGGGFEAGEEDG1FGGHGBGFBEEEAHGHHHGBGHHGGHGGCFEGA1CEFHEHGBFHEG?EEEE/BGB/A/0?FFEFEEA1BGB0EA1FBDE3FFF>B11A?AAA
@M02197:105:000000000-AN6RF:1:1102:16664:15788 1:N:0:1
GAGGCTGATTTATCCTCCGCTTATTGATATGCTTAAGTTCAGCGGGTAGTCCTACCTGATTTGAGGTCAAAAGTCAATAAGGAAGACGCCAGAAGGCATCGACGCATTAGAGGCACGGGACCGTTCATTCATGCACTTCGGCGAGCGGCGATCATTATCACGCCAAAAGCCTTGTCATGCATAGTCGAAAGTCGACCGCAAGCCCATTCATTTCAGGGGAGCCCGAGTCCTAGACGAGAAGTCCAGATCTCCGGCAGCCCCCACTATCCAAGCACCCTTTCGAAGCAAATCGAGAGGGGTTGAGAATTTACTGACGCTCAAACAGGCATGCTCCTCGGAACACCGAGGAGCGCAAGGTGCGTTCAAAGATTCGATGATTCAC
+
AABCCCFFFFFFGGGGGGGGGGGHGHGHHHHHHHHHHHHHHFHGGGGGGHHHHHHFHGHHHHHHGHHFHHFHHGHHHHHHHGHHHGHGGGGGHHHHHHHHGHGGGGGGGHHHHGGHGGGGGGGGGHGHHHHHHHHHHHHGGGGGGGGGGGGGGGHHGGGGGGGGGFGGGGGGGGGGGGGGGGGGGGGFFFFGGGGGGFFGFFFFFFFGGGFFFGHGGGGGGGGGHHHHHHHHGGGHHHHHFFFFGHHGGGGGFFA/CCCGCFGGHHHGHFD?CFEGEEEAGHHHHEGHGHGHGGGGGHHHHHGHHFEFGFGFGECHGHHFHFHHGEHGHHECGGGGHGEGGGGGHHGGGGFGFFHGCGEAGGGGGGGGGGFFFFFFFBABAB
@M02197:105:000000000-AN6RF:1:1102:16732:15824 1:N:0:1
GAGGCTGATTTATCCTCCGCTTATTGATATGCTTAAGTTCAGCGGGTATCCCTACCTGATCTGATGTCACCCAAGCTAACAATGGGTGGGTTCAGGCAAGTACAATTATAGTAAGCTCAGCGACTTTATTCATTATTACGCCTGGCTCAGATATAAACTATACTGCCATATACATTTCTGAAGGGCACCTCTATAAATGAGGGGCCTCCCCAAACAAATCCAAACATTATAAAATAATGCTTGAGAAGATGGGAGAGTTGACGCTCAAACAGGTATGCCCTATGGAATACCATAGGGCGCAATGTGCGTTCAAAGATTCGATGATTCAC
+
CCCCCCFFFFFFGGGGGGGGGGGHHHHHHHHHHHHHHHGHHHHGGGGGHHHHHHHHHHHHHHHHHHHHHHHHGHHGHGHHHHHHHHHGGGGGHHHHHHHGHHHHHHHHHHHHHHHHHHHHHGHHHHHHHHHHHHHHHHHGGHHHHHHHHHHHHHHHHHGHHHHHHHHHHHHHHGHHHHHHHHHHHHGGHHHHHHHHHHHHGHGGGGGGHGHHHHHHHHHGHHHHHHHHHHHHFHHHHHHHHHHHHHHHFGHHHHHGHGGGF?HGHHGGBGHEHHHGHFFGHHHHHHHHHHHHHGGGGGHHHHGGGGFGGGGFGBGGGFFFFFFFBBABB
@M02197:105:000000000-AN6RF:1:1102:24271:15961 1:N:0:1
GAGGCTGATTTATCCTCCGCTTATTGATATGCTTAAGTTCAGCGGGTAGTCCTACCTGATTTGAGGTCAAAAGTCAATAAGGAAGACGCCAGAAGGCATCGACGCATTAGAGGCACGGGACCGTTCATTCATGCACTTCGGCGAGCGGCGATCATTATCACGCCAAAAGCCTTGTCATGCATAGTCGAAAGTCGACCGCAAGCCCATTCATTTCAGGGGAGCCCGAGTCCTAGACGAGAAGTCCAGATCTCCGGCAGCCCCCACTATCCAAGCACCCTTTCGAAGCAAATCGAGAGGGGTTGAGAATTTACTGACGCTCAAACAGGCATGCTCCTCGGAACACCGAGGAGCGCAAGGTGCGTTCAAAGATTCGAT
+
BBBBBA>FFFFFGFGGBGGGGCGHGGHHCFHHHHFB5GFHHCHA?CGEEGHHGHGHFFHHHHHHGHHHHHFHHEGHGGFFG3GH1AG?EGGGEHFAHHHHFFGGGGFFHBGHFGFH?DG?DDCGGFHHFHFHFHHHHHHEFGGGGDCCCGGFFDHHGGGFGDGGFFFGGFFGGFFFGGGGGGGFFFGFFFFBFFFADAC=FGGFFGHFFFGEFGFFFF;AGDFFGHHGFFGHGGGHFGG<F1DGHGHC?CCCGFC?C@//C2FFF11CHHEE/BEE?E0FGHHGFDEGB1FHHGGGGHHHEHFHGFD22DGEGGEFEHFGB11HF1FHGGE/GGEEDB?ECGEFHGECECCFEBGGEEEAG1FFFFFAC11AAA?
@M02197:105:000000000-AN6RF:1:1102:16850:15968 1:N:0:1
GAGGCTGATTTATCCTCCGCTTATTGATATGCTTAAGTTCAGCGGGTAGTCCTACCTGATTTGAGGTCAAAAGTCAATAAGGAAGACGCCAGAAGGCATCGACGCACTAGAGGCACGGGACCGTTCATTCATGCACTTCGGCGAGCGGCGATCATTATCACGCCAAAAGCCTTGTCATGCATAGTCGAAAGTCGACCGCAAGCCCATTCATTTCAGGGGAGCCCGAGTCCTAGACGAGAAGTCCAGATCTCCGGCAGCCCCCACTATCCAAGCACCCTTTCGAAGCAAATCGAGAGGGGTTGAGAATTTACTGACGCTCAAACAGGCATGCTCCTCGGAACACCGAGGAGCGCAAGGTGCGTTCAAAGATTCGATGATTCAC
+
ABBCBCFFFFFFGGGGGGGGGGGHGHHHHHHHHHHHHHHHHHHGGGGGGHHHHHHHHHHHHHHHGHHHHHHHHHHHHHHHHHHHHHHGGGGGHHHGHHHHGHGGGGGGHHHHHGFHGGGGGGGGGHHHHHHHHHHHHHHGGGGGGGGGGGGGGGGGGGGGGGGGGGGGGGGGGGGGGGGGGGGGGGFFFFFFGGFGGGGGGGGGGGGGGGGGHGHGGGHFGFGGFGHFFHHFGFGHHHGGHHHFHHHCGGGGHGGGGGGGHHGGHHHGHFHFCCGHCGHHGHGHHHGHGEGHHGGGGHHHHHHHHHHHHHGCGGGHGFHHGGGHHGHHGGGGCGGGHHGGGGGGFHGEGGGHHFGGGGGHGGGGGGGGGGFFFFFFFBBAAA
@M02197:105:000000000-AN6RF:1:1102:10295:16084 1:N:0:1
GAGGCTGATTTATCCTCCGCTTATTGATATGCTTAAGTTCAGCGGGTATCCCTACCTGATCCGAGGTCAACCTTGAAAAAATTGGGGGTCGACGGCTGGACTATCACACACACCATGCGAAAAGATAATCTTACTACGCCTGGGGATATGAGATCATCCGCCTTTGAATTTCAGAAGGGAGAATGCAAGCAAACTCATCTTCCAAGACCAAGCAAATCTGCTTGAGAGGTATTTAATGACGCTCGAACAGGCATGCCTCCCGGAATACCAGGAGGCGCAATGTGCGTTCAAAGATTCGATGATTCAC
+
CCBCCCFFFFFFGGGGGGGGGGGHHHHHHHHHHHHHHHHHHHHGGGGGHHHHHHHHHHHHHHHGGGGHHHHHHHHHHHHHGHHHHHGGGGGGGGGGGGGHHHHHHHHHHGGGGGHHHHHHHGHHHHHHHHHHHHHHHHGGHHHHHHHHHHHHHHHHHHHHGGHGHHHHHHGHHHHHHGHHHGHHHHHHHHHHHHHHHHHHHHHHHHHGHHHHHHHHHHHHHHHHHGHHHHHHHHHHGGGGGHHDHHHHHGHHHGGGFGGGHHHHHHHHHHHGGGGGHGHHGGGGHGGGGGGGGGGFFFFFFFCCCBC
@M02197:105:000000000-AN6RF:1:1102:9372:16187 1:N:0:1
GAGGCTGATTTATCCTCCGCTTATTGATATGCTTAAGTTCAGCGGGTAGTCCTACCTGATTTGAGGTCAAAAGTCAATAAGGAAGACGCCAGAAAGCATCGACGCATTAGAGGCACGGGACCGTTCATTCATGCACTTCGGCGAGCGGCGATCATTATCACGCCAAAAGCCTTGTCATGCATAGTCGAAAGTCGACCGCAAGCCCATTCATTTCAGGGGAGCCCGAGTCCTAGACGAGAAGTCCAGATCTCCGGCAGCCCCCACTATCCAAGCACCCTTTCGAAGCAAATCGAGAGGGGTTGAGAATTTACTGACGCTCAAACAGGCATGCTCCTCGGAACACCGAGGAGCGCAAGGTGCGTTCAAAGATTCGATGATTCAC
+
ABCCAAF4FFFFGGGGGGGGGGGHHHHHHHHFHHHHHHHHHHHGGCGGGFGHHHHHHHGHHGHGFEHHHHHHHFHHHHHHHGDHHHHGGGGGHHHHHHHGGHGGGGGGHHGHGGGHGGGGGGGGGHHHHHHHHHHHHHHGGGGGGGGGGGGGGGHHHGGGGGGGGGGGGGGGGGGGGGGGGGGGGGGFFFFBGFFGGGGGGGGGGGGGGGGGHFHGGFHFGFEFFHHHFGHFGGGFBHHHHHHHHHFCGCCGHGGGGGGGFHHFHHGGHHHEFGGHGEGFGFHFHGGHHGGGGGGGGHHHHHHHHHHGHGEA?GEHGGHHHHHHHEHHHHGGGGGFFHGGGGGGHHGGGGGFGHFGGGGGGGGGGGGEGFFFFFFFFBBA>A
@M02197:105:000000000-AN6RF:1:1102:21025:15938 1:N:0:1
GAGGCTGATTTATCCTCCGCTTATTGATATGCTTAAGTTCAGCGGGTAGTCCTACCTGATTTGAGGTCAAAAGTCAATAAGGAAGACGCCAGAAGGCCTCGACGCATTAGAGGCACGGGACCGTTCATTCATGCACTTCGGCGAGCGGCGATCATTATCACGCCAAAAGCCTTGTCATGCATAGTCAAAAGTCGACCGCAAGCCCATTCATTTCAGGGGAGCCCGAGTCCTAGACGAGAAGTCCAGATCTCCGGCGGCCCCCACTATCCAAGCACCCTTTCGAAGCAAATCGAGAGGGGTTGAGAATTTACTGACGCTCAAACAGGCATGCTCCTCGGAACACCGAGGAGCGCAAGGTGCGTTCAAAGATTCGATGATTCAC
+
CCCDCDFFFFFFGGGGGGGGGGGHHHHHHHHHHHHHHHHHHHHGGGGGGHHHHHHHHHHHHHHHGHHHHHHHHHHHHHHHHHHHHHHGGGGGHHHHHHHHGGGGGGGGHHHGHGGHGGGGGGGGGHHHGHHHHHHHHHHGGGGGGGGGGGGGGGGGGGGGGGGGGGGGGGGGGGGGGGGGGGHGGGHHHFFFFFFFFFFGGGGFFFFFF7FFFFFFEFFFFFFFFFGFFFFFFFGHGHFFFG000FC-D?CC@A>/@/CAHHHG2HHCCG3GEHGHEFGGEGBFHGGHHHEFHGGGFHFHHGHGFHBEFB1?FE@G1HFGHGDEF3GHHHECGEDGHHGGGDGFFEEEACGHCGFE?EDFGGG5GGG?CGFFFFFFFAA>>A
@M02197:105:000000000-AN6RF:1:1102:13468:16140 1:N:0:1
GAGGCTGATTTATCCTCCGCTTATTGATATGCTTAAGTTCAGCGGGTAGTCCTACCTGATTTGAGGTCAAAAGTCAATAAGGAAGACGCCAGAAGGCATCGACGCATTAGAGGCACGGGACCGTTCATTCATGCACTTCGGCGAGCGGCGATCATTATCACGCCAAAAGCCTTGTCATGCATAGTCAAAAGTCGACCGCAAGCCCATTCATTTCAGGGGAGCCCGAGTCCTAGACGAGAAGTCCAGATCTCCGGCAGCCCCCACTATCCAAGCACCCTTTCGAAGCAAATCGAGAGGGGTTGAGAATGTACTGACGCTCAAACAGGCATGCTCCTCGCAACACCGAGGAGCGAAAGGTGCGTGCAAAGATTCGATGACTCAC
+
AAAAAAFFBFBFFGD3BFE1E0EGGGHHBDD3DGFHFHHHFFGEAEGEFFHBGGFHGFGFG21E/0FEHHHG01DFDGHBGHGFGHHGGGE?AHFEGFCGEH@EEEEGGGF1FEGHG?@ECCGGC01F2FDFHFHHGFF/AC<ACGGCGG+FG?HFFBFB<FGFF@GGGGFGGFGGGGGGGGFGBFFFGFF??9E;@FAEBAEFFFFFFFFFFFHFFEECGCGFFGCAFFFGFFGG=EHHFHHFF1FGCC>/GFC?B///B22HHFG?BHHGGGCHEE0/EDBGF>EDBF/FGCECEGBHHGHFFFB1B2ECGE?GFFGGB111A1A1B//EEAE/1///B///FBFGEA0A1BF??EE11A1F3FFA1111B@111>>111
@M02197:105:000000000-AN6RF:1:1102:6179:16197 1:N:0:1
GAGGCTGATTTATCCTCCGCTTATTGATATGCTTAAGTTCAGCGGGTAGTCCTACCTGATTTGAGGTCAAAAGTCAATAAGGAAGACGCCAGAAGGCATCGACGCATTAGAGGCACGGGACCGTTCATTCATGCACTTCGGCGAGCGGCGATCATTATCACGCCAAAAGCCTTGTCATGCATAGTCAAAAGTCGACCGCAAGCCCATTCATTTTAGGGGAGCCCGAGTCCTAGACGAGAAGTCCAGATCTCCGGCAGCCCCCACTATCCAAGCACCCTTTCGAAGCAAATCGAGAGGGGTTGAGAATTTACTGACGCTCAAACAGGCATGCTCCTCGGAACACCGAGGAGCGCAAGGTGCGTTCAAAGATTCGATGATTCAC
+
CCCCCCFFFFFFGGGGGGGGGGGHHHHHHHGHHHHGHHHHHHHGGGGGGHHHHHHHHHHHHHHFGHHHHHHHHHHHHHHHHHHHHHHGGGGGHHHHHHHHGHGGGGGGHHHHGGGHGGGGGGGGGHHHHHHHHHHHHHHGGGGGGGGGGGGGGGHHGGGGGGGGGGGGGGGGGGGGGGGGGHHGGGGHGFFFGGFGGFGGGGFFGFGGGGGFHGHGGGFGGFFGHHHHHGHFGGGHHHHHHHHHHHHDGFGGFGGGGGGHHHHHHHFGHHHGFBGHGGEHGHGHHFGHFFGHHGGGGHFFFHGHHHHFHHGGGGGGGGHHHHHGHHHHEHGGGGGGHEEFFGGGHFGDGEFHHGHGGGGHGGGGGGGGGGBFFFFFFCCBBC
@M02197:105:000000000-AN6RF:1:1102:28434:16236 1:N:0:1
GAGGCTGATTTATCCTCCGCTTATTGATATGCTTAAGTTCAGCGGGTAGTCCTACCTGATTTGAGGTCAAAAGTCAATAAGGAAGACGCCAGAAGGCATCGACGCATTAGAGGCACGGGACCGTTCATTCATGCACTTCGGCGAGCGGCGATCATTATCACGCCAAAAGCCTTGTCATGCATAGTCAAAAGTCGACCGCAAGCCCATTCATTTCAGGGGAGCCCGAGTCCTAGACGAGAAGTCCAGATCTCCGGCAGCCCCCACTATCCAAGCACCCTTTCGAAGCAAATCGAGAGGGGTTGAGAATTTACTGACGCTCAAACAGGCATGCTCCTCGGAACACCGAGGAGCGCAAGGTGCGTTCAAAGATTCGATGATTCAC
+
BBBBBBFFFFFFGGGFFFGGCAFHGHHHGHHHHHGHFHHGHHHGCFGGGHHHHHHHHHHHHHHHGHHHHHHHHFGHHHHHHHFHHHHGGGGGHHHHHHHHGHGGGGGGHGHHHGGHGGGGGGGGGHHGGHHHFHHHHHHGGGGCGGGGGGGGGGHHGGGGGGGGGGGGGGGGGGGGGGGGGGGGGGGFDFFFGGFGGGFGGGGFFFFFGGFGGGGGFFFFFFGGHHHHFHHHGGGHHHHHHHHHHGHFFGCGGGGCC?GHFBGEHDGCHHHEEFGHGGFHGHHHHHGHGBGHHGGGGHHHHHHHGHHFHGGGGGGHEFFHHHEHHHHHEHEFGGGGGEGGGGGEHHFEGFCGHHHEE?GHGGGFGGGGGGFFFFFFFBBAAB
@M02197:105:000000000-AN6RF:1:1102:21770:16412 1:N:0:1
GAGGCTGATTTATCCTCCGCTTATTGATATGCTTAAGTTCAGCGGGTAGTCCTACCTGACTTGAGGTCAAAAGTCAATAAGGAAGACGCCAGAAGGCATCGACGCATTAGAGGCACGGGACCGTTCATTCATGCACTTCGGCGAGCGGCGATCATTATCACGCCAAAAGCCTTGTCATGCATAGTCAAAAGTCGACCGCAAGCCCATTCATTTCAGGGGAGCCCGAGTCCTAGACGAGAAGTCCAGATCTCCGGCAGCCCCCACTATCCAAGCACCCTTTCGAAGCAAATCGAGAGGGGTTGAGAATTTACTGACGCTCAAACAGGCATGCTCCTCGGAACACCGAGGAGCGCAAGGTGCGTTCAAAGATTCGATGACTCAC
+
B?BCCCFFFFFFGGGGGGGGGGGHHHGHBGHHHHGHGGHHHHHGGGGGFHFHGHHHGHHHGHGHHHHHHHHHHHHHHHHHHHHHHHHGGGGGHHHHHHHHGHGGGGGGHGHHHGGHGGGGGGGGGHHHHHHHHGHHHHHGGGGGGGGGGGGGGGHGGGGGGGGGGGGGGGGGGGGGGGGGGGGGFGGGGFFFGFFFFGFFFFFFFFFGFFFFFFHGGGHFGGGGHHHHHFFHFFFHHHHHHFGGHEHGFFCGHGGFF?GHGF3CBHHGHHHGFBGHGGHHGHHGGHGHFHFHHGGGGGHFHHHHHGDGB4E1GGGGGHFGHHHGCGHHGGGE?GGEHFGGGGGDGF2EAGFHGBHGGGGHGGGGBGGGGGFFFFFFFA@BA?
@M02197:105:000000000-AN6RF:1:1102:25083:16747 1:N:0:1
GAGGCTGATTTATCCTCCGCTTATTGATATGCTTAAGTTCAGCGGGTAGTCCTACCTGATTTGAGGTCAAAAGTCAATAAGGAAGACGCCAGAAGGCATCGACGCATTAGAGGCACGGGACCGTTCATTCATGCACTTCGGCGAGCGGCGATCATTATCACGCCAAAAGCCTTGTCATGCATAGTCGAAAGTCGACCGCAAGCCCATTCATTTCAGGGGAGCCCGAGTCCTAGACGAGAAGTCCAGATCTCCGGCAGCCCCCACTATCCAAGCACCCTTTCGAAGCAAATCGAGAGGGGTTGAGAATTTACTGACGCTCAAACAGGCATGCTCCTCGGAACACCGAGGAGCGCAAGGTGCGTTCAAAGATTCGATGATTCAC
+
AAAA1>FFBDDBG3GCF1AEFGGFH3GHHCGHFHFHCHHBBFA00/AEAADDAFHHFFBDDHF2FFHHHHFGG1D2GHDBF1GHFHHGGGGGHGHHHHGFGB@??/EFBDG10ECCECC?CBCA?0GGDGHFHHHHFHHGGGGG@CDGEFF?FCGGFCBFBF=FC/BFBEFFBFFFFBB;FBFFFAFFABB/?BE@B??EGFEFGGGGFBGFHGHGEC:C@CCGHGC<EHHHFBFHHHFFHEHHF1>-D?DDFC?//@</022HHF1?34HCFFGEGDG?/FGGBHEEHGEGEGGEE1HHG4FHHGEFHG?GGEEFFEGHHHFGHGHHHHGEACEEGBGGEEDEGEEE2CEFECFGGGGCCGGGF5GGGBFFBFFFFAAAAA
@M02197:105:000000000-AN6RF:1:1102:18881:16790 1:N:0:1
GAGGCTGATTTATCCTCCGCTTATTGATATGCTTAAGTTCAGCGGGTAGTCCTACCTGATTTGAGGTCAAAAGTCAATAAGGAAGACGCCAGAAGGCATCGACGCATTAGAGGCACGGGACCGTTCATTCATGCACTTCGGCGAGCGGCGATCATTATCACGCCAAAAGCCTTGTCATGCATAGTCAAAAGTCGACCGCAAGCCCATTCATTTCAGGGGAGCCCGAGTCCTAGACGAGAAGTCCAGATCTCCGGCAGCCCCCACTATCCAAGCACCCTTTCGAAGCAAATCGAGAGGGGTTGAGAATTTACTGACGCTCAAACAGGCATGCTCCTCGGAACACCGAGGAGCGCAAGGTGCGTTCAAAGATTCGATGATTCAC
+
ABBBBBFFFFFFGGGGGGGGGGGHHHHHHHHHHHHHHHHHHHHGGGGGGHHHHHHHGHHHHHH5FHHHHHHGHHHHHHHGHGHGHHHGGGGGHHHHHHHHGFGGGGGGHHHHHGEHD?CGGGGEGHHGHFHHHHHHGHHGACGGGGGGGGGGGG:HG:GGGGGGGGGGGGGGGEGFF4FEFFGGG9GGGFFFFF:FFFFFFFFFFFFFFFFFFFFGGFFFFFFFFFFEFFFFEFFG1GFGFEFHFFHGDD/@0EDCCC@AFFFHGHFDCGFA/FDHEDFHEGHHGDFFHGGHFGGEEAHHEGDHHHFHFFEGGECGEBHEFFEGHFFHEFDEGE?CHEFDGEGGHHEE2GGHGGE2GGGHGGGBGGGGGGFFFBFFFBAA>?
@M02197:105:000000000-AN6RF:1:1102:10131:17084 1:N:0:1
GAGGCTGATTTATCCTCCGCTTATTGATATGCTTAAGTTCAGCGGGTAGTCCTACCTGATTTGAGGTCAAAAGTCAATAAGGAAGACGCCAGAAGGCATCGACGCATTAGAGGCACGGGACCGTTCATTCATGCACTTCGGCGAGCGGCGATCATTATCACGCCAAAAGCCTTGTCATGCATAGTCAAAAGTCGACCGCAAGCCCATTCATTTCAGGGGAGCCCGAGTCCTAGACGAGAAGTCCAGATCTCCGGCAGCCCCCACTATCCAAGCACCCTTTCGAAGCAAATCGAGAGGGGTTGAGAATTTACTGACGCTCAAACAGGCATGCTCCTCGGAACACCGAGGAGCGCAAGGTGCGTTCAAAGATTCGATGATTCAC
+
BCCDDCFFFFFFGGGGGGGGGGGGHHHHGHHHHHHFGHHHHHHGGGGGGHHHHFHHHHHGHHHGGHHHHHHHHBGHHHHHHHHHGGHGGGGGHHHHHHHHGHGGGGGGGHHHHGGHGGGGGGGGGHHHHHHHHHHHHHHGGCGFFGGGGGGGGGHHGGGGGGGGGGGGFGGGGGGGGHGGGGGGGGGGHFFFGGGGGGGGGGGGGGGGHHGFHGGGGGHGGGGGHHGHFHHHGGGHHHHHHHHHHHHGGCGGHGGGGGDFHHGHHHGGHHHGFBGHGGHHGHHHHHGHHFGHFGGGGHHHHHHHHHGHHHGFGGGGGHHHHHHHHGHHHHGGGGGGGHGGGGGGHHFGGGGHHHHGGGGHGGGGGGGGGGFFBFFFFBCCBB
@M02197:105:000000000-AN6RF:1:1102:4709:17113 1:N:0:1
GAGGCTGATTTATCCTCCGCTTATTGATATGCTTAAGTTCAGCGGGTAGTCCTACCTGATTTGAGGTCAAAAGTCAATAAGGAAGACGCCAGAAGGCATCGACGCATTAGAGGCACGGGACCGTTCATTCATGCACTTCGGCGAGCGGCGATCATTATCACGCCAAAAGCCTTGTCATGCATAGTCAAAAGTCGACCG
+
FFBCFGFGGGGFGGGGGGGGHHHHHHHHHHHHHHHHHHHGHHHHGHHHGHHHHHHHHHHHHHHHGHHHHHHHHHHHFHHFHHHHHHHHHHHHHHHHHHHGGHGGGGGHHHGHHGGHHGGGGHHHGHHHHHHHHHHHHHHGGGGGGGGGGHHGHGHHGGGGGHGGGHGHHGHHGHHGGGGGGGGGGGGGFBFFFFBADF
@M02197:105:000000000-AN6RF:1:1102:23340:17172 1:N:0:1
GAGGCTGATTTATCCTCCGCTTATTGATATGCTTAAGTTCAGCGGGTAGTCCTACCTGATTTGAGGTCAAAAGTCAATAAGGAAGACGCCAGAAGGCATCGACGCATTAGAGGCACGGGATCGTTCATTCATGCACTTCGGCGAGCGGCGATCATTATCACGCCAAAAGCCTTGTCATGCATAGTCGAAAGTCGACCGCAAGCCCATTCATTTCAGGGGAGCCCGAGTCCTAGACGAGAAGTCCAGATCTCCGGCAGCCCCCACTATCCAAGCACCCTTTCGAAGCAAATCGAGAGGGGTTGAGAATTTACTGACGCTCAAACAGGCATGCTCCTCGGAACACCGAGGAGCGCAAGGTGCGTTCAAAGATTCGATGATTCAC
+
AABAAAFFDFFFGFGGGGGG?E?GHHH6GGBBGHC5EDHBFGBFFFGGGDBFEDGGFBFFHHFEF2FHHFFHHFGHHFHHHHHFHHGG?EFFG3FGHHHHGFFGGGGFHHFHGEFHGCC/DFF2FFGHHHGGEBGHHGFC/@C?-<AFFGGCGGFHHHBCGBBCFBBEFFGGGFFFGGFFGGFFFFDFFD??DAA>@FAFFGFBFFFFGFFFFFBF/FCC?AAFCFFEGFGHGGFFFGHGFHHHGFF@FFDC<GFCB/B/FD?FHHEGHHGEF0DHDE0/EEFFBEGGB3GHGGGGFEHHDEEHHHFHGFCGGFEBF5GHHHHHHHHGHHCGGGE?HFGGGGGDFFGGGGEGBGBGGGGGGGGGGCGEFF>4FFBFFBBBAA
@M02197:105:000000000-AN6RF:1:1102:13507:17339 1:N:0:1
GAGGCTGATTTATCCTCCGCTTATTGATATGCTTAAGTTCAGCGGGTAGTCCTACCTGATTTGAGATCGAACGTTCAAAAGTTGTCTTCGCTGAGGAGAGACGTTTGTGAGCCCCAATGAACCTTCATCGCTGAAGGTAACCTGGCAGACGACCGCGAGCGTAGATAGTTATCACACCCGTGATGCCACCAAACACTGGCAAGCTGATTCATTTGAGAGAAGCCGGCCGCAGGGCCAGCAAACCTCCAAAGTCCAAGCTCGTCGTGGAAGACCACGAGAGTTGAGGTGTTCATGATACTCAAACAGGCATGCTCCAAGGAATGACCAAGGGGCGCAAGGTGCGTTCAAAGATTCGATGATTCAC
+
BBAB@BF@DFFFGGGGGGGGGGGHHHHHGHCHHHHHHGHHHHHGGGGGGHHHHGHHHHHHHHHHGHHHHGHHGHHGHHHHHGHGHHHHHHGGGGHGHGHGGHGEFHGHCGBGHGGGGHHHHHHHHHHHHHGHGFHHHCBFHFHGHHHGGFFDDGGGGGBGFFDGGHHHHHHHCGHFHGGGGCGHGGGGGHHHGGGHHHHGGGHHHHFFFHFGGHGHHGFFFFGGCCFFFFFFAFGDFGFFBDGFHGEBFBHGGHG/@>/GGGGHHGHGHGF?EFEHGFGG3HGHGHFHHEFG5GFGGF5HFFFDBABHGAFFFBHHGHGEFGBHGHHHGGGEEFGGBGGGGHGFGGGGGGGGFFFBFFFAAA>A
@M02197:105:000000000-AN6RF:1:1102:10694:17323 1:N:0:1
GAGGCTGATTTATCCTCCGCTTATTGATATGCTTAAGTTCAGCGGGTAGTCCTACCTGATTTGAGGTCAAAAGTCAATAAGGAAGACGCCAGAAGGCATCGACGCATTAGAGGCACGGGACCGTTCATTCATGCACTTCGGCGAGCGGCGATCATTATCACGCCAAAAGCCTTGTCATGCATAGTCGAAAGTCGACCGCAAGCCCATTCATTTCAGGGGAGCCCGAGCCCTAGACGAGAAGTCCAGATCTCCGGCAGCCCCCACTATCCAAGCACCCTTTCGAAGCAAATCGAGAGGGGTTGAGAATTTACTGACGCTCAAACAGGCATGCTCCTCGGAACACCGAGGAGCGCAAGGTGCGTTCAAAGATTCGATGATTCAC
+
BCCCCCFFFFFFGGGGGGGGGGGHHGHHHHHHHHHHHHHHHGHGGGGGGHHHHHHHHHHHHHHGGHFHHHHHHGHHHHHHHHHHHHHGGGGGHHHHHHHHGHGGGGGGHHHHGGGHGGGGGGGGGGHHHHHHHHHHHHHGGGGGGGGGGGGGGGHHGGGGGGGGGGGGGGGGGGGGGGGGGGGGFFFFFFFFFFFGGGGGGFFFFGFGFFFFFGFFGGHGGGFGHHHFFFGGGGGHHHHHHFFGHBFFGGGGHGGGGGGHFHHHHHHDFHFFFBGHGFCF?HGFGHGGHHGFFGGGGGHHHHFHFFGGFBEE>FEHGGHHHHHHHG3BGHGGECFGHGEEA2CGHHGFEEEHHGGGGGGGGGGGGGGGGGFFFDDFFAAAAA
@M02197:105:000000000-AN6RF:1:1102:27339:17504 1:N:0:1
GAGGCTGATTTATCCTCCGCTTATTGATATGCTTAAGTTCAGCGGGTATCCCTACCTGATCTGAGGTCACCCAAACTAACAATGGGTGGGTTCAGGCAAGTACAATTATAGTAAGCTCAGCGACTTTATTCATTATTACGCCTGGCTCAGATATAAACTATACTGCCATATACATTTCTGAAGGGCACCTCTATAAATGAGGGGCCTCTCCAAACAAATCCAAACATTATAAAATAATGCTTGAGAAGATGGGAGAGTTGACGCTCAAACAGGTATGCCCTATGGAATACCATAGGGCGCAATGTGCGTTCAAAGATTCGATGACTCAC
+
BCCCCCFFFFFFGGGGGGGGGGGHHHGHHHHHHHHHHHHHHHHGGGGGHHHHHHHHHHHHHHHGHGHHHHHHGHHHHHHGHGHHGHFGGGGGHHHHHHHHHHHHHHHHHHHHHHHHGHHHHGHGGGGHHGHFHGHHHHHGHHHHHHHHHHHHHHHHHHHHHHHHHHHHHHHHHHHHHHHHHHHHHHHGGHHHHHHHHHHHHHGGGGGHHGHHGHHHHGGGGHHGHHHGHGHHHHHFHHHHHHHHGHHHGHHFHHHBGGEDGGHGHGHHHHHGG3HGHEEHHHHHFBHGDHHHGGGE??GHFHFGGFHGEGGGGFGFGFFFFFFFBBBAA
@M02197:105:000000000-AN6RF:1:1102:6565:17610 1:N:0:1
GAGGCTGATTTATCCTCCGCTTATTGATATGCTTAAGTTCAGCGGGTAGTCCTACCTGATTTGAGGTCAAAAGTCAATAAGGAAGACGCCAGAAGGCATCGACGCATTAGAGGCACGGGACCGTTCATTCATGCACTTCGGCGAGCGGCGATCATTATCACGCCAAAAGCCTTGTCATGCATAGTCGAAAGTCGACCGCAAGCCCATTCATTTCAGGGGAGCCCGAGTCCTAGACGAGAAGTCCAGATCTCCGGCAGCCCCCACTATCCAAGCACCCTTTCGAAGCAAATCGAGAGGGGTTGAGAATTTACTGACGCTCAAACAGGCATGCTCCTCGGAACACCGAGGAGCGCAAGGTGCGTTCAAAGATTCGATGATTCA
+
DDDCCBFFFFFFGGGGGGGGGGGHHHHHHHHHHHHHHHHHHHHGGGGGGHHHHHHHHHHHHHHHGHHHHGHHHHHHHHHHHHHHHHHGGGGGHHHHHHHHGHGGGGGGHHHHHGGHGGGGGGGGGHHHHHHHHHHHHHHGGGGCGGGGGGGGGGHHGGGGGFGGGGGGGGGGGGGGHGGGGGGGGGGFFFFGFGGGGFGGGGGFGGFFGGHFFGHGGGHGGFFFFFHHFGHHGGGHHHHHHHHGHHHGFCGFGGGGGGGGFFHEHHHGHHHGFGGGGGGHGHHHHHGFGBGHHGGGGHHHHGHHGHHGBDGGGGGHGFGHHHDHCCEHHHECGFDGHHFEEGGGHGFDGGGFHHHGFGGGGGGGGGGGFFBFFFFFBAA>A
@M02197:105:000000000-AN6RF:1:1102:18290:17570 1:N:0:1
GAGGCTGATTTATCCTCCGCTTATTGATATGCTTAAGTTCAGCGGGTAGTCCTACCTGATTTGAGGTCAAAAGTCAATAAGGAAGACGCCAGAAGGCATCGACGCATTAGAGGCACGGGACCGTTCATTCATGCACTTCGGCGAGCTGCGATCATTATCACGCCAAAAGCCTTGTCATGCATAGTCGAAAGTCGACCGCAAGCCCATTCATTTCAGGGGAGCCCGAGTCCTAGACGAGAAGTCCAGATCTCCGGCAGCCCCCACTATCCAAGCACCCTTTCGAAGCAAATCGAGAGGGGTTGAGAATTTACTGACGCTCAAACAGGCATGCTCCTCGGAACACCGAGGAGCGCAAGGTGCGTTCAAAGATTCGATGATTCAC
+
ABBBBBFFFFFFGGGCGGGGGGGHHHHHHHGHHHHHHHHGGHHGGGGGGHHHHHHHHHHHHHHFGFHGHHHHHHHHGFHEHGGHHHGGGGGGHHHGHHHHGHGGGGGGHHHHHGGHGGGGGGGEGHHHGHHEHEHHHHHGGGGGGGGHHGGHGGHHGGHHHGHGGGGHHHHHFGGGGGFFGGGGGGGGGGGGGFGGGGGGGGGGGGFFFFFGHGGGGGHGGGFGHHHFGHGHGFFFHHHGHHGHHHHGGGGGHGGGGGGHHHFHGHHGHHHGFGGGGGHHCHHHHHGHHHGHHGGGGGHHHGHHHHEHHFGGGGGHGHHHHHGHHHHHHHGECGGGHHFEEAGGHHFGGGGHHHHGGGGGGGGGGGGGGFFFFFFFFAAA>A
@M02197:105:000000000-AN6RF:1:1102:3050:17773 1:N:0:1
GAGGCTGATTTATCCTCCGCTTATTGATATGCTTAAGTTCAGCGGGTATCCCTACCTGATCCGAGGTCAACCTTGAAAAAATTGGGGGTCGACGGCTGGACTATCACACACACCATGCGAAAAGATAATCTTACTACGCCTGGGGATATGAGATCATCCGCCTTTGAATTTCAGAAGGGAGAATGCAAGCAAACTCATCTTCCAAGACCAAGCAAATCTGCTTGAGAGGTATTTAATGACGCTCGAACAGGCATGCCTCCCGGAATACCAGGAGGCGCAATGTGCGTTCAAAGATTCGATGACTCAC
+
BBBBBBF@FFFFGGGGB4AAEGCHHHHHHGHGHHGHHGGFHFGGAAEEHHFCHHHHHHHHHFHE0EGCGFF1EHGFFGHHGFHFHHGGGGEEEGGGGGGFHHHHHHHGFGCFGGHHHGGGGHHHHHHHHHHHHHGHHHGGHGHGHHGHGFGFHHHHFHHHEHGHHHHGHGGFGGGHFDDFHHGGHHHHHHFGHHGHHGFGGGHHHHGDHHHGHHFHHGHFGFGFGHGFHHFHFFHHGDGGGHG?5FFHHHFFFFEEEE2E3FGBHFGFHHDGGGGEHHHGEEGGFGFGGGGGFFGFFFFFFF?AAAA
@M02197:105:000000000-AN6RF:1:1102:7152:17860 1:N:0:1
GAGGCTGATTTATCCTCCGCTTATTGATATGCTTAAGTTCAGCGGGTAGTCCTACCTGATTTGAGATCGAACGTTCAAAAGTTGTCTTCGCTGAGGAGAGACGTTTGTGAGCCCCAATGAACCTTCATCGCTGAGGGTAACCTGGCGGGCGACCGCGAGCGTAGATAGTTATCACACCCGTGACGCCACCAAACACTGGCAAGCTGATTCATTTGAGAGGAGCCGGCCGCAGGGCCAGCAAACCTCCAAAGTCCAAGCTCATCGCGGAAGACCACGAGAGTTGAGGTGTTCATGATACTCAAACAGGCATGCTTCAATGAATAACCAAGGGGCGCAAGGTGCGTTCAAAGATTCGATGATTCAC
+
CCCCCBFFFFFFGGGGGGGGGGGHHHHHHHHGHHHHHHHHHHHGGGFGGHHHHHHGHHHHHHHHGHHHHCHHGGGHHHHHHHHHHHHHHHGGGGHGHGHGGHGGGHGGHHGHHGGGGHHGHHHHHHHHGHGHGGHGGFHHHHHHHHGGGGGGGGGGGGGGGGGGGGGGGGGGGGGGGGGGFGFFHFGFGFHHFHHGHHHHHHHHHHHHFHHGFHGHHFGGGGGGGFFGFHHHHGGHHFDHGGGHHHGHHGHHGHHHHGHGGGGGGHGHHGCGHGGHHHHHHFFGGHHHFHHGHGGHHEGGHEHHHHHHHHFFFHGHFEHHHHHHGGHHGGGGGHHGHGCGGHGGGGGFGFGGCFFFFFFBAAAA
@M02197:105:000000000-AN6RF:1:1102:22691:18114 1:N:0:1
GAGGCTGATTTATCCTCCGCTTATTGATATGCTTAAGTTCAGCGGGTAGTCCTACCTGATTTGAGGTCAAAAGTCAATAAGGAAGACGCCAGAAGGCATCGACGCATTAGAGGCACGGGACCGTTCATTC
+
HHHHHHHHHHHHGGGGGGGHHHHHHHHHHHHHHHHHHHHHHHHHHHHHHHHHHHHHHHHHHHHHHHHHHHHHHHHHHHHHHHHHHHHHHHHHHHHHHHHHGHGHHHHHHHHHHGGHGGGGGGGFGHHHHH
@M02197:105:000000000-AN6RF:1:1102:18940:18147 1:N:0:1
GAGGCTGATTTATCCTACGCTTATTATATGCTTAAGTTCAGCGGGTAGTCCTACCTGATTTGAGGTCAAAAGTCAATAAGGAAGACGCCAGAAGGCATCGACGCATTAGAGGCACGGGACCGTTCATTCATGCACTTCGGCGAGCGGCGATCATTATCACGCCAAAAGCCTTGTCATGCATAGTCAAAAGTCGACCGCAAGCCCATTCATTTCAGGGGAGCCCGAGTCCTAGACGAGAAGTCCAGATCTCCGGCAGCCCCCACTATCCAAGCACCCTTTCGAAGCAAATCGAGAGGGGCTGAGAATTTACTGACGCTCAAACGGGCATGCTCCTCGGAACACCGAGGAGCGCAAGGTGCGTTCAAAGATTCGATGATTCAC
+
33>AABFFFFDFEFFG5BAEGGGHGHBA665FGHBGHHGBGG?EEAEFF5FGGAFFGHEFHH5FGAB3DD3GHHB55DEB3G3C1?E/EEGGECGFHHHG3EG?E?EF44D0?FHGECDCE@?<GGD2F2FGGFHBCBGGGCC-@GDGB:BFFFHFGFFF/FFGBFFFFFFFB;FFFF9BFFCGGFFDFFFF?GGBEGC;FGFFFFFFFBBCGFDGEG?@AGFGFGBDFBFFFCDHHGHG1D1FD0DC@?FHGGGCF?FGB3HHHGGFB2?F0DCAE??>B4F4FFBGBE32?CA1HFGFHFHGBFF4FGCGGGGFGGGF>133HHFFADEA0EEFAEA22DDGCEE2CCGBGHGGFGHGBFGGGGCGGFFFBFFFAA>33
@M02197:105:000000000-AN6RF:1:1102:26816:18245 1:N:0:1
GAGGCTGATTTATCCTCCGCTTATTGATATGCTTAAGTTCAGCGGGTAGTCCTACCTGATTTGAGGTCAAAAGTCAATAAGGAAGACGCCAGAAGGCATCGACGCATTAGAGGCACGGGACCGTTCATTCATGCACTTCGGCGAGCGGCGATCATTATCACGCCAAAAGCCTTGTCATGCATAGTCAAAAGTCGACCGCAAGCCCATTCATTTCAGGGGAGCCCGAGTCCTAGACGAGAAGTCCAGATCTCCGGCAGCCCCCACTATCCAAGCACCCTTTCGAAGCAAATCGAGAGGGGTTGAGAATTTACTGACGCTCAAACAGGCATGCTCCTCGGAACACCGAGGAGCGCAAGGTGCGTTCAAAGATTCGATGACTCAC
+
CCDCBCFFFFFFGGGGGGGGGGGHGGHHHHHHHHHHHHCHHHHGGGGGGHHHHHHHHHHHHHHHGHHHHHHHHHHHHHHHHGHHHHHGGGGGHHHHHHHHGHGGGGGGHHHHHGGHGGGGGGGGGHHHHHHHHHHHHHHGGGGGGGGGGGGGGGHHGGGGGGGGGGGGGGGGGGGGGGGGGGGGFGGGGFFGFDFFGGGGGGGGGGGGGGGGGGHGFFHGGGGGGFGGHGHHGGGFHHHHHGHHHHHGGGGGHGDD?GGHHGHHHHHGHHHGFBGHGGGHGGHHGHGHHHGHHGGEGHFHGHHHHFGFHGGGDGGHGHHHHFHHHEHFHEGCGGGGFFGFEECGFF2GGGGHFHHGGGGHGGGGGGGGGGFFFFFFFCBBBB
@M02197:105:000000000-AN6RF:1:1102:5840:18365 1:N:0:1
GAGGCTGATTTATCCTCCGCTTATTGATATGCTTAAGTTCAGCGGGTATCCCTACCTGATCTGAGGTCACCCAAACTAACAATGGGTGGGTTCAGGCAAGTACAATTATAGTAAGCTCAGCGACTTTATTCATTATTACGCCTGGCTCAGATATAAACTATACTGCCATATACATTTCTGAAGGGCACCTCTATAAATGAGGGGCCTCTCCAAACAAATCCAAACATTATAAAATAATGCTTGAGAAGATGGGAGAGTTGACGCTCAAACAGGTATGCCCTATGGAATACCATAGGGCGCAATGTGCGTTCAAAGATTCGATGATTCAC
+
AABBBBFFFFFFGGGGGGGGGCGFGHHCHFHHHHHHHFHFFHFGGFGGHFHHHHHHHFHHHHHHGGHHFHFHGEHHGHHHHHHHHHHGGGGGHHHHHHGHGHHGHHHHHHHHHHHHHHHHFGGGHGHHGHHHHHGHGHHHHHHHHHHHHHHHHHHHHHHHHHHHHHHHHHHHHHHHHHHHHHHHHGHGGHHHHHHHHHHHHHFGFGGHHHHHHHHHHFGGHGHHHHGGHGHHHHHHHHGFBHHHHHHHGFHGGFGFHGEFGFHGHFHHGHGFHHHGHGHGHHHHFHHHFCGHHCGE??FGHHFCGGHGGGGGGGGGFFFFFFFFBA>3A
@M02197:105:000000000-AN6RF:1:1102:18405:18283 1:N:0:1
GAGGCTGATTTATCCTCCGCTTATTGATATGCTTAAGTTCAGCGGGTAGTCCTACCTGATTTGAGGTCAAAAGTCAATAAGGAAGACGCCAGAAGGCATCGACGCATTAGAGGCACGGGACCGTTCATTCATGCACTTCGGCGAGCGGCGATCATTATCACGCCAAAAGCCTTGTCATGCATAGTCAAAAGTCGACCGCAAGCCCATTCATTTCAGGGGAGCCCGAGTCCTAGACGAGAAGTCCAGATCTCCGGCAGCCCCCACTATCCAAGCACCCTTTCGAAGCAAATCGAGAGGGGTTGAGAATTTACTGACGCTCAAACAGGCATGCTCCTCGGAACACCGAGGAGCGCAAGGTGCGTTCAAAGATTCGATGATTCAC
+
BBCCCCFFFFFFGGGGGGGGGGGHHHHHHHHHHHHHHHHHHHHGGGGGGHHHHHHHHHHHHHHHGHHHHHHHHHHHHHHHHHHHHHHGGGGGHHHHHHHHGHGGGGGGHHHHHGGHGGGGGGGGGHHHHHHHHHHHHHHGGGGGGGGGGGGGGGHHGGGGGGGGGGGGGGGGGGGGGGGGGGGGGGGGGFFGGGFGGGGGGGFFFGGGGGGFHGHGGGHGGGFGHHFHHHHHGGGGHHHHFFEHHFHGGFGGHGGGDGGHHHHHHHEGHHGGFFGHGGHHGHHHHHGHGHGHHGGGGHHHHHHHGHEHHHGGGGGHGGHGHHGHGHHHHHGGGGGGHHGGGGGGHHDGGGGHHHHGGGGHGGGGGGGGGGFFFFFFFCBAAA
@M02197:105:000000000-AN6RF:1:1102:5490:18409 1:N:0:1
GAGGCTGATTTATCCTCCGCTTATTGATATGCTTAAGTTCAGCGGGTATCCCTACCTGATCTGAGGTCACCCAAACTAATAATATGTGGGTTCAGGCAAGTACAATTATAGTAAACTTAGAGACTTTATTCATTATTACGCCTGGCTCAGATATAAACTATACTGACATATACATTTGTGAAGGGCACCTCTATAAATGAGGGGCCTCTACAAACAAATCCAAACATTATAAAATAATTCTTGAGAAGATGGTAGAGTTGACGCTCAAACAGGTATGCCCTATGGAATACCATAGGGTGCAATGTGCATTCAAAGATTCGATGATTCAC
+
CCCCCCFFFFFFGGGGGGGGGGGHHHHHHHHHHHHHHHHHHHHGGGGGHHHHHHHHHHHHHHHGHGHHHHHHGHHHHHHHHHHHHHGHHGGGHHHHHHHHHHHHHHHHHHHHHHHHHHHHHHHHHHHHHHHHHHHHHHHGHHHHHHHHHHHHHHHHHHHHHHHHHHHHHHHHHHHHHHHHHHHGHGHGGHHHHHHHHHHHHGGGGGHHHHHHHHHHHHHHHHHHHHHHHHHHHHHHHHHHHHHHHHHHGHHHHHHHHGGGGGGGHHHIHHIHHHHFHHHHHHHHGHHHHHHHHHGGFDFHHFHGHHHGGGGGGGGGGFFFFFFFCCBAC
@M02197:105:000000000-AN6RF:1:1102:22602:18489 1:N:0:1
GAGGCTGATTTATCCTCCGCTTATTGATATGCTTAAGTTCAGCGGGTAGTCCTACCTGATTTGAGGTCAAAAGTCAATAAGGAAGACGCCAGAAGGCATCGACGCATTAGAGGCACGGGACCGTTCATTCATGCACTTCGGCGAGCGGCGATCATTATCACGCCAAAAGCCTTGTCATGCATAGTCGAAAGTCGACCGCAAGCCCATTCATTTCAGGGGAGCCCGAGTCCTAGACGAGAAGTCCAGATCTCCGGCAGCCCCCACTATCCAAGCACCCTTTCGAAGCAAATCGAGAGGGGTTGAGAATTTACTGACGCTCAAACAGGCATGCTCCTCGGAACACCGAGGAGCGCAAGGTGCGTTCAAAGATTCGATGATTCAC
+
CBCCCCFFFFFFGGGGGGGGGGGHHHHHHHHHHHHGHGHHHHHGGGGGGHGHHHHHHHHHHHHHGHHHHHHHHHHHHHHHHHHHHHHGGGGGHHHHHHHHGHCGGGGGHHHHHGGHGGGGGGGFDHHGHHHHGHHHHHHGGGGGGGGGGGGGGGHHGGGGGGGGGGGGGGGGGGGGGGGGGGGGGGGFFFFCGGGGGGGGGGGGGGGGGGGGHGFGGGHGGGGGGHHHGHFGGGFHHHFHHHFGHGHGGGGGGGGGGGGHGHGHFHHGHGHGFGGHGFGFGHGHGHGHHFGGFFGGGHHHHHGHFHGBHDGGGGGHGHHHHHHHHHHHHHGGGGGFGHGGGGGGHHGGGGGGHHHGGGDHGGGGGGGGGGFFFFFFFCAAAC
@M02197:105:000000000-AN6RF:1:1102:12806:18450 1:N:0:1
GAGGCTGATTTATCCTCCGCTTATTGATATGCTTAAGTTCAGCGGGTAGTCCTACCTGATTTGAGGTCAAAAGTCAATAAGGAAGACGCCAGAAGGCATCGACGCATTAGAGGCACGGGACCGTTCATTCATGCACTTCGGCGAGCGGCGATCATTATCACGCCAAAAGCCTTGTCATGCATAGTCGAAAGTCGACCGCAAGCCCATTCATTTCAGGGGAGCCCGAGTCCTAGACGAGAAGTCCAGATCTCCGGCAGCCCCCACTATCCAAGCACCCTTTCGAAGCAAATCGAGAGGGGTTGAGAATTTACTGACGCTCAAACAGGCATGCTCCTCGGAACACCGAGGAGCGCAAGGTGCGTTCAAAGATTCGATGATTCAC
+
CDCCDDFFFFFFGGGGGGGGGGGHHHHHHHHHHHHHHHHHHHHGGGGGGGHHHHHHHHHHHHHHGHHHHHHGHHHGHHHHHHHHHHHGGGGGHHHHHHGHGHGGGGGGHHHHHGGHGGGGGGGGGHHHHHHHHHHHHHHGGGGGGGGGGGGGGGHHGGGGGGGGGGGGGGGGGGGGGHHHGGGGGGGFFFFGHFFFGGGGGGGGGGGGGGFGHHHGGGHGGGGGHHHHHHHHGGGHHHHHHHHHHHGGGGGGHGGGGGGHHHHGHHHGHHHGFGGHGGFHGHHHHHGHHHGHHGGGGHHHHHHHHHHHHHGGGGGHGHHHHHHGHGHHHHGGGGGGHHGGGGGGGHGGGGGHGHHGGGGHGGGGGGGGGGFFFFFFFCCBCC
@M02197:105:000000000-AN6RF:1:1102:6264:18593 1:N:0:1
GAGGCTGATTTATCCTCCGCTTATTGATATGCTTAAGTTCAGCGGGTAGTCCTACCTGATTTGAGGTCAAAAGTCAATAAGGAAGACGCCAGAAGGCATCGACGCATTAGAGGCACGGGACCGTTCATTTATGCACTTCGGCGAGCAGCGATCATTATCACGCCAAAAGCCTTGTCATGCATAGTCGAAAGTCGACCGCAAGCCCATTCATTTCAGGGGAGCCCGAGTCCTAGACGAGAAGTCCAGATCTCCGGCAGCCCCCACTATCCAAGCACCCTTTCGAAGCAAATCGAGAGGGGTTGAGAATTTACTGACGCTCAAACAGGCATGCTCCTCGGAACACCGAGGAGCGCAAGGTGCGTTCAAAGATTCGATGATTCAC
+
ABBBBBFFFFFFGGGGGGGGGGGHHGHHHHHHHHHHGGHHHHHGFGGGGHHHHHHHHHHHHHHHGGFHHHHHHFGFHGHHHGHHGGHGGGGGHHHHHHEHGHGGGGGGHGGHGGGHGGGGGGGGGHGHHHHHHHHHHHHGGGGCGG.GHGGHGGHHHHHHHGHGGGHGFHHFGGGGGGGGGGGGGGGGGGGGGGGGGGGGGGGFFFFGGGFFHFHFGFFFGGGGGHHFHGHHGGGHHHHHGHGGHHHGGGGGHGGGGGDHFGGGHHHGHHGGFFGHGGHEGHGHHHGGGFGGGGGGGHHHHHGHFFBHHFGGGGGHGHHFHFGHHFHHHGGGGGGGEHE?GGGGHGGEGGGHGHHFCGGHGGGGGGGGGGFFFFFFFBBBBB
@M02197:105:000000000-AN6RF:1:1102:27869:18535 1:N:0:1
GAGGCTGATTTATCCTCCGCTTATTGATATGCTTAAGTTCAGCGGGTAGTCCTACCTGATTTGAGGTCAAAAGTCAATAAGGAAGACGCCAGAAGGCATCGACGCATTAGAGGCACGGGACCGTTCATTCATGCACTTCGGCGAGCGGCGATCATTATCACGCCAAAAGCCTTGTCATGCATAGTCAAAAGTCGACCGCAAGCCCATTCATTTCAGGGGAGCCCGAGTCCTAGACGAGAAGTCCAGATCTCCGGCAGCCCCCACTATCCAAGCACCCTTTCGAAGCAAATCGAGAGGGGTTGAGAATTTACTGACGCTCAAACAGGCATGCTCCTCGGAACACCGAGGAGCGCAAGGTGCGTTCAAAGATTCGATGACTCAC
+
CCCCCC?FFFFFGGGGGGGGGGGHHHHHHHHHHHHHHHHHHHHGGGGGGHHHHHHHHHHHHHHEGHHHHHHHHHHHHHGHFHHHGHHGGGGGHHHHHHHHGHGGGGGGHHHGHGGHGGGGGGGGGHHHHHHHHHHHHHHGGGGGGGGGGGGGGGHHGGGGGGGGGGGGGGGGGGGGGGGGGGGGFGGGGFFFFFFGGGGFFGFFGGGGGGGGGGFGGGGGGGGGHGHGGHHFGGGFHHHHFGHHHGHGGGGGHGGGGGFHHHFHHHHGHHHFFBGFDEAHGHHHHHFE3HGHGDGGGFFHFHFGHHEHHGGGFAGHGHHHHHHFHEHHHHGGGEEGFEEEE2GGHFGFFCGHHHHGGGEAGGGGGGGGFCFFFFFFDBAABA
@M02197:105:000000000-AN6RF:1:1102:13363:18885 1:N:0:1
GAGGCTGATTTATCCTCCGCTTATTGATATGCTTAAGTTCAGCGGGTAGTCCTACCTGATTTGAGGTCAAAAGTCAATAAGGAAGACGCCAGAAGGCATCGACGCATTAGAGGCACGGGACCGTTCATTCATGTACTTCGGCGAGCGGCGATCATTATCACGCCAAAAGCCTTGTCATGCATAGTCAAAAGTCGACCGCAAGCCCATTCATTTCAGGGGAGCCCGAGTCCTAGACGAGAAGTCCAGATCTCCGGCAGCCCCCACTATCCAAGCACCCTTTCGAAGCAAATCGAAAGGGGTTGAGAATTTACTGACGCTCAAACAGGCATGCTCCTCGGAACACCGAGGAGCGCAAGGTGCGTTCAAAGATTCGATGATTCAC
+
BBBBBBFCFFFFGGGGGGGGGGGHGHHHHHHHGHHHHHHHHHGGGFGGGHHHHHHHHHHHHHHGGHGHHGHHHHGHGHHHHHHHHHHGGGGGHHHHHHHHGHGGGGGGHHGHHGGGGGGFGGGGGHHHHHHHHHGHHHHGGGGGGGGGGGGGGGHHHHGGGGGGGGGFFGGGGGGGGGGGGGGGGGGGGGFFGGGGGGGGGFGGGFFFGGGHFGHGGGHCCGFGHGHHHFGHGGGHHHHHHGHHHHHGGGGGHGGGGGGHHFHHFHGGHHHGFHGHGGGGGFGHHHGHGAGHHHGGGHFFFHGHHHGHGFEGEEGHGGGGGGG5HHHHHEFGFCGGGHGGGGGGHFFFGGCHHHFGGGGCFGFGGGGGGGFFBFFFFBBBAB
@M02197:105:000000000-AN6RF:1:1102:26632:18874 1:N:0:1
GAGGCTGATTTATCCTCCGCTTATTGATATGCTTAAGTTCAGCGGGTAGTCCTACCTGATTTGAGGTCAAAAGTCAATAAGGAAGACGCCAGAAGGCATCGACGCATTAGAGGCACGGGACCGTTCATTCATGCACTTCGGCGAGCGGCGATCATTATCACGCCAAAAGCCTTGTCATGCATAGTCAAAAGTCGACCGCAAGCCCATTCATTTCAGGGGAGCCCGAGTCCTAGACGAGAAGTCCAGATCTCCGGCAGCCCCCACTATCCAAGCACCCTTTCGAAGCAAATCGAGAGGGGTTGAGAATTTACTGACGCTCAAACAGGCATGCTCCTCGGAACACCGAGGAGCGCAAGGTGCGTTCAAAGATTCGATGACTCA
+
?ABBBBFFFFFFGGFGFFCGCFGHCHHHHHHHHHHHGGGHGHHGGGEGGHHHHGHHHHGHHHHGGHHHHHHGHHHHHGHEHFHHHGHEGGGGHHHGHHBGGHFGGGGGHHHHGGGHGGGGGGGGGHHHGHHHHGHHHHHGDGGGGGGGG9GGGGHHGGGGGGGGGGGGGGGGGGGFFFFGGGGGFGGGGFFFFFFGFGGGGFEGEGGGGGGGHGFGFGGGGGFFHHHHGFFGGGGHD1HGHGHGHHGGGGGGHGGGGGGFHGBFFFGGHHHGGGDFGEHHGHHHHHGHGGGHHGFGGHHHHHHHHGFBHGF?EEEFEHHHHHDGFFEHHHGFEGGFHHEGGGGGFHGGGGCHGHFGEEECGGGGGGGGGFFFFF@D3AAAA
@M02197:105:000000000-AN6RF:1:1102:11133:18838 1:N:0:1
GAGGCTGATTTATCCTCCGCTTATTGATATGCTTAAGTTCAGCGGGTATCCCTACCTGATCCGAGGTCAACCTTGAAAAAATTGGGGGTCGACGGCTGGACTATCACACACACCATGCGAAAAGATAATCTTACTACGCCTGGGGATATGAGATCATCCGCCTTTGAATTTCAGAAGGGAGAATGCAAGCAAACTCATCTTCCAAGACCAAGCAAATCTGCTTGAGAGGTATTTAATGACGCTCGAACAGGCATGCCTCCCGGAATACCAGGAGGCGCAATGTGCGTTCAAAGATTCGATGACTCAC
+
CCCCCCFFFFFFGGGGGGGGGGGHHHHGHHHGHHHHHHHHGHHGGGGGHHHHHHHHGHHHHHHGGGGHHHHHHHHHHHHHGHHHHHGGGGGGGGGGGGGHHHHHHHHHHHHHGGHHHHHHHGHHGHHHHHHHHHHHHHGGHHHGGHHHHHHHHHGHHHHGGHHHHHHHHGGHHHHHHHHHHHHHHHHHGHHGGHGHHHHHHHFFFHHGHHGFHGHHHHGHHGHGHFHHGHHHGHGGGGGGGHHGHHHHHHHGHFGGGGGGHHGHHHHHHHDGGGGGHHHHEAEGGFGFGFGFGGGFFFFFBFA?AAA
@M02197:105:000000000-AN6RF:1:1102:19526:19002 1:N:0:1
GAGGCTGATTTATCCTCCGCTTATTGATATGCTTAAGTTCAGCGGGTATCCCTACCTGATCTGAGGTCACCCAAACTAACAATGGGTGGGTTCAGGCAAGTACAATTATAGTAAGCTCAGCGACTTTATTCATTATTACGCCTGGCTCAGATATAAACTATACTGCCATATACATTTCTGAAGGGCACCTCTATAAATGAGGGGCCTCTCCAAACAAATCCAAACATTATAAAATAATGCTTGAGAAGATGGGAGAGTTGACGCTCAAACAGGTATGCCCTATGGAATACCATAGGGCGCAATGTGCGTTCAAAGATTCGATGATTCAC
+
CCCCCCFFFFFFGGGGGGGGGGGHHHHHHHHHHHHHHHHHHHHGGGGGHHHHHHHHHHHHHHHHHGHHHHHHGGHHHHHHHHHHHHHGGGGGHHHHHHHHHHHHHHHHHHHHHHHHHHHHHHHHGGHHHHHHHHHHHHHGHHHHHHHHHHHHHHHHHHHHHHHHHHHHHHHHHHHHHHHHHHHHHGGGGHHHHHHHHHHHHHGGGGGHHHHHGHHHHHHGHHHHGGHHHHHHHHGGHHHFEGHFGDHFHHHGHHGGHCGGGGHFHHGGGBHHFFHEGAGGHHHGGHHHHHHHCGGGGGGFHHGGGGHGGGGGGGGGGFFFFFFFBBAAB
@M02197:105:000000000-AN6RF:1:1102:4540:19199 1:N:0:1
GAGGCTGATTTATCCTCCGCTTATTGATATGCTTAAGTTCAGCGGGTATCCCTACCTGATCCGAGGTCAACCTTGAAAAAATTGGGGGTCGACGGCTGGACTATCACACACACCATGCGAAAAGATAATCTTACTACGCCTGGGGATATGAGATCATCCGCCTTTGAATTTCAGAAGGGAGAATGCAAGCAAACTCATCTTCCGAGACCAAGCAAATCTGCTTGAGAGGTATTTAATGACGCTCGAACAGGCATGCCTCCCGGAATACCAGGAGGCGCAATGTGCGTTCAAAGATTCGATGATTCAC
+
BBBBBB@FFFFFGGGGGGGCGGGHHHHHHHHHFHHHHHHHHFHGCGGGHHHHHHHHHHGHHHHGGGGHHHHHHHHHHGHHGHHHHHGGGGGGGGGGGGGHHHHHHHHHHGGGGGHHHHHHHHHHGHHHHHHHHHHHHGGGHGHGGGHHHHHGGHGHHHHGGGGGHHHHGGGHGHGGHGHHHHHHGHGGHGHGHGGGHHGGGGHHHHHFHHHGFGFHGFFFFFFGHHHGHFHHHHGHGGECGHHFG5EGHHGHGEGGGE?FHHHHHHHGFGDE?ECGHHGB?GEGFFEFFGGGGGGFFFFFFFBBBAB
@M02197:105:000000000-AN6RF:1:1102:17588:19261 1:N:0:1
GAGGCTGATTTATCCTCCGCTTATTGATATGCTTAAGTTCAGCGGGTAGTCCTACCTGATTTGAGGTCAAAAGTCAATAAGGAAGACGCCAGAAGGCATCGACGCATTAGAGGCACGGGACCGTTCATTCATGCACTTCGGCGAGCGGCGATCATTATCACGCCAAAAGCCTTGTCATGCATAGTCGAAAGTCGACCGCAAGCCCATTCATTTCAGGGGAGCCCGAGTCCTAGACGAGAAGTCCAGATCTCCGGCAGCCCCCACTATCCAAGCACCCTTTCGAAGCAAATCGAGAGGGGTTGAGAATTTACTGACGCTCAAACAGGCATGCTCCTCGGAACACCGAGGAGCGCAAGGTGCGTTCAAAGATTCGATGATTCAC
+
BCCCCCFFFFFFGGGGGGGGGGGHHHHHHHHHHHHHHHHHHHHGGGGGGHHHHHHHHHHHHHHGGGHHHHHHHFGFHHHGHHHGHHHGGGGGHHHHHHHGGGGGGGGGHHHHHGGHGGGGGGGGGHHHHHHHHHHHHHHGGGGFGGGGGGGGGGHHGGGGGGGGGFFFFGGGGGFFFGGGGGGGGGGFFFFFFFFGGFFFFGGGGGGGGFFFFFGFFFGGFFFFGHHHHHFGFFGHHHHHFBGHHHHGGGGGGGGGG@CEGGFGBHHGFHHEFBGFEE0HGGHHHEGGHGGHHDGGGHHHHHHHHGBHFFGGGGGHFGHHHHHHHHHHFGFGGGGGHFGGGDDGHGAEECGHHHHGGGGHGGFGGGGGGGFFFBFFFBBBAB
@M02197:105:000000000-AN6RF:1:1102:21629:19232 1:N:0:1
GAGGCTGATTTATCCTCCGCTTATTGATATGCTTAAGTTCAGCGGGTAGTCCTACCTGATTTGAGGTCAAAAGTCAATAAGGAAGACGCCAGAAGGCATCGACGCATTAGAGGCACGGGACCGTTCATTCATGCACTTCGGCGAGCGGCGATCATTATCACGCCAAAAGCCTTGTCATGCATAGTCGAAAGTCGACCGCAAGCCCATTCATTTCAGGGGAGCCCGAGTCCTAGACGAGAAGTCCAGATCTCCGGCAGCCCCCACTATCCAAGCACCCTTTCGAAGCAAATCGAGAGGGGTTGAGAATTTACTGACGCTCAAACAGGCATGCTCCTCGGAACACCGAGGAGCGCAAGGTGCGTTCAAAGATTCGATGATTCAC
+
>1AAAAFFFFFFBFAFFGGCFE01GEHHHFFHFHGFGHFHBAGAACGGGHFHHFFGFHHGHDDHGFFGEGGDFABGDGGHHHFHHFGG/EE?>GCHHHHHCHE?EEGCFBGF0EGE//</@/<CEFGHHDDHF>FFFHHC?CCGCCCCA@FFEE:FFGGGFBFEGGGF?EABFGGGGGGGGFB9FFFFFFF;9-;9@@AEBGFFFFFFFFFFFFCF/.CA::EEGGCGFFFGFCFBFFGBGDFFF10C@@??HGFCC/?GADDHF1B?HHHGFB/0A?0GGHHHHHFFHGE00E>//HHHFGFDBGDBGF/EEE?HEHFFHFGF1FBGG/AEA/GEEGF?GGEEB10AE0EHHECGGGE111FDDBG?GFCBFFBD31A1>>
@M02197:105:000000000-AN6RF:1:1102:18882:19345 1:N:0:1
GAGGCTGATTTATCCTCCGCTTATTGATATGCTTAAGTTCAGCGGGTATCCCTACCTGATCTGAGGTCACCCAAACTAACAATGGGTGGGTTCAGGCAAGTACAATTATAGTAAGCTCAGCGACTTTATTCATTATTACGCCTGGCTCAGATATAAACTATACTGCCATATACATTTCTGAAGGGCACCTCTATAAATGAGGGGCCTCTCCAAACAAATCCAAACATTATAAAATAATGCTTGAGAAGATGGGAGAGTTGACGCTCAAACAGGTATGCCCTATGGAATACCATAGGGCGCAATGTGCGTTCAAAGATTCGATG
+
BCCCCCFFFFFFGGGGGGGGGGGHHHHHHHHHHHHHHHHHHHHGGGGGHHHHHHHHHHHHHHHHHGHHHHHHGHHHHHHHHHHHHHHGGGGGHHHHHHHHHHHHHHHHHHHHHHHHHHHHHHGHGGHHHHHHHHHHHHHHHGHHHHHHHHHHHHHHHHHHHHHHHHHHHHHHHHHHHHHHHHHHHHGHHHHHHHHHHHHHHHGGGGHHHHHHHHHHHHHGHHHGHHHHHHHHGHHHHBGHHHHHHHHHHHHHGHHHHEDGGGGGHFGHHHHHHHHGHHHHHHGGHHGBHGHHHGGGGGHHGGGCEGGGGGGFFFAFFFCCCCC
@M02197:105:000000000-AN6RF:1:1102:27817:19376 1:N:0:1
GAGGCTGATTTATCCTCCGCTTATTGATATGCTTAAGTTCAGCGGGTAGTCCTACCTGATTTGAGGTCAAAAGTCAATAAGGAAGACGCCAGAAGGCATCGACGCATTAGAGGCACGGGACCGTTCATTCATGCACTTCGGCGAGCGGCGATCATTATCACGCCAAAAGCCTTGTCATGCATAGTCGAAAGTCGACCGCAAGCCCATTCATTTCAGGGGAGCCCGAGTCCTAGACGAGAAGTCCAGATCTCCGGCAGCCCCCACTATCCAAGCACCCTTTCGATGCAAATCGAGAGGGGTTGAGAATTTACTGACGCTCAAACAGGCATGCTCCTCGGAACACCGAGGAGCGCAAGGTGCGTTCAAAGATTCGATGATTCAC
+
BBBBBBCFFFFFGGGGGGGGGGGHHHHHHHFHHHHHGFGFGHHGGGGEGFGHFHHHEHHHHHHHGHHHEHHGHFHHHHHHHHGHHHHGGGGGHHHHHHGGGHGGGGGGHHHHHGGHGFGGGGGDGBGDGHHHHHGHHGEGGGGGGGGGGGGGGGHHGGGGG?FGGGGGGGGGGGGGGGGGGGGGGGGFFFF?GFEBFFGGGGFEFFFFFFFGFGGFFFFFFFFFFGFFFDHGFFFF<11F<<1111FGCCCGHGGGC<CGAGBCEHHCHGGEFGE</EB>/FDBHHF2B1CFE?//EGCFFHF@2@2@@2A?GGGHFBGGBFGF1EGFF//A/GEEAB?AEEGGHHEB00AFDGF0AEE11E3GGGEE1G1FD3DBFAA?AA
@M02197:105:000000000-AN6RF:1:1102:11165:19338 1:N:0:1
GAGGCTGATTTATCCTCCGCTTATTGATATGCTTAAGTTCAGCGGGTAGTCCTACCTGATTTGAGGTCAAAAGTCAATAAGGAAGACGCCAGAAGGCATCGACGCATTAGAGGCACGGGACCGTTCATTCATGCACTTCGGCGAGCGGCGATCATTATCACGCCAAAAGCCTTGTCATGCATAGTCGAAAGTCGACCGCAAGCCCATTCATTTCAGGCGAGCCCGAGTCCTAGACGAGAAGTCCAGATCTACGGCAGCCCCCACTATCCAAGCACCCTTTCGAAGCAAAGCGAGAGGGGTTGAGAATTTACTGACGCTCAAACAGACATGCTCCTCGGAACACCGAGGAGCGCAAGGTGCGGTCAAAGATTCGATGATTCAC
+
AAAAA?1CF3DDG333F1EAEAEGD33AFF3DAE2FEHH2BAGE0EGA/GGGG2BFFDGE2FH2FGC0G1DGEHBH2GFHD110FHGA@>EECCGHHHHGE0/>E/??G11FFEGAECGC/C@AEFCGD@>>DFB1<G1?/@/-<-B<ACGGA/0;CF9;0/99F;CFA.9BFGGG0F009FGFGGFF-B?999A>9;-@/9AB0AFFFFBFBFF@;#EC;-AEBGFFGD<<//FF<DG<01111G>..</<0A/CCCB/0>21BEFE1>1C<0?B/?0GEF11G1F?>/EB0/F?/002DFEHHHGE2@EFFEEF/@HGF@1FD1EB/BA//A/EA2AA/EEA0GE0E?011B00A0AEF133GGB1B1CFDF1D31>1A1
@M02197:105:000000000-AN6RF:1:1102:15522:19445 1:N:0:1
GAGGCTGATTTATCCTCCGCTTATTGATATGCTTAAGTTCAGCGGGTAGTCCTACCTGATTTGAGGTCAAAAGTCAATAAGGAAGACGCCAGAAGGCATCGACGCATTAGAGGCACGGGACCGTTCATTCATGCACTTCGGCGAGCGGCGATCATTATCACGCCAAAAGCCTTGTCATGCATAGTCGGAAGTCGACCGCAAGCCCATTCATTTCAGGGGAGCCCGAGTCCTAGACGAGAAGTCCAGATCTCCGGCAGCCCCCACTATCCAAGCACCCTTTCGAAGCAAATCGAGAGGGGTTGAGAATTTACTGACGCTCAAACAGGCATGCTCCTCGGAACACCGAGGAGCGCAAGGTGCGTTCAAAGATTCGATGATTCAC
+
CBCCDCFFFFFFGGGGGGGGGGGHHHHHHHHHHHHHHHHHHHHGGGGGGHHHHHHHHHHHHHHHGHHHHHHHHHHHHHHHHHHHHHHGGGGGHHHHHHHHGHGGGGGGHHHHHGGHGGGGGGGGGHHHHHHHHHHHHHHGGGGGGGGGGGGGGGHHGGGGGGGGGGGGGGGGGGGGGGGGGHHGGGGFFFFGGGGGGGGGGGGGGFFGHGGFFGHHGGHGGGGGHGHHHHHHGGGHHHHHHGHHHHHGGGDGHGGGGGGHHHHGHHHGFHHGFGGHGFHHGHHHHHGHHFGHHGGGGHHGHHGHHHFHGGGGGGGHGGHHHHHHHHHHHHGGGGGGHHGGGGGGHHEGGGGHHHHGGGGHGGGGGGGGGBFFFFFFFBBAAB
@M02197:105:000000000-AN6RF:1:1102:27902:19708 1:N:0:1
GAGGCTGATTTATCCTCCGTTATTGATATGCTTAAGTTCAGCGGGTATCCCTACCTGATCTGAGGTCACCCAAACTAACAATGGGTGGGTTCAGGCAAGTACAATTATAGTAAGCTCAGCGACTTTATTCATTATTACGCCTGGCTCAGATATAAACTATACTGCCATATACATTTCTGAAGGGCACCTCTATAAATGAGGGGCCTCTCCAAACAAATCCAAACATTATAAAATAATGCTTGAGAAGATGGGAGAGTTGACGCTCAAACAGGTATGCCCTATGGAATACCATAGGGCGCAATGTGCGTTCAAAGATTCGATGACTCAC
+
BBBBBBFFFFFFGGGGGGGGGGHHHGHHHGHHHHHHHHHHHHGGGGGHHHHHHHHHHHHHHHHHGHHHHGHGHHHHHHHHHFHHHHFGGGGHHFHHHHHHHHHHHHHHHHHHHHHGHHHHGHHHGHHHHHHHHHHHHHGHHHHHHHHHHHHHHHHHHHHHHGHHHHHHHHHHHHHHHHHHHHHGHGGHHFHHHHHHHHHGGGGGGHHHGHHHHHHHHGGHHGHHGGHHHHHHHHHHHHHHHHHHHHHFGFHHHHHHGGGGGHGHHHHHHHHGHFGHHHHEFHFGCHG5HHHHGGFCGG5BHGGGGGGGGGGGGGGGFFFFFFFBCBBB
@M02197:105:000000000-AN6RF:1:1102:6657:19811 1:N:0:1
GAGGCTGATTTATCCTCCGCTTATTGATATGCTTAAGTTCAGCGGGTAGTCCTACCTGATTTGAGGTCAAAAGTCAATAAGGAAGACGCCAGCAGGCATCGACGCATTAGAGGCACGGGACCGTTCATTCATGCACTTCGGCGAGCGGCGATCATTATCACGCCAAAAGCCTTGTCATGCATAGTCAAAAGTCGACCGCAAGCCCATTCATTTCAGGGGAGCCCGAGTCCTAGACGAGAAGTCCAGATCTCCGGCAGCCCCCACTATCCAAGCACCCTTTCGAAGCAAATCGAGAGGGGTTGAGAATTTACTGACGCTCAAACAGGCATGCTCCTCGGAACACCGAGGAGCGCAAGGTGCGTTCAAAGATTCGATG
+
BBBBBBFFFFFFGGGGCGGEEGGHHGHHHHBGHHGBGHFHHGFEGGGCGHHHHHHHHHHHHHHGEHHHHHHHHDGGHHHGHHHHHHHGGCGGGHHHGHHGGHGGGGGGHHFHHGGHGGGCGGGGGHHHHHHHGHHHGGHGGGGFFCGFGGGGGGGGGGFGGFFGGGGGGGGGGGGGGGGGGGGGGGGFFFFDGFGGGGFFFFGGGGGFFGFFGFGFGGHGGGGGHGHFFGFGFFFFHHHFHHFHHFHGFFCGHGA?CB//FFHHHG3FHHFGGGGFEE0EGHHHFFGHHFGFFGGGGHHHFHFGBHHFHHGGGEFFFHHFHHFHHHHHHEFGCGGFBHCGGGEAHHEEGGGHFFGGGGGGGGFGFFFBFFFAAABA
@M02197:105:000000000-AN6RF:1:1102:14063:19878 1:N:0:1
GAGGCTGATTTATCCTCCGCTTATTGATATGCTTAAGTTCAGCGGGTAGTCCTACCTGATTTGAGGTCAAAAGTCAATAAGGAAGACGCCAGAAGGCATCGACGCATTAGAGGCACGGGACCGTTCATTCATGCACTTCGGCGAGCGGCGATCATTATCACGCCAAAAGCCTTGTCATGCATAGTCGAAAGTCGACCGCAAGCCCATTCATTTCAGGGGAGCCCGAGTCCTAGACGAGAAGTCCAGATCTCCGGCAGCCCCCACTATCCAAGCACCCTTTCGAAGCAAATCGAGAGGGGTTGAGAATTTACTGACGCTCAAACAGGCATGCTCCTCGGAACACCGAGGAGCGCAAGGTGCGTTCAAAGATTCGATGATTCAC
+
ABBCCCFFFFFFGGGGGGGGGGGHHHHHHHHHHHHHHHHHHHHGGGGGGHHHHHHHGHHHHHHAFHHHHHHHHGGHGGHHHGHHHHHGGGGGHHHGHHHHGHGGGGGGHHHHHGGHGGGGGGGGGHHHHHHHHFHHHHHGGGGCGGGGGGGGFGHGGGGGGGGGGBFFFGFGGFGGGGGGGGGGGFGFFFFFFFFFFGDFFFFFFFFGGGFFBGGGGGHGGFFGHGFHHGHHGFGHGHGGGGFHF<G@F?GCFGGC?CCCGFBCGHHGHGHEEBGHGFEHGHDHGBCFFGGGEEGFFGFHHHFHGGFHHHFDGGGGGFFGHHGDC3DEHHGFEGGEFFEAE?GGHFFE2GGHHGHEF?GFFGBGGGA2BCFFFFBFBBBBBB
@M02197:105:000000000-AN6RF:1:1102:21849:19884 1:N:0:1
GAGGCTGATTTATCCTCCGCTTATTGATATGCTTAAGTTCAGCGGGTAGTCCTACCTGATTTGAGGTCAAAAGTCAATAAGGAAGACGCCAGAAGGCATCGACGCATTAGAGGCACGGGACCGTTCATTCATGCACTTCGGCGAGCGGCGATCATTATCACGCCAAAAGCCTTGTCATGCATAGTCAAAAGTCGACCGCAAGCCCATTCATTTCAGGGGAGCCCGAGTCCTAGACGAGAAGTCCAGATCTCCGGCAGCCCCCACTATCCAAGCACCCTTTCGAAGCAAATCGAGAGGGGTTGAGAATTTACTGACGCTCAAACAGGCATGCTCCTCGGAACACCGAGGAGCGCAAGGTGCGTTCAAAGATTCGATGACTCAC
+
CCDCCDFFFFFFGGGGGGGGGGGHHHHHHHHHHGHHHHHHHHHGGGGGGGHHHHHHHHGHHHHHGHHHHHHHHHHHHHHHHHHHHHHGGGGGHHHHHHHHGHGGGGGGHHHHHGGHGGGGGGGGGHHHHHHHHHHHHHHGGGGGGGGGGGGGGGHHGGGGGGGGGGGGGGGGGGGGGHHHGGGGGGGGHFFGGFFGFFFGGGFGGGGGHHFFFGFGGGHFFGGFHHHHHHGHGGGHGHHHGHHGGHHGGGGGGGGGGGGHHFHGHFHGHHGGFFGGGCHHGHHHHHGHHGGHHGGGGHHHHHHHGHHFHHGGGGFHEHHHHHHGGGHHHHGGGGGFHHGGGGGGHHEGGGGHHHHGGCGHGGGGGGFGGFFFFFFFFBBAAB
@M02197:105:000000000-AN6RF:1:1102:7032:19940 1:N:0:1
GAGGCTGATTTATCCTCCGCTTATTGATATGCTTAAGTTCAGCGGGTAGTCCTACCTGATTTGAGGTCAAAAGTCAATAAGGAAGACGCCAGAAGGCATCGACGCATTAGAGGCACGGGACCGTTCATTCATTCACTTCGGCGAGCGGCGATCATTATCACGCCAAAAGCCTTGTCATGCATAGTCGAAAGTCGACCGCAAGCCCATTCATTTCAGGGGAGCCCGAGTCCTAGACGAGAAGTCCAGATCTCCGGCAGCCCCCACTATCCAAGCACCCTTTCGAAGCAAATCGAGAGGGGTTGAGAATTTACTGACGCTCAAACAGGCATGCTCCTCGGAACACCGAGGAGCGCAAGGTGCGTTCAAAGATTCGATGATTCAC
+
BBB@ABFFFFFDGFGGGGGGFGGHHHHHGHHGHHHHFHHHGHHGGGGGGGHHHHHHHHHHHGHGFGHHHGHHHHGHHHHHHHHHHHHGGGGGHHHHHHHHGHFGFGGCFHEHHGGGFGGGGGGGGHHHHHHHHHHGGHHGGGGGGGGGFGGGGGHHHGGGGFGGGGGGGGGGGGGGGGGGGGGGGGGFFFFFFFFFFFFGGGGGGFFFFFFFHGHGFFFFGGGFHFHGFFFFGGGHEHHHFHGHHHHDC??GFGGGFCGGHFFGHHFGHHFDFFGHEEBHGHGHHHFDBFCFGGGGGHEHHHHFFGEHFHEGEEGFGHGBGHHHHEFHHFEEGGGGHHGGGDGGHGEEEGEFGFHGEE2FFGGFGFGFBGFFFFFFFBBAA?
@M02197:105:000000000-AN6RF:1:1102:5980:19858 1:N:0:1
GAGGCTGATTTATCCTCCGCTTATTGATATGCTTAAGTTCAGCGGGTAGTCCTACCTGATTTGAGGTCAAAAGTCAATAAGGAAGACGCCAGAAGGCATCGACGCATTAGAGGCACGGGACCGTTCATTCATGCACTTCGGCGAGCGGCGATCATTATCACGCCAAAAGCCTTGTCATGCATAGTCGAAAGTCGACTGCAAGCCCATTCATTTCAGGGGAGCCCGAGTCCTAGACGAGAAGTCCAGATCTCCGGCAGCCCCCACTATCCAAGCACCCTTTCGAAGCAAATCGAGAGGGGTTGAGAATTTACTGACGCTCAAACAGGCATGCTCCTCGGAACACCGAGGAGCGCGAGGTGCGTTCAAAGATTCGATGATTCAC
+
CCCCCBFFFFFFGGGGGGGGGGGHGHHHHGHHHHHHHHFHHFHGGGGGGHHHHHHHHHHHHHHHGHHHHGHHHGHHHHHHHHHHHHHGGGGGHHHHHHHHGHGGGGGGHHHHHGGHGGGGGGGGGHHHHHHHHHGHGHHGGGGGGGGGGGGGGGHHGGGGGFGGGGGGGGGGGGGGGGGFFGGGGGGFFFFFFGGGGGGGGGGGGGFFFFFGGGGGFGHGGGGGHHHFHHGFGGGHGHHFHHHHFHFCGGGGGGGGFGCHHHGHHHHGHHHGEGGHFDHHGHHHHGFG3HGHHGGGEAHHHHHHEHHHHHGGGGGHGHFHHDHHG3HGHEGGGEFGHFGEGEGGHFGGFGGGGHHGGGGHGGGFGGGGGGFFFFFFFBBA>A
@M02197:105:000000000-AN6RF:1:1102:9238:19995 1:N:0:1
GAGGCTGATTTATCCTCCGCTTATTGATATGCTTAAGTTCAGCGGGTAGTCCTACCTGATTTGAGGTCAAAAGTCAATAAGGAAGACGCCAGAAGGCATCGACGCATTAGAGGCACGGGACCGTTCATTCATGCACTTCGGCGAGCGGCGATCATTATCACGCCAAAAGCCTTGTCATGCATAGTCGAAAGTCGACCGCAAGCCCATTCATTTCAGGGGAGCCCGAGTCCTAGACGAGAAGTCCAGATCTCCGGCAGCCCCCACTATCCAAGCACCCTTTCGAAGCAAATCGAGAGGGGTTGAGAATTTACTGACGCTCAAACAGGCATGCTCCTCGGAACACCGAGGAGCGCAAGGTGCGTTCAAAGATTCGATGATTCAC
+
BBABBBFFFFFFGGGGGGGGGGGHHGHHHHGHHHGCHHGHHHHGGGEEGHHFHHHHHHHHHHHFGHFGGHHHHDGHHFHHHHHGHHHGGGGGHHHGHHHHGHGGGGGGGHHHHGGHGGGGGGGCFGHHHHHHHFHHGHHGGGGFGCFFGGGFGGHGGGGGGGGGGGGEFGGGGGGGGGGGGGGGGGGFFFFCFGGFGFGGGGGFFFFGFGGGHGHGGGHGGGGGHFFFFFFHGGGHFHHHHHHHHHHFCFCGHGGGGGGGHGBHHHHGHHHE?BFHE/HGGHFFFHGHGEGHG?EGGFHHHGDGG@EHFHCGGGGHGHHHHHHHHEHHHEFGCEFEHGGAGFDE2GEF?GGHHHHGGGGHGGGGFDGGGBFFFFFFFBBBBB
@M02197:105:000000000-AN6RF:1:1102:7991:20266 1:N:0:1
GAGGCTGATTTATCCTCCGCTTATTGATATGCTTAAGTTCAGCGGGTAGTCCTACCTGATTTGAGGTCAAAAGTCAATAAGGAAGACCCCAGAAGGCATCGACGCATTAGAGGCACGGGACCGTTCATTCATGCACTTCGGCGAGCGGCGATCATTATCACGCCAAAAGCCTTGTCATGCATAGTCGAAAGTCGACCGCAAGCCCATTCATTTCAGGGGAGCCCGAGTCCTAGACGAGAAGTCCAGATCTCCGGCAGCCCCCACTATCCAAGCACCCTTTCGAAGCAAATCGAGAGGGGTTGAGAATTTACTGACGCTCAAACAGGCATGCTCCTCGGAACACCGAGGAGCGCAAGGTGCGTTCAAAGATTCGATGATTCAC
+
BCCCBCFFFFFFGGGGGGGGGGGHHHHHBHHHHHGHHHHHHHHGGGGGGHHHGHHHHHGHHHHHGGHHEHHHHHHFHHHHHGHHHHHHHGGGHHHHHHHHGHGGGGGGHHHHHGGHGGGGGFGGGHHHHHHHHHHHFHHGDGGGGGGGGGFGGGHHGGHHHGGGGGFGGEGGGG9GGGGGGGGGGGGFGDFFFBFFFFFFFAFFFFFFFFFFFFFFEGEDFBEFFHGFGFFGCFEGBHHGFFHGFDF@-C@?GFCB?CCGFDFHGG1EEB1AEB<0??E?/EBGBGCFEGGGBFFACHGFEHHHGG2DFHFGE?CHEFB1BGBD1BEBHGE/ECGGFHFGEFEEFCEAE0EFBFHE??ECGAGD3FGE1AB13D1FFAAAAA
@M02197:105:000000000-AN6RF:1:1102:8998:20354 1:N:0:1
GAGGCTGATTTATCCTCCGCTTATTGATATGCTTAAGTTCAGCGGGTATCCCTACCTGATCTGAGGTCACCCAAACTAACAATGGGTGGGTTCAGGCAAGTACAATTATAGTAAGCTCAGCGACTTTATTCATTATTACGCCTGGCTCAGATATAAACTATACTGCCATATACATTTCTGAAGGGCACCTCTATAAATGAGGGGCCTCTCCAAACAAATCCAAACATTATAAAATAATGCTTGAGAAGATGGGAGAGTTGACGCTCAAACAGGTATGCCCTATGGAATACCATAGGGCGCAATGTGCGTTCAAAGATTCGATGATTCAC
+
DCDDDDFFFFFFGGGGGGGGGGGHHHHHHHHHHHHHHHHHHGHGGGGGHHHHHHHHHHHHHHHHHGHHHHHHGHHHHHHHHHHHHHGFGGGGHHHHHHHHHHHHHHHHHHHHHHHHHHHHHGGHHGHHHHHHHHHHHHHHHGHHHHHHHHHHHHHHHHHHHHHHHHHHHHHHHHHHHHHHHHHHHHFGHHHHHHHHHHHHHHGGGGGHHHHHHHHHHGGGHHHHHHHHHHHHHHHFHHHHHHHHHHGHHHHHHHHHHGGGGGHGHHHHHHHHHHHGHHHHHHGHHHHHGHHGHGGGGGHHHHGGGGHGFGGGGGGGGFFFBFFFCCCCC
@M02197:105:000000000-AN6RF:1:1102:5151:20810 1:N:0:1
GAGGCTGATTTATCCTCCGCTTATTGATATGCTTAAGTTCAGCGGGTATCCCTACCTGATCTGAGGTCACCCAAACTAACAATGGGTGGGTTCAGGCAAGTACAATTATAGTAAGCTCAGCGACTTTATTCATTATTACGCCTGGCTCAGATATAAACTATACTGCCATATACATTTCTGAAGGGCACCTCTATAAATGAGGGGCCTCTCCAAACAAATCCAAACATTATAAAATAATGCTTGAGAAGATGGGAGAGTTGACGCTCAAACAGGTATGCCCTATGGAATACCATAGGGCGCAATGTGCGTTCAAAGATTCGATGACTCAC
+
BBBBBBFFFFFFGGGGGGGGGGGHHHHH6FGHHHHHHHHGDAGGGGCEGGHFHHHHHHHBHHHHFEHHHFHHGHHHHHGHHGHGHGHGCG?FHHHFHGHGGHHHHHHHGHHGHHHHHHHHHGGGHGHHHHHHHHHHHHHHHHHHHHHHHHHGHHHHHHHHGHHHHHHHHHHHHHHHHHHHHHHHGGGHHHHHHHHHFHHHGGGGGGGHHHHHFGHGHFGGGHHGGGFHGGHHGHGHHHHHGEFEHHEHHGHFHHHGHFGGGGHGHHHHEFHGBFF1FHHGBHHHHHHHGHHGHFCGEGHFHGCGEGGGGGG5EFGGFFFFFFFFA3A>>
@M02197:105:000000000-AN6RF:1:1102:14202:20946 1:N:0:1
GAGGCTGATTTATCCTCCGCTTATTGATATGCTTAAGTTCAGCGGGTAGTCCTACCTGATTTGAGGTCAAAAGTCAATAAGGAAGACGCCAGAAGGCATCGACGCATTAGAGGCACGGGACCGTTCATTCATGCACTTCGGCGAGCGGCGATCATTATCACGCCAAAAGCCTTGTCATGCATAGTCGAAAGTCGACCGCAAGCCCATTCATTTCAGGGGAGCCCGAGTCCTAGACGAGAAGTCCAGATCTCCGGCAGCCCCCACTATCCAAGCACCCTTTCGAAGCAAATCGAGAGGGGTTGAGAATTTACTGACGCTCAAACAGGCATGCTCCTCGGAACGCCGAGGAGCGCAAGGTGCGTTCAAAGATTCGATGATTCAC
+
CCDDCBFFFFFFGGGGGGGGGGGHHHFHHHHHHHHHHHHHGHHGGGGGGHHHHHHHHHHHHHHHGHHHHHHHHHHHHHHHHHHHHHHGGGGGHHHHHHHHGHGGGGGGHHHHHGGHGGGGGGGGGHHHHHHHHHHHGHHGGGGGGGGGGGFGGGHHGGGGGGGGGGGGGGGGGGGGGGGGGHGGGGGFFFDFFFGGGFGGGGGGGGGGGFGGGGGGGGHGGGGGHHHHGHHHGGGFGGHHHHHHHHHGGGGGFGGGGGGHHHHHHHHGHHHGFFDAGGGHGHHHGHGHHEGFFGGGGHHHGHHHHGFGHHGGGGGHGHHHHHHHHHFEHGGGGGGGHGGGGGGGHHGGFGGHHGHGGGGHGGGGGGGGGGFFFFFFFBCBCC
@M02197:105:000000000-AN6RF:1:1102:24230:20924 1:N:0:1
GAGGCTGATTTATCCTCCGCTTATTGATATGCTTAAGTTCAGCGGGTAGTCCTACCTGATTTGAGGTCAAAAGTCAATAAGGAAGACGCCAGAAGGCATCGACGCATTAGAGGCACGGGACCGTTCATTCATGCACTTCGGCGAGCGGCGATCATTATCACGCCAAAAGCCTTGTCATGCATAGTCGAAAGTCGACCGCAAGCCCATTCATTTCAGGGGAGCCCGAGTCCTAGACGAGAAGTCCAGATCTCCGGCAGCCCCCACTATCCAAGCACCCTTTCGAAGCAAATCGAGAGGGGTTGAGAATTTACTGACGCTCAAACAGGCATGCTCCTCGGAACACCGAGGAGCGCAAGGTGCGTTCAAAGATTCGATGATTCAC
+
BBBBBBFFFFFFGGGGGGGGGGGHHHHHGHHHHHHHGHHHHHHF?FEGEGHHHHHHHHGHHGHGGGHHHHHHHGHHHHHHHEHFHHHGGGGGHGGHEHHHGH@EGGFGHHHHHGGHGGGGGFGGGGHHHHHFHGHHHHHGFGGGGGGGGGFGGGHHGFGGGGGGGGGGFGFFFFGGGGGGGGGGGGGFFDFBFFGGGFFFGGGGFFFFFFFFFGGGGGHDFFFGGAHHHHHHGGGHHHHHFFEHHHG??@/CHGGGGGGHGHFCFFFGHFE?EGGHE<0/>GGDFHEFFGEB1GGGGGHHGBGGFGEF4BGEDGCHFDHHHHHHGEHFHHFGCCEEDF2EGGGEHHD?EGCFGHGEECFCGFFGGGGGGGFFD5FFFAAA>A
@M02197:105:000000000-AN6RF:1:1102:7671:21231 1:N:0:1
GAGGCTGATTTATCCTCCGCTTATTGATATGCTTAAGTTCAGCGGGTAGTCCTACCTGATTTGAGGTCAAAAGTCAATAAGGAAGACGCCAGAAGGCATCGACGCATTAGAGGCACGGGACCGTTCATTCATGCACTTCGGCGAGCGGCGATCATTATCACGCCAAAAGCCTTGTCATGCATAGTCGAAAGTCGACCGCAAGCCCATTCATTTCAGGGGAGCCCGAGTCCTAGACGAGAAGTCCAGATCTCCGGCAGCCCCCACTATCCAAGCACCCTTTCGAAGCAAATCGAGAGGGGTTGAGAATTTACTGACGCTCAAACAGGCATGCTCCTCGGAACACCGAGGAGCGCAAGGTGCGTTCAAAGATTCGATGACTCAC
+
A33ABBFFFFFFGGGGGGGG?EGHHHHHHFGHHHGHHHHHHHHGGGGGGHHHHHHHHHGHHHHHGHHGHHHHHBHHFHHGHGHHHHHGCGGGHEHHHHHGGHGGGFGGGGHHHGGHFGGGGGGGGHHHHHHHHHHGHHHGDFGGGGGGGGGGGGHHGGGGGGGGGGFAFGGGGGGGGGGGGGGGGGGFFFFFFGFGGGGFFGFFFFGGFFFFGFCFGGHGDBEGHHHFHFFHGFGGHHGHHGDHHHGCD/CFGFFCCC?GHHGHGGGCGHFEAGGHGFFAGHHHHHFF3BGGEDGDGHGG@FFFHF4GGEGGGGGHFFGHHHGHHFHFHGE?E?EEFGGGFEFE2GEEAAGHHGF?E?CHGFCFGGGGFGFFFFFFFBAAAA
@M02197:105:000000000-AN6RF:1:1102:10118:21279 1:N:0:1
GAGGCTGATTTATCCTCCGCTTATTGATATGCTTAAGTTCAGCGGGTAGTCCTACCTGATTTGAGGTCAAAAGTCAATAAGGAAGACGCCAGAAGGCATCGACGCATTAGAGGCACGGGACCGTTCATTCATGCACTTCGGCGAGCGGCGATCATTATCACGCCAAAAGCCTTGTCATGCATAGTCGAAAGTCGACCGCAAGCCCATTCATTTCAGGGGAGCCCGAGTCCTAGACGAGAAGTCCAGATCTCCGGCAGCCCCCACTATCCAAGCACCCTTTCGAAGCAAATCGAGAGGGGTTGAGAATTTACTGACGCTCAAACAGGCATGCTCCTCGGAACACCGAGGAGCGCAAGGTGCGTTCAAAGATTCGATGATTCAC
+
ABBBBAFFFFFFGGGGGGGFGGGHHHHHHGFHHHHHHHHHHHHGGCAEGHHHHHHHHHGHHHHHGHHHHHHHHBGHHHGHGGHHHEHGGGGGGHHHGHHHGHGGGGGGHHHHHGGHGGGGGG@EGHHHHHHHHGHHHHHGGGGGGGGGGGFGGGHHGGGGGFFGGGGGGGGGGFFGGGGGGGFGGGGFFFFFGDEGGGGGGFGFFFFFGGGGHGHGGGGBGFFEDHFHFFFFGFGHGGHHFFHHGHG@?CGFHCDGGCGGHHHHHHFCFEHGGGEGCFFHFHHHHHEHFHGGBGGGGHHHHHHHFFGHHHGGGGGHFHHHHHHHHFHHHHGGGCGGHGEE?EGFGHGGGGGHGHGGGFGHGGGGGGGCGGFFFFFFFBBAAA
@M02197:105:000000000-AN6RF:1:1102:19978:21351 1:N:0:1
GAGGCTGATTTATCCTCCGCTTATTGATATGCTTAAGTTCAGCGGGTAGTCCTACCTGATTTGAGGTCAAAAGTCAATAAGGAAGACGCCAGAAGGCATCGACGCATTAGAGGCACGGGACCGTTCATTCATGCACTTCGGCGAGCGGCGATCATTATCACGCCAAAAGCCTTGTCATGCATAGTCGAAAGCCGACCGCAAGCCCATTCATTTCAGGGGAGCCCGAGTCCTAGACGAGAAGTCCAGATCTCCGGCAGCCCCCACTATCCAAGCACCCTTTCGAAGCAAATCGAGAGGGGTTGAGAATTTACTGACGCTCAAACAGGCATGCTCCTCGGAACACCGAGGAGCGCAAGGTGCGTTCAAAGATTCGATGATTCAC
+
BBCBCCFFFFFFGGGGGGGGGGGHHHHHHHHHHHHHGGHHHHHGGGGGGHHGHHHHHHHHHHHHGHGHHHGFHHHHHHHHHHHHHGHGGGGGHHHHHHHHGHGGGGGGHHHHGGGHGGGGGGGGGHHHHHHHHGHHHHHGGGGGGGGGGGGGGGHHGGGGGGGGGGGGGGGGGGGGGGGGGGGGGGGFFFFFGFFGGGGGGGGGGGFGFHFGHGHGGGFGGGFGHHHGGHHHGGGHHHHHFHGHHGHGGGGGHGGGGGGHHHHHHGGGHHHFFBGHGGFEGHHHHHGHHHGHHGGGGHGHHHHHHHFHHHGGGFEHGHFHHGBGHHHHHHGCGGGGHGGEEEEGHGGGGGGGHHHGCGGHGGGGGGGGGGFFFFFFFBBBBB
@M02197:105:000000000-AN6RF:1:1102:15104:21450 1:N:0:1
GAGGCTGATTTATCCTCCGCTTATTGATATGCTTAAGTTCAGCGGGTAGTCCTACCTGATTTGAGGTCAAAAGTCAATAAGGAAGACGCCAGAAGGCATCGACGCATTAGAGGCACGGGACCGTTCATTCATGCACTTCGGCGAGCGGCGATCATTATCACGCCAAAAGCCTTGTCATGCATAGTCAAAAGTCGACCGCAAGCCCATTCATTTCAGGGGAGCCCGAGTCCTAGACGAGAAGTCCAGATCTCCGGCAGCCCCCACTATCCAAGCACCCTTTCGAAGCAAATCGAGAGGGGTTGAGAATTTACTGACGCTCAAACAGGCATGCTCCTCGGAACACCGAGGAGCGCAAGGTGCGTTCAAAGATTCGATGATTCAC
+
CCCCCCFFFFFFGGGGGGGGGGGHHHHHHHGHHHHHHHHHGHHGGGGGGHHHHHHHHHHHHHHHGHHHHHHHHHHFHHHHHHHHHHHGGGGGGHHHHHHHGHGGGGGGHHHHGGGHGGGGGGGGGHHHHHGFHHHHHHHGGGGGGGGGGGGGGGHHGGGGGGGGGFGGFGGGGGGGGGGGGGGGGGGGGFFFFFFFFFFFGGFFGFGGGFGFFFGFFFHGCGGGHHHGGFGHGGGHHHHHHGHHHHHFGGGGHGGGGFGHHGFHEHHGHHHFEEFAFEFHGHHHHGGHHGGGHGGGGGHHHHHHHHGHHGGGFGGHEHHHHHFHHGGHHHECGGGEHFGGGGGGHHGGGGGHHGHGGGGGGGGGGGGGGGFFFFFFFBBABB
@M02197:105:000000000-AN6RF:1:1102:20592:21886 1:N:0:1
GAGGCTGATTTATCCTCCGCTTATTGATATGCTTAAGTTCAGCGGGTAGTCCTACCTGATTTGAGGTCAAAAGTCAATAAGGAAGACGCCAGAAGGCATCGACGCATTAGAGGCACGGGACTGTTCATTCATGCACTTCGGCGAGCGGCGATCATTATCACGCCAAAAGCCTTGTCATGCATAGTCGAAAGTCGACCGCAAGCCCATTCATTTCAGGGGAGCCCGAGTCCTAGACGAGAAGTCCAGATCTCCGGCAGCCCCCACTATCCAAGCACCCTTTCGAAGCAAATCGAGAGGGGTTGAGAATTTACTGACGCTCAAACAGGCATGCTCCTCGGAACACCGAGGAGCGCAAGGTGCGTTCAAAGATTCGATGATTCAC
+
CBCCCCFFFFFFFGGGGGGGGGGHHHGHHHHHHHHHHHHHHHHGGCGGGHGHHHHGHHHHHHHHGHHHHHHHHHHHHHHHHGHHHHHGGGGGHHHHHHHHGHGGGGGGHHHHHGGHGGGGGHHHHHHHHHHHHHHHHHHGGGGGGGGGGGGGGGHHGHHHHGGGGGGGGGGGGGGGGGGGGGGGGGGGGGFGFFGGGGGFGGGGGGGGGGFGFGHGGFGGGGGGGHHHHHGHGGGHHHHHGEHHGFGGGGGGHGGGGCGGAHGGHHHGHHHGFFGHGGGHGHHHHHGHHHGHHGGGFEHHGHHHHHHGHHGGGGGHGHHGHHHHHHHHHGFEGGGGHHEEEEGDFHGGCGGGBGHGGGFHGGGGGGGGGGFFBFFFFBBBBB
@M02197:105:000000000-AN6RF:1:1102:22974:21974 1:N:0:1
GAGGCTGATTTATCCTCCGCTTATTGATATGCTTAAGTTCAGCGGGTATCCCTACCTGATCTGAGGTCACCCAAACTAACAATGGGTGGGTTCAGGCAAGTACAATTATAGTAAGCTCAGCGACTTTATTCATTATTACGCCTGGCTCAGATATAAACTATACTGCCATATACATTTCTGAAGGGCACCTCTATAAATGAGGGGCCTCTCCAAACAAATCCAAACATTATAAAATAATGCTTGAGAAGATGGGAGAGTTGACGCTCAAACAGGTATGCCCTATGGAATACCATAGGGCGCAATGTGCGTTCAAAGATTCGATGATTCAC
+
CCCCCCFFFFFFGGGGGGGGGGGHHHGHHHHHHHHHHGHHHGHGGGGGHHHHHHGHHHHHHGHHHGHHHHHHGHHHFHHHHHHHHHCFGGGGHHHHHHHHGHHHHHHHHHHHHHHHHHHHGHGHGGHHHHHHHHHHHHHHHGHHHHHHHHHHHHHHHHHHHHGHHHHHHHGHHHHGHHHHHHHGDHGGHHHHHHHHHHHHGHGGGGGGBGHHHHHHHHHGHGGGHGGHHHHHHHHHHHHHHHGHHHHHHGHHGHHHHEGGEEFGHHGF5HHGBHGGGGHHFGHHGHHHHHGHHGGFECHHHHGGFEF4BGFCGGFGGFFFFFDFBABBB
@M02197:105:000000000-AN6RF:1:1102:22376:22123 1:N:0:1
GAGGCTGATTTATCCTCCGCTTATTGATATGCTTAAGTTCAGCGGGTAGTCCTACCTGATTTGAGGTCAAAAGTCAATAAGGAAGACGCCAGAAGGCATCGACGCATTAGAGGCACGGGACCGTTCATTCATGCACTTCGGCGAGCGGCGATCATTATCACGCCAAAAGCCTTGTCATGCATAGTCAAAAGTCGACCGCAAGCCCATTCATTTCAGGGGAGCCCGAGTCCTAGACGAGAAGTCCAGATCTCCGGCAGCCCCCACTATCCAAGCACCCCTTCGAAGCAAATCGAGAGGGGTTGAGAATTTACTGACGCTCAAACAGGCATGCTCCTCGGAACACCGAGGAGCGCAAGGTGCGTTCAAAGATTCGATGATTCAC
+
AABBBBF@DFFFGFFBGFAFCE2DFBGFFHBHHFHHFFGHFHHA2AAA1AGDGHGH333F5A5AFFGFBFGHHFFFHDFHGEFBHGHGC/EEHHHFEHB?EHGG/EGGBFF3?/FGGC/CBDC/AGB2@GHB2>GHGCG/ECG?CCDCGFFFFFFGFFFFBFFFFGBGGEGGBBCFFFFFFGGFBFBFGFF/@.;B?EGGGFGGGFGFGGFFGFGGGEEC@GGGGCFFGGFFGGGHHHGFAHFGHFG@CC@@FFC/@@CHEFGFF<B/FG1E/?</A<0/?FFHDBFE0G>>>/GE?GFGFDHFGGBGBF>EAEEGE1BF1AGF1BBHEEEEEE/AD2/AAA//CF0E0EGHHHFEEE01FBGFDBGEGFBCD3FFFA>1>?
@M02197:105:000000000-AN6RF:1:1102:26080:22257 1:N:0:1
GAGGCTGATTTATCCTCCGCTTATTGATATGCTTAAGTTCAGCGGGTAGTCCTACCTGATTTGAGGTCAAAAGTCAATAAGGAAGACGCCAGAAGGCATCGACGCATTAGAGGCACGGGACCGTTCATTCATGCACTTCGGCGAGCGGCGATCATTATCACGCCAAAAGCCTTGTCATGCATAGTCGAAAGTCGACCGCAAGCCCATTCATTTCAGGGGAGCCCGAGTCCTAGATGAGAAGTCCAGATCTCCGGCAGCCCCCACTATCCAAGCACCCTTTCGAAGCAAATCGAGAGGGGTTGAGAATTTACTGACGCTCAAACAGGCATGCTCCTCGGAACACCGAGGAGCGCAAGGTGCGTTTAAAGATTCGATGATTCAC
+
CCCCCCFFFFFFGGGGGGGGGGGHGHHHHHHHHHHHHBGHFHHGGGFGGHHHHHGHHHHHGHHGGHHHHHHHGHHHHHHHHHHGHHGGGGGGHHHHHHHHGHGGGGGGHGHHHGGHGGGGGGGGGHHHHHHHHHHHHHHGGGGGGGGGGGGGGGHHGGGGGGGGGGGGFGGGGGGGGGGGGHGGGGGFFFGFGFFFFGGGGGGGGGGGGHHHHGHGFFGFGFFGHFFFHHHGHHHHHHHHHHGGHHHGGGGGHEGGGGGHHHHHFGBGHHHDFFFHGGEHGEHHHHGHHBGHGGGGGHGHGHHHGFFEFFGGGGGHGHHHHHHHGHFFGGGGGGGGHFEEEACGGBFGGGGHGHHGGEGGGGGGGGGECCFFFFFFFBBAAA
@M02197:105:000000000-AN6RF:1:1102:18921:22743 1:N:0:1
GAGGCTGATTTATCCTCCGCTTCTTGATATGCTTAAGTTCCGCGGGTAGTCCTACCTGATTTGAGGTCAAAAGTCAATAAGGAAGACGCCAGAAGGCATCGACGCATTAGAGGCACGGGACCGTTCATTCATGCACTTCGGCGAGCGGCGATCATTATCACGCCAAAAGCCTTGTCATGCATAGTCGAAAGTCGACCGCAAGCCCATTCATTTCAGGGGAGCCCGAGTCCTAGACGAGAAATCCAGATCTCCGGCAGCCCCCACTATCCAAGCACCCTTACGAAGAAAAGCGACAGGGGTTGAGAATTTACTGACGCTCAATCAGGCATTCTCCTCGGAACACCGAGGAGCGGAAGGTGCGTTCAAAGATTCGAT
+
1AAAAAFFDFFFFFGGG1EEEGFDBF3FDGBEF3FFHFDH20E//EAAAAFBGFHHFGHHHFHFG0>GF@1GF@GHBBGHHHHHHFFFEC/>00B0/BGGEF@EGG?EB1D1G?<<<BCGGFGA/G1GDGB<GDBFGHHFGC-<-@CA-C@/AAFB;6FFGBAEAABEBG?FFBBFFFFEFFF/#9AA-BF/:.A4@@@@GEFAEE9F9+BF9F9BB?-5CCAE<C@AFF/FFFBBFBF<1>1FF10<//</<///>///0B><>FF/1B1?/B010000/@FB21CF??/11/EC?G0F2@2@22D2D2/////B1A1AB01111A10////EA/DB/B/A0A01B000A011BECEA1A133@B31FC>>111
@M02197:105:000000000-AN6RF:1:1102:7648:22989 1:N:0:1
GAGGCTGATTTATCCTCCGCTTATTGATATGCTTAAGTTCAGCGGGTAGTCCTACCTGATTTGAGGTCAAAAGTCAATAAGGAAGACGCCAGAAGGCATCGACGCATTAGAGGCACGGGACCGTTCATTCATGCACTTCGGCGAGCGGCGATCATTATCACGCCAAAAGCCTTGTCATGCATAGTCAAAAGTCGACCGCAAGCCCATTCATTTCAGGGGAGCCCGAGTCCTAGACGAGAAGTCCAGATCTCCGGCAGCCCCCACTATCCAAGCGCCCTTTCGAAGCAAATCGAGAGGGGTTGAGAATTTACTGACGCTCAAACAGGCATGCTCCTCGGAACACCGAGGAGCGCAAGGTGCGTTCAAAGATTCGATGATTCAC
+
BBABCBFFFFFFGGGGGGGGGGGHHHHHGHGFHHHHHHHGHHHGGGGGGHHHHGHHHHHHHHHGGEHHHHHHHHHHHHHHHHHHHHGGGGGGHHGHEHHGGHGGGGGGHHHHHGGHGGGGGGGGGHHHHHHHHHHHHHHGCGGGGGGGGGGGGGHGGGGGGGGGGGGFFGGGGGGGGGGFFFGGGGGFGFFFFFFFFFFFFFFFGGGGGFGGGGGFFEGGGGGFGFFFHFHHGGGHHEGHHHHHHFGFGCCGHGGGGDCHHFGGFHGGGGGG?GEAE?FGGHHHFHGHHHGHFCFGGFEHHHGFHFFGHFGGGGGHGEHHHHHHHGHHHGGGGGGGHHFGGE?EHHEFCCFFCGGGGGGGGGGGGGGEAE4FFFFFFBB?AB
@M02197:105:000000000-AN6RF:1:1102:23543:23149 1:N:0:1
GAGGCTGATTTATCCTTCGCTTATTGATATGCTTAAGTTCAGCGGGTAGTCCTACCTGATTTGAGGTCAAAAGTCAATAAGGAAGACGCCAGAAGGCATCGACGCATTAGAGGCACGGGACCGTTCATTCATGCACTTCGGCGAGCGGCGATCATTATCACGCCAGAAGCCTTGTCATGCATAGTCGAAAGTCGACCGCAAGCCCATTCATTTCAGGGGAGCCCGAGTCCTAGACGAGAAGTCCAGATCTCCGGCAGCCCCCACTATCCAAGCACCCTTTCGAAGCAAATCGAGAGGGGTTGAGAATTTACTGACGCTCAAACAGGCATGCTCCTCGGAACACCGAGGAGCGCAAGGTGCGTTCAAAGATTCGATGACTCAC
+
CCCCCCFFFFFFGGGGGFGGCGFHHHHHHHGGHHHHHHGHHHHGGGGGGHHHHHHHHHHHHHGHGHHHHHFGHGFHHHHGHHHGHHHGGGGGHHHHHHHHGHGGGGGGHHHHGGGHGGGGGGGGGHGHHHHHHHGHHHHGGGGGGGGCGGGGGGHHHHGGGGGGGGGGGGGGGGGGGGGGGGGGGGGGFFFFGFFGGGGGGGGGGFFFGFGGGGHGGFECGDFFHGHHGHFHGGGG0EHHGHEHHHHGGGGGHGGGGGCEHGDGHHGFEFGGEGGHGGGHGFGGHHGHHGGHHGGGGHHHHHFHGD@GGFFGGGGHGHHHHFHGHHGHHHCGGGGGHHEEGGGGHHEEEGGHHHHGGGGHGGGGGGGGGGFFFFFBFBBBBB
@M02197:105:000000000-AN6RF:1:1102:17877:23775 1:N:0:1
GAGGCTGATTTATCCTCCGCTTATTGATATGCTTAAGTTCAGCGGGTATCCCTACCTGATCCGAGGTCAACCTTGAAAAAATTGGGGGTCGACGGCTGGACTATCACACACACCATGCGAAAAGATAATCTTACTACGCCTGGGGATATGAGATCATCCGCCTTTGAATTTCAGAAGGGAGAATGCAAGCAAACTCATCTTCCAAGACCAAGCAAATCTGCTTGAGAGGTATTTAATGACGCTCGAACAGGCATGCCTCCCGGAATACCAGGAGGCGCAATGTGCGTTCAAAGATTCGATGATTCAC
+
CCCCCCFFFFFFGGGGGGGGGGGHHHHHHHHHHHHHHHHHHHHGGGGGHGHHHHHHHHHHHHHGGGGHHHHHHHHGHHHHGHHHHHGGGGGGGGGGGGGHHHHHHHHHHHGGHGHHHHHHHHHHHHHHHHHHHHHHHGGGHHHGGHHHHHHHHHHHHHHHHHHHHHHHHHHHHHHHGGHHHHHHHGHHHHHHHHHHHGGGHHGHHHHGHHHHHHHHHHHHHFHHHHHHHHHHHFHGGGGCGGHGHHHHHHHHHGGGFFGGHHHHHHHHHHHGGGGGHHHHGGGGHGGGGGGGGGGFFFFFFFCCBAB
@M02197:105:000000000-AN6RF:1:1102:10984:23784 1:N:0:1
GAGGCTGATTTATCCTCCGCTTATTGATATGCTTAAGTTCAGCGGGTATCCCTACCTGATCCGAGGTCAACCTTGAAAAAATTGGGGGTCGACGGCTGACTATCACACACACCATGCGAAAAGATAATCTTACTACGCCTGGGGATATGAGATCATCCGCCTTTGAATTTCAGAAGGGAGAATGCAAGCAAACTCATCTTCCAAGACCAAGCAAATCTGCTTGAGAGGTATTTAATGACGCTCGAACAGGCATGCCTCCCGGAATACCAGGAGGCGCAATGTGCGTTCAAAGATTCGATGATTCAC
+
CCCCCCFFFFFFGGGGGGGGGGGHHHGHHHHGHHHHHHHHHHHGGGGGHHHHHGHHHHHHHHHGGGGHHHHHHHHHHHGHGHHHHGGGGGGGGGGGGGHHHHHHHHHHGGGHGHHHHHHHHHHHHHHHHHHHHHHHGGGHHHHHHHHHHHHHHHHHHHHGHGHHHHHHGHHHHHHHHHHGHHHHGHGHGHHGHGHGGHHHHHHHHHGFHGHHGGHHHHHHHHHHHFFHHHHHHHHGGGEGHHGHHHHGHHFGGGEA022HHHGGFFHHHGGGG?GHHGHCGGGHGGGGGGGGGGFFFFFFFAAA3B
@M02197:105:000000000-AN6RF:1:1102:14040:23878 1:N:0:1
GAGGCTGATTTATCCTCCGCTTATTGATATGCTTAAGTTCAGCGGGTAGTCCTACCTGATTTGAGGTCAAAAGTCAATAAGGAAGACGCCAGAAGGCATCGACGCATTAGAGGCACGGGACCGTTCATTCATGCACTTCGGCGAGCGGCGATCATTATCACGCCAAAAGCCTTGTCATGCATAGTCAAAAGTCGACCGCAAGCCCATTCATTTCAGGGGAGCCCGAGTCCTAGACGAGAAGTCCAGATCTCCGGCAGCCCCCACTATCCAAGCACCCTTTCGAAGCAAATCGAGAGGGGTTGAGAATTTACTGACGCTCAAACAGGCATGCTCCTCGGAACACCGAGGAGCGCAAGGTGCGTTCAAAGATTCGATGATTCAC
+
CCCCCCFFFFFFGGGGGGGGGGGHHGHHHHHGHHHHGFFHHHHGGGGGGHHHHHHHHHHHHHHHGFHHHHHHHHHHGHHHHHHHHHHGGGGGHHHHHHHHGHGGGGGGHHHHHGGHGGGGGGGGGHHHHHHHHHHHHHHGGGGGGGGGGGGGGGHHGGGGGFGGGGGGGGGGGGGGGGGGGGGGFGGGGFFGGGGGGGGGGGFFGGGGGFFGHGHGGGGGGGGGHHHHHHGHGGGGHGHHHHGHHHHGGGCGHGDGGD?HEHFHHHGGHHFGFFGHGGHGGGHHHHGHFGGHHGGGGHHGHHHGHHHHHGGGGGGHGHHHGFEHHHHHHEFGGGGGHHFGEGGGFG2FGGGHHHGGGGGFGGGGGGGGGGFFFFFFF@CCBC
@M02197:105:000000000-AN6RF:1:1102:16380:23859 1:N:0:1
GAGGCTGATTTATCCTCCGCTTATTGATATGCTTAAGTTCAGCGGGTATCCCTACCTGATCCGAGGTCAACCATAGAAAGTTAGGGGTTGCTGGCCAGCGTCCACCGGGACTCAACAGCGAGAAGAATTACTACGCTGAGAGCACGATGGCGCCGCCACTCTTTTTGAGGCCCGCCGTTGCCGGCGCGGCCCAAGACCAAGCGGTGCTTGAGGGTTGAAATGACGCTCGAACAGGCATGCCCCCCGGAATACCAAGGGGCGCAATGTGCGTTCAAAGATTCGATGATTCAC
+
CCCCCCFFFFFFGGGGGGGGGGGHHHHHGHHHHGHGGGHHHHHGGGGGHHHHHHHH;HHHHHH9GGG:H;;HG<H:HHH9H;HHHH;G;GH;G;GHHHG;;GG/H;GGGGG::HHHHHHGGGGGHH:HH<HH;HG9:GGH<<H;;GG<G;HGGGGGGGGHHHHHHHGGGFGGGFGGGFGGGGGGGGGGFFFGHHHFGGGGGFHGHHHHGHHGHHHHHGHHGGGGGHHGHHHHHGHHGGGGGGGGHHHHHHHHHHHGGGGGHGHHGGGGFGGGFGGGGGGBFFFFFFBAAAA
@M02197:105:000000000-AN6RF:1:1102:7132:24018 1:N:0:1
GAGGCTGATTTATCCTCCGCTTATTGATATGCTTAAGTTCAGCGGGTAGTCCTACCTGATTTGAGGTCAAAAGTCAATAAGGAAGACGCCAGAAGGCATCGACGCATTAGAGGCACGGGACCGTTCATTCATGCACTTCGGCGAGCGGCGATCATTATCACGCCAAAAGCCTTGTCATGCATAGTCAAAAGTCGACCGCAAGCCCATTCATTTCAGGGGAGCCCGAGTCCTAGACGAGAAGTCCAGATCTCCGGCAGCCCCCACTATCCAAGCACCCTTTCGAAGCAAATCGAGAGGGGTTGAGAATTTACTGACGCTCAAACAGGCATGCTCCTCGGAACACCGAGGAGCGCAAGGTGCGTTCAAAGATTCGATG
+
AABBBBFFFBDFGGGGGGGGGGGHHCHHGHHGGFHHHHHHHFHGGGGEFGHHFHHHGFFHHGHHGFHHHHHHHGHHHHHHHGHHFFHEGGGGGHGHGHHHGHGGGGGGHBHDFGGHGGGGGGGGGHHHHFHGHHHHHHHEFGGCGGGFFFFGGGHHGGGGGFFFGGGGFGGGGGGGGGGGGGGFFGGGGFFFFDEFFGFCGFFFEEGHHHFGFFHGGFEDGFGGFHHBHGHGGFBHGFGGHHHHHGFFCGFCHFCGCFCHGFDHEGGGFGFEF0GFGGFAGHGHGHGHHHGHHGGGGHHHHGEHFHHGGDFDGGGHGHHFDDGFA3GHHEAECCGGGFGEGE2E2HGGGE2FFHGFGEEE4G5FFFFBFFFABBBB
@M02197:105:000000000-AN6RF:1:1102:19226:24109 1:N:0:1
GAGGCTGATTTATCCTCCGCTTATTGATATGCTTAAGTTCAGCGGGTAGTCCTACCTGATTTGAGATCGAACGTTCAAAAGTTGTCTTCGCTGAGGAGAGACGTTTGTGAGCCCCAATGAACCTTCATCGCTGAAGGTAACCTGGCAGACGACCGCGAGCGTAGATAGTTATCACACCCGTGATGCCACCAAACACTGGCAAGCTGATTCATTTGAGAGAAGCCGGCCGCAGGGCCAGCAAACCTCCAAAGTCCAAGCTCGTCGTGGAAGACCACGAGAGTTGAGGTGTTCATGATACTCAAACAGGCATGCTCCAAGGAATGACCAAGGGGCGCAAGGTGCGTTCAAAGATTCGATGACTCAC
+
CCCCCCFFFFFFGGGGGGGGGGGHHHHHHHHHHHHHGHHHHHHGGGGGGHHHHHHHHHHHHHHGGHHHHGHGGHHHHHHHHHHHHHHHHHGGGGHGHGHGGHGGGHGHHHHHHGGGGHHHHHHHHHHHHHGHGGFHHHHHHHHHHHHGGHGGGGGGGGGGGGGGGHHHHHHHHHHHHGGHHHHHHGGHGHHHGGGGHHHGGHHHHHHGHHHHHHHGHHHGGGGGGGGGHHHHGFHHHHGHHGGHHHFHHHHHGHHGGGGGGGGHGHHHFHGGGGGGHHHHFHHHGHHHHHGHHHHHGGGHHGHHHHHHHHHHHHHHHHHHHGHHHHHHGGGGGHHHHGGGGHGGGGGGGGGGFFFFFFFBBBBB
@M02197:105:000000000-AN6RF:1:1102:18822:24179 1:N:0:1
GAGGCTGATTTATCCTCCGCTTATTGATATGCTTAAGTTCAGCGGGTATCCCTACCTGATCTGAGGTCACCCAAACTAACAATGGGTGGGTTCAGGCAAGTACAATTATAGTAAGCTCAGCGACTTTATTCATTATTACGCCTGGCTCAGATATAAACTATACTGCCATATACATTTCTGAAGGGCACCTCTATAAATGAGGGGCCTCTCCAAACAAATCCAAACATTATAAAATAATGCTTGAGAAGATGGGAGAGTTGACGCTCAAACAGGTATGCCCTATGGAATACCATAGGGCGCAATGTGCGTTCAAAGATTCGATGATTCAC
+
BBBB@BFFFFFFGGGBEGGGCGGHFHHHHHHGHHHHHHHHGHHGGGGGHHHHHHHHHFFHHHHGFGHHHH3FFHHHHHHHHHHHHGGEGGFGHHHHHHHFFGHHHHHHHHHGHHHHHHHHHGGGHHHHHHHGHHHGGHHGHHHGGHGHHHHHGHHHHHGHHHHHHHHHHHHHHHHHHHHHHHHHGGGHHHHHHHHHHHHHHHGGGGGHHHHHHGHHHHHGHHHGGGGHHHHHHHHGHHHHHGHHHHHHFFHGHGHFFGGGGCHGHGHHHHHHEHHGHHGHHEHHGHHGHHHHHGECFGGGHHGGGGHGFGGGGGGGGFFFFFFFAAABB
@M02197:105:000000000-AN6RF:1:1102:11203:24218 1:N:0:1
GAGGCTGATTTATCCTCCGCTTATTGATATGCTTAAGTTCAGCGGGTAGTCCTACCTGATTTGAGGTCAAAAGTCAATAAGGAAGACGCCAGAAGGCATCGACGCATTAGAGGCACGGGACCGTTCATTCATGCACTTCGGCGAGCGGCGATCATTATCACGCCAAAAGCCTTGTCATGCATAGTCAAAAGTCGACCGCAAGCCCATTCATTTCAGGGGAGCCCGAGTCCTAGACGAGAAGTCCAGATCTCCGGCAGCCCCCACTATCCAAGCACCCTTTCGAAGCAAATCGAGAGGGGTTGAGAATTTACTGACGCTCAAACAGGCATGCTCCTCGGAACACCGAGGAGCGCAAGGTGCGTTCAAAGATTCGATGATTCAC
+
BBBBBBFCFFFFGGGGGGGGGGGFFHHHGFHHHHHHGHHHHHHGCGGCFHHFHHHHHHGGHHHHGGHHGHHHHFHHHHGHHHHHHHHGGGGGHHHHHHHFEHEGCFGGHGHHGGGHGGGGG/BGGHHHHHHHHHGHHHHGGGGCGGGGGGFGGGHHGGGGGEGGGGGGGGGGGGGGGGGGGGGGFGGGGFFGGGGGGGGGGGGGFGGGGGGGHFGFFFAFCFFFHHFHHFFHGFFFHHHHFGHHFHHCGGGGHGD@GGFHCHHGFFBGHHHEFB?0?/?AGHHGHFGHHGEBCDGFDGHFGHHGFB4GFHGGGGGGEHGHHGFFHEFGHEDGGGCFEFAAEFAA2FGGGEGHFHGGGGGHFGGGFGGGGG4FFFFFFBAAAB
@M02197:105:000000000-AN6RF:1:1102:13232:24824 1:N:0:1
GAGGCTGATTTATCCTCCGCTTATTGATATGCTTAAGTTCAGCGGGTAGTCCTACCTGATTTGAGGTCAAAAGTCAATAAGGAAGACGCCAGAAGGCATCGACGCATTAGAGGCACGGGACCGTTCATTCATGCACTTCGGCGAGCGGCGATCATTATCACGCCAAAAGCCTTGTCATGCATAGTCGAAAGTCGACCGCAAGCCCATTCATTTCAGGGGAGCCCGAGTCCTAGACGAGAAGTCCAGATCTCCGGCAGCCCCCACTATCCAAGCACCCTTTCGAAGCAAATCGAGAGGGGTTGAGAATTTACTGACGCTCAAACAGGCATGCTCCTCGGAACACCGAGGAGCGCAAGGTGCGTTCAAAGATTCGATGATTCAC
+
BBBBBBFFFFFFGGGGGGGCCFAHHHHHHGHHHGHHFHGHHGCGGGGGGHHHHHHHHHHHHHGBFBGHHHHHHGHHFHHHHEHHHHHGGGGGHHHAHHHHGGGGGGGGHHEHHCFHECGGGGGGGHHHHHHGHGHHHHHGGGGGGGGGGGGCGGHGFFGGGFFFFFGGGGGGGGGFFFFGGGGGGFFFFFFFFFFFGGFGFAFFBEGGGFFGHGHGGFHGGGFGHHFGHHHHFFFG1HHHGHGHHHHGGGGGHGGGF@@AHGGHGFHGHGHGGGGHGEGHGHHHEHGHGHGHHFGGGHHHHHHHHHHHFHGGGGGHGHHFHHHGHHHFEEE??CEFHHDEECGEGFEEGFGHGHFGGGGHGGGGFGGGGFFFFFFBFBAAAA
@M02197:105:000000000-AN6RF:1:1102:24752:24974 1:N:0:1
GAGGCTGATTTATCCTCCGCTTATTGATATGCTTAAGTTCAGCGGGTATCCCTACCTGATCTGAGGTCACCCAAACTAACAATGGGTGGGTTCAGGCAAGTACAATTATAGTAAGCTCAGCGACTTTATTCATTATTACGCCTGGCTCAGATATAAACTATACTGCCATATACATTTCTGAAGGGCACCTCTATAAATGAGGGGCCTCTCCAAACAAATCCAAACATTATAAAATAATGCTTGAGAAGATGGGAGAGTTGACGCTCAAACAGGTATGCCCTATGGAATACCATAGGGCGCAATGTGCGTTCAAAGATTCGATGATTCAC
+
AABBAAFFFFFBGGGGGGGGGGGHHHHGHHHHHHHHGHHFHHHGGGGGHFHHHHHHHGHHHHHHHFFGHGGHGHFAFHHHHHHHHH?EGGFGHGHHGGFGFHHHHHHFFFGBGFFGHF<HHGGGGGHHHHHFHHHHHHGGGGHGEHHHHGFGFDDGHHFHHHBGGGHHHFHGHGHGGBD3HHHHGGGGGGHHHDGHGHHEFHGGGFEFGHHHGFHHGFGFHHFFGFFEFGGFFGGHGEHGHHHHFGGHFFG3FHHGHGGEE0FEFHHGGHFGBGHGHHHGHFGGBFHFDFFHHCEDCGHCGBCECGHGGGGGGGGGGFFFFFBF@BBBB
@M02197:105:000000000-AN6RF:1:1102:16493:24992 1:N:0:1
GAGGCTGATTTATCCTCCGCTTATTGATATGCTTAAGTTCAGCGGGTATCCCTACCTGATCTGAGGTCACCCAAACTAACAATGGGTGGGTTCAGGCAAGTACAATTATAGTAAGCTCAGCGACTTTATTCATTATTACGCCTGGCTCAGATATAAACTATACTGCCATATACATTTCTGAAGGGCACCTCTATAAATGAGGGGCCTCTCCAAACAAATCCAAACATTATAAAATAATGCTTGAGAAGATGGGAGAGTTGACGCTCAAACAGGTATGCCCTATGGAATACCATAGGGCGCAATGTGCGTTCAAAGATTCGATGATTCAC
+
BBBCABFFFFFFGGGGBGGGGGGHGHGHHHCHGHHGGFHHHHHEFGEEE5FFHHFF3GGHHHHHGGHFHHHHGHHHHHHHHHGHFGHGGGFFHHHHHGGHGHHHGHHHHHHGHHHHHEHHHHHGHHHHHHHHHHGHHHHHGHHHHHHGHHHHHHHHHHHHHGHHHHHHHHHHHHGHHHHHHHHHHGGGGHHHHHHHHHGHGHGGGGGHHGHHHHHHHHGGHHHHHHGGHGHGHHHEGHHGBFHHHHHHHGHHHHGHHGGGGGEGHGHHHHHHHHHGHEHGFGGHHHHFHHHHHGGGGGGHHHGGGGHGGGGGGGGGGFFFFFFFABBBB
@M02197:105:000000000-AN6RF:1:1102:16062:25083 1:N:0:1
GAGGCTGATTTATCCTCCGCTTATTGATATGCTTAAGTTCAGCGGGTAGTCCTACCTGATTTGAGGTCAAAAGTCAATAAGGAAGACGCCAGAAGGCATCGACGCATTAGAGGCACGGGACCGTTCATTCATGCACTTCGGCGAGCGGCGATCATTATCACGCCAAAAGCCTTGTCATGCATAGTCGAAAGTCGACCGCAAGCCCATTCATTTCAGGGGAGCCCGAGTCCTAGACGAGAAGTCCAGATCTCCGGCAGCCCCCACTATCCAAGCACCCTTTCGAAGCAAATCGAGAGGGGTTGAGAATTTACTGACGCTCAAACAGGCATGCTCCTCGGAACACCGAGGAGCGCAAGGTGCGTTCAAAGATTCGATG
+
CBCCCCFFFFFFGGGGGGGGGGGHHHHHHHHHHHHHGHHHGHHGGGGGGHHHHHHHHHHHHHGFGGHHHHHHHHHHHHHHHHHHGHHGGGGFHHHHHHHHGHGGGGGGHHGHHGGHGGGGGGGGGHHHHHHHHHHHHHHGGGGGGGGGGGGGGGHHGGGGGGGGGGGGGGGGGGGGGGGGGGGGEGGFGFFFFFFFFFGGGGGGGGGHHHHFHGHFFGFGGGFGHHHGHHHHGGGGHHHHHGHFFHHGCGCGHFDCC/?HHHGGDGFEFGHGGGGHGGHGGHHHHHGHHHGHHGGGGHHHHHGHHHGHHGFCGGGHGHHHHHHEHHHHHEEA00GGGHGFEAGFHHFDGFCGFFGGGGGFGGCGFFFBFBFBAAAB
@M02197:105:000000000-AN6RF:1:1102:12056:25242 1:N:0:1
GAGGCTGATTTATCCTCCGCTTATTGATATGCTCCCCCGCCTATTGATATGCTCCTCCGCTTATTGATATGCTTACTTCCTCTAAATGACCAAGATCCTCCGCTTATTGATTTATCCTCCGCTTATTGATATGCTTAAGTTCAGCGGGTATCCCTACCTGATCCGAGGTCAACCTTGAAAAAATTGGGGGTCGACGGCTGGACTATCACACACACCATGCGAAAAGATAATCTTACTACGCCTGGGGATATGAGATCATCCACCTTTGAATTTCAGAAGGGAGAATGCAAGCAAACTCATCTTCCAAGACCAAGCAAATCTGCTTGAGAGGTATTTAATGACGCTCGAACAGGCATGCCTCCCGGAATACCAGGAGGCGCAATGTGCGTTCAAAGATTCGATGATTCAC
+
BBCCCCFFFFFFFGGGGGGGGGGHHHHGGHFHHHHGGGGGGGGHHHGHGHHHGGHHHHGGGGGHHHGHHHHHHHHHHHHHHHHHHHHHHHHHHHGHHHHHHGGGGGHHHHHHHHHHHHHHGGGGGHHHGHHHHHHHHHHHHHHHGGGGGGHHHHHGHHHHGHHHHGGGGHHHHHGHFHGHGHGHHHHHGGGGGGGGGGHHGGGGFGGFGGGGGFHGGGGGHHHHHHHHHHHGHHGGGGGFGGFGHHHHHHHHHHFGHGHEGHHHHHHHHHFHHHHHHHFHFHHHHHHHHHHFHFGHHHHHGHHHHHHHHGHHHHHHHGHHHHHHGHHHHHHHFHHFHHGGGEDFHDHHHHHHHHHFE0CGGGHHHGHHHHGHCGGGGGHGHFEEEGHGGGGGGGGGGFBFFFFFA@BBB
@M02197:105:000000000-AN6RF:1:1102:20949:25669 1:N:0:1
GAGGCTGATTTATCCTCCGCTTATTGATATGCTTAAGTTCAGCGGGTAGTCCTACCTGATTTGAGGTCAAAAGTCAATAAGGAAGACGCCAGAAGGCATCGACGCATTAGAGGCACGGGACCGTTCATTCATGCACTTCGGCGAGCGGCGATCATTATCACGCCAAAAGCCTTGTCATGCATAGTCGAAAGTCGACCGCAAGCCCATTCATTTCAGGGGAGCCCGAGTCCTAGACGAGAAGTCCAGATCTCCGGCAGCCCCCACTATCCAAGCACCCTTTCGAAGCAAATCGAGAGGGGTTGAGAATTTACTGACGCTCAAACAGGCATGCTCCTCGGAACACCGAGGAGCGCAAGGTGCGTTCAAAGATTCGATGATTCAC
+
ABBCCBFFFFFFGGGGCGEGGGGHHHHHHHHHHHHHHFHHHHHGGGGGGGHHFHHHHHHHHHHHGHHHHHHHHHHHHHHHHFHHHHHGGGGGHHHGHHGHGHGGGGGGHHHHHGGHGGGGGGGGGHHHHHHHHHHHHHHGGGGFGGGGGGFGGGHHGGGGGGGGGGGGGGGGGGGGGGGGGGGGGFGFFFFGGGFGGGGGGGFFFFFGGGFFFGGGGGHGGGGGHHHHHHFHGGGFHHHGHHHHHHHGGGGFFGDGGGGHFHHHHHHGHHGEFFGHGFGFGHHFGHGFFCGHHGGGGHHHHGGHHHHFFGGGFGGGGHHHHFGHBGHHEHDGGGGDHGGGGGGGHFEGEGGFHHHGGGGFGGGGGGCGGGFFFFFFFBBBBB
@M02197:105:000000000-AN6RF:1:1102:16326:25726 1:N:0:1
GAGGCTGATTTATCCTCCGCTTATTGATATGCTTAAGTTCAGCGGGTATCCCTACCTGATCCGAGGTCAACCTGTAAAAATTGGGGGTTCTGGCAAGCCACCGGGGGGAACTCTATAGCGGGAGTATGTACTACGCTTAGAGCCCACCGGCACCGCCACTAATTTTGAGGGCCGCGGAGACCGCGTGCCCCAATACCACGCTAGGCGTGAGTGGTTAAATGACGCTCGAACAGGCATGCCCTGCGGAATACCACAGGGCGCAATGTGCGTTCAAAGATTCGATGACTCAC
+
CCCCCCFFFFFFGGGGGGGGGGGHHHFHHHHHHHCHHHHHHHHGGGGGHHHHHHH;;HG<HHHGGG:HHHHHGH#HHHH;H<HHH:GG:HHHHHHG;HG<HHGGGGGGG:GGGGG:GGGGGFFFFFFFFFFF:FFFF8FFF:FFF:FFFFFFGGGGHGHGHHHHFHHHGGGGGGFHFGGGGGGGGGGGFHHHHGFGFFFHHFHGHGHGHGGHHHHFHHHGGGGGHHGHHHGHHGHHGGGGGGGHHGHHHGGHHHGGGGGHHHHGGGGGGGGGGGGGGGFFFFDFDAAAAA
@M02197:105:000000000-AN6RF:1:1102:17415:26161 1:N:0:1
GAGGCTGATTTATCCTCCGCTTATTGATATGCTTAAGTTCAGCGGGTAGTCCTACCTGATTTGAGGTCAAAAGTCAATAAGGAAGACGCCAGAAGGCATCGACGCATTAGAGGCACGGGACCGTTCATTCATGCACTTCGGCGAGCGGCGATCATTATCACGCCAAAAGCCTTGTCATGCTTAGTCGAAAGTCGACCGCAAGCCCATTCATTTCAGGGGAGCCCGAGTCCTAGACGATAAGTCCAGATCTCCGGCAGCCCCCACTATCCAAGCACCCTTTCGAAGCGAATCGAGACGGGCTGAGAATGAACGTACGCCCAGACAGACGTGCTCCTCCCAGCTCAGATTAACGCAAGCAACTTGCAGAGGATCGAACATTCAC
+
BABBBAFFFFFFCGGCGGGGGGGHGHHHHHHHGHCGHGHH5DGGF2EECGHHHHHHHHGHHHHFAEBFFHHHG3@G5FHBGFFHHGHEGGEGHHHHGHHHGH?GGGGGHGHFH?FFGGGGGGGGGHHGF>BDGFFFHHHGGGC@DC@CDG;9GGH8FGFGGGGFGGFGFGGGGG9GGFFGGGGGFFDEFAD:FFFFFFFF:FFFEEFFFFFFFEFFFFFFCFFF8F:FEF:9FFFD11<10F11<10-@@A>0//C/CB/0F>B2F1/1FB<?0?0?/0/>>///?1201B0B/>/B0122B2@2BF00B//////B0122D/0/B/0B/////B/0111A22222A0A0A011B133A1131F11FA13>1@3333??AA1
@M02197:105:000000000-AN6RF:1:1102:21452:26428 1:N:0:1
GAGGCTGATTTATCCTCCGCTTATTGATATGCTTAAGTTCAGCGGGTATCCCTACCTGATCTGAGGTCACCCAAACTAACAATGGGTGGGTTCAGGCAAGTACAATTATAGTAAGCTCAGCGACTTTATTCATTATTACGCCTGGCTCAGATATAAACTATACTGCCATATACATTTCTGAAGGGCACCTCTATAAATGAGGGGCCTCTCCAAACAAATCCAAACATTATAAAATAATGCTTGAGAAGATGGGAGAGTTGACGCTCAAACAGGTATGCCCTATGGAATACCATAGGGCGCAATGTGCGTTCAAAGATTCGATGATTCAC
+
BBBCCCFFFFFFGGGGGGEFGGGHHHHHHHHHHHGHHHHHHGHGGGGGHHHHHHHHGHHHHHHHHGHHHHHHGHHHHHHHHHHHGHEEGGGGHHHHGHGGHHHHFHHHHHHHHHHHHHHHHHHHHHHHHHHHHHHHHHHGGGHGHHHHHHHHHHHHHHHGHGHHHHHHHHHHHHHHHHHHHHHHHHGHHHHHHHHHHGGHGHGGGGGHHHHHHHHHHHHGHHHHHHHHHGHHHHHHHHHHHHHHHHHFHHHHHFGHHGF1GGGGGHHHGHHHHHHEHHGHHHGHFFGHHHHHHGGGFGHGHFEGGGHGGGGGFGEGGFFFFFFFBBAAA
@M02197:105:000000000-AN6RF:1:1102:21656:26697 1:N:0:1
GAGGCTGATTTATCCTCCGCTTATTGATATGCTTAAGTTCAGCGGGTAGTCCTACCTGATTTGAGGTCAAAAGTCAATAAGGAAGACGCCAGAAGGCATCGACGCATTAGAGGCACGGGACCGTTCATTCATGCACTTCGGCGAGCGGCGATCATTATCACGCCAAAAGCCTTGTCATGCATAGTCAAAAGTCGACCGCAAGCCCATTCATTTCAGGGGAGCCCGAGTCCTAGACGAGAAGTCCAGATCTCCGGCAGCCCCCACTATCCAAGCACCCTTTCGAAGCAAATCGAGAGGGGTTGAGAATTTACTGACGCTCAAACAGGCATGCTCCTCGGAACACCGAGGAGCGCAAGGTGCGTTCAAAGATTCGATGACTCAC
+
BABBCCFFFFFFGGGGGGGGGGGHHHHHHHHHHHHHHHFHHHHGGGGGGHHHHHHHHGGHHHHHGHGHHHHHHHHHHHHHHHHHHHHGGGGGHGHHHHHHGHGGGGGGHHHHHGGHGGGGGGGGGHHHHHHHHHHHHHHGGGGGGGGGGGGGGGHHGGGGGFFGGGGGGGGGGGGGGGGGGGGGGGGGGFFGGFFFGGGGGGGGGFFGGGGGGGGFBGHGGGGGGHGHFHHGGGGHHHHHHHEHHHGGGGGGHGGGGGGHHHHHFFHGHHGGFBGHGGHHGHFHGHGHHBGHHGGGGGGHHHHHHHHGHHGGGGGEGHHHHHGHHHHHHGGGGEDGHFGEFFGGGHFGGGGHFFHE?CGHGGGGGGGGFGFFFFFFFAAA>A
@M02197:105:000000000-AN6RF:1:1102:18289:26737 1:N:0:1
GAGGCTGATTTATCCTCCGCTTATTGATATGCTTAAGTTCAGCGGGTAGTCCTACCTGATTTGAGGTCAAAAGTCAATAAGGAAGACGCCAGAAGGCATCGACGCATTAGAGGCACGGGACCGTTCATTCATGCACTTCGGCGAGCGGCGATCATTATCACGCCAAAAGCCTTGTCATGCATAGTCAAAAGTCGACCGCAAGCCCATTCATTTCAGGGGAGCCCGAGTCCTAGACGAGAAGTCCAGATCTCCGGCAGCCCCCACTATCCAAGCACCCTTTCGAAGCAAATCGAGAGGGGTTGAGAATTTACTGACGCTCAAACAGGCATGCTCCTCGGAACACCGAGGAGCGCAAGGTGCGTTCAAAGATTCGATGATTCAC
+
BBBBBBFFFFFFGGGFGGGCGGGGHHHHHGFCHHHHHHFGHHH?ECAEGHHHHHHHHHGHHHHFFHHHFGFFHFGHHHHHGHHHHHHGGGGGHHGHHHHHGHGGGGGGHHHGFGGHGGGGGGGGGHHHHHHHHHHHHHGGGGGGGGGGGGGGGGHHGGGGGFFFGFGGGGGGGGGGFGGGGGGGGGGGGFFFFFFFFFFFFFEFFFFGGGGGGFHGGGHGFFFEHGHGHHHGGFFGBHCFGFGHHHBGGGGGFGG?GCCHHGFHFGGFFHFE?FCGGGHEGFHHHHGHHFGGF?GDFGGHHHHHGHFHHHGGGECHFHHGHFHHHGHHEF?GGGGGGBDGGFECHHGGGGGHHFCEECGFGGFGCGG?GFCBFFFFFBAAA>
@M02197:105:000000000-AN6RF:1:1102:21018:26885 1:N:0:1
GAGGCTGATTTATCCTCCGCTTATTGATATGCTTAAGTTCAGCGGGTAGTCCTACCTGATTTGAGGTCAAAAGTCAATAAGGAAGACGCCAGAAGGCATCGACGCATTAGAGGCACGGGACCGTTCACTCATGCACTTCGGCGAGCGGCGATCATTATCACGCCAAAAGCCTTGTCATGCATAGTCGAAAGTCGACCGCAAGCCCATTCATTTCAGGGGAGCCCGAGTCCTAGACGAGAAGTCCAGATCTCCGGCAGCCCCCACTATCCAAGCACCCTTTCGAAGCAAATCGAGAGGGGTTGAGAATTTACTGACGCTCAAACAGGCATGCTCCTCGGAACACCGAGGAGCGCAAGGTGCGTTCAAAGATTCGATGATTCAC
+
BBBBBAFFFFFFGGGGGGEGGFEHGFGHHBHHHHHHHHHGGHHGGGE?CGHFHHHGGHHHHHGEFHHHHHHHFGHHHHHHHEHHFHGGGGGFHHHHHGHHGHGGGGGGGGHHHGGH?CGGGGGGGHHHHHHFHHHHHHHGDGGFGGGGGGGGGGGGGGGGGGGGGGGCGGFGGFGGFGGGGGGGGGFFFFFBFFFFFFGGGFFFFFGGGGGGHGHGGFEGFGGEGGFHFFGHGGGHHFGDHHBHHHFGCGGGHGGGGGGHHHHHFHFCHHHGFFGE?EEA?HHGHGGHFEFGCGGGECGHHHEHBGBFFHGDGGCHGHHFHG3HHHHHFG?GGGGFHHGEDFDEF3AA2GGGHHHGGGGGGGGGGGGEFGFBFFFFFA@AAA
@M02197:105:000000000-AN6RF:1:1102:21182:27035 1:N:0:1
GAGGCTGATTTATCCTCCGCTTATTGATATGCTTAAGTTCAGCGGGTAGTCCTACCTGATTTGAGGTCAAATTGTCAGAAGCTGTCTCAAAAGAGACCCTTTAGAAGCTGAACCCCATTTATAAAGCTGCTCTTCACAAATGGCGTAGATAATTATCACACCAAAGCAAGGCAACAAGGGTCCCGCTAATGCATTTCAGGAGAGCCGACTTCTGAGAAGCCCGCATACTCCCACATCCAAGCCTGATCAACAGAAAAAGCTGAAAAGGTTGAGAATTTCATGACACTCAAACAGGCATGCTCCTCGGAATACCAAGGAGCGCAAGGTGCGTTCAAAGATTCGATGATTCAC
+
>AAAABF>FFFFGF5GGGGGGGCFFDDHGGFFGHFFHHHCHFHGGGE?EHHDH5BGHHHGDGGGEHFG3GGHGHHFHGGFFGHGHHHHHHHFFFHFHFHHHHFHHHG3GGHHGHGGFFHGGGFHGFGFGGHHHHHFGGHHFGFGGGFGGHFGHHHHHGHEHHHHHHFGHHHHHHHHFGHGHHHFBHFFHHHHHHHHHHHFFGGCEHCDFFGGFFGFFFGGGGGGFHFGFGHHHHFHFEEHEHHGHHHHHHHHGHGGHHGHHGFHG?GFGHHG@HHFFFHFGEHFF1HFGBB3BE3GFGEGGEEAFD5FHGFHGBG2GGGGHHHHGEE2CGFGGFG5EGGFB5BFFFABBBB
@M02197:105:000000000-AN6RF:1:1102:21348:27966 1:N:0:1
GAGGCTGATTTATCCTCCGCTTATTGATATGCTTAAGTTCAGCGGGTAGTCCTACCTGATTTGAGGTCAAAAGTCAATAAGGAAGACGCCAGAAGGCATCGACGCATTAGAGGCACGGGACCGTTCATTCATGCACTTCGGCGAGCGGCGATCATTATCACGCCAAAAGCCTTGTCATGCATAGTCGAAAGTCGACCGCAAGCCCATTCATTTCAGGGGAGCCCGAGTCCTAGACGAGAAGTCCAGATCTCCGGCAGCCCCCACTATCCAAGCACCCTTTCGAAGCAAATCGAGAGGGGTTGAGAATTTACTGATGCTCAAACAGGCATGCTCCTCGGAACACCGAGGAGCGCAAGGTGCGTTCAAAGATTCGATGATTCAC
+
BBBBBAFFFBFFBBGGGG2EEEGHF5GFFFEEHFFFFAFFFHHECGGEEH55FHFHHFHEFABFEFFGBFHGH35DDGHHHGFHHHGGGGEGHHHF1FHFEGEGGGGGHFFFF?FGGFGGGGGGGHHFHFHHFEGHFFGFGGGDCCCGGGGGBAFGGGFGGGGGGAGGGGGGF/FFFFFFFGFFEFFFFGGFFDE@GEA@GGGGFFGFGFFFHGHF;?GACCGGGDFBGGFBFFFFHFCFCFHHFFHCGGCCGEGCGC@HGGFHHHGGGGBEF<FFFEFEEHGBBFFBF1?BF///CGGFHHHHGHGDD21FBF1GCFGBFFHHF1FGE/CE??GEGAEEA?EA0FAEAA011BB00EEFFGGGFGFGFAFFBFFDFAAA1A
@M02197:105:000000000-AN6RF:1:1102:15344:28744 1:N:0:1
GAGGCTGATTTATCCTCCGCTTATTGATATGCTTAAGTTCAGCGGGTAGTCCTACCTGATTTGAGGTCAAAAGTCAATAAGGAAGACGCCAGAAGGCATCGACGCATTAGAGGCACGGGACCGTTCATTCATGCACTTCGGCGAGCGGCGATCATTATCACGCCAAAAGCCTTGTCGTGCATAGTCAAAAGTCGACCGCAAGCCCATTCATTTCAGGGGAGCCCGAGTCCTAGACGAGAAGTCCAGATCTCCGGCAGCCCCCACTATCCAAGCACCCTTTCGAAGCAAATCGAGAGTGGTTGAGAATTTACTGACGCTCAAACAGGCATGCTCCTCGGAACACCGAGGAGCGCAAGGTGCGTTCAAAGATTCGATGATTCAC
+
A1AA@AFFFFFFGGGG1AE1A0EGDBHHHGHHH3DGFGGHFFFGGEAEFHHGGHFFHHHHHHHHGHGGCGHFHFGGBGHHGHEFFHHFG?EEHHHGHFHEEH/EGGE/GEHHE?FFEGGGGCGGGGGHHHG2>1DGHCGFC?CGCCAC?CCCGFHFFFGFFGGEG@FGGGGGGGGFFGGFGGFFBFFFFFFB9AE=@C@?@@FF0AB90BBFFFFFC?CA??CE@FCBFHHHBCBDFHFF<<1=1<GA-CC@C<C</>/AFD2GF<1E<1FA?0GF</F?EDHHHGEBFBEGE01>/0>EHHEFGF2GB2GE>?/1ABGFGFB1G1FGCF//GGGGHHEEEE/A0F0EGCCBBGB0E00CFGGG3EB11FC1FFFFF?A>A>
@M02197:105:000000000-AN6RF:1:1102:14636:29057 1:N:0:1
GAGGCTGATTTATCCTCCGCTTATTGATATGCTTAAGTTCAGCGGGTAGTCCTACCTGATTTGAGGTCAAAAGTCAATAAGGAAGACGCCAGAAGGCATCGACGCATTAGAGGCACGGGACCGTTCATTCATGCACTTCGGCGAGCGGCGATCATTATCACGCCAAAAGCCTTGTCATGCATAGTCAAAAGTCGACCGCGAGCCCATTCATTTCAGGGGAGCCCGAGTCCTAGACGAGAAGTCCAGATCTCCGGCAGCCCCCACTATCCAAGCACCCTTTCGAAGCAAATCGAGAGGGGTTGAGAATTTACTGACGCTCAAACAGGCATGCTCCTCGGAACACCGAGGAGCGCAAGGTGCGTTCAAAGATTCGATGATTCAC
+
BBBBBBFFFFFFGGFGGFGFGGGGHHHHGGHGHHGHFHHHFHGGGGGAFGFBFHGHHHHGHGHHGGHHGHHHHFFFFHFGHHHHHGHGGGGGHHHHHHHHGEGGGGGGGGHHHGFHGGGDG?GDDHHHHHFHHHEGFHGGC?@DGGGGGGFGGGCGGGBFFFGFFFFFFFFGGGGGGGG0FFFGGGGFGFFFFFGGGFFEGFFFGFFGFFFFGFFFFEFDCGFEHFFHFGFFFFGHGDHHHGFEHGF-><</FFGGGCGGA3BHGFGDEBHE?0?0FFHHGGEFHFFGBBGFEFF?E1BGDFFHHHFHGBEEFGGHFBGHHHHFG3HFAHGEE01EFFGGEEDECFEEEECGHGBA2ECGGGGGGGGCGCFFFFFFFBAA>A
@M02197:105:000000000-AN6RF:1:1103:20977:2428 1:N:0:1
GAGGCTGATTTATCCTCCGCTTATTGATATGCTTAAGTTCAGCGGGTAGTCCTACCTGATTTGAGGTCAAAAGTCAATAAGGAAGACGCCAGAAGGCATCGACGCATTAGAGGCACGGGACCGTTCATTCATGCACTTCGGCGAGCGGCGATCATTATCACGCCAAAAGCCTTGTCATGCATAGTCAAAAGTCGACCGCAAGCCCATTTATTTCAGGGGAGCCCGAGTCCTAGACGAGAAGTCCAGATCTCCGGCAGCCCCCACTATCCAAGCACCCTTTCGAAGCAAATCGAGAGGGGTTGAGAATTTACTGACGCTCAAACAGGCATGCTCCTCGGAACACCGAGGAGCGCAAGGTGCGTTCAAAGATTCGATGATTCAC
+
AAABAAFFFFFFGGGGGGGCGGCHHHHHHGFFGHFHFFBGHHHGGGGGGHHHHHHGGHHHHHHHGHHGHHHHHHFHHHHHHGHHHHHGGGGGHHHHHGHHGGGGGGGGHHHHFGGHGGGGGGGFGHHHEHHHHHGHHHHEGFGDGGGGGGFFFDHHGGGGGGGGFGGGGGGGGGGGGGGGGGGGFFFFGFFCFGGFFGGGFFFFFFGGGGFGFGGGGFHGGDEGHFHEHFHFFGFFHHHHGGGHGBFGCGCCHGDCC@/GAGHGHGGGHHHGFFFHGGHHGGHHHHEHG3FHHFFGEFHHHGHHHBHHEHGGGGEGEHHFFFEHHFHFAHGGF?GEGBGGFEGGFGE?A?EBFABECGGHGFGGGFCEBGBFFFFFFBAA3A
@M02197:105:000000000-AN6RF:1:1103:16185:2335 1:N:0:1
GAGGCTGATTTATCCTCCGCTTATTGATATGCTTAAGTTCAGCGGGTAGTCCTACCTGATTTGAGGTCAAAAGTCAATAAGGAAGACGCCAGAAGGCATCGACGCATTAGAGGCACGGGACCGTTCATTCATGCACTTCGGCGAGCGGCGATCATTATCACGCCAAAAGCCTTGTCATGCATAGTCGAAAGTCGACCGCAAGCCCATTCATTTCAGGGGAGCCCGAGTCCTAGACGAGAAGTCCAGATCTCCGGCAGCCCCCACTATCCAAGCACCCTTTCGAAGCAAATCGAGAGGGGTTGAGAATTTACTGACGCTCAAACAGGCATGCTCCTCGGAACACCGAGGAGCGCAAGGTGCGTTCAAAGATTCGATGATTCAC
+
BCCCBBF@FFFFGGGGGGGGGGGHHHHFFHHHHHHHHDGHFHHGGGGEGGHHHHHHHHHHHHHHGHHFGHHHHHHHHHHGFHHHHHHGGGCGHHGGHGHHGHCFGGGGHHFEHGGHFGGGGFCGGHGHHHHHHHHGHHHGGGGCGGGGGGGGGGHHGGGGGGGGGGGGGGGGGGGGFFFGGGGGGGGFFFFFDFFGGGGGGGGGGGFGGGGGHGHGFFGFCGGGHHHFFHFGGGGHGHHHHHHHHGHGCCGGHGGGGGGEGHGHHGHGHHHEFBGHGGFHGHHFFHGHGCDHHGGGFFGHHHGHHHHFGFGGGGGHGHHHHGEHHEGHHEGGGGGDHEADGFGE2FGGGGGHHHGGGFGFGFGGGGFGGGFFFFFFFBBBBA
@M02197:105:000000000-AN6RF:1:1103:16854:2183 1:N:0:1
GAGGCTGATTTATCCTCCGCTTATTGATATGCTTAAGTTCAGCGGGTATCCCTACCTGATCTGAGGTCACCCAAACTAACAATGGGTGGGTTCAGGCAAGTACAATTATAGTAAGCTCAGCGACTTTATTCATTATTACGCCTGGCTCAGATATAAACTATACTGCCATATACATTTCTGAAGGGCACCTCTATAAATGAGGGGCCTCTCCAAACAAATCCAAACATTATAAAATAATGCTTGAGAAGATGGGAGAGTTGACGCTCAAACAGGTATGCCCTATGGAATACCATAGGGCGCAATGTGCGTTCAAAGATTCGATGATTCAC
+
CBCCDCFFFFFFGGGGGGGGGGGHHHHHHHHHHHHHHHHHHHHGGGGGHHHHHHHHHHHHHHHHHGHHHHHHGHHHHHHHHHHHHHHGGGGGHHHHHHGGHHHHHHHHHHHHHHHHHHHGHHGHHHHHHHHHHHHHHHHHGGHHHHHHHHHHHHHHHHHHHHHHHHHHHHHHHHHHHHHGHHHHHGHHGHHHHHHHHHHHHGGGGGHHHHHHHHGHHHHGHHHHHGHHHGHHHHGHHHHFFFHHHHGHHHHHHHHHHGGGGGHGHHHHHHGHHHHGHGHHHHHHGHHHHHHHHGFGGGHHHHGGGGHGGGGGGGGGGFFFFFFFBBAAB
@M02197:105:000000000-AN6RF:1:1103:14816:2888 1:N:0:1
GAGGCTGATTTATCCTCCGCTTATTGATATGCTTAAGTTCAGCGGGTATCCCTACCTGATCTGAGGTCACCCAAACTAACAATGGGTGGGTTCAGGCAAGTACAATTATAGTAAGCTCAGCGACTTTATTCATTATTACGCCTGGCTCAGATATAAACTATACTGCCATATACATTTCTGAAGGGCACCTCTATAAATGAGGGGCCTCTCCAAACAAATCCAAACATTATAAAATAATGCTTGAGAAGATGGGAGAGTTGACGCTCAAACAGGTATGCCCTATGGAATACCATAGGGCGCAATGTGCGTTCAAAGATTCGATGACTCAC
+
ABB@AAFFFFFFGGGGGGGGGGGHHHFHHHHHHGHGFHHGHGHC?EGGGHHHHHHHHHHHHGHHHGHHHHHHGHHHHGHHHHHHHHGGGGEFHHHHHHHHGHHHHHHHHHHHHHHHHHHHHGGGGGHHHHHHGHHHHHHGGGHHHHHHGHHHHHHFHGGHHHHGHGGHHHHHHHHHHHHHHHGHHGGGGGHHHHHHHHHHHHGGGGHHHHHHHHHHHGGGHHHGHHGGHHHGHHHHHHHHHFHHHGHHHHHHHHHHHFGGEGFGHHHHHGHGHHHEGHGHHGHHHHHF5CHHFCGGCGHFFHGGGFHGFEGGGGGGGFFFFFFFBABBA
@M02197:105:000000000-AN6RF:1:1103:16780:3056 1:N:0:1
GAGGCTGATTTATCCTCCGCTTATTGATATGCTTAAGTTCAGCGGGTATCCCTACCTGATCCGAGGTCAACCTTGAAAAAATTGGGGGTCGACGGCTGGACTATCACACACACCATGCGAAAAGATAATCTTACTACGCCTGGGGATATGAGATCATCCGCCTTTGAATTTCAGAAGGGAGAATGCAAGCAAACTCATCTTCCAAGACCAAGCAAATCTGCTTGAGAGGTATTTAATGACGCTCGAACAGGCATGCCTCCCGGAATACCAGGAGGCGCAATGTGCGTTCAAAGATTCGATGACTCAC
+
BBBABBFFFFFFGGGGGGG?FGGGHGHHFFHHHHHGHHHHGHHGGGEEHHHHHHHHHHHHHHHGGGGGHFGFGHHHHHHHGGHHHHGGGGGGGGGGGGGGHHHHHHHHHGGGHGHHHHHGHGFHHHHHHHHHFHHHHGGGHHHGHHGHHHHHHHHHHHHHHHGHHHHHHGGHHHGHHGHHHGGGGHHHHGHHHGHHGGHHGHHHHHHGGHGFFHFHHHGGGGHFHHHFHFHHFGF0ECFGFGA?DFHHHF1FFGEA/GGGGGDBHGFFHGCCEE0EGAAHGEE?FGFFGGGGGGGFFFDD@1AA>>1
@M02197:105:000000000-AN6RF:1:1103:17477:3216 1:N:0:1
GAGGCTGATTTATCCTCCGCTTATTGATATGCTTAAGTTCAGCGGGTAGTCCTACCTGATTTGAGGTCAAAAGTCAATAAGGAAGACGCCAGAAGGCATCGACGCATTAGAGGCACGGGACCGTTCATTCATGCACTTCGGCGAGCGGCGATCATTATCACGCCAAAAACCTTGTCATGCATAGTCGAAAGTCGACCGCAAGCCCATTCATTTCAGGGGAGCCCGAGTCCTAGACGAGAAGTCCAGATCTCCGGCAGCCCCCACTATCCAAGCACCCTTTCGAAGCAAATCGAGAGGGGTTGAGAATTTACTGACGCTCAAACAGGCATGCTCCTCGAAACACCGAGGAGCGCAAGGTGCGTTCAAAGATTCGATGATTCAC
+
CCCCCCFFFFFFGGGGGGGGGGGHHHGHHHHHHHFHHHGHHHHGGGEGGHHGHHHHHHHHHHHHGHHHHHHHHHHHHHHHHHHHGHHGGGGGHHHHHHHGGHGGGGGGHHHHGGGHGGGGGGGGGHHHGHGHHHHHHHHGGGGGGGGGGGGGGGHHGGGGGGGGGGGGGGGGGGGGGGGGGGFGGGFFFGFFGGGGGGGFFFFFGGGGGFHGHGHGGFHGGFGGHHHHHHHHFFGGHHGHHHHFFGHCCDCGHGFGGFGHHHDHHGCGHHHGGGGHGGHHGHGHHHGHHHGHHGGEFHFHHHHHHHGHGFFGGEGHGGEHHGHHFFFHFC?GGHFFHGEAEFGGHG?EFGGHGBFGGGGHGGGGGGGGGFFBFFFFFCCCCC
@M02197:105:000000000-AN6RF:1:1103:20874:2992 1:N:0:1
GAGGCTGATTTATCCTCCGCTTATTGATATGCTTAAGTTCAGCGGGTAGTCCTACCTGATTTGAGGTCAAAAGTCAATAAGGAAGACGCCAGAAGGCATCGACGCATTAGAGGCACGGGACCGTTCATTCATGCACTTCGGCGAGCGGCGATCATTATCACGCCAAAAGCCTTGTCATGCATAGTCGAAAGTCGACCGCAAGCCCATTCATTTCAGGGGAGCCCGAGTCCTAGACGAGAAGTCCAGATCTCCGGCAGCCCCCACTATCCAAGCACCCTTTCGAAGCAAATCGAGAGGGGTTGAGAATTTACTGACGCTCAAACAGGCATGCTCCTCGGAACACCGAGGAGCGCAAGGTGCGTTCAAAGATTCGATGATTCAC
+
BBCBCCFFFFFFGGGGGGGGGGGHHHHHHHHHHHHHHHHHHHHGGGGGGHHHHHHHHHHHHHHHGHHHHHHHHHHHHHHHGHHHHHHGGGGGHHHHHHHHGHGGGGGGHHHHGGGHGGGGGGGGGHHHHHHHHHHHHHHGGGGGGGGGGGGGGGHHGGGGGGGGGGGGGGGGGGGGGGHGGGGGGGGFFFFFFGGGGFGGGGGGGGGGGHHHHGHFFFFGGGFGHFHHHGHHGGGHHHGHHHHFHHHGGGGGHGGGGFCHGHHHHHHGHHHEFBGHGFGHGHHGHHGHHHGHHGGGGHHHHHHHHHHHHGGGGGGHGHHHHHHGC3HHGHGGGGGFHHFGFEGGHHGGGGGHHGHGGGGGGGGGGGGEFFFFDFFFFCCCCB
@M02197:105:000000000-AN6RF:1:1103:18535:3822 1:N:0:1
GAGGCTGATTTATCCTCCGCTTATTGATATGCTTAAGTTCAGCGGGTATCCCTACCTGATCTGAGGTCACCCAAACTAACAATGGGTGGGTTCAGGCAAGTACAATTATAGTAAGCTCAGCGACTTTATTCATTATTACGCCTGGCTCAGATATAAACTATACAGCCATATACATTTCTGAAGGGCACCTCTATAAATGAGGGGCCTCTCCAAACAAATCCAAACATTATAAAATAATGCTTGAGAAGATGGGAGAGTTGACGCTCAAACAGGTATGCCCTATGGAATACCATAGGGCGCAATGTGCGTTCAAAGATTCGATGATTCAC
+
BCCCCCFFFFFFGGGGGGGGGGGHHHHHHHHHHHHHHHHHHGHGGGGGHHHHHHHHHHHHHHHHHGHHHHHHGHHHHGHHHGHHHHGFGGGGHHHHHHHHHHHHGHHHHHHHHHHHGHHHHHHHHGHHHHHHHHHHHHHHGGHHHHHHHHHHHHHHHHHHHHHHHHHHHHHHHHHHHHHHHHHHHHHHHHHHHHHHHHHHHGGGGGHHHHHHHHHHHHHGHGHHHHHHHHGHHHHHHHHHHGHGHHHHHHHHEHHHHGGGGGHGHHHHHHHHHHHGHHHHHHHHHGHGFFHHHGGGGGGGHGGGGGGGGGGGGGCGGFFFFFFFCCBCC
@M02197:105:000000000-AN6RF:1:1103:11903:4758 1:N:0:1
GAGGCTGATTTATCCTCCGCTTATTGATATGCTTAAGTTCAGCGGGTAGTCCTACCTGATTTGAGGTCAAAAGTCAATAAGGAAGACGCCAGAAGGCATCGACGCATTAGAGGCACGGGACCGCTCATTCATGCACTTCGGCGAGCGGCGATCATTATCACGCCAAAAGCCTTGTCATGCATAGTCAAAAGTCGACCGCAAGCCCATTCATTTCAGGGGAGCCCGAGTCCTAGACGAGAAGTCCAGATCTCCGGCAGCCCCCACTATCCAAGCACCCTTTCGAAGCAAATCGAGAGGGGTTGAGAATTTACTGACGCTCAAACAGGCGTGCTCCTCGGAACACCGAGGAGCGCAAGGTGCGTTCAAAGATTCGATGATTCAC
+
BBBBBBFFFFFFGGGGGGGEGGGHHHHHHGHHGHHHHHHHHGHGGGGEGGFHHHHHHHGGHHHDFHHHHHHHHHHHHHHHHGHHHGHGGGGGHHFHHGHHGHGGGGGGHHGHGGGHGGC?FGGGGGGHHHGHHHHHHHFFGGG@FGGGGGFGGGGGGGGGGGGGGFFFFGGGGGGGFFGGGGGFFFFFFFFFFGFGGGGGGGFGGGFGGGFGGFFFGGHGFFFGHHHGFHHHGFFHHHHFGHGGHHHGGGCGHGDGGGGFFHHHFHHGHHGFE?GG</FA?HHGHHFHFFGHGGGGCHGHHHHHHHHGBFECGGGGGGHHHHHHGEGFHH?EGGGGHHGFE2GGHHEGGGFHCHHGGGGHGGGGFGGGGGFFFFFFFBBBAA
@M02197:105:000000000-AN6RF:1:1103:11547:5053 1:N:0:1
GAGGCTGATTTATCCTCCGCTTATTGATATGCTTAAGTTCAGCGGGTAGTCCTACCTGATTTGAGGTCAAAAGTCAATAAGGAAGACGCCAGAAGGCATCGACGCATTAGAGGCACGGGACCGTTCATTCATGCACTTCGGCGAGCGGCGATCATTATCACGCCAAAAGCCCTGTCATGCATAGTCAAAAGTCGACCGCAAGCCCATTCATTTCAGGGGAGCCCGAGTCCTAGACGAGAAGTCCAGATCTCCGGCAGCCCCCACTATCCAAGCACCCTTTCGAAGCAAATCGAGAGGGGTTGAGAATTTACTGACGCTCAAACAGGCATGCTCCTCGGAACACCGAGGAGCGCAAGGTGCGTTCAAAGATTCGATGATTCAC
+
ABBBBBFFFFFFGGGGGGGGGGDHHHHHGHHHHHCHHHHHFHHGGGGGGHHHHHHHHHHHHHHHGHHHHHHHHHHHHHGHHHGHHHHGGGGGHGHHHHHHGHGGGGGGHGHHHGGHGGGGGGGGGHHHHHHHGHHHHHEGGGGGGGGGGGGGGGHHGGGGGGGGGGGGFGGGGGGGGGGGGGGGGGGFFFFFGGGGGGGGGGGFGGGGGFFGHGHGGGHGGGFGHHHHFHHHGGGGHHHHGFHHHHHGGGCGHEGFGGGHHHDHHGGGHHFGGHGHGGCHGHHEHHGHFGGHHGGGGHHHHHHHHG4GFDGGGDGHGGHHHHHGHHHGHHECGGGGGHGFDEDEHHGGEECHGGGGGGGHGCGGGGGGGGFFFFFFFBBAAB
@M02197:105:000000000-AN6RF:1:1103:15481:4923 1:N:0:1
GAGGCTGATTTATCCTCCGCTTATTGATATGCTTAAGTTCAGCGGGTAGTCCTACCTGATTTGAGGTCAAAAGTCAATAAGGAAGACGCCAGAAGGCATCGACGCATTAGAGGCACGGGACCGTTCATTCATGCACTTCGGCGAGCGGCGATCATTATCACGCCAAAAGCCTTGTCATGCATAGTCGAAAGTCGACCGCAAGCCCATTCATTTCAGGGGAGCCCGAGTCCTAGACGAGAAGTCCAGATCTCCGGCAGCCCCCACTATCCAAGCACCCTTTCGAAGCAAATCGAGAGGGGTTGAGAATTTACTGACGCTCAAACAGGCATGCTCCTCGGAACACCGAGGAGCGCAAGGTGCGTTCAAAGATTCGATGATTCAC
+
BBBCCCFFFFFFGGGGGGGGGGGHHHHHHHHHHH5GHHHGHHHGGGGGGHHHHHHHHHHHHHHHGGHHHHHHHHHHGHHHHHGHHGHGGGGGGGHHHHHHGHGGGGGGHHHHHGGHGGGGGGGGGHHHHHHFHHHHHHHGGGGGGGGGGGGGGGGHGGGGGFGGGGGEFGGGGGGGGGFGGGGGGGGFFFFFGFGGGGGGGGGGGGFFFFFFHGHGGGHFGFGGHHHHHHFFGFGHHHHHG1HGHHG@A/GGHGGGGGGHHGHHHHFGFHHGGGGHGGFGGHHHHHEHHFGHHGGGGHHHGHHHHG4HHGEDGGGHGHGGHHHHFHGHHGGGGGGGHHGGGGGGHFFGGGEGCHHGCGGGGGCGGFGGGBFFFFFFFBBBBB
@M02197:105:000000000-AN6RF:1:1103:13741:5185 1:N:0:1
GAGGCTGATTTATCCTCCGCTTATTGATATGCTTAAGTTCAGCGGGTAGTCCTACCTGATTTGAGGTCAAAAGTCAATAAGGAAGACGCCAGAAGGCATCGACGCATTAGAGGCACGGGACCGTTCATTCATGCACTTCGGCGAGCGGCGATCATTATCACGCCAAAAGCCTTGTCATGCATAGTCAAAAGTCGACCGCAAGCCCATTCATTTCAGGGGAGCCCGAGTCCTAGACGAGAAGTCCAGATCTCCGGCAGCCCCCACTATCCAAGCACCCTTTCGAAGCAAATCGAGAGGGGTTGAGAATTTACTGACGCTCAAACAGGCATGCTCCTCGGAACACCGAGGAGCGCAAGGTGCGTTCAAAGATTCGATGATTCAC
+
BBBBBBFFFFFBGGCFGGGEFGGHHHFHHHCHHHFFGHHFGGFDFCE2FGHHHHHHHHCHHHH5CFHHHHHFFGHHGHHBHHFHHGHGGGGGHBGFHFHFGFGGGEEFFHHEFEGHFGGGGGGGGHHHHHGHHHGHGHHFGGGFCGGDGGFFGGHHFGGGFFGGGFGGGGGGGGGGFGGGFFFGFGGFGFFFGGGGGGF?GGGGGGFGGGFFFGHGGGHGGDFGHHHHHHFFGGGHHGHGF1GHHHHCGGGGHGGGGGCEAFHBFHFGHHHGGHGHEGFHGHHHHHGHHFGHHGGGGHHHEHHFHGEFF@GFGEGHFHFHHFFFHHFHGGGGGGGEHHGGGGGGHHGGGGFHGHGCGGGHGGGGGGGGGGFFFFBFFBBBBB
@M02197:105:000000000-AN6RF:1:1103:13169:5203 1:N:0:1
GAGGCTGATTTATCCTCCGCTTATTGATATGCTTAAGTTCAGCGGGTATCCCTACCTGATCTGAGGTCACCCAAACTAACAATGGGTGGGTTCAGGCAAGTACAATTATAGTAAGCTCAGCGACTTTATTCATTATTACGCCTGGCTCAGATATAAACTATACTGCCATATACATTTCTGAAGGGCACCTCTATAAATGAGGGGCCTCTCCAAACAAATCCAAACATTATAAAATAATGCTTGAGAAGATGGGAGAGTTGACGCTCAAACAGGTATGCCCTATGGAATACCATAGGGCGCAATGTGCGTTCAAAGATTCGATGACTCAC
+
ABBBBBF?FFFFFGGGGGGGGGGGFHGHHHFFGGHGHHHHHHHGGGE?GHHHHHHHHHHEFHHGHGHHHHHHECAHFHHHHGFHGHHG?EGGHHHHHEGGGFHGHHHHHHHHHHHHHHHGHHHHFGHHHHHHHHHHHHHHHHHHHHHHHHHHHHHHGHHHHHHHHHHHHHHHHHHHHHHHHHHGGHHHHHHHHHHHHHGHHGGGGGGGEHHHHHHHHHHGHHHGHGGHHHHHHHGHHGHHGHHHGHHHFGHHHFHHHGGGGGHGHHHHHGGBFHHGHHHHHGHHG5GFFFFHH?GGGGHGHHFEAEGGFFGGCGEFGFFFFFFFAAAAA
@M02197:105:000000000-AN6RF:1:1103:15139:5364 1:N:0:1
GAGGCTGATTTATCCTCCGCTTATTGATATGCTTAAGTTCAGCGGGTAGTCCTACCTGATTTGAGGTCAAAAGTCAATAAGGAAGACGCCAGAAGGCATCGACGCATTAGAGGCACGGGACCGTTCATTCATGCACTTCGGCGAGCGGCGATCATTATCACGCCAAAAGCCTTGTCATGCATAGTCGAAAGTCGACCGCAAGCCCATTCATTTCAGGGGAGCCCGAGTCCTAGACGAGAAGGCCAGATCTCCGGCAGCCCCCACTATCCAAGCACCCTTTCGAAGCAAATCGAGAGGGGTTGAGAATTTACTGACGCTCAAACAGGCATGCTCCTCGGAACACCGATGAGCGCAAGGTGCGTTCAAAGATTCGATGACTCAC
+
AA3AAACCFFFFGGGF4GEEEE?FHHHFBGHHHH5FFHHHFHHGG?GGGHHFHHHGHGHHHHHFGEEHFFDGHGHFFHHDFHGHAFGGGF1EAG3CFHHHDHGEECEEHHHFHGEFGGCGGGGGD0GHHHHHGFHHBGHACCDCDGGGCC/:EGHGGEGGGFGGDGBEFGFGGFBFEFFFF@BACFDBBBA?BD9;@>BB;AAEEFFFGFBCGECFEC;.9AAGGBGCEHEHF5AFHG1F>11BHHHCC?CCGAGGGCB/0GFF2HGGHHFE<0E<?/0/EHGBGHEGF1EFFEGGGGF2B@BG2F22FFB/EGGGGGHHG1HHFBHG//AECEGCHGFEEA?GAD0E0E0HG1BEGG?C1FBGGGDA11FFFFFFFA@AA?
@M02197:105:000000000-AN6RF:1:1103:15170:5316 1:N:0:1
GAGGCTGATTTATCCTCCGCTTATTGATATGCTTAAGTTCAGCGGGTAGTCCTACCTGATTTGAGGTCAAAAGTCAATAAGGAAGACGCCAGAAGGCATCGACGCATTAGAGGCACGGGACCGTTCATTCATGCACTTCGGCGAGCGGCGATCATTATCACGCCAAAAGCCTTGTCATGCATAGTCAAAAGTCGACCGCAAGCCCATTCATTTCAGGGGAGCCCGAGTCCTAGACGAGAAGTCCAGATCTCCGGCAGCCCCCACTATCCATGCACCCTTTCGAAGCAAATCGAGAGGGGTTGAGAATTTACTGACGCTCAAACAGGCATGCTCCTCGGAACACCGAGGAGCGCAAGGTGCGTTCAAAGATTCGATGATTCAC
+
BBCCBCFFFFFFGGGGGGGGGGGHHHHHHHHHHHHHHHHHHHHGGGGGGHHHHHHHHHGHHHHHGHHHHHGFHGGGHHHHHHHGHHHGGGGGHHHHHHHHGHGGGGGGHHHHHGGHGGGGGGGGGGHHHHHHHHHHHHHGGGGGGGGGGGGFGGHHGGGGGGGGGGGFGGGGGGGGGGGGGGGGFGGGGFFFGGGGGGGGGFFGGGFGGFGFGGFFFGGGGGGGHHHHHHFHGFFHHHHHHHHHHHFCCGGGHGGGGGGHGHGHHHHGHHHGGGGHGEFHGHGGHHGHHFGHGGGGGHHHHHHHHGFFHHGGGGGGGHHHHHHHGHGHHHGGGGGFHGGGGGGFHHGGGGGHHFGGGGDFGFGEFGGGFGFFFFFFFAABAA
@M02197:105:000000000-AN6RF:1:1103:25535:5675 1:N:0:1
GAGGCTGATTTATCCTCCGCTTATTGATATGCTTAAGTTCAGCGGGTAGTCCTACCTGATTTGAGGTCAAAAGTCAATAAGGAAGACGCCAGAAGGCATCGACGCATTAGAGGCACGGGACCGTTCATTCATGCACTTCGGCGAGCGGCGATCATTATCATGCCAAAAGCCTTGTCATGCATAGTCGAAAGTCGACCGCAAGCCCATTCATTTCAGGGGAGCCCGAGTCCTAGACGAGAAGTCCAGATCTCCGGCAGCCCCCACTATCCAAGCACCCTTTCGAAGCAAATCGAGAGGGGTTGAGAATTTACTGACGCTCAAACAGGCATGCTCCTCGGAACACCGAGGAGCGCAAGGTGCGTTCAAAGATTCGATGATTCAC
+
ABCCCCFFFFFFGGGGGGGGGGGHHHHHHHHHHGHHHHHHHHHGGGFGGHHHHHHHHHGHHHHHGHHHHHHHHHHHHHHHHHHHHHHEGGGGHHHGHHHHGHGGGGGGHHHHHGGHGGGGGGGGGHHHHHHHHGHHHHGFGGGGGGGGGGGGGGHHGGGGGFFGFGGGFGGGGGGGGGGGGGGGGGGFGGFFFGFGGGGGGGFFFFFFGGGGHGHGGGHGGGGGHHHFGHHFGFGHGHHHGHHHHHHGGGGGHGGGGGGEGDDGHHFGHHHFFBGHGFGHGGGHHHGHFHDGGGGGGHHHHHHHHHHEFGEFDGGFEFGG5FHFHEHHHGGGGGGGHGGGE2GGHHGGGGGHHHHGGGGGGGGGGGFGGGFFFFFFFBCCCB
@M02197:105:000000000-AN6RF:1:1103:16899:5689 1:N:0:1
GAGGCTGATTTATCCTCCGCCTATTGATATGCTTAAGTTCAGCGGGTAGTCCTACCTGATTTGAGGTCAAAAGTCAATAAGGAAGACGCCAGAAGGCATCGACGCATTAGAGGCACGGGACCGTTCATTCATGCACTTCGGCGAGCGGCGATCATTATCACGCCAAAAGCCTTGTCATGCATAGTCGAAAGTCGACCGCAAGCCCATTCATTTCAGGGGAGCCCGAGTCCTAGACGAGAAGTCCAGATCTCCGGCAGCCCCCACTATCCAAGCACCCGTTCGAAGCAAATCGAGAGGGGTTGAGAATTTACTGACGCTCAAACAGGCATGCTCCTCGGAACACCGAGGGGCGCAAGGTGCGTTCAAAGATTCGATGATTCAC
+
AAABABFFFFFFGGGGGGCGCGGGGHFHHHHHHHHHHHGHHHHGGGGGGHHHHHHHGHGHGGHFGHHHHGBHHHHGFGFGF3EHHAHGGGCEFHHHHAGHGEEGGEFFFGFGHFGHDCCDGFGGCHHHHHHFFFHHHHHGGGC-ACCGEC/@FDGHGGFFGFFGFGFGFEFFGEGFBCFGFFFGFGFFF?DBFFFFAEDEFFFFFFFGGFCFFFFF9A.ACFGGFHCBCFEHFEFGBFGD<0EHGHFCGGGGHGG?D</HGBHHHFHGGFBFB//E>0GA@GGGGHGFG3GHGFGGGFFFHHHHHHFGBGCGGGGHGHGDHHHHHHFHEEE?EA1?EHFGGGGEEA2A2FCHHHHGGFFHGGBFCGGGGGFFFFBFFAAAAA
@M02197:105:000000000-AN6RF:1:1103:9608:5896 1:N:0:1
GAGGCTGATTTATCCTCCGCTTATTGATATGCTTAAGTTCAGCGGGTATCCCTACCTGATCCGAGGTCAACCTTGAAAAAATTGGGGGTCGACGGCTGGACTATCACACACACCATGCGAAAAGATAATCTTACTACGCCTGGGGATATGAGATCATCCGCCTTTGAATTTCAGAAGGGAGAATGCAAGCAAACTCATCTTCCAAGACCAAGCAAATCTGCTTGAGAGGTATTTAATGACGCTCGAACAGGCATGCCTCCCGGAATACCAGGAGGCGCAATGTGCGTTCAAAGATTCGATGATTCAC
+
DCDDDCFFFFFFGGGGGGGGGGGHHHGHHHHGHHHHHHHHHHHGGGGGHHHHHHHHHHHHHHHGGGGHHGHHHHGHFHGHGHHHHHGGGGGGGGGGGGGHHHHHHHHHHHGGGGGHHHHHHHHHHHHHHHHHHHHHHHGGHHHHHGHHHHHHHHHHHHHGGGHGHHHHHHHHHHHHHHHHHHHHHHHHHHHHHGGHGGGHGHHFHHGFHGGHHHFGFFFHHHHHHHHHHHHHHHHHGGGGGGHGHHFHHHHHHGGGGGGFHFHHHHGHHHHGGGGGHHHHGFGGHGGGGGGGGGFFFFFFFFBBBAB
@M02197:105:000000000-AN6RF:1:1103:11098:5962 1:N:0:1
GAGGCTGATTTATCCTCCGCTTATTGATATGCTTAAGCTCAGCGGGTATCCCTACCTGATCTGAGGTCACCCAAACTAACAATGGGTGGGTTCAGGCAAGTACAATTATAGTAAGCTCAGCGACTTTATTCATTATTACGCCTGGCTCAGATATAAACTATACTGCCATATACATTTCTGAAGGGCACCTCTATAAATGAGGGGCCTCTCCAAACAAATCCAAACATTATAAAATAATGCTTGAGAAGATGGGAGAGTTGACGCTCAAACAGGTATGCCCTATGGAATACCATAGGGCGCAATGTGCGTTCAAAGATTCGATGATTCAC
+
ABBCCCFFFFFFFGGGGGGGGGGHHHHHHHGHHHFHHHHHHHHGGGGGHHHHHHHHHHHHHHHGHGHHHHHHGHHHHHHHHHHHHGHGGGGGHHGHHHGGHFHHHHHHHGHHHHHHHHHHHHHHGGHHHHHHHHGHHHHHHGHHHHHHHHHHHHHHHHGHHHGHHHHHHHHHHHHHHHHHGHHGGGGGGHHHHHHHHHGHHGGGGGHHHHHHHHHHHHHGHHHHHHHGGGHHHHHHHGHHHHHGHHHHHFHHHHHHHGGGGFHGHHFGGHHHHHHGHHHGHFHHHHHHFHHHHGGGGGHHHHGGGGHGFGGGGGEBCFFFBFFFBBBBB
@M02197:105:000000000-AN6RF:1:1103:23346:6059 1:N:0:1
GAGGCTGATTTATCCTCCGCTTATTGATATGCTTAAGTTCAGCGGGTAGTCCTACCTGATTTGAGGTCAAAAGTCAATAAGGAAGACGCCAGAAGGCATCGACGCATTAGAGGCACGGGACCGTTCATTCATGCACTTCGGCGAGCGGCGATCATTATCACGCCAAAAGCCTTGTCATGCATAGTCGAAAGTCGACCGCAAGCCCATTCATTTCAGGGGAGCCCGAGTCCTAGACGAGAAGTCCAGATCTCCGGCAGCCCCCACTATCCAAGCACCCTTTCGAAGCAAATCGAGAGGGGTTGAGAATTTACTGACGCTCAAACAGGCATGCTCCTCGGAACACCGAGGAGCGCAAGGTGCGTTCAAAGATTCGATGATTCAC
+
BBBCCCFFFFFFGGGGGGGGGGGHHHHHGHHGHHHHHHHHGHHGGGGGGHHHHHHHHHGHHHHGGHHHFHHHHHHHHHGFHGHHHHHGGGGGHHHHHHHHGHGGGGGGHGHHHGGHGGGGGGGGGHHHHHHGHHHHHHHGCGGGGGGGEGGGGGGHGGGGFGGGFFFEFFGGGGGGGGGGGGGGGGGFFFFFFFGGGGCFGGFGGGGGGGFGFGHGGEHGFFFFFHHFGHHGGGFHGGHHHGEHHHG@?CGGGGGGGGGHHHHHHHFFHHDE?BCFGEHHGFHHHHGHGFGHG?FGGHHFFHGDHEHHGFGGGGGHAHEHGHGHFHHHHHGGGEDFFFEEEECEGGEGGGGGHHEEFGGHGGCGGGGGGGFBFFFFFBBBBB
@M02197:105:000000000-AN6RF:1:1103:22240:6096 1:N:0:1
GAGGCTGATTTATCCTCCGCTTATGATATGCTTAAGTTCAGCGGGTAGTCCTACCTGATTTGAGGTCAAAAGTCAATAAGGAAGACGCCAGAAGGCATCGACGCATTAGAGGCACGGGACCGTTCATTCATGCACTTCGGCGAGCGGCGATCATTATCACGCCAAAAGCCTTGTCATGCATAGTCGAAAGTCGACCGCAAGCCCATTCATTTCAGGGGAGCCCGAGTCCTAGACGAGAAGTCCAGATCTCCGGCAGCCCCCACTATCCAAGCACCCTTTCGAAGCAAATCGAGAGGGGTTGAGAATTTACTGACGCTCAAACTGGCATGCTCCTCGGAACACCGAGGAGCGCAAGGTGCGTTCAAAGATTCGATGACTCAC
+
CDCCCCFFFFFFGGGGGGGGGGGHHHHHHHHHGHHHHHHCHHGGGGGGHHHHHHHHHHHHHHHGHGHHHHHHGGHHHHHHHHHHHHGGGGGHHHHHHHHGHGGGGGGHHHHHGEHGGGGGGGGGHHHHHHHHHHHHHHGGGGGGGGGGGGGGGHHHGGGGGGGGGGGGGG9GGGGGGGGGGGGGGGFFFFFFGFGGGGFFGGGGFFFGGFFHFGGGGHDFFGGHGGHHHGHGGGFFGGFEHHEHHHGGGGGGGGGGGGHGHGFHHHGHHHGGGGGE/GCGGGHHHGHHHGHGGGGGHHHHHHHHG4DHGEEGGGHGHHHHHHHHHHHGHGCGE1GHHGGEGGGFHGGGGGHHFBGGGGFGGGGGGFGGFFFFFFFFCCBCC
@M02197:105:000000000-AN6RF:1:1103:17350:6400 1:N:0:1
GAGGCTGATTTATCCTCCGCTTATTGATATGCTTAAGTTCAGCGGGTAGTCCTACCTGATTTGAGGTCAAAAGTCAATAAGGAAGACGCCAGAAGGCATCGACGCATTAGAGGCACGGGACCGTTCATTCATGCACTTCGGCGAGCGGCGATCATTATCACGCCAAAAGCCTTGTCATGCATAGTCGAAAGTCGACCGCAAGCCCATTCATTTCAGGGGAGCCCGAGTCCTAGACGAGAAGTCCAGATCTCCGGCAGCCCCCACTATCCAAGCACCCTTTCGAAGCAAATCGAGAGGGGTTGAGAATTTACTGACGCTCAAACAGGCATGCTCCTCGGAACACCGAGGAGCGCAAGGTGCGTTCAAAGATTCGATGACTCAC
+
A11A1AC?FFFFGFFFGBEGGGGHHHF3A3EFGHHBGAGGHBHGGGECFHHFFF10FDBFBHBGCHC01FGFBEG22FGFGHBGAFFEEEGEHHHEHHGHGBECGGCAGFDGBEFH?CCEGGCGCHHGFFHHHHHHGHHEEG@C?-<?A@CCGGHHGGFF;9CFFFFFFFFFBFFBBBBCFFBB0CFFAF?@BBE?AAAA/CFBC0BEFFBFGFGC;?C@CGGGHEFFHFEHGGGHHHFGG1FGHHG?GCCCHGE/GGGHHFF1FEGCHGDE?B/B?/0?GHHHHHGHHHGGHGGGGHHG2HHHFHGD2GGGGGGHFFGHGGHHHHGBEGGCGGGGHHEEEAAEBHGGGGGHGHHGGE0HGBFGFGF1FBFFFFFFD?@AAA
@M02197:105:000000000-AN6RF:1:1103:8283:6536 1:N:0:1
GAGGCTGATTTATCCTCCGCTTATTGATATGCTTAAGTTCAGCGGGTAGTCCTACCTGATTTGAGGTCAAAAGTCAATAAGGAAGACGCCAGAAGGCATCGACGCATTAGAGGCACGGGACCGTTCATTCATGCACTTCGGCGAGCGGCGATCATTATCACGCCAAAAGCCTTGTCATGCATAGTCAAAAGTCGACCGCAAGCCCATTCATTTCAGGGGAGCCCGAGTCCTAGACGAGAAGTCCAGATCTCCGGCAGCCCCCACTATCCAAGCACCCTTTCGAAGCAAATCGAGAGGGGTTGAGAATTTACTGACGCTCAAACAGGCATGCTCCTCGGAACACCGAGGAGCGCAAGGTGCGTTCAAAGATTCGATGATTCAC
+
ABBBBBFFFFFFGGGGGGFGGGGHHHHGHHGCHFHHGHHHHHGGGGGGGHHGHHHHHHHHHGGGGHHFHGHHHHHHGHHHGHEHFHHGGGGGHHHHHHHHGHGGGGGGHHHHGGGHGGGGGGGGGHHHHHHHHHHHGGHGCGGCGGGGGGGGGGHHGGGGGGGGGGGFFGFGGGGGGGGGGGGGGGGGGFFGFFFFFFGGGGFFGGGGGFFFFFFFGGHGGGGGHHHHGFHHGFFFHHHHGD1HGHHGCA/CHGDCCGCEGHHHHHFGGHHFFBCHE?FGEEHHHHGHHEGHHGGGGGHHGHFFHGBHGFGEEECFF5HGGHHHHHHHGHDFFGEFHFGEE?GGHGEEECEFGHFCEEEGFA5FGGGCGGFFFFFFFAAAAA
@M02197:105:000000000-AN6RF:1:1103:5080:6809 1:N:0:1
GAGGCTGATTTATCCTCCGCTTATTGATATGCTTAAGTTCAGCGGGTAGTCCTACCTGATTTGAGGTCAAAAGTCAATAAGGAAGACGCCAGAAGGCATCGACGCATTAGAGGCACGGGACCGTTCATTCATGCACTTCGGCGAGCGGCGATCATTATCACGCCAAAAGCCTTGTCATGCATAGTCGAAAGTCGACCGCAAGCCCATTCATTTCAGGGGAGCCCGAGTCCTAGACGAGAAGTCCAGATCTCCGGCAGCCCCCACTATCCAAGCACCCTTTCGAAGCAAATCGAGAGGGGTTGAGAATTTACTGACGCTCAAACAGGCATGCTCCTCGGAACACCGAGGAGCGCAAGGTGCGTTCAAAGATTCGATGATTCAC
+
BABBBBFFFFFFGGGGGGGGGCFHHGGHHHGHHHHHHHGFHHHGGGGGGHHHHGHGGHHHHHHHGHHFHHHHHHHGHHHHHFHHHHHGGGGGHHHHHHHHGHGGGGGGHHGGHGGHGGGGGGGGGHHHHHHHHHHHHHHGGGGCFGGGGFFFGGHHGGGGEFGFGGGFGGGGGGGGFGGGGGGGGGGFFFFGGGFGFFFAGFFFGGFGGGFFHGHFGGGGGGDGHHHHHHFHGGGG>1GD0FHHHHHCGGGGHGGGGCFEFB3CHHHGHHFFFEGHGGHEGHHHHHGHGFEGHGGGGHGHHHHHHHFHFHGGFDGGGHHHHGEHHGHHHGGFFGGGGBDGEA?DHGEEGEEF54GCE?FGFGGFGGGGGGFF5BFFFBBBAB
@M02197:105:000000000-AN6RF:1:1103:15653:6911 1:N:0:1
GAGGCTGATTTATCCTCCGCTTATTGATATGCTTAAGTTCAGCGGGTATCCCTACCTGATCCGAGGTCAACCTTGAAAAAATTGGGGGTCGACGGCTGGACTATCACACACACCATGCGAAAAGGTAATCTTACTACGCCTGGGGATATGAGATCATCCGCCTTTGAATTTCAGAAGGGAGAATGCAAGCAAACTCATCTTCCAAGACCAAGCAAATCTGCTTGAGAGGTATTTAATGACGCTCGAACAGGCATGCCTCCCGGAATACCAGGAGGCGCAATGTGCGTTCAAAGATTCGATGATTCAC
+
BBCCCCFFFFFFGGGGGGGGGGGHHHGHHHHHHHHGHGHHHHHGGGGGHHHHHHHHHHHHHHHGGGGHHHHHHHHHHHHHGHHHHGGGGGGGGGGGGGGHHHHHHHHHHGHHHGHHHHGGHHHHHHHHHHHHHHHHHHGGHGHGHHHHHHHHHHHHHHHHHGGGHHHHGGGHGHHHHHHHHGGGHHHHFHHGHHHHHHHGHHFFHHHGHHHFHHGGFHHGHFGHHHHHG@BFFFHGGGGGFHHGGHHHHHHHHGDCGGGGHGHHHHHHHHHGGEEFHGHHGGGGFGGGGGFGCGGFFFFFFFBBBBB
@M02197:105:000000000-AN6RF:1:1103:19459:7001 1:N:0:1
GAGGCTGATTTATCCTCCGCTTATTGATATGCTTAAGTTCAGCGGGTAGTCCTACCTGATTTGAGGTCAAAAGTCAATAAGGAAGACGCCAGAAGGCATCGACGCATTAGAGGCACGGGACCGTTCATTCATGCACTTCGGCGAGCGGCGATCATTATCACGCCAAAAGCCTTGTCATGCATAGTCAAAAGTCGACCGCAAGCCCATTCATTTCAGGGGAGCCCGAGTCCTAGACGAGAAGTCCAGATCTCCGGCAGCCCCCACTATCCAAGCACCCTTTCGAAGCAAATCGAGAGGGGTTGAGAATTTACTGACGCTCAAACAGGCATGCTCCTCGGAACACCGAGGAGCGCAAGGTGCGTTCAAAGATTTGATGACTCAC
+
BCDDDCFFFFFFGGGGGGGGGGGHHHHHHHHHHHHHHHHHHHHGGGGGGHHHHHHHHHHHHHHHGHHHHHHHHHHHHHHHHHHFHHHGGGGGHHHHHHHHGHGGGGGGHHHHHGGHGGGGGGGGGHHHHHHHHHHHHHHGGGGGGGGGGGGGGGHHGGGGGGGGGGGGGGGGGGGGGGGGGGGGGGGGGFGGGFFGGGGGFFFGGGFGFFFGFHHGGGHGGGGGHHHHGFFHGGFHHHHHHBEHHHH@D?FGHGGGGGGHFHHGFHGGHHHFFBGHGEEHGHHGHHGHG3GHHGGGGHHHHHEHHG4HHDGGGGGGGHHGHHHHHHGHHGGGGGGGHHGGGGGGHHGGEGGHHHHGGGGHGGGGGGGGGGFFFFFFFCBBAB
@M02197:105:000000000-AN6RF:1:1103:12867:7061 1:N:0:1
GAGGCTGATTTATCCTCCGCTTATTGATATGCTTAAGTTCAGCGGGTAGTCCTACCTGATTTGAGGTCAAAAGTCAATAAGGAAGACGCCAGAAGGCATCGACGCATTAGAGGCACGGGACCGTTCATTCATGCACTTCGGCGAGCGGCGATCATTATCACGCCAAAAGCCTTGTCATGCATAGTCAAAAGTCGACCGCAAGCCCATTCATTTCAGGGGAGCCCGAGTCCTAGACGAGAAGTCCAGATCTCCGGCAGCCCCCACTATCCAAGCACCCTTTCGAAGCAAATCGAGAGGGGTTGAGAATTTACTGACGCTCAAACAGGCATGCTCCTCGGAACACCGAGGAGCGCAAGGTGCGTTCAAAGATTCGATGATTCAC
+
BBCCCCFFFFFFGGGGGGGGGGGHHHHHHHHHHHHHHHHHHHHGGGGGGHHHHHHHHHHHHHHHGHHHHFHHHHHHFHHHHHHFHHHGGGGGHHHHHHHHGHGGGGGGGHHHHGFHGCGGGGGGGHHHHHHHHHHHHHHGGGG@CGGGGGGGGGHHGGGGGGGGGGGFFGGGGGGGGGGGGGGGGGGGGFFFGGGGGGGGGGGGGGGGGGFGHGHGGGGGGGFGHHHFHGHHGGGHHHHHFGBHHFFGGGFGHGGGGGGGFFGHHHGGHHHGGHGHGGHHGHHHHHGHHGGHHGGGGHHHHHHHHGBGFFDGGEEHGHHGHHGHHHHHHHGGGGGGHHGGGEGGHHGGGGGHHHHGGGGFGFGGGGGGGGFFFFFFFBBBBA
@M02197:105:000000000-AN6RF:1:1103:16015:7181 1:N:0:1
GAGGCTGATTTATCCTCCGCTTATTGATATGCTTAAGTTCAGCGGGTATCCCTACCTGATCTGAGGTCACCCAAACTAACAATGGGTGGGTTCAGGCAAGTACAATTATAGTAAGCTCAGCGACTTTATTCATTATTACGCCTGGCTCAGATATAAACTATACTGCCATATACATTTCTGAAGGGCACCTCTATAAATGAGGGGCCTCTCCAAACAAATCCAAACATTATAAAATAATGCTTGAGAAGATGGGAGAGTTGACGCTCAAACAGGTATGCCCTATGGAATACCATAGGGCGCAATGTGCGTTCAAAGATTCGATGATTCAC
+
BCCBCCF@FFFFGGGGGGGGGGGHHHHHGHHHHHCHHHHHHHHGGGGGHHHHHGHGHHGHHHHHHGHHHHHHGGFHGEFGHHHHHHFFGGGGHHHHHHHGHHHGHGHHHHHHHHHHHHHHHHHGHGHHHHHHHHHHHHHHHHHHHHHHHHHGHHHHHHHHHHHHHHHHHHHGHHHHHGHHHHHHHGHFGHHHHHHHHHHHHGFGGFHHHHHHHHHHGHHGHHHFHGGHHGHHHHHGHGHHHHHHHGHHGEHHHHHHGGGGGGGGHHHHFHHHHHHGHHFFHGDGBGFD5HHHHGGGCGFHHHGGGGGGGGCGGGGGGFFDFFFFBBABB
@M02197:105:000000000-AN6RF:1:1103:23810:7273 1:N:0:1
GAGGCTGATTTATCCTCCGCTTATTGATATGCTTAAGTTCAGCGGGTAGTCCTACCTGATTTGAGGTCAAAAGTCAATAAGGAAGACGCCAGAAGGCATCGACGCATTAGAGGCACGGGACCGTTCATTCATGCACTTCGGCGAGCGGCGATCATTATCACGCCAAAAGCCTTGTCATGCATAGTCGAAAGTCGACCGCAAGCCCATTCATTTCAGGGGAGCCCGAGTCCTAGACGAGAAGTCCAGATCTCCGGCAGCCCCCACTATCCAAGCACCCTTTCGAAGCAAATCGAGAGGGGTTGAGAATTTACTGACGCTCAAACAGGCATGCTCCTCGGAACACCGAGGAGCGCAAGGTGCGTTCAAAGATTCGATG
+
BCCCCCFFFFFFGGGGGGGGGGGHHHHHHHHHHHHHHHHHHHHGGGGGGHHHHHHHHHHHHHHGGHHHHHHHHHHHHHHHHHHHHHHGGGGGHHHHHHHHGHGGGGGGHHHHHGGHGGGGGGGGGHHHHHHHHGHHHHHGGGGGGGGGGGGGGGHHGGGGGGGGGGGGGGGGGGGGGGGGGGGGGGGFGGGGGGFGGGGGGGGGGGFHFHGHGFGGGGHGGGGGHHGGHHHHGGGHHHHHHHHHGHHGGGGGHGGGGGGHHG3GHHGGHHHGGHGHGGHHGHHHHHGFGFEFHGGGGHHHHHGHHFHEGHGGGGGHEHGFHGFFFFFGHHEFGGGGGHEAEAAGHHFA2GFGFHGGGGGGFGGGFFFBFFFBBBBB
@M02197:105:000000000-AN6RF:1:1103:7386:7329 1:N:0:1
GAGGCTGATTTATCCTCCGCTTATTGATATGCTTAAGTTCAGCGGGTATCCCCACCTGATCCGAGGTCAACCTTGAAAAAATTGGGGGTCGACGGCTGGACTATCACACACACCATGCGAAAAGATAATCTTACTACGCCTGGGGATATGAGATCATCCGCCTTTGAATTTCAGAAGGGAGAATGCAAGCAAACTCATCTTCCAAGACCAAGCAAATCTGCTTGAGAGGTATTTAATGACGCTCGAACGGGCATGCCTCCCGGAATACCAGGAGGCGCAATGTGCGTTCAAAGATTCGATGATTCAC
+
BBACCCFFFFFFGGGGGGGGGGGHHHHHHHHHHHHHHHHHHHGGGGGGHHHHGHGGHHHHHHHGGGEFHHHHHHHHGHHFGHHHHHGGGGGGGGGGGCGHGHGHHFHHHGGGGGHHGHGGHHGGHHHHHHHHHHHGHHGGHHGGHHHHHHHHHHHHHHHGGGGGHHHGGGGFHGGHHGHHHHHGGHHHHGHHGGGHHHHGFHFHHHFFGHHFHHHFHFHHHHFGHHHHHHFFHHHHGGGGGFHFHHGGHGBFG11FEECCHHHGHHHHHHHGGFEGHHFHGGEE4FFFGBGGGFFFFFFFBFAAAA3
@M02197:105:000000000-AN6RF:1:1103:12039:7839 1:N:0:1
GAGGCTGATTTATCCTCCGCTTATTGATATGCTTAAGTTCAGCGGGTATCCCTACCTGATCCGAGGTCAACCTTGAAAAAATTGGGGGTCGACGGCTGGACTATCACACACACCATGCGAAAAGATAATCTTACTACGCCTGGGGATATGAGATCATCCGCCTTTGAATTTCAGAAGGGAGAATGCAAGCAAACTCATCTTCCAAGACCAAGCAAATCTGCTTGAGAGGTATTTAATGACGCTCGAACAGGCATGCCTCCCGGAATACCAGGAGGCGCAATGTGCGTTCAAAGATTCGATGATTCAC
+
CCCCCCFFFFFFGGGGGGGGGGGHFHGHHHHHHHHHCHHHHHHGGGGGHHHHHHHHHHHHGHHGGGGHHHHHHHHHFHHHGHHHHHGGGGGGGGGGGGGHHHHHHHHHHHGGHGHHHHHHHHHHHHHHHHHHHHHGHHGGHHHHHHHHHHHHHHHHHHHHHHHHHHHHGHHHHHHHHHHHHHHHHHHHHHHHHHGHHHHHHHHHHHHGHHGHHHHHHHHHHHHHHHHHHHHHHGHHGGGGGHHGHHHGHHGHHGGGGGGGHHHHHHHHHHHGGGGGHHGCGEEGHGGGGGGFGGGFFFFFFFCBBAB
@M02197:105:000000000-AN6RF:1:1103:5559:7812 1:N:0:1
GAGGCTGATTTATCCTCCGCTTATTGATATGCTTAAGTTCAGCGGGTAGTCCTACCTGATTTGAGGTCAAAAGTCAATAAGGAAGACGCCAGAAGGCATCGACGCATTAGAGGCACGGGACCGTTCATTCATGCACTTCGGCGAGCGGCGATCATTATCACGCCAAAAGCCTTGTCATGCATAGTCGAAAGTCGACCGCAAGCCCATTCATTTCAGGGGAGCCCGGGTCCTAGACGAGAAGTCCAGATCTCCGGCAGCCCCCACTATCCAAGCACCCTTTCGAAGCAAATCGAGAGGGGTTGAGAATTTACTGACGCTCAAACAGGCATGCTCCTCGGAACACCGAGGAGCGCAAGGTGCGTTCAAAGATTCGATGATTCAC
+
ABB3?AFFFFFFGGGGGGGGGGGHHHHHHHHHHHHHBGFGHHGGGGFEEHHHHHHHGHFHHHGHGHFHHHHHHFGHHHHHGHHFHHH?EGGGHHHHHHHHGHGGGGGGHHHHHGFHDGGGGGGGGHHHHHGHHHFHFFHGGGFCGGGFCCGGGGHHGGGGGGGGGGGGGFGGGGGGGGGGGGGGFFGFFFFBFFEFFGGGGGFFFFFGFFFFGGGGGGHDGGFGGHHHHHHFGFGHHHHHHFHHGGHGGGGGGGGGGGGHFHHHHHHGHHGAFHGHGGGHGHHGHHGHHHGHHGGGGHGHHHHFDDFHGHGGEECHGHGHHGHHGGHFHHGFGFGEBHGEGGGGHCGGGCEHHFFGGGGHGGGGGGGEGGBFFFDFFAAA>A
@M02197:105:000000000-AN6RF:1:1103:23166:7812 1:N:0:1
GAGGCTGATTTATCCACCGCTTATTGATATGCTTAAGTTCAGCGGGTAGTCCTACCTGATTTGAGGTCGAAAGTCAATAAGGAAGACGCCAGAAGGCATCGACGCATTAGAGGCACGGGACCGTTCATTCATGCACTTCGGCGAGCGGCGATCATTATCACGCCAAAAGCCTTGTCATGCATAGTCAAAAGTCGACCGCAAGCCCATTCATTTCAGGGGAGCCCGAGTCCTAGACGAGAAGTCCAGATCTCCGGCAGCCCCCACTATCCAAGCACCCTTTCGAAGCAAATCGAGAGGGGTTGAGAATTTACTGACGCTCAAACAGGCATGCTCCTCGGAACACCGAGGAGCGCAAGGTGCGTTCAAAGATTCGATGATTCAC
+
ABB@BBF@FFFFGGGCGGGGGGGHHHFHHHHHHHHBHHHHHHHGGGGGGHHHHHHHHHHHHHHGGHHHGGGGGHHHGHHHGHHHHHHGGGGGHHGHHHHHGHGGGGGGHHFHHGGHGGGGGGGGGHHGHHHHHHHHHHHGFGGGGGGGGGGGGGGGGGGGGGGGGGGGGFGGGGGGGGGGGFFFFFFFFFFGGFEFGGFGGGFFGFFFFGFFFGHGGGHGGFGGGHHHHHHGGFGHGHHHGHGFHHHGGDCGHGGGGGCFHHGHHHGGHHHFEHGHGGFEGHHGHHGHGHGHHGGGGHHHHGHGHHFGBBFGGGGHGHFHGHHGBGHHGAECGFDEEHGFGGGCHHEE?GGGGHHGGGGHGGGGGGDFFGBFFFFFBBBBBB
@M02197:105:000000000-AN6RF:1:1103:17760:7929 1:N:0:1
GAGGCTGATTTATCCTCCGCTTATTATATGCTTAAGTTCAGCGGGTATCCCTACCTGATCTGAGGTCACCCAAACTAACAATGGGTGGGTTCAGGCAAGTACAATTATAGTAAGCTCAGCGACTTTACTCATTATTACGCCTGGCTCAGATATAAACTATACTGCCATATACATTTCTGAAGGGCACCTCTATAAATGAGGGGCCTCTCCAAACAAATCCAAACATTATAAAATAATGCTTGAGAAGATGGGAGAGTTGACGCTCAAACAGGTATGCCCTATGGAATACCATAGGGCGCAATGTGCGTTCAAAGATTCGATGATTCAC
+
BBCCCCFFFFFFGGGGGGGGGGGHHHGHHHHHHHHHHHHHHHGGGGGHHHHHGHHHHHHHHHGHGHHHGHHGHHHHHEHFHHHHHGGGGGGHHHHHHGHHHHHHHHHHHHHHHHHHHHHHHHHGHHHHHHHHHGHHHHHGHHHHHHHHHHHHHHFHHHHHGHHHHHHHGHHHHHHHHHHHHHHHGHGHHHHHHHHHHHHHHGGGGGHHHHHHHHHHHGGGHHHHHHHHGHHHHGGGHHHGHHHHHHHHEHHHHHHHGGGGGHGHHHHHHHHHHHGHHHGHHHHHGHHHHHHGGGGGGCHHHGGGFCGGGGGGGGGGFFFFFFF?BBBB
@M02197:105:000000000-AN6RF:1:1103:10345:7924 1:N:0:1
GAGGCTGATTTATCCTCCGCTTATTGATATGCTTAAGTTCAGCGGGTATCCCTACCTGACCTGAGGTCACCCAAACTAACAATGGGTGGGTTCAGGCAAGTACAATTATAGTAAGCTCAGCGACTTTATTCATTATTACGCCTGGCTCAGATATAAACTATACTGCCATATACATTTCTGAAGGGCACCTCTATAAATGAGGGGCCTCTCCAAACAAATCCAAACATTATAAAATAATGCTTGAGAAGATGGGAGAGTTGACGCCCAAACAGGTATGCCCTATGGAATACCATAGGGCGCAATGTGCGTTCAAAGATTCGATGATTCAC
+
BABBABFFFFFFGGGGGGGGGGGHHHHHFHHHHHGHGHHHHHHGGGGGHHHGHHHHHHHHHHHHGGHHHHHHAGHHHHHHHHHHGGHGGGGGHHGHHGFGHHHHHHHGHHGHGHHHHHHGHGGGGGHHHHHHHHHHHHHGGGHGHHHHGHHHGHHGHHGHHHHHHHHHHHHHHGHHHHHGGHHGHFHHHHHGHHHHHEGHGEGGGGGHHGHGHHHHHGHGHHHHHHGGHHHHHGGGHHHHGHHHHHHGHHHHHGHHHGGEFGHGGHHHHHHHHHHGHHHGHHHHHHHHGGGHHGGGGGHFHHGGGFCGGGGGGGGGGFFFFFFFBCCCC
@M02197:105:000000000-AN6RF:1:1103:10839:8222 1:N:0:1
GAGGCTGATTTATCCTCCGCTTATTGATATGCTTAAGTTCAGCGGGTAGTCCTACCTGATTTGAGGTCAAAAGTCAATAAGGAAGACGCCAGAAGGCATCGACGCATTAGAGGCACGGGACCGTTCATTCATGCACTTCGGCGGGCGGCGATCATTATCACGCCAAAAGCCTTGTCATGCACAGTCGAAAGTCGACCGCAAGCCCATTCATTTCAGGGGAGCCCGAGTCCTAGACGAGAAGTCCAGATCTCCGGCAGCCCCCACTATCCAAGCACCCTTTCGAAGCAAATCGAGAGGGGTTGAGAATTTACTGACGCTCAAACAGGCATGCTCCTCGGAACACCGAGGAGCGCAAGGTGCGTTCAAAGATTCG
+
111AAA11BFFF3BBGF1EEGG0BG3EE3ADFHH2EDHC22FG?0EE/FGFFHHE0GFGGEF12FEAGFFHEFA22DBF1@GB00EF/>E/@>>GAGEHFCC>@@EGEFGH1FE/FCGGCGGCGGHHG2FDHDGFDFHFC@@@2>AC-FF:FFCBFFC@CFGE9FBFFGGGFGBC0C0FF;FFFFGFE9BB/BB?@=F@E/AGCGCBFGFGFGGHFEGC?C<;;=D@2BFHHFFFFFHC1G=>11DG@C/CCFF?CC@?GGEB12HG<GFHE?BGHGEAGCHEFFGF@0FE0HGEEEFFGFHFFGD2F@B//E?/FFEHHFGDFBF1FG/EA/CEA22A/EE?EBFEB0?0C1111EAAFFB33@3FA11AAA
@M02197:105:000000000-AN6RF:1:1103:18108:8363 1:N:0:1
GAGGCTGATTTATCCTCCGCTTATTGATATGCTTAAGTTCAGCGGGTATCCCTACCTGATCTGAGGTCACCCAAACTAACAATGGGTGGGTTCAGGCAAGTACAATTATAGTAAGCTCAGCGACTTTATTCATTATTACGCCTGGCTCAGATATAAACTATACTGCCATATACATTTCTGAAGGGCACCTCTATAAATGAGGGGCCTCTCCAAACAAATCCAAACATTATAAAATAATGCTTGAGAAGATGGGAGAGTTGACGCTCAAACAGGTATGCCCTATGGAATACCATAGGGCGCAATGTGCGTTCAAAGATTCGATGATTCAC
+
AAABBBFFFFFFGGGGGGGGGGGHHHHHHHHHHHHGHHHHFHHGGGGGHHHGHGHHHHHHHHHHFGHHHHHHGFHHHHHHGGGHHHHGGGGGHHHHHHHGHFHHHGHHGHHHHHHHHHGFFGGGGHHHHHHHHHGHGHFGDHHHHHHHHHHHHHHHHHHFHHHHHGHHHGHHHHHHHHHHHHHHHHHHHHHHHHHHHHHHHGGGGGGHHHHHHHHHGGGGHHHHHHGHHHHHHHHHFFHHHHHHHHHFHGHHHHHHHDGEF?FGFHHHHHHHHHHGHGHHFHGGHHHHFHHHHGGGGGCGFHGGGGHGGGGGGBGGGFFFFFFFBBBBB
@M02197:105:000000000-AN6RF:1:1103:13832:8376 1:N:0:1
GAGGCTGATTTATCCTCCGCTTATTGATATGCTTAAGTTCAGCGGGTAGTCCTACCTGATTTGAGGTCAAAAGTCAATAAGGAAGACGCCAGAAGGCATCGACGCATTAGAGGCACGGGACCGTTCATTCATGCACTTCGGCGAGCGGCGATCATTATCACGCCAAAAGCCTTGTCATGCATAGTCGAAAGTCGACCGCAAGCCCATTCATTTCAGGGGAGCCCGAGTCCTAGACGAGAAGTCCAGATCTCCGGCAGCCCCCACTATCCAAGCACCCTTTCGAAGCAAATCGAGAGGGGTTGAGAATTTACTGACGCTCAAACAGGCATGCTCCTCGGAACACCGAGGAGCGCAAGGTGCGTTCAAAGATTCGATGACTCAC
+
CBCCCBFCFDFFGGGGGGGGGGGHHHHHHHHGHHHHHHHHHHHGGGGGGHHHHHHHHHHHHHHBFHHHHHHHHHHHGHFHGHHHHHHGGGGGGFHHHHHHGHGGGGGGHHHHHGGHGGGGGGGDDHHHHHHHHHHGHHHGGGGCGGGGGGGGGGHHGGGGGGGGGGGFGGGGGGGGGGGGGGGGGGGFFFFFGGGGGGGGFGGGGGFFGGFFFFGFFGHGFDEGHHHHGHHGGGGHHHHHHFBHHHHGGGCGHGGGGGCHEHHHHFHGHHHEF0GHGGEHGHHHHHGHHGGHHDGGGHHHHHHGHHEFFHGEGGGHGHHHHHHHHHGHHGGGGGGGHHGGGGGGHH?GEGGGBHHGGGGHGCGGGGCGGFFFFFFFFCBBCC
@M02197:105:000000000-AN6RF:1:1103:11701:8542 1:N:0:1
GAGGCTGATTTATCCTCCGCTTATTGATATGCTTAAGTTCAGCGGGTAGTCCTACCTGATTTGAGGTCAAAAGTCAATAAGGAAGACGCCAGAAGGCATCGACGCATTAGAGGCACGGGACCGTTCATTCATGCACTTCGGCGAGCGGCGATCATTATCACGCCAAAAGCCTTGTCATGCATAGTCGAAAGTCGACCGCAAGCCCATTCATTTCAGGGGAGCCCGAGTCCTAGACGAGAAGTCCAGATCTCCGGCAGCCCCCACTATCCAAGCACCCTTTCGAAGCAAATCGAGAGGGGTTGAGAATTTACTGACGCTCAAACAGGCATGCTCCTCGGAACACCGAGGAGCGCAAGGTGCGTTCAAAGATTCGATGATTCAC
+
BAABBBFFFFFFFGFGGGGEEGGHHHHHHHBHHHHHGHGHHFHGGGE2FGGHHHHHHHHHFHHFFFGHF3GHHFGHHHHGHHGBFHHGGGGGGBHEHHHHFGGGCGGGFFFHEGGHGGCFGGGBDHFGHHFHHHGFFHHGGGGCCDGGGGGGGGHHFFGGGGGGGFFFFFGGGGGGGGGGFGFGFFGFFFF?FBEFGGGGGGGGGGFGFFFFFFHGGGHFFFEGHHHFHGHGGGGHHHHHHFHGHGF-DGCGHGGFGGGACDHF?DBGHHGGFGGGE/0HGFHHHHGHG3GHGGGGFHBHHEBHHFHHHHGGGFECGFHFGFGDHFGFHHGGGGGEGD2DFECGHG?GGGGHFHHGGCGGCBCGGGGGGGFFFFFFFBBBBB
@M02197:105:000000000-AN6RF:1:1103:21863:8411 1:N:0:1
GAGGCTGATTTATCCTCCGCTTATTGATATGCTTAAGTTCAGCGGGTAGTCCTACCTGATTTGAGGTCAAAAGTCAATAAGGAAGACGCCAGAAGGCATCGACGCATTAGAGGCACGGGACCGTTCATTCATGCACTTCGGCGAGCGGCGATCATTATCACGCCAAAAGCCTTGTCATGCATAGTCGAAAGTCGACCGCAAGCCCATTCATTTCAGGGGAGCCCGAGTCCTAGACGAGAAGTCCAGATCTCCGGCAGCCCCCACTATCCAAGCACCCTTTCGAAGCAAATCGAGAGGGGTTGAGAATTTACTGACGCTCAAACAGGCATGCTCCTCGGAACACCGAGGAGCGCAAGGTGCGTTCAAAGATTCGATGACTCAC
+
CCCCCCFFFFFFGGGGGGGGGGGHGGGHHHHGHHHFHHHHHHHGGGGGGHHHHHHHHGHHHHHGEHHHHHHHHHHFHHHGHHHHHGHGGGGGHHHHHFHHGHGGGGGGHGHHGGGHGGGGGGGGGHHHHFHHHHHHHHHGGGG?CGFGGGFGGGHHGGGFGGGGGGGGGGGGGGGGGGGGGGGGGGGFFFFFFGGGFGFGGGGGFFFGFFFFFFHGGGHGGFFFFHHFGGHGGGGG0HHHHFHHHHHGGGGFHGGGGGCEFHFHHFHGHHHFGFGHFDHGGHHGGHGHFEGHHGGGGHHHHHHHHG4EHGGGGGGHGHHHHHHHHHFFHHEEA?GGHFEEE2GCFHEA?EAFHHG2EEEGGFGGGGFGGGFFFFFFFBBAAB
@M02197:105:000000000-AN6RF:1:1103:5490:8599 1:N:0:1
GAGGCTGATTTATCCTCCGCTTATTGATATGCTTAAGTTCAGCGGGTAGTCCTACCTGATTTGAGGTCAAAAGTCAATAAGGAAGACGCCAGAAGGCATCGACGCATTAGAGGCACGGGACCGTTCATTCATGCACTTCGGCGAGCGGCGATCATTATCACGCCAAAAGCCTTGTCATGCATAGTCGAAAGTCGACCGCAAGCCCATTCATTTCAGGGGAGCCCGAGTCCTAGACGAGAAGTCCAGATCTCCGGCAGCCCCCACTATCCAAGCGCCCTTTCGAAGCAAATCGAGAGGGGTTGAGAATTTACTGACGCTCAAACAGACATGCTCCTCGGAACACCGAGGAGCGCAAGGTGCGTTCAAAGATTCGATGACTCAC
+
BBBBBBFFFFFFGFGG4FC?AEFHHH5D6DD5FFFDDGFBEHFCCGGGEHFGDGFGDFFHHHG51FFC3EEBGHHF5DF35@FHFHHGGF1EGHFHGGGFEG?EECEGHHHFFGAGFGCDDDGGAGCFEHEFBGGHGGHGDGG-ACC7GFFBEG9GF;GGGBGGFFFFEFGGGGFFFGGGGFFFFGGFEAFFFFGFFADFFFFFFCBBFFEFF/9C9.@DFFEFC/GFFHHHCFAGGBHFCG0DG0EGGGGGG//GGC@C0G@GHG1FCB</</EGC?G/GHFFHHFE>BEFFAAEEF0@F2GGB22@@2/E//@G/F0FDADFD1BGGA//FA//DFEAEB/CFFEB00AEA10A0EEABBFGGGF1FC>@3FFD@1A>>A
@M02197:105:000000000-AN6RF:1:1103:15684:8666 1:N:0:1
GAGGCTGATTTATCCTCCGCTTATTGATATGCTTAAGTTCAGCGGGTAGTCCTACCTGATTTGAGGTCAAAAGTCAATAAGGAAGACGCCAGAAGGCATCGACGCATTAGAGGCACGGGACCGTTCATTCATGCACTTCGGCGAGCGGCGATCATTATCACGCCAAAAGCCTTGTCATGCATAGTCAAAAGTCGACCGCAAGCCCATTCATTTCAGGGGAGCCCGAGTCCTAGACGAGAAGTCCAGATCTCCGGCAGCCCCCACTATCCAAGCACCCTTTCGAAGCAAATCGAGAGGGGTTGAGAATTTACTGACGCTCAAACAGGCATGCTCCTCGGAACACCGAGGAGCGCAAGGTGCGTTCAAAGATTCGATGATTCAC
+
BCCCCBFFFFFFGGGGGGGGGGGHHHHGHHGHHHHHHHGHHHHGGGGGGHHHHHHHHHHHHHHBFHGHHHHHHHHHHHHFHHHHHHHGGGGGGGHHHHHHGHGGGGGGHHHHHGGGGGGGGGGGGHHHHHGHHHHHHHHGGGGCGGGGGGGGGGHGFGGGGGGGFGGGGGGGGGGGGGGGGGGGGGGGGFFGFFFGGGGGGFFGGGGGGGGGHGHGGGHGGGGGHHHGHHHHFFFFFHHHGBGHHHHFGGGGHGGGGGGHHHHHHGHGHHGGFFGHGGHHGHHHHHGHHFGHHGGGGHHHHHGHGHHFGFEEGGGHGHHHHHHHHHHHHHGGGGGGGFGGGGGGHHGGGGGHHFHGGGGGGGGFGGGGGGFFFFFFFCCCBC
@M02197:105:000000000-AN6RF:1:1103:17874:9282 1:N:0:1
GAGGCTGATTTATCCTCCGCTTATTGATATGCTTAAGTTCAGCGGGTAGTCCTACCTGATTTGAGGTCAAAAGTCAATAAGGAAGACGCCAGAAGGCATCGACGCATTAGAGGCACGGGACCGTTCATTCATGCACTTCGGCGAGCGGCGATCATTATCACGCCAAAAGCCTTGTCATGCATAGTCAAAAGTCGACCGCAAGCCCATTCATTTCAGGGGAGCCCGAGTCCTAGACGAGAAGTCCAGATCTCCGGCAGCCCCCACTATCCAAGCACCCTTTCGAAGCAAATCGAGAGGGGTTGAGAATTTACTGACGCTCAAACAGGCATGCTCCTCGGAACACCGAGGAGCGCAAGGTGCGTTCAAAGATTCGATGATTCAC
+
BCCCCCFFFFFFGGGGGGGGGGGHHHHHHHHHHHHHHHHHGHHGGGGGGHHHHHHHHHHHHHHHGHHHHHHHHGHHHHHHHGHHHHHGGGGGHHHHHHHHGHGGGGGGHHHHGGGHGGGGGGGGGGGHHHHGHHHHHHHGGGGGGGGGGGGGGGHHGGGGGGGGGGGGGGGGGGGGGGGGGGGGGGGGGFFFFFFGFFFFGGGFGGGGGGFFGGHGGGHGGGGGHGHHHHFFGGGHHHHFHHHHHHHGGGGGGGGGGGGHHHHHHHHGHHHFF0DHGDFHGHHHHGGHHHGHHGGGGHHHHHHHHHFHHGGGGGGHGHHHHHHHHHHHHHFGGGEGHHGEEFGGHHGGGFGHHGHGGFEAGGGGGGFGGGBFFFFFFBBBBB
@M02197:105:000000000-AN6RF:1:1103:9738:9471 1:N:0:1
GAGGCTGATTTATCCTCCGCTTATTGATATGCTTAAGTTCAGCGGGTAGTCCTACCTGATTTGAGGTCAAAAGTCAATAAGGAAGACGCCAGAAGGCATCGACACATTAGAGGCACGGGACCGTTCATTCATGCACTTCGGCGAGCGGCGATCATTATCACGCTAAAAGCCTTGTCATGCATAGTCGAAAGTCGACCGCAAGCCCATTCATTTCAGGGGAGCCCGAGTCCTAGACGAGAAGTCCAGATCTCCGGCAGCCCCCACTATCCAAGCACCCTTTCGAAGCAAATCGAGAGGGGTTGAGAATTTACTGACGCTCAAACAGGCATGCTCCTCGGAACACCGAGGAGCGCAAGGTGCGTTCAAAGATTCGATG
+
CCCCCCFFFFFFGGGGGGGGGGGHHHHHHHHHHHHHHHHGHHHGGGGGGHHHHHHHHHHHHHHHGHHHHHHHHHHHHHHHHHHHHHHGGGGGHHHHHHHHGHGGGHHHHHHHHGGHGGGGGGGGGHHHHGHHHHHHHHHGGGGGGGGGGGGGGGHHGHHHHGGGGGGGGGGGGGGGGGGGGGGGGGGGGGGGGGGGGFFGGGGFGGGHHHGHFGHGGFHGGGGGHHHHHGHHGGGHGGHHHHHHHHHGGGGGHGGGGGGGHHGHFHHGHHHGGHGHGGHHGHHEHHGHGCGHHGEGGHHHHHHHHHHFGHGFGGGGGHHHHHHHHHGHHHGEGCDGGHGFGE?GHHGGGFGHHHFGGFEAGCGGFFFBFFFBBBBB
@M02197:105:000000000-AN6RF:1:1103:11829:10232 1:N:0:1
GAGGCTGATTTATCCTCCGCTTATTGATATGCTTAAGTTCAGCGGGTATCCCTACCTGATCCGAGGTCAACCTTGTAAAAATTGGGGGTCGACGGCTGGACTATCACACACACCATGCGAAAAGATAATCTTACTACGCCTGGGGATATGAGATCATCCGCCTTTGAATTTCAGAAGGGAGAATGCAAGCAAACTCATCTTCCAAGACCAAGCAAATCTGCTTGAGAGGTATTTAATGACGCTCGAACAGGCATGCCTCCCGGAATACCAGGAGGCGCAATGTGCGTTCAAAGATTCGATGACTCAC
+
CCCBCCFFFFFFGGGGGGGGGGGHHHHHHHHHHHHHHHHHHGHGGGGGHHHHHHHHHHHHHHHGGGGHHHHHHHHHHHHHHHHHHHGGGGGGGGGGGGGHHHHHHHHHHGGGHGGHHHHHHHHHHHHHHHHHHHHHHHGGHHHHHGHHHHHHHHHHHHHHHHHHHHHHHHHHHHHHHHHHHHHHHHHHHHHHHHHHGHHHHHHHHHHGHHHHHHHHGHGHHHHHHHHHHHFHFHHGGGGGGHHGHHHHHGHHHGGEFGGGHHHHHHHHHHHGGGGGHGHHGGGGGGGGGGGGGGGFFFFFFFCCBBA
@M02197:105:000000000-AN6RF:1:1103:24397:10724 1:N:0:1
GAGGCTGATTTATCCTCCGCTTATTGATATGCTTAAGTTCAGCGGGTAGTCCTACCTGATTTGAGGTCAAAAGTCAATAAGGAAGACGCCAGAAGGCATCGACGCATTAGAGGCACGGGACCGTTCATTCATGCACTTCGGCGAGCGGCGATCATTATCACGCCAAAAGCCTTGTTTTGCATAGTCAAAAGTCGACCGCAAGCCCATTCATTTCAGGGGAGCCCGAGTCCTAGACGAGAAGTCCAGATCTCCGGCAGCCCCCACTATCCAAGCACCCTTTCGAAGCAAATCGAGAGGGGTTGAGAATTTACTGACGCTCAAACAGGCATGCTCCTCGGAACACCGAGGAGCGCAAGGTGCGTTCAAAGATTCGATGACTCAC
+
BCCCCDFFFFFFGGGGGGGGGGGHHHHHHHHHHHHGHHHHHHHGGGGGGHHHHHHHHHHHHHHFGHHHHHHHHHHHHHGHGHHHGHHGGGGGHHGGHHHHGHGGGGGGHHHHHGGHGGGGGGGGGHHHHHHHHHHHHHHGGGGGGGGGGGGGGGHHGGGGGFGGGGGGGGGGGGGGFGGGGHGGGGGFHFFFFFFGGGGGGGGGFFGGGGGGFGHGGGGGGGGGHHHHHGFHGGGHHHGGGHHHHGC<GD@GHGGGGFGGHHHHHHGGHHHGFGGHGGHHGHHHHHGGHGGHHGGGGHHHHHGHGHFGHHGGGGGHGHHHHFHHFHHHHHE???GGHFFGGGGFFGGGGGGHHFCGGGGGGGGGGFBFGGFFFFFFFBBBB@
@M02197:105:000000000-AN6RF:1:1103:24004:10844 1:N:0:1
GAGGCTGATTTATCCTCCGCTTATTGATATGCTTAAGTTCAGCGGGTAGTCCTACCTGATTTGAGGTCAAAAGTCAATAAGGAAGACGCCAGAAGGCATCGACGCATTAGAGGCACGGGACCGTTCATTCATGCACTTCGGCGAGCGGCGATCATTATCACGCCAAAAGCCTTGTCATGCATAGTCGAAAGTCGACCGCAAGCCCATTCATTTCAGGGGAGCCCGAGTCCTAGACGAGAAGTCCAGATCTCCGGCAGCCCCCACTATCCAAGCACCCTTTCGAAGCAAATCGAGAGGGGTTGAGAATTTACTGACGCTCAAACAGGCATGCTCCTCGGAACACCGAGGAGCGCAAGGTGCGTTCAAAGATTCGATGATTCAC
+
A1>A1A1FBFFBGGBGGFGGGGGHGFCHFBGFHGHHABFDDFH?EG/EFFHBFFHHHEGGHGHFFFHGCDAGHDGDFFHFGFBFFHH//EEE0E@CGFFHAGEEGGEGHHG<GGGFECCECGC/AGBGFHFHHGHFGHH/ACGC-CGCEFGGGCHCBFFGGFAFA@/AEAF9BBFFB;FCFFFGGFGFEBFFF?EB@@GGGFFFF9BBFFFFHFGB;?:9@CGEEHGEHHFHDFGHHHFGHHD1GFC?GGCGHFGGCCCHHGBHFGCGFHHAF0DGAA0EEHFFG?AGBGFGEEGGEFFGBFHHHHDE4DEEDGGHFFHGFA3HHBHFAHCGF?FEFFEBEE?2GAAEA2AE5FFCE?FFGGGGDGFEGFFFFDFBFAAAAB
@M02197:105:000000000-AN6RF:1:1103:20565:11112 1:N:0:1
GAGGCTGATTTATCCTCCGCTTATTGATATGCTTAAGTTCAGCGGGTAGTCCTACCTGATTTGAGGTCAAAAGTCAATAAGGAAGACGCCAGAAGGCATCGACGCATTAGAGGCACGGGACCGTTCATTCATGCACTTCGGCGAGCGGCGATCATTATCACGCCAAAAGCCTTGTCATGCATAGTCAAAAGTCGACCGCAAGCCCATTCATTTCAGGGGAGCCCGAGTCCTAGACGAGAAGTCCAGATCTCCGGCAGCCCCCACTATCCAAGCACCCTTTCGAAGCAAATCGAGAGGGGTTGAGAATTTACTGACGCTCAAACAGGCATGCTCCTCGGAACACCGAGGAGCGCAAGGTGCGTTCAAAGATACGATGACTCAA
+
BBABBBFFFFFFGGCGGGGGGCGHHFFFFHGHHHHFFGHHGGBEFGFGGFHHHFHHHHHHHHHGGHHHGHHHHHHHHHHHHBHGFHHGGGGGGFFFHHHGCHGGGGGGHGHHHGGGGGCCGGGGDFHHHGHGGGHHHGHGGGGCGG??5GGGGGGHGGGGGBGGGFGEEGFGGGGFFGGGGGGGFGGGGFFB/AFAFFFFFFFFFFFFFFFFFFFGEFHFCAAEFHGFFFFFF/FGG<<DGD1111F?GC@AFFABB/?EHFGG2B1CBFF??0AB/<>//EGG21?>01EHHGEGE0GG2EG1@2@GFDFEEE>1B10HDA1B1111CF/EAA//FF?E/E/ECB0AA0011FB0A0E1BFBGFFEA1B11@3D1B1>111
@M02197:105:000000000-AN6RF:1:1103:9950:11200 1:N:0:1
GAGGCTGATTTATCCTCCGCTTATTGATATGCTTAAGTTCAGCGGGTAGTCCTACCTGATTTGAGGTCAAAAGTCAATAAGGAAGACGCCAGAAGGCATCGACGCATTAGAGGCACGGGACCGTTCATTCATGCACTTCGGCGAGCGGCGATCATTATCACGCCAAAAGCCTTGTCATGCATAGTCGAAAGTCGACCGCAAGCCCATTCATTTCAGGGGAGCCCGAGTCCTAGACGAGAAGTCCAGATCTCCGGCAGCCCCCACTATCCAAGCACCCTTTCGAAGCAAATCGAGAGGGGTTGAGAATTTACTGACGCTCAAACAGGCATGCTCCTCGGAACACCGAGGAGCGCAAGGTGCGTTCAAAGATTCGATGATTCAC
+
CCCCCCFFFFFFGGGGGGGGGGGHHGHHHHHHHHHGHHHHGHHGGGGGGHHHHHHHHHHHHHHHGHHHGHHHHHHHHHGHHHHHHGHGGGGGHHHHHHHHGHGGGGGGHHHGHGGHGGGGGGGGGHHHHHHHFHFHHHHGGGGFFGGGGGGGGGHHGGGGGGGGGGGGGGGGGGGGGGGGGGGGGGGFFFFGGGFFGGGGGGFGGGGGGGGGHGGGGGHGGGGGHHHHFHHFGGGFHHHHHHGHHHHGGGGGHGGGGGGHGHHGHHGGHHHGGGGHEGGHGFHHHHGGHHGHGGGGGHHGHHHHHHHFHFGGGGGHGHHHFGFGHHHHHHGGGGGGHGGFGGGGHHGGGGGHHFCGGGGHGGGGGGGGGGFFFFFFFCBAAB
@M02197:105:000000000-AN6RF:1:1103:27652:11722 1:N:0:1
GAGGCTGATTTATCCTCCGCTTATTGATATGCTTAAGTTCAGCGGGTATCCCTACCTGATCTGAGGTCACCCAAACTAACAATGGGTGGGTTCAGGCAAGTACAATTATAGTAAGCTCAGCGACTTTATTCATTATTACGCCTGGCTCAGATATAAACTATACTGCCATATACATTTCTGAAGGGCACCTCTATAAATGAGAGGCCTCTCCAAACAAATCCAAACATTATAAAATAATGCTTGAGAAGATGGGAGAGTTGACGCTCAAACAGGTATGCCCTATGGAATACCATAGGGCGCAATGTGCGTTCAAAGATTCGATGATTCAC
+
AA?AA?C1DF@3BFGFFGGGGCEFHDDBGHFHHDHGHHFGHHHEEGGGHHFFFHGHFHFFHHHFHGGGE1BFE/B?G1@1GB@GHHFE/EGGGHHEHHFFEHGGHFGDGGFGHHHHHHHHHGGGGFGFGFFGHFGBGHGGGCGCEGGHHHHHGHGHGFHHHHEFHHHGHHHGHHHHHHHHHFHHGGGGEGBHHHFFHFHHHHHGGGHGHFFFHHHHHDFGFHFGHFFFHGHGHHHHHFGE4HHHHGG3D2HHGHGGF?GGGGHEEHEHHEHGEBBGHHHHFHHHHFHHGHHHHCGECGHGHHGGGGGGGBGGBGAGFFBFFFFFABAAB
@M02197:105:000000000-AN6RF:1:1103:16305:11937 1:N:0:1
GAGGCTGATTTATCCTCCGCTTATTGATATGCTTAAGTTCAGCGGGTAGTCCTACCTGATTTGAGGTCAAAAGTCAATAAGGAAGACGCCAGAAGGCATCGACGCATTAGAGGCACGGGACCGTTCATTCATGCACTTCGGCGAGCGGCGATCATTATCACGCCAAAAGCCTTGTCATGCATAGTCGAAAGTCGACCGCAAGCCCATTCATTTCAGGGGAGCCCGAGTCCTAGACGAGAAGTCCAGATCTCCGGCAGCCCCCACTATCCAAGCACCCTTTCGAAGCAAATCGAGAGGGGTTGAGAATTTACTGACGCTCAAACAGGCATGCTCCTCGGAACACCGAGGAGCGCAAGGTGCGTTCAAAGATTCGATGATTCAC
+
CCCCCCFFFFFFGGGGGGGGGGGHHHHHHHHHHHHHHHHHHHHGGGGGGHHHHHHHHHHHHHHHGHHHHHHHHHHHHHHHHHHHHGHGGGGGGHHHHHHHGHGGGGGGHHHHHGGHGGGGGGGGGHHHHHHHHHHHHHHGGGGGGGGGGGGGGGHHGGGGGFGGGGGGGGGGGGGGGGGGGGGGGGGFFFFGGFFFFFFGGGGGGFGGGGFFFGHFFGHGGGGGHHHHHHHFGGFHHHHHHHHFHHH@CGDGHGGGGGGGHHFHGHHGHGFEFCGHGGGFGHGHHHGHHHGHHGGGGHHHHHGHBHBGHFGGGEGHGHHHGEHFFEHHHHGGGGGGHHGEEFCGGHGGGGGHHHHGGGGHGGGGGGGGGGFFFFFFFBBAAA
@M02197:105:000000000-AN6RF:1:1103:26727:12027 1:N:0:1
GAGGCTGATTTATCCTCCGCTTATTGATATGCTACCTTACTTCCTCTAAATGACCAAGATCCTCCGCTTATTGATATGCTTACTTCCTCTAAATGACCAAGATCCTCCGCTTATTGATATGCTACCTTACTTCCTCTAAATGACCAAGATCCTCCGCTTATTGATATGCTTAAGTTCAGCGGGTATCCCTACCTAATCCGAGGTCAATCATTAAAAAATGGGGGGGTTCTGGCGAGTGTCAACCAGGTGTCTATAGCGATTAGATTTACTACGCTTAGAGCCTGACAGCACTGCCACTGATTTTAGAGGCTGCCTTGACAGCAGGCCTCAACACCAAGCTAGGCTTGAGGGGTGATAATGACGCTCGAATAGGCATGCCCCTCGGAATACCAAGGGGCGCAATGTGCGTTCAAAGATTCGATGATTCAC
+
DCDDDCFFFFFFGGGGGGGGGGGGHHHHFGFHFFHHHHHHHHHHHHHHHHHHHHHFHHHHHHHHGGGGGGHGHGHHHHHGHHHHHHHFFHHHHHFHHHH1FFGFHHHHGGGGGHHGFHHH4EGHFHHHFGHFHHBFHHHFHGHEFHFFFHHEFHGGFGGGHHBDFGHHFHGHBDHHHGF1C@C@AHBGFGHFGFFDGHHGGGGFGFFFHHHHHFHHFFGH8GGD@GGFGFFFEHHGGBFA0HHEHEHHGGHHGFFGEFG0HGGHFGFFDDGGHGHHHHFGGHHHHHHHGCGHGHHFHFHGFGDHHHHHGGGHHHHHHHHHHGHGGHHFAGGE?GHFFGHHHFF3GGGGGHHHHHFHHGGGGGGHBHHHHHHHHHHGGGGGGGHHHHHHHHGHHGGGGGHHHHGGGGHGGGGGGFEFGFFFFFFFBABAA
@M02197:105:000000000-AN6RF:1:1103:8567:12085 1:N:0:1
GAGGCTGATTTATCCTCCGCTTATTGATATGCTTAAGTTCAGCGGGTAGTCCTACCTGATTTGAGGTCAAAAGTCAATAAGGAAGACGCCAGAAGGCATCGACGCATTAGAGGCACGGGACCGTTCATTCATGCACTTCGGCGAGCGGCGATCATTATCACGCCAAAAGCCTTGTCATGCATAGTCAAAAGTCGACCGCAAGCCCATTCATTTCAGGGGAGCCCGAGTCCTAGACGAGAAGTCCAGATCTCCGGCAGCCCCCACTATCCAAGCACCCTTTCGAAGCAAATCGAGAGGGGTTGAGAATTTACTGACGCTCAAACAGGCATGCTCCTCGGAACACCGAGGAGCGCAAGGTGCGTTCAAAGATTCGATGATTCAC
+
AABBBBFFFFBFFFGFGGGG2EGFGHGHGHHFHFHDFHHFGHFDEFEAEHHHHFHGHFFFHFFFGHGGHHHHHHHGFEH3FHHGGHHGGCA/?CGAGHHHGGGGGGGAFHHHBFFHGGGGGGGGGHBGHHHHGHHGFGGF/@@CGFDFGCEFGGHHGGGGFFBFFBFGGGFGGFFGGGGFGFFFFFGGFFFBFDCDFGFFFFFFFGGFGFFFFFGFFFA@CDFGHGDCFGFFGEGHHHGFCDBDG>BCGGGCHGDGDBB/FGB1HFFCHHGE?BGEGEAEGHHHFHGGFHDHHDFGGHFGHHHHHHGBFFDDGGGHGHHHHHGFA3HHFC10E???GFAEEA?DGCEEEGGGHHFECEEHFFGGFG5EFFFC5FFBFBAA>>
@M02197:105:000000000-AN6RF:1:1103:9778:12625 1:N:0:1
GAGGCTGATTTATCCTCCGCTTATTGATATGCTTAAGTTCAGCGGGTAGTCCTACCTGATTTGAGGTCAAAAGTCAATAAGGAAGACGCCAGAAGGCATCGACGCATTAGAGGCACGGGACCGTTCATTCATGCACTTCGGCGAGCGGCGATCATTATCACGCCAAAAGCCTTGTCATGCATAGTCGAAAGTCGACCGCAAGCCCATTCATTTCAGGGGAGCCCGAGTCCTAGACGAGAAGTCCAGATCTCCGGCAGCCCCCACTATCCAAGCACCCTTTCGAAGCAAATCGAGAGGGGTTGAGAATTTACTGACGCTCAAACAGGCATGCTCCTCGGAACACCGAGGAGCGCAAGGTGCGTTCAAAGATTCGATGATTCAC
+
ABCCCCFFFFFFGGGGGGGGGGGHHGHHHHHHHHHHHHHHHHHGGGGGGHHHHHHHHHHHHHHHGHHHHHHHHHHHHHHHHHHHGHHGGGGGHHHHHHHHGHGGGGGGHHHHHGGHGGGGGGGGGHHHHHHHGHHHHHHGGGGGGGGGGGGGGGHHGGGGGGGGGGGGGGGGGGGGGGGGGGGGFFGFFFFGGFFGGGGGGGGFFGFGGGGFGGHGGGGGGGGGHHHHHHHHGFFGHHGHHFHHHHGGGGGGHGGGGGFHGFHHGHFDHHHGFGGHGEAEGEGHHHGHHFGGBGGGGHHHHGHHHHEHHFGGGGGHGHGHHGFHHGHHHHGGGGGFHHGEGGGGHHGGGGECHHHGGGGGGGGGGGGGGGFFFFFFFBBAAA
@M02197:105:000000000-AN6RF:1:1103:28848:12613 1:N:0:1
GAGGCTGATTTATCCTCCGCTTATTGATATGCTTAAGTTCAGCGGGTAGTCCTACCTGATTTGAGGTCAAAAGTCAATAAGGAAGACGCCAGAAGGCATCGACGCATTAGAGGCACGGGACCGTTCATTCATGCACTTCGGCGAGCGGCGATCATTATCACGCCAAAAGCCTTGTCATGCATAGTCGAAAGTCGACCGCAAGCCCATTCATTTCAGGGGAGCCCGAGTCCTAGACGAGAAGTCCAGATCTCCGGCAGCCCCCACTATCCAAGCACCCTTTCGAAGCAAATCGAGAGGGGTTGAGAATTTACTGACGCTCAAACAGGCATGCTCCTCGGAACACCGAGGAGCGCAAGGTGCGTTCAAAGATTCGATGATTCAC
+
ABBBBBFFFFFFGGGGGGFGCFGFHCFHHFHHFHHHHHHHHFHGCGEFEDGFHHHHHGHHHHHHGHHHHEHHFFGHHHGGFHGHGHHGGGGGHHHHHHHHGHGGGGGGGHH3GGGHGFGGGGGGGHHHHHHFFGHHHHHFGGGCCFCCGGGGGGHFGGGGGFFGGGFFFFGGGGGGGGGGGGGGFGFFFFFGGGGGGFFGGFFGFFGGFGGGHFFGGGHGGDFFFEHFGGGHGGGHHHHHHGHHHHHGGGGGHGGGGGCGHHHGHHFDHHBE?BFGGGGAGHHGHHGHHHGHFGFGGHHHHHHHHFHHHHGGGGGGGHHGFFHFG3FFHEEEE?FGGBEEEFDGHCGEEE2FGHHGGGGGGGFFG55EF44FFBFFFBBBAA
@M02197:105:000000000-AN6RF:1:1103:22468:12780 1:N:0:1
GAGGCTGATTTATCCTCCGCTTATTGATATGCTTAAGTTCAGCGGGTAGTCCTACCTGATTTGAGGTCAAAAGTCAATAAGGAAGACGCCAGAAGGCATCGACGCATTAGAGGCACGGGACCGTTCATTCATGCACTTCGGCGAGCGGCGATCATTATCACGCCAAAAGCCTTGTCATGCATAGTCGAAAGTCGACCACAAGCCCATTCATTTCAGGGGAGCCCGAGTCCTAGACGAGAAGTCCAGATCTCCGGCAGCCCCCACTATCCAAGCACCCTTTCGAAGCAAATCGAGAGGGGTTGAGAATTTACTGACGCTCAAACAGGCATGCTCCTCGGAACACCGAGGAGCGCAAGGTGCGTTCAAAGATTCGATGATTCAC
+
BABBCCFFFFFFGGGGGGGGGGGGHHHHHHHHHHHHHHHHHGGGGGGGGHHHGHHHHHHHHHHGGHHHGHHHHHHHHHHGHGHHGHHGGGGGHHHHHHHHGHGGGGGGHHHHHGGHGGGGGGGGGHHHHHHHHHHHHHHGGGGGGGGGGGGGGGHHGGGGGGGGGGGGFGGGGGGGGGGHGHHGHHGFFGFFGGGGGGGGGGGGGFFGGFHHHGHGGGFGGGFGGHHHHGHFFFGHHHHHHHGHHFHCCGGGHGGGCGGCHHHHHHFGHHHEF?GHFGGAGHHHHHGHHHGHHGGGGHHHHHHHHHFGB4GGGGGFGHFHHHHHHHHHHHE0EE?GHHGEEE?FHFGGFGGHHHGGFGGGGGGGGGGGGGFFFFFFFBAAAA
@M02197:105:000000000-AN6RF:1:1103:5654:13052 1:N:0:1
GAGGCTGATTTATCCTCCGCTTATTGATATGCTTAAGTTCAGCGGGTATCCCTACCTGATCTGAGGTCACCCAAACTAACAATGGGTGGGTTCAGGCAAGTACAATTATAGTAAGCTCAGCGACTTTATTCATTATTACGCCTGGCTCAGATATAAACTATACTGCCATATACATTTCTGAAGGGCACCTCTATAAATGAGGGGCCTCTCCAAACAAATCCAAACATTATAAAATAATGCTTGAGAAGATGGGAGAGTTGACGCTCAAACAGGTATGCCCTATGGAATACCATAGGGCGCAATGTGCGTTCAAAGATTCGATGATTCAC
+
CCCCEEFFFFFFGGGGGGGGGGGHHHHHHHHHHHHHHHHHHHHGGGEEHHHHHHHHHHGHHHHHHGHHHHHHGHHHHHHHHHHHHHGGGGGGHHHHHHHHHHHHHHHHHHHHHHHHHHHHHGGGGGHHHHHHHHHHHHHHHHHHHHHHHHHHHHHHHHHHHHHHHHHHHHHHHHHHHHHHHHHHHHHGHHHHHHHHHHHHHHGGGGGHHHHHHHHHHHGGHHHHHHHGHGHHHHHHHHHHHHHHHHHHHHGHHGHHHGGGGFGFGHHHHHHGHGHGHHHGHHHHHHHHHHHHHGGGGGGHHHGGGGHGGGGGGGGGGFFFFFFFCCCCC
@M02197:105:000000000-AN6RF:1:1103:21233:12919 1:N:0:1
GAGGCTGATTTATCCTCCGCTTATTGATATGCTTAAGTTCAGCGGGTATCCCTACCTGATCTGAGGTCACCCAAACTAACAATGGGTGGGTTCAGGCAAGTACAATTATAGTAAGCTCAGCGACTTTATTCATTATTACGCCTGGCTCAGATATAAACTATACTGCCATATACATTTCTGAAGGGCACCTCTATAAATGAGGGGCCTCTCCAAACAAATCCAAACATTATAAAATAATGCTTGAGAAGATGGGAGAGTTGACGCTCAAACAGGTATGCCCTATGGAATACCATAGGGCGCAATGTGCGTTCAAAGATTCGATGATTCAC
+
CCCCCCFFFFFFGGGGGGGGGGGHHHGHGHHHHHHHHHHHHHHGGGFGHHHHHHHHHHHHHHHHHGHHGHHHGHHHHHHHHGHGHHHGGGGGHHHHHHHHHHHHHHHHHHHGHHHHHHHGHGGHHHHHHHHHHHHHHHHHGHHHGHHGHHHHHHHHHHHHHGHHHHHHHHHHHHHHHHHHHHHHHHGGHHHHHHHHHHHHHHGGGGHHHHHHHHHHHHGGHHHHHHHHHHHHHHHHHHHHHHHHHHHHHHGHHHHHHGGGE?GGHHHHHHHHHHHGFFEHHGHHGHGGHHHHHGGGGGHHGH?GFGHGGGGGFGGGGFFFFFFFBCCCC
@M02197:105:000000000-AN6RF:1:1103:13944:13174 1:N:0:1
GAGGCTGATTTATCCTCCGCTTATTGATATGCTTAAGTTCAGCGGGTAGTCCTACCTGATTTGAGGTCAAAAGTCAATAAGGAAGACGCCAGAAGGCATCGACGCATTAGAGTCACGGGACCGTTCATTCATGCACTTCGGCGAGCGGCGATCATTATCACGCCAAAAGCCTTGTCATGCATAGTCGAGAGTCGACCGCAAGCCCATTCATTTCAGGGGAGCCCGAGTCCTAGACGAGAAGTCCAGATCTCCGGCAGCCCCCACTATCCAAGCACCCTTTCGAAGCAAATCGAGAGGGGTTGAGAATTTACTGACGCTCAAACAGGCATGCTCCTCGGAACACCGAGGAGCGCAAGGTGCGTTCAAAGATTCGATGATTCAC
+
DDDDCCFFFFFFGGGGGGGGGGGHHFHHGHHHHHHHHHHHHHHGGGGGGHHHHHHHHHHHHHHHGHHHHHHHHHHHHHHHHHHHHHHGGGGGHHHHGHHHGHGGGGGGHHHHHHHHGGGGGGGGGHHHHHHHHHHHHHHGGGGCGGGGGGGGGGHHHHHHGGGGGGGGGGGGGGGGHHHHGHGGGGGGGFFFGGGGGGGGGGGGGFFFGFGGHHHGGGHGGGGGHFHHGGHHGGGHHHHHGHHHEHHGGGCGHGGGGGGGHFGHHHFGHGHGGHGHGGHGGHHHHHGHHHGHHGGGGHHHHHHHHHHHHFGGGGGHGHGHHHHHGHGHHGGGGGGFHFGFGGGGHHGGGGGGHHHGGGGGGGGGGGGGGGFFFFFFFCCCBC
@M02197:105:000000000-AN6RF:1:1103:21620:13233 1:N:0:1
GAGGCTGATTTATCCTCCGCTTATTGATATGCTTAAGTTCAGCGGGTAGTCCTACCTGATTTGAGGTCAAAAGTCAATAAGGAAGACGCCAGAAGGCATCGACGCATTAGAGGCACGGGACCGTTCATTCATGCACTTCGGCGAGCGGCGATCATTATCACGCCAAAAGCCTTGTCATGCATAGTCAAAAGTCGACCGCAAGCCCATTCATTTCAGGGGAGCCCGAGTCCTAGACGAGAAGTCCAGATCTCCGGCAGCCCCCACTATCCAAGCACCCTTTCGAAGCAAATCGAGAGGGGTTGAGAGTTTACTGACGCTCAAACAGGCATGCTCCTCGGAACACCGAGGAGCGCAAGGTGCGTTCAAAGATTCGATGATTCAC
+
CCCCCCFFFFFFGGGGGGGGGGGHHGGHHHHHHHHHHHHHHHHGGGGGGHHHHHHHHHHHHHHHGHHHHGHHHHHHHHHHHHHHHHHGGGGGHHHHHHHHGHGGGGGGHHHHHGGHGGGGGGGGGHHHHHHHHHHHHHGGGGGGGGGGGGGGGGHHGGGGGGGGGGGGGGGGFGGGGGGGGGGGGGGGGFFFFFGGGGGGGGGGGGFGGGGGGGFGFGHFGGGGFGHHGHFGGGGHHHHHGHHHHHFGGCGGHGGGCCGHHHHGHHHGHHGGGHGGGGHHGHGHHHGHGHGHHGGGGHHHHHHHHHHHHHGGFFEHGFHHHHEHHHFHHGGGGGGGGHGEGG?GHFCGGGGGGHHGGGGHGGGCGGGECFFBFFFF5@A3AA
@M02197:105:000000000-AN6RF:1:1103:23926:13244 1:N:0:1
GAGGCTGATTTATCCTCCGCTTATTGATATGCTTAAGTTCAGCGGGTAGTCCTACCTGATTTGAGGTCAAAAGTCAATAAGGAAGACGCCAGAAGGCATCGACGCATTAGAGGCACGGGACCGTTCATTCATGCACTTCGGCGAGCGGCGATCATTATCACGCCAAAAGCCTTGTCATGCATAGTCGAAAGTCGACCGCAAGCCCATTCATTTCAGGGGAGCCCGAGTCCTAGACGAGAAGTCCAGATCTCCGGCAGCCCCCACTATCCAAGCACCCTTTCGAAGCAAATCGAGAGGGGTTGAGAATTTACTGACGCTCAAACAGGCATGCTCCTCGGAACACCGAGGAGCGCAAGGTGCGTTCAAAGATTCGATGATTCAC
+
BBBBBAFFFFFFGGGGGGGGGGCHGGGHHHGFFHHHFHHHHHGGGGGGFHHHHHHHHHHHHHHHGGFFHGHFHDFED@GHHHHHHHHGGGDGHHHGHHHHGHGCCGGGHFHHGGGHGGGGGGGGGHHHHHHFHHHHHGHGGGGGGGGGGGGGGFHHGGGGGDGGGGGFFFFGGGGGGGGGGGGGGFGFFFFGGFFGGGGFGGGGFFFFGGGGHFFGGGHDFFFFHHHHHHGHGGGGHHGGHHHD1GHGGGGGHGGGGGGHHFGHHHGGHHHGFFDEGGGHGHFGHHGHHHGHHFGEGHHHGHGHFHFHHHGGGFCGFGHHHHHHHGBHEHGFEFEEHHEEEGGGHHEGGGEHCHGGGEGFGGGGGGGEGGFFFFFFFAAA3A
@M02197:105:000000000-AN6RF:1:1103:3335:13236 1:N:0:1
GAGGCTGATTTATCCTCCGCTTATTGATATGCTTAAGTTCAGCGGGTAGTCCTACCTGATTTGAGGTCAAAAGTCAATAAGGAAGACGCCAGAAGGCATCGACGCATTAGAGGCACGGGACCGTTCATTCATGCACTTCGGCGAGCGGCGATCATTATCACGCCAAAAGCCTTGTCATGCATAGTCGAAAGTCGACCGCAAGCCCATTCATTTCAGGGGAGCCCGAGTCCTAGACGAGAAGTCCAGATCTCCGGCAGCCCCCACTATCCAAGCACCCTTTCGAAGCAAATCGAGAGGGGTTGAGAATTTACTGACGCTCAAACAGGCATGCTCCTCGGAACACCGAGGAGCGCAAGGTGCGTTCAAAGATTCGATGATTCAC
+
BBBBBBFFFFFFGGGBGGGGGGEHFHHHHHGHHGFFHGHHHHH?FGGGGHHHGHHHHHHFHHHHGHHHHHHGHHHHHHHGHGHHHHHGGGGGHHHHHHHHGHGGGGGGGEGHHGGHGCCGCGGFDHBHHHHHGHHHHHHGGGGGGGGGGGFFGGHHGFFGGGGGGGGBBGGFGGGGGGGGGGGGGGGFFFFFGGFFFFFGGGGGGGGGGGGFFGHGGGHFGGGGGHFFGFHHGGGHHHHG0HEHHF>-GGGGHGGGGGGHHHGHFGHGGHHFF0GGGGHHGHHHGHGGGHGHGGGGGHHHHHHHHHHGB4GGGGGHGHGHHGHHGBHGFEFEGGEDGF2GEEEGHFGCGFCFGCHGGFGGGFGGGGBGGFFFFFFFFAABBA
@M02197:105:000000000-AN6RF:1:1103:6837:13584 1:N:0:1
GAGGCTGATTTATCCTCCGCTTATTGATATGTTTAAGTTCAGCGGGTAGTCCTACCTGATTTGAGGTCAAAAGTCAATAAGGAAGACGCCAGAAGGCATCGACGCATTAGAGGCACGGGACCGTTCATTCATGCACTTCGGCGAGCGGCGATCATTATCACGCCAAAAGCCTTGTCATGCATAGTCGAAAGTCGACCGCAAGCCCATTCATTTCAGGGGAGCCCGAGTCCTAGACGAGAAGTCCAGATCTCCGGCAGCCCCCACTATCCAAGCACCCTTTCGAAGCAAATCGAGAGGGGTTGAGAATTTACTGACGCTCAAACAGGCATGCTCCTCGGAACACCGAGGAGCGCAAGGTGCGTTCAAAGATTCGATGATTCAC
+
AAABBAFFFFFFGGGGGGEGGGGHHGFGGHFDGHHFHFGHHHGGGGEEFFHHHGGHFHEFHHGFFHFHGHHHGHHHFGGFHHFHHHHGGFGGHHHHHHHHGHGGGGGGHFHHHGGFGFCDDGG/CFFHGGGHHGGHGHHGCGFGGGGFGGGGGFHFFFFFGGGGGFFFGFFFFFGGGGGGGFGGEFFFFDFFFFFGGGGGGGGGGGGFGGFFFFGGGFGGGDEGHHHFFHGHFFGHHHHHFGHHHHHGGGGGGGGGGFCGGDDHHHFGHHHFF0GHGEHECFHHHHFHCEGHHGFEGHFHHG4HHHG4FGGFGGGHGFHHHGF5HHEHHGGGGGGEBHEE222EGCEGGGGHHHHFEEDGGFGFGFFCGGFFFBFFFBBBBA
@M02197:105:000000000-AN6RF:1:1103:25316:13582 1:N:0:1
GAGGCTGATTTATCCTCCGCTTATTGATATGCTTAAGTTCAGCGGGTAGTCCTACCTGATTTGAGGTCAAAAGTCAATAAGGAAGACGCCAGAAGGCATCGACGCATTATAGGCACGGGACCGTTCATTCATGCACTTCGGCGAGCGGCGATCATTATCACGCCAAAAGCCTTGTCATGCATAGTCAAAAGTCGACCGCAAGCCCATTCATTTCAGGGGAGCCCGAGTCCTAGACGAGAAGTCCAGATCTCCGGCAGCCCCCACTATCCAAGCACCCTTTCGAAGCAAATCGAGAGGGGTTGAGAATTTACTGACGCTCAAACAGGCATGCTCCTCGGAACACCGAGGAGCGCAAGGTGCGTTCAAAGATTCGATGACTCAC
+
CCCCCCFFFFFFGGGGGGGGGGGHHHHHHHCHHHHHHHHHHHHGGGGGGHGHHHHHHHHHHHHFGHHGFHHHHHHHGHHHHHHGHHHGGGGGHHHHHHHHGHGGGGGGHHHHFHHHGCGGGGGGGHGHHHHHHHHHHHHGGGGFGGGGGGGGGGGHHHGGGGGGGGGGGGGGGGGGGGGGGGGGGGGGGGGGFGGFFFGGGGGGFGGGGGGGFGHGGGHGGFFFGHHHHGHHFFGHHHHHHFGHHHHGFGGGHGGGGGGEFHGFFHHGHHFEF0GHGGHHGHHHHHGHHFGHGGGGGHHHHHHHHHFHGFE?GGGFGHHHGHFHHFHFGH?GEGGFHHGGGEGEFHFFCGFHHGGGGGGHGGGGGGGGGGFFFFFDDCCBBC
@M02197:105:000000000-AN6RF:1:1103:13874:13812 1:N:0:1
GAGGCTGATTTATCCTCCGCTTATTGATATGCTTAAGTTCAGCGGGTAGTCCTACCTGATTTGAGGTCAAAAGTCAATAAGGAAGACGCCAGAAGGCATCGACGCATTAGAGGCACGGGACCGTTCATTCATGCACTTCGGCGAGCGGCGATCATTATCACGCCAAAAGCCTTGTCATGCATAGTCGAAAGTCGACCGCAAGCCCATTCATTTCAGGGGAGCCCGAGTCCTAGACGAGAAGTCCAGATCTCCGGCAGCCCCCACTATCCAAGCACCCTTTCGAAGCAAATCGAGAGGGGTTGAGAATTTACTGACGCTCAAACAGGCATGCTCCTCGGAACACCGAGGAGCGCAAGGTGCGTTCAAAGATTCGATGACTCAC
+
CCCCCCFFFFFFCGGGGGGGGGGHHHGFHHHHHHGHHHHHHHHGGGGFGHHHHHHHHHHHHHFFGGHHHHHHHHHHHHHHGHHHHHHGGGGGHHHHHHHHGGGGGGGGHHGHHGGHGGGGGGGFGHHGHHHHHHHHHHGGGGGGFGGGGGGGGGHHGGGGGGGGGGGGFGGGGGGGGGGGGGGGGGGFFFFGFBECGGGGGGGGGGFFGFFFFGGGFGGGGGFGHHGGHGHHGGGHHGGHHHHFHHHGGGGGHGGGGGGHGHHHHGFGHHGGFBGCGEFGGHFGHHGHGHGHHGGFFHHHHHHHHHHGHHGGGGGHGHEHHHHHGHHGGHGGGGGGGHGGDGGGFF?GGGGHHGHGE2CHGGGGGGFGGGFFFFFFFBABAA
@M02197:105:000000000-AN6RF:1:1103:21042:13734 1:N:0:1
GAGGCTGATTTATCCTCCGCTTATTGATATGCTTAAGTTCAGCGGGTAGTCCTACCTGATTTGAGGTCAAAAGTCAATAAGGAAGGCGCCAGAAGGCATCGACGCATTAGAGGCACGGGACCGTTCATTCATGCACTTCGGCGAGCGGCGATCATTATCACGCCAAAAGCCTTGTCATGCATAGTCAAAAGTCGACCGCAAGCCCATTCATTTCAGGGGAGCCCGAGTCCTAGACGAGAAGTCCAGATCTCCGGCAGCCCCCACTATCCAAGCACCCTTTCGAATCAAATCGAGAGGGGTTGAGAATTTACTGACGCTCAAACAGGCATGCTCCTCGGAACACCGAGGAGCGCAAGGTGCGTTCAAAGATTCGATGATTCAC
+
CCCCCCFFFFFFGGGGGGGGGGGHGHGHHHHHHHHHHHHHHHHGGGGGGHHHHHHHHHHHHHHHGHHHHHHHHHHHHHHHHHHHHGHGGGGGHHHHHHHHGHGGGGGGHHHHHGGHGGGGGGGGGHHHHHHHHHHHHHHGGGGGGGGGGGGGGGGGGGGGGGGGGGGGGGGGGGGGGGGGGGGGGGFFFFGGGGGGGGGGGGGGFFFFGGFFGGGGGGHGGFFGHHHHHGHHGGGHHHHHHGHHHHHGGGGGHGGGGGCEFHHHHHHGHHHGFFGHGGGHGHHHHFGGGGGHHGGGGHHHHHHHHGFGFBGGGGGHGGHHGHHHHGHHHHFGGGGEHHGGGGGCHFGGGGGHHHGGGGGHGGGGGGGGGGFFFFFFFBABAA
@M02197:105:000000000-AN6RF:1:1103:24186:13794 1:N:0:1
GAGGCTGATTTATCCTCCGCTTATTGATATGCTTAAGTTCAGCGGGTAGTCCTACCTGATTTGAGGTCAAAAGTCAATAAGGAAGACGCCAGAAGGCATCGACGCATTAGAGGCACGGGACCGTTCATTCATGCACTTCGGCGAGCGGCGATCATTATCACGCCAAAAGCCTTGTCATGCATAGTCGAAAGTCGACCGCAAGCCCATTCATTTCAGGGGAGCCCGAGTCCTAGACGAGAAGTCCAGATCTCCGGCAGCCCCCACTATCCAAGCACCCTTTCGAAGCAAATCGAGAGGGGTTGAGAATTTACTGACGCTCAAACAGGCATGCTCCTCGGAACACCGAGGAGCGCAAGGTGCGTTCAAAGATTCGATG
+
DDDDDDFFFFFFGGGGGGGGGGGHHHHHHHHHHHHHHHHHFHHGGGGGGHHHHHHHHHHHHHHHGHGHHHHHHHHHHFHHHHHHHHHGGGGGHHHHHHHHGHGGGGGGGHHGHGGHGGGGGGGGGHHHHHHHHHHHHHHGGGGGFGGGGGGGGFHHGGGGGGGGGGGFFGGGGGGGHHGGGHGGGGGFGGGGGGFGGGGGGGGGGGGHHHHFHGHGGGHGGGFGHHHGHHHHGFGGGHHHHHGHHHHGGGGGHGGGGGGHHHHHHHHGHHHGFBGHGFHHGHHHHHGHHHGHHGGGGHHHHHHHGHHGHHGGGGGHFGHHGFHHHHGHFHGECGGGHGEEGEE?HHGGGGGHHGGGGGGFGGGGFFFCFFFBCCCC
@M02197:105:000000000-AN6RF:1:1103:24396:14045 1:N:0:1
GAGGCTGATTTATCCTCCGCTTATTGATATGCTTAAGTTCAGCGGGTAGTCCTACCTGATTTGAGGTCAAAAGTCAATAAGGAAGACGCCAGAAGGCATCGACGCATTAGAGGCACGGGACCGTTCATTCATGCACTTCGGCGAGCGGCGATCATTATCACGCCAAAAGCCTTGTCATGCATAGTCGAAAGTCGACCGCAAGCCCATTCATTTCAGGGGAGCCCGAGTCCTAGACGAGAAGTCCAGATCTCCGGCAGCCCCCACTATCCAAGCACCCTTTCGAAGCAAATCGAGAGGGGTTGAGAATTTACTGACGCTCAAACAGGCATGCTCCTCGGAACACCGAGGAGCGCAAGGTGCGTTCAAAGATTCGATGACTCAC
+
BB?ABBFFFFFFGGGGGGGGGGGHHHHHFFHHHHGHHHHHHFHGGCFGGHHHHHHHHHHHGHGFGHGHHHHHHHHHHHHGHHGHHHHGGGGGHGHGHGHHGHGGGGGFHHHGHGGHGGGGGGGGGHHHHGHHHHHHHHHGGGGCGGGGGGGGGGHGGGGGGFFFGGGGFGGGGGGGGGGGGGGGGGGFFFFBFGFFGFFGGGFGGGGGGGFFFGHFFGFCGDFGHGGFGHHGGGGHHGHGHFHFBHG?GCGGHFGGGGCGGHHHGHHGHHHEF<GHFEFHGHFHHHFFG1FHHGGGGHHGHF2HHFEHHDGGGGGGGHHGFHHGHHHHEHCEECCGHHEE//EEFHGGGE?HHHGGGGE1GGGGGGGGGGFFFFFD@AAAAA
@M02197:105:000000000-AN6RF:1:1103:16537:14057 1:N:0:1
GAGGCTGATTTATCCTCCGCTTATTGATATGCTTAAGTTCAGCGGGTAGTCCTACCTGATTTGAGGTCAAAAGTCAATAAGGAAGACGCCAGAAGGCATCGACGCATTAGAGGCACGGGACCGTTCATTCATGCACTTCGGCGAGCGGCGATCATTATCACGCCAAAAGCCTTGTCATGCATAGTCGAAAGTCGACCGCAAGCCCATTCATTTCAGGGGAGCCCGAGTCCTAGACGAGAAGTCCAGATCTCCGGCAGCCCCCACTATCCAAGCACCCTTTCGAAGCAAATCGAGAGGGGTTGAGAATTTACTGACGCTCAAACAGGCATGCTCCTCGGAACACCGAGGAGCGCAAGGTGCGTTCAAAGATTCGATGATTCAC
+
ABBBBBFFFFFFGGGGGGGGGGGGHHHGHHHHHHHHHHHHHHHGGGGGGHHHHHHHHHHHHHHHGHHHHHHHHGFHFHHHHHHHHHHGGGGGHHHHHHHHGHGGGGGGHGHHGGGHGGGGGGGGGGHHHHHEHGHHHHHGGGGGGGGGGGGFGGHGGGGGGGGGGGGGGGGGGGGGGGGGGGGGGGFFFFFFGGGFFGGGGGGGFFGGFFGGHGHGGGHGGGGGHHHGGHHHFFGGHHGHEHGHGHFGGGGGHGCGGGGGHHGHHHFGHHHEFBGFEGHGGHHHHHFHHHGHHDEGGHHHHGFHGHHHG@GGGGGHGGHFHHHHHHFHHHGGGGGFFBDGGGGGHHGF?CEHHHHGGGGFF5BGGGGGGGFFFFFFFBABBB
@M02197:105:000000000-AN6RF:1:1103:6569:14122 1:N:0:1
GAGGCTGATTTATCCTCCGCTTATTGATATGCTTAAGTTCAGCGGGTAGTCCTACCTGATTTGAGGTCAAAAGTCAATAAGGAAGACGCCAAGGCATCGACGCATTAGAGGCACGGGACCGTTCATTCATGCACTTCGGCGAGCGGCGATCATTATCACGCCAAAAGCCTTGTCATGCATAGTCGAAAGTCGACCGCAAGCCCATTCATTTCAGGGGAGCCCGAGTCCTAGACGAGAAGTCCAGATCTCCGGCAGCCCCCACTATCCAAGCACCCTTTCGAAGCAAATCGAGAGGGGTTGAGAATTTACTGACGCTCAAACAGGCATGCTCCTCGGAACACCGAGGAGCGCAAGGTGCGTTCAAAGATTCGATGATTCAC
+
CCCCCCFFFFFFGGGGGGGGGGGHHHHHHHHHHHHHHHHHHHHGGGGGGHHHHHHHHHHHHHHHGHHHHHHHHHHHHHHFHFGHGHGGGGGGHGHHHHGHGGGGGGHFHHGGGHGGGGGGGGGHHHHHHHHHHHHHHGGGGGGGGGGGGGGGHHHHGGGGGGGGGGGGGGGGGGGGGGGGGGGGGGFFFFFFFGGGGGGGGFFGFGGGGGGGHFFFGGGGGGHHHFFHGHGFFFHFGDF1EHFFHCA/DGHGGGGGGHFGFGBHGGHHGE/BGHEAC/GFHHGHFBEHDHFGEGGFGHHGHHHFHHFHGGEGGHEHHHHHHHFGHHHHEA?A1DFF2EEEGFFFFECGEBDBGGGEECGGGGGGBGGGF4FFFFFBBA>A
@M02197:105:000000000-AN6RF:1:1103:8799:14078 1:N:0:1
GAGGCTGATTTATCCTCCGCTATTGATATGCTTAAGTTCAGCGGGTAGTCCTACCTGATTTGAGGTCAAAAGTCAATAAGGAAGACGCCAGAAGGCATCGACGCATTAGAGGCACGGGACCGTTCATTCATGCACTTCGGCGAGCGGCGATCATTATCACGCCAAAAGCCTTGTCATGCATAGTCAAAAGTCGACCGCAAGCCCATTCATTTCAGGGGAGCCCGAGTCCTAGACGAGAAGTCCAGATCTCCGGCAGCCCCCACTATCCAAGCACCCTTTCGAAGCAAATCGAGAGGGGTTGAGAATTTACTGACGCTCAAACAGGCATGCTCCTCGGAACACCGAGGAGCGCAAGGTGCGTTCAAAGATTCGATGATTCAC
+
BCBBBBFFFFFFGGGGGGGGGGGHHHHHHHHHHHHHFGHHHHGGGGGGHHHHHHHHHGHHHHHGHHHHHHHHHHHHHHHGHHHHHHGGGGGHHHHHHHHGHGGGGGGHHHHHGGHGGGGGGGGGHHHHHHHHHHHHHGGGGGGGGGGGGGGGGGHGGGGGGGGGGGGGGGGGGGGGGGGGGGGGGGGHFFGGGFGGGGGGGGGGGGGGHFGGGHGGGHGGFFGHHHGGHHHGGGHHFHHHGHHHHHGGGGGHEGGGGGGHHGHHHHGGHHGGGGHGGHHGHHHHHGHHHGHHGGGGHHGHHHHHHHHHHGGGGGHGHHHHHHHHGHHGHDGGGGGHHGGGGGGHHGGGGGHFHHGGGGHGGGGGGGFGGFFFFFFFBBBBB
@M02197:105:000000000-AN6RF:1:1103:27945:14211 1:N:0:1
GAGGCTGATTTATCCTCCGCTTATTGATATGCTTAAGTTCAGCGGGTAGTCCTACCTGATTTGAGGTCAAAAGTCAATAAGGAAGACGCCAGAAGGCATCGACGCATTAGAGGCACGGGACCGTTCATTCATGCACTTCGGCGAGCGGCGATCATTATCACGCCAAAAGCCTTGTCATGCATAGTCGAAAGTCGACCGCAAGCCCATTCATTTCAGGGGAGCCCGAGTCCTAGACGAGAAGTCCAGATCTCCGGCAGCCCCCACTATCCAAGCACCCTTTCGAAGCAAATCGAGAGGGGTTGAGAATTTACTGACGCTCAAACAGGCATGCTCCTCGGAACACCGAGGAGCGCAAGGTGCGTTCAAAGATTCGATGATTCAC
+
CCCDCCFFFFFFGGGGGGGGGGGHHHGHGHHHHHHHHHHHHHHGGGGGGHHHHHHHHHHHGHHHGGGHHHHHHHHHHHHHHHHHHHHGGGGGGHHHHHHHGHGGGGGGHHHFHGGHGGGGGGGGGHHHHHHHHHHHHHHGGGGGGGGGGGGGGGHHGGGGGGGGGGGGGGGGGFGGGGGGGGHGGGGFFFFGGGFGGGGGGGGFGGFGGGGGHHHGGGHGGFFFHHHHGHHHGGGHGFHHFHHHHHHGCGCGGGGGGGFEGHHHHHHGHHHGFBGHGGHFEHHGGHGHHHGHGGGGFHHHHGHHHHHHHFGGGGGHEFFHHHGHHGGHHGGGGGGGHGGGFAFGGGEGGGGHHHGGGGGHFCGFGG5FGFFFFFFFFBBBBB
@M02197:105:000000000-AN6RF:1:1103:21448:14146 1:N:0:1
GAGGCTGATTTATCCTCCGCTTATTGATATGCTTAAGTTCAGCGGGTAGTCCTACCTGATTTGAGGTCAAAAGTCAATAAGGAAGACGCCAGAAGGCATCGACGCATTAGAGGCACGGGACCGTTCATTCATGCACTTCGGCGAGCGGCGATCATTATCACGCCAAAAGCCTTGTCATGCATAGTCGAAAGTCGACCGCAAGCCCATTCATTTCAGGGGAGCCCGAGTCCTAGACGAGAAGTCCAGATCTCCGGCAGCCCCCACTATCCAAGCACCCTTTCGAAGCAAATCGAGAGGGGTTGAGAATTTACTGACGCTCAAACAGGCATGCTCCTCGGAACACCGAGGAGCGCAAGGTGCGTTCAAAGATTCGATGATTCAC
+
CCCCCCFFFFFFGGGGGGGGGGGHHGHHHHHHHHHHHHHHHHHGGGGGGHHHHHHHHHHHHHGHGGHHHHHHHHHHHHHHHHHHHHHGGGGGHHHHHHHHGHGGGGGGHHHHHGGHGGGGGGGGGHHHHHHHHHHHHGHGGGGGGGGGGGGGGGHHGGGGGGGGGFFGGGGGGGGGGGGGGGGGGGGFFFFGGGFGGGGGGGGGGGGGGFGGHFGGGGHGGGGGHFHHHGHHHGGHHHHHHHHGHHHGGGGGHGGGGGGHGHHHHHHGHHGGGHGGGGHHGHHHHHGHHFGHHGGGGHHHHHHHHHHHHGGGGE?HGHHHHHHHHHHHHGGGGGGGHHGFGGGGHHGFGGGHHHHGGGGHGGGFGCGEGGFFFFFFFBBCCB
@M02197:105:000000000-AN6RF:1:1103:18750:14424 1:N:0:1
GAGGCTGATTTATCCTCCGCTTATTGATATGCTTAAGTTCAGCGGGTAGTCCTACCTGATTTGAGGTCAAAAGTCAATAAGGAAGACGCCAGAAGGCATCGACGCATTAGAGGCACGGGACCGTTCATTCATGCACTTCGGCGAGCGGCGATCATTATCACGCCAAAAGCCTTGTCATGCATAGTCAAAAGTCGACCGCAAGCCCATTCATTTCAGGGGAGCCCGAGTCCTAGACGAGAAGTCCAGATCTCCGGCAGCCCCCACTATCCAAGCACCCCTTCGAAGCAAATCGAGAGGGGTTGAGAATTTACTGACGCTCAAACAGGCATGCTCCTCGGAACACCGAGGAGCGCAAGGTGCGTTCAAAGATTCGATGATTCAC
+
CCCCCCFFFFFFGGGGGGGGGGGHHHHHHHHHHHHHGHGHHHHGGGGGGHHHHHHHHHHHHHHHGHHFHHHHHHHHHHHHHHHHHHHGGGGGHHHHHHHHGHGGGGGGHHHGHGGHGGGGGGGGGHHHHHGHHHHHHHHGGGGGGGGGGGGGGGHHGGGGGGGGGGGGGGGGGGGGGGGGGGGGGGGGGFFFFGGGGGGGGGFFGFGGGGGGGGGGGGHGGGGGHHHHHFHFFFFHHHHHHFFHFHHGGGGGHGGGGGGGGHHHHHFGHHHGDEGGFGFFGHHHHGGHHHGHHGGGGHHHHHHHGEFFE4DGGGGHGFHHHHHHHGHHHHECCGE?GHGEEGFEFFGFGGFHGFGGGGGHGGGFGGGGGFFFFFFFFBAAAB
@M02197:105:000000000-AN6RF:1:1103:15325:14394 1:N:0:1
GAGGCTGATTTATCCTCCGCTTATTGATATGCTTAAGTTCAGCGGGTATCCCTACCTGATCTGAGGTCACCCAAACTAACAATGGGTGGGCTCAGGCAAGTACAATTATAGTAAGCTCAGCGACTTTATTCATTATTACGCCTGGCTCAGATATAAACTATACTGCCATATACATTTCTGAAGGGCACCTCTATAAATGAGGGGCCTCTCCAAACAAATCCAAACATTATAAAATAATGCTTGAGAATATGGGAGAGTTGACGCTCAAACAGGTATGCCCTATGGAATACCATAGGGCGCAATGTGCGTTCAAAGATTCGATGATTCAC
+
AABBBBFFFFF5FGGGGGGGFGCHHFFFFHFHHHFHHHFFHCHGGGGGHEGHHHGFHHEFFHFHHFHGHHHHGH1?F5FGHHHGCGBEEGGHHHGHGHHGHHHGBFHHHHHHHGHHGGHHGGGGGGHGFHHHHHGHHHHGHGHHHHFHHHHGHHHGHGHFFHGHHHGGHHHHHHHHHHHHHHGFHFFGGHHHGHHHHHGHHEFGEGFGHHGHHHHGHHGGHHGHHGHHHGGFGGGHHHHHHFEHHHHFFFHGHGDHEFECECFGHHHGHGDBHHFF2FBFG5HHFFGFGGDCGGGGGGHCHCGEFEHFFFFEFGEFFBFBBFFFAAA3B
@M02197:105:000000000-AN6RF:1:1103:17231:14512 1:N:0:1
GAGGCTGATTTATCCTCCGCTTATTGATATGCTTAAGTTCAGCGGGTAGTCCTACCTGATTTGAGGTCAAAAGTCAATAAGGAAGACGCCAGAAGGCATCGACGCATTAGAGGCACGGGACCGTTCATTCATGCACTTCGGCGAGCGGCGATCATTATCACGCCAAAAGCCTTGTCATGCATAGTCGAAAGTCGACCGCAAGCCCATTCATTTCAGGGGAGCCCGAGTCCTAGACGAGAAGTCCAGATCTCCGGCAGCCCCCACTATCCAAGCACCCTTTCGAAGCAAATCGAGAGGGGTTGAGAATTTACTGACGCTCAAACAGGCATGCTCCTCGGAACACCGAGGAGCGCAAGGTGCGTTCAAAGATTCAATGACTCAC
+
BCCCBCFFFFFFGGGGGGGGGGGHHHHHHHHHHHHHHHHHHHHGGGGGGHHHHHHHHHHHHHHHGHHHHHGGHFGHHHHHHHHHHHHGGGFGHFHGHGGHGHGGGGGGHHHHHGGHGGGGGGGGGHHHHHHGGHHHHHHGGGGGGGGGGGGGGGHHGGGGGFGGGGGGFGGGGGGGGHGGGGGGFGGFFFGFGGFGGGGGGGGGGGGGGGHHGGGGGGHGGFFGHHGEHHHHGGGHHHHHHHFFGHHGGGCGHGGGGGGHFHHHHFHGHHGGGGGHGGHHGHHGHHGHHHGHHGGGGHHGHHHHFHHGDFGGGGGHGHFFHHHHHHHHHHDGF?GGHFGEEEGGHHGGGGGHFGHGGGGHGGGGGGGGGGFFFFFFFBBCBC
@M02197:105:000000000-AN6RF:1:1103:22460:14681 1:N:0:1
GAGGCTGATTTATCCTCCGCTTATTGATATGCTTAAGTTCAGCGGGTAGTCCTACCTGATTTGAGGTCAAAAGTCAATAAGGAAGACGCCAGAAGGCATCGACGCATTAGAGGCACGGGACCGTTCATTCATGCACTTCGGCGAGCGGCGATCATTATCACGCCAAAAGCCTTGTCATGCATAGTCGAAAGTCGACCGCAAGCCCATTCATTTCAGGGGAGCCCGAGTCCTAGACGAGAAGTCCAGATCTCCGGCAGCCCCCACTATCCAAGCACCCTTTCGAAGCAAATCGAGAGGGGTTGAGAATTTACTGACGCTCAAACAGGCATGCTCCTCGGAACACCGAGGAGCGCAAGGTGCGTTCAAAGATTCGATGACTCAC
+
BBCCCCFFFFFFGGGGGGGGGGGHHHHFHHHBHHHHHHHHHHHGGGGGGHFFHHHHHHHHHHHHGHHHHHHHHHHHHHHHHHHHHHHGGGGGHHHHHHHHGHGGGGGGHHHHHGGHGGGGGGGGGHHHHHHHHHHHHHHGGGGGGGGGGGGGGGHHGGGFGGGGGGGGGGGGGGGGGGGGGGGGGGGFFFFFFFFFFGGGGGGGGGGGGFFFFFHFGGHGFDFGHHHHHHHGGGGGHHHHHFGHHHHCCGGGHGGCGCGEGHGGHHHGHHGGFBGHGGHHGHHHHHGFGHGHGGGGGHHGHHHHHHHHGDGGGGGHGHHHHHHHFGHHHHGGGGGGHHGFGGGGGHGGGE?HFHHFCFGGCGGGGGGGGGFFFFFFFBBBAA
@M02197:105:000000000-AN6RF:1:1103:26629:14817 1:N:0:1
GAGGCTGATTTATCCTCCGCTTATTGATATGCTTAAGCTCAGCGGGTAGTCCTACCTGATCTGAGGTCAAAAGTCAATAAGGAAGACGCCAGAAGGCATCGACGCATTAGAGGCACGGGACCGTTCATTCATGCACTTCGGCGAGCGGCGATCATTATCACGCCAAAAGCCTTGTCATGCATAGTCGAAAGTCGACCGCAAGCCCATTCATTTCAGGGGAGCCCGAGTCCTAGACGAGAAGTCCAGATCTCCGGCAGCCCCCACTATCCAAGCACCCTTTCGAAGCAAATCGAGAGGGGTTGAGAATTTACTGACGCTCAAACAGGCATGCTCCTCGGAACACCGAGGAGCGCAAGGTGCGTTCAAAGATTCGATGACTCAC
+
ACCCCCFFFFFFGGGGGGGGGGGHHHHHHHHHHHHHHGHHHHHGGGGGGHHHHHHHHHHHHHHHFGHGHHHHHHHHGHHHHHHHHHHGGGGGGHHHHHHHGHGGGGGGHHHHHGGHGGGGGGGGGHHHHHHHHHHHHHHGGGGGGGGGGGGGGGGGGGGGGGGGGGGFFGGGGFGGGGGGGGGGGGFFFFFGGGGGGFGGGGGGGFFGGGGGGGHGGGHGGGFGHHHHHHHHGFGHHHHHHFHHHHHGGFCCHGGCCCCEFHGHFFHGHHHFFBGHGCHHGHHHHHGHHEGHGGGGGHHHHHHHHHFHHGGGGGGHGHHHGDGGHFFBHHGGGGFGHHDEEEGGHHGGGGCGF4HGGFGHGGGFGGGGGGFFBFFFFBBBAA
@M02197:105:000000000-AN6RF:1:1103:14310:14927 1:N:0:1
GAGGCTGATTTATCCTCCGCTTATTGATATGCTTAAGTTCAGCGGGTAGTCCTACCTGATTTGAGGTCAAAAGTCAATAAGGAAGACGCCAGAAGGCATCGACGCATTAGAGGCACGGGACCGTTCATTCATGCACTTCGGCGAGCGGCGATCATTATCACGCCAAAAGCCTTGTCATGCATAGTCAAAAGTCGACCGCAAGCCCATTCATTTCAGGGGAGCCCGAGTCCTAGACGAGAAGTCCAGATCTCCGGCAGCCCCCACTATCCAAGCACCCTTTCGAAGCAAATCGAGAGGGGTTGAGAATTTACTGACGCTCAAACAGGCATGCTCCTCGGAACACCGAGGAGCGCAAGGTGCGTTCAAAGATTCGATAACTCAC
+
BCCCCCFFFFFFGGGGGGGGGGGHHHHHHHHHGHHHHHHHHHHGGGGGGHHHHHHHHHHHHHHHGHHHHHHHHHHHHHHHHHHHHHHGGGGGHHHHHHHHGHGGGGGGHHHHHGGHGGGGGGGGGHHHHHHHGHHHHHHGGGGGGGGGGGGGGGHHGGGGGGGGGGGGGGGGGGGGGGGGGGGGGGGGGFFFFFFGFGGGGGFGGFGGFFFGGGHGGFEFFFGGHFHHHHHHGGGFHHHHHFFHHHHGGGGGHGGGGGGHHHHHHHHGGFFF?BGGGGHHGHHHHHGHHFGHHGGFGHHHHHGHHHHHHFGGGGGGGHGGGHHHHGHHHGGGGCGFHHGGGGGGGHGECGGHHHHGGGGGGGFCGGGGGGCCFFFFFAAABA
@M02197:105:000000000-AN6RF:1:1103:7490:15020 1:N:0:1
GAGGCTGATTTATCCTCCGCTTATTGATATGCTTAAGTTCAGCGGGTAGTCCTACCTGATTTGAGGTCAAAAGTCAATAAGGAAGACGCCAGAAGGCATCGACGCATTAGAGGCACGGGACCGTTCACTCATGCACTTCGGCGAGCGGCTATCATTATCACGCCAAAAGCCTTGTCATGCATAGTCGAAAGTCGACCGCAAGCCCATTCATTTCAGGGGAGCCCGAGTCCTAGACGAGAAATCCAGATCTCCGGCAGCCCCCACTATCCAAGCACCCTTTCGAAGCAAATCGAGAGGGGTTGAGAATTTACTGACGCTCAAACAGGCATGCTCCTCGGAACACCGAGGAGCGCAAGGTGCGTTCAAAGATTCGATGATTCAC
+
CCBCC@FFFFFFGGGGGGGGGGGHHHGHHHHHHHHHHHHGHHHGGGGGGHHHHHHHHHHHHHHHGHHHHHHHHFHGGHHGHHHHHHHGGGGGHFHHHHHHGHGGGGGGHHHGGGGHGCGGGGGGFHGHHGHHHHHHHGHEDGGGGGGFFGGHHHHHGHHHHGHGFGGGGGGGGGGGGGGGGGGGGGGGGGGFGGGGGGGGFGGGFFFGFFGGFGHGGGHGGFFFFHHHFFFGGGGHGHHHFGHHHHHFCGGGGGGGGGGHGHHHHGCGFGHGGGGHGDHEGGHHHHGHHEGHHGGGGHGHHFHHHHGHHFCGGGGHGHHHGFBGHFHHGHGGGGGGHGGGFGGGHHGGGGGHHHGGGGCFGCCGGGGGGFFFFFFFFBBBBA
@M02197:105:000000000-AN6RF:1:1103:23522:15045 1:N:0:1
GAGGCTGATTTATCCTCCGCTTATTGATATGCTTAAGTTCAGCGGGTAGTCCTACCTGATTTGAGGTCAAAAGTCAATAAGGAAGACGCCAGAAGGCATCGACGCATTAGAGGCACGGGACCGTTCATTCATGCACTTCGGCGAGCGGCGATCATTATCACGCCAAAAGCCTTGTCATGCATAGTCAAAAGTCGACCGCAAGCCCATTCATTTCAGGGGAGCCCGAGTCCTAGACGAGAAGTCCAGATCTCCGGCAGCCCCCACTATCCAAGCACCCTTTCGAAGCAAATCGAGAGGGGTTGAGAATTTACTGACGCTCAAACAGGCATGCTCCTCGGAACACCGAGGAGCGCAATGTGCGTTCAAAGATTCGATGATTCAC
+
ABAA@B@CFFFFGGGGGCGGGGGHHHHHHHHBBHHHHHFFHDGGGCECGHHGHHHHHHHGHHHFEHHHHHHHHGGGGGGGHFHHHHHGGGGGFHHGHHHHGGGGGGGGGHHGGGGHFCGGFGGGGHHHHHHHGHGHHHEFAFGAFGGGGGBFFGHHGGGGGGGGGGFFGGGGGGGGFGGGGGGGFGGFFFGGGGGFGGGGGFFGGGGGGFEFFGHGGECDGGFEHHHHGHHHGGGHHHHHHHFHHFHDCD?GGGGGGGGGHFGHGHHGHHHDFFGHFGHHGGGHHHGHHHGHHGGGGHHHHHHHHHFEHGGGGGGHGHGHHHHHHHHHHH?CGEGGHHGGGEGGHHGGGGGHHHHGGGGHFGGGGGGGGGFFBFFFFBBBBB
@M02197:105:000000000-AN6RF:1:1103:11744:15055 1:N:0:1
GAGGCTGATTTATCCTCTGCTTATTGATATGCTTAAGTTCAGCGGGTAGTCCTACCTGATTTGAGGTCAAAAGTCAATAAGGAAGACGCCAGAAGGCATCGACGCATTAGAGGCACGGGACCGTTCATTCATGCACTTCGGCGAGCGGCGATCATTATCACGCCAAAAGCCTTGTCATGCATAGTCGAAAGTCGACCGCAAGCCCATTCATTTCAGGGGAGCCCGAGTCCTAGACGAGAAGTCCAGATCTCCGGCAGCCCCCACTATCCAAGCACCCTTTCGAAGCAAATCGAGAGGGGTTGAGAATTTACTGACGCTCAAACAGGCATGCTCCTCGGAACACCGAGGAGCGCAAGGTGCGTTCAAAGATTCGATGATTCAC
+
BBBBBBFFFFFFGFGGGGGGFGHGHFHHHHHHHHHHHHHGGHFGGGCGGHGHHHHHHHHHHHGHGHGHHFH3GGHGFFHDGGFFHHHGGGGGHHHGHHHHGHFGGGGGHFFGFFGHGGGGGDGGGHHHHGHHHHGHGGFFDGGGGGFFGBBFEGHHGHHHHGGGGFFGG?FGGGGGGGGGGGGGGGGGGGF:FFFGGGGGGFFFFFFFFFFFHFHFEFFFFFFFFFFGHFHHGGGHHHGGFFDBGHGCCD?CFFDCCB/HHHHFFHFDEHHGFFEAEGFECHHFFHGGHGGHGEADE1F@HHFGHHHHHF?1>E03FFHGDG3FHHHGE1E0?EEAEHFEB2EECAA2AAACB4CEAAACAAGBCGGEBE4C5FDBF?A>>A
@M02197:105:000000000-AN6RF:1:1103:16923:14915 1:N:0:1
GAGGCTGATTTATCCTCCGCTTATTGATATGCTTAAGTTCAGCGGGTATCCCTACCTGATCCGAGGTCAACCTTGAAAAAATTGGGGGTCGACGGCTGGACTATCACACACACCATGCGAAAAGATAATCTTACTACGCCTGGGGATATGAGATCATCCGCCTTTGAATTTCAGAAGGGAGAATGCAAGCAAACTCATCTTCCAAGACCAAGCAAATCTGCTTGAGAGGTATTTAATGACGCTCGAACAGGCATGCCTCCCGGAATACCAGGAGGCGCAATGTGCGTTCAAAGATTCGATGATTCAC
+
ABCCCCFFFFFFGGGGGGGGGGGHHHHHHHHHHHHHHHHHHHHGGGGGHHHHHHHHHHHHHHHGGGGHHHHHHHHHHHHHGHHHHHGGGGGGGGGGGGGHHHHHHGHHHGGGGGGHHGHHGHHHHHHHHHHHHHHHHHGGHHHHHHHHHHHHHHHHHHGHGGGGHHHHHHGHHHHHHHHHHHHHHGHHHHHHHGHHHHGHHHHHHHHGHGHHHHHGGHGHHHHHHHHHHHHFHHHHGGGGGHGGHHHHGHFGFGGGGGGGGHHHHHHGGFCGGGGGHHHGGGGGFGGGGGGGGGGFFFFFFFCBAAA
@M02197:105:000000000-AN6RF:1:1103:20463:15423 1:N:0:1
GAGGCTGATTTATCCTCCGCTTATTGATATGCTTAAGTTCAGCGGGTAGTCCTACCTGATTTGAGGTCAAAAGTCAATAAGGAAGACGCCAGAAGGCATCGACGCATTAGAGGCACGGGACCGTTCATTCATGCACTTCGGCGAGCGGCGATCATTATCACGCCAAAAGCCTTGTCATGCATAGTCAAAAGTCGACCGCAAGCCCATTCATTTCAGGGGAGCCCGAGTCCTAGACGAGAAGTCCAGATCTCCGGCAGCCCCCACTATCCAAGCACCCTTTCGAAGCAGATCGAGAGGGGTTGAGAATTTACTGACGCTCAAACAGGCATGCTCCTCGGAACACCGAGGAGCGCAAGGTGCGTTCAAAGATTCGATG
+
CCCCCDFFFFFFGGGGGGGGGGGHHHHHGGHHHHHHHHHHHHHGGGGGEHHHHHHHHHHHHHHHGHHHHHGHHHHHHHHHHHHHHHHGGGGGHHHHHHHHGHGGGGGGHHHHGGGHGGGGGGGG/FGHHHHHHHHHHHHGGGGGGGGGGGGGGGHHGGGGGGGGGGGGGGGGGGGGGGGGGGGGGGGGGGGGFGGGGGGGGGGGGGGHHFHFHGHGGGHGGGGGHHGHHGHHGFGHHHHHHHGHHHHCGGGGHGGGGCGHHHHHHHHGHHGGEHGHGGHHGHHHFGHHGHFGBGGGGHHHHHHHGHHHHGGGGGGHEHHFHHGHHGHHHHFE?GGFGHFGGDGGHGGGGGGHHGGGGGGGCGGGFFFCFFFBAAA?
@M02197:105:000000000-AN6RF:1:1103:17697:15390 1:N:0:1
GAGGCTGATTTATCCTCCGCTTATTGATATGCTTAAGTTCAGCGGGTAGTCCTACCTGATTTGAGGTCAAAAGTCAATAAGGAAGACGCCAGAAGGCATCGACGCATTAGAGGCACGGGACCGTTCATTCATGCACTTCGGCGAGCGGCGATTATTATCACGCCAAAAGCCTTGCCATGCATAGTCAAAAGTCGACCGCAAGCCCATTCATTTCAGGGGAGCCCGAGTCCTAGACGAGAAGTCCAGATCTCCGGCAGCCCCCACTATCCAAGCACCCTTTCGAAGCAAATCGAGAGGGGTTGAGAATTTACTGACGCTCAAACAGGCATGCTCCTCGGAACACCGAGGAGCGCAAGGTGCGTTCAAAGATTCGATGACTCAC
+
CCCCCCFFFFFFGGGGGGGGGGGHHHHHHHHHHHHHHHHHHGHGGGGGGHHHHHHHHHHHHHHHGHHHHHHHHFGHHHGHHGHHHHHGGGGGHHHHHHHHGGGGGGGGHHHGHGGHGGGGGGGGGHHHHHHHHHHHHHHGGGGGGGGGGGGGHGHHGGGGGGGGGGGGGGGGGGGGGGGGGGGGGGGFFFFFGGGGGGGGGGGGGGGGGGGFGGHGGGFGGGGGHHHHFFGHGGGGHHHGHHGHHHGGGGGGHGGGGGGEHGHHHHHGHHHGFFGGGGHEGHHHHHGGHHGHGGGGGHGHHHHGHHFFGFDDGE?HGHHHHHHFGGHHHHGGGGGFHFGGGGGGGHGGGGGHHHHGGGGHGGGGGGGGGGFFFFFFFCBBAA
@M02197:105:000000000-AN6RF:1:1103:12033:15421 1:N:0:1
GAGGCTGATTTATCCTCCGCTTATTGATATGCTTAAGTTCAGCGGGTAGTCCTACCTGATTTGAGGTCAAAAGTCAATAAGGAAGACGCCAGAAGGCATCGACGCATTAGAGGCACGGGACCGTTCATTCATGCACTTCGGCGAGCGGCGATCATTATCACGCCAAAAGCCTTGTCATGCATAGTCGAAAGTCGACCGCAAGCCCATTCATTTCAGGGGAGCCCGAGTCCTAGACGAGAAGTCCAGATCTCCGGCAGCCCCCACTATCCAAGCACCCTTTCGAAGCAAATCGAGAGGGGTTGAGAATTTACTGACGCTCAAACAGGCATGCTCCTCGGAACACCGAGGAGCGCAAGGTGCGTTCAAAGATTCGATGATTCAC
+
CCCCCCFFFFFFGGGGGGGGGGGHHHHHHHHGHHHHCGHHHHHGGGEGGHGHHHHGHHHHGHHGGHHHFHHHHHHHHHHHHGHHHHHGGGGGHHHHHHHHGHGGGGGGHGHHHGFHGGGGGGGDGHHHHHHHHHHHHHHGGGGGGGGGGGGGGGHHGGGGGGGGGGGGGGFGGGGGGGGGGGGGGGGFFFFBFFFFFFFFFFFFFFFFFFGGFGGFBFGFFFGFFFFFFGGFFFFFDGFFFDGHGHFFCCCGHFD/GGGGGHHC?F2DHFG?/0/GEAHGGFFHHHGHHEGHHGGGGHHGHGHHFHHHHHGGGGGGGHGHHHHHHHGHHHGGFGDGHFE2GGGGHHGEEC?GHHHGGGGHGGGGFGGFGGFFFFFFFBBBAA
@M02197:105:000000000-AN6RF:1:1103:19755:15756 1:N:0:1
GAGGCTGATTTATCCTCCGCTTATTGATATGCTTAAGTTCAGCGGGTAGTCCTACCTGATTTGAGGTCAAAGGTCAATAAGGAAGACGCCAGAAGGCATCGACGCATTAGAGGCACGGGACCGTTCATTCATGCACTTCGGCGAGCGGCGACCATTATCACGCCAAAAGCCTTGTCATGCATAGTCGAAAGTCGACCGCAAGCCCATTCATTTCAGGGGAGCCCGAGTCCTAGACGAGAAGTCCAGATCTCCGGCAGCCCCCACTATCCAAGCACCCTTTCGAAGCAAATCGAGAGGGGTTGAGAATTTACTGACGCTCAAACAGGCATGCTCCTCGGAACACCGAGGAGCGCAAGGTGCGTTCAAAGATTCGATGATTCAC
+
BBBBB@FFFFFFGGGGGGGGGGGHHCHHHHHGGHGHFHHGHGH?EGGGGHHHGHHHHFHHHHHHEFHHHHHHFGGGFHGHHFFHHHHGGGGGHFHHGHFHGHGGGGGGHEGFHGGHGGGGGGCDFHGHGHGFHHHHHHHADFGGGGGGGGGGGGGGGGGGGGGGGFFBFGFFGGGGGGFFGGGFFFFFFFFGGGFGGGGGGGGFFGGGFFFGHGHGFCHGGFGGHHFHHHGFGGGGFDEHHHHHGHHGCGGGHGDCCCGHHHHFFFGGFHHGGFGHGEGGGHEGHEGHHFGHFFFEEFGHHHFHEHFHGFEGEEEGFEHFGFGHHFF3HHFGGGFEFFGGEEEGHGEDGGGHFFF2E?DFG5CGGGGGGGFFFDFDFAAA>3
@M02197:105:000000000-AN6RF:1:1103:6671:15689 1:N:0:1
GAGGCTGATTTATCCTCCGCTTATTGATATGCTTAAGTTCAGCGGGTAGTCCTACCTGATTTGAGGTCAAAAGTCAATAAGGAAGACGCCAGAAGGCATCGACGCATTAGAGGCACGGGACCGTTCATTCATGCACTTCGGCGAGCGGCGATCATTATCACGCCAAAAGCCTTGTCATGCATAGTCAAAAGTCGACCGCAAGCCCATTCATTTCAGGGGAGCCCGAGTCCTAGACGAGAAGTCCAGATCTCCGGCAGCCCCCACTATCCAAGCACCCTTTCGGAGCAAATCGAGAGGGGTTGAGAATTTACTGACGCTCAAACAGGCATGCTCCTCGGAACACCGAGGAGCGCAAGGTGCGTTCAAAGATTCGATGATTCAC
+
AABBCCFFFFFFGGGGGGGGGGGHHHHHGHHHHHHHHHHHHHHGGGGGGHHHHHHHHHHHHHHHGHGFBFGHHHHHHHHHHHGHGHHGGGGGHFHHHHHHGHGGGGGGHHHHGGGHGGGGGGGGGHHHHHHHHHHHHHHGGGGDFFGACFGGGGHHGGGGGGG9GGGGGGGGGGGGGGGGGGGGGGGGFFFGGGGFFGFFFFF7GFFFGGFFFFFGGGFFADFFGFFFFFFGFGGHHHHGCF1DG>HGCCCCG//CC/GHHG2GGHGGFFHEF?FF?E>CEHGEHDFBGEGHHEGGGHHHFF4GBHF4GHEAA1>FF53@5B3FGF3DCA100E1?GEEE?GE2HHFGE22GBFGE?GGHFGGGEFGGGGCFFFFFFBAA>3
@M02197:105:000000000-AN6RF:1:1103:13153:15678 1:N:0:1
GAGGCTGATTTATCCTCCGCTTATTGATATGCTTAAGTTCAGCGGGTAGTCCTACCTGATTTGAGGTCAAAAGTCAATAAGGAAGACGCCAGAAGGCATCGACGCATTAGAGGCACGGGACCGTTCATTCATGCACTTCGGCGAGCGGCGATCATTATCACGCCAAAAGCCTTGTCATGCATAGTCAAAAGTCGACCGCAAGCCCATTCATTTCAGGGGAGCCCGAGTCCTAGACGAGAAGTCCAGATCTCCGGCAGCCCCCACTATCCAAGCACCCTTTCGAAGCAAACCGAGAGGGGTTGAGAATTTACTGACGCTCAAACAGGCATGCTCCTCGGAACACCGAGGAGCGCAAGGTGCGTTCAAAGATTCGATGACTCAC
+
A11AAAFF133DG33FGBAA1EEGFHD33FBFGHGGHHHFFHHGGCEE/BB2DAA0FF0GGFH2FCA0B11G01@F2DGHHFFG0EFA/EFGF0FAGGHHGHC//@EEGBEG0?F0E/C<BFCGCHFFHHHFGHHHFFHGACGCG-<BAF@FCCFHGGBBFF@BBFFBBA8FF;FFFBFFEFFFFFFGFFFBF@C@@C-@FCABGGGFFF9FB9BBC.@CA?E.GFHHFDGF/FEHFHFBGBGDDD0CCC?CGGF?C?/C0BGFEGHCGF1/?0E0</GECHGF1>/>EEEFG>E?ECHHHEHGFB2@@FCGEE?F/BG@GFHGHHGF/A?EEE/AGBEEGGGGGB?EE00F11HEEECFFGG3GGG1FFCB3FF1BAAAAA
@M02197:105:000000000-AN6RF:1:1103:28410:15879 1:N:0:1
GAGGCTGATTTATCCTCCGCTTATTGATATGCTTAAGTTCAGCGGGTAGTCCTACCTGATTTGAGGTCAAAAGTCAATAAGGAAGACGCCAGAAGGCATCGACGCATTAGAGGCACGGGACCGTTCATTCATGCACTTCGGCGAGCGGCGATCATTATCACGCCAAAAGCCTTGTCATGCATAGTCAAAAGTCGACCGCAAGCCCGTTCATTTCAGGGGAGCCCGAGTCCTAGACGAGAAGTCCAGATCTCCGGCAGCCCCCACTATCCAAGCACCCTTTCGAAGCAAATCGAGAGGGGTTGAGAATTTACTGACGCTCAAACAGGCATGCTCCTCGGAACACCGAGGAGCGCAAGGTGCGTTCAAAGATTCGATGACTCAC
+
BCCBCBFFFFFFGGGGGGGGGGGHHHHHHHGHHHHHHHHGHHHGGGGGGHHFHGHHHHHHHHHHGHHHHHHHHHHHHHHGHHHHHHHGGGGGHHHHHHHHGHGGGGGGHHHHHGGHGGGGGGGGGHHHHHHHHHHHHHHGGGGCGGGGGGGGGGHHGGGGGGGGGGGGGGGGGGGGGGGGGGGGGGGGGFFFFGFFFFFGGGGGFFFFFGGGFGGGGFFGGGFGHHHHGFFEFGGHHHFHHFFGGHHGGFCCFGGGFCGEGFGGHHHGHHHGFFDHGGGFEHGEHHGHHHGHGGGGGHGHHHHHFGBHHFGGGGGHFGHHGHHHHGFFFHE?GGGGHFDEEAGDHHDEA?FHHCFEE2EAGGGFFFGGGGFFFFFFFAAA>A
@M02197:105:000000000-AN6RF:1:1103:4715:15778 1:N:0:1
GAGGCTGATTTATCCTCCGCTTATTGATATGCTTACTTCCTCTAAATGACCAAGATCCTCCGCTTATTGATATGCTTAAGTTCAGCGGGTATCCCTACCTGATCTGAGGTCACCCAAACTAACAATGGGTGGGTTCAGGCAAGTACAATTATAGTAAGCTCAGCGACTTTATTCATTATTACGCCTGGCTCAGATATAAACTATACTGCCATATACATTTCTGAAGGGCACCTCTATAAATGAGGGGCCTCTCCAAACAAATCCAAACATTATAAAATAATGCTTGAGAAGATGGGAGAGTTGACGCTCAAACAGGTATGCCCTATGGAATACCATAGGGCGCAATGTGCGTTCAAAGATTCGATGATTCAC
+
BABABBFFFFFFGGGGGGGG?EGHFHHHHHHGHHDFHHHHHHHHHHHHHHHHHHHGHHHHHGGGGGHGHFHFHHHHHHHGHHHHHHGGGEEHHHHHHHHHHHHHHHGHGHHHHHHGHHHHHHHHHHHHHGGFGGGHHGHHHHGHHHHHHHHHHHHHHHHHHHGHGGGGHHHHHHGHHHHHHHGGHFHHHGHHHHHHHHHHHHHHHHHHHGFHHHHHHGHHHHGGGGFGGGGGHGGHHFHHHGH?GGE>A3CFEHHHHGHHHEGHFHGHFHHHHHHHHHHHHHGBDGDFFHHFCF33DD5E1FAE0FGFFHGF3FHGGFFGGHGHHGEB5GCHHGGHGEEE?HFFHEA2?FFCGGGGGEFGCFDFFFFBBBBB
@M02197:105:000000000-AN6RF:1:1103:4509:15774 1:N:0:1
GAGGCTGATTTATCCTCCGCTTATTGATATGCTTAAGTTCAGCGGGTATCCCTACCTGATCTGAGGTCACCCAAACTAACAATGGGTGGGTTCAGGCAAGTACAATTATAGTAAGCTCAGCGACTTTATTCATTATTACGCCTGGCTCAGATATAAACTATACTGCCATATACATTTCTGAAGGGCACCTCTATAAATGAGGGGCCTCTCCAAACAAATCCAAACATTATAAAATAATGCTTGAGAAGATGGGAGAGTTGACGCTCAAACAGGTATGCCCTATGGGATACCATAGGGCGCAATGTGCGTTCAAAGATTCGATGATTCAC
+
A@AABAFFBDF5GGGGDFGFGGEFDGHHHGFGHFHFGHHHCHHD?FEEHFFHHHHHHGHHHHHFHGHGFHHGG1FGDGHEGGFHGEHFC?EGGHFFHHGGHHHHHHHGDHHHFHHHHHHBGGEE6GHGHHHHHHFHHHHHHGHHGDGGFGGHHHHGHHGHHGHHHHHHHHHHHHHHHHHGHHHFHEHGHHHHHHHHHHHGFGGDEGGHHGHHHGHHHGGFFHGHHHHGGEGGFHHFGHHHEHHHFFHFFGBFF1HHHGCGGEGFDGHGDBAA1FHFBFHHEHHGB1GBG1AE0EGEECHFHGEEA0FCFBFFGGGGF1F3FFFFAA1>?
@M02197:105:000000000-AN6RF:1:1103:25909:16085 1:N:0:1
GAGGCTGATTTATCCTCCGCTTATTGATATGCTTAAGTTCAGCGGGTATCCCTACCTGATCCGAGGTCAACCTTAAAAAATTAGGGGTTGCTGGCAAGTAGACCTACCGGACTCAATCGCGAGGAGTATTACTACGCGTAGAGCCGACAGGCACCGCCACTGATTTTAGGGGCCGCGAAACCGCGAACCCCAATACCAAGCGAGAGCTTGAGTGGTTATAATGACGCTCGAACAGGCATGCCCCCCGGAATACCAGAGGGCGCAATGTGCGTTCAAAGATTCGATGACTCAC
+
CBCBCBFFFFFFGGGGGGGGGGGHHHHHHHHHHHHHHHHHHHGGGGGGHFHHHHHH:0H;HGH:G?8HHH.H<<HHHHHGH<<HHHGG;:::HH9HHG;H<<HH;:H:GGGG;HH;<<G:G9FGGG?GHH<H<;:G:::GG;HHH:::G;;;<HGGGGGGHGGGGGGGGGGGGGGGGGGGGGGFFFFFHHGHFHHGGHGGGHHFFHHHHHGGHGHHFHHHHGGGFFHHGHGGFHHEHHGGGGGFEFFFFHGAFFHGGGGGGGHHHGGEGHGGGGGFGGGGFFFFFFFBBBAB
@M02197:105:000000000-AN6RF:1:1103:9263:16151 1:N:0:1
GAGGCTGATTTATCCTCCGCTTATTGATATGCTTAAGTTCAGCGGGTAGTCCTACCTGATTTGAGGTCAAAAGTCAATAAGGAAGACGCCAGAAGGCATCGACGCATTAGAGGCACGGGACCGTTCATTCATGCACTTCGGCGAGCGGCGATCATTATCACGCCAAAAGCCTTGTCATGCATAGTCAAAAGTCGACCGCAAGCCCATTCATTTCAGGGGAGCCCGAGTCCTAGACGAGAAGTCCAGATCTCCGGCAGCCCCCACTATCCAAGCACCCTTTCGAAGCAAATCGAGAGGGGTTGAGAATTTACTGACGCTCAAACAGGCATGCTCCTCGGAACACCGAGGAGCGCAAGGTGCGTTCAAAGATTCGATGACTCAC
+
CBCCCCFFFFFFGGGGGGGGGGGHHHHHHHHHHHHHGHHHHHHGGGGGGHHHHHHHHHHHHHHHGHHHGHHHHHHHHHHHHHHHHHHGGGGGHHHHHHHHGHGGGGGGHGHHHGGHGGGGGGGGGHHHHHHHHHHHHHHGGGGGGGGGGGGGGGHHGGGGGGGGGGGGGGGGGGGGGGGGGGGGGGGGGFFFFFFGGGGGGGGGGGGGGGGGGGHGFGHGGGGGHHHHGHHHGGGHGHHHHHGHHHHGGGCGHGGGGGGHHFHHHHGGHHHGGHGHGGFHGHHHHHGHHHGHHGGGGHHHHHHHHHHHHHGGGGGHGHGHHHGHHGHHHHGGGGGGHGGGGGEGHHGGGGGHHHHGGGGHGGGGGGGGGGFFFFFFFAA3AA
@M02197:105:000000000-AN6RF:1:1103:15820:16261 1:N:0:1
GAGGCTGATTTATCCTCCGCTTATTGATATGCTTAAGTTCAGCGGGTATCCCTACCTGATCCGAGGTCAAACTTAAAAGAAGCTTAATGGGAGGAGGCCTGCCAGAATCGCGACGCAATGTGCTGCGCACGAAGCCAACATACCGGCTGCCAATGAATTTAAGGCGAGTCCACGCGCTGAGGCGGAACAAACACCCAACACCAAGCAGAGCTTGAATGATTAAATGACGCTCGAACAGGCATGCCCAACGGAATACCGAAGGGCGCAATGTGCGTTCAAAGATTCGATGACTCAC
+
CDDDCCFFFFFFGGGGGGGGGGGHHHHHHHHHHHHHHHHHHHHGGGGGHHHHHHHHHHHHHHHGGGGHHHHHHHHHHHGGHHHHHHHHHHHHGGGGGGGHGHHHHHHHHHGGGGGGGGGHHHHHHGGGHGHHHHHHHHHGHHHHHDGGHGHHHHHHHHHHHHHHHHHHGGGGGGGHHHGGGGGHHHHHHGFFGGHHGGFFGHHHHHHHHHHHHHHHHHHHHHHHGGGGGHHGHHHHHHHHHHHGHGHHHHGHGHFGHHHGGGGGHHHHGGGGGGGGGGGGGGGFFFFFFFCCCCB
@M02197:105:000000000-AN6RF:1:1103:25561:16252 1:N:0:1
GAGGCTGATTTATCCTCCGCTTATTGATATGCTTAAGTTCAGCGGGTAGTCCTACCTGATTTGAGGTCAAAAGTCAATAAGGAAGACGCCAGAAGGCATCGACGCATTAGAGGCACGGGACCGTTCATTCATGCACTTCGGCGAGCGGCGATCATTATCACGCCAAAAGCCTTGTCATGCATAGTCGAAAGTCGACCGCAAGCCCATTCATTTCAGGGGAGCCCGAGTCCTAGACGAGAAGTCCAGATCTCCGGCAGCCCCCACTATCCAAGCACCCTTTCGAAGCAAATCGAGAGGGGTTGAGAATTTACTGACGCTCAAACAGGCATGCTCCTCGGAACACCGAGGAGCGCAAGGTGCGTTCAAAGATTCGATG
+
CCCCCCFFFFFFGGGGGGGGGGGHHHHGHHHHHHHHHHHHHHHGGGGGFHHHHHHHHHHHHHHHGHGHHHHHHHHHHHHHHHHHHHHGGGGGHHHHHGHHGHGGGGGGHHHHHGGHGGGGGGGGGHHHHHHHHGHHHHHGGGGGGGGGGGGGGGHHGGGGGGGGGGGGFGGGGGGGGGGGGGGGGGGFGGFFFGGGFGGGGGGFGGGHHHHHHGHGGGHFFGFGHHHFHFHHGGGHHGHHHHHHHHHGGGGFHGGGGGGEHHHHHHHGHHHGFGGHGGHHGHHHHHGHHHGHHGGGGHHHHHGHHFHHHHGGGGGHGHHHHGEHHFHHHHECCGGDHHGGGE?FGHGGGGGHHHGGGGGGGGGFFFFBFFFCCBBC
@M02197:105:000000000-AN6RF:1:1103:28705:16469 1:N:0:1
GAGGCTGATTTACCTCCGCTTATTGATATGCTTAAGTTCAGCGGGTAGTCCTACCTGATTTGAGGTCAAAAGTCAATAAGGAAGACGCCAGAAGGCATCGACGCATTAGAGGCACGGGACCGTTCATTCATGCACTTCGGCGAGCGGCGATCATTATCACGCCAAAAGCCTTGTCATGCATAGTCAAAAGTCAACCGCAAGCCCATTCATTTCAGGGGAGCCCGAGTCCTAGACGAGAAGTCCAGATCTCCGGCAGCCCCCACTATCCAAGCACCCTTTCGAAGCAAATCGAGAGGGGTTGAGAATTTACTGACGCTCAAACAGGCATGCTCCTCGGAACACCGAGGAGCGCAAGGTGCGTTCAAAGATTCGATGACTCAC
+
BBBBBCFFFFFFGGGGGGGGGGHHHHHGHHGHHHGHHHHHFHGGGFGGHHHGHHHHGHGHHGFGGFHHHHHG3FGHFHHGHFHHHHGGGEEFHHHHGHHDFFCGGGGHHGHHGGHGGGGGGGGCHHHHFHFHHHHHHGGDGGFGGGGEGGGGGHGGGGGGGGGGGGGGGFGGGGGGGGGGGGGGGGGGBFBFFFGFFFGGFGGGGFGGFFFFFFDFFGGGGGGHHHHGHHHGEGGHHHHHHHFHHHCGCCCFFGCCGCHHHFHGFFGHHGE?0GHDGHGGHHHHHGHHFGHHGGFGHHHHGHHHHHHHHFFGGGGGHHFHFHFFBHGHHGGFCGEHHGGGGGEHHGGGGFHGBHCFEGHGGGGGGGFGGFFFFFFFBBBBB
@M02197:105:000000000-AN6RF:1:1103:25237:16346 1:N:0:1
GAGGCTGATTTATCCTCCGCTTATTGATATGCTTAAGTTCAGCGGGTAGTCCTACCTGATTTGAGGTCAAAAGTCAATAAGGAAGACGCCAGAAGGCATCGACGCATTAGAGGCACGGGACCGTTCATTCATGCACTTCGGCGAGCGGCTATCATTATCACGCCAAAAGCCTTGTCATGCATAGTCGAAAGTCGACCGCAAGCCCATTCATTTCAGGGGAGCCCGAGTCCTAGACGAGAAGTCCAGATCTCCGGCAGCCCCCACTATCCAAGCACCCTTTCGAAGCAAATCGAGAGGGGTTGAGAATTTACTGACGCTCAAACAGGCATGCTCCTCGGAACACCGAGGAGCGCAAGGTGCGTTCAAAGATTCGATGACTCAC
+
BCCCDDFFFFFFGGGGGGGGGGGHHHHHHHGHHHHHHHHHHHHGGGGGGHEHHHGHHGFHHHHHGHHHHHHHHFHHHHHHHHHGHHHGGGGGHHHHHHHHGHGGGGGGHGHGHGGHGGGGGGGGGHHHHHHGHHHHHHHGGGGGGGGGGGGHHHHHHHHHHGGGGFHGGGFGGGGGHHGGGHGGGGGGGGGGFGGGGFGGGGGGFFFGFHFFGHHHFFHFGFFFHGHHGHHHGGGHFGHHHHGHHHHGGGCGHGGGGGGHHFGHHHHGHHHE?BGHGGGHGGHHHHGHFFGHHGGGGGHHGHHHHGHHHGGGFGGGGGHHHGHHHHHHHHGFGGCGHHGEGGGGFHEEECGHHHHGGGGGGGGGGGGGGGFFFFFFFBBABA
@M02197:105:000000000-AN6RF:1:1103:23421:16706 1:N:0:1
[truncated: 7,670,273 more chars]
