# Supplementary material for: Ectomycorrhizal fungal communities associated with Larix gemelinii Rupr. in the Great Khingan Mountains, China
Source: PeerJ. 2021 Apr 15;9:e11230. doi: 10.7717/peerj.11230 (PMC8053382; doi:10.7717/peerj.11230)
Supplement: Supplemental Information 16 [file peerj-09-11230-s016.zip › SHWL/K37.fastq]

@M02197:105:000000000-AN6RF:1:1101:18483:1623 1:N:0:1
TGTAGTATAGGCTCCTCCGCTTATTGATATGCTTAAGTTCAGCGGGTAGTCCTACCTGATTTGAGGTCAAATTGTCAGAAGCTGTCTCAAAAGAGACCCTTTAGAAGCTGAACCCCATTTATAAAGCTGCTCTTCACAAATGGCGTAGATAATTATCACACCAAAGCAAGGCAACAAAGGTCCCGCTAATGCATTTCAGGAGAGCCGACTTCTGAGAAGCCCGCATACTCCCACATCCAAGCCTGATCAACAGAAAAAGCTGAAAAGGTTGAGAATTTCATGACACTCAAACAGGCATGCTCCTCGGAATACCAAGGAGCGCAAGGTGCGTTCAAAGATTCGATGACTCAC
+
BCCCCFFFFFFFGGGGGGGGGGGHHHHHHHHHHHHHHHHHHHHGGGEEGHHHHGHHGHHHHHHHGHHHGHFHHHHHHHHHHHGHHHHHHGHHHGHHHGHHHHHHGHHHHHGHHHGGGHHHHHHHHHGHHFHHHHHHHHHFHHHHGGGGGHHHHHHHHHHHHGHHHHHHHHGHHHHHHHHHHFHHHGGGHHHHHHHHHHHHHGHGHHGHGHGHGHHHHGGGGEHHHHGGHGHGHHHHGGGHHGHHGF4HHHHHHHHHHGGGHHHHHHGHHHHHGFGFFGHHHHHHHGHHHHHHGHHHGHHGGFGGGHHHFGGHHHFGGGGGHHHHGGGGHGGGGGGGGGGFFFFFFFBCAAA
@M02197:105:000000000-AN6RF:1:1101:14918:1397 1:N:0:1
TGTAGTATAGGCTCCCCGCTTATTGATATGCTTAAGTTCAGCGGGTAGTCCTACCTGATTTGAGGTCAAATTGTCAGAAGCTGTCTCAAAAGAGACCCTTTAGAAGCTGAACCCCATTTATAAAGCTGCTCTTCACAAATGGCGTAGATAATTATCACACCAAAGCAAGGCAACAAAGGTCCCGCTAATGCATTTCAGGAGAGCCGACTTCTGAGAAGCCCGCATACTCCCACATCCAAGCCTGATCAACAGAAAAAGCTGAAAAGGTTGTGAATTTCATGACACTCAAACAGGCATGCTCCTCGGAATACCAAGGAGCGCAAGGTGCGTTCAAAGATTCGATGATTCAC
+
A?AABFFFFFFFGGFG?ECF?EHHHHHHHHFHHHHHHHHHHGGGGEEGHEHBGHHHHHEFGHHGHFGHHHHHHHHGHHHFEHHGGHHHHBHHGHFGFAGGHHHHHHGGHHHHGFGGHHGGHFHHGHHHHHFHGHHGHGHGGHHGGGGGGHHHHHGGGHHHHHHHHHHHGHHHHHGHFHHGGGGHHGHHHHHHHGHHHHHHGGFAGGGGGGGGGHHGGGFGGHHHFGGGGFHGGGGFEHHHGHHHFBGHHHHHHHHHGHHHHHHHFDGHGBHGHFFHEHHFHGFACGFGGHFGC3GHFHE0GGGHFHHHHGHGGFE?GFEHHFHFCGGHGGFCGGGGFFCFFFFBFBA@BB
@M02197:105:000000000-AN6RF:1:1101:11039:2425 1:N:0:1
TGTAGTATAGGCTCCTCCGCTTATTGATATGCTTAAGTTCAGCGGGTAGTCCTACCTGATTTGAGGTCAAATTGTCAGAAGCTGTCTCAAAAGAGACCCTTTAGAAGCTGAACCCCATTTATAAAGCTGCTCTTCACAAATGGCGTAGATAATTATCACACCAAAGCAAGGCAACAAAGGTCCCGCTAATGCATTTCAGGAGAGCCGACTTCTGAGAAGCCCGCATACTCCCACATCCAAGCCTGTTCAACAGAAAAAGCTGAAAAGGTTGAGAATTTCATGACACTCAAACAGGCATGCTCCTCGGAATACCAAGGAGCGCAAGGTGCGTTCAAAGATTCGATGATTCAC
+
CCCCCFFFFFFFGGGGGGGGGGGHHHHHHHHHHHHHHHHHHHHGGGGGGHGHHHHHHHHHHHGHGHHHHHGHHHHHHHHHHHHHHGHHHHHHFGHHHGHHHHHHHHHHHHHHHHGGGHHHHHGHHHGHGHHHHHHHHHHHHHHGGGGGGHHHHHHHHHHHHGHHHHHHHHGHHHHHHHHGHHHHHHHGHHHHHHHHHHHFHGHGGHGHGGGGGGHGGGGGGGGHHGGGHGHHHHHGGGHFGHHHHHHHHHGHHHHHHFHGGFHHGHHHHHHHHHHHHHHHHEHEHGHHHHHHHFGHHHGGGGGGHHHHHHHHHGFEGGGGHHHHGGGGHGGGGGGGGGGFFFFFFFCCBBB
@M02197:105:000000000-AN6RF:1:1101:11786:2587 1:N:0:1
TGTAGTATAGGCTCCTCCGCTTATTGATATGCTTAAGTTCAGCGGGTAGTCCTACCTGATTTGAGGTCAAATTGTCAGAAGCTGTCTCAAAAGAGACCCTTTAGAAGCTGAACCCCATTTATAAAGCTGCTCTTCACAAATGGCGTAGATAATTATCACACCAAAGCAAGGCAACAAAGGTCCCGCTAATGCATTTCAGGAGAGCCGACTTCTGAGAAGCCCGCATACTCCCACATCCAAGCCTGATCAACAGAAAAAGCTGAAAAGGTTGAGAATTTCATGACACTCAAACAGGCATGCTCCTCGGAATACCAAGGAGCGCAAGGTGCGTTCAAAGATTCGATGACTCAC
+
A@AABFFFFFFFBGGGGGGGGGGHHHHGHHHHHHHHHHHHHGHGGFGGGHHHHHHHGHHHHHHGGHGHHHHHGGHHHEHHFHFFHHFGHHHHHGFHHGHHHHHHHGHHHHHHHHGGGHHHHHHHHHHHHHHHHHHHHHHHHHHHGGFFFHHHHGHHHHGHGGHHHHHHHHEHHHHHHGHHGHGHHHHFHHHHHHHHGHHHHGGGGHHHHHGHHHHHHGGGGGHHHHGGHGHGGGHHGGHHGGHHHHHHHHHHHHHHHHGHHHHHHHHHHHGHHHGBHHHHHHGFDGHHHHFHHGHHGHFGGGGGHHHHHHGHHHGGGGGEGHHHGGGGGGGGGGGGGGGFFBFFFFAAA>A
@M02197:105:000000000-AN6RF:1:1101:19351:2652 1:N:0:1
TGTAGTATAGGCTCCTCCGCTTATTGATATGCTTAAGTTCAGCGGGTAGTCCTACCTGATTTGAGGTCAAATTGTCAGAAGCTGTCTCAAAAGAGACCCTTTAGAAGCTGAACCCCATTTATAAAGCTGCTCTTCACAAATGGCGTAGATAATTATCACACCAAAGCAAGGCAACAAAGGTCCCGCTAATGCATTTCAGGAGAGCCGACTTCTGAGAAGCCCGCATACTCCCACATCCAAGCCTGATCAACAGAAAAAGCTGAAAAGGTTGAGAATTTCATGACACTCAAACAGGCATGCTCCTCGGAATACCAAGGAGCGCAAGGTGCGTTCAAAGATTCGATGATTCAC
+
BBABBFFFFDFFGCGGGGGGGGGFHHHHFHHHHHHHHHHHHHHGGGFFGFHHHHHHGHHHGHHHGHHGHHHHGHHHHEHHHHHHHHHHHHHHHGHFFGHHHHHHGHHHHFHHHHGGGGHHHHHHHGHHGHGHHHHHHHHGGGHGGGGGGGHHHHHHHHHHHHHHGHHHHFFHHHHHHHGFAGGFFGHHHHHHHHHHHHHHHGHGHHHHHHHGHHHHHGGGGGHGGHGGHGGHGGFGGGHHHHHEHHGHHHHHGG3HFHHHGHHHHGGBHHHHHHHGHHHHHHHHHGHHHFFHHGGGHHHGGGGGGEGBCHGHHFHDCGGEC5HFGGGGHFGGFGGGEBGBFFFFFFBBAAB
@M02197:105:000000000-AN6RF:1:1101:12103:3102 1:N:0:1
TGTAGTATAGGCTCCTCCGCTTATTGATATGCTTAAGTTCAGCGGGTAGTCCTACCTGATTTGAGGTCAAATTGTCAGAAGCTGTCTCAAAAGAGACCCTTTAGAAGCTGAACCCCATTTATAAAGCTGCTCTTCACAAATGGCGTAGATAATTATCACACCAAAGCAAGGCAACAAAGGTCCCGCTAATGCATTTCAGGAGAGCCGACTTCTGAGAAGCCCGCATACTCCCACATCCAAGCCTGATCAACAGAAAAAGCTGAAAAGGTTGAGAATTTCATGACACTCAAACAGGCATGCTCCTCGGAATACCAAGGAGCGCAAGGTGCGTTCAAAGATTCGATGATTCAC
+
BCBBBFFFFFFFGGGGGGGGGGGHHHHHHHHGHHHHHHHHHHHGGGEEFHHHHHHHHHHHHHHHGHHHHHHHHHHHHGHHHHGHGHHHHHHHHGHHHGHHHHHHHHHHHHHHHHGGGHHHHHHHHGHGHHHHHHGHHHHHHHHGGGGGGHHHHHHHHHHHHGHHHHHHFFHHHHHHGGHGFGHHGHHHGHHHHHHHHHHHHGHGHHGGGGGGHHHHHGGGGGGHGGGGGGGGGGGGGGHHHGFHHGGFHHHGHHHHHGHHFGHHHHHHGFHHHHHBHHGHGHGGDEGHHHFFHHHHHHGGGGGGHHHHHHHHHHHGEEGCGGHHGGGGHGGGGGGGFFGFFFFFFFBAAAA
@M02197:105:000000000-AN6RF:1:1101:11331:2991 1:N:0:1
TGTAGTATAGGCTCCTCCGCTTATTGATATGCTATCTTACTTCCTCTAAATGACCAAGATCCTCCGCTTATTGATATGCTTAAGTTCAGCGGGTAGTCCTACCTGATTTGAGGTCAAATTGTCAGAAGCTGTCTCAAAAGAGACCCTTTAGAAGCTGAACCCCATTTATAAAGCTGCTCTTCACAAATGGCGTAGATAATTATCACACCAAAGCAAGGCAACAAAGGTCCCGCTAATGCATTTCAGGAGAGCCGACTTCTGAGAAGCCCGCATACTCCCACATCCAAGCCTGATCAACAGAAAAAGCTGAAAAGGTTGAGAATTTCATGACACTCAAACAGGCATGCTCCTCGGAATACCAAGGAGCGCAAGGTGCGTTCAAAGATTCGATGATTCAC
+
AABBB5FFFFFFGGGGGGGGGGGHHHHHGHHFHHFHHHHGHHHHHHHHHHHHHHHGHHHGHHHHHGGGGGHHHHHHHHHHHFHGHHHHHGGGGEEGHHHHHHHHHGHHHFFGHHHHHHHHHHHHHHHGHGHHHHHHHHHHGHHHGHHGHHHHHHHHHHFHHGGGHHHHHHGHHHHHHHHGHHHHHHHHHHHGFFGGHFHHHHHHHHHHGHHHHHHHHGHHHHHHHGGGGGFGGGGHHFHHGGFFGGFHGGFCGHDFGHGBGHFHGGGGCHGGBEGHGHHHHHHGGGHHHHGBHHHHHHHGHHHHHHHHHHHHHHHHHHHHHHHEHHHHHGF5FHHHHFHHHHHHHHEGGGGHFFHFDBHGHHEE2?CGHHHCGGCGGGGGGGGCGGBFFFFF5AA3>A
@M02197:105:000000000-AN6RF:1:1101:10658:3124 1:N:0:1
TGTAGTATAGGCTCCTCCGCTTATTGATATGCTTAAGTTCAGCGGGTAGTCCTACCTGATTTGAGGTCAAATTGTCAGAAGCTGTCTCAAAAGAGACCCTTTAGAAGCTGAACCCCATTTATAAAGCTGCTCTTCACAAATGGCGTAGATAATTATCACACCAAAGCAAGGCAACAAAGGTCCCGCTAATGCATTTCAGGAGAGCCGACTTCTGAGAAGCCCGCATACTCCCACATCCAAACCTGATCAACAGAAAAAGCTGAAAAGGTTGAGAATTTCATGACACTCAAACAGGCATGCTCCTCGGAATACCAAGGAGCGCAAGGTGCGTGCAAAGATTCGATGATTCAC
+
ABAA3DBFF5FBGGFGFFEEF?EFEFHHHHCGFGHFGHHHDGG?AEEGGHHFEGFFEDFHHHFGGHHHHEHHHEFFGH553FHFF3GHHFHF?1GFHEHGGGHHHHHBGGHGCFEEFFEHFGHHDDHH6BCDGBBGGHHCGHHACDC@FHHDHFDFF1:9FAGCCGGHCGAGGFDGGGGHDGGHGGGGFFFFHHGFHGHHHGHG?CBG<FEGFEHHHFBFGGG?1GEFFGG?FGGG>?1111@@@22GGBF@0HFFHHGHHFGGB0>BE@2F1@D1D2@@22@AHGGA1B1FAB1F1/////EEA2HGDDA1DB1A0E?EEGCF000A1A31F3FFA11B@3@B3@>111A
@M02197:105:000000000-AN6RF:1:1101:9635:3206 1:N:0:1
TGTAGTATAGGCTCCTCCGCTTATTGATATGCTTAAGTTCAGCGGGTAGTCCTACCTGATTTGAGGTCAAATTGTCAGAAGCTGTCTCAAAAGAGACCCTTTAGAAGCTGAACCCCATTTATAAAGCTGCTCTTCACAAATGGCGTAGATAATTATCACACCAAAGCAAGGCAACAAAGGTCCCGCTAATGCATTTCAGGAGAGCCGACTTCTGAGAAGCCCGCATACTCCCACATCCAAGCCTGATCAACAGAAAAAGCTGAAAAGGTTGAGAATTTCATGACACTCAAACAGGCATGCTCCTCGGAATACCAAGGAGCGCAAGGTGCGTTCAAAGATTCGATGACTCAC
+
BBBBB5BB@DDFFGGGGGGGGGGHHHGHGHFHHHHHHHHHHHHGGGEGGHHHHHHHBGFHHHFHEFHHHHHHHHHHHHHFHFGHHHHFHHGH3CFB2FHHGHH3FF3BGHFFGHGGGHEFFHFGBDBGGBGHGHEHHHGHFHHHGGGGGHHDGHHHHHHGHHGHHHBGHHGHFGHHGHFHFFCCCDGBFHHHHHFGHHHFGDGE/DG>FF9GFEHHHCBCF9HFGEGGHFHGCHGBGGFHEGF4FEBGEEFHHGHHGHHHG4HGGFFB5GHHGF5HGFEGHHHHHFBGHHGF53GHHECECGGEHGHHHGDHHFGEGEGCHHHHGGGGFFGGBGFFGGGFFFFFFFA@BBB
@M02197:105:000000000-AN6RF:1:1101:17615:4304 1:N:0:1
TGTAGTATAGGCTCCTCCGCTTATTGATATGCTTAAGTTCAGCGGGTATCCCTACCTGATCCGAGGTCAACCTTGAAAAATAGGGGGTTTGATGGCAGGACAATTGCACACACTCCGAGCGACAAGATAAACTTACTACGCCACGGAATATGCTATGATCCGCCTTTCAATTTCAGAAGGGAGAATGCTGGCATACTCTTCTTCCACAACCAAGCAAATATGCTTGAGAGGTATTTTATGACGCTCGAACAGGCATGCCTCCCGGAATGCCAGGAGGCGCAATGTGCGTTCAAAGATTCGATGACTCAC
+
CCBCCFFFFFFFGGGGGGGGGGGHHHHHHHHHHHHHHHHHHHHGGGGGHHHHHHHHHHHHHHHGGGGHHHHHHHHGFFHH;HHHHGGGGGGHHHHHHGGGHHHHHHHHHHHGGHHHHGGGHHHHHHHHHHHHHHHHHHHGGGHGHHHHGHHHHHHHHHHHHHGGGHHHHHHHHHHHHHHHHHHHHHGHHHHHHHHHGHHGGHHGGGGHHGHHHHHGHHHHHHHHHHHHHHHHGFFFFHGGGGGGHGHHHHHHHHHGGGEAGGHHHGHHHHHHHGGGGGHGHHGGGGGGGGGGGGGGGFFFFFFFCBBBB
@M02197:105:000000000-AN6RF:1:1101:17323:4562 1:N:0:1
TGTAGTATAGGCTCCTCCGCTTATTGATATGCTTAAGTTCAGCGGGTAGTCCTACCTGATTTGAGGTCAAATTGTCAGAAGCTGTCTCAAAAGAGACCCTTTAGAAGCTGAACCCCATTTATAAAGCTGCTCTTCACAAATGGCGTAGATAATTATCACACCAAAGCAAGGCAACAAAGGTCCCGCTAATGCATTTCAGGAGAGCCGACTTCTGAGAAGCCCGCATACTCCCACATCCAAGCCTGATCAACAGAAAAAGCTGAAAAGGTTGAGAATTTCATGACACTCAAACAGGCATGCTCCTCGGAATACCAAGGAGCGCAAGGTGCGTTCAAAGATTCGATGATTCAC
+
CCCCCFFFFFFFGGGGGGGGGGGHHHHHHHHHHHHFHHHHHHHGGGEGGHHHHHHHHHHHHHHHGHHHHHHHHHHHHHGHHHHHHGHHHHHHHGHHHGHHHHHGHHHHHHHHHHGGGHHHHHGHHHHHHHHHHHHHHHHHHHGHGGGGGHHHHHHHHHHHHHHHHHHHHHHHHGHHHHHHHHHHGGHHHHHHHHHHHHHHHGEGGHHGHGGHGHHGHGGGGGGHHGGGGGGGGHHHGGHHHHHHHHGHHHHGGHHHHHHHHHHHHHHHHFHHGFHEFFHHHHHHGGHHGHHHHHHEHHHDGGGGHHHHHHHGGHHGGGGGHHHHGGGGHGGGGGGGFGGBFFFFFFBBBBB
@M02197:105:000000000-AN6RF:1:1101:10712:4431 1:N:0:1
TGTAGTATAGGCTCCTCCGCTTATTGATATGCTTACTTCCTCTAAATGACCAAGATCCTCCGCTTATTGATATGCTCCTCCGCTTATTGATATGCTTACTTCCTCTAAATGACCAAG
+
FBBFBFHFFFFBGGGGGGGGGGHHHHHHHHHHHHHGHHGHHHGHHGHHHHHHEHGGHHHHHGGGGGHHHHHGHHHHHGHHHHHHHHHHHHHHHHHHHHHHHHFHHHHFHHFHHFHHH
@M02197:105:000000000-AN6RF:1:1101:23707:4565 1:N:0:1
TGTAGTATAGGCTCCTCCGCTTATTGATATGCTTAAGTTCAGCGGGTAGTCCTACCTGATTTGAGGTCAAATTGTCAGAAACTGTCTCAAAAGAGACCCTTTAGAAGCTGAACCCCATTTATAAAGCTGCTCTTCACAAATGGCGTAGATAATTATCACACCAAAGCAAGGCAACAAAGGTCCCGCTAATGCATTTCAGGAGAGCCGACTTCTGAGAAGCCCGCATACTCCCACATCCAAGCCTGATCAACAGAAAAAGCTGAAAAGGTTGAGAATTTCATGACACTCAAACAGGCATGCTCCTCGGAATACCAAGGAGCGCAAGGTGCGTTCAAAGATTCGATGATTCAC
+
CCCCCFFFFFFFGGGGGGGGGGGHHHHHHHHHHHHHHHHHHGHGGGGGGHHHHHHHHGHHHHHHGHHHHHHHHGHHHHHHHHHHHHHHHHHHHGHHHGHHHHHGHHGGHEHHHHGGGHHHHHHHHHHHHHHHHHHHHHHHHHGGGFGGGHHHHHHHHHHHHHHHHHHHHHGHHHHHHHHHHHHHGHHHGHHHHHHHHHHHHGGGHHHHHGGHGHHHHGGGGGGHHHGGHGHGGGHHGGHHGGGHHHHHHHHHHHHHHHHHGHHHHHHHHHHHHHHHHBHFFGG3FGHHHHHFHHHHHHGGGGGGHHHHGDEHHHHGGGGGHHHHGGGGHGFGGGGGGGGFFFFFFF@CBBB
@M02197:105:000000000-AN6RF:1:1101:22484:4734 1:N:0:1
TGTAGTATAGGCTCCTCCGCTTATTGATATGCTTAAGTTCAGCGGGTATCCCTACCTGATCCGAGGTCAACCTTGAAAAATAGGGGGTTTGATGGCAGGACAATTGCACACACTCCGAGCGACAAGATAAACTTACTACGCCACGGAATATGCTATGATCCGCCTTTCAATTTCAGAAGGGAGAATGCTGGTATACTCTTCTTCCACAACCAAGCAAATATGCTTGAGAGGTATTTTATGACGCTCGAACAGGCATGCCTCCCGGAATGCCAGGAGGCGCAATGTGCGTTCAAAGATTCGATGACTCAC
+
CCCCCFFFFFFFGGGGGGGGGGGHHGHHHHHHHHHHHHHHHHHGGGGGHHHHHHHHHHHHHHHGGGGHHHHHHHHHHHHHHHHGHGGGGGGHHHHHHGGGHHHHHHHHHHHGGHHHGGGGGHGHHHHHHHHHHHHHHHHGGGGGHHHHHHHHHHHHHHHHHHHHHGHHHGHHHHHHHHHHHHHHHHHHHHGHHHGHHGGHGGHGGGGHHGHHHHHHHHGHFHGHGHGHHHHHHHGFHHGGGGGHHGHHHHHHHHHGGGGGGGHHHHHHHHGHGGGGGGHHHGGGGGHGGGGGGGGGGFFFFFFFCBBBC
@M02197:105:000000000-AN6RF:1:1101:17389:4897 1:N:0:1
TGTAGTATAGGCTCCTCCGCTTATTGATATGCTTAAGTTCAGCGGGTAGTCCTACCTGATTTGAGGTCAAATTGTCAGAAGCTGTCTCAAAAGAGACCCTTTAGAAGCTGAACCCCATTTATAAAGCTGCTCTTCACAAATGGCGTAGATAATTATCACACCAAAGCAAGGCAACAAAGGTCCCGCTAATGCATTTCAGGAGAGCCGACTTCTGAGAAGCCCGCATACTCCCACATCCAAGCCTGATCAACAGAAAAAGCTGAAAAGGTTGAGAGTTTCATGACACTCAAACAGGCATGCTCCTCGGAATACCAAGGAGCGCATGGTGCGTTCAAAGATTCGATGATTCAC
+
AAAA13D@BF11FGGGGGGGGGGHHHHHGGHHHHHHHHHHHHHGGGGGEGGHHHHHGHHHHHHHGHHHHHHEH1FFG1FB@GBGHDGHGF1FFFCGHEHFF1BEHDGHGBDGHHGGGHHBBGGFB99FFGBD1E1FGFHGFG1FCAC;;>>GDF2>FGGEFFGCGHFFFGGFFFGEHCA<<>F<FC?<>=FFF1DFGHGF?/CCEHCCF@F>BF29GGCB@GDHHG?CBFFE/E?#//B133344B4@4B4DFFFHFGE444F3BHG2D33BF@3F5D55FHHF5GHHGFBFHHFFFA1E0EE23HFCHFFHFGFAEAGGHFD4GGGGGGFGGGGGGGGFFFFFFFBBAAA
@M02197:105:000000000-AN6RF:1:1101:14555:4818 1:N:0:1
TGTAGTATAGGCTCCTCCGCTTATTGATATGCTTAAGTTCAGCGGGTATCCCTACCTGATCCGAGGTCAACCTTGAAAAATAGGGGGTTTGATGGCAGGACAATTGCACACACTCCGAGCGACAAGATAAACTTACTACGCCACGGAATATGCTATGATCCGCCTTTCAATTTCAGAAGGGAGAATGCTGGCATACTCTTCTTCCACAACCAAGCAAATATGCTTGAGAGGTATTTTATGACGCTCGAACAGGCATGCCTCCCGGAATGCCAGGAGGCGCAATGTGCGTTCAAAGATTCGATGATTCAC
+
CCCCCFFFFFFFGGGGGGGGGGCHHHHHHHHHHHHHHHHHHHHGGGGGHHHHHHHHHHHHHHHGGGGHHHHHHHHGHHGHHGHHHGGGGGGGHHHHHGGGHHHHHHHHHHHGGHHHGGGGHHHHHGHHHHHHHHHHHHHGGGGHHHHGHHHHHHHHHHHHHHGHHGHHHHHHHHHHHHHGHHHHHHGHGHHHHHGHHHHHHHHGGGGHHGHHHHHHHHHFFHHHHHHHHHHHHHFFBGGGGGGHHGHHHHHHHHHGGGF?GGHHHHHHHHCHHGGGGGHHHGGGGGGGGGGGGGGGGFFFFFFFCCCCC
@M02197:105:000000000-AN6RF:1:1101:16406:4854 1:N:0:1
TGTAGTATAGGCTCCTCCGCTTATTGATATGCTTAAGTTCAGCGGGTATCCCTACCTGATCCGAGGTCAACCTTGAAAAATAGGGGGTTTGATGGCAGGACAATTGCACACACTCCGAGCGACAAGATAAACTTACTACGCCACGGAATATGCTATGATCCGCCTTTCAATTTCAGAAGGGAGAATGCTGGCATACTCTTCTTCCACAACCAAGCAAATATGCTTGAGAGGTATTTTATGACGCTCGAACAGGCATGCCTCCCGGAATGCCAGGAGGCGCAATGTGCGTTCAAAGATTCGAAGACTCAC
+
CCCCCFFFFFFFGGGGGGGGGGGHHHHHGHGGHHHHHHGHHHHGGGGGHHHHHHHHHHHHHHHGGGGHHHGHHHHGHHHFGFHHGGGGGGGHHHGHHGGGHHHHHHHHHHHGGHHHGGHGGHHGGHHHHHGHGHHHHHHGGGDGHHHHHHHHHHHHHHGHHHHHHHHHHHHHGHHHHHHHHGHGHHGGHHHHHHHHHGGHGHHGGGGHHGHHHFHHHHHHHHHHHGHHHHHHHHFGBGGGGGGHHGHHHHHHHHHFGGGGGGHHGHHHHGHHHGGGGGHHHHGGGGHGGGGFFFGFG@AFFFFFCCCBB
@M02197:105:000000000-AN6RF:1:1101:6853:5149 1:N:0:1
TGTAGTATAGGCTCCTCCGCTTATTGATATGCTTAAGTTCAGCGGGTAGTCCTACCTGATTTGAGGTCAAATTGTCAGAAGCTGTCTCAAAAGAGACCCTTTAGAAGCTGAACCCCATTTATAAAGCTGCTCTTCACAAATGGCGTAGATAATTATCACACCAAAGCAAGGCAACAAAGGTCCCGCTAATGCATTTCAGGAGAGCCGACTTCTGAGAAGCCCGCATACTCCCACATCCAAGCCTGATCAACAGAAAAAGCTGAAAAGGTTGAGAATTTCATGACACTCAAACAGGCATGCTCCTCGGAATACCAAGGAGCGCAAGGTGCGTTCAAAGATTCGATGATTCAC
+
ABABBFFFFBFFGGGGGGGGGGGHGHHGHHGHHHHGGHCHHHHGGGGGGHGHHHGHHHHFHHHHGHHHHHHHHHFFHHHHHHFEHGHHHHFFGGHHHGHGGGHHHHGHHHGHHHGGGHHHGHHGHHFHHFH3FHHHHHFHHGHGGGGGGHHHHHHHHHHGHGHHGGHHGHHHHHHGHHHFGGHHHHHHGF<HHGHHHHHHHGFGHDHHGGGHGFHFEGFGGGGHGFGGEGHGHHHHEGFHFBHHFHHHHFHHHFBHHHHHHHHHGHHHHHFHHHGGHDGEG@FGGFEHHHHHF33EFGHGGCGEBF5HHGHGHHHEGEFGHHGGGGGGHGGGGGFGE4FFFFFFFFBBAA3
@M02197:105:000000000-AN6RF:1:1101:16699:5582 1:N:0:1
TGTAGTATAGGCTCCTCTGCTTATTGATATGCTTAAGTTCAGCGGGTAGTCCTACCTGATTTGAGGTCAAATTGTCAGAAGCTGTCTCAAAAGAGACCCTTTAGAAGCTGAACCCCATTTATAAAGCTGCTCTTCACAAATGGCGTAGATAATTATCACACCAAAGCAAGGCAACAAAGGTCCCGCTAATGCATTTCAGGAGAGCCGACTTCTGAGAAGCCCGCATACTCCCACATCCAAGCCTGATCAACAGAAAAAGCTGAAAAGGTTGAGAATTTCATGACACTCAAACAGGCATGCTCCTCGGAATACCAAGGAGCGCAAGGTGCGTTCAAAGATTCGATGATTCAC
+
CCBCCFFFFFFFGGGGGGGGGGHHHHHHHHGHHHHHHHHHHHHGGGGGGHHHHHHHHHHHHHHHGHGGHHHHHHHHGHHHHHHHHHHHGHEHHGHHHGHHHHHHHHHHHHHHGHGGGHHHHHHHHHHHHGHHHHHHHHGGHHGHGGGGGHGHHHFHHHHHHHGHHGGHHHGHHHHHGHHHCGGHHGGHHHHHHHHHHHGHHGHGHHHGGHHHHHHHHGGGGGHHGGGGHGHGHHHGGGHHHGHHHHHHHHGHHHHHHHHHGHHHGHHHHHHGHHGDG5HHHHGGGGBHHGHHHHGGHHGGGGGGHHHHHHHHGHHGGGGGHHGHGGGGGGGDGGGGGGGFFFFFFFA>3>3
@M02197:105:000000000-AN6RF:1:1101:14032:6547 1:N:0:1
TGTAGTATAGGCTCCCCCGCTTATTGATATGCTTAAGTTCAGCGGGTAGTCCTACCTGATTTGAGGTCAAATTGTCAGAAGCTGTCTCAAAAGAGACCCTTTAGAAGCTGAACCCCATTTATAAAGCTGCTCTTCACAAATGGCGTAGATAATTATCACACCAAAGCAAGGCAACAAAGGTCCCGCTAATGCATTTCAGGAGAGCCGACTTCTGAGAAGCCCGCATACTCCCACATCCAAGCCTGATCAACAGAAAAAGCTGAAAAGGTTGAGAATTTCATGACACTCAAACAGGCATGCTCCTCGGAATACCAAGGAGCGCAAGGTGCGTTTAAAGATTCGATGATTCAC
+
BBABBFFFFFFFGGGFGGGGGGGHHHHHGHHHHHHHHHHGHHHGGGFGGHHHHHHHHGHHHHHHEHHHGHHHHHHHHHHHHHHHHHHHHHGHHGHHHGHHHHHGHHHHHHHHHHGGGHHHHHHHHHHHHHHHGHHHHHGHHHHHGGGGGHHHHHHHHHHHHHHHHHHHHHHHHHHHHHHHHHGHHHHHHHHHHGHHHHHHHGHGGHHHGHHHGHHHHGGGGGHHHHGGHGGFFFHHGGHHHHFHHHHHHHHHHHHHHHHHHHHHHHHHHHHGHHF5F5GHHHHGEGHHHGHGHHHHHEHGFGGGHHHGHHHHHHHGGGGGHHHHGGGGGGGGGGGGGGGFFFFFFF?BBAA
@M02197:105:000000000-AN6RF:1:1101:14877:6565 1:N:0:1
TGTAGTATAGGCTCCTCCGCTTATTGATATGCTTAAGTTCAGCGGGTAGTCCTACCTGATTTGAGGTCAAATTGTCAGAAGCTGTCTCAAAAGAGACCCTTTAGAAGCTGAACCCCATTTATAAAGCTGCTCTTCACAAATGGCGTAGATAATTATCACACCAAAGCAAGGCAACAAAGGTCCCGCTAATGCATTTCAGGAGAGCCGACTTCTGAGAAGCCCGCATACTCCCACATCCAAGCCTGATCAACAGAAAAAGCTGAAAAGGTTGAGAATTTCATGACACTCAAACAGGCATGCTCCTCGGAATACCAAGGAGCGCAAGGTGCGTTCAAAGATTCGATGATTCAC
+
CCCCCFFFFFFFGGGGGGGGGGGHHHHHGHHHHHHGHHHHHHHGGGGGGHHHHHHHHHGHHHHHGHHHHHHHHHHHHHFHHHHHHHHGGHHHHGHHHGHHHHHHHHHHHHGHHHGGGHHHHHHHHHHHHHHHHHHHHHGHHHHHGGGGGHHHHHHHHHHHHHHHHHHGHHGHHHHHHHHHHHHHHHHHGHHHHHHHHHHHHGGGGHHHGGHHGHHGHGGGGGHHHHGGHGHHGGHHGGHGHHHFHHGHHHHGHHHHEHHFHHHHHHHHFHHHHGD55BGHGHHFHGBFFGHHHGHHHHGEGGGCHHHHHHHHHHGFGGGGCHGHGGGGGGGCFGGGGGGFFFFFFFCCAAC
@M02197:105:000000000-AN6RF:1:1101:21261:6772 1:N:0:1
TGTAGTATAGGCTCCTCCGCTTATTGATATGCTTACTTCCTCTAAATGACCAAGGTCCTCCGCTTATTGATATGCTTACTTCCTCTAAATGACCAAGATCCTCCGCTTATTGATATGCTTAAGTTCAGCGGGTATCCCTACCTGATCCGAGGTCAACCTTTGAAATATTTAGGGTTATTGGCAAGCCTCCACCAGGACTCTGTAGCGAGAAGAATTACTACGCTTAGAGCCTGGCAGCACCGCCACTGATTTTGAGGCCCGCCCAGAGGCGAAAAGCCCAAGACCCAGCAAGCTGGATTGGTTTAAATGACGCTCGAACAGGCATGCCCCTCGGAATGCCAAGGGGCGCAATGTGCGTTCAAAGATTCGATG
+
BBBBBFFFFBFFGGGGGGGGGGGHHGHHFHHHGHFHHHHHHGHHHGHHGGGFHHGHHHHHHG?EGGHHHGFHHGHHHHHHHHGHHHGHGHFHHHHHHHHHHHHHGGGGFHHFGHGHHGHHHHHHHHHFFGGGGGHHHHH;HHHHH<HHHGGCFH9HHHHFH:GH1FFHG;HHGHHHHH:HH:HHGHG)HH;HHHH:HHHH;HHHFGG?7CA+GFHHGFF;GGGG8GGFGG?GGEF0-;-GGGHHHHHGHEHHHHGGDD?CEFEHHGGGGGHHHHHHEHHHHHFGHGEGHHHFHHEHFHEHHHHGHHHGGGGGHHGHHGHHHEHHGGGFCGDHHHHHHHHHHDFGEGEBFHGGGGGGGGGGFFFBFFFBBBBB
@M02197:105:000000000-AN6RF:1:1101:24778:6723 1:N:0:1
TGTAGTATAGGCTCCTCCGCTTATTGATATGCTTAAGTTCAGCGGGTAGTCCTACCTGATTTGAGGTCAAATTGTCAGAAGCTGTCTCAAAAGAGACCCTTTAGAAGCTGAACCCCATTTATAAAGCTGCTCTTCACAAATGGCGTAGATAATTATCACACCAAAGCAAGGCAACAAAGGTCCCGCTAATGCATTTCAGGAGAGCCGACTTCTGAGAAGCCCGCATACTCCCACATCCAAGCCTGATCAACAGAAAAAGCTGAAAAGGTTGAGAATTTCATGACACTCAAACAGGCATGCTCCTCGGAATACCAAGGAGCGCAAGGTGCGTTCAAAGATTCGATGATTCAC
+
ABABBFFFFFFFGGGGGGGGGGGHHHHHHHHHHHHGHHHHHHHGGGEEGHHHHHHHHHGHHHHHGGHHHHHHHHHHHHHHHHHHHHHHHHHHHGHHHGHHHHHHHHHHHHHHHHGGGHHHHHHHHHGHHHHHHHHHHHHHHHHHGGGGGHHHHHHHHHHHHGHHHHHHHHHHHHHHHHGHHHHHHHHHHHHHHHHHHHHHHGGGHHHHHGGGGHHHHGGGGGGHHHGGHGGGGGGHGGHGHHHGHHHHGHHHHHHHHGGHHHHHHHHHHHHFHHHHGBHHHHHHHGHHHHHHHHGHHHHGGGGGGHHGCHHHHHHEGGGGGHHFGGCGHGGGFGGGECGBFFFFFFABBAA
@M02197:105:000000000-AN6RF:1:1101:24746:7032 1:N:0:1
TGTAGTATAGGCTCCTCCGCTTATTGATATGCTTACTTCCTCTAAATGACCAAGATCCTCCGCTTATTGATATGCTTACTTCCTCTAAATGACCAAGATCCTCCGCTTATTGATATGCTTAAGTTCAGCGGGTATCCCTACCTGATCCGAGGTCAACCTTTGAAATATTTAGGGTTATTGGCAAGCCTCCACCAGGACTCTGTAGCGAGAAGAATTACTACGCTTAGAGCCTGGCAGCACCGCCACTGATTTTGAGGCCCGCCCAGAGGCGAAAAGCCCAAGACCCAGCAAGCTGGATTGGTTTAAATGACGCTCGAACAGGCATGCCCCTCGGAATGCCAAGGGGCGCAATGTGCGTTCAAAGATTCGATGACTCAC
+
CCCCBFFFFFFFGGGGGGGGGGGHHHHHHHHHHHHHHHHHHHHHHHHHGHHHHGHHHIIHHGGGGGHHHHHHHHHHHHHHHHHHHHHHHHGGHHGHHHHHHHHHGGGGGHHHHHGHHGHHHGHHHHHHHGGGGGHHHHHHHH9;;HHGHGG8GHH:HFHHH9GGHHHHHH;HH9HHHHHHHGH<GGG<HH:HHHHG;HHHHHHGHGGGGGGHHHGHHGG;GGGG9GG:GEGGG8G0---GGGGHHGHHHHHGHHGGGGGGHHGGHGGGGGHHGHHHHHFHGGGGGHHHHHHHHGHHHHHHHBHHHHHGGGGGHHGGHHHHHHHHFGGGGGGHHHHHHHHHHHGGGFGHHHHGGGGHGGGGGGGGGGFFFFFFFCCCBB
@M02197:105:000000000-AN6RF:1:1101:23606:7128 1:N:0:1
TGTAGTATAGGCTCCTCCGCTTATTGATATGCTTACTTCCTCTAAATGACCAAGGTCCTCCGCTTATTGATATGCTTAAGTTCAGCGGGTATCCCTACCTGATCCGAGGTCAACCTTGAAAAATAGGGGGTTTGATGGCAGGACAATTGCACACACTCCGAGCGACAAGATAAACTTACTACGCCACGGAATATGCTATGATCCGCCTTTCAATTTCAGAAGGGAGAATGCTGGCAGACTCTTCTTCCACAACCAAGCAAATATGCTTGAGAGGTAGTTTATGACGCTCGAACAGGCATGCCTCCCGGAATGCCAGGAGGCGCAATGTGCGTTCAAAGATTCGATGATTCAC
+
BBBBBFFFFFFFGGGGGGGGGGGHHHHHHHHHGHGHHHHHHGHHGHHHHHHHHGGGHHHHHGGGGGHHFFHHHHHHHHHHGHHHHGGGGEGHGHHHHHGEHHHHFFEEGGHHHGHHHHHHGHGHHFHHGGBDGGHHHHHHGGGGHHHHGFHHHG?EHEHGGGGGGHHFHHHHHHHGHGHGHHGGCFGFGGGGHGGHGGFGGGGFFGGGGGGHGFFFHGFHGFHGEFFGFFFHFGFB3EF3?B03D3CEEGGGEC44HHHFFHFGFG4HFFGGBEGB3FFHHGGGGGEGGGHHGEA3AFB1??A02BG5CGFFFHHE2EE2GGHHHGECFCGGGGGGGGGAFCFFFFB?3A>3
@M02197:105:000000000-AN6RF:1:1101:18244:7295 1:N:0:1
TGTAGTATAGGCTCCTCCGCTTATTGATATGCTTAAGTTCAGCGGGTATCCCTACCTGATCCGAGGTCAACCTTGAAAAAATTGGGGGTTGACGGCTGGACTATCACACACACCATGCGAAAAGATAATCTTACTACGCCTGGGGATATGAGATCATCCGCCTTTGAATTTCAGAAGGGAGAATGCAAGCAAGCTCATCTTCCAAGACCAAGCAAATCTGCTTGAGAGGTATTTAATGACGCTCGAACAGGCATGCCTCCCGGAATACCAGGAGGCGCAATGTGCGTTCAAAGATTCGATGATTCAC
+
BCCCBFFFFFFFGGGGGGGGGGGHHHHHHHHHHHHHHHHHHHHGGGGGHHHHHGHHHHHHHHHGGGGHHHHHGHHHHHHHGHHHHHGGGGGHHGGGGGGHHHHHHHHHHGGGGGGHFHHHHHHHHHHHHHHHHHHHHHGGHHHHGGHHHHHHHHHHHHGHGHHGHHHHHHHHHHHHHHHHHHHHHHHHGGGG$EHHHGHHGGHHHHHGHHGHHHHHGHHHHHHHHHHGHHHHHGHHGGGGGHGGHHGHHHHHHGGGGGGGHHGHHHHGHGHGGGGGHHHHGGGGHGGGGGGGGGGFFFFFFFAABAB
@M02197:105:000000000-AN6RF:1:1101:9986:7319 1:N:0:1
TGTAGTATAGGCTCCTCCGCTTATTGATATGCTTAAGTTCAGCGGGTATCCCTACCTGATCCGAGGTCAACCTTGAAAAATAGGGGGTTTGATGGCAGGACAATTGCACACACTCCGAGCGACAAGATAAACTTACTACGCCACGGAATATGCTATGATCCGCCTTTCAATTTCAGAAGGGAGAATGCTGGCATACTCTTCTTCCACAACCAAGCAAATATGCTTGAGAGGTATTTTATGACGCTCGAACAGGCATGACTCCCGGAATGCCAGGAGGCGCAATGTGCGTTCAAAGATTGGATGATTCAC
+
A?ABBFDDFFFFFFGGFGGFGGABBA5G6655DG5G5FFFFBG2EEEECGEGHHHHHHHHHHHEEEEGF33FGHHF@0D;6@FFFC@>EEFFGHHFGG6FHFGHHHGFHHGEDHHGHGHGHHHFGHFGFBH<8GGGFHFCAFCAFCDGFHFF7GFF@0DDHGA.EDHHGCHFHHHBDGB1FBBDFFGGGGGGFGFGGGG7GBGFGFFGFECEEFGBFFF101BGDHGFFFDFFFF6BHGEE>/CF/21BAB111EAB/A/A/B2B1FGFCAFGCEEA0DBHGAE0B11B3333GBB1B133FFD>11>1
@M02197:105:000000000-AN6RF:1:1101:10631:7287 1:N:0:1
TGTAGTATAGGCTCCTCCGCTTATTGATATGCTTAAGTTCAGCGGGTAGTCCTACCTGATTTGAGGTCAAATTGTCAGAAGCTGTCTCAAAAGAGACCCTTTAGAAGCTGAACCCCATTTATAAAGCTGCTCTTCACAAATGGCGTAGATAATTATCACACCAGAGCAAGGCAACAAAGGTCCCGCTAATGCATTTCAGGAGAGCCGA
+
GHHHHHHGHFHGGGGGGGHHHGHHHHHHHHHHHHHHHHHHHHHHHHHGGHHHHHHHHHHHHHHHGHHHHHHHHHHHHHHHHHHHHHHHHHHHHHHHHHHHHHHHHHHHHHHHHHHHHHHHHHHHHHHHHHHHHHHHHHHHHHHHGHHHHHHHHHHHHHHHHHHHHHHHHHHHHHHHHHHHGHHHHHGGGHHHHHHHHHHHFFHGHHGG
@M02197:105:000000000-AN6RF:1:1101:15067:7503 1:N:0:1
TGTAGTATAGGCTCCTCCGCTTATTGATATGCTTAAGTTCAGCGGGTAGTCCTACCTGATTTGAGGTCAAATTGTCAGAAGCTGTCTCAAAAGAGACCCTTTAGAAGCTGAACCCCATTTATAAAGCTGCTCTTCACAAATGGCGTAGATAATTATCACACCAAAGCAAGGCAACAAAGGTCCCGCTAATGCATTTCAGGAGAGCCGACTTCTGAGAAGCCCGCATACTCCCACATCCAAGCCTGATCAACAGAAAAAGCTGAAAAGGTTGAGAATTTCATGACACTCAAACAGGCATGCTCCTCGGAATACCAAGGAGCGCAAGGTGCGTTCAAAGATTCGATGATTCAC
+
BCCBCFFFFFFFGGGGGGGGGGGHHHHHHHHHHHHHHHHHFHHGGGGGGHHHGHHHHHHHHHHHGHGHHGHHHHHHHHHHFHHHHHHHHHHHGGHFHGHHHHGHHHHHHHHHHHGGGHHHHHGHHHHHHHHHHHHHHHGGHHHHGGGGGHHHHHGGHHHHHHHHHHHHHHHHHHHHHHGHHHHHHHHHHHHHHHHHHHHHHGHGGHHGHHGGHHHHGGGGGGHGHHGGGGHHHHHHGGHHHFHHHHGHHHHHHHHHHHHHHHHHHHHFHHHGHHHHFGFFHHG3DGHHHHHHGHHHHHHGGGGGHHHHGFHHHHHGGGGGHHFGGGGGGGGGGGGGCGGFFFFFFFACCBC
@M02197:105:000000000-AN6RF:1:1101:13352:8064 1:N:0:1
TGTAGTATAGGCTCCTCCGCTTATTGATATGCTTAAGTTCAGCGGGTATCCCTACCTGATCCGAGGTCAACCTTGAAAAATAGGGGGTTTGATGGCAGGACAATTGCACACACTCCGAGCGACAAGATAAACTTACTACGCCACGGAATATGCTATGATCCGCCTTTCAACTTCAGAAGGGAGAATGCTGGCATACTCTTCTTCCACAACCAAGCAAATATGCTTGAGAGGTATTTTATGACGCTCGAACAGGCATGCCTCCCGGAATGCCAGGAGGCGCAATGTGCGTTCAAAGATTCGATGATTCA
+
BBBBB5DFBFFBGGGGGGGGGGGFHHHHCGHHCHHGHFFHHFHGGG2EHHHHHHHHHHHHHHF1EEEFFHHHGHFFGFF;1GHGHC7BEF6BEFHHH7CFGFFHGEGHB9F/?CGFGGGCCHHFGHHHHGGHDGHGHHFGCDGGCFHHGHHGFF>GHHHHHGGGDHHHGGHFHHHGGGGGGGGGGG0GFGGGGGFHGBHEFGFGFBFGEGGFF4EFHEBFFFFHGFFFFGFEDFDDGFEBE0EFHEEE3GF3G1GF1?EAEGHFFA32HGCHGEGGEEDFHFGCEE44FF5GFGE4F4@5FFFAAA>A
@M02197:105:000000000-AN6RF:1:1101:7972:8443 1:N:0:1
TGTAGTATAGGCTCCTCCGCTTATTGATATGCTTAAGTTCAGCGGGTATCCCTACCTGATCCGAGGTCAACCTTGAAAAAATTGGGGGTTGACGGCTGGACTATCACACACACCATGCGAAAAGATAATCTTACTACGCCTGGGGATATGAGATCATCCGCCTTTGAATTTCAGAAGGGAGAATGCAAGCAAACTCATCTTCCAAGACCAAGCAAATCTGCTTGAGAGGTATTTAATGACGCTCGAACAGGCATGCCTCCCGGAATACCAGGAGGCGCAATGTGCGTTCAAAGATTCGATGATTCAC
+
CCDDCFFFFFFFGGGGGGGGGGGHHHGHHHHHHGHHHHHHHHHGGGEGHHHHHGHHHHHHHHHGEGGHHHHHHHHHHHHHGHHHHHGGGFGHHGGGGGGHHHHHHHGHHGHHGGHHHHHGGHHHHHHHHHHHHHHHHHGGHHHHHHHHHHHHHHHHHHHHGGHHHHHHHHHHHHHHHHHHHGGHGHHHHHHHHHGHHHHHHHHHHHHGHHHHHHHHHHHHHHHHHHHHGHHFHHHHGGGGGHEGHHHGHHHHHGGGGGGGHHHHHGHHHHFGGGGGHHHHGEGGHGGGGGGGFGGFFFFFFFACBAB
@M02197:105:000000000-AN6RF:1:1101:24524:8519 1:N:0:1
TGTAGTATAGGCTCCTCCGCTTATTGATATGTTTAAGTTCAGCGGGTAGTCCTACCTGATTTGAGGTCAAATTGTCAGAAGCTGTCTCAAAAGAGACCCTTTAGAAGCTGAACCCCATTTATAAAGCTGCTCTTCACAAATGGCGTAGATAATTATCACACCAAAGCAAGGCAACAAAGGTCCCGCTAATGCATTTCAGGAGAGCCGACTTCTGAGAAGCCCGCATACTCCCACATCCAAGCCTGATCAACAGAAAAAGCTGAAAAGGTTGAGAATTTCATGACACTCAAACAGGCATGCTCCTCGGAATACCAAGGAGCGCAAGGTGCGTTCAAAGATTCGATG
+
CCBCCFFFFFFFGGGGGGGGGGGHHHHHHHHHHHHHGHHHHHHGFGGGGHHHHHHHHHHHHHHHGHGHHHHHHHHHHHHHHHHHHHHHHHHHHGHHHGHHHHHHGHHHHHHHHHGGGHHHHHHGHGHHGHHHHHHHHHHHHHHHGGGGGHHHHHHHHHHHHHHHHHHHHHHHHHHHHHHHHHHHGHGHHHHHHHHHHHHHHGHGHHHHGHGHHHHHHGGGGGGHHHGGHGHGGGHHGGHHHGHHHHHHHHHHHHHHHHHHHHHHHHHHHHHHHHHGBHGHGHHHHGHHHHGHHHGHEHHGG?GGGHHHHGGBFHHGGGGGHHHFGGFGGGGGGFFFCFFFCCBCC
@M02197:105:000000000-AN6RF:1:1101:14418:8666 1:N:0:1
TGTAGTATAGGCTCCTCCGCTTATTGATATTCTTACTTCCTCTAAATGACCAAGATCCTCCGCTTATTGATATGCTTAAGTTCAGCGGGTAGTCCTACCTGATTTGAGGTCAAATTGTCAGAAGCTGTCTCAAAAGAGACCCTTTAGAAGCTGAACCCCATTTATAAAGCTGCTCTTCACAAATGGCGTAGATAATTATCACACCAAAGCAAGGCAACAAAGGTCCCGCTAATGCATTTCAGGAGAGCCGACTTCTGAGAAGCCCGCATGCTCCCACATCCAAGGCTGTGCAACAGAAAAAGCTGAAAAGGTTGCAAATTTCAAGACACTCAAACAGACATGCTCCTCGGAATACCAAGGAGCGCGAGGTGCGTTCAAAGATGGGATGACTCAC
+
BCBCCFFFFFBFGGGGGGGGGGEHHHHHGGFGHHHHHHHGHHGHHGHFGHHFHHFHHHHHHGGGGGHHH5FGHHHHHGFFFGFBGHGGG>EFFHHHEFGHHFHHHHHGHHHHFHHHHHHHHGHEHHHHHHHHHHBGGHHHGGHHHEFHBFGHGHHHGGG9HHHHHHGHHHBGHFHHGHHHH*<DG5FFE;@EHHFHHHG:HGHHGHEHHHHEGGHHGHHE:HHHFGGGGGFGGGG=11GBD0DF?//>/11C@1F2HHG//>///111?//?/11111111>0//01B11BEF2GEF1111122@F110>1122211@11B122D111/1F12AD2D1A1/F/A///022D2111B11GE0A0A0000A0AA1BF3GFABB1113FDD1>1111
@M02197:105:000000000-AN6RF:1:1101:8575:9159 1:N:0:1
TGTAGTATAGGCTCCTCCGCTTATTGATATGCTTAAGTTCAGCGGGTATCCCTACCTGATCCGAGGTCAAACTTAGAAAGTTGGGGGTTGCTGGCCAGCGCCCACCGGGTCCCTGTAGCGAGGAGTATTACTACGCTTAGGGCCCGAGAGGCGCCGCCACTGATTTTAAGGCCCGCCGTCTCCGGCGAGGCCCAAGACCAAGCTAGGCTTGAGTGTTGTACTGACGCTCGAACAGGCATGCCCTGCGGAATACCACAGGGCGAAATGTGCGTTCAAAGATTCGATGATTCAC
+
11A1AFDF@DDFFGFF1FE1E00DE3FF3DGBEHCGFHHH2F10EEEEGE2BFB0BG9F6DGF2E/4GFG@F:HFG;2$DD:B@9E9;/>G9>9?EFFA<EEE7FAFDAECG<GEG>GG@/0C9GHFHF9HHGHGG.F.9;.;<.A6GDA;A-:@;/0;0;GFHFGBGCC@/;//@CGCDBBFGCGHGGG/DBG?BFGGFGFFGHFD39FHGFAFGBFBGAEB>CCFGFHGFFGGC1BFE0EE2EFFHHHGFG3GGE?GEFB65FGEEDFA5BGFGGGGCFBFBFF53A@BA
@M02197:105:000000000-AN6RF:1:1101:6780:9237 1:N:0:1
TGTAGTATAGGCTCCTCCGCTTATTGATATGCTTAAGTTCAGCGGGTATCCCTACCTGATCCGAGGTCAACCTTGAAAAATAGGGGGTTTGATGGCAGGACAATTGCACACACTCCGAGCGACAAGATAAACTTACTACGCCACGGAATATGCTATGATCCGCCTTTCAATTTCAGAAGGGAGAATGCTGGCATACTCTTCTTCCACAACCAAGCAAATATGCTTGAGAGGTATTTTATGACGCTCGAACAGGCATGCCTCCCGGAATGCCAGGAGGCGCAATGTGCGTTCAAAGATTCGATGACTCAC
+
CCCDDFFFFFFFGGGGGGGGGGGHHHHHHHHGHHHHHHHHHHHGGGGGHHHGHHHHHHHHHHHGGGGHHHHHHHHHHHHHHGHHHGGEGGGHHHHGHGGGHHHHHHHHHHHGGHHHHGGGHHHGGHHHHHHHHHHHHHHGGGHHHHHHHHHHHHHHHHGHHHGHHHHHHHHHHHHHHHHHHHGHHHGHHHHHHHHHHGHHHHGGGGGHHGHHHHHHGHHHHHHHHHHHHHHHHHHFFFGGEECHHGHHHHHHHHHFF?CGGGHHHHHHHHHHHGGGGGHGHHGGGGGGGGGGGGGGGFFFFFFFCBA>?
@M02197:105:000000000-AN6RF:1:1101:5096:9751 1:N:0:1
TGTAGTATAGGCTCCTCCGCTTATTGATATGCTTAAGTTCAGCGGGTATCCCTACCTGATCCGAGGTCAACCTTGAAAAAATTGGGGGTTGACGGCTGGACTATCACACACACCATGCGAAAAGATAATCTTACTACGCCTGGGGATATGAGATCATCCGCCTTTGAATTTCAGAAGGGAGAATGCAAGCAAACTCATCTTCCAAGACCAAGCAAATCTGCTTGAGAGGTATTTAATGACGCTCGAACAGGCATGCCTCCCGGAATACCAGGAGGCGCAATGTGCGTTCAAAGATTCTATGACTCAC
+
BBAABFFFBFFFGGGGGGGGGGGHHGHHHHHHHHGHHGHHHHHGGGGGHHHHHHHHHHHHHHFGGGGHHHHHHHGGHHHFGGHHHHGGGGGGHGGGGGGHHHHHHHHHHHGGGGHHHHHHHHGHHHHHHHHHHHHHFGGGHHHHGGGHHHHHHHHGHGHHHGHGHHHHHHHHHHHHHGHGHHHGHGGHHHHHHGHHHGHHGGHGHHGGHHHGF4HFGHHHFHHHHHGHHHHFHFHHFGGGGHHGFHHHHHGGHGGGG?2GFHHHHHHHHHHGGGGGFFHHFEFDHGGGGGGGGGD@@5FFFFBBBBB
@M02197:105:000000000-AN6RF:1:1101:14367:9930 1:N:0:1
TGTAGTATAGGCTCCTCCGCTTATTGATATGCTTACTTCCTCTAAATGACCAAGATCCTCCGCTTATTGATATGCTAAAGTTCAGCGGGTAGTCCTACCTGATTTGAGGTCAAATTGTCAGAAGCTGTCTCAAAAGAGACCCTTTAGAAGCTGAACCCCATTTATAAAGCTGCTCTTCACAAATGGCGTAGATAATTATCACACCAAAGCAAGGCAACAAAGGTCCCGCTAATGCATTTCAGGAGAGCCGACTTCTGAGAAGCCCGCATACTCCCACATCCAAGCCTGATCAACAGAAAAAGCTGAAAAGGTTGAGAATTTCATGACACTCAAACAGGCATGCTCCTCGGAATACCAAGGAGCGCAAGGTGCGTTCAAAGATTCGATGATTCAC
+
BBBBBDFBFDFFGGGGGGGGGGGHHFHHHHHHHHHHHHHHHHHHHHHHGHHGHHGHHHHHHGGGGDHHHHHGHHGHGHHHHFFHGEFGGEEGHHHHHHHHGBGHHHFGGHHHGGHHHFHHHHHEFHHHHHHHHEFHEHHHGHHHHHHHHFHHHHHHHGFDGHHHHGHHHGGGGHHHHGHHHHHHHHHGFGGGHHGHHHGGFHGHGHHHHHHHHGFHHHHHGHHFGGGHHHHHGHFHHHHHBFHGDFC??G@22HHFGHGHGGFGGHFGHGGHGFGHGHHGGHHHGHGHGGHHHHHHHFHHGHFHGHHGHHHHHHHHGG5FDHFFGFBBGHHGHGHHHHGHGHGGGGGHHHHFGDCHHHGGGGGHHGHGGGFFGGGGGGFGGGBBFFFFFB@BBB
@M02197:105:000000000-AN6RF:1:1101:13037:9837 1:N:0:1
TGTAGTATAGGCTCCTCCGCTTATTGATATGCTTAAGTTCAGCGGGTAGTCCTACCTGATTTGAGGTCAAATTGTCAGAAGTTGTCTCAAAAGAGACCCTTTAGAAGCTGAACCCCATTTATAAAGCTGCTCTTCACAAATGGCGTAGATAATTATCACACCTAAGCAAGGCAACAAAGGTCCCGCTAATGCATTTCAGGAGAGCCGACTTCTGAGAAGCCCGCATACTCCCACATCCAAGCCTGATCAACAGAAAAAGCTGAAAAGGTTGAGAATTTCATGACACTCAAACAGGCATGCTCCTCGGAATACCAAGGAGCGCAAGGTGCGTTCAAAGATTCGATGATTCAC
+
BCCCAFFFFFFFGGGGGGGGGGG5GCHHHHHHHHHHHHHHHHHGGGGGGHHGHHHHHHHHHHHHGHFGHHHHHHHHHHFGHHHHHHHHHHHHHGHHHGHHHHHHHHHGHHHGHHGGGHHHHGHHHHGHHHHGHHGGHHHHHHGHGGGGGGGHHHHHHGHHHHHHHHGHHGGHAGHHHHHHGHHGHGHGHHHHHHHHHHHGHGGGEGHGGGGHHGHHHGGGGEHHGHGGHGHHHHHGGGGHHGHHFHGHGHGHHHGHHFHFFHGHGGGCFHGHGHGD5FHHHHGGFEHHHHHHHHGHGHHGGGFGHHHHHHHCHHGGGGGFFDHHGGGGFGGGGGGGFFCFBFFFFFBAAAA
@M02197:105:000000000-AN6RF:1:1101:8404:9938 1:N:0:1
TGTAGTATAGGCTCCTCCGCTTATTGATATGCTTACTTCCTCTAAATGACCAAGATCCTCCGCTTATTGATATGCTCCTCCGCTTATTGATATGCTTAAGTTCAGCGGGTATCCCTACCTGATCCGAGGTCAACCTTTGAAATATTTAGGGTTATTGGCAAGCCTCCACCAGGACTCTGTAGCGAGAAGAATTACTACGCTTAGAGCCTGGCAGCACCGCCACTGATTTTGAGGCCCGCCCAGAGGCGAAAAGCCCAAGACCCAGCAAGCTGGATTGGTTTAAATGACGCTCGAACAGGCATGCCCCTCGGAATGCCAAGGGGCGCAATGTGCGTTCAAAGATTCGATGACTCAC
+
BBABBFFFFFFFGGGGGGGGGGGHHHHHHHHHHHHHHHHHHHHHHGHHHHHHGHHHHIIHHGGGGGHHHHHHHGHHHHHHHGGGGDHHHHHGHHHHHHHHHHHHHHGGGGGHHHHHGHH;H<<HHH6GG9HH:H:HH:HHHH::H:HGFH:HHFH.HHHG<GHG<HH;HHHHGHHHH;HHHH:GG;GG9HHHGHH.H:GGG8GHHHHH9H9GFDEGGGGGHGHHHGGHGGHGGGGGGHHHHHGGGGGGHHHGHEEHHHHHGHHHHHHHHGHHGFHGHHFDHGHGGGGFGFGGHHHGGHHHHGGGCGCEHHHHHHHHHHFGGEGGHHHHGGGGGGGGGGGGGGGFFFFFFFAA3AA
@M02197:105:000000000-AN6RF:1:1101:25752:9941 1:N:0:1
TGTAGTATAGGCTCCTCCGCTTATTGATATGCTTAAGTTCAGCGGGTATCCCTACCTGATCCGAGGTCAACCTTGAAAAATAGGGGGTTTGATGGCAGGACAATTGCACACACTCCGAGCGACAAGATAAACTTACTACGCCACGGAATATGCTATGATCCGCCTTTCAATTTCAGAAGGGAGAATGCTGGCATACTCTTCTTCCACAACCAAGCAAATATGCTTGAGAGGTATTTTATGACGCTCGAACAGGCATGCCTCCCGGAATGCCAGGAGGCGCAATGTGCGTTCAAAGATTCGATGACTCAC
+
ABBCCFFFFFFFGGGGGGGGGGGHHHHHHHGHHGFHHGGHHGHGGGEEGHHHHHHHHHHHHHHGCFGHHHHHHHHGFHHHHHHGHGGEGGGHHGHHHGGGHHHHGHGHHHHGGHHHGGGGGGGHGHHHHHGHHHHHHHHGGGHHFHHHGHHHHHHHGHHHHHGGGHHHHHHHHHHHHHGHHGHHHGGGHGGGHHGHGFGGGGGGFFGGHGGHGHHHGFFEEFF4HFHHHGGGFFHHEF1?FGGFHEBHGF5F3HHGGCEGGGGEDFGE2HHGDCGGGEG5HHEEGFFGGFGFGGEFGFBFFFFFBA?AA
@M02197:105:000000000-AN6RF:1:1101:17604:10336 1:N:0:1
TGTAGTATAGGCTCCTCCGCTTATTGATATGCTTAAGTTCAGCGGGTAGTCCTACCTGATTTGAGGTCAAATTGTCAGAAGCTGTCTCAAAAGAGACCCTTTAGAAGCTGAACCCCATTTATAAAGCTGCTCTTCACAAATGGCGTAGATAATTATCACACCAAAGCAAGGCAACAAAGGTCCCGCTAATGCATTTCAGGAGAGCCGACTTCTGAGAAGCCCGCATACTCCCACATCCAAGCCTGATCAACAGAAAAAGCTGAAAAGGTTGAGAATTTCATGACACTCAAACAGGCATGCTCCTCGGAATACCAAGGAGCGCAAGGTGCGTTCAAAGATTCGATGACTCAC
+
CCBCCFFFFFFFGGGGGGGGGGDHHHGHHHGHHHHHHHHHHHHGGGGGGHHHHHHHHHGHHHHHGHHHHHHHHHHHHHHHHHHHHHHHHGHHGGHHHGHHHGHHHHHHHHHHHHGGGHHHHHHHHHHHHHHHHHHHHHHHHHHHGGGGGHHHHHHHHHHHHGHHHHHGHHHHHHHHHHGHHHHHGHGHGHHHHHHHHHHHHGHGHHHHHGGGHHHHHGGGGGHHGGGGGGHHHHHHGGHHHHGHHHHHHHHHHHHHHEHHHGHHHHHHGGHHHHHHHHHHHHHF5GHHFHHHHGHHHGHGGGGGHHHGHHHHHHHGGGGGHHHHGGGGHGFBGGGGGGGFFFFFFFBBAAB
@M02197:105:000000000-AN6RF:1:1101:27077:10440 1:N:0:1
TGTAGTATAGGCTCCTCCGCTTATTGATATGCTACCTTACTTCCTCTAAATGACCAAGGTCTTCCGCTTATTGATATGTTCCTCCGCTTATTGATATGCTTACTTCCTCTAAATGACCAAGATCCTCTGCTTATTGATATGCTTAAGTTCAGCGGGTATCCCTACCTGATCCGAGGTCAACTTTGAAAAAATTGGGGGTTGACGGCTGGACTATCACACACACCATGCGAAAAGATAATCTTACTACGCCTGGGGATATGAGATCATCCGCCTTTGAATTTCAGAAGGGAGAATGCTGGCATACTCTTCTTCCACAACCAAGCAAATATGCTTGAGAGGTATTTTATGACGCTCGAACAGGCATGCCTCCCGGAATGCCAGGAGGCGCAATGTGCGTTCAAAGATTCGATGATTCAC
+
BBBBBFFFFFFFGGCFGGGGGFGHHHHHHHHHHHGHHHHHHHHHHHHHFHHGHHHHHGEBBGHHHGGGG?GFHFHHHHHHHHHHEGGGGGHHFHHHHGGHHFFGHHHHHHHGHGHFFFHEHHHHHHHHHHHHDGHGHGGHHHHHHHHFHHHGEGGGCBHFHHHHHHFHHGHHHGGGGHG1FGHHGFGFHHFDGHHHGGGGGGHGGGGGGGGGGGGGGGGGGGGGGGGFGHHHHHHGHHHHHHEC@DFHGEBGFFHHFFGHFGHFCGGGGGEHGFHGHHHHHGHHHHHHHHHHHFGHGFHHHFGHFC3HFFFGEFGHHGHHHHHFHFGFGHHHGHHFFGHHHHFGFGGGGEGGHGHHHHHHHHHGGEGGGGHHHHHHFGGHHGGGGGHHGGGGGGHFGGGGGGGGGFFFFFFFCBCCB
@M02197:105:000000000-AN6RF:1:1101:26678:10698 1:N:0:1
TGTAGTATAGGCTCCTCCGCTTATTGATATGCTTAAGTTCAGCGGGTAGTCCTACCTGATTTGAGGTCAAATTGTCAGAAGCTGTCTCAAAAGAGACCCTTTAGAAGCTGAACCCCATTTATAAAGCTGCTCTTCACAAATGGCGTAGATAATTATCACACCAAAGCAAGGCAACAAAGGTCCCGCTAATGCATTTCAGGAGAGCCGACTTCTGAGAAGCCCGCATACTCCCACATCCAAGCCTGATCAACAGAAAAAGCTGAAAAGGTTGAGAATTTCATGACACTCAAACAGGCATGCTCCTCGGAATACCAAGGAGCGCAAGGTGCGTTCAAAGATTCGATGATTCAC
+
BCBBCFFFFFBFGGGGGGGGGGGHHHHHGHHHHHHHHHHHHHHGGGEGGHHHHHHHHHHHHHHHGHHHHHHHHHHHHHHHHHHHHHHHHGHHHGEFHGHHHHHHHHGHHHHHHHGGGHHHHHHGHHHHHHHHHHHHHHHHHHHHGGGGGHHHHHHHHHHHHHHHHHHHHHHHHHHHHHHGDGHHHHHGGHHHHHHHHHHHHGHGGHHGGGGHHHGHGGGGGGHHHHEGHGHGHGHHGGHHHHHGHHGHHHHHHHHHHHHGHHHHHHHGHHHHHHHHGHHHHHHHHGHHHHHHHHHFGHHGECGGHHHHGHGGHHHGGGGGHHHHGGFGHGGGGGGGGGGFFFFFFFBBBAA
@M02197:105:000000000-AN6RF:1:1101:13647:10964 1:N:0:1
TGTAGTATAGGCTTCTCCGCTTATTGATATGCTTACTTCGTCTAAATGACCAAGATCCTCCGCTTATTGATATGCTTAAGTTCAGCGGGTAGTCCTACCTGATTTGAGGTCAAATTGTCAGGAGCTGTCTCAAAAGAGACCCTTTAGAAGCTGAACCCCATTTATAAAGCTGCTCTTCACAAATGGCGTAGATAATTATCACACCAAAGCAAGGCAACAAAGGTCCCGCTAATGCATTTCAGGAGAGCCGACTTCTGAGAAGCCCGCATACTCCCACATCCAAGCCTGATCAACAGAAAAAGCTGAAAAGGTTGAGAATTTCATGACACTCAAACAGGCATGCTCCTCGGAATACCAAGGAGCGCAAGGTGCGTTCAAAGATTCGATGATTCAC
+
BCBCBFFFFFFFGGGCGGGGGGGHHH5DGGHHHHHHHHHGHGHHHHHGHHHHHHHHGIHHGGGGGGHHHHHHHHHHHHHHHHHHGHGGGGGGHHHHGHHHHHHHHHHGHGGHHHHHHHHEHHHFHHHHHHHHHHHHGHHHGHHGHHHHHHGHHHGHHGGGHHHHHHHHGHGHHHHHGHHHHHHGHHHGGGGGHHHHHHHHHHGHHHHHHGHHHHHHHHHHGFGFGFGGHHHHHHHHHHEGHGGHGGGGGHGFHFHEHHHHGGGGFFFHHEGHEGHHHHHGGHHHGHHGHGHHHHHHHHHHGHHHHGGHHHHHHHFHHHHGHHHHHHHHGHHGHHHHHGHHHHGGCGGGEGHFGHHGHHDEE?GHHGHGGGGHGGGGGGGGGGFFFFFFFBABBB
@M02197:105:000000000-AN6RF:1:1101:11121:10771 1:N:0:1
TGTAGTATAGGCTCCTCCGCTTATTGATATGCTTAAGTTCAGCGGGTATCCCTACCTGATCCGAGGTCAACCTTGAAAAATAGGGGGTTTGATGGCAGGACAATTGCACACACTCCGAGCGACAAGATAAACTTACTACGCCACGGAATATGCTATGATCCGCCTTTCAATTTCAGAAGGGAGAATGCTGGCATACTCTTCTTCCACAACCAAGCAAATATGCTTGAGAGGTATTTTATGACGCTCGAACAGGCATGCCTCCCGGAATGCCAGGAGGCGCAATGTGCGTTCAAAGATTCGATGACTCAC
+
CDCCCFFFFFFFGGGGGGGGGGGHHHHHHHHHHHHHHHHHHHHGGGGGHHHHHHHHHHHHHHHGGGGHHHHHHHHGGHHHHHHHHGGGGGGHHHGHHGGGHHHHHHHHGHHGGHHFHGHGHHHHHHHHHHHHHHHHHHHGGGHGHHHHHHHHHHHHHHHHHHHGHGHHHHHHHHHHHHHHHHHGHHGHHHHHGHHHHHHHHHHGGGGGHGHHHHHHGHHHHHHFHHHHHHHHHGHGHHGGGGGHHGGHHHHHGGHGGGFGGGHHHHHHHHFHHGGGGGHHHHGGGGHFGGGGGGGGGFFFFFFFCCCCC
@M02197:105:000000000-AN6RF:1:1101:5354:11051 1:N:0:1
TGTAGTATAGGCTCCTCCGCTTATTGATATGCTTACTTCCTCTAAATGACCAAGATCCTCCGCTTATTGATATGCTTACTTCCTCTAAATGACCAAGATCCTCCGCTTATTGATATGCTCCTCCGCTTATTGATATGCTTACTTCCTCTAAATGACCAA
+
GFFFGFFFFFFFGGGGGGGGGGHHHHHHHHHHHHHHHHHHHHHHHHHHHHHHHHGHHHEHHGGGGGFGHFHHHFGHF5GFGHHHHHHHHGHHHGGHGHHFHHHHGGGGGHHHHHHHHHFGHHHGHHHHHHHGHHHHHHGHHHGHGHHHHHHGHHGFHHH
@M02197:105:000000000-AN6RF:1:1101:12248:11020 1:N:0:1
TGTAGTATAGGCTCCTCCGCTTATTGATATGCTTAAGTTCAGCGGGTATCCCTACCTGATCTGAGGTCAACCTTTGAAATATTTAGGGTTATTGGCAAGCCTCCACCAGGACTCTGTAGCGAGAAGAATTACTACGCTTAGAGCCTGGCAGCACCGCCACTGATTTTGAGGCCCGCCCAGAGGCGAAAAGCCCAAGACCCAGCAAGCTGGATTGGTTTAAATGACGCTCGAACAGGCATGCCCCTCGGAATGCCAAGGGGCGCAATGTGCGTTCAAAGATTCGATGATTCAC
+
1A1>ADD3FFFFFGGGGGGGGGGHHHHHHHHHHHHHHHHHHHHGGGGGHHHFHHHHH;:HHHHHHGHHH;HHHH98BGHH9FHHFHH:EGG.FG9GHECGG<HH;FHHFE;HHHFHHHGE9E;GG:HFGGHHH;G4CF9GF:HHH87AGF:CHHHGHHGGHHDFGFGFGEGGFGHGHHGHFGGGHGBFGGEGHHEHGGGHHHHHHHHHFHGHHGFHGHHGFFGGGGHEGHFGHBHFHHFCGGGGGFGDFGHHHGHHGGGGGHHHHGGGGHGFFFGGGGGGFFFFFFFBA>3A
@M02197:105:000000000-AN6RF:1:1101:26815:11402 1:N:0:1
TGTAGTATAGGCTCCTCCGCTTATTGATATGCTTAAGTTCAGCGGGTAGTCCTACCTGATTTGAGGTCAAATTGTCAGAAGCTGTCTCAAAAGAGACCCTTTAGAAGCTGAACCCCATTTATAAAGCTGCTCTTCACAAATGGCGTAGATAATTATCACACCAAAGCAAGGCAACAAAGGTCCCGCTAATGCATTTCAGGAGAGCCGACTTCTGAGAAGCCCGCATACTCACACATCCAAGCCTGATCAACAGAAAAAGCTGAAAAGGTTGAGAATTTCATGACACTCAAACAGGCATGCTCCTCGGAATACCAAGGAGCGCAAGGTGCGTTCAAAGATTCGATGATTCAC
+
CCCCBFFFFFFFGGGGGGGGGGGHHHHHHHHHHHHHHHHGHHHGGGGGGHHHHHHHHHHHHHHHGHHHHHHHHHHHHHHHHHHHHHHHHHHHHGHHGGHHHHHHHHHHHHHHHHGGGHHHHHHHHHHHHHFHHHGHHHHHHHHHGGGGG9HHHHHHHHHHHHHHHHHHHHGHHHHHHHGHGHGHGGGGGHHHHHHHHHHHHGGGGHGGHHGHHHHHHGGGGGGHHGGHHHHHHHHHGGHHHHGHHHHHHHHHHHGHHHGGHHHHHHHFGHHHHHGGHHHHHHHFGEHHHHHHHHHHHGHGGGGGFGHFGDFHHHHAFFCEGFHHGGGGHGGDDGGGAGFFFFFFFFAAAA3
@M02197:105:000000000-AN6RF:1:1101:22558:11551 1:N:0:1
TGTAGTATAGGCTCCTCCGCTTATTGATATGCTTAAGTTCAGCGGGTAGTCCTACCTGATTTGAGGTCAAATTGTCAGAAGCTGTCTCAAAAGAGACCCTTTAGAAGCTGAACCCCATTTATAAAGCTGCTCTTCACAAATGGCGTAGATAATTATCACACCAAAGCAAGGCAACAAAGGTCCCGCTAATGCATTTCAGGAGAGCCGACTTCTGAGAAGCCCGCATACTCCCACATCCAAGCCTGATCAACAGAAAAAGCTGAAAAGGTTGAGAATTTCATGACACTCAAACAGGCATGCTCCTCGGAATACCAAGGAGCGCAAGGTGCGTTCAAAGATTCGATGATTCAC
+
CDCCCFFFFFFFGGGGGGGGGGGHHHHGHHHHHHHHHHHHHHHGGGGGGHHHHHHHHHHHHHHHGHHHHHHHHHHHHHHHHGHHHHHHHHHHHGHHHGHHHHHHHHHHHHHHHHGGGHHHHHHHHHHHHHHHHHHHHHHHHHHHGGGGGHHHHHHHHHHHHHHHHHHHHHGHHHHHHHHHHHHHHGHGHHHHHHHHHHHHHGHGHHHHHHHHGHHHHGGGGGHGHHGGGGHHHHHHGGHHHEFFHGFHHHHHHHHHFHHHHGHHHHHHHHHHHHHHGHHEHHHHHGHHHHHHHHHHGHHGGGGGHHHHGHGHHHHGGGGGHHCHGGGGHGGGGGGGGGGFFFFFFFBBBAA
@M02197:105:000000000-AN6RF:1:1101:25077:11773 1:N:0:1
TGTAGTATAGGCTCCTCCGCTTATTGATATGCTTAAGTTCAGCGGGTAGTCCTACCTGATTTGAGGTTAAATTGTCAGAAGCTGTCTCAAAAGAGACCCTTTAGAAGCTGAACCCCATTTATAAAGCTGCTCTTCACAAATGGCGTAGATAATTATCACACCAAAGCAAGGCAACAAAGGTCCCGCTAATGCATTTCAGGAGAGCCGACTTCTGAGAAGCCCGCATACTCCCACATCCAAGCCTGATCAACAGAAAAAGCTGAAAAGGTTGAGAATTTCATGACACTCAAACAGGCATGCTCCTCGGAATACCAAGGAGCGCAAGGTGCGTTCAAAGATTCGATGATTCAC
+
BCBBCFFFFFFFGGGGGGGGGGGHHHHHHHHHHHHHHHHGHHHGGGGGGHHHHHHHHHHHHHHHGHHFHHHHHHHHHHHHGHHHHHHHHHHHHGHGHGHHHHHHHHHHHHHHHHGGGHHHHHHHHHHHHHHHHHHHHHHHHHHHGGGGGHHHHHHHHHHHHGHHHHHHHHGHHHHHHHHGHHHHHHHHHHHHHHHHHHHHGGGGGHGHGGGHHHHHHGGGGGHHHHGGHGHHHHHHGGHHHHHHHFFGHGGHHHGHHHHHHHHHHHHGHHHHHHHFHGHHHHHG5GHHHHHHHHHHHHHGGGGGHHHHHHHHHHHGGGGGHHHHGGGGHGGGGGGGGGGFFFFFFFABA>A
@M02197:105:000000000-AN6RF:1:1101:10238:11914 1:N:0:1
TGTAGTATAGGCTCCTTCGCTTATTGATATGCTTAAGTTCAGCGGGTAGTCCTACCTGATTTGAGGTCAAATTGTCAGAAGCTGTCTCAAAAGAGACCCTTTAGAAGCTGAACCCCATTTATAAAGCTGCTCTTCACAAATGGCGTAGATAATTATCACACCAAAGCAAGGCAACAAAGGTCCCGCTAATGCATTTCAGGAGAGCCGACTTCTGAGAAGCCCGCATACTCCCACATCCAAGCCTGATCAACAGAAAAAGCTGAAAAGGTCGAGAATTTCATGACACTCAATCAGGCATGCTCCTCGGAATACCAAGGAGCGCAAGGTGCGTTCAAAGATTCGATGATTCAC
+
CCCCCFFFFFFFGGGGGGGGGGGHGHHHHHHHHHHHHHHHHHHGGGGGGHHHHHHHHHHHHHHHGHHHHHHHHHHHHHHHHHHHHHHHHHHHHGHHHGHHHHHHHHHHHHHHHHGGGHHHHHHHHHHHHHHHHHHHHHHHHHHHGGGGGHHHHHHHHHHHHHHHHHHHHHHHHHHHHHHHGHHHHHHHHHHHHHHHHHHHHGHGGHHHGHHHGGGHHGGGGGGHHHGGHGHHHHHHGGHHGHFHHHFFHHGHHHHHHHHHHHHHGGGFFGHHHHHHHFHGHHHHGHHHHHHHHFGGHHHFGGGGHHHHFFAGHHHGDGFCHBHGGGGGGGGGGGGGGGGFFFFFFFBAAAA
@M02197:105:000000000-AN6RF:1:1101:12054:12377 1:N:0:1
TGTAGTATAGGCTCCTCCCTTATTGATATGCTTACTTCCTCTAAATGACCAAGATCCTCCGCTTATTGATATGCTTAAGTTCAGCGGGTAGTCCTACCTGATTTGAGGTCAAATTGTCAGAAGCTGTCTCAAAAGAGACCCTTTAGAAGCTGAACCCCATTTATAAAGCTGCTCTTCACAAATGGCGTAGATAATTATCACACCAAAGCAAGGCAACAAAGGTCCCGCTAATGCATTTTAGGAGAGCCGACTTCTGAGAAGCCCGCATACTCCCACATCCAAGCCTGATCAACAGAAAAAGCTGAAAAGGTTGAGAATTTCATGACACTCAAACAGGCATGCTCCTCGGAATACCAAGGAGCGCAAGGTGCGTTCAAAGATTCGATGATTCAC
+
BBAABFFFFFBFGGGGGGGGGGHHGHHGGHHHHHHHHFFHHHHHGHHHHHHGHHHHHGHGGGGGGHHHHHHHHHHHHHHHHHHHHGGG@EFHHHHHHHHGHGHHHHGGHHHHGHHHHHHHHHGHHHHHHHHGHHHGHHGEHHHHHHHHHHHHHHHHGGGHHHHHHHHHHHHHHHHHHGHHHHHHHHGGGGGHHHHHHHHHHHHHHHHHHHHHGHHHHHHHGHFGGHFHHFHFGFFGDEFHFHHFGGCDGFBGHGBFHHGB@/FFGHHCEGHGGBEHHHGGHGF3FFGHHHHHHHHFHGHFHHHHHHHGGHGFBFHHFFHBDGDFGDFEFEGFHGAFBHHHGGEA2GHHGHHHHGHHHGEA2GHHHHGECAFFGGGFGGCCGCBFFFFFABBBB
@M02197:105:000000000-AN6RF:1:1101:6417:12447 1:N:0:1
TGTAGTATAGGCTCCTCCGCTTATTGATATGCTTAAGTTCAGCGGGTAGTCCTACCTGATTTGAGGTCAAATTGTCAGAAGCTGTCTCAAAAGAGACCCTTTAGAAGCTGAACCCCATTTATAAAGCTGCTCTTCACAAATGGCGTAGATAATTATCACACCAAAGCAAGGCAACAAAGGTCCCGCTAATGCATTTCAGGAGAGCCGACTTCTGAGAAGCCCGCATACTCCCACATCCAAGCCTGATCAACAGAAAAAGCTGAAAAGGTTGAGAATTTCATGACACTCAAACAGGCATGCTCCTCGGAATACCAAGGAGCGCAAGGTGCGTTCAAAGATTCGATGATTCAC
+
ABABBFFFFFFFGGGGGGGGGGGHHHHHHHHHGHHHHHHHHHHGGGGGGHHHHHHHHHHHHHHHGHGHHHHHHHHGHHHHHHHHHHHHHHHHHGHHHGHHHHHHHHHHHHHHHHGGGHHHHHHHHHHFHHHHHHHHHHHHHHHHGGGGGHHHHHHHHHHHGHHHHHHHHHHHHHHHHHHHHHHHHHHHHHHHHHHHHHHHHGHGHGHGHHHGHHHHHGGGGGHHHHGGHGHGHHGFGGHHHHHHHHHHHHGGHHHHHHHHHHHHHHHFHHHHHHEHFFHEHHHHGGHHHHHHHHHHHHGGGGFFHHHHHGHHHHHEGGGGHHHHGGGGHGGGGGGGGGGFFFFFFFAA?AA
@M02197:105:000000000-AN6RF:1:1101:12705:12474 1:N:0:1
TGTAGTATAGGCTCCTCCGCTTATTGATATGCTTAAGTTCAGCGGGTAGTCCTACCTGATTTGAGGTCAAATTGTCAGAAGCTGTCTCAAAAGAGACCCTTTAGAAGCTGAACCCCATTTATAAAGCTGCTCTTCACAAATGGCGTAGATAATTATCACACCAAAGCAAGGCAACAAAGGTCCCGCTAATGCATTTCAGGAGAGCCGACTTCTGAGAAGCCCGCATACTCCCACATCCAAGCCTGATCAACAGAAAAAGCTGAAAAGGTTGAGAATTTCATGACACTCAAACAGGCATGCTCCTCGGAATACCAAGGAGCGCAAGGTGCGTTCAAAGATTCGATG
+
BCACBFFFFFFFGGGGGGGGGGGHHHHHGHHHHHHHHHHHHHHGGGGGGFHHHHHHHGHHHHHGGGHHHHHGHHHHHHHHHHHHHHHHHHHHHGGHHGHHHHHHHHHHHGFHGHGGGHHHHHHHHGHHHHHHHHHHHHHHHHHHGGGGGHHHHHHHHHGHHHHHHHHHHHGHHHHHHHHHHHHHHHHHHHHHHHHHHHHGHGHGHHHHHHHHHHHHHGGGGGHGHHGGHGHHHHGHGGHHHHHHHHHHHHHHHHHHHHHHHHGGHHGHGHHGHHHGHHGHGHHHHGGHHHHHHHFHHHHGGGGEHHHHGF3HGHHGGGGGHHFGGGGGGGGCGFFFBFFFBBBBB
@M02197:105:000000000-AN6RF:1:1101:27532:12466 1:N:0:1
TGTAGTATAGGCTCCTCCGCTTATTGATATGCTTACTTCCTCTAAATGACCAAGATCCTCCGCTTATTGATATGCTCCTCCGCTTATTGATATGCTTAAGTTCAGCGGGTAGTCCTACCTGATTTGAGGTCAAATTGTCAGAAGCTGTCTCAAAAGAGACCCTTTAGAAGCTGAACCCCATTTATAAAGCTGCTCTTCACAAATGGCGTAGATAATTATCACACCAAAGCAAGGCAACAAAGGTCCCGCTAATGCATTTCAGGAGAGCCGACTTCTGAGAAGCCCGCATACTCCCACATCCAAGCCTGATCAACAGAAAAAGCTGAAAAGGTTGAGAATTTCATGACACTCAAACAGGCATGCTCCTCGGAATACCAAGGAGCGCAAGGTGCGTTCAAAGATTCGATGACTCAC
+
BBBBBFFFFFFFGGGGGGGGGGGHHHHHHHHHHHHHHHHHHHHGHHHHHHHHHHHHHHHHHGGGGGHHHHHHHHHHHHHHHGGGGGHHHHHHHHHHHHHHHHHHHHGGGGGGHHHHHHHHHHHHHEHGHGHHHHHHHHHHHHHHHHHHHHHHHHHHGHHHGGHHHHHHHHHHHGHHHGGGHHHHGHHHHGHGHHHHHHHHHHHHHEHGGGFGHHHHHGHFGHGHGHHHFHGGHGGHHHFHEGCGGCCFGHHHHFFGB?HHHHHFFGGGGHHFFGHHGHHEFFFGGFHHFFGHGGHHHGFGGHHHHFGHHHHHHHHHHHHHGHHHHGHHHHFHHHHHHHBHHGHHHHG5FHEHHHHHGEGHHFGGGFGHHHHHHHHHHHEEFGFHHHHGGGGHGGFGGGGE4FFFFFFFFCCBAB
@M02197:105:000000000-AN6RF:1:1101:13319:12633 1:N:0:1
TGTAGTATAGGCTCCTCCGCTTATTGATATGCTTAAGTTCAGCGGGTAGTCCTACCTGATTTGAGGTCAAATTGTCAGAAGCTGTCTCAAAAGAGACCCATTAGAAGCTGAACCCCATTTATAAAGCTGCTCTTCACAAATGGCGTAGATAATTATCACACCAAAGCAAGGCAACAAAGGTCCCGCTAATGCATTTCAGGAGAGCCGACTTCTGAGAAGCCCGCATACTCCCACATCCAAGCCTGATCAACAGAAAAAGCTGAAAAGGTTGAGAATTTCATGACACTCAAACAGGCATGCTCCTCGGAATACCAAGGAGCGCAAGGTGCGTTCAAAGATTCGATGATTCAC
+
CCCCCFFFFFFFGGGGGGGGGGGHHHGHHHHGHHHHHHHHHHHGGGGGGHHHHHGHHHHHHHHHGGHHHHHHHHHHHHHHHHHHHHHHHHGHGGFHHGH1FGHHHHHHHHGHHHGGGHHHFHHHHGGHHHHHGHHHHHHGHHHGGGGGGGHHHHHHHHGHHHHHHHHHHHGHHHHHHGHHGGHHGHGGGHHHHHHHHHHHHGHGHHGGGGGHHHHHHGGGGGGGHHGGFGHHHHHHGGHFFHFFGGHHHHHHHHHHHHHHHGHHHHGFFHHHHHGFGFHGHHHHHGHHHHHFFGF3HHGGEGGGHHHHHHGHGHHEGGGCHHHHGGGCHFGGGGGGGGGFFFFFFFBAA3B
@M02197:105:000000000-AN6RF:1:1101:8159:12805 1:N:0:1
TGTAGTATAGGCTCCTCCGCTTATTGATATGCTTAAGTTCAGCGGGTAGTCCTACCTGATTTGAGGTCAAATTGTCAGAAGCTGTCTCAAAAGAGACCCTTTAGAAGCTGAACCCCATTTATAAAGCTGCTCTTCACAAATGGCGTAGATAATTATCACACCAAAGCAAGGCAACAAAGGTCCCGCTAATGCATTTCAGGAGAGCCGACTTCTGAGAAGCCCGCATACTCCCACATCCAAGCCTGATCAACAGAAAAAGCTGAAAAGGTTGAGAATTTCATGACACTCAAACAGGCATGCTCCTCGGAATACCAAGGAGCGCAAGGTGCGTTCAAAGATTCGATGATTCAC
+
BBBBBFFFF5@FGFGFFFCGGGGHGHFHHC5GGHHFHHHFG552AEGGFHFHFHHHHFFGGHHBFGHHHHHHHHHGHHGHHHHGHHHHGGHHFGHCGFEHHHFDHHGHHFHHHEGFFGHGHHHHHGFDGBBEGFHHHFFAAFGGGGGGGGGHHHHHE:CGHHHHGHHGFHHHHHHGHHHHHGHEFHGHGHFHHHHHHHHHHGGGGFGGGGGGFHGHHGGGFGGGGGGGGGHHHGHEFECCB3FHGBHGHHHHGFHHHHFBF4GDDF1FHHHGBD5GBEFHHHFG5GFBFFHHFHFFGA1?C?E2GA5FFHGBHFGE2EEECFHHEECEF4FBFGGGGGFFFFFBFFBABAB
@M02197:105:000000000-AN6RF:1:1101:21490:13174 1:N:0:1
TGTAGTATAGGCTCCTCCGCTTATTGATATGCTTAAGTTCAGCGGGTAGTCCTACCTGATTTGAGGTCAAATTGTCAGAAGCTGTCTCAAAAGAGACCCTTTAGAAGCTGAACCCCATTTATAAAGCTGCTCTTCACAAATGGCGTAGATAATTATCACACCAAAGCAAGGCAACAAAGGTCCCGCTAATGCATTTCAGGAGAGCCGACTTCTGAGAAGCCCGCATACTCCCACATCCAAGCCTGATCAACAGAAAAAGCTGAAAAGGTTGAGAATTTCATGACACTCAAACAGGCATGCTCCTCGGAATACCAAGGAGCGCAAGGTGCGTTCAAAGATTCGATGATTCAC
+
3AAAAFFFFF4FFGCFGGFFCEFHHHFFFFGGFHBHFHFCFHHGGGEEEEGHGHF1AGCGH5A51FGGHHHGHHEFHHHHHFBFHFGGBDHFBFFH2FGGGGHHHH3@33@FHGFGDGGHH9HGDGFFHFHHHHHHGG3G5FHGGDGCFFHFHFB2DDDHHGHGDFFGCCAGFHHHGFHE<F:GCC1>EH=DGHHHHEDHGCHDHHGHHHHGGFGGFBGGCEBDGEDFGGFGFC11/EHGCF1G1G2FFBGHFGHHFGHHEBF11BB02F22EHDF1F1GHGFB1A1AB1BB1CHGGGHE/GGFHFF2D11GAB1FEA0011F00GCGCGGFGFBGEFB11FDD3F1A?>A
@M02197:105:000000000-AN6RF:1:1101:25540:13416 1:N:0:1
TGTAGTATAGGCTCCTCCGCTTATTGATATGCTTAAGTTCAGCGGGTAGTCCTACCTGATTTGAGGTCAAATTGTCAGAAGCTGTCTCAAAAGAGACCCTTTAGAAGCTGAACCCCATTTATAAAGCTGCTCTTCACAAATGGCGTAGATAATTATCACACCAAAGCAAGGCAACAAAGGTCCCGCTAATGCATTTCAGGAGAGCCGACTTCTGAGAAGCCCGCATACTCCCACATCCAAGCCTGATCAACAGAAAAAGCTGAAAAGGTTGAGAATTTCATGACACTCAAACAGGCATGCTCCTCGGAATACCAAGGAGCGCAAGGTGCGTTCAAAGATTCGATGATTCAC
+
CCCCCFFFFFFFGGFGGGGGGGGGHGGGHHHHFHHGHGHHHHHGGGEEGHHHHHHHHHHHHHGHGGGGHHHHHHFHHHFH3GHGHHHHHHGHHGHGHGHGHHHHGHHFHHHHHAFFG:HHHHGHHHHHHGGHHHHHHHHHHGHEFGGGGHHHHHHHHHHHHFHHHHHHHHGHHHGHHHHFFGHGGHHHGHGHHHGGHGHHHGGGHHHHGGGFGHHGHGGGGGGHGHGGGGFBFGHGFGFFEHGHGDBHHHGHHHHHHFHHHHHHFGAGGFGHGHHGHGHHHHHHGGHHG53EEHHFFHGGCGGGHFGHG5GHFHFEEECEG5HFFGEECGGGGFGE2CEFFFFFDFBBAAA
@M02197:105:000000000-AN6RF:1:1101:26802:13625 1:N:0:1
TGTAGTATAGGCTCCTCCGCTTATTGATATGCTTAAGTTCAGCGGGTGGTCCTACCTGATTTGAGGTCAAATTGTCAGAAGCTGTCTCAAAAGAGACCCTTTAGAAGCTGAACCCCATTTATAAAGCTGCTCTTCACAAATGGCGTAGATAATTATCACACCAAAGCAAGGCAACAAAGGTCCCGCTAATGCATTTCAGGAGAGCCGACTTCTGAGAAGCCCGCATACTCCCACATCCAAGCCTGATCAACAGAAAAAGCTGAAAAGGTTGAGAATTTCATGACACTCAAACAGGCATGCTCCTCGGAATACCAAGGAGCGCAAGGTGCGTTCAAAGATTCGATGATTCAC
+
BBBBBFFFFDFFGGGGGGGGGGGHHHHHHHHHHHHHHHHHHGHGGGFGGGHHHHHHHHHHHHHHGFHHHHHHHGHHHHHHHHHHHHHHHHHHHGHHHGHHHHGHHHHHHHHHHHGGGHHHHHHHHGHHHHHHHHHHHGHHHGGHGGGGGHHHHHHHHHHHHHHHHHHHHFGHHHHHHHHHHHHHGGHHHHHHHHHHHHHHHGGGGHHHHGGGGHHHHGGGGGHHGHGGHGHHHFHFGGGHFFHHHHHHHHFHHHHHGHHHHHGHHHHHHHHHHHHGBFGHHHGF5GHGGHHHGFGHHHHGGGGGHHHHHHFHHHHGGEGGHFHFGGGGHGGGGGGGGGFFFFFFFFBBBBB
@M02197:105:000000000-AN6RF:1:1101:10490:13544 1:N:0:1
TGTAGTATAGGCTCCTCCGCTTATTGATATGCTTAAGTTCAGCGGGTAGTCCTACCTGATTTGAGGTCAAATTGTCAGAAGCTGTCTCAAAAGAGACCCTTTAGAAGCTGAACCCCATTTATAAAGCTGCTCTTCACAAATGGCGTAGATAATTATCACACCAAAGCAAGGCAACAAAGGTCCCGCTAATGCATTTCAGGAGAGCCGACTTCTGAGGAGCCCGCATACTCCCACATCCAAGCCTGATCAACAGAAAAAGCTGAAAAGGTTGAGAATTTCATGACACTCAAACAGGCATGCTCCTCGGAATACCAAGGAGCGCAAGGTGCGTTTAAAGATTCGATGATTCA
+
BCAAAFFFFFFFGGGGGGGGGGGHHHHHHHHHHHHHHHHHGHHGGGAEFHHHHHHHHHHHHHHHGHHHHHHHHHHHHHHHHGHHHHHHHHHHHGHHHGHHHHHHHHHHHHHHHHGGGHHGHHHHHHGHHHHHHHHGHHHHHGGHGGGGGHHHHHHHHHHHHHHHHGHHHGHHHHHHGHHHHHHHHGGGHHHHHHHHHHHHHGHGHHHHHHHHHHHGGGGGGGHGHGFGGGHGGGHGGGHHHHGHHHHHHHHHHHHHHHHGHHHHHHHHHHHHHHHHFHHHHHHHHGHHHHFFFHFFFHHGCECCHHHHGBHHFHGGGGCEGBHHGGGGGGGGGGGGGGFBFFFFFCCBAC
@M02197:105:000000000-AN6RF:1:1101:5496:13732 1:N:0:1
TGTAGTATAGGCTCCTCCGCTTATTGATATGCTTAAGTTCAGCGGGTAGTCCTACCTGATTTGAGGTCAAATTGTCAGAAGCTGTCTCAAAAGAGACCCTTTAGAAGCTGAACCCCATTTATAAAGCTGCTCTTCACAAATGGCGTAGATAATTATCACACCAAAGCAAGGCAACAAAGGTCCCGCTAATGCATTTCAGGAGAGCCGACTTCTGAGAAGCCCGCATACTCCCACATCCAAGCCTGATCAACAGAAAAAGCTGAAAAGGTTGAGAATTTCATGACACTCAAACAGGCATGCTCCTCGGAATACCAAGGAGCGCAAGGTGCGTTCAAAGATTCGATGATTCAC
+
CCCCCFFFFFFFGGGGGGGGGGGHHHHGHHHHHHHHHHHHHHHGGGEEGHHHHHHHHGHHHHHHGHHHGHHGHHHHHHHHHGHHHHHHHHHHHGHHHGHHHHHHHHHHHHHHHHGGGHHHHHHHHHHHHHHHHHHHHHHHHHHHGGGGGHHHHHHHHHHHHHHHHHHHGHHHHHHHHHHHGHHHGGGHGHHHHHHHHHHHHGHGHHHGGHHHHHHHHGGGGGHGHHGGHGGGGHHHGGHHHHHHHGBHHHHGHHHHHHHEHHHHHHHHHHHHHHHHHHHHHHGHHGHHHHHHGHEEGHGGGGGGHHHHHHHHHHGGGGGGHGHHGGGGHGGGGGGGGGGFFFFFFFBBBAB
@M02197:105:000000000-AN6RF:1:1101:12024:13943 1:N:0:1
TGTAGTATAGGCTCCTCCGCTTATTGATATGCTTACTTCCTCTAAATGACCAAGATCCTCCGCTTATTGATATGCTTACTTCCTCTAAATGACCAAGATCCTCCGCTTATTGATATGCTTAAGTTCAGCGGGTATCCCTACCTGATCCGAGGTCAACCTTGAAAAATAGGGGGTTTGATGGCAGGACAATTGCACACACTCCGAGCGAAAAGATAAACTTACTACGCCACGGAATATCCTATGATGCGGCTCTCCACTTCAGAACGTACAATGATGGTATTCTCTTCTTCCTCAAACAAGCCACTATGCATGAGGAGTATTTTATGACGCTCGAACAGACATGACGCCCGGACTCCCAGGAAGCGTAATGAGCTTTCAAAGCGTCGAAGATTTAC
+
AABBAFFFBDFFGGGGGGGFCGDGHBHHFHHHCFHHHHEHHHFHHGFEBGFHHFFDGHGHGGGGGFHHGFHBFFFFGFGHHBFFHGHGGGGHHHGHAGDGHFFHDGGGGHHEFHHHHHFGHFHH4DGF4E?@FCFBHHFHEHHGFHGHHGGGDHHFGFHFH-HG:FG9FB+DGFDFFF/04GH59FHHH8GFFBG7H?C9GHD99?DF$0B?FGF05FF8GGGFBDF49FFFFFF1111>11-.>//</?</1?1@122>/F@@/2@2222B<21<11<10010000<B0/10B1B/>B/02212B1B111GFB121B211220//E?B0//D@1122@1BB//A////10//0/0B110000B12HFB11011131FEAA111>B333B1>11>
@M02197:105:000000000-AN6RF:1:1101:6137:13988 1:N:0:1
TGTAGTATAGGCTCCTCCGCTTATTGATATGCTTAAGTTCAGCGGGTAGTCCTACCTGATTTGAGGTCAAATTGTCAGAAGCTGTCTCAAAAGAGACCCTTTAGAAGCTGAACCCCATTTATAAAGCTGCTCTTCACAAATGGCGTAGATAATTATCACACCAAAGCAAGGCAACAAAGGTCCCGCTAATGCATTTCAGGAGAGCCGACTTCTGAGAAGCCCGCATACTCCCACATCCAAGCCTGATCAACAGAAAAAGCTGAAAAGGTTGAGAATTTCATGACACTCAAACAGGCATGCTCCTCGGAATACCAAGGAGCGCAAGGTGCGTTCAAAGATTCGATGATTCAC
+
BBBBBFFFFDBCGGFGGGGGG?EHHHHHHGHGHHHHHHFHHGGFGG2EFHHHHHGHHHHHHHHHGGGHHHHHHHFHHHHHHHHHHFHHHHGF3FFHHGHHHGHHHHHGHHHHGHGGB2GHGHHH<HGHHGHHHHHHHHHHHHHHGDG@GGHGHEFHHGHEGHHFHHEHHHHHHHHHEFFHGHHHGGGGGHHHHHHGHHHHHGHGCGHHFGGHHHHHHGGGGGFGGGGGGGFGGGGGGGHFFCDBGFGFHHHHFHGHFE4HHGFHHCGFGHHHHHFBHFGDF@FDFGHGEHHHHHHHHHHFGGGGGD5DHFGFFGB2EE?GHCFFFAAEGGGGFGGG2CEB4FBFFFAAA>A
@M02197:105:000000000-AN6RF:1:1101:22882:14013 1:N:0:1
TGTAGTATAGGCTCCTCCGCTTATTGATATGCTTAAGTTCAGCGGGTAGTCCTACCTGATTTGAGGTCAAATTGTCAGAAGCTGTCTCAAAAGAGACCCTTTAGAAGCTGAACCCCATTTATAAAGCTGCTCTTCACAAATGGCGTAGATAATTATCACACCAAAGCAAGGCAACAAAGGTCCCGCTAATGCATTTCAGGAGAGCCGACTTCTGAGAAGCCCGCATACTCCCACATCCAAGCCTGATCAACAGAAAAAGCTGAAAAGGTCGAGAATTTCATGACACTCAAACAGGCATGCTCCTCGGAATACCAAGGAGCGCAAGGTGCGTTCAAAGATTCGATGATTCTC
+
BBBBBFFFFFFFGGGGGGGGGGGHHHHHHGCHHHHHHHHHHHGGGGGGGFHHHHHGHHFHHHHHGHFHHHHHGHHHHHHHGHHHHBGHHHHHHGHHHGHHHHGHHHHHHHHHHHCGGHHHHHHHHHHHHHGGFGHFHHHHGHEHGGGGGFHHFHHHGHHHHGHHGHGEHHHHHHHHHFHHGHHHGGGGGHHHHHHHHGHFFGHGGHGGGGGGGGEGGFGGEGGGHGGGGGGHHHHHGEFHGCEBFFFHFHGBFHFEFHGFEDHHGEEE1/FF1FGF1GGF2FFAAGHFF1GDGFCEA//CE/??F2222B1F1FF0AA00B1GHEE0AFGBDEBGFFG1113B11DA>11>
@M02197:105:000000000-AN6RF:1:1101:7831:13899 1:N:0:1
TGTAGTATAGGCTCCTCCGCTTATTGATATGCTTAAGTTCAGCGGGTATCCCTACCTGATCCGAGGTCAACCTTGAAAAATAGGGGGTTTGATGGCAGGACAATTGCACACACTCCGAGCGACAAGATAAACTTACTACGCCACGGAATATGCTATGATCCGCCTTTCAATTTCAGAAGGGAGAATGCTGGCATACTCTTCTTCCACATCCAAGCAAATATGCTTGAGAGGTATTTTATGACGCTCGAACAGGCATGCCTCCCGGAATGCCAGGAGGCGCAATGTGCGTTCAAAGATTCGATGATTCAC
+
CCCCCFFFFFFFGGGGGGGGGGGHHHHHHHHHHHHHHHHHGHHGGGGGGHHHHHHHHHHHHGHGGGGHHHHHHHHHHHHHHFHHHGGGGGGHHHGHHGGGHHHHHHHHHHHGGHHHHGGGGGGGHHHGHHHHHHHHHHHGGGGGGGHHHHHHHHHHHHGHHHHGHHHHHHHHHHHHHHHHHEHHHHGHGHHGHHGHHHHHHHHHHGHHHGHHHHHHHHHHGHHFHGGHGHHFFHHHGHGGGGGHGGGHHHHHHGHGGCGGGGHHHHHHHHHHHGGGGGHHHGGGGGFGGGGGGGGGGFFFFFFFBBABB
@M02197:105:000000000-AN6RF:1:1101:23130:14259 1:N:0:1
TGTAGTATAGGCTCCTCCGCTTATTGATATGCTTAAGTTCAGCGGGTATCCCTACCTGATCCGAGGTCAACCTTGAAAAAAATGGAGGTCAACGGCAGGGCAATCACACACACCAAGCGAAAAGATAAACTTACTACACCTGGGGATATGAGATCATCCGCCTTTGAATTTCAGAAGGGAGAATGCAAGCATACTCATCTTCCACGACCAAGCAAATTTGCTTGAGAGGTATTTAACGACGCTCGAACAGGCATGCCTCCCGGAATACCAGGGGGCGCAATGTGCGTTCAAAGATTCGATGACTCAC
+
CCCCCFFFFFFFGGGGGGGGGGGHHHHHHGHHHHHHHHHHHHHGGGGGHHHHHHHHHHHHHHHGGGEHGHHHHHHHHHHHGGHHHHHGGHHHHGGGGGGGGGGHHHHGHGGGGGHHHGHGHHGHFHHHHHHHHHHHHHHHHGHHHHHHHHHHHHHHHHHHHGHGHHHHHHHHHHHHHHGHHHGHHGHHHHHHHHGHHGHHGGGGGHHGHHHHHHHHGFFHHHHHHHHHHHHGGGGGGGGGGHHGHHFFGHHHHGGGGGGGHHHHHHHHGGGGGGGGHHHGGGGGHGGGGGGGGGFFFFFFFFCCBAB
@M02197:105:000000000-AN6RF:1:1101:5552:14247 1:N:0:1
TGTAGTATAGGCTCCTCCGCTTATTGATATGCTTACTTCCTCTAAATGACCAAGATCCTCCGCTTATTGATATGCTTAAGTTCAGCGGGTAGTCCTACCTGATTTGAGGTCCAATTGTCAGAAGCTGTCTCAAAAGAGACCCTTTAGAAGCTGAACCCCATTTATAAAGCTGCTCTTCACAAACGGCGTAGATAATTATCACACCAAAGCAAGGCAACAAAGGTCCCGCTAATGCATTTCAGGAGAGCCGACTTCTGAGAAGCCCGCATCCTCCCGCATCCAAGCCTAAGCAACAGAAAAAGCCGAAAAGGTTGAGAATTTCATGACACTCAAACAGGCATGCTCCTCGGAATACCAACGAGCGCAAGGTGCGTGCAAAGATTCGATCATTCAC
+
1AAAA3B@@31B1AEEGBE1EEEHHHCHGHFFFHGBFG1BEBFFF1F211F1A001A11G0A/EABF2DG2DD22DFG112F2A21>/?EEE@FFF@1FHFFFBBG2?FF011FGHFHHGB1FG1>FGFFBGHHH0CGBCE/FFEFFGBFEFGHDF?AFB01FFGH1?GGFB1BB1DFBFBBGGGG-C/B@EH03B<GHH9CGHGEHHHHFHHGA9AEGGFAF:GFFGFCC<BFE00G0<0/0/AEC@.<1<=1111>0/C@/><0<@//>///<0E<1?/0EF>12111HFGEFF1GC>/EEE@1GB0HHGF2FF1GFG2D2GE1@B/1CBGF1GFBFF/CA/E//A2BHHFECBA//E0?CGG1BA00?AGF1GGF3A111AD3@3DAA11A
@M02197:105:000000000-AN6RF:1:1101:14040:14463 1:N:0:1
TGTAGTATAGGCTCCTCCGCTTATTGATATGCTTAAGTTCAGCGGGTATCCCTACCTGATCCGAGGTCAACCTTGAAAAATAGGGGGTTTGATGGCAGGACAATTGCACACACTCCGAGCGACAAGATAAACTTACTACGCCACGGAATATGCTATGATCCGCCTTTCAATTTCAGAAGGGAGAATGCTGGCATACTCTTCTTCCACAACCAAGCAAATATGCTTGAGAGGTATTTTATGACGCTCGAACAGGCATGCCTCCCGGAATGCCAGGAGGCGCAATGTGCGTTCAAAGATTCGATGATTCAC
+
BCABBFFFFFFFGGGGGGGGGGGHHHGHHHHHHHHHHHHHHHHGGGGFHHHHHHHHHHHHHHHGGGFHHHHHHHHHHHHHHHHHHGGGGGGHHHHHHGGGHHHHHHHHHHHGGHHHHGHGHGHHHHHHHHHHHHHHHHHGGGGHHHHHHHHHHHHHHHHHHHGGGHHHHHHHHHHHHHHHHHHHHHGHHHHGHHHHHHGHHHHGGGGHHGHHHHHHHHHHHHHHHHHHHHHGHHHHHGGGGGGHHGHHHHHHHHHGGGGGGGHHHHHHGHHHHGGGGGHGGHGGGGHGGGGGGGGGGFFFFFFFBAAAA
@M02197:105:000000000-AN6RF:1:1101:22799:14406 1:N:0:1
TGTAGTATAGGCTCCTCCGCTTATTGATATGCTTAAGTTCAGCGGGTAGTCCTACCTGATTTGAGGTCAAATTGTCAGAAGCTGTCTCAAAAGAGACCCTTTAGAAGCTGAACCCCATTTATAAAGCTGCTCTTCACAAATGGCGTAGATAATTATCACACCAAAGCAAGGCAACAAAGGTCCCGCTAATGCATTTCAGGAGAGCCGACTTCTGAGAAGCCCGCATACTCCCACATCCAAGCCTGATCAACAGAAAAAGCTGAAAAGGTTGAGAATTTCATGACACTCAAACAGGCATGCTCCTCGGAATACCAAGGAGCGCAAGGTGCGTTCAAAGATTCGATGATTCAC
+
BBBA?BDBF5DFGGGG4FAEF2EFHFDFGBGHFHHHCEGHHHHGC2EEEAAGFEFFHBGHHHHHGHFCGBGFDGHFHHGHHFHGHHGGGHHHHGHHHAACFFHHHHGGBHFG3GCEGEFGHHGGHGFGGHFGHFHFDGHGHBBFGGGGGGGFGGHGHHHHGHHHHHHHHHHHHHHHHHGFCGGGGBGHHHHHHHHHGHHHHGEDGHHHHGHHGHHH:GGGEDGHHHGGHGH:HGHHGGHHHHFFHHGHHHHHHHHHHGHGHHHHHHHHHHHHHHHHGHHHHHGGAGHHHHFHHHHGHHGGGGGGHHHHHFHHHHHGGGGFHHHHGGGGHGGGGGGGGGGFFFFFFFCCCBC
@M02197:105:000000000-AN6RF:1:1101:20526:14614 1:N:0:1
TGTAGTATAGGCTCCTCCGCTTATTGATATGCTTAAGTTCAGCGGGTAGTCCTACCTGATTTGAGGTCAAATTGTCAGAAGCTGTCACAAAAGAGACCCTTTAGAAGCTGAACCCCATTTATAAAGCTGCTCTTCACAAATGGCGTAGATAATTATCACACCAAAGCAAGGCAACAAAGGTCCCGCTAATGCATTTCAGGAGAGCCGACTTCTGAGAAGCCCGCATACTCCCACATCCAAGCCTGATCAACAGAAAAAGCTGAAAAGGTTGAGAATTTCATGACACTCAAACAGGCATGCTCCTCGGAATACCAAGGAGCGCAAGGTGCGTTCAAAGATTCGATGACTCAC
+
CCCCCFFFFFFFGGGGGGGGGGGHHHHHHHHHHHHHGHHHHHHGGGGGGHHHHHHHHHHHHHGHGHHHGHHHHHHHHHHHGHHGHHHHHHHHGGHGHGHHHHHGHHHHHHHHHHGGGHHHHHHGFHHGHHHHHHHHHHHHHHHHGDGGGHGGHHHGHHGHHGHHHHHHHHHHHHHHHHHHHGHHGGGHGHHHHHHGHHHHHGGGHGGGGGGHHGGGGFGGGFFGGGGGGGFGGHGHGGGCHGF4HHHGHGGGHHHHGGGHGHHGHGHGFHHHHGHHHF555GAFEGHHFGDHGHGGHHGGECGGHHGFHFGGGHBGGGFGHHFG?CGGHGGGGGGGGGGFBFFFFFAAAAA
@M02197:105:000000000-AN6RF:1:1101:3467:14706 1:N:0:1
TGTAGTATAGGCTCCTCCGCTTATTGATATGCTTAAGTTCAGCGGGTAGTCCTACCTGATTTGAGGTCAAATTGTCAGAAGCTGTCTCAAAAGAGACCCTTTAGAAGCTGAACCCCATTTATAAAGCTGCTCTTCACAAATGGCGTAGATAATTATCACACCAAAGCAAGGCAACAAAGGTCCCGCTAATGCATTTCAGGAGAGCCGACTTCTGTGAAGCCCGCATACTCCCACATCCAAGCCTGATCAACAGAAAAAGCTGAAAAGGTTGAGAATTTCATGACACTCAAACAGGCATGCTCCTCGGAATACCAAGGAGCGCAGGGTGCGTTCAAAGATTCGATGATTCAC
+
BABABFFFFFFBGFGGGGGGGGGHHHGHHHHHHHHHHFHHHHHGCGGGGHHHHHHHHHHHHHHHGGGHGHGHHHHHHFHHHGHHHHHHHHHHHGHHHGHHHHHHHHHHHFGHHHGGGHHHHHHHHHHHFHHHHHHGHHHHHHHHGGGGGHHHHHHHGHGGHGHHHHHHHHHHHHHHGHHHGHHHGHGHGGHHHHHHHHHHGFFGGHHGGHHHGGHHHGGGGGFHGHGGGFHGGHHHGGHHHFHHHGHHHHHFHHGHHHHHHGHHHFEHHGFFHGGFDBHHHHFDGEHFGDHFGF3HHHGGECGGGFGHHFGHHHFGFEGEHHHA2CGGHGGGFGFFCGFFFFFDFF3??AA
@M02197:105:000000000-AN6RF:1:1101:17908:14858 1:N:0:1
TGTAGTATAGGCTCCTCCGCTTATGATATGCTTAAGTTCAGCGGGTAGTCCTACCTGATTTGAGGTCAAATTGTCAGAAGCTGTCTCAAAAGAGACCCTTTAGAAGCTGAACCCCATTTATAAAGCTGCTCTTCACAAATGGCGTAGATAATTATCACACCAAAGCAAGGCAACAAAGGTCCCGCTAATGCATTTCAGGAGAGCCGACTTCTGAGAAGCCCGCATACTCCCACATCCAAGCCTGATCAACAGAAAAAGCTGAAAAGGTTGAGAATTTCATGACACTCAAACAGGCATGCTCCTCGGAATACCAAGGAGCGCAAGGTGCGTTCAAAGATTCGATGATTCAC
+
AABBCFFFFFFFGGGGGGGGGGGHHHHHHHHHHHHHHHHFHHGGGEGGHHHHHHHHHGHHHHGGHGHHHHHHHFHHHGHHHHHHHHHHGHHHGHHHGHHHHHHGHHHHHHHHHGGGHHHHHFGHHHHHHHHHHHHHHHHHGHHGGGGGGHHHHHHHHHHHHHGHHHHHHHHHHHHHHHHGHHHHGHHHHHHHHHHHHHHGGHGHHHHHGGHGHHHGGGGGGHHHHGGHGHHHGHHGGHHGHGHHHFHHHHHHHHHHHHHHHHHHHHHHHHHHHHGHFGHHHHGGGHHHHG3HHHEHHHGCGGGHHFHHGGHHHHGGCGGHGHGGGGGHGGGGGGGGGGFFFFFFFCCBAB
@M02197:105:000000000-AN6RF:1:1101:14251:14855 1:N:0:1
TGTAGTATAGGCTCCTCCGCTTATTGATATGCTTAAGTTCAGCGGGTAGTCCTACCTGATTTGAGGTCAAATTGTCAGAAGCTGTCTCAAAAGAGACCCTTTAGAAGCTGAACCCCATTTATAAAGCTGCTCTTCACAAATGGCGCAGATAATTATCACACCAAAGCAAGGCAACAAAGGTCCCGCTAATGCATTTCAGGAGAGCCGACTTCTGAGAAGCCCGCATACTCCCACATCCAAGCCTGATCAACAGAAAAAGCTGAAAAGGTTGAGAATTTCATGACACTCAAACAGGCATGCTCCTCGGAATACCAAGGAGCGCAAGGTGCGTTCAAAGATTCGATGATTCAC
+
BCBCCFFFFFFFGGGGGGFGGGGHHHHHHHHHHHHGHHHHHHHGGGAEGHHGHHHHHHHHHHHHGHHHHHHHHHHHGHHHGHHHEHHHHHHHHGHHHGHHHHHHHHHHHHHHHHGGG:HHHHHHHGHHGHHHHHHHHHHHHHHHGGGGGHHHHHHHHHHHHHHHGHHHHHGHHHHHHHHHFGHHHGGHHHGHHHHHHHHHHGGGHHGGGGHHGGHGHGGGGGGGGHGGGGGGHHHHGGGHHHFHHGHFGHHHHGHHFHHHHHHHHHHHFFHHGFFFDHFHGHHHHGHHHHGHHHHHHHHGGGGGHHHHHHHHHGGGFFGEHFHHCGGGHGGGGGGGGGGFFFFFFFABBAB
@M02197:105:000000000-AN6RF:1:1101:25938:14975 1:N:0:1
TGTAGTATAGGCTCCTCCGCTTATTGATATGCTTAAGTTCAGCGGGTAGTCCTACCTGATTTGAGGTCAAATTGTCAGAAGCTGTCTCAAAAGAGACCCTTTAGAAGCTGAACCCCATTTATAAAGCTGCTCTTCACAAATGGCGTAGATAATTATCACACCAAAGCAAGGCAACAAAGGTCCCGCTAATGCATTTCAGGAGAGCCGACTTCTGAGAAGCCCGCATACTCCCACATCCAAGCCTGATCAACAGAAAAAGCTGAAAAGGTTGAGAATTTCATGACACTCAAACAGGCATGCTCCTCGGAATACCAAGGAGCGCAAGGTGCGTTCAAAGATTCGATGATTCAC
+
BCBCCFFFFFFFGGGGGGGGGGGHHGHHHHHHHHHHHHHHHHHGGGGGGHHHHHHHHGGHHHHHGHHHHHHGHHHHHHHHHHHGHGHHHHHHHGGHHGHHHHHHGHHHHHHGHHGGGHHHHHHHGHHHHHHHHGHHGHHHHHHHGGGGGHHHHHHHHHHHHHHHHHHHHHHHHHHHHHHGHHHGGHGHHHHHHHHHHHHHHGHGHHHHHGGHGGHHHGGGGGGHHHGGHGHHGHHHGGGHHHHHHHHHHHHGHHHHHHHFHGHHHHGHHHHHHHFGHHHHHHHFGGFGHHHHGFEHHHHGGGGFGGHGHHGHHHCGGGGGHHHHEGGGHFGGGGGGEGGFFFFFFFBBBAA
@M02197:105:000000000-AN6RF:1:1101:9568:14996 1:N:0:1
TGTAGTATAGGCTCCTCCGCTTATTGATATGCTTAAGTTCAGCGGGTAGTCCTACCTGATTTGAGGTCAAATTGTCAGAAGCTGTCTCAAAAGAGACCCTTTAGAAGCTGAACCCCATTTATAAAGCTGCTCTTCACAAATGGCGTAGATAATTATCACACCAAAGCAAGGCAACAAAGGTCCCGCTAATGCATTTCAGGAGAGCCGACTTCTGAGAAGCCCGCATACTCCCACATCCAAGCCTGATCAACAGAAAAAGCTGAAAAGGTTGAGAATTTCATGACACTCAAACAGGCATGCTCCTCGGAATACCAAGGAGCGCAAGGTGCGTTCAAAGATTCGATGATTCAC
+
CCCCCFFFFFFFGGGGGCEEGGGHHGHHHHCHHHHHHHHHHHHGGGGGGHHHHHHHHHHHHHHHGHFHHHHHGFHHHHHHHHGHHHHHHHHHHGHHHGHHHHHHHHHHHHHHHHGGGHHHHHHHHHHHHHGFHHHGHHHHHGH7FGGGGHHHHHGHHHHHHHHHHHHHHGGHHHHHHGHHHGHHGGHHHHHHHHHHHHGFHGHGHHFFGGGGFHHHHGGFGEFHHGGGHGGGGEHHGGHEHHHFGGHHGHHFGHHHHHHHHHHHHHHHHHGEHHHHFGHGGHHHHGHHHHGFHFHHHHHECFEFGFFHHGGHHHHEFCGGHGHHGGCGHGGGGGGFFFGFFF5FFF?BBBB
@M02197:105:000000000-AN6RF:1:1101:28955:15262 1:N:0:1
TGTAGTATAGGCTCCTCCGCTTATTGATATGCTTACTTCCTCTAAATGACCAAGATCCTCCGCTTATTGATATGCTCCTCCGCTTATTGATATGCTTAAGTTCAGCGGGTAGTCCTACCTGATTTGAGGTCAAATTGTCAGAAGCTGTCTCAAAAGAGACCCTTTAGAAGCTGAACCCCATTTATAAAGCTGCTCTTCACAAATGGCGTAGATAATTATCACACCAAAGCAAGGCAACAAAGGTCCCGCTAATGCATTTCAGGAGAGCCGACTTCTGAGAAGCCCGCATACTCCCACATCCAAGCCTGATCAACAGAAAAAGCTGAAAAGGTTGAGAATTTCATGACACTCAAACAGGCATGCTCCTCGGAATACCAAGGAGCGCAAGGTGCGTTCAAAGATTCGATGATTCAC
+
AA>AAFFFFFFFGGGGGGGGGGEHHHGHHHGGHHHHHHHEFHHHHGHHHHHHHHGHHHHHGGGGGGHHGHGHHGHHHHHHHGGGGGHHHGHHHHHHHHGEFFHGHHGGGEEGHHHHHHHHHHHHHGBFHGHHGGHHHFHHHFHFHHHHHHHHHGHHGHGHGHHHHHHHHHHHHHHHHGGGHHHHHHHHHHHHHHHHHHHHHHHHHGHGGGGGHHHHHHHGHHHHGGGGGGHGGEHGCGHGBA-CGGDGBGD1GBGHDCGFHHHEGGCCGF2HGFFHFHFHGGDEAHGFB/EEGHEGEHHGGEHHHHFHGHFHHFHFHHHHHHHFHHHHEHGB5FGFGBDGDFHHGHDFGFHGDFHHHGBHGAECGGGGHEHHHHHHHHFDFGGFHHGGGGGHGGGFGGGEBCFCFFBFFBAA3A
@M02197:105:000000000-AN6RF:1:1101:12254:15373 1:N:0:1
TGTAGTATAGGCTCCTCCGCTTATTGATATGCTTAAGTTCAGCGGGTATCCCTACCTGATCCGAGGTCAACCTTGAAAAAAATGGAGGTCAACGGCAGGGCAATCACACACACCAAGCGAAAAGATAAACTTACTACACCTGGGGATATGAGATCATCCGCCTTTGAATTTCAGAAGGGAGAATGCAAGCATACTCATCTTCCACGACCAAGCAAATTTGCTTGAGAGGTATTTAATGACGCTCGAACAGGCATGCCTCCCGGAATACCAGGAGGCGCAATGTGCGTTCAAAGATTCGATGACTCAC
+
BBABCFFFFFFFGGGGGGGGGGGHHHHHHHHHHHHHHHHHHHHGGGEFGGHHHHHHHHHHHHHGGGGHHHHHHHHHHHHHGGHHGHHGGHHHHGGGGGGGGGGHHHHHGGGGGGHGHGHHHHHHHHHHHHHHHGFHHGGHHGHGHGHHHHHGHHGGHGHHGGHHHHHHHHHHHHHHHHHGHHHHHHHHHHHHHHGHHHHHGGGGGHGGGHHHHHHHHHGHHHHHHHHHHHHFHHHGGGGGGHGGHHHHGGHHHGGFE?GGHHHHHHHHHHGGGGGGHHHHGGGGHGGGGGGGGGGFFFFFFFCBAAB
@M02197:105:000000000-AN6RF:1:1101:25395:15422 1:N:0:1
TGTAGTATAGGCTCCTCCGCTTATTGATATGCTTAAGTTCAGCGGGTAGTCCTACCTGATTTGAGGTCAAATTGTCAGAAGCTGTCTCAAAAGAGACCCTTTAGAAGCTGAACCCCATTTATAAAGCTGCTCTTCACAAATGGCGTAGACAATTATCACACCAAAGCAAGGCAACAAAGGTCCCGCTAATGCATTTCAGGAGAGCCGACTTCTGAGAAGCCCGCATACTCCCACATCCAAGCCTGATCAACAGAAAAAGCTGAAAAGGTTGAGAATTTCATGACACTCAAACAGGCATGCTCCTCGGAATACCAAGGAGCGCAAGGTGCGTTCAAAGATTCGATGATTCAC
+
BBBBBFFFBFFFGGGGGGGGGGGHHHHHHHHHHHHGHGHHHHHGGGGGGHHHHHHHHHHHHHHFGHHHHGHHHHHHHHHHHHHGHHHHHHHHGGHHHGHHHHHHHFFHHGHHHHGGGHHHGHHHHHHHHHHHHHHHHHHHHHHHGGGGGHHHHHHHHHHHHHHHHHHHHHHHHHHHHHHHHHHHHHHHGHHGHHHHHHHHHGHGHHHHGGGGGHGGHGGGGGGHHHGGHGGHHGHHGGGHHGHHFFGGHHGFHHHHEHHHGFHGHHGHHDFHHHGEHHFHHHFHHGBFGHHGHFFFFHHFE?GEFFHFHHHHHGGEGGGGGHHHGGFEGGGGGGGGGGGBFFFFFFBBABB
@M02197:105:000000000-AN6RF:1:1101:6494:15133 1:N:0:1
TGTAGTATAGGCTCCTCCGCTTATTGATATGCTTACTTCCTCTAAATGACCAAGATCCTCCGCTTATTGATATGCTTAAGTTCAGCGGGTATCCCTACCTGATCCGAGGTCAACCTTGAAAAAATTGGGGGTTGACGGCTGGACTATCACACACACCATGCGAAAAGATAATCTTACTACGCCTGGGGATATGAGATCATCCGCCTTTGAATTTCAGAAGGGAGAATGCAAGCAAACTCATCTTCCAAGACCAAGCAAATCTGCTTGAGAGGTATTTAATGACGCTCGAACAGGCATGCCTCCCGGAATACCAGGAGGCGCAATGTGCGTTCAAAGATTCGATGATTCAC
+
BBBBBFFFDBFFCGGGGGGGGGGHHCHFHHHHHHHHHHFGHHHHHFHHHHHGHFFHHHHHHGGGGGHHHFHHHHHGHHGGHHHHEHGGGGGFHHGGHFHHHHHHHH?ECGHGFHHHHHHHHGHGHHHGHGGGGGHHGFDGGGHHGHHHGHHHGHHGGHHHHHGDGGCGHHHHHHHHHHGGEGGHGHHGGHGGGFHHGGBFGGGHHGHHGGGHHFFGHHHGHHHGFFHHHGGFFHGHGHHHCHFGFHHHHHGFHFHHHFHHHHGHHHHHGHGHGGHGHHFGGGGGHHEFHGDGGGHHGE?A02CHHHGHFHGHHHGDGGGCFHHFGFGFGFGGFFFFGGFFFFFFFABBBA
@M02197:105:000000000-AN6RF:1:1101:3980:15704 1:N:0:1
TGTAGTATAGGCTCCTCCGCTTATTGATATGCTTAAGTTCAGCGGGTAGTCCCACCTGATTTGAGGTCAAATTGTCAGAAGCTGTCTCAAAAGAGACCCTTTAGAAGCTGAACCCCATTTATAAAGCTGCTCTTCACAAATGGCGTAGATAATTATCACACCAAAGCAAGGCAACAAAGGTCCCGCTAATGCATTTCAGGAGAGCCGACTTCTGAGAAGCCCGCATACTCCCACATCCAAGCCTGATCAACAGAAAAAGCTGAAAAGGTTGAGAATTTCATGACACTCAAACAGGCGTGCTCCTCGGAATACCAAGGAGCGCAAGGTGCGTTCAAAGATTCGATGATTCAC
+
AAAAAFFFD3DFBEFG111E1AEGGGGG3F33DF211GHF2FFC?AEEGHEHBGGEAA0FHHHEFHA011DEG1@@FFBFBGHCFGDGDEHFHEHEGEHHHHFGHHFFGGGFH/>EEEGGGHHEGHBBGFFHDGHHHHHHFHGGGFGFEHFFGFHHHECF1GCFCGHFFHGEFGHFHFFGGHBGCHFHFGFGHHHGHG<?FEFECC@@@@BFFGFFHCFGGGGAACGFFFFFFFG9EEGB0BFB1FBGEGGFBGF1GG1G@FHFGHHHFF2G1FF11F1D22F1FFBB1DAABA/A0F///?EEB2A221A11E10EE00FAAB000011ABFABGA1BBB3FFB3>>1>>
@M02197:105:000000000-AN6RF:1:1101:21144:15986 1:N:0:1
TGTAGTATAGGCTCCTCCGCTTATTGATATGCTTAAGTTCAGCGGGTAGTCCTACCTGATTTGAGGTCAAATTGTCAGAAGCTGTCTCAAAAGAGACCCTTTAGAAGCTGAACCCCATTTATAAAGCTGCTCTTCACAAATGGCGTAGATAATTATCACACCAAAGCAAGGCAACAAAGGTCCCGCTAATGCATTTCAGGAGAGCCGACTTCTGAGAAGCCCGCATACTCCCACATCCAAGCCTGATCAACAGAAAAAGCTGAAAAGGTTGAGAATTTCATGACACTCAAACAGGCATGCTCCTCGGAATACCAAGGAGCGCAAGGTGCGTTCAAAGATTCGATG
+
CCCCCFFFFFFFGGGGGGGGGGGHHHHHHHHHHHHHHHHHHHHGGGGGGHHHHHHHHHHHHHHHGHHHHHHHHHHHHHHHHHHHHHHHHHGHHGHHHGHHHHHHHHHHHHHHHHGGGHHHHHHHHHHHHHHHHHHHHHHHHHHHGGGGGHHHHHHHHHHHHHHHHHHHHHHHHHHHHHHGHHHHGGHHHHHHHHHHHHHHHGHGHHHHHHHHGHHHHGGGGGHHHHGGGGGHGHHHGGHHGGHHHHHHHHGHHHHHHHHFHHHHHHHHGHHHHHGHGFHFGHHFHGHHGHHHHHHHHHHGGGGGGHHHHHHHHHHGGGGGHHHGGGGGGGGGGFFFBFBFBABBB
@M02197:105:000000000-AN6RF:1:1101:6719:16043 1:N:0:1
TGTAGTATAGGCTCCTCCGCTTATTGTATGCTTAAGTTCAGCGGGTAGTCCTACCTGATTTGAGGTCAAATTGTCAGAAGCTGTCTCAAAAGAGACCCTTTAGAAGCTGAACCCCATTTATAAAGCTGCTCTTCACAAATGGCGTAGATAATTATCTCACCAAAGCAAGGCAACAAAGGTCCCGCTAATGCATTTCAGGAGAGCCGACTTCTGAGAAGCCCGCATACTCCCACATCCAAGCCTGATCAACAGAAAAAGCTGAAAAGGTTGAGAATTTCATGACACTCAAACAGGCATGCTCCTCGGAATACCAAGGAGCGCAAGGTGCGTTCAAAGATTCGATGGCTCAC
+
BBBBBBDFFFFFGGGGGGGGGGGHHHHGHHHHHCFFHHFHHFDCFEGGGHHHHHHHFHHGHHGGGFGGHDGHFHFHHHFFHHHHGHGHHGHHGHGHGHFHGHHHHGGHCFHEAEGFHHHGGFHHGGGHHGHFGFHGGHGFBFHCDGGGHGFHHHHHFGHHHHHGFFFFHGFC<FHHHHHBGB@FBHHDGHHGHHHHHHFHECEHHGGGGGHHGHHHGCFFEHHGGGGHGHFHFGGG@GGF1F21DFHHHHGBHGHHFBHHFGF@00B@2EHGGD1GFFGE2DFF/FHGHHFDFGFACHE?GGEF2DCHDGHHGB/EA00CBGG0AE?FB1BGGGGGGCBABFCB1A>11>
@M02197:105:000000000-AN6RF:1:1101:20681:16021 1:N:0:1
TGTAGTATAGGCTCCTCCGCTTATTGATATGCTTAAGTTCAGCGGGTAGTCCTACCTGATTTGAGGTCAAATTGTCAGAAGCTGTCTCAAAAGAGACCCTTTAGAAGCTGAACCCCATTTATAAAGCTGCTCTTCACAAATGGCGTAGATAATTATCACACCAAAGCAAGGCAACAAAGGTCCCGCTAATGCATTTCAGGAGAGCCGACTTCTGAGAAGCCCGCATACTCCCACATCCAAGCCTGATCAACAGAAGAAGCTGAAAAGGTTGAGAATTTCATGACACTCAAACAGGCATGCTCCTCGGAATACCAAGGAGCGCAAGGTGCGTTCAAAGATTCGATG
+
BBBBBFFDF5BFACFAGB2AAEFFHCHBDDEGGHFF5GHFHFDE?AE2ED55BFAGF33FFF5EFBGGHHHFFGBF5BFHHH3@FGHFGHHF?12BFEHHFCF3B43BFGFGCCEFFHDDFGGHHHHHFHF?BFGHHHEHHFFFGGGGGHFHHGFFFHGGHFGHHHHF?HFHHHHFHAFH1GFFCGGGGFHFGHHFGFF1CECCDCCCGGAFFFGGGCFFFFHGBFD?;BGFBHGE??FHHHFFF4EHHHFHHHGFGFHHHGHHHHFEGHF55FHFF5GBFHHHFEGFFBFEGAA3HGFE0A2AFGEFFGB35HFGGEEAFHFGEE?EGGFGFFDD3BBF3AAAA
@M02197:105:000000000-AN6RF:1:1101:19479:16114 1:N:0:1
TGTAGTATAGGCTCCTCCGCTTATTGATATGCTTAAGTTCAGCGGGTAGTCCTACCTGATTTGAGGTCAAATTGTCAGAAGCTGTCTCAAAAGAGACCCTTTAGAAGCTGAACCCCATTTATAAAGCTGCTCTTCACAAATGGCGTAGATAATTATCACACCAAAGCAAGGCAACAAAGGTCCCGCTAATGCATTTCAGGAGAGCCGACTTCTGAGAAGCCCGCATACTCCCACATCCAAGCCTGATCAACAGAAAAAGCTGAAAAGGTTGAGAATTTCGTGACACTCAAACAGGCATGCTCCTCGGAATACCAAGGAGCGCAAGGTGCGTTCAAAGATTCGATGATTCAC
+
BBCBCFFFFFFFGGGGGGGGGGGHHHHHHHHHHHHHHHHHGHHGGGEGGHHHHHHHHHHHHHHHGHHHHHHHHHHHHHHHHHHHHHHHHHHHFGHHHGHHHHHHHHHHHGHHHHGGGHHHHHHHHHGHHHHHHHHHHHHHHHHHGGGGGHHHHGHHHHHHHHHHHGHHHHGHHHHHHHHHHHHHHHHHHHHHHHHHHHHHHGHGHHHHHGHHHHHHHGGGGEGGHHGGHGGGGHHHGGHHHGHHHEHHHHGFHHHHHHHHHHGHHGHHGHHHHHGGGGGHHHHG5GHHHHHHHHGGHHEFGGGGHHHHHHHGHHHGGGGGHHHHGGGGHGGGGGGGGGGFFFFFFFBABAA
@M02197:105:000000000-AN6RF:1:1101:4129:16086 1:N:0:1
TGTAGTATAGGCTCCTCCGCTTATTGATATGCTTAAGTTCAGCGGGTAGTCCTACCTGATTTGAGGTCAAATTGTCAGAAGCTGTCTCAAAAGAGACCCTTTAGAAGCTGAACCCCATTTATAAAGCTGCTCTTCACAAATGGCGTAGATAATTATCACACCAAAGCAAGGCAACAAAGGTCCCGCTAATGCATTTCAGGAGAGCCGACTTCTGAGAAGCCCGCATACTCCCACATCCAAGCCTGATCAACAGAAAAAGCTGAAAAGGTTGAGAATTTCATGACACTCAAACAGGCATGCTCCTCAGAATACCAAGGAGCGCAAGGTGCGTTCAAAGATTCGATGATTCAC
+
ABBABFFFFFFFGGGGGGGGGGCGHGGHHHGGHHHHHGGFGHHGCGGGGHHHHHHHHGHHHHBEEHFHGHHGHGEGHHHHFHHGHGHHHHHHH1GFHGHHHHGHHHFHGFFFHHGGGHHHGHHGHHHGHHHHHHHGHHGGHHGGGGHHHHFHHHHHHGFGHHHHFHGGFHGHHHHHHFGH<GGFGGGHGHHHHHHHHHHHGGHDHFGHHGGGGFHGHGGGF?HHHFDGFGHFGGHHGGHHHGHHHHHHHHHHHHHHHHGHGFHHGFHHHEHFHHHEFFGHHGHHGAA3GGDHHHHGD1HFBEFHEHHHGFHHHFFE?EGGHDFHGGCFGCEDGGFGGGFBFFBFFF?AAAA
@M02197:105:000000000-AN6RF:1:1101:25980:16193 1:N:0:1
TGTAGTATAGGCTCCTCCGCTTATTGATATGCTTAAGTTCAGCGGGTAGTCCTACCTGATTTGAGGTCAAATTGTCAGAAGCTGTCTCAAAAGAGACCCTTTAGAAGCTGAACCCCATTTATAAAGCTGCTCTTCACAAATGGCGTAGATAATTATCACACCAAAGCAAGGCAACAAAGGTCCCGCTAATGCATTTCAGGAGAGCCGACTTCTGAGAAGCCCGCATACTCCCACATCCAAGCCTGATCAACAGAAAAAGCTGAAAAGGTTGAGAATTTCATGACACTCAAACAGGCATGCTCCTCGGAATACCAAGGAGCGCAAGGTGCGTTCAAAGATTCGATGATTCAC
+
CDDDCFFFFFFFGGGGGGGGGGGHHHHHHHHHHHHHHHHHHHHGGGGGGHHHHHHHHHHHHHHHGHHHHHHHHHHHHHHHHHHHHHHHHHHHHGHHHGHHHHHHHHHHHHHHHGGGGHHHHHHHHHHHHHHGHHHHHHHHHHHHGGGGGHHHHHHHHHHHHGHHHHHHHHHHHHHHHGGHHHHHHGGHGHHHHHHHHHHHGGHGHHGGHHGGGHHHHGGGGGGHHHGGHGGGGHHHDCHHGHHHGHGGHFHHHHHHHHHHHHHHHHHHHHHHFGD5HHGHHHHHHGHHHHHHHHHHHHHGGFGGHHGGFFGGHHHGGGGGGHHHGF?EGCGGGGGGGGGFFFBFFFABAAB
@M02197:105:000000000-AN6RF:1:1101:25225:16426 1:N:0:1
TGTAGTATAGGCTCCTCCGTTTATTGATATGCTTAAGTTCAGCGGGTATCCCTACCTGATCCGCGGTCAACCTTGAAAAAATTGGGGGTTGACGGCTGGTCTATCACACACACCATGCGAAAAGATAATCTTACTACGCCTGGGGATATGAGATCATCCTCCTTTGAATTTCAGGAGGGAGAATGCAAGTAAGCCCATCTTCCAAGGCCAAGCAAATCTGCTTGAGAGGTATTTAATGACGCTCGAACAGGCATACCTCCCGGAATACCATGAGGCGCAATGTGCGTTCAAAGATTCGATGACTCGC
+
>AAAAFFD3FFFFFFGGFG1BF0FE3A3FAGHHFBDEF2D2210EE//BG21AFAFFDGH1FG/A/F?EFH#F@9#1B1GFA@FFA?E1E9C9E??EFB#0C<DF22AG/B9/<GH11<0=<<HDD<=?GD1>1>1@<0>FF<5CFGGFHHEBDF<C00#CDF2F:1F@C71BC#CCG22>2B1<CBF?#;F#?#9>;91;C9F9>#/191992B9B0B1BHGG@1FFB;29B220EE/>/0AGHF1BFGDEFA///A//AD2FD2G11D10AA001131EA000113F3GAA1B>1B311DAA>1>
@M02197:105:000000000-AN6RF:1:1101:28515:16461 1:N:0:1
TGTAGTATAGGCTCCTCCGCTTATTGATATGCTTAAGTTCAGCGGGTATCCCTACCTGATCCGAGGTCAACCTTGAAAAATAGGGGGTTTGATGGCAGGACAATTGCACACACTCCGAGCGACAAGATAAACTTACTACGCCACGGAATATGCTATGATCCGCCTTTCAATTTCAGAAGGGAGAATGCTGGCATACTCTTCTTCCACAACCAAGCAAATATGCTTGAGAGGTATTTTATGACGCTCGAACAGGCATGCCTCCCGGAATGCCAGGAGGCGCAATGTGCGTTCAAAGATTCGATGATTCAC
+
CCBCCFFFFFFFGGCGGGGCGGGHHHHHHHHGGHHHHHHHHHHGGGEGHHHHHHGGHHHHHFHGEGGGHHHHHHHFHHHHHHHHHGGGGGGFGHHHHGGGHHHHHHHHGHHGGHHHHGHGHHHHGHHHHHHHHHGHHHHGGGHHHHHHHHHHHHHHHHHHGHGGGHHHHHHHHHHHHHHHHHHGHHGHHGHGGGGHHHHGHHHGGGGHHGGHHHFFHFFHHGHHGGGHHHHHHHHHFHGGE@GHFGHHHHHHHHHGGEE0GEGFHHHHHFFHHGGGGGHHGHGGGEFFGGFGFGGGFFFBFFFFBBAAA
@M02197:105:000000000-AN6RF:1:1101:8103:16848 1:N:0:1
TGTAGTATAGGCTCCTCCGCTTATTGATATGCTTAAGTTCAGCGGGTATCCCTACCTGATCCGAGGTCAACCTTGAAAAAATTGGGGGTTGACGGCTGGACTATCACACACACCATGCGAAAAGATAATCTTACTACGCCTGGGGATATGAGATCATCCGCCTTTGAATTTCAGAAGGGAGAATGCAAGCAAACTCATCTTCCAAGACCAAGCAAATCTGCTTGAGAGGTATTTAATGACGCTCGAACAGGCATGCCTCCCGGAATACCAGGAGGCGCAATGTGCGTTCAAAGATTCGATGATTCAC
+
BCBBCFFFFFFFGGGGGGGGGGGHHHHHHHHHHHHHHHGHHGHGGGGGHHHHHHHHHHHHHHHGGGGHHHHHHHHHHHHHGHHHHHGGGGGHHGGGGGGHHHHHHHHHHGGGGGHHHHHHGHHHHHHGHHHHHHHHHHGGHHHGHGHHHHHHHHHHHGHHGGHHHHHHHHHHHHHHHGHHHHHHHGHHHHHGHHGHHGGHHHGGHHHGHHHHHHHHFHHHGFHHHHHHHHGFGFHHGGGGGHHGHHHHGHGGHGGGGGGGHHHHFHFHHHHGGGGGGHHHGGGGHGGGGGGGGGGFFFFFFFAAAAB
@M02197:105:000000000-AN6RF:1:1101:7974:16975 1:N:0:1
TGTAGTATAGGCTCCTCCGCTTATTGATATGCTTAAGTTCAGCGGGTAGTCCTACCTGATTTGAGGTCAAATTGTCAGAAGCTGTCTCAAAAGAGACCCTTTAGAAGCTGAACCCCATTTATAAAGCTGCTCTTCACAAATGGCGTAGATAATTATCACACCAAAGCAAGGCAACAAAGGTCCCGCTAATGCATTTCAGGAGAGCCGACTTCTGAGAAGCCCGCATACTCCCACATCCAAGCCTGATCAACAGAAAAAGCTGAAAAGGTTGAGAATTTCATGACACTCAAACAGGCATGCTCCTCGGAATACCAAGGAGCGCAAGGTGCGTTCAAAGATTCGATGATTCAC
+
>AAABDDFF5@CGGGGGGCGG?GHHHHGFFHHHHGHHHHGHHHGG?EEFHFHHHHHHHHHHHGEFHHHFHBHFGHHHHGGFHHHHHGHHHHGHGHHHGHHHHHFHHHHHHGHGHGGGHHGGHHHHFHFHHHGGHHGHHGHCGEF?DGGGHFDGHHBFHHHHHGHHHHHHHFGFHHHHHGGHHGHGGGGGHHHHGHGHHHHFEHGHHGGFCHHHGHGGFGFGGGHHGGGHGGFGHHCGGHHHHHBG@BEGFHHFHHHGHHFF4FFEHHFHHGHGEEEBEHFHGFFA1EHHGGFFHHFFHHE0GGGHHHHFDBHFGFEEAGCCHGH?GGGGGFGGGBGGGGFFFFFFFBBBBB
@M02197:105:000000000-AN6RF:1:1101:11905:16965 1:N:0:1
TGTAGTATAGGCTCCTCCGCTTATTGATATGCTTAAGTTCAGCGGGTATCCCTACCTGATCCGAGGTCAACCTTGAAAAAATTGGGGGTCGACGGCTGGACTATCTCACACACCATGCGAAAAGATAATCTTACTACGCCTGGGGATATGAGATCATCCGCCTTTGAATTTCAGAAGGGAGAATGCAAGCAAACTCATCTTCCAAGGCCAAGCAAATCTGCTTGAGAGGTATTTAATGACGCTCGAACAGGCATGCCTCCCGGAATACCAGGAGGCGCAATGTGCGTTCAAAGATTCGATGATTCAC
+
BCABBFFFFFFFGGGGGGGGGGGHHHHGHHHHHHHHHHHHHHHGGGFGHHHHHHHHHHHHHHHGGGGHHHGHHHHHHHHHGHHHHHGGGGGGGGGGGGGHHHHHHHGHHHHGHGHHHHHHHGGHHHHHHHHHHHHHHHGGHHHHHHHHHHHHHHHHHHHHHHHGHHHHHHHHHHHHHHGHGHHGGGHHHHHGGGHHGHHHHHHHHHHGHHHGHHHHHHFHHHHHHHHHHHHHHGHHGGGGGHHGHHHHHHHFHGGGGGGGGHHHHGHHHHHGGGGGHFHHGGGGHGGGGGGGGGGFFFFFFFCCCBC
@M02197:105:000000000-AN6RF:1:1101:11569:17037 1:N:0:1
TGTAGTATAGGCTCCTCCGCTTATTGATATGCTTAAGTTCAGCGGGTATCCCTACCTGATCCGAGGTCAACCTTGAAAAAATTGGGGGTTGACGGCTGGACTATCACACACACCATGCGAAAAGATAATCTTACTACGCCTGGGGATATGAGATCATCCGCCTTTGAATTTCAGAAGGGAGAATGCAAGCAAACTCATCTTCCAAGACCAAGCAAATCTGCTTGAGAGGTATTTAATGACGCTCGAACAGGCATGCCTCCCGGAATACCAGGAGGCGCAATGTGCGTTCAAAGATTCGATGATTCAC
+
CDCCCFFFFFFFGGGGGGGGGGGGHHHHHHHHHHHHHHHHHHHGGGEFHHHHHHHHHHHHHHHGFGGHHGHHGGHHHGHHGHHHHGGGGGCHHGGGGGGHHHHHHHHHHGGGHGGHHHHHGHHHGHHHHHHHHHGHHHGGHGHHHHHHHHHHHHHHGHHGHHGGHHHHHHHHHHHHHGGHHHHHHHHHHHGHHHHHHHHHHHHGGHHGGHGHHHHHGHHHHHGGHFHHHHHHHHHHGGGGGHHGHHGHHHHFHGGGGGGGHHHHHHHHHHHGEGGGHFHG?EGEHGGGGGGGGGGFFFFFFFBBBBA
@M02197:105:000000000-AN6RF:1:1101:9819:16969 1:N:0:1
TGTAGTATAGGCTCCTCCGCTTATTGATATGCTTAAGTTCAGCGGGTATCCCTACCTGATCCGAGGTCAACCTTGAAAAAATTGGGGGTTGACGGCTGGACTATCACACACACCATGCGAAAAGATAATCTTACTACGCCTGGGGATATGAGATCATCCGCCTTTGAATTTCAGAAGGGAGAATGCAAGCAAACTCATCTTCCAAGACCAAGCAAATCTGCTTGAGAGGTATTTAATGACGCTCGAACAGGCATGCCTCCCGGAATACCAGGAGGCGCAATGTGCGTTCAAAGATTCGATGACTCAC
+
BBBBBFFFFBFFGGG4GGGGGGGHHHGGHHHHHHHHHHHHHGHGGGGGHHFHHHHHHHHHHHHGGGGHHHHHHHGFHHHHGHHHHHGGEEFFGGGGGGGHHHHHHHHGHGHHHGGGHHGHHHHHHHHHHHHHHHHHHHGGHHHGGHHHHHHHHHHHHHHGHHHGHHHHHHHHHHHHHHGHHHHGGHHHGGHGGHGHHHHHHHHHHHGGHHGHHHGGHHHHGFGHHFHHHHFHGFHFGGFGGGHGHHGHHFHHHGGGGGGGHHFHCHHGHGGDGFE?HHGHGGGGHGGGGGGG?GGF4FFFFFA?BAB
@M02197:105:000000000-AN6RF:1:1101:25151:17165 1:N:0:1
TGTAGTATAGGCTCCTCCGCTTATTGATATGCTTACTTCCTCTAAATGACCAAGATCCTCCGCTTATTGATATGCTTACTTCCTCTAAATGACCAAGATCCTCCGCTTATTGATATGCTTACTTCCTCTAAATGACCAAG
+
CCCHDFFFFFFFGGGGGGGGGGGHHHHHGHHHHHHHHHHHHHHHHHHHGHHHHHHHHHIHHHHGHGHHHHHHHHHHHHHHHHHHHHHHHHHHHHHGHHHHHHHGHHHHHHHHHHHHHHHHHHHHHHHHHHHHHGHHHHHH
@M02197:105:000000000-AN6RF:1:1101:15574:17401 1:N:0:1
TGTAGTATAGGCTCCTCCGCTTATTGATATGCTTAAGTTCAGCGGGTAGTCCTACCTGATTTGAGGTCAAATTGTCAGAAGCTGTCTCAAAAGAGACCCTTTAGAAGCTGAACCCCATTTATAAAGCTGCTCTTCACAAATGGCGTAGATAATTATCACACCAAAGCAAGGCAACAAAGGTCCCGCTAATGCATTTCAGGAGAGCCGACTTCTGAGAAGCCCGCATACTCCCACATCCAAGCCTGATCAACAGAAAAAGCTGAAAAGGTTGAGAATTTCACGACACTCAAACAGGCATGCTCCTCGGAATACCAAGGAGCGCAAGGTGCGTTCAAAGATTCGATGATTCAC
+
CCCCCFFFFFFFGGGGGGGGGGGHHGHHHHHGHGHHHHHHHHHGGGGGGHHHHHHHHHHHHHHHGHHHHHHHHHHHHGHHHHHHHHHHHHHHHGFHHGHHHHHHHHHHHHHHHHGGGHHHHHHHHHGHHHHHGHHHHHGHHFHHGGGGGHHHHHHHHHHHGGHHHHHHHHGHHHHHHHHHHHHHHHHHHHHHHHHHHHHHHGHGHHGHHHHGHHHHHGGGGGHGHHGGHGHHGHHHGGHHHHHHGHHGHHGFHHHHHHGHHHHHHHHHHHHHHHGBGHGFGHHHFGHFHHHGHHHHHGHGGGGGHHHFFHFGHHHGGGGGHFHHGGGGHGGGGGGGGGGFFFFFFFCBCBB
@M02197:105:000000000-AN6RF:1:1101:25039:17488 1:N:0:1
TGTAGTATAGGCTCCTCCGCTTATTGATATGCTTAAGTTCAGCGGGTAGTCCTACCTGATTTGAGGTCAAATTGTCAGAAGCTGTCTCAAAAGAGACCCTTTAGAAGCTGAACCCCATTTATAAAGCTGCTCTTCACAAATGGCGTAGATAATTATCACACCAAAGCAAGGCAACAAAGGTCCCGCTAATGCATTTCAGGAGAGCCGACTTCTGAGAAGCCCGCATACTCCCACATCCAAGCCTGATCAACAGAAAAAGCTGAAAAGGTTGAGAATTTCATGACACTCAAACAGGCATGCTCCTCGGAATACCAAGGAGCGCAAGGTGCGTTCAAAGATTCGATGATTCAC
+
BBBBBFFFFFFFGGGGGGGG?EDHCHHHHGHHHHHHHHGHHHHGG?2ACGFFFDGHHHHGHGGFEHBGHHHHHHHHHHGHHCHFHHHGGHHHHGHHGEHHGHHHFHHHHHFHFHGGGGHHGHHHHGFGHHHFHHHHHHHHHHFGGGGGGHHHHFGGHHGHGHHHHHHHHHHHHHHHHGHHFGHHHGFHHFHHHHHHHHHHHGHGGHGFHHGHHGHHHGGGGGHHGFGGFGGGGHGGGGFFFFHHHHHHFHHGHHGHHHHEGBHHHFFHGHHHHHHBHGHHDHFEEGHGGHHHHGFFBEHGGGGFHHHGGDBFGHHEGGGGHHHHGFGCHGFGFGGGGFFFFDBFFFBBBBA
@M02197:105:000000000-AN6RF:1:1101:25890:17542 1:N:0:1
TGTAGTATAGGCTCCTCCGCTAATTGATATGCTTAAGTTCAGCGGGTAGTCCTACCTGATTTGAGGTCAAATTGTCAGAAGCTGTCTCAAAAGAGACCCTTTAGAAGCTGAACCCCATTTATAAAGCTGCTCTTCACAAATGGCGTAGATAATTATCACACCAAAGCAAGGCAACAAAGGTCCCGCTAATGCATTTCAGGAGAGCCGACTTCTGAGAAGCCCGCATACTCCCACATCCAAGCCTGATCAACAGAAAAAGCTGAAAAGGTTGAGAATTTCATGACACTCAAACAGGCATGCTCCTCGGAATACCAAGGAGCGCAAGGTGCGTTCAAAGATTCGATGATTCAC
+
BCABCFFFFFFFGGGGGGGGGGGHHHHHCHHHHHGHHHHHHHHGGGFGGHHHHHHHHHHHHHHHGHHHHHHHHHHHHHHHHHHHHHHHHHHHFGHHHGHHHHHHHHHHHHHHHHGGGHHHHHHHHHGHHHHHGHHHHHHGHHGGGGGGGHHHHHHHHHHHHHHHHHHHHHHHHHHHHHHFHHHHHHGGGHHHHHHHHHHHHGHGGHHGGHHHHHHHHGGGGGHHHHGGGGHGGHGFGGHHHHHHHHFGGHHHHHHHHHHHHHGHGHHHHHHGHHHHHHHGHHHFBGHHHHHHGHHHHGHGGFFGHHHGHHGHHHHGGGGGHHHHGGGGGGGGGGGGGGGFFFFFFFBCAAA
@M02197:105:000000000-AN6RF:1:1101:28562:17669 1:N:0:1
TGTAGTATAGGCTCCTCCGCTTATTGATATGCTTAAGTTCAGCGGGTAGTCCTACCTGATTTGAGGTCAAATTGTCAGAAGCTGTCTCAAAAGAGACCCTTTAGAAGCTGAACCCCATTTATAAAGCTGCTCTTCACAAATGGCGTAGATAATTATCACACCAAAGCAAGGCAACAAGGGTCCCGCTAATGCATTTCAGGAGAGCCGACTTCTGAGAAGCCCGCATACTCCCACATCCAAGCCTGATCAACAGAAAAAGCTGAAAAGGTTGAGAATTTCATGACACTCAAACAGGCATGCTCCTCGGAATACCAAGGAGCGCAAGGTGCGTTCAAAGATTCGATGATTCAC
+
CCCCCFFFFFFFGGGGGGGGGGGHHHHHHHHHHFHHHHHHHHHGGGGGGHHHHHHHHHHGHHHHGHHHHHHHHHHHHHHHHHHHHHHHHHHHGGHHHGHGHHHHHHHHHHHHHHGGGHHHHHHHHHHHHHHHHHGHHHHGHHHHGGGGGHHGHHHHHHHHHHHHHHHHHHHHHHHHHHHGGHHHGHGGGHGHHHHHHHHHHGHGHHHGGHGHGHHHHGGGGGHHHHGGGGGHGGHHGGHHHGHGHGHHHHGHHHHGHHGHHHHHHHHGHHHHHHHHHHGHHHHHHGGHHHHFHHHHHHHGGGGGGHHGFHGHHHFGGGFEGBHHGGGGHGFGGGGGCGGFFFFFFFBBBBB
@M02197:105:000000000-AN6RF:1:1101:22619:17714 1:N:0:1
TGTAGTATAGGCTCCTCCGCTTATTGATATGCTTAAGTTCAGCGGGTAGTCCTACCTGATTTGAGGTCAAATTGTCAGAAGCTGTCTCAAAAGAGACCCTTTAGAAGCTGAACCCCATTTATAAAGCTGCTCTTCACAAATGGCGTAGATAATTATCACACCAAAGCAAGGCAACAAAGGTCCCGCTAATGCATTTCAGGAGAGCCGACTTCTGAGAAGCCCGCATACTCCCACATCCAAGCCTGATCAACAGAAAAAGCTGAAAAGGTTGAGAATTTCATGACACTCAAACAGGCATGCTCCTCGGAATACCAAGGAGCGCAAGGTGCGTTCAAAGATTCGATGATTCAC
+
BBBBBFFFFFBFGGGGGGGGGGDHHHHHGHHHHFFHHHHHHHHGGGGGGHHHHHHHHHEGHHHHGHHHHHHHHHHFHHGHHHFHHHHHHHHHHGHHHGHHHHHHHHGGHHHHHHGGGH:HHHHHHHFHHHHHHHHHHHFFHHFHGDGGFHHHHGGHHHHGFHHHHHHHHHHHHHHHHHHFDHHHHGGGGHHHHHHHHHHHHGHGHHHHHGGGGGGGGGGGGGGGHGGGHGGGGHHHGGHHHHHHHFHHHHHHHHHHGHHHHHHHFHHHHGGHHHHHHHHHHHGFBGHHHHGGHHFHGHHGEGGGHHHHHGDHHHHGGGGGHHHHGGGGHFGGGGGGGFGFFFFFFFBAAAB
@M02197:105:000000000-AN6RF:1:1101:26789:17976 1:N:0:1
TGTAGTATAGGCTCCTCCGCTTATTGATATGCTTAAGTTCAGCGGGTATCCCTACCTGATCCGAGGTCAAACTTAGAAAGTTGGGGGTTGCTGGCCAGCGTCCACCGGGTCCCTGTAGCGAGGAGTATTACTACGCTTAGGGCCCGAGAGGCGCCGCCACTGATTTTAAGGCCCGCCGTCTCCGGCGAGGCCCAAGACCAAGCTAGGCTTGAGTGTTGTACTGACGCTCGAACAGGCATGCCCTGCGGAATACCACAGGGCGCAATGTGCGTTCAAAGATTCGATGATTCAC
+
BCCCCFFFFFFFGGGGGGGGGGGHHHHHHHHHHHHHHHHHHHHGGGGGHHHHHHHHHHHGHHHGGGGHHHHHHHGHHHGGG<HHGGGGGGHHHFGHHHGGGGGGHHGGGGGHHHHHHHHGGGGGGGHHHHHHHHGGGGGHHHHGGGGGGGGGGGGGHHGGHHHHHHHHGGGGGGGGGGGGGGGGGGHGHHHGHHGGHGHHGHHGHGHHHHHGGHHHHHHHGGGGGGHHGHHHHGHHHHGGGGGGGGHFHHHFHHHHGGGGGGHHHGGGFGGGGGGGGGGGFFFFFFFCCBB@
@M02197:105:000000000-AN6RF:1:1101:4116:18098 1:N:0:1
TGTAGTATAGGCTCCTCCGCTTATTGATATGCTTAAGTTCAGCGGGTAGTCCTACCTGATTTGAGGTCAAATTGTCAGAAGCTGTCTCAAAAGAGACCCTTTAGAAGCTGAACCCCATTTATAAAGCTGCTCTTCACTAATGGCGTAGATAATTATCACACCAAAGCAAGGCAACAAAGGTCCCGCTAATGCATTTCAGGAGAGCCGACTTCTGAGAAGCCCGCATACTCCCACATCCAAGCCTGATCAACAGAAAAAGCTGAAAAGGTTGAGAATTTCATGACACTCAAACAGGCATGCTCCTCGGAATACCAAGGAGCGCAAGGTGCGTTCAAAGATTCGATGACTCAC
+
ACCCCFDDFFFFGGGGGGGGGGGGHHGHHHHHHFHHHHHHHHHGGGGGGHHHHHHHHHHHHHHHGHFHHHHHHHHHHHHHHHHHHHHHHHHHHGGHHGHHHHHHHHHGGFHHHHGGGHHHHHHHHGHHHHHHGHHHHHHGHHHHGGGGGHHHHHHHHHHHHGHHHHHHHHHHHHHHHHHFHHHGHHHGGHHHHHHHHHHHHGGGHHGHGHFGGHGHHGGGGGHHHGGGHGGGGHHFCGHHFEFHHHGHHHHHGHHHHHHHHHHHHHHHHHHHHHGGHHHHEHHHHGHHGGHHHHHHHHHGGGGGHGHHGHHHHHGGGGGGHGHHGGGGGGGGGGGGGGGFFFFFFFBACBB
@M02197:105:000000000-AN6RF:1:1101:24845:18031 1:N:0:1
TGTAGTATAGGCTCCTCCGCTTATTGATATGCTTAAGTTCAGCGGGTAGTCCTACCTGATTTGAGGTCAAATTGTCAGAAGCTGTCTCAAAAGAGACCCTTTAGAAGCTGAACCCCATTTATAAAGCTGCTCTTCACAAATGGCGTAGATAATTATCACACCAAAGCAAGGCAACAAAGGTCCCGCTAATGCATTTCAGGAGAGCCGACTTCTGAGAAGCCCGCATACTCCCACATCCAAGCCTGATCAACAGAAAAAGCTGAAAAGGTTGAGAATTTCATGACACTCAAACAGGCATGCTCCTCGGAATACCAAGGAGCGCAAGGTGCGTTCAAAGATTCGATGATTCAC
+
CCBCBFFFFFFFGGGGGGGGGGGHHHHHHHHHGHHHHHHHHHGGGGGGGHHHHHGHHHHHHHHHGHHHHHHHHHHHHHHHHHHHHHHHHHHHHGHHHGHHHHHHGHHHHHHHHHGGGHHHHHHHHHHHHHHHHHHHHHHHGHGHGGGGGHHHHHGHHHHHHHHHHHHHHHHHHHHHHHHHHHHGHHHHGHHHHHHHHHHHHGHGHHHHGHHHGHHHHGGGGGHHHHGGHGGGHHHHGGFGHHHHHHGHHHHHHHHHHHHHHFHHHHHHHGHHGHHEHHHHHHHHFGHGGGHGGHHGHHHGGGGGHHHHHHHHHHHGGGGGHHHHGGGGGGGGGGGGGGGFFBFFFFCBAAA
@M02197:105:000000000-AN6RF:1:1101:15279:18504 1:N:0:1
TGTAGTATAGGCTCCTCCGCTTATTGATATGCTTAAGTTCAGCGGGTATCCCTACCTGATCCGAGGTCAACCTTGAAAAATAGGGGGTTTGATGGCAGGACAATTGCACACACTCCGAGCGACAAGATAAACTTACTACGCCACGGAATATGCTATGATCCGCCTTTCAATTTCAGAAAGGAGAATGCTGGCATACTCTTCTTCCACAACCAAGCAAATATGCTTGAGAGGTATTTTATGACGCTCGAACAGGCATGCCTCCCGGAATGCCAGGAGGCGCAATGTGCGTTCAAAGATTCGATGACTCAC
+
CCCCCFFFFFFFGGGGGGGGGGGHHHHHHHHHHHHHHHHHHHHGGGGGHHHHHHHHHHHHHHHGGGGHHHHHHHHGHHFHHHHHHGGGGGGHHHHHHGGGHHHHHHHHHHHGGHHHHGHGGGHGGHHHHHHHHHHHHHHGGGGGHHHHGHHHHHHHHHHHHHHGGHHHHHHHHHHHHHHHHHGHHHGHGGHGHHHHHHHHHHHGGGGHHGHHHGHHHHHHFHHGHHHHHHHHHHHHGHGGGGGHHGHHHHHHHGHGGGGGGGHHHHHHHHHHHGGGGGHHHHGGGGGGGGGGGGGGGFFFFFFFBBBBB
@M02197:105:000000000-AN6RF:1:1101:9459:18537 1:N:0:1
TGTAGTATAGGCTCCTCCGCTTATTGATATGCTTAAGTTCAGCGGGTATCCCTACCTGATCCGAGGTCAACCTTGAAAAATAGGGGGTTTGATGGCAGGACAATTGCACACACTCCGAGCGACAAGATAAACTTACTACGCCACGGAATATGCTATGATCCGCCTTTCAATTTCAGAAGGGAGAATGCTGGCATACTCTTCTTCCACAACCAAGCAAATATGCTTGAGAGGTATTTTATGACGCTCGAACAGGCATGCCTCCCGGAATGCCAGGAGGCGCAATGTGCGTTCAAAGATTCGATGACTCAC
+
CCCCCFFFFFFFGGGCGGGGGGGHHHGHHHGHHHHGHHHHHHHGGGGGHHHHHFHHHHHHHHHGGGGHHHHGHHHHHHHHHHHHHGGFGGGHHHHHHGGGHHHHHGHGHHHGGHHHHGGGHGHGGHHHHHHHHHHHHHHGGGHGGFHHGHHHHHHHHHHHHHHHHHHHHHHHHHHHHHHHHHHHHGGHHHHHHGHHHHHHHHHGGGGHHGHHHHHHGHHHHGHHHHHHHHHHHHHFBHGGGCGHCGGHHHHHHHHGGGGCGGHHHGHHHHHHHGGGGCHHHHGGGGHGGGGGFGEGGFFFFFFFBABBB
@M02197:105:000000000-AN6RF:1:1101:27216:18825 1:N:0:1
TGTAGTATAGGCTCCTCCGCTTATTGATATGCTTAAGTTCAGCGGGTAGTCCTACCTGATTTGAGGTCAAATTGTCAGAAGCTGTCTCAAAAGAGACCCTTTAGAAGCTGAACCCCATTTATAAAGCTGCTCTTCACAAATGGCGTAGATAATTATCACACCAAAGCAAGGCAACAAAGGTCCCGCTAATGCATTTCAGGAGAGCCGACTTCTGAGAAGCCCGCATACTCCCACATCCAAGCCTGATCAACAGAAAAAGCTGAAAAGGTTGAGAATTTCATGACACTCAAACAGGCATGCTCCTCGGAATACCAAGGAGCGCAAGGTGCGTTCAAAGATTCGATGACTCAC
+
BBBBBFFFFFFFGGGGGGGGGGGHHGHHGHHHHHHGFHHHHHHGGGGGGHHHHHHHHHHHHHHFGHHHGHHHHHHHHHHHHHHHHHHHGHHHHGHHHGHHHHHHHHHHGHFHHHGGGHHHHHHHHBHHHHHHHHHHHHHHHHHHGGGGGGHHHHHHHHHHHGHHHHHHHHHHHHHHHHHDGHHHGGGGGHHHHHHHHHHHHGHGHHGGGHGGGHHHHGGGGGHGHHGGHGHHGHHGCGHHHHGHFFHHGHHHHHHHHGFHHHGHHHHFGHHGHHHG5GHHHHHGGGHHHGFBGHHHHHEGE?E2FHHFHHHHHGFGGCGGHCHHGGGGHGGGFGGGGGGFFFFFFFAA3>A
@M02197:105:000000000-AN6RF:1:1101:22761:18887 1:N:0:1
TGTAGTATAGGCTCCTCCGCTTATTGATATGCTTAAGTTCAGCGGGTATCCCTACCTGATCCGAGGTCAACCTTGAAAAGATTGGGGGTTGACGGCTGGACTATCACACACACCATGCGAAAAGATAATCTTACTACGCCTGGGGATATGAGATCATCCGCCTTTGAATTTCAGAAGGGAGAATGCAAGCAAACTCATCTTCCAAGACCAAGCAAATCTGCTTGAGAGGTATTTAATGACGCTCGAACAGGCATGCCTCCCGGAATACCAGGAGGCGCAATGTGCGTTCAAAGATTCGATGATTCAC
+
CCBBCFFFFFFFGGGGGGGGGGGHHHHHHHHHHGHHHHHHHHHGGGEGHHHGHHHHHHHHHHGGGGGHHHHHHHGGHHHFFHHHGHGGGGGHHGGGGGGHHHHHHHHHHGGGGGHHGHGHHHHHHHHGHHHHHHHHHGGGHHHHHHGHHHHHHHHHHGHHGHHGHHHHHHHHHHHHHHHHHHHHGHHHHGHHHHGHHGHHHHHHHHHGHHHHHHHHHHHHHHHGHHHHHHHHGHHHGGF?GHHGHGHHHHHHHGGGGGEGHGHHGHHHHHHGGGGGHHHHGGGGHGGGGGGFCGGFFFFFFFCCBAB
@M02197:105:000000000-AN6RF:1:1101:15767:19223 1:N:0:1
TGTAGTATAGGCTCCTCCGCTTATTGATATGCTTAAGTTCAGCGGGTAGTCCTACCTGATTTGAGGTCAAATTGTCAGAAGCTGTCTCAAAAGAGACCCTTTAGAAGCTGAACCCCATTTATAAAGCTGCTCTTCACAAATGGCGTAGATAATTATCACACCAAAGCAAGGCAACAAAGGTCCCGCTAATGCATTTCAGGAGAGCCGACTTCTGAGAAGCCCGCATACTCCCACATCCAAGCCTGATCAACAGAAAAAGCTGAAAAGGTTGAGAATTTCATGACACTCAAACAGGCATGCTCCTCGGAATACGAAGGAGCGCAAGGTGCGTTCAAAGATTCGATGATTCAC
+
BCCCAFFFFFFFGGGGGGGGGGGHHGHHHHGHHHGHHHHHHHHGGGFGGHHHHHHHHHGHHHHGGHHHHHHGHHHHHHHHHHHHHHHHHHHHHGHHHGHHHHHHHHHGHHHHHHGGGHHHHHHHHHHHHHHHHHHHHHHHHHHHGGGGGHHGGHHHHHHHHHHHHHHHHHGHHHHHHHGHHHHHGHGHHHHHHHHHHHHHHGGGGHHHHHHGHHHHHGGGGGHHHHGGGGHHHHHHGGHHHGHHHHEHHHHHHHHHHHHGHHHHHHHFHHHHHHHHHFHHHHHHHGHGHHGHHHGHHHHGGGGGHHHHHHHHHHHGECGFHHHHGGGGHGGGGGGGGGGFFFFFFFBBBAB
@M02197:105:000000000-AN6RF:1:1101:10305:19594 1:N:0:1
TGTAGTATAGGCTCCTCCGCTTATTGATATGCTTAAGTTCAGCGGGTAGTCCTACCTGATTTGAGGTCAAATTGTCAGAAGCTGTCTCAAAAGAGACCCTTTAGAAGCTGAACCCCATTTATAAAGCTGCTCTTCACAAATGGCGTAGATAATTATCACACCAAAGCAAGGCAACAAAGGTCCCGCTAATGCATTTCAGGAGAGCCGACTTCTGAGAAGCCCGCATACTCCCACATGCAAGCCTGATCAACAGAAAAAGCTGAAAAGGTTGAGAATTTCATGACACTCAAACAGGCATGCTCCTCGGAATACCAAGGAGCGCAAGGTGCGTTCAAAGATTCGATGACTCAC
+
BCBBCFFFFFFFGGGGGGGGGGGHHHHHHHHHHHHHHHHGHGHGGGGGGHHHHHHHHHHHHHHHGHHHHHHHHHHHHGHHHHGHHHHHHGHHHGHHHGHHGHGHGHHGHHHHHGGGGHHGHHHHHHHHHHHHHHHHHHFHHHHHGGGGGHHHHHHHHHHHHGHHHHHHHHGHHHHHHHHGHHHHGHHHHHHHHHHHHHGHHGHGHHHHHHGGHHHHGGGGGGHHHHGGGGHHGHHG/GHHHGGHHHHHHHHHHHHHHHHHHHFHHHHHHHHGHHGFHHHHHHHGFGHHHHHHHHGHHHHGGGGGHHHHHHHHHHHGGGGGHGHHGGGGHGGGGGGGGGGFFFFFFFBBCAB
@M02197:105:000000000-AN6RF:1:1101:16250:20430 1:N:0:1
TGTAGTATAGGCTCCTCCGCTTATTGATATGCTTAAGTTCAGCGGGTAGTCCTACCTGATTTGAGGTCAAATTGTCAGAAGCTGTCTCAAAAGAGACCCTTTAGAAGCTGAACCCCATTTATAAAGCTGCTCTTCACAAATGGCGTAGATAATTATCACACCAAAGCAAGGCAACAAAGGTCCCGCTAATGCATTTCAGGAGAGCCGACTTCTGAGAAGCCCGCATACTCCCACATCCAAGCCTGATCAACAGAAAAAGCTGAAAAGGTTGAGAATTTCATGACACTCAAACAGGCATGCTCCTCGGAATACCAAGGAGCGCAAGGTGCGTTCAAAGATTCGATGATTCAC
+
BCBCCFFFFFFFGGGGGGGGGGGHHHHHHHHHHHHHHHHHHHHGGGGGGHHHHHHHHHHHHHHHGHHHHHHHHHHHGHHHHHHHHHHHHHHHHGHHHGHHHHHHFHHHHHHHHHGGGHHHHHHHHHHGHHHHHHHHHHHHHHGHGGGGGHHHHHHHHHHHHHHHHHHHHHGHHHHHHHHHHGHHGGHHHHHHHHHHHHHHHGHGHHHGGGGGGHGHHGGGGGHGHHGGGGHHHHHHGGHHHHHHEHGHHHHHHHHHHHHGFGHHHFHHHHHHHHHEFHHHFHHHHGHHHHHHHFGGHEHDGCGGFHHHHGHHHHHGGGFCGBHGGGGFGGGGGGGGGGGFFFFFFFCBBCB
@M02197:105:000000000-AN6RF:1:1101:2793:20445 1:N:0:1
TGTAGTATAGGCTCCTCCGCTTATTGATATGCTTAAGTTCAGCGGGTAGTCCTACCTGATTTGAGGTCAAATTGTCAGAAGCTGTCTCAAAAGAGACCCTTTAGAAGCTGAACCCCATTTATAAAGCTGCTCTTCACAAATGGCGTAGATAATTATCACACCAAAGCAAGGCAACAAAGGTCCCGCTAATGCATTTCAGGAGAGCCGACTTCTGAGAAGCCCGCATACTCCCACATCCAAGCCTGATCAACAGAAAAAGCTGAAAAGGTTGAGAATTTCATGACACTCAAACAGGCATGCTCCTCGGAATACCAAGGAGCGCAAGGTGCGTTCAAAGATTCGATGACTCAC
+
BBBBBBFDF54BGFGGGGGGGGGGGHHHGHHHGHBGFHHHHHHGGGEGGHGGHHHHHHEGHGFHGBGCGHGHHEGGFHHHBFHHHHHHHH3GGCHFHGHHHHHGHHHHHHHHHHGGGHHHHHGHHHHHHHHHHHHHHHHHHHHHGCFGGHHHHGHGHHHHHHHHHHGGHHGHHHHHHHHBFHFHGGGGGHHHHHHHHHGGHGGGHHGGGGGFGGFHHGGGGGGGGGGGHGGGFHGHFGHHHGG@GHHFHHHGHHHFGDFHGEGHGGF?5GHHHGBG5FHFFHFFGGFGDFAAFHFHFHHEFEEGGHHHFFFFHHGGEECGHHHGEEAEGGGGGGGFCGBFFFFFFFAA3AA
@M02197:105:000000000-AN6RF:1:1101:26621:20553 1:N:0:1
TGTAGTATAGGCTCCTCCGCTTATTGATATGCTTAAGTTCAGCGGGTATCCCTACCTGATCCGAGGTCAACCATAGAAAATTGGGGGTTAATGGCAAGCATCCATCGGGACTCTATAGCGAGAGAATTTACTACGCTTAGAGCCAGATGGCACCGCCACTGATTTTAAGGGCTGCCAGACGGCAGGCCCCAACACCAAGCTGAGCTTGAGGGGTTATAATGACGCTCGAACAGGCATGCCCCCCGGAATACCAAGGGGCGCAATGTGCGTTCAAGGATTCGATGATTCAC
+
ABBBBFFFFFFFGGGGGGG?EGGHHHHHHHHFGHHFHHHHGBG?EGAEF5GHGGHH<FHHG;H9GG(HHHHEG9HHFH:<H)HGHG9G5HH::HHH:9;H:GHH<GGGE78H8<9G.F:G@51,G8HHH<<<HHGGEGFHGF<F<00:GFHHHGGGGGGGHHHHHHHGHHHFGGGFGHHEGGFGAGDGGFDGGGGGGGFFFFFEFFFFFFF7F=0EFFF:FFFBF?DFFFGGFEG0CCB/EEEF2GFFABA00HEE000GD31?CEACFEF1GB1?FF1B331BD>A>>1
@M02197:105:000000000-AN6RF:1:1101:12995:20595 1:N:0:1
TGTAGTATAGGCTCCTCCGCTTATTGATATGTTTAAGTTCAGCGGGTAGTCCTACCTGATTTGAGGTCAAATTGTCAGAAGCTGTCTCAAAAGAGACCCTTTAGAAGCTGAACCCCATTTATAAAGCTGCTCTTCACAAATGGCGTAGATAATTATCACACCAAAGCAAGGCAACAAAGGTCCCGCTAATGCATTTCAGGAGAGCCGACTTCTGAGAAGCCCGCATACTCCCACATCCAAGCCTGATCAACAGAAAAAGCTGAAAAGGTTGAGAATTTCATGACACTCAAACAGGCATGCTCCTCGGAATACCAAGGAGCGCAAGGTGCGTTCAAAGATTCGATGATTCAC
+
BCBBBFFFFFFFGGGGGGGGGGGHHHHHHHHHHHHHHHHHGHHGGGGGGHHHHHHHHHFHHHHHGHHHHHHHHGHHHHHHHGHHHHHHHHHHHGHHHGGHHHHHHHHHHHHHHHGGGHHHHHHHHHHHHHHHHHHHHHHHHHHHGGGGGHHHHHHHHHHHHHHHHHHHHHHHHHHHHHHHHHGHGGGHGHHHHHHHHHHHHGGGHHGHHHHGGHHHHGGGGGHHHHGGHGHGGGHFGGHHFHHFHHHHHHGGFHHHHHGHHHHHHGHHHHHHHHHFEHHHHHHHHGGHHGBHHHGHHHHGGGGGHHHHFGBHHHHGGGGGHHHGGGGGHGGGGGGGGGGFFFFFFFCCCBC
@M02197:105:000000000-AN6RF:1:1101:9621:20625 1:N:0:1
TGTAGTATAGGCTCCTCCGCTTATTGATATGCTTAAGTTCAGCGGGTAGTCCTACCTGATTTGAGGTCAAATTGTCAGAAGCTGTCTCAAAAGAGACCCTTTAGAAGCTGAACCCCATTTATAAAGCTGCTCTTCACAAATGGCGTAGATAATTATCACACCAAAGCAAGGCAACAAAGGTCCCGCTAATGCATTTCAGGAGAGCCGACTTCTGAGAAGCCCGCATACTCCCACATCCAAGCCTGATCAACAGAAAAAGCTGAAAAGGTTGAGAATTTCATGACACTCAAACAGGCATGCTCCTCGGAATACCAAGGAGCGCAAGGTGCGTTCAAAGATTCGATGATTCAC
+
CDCCDFFFFFFFGGGGGGGGGGGHHHHHHHHHHHHHHHHHHHHGGGGGGHHHHHHHHHHHHHHHGHHGHHHHHHHHHHHHHHHHHHHHHHHHHGHHHGHHHHHHHHGHHHHHHHGGGHHHHHHGHHHHHHHHHHHHHHHGHHHHGGGGGHHGHHHHHHHHHHHHHHHHHHHHHHHHHHHHGHHHGHHHHHHGHHHHHHHHHGHGHGHHHFHHGHHHHGGGGGGHHHGGHGHHHHGHGGHHHFGHGHHGHHHHHHHGHHHGHHHHHHHHHHHHHHHGDFHHHHHHHGHGGHHHFHHHHHGGGGGGHHHHHHHHHHHGGGGGHHCHGGGGHGFGGGGGGGGFFFFFFFCCCBC
@M02197:105:000000000-AN6RF:1:1101:25686:20695 1:N:0:1
TGTAGTATAGGCTCCTCCGCTTATTGATATGCTTAAGTTCAGCGGGTATCCCTACCTGATCCGAGGTCAACCTTGAAAAAATTGGGGGTTGACGGCTGGACTATCACACACACCATGCGAAAAGATAATCTTACTACGCCTGGGGATATGAGATCATCCGCCTTTGAATTTCAGAAGGGAGAATGCAAGCAAACTCATCTTCCAAGACCAAGCAAATCTGCTTGAGAGGTATTTAATGACGCTCGAACAGGCATGCCTCCCGGAATACCAGGAGGCGCAATGTGCGTTCAAAGATTCGATGACTCAC
+
CCCCCFFFFFFFGGGGGGGGGGGHHGHHHGHHHHHHHHHHHHHGGGFEHHHHHHHHHHHHHHHGGGGHHHHHHHHHHHHHGHHHHHGGGGGHHGGGGGGHHHHHHHHHHHHGHGHHHHHHHHHHHHHHHHHHHHHHHHGGHHHHHHHHHHHHHHHHHHHGGHHGHHHHHHHHHHHHHGGHHHHHHHHHHHHHHHGHHHHHHHHHHHHGHHHHHHGHGHHHHHHHHGHHHHHHHHHHGGGGGHHGHHHHGHHHHGGGEEGGHHHHHGHGHHHGGGFGHHHHGGFGHGGGGGGGGGGFFFFFFFBBBAA
@M02197:105:000000000-AN6RF:1:1101:10970:21008 1:N:0:1
TGTAGTATAGGCTCCTCCGCTTATTGATATGCTTAAGTTCAGCGGGTAGTCCTACCTGATTTGAGGTCAAATTGTCAGAAGCTGTCTCAAAAGAGACCCTTTAGAAGCTGAACCCCATTTATAAAGCTGCTCTTCACAAATGGCGTAGATAATTATCACACCAAAGCAAGGCAACAAAGGTCCCGCTAATGCATTTCAGGAGAGCCGACTTCTGAGAAGCCCGCATACTCCCACATCCAAGCCTGATCAACAGAAAAAGCTGAAAAGGTTGAGAATTTCATGACACTCAAACAGGCATGCTCCTCGGAATACCAAGGAGCGCAAGGTGCGTTCAAAGATTCGATGATTCAC
+
CCCCCFFFFDFFGGGGGGGGGGGHHHHHHHHHHHHHGHHHHHHGGGGGGHHHHFHHHGGHHHHHGHFHHHHHHHHHHGGHHHHHHHHHHHHHHGHHHGHHHHHHGHHHHHHHHGEGGHHHHHHHHHHHHHHHHHHGHHHHHHHHGGGGGHHHGHHHHHHHHGHHHHHHHHHHHHHHHHHHDGHHGHHHHHHHHHHHHHHHHGHGHHHHGHHGGGHGHGGGGGHGHHGGHGGGGHHFGGGHGHHHHHDHHHGHHHHHHGHHHHHHHHHGHHHHHHHHFHHHHHHHGGGHHHFHHHHHHHHGGGGGHHHHGHGHHHHGGGGGHHFHGGGGHGGGGGGGGGGFFFFFFFBBAAB
@M02197:105:000000000-AN6RF:1:1101:12688:21139 1:N:0:1
TGTAGTATAGGCTCCTCCGCTTATTGATATGCTTAAGTTCAGCGGGTAGTCCTACCTGATTTGAGGTCAAATTGTCAGAAGCTGTCTCAAAAGAGACCCTTTAGAAGCTGAACCCCATTTATAAAGCTGCTCTTCACAAATGGCGTAGATAATTATCACACCAAAGCAAGGCAACAAAGGTCCCGCTAATGCATTTCAGGAGAGCCGACTTCTGAGAAGCCCGCATACTCCCACATCCAAGCCTGATCAACAGAAAAAGCTGAAAAGGTTGAGAATTTCATGACACTCAAACAGGCATGCTCCTCGGAATACCAAGGAGCGCAAGGTGCGTTCAAAGATTCGATGATTCAC
+
BCABCFFFFFFFGGGGGGGGGGGHHHHHHHHHHHHHHHHHHHHGGGGGGHHHHHHHHHHHHHHHGHHHHHHHHHHHHHHHHHHHHHHHHHHHGGHHHGHHHHHHHHGHHHHHHHGGGHHHHHHHHHHHHHHHHHHHHHHHHHHHGGGGGHHHHHHHHHHHHHHHHHHHHHHHHHHHHHHGHHHHGGGHHHHHHHHHHHHHHGHGHHHHHGGHGHHHHGGGGGHHHHGGHGHHHHHFGGHHGGHHHGHHHHHHHHHHHHHHHHHHHHHFHHHGHHHFHFHHHHHFHGHHHHHHHHHHHHHGGGGGHHHHHHGHHHGGGGGGHHHHGGGGHGGGGGGGGGGFFFFFFFCCCBB
@M02197:105:000000000-AN6RF:1:1101:11132:20991 1:N:0:1
TGTAGTATAGGCTCCTCCGCTTATTGATATGCTTACTTCCTCTAAATGACCAAGATCCTCCGCTTATTGATATGCTTAAGTTCAGCGGATATCCCTACCTGATCCGAGGTCAACCTTGAAAAAATTGGGGGTTGACGGCTGGACTATCACACACACCATGCGAAAAGATAATCTTACTACGCCTGGGGATATGAGATCATCCGCCTTTGAATTTCAGAAGGGAGAATGCAAGCAAACTCATCTTCCAAGACCAAGCAAATCTGCTTGAGAGGTATTTAATGACGCTCGAACAGGCATGCCTCCCGGAATACCAGGAGGCGCAATGTGCGTTCAAAGATTCGATGACTCAC
+
CCCCBFFFFFFFGGGGGGGGGGGHHHHHHHHHHHHHHHHHHHHHHHHHHHHHHGHHHHHIHGGGGGHHHHHHHHHHHHHHHHHHHHGGGGGHHGHHHHHHHHHHHHGGGGHHHHHHHHHHHHHGHHHHHGGGGGHHGGGGGGHHHHGHHHHHHHHHGHHHHHHGHHHHHHHHHHHHHHHHHGGHHGGHHHHGHHHGHGGGHGHGHHHHHHHHHGHHHHHHHFHHHHHHHHHFHHHHGHHHHHHHHHHHHHGHHHGHHHHHHHHHGHHHHHHHHHHHHHHGGGGGHHGGHHHHHHHHGGGGGGGHHFHHHHHHHHGFGGGHFHFFGGGHGGGGGGGGGGFFFFFFFCCCBC
@M02197:105:000000000-AN6RF:1:1101:10983:21157 1:N:0:1
TGTAGTATAGGCTCCTCCGCTTATTGATATGCTTAAGTTCAGCGGGTATCCCTACCTGATCCGAGGTCAACCTGATAAAATATTTGGGTTTTGGCAAGCAACTCGTAAGGTTCCGTCGCGAGAGAATTACTACGCGTAGAGCTTACAAGCACCGCCACTGATTTTAAGAGCCGCTGGTCGCGAACTCCAATACCAAGCGTAAGCTTGAGTGGTTATAATGACGCTCGAACAGGCATGCCCTTCGGAATACCAAAGGGCGCAATGTGCGTTCAAAGATTCGATGATTCAC
+
CCBCCFFFFFFFGGGGGGGGGGGHHHHHHHHHHHHHHHHHHHHGGGGGHHHHH;HHHHH<HHH/GGGHH;HHH<H9HHHH:HH;;HH:EGG8HG:HH.HHHH;HG:G;HHH<GHG<;:8GGGG8GHHHHH;<988G8GGG98H;HHHH;H<HHGGGGHHHHHHHHHHHHHHGHHGGGGGGGHHHHHHGHHGFGGGGGGHHHHGGHHHHGGHHHHFHHFGGHFGHHGHHHHHHGHHGGGGGGGHHHHHHHHHHHGGGGGHGFHFGGGHGGGGGGGGGGFFFFFFFCBAAB
@M02197:105:000000000-AN6RF:1:1101:6403:21379 1:N:0:1
TGTAGTATAGGCTCCTCCGCTTATTGATATGCTTAAGTTCAGCGGGTAGTCCTACCTGATTTGAGGTCAAATTGTCAGAAGCTGTCTCAAAAGAGACCCTTTAGAAGCTGAACCCCATTTATAAAGCTGCTCTTCACAAATGGCGTAGATAATTATCACACCAAAGCAAGGCAACAAAGGTCCCGCTAATGCATTTCAGGAGAGCCGACTTCTGAGAAGCCCGCATACTCCCACATCCAAGCCTGATCAACAGAAAAAGCTGAAAAGGTTGAGAATTTCATGACACTCAAACAGGCATGCTCCTCGGAATACCAAGGAGCGCAAGGTGCGTTCAAAGATTCGATGACTCAC
+
BBBBBFFFFFFFCFFGGFGGGGFHHHHHHHGHHHHHHHHHHHHGGGGGGHHHGHHHHHGHHHHHGH3GFHFHHHHGHHHHHHHGHHHHGHHHHGHHHGHHHHHHGHHHHHGHGHGGGHHHHHHHHFHHFHHHHHHHHHGHHHHHGGGGFHHGHGHHFHHHHHHHHHHHHHGHGHHHHGHFFHHHHHGHHHHHHHGHHHHHGGGGFFGGGGGHGHHHGGGGGGEHHHGFGGGGGGHHGGHHHFFGGFHDHHEHHHHGHHGBGFHGEHHHHHHHHHHFHFHHGHHGFEHHGFDHHHHFHGHGGGEFHFFGFGHGHHGEEEE?HHHHGGGGHCGGGFFFFGFFFFFFFFBBBBB
@M02197:105:000000000-AN6RF:1:1101:23415:21551 1:N:0:1
TGTAGTATAGGCTCCTCCGCTTATTGATATGCTTAAGTTCAGCGGGTATCCCTACCTGATCCGAGGTCAACCTTGAAAAATAGGGGGTTTGATGGCAGGACAATTGCACACACTCCGAGCGACAAGATAAACTTACTACGCCACGGAATATGCTATGATCCGCCTTTCAATTTCAGAAGGGAGAATGCTGGCATACTCTTCTTCCACAACCAAGCAAATATGCTTGAGAGGTATTTTATGACGCTCGAACAGGCATGCCTCCCGGAATGCCAGGAGGCGCAATGTGCGTTCAAAGATTCGATGATTCAC
+
BBBBBFFFFFFFGFGGGGGGGGGHHHHHHGHHHHHFHFHHHHHGGGGGHHHHHHHHHHHHHHHGGGGGHHHHHHHHHHHHHGHGHGGGGGGHHHHHHGGGHHHHHHHHHHHGGHHHHGGGHHGGHHHHHHHHGHHHHHHGGGGGHGHHGHHHGHHHHHHHHHHGHHHHHHGHHHHHHHHHGHHGGGGHHHHHHHHHHHHGGGHGGGGHGGHHHGHHHHGHHHHHHHHHHHHHHHHHGHGGGGGHHGHHHEHHFHGGGGGGGGHHHHHHCHGHHGGGGGGFHFGGGGHGGGGGGGGGGFFFFFFFBBBBB
@M02197:105:000000000-AN6RF:1:1101:12161:21844 1:N:0:1
TGTAGTATAGGCTCCTCCGCTTATTGATATGCTTAAGTTCAGCGGGTATCCCTACCTGATCCGAGGTCAACCTTGAAAAAATTGGGGGTTGACGGCTGGACTATCACACACACCATGCGAAAAGATAATCTTACTACGCCTGGGGATATGAGATCATCCGCCTTTGAATTTCAGAAGGGAGAATGCAAGCAAACTCATCTTCCAAGACCAAGCAAATCTGCTTGAGAGGTATTTAATGACGCTCGAACAGGCATGCCTCCCGGAATACCAGGAGGCGCAATGTGCGTTCAAAGATTCGATGATTCAC
+
BCBCBFFFFFFFGGGGGGGGGGGHHHHHHHGHHHHHHHHHHHHGGGGGHHHHHHHHHHHHHHHGGGGHHHHHHHHHHHHHGHHHHGGGGGGHHGGGGGGHHHHHHHHHHHHGHGHHHHGHHHHHHHHHHHHHHHHHHHGGHHHHHHHHHHHHHHHHHHHHHHHHHHHHHHHHHHHHHGHHHHHGHHHGHHHHHHHHHHHHHHHHHGHGHHHFHGHHHHHGGHHHHHHHHHHHHHHHGGGGGHHGHHHHHHHHHGGGGGGCHHFHGHHHHHHGGGGGHHHHGEEGHGGGGGGGGGGFFFFFFFCABAA
@M02197:105:000000000-AN6RF:1:1101:7321:22266 1:N:0:1
TGTAGTATAGGCTCCTCCGCTTATTGATATGCTTAAGTTCAGCGGGTATCCCTACCTGATCCGAGGTCAACCTTGAAAAAATTGGGGGTTGACGGCTGGACTATCACACACACCATGCGAAAAGATAATCTTACTACGCTTGGGGATATGAGATCATCCGCCTTTGAATTTCAGAAGGGAGAATGCAAGCAAACTCATCTTCCAAGACCAAGCAAATCTGCTTGAGAGGTATTTAATGACGCTCGAACAGGCATGCCTCCCGGAATACCAGGAGGCGCAATGTGCGTTCAAAGATTCGATGATTCAC
+
CCCCBFFFFFFFGGGGGGGGGGGHHHHHHHHHHGHHHHHHHHHGGGGGHHHHHHHHHGHHHHHGGGGHHHHHHHHGHHHHGHHHHHGGGGGHHGGGGGGHHHHHHHHHHGHGGGHHHHGHGGGHHHHHHHHHHHHHHGHGHGGHHHHHHHHHHHHHHHHHGHGGHHHHGHHHHHHHHHHHHHHGGHHHHGGGGHGHHGGHHHHGHHHGGFHHHHGHGHGHHHHFHFHFGFFFHHHGGGGGGGHGHHHHHHFHHGGGGGGGHHGGHGBHCHHGGGGGGFHHGGFGHGGGGFGGGGGFFFFFFF@BBAB
@M02197:105:000000000-AN6RF:1:1101:17317:22175 1:N:0:1
TGTAGTATAGGCTCCTCCGCTTATTGATATGCTTAAGTTCAGCGGGTATCCCTACCTGATCCGAGGCCAACCTTGAAAAAATTGGGGGTTGACGGCTGGACTATCACACACACCATGCGAAAAGATAATCTTACTACGCCTGGGGATATGAGATCATCCGCCTTTGAATTTCAGAAGGGAGAATGCAAGCAAACTCACCTTCCAAGACCAAGCAAATCTGCTTGAGAGGTATTTAATGACGCTCGAACAGGCATGCCTCCCGGAATACCAGGAGGCGCAATGTGCGTTCAAAGATTCGATGACTCAC
+
CDDDDFFFFFFFGGGGGGGGGGGHHHHHHHHHHHHHGHHHHHHGGGCGHHHHHHHHHHHHHHGGGGGGHHGGHHHHHHHHGHHHHHGGGGGHHGGGGGGHHHHHHHHHHHGGGGHHHHHHHGHHHHHHHHHHHHHHHHGGHHHHHGHHHHHHHHHGHHHGGHHGHHHHHHHHHHHHHGHHHHHHGHHHHHHHHGHGGGGHGHHHHHHGGHHHHHGHGHHHHHHHHHGHHHHHHHHHGGGGGHGGHHFHHHHHHGGGGGGGHHHHHCHGHGHGGGGFHCHHGGEGHGGFGGGGCGGFFFFFFFCCAAA
@M02197:105:000000000-AN6RF:1:1101:21353:22488 1:N:0:1
TGTAGTATAGGCTCCTCCGCTTATTGATATGCTTAAGTTCAGCGGGTAGTCCTACCTGATTTGAGGTCAAATTGTCAGAAGCTGTCTCAAAAGAGACCCTTTAGAAGCTGAACCCCATTTATAAAGCTGCTCTTCACAAATGGCGTAGATAATTATCACACCAAAGCAAGGCAACAAAGGTCCCGCTAATGCATTTCAGGAGAGCCGACTTCTGAGAAGCCCGCATACTCCCACATCCAAGCCTGATCAACAGAAAAAGCTGAAAAGGTTGAGAATTTCATGACACTCAAACAGGCATGCTCCTCGGAATACCAAGGAGCGCAAGGTGCGTTCAAAGATTCGATGATTCAC
+
BBBB?FFBFD44FGGGGFAEFEGHHHHFHFF5GGF5FGHFBGHGGC2FFHEFGFFHHBGGBFGHGBFGHGGGHFGHHHGHFFHHEBFBEGHG?CFFH11FBGHFGDFBFBGHHFEGGHHFEHHHGFGH3GFGBGFGGHHGGGEHFF@EGGFHHGGFEGFHHFHEHFHGHH8GFHFHHGF<<=CG?CFDGHHEFDHHHHGHGFHGGHG@EHGFHHGHHFFFFEBBGGGFFBHFFHGHEE>GBFHHGDFGFFHHGF1FFHFFHD1F1GAHHHEHFGGD1DHHGDF1GFGBB1AFD1FHFHFGCE?EBGFFFDGFBB10EGGGGF1G0AAGE1DA3GFB111FCB31FD1>111
@M02197:105:000000000-AN6RF:1:1101:10815:22525 1:N:0:1
TGTAGTATAGGCTCCTCCGCTTATTGATATGCTTAAGTTCAGCGGGTAGTCCTACCTGATTTGAGGTCAAATTGTCAGAAGCTGTCTCAAAAGAGACCCTTTAGAAGCTGAACCCCATTTATAAAGCTGCTCTTCACAAATGGCGTAGATAATTATCACACCAAAGCAAGGCAACAAAGGTCCCGCTAATGCATTTCAGGAGAGCCGACTTCTGAGAAGCCCGCATACTCCCACATCCAAGCCTGATCAACAGAAAAAGCTGAAAAGGTTGAGAATTTCATGACACTCAAACAGGCATGCTCCTCGGAATACCAAGGAGCGCAAGGTGCGTTCAAAGATTCGATGATTCAC
+
CCCCCFFFFFBFGGGGGGGGGGGHHHHHHHHHHHHHHHHHHHHGGGGGGGHHHHHHHHHHHHHHGGGHGHHHHHHHHHHHHHHHHHHHHHHHHGHHHGHHFFHHHHHHHHHHHHGGGHHHHHHHGGHHHHHHHHHHHHHHHHHHGGGGGHGHHHHHHHHHHHHHHHHHHHHHHHHHHHHHGHHHHGGHHHHHHHHHHHHHHGHGHHGHHHHHHGHHHGGGGGHGHHGGHGFHHHHGGGHHHGHHHHHHHHHHHHHHHHHHHHHHHHHHHHHGHHHHHHHHGHHGBFDF5HHHEHHFHHHGFFCGHHHGHFHGHHHGGGGGHHHHGGGGHGGGGGGGGGGBFFFFFFBBAAB
@M02197:105:000000000-AN6RF:1:1101:4415:22555 1:N:0:1
TGTAGTATAGGCTCCTCCGCTTATTGATATGCTTAAGTTCAGCGGGTAGTCCTACCTGATTTGAGGTCAAATTGTCAGAAGCTGTCTCAAAAGAGACCCTTTAGAAGCTTAACCCCATTTATAAAGCTGCTCTTCACAAATGGCGTAGATAATTATCACACCAAAGCAAGGCAACAAAGGTCCCGCTAATGCATTTCAGGAGAGCCGACTTCTGAGAAGCCCGCATACTCCCACATCCAAGCCTGATCAACAGAAAAAGCTGAAAAGGTTGAGAATTTCATGACACTCAAACAGGCATGCTCCTCGGAATACCAAGGAGCGCAAGGTGCGTTCAAAGATTCGATGACTCAC
+
>1>A13BDFB1CAGCGGGGGGGGHHFGGFHHHFFHHHHHFFFHGECEEGFB2GGFGHHEHHHHE/0GHHHEHHHHGHHHHHGHHGHHHGHFGBFHHEA/FHHB1@GBFG11BFGHGGFHGHFHE2FGFGFFGGFHFHHGHHHFHGGGCGHHHHHHHGHHHHGFHHFEHHFAGCGHHGF0CDDHCCHHEHGHGHBFGFGHGFECGGC@CGFHHFHHHHGCCGE?@HFEFEFG?FGGHGEEHFGG2HHGDFFHFHFGHHHGHHHHFHGFFFEGBFGD1BHHFHG1FFCHHGGAHFFHHHGGFEGE?HGFAF1FB1GFCGEGGFFB0EEE011BBF3GGE1F11F31FF?AAAA
@M02197:105:000000000-AN6RF:1:1101:22240:22318 1:N:0:1
TGTAGTATAGGCTCCTCCGCTTATTGATATGCTTACTTCCTCTAAATGACCAAGATCCTCCGCTTATTGATATGCTTACTTCCTCTAAATGACCAAGATCCTCCGCTTATTGATATACTTCCTCCGCTTATTGATATGCTTAAGTTCAGCGGGTATCCCTACCTGATCCGAGGTCAACCTTGAAAAATAGGGGGTTTGATGGCAGGACAATTGCACACACTCCGAGCGACAAGATAAACTTACTACGCCACGGAATATGCTATGATCCGCCTTTCAATTTCAGAAGGGAGAATGCTGGCATACTCTTCTTCCACAACCAAGCAAATATGCTTGAGAGGTATTTTATGACGCTCGAACAGGCATGCCTCCCGGAATGCCAGGAGGCGCAATGTGCGTTCAAAGATTCGATGATTCAC
+
CCCCCFFFFFFFGGGGGGGGGGGHHHGHGHGHHHHHHHHGHHHHHHHHHHHHHHHHHGHHHGGGGGHHHHHHHHHHHHHHHHHHHHHHHHHHHHHHHHHHHHHHGGGGGHHHGHHHHHHHHHHHHGGGGGHHHHHHHHHHHHHHHHHHFHGFGCGHHHHHHHHHHHHHHHGGGGHHHHHGHHHHHHHHHHHHGGFCGGHHHHHHGGGGGGGGGGGGFGGGGGGGGGGHHHHFHHHHHFGFHGGCCFGGGFHHHHHHHHFGHHFCFGDDG@2HHHGHHHHGHHHHHHHHHGHGHGHHHHHHHHHHHHHHHHGGGGHHGHHGHHHFHFHHHGGHHHHHHHHFHHFHHGGGGGHHGHHHHHHHGHGGGGGGGHHHHHHHHHHHGGGGGGHHHGGGGHGGGGGGGGGGFFFFFFFCBBAC
@M02197:105:000000000-AN6RF:1:1101:22044:22806 1:N:0:1
TGTAGTATAGGCTCCTCCGCTTATTGATATGCTTAAGTTCAGCGGGTATCCCTACCTGATCCGAGGTCAACCTTGAAAAAATTGGGGGTTGACGGCTGGACTATCACACACACCATGCGAAAAGATAATCTTACTACGCCTGGGGATATGAGATCATCCGCCTTTGAATTTCAGAAGGGAGAATGCAAGCAAACTCATCTTCCAAGACCAAGCAAATCTGCTTGAGAGGTATTTAATGACGCTCGAACAGGCATGCCTCCCGGAATACCAGGAGGCGCAATGTGCGTTCAAAGATTCGATGATTCAC
+
CCCCCFFFFFFFGGGGGGGGGGGHHHHHHHHHHHHHHHHHHHHGGGGGHHHHHHHHHHHHHHHGGGGHHHHHHHHGHHHHGHHHHHGGGGGHHGGGGGGHHHHHHHHHHHGGHGHHHHHHHHHHHHHHHHHHHHHHHGGGHHHGHHHHHHHHHHHHHHHHGHHHHHHHHHHHHHHHHHHHHHHHHHHHHGHHHHHGHHGGHHHGHHGGHHHHHHHHHHHHHHHHHHHHHHHHHHHFCGGGGHHGHHHHHHHHHGGGGGFGHHHHHHHHHHHGGGGGHHCHGGGGHGGGGGGGGGGFFFFFFFCCCBC
@M02197:105:000000000-AN6RF:1:1101:4917:23307 1:N:0:1
TGTAGTATAGGCTCCTCCGCTTATTGATATGCTTAAGTTCAGCGGGTAGTCCTACCTGATTTGAGGTCAAATTGTCAGAAGCTGTCTCAAAAGAGACCCTTTAGAAGCTGAACCCCATTTATAAAGCTGCTCTTCACAAATGGCGTAGATAATTATCACACCAAAGCAAGTCAACAAAGGTCCCGCTAATGCATTTCAGGAGAGCCGACTTCTGAGAAGCCCGCATACTCCCACATCCAAGCCTGATCAACAGAAAAAGCTGAAAAGGTTGAGAATTTCATGACACTCAAACAGGCATGCTCCTCGGAATACCAAGGAGCGCAAGGTGCGTTCAAAGATTCGATGATTCAC
+
BABBBFFFFFBBGFGGGBFGGGDHHCBGGHHHGHHHHHHHHFHGGECGGHHGHHHHHHGHGHEFEH3AGHHHHHEHFFHHHHHHHHHGHHEFFGFFHGHHHHHECHHGHBFHFCFGGHHHGGHGHEHHHHHFHHGGHHFF:HHFFFCFFFHHHHHHEHHGHGHHHHHHHHGFGFGHHHHFHHHHGGGGDEHHHHHGHHHFHGHDHGHGGGGHHHGGEBCFGGBHHHGGHGGGFGHGFECGFEHFFHEGFFHGGHHFGG4FEDB33HHHHHHG5FFHHHGHGHHHHGHHGHHHFGHHHHHGFCCGFHHGGBHGHHCGGGGCGDGGEECGHGGGGGGGGGGFFFBFFFBCBBC
@M02197:105:000000000-AN6RF:1:1101:19590:23384 1:N:0:1
TGTAGTATAGGCTCCTCCGCTTATTGATATGCTTAAGTTCAGCGGGTAGTCCTACCTGATTTGAGGTCAAATTGTCAGAAGCTGTCTCAAAAGAGACCCTTTAGAAGCTGAACCCCATTTATAAAGCTGCTCTTCACAAATGGCGTAGATAATTATCACATCAAAGCAAGGCAACAAAGGTCCCGCTAATGCATTTCAGGAGAGCCGACTTCTGAGAAGCCCGCATACTCCCACATCCAAGCCTGATCAACAGAAAAAGCTGAAAAGGTTGAGAATTTCATGACACTCAAACAGGCATGCTCCTCGGAATACCAAGGAGCGCAAGGTGCGTTCAAAGATTCGATGATTCAC
+
CCCCCFFFFFFFGGGGGGGGGGGHHHHHHGGHGHHHHHHHHHHGGGGGGHHHHHHHHHHHHHHHGHHHHHHHHHHHHHHHHHHHHHHHHHHHHGGHHGHHHHHGHHHHHHHHHHGGGHHHHHHHHHHHHHHHHHHHHHHHHHHHGGGGGHHHHHHHHHHHHHHHHHHHHHGHHHHHHHHHHHHHHGHHHHHHHHHHHHHHHGHGHHHHHHHHHHHGHGGGGGGHHGGGHGHHGHGFGGHHHHHHGGHHHHHHHHHGHHHHHHHHHHHHHHHHHHHEHHHHHHHHFGHHGHHHGGHHHHHGGGGGFHHHGHHHHHHGGGGGGFCHGGGEGGGGGGGGGGGFFFFFFFBBAAA
@M02197:105:000000000-AN6RF:1:1101:21025:23990 1:N:0:1
TGTAGTATAGGCTCCTCCGCTTATTGATATGCTTAAGTTCAGCGGGTAGTCCTACCTGATTTGAGGTCAAATTGTCAGAAGCTGTCTCAAAAGAGACCCTTTAGAAGCTGAACCCCATTTATAAAGCTGCTCTTCACAAATGGCGTAGATAATTATCACACCAAAGCAAGGCAACAAAGGTCCCGCTAATGCATTTCAGGAGAGCCGACTTCTGAGAAGCCCGCATACTCCCACATCCAAGCCTGATCAACAGAAAAAGCTGAAAAGGTTGAGAATTTCATGACACTCAAACAGGCATGCTCCTCGGAATACCAAGGAGCGCAAGGTGCGTTCAAAGATTCGATGATTCAC
+
CCCCCFFFFFFFGGGGGGGGGGGHHHHHHHHHHHHHHHHHHHHGGGEEGHHHHHHGHHHGHHHHGHHHHHGHHHHHHHGHGHHHHHHHGHHHHGHHHGHHHGHGHHHHHHHHHHGGGHHHHHHHHGHFHHHHHHHHHHHHHHHHGFGGGHHGHHHHHHHHHGHHHHHHHHHHHHHHHHHCGHHHHGGGHHHHHHHGHHHHFGHGHHGHHGHGGGHHHGGGGGHHGHGGGGGGGHHGGGHHHHFFGFBHHHGHHHHHHHHHGHHHHFF2HHFHGHHHGHHGHGHHHEHHHHHHHHHBFGHGGGGGHHHHHGHHGHHEGGGGHCHHFCGGFGGGGFFGGGGFFFFFFFBAA>A
@M02197:105:000000000-AN6RF:1:1101:11354:24518 1:N:0:1
TGTAGTATAGGCTCCTCCGCTTATTGATATGCTTAAGTTCAGCGGGTATCCCTACCTGATCCGAGGTCAACCTTGAAAAAATTGGGGGTTGACGGCTGGACTATCACACACACCATGCGAAAAGATAATCTTACTACGCCTGGGGATATGAGATCATCCGCCTTTGAATTTCAGAAGGGAGAATGCAAGCAAACTCATCTTCCAAGACCAAGCAAATCTGCTTGAGAGGTATTTAATGACGCTCGAACAGGCATGCCTCCCGGAATACCAGGAGGCGCAATGTGCGTTCAAAGATTCGATGATTCAC
+
BCCCCDFFFFFFGGGGGGGGGGGHHHHHHHHGHHHHHHHHHGHGGGGGHHHHHHHHHHHHHHHGGGGHHHHHHHHHHHHHGHHHHHGGFGGHHGGGGGGHHHHHHHHHHGHGGGHHHHHGHHHHHHHHHHHHHHHHHGGGHGHGHHHHHHHHHHGHHHHGHHHHHHHHHHHHHHGHHHHHGHGHGHHHGHHHGGHHHHGGGGGHHHHGHHGHHHHHGHHHHHGHHHHHHHHHHGHHGGGGGHHGHHHHHHHHFGGGGECGGHHHHHHHHHHGGGGGHHHHFEEGHGGGGGGGGGGFFFFFBFBAAAB
@M02197:105:000000000-AN6RF:1:1101:18547:24776 1:N:0:1
TGTAGTATAGGCTCCTCCGCTTATTGATATGCTACCTTACTTCCTCTAAATGACCAAGATCCTCCGCTTATTGATATGCTTAAGTTCAGCGGGTAGTCCTACCTGATTTGAGGTCAAATTGTCAGAAGCTGTCTCAAAAGAGACCCTTTAGAAGCTGAACCCCATTTATAAAGCTGCTCTTCACAAATGGCGTAGATAATTATCACACCAAAGCAAGGCAACAAAGGTCCCGCTAATGCATTTCAGGAGAGCCGACTTCTGAGAAGCCCGCATACTCCCACATCCAAGCCTGATCAACAGAAAAAGCTGAAAAGGTTGAGAATTTCATGACACTCAAACAGGCATGCTCCTCGGAATACCAAGGAGCGCAAGGTGCGTTCAAAGATTCGATGATTCAC
+
BCBBBFFFFFFFGGGGFGGGGGGGHHHHHHHHHHGHHHHHHHHHHHHHHHHHHHHHHGHIHGHHHGGGGGHHHHHGHHHHGHHHHHHHHGGGGGFGHHHHHHGHGHHHHHHGHHHHHHHHHHHHGHHHHHHGHHHHHHHHGHHHGHHHHHHHHHHHHHHHHGGGHHHHHHHGGHHGHHHHHHHHGHHHHHHGGGGGFHGHHHHHHHGHHHHHHHHHHGHHHHHHHGFCGFGHHHHHHGHHFGHHHHHHGG?@/GFCFFEGEFGF/GGGGHG4FFFGDGHHGHFGGHHGGDFGD4FGHFHFHHHHHGHHHHHHGB2HHHFHGGGEBHFDHHGGEFHHHHHHFHGGHHGGE2CHHHHHFGHHHFGE?GGHHGHGGGGGGGGGGGGGGGBFFFFFFA@AAA
@M02197:105:000000000-AN6RF:1:1101:19166:24922 1:N:0:1
TGTAGTATAGGCTCCTCCGCTTATTGATATGCTTAAGTTCAGCGGGTATCCCTACCTGATCCGAGGTCAACCTTGAAAATAGGGGGTTTGATGGCAGGACAATTGCACACACTCCGAGCGACAAGATAAACTTACTACGCCACGGAATATGCTATGATCCGCCTTTCAATTTCAGAAGGGAGAATGCTGGCATACTCTTCTTCCACAACCAAGCAAATATGCTTGAGAGGTATTTTATGACGCTCGAACAGGCATGCCTCCCGGAATGCCAGGAGGCGCAATGTGCGTTCAAAGATTCGATGATTCAC
+
BCAABFFFFFFFGGGGGGGGGGGHHHHHHHHHHGHHHHHHHHHGGGGGHHHHHHHHHHHHHHHGGGGHHHHHHHHHHHHHHHHHGGGGGGHHHHHHGGGHHHHHHHHHHHGGHHHHGHGHHHHHHHHHHHHHHHHHHHGGGHHHHGHHHHHHHHHHHHHHHHHHHHHHHHHHGHHHHHHHHHHHHGHHHHHHHHGHGHGGGHGGGGHHGHHHHGHHHFGGHHHHGHHHHHGGFHHHHGGGGGGHGHHHHGHGHHGGGGGGGHHHHHGGHHHHGGGGGHHHHGGGGGGGGGGGGGFFFFFFFFFCCBAB
@M02197:105:000000000-AN6RF:1:1101:24426:24918 1:N:0:1
TGTAGTATAGGCTCCTCCGCTTATTGATATGCTTAAGTTCAGCGGGTATCCCTACCTGATCCGAGGTCAAACTTAGAAGTTGGGGGTTGTTGGCAAGCATCCACCGGGACTCTGTAGCGAGGAGTATTACTACGCTTAGAGCCAGATGGCGCCGCCACTGATTTTAAGGCCAGCCGTTGCCGGCAGGGCCCAATACCAAGCAGAGCTTGAGTGTTGTACTGACGCTCGAACAGGCATGCCCCGCGGAATACCACGGGGCGCAATGTGCGTTCAAAGATTCGATGATTCAC
+
BBAAAFFFFFFFGGGGGGGGGGGHHHGHHFFHHHHHHGHFHHHGGGGGHHHHHHHHHHHHHHHGGGGHHHHHG:HHHHHHHHHGGGEFGGHHGHHHGHHHGHHHHGGGGGHHHHHHHGGGGGFGHHHHGHHHHGGGGGHGHHHHHHGHGHGGGGHGHHHHHHHHHHHHGGGGGGGHGGGGGHHHHFHHGDHHHGFGHGHHHHHHGHHHHHGHHHFGFHGGGGEGGHGFHHHHHHHGGGGGGGGHHHHHFHGGGGGGGGGHGHHGGFGHGGGFGCGGGGFFFFFFFBBBBB
@M02197:105:000000000-AN6RF:1:1101:24109:25695 1:N:0:1
TGTAGTATAGGCTCCTCCGCTTATTGATATGCTTAAGTTCAGCGGGTATCCCTACCTGATCCGAGGTCAACCTTGAAAAAATTGGGGGTTGACGGCTGGACTATCACACACACCATGCGAAAAGATAATCTTACTACGCCTGGGGATATGAGATCATCCGCCTTTGAATTTCAGAAGGGAGAATGCAAGCAAACTCATCTTCCAAGACCAAGCAAATCTGCTTGAGAGGTATTTAATGACGCTCGAACAGGCATGCCTCCCGGAATACCAGGAGGCGCAATGTGCGTTCAAAGATTCGATGATTCAC
+
BCBBBFFFFFFFGGGGGGGGGGGFGHGHFHHHHHHHHHHHHHGGGGFGHHHGHFGGHHHHHHGGGGGHGHFFGHHFHHHHGGHHHHGGGFGHHGGGGGGHHHHHHHHGHGHGHGHGHHGGHHGHHHHHHHHHHHHHHGGGHHHGHHHHGHHHHHGHHFGHGGGGHHHHHHHHHHHHHHGHHHHHHGGHHGHGGFGHHHHGHHHHHHHGHHHHFFHHFHHHHFGHHGHGHHGFFHHEGEGGGHHGGHHGGHGAGEGGEFCGGBHHHGAHHF2GGGF?GCHG?EGGHGFGGGGGGFGFFFFDFFA?BBB
@M02197:105:000000000-AN6RF:1:1101:21633:25622 1:N:0:1
TGTAGTATAGGCTCCTCCGCTTATTGATATGCTTAAGTTCAGCGGGTAGTCCTACCTGATTTGAGGTCAAATTGTCAGAAGCTGTCTCAAAAGAGACCCTTTAGAAGCTGAACCCCATTTATAAAGCTGCTCTTCACAAATGGCGTAGATAATTATCACACCAAAGCAAGGCAACAAAGGTCCCGCTAATGCATTTCAGGAGAGCCGACTTCTGAGAAGCCCGCATACTCCCACATCCAAGCCTGATCAACAGAAAAAGCTGAAAAGGTTGAGAATTTCATGACACTCAAGCAGGCTTGCTCCTCGGAATACCAAGGAGCGCAAGGTGCGTTCAAAGATTCGATGATTCAC
+
ABAABFFFFFFFGGGGGGGGGGGHHHHHHHFFHHHHHHHHHHHGGGGGGHHHHHHHHHHHHHHHGHHHHHHHHHHHHHGHHHHHHHHHHHHHHGHHHGHHHHHHHHHHHHHHHHGGGHHHHHHHHHHHHHHHHHHHHHHHHHHHGGGGGHHHHHHHHHHHHHHHHHHHHHHHHHHHHHHHFHHHHHHGHHHHHHHHHHHHHGHGGGHHGGGGHHHHGGGGGGGHHHGGHGGGGGHHGGHHHHHGHFHHHHHHHHFHHEHGHFHGHHGBDHHHHFF555FHHHHGDHFHEHFHHEEBG1EFGGGGGHGHGHHHHHHGGCGCHHFFGGFE44GGFGGGECGFFFFFFFBBBAA
@M02197:105:000000000-AN6RF:1:1101:10939:26017 1:N:0:1
TGTAGTATAGGCTCCTCCGCTTATTGATATGCTTAAGTTCAGCGGGTAGTCCTACCTGATTTGAGGTCAAATTGTCAGAAGCTGTCTCAAAAGAGACCCTTTAGAAGCTGAACCCCATTTATAAAGCTGCTCTTCACAAATGGCGTAGATAATTATCACACCAAAGCAAGGCAACAAAGGTCCCGCTAATGCATTTCAGGAGAGCCGACTTCTGAGAAGCCCGCATACTCCCACATCCAAGCCTGATCAACAGAAAAAGCTGAAAAGGTTGAGAATTTCATGACACTCAAACAGGCATGCTCCTCGGAATACCAAGGAGCGCAAGGTGCGTTCAAAGATTCGATGATTCAC
+
CCCCCFFFFFFFGGGGGGGGGGGHHHHHHHHHHHHHHHHHHHGGGGGGGHHHHHHHHHHHGHHHGHGHHHHHHHHHHHHHHHGHHHHHHHHHHGHHHGHHHHHHHHHHHHHGFHGGGHHHHHHHHFHHGHHGHHHHHHHGGHHHGFGGGHGHHHHHHHHHHHHHHHHHHHGGHHHHHHHCGGGHHGHHHHHHHHHHHHHHHGHGHHGGGHHHHHHHHGGGFGGGHHGGHGHHGHHGGGHG3HHHFFHGHHHHFGHHHHHHHHGHHHHHHHHFFHHHBHHHHHHHFGFG5HGFHHEHHHEGEGGGHHHHGFGGHGHGGGGGHHGHGGGEGFGGGGGGGGGFFBFFFFAAAAA
@M02197:105:000000000-AN6RF:1:1101:24136:26410 1:N:0:1
TGTAGTATAGGCTCCTCCGCTTATTGATATGCTTAAGTTCAGCGGGTAGTCCTACCTGATTTGAGGTCAAATTGTCAGAAGCTGTCTCAAAAGAGACCCTTTAGAAGCTGAACCCCATTTATAAAGCTGCTCTTCACAAATGGCGTAGATAATTATCACACCAAAGCAAGGCAACAAAGGTCCCGCTAATGCATTTCAGGAGAGCCGACTTCTGAGAAGCCCGCATACTCCCACATCCAAGCCTGATCAACAGAAAAAGCTGAAAAGGTTGAGAATTTCATGACACTCAAACAGGCATGCTCCTCGGAATACCAAGGAGCGCAAGGTGCGTTCAAAGATTCGATGATTCAC
+
BCCCBFFFFFFFGGGGGGGGGGGHHHHHHHHHHHHGHHHHHHHGGGGGGHHHHHGGHHHHHHHHGHHHGHHHHHHHHHFHHHHHHHHHHHHHHGHHHGHHHHHHHHHHFHHHGEGGG:HHFHHHHHHHGEHHHGHHHHHGHHHGGGGGGHHGHHHHHHHHHGHHHHHHHHGHHHHHHHHHHGHFFGGGGHHHHHHHHHHHHGHGHFGGGGGHHHHHHGGGGGGGHHGGHGGGGHGEGGGHHHFFFEBHHHGHGGHHHHHHHHFGHGHFHHHGDHHHHFHHGFHFFEHHHHHHGFGGHHHGGGA?FFGHHGFCHHHGGGGGHHGHGGGGFGGFGGGGGGGFFFFFFBBBA>A
@M02197:105:000000000-AN6RF:1:1101:18283:26516 1:N:0:1
TGTAGTATAGGCTCCTCCGCTTATTGATATGCTTAAGTTCAGCGGGTAGTCCTACCTGATTTGAGGTCAAATTGTCAGAAGCTGTCTCAAAAGAGACCCTTTAGAAGCTGAACCCCATTTATAAAGCTGCTCTTCACAAATGGCGTAGATAATTATCACACCAAAGCAAGGCAACAAAGGTCCCGCTAATGCATTTCATTAGAGCCGACTTCTGAGAAGCCCGCATACTCCCACATCCAAGCCTGATCAACAGAAAAAGCTGAAAAGGTTGAGAATTTCATGACACTCAAACAGGCATGCTCCTCGGAATACCAAGGAGCGCAAGGTGCGTTCAAAGATTCGATGACTCAC
+
>AABAFFFFFDFGGGGGGGGGGGHHGHHBHHHHHHHHGHHHHHFGGGGGFFHHHGHGHHEHHGHFHCGFHHHHHHHHHHHGHGHHHHHHHGHGGHHHGHHHHGHHHHHGGHHHHGGGHHHHGHHHHHHHHGHHHHHHHHHHHFHGGGGGHHHHHHHHHHHHHHHGHHHHHHHHHHHGHHCHGHGHHGHGHHHHHHHHHHHHGHHHFHGGGGHHHHHHGGGGGGHHHGGHGHGGGHFFGHHHFHHHHHHHHHHHHHHHHHHFHHFHEHFFFHHHHGHHGHGHHHFGGHFHHHHGGHHGHHGGGGGHHHGFFGHHHHGGFAGHHHHGGGGHGGGGGGGEBGFFFBDBFAAABA
@M02197:105:000000000-AN6RF:1:1101:20112:27244 1:N:0:1
TGTAGTATAGGCTCCTCCGCTTATTGATATGCTTAAGTTCAGCGGGTAGTCCTACCTGATTTGAGGTCAAATTGTCAGAAGCTGTCTCAAAAGAGACCCTTTAGAAGCTGAACCCCATTTATAAAGCTGCTCTTCACAAATGGCGTAGATAATTATCACACCAAAGCAAGGCAACAAAGGTCCCGCTAATGCATTTCAGGAGAGCCGACTTCTGAGAAGCCCGCATACTCCCACATCCAAGCCTGATCAACAGAAAAAGCTGAAAAGGTTGAGAATTTCATGACACTCAAACAGGCATGCTCCTCGGAATACCAAGGAGCGCAAGGTGCGTTCAAAGATTCGATGATTCAC
+
AAAAAFFFFFFFGGGGBGFGGGGHHHHHHHHHGHGHHHHHHHHGGGFGGHHHHHHHHHHHHHHHGGGHHHHHHHHHHHHHHHHHHHHHHHHHHGHHHGGHHHHHGHFHGHHGFHGGGHHHHHHHHGFHGHHHHGHGGHHHHHHGGGGGGHGHHHHHHHHHHHHGHHHHHGHHHGHHHHHHFHGGHHGHGHHHHHHHHHGHHGHGHHGGGGGHHHGHHGFGEEFHHGGGGGFHGHHHGGFHHHHFFFFHHHHHHHEHHHHHHHHHGHHHHHHHHHGHHHFHHHGF5FHHFFGHHFFHGHGGGGGCGHHHHGFHHHHGGGGGHGHHEEEAAGGGGGGFGGGFCBFFFFBBBA@
@M02197:105:000000000-AN6RF:1:1101:18065:27177 1:N:0:1
TGTAGTATAGGCTCCTCCGCTTATTGATATGCTTAAGTTCAGCGGGTATCCCTACCTGATCCGAGGTCAACCTTAGAAAGATTCTCCCTGAGAGGAGGCAGACCGTGTCCCGTAAACCCATGTGTCCGATACGTGTCCCGTGAAGAACTCAGTGTACCGGGGGTCCAACGAGGCCGCCGTCATTGTCTTTGGGAGGGGCAGGAGCCCCCGAGGGGGCCTCCACCAAACCGTCCAACACCAAGCCGAGGGCTTGAGGGGTGATAATGACGCTCGAACAGGCATGCCCTTCGGAATACCAAAGGGCGCAATGTGCGTTCAAAGATTCGATGATTCAC
+
CCCCCFFFFFFFGFGGGGGGGGGHHHHHHHHHGHHHGHHHGHHGGGGFHHHHHHHHHHHHGHHGGGGHHHHHHHHHHHHHHHHHHHGHHHHHFHGGGGGGGGHH:GHHHGHGHGGHHHGGHHHHHHHGGGGGGFHHHHHGHGGGHHHHHHHHDGFHBGGGDGGFFHHGGGGGGGGCFGGFFHGFFFHGFHGGGFFFFGFFFGFFEFFFFFFFGGGFAFFFFGFGFFGFGHHHHFHFDGGGGGECEGEEHFHH?EEHHGBHFEHGCGE0GFHEFDHFHFHFAEEDGFEFFHGBHGFCGHHGEFGGFGHHGEFGHGGGGGGGCGGFFFFFFFBAA3A
@M02197:105:000000000-AN6RF:1:1101:12498:27461 1:N:0:1
TGTAGTATAGGCTCCTCCGCTTATTGATATGCTTAAGTTCAGCGGGTAGTCCTACCTGATTTGAGGTCAAATTGTCAGAAGCTGTCTCAAAAGAGACCCTTTAGAAGCTGAACCCCATTTATAAAGCTGCTCTTCACAAATGGCGTAGATAATTATCACACCAAAGCAAGGCAACAAAGGTCCCGCTAATGCATTTCAGGAGAGCCGACTTCTGAGAAGCCCGCATACTCCCACATCCAAGCCTGATCAACAGAAAAAGCTTAAAAGGTTGAGAATTTCATGACACTCAAACAGGCATGCTCCTCGGAATACCAAGGAGCGCAAGGTGCGTTCAAAGATTCGATGATTCAC
+
BABBBFFFFFBFFGCGGFECGGGHHHHHGFHHHHGHHHHHHHHGGGGEGHHHHHHHHHBHHHHHGHHHHFHHHHHHGHHHFHHHFHHHHHHHHGHHHFHHHHGHHHHGHHHGCHGGGHHHFHHHHGHHHHHHHHHHHHHHHFHGGGGGGHGHGHHHFHGHHGHHHHHHHHGGHHHHHHHHHGFHGGHHHHHGHHHHHHHFGGHGHHGHGGGHGGGGHGGGGGGGHHGGHGGGGGGBE/GFHFGGHHHHHHHHFHHGFHFFB4EHHHHHHGHHHHHFFHHFHFGGE1HHHFF3FFHGF11ECGCFEE5HHFGHGFF2?CGFHBHGGGGGGGFGGFGGGGGFFFFFFBABA>A
@M02197:105:000000000-AN6RF:1:1101:21692:27428 1:N:0:1
TGTAGTATAGGCTCCTCCGCTTATTGATATGCTTAAGTTCAGCGGGTAGTCCTACCTGATTTGAGGTCAAATTGTCAGAAACTGTCTCAAAAGAGACCCTTTAGAAGCTGAACCCCATTTATAAAGCTGCTCTTCACAAATGGCGTAGATAATTATCACACCAAAGCAAGGCAACAAAGGTCCCGCTAATGCATTTCAGGAGAGCCGACTTCTGAGAAGCCCGCATACTCCCACATCCAAGCCTGATCAACAGAAAAAGCTGAAAAGGTTGAGATTTTCATGACACTCAAACAGGCATGCTCCTCGGAATCCCAAGGAGCGCAAGGTGCGTTCAAAGATTCGATGATTCAC
+
ABAA@BDFFFBFGGGGFGGGGGGHGHHHHHHHHHGHHHHHHGGGGGGGGHHHHHHHHHHHHHEHGHGHFGHHFHHHHHHGFGGEEGHHFHHHFGHHHFHHHHHFHDGHGHHHHHGGGHHHHGHHHHHHHHHHHHHHHHHGHGHEFGGGGHHHHHHHGHHHGFFGHHHHHHGHHHGHHHGHHHHHGGGGGHGHHGHGHFHGHGFGGFGGHGHGGHHHGGGGGGHBGGGGHGHGGGGF?EGHHEHHHBFHGHEGHG34FFFHGHHHHHFHHHHHHGBF5HHFFGF35GHFEHGG5GBHHG11CGCGFF3HGF2HHHCGGE?ECFGCCGEEGGGGGGGGE4GFFBFFDFAAA>A
@M02197:105:000000000-AN6RF:1:1101:20858:27870 1:N:0:1
TGTAGTATAGGCTCCTCCGCTTATTGATATGCTTAAGTTCAGCGGGTAGTCCTACCTGATTTGAGGTCAAATTGTCAGAAGCTGTCTCAAAAGAGACCCTTTAGAAGCTGAACCCCATTTATAAAGCTGCTCTTCACAAATGGCGTAGATAATTATCACACCAAAGCAAGGCAACAAAGGTCCCGCTAATGCATTTCAGGAGAGCCGACTTCTGAGAAGCCCGCATACTCCCACATCCAAGCCTGATCAACAGAAAAAGCTGAAAAGGTTGAGAATTTCATGACACTCAAACAGGCATGCTCCTCGGAATACCAAGGAGCGCAAGGTGCGTTCAAAGATTCGATGATTCAC
+
BBAABFFFFFFFGGGGGFGEEGDHGHGHGHHHHHHFFHHFFFFGGGGGGHHGHHHHFEF5FHFGGHGGHHHHHHFHHGHHGHGHHHGHHHFHHGHHCFHHHHHGHBHHHGHHHHGGDHHHHHHHHHDHHFHHHGHGGHHHHHGHGFGFGHGHHHHHEHHHGDHHHHHHHGGHHHHHHHGHHHGHGHGHHGHHHHHHHHHFGEHGHHHGFEHFFFHHGGGGGGGHHHGFHGGFGGGFGGGGHHGBFHGHGBFGHHHHHFHFGEGHGCCBD55HFHHFDGGGF5HEBGFFFABFDB3FHHEGECEFFDGDBFFGHHHEEA?EHHGFEE?GFGFGGGGGGEBFFFFD5DA33>A
@M02197:105:000000000-AN6RF:1:1101:14672:28047 1:N:0:1
TGTAGTATAGGCTCCTCCGCTTATTGATATGTTTAAGTTCAGCGGGTATCCCTACCTGATCCGAGGTCAACCTTGAAAAATAGGGGGTTTGATGGCAGGACAATTGCACACACTCCGAGCGACAAGATAAACTTACTACGCCACGGAATATGCTATGATCCGCCTTTCAATTTCAGAAGGGAGAATGCTGGCATACTCTTCTTCCACAACCAAGCAAATATGCTTGAGAGGTATTTTATGACGCTCGAACAGGCATGCCTCCCGGAATGCCAGGAGGCGCAATGTGCGTTCAAAGATTCGATGACTCAC
+
BBBBBFFFFFFFGGGGFGGCGGGHHHFFGHHGHHHHHBHHHGGGGFEFHGGHHHHHHHHHHHHEFGGHHHHHHHHGHHHGHHHGHGGEGGGHHHHHHGGGHHHHHFHHGHHGGGFGHGHGHGHGHHHHHHGGHHHHHHGFGGGHHHHHGHHHGHHHHHHHFGHGGHHHHHHHHGHHHHHHHGHHHHGGHGGHHGHHGHHGHHHGGGGHGGHHHFHHHFFFHGHHHHHHHHFHHHGHHHGEFE?HHGHFHHHHHHHGGFGEGGHHHHHFAGHGHGGGGGHGFCE2GEFCFGGGGGGGGFFFFFFFAABBA
@M02197:105:000000000-AN6RF:1:1101:10590:28092 1:N:0:1
TGTAGTATAGGCTCCTCCGCTTATTGATATGCTTAAGTTCAGCGGGTAGTCCTACCTGATTTGGGGTCAAATTGTCAGAAGCTGTCTCAAAAGAGACCCTTTAGAAGCTGAACCCCATTTATAAAGCTGCTCTTCACAAATGGCGTAGATAATTATCACACCAAAGCAAGGCAACAAAGGTCCCGCTAATGCATTTCAGGAGAGCCGACTTCTGAGAAGCCCGCATACTCCCACATCCAAGCCTGATCAACAGAAAAAGCTGAAAAGGTTGAGAATTTCATGACACTCAAACAGGCATGCTCCTCGGAATACCAAGGAGCGCAAGGTGCATTCAAAGATTCGATGATTCAC
+
AAAAABFFFFFFGGGGG1EGGG0FHCFCGF3AFHHHGFHFFBGFEGECGHFFHHHHHHCGHFFHGGGCCGHHHHHHFHHHGGHFHHHHHGDGGGHFF>FHHHHHHHHBGHHGFEEFGFGFGHGHGFFGGHHHFFHHGHFHFHGABEBCGHHHGHHGGFFDFGHGEGEHGHEGHHHHGGHFGHHHGGHHHHHHHHHHGHHHGGGCCFFHGGFGFFFFHGGFGEFFFGGGHGGGGFGFCGGFFFGB12BFFGFE0G1G1F1FFHGHHGGBGHHGFEGEE2DFDFF11/BHFGGFF1GFHHEECCEEE2F2GFBE11B0E00EGBFFGEF133GFFGGGA1GCCBFFFFAA1AA
@M02197:105:000000000-AN6RF:1:1101:15157:28479 1:N:0:1
TGTAGTATAGGCTCCTCCGCTTATTGATATGCTTAAGTTCAGCGGGTAGTCCTACCTGATTTGAGGTCAAATTGTCAGAAGCTGTCTCAAAAGAGACCCTTAGAAGCTGAACCCCATTTATAAAGCTGCTCTTCACAAATGGCGTAGATAATTATCACACCAAAGCAAGGCAACAAAGGTCCCGCTAATGCATTTCAGGAGAGCCGACTTCTGAGAAGCCCGCATACTCCCACATCCAAGCCTGATCAACAGAAAAAGCTGAAAAGGTTGAGAATTTCATGACACTCAAACAGGCATGCTCCTCGGAATACCAAGGAGCGCAAGGTGCGTTCAAAGATTCGATGATTCAC
+
CBBCCFFFFFFFGGGGGGGGGGGHHHHHHGGHHGHHHHHHHHHGGGGGGHHGHHHHHHHHHHHFGBFGHHFHHEHHHGHGHFHFFHHHHHHHGGHHHGHHHHHHHHHHHHHHHGGGHHHHHGFGHHGHGHHHGHHHHHFFHHFGGGGGHHHHGHHHHHHHGHHHGHHHFGHHHHHHHHFFGGHGHHHHHHHHHHHHHHGHGHGHGGHHGHHHHHHHCFGGGGHHGGGGGHFGHGGGFGG3FEHHGHHHHHHHHHHHHHHHFGHHHHFHHFG5BGFHHHHFHHHGEFFHHHEHHFGHHHGGGGGHHHHFHHGHGHFGGGGHCHFFGGEHGGGBGGGGGGFFFFFFFAABAA
@M02197:105:000000000-AN6RF:1:1102:16391:2553 1:N:0:1
TGTAGTATAGGCTCCTCCGCTTATTGATATGCTTAAGTTCAGCGGGTAGTCCTACCTGATTTGAGGTCAAATTGTCAGAAGCTGTCTCAAAAGAGACCCTTTAGAAGCTGAACCCCATTTATAAAGCTGCTCTTCACAAATGGCGTAGATAATTATCACACCAAAGCAAGGCAACAAAGGTCCCGCTAATGCATTTCAGGAGAGCCGACTTCTGAGAAGCCCGCGTACTCCCACATCCAAGCCTGATCAACAGAAAAAGCTGAAAAGGTTGAGAATTTCATGACACTCAAACAGGCATGCTCCTCGGAATACCAAGGAGCGCAAGGTGCGTTCAAAGATTCGATGATTCAC
+
CCCCCFFFFFFFGGGGGGGGGGGHHHHHHHHHGHGHGGHHHHHGGGGCGHHHHHHHHHHHHHHHGHHHHHHHHHHHHHHHHHHHHHHHHHHHHGHHHGHHHHHHHHHHHHHHHHGGGHHHHHHHHHHHHHHHHHHHHHHHHHGHGGGGGHHHHHHHHHHHHGHHHHHHHHHHHHHHHHHGHHHHHHGHHHHHHHHHHHHHHGHGHGHGHHGHHHHHHGGGGGGGHHGGGGFHHGHGGGHGGHHHHEGHHGHHHHGHHHHHGHHGHHHGGHHHHHHGHFHHFHHHHGHHHGHHHHHHGHHGGGF2BHHHHHHGHHGGGEGGGHHHGGGGHGGGGGGGGGBFFFFDFFA?BBB
@M02197:105:000000000-AN6RF:1:1102:9946:2726 1:N:0:1
TGTAGTATAGGCTCCTCCGCTTATTGATATGCTTAAGTTCAGCGGGTAGTCCTACCTGATTTGAGGTCAAATTGTCAGAAGCTGTCTCAAAAGAGACCCTTTAGAAGCTGAACCCCATTTATAAAGCTGCTCTTCACAAATGGCGTAGATAATTATCACACCAAAGCAAGGCAACAAAGGTCCCGCTAATGCATTTCAGGAGAGCCGACTTCTGAGAAGCCCGCATACTCCCACATCCAAGCCTGATCAACAGAAAAAGCTGAAAAGGTTGAGAATTTCATGACACTCAAACAGGCATGCTCCTCGGAATACCAAGGAGCGCAAGGTGCGTTCAAAGGTTCGATGATTCAC
+
BBAABFFFFBFFGGGFG4EAFGGHGHCGD65BGHGHHHH55F5E22A21FGHH5GFHFHHHHHHEGHFFH5DGFGHHEFGFGHHHGHHHHHHHGHGHFEHFF3GFGHFGHHBFHGFFHHHHHFHHHHFFGHHFHHFHFGHFFGFFA?BCHGGGHGHEGHHHGGHH:CGFHGHGHHHH0><<CFGCFGHGFGFFDGFFHFGEGGGH5HGGFFGHGHGFBF/EE9GG<DEFBFFGFG1EEGFC1E@F22EGHHHFFHFF1HHGBHHGF00HHHGDFG@1HHHFFD1DGFFGGFAD1111/A?GEACFHHGBFHFGFB/EEA0GFBFE?EE0GA3FGDF11B1FDFDDD@AAA1
@M02197:105:000000000-AN6RF:1:1102:14049:2872 1:N:0:1
TGTAGTATAGGCTCCTCCGCTTATTGATATGCTTAAGTTCAGCGGGTAGTCCTACCTGATTTGAGGTCAAATTGTCAGAAGCTGTCTCAAAAGAGACCCTTTAGAAGCTGAACCCCATTTATAAAGCTGCTCTTCACAAATGGCGTAGATAATTATCACACCAAAGCAAGGCAACAAAGGTCCCGCTAATGCATTTCAGGAGAGCCGACTTCTGAGAAGCCCGCATACTCCCACATCCAAGCCTGATCAACAGAAAAAGCTGAAAAGGTTGAGAATTTCATGACACTCAAACAGGCATGCTCCTCGGAATACCAAGGAGCGCAAGGTGCGTTCAAAGATTCGATGATTCAC
+
BCCABFFFFFFFGGGGGGGGGGGHGHHHHHHCHFHHHGHHHHHGGGEFGHGHHHHHHHFHHHHGGHHHHHHHHHHHHHHHFHHHHHHHHHHHGGFGHGHHHHGEFHHHHHHHHHGGGHHHFHHHHHGHHFHGHHHHHHHHHGGGGGGGGHHHHHHHHHHHHHHGHFEHHHGHGGHHHHHBGHEGHHGFGHHGHHHHHHHHHGHGHGFGGGHGGHHHHGGGGGHGGHGGGGHHGGHGGGHHHFFFHFFHHHHHHHHFHGBFEHHHHGHGFGHFHFHHHHHHGHHGHGHHHHGHHHHHGHHGGGGGHFHHGHHHHHHGDGGEBBHGFGGGHGGGGGGGCGGFFFFFFFBAA>A
@M02197:105:000000000-AN6RF:1:1102:15815:3627 1:N:0:1
TGTAGTATAGGCTCCTCCGCTTATTGATATGCTTAAGTTCAGCGGGTATCCCTACCTGATCCGAGGTCAACCTTGAAAAAATTGGGGGTTGACGGCTGGACTATCACACACACCATGCGAAAAGATAATCTTACTACGCCTGGGGATATGAGATCATCCGCCTTTGAATTTCAGAAGGGAGAATGCAAGCAAACTCATCTTCCAAGACCAAGCAAATCTGCTTGAGAGGTATTTAATGACGCTCGAACAGGCATGCCTCCCGGAATACCAGGAGGCGCAATGTGCGTTCAAAGATTCGATGATTCAC
+
BBBBBFFFFFFFGGGGGGGGGGFHFHHHHHHHHFHFHFHHHHHGGGFFGHHHHGHHHHHHHHGEGCGH@GHGHHHEHHHHFHHHHGFGFGGFHGGGGGGGHHHHHHHHHGGGGGHGHHHHHGHHHHHHHHHHHHHHHGGGFHHGHHHHHHHHHHHHHHHHHGHGHHHHHHHHHHHHHHGHHHHHHHHHHGHHHHHHGHFGGGHHHGHGHHHHHHHHGGHHHGHHGHHFHHHFFFHHGGGGGHHGHHHHHHHGHGGGGGGGHHHHHHHFHFCGGFGGHHHGGGFGHGGGGGGGGGGFFFFFFFCCBBA
@M02197:105:000000000-AN6RF:1:1102:21679:3673 1:N:0:1
TGTAGTATAGGCTCCTCCGCTTATTGATATGCTTAAGTTCAGCGGGTAGTCCTACCTGATTTGAGGTCAAATTGTCAGAAGCTGTCTCAAAAGAGACCCTTTAGAAGCTGAACCCCATTTATAAAGCTGCTCTTCTCAAATGGCGTAGATAATTATCACACCAAAGCAAGGCAACAAAGGTCCCGCTAATGCATTTCAGGAGAGCCGACTTCTGAGAAGCCCGCATACTCCCACATCCAAGCCTGATCAACAGAAAAAGCTGAAAAGGTTGAGAATTTCATGACACTCAAACAGGCATGCTCCTCGGAATACCAAGGAGCGCAAGGTGCGTTCAAAGATTCGATGATTCAC
+
A?AABFFFFFFFCGEFFFEGCFGFHEFFD6FEHHCFFFGHHHH??EAEFGF55FGFHB3GHDFHGFHFFEFAGHHHG@D5BCGHHFGHFDGFHEFFCFHGHHHFFGGBGFFBHFGGG9FGHGFHHHHGHGGHHHHHHHHEGGGHFGFCFHFFGGHGHGGHHGECFGFHHHGHHHFFDFH<-?GCHFFHGGHHHDDGFDHDFCGAGGHHGFEGHFFGF?GFGGG2FFFGFFFFCHHHGGGABE@BFDFFHHHFHFHHGFG2B@11HHFFEDF2FGFGF@GDDF1DDE1FHHHDD1BGGFF///CEF2EDHFFFHFAEE0E?FHFHGECGHGGGF33311FFFFFFFFAA>>A
@M02197:105:000000000-AN6RF:1:1102:9845:3700 1:N:0:1
TGTAGTATAGGCTCCTCCGCTTATTGATATGCTTAAGTTCAGCGGGTAGTCCTACCTGATTTGAGGTCAAATTGTCAGAAGCTGTCTCAAAAGAGACCCTTTAGAAGCTGAACCCCATTTATAAAGCTGCTCTTCACAAATGGCGTAGATAATTATCACACCAAAGCAAGGCAACAAAGGTCCCGCTAATGCATTTCAGGAGAGCCGACTTCTGAGAAGCCCGCATACTCCCACATCCAAGCCTGATCAACAGAAAAAGCTGAAAAGGTTGAGAATTTCATGACACTCAAACAGGCATGCTCCTCGGAATACCAAGGAGCGCAAGGTGCGTTCAAAGATTCGATGATTCAC
+
CCCCCFFFFFFFGGGGGGGGGGGHHGDHHHHHHHHHGGGHHHHGGGGGGHHHHHHHHHHHHHHHGHHHHHHHHGHHGHHHHHHHHHHHHHHHHGHHHGHHHHHHHHHHHHHHHHGGGHHHHHHGHHGHHHHHHHHHHHHHHHHHGGGGGHGHHHGHHHHGHHHHHHHHHHGHHHHHHHHGFHHHHHHHHHHHGGHHHHHHHGGGHGGHGHHHHHGHHGGGGGHHHHGGHGHHGHGGGGHHHHHHHHFGHHHHHHGHHGHHHHHHHHHGBHHHGHHHHHHHHHHHGGHHHHGFHHEGHHEGGCGDHHFGGBGHHHGGGGGGHGHHGGGGHGGGGGGGGGCFFFFFFFBBBBB
@M02197:105:000000000-AN6RF:1:1102:22561:3999 1:N:0:1
TGTAGTATAGGCTCCTCCGCTTATTGATATGCTTAAGTTCAGCGGGTATCCCTACCTGATCCGAGGTCAACCTTGAAAAATAGGGGGTTTGATGGCAGGACAATTGCACACACTCCGAGCGACAAGATAAACTTACTACGCCACGGAATATGCTATGATCCGCCTTTCAATTTCAGAAGGGAGAATGCTGGCATACTCTTCTTCCACAACCAAGCAAATATGCTTGAGAGGTATTTTATGACGCTCGAACAGGCATGCCTCCCGGAATGCCAGGAGGCGCAATGTGCGTTCAAAGATTCGATGATTCAC
+
CCCCBFFFFFFFGGGGGGGGGGGHHHHHHHHHHHHHHHHHHHHGGGGGHHHHHHHHHHHHHHHGGGGHHHHHHHHHHHHHHHHHHGGFGGGGHHHHHGGGHHHHHHHHHHHGGHHHGGHGHHHGHHHHHHHHHHHHHHHGGGGGHHHHHHHHHHHGHHHHHHGGHHHHHHHHHHHHHGHHHHHHHHGGHHHGHHGHHHHHHGHGGGGHHGHHHHHHGHFHGHHFHHHHGHHGHHHHHHGGGGGHHGGHHGHHHGHGDEE?GGHHHGHHHHHHHEGGGCHHHHGGGGHGGGGGGGGGFBFFFFFFCCCBB
@M02197:105:000000000-AN6RF:1:1102:11139:4200 1:N:0:1
TGTAGTATAGGCTCCTCCGCTTATTGATATGCTTAAGTTCAGCGGGTAGTCCTACCTGATTTGAGGTCAAATTGTCAGAAGCTGTCTCAAAAGAGACCCTTTAGAAGCTGAACCCCATTTATAAAGCTGCTCTTCACAAATGGCGTAGATAATTATCACACCAAAGCAAGGCAACAAAGGTCCCGCTAATGCATTTCAGGAGAGCCGACTTCTGAGAAGCCCGCATACTCCCACATCCAAGCCTGATCAACAGAAAAAGCTGAAAAGGTTGAGAATTTCATGACACTCAAACAGGCATGCTCCTCGGAATACTAAGGAGCGCAAGGTGCGTTCAAAGATTCGATGATTCA
+
AAAAADDDFFBF4BAGBAEEEGFHF55GGGFFHHCGHGEFFBGAC?EEGHF5FFHAGHHHHF55AGGHBFHGF5FHHHHGHGHHHGHHHHHHHGHHHGEHHFFHEGGGHEBDGGEGFFGHHHFFHFHFHHGHGHHGGHHGGFHHEGGGCGFGDGCFHHEDGDHHEFHGHHHHGHHHHHFB@FBCGGFGFHHHHHHFFDFGHFC@GGGHHHHGHHHHGGGF?EEHGDGGGFGGGGF1GGFHFCFHFDGHFDFHHHGGE@BGFHFGHGFFDFHGHHGFFHHHHHHGFEGHFGFGGGFF1F/CEAAAB22FD2HGHGFGGECGHHHHGE0EAGGBFFGF11BFFFFFFA>11A
@M02197:105:000000000-AN6RF:1:1102:12582:4313 1:N:0:1
TGTAGTATAGGCTCCTCCGCTTATTGATATGCTTAAGTTCAGCGGGTATCCCTACCTGATCCGAGGTCAACCTTGAAAAATAGGGGGTTTGATGGCAGGACAATTGCACACACTCCGAGCGACAAGATAAACTTACTACGCCACGGAATATGCTATGATCCGCCTTTCAATTTCAGAAGGGAGAATGCTGGCATACTCTTCTTCCACAACCAAGCAGATATGCTTGAGAGGTATTTTATGACGCTCGAACAGGCATGCCTCCCGGAATGCCAGGAGGCGCAATGTGCGTTCAAGATTCGATGACTCAC
+
CCCCCFFFFFFFGGGGGGGGGGGHHHHHHHHHHHHHHHHHHHHGGGGGHHHHHHHHHGHHHHHGGGGHHHHHHHHHHHHHHHHHHGGGGGGHHHGHGGGGHHHHHFGHHHHGGHHHGGHGHHGHHHHHHHHHHHHHHHHGGGHHHHHHGHHHHHHHHGHHHHHGGHHHHHHHHHHHHHHHHHHGHHGHHHHGHHHHHHHGHHHHHGGHHGHHHHHHHHGHGHFFHGHHHHHHHGHGGHGGGGGHHGHHHHHHHGHGGGGFGGHHHHHGGHHHHGGGGGGHHHGGGGGGGGCGGEBGFFFFFFFAABAA
@M02197:105:000000000-AN6RF:1:1102:17286:4349 1:N:0:1
TGTAGTATAGGCTCCTCCGCTTATTGATATGCTTAAGTTCAGCGGGTAGTCCTACCTGATTTGAGGTCAAATTGTCAGAAGCTGTCTCAAAAGAGACCCTTTAGAAGCTGAACCCCATTTATAAAGCTGCTCTTCACAAATGGCGTAGATAATTATCACACCAAAGCAAGGCAACAAAGGTCCCGCTAATGCATTTCAGGAGAGCCGACTTCTGAGAAGCCCGCATACTCCCACATCCAAGCCTGATCAACAGAAAAAGCTGAAAAGGTTGAGAATTTCATGACACTCAAACAGGCATGCTCCTCGGAATACCAAGGAGCGCAAGGTGCGTTCAAAGATTCGATGATTCAC
+
AAAAAF3DFFFFGGGG1FEEFGAHDGHHHHHHHHHHGHHHCHFGGGEEGHHHHHGGHHGHHHHFGHHHGHHFHFHHHHHHHHHHHHHHHGHHHEFHHGHHHHHGHFHHHHFHHHGGGHHGHHHFHHEHHGHGHHHHHHGHHHGHCCCGGHHHHGHHFHHHGGHHHHHHHHEHHGHHHHHHHHHGGGHGGHFHHHHHHGHHHGFFHHHDCGGFHGGFEFGGGGGHHGGGGGFGGGHGGGHFG3HEFFDHHHHHHHGHHHHHDFHGF3CHGFEHHFHGF5HHHHHGBCGHGAHFFHFFFGAE00ECGGHGFFFGBFA2ECFE4GFG?GGEGFFGGGGGGGGBFFBFFFAAAAA
@M02197:105:000000000-AN6RF:1:1102:8701:4717 1:N:0:1
TGTAGTATAGGCTCCTCCGCTTATTGATATGCTTAAGTTCAGCGGGTAGTCCTACCTGATTTGAGGTCAAATTGTCAGAAGCTGTCTCAAAAGAGACCCTTTAGAAGCTGAACCCCATTTATAAAGCTGCTCTTCACAAATGGCGTAGATAATTATCACACCAAAGCAAGGCAACAAAGGTCCCGCTAATGCATTTCAGGAGAGCCGACTTCTGAGAAGCCCGCATACTCCCACATCCAAGCCTGATCAACAGAAAAAGCTGAAAAGGTTGAGAATTTCATGACACTCAAACAGGCATGCTCCTCGGAATACCAAGGAGCGCAAGGTGCGTTCAAAGATTCGATGACTCAC
+
AAABBFFFFFBFFGGGGGGGGGGHHHHHGHHHHHHHHHHHHHHGGGGGGHHHHFHHHHHHHHGHGHHHHHHHHHHHHHHHHHHHHHHHHHHHGGHHHGHHHHGFHHHHHHGHHHGGGHHHHHHFHGHGGHHHGHHGHHHHHHHHGEGGGHHFHHHHHHHHGGHHHHHHHHGHHHHHHHHGHHHHHGHGDHHHHHHHHHHHHGHGHGFHFGGHGGGHHFGGGGGHGGGGGGHGGHHGGGHGHHGBFFHGHHHHHHHHGGHHHHHHHHGFGHHHHGFE5BHHHGHGFFDHHHHHFHHGHHEGGGGGHHHHHHFHHHHGGCCGHHHGGGGGFFGGGGGFGFCFFFFFFFAABBB
@M02197:105:000000000-AN6RF:1:1102:15862:4786 1:N:0:1
TGTAGTATAGGCTCCTCCGCTTATTGATATGCTTAAGTTCAGCGGGTAGTCCTACCTGATTTGAGGTCAAATTGTCAGAAGCTGTCTCAAAAGAGACCCTTTAGGAGCTGAACCCCATTTATAAAGCTGCTCTTCACAAATGGCGTAGATAATTATCACACCAAAGCAAGGCAACAAAGGTCCCGCTAATGCATTTCAGGAGAGCCGACTTCTGAGAAGCCCGCATACTCCCACATCCAAGCCTGATCAACAGAAAAAGCTGAAAAGGTTGAGAATTTCATGACACTCAAACAGGCATGCTCCTCGGAATACCAAGGAGCGCAAGGTGCGTTCAAAGATTCGATGATTCAC
+
AABCBFFFFFFFGGGGGGGGGGGHHHHHHHHHHGHHHHHHGGHGGGGGGHHGHHHHHGHHHHHHGHHGHHHHHFHHHGHHHHHHHHHHHHFHHGHHHGHHHHHHHHHHHHHHHGGGFGHHHHGHHHHHHHHHGHHHHHHHHHHHGGGGGHGHHHHHHHHHHHHHHHHHHHGHHGHHHHHHHHHHHGGGGHHHHHHGHHGHHGHGHHHHGHHGHGFHHGGGGGHHHHGGGGGGGHHHGGGHHGHGHHDHHHHHHHHHHFHHHHHHHHHCHHHHHHFHGDGHHGHGDGGHHHGHGHHHHGHGGEEEBHFHG5GHHHHGGGGFHGBHGGGCCGGGGGGGGGGFFFFFFFBBBBB
@M02197:105:000000000-AN6RF:1:1102:24198:4732 1:N:0:1
TGTAGTATAGGCTCCTCCGCTTATTGATATGCTTACTTCCTCTAAATGACCAAGATCCTCCGCTTATTGATATGCTTAAGTTCAGCGGGTAGTCCTACCTGATTTGAGGTCAAATTGTCAGAAGCTGTCTCAAAAGAGACCCTTTAGAAGCTGAACCCCATTTATAAAGCTGCTCTTCACAAATGGCGTAGATAATTATCACACCAAAGCAAGGCAACAAAGGTCCCGCTAATGCATTTCAGGAGAGCCGACTTCTGAGAAGCCCGCATACTCCCACATCCAAGCCTGATCAACAGAAAAAGCTGAAAAGGTTGAGAATTTCATGACACTCAAACAGGCATGCTCCTCGGAATACCAAGGAGCGCAAGGTGCGTTCAAAGATTCGATG
+
B@BBBFFFFBFFGGGGGGGGGGGHHGHHGGHBHFHHHHHHHHHHHHHHHGHHHHHHHFHHHFGGGGHGHHHHHHHHHHGHDHFFHHGGGGGEHHHHHHHHHHHHHHGFHHHHHGHHHHHHHHHGHHHHHHHHGHHHGBCFFFHHHHHHHHHHGHGHHGGGHHGHHHHHHHGHHHGHHHHHHHHHGGHGGGGGHHHHHFGGFHHHGHHHHGHGHGHHHHHHHHHHFFGGHHHHGHGHHHHHGFHHFG@B/HHHGGHHHHGE?CGGGHHHHGGHGHFHHFGGGFFHHFGHHHHHHHGHHHHHGHHHHHHGHHHHFGFFHHBHGFFFHHGEGFFGFFGBGGFHHGE?GGGHF5FFHGGFF3EGGE?HFGBGGGGGGGFBFFFBFFBBAABA
@M02197:105:000000000-AN6RF:1:1102:11146:5296 1:N:0:1
TGTAGTATAGGCTCCTCCGCTTATTGATATGCTTAAGTTCAGCGGGTAGTCCTACCTGATTTGAGGTCAAATTGTCAGAAGCTGTCTCAAAAGAGACCCTTTAGAAGCTGAACCCCATTTATAAAGCTGCTCTTCACAAATGGCGTAGATAATTATCACACCAAAGCAAGGCAACAAAGGTCCCGCTAATGCATTTCAGGAGAGCCGACTTCTGAGAAGCCCGCATACTCCCACATCCAAGCCTGATCAACAGAAAAAGCTGGAAAGGTTGAGAATTTCATGACACTCAAACAGGCATGCTCCTCGGAATACCAAGGAGCGCAAGGTGCGTTCAAAGATTCGATGATTCAC
+
BBBBBFFBD5DB4FF44GECFGGHGGHHHHGHHHFHFDGGHHHGEGFGGHHFHHHFHGHHFHHHGHHGHHFHFFFHGHGHHHHHHHHHHFHHFGHHHGHHHHHHFHHHGHHHHHFGGHHHGHHHHHHGGGHHGGHHHHGHGGFHCFFCFHHFHHHHHHEHHGHHHHHHHGFEHGHHFHECGHHFGGFDFHGFGGFHHHHHHGHGHGDCGCHGHGHHHGGGEEGHHHGGGGGEGGGGGGHHHGHHFGFHHHHHHHGHHFGGHGGFFHEHHHHHHGF5BHGHHGGB5FGFDGDGAB3HFF1GGGGGFHGEGFFHFFGFGE2EHGFHGGGGFE5GGFEG2GGFFDFFFFABBBB
@M02197:105:000000000-AN6RF:1:1102:6244:5296 1:N:0:1
TGTAGTATAGGCTCCTCCGCTTATTGATATGCTTAAGTTCAGCGGGTATCCCCACCTGATCCGAGGTCAACCTTGAAAAAATTGGGGGTTGACGGCTGGACTATCACACACACCATGCGAAAAGATAATCTTACTACGCCTGGGGATATGAGATCATCCGCCTTTGAATTTCAGAAGGGAGAATGCAAGCAAACTCATCTTCCAAGACCAAGCAAATCTGCTTGAGAGGTATTTAATGACGCTCGAACAGGCATGCCTCCCGGAATGCCAGGAGGCGCAATGTGCGTTCAAAGATTCGATGAATCAC
+
1>AA?BD3DDD1AF1BFCEGGAEGGHFFHHGFFEGB1BBAGHGC?//ABFGG/BE/A001ADCA/EEGB1BBFGF9BB@,BFFGFEG0EGA0FFEGFFFHFFHBGDHHHGG4GEE1GH?CCCHGEHH9HGHGC<11CEFCHHEGGFHFHHHHHHHHHGFG<1:GHHFGGCFHHHHGFHBHHHHHGFBFG/;B9GFGFFGHEFFFBCFFFGFGDFGGFF2FGBFBBF1FB2;BFBFF/GF>>0EE2B1F11EFE///A/AAB2211A0GFBGA0A0A11A1EA0E1113FFEEABCC@B33BB1A>11
@M02197:105:000000000-AN6RF:1:1102:25110:5258 1:N:0:1
TGTAGTATAGGCTCCTCCGCTTATTGATATGCTTACTTCCTCTAAATGACCAAGATCCTCCGCTTATTGATATGCTTAAGTTCAGCGGGTATCCCTACCTGATCCGAGGTCAACCTTTGAAATATTTAGGGTTATTGGCAAGCCTCCACCAGGACTCTGTAGCGAGAAGAATTACTACGCTTAGAGCCTGGCAGCACCGCCACTGATTTTGAGGCCCGCCCAGAGGCGAAAAGCCCAAGACCCAGCAAGCTGGATTGGTTTAAATGACGCTCGAACAGGCATGCCCCTCGGAATGCCAAGGGGCGCAATGTGCGTTCAAAGATTCGATGATTCAC
+
BBBBBFFFFBFFGGGGGFECFGGGHGHHHHGGGCHHHHGHHHHGHGHFHHFHHHGHHGHHHFGGGGHHHHHHHHHHHGHBHHHHHHGGGEGHHFHHFHHHHH<GHG-GC8GF8H:HH:9FFGGFHHHFHH:HGGHHHHGHHGHG;HHGHHHHGAHHH:H;HHHGGGGGHHHHHHH;HHGGGGDH:FH90H;GF.GHHHGHGDGFHHGFGGGGGGGGGHGHHHGGGGFHHHHHHHFGHHHFGHHFHHFHHHGFHHGHGHHHHHFFEDE?AHGGHHGFGHHGHGGGGGGEEFHHHFHFFGHCGGCGHFHHGGGGGFGGGGGGGGGFFBFFFFBBBAC
@M02197:105:000000000-AN6RF:1:1102:13143:5366 1:N:0:1
TGTAGTATAGGCTCCTCCGCTTATTGATATGCTTAAGTTCAGCGGGTATCCCTACCTGATCCGAGGTCAACCTTTGAAATATTTAGGGTTATTGGCAAGCCTCCACCAGGACTCTGTAGCGAGAAGAATTACTACGCTTAGAGCCTGGCAGCACCGCCACTGATTTTGAGGCCCGCCCAGAGGCGAAAAGCCCAAGACCCAGCAAGCTGGATTGGTTTAAATGACGCTCGAACAGGCATGCCCCTCGGAATGCCAAGGGGCGCAATGTGCGTTCAAAGATTCGATGACTCAC
+
CCCCCFFFFFFFGGGGGGGGGGGHHHHHHHHHHHHHGHHHHHHGGGGGHHHHHHHHHHHHH9HGG8GHGHH9HH9HHGHHHH;H;HHHHHHHHH9:HHGHG<HH;HHHHG;HHHHHHHHHGG8GGHHHHHHHH;HG8GGGH;HHH;HHHGGGHHHGHHGGHHHHHHHHGGHGGGHHHHHHHHGGHHHHHHGGHHHHHGHHHHGHHHHHHHHHHHHFEHHHHGGGGGHHGHHHHHHG1HGGGGGGGHHFHHGHHHHHGGGFDHHHHFGGGHGGGGGGGGGGFFFFFFFCBAAB
@M02197:105:000000000-AN6RF:1:1102:21876:5609 1:N:0:1
TGTAGTATAGGCTCCTCCGCTTATTGATATGCTTAAGTTCAGCGGGTAGTCCTACCTGATTTGAGGTCAAATTGTCAGAAGCTGTCTCAAAAGAGACCCTTTAGAAGCTGAACCCCATTTATAAAGCTGCTCTTCACAAATGGCGTAGATAATTATCACACCAAAGCAAGGCAACAAAGGTCCCGCTAATGCATTTCAGGAGAGCCGACTTCTGAGAAGCCCGCATACTCCCACATCCAAGCCTGATCAACAGAAAAAGCTGAAAAGGTTGAGAATTTCATGACACTCAAACAGGCATGCTCCTCGGAATACCAAGGAGCGCAAGGTGCGTTCAAAGATTCGATGATTCAC
+
ABABBFFFFFFFGGGGGGGGGGGHGHHHGHHHHHHGGHHHHHHGGGGGGHHHHHHHHGGHHHHHGHHHHGHFHFHHGGGHHHHHHHHHGHGHHGHHHGHHHHHHHHHHHHHHHHGGGHHHHHHHHHHHHHHHHHHGHHGHHHHHGGGGGHGHHHHHHHHHHHHHHHHHHHGHHHHHHHHHGGHHHHHHHHGHHHHHHHHHHGHGHHHGHGGGGHHHHGGGGGHHHGGGHGGGGHHGGCGHHHGEHGHGHHHHGHHHHGHHHHHHGHHHHHHHHHHFFBHHFHHHGEHFGHHEHHHFHHH?GGGGHGFHGDEHHHGGGCE?HHHHGGGGHGGGFGFFEGBBFFFFFFBAAAA
@M02197:105:000000000-AN6RF:1:1102:22757:6123 1:N:0:1
TGTAGTATAGGCTCCTCCGCTTATTGATATGCTTAAGTTCAGCGGGTAGTCCTACCTGATTTGAGGTCAAATTGTCAGAAGCTGTCTCAAAAGAGACCCTTTAGAAGCTGAACCCCATTTATAAAGCTGCTCTTCACAAACGGCGTAGATAATTATCACACCAAAGCAAGGCAACAAAGGTCCCGCTAATGCATTTCAGGAGAGCCGACTTTTGAGAAGCCCGCATACTCCCACATCCAAGCCTGATCAACAGAAAAAGCTGAAAAGGTTGAGAATTTCATGACACTCAAACAGGCATGCTCCTCGGAATACCAAGGAGCGCAAGGTGCGTTCAAAGATTCGATGATTCAC
+
CCBCCFFFFFFFGGGGGGGGGGGHHGHHGHHHHHHHHHHHHHHGGGGGGHHHGHHHHHHGHHHHGHHHHHHHHHHGHHHHGHHHHHHHHHHHHGHHHGHHHHHHHHHGHHGHHHGGGHHHHHHHHHHHHGHHHHHHHHHEHGGGGGGGGHHHHHHHHHHHHGHHHHHHHHGHHHHHHHHHHHGHHHHGHHHHHHHHHHHHHGGGHHHGHHGGHHHHHGGGGGGHHGFGHGHFGGHHGGHHHHHHGEBHHHHGHGHHHHGHHGGHGHHHHHHGHHGDFHHGHHHHGGHHGGFHGHHHGHGGGGFEFHHHHEAHHHHEEGGGHHHGFGGFAGGGFGFGGGGFFFFFFF@BBBB
@M02197:105:000000000-AN6RF:1:1102:6713:6217 1:N:0:1
TGTAGTATAGGCTCCTCCGCTTATTGATATGCTTAAGTTCAGCGGGTATCCCTACCTGATCCGAGGTCAACCTTGAAAAAATTGGGGGTTGACGGCTGGACTATCACACACACCATGCGAAAAGATAATCTTACTACGCCTGGGGATATGAGATCATCCGCCTTTGAATTTCAGAAGGGAGAATGCAAGCAAACTCATCTTCCAAGACCAAGCAAATCTGCTTGAGAGGTATTTAATGACGCTCGAACAGGCATGCCTCCCGGAATACCAGGAGGCGCAATGTGCGTTCAAAGATTCGATGATTCAC
+
?AABBFFFFBFFGFGGGGGGGGGHHHHHHHHHHHHHHGHHHHHGGGGGHHHHHHHHHGHHHHHGE?EHFFHHHHHHFFHFGHHGHGFFEEGFGGGGGGGHHHHHHHGHHGGFGDHHGHGGGCGHDFGHGHHHHHHHGHGFHEHGHHGHHFHHHGHGHHHHEGFGHHHHHGGHHHGHHGHGGFFHFHGGGHHGGGGGGFHHHFHHGGECHHHHHHGDFGFGGFFHHFFHHFFGFHHGFEECEC/EBHGG1F1AFFE?ECECBDBFFFHFFGE0?E?GGGGFE0GGGFB3FGCGFCGBFF31FFAAA1A
@M02197:105:000000000-AN6RF:1:1102:8695:6496 1:N:0:1
TGTAGTATAGGCTCCTCCGCTTATTGATATGCTTAAGTTCAGCGGGTATCCCTACCTGATCCGAGGTCAACCTTGAAAAAATTGGGGGTTGACGGCTGGACTATCACACACACCATGCGAAAAGATAATCTTACTACGCCTGGGGATATGAGATCATCCGCCTTTGAATTTCAGAAGGGAGAATGCAAGCAAACTCATCTTCCAAGACCAAGCAAATCTGCTTGAGAGGTATTTAATGACGCTCGAACAGGCATGCCTCCCGGAATACCAGGAGGCGCAATGTGCGTTCAAAGATTCGATG
+
CCCCBFFFFFFFGGGGGGGGGGGHHHHHHHHHHHHHHHHHHHHGGGGGHHHHHHHHHHHHHHHGGGGHHHHHHHHHHHHHGGHHHHGGGGGHHGGGGGGHHHHHHHHHHHHGHGHHHHHHHHHHHHHHHHHHHHHGHGGGHHHGGHHHHHHHHHHHHHHGGHHHHHHHHHHHHHHHHHHHHHHHHHHHHHHHHHGHHHHHGHHHGHHGHHHHHHHHHHHHHFHHHHHHHHGHGFHHGGGGGHHGHHHHHFHHHGFFFAFEBHHHG5GFHHHGGGGFCHGFEEEECGGGGFFFCFFFCCCCC
@M02197:105:000000000-AN6RF:1:1102:10144:6684 1:N:0:1
TGTAGTATAGGCTCCTCCGCTTATTGATATGCTTAAGTTCAGCGGGTAGTCCTACCTGATTTGAGGTCAAATTGTCAGAAGCTGTCTCAAAGGAGACCCTTTAGAAGCTGAACCCCATTTATAAAGCTGCTCTTCACAAATGGCGTAGATAATTATCACACCAAAGCAAGGCAACAAAGGTCCCGCTAATGCATTTCAGGAGAGCCGACTTCTGAGAAGCCCGCATACTCCCACATCCAAGCCTGATCAACAGAAAAAGCTGAAAAGGTTGAGAATTTCATGACACTCAAACAGGCATGCTCCTCGGAATACCAAGGAGCGCAAGGTGCGTTCAAAGATTCGATGATTCAC
+
AAAAA@@D3@DFGAFGGFG?EGGHGFGHHHHGGHFHHHHHHFHGGGGG/BDGFHHHFFHHHHDFFHGHHFHFFFHHFFHHGHHHHFFHHHHBCGHHGEGHHHHHH2GHHGHHHHGG?FHHFHFEBGHGHGHHGHGFHGHFDGGHGECCFFGGHHGHGHGHHG:CGFHHHGBGFHHFFGHBFFHFGGGHHHGFFHHBFHHHGGHGHHHFFCFEFHFGFBFFEAHEBEFFFFGGGHHHGGHFF3FFF4BHHGEHHHHGG4HBHHGDBHGF555HEFGFFFHFGHHFFGHHDEHHHHGHHHHGGGGDGHHFHGGCCFFEGECEF5HFCGGGHFBCGGCGGGGBFFFFFFBBBBB
@M02197:105:000000000-AN6RF:1:1102:21878:6873 1:N:0:1
TGTAGTATAGGCTCCTCCGCTTATTGATATGCTTACTTCCTCTAAATGACCAAGATTCTCCGCTTATTGATATGCTTACTTCGTCTAAATGACCAAGATCCTCCGCTTATTGATATGCTTAAGTTCAGCGGGTAGCCCTACCTGATTTGAGGTCAAATTGTCAGAAGCTGTCTCAAAAGAGACCCTTTAGAAGCTGAACCCCATTTATAAAGCTGCTCTTCACAAATGGCGTAGATAATTATCACACCAAAGCAAGGCAACAAAGGTCCCGCTAATGCATTTCAGGAGAGCCGACTTCTGAGAAGCCCGCATACTCCCACATCCAAGCCTGATCAACAGAAAAAGCTGAAAAGGTTGAGAATTTCATGACACTCAAACAGGCATGCTCCTCGGAATACCAAGGAGCGCAAGGTGCGTTCAAAGATTCGATGATTCAC
+
BCCCCFFFFFFFGGGGGGGGGGGHHHHHHHHHHHHHHHHHHHHHHHHEHHHHHHHHHHHHHGGGGGHHHHHHHHHGHHHHHHGHGHHHFHHHHHHHHHHHHHHHGGGGGHHHGHHHHHHHHGHHHHHGGDGGGGGHHHHGHHHHHHHHHGGHHHHHGHHGHHHHHHHHHHHHHGHHHHHGHHHGHHHHHHHHGGHHHGHHGGGHHGHHHHHHHHHHHHHHHHHHGHHFGGGGGGGGGGGGGGGGE;FGHHHHHHHGHGHHFHHGGFCGGGGGHHHHHHHHGHHHGHHGGGGGHGFHFHHHHHHGGGCFEHGHGGHGGEHHHGGGHHFGHHFHHHHHHHHHHHHGHHHHHHHHHHHHHGHHF5FFHHHHHHGGHHHHHHHHGHHHHGGGGGHHHHHHHHHHHFFCGGFHCHGGGGHGGGGGGGGGGFFFFFFFBABAA
@M02197:105:000000000-AN6RF:1:1102:9744:6964 1:N:0:1
TGTAGTATAGGCTCCTCCGCTTATTGATATGCTTAAGTTCAGCGGGTATCCCTACCTGATCCGAGGTCAACCTTGCAAAAATTGGGGGCTGACGGCTGGACTATCACGCACACCATGCGAAAAGATAATCTTACTACGCCTGGGGATATGAGATCATCCGCCTTTGAATTTCAGAAGGGAGAATGCAAGCAAACTCATCTTCCAAGACCAAGCAAATCTGCTTGAGAGGTATTTAATATCGCTCGAACAGGCATGCCTCCCGGAATACCAGGAGGCGCAATGTGCGTTCAAAGATTCGATGATTCAC
+
11>AA@DFF3DCGGGGGGGGGGGHHHHHHHHHHHHHHHHHHHHGGGGGB1FGHHHHHHHH11BEG/EHHHEHCGD%BFHHEDFHF/FB#1B;0EEEEEGHH1FBACGE0ECCHCHHFHFGGC;?+??GFGFHHBGDD:.@0FAFC0AGD0DHD<DCGDHGEC.F7HHEGGHFHGFGBFB3EHGFGHFFFHFHHFFFB4GBFGHGGFGF?4AFGFBFFF6FFF9GGGHHGGBGF@B>1100?2A15B335F3AFAEGEE2E3D5DD53HFB22EGGGGHHF2EGGFGGGGGGGGGGFFFFFFFBBBA@
@M02197:105:000000000-AN6RF:1:1102:12600:7544 1:N:0:1
TGTAGTATAGGCTCCTCCGCTTATTGATATGCTTAAGTTCAGCGGGTAGTCCTACCTGATTTGAGGTCAAATTGTCAGGAGCTGTCTCAAAAGAGACCCTTTAGAAGCTGAACCCCATTTATAAAGCTGCTCTTCACAAATGGCGTAGATAATTATCACACCAAAGCAAGGCAACAAAGGTCCCGCTAATGCATTTCAGGAGAGCCGACTTCTGAGAAGCCCGCATACTCCCACATCCAAGCCTGATCAACAGAAAAAGCTGAAAAGGTTGAGAATTTCATGACACTCAAACAGGCATGCTCCTCGGAATACCAAGGAGCGCAAGGTGCGTTCAAAGATTCGATGATTCAC
+
ABBBBFFFFFFFBAFGFGGGGGGHGGHGHHFHHHHCHDFGFHFEGGGGGHGHHFHHHHHHHHHHGHHHGHHHHHHHHHHHGHHHHHGHHHGHHFEHGGHHHHHFHHHGHGHGHHGGEHHHFHHHGHHHHGHHHHHGHHFFHHHGGGGGGGHHHHHHHHHHHHHHGHHHHFFEHHHGHHFHDGFFGHHGHHHHHHHHGHHHHGHGHHHHHHHGGGHHHGGGFGGGHHFGHGHHGHFFGGHHHHHHHHHHHHHGHHHHHHHHHGHFFHHGHHGHHHHHGGHFHHHHGGHHGHFGFGEHGGCAGGGGHHFHFFDHHHHDFEGGHFGGGCEGHGGGGGGGGFFFFFFFFFBBBBB
@M02197:105:000000000-AN6RF:1:1102:9291:7607 1:N:0:1
TGTAGTATAGGCTCCTCCGCTTATTGATATGCTTAAGTTCAGCGGGTAGTCCTACCTGATTTGAGGTCAAATTGTCAGAAGCTGTCTCAAAAGAGACCCTTTAGAAGCTGAACCCCATTTATAAAGCTGCTCTTCACAAATGGCGTAGATAATTATCACACCAAAGCAAGGCAACAAAGGTCCCGCTAATGCATCTCAGGAGAGCCGACTTCTGAGAAGCCCGCATACTCCCACATCCAAGCCTGATCAACAGAAAAAGCTGAAAAGGTTGAGAATTTCATGACACTCAAACAGGCATGCTCCTCGGAATACCAAGGAGCGCAAGGTGCGTTCAAAGATTCGATGATTCAC
+
CCCCAFFFFFFFGGGGGGGGGGGHHHHHHHHHHHHHHGHGHHGGGGGGGHHHHHHHHHHHHHHGGHGHHHHFHHHHHHHHHHHHHHHHHHGHHGHHHGHHHHHHHHHHHHHHHHGGGHHHHHHHHHGHHHHHHHHHHGHGGGGHGGGGGHHHHHHHHHHHHGHHHHHHHHHHHHHHHHHGHHHHHGGGHHHHGHHHHHHHHGHGHHHGGHGGHHHGHGGGGGHHHHGGGGHHHHHHGGHHHHHGHGGHHHHHHHHHHHHHHHGHHHHHHHHHHHHHHHHHFHGDFFHHHHHHFGHHHHHGGGGGGHHHGHHHHHHGGGGGHCGHGGGGHGGGGGGGGGGFFFFFFFCCBAB
@M02197:105:000000000-AN6RF:1:1102:11317:7805 1:N:0:1
TGTAGTATAGGCTCCTCCGCTTATTGATATGCTTACTTCCTCTAAATGACCAAGATCCTCCGCTTATTGATATGCTCACTTCCTCTAAATGACCAAGGTCCTCCGCTTATTGATATGCTCCTCCGCTTATTGATATGCTTAAGTTCAGCGGGTATCCCTACCTGATCCGAGGTCAAACTTAAGAGAAGCTTAATGGGAGGAGGCCTGCCAGAATCGCGACGCAATGTGCTGCGCACGAAGCCAACATACCGGCTGCCAATGAATTTAAGGCGAGTCCACGCGCTGAGGCGGAACAAACACCCAACACCAAGCAGAGCTTGAATGATTAAATGACGCTCGAACAGGCATGCCCAACGGAATACCGAAGGGCGCAATGTGCGTTCAAAGATTCGATGATTCAC
+
ABB?AFFFFFBFGGGGGGGGGGGHHHHHHHGHHHHHFHHHHHHCHHHHGEHHFAFHFHHHHGGGGGHHHHHHHHGHHHHHHHHHHHHHHHGHHGHGHGFGHHHHGGGGGHHHGHHHFHHHHHHHGGGGGHHHHGHHGHHHHHHGHHGHHGGG@FHHHHHFHHHHEHHHHGFGGHHHHHHHHHHFHFFHFHGHGHGGGGEGGDGGGHGGHGHGHFHGGGGGGFGGGGGGGFFGGGHGHGHHFHHHGADAGGGDDGHHEHHFFG?1BG//CGGHGHFCC<B</FFEGGFEEBFHGHHGGGGCFGAGFGGHBHGBHGHHFGHHHHBHHHDGHFEDE?GEHEBFHHFHHFGHHGHGHFFHGGAGCEE2HCEE?GHGFFCGGEHFGFFGBFEGGFFFFFFFAA>3>
@M02197:105:000000000-AN6RF:1:1102:6641:8198 1:N:0:1
TGTAGTATAGGCTCCTCCGCTTATTGATATGCTTAAGTTCAGCGGGTATCCCTACCTGATCCGAGGTCAACCTTGAAAAAATTGGGGGTTGACGGCTGGACTATCACACACACCATGCGAAAAGATAATCTTACTACGCCTGGGGATATGAGATCATCCGCCTTTGAATTTCAGAAGGGAGAATGCAAGCAAACTCATCTTCTAAGACCAAGCAAATCTGCTTGAGAGGTATTTAATGACGCTCGAACAGGCATGCCTCCCGGAATACCAGGAGGCGCAATGTGCGTTCAAAGATTCGATGATTCAC
+
BBBBBFFBFDFFGGGGGGFGGGGHHHHHHHHHHHHHHHHHHHHGGGGGHHHHHHHHEGHHGHHGGCGHHHHGHHHFHHEFGHHHHGGGFGGFHGGGGGGHHHHHGHHFHHGGGGGDGGHHHGHHHHHHHHHHHHGHHHGGGGHHGHGHHHHHHGHHHHHGGGHHHHHHHHHEHHGGHHHHGGGGGHHGGGHHGGGHFGHHHHHHHGGGFFFFFHFFFFFGFGFFHGHFHGHFFFHEGFGGFFEGHHHHHGFHG1FCGGGCHGFGFHGFGGGGFAEAE5HGGGGGHGGFGGGFEGGFFBFFFFA@BAA
@M02197:105:000000000-AN6RF:1:1102:11512:8311 1:N:0:1
TGTAGTATAGGCTCCTCCGCTTATTGATATGCTCAAGTTCAGCGGGTAGTCCTACCTGATTTGAGGTCAAATTGTCAGAAGCTGTCTCAAAAGAGACCCTTTAGAAGCTGAACCCCATTTATAAAGCTGCTCTTCACAAATGGCGTAGATAATTATCACACCAAAGCAAGGCAACAAAGGTCCCGCTAATGCATTTCAGGAGAGCCGACTTCTGAGAAGCCCGCATACTCCCACATCCAAGCCTGATCAACAGAAAAAGCTGAAAAGGTTGAGAATTTCATGACACTCAAACAGGCATGCTCCTCGGAATACCAAGGAGCGCAAGGTGCGTTCAAAGATTCGATGATTCAC
+
BBBBBFFFFFFFGGGGGGGGGGGHHHHHHHHHHHHHHHHHCHHGGGGGGHHHHHHHHHHHHHHHGHHHHHHGHHHHHHHHGHHHHHHHHHGHGGGHHGHHHHHHHHGGHHHHHHGGGHHHHHHHHHHHHHHGHHHHHGHFGHHHGGGGGHGHHHHHHHHHHGHHHHHHHHHHHHHHHGHHHGHGHHHGHHHHHHHHHHHHGGHGHHHHGGHHGHHHHGGGGGGHHHGGGGHHHGGGGGHHHHHHHGHHHHHHHHHHHHHHGHHHHGGFGHGHHHHHEDHHHHHHHGGHHGDHHHHHHEGAGGGGHHHGHGFHHGHGGGGGHHHHGGGGHGGGGGGGGGFFFFFFFFBABAB
@M02197:105:000000000-AN6RF:1:1102:7796:8408 1:N:0:1
TGTAGTATAGGCTCCTCCGCTTATTGATATGCTTACTTCCTCTAAATGACCAAGATCCTCCGCTTATTGATATGCTTACTTCCTCTAAATGACCAGGATCCTCCGCTTATTGATATGCTTAAGTTCAGCGGGTAGTCCTACCTGATTTGAGGTCAAATTGTCAGAAGCTGTCTCAAAAGAGACCCTTTAGAAGCTGAACCCCATTTATAAAGCTGCTCTTCACAAATGGCGTAGATAATTATCACACCAAAGCAAGGCAACAAAGGTCCCGCTAATGCATTTCAGGAGAGCCGACTTCTGAGAAGCCCGCATACTCCCACATCCAAGCCTGATCAACAGAAAAAGCTGAAAAGGTTGAGAATTTGATGACACTCAAACAGGCATGCTCCTCGGAATACCAAGGAGCGCAAGGTGCGTTCAAAGATTCGATGACTCAC
+
BBBBAFFFFFFFGAFGGFCGGGGHHHHHFHGHHHHHHHGHHHGHHHHHFHHHGHHHGHFHHGGGGEHHHHHHHHHEFHHHHHHGHHHHHHHFHHFHGHHHHHHHGGGGAHHHHHHHHHHGHHHHHFHHHGGCEEFHGHHHHHHHFHHHBGEHHHHGFHHGFHHHHHGHHHHHHHGHHHHGHGHGHHHHG1GHFHEFHHHHGGGFHHHHHGHHHHHHHHHHHHHHGHHHGFADGFF;000FFGCG:;BFHFHEHHHGC.C;00HFEA<--A0DBHFBHHGF1GHHHHGA?/C?HG<1@2GGBGGC@CEEBFF0GEE?BFFHGC?/BFGFDD1GBFGFHHHHD1HFFFHHGDHGF0FFBFEFD1E22FHHHHHGGFHHFDHFEHGECE?CGFFE222FB1FHFECGEEB1FHEE0?HGGGGDEFA1GFFFFFDBA?A>?
@M02197:105:000000000-AN6RF:1:1102:10874:8684 1:N:0:1
TGTAGTATAGGCTCCTCCGCTTATTGATATGCTTAAGTTCAGCGGGTAGTCCTACCTGATTTGAGGTCAAATCGTCAGAAGCTGTCTCAAAAGAGACCCTTTAGAAGCTGAACCCCATTTATAAAGCTGCTCTTCACAAATGGCGTAGATAATTATCACACCAAAGCAAGGCAACAAAGGTCCCGCTAATGCATTTCAGGAGAGCCGACTTCTGAGAAGCCCGCATACTCCCACATCCAAGCCTGATCAACAGAAAAAGCTGAAAAGGTTGAGAATTTCATGACACTCAAACAGGCATGCTCCTCGGAATACCAAGGAGCGCAAGGTGCGTTCAAAGATTCGATGATTCAC
+
BBCCCFFFFFFFGGGGGGGGGGGHHHHHHHHHHHHFHHHHHHHGGGEGGHHHHHHHHHHHHHHHGHHHHHHHHGHHHGHHHHHHHHHHHHGHHGHGHGHHHGHHHHHHHHHHHHGGGHHHHHHHGHHHHHHHHHHHHHHHHHHHGGGGGHHHHHHHHHHHHHHHHHHHHHHHHHHHHHHHHHHHHHHHHHHHHHHHHHHHHGHGHHHHHHHHHHHHHHGGGGGHHHGGHGHHHHHHGGHHHGHHHHHGGHHHGHHHHHHGHHHHHHHHHGHHHHHGHFHHHHHHGGHGHHHHGHHGHHHGGGGGHHHHHFHHHHHGGGGGHFHHGGGGGGGGGGGGGGGFFFFFFFCCBBB
@M02197:105:000000000-AN6RF:1:1102:21427:8688 1:N:0:1
TGTAGTATAGGCTCCTCCGCTTATTGATATGCTTACTTCCTCTAAATGACCAAGATCCTCCGCTTATTGATATGCTTAAGTTCAGCGGGTATCCCTACCTGATCCGAGGTCAACCTTGAAAAAATTGGGGGTTGACGGCTGGACTATCACACACACCATGCGAAAAGATAATCTTACTACGCCTGGGGATATGAGATCATCCGCCTTTGAATTTCAGAAGGGAGAATGCAAGCAAACTCATCTTCCAAGACCAAGCAAATCTGCTTGAGAGGTATTTAATGACGCTCGAACAGGCATGCCTCCCGGAATACCAGGAGGCGCAATGTGCGTTCAAAGATTCGATGACTCAC
+
CCBCCFFFFFFFGGGGGGGGGGGHHHHHGHHHHHHHGHHHHHHHHHHHHHHHHHHHHIHHHGGGGGHHHHHHHGHHHHHHHHHFHHGGGGGHHHGHGHHHHHHHHHGGGGGHGHHHHHFFFFHGHHHHGGGGGGGHGGGGGGHHHHHHGHHHGGGHFEGHHHHGHGHFHGHHHHHGHHGHHGGHGGGHHGGGHHGHGFGGGGHGGHHHHGHGHHHHHHGHHHHHHHHHHHGHHHGHHHHHGHHHHHHHGDGHHHHHHHHGHHGHHHHHHHHHHFGGGHHGFGGGHGGHHHG5GGHGGFGE?GGGHHHGHHHHHHFCGGGHHHCGEEACGGGGGGGGGGFFFFFFFAAAA?
@M02197:105:000000000-AN6RF:1:1102:22120:8776 1:N:0:1
TGTAGTATAGGCTCTCCGCTTATTGATATGCTTAAGTTCAGCGGGTAGTCCTACCTGATTTGAGGTCAAATTGTCAGAAGCTGTCTCAAAAGAGACCCTTTAGAAGCTGAACCCCATTTATAAAGCTGCTCTTCACAAATGGCGTAGATAATTATCACACCAAAGCAAGGCAACAAAGGTCCCGCTAATGCATTTCAGGAGAGCCGACTTCTGAGAAGCCCGCATACTCCCACATCCAAGCCTGATCAACAGAAAAAGCTGAAAAGGTTGAGAATTTCATGACACTCAAACAGGCATGCTCCTCGGAATACCAAGGAGCGCAAGGTGCGTTCAAAGATTCGATGATTCAC
+
CCCCCFFFFFFFGGGGGGGGGGHHHHHHHHHHHHHHHHHHHGGGGFGGHHHHHHHHHGHHHHFGHHHHGFGHHHHHHHHHGHHHHHHHHHHHGHHHGHHHHHHHHHHHGHHHHFGGHHHGHHHHHHHHGHHHHGHHGHHHHFHGGGGGHHHHHHHHHHHHHHHHHHHHHHHHHHHHHHGGHHHGGGGGHHHHHHHHGHHHGHGHHGGGGGHHHHHHGGGGGHHHHGGHGGHGHHHGGGHHGHHHHHFHHHGHHHGHHHHHHHFHHHHHGHHHHF5HFHHHHGD5GGGHHHHHHHHHHHGGGGGHFHHFEDHBHHGEEEAGGHHGGGGHGGFFGGGFGGFFFFFFFBBBAB
@M02197:105:000000000-AN6RF:1:1102:21326:8838 1:N:0:1
TGTAGTATAGGCTCCTCCGCTTATTGATATGCTTAAGTTCAGCGGGTAGTCCTACCTGATTTGAGGTCAAATTGTCAGAAGCTGTCTCAAAAGAGACCCTTTAGAAGCTGAACCCCATTTATAAAGCTGCTCTTCACAAATGGCGTAGATAATTATCACACCAAAGCAAGGCAACAAAGGTCCCGCTAATGCATTTCAGGAGAGCCGACTTCTGAGAAGCCCGCATACTCCCACATCCAAGCCTGATCAACAGAAAAAGCTGAAAAGGTTGAGAATTTCATGACACTCAAACAGGCATGCTCCTCGGAATACCAAGGAGCGCAAGGTGCGTTCAAAGATTCGATGATTCAC
+
CCBCCFFFFFFFGGGGGGGGGGGGHHGHHHCFEHHHHHHHHGHGGGEEGHHHFHHHHHHHHHHGEHGFGFGGHHHHHGBHGGHHHGHHGHFHHGHEHGHHHHHGHHFHHHHHHHGGCHHHHHHGHGHHHGHHHHHHHHHHHHHGGGGGGHHHHHGHHHHHHHHHGHHHHHFHHHHHHGHFFHHHGGGGGHHHHHHHHGFHFEFGHHHGGFDGGGFHHGGGFGGHHGEGGGFGGHHHGGGFGBFHGFGHHGHHHHHFGFBB22HGFFFGHHHGFGBFHHHHEEF11FEGGEGF1GBGECAEA//GGFHGE1FBHHC0EA00G1FHEEAEFFF3GCGGEF11CB3D3D11?AA
@M02197:105:000000000-AN6RF:1:1102:18305:8378 1:N:0:1
TGTAGTATAGGCTCCTCCGCTTATTGATATGCTTAAGTTCAGCGGGTAGTCCTACCTGATTTGAGGTCAAATTGTCAGAAGCTGTCTCAAAAGAGACCCTTTAGAAGCTGAACCCCATTTATAAAGCTGCTCTTCACAAATGGCGTAGATAATTATCACACCAAAGCAAGGCAACAAAGGTCCCGCTAATGCATTTCAGGAGAGCCGACTTCTGAGAAGCCCGCATACTCCCACATCCAAGCCTGATCAACAGAAAAAGCTGAAAAGGTTGAGAATTTCATGACACTCAAACAGGCATGCTCCTCGGAATACCAAGGAGCGCAAGGTGCGTTCAAAGATTCGATGATTCAC
+
DDDDDFFFFFFFGGGGGGGGGGGHHHHHHHHHHCHHGHHHHHHGGGFGGHHHHHHHHHHHHHHHGHHHHHHHHHHHHHHHHHHHHHHHHHFHGGHHHGHHHHHHHHHHHHGHHHGGGHHHHHGHHHHHGHHHGHHHHHHHHHEHFGGGGHFGFHFHHHHHHHHHHHHHHHHHHHHHHHGHHGHHHHGHGHHHHHHHHHHHHGHGHHGHGGGHHHHHHGGGGGHHHHGGGGHHGGHGGGEHHHHHHHHEHHHHHHHHHHHGFHHFHHHHGHHHHHHHFHHFFHGGDFFBHHHGHHHHHHGFGGFGHGHHGGHHHHHGECGGHFHHGGGGFGGGGGGGGGGFFFFFFFBBBBB
@M02197:105:000000000-AN6RF:1:1102:14990:8920 1:N:0:1
TGTAGTATAGGCTCCTCCGCTTATTGATATGCTTAAGTTCAGCGGGCAGTCCTACCTGATTTGAGGTCAAATTGTCAGAAGCTGTCTCAAAAGAGACCCTTTAGAAGCTGAACCCCATTTATAAAGCTGCTCTTCACAAATGGCGTAGATAATTATCACACCAAAGCAAGGCAACAAAGGTCCCGCTAAAGCATTTCAGGAGAGCCGACTTCTGAGAAGCCCGCATACTCCCACATCCAAGCCTGATCAACAGAAAAAGCTGAAAAGGTTGAGAATTTCATGACACTCAAACAGGCATGCTCCTCGGAATACCAAGGAGCGCATGGTGCGTTCAAAGATTCGATGACTCAC
+
CCBCCFFFFFFFGGGGGGGGGGGHHGHHHHHHHHHFHHHHHHHGGGGGGHHHHHHHHHHHHHHHGHHHHHGHHHHHHHHHHHHHHHHHHHHHHGHHHGHHHHHHHHHHHHHHGHGGGHHHGHHGHHGHGHHHHHHHHHHHHHGHGGGGGHHGHHHHHHHHHGHHHHHHHHGHHHHHGHHHHHHHGGGFHHHHHHHHHHHHGGGGHHHHGHHGHGHHHGGGGGGHGGGGGGHGFHHHGGHHHHGHHHHHHHHHHHHHHHHHGHHGHHHHHHHHHHFF5HHHGHHHGGGEGHHHHHHHHHEDEFGGHHHFHCHHGHHGGGGGHGHHGGGGFFFGGGGGGGBCFFBFFFBBBAA
@M02197:105:000000000-AN6RF:1:1102:10405:9072 1:N:0:1
TGTAGTATAGGCTCCTCCGCTTATTGAATGCTTACTTCCTCTAAATGACCAAGGTCCTCCGCTTATTGATATGCCCCATTACTTCCTCTAAATGACCAAGATCCTCCGCTTATTGATATGCTTAAGTTCAGCGGGTATCCCTACCTGATCCGAGGTCAACCTTGAAAAATAGGGGGTTTGATGGCAGGACAATTGCACACACTCCGAGCGACAAGATAAACTTACTACGCCACGGAATATGCTATGATCCGCCTTTCAATTTCAGAAGGGAGAATGCTGGCATACTCTTCTTCCACAACCAAGCAAATATGCTTGAGAGGTATTTTATGACGCTCGAACAGGCGTGCCTCCCGGAATGCCAGGAGGCGCAATGTGCGTTCAAAGATTCGATGATTCAC
+
CCBBBFFFFBFFGGFGGGGGGGGHGHGHHHHHHGHHHHHHHHHHHHGHHHHHFGHHHHHHGGGGGHHHHHHGHHHHGGHHHHHHHHHHHHHHHHHHHHHHHHHHHHHGGFGFHHHHHGHHHHHHBGHHHHGHGGGGGHHHHHHHHHHHHHHHGGGGHHGHHHHHFHHHGHHHGHGGGGGGGGHHHHGGGHHHHHGHHHHHFGGGGGFFGGHHHHHHGHHHGFFGGGGGGGF?GHHHFGGHGHGHF?GGGGHHHHHHHHHHHHHGHHHHHHGHHHHGHGHFEHHHHHHHHGEHGGEEFBGGHHHHHHHFHFGG4GHHHFHHGF3HEHHGGGGGHFGHHHFHGGGHEGGGGGGHFHGHFHGHHHGGGFDGFCHGGFGHGGGGGGGGGGFFFFFFFBBCCB
@M02197:105:000000000-AN6RF:1:1102:17035:9251 1:N:0:1
TGTAGTATAGGCTCCTCCGCTTATTGATATGCTTAAGTTCAGCGGGTATCCCTACCTGATCCGAGGTCAACCTTGAAAAAATTGGGGGTTGACGGCTGTACTATCACACACACCATGCGAAAAGATAATCTTACTACGCCTGGGGATATGAGATCATCCGCCTTTGAATTTCAGAAGGGAGAATGCAAGCAAACTCATCTTCCAAGACCAAGCAAATCTGCTTGAGAGGTATTTAATGACGCTCGAACAGGCATGCCTCCCGGAATACCAGGAGGCGCAATGTGCGTTCAAAGATTCGATGACTCAC
+
CCCCCFFFFFFFGGGGGGGGGGGHHHHHGHGHHHHHGHHHBFHGGGGGFHHHHHHHHGHHHHHGEGGHGGHHHHHHHFHFFHHHHHGGGGGHHGGGGGHHHHHHHHHHHGHHGGHHGHHHHGHHHHHHHGHGHHHHHGGGHHGHHGGHHHHHGHHHHHHHGGGGHHHHHHHHHHHHHHHHGHHGGGGHHHHHGGGGGGGGHFHHGGGGGGHHHHHHFHGHHHHHHGHGFFFFFFFHGGGGGGAGHHHHHHFHGE/GGEGGHHHHHHHHGHGGGGGGHHFHCGF?FFGFGGF3FBG1FFFFFFA?AAA
@M02197:105:000000000-AN6RF:1:1102:26224:9166 1:N:0:1
TGTAGTATAGGCTCCTCCGCTTATTGATATGCTTAAGTTCAGCGGGTAGTCCTACCTGATTTGAGGTCAAATTGTCAGAAGCTGTCTCAAAAGAGACCCTTTAGAAGCTGAACCCCATTTATAAAGCTGCTCTTCACAAATGGCGTAGATAATTATCACACCAAAGCAAGGCAACAAAGGTCCCGCTAATGCATTTCAGGAGAGCCGACTTCTGAGAAGCCCGCATACTCCCACATCCAAGCCTGATCAACAGAAAAAGCTGAAAAGGTTGAGAATTTCATGACACTCAAACAGGCATGCTCCTCGGAATACCAAGGAGCGCAAGGTGCGTTCAAAGATTCGATGATTCAC
+
AAABCFFFFFFFGGGGGGGGGGGHGHHHHHCHGHGHGHHHHHHGGGGGGHHHHHHHHGGHHHHHFGHHHHHHHHHHHHHHHHHHHHHHHHHHHGGFHGHHHHHHHHHHHHHFHHGGGHHHHHHHHHHGHHHHGHHHHHHHGGHHGGGGGHHHHHHHHHHHHHHHHFHHHHHHHHHFHHHGHHHHHHHHGHGHHHHHHHHHHGGGGHHHHGHHGGHHHGFGGGHHHHGGGGHGHGGG?GHHHEFFHHHGHDHGHHHHHHHHHHHHHHHHFHHHHGHDFGHHHHHFHGHHHHHHHGHFGHHGGGGGEGHHHHHHHHHGGGGGHHHGGGGGHGGGCGGGGGGFFFFFFFABBBA
@M02197:105:000000000-AN6RF:1:1102:12701:9858 1:N:0:1
TGTAGTATAGGCTCCTCCGCTTATTGATATGCTTAAGTTCAGCGGGTATCCCTACCTGATCCGAGGTCAACCTTGAAAAATAGGGGGTTTGATGGCAGGACAATTGCACACACTCCGAGCGACAAGATAAACTTACTACGCCACGGAATGTGCTATGATCCGCCTTTCAATTTCAGAAGGGAGAATGCTGGCATACTCTTCTTCCACAACCAAGCAAATATGCTTGAGAGGTATTTTATGACGCTCGAACAGGCATGCCTCCCGGAATGCCAGGAGGCGCAATGTGCGTTCAAAGATTCGATGACTCAC
+
BBBBBFFFFFFFGGGGGGGGGGGHHHGHHHHHHFHHHHHGHGHGGGGGHHHHHHHHHHGHHHHGGGGHGHHHHHHFGFFHHFHHHGGGGGGHHHGHHGGGGHHHHHHHHHHGGHHHGGHGHHGHHHHHHHHHHGHHHHHGGGHHGGHGHFGHHHHHHHHHHHHGGHHHHHHHHHHHHHGHHGHHHHGHHHHHHHHGHHHHHHHGGGGHHGHHHHHHHHHHHHHGHHFHHHHFHHGFHHGGGGGHHGHGFHBHHGHGGGGGGGGHHHHGHHHHHGGGGGHHHHGGGGFFGGGGCGGGGFFFFFFFBBBBA
@M02197:105:000000000-AN6RF:1:1102:12784:9889 1:N:0:1
TGTAGTATAGGCTCCTCCGCTTATTGATATGCTTAAGTTCAGCGGGTAGTCCTACCTGATTTGAGGTCAAATTGTCAGAAGCTGTCTCAAAAGAGACCCTTTAGAAGCTGAACCCCATTTATAAAGCTGCTCTTCACAAATGGCGTAGATAATTATCACACCAAAGCAAGGCAACAAAGGTCCCGCTAATGCATTTCAGGAGAGCTGACTTCTGAGAAGCCCGCATACTCCCACATCCAAGCCTGATCAACAGAAAAAGCTGAAAAGGTTGAGAATTTCATGACACTCAAACAGGCATGCTCCTCGGAATACCAAGGAGCGCAAGGTGCGTTCAAAGATTCGATGATTCAC
+
BBBBBFFFFFFFGGGGGGGCCGGGHHHHHHHHHGGFFHHHHFGGCFEFGGHHHGHHHGGGGHGEFGHHGHHHGHHHHGGHHHHHHHHHHHFGHGHGGFGHHHHHHHHHHHHHHHGGGHHGHHHHHFFHHHGFHHHHHHHHHGFHGGGGHHHHHHGHGHHHHDHHHGGHHHGHHHHHHGGFGHFHHHHGHHHHGHHHFHFHFFHGGHHHHHHGHGHGHGGGGGHHHHEFGGGEGGHHGGFGEHFHHHHGGHHHGEHFHGHHHHHDFECB2FHHG@E1FGGFGFEFFFDHHHHHFEHHHHHCGGGGHHHGGBDFHHFEEE00BBFGGGECFGGGF33GE1CCCB3@@3>1>1A
@M02197:105:000000000-AN6RF:1:1102:5205:9918 1:N:0:1
TGTAGTATAGGCTCCTCCGCTTATTGATATGCTTAAGTTCAGCGGGTATCCCTACCTGATCCGAGGTCAACCTTGAAAAATAGGGGGTTTGATGGCAGGACAATTGCACACACTCCGAGCGACAAGATAAACTTACTACGCCACGGAATATGCTATGATCCGCCTTTCAATTTCAGAAGGGAGAATGCTGGCATACTCTTCTTCCACAACCAAGCAAATATGCTTGAGAGGTATTTTATGACGCTCGAACAGGCATGCCTCCCGGAATGCCAGGAGGCGCAATGTGCGTTCAAAGATTCGATGACTCAC
+
CCCCCFFFFBFFGFGGGGGGGGGCHHHHHHHHHHHHHHHHHHHGGGGGHHHHHGHHGHHHHHHGGGGHHHHHHHHHGHHHHHHHHGGFGGGHHHHHHGGGHHHHHHHHHHHGGHHHHGHGGHGHHHHHHHHGHHHHHGHGGGGGGHHGHHHHHHHHHHGHHHHHHHHHHHHHHGHHHHHHHHGHHHGGHHGHHHHHGHHHHHHGGGGHHGHHHHHHGGHHHHGHHGGHHHHGBHHHHHGGGFGGGGGHHHHHHHHGGGGGGGHHGHHGHGHHGGGGGGHHHHGGGGHGGGGGGGEBFFFFFFFFCB@BB
@M02197:105:000000000-AN6RF:1:1102:18165:10034 1:N:0:1
TGTAGTATAGGCTCCTCCGCTTATTGATATGCTTAAGTTCAGCGGGTATCCCTACCTGATCCGAGGTCAACCTTGAAAAATAGGGGGTTTGATGGCAGGACAATTGCACACACTCCGAGCGACAAGATAAACTTACTACGCCACGGAATATGCTATGATCCGCCTTTCAATTTCAGAAGGGAGAATGCTGGCATACTCTTCTTCCACAACCAAGCAAATATGCTTGAGAGGTATTTTATGACGCTCGAACAGGCATGCCTCCCGGAATGCCAGGAGGCGCAATGTGCGTTCAAAGATTCGATGACTCAC
+
CCDDEFFFFFFFGGGGGGGGGGGHHHHHHHHHHHHGHHHHHHHGGGGGHHHHHHHHHHHHHHHGGGGHHHHHHHHGHHHHHHHHHGGGGGGHHHHGHGGGHHGHHHHHHHHGGHHHHGHGHHHHGHHHHHHHHHGHHHHGGGHHHHHHHHHHHHHHHHHHHHHHGHHHHHHHHHHHHHHHHHHHHHGHHGHGHHHHHHHHHHHHHGGHHGHHHHHHHHHGHGHHHHHHHHHHHHHFEHGGGGGHHGHHHHHHHHHGGGGGGGHHHHHHHHGHHGGGGGHHHHGGGGGGGGGGGGGGGFFFFFFFCBBAB
@M02197:105:000000000-AN6RF:1:1102:21222:10458 1:N:0:1
TGTAGTATAGGCTCCTCCGCTTATTGATATGCTTAAGTTCAGCGGGGAGTCCTACCTGATTTGAGGTCAAATTGTCAGAAGCTGTCTCAAAAGAGACCCTTTAGAAGCTGAACCCCATTTATAAAGCTGCTCTTCACAAGTGGCGTAGATAATTATCACACCAAAGCAAGGCAACAAAGGTCCCGCTAATGCATTTCAGGAGAGCCGACTTCTGAGAAGTCCGCATACTCCCACATCCAAGCCTGATCAACAGAAAAGGATAAAAAGGATGATAATTGCAGGACACTCCAACCGGCATGCGCATCCGCATACAAATGAAGGCTAGCTGTAAGCAAAGGTACGATGATTTAC
+
AAAAAF3@F3FFBCFGFFGGGCEFD3GGFB3D332F1FGF2FFGGC/AAEFGGHHHE1GFHHBFFH0FF1BGHHHHHGBFGGGGHHFHDHHHH/FHFEHHHHGHHHGHHGHBCCGG?0BFG$DFBFFHHHEH-9HGH2$:13@FCEGGGHGFHHFHHHH6HCCHCFGBHFAGHHHH0DC:<DGHC3CGGGDGGFFGHF0?1;AA7F@?@?CF6GB1<FF;CFG6@FFFFFFF7FFF/>BB0112F@2@22F12B@221@1/1B2B@12222D1121011D12D0FB1///A//1B//A//0///00A222222D31ABA0111B111131A1A13FA111133DBB11111
@M02197:105:000000000-AN6RF:1:1102:20006:10912 1:N:0:1
TGTAGTATAGGCTCCTCCGCTTATTGATATGCTTAAGTTCAGCGGGTAGTCCTACCTGATTTGAGGTCAAATTGTCAGAAGCTGTCTCAAAAGAGACCCTTTAGAAGCTGAACCCCATTTATAAAGCTGCTCCTCACAAATGGCGTAGATAATTATCACACCAAAGCAAGGCAGCAAAGGTCCCGCTAATGCATTTCAGGAGAGCCGACTTCTGAGAAGCCCGCATACTCCCACATCCAAGCCTGATCAACAGAAAAAGCTGAAAAGGTTGAGAATTTCATGACACTCAAACAGGCATGCTCCTCGGAATACCAAGGAGCGCAAGGTGCGTTCAAAGATTCGATGATTCAC
+
CCCCBFFFFFBFGGGGGGGGGGGHHHGHHHHHHHFHHHHHHHHGGGGGGHHHHHHHHHHHHHHHGHHHHHHHHHHHHHHHHHGHHHHHHHHHHGHHHGHHHHHHHHHHHHHHHHGGGHHHHHHHHHHHHHHHHHHHHHHHHHHHGGGGGHHHHHHHHHHHHGHHHHHHHHHHHHHHHHGHHHHHGGHHHHHHHHHHHHHHHGGGHHHHHHHGHHHHHGGGGFHHHHGGGGHHHHHGGGHHGGHHHHHHFHHHHHHHHHHHHHHHGHHHHHHHHHHHFGHHHHHHHGHHHHFHGHHHHGGGGGGGHHGGHHHHHHHGGGGGHHHFGCFGHGGGGGGGGGGFFFFFFFBBBA@
@M02197:105:000000000-AN6RF:1:1102:26136:10960 1:N:0:1
TGTAGTATAGGCTCCTCCGCTTATTGATATGCTTAAGTTCAGCGGGTAGTCCTACCTGATTTGAGGTCAAATTGTCAGAAGCTGTCTCAAAAGAGACCCTTTAGAAGCTGAACCCCATTTATAAAGCTGCTCTTCACAAATGGCGTAGATAATTATCACACCAAAGCAAGGCAACAAAGGTCCCGCTAATGCATTTCAGGAGAGCCGACTTCTGAGAAGCCCGCATACTCCCACATCCAAGCCTGATCAACAGAAAAAGCTGAAAAGGTTGAGAATTTCATGACACTCAAACAGGCATGCTCCTCGGAATACCAAGGAGCGCAAGGTGCGTTCAAAGATTCGATGATTCAC
+
ABAABFFFFFFFGGGGGGGFGGGHHHHHHHHHHHHHHHHHHHHGGGGGGHHHHHHHHHHBHHHHGHHHHHHHHHHHHHHHHHHHHHHHHHHHGGHHHGGHHHHHHHHHHHHHHHGGGHHHHHHHGHHHHGHHHHHHHHGHHHGHGGGGGHHHHHHHHHHHHHHHHHHHHHHHHHHHHHHHGGHHHHGHHHHHHHHHHHHHHGGGHHHGGGGGHHHHHGGFGGHGHHGGHGGHHHHHGGHHHHGGHHHHHHHHHHHHHFHHHGHHGHHHHHHHHHHHHFHHHHHGGGHHHHHHHHFHHHHGGGGGHFGHHHGHHHHGFGGGGGHHGGGGHGGGGGGGGGGFFFFFFFABBCB
@M02197:105:000000000-AN6RF:1:1102:10067:11347 1:N:0:1
TGTAGTATAGGCTCCTCCGCTTATTGATATGCTTAAGTTCAGCGGGTAGTCCTACCTGATTTGAGGTCAAATTGTCAGAAGCTGTCTCAAAAGAGACCCTTTAGAAGCTGAACCCCATTTATAAAGCTGCTCTTCACAAATGGCGTAGATAATTATCACACCAAAGCAAGGCAACAAAGGTCCCGCTAATGCATTTCAGGAGAGCCGACTTCTGAGAAGCCCGCATACTCCCACATCCAAGCCTGATCAACAGAAAAAGCTGAAAAGGTTGAGAATTTCATGACACTCAAACAGGCAGGCTCCTCGGAATACCAAGGAGCGCAAGGTGCGTTCAAAGATTCGATGATGCAC
+
AAAAADFDFBFCAAF1B111AAEHBGHH33FAFGBHFFDGGEFGECEE/BGHF2AAF10GDHH2/EG0BFGHH1GHGB@FBCE1GDGGFF1FGG0FFFHGGGHFFFE1G1@11/EEGBGFFGFGFFCBBGBFF9FBF>GFBAABF<B0FD2BFBGFHCDDFGHHEFFH0GCAGHGHA<CCCCD<01D1BGGF1GGFDGH1<<G/CCC@@F1HHFG@?</?EEFFHHEFHFHE9GBB?@GF01DF1DHHHGHFHFGDDGDD2F1E1FF0FGBD1HGG1E@BFHGGDEHGDF1FGFEGB/EA/AA/0FD2FGDFGABA00A0GGFFA00A1B1GDFBFEBFCBFD@3B1111A
@M02197:105:000000000-AN6RF:1:1102:16716:11332 1:N:0:1
TGTAGTATAGGCTCCTCCGCTTATTGATATGCTTAAGTTCAGCGGGTATCCCTACCTGATCCGAGGTCAACCTTGAAAAAATTGGGGGTCGACGGCTGGACTATCTCACACACCATGCGAAAAGATAATCTTACTACGCCTGGGGATATGAGATCATCCGCCTTTGAATTTCAGAAGGGAGAATGCAAGCAAACTCATCTTCCAAGACCAAGCAAATCTGCTTGAGAGGTATTTAATGACGCTCGAACAGGCATGCCTCCCGGAATACCAGGAGGCGCAATGTGCGTTCAAAGATTCGATGATTCAC
+
CCCCCFFFFFFFGGGGGGGGGGGHHHHHHHHGGHHHHHHHHHHGGGGGHHHHHHHHHHGHHHHGGGGHGHHHHHHGHHHGGHHHGHGGGGFGGGGGGGGHHHHHHHHGHHHGGGHHHGGHHHHHHHHHHGHHHHHHHGGGHHHHHHHHHHHHHHHHHHHHGHGGHHHHHHGHHGHGGGGHHHHGHGHHGHGHGHGHHGHHHHGHGHHGGFHHHHHHHHFFGFFFHFGHHHGFHHHGGGGGGHHGHHHHHHFHHGGEE?GCGEGGHFCBHHHGGECGHHFHEEEGHGFBGGG5GFCFFFFFFFAABBB
@M02197:105:000000000-AN6RF:1:1102:23394:11547 1:N:0:1
TGTAGTATAGGCTCCTCCGCTTATTGATATGCTTAAGTTCAGCGGGTAGTCCTACCTGATTTGAGGTCAAATTGTCAGAAGCTGTCTCAAAAGAGACCCTTTAGAAGCTGAACCCCATTTATAAAGCTGCTCTTCACAAATGGCGTAGATAATTATCACACCAAAGCAAGGCAACAAAGGTCCCGCTAATGCATTTCAGGAGAGCCGACTTCTGAGAAGCCCGCATACTCCCACATCCAAGCCTGATCAACAGAAAAAGCTGAAAAGGTTGAGAATTTCATGACACTCAAACAGGCATGCTCCTCGGATTACCAAGGAGCGCAAGGTGCGTTCAAAGATTCGATGATTCAC
+
CCCCCFFFFFFFGGGGGGGGGGGHHHHHHHHHHHHHHHHHHHHGGGGGGHHHHHHHHHHHHHHHGHHHHHHHHHHHHHHHHHHHHHHHHHHHHGHHHGGHHHHHHHHHHHHHHHGGGHHHHHHHHHHHHHHHHHHHHHHGHHHHGGGGGHHHHHHHHHHHHGHHHHHHHHHHHHHHHHHHHHHHHHGHHHHHHHHHHHHHHGHGHHHHHHGGGHHHHGGGGGHGHHGGGGHGHHHHGGHHHHHHHG4HHHHHHHHHHHHHHHHHGHHHHHHHHHF5HEHHHHHHEEGHHHHHHHHBGHHGGGGGGHHHHGHHHHHGGGGGHHHHGGGGCGGGGGGGGGGFFFFFFFBABBB
@M02197:105:000000000-AN6RF:1:1102:10264:11511 1:N:0:1
TGTAGTATAGGCTCCTCCGCTTATTGATATGCTTAAGTTCAGCGGGTAGTCCTACCTGATTTGAGGTCAAATTGTCAGAAGCTGTCTCAAAAGAGACCCTTTAGAAGCTGAACCCCATTTATAAAGCTGCTCTTCACAAATGGCGTAGATAATTATCACACCAAAGCAAGGCAACAAAGGTCCCGCTAATGCATTTCAGGAGAGCCGACTTCTGAGAAGCCCGCATACTCCCACATCCAAGCCTGATCAACAGAAAAAGCTGAAAAGGTTGAGAATTTCATGACACTCAAACAGGCATGCTCCTCGGAATACCAAGGAGCGCAAGGTGCGTTCAAAGATTCGATGATTCAC
+
DDDDDFFFFFFFGGGGGGGGGGGHHHHHHHHHHHHHHHHHHHHGGGEGGHHHHHHHHHHHHHGHGHHHHHHGHHHHHHHHHHHHHHHHHHHHHGHHHGHHHHHHGHHHHHHHHHGGGHHHHHHHHHHHHHHHHHHHHHHHHHHHGGGGGHGHHHHHHHHHHHHHHHHHHHHHHHHHHHHHHHHHHHGHHHHHHHHHHHHHHGHGHHHGHHHHHHHHHGGGGGHHHHGGHGGGHHGHGGHHHHHHHHHGHHHHHHGHHHHHHHHHHHHHHHHHHHHEHHHHHHHHHGEHHHHHHFGHHHGGGGGGHHGHHHGHHHHGGGGGHHHHGGGGHFGGGGGGGGGFFFFFFFBBBB@
@M02197:105:000000000-AN6RF:1:1102:7277:11530 1:N:0:1
TGTAGTATAGGCTCCTCCGCTTATTGATATGCTTAAGTTCAGCGGGTATCCCTACCTGATCCGAGGTCAACCTTTGAAATATTTAGGGTTATTGGCAAGCCTCCACCAGGACTCTGTAGCGAGAAGAATTACTACGCTTAGAGCCTGGCAGCACCGCCACTGATTTTGAGGCCCGCCCAGAGGCGAAAAGCCCAAGACCCAGCAAGCTGGATTGGTTTAAATGACGCTCGAACAGGCATGCCCCTCGGAATGCCAAGGGGCGCAATGTGCGTTCAAAGATTCGATGACTCAC
+
CCCCCFFFFFFFGGGGGGGGGGGHHHHHHHHHHHGHHGGHHHHGGGEGHFHHHHHH;HH<GHH5GG-;H;HHGH::HHHH;HHH;HHGFG;H:HHHH<;GG<HF;HHHHGHHHHHHH:HG9G9GGHHHHHHHH<HFGGG:FGHHH;HHHHGGHHHGHHHGHHHHHHHHGGHGGGGHHHHGGHGGHGHGHHGHGHHHGGGHHHGHHHFFHHHFHHHFFHHGHGGFFGHHGHHGFFGFHHGGGGGGGHHHHHHHHGB2GGGGFHFHGGGGGGGCGGCGBGGGFFFFFFFBAA>A
@M02197:105:000000000-AN6RF:1:1102:20806:11755 1:N:0:1
TGTAGTATAGGCTCCTCCGCTTATTGATATGCTTAAGTTCAGCGGGTAGTCCTACCTGATTTGAGGTCAAATTGTCAGAAGCTGTCTCAAAAGAGACCCTTTAGAAGCTGAACCCCATTTATAAAGCTGCTCTTCACAAATGGCGTAGATAATTATCACACCAAAGCAAGGCAACAAAGGTCCCGCTAATGCATTTCAGGAGAGCCGACTTCTGAGAAGCCCGCATACTCCCACATCCAAGCCTGATCAACAGAAAAAGCTGAAAAGGTTGAGAATTTCATGACACTCAAACAGGCATGCTCCTCGGAATACCAAGGAGCGCAAGGTGCGTTCAAAGATTCGATGATTCAC
+
AABABFFFFFBFEGAEGGCEGG?GFHHHBDDAGDHHHHHGFHHGCGEGGHHHHHHHHHHHHGGHGHHHHHHHHHHHGHHHHHHHHHHHHHFHHGFHHGGHHHHHHHHHHHHGHHGGGHHHHHGGHHHHHFHGHHHHEHHHHHHGGFGGGHHFHHHFHHHHHGHHFGHHHHHHHHHHHHGFGHHHHGGGHHHHHHHHHHHHHGHGHGHHGGGGHHHHHGGGGGGFGGGGHGHHGGHGGGHHGEGHHHGHHHHHHHHGHHHEHHHHHGHHHHHHHHGF@5HHHHHGEFBFHFHHGHGHHGHGGCGGHHHHHGFHHFFEEEG?GHHHGGGGHGCGGGGGEGECFFFFFFABAAA
@M02197:105:000000000-AN6RF:1:1102:23835:11851 1:N:0:1
TGTAGTATAGGCTCCTCCGCTTATTGATATGCTTAAGTTCAGCGGGTAGTCCTACCTGATTTGAGGTCAAATTGTCAGAAGCTGTCTCAAAAGAGACCCTTTAGAAGCTGAACCCCATTTATAAAGCTGCTCTTCACAAATGGCGTAGATAATTATCACACCAAAGCAAGGCAACAAAGGTCCCGCTAATGCATTTCAGGAGAGCCGACTTCTGAGAAGCCCGCATACTCCCACATCCAAGCCTGATCAACAGAAAAAGCTGAAAAGGTTGAGAATTTCATGACACTCAAACAGGCATGCTCCTCGGAATACCAAGGAGCGCAAGGTGCGTTCAAAGATTCGATGATTCAC
+
CDCCCFFFFFFFGGGGGGGGGGGHHHHHHHHFHHHHHHHHGHHGGGGGGHHHHHHHHHHHHHHHGHHHHGHHHHHHHHHHHHHHHHHHHHHHGGHHHGHHHHHHHHGHHHHHHHGGGHHHHHHHGHHHHHHHHHHHHHHHHHHHGGGGGHHHHHHHHHHHHHHHHHHHHHHHHHHHHHHGHHHHHGHHHHHHHHHHHHHHHGHGGHHHHHHGHHHHHGGGGGHHHHGGGGHHHHHGGGHHHHGHHFFHHHHHHHHHHHHHHHHHHHHHHHHHHHHHHFHHHHHHGGHHHHHHHHHHHHHGGGGGHHHFHHHHHHHGGGGGHHHHGGGGHGGGGGGGGGGFFFFFFFCCCCC
@M02197:105:000000000-AN6RF:1:1102:3570:11801 1:N:0:1
TGTAGTATAGGCTCCTCCGCTTATTGAATGCTTAAGTTCAGCGGGTAGTCCTACCTGATTTGAGGTCAAATTGTCAGAAGCTGTCTCAAAAGAGACCCTTTAGAAGCTGAACCCCATTTATAAAGCTGCTCTTCACAAATGGCGTAGATAATTATCACACCAAAGCAAGGCAACAAAGGTCCCGCTAATGCATTTCAGGAGAGCCGACTTCTGAGAAGCCCGCATACTCCCACATCCAAGCCTGATCAACAGAAAAAGCTGAAAAGGTTGAGAATTTCATGACACTCAAACAGGCATGCTCCTCGGAATACCAAGGAGCGCAAGGTGCGTTCAAAGATTCGATGATTCAC
+
BBCCCFFFFFFFGFGGGGGGGGGHHFGCHHHHHHFHHGHFHGGGGEGGHHHHHHHHHFHHHHHGHGHHHHHHHHHHGHHHHHHHHGHFHGHHGFHHGHHHHHHGHHHHHHHHGGGGHHHHHHHHHHHHHGHHHHHHHHHHG;FGGFEFHHFGGGHHHHHHHHHHFHHHHFHHHFFFGHFFGGFEHHGGHHHHHHHHHHHHGGGFGGGHHFHGHHHHGGGGGHHHGGGGFGGFFHHGGHHHHHHHGFHHHHHHHHHGGFHFHHHHHHHHHHHGHHHGBHGHHFGAFGHHGDHHHHHGGHGEEEAAFHGGBHHGF32EAGGHFHHGFGGHGGGFGGGEFEFFFFFFF?AAAA
@M02197:105:000000000-AN6RF:1:1102:8813:11959 1:N:0:1
TGTAGTATAGGCTCCTCCGCTTATTGATATGCTTAAGTTCAGCGGGTAGTCCTACCTGATTTGAGGTCAAATTGTCAGAAGCTGTCTCAAAAGAGACCCTTTAGAAGCTGAACCCCATTTATAAAGCTGCTCTTCACAAATGGCGTAGATAATTATCACACCAAAGCAAGGCAACAAAGGTCCCGCTAATGCATTTCAGGAGAGCCGACTTCTGAGAAGCCCGCATACTCCCACATCCAAGCCTGATCAACAGAAAAAGCTGAAAAGGTTGAGAATTTCATGACACTCAAACAGGCATGCTCCTCGGAATACCAAGGAGCGCAAGGTGCGTTCAAAGATTCGATGATTCAC
+
ABABCFFFFFFFGGGGGGGGGGGHHHHHHHHHHHHHHHHHHHHGGGGGGHHHHHHHHHHHHHHHGHHHHGHHHHHHHHHHHHHHHHHHHHHHHGHHHGHHHHHHHHHHHHHHHHGGGHHHHHHHHGHHHHHHHHHHHHHHHHHHGGGGGHHHHHHHHHHHHHHHHHGHHGHHHHHHHHHHHHHHGHHHHHHHHHHHHHHHHGHGHHHGHHGHHHHHHGGGGGHHHHGGHGGGHGHGGGHHHHHHHHGHHHHHHHHHHHHHHHHHHHGHHHHHHHGFHHHHHHHHHGHHHHHHHHHHHHHGGGGGHHBHHHHHHCHGGGGGHHHHGGGGHGGGGFCGGGGFFFFFFFCCBCC
@M02197:105:000000000-AN6RF:1:1102:18120:12117 1:N:0:1
TGTAGTATAGGCTCCTCCGCTTATTGATATGCTTAAGTTCAGCGGGTAGTCCTACCTGATTTGAGGTCAAATTGTCAGAAGCTGTCTCAAAAGAGACCCTTTAGAAGCTGAACCCCATTTATAAAGCTGCTCTTCACAAATGGCGTAGATAATTATCACACCAAAGCAAGGCAACAAAGGTCCCGCTAATGCATTTCAGGAGAGCCGACTTCTGAGAAGCCCGCATACTCCCACATCCAAGCCTGAACAACAGAAAAAGCTGAAAAGGTTGAGAAGTTCATGACACTCAAACAGGCATGCTCCTCGGAATACCAAGGAGCGCAAGGTGCGTTCAAAGATTCGATGACTCAC
+
BBBBBFFFFFFFGGFGGGGGGGGHCGGHFGFHHHHHGHHHFHHGGGEEGHHHHHHHHHHHHHHHGHHHHHHHHHHHGHHHHHGHEGGHHGHGFFFHHGHGGHHHHHHHHHHHHGGGGHHHHHHHHHHHGHHHHHHHHHHHGHFGGGGGFGFHHHHHHGHHFFHHHHHHHHEEF9HHHHHH:GHHGGGGGHHHHHHHHGFFHGHGEHGGGGGGGHGGGGGGG?FGGGGGGGFFFGGFGGFHG12GB?0DFF2@>11GHHFBGGHG1F0>@2122FB112FGF21FFB1F1BFB1F1BGCAEE?EE022A2AB1DF1E0E0A1B1B00001A13GF3G1FGFCD3B111A11>
@M02197:105:000000000-AN6RF:1:1102:9692:12384 1:N:0:1
TGTAGTATAGGCTCCTCCGCTTATTGATATGCTTAAGTTCAGCGGGTATCCCTACCTGATCCGAGGTCAACCTTGAAAAATAGGGGGTTTGATGGCAGGACAATTGCACACACTCCGAGCGACAAGATAAACTTACTACGCCACGGAATATGCTATGATCCGCCTTTCAATTTCAGAAGGGATAATGCTGGCATACTCTTCTTCCACAACCAAGCAAATATGCTTGAGAGGTATTTTATGACGCTCGAACAGGCATGCCTCCCGGAATGCCAGGAGGCGCAATGTGCGTTCAAAGATTCGATGATTCAC
+
BABAAFFFFBFFFGFFBGFGGGGCHGHHHHHHHHHHFHHGFHHGGCEGGFFHHGHHFHHHGDHGGGGGHGHGHGHHHFFFGFGFGGGGGGGGGHHGHFFFHFHGGHGGGHHGGHHGHGGGHGGHHHHHHHHHHHHHHHGGGGHHHHHHHHHHHHHHHGGHHHGHHHHHHHHHHHHHHHHHHHHHHHGHHHHHHHHHHHHHHHHGGGGHHGHGHHHHHHGHFHHHHHHHHHHHHHHHHHGGGGGHHGHHFHHHGHHGGCEGGGHHGGHHHGFHDGGGGGHHHHGGGGHGGGGGGGGGGFFFFFFFCCCCC
@M02197:105:000000000-AN6RF:1:1102:6577:12220 1:N:0:1
TGTAGTATAGGCTCCTCCGCTTATTGATATGCTTAAGTTCAGCGGGTAGTCCTACCTGATTTGAGGTCAAATTGTCAGAAGCTGTCTCAAAAGAGACCCTTTAGAAGCTGAACCCCATTTATAAAGCTGCTCTTCACAAATGGCGTAGATAATTATCACACCAAAGCAAGGCAACAAAGGTCCCGCTAATGCATTTCAGGAGAGCCGACTTCTGAGAAGCCCGCATACTCCCACATCCAAGCCTGATCAACAGAAAAAGCTGAAAAGGTTGAGAATTTCATGACACTCAAACAGGCATGCTCCTC
+
CCBCCFFFFFFFGGGGGGGGGGGHHHHHHHHHHHHHHHHHHHHGGGGGGHHHHHHHHHHHHHGHGHHHHHHHHHHHHHHHHHHHHHHHHHGHHGHHHHHHHHHHHHHGHHHHHHGHGHHHHHHHHHHHHHHHHHHHHHHHHHGHHGHHHHHHHHHHHHHHHHHHGHHHHHGHHHHHHHHHHHGHGHHHHHHHHHHHHHHHHGHGHHHHHHHGGGHGGGGGGGGGHGFGGGHHGGGFGGHHHHFEHHFFHHHHGHHGHHHHHHHHHHGEHHHHHHHHHGGHHHHGFGFGGGGGFFBFFABBBAA3B
@M02197:105:000000000-AN6RF:1:1102:10389:12459 1:N:0:1
TGTAGTATAGGCTCCTCCGCTTATTGATATGCAGATTAGGTGCCATGAATTACTTCCTCTAAATGACCAAGATCCTCCGCTTATTGATATGCTCCTCCGCTTATTGATATGCTTAAGTTCAGCGGGTATCCCTACCTGATCCGAGGTCAACCTTGAAAAATAGGGGGTTTGATGGCAGGACAATTGCACACACTCCGAGCGACAAGATAAACTTACTACGCCACGGAATATGCTATGATCCGCCTTTCAATTTCAGAAGGGAGAATGCTGGCATACTCTTCTTCCACAACCAAGCAAATATGCTTGAGAGGTATTTTATGACGCTCGAACAGGCATGCCTCCCGGAATGCCAGGAGGCGCAATGTGCGTTCAAAGATTCGATGACTCAC
+
BCCCCFFFFFFFGGGGGGGGGGGHGHHHHHHHHGGEHHFGGCGFHHHHGHHHHHHHHHHHHHHHHHHHHHHHHHHHHHGGGGGHHHHGHHHHHGHHHHGGGGGHHHHHHHHHHHGHHHHHHHHGGG>EHHHHGHHFHHHHHHHFGGGFHHHHHHHHGHFGHHHHHGGGGGGHHHHHHGGGHHHHHHHHHHHGGHHGHGHGHHHHHGHHGHGGGGGGGGGGGFFFFFHHHHHHHHHHGFCCCGHHDHHHHHGD2HHFHFHHHGHHHFEHHHHGHHGHHHGHHGGFGEGHHGHHHHHFDHFEFFFBHHFGHHHHHGFBHHGGGGGHHGHGHHHHHHHFGEE0?EFHHHFF2CFE2FGGGGGHHHGGGGGGGGGGGGE4GFFBFFFFBBBBB
@M02197:105:000000000-AN6RF:1:1102:15010:12468 1:N:0:1
TGTAGTATAGGCTCCTCCGCTTATTGATATGCTTAAGTTCAGCGGGTATCCCTACCTGATCCGAGGTCAACCTTGAAAAATAGGGGGTTTGATGGCAGGACAATTGCACACACTCCGAGCGACAAGATAAACTTACTACGCCACGGAATATGCTATGATCCGCCTTTCAATTTCAGAAGGGAGAATGCTGGCATACTCTTCTTCCACAACCAAGCAAATATGCTTGAGAGGTATTTTATGACGCTCGAACAGGCATGCCTCCCGGAATGCCAGGAGGCGCAATGTGCGTTCAAAGATTCGATGACTCAC
+
BBBBBFFFFDFFGGGGGGGGGCGFHHHHDFGHHHHHCGHHHCDFGFEEGFHFGHFFGHFHHGHGGGGHEHGHHHGHHHHFHFHHHGGFFFGHHFHGHGGGHHHHHHHHHHGGGHHGGGGGGGGGCHHHHGHHHHHHHHHGGGGHGGGHGGHHHHHHH:HFHHGGGGHHHHHHHHHHHFHHGGFFGGGHHHGHGGGGGHGGGGHGGEGGGGDEEFFFFFGFGGFFFFFFFFGBFFGHEGGFGGFGHFFHGEFG10FFCGEGEAC2A1CHHGBFHF??0EHFEHE?A01F1GF33GGFC11FFFDD1>1A>
@M02197:105:000000000-AN6RF:1:1102:10801:12731 1:N:0:1
TGTAGTATAGGCTCCTCCGCTTATTGATATGCTTAAGTTCAGCGGGTAGTCCTACCTGATTTGAGGTCAAGTTGTCAGAAGCTGTCTCAAAGGAGACCCTTTAGAAGCTGAACCCCATTTATAAAGCTGCTCTTCACAAATGGCGTAGATAATTATCACACCAAAGCAAGGCAACAAAGGTCCCGCTAATGCATTTCAGGAGAGCCGACTTCTGAGAAGCCCGCATACTCCCACATCCAAGCCTGATCAACAGAAAAAGCTGAAAAGGTTGAGAATTTCATGACACTCAAACAGGCATGCTCCTCGGAATACCAAGGAGCGCAAGGTGCGTTCAAAGATTCGATGATTCAC
+
CCDCCFFFFFFFGGGGGGGGGGGHHGGHHHHHHHHHHHHHHHGGGGGGGHHHHHHHHHGHHHHHGHHHHHHHHHHHHHHHHHHHHHHHHHHHHHHHGGHHHHHHHHHHHHHHHHGGGHHHHHHHHHHHHHHHHHHHHHHHGHHHGGGGGHHHHHHHHHHHHHHHHHHHHHGHHHHHHHHHHHHHHHHHHHHHHHHHHHHHHGGGHHHHHHGHHHHHHGGGGGHGHHGGHGGHHHHHGGHHHGHHHHHHHHHHHHHHHHHHHHHHHHHHHHHHHHFHFFHHHHHHGGHHFHHHHHGHHHHGGE?GHHHHHHHHHHHGGGGGHHHHGGGGHGGGGGGGGGGFFFFFFFCBABB
@M02197:105:000000000-AN6RF:1:1102:7698:12864 1:N:0:1
TGTAGTATAGGCTCCTCCGCTTATTGATATGCTTAAGTTCAACGGGTAGTCCTACCTGATTTGAGGTCAAATTGTCAGAAGCTGTCTCAAAAGAGACCCTTTAGAAGCTGAACCCCATTTATAAAGCTGCTCTTCACAAATGGCGTAGATAATTATCACACCAAAGCAAGGCAACAAAGGTCCCGCTAATGCATTTCAGGAGAGCCGACTTCTGAGAAGCCCGCATACTCCCACATCCAAGCCTGATCAACAGAGAAAGCTGAAAAGGTTGAGAATTTCATGACACTCAAACAGGCATGCTCCTCGGAATACCAAGGAGCGCAAGGTGCGTTCAAAGATTCGATGATTCAC
+
CCABBFFFFFFFGGGGGGGGGGGHHHHHHHGHHHHHGHHHHHHGGGGGGHHHHHHHHHHHHHHHGHHHHHHHFHHHHGHHHHHHHHHHHHGHHGHHHGHHHHHHHHHGHHHHHHGGGHHHHHHHHHHHHHHHHHHHHHHHHHHHGFGFGHHHHHHHHHHHHHHHHHHHHHGHHHHHHHHHFHHHHHHGHHHHHHHHHHHHHGHGHGHHGGHHHHHHHHGGGGGHHGGGGGGHHGHGGGHHHFHHHHHHHHHHHHHHHGHEGHHHGGEEGFHGHGHHHHHHGHHHGGHHHHGHFHHHGHHGEECFGFFHFHFHFHFEECGGHGHHGGEEF1FGGGGGECF1FFFFFFAAAAA
@M02197:105:000000000-AN6RF:1:1102:10722:12920 1:N:0:1
TGTAGTATAGGCTCCTCCGCTTATTGATATGCTTAAGTTCAGCGGGTAGTCCTACCTGATTTGAGGTCAAATTGTCAGAAGCTGTCTCAAAAGAGACCCTTTAGAAGCTGAACCCCATTTATAAAGCTGCTCTTCACAAATGGCGTAGATAATTATCACACCAGAGCAAGGCAACAAAGGTCCCGCTAATGCATTTCAGGAGAGCCAACTTCTGAGAAGCCCGCATACTCCCACATCCAAGCCTGATCAACAGAAAAAGCTGAAAAGGTTGAGAATTTCATGACACTCAAACAGGCATGCTCCTCGGAATACCAAGGAGCGCAAGGTGCGTCCAAAGATTCGATGACTCAC
+
CCCCCFFFFFFFGGGGGGGGGGGHHHHGHHHHHHHHHHHHHHHGGGGGGHHGHHHHHHFHHHHHGHHHHHHHHHHHHHHHHGHHHHHHHGHHHGHHHGHGHHHHHHHGHHHHHHGGGHHHHHHHHHHHHHHHHHHHHHHGHHHHGGGGGHHHHHHHHHHHHHHHHHHHHHHHHHHHHHHHHHHGGHGHHHHHHHHHHHHHHHHHHHHHHHHHHHHHHHGGGGHHHGGGHGGGHGGGGGGHHHHHHGHHHHHGHHHHGHHGHHHHHHHHHGHHHHHHHHHHHGHHGGHHGGHHHHHHHHHGGGGGGHHHHHHHHHFDGGGGHHGHGGGGGGGGGGGGGGGFFFFFFFCCBCC
@M02197:105:000000000-AN6RF:1:1102:21075:13161 1:N:0:1
TGTAGTATAGGCCCCTCCGCTTATTGATATGCTTAAGTTCAGCGGGTAGTCCTACCTGATTTGAGGTCAAATTGTCAGAAGCTGTCTCAAAAGAGACCCTTTAGAAGCTGAACCCCATTTATAAAGCTGCTCTTCACAAATGGCGTAGATAATTATCACACCAAAGCAAGGCAACAAAGGTCCCGCTAATGCATTTCAGGAGAGCCGACTTCTGAGAAGCCCGCATACTCCCACATCCAAGCCTGATCAACAGAAAAAGCTGAAAAGGTTGAGAATTTCATGACACTCAAACAGGCATGCTCCTCGGAATACCAAGGAGCGCAAGGTGCGTTCAAAGATTCGATGATTCAC
+
CCCCCFFFFFFFCGGGGGGGGGGHHHHHHHHHHHHHHHGGHGHGGGGGGHHHHHHHHHHHHHHHGHHHHHHHHHHHHHHHGHHHHGHHHHHHGGHHGGHHHHHHHHHHHHHHHHGGGHHHHHHHHHHHHHHHHHHHHHGHHHHHGFGGGHHHHHHHHHHHHHHHHHHHHHHHHHHHHHHHHGHHHHGHHHHHHHHHHHHHHGHGHHGHGGHHHHHHHGGGGGHGHHGGHGHHHHFHGGHFHGGHHHHHHHHHGHHHHHHHHHHHHHHHHHHHHHHGHGFGHGHHGFHHGHHHHHGHHHHGGGGGHHHHHHGHHHHGGGGGHHHHGGGGFGGGGGGGEFGFFFFFFFBBBBB
@M02197:105:000000000-AN6RF:1:1102:7364:13265 1:N:0:1
TGTAGTATAGGCTCCTCCGCTTATTGATATGCTTACTTCCTCTAAATGACCAAGATCCTCCGCTTATTGATATGCTTACTTCCTCTAAATGACCAAGATCCTCCGCTTATTGATATGCTTAAGTTCAGCGGGTAGTCCTACCTGATTTGAGGTCAAATTGTCAGAAGCTGTCTCAAAAGAGACCCTTTAGAAGCTGAACCCCATTTATAAAGCTGCTCTTCACAAATGGCGTAGATAATTATCACACCAAAGCAAGGCAACAAAGGTCCCGCTAATGCATTTCAGGAGAGCCGACTTCTGAGAAGCCCGCATACTCCCACATCCAAGCCTGATCAACAGAAAAAGCTGAAAAGGTTGAGAATTTCATGACACTCAAACAGGCATGCTCCTCGGAATACCAAGGAGCGCAAGGTGCGTTCAAAGATTCGATGACTCAC
+
CCCCCFFFFFFFGGGGGFGGGGGHHHHGHHGHHHHHGHHHHHHHHHHHHGHHHHHHHHHHHGGGGFHHEHHHHHHHHHHHHHHHHHHHGHHHHHGHHHHHHHHGGGGGGHHHHHHHHHHHGGGHHHHFHGGG?EGHHHHHHHHFGHHHGHFFHHHHHHHGHHHFHHHHHGHFHFHEFHHFHFHGHGGGHGHHHEHBGHHHGGGHHHHHHHGGHHHFHGGHHGHHHHHHGHGFFGGGFGFGGFFGCEGGHHHHGHGHHHFCDGDFDGGGGCHHGHHHHHHGFHFGHHHGFFGDHHGHHHHHHHHG@/FEDFHHEEHGFFHHHGGGGHHFFFHGHHHHHHHHHHHHHHHHGHHHHHHHHGHHGFHHHHFGGDEGHHHGGGFHHBHEEEA0GGFGD5F5DGHGHGGGGCGHGHGFGGHGFGGFFGGGGFFFBFFFBBBAB
@M02197:105:000000000-AN6RF:1:1102:29234:13626 1:N:0:1
TGTAGTATAGGCTCCTCCGCTTATTGATATGCTTAAGTTCAGCGGGTATCCCTACCTGATCCGAGGTCAACCTTGAAAAATAGGGGGTTTGATGGCAGGACAATTGCACACACTCCGAGCGACAAGATAAACTTACTACGCCACGGAATATGCTATGATCCGCCTTTCAATTTCAGAAGGGAGAATGCTGGCATACTCTTCTTCCACAACCAAGCAAATATGCTTGAGAGGTATTTTATGACGCTCGAACAGGCATGCCTCCCGGAATGCCAGGAGGCGCAATGTGCGTTCAAAGATTCGATGACTCAC
+
CCCCCFFFFFFFGGGGGGGGGGGHHHHHHHHHHHHHHHHHHHHGGGGGHHHHHHHHHHHHHHHGGGGGHHHHHHHHHHHHHHHHHGGFGGGHHHGHHGGGHHHHHHHHHHGGGHHHHGHGHHHGGHHHHHHHHHHHHHHGGGHHHHHGGHHHHHHHHHHHHHGGHGHHHHHHHHHHHHHHGHHHHHGGHHHHHHHHGGGGHHHGGGGHGGGHHHHHHHHGHHHHHHGHHHHHHGGHHGACGGGGHGHHHGGGFEHGF?EGFE3HHHHHGGBGHFFGGFDFGFFECGGGGFFGGGGGGFFFFFFFBBBAB
@M02197:105:000000000-AN6RF:1:1102:10757:13732 1:N:0:1
TGTAGTATAGGCTCCTCCGCTTATTGATATGCTTAAGTTCAGCGGGTAGTCCTACCTGATTTGAGGTCAAATTGTCAGAAGCTGTCTCAAAAGAGACCCTTTAGAAGCTGAACCCCATTTATAAAGCTGCTCTTCACAAGTGGCGTAGATAATTATCACACCAAAGCAAGGCAACAAAGGTCCCGCTAATGCATTTCAGGAGAGCCGACTTCTGAGAAGCCCGCATACTCCCACATCCAAGCCTGATCAACAGAAAAAGCTGAAAAGGTTGAGAATTTCATGACACTCAAACAGGCATGCTCCTCGGAATACCAAGGAGCGCAAGGTGCGTTCAAAGATTCGATGATTCAC
+
AAABBFFBFFFFGGGGGGGGGGGGHHHHHGHGHHGHHHHHHGHGGGEGGHHHHHHHHHHHHHHHGGHHHHHHHGHHHHHHHGHHHHHHGHHHHGHHHGHHHEHHHGGFHFBGHHGGGHFHHHHHHGHHHHHHFGGHHHHHFFHGGGGGFHGHGHHFHHHHFHHFFHHHHHGHHHHHHHGGGHHHGGGGGHHHHHHHHHGFHGHGGHHHGHGFHGGHGGFGGGDGHGGGGGGEGHGFDEG1FHGBFGGFHFGHHHHHF@HHFFGGDFGHF@5FDGDDGBGHHHHGDGHHHHHHHHGHHHHGFE??HHHFHBHHHHBGGEGGHHHHGGGGHGGGGGGGGGGFFFFFFFCCCCC
@M02197:105:000000000-AN6RF:1:1102:23277:13805 1:N:0:1
TGTAGTATAGGCTCCTCCGCTTATTGATATGCTTAAGTTCAGCGGGTAGTCCTACCTGATTTGAGGTCAAATTGTCAGAAGCTGTCTCAAAAGAGACCCTTTAGAAGCTGAACCCCATTTATAAAGCTGCTCTTCACAAATGGCGTAGATAATTATCACACCAAAGCAAGGCAACAAAGGTCCCGCTAATGCATTTCAGGAGAGCCGACTTCTGAGAAGCCCGCATACTCCCACATCCAAGCCTGATCAACAGAAAAAGCTGAAAAGGTTGAGAATTTCATGACACTCAAACAGGCATGCTCCTCGGAATACCAAGGAGCGCAAGGTGCGTTCAAAGATTCGATGATTCAC
+
CCCCCFFFFFFFGGGGGGGGGGGHHHGHCHHGHHHHHHGHHHHGGGEGGHHHHHHHHHGHHHHHGHHHHHHHHHHHHHHHHHHHHHHHHHHHHGHHHGHHHHHHHHHHHHHHHHGGGHHHHHHHHGHGHHHHHHHHHHHHHHHHGGGGGHHHGHHHHHHHGHHHHHHHHHHHHHHHHHFFGHGHGHHGGHHGHHHHHHHHGGHGGHHHGHHHHGHHGGGGGGHHHHGGHGHHHHHGGGHHHHHHHHHHHHHHHHGHHHHFGHHHHHHHGGHHFHHFHGHHHHHHGFHHHHHHHHEFHHHGGGGGHHHHHHHHHHFGGGGGHHHHGGGGHGGGGGGGGGGFFFFFFFBBBAB
@M02197:105:000000000-AN6RF:1:1102:19310:13862 1:N:0:1
TGTAGTATAGGCTCCTCCGCTTATTGATATGCTTAAGTTCAGCGGGTAGTCCTACCTGATTTGAGGTCAAATTGTCAGAAGCTGTCTCAAAAGAGACCCTTTAGAAGCTGAACCCCATTTATAAAGCTGCTCTTCACAAATGGCGTAGATAATTATCACACCAAAGCAAGGCAACAAAGGTCCCGCTAATGCATTTCAGGAGAGCCGACTTCTGAGAAGCCCGCATACTCCCACATCCAAGCCTGATCAACAGAAAAAGCTGAAAAGGTTGAGAATTTCATGACACTCAAACAGGCATGCTCCTCGGAATACCAAGGAGCGCAAGGTGCGTTCAAAGATTCGAT
+
CCCCCFFFFDFFGGGGGGGGGGGHGHHHHHGHHHHHHHHHHHHGGGGGGHHHHHHHHHHHHHHHGHHHHHHHHHHHHHHHHHHHHHHHHHHHHGHHHGHHHHHHHHHHHHHHHHGGGHHHHHHHHHHHHHHHHHHHHHHHHHGHGGGHHHHHHHHHHHHHHHHHHHHHHHHHHHHHHHHHHHHHGHHHHHHHHHHHHHHHHGHGHHHHGHHHHGHHHGGGGGHHHHGGHGHHHHHHGGHHHHHHHHHGHHGHHHHHHHHHHHGHHHHHHHHHHHHFGFHHGHHHFGHHHHFGHHHFHHFFGGGGHHGHGFGHHHHGGGGGHHGGGGGGGGGGFFFFCFFCCCCC
@M02197:105:000000000-AN6RF:1:1102:29556:13972 1:N:0:1
TGTAGTATAGGCTCCTCCGCTTATTGATATGCTTAAGTTCAGCGGGTAGTCCTACCTGATTTGAGGTCAAATTGTCAGAAGCTGTCTCAAAAGAGACCCTTTAGAAGCTGAACCCCATTTATAAAGCTGCTCTTCACAAATGGCGTAGATAATTATCACACCAAAGCAAGGCAACAAAGGTCCCGCTAATGCATTTCAGGAGAGCCGACTTCTGAGAAGCCCGCATACTCCCACATCCAAGCCTGATCAACAGAAAAAGCTGAAAAGGTTGAGAATTTCATGACACTCAAACAGGCATGCTCCTCGGAATACCAAGGAGCGCAAGGTGCGTTCAAAGATTCGATGATTCAC
+
ABBAAFFFFFFFFGGGGGGGGGGGHHFHHHHHHHHHHHHFHHHGGGGGGHHHHHHHHGHHHHHHGFHHHHHHHHGHHEHHHHGHHHHHHHHHHGHFHGHHHHHHHHHGGGHHHHGGGHHHHHHHHHHHHGHHHHHHGHHHGGGHGGGGGHHHHHHHHHHHHHGHHHHHHFFHFHHHHGHG<HGHHHHHGHHHHHHHHHHHHGHGGHGGHGHHGHHHGGGGGGGGGHGGGGGHGHHGGGGHFHHGHGHHHHGHHGFHHFGHHHGHHHFFFHFFHHEHHHHHGHHHHGFHHGAGHHHHHGHGGEGGHHHFGF3HFHHFGGGGF5CGGGGGHFGGGGFGGFGFFFFFFBAAAAA
@M02197:105:000000000-AN6RF:1:1102:11473:13998 1:N:0:1
TGTAGTATAGGCTCCTCCGCTTATTGATATGCTTAAGTTCAGCGGGTAGTCCTACCTGATTTGAGGTCAAATTGTCAGAAGCTGTCTCAAAAGAGACCCTTTAGAAGCTGAACCCCATTTATAAAGCTGCTCTTCACAAATGGCGTAGATAATTATCACACCAAAGCAAGGCAACAAAGGTCCCGCTAATGCATTTCAGGAGAGCCGACTTCTGAGAAGCCCGCATACTCCCACATCCAAGCCTGATCAACGGAAAAAGCTGAAAAGGTTGAGAATTTCATGACACTCAAACAGGCATGCTCCTCGGAATACCAAGGAGCGCAAGGTGCGTTCAAAGATTCGATGATTCAC
+
ACCBCFFFFFFFGGGGGGGGGGGHHHHHHHHHHHHHHHHHHHHGGGGGGHHHHHHHHHHHHHHHGHHHHHHHHHHHHHHHHHHHHHHHHHHHHGHHHGHHHGHHHHHGHHHHHHGGGHHHHHHHHHHHHHHHHHHHHGGHHHHHGGGGGHHHHHHHHHHHHHHHHHHHHHGHHHHHHHHGGHHHHGHHGHHHHHHHHHHHGGHGHHGFGHHGHGHHHGGGGGGHHHGGHGHGGGGHGGHGHHGHHHEGHHGHGHHHGHHHHHHFHHHFHHHHHHHFGHGGHHHHGGHHFGBHHHHHHHGGGGGGHGHGHHFGHHHGDGGGHHGGGGGGGGGGGGGGGGGFFFFFFFBACBA
@M02197:105:000000000-AN6RF:1:1102:13667:14355 1:N:0:1
TGTAGTATAGGCTCCTCCGCTTATTGATATGCTTAAGTTCAGCGGGTATCCCTACCTGATCCGAGGTCAACCATAGAAAATTGGGGGTTAATGGCAAGCATCCATCGGGACTCTATAGCGAGAGAATTTACTACGCTTAGAGCCAGATGGCACCGCCACTGATTTTAAGGGCTGCCAGACGGCAGGCCCCAACACCAAGCTGAGCTTGAGGGGTTATAATGACGCTCGAACAGGCATGCCCCCCGGAATACCAAGGGGCGCAATGTGCGTTCAAAGATTCGATGACTCAC
+
CCBBCFFFFFFFGGGGGGGGGGGHHHHHHHGHHHHHHFGFHHHGGGGGHHHHHHHH;HH<HHH9GG:;HHHHG<H:HHGHH+HHHGGGGG:HHHHH99HHHHHH<<GGG:GHHHHH<HHGGGG9G9HHHHH<;H:9GG:HHHH;HH:HHHHHHGGGGGGHHGHHHHHHGHHGHGGHHHHGGGGGGGGGGGGHGGGHGGHHHHFGHGHGFGHHHHGHHHHGGGGGHHGHHHHHHHGHGGGGGGGHHHHGGHHHHGGGGGGHGHHGGGGHGGGGGGGGGGFFFFFFFBAAAA
@M02197:105:000000000-AN6RF:1:1102:25316:14674 1:N:0:1
TGTAGTATAGGCTCCTCCGCTTATTGATATGCTTAAGTTCAGCGGGTAGTCCTACCTGATTTGAGGTCAAATTGTCAGAAGCTGTCTCAAAAGAGACCCTTTAGAAGCTGAACCCCATTTATAAAGCTGCTCTTCACAAATGGCGTAGATAATTATCACACCAAAGCAAGGCAACAAAGGTCCCGCTAATGCATTTCAGGAGAGCCGACTTCTGAGAAGCCCGCATACTCCCACATCCAAGCCTGATCAACAGAAAAAGCTGAAAAGGTTGAGAATTTCATGACACTCAAACAGGCATGCTCCTCGGAATACCAAGGAGCGCAAGGTGCGTTCAAAGATTCGATGACTCAC
+
ABBBBFFFFBFFGGGGGGGGGGGHFHHHHGGHHHHHHHHHHHHGGGGGGHHHGHHHHHGHEHFHGFHHHHGHHHHHHHHHHHHHGHGHGHGHHGHHGGHHHHHHHHHHHHHHHHGGC:HHGHHHHHHHGHFHHHHFHHHHHHHHGGGGGHHHHHHHHHHHHHHHGHHHHGGFHHHHHHHHHGGHGHHGHHHHHHHHHHEHHEHGHHGGHHHGHHHHHGGGGGHHGGGGGFHGHHGFGEGFE3BFFEGHHHFGHHHGHHHHHFHHGGHHHHHHHGGDHFHFDBHHFGHHFHFHHFHHHHHGGGGGHFBGBHGHFGBDFGGGHGGHGGGFCGG5GGGGGGFFBFFFFFBBBBB
@M02197:105:000000000-AN6RF:1:1102:28975:15242 1:N:0:1
TGTAGTATAGGCTCCTCCGCTTATTGATATGCTTAAGTTCAGCGGGTAGTCCTACCTGATTTGAGGTCAAATTGTCAGAAGCTGTCTCAAAAGAGACCCTTTAGAAGCTGAACCCCATTTATAAAGCTGCTCTTCACAAATGGCGTAGATAATTATCACACCAAAGCAAGGCAACAAAGGTCCCGCTAATGCATTTCAGGAGAGCCGACTTCTGAGAAGCCCGCATACTCCCACATCCAAGCCTGATCAACAGAAAAAGCTGAAAAGGTTGAGAATTTCATGACACTCAAACAGGCATGCTCCTCGGAATACCAAGGAGCGCAAGGTGCGTTCAAAGATTCGATGATTCAC
+
BBBBBFFFFFFBFFGGFGFGGGGHHHHHHHHGHHGHHHHHCHHGGGGGGFFHHGFHHHHHHHHHGHGHEHGHHHHHHGHHHHHHHHGHHHGHHGHGHGHGHHFHHHHHHFHHHHGGGGGHHHHGFFFHHHHFHHHHHHHFGGGEDGGGGHHHHHGGDGHHHHHHHGHHHHHHHHHHHHHGHGGHFHHGHHHHHHHHHHHHHGGGHHGGHHGGGHHHHGGGGGHHHHFGHGGHGGHFGGHHHEHGHHFHHHHHFHFHHGFGFHHHHHEFGHHHHHHHHFHHHHHHGGFHHFGFHHHHHHHGGGGGHGHHHHGHHGCGGGGGHHGHEEEEB4GCGGGGEGFCBBFFFF?ABAA
@M02197:105:000000000-AN6RF:1:1102:20986:15460 1:N:0:1
TGTAGTATAGGCTCCTCCGTTTATTGATATGCTTAAGTTCAGCGGGTAGTCCTACCTGATTTGAGGTCAAATTGTCAGAAGCTGTCTCAAAAGAGACCCTTTAGAAGCTGAACCCCATTTATAAAGCTGCTCTTCACAAATGGCGTAGATAATTATCACACCAAAGCAAGGCAACAAAGGTCCCGCTAATGCATTTCAGGAGAGCCGACTTCTGAGAAGCCCGCATACTCCCACATCCAAGCCTGATCAACAGAAAAAGCTGAAAAGGTTGAGAATTTCATGACACTCAAACAGGCATGCTCCTCGGAATACCAAGGAGCGCAAGGTGCGTTCAAAGATTCGATGATTCAC
+
CCDDCFFFFFFFGGGGGGGGGGHHHHHHHHGHHHHHHHHHHHHGGGGGGHHHHHHHHHHHHHHHGGHHHHHHHHHHHHHHGHHHHHHHHHHHHGHHHGHHHHHHGHHHHHHHHHGGGHHHHHHHHHHHHHHHHHHHHHHHHHHHGGGGGHHHHHHHHHHGHHHHHHHHHHHHHHHHHHGGHHHHHHGHGHHHHHHHHHHHHGHGGHHHHHHHHHHHHGGGGGHHHHGGHGHHHGHHGGHHGEHEGHHHHHHHHHHHHHHHHHHHHHHHHHHHHHGHGBHHGHHGBGFHHHHHHHGHHHHGGGGFFGHHHHHHGHHGGGGGHHHHGGGGHGGGGGGGGGGFFFFFFFCCCCC
@M02197:105:000000000-AN6RF:1:1102:16076:15400 1:N:0:1
TGTAGTATAGGCTCCTCCGCTTATTGATATGCTTAAGTTCAGCGGGTAGTCCTACCTGATTTGAGGTCAAATTGTCAGAAGCTGTCTCAAAAGAGACCCTTTAGAAGCTGAACCCCATTTATAAAGCTGCTCTTCACAAATGGCGTAGATAATTATCACACCAAAGCAAGGCAACAAAGGTCCCGCTAATGCATTTCAGGAGAGCCGACTTCTGAGAAGCCCGCATACTCCCACATCCAAGCCTGATCAACAGAAAAAGCTGAAAAGGTTGAGAATTTCATGACACTCAAACAGGCATGCTCCTCGGAATACCAAGGAGCGCAAGGTGCGTTCAAAGATTCGATGACTCAC
+
CCCCCFFFFFFFGGGGGGGFGGFGGHHHGGHHHGHHHHHHHHHGGGGGGHHHHHHHHHHHHHHGGHFHHHHHHHHGHHHHHHHHHHHHHHHHHGGFHGHHHHHGHHHHHHHHHHGGGHHHHHHHHHHHHGHHHHHHHHHHHGHHGGGGGHHHHHHHHHHHHHHHHHHHHHHHHHHHHHGHHHGHEHGGHHHHHHHHHHHHHGHGGHHHHHGGGHGHHGGGGGGHHGGGGGGHGGHFGGHHHFFGHHGHHHHHHHHHHHHHHGHFFGHHGHHHHFHGHHHHHGHHHGGHHHGBHFHFGHGCFGGGHGHHHHHHHGBGE2GGHGGHCGGGFGGGGGFGEBGFFFFFFFBBBBB
@M02197:105:000000000-AN6RF:1:1102:23069:16053 1:N:0:1
TGTAGTATAGGCTCCTCCGCTTTTGATATGCTTAAGTTCAGCGGGTAGTCCTACCTGATTTGAGGTCAAATTGTCAGAAGCTGTCTCAAAAGAGACCCTTTAGAAGCTGAACCCCATTTATAAAGCTGCTCTTCACAAATGGCGTAGATAATTATCACACCAAAGCAAGGCAACAAAGGTCCCGCTAATGCATTTCAGGAGAGCCGACTTCTGAGAAGCCCGCATACTCCCACATCCAAGCCTGATCAACAGAATAAGCTGAAAAGGTTGAGAATTTCATGACACTCAAACAGGCATGCTCCTCGGAATACCAAGGAGCGCAAGGTGCGTTCAAAGATTCGATGATTCAC
+
CCCCCFFFFFFFFGGGGGGGGGGHHGHHHHHHHHHHHHHHHHGGGGGGHHHHHHHHHHHHHHGGHFHHHHHHHHHHHHHHHHHHHHHHHHHHGHHHGHHHHHHHHGHHHHHHHGGGHHHHHHHHHHHHHHHHHHHHHHGHHHGGGGGGHHHHHHHGHHHHHHHHHHHHHHHHHHHHHHHGGHHGGGGHHHHHHHHHHHHHGHGHHHHHGHHGHHHHGGGGGHHHHGGHGHHHHGHGGHGHGHHHHHHHHHHHHHHGHHHHHHHGHHHHHHHHHFHFHHHHHHHGGHHHHHHHHHFFHHGFGGGHHHHHGHHHHHGEF?GHHHHGGGGHGGGGGGGGGGFFFFFFFCBBAB
@M02197:105:000000000-AN6RF:1:1102:3635:16269 1:N:0:1
TGTAGTATAGGCTCCTCCGCTTATTGATATGCTTAAGTTCAGCGGGTATCCCTACCTGATCCGAGGTCAACCTTGAAAAATATGGGGTTTGATGGCAGGACAATTGCACACACTCCGAGCGACAAGATAAACTTACTACGCCACGGAATATGCTATGATCCGCCTTTCAATTTCAGAAGGGAGAATGCTGGCATACTCTTCTTCCACAACCAAGCAAATATGCTTGAGAGGTATTTTATGACGCTCGGACAGGCATGCCTCCCGGAATGCCAGGAGGCGCAATGTGCGTTCAAAGATTCGATGATTCAC
+
BCBBCFFFFFFFGGGGGGGFGGGHHHHHGHHHHHHHHHHHHHHGGGGGHGHHHFHHHGFHHGHGGGGFHHHGHHHHHHHHHGHHHHGFFGGHHHHHHGGGHHHHGHHHFFGGGHHHEGGGHHHGGHHHGHHHHHHHHHHGGGGHHGHGHHGHHHHHGHHHHHGHGHHHHHHHHHGHHHHHGHGHHHHHHHHGHHGGHGHHHHHGGGGGHGHHGHHHGHHHHHHHHHHHHFHHHFGFFHFGGGGGGGGHHFHGBHHFEAAECEHHHGGHCFFFECGGEFGCHHEEGEAGGGGGGGAFFBFFFFFFBBBBB
@M02197:105:000000000-AN6RF:1:1102:8007:16391 1:N:0:1
TGTAGTATAGGCTCCTCCGCTTATTGATATGCTTAAGTTCAGCGGGTATCCCTACCTGATCCGAGGTCAACCTTGAAAAATAGGGGGTTTGATGGCAGGACAATTGCACACACTCCGAGCGACAAGATAAACTTACTACGCCGCGGAATATGCTATGATCCGCCTTTCAATTTCAGAAGGGAGAATGCTGGCATACTCTTCTTCCACAACCAAGCAAATATGCTTGAGAGGTATTTTATGACGCTCGAACAGGCATGCCTCCCGGAATGCCAGGAGGCGCAATGTGCGTTCAAAGATTCGATGACTCAC
+
CCDDCFFFFFFFGGGGGGGGGGGHHHHHHHHGHHHHHHHHHHHGGGGGHHHHHHHHHHHHHHHGGGGHHHHHHHHHHHHHHHHHHGGFGGGHHHHHHGGGHHHHHHHHHHHGGHHHGGGGGGGGFHHHHHHHHHHHHHHGGGGGHGHHHHHHHHHHHHGHHHHHHHGHHHGGHHHHHHGHGHGHHHGHGHHGHGFGFHHFGHHGFFGHHGHGHHHGHHHHGHHGHHHHGHHHGFHGBHGGGGGHHGHHGFHHHHHGGGGFGGGGHFFFCHGHHGGFF2HHHHGGGGHGGGGGGGGGGFFFFFFFCCCCC
@M02197:105:000000000-AN6RF:1:1102:8879:16416 1:N:0:1
TGTAGTATAGGCTCCTCCGCTTATTGATATGCTTAAGTTCAGCGGGTAGTCCTACCTGATTTGAGGTCAAATTGTCAGAAGCTGTCTCAAAAGAGACCCTTTAGAAGCTGAACCCCATTTATAAAGCTGCTCTTCACAAATGGCGTAGATAATTATCACACCAAAGCAAGGCAACAAAGGTCCCGCTAATGCATTTCAGGAGAGCCGACTTCTGAGAAGCCCGCATACTCCCACATCCAAGCCTGATCAACAGAAAAAGCTGAAAAGGTCGAGAATTTCATGACACTCAAACAGGCATGCTCCTCGGAATACCAAGGAGCGCAGGGTGCGTTCAAAGATTCGATGATTCAC
+
BBBBAFFFFFFFGGGGGGGGGGGHHHHHHHHHGHGHGHHHHHHGGGGGGHHHGHHHHEHHHHHHEHHGHHHHHHHGHHHHGEHHHHHHHHFHFGFHHGHGHHHHGHHHGHFHHFGGGHHHFHHGHGGGHHHHHHFHHHHGFHHGGFGGGHHHHHGHHHHHHHHHFHHHHHGHHHHHHHFFHHHHHHHHGHHHHHHHHHHHFGHGHGF@CCGHHGHGGGGFGGGHHHGGHGGGGGHGGGHFHHHHHEHHGHHFFEHHHBEGDFHHHGGGHGGHHHHHFGHHHHHHHGHHHHFHHHHHHGHGGFCGHHFFD53CHHGAE?EFHGF2EGEGHGFGGGGGGGGFFFFFFFBBBBA
@M02197:105:000000000-AN6RF:1:1102:6416:16980 1:N:0:1
TGTAGTATAGGCTCCTCCGCTTATTGATATGCTTAAGTTCAGCGGGTATCCCTACCTGATCCGAGGTCAACCTTAAAAAAATTAGGGGTTGCTGGCAAGTAGACCTACCGGACTCAATCGCGAGGAGTATTACTACGCGTAGAGCCGACAGGCACCGCCACTGATTTTAGGGGCCGCGAAACCGCGAACCCCAATACCAAGCGAGAGCTTGAGTGGTTATAATGACGCTCGAACAGGCATGCCCCCCGGAATACCAGAGGGCGCAATGTGCGTTCAAAGATTCGATGACTCAC
+
BCCCCFFFFFFFGGGGGGGGGGGHHHHHHGHHHGHHHHHGHHHGGGGGHHHHFHHHHHH;H:HGG/9HH:::<<HHHGH:G<<0HGHGG:EH.H:GH;G;EH<HH<<HHG:GG:HH<<HG:G9GGG9H;HH;G;HHG9:FGG;HH:GGGGG:GHHGGGGGGGGGGGGGFFGGGGGGGFFGFGGGGGFFGHHHHHHHGGGGFGFFFHHHFGHHGHHFHGFFGGFFFFGHHDEHHHHHHHGGFCGFGGHHHHHGHHHHHGGGGGHHHHGCGGGGGGGGBGGGGBFFFFFFBBBBB
@M02197:105:000000000-AN6RF:1:1102:10086:17063 1:N:0:1
TGTAGTATAGGCTCCTCCGCTTATTGATATGCTTAAGTTCAGCGGGTAGTCCTACCTGATTTGAGGTCAAATTGTCAGAAGCTGTCTCAAAAGAGACCCTTTAGAAGCTGAACCCCATTTATAAAGCTGCTCTTCACAAATGGCGTAGATAATTATCACACCAAAGCAAGGCAACAAAGGTCCCGCTAATGCATTTCAGGAGAGCCGACTTCTGAGAAGCCCGCATACTCCCACATCCAAGCCTGATCAACAGAAAAAGCTGAAAAGGTTGAGAATTTCATGACACTCAAACAGGCATGCTCCTCGGAATACCAAGGAGCGCAAGGTGCGTTCAAAGATTCGATGATTCAC
+
BBBBBFFFFFFFGGGGGGGGGGGHHGHHHHHHHHHGHHHGHHHGGGFGGHGHHHHHHHHHHHHGGHHHHGHHHGHHHHHHHHHHHHHHHHHHHGHHHGHHHHHHHHHHHHHHHHGGGHHHHHHHHHHHHHHHHHHHHHHHHHHHGGGGGHHHHHHHHHHHHHHHHHHHGHHHHHHHHHHHHGHHHGHHHHHHHHHHHHHHHGHGHHHHGHHHHHHHHGGGGGHHGGGGGGGGGHHHGGHHHHGGHHGHHHGHHHHHHHHGHHHHHHHHHHGHHHGHHHHHHHHHHGHGHHHHHHHHHHGGGGFGHHHHHGFHGHHGGGGGHHHHGGGGHGGGGGGGGGGBFFFFFFBBBBB
@M02197:105:000000000-AN6RF:1:1102:19591:17181 1:N:0:1
TGTAGTATAGGCTCCTCCGCTTATTGATATGCTTAAGTTCAGCGGGTAGTCCTACCTGATTTGAGGTCAAATTGTCAGAAGCTGTCTCAAAAGAGACCCTTTAGAAGCTGAACCCCATTTATAAAGCTGCTCTTCACAAATGGCGTAGATAATTATCACACCAAAGCAGGGCAACAAAGGTCCCGCTAATGCATTTCAGGAGAGCCGACTTCTGAGAAGCCCGCATACTCCCACATCCAAGCCTGATCAACAGAAAAAGCTGAAAAGGTTGAGAATTTCATGACACTCAAACAGGCATGCTCCTCGGAATACCAAGGAGCGCAAGGTGCGTTCAAAGATTCGATGACTCAC
+
BCACBFFFFFFFGGGGGGGGGGGHHHHHHHHHHHHHHHHHHHHGGGGFGHHHHHHHHHHHHHHHGHHHHHHHHHHHHHHHHHHHHHHHHHHHHGHHHGHHHHHHHHHHHHHHHHGGGHHHHHHHHGHHHHHHHHHGHHHHHHGHGGGGGHHHHGHHHHHHHHHGHHHHHHHHGHHHHHHHGGGHHGHGHHHHHHHHHHHHHGHGHHHHHGHHHHHHHGGGGGHHHHGGHGHHGHHHGGHHFEHHHHHHHHHHHHHHHHHHGHGGFHHEHHHHGHGHGHHGHHHHGGHHHHHHFHGHHHHGECGGHHHHGHFGHHGGGGGCHHHHGGGGHCGGGGGGGGGFFFFFFF@BBBB
@M02197:105:000000000-AN6RF:1:1102:18326:17381 1:N:0:1
TGTAGTATAGGCTCCTCCGCTTATTGATATGCTTAAGTTCAGCGGGTATCCCTACCTGATCCGAGGTCAACCTTGAAAAAATTGGGGGTTGACGGCTGGACTATCACACACACCATGCGAAAAGATAATCTTACTACGCCTGGGGATATGAGATCATCCGCCTTTGAATTTCAGAAGGGAGAATGCAAGCAAACTCATCTTCCAAGACCAAGCAAATCTGCTTGAGAGGTATTTAATGACGCTCGAACAGGCATGCCTCCCGGAATACCAGGAGGCGCAATGTGCGTTCAAAGATTCGATGACTCAC
+
BBBBBDFFFFFFGGGGGGGGCEGHGHHHHHHHFHHHHHHCHHHGEGGEHHHHHHHHHHHHHFHGGGGHHHHHHHGHHGGHGHHGHGGGEGGHGGGGGGGHHHCGHHHHHGGDGGHHHHGGGGHHGHHFGHHHHHHHHHGGGHHGGGGHHHHHHHGHHHHGGGGGHHHHFHHHHHGHHGGGHHGHGGGGGGGFGGGGGGGGGGHGGGGFGGFFFFFFHFGHFHGFFGHHHHFGHHHFEE?0?GFB5EHHGF313GGCGEE2FFD5553CHHGDCGCGGEBFEA2?AAAEGGFG?CFFBFFFFFA>>>3
@M02197:105:000000000-AN6RF:1:1102:17744:17586 1:N:0:1
TGTAGTATAGGCTCCTCCGCTTATTGATATGCTTAAGTTCAGCGGGTAGTCCTACCTGATTTGAGGTCAAATTGTCAGAAGCTGTCTCAAAAGAGACCCTTTAGGAGCTGAACCCCATTTATAAAGCTGCTCTTCACAAATGGCGTAGATAATTATCACACCAAAGCAAGGCAACAAAGGTCCCGCTAATGCATTTCAGGAGAGCCGACTTCTGAGAAGCCCGCATACTCCCACATCCAAGCCTGATCAACAGAAAAAGCTGAAAAGGTTGAGAATTTCATGACACTCAAACAGGCATGCTCCTCGGAATACCAAGGAGCGCAAGGTGCGTTCAAAGATTCGATGATTCAC
+
BBBBBFFFFFFFGGGGGGGGGGGHHHHHHHHHHHHHHGGHHHHGGGGGGHHHHHHHHHHHHHHHGHHHHHHHHHHHHHHHHHHHHHHHHHHHHGHHHGHHHHHGHHHHHHHHHHGGGHHHHHHHHHHHHHHHHHHHHHHHHHHHGGGGGHHHHHHHHHHHHHHHHHHHHHHHHHHHHHHHGHHHGGGGHHHHHHHHHHHHHGHGHHHGHGHGGHHHHGGGGGHHHHGGHGHHHHHHGGHHGHFGHHHHHHHHHHGHHHHHHHHHHHHHHHHHHGFBHEHHHHHFHGHHGHHHGHHHHHGGGGEGFHHHHHHHGHHGGGGGHHHHGGGGHGGGGGGGGGGFFFFFFFABBBB
@M02197:105:000000000-AN6RF:1:1102:3644:17874 1:N:0:1
TGTAGTATAGGCTCCTTCGCTTATTGATATGCTTAAGTCCAGCGGGTAGTCCTACCTGATTTGAGGTCAAATTGTCAGAAGCTGTCTCAAAAGAGACCCTTTAGAAGCTGAACCCCATTTATAAAGCTGCTCTTCACAAATGGCGTAGATAATTATCACACCAAAGCAAGGCAACAAAGGTCCCGCTAATGCATTTCAGGAGAGCCGACTTCTGAGAAGCCCGCATACTCCCACATCCAAGCCTGATCAACAGAAAAAGCTGAAAAGGTTGAGAATTTCATGACACTCAAACAGGCATGCTCCTCGGAATACCAAGGAGCGCAAGGTGCGTTCAAAGATTCGATGATTCAC
+
ACAABFFFFFFFGGGGGGGGGGGHHHHHHHHHHHHHHHHHHGHGGGGGGHHGHHHHHHHHHHHHGHHHHHHHHHHHHHHHHHGHHHHHHHHHHGHGGGHHHHHHHHHHHHHHHGGGGHHHHHHHHHHGHHHHGHHGHHHHHHHHGGGGGHHGHHHHHHHFHHHHHHHHHHGHHHHHHFHHFHGFHGHHHHHHHHHHHHHHHGHGGHHGHGGGGHHHHGGGGGHHGGGGGGGHHHHGGGHGHGHHHHHHHHHHHGHHFFHHGFHGHHHHHHHHHHHGHFHHHHHHGGGHHHHHFFFGGHGGGGGGFHFHHHGHFHHDGGGGHHHGGCC?GGGGGGGGGGFFFFBFFFBAAAA
@M02197:105:000000000-AN6RF:1:1102:4581:18100 1:N:0:1
TGTAGTATAGGCTCCTCCGCTTATTGATATGCTTAAGTTCAGCGGGTATCCCTACCTGATCCGAGGTCAACCTTGAAAAAATTGGGGGTTGACGGCTGGACTATCACACACACCATGCGAAAAGATAATCTTACTACGCCTGGGGATATGAGATCATCCGCCTTTGAATTTCAGAAGGGAGAATGCAAGCAAACTCATCTTCCAAGACCAAGCAAATCTGCTTGAGAGGTATTTAATGACGCTCGAACAGGCATGCCTCCCGGAATACCAGGAGGCGCAATGTGCGTTCAAAGATTCGATGATTCAC
+
BBBBBFFFFBFFBGGGGGGGGGGHHHHHHHHHHHHGHHHGHHHGGGGGHHHHHHHHHHHGEHHGGGGHFHHHHHHGHGHFFHHHHHGGGGGHHGGGGGGHHHHHHHGGHGGGHGHHHGGHHHHHHHHHHHHHHHHHHGGGHHHGHGGGHHHHHHGGHHHHGGGHHHHHHHHHFHHFHGHHHHHHHHHGHEHHHGGHHHHHHHHGHHHGHGHHGHGHHHGHFFHHGFFFHHGFGFFFGGGGGHGGHHHGHHHHHGCGECGGHHHHHHGGHHDEEGE?GFGGGGGGHGGGGCGGGGGFFFFFFFCCBAC
@M02197:105:000000000-AN6RF:1:1102:11470:18254 1:N:0:1
TGTAGTATAGGCTCCTCCGCTTATTGATATGCTTAAGTTCAGCGGGTATCCCTACCTGATCCGAGGTCAACCTTGAAAAAATTGGGGGTTGACGGCTGGACTATCACACACACCATGCGAAAAGATAATCTTACTACGCCTGGGGATATGAGATCATCCGCCTTTGAATTTCAGAAGGGAGAATGCAAGCAAACTCATCTTCCAAGACCAAGCAAATCTGCTTGAGAGGTATTTAATGACGCTCGAACAGGCATGCCTCCCGGAATACCAGGAGGCGCAATGTGCGTTCAAAGATTCGATGACTCAC
+
CDDCBFFFFFFFGGGGGGGGGGGHHGHHHHHHHHHHHHHHHHHGGGGGHHHHHHHHHHHHHHHGGGGHHHHHHHHGHHHHGHHHHHGGGGGHHGGGGGGHHHHHHGHHHGHHHGHHGHHHHHHHHHHHHHHHHHHHHHGGHHHHHHHHHHHHHHHHHHHGHHHHHHHHHHHHHHHHHHHHGHHHHHHGHHHHGHHHHHHHHHHHHGGGHHHHHHHHHHHHGHHHHHHHHHHHHHHHGGGGGHHGHFHEFHGHHGGGGGGGHHGHHBHHHHGGGGGGHFHHGGGGHGGGGGGGGGGFFFFFFFBCCBC
@M02197:105:000000000-AN6RF:1:1102:12060:18256 1:N:0:1
TGTAGTATAGGCTCCTCCGCTTATTGATATGCTTAAGTTCAGCGGGTAGTCCTACCTGATTTGAGGTCAAATTGTCAGAAGCTGTCTCAAAAGAGACCCTTTAGAAGCTGAACCCCATTTATAAAGCTGCTCTTCACAAATGGCGTAGATAATTATCACACCAAAGCAAGGCAACAAAGGTCCCGCTAATGCATTTCAGGAGAGCCGACTTCTGAGAAGCCCGCATACTCCCACATCCAAGCCTGATCAACAGAAAAAGCTGAAAAGGTTGAGAATTTCATGACACTCAAACAGGCATGCTCCTCTGAATACCAAGGAGCGCAAGGTGCGTTCAAAGATTCGATGATTCAC
+
CCCCCFFFFFFFGGGGGGGGGGGHHHHHHHHHHHHHHHHHHHHGGGGGGHHHHHHHHHHHHHHHGHHHHHHHHHHHHHHHHHHHHHHHHHHHHGHHHGHHHHHHHHHHHHHHHHGGGHHHHHHHHHHHHHHHHHHHHHHHHHHHGGGHHHHHHHHHHHHHHHHHHHHHHHGHHHHHHHHHHHHHHHHHHHHHHHHHHHHHHGHGHHGHHHHHGHHHHGGGGGHHHHGGHGHHHHHHGGHHHHHHHHHHHHGHHHHHHHHHHHHHHHHHHHHHHHHGHHHHHHHHGGHHHHHHFHGHHHHCHGHGHHHHFGGGHHHGGGGGHGHHGGGGHGGGGGGGGGGFFFFFFF@BBBB
@M02197:105:000000000-AN6RF:1:1102:21978:18082 1:N:0:1
TGTAGTATAGGCTCCTCCGCTTATTGATATGCTTAAGTTCAGCGGGTATCCCTACCTGATCCGAGGTCAACCTTTGAAATATTTAGGGTTATTGGCAAGCCTCCACCAGGACTCTGTAGCGAGAAGAATTACTACGCTTAGAGCCTGGCAGCACCGCCACTGATTTTGAGGCCCGCCCAGAGGCGAAAAGCCCAAGACCCAGCAAGCTGGATTGGTTTAAATGACGCTCGAACAGGCATGCCCCTCGGAATGCCAAGGGGCGCAATGTGCGTTCAAAGATTCGATGATTCAC
+
CDCDCFFFFFFFGGGGGGGGGGGHHHHHHHHHHHHHHHHHHHHGGGGGHHHHHHHHHH;<HHG:G8GHHGH9HHFHFHHHHHHHHHHGHHHHHHHHHHGHG<HHHHH9HGHHHHHH9HHHGG8GGHHHHH;HHHHGG8GGHHHHHHHHHHGGHHHGGGGHHHHHHHHHGGHGGGHHHHGHGHGGHGHHGHHGHGHHHGHHHHHHHHHHHHHHHHHFHGHHHGGGFGFHGHHHHHHHHHGGGGGGGHHHHHHHHHHHFGGGGHGHHGGGGHGGGGGGGGGGFFFFFFFBBCCC
@M02197:105:000000000-AN6RF:1:1102:4876:18677 1:N:0:1
TGTAGTATAGGCTCTCCGCTTATTGATATGCTTACTTCCTCTAAATGACCAAGATCCTCCGCTTATTGATATGCTTACTTCCTCTAAATGACCAAGATCCTCCGCTTATTGATATGCTTAAGTTCAGCGGGTATCCCTACCTGATCCGAGGTCAACCTTGAAAAATAGGGGGTTTGATGGCAGGACAATTGCACACACTCCGAGCGACAAGATAAACTTACTACGCCACGGAATATGCTATGATCCGCCTTTCAATTTCAGAAGGGAGAATGCTGGCATACTCTTCTTCCACAACCAAGCAAATATGCTTGAGAGGTATTTTATGACGCTCGAACAGGCATGCCTCCCGGAATACCAGGAGGCGCAATGTGCGTTCAAAGATTCGATGATTCAC
+
A3ABA5DFFBDFGFFCBEGCGGHHHFGFHGFHHGHHFHHHCHGHHFFGDGBFGFGHHGHHFFGG1FGB5GGDHGHHFFHFHGHHHFHHHHEFHHHEHHHGHHFFGEEDB4FGF4FDDGHHGHHDHFHGGCGEGGHEHHHGFH??FGHHG/D<FGHHFGHH1FGFFC<GEGA?>CDDHDGFGC<BEGHBFGFFHHFHGGG@FGAHGHHFHFFGBGFFGGHFGFGGFCCDFBDFEFFGBHGHHGCC@CAHGFG1GHGD2GBHGFHGHHGHHF0FGEFGFF2GAFEG0F1G?GEEGBFCFHHHFHFG1GGHFHFFF11HG@1B2FFE/>EE0/FGBB1DCF0E/CEE///02GGGB10F0CGEEECGGGDGEEGG11GEF3311F1FDFFFFA1>>1
@M02197:105:000000000-AN6RF:1:1102:13244:18764 1:N:0:1
TGTAGTATAGGCTCCTCCGCTTATTGATATGCTTACTTCCTCTAAATGACCAAGATCCTCCGCTTATTGATATGCTTACTTCCTCTAAATGACCAAGCAAAGATTCGATGATTCAC
+
HGHHHHHHHGHFGGGGGGHHGHGHHHHHHHHHHHHHHHHHHHHHHHHHHHHHHHHHHIIHHHGHGHHHHHHHHHHHHHHHHHHHHHHHHHHHHHHHHGHHHHHHHHGHHGHHHHHH
@M02197:105:000000000-AN6RF:1:1102:16615:18856 1:N:0:1
TGTAGTATAGGCTCCTCCGCTTATTGATATGCTTAAGTTCAGCGGGTAGTCCTACCTGATTTGAGGTCAAATTGTCAGAAGCTGTCTCAAAAGAGACCCTTTAGAAGCTGAACCCCATTTATAAAGCTGCTCTTCACAAATGGCGTAGATAATTATCACACCAAAGCAAGGCAACAAAGGTCCCGCTAATGCATTTCAGGAGAGCCGACTTCTGAGAAGCCCGCATACTCCCACATCCAAGCCTGATCAACAGAAAAAGCTGAAAAGGTTGAGAATTTCATGACACTCAAACAGGCATGCTCCTCGGAATACCAAGGAGCGCAAGGTGCGTTCAAAGATTCG
+
CCCCCFFFFFFFGGGGGGGGGGGHHGHHHHHHHHHHHHHHGHHGGGGGGHHHHHHHHHHGHHHHGHHHHHHHHHHHHHHHHHHHHHHHHHHHHGHHHGHHHHHHHHHHHFHHHHGGGHHHHHHHHHHHHHHHHHHHHHHHHHHHGHHHHHHHHHHHHHHHHHHHHHHHHHHHHHHHHHHHGHHHHHHHGHHHHHHHHHHHHGHGHHHHHHHHHHHHHGGGGGHHGGGGHGHHHHHHGGHGHGHHGHHHHHHHHHHHHGHHHHHHHHHHHHHGHHHHHHHHHHGGFGGHHHGHHHHHHHHGGGGGHHHHHHHGHHHGGGGFGGFGGGGGGGFFFFFFCCBBAB
@M02197:105:000000000-AN6RF:1:1102:19438:18808 1:N:0:1
TGTAGTATAGGCTCCTCCGCTTATTGTTATGCTTAAGTTCAGCGGGTAGTCCTACCTGATTTGAGGTCAAATTGTCAGAAGCTGTCTCAAAAGAGACCCTTTAGAAGCTGAACCCCATTTATAAAGCTGCTCTTCACAAATGGCGTAGATAATTATCACACCAAAGCAAGGCAACAAAGGTCCCGCTAATGCATTTCAGGAGAGCCGACTTCTGAGAAGCCCGCATACTCCCACATCCAAGCCTGATCAACAGAAAAAGCTGAAAAGGTTGAGAATTTCATGACACTCAAACAGGCATGCTCCTCGGAATACCAAGGAGCGCAAGGTGCGTTCAAAGATTCGATG
+
BBBBBFFFFFFFGGGGGGGGGGGHHHHHHHFHHHHHHHHHHGHGGGEGGHGHHHHHHHHHHHHHGGFGHDGGHHHHHHHHHHHHHHHHHGHHHGHHHGHHHHHHHHGHHHHHHHGGGHHHHHHHHHHHHHHHHHHHHHHHFHGHGGGGGHHHGHHHGFHHHHHHHHHHHGHHHHHHHGHHHHHHGGHHHHHHHHHHHHHHHGHGHHHHHHGGHHGHHGGGGGGHHHGGHGHHFHHFGGHGHHGHHGHHHHHHFHHHHFGHHHHHGHHGHHHHHGHHHHHHHHHHFGGHHHFHHFFFHHHFCCFFFBHFHFGFFGCGGGGCHHHGGGGGGGGGGFFFBFFFCBBBA
@M02197:105:000000000-AN6RF:1:1102:15720:18956 1:N:0:1
TGTAGTATAGGCTCCTCCGCTTATTGATATGCTTAAGTTCAGCGGGTAGTCCTACCTGATTTGAGGTCAAATTGTCAGAAGCTGTCTCAAAAGAGACCCTTTAGGAGCTGAACCCCATTTATAAAGCTGCTCTTCACAAATGGCGTAGATAATTATCACACCAAAGCAAGGCAACAAAGGTCCCGCTAATGCATTTCAGGAGAGCCGACTTCTGAGAAGCCCGCATACTCCCACATCCAAGCCTGATCAACAGAAAAAGCTGAAAAGGTTGAGAATTTCATGACACTCAAACAGGCATGCTCCTCGGAATACCAAGGAGCGCAAGGTGCGTTCAAAGATTCGATGATTCAC
+
CCCDBFFFFFFFGGGGGGGGGGGHHHGHHHHHHHHHHHHHHHHGGGGGGHHHHHHHHHHHHHHHGHHHHHHGHHHHHHHHHHHHHHHHHHGHHGHHHGHHHHHHHHHHHHHHHGGGGHHHGHHHHGGHHHHHHHHHHHHHHHHHGGGGGHHHHHHHHHHHHHHHHHHHHHGHHHHHHHHGGHHHEGGGGHHGHHHHHHHHHGHGHHHGHHGHGGHHHGGGGGGHHGGGGGGHGHHFGGGHEHHFHHGHHHHGHHHHHHGHHHHHHHHHHGHHHHGFHHHHGHHHHGHHHHHHHGHHHHHGGGGGHHHHHHFHHHGFGGGGHHHHGGGGGGGGGGGGGGFFFFFFFFBBBBB
@M02197:105:000000000-AN6RF:1:1102:3248:19204 1:N:0:1
TGTAGTATAGGCTCCTCCGCTTATTGATATGCTTAAGTTCAGCGGGTATCCCTACCTGATCCGAGGTCAACCTTGAAAAAATTGGGGGTTGACGGCTGGACTATCACACACACCATGCGAAAAGATAATCTTACTACGCCTGGGGATATGAGATCATCCGCCTTTGAATTTCAGAAGGGAGAATGCAAGCAAACTCATCTTCCAAGACCAAGCAAATCTGCTTGAGAGGTATTTAATGACGCTCGAACAGGCATGCCTCCCGGAATACCAGGGGGCGCAATGTGCGTTCAAAGATTCGATGATTCAC
+
AAA?13BD3D1BGFGGGGGGGGGHHHHHHHHHHHHGHHHHHHHCGEEEF1FHHGHHHHHH11AEEGGHHH1>FFB@FDGABGHHGE09>#9G9?E</<03)BBFBFFCG:ACFF:1DA?<0@<0F<F;F:<GD<>1,<>1CFG1AFHGDFGDG7<CHHFFHF@@22CF@2GF2;CCBDG:AAGB9HFFFHGFBBF?B0FB;HHFBB&/;GGEABBFB9FFF4BB339@B(9FHGF:GGFEEGFB5HHGHHG1CF1EA0??HFEFFFGEFE2E2EGGHGGD2GGGGGGGGGFGGGGFFFFFFFAA3A?
@M02197:105:000000000-AN6RF:1:1102:27978:19182 1:N:0:1
TGTAGTATAGGCTCCTCCGCTTATTGATATGCTTAAGTTCAGCGGGTATCCCTACCTGATCCGATGTCAACCTTGAAAAAATTGGGGGTTGACGGCTGGACTATCACACACACCATGCGAAAAGATAATCTTACTACGCCTGGGGATATGAGATCATCCGCCTTTGAATTTCAGAAGGGAGAATGCAAGCAAACTCATCTTCCAAGACCAAGCAAATCTGCTTGAGAGGTATTTAATGACGCTCGAACAGGCATGCCTCCCGGAATACCAGGAGGCGCAATGTGCGTTCAAAGATTCGATGATTCAC
+
AAA11BDDF31@1BAEEG??EC0FH3G333A3GH2GFGF2221E0/AAB1DCGGCF11BG1A0A/BB222FF01F@@B@G@CF9@DFF>8?:B9/>E0EHGDG;F2GHHGCAEAG<FGC<CFHHGGBHGB=?EGFHFG.@FF1FG1C<D=1<><0CG0@?ECGGHBFFFGGHGGF?CF:GF;BHFG4FBCHGGFGGFB;CFBFB04BFFHGGFBFFB:?;BF@34HF'HFFEF3HAE1?EDC1B5G3EA33C31?EAA223D5E5DGBHF2EEGAEF5HHEEEAFFBBGDGGEEFFFFFFFFBA>>3
@M02197:105:000000000-AN6RF:1:1102:21290:19351 1:N:0:1
TGTAGTATAGGCTCCTCCGCTTATTGATATGCTTAAGTTCAGCGGGTATCCCTACCTGATCCGAGGTCAACCTTGAAAAATAGGGGGTTTGATGGCAGGACAATTGCACACACTCCGAGCGACAAGATAAACTTACTACGCCACGGAATATGCTATGATCCGCCTTTCAACTTCAGAAGGGAGAATGCTGGCATACTCTTCTTCCACAACCAAGCAAATATGCTTGAGAGGTATTTTATGACGCTCGAACAGGCATGCCTCCCGGAATGCCAGGAGGCGCAATGTGCGTTCAAAGATTCGATG
+
CDCCCFFFFFFFGGGGGGGGGGGHHHHHHHHHHHHHHHHHHHHGGGGGGHHHHHHHHHHHHHHGGGGHHHHHHHHGHHGHHGHHHGGGGGGHHHGHHGGGHHHHHHHHHHHGGHHHHGGGHHHHHHHHHHHHHHHHHHHGGGHHHHHHHHHHHHHHHHHHHHHHHHHHHHHHHHHHHHHHHHGHHHGHHHHGFHGHHGHHHHHGGGGHHGHHHHHHHHFHFGHHHHHHHHHHHHHFHHGGGGGHGGHHHHHHGGHGFGFCGGHHHHHHGCHHHGGGGGHHHGGGGGGGGGGFFFCFFFBAABA
@M02197:105:000000000-AN6RF:1:1102:20247:19345 1:N:0:1
TGTAGTATAGGCTCCTCCGCTTATTGATATGCTTAAGTTCAGCGGGTAGTCCTACCTGATTTGAGGTCAAATTGTCAGAAGCTGTCTCAAAAGAGACCCTTTAGAAGCTGAACCCCATTTATAAAGCTGCTCTTCACAAATGGCGTAGATAATTATCACACCAAAGCAAGGCAACAAAGGTCCCGCTAATGCATTTCAGGAGAGCCGACTTCTGAGAAGCCCGCATACTCCCACATCCAAGCCTGATCAACAGAAAAAGCTGAAAAGGTTGAGAATTTCATGACACTCAAACAGGCATGCTCCTCGGAATACCAAGGAGCGCAAGGTGCGTTCAAAGATTCGATG
+
CCCCCFFFFFFFGGGGGGGGGGGHHHHHHHHHHHHHHHHHHHHGGGGGGHHHHHHGHHHHHHHHGHHHHHHHGHHHHHHHHHHHHHHHGHHHHGGHGGHHHHHHHHGFHHHHHHGGGHHHHHHHHHHHGHHHHHHHHHHGHHHHGGGGGHHHHHHHHHHGHHHHHHHHHFFHHHHHHHHHHHHHHHGHHHHHHHHHHHHHHGGGHHGGHGGHHHHGHGGGGGHGHHGGHGGHGHHHGGHHHHHHHGHHHHHHHHHHHHGHHHHFHFHFHHBHHHGHHFHHHHGF5EHFGHHHHHHGHHHGGGGGHFHHHGFBGHFEGCGGHHHFEEGGFGGGGFBFBFFFBBBBB
@M02197:105:000000000-AN6RF:1:1102:25254:19572 1:N:0:1
TGTAGTATAGGCTCCTCCGCTTATTGATATGCTTAAGTTCAGCGGGTAGTCCTACCTGATTTGAGGTCAAATTGTCAGAAGCTGTCTCAAAAGAGACCCTTTAGAAGCTGAACCCCATTTATAAAGCTGCTCTTCACAAATGGCGTAGATAATTATCACACCAAAGCAAGGCAACAAAGGTCCCGCTAATGCATTTCAGGAGAGCCGACTTCTGAGAAGCCCGCATACTCCCACATCCAAGCCTGATCAACAGAAAAAGCTGAGAAGGTTGAGAATTTCATGACACTCAAACAGGCATGCTCCTCGGAATACCAAGGAGCGCAAGGTGCGTTCAAAGATTCGATGATTCAC
+
CCCCCFFFFFFFGGGGGGGGGGGHHHHHHHHHGHHHHHHHHHHGGGGGGHHHHHHHHHHHHHHHGHHHHHHHHGHHHHHHHHHHHHHHHHHHHGHHHGHHHHHHHHGHHHGHHHGGGHHHHHHHHHHHHHHHHHHHHHHHHHHHGGGGGHHGHHHHHHHHHHHHHHHHGHHHHHHHHHHHGHHHHHHHHHHHHHHHHHHHHGGGHHHGHGGGHHHHHGGGGGHHHGGGGGHHHHHHGGHHHHHHHHHHHHHHHHHHHFHGHHFHHGGHHHHGHHGHHHHHHHHHFGHHHHHGHHHHHEHG?GGEFFHGDDGGGHHGGGGGHHHHGGGFFCGGGGGGGGGFFFFFFFBBBBA
@M02197:105:000000000-AN6RF:1:1102:12907:19823 1:N:0:1
TGTAGTATAGGCTCCTCCGCTTATTGATATGCTTAAGTTCAGCGGGTAGTCCTACCTGATTTGAGGTCAAATTGTCAGAAGCTGTCTCAAAAGAGACCCTTTAGAAGCTGAACCCCATTTATAAAGCTGCTCTTCACAAATGGCGTAGATAATTATCACACCAAAGCAAGGCAACAAAGGTCCCGCTAATGCATTTCAGGAGAGCCGACTTCTGAGAAGCCCGCATACTCCCACATCCAAGCCTGATCAACAGAAAAAGCTGAAAAGGTTGAGGATTTCATGACACTCAAACAGGCATGCTCCTCGGAATACCAAGGAGCGCAAGGTGCGTTCAAAGATTCGATGATTCAC
+
CCCCCFFFFFFFFGGGGGGGGGGHHHHHGHHHHHHHHHHHHHHGGGGGGHHHHHHHHHHHHHHHGHHHHHHHHHHHHHHHHHHHHHHHHHHHHGHHHGHHHHHHHHHHHHHHHHGGGHHHHHHHHHGHHHHHHHHHHHHHHGHHGGGGGGHHHHHHHHHHHHHHHHHHHHGHHHHHHHHHGHHGHHGGHHGHGHHHHHHFHGHGGGHHHHGGHFHHHGGGGGGGGGGGHGHHGHGGGGFHFGHHHHGHHHHHHHHHHGHHHHHHHHGHHHHGHHG@HGHFGHHGFGHHHGGFDEHHHHHGGGGGHHHGBHHHHHGGGGGGGGHHGGGGCGGGGGGGGGGFFFFFFFAA>3A
@M02197:105:000000000-AN6RF:1:1102:5458:19959 1:N:0:1
TGTAGTATAGGCTCCTCCGCTTATTGATATGCTTACTTCCTCTAAATGACCAAGATCCTCCGCTTATTGATATGCTTACTTCCTCTAAATGACCAAGCTCCTCCGCTTATTGATATGTTCCTCCGCTTATTGATATGCTTAAGTTCAGCGGGTATCCCTACCTGATCCGAGGTCAACCTTGAAAAAATTGGGGGTCGACGGCTGGACTATCTCACACACCATGCGAAAAGATAATCTTACTACGCCTGGGGATATGAGATCATCCGCCTTTGAATTTCAGAAGGGAGAATGCAAGCAAACTCATCTTCCAAGACCAAGCAAATCTGCTTGAGAGGTATTTAATGACGCTCGAACAGGCATGCCTCCCGGAATACCAGGAGGCGCAATGTGCGTTCAAAGATTCGATGACTCAC
+
AAABAFFFB5DFEGEGGGGGGG?GHHHDGHFFFFHGHHHGFHHHHHHGEBGFEFHHFHHHGGEGDEHHHHGHHEHHGBGGHGFHHHHHHGHFFHHGFFHFFFFHFGGGGHHGHDHHHHHHHHGHGGGGFGHHHHFHEHHHHHHGFHHHHGGGCDHHHHHHGHFGHHHHAECCGHFFFCGFHHHHGGFHGGFHCGGGGCGGGGGGBFGGGGGFFFFGGGFDEFGFFHFHHHHFGFHGDD<?C.GG.E<.HGGBFFGHHFGFCCCGCEFGF2HHFGHFHHHHHHFFHHFDGDEGHHHG12DGFFF0HHHGHHGHGGHGHHGDBHHHGHGFHHGBBHFGGEHHHFGEE?EBHEFGGHFGBAFGFGFE/EFBHGFFFGCGCFEEGEGDA1EEEEAGGFGFBGA1GFCBFBFFA?A>A
@M02197:105:000000000-AN6RF:1:1102:27296:20133 1:N:0:1
TGTAGTATAGGCTCCTCCGCTTATTGATATGCTTAAGTTCAGCGGGTAGTCCTACCTGATTTGAGGTCAAATTGTCAGAAGCTGTCTCAAAAGAGACCCTTTAGAAGCTGAACCCCATTTATAAAGCTGCTCTTCACAAATGGCGTAGATAATTATCACACCAAAGCAAGGCAACAAAGGTCCCGCTAATGCATTTCAGGAGAGCCGACTTCTGAGAAGCCCGCATACTCCCACATCCAAGCCTGATCAACAGAAAAAGCTGAAAAGGTTGAGAATTTCATGACACTCAAACAGGCATGCTCCTCGGAATACCAAGGAGCGCAAGGTGCGTTCAAAGATTCGATGATTCAC
+
BBBBBFFFFFFFGGGGGGGGGCGFHHFHHHHHHHGHHHHHHHHGGGFFGHHHHGHHHHGHHHHHGHFHHHHHHHHHHHHGHHHHHHHHHHHHGGFHHGHHHHHHHHHFHGEHHFGGGHHHHHHHHHFHHHHHHHHHHHHHHHHHGGGGGHHHHHHHHHHGHHHHHHHHHHGHHHHHHHGHHFFHHHHHHHHHHHHHHHHHHGHGHGHHHGGHGGHGHGGGGGFGHHGGHGGHHHHFDGHHHHGHHHEHHGHHHHHGGHHHHFHHHHHFGHHGHHDHFGHHHGHHHEHHHHGGHHHGHEEGGGGGGHHHFHHHHHFGGGGGHGHHFGFGHCGGFGCGEGGFFFFFFFBBAA?
@M02197:105:000000000-AN6RF:1:1102:12462:20437 1:N:0:1
TGTAGTATAGGCTCCTCCGCTTATTGATATGCTTAAGTTCAGCGGGTAGTCCTACCTGATTTGAGGTCAAATTGTCAGAAGCTGTCTCAAAAGAGACCCTTTAGAAGCTGAACCCCATTTATAAAGCTGCTCTTCACAAATGGCGTAGATAATTATCACACCAAAGCAAGGCAACAAAGGTCCCGCTAATGCATTTCAGGAGAGCCGACTTCTGAGAAGCCCGCATACTCCCACATCCAAGCCTGATCAACAGAAAAAGCTGAAAAGGTTGAGAATTTCATGACACTCAAACAGGCATGCTCCTCGGAATACCAAGGAGCGCAAGGTGCGTTCAAAGATTCGATGACTCAC
+
BCCCCFFFFFFFGGGGGGGGGGGHHHHHHHHHHHHHHHHFFHHGGGGGGHHHHHHHHHGHHHHHGHHHGHHHHHHHHHHHHHHHHHHHHHHHFGHHHGHHHHHGHHHHGHHHHHGGGHHHHHHHHGHHHHHHHHHHHHHHHHHHGGGGGHHHHHHHHHHHHHHHHHHHHHHHHHHHHHHHHGHGHHHHHHHHHHHHHHHHHGGGHHHHHHHGHHHHHGGGGGHHHHGGHGHHHHHGGGHHHHHGHHHHHHHHHHHHHHHHHHHHHHHFHHHHHHHHHHHHHHHHHGHHHHFHFHHHHHHGGGGGHHHHHHFHHHHGGGGGHHHHGGGGHGGGGGGGGGGFFFFFFFBCCBB
@M02197:105:000000000-AN6RF:1:1102:12059:20614 1:N:0:1
TGTAGTATAGGCTCCTCCGCTTATTGATATGCTTAAGTTCAGCGGGTAGTCCTACCTGATTTGAGGTCAAATTGTCAGAAGCTGTCTCAAAAGAGACCCTTTAGGAGCTGAACCCCATTTATAAAGCTGCTCTTCACAAATGGCGTAGATAATTATCACACCAAAGCAAGGCAACAAAGGTCCCGCTAATGCATTTCAGGAGAGCCGACTTCTGAGAAGCCCGCATACTCCCACATCCAAGCCTGATCAACAGAAAAAGCTGAAAAGGTTGAGAATTTCATGACACTCAAACAGGCATGCTCCTCGGAATACCAAGGAGCGCAAGGTGCGTTTAAAGATTCGATGATTCAC
+
BBBBBFFFFFFFGGGGGGGGGGGHHHHHHHFHHHHFHHHHGHHGGGEFGHHHHHHHHGGHHHHHGHHHHHGHHHHHHHHHHHHHHHHHHHGGHGFGHGHHHHHHGHHHHGHHHHGGGFHHHHHHHHHHHHHHHHHHHHHHHHGHGGGGGHHHHHHHHHHHHHHHHHHFHHHHHHGHHHHHGHGHGHHGHHHHHGGHHHHHHGHGHHHHGGHHGHHHHGCGGGHHHHGGHGHHHHHHGGHHHFHHHHHHHHHGHHGHGHHHHGFHHHHHHGGHHHG5FFHHHHHHFGGHGBHHEFHHGHHGGGGGEHHHHHGGHHHFGFECHFHGGGGGGGGCGGGECGGBFFFFFFBBA3B
@M02197:105:000000000-AN6RF:1:1102:27907:20720 1:N:0:1
TGTAGTATAGGCTCCTCCGCTTATTGATATGCTTAAGTTCAGCGGGTAGTCCTACCTGATTTGAGGTCAAATTGTCAGAAGCTGTCTCAAAAGAGACCCTTTAGAAGCTGAACCCCATTTATAAAGCTGCTCTTCACAAATGGCGTAGATAATTATCACACCAAAGCAAGGCAACAAAGGTCCCGCTAATGCATTTCAGGAGAGCCGACTTCTGAGAAGCCCGCATACTCCCACATCCAAGCCTGATCAACAGAAAAAGCTGAAAAGGTTGAGAATTTCATGACACTCAAACAGGCATGCTCCTCGGAATACCAAGGAGCGCAAGGTGCGTTCAAAGATTCGATGATTCAC
+
AAAAA@DF3@1BFGCGFGGGCGGHFH3FHGBGBGHBFGHGFHHEEEEGEGHFFHHHHHHHHHHH/FFHHBAE1GHFHBFHB1FGHHHHHHEGGAFGHFHHCFHHHGEGGGHFGGEGGHFFHHHHHGHGHHHHHGHHHHGFGDBGCBFFFFHGHHHHHHHHHGHHHHHFFFGCGGHHHAG<><CFGCCHHGFFHFFGHGFGGGHFHHFGCFFFGGHHGCGGGGHGHGEFFFGGHGGGGGHHHGDBFGHGFHHHHGBHGGGHBFBGEHHHHGHGHHHGD21F22GGDEGBHDHHGGE1GGGEE/ECFHFGGBFHHFH?GGGGHCFFEEEEA11E3GGGFGGFCF3FFFAA?A?
@M02197:105:000000000-AN6RF:1:1102:5854:20953 1:N:0:1
TGTAGTATAGGCTCCTCGCTTATTGATATGCTTAAGTTCAGCGGGTAGTCCTACCTGATTTGAGGTCAAATTGTCAGAAGCTGTCTCAAAAGAGACCCTTTAGAAGCTGAACCCCATTTATAAAGCTGCTCTTCACAAATGGCGTAGATAATTATCACACCAAAGCAAGGCAACAAAGGTCCCGCTAATGCATTTCAGGAGAGCCGACTTCTGAGAAGCCCGCATACTCCCACATCCAAGCCTGATCAACAGAAAAAGCTGAAAAGGTTGAGAATTTCATGACACTCAAACAGGCATGCTCCTCGGAATACCAAGGAGCGCAAGGTGCGTTCAAAGATTCGATGATTCAC
+
BCBCBFFFFFFFGGGGGGGGGGHHHHHHHHHHHHHHGHHHHGGGGEFGHHHHHGGHHHHHHHHEHGGHHHHHHHHHHHHFHHHHHHHGHHHHGHHHGHHHHHHHHHGHHHGHHGGGHHHHHHHHHHHHGHHHHHHHHHHHHFHGGGGGHHHHHGHHHHHHHHHHHHHHHHHHHHHHHHGGHHHGGGGGHHHHHHHHHHHHGHGHGGHHGHHGGHHHGGGGGHGHHGGGGHGHHHHGGHHHHFHHGHHHHHHHHHHHHHGHGGHHHHHHHHHHGDDHHHHHHHGHGHHHHFHHGHHHHGGGGGGHGBFGFFFHHGEFGGGHHHHGGGGGGGGFGGGGGFFFFFFFFAAAAA
@M02197:105:000000000-AN6RF:1:1102:15756:21334 1:N:0:1
TGTAGTATAGGCTTCTCCGCTTATTGATATGCTTAAGTTCAGCGGGTAGTCCTACCTGATTTGAGGTCAAATTGTCAGAAGCTGTCTCAAAAGAGACCCTTTAGAAGCTGAACCCCATTTATAAAGCTGCTCTTCACAAATGGCGTAGATAATTATCACACCAAAGCAAGGCAACAAAGGTCCCGCTAATGCATTTCAGGAGAGCCGACTTCTGAGAAGCCCGCATACTCCCACATCCAAGCCTGATCAACAGAAAAAGCTGAAAAGGTTGAGAATTTCATGACACTCAAACAGGCATGCTCCTCGGAATACCAAGGAGCGCAAGGTGCGTTCAAAGATTCGATGATTCAC
+
CCCCCFFFFFFFGGGGGGGGGGGHHHHHHHHHHHHHHHHHHHHGGGEGGHHHHHHHHHHHHHHHGHHHHHHHHGHHHHHHHHHHHHHHHHHHHGHHHGHHHHHHHHHHHHHHHHGGGHHHHHHHHHHHHHHHHHHHHHHHHHHHGGGGGHHHHHHHHHGHHHHHHHHHHGHHHHHHHHHHHHHHGHGGHHHHHHHHHHHHHGHGHHHHHHGHGHHHHGGGGGHHHGGGHGHHHHHGGGHHGHHHHHHHHHHHHHHHHHHHHHGHHHHHHHHHHHHHHHHHHHHHHGHHHHGHHHGHHHHGGGGGHHHHHHHHHHFGGGGGHHHGGGGGHGGGGGGGGGGFFFFFFFB?BAC
@M02197:105:000000000-AN6RF:1:1102:14945:21618 1:N:0:1
TGTAGTATAGGCTCCTCCGCTTATTGATATGCTTACTTCCTCTAAATGACCAAGATCCTCCGCTTATTGATATGCTTACTTCGTCTAAATGACCAAGATCCTCCGCTTATTGATATGCTTACTTCCTCCTAAATGACCAAGGAGCGCAAGGTGCGTTCAAAGATTCGATG
+
CCGHHHHGGFFFGGGGGGHGHHGHHHHHHHHHHHHHHHHHHHHHHHHHHHHHHHHGHHHIHGHHHHHHHHHHHHHHHHHHHHGHHHHHHHHHHHHHHHHHHHHHHGHHHHHHHHHHHHHHHHHHHHHHHHHHHHHHHHHHHGHHHHHHGGGGGHGGGGHHHHHHHHGHHH
@M02197:105:000000000-AN6RF:1:1102:18157:21820 1:N:0:1
TGTAGTATAGGCTCCTCCGCTTATTGATATGCTCCTCCGCTTATTGATATGCTTAAGTTCGGCGGGTAGTCCTACCTGATTTGAGGTCAAATTGTCAGAAGCTGTCTCAAAAGAGACCCTTTAGAAGCTGAACCCCATTTATAAAGCTGCTCTTCACAAATGGCGTAGATAATTATCACACCAAAGCAAGGCAACAAAGGTCCCGCTAATGCATTTCAGGAGAGCCGACTTCTGAGAAGCCCGCATACTCCCACATCCAAGCCTGATCAACAGAAAAAGCTGAAAAGGTTGAGAATTTCATGACACTCAAACAGGCATGCTCCTCGGAATACCAAGGAGCGCAAGGTGCGTTCAAAGATTCGATGATTCAC
+
CCBCBFFFFFFFGGGGGGGGGGGHHHHHHHHHHHHHHHGGGGGHHHGGHHHHHHHGHHGHGGGGGG/EFDFHFHHHFFCGHHFBAGEGBGHBHFFGFHHH3FFEFDHDFHHH2CGGHGHGHHFGGHBGCFGHGHFFFGHHFFGHHGGGFGFGGHGGGGGGGGDGFGGGGGHHHHGGGHGGGHHHHHHHHHFHGHHHHHGGGGGGGHHHHHHGHHHGHHHHHGGGGGHHHGFGGHHHHGGGGGHGHHGGHGGHHHHGGGHHHHHHHHHHHHHHHHHHHHHGHHHHHHHHGHHHHHHHFHHHHHHFGGGHHHHHHHHHHHHGEFGGHHHHGHHHHHFGGGGGHHHGGGGGFGGGGGGGGGGFFFFFFFCCCCC
@M02197:105:000000000-AN6RF:1:1102:23508:21847 1:N:0:1
TGTAGTATAGGCTCCTCCGCTTATTATATGCTTAAGTTCAGCGGGTAGTCCTACCTGATTTGAGGTCAAATTGTCAGAAGCTGTCTCAAAAGAGACCCTTTAGAAGCTGAACCCCATTTATAAAGCTGCTCTTCACAAATGGCGTAGATAATTATCACACCAAAGCAAGGCAACAAAGGTCCCGCTAATGCATTTCAGGAGAGCCGACTTCTGAGAAGCCCGCATACTCCCACATCCAAGCCTGATCAACAGAAAAAGCTGAAAAGGTTGAGAATTTCATGACACTCAAACAGGCATGCTCCTCGGAATACCAAGGAGCGCAAGGTGCGTTCAAAGATTCGATGATTCAC
+
ABBBCFFFFFFFGGGGGGGGGGGHHHHHHHHHHHHHHHHHHHGGGEGGHGHHHGHHHHHHHHHGHGHHHHHHGHHHHHHHHHHHHHHHHHHHGHHHGHHHHHHHHHHHHHHHHGGGHHHHHHHHHHHHHHHHHHHHHHHHHHHGGGGGHHHHHHHHHHHHHHHHHHHHHHHHHHHHHHGGGHHHGHHHHHHHHHHHHHHHGGGHHHHHHHHHHHHHGGGGGHHHHGGHGHHHHHGGGHHHHHHHHHHHHHHHHHHHHHHHGHHHHHHHHHHHHHHHHGHHHHHHGHHHHHHHHGHHHEFGGEGHHHHHHGHGHHGGGGGHHHHGGGGHGGGGGGGGGGFFFFFFFBAAA@
@M02197:105:000000000-AN6RF:1:1102:24622:22524 1:N:0:1
TGTAGTATAGGCTCCTCCGCTTATTGATATGCTTAAGTTCAGCGGGTAGTCCTACCTGATTTGAGGTCAAATTGTCAGAAGCTGTCTCAAAAGAGACCCTTTAGAAGCTGAACCCCATTTATAAAGCTGCTCTTCACAAATGGCGTAGATAATTATCACACCAAAGCAAGGCAACAAAGGTCCCGCTAATGCATTTCAGGAGAGCCGACTTCTGAGAAGCCCGCATACTCCCACATCCAAGCCTGATCAACAGAAAAAGCTGAAAAGGTTGAGAATTTCAGGACACTCAAACAGGCATGCTCCTCGGAATACCAAGGAGCGCAAGGTGCGTTCAAAGATTCGATGATTCAC
+
CCCCCFFFFFFFGGGGGGGGGGGHHHHHHGGHHHGHHHGHHHHGGGEEGHHHHHHHHHHHHHHHGHHHGHHHHHHHHHHHGHHHHHHHHHHHHGHHGGHHHHHHHHEHHHHHHHGGGHHHHHHHHHHHHHHHHHHHHHHHHGHHGGGGGHHHHHHHHHHHHHHHHHHHHHHHHHHHHHGGGHHHHHHHHGHHHHHHHHHHHGHGHGHHHHHHHHHHHGGGGGHGHGGGFGGHHHGFGGHHHHHHHHHHHHHHHHHHHHHHGGGHHHHHGHHHHGHHHHHFHHHGDGHHHGEHHHGHHGHGGGGGHHHFHFDHHHHGGGGGHHHHGGGGHGGGGGGGGGGFFFFFFFCCBAB
@M02197:105:000000000-AN6RF:1:1102:10003:22649 1:N:0:1
TGTAGTATAGGCTCCTCCGCTTATTGATATGCTTACTTCCTCCTAAATGACCAAGATCCTCCGCTTATTGATATGCTTAAGTTCAGCGGGTATCCCTACCTGATCCGAGGTCAACCTTGAAAAATAGGGGGTTTGATGGCAGGACAATTGCACACACTCCGAGCGACAAGATAAACTTACTACGCCACGGAATATGCTATGATCCGCCTTTCAATTTCAGAAGGGAGAATGCTGGCATACTCTTCTTCCACAACCAAGCAAATATGCTTGAGAGGTATTTTATGACGCTCGAACAGGCATGCCTCCCGGAATGCCAGGAGGCGCAATGTGCGTTCAAAGATTCGATGATTCAC
+
BBABBFFFFBFFGGGGGGGGGGGHHHHHHHHHHHHHHHHFHHHHHHGHGHGHHHFHHGHHBHGGGGGHHHHHHHHBGHHHHHHHHFHGGF@EHFHHHHHHHHHHHHHGGGGHHHHHHHHGFFFFHFGHFEGFGGGHHHHGHGFFHFHGHHHHHHHDGHHHHGHGGGGGHHHHHGHHHHHHHHHGGGGGGGGHGHGFGGGGGFGGGHGHGHHHHHHFFHFHHHHGHHGHHHFGFHFFHGHHHHHHGHHGGEGGEGGHHHHHHHHHFHHGHHGEHHHHFFFGFHGFGGGHHGGHHGHHGHHE?GGGFEFFHHHFCGHHHGGGGGHHHHEEEFFGGGGGGCGFFFFFFFFFA?BBB
@M02197:105:000000000-AN6RF:1:1102:15243:22652 1:N:0:1
TGTAGTATAGGCTCCTCCGCTTATTGATATGCTTAAGTTCAGCGGGTATCCCTACCTGATCCGAGGTCAACCTTGAAAAATAGGGGGTTTGATGGCAGGACAATTGCACACACTCCGAGCGACAAGATAAACTTACTACGCCACGGAATATGCTATGATCCGCCTTTCAATTTCAGAAGGGAGAATGCTGGCATACTCTTCTTCCACAACCAAGCAAATATGCTTGAGAGGTATTTTATGACGCTCGAACAGGCATGCCTCCCGGAATGCCAGGAGGCGCAATGTGCGTTCAAAGATTCGATGATTCAC
+
>AAAA3DFB@BBCG11FFFGA?0FFA3FFF3BDGBFGFFHFHHGCGAEGBDFEGA0GHBGBEG?EE/0@B1BE1GFFFFFEBGFHGGFFEGGGFGGF;@FF<GDGBGFGFHGGDGHGDHGGHGCHHHGGGFHFHFGGGGGGGHHHHHHFGHHFFHHGHGGCGFFGHGHHHGHFHFGHHHHHHHFHHFFFHFGGDGCFBFHFHFFFEGHGCGHGHEHHHHFHGGHFHGFFFFFFFGFFHGGGGCGHEEGD3BGBEFFGGGGEEB5FFHHGFGB2EDGCGFHHGGEE2EGBFFFBF?FGFFFFFFF?BAAA
@M02197:105:000000000-AN6RF:1:1102:12026:22984 1:N:0:1
TGTAGTATAGGCTCCTCGCTTATTGATATGCTTAAGTTCAGCGGGTAGTCCTACCTGATTTGAGGTCAAATTGTCAGAAGCTGTCTCAAAAGAGACCCTTTAGAAGCTGAACCCCATTTATAAAGCTGCTCTTCACAAATGGCGTAGATAATTATCACACCAAAGCAAGGCAACAAAGGTCCCGCTAATGCATTTCAGGAGAGCCGACTTCTGAGAAGCCCGCATACTCCCACATCCAAGCCTGATCAACAGAAAAAGCTGAAAAGGTTGAGAATTTCATGACACTCAAACAGGCATGCTCCTCGGAATACCAAGGAGCGCAAGGTGCGTTCAAAGATTCGATGACTCC
+
CCCCCFFBFFFFGGGGGGGGGGHHHHHHHHHHHHHHHHHHHHGGGGGGHHHHHHHHHGEHHHFGHHHHHGHFFHHHHHHGHFHHGHHHHHGEGHHHGHHHHHHGHHHHGGHHHGGGGHHHHHHHHHHHGHHHHHHHHHHHHHHGFGGGHHHHGHHFHHHHHHHHHHHHHHHHHHHHHHHHGGHGHHGHHHHHHHHHHHHHGGGHGHHHGGHHGHHHGGGGGHGGHGGGGGHGHHHGGHHHFHHHHFHHHHHGHHGHHGHGHHGGHHHHHHFHHGE@BHHFHHGGGHHHHHHGCEHGHHFGGCFFHHHHHHHHHHEDGE?F5GGACGGFFGGBFGGGGFFFFFFFBBBBB
@M02197:105:000000000-AN6RF:1:1102:27162:22809 1:N:0:1
TGTAGTATAGGCTCCTCCGCTTATTGATATGCTTAAGTTCAGCGGGTATCCCTACCTGATCCGAGGTCAACCTTGAAAAATAGGGGGTTTGATGGCAGGACAATTGCACACACTCCGAGCGACAAGATAAACTTACTACGCCACGGAATATGCTATGATCCGCCTTTCAATTTCAGAAGGGAGAATGCTGGCATACTCTTCTTCCACAACCAAGCAAATATGCTTGAGAGGTATTTTATGACGCTCGAACAGGCATGCCTCCCGGAATGCCAGGAGGCGCAATGTGCGTTCAAAGATTCGATGATTCAC
+
BABBBFFFFBFCAGFFFGFGCE?HBFGFGHHGHHHHCAFGGEFFCCEGHHFHFFGHHHGHHGH10EEFHFHFHGHHHEHHHFGGHGGFGGGFGGGHGBEFHHHHHGFHHGHFGHHGGGHGFHHGGGEGHHGHHHHHHHHCFGGHHGHHFGHHHHHHH<HHHGFFGGHHHHHHGHHFGGHFFFEGHHGHGHHFHGBFCHHHHHHGGGGHHGHHHHHHHGHHFFFEGHHHHGHFFFGGGHGEEEGHGAG5FFFHHHHFCCCECFFG5GGGB33GF2EEFDHGFHEGGCGGGG555B2GFFFFFFFFBBBBB
@M02197:105:000000000-AN6RF:1:1102:18324:23034 1:N:0:1
TGTAGTATAGGCTCCTCCGCTTATTGATATGCTTAAGTTCAGCGGGTAGTCCTACCTGATTTGAGGTCAAATTGTCAGAAGCTGTCTCAAAAGAGACCCTTTAGAAGCTGAACCCCATTTATAAAGCTGCTCTTCACAAATGGCGTAGATAATTATCACACCAAAGCAAGGCAACAAAGGTCCCGCTAATGCATTTCAGGAGAGCCGACTTCTGAGAAGCCCGCATACTCCCACATCCAAGCCTGATCAACAGAAAAAGCTGAAAAGGTTGAGAATTTCATGACACTCAAACAGGCATGCTCCTCGGAATACCAAGGAGCGCAAGGTGCGTTCAAAGATTCGATGATTCAC
+
CCCCCFFFFFFFGGGGGGGGGGGHHHHHHHHHHHHHHHHHHHHGGGGGGHHHHHHHHHHHHHHHGHHHGHHHHHHHHHHHHHHHHHHHHHHHHGGHHGHHHHHHHHHGHHHHHHGGGHHHHHHHHHGHHHHHHHHHHHHHHHHHGGGGGHHHHHHHHHHHHHHHHHHHHHHHHHHHHHHHGHHHHHHHHHHHHHHHHHHHHGHGHHHGHFGHHHHHHGGGGGHHHHGGHGHHHHHFGGHGHGGGHHHHHHHHHHHHHHHHHHHHHHHHHHGHHHHHGHHHHHHHHGHFHHFHHGHHHHHGGGGGHHFHHHGHGGHGGGGGGFHHGGGGGGGGGGGGGGGFFFFFFFCCCCC
@M02197:105:000000000-AN6RF:1:1102:26081:23464 1:N:0:1
TGTAGTATAGGCTCCTCCGCTTATTGATATGCTTAAGTTCAGCGGGTAGTCCTACCTGATTTGAGGTCAAATTGTCAGAAGCTGTCTCAAAAGAGACCCTTTAGAAGCTGAACCCCATTTATAAAGCTGCTCTTCACAAATGGCGTAGATAATTATCACACCAAAGCAAGGCAACAAAGGTCCCGCTAATGCATTTCAGGAGAGCCGACTTCTGAGAAGCCCGCATACTCCCACATCCAAGCCTGATCAACAGAAAAAGCTGAAAAGGTTGAGAATTTCATGACACTCAAACAGGCATGCTCCTCGGAATACCAAGGAGCGCAAGGTGCGTTCAAAGATTCGATGATTCAC
+
CCCCCFFFFFFFGGGGGGGGGGGHHHGHHHHHHGHHHHGHHFHGGGFGGHHHHHHHHHGHHHGGGHHHHHHHHHHHHHHHHHHHHHHHHHHHGGHHHGHHHHHHHHHHGHGHHHGGGHHHHHHHHHHHHHHHHHHHHHHHFHHGGGGGGHHHHHHHHGHHGHHHHHHHHHHHHHHHHHHGHHHHHGFGHHHHHHHHHHHHHGHGGHHHGHGGHHHGGEGGGGGHHHGGHGHGHHHHGGHHGHHFHGHHHGHHHHHHHFHHGFHHHFHFGHGHGHGBHGGEGHHFGFEEHGHHHHHHGHHFGGGFFFE5GF3HHGGGGGFGHFHHEEGGHGCFGGGGGGGFFF@BFFBBBBB
@M02197:105:000000000-AN6RF:1:1102:17304:24119 1:N:0:1
TGTAGTATAGGCTCCTACGCTTATTGATATGCTTAAGTTCAGCGGGTAGTCCTACCTGATTTGAGGTCAAATTGTCAGAAGCTGTCTCAAAAGAGACCCTTTAGAAGCTGAACCCCATTTATAAAGCTGCTCTTCACAAATGGCGTAGATAATTATCACACCAAAGCAAGGCAACAAAGGTCCCGCTAATGCATTTCAGGAGAGCCGACTTCTGAGAAGCCCGCATACTCCCACATCCAAGCCTGATCAACAGAAAAAGCTGAAAAGGTTGAGAATTTCATGACACTCAAACAGGCATGCTCCTCGGAATACCAAGGAGCGCAAGGTGCGTTCAAAGATTCGATGATTCAC
+
BCCCCFFFFBFFGGGGGGGGGGGHGHHHHHHHHHHHHHHHHHHGGGGGGHHGHHHHHHEHHHGHGHGHHHHHHGHHHHHHHHHHHHHHHHHHFGHHHGHHHHHHHHHGHHHHFHGFFHHHHHHGHHHHHGGGHGHHHHHHFGGGGGGGGHGHHHHHHHHHHHGHHGHHHHGHHHHHHHHFFGHGHHGHGHHHHHHHHHHHHGHGGHHHGHHHHHHHHGGGGGGFGGGGGGHHGGHHGGHGHHHHHHFHHHHHHHHHHEFHHHHHHHHHFFHHHHHHHHHHHHHHHGHFHHGFHHHGHHHGGGCGHHHHGHGHHHHFEGGFGBHHGGGGHFGGGGGGCGFFFFBFFBBBBBB
@M02197:105:000000000-AN6RF:1:1102:13112:24291 1:N:0:1
TGTAGTATAGGCTCCTCCGCTTATTGATATGCTTAAGTTCAGCGGGTAGTCCTACCTGATTTGAGGTCAAATTGTCAGAAGCTGTCTCAAAAGAGACCCTTTAGAAGCTGAACCCCATTTATAAAGCTGCTCTTCACAAATGGCGTAGATAATTATCACACCAAAGCAAGGCAACAAAGGTCCCGCTAATGCATTTCAGGAGAGCCGACTTCTGAGAAGCCCGCATACTCCCACATCCAAGCCTGATCAACAGAAAAAGCTGAAAAGGTTGAGAATTTCATGACACTCAAACAGGCATGCTCCTCGGAATACCAAGGAGCGCAAGGTGCGTTCAAAGATTCGATGATTCAC
+
BBABBFFFFFFFGGGGGGGGGGGGHHGHHHHHHHHHHHHHHHHGGGGGGHGGHHHHHHHHHHHHGGCGHHHHFFHHEHHHHHHHHHHHHHHHHGHHGGHHHHHHHHHHHHHHHHGGGHHHHHHHGHHHHHHHHHHHHHHHHHHHGGGGGHHHHHHHHHHHHGHHHHHHHHHHHHHHHHHGGGHFHHHHGHHHHHHHHHHHHGHGGGHHHHHHGHHGHGGGGGGHGGGGHGHHHHHHGGHHHHHGHHHEHGHHHHHFHGHHHHHHHHHHHFHHHHG5FHHHHHHGHGHHHHHHHHHGFHGGFGCGFFFHGFGGHHGGGGGGHBHHGGGGHGGGGGDGCGGFFFFFBFBBBBA
@M02197:105:000000000-AN6RF:1:1102:14912:24227 1:N:0:1
TGTAGTATAGGCTCCTCCGCTTATTGATATGCTTAAGTTCAGCGGGTAGTCCTACCTGATTTGAGGTCAAATTGTCAGAAGCTGTCTCAAAAGAGACCCTTTAGAAGCTGAACCCCATTTATAAAGCTGCTCTTCACAAATGGCGTAGATAATTATCACACCAAAGCAAGGCAACAAAGGTCCCGCTAATGCATTTCAGGAGAGCCGACTTCTGAGAAGCCCGCATACTCCCACATCCAAGCCTGATCAACAGAAAAAGCTGAAAAGGTTGAGAATTTCATGACACTCAAACAGGCATGCTCCTCGGAATACCAAGGAGCGCAAGGTGCGTTCAAAGATTCGATGATTCAC
+
CCCCCFFFFFFFGGGGGGGGGGGHHHHHGHHHHHHGHHHHHHHGGGGGGHHHHHHHHHHHHHHHGGHHHHHHHHHHHGHHHHHHHHHHHHHHHGHHHGHHHHHHHHHHHHHHHHGGGHHHHHHHHHHHHGHHHHHHHHHHHHGHGGGGGHHHHGHHHHHHHHHHHHHHHHGHHHHHHHGFHGGHHHHGHHHHHHHHHHHHHGHGHHHGGGHHHHHHHGGGGGHGGGGGHGHGHHHHGGHHGHHHHHHHHHGGHHHHHHHHHHHHGHC2GHHHHGF5HHHHGHGF5GHHHHGGHHEHHGHGGGGGHGHHHHHHHHGGGGGGHGCGGGGGHFGGGGGGGGGFFFFFFFBBBBB
@M02197:105:000000000-AN6RF:1:1102:19194:24342 1:N:0:1
TGTAGTATAGGCTCCTCCGCTTATTGATATGCTTAAGTTCAGCGGGTATCCCTACCTGATCCGAGGTCAACCTTTGAAATATTTAGGGTTATTGGCAAGCCTCCACCAGGACTCTGTAGCGAGAAGAATTACTACGCTTAGAGCCTGGCAGCACCGCCACTGATTTTGAGGCCCGCCCAGAGGCGAAAAGCCCAAGACCCAGCAAGCTGGATTGGTTTAAATGACGCTCGAACAGGCATGCCCCTCGGAATGCCAAGGGGCGCAATGTGCGTTCAAAGATTCG
+
BBBBBFFFFFFFGGGGGGGGGCGHHHHHHHGGHFHHGHHHHGHGGGFEHGHHH;HHH<HHHHHGGGGHH:H:HH:HFHHHHHHHHHH:HHHH:HG;HH;HG<HHHHH:HGHHHHHHHHHHGG;GG9HHHHHHHHHGGGGGHH;HHHHHHH:GHHHGGHHHHHHHHHHHGGHGGGHHHHHHHHGGHHHHHHHGHHHHHGHHGHHHHHHHHHHHGHHHHHGHHGGGGFHHGHHHHHGHGHGGGGGGEHHHHHHHGBHGGGGGFGGGGGEEGGGFFFFFFBBA@BB
@M02197:105:000000000-AN6RF:1:1102:22030:24514 1:N:0:1
TGTAGTATAGGCTCCTCCGCTTATTGATATGCTTAAGTTCAGCGGGTAGTCCTACCTGATTTGAGGTCAAATTGTCAGAAGCTGTCTCAAAAGAGACCCTTTAGAAGCTGAACCCCATTTATAAAGCTGCTCTTCACAAATGGCGTAGATAATTATCACACCAAAGCAAGGCAACAAAGGTCCCGCTAATGCATTTCAGGAGAGCCGACTTCTGAGAAGCCCGCATACTCCCACATCCAAGCCTGATCAACAGAAAAAGCTGAAAAGGTTGAGAATTTCATGACACTCAAACAGGCATGCTCCTCGGAATACCAAGGAGCGCAAGGTGCGTTCAAAGATTCGATGATTCAC
+
BCBBCFFFFFFFGGGGGGGGGGGHHGHHGGHGHHHHHHHHHHHGGGGGEFHHHHHGHHHHHHHHGHHHHHHHHHHHHHHHHHHHGHHHHHHHHGHHHGHHHHHGHHHGHHHHHHGGGHHHHHHHHHHHGHHHHHHHHHHHGHHHGFFFFHHGFGGHHHHHHHHHHHHHHHHHHHHHHHGHGFBGCGGGGHHHHGHHHHHHGGFFHHGFGGGGHHHHHGGGGGGHHHGGHGGGGGHGEE3HGBHEGHHGEHFFFHHHHHFHFDHGGB1F5FBDFEEFHGHHHHHFHGHHHFHHHHHFEHGGEE?ECFHHFBFCHHG?F?CGHHHHGCGCGFFBGFGFGG4FBFFFFFBBBBB
@M02197:105:000000000-AN6RF:1:1102:5869:24417 1:N:0:1
TGTAGTATAGGCTCCTCCGCTTATTGATATGCTTAAGTTCAGCGGGTAGTCCTACCTGATTTGAGGTCAAATTGTCAGAAGCTGTCTCAAAAGAGACCCTTTAGAAGCTGAACCCCATTTATAAAGCTGCTCTTCACAAATGGCGTAGATAATTATCACACCAAAGCAAGGCAACAAAGGTCCCGCTAATGCATTTCAGGAGAGCCGACTTCTGAGAAGCCCGCATACTCCCACATCCAAGCCTGATCAACAGAAAAAGCTGAAAAGGTTGAGAATTTCATGACACTCAAACAGGCATGCTCCTCGGAATACCAAGGAGCGCAAGGTGCGTTCAAAGATTCGATGACTCAC
+
BBBBBFFFFFFFGFGFGGGEGFGHGFCHHHFBFHFHHHHGGGHGFGGGGHHHHHHHHHHHHGGHGGGHHHHFHHHHGGHHHGHGHHHHHHHHHGHHHEHHHHHHHHHEGHGGHHGGGHHHHHHHEHEHGHHHHHHGHHHHGHHHGGGGGHHHHHGHGFHHBFGHHHHHHHGHHHGHHGHGFFHGHGFHHHHHHFFFGHHHHEHGEFFAFHHGHHHHHGGGGGHGGHGGGGHGFGGFGGHHBGHFFFFHHHFHFHHFGGBGHHHHGGGGHHHHFHFBHFHHHHG35GEHEGHGGHFGEF1GGGGEHEHHFE3HHFH?GE?EGGHGEF?GHGGGFGCGCGG4FBFFFFAAAAA
@M02197:105:000000000-AN6RF:1:1102:15685:24958 1:N:0:1
TGTAGTATAGGCTCCTCCGCTTATTGATATGCTTAAGTTCAGCGGGTAGTCCTACCTGATTTGAGGTCAAATTGTCAGAAGCTGTCTCAAAAGAGACCCTTTAGAAGCTGAACCCCATTTATAAAGCTGCTCTTCACAAATTGCGTAGATAATTATCACACCAAAGCAAGGCAACAAAGGTCCCGCTAATGCATTTCAGGAGAGCCGACTTCTGAGAAGCCCGCATACTCCCACATCCAAGCCTGATCAACAGAAAAAGCTGAAAAGGTTGAGAATTTCATGACACTTAAACAGGCATGCTCCTCGGAATACCAAGGAGCGCAAGGTGCGTTCAAAGATTCGATGATTCAC
+
ABABCFFFFFFBGGGGGGGGGGGHHHGHGHHHHHHHHHHHGGHGGGGGGHHHGHHHHHHHHGHHGHHGHHHHHFHHGHHHGGFBGGHHHHBHGGFHHGHHHHGHHHFHFFFHHHGGFHHFHHHGHHHFHHHHHHHHHHGHHHHGFGFGGHHHHHHGHHGHHGHGHHHHEHGHHHHHGHHFGGGGGFFFGEHHHFHHHHHHHGFDHEFFHHDGHGHHHGGGFGGHGGGGGFGHGGFFGEFHGGHHHHHHHGHBGHHFHGFFGFGHHHHGFGGHHHG@DFD@AAHG5HHEGFB3FCFGFHEGGGCGHFGFHGHGBGF2AE2ECGHHGGFGCGFGGGEFGFGBFFFFFFBAA>A
@M02197:105:000000000-AN6RF:1:1102:24295:25321 1:N:0:1
TGTAGTATAGGCTCCTCCGCTTATTGATATGCTTACTTCCTCTAAATGACCAAGATCCTCCGCTTATTGATATGCTTAAGTTCAGCGGGTATCCCTACCTGATCCGAGGTCAACCTTGAAAAATAGGGGGTTTGATGGCAGGACAATTGCACACACTCCGAGCGACAAGATAAACTTACTACGCCACGGAATATGCTATGATCCGCCTTTCAATGTCGGAAGGGAGAATGCTGGCATACTCTTCGTCCACAACCAAGCAAATGTGCTTGAGAGGTATTTTATGACGCTCGAACAGGCATGCCTCCCGGAATGCCAGGAGGCGCAATGTGCGTTCAAAGATTCGATGATTCAC
+
ABBAAFFFF544AGGBFGGCCGEFGFFF6655A5F3FFGDGBEDGEDF5FHHHHHEGGF33EEG11DHBGHHHHHFHFDDFF5GHBDGG?E3B4FBFGHEBHHHFF1@C/23BGCGFGFBEGEEFDB8FC<<?DHHHHEHGCEHHHGBFFF1?FDGHFH9A@C54?C?84GGF6CG.GCH;ED@@;;BFAF8GF00D9FF:+<BAE?DD?<1?F#4?#0BGCB?EHHHGF1HGFF1DF<<EE</11?/?/FHAEFF2FB21B0011B1B1F1FHF2F1F@0A?E/?>//2HHGFB1CCF?/EA/E0DEFF00AAB000B00DDFHF0EA1CGGGGFGAC11FFFFDFAA>1>
@M02197:105:000000000-AN6RF:1:1102:20415:25854 1:N:0:1
TGTAGTATAGGCTCCTCCGCTTATTGATATGCTTAAGTTCAGCGGGTAGTCCTACCTGATTTGAGGTCAAATTGTCAGAAGCTGTCTCAAAAGAGACCCTTTAGAAGCTGAACCCCATTTATAAAGCTGCTCTTCACAAATGGCGTAGATAATTATCACACCAAAGCAAGGCAACAAAGGTCCCGCTAATGCATTTCAGGAGAGCCGACTTCTGAGAAGCCCGCATACTCCCACATCCAAGCCTGATCAACAGAAAAAGCTGAAAAGGTTGAGAATTTCATGACACTCAAACAGGCATGCTCCTCGGAATACCAAGGAGCGCAAGGTGCGTTCAAAGATTCGATGATTCAC
+
A@AAAFFFFFFB11FGG1EEGEGHHGGHHHHGHGGFFHHHGHFEGGGGFFHHHHHHHEFHFHHHGHHHHHHHHFHHHHFGHG1GGEHGFGHDFGFHHGGHHHHHHHHGFGHFHGGEGHHHHHHHF11BGFFFFFGGHGGCD>F0FFBCGHHHHHHHHHGFGGGGEHHFFHGHHEHGHGDG?FHFGGGGGHHHHHGHHHHGHGFCEHHGGGFFGHHFHE?FGGGHHGEFFF9GHGGGFGHHHHFHHHHHHHHHGHHHHHFGG4HHGF1FEFFHHHHHHHHHGHHFHFGBGGFHGEEHHHHGCC?EFD5FHHFGFHGEGGGGHFFFEEGEGBCGGGGGGGGFCBFDFFBBBAA
@M02197:105:000000000-AN6RF:1:1102:19555:26087 1:N:0:1
TGTAGTATAGGCTCCTCCGCTTATTGATATGCTTAAGTTCAGCGGGTATCCCTACCTGATCCGAGGTCAACCTTGAAAAATAGGGGGTTTGATGGCAGGACAATTGCACACACTCCGAGCGACAAGATAAACTTACTACGCCACGGAATATGCTATGATCCGCCTTTCAATTTCAGAAGGGAGAATACTGGCATACTCTTCTTCCACAACCAAGCAAATATGCTTGAGAGGTATTTTATGACGCTCGAACAGGCATGCCTCCCGGAATGCCAGGAGGCGCAATGTGCGTTCAAAGATTCGATGATTCAC
+
ABAAAFFBB@4BFFGGGGGGGGGHGFFHHHBFDHHGFFFHHGHGGGAEHHHHHFHHHHHHGHH1A0AGBDFEFFGFGGHH<HHHGAEEGGGHEGGGHGGGHHFHHEGHHHHGGHHHCCDGC?CCG7HHHHHHHHHHHHFCCGFHGGGGFHHHHHGHHHHHHHGGHGHHHHHHHHECHHGHGGHGFG#GFGFGGGBHGHGGGGGGFFFGGGGGHGGBHHHFHHGFFFEBHHGDBFGFGFE/GCGHEGHHHFHBEHFA?GGGCGFFHHG0FGGFEGGGGEFGHFGGEB1CF3GFFF111FFFFFDF1@AAA
@M02197:105:000000000-AN6RF:1:1102:18925:26187 1:N:0:1
TGTAGTATAGGCTCCTCCGCTTATTGATATGCTTAAGTTCAGCGGGTAGTCCTACCTGATTTGAGGTCAAATTGTCAGAAGCTGTCTCAAAAGAGACCCTTTAGAAGCTGAACCCCATTTATAAAGCTGCTCTTCACAAATGGCGTAGATAATTATCACACCAAAGCAAGGCAACAAAGGTCCCGCTAATGCATTTCAGGAGAGCCGACTTCTGAGAAGCCCGCATACTCCCACATCCAAGCCTGATCAACAGAAAAAGCTGAAAAGGTTGAGAATTTCATGACACTCAAACAGGCATGCTCCTCGGAATACCAAGGAGCGCAAGGTGCGTTCAAAGATTCGATGATTCAC
+
BBBBBFFFFFFFGGGGGGGGGGGHHGHHHHHHHHHHHHHHHFHGGGGGFFGHHGHHGHHHGHFFEFHHHHHGGHHHHGHHHHHHHHHHHHHHHGHHHGHHHHHHHFHHHHHHFFGGGHHHHHHHHHHHHHHGGHHHHHHHHFHHGGGGGHHHHHGGHHGHHGHHHHHHGGCGHGHHHFHHGFHHGGGGGHHHHHHHHGHHHEHGHHGHGGGHGHHHHGGGGGHFHGGGGGHGHHHG?CBHHFFHHHHHGHHHHGHHHHGHHHFHHHGBHGGGHGG5FGHHHFGDFGGHHHHGHHFFFGGGGEEEFFHHGGAGHHFAE2EAGBHFEEFGHGFGGGFFEBGFFFFFBFBBBAA
@M02197:105:000000000-AN6RF:1:1102:23901:26134 1:N:0:1
TGTAGTATAGGCTCCTCCGCTTATTGATATGCTTAAGTTCAGCGGGTAGTCCTACCTGATTTGAGGTCAAATTGTCAGAAGCTGTCTCAAAAGAGACCCTTTAGAAGCTGAACCCCATTTATAAAGCTGCTCTTCACAAATGGCGTAGATAATTATCACACCAAAGCAAGGCAACAAAGGTCCCGCTAATGCATTTCAGGAAAGCCGACTTCTGAGAAGCCCGCATACTCCCACATCCAAGCCTGATCAACAGAAAAAGCTGAAAAGGTTGAGAATTTCATGACACTCAAACAGGCATGCTCCTCGGAATACCAAGGAGCGCAAGGTGCGTTCAAAGATTCGATGATTCAC
+
BBBABFFFFBFFBGGFGGEC2EEHDBHHFHHHHGHGHFGG5GBEF?EEGGFHHDHFHGHHHHHGEFGHFHDGFFHHHHHHGHGHHHHHHHHHHGGGHGFHHHEFFHEFHHHHHHDGGFHHHHHHGHGHHHHHHHGFHGFHFGGGGGGGEHHHHHHHHHGGHHGEHFHHGHHHHHHHHGGEDHHHGGGGGHHHHHHHHHHEHFHHGGHGGGGFGGHGHGFGFGGFGFGGGGGHFHHHGEHFHGGDB4BEEHGGFGFHHFDFEGHHHGHFHHGBFGF55GHHHHGF5GHHEDHHG3FEG1EEAEEAFG5FCHGGAE3GEEECHGB4GGEECFBFGGFBEFBFFDBFFFAAAAA
@M02197:105:000000000-AN6RF:1:1102:11450:27037 1:N:0:1
TGTAGTATAGGCTCCTCCGCTTATTGATATGCTTAAGTTCAGCGGGTATCCCTACCTGATCCGAGGACAACCTTGAAAAAATTGGGGGTTGACGGCTGGACTATCACACACACCATGCGAAAAGATAATCTTACTACGCCTGGGGATATGAGATCATCCGCCTTTGAATTTCAGAAGGGAGAATGCAAGCAAACTCATCTTCCAAGACCAAGCAAATCTGCTTGAGAGGTATTTAATGACGCTCGAACAGGCATGCCTCCCGGAATACCAGGAGGCGCAATGTGCGTTCAAAGATTCGATGATTCAC
+
BBBBBFFFFBFFGGGGGGGGGGGHHHHHHDG5DGHHFHHGHHGGGGEEHHFHHFHHHHFFHHFGGF?GHHHGHHHFHFHFFHHHFHGGEEEHHGGGGGGHHFHHGHHHGGGGGDHHHHGGGGGHHHHHHHHHFHFHHGGGHHHHHHHHGGHGHHGHHECFFFDHGHHGHHHGHHHHHGGGGEHHGGHHHGGGGGGGGGHHHGHHGFFFGHGFFFHHHHHFFHGFHFHHHHHHGFFGFDDGGHHEDF3G5B3HHGGGFGFGGFEHHGFCFCGGGFFGFDG5EAEDFCFGGGGG?FGCFFFFFFBBBBB
@M02197:105:000000000-AN6RF:1:1102:18223:27078 1:N:0:1
TGTAGTATAGGCTCCTCCGCTTATTGATATGCTTACTTCCTCTAAATGACCAAGATCCTCCGCTTATTGATATGCTTAAGTTCAGCGGGTAGTCCTACCTGATTTGAGGTCAAATTGTCAGAAGCTGTCTCAAAAGAGACCCTTTAGAAGCTGAACCCCATTTATAAAGCTGCTCTTCACAAATGGCGTAGATAATTATCACACCAAAGCAAGGCAACAAAGGTCCCGCTAATGCATTTCAGGAGAGCCGACTTCTTAGAAGCCCGCATACTCCCACATCCAAGCCTGATCAACAGAAAAAGCTGAAAAGGTTGAGAATTTCATGACACTCAAACAGGCATGCTCCTCGGAATACCAAGGAGCGCAAGGTGCGTTCAAAGATTCGATGATTCAC
+
BBBBBFFFFFFFGGGGGGGGGGGHHHHHGGHFGHHHHHHGHHHHHHHHHHHHGHHHHHGHHGGGGGHHHHHHHHHHHHHGGHHHHHGGGGGGHHHHHHHHHHHHHFHGGHHHHHHHHHGHHHHGHHHHHHHHHHHHGHHHGHHHHHHHHGHHHGHHHGGGHHHHHHGHFHHFHHHHHHHHHHHHGGHGGGGGGHHHHHHHHHHHHHHHHGHHHEGHHHHHHHHCFGGGHHFGGHFGDFFHGHHHGGGGGFGHHHF2HHHGCFC@EFHHHGGHGGDGEGCCFFFHHHHHHFHHHEHGHHHHGGFHHGHHHHHGHHFGHHGFGHHHFFGFGHHGFFFHHGFHHHGECGGHGG5FFFHHHGFECGGGDFHGGGGGGGGGGGF2GFFFFFFFFBBBBB
@M02197:105:000000000-AN6RF:1:1102:14177:27363 1:N:0:1
TGTAGTATAGGCTCCTCCGCTTATTGATATGCTTAAGTTCAGCGGGTAGTCCTACCTGATTTGAGGTCAAATTGTCAGAAGCTGTCTCAAAAGAGACCCTTTAGAAGCTGAACCCCATTTATAAAGCTGCTCTTCACAAATGGCGTAGATAATTATCACACCAAAGCAAGGCAACAAAGGTCCCGCTAATGCATTTCAGGAGAGCCGACTTCTGAGAAGCCCGCATACTCCCACATCCAAGCCTGATCAACAGAAAAAGCTGAAAAGGTTGAGAATTTCATGACACTCAAACAGGCATGCTCCTCGGAATACCAAGGAGCGCAAGGTGCGTTCAAAGATTCGATGATTCAC
+
CCBCCFFFFFFFGGGGGFGGGGGHHHHHHHHHHHGHHGHHHHHDGGEEFGHHHG3FFHHHHHHHGHHHHHHHHHHDBFHHHHHHGHHHHHHHEGHHHGHFHHHHHHGHHHHGGGGGGHHHHHHHHFGHHHHHHHHGGGGHHHHHGDGGGHHHHHHHHHHHGHHHHHHHHHGHHHHHHHHHCGHGHHGHHHHHHHHHHHHHHGHGHHHHGGFEGFHFHGGGGFHHHHGGHGHGGHHGGGFHGGFGGHHGHGHHHHHHHFHFHFHGFHGHFFFHGHHHFGHHHHHHGGHHGGFEBHFHHHHGGE?GGEHHHFHGHHFEFFGGHGHHGGGGCGFFFCGGEBEBFFFFFFABABA
@M02197:105:000000000-AN6RF:1:1102:8952:27582 1:N:0:1
TGTAGTATAGGCTCCTCCGCTTATTGATATGCTTAAGTTCAGCGGGTAGTCCTACCTGATTTGAGGTCAAATTGTCAGAAGCTGTCTCAAAAGAGACCCTTTAGAAGCTGAACCCCATTTATAAAGCTGCTCTTCACAAATGGCGTAGATAATTATCACACCAAAGCAAGGCAACAAAGGTCCCGCTAATGCATTTCAGGAGAGCCGACTTCTGAGAAGCCCGCATACTCCCACATCCAAGCCTGATCAACAGAAAAAGCTGAAAAGGTTGAGAATTTCATGACACTCAAACAGGCATGCTCCTCGGAATACCAAGGAGCGCAAGGTGCGTTCAAAGATTCGATGACTCAC
+
BBBBBFFFFFFFFGFGFGGGGGGHH5GGHDFHGGFBHHHHHHGGGG2EEFFGHHHHHHHHHHGDEHGHHHGHHHHHHHHHHHHHGHHGHHGHHGGHHGFHHHHHHHFFHHHHHHGGGHHHHHGHHHFHHHHHHHGHHHHHHGFBDFGCGHHGHHHHHHHHFHHHHHHHGHGHHGHHHHHHHHH@BHGGGGHHHHHHHHHHHGHGHGGGHGGHHGGGGGGGGGGHHHGGGGGGGHGGEEHFG1FBHFHFHEHHFGHHHHHFHHHF1F0HHGDHGGF1D2FGBGGF1GHHHHGHHHHFGCF/EEEECHHHGDDFGEBFGGGGHBHGEEAGHGFGGBGF1BBFFFBDFFAA1AA
@M02197:105:000000000-AN6RF:1:1102:14091:27625 1:N:0:1
TGTAGTATAGGCTCCTCCGCTTATTGATATGCTTAAGTTCAGCGGGTAGTCCTACCTGATTTGAGGTCAAATTGTCAGAAGCTGTCTCAAAAGAGACCCTTTAGAAGCTGAACCCCATTTATAAAGCTGCTCTTCACAAATGGCGTAGATAATTATCACACCAAAGCAAGGCAACAAAGGTCCCGCTAATGCATTTCAGGAGAGCCGACTTCTGAGAAGCCCGCATACTCCCACATCCAAGCCTGATCAACAGAAAAAGCTGAAAAGGTTGAGAAGTTCATGACACTCAAACAGGCATGCTCCTCGGAATACCAAGGAGCGCAAGGTGCGTTCAAAGATTCGATGACTCAC
+
BBBBBFDFFFFFGGCGGGGGGGEGHHHHHHHHHHHGHFHHHHHGGGEGGGHHHHHGHHHHHHHHGGHFHHHHHEGGHGGHHGGHFHHHFHFFGGHFHGGHHHHHGHHHHHHHHCFGGFHHHHHGHHFHHCFGHHHHHHHHHHHGGGGGGGHHHHHHGHCGHFHGHHGHHFGHHGHHHHFGGHHGGHGGGHHFHHHHHGHHHGGGGDHHFFFFHFGGGGGGGGGGHGGGHGHHGGGFG?HHHHEHHHFEGEBHHFFGFFBGHHFHGFFHGFHFGFB5GFBGGFFHGFDHHHHHGHHHHHHGGGEAHFDHFGGHBFFFE?EEG5GHCGGGFGGCGFGGGGGFFFBFFF3BAAA
@M02197:105:000000000-AN6RF:1:1102:19869:27830 1:N:0:1
TGTAGTATAGGCTCCTCCGCTTATTGATATGCTTAAGTTCAGCGGGTATCCCTACCTGATCCGAGGTCAACCTTGAAAAAATTGGGGGTTGACGGCTGGACTATCACACACACCATGCGAAAAGATAATCTTACTACGCCTGGGGATATGAGATCATCCGCCTTTGAATTTCAGAAGGGAGAATGCAAGCAAACTCATCTTCCAAGACCAAGCAAATCTGCTTGAGAGGTATTTAATGACGCTCGAACAGGCATGCCTCCCGGAATACCAGGAGGCGCAATGTGCGTTCAAAGATTCGATGATTCAC
+
A?ABAFFFFFFFGGGG44AEGGGHGHHHGHHFHHHHHGHCHFGEGGCEHHHFHFFFHGEFGHHFEEEFHHHHHHHFGHHHGHHHFGGGGGGHHEFGFFGGHHHHHHHHHGGGGGHFGHHHHEHHHHHGHHHHGHHHGHGGHGHHGHHHHHHHHHHHHGFHGGGGHHHHHGHHHHHHHHHHGHHHHGHHGFHGHGHHHGHHHHHGGGGGHGFHFFFHHGGHFHHHHHHFHFFGHHFHGFEEEGHFEHHHHGHHHGGGGECGHFEGHHGFGFGDGGCGHHHHGEE?HFGGG5GGEFGFC5BFFFAAAA3
@M02197:105:000000000-AN6RF:1:1102:11184:28068 1:N:0:1
TGTAGTATAGGCTCCTCCGCTTATTGATATGCTTAAGTTCAGCGGGTAGTCCTACCTGATTTGAGGTCAAATTGTCAGAAGCTGTCTCAAAAGAGACCCTTTAGAAGCTGAACCCCATTTATAAAGCTGCTCTTCACAAATGGCGTAGATAATTATCACACCAAAGCAGGGCAACAAAGGTCCCGCTAATGCATTTCAGGAGAGCCGACTTCTGAGAAGCCCGCATACTCCCACATCCAAGCCTGATCAACAGAAAAAGCTGAAAAGGTTGAGAATTTCATGACACTCAAACAGGCATGCTCCTCGGAATACCAAGGAGCGCAAGGTGCGTTCAAAGATTCGATGATTCAC
+
ABBBADFFFFFFCGCGGFFCEGGGFHHHHGHHHHHGHHHHHFHGGGFFGFGHHHHHHHHHHHH5FHFHHHHHHHHHHGHHHGHFDHHHHHHHHGHHHGHHHHHHHHHGGBGFHHGGGHGHHHGHGHHHH3GHHGHHHHHHGHHHGDFFGGHHFHHHHHHHFFHGHHHHGEHGHGHHHHHFHHHHGHHHHHGHHHHHHHHHHGHGCGFHGGGHHGHHHGGGGGFGHHGGFGGFHHHHGGFFGGGFHHFEHGHHHHHHGFHFGHHHHHHHFHGHGHHHHHHHHHG3AGHHBDGFG3CBHHFDGCE2GFGBHHHGHHFEEA2FGHFHGGGEGBGGGFGFGCGFFFFFFFAAA>A
@M02197:105:000000000-AN6RF:1:1102:16697:28635 1:N:0:1
TGTAGTATAGGCTCCTCCGCTTATTGATATGCTTAAGTTCAGCGGGTAGTCCTACCTGATTTGAGGTCAAATTGTCAGAAGCTGTCTCAAAAGAGACCCTTTAGAAGCTGAACCCCATTTATAAAGCTGCTCTTCACAAATTGCGTAGATAATTATCACACCAAAGCAAGGCAACAAAGGTCCCGCTAATGCATTTCAGGAGAGCCGACTTCTGAGAAGCCCGCATACTCCCACATCCAAGCCTGATCAACAGAAAAAGCTGAAAAGGTTGAGAATTTCATGACACTCAAACAGGCATGCTCCTCGGAATACCAAGGAGCGCAAGGTGCGTTCAAAGATTCGATGATTCAC
+
AABAAFFFFFFCF4F444EEG2EGHHGFFHGHHFHHF5F5DDGDECEEFEHHEGFHEBGGHHHHGGHHHFHHGHHHHHFFFEGHHHHHHHHHHGHHHGHHHHGHEHHHGHGGHGGGGFHHHHHHHHGFFFHHHHHHHHHGHHGGGFFGGHHHHHHHHGHHHGFHFCHHHHGHHHHHGHHGD?GGCFHGHHHHHHHHGHHHHGHDHHGCCGFHHGFHGFCCGEHEHHFGGFFGFFHHGGHHHHGEEHHHHGBGHG3HHHHFGFFFHGG2HHGDGF5ED5HHGFAGBAHHGBFB53B3FG1AEAE23DDFF5FBGFFAEAAEEBF4EEGGHGGGGGG524CFC5BFFFBBBBB
@M02197:105:000000000-AN6RF:1:1102:18927:28646 1:N:0:1
TGTAGTATAGGCTCCTCCGCTTATTGATATGCTTAAGTTCAGCGGGTATCCCTACCTGATCCGAGGTCAACCTTGAAAAAATTGGGGGTTGACGGCTGGACTATCACACACACCATGCGAAAAGATAATCTTACTACGCCTGGGGATATGAGATCATCCGCCTTTGAATTTCAGAAGGGAGAATGCAAGCAAACTCATCTTCTAAGACCAAGCAAATCTGCTTGAGAGGTATTTAATGACGCTCGAACAGGCATGCCTCCCGGAATACCAGGAGGCGCAATGTGCGTTCAAAGATTCGATGATTCTC
+
A?>AAFFFFBFFFGGGGGEAAEFHGHHHHGFHFBGHHHGHHDH?FC22F5GBGHHHHHGGHHFC?EEHHHHHHHHGHHGHGHFHFAEEECEHGGBFEFGHHHHHHHHHHGFGGCGHFHGGHHGHHHHHHEHHHHH<HFDCFGHGGEHGHHHHHHHHHHFFGGHGHHHHHHHHHHHGFGDHGGFHHHGFHHHHHGFGHGGGGHGGGHHGHGHHHGFGFHGGFFFFGGFFFFGGHHFFEE?GGFEEGB1HGFBFHGGEGECGGFDBHFGHGGFEEEA?G1G1EEA0CCGGGGFFEFCC13FDF1>>11A
@M02197:105:000000000-AN6RF:1:1103:12906:1801 1:N:0:1
TGTAGTATAGGCTCCTCCGCTTATTGATATGCTTAAGTTCAGCGGGTAGTCCTACCTGATCCGAGGTCAACCTTGAAAAAATTGGGGGTTGACGGCTGGACTATCACACACACCATGCGAAAAGATAATCTTACTACGCCTGGGGATATGAGATCATCCGCCTTTGAATTTCAGAAGGGAGAATGCAAGCAAACTCATCTTCCAAGACCAAGCAAATCTGCTTGAGAGGTATTTAATGACGCTCGAACAGGCATGCCTCCCGGAATACCAGGAGGCGCAATGTGCGTTCAAAGATTCGATGGTTCAC
+
CCCCCFFFFFFFGGGGGGGGFGFHHHHHHHHCFHHHGFFHHHHGGGGGGHHHHHGHGHHGFHHGFGGHHHHHHHHGGHHHGHHHHHGGEGGHHGGGGGGHGGHHGHHHGGHGHGHHHHGGHHHHGHHHHHHHGHHGHHGDHFHHHHHHGHGHHHHHHFHGFGGHHHHGHHHHHHHHHHHHGHHHGGHHHGHHHHHHHHHHGGHHHHHGHHHHHHHHHHHFGHFGGHHHHHFFHHGHGEEEEG1EF5HHHF3EHGDGGGCGHGFHCGGHHHHE?GGECFHHGEEGGBFFGFFCCGE42CFC@FAAAA>
@M02197:105:000000000-AN6RF:1:1103:9079:3103 1:N:0:1
TGTAGTATAGGCTCCTCCGCTTATTGATATGCTTAAGTTCAGCGGGTATCCCTACCTGATCCGAGGTCAACCTTGAAAAAATTGGGGGTTGACGGCTGGACTATCACACACACCATGCGAAAAGATAATCTTACTACGCCTGGGGATATGAGATCATCCGCCTTTGAATTTCAGAAGGGAGAATGCAAGCAAACTCATCTTCCAAGACCAAGCAAATCTGCTTGAGAGGTATTTAATGACGCTCGAACAGGCATGCCTCCCGGAATACCAGGAGGCGCAATGTGCGTTCAAAGATTCGATG
+
AAAAAFFFFFFBCGFGGFGGGGGFHHHHHHGHGHBDFGHH5EGEGGGGHFHHFHFGHFHHHHG??FFHHHGHGHHFHHFFFGHHGHGGGGGDHGGGGGGGHHGGHHHHHGGGHGHFGHGHGDDFHHHHGFGHGHHHHGGAHGHHHHHHHHHHHHGHHGDFGHHHHHHGHHHHHHHHHHGGHHGGGFGHGGGHGHHHHGHHHHHHHHHGGFHHHHHFGHHHGFHHHHHHHGHHFHHFEAGEFBGEGHHHHFFGHGFEEFGGHGHHHBFHGHHGGFGFHGFBEEEFCGGGGDDD3FFFAA>>>
@M02197:105:000000000-AN6RF:1:1103:17868:3077 1:N:0:1
TGTAGTATAGGCTCCTCCGCTTATTGATATGCTTAAGTTCAGCGGGTATCCCTACCTGATCCGAGGTCAACCTTGAAAAAATTGGGGGTTGACGGCTGGACTATCACACACACCATGCGAAAAGATAATCTTACTACGCCTGGGGATATGAGATCATCCGCCTTTGAATTTCAGAAGGGAGAATGCAAGCAAACTCATCTTCCAAGACCAAGCAAATCTGCTTGAGAGGTATTTAATGACGCTCGAACAGGCATGCCTCCCGGAATACCAGGAGGCGCAATGTGCGTTCAAAGATTCGATGACTCAC
+
CCCCCFFFFFFFGGGGGGGGGGGHGHHHHHHHHHHHHHHHHHHGGGGGHHHHHHHHHHHHHHHGGGGHHHHHHHHHHHHGGHHHHHGGEFGGHGGGGGGGHHHHHHHHHHGGHGHHGHHHGHHHHHHHHHHHHHHHHHGGHHHGHHHHHHHHHHGHHHHHGHHHHHHHHHHHHHHHHHGHHHHHGHHHHHHGHHHGHHHHHHHHHHHGHHHHHHFGHHHHHHHHHHHHHHHHHHHHGGGGGHHGHHHHHHHHGGGGGFGGHHFHHHGHHHHGGGGFHHHGGGGGGGGGGGGGGGGFFFFFFFBABBB
@M02197:105:000000000-AN6RF:1:1103:18916:3347 1:N:0:1
TGTAGTATAGGCTCCTCCGCTTATTGATATGCTTAAGTTCAGCGGGTATCCCTACCTGATCCGAGGTCAACCTTGAAAAAATTGGGGGTTGACGGCTGGACTATCACACACACCATGCGAAAAGATAATCTTACTACGCCTGGGGATATGAGATCATCCGCCTTTGAATTTCAGAAGGGAGAATGCAAGCAAACTCATCTTCCAAGACCAAGCAAATCTGCTTGAGAGGTATTTAATGACGCTCGAACAGGCATGCCTCCCGGAATACCAGGAGGCGCAATGTGCGTTCAAAGATTCGAT
+
BCABBFFFFFFFGGGGGGGGGGGHHHCHHGGGHHHHGHHHHFGGGGFGHHHHHHHHGHHHHHHGGGGHHHHHHHHHG9FGFHHHHHGFEGGHHGGGGGGHHHHHHHHHHGGGGGHGHHHHHHHHHHHHHHHHHGHHHHGGHHHFHGHHHHHHHHGHHHGGHGGHHHHGHHHHHHHHHHHHGHHGHHHHHHGHHHHHHGHHHGHHHHHGFFHHHHHHGHHHHGFHHHHHFHHEFGHHGFAGE2EDBHHHHFGAGAECEFCGHHHGFFBGGEFEDDGGHHFGGEEEFEFFBFFFBFF@BBAA
@M02197:105:000000000-AN6RF:1:1103:15575:3539 1:N:0:1
TGTAGTATAGGCTCCTCCGCTTATTGATATGCTTAAGTTCAGCGGGTATCCCTACCTGATCCGAGGTCAACCTTGAAAAAATTGGGGGTTGACGGCCGGACTATCACACACACCATGCGAAAAGATAATCTTACTACGCCTGGGGATATGAGATCATCCGCCTTTGAATTTCAGAAGGGAGAATGCAAGCAAACTCATCTTCCAAGACCAAGCAAATCTGCTTGAGAGGTATTTAATGACGCTCGAACAGGCATGCCTCCCGGAATACCAGGAGGCGCAATGTGCGTTCAAAGATTCGATGATTCAC
+
CCCCCFFFFFFFGGGGGGGGGGGHGGHHHHHHHHGHHHHHHHHGGGFGHHHHHHHHHHHHHHHGGGGHHHHHHHHHHHHHGHHHGHGGGGGHHGGGGGGGGGHHHHHHHHHHGGHHHHHHHHHHHHHHHHHHHHHHHGGGHGHHHHHHHHHHHGHHHHHGGHHGHGHHHHGHHHHHHHHHGGGHHGHHHHHHHHGHGGHHHHHHHHHGHHHHHHHHGHHHHFHHHHHHHHHHHHHHGGGGGHHGHHHHHHHHGGGGGGGCFFHHHGHHHHHGGGGGHHGHGGGGFGGGGGGGGGGFFFFFFFCCBBC
@M02197:105:000000000-AN6RF:1:1103:13072:3732 1:N:0:1
TGTAGTATAGGCTCCTCCGCTTATTGATATGCTTAAGTTCAGCGGGTATCCCTACCTGATCCGAGGTCAACCTTGAAAAATAGGGGGTTTGATGGCAGGACAATTGCACACACTCCGAGCGACAAGATAAACTTACTACGCCACGGAATATGCTATGATCCGCCTTTCAATTTCAGAAGGGAGAATGCTGGCATACTCTTCTTCCACAACCAAGCAAATATGCTTGAGAGGTATTTTATGACGCTCGAACAGGCATGCCTCCCGGAATGCCAGGAGGCGCAATGTGCGTTCAAAGATTCGATGATTCAC
+
CCCCCFFFFFFFGGGGGGGGGGGHHHHHHHHHHHHHHHHHHHHGGGGGHHHHHHHHHGHHHHHGGGGHHHHHHHHHGHHFGFGHHGGEGGGHHGHHHGGGHHHHHHHHHGHGGHHHHGHGGHHHHHHHGHHHHHHHHHHGGGHHHHGHHHHHHHHHHHHHHHHGHHHHHHHHHHHHHHHHHHHHGHGHGHHHHHHHHHHGHHGGGGGHGGHHHHHHHHHHFHHGHHHGHHHHGGFHHHGGGGGHHGHHHHHHGHHGGGGGGCHHHHHHHBGHHGGGGGHHCHGGGGHGGGGGGGGGFFFFFFFFBBBAA
@M02197:105:000000000-AN6RF:1:1103:15566:3873 1:N:0:1
TGTAGTATAGGCTCCTCCGTTATTGATATGCTTAAGTTCAGCGGGTAGTCCTACCTGATTTGAGGTCAAATTGTCAGAAGCTGTCTCAAAAGAGACCCTTTAGAAGCTGAACCCCATTTATAAAGCTGCTCTTCACAAATGGCGTAGATAATTATCACACCAAAGCAAGGCAACAAAGGCCCCGCTAATGCATTTCAGGAGAGCCGACTTCTGAGAAGCCCGCATACTCCCACATCCAAGCCTGATCAACAGAAAAAGCTGAAAAGGTTGAGAATTTCATGACACTCAAACAGGCATGCTCCTCGGAATACCAAGGAGCGCAAGGTGCGTTCAAAGATTCGATGACTCAC
+
BCCCCFFFFFFFGGGGGGGGGGHHHHHHHHHHHFFHHHHHHHGGGEEGHHHHHHHHHHHHHHGGHHHHHHHHHHHHHHHHHHHHHHHHGHHGGHHHGHHHHHHGHGHGHHHHGGGGHHHHHHHHHHGHHHHHHGHHHHHHHGHGGGGGHHHHHHHHHHHHGHHHGHHHGGHHHHHHHHHHHGGHHHHHHHHHHHHHHHHHGHGGHGHGHHHGHHHHGGGGGHGHGGGHGHHHHHGGGHHHHHGHGFGHHHHHHHHHHHHGHHHHHHHHHHHHHHGHGFFGHHHHGHHHHHHHGHHHHHGGGGGHHHHHHHGHHGGGGE?FHHHGGGGHGGGGGGGGGGFFFFFFFA@BAB
@M02197:105:000000000-AN6RF:1:1103:11410:3636 1:N:0:1
TGTAGTATAGGCTCCTCCGCTTATTGATATGCTTAAGTTCAGCGGGTAGTCCTACCTGATTTGAGGTCAAATTGTCAGAAGCTGTCTCAAAAGAGACCCTTTAGAAGCTGAACCCCATTTATAAAGCTGCTCTTCACAAATGGCGTAGATAATTATCACACCAAAGCAAGGCAACAAAGGTCCCGCTAATGCATTTCAGGAGAGCCGACTTCTGAGAAGCCCGCATACTCCCACATCCAAGCCTGATCAACAGAAAAAGCTGAAAAGGTTGAGAATTTCATGACACTCAAACAGGCATGCTCCTCGGAATACCAAGGAGCGCAAGGTGCGTTCAAAGATTCGATGATTCAC
+
CCBBCFFFFFFFGGGGGGGGGGGHHHGGHHHHHHGHHHHGFHHGGGGFGHHHHHHHHHHHHHHHGGHHHHHHHGHHHHHHHHHHHHHHHHHGHGHHHGHHHHHGHHGHHHHHHHGGGHHHHHHHGHHHHGHHHHHHHHHHHHHHGGGGGHHHHGGHHHHHHHHHHHHGHHHHHHHHHHHGHHHHHGHHGHHHHHHHHHHHHGGGHHGHHHGHGHHHHGGGGGHHHHGGGGHGHHHGGGGHHHFHHHFHHHHHHHHHHHHHHHHGHHHFFHHHFGFBFHHHHHHGHGHHHHHGBHEGHHHGGGGGHHHHHHHHHHHFGGGGHHHHGGGGHGGGGGGGGGGBFFFFFFBBAAB
@M02197:105:000000000-AN6RF:1:1103:22321:3993 1:N:0:1
TGTAGTATAGGCTCCTCCGCTTATTGATATGCTTAAGTTCAGCGGGTAGTCCTACCTGATTTGAGGTCAAATTGTCAGAAGCTGTCTCAAAAGAGACCCTTTAGAAGCTGAACCCCATTTATAAAGCTGCTCTTCACAAATGGCGTAGATAATTATCACACCAAAGCAAGGCAACAAAGGTCCCGCTAATGCATTTCAGGAGAGCCGACTTCTGAGAAGCCCGCATACTCCCACATCCAAGCCTGATCAACAGAAAAAGCTGAAAAGGTTGAGAATTTCATGACACTCAAACAGGCATGCTCCTCGGAATACCAAGGAGCGCAAGGTGCGTTCAAAGATTCGATGATTCAC
+
CCCCCFFFFFFFGGGGGGGGGGGHHHHHHHHHHHHHHHHHHHHGGGGGGHHHHHHHHHHHHHHGGHHHHGHGHHHHHHHHGHHHHHHHHFHHHGHHHGHHHHHHHHHHGHHHHHGGGHHHHHGHHHHHHHHHHGHHHHHGHHHHGGGGGHHHHHHHHHHHHGHHHHHHHHHHHHHHHHHHFHHHHGHGGHHHHHHHHHGFHFHGGEHGHHGHHHHHHGGGGGHGGGGGHGHHGGHHGGGHGHHGHGEHHHHHHHHHHHHHHHHHHHHFHHHHHHFGBFHHFHHGGGHHHHGEHHFHHHHGGGGGHHHHG5FHHHHGGGGGHHFHGGGGFGGGGGGGGGGCFFFFFFBA?A@
@M02197:105:000000000-AN6RF:1:1103:9648:4417 1:N:0:1
TGTAGTATAGGCTCCTCCGCTTATTGATATGCTTAAGTTCAGCGGGTATCCCTACCTGATCCGAGGTCAACCTTTGAAATATTTAGGGTTATTGGCAAGCCTCCACCAGGACTCTGTAGCGAGAAGATTTACTACGCTTAGAGCCTGGCAGCACCGCCACTGATTTTGAGGCCCGCCCAGAGGCGAAAAGCCCAAGACCCAGCAAGCTGGATTGGTTTAAATGACGCTCGAACAGGCATGCCCCTCGGAATGCCAAGGGGCGCAATGTGCGTTCAAAGACTCGATG
+
ABAAAFFFFFBCFGEGGFAEEEGGDFHFGFHFHFHGFGF555F2AEFGGFHHH;HH0:E:EHFAEEE%@&EAGH:8B:FG5FG#GFG:HHGH:HGF;G5HG;F15C0/F'6H98GFHEGF9?6EB8F*FG<DF6G??F6;FF%2FGFF40DFHGGEFCDHEHHHHHHHGGGCGFCGHHHGGDGGGAHGEHGGGGHHFGHHGGHHGF3GFFFFEHHHFBHGFDFFE?DEFGGHHHGFB2AECE?EAGBHHG3FBHGDGGD?GHHHG?CGGGFGFGFF5BDAFBBABA
@M02197:105:000000000-AN6RF:1:1103:11673:4549 1:N:0:1
TGTAGTATAGGCTCCTCCGCTTATTGATATGCTTAAGTTCAGCGGGTATCCCTACCTGATCCGAGGTCAACCTTGAAAAATAGGGGGTTTGATGGCAGGACAATTGCACACACTCCGAGCGACAAGATAAACTTACTACGCCACGGAATATGCTATGATCCGCCTTTCAATTTCAGAAGGGAGAATGCTGGCATACTCTTCTTCCACAACCAAGCAAATATGCTTGAGAGGTATTTTATGACGCTCGAACAGGCATGCCTCCCGGAATGCCAGGAGGCGCAATGTGCGTTCAAAGATTCGATGATTCAC
+
BCCCBFFFFBFFGGGGGGGGFGGHHHFHHHHHHHHHHHHHHGHEGGAFHHHHGHHHHHFHHHHEGGGFHHHFHHHFGFHFFGHHGGGFFEGFHGHHHGGGHHHHHHHGHGHGGHHHHGGGHHHGHHHHHHHHHHGHHHHGGGGGHHHHHHHHHHHHHHHHHHGFGHHHHHHHHHHHHHHHGHHHGHGGGGHHHHGGHHHGHGHGGGGHHGHHFHHGHGHHHHHGFGFHHHHHHHHHHGGGGGEBHCHHHHFGEEHGGGGGGGHHFHFHHGHHHGFDCGHHGHGGGGHGGFGGGGGGGFFFFFFFBA>3?
@M02197:105:000000000-AN6RF:1:1103:22430:5379 1:N:0:1
TGTAGTATAGGCTCCTCCGCTTATTGATATGCTTACTTCCTCTAAATGACCAAGATCCTCCGCTTATTGATATGCTTAAGTTCAGCGGGTATCCCTACCTGATCCGAGGTCAACCTTTGAAATATTTAGGGTTATTGGCAAGCCTCCACCAGGACTCTGTAGCGAGAAGAATTACTGCGCTTAGAGCCTGGCAGCACCGCCACTGATTTTGAGGCCCGCCCAGAGGCGAAAAGCCCAAGACCCAGCAAGCTGGATTGGTTTAAATGACGCTCGAACAGGCATGCCCCTCGGAATGCCAAGGGGCGCAATGTGCGTTCAAAGATTCGATGATTCAC
+
ABABBFFFFFFFGGGGGGGGGGGGHGGGHHGHHHHHHHHHHHHHHGHHHHHHHHGGHHIHHGGGGGHHHHHHHHHHHFHHHHHHHHGGCFGHHHHHHHH;HH<HHHGG;;HHGHHHHHGHHHHHHHH:HH:HHH:HHHHH<;HG<HH;HHHHGHHHH;H;;HHGG;GG9BGHHHH<HHGGG/EH;HHHHHHHHGGHHHGGGGHHHHGHGHHGGGGGGHHHHHGGGGFHHHHHHHHHHHGFGHHGHHHHHHFHHHGHHG@4GHFGGGGGGHHGHGHHHHGEGGGGGEFFHHHHHHHGHHHGGGGGHHHHEGGGHGGGGGFGGGGFFFFFFFBBBAB
@M02197:105:000000000-AN6RF:1:1103:9753:5482 1:N:0:1
TGTAGTATAGGCTCCTCCGCTTATTGATATGCTTAAGTTCAGCGGGTAGTCCTACCTGATTTGAGGTCAAATTGTCAGAAGCTGTCTCAAAAGAGACCCTTTAGAAGCTGAACCCCATTTATAAAGCTGCTCTTCACAAATGGCGTAGATAATTATCACACCAAAGCAAGGCAACAAAGGTCCCGCTAATGCATTTCAGGAGAGCCGACTTCTGAGAAGCCCGCATACTCCCACATCCAAGCCTGATCAACAGAAAAAGCTGAAAAGGTTGAGAATTTCATGACACTCAAACAGGCATGCTCCTCGGAATACCAAGGAGCGCAAGGTGCGTTCAAAGATTCGATGATTCAC
+
BBBBAFBDFFDFGGGGGGGGGG?HHHHHHHHGHGHHHHHHHHHGGGEEGHHHHHHHHHHEHHHHGGHFFHFFHHFHGHHHHHHHHHHHHEHHGGHHHGHHHHHHHHHHHHHHHHGGGGHHHHHHGHGHHHHGHHHGHHHGHHGHGGGGGHHHHHHHGHHHHFHGHGGFHHEHHHHHHHHHDGEGHGGGHHHHHHHHHHHHFGGGHHHHGHGHHHGGFDGGGGHGHGGFFFGGGGHHGEHGHFGHHGGGHHHHGHHHHHGHHHHGHHHEHHHGHHHHFFHHFHHFGEHHHGEBEHHHHHEGGGGGEHHGHGABHGFGGGGGGBHFFGGGHFFGCGGGGFGFC5FFFFAAAAB
@M02197:105:000000000-AN6RF:1:1103:11322:5442 1:N:0:1
TGTAGTATAGGCTCCTCCGCTTATTGATATGCTTAAGTTCAGCGGGTAGTCCTACCTGATTTGAGGTCAAATTGTCAGAAGCTGTCTCAAAAGAGACCCTTTAGAAGCTGAACCCCATTTATAAAGCTGCTCTTCACAAATGGCGTAGATAATTATCACACCAAAGCAAGGCAACAAAGGTCCCGCTAATGCATCTCAGGAGAGCCGACTTCTGAGAAGCCCGCATACTCCCACATCCAAGCCTGATCAACAGAAAAAGCTGAAAAGGTTGAGAATTTCATGACACTCAAACAGGCATGCTCCTCGGAATACCAAGGAGCGCAAGGTGCGTTCAAAGATTCGATGATTCAC
+
CCCC@FFFFFFFGGGGFGGGGGGHHHHHHGFHHHHHHHHHGHHGGCEEGHGHHHHHHHHHHHHBFHHHHGHHHHHHHHHHHGHHHHHHHHGGHGHHHGHHHHHHHHHGHHGEHHGGGHHHHHHHHGHHHHHHHHHHHHGGGGGHGGGGGHHHHHGHHGHHHHHHHHHHHGGHHHHGHFHCHHHHHHGGGHHHHHGHHHHHHGGGHHGFGGGHHHHHHGGGGGHGGHGGFFGHGFFFGGHHHHGHHHHFHHFGHHGHHHHHFHFFGHHHGHHHHHHGGEHGHHHHFGGHHHHGBGHFHHHDEE2DFFGFGEBHHHHFAGGGHHHHGGGGCGGGGGGGGGGFFFD5FFBAA3B
@M02197:105:000000000-AN6RF:1:1103:20271:5537 1:N:0:1
TGTAGTATAGGCTCCTCCGCTTATTGATATGCTTACTTCCTCTAAATGACCAAGATCCTCCGCTTATTGATATGCTTAAGTTCAGCGGGTAGTCCTACCTGATGTGAGGTCAAATTGTCAGAAGCTGTCTCAAAAGAGACCCTTTAGAAGCTGAACCCCATTTATAAAGGGTCTCTTT
+
HHHHHHGFHGHFGGGGGGGGGGGHHHHHHHGHHFHHGGHHHHHHGHGGGHHHFGHGGHHHHHHGHHHHHHHHGHHHHHHGHHHGHHHHHGGFGHGHHHHHHFHHHHHHHHHHHHHGHHHHHFGGHHHHHHHHHHHGFHFGGHGHHHHHHHFHHHHHGGGGHHHGGGFHHHFFFGHHHH
@M02197:105:000000000-AN6RF:1:1103:16603:5599 1:N:0:1
TGTAGTATAGGCTCCTCCGCTTATTGATATGCTTAAGTTCAGCGGGTAGTCCTACCTGATTTGAGGTCAAATTGTCAGAAGCTGTCTCAAAAGAGACCCTTTAGAAGCTGAACCCCATTTATAAAGCTGCTCTTCACAAATGGCGTAGATAATTATCACACCAAAGCAAGGCAACAAAGGTCCCGCTAATGCATTTCAGGAGAGCCGACTTCTGAGAAGCCCGCATACTCCCACATCCAAGCCTGATCAACAGAAAAAGCTGAAAAGGTTGAGAATTTCATGACACTCAAACAGGCATGCTCCTCGGAATACCAAGGAGCGCAAGGTGCGTTCAAAGATTCGATGATTCAC
+
CCCCCFFFFFFFGGGGGGGGGGCHHHHHHHHHHGHHHHHHHHHGGGGGGHHHHHHHHHHHHHGHGHHHGHHHHHHHHHHHHHHGHHHHHHGHHGHHHGHHHHHHGHHHHHHHHHGGGHHHHHHHHHHHHHHHHHHHHHHHHHHHGGGGGHHHHHHHHHHHHGHHHHHHHHHHHHHHHHHHHHHHGHHGHHHHHHHHHHHHHGHGHHHFGHHGHHHHHGGGGGHGHHGGGGHHHHHHGGHHHHHHHHHHHHHHHHHHHHHHHGHHHHHFHHHHHHHHGHHGHHHGFGGHHHHHFFFGHGHGGGGGHHHHGFHHHHGGGGGGHHHHGGGGGGGGGGGGGGGFFFFFFFAABAA
@M02197:105:000000000-AN6RF:1:1103:15736:5837 1:N:0:1
TGTAGTATAGGCTCCTCCGCTTATTGATATGCTTAAGTTCAGCGGGTAGTCCTACCTGATTTGAGGTCAAATTGTCAGAAGCTGTCTCAAAAGAGACCCTTTAGAAGCTGAACCCCATTTATAAAGCTGCTCTTCACAAATGGCGTAGATAATTATCACACCAAAGCAAGGCAACAAAGGTCCCGCTAATGCATTTCAGGAGAGCCGACTTCTGAGAAGCCCGCATACTCCCACATCCAAGCCTGATCGACAGAAAAAGCTGAAAAGGTTGAGAATTTCATGACACTCAAACAGGCATGCTCCTCGGAATACCAAGGAGCGCAAGGTGCGTTCAAAGATTCGATGATTCAC
+
A>AA@BFBFFDFBFFGFGGGGGGFHHHHGEGGFECHHHFH5BDFCGECA3GFHHGFDHFEGGEF1GHHHGGFFGHHHGHEFEHBFGGHHHGGFEFHGGHFHHHHHH3GHHGHH/EGGHHHHHHHHFHHHGHHHHHHHHHGHGGGGGGGGGHHGHGHHHHFEHHHHHHHHHHHHHHHHHHE?DGGHHHHGHHGHHHHHHHHHGGGCGHHHFHHHHHHEGGFFGFHHHGGHGHHHHGFGGHHHGHGHGHGHHHHHHHHHHHHHHGHHHHHHHHHHHGHHHHHHHHGFGFHGHHHHHGHHHHGGGGGGHGHGHHHHHHGFCGGHHHHGGGGHGCGGGGGGFFBFFFFFFBABBB
@M02197:105:000000000-AN6RF:1:1103:20000:6096 1:N:0:1
TGTAGTATAGGCTCCTCCGCTTATTGATATGCTTAAGTTCAGCGGGTATCCCTACCTGATCCGAGGTCAACCTTGAAAAAATTGGGGGTTGACGGCTGGACTATCACACACACCATGCGAAAAGATAATCTTACTACGCCTGGGGATATGAGATCATCCGCCTTTGAATTTCAGAAGGGAGAATGCAAGCAAACTCATCTTCCAAGACCAAGCAAATCTGCTTGAGAGGTATTTAATGACGCTCGAACAGGCATGCCTCCCGGAATACCAGGAGGCGCAATGTGCGTTCAAAGATTCGATG
+
BBBCCFFFFFFFGGGGGGGGGGGHHHHHHHHHHHHHHHHHGHGGGGGFHHHHHHHHHHHHHHHGGGGHHHHHHHHHGHHHGHHHHHGGFGGHHGGGGGGHHHHHHHHHHHHGHGGHHHHHHHHHHHHHHHHHHHHHHHGGHHHHGHHHHHHHHHHHHHHGGHHGHHHHHHHHHHHHHHHGHHHHHHHHHHHHHHHHHHHHHHHGHHHGHHHHGHHHHHHHHHHHGHHHHFHGFFHHEGGGGHHGHHHHHHFFHGGGGGGFHHHHHHGFHHHGFGGGHCHGFFFGGGGGGFFFCFFFCCCCB
@M02197:105:000000000-AN6RF:1:1103:26309:6455 1:N:0:1
TGTAGTATAGGCTCCTCCGTTTATTGATATGCTTAAGTTCAGCGGGTAGTCCTACCTGATTTGAGGTCAAATTGTCAGAAGCTGTCTCAAAAGAGACCCTTTAGAAGCTGAACCCCATTTATAAAGCTGCTCTTCACAAATGGCGTAGGTAATTATCACACCAAAGCAAGGCAACAAAGGTCCCGCTAATGCATTTCAGGAGAGCCGACTTCTGAGAAGCCCGCATACTCCCACATCCAAGCCTGATCAACAGAAAAAGCTGAAAAGGTTGAGAATTTCATGACACTCAAACAGGCATGCTCCTCGGAATACCAAGGAGCGCAAGGTGCGTTCAAAGATTCGATGACTCAC
+
BBBBBFFFFFFFFGGGGGGGGGHHHGHGHHHHHHGHHHHHHHHGGGGGGHHGHHHHHGHHHHHHGHHHHHHHHHHHHHHHHHHHHHHHHHHHHGHHGGGHHHHHFHHHFHHGGHGGGHHHHHHHHHHHHHHHHHHHHHHHHHGHGGGGGHHHHHHHHHHHHHHHHHHHHHHHHHHHHHHGHHHFGHGGHHHHHHHHHHHGGEHGHHGHGHHHHHHHHGGGGGHHGGGGGGHGGHHGGGHGHHGGHGBHHHHHHGHHGBHHHHGHHHFFHHGHHGFHHGHHHHHFHGHFGHHHHFFHBFHGEGGFEF5FHFGHHFHGGGEEC5GFGGGDHFGGGGGGGGFFFFFDFFBAAAB
@M02197:105:000000000-AN6RF:1:1103:5140:6436 1:N:0:1
TGTAGTATAGGCTCCTCCGCTTATTGATATGCTTAAGTTCAGCGGGTAGTCCTACCTGATTTGAGGTCAAATTGTCAGAAGCTGTCTCAAAAGAGACCCTTTAGAAGCTGAACCCCATTTATAAAGCTGCTCTTCACAAATGGCGTAGATAATTATCACACCAAAGCAAGGCAACAAAGGTCCCGCTAATGCATTTCAGGAGAGCCGACTTCTGAGAAGCCCGCATACTCCCACATCCAAGCCTGATCAACAGAAAAAGCTGAAAAGGTTGAGAATTTCATGACACTCAAACAGGCATGCTCCTCGGAATACCAAGGAGCGCAAGGTGCGTTCAAAGATTCGATGATTCAC
+
BBBBBD@DFBDFGGGGGCAFGGGHDHFFHHHHHHGGFGHHHHGCFGGGGHHHHHGFHDHHFHHHGHHB3DGHHFHHEGHFCGBFGFHHHGHHGFHHHE1BFFHHHFHGFHHFHAEFGHHHHHHGHGHFHHHHGHHHHHGFHGHCFGFGGHHHGHHGHHHFHHHHHHHGEFHHHHHHGHGGGHGHGGGGGGHHHHHHHHFFHCHGHGGCG?FHHFGCGBFC/9BBHHGGHEFHGGHGFGFHFHHFGBBHGGEBFGHBFFHHHGFBHGEF2HGGHHHFHBFHHHHHGFFF1HGBE11BDCF/A?EAFDD2F1B1BE1E0A0GF1A0EE001CFBGGGFE1F1FFBF3B1AAAA
@M02197:105:000000000-AN6RF:1:1103:19100:6521 1:N:0:1
TGTAGTATAGGCTCCTCCGCTTATTGATATGCTTAAGTTCAGCGGGTAGTCCTACCTGATTTGAGGTCAAATTGTCAGAAGCTGTCTCAAAAGAGACCCTTTAGAAGCTGAACCCCATTTATAAAGCTGCTCTTCGCAAATGGCGTAGATAATTATCACACCAAAGCAAGGCAACAAAGGTCCCGCTAATGCATTTCAGGAGAGCCGACTTCTGAGAAGCCCGCATACTCCCACATCCAAGCCTGATCAACAGAAAAAGCTGAAAAGGTTGAGAATTTCATGACACTCAAACAGGCATGCTCCTCGGAATACCAAGGAGCGCAAGGTGCGTTCAAAGATTCGATGACTCAC
+
CCCCCFFFFFFFGGGGGGGGGGGHHHHHHHHHHHHHHHHGHHHGGGFGGHHHHGHHHH3GHHHGGHHHHHHHHHHHHHHHHHHHHHGHHHHGHGHHHGHHHHHHHHHHHHHGHHGGGHHHHHGHHHHHHHHHHHHHGGGGHHHHGGGGGHHHHHHHHHGHHHHHHHHHHHHHHHHHHHHHGGHHGHHGHHHHHHHHHHHHGGHGHHHGGGGGGHHGHGGGGGGGHHGGHGHGHHHHGGHGHHHFHHFHHHHHHHHHHHHHHHHHHHFHHHHHHHHFFHGHGHHFHGGHHHHHHHFEHHHGEGGGGHFHHCGHHHHGGGGGHHHGGGGGHGGGGCGGGGGFFFFFFFAAAA>
@M02197:105:000000000-AN6RF:1:1103:24384:6816 1:N:0:1
TGTAGTATAGGCTCCTCCGCTTATTGATATGCTTAAGTTCAGCGGGTATCCCTACCTGATCCGAGGTCAACCTTGAAAAATAGGGGGTTTGATGGCAGGACAATTGCACACACTCCGAGCGACAAGATAAACTTACTACGCCACGGAATATGCTATGATCCGCCTTTCAATTTCAGAAGGGAGAATGCTGGCATACTCTTCTTCCACAACCAAGCAAATATGCTTGAGAGGTATTTTATGACGCTCGAACAGGCATGCCTCCCGGAATGCCAGGAGGCGCAATGTGCGTTCAAAGATTCGATGATTCAC
+
CCCBCFFFFBFFGGGGGGGGGGGHHHHHHHHHHHGHHHHHHHHGGGGGHHHHHHHHHHHHHHHGGGGHHHHHHHHHHHHHHHHHHGGFGGGHHHHHHGGGHHHHHHHHHHHGGHHHHGHGHHHHGHHHHHHHHHHHHHHGGGGHGHHHHHHHHHHHHGHHHHHHHHHHHHHHHHHHHHHHHHHHHHGHHHHHHHHHHHHHHHHGGGGHHGHHHHGHHGFHFHHFHHHHGHHHHHHFHHGGGGGHHGHHHHHHHHHGGGEGGGHHGHHGGHHHHGGFGGHHHHGGGGHFGGGGGGGGGFFFFFFFCCCBC
@M02197:105:000000000-AN6RF:1:1103:22898:6515 1:N:0:1
TGTAGTATAGGCTCCTCCGCTTATTGATATGCTTAAGTTCAGCGGGTAGTCCTACCTGATTTGAGGTCAAATTGTCAGAAGCTGTCTCAAAAGAGACCCTTTAGAAGCTGAACCCCATTTATAAAGCTGGTCTTCACAAATGGCGTAGATAATTATCACACCAAAGCAAGGCAACAAAGGTCCCGCTAATGCATTTCAGGAGAGCCGACTTCTGAGAAGCCCGCATACTCCCACATCCAAGCCTGATCAACAGAAAAAGCTGAAAAGGTTGAGAATTTCATGACACTCAAACAGGCATGCTCCTCGGAATACCAAGGAGCGCAAGGTGCGTTCAAAGATTCGATGATTCAC
+
CCBCCFFFFFFFGGGGGGGGGGGHHHHHHHHHHHHHHHHGHHHGGGGGGHHHHHHHHGHGHHGHGHHHHHHHHHHHHGHFHHHHHHHHHHHHGGHHHGHHHHHHHHGHHGHHHHGGG:HHHHHHHHHHHHHHHHGHHHHGHHHHGGGGGHHHHHHHHHHHHGHHHHGHHHHHHHHHHGHHHHHGHGGHGHHHHHHHHHHHHGHGHHHHGGGGHHHGHGGGGGGHHHGGHGHHHHHHGGHHHHGGGHHFGHGHHHHHHHHHHHHHHHHEHHHHHHGFDBHGFHHHGGHHHHHFFHHHHHHGEGGGHHFHGCHHHGFEF?GGHHHHGCGGGGGGGFGGGGGFFFFFFFAAAAA
@M02197:105:000000000-AN6RF:1:1103:24784:6831 1:N:0:1
TGTAGTATAGGCTCCTCCGCTTATTGATATGCTTAAGTTCAGCGGGTAGTCCTACCTGATTTGAGGTCAAATTGTCAGAAGCTGTCTCAAAAGAGACCCTTTAGAAGCTGAACCCCATTTATAAAGCTGCTCTTCACAAATGGCGTAGATAATTATCACACCAAAGCAAGGCAACAAAGGTCCCGCTAATGCATTTCAGGAGAGCCGACTTCTGAGAAGCCCGCATACTCCCACATCCAAGCCTGATCAACAGAAAAAGCTGAAAAGGTTGAGAATTTCATGACACTCAAACAGGCATGCTCCTCGGAATACCAAGGAGCGCAAGGTGCGTTCAAAGATTCGATGATTCA
+
BBBBBFFFFFFFGAFFFGFGGGGHGHHHHHHFHHHHHHFGHHHGGEEEGGHHHHHHGHEFGGGHGHHHHHGHGGHHHHHHHHHHHHGHFHHHHGHHHGHHHHHHHHHHHHHHHGGGGHHGHHHGHHGHHHHHHGHHHHHHHHHHGGGGGHHHHHHHHHHHHHHHHHHHHHHHHHHHHHHHGHHHHGHHHHGHHHHHHHHHHGHGHHHHGGHHGHHHGGGGGGHHHHGGHGHGHHHHGGHHHGHGHGGHHHHHHHHHHHHHHHHHHHHHHHHHHHHHGBHFFHGFFFHHHHEBGCGHHHHGGGE?HHFHHHHGHHGGGGE?F5HHEE?EA4BGGDGBGGFBFFFFFBBBBB
@M02197:105:000000000-AN6RF:1:1103:23196:6898 1:N:0:1
TGTAGTATAGGCTCCTCCGCTTATTGATATGCTTAAGTTCAGCGGGTATCCCTACCTGATCCGAGGTCAACCTTGAAAAAATTGGGGGTTGACGGCTGGACTATCACACACACCATGCGAAAAGATAATCTTACTACGCCTGGGGATATGAGATCATCCGCCTTTGAATTTCAGAAGGGAGAATGCAAGCAAACTCATCTTCCAAGACCAAGCAAATCTGCTTGAGAGGTATTTAATGACGCTCGAACAGGCATGCCTCCCGGAATACCAGGAGGCGCCATGTGCGTTCAAAGATTCGATGATTCAC
+
A?AAAFDBDF4C4GCGGGCFGGGBGHCGHHHFFHFHFHHBEGF?EEEEGFGHFDGFHHGF5BB10AAFHHHHHGFHHGFGBGHGFGCFEGCFHGGGGGGHHHHHHGDGHGG:GGADGHGHFFFGHHGGHGGDHHHHHHGCHHHG?DEHGHHHHHGHHCFDEGGGGHHHHHFHHHHHHHGGHGHGGGGGGGGGHGGGGGGGEFHHGGGGHGFFFHFFFFFFFEGG@FEFFFBHFGHHGEEEEFFEF1HFD11FGFCEEEEGFFFFD1ACHF0EE0?GGF1BEEEE1F1ACGGG?GE11FD1BBA1AAA
@M02197:105:000000000-AN6RF:1:1103:10708:6879 1:N:0:1
TGTAGTATAGGCTCCTCCGCTTATTGATATGCTTACTTCCTCTAAATGACCAAGATCCTCCGCTTATTGATATGCTCCTCCGCTTATTGATATGCTTACTTCCTCTAAATGACCAAGCAAAGATTCGATGATTCAC
+
HHFGHFHHHGHFGGGGGGGHHHGHHHHHHHHHHHHHHHHHHHHHHHHHHHHHHHHHHHIIHHGHHHHHHHHHHHHHHHHHHHGHHHHHHHHHHHHHHHHHHHHHHHHHHHHHHHHHHGHHHHGGHHGHHHHIHHHH
@M02197:105:000000000-AN6RF:1:1103:9086:7194 1:N:0:1
TGTAGTATAGGCTCCTCTGCTTATTGATATGCTTAAGTTCAGCGGGTAGTCCTACCTGATTTGAGGTCAAATTGTCAGAAGCTGTCTCAAAAGAGACCCTTTAGAAGCTGAACCCCATTTATAAAGCTGCTCTTCACAAATGGGGTAGATAATTATCACACCAAAGCAAGGCAACAAAGGTCCCGCTAATGCATTTCAGGAGAGCCGACTTCTGAGAAGCCCGCATACTCCCACATCCAAGCCTGATCAACAGAAAAAGCTGAAAAGGTTGAGAATTTCATGACACTCAAACAGGCATGCTCCTCGGAATACCAAGGAGCGCAAGGTGCGTTCAAAGATTCGATGATTCAC
+
CCDCCFFFFFFFGGGGGGGGGGHHHHHHHHHHGHGHHHHHHHHGGGGGGHHHHHHHHHHHHHHHGHHGHHHHHGHHHHHHHHHHHHHHGHHHHGHHHGHHHHHGHHHGHHHFHHGGGHHHHHHHHHHHHGHHHHHHHHHHGHHAGGFGHHHHHHHHGHHHHGHHHHHHHHGHHHHHHHHHHHHHHHGHGHHHHHHHHGHHHGHGGHGHHGGHHHHHHHHHGGHGGGGGHGHHGHHHGGHHHHFHHGHHHHHHGHHGHHHHHHHHHHHHHHGHHHHHHHHHHHHGGFFHHHHHHHHHHHHGF?GEFHGHHHHHHHHGGGGCGFHHGGGGHFGFGGGGGGGFFFFFFF3BABB
@M02197:105:000000000-AN6RF:1:1103:9499:7088 1:N:0:1
TGTAGTATAGGCTCCTCCGCTTATTGATATGCTTAAGTTCAGCGGGTATCCCTACCTGATCCGAGGTCAACCTTGAAAAATAGGGGGTTTGATGGCAGGACAATTGCACACACTCCGAGCGACAAGATAAACTTACTACGCCACGGAATATGCTATGATCCGCCTTTCAATTTCAGAAGGGAGAATGCTGGCATACTCTTCTTCCACAACCAAGCAAATATGCTTGAGAGGTATTTTATGACGCTCGAACAGGCATGCCTCCCGGAATGCCAGGAGGCGCAATGTGCGTTCAAAGATTCGATGATTCAC
+
CCCBAFFFFFFFGGGGGGGGGGGHHHHHHHHHHHHHHHHHHHHGGGGGHHHHHHHHHHHHHHHGGGGHHHHHHHHGHHHHHGHHGGGGGGGHHHHHHGGGHHHHHHHHHHHGGHHHGGGGGHHHGHHHHHHGHHHHHHHGGGHHGHHHHHHHHHHHHHHHHHHHGGHHHHHHHHHHHHHHHHHHHHGHHHHHGHHHHHHGHHGGGGGHHGHHHHHHHHHHHHHFFHHHHHHHHHFHHHFGGGGHGGHHHHHHGHHGGGGCGGHHHHHGHGHHHGGGGGHHHHGGGEGGGGGGGGGGGFFFFFFF@CBAB
@M02197:105:000000000-AN6RF:1:1103:10072:7587 1:N:0:1
TGTAGTATAGGCTCCTCCGCTTATTGATATGCTTAAGTTCAGCGGGTATCCCTACCTGATCCGAGGTCAACCTTGAAAAATAGGGGGTTTGATGGCAGGACAATTGCACACACTCCGAGCGACAAGATAAACTTACTACGCCACGGAATATGCTATGATCCGCCTTTCAATTTCAGAAGGGAGAATGCTGGCATACTCTTCTTCCACAACCAAGCAAATATGCTTGAGAGGTATTTTATGACGCTCGAACAGGCATGCCTCCCGGAATGCCAGGAGGCGCAATGTGCGTTCAAAGATTCGATGATTCAC
+
CBCBCFFFFFFFGGGGGGGGGGGHHHHGHHHHHHHFHHHHHHHGGGGGHHHHHFHHHHHHHHHGGGEGFHHHHHHHHHHHHGHHHGGGGGGGHGHHHGGGHHHHHHHHHHHGGHGHHGHGHHHGGHHHHHHHHHHHHHHGGGGGGGHHHHHHHHHHHHHHHHHHHHHHHHHHHHHHHHHHGHHHHHGHGHHHHHHHHHHGHHHGGGGHHGHHHHHFHHGHHHGHHHHHHHHHHHHFHHGGGGFHHGHHGHHHHHHGCGGGFECHEGHHGHHHHGGGGGHHHHGGGGHGGGGGGGGGGFFFFFFFBBAAA
@M02197:105:000000000-AN6RF:1:1103:16441:7574 1:N:0:1
TGTAGTATAGGCTCCTCCGCTTATTGATATGCTTAAGTTCAGCGGGTATCCCTACCTGATCCGAGGTCAAACTTAAAAGAAGCTTAATGGGAGGAGGCCTGCCAGAATCGCGACGCAATGTGCTGCGCACGAAGCCAACATACCGGCTGCCAATGAATTTAAGGCGAGTCCACGCGCTGAGGCGGAACAAACACCCAACACCAAGCAGAGCTTGAATGATTAAATGACGCTCGAACAGGCATGCCCAACGGAATACCGAAGGGCGCAATGTGCGTTCAAAGATTCGATGACTCAC
+
CDDDCFFFFFFFGGGGGGGGGGGHHHHHHGHHHHHHHHHHHHHGGGFGHHHHGHHHHHHHHHHGGGGHGHHHHHHHFHHGHHGHHHGHHHHFGGGGGGGHGHHHHHHHHHGGGGGGGGGHHHHHHHGGHGHHHGGHHHHGHHHHHGGHHGHHHHHHHHHHGGHGHHHGGGGGGGGGHHGGGGGFHHHHHGGGGGGHGFGHGHHGHHHHHHFHHHHHHHHHHHHHGGGGGHHGHHHHHHHHHHHGHGGGHHHHFAGGHHHGGGCGHHCHGGFCFGGGGGGBGGGFFFFFFFAAA3A
@M02197:105:000000000-AN6RF:1:1103:13219:7804 1:N:0:1
TGTAGTATAGGCTCCTCCGCTTATTGACATGCTTAAGTTCAGCGGGTAGTCCTACCTGATTTGAGGTCAAATTGTCAGAAGCTGTCTCAAAAGAGACCCTTTAGAAGCTGAACCCCATTTATAAAGCTGCTCTTCACAAATGGCGTAGATAATTATCACACCAAAGCAAGGCAACAAAGGTCCCGCTAATGCATTTCAGGAGAGCCGACTTCTGAGAAGCCCACATACTCCCACATCCAAGCCTGATCAACAGAAAAAGCTGAAAAGGTTGAGAATTTCATGTCACTCAAACAGGCATGCTCCTCGGAATACCAAGGAGCGCAAGGTGCGTTCAAAGAT
+
BCCBCFFFFFFFGGGGGGGGGGGHHHHHHHHHHHHHHHHHHHHGGGFGGHHHHHHHHHHHHHGGGHHHHHHHHHHHHHFHHHHHHHHHHHGFHGHHHGHHHHHHHHHGHHHHHHGGFHHHHHHGGHHHHHGHHHHHHHHGHGHHHGGGGHHHHHHHHHHHHHHHHHHHHHHHHHHHHHHGFHHHHHHGHHHHHHHHHHHHHGHGGHHHHGHHHHHHHGGGHGHGHHGGHGHHHHGGGGHHGHHHHFEHHHHHHHHHHHHHGHHHHHHHHHHHHHGD5BHHHHGHGGHHHHHHGHFFGHEDFGEDGHHFHHGHGHHGGGGGGGGGGGGBFFBFFFCCCCB
@M02197:105:000000000-AN6RF:1:1103:24766:7789 1:N:0:1
TGTAGTATAGGCTCCTCCGCTTATTGATATGCTTAAGTTCAGCGGGTAGTCCTACCTGATTTGAGGTCAAATTGTCAGAAGCTGTCTCAAAAGAGACCCTTTAGAAGCTGAACCCCATTTATAAAGCTGCTCTTCACAAATGGCGTAGATAATTATCACACAAAGCAAGGCAACAAAGGTCCCGCTAATGCATTTCAGGAGAGCCGACTTCTGAGAAGCCCGCATACTCCCACATCCAAGCCTGATCAACAGAAAAAGCTGAAAAGGTTGAGAATTTCATGACACTCAAACAGGCATGCTCCTCGGAATACCAGGGAGCGCAAGGTGCGTTCAAAGATTCGATGATTCAC
+
BBBBBFFFFFFFGFCGGGGGGGGHHHHHHHGGHHHHGHHFHHHGGGGGFGGBGHHFFFGHFGGHFFGC3GHHHBGBGHGFGFHFHFHHFFGHHGFHHGFHHEHHFHHFHHGHFHGGGFFHHHFGGFGFGFHHFFHHHGHHHGHFFGFGGHHGHHHHHHHHHGHHHHHHHHHHHHGHHEFHGFGGGHGGHHHBGHHHGGHGGGGGGHHHHHHHGHHFGFFGGGGGGGGGEFFGHGGGEGGBG3FF4FHHHFHHHFHFFFHFHHHFFB25HGDDEFGBBFGFGD@5EBCHHGFHHHHGEHEE?0GHHGCFGBGHGFEEACGHHGEGEGEAFGGFGGGGGGFFFFFFBBAA>A
@M02197:105:000000000-AN6RF:1:1103:12965:7978 1:N:0:1
TGTAGTATAGGCTCCTCCGCTTATTGATATGCTTAAGTTCAGCGGGTAGTCCTACCTGATTTGAGGTCAAATTGTCAGAAGCTGTCTCAAAAGAGACCCTTTAGAAGCTGAACCCCATTTATAAAGCTGCTCTTCACAAATGGCGTAGATAATTATCACACCAAAGCAAGGCAACAAAGGTCCCGCTAATGCATTTCAGGAGAGCCGACTTCTGAGAAGCCCGCATACTCCCACATCCAAGCCTGATCAACAGAAAAAGCTGAAAAGGTTGAGAATTTCATGACACTCAAACAGGCATGCTCCTCGGAATACCAAGGAGCGCAAGGTGCGTTCAAAGATTCGATGATTCAC
+
CCCCCFFFBFFFFFFGGGCGGGGHHHHHHHHHHHHHHHHHFHHGGGGGGHHHHHHHHHHHHHHHGHHHFHHHHGHHHHHHHHHHHHHHHHHGHGHHHGHHHHFHFHHGHHHGHHGGGHHHGHGHHGHGGHHGHFHHHHHEGHHHGFGGGHGFFHFFDGHHHGHHHHHHHHHHHHHHFHGHFGGGHGGGHHHHHHGHFHHHHGGGHHHHHGGGGHHHHGGGGGHFHHEGGGHHHHHFGGHGHHHHHHHHHHHHHGHHGHHHHHHHGHHHHGHHHHGGGBHHFHHHHGHHHHFHGFBHHHHGGGGGHHHHFGBFHGBGGECCGFCHGECGCGGGGGFFFFGBFFFFFFBBBBB
@M02197:105:000000000-AN6RF:1:1103:7909:8272 1:N:0:1
TGTAGTATAGGCTCCTCCGCTTATTGATATGCTTAAGTTCAGCGGGTAGTCCTACCTGATTTGAGGTCAAATTGTCAGAAGCTGTCTCAAAAGAGACCCTTTAGAAGCTGAACCCCATTTATAAAGCTGCTCTTCACAAATGGCGTAGATAATTATCACACCAAAGCAAGGCAACAAAGGTCCCGCTAATGCATTTCAGGAGAGCCGACTTCTGAGAAGCCCGCATACTCCCACATCCAAGCCTGATCAACAGAAAAAGCTGAAAAGGTTGAGAATTTCATGACACTCAAACAGGCATGCTCCTCGGAATACCAAGGAGCGCAAGGTGCGTTCAAAGATTCGATGATTCAC
+
ABA?AFFFF5BFGGGGGGGGGGGHHHHHHHHHHHHHHHHHFHGGFGGEEGHFHHHHHHHGFHHHGGHGHHHHHFHFHHHHHHHHHHHHHHHHHGHHHGEHHFHHGHHFHHHHGHGGGHHHGHHGHHFFGGFHHHHHHGHEGGGEGFFGGHGHHHHHHGHHHGHHHHFHHHGEGFGHHGHGGGHFGHFHHHHHHHHHHHHHHGGGGHGGGEFGHHHFHFGGGGGHHHGGGGGGHHHFF?GHEGHHHFGHHHHHFGGHGHGHHHFHHHG2HHHHHHHHHGDDGHHGFGHHGHHHFHEHHHHGGGGFGHHHHFFGGHGAFGGGHGHHGGGGHFGGGGGGGGFFFFFFFFBBBAB
@M02197:105:000000000-AN6RF:1:1103:14854:8860 1:N:0:1
TGTAGTATAGGCTCCTCCGCTTATTGATATGCTTAAGTTCAGCGGGTAGTCCTACCTGATTTGAGGTCAAATTGTCAGAAGCTGTCTCAAAAGAGACCCTTTAGAAGCTGAACCCCATTTATAAAGCTGCTCTTCACAAATGGCGTAGATAATTATCACACCAAAGCAAGGCAACAAAGGTCCCGCTAATGCATTTCAGGAGAGCCGACTTCTGAGAAGCCCGCATACTCCCACATCCAAGCCTGATCAACAGAAAAAGCTGAAAAGGTTGAGAATTTCATGACACTCAAACAGGCATGCTCCTCGGAATACCAAGGAGCGCAAGGTGCGTTCAAAGATTCGATGATTCAC
+
ABBBBFFFFFBFGGGGGGGGGGGHBHHFGHHHHH5FFHHHFGGFECFEFBGGFHHHHHHHHHHHGFFAADFHFFGHFFFGHGHHGGGHHDGGFFGHBEGHHHHGHHHGHGHHHHGGFFGHFHHHHHHHHGHHHHHGHGGHHHHBGGFCEHHHHHGHGHHHHGHHHGEHHHGGHHGHGHGH@@FGHHHGHHHHHHHHHHFHFGHGFHHHHGGHGHHHHGGGGGGHHHGGGGGHHHHHGGHHHBGHHFHHHGHHHHHHFHHHHHFHHHHHGHGHHHHHFHHG5HHHFFGGHHHHHHHHHHGA0EGEFADDFD335GEEGGEEFHFHEE2GHFFGGGGGGFFFFFFFFFBAAAA
@M02197:105:000000000-AN6RF:1:1103:10184:8852 1:N:0:1
TGTAGTATAGGCTCCTCCGCTTATTGATATGCTTACTTCCTCTAAATGACCAAGATCCTCCGCTTACTGATATGCTTACTTCCTCTAAATGACCAAGATCCTCCGCTTACTGATATGCTTACTTCCTCTAAATGACCAAGATCCTCCGCTTATTGATATGCTTAAGTTCAGCGGGTATCCCTACCTGATCCGAGGTCAACCTTGAAAAATAGGGGGTTTGATGGCAGGACAATTGCACACACTCCGAGCGACAAGATAAACTTACTACGCCACGGAATATGCTATGATCCGCCTTTCAATTTCAGAAGGGAGAATGCTGGCATACTCTTCTTCCACAACCAAGCAAATATGCTTGAGAGGTATTTTATGACGCTCGAACAGGCACGCCTCCCGGAATACCAGGAGGCGCAATGTGCGTTCAAAGATTCGATGACTCAC
+
AACCCFFFFFFFGGGGGGGGGGGHHHGHHHHHHHGHHHHHHHHHHHHHHHHHHGHGHHHHHGGGGGHHHGHHHHHHHHHHHHHHHHGHHHHHGHHHHFFGHHHHGGGGGHHHHHGHHHHHHGHHHHHHHHHHHHHHHHGHFHHHHHHGGGGGHGHGHFHHHHHGHHHHHHHHGGGGCGHHHHHHHHGEHHHEGGGEHFFHHHHHHFFHGGFFHGGGGGGGGGGGGGGGGGGGGGGGGGGGGGGGGGGGGGFHHHHHHHGHHGGECGGGGGGHHHHHHFGHHHHHHGGGGGHHHHHHHHHHFDHHHGHGHHHHHHHGHHHHHHHHHGHHHHHHGGGGHHGHHHHHHGHGHHHHGHHHHHHHHFHDFFHGGGGGHGGHHGHHHGCFGGGCCGGHHHHGFHHHHGGGGE2HHHHGGGEHGGGGGGGGGGFFFFFFFBAAA3
@M02197:105:000000000-AN6RF:1:1103:3270:9021 1:N:0:1
TGTAGTATAGGCTCCTCCGCTTATTGATATGCTTAAGTTCAGCGGGTATCCCTACCTGATCCGAGGTCAACCTTGAAAAAATTGGGGGTTGACGGCTGGACTATCACACACACCATGCGAAAAGATAATCTTACTACGCCTGGGGATATGAGATCATCCGCCTTTGAATTTCAGAAGGGAGAATGCAAGCAAACTCATCTTCCAAGACCAAGCAAATCTGCTTGAGAGGTATTTAATGACGCTCGAACAGGCATGCCTCCCGGAATACCAGGAGGCGCAATGTGCGTTCAAAGATTCGATGATTCAC
+
BBBBAFFFFFFFGEFGGGGGGGGHHHHHHHGGHHHGHHBGHHHGGGFGHHHHHHHHHHHHHH1AEEFHGGHHHHHGHHHHGGHHHHGGGGGGHGGGGGGHHGHHHHHHHHGGGGHHHHHHHGGHGHHHHHHHHHHHHGGGHGHGHGHHHHHHHHHHHHHHGHGHHHHGHHHHHHGHHHHGGHHGHHHHHHHHHHHHHGGHGHHHHGGGGHHHHHHHHHHHHHGFFFHHHHHHGHHHEGGGGGHGHFHFHHHHHF1?EACEHHHHHGHHHHHGGGGGGGFHGGGGGGGGGGGGGGGFFFFFFFCCBAA
@M02197:105:000000000-AN6RF:1:1103:19202:9095 1:N:0:1
TGTAGTATAGGCTCCTCCGCTTATTGATATGCTTAAGTTCAGCGGGTAGTCCTACCTGATTTGAGGTCAAATTGTCAGAAGCTGTCTCAAAAGAGACCCTTTAGAAGCTGAACCCCATTTATAAAGCTGCTCTTCACAAATGGCGTAGATAATTATCACACCAAAGCAAGGCAACAAAGGTCCCGCTAATGCATTTCAGGAGAGCCGACTTCTGAGAAGCCCGCATACTCCCACATCCAAGCCTGATCAACAGAAAAAGCTGAAAAGGTTGAGAATTTCATGACACTCAAACAGGCATGCTCCTCGGAATACCAAGGAGCGCAAGGTGCGTTCAAAGATTCGATGATTCAC
+
CCBCCFFFFFFFGGGGGGGGGGGHHHHHHHHHHHHHHHHHHHHGGGGGGHHHHHHHHHHHHHHHGHHHHHHHHHHHHHHHHHHHHHHHHGHHHGHHHGHHHHHHHHGGHHHHHHGGEHHHHHHHHHHHHHHHHHHHHHHHHHGGGGGGGHGHHHHHHHHHHGHHHHHHHHGHHHHHHHHGHHHHHGGHHHHHHHHHHHHHHGHGHHHHHGGGHHHHHGGGGGGHHHGGHGHHHHHHGGHHHGHHHHHHHHHHHHHHHHHGHHHHHHHFGHHHHHHGGBHHHHHHHGHGGHHHHHHHHHHGGGFDHHHCHHHGHHHGGGGGHHHHGGGGHGGGGGGGGGGFFFFFFFBBBBC
@M02197:105:000000000-AN6RF:1:1103:25336:9231 1:N:0:1
TGTAGTATAGGCTCCTCCGCTTATTGATATGCTTAAGTTCAGCGGGTAGTCCTACCTGATTTGAGGTCAAATTGTCAGAAGCTGTCTCAAAAGAGACCCTTTAGAAGCTGAACCCCATTTATAAAGCTGCTCTTCACAAATGGCGTAGATAATTATCACACCAAAGCAAGGCAACAAAGGTCCCGCTAATGCATTTCAGGAGAGCCGACTTCTGAGAAGCCCGCATACTCCCACATCCAAGCCTGATCAACAGAAAAAGCTGAAAAGGTTGAGAATTTCATGACACTCAAACAGGCATGCTCCTCGGAATACCAAGGAGCGCAAGGTGCGTTCAAAGATTCGATGATTCAC
+
BCCCCFFFFFFFGGGGGGGGGGGHHHHHHHHHHHHHHHHHGHHGGGGGGHHHHHHHHHHHHHHHGGHHHHHHGHHHHHHHHHHHHHHHHHHHHGHHHGHHFHHHHHGHHHHHGHGGGHHHHHHHHHHGHHHHHHHHHHHHHHHHGGGGGHHHHHHHHHHHHHHHHHHHHHGHHHHHHHGHHHHHHHHHHHHHHHHHHHHHHGHGHHGHGHHHHGHHHGGGGGHGHHGGHGHHHHHHGGHHHHHHHHHHHHHHHHHHHHHHHHHHHFHHHHHHHHGGHFHHEHHGHGHHHHFHGGHHHHHGGEGGHGHGGHHHGHHGGEEFHHHHGGGGHGGGGGFGGGGFFFFFFF@BBAC
@M02197:105:000000000-AN6RF:1:1103:10159:9421 1:N:0:1
TGTAGTATAGGCTCCTCCGCTTATTGATATGCTTAAGTTCAGCGGGTAGTCCTACCTGATTTGAGGTCAAATTGTCAGAAGCTGTCTCAAAAGAGACCCTTTAGAAGCTGAACCCCATTTATAAAGCTGCTCTTCACAAATGGCGTAGATAATTATCACACCAAAGCAAGGCAACAAAGGTCCCGCTAATGCATTTCAGGAGAGCCGACTTCTGAGAAGCCCGCATACTCCCACATCCAAGCCTGATCAACAGAAAAAGCTGAAAAGGTTGAGAATTTCATGACACTCAAACAGGCATGCTCCTCGGAATACCAAGGAGCGCAAGGTGCGTTCAAAGATTCGATGATTCAC
+
CCCCCFFFFFFFGGGGGGGGGGGHHHHHHHHHHHFFFHHHHHHGGGGGGHHHHGHHHHGHHHHHGHHHHFHHHHHHHHHHHHHHHHHHHGHHHGHHHGHHHHHHFHHHHHHHHHGGGHHHHHHHHHGHHHHHHHHHHHHHHHHHGGGGGHHHHHHHHGGHHGHHHHHHHHHHHHHHHHHHGGHGHHHHHHHHHHHHHHHHHGHGGHGGGGHGGHHHHGGGGGHHHGGGHGHGHHHHGGHHHHHHHFFHHHHHHHHHHHHHHHHHHGHGHHHGHHHGHHHHHHHGGFGGFHHHHHGHGHHGGGGGHHHHHHHHHHHGGGGGCHHHGGGGHGFCGGGGGGGFFFFFFFAAAAA
@M02197:105:000000000-AN6RF:1:1103:5681:9607 1:N:0:1
TGTAGTATAGGCTCCTCCGCTTATTGATATGCTTAAGTTCAGCGGGTAGTCCTACCTGATTTGAGGTCAAATTGTCAGAAGCTGTCTCAAAAGAGACCCTTTAGAAGCTGAACCCCATTTATAAAGCTGCTCTTCACAAATGGCGTAGATAATTATCACACCAAAGCAAGGCAACAAAGGTCCCGCTAATGCATTTCAGGAGAGCCGACTTCTGAGAAGCCCGCATACTCCCACATCCAAGCCTGATCAACAGAAAAAGCTGAAAAGGTTGAGAATTTCATGACACTCAAACAGGCATGCTCCTCGGAATACCAAGGAGCGCAAGGTGCGTTCAAAGATTCGATGATTCAC
+
CCCCCFFFFFFFGGGGGGGGGGGHHHGGHHHHHHHGHHHHHHHGGGGGGHHGHHHHHGGHHHHHGHHHHHHHHHHHHHHHHHHHHHHHHHHGFGHHHGHHHHHHHHGHHHHEHHGGGHHHHHHHHHHGHHHHHGHHHHHGHHGHGGGGGHHHHHHHHHFHHHHHHHHHHHHHHHHHHHGGGGHHHGHHHHHGHHHHHHHHHGGFGHHHHHHGGHHHHGGGGGHFFHGGHGHHHHHGGGGHGHFGGHHGHHHHHHHHGHHHGHHHHHHHHHHHHHGGHHHHGHHHGGHHHHHHHGHHHHHGGGGGHHHHHGFHHHHGFCGGHHHHGF?GHGGGGGFGCFF4FFFFFFBAAAA
@M02197:105:000000000-AN6RF:1:1103:23040:9653 1:N:0:1
TGTAGTATAGGCTCCTCCGCTTATTGATATGCTTAAGTTCAGCGGGTATCCCTACCTGATCCGAGGTCAACCTTGAAAAAATTGGGGGTTGACGGCTGGACTATCACACACACCATGCGAAAAGATAATCTTACTACGCCTGGGGATATGAGATCATCCGCCTTTGAATTTCAGAAGGGAGAATGCAAGCAAACTCATCTTCCAAGACCAAGCAAATCTGCTTGAGAGGTATTTAATGACGCTCGAACAGGCATGCCTCCCGGAATACCAGGAGGCGCAATGTGCGTTCAAAGATTCGATGATTCAC
+
CBCCCFFFFFFFGGGGGGGGGGGHHHHHHFHHHHHHHHHGHHHGGGGGHHHHHGHHHHHHHHHGGGGHHHHHHHHGGFGGGHHHHHGGEEGHHGGGGGGHHHGHHHHHHHGGGGHGHHHHGGHHHHHHHHHHHHHHHGGGHHHHHHHHHGHHGHHHHGHHHHHHHHHHHHHHHHHHHHHHHHHHHHHHGHHHHHHHHGGGGHHHHHHGGHHHHHHHGHHHHHGHHHHGHGHFHGHHEEGGGHHGHFHHFHEFFGGGGGGGHHHHHHGHHHHGGGGGHHHHGGGGHGGGGGGFGGGFFFFFFFBABBB
@M02197:105:000000000-AN6RF:1:1103:13018:9798 1:N:0:1
TGTAGTATAGGCTCCTCCGCTTATTGATATGCTTAAGTTCAGCGGGTAGTCCTACCTGATTTGAGGTCAAATTGTCAGAAGCTGTCTCAAAAGAGACCCTTTAGAAGCTGAACCCCATTTATAAAGCTGCTCTTCACAAATGGCGTAGATAATTATCACACCAAAGCAAGGCAACAAAGGTCCCGCTAATGCATTTCAGGAGAGCCGACTTCTGAGAAGCCCGCATACTCCCACATCCAAGCCTGATCAACAGAAAAAGCTGAAAAGGTTGAGAATTTCATGACACTCAAACAGGCATGCTCCTCGGAATACCAAGGAGCGCAAGGTGCGTTCAAAGATTCGATGATTCAC
+
BBABCFFFBFFFFGGGGGGGGGCHHHHGHHHHHHHHHHHHHHHGGGGGGHHHHHHHHHHHHHHHGHHHHHHHHHGHGHHHHHHHHHHHHHHHGFHHHGHHHHHHHHHHHHHHHHGGGHHGHHHHGHGHHGHHHHHHHHHGHHGHGGGGGHHGHHHHHHHHHHHHHHHHHHHHHHHHHHGHHHHHGHGHHHHHHHHHHHHGHGHGGHHHFGGGGHHHHGGFGGHGGHGGGGGGGHHHGGHHHHHHHHBHHHHHHHHHHHHHGHHHFHHHHHHHHHFGHHGHHHHHHGHHHHHHHHHGHHHGGGGGHHHHHFHHHHHGGGCGHHHFGCGGHGGGGGGGGGGFFFFFFFBAAAA
@M02197:105:000000000-AN6RF:1:1103:8621:10155 1:N:0:1
TGTAGTATAGGCTCCTCCGCTTATTGATATGCTTAAGTTCAGCGGGTAGTCCTACCTGATTTGAGGTCAAATTGTCAGAAGCTGTCTCAAAAGAGACCCTTTAGAAGCTGAACCCCATTTATAAAGCTGCTCTTCACAAATGGCGTAGATAATTATCACACCAAAGCAAGGCAACAAAGGTCCCGCTAATGCATTTCAGGAGAGCCGACTTCTGAGAAGCCCGCATACTCCCACATCCAAGCCTGATCAACAGAAAAAGCTGAAAAGGTTGAGAATTTCATGACACTCAAACAGGTATGCTCCTCGGAATACCAAGGAGCGCAAGGTGCGTTCAAAGATTCGATGACTCAC
+
BBBBBFFFFFBFGGGGGGGGFGGHHHHHCFHHHFGHHHHHGHHDFFGCGFGGHHHHHGFHHHGHGHHHGHHGHHHHHHFFFHHHHHHHHFHGHGHHHGHHHHHFHHHHGHHFHGGGGHHHHHGHHHHHHHHHHHHHHGHGHGHHGGGGGHHHHHHHGHHHHHHHHHHHHHGHHHHHHHHGCGGHHHGHHHHHHHHHGHHHHGGGGHHGHGGGHHHHHGFFFEHHHHGGGGGGHGHGGGHHHGHHHHHHGHHHHHFHHHHGHHHHHHHHHHHHHHHHGEHHHHHHGGGGHHHHHHFFHHHEF?A?HGBHHG3FBGHEGEFEBCHHGGGFFFGGGGGGGGGFFFFFFFAAAAA
@M02197:105:000000000-AN6RF:1:1103:12693:10131 1:N:0:1
TGTAGTATAGGCTCCTCCGCTTATTGATATGCTTAAGTTCAGCGGGTAGTCCTACCTGATTTGAGGTCAAATTGTCAGAAGCTGTCTCGAAAGAGACCCTTTAGAAGCTGAACCCCATTTATAAAGCTGCTCTTCACAAATGGCGTAGATAATTATCACACCAAAGCAAGGCAACAAAGGTCCCGCTAATGCATTTCAGGAGAGCCGACTTCTGAGAAGCCCGCATACTCCCACATCCAAGCCTGATCAACAGAAAAAGCTGAAAAGGTTGAGAATTTCATGACACTCAAACAGGCATGCTCCTCGGAATACCAAGGAGCGCAAGGTGCGTTCAAAGATTCGATGATTCA
+
BCBBCFFFFFFFGGGGGGGGGGGHGHHHHHHHHHHHHHHHHHHGGGGGGHHHHHHHHHHHHHHHGHHHHHHHHHHHHHHHHHHHHHHHHGGGGHHGHGHHHHHHHHGHHHHHHHGGGHHHHHHHHGHHHGHHHHHHHHHHHGGHGGGFGHHHHHHHHHHHHGHHHHHHHHGHHHHHHGHGHGHHGGGGHHHHHHHHHHFHHGHGGHGGGGGGGGFGGGGGGGGGGGGGGGGGGGHHGGHHFGGFHHDGHHHHGHHHG4FFG4FFFHHHGHHHGGGG@5HGD5FA5AEFE5B3HFFHFHHDEEE?HGGHHFFCHFBGECEE45CC2GEGGGGCFGGGEE4FFFFFFAA>A3
@M02197:105:000000000-AN6RF:1:1103:28198:10198 1:N:0:1
TGTAGTATAGGCTCCTCCGCTTATTGATATGCTTAAGTTCAGCGGGTAGTCCTACCTGATTTGAGGTCAAATTGTCAGAAGCTGTCTCAAAAGAGACCCTTTAGAAGCTGAACCCCATTTATAAAGCTGCTCTTCACAAATGGCGTAGATAATTATCACACCAAAGCAAGGCAACAAAGGTCCCGCTAATGCATTTCAGGAGAGCCGACTTCTGAGAAGCCCGCATACTCCCACATCCAAGCCTGATCAACAGAAAAAGCTGAAAAGGTTGAGAATTTCATGACACTCAAACAGGCATGCTCCTCGGAATACCAAGGAGCGCAAGGTGCGTTCAAAGATTCGATGATTCAC
+
BBABBFFFFFFFGGGGGGGGGGGGHHHHHHGHHGHHHHHCHHHGGGFGGHHHHHHHHGHHHHHGGGGFHEHHHGGHFHGHHFGHHGHHHHHHHGGHHGHHHGGHGHHHHHHHHHGGGGHHHHHGHGFHHHHHHHHHHHHHHGHGGGGGGHHGHHGHHHEGHHHHGHHHHHGHHEGHHFGGGHHHGCHHHHHHHHHHHHHHHGHGHHHHHFHGGHHHHGGGGEGGHGEFGBHHGHHFGGHGHFHGFFFHHHHHHHHHHHHHHHHHGHFFBGHHHHGFFFFHHHHHGEFHHFFFFHFHFHEGFCEDHHHHGBFFHHHGFEEEGFFHEA2GHGGGGGGGEGCFFFFFFF?BAAB
@M02197:105:000000000-AN6RF:1:1103:10842:10911 1:N:0:1
TGTAGTATAGGCTCCTCCGCTTATTGATATGCTTAAGTTCAGCGGGTAGTCCTACCTGATTTGAGGTCAAATTGTCAGAAGCTGTCTCAAAAGAGACCCTTTAGAAGCTGAACCCCATTTATAAAGCTGCTCTTCACAAATGGCGTAGATAATTATCACACCAAAGCAAGGCAACAAAGGTCCCGCTAATGCATTTCAGGAGAGCCGACTTCTGAGAAGCCCGCATACTCCCACATCCAAGCCTGATCAACAGAAAAAGCTGAAAAGGTTGAGAATTTCATGACACTCAAACAGGCGTGCTCCTCGGAATACCAAGGAGCGCAAGGTGCGTTCAAAGATTCGATGACTCAC
+
AAAA@DDDF3DF1FFGGGGGGGCFHFFGGHGFBGFGDGCHHHCAEECCAFEBAEGFHHFHGGGHGGGHHFFFFHGHFFFGFHHGHH2222FG0/FGFCEG0BBBGGGFHBFFGGGGEHBFFFGGHFH1GHBHHGHHHEHEBFGHGFFGGHHFFFHF:FFHHGHHHHGHGHFGHHGHHGF0FGGGFCHHGHGHHGHHHHHGHGGGGHHFGFGGGDFGHGC@CFGHHGGGHGHHHHGFE/0B0CDGEFHGFEBGF1FFHFHHEFFG@BBGEGBFFHEHHGHEHHGF1EBHHHHFGF//HEEFEE//GHGEE1EFHFGAEECGHHGB0000GCBABADB1FGFBFFFFFAAA>A
@M02197:105:000000000-AN6RF:1:1103:21386:11553 1:N:0:1
TGTAGTATAGGCTCCTCCGCTTATTGATATGCTTAAGTTCAGCGGGTAGTCCTACCTGATTTGAGGTCAAATTGTCAGAAGCTGTCTCAAAAGAGACCCTTTAGAAGCTGAACCCCATTTATAAAGCTGCTCTTCACAAATGGCGTAGATAATTATCACACCAAAGCAAGGCAACAAAGGTCCCGCTAATGCATTTCAGGAGAGCCGACTTCTGAGAAGCCCGCATACTCCCACATCCAAGCCTGATCAACAGAAAAAGCTGAAAAGGTTGAGAATTTCATGACACTCAAACAGGCATGCTCCTCGGAATACCAAGGAGCGCAAGGTGCGTTCAAAGATTCGATGATTCAC
+
CCBCCFFFFFFFGGGGGGGGGGGHHHHHGHHHHGHHHHHHHHHGGGGGGHHHHHHGHHGHHHHHGHHHHHHHHHHHHHHHHHHHHHHHHHHHHGHHHGHHHHHHHHHHHHHHHHGGGHHHHHHGHHHHHHHHHHHHHHHHHHHHGGGGGHHHHHHHHHHHHHHHHHHHHHHHHHHHHHHHHHHHHHHHHHHHHHHHHHHHHGHGHHHGGHHHHHHHHGGGGGHHHHGGGGGHHGGFGGHHFHHHHHHHHHGHHHHHHHHHHHHHHHHHHHHHHFGHHHHHHHHHFGHHHHHHHHGHHHHGGFGGHHGHGHHGHHFCGGGGHGHHGGGGHGGGGGGGGGGFFFFFFFAA>>A
@M02197:105:000000000-AN6RF:1:1103:6206:11598 1:N:0:1
TGTAGTATAGGCCCTCCGCTTATTGATATGCTTAAGTTCAGCGGGTAGTCCTACCTGATTTGAGGTCAAATTGTCAGAAGCTGTCTCAAAAGAGACCCTTTAGAAGCTGAACCCCATTTATAAAGCTGCTCTTCACAAATGGCGTAGATAATTATCACACCAAAGCAAGGCAACAAAGGTCCCGCTAATGCATTTCAGGAGAGCCGACTTCTGAGAAGCCCGCATACTCCCACATCCAAGCCTGATCAACAGAAAAAGCTGAAAAGGTTGAGAATTTCATGACACTCAAACAGGCATGCTCCTCGGAATACCAAGGAGCGCAAGGTGCGTTCAAAGATTCGATGACTCAC
+
CCCCCFFFFFFFGGGGGGGGGGHHHHHHHHHHHHFHHHHHHHGGGECGHHHHHHGHHHHHHHHGGHHHHHHHHHHHHHHHHHHHHHHHHHHHGHHHGHHHHHGGHFHHHHHHHGGGHHHGHHHHHHHHHHHHHHHHHHHHHHHGGGGGHHHHHHHHHHHHGHHHHHHHHGHHHHHHHHHHFHHHHGHHHHHHHHGHHHHHGHGGHGHGHGHHHGHHGGGGGHGHHGGGGHGGHHGGCFHHHHHHHFHHHHHHHHHHHHHHHHHHHHGHHHHFB5DFGG5HGHHFGHHHGE35HFEHHFEGGGGHHHCHHHGHHHCGGGGHHGHGGEGHGBGGGGGGFGFFBFFFFABAAA
@M02197:105:000000000-AN6RF:1:1103:23944:11599 1:N:0:1
TGTAGTATAGGCTCCTCCGCTTATTGATATGCTTAAGTTCAGCGGGTATCCCTACCTGATCCGAGGTCAACCTTGAGAAATAGGGGGTTTGATGGCAGGACAATTGCACACACTCCGAGCGACAAGATAAACTTACTACGCCACGGAATATGCTATGATCCGCCTTTCAATTTCAGAAGGGAGAATGCTGGCATACTCTTCTTCCACAACCAAGCAAATATGCTTGAGAGGTATTTTATGACGCTCGAACAGGCATGCCTCCCGGAATGCCAGGAGGCGCAATGTGCGTTCAAAGATTCGATGATTCAC
+
BCCBBFFFFFFFGGGGGGGGGGGHHHHGHHCHHHHGHHHHHHHGGGEGHHHHHHHHHHHGHHHGGGGHGHHHHHHHHHHHHGHHHGGFGGGHGHHHHGGGHHHHHHHHHHHGGHHHHGHGHHGHHHHHHHHHHHHHHHHGGGGGGHHHGHHHHHHHHHHHHHHGGHHHHHHHHHHHHHHHGHHHHHGHHHHHHHHHGHHHGHHGHGGHHGHHHGHHHHFHHHHHHHHHHHHHGFFFGHGGGGGGHGHHHHHHHHHGGGFGGGGHHGHHHHGHHGGGGGGHHHGGGGHGGGGGGGGGFFFFFFFFCCCCC
@M02197:105:000000000-AN6RF:1:1103:22499:12017 1:N:0:1
TGTAGTATAGGCTCCTCCGCTTATTGATATGCTTAAGTTCAGCGGGTAGTCCTACCTGATTTGAGGTCAAATTGTCAGAAGCTGTCTCAAAAGAGACCCTTTAGAAGCTGAACCCCATTTATAAAGCTGCTCTTCACAAATGGCGTAGATAATTATCACACCAAAGCAAGGCAACAAAGGTCCCGCTAATGCATTTCAGGAGAGCCGACTTCTGAGAAGCCCGCATACTCCCACATCCAAGCCTGATCAACAGAAAAAGCTGAAAAGGTTGAGAATTTCATGACACTCAAACAGGCATGCTCCTCGGAATACCAAGGAGCGCAAGGTGCGTTCAAAGATTCGATGATTCAC
+
CCBBCFFFFFFFFGGGGGGGGGGHHHHHHHHHHHHGHHFHHHGGGGEGFHHHHHHHHHGHHHHHGHGHHHHHHHGHHHHHHHHHHHHHHHHHHGGHHGHHHHHHHHHEHHHHHHGGGHHHHHHHHHHHHHHHHHHHHHHHHHHHGGGGGHHHHHHHHHHHHHHHHHHHHHGHHHHHHHHGHHHGEGHHHHHHHHHHHHHHHGHGHHHGHHHGGGHHHGGGGGHGHHGGHGHHHHHGGGHHHGHHHHHHHHHHHHHHHHHHHHGHHHHHHHHHHHHHEHHHHHHHHGHGHHHHHGHHHHHGGGGDHGFBHHEHHHHGGCGGHHHHGGGGHGGGGGGGGFFFFFFFFFBAAA?
@M02197:105:000000000-AN6RF:1:1103:27478:12237 1:N:0:1
TGTAGTATAGGCTCCTCCGCTTATTGATATGCTTAAGTTCAGCGGGTATCCCTACCTGATCCGAGGTCAACCTTGAAAAAATTGGGGGTTGACGGCTGGACTATCACACACACCATGCGAAAAGATAATCTTACTACGCCTGGGGATATGAGATCATCCGCCTTTGAATTTCAGAAGGGAGAATGCAAGCAAACTCATCTTCCAAGACCAAGCAAATCTGCTTGAGAGGTATTTAATGACGCTCGAACAGGCATGCCTCCCGGAATACCAGGAGGCGCAATGTGCGTTCAAAGATTCGATG
+
BBBBBFFFFFFFGGGGFGFFGGGHCHHHHGHHGHHHHHHGHFHGGGGGHHHHHHHHFHHHHHHGEFFHHHFGFHHFHFHHGHHHHHGGGGGHHGGGGGGHHHFGHHHHHGGHHGGHGEGGHHHHHHHHHHHHHFHHHHGGHHHHHHHHHHHHHHGGGHHHHHHHHHHFHHHHHHHHHHGHHHHHHGHHHHGGGHHHGGGGFHHGGHGGHHHGFHGFHHGFHHHHFFHHFGFFFFGFEFEEEFHGFHFGBBGHHF?F?GGGHFHHHFCHGHHGGGFEBFHGEGEGGGGFGFFFBFFBBBABB
@M02197:105:000000000-AN6RF:1:1103:15699:12244 1:N:0:1
TGTAGTATAGGCTCCTCCGCTTATTGATATGCTTAAGTTCAGCGGGTAGTCCTACCTGATTTGAGGTCAAATTGTCAGAAGCTGTCTCAAAAGAGACCCTTTAGAAGCTGAACCCCATTTATAAAGCTGCTCTTCACAAATGGCGTAGATAATTATCACACCAAAGCAAGGCAACAAAGGTCCCGCTAATGCATTTCAGGAGAGCCGACTTCTGAGAAGCCCGCATACTCCCACATCCAAGCCTGATCAACAGAAAAAGCTGAAAAGGTTGAGAATTTCATGACACTCAAACAGGCATGCTCCTCGGAATACCAAGGAGCGCAAGGTGCGTTCAAAGATTCGATGATTCAC
+
CCCCCFFFFFFFGGGGGGGGGGGHHHHHHHHHHHHHHHHHHHGGGGGGGHHHHGHHHHHHHHHHGHHHHHHHHHHHHHHHHHHHHHHHHHGHHGHHGGHHHHHHFHHHHHHHHHGGGHHHHHHHHHHHHHHHHHHHHHHHHHHHGGGGGHHHHHHHHHHHHGHGHGHHHHHHHHHHGHHHGHHHGGGGGHHHHHHHHHHHHGGGHHHHHHGHHHHHHGGGGGHGGHGGGGGFGGHGGGHHHGHFHHGHHHFGHHHHHHHHHFGHHHHFFHGHHHHGBHEHGHHHHGHHFGHHHGBHGHHF?ECGHHHHHHHHHHCGGGGGFFHHGGGGHGGGGGGGGGFFFFFFFF@BBAA
@M02197:105:000000000-AN6RF:1:1103:18213:12404 1:N:0:1
TGTAGTATAGGCTCCTCCGCTTATTGATATGCTTAAGTTCAGCGGGTAGTCCTACCTGATTTGAGGTCAAATTGTCAGAAGCTGTCTCAAAAGAGACTCTTTAGAAGCTGAACCCCATTTATAAAGCTGCTCTTCACAAATGGCGTAGATAATTATCACACCAAAGCAAGGCAACAAAGGTCCCGCTAATGCATTTCAGGAGAGCCGACTTCTGAGAAGCCCGCATACTCCCACATCCAAGCCTGATCAACAGAAAAAGCTGAAAAGGTTGAGAATTTCATGACACTCAAACAGGCATGCTCCTCGGAATACCAAGGAGCGCAAGGTGCGTTCAAAGATTCGATGATTCAC
+
CCCCBFFFFFFFGGGGGGGGGGGHHHHHHHHHHHGHHHHHHHHGGGEGGHHHHHHHHHHHHHHHGHHHGHHHHHHHHHHHHHHHHHHHHHHHHGHHHHHHHHHHHHHGHHHHHHGGGHHHHHHHHHHHHHHHHHHHHHHHHHHHGGGGGHHGHHHHHHHHHHHHHHGHHHHHHHHHHHHHHHHHHHHHGHHHHHHHHHHHHGHGGHHHHHHHHHHHHGGGGGHHHHGGHGGGGHHHGGHHHHGHHHHHHHHHHHHHHHHHHHHHHHHHHHHHHHHHHFHHHHHHGGHHHHGHHHHHHHHCGGGGHHGHGFBCGHHGGGGGHHHHGGGGGGGGGGGGGGGFFFFFFFCCBCC
@M02197:105:000000000-AN6RF:1:1103:13846:12399 1:N:0:1
TGTAGTATAGGCTCCTCCGCTTATTGATATGCTTAAGTTCAGCGGGTAGTCCTACCTGATTTGAGGTCAAATTGTCAGAAGCTGTCTCAAAAGAGACCCTTTAGAAGCTGAACCCCATTTATAAAGCTGCTCTTCACAAATGGCGTAGATAATTATCACACCAAAGCAAGGCAACAAAGGTCCCGCTAATGCATTTCAGGAGAGCCGACTTCTGAGAAGCCCGCATACTCCCACATCCAAGCCTGATCAACAGAAAAAGCTGAAAAGGTTGAGAATTTCATGACACTCAAACAGGCATGCTCCTCGGAATACCAAGGAGCGCAAGGTGCGTTCAAAGATTCGATGATTCAC
+
BBBBBFFFFFFFGGGGGGGGGGGHHGHHGHHHGHHHHHHFFHHGGGG?FHGFHHHHHGFHHHHFGHHHGHHHHGHHHHHHHHHHHHHHHHHHHGHHHGGHHHHHHHHHHHHHHHGGGHHHHHHGHHHHHHHHHHHHHHHHHHHHGGGGGHHHHHHHHHHHHHHHHHHHHHGHHHHHHHHHHHGHHHGHGHHHHHHHHHHHGGGGHHHGGGHGHHHHHGGGGGHHHHGGHGHHHHHHGGHHHHHHHHHHHHGHGHHHHHHHHHHHHHHGHHHHHHHHHHHHHGHHHGHHHHHHHHHHHHHGGGGGHHHHHHHHHHHGGGGGGHHHGGGGGGGGGGFGFGFFFFFFFFBBAAB
@M02197:105:000000000-AN6RF:1:1103:5020:12677 1:N:0:1
TGTAGTATAGGCTCCTCCGCTTATTGATATGCTTAAGTTCAGCGGGTAGTCCTACCTGATTTGAGGTCAAATTGTCAGAAGCTGTCTCAAAAGAGACCCTTTAGAAGCTGAACCCCATTTATAAAGCTGCTCTTCACAAATGGCGTAGATAATTATCACACCAAAGCAAGGCAACAAAGGTCCCGCTAATGCATTTCAGGAGAGCCGACTTCTGAGAAGCCCGCATACTCCCACATCCAAGCCTGATCAACAGAAAAAGCTGAAAAGGTTGAGAATTTCATGACACTCAAACAGGCATGCTCCTCGGAATACCAAGGAGCGCAAGGTGCGTTCAAAGATTCGATG
+
B@AABFFFFFFFGGGGGGGGGGGHHHHHHGHHHHFHHHHHHHHGGGEGGHHHHHHHHHGHHHHHGHHHHHHHHHHHFHFHHHHHHHHHHGHHHGHHHGHHHHHHHHHHHHHGHHGGGHHHHHHHHHHHHHHHGHHHHHHGHGHHGGGGGHHHHHHHHHHHHHHHHHHGHGGHHHHHGHHHGHHHGHHGHHHHHHHHHHHHHGHGHHHHGHGGHHHHGGGGGGHGHHGGHGHGGHGHEEBGFBHHHHHHHHHHGHHHHHHHHHHHHHHFHGHHFHHFFHHHHHHHGEFGHGHHHHHFHHHEECGGHGHFBFAGHHHGGGGGHHHGGGGGGGGFGFFFBFFFBBBBB
@M02197:105:000000000-AN6RF:1:1103:6576:13298 1:N:0:1
TGTAGTATAGGCTCCTCCGCTTATTGATATGCTTAAGTTCAGCGGGTATCCCTACCTGATCCGAGGTCAACCTTGAAAAAATTGGGGGTTGACGGCTGGACTATCACACACACCATGCGAAAAGATAATCTTACTACGCCTGGGGATATGAGATCATCCGCCTTTGAATTTCAGAAGGGAGAATGCAAGCAAACTCATCTTCCAAGACCAAGCAAATCTGCTTGAGAGGTATTTAATGACGCTCGAACAGGCATGCCTCCCGGAATACCAGGAGGCGCAATGTGCGTTCAAAGATTCGATGATTCAC
+
CCCCCFFFFFFFGGGGGGGGGGGHHHHHHHHHHHHHHHHHHHHGGGGGHHHHHGHHGGHHHHHEEFGHHHHHHHHHHHHHGHHHHHGGGGGHHGGGGGGHHHHHHHHHHHGGHGHHGHHHHHHHHHHHHHHHHHHHHHGGHHHHHHHHHHHHHHGHHHHGHHGHHHHHHHHHHHHHHHHHHHHHHHHHHHHHHHGHHHHHHHHHHHHGHHHHHHHHHHHHFGHHHHHHHHHHHHHHGGGGGHGGGHHHHFHHHGGGGGFFHHHGHHHHHHGGGGGGGHHHGGGGHGGGGGGGGGGFFFFFFFCCCBB
@M02197:105:000000000-AN6RF:1:1103:4761:13452 1:N:0:1
TGTAGTATAGGCTCCTCCGCTTATTGATATGCTTAAGTTCAGCGGGTATCCCTACCTGATCCGAGGTCAACCTTGAAAAAATTGGGGGTCGACGGCTGGACTATCTCACACACCATGCGAAAAGATAATCTTACTACGCCTGGGGATATGAGATCATCCGCCTTTGAATTTCAGAAGGGAGAATGCAAGCAAACTCATCTTCCAAGACCAAGCAAATCTGCTTGAGAGGTATTTAATGACGCTCGAACAGGCATGCCTCCCGGAATACCAGGAGGCGCAATGTGCGTTCAAAGATTCGATGATTCAC
+
CCBCCFFFFFFFGGGGGGGGGGGHHHHHHHHHHHHHHHHHHHHGGGGGHHGHHHHHHHHHHHHGGGGHHHHHHHHHHHHGGHHFHHGGAGGGGGGGGGGHHFFFGGGGFHHDHGGGHGGHHHHHHHHHHHHHGHHFGHGGHGHHHHHGHGHHHCGHHHGGGHHGHHHHHHHHHGHHHGHHHHHHHHHHHHHHHHHHGHGHHHHHHHHGHHHHHHGHHHHHHHFHHHGGHHFHHFHHGGGGGHHGHHHHHHHHHGGGGGGGHGHHHHHHHHGGGGGGHHHHGGFGHGGGFGGGGGGFFFFFFFCCBAA
@M02197:105:000000000-AN6RF:1:1103:6337:13444 1:N:0:1
TGTAGTATAGGCTCCTCCGCTTATTGATATGCTTAAGTTCAGCGGGTATCCCTACCTGATCCGAGGTCAACCTTGAAAAATAGGGGGTTTGATGGCAGGACAATTGCACACACTCCGAGCGACAAGATAAACTTACTACGCCACGGAATATGCTATGATCCGCCTTTCAATTTCAGAAGGGAGAATGCTGGCATACTCTTCTTCCACAACCAAGCAAATATGCTTGAGAGGTATTTTATGACGCTCGAACAGGCATGCCTCCCGGAATGCCAGGAGGCGCAATGTGCGTTCAAAGATTCGATGATTCAC
+
BCCCCFFFFFFFGGGGGGGGGGGHGHHHHHHHHHHHHHHHHHHGGGGGHHHHHHHHHHHHHHHGGGGHHHHHHHHHFHHHHGHHHGGGGGGHHGHHHGGGHHHHHHHHHHHGGHHHHGGGGGHHGHHHHGHHHHHHHHHGGGGHGHHGGHHHHHHHHGHHHHGGGGHHHHHHHHFHHHHHHGGHHHGHHHHHHHHHGHHHGGHGGGGHHGGHHHHFHGHHHGGHHHHHHFFHHHGHGGGGEGCHGGHHHHEHGHHGGCFGECGHGBHGAGHHDGGGE?HHHHGFEDFGGGGGGGGGGFFFFBFFBBABA
@M02197:105:000000000-AN6RF:1:1103:25992:13440 1:N:0:1
TGTAGTATAGGCTCCTCCGCTTATTGATATGCTTAAGTTCAGCGGGTAGTCCTACCTGATTTGAGGTCAAATTGTCAGAAGCTGTCTCAAAAGAGACCCTTTAGAAGCTGAACCCCATTTATAAAGCTGCTCTTCACAAATGGCGTAGATAATTATCACACCAAAGCAAGGCAACAAAGGTCCCGCTAATGCATTTCAGGAGAGCCGACTTCTGAGAAGCCCGCATACTCCCACATCCAAGCCTGATCAACAGAAAAAGCTGAAAAGGTTAAGAATTTCATGACACTCAAACAGGCATGCTCCTCGGAATACCAAGGAGCGCAAGGTGCGTTCAAAGATTCGATGATTCAC
+
AAAAADBFFDDF11FF1EE?E00DGFHBEGGHHHHHFHHB2BD0ECEEEGHHFHHHHEFGFFHHGGHHHFH2BBFG2@EG1FGFHGFFGGHF0FBBCF/FHFGBEGHHHHGFFF?E9GHHHGDHHHHFHHHHHGFHFD1ECF10FEGFFHHHHFGFF8;8GFEHHFFHHFHFFGGF<GHBAF<<A@CGFGHGGHDGHGFHGEEGHFGHGFGFFFF0GBBB/E2AGGEBGFGEFCG1GGGCBF@@12DBGG2FBFFHGHHFEGFGFFB1FD221FE1F2FG2HGHFF10FFG11111GA//F?EAA2AAA11CHFB0EAEEE1GAA0A0111AB33BEFB1F33D3D1AA1>
@M02197:105:000000000-AN6RF:1:1103:18913:13676 1:N:0:1
TGTAGTATAGGCTCCTCCGCTTATTGATATGCTTACTTCCTCTAAATGACCAAGATTCTCCGCTTATTGATATGCTCCTCCGCTTATTGATATGCTTAAGTTCAGCGGGTAGTCCTACCTGATTTGAGGTCAAATTGTCAGAAGCTGTCTCAAAAGAGACCCTTTAGAAGCTGAACCCCATTTATAAAGCTGCTCTTCACAAATGGCGTAGATAATTATCACACCAAAGCAAGGCAACAAAGGTCCCGCTAATGCATTTCAGGAGAGCCGACTTCTGAGAAGCCCGCATACTCCCACATCCAAGCCTGATCAACAGAAAAAGCTGAAAAGGTTGAGAATTTCATGACACTCAAACAGGCATGCTCCTCGGAATACCAAGGAGCGCAAGGTGCGTTCAAAGATTCGATGATTCAC
+
BCAABFFFFFFFGGGGGGGGGGGHHCHHHHHHHHGHHHBGGGHHHHHBHHHHAFCFGHHHHGGGGGHHGHFHHHHHHHHHHGGGGDHHHHHHHHHHHHHHHHHGHHGGGGGGHHHHFHHHHFHGHHHGHCGHHFHGHHHHHGFFHGHFHHGHHHHHGHHHGHHHGGHEGHEHHGHHHGGGHHHHHHGHGHGHHHGHEGHHHHGHHHHGGGGGHHHHHHHHHHHHHGHHFGHGGFGFHGEHFDFCGGGGHFFHGDHBFCHHHHHHDGGCDHHHHHFGFHHGCGGGGEHHHEFEGHFFFFBGGFFHHHGG4FGHHHHHGHFHHGHGBBGBHGBHBGHHHFBGFFGFFHEDFFHHGFHGHHBFHHGCGCGHFHGHFGGHHCEGGCGHGHHFGGGHGGGFFFGGGC4FFFFFFABAAA
@M02197:105:000000000-AN6RF:1:1103:7352:13819 1:N:0:1
TGTAGTATAGGCTCCTCCGCTTATTGATATGCTTAAGTTCAGCGGGTAGTCCTACCTGATTTGAGGTCAAATTGTCAGAAGCTGTCTCAAAAGAGACCCTTTAGAAGCTGAACCCCATTTATAAAGCTGCTCTTCACAAATGGCGTAGATAATTATCACACCAAAGCAAGGCAACAAAGGTCCCGCTAATGCATTACAGGAGAGCCGACTTCTGAGAAGCCCGCATACTCCCACATCCAAGCCTGATCAACAGAAAAAGCTGAAAAGGTTGAGAATTTCATGACACTCAAACAGGCATGCTCCTCGGAATACCAAGGAGCGCAAGGCGCGTTCAAAGATTCGATGACTCAC
+
>AAAA@DFFF1CGGGGGGGGGGGHHHGHHHHHHHHHHHHHHHHGGGGGGHHHHHHHHGHHHHHHGGHHHHHGBDGHGHHHHHHHHHHHGFFHG/>BFEGFBFD11FGGGHBEHHEFBGGGEHHFFF<<FGHHFGFHHFH0BBFCFCFFFFGBGDBGGFHFFFGFFFGFBFCGGHGAGCGB<DG?FC@G1=FGFGGFHHBGHGGDCCGG@@CBFFGGHGGBGGE@FHGFFGHHFHFB/EFFFHFDDEBFHGGFHFDD3HFHDFHHFHG2F4DBHGFDFBBFFGEFG?5BHGB3FHF3HFFFAE0AFHGFGBBHHHGEGGGGHHCGGGGGHGGGGGGGGGFFFFFFFFABBBB
@M02197:105:000000000-AN6RF:1:1103:27933:13717 1:N:0:1
TGTAGTATAGGCTCCTCCGCTTATTGATATGCTTAAGTTCAGCGGGTATCCCTACCTGATCCGAGGTCAACCTTGAAAAATAGGGGGTTTGATGGCAGGACAATTGCACACACTCCGAGCGACAAGATAAACTTACTACGCCACGGAATATGCTATGATCCGCCTTTCAATTTCAGAAGGGAGAATGCTGGCATACTCTTCTTCCACAACCAAGCAAATATGCTTGAGAGGTATTTTATGACGCTCGAACAGGCATGCCTCCCGGAATGCCAGGAGGCGCAATGTGCGTTCAAAGATTCGATGATTCAC
+
ABABBBDFFF4FFGGGCGCGGGGHFGBG6FGDHHHGHHHFFHHGGGGGFHBGH31FBEHEDGH?EEGCEFHFBFGFFFFFFHHHGGG@EEEFF?FHGGGGHGGFHGGGHHHGGHHGCCCGCGCGGHHFDGHGHHFGHFHFCGHGHHHHGHHHHHHFGGHFHHFGAFHHGHGHHHHHFFHFFHHHHFFGFBFGGEFHGHGFHHGGGEFHGGHFFHHHHHHGFFFHHFHFHFHFGFFF2G/EACGG/EDGGGABHFHFGEECGCHFBHEBCHHGCAGGGFHECFGGEAG1GGGCFGFFFBF@3FFFAAA1A
@M02197:105:000000000-AN6RF:1:1103:10151:13869 1:N:0:1
TGTAGTATAGGCTCCTCCGCTTATTGATATGCTTAAGTTCAGCGGGTATCCCTACCTGATCCGAGGTCAACCTTGAAAAATAGGGGGTTTGATGGCAGGACAATTGCACACACTCCGAGCGACAAGATAAACTTACTACGCCACGGAATATGCTATGATCCGCCTTTCAATTTCAGAAGGGAGAATGCTGGCATACTCTTCTTCCACAACCAAGCAAATATGCTTGAGAGGTATTTTATGACGCTCGAACAGGCATGCCTCCCGGAATGCCAGGAGGCGCAATGTGCGTTCAAAGATTCGATGATTCAC
+
AABB?FFFFFBFGGGGGGGGGGGHGHHHGHHHHHGHHHHGHFHGGGGGHHHHHHHHHGHHGHHGGGGHHHHHHHHHHHHHHHHHGGGFGGGHHHGGHGGGHHHHHHHHHHHGGHHHGGGGGGGGGHHHHHHHHHHHHHHGGGGGGHGGHHHHHHHHHHHHHHGGGHHHHHHHHHHHFHHHGHGHGGGHGGGHGGGGHGGGGGGGGGGGGGGGGHHHGHHGFGFHGHHHHGGGFFFFFHE?ECGFHGFHHFGBGCFFAAA0E2HHHFGF23FHGAEB2?E5FHGEECFGFGGGGGE4CBFFFFBD?AAAA
@M02197:105:000000000-AN6RF:1:1103:27691:14056 1:N:0:1
TGTAGTATAGGCTCCTCCGCTTATTGATATGCTTAAGTTCAGCGGGTAGTCCTACCTGATTTGAGGTCAAATTGTCAGAAGCTGTTTCAAAAGAGACCCTTTAGAAGCTGAACCCCATTTATAAAGCTGCTCTTCACAAATGGCGTAGATAATTATCACACCAAAGCAAGGCAACAAAGGTCCCGCTAATGCATTTCAGGAGAGCCGACTTCTGAGAAGCCCGCATACTCCCACATCCAAGCCTGATCAACAGAAAAAGCTGAAAAGGTTGAGAATTTCATGACACTCAAACAGGCATGCTCCTCGGAATACCAAGGAGCGCAAGGTGCGTTCAAAGATTCGATGATTCAC
+
CCCCCFFFFFFFGGGGGGGGGGGHHHHHHHHHHHHHHHHHHHHGGGFGGHHHHHHHHHGHHHHHGHHHHHHHHHHHHHHHHHHHHHHHHHHHHGHHHGHHHHHHHHHHHHHHHHGGGHHHHHHHHHGHHHHHHHHHHHHHGHHHGGGGGHHHHHHHHHHHHGHHHHHHHHHHHHHHHHHHHGHHHHHHHHHHHHHHHHHHHGHGHGHHHHHHHHHHHGGGGGHHHGGGHGHGHGHHGGHHHGHHHGHHHHHHHHHHHGHHHHHHHGHHHHHHHHFBHHHHHHHHFGHHHHHHHHGHHHHGGGGGHHHHHHHHHHHGGGGGHHHHGGGGHGGGGGGGGGGFFFFFFFCBBCC
@M02197:105:000000000-AN6RF:1:1103:18279:14117 1:N:0:1
TGTAGTATAGGCTCCTCCGCTTATTGATATGCTACCTTACTTCCTCTAAATGACCAAGATCCTCCGCTTATTGATATGCTTAAGTTCAGCGGGTAGTCCTACCTGATTTGAGGTCAAATTGTCAGAAGCTGTCTCAAAAGAGACCCTTTAGAAGCTGAACCCCATTTATAAAGCTGCTCTTCACAAATGGCGTAGATAATTATCACACCAAAGCAAGGCAACAAAGGTCCCGCTAATGCATTTCAGGAGAGCCGACTTCTGAGAGGCCCGCATACTCCCACATCCAAGCCTGATCAACAGAAAAAGCTGAAAAGGTTGAGAATTTCATGACACTCAAACAGGCATGCTCCTCGGAATACCAAGGAGCGCAAGGTGCGTTCAAAGATTCGATGATTCAC
+
BBBBAFFFFFBFGGGGGGGGGGGHHHHHHHHGHHHHHHHHHHFHHHHHHHHHHHHHHHHHHHHGHGGGGGHHHGHHHHHHHHHGHHGHHHGGGGGGHHHHHHHHHHHHHEHGHGHHHHHHHHHHHHHHGGHHHHHHHHHGGHHHGHHHHGHHHHHHHHHHHGGGHHHHHHHHHHHHGHHHHHHHHHHHHHHGGGGGHHGHHHHHHHGHFHHHHHHHHHHHHHHHHGGGGGGGHGGHGHHHHHHGGHHHGGD?DHHHHHGHHHHGGGGGGGHHGEGHGHHHHHHGGHHHHGHHGHHGHHHHHHHHHHHHGHHHHHHGHHHHHHHFHHGHHHGDGHHHHFHHHFHHGHDFGGGHG5HHHHHHHHDGGGGHHHHGGGGFGGGGGGGGGGFFFFFFFBBBBB
@M02197:105:000000000-AN6RF:1:1103:6659:14312 1:N:0:1
TGTAGTATAGGCTCCTCCGCTTATTGATATGCTTAAGTTCAGCAGGTAGTCCTACCTGATTTGAGGTCAAATTGTCAGAAGCTGTCTCAAAAGAGACCCTTTAGAAGCTGAACCCCATTTATAAAGCTGCTCTTCACAAATGGCGTAGATAATTATCACACCAAAGCAAGGCAACAAAGGTCCCGCTAATGCATTTCAGGAGAGCCGACTTCTGAGAAGCCCGCATACTCCCACATCCAAGCCTGATCAACAGAAAAAGCTGAAAAGGTTGAGAATTTCATGACACTCAAACAGGCATGCTCCTCGGAATACCAAGGAGCGCAAGGTGCGTTCAAAGATTCGATGACTCAC
+
AABAAFFFFBFFGGGGGGGGGGGHHHHHGHHHHHHHHHHHHHH5GHHHGBGHHHHHHHHHBHHHGHHHGHF5HHHFHHHHCFHHFHGFFH3EHEHHCFFGHFDFEGGHHHHFFGGGGHFFGHHHHHFFGGFHHBHGHHGHHGGHGGGGGHGFGGGFGHHDGHHHHHHFHHHHHHHHHHGFCFGGGHGGDGHHHHEGGHHHGGGGGDGGFGGEHHHGEGHEE?FEHHEBEFBHFCHFE@GAHGHHGBHHHHHHHHGHHHHHF4HHGHGC5FFDHHBGFHFGHHGGDGHHFFHFHHGHHHHGCFGFHHHHGGFFHG3DEA?GHHHGCGGGHGGGGGGGGGGFFFFFFFA3BBA
@M02197:105:000000000-AN6RF:1:1103:24016:14292 1:N:0:1
TGTAGTATAGGCTCCTCCGCTTATTGATATGCTTAAGTTCAGCGGGTAGTCCTACCTGATTTGAGGTCAAATTGTCAGAAGCTGTCTCAAAAGAGACCCTTTAGAAGCTGAACCCCATTTATAAAGCTGCTCTTCACAAATGGCGTAGATAATTATCACACCAAAGCAAGGCAACAAAGGTCCCGCTAATGCATTTCAGGAGAGCCGACTTCTGAGAAGCCCGCATACTCCCACATCCAAGCCTGATCAACAGAAAAAGCTGAAAAGGTTGAGAATTTCATGACACTCAAACAGGCATGCTCCTCGGAATACCAAGGAGCGCAAGGTGCGTTCAAAGATTCGATGATTCAC
+
CCBCBFFFFBFFGGGGGGGGGGGHHHHHFHHFCHHHHHHHHHHGGGGGGHHHHHHHHHHHHHHHGHFGHHHHHHHHGHHHHGHGHHHHHHHHHGHHHGHHHHHHHHHGHHHHHHGGGHHHHHHHGHHHHHHHHHHHHHHHHHHHGGGGGHHHHHHHHHHHHGHHHHHHHHGHHHHHHHHHGHHGHHHHHHHHHHHHHHHHHGHGHHHGGGHHGHHHHGGGGGHHHHGGHGHGGGHGGGHHHHHHHHGHHHHHHHHHHHHHGGHHHHGHHHHHHHHHGGHHHHHGDGHHHHHHHHHHHHHGGGGGHHHHHHHHHHHGGGGGHHHHGGGGGGGGGGGGGGGFFFFFFFBBCBC
@M02197:105:000000000-AN6RF:1:1103:4025:14395 1:N:0:1
TGTAGTATAGGCTCCTCCGCTTATTGATAAGCTTAAGTTCAGCGGGTAGTCCTACCTGATTTGAGGTCAAATTGTCAGAAGCTGTCTCAAAAGAGACCCTTTAGAAGCTGAACCCCATTTATAAAGCTGCTCTTCACAAATGGCGTAGATAATTATCACACCAAAGCAAGGCAACAAAGGTCCCGCTAATGCATTTCAGGAGAGCCGACTTCTGAGAAGCCCGCATACTCCCACATCCAAGCCTGATCAACAGAAAAAGCTGAAAAGGTTGAGAATTTCATGACACTCAAACAGGCATGCTCCTCGGAATACCAAGGAGCGCAAGGTGCGTTCAAAGATTCGATGACTCAC
+
CCBCCFFFFFFFGGGGGGGGGGGHHHHHHGHHHHHHHHHHHHHGGGGGGHHHHHHHHHHHHHHFGHFHHHHHHGHHHHHHHHGHHHHHHHHHHGHHHGHHHHHHHHHGHHHHHHGGGHHHHHHHHHHHGHHHHHHHHHGHHHHGGGGGGHHHHHHHHHGHHHHHHHHHHHHHHHHHHHHGHHHHHGGHHHHHHHHHHHHHHGHGHHHHHGGHGHGHHGGGGGHHHHGGHGHGHHHHGGHHHHHHHHHHHHHHHHHHHHHHHHHHHHHHGHHHHHHEFHHHHHHHGGHHHHHHHHHHHFGGGGGGHHHHHHGCHGHEGGGGHHHHGGGGHGGGGGGGGGGFFFFFBFCBABB
@M02197:105:000000000-AN6RF:1:1103:29379:14527 1:N:0:1
TGTAGTATAGGCTCCTCCGCTTATTGATATGCTTAAGTACAGCGGGTAGTCCTACCTGGTTTGAGGTCAAATTGTCAGAAGCTGTCTCAAAAGAGACCCTTTAGAAGCTGAACCCCATTTATAAAGCTGCTCTTCACAAATGGCGTGGATAATTATCACACCAAAGCAAGGCAACAAAGGTCCCGCTAATTCATTTCAGGAGAGCCGACTTCTGAGAAGCCCGCATACTCCCACATCCAAGCCTGATCAACAGAAAAAGCTGAAAAGGTTAAGAATTTCATGACACTCAAACAGGCATGCTCCTCGGAATCCCAAGGAGCGCAAGGTGCGTTCAAAGATTCGATGATTCAC
+
A?>113B3@FBBC11GGFGGFCEHHHFHHFFHFGHFHG2ADFFAEEEC/AFGGFHHHH0BA0ADFGGFFGGDHF2@F1@G11BEB1F222FFFF0>FFH001B1G2EGHC11FC//EG8EGFHFGFFH19FGHHHBGFFG1FFHG9#<FFGH#FGD9FCDB<0?GBGHB00FFHFHFHBBGF<?F>=@GH#DDFHGGGG58<CFEHGCF1@FFGG0C@BF/EFA?0FCF0BCCBA1?/B0>11EFGBDG@GF0G111FFF22DEFDBF2D221GEGD2HGGFHGFAHFFFG1HHGA1HFE////FDHGBA/BGFCE0ECGFGF0ECEEFGGFFBGB1GFFFFFD331AAAA
@M02197:105:000000000-AN6RF:1:1103:16918:14529 1:N:0:1
TGTAGTATAGGCTCCTCCGCTTATTGATATGCTTAAGTTCAGCGGGTAGTCCTACCTGATTTGAGGTCAAATTGTCAGAAGCTGTCTCAAAAGAGACCCTTTAGAAGCTGAACCCCATTTATAAAGCTGCTCTTCACAAATGGCGTAGATAATTATCACACCAAAGCAAGGCAACAAAGGTCCCGCTAATGCATTTCAGGAGAGCCGACTTCTGAGAAGCCCGCATACTCCCACATCCAAGCCTGATCAACAGAAAAAGCTGAAAAGGTTGAGAATTTCATGACACTCAAACAGGCATGCTCCTCGGAATACCAAGGAGCGCAAGGTGCGTTCAAAGATTCGATGATTCAC
+
A3AABFFFFFFFEGGGGGGGGGGHHCFHHHHGHHHHGHHHHHHECGAEGHHHHHHHBACGHHGGGGFHHHHHHHHHGGHHHHGGGHHHGHHHBFHHEGHHHHHFHHHHHHHHHHGGGHHHHHHHGFHHHFFHGHHGHHHHHFGGGGGGGGGDGHHHFHGHGGHHHHHHHFHHHHHHHHHHFGGGFCFFGHHHHHHHHHHHGGHGHHGCFHHGHGHFGGGGGFGHHFFFFGHGGGF3GGHHHHGFFGHFGFHHHHHHHHHHGDHHGHGBHFHFFFGEHHHHHHGB5FFFHFHG5FBBGAFFGGGGHGHHGHGGBGF?EE?AHGFGGGGGHFGGGGGG?CGFFFFFFFBAAAA
@M02197:105:000000000-AN6RF:1:1103:17939:14614 1:N:0:1
TGTAGTATAGGCTCCTCCGCTTATTGATATGCTTAAGTTCAGCGGGTAGTCCTACCTGATTTGAGGTCAAATTGTCAGAAGCTGTCTCAAAAGAGACCCTTTAGAAGCTGAACCCCATTTATAAAGCTGCTCTTCACAAATGGCGTAGATAATTATCACACCAAAGCAAGGCAACAAAGGTCCCGCTAATGCATTTCAGGAGAGCCGACTTCTGAGAAGCCCGCATACTCCCACATCCAAGCCTGATCAACAGAAAAAGCTGAAAAGGTTGAGAATTTCATGACACTCAAACAGGCATGCTCCTCGGAATACCAAGGAGCGCAAGGTGCGTTCAAAGATTCGATGACTCAC
+
CCCCCFFFFFFFGGGGGGGGGGGHHHHHHHHHHHHHHHHHHHHGGGEGGHHHHHHHHHHHHHHGGHHHHHHHHHHHHHHHHHHHHHHHHHHHHGHHHGHHHHHGHHHHHHHHHHGGGHHHHHHHHGHHHHHHHHHHHHHHHGHHGGGGGHHHHHHHHHHHHGHHHHHHHHHHHHHHHHHHHHGHHHHHHHHHHHHHHHHHHGHGHHHGHHGGGHHGHGGGGGHGHGGGGGHHHHHGGGHHHHHFFHHHHHHHHHHGHHHHHHHHHHHHHGHHGHHHHHGHHHFHGGHHEGGFHFHHHFFGGGGFHHHHHHGHHGHEGGGGHFHFGGEGGGGGGGGGGGGFBFFFFFBBAAB
@M02197:105:000000000-AN6RF:1:1103:22093:14649 1:N:0:1
TGTAGTATAGGCTCCTCCGCTTATTGATATGCTTAAGTTCAGCGGGTATCCCTACCTGATCCGAGGTCAACCTTAGAAAGATTCTCCCTGAGGGGAGGCAGACCGTGTCCCGTAAACCCATGTGTCCGATACGTGTCCCGTGAAGAACTCAGTGTACCGGGGGTCCAACGAGGCCGCCGTCATTGTCTTTGGGAGGGGCAGGAGCCCCCGAGGGGGCCTCCACCAAACCGTCCAACACCAAGCCGAGGGCTTGAGGGGTGATAATGACGCTCGAACAGGCATGCCCTTCGGAATACCAAAGGGCGCAATGTGCGTTCAAAGATTCGATGACTCAC
+
CCCCCFFFFFFFGGGGGGGGGGGHHHHHHHHGHHHHHHHHHHHGGGGGHHHHGHHHHHHHHHHGGGGHHHHHHHHHHHHHHHHHHHHHHHHHGGGGGGGGGGHHGGHHHHHGHGGHHHGGHHHHHHHGGGGGGHHHHHHGHGGGHHHHHHHHGGHHHHGGGGGGGGGGGGGGGGGGGGGGGGHHHHHHHHGGGHGHHHHGGHGGGGGGGGGGGGGGGHHGGHGGGFFGGHHHGGHGHGGGGGGGHHHGHHHHGGGHHHHHHHHHGGGGGFGGHHHFHHHHHGGGGGGGHHHHGHHGHHGGGGGGHHHHGGEGCGGFGGGGGGGFFFFFFFBBABB
@M02197:105:000000000-AN6RF:1:1103:16292:14844 1:N:0:1
TGTAGTATAGGCTCCTCCGCTTATTGATATGCTTAAGTTCAGCGGGTAGTCCTACCTGATTTGAGGTCAAATTGTCAGAAGCTGTCTCAAAAGAGACCCTTTAGAAGCTGAACCCCATTTATAAAGCTGCTCTTCACAAATGGCGTAGATAATTATCACACCAAAGCAAGGCAACAAAGGTCCCGCTAATGCATTTCAGGAGAGCCGACTTCTGAGAAGCCCGCATACTCCCACATCCAAGCCTGATCAACAGAAAAAGCTGAAAAGGTTGAGAATTTCATGACACTCAAACAGGCATGCTCCTCGGAATACCAAGGAGCGCAAGGTGCGTTCAAAGATTCGATGATTCAC
+
ABBBBFFFFFBFGGGGGGGGGGGHHHGHGHHGHHHHHHHFHHHGGGGGGHHHHHHHHFGHGHHHGHHHHHHHHHHHHHHHHHHHGHHHHGGHHGHFHGHHHHHHHHHGHGHFHHGGGHHHHHHGHHHHHGHHHHHHHHHHHGHHGGGGGHHHGHHHHHHHHHHHHHHHHHGHHHHHHHHHHHHHHGHHGHHHGHHHHHFHHGHGHGHHGGHHHHHGHGGGGGHGGGGGGGHGGGGHGGGHHHHFHHGHHHGHHHFFHFHHGHGFHGHGGGEHHGG5FHGHHHHHGF5HHHFHHHFGHHACGGGECBHGHFFHHHFCGGGGHHHGE?GGHFGGGGGGGGGFFFFFFFAA3AA
@M02197:105:000000000-AN6RF:1:1103:20002:14837 1:N:0:1
TGTAGTATAGGCTCCTCCGCTTATTGATATGCTTAAGTTCAGCGGGTAGTCCTACCTGATTTGAGGTCAAATTGTCAGAAGCTGTCTCAAAAGTGACCCTTTAGAAGCTGAACCCCATTTATAAAGCTGCTCTTCACAAATGGCGTAGATAATTATCACACCAAAGCAAGGCAACAAAGGTCCCGCTAATGCATTTCAGGAGAGCCGACTTCTGAGAAGCCCGCATACTCCCACATCCAAGCCTGATCAACAGAAAAAGCTGAAAAGGTTGAGAATTTCATGACACTCAAACAGGCATGCTCCTCGGAATACCAAGGAGCGCAAGGTGCGTTCAAAGATTCGATGATTCAC
+
CCCCBDFFFFFFGGGGGGGGGGGHHHHHHHGHHHGHHHGHHHHGGGGGGHHHHHHHHHHHHHHHGHHHHHHHHHHHHHHHHHHHHHHHHHHHHGFHHHHHHHHHHHHHHHHHHHGGGHHHHHHHHHGHHHHHHHHHHGHFHHHHGGGGGHGHHHHHGHHHHHHHHHHHHHGHHHHHHHHHHHGHHHHHHHHHHHHHHHHHHGHGHHHHHHHHHHHHHGGGGGHHHHGGHGGHHHHHGGHGHFHHHHGHHHHHHHHHHHHGHHHHHHHGHGHHHHGGFGHHHGHHFGHGHHHGHHGHHHHCGGGGHHHHHGHHHHGEEFGGHHHHGGGGHFGGGGGGGGFFFFFFFFAAA>A
@M02197:105:000000000-AN6RF:1:1103:5591:14873 1:N:0:1
TGTAGTATAGGCTCCTCCGCTTATTGATATGCTTAAGTTCAGCGGGTAGTCCTACCTGATTTGAGGTCAAATTGTCAGAAGCTGTCTCAAAAGAGACCCTTTAGAAGCTGAACCCCATTTATAAAGCTGCTCTTCACAAATGGCGTAGATAATTATCACACCAAAGCAAGGCAACAAAGGTCCCGCTAATGCATTTCAGGAGAGCCGACTTCTGAGAAGCCCGCATACTCCCACATCCAAGCCTGATCAACAGAAAAAGCTGAAAAGGTTGAGAATTTCATGGCACTCAAACAGGCATGCTCCTCGGAATACCAAGGAGCGCAAGGTGCGTTCAAAGATTCGATGATTCAC
+
AABBAFFFF54BFGGFGGGGGGGFB5FFGFHGHHHCBFFFHCBEC2EEFGFFHFGGHFGHFFBGA2AFBGFFBDADBH5FCHGH@FGHHGHHBFEGHFHHFHHH3GFHFHHHHHGBEFHHGGHGGGGGFGFFGGGGHHGGGGGFGGGGGGGGGHHHHHGGHHHHHHHHHHHHHHHHGHGGGGGGHGHHHHHHHHHHHHHHHGGGGGHHHHFHFHGHHGGGGGHHHGEGHGGGGHHHGGHHHHHHHHFHHHHHHHGHHHHHHHHHHHHHHHHHHGHGHGHHGHFGGGHHHHHHHHHHGHHGGCFGEHGHHGDHHHHGGGGGHHHHGGGGGGGGCGGGGGGFFFFFFFCCCCC
@M02197:105:000000000-AN6RF:1:1103:14217:15288 1:N:0:1
TGTAGTATAGGCTCCTCCGCTTATTGATATGCTTACTTCCTCTAAATGACCAAGATCCTCCGCTTATTGATATGCTTAAGTTCAGCGGGTATCCCTACCTGATCCGAGGTCAACCTTGAAAAATAGGGGGTTTGATGGCAGGACAATTGCACACACTCCGAGCGACAAGATAAACTTACTACGCCACGGAATATGCTATGATCCGCCTTTCAATTTCAGAAGGGAGAATGCTGGCATACTCTTCTTCCACAACCAAGCAAATATGCTTGAGAGGTATTTTATGACGCTCGAACAGGCATGCCTCCCGGAATGCCAGGAGGCGCAATGTGCGTTCAAAGATTCGATG
+
BCBBCFFFFFFFGGGGGGGGGGGHHHHHHGHHHHHHHHHHHHHHHGHGHHHHHHHHHIHIHGGGGGHHHHHHHHHHHHHHDGHHHHGGGGGHHHHHHHHHGHHHHHGGGGHHHHHHHHHHHHFHHHHHGGGGGGHHHHHHGGGHHHHHHHHHHHGGHHHHGHGGHGHHHHHHHHHHHHHHHHGGGGHGGHGHHHGHHHHGGGGGGHHHHHGHHHHHHHHHHHHHGHHHGFHGHHGHHGHHHHHHHGGGGGHHGHHHGGHHGHGHHHHHHHHHHHHGHHHHHGGGGCGHDFGGHHFEGHGGGGGGGHHHHHHHHHHHGE?GGHHHGGGGGGGGGGFFFBFFFABABA
@M02197:105:000000000-AN6RF:1:1103:27503:15408 1:N:0:1
TGTAGTATAGGCTCCTCCGCTTATTGATATGCTTAAGTTCAGCGGGTAGTCCTACCTGATTTGAGGTCAAATTGTCAGAAGCTGTCTCAAAAGAGACCCTTTAGAAGCTGAACCCCATTTATAAAGCTGCTCTTCACAAATGGCGTAGATAATTATCACACCAAAGCAAGGCAACAAAGGTCCCGCTAATGCATTTCAGGAGAGCCGACTTCTGAGAAGCCCGCATACTCCCACATCCAAGCCTGATCAACAGAAAAAGCTGAAAAGGTTGAGAATTTCATGACACTCAAACAGGCATGCTCCTCGGAATACCAAGGAGCGCAAGGTGCGTTCAAAGATTCGATGATTCAC
+
BBBBBFFFFFFFGFGGGGGCGGGHHHGHHGGHHHHHHHHHHHHGGGGGGHHHHHHHHHHHHHHHGHHHHHHHHHHHHHHGGHHHHHHHHHFHFGFHGGHHHHHHHHHHGHHHHHGGGHHHHHHGHHHHHHHGHGHGHHHHHGHHGGGGGGHGHHGHHHHHHHHHHHHFHHHHHHHHHHHGGGHHHHFHGHHHHHHHHHHGHGHGHGHHHHHGGHHHHGGGGGHGGHGGHGGGGGGGGGFGGGHGHHGHHHHHHHHHHHHHHBHHHHHHGHHHHHGDHFHHFHHFFGHHHHHHHHHFFHHEGFCGGHHCHGGHHHHFGGGCHHHGGGEEAGGGGGGFGGGFFFBFBFA3AAB
@M02197:105:000000000-AN6RF:1:1103:9400:15758 1:N:0:1
TGTAGTATAGGCTCCTCCGCTTATTGATATGCTTAAGTTCAGCGGGTAGTCCTACCTGATTTGAGGTCAAATTGTCAGAAGCTGTCTCAAAAGAGACCCTTTAGAAGCTGAACCCCATTTATAAAGCTGCTCTTCACAAATGGCGTAGATAATTATCACACCAAAGCAAGGCAACAAAGGTCCCGCTAATGCATTTCAGGAGAGCCGACTTCTGAGAAGCCCGCATACTCCCACATCCAAGCCTGATCAACAGAAGAAGCTGAAAAGGTTGAGAATTTCATGACACTCAAACAGGCATGCTCCTCGGAATACCAAGGAGCGCAAGGTGCGTTCAAAGATTCGATGACTCAC
+
CCCDCFFFFFFFGGGGGGGGGGGHHHHHHHHHHHHHHHHHHHHGGGGGGHHGHGHHHHHHHHHHGHHHHHHHHHHHHHHHFHHHHHHHHHHHHGHHHGHHHHHHHHHHHHHHHHGGGHHHHHHHHHHHHHHHHHGHHHHHHHHHGGGGGHHHHHHHHHGGHGHHHHHHHGGHGHHHHHHHHHHHHGHGHHHHHHHHHHHHHGHGHHHHHFFGHHHHHGGGGGGHHHGGHGHGHHHHGGGHHHHHHHHGHHHHHHHHHHHHHHHHHHHHHHHHFFGBFFHGHHHHHGHHHHHHFGHHHHHGGGGFGHHHHHGGHHHGGGGGHHHGGGGGHGGGGGGGGGGFFFFFFFBBBAA
@M02197:105:000000000-AN6RF:1:1103:22704:16086 1:N:0:1
TGTAGTATAGGCTCCTCCGCTTATTGATATGCTTAAGTTCAGCGGGTAGTCCTACCTGATTTGAGGTCAAATTGTCAGAAGCTGTCTCAAAAGAGACCCTTTAGAAGCTGAACCCCATTTATAAAGCTGCTCTTCACAAATGGCGTAGATAATTATCACACCAAAGCAAGGCAACAAAGGTCCCGCTAATGCATTTCAGGAGAGCCGACTTCTGAGAAGCCCGCATACTCCCACATCCAAGCCTGATCAACAGAAAAAGCTGAAAAGGTTGAGAAGTTCATGACACTCAAACAGGCATGCTCCTCGGAATACCAAGGAGCGCAAGGTGCGTTCAAAGATTCGATGATTCAC
+
CCCCCFFFFFFFGGGGGGGGGGGHHHHHGHHFHHHHHGFHHGHEGGGGGFFHHHHHHECHHHFHGHHHHHHHHGHHHHHHHGHHHHHHHHFHHGGHHGHHHHHHHHHGHHHHHHGGGHHHHHHBHFHHHHHHHHHHHGHGHHHGFFFGGHHHHHHGHHHHHGHHHHHHHHGHHHFHHHHHF?CGHHHGGHHGHGHHHHHHHGHGHHGGGGHHGGGGGGGGGGHGGGGGGGGHGGGFGGHHGBEFHGFHHHGBGHHHFFHHHGHFHGEGHHHFGFB1EHHFHHGDAFFHHGBFFBFFGHEGEE?FFGFG21HCHHHCEE?AEFAB0A0E1GG3CGGFFCCB13BFFFAAAA?
@M02197:105:000000000-AN6RF:1:1103:6067:16169 1:N:0:1
TGTAGTATAGGCTCCTCCGCTTATTGATATGCTACCTTACTTCCTCTAAATGACCAAGATCCTCCGCTTATTGATATGCTTAAGTTCAGCGGGTATCCCTACCTGATCCGAGGTCAACCTTGAAAAAATTGGGGGTTGACGGCTGGACTATCACACACACCATGCGAAAAGATAATCTTACTACGCCTGGGGATATGAGATCATCCGCCTTTGAATTTCAGAAGGGAGAATGCAAGCAAACTCATCTTCCAAGACCAAGCAAATCTGCTTGAGAGGTATTTAATGACGCTCGAACAGGCATGCCTCCCGGAATACCAGGAGGCGCAATGTGCGTTCAAAGATTCGATGACTCAC
+
CCCCCFFFFFFFFGGGGGGGGGGHHFHHHHHGHHHHHHHHHHHHHHHHHHHHHHHHHHHHHHHHHGGGGGHHHHHHHHHHHFHHFHGHHHGGGGGHHGHHHHHHHHHBGHGEGGHHHGHHHHGHHFHGHHHHHGGGGGHHGGGGGGGHHGHGHHHHGGGGGHHHHGGHHHHHHHHHHHHHHHHHHGCHGHHHHHHGHHHHGGGGGGHHHHHHHHHHHHHHHHHHHHGHHHHHFGHHHHFHHGHHGHHHFFHHHEGHHHHHGHHHHHHHHGHHHHGHHHHHHHHFEGEGHHGHHHGHHHHHGGGGGGGHHHGHHHHHHHGGGGGHGHHGGGGHGGGGFGGGGGFBFFFFFCBBAB
@M02197:105:000000000-AN6RF:1:1103:18456:16134 1:N:0:1
TGTAGTATAGGCTCCTCCGCTTATTGATATGCTTAAGTTCAGCGGGTAGTCCTACCTGATTTGAGGTCAAATTGTCAGAAGCTGTCTCAAAAGAGACCCTTTAGAAGCTGAACCCCATTTATAAAGCTGCTCTTCACAAATGGCGTAGATAATTATCACACCAAAGCAAGGCAACAAAGGTCCCGCTAATGCATTTCAGGAGAGCCGACTTCTGAGAAGCCCGCATACTCCCACATCCAAGCCTGATCAACAGAAAAAGCTGAAAAGGTTGAGAATTTCATGACACTCAAACAGGCATGCTCCTCGGAATACCAAGGAGCGCAAGGTGCGTTCAAAGATTCGATG
+
CCBCCFFFFFFFGGGGGGGGGGGHHHHHHHHHHHHHGHHHHGHGGGGGGGGHHHHHHHFHHHHHGHHHGHHHHHHHHHHHHHHHHHHHHHHEFGGHHGHHHHHHHHHHHHHHHHGGGHHHHGHHHGGHHHHHHHHHHHHHHHHHGGGGGHHHHHHHHHHHHHHHHHHHHHHHHHHHHHHHHHGHGHGHHHGHHHHHHHHHHGHGHHHHHHGGGHHHHGGGGGHGHHGGHGHGGHHGGGHHHHHHHHFEHHHHHHHHHHHHHHHHHHHHHHHHHHGGBGHHHHHHEGHHHHGFFG33FHHGGEGGHFHHFFBFHHHGGGGGHHHGFGGGGGGGGFFBBFFFBBACB
@M02197:105:000000000-AN6RF:1:1103:8331:16087 1:N:0:1
TGTAGTATAGGCTCCTCCGCTTATTGATATGCTTACTTCCTCTAAATGACCAAGACCCTCCGCTTATTGATATGCTTAAGTTCAGCGGGTATCCCTACCTGATCCGAGGTCAACCTTGAAAAATAGGGGGTTTGATGGCAGGACAATTGCACACACTCCGAGCGACAAGATAAACTTACTACGCCACGGAATATGCTATGATCCGCCTTTCAATTTCAGAAGGGAGAATGCTGGCATACTCTTCTTCCACAACCAAGCAAATATGCTTGAGAGGTATTTTATGACGCTCGAACAGGCATGCCTCCCGGAATGCCAGGAGGCGCAATCTGCGTTCAAAGATTCGATGACTCAC
+
BCCBAFFFFFFFGGGGGGGGGGGHHHGHHHHHHHGHHHHHHHHHHHHHHHHHGHGHHHHHGGGGGGHHHHHHHHHHHHGHHHHHHHGGGGGHHHHHHHHGHHHGHFGGGGHHHHHHHHHHHHHHHHHHGGFGGGHHHHHHGGGHHHHHHHGHHHGGHHHGGHDHGHHGHHHHHHHHHHHHHHGGGHHHHHGGHHGHHHGGGGGGHHGHHHHHHHHHHHHHHHHHHHHFHGHHHHHHHHHHGHHHHHGGGGHHGGHHHHHHHFHHHHHHHHGHHHHFFHHHHE?GGGHHGHHHHFFFHHGG?ECGGHHFCGHHGHHHGGGGGFFHGGGEGHGGGGGGGGFGFFFFFFFBBBA?
@M02197:105:000000000-AN6RF:1:1103:8594:16583 1:N:0:1
TGTAGTATAGGCTCCTCCGCTTATTGATATGCTTAAGTTCAGCGGGTAGTCCTACCTGATTTGAGGTCAAATTGTCAGAAGCTGTCTCAAAAGAGACCCTTTAGAAGCTGAACCCCATTTATAAAGCTGCTCTTCACAAATGGCGTAGATAATTATTACACCAAAGCAAGGCAACAAAGGTCCCGCTAATGCATTTCAGGAGAGCCGACTTCTGAGAAGCCCGCATACTCCCACATCCAAGCCTGATCAACAGAAAAAGCTGAAAAGGTTGAGAATTTCATGACACTCAAACAGGCATGCTCCTCGGAATACCAAGGAGCGCAAGGTGCGTTCAAAGATTCGATGACTCAC
+
BCABCFFFFFFFGGGGGGGGGGGHHHHHHHGHHHHHHHHHGHHGGGGGGHHHHHHHHHHHHHHHGHHHHHHHGHHHHHHHHHHHHHHHHHHHHGHHHGHHHHHHHHHHHHHHFFGGGHHHHHGHHHHHGHHHHHHHHHHHHGFHGGGGGHHHHHHHHHHHHHHHHHHHHHHHHHHHHHHHGHGGHFHHHHHHHHHHHGHHHGHGHHHHHHHHGGHHHGGGGEGHHHGGGGHHHHHGGGHHHHHHHHFHHHHHHHHGHHGHHGHHHHHHHHHHHHHHHHHHHHHGFGFHHHHHHFBHGHHGGGGGFHHHHHHHHHHGGGGGHHHHGGGGHGGGGGGGGGGFFFFFFFCCCCB
@M02197:105:000000000-AN6RF:1:1103:26190:16798 1:N:0:1
TGTAGTATAGGCTCCTCCGCTTATTGATATGCTTAAGTTCAGCGGGTAGTCCTACCTGATTTGAGGTCAAATTGTCAGAAGCTGTCTCAAAAGAGACCCTTTAGAAGCTGAACCCCATTTATAAAGCTGCTCTTCACAAATGGCGTAGATAATTATCACATCAAAGCAAGGCAACAAAGGTCCCGCTAATGCATTTCAGGAGAGCCGACTTCTGAGAAGCCCGCATACTCCCACATCCAAGCCTGATCAACAGAAAAAGCTGAAAAGGTTGAGAATTTCATGACACTCAAACAGGCATGCTCCTCGGAATACCAAGGAGCGCAAGGTGCGTTCAAAGATTCGATGATTCAC
+
CCBCCDFFFFFFGGGGGGGGGGGHHHGHGHHCHFHHHHHHHHFFGGGGGHHHHGHGHHHHHHFFGHHHFHHHHHHHHHHHHHHHHHHHHHHHHGHHHGGGHHHHHHHGHHHHHHGGGHHHHHHHHHHGGGHHHHHHHHHHHHHGGGGGGHHHHHHHHHHHHHHHHGHHHHFHHHHHHHGHGFHHGHHGGHHHHHHHHHGHHGHGGGHGHHFHHHHHHGGGGGEHHHGGHGHFHHHHGGFHFHHHHHHHHHGHHHHHHHHHFBHHHHFFHHHHHHHHHFHHHHHFEGFHHFHHHHHFGEFGFGCGHHGHHGGGHHHGGGGGHFHHGGGECGGGGGGFGGGFFFFFFFBCBAB
@M02197:105:000000000-AN6RF:1:1103:22084:16815 1:N:0:1
TGTAGTATAGGCTCCTCCGCTTATTGATATGCTTACTTCCTCTAAATGACCAAGATCCTCCGCTTATTGATATGCTTAAGTTCAGCGGGTAGTCCTACCTGATTTGAGGTCAAATTGTCAGAAGCTGTCTCAAAAGAGACCCTTTAGAAGCTGAACCCCATTTATAAAGCTGCTCTTCACAAATGGCGTAGATAATCATCACACCAAAGCAAGGCAACAAAGGTCCCGCTAATGCATTTCAGGAGAGCCGACTTCTGAGAAGCCCGCATACTCCCACATCCAAGCCTGATCAACAGAAAAAGCTGAAAAGGTTGAGAATTTCATGACACTCAAACAGGCATGCTCCTCGGAATACCAAGGAGCGCAAGGTGCGTTCAAAGATTCGATGATTCAC
+
CCBCCFFFFFFFGGGGGGGGGGGGHHHHGHHHHHHHHHHHHHHHHHHHHHHHHHFHHHHHHGGGGGHHHHHHHGHHHGHHHHHHHHGGGEEFHHHHHHHHHHHHHHHGGHHHGHHHHHHHHHHGHHHHHHHHHHHHGHHHGHHHHGHHHHHHHHHHGGGGHHHHHHHHFGHHHHHHHGHHHHHHHHHGGGGGHHHHHHHHHHHHGHHHHHHHHHHHHHHHHHGGGGGGHHHHHGHGDBHGHHHEGGGGGHHHGFEHHHHGGGGGGFHHGEGECGF?GHHGGHHHHHGHHHFHHEHHHHHHHHGHHHHGHHHHHGGHHHHGFFHBHHHHGHFHHFFHHGHHHHGGGGGHHHHHHHHHHHGGGGGHCHFGGGGFGGGGGGGGGGFFFFFFFCBBAB
@M02197:105:000000000-AN6RF:1:1103:22783:16965 1:N:0:1
TGTAGTATAGGCTCCTCCGCTTATTGATATGCTTAAGTTCAGCGGGTAGTCCTACCTGATTTGAGGTCAAATTGTCAGAAGCTGTCTCAAAAGAGACCCTTTAGCAGCTGAACCCCATTTATAAAGCTGCTCTTCACAAATGGCGTAGATAATTATCACACCAAAGCAAGGCAACAAAGGTCCCGCTAATGCATTTCAGGAGAGCCGACTTCTGAGAAGCCCGCATACTCCCACATCCAAGCCTGATCAACAGAAAAAGCTGAAAAGGTTGAGAAGTTCATGACACTCAAACAGGCATGCTCCTCGGAATACCAAGGAGCGCAAGGTGCGTTCAAAGATTCGATGATTCAC
+
>A>AA@DBFDFF1GECG1ECFGEFHGFHFDHGHBDGBAFFBFGEGGE?FGGGGGFFHGHHHFHFE0BEHHHFB1FGHFHFB1FGHFHHGHBHBFHHHGHEHGGD1BEFGC1F1FCECGHFHGBFFGHBGEGFEGHFDGGEF1FABFGFGGFGGFGFHGFFGGCEFHFGFFFGHHFGGHEC@GCCCCCGFDHFFGHHGHFGHGGGHGHGGCBGGGFHGFF<EEGDGBCGGFBF1GFBGEHEHFB21FFFHHHGGGHHHFFHHF@HHHHHFGBHGGF1F2BFGEGFFCFHGFFHFB1A1/C?GEE?GF2BHGBG1FEEA?CEB1GF0EGGAGFGGEFGCGF1BFFF3DA?@AA
@M02197:105:000000000-AN6RF:1:1103:7467:16935 1:N:0:1
TGTAGTATAGGCTCCTCCGCTTATTGATATGCTTAAGTTCAGCGGGTAGTCCTACCTGATTTGAGGTCAAATTGTCAGAAGCTGTCTCAAAAGAGACCCTTTAGAAGCTGAACCCCATTTATAAAGCTGCTCCTCACAAATGGCGTAGATAATTATCACACCAAAGCAAGGCAACAAAGGTCCCGCTAATGCATTTCAGGAGAGCCGACTTCTGAGAAGCCCGCATACTCCCACATCCAAGCCTGATCAACAGAAAAAGCTGAAAAGGTTGAGAATTTCATGACACTCAAACAGGCATGCTCCTCGGAATACCAAGGAGCGCAAGGTGCGTTCAAAGATTCGATGATTCAC
+
CCCCBFFFFFFFGGGGGGGGGGGHHHHHHHHHHHHHHHHHHHHGGGGGGHHHHHHHHHFHHHHHGHHHHHHHHHHHHHHHHHHHHHHHHHHHHGHHHGHHHHHHHHHHHHHHHHGGGHHHHGHHHHHHHHHHHHHHHHHHHHHHGGGGGHHHHHHHHHHHHHHHHHHHHHHHHHHHHHHHGGHHHHHHHHHHHHHHHHHHHGHGHGHGHGGGGHHHGGGGGGHHHHGGHGHGGHHHGGHHHFHHHHHHHHHGHHHHHHHHGHHHHHHHGHHHHHHFFHHHHHHHHGHHHHHHHHHHHFGGGGGGHFHHHHHHHHGGGGGGGHFHGGGGHGGGGGGCGGGFFFFFFFBCCBA
@M02197:105:000000000-AN6RF:1:1103:6407:17268 1:N:0:1
TGTAGTATAGGCTCCTCCGCTTATTGATATGCTTAAGTTCAGCGGGTAGTCCTACCTGATTTGAGGTCAAATTGTCAGAAGCTGTCTCAAAAGAGACCCTTTAGAAGCTGAACCCCATTTATAAAGCTGCTCTTCACAAATGGCGTAGATAATTATCACACCAAAGCAAGGCAACAAAGGTCCCGCTAATGCATTTCAGGAGAGCCGACTTCTGAGAAGCCCGCATACTCCCACATCCAAGCCTGATCAACAGAAAAAGCTGAAAAGGTTGAGAATTTCATGACACTCAAACAGGCATGCTCCTCGGAATACCAAGGAGCGCAAGGTGCGTTCAAAGATTCGATGACTCAC
+
CDDCCFFFFFFFGGGGGGGGGGGHHHHHHHHHHHHHHHHHHHHGGGGGGHHHHHHHHHHHHHHHGHHHHHHHHHHHHHHHHHHHHHHHHHHHHGHHHGHHHHHHHHHGHGHHHHGGGHHHHHHHHHHHHGHHHHHHHHHHHHHHGGHGGHHHHHGHHHHHHHHHGHHHHHGHHHHHHHHHHHHGHHGHHHHHHHHHHHHHHGHGHHHGGHHHHHHHHHGGGGHHHHGGGGHHHHHGGGHHHHHHHHFHHHHHHHHHHHHHHHHHHGHHHHHHHHHHHFHHHHHGFGGHHHFHHHFHHEHGGGGGHHHHHHFGHHGGGGGGHHHHGGGGHGGGGGGGGGGFFFFFFFACBBB
@M02197:105:000000000-AN6RF:1:1103:17403:17550 1:N:0:1
TGTAGTATAGGCTCCTCCGCTTATTTATATGCTTAAGTTCAGCGGGTAGTCCTACCTGATTTGAGGTCAAATTGTCAGAAGCTGTCTCAAAAGAGACCCTTTAGAAGCTGAACCCCATTTATAAAGCTGCTCTTCACAAATGGCGTAGATAATTATCACACCAAAGCAAGGCAACAAAGGTCCCGCTAATGCATTTCAGGAGAGCCGACTTCTGAGAAGCCCGCATACTCCCACATCCAAGCCTGATCAACAGAAAAAGCTGAAAAGGTTGAGAATTTCATGACACTCAAACAGGCATGCTCCTCGGAATACCAAGGAGCGCAAGGTGCGTTCAAAGATTCGATGATTCAC
+
BBBBBFFFFFFFGGGGGGGGG?EHHGHHHHGHHHHHHFHHGHHGGGEEGHGHHHHHHEHHHHHHGHBGHHHHHHGHHHHHFHGHHHGHHHHHGGGHHFHHHHHHHGHHHHHHHHGGGHHHHHHHHGHHGGHHHHHHHHHHGHHHGGGGGHHHHHHHHHHHHHHHHHHHHHHHHHHHHHFHHHHHGHHHGHHHHHHFHHHGGGGGHCGGGHHGGHHHHGGGGGHGHHGGGGHGHHHHGGHHHHHHHFFGHHHHHHHHHHHEHHHGHHHHHHGHGHGFHFHHHHHGEGHCHGGFHHEHHHHGGGGGHHHHHGFGHHHDEGCGHHGGGGGGHGGGGGBGEGFFCBFFFFAA3AB
@M02197:105:000000000-AN6RF:1:1103:2962:17681 1:N:0:1
TGTAGTATAGGCTCCTCCGCTTATTGATATGCTTAAGTTCAGCGGGTAGTCCTACCTGATCTGAGGTCAAATTGTCAGAAGCTGTCTCAAAAGAGACCCTTTAGAAGCTGAACCCCATTTATAAAGCTGCTCTTCACAAATGGCGTAGATAATTATCACACCAGAGCAAGGCAACAAAGGTCCCGCTAATGCATTTCAGGAGAGCCGACTTCTGAGAAGCCCGCATACTCCCACATCCAAGCCTGATCAACAGAAAAAGCTGAAAAGGTTGAGAATTTCATGACACTCAAACAGGCATGCTCCTCGGAATACCGAGGAGCGCAAGGTGCGTTCAAAGATTCGATGATTCAC
+
ABAABFFFFFFBGFFGGGGGGGGHHHHHHHHHHHHGHHHHHHGGGCEGGHHHGHFHHGHHHHHEHGHHHHHHHHHHHHHHHGHHHHHHHHHHHGHHGGHHHHHHHHHHHHGHHHGGGHHHHHHHHHHHHHFGHHHHHHHHHHHHGGGGGHHHHHHHHHHHHGHHHHHHHHGHHHHHHHHHHHHHHHHHHHHHHHHHHHHHHGGGHHHGGGHGHHHHHGGGGGHHHHGGGGGHGHGHGGHGHGGHHHHHHHHHHHHHHHFHHHHHHHHHFHHHHHGDHGHHHGHHHGHHHHHHHHHHGHHDAE0GHHHHGHGGEHGGFGGGHHHHGGGGHGGGGGGGGGGBFFFD5FA?BAA
@M02197:105:000000000-AN6RF:1:1103:25071:17678 1:N:0:1
TGTAGTATAGGCTCCTCCGCTTATTGATATGCTTAAGTTCAGCGGGTAGTCCTACCTGATTTGAGGTCAAATTGTCAGAAGCTGTCTCAAAAGAGACCCTTTAGAAGCTGAACCCCATTTATAAAGCTGCTCTTCACAAATGGCGTAGATAATTATCACACCAAAGCAAGGCAACAAAGGTCCCGCTAATGCATTTCAGGAGAGCCGACTTCTGAGAAGCCCGCATACTCCCACATCCAAGCCTGATCAACAGAAAAAGCTGAAAAGGTTGAGAATTTCATGACACTCAAACAGGCATGCTCCTCGGAATACCAAGGAGCGCAAGGTGCGTTCAAAGATTCGATGATTCAC
+
BBBBBFFFFDFFGGGGGGGGGGGHHHHGHCHHHHHHHHFHHHHGGGGGGHHHHHHHHHHHHHHHGHHHGHHHHHHHHHHHHHHHHHHHHHHHHGHHHGHHHHHHHHHGHHHHHHGGGHHHHHHGHHHHHHHHHHHHHHGHHHHHGGGGGHHGHHHHHHHHHHHHHHHHHHHHHHHHHHHFGHHHHHHHHHHHHHHHHHGHHGHGHHHHHHHHGHHHHGGGGGHHHHGFGGHGHHHHGGHHHHHHHHHHHHHHHHHHHHGHGHHHHHHHHHHHHHHHHGHGHHHHHGGGHHFHHHGHHHHGGGGGHHFHHHGHHHFEGGGGHFHHGGGGHGGGGGGGGGGFFFFFFFCCCBC
@M02197:105:000000000-AN6RF:1:1103:18168:17761 1:N:0:1
TGTAGTATAGGCTCCTCCGCTTATTGATATGCTTAAGTTCAGCGGGTAGTCCTACCTGATTTGAGGTCAAATTGTCAGAAGCTGTCTCAAAAGAGACCCTTTAGAAGCTGAACCCCATTTATAAAGCTGCTCTTCACAAATGGCGTAGATAATTATCACACCAAAGCAAGGCAACAAAGGTCCCGCTAATGCATTTCAGGAGAGCCGACTTCTGAGAAGCCCGCATACTCCCACATCCAAGCCTGATCAACAGAAAAAGCTGAAAAGGTTGAGAATTTCATGACACTCAAACAGGCATGCTCCTCGGAATACCAAGGAGCGCAAGGTGCGTTCAAAGATTCGATG
+
CCCCCFFFFFFFGGGGGGGGGGGHHHHHHHHHHHHHHHHHHHHGGGGGGHHHHHHHHFHHHHHHGHHHHHHHHHHHHHHHGHHHHHHHHHHHHGHHHGGHHHHHHHHHHHHHHGGGGHHHHHHHHHHHHGHHHHHHHHHHHHHHGGGGGHHHHHHHHHHHHHHHHHHHHHGHHHHHHHGHGHHHHHHGHHHHHHHHHHHHHGHGHHHHHHHGGHHHGGGGGGHHHGGGHGGHGHHHGGHGHGHHHHHHHHHHHHHHHHHHHHHHGHHGHHHHHHHHGFHHFFGF5GHHHFHHGGHHHHFGGCGGHHHHHHHHHHHGGGGGGHHGGGFGGFFGGFFFBFFFBBABB
@M02197:105:000000000-AN6RF:1:1103:20123:17882 1:N:0:1
TGTAGTATAGGCTCCTCCGCTTATTGATATGCTTAAGTTCAGCGGGTATCCCTACCTGATCCGAGGTCAACCTTGAAAAATAGGGGGTTTGATGGCAGGACAATTGCACACACTCCGAGCGACAAGATAAACTTACTACGCCACGGAATATGCTATGATCCGCCTTTCAATTTCAGAAGGGAGAATGCTGGCATACTCTTCTTCCACAACCAAGCAAATATGCTTGAGAGGTATTTTATGACGCTCGAACAGGCATGCCTCCCGGAATGCCAGGAGGCGCAATGTGCGTTCAAAGATTCGATGACTCAC
+
BBBBBFFFFFFFGGGGGGGGGGGHHHHHHHHHHHHHHHHHHHFGGGEGHHHHHHHHHHHHHHHGGGEHGHHHHHHFGFGHGHHHHGGFGGGHHHHHHGGGHHHHHHHGHHHGGGHHHGHGHGGHGHHHHHHHHHHHHHGGGGGGGHHHHHHHHHHHHHHHHHGHHGHHHHHHHHHHHHHHGHHHHGGHHGGHHHHHHHHGGGGGGGGGGGHHHHFGFGHFFGHHHHHGFHHFFFFHHHEGGGGHH?HHHHHGBFHGGE?ECCGGDABHHFGHHAGE0CHHHHGE?CGBFGFFFF?GGFFFFFF@AAAAA
@M02197:105:000000000-AN6RF:1:1103:19618:17919 1:N:0:1
TGTAGTATAGGCTCCTCCGCTTATTGATATGCTTAAGTTCAGCGGGTAGTCCTACCTGATTTGAGGTCAAATTGTCAGAAGCTGTCTCAAAAGAGACCCTTTAGAAGCTGAACCCCATTTATAAAGCTGCTCTTCACAAATGGCGTAGATAATTATCACACCAAAGCATGGCAACAAAGGTCCCGCTAATGCATTTCAGGAGAGCCGACTTCTGAGAAGCCCGCATACTCCCACATCCAAGCCTGATCAACAGAAAAAGCTGAAAAGGTTGAGAATTTCATGACACTCAAACAGGCATGCTCCTCGGAATACCAAGGAGCGCAAGGTGCGTTCAAAGATTCGATGATTCAC
+
CDCCCFFFFFFFGGGGGGGGGGGHHHHHHHHHHHHHHHGHHHHGGGEGGHHHHHHHHHHHHHHHGHHHHHHHHHHHGHHHHHHHHHHHHHHHHGGHHGHHHHHHGHHHHHHHHHGGGHHHHHHHHHHHHHHHHHHHHHHHHGHHGGGGGHHHHHHHHHHHHGHHHHHHHHHHHHHHHHHHHHHHHHHHHHHHHHHHHHHHHGHGHHHHHHGHHHHHHGGGGGHGHHGGHGHHGHHHGGHGGHHGHEHHHHHHGHHHHHHHHHHHHHHHHHHHHHHHHHHHHHHHGFHHHHFHGHHEHGHGGGGGHFHHHGBGHHHGGGGGHHHHGGGGGGGGGGGGGGGFFFFFFFBBBAB
@M02197:105:000000000-AN6RF:1:1103:21205:18013 1:N:0:1
TGTAGTATAGGCTCCTCCGCTTATTGATATGCTTAAGTTCAGCGGGTATCCCTACCTGATCCGAGGTCAACCTTGAAAAAATTGGGGGTTGACGGCTGGACTATCACACACACCATGCGAAAAGATAATCTTACTACGCCTGGGGATATGAGATCATCCGCCTTTGAATTTCAGAAGGGAGAATGCAAGCAAACTCATCTTCCAAGACCAAGCAAATCTGCTTGAGAGGTATTTAATGACGCTCGAACAGGCATGCCTCCCGGAATACCAGGAGGCGCAATGTGCGTTCAAAGATTCGATGATTCAC
+
CCCCCFFFFBFFGGGGGGGGFGGHHGHHHHHGHHFHHHHHHHHGGGEGHHHHHHHHHHHHHHHGGGGHHEHHHHHHHHHHGHHHHHGGGGGHHGGGGGGHHHHHHHHHHGGGHGHHHHHHHHHHGHHHHHHHHHHHHHGGHHHHHHHHHHHHHHGHHHHHHHHHHHHHHHHHHHHHHHHHHHHHHHHGHHHHHHHHHHHHHHHHHHHGHHHHGHGHFHHHFFHHHHHHHHHFHHHHGGGGGHHGHHHHHHHHHGGGGGGGHHHHHFHHHHHGGGCGHHHHGGGGHGGGGGGGGGGFFFFFFFBACAB
@M02197:105:000000000-AN6RF:1:1103:13863:18136 1:N:0:1
TGTAGTATAGGCTCCTCCGCTTATTGATATGCTTAAGTTCAGCGGGTATCCCTACCTGATCCGAGGTCAACCTTGAAAAATAGGGGGTTTGATGGCAGGACAATTGCACACACTCCGAGCGACAAGATAAACTTACTACGCCACGGAATATGCTATGATCCGCCTTTCAATTTCAGAAGGGAGAATGCTGGCATACTCTTCTTCCACAACCAAGCAAATATGCTTGAGAGGTATTTTATGACGCTCGAACAGGCATGCCTCCCGGAATGCCAGGAGGCGCAATGTGCGTTCAAAGATTCGATGATTCAC
+
ABBBBFFFFFFFGGGGGGGGGGGHHHHHHFHHHHFHFHHFFHHGGGAEHHHHHHHHHHHHHHGGGEGHHHHHHHHFGHHHHHHHHGGFGGGHGHHHHGGGHHHHHHHGGFHGGHHHFFHGGGHGHHGFGHHHHHHHHHHGGGGGGHHHHHHHHHHHHGHHHHHHHHHHHHHHHHHHHHHHHGHHHHGGHHGGHHGHGHHHGGHGGGGGHGHHFHHHFHHGFHHHHHGHHHHFHFHHHHGGGGGHHGHHHHHHHHGGGCEEGGHHHFHFCGBHDE?FE?HHHHGGGGHBGGGFGA?GGFFFFFFFABBBB
@M02197:105:000000000-AN6RF:1:1103:4374:18856 1:N:0:1
TGTAGTATAGGCTCCTCCGCTTATTGATATGCTTAAGTTCAGCGGGTAGTCCTACCTGATTTGAGGTCAAATTGTCAGAAGCTGTCTCAAAAGAGACCCTTTAGAAGCTGAACCCCATTTATAAAGCTGCTCTTCACAAATGGCGTAGATAATTATCACACCAAAGCAAGGCAACAAAGGTCCCGCTAATGCATTTCAGGAGAGCCGACTTCTGAGAAGCCCGCATACTCCCACATCCAAGCCTGATCAACAGAAAAAGCTGAAAAGGTTGAGAATTTCATGACACTCAAACAGGCATGCTCCTCGGAATACCAAGGAGCGCAAGGTGCGTTCAAAGATTCGATGACTCAC
+
ABABADFFFFBFFGGG4G?FGGGHHHHHHHHHHHHHHHHHHHGGGEAEGHHHHHHHHHBGHHHHGGHHEHHGHFHGHHGHFFGHHHHHFHHHHGGHHGHHHHHHGHHHHHHGHHGGGHHHHHGGHHHHHHHHHHHGHHHFDDHHGGGGGHHHGHHHHHHHHHHHGHHHHFHHHHHHHHHHFGHGHHHGHHHHHHHHHHGHHGHGHHHHHGGHHHHHHGGGGFHGHHGGGGGHHHHHGGHHHHHFHGBHHHHHGHHFHGHGHHHHHHHHGHHGFGHFG5GGGHGFHGFHHGHGBFG3EHGGGGGGFHDCHHFHFGBDGGGGHHCHGGGGHGFGEFBGGFGFFFFFFFAAA>A
@M02197:105:000000000-AN6RF:1:1103:22266:18890 1:N:0:1
TGTAGTATAGGCTCCTCCGCTTATTGATATGCTTAAGTTCAGCGGGTAGTCCTACCTGATTTGAGGTCAAATTGTCAGAAGCTGTCTCAAAAGAGACCCTTTAGAAGCTGAACCCCATTTATAAAGCTGCTCTTCACAAATGGCGTAGATAATTATCACACCAAAGCAAGGCAACAAAGGTCCCGCTAATGCATTTCAGGAGAGCCGACTTCTGAGGAGCCCGCATACTCCCACATCCAAGCCTGATCAACAGAAAAAGCTGAAAAGGTTGAGAATTTCATGACACTCAAACAGGCATGCTCCTCGGAATACCAAGGAGCGCAAGGTGCGTTCAAAGATTCGATGACTCAC
+
CCCCCFFFFFFFGGGGGGGGGGGHHHHHGHHHHHHHHHHHHHHGGGGGGHHHHHHHHHHHHHHHGHHHHHHHHHHHHHHHHHHHHHHHHHHGHGHHHGHHHHHHHHHHHHHHHHGGGHHHHHHHHHHHHHHHHHHHHHHHHGHHGGGGGHHHHHHHHHHHHHHHHHHHHHGHHHHHHHHHGHHHHHHHHHHHHHHHHHHHHGHGHHHGHGHHHHHGHGGGGGHHHHGGHGHHHHHGGGHHHGHHHHHGHHHHHHGHHHHFHHHHHHHHHHHHHGHFHHHHHHHHEGHGFHFHHHHHHHHGGGGGHHHHHHHHHHHFGGGGHHHHGGGGHGGGGGGGGGGBFFFFFFBBBBB
@M02197:105:000000000-AN6RF:1:1103:26013:19451 1:N:0:1
TGTAGTATAGGCTCCTCCGCTTATTGATATGCTTAAGTTCAGCGGGTATCCCTACCTGATCCGAGGTCAACCTTTGAAATATTTAGGGTTATTGGCAAGCCTCCACCAGGACTCTGTAGCGAGAAGAATTACTACGCTTAGAGCCTGGCAGCACCGCCACTGATTTTGAGGCCCGCCCAGAGGCGAAAAGCCCAAGACCCAGCAAGCTGGATTGGTTTAAATGACGCTCGAACAGGCATGCCCCTCGGAATGCCAAGGGGCGCAATGTGCGTTCAAAGATTCGATGACTCAC
+
BBBBBFFFFFFFGGGGGGGGGGGFGHHHHGFGHHHGEFFHHHHFCGFGHHHHHHHHHH<HHHH9G:G;H;HHHHHHFGDGHHH;;HHHHHGHHHHHHHGGG<HHHHHHHGHHHH;GH;HHGG8GGHHHGHHHH(HGGGGGH;GHHHHHHHGGHHHGGGHHHHHHHHHHGGHGGGHHHHHHHHGGHHHHHHGHHHFGGGHHHHHHGHHHHHGFHHHFFHHHGGGGGGHHGHHHGHHHHHGGGGGGGHHHGHGHHHHHGGGGGHG5HCGGGHGGGGGGGGGGFFFFFFFBAAAA
@M02197:105:000000000-AN6RF:1:1103:12644:19565 1:N:0:1
TGTAGTATAGGCTCCTCCGCTTATTGATATGCTTAAGTTCAGCGGGTAGTCCTACCTGATTTGAGGTCAAATTGTCAGAAGCTGTCTCAAAAGAGACCCTTTAGAAGCTGAACCCCATTTATAAAGCTGCTCTTCACAAATGGCGTAGATAATTATCACACCAAAGCAAGGCAACAAAGGTCCCGCTAATGCATTTCAGGAGAGCCTACTTCTGAGAAGCCCGCATACTCCCACATCCAAGCCTGATCAACAGAAAAAGCTGAAAAGGTCGAGAATTTCATGACACTCAAACAGGCATGCTCCTCGGAATACCAAGGAGCGCAAGGTGCGTTCAAAGATTCGATGATTCAC
+
BABBBFFFFFFFGGGFGCFGGGGHHGFHFFFHHHGGHHHHHGHGGGGCFHHHHHHHHGHHHHHHGGFGHHHGHHHHGHGHHHGHHHHHHHGHHGHEF1GHHHHHGHHGHHHHHGGGGHHBGHFHHGGHGGHHHHHHHGHHGGHHGGGGGGHHGHHHHBGHGGHHHHGHHHGCHHHHFHHHCFG?FGGGGHHHHHHGHFGHFEGFHGHHGHHHHHHHGGFGGGHHGGGGGGGGGGGFFCEHGF@2GDFBHHHHGGDHFHHHGBFFG?EEEF@D1B21FBHGF2HGBFFHHGDFFFFFBFFE?EEECB22HGEBGHFCGECGHHFCEE0EA1ADGFGEAF1>CFBFBF?A>1A
@M02197:105:000000000-AN6RF:1:1103:13559:19746 1:N:0:1
TGTAGTATAGGCTCCTCCGCTTATTGATATGCTTAAGTTCAGCGGGTAGTCCTACCTGATTTGAGGTCAAATTGTCAGAAGCTGTCTCAAAAGAGACCCTTTAGAAGCTGAACCCCATTTATAAAGCTGCTCTTCACAAATGGCGTAGATAATTATCACACCAAAGCAAGGCAACAAAGGTCCCGCTAATGCATTTCAGGAGAGCCGACTTCTGAGAAGCCCGCATACTCCCACATCCAAGCCTGATCAACAGAAAAAGCTGAAAAGGTTGAGAATTTCATGACACTCAAACAGGCATGCTCCTCGGAATACCAAGGAGCGCAAGGTGCGTTCAAAGATTCGATGATTCAC
+
BBBBBFFFFFFFGGGGGGGGGGGGHHHHHGFHHHHHGHHHHGHGGGGGGHHHHHHHHHHHGHGGGHHFGHHHHHHGHHEHHHHHHHHHHHHHHGHHHGHHHHHHGHHHHHHHHHGGGHHHHHHHHGHHHHHHHHHHHHHHHHGHGGGGGHHGHHHHHHHHHHHHHHHHHHHHHHHHHGHHGGGGHGHHGHHHHHHHHHHHHGHGHHHGHHHHHHHHHGGGGGHHHGGGGGHHHHGHGGHHHGHGHHHHHHHHHHHGHHHHHHHHFHHHGHHHHHHHBHHHHHHHHGGHHHHGHGHGFHHGGCGGHHHFGBFHHHGDGGGGHGBHEFGGHGFGGGGGGGFCFFFFFFABAAA
@M02197:105:000000000-AN6RF:1:1103:6945:19999 1:N:0:1
TGTAGTATAGGCTCCTCCGCTTATTGATATGCTTAAGTTCAGCGGGTAGTCCTACCTGATTTGAGGTCAAATTGTCAGAAGCTGTCTCAAAAGAGACCCTTTAGAAGCTGAACCCCATTTATAAAGCTGCTCTTCACAAATGGCGTAGATAATTATCACACCAAAGCAAGGCAACAAAGGTCCCGCTAATGCATTTCAGGAGAGCCGACTTCTGAGAAGCCCGCATACTCCCACATCCAAGCCTGATCAACAGAAAAAGCTGAAAAGGTTGAGAATTTCATGACACTCAAACAGGCATGCTCCTCGGAATACCAAGGAGCGCAAGGTGCGTTCAAAGATTCGATGATTCAC
+
BBBBBFFFFFFFGGGGGGGGGGGFHHHHHHHHGHFHFFHHGHGFGGGGGHHHHHHHHHGHHHHHGGFHFHHHHHHHHHHFFHHHHHHHHHHHHGGHHFHHHHHHGHHGFGHGGHGGGHHHHHHGHHHHHHHHGHHHHHHFHHHHGGGGGHHHHHHHHHHHHGHHHHHHHHGHGHHHHHHHHHFHGGHHHHHHHHHHHHHHHGHCHHHHHHGGGGHHHGGGGGGGHHGGHGHGFHHFGCFGHFEHFHGHHGGHHFHHHHHFFGHGHHHGFHFFGGHFHFHHFHFGHGHHHFHHFFFGFHEFGGGGHFHHGGFCHHG?EE2EHFGGEE2?FF55GGGGGGG4CBFFBFAA?AA
@M02197:105:000000000-AN6RF:1:1103:16771:20135 1:N:0:1
TGTAGTATAGGCTCCTCCGCTTATTGATATGCTTAAGTTCAGCGGGTAGTCCTACCTGATTTGAGGTCAAATTGTCAGAAGCTGTCTCAAAAGAGACCCTTTAGAAGCTGAACCCCATTTATAAAGCTGCTCTTCACAAATGGCGTAGATAATTATCACACCAAAGCAAGGCAACAAAGGTCCCGCTAATGCATTTCAGGAGAGCCGACTTCTGAGAAGCCCGCATACTCCCACATCCAAGCCTGATCAACAGAAAAAGCTGAAAAGGTTGAGAATTTCATGACACTCAAACAGGCATGCTCCTCGGAATACCAAGGAGCGCAAGGTGCGTTCAAAGATTCGATGATTCAC
+
BCABCFFFFFFFGGGGGGGGGGGHHHHHGHHHHHHHHHHGHGHGGGGGGHHHHHHHHHHGHHHHFHHHHHHHHHHHHHHHHHHHHHHHHHHHHGHHHGHHHHHHHHHHGHHHHHGGGHHHHHHGHHGHHHHHHHHHHHGHHHGHGGGGGHHHHHHHHHHHHGHHHHHHHHGHHHHHHHGHGGHHGHHHHHHHHHHHHHHHHGHGHHHGGGGGHHHHHGGGGGGHHHGGGGGGGHHFGGHGHHHHHHHHHHHHHHHHHHHHHHHHHHHHHHHHHFHHHFHGHHHHGEHHHHHGHHGHHHHGGGGGGHHHGHGHHHHGFGGGHFFHGGGGHGGGGGGBGGGFFFFFFFBBBBB
@M02197:105:000000000-AN6RF:1:1103:2997:20084 1:N:0:1
TGTAGTATAGGCTCCTCCGCTTATTGATATGCTTAAGTTCAGCGGGTATCCCTACCTGATCCGAGGTCAACCTTTGAAATATTTAGGGTTATTGGCAAGCCTCCACCAGGACTCTGTAGCGAGAAGAATTACTACGCTTAGAGCCTGGCAGCACCGCCACTGATTTTGAGGCCCGCCCAGAGGCGAAAAGCCCAAGACCCAGCAAGCTGGATTGGTTTAAATGACGCTCGAACAGGCATGCTCCTCGGAATGCCGAGGGGCGCAATGTGCGTTCAAAGATTCGATGATTCAC
+
BBBBBDFFFFBFGGGGGGGGGGGHHHHHHHHHHHHHHGHHHHHGGGGGHHHHHHHHHHGHB:FGGFGHHHG/HH9EHFH9HHH;BGHHEHGGHGH:HHGHF:BHHFHGHAGHHHHF9HH6FG0GG9EHHH;FF*B7FG8GHHHG9HHHEGGF;FHGHFGGHHHGHHHGFGFGGGHFGGGGGHFFGHHEGFGHFHHHHFFEGHHHHFEFFGHFGHGFEHHHHGFFBEHCF;HFGF3GGHGAE0E?GHHHHEE2EE2GEEAGGHFHGA2GGHGGGGGGGGGGFFFFFFFCCBB@
@M02197:105:000000000-AN6RF:1:1103:10395:20084 1:N:0:1
TGTAGTATAGGCTCCTCCGCTTATTGATATGCTTAAGTTCAGCGGGTATCCCTACCTGATCCGAGGTCAACCTTGAAAAATAGGGGGTTTGATGGCAGGACAATTGCACACACTCCGAGCGACAAGACAAACTTACTACGCCACGGAATATGCTATGATCCGCCTTTCAATTTCAGAAGGGAGAATGCTGGCATACTCTTCTTCCACAACCAAGCAAATATGCTTGAGAGGTATTTTATGACGCTCGAACAGGCATGCCCGGAATGCCAGGAGGCGCAATGTGCGTTCAAAGATTCGATGACTCAC
+
BBBBAFFFFFFFGGGGGGGGGGGHHHHHHHHHHHHHGHHHHHHGGGGGHHHHHHHHHHHHHHGGGGGHHHHHHHHHHHHHHHHHHGGGGGGHHHGHHGGGGHHHHHHHHHHGGHHGHGHGHHHHHHHHHHHHHHHHHHHGGGHGHHHHHHHHHHHHHHHGHHGHHHHHHHHHHHHHHHHHHHHHHHGHHHHHHHHHGHHHHHHGGGGHGGHHHHHHHHHHHHGHHHHHHHHHHHFHHHGFGGGHHGHHHHHHHHHGGGGHHHFHHHHHHHGGFFGHGHHGGGGHGGGGGGGGGGFFFFFFFCCBBC
@M02197:105:000000000-AN6RF:1:1103:7598:20253 1:N:0:1
TGTAGTATAGGCTCCTCCGCTTATTGATATGCTTAAGTTCAGCGGGTAGTCCTACCTGATTTGAGGTCAAATTGTCAGAAGCTGTCTCAAAAGAGACCCTTTAGAAGCTGAACCCCATTTATAAAGCTGCTCTTCACAAATGGCGTAGATAATTATCACACCAAAGCAAGGCAACAAAGGTCCCGCTAATGCATTTCAGGAGAGCCGACTTCTGAGAAGCCCGCATACTCCCACATCCAAGCCTGATCAACAGAAAAAGCTGAAAAGGTTGAGAATTTCATGACACTCAAACAGGCATGCTCCTCGGAATACCAAGGAGCGCAAGGTGCGTTCAAAGATTCGATGATTCAC
+
CCCCCFFFFFFFGGGGGGGGGGGHHHGHHHHHHHHHHHHHHHHGGGGGGHHHHHHHHHHHHHHHGHHHHHHHHHHHHHHHHHHHHHHHGHHHHGHHHGHHHHHHGGHHHGHHHHGGGHHHHHHHHHHHHHHHHHHHHHHHHHHHGGGGGHHGHHHHHHHHHHHHHHHHGHHHHHHHHHHGHHHHHGHHHHHHHHHHHHHHHGHGHHHHHHHGHHHHHGGGGGGHHHGGGGGHHHHHGGFHHHGHHHHHHHGHHHHHHHHHHHHHHHHGHHHHHHGBHFHHHGHHFFHHHHHHHHHHHHHGEA2CGHHHHGDHHHHGGGGGHGGHGGGGHGGBGGGGGGGFFFFBFFA@BBB
@M02197:105:000000000-AN6RF:1:1103:6721:20387 1:N:0:1
TGTAGTATAGGCTCCTCCGCTTATTGATATGCTTAAGTTCAGCGGGTATCCCTACCTGATCCGAGGTCAACCTTGAAAAAATTGGGGGTCGACGGCTGGACTATCTCACACACCATGCGAAAAGATAATCTTACTACGCCTGGGGATATGAGATCATCCGCCTTTGAATTTCAGAAGGGAGAATGCAAGCAAACTCATCTTCCAAGACCAAGCAAATCTGCTTGAGAGGTATTTAATGACGCTCGAACAGGCATGCCTCCCGGAATACCAGGAGGCGCAATGTGCGTTCAAAGATTCGATGATTCAC
+
CCCCCFFFFFFFGGGGGGGGGGGHHHHHHHHHHHHHHHHHHHHGGGGGHHHHHHHHHHHHHHHGGGGHHHHHHHHHHHHHGHHHHGGGGGGGGGGGGGGHHHHHHHHHHHHGHGHHHHHGHHHHHHHHHHHHHHGHHHGGHHHGHHHHHHHHHHHHHGHHGHHGHHHHHHHHHGHHHHGGHHHGHHHHHHHGHHGHHGHHHHHHHHHGHHHHHHHGGHHHGFGGHHHHHHHGHGGHGGFCGHHGHHHHHHGHHGFCGFFEHGHHHHHGHHHGGGGGHHHFGGGGHGGGGGGFGGGFFFFFFFBBBBB
@M02197:105:000000000-AN6RF:1:1103:9302:20448 1:N:0:1
TGTAGTATAGGCTCCTCCGCTTATTGATATGCTTAAGTTCAGCGGGTATCCCTACCTGATCCGAGGTCAACCTTGAAAAATAGGGGGTTTGATGGCAGGACAATTGCACACACTCCGAGCGACAAGATAAACTTACTACGCCACGGAATATGCTATGATCCGCCTTTCAATTTCAGAAGGGAGAATGCTGGCATTCTCTTCTTCCACAACCAAGCAAATACGCTTGAGAGGTATTTTATGACGCTCGAACAGACATGCCTCCCGGAATGCCAGGGGGCGAAATGTGCGTTCAAAGATACGATGATTCAC
+
CCCCCFFFFFFFGGGGGGGGGGGHHHHHHHHHHHHHHHHHHHHGGGGGHHHHHHHHHHHHHHHGGGGHHHHHH<.HHHHHH<HHHGGG;GGH0HHHHG9GHHHH<<HHHHHGGHHHGGGGGGGGG:HHHHHHHHHHHHHGGG:GG8GGGHHHHHHHH<<HHHGGGGHHHHHHHHHHHHHHGGGG9GGG9GGG8GGHH7GGGG9GGGGGGGGGF)FHGFF)F6FFFFFFFFFFFFFH2>//>@>B//2BD12210AA/EE/AA0D2A100//AA00B00A3A10AA01A133GGBA1B1133BB3>111>
@M02197:105:000000000-AN6RF:1:1103:15162:20696 1:N:0:1
TGTAGTATAGGCTCCTCCGCTTATTGATATGCTTAAGTTCAGCGGGTAGTCCTACCTGATTTGAGGTCAAATTGTCAGAAGCTGTCTCAAAAGAGACCCTTTAGAAGCTGAACCCCATTTATAAAGCTGCTCTTCACAAATGGCGTAGATAATTATCACACCAAAGCAAGGCAACAAAGGTCCCGCTAATGCACTTCGGGAGAGCCGACTTCTGAGAAGCCCGCATACTCCCACATCCAAGCCTGATCAACAGAAAAAGCTGAAAAGGTTGAGAATTTCATGACACTCAAACAGGCATGCTCCTCGGAATACCAAGGAGCGCAAGGTGCGTTCAAAGATTCGATGATTCAC
+
CCCCCFFFFFFFGGGGGGGGGGGHHHHHHHHHHHHHHHHHHHHGGGGGGHHHHHHHHHHHHHHHGHEGFHHHHHHGHGHHHHHHHHHHHHHHHGHHHGHHHHHHHHHHHHHHHHGGGHHHHHHHHHHHHHHHHGHHHHHHHHHHGGGGGHHHHHHHHHHHGHHHHHHHGHGHHHHHHHHHHHHHHGHGHHHHHHHHHHHGHGGGGHHHHGHGGGHGHGGGGGGHHHGGHGHFHHHHGGHHHHEHHHGHHHGHHHHHHHHHHHHHHHHHHHHGHHGBEHHHHGHHFEFHFHHHHHEHHHHGGGGGHFHHHHHHHHHEGE?GHHHHGGGGHGFFFGGGGGGFFFFFFFBBBBB
@M02197:105:000000000-AN6RF:1:1103:8425:20642 1:N:0:1
TGTAGTATAGGCTCCTCCGCTTATTGATATGCTTAAGTTCAGCGGGTAGTCCTACCTGATTTGAGGTCAAATTGTCAGAAGCTGTCTCAAAAGAGACCCTTTAGAAGCTGAACCCCATTTATAAAGCTGCTCTTCACAAATGGCGTAGATAATTATCACACCAAAGCAAGGCAACAAAGGTCCCGCTAATGCATTTCAGGAGAGCCGACTTCTGAGAAGCCCGCATACTCCCACATCCAAGCCTGATCAACAGAAAAAGCTGAAAAGGTTGAGAATTTCATGACACTCAAACAGGCATGCTCCTCGGAATACCAAGGAGCGCAAGGTGCGTTCAAAGATTCGATGATTCAC
+
BBBBBFFFFBFFGGGGGGGFGGDHBHHHHHHHHHFFGHHHFHHFGGGGGHHHHFHHHHGHHHHGGHBFGHHHGHHHHHHHHHHHHHHHHHHGFEHHHGFHHHHHEHGHHHHHHGGGGHHHHHHHHHGHHHHHHHHGHHHHGHHFGGGGGHGHHHHHHHHHGHHHHHHHHHGHHHHHHHFHFGFHHHHHHHHHHHHHHHHHHGHGHHHHHGGGHHHHHGFGGGGHHHGGHGHHGGHHGGHHHFFBHHHFEHHHHHHHHHHGGHHHHHGHHGHHHHHBHFFGHHHGEGHHHHHHFFHHHHHGGGGGHHHHHHHGHHHGGGGGHHHGGGECHGGGGGGGGGGFFFFFDFABBBA
@M02197:105:000000000-AN6RF:1:1103:24473:20795 1:N:0:1
TGTAGTATAGGCTCCTCCGCTTATTGATATGCTTAAGTTCAGCGGGTAGTCCTACCTGATTTGAGGTCAAATTGTCAGAAGCTGTCTCAAAAGAGACCCTTTAGAAGCTGAACCCCATTTATAAAGCTGCTCTTCACAAATGGCGTAGATAATTATCACACCAAAGCAAGGCAACAAAGGTCCCGCTAATGCATTTCAGGAGAGCCGACTTCTGAGAAGCCCGCATACTCCCACATCCAAGCCTGATCAACAGAAAAAGCTGAAAAGGTTGAGAATTTCATGACACTCAAACAGGCATGCTCCTCGGAATACCAAGGAGCGCAAGGTGCGTTCAAAGATTCGATGACTCAC
+
CCCCCFFFFFFFGGGGGGGGGGGHGHHHHHHHHHHHHHHHHHHGGGGGGHHHHHHHHHHHHHHHGHHHHHHHHHHHHHHHHHHHHHHHHHHHHGHHHGHHHHHGHHHHHHHHHHGGGHHHHHGHHHHHHHHHHHHHHHGGHGHHGGGGGHGHHHHHGHHHHGHHHHHHHHHHHHHHHHHHHHHHHGGHHHHGHHHHHHHHHGHGHHHHGGHHGHHHHGGGGGHGHHGGGGGHHGHHGGHHHHHHHHHHHHHHHHHHHHHHHHGHHHHHHHHHHHHFHHHHHHHGGGHHHHHFHHHHHHHGGGGEHHHHHHGHGHHFGGGGHHFGGGGGHGGFGGGGGGGBFFFFFFBBBBB
@M02197:105:000000000-AN6RF:1:1103:9854:20726 1:N:0:1
TGTAGTATAGGCTCCTCCGCTTATTGATATGCTTAAGTTCAGCGGGTATCCCTACCTGATCCGAGGTCAACCTTGAAAAATAGGGGGTTTGATGGCAGGACAATTGCACACACTCCGAGCGACAAGATAAACTTACTACGCCACGGAATATGCTATGATCCGCCTTTCAATTTCAGAAGGGAGAATGCTGGCATACTCTTCTTCCACAACCAAGCAAATATGCTTGAGAGGTATTTTATGACGCTCGAACAGGCATGCCTCCCGGAATGCCAGGAGGCGCAATGTGCGTTCAAAGATTCGATGATTCAC
+
BBB@AFFFFBFFGG24F4EFGEGHGGHH6655FGFBGHHFHBGGG?EGGHBHGHFHH3GHHHFG0EGBBB3BFGFFFFFFFFGFGGGFEGGGHHGFFGGGGGGGFFHFBDGGGGHHHGHGGFHHGHHGHHFGHHGGGGGGGGHHHHHHHHHHHHHHHHGGGGHHHHHHHHHGHGHHHHHHHGHHHHGHHFHHHHHHHHHHHHHGGEGHHGHHHHHHHHGHHHHHHHHHHHHHHHHGHHGGGGGGHGHHGHHHHGGGGGGGGGHGHHHHHHHHHGGGGGHHHHGGGGHGGGGGGGGGGFFFFFFFBCBBC
@M02197:105:000000000-AN6RF:1:1103:12897:20847 1:N:0:1
TGTAGTATAGGCTCCTCCGCTTATTGATATGCTTAAGTTCAGCGGGTAGTCCTACCTGATTTGAGGTCAAATTGTCAGAAGCTGTCTCAAAAGAGACCCTTTAGAAGCTGAACCCCATTTATAAAGCTGCTCTTCACAAATGGCGTAGATAATTATCACACCAAAGCAAGGCAACAAAGGTCCCGCTAATGCATTTCAGGAGAGCCGACTTCTGAGAAGCCCGCATACTCCCACATCCAAGCCTGATCAACAGAAAAAGCTGAAAAGGTTGAGAATTTCATGACACTCAAACAGGCATGCTCCTCGGAATACCAAGGAGCGCAAGGTGCGTTCAAAGATTCGATGATTCAC
+
CCCCCFFFFFFFGGGGGGGGGGGHHHHHHHHGHHHHHFHHHHGGGGGGGHHGHHHHHHHHHHHHGHHHHHHHHHHHHHHHHHHHHHHHHHHHHGHGHGHHHHGHHHHHHGHHHHGGGHHHHHHHHHHHHHHHHHHHHHHHHHGHGGGGGHHHHHHHHHHHHHHHHHHHHHGHHHHHHHHHHHGHHHHHHHHHHHHHHHHHHGHGHHHHHHHHHHHHHGGGGGHGGGGGHGHGHHHHGGHHHHHHHHHGHHGHHHHHHHHGHHHHHHHHHHHHHHHHHHHHHHHHHGHHHHGGHHHHHHHGGGGGHHGHHHHHHHHGGCGGHHHGGGGGHGGGGGGGGCGFFFFFFFBBBAB
@M02197:105:000000000-AN6RF:1:1103:14197:21102 1:N:0:1
TGTAGTATAGGCTCCTCCGCTTATTGATATGCTTAAGTTCAGCGGGTAGTCCTACCTGATTTGAGGTCAAATTGTCAGAAGCTGTCTCAAAAGAGACCCTTTAGAAGCTGAACCCCATTTATAAAGCTGCTCTTCACAAATGGCGTAGATAATTATCACACCAAAGCAAGGCAACAAAGGTCCCGCTAATGCATTTCAGGAGAGCCGACTTCTGAGAAGCCCGCATACTCCCACATCCAAGCCTGATCAACAGAAAAAGCTGAAAAGGTTGAGAATTTCATGACACTCAAACAGGCATGCTCCTCGGAATACCAAGGAGCGCAAGGTGCGTTCAAAGATTCGATGATTCAC
+
BCBBBFFFFFFFGGGGGGGGGGGHHHHHGHHHHHHGHGHHHHHGGGGGGHHHHHHGHFHHGHHHGHHHHHHHHHHHHHHHHGHHGHHHHHHHHGHHHGHHHHHHHHHGHHHHHHGGGHHGHHHHHHHHHHHHHHHHHGHHHHHHGGGGGHHFHHHGHHHHHGHHHHHHHHHHHHHHHHHHHHHHHHHGHHHHHHHHHHHHHGHGGHHGGGGGHHHHHGGGGGGHHHGGHGGGHHHGGGHHHHHHHHHHHHHHHHHHHHHFHHHHHHHHHHHHHHGFHHFHGHHHHGHHHHHHHHHHHHHGGGGGHHHHFHFHHGHGGGGGHHHHGGGGHGGGGGGGGGGFFFFFFFBBAAA
@M02197:105:000000000-AN6RF:1:1103:14661:21263 1:N:0:1
TGTAGTATAGGCTCCTCGCTTATTGATATGCTTAAGTTCAGCGGGTAGTCCTACCTGATTTGAGGTCAAATTGTCAGAAGCTGTCTCAAAAGAGACCCTTTAGAAGCTGAACCCCATTTATAAAGCTGCTCTTCACAAATGGCGTAGATAATTATCACACCAAAGCAAGGCAACAAAGGTCCCGCTAATGCATTTCAGGAGAGCCGACTTCTGAGAAGCCCGCATACTCCCACATCCAAGCCTGATCAACAGAAAAAGCTGAAAAGGTTGAGAATTTCATGACACTCAAACAGGCATGCTCCTCGGAATACCAAGGAGCGCAAGGTGCGTTCAAAGATTCGATGATTCAC
+
BBBBBFFFFFBFGGGGGGGGGGHHHHHGHHHHHHHFGHHHHHGGGGGGHHHHHHHHHHHHHHHGHHHHHHHHHHHHHGHHHHHHGHHHHHHHGHHHGHHHHHHHHHHHHHHHHGGGHHHHGHHHHHHHHHHHHHHHHGHHHHHGGGGGHHHHHHHHHHHHHHHHHHHHHHHHHHHGHGHGHHHGHHHGHHHHHHHHHHHHGGGGHHHGHHHHGHHHGDFGGHGHGGGHGHHHHHGGGHGGHHHGFHHHHGHGHHHHHGHHHHHGHHHHHHHHHGEHFHHHGHGFGHHHHGHFFGHHHGGGGGFFGB5HHHHHHFGGGGGHHHHGGGGHGGGGGGGGGGFFFFFFFCBBBB
@M02197:105:000000000-AN6RF:1:1103:10015:21482 1:N:0:1
TGTAGTATAGGCTCCTCCGCTTATTGATATGCTTAAGTTCAGCGGGTATCCCTACCTGATCCGAGGTCAACCTTGAAAAATAGGGGGTTTGATGGCAGGACAATTGCACACACTCCGAGCGACAAGATAAACTTACTACGCCACGGAATATGCTATGATCCGCCTTTCAATTTCAGAAGGGAGAATGCTGGCATACTCTTCTTCCACAACCAAGCAAATATGCTTGAGAGGTATTTTATGACGCTCGAACAGGCATGCCTCCCGGAATGCCAGGAGGCGCAATGTGCGTTCAAAGATTCGATGATTCAC
+
ABABBFFFFFFFGGGGGGGGFGGHHHHHHHGHHHHHHHHGFHHEFGEGHHHHHHGGHHHHHHH1ECGGHHHHFHHHGHHHHHHHGGGBGGGHHHHHHGGGHHHHGHHHHHHGGHHHHGHGGGHHGHHHHHHHHHHHHHHGGGHHHHHHHHHHHGHHHHHHGHHHHGHHHHHHHHHHHHHHHGHGGGGGHHFGGHHHHHHHHGGGGGGHGGGHHHHHFHGFFGFHGHHFFFHHHFFFFHGGGGCHFGHHHHFHHGHGGGGGGGHGGEHFFHFFHGGE?GHHHGGGGGHGGGGGGGCGGFFFFFFFBAAAA
@M02197:105:000000000-AN6RF:1:1103:24197:21685 1:N:0:1
TGTAGTATAGGCTCCTCCGCTTATTGATATGCTTAAGTTCAGCGGGTAGTCCTACCTGATTTGAGGTCAAATTGTCAGAAGCTGTCTCAAAAGAGACCCTTTAGAAGCTGAACCCCATTTATAAAGCTGCTCTTCACAAATGGCGTAGATAATTATCACACCAAAGCAAGGCAACAAAGGTCCCGCTAATGCATTTCAGGAGAGCCGACTTCTGAGAAGCCCGCATACTCCCACATCCAAGCCTGATCAACAGAAAAAGCTGGAAAGGTTGAGAATTTCATGACACTCAAACAGGCATGCTCCTCGGAATACCAAGGAGCGCAAGGTGCGTTCAAAGATTCGATGATTCAC
+
BABBAFFFFFFBGGGGBGAE?EEHCGFBGFGHGHFFDDGFEHHGGCEEGGGHHFHHHHHHHFHFFHGGHEHFHHHHHHHGHHHHHHHHHHHHHGBHHGHHGHHHHGHHHGHFFHGGFHHHHHHHHGHGHHHHHHHHHHHHHHGHGGGGGHHHGHHHGHHGHGHHHHHHHHGHHHHHHHGG@GGHHEHHHHGHHHHHHGHHHGHGHHGGHHGGHHHHHGGGGGHFHGGGGGGGGHGHGGGHHGHHHHFHHHHHHGHHGGGHGHHHFGHHFHHHHGDEGHHHHHHHHGHHHHGFGHHHHHHGGGEEFFHHHHFGDDA2F2GGHHHHGGGGHGGGGGGGFGGFFFFFFFBAA>A
@M02197:105:000000000-AN6RF:1:1103:23240:21630 1:N:0:1
TGTAGTATAGGCTCCTCCGCTTATTGATATGCTTAAGTTCAGCGGGTATCCCTACCTGATCCGAGGTCAACCTTGAAAAATAGGGGGTTTGATGGCAGGACAATTGCACACACTCCGAGCGACAAGATAAACTTACTACGCCACGGAATATGCTATGATCCGCCTTTCAATTTCAGAAGGGAGAATGCTGGCATACTCTTCTTCCACAACCAAGCAAATATGCTTGAGAGGTATTTTATGACGCTCGAACAGGCATGCCTCCCGGAATGCCAGGAGGCGCAATGTGCGTTCAAAGATTCGATGATTCAC
+
BBBBBFFFFDFFGGGGGGGGGGGHGHHGHHGHHHGFHGHHHHHGGGGGHHHGHFHHHHHHFHHGGGGHHHHHHHFGHHGHHHHHHGGFGGGHHHGGGGGGHHHGHHHHHHHFDHHHGGHGHHHHHHHHHHHHHHHHGHHGGGGGHGHHHHHHHHHHHHHHHHGHGFHHHFHHHHHHHHHHHHHHHHGHHHHHHHHHHHGGGHGGGGGHHGHHHHHHHHFHHHHGHHHHHHHHHGHHHHGGGGGHGGFHFHGHHHHGGGGGGGHHHHHHFGCHHGGGGGHGHFGGGGHGGGFGGFCGGFFFFFFFBACBA
@M02197:105:000000000-AN6RF:1:1103:14239:21749 1:N:0:1
TGTAGTATAGGCTCCTCCGCTTATTGATATGCTTAAGTTCAGCGGGTAGTCCTACCTGATTTGAGGTCAAATTGTCAGAAGCTGTCTCAAAAGAGACCCTTTAGAAGCTGAACCCCATTTATAAAGCTGCTCTTCACAAATGGCGTAGATAATTATCACACCAAAGCAAGGCAACAAAGGTCCCGCTAATGCATTTCAGGAGGGCCGACTTCTGAGAAGCCCGCATACTCCCACATCCAAGCCTGATCAACAGAAAAAGCTGAAAAGGTTGAGAATTTCATGACACTCAAACAGGCATGCTCCTCGGAATACCAAGGAGCGCAAGGTGCGTTCAAAGATTCGATG
+
CCBBCFFFFFFFGGGGGGGGGGGHHHHHHGHHHHHHHHHHHHHGGGGGGHHHHHHHHHGHHHFHGHHHHHHGHHHHGHHHHHHGHHHHGHHHHGHHHGHHHHHHHHHHHHHHFHGGGHHHHHHHHHHHHHHHHHHHHHHHHHGHGGGGGHHHHHHHHHHHHHHHHHFHHHHHHHHHHHHGGHHHGHHHGHHHHHHHHHHHHGGGFGHHGHHGGHHGHGGGGGHGHGGGGGHEHHHHGGHFHGHHHHHHHHGHHHHHHHHHHHHHHHHHGHHHHHHEHHGHGHHHGGHHGGEFGBHHHHHGGGGECHHHHFFCBHGGGGGGHHHGGGGGGGGGGFFFBFFFAAAA>
@M02197:105:000000000-AN6RF:1:1103:11246:21899 1:N:0:1
TGTAGTATAGGCTCCTCCGCTTATTGATATGCTTAAGTTCAGCGGGTAGTCCTACCTGATTTGAGGTCAAATTGTCAGAAGCTGTCTCAAGAGAGACCCTTTAGAAGCTGAACCCCATTTATAAAGCTGCTCTTCACAAATGGCGTAGATAATTATCACACCAAAGCAAGGCAACAAAGGTCCCGCTAATGCATTTCAGGAGAGCCGACTTCTGAGAAGCCCGCATACTCCCACATCCAAGCCTGATCAACAGAAAAAGCTGAAAAGGTTGAGAATTTCATGACACTCAAACAGGCATGCTCCTCGGAATACCAAGGAGCGCAAGGTGCGTTCAAAGATTCGATGATTCAC
+
BCABCFFFFFFFGGGGGGGGGGGHHHHHHHHHHHHHHHHHHHHGGGGGGHHHHHHHHHHHHHHHGHHHHHHHHHHHHHHHHHHHFHHHHHHHHHGGHGHHHHHHHHHHHHHHHHGGGHHHHHHHHHHHHHHHHHHHHHHGHHHHGGGGGHHHHHHHHHHHHHHHHHGHHHHHHHHHHHHHHHHGHGGGHHHHHHHHHHHGFGGGHHHHHGGGHGHHHGGGGGHHHHGGHGHHHHHGGGHGHGHHHHHHGHHHHHHHEHFHHEGHHHGHHHHHHHHHHHHHGHHHHGEHHHHHHHHHHHHGGGGGHHHGHHFHHHHDGGGGHHHHGGGGHGGGGGGGGGGFBFFFFFBAAA3
@M02197:105:000000000-AN6RF:1:1103:21700:21930 1:N:0:1
TGTAGTATAGGCTCCTCCGCTTATTGATATGCTTAAGTTCAGCGGGTATCCCTACCTGATCCGAGGTCAACCTTTGAAATATTTAGGGTTATTGGCAAGCCTCCACCAGGACTCTGTAGCGAGAAAAATTACTACGCTTAGAGCCTGGCAGCACCGCCACTGATTTTGAGGCCCGCCCAGAGGCGAAAAGCCCAAGACCCAGCAAGCTGGATTGGTTTAAATGACGCTCGAACAGGCATGCCCCTCGGAATGCCAAGGGGCGCAATGTGCGTTCAAAGATTCGATGATTCAC
+
BCBBBFFFFFFFGGGGGGGGGGGHHHGHHHHHHHHHHHHHHHHGGGGGHHHHHHHH;H<<HHHGGGGHH;HHHHHHHHHHHHHH;HH;H;;H9HHHHHFHGHHH;HHHHG;HHHHHHHHHGG;GGHHHHH;HHHHGGGGGHHHHH<HHH;:GHHHGHHHHHHHHHHHHGGHGGGHHHHHHHHGGHHHHHHHHGHHHHGHHHHHHHHHHHHHHHHHHGHFHHGGGGGHHGHHHHHHHHHGGCGGGGHHHHHHHGHHFGGGGGGHHHGGGGHGGGGGGGGGGFFFFFFFCCCCC
@M02197:105:000000000-AN6RF:1:1103:24357:22006 1:N:0:1
TGTAGTATAGGCTCCTCCGCTTATTGATATGCTTAAGTTCAGCGGGTATCCCTACCTGATCCGAGGTCAACCTTGAAAAAATTGGGGGTTGACGGCTGGACTATCACACACACCATGCGAAAAGATAATCTTACTACGCCTGGGGATATGAGATCATCCGCCTTTGAATTTCAGAAGGGAGAATGCAAGCAAACTCATCTTCCAAGACCAAGCAAATCTGCTTGAGAGGTATTTAATGACGCTCGAACAGACATGCCTCCCGGAATACCAGGAGGCGCAATGTGCGTTCAAAGATTCGATGATTCAC
+
CCCCCFFFFFFBGGGGGGGGGGGHHHHHHHHHHHHHHHGHHHHGGGFEGHHHGHHHGHHHHHFFGGGHHHHHHHHHHHHHGHHHHHGGGGGHHGGGGGGHHHHHHHHHHGGGGGHHHHHHHHHHHHHHHHHHHHHHHHGGHHHHHGHHHHHHHHHHHHHHGHHHHHHHHHHHHHHHHHHHHGHHHHHHHHHHGGHHHHHHHHHHHHHGHHHHHHFFHGHHHHHHHHHHHHHHHGGHGGF?GHHGHHHHHHHHHGGGGGFGGHHHHHHGHHHGGEGGHHHHFEEGGFGGCGGGGGGFFFFFFFBBAAB
@M02197:105:000000000-AN6RF:1:1103:12057:22133 1:N:0:1
TGTAGTATAGGCTCCTCCGCTTATTGATATGCTTAAGTTCAGCGGGTAGTCCTACCTGATTTGAGGTCAAATTGTCAGAAGCTGTCTCAAAAGAGACCCTTTAGAAGCTGAACCCCATTTATAAAGCTGCTCTTCACAAATGGCGTAGATAATTATCACACCAAAGCAAGGCAACAAAGGTCCCGCTAATGCATTTCAGGAGAGCCGACTTCTGAGAAGCCCGCATACTCCCACATCCAAGCCTGATCAACAGAAAAAGCTGAAAAGGTTGAGAATTTCATGACACTCAAACAGGCATGCTCCTCGGAATACCAAGGAGCGCAAGGTGCGTTCAAAGATTCGATGATTCAC
+
CCCCCFFFFFFFGGGGGGGGGGGHHHHHHHHHHHHHFHHHFHHGGGFGGHHHHHHHGHHHHHHHGHHHHHHHHHHGHHHHHHHHHHHHHHHHHGHHHGHHHHHGGHHHHHHHHHGGGHHHHHHHHHHHHHGHHHHHHHHHHHHHGGGGGHHHHFHHGHHHHHHHHHHHHHHHHHHHHHHGGGHHGDFHGHHHHHHHHHHHHGGGHHHGGGGHGHHHHGGGGGHHHHGGGGHHHHHHGGFHHHHGGFFFHHHHGHHHHHFHGHGHHHHFGGHHGHHEGHHHHHHGFGHGFHHGHGGHHHHGGGGGHHHHHHGGHHHGGGGGHCHHGGEGHGGGGGGGGGGFFFFFFFBBBBB
@M02197:105:000000000-AN6RF:1:1103:22541:22383 1:N:0:1
TGTAGTATAGGCTCCTCCGCTTATTGATATGCTTAAGTTCAGCGGGTATCCCTACCTGATCCGAGGTCAACCTTGAAAAATAGGGGGTTTGATGGCAGGACAATTGCACACACTCCGAGCGACAAGATAAACTTACTACGCCACGGAATATGCTATGATCCGCCTTTCAATTTCAGAAGGGAGAATGCTGGCATACTCTTCTTCCACAACCAAGCAAATATGCTTGAGAGGTATTTTATGACGCTCGAACAGGCATGCCTCCCGGAATGCCAGGAGGCGCAATGTGCGTTCAAAGATTCGATGATTCAC
+
CCCCCFFFFFFFGGGGGGGGGGGHHHGHHHHHHHHHHHHHHHHGGGGGHHHHHHHHHHHHHHHGGGGHHHHHHHHHHHHHHHHHHGGGGGGHHHHHHGGGHHHHHHHHHHHGGHHHHGGGGHGHHHHHHHHHHHHHHHHGGGGGHHHHGHHHHHHHHHHHHHHGHHHHHHHHHHHHHHHHHHHHHHGHHHHHHHHHHGHHHHGGGGGGHGHHHHHHHHGHHHHGHHHHHHHHGFHFHHGGGGGHHGGHHHHHGHHGGGGECCHHHHHHGGGHHEGGEFHGHHGGGGHGGGGGGGGGGFBFFFFFBBABB
@M02197:105:000000000-AN6RF:1:1103:8929:22733 1:N:0:1
TGTAGTATAGGCTCCTCCGCTTATTGATATGCTTAAGTTCAGCGGGTAGTCCTACCTGATTTGAGGTCAAATTGTCAGAAGCTGTCTCAAAAGAGACCCTTTAGAAGCTGAACCCCATTTATAAAGCTGCTCTTCACAAATGGCTTAGATAATTATCACACCAAAGCAAGGCAACAAAGGTCCCGCTAATGCATTTCAGGAGAGCCGACTTCTGAGAAGCCCGCATACTCCCACATCCAAGCCTGATCAACAGAAAAAGCTGAAAAGGTTGAGAATTTCATGACACTCAAACAGGCAGGCTCCTCGGAATACCAAGGAGCGCAAGGTGCGTTCAAAGATTCGATGATTCAC
+
BBBA?5BFFFBBFFGGGGFFCGGHGHGHCFHCHHHHGHGHHHCEEGGGEHHFGHFHHHHGHHHEGEHHHFFFHHHHHHHHHHHHHHHHHHHFHGFB2FEFHHHHHGFBFFFHHHGCGHHHGHHHHGHHHHGHHHHHHHHHHFGHGGFGGFGHHGHHGHHHHHHHHHHHHHHHHHFHHHHGGGGGHHHFHHHHHHHGHGHHHGHEHGHHHHHHHHGHHGGGFGEHHGEGEGHFFHHHGGHHHHFHHGHHHHHHHHHHFGGHHHHHHHHHGHHHHHHFFHHHHHGFFFBHHGHHGHHGHGFFG??GHHHHHGFHHFBEGGGGHHHHGGGGHGGGGGGGEF4FFBFF5FBAABA
@M02197:105:000000000-AN6RF:1:1103:17810:22995 1:N:0:1
TGTAGTATAGGCTCCTCCGCTTATTGATATGCTTAAGTTCAGCGGGTATCCCTACCTGATCCGAGGTCAACCTTGAAAAATAGGGGGTTTGATGGCAGGACAATTGCACACACTCCGAGCGACAAGATAAACTTACTACGCCACGGAATATGCTATGATCCGCCTTTCAATTTCAGAAGGGAGAATACTGGCATACTCTTCTTCCACAACCAAGCAAATATGCTTGAGAGGTATTTTATGACGCTCGAACAGGCATGCCTCCCGGAATGCCAGGAGGCGCAATGTGCGTTCAAAGATTCGATGA
+
ABABCFFFFFFFGGGGGGGGGGGHHHGFHHFHHHHHHHHHHHGGGGGGHHHHHHHHHHHHHHHGGGGHHHHHHHHHHHHHHHHHHGGGGGGHHHHHHGGGHHHHHHHHHHHGGHGHHGHGHHHHHHHHHHHHHHHHHHHGGGGHHHHGHHHHHHHHHHHHHHHHHHHHHHHHHHHHHHHHHHHHHHHHHHGHHHGHHHHGHHGGGGGHHGHHHFGHHHHGGHGGHHFHGHHGHHHGFGGGGGGGEGGHHHHHHHGF??E?GGG5HHHHGHHHGGGGGGHHHHEFGGGGFGGGFFCFFFFCCCCB
@M02197:105:000000000-AN6RF:1:1103:16960:22757 1:N:0:1
TGTAGTATAGGCTCCTCCGCTTATTGATATGCTTAAGTTCAGCGGGTAGTCCTACCTGATTTGAGGTCAAATTGTCAGAAGCTGTCTCAGAAGAGACCCTTTAGAAGCTGAACCCCATTTATAAAGCTGCTCTTCACAAATGGCGTAGATAATTATCACACCAAAGCAAGGCAACAAAGGTCCCGCTAATGCATTTCAGGAGAGCCGACTTCTGAGAAGCCCGCATACTCCCACATCCAAGCCTGATCAACAGAAAAAGCTGAAAAGGTTGAGAATTTCATGACACTCAAACAGGCATGCTCCTCGGAATACCAAGGAGCGCAAGGTGCGTTCAAAGATTCGATGATTCAC
+
ABABBFFFFFFFGGGGGGGGGGGHHHGHHHHHHHHHHHHHGHGFGGGGGHHGHHHHHHGHHHHGGFHHHHHHHHHHHHHHHGHHHHHHHHHHHHHHHGHHHHHHHHHHHHHHHHGGGHHHHHHGHHHHGHHHHHHHHHHHGHHFGGGGGHHHHHHHHHHHHHHHHHHHHHGHFHHHHHHHHHHHHHGHHHGHHHHHHHHHHGFGHHGGHHGGGGGGHGGGGGGGHHGGFGGGGHGFGGGHHFHHHHHHGHHHGHHHHFHHHHGHHHHHHEHHGHHEHEHHGFGFGEDGHHHHHHFHGGFE?GGGHFEHHHHHHGHGGGGGEBHHGGF?GFGBGGGGGGGBFFFBFFBA?AA
@M02197:105:000000000-AN6RF:1:1103:6474:23390 1:N:0:1
TGTAGTATAGGCTCCTCCGCTTATTGATATGCTTACTTCCTCTAAATGACCAAGATCCTCCGCTTATTGATATGCTTAAGTTCAGCGGGTATCCCTACCTGATCCGAGGTCAACCTTGAAAAAATTGGGGGTTGACGGCTGGACTATCACACACACCATGCGAAAAGATAATCTTACTACGCCTGGGGATATGAGATCATCCGCCTTTGAATTTCAGAAGGGAGAATGCAAGCAAACTCATCTTCCAAGACCAAGCAAATCTGCTTGAGAGGTATTTAATGACGCTCGAACAGGCATGCCTCCCGGAATACCAGGAGGCGCAATGTGCGTTCAAAGATTCTATGATTCAC
+
AAAAA@DFD3D1C1FGFGGFE0AEGFGHBBGHHHFGHFFFAEFHHFGBGGGFGHHHHH1BFAEGCGHHHFFHHHHGHGG1FEGH21EE@>EBGHHHHHHHGHHHHFG@CGHHHHFGHHEFBBGFBGHFEFGACCGHGCG@CGHGHFGHFHHGHHGGCHHGHGGGCCHHHHFH0HHFFF:FGCAFEGGHGHHHHHGHFGGFGFHHGFGGGHHFFFHFFHHGFBFFHGHGGGBG?FFBFBFHFGHBHGBFDG/HFBF@HHHGGB1DEHGFHFGEHHGEEHFE/?//FACHHGEBB1FFFA?//ECHFGE2DB0EB00FEA?G1HHEEE11113FB3GGDBB33FBDD>1>>A
@M02197:105:000000000-AN6RF:1:1103:9961:23558 1:N:0:1
TGTAGTATAGGCTCCTCCGCTTATTGATATGCTTACTTCCTCTAAATGACCAAGATCCTCCGCTTATTGATATGCTTAAGTTCAGCGGGTATCCCTACCTGATCCGAGGTCAACCTTGAAAAAATTGGGGGTCGACGGCTGGACTATCTCACACACCATGCGAAAAGATAATCTTACTACGCCTGGGGATATGAGATCATCCGCCTTTGAATTTCAGAAGGGAGGATGCAAGCAAACTCATCTTCCAAGACCAAGCAAATCTGCTTGAGAGGTATTTAATGACGCTCGAACAGGCATGCCTCCCGGAATACCAGGAGGCGCAATGTGCGTTCAAAGATTCGATGACTCAC
+
BBBBBFFFFFBFGGGGGGGGGGGHHHHHHHHHHHHHHHGHHHHHHHHHHHHHHHHHHHHHHGGGGGHHHHHHHHHHHHHHFHHHHHGGGGGHHHHHHHHHHHHHHHGGGGHHHHHHHHHHHHHGHHHHHGGGGGGGGGGGGGHHHHHHHHHHHHGGGHHHHHGHGGHGHHHHHHHHHHGGHGGGGHHGGHHHHGHGGGGGGGFFHHHHHGHHHHHFFGFGHHHHHHHHHHHHHHGHFBFGCHGHGHBFHGFGHHGHHHFGHGHHHFHHHHFG4HHHHHHFGEGGHGGGHHHHHGGHGGGGGFGHHHHHGFGHHHGGGGDHHHHGGGGHGGGGGGGGGGFFFFFFFBBBBB
@M02197:105:000000000-AN6RF:1:1103:24347:23849 1:N:0:1
TGTAGTATAGGCTCCTCCGCTTATTGATATGCTTAAGTTCAGCGGGTATCCCTACCTGATCCGAGGTCAACCTTGAAAAATAGGGGGTTTGATGGCAGGACAATTGCACACACTCCGAGCGACAAGATAAACTTACTACGCCACGGAATATGCTATGATCCGCCTTTCAATTTCAGAAGGGAGAATGCTGGCATACTCTTCTTCCACAACCAAGCAAATATGCTTGAGAGGTATTTTATGACGCTCGAACAGGCATGCCTCCCGGAATGCCAGGAGGCGCAATGTGCGTTCAAAGATTCGATGATTCAC
+
BCBCCFFFFFFFGGGGGGGGGGGHFHHGHHGHHHGHGHHHHHFECGGGHFHHHHHGHFHGHHHGGGGHHHHHHHHFHHHGHGHHGGGFGGGHHHHHHGGGHHHHHHGFHHHGGHHHGGGGGGHHGHHHGHHHHHHHHHHGGGFHHGHHHHHHGHHHHHHHHHHHHHHHHHHHFGHHHGHGGGGGFGGGGHGGHHGHHGHGGGHGGGGHHGHFGFGFGGHHHGHHFHHFHGFGBFGHFHGFGGGHHGHHHHF3BAEFE0GCGEGHHHFFFF3FAEEGGGHGHHGGEE44EGGGGGEGGFFFFFFFAAA3B
@M02197:105:000000000-AN6RF:1:1103:5927:23941 1:N:0:1
TGTAGTATAGGCTCCTCCGCTTATTGATATGCTTAAGTTCAGCGGGTAGTCCTACCTGATTTGAGGTCAAATTGTCAGAAGCTGTCTCAAAAGAGACCCTTTAGAAGCTGAACCCCATTTATAAAGCTGCTCTTCACAAATGGCGTAGATAATTATCACACCAAAGCAAGGCAACAAAGGTCCCGCTAATGCATTTCAGGAGAGCCGACTTCTGAGAAGCCCGCATACTCCCACATCCAAGCCTGATCAACAGAAAAAGCTGAAAAGGTTGAGAATTTCATGACACTCAAACAGGCATGCTCCTCGGAATACCAAGGAGCGCAAGGTGCGTTCAAAGATTCGATGATTCAC
+
BBBBBFFFBDFBFFGGGFE2EEGGHGHHFHHHBGGFFFDGFFB2EEAAFHHHGHHGHHHHHHHHGH3FFEGHHHFBDHHHBGEH5GGHHFGHHGHHFFHHHHHHBFFBEFHGGAEEEHGGFGHHHHHFFFFHHHHGGFGADHHECGGGGHHHFGHFHHHGHHHHHHHGHGFHGHHHHHGHHHGHEGHGGFFHHGHHHHHHHGHGEFGCGGGHHHHHHGFGGE@HHHGGGGFGGGGFGEFGCGBF1B2DDBF1FHGHHFHHGGFGFGAF@BGDDFF1@2BG@BGGGEG0EHFGF11B1GHGCEECFGHHHFFHFF10EE0EFBG0E?E?G1D33GGBFGFFCB@@DD>1>>1
@M02197:105:000000000-AN6RF:1:1103:18470:25271 1:N:0:1
TGTAGTATAGGCTCCTCCGCTTATTGATATGCTTACTTCCTCTAAATGACCAAGATCCTCCGCTTATTGATATGCTCCTCCGCTTATTGATATGCTTACTTCCTCTAAATGACCAAGCAAATCTGCTTGAGAGGTATTTAATGACGCTCGAACAGGCATGCCTCCCGGAATACCAGGAGGCGCAATGTGCGTTCAAAGATTCGATGATTCAC
+
FGGGGGFFFFFFGGGGGGHHGHGHHHHHHHHHHHHHHHHHHHHHHHHHHHHHHHHHHHHHHHHHHGHHHHHHHHHHHGHHHHHHHGHHHHHHHHHHHHHHHHHHHHHHHHHHHHHHHHHHHHHHHHHHHHHHHHHHHHHHHHHHHGHHGHHHHGHHHHHHHHHHHHGGHHHHHHHHGGGGGHHHHGHHHHGGGGHGHHHGHHGGHHFHHHGG
@M02197:105:000000000-AN6RF:1:1103:9618:25624 1:N:0:1
TGTAGTATAGGCTCCTCCGCTTATTGATATGCTACCTTACTTCCTCTAAATGACCAAGATCCTCCGCTTATTGATATGCTTAAGTTCAGCGGGTATCCCTACCTGATCCGAGGTCAACCTTGAAAAAATTGGGGGTTGACGGCTGGACTATCACACACACCATGCGAAAAGATAATCTTACTACGCCTGGGGATATGAGATCATCCGCCTTTGAATTTCAGAAGGGAGAATGCAAGCAAACTCATCTTCCAAAACCAAGCAAATCTGCTTGAGAGGTATTTAATGACGCTCGAACAGGCATGCCTCCCGGAATACCAGGAGGCGCAATGTGCGTTCAAAGATTCGATGATTCAC
+
AA>AADF5F544BGGFFGGGGGGGHFFFCBDCGH5BFG5BF5F3BFDG5FBGGFHHEHHH5BABAAAEDGHHFFHHHB5G5BDDDFGHBFECC>ECGH3FE1?@BGG4@1E/>?FGDGEBFBFBEFFBGGD;/9B<9<F;CDDBC?GBFGHHHAFGGGGGDGBECFHCCCCGHGHFGEGGFBFF<C>0CC>11HFBBFFF<0@CC?HEGFBFFFFFFFGFFGBGGHHHHHHEGFBFHFFG?4FG0FHHGFFB/G?FHF4FGBHGCB3B43GGHGFHGGGHGHFCFGGFHGAFHHHGGHFGGFEA0E2GGHHHGEGGF2E2DFGFGBGGGGGFGFGGGGGEGFFCBFFFFABBBA
@M02197:105:000000000-AN6RF:1:1103:24418:25676 1:N:0:1
TGTAGTATAGGCTCCTCCGCTTATTGATATGCTTAAGTTCAGCGGGTAGTCCTACCTGATTTGAGGTCAAATTGTCAGAAGCTGTCTCAAAAGAGACCCTTTAGAAGCTGAACCCCATTTATAAAGCTGCTCTTCACAAATGGCGTAGATAATTATCACACCAAAGCAAGGCAACAAAGGTCCCGCTAATGCATTTCAGGAGAGCCGACTTCTGAGAAGCCCGCATACTCCCACATCCAAGCCTGATCAACAGAAAAAGCTGAAAAGGTTGAGAATTTCATGACACTCAAACAGGCATGCTCCTCGGAATACCAAGGAGCGCAAGGTGCGTTCAAAGATTCGATGATTCAC
+
ABAAAFFFFFFFGGGGGBE?EEDHHHHHGHHHHHHHCFHFFHHGGGGGGFHGHHGHEFHDHHHFGHFEHFHHHHHHHHHGHFFHHGHHHGHHHGHHHGHHHHHHHFHHHGDGGFGGGHHHHHHHHGHHHHHHGGHHHGGGFHHGGGGGGHHGHHHHHHHGHGHHHHGHFHGHHHHHHHHFHHGHEHFGGHHHHHFHHHGGHGHGGGFGHHGHGGFFHGCGGGHHGGGGHGGFHHHFGGHHHHHHHHHHHFHHEGHHHHHHHFFFHFFGFFFHHHGHFGHGHHHGDFGGFF3FFF3HHEG?EGGEHHHCHHFHGGF?GGCGHCHFCFE?FFFGGGGGGFGFFFFFDFBBAAA
@M02197:105:000000000-AN6RF:1:1103:22689:25674 1:N:0:1
TGTAGTATAGGCTCCTCCGCTTATTGATATGCTTAAGTTCAGCGGGTAGTCCTACCTGATTTGAGGTCAAATTGTCAGAAGCTGTCTCAAAAGAGACCCTTTAGAAGCTGAACCCCATTTATAAAGCTGCTCTTCACAAATGGCGTAGATAATTATCACACCAAAGCAAGGCAACAAAGGTCCCGCTAATGCATTTCAGGAGAGCCGACTTCTGAGAAGCCCGCATACTCCCACATCCAAGCCTGATCAACAGAAAAAGCTGAAAAGGTTGAGAATTTCATGACACTCAAACAGGCATGCTCCTCGGAATACCAAGGAGCGCAAGGTGCGTTCAAAGATTCGATGATTCAC
+
BBBBBFFFFFFFCGEGGFAEFGGHHHHHGFGCHHHGFHFHHFHGEGEGAGHFFGHHHFFFHHHFGHGGHHHHHHHHGF@GFHHGHGFHHHHHGGGEHGHHHGHHHHHHHHHHGHGGGHHHHHHGHGHHGHHHHHHHHHHEHFHHGGCGGHHHHHHFHHHHHHHHHHGHHHFHHHHHHHHHHHHGGHFGHHHHHHHHHHHHEGHGGFGGGGGHGGEGECCGGGFGGGGGGGFHGGGFECHHGHHGFHFHHHGFFEHGHBGDHHGFGHHFHHGG@GHEFGFDGEGFFF1FBGBBA11BDAG/EE?EFF22BBFFFFG0GEEABFEC?GGGHGF3GF3GGGFFFBFBBFA>A?A
@M02197:105:000000000-AN6RF:1:1103:18452:25870 1:N:0:1
TGTAGTATAGGCTCCTCCGCTTATTGATATGCTTAAGTTCAGCGGGTATCCCTACCTGATCCGAGGTCAACCTTGAAAAAATTGGGGGTCGACGGCTGGACTATCTCACACACCATGCGAAAAGATAATCTTACTACGCCTGGGGATATGAGATCATCCGCCTTTGAATTTCAGAAGGGAGAATGCAAGCAAACTCATCTTCCAAGACCAAGCAAATCTGCTTGAGAGGTATTTAATGACGCTCGAACAGGCATGCCTCCCGGAATACCAGGAGGCGCAATGTGCGTTCAAAGATTCGATGATTCAC
+
CBBCBFFFFFFFGGGGFGGGGGGHHHGHHHHGHHHHHHHHHHHGGGGGHGFHHHHHGHHHHHHGGGGHHHHHHHHFGFHHGFHHHHGGGGGGGGGGGGGHGHHHHHHHGGHGHGGHHHHHGHHHGHHHHHHHHHHHHHGGFEGEHHHGHHHHHHHHHHHHGHGGHHHHGHHGGHFHHHHHHHHHHGHHGHHHHHGHHHHHHHHHHHHGHGFGHGGFHHFHHHHGHFHHHGHHHHHHGGGGGHGGGGHHHHGHHGGCEE?CHHHHHHHHHHHGFF2GFGHHGGGGHGGGGGGGGGGFFDFFFFACBAB
@M02197:105:000000000-AN6RF:1:1103:22642:25960 1:N:0:1
TGTAGTATAGGCTCCTCCGCTTATTGATATGCTTAAGTTCAGCGGGTAGTCCTACCTGATTTGAGGTCAAATTGTCAGAAGCTGTCTCAAAAGAGACCCTTTAGAAGCTGAACCCCATTTATAAAGCTGCTCTTCACAAATGGCGTAGATAATTATCACACCAAAGCAAGGCAACAAAGGTCCCGCTAATGCATTTCAGGAGAGCCGACTTCTGAGAAGCCCGCATACTCCCACATCTAAGCCTGATCAACAGAAAAAGCTGAAAAGGTTGAGAATTTCATGACACTCAAACAGGCATGCTCCTCGGAATACCAAGGAGCGCAAGGTGCGTTCAAAGATTCGATGATTCAC
+
A1>>A33BD31C1BFGFFF?EGGFHFDG3FD3EF2FFDGFHHH?EGE/FFGF2FHCHGHHHDHDFB0FGFGHHFHHGHHH1GEGHFGFHFGHGGFFHGHGFF1GHEFHF@FHHGGE?>DFGHHHHHFDGHCG9FGGHGFED>GGFGFFGGGHGFGGHHHHGHHEHFHFHHHHHHHHHFF0CFFHGHGGFBFGHHFHHHHF8GGGGGHGGGFHHHHHGGGGGEGGGF?FGFHFFGHHHHFHHFGHGBGHHHGHFHGGFGFFFHHHGCGHGHGHBGD5GFBG@DGGBEFFHGFFFGBGHGHEGC??GDDFGBGFHG3FFECCHFGAEEEDFGFFGGGGCGGFFFFFFFAA3AA
@M02197:105:000000000-AN6RF:1:1103:23694:26077 1:N:0:1
TGTAGTATAGGCTCCTCCGCTTATTGATATGCTTAAGTTCAGCGGGTATCCCTACCTGATCCGAGGTCAACCTTGAAAAAATTGGGGGTTGACGGCTGGACTATCACACACACCATGCGAAAAGATAATCTTACTACGCCTGGGGATATGAGATCATCCGCCTTTGAATTTCAGAAGGGAGAATGCAAGCAAACTCATCTTCCAAGACCAAGCAAATCTGCTTGAGAGGTATTTAATGACGCTCGAACAGGCATGCCTCCCGGAATACCAGGAGGCGCAATGTGCGTTCAAAGATTCGATGACTCAC
+
CCBCCFFFFFFFGGGGGGGGGGGHHHHHHGHGHHHFHHHHHHHGGGGGHHHGHGHHHHHHGHHGGGGHHHHHHHHGHHHHGHHHHHGGFGGHHGGGGGGHHHHHHGGGHGGGGGGHHHHHHHHHHHHGHHHHHHHHHGGGHHHHHGHHHHHHHHHHHHHHGGGGHHHHHHHHHHHHHHGHHHHHHHHHHHHGHHHGHGHHHHHHHHGGHHHGHHGHHHHGHHHHFHHHGFGHFHHFGGGGGHHGHHHHHGHHHGGGFGGGHHEHHHHHHHHGGGGGHHHHGGGFGGGGGGGGGGGBFFFFFFABBBB
@M02197:105:000000000-AN6RF:1:1103:13136:26136 1:N:0:1
TGTAGTATAGGCTCCTCCGCTTATTGATATGCTTAAGTTCAGCGGGTAGTCCTACCTGATTTGAGGTCAAATTGTCAGAAGCTGTCTCAAAAGAGACCCTTTAGAAGCTGAACCCCATTTATAAAGCTGCTCTTCACAAATGGCGTAGATAATTATCACACCAAAGCAAGGCAACAAAGGTCCCGCTAATGCATTTCAGGAGAGCCGACTTCTGAGAAGCCCGCATACTCCCACATCCAAGCCTGATCAACAGAAAAAGCTGAAAAGGTTGAGAATTTCATGACACTCAAACAGGCATGCTCCTCGGAATACCAAGGAGCGCAAGGTGCGTTCAAAGATTCGATGATTCAC
+
BCCBBFFFFFFFGGGGGGGGGGGHHGHHHHHHHHHHHHHHHHCGGGGEGHHHHHEHHHGHHHHGGHHHHFHHGGHHGHHEHHHHHHGHHGHHHGHHHGHHHHHEGGHHHGHHHHGGG'HHH:HHHHHHHGHGHHGG9HHGFHFHGGFCGHGHHHHHHGGHHDEHEHHHHBFHHHGHHHHHHHHGHHHGHHHHHFHH9HH9GGGGFEBGCHFHGGHHHDC?FEBGHHGGGGHHHHHHFGHGGHBHHBEHHHGHHHHHHHHGHHHHHHHHHHGFHHFGHFGHHHHHEFGHFGBHHHHHHHHGGGGGHHGHHHHHHHHDE?GGHHHHCGGEGGEDGGFG?BGCFBFFFFBBBAB
@M02197:105:000000000-AN6RF:1:1103:22223:26106 1:N:0:1
TGTAGTATAGGCTCCTCCGCTTATTGATATGCTTAAGTTCAGCGGGTAGTCCTACCTGATTTGAGGTCAAATTGTCAGAAGCTGTCTCAAAAGAGACCCTTTAGAAGCTGAACCCCATTTATAAAGCTTCTCTTCACAAATGGCGTAGATAATTATCACACCAAAGCAAGGCAACAAAGGTCCCGCTAATGCATTTCAGGAGAGCCGACTTCTGAGAAGCCCGCATACTCCCACATCCAAGCCTGATCAACAGAAAAAGCTGAAAAGGTTGAGAATTTCATGACACTCAAACAGGCATGCTCCTCGGAATACCAAGGAGCGCAAGGTGCGTTCAAAGATTCGATG
+
BCBBBFFFFFFFFGGGGGGGGGGHHHHFHHHHHHHGHHHHHHHGGGGGGGHHGHHHHHHHHHHHGHHHHHHHHHHHGHHHHHHHHHGHHHHHHGFHHGHHHHHHHHHGHHHHHHGGGHHHHHHHHHGHHHHHHHHHHHHHHHGHGGGGGHHHHHHHGHHGHHHHHHHHHHGHHHHHHHHHHHHHGGGHHHHHHHHHHHHHGGHGGHHHGHGHHHHHGGGGGGHHHHGGGGGHHHHFGGHGHHHHHHHFEHHGHHHGHHHHGGFHFHGHHHHHHHHGHGHHEHGF5GFHHHGHHHHHHFGGEEGGHHHGFFHHCGHGGCGGGBGFGGGGGGGGGFFFAFFFBBBBB
@M02197:105:000000000-AN6RF:1:1103:14130:26570 1:N:0:1
TGTAGTATAGGCTCCTCCGCTTATTGATATGCTTAAGTTCAGCGGGTAGTCCTACCTGATTTGAGGTCAAATTGTCAGAAGCTGTCTCAAAAGAGACCCTTTAGAAGCTGAACCCCATTTATAAAGCTGCTCTTCACAAATGGCGTAGATAATTATCACACCAAAGCAAGGCAACAAAGGTCCCGCTAATGCATTTCAGGAGAGCCGACTTCTGAGAAGCCCGCATACTCCCACATCCAAGCCTGATCAACAGAAAAAGCTGAAAAGGTTGAGAATTTCATGACACTCAAACAGGCATGCTCCTCGGAATACTAAGGAGCGCAATGTGCGTTCAAAGATTCGATGATTCAC
+
>AAAAFFFFFFFFGGGGGGGGGGHHHHHHHHHHHGHHHHHHHGGGGEGFGHHHHHHHHFHHHGHFFHHHHHHHHHHHHHHHHHHHHHHGHHHHGHHHGHHHHHHGBFHHHHHHHGGGHHHHHHHHHGHGFHHHHHHHHGHHHGGGGGGGGHHHHGHHHHHHHHHGHHHHHHHHHHHHHHHHHHHFHHHHHHGGHHHHHHHHGGGHGHGGGHGGHGHHGGEFFEHHFGGGGFGGHGGGGHHGHHGHHFHGBHHGHFHHHHGFHHHGGB?FGBBHFG5D5GGFFHHHGGHGHHHHHFBFHEECGEAGF5HGFFCHGF2DF2FBGGHGGEGFGGGGGGGGGG>4FFFFFBAA3A
@M02197:105:000000000-AN6RF:1:1103:18543:27250 1:N:0:1
TGTAGTATAGGCTCCTCCGCTTATTGATATGCTTAAGTTCAGCGGGTATCCCTACCTGATCCGAGGTCAACCTTGAAAAAATTGGGGGTTGACGGCTGGACTATCACACACACCATGCGAAAAGATAATCTTACTACGCCTGGGGATATGAGATCATCCGCCTTTGAATTTCAGAAGGGAGAATGCAAGCAAACTCATCTTCCAAGACCAAGCAAATCTGCTTGAGAGGTATTTAATGACGCTCGAACAGGCATGCCTCCCGGAATACCAGGAGGCGCAATGTGCGTTCAAAGATTCGATGATTCAC
+
ABAA3DFFFFFFFGGGGGGGGGGHHHHHHHHGHHHGFGGHHHHGGGECFBHHHHHEHHHHHFFGFGGFHHGCHHEBHGHHGGHGGGGGCEEHHGGGGGBFFHEFGHHHHGGGGGDGFGHHGHHFFGGHFFFFHHGHEFFGEHGFHHHGGHGHHHGH<0GGGGGGHGBGHHHHHHHHHFGEGHHGGGHHHHHHHHFHGHHHFGFFGGGGGBEFGHGFHHFFFFHEFFFHHF9HGHHHGGEEDGF1DFFGBHHHHGGGEAE?GHGGHHHHHGG2EGGGHHHFGGEGHGDBGGGG2CGFFF5BFFBBBAB
@M02197:105:000000000-AN6RF:1:1103:17153:27237 1:N:0:1
TGTAGTATAGGCTCCTCCGCTTATTGATATGCTTAAGTTCAGCAGGTAGTCCTACCTGATTTGAGGTCAAATTGTCAGAAGCTGTCTCAAAAGAGACCCTTTAGAAGCTGAACCCCATTTATAAAGCTGCTCTTCACAAATGGCGTAGATAATTATCACACCAAAGCAAGGCAACAAAGGTCCCGCTAATGCATTTCAGGAGAGCCGACTTCTGAGAAGCCCGCATACTCCCACATCCAAGCCTGATCAACAGAAAAAGCTGAAAAGGTTGAGAATTTCATGACACTCAAACAGGCATGCTCCTCGGAATACCAAGGAGCGCAAGGTGCGTTCAAAGATTCGATGACTCAC
+
CAABCFFFFFFFGGGGGGGGGGGHHHHHHHHCHHHHHHHHHHHHGHHHHHHHHHHHFFHHHHHHGGHHHHHHHHHGGHHHHHHHHHHHGHHHHGHHGGGHHHHHHHGHHHHHHHGGGHHHHHHGHHHHHGGHHHGHHHHHGHGHGGGGGHHHHHGHHHHHHHHHHHHHGHHHHHHHHHHGHHHHGHHGGHHHHHHHHHHHHGHGHHGGHGGHHHHHHHHGGHHGHHGGHGHHHHHHGGHHGHHGHHHHHHHGHFHGHHGHHHFHFHHHHHHGHHHGHHHHHHHHHGGHHHFEHHGHHEHGGGGGHHHHHHFGHHGGGGGGHFHGGGGGGGGGGFBGGGFFFFFFFFABAAB
@M02197:105:000000000-AN6RF:1:1103:10511:27572 1:N:0:1
TGTAGTATAGGCTCCCCGCTTATTGATATGCTTAAGTTCAGCGGGTAGTCCTACCTGATTTGAGGTCAAATTGTCAGAAGCTGTCTCAAAAGAGACCCTTTAGAAGCTGAACCCCATTTATAAAGCTGCTCTTCACAAATGGCGTAGATAATTATCACACCAAAGCAAGGCAACAAAGGTCCCGCTAATGCATTTCAGGAGAGCCGACTTCTGAGAAGCCCGCATACTCCCACATCCAAGCCTGATCAACAGAAAAAGCTGAAAAGGTTGAGAATTTCATGACACTAAAACAGGCATGCTCCTCGGAATGCCAAGGAGCGCAAGGTGCGTTCAAAGATTCGATGACTCAC
+
A3AABFFFFFBCGFFFGGECFAFHHHCHEFGHCFBDHGFG5FEGEAEAFAGHGHHHFFHHHHHGEFAFFFFFHHHHFHHGHHHHHHHHHHHHFCGGE1FGHHHHGFHFBEGHHGGGF8HHHFHFBGHHHFHHHHDGHFFG1AGGGFCFBFGHHHFHHHGHGHGHFHGFGCG<HHHHHGGCFFHHGGHGHHGHHHFGHHHGGFGHHGGGGGBFDFHFFB/GGFFFGDGFGFEFHGFFCHEHFGBGBGGBDFBHHGHGHHHHHHHHHC2HEHEHHFFGBGHGFD5DB52GG3GHHHFGGEE??CDCGDGAB3CFGC2E?CAHGCGECFGGGGGGGGGGGGFFFFFFFBBAAA
@M02197:105:000000000-AN6RF:1:1103:18583:27822 1:N:0:1
TGTAGTATAGGCTCCTCCGCTTATTGATATGCTTAAGTTCAGCGGGTATCCCTACCTGATCCGAGGTCAACCTTGAAAAAAATGGAGGTCAACGGCAGGGCAATCACACACACCAAGCGAAAAGATAAACTTACTACACCTGGGGATATGAGATCATCCGCCTTTGAATTTCAGAAGGGAGAATGCAAGCATACTCATCTTCCACGACCAAGCAAATTTGCTTGAGAGGTATTTAATGACGCTCGAACAGGCATGCCTCCCGGAATACCAGGAGGCGCAATGTGCGTTCAAAGATTCGATGATTCAC
+
AAAA?FFFFFFFGGGGGGFGGGGFHHFHFHHHHFHGHHGFHHHGGGECHGHHHHHHHFGFHHHEEGGHHHHHHHHHHGHFGGHHHGFGGHHHHGGFFFGFFGGHHGHHHGGGGGHGHGHGGGGHHHHHHHHHHHGHHGHHHHHHHHGGDGHHHHGHHGGHHHHGHHHHHHHHFFHHHFHHHHHHGGGGHGHFGGGGHGGHGGGGGHHGHHHGGGHHFGFGGHHGGGHFHEHHHFGFDEEF?BHGHEHFGHHEHGGEEFGFHHHFHHHHHGCEEA2GHEDGEGE?EGBGGGGFGGFFFFFFFFBBBBB
@M02197:105:000000000-AN6RF:1:1103:17043:28049 1:N:0:1
TGTAGTATAGGCTCCTCCGCTTATTGATATGCTTACTTCCTCTAAATGTCCAAGATCCTCCGCTTATTGATATGCTTACTTCCTCTAAATGACCAAGATCCTCCGCTTATTGATATGCTTAAGTTCAGCGGGTATCCCTACCTGATCCGAGGTCAACCTTTGAAATATTTAGGGTTATTGGCAAGCCTCCACCAGGACTCTGTAGCGAGAAGAATTACTACGCTTAGAGCCTGGCACCACCGCCACTGATTTTGAGGCCCGCCCAGAGGCGAAAAGCCCAAGACCCAGCAAGCTGGATTGGTTTAAATGACGCTCGAACAGGCATGCCCCTCGGAATGCCAAGGGGCGCAATGTGCGTTCAAAGATTCGATGACTCAC
+
BBBABFFFFFFFGGGGGGGGGGGHHHHHHHHHHHGHHHHGGHHHHHHHGHHHHHHHHHIHHGGGGGHHHEHHHEHHHHHHHHHHHGHHHHHHFHHFHHHHHGHHGGGGGHHHFHGHHHHHHHHHHGHHHGGCGGHHHHHHHH;HHHHGH9GG;HH9HHHHHGFGFG:HHHGHFHHH;H;HGFH<:EG<HG<HH:HEGHHHHGH;FGGG-GGHH9H9FG;GGG8GGGG;GGE:G:G..;-GGGHHGHHHFHHHHHGGGGGGGBGHHGGGGGGHHHGHGHHHHGCGGGHHHHHHHHHHGHGGGHHHHHHGGGGGHGGHHGFHHEHHGGGCCGGHHHHHHFHGHHGGGGGGFHHGGGGGGGGGGGGFGEBFDFFFFAABBA
@M02197:105:000000000-AN6RF:1:1103:16993:29001 1:N:0:1
TGTAGTATAGGCTCCTTCGCTTATTGATATGCTTAAGTTCAGCGGGTATCCCTACCTGATCCGAGGTCAACCTTGAAAAATAGGGGGTTTGATGGCAGGACAATTGCACACACTCCGAGCGACAAGATAAACTTACTACGCCACGGAATATGCTATGATCCGCCTTTCAATTTCAGAAGGGAGAATGCTGGCATACTCTTCTTCCACAACCAAGCAAATATGCTTGAGAGGTATTTTATGACGCTCGAACAGGCATGCCTCCCGGAATGCCAGGAGGCGCAACGTGCGTTCAAAGATTCGATGATTCAC
+
BBAABFFFFFFCGGGGGGGGGGGHGGHHGHHCHHHHHHFHHFGGGGE?GGHHHHHHHHHGHFHGGGFHHHHGHHHHHHHHHGHHGGGFFGGHHHHGGFEGHHGHHHHHHHHGGGFFGFEFGHGHGHHGHHGHHHHGGGHGGFGGHHHHHGHHHHHHHHHHHHGGGGHHHHHHHHHHHHHHHHHHHHGHGGHGGGHHGHHHHHHGEGGGHGHHHHHGHHHHHHHHHHHHHGHHHHHFHHGGGGGFF/2FGGHEHHGAGCGGGGHFHFGHHFHFGCEA?ECCHGGGGFAGFFGGGCCGG>1FFFFF>1AAA
@M02197:105:000000000-AN6RF:1:1104:13139:1966 1:N:0:1
TGTAGTATAGGCTCCTCCGCTTATTGATATGCTTACTTCCTCTAAATGACCAAGATCCTCCGCTTATTGATATGCTTAAGTTCAGCGGGTAGTCCTACCTGATTTGAGGTCAAATTGTCAGAAGCTGTCTCAAAAGAGACCCTTTAGAAGCTGAACCCCATTTATAAAGCTGCCCTTCACAAATGGCGTAGATAATTATCACACCAAAGCAAGGCAACAAAGGTCCCGCTAATGCATTTCAGGAGAGCCGACTTCTGAGAAGCCCGCATACTCCCACATCCAAGCCTGATCAACAGAAAAAGCTGAAAAGGTTGAGAATTTCATGACACTCAAACAGGCATGCTCCTCGGAATACCAAGGAGCGCAAGGTGCGTTCAAAGATTCGATGATTCAC
+
BBAAABDDFF@FGGGGGGGGGGGHHHHFFGFFHHHHHFHHHFHCGHFFHHHFEHHHHHHGHGFGGDHHHFHHGHGGHFFGGHHHHGGCE>EAGGHHHHHHGHHHHHHGHFGHHHHHGHHEHHHFGHFFFFHHHHHHGHEHFHHHHHGGHHHHHHGHHGGGHHHHGGHHHGFHFHGGHHHGHHHD1CHGGFGGHHGHHHGGHFFHHHHHHHGHHHHHHHHHHHGGGGGGHHHHGGHHHEHHGCFGGAGGGHHHHHHFHHGHFGFCGFHGF/GEGGHHHHHGGHHFGFFHGEHHHHHHHHHHEHHHHHGHHHHHGHHHFHGEHGGHHHGGEGHFHGHEFGFGHGGGGGGHBFFFGCHHGGEAEGGHDGHGGGFGAGFFGFGEBGFFFFFFFA>33>
@M02197:105:000000000-AN6RF:1:1104:13620:1989 1:N:0:1
TGTAGTATAGGCTCCTCCGCTTATTGATATGCTTACTTCCTCTAAATGACCAAGATCCTCCGCTTATTGGTATGCTTAAGTTCAGCGGGTAGTCCTACCTGATTTGAGGTCAAATTGTCAGAAGCTGTCTCAAAAGAGACCCTTTAGAAGCTGAACCCCATTTATAAAGCTGCTCTTCACAAATGGCGTAGATAATTATCACACCAAAGCAAGGCAACAAAGGACCCGCTAATGCATTTCAGGAGAGCCGACTTCTGAGAAGCCCGCATACTCCCACATCCAAGCCTGATCAACAGAAAAAGCTGAAAAGGTTGAGAATTTCATGACACTCAAACAGGCATGCCTCCCGGAATGCCAGGAGGCGCAATGTGCGTTCAAAGATTCGATGATTCAC
+
AAABBFFFFFBCGFEGFGFGGGGHFGHHHGGGHHHHGGGBDBGHHGHHHHFEGGCGHHHHEFC?EFHGHHHFHHHGFHHGGHHGHEEFGGGGHHHFHHHGHGHHHHBFFGHGHHHHHHHHHEHHGHHFGDFHGGHHGHHFGHHHHHECGHFHHHHHEGGGHHHHGFHHEHHGGHHHHHHHHFHGGFGFEGGGHHHHFHE0GHHHGHEGHCHFHGGGHEFEFB<#.CGFHGGGFGGHFHHFFFF0C/</ADDCDHGBHHHGGCCB<2BEGEFA/HFGEFGCGFFEHHG@BBFHDG1FBHHGFBGHGHFGFGGD@2FEHFFGGBGEFB1D?D0GF11FB1AF//GGEA/FGFDG0FFGF0FGEAEBFBFEE001FGCGGGE1B11BD313FA>1>1
@M02197:105:000000000-AN6RF:1:1104:13292:2044 1:N:0:1
TGTAGTATAGGCTCCTCCGCTTATTGATATGCTTAAGTTCAGCGGGTAGTCCTACCTGATTTGAGGTCAAATTGTCAGAAGCTGTCTCAAAAGAGACCCTTTAGAAGCTGAACCCCATTTATAAAGCTGCTCTTCACAAATGGCGTAGATAATTATCACACCAAAGCAAGGCAACAAAGGTCCCGCTAATGCATTTCAGGAGAGCCGACTTCTGAGAAGCCCGCATACTCCCACATCCAAGCCTGATCAACAGAAAAAGCTGAAAAGGTTGAGAATTTCATGACACTCAAACAGGCATGCTCCTCGGAATACCAAGGAGCGCAAGGTGCGTTCAAAGATTCGATGATTCAC
+
ABABBFFFFFFFGGGGGFGEEE?GHHGHHFFHHHHHHHHHHHHGGGGCGHFEHHHEGFHHHHHHGEBCFHHHHHHBGHHHHHHHHHHHGBFHHGHHHEHHHHGHGGHFHHHHEHEFFGHHHHHHHHGHHHHHHHGHHHHHHGGGFGGGGHHGHHHHHHGHFGHHGHHHHHHHHHHHHFHEFHHHGHGHHHHHHHGHHHHHHGHGGFGGHHFFGHHHHGGGEEDHGGGGGGFHHHHGFGHEHHFGHHGHHHHHHHHHHHHHHFBHHGGCHHEFFHGBGHHHFHHGFEFHGHHHHGHHGC1GGCGGHFHHHGEHFFFGGGGGHHFHEEE?FFGGGGGGCGGFFFFFFFBBBAA
@M02197:105:000000000-AN6RF:1:1104:15915:2238 1:N:0:1
TGTAGTATAGGCTCCTCCGCTTATTGATATGCTTAAGTTCAGCGGGTATCCCTACCTGATCCGAGGTCAACCTTGAAAAGATTGGGGGTTGACGGCTGGACTATCACACACACCATGCGAAAAGATAATCTTACTACGCCTGGGGATATGAGATCATCCGCCTTTGAATTTCAGAAGGGAGAATGCAAGCAAACTCATCTTCCAAGACCAAGCAAATCTGCTTGAGAGGTATTTAATGACGCTCGAACAGGCATGCCTCCCGGAATACCAGGAGGCGCAGTGTGCGTTCAAAGATTCGATGATTCAC
+
BBBBBFFFFFFFGFGGGCGEGGGHHHHHHHGHHHGHHHHHHGHGGGGGHHHHHHHHHHGGHHGGGGGHHHHHHHHHGHHGFGFHHHGGGGGHHGGGGGGHHHHHHHHHHGHHGGHHHHHHHHHHHGHHHHHHHGHHHHGGHHHHHHHHHHHHHHGHHGGHGHHFHHHHHHHHHHHHHHHHHHHHHHHGGGGHHHGHHHHHHHHHHHHGHHHHHHGHHHGHHHHHHHFHH;GHGHHHGGGGGFGGGHFGHHFHHGGGGGCFHHHHGGGFHHCGGGGGGFB4GEEGHGDGGGFGGGGFFFDFFFBAA3@
@M02197:105:000000000-AN6RF:1:1104:20059:2585 1:N:0:1
TGTAGTATAGGCTCCTCCGCTTATTGATATGCTTACTTCCTCTAAATGACCAAGATCCTCCGCTTATTGATATGCTTACTTCCTCTAATGACCAAGATTCGATGATTCAC
+
GGGGFHGHFFGGGGGGGGGGGGGHHHHHHHFHHHHHHHHHGHHHHHHHHHFHHHHHHHHGHEHGHGHHHHHHHHHHHHHHHHHHHHHHHHHHGHGGGGFGGFGHGHHHHH
@M02197:105:000000000-AN6RF:1:1104:12871:2600 1:N:0:1
TGTAGTATAGGCTCCTCCGCTTATTGATATGCTTACTTCCTCTAAATGACCAAGATCCTCCGCTTATTGATATGCTTAAGTTCAGCGGGTATCCCTACCTGATCCGAGGTCAACCTTGAAAAATAGGGGGTTTGATGGCAGGACAATTGCACACACTCCGAGCGACAAGATAAACTTACTACGCCACGGAATATGCTATGATCCGCCTTTCAATTTCAGAAGGGAGAATGCTGGCATACTCTTCTTCCACAACCAAGCAAATATGCTTGAGAGGTATTTTATGACGCTCGAACAGGCATGCCTCCCGGAATGCCAGGAGGCGCAATGTGCGTTCAAAGATTCGATGATTCAC
+
BBBBBFFFFFFFGFFFGGGCGGDHHHHFFFHFHHHFHHHFFHHHGGHFHHHCEHEGHHHHFEDGGGHHHFHHHHGDGGHFFGFHGHGGGGGFHHHHGHHHFHHFHHFEGGGHHHHHHHFGHHFFGEFHGGDGGFHFHGFGGGEHHHGGHGHHFHGGGHHDDFEGGGHFHHHGHFHHHHH@GHGGFGGGGHHFHFGGGGGGGGGFFGHGHHHHGGFFFGFFHHHHHHHGFGFGHHHG?FGGFFEHHHGFGGHGGHHGHHHEHFGHHHHGGGHHHHHHHHHHHGEAFCFGGGHHHHHHFHGGGGGGGHGHHGHHFGGAGGGGGHHHHCGGGHGGGGGFGGGGFFFFFFFBBAAA
@M02197:105:000000000-AN6RF:1:1104:17141:2784 1:N:0:1
TGTAGTATAGGCTCCTCCGCTTATTGATATGCTTACTTCCTCTAAATGACCAAGATCCTCCGCTTATTGATATGCTTACTTCCTCTAAATGACCAAGATCCTCCGCTTATTGATATGCTCCTCCGCTTATTGATATGCTTAAGTTCAGCGGGTATCCCTACCTGATCCGAGGTCAACCTTGAAAAAATTGGGGGTTGACGGCTGGACTATCACACACACCATGCGAAAAGATAATCTTACTACGCCTGGGGATATGAGATCATCCGCCTTTGAATTTCAGAAGGTAGAATGCAAGCAAACTCATCTTCCAAGACCAAGCAAATCTGCTTGAGAGGTATTTAATGACGCTCGAACAGGCATGCCTCCCGGAATACCAGGAGGCGCAATGTGCGTTCAAAGATTCGATGACTCAC
+
AA>A?FFFF5DFGGCGGGGGGGGDG5FFFFHGGHDFFHF3FGGFHFHGFBGHHFGHGFFFEEAEFEHHHHHFHHHHHHGHFFGGFHHGHGGFBGHGGHG3BFHFDGGCGGFDGFGHHGH3FF23//EEGHHBFBHHEBGFFHGHGGFB3CDCGGFGH<FFGCFFHHF1??CC.CFGB0GF1GBGFHDHHBGA?FCDCC:CCFFDGFGGFFBFFFCGFGFACFFFHGC:0=9HHFF600EC@<C..CGFC1FF11=1GF11@/>CCEGHGDFGHFHHHHGFB<1B2BEHHGABFHFDDBGGBFGCHFGBG1B1FEF1E2HGGBHFF1FFGFG1FGHHHFGFHFEE?E?B/B2HFGA1BHHFEE//GEF2GGD1FCHGAEGGGGHCHFE0A0AGFCGGCG?FGFF3@B1B11AA>
@M02197:105:000000000-AN6RF:1:1104:13979:3377 1:N:0:1
TGTAGTATAGGCTCCTCCGCTTATTGATATGCTTAAGTTCAGCGGGTAGTCCTACCTGATTTGAGGTCAAATTGTCAGAAGCTGTCTCAAAAGAGACCCTTTAGAAGCTGAACCCCATTTATAAAGCTGCTCTTCACAAATGGCGTAGATAATTATCACACCAAAGCAAGGCAACAAAGGTCCCGCTAATGCATTTCAGGAGAGCCGACTTCTGAGAAGCCCGCATACTCCCACATCCAAGCCTGATCAACAGAAAAAGCTGAAAAGGTTGAGAATTTCATGACACTCAAACAGGCATGCTCCTCGGAATACCAAGGAGCGCAAGGTGCGTTCAAAGATTCGATGATTCAC
+
BBAABFFFFFFFGGGGGGGGG?EHHGGHHHHHHHCHHHHHFHHGGGGGGHHHHHHHHGHGHHHHGGHHHHHHHHHHHGHHHHGHHHHHHHHHHGFHHGHHHHHGHHHHHHHHHHGGGHHHHHGFHHHHHHHHHHHHHHHGHHHHGGGGGHHHHHHHHHHHHHHHHHHHHHGHHHHHHHHGHHHHHGHGFHHHHHHHHHHHHGHFHHGGGHGGHHHHHGGGGGGHHHGGHGGGHHHHGGHHFGHHHGFGHHHFHHHGHHHGHHHHGHHFFHHHHHF5FHHHHHHHHFFHGHHGHHHGHFEGGGGGHHHFGEFFDHFGGGCGGDGGGGGDHGGGGGGGECGFFFFFFFAAA3A
@M02197:105:000000000-AN6RF:1:1104:23327:3600 1:N:0:1
TGTAGTATAGGCTCCTCCGCTTATGATATGCTTAAGTTCAGCGGGTATCCCTACCTGATCCGAGGTCAACCTTGAAAAATAGGGGGTTTGATGGCAGGACAATTGCACACACTCCGAGCGACAAGATAAACTTACTACGCCACGGAATATGCTATGATCCGCCTTTCAATTTCAGAAGGGAGAATGCTGGCATACTCTTCTTCCACAACCAAGCAAATATGCTTGAGAGGTATTTTATGACGCTCGAACAGGCATGCCTCCCGGAATGCCAGGAGGCGCAATGTGCGTTCAAAGATTCGATGATTCAC
+
BCBCBFFFFFFFGGGGGGGGGGGHHHHHHHHHHHHHHHHHHHGGGFGHHHHHHHHHHHHHHHGGGDHHHHHHHHHGHHHHHHHHGGGGGGHHHHHHGGGHHHHHHHHHHHGGHHHHGGGHHHHGHHHHHGHHHGHHHGGGGHHGHHHHHHHHHHHHHHHHHHHHHHHHHHHHHHHHHHHHHGHHHGHHHHHHHGGHHHGHHHGGGGHHGHHHHHHHHHHHHHHHHHHHHHHHHHFHHGGGGGHHGHHHHGHHHHGGGGGGGHHHFHHGHHHHGGGGGHHHHGGGGHGGGFFGFCGGFFFFFFBCCCBB
@M02197:105:000000000-AN6RF:1:1104:15169:3595 1:N:0:1
TGTAGTATAGGCTCCTCCGCTTATTGATATGCTTAAGTTCAGCGGGTAGTCCTACCTGATTTGAGGTCAAATTGTCAGAAGCTGTCTCAAAAGAGACCCTTTAGAAGCTGAACCCCATTTATAAAGCTGCTCTTCACAAATGGCGTAGATAATTATCACACCAAAGCAAGGCAACAAAGGTCCCGCTAATGCATTTCAGTAGAGCCGACTTCTGAGAAGCCCGCATACTCCCACATCCAAGCCTGATCAACAGAAAAAGCTGAAAAGGTTGAGAATTTCATGACACTCAAACAGGCATGCTCCTCGGAATACCAAGGAGCGCAAGGTGCGTTCAAAGATTCGATGATTCAC
+
BBBBBFFFFFBFFAFGGB2?EEEHFHHGHHHHHHBDDGHHHBFCEEEEFGFHHHHFHDCGHHDDFEHHHHHFGFFHHHHGHHHHHHFHHGD33?GFFFHHHHHB3FDGHHGHHHGGGGHHHHHGHHHHGHHHHHHHHGEGFHHHGGFFBHHGHHHHHHFHHHHHHHHHHGGHHHHHGHGHHDFHFGHGHHFHHGGFHHHGHFBGHHCGGGGHHHHGGGEFF?HFHFEFGEGEGHGCGGFFHCGHGGHHGHHGHHHHHBHFHHHHFHFHGHHHEF55F5BF5HEA5FGBHHHHHHHHHGHEGGGGFHGBHHHHHHHGGGGGGHGBGGGGHGGCGGGGGFFFCFFFFFA3A>3
@M02197:105:000000000-AN6RF:1:1104:19561:3410 1:N:0:1
TGTAGTATAGGCTCCTCCGCTTATTGATATGCTTAAGTTCAGCGGGTAGTCCTACCTGATTTGAGGTCAAATTGTCAGAAGCTGTCTCAAAAGAGACCCTTTAGAAGCTGAACCCCATTTATAAAGCTGCTCTTCACAAATGGCGTAGATAATTATCACACCAAAGCAAGGCAACAAAGGTCCCGCTAATGCATTTCAGGAGAGCCGACTTCTGAGAAGCCCGCATACTCCCACATCCAAGCCTGATCAACAGAAAAAGCTGAAAAGGTTGAGAATTTCATGACACTCAAACAGGCATGCTCCTCGGAATACCAAGGAGCGCAAGGTGCGTTCAAAGATTCGATG
+
ABBBBFBFFFFFGGGGGGGCEFGHHHHHHGHHHHHHBDFGGHHDGGEEFFFGHHGHHHHGFHBGGHHHFHHHGHH5GHHHGHGFHHHHFHGGGGHHFFHHHHHHHHHHHHHHHHGGGHHHHHHGHHHGGHHHGHHHHGHGHGGGGGGGGHHHHHHHFHHGHGHHHHHHHHGHHHHHHHHHFHHHHHHHHHHGHHHHHHHHHFGGGHHHGGHHHHHGHGGGGGHGHGGGHGHHHHHGGGGFFHFDHFGHHGHHFHHHHHFHHGHHHHHHHHHHFHHHHFGGHHGDFGHHGDGFHFFGHAHGEGGEHFHHHGHHFGHGGGGGFHFGGGGGGFGFFFDF3FFFBBBA3
@M02197:105:000000000-AN6RF:1:1104:9837:4550 1:N:0:1
TGTAGTATAGGCTCCTCCGCTTATTGATATGCTTAAGTTCAGCGGGTAGTCCTACCTGATTTGAGGTCAAATTGTCAGAAGCTGTCTCAAAAGAGACCCTTTAGAAGCTGAACCTCATTTATAAAGCTGCTCTTCACAAATGGCGTAGATAATTATCACACCAAAGCAAGGCAACAAAGGTCCCGCTAATGCATTTCAGGAGAGCCGACTTCTGAGAAGCCCGCATACTCCCACATCCAAGCCTGATCAACAGAAAAAGCTGAAAAGGTTGAGAATTTCATGACACTCAAACAGGCATGCTCCTCTGAATACCAAGGAGCGCAAGGTGCGTTCAAAGATTCGATGATTCAC
+
BBABBFFFFFFFGGGFGGGGGGGHHHGHHHHHHHHGHHHHHHHGGGGGGHHHHHHHHHFHHHHHGHHHHHHHHGHHHHHHGHHHHHHHHHFHHGHHHGHHHHHHHGHHHHHHHHFHHHHHHHGGHHHHHHHHHHHGHHHHHGGHGGGGHHHHHHHHHHHHHGHHHHHHHHGHHHHHHGHHHHHHGGHHGHHHHHHHHHHHHGHGGHHHHGGHHHHHHGGGGGHHHHGGHGHFHHHFGGHHHHHGHHGHHHHHHEHHHHHHHHHHHHHHHHHHHHGFHHHHFHHHHGHHHHHHGGGGHHGGHEHGGFHFHHHGHHHGGGGGHHHHGGGGHGGGGGGGGGGFFFFFFFCBBAB
@M02197:105:000000000-AN6RF:1:1104:14132:4802 1:N:0:1
TGTAGTATAGGCTCCTCCGCTTATTGATATGCTTAAGTTCAGCGGGTAGTCCTACCTGATTTGAGGTCAAATTGTCAGAAGCTGTCTCAAAAGAGACCCTTTAGAAGCTGAACCCCATTTATAAAGCTGCTCTTCACAAATGGCGTAGATAATTATCACACCAAAGCAAGGCAACAAAGGTCCCGCTAATGCATTTCAGGAGAGCCGACTTCTGAGAAGCCCGCATACTCCCACATCCAAGCCTGATCAACAGAAAAAGCTGAATAGGTTGAGAATTTCATGACACTCAAACAGGCATGCTCCTCGGAATACCAAGGAGCGCAAGGTGCGTTCAAAGATTCGATGACTCAC
+
BBBBBFFFFFFBGFGGGGGGGG2ADGBGHHHHHHHHHHHHHHFEGGEEGHHHHHHGHHGHHHGHGHHHGHHHHHHHHHGHHHHHHHHHHHGBFGFHHGHHHHHHHHHHHHHHHHGGG:GHHHGGHGHFHHH9HHHHHHFGHHHHGGGGGHHGHGHHHGHHHGHGHHHHFGGHHHHHDFHEGHHGGGHGGHHHHHHGFHHHHGHGEGHFGHGHGGFGFGGFGGGGHHGGHGGGGGGFEEFGB3G4G@4FFE4BFFBF3HHHHHGFBFAHFHGFGHHHGEGDHFGFHGGFBHHFHFGG3EFGEEA?FGGBFD3CFGGADE2AFFFBEA22CGCGGFGFEG4CFFFFFFBA?AA
@M02197:105:000000000-AN6RF:1:1104:22279:4731 1:N:0:1
TGTAGTATAGGCTCCTCCGCTTATTGATATGCTCCTCCGCTTATTGATATGCTTACTTCCTCTAAATGACCAAGGTCCTCCGCTTATTGATATGCTTAAGTTCAGCGGGTAGTCCTACCTGATTTGAGGTCAAATTGTCAGAAGCTGTCTCAAAAGAGACCCTTTAGAAGCTGAACCCCATTTATAAAGCTGCTCTTCACAAATGGCGTAGATAATTATCACACCAAAGCAAGGCAACAAAGGTCCCGCTAATGCATTTCAGGAGAGCCGACTTCTGAGAAGCCCGCATACTCCCACATCCAAGCCTGATCAACAGAAAAAGCTGAAAAGGTTGAGAATTTCATGACACTCAAACAGGCATGCTCCTCGGAATACCAAGGAGCGCAAGGTGCGTTCAAAGATTCGATGATTCAC
+
BAABAFFFFFFFGGGGGGGGGGGHHGHHHHHHGHHHGHGFGGGHHHHHHHHHHHHHHHHHHHHHHGHHHHHHHHGBGHGHHGGGGEHHHGHHHHHHHHHHHHEHHHGGGGGFHHHHHHHHHFHHHHHGHGHHFHHHGHHGBHHGHHGGHHHHGGHFFHEHGHHHHGHHGHHHHHHHFGGDHHHHHHFHFHHHGHHHHGHHHHGHHHHGGGGGHHGHHHHHHHHHGGGHHFFHHHHHHHHHGGDCGCGGHEHHGFHHEHHHHHHBGGGGGHHGBGGHHHHHGGGFGHEFGFEGAHFCHHHGGGHHHHHHHFHHHGHHHHHHGHHHHHHHHHHFHHHHHHG55GHHHHHHEEHHHHHHHHGHHGGGGGGHHGFHHHHHHHFEACFHHGHGGEGHGGFGGGGGGGFFFFFFFBAAAA
@M02197:105:000000000-AN6RF:1:1104:21014:5011 1:N:0:1
TGTAGTATAGGCTCCTCCGCTTATTGATATGCTACCTTACTTCCTCTAAATGACCAAGATCCTCCGCTTATTGATATGCTTAAGTTCAGCGGGTATCCCTACCTGATCCGAGGTCAACCTTGAAAAATAGGGGGTTTGATGGCAGGACAATTGCACACACTCCGAGCGACAAGATAAACTTACTACGCCACGGAATATGCTATGATCCGCCTTTCAATTTCAGAAGGGAGAATGCTGGCATACTCTTCTTCCACAACCAAGCAAATATGCTTGAGAGGTATTTTATGACGCTCGAACAGGCATGCCTCCCGGAATGCCAGGAGGCGCAATGTGCGTTCAAAGATTCGATGATTCAC
+
AA>AAFFFFFFFGGGGGGGGGGFHHHHHHHHGHHGHHHFCGHHHHHHHHHHHHGHHEHHHHHHFGGGGGGHHHGHHHHGHHHGHHHHHHGGGGEGHHHHH3GHHGHHHHHGGGGGFGHHHHHGFFFFGHHHHGGFGGGGHGHHHGFFHHGHHHHHHHHGGHGHHGHGHHHGHHHHHHHHHHHHHHHGGGHGHGHHHHHHHGHGGGGGGHGGGFHHHHGFGHHHEHHHHHHGHFGGHHHHHGHHHHHHHHHEE?GHHGHHHGHHHHFHHHFEHHHHHEGHHHHGGHGGGGFHHGGHHGHHHHHFDCECGGHHHGHHFGHHGGGGGGHHHHGGGGHGGGGFFGGGGFFFFFFFBBBBB
@M02197:105:000000000-AN6RF:1:1104:8302:5119 1:N:0:1
TGTAGTATAGGCTCCTCCGCTTATTGATATGCTTAAGTTCAGCGGGTAGTCCTACCTGATTTGAGGTCAAATTGTCAGAAGCTGTCTCAAAAGAGACCCTTTAGAAGCTGAACCCCATTTATAAAGCTGCTCTTCACAAATGGCGTAGATAATTATCACACCAAAGCAAGGCAACAAAGGTCCCGCTAATGCATTTCAGGAGAGCCGACTTCTGAGAAGCCCGCATACTCCCACATCCAAGCCTGATCAACAGAAAAAGCTGAAAAGGTTGAGAATTTCATGACACTCAAACAGGCATGCTCCTCGGAATACCAAGGAGCGCAAGGTGCGTTCAAAGATTCGATGATTCAC
+
AA>AAFFFFDFFGGGGGG??EGGHHGHHGHHHHGGHHHFHFHGGFGEGGHGHHHHFGFFFHHHHGHHHHHHHHGHHHFHHHHFHHHGHHHHHHGFHHGHHHHHHHEGHHHHHHHFGGHHHHHHHHHHHHGHHHHHHHHHHHGGGGGGGGGGHHHHHHHEFHGHHHHHHHHGHHGHHGHHGFGHHHHHHHHHHHHHGHHHGHFFGGHGGHGGGGHHHHGCFGEGHFGGGHGFHGGHGGGHHHGHHHHHHHHHHHGHHHGHHHHHHHHHEFHHHHHGBGHGHHHHHFGHGHGHGHHHHHHHCGGGGHHHHHHHHHHGGEE?GHHGHGECGHGGGGGGFGFFFBFFFFFBBBB@
@M02197:105:000000000-AN6RF:1:1104:19225:5305 1:N:0:1
TGTAGTATAGGCTCCTCCGCTTATTGATATGCTTACTTCCTCTAGATGACCAAGATCCTCTGCTAATTGATATGCTACCTTACTTCCTCTAAATGACCAAGATCCTCCACTTATTGATATACTTCCTCCGCTTATTGATATGCTTAAGTTCAGCGGGTATCCCTACCTGATCCGAGGTCAACCTTGAAAAAATTGGGGGTTGACGGCTGGACTATCACACACACCATGCAAAAAGATAATCTTACTACGCCTGGGGATATGAGATCATCCGCCTTTGAATTTCAGAAGGGAGAATGCAAGCAAACTCATCTTCCAAGACCAAGCAAATCTGCTTGAGAGGTATTTAATGACGCTCGAACAGGCATGCCTCCCGGAATACCAGGAGGCGCAATGTGCGTTCAAAGATTCGATGATTCAC
+
CCBCCFFFFFFFGGGGGGGGGGGHHHGHHHCHHHCHHHHHGHHHHHHFHHHHHGCGHHHH5FGHGHHHHHHBHGHHHHHGHBHHHGHHHHHHHHHHHHHGFAGHHHHHHHHHHHHHEHHHHHGGHFHHHGGGGFHGHHHFHHHFHGHHHHHHHEGGGDCHHHHHHHHHHHHHHGGGCGHHHHHHHHFHGFHGFCHHHGGFGGHHGGGGGGGGGGGGGHHGGHHHHGGGGHHHHHHHHHHFGHGGGGGGHGGHGHHHHHHHHHHHHGGGGGHHHG2HHHHGDBHHHHHHHHHHHHGHHHHHHHHHHHHHFHHGHHHHHFGHHHHHHHFFHHHFFEHHHHHHFHHBHHGGGFGGHHGHHHHFHHHHGGGGCGGHHHFHHHHHHHGGGC?GHGHGGGGHGGGGGGGGGGFFFFFFFCBCCB
@M02197:105:000000000-AN6RF:1:1104:25282:5412 1:N:0:1
TGTAGTATAGGCTCCTCCGCTTATTGATATGCTTACTTCCTCTAAATGACCAAGGTCCTCCGCTTATTGATATGCTTAAGTTCAGCGGGTATCCCTACCTGATCCGAGGTCAACCTTGAAAAATAGGGGGTTTGATGGCAGGACAATTGCACACACTCCGAGCGACAAGATAAACTTACTACGCCACGGAATATGCTATGATCCGCCTTTCAATTTCAGAAGGGAGAATGCTGGCATACTCTTCTTCCACAACCAAGCAAATATGCTTGAGAGGTATTTTATGACGCTCGAACAGGCATGCCTCCCGGAATGCCAGGAGGCGCAATGTGCGTTCAAAGATTCGATGACTCAC
+
BBABBFFFFDFFGGGGGG?EGGGHHHHGHG5DHHHHHHGHHHHFHGFHHFFHHHGGHHHHHGGGGGHGFHGHHHHFFGHGGHHGHHGGGGGGHHGHHHHHHFHHHHGCEEGGHHHHHHHHFHHHHHHHGGFDEGHFGGGGGGFHGFHHHHHHHFGGHHHHGGGHGHHHHHHHHHHHHHHHGGGGGHHGHHGHGGHHHHGGGGGGGGGHHGHHHHFFHHHHHFHHHHHHHGHHGFGF?HHHHHGHHFGFEGGGGHHHHGGHHHHHHHHFHHHHHHFGFFGBHGGGGGGHGHHGHHFFHGGGGGGGGHHHGHGHGHHHGGGGGHHCHGGGGHGGGGGGGGGGFFFBFFFBBBBB
@M02197:105:000000000-AN6RF:1:1104:10396:5583 1:N:0:1
TGTAGTATAGGCTCCTCCGCTTATTGATATGCTTAAGTTCAGCGGGTAGTCCTACCTGATTTGAGGTCAAATTGTCAAAAGCTGTCTCAAAAGAGACCCTTTAGAAGCTGAACCCCATTTATAAAGCTGCTCTTCACAAATGGCGTAGATAATTATCACACCAAAGCAAGGCAACAAAGGTCCCGCTAACGCATTTCAGGAGAGCCGACTTCTGAGAAGCCCGCATACTCCCACATCCAAGCCTGATCAACAGAAAAAGCTGAAAAGGTTGAGAATTTCATGACACTCAAACAGGCATGCTCCTCGGAATACCAAGGAGCGCAAGGTGCGTTCAAAGATTCGATGATTCAC
+
BCBBBFFFFFFFGGGGGGGGGGGHHHGHHHHHHHHHHBGHHHHGGGGGGHGHHFHHHHGFHHFHGHHHHHHHHHHFFGHHGFHHHHHHHGFHHGHHGGHGHHHHGHHGFHHHFEGGDHHHGHFHHHHHHHHHHFHHHHHFGHHHGGGGGHHGHHHHHHFHHFFGHHHHHHHHHHHHGHHGGHHHGGGCEFGGHGHHHHHHHGGGGHHGA2DFHGGHHGFFGGGFGGGGHGHFHHHFGFGAHFD4FF4FHHHHHEHEHHFHGHHGBHHFGHHHHHHFHHFHHHHDDGGFHGAHEHHHHHGGGGGGHHHHHHHHHHHGGE?GHFGFGGGEGGGGGGGDGGGBFFFFFFBAAAA
@M02197:105:000000000-AN6RF:1:1104:9925:5690 1:N:0:1
TGTAGTATAGGCTCCTCCGCTTATTGATATGCTTAAGTTCAGCGGGTAGTCCTACCTGATTTGAGGTCAAATTGTCAGAAGCTGTCTCAAAAGAGACCCTTTAGAAGCTGAACCCCATTTATAAAGCTGCTCTTCACAAATGGCGTAGATAATTATCACACCAAAGCAAGGCAACAAAGGTCCCGCTAATGCATTTCAGGAGAGCCGACTTCTGAGAAGCCCGCATACTCCCACATCCAAGCCTGATCAACAGAAAAAGCTGAAAAGGTTGAGAATTTCATGACACTCAAACAGGCATGCTCCTCGGAATACCAAGGAGCGCAAGGTACGTTCAAAGATTCGATGACTCAC
+
1>AAAFFFFD1CEEF1FFC?ECFHHHG3GHFHFFFFGGHBGFHCGCEEFHHHHHFCGFGHFBF2FFCFF1FAFBFFHFHHHHHHFFHHHHFG>FGFHAFCHHBGCBFGHHDGHFGFFHFFGDFGFGHGH1;FDGHFGH1AFGGHGCGFGHFHBGHHBHHHGGHHGGFGHHGGHCCHHGFHDHDHHHGFFHFDGHHGFFGFHGFBC/G@@@EGGFGGGGGGGG@GGG?FBFEEGHGCEEGB01BF1BEHG2GF0FHFGGBE22HGBHGBHFGDB1EGEGEF2FGHHFGCFBFD1B1FEFFE/GCGHGFAB1B1HGGEEGGGFGGGEB01CFFFGGCGFGGFB33DDD>1A1>
@M02197:105:000000000-AN6RF:1:1104:9663:5804 1:N:0:1
TGTAGTATAGGCTCCTCCGCTTATTGATATGCTTAAGTTCAGCGGGTAGTCCTACCTGATTTGAGGTCAAATTGTCAGAAGCTGTCTCAAAAGAGACCCTTTAGAAGCTGAACCCCATTTATAAAGCTGCTCTCCACAAATGGCGTAGATAATTATCACACCAAAGCAAGGCAACAAAGGTCCCGCTAATGCATTTCAGGAGAGCCGACTTCTGAGAAGCCCGCATACTCCCACATCCAAGCCTGATCAACAGAAAAAGCTGAAAAGGTTGAGAATTTCATGACACTCAAACAGGCATGCTCCTCGGAATACCAAGGAGCGCAAGGTGCGTTCAAAGATTCGATGATTCAC
+
BBBBBFFFFFFBGGGGGGGGGGGGHHHHHHHHHHGHHHHCFHHGG2EEGHHHHHHHGHHHHHHHGHHHHHHHHBGDBHHHHGHHHHHHHHHFFFHHHGHHHHGHHHHHHHGHHHGGGHHHHGGHHHHHHHHHGHHHHHGGGGHHGGGGGGHHHHHHGHHGHGHHHGHHHHHHHHHHHHHGGHGFHGHHHHHHHHHHHHGHGGHFHHGHHHGGFHHHHGGFGGHHHGGGHGHGHHFFGFGHGFHHHHHHHHHHHHHGGHHHHHHHHHFHGHHHHHGBEHHGFHFHGFHHHHHHGHHHHHHGGEE2HHHHHHHHHHHGGGFGGFFFFGGGHGFCGGGGGGGFFFFFFFBAAA?
@M02197:105:000000000-AN6RF:1:1104:22500:6096 1:N:0:1
TGTAGTATAGGCTCCTCCGCTTATTGATATGCTTACTTCCTCTAAATGACCAAGATCCTCCGCTTATTGATATGCTTAAGTTCAGCGGGTAGTCCTACCTGATTTGAGGTCAAATTGTCAGAAGCTGTCTCAAAAGAGACCCTTTAGAAGCTGAACCCCATTTATAAAGCTGCTCTTCACATATGGCGTAGATAATTATCACACCAAAGCAAGGCAACAAAGGTCCCGCTAATGCATTTCAGGAGAGCCGACTTCTGAGAAGCCCGCATACTCCCACATCCAAGCCTGATCAACAGAAAAAGCTGAAAAGGTTGAGAATTTCATGACACTCAAACAGGCATGCTCCTCGGAATACCAAGGAGCGCAAGGTGCGTTCAAAGATTCGATGATTCAC
+
ABAAABDFFDFFGGGGGGGGGGGHFHHHHHHHHHGHHHHHHHHHHHHHHHHHHHGHHHHHHGGGGEHHHGHHHGHHHHHHHHHHHHGGGGGGGHHHHHHHHHHHHHHGGHHHHHHHHHHHHEGHHHHGHHHHHFFEGHHHGHHHHHHHFHHHHHHHHGGGHHHHHHHGHHHHGHHHHHGHHHGHHHHGFGGGHHGHHHHHHHHHHHGHHHHHHHHHHHHHHGHCGGGHHHHHGHHGEHGHHHHHGFCGGHGGGEHHHHHHGGGGGGHHHGGHGGHFHHHGGHHFEGHHHGHHHHHGG3HHGHHHHHFHHGHHHHHHHGFGDEGHHHHFGGHHHHHHHFHHHHGGGGGHFHHHFHHHHHGGCGGHHGHCEA?HGGGGGGGGGGFFFFFFFAAA>A
@M02197:105:000000000-AN6RF:1:1104:23232:7077 1:N:0:1
TGTAGTATAGGCTCCTCCGCTTATTGATATGCTTAAGTTCAGCGGGTAGTCCTACCTGATTTGAGGTCAAATTGTCAGAAGCTGTCTCAAAAGAGACCCTTTAGAAGCTGAACCCCATTTATAAAGCTGCTCTTCACAAATGGCGTAGATAATTATCACACCAAAGCAAGGCAACAAAGGTCCCGCTAATGCATTTCAGGAGAGCCGACTTCTGAGAAGCCCGCATACTCCCACATCCAAGCCTGATCAACAGAAAAAGCTGAAAAGGTTGAGAATTTCATGACACTCAAACAGGCATGCTCCTCGGAATACCAAGGAGCGCAAGGTGCGTTCAAAGATTCGATGACTCAC
+
BBBBBFFFFDFFGGGGGGGGGGGGGFHHHFHHHHHHGHHHHHHGGGEEGHHHHHHHHHHHHHHGGHGHHHHHHHHHHHGHHHGHHHHHHHHHHGHHHGHHHHHHGHEHHGHHHHGGGHHGHHHHHGHHHHHHHHHHHHHHGHHHGGGGGHHHHHHHHHHHHHHGHHHHHHHHHHHHHGFHHHHHHHHHHHHHHHHHHHHHHGHGHHHGHGHHGHHHHGGGGGHGHHGGHGHHHHHHGGHHHHHFHHHHHHHHHHHGHHHHHHGHHGHHGHHHHHHGHHHHHHHG5GHHHHHHHHHHGHHGGGGGHHHGHHHGGHHGGECGHFGHGGGGGGGGGGGGGGFBFFFFFFBAAAA
@M02197:105:000000000-AN6RF:1:1104:20673:7439 1:N:0:1
TGTAGTATAGGCTCCTCCGCTTATTGATATGCTTAAGTTCAGCGGGTAGTCCTACCTGATTTGAGGTCAAATTGTCAGAAGCTGTCTCAAAAGAGACCCTTTAGAAGCTGAACCCCATTTATAAAGCTGCTCTTCACAAATGGCGTAGATAATTATCACACCAAAGCAAGGCAACAAAGGTCCCGCTAATGCATTTCAGGAGAGCCGACTTCTGAGAAGCCCGCATACTCCCACATCCAAGCCTGATCAACAGAAAAAGCTGAAAAGGTTGAGAATTTCATGACACTCAAACAGGCATGCTCCTCGGAATACCAAGGAGCGCAAGGTGCGTTTAAAGATTCGATGATTCAC
+
AAAACFFFFFFFGGGGGGGGGGGHHHHHHHHHHHHHHHHHHHHGGGFGGHHHHHHHHHGHHHHHGHGHHHHHHHHHHHHHHHHHHHHHHHHHHGHHHGHHHHHHHHHHHHHHHHGGGHHHHHHHHHHHHHHHHHHHHHHGHHHHGGGGGHHHHHHHHHHHHHHHHHHHHHHHHHHHHHHGHHHHGHHGHHHHHHHHHHHHHGHGHHHHHGGHHHHGHGGGGGHHHHGGGGHHHHHGGGHGHHHHHHHHHHHHHHHHHHHGHHHHHHHGHHHHHHGEHFHHHHHGHGHHHHHHHGHHHHHGGGGGHHHHHGHHHHHGGGGGHHHHGGGGGGGGFGGGGGGFFFFFFFBCBBC
@M02197:105:000000000-AN6RF:1:1104:11257:7498 1:N:0:1
TGTAGTATAGGCTCCTCCGCTTATTGATATGCTTAAGTTCAGCGGGTATCCCTACCTGATCCGAGGTCAACCTTGAAAAAATTGGGGGTTGACGGCTGGACTATCACACACACCATGCGAAAAGATAATCTTACTACGCCTGGGGATATGAGATCATCCGCCTTTGAATTTCAGAAGGGAGAATGCAAGCAAACTCATCTTCCAAGACCAAGCAAATCTGCTTGAGAGGTATTTAATGACGCTCGAACAGGCATGCCTCCCGGAATACCAGGAGGCGCAATGTGCGTTCAAAGATTCGATGATTCAC
+
BBBBBFFFFDFFGGGGGGGGGGGHFHFHHHHHHHHHHHHHHHHGGGGGHHHHHHHHHHHHHHGGGGGHHHHGHHHHHHHHFHHHHHGGGGGHHGGGGGGHHHHHGHHHHGGDHGGHHHHHHGHHHHHHHHHHGHHHHHGGFHHHHGHHHHHHHHHHHHGHHHHHHHHHHHHHHHHHHHHHHHHHHHHHGHHHHHHHHHHHHHHHGGGGHHGHHHHHHHHHHGHHHHGHGHGFHHHHGGGGGHGGHHHHHHHFFGGCGCGGHGFFHHGBHGHGGGGGHHHHFFEFFFGGGGGGGGCBFFFFFFBBBAB
@M02197:105:000000000-AN6RF:1:1104:21535:7453 1:N:0:1
TGTAGTATAGGCTCCTCCGCTTATTGATACGCTTAAGTTCAGCGGGTAGTCCTACCTGATTTGAGGTCAAATTGTCAGAAGCTGTCTCAAAAGAGACCCTTTAGAAGCTGAACCCCATTTATAAAGCTGCTCTTCACAAATGGCGTAGATAATTATCACACCAAAGCAAGGCAACAAAGGTCCCGCTAATGCATTTCAGGAGAGCCGACTTCTGAGAAGCCCGCATACTCCCACATCCAAGCCTGATCAACAGAAAAAGCTGAAAAGGTTGAGAATTTCATGACACTCAAACAGGCATGCTCCTCGGAATACCAAGGAGCGCAAGGTGCGTTCAAAGATTCGATGATTCAC
+
AAAAAFFF3D1FGGGGGGGGGG?GFHHHHHGGGGGHHEGHGFHGGGGGGHHHHHHHHEEGHHEHGHFEGFHHHHHFFFHHHFHHFHGHHHEHHGHFHGGHHHHHF2GHHHF1FGGGGHHHFHGFHHHHHGHHHGHHHHGGHHHGGGGGGHHFHHHHHGHFHHHHGHHHHHHHHHHHHHHGGGGHGHHHHHHHHHHHHHHHHEHGEHHGGGGHHHHHGGGGGGHGGGGGGGHGGHGHGGHHGGHHHHHHHHHHHHHHGHHHHHGHHHHHFHHHGHG5FFGBHHGB5GHGHGHHHHFGHHHFGGGGHHGDHFHHHHGDGGGGHHHHGGGGHGFGGGGGGGFCFFFFFFABAA@
@M02197:105:000000000-AN6RF:1:1104:8832:7809 1:N:0:1
TGTAGTATAGGCTCCTCCGCTTATTGTATGCTTAAGTTCAGCGGGTATCCCTACCTAATCCGAGGTCAATCATTAAGAAGTGGGGGGGTTGCTGGCGGGCGCCTCCAGGGGTCTGTAGCGAGAGAGATTACTGCGCTTAGAGCCTGAGGGCACCGCCACTGATTTTAGGGGCTGCCGTGACGGCAGGCCCCAACACCAAGCTGAGCTTGAGGGGTGATAATGACGCTCGAATAGGCATGCCCCTCGGAATACCAAGGGGCGCAATGTGCGTTCAAAGATTCGATGATTCAC
+
CCBCCFFFFFFFGGGGGGGGGGGHHHHFHHHHHHHHHHHHHHGGGAEHHHHHHHH:HHHHHG9GGG:HHHHHHHHF'FGH,GGHGGGFC8FF:FFFFFFFBBFFF:6FFFF;<5FF.F4>>B9B0AFBF:EFFFFFAFFBFFFF:F#CEFAAGGGHFGHHHHFHHFHGGHGGFGGGGGGGGHHGGGGGGGHGHFBGHHHHHHHHHGHHGGGHHHHHGHHHGGGGGHHHHHHHHHHHHGGGGFCGHHHGHHHHHHHGGGGGHHHHGGGGHGGGGGGGGGGFFFFFFFBCBBB
@M02197:105:000000000-AN6RF:1:1104:20672:8288 1:N:0:1
TGTAGTATAGGCTCCTCCGCTTATTGATATGCTTAAGTTCAGCGGGTAGTCCTACCTGATTTGAGGTCAAATTGTCAGAAGCTGTCTCAAAAGAGACCCTTTAGAAGCTGAACCCCATTTATAAAGCTGCTCTTCACAAATGGCGTAGATAATTATCACACCAAAGCAAGGCAACAAAGGTCCCGCTAATGCATTTCAGGAGAGCCGACTTCTGAGAAGCCCGCATACTCCCACATCCAAGCCTGATCAACAGAAAAAGCTGAAAAGGTTGAGAATTTCATGACACTCAAACAGGCATGCTCCTCGGAATACCAAGGAGCGCAAGGTGCGTTCAAAGATTCGATGATTCAC
+
BBBBBFFFFFBFFGGGGGGGGGCHHHHHFFHHHHHHHHGGHHHGGGEFGHHHHHHHHHHHHHHGGHHHHHHHHHHHHHHHHHHHHHHHGHFHHGHHHGHHHHHHGGEHHHHHHHGGGHHHHHHHHHHHGHHHHHHHHHHFGFGHGGGGGHHGGGHHHHHHHGHHHHHHHHHHHHHHHHHHHHGHGHGGFHHHHHHHHHHGHGGFHHGGGGGGGHGHHGGGGGGHHGGGGGFGHHHHGGHHHFGHFHHHGHGGHHHHHHHHHHHHHHHHHHHHEHFHFFHHHHHGDGGHGGBHHHHHHHHGGGGCHHFHHHHGHHGGGGGGHHHCGFCFHGGGGGGGGGGFFFFDFFBABBB
@M02197:105:000000000-AN6RF:1:1104:21421:8163 1:N:0:1
TGTAGTATAGGCTCCTCCGCTTATTGATATGCTTAAGTTCAGCGGGTATCCCTACCTGATCCGAGGTCAACCTTGAAAAAATTGGGGGTTGACGGCTGGACTATCACACACACCATGCGAAAAGATAATCTTACTACGCCTGGGGATATGAGATCATCCGCCTTTGAATTTCAGAAGGGAGAATGCAAGCAAACTCATCTTCCAAGACCAAGCAAATCTGCTTGAGAGGTATTTAATGACGCTCGAACAGGCATGCCTCCCGGAATACCAGGAGGCGCAATGTGCGTTCAAAGATTCGATGACTCAC
+
CCBCCFFFFFFFGGGGGGGGGGGHHHHHGHHHHGGHHHHHHHHGGGGGHHHHHHHHHHHHHHFGCGGHHHHHHHHHHHHHGHHHHHGGGGGHHGGGGGGGHHHHHHHHHHHGGGHHGHHHHHHHHHHHHHHHGHHHHGGGHHHHHHHHHHHHHHHHHHHHHHHGHHHHHHHHHHHHHHHHHHHHHHHHGHHHHHHHHGHHHHHHHHHGHHHHHHFFFHHHHGHHHHHHHHHFHFHGGGGGGHHGHHHHHGHHHGGGGGFGHHGHGGHHHHHGGGGGHHHHGGGGHGGGGGGGGGGFFFFFFFB@CCC
@M02197:105:000000000-AN6RF:1:1104:25427:8359 1:N:0:1
TGTAGTATAGGCTCCTCCGCTTATTGATATGCTTAAGTTCAGCGGGTAGTCCTACCTGATTTGAGGTCAAATTGTCAGAAGCTGTCTCAAAAGAGACCCTTTAGAAGCTGAACCCCATTTATAAAGCTGCTCTTCACAAATGGCGTAGATAATTATCACACCAAAGCAAGGCAACAAAGGTCCCGCTAATGCATTTCAGGAGAGCCGACTTCTGAGAAGCCCGCATACTCCCACATCCAAGCCTGATCAACAGAAAAAGCTGAAAAGGTTGAGAATTTCATGACACTCAAACAGGCATGCTCCTCGGAATACCAAGGAGCGCAAGGTGCGTTCAAAGATTCGATGATTCAC
+
AAAAA5@FFBFFGGFGGBEGGGGHHHHFGHHHHHHGHHHGHHHGGGEFFHHHHHHEGHBGHHHGEHHHHHHHHHHHHHGHHHHHHHHGHHGHHGHHHGFHHHFHHHHHHHGHHHGGCHHHFGHGGHHHHHHGHFHHHHGCFHHHGDGGGGGGGGHHHHHHHGHFHHHHGHHHHGHHHHHF1GGGHHGHHHHGHHHHHHHHHGFGHHHGGGHGGHHFHGGGGGGHHHGGGFHHHGHHGGFFHGBFGBHGFHFHHHFHGBGHFFHFHHGFHHGHHHGGDBHHHFHGBFHFHHHHHHGHGAG?EGGGHHEHFHHHHHHGGGGGHHGCGEFGHGGGGGCCGGFBFFFFFFA@BAB
@M02197:105:000000000-AN6RF:1:1104:13876:8515 1:N:0:1
TGTAGTATAGGCTCCTCCGCTTATTGATATGCTTAAGTTCAGCGGGTAGTCCTACCTGATTTGAGGTCAAATTGTCAGAAGCTGTCTCAAAAGAGACCCTTTAGAAGCTGAACCCCATTTATAAAGCTGCTCTTTACAAATGGCGTAGATAATTATCACACCAAAGCAAGGCAACAAAGGTCCCGCTAATGCATTTCAGGAGAGCCGACTTCTGAGAAGCCCGCATACTCCCACATCCAAGCCTGATCAACAGAAAAAGCTGAAAAGGTTGAGAATTTCATGACACTCAAACAGGCATGCTCCTCGGAATACCAAGGAGCGCAAGGTGCGTTCAAAGATTCGATGATTCA
+
CCCCCFFFFFFFGGGGGGGGGGGHHHHHGHHHHHHHHHHHHHHGGGGGGHHHHHHHHHHHHHHHGHGHHHHHHHHHHHHHHHGGHHHHHHHHHGHGHGHHHHHHHHHHHHHHHHGGGHHHHHHHHHHHHHHHHHHGHHHHHHHHGGGGGHGGHHHHHHHHHGHHHHGHHHHHHHHHHHHGGHHHGHGHHHHHHHHHHHHHHGHGHHHHGHHGHHHHHFGGGGHHHHGGHGGHHHHFGGHHHGFHHHHHHHHHHHHHHHHHHHHHHHHHHHHHHHHHGHHHFHHHGGHHHHHFHHEHHHGGGGGDHHGGHHHHHHGGGGGEFFGHGGEGGGGGGGGFGGFFFFFFFAAAAB
@M02197:105:000000000-AN6RF:1:1104:7507:8791 1:N:0:1
TGTAGTATAGGCTCCTCCGCTTATTGATATGCTTACTTCCTCTAAATGACCAAGATCCTCCGCTTATTGATATGCTTAAGTTCAGCGGGTAGTCCTACCTGATTTGAGGTCAAATTGTCAGAAGCTGTCTCAAAAGAGACCCTTTAGAAGCTGAACCCCATTTATAAAGCTGCTCTTCACAAATGGCGTAGATAATTATCACACCAAAGCAAGGCAACAAAGGTCCCGCTAATGCATTTCAGGAGAGCCGACTTCTGAGAAGCCCGCATACTCCCACATCCAAGCCTGATCAACAGAAAAAGCTGAAAAGGTTGAGAATTTCATGACACTCAAACAGGCATGCTCCTCGGAATACCAAGGAGCGCAAGGTGCGTTCAAAGATTCGATGATTCAC
+
CCCCCFFFFFFBFGGGGGGGGGGHHHHHHHHHHHHHHHHGHHHHHHHHHHHHHHHHHHHHHGGGGGHHHHGHHHHHHHHHHFHHHHGGGGGGHHHHHHHHHGHHHHHGHHHHHHHHHHHHHHHGHHGHHHHHHHHCFBHHGHHHHHHEHHHHGHHHHGGGHHHHHHHHHGHHHHHHHHHHHHHGHHGGGGGGGHHHHHHHHHHHHHHHGHHGHHHHHHHHHHGGGGGHHGHHHHGHHGHHHHHHGGGCGHHHHGBHHGGHGG?GGHHGGAEHCGFHHHHGGHHHEHHHHHHHHHHHHHHHHHHHHHHHHGGEHHHHGGBHHGGFHHHHGHHGHGHHHEBHGHGGGGGHHHHHHFHHHHGGGGGHHFHGGGCGGGGGGGCGGGBFFFFFFBBBBB
@M02197:105:000000000-AN6RF:1:1104:8291:8856 1:N:0:1
TGTAGTATAGGCTCCTCCGCTTATTGATATGCTTAAGTTCAGCGGGTAGTCCTACCTGATTTGAGGTCAAATTGTCAGAAGCTGTCTCAAAAGAGACCCTTTAGAAGCTGAACCCCATTTATAAAGCTGCTCTTCACAAATGGCGTAGATAATTATCACACCAAAGCAAGGCAACAAAGGTCCCGCTAATGCATTTCAGGAGAGCCGACTTCTGAGAAGCCCGCATACTCCCACATCCAAGCCTGATCAACAGAAAAAGCTGAAAAGGTTGAGAATTTCATGACACTCAAACAGGCATGCTCCTCGGAATACCAAGGAGCGCAAGGTGCGTTCAAAGATTCGATGATTCAC
+
CDDDCFFFFFFFGGGGGGGGGGGHHHHHHHHHHHHHHHHHHGHGGGGGGHHHHHHGHHGHHHHHGHHHHHHHHHHHHHHHHGHHHHHHGHHHHGHHHGHHHHHHHHHHHHHHHHGGGHHHHHHHHHHHGHHGGHHHHHHHHHGHGGGGGHHGHHHHHHHHHGHHHHHHHHHHHHHHHHHFGHHHHHHHGHHHHHHHGHHHHGHGHHGHHHGHHHHGHGGGGGHHHGGGHGHHHGGHGGHHGHEHHHGHHHGHHHHHHHHHHHHHHHHFHHHGHHHGBEHHFHHGDAFGHFHHGHHEHHHGGGGDHHHHHHHHGGHGGGGCHGHGGGGGGGGGGGGGGGGFFFFFFFCBBBA
@M02197:105:000000000-AN6RF:1:1104:26431:9033 1:N:0:1
TGTAGTATAGGCTCCTCCGCTTATTGATATGCTTAAGTTCAGCGGGTATCCCTACCTGATCCGAGGTCAACCTTGAAAAAATAGGGGGTTTGATGGCAGGACAATTGCACACACTCCGAGCGACAAGATAAACTTACTACGCCACGGAATATGCTATGATCCGCCTTTCAATTTCAGAAGGGAGAATGCTGGCATACTCTTCTTCCACAACCAAGCAAATATGCTTGAGAGGTATTTTATGACGCTCGAACAGGCATGCCTCCCGGAATGCCAGGAGGCGCAATGTGCGTTTAAAGATTCGATG
+
BCBBCFFFFFFFGGGGGGGGGGGHHGHHHHGHHHHHHHHHGHHGGGGGGHHHHHHHHGHHHHHGGGGHHHHHHHGGHHHHGHHHHHGGGGGGHHHHHHGGGHHHHHHGGHHHGGHHHHGGGHHGHGHHGHHHHHHHHHHGGGGGHHHHHHHHHHHHHHGHHHHHHGHHHHHHHHHHHHHHHHGHGHHGGHHHHHHGGHHHHHHHHHGGHHGHHHHGHHHFFGHHHHHHHHHHGHGHHGGGGGGFCGGHHHHHHGGHEEEFCFCHHGHGHGGBHHGGCGGHHHGGGGGGGGCGFFFCFFFCBCCC
@M02197:105:000000000-AN6RF:1:1104:6277:9136 1:N:0:1
TGTAGTATAGGCTCCTCCGCTTATTGATATGCTTACTTCCTCTAAATGACCAAGATCCTCCGCTTATTGATATGCTTAAGTTCAGCGGGCATCCCTACCTGATCCGAGGTCAACCTTTTAAAAATTGGGTTGTTGGCGAGCACCCACCATGGTTCCCGAGCGAGGAGTATTACTACGCTGAGAGCACCGCTGGCGCCGCCACTGATTTTAAGGGCCGCAGCAAACCGCGGACCCCAAGACCCCTTACGGGATTGGTCATAATGACGCTCGAACAGGCATGCCCCCCGGAATACCAGGGGGCGCAATGTGCGTTCAAAGATTCGAAGATTCAC
+
ABBAAFFFFFFFGGGGGGGGF?FHHHHHDFGGHHHHHGHFGHHHGGHHHHHGHFHHHHHHHGGGFGHHHEHGHHHHHHGHHHHHHHFGGGGHHHHH<HHHHHHHHFGCC8H8HHFHHHHHFFD3BGHGEFGGGHHE:FGGFCHHGGGGHEHFFHFHHGGGGGGFBCGHFGFFHHGFGGGGFECHG;GFGGFGAG?AFDFFFFFFFFFFFFFF99A.FFFBBFFFFEFFFFAF3DACC;.?EGHGGHCHBHHG/CD=00D0ACCCCGEFCGHGG1?1FG@@//?/CBGF2BG1CFEA0EA00A1HGEEA01E1FAGFB111>1333331>1>A
@M02197:105:000000000-AN6RF:1:1104:9177:9230 1:N:0:1
TGTAGTATAGGCTCCTCCGCTTATTGATATGCTTAAGTTCAGCGGGTAGTCCTACCTGATTTGAGGTCAAATTGTCAGAAGCTGTCTCAAAAGAGACCCTTTAGAAGCTGAACCCCATTTATAAAGCTGCTCTTCACAAATGGCGTAGATAATTATCACACCAAAGCAAGGCAACAAAGGTCCCGCTAATGCATTTCAGGAGAGCCGACTTCTGAGAAGCCCGCATACTCCCACATCCAAGCCTGATCAACAGAAAAAGCTGAAAAGGTTGAGAATTTCATGACACTCAAACAGGCATGCTCCTCGGAATACCAAGGAGCGCAAGGTGCGTTCAAAGATTCGATGATTCAC
+
BBBBBFFFFFFFGGGGGGGGGGGGHHHHHHHHHHHGHHHHHGHGGGGGFHHHHHHHHGHHHHHHGHGHHHHHHHHHFHFHFFHHHHHHHHGHHGHHHGHHHGHFHHHHHHHHHHGGGGGHFHHHGHGHHGHGHHFFGHHGHFGFGGFGGHHHHHHHHHHHHHHHHHGFHGGHHHHHHHGFFGFHGGGHHHHHHHGHHHGGHGGGFGHGG&HHGGHHHGGFGGHGG'EGHGHGHHHHG?FFBEHHHHFHHHHHHHHHHHHHHHHHHHHHHHHHHHF5FFGGHHHHFGHGGHHHHHFHGHHGFGGGHHHHHFHHHHGGGGFFFHHGFGGGGGFGGGGGGGGBFFFFFFBBABA
@M02197:105:000000000-AN6RF:1:1104:24118:9556 1:N:0:1
TGTAGTATAGGCTCCTCCGCTTATTGATATGCTTAAGTTCAGCGGGTATCCCTACCTGATCCGAGGTCAACCTTGAAAAATAGGGGGTTTGATGGCAGGACAATTGCACACACTCCGAGCGACAAGATAAACTTACTACGCCACGGAATATGCTATGATCCGCCTTTCAATTTCAGAAGGGAGAATGCTGGCATACTCTTCTTCCACAACCAAGCAAATATGCTTGAGAGGTATTTTATGACGCTCGAACAGGCATGCCTCCCGAAATGCCAGGAGGCGCAATGTGCGTTCAAAGATTCGATGATTCAC
+
AABBBFFFFBFFCGGGGFGGCEEHHHGHFHHHHHHHGFFHHHHG?EEEHFHGHGHFFFGFHHGFGGECHHGFFFHFGFEGGFHFHGGFFEGHFHHGHGFFEHHHFFHHHFHDDFGFHGHGHGHHHHHHGCFHHHFHHHHGCGHHHGGHGHHHHHHHHHHHHHHGHHGHHHHHHHHHHHHHHHHHHHGHHFGGHGHHGGGGHGHEFFGGGFFGGHHHGGFHHHHFHHHHHHHGFFFGFHGGGFGEEFHHHHFHFHGGGGGEGEGG5FGFFHHHHGGGGGHHHHGGEDGGGGGGGGGFFCBFFFFD>3AAA
@M02197:105:000000000-AN6RF:1:1104:19944:9744 1:N:0:1
TGTAGTATAGGCCCTCCGCTTATTGATATGCTTAAGTTCAGCGGGTATCCCTACCTGATCCGAGGTCAACCTTGAAAAAATTGGGGGTTGACGGCTGGACTATCACACACACCATGCGAAAAGATAATCTTACTACGCCTGGGGATATGAGATCATCCGCCTTTGAATTTCAGAAGGGAGAATGCAAGCAAACTCATCTTCCAAGACCAAGCAAATCTGCTTGAGAGGTATTTAATGACGCTCGAACAGGCATGCCTCCCGGAATACCAGGAGGCGCAATGTGCGTTCAAAGATTCGATGACTCAC
+
BBBBBFFFFFFFGGGGGGGGGGHHHHHHGHHHHHHHHHHHFHGGGGGHHHHHHHHHHHHHHHGGFGHHHHHHHHHHHHHGHHHHHGGGGGGHGGGGGGGHHHHHHHHHHHGHGHHHHHHHHHHHHHHHHHHHHHHHHGGHHHHHHGHHHHHHHHHHHHGHHHGHHHHHHHHHHHHHHHHHHHHHHHHHHHHHGGHHGGHGGHHHHHGHHHGHHHGHHHHGHHHHHHHHHFHFHHHGGGGGHHGHHFHHHHHHGGGGGGFEHHHHFHGHHHGGGGGHHHHGGGGGGGGGGGGGGGFFFFFFFBCBBC
@M02197:105:000000000-AN6RF:1:1104:3224:9905 1:N:0:1
TGTAGTATAGGCTCCTCCGCTTATTGATATGCTTAAGTTCAGCGGGTAGTCCTACCTGATTTGAGGTCAAATTGTCAGAAGCTGTCTCAAAAGAGACCCTTTAGAAGCTGAACCCCATTTATAAAGCTGCTCTTCACAAATGGCGTAGATAATTATCACACCAAAGCAAGGCAACAAAGGTCCCGCTAATGCATTTCAGGAGAGCCGACTTCTGAGAAGCCCGCATACTCCCACATCCAAGCCTGATCAACAGAAAAAGCTGAAAAGGTTGAGAATTTCATGACACTCAAACAGGCATGCTCCTCGGAATACCAAGGAGCGCAAGGTGCGTTCAAAGATTCGATGACTCAC
+
BBBBBFFFFFFFGGGGGFGGGGGFHGHHHFFHFFFHGHHHGHHGGGEGEHHHHHHFHEGHHHHHGHFBBGHHHHHHHHHHGHHHHHHHHHHHHEHHHGGHHHGGGGHHHHHHHHGGGHHHHGHHHGHHHGHGHFGHHHHHHHGHGGGGGHHHHHHGHHHHHHHHHHHHHHHHHHHGHHHHGHGHFHHGHHHHHGHHHHHHHFHGHHHGGGGGGHHHHGGGGGGHHHGGHGGHHGHHGGHHHHHFHHHHGHHHGHHHHHHGHHHHHHHHHHGHHHGFHFHHEHHHFGHGHDGHHHHHHFFGGGGGGHGHHHGGHHGDFCGGHHCHGEEEGGGGGGGGGGFFFFFFFFBAAAA
@M02197:105:000000000-AN6RF:1:1104:18389:9961 1:N:0:1
TGTAGTATAGGCTCCTCCGCTTATTGATATGCTTAAGTTCAGCGGGTATCCCTACCTGATCCGAGGTCAACCTTGAAAAAATTGGGGGTTGACGGCTGGACTATCACACACACCATGCGAAAAGATAATCTTACTACGCCTGGGGATATGAGATCATCCGCCTTTGAATTTCAGAAGGGAGAATGCAAGCAAACTCATCTTCCAAGACCAAGCAAATCTGCTTGAGAGGTATTTAATGACGCTCGAACAGGCATGCCTCCCGGAATACCAGGAGGCGCAATGTGCGTTCAAAGATTCGATGATTCAC
+
CCCCCFFFFFFFGGGGGGGGGGGHHHGHHHHHHHHHHHHHHHHGGGGGHHHHHHHHHHHHHHHGGGGHHHHHHHHHHHHHGHHHGHGGGGGHHGGGGGGHHHHHHHHHHHHGGGHHHHGGHHHHHHHHHHHHHHHGHGGGHHHGHHHHHHHHHHHHHHHHHHGGHHHHHHHHHHHHHHHHHHHHHHHHHHHHHHHGHGHHGHGHHHHGHHGHHHHHHHHHHFHHHHHHHHHFHFHHGGFEGHHGHHHHHHHHHGGGGGGGHHHHHCHHHHHGGGGGHHHHGGGGHGGGGGGGGGGFFFFFFFBACCC
@M02197:105:000000000-AN6RF:1:1104:20010:10205 1:N:0:1
TGTAGTATAGGCTCCTCCGCTTATTGATATGCTTAAGTTCAGCGGGTAGTCCTACCTGATTTGAGGTCAAATTGTCAGAAGCTGTCTCAAAAGAGACCCTTTAGAAGCTGAACCCCATTTATAAAGCTGCTCTTCACAAATGGCGTAGATAATTATCACACCAAAGCAAGGCAACAAAGGTCCCGCTAATGCATTTCAGGAGAGCCGACTTCTGAGAAGCCCGCATACTCCCACATCCAAGCCTGATCAACAGAAAAAGCTGAGAAGGTTGAGAATTTCATGACACTCAAACAGGCATGCTCCTCGGAATACCAAGGAGCGCAAGGTGCGTTCAAAGATTCGATGATTCAC
+
ABAABFFFFFFFGGGGGGGGGGGHHHHHGHHHHGGHHHHHHHHGGGFGGHHHHHHHHHEHHHHHGHHHHHHHHHHHHHHHHHHHHHHHHHFHFGHHHGHHHHHHHHHHHHHHHHGGGHHHHHHGHHGHHHHHHHHHHHHGFHHHGGGGGHGHHHHHHHHHHGHHHHHHHHFHHHHHHGHHHHHEHGHHGHHHHHHHHHHHHGGGGHGGGGGGGHGHHGGGGGHGGGGGHGHGHHHGGGHHHGHHHFGHGGDFFGHHHHGFDHHHFFFGHHHHHGF5G5HHHHGFAEFHGHHHHHG3HGHGEEA?FHFGGHHHHHHGGGGGHGHHGGCGHGGGGGFGGGGFFFFFFFABBAB
@M02197:105:000000000-AN6RF:1:1104:9646:10294 1:N:0:1
TGTAGTATAGGCTCCTCCGCTTATTGATATGCTTAAGTTCAGCGGGTAGTCCTACCTGATTTGAGGTCAAATTGTCAGAAGCTGTCTCAAAAGAGACCCTTTAGAAGCTGAACCCCATTTATAAAGCTGCTCTTCACAAATGGCGTAGATAATTATCACACCAAAGCAAGGCAACAAAGGTCCCGCTAATGCATTTCAGGAGAGCCGACTTCTGAGAAGCCCGCATACTCCCACATCCAAGCCTGATCAACAGAAAAAGCTGAAAAGGTTGAGAATTTCATGACACTCAAACAGGCATGCTCCTCGGAATACCAAGGAGCGCAAGGTGCGTTCAAAGATTCGATGATTCAC
+
ABAB3FFFFFFCGGGFGGGGGGGGHHHFFGGHGHHFHHHHHHHGGCAEFHHGGHHFHHHHHHHHGHHGHHHGHHHFFHHHEHHFFHHHHGHHHAGHHGHHHHHHGHHHHHHHHHGGEHFFHHHDHHHHHHGFHHHHGGGEHHHHGGGGGGHHHGHHGHGHHHHHHHHHHHEHHFHHHHHHGGFGHFFHHHHHFHHHHHHHHGHGGHHGGGGHHGHHHGGGGGGGHGGGHGGHGHGEGGFGHHHEGHHHHHGHGHHHHGGHHHHHFGG2FHHHHGF5EGHGHHHFGEHHHG3HFEHFHHGGGGGGHHHHHHFHHHGBEGGGHHGHGGGGHGGGGGGGGFGFFFFFFF@BCCC
@M02197:105:000000000-AN6RF:1:1104:16318:10288 1:N:0:1
TGTAGTATAGGCTCCTCCGCTTATTGATATGCTTAAGTTCAGCGGGTAGTCCTACCTGATTTGAGGTCAAATTGTCAGAAGCTGTCTCAAAAGAGACCCTTTAGAAGCTGAACCCCATTTATAAAGCTGCTCTTCACAAATGGCGTAGATAATTATCACACCAAAGCAAGGCAACAAAGGTCCCGCTAATGCATTTCAGGAGAGCCGACTTCTGAGAAGCCCGCATACTCCCACATCCAAGCCTGATCAACAGAAAAAGCTGAAAAGGTTGAGAATTTCATGACACTCAAACAGGCATGCTCCTCGGAATACCAAGGAGCGTAAGGTGCGTTCAAAGATTCGATGATTCAC
+
AAAAAFFFFDDFGGGGGGGGGGGCHFHHHFHHGHGHFHHHDFHGGGEEGHHEHGHHHHHHFHHHGGHHFFHHHHHHHHGHHFHGEFFHHBFHCAGFHGHHGHGHHHHHEFHFHGGGGHHHFGHHHHEHFH8HHHHGHFHHFFHHGGGGGHEHFCHFHHHDGGHGHHFHFHHHHHHFFHHFDGHHFGCHGHHHFGHHHGHHHGHGGHFHHGHGHHHHHDD?EAHFGGGGGGGGFHHGE?FGFFFFFGBFFHHFHHHFGEFHGHEHHGHGGFGF5GGHGDGE5HGB5AGEA5BFD33EHFGFE0AE3A5D5HGGHHG?GGEFB5CE2CGGHFBBBGDGEFBCC@5FBBAAA3B
@M02197:105:000000000-AN6RF:1:1104:9065:10402 1:N:0:1
TGTAGTATAGGCTCCTCCGCTTATTGATATGCTTAAGTTCAGCGGGTAGTCCTACCTGATTTGAGGTCAAATTGTCAGAAGCTGTCTCAAAAGAGACCCTTTAGAAGCTGAACCCCATTTATAAAGCTGCTCTTCACAAATGGCGTAGATAATTATCACACCAAAGCAAGGCAACAAAGGGCCCGATAATGCATTTCAGGAGAGCCGACTTCTGAGAAGCCCGCATACTCCCACATCCAAGCCTGATCAACAGAAAAAGCTGAAAAGGTTGAGAATTTCATGACACTCAAACAGGCATGCTCCTCGGAATACCAAGGGGCGCAAGGTGCGTTCAAAGATTCGATGATTCAC
+
AAAA1@F3DD1B1BAGGBEF1001A3D3DA33332A1DF22FG00EA//FAEG2A0A10A22B2AG001BG21DA221111@11FE2@GF110BG0G/>BB@EGHHB11@FGHA/E?>1FBB>2FFFC1F9BGHD/<GHFC@GB0GC8B@FC@22#22CGFC?0C?CCGCF?GGEFH00C#<.<1%F<FDD<DGG1<GGF0A<</C1@CFFGDHGCG<?B9/G@FAEF<CF:BHFF/?G0F1@2@@DDGG@BFGFD@1122DFGFHGF2F2GGFB1D2@@2BGF@?10DF1GD1A1EHGAA/A/FB22A1110EF/A0GGHHGHEEEEAB1DFE3GEGG1FDFFFB11111
@M02197:105:000000000-AN6RF:1:1104:21944:10646 1:N:0:1
TGTAGTATAGGCTCCTCCGCTTATTGATATGCTTACTTCCTCTAAATGACCAAGACCCTCCGCTTATTGATATGCTTAAGTTCAGCGGGTAGTCCTACCTGATTTGAGGTCAAATTGTCAGAAGCTGTCTCAAAAGAGACCCTTTAGAAGCTGAACCCCATTTATAAAGCTGCTCTTCACAAATGGCGTAGATAATTATCACACCAAAGCAAGGCAACAAAGGTCCCGCTAATGCATTTCAGGAGAGCCGACTTCTGAGAAGCCCGCATACTCCCACATCCAAGCCTGATCAACAGAAAAAGCTGAAAAGGTTGAGAATTTCATGACACTCAAACAGGCATGCTCCTCGGAATACCAAGGAGCGCAAGGTGCGTTCAAAGATTCGATGATTCAC
+
CCAACFFFFFFFGGGGGGGGGGGHHGHHHHHHHHGHHHHHHHHHGHGHHHHHHHHHHHHHGGGGGGHHHHHGHHHHHHHHHHHHHHGGGGGGHHGHHHHHHGHGHGHGGGGHHHHHHHHHHHHGHHHHHHHHHHHHGHHHGFHHGHHHHHGHHFHHHGGGGGHHHHHHGHGHGHHHHHHHHHHGGHGGGGGGGHHGHHHHGFHHHHGHHHHHHGHHHHHHHFGGGGGHHHHHHHHHHHHHHGHGGGGGGHHHHHHHGHHHGGGGGGHHHGGEGHGFHHHGCHHHHGHHEHHHHHHHHHHHHHHGHHHHHHGGHHHHHHEHHHHHHFHDGHFHHHGHHGGFGHFEGGGHHHHHHHHHHHGGGFGGHHHGGGGHGGGGGGGGGGFFFFFFFCCAAB
@M02197:105:000000000-AN6RF:1:1104:7505:11296 1:N:0:1
TGTAGTATAGGCTCCTCCGCTTATTGATATGCTTAAGTTCAGCGGGTAGTCCTACCTGATTTGAGGTCAAATTGTCAGAAGCTGTCTCAAAAGAGACCCTTTAGAAGCTGAACCCCATTTATAAAGCTGCTCTTCACAAATGGCGTAGATAATTATCACACCAAAGCAAGGCAACAAAGGTCCCGCTAATGCATTTCAGGAGAGCCGACTTCTGAGAAGCCCGCATACTCCCACATCCAAGCCTGATCAACAGAAAAAGCTGAAAAGGTTGAGAATTTCATGACACTCAAACAGGCATGCTCCTCGGAATACCAAGGAGCGCAAGGTGCGTTCAAAGGTTCGATGACTCAC
+
CCBCCFFFFFFFGGGGGGGGGGGHHHHHHHHHHHHHHHHHHGHGGGGGGHHHHHHHHHHHHHHHGHHHHHHHHHHHHHHHHHHHHHHHHHHHHGHHHGHHHHHHHHHHHHHHHHGGGHGHHHHHHHHHHHHHHHHHHGHHHHGGGGGGGHHHHHHHHGHHHHHHHHHHHHHHHHHHHHHGHHHHGHHHHHHHHHHHHHHHHGHGHHHHHGHHGHHHHGGGGGHGHHGGHGHHHHHGGGHHHHHHHHGHHHHHHHHHHGHHGHHHHHHHHHHHHGGG5GHFGHHGGGHGHHFHHHHHHHHGGGGGHHHHHGHHHHHGGGGGHHHHGGGGHGFGGGGGGGGFFFFFFFCBBAB
@M02197:105:000000000-AN6RF:1:1104:16283:11423 1:N:0:1
TGTAGTATAGGCTCCTCCGCTTATTGATATGCTTAAGTTCAGCGGGTATCCCTACCTGATCCGAGGTCAACCTTGAAAAATAGGGGGTTTGATGGCAGGACAATTGCACACACTCCGAGCGACAAGATAAACTTACTACGCCACGGAATATGCTATGATCCGCCTTTCAATTTCAGAAGGGAGAATGCTGGCATACTCTTCTTCCACAACCAAGCAAATATGCTTGAGAGGTATTTTATGACGCTCGAACAGGCATGCCTCCCGGAATGCCAGGAGGCGCAATGTGCGTTCAAAGATTCGATGATTCAC
+
CCCCCFFFFFFFGGGGGGGGGGGHHHHHHGHHHHHGHHHHHHHGGGGGHHHFHHHHHHHHHHHGGGGHHHHHHHHGHHHHGHHHHGGGGGGHHGHHHGGGHHHHHHHHHHHGGHHHHGHGHHHHHHHHHHHHHHHHHHHGGGHHHGHHHHHHHHHHGHHHHHHHGHHHHHHHHHHHHHHHHGGHHHGHGHHHHHHHHHHHHHHGGGGHHGHHHHHHHHHHHHHHHHHHHHHHGGHHHHGGGCGHHGHHHGHFEHHGGGEFGGHHHHHHCFFHCGGFCGHHHHEGGGHGGGGGGFCFGFFFFFFFCCCCC
@M02197:105:000000000-AN6RF:1:1104:22717:11989 1:N:0:1
TGTAGTATAGGCTCCTCCGCTTATTGATATGCTTAAGTTCAGCGGGTAGTCCTACCTGATTTGAGGTCAAATTGTCAGAAGCTGTCTCAAAAGAGACCCTTTAGAAGCTGAACCCCATTTATAAAGCTGCTCTTCACAAATGGCGTAGATAATTATCACACCAAAGCAAGGCAACAAAGGTCCCGCTAATGCATTTCAGGAGAGCCGACTTCTGAGAAGCCCGCATACTCCCACATCCAAGCCTGATCAACAGAAAAAGCTGAAAGGGTTGAGAATTTCATAACACTCAAACAGGCATGCTCCTCGGAATACCAAGGAGCGCAAGGTGCGTTCAAAGATTCGATGACTCAC
+
CCBCBFFFFFFFGFGGGGGGGGGHHHHHGHGHHHHHHGHHHHHGGGGGGHHHHHHHHHH5FHHHGHHHHHHHHHHHHGHHHHHHHHHHHHHHGGHHHGHHHHHHHHHHHHHHHHGGGHHHHHHHHHHGHHHHHHHHHGHHHHHHGGGGGGHHHHHHHHHHHGHHHGHHHHGHHHHHHHHHHHHHHHHGHHHHHHHHHHHHHGHGHHHHGHGHHHHHHGGGGGHHHGGGHGGGHHHHGGHHHGHFHFEHHHHHHHHHHHHHHHGHG?HGHHHHHHHHHHHHGHHHHFBHHGFHHHHHHHGGGEFEHFHHHFGHHHHGGCGGHGHHGGGGHGGFGGGGGGGFFFFFFFAAAAA
@M02197:105:000000000-AN6RF:1:1104:17171:12125 1:N:0:1
TGTAGTATAGGCTCCTCCGCTTATTGATATGCTTAAGTTCAGCGGGTAGTCCTACCTGATTTGAGGTCAAATTGTCAGAAGCTGTCTCAAAAGAGACCCTTTAGAAGCTGAACCCCATTTATAAAGCTGCTCTTCACAAATGGCGTAGATAATTATCACACCAAAGCAAGGCAACAAAGGTCCCGCTAATGCATTTCAGGAGAGCCGACTTCTGAGAAGCCCGCATACTCCCACATCCAAGCCTGATCAACAGAAAAAGCTGAAAAGGTTGAGAATTTCATGACACTCAAACAGGCATGCTCCTCGGAATACCAAGGAGCGCAAGGTGCGTTCAAAGATTCGATGACTCAC
+
BBBBCFFFFFFFGGGGGGGGGGGHHHHHHHHHHHHHHHHHGHHGGGGGGHHHHHHHHGHHHHHHGHHHHHHHHHHGHHHHHHHHHHHHHHHHHGGHHGHHHHHHGHHHHHHHHHGGGHHHHHHGHHHHHHHHHHHHHHHHHHHHGGGGGHHHHHHHHHHHHHHHHHHHHHHHHHHHHHHHHHHHGGHHHHGHHHHHHHHHHGHGHGHHGHHHHHHHHGGGGGGHGGGGHGHGHHHFGGHHHHHGHGBHHHHHHHHGHHHHHHHHHHHHHHHHHHGEHHHHHHHHGGHHHHHHHHHGHHHGGGGGHGHHHHHHHHHGGGGGHHHHGGGGHGGGGGGGGGGFFFFFFFAA>33
@M02197:105:000000000-AN6RF:1:1104:23709:12087 1:N:0:1
TGTAGTATAGGCTCCTCCGCTTATTGATATGCTTACTTCCTCTAAATGACCAAGATCCTCCGCTTATTGATATGCTTAAGTTCAGCGGGTAGTCCTACCTGATTTGAGGTCAAATTGTCAGAAGCTGTCTCAAAAGAGACCCTTTAGAAGCTGAACCCCATTTATAAAGCTGCTCTTCACAAATGGCGTAGATAATTATCACACCAAAGCAAGGCAACAAAGGTCCCGCTAATGCATTTCAGGAGAGCCGACTTCTGAGAAGCCCGCATACTCCCACATCCAAGCCTGATCAACAGAAAAAGCTGAAAAGGTTGAGAATTTCATGACACTCAAACAGGCATGCTCCTCGGAATACCAAGGAGCGCAAGGTGCGTTCAAAGATTCGATGATTCAC
+
CCCCBFFFFFFFGGGGGGGGGGGHHHHHHHGHHHHHHHGGHHHHGGHHHHHHHGHHHHHHHGGGGGHHHHGHHHHHHHHHEGFHHHGGGEFGHHHHHHHHHHHHHHHGHHHHHHHHHHHHHHHHHHHHHHHHHHHHGGGGGHHHHHHHHHHHHGHHHGGGHHHHHHHHHGHHGHHHHHHHHHHHHHHGGGGGHHHHHHHHHHHHGHHHHHHHHGHHHHHHHGHGGGGHHHHHGHHHGHHHHHGHGGGDCFHHHFHHGHHHGGGFGFFFGGGHGHFFHGCGGHHHHHHHHHHHHHHHHHHHHHHHHHHHHGHHHHHHHGFHGFHHHFHGGGHHHHHHGHHHHGGGGGGHHGHHHHHHHHFGGGGHHHHGGGGHGFGGGGFGFGFFFFFFFCBCBC
@M02197:105:000000000-AN6RF:1:1104:3573:12472 1:N:0:1
TGTAGTATAGGCTCCTCCGCTTATTGATATGCTTAAGTTCAGCGGGTAGTCCTACCTGATTTGAGGTCAAATTGTCAGAAGCTGTCTCAAAAGAGACCCTTTAGAAGCTGAACCCCATTTATAAAGCTGCTCTTCACAAATGGCGTAGATAATTATCACACCAAAGCAAGGCAACAAAGGTCCCGCTAATGCATTTCAGGAGAGCCGACTTCTGAGAAGCCCGCATACTCCCACATCCAAGCCTGATCAACAGAAAAAGCTGAAAAGGTTGAGAATTTCATGACACTCAAACAGGCATGCTCCTCGGAATACCAAGGAGCGCAAGGTGCGTTCAAAGATTCGATGATTCAC
+
AA>AB@FFF544GGGGGFEGGGGHHGGFHGHHHHHGHGGHHHHGGGGGGHHHHHHHHHHHHHGHGHHHGHHHHHHGHHHFHHHGDGGFHHHHHGHHFAEHGHHHGGHGHFGFGFGGGGHHBGFDHHHHHHGFGBFHHGHEHGHHFCFGFHGFHGHFHHFGHGHHFGHHHHGGHFFHGFHF1FCFEGDGGHGGGHHHGGHHGEHEGGFHGFFHHHFFHFGGEGHHHGFFHG9GFHFFGGGHHFGFF4BHGGHHHGGHHG4GHHHGHHHEHEBFDF5D5GEHHHHHHGHGGFFF5A3EHHHGGGGGGGABCHHHHG3AECCGHFHCGGGEHGFGGGFGGGGFFFFFFFBBA>A
@M02197:105:000000000-AN6RF:1:1104:22714:12564 1:N:0:1
TGTAGTATAGGCTCCTCCGCTTATTGATATGCTTAAGTTCAGCGGGTAGTCCTACCTGATTTGAGGTCAAATTGTCAGAAGCTGTCTCAAAAGAGACCCTTTAGAAGCTGAACCCCATTTATAAAGCTGCTCTTCACAAATGGCGTAGATAATTATCACACCAAAGCAAGGCAACAAAGGTCCCGCTAATGCATTTCAGGAGAGCCGACTTCTGAGAAGCCCGCATACTCCCACATCCAAGCCTGATCAACAGAAAAAGCTGAAAAGGTTGAGAATTTCATGACACTCAAACAGGCATGCTCCTTGGAATACCAAGGAGCGCAAGGTGCGTTCAAAGATTCGATGACTCAC
+
CCCCCFFFFFFFGGGGGGGGGGGHHGHHHHHHHHHGHHGHHHHGGGGGGHHHHHHHHHHHHHHHGHGHHHHHHHHHHHHHHHHHHHHHHHHHHGHHHGHHHHHHHHHHHHHHHHGGGHHHHHHHHHHHHHHHHHHHHHHHHHHHGGHHHHHHHHHHHHHHHGHHHHHHGHHHHHHHHHHHGHHHGHHHHHHHHHHHHHHHHGHGGHHGHHHHHHHGHGGGGGHHHHGGHGHHHHHFGGHHHGHHHHHHHHHHHHHHHHHHHHHHHHHHHHHHHHHFHHHHHHHHHGHHHHHGHHHHHHHHHGGHHHFHHHHHHHGEGGGGHHHGGGGGHGGGGGGGGGGFFFFFFFCBABB
@M02197:105:000000000-AN6RF:1:1104:17945:12647 1:N:0:1
TGTAGTATAGGCTCCTCCGCTTATTGATATGCTTAAGTTCAGCGGGTAGTCCTACCTGATTTGAGGTCAAATTGTCAGAAGCTGTCTCAAAAGAGACCCTTTAGAAGCTGAACCCCATTTATAAAGCTGCTCTTCACAAATGGCGTAGATAATTATCACACCAAAGCAAGGCAACAAAGGTCCCGCTAATGCATTTCAGGAGAGCCGACTTCTGAGAAGCCCGCATACTCCCACATCCAAGCCTGATCAACAGAAAAAGCTGAAAAGGTTGAGAATTTCATGACACTCAAACAGGCATGCTCCTCGGAATACCAAGGAGCGCAAGGTGCGTTCAAAGATTCGATGACTCAC
+
BBBBBFFFFFFFGGGGGGGGGGGHHHHHGHHHHHHHGHHHHHHGGGGGGHGHHHHHHHGHHGHHGHHHHHHHHGHBGFHHHEHHGHFHDHHHHGHGHGHHHHHHGHHHHHHHHHGGGHHHGHHFHHHHHHGHHHHHHHHHHHFGGGGGGHHHHHHHHHGHHGHHHHGHHHEHHHHHHHFHFGHFCFGCHHHHHHHHHHHHHGHGGFHGGGGGHGHHHGGGGGHGGGGFGGGGGGGBGGHGHHGDFGFHHFHHHHHHHGHHHGHHFHHHHEHHHHHFDGFHHGGGF1HHHHGHHGFGBEHE0C?GFHFHGHHHGHHEGGGGHGHHGGGGHGGFFGGGEGBFFFFFFFBABAA
@M02197:105:000000000-AN6RF:1:1104:15307:13266 1:N:0:1
TGTAGTATAGGCTCCTCCGCTTATTGATATGTTTAAGTTCAGCGGGTATCCCTACCTGATCCGAGGTCAACCTTGAAAAATAGGGGGTTTGATGGCAGGACAATTGCACACACTCCGAGCGACAAGATAAACTTACTACGCCACGGAATATGCTATGATCCGCCTTTCAATTTCAGAAGGGAGAATGCTGGCATACTCTTCTTCCACAACCAAGCAAATATGCTTGAGAGGTATTTTATGACGCTCGAACAGGCATGCCTCCCGGAATGCCAGGAGGCGCAATGTGCGTTCAAAGATTCGATGATTCAC
+
CCCCCFFBFFFFGGGGGGGGGGGHHHHHGHHHHHHHHHHHHHHGGGGGHHHHHHHHHHHHHHHGGGGHHHHHHHHFHHHHHHHHHGGFGGGHHHHHHGGGHHHHHHHHHHHGGHHHHGGGHHGHHHHGHHHHHHHHHHHGGGHHHHHGHHHHHHHHHHHGHHGGHGHHHHHHHHHHHHHHHHHHHHGHGHHHHHHHHHHHHHHGGGGHHGHHHHHHHHHHHHHHHHHHHHHHHHHHGHGGGGGHHGHHHHHHGHHGGGGGGGHHHHHHHHHHHGGGGGHGHHGGGGHGGGGGGGGGGFFFFFFFABAAA
@M02197:105:000000000-AN6RF:1:1104:10589:13254 1:N:0:1
TGTAGTATAGGCTCCTCCGCTTATTGATATGCTTAAGTTCAGCGGGTAGTCCTACCTGATTTGAGGTCAAATTGTCAGAAGCTGTCTCAAAAGAGACCCTTTAGAAGCTGAACCCCATTTATAAAGCTGCTCTTCACAAATGGCGTAGATAATTATCACACCAAAGCAAGGCAACAAAGGTCCCGCTAATGCATTTCAGGAGAGCCGACTTCTGAGAAGCCCGCATACTCCCACATCCAAGCCTGATCAACAGAAAAAGCTGAAAAGGTTGAGAATTTCATGACACTCAAACAGGCATGCTCCTCGGAATACCAAGGAGCGCAAGGTGCGTTCAAAGATTCGATGACTCAC
+
CCDCDFFFFFFFGGGGGGGGGGGHHHHHHHHHHHHHHHHHHHHGGGEGGHHHHHHHHHHHHHHHGHGHHHHHHHHGHHHHHHHHHHHHHHHHGGHHHGHHHHHHHHGHHHHHHHGGGHHHHHHHHHHHHHHHHHHHHHHHHGHHGGGGGHHHHHHHHHHHHHHHHHHHHHHHHHHHHHHGGHHHGHHHHHHHHHHHHHHHHGHGHHHHHHGGHGHHGGGGGGHHHHGGHGHGHHHHGGHHHEHHHGHHHHHHHHHHHHHHHHHHHHHHHHHHHHHGHHHGHHHHGGGHHHHHHHEHHHHGGGGGHHHHHHHHHHHGGGGGFGHFGGGGHGGGGGFGGGGFFFFFFDBCCBB
@M02197:105:000000000-AN6RF:1:1104:15508:13098 1:N:0:1
TGTAGTATAGGCTCCTCCGCTTATTGATATGCTTAAGTTCAGCGGGTAGTCCTACCTGATTTGAGGTCAAATTGTCAGAAGCTGTCTCAAAAGAGACCCTTTAGAAGCTGAACCCCATTTATAAAGCTGCTCTTCACAAATGGCGTAGATAATTATCACACCAAAGCAAGGCAACAAAGGTCCCGCTAATGCATTTCAGGAGAGCCGACTTCTGAGAAGCCCGCATACTCCCACATCCAAGCCTGATCAACAGAAAAAGCTGAAAAGGTTGAGAATTTCATGACACTCAAACAGGCATGCTCCTCGGAATACCAAGGAGCGCAAGGTGCGTTCAAAGATTCGATGATTCAC
+
CCBCCFFFFFFFGGGGGGGGGGGHHHGHGHHHGHHHHHHHHHHGGGEGGHHHHGHHHHHHHHHHGGHHHHHHHHHHHHHHHHHHHHHHHHHHHGHHHGHHHHHHHHHHHHGHHHGGGHHHHHHHHHHHHHHHHHHHHHHHHHGHGGGGGHHHHHHHHHHHHHHHHHHHHHHHHHHHHHHHHHHHHGGHHHHHHHHHHHHHHGHGHHGGHGHHHHHHHGGGGGHHHHGGHGHHHHHGGGHHHFHGHHFHHHHHHHHHHGHHHHHHHHHHHHHHHHGFHHHHHHGEFGFHHHHHHHGGHHHGGGGGHHHHHHHHHHHGGGGGHHHGGGGGHGGGGGGGGGGFFFFFFFBAAAB
@M02197:105:000000000-AN6RF:1:1104:21712:13441 1:N:0:1
TGTAGTATAGGCTCCTCCGCTTATTGATATGCTTAAGTTCAGCGGGTAGTCCTACCTGATTTGAGGTCAAATTGTCAGAAGCTGTCTCAAAAGAGACCCTTTAGAAGCTGAACCCCATTTATAAAGCTGCTCTTCACAAATGGCGTAGATAATTATCACACCAAAGCAAGGCAACAAAGGTCCCGCTAATGCATTTCAGGAGAGCCGACTTCTGAGAAGCCCGCATACTCCCACATCCAAGCCTGATCAACAGAAAAAGCTGAAAAGGTTGAGAATTTCATGACACTCAAACAGGCATGCTCCTCGGAATACCAAGGAGCGCAAGGTGCGTTCAAAGATTCGATG
+
BBBBBFFFFFFFGGEGGGGGGGGGHHHHGHHGHFHHFFGHHHHGGG?EGFHHHHGHHHHGGHHHGHHHHHFHHEHHFHHHHHHHHGHFHHHHGGHHHGHHHHHHHHHGHHHHHHGGGGHHHGHGHGHHHHGGHHHHHHHFHGHGGGGGGHHHHHHHHHHHGHHHHHHHHGHHHHHHHHHGHHHHHGGHHHHHHGHFHHHHHGGGHHGFHHFHHGHHHGGGGGHHHGGGHGGGGHGFDGHHHHHGHGHHHHHHHHHHHHHHHHHHHHHGHHGGGHGFHGFFGFFBFGHHGFFFDCC3HEGEEAGGHHHGDDA35GBGGGGGFHHGCGGGGGG5GFFFBFFFABABB
@M02197:105:000000000-AN6RF:1:1104:17077:13810 1:N:0:1
TGTAGTATAGGCTCCTCCGCTTATTGATATGCTTAAGTTCAGCGGGTAGTCCTACCTGATTTGAGGTCAAATTGTCAGAAGCTGTCTCAAAAGAGACCCTTTAGAAGCTGAACCCCATTTATAAAGCTGCTCTTCACAAATGGCGTAGATAATTATCACACCAAAGCAAGGCAACAAAGGTCCCGCTAATGCATTTCAGGAGAGCCGACTTCTGAGAAGCCCACATACTCCCACATCCAAGCCTGATCAACAGAAAAAGCTGAAAAGGTTGAGAATTTCATGACACTCAAACAGGCATGCTCCTCGGAATACCAAGGAGCGCAAGGTGCGTTCAAAGATTCGATGATTCAC
+
AAAAAFFFFFFFGGGGGGGGGGFHHHHHHHHHHHHHHHHHGHGGGGGGGHHHHHHHHHHHHHHHGHHHGHHGGHHHHHHHHHHHGHHHHHGGHGHHHGHHHHHHHHHGHHHHHHGGGHHHHHHHHFHHHHHHHHHHHHHHHHHHHHGHHHHHHHHHHHHHHHHHHHHHHHHHHHHHHHHGGGHHGHHHGHHHHHHHHHHHHGHGHGHHHGGGHGHHHHGGHHHGHHGGGGHGHHHGGGHHHGHHHHFHHHHHHFHHHHGHHHHHHHHHHHHHHHHF5HHHHHHHHGGHGHHHHHHHHHGGGGGGHFHHGE3GHHHGGGGGHHHHGGGGHGGGGGGGGGGFFFFFFFABAAA
@M02197:105:000000000-AN6RF:1:1104:7548:14001 1:N:0:1
TGTAGTATAGGCTCCTCCGCTTATTGATATGCTTAAGTTCAGCGGGTAGTCCTACCTGATTTGAGGTCAAATTGTCAGAAGCTGTCTCAAAAGAGACCCTTTAGAAGCTGAACCCCATTTATAAAGCTGCTCTTCACAAATGGCGTAGATAATTATCACACCAAAGCAAGGCAACAAAGGTCCCGCTAATGCATTTCAGGAGAGCCGACTTCTGAGAAGCCCGCATACTCCCACATCCAAGCCTGAACAACAGAAAAAGCTGAAAAGGTTGAGAATTTCATGACACTCAAACAGGCATGCTCCTCGGAATACCAAGGAGCGCAAGGTGCGTTCAAAGATTCGATGATTCAC
+
ABABBDFFFFFFGGGGGGGGGGGHHHHHHHGHHHHHHHHHHHHGGGGGGHHHHHHHHHHHHHHHGHHHHHHHHHHHHHHHHGHHHHHHHHHHHGHHHGHHHHHHHHHHHHHHHHGGGHHHHHHHHGHHHGHHHHHHHHGGHHHHGGGGGHHHHHHHHHHHHHHHHHHHHHHHHHHHHHHHFHHHHGHHGHHHHHHHHHHHHGHGHHHHHHHHHHHHHGGGGGHGHHGGHGGHGHHHGGHHHHGHHHGGHHHHHGHHHHHHHHHHHHHHHHHHHHGBHFHHHHHFGFEHHHHHHHHHHHHGGGGGHHHHGHGHHHHGGGGGHHHHGFGGHGGGGGGGGGCFFFFFFFBBAAB
@M02197:105:000000000-AN6RF:1:1104:6065:14236 1:N:0:1
TGTAGTATAGGCTCCTCCGCTTATTGATATGCTACCTTACTTCCTCTAAATGACCAAGATCCTCCGCTTATTGATATGCTTAAGTTCAGCGGGTATCCCTACCTGATCCGAGGTCAACCTTGAAAAAATTGGGGGTTGACGGCTGGACTATCACACACACCATGCGAAAAGATAATCTTACTACGCCTGGGGATATGAGATCATCCGCCTTTGAATTTCAGAAGGGAGAATGCAAGCAAACTCATCTTCCAAGACCAAGCAAATCTGCTTGAGAGGTATTTAATGACGCTCGAACAGGCATGCCTCCCGGAATACCAGGAGGCGCAATGTGCGTTCAAAGATTCGATGATTCAC
+
BCACCFFFFFFFGGGGGGGGGGGHHHHHHHGHHHHHHHHHHHHHHHHHGHHHHHHHHHHIHHHHGGGGGGHHHHHHHGHHHHHHHHHHHGGGGGFGHHHHHHHHHHHHHHGEGGHHHHHHHGGHHHHGGHHHHGGGGGHGEGGGGGHHHGHHHHHHHHHHGHHHHHHHHGHHHHHHHHHHHHHHHGGHGHHGHHHHHHHHHGGGGGHHHHHGHHGGHGHHHHHGHHHHHHFGHHHHHHHHHHGGFHHHFHHHHHGHGHHHGFHHHHHHHHHHHHHHHHHHHHHDGGGGGGGHHHHHHGHFGGGGGGEHHHGGHHGGHHGGGGGGHHGGGGEFGGGGGGGGGGBFFFFDFAA>AA
@M02197:105:000000000-AN6RF:1:1104:27367:14427 1:N:0:1
TGTAGTATAGGCTCCTCCGCTTATTGATATGCTTAAGTTCGGCGGGTATCCCTACCTGATCCGAGGTCAACCTTGAAAAATAGGGGGTTTGATGGCAGGACAATTGCACACACTCCGAGCGACAAGATAAACTTACTACGCCACGGAATATGCTATGATCCGCCTTTCAATTTCAGAAGGGAGAATGCTGGCATACTCTTCTTCCACAACCAAGCAAATATGCTTGAGAGGTATTTTATGACGCTCGAACAGGCATGCCTCCCGGAATGCCAGGAGGCGCAATGTGCGTTCAAAGATTCGATGACTCAC
+
CCCCCFFFFFFFGGGGGGGGGGGHHHHHHHHHHHHHHHHHGGGGGG>EGGHHFHEHFHFHFHFEGGEHGHDGFHFFFHHHHFFHHGGFGGFGGGGGGGGGGGGGGGGGHFFGGGGHHGHGHHHHHGHGHHHHHHGGGGGGGGHHHHHGHHHHHHHHGGGGGHHHHHHHHHHHHHHHHHHHHGHHHHGHHHHHHHHHHHHHHGHGGGGHHGHHHHHHHHGHHHHHFHHHHHHHFHHHHHGGGGGHHGHHHHHHHHHGGGEFGGHHHHHHHGHHHGGGGGHGHHGGGGHGGGGGGGFGGFFFFFFFBBBAB
@M02197:105:000000000-AN6RF:1:1104:16279:14741 1:N:0:1
TGTAGTATAGGCTCCTCCGCTTATTGATATGCTTAAGTTCAGCGGGTATCCCTACCTGATCCGAGGTCAACCTTGAAAAATAGGGGGTTTGATGGCAGGACAATTGCACACACTCCGAGCGACAAGATAAACTTACTACGCCACGGAATATGCTATGATCCGCCTTTCAATTTCAGAAGGGAGAATGCTGGCATACTCTTCTTCCACAACCAAGCAAAAATGCTTGAGAGGTATTTTATGACGCTCGAACAGGCATGCCTCCCGGAATGCCAGGAGGCGCAATGTGCGTTCAAAGATTCGATGACTCAC
+
CCCCCFFFFFFFGGGGGGGGGGGHHHFHHHGHHHHHHHHHHHHGGGGGHHHHHHHHHHHHGHHGGGEHHHGHHHHHHHHHHHHHHGGFGGGHHHHHHGGGHHHHHHHHHHHGGHHHGGHGGGHGHHHHHHHHHHHHHHHGGGGGGHHHHHHHHHHHHHHHHHHHHHHHHHHHHHHHHHHHGHHHHHGHGHHHGHHHHHHHHHGGGGGHHGHHHHGHGHHHHHGHHHHHHHGHHHHHHHGGGGGHHGHHHGHHHHGGGGGGGGHHHFHHHHHHGGGFCGGHHHFGGGHGGGGGGGGGGFFFFFBFBBBBB
@M02197:105:000000000-AN6RF:1:1104:10111:14769 1:N:0:1
TGTAGTATAGGCTCCTCCGCTTATTGATATGCTTAAGTTCAGCGGGTAGTCCTACCTGATTTGAGGTCAAATTGTCAGAAGCTGTCTCAAAAGAGACCCTTTAGAAGCTGAACCCCATTTATAAAGCTGCTCTTCACAAATGGCGTAGATAATTATCACACCAAAGCAAGGCAACAAAGGTCCCGCTAATGCATTTCAGGAGAGCCGACTTCTGAGAAGCCCGCATACTCCCACATCCAAGCCTGATCAACAGAAAAAGCTGAAAAGGTTGAGAATTTCATGACACTCAAACAGGCATGCTCCTCGGAATACCAAGGAGCGCAAGGTGCGTTCAAAGATTCGAT
+
CCCCBFFFFFFFGGGGGGGGGGGHHHHHHHHGHHHHHGHHHHHGGGGGGHHHHHHHHHHHHHHHGHHHHHHHHHHHGHHHHHHHHHHHHHHHHGHHHGHHHHHHHHHHHHHHHGGGGHHHHHHHHHHHHHHHHHHHHHHHHHHHGGGHHHHGHHHHHHHHHGHHHHHHHHHHHHHHHHHHGHHHGGGHHHHHHHHHHHHGHGHGHHGHHHGHHHHHHGGGGGGGHGGGHGHGGGBFFGHHGHGHGHHGHHGHHHHHGHHHGHHHHHGHGHHHHGDBHHHGHHHGFFHHGHFHGCFHHFHGCCGGHHHHHHGGGHHEGGGEFFGGCGGGGGGGFFFFAFFABBBB
@M02197:105:000000000-AN6RF:1:1104:27176:14765 1:N:0:1
TGTAGTATAGGCTCCTCCGCTTATTGATATGCTTAAGTTCAGCGGGTAGTCCTACCTGATTTGAGGTCAAATTGTCAGAAGCTGTCTCAAAAGAGACCCTTTAGAAGCTGAACCCCATTTATAAAGCTGCTCTTCACAAATGGCGTAGATAATTATCACACCAAAGCAAGGCAACAAAGGTCCCGCTAATGCATTTCAGGAGAGCCGACTTCTGAGAAGCCCGCATACTCCCACATCCAAGCCTGATCAACAGAAAAAGCTGAAAAGGTTGAGAATTTCATGACACTCAAACAGGCATGCTCCTCGGAATACCAAGGAGCGCAAGGTGCGTTCAAAGATTCGATGATTCAC
+
BBBBBFFFFFFBGGGCFGGGGGGGHHHHHHHHHHHHHHHHHGHGGCGGGHHHHHHHHHHEHHEHGHHHHHHHHHHHHGHGHHHHHGHHHHHHHGHHHGHHHHHGEHHHHHHHHHGGGHHHHHHHHGGHHHHHHGHHHHHHFHGHGGGGGHHHHHHHHHHHHHHHHHGHHGGHHHHHHHHHHGHHHHHHGHHHHHHHHHHHHGHGGHHFHHFHGGHHHGGGGGHHHHGGHGHGGHHHGGGHHHHHHHHHHHHHHGHHHHHEHGHHHHHHHHHHHHGFHFGHHHHHGFGGFFHHHHGHHHHGGFGGHHHGGHHHGHFDGGGGHHHHGGGGHGGGGGGGGGGFFFFFFFB@CBB
@M02197:105:000000000-AN6RF:1:1104:17560:14941 1:N:0:1
TGTAGTATAGGCTCCTCCGCTTATTGATATGCTTAAGTTCAGCGGGTAGTCCTACCTGATTTGAGGTCAAATTGTCAGAAGCTGTCTCAAAAGAGACCCTTTAGAAGCTGAACCCCATTTATAAAGCTGCTCTTCACAAATGGCGTAGATAATTATCACACCAAAGCAAGGCAACAAAGGTCCCGCTAATGCATTTCAGGAGAGCCGACTTCTGAGAAGCCCGCATACTCCCACATCCAAGCCTGATCAACAGAAAAAGCTGAAAAGGTTGAGAATTTCATGACACTCAAACAGGCATGCTCCTCGGAATACCAAGGAGCGCAAGGTGCGTTCAAAGATTCGATGACTCAC
+
CCCCCFFFFFFFGGGGGGGGGGGHHHHHHHHHHHHHHHHHGGHGGGEFGHHHHHHHHHHHHHHHGHHHHHHHHHHHHHHHHHHHHHHHHHHHHGHHHGHGHGHGHHHHHHHHHHGGGHHHHHHHHGHHHHHGHHHHHHHHHHHHGGGGGHHHHHHHHHHHHHHHHHHHHHHHHHHHHHGHHHHHHGHGHHHHHHHHHHHHHGHGHHGHGGHHHHHHHGGGGGHHHHGGHGHGHHHGGGHHHHHHHHHHHHHHGHHHHHHHHGHHHHHHHHHHHHHFHHHGHHHHHGHHHHFFFHFGGHHGGCGGHHHFFHGHFGHGGGGGHHHGFGGGHGGGGGGGGGGCFFFFBFBABBB
@M02197:105:000000000-AN6RF:1:1104:10191:14998 1:N:0:1
TGTAGTATAGGCTCCTCCGCTTATTGATATGCTTAAGTTCAGCGGGTAGTCCTACCTGATTTGAGGTCAAATTGTCAGAAGCTGTCTCAAAAGAGACCCTTTAGAAGCTGAACCCCATTTATAAAGCTGCTCTTCACAAATGGCGTAGATAATTATCACACCAAAGCAAGGCAACAAAGGTCCCGCTAATGCATTTCAGGAGAGCCGACTTCTGAGAAGCCCGCATACTCCCACATCCAAGCCTGATCAACAGAAAAAGCTGAAAAGGTTGAGAATTTCATGACACTCAAACAGGCATGCTCCTCGGAATACCAAGGAGCGCAAGGTGCGTTCAAAGATTCGATGACTCAC
+
BBBABFFFFFFFCFGGGGGFFFGHHHHCHFHHFGHHHGGGHHHGGGEGGGHHHHHHHHHGHHFFGHGHFFHHHHHGHHHHC3GFHHHHHHHHHGHHHGHHGHHHHGHHHGHHHHGGGHHHGGHHHGHHHHHHHHHHHHHHHHEHGFGGGHHHHHHHFHHGHGHHHHHHGHHHHHHHHHHHCGGHHHHHHHHHHHHHHHHHHGHGGHHGHGGHHHHHHGFEFGHHHFFFGGFHHHHHGGFHFHHFGHGHHHHGHHHHHHHHHFHHFHGBHHHFHHHHHGFGFFGGDGGHHHHHHHEFGHHGGGGGGHBHFA3HGHHFGCGGHHHHGGGGHGGGGGGFGGFFFFFFFFBBAAB
@M02197:105:000000000-AN6RF:1:1104:10237:15138 1:N:0:1
TGTAGTATAGGCCCTCCGCTTATTGATATGCTTAAGTTCAGCGGGTATCCCTACCTGATCCGAGGTCAACCTTGAAAAAATTGGGGGTTGACGGCTGGACTATCACACACACCATGCGAAAAGATAATCTTACTACGCCTGGGGATATGAGATCATCCGCCTTTGAATTTCAGAAGGGAGAATGCAAGCAAACTCATCTTCCAAGACCAAGCAAATCTGCTTGAGAGGTATTTAATGACGCTCGAACAGGCATGCCTCCCGGAATACCAGGAGGCGCAATGTGCGTTCAAAGATTCGATGATTCAC
+
BBCCCFFFFFFFFGGGGGGGGGHHHHHHHHHHHHHHHHHHGHGGGEGHHHHHHHHHHHGHHHGEGGHHGHHHHGHHHHHGHHHHGGGGGGHHGGGGGGHHHHHHHHHHGGGGGHFHGGHHGHHHHHHHHHHHHHHHHGGHHHHHHHHHHHHHHHHHHHHHHHHHHHHHHHHHHHHHHHGHHHHGHHHHHHHHHHHHGHHHHGHHGHGHHHHHGHHHHHHHHHHHHHHHHGHHHHHGGGEGHHGHGEGHHGGHGGGGGGGHHHHHGHGHHHGGGEFHHFFEEEGHGGGGGGGGGFFFFFFFFBCCCC
@M02197:105:000000000-AN6RF:1:1104:18169:15333 1:N:0:1
TGTAGTATAGGCTCCTCCGCTTATTGATATGCTTAAGTTCAGCGGGTAGTCCTACCTGATTTGAGGTCAAATTGTCAGAAGCTGTCTCAAAAGAGACCCTTTAGAAGCTGAACCCCATTTATAAAGCTGCTCTTCACAAATGGCGTAGATAATTATCACACCAAAGCAAGGCAACAAAGGTCCCGCTAATGCATTTCAGGAGAGCCGACTTCTGAGAAGCCCGCATACTCCCACATCCAAGCCTGATCAACAGAAAAAGCTGAAAAGGTTGAGAATTTCATGACACTCAAACAGGCATGCTCCTCGGAATACCAAGGAGCGCAAGGTGCGTTCAAAGATTCGATGACTCAC
+
CDCDDFFFFFFFGGGGGGGGGGGGHHHHHHHHHHHHHHHHHHHGGGGGGHHHHHHHHHHHHHHHGHHHHHHHHHHHHHHHHHHHHHHHHHHHHGHHHGHHHHHHHHHHHHHHHHGGGHHHHHHHHHHHHHHHHHHHHHHHHHHHGGGGGHHHHHHHHHHHHHHHHHHHHHHHHHHHHHHHGHHHHHHHHHHHHHHHHHHHHGHGHHHHGHGHHHHHHGGGGGHHHHGGHGHHHHHHGGHHHHGHHHHGHHHHHHHHHHHHHHHHHHHFHHHHHHHHHHHHHHHHHGHHHHHHHHHHHHGGGGGGHHHHHHHHHHHGGGGGHHHHGGGGHGGGGGGGGGGFFFFFFFCCBAC
@M02197:105:000000000-AN6RF:1:1104:13746:15251 1:N:0:1
TGTAGTATAGGCTCCTCCGCTTATTGATATGCTTAAGTTCAGCGGGTAGTCCTACCTGATTTGAGGTCAAATTGTCAGAAGCTGTCTCAAAAGAGACCCTTTAGAAGCTGAACCCCATTTATAAAGCTGCTCTTCACAAATGGCGTAGATAATTATCACACCAAAGCAAGGCAACAAAGGTCCCGCTAATGCATTTCAGGAGAGCCGACTTCTGAGAAGCCCGCATACTCCCACATCCAAGCCTGATCAACAGAAAAAGCTGAAAAGGTTGAGAATTTCATGACACTCAAACAGGCATGCTCCTCGGAATACCAAGGAGCGCAAGGTGCGTTCAAAGATTCGATGATTCAC
+
AAAABFFFFFFFFGFGGGFGGGFHHHFBGHFHHGFFFGFHHHHGGGEFFGHHGHHHHHHHHFHFGHHHHHHHHHHHGHHHHHFHHHGHHHHHHGFHHGHHHHHGHFFHHHHGHHGGGHGHHHHHHHHHHGHHGHHHGHGGGGGGGFGGFHHHGGHGHHHHHHHHHGGHHHGHHHHHHHGGDGHHHHHHHHGHHHHHHHHHHGHGHHHGHFFHHHHHHGGGGGHGHGGGHGGGFGHGDCHGHHG4HHGGHHFEHHHGGHHHGHHHFHHFGHHFEHFHFHHHGHG3FGEHHHHHHGHGFEHGECGDHFHFFEBBHHCFGGGGGHGBGGGGHGGGGGFDFGGFFFFFFFA3BBB
@M02197:105:000000000-AN6RF:1:1104:23203:15504 1:N:0:1
TGTAGTATAGGCTCCTCCGCTTATTGATATGCTTAAGTTCAGCGGGTAGTCCTACCTGATTTGAGGTCAAATTGTCAGAAGCTGTCTCAAAAGAGACCCTTTAGAAGCTGAACCCCATTTATAAAGCTGCTCTTCACAAATGGCGTAGATAATTATCACACCAAAGCAAGGCAACAAAGGTCCCGCTAATGCATTTCAGGAGAGCCGACTTCTGAGAAGCCCGCATACTCCCACATCCAAGCCTGATCAACAGAAAAAGCTGAAAAGGTTGAGAATTTCATGACACTCAAACAGGCATGCTCCTCGGAATACCAAGGAGCGCAAGGTGCGTTCAAAGATTCGATGATTCAC
+
BCAABFFFFFFFGGGGGGGGGGGHHHHHHHHHHHHHHHHHHHHGGGGGGHHHHHHHHHHHHHHHGHHHHHHHHHHHHHHHHHHHHHHHHHHHHGHHHGHHHHHHHHHHHHHHHHGGGHHHHHHHHHHHHHHHHHHHHHHHHHHHGGGGGHHHHHHHHHHHHHHHHHHHHHHHHHHHHHHHHHHHHHHHHHHHHHHHHHHHHGHGHGHGHHHHHHHHHGGGGGHHHHGGHGHHGHHHGGHHGHGHHHHHHHHHHHHHHHHHHHHHHHHHHHHHHHHHFHHHHHHHHGHGHHHHHHHHHHHGGGGGEHHHHHHHHHHGGGGGHHHHGGGGGGGGGGGGGGGFFFFFFFCBCCC
@M02197:105:000000000-AN6RF:1:1104:27502:15878 1:N:0:1
TGTAGTATAGGCTCCTCCGCTTATTGATATGCTTAAGTTCAGCGGGTAGTCCTACCTGATTTGAGGTCAAATTGTCAGAAGCTGTCTCAAGAGAGACCCTTTAGAAGCTGAACCCCATTTATAAAGCTGCTCTTCACAAATGGCGTAGATAATTATCACACCAAAGCAAGGCAACAAAGGTCCCGCTAATGCATTTCAGGAGAGCCGACTTCTGAGAAGCCCGCATACTCCCACATCCAAGCCTGATCAACAGAAAAAGCTGAAAAGGTTGAGAATTTCATGACACTCAAACAGGCATGCTCCTCGGAATACCAAGGAGCGCAAGGTGCGTTCAAAGATTCGATGATTCAC
+
BBBBBFFFFFBFGGGGGCEFEGGHHHFHFGHHHHHGBGHGGFHGGGEEEHHHHGHGHHHHHHHHGHHGFHHHHBHHHH5GBHHHHHHHFHHHHHGGHGHHHHHGHGGHHGFFHHGGGHHHHHHHHGHHHGGHHHHHHHHHHHHEGFGGGHGHHGHHHHFHFHHHHHHHHHHHHHHHHHGCGGFHHGGGGHHHHHHHGGHHHGHGHHHHGGGGHHHHHGGGGGGGGFGGHGGHGHFHGCHHHHHGHHHHHGHHHHHGHHHHHHHHHHHFHHHHHGF5HGHHHHHGFAHHHHHGGFFHHFHGGE?DHHFHGDGFCHE2GEE?HFHHGGGGFGGGFGGGEAGC4FFFFFABBAB
@M02197:105:000000000-AN6RF:1:1104:13166:16099 1:N:0:1
TGTAGTATAGGCTCCTCCGCTTATTGATATGCTTAAGTTCAGCGGGTAGTCCTACCTGATTTGAGGTCAAATTGTCAGAACCTGTCTCAAAAGAGACCCTTTAGAAGCTGAACCCCATTTATAAAGCTGCTCTTCACAAATGGCGTAGATAATTATCACACCAAAGCAAGGCAACAAAGGTCCCGCTAATGCATTTCAGGAGAGCCGACTTCTGAGAAGCCCGCATACTCCCACATCCAAGCCTGATCAACAGAAAAAGCTGAAAAGGTTGAGAGTTTCATGACACTCAAACAGGCATGCTCCTCGGAATACCAAGGAGCGCAAGGTGCGTTCAAAGATTCGATGATTCAC
+
CCCCCFFFFFFFGGGGGGGGGGGHHHHHHHFHHHHGHHHHHGHGGGGGGHHHHHHHHHHHGHHGGHHHGHHHHGHHHHHHHHHHHHHHHHHHFEGHHGHHHHHHHHHHHHHHGHGGGHHGHHHHHGGHHHHHGHHGHHHGHGGHGGGGGHHHHHHHGHHGHHHHHHHHHGGHHHHHHHHHHHHHHHHHHHHHHHHHHHHHHGHGGHGGGHHHHHGHHGFGGGHHGGGGHGHGHHHGGGHHHGHHHGHGHGHHFHGHHHHHFHHHHHHHHHHHHHGGHGHHHHHHHGGHHHHHHHEHFHEEGGGGHHFHHGHGHHHGGGCGHHHHGECGHGGGGGGGGGGFFFFFFFCCCBB
@M02197:105:000000000-AN6RF:1:1104:1807:16158 1:N:0:1
TGTAGTATAGGCTCCTCCGCTTAATTGATATGCTTAAGTTCAGCGGGTATCCCTACCTGATCCGAGGTCAACCTTGAAAAATAGGGGGTTTGATGGCAGGACAATTGCACACACTCCGAGCGACAAGATAAACTTACTACGCCACGGAATATGCTATGATCCGCCTTTCAATTTCAGAAGGGAGAATGCTGGCATACTCTTCTTCCACAACCAAGCAAATATGCTTGAGAGGTATTTTATGACGCTCGAACAGGCATGCCTCCCGGAATGCCAGGAGGCGCAATGTGCGTTCAAAGATTCGATGATTCAC
+
BBBBAFFFFFFFGGGGGFGGGAFBFHH5GHGHHHGGGHFFFEG5EECAEGHHHFHHHHH3BDFHGGGGHHHGHHHHFGFFFHFHHHGGFEFFGHHFHHGGGHGHHHHGHHHHGGHHHGCEGHHGHGHEHFHHHHHHHHHHGGGGGGGFHHHGGHHGHHHHHGHFHHGHHHHHHHHHHHHHHHHFHGHGHGGFGGGGGGHGHGGGGEGGGHGHHFFEFHHGHFFFHHHHHHHHGFHHHHGGGGGGHHGFFFFHHHHFGGFEEFGHHHDBHHHFGAEAF?FGHHHGGGGHGGGGGGGEFGFBFBFFFAAAAA
@M02197:105:000000000-AN6RF:1:1104:29100:16310 1:N:0:1
TGTAGTATAGGCTCCTCCGCTTATTGATATGCTTAAGTTCAGCGGGTAGTCCTACCTGATTTGAGGTCAAATTGTCAGAAGCTGTCTCAAAAGAGACCCTTTAGAAGCTGAACCCCATTTATAAAGCTGCTCTTCACAAATGGCGTAGATAATTATCACACCAAAGCAAGGCAACAAAGGTCCCGCTAATGCATTTCAGGAGAGCCGACTTCTGAGAAGCCCGCATACTCCCACATCCAAGCCTGATCAACAGAAAAAGCTGAAAAGGTTGAGAATTTCATGACACTCAAACAGGCATGCTCCTCGGAATACCAAGGAGCGCAAGGTGCGTTCAAAGATTCGATG
+
BBBBBFFFFFFFGGGGGGFGGGDHHHHHHHHGHHHGFFHFFHDAECEEGHHHHHHGHEHHHGGGF2FBGHFGFHHFHHHHHHHHHHHHFHHHHGHHFAEGHHHHGHGFGHFHGHGGGHHFFHGHHHHHHHHHHHHHHHHGHHHHGGCGGHHHHHHHFHFHHGHHHGHGHFHGFFHHGHGGHHHHHGDCGGHHHHHGHHHHHGGFCHHGGCGFFHGHGGGGGGHGHGGGGGHGHHHFGGHHGHGHHHHHHHHGFHHHHGHGHHHHFFCCFG5HFGGHHHHHHGGDECHFHHHG5AGFGFGGGCFEGDHHGBFHGHHGGGGGGHGGAGEEFGGGGFFFAFBFAAABA
@M02197:105:000000000-AN6RF:1:1104:11240:16422 1:N:0:1
TGTAGTATAGGCTCCTCCGCTTATTGATATGCTTAAGTTCAGCGGGTATCCCTACCTGATCCGAGGTCAACCTTGAAAAAATTGGGGGTTGACGGCTGGACTATCACACACACCATGCGAAAAGATAATCTTACTACGCCTGGGGATATGAGATCATCCGCCTTTGAATTTCAGAAGGGAGAATGCAAGCAAACTCATCTTCCAAGACCAAGCAAATCTGCTTGAGAGGTATTTAATGACGCTCGAACAGGCATGCCTCCCGGAATACCAGGAGGCGCAATGTGCGTTCAAAGATTCGATGATTCAC
+
CCBCCFFFFFFFFGGGGGGGGGGHHHHHHHHHHHHHHHHHHHHGGGGGHHHHHHHHHHHHHHHGGGGHHHFHHHHHHHHHGHHHHHGGGGGGHGGGGGGHHHHHHHHHHGGGHGHHHHHHHGHHHHHHHHHHHHHHHHGGHHHHHHHHHHHHHHGHHHHHHHHHHHHHHHHHHHHHHHHHHGHHHHHHHHGHHGHHHHHHHHHHHHHGHHHHHHHHHHHHHHHHHHHHHHHHHHHHGGGGGHGGHHHHHHHHHGGGGGGGGHGHHHHHHHHGGGGGHHHHGGGGHGGFGGGGGGGBFFFFFFBBBAB
@M02197:105:000000000-AN6RF:1:1104:13691:16488 1:N:0:1
TGTAGTATAGGCTCCTCCGCTTATTGATATGCTTAAGTTCAGCGGGTAGTCCTACCTGATTTGAGGTCAAATTGTCAGAAGCTGTCTCAAAAGAGACCCTTTAGAAGCTGAACCCCATTTATAAAGCTGCTCTTCACAAATGGCGTAGATAATTATCACACCAAAGCAAGGCAACAAAGGTCCCGCTAATGCATTTCAGGAGAGCCGACTTCTGAGAAGCCCGCATACTCCCACATCCAAGCCTGATCAACAGAAAAAGCTGAAAAGGTTGAGAATTTCATGACACTCAAACAGGCATGCTCCTCGGAATACCAAGGAGCGCAAGGTGCGTTCAAAGATTCGATGACTCA
+
ABAABFFFFDDFGGGGGGGGGGGHHHHHHHHGHHHHHHHHHHHGGGGGGHHHHHHHHHHHHHHHGHHHHHHHHHHHHHGHGHHHHHHHHHHHEGHHHGHHHHHHHHHHHHHHHHGGGHHHHHHHHHHHHHHHHGHGHHHHHHHHGGGGGGHHHHHHHHHHHHHHHHHHGGHHHHGHHHHHGGHHGGHHHHHHHHHHHHHHHGHGHHHGGGHHHHHHHGGGGGHGHHGGHGHGGHGHGGHHHGHHHHHGHHHHHHHHHHHHFHHHGHHHHHHHHHHHHGHHHFHHFGGHHHHHHHHHHHHGGGGGHGHHHGGHHHHGGEE2FFHHGGGGGGGCGGGGGGFFFFFFFABABB
@M02197:105:000000000-AN6RF:1:1104:20810:16830 1:N:0:1
TGTAGTATAGGCTCCTCCGCTTATTGATATGCTTAAGTTCAGCGGGTAGTCCTACCTGATTTGAGGTCAAATTGTCAGAAGCTGTCTCAAAAGAGACCCTTTAGAAGCTGAACCCCATTTATAAAGCTGCTCTTCACAAATGGCGTAGATAATTATCACACCAAAGCAAGGCAACAAAGGTCCCGCTAATGCATTTCAGGAGAGCCGACTTCTGAGAAGCCCGCATACTCCCACATCCAAGCCTGATCAACAGAAAAAGCTGAAAAGGTTGAGAATTTCATGACACTCAAACAGGCATGCTCCTCGGAATACCAAGGAGCGCAAGGTGCGTTCAAAGATTCGATGATTCAC
+
BBBBBFFFFFFFGGGGGGGGGGGHHHGHGHHHHHHGHGHHHHHGGGGGFHHHHHHHHHHHHHHHGGHHHHHHHHHHHHHHHHHHHHGHHHHHFGHHHGHHHHHHHHHHHHHHHHGGGHHGHHHHHEHHHHHHHHHHHHHHHHGHGGGGGHHHHHHHGHHHHGHHGHHHHHHHHHHHHHGHHHHHGGHHGHHHHHHHHHHHHGHGHHGGHGHHHHHHHGGGGGHGHGGGHGGGGHGFGGHHHGHHGHGFGGGHHHHHHGHHHGHHHHHHHHHHHGHFFHHGFHGF5GHFGGFFHHHGHGGFGE?GHFGHCHHHHHHGGGGGHHGCGGGEAGGFGFFBGGGFFFFFFFAAA>A
@M02197:105:000000000-AN6RF:1:1104:24836:16968 1:N:0:1
TGTAGTATAGGCTCCTCCGCTTATTGATATGCTTAAGTTCAGCGGGTATCCCTACCTGATCCGAGGTCAACCTTAAAAAAATTAGGGGTTGCTGGCAAGTAGACCTACCGGACTCAATCGCGAGGAGTATTACTACGCGTAGAGCCGACAGGCACCGCCACTGATTTTAGGGGCCGCGAAACCGCGAACCCCAATACCAAGCGAGAGCTTGAGTGGTTATAATGACGCTCGAACAGGCATGCCCCCCGGAATACCAGAGGGCGCAATGTGCGTTCAAAGATTCGATGATTCAC
+
ACABAFFFFFFFGGGGGGGGGGGHHGHHHHGHHGHHGHHHFHHGFGGGHHGHHHGHHH9HHHHG;F;::HHHH0FHHHHGG<H<HHGGE;;:GF<GG:G.H<<HH<<HHGG/G9:<:H:9/999GG'GH<<HH.<HG/;+:C9FHH.GG;FGGFGACCGGGGGG9GGGGBFFGG@CDFFCFFFFFFFFFFFFFFFFFFFFFFHFHHDEFFFFFGGHGEGGFFGFFFDFFDFFHHGCGF<CGCCGGGGEDA21FHFBFAA0?0ED3FE0ACCGCGGAAFE1BF1B3133>1>11
@M02197:105:000000000-AN6RF:1:1104:21532:16984 1:N:0:1
TGTAGTATAGGCTCCTCCGCTTATTGATATGCTTAAGTTCAGCGGGTAGTCCTACCTGATTTGAGGTCAAATTGTCAGAAGCTGTCTCAAAAGAGACCCTTTAGAAGCTGAACCCCATTTATAAAGCTGCTCTTCACAAATGGCGTAGATAATTATCACACCAAAGCAAGGCAACAAAGGTCCCGCTAATGCATTTCAGGAGAGCCGACTTCTGAGAAGCCCGCATACTCCCACATCCAAGCCTGATCAACAGAAAAAGCTGAAAAGGTTGAGAATTTCATGACACTCAAACAGGCATGCTCCTCGGAATACCAAGGAGCGCAAGGTTCGTTCAAAGATTCGATGATTCAC
+
CCBBAFFFFDFFGGGGGGGGGGGHHHFHHHHHHHHGHHHHHHHGGGGGGHHHHHHHGHGHHHHHGHHHHHHHHHHHHHHHHHHGHGHHHGHHHGGHHGHHHHHHHHHHHHHHHHGGGHHHHHHHHHHGHHHHHHHHHHHHHHHHGGGGGHHHHHHHHHHHHHHHHHHHHHHHHHHHHHHHHGGHHHHGHHHHHHHHHHHHHGHGGHHHGHHGHHHHHGGGGGGHGHGGHGGHHHHHGGHHHHHGHHHHHHHHHHHHHHHGHGHHHHHGHHHHHHGGBFFHHHHFGGHHGHHHHHGHHHHGGFGGHHHHHHGHHHHGGGGCHHHHCGGGHGGGGGGGGGGFFFFFFFBBBCB
@M02197:105:000000000-AN6RF:1:1104:24518:17156 1:N:0:1
TGTAGTATAGGCTCCTCCGCTTATTGATATGCTTAAGTTCAGCGGGTAGTCCTACCTGATTTGAGGTCAAATTGTCAGAAGCTGTCTCAAAAGAGACCCTTTAGAAGCTGAACCCCATTTATAAAGCTGCTCTTCACAAATGGCGTAGATAATTATCACACCAAAGCAAGGCAACAAAGGTCCCGCTAATGCATTTCAGGAGAGCCGACTTCTGAGAAGCCCGCATACTCCCACATCCAAGCCTGATCAACAGAAAAAGCTGAAAAGGTTGAGAATTTCATGACACTCAAACAGGCATGCTCCTCGGAATACCAAGGAGCGCAAGGTGCGTTCAAAGATTCGATGACTCAC
+
BCBCCFFFFFFFGGGGGGGGGGGHHHHHHHHHHHHHGHHHHHHGGGEGGHHHHHHHHGGHHHHHGHHHHHHHHHGHHHHHHHHHHHHHHHHHHGHHHGHHHHHHHHHHHHHHHHGGGHHHHHHHHHHHHGHHGHHHHHHHHHHHGGGGGHHHHHHHHHHHHGHHHHHHHHHHHHHHHHHHGHHHHGGHHHHHHHHHHHHHHGHGGHHHHGGHHHHHHGGGGGGHHHGGHGHGHGHFGGHEHHGHHHHHHHHHGHHHHHHHHHHHHHHHHHHHHGGBDGHHFHHHGGHHHHGFHHHEHHHGGGGFHHHHHHGHHHHGGGGGHHHGGGGGHGGGGGGGGGGFFFFFFFCBBBC
@M02197:105:000000000-AN6RF:1:1104:9813:17184 1:N:0:1
TGTAGTATAGGCTCCTCCGCTTATTGATATGCTTAAGTTCAGCGGGTAGTCCTACCTGATTTGAGGTCAAATTGTCAGAAGCTGTCTCAAAAGAGACCCTTTAGAAGCTGAACCCCATTTATAAAGCTGCTCTTCACAAATGGCGTAGATAATTATCACACCAAAGCAAGGCAACAAAGGTCCCGCTAATGCATTTCAGGAGAGCCGACTTCTGAGAAGCCCGCATACTCCCACATCCAAGCCTGATCAACAGAAAAAGCTGAAAAGGTTGAGAATTTCATGACACTCAAACAGGCATGCTCCTCGGAATACCAAGGAGCGCAAGGTGCGTTCAAAGATTCGATGATTCAC
+
CCBCCFFFFFFFGGGCGGGGGGGHHHHHHHHHHHHHHHHHHGHGGGGGGHHHHHHHHHHHHHHHGHHHHHHHHHHHHHHHHHHHHHHHHHHHGGHHHGHHHHHHHHHHHHHHHHGGFHHHHHHHHGHHHGHHHHHHHHHFHHHHGGGGGHHHHGHHHHGHHHHHHHHHHHHHHHHHHHHHHHHHGHHHHHHHHHHHHHHHHGGGHHHGHGHHHHHHHGGGGGHHHHGGHGHHHHHHGGHHHGHHHHHHHHHHHHHHHHHHHHHHHHHHHHHHHHHFHGGHHHHFHGHHGHHGHHFHHHHGGGGGHHHHHHHHHHHGGGGGHHHHGGGGHGGFGGGFFGGFFFFFFFBBBAB
@M02197:105:000000000-AN6RF:1:1104:3207:17412 1:N:0:1
TGTAGTATAGGCTCCTCCGCTTATTGATATGCTTAAGTTCAGCGGGTAGTCCTACCTGATTTGAGGTCAAATTGTCAGAAGCTGTCTCAAAAGAGACCCTTTAGAAGCTGAACCCCATTTATAAAGCTGCTCTTCACAAATGGCGTAGATAATTATCACACCAAAGCAAGGCAACAAAGGTCCCGCTAATGCATTTCAGGAGAGCCGACTTCTGAGAAGCCCGCATACTCCTACATCCAAGCCTGATCAACAGAAAAAGCTGAAAAGGTTGAGAATTTCATGACACTCAAACAGGCATGCTCCTCGGAATACCAAGGAGCGCAAGGTGCGTTCAAAGATTCGATGACTCAC
+
BBBBBDFFFFFFGGGGGFGGGGGHHHHHHGHHHHHGHHHHGHHGGGEGGHGHHHHHHHHHHHHHGHHHHHHHHHHHHHHHFHHHHHHHHHHHHGHHHGHHHHHHHHHHHHGHFHGGGHHHHHHHHHDFHHHH9HHHHHHHHFHHGFGGGHHHHHHHEHHHHGHHHHHHHHGHHHHHHHHHHHHHGGGGGHHHHHHHHHHHHGHGHHHGGGGGGGGGHGGGGGGHHHGHHGG4FGGHGGHGEGFGFFHHGGFGHHEHGFHFHHHGHHHFGBFFFGHGFGFGFFFE5GHGGHGHFHEHHEEGGGFGHHHHHFBHFHHGGCGEFBHHGGGFHGFGBGGBFBGFFFFFFFAA>AA
@M02197:105:000000000-AN6RF:1:1104:24974:17356 1:N:0:1
TGTAGTATAGGCTCCTCCGCTTATTGATATGCTTACTTCCTCTAAATGACCAAGATCCTCCGCTTATTGATATGCTTAAGTTCAGCGGGTATCCCTACCTGATCCGAGGTCAACCTTAAAAAAATTAGGGGTTGCTGGCAAGTAGACCTACCGGGCTCAATCGCGAGGAGTATTACTACGCGTAGAGCCGACAGGCACCGCCACTGATTTTAGGGGCCGCGAAACCGCGAACCCCAATACCAAGCGAGAGCTTGAGTGGTTATAATGACGCTCGAACAGGCATGCCCCCCGGAATACCAGAGGGCGCAATGTGCGTTCAAAGATTCGATGATTCAC
+
CCCCBFFFFFFFGGGGGGGGGGGHHHHHHHHHHHHHHHHHHHHHHHHHHHHHHHHHHHHIHGGGGGHHHHHHHHHHHHHHHHHHHHGGGGGHHHHHHHHHHH0HHHGG-GHHHHH<#HHHHHG:H<<HHHGGGGH9HG8HH-<<<<HH;HHHGCGG89H:H:G8G88G88HHHHHH<<HG9G/:GGGGGGGGGG:GGGFFFFFFFFFFFFFFFFFFFFGFGGGFGGGGGFFGHHGHHHGGGHGGGGHHHHFHHHHGHHHHHGHHHGGGGGHHGGHHHHHGHHGGGGGGGHHGHHHFHHHHGGGGGHHHGGGGGHGGGGGGGGGGFFFFFFFCCBBB
@M02197:105:000000000-AN6RF:1:1104:6154:17460 1:N:0:1
TGTAGTATAGGCTCCTCCGCTTATTGATATGCTTAAGTTCAGCGGGTAGTCCTACCTGATTTGAGGTCAAATTGTCAGAAGCTGTCTCAAAAGAGACCCTTTAGAAGCTGAACCCCATTTATAAAGCTGCTCTTCACAAATGGCGTAGATAATTATCACACCAAAGCAAGGCAACAAAGGTCCCGCTAATGCATTTCAGGAGAGCCGACTTCTGAGAAGCCCGCATACTCCCACATCCAAGCCTGATCAACAGAAAAAGCTGAAAAGGTTGAGAATTTCATGACACTCAAACAGGCATGCTCCTCGGAATACCAAGGAGCGCAAGGTGCGTTCAAAGATTCGATGACTCAC
+
BCBCCFFFFFFFGGGGGGGGGGGHHGHHHHHHHHHHHHHHHHGGGGEGGHHHHHHHHHHHHHHGGFHHHHHHHHHGHHHHHGHHHHHHHHHHHGHGGGHHHHHHHHGHHHHHHGGGGHHHHHHGHHHFHHHHHHHHHHHHHHHHGGGGGHHHHHHHHHHHHHHHHHHHHHHHHHHHHHHGHGGHGHGGHHHHHHHHHHHHHGHGHHHHHHHHHHHHHGGGGGHHHGGGGFHHHHHHGGHHHHHHGGGHHHHGHHHHHHGGHHHHHHHGHHHHHHGEHGHGHHHFDGHHHHFHHHHHHGHGGGGGHHHHHHHHHHG2GGGGHHFHGGGGHCGFGGGFFGGFFBFFFFCBBBC
@M02197:105:000000000-AN6RF:1:1104:25901:17538 1:N:0:1
TGTAGTATAGGCTCCTCCGCTTATTGATATGCTTACTTCCTCTAAATGACCAAGATCCTCCGCTTATTGATATGCTTACTTCCTCTAAATGACCAAGCAAAGATTCGATGATTCAC
+
HHHFGFFFHGGGGGGGGGGHGHGHHHHHHGHHHHHHHHHHGHHHHHHHHHHHHHHHHIIHHHGHHHHHGHHHHHHHHHHHHHHHHHHHHHHHHGHHHGHGHHHHHHGHHHGHHHHH
@M02197:105:000000000-AN6RF:1:1104:28172:17672 1:N:0:1
TGTAGTATAGGCTCCTCCGCTTATTGATATGCTTAAGTTCAGCGGGTATCCCTACCTGATCCGAGGTCAACCTTGAAAAATAGGGGGTTTGATGGCAGGACAATTGCACACACTCCGAGCGACAAGATAAACTTACTACGCCACGGAATATGCTATGATCCGCCTTTCAATTTCAGAAGGGAGAATGCTGGCATACTCTTCTTCCACAACCAAGCAAATATGCTTGAGAGGTATTTTATGACGCTCGAACAGGCATGCCTCCCGGAATGCCAGGAGGCGCAATGTGCGTTCAAAGATTCGATGACTCAC
+
ABABBBFDDFFBFCFFGGFGEFGHGHHFGHHFHHHHGFFHHHFEECEEHHHHHHAFBGFHBDF1EGEHHHFCGGHGFGFGFFHFHGGFGGGGHHGHHGGGHGHFHHHHHHHGGGHHGGHGHHHHGHHHHHHHHHHGHHHGGGGHHHHHGHHHHHHHGHHHHHHGHGHHHHHHHHHHHHHHHHHHHHGHGHHGGHHHHGHFGGHGGGGGHGHGHHHHHHFGFFHGHHHHHFHHHFHFHHGGGCGHHEDEFHHHHHHGGGGGCGHHHHGHHHFHHGGGE?FHHHGGE?FGGGGGGGGGFFFFFBFFBBA>A
@M02197:105:000000000-AN6RF:1:1104:21533:17702 1:N:0:1
TGTAGTATAGGCTCCTCCGCTTATTGATATGCTTAAGTTCAGCGGGTATCCCTACCTGATCCGAGGTCAACCTTGAAAAATAGGGGGTTTGATGGCAGGACAATTGCACACACTCCGAGCGACAAGATAAACTTACTACGCCACGGAATATGCTATGATCCGCCTTTCAATTTCAGAAGGGAGAATGCTGGCATACTCTTCTTCCACAACCAAGCAAATATGCTTGAGAGGTATTTTATGACGCTCGAACAGGCATGCCTCCCGGAATGCCAGGAGGCGCAATGTGCGTTCAAAGATTCGATGATTCAC
+
CDCCCFFFFFFFGGGGGGGGGGGHHHHHHHHHHHHHHHHHHHHGGGGGHHGHHHHGHHHHHHHGGGGHHHHHHHHHHHHHHHHHHGGGGGGHHHHHHGGGHHHHHHH;HHHGGHHHCGGGGGGGGGHHHHHHHHHHHHHGGGGGGGGGGHHHHHHHHGHHHHGHGHHHHHFHHHHHHHHHHHHHHHGHHHHHGHHHHHHHHHHGGGGHHGHHHHHHHHFHHHHHGHHHHHHHHHHHHHGGGGGHHGHHHHHHHHHGGGGGGGHHHHHHHHFHGGGGGGHHHHGGGGHGGGGGGGGGGFFFFFFFDDCCC
@M02197:105:000000000-AN6RF:1:1104:29221:17787 1:N:0:1
TGTAGTATAGGCTCCTCCGCGTGTTGAGATGCTTAAGTTGGGGGTGGGTGCGGACCTGATCCGAGGGGATGGTTGAAAAAAATGGAGGTCAACGGCAGGGCAATCACACACACCAAGCGAAAAGATAAACTTACTACACCTGGGGATATGAGATCATCCGCCTTTGAATTTCAGAAGGGAGAATGCAAGCATACTCATCTTCCACGACCAAGCAAATTTGCTTGAGAGGTATTTAATGACGCTCGAACAGGCCTCCCTACAGGAATACCAGGAGGCGCACTCAGCGGGCAAACATTCGAGGATTCAC
+
>>>AADFFFFFFGGGGGGGCAA2AB2ABAD33BDADDDB5322200A0A11000//B23B4BB?//>/?>//BB?BGGGGGF,GF8$BAG9DAFEFF%GG,8;G;;<FE=E+G)6(DDEFHG=:GHHFG9F7FGGD;<EDFFGFF-;.GHHEHHGGC?CAHHFFFHHGHHGFFFBF%F55%(FFFFFFFFF4F$FGHGHFGFGFFGHGHHHFHHHHHFFGHGGGGFHGGGHHFHHHGDEE1GAB5BBA3A1AAA13BA555HBGHFHGFF2DEB2ABBBB222CEFFGFFBB4AA>A4FCBBBBBBB
@M02197:105:000000000-AN6RF:1:1104:26475:17849 1:N:0:1
TGTAGTATAGGCTCCTCCGCTTATTGATATGCTTACTTCCTCTAAATGACCAAGATCCTCCGCTTATTGATATGCTTAAGTTCAGCGGGTAGTCCTACCTGATTTGAGGTCAAATTGTCAGAAGCTGTCTCAAAAGAGACCCTTTAGAAGCTGAACCCCATTTATAAAGCTGCTCTTCACAAATGGCGTAGATAATTATCACACCAAAGCAAGGCAACAAAGGTCCCGCTAATGCATTTCAGGAGAGCCGACTTCTGAGAAGCCCGCATACTCCCACATCCAAGCCTGATCAACAGAAAAAGCTGAAAAGGTTGAGAATTTCATGACACTCAAACAGGCATGCTCCTCGGAATACCAAGGAGCGCAAGGTGCGTTCAAAGATTCGATGATTCAC
+
ABB?AFFFFFFFGGGGGGGGGGGHHHHHHGHHHHHGHHHHGHHHHGHGGHHHHHHFHHHHHGGGGGHHHHHGHHFHHHHHHHHHHHGGGEEGHHHHHHHHHGHHHHEGHHHHHGHHFHHGHHHGHHHHHHHGHHHHGHHGFHHGHGGGHHHHHHHHHGGGHHHHHHHHGFHHHHHHHHHHHHFHHHHGDGGGHHHHHHHHHHHHGHGHHHFHHHHHHHHHHHHGGGGFHGHGHGGF?FGHHHHGC?//DD@FHFF2HHGHGGGGEFHGFGGHGFGBHGFGGFFHFHFEHFGFGF4EHHFHEHGFBHBHHHFHHHHHHHGFHHHHGHFGEDFGFBHGGBHFEEEECGGFFHHHFBHHHHEAAGGGHHGGGGGFGCGGGGGFGBBFFFF5FABAA?
@M02197:105:000000000-AN6RF:1:1104:6734:18478 1:N:0:1
TGTAGTATAGGCTCCTCCGCTTATTGATATGCTTAAGTTCAGCGGGTATCCCTACCTGATCCGAGGTCAACCTTGAAAAAATTGGGGGTTGACGGCTGGACTATCACACACACCATGCGAAAAGATAATCTTACTACGCCTGGGGATATGAGATCATCCGCCTTTGAATTTCAGAAGGGAGAATGCAAGCAAACTCATCTTCCAAGACCAAGCAAATCTGCTTGAGAGGTATTTAATGACGCTCGAACAGGCATGCCTCCCGGAATACCAGGAGGCGCAATGTGCGTTCAAAGATTCGATGATTCAC
+
CCCCCFFFFFFFGGGGGGGGGGGHHHHHGHHHHHHHHHHHHHHGGGEGHHHHHHHHHHHHHHHGGGGHHHHHHHHHHHGHGHHHHHGGGGGHHGGGGGGHHHHHHHHHHHGHHGHHHHHHHHGHHHHHHHHHHHHHHHGGHHHHHHHHHHHHHHHHHHHHHHHGHHHHHHHHHHHHHHHHHHHHHHHHHHHHHHHHHHHHHHHGHHHGHHHHHHHHHHHHHFHHHHHHHHHHHHHHGGGGGHGGHHFHGHGGHGGGGGGGHFHHHFGHHHHGGGGGHHHHGGGGHGGGGGGGGGGFFFFFFFCCBAB
@M02197:105:000000000-AN6RF:1:1104:28061:18602 1:N:0:1
TGTAGTATAGGCTCCTCCGCTTATTGATATGCTTACTTCCTCTAAATGACCAAGATCCTCCGCTTATTGACATGCACCCCCGCCTATTGATATGCTCCTCCGCTTATTGATATGCTTAAGTTCAGCGGGTATCCCTACCTGATCCGAGGTCAACCTTGAAAAATAGGGGGTTTGATGGCAGGACAATTGCACACACTCCGAGCGACAAGATAAACTTACTACGCCACGGAATATGCTATGATCCGCCTTTCAATTTCAGAAGGGAGAATGCTGGCATACTCTTCTTCCACAACCAAGCAAATATGCTTGAGAGGTATTTTATGACGCTCGAACAGGCATGCCTCCCGGAATGCCAGGAGGCGCAATGTGCGTTCAAAGATTCGATGATTCAC
+
BCCCCFFFFFFFGGGGGGGGGGGHHGHGHHHHHHGHHHHHHHHHHHHHHHHHHHHHHIHHHGGGGGHHHHHGHHHHHHGGGGGGGGHHHGHFHHGHHHHHHGGGGGHEHHHHHHHHHHHHHHHGHHGGGGGHHHHHHHHHHHHHHHGGGGHGHHHHHHHHGHHGHHHHGGGGGGHGHHHHGGFHFGHHHGGGG?DGFFGGGGGHGGHFFFFFGHFFFFF:FFFCGHHFFHHFHGE:F1HGGGCCHGHFHHHGGHFFFHHHHHHHHHHGGCFFEHHFGDFGBHHHHHEEEGGFGFGHEHHHHHHFFFGEEFFFHGHHFGHHGEEE?EFEEDHGFFFHFHFDGEE?ECEFBGEGHHHHFFEE2EDBHGCE24G5BGGFGGGGFFFFFFBBBBBA
@M02197:105:000000000-AN6RF:1:1104:3699:18612 1:N:0:1
TGTAGTATAGGCTCCTCCGCTTATTGATATGCTTACTTCCTCTAAATGACCAAGATCCTCCGCTTATTGATATGCTTAAGTTCAGCGGGTATCCCTACCTGATCCGAGGTCAACCTTGAAAAAATTGGGGGTCGACGGCTGGACTATCTCACACACCATGCGAAAAGATAATCTTACTACGCCTGGGGATATGAGATCATCCGCCTTTGAATTTCAGAAGGGAGAATGCAAGCAAACTCATCTTCCAAGACCAAGCAAATCTGCTTGAGAGGTATTTAATTACGCTCGAACAGGCATGCCTCCCGGAATACCAGGAGGCGCAATGTGCGTTCAAAGATTCGATGATTCAC
+
AAABBDFFFFFBGGGGGGCGGGGHHHHHHBFHHFFHHHHFHHFHHHHEGHHHHHHDGHHHHGG1EEHHFHHHHGHHHHHHHHHHHGGGGCGHHHHHHGHHHHHHHHFEFEGGHHHHHHHFHHHFFHHHHGGGGGGGGFGGGCHHHHHGHHHHHGGGGHHGBAGHGHHGHFHHGHHHGGGGHGGGGGGGFHHHHHHHGGGGGGGEDDFFFGFGFFHFHHHHHHHHHGHGHHHFHHFHHFHGHHHGHHEHHH?HGHGHHEHGGEB1FBFHHHFFG2HHHFGGGE@ECEEGG1FGA1AFF?GEA/?FGEHGGHHHHHFEE00HFGAEEEGHGGGGGGGGGGFFFFBFD1AAAA
@M02197:105:000000000-AN6RF:1:1104:11737:18547 1:N:0:1
TGTAGTATAGGCTCCTCCGCTTATTGATATGCTTAAGTTCAGCGGGTAGTCCTACCTGATTTGAGGTCAAATTGTCAGAAGCTGTCTCAAAAGAGACCCTTTAGAAGCTGAACCCCATTTATAAAGCTGCTCTTCACAAATGGCGTAGATAATTATCACACCAAAGCAAGGCAACAAAGGTCCCGCTAATGCATTTCAGGAGAGCCGACTTCTGAGAAGCCCGCATACTCCCACATCCAGGCCTGATCAACAGAAAAAGCTGAAAGGGTTGAGAATTTCATGACACTCAAACAGGCATGCTCCTCGGAATACCAAGGAGCGCAAGGTGCGTTCAAAGATTCGATGATTCAC
+
CCCCCFFFFFFFGGGGGGGGGGGHHHHHHHHHHHHHHHHHHHHGGGGGGHHHHHHHHHHHHHHHGHHHHHHHHHHHHHHHHHHHHHHHHHHHHGHHHGHHHHHHHHHHHHHHHHGGGHGHHHHHHHHHHHHHHHHHHHHHHHHHGGGGGHHHHHHHHHHHHHHHHHHHHHHHHHHHHHHHHGHHHGHGHHHHHHHHHHHHHGHGHHHGGHHHHHHGHGGGGGGHHGGGGGGGGHHFGGHGHGHGHHHHHHHHHGHHHFHHGHHGHGGHHHHHHHHHGHHGDFHHGGGHHHHGHHGHHHHGGGGGHHHGHGHHHGHGGGGGHHHHGGGGHGGGGGDBGGGFFFFBFFBBBBB
@M02197:105:000000000-AN6RF:1:1104:4231:18706 1:N:0:1
TGTAGTATAGGCTCCTCCGCTTATTGATATGCTTAAGTTCAGCGGGTAGTCCTACCTGATTTGAGGTCAAATTGTCAGAAGCTGTCTCAAAAGAGACCCTTTAGAAGCCGAACCCCATTTATAAAGCTGCTCTTCACAAATGGCGTAGATAATTATCACACCAAGGCAAGGCAACAAAGGTCCCGCTAATGCATTTCAGGAGAGCCGACTTCTGAGAAGCCCGCATACTCCCACATCCAAGCCTGATCAACAGAAAAAGCTGAAAAGGTTGAGAATTTCATGACACTCAAACAGGCATGCTCCTCGGAATACCAAGGAGCGCAAGGTGCGTTCAAAGATTCGATGATTCAC
+
BBABBFFFFFFFGGGGGGGCFEGHFGHHHHHGHGHHHGHCHFFGGGGGGHHHHGHHHHGHHHHGGGG2EDGHHGDEGFFHHFHHHHHHHHHHHEHHHFHHHHHHHHHGHGGGECFGGHHHHHGHHHHHHHHHGHHHHHH?GHBFGFGGGHHHHHGGHHFHHHHHHGGHGGFHGHHHHHHHDGHEDGGGGHHGGGHHHHHHHGHGHHGGGFDGGGHGGGGGFGGGGGGGGFHFGFFFGCG1BHHFFFEGHHFHHFFFHHFBFBHHHHHGFHGGEEDDDFDHFHHFGFGFAAAFFHFFFHGGF?FEFB55F5HFGGC?2GEEF5FHG?GEFGGGGGGGGGGFFFFDDFA>33A
@M02197:105:000000000-AN6RF:1:1104:17343:18800 1:N:0:1
TGTAGTATAGGCTCCTCCGCTTATTGATATGCTTAAGTTCAGCGGGTAGTCCTACCTGATTTGAGGTCAAATTGTCAGAAGCTGTCTCAAAAGAGACCCTTTAGAAGCTGAACCCCATTTATAAAGCTGCTCTTCACAAATGGCGTAGATAATTATCACACCAAAGCAAGGCAACAAAGGTCCCGCTAATGCATTTCAGGAGAGCCGACTTCTGAGAAGCCCGCATACTCCCACATCCAAGCCTGATCAACAGAAAAAGCTGAAAAGGTTGAGAATTTCATGACACTCAAACAGGCATGCTCCTCGGAATACCAAGGAGCGCAAGGTGCGTTCAAAGATTCGATGACTCAC
+
CCBBBFFFFFFFGGGGGGGGGGGHHHHHHHHHHHHHHHHHHHHGGGGGGHHHHHHHHHHHHHHHGGHHHHHHHHHHHGHHHHHHHHHGHHHHHGHGHGHHHHHHHHHHHHHHHHGGGHHHHHHHHHHHHHHHHHHHHHHHHHHHGGGGGHHHGHHHHHHHHHHHHHHHHHHHHHHHHHGGHHHGHGHHHHHHHHHHHGHHHGHGHHGGHGGHHGHHHGGGGGHHHHGGHGHGHHGFGGGHHFHGHHHHHHHHHHHHHHHHHHHHHHHHHHHHHHGGFEHHHHHGGGHHHHFHHHHGHEGGGGGGHHHHHHHHGHHGGGGGGHFHGGGGHGGGFGGGGGGFFFFFFFBBCCC
@M02197:105:000000000-AN6RF:1:1104:18574:18853 1:N:0:1
TGTAGTATAGGCTCCTCCGCTTATTGATATGCTTAAGTTCAGCGGGTAGTCCTACCTGATTTGAGGTCAAATTGTCAGAAGCTGTCTCAAAAGAGACCCTTTAGAAGCTGAACCCCATTTATAAAGCTGCTCTTCACAAATGGCGTAGATAATTATCACACCAAAGCAAGGCAACAAAGGTCCCGCTAATGCATTTCAGGAGAGCCGACTTCTGAGAAGCCCGCATACTCCCACATCCAAGCCTGATCAACAGAAAAAGCTGAAAAGGTTGAGAATTTCATGACGCTCAAACAGGCATGCTCCTCGGAATACCAAGGAGCGCAAGGTGCGTTCAAAGATTCGATGATTCAC
+
BBABCFFFFFFFGGGGGGGGGGGHHHHHGHHHHHHHHHHHHHHGGGGGGHHHHHHHHHHHHHHHGHHHHHHHHHHHHHHHHHHHHHHHHHGHHGHHHGHHHHHHHHGGHHHHHHGGGHHHHHHHHHHGHHHHHHHHHHHHGHHHGGGGGHHGHHHHHHHHHHHHHHHHHHHHHHHHHHHHHGHGFHHHHHHHHHHHHHHHHGHGHGHHGHGGGHHHHGGGGGHHHGGGHGHHHHHGGGHHHHHHHGHHHFHHHHHHHHHHHHHGHHFHHHHGHHHGFFHHGGGGHGHHHHGFFGHHHHGGGGGGHHEHHHHHHHGGGGGGHHHHGGGGGGGGGGGGGGGFFFFFFFBBAAA
@M02197:105:000000000-AN6RF:1:1104:16213:18887 1:N:0:1
TGTAGTATAGGCTCCTCCGCTTATTGATATGCTTACTTCCTCTAAATGACCAAGATCCTCCGCTTATTGATATGCTTAAGTTCAGCGGGTAGTCCTACCTGATTTGAGGTCAAATTGTCAGAAGCTGTCTCAAAAGAGACCCTTTAGAAGCTGAACCCCATTTATAAAGCTGCTCTTCACAAATGGCGTAGATAATTATCACACCAAAGCAAGGCAACAAAGGTCCCGCTAATGCATTTCAGGAGAGCCGACTTCTGAGAAGCCCGCATACTCCCACATCCAAGCCTGATCAACAGAAAAAGCTGAAAAGGTTGAGAATTTCATGACACTCAAACAGGCATGCTCCTCGGAATACCAAGGAGCGCAAGGTGCGTTCAAAGATTCGATGATTCAC
+
BCCCBFFFFFFFGGGGGGEEGGGHHGHHHHHHHHHHHHHHHHHHHHHHHHHHHHHHHHHGHGGGGGHHHHHHHHHHHHGHHHHHHHGGGGGGHHHHHGHHHHHHHHHGHHHHHHHHHGHHHHHHHHHHHHHHHHHHGHHHGHHHHHGHHHHHHHHHHGGGHHHHHHHHHHGHHGHGHHHHHHHHHHHGGGGGHHHHHHHHGHHHHHHHHGHHHHHHHHHHHHHGGGGHHGHHHFHHHHHGHHGHGEGGGHHHHGBGHHHHGGGGGHHHHFEF/HHGHHHGGHHGHHHHGFHGHHHHHHHHHHHHHHHHHHHFHHHHHGBHHFHFGHHGGHHHHFHHHGGGHGGGGGGHFFHGF3HGHHFEFGGFCHHGGGGGGGGGGGGGFGFFBFFFFBBBBB
@M02197:105:000000000-AN6RF:1:1104:5680:18869 1:N:0:1
TGTAGTATAGGCTCCTCCGCTTATTGATATGCTTAAGTTCAGCGGGTAGTCCTACCTGATTTGAGGTCAAATTGTCAGAAGCTGTCTCAAAAGAGACCCTTTAGAAGCTGAACCCCATTTATAAAGCTGCTCTTCACAAATGGCGTAGATAATTATCACACCAAAGCAAGGCAACAAAGGTCCCGCTAATGCATTTCAGGAGGGCCGACTTCTGAGAAGCCCGCATACTCCCACATCCAAGCCTGATCAACAGAAAAAGCTGAAAAGGTTGAGAATTTCATGACACTCAAACAGGCATGCTCCTCGGAATACCAAGGAGCGCAAGGTGCGTTCAAAGATTCGATGATTCAC
+
ABABBFFBFFFFGGGGGGFGGGGHGHHHGFHHHHGGHHHHHHHGGGEGEHHHHHHHHHHHHHHDFHHGHHHHHHHHHGHHEHHHHHHHHHHHGGHHHFFHHHHHHHGHHHHHHHGGGHHHHHHHHHGHHHHHHHGHHHHHHHGHGFFGGHHHHHHGHGHGHHHHHHHHHHHHHHHHHHHHHHHHHHHHGHHHHGHHHHGHHGGGGGHHHHGHHHHHGGGGGGEHHGGGGGFHHGHHGGHHGGGHHHHHHFHHHHHHHHHHHHHHHHHHHHHHHHGDHHHGFHHGBGHHHHGHFFHHHGHGGGGEFFFHHHFGGHHEGGGCHHFBGGCGHGCFGFGGGFGFFBFFFFB@ABB
@M02197:105:000000000-AN6RF:1:1104:26870:18901 1:N:0:1
TGTAGTATAGGCTCCTCCGCTTATTGATATGCTTAAGTTCAGCGGGTATCCCTACCTGATCCGAGGTCAACCTTGAAAAATAGGGGGTTTGATGGCAGGACAATTGCACACACTCCGTGCGACAAGATAAACTTACTACGCCACGGAATATGCTATGATCCGCCTTTCAATTTCAGAAGGGAGAATGCTGGCATACTCTTCTTCCACAACCAAGCAAATATGCTTGAGAGGTATTTTATGACGCTCGAACAGGCATGCCTCCCGGAATGCCAGGAGGCGCAATGTGCGTTCAAAGATTCGATGACTCAC
+
CCCCBFFFFFFFGGGGGGGGGGGHHHHHHHHHHHHHHHHHHHHGGGGGHHHHHHHHHHHHHHHGGGGHHHHHHHHHHGHHHHHHHGGFGGGHGHGGHGGGHHHHHHHHHHHGGHHHGHHGHGGHHHHHHHHHHHHHHHHGGGGHHGHHHHHHHHHHHHHHHHGGHHHHHHHHHHHHHHHHGHHHGHGHHHHHHGGHHHHHHGHGGGGGHGHHHHHHHHHHHHHHHHHHHHHHHHHHHHGGGGGHFGHHHHHHGHHGGGGGGGHHHHHHHHHHHGGGGGHHHGGGGGHGGGGGFGEBGFFFFFFFCCBAB
@M02197:105:000000000-AN6RF:1:1104:24004:18903 1:N:0:1
TGTAGTATAGGCTCCTCCGCTTATTGATATGCTTAAGTTCAGCGGGTATCCCTACCTGATCCGAGGTCAACCTTGAAAAATAGGGGGTTTGATGGCAGGACAATTGCACACACTCCGAGCGACAAGATAAACTTACTACGCCACGGAATATGCTATGATCCGCCTTTCAATTTCAGAAGGGAGAATGCTGGCATACTCTTCTTCCACAACCAAGCAAATATGCTTGAGAGGTATTTTATGACGCTCGAACAGGCATGCCTCCCGGAATGCCAGGAGGCGCAATGTGCGTTCAAAGATTCGATGACTCAC
+
CCBCCFFFFFFFGGGGGGGGGGGHHHHHHHGHHGHHHHHHHHHGGGGGHHHHHHHHHGGHHHHGGGGHHHHGHHHHHHHHHHHHHGGGGGGHHHGHHGGGHHHHHHHHHHHGGHHHHGGGHHHHHHHHHHHHHHHHHHHGGGHHHHHHGHHHHHHHHHHHHHGHHHHHHHHHHHHHHHHHHHHHHHGHGHHHHHHHHHHHHHHGGGGHGGHHHHHHHHHHHHHHHHHHHHHGHHHHHHGGGGGHHGHHGGHHHHHGGGGGGGHHHHHHGHHHHGGGGGHHHHGGGGHGGGGGGGGGGFFFFFFFCCBBC
@M02197:105:000000000-AN6RF:1:1104:21417:18944 1:N:0:1
TGTAGTATAGGCTCCTCCGCTTATTGATATGCTTAAGTTCAGCGGGTAGTCCTACCTGATTTGAGGTCAAATTGTCAGAAGCTGTCTCAAAAGAGACCCTTTAGAAGCTGAACCCCATTTATAAAGCTGCTCTTCACAAATGGCGTAGATAATTATCACACCAAAGCAAGGCAACAAAGGTCCCGCTAATGCATTTCAGGAGAGCCGACTTCTGAGAAGCCCGCATACTCCCACATCCAAGCCTGATCAACAGAAAAAGCTGAAAAGGTTGAGAATTTCATGACACTCAAACAGGCATGCTCCTCGGAATACCAAGGAGCGCAAGGTGCGTTCAAAGATTCGATGATTCAC
+
CCCCCFFFFFFFGGGGGGGGGGGHHHHHHHHHHHHHGHHGHHHGGGGGGHHHHHHGHHHHHHHHGHGHHHHHHHHHHHHHFFHGHHHHHHHHHGHHHGHHHHHHHHHHHGGHHHGGG:HHHHHHHHHHFHHHHGHHHHGHHHHHGFGGGHHHHHHHHHHHHGHHHHHHHHHHHHHHHHDGDGHHHGHGGHHHGHHHHHHHHGHGHHHHGGGHGGHGHFGGGGGGHGGGGGFHHHHFGGHHGGHFHGHHFHHGCHHEFHGHGHGEBHHFFHHFHGHHGGGF5HGEHFBFHHGDBGHFHEE?CE?EFBBHGECHHHHEDCCGHDHHGE?ECBD5FEG5GGGBFFFDFFA@BAA
@M02197:105:000000000-AN6RF:1:1104:23823:19116 1:N:0:1
TGTAGTATAGGCTCCTCCGCTTATTGATATGCTTAAGTTCAGCGGGTATCCCTACCTGATCCGAGGTCAACCTTGAAAAATAGGGGGTTTGATGGCAGGACAATTGCACACACTCCGAGCGACAAGATAAACTTACTACGCCACGGAATATGCTATGATCCGCCTTTCAATTTCAGAAGGGAGAATGCTGGCATACTCTTCTTCCACAACCAAGCAAATATGCTTGAGAGGTATTTTATGACGCTCGAACAGGCATGCCTCCCGGAATGCCAGGAGGCGCAATGTGCGTTCAAAGATTCGATGATTCAC
+
CDCCCFFFFFFFGGGGGGGGGGGHHHHHHHHHHHHHHHHHHHHGGGGGHHHHHHGHHHHHHHHGGGFHHHHHHHHHHHHFGGHHHGGFGGGHHHHHHGGGHHHHHHHHHHHGGHHHHGHGHHHHHHHHHHHHHHHHHHHGGGHHGGHHHHHHHHHHHHHHHHHHHHHHHHHHHHHHHHHHGHHHHHGHHHHHHHHHHHHHHHHHGGGHHGHHHHHHHHHGFHHHHHHHHHHHHFHHHHGGGGGHHGHHHGHHGHHGGGGGGGHHHHHHHHHHHGGGGGHHHHGGGGHGGGGGGGGGGFFFFFFFCCCCC
@M02197:105:000000000-AN6RF:1:1104:13112:19245 1:N:0:1
TGTAGTATAGGCTCCTCCGCTTATTGATATGCTTAAGTTCAGCGGGTATCCCTACCTGATCCGAGGTCAACCTTGAAAAAATTGGGGGTTGACGGCTGGACTATCACACACACCATGCGAAAAGATAATCTTACTACGCCTGGGGATATGAGATCATCCGCCTTTGAATTTCAGAAGGGAGAATGCAAGCAAACTCATCTTCCAAGACCAAGCAAATCTGCTTGAGAGGTATTTAATGACGCTCGAACAGGCATGCCTCCCGGAATACCAGGAGGCGCAATGTGCGTTCAAAGATTCGATGATTCAC
+
DECDDFFFFFFFGGGGGGGGGGGHHHHHHHHHHHHHHHHHHHHGGGGGHHHHHHHHHHHHHHHGGGGHHHHHHHHFHHFHGHHHHHGGGGGHHGGGGHGHHHHHHHHHHGGGGGHHHHHHHHGHHHHHHHHHHHHHHHGGHHHHHHHHHGHHHHHHHHHHGHHHHHHHHHHHHHHHHHHHHHHHHHHHGHHHHHHHHHHHHHHHGHHGHHHHHHHHHHHHHHGHHHHHHHHHHGHHGGGGGHHGHHHHHHGHHGGGGECCHHHHHHHHHHHGGGFGHHHHEEEGGGGGGGGGGGGFFFFFFFCCBBC
@M02197:105:000000000-AN6RF:1:1104:27394:19500 1:N:0:1
TGTAGTATAGGCTCCTCCGCTTATTGATATGCTTAAGTTCAGCGGGTAGTCCTACCTGATTTGAGGTCAAATTGTCAGAAGCTGTCTCAAAAGAGACCCTTTAGAAGCTGAACCCCATTTATAAAGCTGCTCTTCACAAATGGCGTAGATAATTATCACACCAAAGCAAGGCAACAAAGGTCCCGCTAATGCATTTCAGGAGAGCCGACTTCTGAGAAGCCCGCATACTCCCACATCCAAGCCTGATCAACAGAAAAAGCTGAAAAGGTTGAGAATTTCATGACACTCAAACAGGCATGCTCCTCGGAATACCAAGGAGCGCAAGGTGCGTTCAAAGATTCGATGACTCAC
+
ABBBBFF5DFFFFGGBGFGCGEGHFHHFAGFGHHHHHHHFFHHGGG2AFGHHHHHGHGHHHHFGGGHHGHFHHHFBGBGHGFHHHHHHHGGHGGHHHGGHHHHHHGHHHHHHHHGGGHHHHHHHHGGGHHHGHHHGGHHHGHHHGGGGGHFHHHHHHHHHHHHHHHHHHHHHHHHHHHHGCGHGGHHHFHGHHHHHHHHHHGHGGGHHGGHHHHHHHGGGGGHHHGGGGGGGHHHHGGHHHHGDFFDHFHGHHHHHG1FHHGFFGFF0GEBG@ED1HHHFHHDG1GHHHHHHHFGDHAAEGGGEGGEDHFHHHHHFGGGGCGFG0E0EFGGGGF3GCGGF@33BFFAAAAA
@M02197:105:000000000-AN6RF:1:1104:14596:19883 1:N:0:1
TGTAGTATAGGCTCCTCCGCTTATTGATATGCTTAAGTTCAGCGGGTAGTCCTACCTGATTTGAGGTCAAATTGTCAGAAGCTGTCTCAAAAGAGACCCTTTAGAAGCTGAACCCCATTTATAAAGCTGCTCTTCACAAATGGCGTAGATAATTATCACACCAAAGCAAGGCAACAAAGGTCCCGCTAATGCATTTCAGGAGAGCCGACTTCTGAGAAGCCCGCATACTCCCACATCCAAGCCTGATCAACAGAAAAAGCTGAAAAGGTTGAGAATTTCATGACACTCAAACAGGCATGCTCCTCGGAATACCAAGGAGCGCAAGGTGCGTTCAAAGATTCGATGATTCAC
+
BCAABFFFFFFFGGGGGGGGGGGHHHHHHHHHHHHHHHHHHGHGGGGGGHHHHHHHHHHHHHHHGHHHHGHHHFHHHHHHHHHHHHHHHHHGHGHHHGHHHHHHHHHHHHHHHHGGGHHHHHHHHHHHHHHHHHHHHHHHHHHHGGGGGHHHHHHHHHHHHHHHHHHHHHHHHHHHHHHHHHHHHHGHGHHHHHHHHHHHHGGGHHHHHGGGHHGHHGGGGGHHHHGGGGHGHHHHGGHHHFHHHHHHHHHFHHHHHHHHGGHGBHHHHHHFHHGBEHHHHHHGAGGHGHHHHHHHHHHGGFGGGHHHHHGHHHHGGGGGHFHHGE?EGGGFGGGGGGGFFFFFFFBBBBB
@M02197:105:000000000-AN6RF:1:1104:13408:19908 1:N:0:1
TGTAGTATAGGCTCCTCCGTTATTGATATGCTTAAGTTCAGCGGGTATCCCTACCTGATCCGAGGTCAACCTTGAAAAAATTGGGGGTTGACGGCTGGACTATCACACACACCATGCGAAAAGATAATCTTACTACGCCTGGGGATATGAGATCATCCGCCTTTGAATTTCAGAAGGGAGAATGCAAGCAAACTCATCTTCCAAGACCAAGCAAATCTGCTTGAGAGGTATTTAATGACGCTCGAACAGGCATGCCTCCCGGAATACCAGGAGGCGCAATGTGCGTTCAAAGATTCGATGAT
+
CCCDCFFFFFFFGGGGGGGGGGHHHGHHGHHHHHHHHHHHHHGGGGGHHHHHHHHHHHHHHHGGGGHHHHHHHHHGHHHGHHHHHGGGGGHHGGGGGGHHHHHHHHHHGGGGGHHHGHHHHHHHHHHHHHHHHHGHHGGHHHHHHHHHHHHHHHHHHHHGHHHHHHHHHHGHHHHHHGHGHGHHHHHHHHHHHHHHHGHHHHHHHHGHHHHHHHGHHHHHGHHHGHHFFFFGFHHFGGGGHHGHHHHFGA1FCFCGEGFHHGHGHHHFHHGGGGGGHGGGGGFGB55GGGFBFFFFFBBABB
@M02197:105:000000000-AN6RF:1:1104:16402:19989 1:N:0:1
TGTAGTATAGGCTCCTCCGCTTATTGATATGCTTAAGTTCAGCGGGTATCCCTACCTGATCCGAGGTCAACCTTGAAAAATAGGGGGTTTGATGGCAGGACAATTGCACACACTCCGAGCGACAAGATAAACTTACTACGCCACGGAATATGCTATGATCCGCCTTTCAATTTCAGAAGGGAGAATGCTGGCATACTCTTCTTCCACAACCAAGCAAATATGCTTGAGAGGTATTTTATGACGCTCGAACAGGCATGCCTCCCGGAATGCCAGGAGGCGCAATGTGCGTTCAAAGATTCGATGATTCAC
+
CCCCCFFFFFFFGGGGGGGGGGGHHHHHHHGHHBHHHHHHHHHGGGGGHHHHHHHHHHH5GHHGGGGHHHHHHHHHHHHHHHHHHGGGGGGHHHHHHGGGHHHHHHHHHHHGGHHHHGHGGHHGHHHHHHHHHHHHHHHGGGHHHHGGGHHHHHHHHGHHGHHHGHHHHHHHHHHHHHHHHHHHHHGHHHHHGHHHHHGHHHHGGGGHHGHHHHHGHHHHHHHHHHHHHHHHGFFHGGGGGGGHGGHGHHFHGHHGGGGGGGHHFHHCFFHHHGGGGGFFHHGGGGHGGGGGGGGGCBFFFFFFBBBBB
@M02197:105:000000000-AN6RF:1:1104:14816:20058 1:N:0:1
TGTAGTATAGGCCCTCCGCTTATTGATATTCTTAAGTTCAGCGGGTATCCCTACCTGATCCGAGGTCAAACTTAGAAAGTTGGGGGTTGCTGGCCAGCGTCCACCGGGTCCCTGTAGCGAGGAGTATTACTACGCTTAGGGCCCGAGAGGCGCCGCCACTGATTTTAAGGCCCGCCGTCTCCGGCGAGGCCCAAGACCAAGCTAGGCTTGAGTGTTGTACTGACGCTCGAACAGGCATGCCCTGCGGAATACCACAGGGCGCAATGTGCGTTCAAAGATACGATGAGTCAC
+
BBBCCFFFFFFFGGGGGGGGGGHHHHHFHHHHHHHHHHHHHHGGGAEHHHHHGHHHGH<HH:;GGGGHH:HHHHGHHGHG;HHG;9CE7HHHHGHHHGGGGGGHHGGGGGHHHH<<HHG;GGGGHHHHHH;FHGGGGGHHHHGGG;G;GGGGGGGGG8GGFCGGGGGGGGGEDGGFFFAFFFFFFFFFF7FFFFFFFFFFFFFFFFFFFFBFHGFFFFFFFFFFFGFFCFFFFFGFGCAAA///0AA2FHGFCGB0A0EED13100A0CEA3FFE31A11B@B11B11>1A
@M02197:105:000000000-AN6RF:1:1104:21780:20452 1:N:0:1
TGTAGTATAGGCTCCTCCGCTTATTGATATGCTTAAGTTCAGCGGGTATCCCTACCTGATCCGAGGTCAACCTTGAAAAATAGGGGGTTTGATGGCAGGACAATTGCACACACTCCGGGCGACAAGATAAACTTACTACGCCACGGAATACGCTATGATCCGCCTTTCAATTTCAGAAGGGAGAATGCTGGCATACTCTTCTTCCACAACCAAGCAAATATGCTTGAGAGGTATTTTATGACGCTCGAACAGGCATGCCTCCCGGAATGCCAGGAGGCGCAATGTGCGTTCAAAGATTCGATGATTCAC
+
[truncated: 4,292,160 more chars]
