# Supplementary material for: Ectomycorrhizal fungal communities associated with Larix gemelinii Rupr. in the Great Khingan Mountains, China
Source: PeerJ. 2021 Apr 15;9:e11230. doi: 10.7717/peerj.11230 (PMC8053382; doi:10.7717/peerj.11230)
Supplement: Supplemental Information 16 [file peerj-09-11230-s016.zip › SHWL/K38.fastq]

@M02197:105:000000000-AN6RF:1:1101:15766:1584 1:N:0:1
CTCACGCAATGCTCCTCCGCTTATTGATATGCTTAAGTTCAGCGGGTAGTCCTACCTGATTTGAGGTCAAAAGTCAATAAGGAAGACGCCAGAAGGCATCGACGCATTAGAGGCACGGGACCGTTCATTCATGCACTTCGGCGAGCGGCGATCATTATCACGCCAAAAGCCTTGTCATGCATAGTCGAAAGTCGACCGCAAGCCCATTCATTTCAGGGGAGCCCGAGTCCTAGACGAGAAGTCCAGATCTCCGGCAGCCCCCACTATCCAAGCACCCTTTCGAAGCAAATCGAGAGGGGTTGAGAATTTACTGACGCTCAAACAGGCATGCTCCTCGGAACACCGAGGAGCGCAAGGTGCGTTCAAAGATTCGATGATTCAC
+
BCCCCCFBCCFFGGGGGGFCGGGHHHHHHHHHGHHHHHHHHHHGGGEEGHHHHHHGHHHHHHHHGHHGHHHHHGHGHHFHHHHHHHHGGGGFHGHHHHHHGHGGGGGGHHGHHGGHDGGGGGGGGHHHGHHGGHHHHHHGGGGFGGGGGGGGGGGGGGGGGFGGGGGGGGGGGGGGGGGGGGFFFFFFFFFFGFFAFGGGFGGGGFFFFFFFFGHFGGGFGFGGFFGFGFFGFGFF1BHHFGFHBHHC?GGGHGDCGGCEHHHHGGFGGBFGF?CHGE0AFFEHHFFFGBFGEGGGGFHHGHHHHG4BHGEAGGCHGGCHHHHHEHFHHEE?E0EE552FGGGGHHGGFGFCGHHGGEGHGGGGGGGAGFFBFFFFFABBAB
@M02197:105:000000000-AN6RF:1:1101:13769:1758 1:N:0:1
CTCACGCAATGCTCCTCCGCTTATTGATATGCTTACTTCCTCTAAATGACCAAGATCCTCCGCTTATTGATATGTTCCTCCGCTTATTGATATGCTTAAGTTCAGCGGGTATCCCTACCTGATCCGAGGTCAACCTTGAAATAATGGGGGTCGATGGCAAGACTGTCACACACTCCAAGCGAAAGATAAACACTTACTACGCCAGGGAATATGAGATGATCCGCCTTTGAATTTCAGAAGGGAGAATGCAAGCATACTCATCTTCCATGACCAAGCAATGGTGCTTGAGAGGTATTTAATGACGCTCGAACAGGCATGCCTCCCGGAATACCAGGAGGCGCAATGTGCGTTCAAAGATTCGATGATTCAC
+
BBBBBBFBBBFFGGGGGGGGGGGHHHFHHFHGHHHHHHHGGHHHHHHHHHEHEHGFHGHHHGGGGGGHHFHHHGGFGHHHHGGGGDHHHHGGHHHHGHHHFHFHHGGGGEEGFHEFHHHHHGHHGFFCGGFHHHHFFHBFGHGFGHHGDGGFFGGGGGHGGGHGHFFHHGHHGHHGEFFEDGDGGHHHHHEGFGGFFFFGHEGHHGFHGFGEGFGHHGGGCGHGFHHFGHHHGHHGHHEHFHFGGHHHHHHHHGFEGHHGHHHFHGFHHGGHHGHHFFAGFGDDEGHGBGFGFHHHFEHGGGGEFEEFHGHHFEHHFGGGFGGHHFG5HHGHHFGGGGGHGDAAEE2GGGGGGGGGGGBF5FFFFBABAB
@M02197:105:000000000-AN6RF:1:1101:12616:2473 1:N:0:1
CTCACGCAATGCTCCTCCGCTTATTGATATGCTTAAGTTCAGCGGGTAGTCCTACCTGATTTGAGGTCAAAAGTCAATAAGGAAGACGCCAGAAGGCATCGACGCATTAGAGGCACGGGACCGTTCATTCATGCACTTCGGCGAGCGGCGATCATTATCACGCCAAAAGCCTTGTCATGCATAGTCGAAAGTCGACCGCAAGCCCATTCATTTCAGGGGAGCCCGAGTCCTAGACGAGAAGTCCAGATCTCCGGCAGCCCCCACTATCCAAGCACCCTTTCGAAGCAAATCGAGAGGGGTTGAGAATTTACTGACGCTCAAACAGGCATGCTCCTCGGAACACCGAGGAGCGCAAGGTGCGTTCAAAGATTCGATGATTCAC
+
CCCCCCFCCCFFGGGGGGGGGGGHHHHHHHHHHHHHHHHHHHHGGGEFGHHHHHHGHHHHHHHHGHHHHGHHHHHHHHHHHHHHHHHGGGGGHHHGHHHHGHGGGGGGHHHHHGGHGGGGGGGGGHHHGHHHHHHHGHHGGGGGGGGGGGGCGGGGGGGGGGGGGGGGGGGGGGGGGGGGGGFFFFFFEDFBGAEFFGFFFFFFGFFGFFFGGFFFFEEDDC?EGFFFHGFFFFGHFDHBFGGHGHHFGGGGFFDCGCCHFFHHHHGFGHHGF0ECA/GFGHGHGHGHFHGFHGEGGHEGHFHHHHHHHGGCGEGHFEHFFGHFHGHEHG?EEEECHGEGE2GGHHFFGGEHGHHGGFEGGGGGGGGGGGFFFFFFFAAAA>
@M02197:105:000000000-AN6RF:1:1101:18762:2864 1:N:0:1
CTCACGCAATGCTCCTCCGCTTATTGATATGCTTAAGTTCAGCGGGTAGTCCTACCTGATTTGAGGTCAAATTGTCAGAAGCTGTCTCAAAAGAGACCCTTTAGAAGCTGAACCCCATTTATAAAGCTGCTCTTCACAAATGGCGTAGATAATTATCACACCAAAGCAAGGCAACAAAGGTCCCGCTAATGCATTTCAGGAGAGCCGACTTCTGGGAAGCCCGCATACTCCCACATCCAAGCCTGATCAACAGAAAAAGCTGAAAAGGTTGAGAATTTCATGACACTCAAACAGGCATGCTCCTCGGAATACCAAGGAGCGCAAGGTGCGTTCAAAGATTCGATGATTCAC
+
AABBBBFBBBFFGGGGGGGGGGGHHHHHHHHHGHHHHHHHGHHGGGGGGHHEHHHHHHHHHHHHGGHHHHFHHHHHGHGFHHHHHHHHHHHGFFHHHGHHHHHHHHHHHGHHGHFEGHHGHHHGGGHFHFHGHFHHHHHFFHHHGCFGFHHHHHHGHHHHHGHHHFHHHHGFHHHHHHHHGGHHGGGGGHGGGGHHHHHFGGHGF7HGGGGGGF6GFBDGFEGGGGGGGGGEFFFFE?CFGBFDF2DGFDFD0GHHFHGBGGEFHFFFGEHHHHHHHHHFDEHHHGHGF1DEHHHHFGEGECGEGHHFHFFHGBHEE?GGHCGB0EGEHGD3FFBGGGG1B3FFFFA1>1>
@M02197:105:000000000-AN6RF:1:1101:12082:3081 1:N:0:1
CTCACGCAATGCTCCTCCGCTTATTGATATGCTTAAGTTCAGCGGGTAGTCCTACCTGATTTGAGGTCAAAAGTCAATAAGGAAGACGCCAGAAGGCATCGACGCATTAGAGGCACGGGACCGTTCATTCATGCACTTCGGCGAGCGGCGATCATTATCACGCCAAAAGCCTTGTCATGCATAGTCGAAAGTCGACCGCAAGCCCATTCATTTCAGGGGAGCCCGAGTCCTAGACGAGAAGTCCAGGTCTCCGGCAGCCCCCACGATCCAAGCACCCTTTCGAAGCAAATCGAGAGGGGTTGAGAATTTACTGACGCTCAAACAGGCATGCTCCTCGGAACGCCGAGGAGCGCAAGGTGCGGTAAAAGATTCGATG
+
ABBB?AFBBBBFGGGGBFEFGGEFHFHHFD5GGFHCFGHFDGHGGGGGGFFHHHHHHHGHHHHFEHFGCGFFCFBDDHF@G3GHFGHECEGGFHHFHFFHGGGGCFGGFHHHHGEHGGFDFDG/C<GHHHHFHHHFFHFFDG@DGGGGGGGGGGGGGFGGGD?EGGGGGGGGGGBFFFGGGGFFFF?FFFF=9>ABF???FFFEECFFFFFFFFFBBGGGGDEFHHHFGFFFBFFFHFGG</.FC<.-@@C<</C/C?B//<BC1HBA1B1/FB/C??0/EFB121FFHBGFFAGE?HFHHHGGBFEF2FE//E@EFFGGDF1FHH1GG/E/EACECA?EA//0CHEGECEG1A0A01A1A1B13FFAFCC>1AA>
@M02197:105:000000000-AN6RF:1:1101:8978:3241 1:N:0:1
CTCACGCAATGCTCCTCCGCTTATTGATATGCTTAAGTTCAGCGGGTAGTCCTACCTGATTTGAGGTCAAATTGTCAGAAGCTGTCTCAAAAGAGACCCTTTAGAAGCTGAACCCCATTTATAAAGCTGCTCTTCACAAATGGCGTAGATAATTATCACACCAAAGCAAGGCAACAAAGGTCCCGCTAATGCATTTCAGGAGAGCCGACTTCTGAGAAGCCCGCATACTCCCACATCCAAGCCTGATCAACAGAAAAAGCTGAAAAGATTGAGAATTTCGTGACACTCAAACAGGCATGCTCCTCGGAATACCAAGGAGCGCAAGGTGCGTTCAAAGATTCGATGATTCGC
+
ABAAAAFDDBFFBGGFG4EEGGDBEFFHGHHGHFHHHHGFD5DEAAEACG5FFBGFHHFHHFFHFFAA3BFHGGHHHGGG3FGFHHFHHFHGCFEFFFCFHHHHGHFGHHEDFHGGGHGFHFHFGHFBFHHHGHHHHHFFFBFHDDDGGHHGHGFDFHGHHGGHEBGHHHFEHFFFHHGCFDCGFFFFFGF==GHFHHGHGAAAGFG0B@DGGGHGFGGGGEHFBDGGGBGFFFDGAE00BF1>1DEHHHGHEFGGBF1@B2GFBGBB22FEGB/?E?/1DE1D@FFHHHHD1GGHFHE??EA/02FG211HFGB/FE0EHHGBE0EE0FGGCGFGGGFC1D@11D11>1>
@M02197:105:000000000-AN6RF:1:1101:13146:3830 1:N:0:1
CTCACGCAATGCTCCTCCGCTTATTGATATGCTTAAGTTCAGCGGGTATCCCTACCTGATCCGAGGTCAACCTGTAAAGATTGGGGGTTCTGGCGAGCCACCGGGGGGAACTCTATAGCGGGAGTATGTACTACGCTTAGAGCCCACCGGCACCGCCACTAATTTTGAGGGCCGCGGAGACCGCGTGCCCCAATACCACGCTAGGCGTGAGTGGTTAAATGACGCTCGAACAGGCATGCCCTGCGGAATACCACAGGGCGCAATGTGCGTTCAAAGATTCGATGATTCAC
+
CCBCCCFCCCFFGGGGGGGGGGGHHHHHHHHHHHGHHHHHHHHGGGGGHHHHHEH;HH<<H;H9G-;;H<FF:.:HG:;;H0HHHG:G;<<F<<G;;GG<HHGFFGG/GGGFF8F9FFFFFF8FFFFFFFF:,87FF9FF:(FFFFFFF9FFFFGHHHHHGFFFHFHFFGGGGGGFHGGGGGGGGGGGHFHHGFFGGFGHHGHGHHHGGHEGHHHHHHHFFGFFGGGHHHHFFFFFGCGGFGGHFAHG5FHGHHFGGGEDFHHGGGGHGGGGGFGGGCBFFFFFFABAAB
@M02197:105:000000000-AN6RF:1:1101:11443:4319 1:N:0:1
CTCACGCAATGCTCCTCCGCTTATTGATATGCTTAAGTTCAGCGGGTAGTCCTACCTGATTTGAGGTCAAATTGTCAGAAGCTGTCTCAAAAGAGACCCTTTAAGAAGCTGAACCCCATTTATAAAGCTGCTCTTCACAAATGGCGTAGATAATTATCACACCAAAGCAAGGCAACAAAGGTCCCGCTAATGCATTTCAGGAGAGCCGACTTCTGAGAAGCCCGCATACTCCCACATCCAAGCCTGATCAACAGAAAAAGCTGAAAAGGTTGAGAATTTCATGACACTCAAACAGGCATGCTCCTCGGAATACCAAGGAGCGCAAGGTGCGTTCAAAGATTCGATGATTCAC
+
BABABBFB?AFFGGGGGGGGGGGHFHHHHHHHHHHGHHGHHGHGGGGGGHHHHGHHHHHGHHHHGGHHHHHHHHHGHHEHHHHHHHHHHGHHHGCGHGHHHHGGHHHFHHHHHHHGGAFGGHHHHHFGHHHHFHHHHHHGHHHHGGFGGEHHGHHHFEHHHHGHHGGHHGHHGHHGGD><<<DGHGGFGGHHFGHHHHHHHHEHGHGCGGA2DFHHGHFGGGGHFHHEGFGFHGFHFFEFAFFGHHHHGHFFHHHBHHGE@4BBEFGGGHGE5EGGBEFFBF5FEBGHHHFHBHFGHHGGGGECFHHGFHGBCHFFGFGGCGFFBEGCGFGGGFFGGGFGFFDDD5FAABB?
@M02197:105:000000000-AN6RF:1:1101:17907:4917 1:N:0:1
CTCACGCAATGCTCCTCCGCTTATTGATATGCTTAAGTTCAGCGGGTAGTCCTACCTGATTTGAGGTCAAATTGTCAGAAGCTGTCTCAAAAGAGACCCTTTAGAAGCTGAACCCCATTTATAAAGCTGCTCTTCACAAATGGCGTAGATAATTATCACACCAAAGCAAGGCAACAAAGGTCCCGCTAATGCATTTCAGGAGAGCCGACTTCTGAGAAGCCCGCATACTCCCACATCCAAGCCTGATCAACAGAAAAAGCTGAAAAGGTTGAGAATTTCATGACACTCAAACAGGCATGCTCCTCGGAATACCAAGGAGCGCAAGGTGCGTTCAAAGATTCGATGATTCAC
+
BBBBB@FBBBFFGGGGGGGGGGGHGGHHGHHHHGHGHFFHHGHGGGEGGHGHHHHHHGFHHHHGGHHHHHHHHHHHHHHHGHHHHHHHHHHGHGHGHGHGHGHHH4GHFHGHHGGGGHGHHHGGGGHHGHHHHHHHHHHHHHHHGGGGGHHFGHHGHHHHHHHHGHHHHHHHHHHHHHHHGGFHGHGHHHHGHHHHHHHHHGGGHHGGGGGHGHHHHGGGGGGHGGGGGGHHHGHFGGHHFHFHHFFHHHHHGHHHHHHHHHHGHHHHHHFHHGDBFHHGHHGGDFHHHHHHHHFHHHHGCGGGHHGHGGHHHHHGGGGGGHHHGGGGHGGGGGGGGGGFFFFFFFAA>3?
@M02197:105:000000000-AN6RF:1:1101:18020:4928 1:N:0:1
CTCACGCAATGCTCCTCCGCTTATTGATATGCTTAAGTTCAGCGGGTCTTCCTACCTGATCCGAGGTCAACCTTGGGTTAAAAGGTGGTTTAACGGCCGGAACCCGCGGCGCGACCAGAGCGAGATGTATGCTACTACGCTCGGTGCGACAGCGAGCCCGCCACTGCTTTTCAGGGCCTGCGGCAGCCGCAGGTCCCCAACACAAGCCCGGGGGCTTGATGGTTGAAATGACGCTCGAACAGGCATGCCCGCCAGAATGCTGGCGGGCGCAATGTGCGTTCAAAGATTCGATGATTCACTGAATTCTGCAATTCACATTACTTATCGCATTTTGCTACGTTCTTCATC
+
BBBBBBFBBBFFGGGFGFGGGGDHHFDGHHGGGHFDHAEGHHHGGGGEHHGHHHFFHHHHHHGEFGEHFHHHHGGBFEEGFBFHG3FFGGGFHHG/EEGGGGEFFFFGFGGGG6GGGF0H:FCG@FGBG:H:HGHGHGCCC7GG7GGA.26GGG;;FFEFFCFBFFFFFFFF:FBEADFFFFFFFFFFFFCFAFFFHGFFDFFHGFEGEGGHFFCDFFFFHGFBEFFFBFFFFDGDDBHGFGBHHGFFGFHGDHHHHHGGGFGCGGGGHHFHGGE?GHHBEFGHCHHHHHEHHFGHHFGEHHHFDHCHHGDFGCHHHFGFGA?FDGFFGGGBFC4FA?FFDBFABABA
@M02197:105:000000000-AN6RF:1:1101:17366:4818 1:N:0:1
CTCACGCAATGCTCCTCCGCTTATTGATATGCTTAAGTTCAGCGGGTAGTCCTACCTGATTTGAGGTCAAATTGTCAGAAGCTGTCTCAAAAGAGACCCTTTAAGAAGCTGAACCCCATTTATAAAGCTGCTCTTCACAAATGGCGTAGATAATTATCACACCAAAGCAAGGCAACAAAGGTCCCGCTAATGCATTTCAGGAGAGCCGACTTCTGAGAAGCCCGCATACTCCCACATCCAAGCCTGATCAACAGAAAAAGCTGAAAAGGTTGAGAATTTCATGACACTCAAACAGGCATGCTCCTCGGAATACCAAGGAGCGCAAGGTGCGTTCAAAGATTCGATGACTCAC
+
CCCCCCFBBCFFGGGGGGGGGGGHHHHHHHHHHHHHHHHHHHHGGGEGGHHHHHHHHHHHHHHHGHHHHHHHHHHHHHHHHHHHHHHHHHHHHGHHHGHHHHHHHHHHHHHHHHHGGGHHHHGHHHHH;HHHHHHHHHHHGHHHGGGGGGHHHHHHHGHHHHHHHHHHHHHGHHHHHFHFHGGHHHGHHHHHHHHHHHHHHHGHGHHHHGGGHHHGHHGGFGGGHHGGGHGGHHFGHGGHHGFHHHHHHHHGHHHHHHHHGHHFHHGHHHHHHHHHG55FGBHHHGGHHHHHHHHGHHGHGGGGGHHHHHGFHHHHGGGGGHHHGGGGGGGGGGGGGGGGFFFFFFFBCBBC
@M02197:105:000000000-AN6RF:1:1101:10916:5151 1:N:0:1
CTCACGCAATGCTCCTCCGCTTATTGATATGCTTAAGTTCAGCGGGTAGTCCTACCTGATTTGAGGTCAAAAGTCAATAAGGAAGACGCCAGAAGGCATCGACGCATTAGAGGCACGGGACCGTTCATTCATGCACTTCGGCAAGCGGCGATCATTATCACGCCAAAAGCCTTGTCATGCATAGTCGAAAGTCGACCGCAAGCCCATTCATTTCAGGGGAGCCCGAGTCCTAGACGAGAAGTCCAGATCTCCGGCAGCCCCCACTATCCAAGCACCCTTTCGAAGCAAATCGAGAGGGGTTGAGAATTTACTGACGCTCAAACAGGCATGCTCCTCGGAACACCGAGGAGCGCAAGGTGCGTTCAAAGATTCGATGATTCAC
+
CCCCCCFCCCFFGGGGGGGGGGGHHHHHHHHHHHHHHHHHHHHGGGFFGHHGHHHHHHHHHHHHGHHHHHHHHHHHHHHHHHGHHHHGGGGGGHHHHHHHGHGGGGGGHHHGHGGHGGGGGGGGGHHHHHHHHHHHHHHGGGGGGHGGGGGGGGHHHHGHHGHGGGGFFGGGGGGGGGGGGGGGGGGGGGGGGGGGGGGGGGGGFFFGGGFFGGFFFFFFFFGGHGHHHGHHGGGHHFGFFHFHHGGGGGGGGGGDGGGGGHHFHGHGGHGGGFGHGFHGGHGHHHGHFFGHHGGGGHHHGHHHHD4GFHGGGGCHGHHHGHHHGHHHHEDGGGGGHHGGGGGGGHEGGGCHHHHGGGGHGGGGGGGGGGFFFFFFFCCCBA
@M02197:105:000000000-AN6RF:1:1101:8782:5174 1:N:0:1
CTCACGCAATGCTCCTCCGCTTATTGATATGCTTAAGTTCAGCGGGTAGTCCTACCTGATTTGAGGTCAAATTGTCAGAAGCTGTCTCAAAAGAGACCCTTTAGAAGCTGAACCCCATTTATAAAGCTGCTCTTCACAAATGGCGTAGATAATTATCACACCAAAGCAAGGCAACAAAGGTCCCGCTAATGCATTTCAGGAGAGCCGACTTCTGAGAAGCCCGCATACTCCCACATCCAAGCCTGATCAACATAAAAAGCTGAAAAGGTTGAGAATTTCATGACACTCAAACAGGCATGCTCCTCGGAATACCAAGGAGCGCAAGGTGCGTTCAAAGATTCGATGATTCAC
+
CCCCCCFCCCFFGGGGGGGGGGGHHHHHHHHHHHHHHFHGGHHGGGGGGHHHHHHHHHHHHHHHGHHHHHHHHHHHHHHHHGHHHHGHHHGHHGHHHGHHHHHHFHHHHHGHHHGGGHHHHHHHHHHHHHHHHHHHHHGHHGHHGGGGGHHHHHHHHHHHHHHHHHHHHHGHHHHHHHHHHHHHHHGGGHHHHHHHHHHHHGHGGGGGGGHHHHHHHGGGGGGHHHGGHGHGFGHHGGHGHHGHHHHHHHHHHHHHHGHHHGGHHHHGHHHFHHGEBFHHHHHHGGGHHHGHGFHHHHGGGGGGHHHHHHFHHHHGGGGGHHHHGGGGHGGGGGGGGGFFFFFFFFCCCCC
@M02197:105:000000000-AN6RF:1:1101:12995:5403 1:N:0:1
CTCACGCAATGCTCCTCCGCTTATTGATATGCTTAAGTTCAGCGGGTATCCCTACCTGATCCGAGGTCAACCTGTAAAAATTGGGGGTTCTGGCGAGCCACCGGGGGGAACTCTATAGCGGGAGTATGTACTACGCTTAGAGCCCACCGGCACCGCCACTAATTTTGAGGGCCGCGGAGACCGCGTGCCCCAATACCACGCTAGGCGTGAGTGGTTAAATGACGCTCGAACAGGCATGCCCTGCGGAATACCACAGGGCGCAATGTGCGTTCAAAGATTCGATGATTCAC
+
CDEEDEFEDDFFGGGGGGGGGGGHHHHHHHHHHHHHHHHHHHHGGGGGHHHHHHHHHH0<HHH9G:-HHHHHHH<HHHHH<<HHHG;GGH;HHHGGGGGHH<GGGGGGG9GFFFFFFF9FF89FDF9FF:FF:FFFFFFFF:FFF:FFFFFFGGGGHHHHFGFFFFHHGGGGGGGHHGGGGGGGGGGGGGFHHGHGFFGHHFGGHHHGGHGHHHHFHHHGGGGGHHGHHHHHHHHHGGGGGGGHHHHHHHHHHHGGGGGHHHHGGGGHGGGGGGGGGGFFFFFFFABCBA
@M02197:105:000000000-AN6RF:1:1101:6620:5479 1:N:0:1
CTCACGCAATGCTCCTCCGCTTATTGATATGCTTAAGTTCAGCGGGTAGTCCTACCTGATTTGAGGTCAAATTGTCAGAAGCTGTCTCAAAAGAGACCCTTTAGAAGCTGAACCCCATTTATAAAGCTGCTCTTCACAAATGGCGTAGATAATTATCACACCAAAGCAAGGCAACAAAGGTCCCGCTAATGCATTTCAAGAGAGCCGACTTCTGAGAAGCCCGCATACTCCCACATCCAAGCCTGATCAACAGAAAAAGCTGAAAAGGTTGAGAATTACATGACACTCAAACAGGCATGTTCCTCGGAATACCAAGGAGCGCAAGGTGCGTTCAAAGATTCGATGACTCAC
+
BBBBBBFBBBFFGGGGGGGCFGGGHHHHHHHHHHHHGGHHBGHGGGGGGHHHHEHHHGGHHFHHGHHHHGFHGHHGHHGHFHHHHHHHHHHGHGCGGFAGGFHHHHGBCGHGGHGGGHGHHHHHGFFFHEFGHHGHDGHFFGEGCFGGGHEHHHGHHGHGHGHHHHHGHHGHGGHHEGGGHHHHGGGHHHHHHHHHHFHGFFGEHHHHHGGGGGGGHGFGGGGGDGGFFFFFBFFF//GFGBE4B4HHG4FEHHHHHHEHG4FFEBHHFFGBFHFFEHHHFGGEAEHHHHGBHFHHEHHFCGGDFFHCHFGGHFFD?EA?GGCGAGCGCGGGGFGGEFGC@BFFFFBBA@B
@M02197:105:000000000-AN6RF:1:1101:6555:5905 1:N:0:1
CTCACGCAATGCTCCTCCGCTTATTGATATGCTTAAGTTCAGCGGGTATCCCTACCTGATCCGAGGTCAACCTTGAAAAAAATGGAGGTCAACGGCAGGGCAATCACACACACCAAGCGAAAAGATAAACTTACTACACCTGGGGATATGAGATCATCCGCCTTTGAATTTCAGAAGGGAGAATGCAAGCATACTCATCTTCCACGACCAAGCAAATTTGCTTGAGAGGTATTTAATGACGCTCGAACAGGCATGCCTCCCGGAATACCAGGAGGCGCAATGTGCGTTCAAAGATTCGATGATTCAC
+
CCCCCCFCCCFFGGGGGGGGGGGHHGHHHHGHHHHHHHHHHHHGGGGGHHHHHHHHHHHHHHHGGGGHHHHHHHHGHGHHGGHHHHHGGHHHHGGGGGGGGGGHHHHGGFGGGGHHGGHHHHGHHHHHHHHHHHHHHHHHHHGEHGHHHHHHHHHHHHHHHGGHHHHHHHHGHHGHHGHHHHHHHHHGHGHHHHHHHHHHGGGGGHGGHHHHHGHHGFHFFFHHHHHHHHFHHGHHGGGGGHHGHFHHGGHHHECFGGGGHHGHHHGHHHHE?GGEGFBGGFEGHGGGFGGGGGGFFFFFFFBBBBB
@M02197:105:000000000-AN6RF:1:1101:12307:5839 1:N:0:1
CTCACGCAATGCTCCTCCGCTTATTGATATGCTTAAGTTCAGCGGGTAGTCCTACCTGATTTGAGGTCAAATTGTCAGAAGCTGTCTCAAAAGAGACCCTTTAGAAGCTGAACCCCATTTATAAAGCTGCTCTTCACAAATGGCGTAGATAATTATCACACCAAAGCAAGGCAACAAAGGTCCCGCTAATGCATTTCAGGAGAGCCGACTTCTGAGAAGCCCGCATACTCCCACATCCAAGCCTGATCAACAGAAAAAGCTGAAAAGGTTGAGAATTTCATGACACTCAAACAGGCATGCTCCTCGGAATACCAAGGAGCGCAAGGTGCGTTCAAAGATTCGATGACTCAC
+
CDDCCDFDEEFFGGGGGGGGGGGHHHGHHHGHHHHHHHHHHHHGGGEGGHHHHHHHHHHHHHHHGHHHHHHHHHHHHHHFHHHHHHHHHHHHHGHHHGHHHHHHEHHHHGHHHHGGGHHHHHHHHHHHHHHHHHHHHHHGHHHHGGGGGHHHHHHHHHHFFHHHHHHHGHGHHHHHHHHHHHHHHHHHGHHHHHHHHHHHHGGGHHHGHGGGGGHHHGGGGGHHHHGGHGHGHFHGEGHHHHHHHHHHHHHHHHHHHHHHHHHHHHHHHHHGHHHGHHGDBHGABGHHHHHHHHHGHHGGGGGGHHHHHGFHHHHGGGGGHHHHGFGGHGGGGGGGGGGFFFFFFFCBBBB
@M02197:105:000000000-AN6RF:1:1101:14489:6045 1:N:0:1
CTCACGCAATGCTCCTCCGCTTATTGATATGCTTAAGTTCAGCGGGTAGTCCTACCTGACTTGAGGTCAAAAGTCAATAAGGAAGACGCCAGAAGGCATCGACGCATTAGAGGCACGGGACCGTTCATTCATGCACTTCGGCGAGCGGCGATCATTATCACGCCAAAAGCCTTGTCATGCATAGTCGAAAGTCGACCGCAAGCCCATTCATTTCAGGGGAGCCCGAGTCCTAGACGAGAAGTCCAGATCTCCGGCAGCCCCCACTATCCAAGCACCCTTTCGAAGCAAATCGAGAGGGGTTGAGAATTTACTGACGCTCAAACAGGCATGCTCCTCGGAACACCGAGGAGCGCAAGGTGCGTTCAAAGATTCGATGACTCAC
+
CCCCCCFCCCFFGGGGGGGGGGGGHHHHGHHHHHGHHHGHHHHGGGEGFHHHHGHHHHHHHHHHHHHHHGHHHHHGHHGFHHHFGHHGGGGGHHHHHHHHGHGGGGGGHHGHFGGHGGGGGGGGGHHHHHHHHHGHHHHGFCGGGGGGGGGGGGGGGGGGGGGGGFGFFFGGGGFGGGGGGGFFFFFEFFFGFGFFGGGGGGGGFFFGGGGGGGHFFFHDGGFEHGFFGFFHGFFHHF1HFHFHFHG-C?GGHFGGGCDEHHGCBHHGHGHGFCCGGEFCGHGHHHGFHFGHGGGGGHHHGFFGDGF@GBGGEECGF5HGHHHHHHGHHHFEGGGGHHGGGEGGHHGGGGGHHHHGGGGFBG5FGFGGFFFFFFFFFAA?AA
@M02197:105:000000000-AN6RF:1:1101:25697:6058 1:N:0:1
CTCACGCAATGCTCCTCCGCTTATTGATATGCTACCTTACTTCCTCTAAATGACCAAGATCCTCCGCTTATTGATATGCTTAAGTTCAGCGGGTATCCCTACCTGATCCGAGGTCAACCTTGAAAAATAGGGGGTTTGATGGCAGGACAATTGCACACACTCCGAGCGACAAGATAAACTTACTACGCCACGGAATATGCTATGATCCGCCTTTCAATTTCAGAAGGGAGAATGCTGGCATACTCTTCTTCCACAACCAAGCAAATATGCTTGAGAGGTATTTTATGACGCTCGAACAGGCATGCCTCCCGGAATGCCAGGAGGCGCAATGTGCGTTCAAAGATTCGATGATTCAC
+
BBBBB@FBBBFFGGGGGGGGGGGHGHHHGHHGDHHFFGHHHHHHHHHHEHHFHHHHHHEHHHHHGGGGGGHHHHHHHGHHHHGHFGHHHHGGGGGHHHHHHHHHHHHHGGFFGEGGGHHHHHFGHFHFHFHHGGFGDGHHHHGFGGGHHHHFHHFHHHGGCGGECDCG8HHGHHHHHHHHHHHHGGGGGGHGHGHHHGHFGHGGGGGFGGFFFGFGFFFFFFGFGHHHGADFFFFGGGFFG?HHGG0FGF/EGGEGGHHHHHHGGGDCHFFHHHHGHHGFHHHHFEGEEGGA1HFHGHGBHHEGEEECGFHHHFHGGHFHF?GCGHFBHGEEA4CFGGGGGGFFFFFFFFFAA>3B
@M02197:105:000000000-AN6RF:1:1101:10680:6059 1:N:0:1
CTCACGCAATGCTCCTCCGCTTATTGATATGCTTAAGTTCAGCGGGTAGTCCTACCTGATTTGAGGTCAAAAGTCAATAAGGAAGACGCCAGAAGGCATCGACGCATTAGAGGCACGGGACCGTTCATTCATGCACTTCGGCGAGCGGCGATCATTATCACGCCAAAAGCCTTGTCATGCATAGTCGAAAGTCGACCGCAAGCCCATTCATTTCAGGGGAGCCCGAGTCCTAGACGAGAAGTCCAGATCTCCGGCAGCCCCCACTATCCAAGCACCCTTTCGAAGCAAATCGAGAGGGGTTGAGAATTTACTGACGCTCAAACAGGCATGCTCCTCGGAACACCGAGGAGCGCAAGGTGCGTTCAAAGATTCGATGATTCAC
+
AAAAAAFDDAFFGGGGGGGGGG0F333FGHHHHHGFFFDGBGHGGGGEGHGGHHHHHGHHHHF2AAGFGGHHHFD2FFFF1GFGHHHCCGF?0G10?GFHCHGGGGCCFHGFHGEFCCCGGGGGCBCGHHB<FHFFGHF//CGC?CCBFFFBEGGFFGGGGGGGG?FGGGGFGFFGFGFFGGFFBBB8FFFBG@E@@E@@@@FFFEFFFFFFFFFFFF<B:;EE@@GFFFFFFFGFHF11GG1GFGHCC@?A?F?<CGCEEHG1DBEGFEG?/0CEEFFAEBGBEEGF0HEBFEFEEHGBGBB12HGB22GE?E/@/1CGF1HGHBF1EGEE?E?EDB?EAE?CHFCGC?E11HGEE001BFGGDCFECC1C3FDFFA1111
@M02197:105:000000000-AN6RF:1:1101:25067:6413 1:N:0:1
CTCACGCAATGCTCCTCCGCTTATTGATATGCTGTTACTTCCTCTAAATGACCAAGATCCTCCGCTTATTGATATGCTTACTTCCTCTAAATGACCAAGATCCTCCGCTTATTGATATGTTCCTCCGCTTATTGATATGCTTAAGTTCAGCGGGTATCCCTACCTGATCCGAGGTCAACCTGTAAAAATTGGGGGTTCTGGCGAGCCACCGGGGGGAGCTCTATAGCGGGAGTATGTACTCCGTTTAGCGCCCCCCGGCACCGCCACTAATTTTGAGGGCCGCGGAGACCGCGTGCCCCAATACCACGCTAGGCGTGAGTGGTTAAATGACGCTCGAACAGGCATGCCCTGCGGAATACCACAGGGCGCAATGTGCGTTCAAAGATTCGATGATTCAC
+
CCCCDDFDDDFFGGGGGGGGGGGHHHHHHHHHGHHHHHHHHHHHHHHHHHHHHHHHHHHHHHHGGGGGHHHHHHHHHHHHHHHHHHHHHGHHHHHGHHGHHHHHHHGGGGGHHHHHHHGHHHHHHHGGGGGHHHHHHHHHHHHHHHHHGHHGGGGGHHHHHHHH<H<<HHH9GGGHHHH9HHHHHHHHH,HHHGGGGHHHHHGGGGGGGGGGGGFFFFFFFFHH:FFFFFFFFFFF:9:...00:-----A;--;-/-?FGGGGHGGGHHHHFFHHGGGGGGGGHGGGGGGGGGGGHGHHHGGGGFGHHGHGHGHHHHGHHHGHHHHGGGGGHHGHHHHHHGEHGGGGGGGHHHHHGHHHHHGGGGGHGHHFEEGHGGGGGGGGGCFFFFFFFCCBBB
@M02197:105:000000000-AN6RF:1:1101:13691:6537 1:N:0:1
CTCACGCAATGCTCCTCCGCTTATTGATATGCTTAAGTTCAGCGGGTAGTCCTACCTGATTTGAGGTCAAAAGTCAATAAGGAAGACGCCAGAAGGCATCGACGCATTAGAGGCACGGGACCGTTCATTCATGCACTTCGGCGAGCGGCGATCATTATCACGCCAAAAGCCTTGTCATGCATAGTCGAAAGTCGACCGCAAGCCCATTCATTTTAGGGGAGCCCGAGTCCTAGACGAGAAGTCCAGATCTCCGGCAGCCCCCACTAGCCAAGCACCCTTTCGAAGCAAATCGAGAGGGGTTGAGAATTTACTGACGCTCAAACAGGCATGCTCCTCGGAACACCGAGGAGCGCAAGGTGCGTTCAAAGATTCGATGACTCAC
+
A1>>>A?AD1FBG111BGA00AEAEG3DFGFHH22BDGHFEFBEGGE/FGFHGGFHHH0GFHFFGGHF1GFEF@GD@FDDG1GCF0FEEEEE0FFHAFFCGBECE/?ED11FH/FGEC//<<CAEFFGGH1DGFD<FFD/CC-<@CCFECCGGGGGGGGGGFGGG?BCBFGFFFGGBBFGEFFFFFF.F9A999.-@.@99..9FEF7FFF8FFFF:9AC=B?E@?=0=3GFB/<ABG<1011BGG0CA-//0<?///B/B11FGB0EB11FFF/B//>/>F1D2DGFGF/FGEF/EF>DGB2EF@22FG>B/?/FF1B1BGE1CGB1//////GEBDAEE//EBBEEA0A11BGE000CGGFDGB311BF@B3BB1>?1>A
@M02197:105:000000000-AN6RF:1:1101:9676:6575 1:N:0:1
CTCACGCAATGCTCCTCCGCTTATTGATATGCTTAAGTTCAGCGGGTAGTCCTACCTGATTTGAGGTCAAAAGTCAATAAGGAAGACGCCAGAAGGCATCGACGCATTAGAGGCACGGGACCGTTCATTCATGCACTTCGGCGAGCGGCGATCATTATCACGCCAAAAGCCTTGTCATGCATAGTCGAAAGTCGACCGCAAGCCCATTCATTTCAGGGGAGCCCGAGTCCTAGACGAGAAGTCCAGATCTCCGGCAGCCCCCACTATCCAAGCACCCTTTCGAAGCAAATCGAGAGGGGTTGAGAATTTACTGACGCTCAAACAGGCATGCTCCTCGGAACACCGAGGAGCGCAAGGTGCGTTCAAAGATTCGATGATTCAC
+
CCCCCAFCCCFFGGGGGGGGGGGHHHHHCHHGHHHHHHHHHHHGGGGGGHHHHHHHHGHHHHHHGHHHGHHHHHHHHHHHHHHHHHHFGGGGFHHGHHHHGFGGGGGGGHHHHGGHGGGGGGGGGHFHHHGFHHHHHHHGGGGGGGGGGGGGGGGGGGGGGGGGGGGGGGGGGGGGGGGGGGFFFFFFFFFFFFFGFFGFFGGGGGGGFFFFHGHGGEHGGGGFHGFFHHGHGGGHHHHHGEHHHFG?C?CGGGGGGFGHHHGGBFBGHHHDFFGHEEAGGFHHHHGHFHGHHGGGGHFFGHHHHGFEGBGGGGGHGHHHHHFGGHGHHGECACGGHHEEGDGGHHFF?FGHHHHGGEGHGFGGGFGCGGFFFFFFFBA3AA
@M02197:105:000000000-AN6RF:1:1101:20840:6650 1:N:0:1
CTCACGCAATGCTCCTCCGCTTATTGATATGCTTAAGTTCAGCGGGTATCCCTACCTGATCCGAGGTCAACCTTGAAAAATAGGGGGTTTGATGGCAGGACAATTGCACACACTCCGAGCGACAAGATAAACTTACTACGCCACGGAATATGCTATGATCCGCCTTTCAATTTCAGAAGGGAGAATGCTGGCATACTCTTCTTCCACAACCAAGCAAATATGCTTGAGAGGTATTTTATGACGCTCGAACAGGCATGCCTCCCGGAGTGCCAGGAGGCGCAATGTGCGTTCAAAGATTCGATGATTCAC
+
CDDECCFECCFFGGGGGGGGGGGHHGHHHHGHGHHHHHHHHHHGGGGGHHHHHHHGHHHHHHHGGGGHHHHHHHHHFFHHHHHHHGGGGGGGHHHHHGGGHHHHHHHHHHHGGHHHGGHGGHHHGHHHHHHHHHHHHHHGGGHGHGHHHHHHHHHHHHHGHHGHGHHHHHHHHHHHHHGHHHHHHGGHHGHHHGGGGHHGHHHGGGGHGGHHHHHHHHHHHHHGHHHHHGHHHGHGFHGGGGGHHGHHHHHHGHHGGGGGGGGGHHHHHHHHHGGGGGGHHGGGGGGGGGGGGGCGGFFFFFFFCBAAB
@M02197:105:000000000-AN6RF:1:1101:23548:6762 1:N:0:1
CTCACGCAATGCTCCTCCGCTTATTGATATGCTTAAGTTCAGCGGGTATCCCTACCTGATCCGAGGTCAACCGGTAAAAATTGGGGGTGCTGGCGAGCCACCGGGGGAAACTCTATAGCGGAAGTATGTACTACGCTTAGAGCCCACCGGCACCGCCACTAATTTTGAGGGCCGCGGAGACCGCGTGCCCCAATACCACGCTAGGCGTGAGTGGTTAAATGACGCTCGAACAGGCATGCCCTGCGGAATACCACAGGGCGCAATGTGCGTTCAAAGATTCGATGATTCAC
+
AA1>AA@@1>D1EFFAEGG0EEFHHFBG2DFGFHGHFGHB2FFC?CEEBDEFHHFHHBFBD1B7?37:H:H3*:/HFBE59%?F99#>-C%BDBE79G/90:C@C/;#;-E8BF9955/.9#2@A66/66:F:EF?EABBF:F9A55B6@-@GDAFCCGCFDGFFFFEA<-GCFDGD?CCEGGGFCDBFGF21//EB4FGAAEFFFGHFGEFHGHFHHFF?B09B1E@E;BFGAF2F?CE?E2CHFFB5FBGHHEEEEAG5GHGEECHGGBGGFGFCGBBFFF5FAAA>>
@M02197:105:000000000-AN6RF:1:1101:9452:6841 1:N:0:1
CTCACGCAATGCTCCTCCGCTTATTGATATGCTTAAGTTCAGCGGGTATCCCTACCTGATCCGAGGTCAACCTTGAAAAATAGGGGGTTTGATGGCAGGACAATTGCACACACTCCGAGCGACAAGATAAACTTACTACGCCACGGAATATGCTATGATCCGCCTTTCAATTTCAGAAGGGAGGATGCTGGCATACTCTTCTTCCACAACCAAGCAAATATGCTTGAGAGGTATTTTATGACGCTCGAACAGGCATGCCTCCCGGAATGCCAGGAGGCGCAATGTGCGTTCAAAGATTCGATGATTCAC
+
CCCCCCFCCCFFGGGGGGGGGGGHGHHHHHHHHHHHHHHHHHHGGGGGHHHHHHHHHHHHHHHGGGGHHHHHHHHHHHHHGGHFHGG7EGGGHHHHHGGGHHHHHHHHHHHGGHHHGGHGHGGGGHHHHHFHHHHGHHHGGGGGGGGGHHHHHHGHHHHHHHGHGHHHHFHHHHHHHGGHGBEHHGGHGHHGGGGGGHGHHHGGGGFGFFFHGFFHFHHGFHFFFFHGHGHHGHGFGHGGGGGHHGHHGEHGGFFEGGFEE?HHHFFHCGGHF22E2FG5FHEFCEHGFFFFGGGGGFFFFFFFA3A>A
@M02197:105:000000000-AN6RF:1:1101:11786:6792 1:N:0:1
CTCACGCAATGCTCCTCCGCTTATTGATATGCTTAAGTTCAGCGGGTAGTCCTACCTGATTTGAGATCAAACGTTCAAAAAGCTGTCCTCACCGAGGAGAGACATTTGTGAGCCCCAGTGAACCTCCGTTTCCGAAGGTTACCTGGCAGGGAACCACGAGCGTAGATAGTTATCACACCCATGACGCCACCAAACACTGGCAAGCTGATCCATTTGAGAGGAGCTGACCATAGGCCAGCAAGACCCCCAAAGTCCAAGCTCATCATGGCAAACCATGAGAGTTGAGGTGTTCATGATACTCAAACAGGCATGCCCTTCAGAATAGCCAAAGGGCGCAAGGTGCGTTCAAAGATTCGATGACTCAC
+
BBBBB@FBBBFFGGGGGGGGGGGHHGGHGHHHHHHHHHGHHHHGGGGGGHGHHHHHHHFGHHGHGHHHHHHHGHHHHGFEGGHHHHGHHHHHHGGGGGFHGGHGHHHHGHHDFHGGGGHHGHHHHHHGHHHHHGGGGGGHFHHHHHHHGGGGHGGHGGDGGGDHGHHGHHHHHGHHHHGGHHGGHHGGGGGGGGGGGGGGGHHHGGHGGGGGGGFHHHHHHHGFHHGFHHFHHFFFGFGHGGEGGGHHGHHHHGHHHHHHGHHGFEHHGGBHHHHEHHHGGFHHHEEHHHEHGHGBHGFBFHFBHHHHFHGF13G5DHHEHHFHHFGHGGGGGGHFCHGECCFGGGGGFFEGC>FFFFFFBAA>3
@M02197:105:000000000-AN6RF:1:1101:10238:6848 1:N:0:1
CTCACGCAATGCTCCTCCGCTTATTGATATGCTTAAGTTCAGCGGGTAGTCCTACCTGATTTGAGGTCAAATTGTCAGAAGCTGTCTCAAAAGAGACCCTTTAGAAGCTGAACCCCATTTATAAAGCTGCTCTTCACAAATGGCGTAGATAATTATCACACCAAAGCAAGGCAACAAAGGTCCCGCTAATGCATTTCAGGAGAGCCGACTTCTGAGAAGCCCGCATACTCCCACATCCAAGCCTGATCAACAGAAAAAGCTGAAAAGGTTGAGAATTTCATGACACTCAAACAGGCATGCTCCTCGGAATACCAAGGAGCGCAAGGTGCGTTCAAAGATTCGATGACTCAC
+
DDCCDCFCCCFFGGGGGGGGGGGHGHHHHHHHHHGHHHHHHHHGGGGGGHHHHHHHHHHHHHHHGHHHHHHHHHHHHHHHHHHHHHHHHHGHHGHHHGHHHHHHHHHHHHHHHHGGGHHHHHHHHHHHHHHHHHHHHHHGHHHHGGGGGHGHHHHHHHHHHHHHHHHHHHHHHHHHHHHGHHGHGHHHHHHHHHHHHHHHHGHGHHHHGGGGHHHHHGGGGGGHHGFGHGHHHHHFGGHFHHHHFHHHHHHHHHGHHHHHHHHHHHHFFHGFHGF5FFHHFHHHGFFHHHHHGHGHHHHGGGGFGHHHHHHHHHHGE?GGHHHHGGGGHGGGGGGGGFFFFFFFFFCCCCC
@M02197:105:000000000-AN6RF:1:1101:24758:6937 1:N:0:1
CTCACGCAATGCTCCTCCGCTTATTGATATGCTTAAGTTCAGCGGGTAGTCCTACCTGATTTGAGGTCAAAAGTCAATAAGGAAGACGCCAGAAGGCATCGACGCATTAGAGGCACGGGACCGTTCATTCATGCACTTCGGCGAGCGGCGATCATTATCACGCCAAAAGCCTTGTCATGCATAGTCGAAAGTCGACCGCAAGCCCATTCATTTCAGGGGAGCCCGAGTCCTAGACGAGAAGTCCAGATCTCCGGCAGCCCCCACTATCCAAGCACCCTTTCGAAGCAAATCGAGAGGGGTTGAGAATTTACTGACGCTCAAACAGGCATGCTCCTCGGAACACCGAGGAGCGCAAGGTGCGTTCAAAGATTCGATGATTCAC
+
BBABABF?DAFFGGGBGEEEEEEFFFHFHHBBGFHHHF5FBGHGE?AAFGBHFF31FDFFFDHDFFAGE3@@GBFE@GDGGHHFHHH1@EECHHHFGHHBFEEEGGDGFF4FGFGGDGCGGACGDH1FGB?<<FGDGFH/?GGC-@CAC@:@A99CF:BFGDGBBBBEFFGGGGFFGGBFBBFFFFDEE.DBF?E-;B?B:@7EEFGGEGGFBFBEEEC9@.AEEHHGGFFFFEFD1FF<01FFHGC-<//CFFA?CB//F3B23HF?E4F<?0/CE?F/GGBGHFFGFFE32EEE?GF4BDBHHFHGF41B?GCHGHFGDFBHFHGFHGECGGGGHGAE22GF23EE2EABBGA2CGGHGGGGGGGGGGFFFFFFFBAAA3
@M02197:105:000000000-AN6RF:1:1101:14408:7041 1:N:0:1
CTCACGCAATGCTCCTCCGCTTATTGATATGCTTAAGTTCAGCGGGTAGTCCTACCTGATTTGAGGTCAAATTGTCAGAAGCTGTCTCAAAAGAGACCCTTTAAGAAGCTGAACCCCATTTATAAAGCTGCTCTTCACAAATGGCGTAGATAATTATCACACCAAAGCAAGGCAACAAAGGTCCCGCTAATGCATTTCAGGAGAGCCGACTTCTGAGAAGCCCGCATACTCCCACATCCAAGCCCGATCAACAGAAAAAGCTGAAGAGGTTGAGAATTTCATGACACTCAAACAGGCATGCTCCTCGGAATACCAAGGAGCGCAAGGTGCGTTCAAAGATTCGATGATTCAC
+
CCCCCCFCBCFFGGGGGGGGGGGHHHHHHHHHHHHHHHHHHHGGGGGGGHHHHHHHHHHHHHHGGHHHHGHHHHHHHHHHHHHGHHHHHHHFHGHHHGHHHHHHHGHFHHHHHHHGGGHHHHHHHGGHHHGHHHHHHHHHGHGHHGGGGGHHHHHHHHHHHHGHHHHHHHHHHHHHFHHHHHHHHHGGHGHHHHHHHHHHGHGHGHHHHHGGHHHHHGGGGGGHHHHGGHGHHGGGCGGHEEGGEHHHGHHHHGHHHHHHHGHHHHHHHHHHHHHHFGGHFFHHGFGHHHHHHHHGHGHHGGGGCFHHHHCHHHHGGGGGGHHHHGGGGHGGGFGGGGGG4FFFFFFBBBBB
@M02197:105:000000000-AN6RF:1:1101:6768:7048 1:N:0:1
CTCACGCAATGCTCCTCCGCTTATTGATATGCTTAAGTTCAGCGGGTAGTCCTACCTGATTTGAGGTCAAATTGTCAGAAGCTGTCTCAAAAGAGACCCTTTAGAAGCTGAACCCCATTTATAAAGCTGCTCTTCACAAATGGCGTAGATAATTATCACACCAAAGCAAGGCAACAAAGGTCCCGCTAATGCATTTCAGGAGAGCCGACTTCTGAGAAGCCCGCATACTCCCACATCCAAGCCTGATCAACAGAAAAAGCTGAAAAGGTTGAGAATTTCATGACACTCAAACAGGCATGCTCCTCGGAATACCAAGGAGCGCAAGGTGCGTTCAAAGATTCGATG
+
CCCCCCFCBCFFGGGGGGGGGGGGHHHHHHHGHHHHHHHHHHGGGGGGGHHHHHHHGHHHHHHHGHHHHGHHHHHHHHHHGHHHHHHHHHHHHGHHHGHHHHHHHHHHGHHHHHGGGHHHHHHHHHHHHHHHFHHHHHFHHHHHGGGGGHHHHHHHHHHHHHGHHHHHHHHHHHHHHGGHHHHHGGHHHHHHHHHHHHHGHGHGHHFGGGGGHHHGHGGGGGHHHHGGGGHHHHGHGGGFHHGGGHHHGHHHHHHHHHHGHHHGFFHHHHHHHHGFFHHHHGHHHGHHHHFHGF3HHCE?GFGGHGGHGFBCHHHGGGGGHHHGGGECGGGGGFFFBFFFCCCCC
@M02197:105:000000000-AN6RF:1:1101:15994:7098 1:N:0:1
CTCACGCAATGCTCCTCCGCTTATTGATATGCTTAAGTTCAGCGGGTAGTCCTACCTGATTTGAGGTCAAATTGTCAGAAGCTGTCTCAAAAGAGACCCTTTAGAAGCTGAACCCCATTTATAAAGCTGCTCTTCACAAATGGCGTAGATAATTATCACACCAAAGCAAGGCAACAAAGGTCCCGCTAATGCATTTCAGGAGAGCCGACTTCTGAGAAGCCCGCATACTCCCACATCCAAGCCTGATCAACAGAAAAAGCTGAAAAGGTTGAGAATTTCATGACACTCAAACAGGCATGCTCCTCGGAATACCAAGGAGCGCAAGGTGCGTTCAAAGATTCGATGACTCAC
+
CCCCCCFCCCFFGGGGGGGGGGGHHHHHHHHHHHHHHHHHHHHGGGGGGHHHHHHHHHHHHHHHGHHHHHHHHHHHHHHHHHHHHHHHHHGHHGHHHGHHHHHHHGHHHHHGHHGGGHHHHHHHHHHHHHHHHHHHHHHHHHGHGGGGGHHHHHGHHHHHHGHHHHHHHHHHHHHHHHHHHHHHGGHHHHHHHHHHHHHHHGHGHHHHHGGHGHHHHGGGGGGHGHGGHGHGHGGHGGHHHHFGHFHHHHHHHHHHHHHHHHHHHHHHHHHHHFFGDGHHFHHGFFBHHHHHHHHHHHHGGGEGHHHHHFGHHHCGGGGGHGHHGGGGHGGGGGGGGGGFFFFFFFCCCDD
@M02197:105:000000000-AN6RF:1:1101:26052:7134 1:N:0:1
CTCACGCAATGCTCCTCCGCTTATTGATATGCTTACTTCCTCTAAATGACCATGATCCTCCGCTTATTGATATGCTTAAGTTCAGCGGGTATCCCTACCTGATCCGAGGTCAACCTGTAAAAATTGGGGGTTACTGGCAAGTAGACCTATCGGACTCAATCGCGAGAAGTATTACTACGCGTAGAGCCGACAGGCACCGCCACTGATTTTGGGGCACACCACCAAAGGTGATACCCAATACCAGGCAGAGCTTGAGGGTTGTAATGACGCTCGAACAGGCATGCCCCCCGGAATACCAAGGGGCGCAATGTGCGTTCAAAGATTCGATGATTCAC
+
CCCCCCFCCCFFGGGGGGGGGGGHHHHHHHHHHHHHHHHHHHHHHHHHHHHHHHHHHHHHHGGGGGHHGHHHHHHHHHHHHHHHHHGGGGGHHHHHHHHH<H;HHHGGG9HHHH:H<<HHHHH<<HHH9GGGHH:HHHHHG;HH<HH<<<HG;:G:;HH<HG9GEG9GHHHHH;H;.H;G:8G:G;GGGGG;G/G;GGGGFFFFFFFFFFFGFGFFGFGGFGGGGGGHHHGFFFHHGHHGGHHHHHHHHHHHHHGGGHHHHHHHGGGCCHFGDHGDDFHHFGCF?GGGGHHHHHHHHHHGGGGFHHCHGGGGHGGFGGGGGGFFFFFFFFBBBBA
@M02197:105:000000000-AN6RF:1:1101:9380:7116 1:N:0:1
CTCACGCAATGCTCCTCCGCTTATTGATATGCTTAAGTTCAGCGGGTAGTCCTACCTGATTTGAGGTCAAAATGTCAAAAGTTGTCCGAAGACGGTTATGAGCGGGTTCCCATAAGGTTTGCTTCAAGGTCAAGTGGCATAGATAATTATCACACCAAGTGACGGTCCACAAGAGATCCCACTAATGCATTTAAAGGGAGCAGACCATCCACTGAAGGAAGCCAGCAAGCCCTCAAGTCCAAGCCTAACTCAAGCCGGTAAAAGCGAGCAAGGTTGATAATTTAATGACACTCAAACAGGCATGCCCTTCGGAATACCAAAGGGCGCAAGGTGCGTTCAAAGATTCGATGACTCAC
+
CCCCCCFCCCFFGGGGGGGGGGGHHHHHHHHHHHHHHHHHHGHGGGGGGHHHHHHHHHHHHHHFGHHHHHGHHHHHHHHGHEGHHHHGFGGGHGGGGGHHHHHGGGGGHHHHHHHHHHHHGHHHHHHHHHHHHHHHHGHHHHHHHHHHHHHHHHHHHHHHHHHGGGGGHHHHHHHHHHHHHHHHHHHHHHHHHHGHHHHHGHHHGHHHGHHHGHHHHHHHGHHHHGHGGGGHHHHHHGGGHHHHFHHHHHGGGGGGHHHHGHGGGHGHHHHHHHHHHHHHHHGHHHHHGGGHHHHHHHHHGHGGGGGGDHHFHHHGHHHHGGGGGHHGHGGGGHGGGGGGGGGGFFFFFFFCBACC
@M02197:105:000000000-AN6RF:1:1101:26313:7575 1:N:0:1
CTCACGCAATGCTCCTCCGCTTATTGATATGCTTAAGTACAGCGGGTAGTCCTACCTGATTTGAGGTCAAAAGTCAATAAGGAAGACGCCAGAAGGCATCGACGCATTAGAGGCACGGGACCGTTCATTCATGCACTTCGGCGAGCGGCGATCATTATCACGCCAAAAGCCTTGTCATGCATAGTCGAAAGTCGACCGCAAGCCCATTCATTTCAGGGGAGCCCGAGTCCTAGACGAGAAGTCCAGATCTCCGGCAGCCCCCACTATCCAAGCACCCTTTCGAAGCAAATCGAGAGGGGTTGAGAATTTACTGACGCTCAAACAGGCATGCTCCTCGGAACACCGAGGAGCGCAAGGTGCGTTCAAAGATTCGATGATTCAC
+
CCCCCCFCCCFFGGGGGGGGGGGHHHHHFHHHHHHHHFHHHHHGGGGGGHHHHHHHHHFHGHHHGGHHHHHHGFGHHHHHHGHHHHHGGGGGHHHHHHHHGHGGGGGGHHHGGGGHGGGGGGGGGHHHHHHHHHHHHHHGFCGGGGGGGGGGGGGGGGGGGGGGGGGGGGGGGGGGGGGGGFFFFFFFFFFFGFFFFGGGGGGGGGFFFGFFFGHFFGEGCFEGGGFFFFFHGFGHHHGGCF1GHHHCCGGDAGFC?C?HGHGHGHHGHHFFFGFF/E0A?GFHFEFFHHGHGGGGGHHHGHHHHHHHG4E?GEGHGHHHHHHGGGHHHGGGGGGFHGEEFE22FGEEGGGHHHGE2GDHGBGGGGB2GGFFFFFFFBBBB?
@M02197:105:000000000-AN6RF:1:1101:10071:7941 1:N:0:1
CTCACGCAATGCTCCTCCGCTTATTGATATACGGGGATTACTTCCTCTAAATGACCAAGGTCCTCCGCTTATTGATATGCTTAAGTTCAGCGGGTAGTCCTACCTGATTTGAGGTCAAAAGTCAATAAGGAAGACGCCAGAAGGCATCGACGCATTAGAGGCACGGGACCGTTCATTCATGCACTTCGGCGAGCGGCGATCATTATCACGCCAAAAGCCTTGTCATGCATAGTCGAAAGTCGACCGCAGCCCATTCATTTCAGGGGAGCCCGAGTCCTAGACGAGAAGTCCAGATCTCCGGCAGCCCCCACTATCCAAACACCCTTTCGAAGCAAATCGAGAGGGGTTGAGAATTTACTGACGCTCAAACAGGCATGCTCCTCGGAACACCGAGGAGCGCAAGGTGCGTTCAAAGATTCGATGATTCAC
+
ABBBBBFBBBFFGGGGGGGGGGGHHGHHHHHHHGGGGGHGHHHHHHHHGFHHHGHHHEHGHHHHHHGDGGGHHHGHHHGHHHHHHHHHHHHGGGGCGHHHHGHHHHEHHHHHGHFGHHHGHHHHHHHHHHHHHHHGGGGGEHHHHHHGGHGGGGGGHGHHHGGFGGGGGGGGFHHHHFHHGHHHHHGGGGGGF:GFFFDCFFFFFFFFFFFFFFFFFFFFFFFFFFFFFFFFFFD/.A@-A99--EGGGGFBFFCB00BB?C.AE.A-??EHHGCGD.HGGGHHHFGGFHHGBHCCGCGHGGGGCCFFGBHFHHGGHE>GGE0</0/CFHBHHFHHBEHFGFAEAFGGHFHGHHBFEE?FEEF15FGBHHGHGEHHHGGGE??HGBEEADEGFEEA?GHFBHEGGGHGFGGGGGE4G4BFFFFFAAA>3
@M02197:105:000000000-AN6RF:1:1101:14269:7994 1:N:0:1
CTCACGCAATGCTCCTCCGCTTATTGATATGCTTAAGTTCAGCGGGTAGTCCTACCTGATTTGAGGTCAAAAGTCAATAAGGAAGACGCCAGAAGGCATCGACGCATTAGAGGCACGGGACCGTTCATTCATGCACTTCGGCGAGCGGCGATCATTATCACGCCAAAAGCCTTGTCATGCATAGTCGAAAGTCGACCGCAAGCCCATTCATTTCAGGGGAGCCCGAGTCCTAGACGAGAAGTCCAGATCTCCGGCAGCCCCCACTATCCTAGCACCCTTTCGAAGCAAATCGAGAGGGGTTGAGAATTTACTGACGCTCAAACAGGCATGCTCCTCGGAACACCGAGGAGCGCAAGGTGCGTTCAAAGATTCGATGATTCAC
+
AABBBBFBBBFFGGGGGGGGGGFHHHHHHHHHHHHHHHHHHFHGGGGGGHHFHFHHHGHHHHGGFFHHHHFHHHHHDGHHFHHHFHHECEGGHFHFHGHHGHGFGGGGBGFGHGGHGGGGGDGEFFHHHHHHHHHGHHHFDDGCGGGGGCFDGGGGFFFGGGFGGGGGFFFFGFFFFFFGFGFFFFFEEDDFFFFFFFFFBFFBFBFFFFFFFFFE;.HCAAEEFGFGFFFFFGFHHG<GAG=1HHHD?@?GGEGDC@?EEHGF1FC0?4?E?B?0EEF/E?FE4BFHHHDF1E?1EFB44FBGDGEHFGEE1FGGCGBHHHHHHFHGAEB0GEDGGGAA?A?GHFEFEE?FBBGGGGGHG55FGFGFFGFBFFFFFA>333
@M02197:105:000000000-AN6RF:1:1101:12215:7869 1:N:0:1
CTCACGCAATGCTCCTCCGCTTATTGATATGCTTAAGTTCAGCGGGTAGTCCTACCTGATTTGAGGTCAAATTGTCAGAAGCTGTCTCAAAAGAGACCCTTTAGAAGCTGAACCCCATTTATAAAGCTGCTCTTCACAAATGGCGTAGATAATTATCACACCAAAGCAAGGCAACAAAGGTCCCGCTAATGCATTTCAGGAGAGCCGACTTCTGAGAAGCCCGCATACTCCCACATCCAAGCCTGATCAACAGAAAAAGCTGAAAAGGTTGAGAATTTCATGACACTCAAACAGGCATGCTCCTCGGAATACCAAGGAGCGCAAGGTGCGTTCAAAGATTCGATGACTCAC
+
DDDDCCFCDDFFGGGGGGGGGGGHHHHHHHGHHHHHHHHHHHHGGGGGGHHHHHHHHHHHHHHHGHHHHHHHHHHHHHHHHHHHHHHHHHHEHGHHHGHHHHHHHHHHHHHHHHGGGHHHHHHHHHHHHHHHHHHHHHGHHGHHGGGGGHHHHHHHHHHHHHHHHHHHHHHHHHHHHHHHHHHHHHHHGHHHHHHHHHHHHGHGHHHHGGGHHGHGHGGGGGGHHHGGGGGHFFHEGGHHHHHHHGHGHHHHHHHHHHHHHHHHHHHHGHHHHHHFFGFHFHHHGGHHHHHHHHGHHHHGGGGGHHHHHHHHHHHGGGGGGHHHGGGGHGGGGGGGGGGFFFFFFFBAAAA
@M02197:105:000000000-AN6RF:1:1101:8912:8112 1:N:0:1
CTCACGCAATGCTCCTCCGCTTATTGATATGCTGTCAAAATTGAGGAAACATTTCAGCAAAAGAACAAGCATGACTTCGGACCTGCGCAGAAGTAGGGCAAGGGAAACTCTGGCTTGTGGAACATGGGGCAGGGAAAGGACAAAAAATCTCAACCACAAGCAAAGAAGGGTAAAGAGAAGACAAACAAGGACACCGGGAAGTGGTGCGAGTTCCACAAAAGCCCCTGGCACAACACTGATGAATGTCGCTCAAAACAGTCATTGGTGGCTGAGATCAAAGCTTCAGAATCATATCTCAGTTCCGATTCTGACTCAGAACCTAATTTCACAGTCGCGCGAAAAGGGAAGCAAATCATTGATGCAGAACCCAATGCCGTTGTCGCCACCACAAAGATTCGATGATTCAC
+
AAB3AAC?BBBFGGFGBGGEGGGFBGDGDGGBA5FEFH5DBGF5FGG2GCHHHHHF5GHEGFHEHCGA2A2AGAFFEFA1EE@CCGC/E>/BEB4@BFCE1FFF/GGEGHHHHHGHGGHGHD30?B0C<E@DGG<FGFC0FG0CC/<GGHHBGHHGGEAGHH0CGCCGADHHFGFBGFEFFHHFGGFEB;:AGGEB?BFBEFBG@GGGFB?FGFFGFGC.9AAACEFFF<CFGD9FBGFGF0ACGCGHGGGCG<FFFFHGF/EG0CHCGHHHHG@1DF1CGB22HHHDGBF1FG<1GFEFE?E<1>11FHGHHFFHGHGCBFHF2FGBE@E/ECEE/HGFFGCFHHFD1GGB1HHHGHHHHHFGFEHHGFEEE0A0EE0EEAEAA11AFA3GEF1C1D3FFFA1AA1
@M02197:105:000000000-AN6RF:1:1101:15011:8665 1:N:0:1
CTCACGCAATGCTCCTCCGCTTATTGATATGCTTAAGTTCAGCGGGTATCCCTACCTGATCCGAGGTCAACCTTGAAAAATAGGGGGTTTGATGGCAGGACAATTGCGCACACTCCGAGCGATAAGATAAACTTACTACGCCACGGAATATGCTATGATCCGCCTTTCAATTTCAGAAGGGAGAATGCTGGCATACTCTTCTTCCACAACCAAGCAAATATGCTTGAGAGGTATTTTATGACGCTCGAACAGGCATGCCTCCCGGAATGCCAGGAGGCGCAATGTGCGTTCAAAGATTCGATGATTCAC
+
BBA?ABFBDAFFCGGGG4EEGGGHHH5GGHHGFGHHHGHHGHHGGE0AEFHHHHGHHGGHHHHGFCEGFHHHHEHFH3FGG?FGHFFFFFFGHFGCBEEFHBEDGDGGGGGGGFHHDCBCDFGFHGHHHCDGHGHHFBHDGEGGDFGGHHHHHHHHGGGHHHGGFGHHGHHHHHGGGFHFHGHHGFGGHGFEFFGGFFGGFGGGGGFHFEFFFHHHEHGFGEHHFHHHEHHHHFFFHHGFGGGHE?HHHHGG3HHFECEEE?EHHFGGGHHGC?EEAGFHHGECE?GGDGBGGGE44FFFF5FFABAAA
@M02197:105:000000000-AN6RF:1:1101:6581:8824 1:N:0:1
CTCACGCAATGCTCCTCCGCTTATTGATATGCTTAAGTTCAGCGGGTAGTCCTACCTGATTTGAGGTCAAAAGTCAATAAGGAAGACGCCAGAAGGCATCGACGCATTAGAGGCACGGGACCGTTCATTCATGCACTTCGGCGAGCGGCGATCATTATCACGCCAAAAGCCTTGTCATGCATAGTCGAAAGTCGACCGCAAGCCCATTCATTTCAGGGGAGCCCGAGTCCTAGACGAGAAGTCCAGATCTCCGGCAGCCCCCACTATCCAAGCACCCTTTCGAAGCAAATCGAGAGGGGTTGAGAATTTACTGACGCTCAAACAGGCATGCTCCTCGGAACACCGAGGAGCGCAAGGTGCGTTCAAAGATTCGATGATTCAC
+
CCBCDCFCDCFFGGGGGGGGGGGHHHHHHHHHHHHHHHHHHGHGGGGGGHHHHHHHHHHHHHHGGHHHHHHHHGHHGHHHHHHHHHHGGGGGHHHHHGHHGHGGGGGGHGHGGGGHGGGGGGGGGHHHHHHHHHHHHHHGGGGGGGGGGGGGGGGGGGGGGGGGGGGGGGGGGGGGGGGHGGFFFFFFFFFFGFGGGGFFFFFFFGFFFHHHHGHGGGHGFFFFHGFEHGGHGFFHHHHFFGHHHGHGGGFGHGGGGGGGHHGGHHEGHHHGECGHGGHHGHGHHGGHHGGHGGGGGHHHHHHGHHHGGBFCGGGHGHHHHHEGHHHHGC1EFGGGHHEEGEGGHFEGGGGGGHHGGGGHGGGGGGGGFEFFFFFFFBBAAA
@M02197:105:000000000-AN6RF:1:1101:23451:9034 1:N:0:1
CTCACGCAATGCTCCTCCGCTTATTGATATGCTTAAGTTCAGCGGGTAGTCCTACCTGATTTGAGGTCAAAATGTCAAAAGTTGTCCGAAGACGGTTATGAGCGGGTTCCCATAAGGTTTGCTTCAAGGTCAAGTGGCATAGATAATTATCACACCAAGTGACGGTCCACAAGAGATCCCACTAATGCATTTAAAGGGAGCAGACCATCCACTGAAGGAAGCCAGCAGGCCCTCAAGTCCAAGCCTAACTCAAGCCGGTAAAAGCGAGCAAGGTTGATAATTCAATGACACTCAAACAGGCATGCCCTTCGGAATACCAAAGGGCGCAAGGTGCGTTCAAAGATTCGATGATTCAC
+
BCCCCCFCCCFFGGGGGGGGGGGHHHHHHHHHHHHHHHHHHHHGGGGGGHHHHHHHHHGHHHHHGHHHHHHHHHHHHHHHHHHHHHHGGGGGHGGGGGHHHHHGGGGGHHHHHHHHHHHHGHHHHHHHHGHGHHHHHGHHHHHHHHHHHHHHHHHGHHHHHHHHHHGHHHHHHGHHHHHHGHHHHHGHHHHHHHHHHGHGGGGGGGHGGHHGGGHGHHHGGHHGGGGGGGHGFHHHHHGGGHFHHEHHHFGGGGGGHHHHGHGGGHHHHHHHGHHHHHHFHFHGHHHHFGFHEHHFHHHHHHGGGGGGGHGHHHCHHHHHGGFGFFHFFGGGDCGGGGGGGGGGFFFFFFFBBAA@
@M02197:105:000000000-AN6RF:1:1101:14400:9040 1:N:0:1
CTCACGCAATGCTCCTCCGCTTATTGATATGCTTAAGTTCAGCGGGTAGTCCTACCTGATTTGAGGTCAAAAGTCAATAAGGAAGACGCCAGAAGGCATCGACGCATTAGAGGCACGGGACCGTTCATTCATGCACTTCGGCGAGCGGCGATCATTATCACGCCAAAAGCCTTGTCATGCATAGTCGAAAGTCGACCGCAAGCCCATTCATTTCAGGGGAGCCCGAGTCCTAGACGAGAAGTCCAGATCTCCGGCAGCCCCCACTATCCAAGCACCCTTTCGAAGCAAATCGAGAGGGGTTGAGAATTTACTGACGCTCAAACAGGCATGCTCCTCGGAACACCGAGGAGCGCAAGGTGCGTTCAAAGATTCGATGATTCAC
+
DDDDDDFCCCFFGGGGGGGGGGGHHHHHHHHHHHHHHHHHHHHGGGGGGHHHHHHHHHHHHHHHGHHHHHHHHHHHHHHHHHHHHHHGGGGGHHHHHGHHGHGGGGGGHHHHHGGHGGGGGGGGGHHHHHHHHGHHHHHGGGG?GGGGGGGGGGGGGGGGGGGGGGGGGGGGGGGGGGGGGGFFHFFFFFFGGFEGGGGGGGGGGGFGHFFFFGHGGGHGGGFGGHHFHFFHGFGHHGHHHEHHHHFCGGGGHE??GFCCHHGFBHHGHHFEFBGHGGHEGHHHHHGHHHGHFGGGGHGHHHHHFHFHGHGGGF0GGEGGHHHHHGHHHHFF?GGGHHGGGEGGHHFEFGGHHHHGGGGHGGGGGGGGGGFFFFFFFABBBB
@M02197:105:000000000-AN6RF:1:1101:25004:9077 1:N:0:1
CTCACGCAATGCTCCTCCGCTTATTGATATGCTTAAGTTCAGCGGGTAGTCCTACCTGATTTGAGGTCAAAAGTCAATAAGGAAGACGCCAGAAGGCATCGACGCATTAGAGGCACGGGACCGTTCATTCATGCACTTCGGCGAGCGGCGATCATTATCACGCCAAAAGCCTTGTCATGCATAGTCGAAAGTCGACCGCAAGCCCATTCATTTCAGGGGAGCCCGAGTCCTAGACGAGTAGTCCAGATCTCCGGCAGCCCCCACTATCCAAGCACCCTTTCGAAGCAAATCGAGAGGGGTTGAGAATTTACTGACGCTCAAACAGGCATGCTCCTCGGAACACCGAGGAGCGCAAGGTGCGTTCAAAGATTCGATGATTCAC
+
BBCCCCFDCCFFGGGGGGGGGGGHHHHGHHHHHHHHHHHHHHHGGGGGGHHHHGHHHHHHHHHHGHHHHHHHHHHHHHHHHHHHHHHGGGGGHHHHHHHHGHGGGGGGHHHHHGGHGGGGGGGGGHHHHHHHHHHHHHHGGGGGGGGGGGGGGGGGGGGGGGGGGGGGGGGGGGGGHHGGGGFFFFFFFFFGGGGGGGGGGGGGGGFFHGHHHGGGGGHGGGGGHGHHGHHHGHGHHFGBHGGHHHHFGGCCHGGGGGGHHHHFGHHGHHHFFGGHGGHHGHHHHHGHHHGHHGGGGHHHHHGHHHHEHHGGGGGHGHHHGHHHHHHHHHGGGGGGHHGGGGGGGHGGGGGHHHHGGGGHGGGGGGGGGGFFFFFFFCCBAB
@M02197:105:000000000-AN6RF:1:1101:15960:9098 1:N:0:1
CTCACGCAATGCTCCTCCGCTTATTGATATGCTTAAGTTCAGCGGGTAGTCCTACCTGATTTGAGGTCAAAAGTCAATAAGGAAGACGCCAGAAGGCATCGACGCACTAGAGGCACGGGACCGTTCATTCATGCACTTCGGCGAGCGGCGATCATTATCACGCCAAAAGCCTTGTCATGCATAGTCGAAAGTCGACCGCAAGCCCATTCATTTCAGGGGAGCCCGAGTCCTAGACGAGAAGTCCAGATCTCCGGCAGCCCCCACTATCCAAGCACCCTTTCGAAGCAAATCGAGAGGGGTTGAGAATTTACTGACGCTCAAACAGGCATGCTCCTCGGAACACCGAGGAGCGCAAGGTGCGTTCAAAGATTCGATGATTCAC
+
CCCCCCFCCCFFGGGGGGGGGGGHHHHHGHHHHHHHHFHHGHGGGGGGGHHHHHHHHHHHHHHGGGHHHHHHHGHFHHHHHHHGHHHGGGGGHHHHHGHHGHGGGGGGGHHHHGGHGGGGGGGDDHHHHHGHHHHHHHHGGGG?DCGGGGFFFGGGGGGGGGGGGGGFGGGGGGGGGGGGFFFFFFFFFDFFFFFFFGGGGGGGGGGGFGGGFFHGGGHGFD?GHHGHGHHHGGGHHHHGHHHHHHHGGGGGHGGGGGGHHHHFFHFGHHGGGGGHGGHHGHHHHHGHHHGHHFGGGHHHHHHHHHHFHGDGGGGHEBGHHHHHHHHHFGGGGGGGHHGGFEGGHHFGGGGHHHHGGGGGGGGGGGGGGGCFFFFFFCCBAA
@M02197:105:000000000-AN6RF:1:1101:16102:9573 1:N:0:1
CTCACGCAATGCTCCTCCGCTTATTGATATGCTTAAGTTCAGCGGGTAGTCCTACCTGATTTGAGGTCAAATTGTCAGAAGCTGTCTCAAAAGAGACCCTTTAGAAGCTGAACCCCATTTATAAAGCTGCTCTTCACAAATGGCGTAGATAATTATCACACCAAAGCAAGGCAACAAAGGTCCCGCTAATGCATTTCAGGAGAGCCGACTTCTGAGAAGCCCGCATACTCCCACATCCAAGCCTGATCAACAGAAAAAGCTGAAAAGGTTGAGAATTTCATGACACTCAAACAGGCATGCTCCTCGGAATACCAAGGAGCGCAAGGTGCGTTCAAAGATTCGATGACTCAC
+
DEEECDFDDDFFGGGGGGGGGGGHHHGHHHHHHHGHGHHHHHHGGGGGGHHHHHHHHHHHHHHHGHHHHHHHHHHHHHHHHHHHHHHHHHHHHGHHHGHHGHHHHHHHHHHHHHGGGHHHHHHHHHHHHHHHHHHHHHHHHHHHGGGGGHHHHHHHHHHHHGHHHHHHHHHHHHHHHHHHHGHHGGGHHHHHHHHHHHHHFGEGHHHGGGGHHHHHHGGGGGHHHHEGHGHHHHHHGGHHHGHHHFHHHHHHHHGHHHHHHHHHHHHHHHHHHHGFGEHHHHHHGFHHHHHGHHHHHHHGGGGGHHHHHFFHHHGGGGGGHHHHCGGGHGGGGGGGGGGFFFFFFFAABBA
@M02197:105:000000000-AN6RF:1:1101:18707:9582 1:N:0:1
CTCACGCAATGCTCCTCCGCTTATTGATATGCTTAAGTTCAGCGGGTAGTCCTACCTGATTTGAGGTCAAAAGTCAATAAGGAAGACGCCAGAAGGCATCGACGCATTAGAGGCACGGGACCGTTCATTCATGCACTTCGGCGAGCGGCGATCATTATCACGCCAAAAGCCTTGTCATGCATAGTCGAAAGTCGACCGCAAGCCCATTCATTTCAGGGGAGCCCGAGTCCTAGACGAGAAGTCCAGATCTCCGGCAGCCCCCACTATCCAAGCACCCTTTCGAAGCAAATCGAGAGGGGTTGAGAATTTACTGACGCTCAAACAGGCATGCTCCTCGGAACACCGAGGAGCGCAAGGTGCGTTCAAAGATTCGATGATTCAC
+
DDDDDDFCCDFFGGGGGGGGGGGHHHHHHHHHHHHHHHHHHHHGGGGGGHHHHHHHHHHHHHHHGHHHHHHHHGHHHHHHHHHHHHHGGGGGHGHHHHHHGHGGGGGGHHHHHGGHGGGGGGGGGHHHHHHGHHHHHHHGGGGGGGGGGGGGGGGGGGGGGGGGGGGGGGGGGGGGGGGGGGFFFFFFFFFFGFFGGGGGGGGGGGGGGFFFHHHGGGHGGGGGHFHHHGHHGGGGGHHHHHHGHGHGDCGGHGGGGGGEFHGFFGHGHHHGFGGEGGHHGHHHGHGHHHGHHGGGGHHEHHHHHGGGHHGGGGEHGHHFHFHHHGHHHHECEFGEHGFEFCGGHHGGGGGHHHGGGGGHGGGGGGGCGGFFFFFFFBCBA@
@M02197:105:000000000-AN6RF:1:1101:7183:9697 1:N:0:1
CTCACGCAATGCTCCTCCGCTTATTGATATGCTTAAGTTCAGCGGGTAGTCCTACCTGATTTGAGGTCAAATTGTCAGAAGCTGTCTCAAAAGAGACCCTTTAGAGGCTGAACCCCATTTATAAAGCTGCTCTTCACAAATGGCGTAGATAATTATCACACCAAAGCAAGGCAACAAAGGTCCCGCTAATGCATTTCAGGAGAGCCGACTTCTGAGAAGCCCGCATACTCCCACATCCAAGCCTGATCAACAGAAAGAGCTGAAAAGGTTGAGAATTTCATGACACTCAAACAGGCATGCTCCTCGGAATACCAAGGAGCGCAAGGTGCGTTCAAAGATTCGATGATTCAC
+
CDDDCCFDDCFFGGGGGGGGGGGHHHHHHHHHHHGHHHHHGHHGGGGGGHHHHHHHHHHHHHHHGHHHHHHHHHHHHHHHGHHHHGHHHHHHHGHHHGHHHHHHHHHGHHHHHHGGGHHHHHHHHHGHHHHHHHHHHHHHHHHHGGGGGHHHHHHHHHHHHHHHHHHHHHHHHHHHHHHHHHHHGHGHHHHHHHHHHHGHHGHGFHHGGHGHGHHHHGGGGGHGHHGGHGHGGGHHGGHGHHGHHHHHHHHHGHHGHGHHGHHHHHHHFHHHHHHFFFHHHHHHHGHGHHHHHHFEHGHGGGGGHHHHHHFHHHHEGGGGHGHHGGGFHGGFGGGGGGGFFFFFFFCCCCB
@M02197:105:000000000-AN6RF:1:1101:12936:9619 1:N:0:1
CTCACGCAATGCTCCTCCGCTTATTGATATGCTTAAGTTCAGCGGGTAGTCCTACCTGATTTGAGGTCAAATTGTCAGAAGCTGTCTCAAAAGAGACCCTTTAAGAAGCTGAACCCCATTTATAAAGCTGCTCTTCACAAATGGCGTAGATAATTATCACACCAAAGCAAGGCAACAAAGGTCCCGCTAATGCATTTCAGGAGAGCCGACTTCTGAGAAGCCCGCATACTCCCACATCCAAGCCTGATCAACAGAAAAAGCTGAAAAGGTTGAGAATTTCATGACACTCAAACAGGCATGCTCCTCGGAATACCAAGGAGCGCAAGGTGCGTTCAAAGATTCGATGATTCAC
+
DDDDDDFCCDFFGGGGGGGGGGGHHHHHHHHHHHGGHHHHHHHGGGGGGHHHHHHHHGHHHHHHGHHHHHHHHHHHHHHHHHHHHHHHHHHGHGGHHGHHHHHHHHHHHHHHHHHGGGHHHHHGHHHHHHHHHHHHHHHGHHHHHGGGGGHHHHHHHHHHHHHHHHHHHHHHHHGHHHHHHGHHHHGGGHHHHHHHHHHHHHGHGHHGGGGGHFHHHHGGGGGHHHHGGHGGGFHHHDGHHHEFHGHHFHHHHHHHHHHHHHGGHHGGBGHGHHHHGBEFHHHHGEGHHHHHGHHHHHGHFCGEEHHHHHHHHHHHGGGGGHHGHGGGGHF5GGGGGGGGBFFFFFF?BAAB
@M02197:105:000000000-AN6RF:1:1101:4372:9975 1:N:0:1
CTCACGCAATGCTCCTCCGCTTATTGATATGCTTAAGTTCAGCGGGTAGTCCTACCTGATTTGAGGTCAAATTGTCAGAAGCTGTCTCAAAAGAGACCCTTTAAGAAGCTGAACCCCATTTATAAAGCTGCTCTTCACAAATGGCGTAGATAATTATCACACCAAAGCAAGGCAACAAAGGTCCCGCTAATGCATTTCAGGAGAGCCGACTTCTGAGAAGCCCGCATACTCCCACATCCAAGCCTGATCAACAGAAAAAGCTGAAAAGGTTGAGAATTTCATGACACTCAAACAGGCATGCTCCTCGGAATACCAGGGAGCGCAAGGTGCGTTCAAAGATTCGATGATTCAC
+
BCDCCCFCCCFFGGGGGGGGGGGHHHHHHHHHHHHHHHHHHHHGGGGGGHGHHHHHHHGHHHHGGGHHHHHHHHHHHHHHHHHHHHHHHHHHHGHGHGHHHHHHGHHHHHHGHHHGGFGHHHHHHHHHHHHHHHHHHHHHGGFHGGGGGGGHHGHHHHHHGHHHHHHHHHHGHHHHHHHHHHGHFHHHHHHHHHHHHHHHHHGHGHHGGGHGHHHGGHGGGGGHHHHGGHGGGGGHGGGHFHFHHHHFHGHGHHGHHHGHHHHHHHHFFHHHHHHHFFFHHFHHHHGHHGDHDGHFGHHFGEGCGHHGHHHHHHHFGGGGGHHGHGGGGHGGGGGFGEBCFFFFFFFBBAA3
@M02197:105:000000000-AN6RF:1:1101:27396:10027 1:N:0:1
CTCACGCAATGCTCCTCCGCTTATTGATATGTTTAAGTTCAGCGGGTAGTCCTACCTGATTTGAGGTCAAATTGTCAGAAGCTGTCTCAAAAGAGACCCTTTAGAAGCTGAACCCCATTTATAAAGCTGCTCTTCACAAATGGCGTAGATAATTATCACACCAAAGCAAGGCAACAAAGGTCCCGCTAATGCATTTCAGGAGAGCCGACTTCTGAGAAGCCCGCATACTCCCACATCCAAGCCTGATCAACAGAAAAAGCTGAAAAGGTTGAGAATTTCATGACACTCAAACAGGCATGCTCCTCGGAATACCAAGGAGCGCAAGGTGCGTTCAAAGATTCGATGACTCAC
+
ACCCBCFCBCFFGGGGGGGGGGGHHGHHHGHHHHGHHHHHHHHGGGGGGHHHHHHHHHHHHHHHGHHGHHHHHHHHHHHHHHHGHHHHHHHHHGHHHGHHHHHHHHHHHGHHHHGGGHHHHHHHHGHHHHHHHHHGHHHHHHHHGGGGGHHHHHHHHHHHHHHHHHHHHHHHHHHHHHHHHHHHGHHGHHHHHHHHHHHHHGGGHHHGHHHHHHHHHGGGGGGGHHGGHGFGGGHHGGHHGHHHHHFHGHHHHHHHHHHHHFHHHHGFHGHHDHHHHGGHHHFHHGHHHHFHHFHHHFHGGGGGHHHHGFBHHHHGGFGGHHGHGGGGHFGGGGGFFBGBFFFD5FBBAAA
@M02197:105:000000000-AN6RF:1:1101:2684:10317 1:N:0:1
CTCACGCAATGCTCCTCCGCTTATTGATATGCTTAAGTTCAGCGGGTAGTCCTACCTGATTTGAGGTCAAAAGTCAATAAGGAAGACGCCAGAAGGCATCGACGCATTAGAGGCACGGGACCGTTCATTCATGCACTTCGGCGAGCGGCGATCATTATCACGCCAAAAGCCTTGTCATGCATAGTCGAAAGTCGACCGCAAGCCATTCATTTCAGGGGAGCCCGAGTCCTAGACGAGAAGTCCAGATCTCCGGCAGCCCCCACTATCCAAGCACCCTTTCGAAGCAAATCGAGAGGGGTTGAGAATTTACTGACGCTCAAACAGGCATGCTCCTCGGAACACCGAGGAGCGCAAGGTGCGTTCAAAGATTCGATGATTCAC
+
ABBBBBFBBBFFGFGGGGGGGGGHGFHFHHHFHHHHHHHHHHHGGFEFGHHHHHHHHHHHGHHHGHHHHHGHHHHHHHHHHHHHHHHGGGGGHHHGHHHHGGGGGGGGHHHHHGGHGGGGGGGGGHHHHHHHHHHHHHHGGGGGGGGGGGGGGGGGGFGGGGGGGGGGGGGGGGGGGGGGGGFFFFFFFFFFGGFFGGGGGFFFGGGFFFFHFFGGEGDFFFGHHHHFGHFFGGHHHHHHG1FHGHGGGFC0GGFFGGHHFDFHHHCGHHDEBGEFEHH@HHHHHGGFGGEHGGGGFHHHGHHHGEHFFEEFGGGCFGGHHHHGHHHGHGGGGGGHHGFFFGEBFEGGGGHHHGCGGGHGGGGFGFFFGC45FFFFBBBBB
@M02197:105:000000000-AN6RF:1:1101:13648:10340 1:N:0:1
CTCACGCAATGCTCCTCCGCTTATTGATATGCTTAAGTTCAGCGGGTAGTCCTACCTGATTTGAGGTCAAAATGTCAAAAGTTGTCCGAAGACGGTTATGAGCGGGTTCCCATAAGGTTTGCTTCAAGGTCAAGTGGCATAGATAATTATCACACCAAGTGACGGTCCACAAGAGATCCCGCTAATGCATTTAAAGGGAGCAGACCATCCACTGAAGGAAGCCAGCAAGCCCTCAAGTCCAAGCCTAACTCAAGCCGGTAAAAGCGAGCAAGGTTGATAATTTAATGACACTCAAACAGGCATGCCCTTCGGAATACCAAAGGGCGCAAGGTGCGTTCAAAGATTCGATGATTCAC
+
CCDCCCFCCCFFGGGGGGGGGGGHHHHHHHHHHHHHHHHHHHHGGGGGGHHHHHHHHHHHHHHHGHHHHHHHHHHHHHGHHHHGHHHGGGGGHGGGGGHHHHHGGGGGHHHHHHHHHGHHGHHHHHHHHHHHHHHHHGHHHHGHHHHHHHHHGHHGHHHHHHHHGGGGHHHHHHHHHEHHHGHHHHHHGHHHHHHGHHHGHHGGGGHHHHHHHHHHHHGGGGGGHGHHGGHHFFHFHFGEHEHEHGHFHHGGGGGGHHHHGHGGGHGHHHHHHGGHHHHHHGHHHHHHHHGGHHHFHHHHHHGEDGFGGEHHHHHHHHHHGGGGGHHHGGGGGHGGGGGGGGGGFFFFFFFAACBB
@M02197:105:000000000-AN6RF:1:1101:24696:10485 1:N:0:1
CTCACGCAATGCTCCTCCGCTTATTAATATGCTTAAGTTCAGCGGGTAGTCCTACCTGATTTGAGGTCAAATTGTCAGAAGCTGTCTCAAAAGAGACCCTTTAGAAGCTGAACCCCATTTATAAAGCTGCTCTTCACAAATGGCGTAGATAATTATCACACCAAAGCAAGGCAACAAAGGTCCCGCTAATGCATTTCAGGAGAGCCGACTTCTGAGAAGCCCGCATACTCCCACATCCAAGCCTGATCAACAGAAAAAGCTGAAAAGGTTGAGAATTTCATGACACTCAAACAGGCATGCTCCTCGGAATACCAAGGAGCGCAAGGTGCGTTCAAAGATTCGATGATTCAC
+
CCCDCCFDCCFFGGGGGGGGGGGHHHHHFHHHHHHHHHGHHHHGGGGGGHHHHHHHHHHHHHHHGHHHHHHHHHHHHHHHHHGHHHHHHHHHGGHHHGHGHHHHHHHHHHHHHHGGGHHHHHHGHHHHHHHHHHHHHHGHHHHHGGGGGHHHHHHHHHHHHGHHHHHHHHGHHHHHHHHHHHHGGFGHHHHHHHHHHHHHHGGGHGHHGGGHHHHHHHGGGGHHHHGGGGGGGHHFGGHHHHBHGBFGHHHHHHHHHHHHHHGHHHHHHHHGHGFFFHHGHGHHGGFGHHFHFHGGGHHGCGCGEHHHHHFHHHHGGGGGHHHHGGGGHGGGGGGGGGGCFFFFFFABBBB
@M02197:105:000000000-AN6RF:1:1101:21274:10421 1:N:0:1
CTCACGCAATGCTCCTCCGCTTATTGATATGCTTAAGTTCAGCGGGTAGTCCTACCTGATTTGAGGTCAAAAGTCAATAAGGAAGACGCCAGAAGGCATCGACGCATTAGAGGCACGGGACCGTTCATTCATGCACTTCGGCGAGCGGCGATCATTATCACGCCAAAAGCCTTGTCATGCATAGTCGAAAGTCGACCGCAAGCCCATTCATTTCAGGGGAGCCCGAGTCCTAGACGAGAAGTCCAGATCTCCGGCAGCCCCCACTATCCAAGCACCCTTTCGAAGCAAATCGAGAGGGGTTGAGAATTTACTGACGCTCAAACAGGCATGCTCCTCGGAACACCGAGGAGCGCAAGGTGCGTTCAAAGATTCGATGATTCAC
+
CCCCCCFCCCFFGGGGGGGGGGGHHHHHHHGHHHHHHHHHHHHGGGGGGHHHHHHHHHHHHHHGGHHHHHHHHHHHHHHGHHGHHHHGGGGGHHHHHHHHGHGGGGGGHHHHHGGHGGGGGGGGGHHHHHHGHHHHHHHGGGGGGGGGGGGGGGGGGGGGGGGGGGGGGGGGGGGGGGGGGGFFFFFEFFFCFFFFFFFGGGGGFFFFFFFFFGHGGFGGGGGFFFHFHGFFFGGGHHHHHHHHHGHGGGGGHGGFGGD?0FHHGHEGHHFFF?GGEEFHGFHEHHGHHCGHHGGGGHHHFHGHHHFFGBGGGGGHGHHHHHHHHEHFHG?CEEDGHGFAGDGGHF?GGGGHHHHGGGGGGFGGGGGGGGFFFFFFFBAABA
@M02197:105:000000000-AN6RF:1:1101:19716:10940 1:N:0:1
CTCACGCAATGCTCCTCCGCTTATTGATATGCTTAAGTTCAGCGGGTAGTCCTACCTGATTTGAGGTCAAATTGTCAGAAGCTGTCTCAAAAGAGACCCTTTAGAAGCTGAACCCCATTTATAAAGCTGCTCTTCACAAATGGCGTAGATAATTATCACACCAAAGCAAGGCAACAAAGGTCCCGCTAATGCATTTCAGGAGAGCCGACTTCTGAGAAGCCCGCATACTCCCACATCCAAGCCTGATCAACAGAAAAAGCTGAAAAGGTTGAGAATTTCATGACACTCAAACAGGCATGCTCCTCGGAATACCAGGGAGCGCAAGGTGCGTTCAAAGATTCGATGATTCAC
+
BBBBBAFBDBFFCGGFGGGGGGGHHHHHHHFGHHHGHHHHHHHGGGFFGHHHFHHHHHHHHHHGGHHHHHHHHHHHHHHHGHHHHHHHHHHHHGHHHGHHHHHHGHHHHHHHHHGGGHHFHFHHHHHHHGHHHHHHHHHHHHHHGGGGFHHGHGHHHHHHHGHHHHHHHHFHHHHHHHHGGHHHHGGGHHHGHFHHHHHHHGGGHHHGGGGGHHHHHGGGGGHHGGGGGFFGHHHHGGGHHHHHHHGHHHHHHHHGHFHHHHHHHHHHEHHHHHGHGHHGHHFHHGHEEHHHHHHHHHEDGGGFGFHHHHHHHHGGGGGGHHHHGGGGHGGGGBF5?FGFFFFFFFBBBBB
@M02197:105:000000000-AN6RF:1:1101:3223:10949 1:N:0:1
CTCACGCAATGCTCCTCCGCTTATTGATATGCTTAAGTTCAGCGGGTAGTCCTACCTGATTTGAGGTCAAATTGTCAGAAGCTGTCTCAAAAGAGACCCTTTATAAGCTGAACCCCATTTATAAAGCTGCTCTTCACAAATGGCGTAGATAATTATCACACCAAAGCAAGGCAACAGAGGTCCCGCTAATGCATTTCAGGAGAGCCGACTTCTGAGAAGCCCGCATACTCCCACATCCAATCCTGATCAACAGAAAAAGCTGAAAAGGTTGAGAATTTCATGACACTCAAACAGGCATGCTCCTCGGAATACCAAGGAGCGCAAGGTGCGTTCAAAGATTCGATGATTCAC
+
AAAAA11>DABF3BCFFG?EEECHHHH3AEGHCGHB12DBGD1AA/F?F1FGHHFHGD0GHH1FA0FB1FGGHFDGHHFGHHFGBFGBHFFBGC00FFGFFGH22@B1BBGFH/EFFFFGHFGGHGGFEGFDFEFGGHC9BGAFFCF@FHFFFGHGHHGHHFFGGGFHGGHCFGC=-HECC<DGGGHHHGHHHHGHGF0HHGF@CCGGFAGFEHHFC?BCF/G:HFGFHGEHGGHHHHFG1EHHHGFHHHHGEHHGHHGHFHFBGHHFHHHHGFF@@2HHHHHFFEHFGFG11HHHHHECEECFHHHHHHFHFFHEA0GGHHHHGGGE1GGCGCGGGGB113F1BFA?>>1
@M02197:105:000000000-AN6RF:1:1101:14876:11375 1:N:0:1
CTCACGCAATGCTCCTCCGCTTATTGATATGCTTAAGTTCAGCGGGTAGTCCTACCTGATTTGAGGTCAAAAGTCAATAAGGAAGACGCCAGAAGGCATCGACGCATTAGAGGCACGGGACCGTTCATTCATGCACTTCGGCGAGCGGCGATCATTATCACGCCAAAAGCCTTGTCATGCATAGTCGAAAGTCGACCGCAAGCCCATTCATTTCAGGGGAGCCCGAGTCCTAGACGAGAAGTCCAGATCTCCGGCAGCCCCCACTATCCAAGCACCCTTTCGAAGCAAATCGAGAGGGGTTGAGAATTTACTGACGCTCAAACAGGCATGCTCCTCGGAACACCGAGGAGCGCAAGGTGCGTTCAAAGATTCGATGATTCAC
+
CCDDCCFCCCFFGGGGGGGGGGGHHHHHHHHHHHHHHHHHHHHGGGGGGHHHHHHHHHHHHHHFGHHHHHHHHHHHHHHHHHHHHHHGGGGGHHHHHHHHGHGGGGGGHHHHHGGHGGGGGGGGGHHHHHHHHHHHHHHGGGGGGGGGGGGGGGGGGGGGGGGGGGGGGGGGGGGGHHHGGGFFFFFFFFFFFFFFGGGFGGGGGFFGGFFHGGHHFFGFFFFGFHHFHHFHGGGGHGHGHHHHHGHCCCCGHGGFCCGHHHGHEHGGHHHGF?GHFFAHCGGHHHGHHHGGHGGGGHHHHHHHHHFHGHGGGGGHGGHHHHHHHFHHHHGGGGGGHFAAEEGEFGGGGGGHHGHCFEGHGGGGGGGGGFBFFFFFFBBBBB
@M02197:105:000000000-AN6RF:1:1101:26738:11407 1:N:0:1
CTCACGCAATGCTCCTCCGCTTATTGATATGCTTAAGTTCAGCGGGTATCCCTACCTGATGCGAGGTCAACCTTGAAAAATAGGGGGTTTGATGGCAGGACAATTGCACACACTCCGAGCGACAAGATAAACTTACTACGCCACGGAATATGCTATGATCCGCCTTTCAATTTCAGAAGGGAGAATGCTGGCATACTCTTCTTCCACAACCAAGCAAATATGCTTGAGAGGTATTTTATGACGCTCGAACAGGCATGCCTCCCGGAATGCCAGGAGGCGCAATGTGCGTTCAAAGATTCGATGACTCAC
+
CCCCCCFCBCFFGGGGGGGGGGGHHHHHHHHHHHHHHHHHHHHGGGGGHHHHGHHHHHHHHHGGGGGHHHHHHHHGHHHGHHHHHGGGGGGHHHGHHGGGHHHHHHHHHHHGGGHHHGHGHGGHGHHHHHHHHHHHHHHGGGHHHHHHHHHHHHHHHHHHHHGGGGHHHHHHHHHHHGHGGHHHHHGHHHHHHHHHHHHGHHGGGGGGHGHHHGHHHHHHHHHHHHGHHHHFFFGFHHFGEGGHHGGHHHHHEHHGGGGGGGHHGHHHHGCHGGGGGGHHHHFGGGGGGGGGFGFGGFFFFFFFBAAAA
@M02197:105:000000000-AN6RF:1:1101:21138:11625 1:N:0:1
CTCACGCAATGCTCCTCCGCTTATTGATATGCTTAAGTTCAGCGGGTAGTCCTACCTGATTTGAGGTCAAAAGTCAATAAGGAAGACGCCAGAAGGCATCGACGCATTAGAGGCACGGGACCGTTCATTCATGCACTTCGGCGAGCGGCGATCATTATCACGCCAAAAGCCTTGTCATGCATAGTCGAAAGTCGACCGCAAGCCCATTCATTTCAGGGGAGCCCGAGTCCTAGACGAGAAGTCCAGATCTCCGGCAGCCCCCACTATCCAAGCACCCTTTCGAAGCAAATCGAGAGGGGTTGAGAATTTACTGACGCTCAAACAGGCATGCTCCTCGGAACACCGAGGAGCGCAAGGTGCGTTCAAAGATTCGATGATTCAC
+
BBCCCCFCCCFFGGGGGGGGGGGHHHHHHHHHHHHHHHHHHHHGGGGGGHHHHHHHHHHHHHHHGHHHHGHHHGHHHHHHHHHHHGHGGGGGHHHHHHHHGHGGGGGGGHHHHGGHGGGGGGGGGHHHHHHHHHHHHHHGGGGGGGGGGGCGGGGGGGGGGGGGGGGGGGGGGGGGGGGGGGFFFFFFFFFGGGGGGGGFFFGGGFFGGGGFGGGGGGFGGGGGHFGFHGHHGFGHHHHHHEHHHHGGGGGGHGGGCCGEGHHHHHGGHHHGFBGFEFHFGHFGHHGG3FGFHGGGDHFGHHHHFHHHHGGCGGGHGGGHHHHHHHHHHHFGGGGGHHGEGFGGHHGGGGGHHHHGGGGHGGGGGGGGGGFFFFFFFCCCCC
@M02197:105:000000000-AN6RF:1:1101:19968:11702 1:N:0:1
CTCACGCAATGCTCCTCCGCTTATTGATATGCTTAAGTTCAGCGGGTAGTCCCACCTGATTTGAGGTCAAAAGTCAATAAGGAAGACGCCAGAAGGCATCGACGCATTAGAGGCACGGGACCGTTCATTCATGCACTTCGGCGAGCGGCGATCATTATCACGCCAAAAGCCTTGTCATGCATAGTCGAAAGTCGACCGCAAGCCCATTCATTTCAGGGGAGCCCGAGTCCTAGACGAGAAGTCCAGATCTCCGGCAGCCCCCACTATCCAAGCACCCTTTCGAAGCAAATCGAGAGGGGTTGAGAATTTACTGACGCTCAAACAGGCATGCTCCTCGGAACACCGAGGAGCGCAAGGTGCGTTCAAAGATTCGATGATTCAC
+
CCCCCCFCCCFFGGGGGGGGGGGHHHHHHHHHHHHHHHHHGHHGGGEGGHHHHHHGHHHHHHGHGHHHHHHHHGHHHHHHHHGHHHHGGGGGHHHHHHHHGHGGGGGGGHHHHGGHGGGGGGGGGGHHHHHHHHHHHHHGGGGGGGGGGGGGGGGGGGGGGGGGGGGFGGGGGGGGGGGGFFFFFFFFFFFFFFFGGGFFFFFFFFFFFFFFGGHGGFHGFFFGHGFGHHHHGGGHHHHBGBGHHFFGGGGGHGGGGGGGGHHHGGFDFGHGF0GGGGFHGHHHHHGGHFGHGGGGGHHHGHHHHHHHBGDDGGGHGHHGHHHHHHHHHGGGGGGGHHGGGGGGGHGGGGGGHHHGGGGHBGGGGGGGGGFFFFFFFBABAA
@M02197:105:000000000-AN6RF:1:1101:4857:11689 1:N:0:1
CTCACGCAATGCTCCTCCGCTTATTGATATGCTTAAGTTCAGCGGGTAGTCCTACCTGATTTGAGGTCAAAAGTCAATAAGGAAGACGCCAGAAGGCATCGACGCATTAGAGGCACGGGACCGTTCATTCATGCACTTCGGCGAGCGGCGATCATTATCACGCCAAAAGCCTTGTCATGCATAGTCGAAAGTCGACCGCAAGCCCATTCATTTCAGGGGAGCCCGAGTCCTAGACGAGAAGTCCAGATCTCCGGCAGCCCCCACTATCCAAGCACCCTTTCGAAGCAAATCGAGAGGGGTTGAGAATTTACTGACGCTCAAACAGGCATGCTCCTCGGAACACCGAGGAGCGCAAGGTGCGTTCAAAGATTCGATGATTCAC
+
BBBBBAFDDBFFGGGGFGGEEGGHHGHHHHHHHHGDHHGHHHHGFGGGGHHHHHGHHHHHHHHHGHHHHHHHHFHHHHHHHHHHGHHGGGGGHHHHFFHGGBFGGCGGHHHHHGGHCGGGGGGGGHGHHHHHHGHHHHHGGGGGGGGGGGCGGGGGGGGGGGGGG?FGFGGFFGGGGGGGGGFFFFFFEFFFFFFFGFFFF;FFFFFGGFFFHFFFFGGGGGEGHHFFGFHHFFGHHHHFC1FGFBF?D@<FCEAGGGGHHGHHHHHGHHFEF0GGEE0/GHFFFFFF33GGGEF??G2HGHGHEHHEEB1GGEGHGFHHFHHFFFHHHF?EAEEFGBGGGGGGFFEAECFHHGF?GCCGGGGFFDGGG44FFFFFFBA3>A
@M02197:105:000000000-AN6RF:1:1101:4026:11819 1:N:0:1
CTCACGCAATGCTCCTCCGCTTATTGATATGCTTAAGTTCAGCGGGTAGTCCTACCTGATTTGAGGTCAAAAGTCAATAAGGAAGACGCCAGAAGGCATCGACGCATTAGAGGCACGGGACCGTTCATTCATGCACTTCGGCGAGCGGCGATCATTATCACGCCAAAAGCCTTGTCATGCATAGTCGAAAGTCGACCGCAAGCCCATTCATTTCAGGGGAGCCCGAGTCCTAGACGAGAAGTCCAGATCTCCGGCAGCCCCCACTATCCAAGCACCCTTTCGGAGCAAATCGAGAGGGGTTGAGAATTTACTGACGCTCAAACAGGCATGCTCCTCGGAACACCGAGGAGCGCAAGGTGCGTTCAAAGATTCGATGATTCAC
+
BCCCCCFCCCFFGGGGGGGGGGGHHHHHHHHHHHGHHHHHHHHGGGEEGHHHHHHHHHHHHHHHGHHHHHHHHHHHHHHHHHHHHHHGGGGGHHHHHHHHGHGGGGGGHHGHHGGHGGFDFDCGGFFHHGHB11?=FGBGDC@<?<CFFF@BFFGBFFFBFFFFGGGFFFFGFFBFFFGEFFFFFFFFFDFBB;.BCGCEFFFF8:FF9FFFBEEGEFHFGCEEEGHHHHGHGGGHHGHHHHHFFFF?GGCCGGGGGGGHHFHHHHHGHHHGGFGHE>/EGHGBGGGHHHGHHGGGGHHHHHHHHHHFHHGGGGGHGHHGHHFGHGBGHHGGFGGGFHFE?EGGHG?ECGGHGGGGGGGHGGGGGGGGGFFFFFFFFCBA>A
@M02197:105:000000000-AN6RF:1:1101:18972:11870 1:N:0:1
CTCACGCAATGCTCCTCCGCTTATTGATATGCTTAAGTTCAGCGGGTAGTCCTACCTGATTTGAGGTCAAATTGTCAGAAGCTGTCTCAAAAGAGACCCTTTAGAAGCTGAACCCCATTTATAAAGCTGCTCTTCACAAATGGCGTAGATAATTATCACACCAAAGCAAGGCAACAAAGGTCCCGCTAATGCATTTCAGGAGAGCCGACTTCTGAGAAGCCCGCATACTCCCACATCCAAGCCTGATCAACAGAAAAAGCTGAAAAGGTTGAGAATTTCATGACGCTCAAACAGGCATGCTCCTCGGAATACCAAGGAGCGCAAGGTGCGTTCAAAGATTCGATGATTCAC
+
BCCCCCFCCCFFGGGGGGGGGGGHFHHHHHHHHHHHHHHHHHHGGGEGGHHHHHHHHHHHHHHHGHHGHHHHHHHHHHHHGHHHHHHHHHHHHGHHHGHHHHHHGHHHHHHHHHGGGH:HHHHHHGHHHGHHHHHHHHHHHHHHGGGGGHHHHHHHHHHHHHHHHHHHHHGHHHGHHHFFFGHHHHHGGHHHHHHHHHFHHGHGGHGGGGGGHHHHGGGGGGGGHHGGGGHHFHGFGGHGBEHFGGBHHHGHHHGHHHHGGHHHHHHGHHHHHHHHGHHHGGEE3GGHHHHHGHGBBGHEFGGGHHHHHFHHHHHGGGGGGHHHGGGGHGGGGGGGGFGFFFFFFFA?BBB
@M02197:105:000000000-AN6RF:1:1101:9299:12066 1:N:0:1
CTCACGCAATGCTCCTCCGCTTATTGATATGCTTAAGTTCAGCGGGTAGTCCTACCTGATTTGAGGTCAAAAGTCAATAAGGAAGACGCCAGAAGGCATCGACGCATTAGAGGCACGGGACCGTTCATTCATGCACTTCGGCGAGCGGCGATCATTATCACGCCAAAAGCCTTGTCATGCATAGTCGAAAGTCGACCGCAAGCCCATTCATTTCAGGGGAGCCCGAGTCCTAGACGAGAAGTCCAGATCTCCGGCAGCCCCCACTATCCAAGCACCCTTTCGAAGCAAATCGAGAGGGGTTGAGAATTTACTGACGCTCAAACAGGCATGCTCCTCGGAACACCGAGGAGCGCAAGGTGCGTTCAAAGATTCGATGATTCAC
+
CDBCCCFCCCFFGGGGGGGGGGGGHHHHHHHHHHHHHHHHHHHGGGGGGHHHHHHHHHGHHHHHGHHHHHHGHHHHHHHHHHHHHHHGGGGGGHHGHHHHGHGGGGGGHHHHHGGHGGGGGGGGGHHHHHHHHHHHHHHFGGGGGGGGGGGGGGGGGGGGGGGGGGGGGGGGGGGGGGGGGHFFFFFFFFFGGGGGGGGGGGGGGGGGGFFFHGHGFFGGFGGGHHGGHFFHFFFHFHHHHHGHHHGGGGGGHGGCGGGHHHHHHHHGHHHGFCGGAFCAGHHGHHGHHFGHGGGGGHGHHHHHHFHFHHGGGGFGGHHHHHHHHGHHHHGCFGGGHGGEGGGGHHGGGGGGHHHGGGGGGGGGGG5GGGFFFFFFFBBAAB
@M02197:105:000000000-AN6RF:1:1101:16854:12246 1:N:0:1
CTCACGCAATGCTCCTCCGCTTATTGATATGCTTAAGTTCAGCGGGTAGTCCTACCTGATTTGAGGTCAAAAGTCAATAAGGAAGACGCCAGAAGGCATCGACGCATTAGAGGCACGGGACCGTTCATTCATGCACTTCGGCGAGCGGCGATCATTATCACGCCAAAAGCCTTGTCATGCATAGTCGAAAGTCGACCGCAAGCCCATTCATTTCAGGGGAGCCCGAGTCCTAGACGAGAAGTCCAGATCTCCGGCAGCCCCCACTATCCAAGCACCCTTTCGAAGCAAATCGAGAGGGGTTGAGAATTTACTGACGCTCAAACAGGCATGCTCCTCGGAACACCGAGGAGCGCAAGGTGCGTTCAAAGATTCGATGATTCAC
+
DDDDDDFDDDFFGGGGGGGGGGGHHHHHHHHHHHHHHHHHHHHGGGGGGHHHHHHHHHHHHHHHGHHHHHHHHHHHHHHHHHHHHHHGGGGGHHHHHHHHGHGGGGGGHHHHHGGHGGGGGGGGGHHHHHHHHHHHHHHGGGGGGGGGGGGGGGGGGGGGGGGGGGGGGGGGGGGGHHGGGHFFFFFFFFFFFFFGGGGFGGGGGGGGGGGFFGHGFGFGGFFGGHHHGHHHGFGHHHHHHHHHHHHGGGGGHGGGGGGHHHHHHHGGHHHFEBGHGGFGGHHHHHGHHHGGHGGGGHHHHHHHHHHGDHGGGGGHGHHHHHEGHHHGHHGGGGGGHHGEGGGGHHGGGGGHHHHGGGGHGGGGGGGGGGFFFFFFFAAA>A
@M02197:105:000000000-AN6RF:1:1101:2285:12211 1:N:0:1
CTCACGCAATGCTCCTCCGCTTATTGATATGCTTAAGTTCAGCGGGTATCCCTACCTGATCCGAGGTCAACCTTGAAAAATAGGGGGTTTGATGGCAGGACAATTGCACACACTCCGAGCGACAAGATAAACTTACTACGCCACGGAATATGCTATGATCCGCCTTTCAATTTCAGAAGGGAAAATGCTGGCATACTCTTCTTCCACAACCAAGCAAATATGCTTGAGAGGTATTTTATGACGCTCGAACAGGCATGCCTCCCGGAATGCCAGGAGGCGCAATGTGCGTTCAAAGATTCGATGATTCAC
+
CCCCCCFBCBFFFFGGGGGGGGFHHHHGHHGHHFFHFGFHHFHGCEECHHHHFHHHHHGHHHHEE@EHHHHHHHHHHFHFHHHHHGGEGGGHHHHHHGGGHFFEGGHGHHGGGGHFCDGGGGGGGHHHHHGGFHHHHHHGGGGGHGFGHHHHHHEHHHFHHHGHGGHHGHHGHHHHHHHGHHHHGGGGHGHGHHHHHGGGGGGGGGGGHFHHGFHGFGHHHGHGHFFFGHFFFHHFFFDEDGGHHGGFHGHGHHHGGGCGCEFHGHHGGFHHHGGE?GHGFHEEGFHGGGGCGGEBFFFFFDFFAA3AA
@M02197:105:000000000-AN6RF:1:1101:19447:12287 1:N:0:1
CTCACGCAATGCTCCTCCGCTTATTGATGCTTAAGTTCAGCGGGTATCCCTACCTGATCCGAGGTCAACCTTGAAAAATAGGGGGTTTGATGGCAGGACAATTGCACACACTCCGAGCGACAAGATAAACTTACTACGCCACGGAATATGCTATGATCCGCCTTTCAATTTCAGAGGGGAGAATGCTGGCATACTCTTCTTCCACAACCAAGCAAATATGCTTGAGAGGTATTTTATGACGCTCGAACAGGCATGCCTCCCGGAATGCCAGGAGGCGCAATGTGCGTTCAAAGATTCGATGATTCAC
+
CCCCCCFCBCFFGGGGGGGGGGGHHHHHGHHHHHHHHHHHHGGGGGHHHHHHHHHHHHHHHGGGGHFHHHHHHHGHHHHHHHHGGFGGGHHHGHHGGGHHGHHHHHHHHGGHHHGGGGGGGHHHHHHHHHHHHHHHHGGGGHGHHHGHHHHHHHHHHHHHHHGHHHHHHHHHHGHGHHHHGHHHGGGHHHHHHHGGHGGHHGGGGHHGHHHHHHHHHHFHHHHHHHHHHHGHHHHHGGGGGHEGEHHHHHHHHGGGGEA2HHHHHHHHGHHGGGGGHHHHGGGGHGGGGGGGGGGFFFFFFFCBACC
@M02197:105:000000000-AN6RF:1:1101:24648:12546 1:N:0:1
CTCACGCAATGCTCCTCCGCTTATTGATATGCTTAAGTTCAGCGGGTAGTCCTACCTGATTTGAGGTCAAATTGTCAGAAGCTGTCTCAAAAGAGACCCTTTAGAAGCTGAACCCCATTTATAAAGCTGCTCTTCACAAATGGCGTAGATGATTATCACACCAAAGCAAGGCAACAAAGGTCCCGCTAATGCATTTCAGGAGAGCCGACTTCTGAGAAGCCCGCATACTCCCACATCCAAGCCTGATCAACAGAAAAAGCTGAAAAGGTTGAGAATTTCATGACACTCAAACAGGCATGCTCCTCGGAATACCAAGGAGCGCAAGGTGCGTTCAAAGATTCGATGATTCAC
+
DCDDCDFDDDFFGGGGGGGGGGGHHHHHHHHHHHHHHHHHHHHGGGEFGHHHHHHHHHGHHHHHGHHHHHHHHHHHHHHHHHHHHHHHHHHHHGHHHGHHHHHHHHHHHHHGHHGGGHHGHHHHHHHHHHHHHHHHHHFHHHHHGGGGGHHHHHHHHHHHHGHHHHHHHHHHHHHHHHHHHHHHHHHHGHGHHHHHHHHHHGHGHGHHHGHGHHHHHGGGGGGGHHGGHGHGHFHHGGHFFEHHHHHHHHGHHHHHHHHGHHHFFHGFGHHGHHFFHFHHHHHHHGHHHGA3HHGHHHHGGEGGGHGHHHGCGHHGGGGGHHHHGFCGHGGGGGGGGGFCFFFFFFAABBA
@M02197:105:000000000-AN6RF:1:1101:3527:12460 1:N:0:1
CTCACGCAATGCTCCTCCGCTTATTGATATGCTTAAGTTCAGCGGGTAGTCCTACCTGATTTGAGGTCAAAAGTCAATAAGGAAGACGCCAGAAGGCATCGACGCATTAGAGGCACGGGACCGTTCATTCATGCACTTCGGCGAGCGGCGATCATTATCACGCCAAAAGCCTTGTCATGCATAGTCGAAAGTCGACCGCAAGCCCATTCATTTCAGGGGAGCCCGAGTCCTAGACGAGAAGTCCAGATCTCCGGCAGCCCCCACTATCCAAGCACCCTTTCGAAGCAAATCGAGAGGGGTTGAGAATTTACTGACGCTCAAACAGGCATGCTCCTCGGAACACCGAGGAGCGCAAGGTGCGTTCAAAGATTCGATGATTCAC
+
BBBBBBFBBBFBGGFGGGGGGGGHHFHGFHGHHHGFFHHGHHHEECEGGHHHHHFHHHFHHHHHGGCGFHHHHHBGHHFFHGHGHHGEGFEFFGHGGFGHGGGGGGFFFHGHG/FGGGGG@DDEFHHHHHGHGFHFHFHFGCCCCGFDEDFGFGGGGGFFFFFFDBFGGFGGGGGGGGGFFFFFFFFFFFFCDAABGGGFFFFFGFFFGFFFFFHFFGHFFFFFGHHFHGEEGFFGG1HGCDFFFFG?C@CCFF<<CD/CAHGFFHGGFFHEFF?HFFE/GGHHHGGHHHFFFDF?EFFHGHHGFGFFFDGGGEFFGHHHGGGBHFHHHHGGGGEEGDEEGEEEBHFE2EFGFCHFEEEHGFGGFFGEGFFFBFFFFAAAAB
@M02197:105:000000000-AN6RF:1:1101:23987:12705 1:N:0:1
CTCACGCAATGCTCCTCCGCTTATTGATATGCTTAAGTTCAGCGGGTAGTCCTACCTGATTTGAGGTCAAATTGTCAGAAGCTGTCTCAAAAGAGACCCTTTAGAAGCTGAACCCCATTTATAAAGCTGCTCTTCACAAATGGCGTAGATAATTATCACACCAAAGCAAGGCAACAAAGGTCCCGCTAATGCATTTCAGGAGAGCCGACTTCTGAGAAGCCCGCATACTCCCACATCCAAGCCTGATCAACAGAAAAAGCTGAAAAGGTTGAGAATTTCATGACACTCAAACAGGCATGCTCCTCGGAATACCAAGGAGCGCAAGGTGCGTTCAAAGATTCGATGATTCAC
+
ABBBBBFBBBFFGGGGGGGGGGGHFHHHHHHGHHHHHHHHHGHGGGEEFGHHHHGHHHHFHGHHGHHHHHGHHHHGHHHHHHGHHHHHHFFHHGHHHGEHHHHHHHHHHHHHHHGGGHHHHHHHHHHGHGFHHHHHHHHGHGFHGFGGGHGGHHHHHHHHHGHHGHHHGGFHHHHHHHHG%FGHGHHHHHHHHGHHHHHHGGGDGGGGGHGGHHHHHGFGEEGGHGGGFGGGHFFFFGHHGFGHFGHHFHHHHHHHFDFGBFFBHHFEHHGBHFHFF5GHGBB3BAHFFHGHG3FFGGEE?0E?GHFHFHHHFF3EE?GGHHGHGEGDGBFGCFGFAA444DD5FFBABBA
@M02197:105:000000000-AN6RF:1:1101:10667:12979 1:N:0:1
CTCACGCAATGCTCCTCCGCTTATTGATATGCTTAAGTTCAGCGAGTAGTCCTACCTGATTTGAGGTCAAATTGTCAGAAGCTGTCTCAAAAGAGACCCTTTAGAAGCTGAACCCCATTTATAAAGCTGCTCTTCACAAATGGCGTAGGTAATTATCACACCAAAGCAAGGCAACAAAGGTCCCGCTAATGCATTTCAGGAGAGCCGACTTCTGAGAAGCCCGCATACTCCCACATCCAAGCCTGATCAACAGAAAAAGCTGAAAAGGTTGAGAATTTCATGACACTCAAACAGGCATGCTCCTCGGAATACCAAGGAGCGCAAGGTGCGTTCAAAGATTC
+
CCDDCCFDCCFFGGGGGGGGGGGHHHHHHHHHHHHHHHHHHHHGGGGHHHHHHHHHHHHHHHHHGHHHHHHHHHHHHHHHHHHHHHHHHHHHHGGHHGHHHHHHHHHHHHHHHHGGGHHHHHHHHHHHHHHHHHHHHHHHHHHHGHHHHHHHHHHHHHHHHHHHHHHHHHHHHHHHHHGHHHHHHHHGHHHHHHHHHHHHHGHGGHHHHHGHHHHHHGGGGGHHGHGGHGHHGGHHGGHHHFHHHHHHHHHHHHHHHHHHHHHHGHHHHHGHHHHHHHHHHHHHHGGHHHHHHHHHHHGGGGGGHHHGHFHHHHHGGGGGGGGGE2GFGFBFFFFFCCBBB
@M02197:105:000000000-AN6RF:1:1101:10387:13009 1:N:0:1
CTCACGCAATGCTCCTCCGCTTATTGATATGCTTAAGTTCAGCGGGTAGTCCTACCTGATTTGAGGTCAAAAGTCAATAAGGAAGACGCCAGAAGGCATCGACGCATTAGAGGCACGGGACCGTTCATTCATGCACTTCGGCAAGCGGCGATCATTATCACGCCAAAAGCCTTGTCATGCATAGTCGAAAGTCGACCGCAAGCCCATTCATTTCAGGGGAGCCCGAGTCCTAGACGAGAAGTCCAGATCTCCGGCAGCCCCCACTATCCAAGCACCCGTTCGCAGCAAAGCGAGAGGCGTTGAGCATTTCCTGACGCTCAAACAGGCATGCTGCTCGTAACACCGAGGAAGGATAGGTGCGTTCAAAGGTTAAATGATTCAC
+
ABBA@BFDBBFFGGGGGGGGGGGHGFHHHHHHHGHHFHGGHHFGGGEEGHHGHGHFHFHHHHHHGGFFFHHGHHHHHHHGHHFHHHHDGGGGHHHHGHGGGHGGGGGGHGHHHGGHGGGGGGGGGHHHHHHHHHGHHGHGGGGGFHFGGGFCFGH:HHH<HGHGGGG;GGGGGGGGGGGGGGGGFGG9GGG;FG:F8FFFFFFFF9FFF7FFFFFFFFFFCFFADFFAFFFFFFFF000<<1FG<1>-<-//0C/<//?<0D2CF11/1B1?/<EE//E>/111DB////?01?B///>111211GF010/////1B101A1111111B0A///A/B2/AB00011BAD30111000011113A111B13B33313BA1AA1
@M02197:105:000000000-AN6RF:1:1101:2414:13018 1:N:0:1
CTCACGCAATGCTCTCCGCTTATTGATATGCTTAAGTTCAGCGGGTAGTCCTACCTGATTTGAGGTCAAAAGTCAATAAGGAAGACGCCAGAAGGCATCGACGCATTAGAGGCACGGGACCGTTCATTCATGCACTTCGGCGAGCGGCGATCATTATCACGCCAAAAGCCTTGTCATGCATAGTCGAAAGTCGACCGCAAGCCCATTCATTTCAGGGGAGCCCGAGTCCTAGACGAGAAGTCCAGATCTCCGGCAGCCCCCACTATCCAAGCACCCTTTCGAAGCAAATCGAGAGGGGTTGAGAATTTACTGACGCTCAAACAGGCATGCTCCTCGGAACACCGAGGAGCGCAAGGTGCGTTCAAAGATTCGATGATTCAC
+
BBBABBFBCCFFGGGGGGGGGGHHHHHHHHHGHHHHHHHHFHGGGGGGHHHDHFGFHFHHHHHGHFGHHHHHGHHHHHHHHHHHGHGGGGGHHFHHHHHGHGGGGGGHHHHHGGHGGGGGGGGGHHHHHGHHHFHHHHGGGGGGGGGGGGGGGGGGGFGGGGGGGGGGGGGGGGGFFGGGGGGFFFFFFFFFBFFGFFFBFGGGGGGFFFFFFGFFFGGGGGEFCDEFGFGFFGHHHHFGFGHHHGCA</CGGGC?/</FFFHGHHGHFGDFFGHFEGGGHHHHGGHGBFGHFACGGHGHHHHHHFG4DGGGGGHGHHHGHHGHFGGAAFGGGGGGHGEFEDFGGDECGGHHHHGGGEFGGGGGGGGGGFFFFFFFABAAA
@M02197:105:000000000-AN6RF:1:1101:15695:13092 1:N:0:1
CTCACGCAATGCTCCTCCGCTTATTGATATGCTTAAGTTCAGCGGGTAGTCCTACCTGATTTGAGGTCAAAAGTCAATAAGGAAGACGCCAGAAGGCATCGACGCATTAGAGGCACGGGACCGTTCATTCATGCACTTCGGCGAGCGGCGATCATTATCACGCCAAAAGCCTTGTCATGCATAGTCGAAAGTCGACCGCAAGCCCATTCATTTCAGGGGAGCCCGAGTCCTAGACGAGAAGTCCAGATCTCCGGCAGCCCCCACTATCCAAGCACCCTTTCGAAGCAAATCGAGAGGGGTTGAGAATTTACTGACGCTCAAACAGGCATGCTCCTCGGAACACCGAGGAGCGCAAGGTGCGTTCAAAGATTCGATGATTCAC
+
EDEEEEFDEEFFGGGGGGGGGGGHHHHHGHHHHHHHHHHHHHHGGGGGGHHGHHHHHHHHHHHHGHHHHHHHHHHHHHHHHGHHHHHGGGGGHHHHHHHHGHGGGGGGHHHHHGGHGGGGGGGGGHHHHHHHHHHHHHHGGGGGGGGGGGGGGGGGGGGGGGGGGGGGGGGGGGGGGHGGGHFFFFFFFFFFGFFFFFFFGGGGGGGGGFFGHGHFGGHGGFFGHFHHHHHFGGGHHHHHGFGGHHFGGGGGGGGGDCGGHHGHHHHGHHGGGGGGGGHGGHGHHHFGHGEHFGGGGHHHHHHHGHFGGFGGGGGHEFHHHFHHHHHGHHGGGGGGHEGGGGGGHHGGFGGHHHHGGGDHGGGGGGGGGGFFFFFFFCBA>A
@M02197:105:000000000-AN6RF:1:1101:28325:13160 1:N:0:1
CTCACGCAATGCTCCTCCGCTTATTGATATGCTTAAGTTCAGCGGGTAGTCCTACCTGATTTGAGGTCAAATTGTCAGAAGCTGTCTCAAAAGTGACCCTTTAGAAGCTGAACCCCATTTATAAAGCTGCTCTTCACAAATGGCGTAGATAATTATCACACCAAAGCAGGGCAACAAAGGTCCCGCTAATGCATTTCAGGAGAGCCGACTTCTGAGAAGCCCGCATACTCCCACATCCAAGCCTGATCAACAGAAAAAGCTGAAAAGGTTGAGAATTTCATGACACTCAAACAGGCATGCTCCTCGGAATACCAAGGAGCGCAAGGTGCGTTCAAAGATTCGATGATTCAC
+
CCCDDDFDDCFFGGGGGGGGGGGHHHHHHHHHHHGHHHHHHHHGGGGGGHHHHHHHHHHHHHHHGGHHHHFHHHHHHHHHHHHHHHHHHGHHHHHHGHHHHHHHGHHHHHHHHHGGGHHHHHHHHHGHHHHHHHHHHHHHHHHHGGGGGHHGHHHHHHHHHHHHHHHHHHHHHGHHHHHEFHGHHGGGHHHHGHHHHHHHHGGGHHHHHGGGHHHGHFFGGGGGGHGGHGHHHHGGGGHHHFHHFHGHHHGHHHHGHGHHHHHHHGHCGHGGHHHHFFHHFGHHHGHHHHHHFFHEHHGGGGGGGFBHHHFHHGBGGGGGGHHHGCGFCGGFGGGGGGGFFFFFFFBABBB
@M02197:105:000000000-AN6RF:1:1101:16064:13070 1:N:0:1
CTCACGCAATGCTCCTCCGCTTATTGATATGCTTAAGTTCAGCGGGTAGTCCTACTTGATTTGAGGTCAAAAGTCAATAAGGAAGACGCCAGAAGGCATCGACGCATTAGAGGCACGGGACCGTTCATTCATGCACTTCGGCGAGCGGCGATCATTATCACGCCAAAAGCCTTGTCATGCATAGTCGAAAGTCGACCGCAAGCCCATTCATTTCGGGGGAGCCCGAGTCCTAGACGAGAAGTCCAGATCTCCGGCAGCCCCCACTATCCAAGCACCCTTTCGAAGCAAATCGAGAGGGGTTGAGAATTTACTGACGCTCAAACAGGCATGCTCCTCGGAACACCGAGGAGCGCAAGGTGCGTTCAAAGATTCGATGATTCAC
+
BCCCBCFCCCFFGGGGGGGGGGGHHHGHHHHHHHHHHHHHHHGGGGGGGHHHHHHHHHHHHHHHGGGHHHHHHGHHHHHHHHHHHHHGGGGGHHHHHHHHGHGGGGGGGHHHHGGHGGGGGGGEFHHHHHHHHGHHGFHGGGGGGGGGGGGGGGGGGGGGGGGGGGGGGGGGGGGGGGGGGGGFFFFFFFFFFFFFFGGGGGGFGFGGFFFFFGGGGFHGGGGGHHHFFFHHFFGHHHHHHGHHHHHCGGGGHGGGGGGHHHHGHHGGHGDEFGGGCGHGGHHHGHFHHHGGGGGGGHHFGHHHHF4GFFGGGEGHGHHHHHHHHHGGHHGGGGGGHHGGGGGGGHCGFGGHGGGGGGGGGGGGGGGGGGFFFFFFFBA?AA
@M02197:105:000000000-AN6RF:1:1101:24187:13051 1:N:0:1
CTCACGCAATGCTCCTCCGCTTATTGATATGCTTAAGTTCAGCGGGTAGTCCTACCTGATTTGAGGTCAAATTGTCAGAAGCTGTCTCAAAAGAGACCCTTTAGAAGCTGAACCCCATTTATAAAGCTGCTCTCCACAAATGGCGTAGATAATTATCACACCAAAGCAAGGCAACAAAGGTTCCGCTAATGCATTTCAGGAGAGCCGACTTCTGAGAAGCCCGCATACTCCCACATCCAAGCCTGATCAACAGAAAAAGCTGAAAAGGTTGAGAATTTCATGACACTCAAACAGGCGTGCTCCTCGGAATACCAAGGAGCGCAAGGTGCGTTCAAAGATTCGATGATTCAC
+
CCCDCDFDDDFFGGGGGGGGGGGHHHHHHHGGHHHHHHHHHHHGGGGGGHHHHHHHHHHGHHHHGHHHHHHHHHHHHHHHHHHHHHHHHHHFHGHHHGHHHHHHHHHHHHGHHHGGGHHHHHHHHHGHHHHHHHHHHHHHGHHGGGGGGHHHHHHHHHHHHHHHHHHHHHGHHHHHHHHHHGHGHHGHHGHHHHHHHHHGHGHGHHHHGHHGHHHHHGGGGGHGGGGGHGGHGHHHGGEHHHHGHHHHHGHHHHHHHHHHHHHGHHHGHHGHHHHHGHHHHHHF5GHHHHGEGGGGHHHGGGGGGHHGHHFHHHHGGGGGHGHGGGGGHGGGGGGFECFFFFFFFFBBABB
@M02197:105:000000000-AN6RF:1:1101:21810:13331 1:N:0:1
CTCACGCAATGCTCCTCCGCTTATTGATATGCTTAAGTTCAGCGGGTATCCCTACCTGATCCGAGGTCAACCTGTAAAAATTGGGGGTTCTGGCGAGCCACCGGGGGGAACTCTATAGCGGGAGTATGTACTACGCTTAGAGCCCACCGGCACCGCCACTAATTTTGAGGGCCGCGGAGACCGCGTGCCCCAATACCACGCTAGGCGTGAGTGGTTAAATGACGCTCGAACAGGCATGCCCTGCGGAATACCACAGGGCGCAATGTGCGTTCAAAGATTCGATGATTCAC
+
DCDEEEFCEDFFGGGGGGGGGGGHHHFHHHHHHHHHHHHHHHHGGGGGHHHHHHHH<H<<HHH9GG9:HHH:HH:HHHH;H+HHHGGG:HHHHHGG;GG<H<GGGGG9G9GFFFF9FF-FF8FFFFFFFFFF:FFFFFFF:FFFF:FFFFFFGGFHGFHHHHHHGHHHGGGGGGGHHGGGGGGGGGGGHHHHHHHGGFGHHFHGHGGHHHGHHHHHHHHGGGGGGHGHHHHHHHHHGGGGGGGGHHHHHHHHGHGGGGGHHGHGGGGHGGGGGGGGGGFFFFFFFCBBBB
@M02197:105:000000000-AN6RF:1:1101:27503:13343 1:N:0:1
CTCACGCAATGCTCCTCCGCTTATTGATATGCTTAAGTTCAGCGGGTAGTCCTACCTGATTTGAGGTCAAAATGTCAAAAGTTGTCCGAAGACGGTTATGAGCGGGTTCCCATAAGGTTTGCTTCAAGGTCAAGTGGCATAGATAATTATCACACCAAGTGACGGTCCACAAGAGATCCCACTAATGCATTTAAAGGGAGCAGACCATCCACTGAAGGAAGCCAGCAAGCCCTCAAGTCCAAGCCTAACTCAAGCCGGTAAAAGCGAGCAAGGTTGATAATTTAATGACACTCAAACAGGCATGCCCTTCGGAATACCAAAGGGCGCAAGGTGCGTTCAAAGATTCGATGATTCAC
+
BBBBBBFD@ADFDGGGGCGG?FGHGFHHHHHHHHHBGFHGHHHGGCEFGGHHHGHHHHHHGHHEGCGHHFHGFGHFHHHHHFFHHHGEGGFFHGGGGGHFHHHFFFEFHHGHHCDDFGGHGHHHHFCFCFFGFHGGFEHHHGHHHHGHHHH;HHHHHHFGHHHGGDGGHHHHHHHHHFGHGFGGGGFHHHHHGGHHHFHGGGEBAGCGFGFFGHHHHHHGGEGHHGGGGFGFGHHHBGEEFF3FEFHGGCEE?CCEFGHHGGEGGGGGFHFHHHHHHHHHHHFGFBHGE5GHHHGHHHGBFGEEDGGFFGGBHHHGGGHFCGGGGHHHH?GCDHFGFGGGGCGGFCDFFFFBBAAB
@M02197:105:000000000-AN6RF:1:1101:1879:13456 1:N:0:1
CTCACGCAATGCTCCTCCGCTTATTGATATGCTTAAGTTCAGCGGGTATCCCTACCTGATCCGAGGTCAACCTTGAAAAATAGGGGGTTTGATGGCAGGACAATTGCACACACTCCGAGCGACAAGATAAACTTACTACGCCACGGAATATGCTATGATCCGCCTTTCAATTTCAGAAGGGAGAATGCTGGCATACTCTTCTTCCATAACCAAGCAAATATGCTTGAGAGGTATTTTATGACGCTCGAACAGGCATGCCTCCCGGAATGCCAGGAGGCGCAATGTGCGTTCAAAGATTCGATGACTCAC
+
A?ABB4?3AAFFGAFFGFEFGGGGFGHFHHCHHHHHHHH5FGGGGGEFHHFBGHGGGHGHGHGE?EGHHHHHHHFHHFBFF@BFHGEE0BFEHHFFH8C4FHH3?FFFFGFCAH2:/CCGG0;0AGHFFHHHFDGHFHHDCFC<<DFFGHHHHGGGGGGCCGGHDGHFHFHHGHGHFBHGBHHHG9EFB3CDHHGFGG3FHFHFDFFBFFGDFAEHFBFFHHFFBFEFEFHHFFBFHAFGGEGFGEF5AFF3GFFAGEE00?CHHGEHFHFBGGFEE25HBHEC?FFGBCGFDFA4GBFBFFF@3BBAB
@M02197:105:000000000-AN6RF:1:1101:6128:13739 1:N:0:1
CTCACGCAATGCTCCTCCGCTTATTGATATGCTTAAGTTCAGCGGGTAGTCCTACCTGATTTGAGGTCAAAAGTCAATAAGGAAGACGCCAGAAGGCATCGACGCATTAGAGGCACGGGACCGTTCATTCATGCACTTCGGCGAGCGGCGATCATTATCACGCCAAAAGCCTTGTCATGCATAGTCGAAAGTCGACCGCAAGCCCATTCATTTCAGGGGAGCCCGAGTCCTAGACGAGAAGTCCAGATCTCCGGCAGCCCCCACTATCCAAGCACCCTTTCGAAGCAAATCGAGAGGGGTTGAGAATTTACTGACGCTCAAACAGACATGCTCCTCGGAACACCGAGGAGCGCAAGGTGCGTTCAAAGATTCGATGACTCAC
+
BBCCCCFDCCFFGGGGGGGGGGGHHGHHHGHHHHHGHHHHGHHGGGGFGHHGHHHHHHFHHHHGGHFHHFHHHGHHHHHHHHGHHHHGGGGGHHHHHHHHGHGGGGGGHHHHHGGHGGGGGGGGGGHHHHHHHHHHHHHGGGGGGGGGGGGGGGGGGGGGGGGGGGGGGFGGGGGGGGGGGGFFFFFFFFAFFFFFFGFFAFFFGGGGGFFFHFFGFFFGGGFFHFFGGFFFFFFGHHHHHGFHFGG@CCGGHGGGGGCEHGHHHGFGFHHEF0GHEE0/GHHHHHGHGGE3HGGE?HFFHHHHFGFDF4FGGGGFFGFHHHHHGHHHGFEGCE1EDEFEEEGGHHFGGGFG5GHFEEE4BFGGGGFECGFFFBFFDBBA>>
@M02197:105:000000000-AN6RF:1:1101:28260:13836 1:N:0:1
CTCACGCAATGCTCCTCCGCTTATTGATATGCTTAAGTTCAGCGGGTAGTCCTACCTGATTTGAGGTCAAATTGTCAGAAGCTGTCTCAAAAGAGACCCTTTAGAAGCTGAACCCCATTTATAAAGCTGCTCTTCACAAATGGCGTAGATAATTATCACACCAAAGCAAGGCAACAAAGGTCCCGCTAATGCATTTCAGGAGAGCCGACTTCTGAGAAGCCCGCATACTCCCACATCCAAGCCTGATCAACAGAAAAAGCTGAAAAGGTTGAGAATTTCATGACACTCAAACAGGCATGCTCCTCGGAATACCAAGGAGCGCAAGGTGCGTTCAAAGATTCGATGATTCAC
+
CCCCCCFBCCFFGGGGGGGGGGGHHHHHHHHHGHHHHHHHHGHGGGFGGHHHHHHHHHHHH5FGGHHHHHHHHHHHHHGHHHHHHHHHHHHHHGHHHGHHHHHHHHHGHHHHHGGGGHHHHHHHHHHHHHHGHHHHHHHHHHHHGGGGGHHHHHHHHHHHHHHHHHHHHHGHHHHHHHHHFHFHGHGHHHHHHHHHHHHHGGHGHHHGGGGGGHHHGGGGGFGGHHGGHGGHHGHGGGHGHFHFHHFEHHEHHGHHHHHFFHHGEG1EBHGGFBDFGGBGBHGEGFBG5HHHFGHFHEEGGCGGFHHHHGHFFFFEGCGEF5CGCECFHGGBFGGGEABFFFFFFFBBAAA
@M02197:105:000000000-AN6RF:1:1101:11266:14142 1:N:0:1
CTCACGCAATGCTCCTCCGCTTATTGATATGCTTAAGTTCAGCGGGTAGTCCTACCTGATTTGAGGTCAAAAGTCAATAAGGAAGACGCCAGAAGGCATCGACGCATTAGAGGCACGGGACCGTTCATTCATGCACTTCGGCGAGCGGCGATCATTATCACGCCAAAAGCCTTGTCATGCATAGTCGAAAGTCGACCGCAAGCCCATTCATTTCAGGGGAGCCCGAGTCCTAGACGAGAAGTCCAGATCTCCGGCAGCCCCCACTATCCAAGCACCCTTTCGAAGCAAATCGAGAGGGGTTGAGAATTTACTGACGCTCAAACAGGCATGCTCCTCGGAACACCGAGGAGCGCAAGGTGCGTTCAAAGATTCGATGATTCAC
+
DDDDDCFDCDFFGGGGGGGGGGGHHHHHHHHHHHHHHHHHHHHGGGGGGHHHHHHHHHHHHHHHGHHHHHHGHHHHHHHHHHHHHHHGGGGGHHHHHHHHGHGGGGGGHHHHHGGHGGGGGGGGGHHHHHHHHHHHHHHGGGGGGGGGGGGGGGGGGGGGGGGGGGGGGGGGGGGGHGHHGGFFFFFFFFFGFFFGGGGGGGGGGGGFHHHHHGHHGGHGGFFGHHHHHHHHFFGHGHHHGFFHHFGCGGGGHGGGGGFEFHHHHHHGHHHFF0GGGGAHGHHHHHGHHEGHHGGGGGHHGHHHHHFHHHGGGGGHGHHHHGFBHHGHHHGGGGGGHGDGFCGGHGGGGGGHGGHGGGGGGGGGGGGGCG4FFFFFFBBBBA
@M02197:105:000000000-AN6RF:1:1101:26734:14053 1:N:0:1
CTCACGCAATGCTCCTCCGCTTATTGATATGCTTAAGTTCAGCGGGTAGTCCTACCTGATTTGAGGTCAAAAGTCAATAAGGAAGACGCCAGAAGGCATCGACGCATTAGAGGCACGGGACCGTTCATTCATGCACTTCGGCGAGCGGCGATCATTATCACGCCAAAAGCCTTGTCATGCATAGTCGAAAGTCGACCGCAAGCCCATTCATTTCAGGGGAGCCCGAGTCCTAGACGAGAAGTCCAGATCTCCGGCAGCCCCCACTATCCAAGCACCCTTTCGAAGCAAATCGAGAGGGGTTGAGAATTTACTGACGCTCAAACAGGCATGCTCCTCGGAACACCGAGGAGCGCAAGGTGCGTTTAAAGATTCGATGATTCAC
+
DDDDDDFCBCFFGGGGGGGGGGGHHHHHHHHHHHHHHHHHHHHGGGEGGHHHHHHHHHHHHHHHGHHHHHHHHGHGHHHHHGHHGHHGGGGGHHHHHHHHGHGGGGGGHHHHHGGHGGGGGGGGGHHHHHHHHHHHHHHGGGGGGGGGGGGGGGGGGGGGGDGGGGGGGGGGGGGGGHHHGHFFFFFFFFFFGFFFFFFGGGGGGGGGGGGFFGGGGGHGFGGGHHHGHHHHGGGHBFHHGDFHGHHGCGGGHGGGGGCFHHHHFHHGGHHEF0GHGGHHGHHHHHGHHBGHHGGGGHHHHGHHGHHHHHGGGGGHGHHHHHHHEHHHHGGGGGGGHHGGGGGGGHGGGGGHHHHGGGGGCGGGGGGGGGFFFFFFFB@BAB
@M02197:105:000000000-AN6RF:1:1101:27981:14277 1:N:0:1
CTCACGCAATGCTCCTCCGCTTATTGATATGCTTAAGTTCAGCGGGTAGTCCTACCTGATTTGAGGTCAAATTGTCAGAAGCTGTCTCAAAAGAGACCCTTTAAGAAGCTGAACCCCATTTATAAAGCTGCTCTTCACAAATGGCGTAGATAATTATCACACCAAAGCAAGGCAACAAAGGTCCCGCTAATGCATTTCAGGAGAGCCGACTTCTGAGAAGCCCGCATACTCCCACATCCAAGCCTGATCAACAGAAAAAGCTGAAAAGGTTGAGAATTTCATGACACTCAAACAGGCATGCTCCTCGGAATACCAAGGAGCGCAAGGTGCGTTTAAAGATTCGATGATTCAC
+
>ABBBBFBBBBFGGGGGGGGGGGHFHHHGGHGHHHHGHHFHHHGCGGGGFEHHHHHHGBGHHHHGHFHHHGHHHHHGHHHHHHHGFHHHHHHHGEHHGHHHHHHHHHHGHHHHHHGGGH8HHHHHHHGHHHHHHHHHHHHHHHGHGGGGGHHHHHHHHHGHHGHHGHFHHHGHHHHHHHHHHHHHGGGGGHHHHHHHHHHHFGGGEHGGGGGGHHHGFF9GFEGGHGGGGGGHGHGHGGFHGFFHHGEFGFFFFGGGEHHFF4G@3FABGGDEBFGF5EEBFGGGAAHFHHHFABEFFEHGEA023D5GB5FC5AFGGEAE45A4AEAA2BG5BFGBEEB44BDDF@>A33A
@M02197:105:000000000-AN6RF:1:1101:14187:14139 1:N:0:1
CTCACGCAATGCTCCTCCGCTTATTGATATGCTTAAGTTCAGCGGGTAGTCCTACCTGATTTGAGGTCAAAAGTCAATAAGGAAGACGCCAGAAGGCATCGACGCATTAGAGGCACGAGACCGTTCATTCATGCACTTCGGCGAGCGGCGATCATTATCACGCCAAAAGCCTTGTCATGCATAGTCGAAAGTCGACCGCAAGCCCATTCATTTCAGGGGAGCCCGAGTCCTAGACGAGAAGTCCAGATCTCCGGCAGCCCCCACTATCCAAGCACCCTTTCGAAGCAAATCGAGAGGGGTTGAGAATTTACTGACGCTCAAACAGGCATGCTCCTCGGAACACCGAGGAGCGCAAGGTGCGTTCAAAGATTCGATGACTCAC
+
CCCCCCFCCCFFGGGGGGGGGGGHHHHHHHHHHHHHHHHHHHHGGGGGGGHHHHHHHHFHHHHHGHHHHHHHHHHHHHHHHHHHHHHGGGGGHHHHHHHHGHGGGGGGGHHHGGGHGGGGGGGGGHHHHHHHHHHHHHHGGGGGGGGGGGGGGGGGGGGGGGGGGGGGGGGGGGGGGGGGGGGGGFFFFFFFFFFFFGGFGGGFGFFGFFFGFGHGGGHGGGFFHFGFHFFHGFGHGHHHFHFEHFHFGCGDCGGGGGGHHHHHFHHGHHHGGHGHGGHHGHHGHHGHHHGHHGGGGHHHHGHHHGHHGDGGGGCHGHHHHFHHHHHHHHGGGGGGHGGGGGCGHHEGGGGHHGHGGGGFGGGGGGGGGGFFFFFFFAABBA
@M02197:105:000000000-AN6RF:1:1101:8391:14451 1:N:0:1
CTCACGCAATGCTCCTCCGCTTATTGATATGCTTAAGTTCAGCGGGTAGTCCTACCTGATTTGAGGTCAAAAGTCAATAAGGAAGACGCCAGAAGGCATCGACGCATTAGAGGCACGGGACCGTTCATTCATGCACTTCGGCGAGCGGCGATCATTATCACGCCAAAAGCCTTGTCATGCATAGTCGAAAGTCGACCGCAAGCCCATTCATTTCAGGGGAGCCCGAGTCCTAGACGAGAAGTCCAGATCTCCGGCAGCCCCCACTATCCAAGCACCCTTTCGAAGCAAATCGAGAGGGGTTGAGAATTTACTGACGCTCAAACAGGCATGCTCCTCGGAACACCGAGGAGCGCAAGGTGCGTTCAAAGATTCGATGATTCAC
+
BCDDDCFDDCFFGGGGGGGGGGGHHGHHFHHHHHHHHHHHHHHGGGFGGHHHHHHHHHHHHHHHGHHHHHGHHFGHHHHHHHHHHHHGGGGGHHHHHHHHGHGGGGGGHHHHHGGHGGGGGGGGGHHHHHHHHHHHHHHGGGGGGGGFGGGGGGGGGGGGGGGGGGGGGGGGGGGGGGGGGGFFFFFFEFFFFFGFGGGFGGFFGFFGFFFFFFFFGGFFFFFFFGFGHHHHGFGHHHHFGBGHGFHCGGGGHGGGGCCGFHGEHHFGHFBFFBGHGFGACHEHHFGGHHGEHGGGGHHGHGHHHFFFG4GGGGGHGHHHHGHHFFHHFHGGGGGGHFGEGGGGHHCGGGGHGHHGFGGHGGGGGGGCGGFFFFFF5AAAAA
@M02197:105:000000000-AN6RF:1:1101:19378:14687 1:N:0:1
CTCACGCAATGCTCCTCCGCTTATTGATATGCTTAAGTTCAGCGGGTAGTCCTACCTGATTTGAGGTCAAAAGTCAATTAGGAAGACGCCAGAAGGCATCGACGCATTAGAGGCACGGGACCGTTCATTCATGCACTTCGGCGAGCGGCGATCATTATCACGCCAAAAGCCTTGTCATGCATAGTCGAAAGTCGACCGCAAGCCCATTCATTTCAGGGGAGCCCGAGTCCTAGACGAGAAGTCCAGATCTCCGGCCGCCCCCACTATCCAAGCACCCTTTCGAAGCAAATCGAGAGGGGTTGAGAATTTACTGACGCTCAATCAGGCATGCTCCTCGGAACACCGAGGAGCGCAAGGTGCGTTCAAAGATTCGATGACTCAC
+
BABB?4FDBBFFDFGGFFFGGG?FAB5GGGF5FFGEGB5FEHHECGECFFGBGFHGHFEHHHEHEBHHFDGBGB5EFB5FFHHFHHHEEG?EFECEGFFGEFGGGGGEE4GFF/?GAC//BADGD0FHBDB1FFGFDGHF/?D--CDFGGCCFGGFFGGGGGFFGGGEFGGGGGBFFFFFFGGFEFAFFFFFF9E@BBBBB;EEEBFFFFFFFFFEBFE9-AGFFB=EFFF/BFF0;000G;0<00/-@-GC-<-/B>//FB2FB11CB11E?<?0??0//FB1>1F>01/0HE/EE0HF@@21GBDEB2/GGGEFF1GFB01AB1FHHFEA//B/2F//A/GFHG00?CEGD1CEA?EB113GFFB1B11B@3D@D11111
@M02197:105:000000000-AN6RF:1:1101:10389:14643 1:N:0:1
CTCACGCAATGCTCCTCCGCTTATTGATATGCTTAAGTTCAGCGGGTAGTCCTACCTGATTTGAGGTCAAATTGTCAGAAGCTGTCTCAAAAGAGACCCTTTAGAAGCTGAACCCCATTTATAAAGCTGCTCTTCACAAATGGCGTAGATAATTATCACACCAAAGCAAGGCAACAAAGGTCCCGCTAATGCATTTCAGGAGAGCCGACTTCTGAGAAGCCCGCATACTCCCACATCCAAGCCTGATCAACAGAAAAAACTGAAAAGGTTGAGAATTTCATGACACTCAAACAGGCATGCTCCTCGGAATACCAAGGAGCACAAGGTGCGTTCAAAGATTCGATGACTCAC
+
BCCDDCFDDDFFGGGGGGGGGGGHHHGHHHHHHHHHHHHHHGHGGGFFGHHHGHHHHHHHHHHGGHHHHGHHHHHHHHHHHGHHHHHHHHHHHGHHHGHHHHHHHHHHHHHHHHGGGHHHHHHGHHHHHGHHGHGHHHHHHHFHGGGGGHGGHHHHHHHHHHHHHHGHHHGHHHHHFHHHFHGHGGGHHHHGHHGHHHHHHGHGHHGFGGGHGGFGGGGGGGGHGGGGHGGHGFFHGGHHHHGHHHHHHHGHHGGFGB4GHHGHHGHHFHHHHHHHFD5EHHHGBGHHHHHHGGBHHHEFEGGGHHFHHHGGFHHHHGBCHHHHGGGEFBGGGGGFGCGFFFFFFFBA?AA
@M02197:105:000000000-AN6RF:1:1101:3192:14700 1:N:0:1
CTCACGCAATGCTCCTCCGCTTATTGATATGCTTAAGTTCAGCGGGTAGTCCTACCTGATTTGAGGTCAAAAGTCAATAAGGAAGACGCCAGAAGGCATCGACGCATTAGAGGCACGGGACCGTTCATTCATGCACTTCGGCGAGCGGCGATCATTATCACGCCAAAAGCCTTGTCATGCATAGTCGAAAGTCGACCGCAAGCCCATTCATTTCAGGGGAGCCCGAGTCCTAGACGAGAAGTCCAGATCTCCGGCAGCCCCCACTATCCAAGCACCCTTTCGAAGCAAATCGAGAGGGGTTGAGAATTTACTGACGCTCAAACAGGCATGCTCCTCGGAACACCGAGGAGCGCAAGGTGCGTTCAAAGATTCGATGATTCAC
+
CCCDCCFDCCFFGGGGGGGGGGGHHHHHHHHHHHHHHHHHHHHGGGFGGHHHHFHHHHHHHHHHGHHHHHHHHGHHHHHGGHHHGHHGGGGGHHHHGFHFFHGGGGGGHHHHGGGHGCGGGGGGGHHHHHHHHHHHHHGGGGGGGGGFGGGGGGGFFGGGGFGFGGGGGGGGFFFGGGGGGGFFFFFFFFFFFFFFFGGGGGGGGFFGFFFFHFGGGGHGGFFGFHHFGHHHGGGHHHHHHFGHFHHFGGGGHFDGGGGGHHHHGGFGHHHGGHGGEEAEGHHFFHGHFHGEHGGGGHHHHHHHHHHGHBGDGGGHGHBHHHGFGBHFHHGGGGGGHGGEGFGGHHGGEGFGHHHGGGGHGGGGGGGGGGFBFFFFFAABAA
@M02197:105:000000000-AN6RF:1:1101:24172:14774 1:N:0:1
CTCACGCAATGCTCCTCCGCTTATTGATATGCTTAAGTTCAGCGGGTAGTCCTACCTGATTTGAGGTCAAAAGTCAATAAGGAAGACGCCAGAAGGCATCGACGCATTAGAGGCACGGGACCGTTCATTCATGCACTTCGGCGAGCGGCGATCATTATCACGCCAAAAGCCTTGTCATGCATAGTCGAAAGTCGACCGCAAGCCCATTCATTTCAGGGGAGCCCGAGTCCTAGACGAGAAGTCCAGATCTCCGGCAGCCCCCACTATCCAAGCACCCTTTCGAAGCAAATCGAGAGGGGTTGAGAATTTACTGACGCTCAAACAGGCATGCTCCTCGGAACACCGAGGAGCGCAAGGTGCGTTCAAAGATTCGATGATTCAC
+
CCCCCCFCCCFFGGGGGGGGGGGHHHHHHHHHHHHHHGHHHHGGGGGGGHHHHHHHHHGHHHHGGHHHHHHHHHHHHHHHHHHHHHHGGGGGHHHHHGHHGHGGGGGGHHHHHGGHGGGGGGGGGHHHHHHHHGHHHHHGGGGGGGGGGGGGGGGGGGGGGGGGGGGGGGGGGGGGGGGGGGFFFFFFFFFFBGGGGFFFGGGFGGGGFFFFHGHGFFFDGGGGHHHFFFGFFFGGDDGEGHGHHHHCGGD@HGGGGCCHHGFFGHFGGGHGGGGHGFGAGHFHFHGHHGEHHGGEGHGHHHHHHHHHHGGEGEGHGHHFHHHHHGGHHHGGGGGGHFGGGFGECHFGGGFHHGHGEA?FCFGGGGGGGF4FFFFFFBBBBB
@M02197:105:000000000-AN6RF:1:1101:10521:14780 1:N:0:1
CTCACGCAATGCTCCTCCGCTTATTGATATGCTTAAGTTCAGCGGGTAGTCCTACCTGATTTGAGGTCAAAAGTCAATAAGGAAGACGCCAGAAGGCATCGACGCATTAGAGGCACGGGACCGTTCATTCATGCACTTCGGCGAGCGGCGATCATTATCACGCCAAAAGCCTTGTCATGCATAGTCGAAAGTCGACCGCAAGCCCATTCATTTCAGGGGAGCCCGAGTCCTAGACGAGAAGTCCAGATCTCCGGCAGCCCCCACTATCCAAGCACCCTTTCGAAGCAAATCGAGAGGGGTTGAGAATTTACTGACGCTCAAACAGGCATGCTCCTCGGAACACCGAGGAGCGCAAGGTGCTTTCAAAGATTCGATGATTCAC
+
CCCCDDFDDDFFGGGGGGGGGGGHHHHHHHHHHHHHHHHHHGHGGGGGGHHHHHHHHHHHHHHHGHHHGHHHHHHHHHHHHHHHGHHGGGGGGHHHGHHHGHGGGGGGHGHHHGGHGGGGGGGGGHHHHHHHHHHHHGHGGGGGGGGGGGGGGGGGGGGGGFGGGGGGGGGGGGGGHHHGGGFFFFFFFFGGFFFGGGFFEGGGFFGHHHHHFGHGGGHFFGGGHHHHFHHHGGGHHHFGFGBHGHHCGGGGHGFGGGGGHHHHHHHGHHHGFGGHFCFEGHHHHFGHGHGHHGGGGHHHHHEHHHHGGFEEGGFHGHGHHHHHHGHHHHGFFGGGHHGFGGGGHHGGGGGHGHHHGHHHGGFCGGCGGGFFFFFFFBBBBB
@M02197:105:000000000-AN6RF:1:1101:23479:15005 1:N:0:1
CTCACGCAATGCTCCTCCGCTTATTGATATGCCTAAGTTCAGCGGGTAGTCCTACCTGATTTGAGGTCAAATTGTCAAAAGTTGTCCGAAGACGGTTATGAGCGGGTTCCCATAAGGTTTGCTTCAAGGTCAAGTGGCATAGATAATTATCACGCCAAGTGACGGTCCACAAGAGATCCCACTAATGCATTTAAAGGGAGCAGACCATCCACTGAAGGAAGCCAGCAAGCCCTCAAGTCCAAGCCTAACTCAAGCCGGTAAAAGCGAGCAAGGTTGATAATTTAATGACACTCAAACAGGCATGCCCTTCGGAATACCAAAGGGCGCAAGGTGCGTTCAAAGATTCGATGATTC
+
DDDDDDFCDDFFGGGGGGGGGGGHHHGHHHHHHHHHGHHHHHHGGGGGGHHHHHHHHHHHHHHHGHHHHHHHHHHHHHHHHHHHHHHGGGGGHGGGGGHHHHHGG?EFHHHHHHHHHGHHGHHHHHGHHHHHHHHHHGHHHHHHHHHHHHHHHGHGGGHHHHHGGGGGHHGHHHHHHHHHHHHHHHHHHHHHHHHHHGGGGGGGGHGGGHHHGGHHHGHGGGHGGGGGGFHGFFFHHHGCHGFEHHHDGHFGCGGGHHHHGHGGGGFHHHHHHHHHHHHHHGHHFGFFF5EHGHFGHGHHHHGGDFEFEFFFHHHGFGHHGGEGGGHHGGGGGGGGGGGGGGFFFFFFFBBBBB
@M02197:105:000000000-AN6RF:1:1101:20166:15342 1:N:0:1
CTCACGCAATGCTCCTCCGCTTATTGATATGCTTAAGTTCAGTGGGTATCCCTACCTGATCCGAGGTCAACCTTGAAAAATAGGGGGTTTGATGGCAGGACAATTGCACACACTCCGAGCGACAAGATAAACTTACTACGCCACGGAATATGCTATGATCCGCCTTTCAATTTCAGAAGGGAGAATGCTGGCATACTCTTCTTCCACAACCAAGCAAATATGCTTGAGAGGTATTTTATGACGCTCGAACAGGCATGCCTCCCGGAATGCCAGGAGGCGCAATGTGCGTTCAAAGATTCGATGATTCAC
+
CCCCCCFCCCFFGGGGGGGGGGGHHGHHHHHHHHHHHHHHHHHHHHGHHHHHHHHHHHHHHHHGGGGHHHHHHHHHHHHHHHHHHGGGGGGHHHHHHGGGHHHHHHHHHHHGGHHHHGGGHHHHGHHHHHHHHHHHHHHGGGGHHHGHHHHHHHHHHGHHHHHGHGHHHHHHHHHHHHHHHHHHHHGHHHHHHGGGHHHHHHHGGGGHHGHHHHHHHGHGHHHGHHHHHHHHHHHHHHGGGGGHHGHHHHHHHGHGGGGGGGHHHHGHHGHHHGGGGGHHHHGGGGHGGGGGGGGGGFFFFFFFBBBAB
@M02197:105:000000000-AN6RF:1:1101:18129:15340 1:N:0:1
CTCACGCAATGCTCCTCCGCTTATTGATATGCTTAAGTTCAGCGGGTAGTCCTACCTGATTTGAGGTCAAAAGTCAATAAGGAAGACGCCAGAAGGCATCGACGCATTAGAGGCACGGGACCGTTCATTCATGCACTTCGGCGAGCGGCGATCATTATCACGCCAAAAGCCTTGTCATGCATAGTCGAAAGTCGACCGCAAGCCCATTCATTTCAGGGGAGCCCGAGTCCTAGACGAGAAGTCCAGATCTCCGGCAGCCCCCACTATCCAAGCACCCTTTCGAAGCAAATCGAGAGGGGTTGAGAATTTACTGACGCTCAAACAGGCATGCTCCTCGGAACACCGAGGAGCGCAAGGTGCGTTCAAAGATTCGATGATTCAC
+
AAAAAACDDAB13FBA1BEEEE0EGDG322A22AFG1BD2AGDEGE/A/1B2AA1BGDF12A1A/0B0BFHB0@@FD2@FFD1F0CC/>E//BG1GHFBGEFE?EEGCD1>1F//GG/</B/B/<01@GHD?1F<111?F/A@@-<C?-F;;CBGGB9;FB;.=B999/;;909C0940B;$FF3?;/BB@;@?9@??@EBF9/00BFFCF9G:B3C;;--;CEBHHGDG</ACAGD<<1<1F=<<0-</C?G??////F0GB1211/1F1A?</0//F/E>11FGF>>1/GFEAEEGBBBF2HHFFF2B?/CEEF>DE1DAGHGFGGFF/CGCFE2EAAEAAGFGGGGGEG1EB0EEEGF13FGFEEFG1FB3FDB>11>>
@M02197:105:000000000-AN6RF:1:1101:10364:15658 1:N:0:1
CTCACGCAATGCTCCTCCGCTTATTGATATGCTTAAGTTCAGCGGGTAGTCCTACCTGATTTGAGGTCAAATTGTCAGAAGCTGTCTCAAAAGAGACCCTTTAAGAAGCTGAACCCCATTTATAAAGCTGCTCTTCACAAATGGCGTAGATAATTATCACACCAAAGCAAGGCAACAAAGGTCCCGCTAATGCATTTCAGGAGAGCCGACTTCTGAGAAGCCCGCATACTCCCACATCCAAGCCTGATCAACAGAAAAAGCTGAAAAGGTTGAGAATTTCATGACACTCAAACAGGCATGCTCCTCGGAATACCAAGGAGCGCAAGGTGCGTTCAAAGATTCGATGATTCAC
+
CCCCCCFDDDFFGGGGGGGGGGGHHHHHHHHHHHHHHGHHHHHGGGGGGHHHHHHHHHHHHHHHGHHHHHHHHHHHHHHHHHHHHHHHHHHHHGHHHGHHHHHHHHHHHHHHHHHGGGHHHHHHHHHHHHHHHHHHHHHHHHHHGGGGGGHHHHHHHHGHHHGHHHHHHHHGHHHHHHHHHHHHHHGGHGHHHHHHHHHHHHGHGHHHHHHHHHGHHHGGGGGGGHHGGHGHGFGHHGGHHHHBHHHHHHHHHHHHHHHGHHHHHHHHHHHHHHHGGHHGHHHHHFFHFHHFHHHHGHHGGGGCEHHHHGFHHHHHCGEGGCHHHGGGGHFGGGGGGGGGFFFFFFFBABAB
@M02197:105:000000000-AN6RF:1:1101:21224:15684 1:N:0:1
CTCACGCAATGCTCCTCCGCTTATTGATATGCTTAAGTTCAGCGGGTAGTCCTACCTGATTTGAGGTCAAAATGTCAAAAGTTGTCCGAAGACGGTTATGAGCGGGTTCCCATAAGGTTTGCTTCAAGGTCAAGTGGCATAGATAATTATCACACCAAGTGACGGTCCACAAGAGATCCCACTAATGCATTTAAAGGGAGCAGACCATCCACTGAAGGAAGCCAGCAAGCCCTCAAGTCCAAGCCTAACACAAGCCGGTAAAAGCGAGCAAGGTTGATAATTCAATGACACTCAAACAGGCATGCCCTTCGGAATACCAAAGGGCGCAAGGTGCGTTCAAAGATTCGATGATTCAC
+
>AAAAA11>>11FGGGGGGGGGGHHHHHHHHGHHHHHHHHHHHGGGGGFAGHHHHHHHHHHHHHGHHHHHHHGGHBGHHHH1EGFHBEGGCAE/?EFE@GHFHG?/<?01F<FGHHD1FFCD>FFBB>F77C<G2DFF<DG71FGBHDGFHHF9HCC?F1C<<.<8HCFGF6FFCGGH<G1HHGGF<G1C;FHHHB1FCEGEFBF1FFBFGFGGEHHFG@F?@FGFHFDE?B29A333/>333244BB30/?GGCE33F3F?1/1HEBBG3B3F555EBD5GEHHHDFB5GFGBHHHHHFAGFECDEAFGHFFFHHHHHHGGGGGHFHFCFGGHFFGGGGGCGGFFFBBFFAAABB
@M02197:105:000000000-AN6RF:1:1101:15810:15915 1:N:0:1
CTCACGCAATGCTCCTCCGCTTATTGATATGCTTAAGTTCAGCGGGTAGTCCTACCTGATTTGAGGTCAAAAGTCAATAAGGAAGACGCCAGAAGGCATCGACGCATTAGAGGCACGGGACCGTTCATTCATGCACTTCGGCGAGCGGCGATCATTATCACGCCAAAAGCCTTGTCATGCATAGTCGAAAGTCGACCGCAAGCCCATTCATTTCAGGGGAGCCCGAGTCCTAGACGAGAAGGCCAGATCTCCGGCAGCCCCCACTATCCAAGCACCCTTTCGAAGCAAATCGAGAGGGGTTGAGAATTTACTGACGCTCAAACAGGCATGCTCCTCGGAACACCGAGGAGCGCAAGGTGCGTTCAAAGATTCGATGATTCAC
+
CCCCCCFBBBFFGGGGGGGGGGGHHHFHHHHHHHHGHHHHHGHGGGEEGHHHHGHHHHHGHHHFGGHHHHGHHHGHHHGHHGHHGHHGGGGGHHHFEGHHGGGGGGGGFHHHHGGHGGGGGGGGGHHHHGHGHGHHHHHGGGGGGGGGGGGGGGFFGGGGGFGGG:GGFFGGGGFGGGGGGGFFFFFFFFFFFAEGGGGGFGGFFFFFFFFFFFHGFEDDFFFGGFFEHFFFFFGFHGF1<111HHHCGCD@FAA?FCCCCFFBD2HDF4FGGG?F//B/CHHHHGGHGGGGHEEGGGHHHHFHGFFFFEE1GGFHGHHHGDHHGGFFHHEEE?GEGG??GGGEHG?GGGEHHHGGGGFAGGGGGGGGFFFBFFFFFABAAA
@M02197:105:000000000-AN6RF:1:1101:9215:16122 1:N:0:1
CTCACGCAATGCTCCTCCGCTTATTGATATGCTTAAGTTCAGCGGGTATCCCTACCTGATCCGAGGTCAACCTTGAAAAATAGGGGGTTTGATGGCAGGACAATTGCACACACTCCGAGCGACAAGATAAACTTACTACGCCACGGAATATGCTATGATCCGCCTTTCAATTTCAGAAGGGAGAATGCTGGCATACTCTTCTTCCACAACCAAGCAAATATGCTTGAGAGGTATTTTATGACGCTCGAACAGGCATGCCTCCCGGAATGCCAGGAGGCGCAATGTGCGTTCAAAGATTCGATGATTCAC
+
ABCCCCFCCCFFGGGGGGGGGGGHHHGHHHGHHHHHGHHHHHHGGGGGHHHHHHHHHHGHHHHGGGGHHHHHHHHHHHHHHGGHHGGGGGGHHHHHHGGGHHHHGGHHHHHGGHHHGGGGHGHHHHHHHHGGHHHHHHHGGGGGGGGHHHHHHHHHHHHHHGGGGGHHHHHHHFHHHHHHHHHHGHGHHHGGHGGHGGGGGGGGGGGGFFFGHHHHHEHHHHHFHHHGHHGHHHHFHHGGGGGHGGFHFHGGBFGEFGCGGGHHBHGHHHGHHGGGGGGHHBFFGEFGGFGGGFEGGFFFFFFFAAAAA
@M02197:105:000000000-AN6RF:1:1101:10882:16184 1:N:0:1
CTCACGCAATGCTCCTCCGCTTATTGATATGCTTAAGTTCAGCGGGTATCCCTACCTGATCCGAGGTCAACCTTGAAAAAAATGGAGGTCAACGGCAGGGCAATCACACACACCAAGCGAAAAGATAAACTTACTACACCTGGGGATATGAGATCATCCGCCTTTGAATTTCAGAAGGGAGAATGCAAGCATACTCATCTTCCACGACCAAGCAAATTTGCTTGAGAGGTATTTAATGACGCTCGAACAGGCATGCCTCCCGGAATACCAGGAGGCGCAATGTGCGTTCAAAGATTCGATGACTCAC
+
CDCDDCFDDCFFGGGGGGGGGGGHHHGHHHHHHHHHHHHHHGHGGGGGHHHHHHGHGHHHHHHGGGGHHHHHHHHHHHHHGGHHHHHGGHHHHGGGGGGGGGGHHHHHHHGGGGHHGGHHHHHHHHHHHGHHHHHGHHHGHHHHHHHHHHHHHHHHHHHHHGGHHHHHHHHHHHHHHHHHHGHHHHHHHHHHHHHHHHHGGGHGGHHGHHHHGHGHGHHHHHHHHHHHHHFHGGHHGGGGGHGGHHHHHHHGHGGGGGGGHHHHHHFHHHHGGGGGHHHHGEFGHGGGGGGGGGGFFFFFFFCCBAB
@M02197:105:000000000-AN6RF:1:1101:13118:16470 1:N:0:1
CTCACGCAATGCTCCTCCGCTTATTGATATGCTTAAGTTCAGCGGGTAGTCCTACCTGATTTGAGGTCAAAAGTCAATAAGGAAGACGCCAGAAGGCATCGACGCATTAGAGGCACGGGACCGTTCATTCATGCACTTCGGCGAGCGGCGATCATTATCACGCCAAAAGCCTTGTCATGCATAGTCGAAAGTCGACCGCAAGCCCATTCATTTCAGGGGAGCCCGAGTCCTAGACGAGAAGTCCAGATCTCCGGCAGCCCCCACTATCCAAGCACCCTTTCGAAGCAAATCGAGAGGGGTTGAGAATTTACTGACGCTCAAACAGGCATGCTCCTCGGAACACCGAGGAGCGCAAGGTGCGTTCAAAGATTCGATGATTCAC
+
CCDCCCFCDDFFGGGGGGGGGGGHHHHHGHHHHHHGHHHHHHHGGGGGGHHHHHHHHHHHHHHHGHHHHHHGHHHHHHHHHHHHGHHGGGGGHHHHHHHHGHGGGGGGHHHHHGGHGGGGGGGGGHHHHHHHHHHHHHHGGGGGGGGGGGGGGGGGGGGGGFGGGGGGGGGGGGGGGGGGGGFFFFFFFFFFFFFGGGGGGGGGFGGGHHGGFGHGGGHGFFFGHHHHHFHHHGGHHGHHGHHHHHHGGGGGGGGGGGGHFGHHHHHGGHHGFCGGGGHHGHHHHHGHHHGHGGGGGHHHHHHHHHFHHHGGFFGHGGHHHHGHHHHHHHGGGCGGHHGGGGGGGHGGGGGGHHHGGGGHGGGGGGGGGGFFFFFFFCCCBC
@M02197:105:000000000-AN6RF:1:1101:5840:16405 1:N:0:1
CTCACGCAATGCTCCTCCGCTTATTGATATGCGGATTACTTCCTCTAAATGACCAAGCTCCTCCGCTTATTGATATGCTTAAGTTCAGCGGGTATTCCTACCTGATCCGAGGTCAACCTAAGAAGATAGAGGTCAAGACCGGCCCGGAGGGTCCTTGCAACTCGACGCGTGCTCGTTAAAAAGCTCGTTGCACCGAGGGTCCCACGGACGCCGTCATTGTCTTTGAGACCAGTTGGTCGCTCGACCAACGCGGTCCAACACCAAACACGAGGTTTGAGGGAGGATAATGACGCTCGAACAGGTATGCCCATCGGAATACCAATGGGCGCAATGTGCGTTCAAAGATTCGATGACTCAC
+
CDCDCDFDCCFFGGGGGGGGGGGHHHHHHHHHGGGGGHHHHHHHHHHHHHHHHHHGHGHHHHHHGGGGGHGHHHHHGHHHHHHGHHHHHGGGEGHHHHHHHHHHHHHHHGGGGHHHHHHHHHHHHHHHHHHHHHHHHHHHGGGGGGGGGGGGHHHHHHHHHHHGHGGGGGGGGGGGGGGGGGGGGGGGGGGFFFFHGGHHFFFGFGGGGGCGHHHHGHHGHHHHGGGFGHHGHGGGGGGGFGHFHFGCGGGHHHGHGHFGGHHFHFHGHHGFFFHHHGHHHHHFFHHGDFCCHHFHHHGHHGHHHHHGGGGHHHFHHGFGHHGGGGGHFHHGGFGHGGGGGGGGGFFFFFFFFBBBAB
@M02197:105:000000000-AN6RF:1:1101:24107:16560 1:N:0:1
CTCACGCAATGCTCCTCCGCTTATTGATATGCTTAAGTTCAGCGGGTATCCCTACCTGATCCGAGGTCAACCTTGAAAAATAGGGGGTTTGATGGCAGGACAATTGCACACACTCCGAGCGACAAGATAAACTTACTACGCCACGGAATATGCTATGATCCGCCTTTCAATTTCAGAAGGGAGAATGCTGGCATACTCTTCTTCCACAACCAAGCAAATATGCTTGAGAGGTATTTTATGACGCTCGAACAGGCATGCCTCCCGGAATGCCAGGAGGCGCAATGTGCGTTCAAAGATTCGATGATTCAC
+
CCCCCCFCCCFFGGGGGGGGGGGHHGHHHHGHHHHHHHHHGHHGGGEFHHHHHHHHHHHHHHHGGGGHHHHHHHHHHHHGHHHHHGGGGGGHHHHHHGGGHHHHHHHHHHHGGHHHHGHGHHHGGHHHHHHHHHHHHHHGGGGHHHHHHHHHHHHHHHGHHHHGHHHHHGHHHHHHHHHGHHHHHGGHHHHHHHHHHGHGHGHGGGGHGGHHHHGHHHGGHHHHHHHGHHHHHFHHGGGGGGGHFGHHGGHHHHHGGGGGGGHHHHHHHHHHHGGGGGHHHHGGGGHGGGGGGBCFGFFFFFFFBBBBB
@M02197:105:000000000-AN6RF:1:1101:11857:16545 1:N:0:1
CTCACGCAATGCTCCTCCGCTTATTGATATGCTTAAGTTCAGCGGGTAGTCCTACCTGATTTGAGGTCAAAAGTCAATAAGGAAGACGCCAGAAGGCATCGACGCATTAGAGGCACGGGACCGTTCATTCATGCACTTCGGCGAGCGGCGATCATTATCACGCCAAAAGCCTTGTCATGCATAGTCGAAAGTCGACCGCAAGCCCATTCATTTCAGGGGAGCCCGAGTCCTAGACGAGAAGTCCAGATCTCCGGCAGCCCCCACTATCCAAGCACCCTTTCGAAGCAAATCGAGAGGGGTTGAGAATTTACTGACGCTCAAACAGGCATGCTCCTCGGAACACCGAGGAGCGCAAGGTGCGTTCAAAGATTCGATGATTCAC
+
CCCCCCFCCCFFGGGGGGGGGGGHHHHHHHHHHHHHHHHHHHHGGGGGGHHHHHHHHHHHHHGHGHHHHHHHHFHHHHHFHHHHHHHGGGGGHHHHHHHHGHGGGGGGHHHHHGGHGGGGGGGGGHHHHHHHHHHHHHHGGGGGGGGGGGGGGGGGGGGGGGGGGGGGGGGGGGGGGGGGGGFFFFFFFFFFGFFFGGGGGGGGGGGGGFFGHGFGGGFGGGFGHGFFGHGHGGGGHHHFHFGGHHHCGGCGHGGGGGGHFHHHHGHDHHHE?0GHGEAGGHHHHFGHHFGGHGGGGHGHGHHGHHHHFFGGDGGHEHHHHHHFGHHHGHGGGGGGHHGEEEGGHFEEGGGHHHGGGGGHGGGGGGGGGGFFFFFFFBBAAA
@M02197:105:000000000-AN6RF:1:1101:7277:16493 1:N:0:1
CTCACGCAATGCTCCTCCGCTTATTGATATGCTTAAGTTCAGCGGGTATCCCTACCTGATCCGAGGTCAACCTTGAAAAATAGGGGGTTTGATGGCAGGACAATTGCACACACTCCGAGCGACAAGATAAACTTACTACGCCACGGAATATGCTATGATCCGCCTTTCAATTTCAGAAGGGAGAATGCTGGCATACTCTTCTTCCACAACCAAGCAAATATGCTTGAGAGGTATTTTATGACGCTCGAACAGGCATGCCTCCCGGAATGCCAGGAGGCGCAATGTGCGTTCAAAGATTCGATGATTCAC
+
ABCCBBFCCCFFGGGGGGGGGGGHHHHHHHHHHHHHHHHHHHHGGGAEHHHHHHGHHHHHHHHGGGGHHHHHHHHHHGHGHHHHFGGGGGGHHHHHHGGGHHHHHHHHHHHGGHHHEGGGHGGGGHHHHHHHHHHHHGHGGGGGGGGGGHHHHHHHHGHHHHGGGGGGHGHHHHHHHGGHGHFHHGGGHHHGHGGHGGHGGGHGGGGGGFHHHGHHGFGHFHGGHHHHGHHHFFFFFHF?F?FHHGHHGHFBGFHEECEEGGHFHHHFAGHHHADGEGHGF5CEGGGBGGGGGGGGA4FBFBFFBBBBB
@M02197:105:000000000-AN6RF:1:1101:7539:16727 1:N:0:1
CTCACGCAATGCTCCTCCGCTTATTGATATGCTTAAGTTCAGCGGGTAGTCCTACCTGATTTGAGGTCAAAATGTCAAAAGTTGTCCGAAGACGGTTATGAGCGGGTTCCCATAAGGTTTGCTTCAAGGTCAAGTGGCATAGATAATATCACACCAAGTGACGGTCCACAAGAGATCCCACTAATGCATTTAAAGGGAGCAGACCATCCACTGAAGGAAGCCAGCAAGCCCTCGAGTCCAAGCCTAACTCAAGCCGGTAAAAGCGAGCAAGGTTGATAATTTAATGACACTCAAACAGGCATGCCCTTCGGAATACCAAAGGGCGCAAGGTGCGTTCAAAGATTCGATGATTCAC
+
BBBBBBFBDBFFGGGGGGGGGGFHHHHHHHHHHHHHHHHFHHHGGGGGGHHHHGHGHHHHHHHHGHHHHHHHHHHHHHHHHHHHHHHGGGGGHGGGGGHHHHHGGGGFHHHHHHHGHGHHGHHHHHHHHF9HHHGHHGHHH9HHHHHGHHHHHHGHHHHHHHGGGGGHHHHHHHHHHHHHHHHHGHHGHHHHHFHHGHGGHGGGGGGGFHFHHGHHGGGGGHGGGGGGGGGFE4GBC/GHHHHHFFFHGGGGEFCHHFGGHFGGFBGHHHHFHHHFHHFBGHHHHGFGGEFHHHHHFBEHHFGGGEE?FFHFFHCFFHFEE2?FE5HFEEFEF4GGGGGGGGCFFFFFFFBA?AA
@M02197:105:000000000-AN6RF:1:1101:13532:16713 1:N:0:1
CTCACGCAATGCTCCTCCGCTTATTGATATGCTTAAGTTCAGCGGGTATCCCTACCTGATCCGAGGTCAACCTTGAAAAATAGGGGGTTTGATGGCAGGACAATTGCACACACTCCGAGCGACAAGATAAACTTACTACGCCACGGAATATGCTATGATCCGCCTTTCAATTTCAGAAGGGAGAATGCTGGCATACTCTTCTTCCACAACCAAGCAAATATGCTTGAGAGGTATTTTATGACGCTCGAACAGGCATGCCTCCCGGAATGCCAGGAGGCGCAATGTGCGTTCAAAGATTCGATGATTCAC
+
DDDDDCFDDDFFGGGGGGGGGGGHHHHHHHHHHHHHHHHHHHHGGGGGHHHHHHHHHHHHHHHGGGGHHHHHHHHHHHHHHHHHHGGGGGGHHHHHHGGGHHHHHHHHHHHGGHHHHGGGHHHHHHHHHHHHHHHHHHHGGGGHHHHHHHHHHHHHHHHHHHHHHHHHHHHHHHHHHHGHHHHHHHGHHHHHHHHHHHGHHHHHHGGHHGHHHHHHHHHHHHHHHHHHHHHHHHHHHHGGGGGHHGHHHHHHHHHGGGGGGGHHHHHHHHHHHGGGGGHHHHGGGGHGGGGGGGGGGFFFFFFFCCCCB
@M02197:105:000000000-AN6RF:1:1101:28949:16833 1:N:0:1
CTCACGCAATGCTCCTCCGCTTATTGATATGCTTAAGTTCAGCGGGTAGTCCTACCTGATTTGAGGTCAAATTGTCAGAAGCTGTCTCAAAAGAGACCCTTTAGAAGCTGAACCCCATTTATAAAGCTGCTCTTCACAAATGGCGTAGATAATTATCACACCAAAGCAAGGCAACAAAGGTCCCGCTGATGCATTTCAGGAGAGCCGACTTCTGAGAAGCCCGCATACTCCCACATCCAAGCCTGATCAACAGAAAAAGCTGAAAAGGTTGAGAATTTCATGACACTCAAACAGGCATGCTCCTCGGAATACCAAGGAGCGCAAGGTGCGTTCAAAGATTCGATGATTCAC
+
AABBBBFBBBFFGGGGGGGFGGGHHHHHGHHHHHHHGHHHHHHGGGGGGHHHGGGHHHHHHHHHGHGHHHHHHHHHHHDGHHHHHHHHHHHGHGHHHGHHHHHHHHHHHHHHHHGGGHGHHHHHHHHHGHHHHHHHHHGHHHGHGGGGGHHHHHHHHHHHHHHHHGHHHHGHHGHHGGHFFGHHGGGHHHGHFHHHHGGGGEHGHHGGGGGGGHGGHGGGGGGHGGGGGGGGFFGHGGGAGHHGFG4HHHHHGFFFFGBFG4HGGFFFFFFHHGFDGBHHGHGBGGEFHFHDFFEF3HF1CEGGFHHFGGBHGG32E22AGFGFAECFFGFFGGGGGFBFFF5DFF@BBAA
@M02197:105:000000000-AN6RF:1:1101:22049:17016 1:N:0:1
CTCACGCAATGCTCCTCCGCTTATTGATATGCTTAAGTTCAGCGGGTAGTCCTACCTGATTTGAGGTCAAAAGTCAATAAGGAAGACGCCAGAAGGCATCGACGCATTAGAGGCACGGGACCGTTCATTCATGCACTTCGGCGAGCGGCGATCATTATCACGCCAAAAGCCTTGTCATGCATAGTCGAAAGTCGACCGCAAGCCCATTCATTTCAGGGGAGCCCGAGTCCTAGACGAGAAGTCCAGATCTCCGGCAGCCCCCACTATCCAAGCACCCTTTCGAAGCAAATCGAGAGGGGTTGAGAATTTACTGACGCTCAAACAGGCATGCTCCTCGGAACACCGAGGAGCGCAAGGTGCGTTCAAAGATTCGATGATTCAC
+
CCCCCCFCDDFFGGGGGGGGGGGHHHHHHHHHHFHHHHHHHHHGGGGGGHHHHHHHHHHHHHHHGHHHHHHHHFHHHHHHHHHHHHHGGGGGHHHHHHHHGHGGGGGGHHHHHGGHGGGGGGGGGHHHHHHHHHHHHHHGGGGGGGGGGGGGGGGGGGGGGGGGGGGGGGGGGGGGHHHHGGFFFFFFFFFFGGGGFFGGGGGGFGGFHGGHGGHGGFFFFFFGHHGHHHHHHGGHHHHHHGEFHHH?C?GGGGGGGGGHFHHHHFHGHHGGFFGHGE?GGHHHHHGHHHGHHGGGGHHHGGHHGHHFHHFGGGGHGFHHHHGHHHHHHHGGGGGGHEGGGFGGHHGGGGGHHHHGGGGFGFGGGGGFGGFFFFFFFBBBBB
@M02197:105:000000000-AN6RF:1:1101:19245:17260 1:N:0:1
CTCACGCAATGCTCCTCCGCTTATTGATATGCTTAAGTTCAGCGGGTAGTCCTACCTGATTTGAGGTCAAAAGTCAATAAGGAAGACGCCAGAAGGCATCGACGCATTAGAGGCACGGGACCGTTCATTCATGCACTTCGGCGAGCGGCGATCATTATCACGCCAAAAGCCTTGTCATGCATAGTCGAAAGTCGACCGCAAGCCCATTCATTTCAGGGGAGCCCGAGTCCTAGACGAGAAGTCCAGATCTCCGGCAGCCCCCACTATCCAAGCACCCTTTCGAAGCAAATCGAGAGGGGTTGAGAATTTGCTGACGCTCAAACAGGCATGCTCCTCGGAACACCGAGGAGCGCAAGGTGCGTTCAACGATTCGATGATTCAC
+
BBBBBBFBB?FFGGGBGGGGGGGHHHHHHHHHHHHHGHHHHHHGGGGGGHHHHHHHHHGHHHHHGFHHGHHFHHF5F5GHHFFFAAF1EE?/?FGHGHGHG3>/E/EEG443BEFGG?DGCGGGGHHHGHBHHHHHFHHCDCCCGGGGGCG@EDB0FBB;B/CBEBFCA.9CBB90CB0CFGFFFF/AAFA@@@GGBBBCBEFAEEBFFFFFFFFFFE.?CCEF??@C<FCBFFFD0D<<.1111<<<-@@@C?//<//C0>2BHF1/HHHGFGE<<?HAEEBDEF?2>1/>0/AE?0B@BD2FGB10F1E/EEEF/1>F11F1HFBGHEF/EEA/22//EEE?0G/?F00A1HBAA00HFA1A1A1E1GFFF3B3FAA?AA
@M02197:105:000000000-AN6RF:1:1101:21557:17417 1:N:0:1
CTCACGCAATGCTCCTCCGCTTATTGATATGCTTAAGTTCAGCGGGTATCCCTACCTGATCCGAGGTCAACCTTGAAAAAAATGGAGGTCAACGGCAGGGCAATCACACACACCAAGCGAAAAGATAAACTTACTACACCTGGGGATATGAGATCATCCGCCTTTGAATTTCAGAAGGGAGAATGCAAGCATACTCATCTTCCACGACCAAGCAAATTTGCTTGAGAGGTATTTAATGACGCTCGAACAGGCATGCCTCCCGGAATACCAGGAGGCGCAATGTGCGTTCAAAGATTCGATGATTCAC
+
CDCDDDFDDDFFGGGGGGGGGGGHHHHHHHHHHHHHHHHHHHHGGGGGHHHHHHHHHHHHHHHGGGGHHHHHHHHHHHHHGGHHHHHGGHHHHGGGGGGGGGGHHHHHHGGHGGHHHGHHHHHHHHHHHHHHHHHHHHHHHHHGHHHHHHHHHHHHHHHGHGHHHGHHHHHHHHHHHHGHHHHHHHHHHHHHGHHHHHHHGGGGGHHGHHHHHHHHHHGHGFHHHHHHHHHFGHHHGGGGGHGGHHHHHHHHHGGGCGGGHHHHHHGHGHHGGGGGHGHHGGGGHGGGGGGGGGGFFFFFFFA@BBB
@M02197:105:000000000-AN6RF:1:1101:20874:17911 1:N:0:1
CTCACGCAATGCTCCTCCGCTTATTGATATGCTTAAGTTCAGCGGGTAGTCCTACCTGATTTGAGGTCAAAAGTCAATAAGGAAGACGCCAGAAGGCATCGACGCATTAGAGGCACGGGACCGTTCATTCATGCACTTCGGCGAGCGGCGATCATTATCACGCCAGAAGCCTTGTCATGCATAGTCGAAAGTCGACCGCAAGCCCATTCATTTCAGGGGAGCCCGAGTCCTAGACGAGAAGTCCAGATCTCCGGCAGCCCCCACTATCCAAGCACCCTTTCGAAGCAAATCGAGAGGGGTTGAGAATTTACTGACGCTCAAACAGGCATGCTCCTCGGAACACCGAGGAGCGCAAGGTGCGTTCAAAGATTCGATGATTCAC
+
CCCCCCFCCCFFGGGGGGGGGGGHHHCHHHHHGHHHHGHHHHHGGGFGGHHHHHHHHHHHHHHHGGGHHHHGHGHHHHHHHHHHHHHGGGGGHHHHHHHHGHGGGGGGHHHHHGGHGGGGGGGGFGHHHHHHHHHHGHHGGGGGGGGGGGGGGGGGGGGGGFGGGGFGFGGGGGGFGGGGGGFFFFFFFFFB0DFGGGGGGGGGGGGGFFFFFFFFFFEGGGGGHHFFGFGGFFFHHHHHGHGHG1HDGGGGGGGGGGGFFGDGDGHGHEHFFFGGEGHGEGDFFBGGHGGHHGGFGFHGHHFHHHFHGDDGGGGHGFHHHFHHHHHHHHGE?GGGFGB2GFGFCCGDGGGHHHHGGGFAGGFGGGGGGCFFFFFFB?AA3A
@M02197:105:000000000-AN6RF:1:1101:15505:18372 1:N:0:1
CTCACGCAATGCTCCTCCGCTTATTGATATGCTTAAGTTCAGCGGGTAGTCCTACCTGATTTGAGGTCAAAAGTCAACAAGGAAGACGCCAGAAGGCATCGACGCATTAGAGGCACGGGACCGTTCATTCATGCACTTCGGCGAGCGGCGATCATTATCATGCCAAAAGCCATGTCATGCATAGTCGAAAGTCGACCGCAAGCCCATTCATTTCAGGGGAGCCCGAGTCCTAGACGAGAAGTCCAGATCTCCGGCAGCCCCCACTATCCAAGCACCCTTTCGAAGCAAATCGAGAGGGGTTGAGAATTTACTGACGCTCAAACAGGCATGCTCCTCGGAACACCGAGGAGCGCAAGGTGCGTTCAAAGATTCGATGATTCAC
+
CCCCCCFCCCFFGGGGGGGGGGGHHHHHHHHHHHHHHHHHHHHGGGGGGHHHHHHHHHHHHHHHGHHHHHHHHHHHHHHHHHHHHHHGGGGGHHHHHHHHGHGGGGGGHHHHHGGHGGGGGGGGGHHHHHGHGHHHHHHGGGGGGGGGGGGGGGGGGGGGGGGGGGFFGGGGGGGGFGGGGGGGGGFFFFFGFFFFFFFFFFFFFFFGGGFFFFFFFFFFFGFFFGFFFFFFFFFF1FGF0BHHFGHCD/CDCFD@GD/HGHHHHHHFG4G?/0GAGGGEGEHGHHFF3GGHFGGGGHEHHG4FGGF4GEFGGGGFFEHHHHHHFG3FGE1EEEDEDB?EFGE?BHGE2FCHHGHGGGGGGGGGGGGGFGFFDBD5FBAAAA
@M02197:105:000000000-AN6RF:1:1101:28545:18368 1:N:0:1
CTCACGCAATGCTCCTCCGCTTATTGATATGCTTAAGTTCAGCGGGTAGTCCTACCTGATTTGAGGTCAAAATGTCAAAAGTTGTCCGAAGACGGTTATGAGCGGGTTCCCATAAGGTTTGCTTCAAGGTCAAGTGGCATAGATAATTATCACACCAAGTGACGGTCCACAAGAGATCCCACTAATGCATTTAAAGGGAGCAGACCATCCACTGAAGGAAGCCAGCAAGCCCTCAAGTCCAAGCCTAACTCAAGCCGGTAAAAGCGAGCAAGGTTGATAATTTAATGACACTCAAACAGGCATGCCCTTCGGAATACCAAAGGGCGCAAGGTGCGTTCAAAGATTCGATG
+
ABAABCFCBCFFGGGGGGGGGGGHHHHHHHHHHGHHHHHHHHHGGGGGGHHHHHHHHHHHHHHHGHHHHHHHHHHHHHHHHGHHHHHGGGGGHFGFGGHHHHHGGGGGHHHHHHHHHHHHGFHHGHHHGGHHHHHHHGGGHHHHHHHHHHHHHHHGHHHGHHHGGGGGHHHHHGHHHHHHHHHHHHHHHHHHHHHFHGHGGHGHGHGGHGGHHGHHHHGGGHGHGGGGGGGHHHHHHHGGHHHGHHHHHHGGGEGCGHHGGHGGGEHFHGHHHHHGHFHHHFEHHHHHHGFFHFHHHHHEHGGGGGCGECHFHGEAHHHHGGGEGGHHGGGGGFGGFGFFFBFFFABBCB
@M02197:105:000000000-AN6RF:1:1101:4423:18511 1:N:0:1
CTCACGCAATGCTCCTCCGCTTATTGATATGCTTAAGTTCAGCGGGTAGTCCTACCTGATTTGAGGTCAAAAGTCAATAAGGAAGACGCCAGAAGGCATCGACGCATTAGAGGCACGGGACCGTTCATTCATGCACTTCGGCGAGCGGCGATCATTATCACGCCAAAAGCCTTGTCATGCATAGTCGAAAGTCGACCGCAAGCCCATTCATTTCAGGGGAGCCCGAGTCCTAGACGAGAAGTCCAGATCTCCGGCAGCCCCCACTATCCAAGCACCCTTTCGAAGCAAATCGAGAGGGGTTGAGAATTTACTGACGCTCAAACAGGCATGCTCCTCGGAACACCGAGGAGCGCAAGGTGCGTTCAAAGATTCGATGACTCAC
+
BBBBBBFBBBFFGGGGGCFEGGFHGFFHHGHHHHGHHHHHHHHGGGGGEHHGHHHHHFFFHGHHGHBFGFHEHFGBGHHHHHHHHHHGGGGCHGHHHGHHGHGGGGGGHHGHHGGHGGGGGGGGGHHHHHHHHHGHHHHGGGGCCGGGGGGGGGGGGGFGGFGFFGGGGGGGGGGGGGGGGGFFFFDFFDFFFFGGGGFFFFFFFFFFFFFFFFFGFGGFCDFFFFFHFHFHFFGFGHGFCFFFDBG@-/CCGEFGCGGHHHHHGHFGGHH?F?GHFEGGGGHHHGGHGFGGEGFGEEHHFBHHHHFFF4GFEGGHGHHHHHFHFF3HHFAEAADEFGE2EEGGHHCGEGGGGGF2G?DF4GGGFFGCGCFFFFFFFAAA3A
@M02197:105:000000000-AN6RF:1:1101:18786:18560 1:N:0:1
CTCACGCAATGCTCCTCCGCTTATTGATATGCTTAAGCTCAGCGGGTAGTCCTACCTGATTTGAGGTCAAAAGTCAATAAGGAAGACGCCAGAAGGCATCGACGCATTAGAGGCACGGGACCGTTCATTCATGCACTTCGGCGAGCGGCGATCATTATCACGCCAAAAGCCTTGTCATGCATAGTCGAAAGTCGACCGCAAGCCCATTCATTTCAGGGGAGCCCGAGTCCTAGACGAGAAGTCCAGATCTCCGGCAGCTCCCACTATTCAAGCACCCTTTCGAAGCAAATCGAGAGGGGTTGAGAATTTACTGACGCTCAAACAGGCATGCTCCTCGGAACACCGAGGAGCGCAAGGTGCGTTCAAAGATTCGATGATTCAC
+
CCDDDDFDDCFFGGGGGGGGGGGHHHHHHHHHHHHHGGHHHHHGGGEEGHHHHHHHHHFHHHHFGHFGHHBFHGHGHHHHHHGHHHHGGGGGHHHHGHHHGHGGGGGGHHHHHGGHGDGGGGFGGGHHHHHHHHHHHHHGGGGGGGGGGGGGGGGGGGGGGGGGGGGGGGGGGGFFGGGGGFHFGGGGFGGFFGFFFGGHHHHHHHFGFFGGHFFGGGGGGGGFFHGFHFHFGFGHHHHHFFBHHHG?GGGGHFHHGFAHFGHGFHHHHHHEFBDFEGFGGHHHHHGGHFGFGGGGGHGHHHHHHGGDB4EGGGGEGHHHHFGGHGHGHHGGGGFGGHGGFFGGHHGGGGGHHHHGGCGHGGGGGGFGGGFFFFFFFBBBBB
@M02197:105:000000000-AN6RF:1:1101:14772:18577 1:N:0:1
CTCACGCAATGCTCCTCCGCTTATTGATATGCTACCTTACTTCCTCTAAATGACCAAGATCCTCCGCTTATTGATATGCTTAAGTTCAGCGGGTAGTCCTACCTGATTTGAGGTCAAATTGTCAGAAGCTGTCTCAAAAGAGACCCTTTAGAAGCTGAACCCCATTTATAAAGCTGCTCTTCACAAATGGCGTAGATAATTATCACACCAAAGCAAGGCAACAAAGGTCCCGCTAATGCATTTCAGGAGAGCCGACTTCTGAGAAGCCCGCATACTCCCACATCCAAGCCTGATCAACAGAAAAAGCTGAAAAGGTTGAGAATTTCATGACACTCAAACAGGCATGCTCCTCGGAATACCAAGGAGCGCAAGGTGCGTTCAAAGATTCGATGATTCAC
+
CCCCCCFCCCFFGGGGGGGGGGGHHHHHHHHHHGHHHHHHHHHHHHHHHHHHHHHGGHHHHHHGHGGGGGHHHHHHHGHHGHHHHHHHHHGGGGGGHHHHFHHHHHHHHHHGHFHHHFHHHHGHHFHHHHGHHHHHHHHHGHHHGHHFHHHHHHEHHEHFHGGGHGHHHHHHFGHFGHHHHHHHHFFHGHFGGGGGHGHHHHHHHHHHGHHHHGHHHHHHGHGGHGGFGGGGHHGHHGHFHFGBGGHFGGGB/GF2FFGHFHHGGFGGGHHFFEFEEHGHHGBFEFGFHHG@44HHHFHFFFEHHGFFHHHBFGFHHHHHHFHHFFEHHGDAGHHGHHHHHHGHHHDCGGGHHHFHHGGHHFEE?GGGHHGGGGGHGGGGGGGGGGFFFFFFFBAABB
@M02197:105:000000000-AN6RF:1:1101:16355:18633 1:N:0:1
CTCACGCAATGCTCCTCCGCTTATTGATATGCTTAAGTTCAGCGGGTATCCCTACCTGATCCGAGGTCAACCTTGAAAAATAGGGGGTTTGATGGCAGGACAATTGCACACACTCCGAGCGACAAGATAAACTTACTACGCCACGGAATATGCTATGATCCGCCTTTCAATTTCAGAAGGGAGAATGCTGGCATACTCTTCTTCCACAACCAAGCAAATATGCTTGAGAGGTATTTTATGACGCTCGAACAGGCATGCCTCCCGGAATGCCAGGAGGCGCAATGTGCGTTCAAAGATTCGATGATTCAC
+
BCCDDDFCBCFFGGGGGGGGGGGHHHHHHHHHHHHHHHHHHHHGGGFGHHHHHHHHHHGHHHHGGGGHHHHHHHHHHHHHHHHHHGGFGGGHHHHHHGGGHHGHHHHHHHHGGHHHGGGGHHGHGHHHHHHHHHHHHHHGGGGGGHHHGHHHHHHHHHHHHHGHHGHHHHHHHHHHHHHHHHHHHGGHGGGHHHHHHHHHHHHGGGGHHGGHGHHHHHHHHHHHHHHGHHHGFHHHHHGGGFGHHGHHHHHHHHHGGGECGGHHHHHHHHHHHGGGGGHHHHGGGGHGGGGGGGGGGFFFFFFFBCCBC
@M02197:105:000000000-AN6RF:1:1101:19337:18615 1:N:0:1
CTCACGCAATGCTCCTCCGCTTATTGATATGCGAGGATTACTTCCTCTAAATGACCAAGATCCTCCGCTTATTGATATGCTCCTCCGCTTATTGATATGCTTAAGTTCAGCGGGTATCCCTACCTGATCCGAGGTCAACCTTGAAAAATAGGGGGTTTGATGGCAGGACAATTGCACACACTCCGAGCGACAAGATAAACTTACTACGCCACGGAATATGCTATGATCCGCCTTTCAATTTCAGAAGGGAGGATGCAAGCATACTCATCTTCCACGACCAAGCAAATTTGCTTGAGAGGTATTTAATGACGCTCGAACAGGCATGCCTCCCGGAATACCAGGAGGCGCAATGTGCGTTCAAAGATTCGATGATTCAC
+
CCCCCBFCCCFFGGGGGGGGGGGHHHHHGHHHGEGGGHHHHHHHHHHHHGHHHHHHHHHHHHHHHHGGGGGHHHHHHHHHHHHHHHGGGGGHHHHHGHHHHHHHHHHHHHHGGGGGHHHHHHHHHHHHHHHGGGGHHHHHHHHHHGHHHHHGHGGFGGGHHHHHHGGGHHHHHHGHHHHGGHHHGGGGGHHGHGHHHGHGGGGGGGGGFFHHHHGHHHGHFHHHGGGGGHHHHHGHHHHGGHHHHHGHEHHHHHEHHHGHHHHHHHHHHHGGGGGHHGHHHHFHHHHHHHHGHHHHHHFHHHHGHHGGGGGGHGFHHHHHHHHGGGE0CGHHHHHHCHHHHGGGGEFHHHGGEGHGGGGGGGGGFFFFFFFFBBBA?
@M02197:105:000000000-AN6RF:1:1101:6248:18591 1:N:0:1
CTCACGCAATGCTCCTCCGCTTATTGATATGCTTAAGTTCAGCGGGTAGTCCTACCTGACTTGAGGTCAAATTGTCAGAAGCTGTCTCAAAAGAGACCCTTTAGAAACTGAACCCCATTTATAAAGCTGCTCTTCACAAATGGCGTAGATAATTATCACACCAAAGCAAGGCAGCAAAGGTCCCGCGAATGCATGTCAGGAGAGCCGACTTCTGAGAAGCCCGAATACTCCCACATCAAAGACTGTTCAACAGAAAAAGCTGAAAAGGTTGAGAATTTCATGACACTCCAAAAGACATACTCCTCGGAGTACCAAGGGGCGCAAGGTGCGTTCAAAGATTCGATGATTCAC
+
1AAA?AF?@A113FGGGGGGG?E1FBHHB222AFEGF2DB22FEEGGEGGFF2E101BCB1F1EGFC0BGD2G1@E2@1F1FFF1BGGEG11>F000/>0F11GCG101BDFHHCGE:GBBFFFF191B1<FGH:HHHE0:BFF-GG;01GF92GAFC:2GCFGGFCG:<?A0#<F<000111/CA%G@?1=F<#@CF7DE9F<5FABC1D>FBFGF<//E0F&10ECBBBDFAB91221110@12@12B2@B111B112B2B11B0HF22DD1@1B212B2D010A/1D222222100EA////B112D1HGGC/A0AEF1FFAEA0AFF3GDBGGGCBB3DFDD>11>1
@M02197:105:000000000-AN6RF:1:1101:16505:18804 1:N:0:1
CTCACGCAATGCTCCTCCGCTTATTGTATGCTTAAGTTCAGCGGGTAGTCCTACCTGATTTGAGGTCAAATTGTCAGAAGCTGTCACAAAAGAGACCCTTTAAGAAGCTGAACCCCATTTATAAAGCTGCTCTTCACAAATGGCGTAGATAATTATCACACCAAAGCAAGGCAACAAAGGTCCCGCTAATGCATTTCAGGAGAGCCGACTTCTGAGAAGCCCGCATACTCCCACATCCAAGCCTGATCAACAGAAAAAGCTGAAAAGGTTGAGAATTTCATGACACTCAAACAGGCATGCTCCTCGGAATACCAAGGAGCGCAAGGTGCGTTCAAAGATTCGATGATTCAC
+
DDDDDCFDCCFFGGGGGGGGGGGHHHHHHHHHHHHHHHHHHHGGGEGGHHHHHHHHHHHHHHHGHHHHHHHHHHHHHHHHHHHHH4GHHHHHGGHHGHHHHHHHHHHHHHHHHHGGGHHHHHHHHHHHHHHHHHHHHHHHHGHHGGGGGHHHHHHHHHHHHGHHHHHHHHHHHHHHHHHHHHHHHHHHGHHHHHHHHHHHHGHGHHHGHGGGGHHGHGGGGGHHHGGGHGHHHHHHGGHHHFFHHHHHHHHHHHHHHGHHHHHHHHHHHGHHHGHHHHHHHHHDFFHHHHHGHHEHHHGGGGGGHHGGHHHHGHHGGGGGHHHGGGGGHGGGGGGGGGGFFFFFFFCCCCC
@M02197:105:000000000-AN6RF:1:1101:17408:18856 1:N:0:1
CTCACGCAATGCTCCTCCGCTTATTGATATGCTTACGTTCAGCGGGTATCCCTACCTGATCCGAGGTCAACCTTGAAAAATAGGGGGTTTGATGGCAGGACAATTGCACACACTCCGAGCGACAAGATAAACTTACTACGCCACGGAATATGCTATGATCCGCCTTTCAATTTCAGAAGGGAGAATGCTGGCATACTCTTCTTCCACAACCAAGCAAATATGCTTGAGAGGTATTTTATGACGCTCGAACAGGCATGCCTCCCGGAATGCCAGGAGGCGCAATGTGCGTTCAAAGATTCGATGATTCAC
+
CEDEDCFDDEFFGGGGGGGGGGGHHHHHHHHHHHHHGHHHHHHGGGGGHHHHHHHHHHHHHHHGGGGHHHHHHHHHHHHHHGHHHGGFGGGHHHHHHGGGHHHHHHHHHHHGGHHHHGHGGHHHHHHHHHHHHHHHHHHGGGHHHGHHHHHHHHHHHHHHHHHGHHHHHHHHGHHHHGHHHHHHHHGHHHHGHHGGGGGHHHHHHGGHGGHHHHHHHHHHHHHGHHHHHHHHHHGHGHGGGGGHHGHHHHHHHHHGGGGGGGHFHGHGHHHHHGGGGGHHHHGGGGHGGGGGGGGGGFFFFFFFBBAAA
@M02197:105:000000000-AN6RF:1:1101:2593:18882 1:N:0:1
CTCACGCAATGCTCCTCCGCTTATTGATATGCTTAAGTTCAGCGGGTAGTCCTACCTGATTTGAGGTCAAAAGTCAATAAGGAAGACGCCAGAAGGCATCGACGCATTAGAGGCACGGGACCGTTCATTCATGCACTTCGGCGAGCGGCGATCATTATCACGCCAAAAGCCTTGTCATGCATAGTCGAAAGTCGACCGCAAGCCCATTCATTTCAGGGGAGCCCGAGTCCTAGACGAGAAGTCCAGATCTCCGGCAGCCCCCACTATCCAAGCACCCTTTCGAAGCAAATCGAGAGGGGTTGAGAATTTACTGACGCTCAAACAGGCATGCTCCTCGGAACACCGAGGAGCGCAAGGTGCGTTCAAAGATTCGATGATTCAC
+
BBBBBBFBBBFFFF4B4FE2EFGHFHHFHHHBFHHHHHHHHHHDCGE?FFGDGHGGHGEGGHHHGGGFGEBGGFHFHHHHHHHHHHFA>EFEFHHGAGHHGHGGCGGGGHGHH/FHECGFDGCCE2CHHHHHHGHHHHHFCCGGG-<4EABGGGFGFGGGGGEFFFFFFFAFFFFFFGGGGGEFFFDBADFFFDGGGGFFC3?GFFFFFFFFFCFFFFFFFFFGHGCEGDBFF<CFHFFDGBFBHDHCGC@>0FCCGGCGFDFGFGHCCDB/FFGHEEFHEFGGFHEHGFEGF/F?/E0DHFGHF2222BFGGEEGEHEHGDAA1BGF/ACEEEAB2BE?EEEECBEEAAEAFB0EGEEB1CGGGGBGFFC13F@3FAAAA?
@M02197:105:000000000-AN6RF:1:1101:26779:19044 1:N:0:1
CTCACGCAATGCTCCTCCGCTTATTGATATGCTTAAGATCAGCGGGTAGTCCTACCTGATTTGAGGTCAAATTGTCAGAAGCTGTCTCAAAAGAGACCCTTTAGAAGCTGAACCCCATTTATAAAGCTGCTCTTCACAAATGGCGTAGATAATTATCACACCAAAGCAAGGCAACAAAGGTCCCGCTAATGCATTTCAGGAGAGCCGACTTCTGAGAAGCCCGCATACTCCCACATCCAAGCCTGATCAACAGAAAAAGCTGAAAAGGTTGAGAATTTCATGACACTCAAACAGACATGCTCCTCGGAATACCAAGGAGCGCAAGGTGCGTTCAAAGATTCGATGA
+
A?AA@1CDDABFFGBGCGGGGE0AB3GED2FDFDGFF1DF11GFEG/AF1GHFHHFH1CDBEHFAB0GFH1GHEHHBGHHHFHHHHEBGHGFGEHEHG/GCCGGCGFFFFFHFFEEEFHHHHHFFGHHHHGGGBGFHHGHFDBGCCCGGHFHGHGFH2CDGEHFGFHGGGBGGFEHEG?B@CGCHFHHGHHHHHFHHGGHBFFEHGGGC@BFGGGGFBGFFGHHFHGFHGFGFF?4GGHF33F@GDBF4FGHGBFDFEBF4EHGD??BFFGFFG5FDFHFHHF35ABHG5DGDA53FCAEA22EFBHCFF3HGGHGGECAB5ECAEGCGGGGFFFFAC>BFBBABA
@M02197:105:000000000-AN6RF:1:1101:28598:19020 1:N:0:1
CTCACGCAATGCTCCTCCGCTTATTGATATGCTTAAGTTCAGCGGGTAGTCCTACCTGATTTGAGGTCAAAAGTCAATAAGGAAGACGCCAGAAGGCATCGACGCATTAGAGGCACGGGACCGTTCATTCATGCACTTCGGCGAGCGGCGATCATTATCACGCCAAAGGCCTTGTCATGCATAGTCGAAAGTCGACCGCAAGCCCATTCATTTCAGGGGAGCCCGAGTCCTAGACGAGAAGTCCAGATCTCCGGCAGCCCCCACTATCCAAGCACCCTTTCGAAGCAAATCGAGAGGGGTTGAGAATTTACTGACGCTCAAACAGGCATGCTCCTCGGAACACCGAGGAGCGCAAGGTGCGTTCAAAGATTCGATGATTCAC
+
BCCCCCFCCCFFGGGGGGGGGGGHHHHHHHHHGGHHHHHGHHHGGGGGGHHFHHHHHHGHHHHGGHHHHHHHHHHHHHHHHHHHHHHGGGGGHHHHHHHHGGGGGGGGHGHHGGGHGGGGGGGEGHHHGHHHHHHGHHHGGGGGGGGGGGGGGGGGGGGGGGGGGGGFGGGGGFFGGGGGGGFFFFFFFFFGCDFFFGFGFGGGGGGGGGGFFFGGGFHDFFFFHFGHFGHHFGGHGHFHFF11EHHGGFFCHGGDGGGHFHGGHHHGHHHGFFGHGGEHGHHGHHFFCBGGGGGGGHHHHHGHHHHHHHGGGGEHF5HEFHFEHEHHHHGGGFCGHHCGEFGDFFGGFCCEFHHGGGGHFFGGGBGCGGFFBFFFFAAA3A
@M02197:105:000000000-AN6RF:1:1101:2702:19368 1:N:0:1
CTCACGCAATGCTCCTCCGCTTATTGATATGCTTAAGTTCAGCGGGTAGTCCTACCTGATTTGAGGTCAAAAGTCAATAAGGAAGACGCCAGAAGGCATCGACGCATTAGAGGCACGGGACCGTTCATTCATGCACTTCGGCGAGCGGCGATCATTATCACGCCAAAAGCCTTGTCATGCATAGTCGAAAGTCGACCGCAAGCCCATTCATTTCAGGGGAGCCCGAGTCCTAGACGAGAAGTCCAGATCTCCGGCAGCCCCCACTATCCAAGCACCCTTTCGAAGCAAATCGAGGGGGGTTGAGAATTTACTGACGCTCAAACAGGCATGCTCCTCGGAACACCGAGGAGCGCAAGGTGCGTTCAAAGATTCGATGATTCAC
+
BBBABBFBBBFFGBGGGGGGGGGGHHHHGHHHGHHHGGFHHHHGGGGGGFHGHHHHHHHHHHHHEGHHHHHHHEHHHHHHHGHGFHHGGGGGHHHHHHHHGHGGGGGGGHHHHGGHGFCGGDGGGGHHHHHHHHHFHHHGGGGGGCGGGGGGGGGGGGGGG?FGGGGGGGGGGGGGGGGGGGFFFFFFFFFFFFFFFFFFFFFFFFFFGFFFFFFEEAEABDFFFFFFGFHFGGGHGBGGCEEHG</FCGGGFEA/DCCAHHGFHFHGGFG<??GHGEFGGHHHFFFGF/EGGGGGGHHEHGHHHGHHG4FGEGGEFGFGFHHEHHFFHHGF?FGGGFA2EEDFFHEFE?CHHHHFGGGHCGGGFGD?FCFFFBFFFBBBAB
@M02197:105:000000000-AN6RF:1:1101:24081:19882 1:N:0:1
CTCACGCAATGCTCCTCCGCTTATTGATATGCTTAAGTTCAGCGGGTAGTCCTACCTGATTTGAGGTCAAAAGTCAATAAGGAAGACGCCAGAAGGCATCGACGCATTAGAGGCACGGGACCGTTCATTCATGCACTTCGGCGAGCGGCGATCATTATCACGCCAAAAGCCTTGTCATGCATAGTCGTAAGTCGACCGCAAGCCCATTCATTTCAGGGGAGCCCGAGTCCTAGACGAGAAGTCCAGATCTCCGGCAGCCCCCACTATCCAAGCACCCTTTCGAAGCAAATCGAGAGGGGTTGAGAATTTACTGACGCTCAAACAGGTATGCTCCTCGGAACACCGAGGAGCGCAAGGTGCGTTCAAAGATTCGATGATTCAC
+
BBBBBBFBBBFFGGGFGGGGFE?GFHCHHHHHHHHHHDGHHHHGGGEEEGHHHHGGHHGFHHHEGGHHGFHHHFGHHHHFHEFHHHHGFGGGHHHGHHHHCFFGGGGGHHHHHGGHGCCFGGGDGHGHHHGFHHHHHHHGGGGGGGGGCGGGGGGGGGGGGFGGGGGGGGGGGGGGGFGGGGFFFFFFFFFGGDFFBEFFFFFFGFFGFFFFFFHGFFFFFFEFFFHGHGFFFGGHHFC1GBFHHFFCGGCCGEEBC@CAGD2HFHHGFHHEFBGHFFFFGHFFHHFGFFGGHGGFDGFGFGBGHHHGFDFFEE?HGHHHHHHGFFEHGG?0CGEGHG?EGFEA2FECGGGFBFHCGGGFGGFGGGGEBFC45FFFFAAA>A
@M02197:105:000000000-AN6RF:1:1101:3392:20140 1:N:0:1
CTCACGCAATGCTCCTCCGCTTATTGATATGCTTAAGTTCAGCGGGTATCCCTACCTGATCCGAGGTCAACCTTGAAAAATAGGGGGTTTGATGGCAGGACAATTGCACACACTCCGAGCGACAAGATAAACTTACTACGCCACGGAATATGCTATGATCCGCCTTTCAATTTCAGAAGGGAGAATGCTGGCATACTCTTCTTCCACAACCAAGCAAATATGCTTGAGAGGTATTTTATGACGCTCGAACAGGCATGCCTCCCGGAATGCCAGGAGGCGCAATGTGCGTTCAAAGATTCGATGATTCAC
+
CCCCBCFCCCFFGGGGGGGGGGGHHGHHGHHHHHHHHHHHHHHGGEGEHHHHHGHHHHHHHHHGGGGHHHHHHHHHHHHGHFHHGGGGGGGHHHHHHGGGHHHHHHGHHHHGGHHHHGHGHGGGGHHHHHHHHHHHHHHGGGGGHGHHGHHHHHHHHHHHHHGHGGHHHHHHHHHHHHHHHGGHHHGHHGHHHGHHHHGHGGGGGGGHHGHHHHHHGHHGGHHHGHHFHHHGHGHHGHFCGGE2HDHGFHHHHHHGGGGGGGFHEHFGGHGGHGGGGGHBGHGGEGCGFGGGGGFGB4FFFFFFBBAAB
@M02197:105:000000000-AN6RF:1:1101:15283:20166 1:N:0:1
CTCACGCAATGCTCCTCCGCTTATTGATATGCTTAAGTTCAGCGGGTAGTCCTACCTGATTTGAGGTCAAATTGTCAGAAGCTGTCTCAAAAGAGACCCTTTAGAAGCTGAACCCCATTTATAAAGCTGCTCTTCACAAATGGCGTAGATAATTATCACACCAAAGCAAGGCAACAAAGGTCCCGCTAATGCATTTCAGGAGAGCCGACTTCTGAGAAGCCCGCATACTCCCACATCCAAGCCTGATCAACAGAAAAAGCTGAAAAGGTTGAGAATTTCATGACACTCAAACAGGCATGCTCCTCGGAATACCAAGGAGCGCAAGGTGCGTTCAAAGATTCGATGACTCAC
+
CDDCDCFDDDFFGGGGGGGGGGGHHHHHHHHHHHHHHHHHHHHGGGGGGHHHHHHHHHHHHHHHGHHHHHHHHHHHHHHHHHHHHHHHHHHHHGHHHGHHHHHHHHHHHHHHHHGGGHHHHHHHHHHHHHHHHHHHHHHHHHHHGGGGGHHHHHHHHHHHHHHHHHHHHHHHHHHHHHHHHHHHHHHGHHHHHHHHHHHHHGHGHHHHHHHHGHHHHGGGGGHGGHGGHGHHHFFHGGHHGHHGHHHGHHHHHHHHHGGHHHHHHHFHHHHHHHHHHHHHHHHHHGHHGHHHHHHHGHHGGGGGHGGHHHHGHHGGGGGGHHGHGGGGHGGGGGGGGGGFBFFFFFCCCBB
@M02197:105:000000000-AN6RF:1:1101:19165:20246 1:N:0:1
CTCACGCAATGCTCCTCCGCTTATTGATATGCTTAAGTTCAGCGGGTATCCCTACCTGATCCGAGGTCAACCTGTAAAAATTGGGGGTTCTGGCGAGCCACCGGGGGGAACTCTATAGCGGGAGTATGTACTACGCTTAGAGCCCACCGGCACCGCCACTAATTTTGAGGGCCGCGGAGACCGCGTGCCCCAATACCACGCTAGGCGTGAGTGGTTAAATGACGCTCGAACAGGCATGCCCTGCGGAATACCACAGGGCGCAATGTGCGTTCAAAGATTCGATGATTCAC
+
CCCCCCFCCCFFGGGGGGGGGGGHHHHHHHHHHHHHHHHHHGHGGGFGGHHHHHHHHH<HHHHGGGGHHHHHHH<HHHHHHHHHHGGG;H;HH:GG;GGHH<GGGGGGG:G8FFFFFF9FF8FFD9FFF:F9FFFFF8FFFFFFF:FFFFFFFGFFGGFHHHHHGHHHGGGGGGGHHGGGGGGGGGGFHHGFHGFFFFGHHGHGHHHHHHGHHHHHHHHGGGGGHGGHHFGHFHHHGFGGGGFHHHHHHHGHHHGGGGGGHHHFAEGHGGGGGGG?GGFFFFFFF?A?A?
@M02197:105:000000000-AN6RF:1:1101:17345:20690 1:N:0:1
CTCACGCAATGCTCCTCCGCTTATTGATATGCTTAAGTTCAGCGGGTATTCCTACCTGATCCGAGGTCAACACTTAGGTAAAGTATAACAAGACCGTCGTCCATCAGAGTCGTCCCAGATACATGCTTAGTAAAAAGCTCCTCGTACCCGGTTCCCTCTGGGGCGCCGTCACTATCTTTGAGACCAGTTGATAGGCAAAGCTATAACTAAAGTCCAACACCAAGCCAGGGCTTGAGGGGTGATAATGACGCTCGAACAGGCATGCCCTTCGGAATAACCAAGGGGCGCAATGTGCGTTCAAAGATTCGATGACTCAC
+
CCDCCCFCDCFFGGGGGGGGGGGHHHHHHHGHHHHHHHHHHHHGGGGGHHHHHHHHHHGHGHHGGGGHHHHHGHHHHHGFHHHHHHHHHHHHHHGGGGGGGGGHHHFHHHHGGGGGHHHHHHHHHHHHHHHGHHHFDHGGHHHGHGHGHGGGGGHHHHHHGHGGGGGGGGGGGHGGGGGHGGGGGGGGGGGHHHGGGGGGGGHGHGGHGGFFFHGFFFHGEFGHGHGFFGHGGFEEFGGHHGEFFE?E0DGGAGGA35C3BB11?ECD?HFHHHDGFGGHHEGE?2HHHE?EEFHGGGGGGGGGFFCBFFD5BAA3A
@M02197:105:000000000-AN6RF:1:1101:22919:20831 1:N:0:1
CTCACGCAATGCTCCTCCGCTTATTGATATGCTTAAGTTCAGCGGGTAGTCCTACCTGATTTGAGGTCAAAAGTCAATAAGGAAGACGCCAGAAGGCATCGACGCATTAGAGGCACGGGACCGTTCATTCATGCACTTCGGCGAGCGGCGATCATTATCACGCCAAAAGCCTTGTCATGCATAGTCGAAAGTCGACCGCAAGCCCATTCATTTCAGGGGAGCCCGAGTCCTAGACGAGAAGTCCAGATCTCCGGCAGCCCCCACTATCCAAGCGCCCTTTCGAAGCAAATCGAGAGGGGTTGAGAATTTACTGACGCTCAAACAGGCATGCTCCTCGGAACACCGAGGAGCGCAAGGTGCGTTCAAAGATTCGATGACTCAC
+
CCCCCCFCBCFFGGGGGGGGGGGHHHHHHHGHHHHHHHGHHHHEGGEGGHHHHHHHGFHHHFHFGGHHHHHHHFGHHHHHHGHHHHHFGGGGGHHFHHHHGFGGGGGGHHHHHGGHGGGGGGGFGHGHHHHHHHGHHHHGGGGCGGGGGGGGGGGGGGGGGGGFGGGGGEGGGGGGGGGGGGFFFFFFFDFFFFFGGGFFGGGFGGFFFFFFFFFFFAGGCDGGHGFEFHHHGGGHHHFHAFGHHHHCCGGGHGGGD@CEGGHHHHHGFCGGGGGFGE0HGGHHHHGGHHGHHGGGGGHHHHHHFHHHHGGGGGGHGHBHHHHHHHHHHHGGGFGGFFFGFDGECHGGGGGHGGGFGGGHGGGGGGGGCGFFFFFFFAA3>>
@M02197:105:000000000-AN6RF:1:1101:18968:20985 1:N:0:1
CTCACGCAATGCTCCTCCGCTTATTGATATGCTTAAGTTCAGCGGGTATCCCTACCTGATCCGAGGTCAACCTTGAAAAATAGGGGGTTTGATGGCAGGACAATTGCACACACTCCGAGCGACAAGATAAACTTACTACGCCACGGAATATGCTATGATCCGCCTTTCAATTTCAGAAGGGAGAATGCTGGCATACTCTTCTTCCACAACCAAGCAAATATGCTTGAGAGGTATTTTATGACGCTCGAACAGGCATGCCTCCCGGAATGCCAGGAGGCGCAATGTGCGTTCAAAGATTCGATGACTCAC
+
CCCCCCFCCBFFGGGGGGGGGGGHHHHHHHHHHHHHHFHHHHHGGGGGHHHHHHHHHHHHHHHGGGGHHHHHHHHGHHHHHHHHHGGGGGGHHHHHHGGGFGHHHHHHHHHGGGHHGGHGHHHGHHGHHHHHHHFHHHGGGGGHHGHGGHHHHGHHHHHFHHGGGGHHHHHHHHHHGGGGGGGGGGGGFGFGHGGHGGGGGGHGGGGHGGFF?GHFHGFFFFFFFFFHFFFGHHFHFHGFGEE2HGHHHHFHHHHF?EACGFFHGHFHFGFFGGGGCGCHHFFGGGHGGGGGGGGGGFFFFFFFBBA>B
@M02197:105:000000000-AN6RF:1:1101:11481:21015 1:N:0:1
CTCACGCAATGCTCCTCCGCTTATTGATATGCTTAAGTTCAGCGGGTAGTCCTACCTGATTTGAGGTCAAATTGTCAGAAGCTGTCTCAAAAGAGACCCTTTAGAAGCTGAACCCCATTTATAAAGCTGCTCTTCACAAATGGCGTAGATAATTATCACACCAAAGCAAGGCAACAAAGGTCCCGCTAATGCATTTCAGGAGAGCCGACTTCTGAGAAGCCCGCATACTCCCACATCCAAGCCTGATCAACAGAAAAAGCTGAAAAGGTTGAGAATTTCATGACACTCAAACAGGCATGCTCCTCGGAATACCAAGGAGCGCAAGGTGCGTTCAAAGATTCGATGATTCAC
+
CCCCCCFCBCFFGGGGGGGGGGGHHHHHGHHHHHHHHHHHHHHGGGGGGHHHHHHHHHHHHHGHGHHHHHHHHHHHHHHHHHHHHHHHHHGHHGHHHGHHHHHHHHHHHHHHHHGGGHHHHHHHHHHGGHHHHHGHHHHHHHGFGGGGGHHHHHHHHHHHHHHHHHHHHHGHHHHHHHHHHHHHHHHGHHHHHHHHHHHHHGHGHHHGGGGGGGHHHGGGGGGHHHGGHGHGFGHHGGHHFFHHGHGHGHHHHGHHHGGHHHHHHGHHGHHFGHGGHFHGHHGGHGGHHHHHHHGHHHHGCGGGHHHHHHHHGHHGGGGGHFFHGGGGHGFFGGGGGGGFFFFFFFBBAAB
@M02197:105:000000000-AN6RF:1:1101:21374:20982 1:N:0:1
CTCACGCAATGCTCCTCCGCTTATTGATATGCTTAAGTTCAGCGGGTAGTCCTACCTGATTTGAGGTCAAAAGTCAATAAGGAAGACGCCAGAAGGCATCGACGCATTAGAGGCACGGGACCGTTCATTCATGCACTTCGGCGAGCGGCGATCATTATCACGCCAAAAGCCTTGTCATGCATAGTCGAAGGTCGACCGCAAGCCCATTCATTTCAGGGGAGCCCGAGTCCTAGACGAGAAGTCCAGATCTCCGGCAGCCCCCACTATCCAAGCACCCTTTCGAAGCAAATCGAGAGGGGTTGAGAATTTACTGACGCTCAAACAGGCATGCTCCTCGGAACACCGAGGAGCGCAAGGTGCGTTCAAAGATTCGATGATTCAC
+
BCCCCCFDDDFFGGGGGGGGGGGHHHHHHHHHHHHHHHHHHHHGGGGGGHHHHHHHHHHHHHHHGHGHHHHHHHHHHHHHHGHHHHHGGGGGHHHHHHHHGHGGGGGGHHHHHGGHGGGGGGGGGHHHHHHHHHGHHHHGGGGGGGGGGGGGGGGGGGGGGGGGGGGGGGGGGGGGGGGGGGFFFFFFFFFBFFFFFFFFFGFFFFFFFFFFFFFGFFHGGGFFFFGEFGFFFFFD=HHHG1BFHGFGGFCGHGGDDFCAHFHGDHEGHFFFF0GGFEAAGHHGHHGHHGGHHGFGGHHHHHGHGF4HFFGGGGGHGHHHHHHHGHHHHHEFECGGHHGFGEGFHHGGGGGGGHHGGGGHGGGGGGGGFGFFFBFFFBBBAA
@M02197:105:000000000-AN6RF:1:1101:20852:21161 1:N:0:1
CTCACGCAATGCTCCTCCGCTTATTGATATGCTTAAGTTCAGCGGGTAGTCCTACCTGATTTGAGGTCAAATTGTCAGAAGCTGTCTCAAAAGAGACCCTTTAGAAGCTGAACCCCATTTATAAAGCTGCTCTTCACAAATGGCGTAGATAATTATCACACCAAAGCAAGGCAACAAAGGTCCCGCTAATGCATTTCAGGAGAGCCGACTTCTGAGAAGCCCGCATACTCCCACATCCAAGCCTGATCAACAGAAAAAGCTGAAAAGGTTGAGAATTTCATGACACTCAAACAGGCATGCTCCTCGGAATACCAAGGAGCGCAAGGTGCGTTCAAAGATTCGATGATTCAC
+
DDEEECFDCDFFGGGGGGGGGGGHHHHHHHHHHHHHHHHHHHHGGGFGGHHHHHHHHHHHHHHHGGGHHHHHHHHHHHHHHHHHHHHHHHHHGGHHHGHHHHHHHHHHHHHHHHGGGHHHHHHHHGHHHHHHHHHHHHHHHHHHGGGGGHHHHHHHHHHHHHHHHHHHHHGHHHHHHHHHHHHHGHHHHHHHHHHHHHHHHGHGHHHHGGGGHGHHGGGGGGHGHHGGHGGHFFHHEGHHHGHHGFFGHHGHHHHHHHHHHHHHFGAHHHBHHHGBBHHHHHHGHGHHHHHHGHHHHHHGGGGGGHHHHHFHHHHGGCGGHGHHGGGGHGGGGGGGGGGFFFFFFFBAAAA
@M02197:105:000000000-AN6RF:1:1101:19546:21055 1:N:0:1
CTCACGCAATGCTCCTCCGCTTATTGATATGCTTAAGTTCAGCGGGTAGTCCTACCTGATTTGAGGTCAAAAGTTAATAAGGAAGACGCCAGAAGGCATCGACGCATTAGAGGCACGGGACCGTTCATTCATGCACTTCGGCGAGCGGCGATCATTATCACGCCAAAAGCCTTGTCATGCATAGTCGAAAGTCGACCGCAAGCCCATTCATTTCAGGGGAGCCCGAGTCCTAGACGAGAAGTCCAGATCTCCGGCAGCCCCCACTATCCAAGCACCCTTTCGAAGCAAATCGAGAGGGGTTGAGAATTTACTGACGCTCAAACAGGCATGCTCCTCGGAACACCGAGGAGCGCAAGGTGCGTTCAAAGATTCGATGATTCAC
+
BBBBAAFDD?FFGGG4FGGGGGGHHGHHHGHHHHHHHHHHHGHGGGEEEGHHHHHHHHHHHHHHGHHHHHHHHFGFHHHHHGHHGHHGGGGGHHHFHHHHGHGGGGGGHHHHHGGGGGGGGGGGGHHHHHHGHHHHHHGGGGGGGGGGGGGGGGGGEGGGGFGGGGGGFGGGGGGGGGGGGGGFFFFFFFFFFGGFFFGGGGFFFEFFFFFGHFHGFEHGGGGFFFFFFGHGFFFGFGFHHGBHGHGCCGCCHGDGDCCHFHFGEGBGHHGAFB?FFEGAGHGHHFGGBGEFHGGGGGHHHFGHHFFBHFGGGGGGGGEGFGHHHFFGHGGGGGE155EAAAAAGHEE2E2GFHGCGGEABGGFGGGGGFFFFFFFFBA>>3
@M02197:105:000000000-AN6RF:1:1101:22164:21360 1:N:0:1
CTCACGCAATGCTCCTCCGCTTATTGATATGCTTAAGTTCAGCGGGTATCCCTACCTGATCCGAGGTCAACCTTGAAAAATAGGGGGTTTGATGGCAGGACAATTGCACACACTCCGAGCGACAAGATAAACTTACTACGCCACGGAATATGCTATGATCCGCCTTTCAATTTCAGAAGGGAGAATGCTGGCATACTCTTCTTCCACAACCAAGCAAATATGCTTGAGAGGTATTTTATGACGCTCGAACAGGCATGCCTCCCGGAATGCCAGGAGGCGCAATGTGCGTTCAAAGATTCGATGATTCAC
+
CCDDCDFDBCFFGGGGGGGGGGGHHHHHHHHHHHHHHHHHHHHGGGGGHHHHHHHHHHHHHHHGGGGHHHHHHHHGHHHHHHHHGGGGGGGHHHHHHGGGHGHHHHGHHHHGGHHHGGHGHHHHHHHHHHHHHHHHHGHGGGHHHHHHGHHHHHHHHHHHHHHHHHHHHHHHHHHHHGHHHHGGHHGHHHHGHHHHGHHGGHHGGGGHHGHHGHHHHGHHHHHHHHHFFHHHHFHHDHGGF?GHFGGHHHGHGHHGGCGGGFGB5GBHHHHHGGGGGGGHHHGGGGHGGGGGGGGGGFFFFFFFBAAAB
@M02197:105:000000000-AN6RF:1:1101:17763:21475 1:N:0:1
CTCACGCAATGCTCCTCCGCTTATTGATATGCTTAAGTTCAGCGGGTATCCCTACCTGATCCGAGGTCAACCTTGAAAAATAGGGGGTTTGATGGCAGGACAATTGCACACACTCCGAGCGACAAGATAAACTTACTACGCCACGGAATATGCCATGATCCGCCTTTCAATTTCAGAAGGGAGAATGCTGGCATACTCTTCTTCCACAACCAAGCAAATATGCTTGAGAGGTATTTTATGACGCTCGAACAGGCATGCCTCCCGGAATGCCAGGAGGCGCAATGTGCGTTCAAAGATTCGATGATTCAC
+
AABCCCFCCCFFBGGGGGGGGGGHHHHHGGHHHHHFHHHHHHHGGGGGHHHHHHHHHHGHHGHGGGGHGHHHHHHHHHFFGGHHHGGEGGGHHHHHGGGGHHHHHHGHHHHGGHHHGGGGHHHHHHGHHHHHHHHHHHHGGGHHGGGGGHHHHHHHHHHHHHGGGHHHHFGHHHGHHHGGGGHGHGGGGHGGHGGGHHHGHGGGGGGHGGHHFHHGHFHHGHHHHHHFFFGHHHHFFGEFAEGFHGHHHFHGEHHGEEA00EFEHFFGA3BHGGGGFGG5FHEEEGGGGGGGGCGGFFFFD5FFAAA>?
@M02197:105:000000000-AN6RF:1:1101:25190:21450 1:N:0:1
CTCACGCAATGCTCCTCCGCTTATTGATATGCTTAAGTTCAGCGGGTAGTCCTACCTGATTTGAGGTCAAATTGTCAGAAGCTGTCTCAAAAGAGACCCTTTAGAAGCTGAACCCCATTTATAAAGCTGCTCTTCACGAATGGCGTAGATAATTATCACACCAAAGCAAGGCAACAAAGGTCCCGCTAATGCATTTCAGGAGAGCCGACTTCTGAGAAGCCCGCATACTCCCACATCCAAGCCTGATCAACAGAAAAAGCTGAAAAGGTTGAGAATTTCATGACACTCAAACAGGCATGCTCCTCGGAATACCAAGGAGCGCAAGGTGCGTTCAAAGATTCGATGATTCAC
+
ACCCBCFCCCFFGGGGGGGGGGGHHHHHHHHHHHHHHHHHHHHGGGGGGHHHHHHHHHHHHHHHGHHHHHHHHHHHHHHHHHHHHHHHHHHHHGHHHGHHHHHHHHHHHHHHHHGGGHHHHHHHHHHHHHHHHHHHHGGGHGHHGGGGGHHHHHHHHHHHHHHHHHHHHHGHHHHHHHHHHHHHGGGGHHHHHHHHHHHGHGHGGHGGGGGHHHGHHGGGGGHGHHGGHGGFFHHFGGGGHHHHHHHHHHHHHHHHHHGHFGHHHHHHGHHHHHHHGFHGGHGADGHHHHHHHHHHFHHGGGGGHHHHHHHHHHFGGGGGHHHHGGGGHGFCGGGGGGGFFFFFFFCBCBB
@M02197:105:000000000-AN6RF:1:1101:9081:21517 1:N:0:1
CTCACGCAATGCTCCTCCGCTTATTGATATGCTTAAGTTCAGCGGGTATCCCTACCTGATCCGAGGTCAACCTTGAAAAATAGGGGGTTTGATGGCAGGACAATTGCACACACTCCGAGCGACAAGATAAACTTACTACGCCACGGAATATGCTATGATCCGCCTTTCAATTTCAGAAGGGAGAATGCTGGCATACTCTTCTTCCACAACCAAGCAAATATGCTTGAGAGGTATTTTATGACGCTCGAACAGGCATGCCTCCCGGAATGCCAGGAGGCGCAATGTGCGTTCAAAGATTCGATGACTCAC
+
BCCCCAFCCCFFGGGGGGGGGGGHHHHHHHHHHHHHHHHHHHHGGGGGHHHHHHHHEHHHHHHGGGGHHHHHHHHHHHHHHHHHHGGEGGGHHHHHHGGGGHHHHGHHHHHGGHHHHGHGHHGGHHHHHHHHHHHHHHHGGGHGGHGGGHHHHHHHHHHHHHHGHHHHHHHHHHHHHHHHGHHHHGGHGHHHHGGGGGHGHGGGGGGHFGHHGFGHHGHHGHFHGFHHHHHBFFGFHHGGGEEHHDFGGDBHFFGADGFFA2HHGHGHHHCHHGGGFGHHHHGGFFGGGGGGGGGGGFCBFFFFABBAB
@M02197:105:000000000-AN6RF:1:1101:12716:21764 1:N:0:1
CTCACGCAATGCTCCTCCGCTTATTGATATGCTTAAGTTCAGCGGGTAGTCCTACCTGATTTGAGGTCAAATTGTCAGAAGCTGTCTCAAAAGAGACCCTTTAGAAGCTGAACCCCATTTATAAAGCTGCTCTTCACAAATGGCGTAGATAATTATCACACCAAAGCAAGGCAACAAAGGTCCCGCTAATGCATTTCAGGAGAGCCGACTTCTGAGAAGCCCGCATACTCCCACATCCAAGCCTGATCAACAGAAAAAGCTGAAAAGGTTGAGAATTTCATGACACTCAAACAGGCATGCTCCTCGGAATACCAAGGAGCGCAAGGTGCGTTCAAAGATTCGATGATTCAC
+
CCCCCCFCCCFFGGGGGGGGGGGHHHHHHHHGHHHHHHHHHHHGGGGGGHHHHHHHHHEHHHHHGHHGHHHHHHHHHHHHHHHHHHHHHHHHFGHHHGHHHHHBHHHHHHHHFHGGGHHHHHHGHHGHHHHHHHHHHHHHHHHHGGGGGHHHHGHHGHHHHHHHHHHHHHHHHHHHHHGHFHHHGGHHGHHHHHHHHHHHHGHGHGGHGGHGHGHHHGGGGGGHHHGGHGGHHHFFGGHHGHHGHHHHGHHHHHHHHHHHHHHGFFEHGHHHHHHHGFHHGHHHGGHHHGHHHHHHHHHGGGGGGBGCHGHHHHFEDGEAHHGFGGEGHGFGGGGGGGGFFFFFFFBBBBB
@M02197:105:000000000-AN6RF:1:1101:17114:21738 1:N:0:1
CTCACGCAATGCTCCTCCGCTTATTGATATGCTTAAGTTCAGCGGGTAGTCCTACCTGATTTGAGGTCAAAATGTCAAAAGTTGTCCGAAGACGGTTATGAGCGGGTTCCCATAAGGTTTGCTTCAAGGTCAAGTGGCATAGATAATTATCACACCAAGTGACGGTCCACAAGAGATCCCACTAATGCATTTAAAGGGAGCAGACCATCCACTGAAGGAAGCCAGCAAGCCCTCAAGTCCAAGCCTAACTCAAGCCGGTAAAAGCGAGCAAGGTTGATAATTTAATGACACTCAAACAGGCATGCCCTTCGGAATACCAAAGGGCGCAAGGTGCGTTCAAAGATTCGATGATTCAC
+
BCCCCAFDBBFFGGGGGGGGGGGHHHHHHHHHHHHHHHHHHHHGGGGGGHHHHHHHHHHHHHHHGHHHHHHHHHHHHHHGHFHHHHHGGGGGHGGGGGHHHHHGGGGFHHHHGHHHGDHHGHHHHHHHHHHGHGGGHGGHHHHHHHHHHHHHHHHGHHHGGHHGGGGGHHHHFHHHHHHHHHHHHHHHHHHHHHHHGGHGGHHGGGHHHHGGGHHHHHHHGGHHHGHHGGGGEFHHHFGGHHGHEHHGHHGGGCGGHHHHGHGGGHHHHHHHHHHHHHHHHHHGHHHHHHGHHHGHHHHGHHGGGGGGGHHHHHHGHHHHCGGGGHHHHGGGGGGGGFGGGGGGFFFFFFFBBBAB
@M02197:105:000000000-AN6RF:1:1101:10733:21773 1:N:0:1
CTCACGCAATGCTCCTCCGCTTATTGATATGCTTAAGTTCAGCGGGTAGTCCTACCTGATTTGAGGTCAAAAGTCAATAAGGAAGACGCCAGAAGGCATCGACGCATTAGAGGCACGGGACCGTTCATTCATGCACTTCGGCGAGCGGCGATCATTATCACGCCAAAAGCCTTGTCATGCATAGTCGAAAGTCGACCGCAAGCCCATTCATTTCAGGGGAGCCCGAGTCCTAGACGAGAAGTCCAGATCTCCGGCAGCCCCCACTATCCAAGCACCCTTTCGAAGCAAATCGAGAGGGGTTGAGAATTTACTGACGCTCAAACAGGCATGCTCCTCGGAACACCGAGGAGCGCAAGGTGCGTTCAAAGATTCGATGATTCAC
+
BBBBBBFBBAFFGGGGGGGGGGGGGHHHBDGHGHHHHHGHHFHEGGEFGGGHHHHGHHHHHHHHGHHHHHHGFHHHHGHHHHHHHHGGGGGGHHHHHHHHGHGGGGGGHHGGHGGHGGCFGGGGGGHHHHGGHHHHHHGGDGCGFGGGGGGGGGG9GGFGGFFFFGGGGGGFFFFGGGGGGFFFFFFFFFFBFFFFGEAFFGFFFFFFGFFFFGHFFFGDDDFGHGCFGFFHGEGHGHFGCD1GFFHGGGGCGGFCCCCAHHHHHHEGHHG?/?EEGGHHCHHHHGEHGFGHFGGGGGFHGHHHHFHFF4GDGGGHEFFGFGBHHHF3HEGGEEE?FGE2?AGDGHGGGE?FFA42GEFHGFGGGGGGGGFFFFFFFBAAAA
@M02197:105:000000000-AN6RF:1:1101:7011:21896 1:N:0:1
CTCACGCAATGCTCCTCCGCTTATTGATATGCTTAAGTTCAGCGGGTAGTCCTACCTGATTTGAGGTCAAATTGTCAGAAGCTGTCTCAAAAGAGACCCTTTAGAAGCTGAATCCCATTTATAAAGCTGCTCCTCACAAATGGCGTAGATAATTATCACACCAAAGCAAGGCAACAAAGGTCCCGCTAATGCATTTCAGGAGAGCCGACTTCTGAGAAGCCCGCATACTCCCACATCCAAGCCTGATCAACAGAAAAAGCTGAAAAGGTTGAGAAGTGCATGACACTCAAACAGGCATGCTCCTCGGAATACCAAGGACCGCAAGGTGCGTTCAAATATTCGATGATTCAC
+
AA1>>AFDDAFBE1GGFGG0EGGHHHHHHCGHHHHHHDGHHFGFGGGGGHHHHHCGHHHHHHGFF0FGHHHDG1FGHGGHGHHHHHHEB21FFEHHEGEHCGHHFFHEF1FF2FF1FFHHHHFDE1DHBGBD;9F;FCGHF;;GC?CCFGGHHFB;DCFCGDFCFCF1?00?G0CGGG<F<F>,BC1DAGFD1<GFGGCCFEE9E/1F@@A9FFGFGFF/EADBDC/FFFF?BFFB?E0B011GBGEDDHGGBFHF1FFHGF11FBEGBHGF@@B1111222D1DA10DFGFF11GF/GE?//AEBFFHGFBGDD0AA00111FEA01A1A3DB331AB11D3DB3>1111
@M02197:105:000000000-AN6RF:1:1101:23614:22096 1:N:0:1
CTCACGCAATGCTCCTCCGCTTATTGATATGCTTAAGTTCAGCGGGTAGTCCTACCTGATTTGAGGTCAAAAGTCAATAAGGAAGACGCCAGAAGGCATCGACGCATTAGAGGCACGGGACCGTTCATTCATGCACTTCGGCGAGCGGCGATCATTATCACGCCAAAAGCCTTGTCATGCATAGTCGAAAGTCGACCGCAAGCCCATTCATTTCAGGGGAGCCCGAGTCCTAGACGAGAAGTCCAGATCTCCGGCAGCCCCCACTATCCAAGCACCCTTTCGAAGCAAATCGAGAGGGGTTGAGAATTTACTGACGCTCAAACAGGCATGCTCCTCGGAATACCAAGGAGCGCAAGGTGCGTTCAAAGATTCGATGATTCAC
+
BCCCCCFCCCFFGBGGGGGGGGGHGHHHHGHHHHHHHHHHHHHGGGGGGHHHHHHHHHHHHHHHGHHGHHGHHHHHHHHHHHHGHHHGGGGGGHHHGHHHGHGGGGGGGHHGHGGHGGGGGGGGGHHHHHHHHHHHHHHGGGGGGGGGGGGGGGGGGGGGGFFGGGGGGGGGGGGFGGGGGGFFFFFFGGGGGGGGGGAGGGFFHGFGGHGFFGHFFFFFGGGGFHHGGGFFGGGGEGHFHHHHHHF?GCGCHGDGFFGGHHGHFHHGHHFEF0GHEEFAGFFHFFGHF3FBGAGEGHHGHHHHHHHGB5GGGGGHGHHFHFHGHHFHHHGGEGGHHHHHHGHHHHGGGGGHHHCGGGFHGGFGGGGGFFFBFFFFFABBBB
@M02197:105:000000000-AN6RF:1:1101:9423:22311 1:N:0:1
CTCACGCAATGCTCCTCCGCTTATTGATATGCTTAAGTTCAGCGGGTAGTCCTACCTGATTTGAGGTCAAAATGTCAAAAGTTGTCCTTGAAAAGGACGGTTATAAGCAGGTTCCCATTAGTTTGCTTCAAAGTCAAGATGGCATAGATAATTATCACACCAAGTGACGGTCCACAAGAGATCCCACTAATGCATTTAAAGGGAGCAGACCATCCACTGAAGGAAGCCAGCAAAGACCCACACATCCAAGCCTAACTCAAGACGGTAAAAGCGAGCAAGGTTGATAATTTAAGGACACTCAAACAGGCATGCCCTTCGGAAGACCAACGGACGCAAAGTGCGTTCAAAGATTCGATGATTCAC
+
ABBBBAFDBAFFGGGGFGGGGEGDFHHFHHCHHHHHFGGFCGFGGGEEGDFGGFHHHHHHHHHHGHHHHHEFFHHHFHHFHHGHHFEGGFHFFBGGGHEGGGGHHHHHGHHBFGFFHFHHHGHFEFGGHHHFFHFG:HH:FGHHHGFFHFHHHF<HHF;GFHHHDFHHG,GDCFHH8FGHHHHG6HHHGHHHFEFH6FGHHFGHFDGGFHEHHHFFHFFGGGGGFAEHGGGGE0G?/?B21<<B1/E>BFB2D>1F21F>//CFFGFEEC@?BEF1B0AC@D2BBDGFF2BF@DB1DCDA1EDB1G100B//A/A//BFD21/0/B00A000HGBB0A001113333G1GGCBBFFF3>11AA
@M02197:105:000000000-AN6RF:1:1101:10035:22315 1:N:0:1
CTCACGCAATGCTCCTCCGCTTATTGATATGCTTAAGTTCAGCGGGTAGTCCTACCTGATTTGAGGTCAAAAGTCAATAAGGAAGACGCCAGAAGGCATCGACGCATTAGAGGCACGGGACCGTTCATTCATGCACTTCGGCGAGCGGCGATCATTATCACGCCAAAAGCCTTGTCATGCATAGTCGAAAGTCGACCGCAAGCCCATTCATTTCAGGGGAGCCCGAGTCCTAGACGAGAAGTCCAGATCTCCGGCAGCCCCCACTATCCAAGCACCCTTTCGAAGCAAATCGAGAGGGGTTGAGAATTTACTGACGCTCAAACAGGCATGCTCCTCGGAACACCGAGGAGCGCAAGGTGCGTTCAAAGATTCGATGACTCAC
+
CCCCCBFCCCFFGGGGGGGGGGGHHHHHHHHHHHHHHHHHHHHGGGEEGHGHHHHHHHHHHHHHGHHHHHHHHHHHHHHHHGHHHHHGGGGGHHGHHHHHGHGGGGGGHHHHGGGHGGGGGGGGGHHHHHHHHHHHGHHGGGGGGGGGGGGGGGGGGGGGGGGGGGGGGGGGGGGGGGGGGGFFFFFFFFFGGGFGGGGGFGGGFGFGGGGGGGHFGGHGGGGGHGHHHGHHGGGFHHHFHHHHHHHGGGFGHGGGGGGFFFHHHHHGHHGGFFGFFGHHGHHHHHGHGHFHHGGGGHHHHHHHHHHHHGGGGGGHGGHEHFHHHHHGHHGGGGGGHFGEEAGGHHGGGCGHHGHGGGGHGCGGCGGGGGFFFFFFFBAA>A
@M02197:105:000000000-AN6RF:1:1101:17738:22250 1:N:0:1
CTCACGCAATGCTCCTCCGCTTATTGATATGCTTAAGTTCAGCGGGTAGTCCTACCTGATTTGAGGTCAAAAGTCAATAAGGAAGACGCCAGAAGGCATCGACGCATTAGAGGCACGGGACCGTTCATTCATGCACTTCGGCGAGCGGCGATCATTATCACGCCAAAAGCCTTGTCATGCATAGTCGAGAGTCGACCGCAAGCCCATTCATTTCAGGGGAGCCCGAGTCCTAGGCGAGAAGTCCAGATCTCCGGCAGCCCCCACTATCCAAGCACCCTTTCGAAGCAAATCGAGAGGGGTTGAGAATTTACTGCCGCTCAAACAGGCATGCTCCTCGGAACACCGAGGAGCGCAAGGTGCGTTCAAAGATTTGATGACTCAC
+
CCCBCCFCCDFFGGGGGGGGGGGHHGHHFHHHHHHGHHHHHHHGGGGGGHHHHGHHHHHHHHHGGHHHHHHHHHHHHHHHHHHHHHHGGGGGHHHHHHHHGHGGGGGGHHGHHGGHGGGGGGGGGHHHHHHGHGHHHHHGGGGGGGGGGGGGGGGGGGGGGGGGGGGGGGGGGG:GH:HHGGFFFHFFFFFF9FFFFAFFFFFFFFFFFFFFFFFFFFFFFFFFFGFFFFGGFFFF00CG<0BDGD>-A-?DHADA/<</AHGG3G2?HGG<?0AF</0/EGFFF3EHHFEFG?CE?GF44DHHGE4DBF//>0>@1F3G5GGFBFFGF11AE01EHHEEGGEEEFEA2EE4FG42GGECGFGGGGGGDCFFFDDDFA?AAA
@M02197:105:000000000-AN6RF:1:1101:9780:22287 1:N:0:1
CTCACGCAATGCTCCTCCGCTTATTGATATGCTTAAGTTCAGCGGGTAGTCCTACCTGATTTGAGGTCAAATTGTCAGAAGCTGTCTCAAAAGAGACCCTTTAGAAGCTGAACCCCATTTATAAAGCTGCTCTTCACAAATGGCGTAGATAATTATCACACCAAAGCAAGGCAACAAAGGTCCCGCTAATGCATTTCAGGAGAGCCGACTTCTGAGAAGCCCGCATACTCCCACATCCAAGCCTGATCAACAGAAAAAGCTGAAAAGGTTGAGAATTTCATGACACTCAAACAGGCATGCTCCTCGGAATACCAAGGAGCGCAAGGTGCGTTCAAAGATTCGATGACTCAC
+
ABBBBBFDDB44FGFGGGGGGGGHHHHFGFHHHHHHHFGHHHHGGCEFGHGFHFHHHHFHGFHFFFEFEHHHBFGHHFHHFFHFGHFHHB3GGGGFGAAGFFGHGB33GBD3GGFEEHHHHHHHHFBGFHGHHHGHHHFHG1FFCBGGGGHHHGHHHHHHHGHHHHHHHHGHGGHFGGGHDG1.CDGGGHHGHHHFFHHHHCHGHHHGGHHGHHFBGFB<AEFGEDFFFGHFBFHEGGFGCF12FHHHGHFHFHFHHHHHHGGDFFAFBGFFDGD1GGGGFFHGDEGF11FEEE1FFGECGGGGGDDDFD1FGFA?GFCCGFFGE0EEB1EBGGG3EFG1FD3DFFA>111
@M02197:105:000000000-AN6RF:1:1101:20261:22439 1:N:0:1
CTCACGCAATGCTCCTCCGCTTATTGATATGCTTAAGTTCAGCGGGTAGTCCTACCTGATTTGAGGTCAAAAGTCAATAAGGAAGACGCCAGAAGGCATCGACGCATTAGAGGCACGGGACCGTTCATTCATGCACTTCGGCGAGCGGCGATCATTATCACGCCAAAAGCCTTGTCATGCATAGTCGAAAGTCGACCGCAAGCCCATTCATTTCAGGGGAGCCCGAGTCCTAGACGAGAAGTCCAGATCTCCGGCAGCCCCCACTATCCAAGCACCCTTTCGAAGCAAATCGAGAGGGGTTGTGAATTTACTGACGCTCAAACAGGCATGCTCCTCGGAACACCGAGGAGCGCAAGGTGCGTTCAAAGATTCGATGATTCAC
+
ABCBCCFCCCFFGGGGGGGGGGGGHGHGHFGHHHHHHHGHHHHGGGGGGHHHHHHHHHHHHHFFGHHHHHHGGHHHHFHHGHHGHHHGGGGGHHHHGHGHGHGGGGGGHGHHHEGGGGCFGGGGGHHHHHHHHGFHHHFGGGCGGGGGGGGGGFGGGGGGGGGGGGGGGGFGGGGGGFFGGGFFFFFFFFFFGFFGAGFGFDFEFFFFFFFFFGHFFF:AFGGFDCGGHFFFFFGFFGHHHFGHHGG?GGCGFGGGGCCCAG3HGGBGHGEFFBGGGGHFGFHFHFGHG3GHHGGGGGGHHHHHHHHHHGCGGGGGFHHHHHHHFHGFHCGGGGGGHHGFGGGAFG?EGGGHHHHGGGCHGFGFGGGFGFFFFFFFFBAAAA
@M02197:105:000000000-AN6RF:1:1101:10973:22602 1:N:0:1
CTCACGCAATGCTCCTCCGCTTATTGATATGCTTAAGTTCAGCGGGTAGTCCTACCTGATTTGAGGTCAAATTGTCAGAAGCTGTCTCAAAAGAGACCCTTTAAGAAGCTGAACCCCATTTATAAAGCTGCTCTTCACAAATGGCGTAGATAATTATCACACCAAAGCAAGGCAACAAAGGTCCCGCTAATGCATTTCAGGAGAGCCGACTTCTGAGAAGCCCGCATACTCCCACATCCAAGCCTGATCAACAGAAAAAGCTGAAAAGGTTGAGAATTTCATGACACTCAAACAGGCATGCTCCTCGGAATACCAAGGAGCGCAAGGTGCGTTCAAAGATTCGATG
+
DDDDDDFDDDFFGGGGGGGGGGGHHHHHHHHHHHHHHHHHHHHGGGGGGHHHHHHHHHHHHHHHGHHHHHHGHHGHHHHHHGHHHHHHHHHHHGHHHGHHHHHHHHHHHHHHHHHGGGHHHHHHHHHHHHHHHHHHHHHHHHHHHGGGGGHHHHHHHHHHHHHHHHHHHHHGHHHHHHHHGHHHHGHGHHHHHHHHHHHHHHGHGHGHHHHHHGHHHHGGGGGHHHHGGHGHHHHHHGGHHGHHHGHHHHHHHHHHHHHHHHHHHGHHHHHHGHHHGBHHHFHGHEGFGHHHHHHEHHHHGGGGFHHHHHEFGHHHGGGGFGHGGFGGGGGGGGFFFBFFFBAAAA
@M02197:105:000000000-AN6RF:1:1101:8558:22678 1:N:0:1
CTCACGCAATGCTCCTCCGCTTATTGATATGCTTAAGTTCAGCGGGTAGTCCTACCTGATTTGAGGTCAAAAGTCAATAAGGAAGACGCCAGAAGGCATCGACGCATTAGAGGCACGGGACCGCTCATTCATGCACTTCGGCGAGCGGCGATCATTATCACGCCAAAAGCCTTGTCATGCATAGTCGAAAGTCGACCGCAAGCCCATTCATTTCAGGGGAGCCCGAGTCCTAGACGAGAAGTCCAGATCTCCGGCAGCCCCCACTATCCAAGCACCCTTTCGAAGCAAATCGAGAGGGGTTGAGAATTTACTGACGCTCAAACAGGCATGCTCCTCGGAACACCGAGGAGCGCAAGGTGCGTTCAAAGATTCTATGATTCAC
+
CCCCCCFCCAFFGGGGGGGGGGGHHHHHHHHHHHHHHHHHHHHGGGGGGHHGHHHGHHHHHHHHGGHHGHFFF3EHHHHHGHHHHHHGGGGGHHHHHHHHGHGEGGFGGHFGFGGGDCGGGG?DGCFHFHHHGHHHHHHGGGGGGGGGGGGGGGGGGFGGGDFGGCGGFEFGGBFGGFFFFFFFFFDFFFFF9FFFFAFFFFFFFFFFFFFFFFFFFFCDADEFHFGEFFFFFGFGDG1G>11FFFF@-C/CFC<////HFGF1>D<CHGFEE0GHGFFEGFGBGHFHHGGHHEEE>AFDHHGHHFFFGBFCF?GFCHFHHFFHFFBHGA/EE/ECHEGGE/FAFGACEACHFHFEEEAA1DFBFGGF3FDB3D1B31?AAA
@M02197:105:000000000-AN6RF:1:1101:25885:22714 1:N:0:1
CTCACGCAATGCTCCTCCGCTTATTGATATGCTTAAGTTCAGCGGGTAGTCCTACCTGATTTGAGGTCAAAAGTCAATAAGGAAGACGCCAGAAGGCATCGACGCATTAGAGGCACGGGACCGTTCATTCATGCACTTCGGCGAGCGGCGATCATTATCACGCCAAAAGCCTTGTCATGCATAGTCGAAAGTCGACCGCAAGCCCATTCATTTCAGGGGAGCCCGAGTCCTAGACGAGAAGTCCAGATCTCCGGCAGCCCCCACTATCCAAGCACCCTTTCGAGGCAAATCGAGAGGGGTTGAGAATTTACTGACGCTCAAACAGGCATGCTCCTCGGAACACCGAGGGGCGCAAGGTGCGTTCAAAGATTCGATGACTCAC
+
ABBBAAFBBB4C5FBGBGE?EGDFGBFHGGHFHF55FFFAGHGGCE0EFGFH5GFGHHHBGHHFGBEGBG5@G@FB5GGGHFHEGCEEG?EEFHFFHHHHGH/EEEEAG4GHB?FGDCCDCGCDBHGHHHHHGHFHFHFE?<<DGCDGGG@@FGFFF0BFGGGGFBF/4FGBFGBFGGFFGFFFFBDFFFF/BDFBBBB=F=FBFFFFFFFFFF/BC.G;BDEFFGFFFFFFFBFDDGCB<1GBFBG<CGCCHGCCGC@F<22FHGB?C>B?/</EE?0/CGFDFBGFHHECBCEE/EGBHGFFHGFFF2FE/GGFFFFG@@BHHEBEHACE/EAAA2AEEEAAE//A00E11F000?EG1GGG3GGAFCCB3B1FD>1111
@M02197:105:000000000-AN6RF:1:1101:20206:23084 1:N:0:1
CTCACGCAATGCTCCTCCGCTTATTGATATGCTTAAGTTCAGCGGGTAGTCCTACCTGATTTGAGGTCAAAAGTCAATAAGGAAGACGCCAGAAGGCATCGACGCATTAGAGGCACGGGACCGTTCATTCATGCACTTCGGCGAGCGGCGATCATTATCACGCCAAAAGCCTTGTCATGCATAGTCGAAAGTCGACCGCAAGCCCATTCATTTCAGGGGAGCCCGAGTCCTAGACGAGAAGTCCAGATCTCCGGCAGCCCCCACTATCCAAGCACCCTTTCGAAGCAAATCGAGAGGGGTTGAGAATTTACTGACGCTCAAACAGGCATGCTCCTCGGAACACCGAGGAGCGCAAGGTGCGTTCAAAGATTCGATGATTCAC
+
CCCCCCFCCCFFGGGGGGGGGGGHHHHHHHHHHHHHHHHHHHHGGGFGGHHHHHHHHHHHHHHHGHHHHHHHHHHHHHHHHHHHHHHGGGGGHHHHHHHHGHGGGGGGHHHHHGGHGGGGGGGGGHHHHHHHHHHHHHHGGGGGGGGGGGGGGGGGGGGGGGGGGGGGGGGGGGGGGGGGGGFFFFFFFFFCGFFFFGFFFGGGGGGGFFFGHGHGGGHFGGFFHGHHGFHHGGGFHHHHHGHGHHHFC@GGHF?FGFGHFGDGHHFGHG3FF?GHFGHFGHGHHGGHHGGHHGGGGHHFHHHHHHFGGBFGGFGHGHGHHHHHHHGGHHDGFCGGHFGGGGGGHHGGGGGHFGHGGFGFGGGGGGGGGGFFFFFFFBAAAA
@M02197:105:000000000-AN6RF:1:1101:21565:23188 1:N:0:1
CTCACGCAATGCTCCTCCGCTTATTGATATGCTTAAGTTCAGCGGGTAGTCCTACCTGATTTGAGGTCAAATTGTCGGAAGCTGTCTCAAAAGAGACCCTTTAAGAAGCTGAACCCCATTTATAAAGCTGCTCTTCACAAATGGCATAGATAATTATCACACCAAAGCAAGGCAACAAAGGTCCCGCTAATGCATTTCAGGAGAGCCGACTTCTGAGAAGCCCGCATACTCCCACATCCAAGCCTGATCAACAGAAAAAGCTGAAAAGGTTGAGAATTTCATGACACTCAAACAGGCATGCTCCTCGGAATACCAAGGAGCGCAAGGTGCGTTCAAAGATTCGATGACTCAC
+
ABCDDCFDDCFFGGGGGGGGGGGHHHHHHHHHHHHHHHHHHHHGGGGGGHHHHHHHHHHHHHHHGHHHHHHHHHHHGGGGGHHHHHHHHHHHGGHHHGHHHHHHHHHHHHHHHHHGGGHHHHHHHHHHGHHHHHHHHHHHHHHHHHHHHHHHHHHHHEHHHHGHHHHHHHHGHHHHHHGHGGHHHGHHHHHHHHHHHHHHHHGHGHHHHGHHHHGHHGGGGGGGGGGGGGGHHHHHFGGHGHFHHHHHHHHHGFHHHHHHHHHHHHHHFHGHEHHHHHHHGHHHFHGHHHHHFHBFFFHHGGGGGHHHFCGEHHHHGGGGCHGHGGGGGHGGFGGGGGGGFBFFFBFBBBBB
@M02197:105:000000000-AN6RF:1:1101:26436:23684 1:N:0:1
CTCACGCAATGCTCCTCCGCTTATTGATATGCTTAAGTTCAGCGGGTAGTCCTACCTGATTTGAGGTCAAAATGTCAAAAGTTGTCCGAAGACGGTTATGAGCGGGTTCCCATAAGGTTTGCTTCAAGGTCAAGTGGCATAGATAATTATCACACCAAGTGACGGTCCACAAGAGATCCCACTAATGCATTTAAAGGGAGCAGACCATCCACTGAAGGAAGCCAGCAAGCCCTCAAGTCCAAGCCTAACTCAAGCCGGTAAAAGCGAGCAAGGTTGATAATTTAATGACACTCAAACAGGCATGCCCTTCGGAATACCAAAGGGCGCAAGGTGCGTTCAAAGATTCGATGACTAAC
+
BBBBBBFBBBBFGGGGGGGEEGGGHHHHHHHGHHHHHHHFFHHGGGGGGHGHHHHHHHHHHHGFFHGHGHHGHHGHFHHHGHHHHEFGGEGGHGGGGGGHFFDEGGGGHHHHHHHHHDGHGHHHHHHHHFGFHHHGHGGGHFHHHGHHHHHHHHHFHHFGHHHGGGGHGHHGGFHHHHGHHHHHGHHHGHGHHHHHGGHGHHGFGHHHGHHGGHHHHGHHGHGHHGHGGEFHFHGEEHGGGGFEFG4?HGGGE?EEDFHHGHGGEBHGHHHHGGFHHHFGBGGGFHFHHGFFHHHGHHHEHFGFGFCGGHGHFHHHHHHHCGGCGHHHGEGGGHFFGGBGF2GFFFBF@B5BBAAA
@M02197:105:000000000-AN6RF:1:1101:13696:23752 1:N:0:1
CTCACGCAATGCTCCTCCGCTTATTGATATGCTTAAGTTCAGCGGGTAGTCCTACCTGATTTGAGGTCAAAAGTCAATAAGGAAGACGCCAGAAGGCATCGACGCATTAGAGGCACGGGACCGTTCATTCATGCACTTCGGCGAGCGGCGATCATTATCACGCCAAAAGCCTTGTCATGCATAGTCGAAAGTCGACCGCAAGCCCATTCATTTCAGGGGAGCCCGAGTCCTAGACGAGAAGTCCAGATCTCCGGCAGCCCCCACTATCCAAGCACCCTTTCGAAGCAAATCGAGAGGGGTTGAGAATTTACTGACGCTCAAACAGGCATGCTCCTCGGAACACCGAGGAGCGCAAGGTGCGTTCAAAGATTCGATGACTCAC
+
CDDDCCFDCCFFGGGGGGGGGGGHHHHHHHHHHHHHHHHHHHHGGGGGGHHHHHHHHHHHHHHHGHHHHHHHHGHHHHHHHHHHHHHGGGGGHHHHHHHHGHGGGGGGHHGHHGGHGGGGGGGGGHHHHHHHHHHHHHHGGGGGGGGGGGGGGGGGGGGGGGGGGGGGGGGGGGGGHGHGGGFFFFFFFFFGGGFGGGGGGFFGGFFFGFGHGFFFFFAFFGFEFGFFFFHGEFGGFHHHHGGHHGFCGGGGHGGGGFGHGHGHFFFGFFHGFBGFFDFGGHHFHHGGF3GGHGGGGHHHHGHHHFHFFFGGEEGHFHHHHHHHFGGHGHGGGGFEGD?AE?GGHHGGGGGFHHFCGGGHFCGGGGGGCGFFFFFFFBBBBB
@M02197:105:000000000-AN6RF:1:1101:24693:23775 1:N:0:1
CTCACGCAATGCTCCTCCGCTTATTGATATGCTTAAGTTCAGCGGGTAGTCCTACCTGATTTGAGGTCAAAATGTCAAAAGTTGTCCGAAGACGGTTATGAGCGGGTTCCCATAAGGTTTGCTTCAAGGTCAAGTGGCATAGATAATTATCACACCAAGTGACGGTCCACAAGAGATCCCACTAATGCATTTAAAGGGAGCAGACCATCCACTGAAGGAAGCCAGCAAGCCCTCAAGTCCAAGCCTAACTCAAGCCGGTAAAAGCGAGCAAGGTTGATAATTTAATGACACTCAAACAGGCATGCCCTTCGGAATACCAAAGGGCGCAAGGTGCGTTCAAAGATTCGATGATTCAC
+
BBBBBBFBBBFFGGGGGGGGGGGHHHGHHHHGHHHFHHHGHHHGGGEGGHHHHGHHHHHHHHHHGHCHHHHHHHHHHHGHH@GHHHHGGGGCHGGEGGHHHHHGGGFGHHHGHHHHEHHHGHHHHHHGHHHHFHHHHGGHHHHHHH9HHHGHHHHGHHHHHHHGHGGGHHHHHHHHHHGHHHHHHHGHHHHHHHHHGGHGCHGGFHHGHGFFGHGHGHHHGGGGHGGGGGGGFFFGGEGGHFGBF?4BGHGGFECFHGHHGHGGGGFEGHHHFGHHHHHGFHFHGHHHGDGHFHHGHHHBHHFEEGGGEGDGBHHHHFHHGGGCGGBGHGGGGHGGGGGGBEGBFBFFFFFBA@BA
@M02197:105:000000000-AN6RF:1:1101:22102:23759 1:N:0:1
CTCACGCAATGCTCCTCCGCTTATTGATATGCTTAAGTTCAGCGGGTAGTCCTACCTGATTTGAGGTCAAATTGTCAGAAGCTGTCTCAAAGGAGACCCTTTAAGAAGCTGAACCCCATTTATAAAGCTGCTCTTCACAAATGGCGTAGATAATTATCACACCAAAGCAAGGCAACAAAGGTCCCGCTAATGCATTTCAGGAGAGCCGACTTCTGAGAAGCCCGCATACTCCCACATCCAAGCCTGATCAACAGAAAAAGCTGAAAAGGTTGAGAATTTCATGACACTCAAACAGGCATGCTCCTCGGAATACCAAGGAGCGCAAGGTGCGTTCAAAGATTCGATGATTCAC
+
BCCCCCFCCCFFGGGGGGGFGGGHFHHHHHHHGHHHHHHGHHGGGFGGGHHHHHHHHHGHHHHHGHGHEFHHHHHHHGHGHHHGHHHHHHGEFHHHGGHHHHHHHHHFHHHHHHHGGGHHHHHHHHHHHHHHHHHHHHHHGHHFHGDGGGHHHHHHHHHHHHGHHHEGGHHGHHHGHHHFGFHHHHGGGGHHHHHHHHHHGHGHGHHGGGHGGGGGGFGGGGGFGGGGGHGGGFFHHGGFFFFGBFFBGHGFHGHFFGBHG@BEHHGE0GHHHHFDF1FFGB@GBFGGEEHGHFGBGDEEFCCGE0HHCHHHFFGFFEE0AFABFE?EEB1B3GGGFCGF1B3FDFD>?>1A
@M02197:105:000000000-AN6RF:1:1101:24117:23849 1:N:0:1
CTCACGCAATGCTCCTCCGCTTATTGATATGCTTAAGTTCAGCGGGTATCCCTACCTGATCCGAGGTCAACCTGTAAAAATTGGGGGTTCTGGCGAGCCACCGGGGGGAACTCTATAGCGGGAGTATGTACTACGCTTAGAGCCCACCGGCACCGCCACTAATTTTGAGGGCCGCGGAGACCGCGTGCCCCAATACCACGCTAGGCGTGAGTGGTCAAATGACGCTCGAACAGGCATGCCCTGCGGAATACCACAGGGCGCAATGTGCGTTCAAAGATTCGATGACTCAC
+
@ABBBAFBBBFFGGGGGGGGGGGHGHHHHHHHHHGHHHHHHFHFGGGGHHHHGEHH;H<<HHH9GG;HHHGHH:HHHHFF<-HGHGGGGH0FGHGFGEFHHHGGGGGGG;GFFFFFFFFFFFF.F888FFF..FF8FFFF:FFFF:FFF9FFGFFGHGHHHHHHHHHHGGGGGGGFGFGGGGGGGGGGHGFHHFGFFFFFGFFGHGHHHHHGHFGHGFGGGGGGGHGHHHFHFHHEGGGGGEGGHHGHHHHHHCGGF?CHHHHGGGGHGGGGGGGGGF1FFFFFFAA>1A
@M02197:105:000000000-AN6RF:1:1101:23075:23972 1:N:0:1
CTCACGCAATGCTCCTCCGCTTATTGATATGCTTAAGTTCAGCGGGTAGTCCTACCTGATTTGAGGTCAAAATGTCAAAAGTTGTCCGAAGACGGTTATGAGCGGGTTCCCATAAGGTTTGCTTCAAGGTCAAGTGGCATAGATAATTATCACACCAAGTGACGGTCCACAAGAGATCCCACTAATGCATTTAAAGGGAGCAGACCATCCACTGAAGGAAGCCAGCAAGCCCTCAAGTCCAAGCCTAACTCAAGCCGGTAAAAGCGAGCAAGGTTGATAATTCAATGACACTCAAACAGGCATGCCCTTCGGAATACCAAAGGGCGCAAGGTGCGTTCAAAGATTCGATGATTCAC
+
CCCCCCFCCCFFGGGGGGGGGGGHHHHHHHHHHHHHHHHHHHHGGGGGGHHHHHHHHHHHHHHHGHHHHHHHGHHHHHFHHHHHHHHGGGGGHGGGGGHHHHHGGGGGHHHHHHHHHGHHGHHHHHHHHGHHHHHHHGHGHHHHHHHHHHHHHHHHHHHGHHHGGGGHHHHHHHHHHHHHHHHHHHHHHHHHHHHHHGHGGHHGGHGGHGGGGHGGGHHGGHGHHGHHGGHHFFHHEHGGHHHGBFHHHGGGF?GGHHHHGHGGGGHHHHHHHHHHHHHGHHHHGHHHHHGHHHHFHHHEHHGFGGGGGHGHHHHGHGHHGGF?FHHHHGGGECGGGGGGGGGBFFFFFFFBBA>?
@M02197:105:000000000-AN6RF:1:1101:19950:24151 1:N:0:1
CTCACGCAATGCTCCTCCGCTTATTGATATGCTTAAGTTCAGCGGGTAGTCCTACCTGATTTGAGGTCAAATTGTCAGAAGCTGTCTCAAAAGAGACCCTTGAAGAAGCTGAACCCCATTTATAAAGCTGCTCTTCACAAATGGCGTAGATAATTATCACACCAAAGCAAGGCAACAAAGGTCCCGCTAATGCATTTCAGGAGAGCCGACTTCTGAGAAGCCCGCATACTCCCACATCCAAGCCTGATCAACCGAAAAAGCTGAAAAGGTTGAGAATTTCATGACACTCAAACAGGCATGCTCCTCGGAATACCAATGAGCGCAAGGTGCGTTCAAAGATTCGATGACTCAC
+
AAAAA@FDD1DFGGGCG1A0E0EHFGFHCFHHCGFHHHHFHH1/EGEEFGGFDGFHHAGFGHFFEGBFGGFGFFDDFGDGHBCGHFDGHHHGHGHG0/FBFHDHFFHHHHGHF1GEEGFDGHHHFH>1GFFFGHHHHFHFCG:EEGGGFEGBGDGGGDGGGFCFHGC0F:FCECCFAHHHCGBFACGGCHHFHHHBGCGF1FEHGHFCCGGGFDGFGECFBCEBB9FBFG0FFFFDEEEB0FFFGF2B@EF>/011BB11B2GHDF>0EF@2DEFG1BHGFF2F11FHGF1GFA1GFHHFEEA/ECBF22GHGF2A0EA0011BB0EAEB1GF3B3BA111F3B11@1AA>?
@M02197:105:000000000-AN6RF:1:1101:10395:24197 1:N:0:1
CTCACGCAATGCTCCTCCGCTTATTGATATGCTTAAGTTCAGCGGGTAGTCCTACCTGATTTGAGGTCAAATTGTCAGAAGCTGTCTCAAAAGAGACCCTTTAGAAGCTGAACCCCATTTATAAAGCTGCTCTTCACAAATGGCGTAGATAATTATCACACCAAAGCAAGGCAACAAAGGTCCCGCTAATGCATTTCAGGAGAGCCGACTTCTGAGAAGCCCGCATACTCCCACATCCAAGCCTGATCAACAGAAAAAGCTGAAAAGGTTGAGAATTTCATGACACTCAAACAGGCATGCTCCTCGGAATACCAAGGAGCGCAAGGTGCGTTCAAAGATTCGATGATTCAC
+
BBBBBAFBBBFFBGGGGGGGGGGHFGHHHHHHHHGHHHHHHHHGCG0AFBFGHHHHHHHGHHHHGGGGFHHHGHHHHHHHFHEHHHHGHFFHGGHHHGHHHHHHHGHHEHHHHHGGGHHHHHHHHHHHFGFHHHHHHHHHHFFHGFGGGHHHHHHHHHHHHFHFHHHHHHGHGHHHHHHGGHHHGHGGGGHHHHHHHHFHHGHGGHGHGEHHGGHHGGGGGGGGGHGGGGGHHGGBDGFGFCHFFEGHHGHHHHHHHG4BHFHHHHHHGHGHFFFFFFHFFHHGGGGGGGGFHFFFGHHGEECGFHHHHGDFGHCGFGGCHHFGEEEFFCGFGBGGEGFFFFFFFBBBBBB
@M02197:105:000000000-AN6RF:1:1101:15116:24345 1:N:0:1
CTCACGCAATGCTCCTCCGCTTATTGATATGCTTAAGTTCAGCGGGTATCCCTACCTGATCCGAGGTCAACCTTGAAAAATAGGAGGTTTGATGGCAGGACAATTGCACACACTCCGAGCGACAAGATAAACTTACTACGCCACGGAATATGCTATGATCCGCCTTTCAATTTCAGAAGGGAGAATGCTGGCATACTCTTCTTCCACAACCAAGCAAATATGCTTGAGAGGTATTTTATGACGCTCGAACAGGCATGCCTCCCGGAATGCCAGGAGGCGCAATGTGCGTTCAAAGATTCGATGATTCAC
+
DDDDDCFCDCFFGGGGGGGGGGGHHHHHHHHHHHHHHHHHHHHGGGGGHHHHHHHHHHHHHHHGGGGHHHHHHHHHHHHHHHHHHHGGHHGHHHHHHGGGHHHHHHHHHHHGGHHHHGHGHHHHGHHHHHHHHHHHHHHGGGGGGHHHHHHHHHHHHHHHHHGHGHHHHHHHHHHHHHHHHHHHHHHGHHHHHHHHHHHHHHHHHGGHHGHHHHGHHHGHHHHHHHHHHHHHHHHHHHGGGGGHGGHHHGHHHHHGGGGGGGHHHHHHGGHHGGGGGGHHHHGGGGHGGGGGGGGGGFFFFFFFCBAAA
@M02197:105:000000000-AN6RF:1:1101:7362:24336 1:N:0:1
CTCACGCAATGCTCCTCCGCTTATTGATATGCTTAAGTTCAGCGGGTAGTCCTACCTGATTTGAAGTCAAAAGTCAATAAGGAAGACGCCAGAAGGCATCGACGCATTAGAGGCACGGGACCGTTCATTCATGCACTTCGGCGAGCGGCGATCATTATCACGCCAAAAGCCTTGTCATGCATAGTCGAAAGTCGACCGCAAGCCCATTCATTTCAGGGGAGCCCGAGTCCTAGACGAGAAGTCCAGATCTCCGGCAGCCCCCACTATCCAAGCACCCTTTCGAAGCAAATCGAGAGGGGTTGAGAATTTACTGACGCTCAAACAGGCATGCTCCTCGGAACACCGAGGAGCGCAAGGTGCGTTCAAAGATTCGATGATTCAC
+
AABBB@FBBBFFFGGGGGGGGGCHHHHHGGHFHFFHHHGHHGGGGGGFGHHHHGHHHHFGHHGHHGGHGHHGHBGHHHHHHGHHHHHGGGGCHFFHHHHHGHGGGGGGHGHHEGGGGGGGGGGGGHHHHHHHGGFHFFHGGGGCGCGGGGCGGGGGGGGGGGFFFDGGGFFFGGGBFFGFGGGGGFFFFFFBFFF-9@FFFFFFGFFFFFFFFFFFBFCD@DFFGHGAFFFGFFFF1HHFFD=BHFG@</GCHCCC@//HGHGBHFHGHHHFEHGHECFEGFFFGB?201E0CAAGGHGF222B2GFGFHFAGGGFFGBFHHFFFG1DA/A/?E/EGDB/E//ECE0A??E11HHEA00FFGGB33F1GBC1FBFFFAAA1A
@M02197:105:000000000-AN6RF:1:1101:14400:24455 1:N:0:1
CTCACGCAATGCTCCTCCGCTTATTGATATGCTTAAGTTCAGCAGGTAGTCCTACCTGATTCGAGGTCAAAATGTCAAAAGTTGTCCGAAGACGGTTATGAGCGGGTTCCCATAAGGTTTGCTTCAAGGTCAAGTGGCATAGATAATTATCACACCAAGTGACGGTCCACAAGAGATCCCACTAATGCATTTAAAGGGAGCAGACCATCCACTGAAGGAAGCCAGCAAGCCCTCAAGTCCAAGCCTAACTCAAGCCGGTAAAAGCGAGCAAGGTTGATAATTTAATGACACTCAAACAGGCATGCCCTTCGGAATACCAAAGGGCGCAAGGTGCGTTCAAAGATTCGATGATTCAC
+
CCCCCCFCCCFFGGGGGGGGGGGHHHHHHHHHHHHHHHHHHHHHHHHHHHHHGHHHHHHGHHGGHGGHHHHHHHHHHHHHHGFHHHHGGGGGHGGGGGHHHHHGGGGGHHHHHHHHHGHHGHGHHHHHHFHHHGHHHGHHHHHHHHHHHHHHHHHGHHHHHHHGGHGGHHHHHHHHHHHGHHHHHHHGHHHHHHHHHFGGGHHHHGHHHHHHGHHHHGGGGHGGGGHGGGHHHHHHHGGGHHHGHHHHHGGGGGGGHFHFGHGGGHHHHHHHGHHHHHHHGGHHHHHHHHGHHHHHHHHGHHGGDECEGHHHHHHGHGHHGGGGFHGHHGGGGHGGGGGGGGGGFFFBFFFBBBAB
@M02197:105:000000000-AN6RF:1:1101:25866:24759 1:N:0:1
CTCACGCAATGCTCCTCCGCTTATTGATATGCTTAAGTTCAGCGGGTAGTCCTACCTGATTTGAGGTCAAAAGTCAATAAGGAAGACGCCAGAAGGCATCGACGCATTAGAGGCACGGGACCGTTCATTCATGCACTTCGGCGAGCGGCGATCGTTATCACGCCAAAAGCCTTGTCATGCATAGTCGAAAGTCGACCGCAAGCCCATTCATTTCAGGGGAGCCCGAGTCCTAGACGAGAAGGCCATATCTCCGGCAGCCCCCACTATCCAAGCACCCTTTCGAAGCAAAGCGAGAGGGGTTGAGAATTTACTGACGCTCAAACAGGCATGCGCCTCGGAACACCGAGGAGCGCAAGGTGCGTTCAAAGATTCGATGATTCAC
+
AAAA1AFDDA1BFGF1AAEEGGCHF3E3AEFFAGBB1FFEGGFGGE/AFGFG2FGGHHGBHEF2AGCGC1FF0GF22F2GGFFFHGF//@EG0FFHFHGGGF?EE@/EFHHF0<EGC@CCGGGC/@1@2??1?G1FF1FCCC@@C@ACGGGFAB;B:?BFBCFFFFFF99FFFCFGFFFFFFFFBBAA?A;;9;-?GE@EFFFEAEFBFGFFFFFFF?E@ACCAHGC0CC/CCEGGFGFD<.G==0/?GC?C<F.CCCCC@@>1HF@AF>1/FBEAB<0HEFGGFDEF>/EFBEF/E0FFEFEHFHGD2GEECGGHFF>HFFHGGBE>?EA///E/BDEECE/EFFEE0EEFF1FAE?EF1GFGGGGAFF1FFFFDF1AAAA
@M02197:105:000000000-AN6RF:1:1101:23878:24785 1:N:0:1
CTCACGCAATGCTCCTCCGCTTATTGATATGCTTAAGTTCAGCGGGTAGTCCTACCTGATTTGAGGTCAAAAGTCAATAAGGAAGACGCCAGAAGGCATCGACGCATTAGAGGCACGGGACCGTTCATTCATGCACTTCGGCGAGCGGCGATCATTATCACGCCAAAAGCCTTGTCATGCATAGTCGAAAGTCGACCGCAAGCCCATTCATTTCAGGGGAGCCCGAGTCCTAGACGAGAAGTCCAGATCTCCGGCAGCCCCCACTATCCAAGCACCCTTTCGAAGCAAATCGAGAGGGGTTGAGAATTTACTGACGCTCAAACAGGCATGCTCCTCGGAACACCGAGGAGCGCAAGGTGCGTTCAAAGATTCGATGATTCAC
+
BCCCCCFCCCFFGGGGGGGGGGGHHHHHHHHHHGGHHHHHHHHGGGGGGHHHGHHHHHHHHHHHGHHHHHHFHGHHHHHHHGHHHHHGGGGFHHHHHHHHGHGGGGGGHHHHHGFHGGGGGGGGGHHGHHGGHHHHHHHGGGGFGGGGGGGGGGFGGGGGFGGGGGGGGGGGGGGGGGGGGGFFFFFFFFFFFFFFF?DFFFFFFGGFFFF8HFHFFFFFFFFFFHHFGFFHGFGGGHFHGBGBBFGCGGGGHFDFDCGGGHHGGHHFEBGGFBE0GEFFFGGHHFFDB3E3HGGEDHFHFHHDFHFFFBE1GGGGGGHHHFHHHGHHHEFE?FGEFBGGGEGGHHGGGFCGGFFGGFGHGGGGGGGGGGF@5FFFFAAAAA
@M02197:105:000000000-AN6RF:1:1101:19275:24930 1:N:0:1
CTCACGCAATGCTCCTCCGCTTATTGATATGCTTAAGTTCAGCGGGTAGTCCTACCTGATTTGAGGTCAAAAGTCAATAAGGAAGACGCCAGAAGGCATCGACGCATTAGAGGCACGGGACCGTTCATTCATGCACTTCGGCGAGCGGCGATCATTATCACGCCAAAAGCCTTGTCATGCATAGTCGAAAGTCGACCGCAAGCCCATTCATTTCAGGGGAGCCCGAGTCCTAGACGAGAGGTCCAGATCTCCGGCAGCCCCCACTATCCAAGCACCCTTTCGAAGCAAATCGAGAGGGGTTGAGAATTTACTGACGCTCAAACAGGCATGCTCCTCGGAACACCGAGGAGCGCAAGGTGCGTTCAAAGATTCGATGATTCAC
+
BBBBBBFBBBFFGGGGGGGGGGGHHHHHHHHHHGHHGGHHGHHGGGGGGHHGHHHHHHHHHHHHGHHHHHHHHGHHHHHHHGHHHHHGGGGGHHHHHHHHGHGGGGGGHGHHHGGHGGGGGGGGGHHHHHHHHGHHHHHGGGGGGGGGGGGGGGGGGGGGGFGGGGGGGGGGGGFGGGGGGGFFFFFFFFFFFFFFFFFFFGGGFGFFFFFFFFFFFEFGFFFFGFHHFHHGFFGFFHHGCBGHHGGCC/CFFFC<>//HFFHHFFFDBHFFF0GHFEAGCHHHHHFHEHFFCGGGGHHHHHHHHHGHGBGGGGFFGHHHHHHHHHHHGHGEGGGGHHGGGGGGHHEFFFEBBGHGGGGHGGGCGG5GGGBFFFFFFA@AAA
@M02197:105:000000000-AN6RF:1:1101:13218:25146 1:N:0:1
CTCACGCAATGCTCCTCCGCTTATTGATATGCTTAAGTTCAGCGGGTAGTCCTACCTGATTTGAGGTCAAAAGTCAATAAGGAAGACGCCAGAAGGCATCGACGCATTAGAGGCACGGGACCGTTCATTCATGCACTTCGGCGAGCGGCGATCATTATCACGCCAAAAGCCTTGTCATGCATAGTCGAAAGTCGACCGCAAGCCCATTCATTTCAGGGGAGCCCGAGTCCTAGACGAGAAGTCCAGATCTCCGGCAGCCCCCACTATCCAAGCACCCTTTCGAAGCAAATCGAGAGGGGTTGAGAATTTACTGACGCTCAAACAGGCATGCTCCTCGGAACACCGAGGAGCGCAAGGTGCGTTCAAAGATTCGATGATTCAC
+
BBBBBBFBBBFFFGGGFGGGGGEHHHHHHHHHHHHHHHHHGHHGGGFGGHEHHHHHHHHHHHGHGGHGHHHHHGGHHHHHHGHHHHHGGGGGHHGHHHHHGHGGGGGGHHHGHGGHGGGGGGGFGHHHHGHHHHHHHHHGGGGGGGGGGGFGGGGGGGGGGFGGGGGGGGGGGGGGGGGGGGFFFFFFFFFGGGFGFGGGFFGGGGFFFGFGHGHGGGHGGFFGFHHHHHHHGGGHHHHGHHGHHFHGCFCFGGGGGCGGHHGHHHHGHGHGFGFHEFCGGHHHHHGHHHGFFGGGGGHGHHHGFFFHHGGGGGGGGGHHHGFHFGHHHGGFGGGGHFGEGGGGHGGGGFGHHHHGGGGHBFGGGGGEGGFFFFFFFBBBBB
@M02197:105:000000000-AN6RF:1:1101:25330:25128 1:N:0:1
CTCACGCAATGCTCCTCCGCTTATTGCTATGCTTAAGTTCAGCGGGTAGTCCTACCTGGTTTGAGGTCAAAATGTCAAAAGTTGTCCGAAATGGTTATGAGCGGGTTCCCATAAGGTTTGCTTCAAGGTCAAGTGGCATAGATAATTATCACACCAAGTGACGGCCCACAAGAAATCCCACTAATGCATTTAAAGGGAGCAGACCATCCACTGAAGGAACCCAGCAAGCCCTCAAATCCACGCCTAACTCAAGCCGGTAAAAGCGAGCAAGGTTGATAATTCAATGACACTCAAACAGGCATGCCATTCGGAATACCAAAGGGCGCAAGGTGTGTTCAAAGATTCGATGATTCAC
+
A>AAAA1D?A1C3A1F1GEAEEE1F33G22EAGGH1FGHHHBFFE?AFFHHEFF10F1AGGGEBCC>F1GFFF12DDDGHFEFHHHGCCEEEFFGFHFDG1EEG/EFFH1GHC1F11BGGE8GFBB;4B8BGG$1<CB#GFFFFBGFHH:FF:FCE<$9GFFC?#CFGGDDG0#CFF0FHHFCFFHBGHCGF8HH7GGGFHBGHEB2B@CF1FFBF0?<#1CFA?BFF/F?BGF11<</>/1B2FB11>//?/>/GFBF/B///1B11EG0>D22D12D11HFFHHGFA/1F1GFFHFFCGB0EB/AA0D22DFHFAA00EEE0FBB0000HCGGFGFGGAB111B3@3B>>11>
@M02197:105:000000000-AN6RF:1:1101:15807:25404 1:N:0:1
CTCACGCAATGCTCCTCCGCTTATTGATATGCTTAAGTTCAGCGGGTATCCCTACCTGATCCGAGGTCAACCTGTAAAAATTGGGGGTTCTGGCGAGCCACCGGGGGGAACTCTATAGCGGGAGTATGTACTACGCTTAGAGCCCACCGGCACCGCCACTAATTTTGAGGGCCGCGGAGACCGCGTGCCCCAATACCACGCTAGGCGTGAGTGGTTAAATGACGCTCGAACAGGCATGCCCTGCGGAATACCACAGGGCGCAATGTGCGTTCAAAGATTCGATGATTCAC
+
CCCDCCFDDCFFGGGGGGGGGGGHHHHHHHHHHHHHHHHHHHHGGGGGHHHHHHHHHHHHH;H9G9:HHHHHHH<HHHHH<<HHHGGGGHHHHHGGGGGHH<GGGGG9GGGFFFFFFFFFFF8FDFFFF:FF:FFFFFFFFFFFFFFFFFFFGGFFGFHFHHFHHHHHGGGGGGGHHGFFFGGGGGFFHHHHHGHFFFGHHGHGHHHGHGGHHHHHHHHGGGGGHHGHHHHHHGHHFGGGGGGHHHHF5GHHGHGGGGGHHHHEEEGHGGGGGGCGGFFFFFFFFBBAA?
@M02197:105:000000000-AN6RF:1:1101:7172:25446 1:N:0:1
CTCACGCAATGCTCCTCCGCTTATTGATATGCTTAAGTTCAGCGGGTAGTCCTACCTGATTTGAGGTCAAATTGTCAGAAGCTGTCTCAAAAGAGACCCTTTAGAAGCTGAACCCCATTTATAAAGCTGCTCTTCACAAATGGCGTAGATAATTATCACACCAAAGCAAGGCAACAAAGGTCCCGCTAATGCATTTCAGGAGAGCCGACTTCTGAGAAGCCCGCATACTCCCACATCCAAGCCTGATCAACAGAAAAAGCTGAAAAGGTTGAGAATTTCATGACACTCAAACAGGCATGCTCCTCGGAATACCAAGGAGCGCAAGGTGCGTTCAAAGATTCGATGATTCAC
+
BBBBBBFBBBFFGGGGFGGGGEDGFHHHGHHHHHHHHHHHHHHGGGGGGGHHHHHHHEHHHHHHGGHGHHHHHHHGHHHHFHHHHHHHHHHHHGHHHGHHHHHHFHGHHHHHHHGGGHHHHGHGHGHHHHHHHGHH9HHHH;HGFGGGGHHHHH2FFGHHGGGHHHHHHHGHGHHHHHGHGGHHGCGGGHHHHHFHHGHHHEHGHHGGGGGEGGFGGFBGGGGGGGGGGGFGFFFE/EFHE@B4BD4F4FG43FFGHF4B4DFGHHGBFHGB5555F555D5BA5E5B5HF3GG3DF11A00CECHGD5FFCFGF2GE?FE5HF2E2E44BGGBGBEFFFF5FBFF?A3>3
@M02197:105:000000000-AN6RF:1:1101:14153:25524 1:N:0:1
CTCACGCAATGCTCCTCCGCTTATTGATATGCTTAAGTTCAGCGGGTAGTCCTACCTGATTTGAGGTCAAATTGTCAGAAGCTGTCTCAAAAGAGACCCTTTAAGAAGCTGAACCCCATTTATAAAGCTGCTCTTCACAAATGGCGTAGATAATTATCACACCAAAGCAAGGCAACAAAGGTCCCGCTAATGCATTTCAGGAGAGCCGACTTCTGAGAAGCCCGCATACTCCCACATCCAAGCCTGATCAACGGAAAAAGCTGAAAAGGTTGAGAATTTCATGACACTCAAACAGGCATGCTCCTCGGAATACCAAGGAGCGCAAGGTGCGTTCAAAGATTCGATGATTCAC
+
CDDCCDFCBCFFGGGGGGGGGGGHHHHHHHHHHHHHHHHHHHHGGGEGGHGHHHHHHHFHHHGHGHHHHFHHHHHHHHHHHHHHHHHHHHHHHGHHHGGHHHHHHHHHGHHHHHHGGGHHHHHHHHHGHHHGHHHHHHHHHHHHHGGGGGHHHHHHHHHHHHHHHHHHHHGGHHHHHHHHHGGHHGHGHHHHHHHHHHHHHHGHGHHGGGGGHGGHHHGGGGGGGHHGGHGHGHHHHFGGHHGFGHHHGHHGHHGHHHHFHHHHHHGFFFHGFHHHFGHHHHHGEAGHHHGBHFHFHHHGGGFGGHHHHHHHHHHHGGGGEHGHHGGGGHGGGGGGFEGG4FFFFFFBBBBB
@M02197:105:000000000-AN6RF:1:1101:14057:25586 1:N:0:1
CTCACGCAATGCTCCTCCGCTTATTGATATGCTTAAGTTCAGCGGGTAGTCCTACCTGATTTGAGGTCAAATTGTCAGAAGCTGTCTCAAAAGAGACCCTTTAGAAGCTGAACCCCATTTATAAAGCTGCTCTTCACAAATGGCGTAGATAATTATCACACCAAAGCAAGGCAACAAAGGTCCCGCTAATGCATTTCAGGAGAGCCGACTTCTGAGAAGCCCGCATACTCCCACATCCAAGCCTGATCAACAGAAAAAGCTGAAAAGGTTGAGAATTTCATGACACTCAAACAGGCATGCTCCTCGGAATACCAAGGAGCGCAAGGTGCGTTCAAAGATTTGATGACTCAC
+
ABBBBBFB@ABFGGGGGGGGGGGHGHHHHHHHHGHHHGHHHHHGGCGGG3GHHHHHHHFHHHEFFHEFHHHHGHHHHGFHHHHHHGHGHHFHGGHHHGHHHHGHEHFHGHHHGHGGAG9HHHHHHFHFFHHHFHHHHHHHHHGHGFGGFGHHHHHHHHHHH?HHHHHHHHGHGHHHHHHB>GGHHGGGGHHHGHFHHHHHHGHFHHGGGGDDFGHGGGFCFGGFGGGGHGGEFFFBEEGGBGHHHHGHHHHGHG3FFFHGHHHGHHHHHGFGFG5GFBF5FEHHHGFHHFGFEFGGGHFCFEAFFBFHHHHHHGG22?FGHFGFA?GGHGGGFFBFGGGFFFFFFFAAAAA
@M02197:105:000000000-AN6RF:1:1101:20032:25645 1:N:0:1
CTCACGCAATGCTCCTCCGCTTATTGATATGCTTAAGTTCAGCGGGTATCCCTACCTGATCCGAGGTCAACCTTAAAAAAATTAGGGGTTGCTGGCAAGTAGACCTACCGGACTCAATCGCGAGGAGTATTACTACGCGTAGAGCCGACAGGCACCGCCACTGATTTTAGGGGCCGCGAAACCGCGAACCCCAATACCAAGCGAGAGCTTGAGTGGTTATAATGACGCTCGAACAGGCGTGCCCCCCGGAATACCAGAGGGCGCAATGTGCGTTCAAAGATTCGATGACTCAC
+
ABBCBBFCCCFFGGGGGGGGGGGGHHHHHHHHHHHHHHHHHHHGGGGGHHHHHHHHHHH:H:HGG::HHGH<<#HHHHGGGH00HHHGG:GH:HH9:HG<;<<HH.0HHGGGG:;HH<HG;G/GG9.HHHH;HHHHG9G9GG:HHHGGGGG-;<HGGGGGGGGFGGGGGGGGGGGGGGGGGGFGGFFFFHHHFFGFFFHGGGFFHHHHFHHGGHHHHHGHHHGGFFGGHFHGHHHGGGGGCGGGGGHHHHHHFHHHHGGGGDHFCHGGGGHGGGGGGGGGBFFFFFFFBAAAA
@M02197:105:000000000-AN6RF:1:1101:16581:26138 1:N:0:1
CTCACGCAATGCTCCTCCGCTTATTGATATGCTTAAGTTCAGCGGGTAGTCCTACCTGATTTGAGGTCAAAAGTCAATAAGGAAGACGCCAGAAGGCATCGACGCATTAGAGGCACGGGACCGTTCATTCATGCACTTCGGCGAGCGGCGATCATTATCACGCCAAAAGCCTTGTCATGCATAGTCGAAAGTCGACCGCAAGCCCATTCATTTCAGGGGAGCCCGAGTCCTAGACGAGAAGTCCAGATCTCCGGCAGCCCCCACTATCCAAGCACCCTTTCGAAGCAAATCGAGATGGGTTGAGAATTTACTGACGCTCAAACAGGCATGCTCCTCGGAACACCGAGGAGCGCAAGGTGCGTTCAAAGATTCGATGACTCAC
+
ABAAAAF?DAFFFGFFGBECCEGHCDFHHHHHGHFFHFGFHFCEG?0AAFGGFHGHFF3FBGHHGHHHHHHGE3EGB5@BGFHFHFGDEEDE13GFHHHFDFEEGGGGGFHHGGGGD?@DCGCDDHFGHFHHHDH1GCGFGC-<CCGGGFBBEDFGGB=AF/A/FFGEFGFGGGGF:;FB0FFFFFFAAFF:FFFBBE@BBBFF?FFFFFFFFEHFEEECCCA9C/FGFF/FFFFFFHGG01DF110?CC//HFC/B/BEHHGFDD1EFB1/EHCFEE0/CHF>2D/DE1F110HFGHG2HHFHHHBHHGEGGGGFEGFFAGFGHFGBAFE/EE/?GDA/E/?GFFAE?EECCFGA00?FFEFFFGGCBF113FFDBAAAA1
@M02197:105:000000000-AN6RF:1:1101:17113:26223 1:N:0:1
CTCACGCAATGCTCCTCCGCTTATTGATATGCTTAAGTTCAGCGGGTAGTCCTACCTGATTTGAGGTCAAATTGTCAGAAGCTGTCTCAAAAGAGACCCTTTAGAAGCTGAACCCCATTTATAAAGCTGCTCTTCACAAATGGCGTAGATAATTATCACACCAAAGCAAGGCAACAAAGGTCCCGCTAATGCATTTCAGGAGAGCCGACTTCTGAGAAGCCCGCATACTCCCACATCCAAGCCTGATCAACAGAAAAAGCTGAAAAGGTTGAGAATTTCATGACACTCAAACAGGCATGCTCCTCGGAATACCAAGGAGCGCAAGGTGCGTTCAAAGATTCGATGATTCAC
+
BBCCCCFCCCFFGGGGGFGGGGGHHHHHGHGHHHHHHHHHHHHGGGGGGHHHHHHHHHGHHHHHGHHHHGHHHHHHHHHHGHHHHHHHHHHHHGHHHGHHHHHHHHHHHHHHHHGGGHHHHHHHHHHHHHHHHHHHHHHHHGHHGGGGGHHHHHHHHHHHHGHHHGGHHHHHHHHHHHHHHHHGGHGHGHHHHHHHHHHHHGHGHHGHGHHHHHHHHGGGGGGGGGGGHGHGHHHHGGHHHFFHGGGHHHHHGGHHHHHHHHHHHHGHHHHHHHHEHHHHGHHHHEHHHGHHHHHHHHEGGGGGHGHHHHHHHHFGGGGGHHHHFGGGHGGGGGGGGGGFFFFDBFABAAA
@M02197:105:000000000-AN6RF:1:1101:13037:26307 1:N:0:1
CTCACGCAATGCTCCTCCGCTTATTGATATGCTTAAGTTCAGCGGGTATCCCTACCTGATCCGAGGTCAACCTGTAAAAATTGGGGGTTCTGGCGAGCCACCGGGGGGAACTCTATAGCGGGAGTATGTACTACGCTTAGAGCCCACCGGCACCGCCACTAATTTTGAGGGCCGCGGAGACCGCGTGCCCCAATACCACGCTAGGCGTGAGTGGTTAAATGACGCTCGAACAGGCATGCCCTGCGGAATACCACAGGGCGCAATGTGCGTTCAAAGATTCGATGATTCAC
+
BBBBBBFBBBFFGGGGGGGGGGGHHHHHHHHHHHHHGHHGHHHGGGGGHHGHHHHHHH<<H<H:GGGHHGH0HH<HHHHGH(GGGG:G9GHHHHG;;GG<H<GGGGGGGGGFFF:::F:FFF9FA::FF99FF9FFFF9FF:FFF:EFF9FFFFGFGFFGGGHGFHFGFGGGGGGHGGGGGGGFFGGGHFHHHFHFFFFGFFFFFHGGHHGHHHHHFHHGGFGGHHGHFHHHHGHFEFGGGGFHHHHHHHHHHHGGGGFFHHGEEEGHGGGGGGA2GGFFFFFFFBBAAB
@M02197:105:000000000-AN6RF:1:1101:14259:26588 1:N:0:1
CTCACGCAATGCTCCTCCGCTTATTGATATGCTTAAGTTCAGCGGGTAGTCCTACCTGATTTGAGGTCAAAAGTCAATAAGGAAGACGCCAGAAGGCATCGACGCATTAGAGGCACGGGACCGTTCATTCATGCACTTCGGCGAGCGGCGATCATTATCACGCCAAAAGCCTTGTCATGCATAGTCGAAAGTCGACCGCAAGCCCATTCATTTCAGGGGAGCCCGAGTCCTAGACGAGAAGTCAAGATCTCCGGCAGCTGTCGCTATACAATCCCCCTCTAGATGCACAGCGGGAGAGGTCGAGAACTTACTGACGCTCAAACAGAAGTGGGCCTCCGAGCACCGAGGAGCGAAATGAGTGTGCAAAGATGCCCTCTCTAAA
+
3AABA4FDD2BC5FGGGGGE?EGG5G5F5DGD5DGFHHFFFCH?A2EEFHDGHHEHFH3FHHBGFBFGBDGD3BFGDHHBG3FGFGH1EE?/EGHHEEHHGFC/EE?EHHHGF?EFDDC?CDGDGFFEBDGHHHGHEHHFDCGCCCCGCC/;53FFF906FDF3E@GGF.A;0;6F;F;F7FBB930C;DDF7DEB0?B<?BFE0;BFFF4FFFFFC<@0B5E6;B?8F9:BF5/00011F=11<10<<-//0B?1?/////1222B<0<//<//01B111122F0>/>/?B0>@1//>1/222@B1@2D//E?/1?101DD121B0/B////A///11/B/00B100B00333D00001131B331B11111>111>>111
@M02197:105:000000000-AN6RF:1:1101:19522:26841 1:N:0:1
CTCACGCAATGCTCCTCCGCTTATTGATATGCTTACTTCCTCTAAATGACCAAGATCCTCCGCTTATTGATATGCTTAAGTTCAGCGGGTAGTCCTACCTGATTTGAGGTCAAATTGTCAGAAGCTGTCTCAAAAGAGGCCCTTTAGAAGCTGAACCCCATTTATAAAGCTGCTCTTCACAAATGGCGTAGATAATTATCACACCAAAGCAAGGCAACAAAGGTCCCGCTAATGCATTTCAGGAGAGCCGACTTCTGAGAAGCCCGCATACTCCCACATCCAAGCCTGATCAACAGAAAAAGCTGAAAAGGTTGAGAATTTCATGACACTCAAACAGGCATGCTCCTCGGAATACCAAGGAGCGCAAGGTGCGTTCAAAGATTCGATGATTCAC
+
CCCCCBFCCCFFGGGGGGGGGGEHHHGHHFHHHHHHHHHHHHHGFHHFHHHGHGHHHHHHHGGGGGHGHGHHHHHHHHHHFHHHFHGGGGFEGHHHFHHHHFHHGGGFHHGHHHHHHHHHHHHHHHHHHGHHGHHFGHEGGGHHHHHHHHHHHHHHHGGGHHHHHHHHGHHGHHHH:HHHHHGHGHHGGGGGGHHHHHHHHHHHGHHBGCHHHFHHHHGGGGF<BCFBFHGGGGHHHFHEHFHFE//DAG>2GBBFFHFEGGD/EFBHGEF?/EGGHF?CGHHHHHHHFFHHHHHEHHHGBHEHHHFHHGHHHHHHHFBGEFG@EGF5FHHHGGHHHHFFEGEFGGGEHHHHHFHHHHEEEFCFF44FFGCHGBFFGFFGGGFFFFDFBBAAAA
@M02197:105:000000000-AN6RF:1:1101:10492:27143 1:N:0:1
CTCACGCAATGCTCCTCCGCTTATTGATATGCTTACGTTCAGCGGGTATCCCTACCTGATCCGAGGTCAACCTAGAAAAATTTGGGGTTGCTGGCCAGCACCTCCCAGGACCCTATAGCGAGAAAATTACTACGCGTAGAGCCTAAGAGCACCGCCACTAGTTTTAAGGCCCGCCAACCGGCGAAGCCCAACACCTAGCCAGGCTAGATTGGTATAAATGACGCTCGAACAGGCATGCCCCCCGGAATACCAGGGGGCGCAATGTGCGTTCAAAGATTCGATGATTCAC
+
BBBBBBFBBBFFGGGGGGGGGGGHHHHHHHHHHHHHGHHHHHGGGGEGHHHHH;HHHHG:H:HGGGF;HHH<<H<HHHFHHHHGHGEGGCF;HHGH<HG<FHHHH:HHG;HH9:H;HH:GG/GGGHEH<HH<HG9GGG9GHH:0FHHH;GHHGGGGGGHHHHGHHHHHHFHGGGGGGGGGGGGGGFFHHGGGFFHHGHFFFHGFHFHHHHHHGHHHHHGGFFGFHFHHHHHFFHFGCCGGGCHFACHHFGGGGGGGGGGGHHGCGGHGFFGGGCEBGFFFFFFFBAAAA
@M02197:105:000000000-AN6RF:1:1101:13622:27269 1:N:0:1
CTCACGCAATGCTCCTCCGCTTATTGATATGCTTAAGTTCAGCGGGTAGTCCTACCTGATTTGAGGTCAAAATGTCAAAAGTTGTCCGAAGACGGTTATGAGCGGGTTCCCATAAGGTTTGCTTCAAGGTCAAGTGGCATAGATAATTATCACACCAAGTGACGGTCCACAAGAGATCCCACTAATGCATTTAAAGGGAGCAGACCATCCACTGAAGGAAGCCAGCAAGCCCTCAAGTCCAAGCCTAACTCAAGCCGGTAAAAGCGAGCAAGGTTGATAATTTAATGACACTCAAACAGGCATGCCCTTCGGAATACCAAAGGGCGCAAGGTGCGTTCAAAGGTTCGATGATTCAC
+
>AAAAAFBBBBCGFFGBGG2EGEFHGHHHHGGHCGHFDG5FHHEGGEEFHGHHHHHHHHEHHHHGHFHHHHHHHHHHHGHGGHHHG3EFGGGGFGGGGHHGHHGGGGGFHHHHHHHHGHHFGHHHHHHGGHHHHGFHGHHHFHHHHHHHHHHFHGGHHHFHHHGGGGCHHDGHHHHHGHHHHHHHGHHHHHHHHHHHHHGGHG8GGGGGGGGGGHGGGHHGHHFHEHFGEFFFFFHHGCGHFEFHHHFFHGGGGGGFHGEAEF?FGHFHHCB0BHHHFGDFGHGHFHGE1GGHGHEEF1FACF//CACECFHEBGAHHGECE0?EFHGEEACEA1GBGGAB11EFBBFFFFAAA>A
@M02197:105:000000000-AN6RF:1:1101:15822:27304 1:N:0:1
CTCACGCAATGCTCCTCCGCTTATTGATATGCTTAAGTTCAGCGGGTAGTCCTACCTGATTTGAGGTCAAATTGTCAGAAGCTGTCTCAAAAGAGACCCTTTAGAAGCTGAACCCCATTTATAAAGCTGCTCTTCACAAATGGCGTAGATAATTATCACACCAAAGCAAGGCAACAAAGGTCCCGCTAATGCATTTCAGGAGAGCCGACTTCTGAGAAGCCCGCATACTCCCACATCCAAGCCTGATCAACAGAAAAAGCTGAAAAGGTTGAGAATTTCATGACACTCAAACAGGCATGCTCCTCGGAATACCAAGGAGCGCAAGGTGCGTTCAAAGATTCGATG
+
CCCCDCFDDCFFGGGGGGGGGGGHHHHHHHHHHHHHHHHHHHHCGGEGGHHHHHGHHHFHHHHHGEGFHHHHGGHHGHHHHHHHHHHHHHHGFEFHHGHHHHHHGHGGHHHHHHGFGFHHHHHGGGFFFGGHHHHHHHHHHHHHGGFGGHHHHHHHHGGHHGHHHHHHGGGHHHHHHHHFGGHHHGGGHHGGHHHHHHHHGGGGHHGGHHGHGHHHHGGGGGHHHGGGGGHHHHHGGEFGBFHFGHFHBHFEGGHHHHGHHHHGHHHFFGHFHHFHEBBHHGDFGAHHFHGFEHHHHGC?GCFGGBHHBGFHHGHGGGGGHHHGGGFCFGGGGFFBAC4FAAAAA
@M02197:105:000000000-AN6RF:1:1101:12104:27249 1:N:0:1
CTCACGCAATGCTCCTCCGCTTATTGATATGCTTAAGTTCAGCGGGTAGTCCTACCTGATTTGAGGTCAAAAGTCAATAAGGAAGACGCCAGAAGGCATCGACGCATTAGAGGCACGGGACCGTTCATTCATGCACTTCGGCGAGCGGCGATCATTATCACGCCAAAAGCCTTGTCATGCATAGTCGAAAGTCGACCGCAAGCCCATTCATTTCAGGGGAGCCCGAGTCCTAGACGAGAAGTCCAGATCTCCGGCAGCCCCCACTATCCAAGCACCCTTTCGAAGCAAATCGAGAGGGGTAGAGAATTTACTGACGCTCAAACAGGCATGCTCCTCGGAACACCGAGGAGCGCAAGGTGCGTTCAAAGATTCGATGATTCAC
+
AB?ABBFBBB4CGGCGGGGGGGGHHHHHGGGHHHHCHFGHHHHGGGGGGHHHHHHHHHHHHHHHGGHHHHHHHHHHHHHHGGHHHHHGGGGGGHHHHHHHFHGGGGGGHGHGHGGHGGGGGGGEGFGHHHHFHHHHHHHGGGGGGGGGGGFGGGGGGGGGGGGGGGGGFEFFGG9GG8FFGGFFFFFFFFFFGFFBDBBEBBGFFFGFFFFFFFFGFFHGGGEFBGCFFHHHGGGHFBHHFHHFEHFGGGCGHGFGGGCAAHGHHGHGFHGE/BDFGGGHGGHGGGFFGBGHHGGG1HEBHHHEGHHHGBE>AGGFGHGFDFF5HEHHG1FGGGGGFGAEEAGEEFE2A2CHHFGEGGGHGCGFGGGFGGFFFFFFFAA3>A
@M02197:105:000000000-AN6RF:1:1101:8767:27059 1:N:0:1
CTCACGCAATGCTCCTCCGCTTATTGATATGCTTAAGTTCAGCGGGTAGTCCTACCTGATTTGAGGTCAAAAGTCAATAAGGAAGACGCCAGAAGGCATCGACGCATTAGAGGCACGGGACCGTTCATTCATGCACTTCGGCGAGCGGCGATCATTATCACGCCAAAAGCCTTGTCATGCATAGTCGAAAGTCGACCGCAAGCCCATTCATTTCAGGGGAGCCCGAGTCCTAGACGAGAAGTCCAGATCTCCGGCAGCCCCCACTATCCAAGCACCCTTTCGAAGCAAATCGAGAGGGGTTGAGAATTTACTGACGCTCAAACAGGCATGCTCCTCGGAACACCGAGGAGCGCAAGGTGCGTTCAAAGATTCGATGATTCAC
+
BABBBBFBBBBFG5BFGGGGGGGHHHHGHHHHGHHHHHHHHHHFGGGGGHFGHHGCHHBGHGHHFHBGHGHHGHHHHHHHHGFHFHHGEFFCHHHGHFGCEFEE/EEEHFHFHFGHGGGG@GGFGHHHHFHHHEHHHHEFFFCCGGGGGFCEGGGGGGGGGGEFGBFFEFGGGGFGGGGGGGFFFFFFED?A:AFDBEDADAFFFFFFGFFFGFHFBFDDGGGFHHFHFHHGFGGGF1HHCDFBHFGCCC?CGACCGGCAGHFFHHHGHHHEF<FHGEAEEGGBFHF2HFE0HCAGEFCF2BFGGHHHGGEB//?G/HGFF1GFFA1BGCAE//EEFHGEGAGGHFCFEE0HHGEE0EE111DBFFB11CFC3FFFFAA1AA
@M02197:105:000000000-AN6RF:1:1101:10963:27811 1:N:0:1
CTCACGCAATGCTCCTCCGCTTATTGATATGCTTAAGTTCAGCGGGTAGTCCTACCTGATTTGAGGTCAAAAGTCAATAAGGAAGACGCCAGAAGGCATCGACGCATTAGAGGCACGGGACCGTTCATTCATGCACTTCGGCGAGCGGCGATCATTATCACGCCAAAAGCCTTGTCATGCATAGTCGAAAGTCGACCGCAAGCCCATTCATTTCAGGGGAGCCCGAGTCCTAGACGAGAAGTCCAGATCTCCGGCAGCCCCCACTATCCAAGCACCCTTTCGAAGCAAATCGAGAGGGGTTGAGAATTTACTGACGCTCAAACAGGCATGCTCTTCGGAACACCGAGGAGCGCAAGGTGCGTTCAAAGATTCGATG
+
ABBBCCFCCCFFGGGGGGGGFGGHHHHHHHHHHHHHGGHFHHHDCGGGGGHHHGHHHHHHHHHHGHHHHHHHHGHHHHHHHGHHHHHGGGGGHHHGHHHHGHGGGGGGHGHHHGGHGGGGGGGDGHHHHHHHHHHHHGHF?DGGGGGGGGGGGGGGGGGGGGGGGGGGFGGGGGGGGGGGGGFFFGFFFFFFFFFFFFGFGFGFFFHHGFFGHGHFFFFFFFFFHFHEHFGHFGGHHHGFGFEHHGF/CGGGHGGFD@CAHHHHHHHGHHHEFCGGGGHGCFFFGFGHHHGFHGGGGHHGHHFHHHHHHFGGGGGHGHHGFHGGHBGGGEHDEEEEHGGFEACGHGGCGEEFHGGGGGGFGGBGFFBBFFFAABBA
@M02197:105:000000000-AN6RF:1:1101:20177:27843 1:N:0:1
CTCACGCAATGCTCCTCCGCTTATTGATATGCTTAAGTTCAGCGGGTAGTCCTACCTGATTTGAGGTCAAAAGTCAATAAGGAAGACGCCAGAAGGCATCGACGCATTAGAGGCACGGGACCGTTCATTCATGCACTTCGGCGAGCGGCGATCATTATCACGCCAAAAGCCTTGTCATGCATAGTCGAAAGTCGACCGCAAGCCCATTCATTTCAGGGGAGCCCGAGTCCTAGACGAGAAGTCCAGATCTCCGGCAGCCCCCACTATCCAAGCACCCTTTCGAAGCAAATCGAGAGGGGTTGAGAATTTACTGACGCTCAAACAGGCATGCTCCTCGGAACACCGAGGAGCGCAAGGTGCGTTCAAAGATTCGATGATTCAC
+
ABABABFBBBFFGGGGGGGGGGGHHGHHHHFHHHGDFHHHHHHGGGGGEHHHGHHHHHHHHHGHGHHHHHGHHBGHHFHHGHHHGHHGGGGGGHHEGHHHGHGGGGFGGHHHHGGHGGGGGGGGGHHHHHHHHGHHHHHEDDGCGGCCDDDCGFFGGGGFGFGGGAFFFGFFGGG7FGGGGGFFFFFFFFFFFFFGFFFFFFFFGGGGGFFFFFFFFFF?FFFGFHFEFFFFFBFHHHHGAFGD1GFCA/<<0GGGCGCCGFDHGFB/GGF<?0FECEFFEFGF2FEGHGE>0E/E>GHHFHHHGF2FG2GEAAE@/HHFGEFFHFGG/G/AE//GHHGEGEE/GFE00GCHGFHE?GEAGGF3GGGGGGFFFBF3FAA?AA
@M02197:105:000000000-AN6RF:1:1101:15426:27696 1:N:0:1
CTCACGCAATGCTCCTCCGCTTATTGATATGCTTAAGTTCAGCGGGTAGTCCTACCTGATTTGAGGTCAAAAGTCAATAAGGAAGACGCCAGAAGGCATCGACGCATTAGAGGCACGGGACCGTTCATTCATGCACTTCGGCGAGCGGCGATCATTATCACGCCAAAAGCCTTGTCATGCATAGTCGAAAGTCGACCGCAAGCCCATTCATTTCAGGGGAGCCCGAGTCCTAGACGAGAAGTCCAGATCTCCGGCAGCCCCCACTATCCAAGCACCCTTTCGAAGCAAATCGAGAGGGGTTGAGAATTTACTGACGCTCAAACAGGCATGCTCCTCGGAACACCGAGGAGCGCAAGGTGCGTTCAAAGATTCGATGATTCAC
+
BBBBB@FBBBFFGGGGGGGGGGFHHHHHHHGHHHHHHGHHHHHGGGGGGHHHHHHHGHGHHHHHGGFHHHHHHHHHHHGHHHHHHHHGGGGGHGFHHHHGGHGGGGGGGGFHHGGHGGGGGGGGGHHHHHGHHHHHGHHGGGGGGGGGGGGGGGGGGGGGGGGGGGGGGGGGGGGGGGGGGGFFFFFFFFFFF?EFGGGFGFFFFFGFGGFGGGFGFFGDDFFGHHHFGHHHGGFFFHHHFGGEHHHGCGGGHGDCCGD/03BHHHHGHGHFAGGHGGHGGHGHHGGHGHCHHGGGGHGFFHHGHF4FGBFEGGFBGHHHFHEGHFFGEGGGGGEEGHGEEEGDHHEGE2CFFHFEE?EAGGGGFGFFGBFFFFFFFBBBAB
@M02197:105:000000000-AN6RF:1:1101:16466:28779 1:N:0:1
CTCACGCAATGCTCCTCCGCTTATTGATATGCTTAAGTTCAGCGGGTATCCCTACCTGATCCGAGGTCAACCTGTAAAAATTGGGGGTTCTGGCGAGCCACCGGGGGGAACTCTATAGCGGGAGTATGTACTACGCTTAGAGCCCACCGGCACCGCCACTAATTTTGAGGGCCGCGGAGACCGCGTGCCCCAATACCACGCTAGGCGTGAGTGGTTAAATGACGCTCGAACAGGCATGCCCTGCGGAATACCACAGGGCGCAATGTGCGTTCAAAGATTCGATGACTCAC
+
ABBCCCFBBCFFGGGGGGGGEFGHHHHHHHHHHHGHHHHHHHHGGGFGHGHHHHHHHH<0H<HGGG;:G8:HHH:HHHH<HHHHGGGGGHHH<HGGGGG<H<GGG9F5G;EFBFFFFFBFFFFFAFF8BF9F:FFF:FFF::FFF&FFF9FAGFFHGFFGGFFFFFHFFFCFFGGHHFCFFGGGFGFFFFHFHHGFFFFFFGFGHHHHHHGHHHHHHHHFFFFGHGGHHHGHHFFEFE?GGEGGEBFFGFHHHCGGGEFHHHGEAEGHGGGGGGFAFGFFFFFFBAAA1A
@M02197:105:000000000-AN6RF:1:1101:19219:28755 1:N:0:1
CTCACGCAATGCTCCTCCGCTTATTGATATGCTTAAGTTCAGCGGGTAGTCCTACCTGATTTGAGGTCAAAAGTCAATAAGGAAGACGCCAGAAGGCATCGACGCATTAGAGGCACGGGACCGTTCATTCATGCACTTCGGCGAGCGGCGATCATTATCACGCCAAAAGCCTTGTCATGCATAGTCGAAAGTCGACCGCAAGCCCATTCATTTCAGGGGAGCCCGAGTCCTAGACGAGAAGGCCAGATCTCCGGCAGCCCCCACTATCCAAGCACCCTTTCGAAGCAAATCGAGAGGGGTTGAGAATTTACTGACGCTCAAACAGGCATGCTCCTCGGAACACCGAGGAGCGCAAGGTGCGTTCAAAGATTCGATGATTCAC
+
AABABBFDBBFFGGGGGGGFEFGHGHHHHHFFGHHHHGHFFHFEGGGGGGHHHHFHHHGHHHHFGHHHHHGHHFGHHHHHHHHHHHBFGGDEHHHHCFHHGHGE@EEGHHHHGCEGGGGGGGCFGHHHGFGFHDFHHHGGGGDCGGGGF@CCGFGFGGGFFGGGGFFGGGFFGGFFGGGFFBFFFBFFFFFBBDFFBBGEFEGFGFFFGFFFFFFFCE;DF?FEFC>GDFFHFGGHFEGF>1HHBDFCGD/?GEDCCC?FB2?CDBEGHHG/EBEC/EF/EGFHDBGG3G?BHGGEE1FGHHHGEFFGDBGGCGCHFFFFBFGD3BHFG1FE?EEFFGEEDEAFCGEAE2EHFEB?EAA4AB5GGGGGG4FFFFFFFABBBA
@M02197:105:000000000-AN6RF:1:1101:12087:28722 1:N:0:1
CTCACGCAATGCTCCTCCGCTTATTGATATGCTTAAGTTCAGCGGGTAGTCCTACCTGATTTGAGGTCAAAAGTCAATAAGGAAGACGCCAGAAGGCATCGACGCATTAGAGGCACGGGACCGTTCATTCATGCACTTCGGCGAGCGGCGATCATTATCACGCCAAAAGCCTTGTCATGCATAGTCGAAAGTCGACCGCAAGCCCATTCATTTCAGGGGAGCCCGAGTCCTAGACGAGAAGTCCAGATCTCCGGCAGCCCCCACTATCCAAGCACCCTTTCGAAGCAAATCGAGAGGGGTTGAGAATTTACTGACGCTCAAACAGGCATGCTCCTCGGAACACCGAGGAGCGCAAGGTGCGTTCAAAGATTCGATGGTTCAC
+
BBAABBFBDBBFGGGFGGGFGGGHHHGFHHHHHGHHHHHHFHHGGGGGEHHHHHHHHHHFHHGHGGHHHGHHGHHGHHHFHHHHEHHDGGGGGHGFHHHHFHEGGGGGFGHHHGGHGGCGGGGDGHHHHHHHHGHHGHHGDFGGGGGCEFGGGGGGGGGGFGGFGGGGGGGGGGGGGGGGGFFFFFBEFFFBFGGCGEFFFFFFFFFFFFFFFFHFCGGGGGGGHHFGHHGHGGGFHHEG01DF1GF??@?C<//@//<?AGFFFHFGHHHEF0EEGGHGEGFHFFFGBHFHHDGGGHGHGB4EHGEHHFGFGEEF153B5FBBHGFHHHGCGGGEFBGGEECGFHGGGEAFHHHGGE2CEGGFFF5FGGBAFFC4DAA3>3
@M02197:105:000000000-AN6RF:1:1101:15386:29316 1:N:0:1
CTCACGCAATGCTCCTCCGCTTATTGATATGCTTAAGTTCAGCGGGTAGTCCTACCTGATTTGAGGTCAAAAGTCAATAAGGAAGACGCCAGAAGGCATCGACGCATTAGAGGCACGGGACCGTTCATTCATGCACTTCGGCGAGCGGCGATCATTATCACGCCAAAAGCCTTGTCATGCATAGTCGAAAGTCGACCGCAAGCCCATTCATTTCAGGGGAGCCCGAGTCCTAGACGAGAAGTCCAGATCTCCGGCAGCCCCCACTATCCAATCACCCTTTCGAAGCAAATCGAGAGGGGTTGAGAATTTACTGACTCTCAAACAGGCATGCTCCTCGGAACACCGAGGAGCGCAAGGTGCGTTCAAAGATTCGATGACTCAC
+
>ABBBB@BBBFCDGGGGFEFGGGHGHGHHHBDGHHHHHHHHHHGCGGGGFHHGHHHHHGHGHFGFHH2GGGHEFGFHHHEHHHGHHHGGG?FHH3CCGEGGHGE@GAEHHHFFAFHGGGGGGCGGHHHFHHHHGGHHGHG?@DGGCDGGCFGGGGGGGBGFGGGGGGGGGGFFFGFGGFGGEFFEFFFFFFBFDEAFFFFFFE6FGBFHHFFFFFFBFFF@DEEAHDGFFFFFFFAGHFDGBGFFF</C@/<0AE>/?<?ABFG21FHGB2/AEEFGEF/GHGG2@FD>1EFF/FEGFFFFHGGFFHFG2G@@B1/FBFHHGG111A1//AA//E/FA//E/AA0100E001FHGAEE0EA13FGGGE1111@31B1A1>>1
@M02197:105:000000000-AN6RF:1:1101:15836:28989 1:N:0:1
CTCACGCAATGCTCCTCCGCTTATTGATATGCTTAAGTTCAGCGGGTATCCCTACCTGATCCGAGGTCAACCTGTAAAAATTGGGGGTTCTGGCGAGCCACCGGGGGGAACTCTATAGCGGGAGTATGTACTACGGTTAGAGCCCACCGGCACCGCCACTAATTTTGAGGGCCGCGGAGACCGCGTGCCCCAATACCACGCTAGGCGTGAGTGGTTAAATGACGCTCGAACAGGCATGCCCTGCGGAATACCACAGGGCGCAATGTGCGTTCAAAGATTCGATGACTCAC
+
AAAAAAFD@AFC3BGGGGGEC0EGHGHHGFHHGHHHCFGHHHHG/AAEHGFHGHHHFH<HH0H9GCFFG.:#GHHFFHH6:BGHGC@E7+;HF6E9EE?;H5GGC@4-A4E8FFF.FF8@<@?@AFF73F6F:FF$96AFFFFFEEEB?3@@@FCEG@HGFFHDCEGHCCCCAGGGHGCGEGCGFEEBHEEGFFFFFFFHCEFFFFBCFFFFGFGHHBFFFFB4BFFBDFFGF1AHG?CF?AACFFEBCGGF1G?EA?GFFD1EEAAFGGGGGGG1GF113DFFFAA>1A
@M02197:105:000000000-AN6RF:1:1101:18216:28991 1:N:0:1
CTCACGCAATGCTCCTCCGCTTATTGATATGCTTAAGTTCAGCGGGTAGTCCTACCTGATTTGAGGTCAAATTGTCAGAAGCTGTCTCAAAAGAGACCCTTTAGAAGCTGAACCCCATTTATAAAGCTGCTCTTCACAAATGGCGTAGATAATTATCACACCAAAGCAAGGCAACAAAGGTCCCGCTAATGCATTTCAGGAGAGCCGACTTCTGAGAAGCCCGCATACTCCCACATCCAAGCCTGATCAACAGAAAAAGCTGAAAAGGTTGAGAATTTCATGACGCTCAAACAGGCATGCTCCTCGGAATACCAAGGAGCGCAAGGTGCGTTCAAAGATTCGATGATTCAC
+
AA?AA4FD?A4BFGFGCGGG?EGCHHCHHGHHHHHGGAFHFHHGGGAEGHGHGHHHHHHHEHHHGEHHHH5FG5FBFGHFCBCHHHFHFFHHGFGHBC1FGHGHFHF3GHGFHEGGGHHHHHGHHHGFBGFCGHGBHHHHHHHHGFBFGHFFFFG9HHHHHGHHHGHGGGGHHHHHHHFC@D@GHFGFGHHHHFHHHHHFGCEDHHGDB@DFFGGGHFGFF?BEGG9FFF3EFFFF?>3AGGGEB4DBF44FBHHGB44GGF@@@FB2FDBGF5GFF5HFEFEE3EGFA5BGGEFFGGGEAE22E55HGD3GDGGAA2GGBFGF22GGHGFGGAFCGGFFFFFFFDAA>33
@M02197:105:000000000-AN6RF:1:1102:16595:2164 1:N:0:1
CTCACGCAATGCTCCTCCGCTTATTGATATGCTTAAGTTCAGCGGGTATCCCTACCTGATCCGAGGTCAACCTTGAAAAAAATGGAGGTCAACGGCAGGGCAATCACACACACCAAGCGAAAAGATAAACTTACTACACCTGGGGATATGAGATCATCCGCCTTTGAATTTCAGAAGGGAGAATGCAAGCATACTCATCTTCCACGACCAAGCAAATTTGCTTGAGAGGTATTTAATGACGCTCGAACAGGCATGCCTCCCGGAATACCAGGAGGCGCAATGTGCGTTCAAAGATTCGATGACTCAC
+
BBBBBBF@BBFFGGGGGGGGGGGHHHHHHHHHHHHHHHHHHHHGGGGGHHHHHHHHHHHHHHHGGGGHHHHHHHHHHHHHGGHHHHHGGHHHHGGGGGGGGGGHHHHHHHGHGGHHHGHHHGHHHHHHHHHHHHHHGHHHHHHGGHGHHHHHHGHHGHHHGHHHHHHHHHHHHHHHHHGHHHHHGHGHHHHHGHHHHHHHGGGGGHHGGHHHHHHGFFFHGHHHHGHGGBFHGFHHGGGGGHHGHHHHHHGHHFE?FGG?GHGHHHHHHHHGGGGGHFGDGGGGHGGGGFGGGGCFFFFFFFA?AAA
@M02197:105:000000000-AN6RF:1:1102:17945:2168 1:N:0:1
CTCACGCAATGCTCCTCCGCTTATTGATATGCTTAAGTTCAGCGGGTAGTCCTACCTGATTTGAGGTCAAAAGTCAATAAGGAAGACGCCAGAAGGCATCGACGCATTAGAGGCACGGGACCGTTCATTCATGCACTTCGGCGAGCGGCGATCATTATCACGCCAAAAGCCTTGTCATGCATAGTCGAAAGTCGACCGCAAGCCCATTCATCTCAGGGGAGCCCGAGTCCTAGACGAGAAGTCCAGATCTCCGGCAGCCCCCACTATCCAAGCACCCTTTCGAAGCAAATCGAGAGGGGTTGAGTATTTACTGACGCTCAAACAGGCATGCTCCTCGGAACACCGAGGAGCGCAAGGTGCGTTCAAAGATTCGATGATTCAC
+
BBBBBBFBBBFFFFGGFEE2EEGFFFDGBGHHFHFHHHHFHCHCCGEAFFFFFHHHFFHHHHH5EFHHFHHHF@BE@GHHHHHHHHFEGGDC1GCFHCGHGFFGCEGGHFHBG?EHGGGGGDGGDHHHGHGGGHHHGHHG<DGGCFGFGGGGGGGGGGGGGGGFGFGGGGGGGGGGFFFFGGFFFFFBFFDBFBFFFFFEFFFEFFFGGFFBFFHEF:;A9AEFAC=7HHFHFFBHFHGFGFFFHFC<-CCCF<GGGCCHFFDFBGBFFFHFF<GGE/EEEFBGFDEHHHGHFFFEEAHF1FFGBFBBBFGGGGGFFFGGBB11B11HEFE/EEGEF2?EEAGGHFEGGCGHFGBGCGGFGGDGBGGFC1CC@3FFF?AA>1
@M02197:105:000000000-AN6RF:1:1102:10104:2544 1:N:0:1
CTCACGCAATGCTCCTCCGCTTATTGATATGCTTAAGTTCAGCGGGTAGTCCTACCTGATTTGAGGTCAAAATGTCAAAAGTTGTCCGAAGACGGTTATGAGCGGGTTCCCATAAGGTTTGCTTCAAGGTCAAGTGGCATAGATAATTATCACACCAAGTGACGGTCCACAAGAGATCCCACTAATGCATTTAAAGGGAGCAGACCATCCACTGAAGGAAGCCAGCAAGCCCTCAAGTCCAAGCCTAACTCAAGCCGGTAAAAGCGAGCAAGGTTGATAATTTAATGACACTCAAACAGGCATGCCCTTCGGAATACCAAAGGGCGCAAGGTGCGTTCAAAGATTCGATGACTCAC
+
BBBBAAFDBAFFGGGGFGCGCGEHFHFHGHHHCGFHHGGHHHHGGGEEFBGFFFHHGHGGHHHHGHHHHHHHGHHHFHGFGFHHHFGAEEEGHGFFGGHHHHHGGGEFFHHHHGHHHGFHGHGHHHGFHGFHHHFHHGHFHHHHHHHHGHGGGH1GGGHGGHHGGDGFHHHHGGHHHEGHHHGHGHHHFHHHHHHGGFHGGGFGGHFFHFFGHHGHFFGGGHFFGGHHFFEFEFFHHHGGHHEHHHFGGFGGGGFCHHFHEEFGDHDGEDBCHHHHHHE5FHHFGEF5DBFFFHGGFDFBHGACGGGGGFGHFHDAFGBAGGGCFG5BHGCGEHGGGGGGGEEBFFFFFFFABBAA
@M02197:105:000000000-AN6RF:1:1102:18580:2801 1:N:0:1
CTCACGCAATGCTCCTCGCTTATTGATATGCTTAAGTTCAGCGGGTAGTCCTACCTGATTTGAGGTCAAATTGTCAGAAGCTGTCTCAAAAGAGACCCTTTAAGAAGCTGAACCCCATTTATAAAGCTGCTCTTCACAAATGGCGTAGATAATTATCACACCAAAGCAAGGCAACAAAGGTCCCGCTAATGCATTTCAGGAGAGCCGACTTCTGAGAAGCCCGCATACTCCCACATCCAAGCCTGATCAACGGAAAAAGCTGAAAAGGTTGAGAATTTCATGACACTCAAACAGGCATGCTCCTCGGAATACCAAGGAGCGCAAGGTGCGTTCAAAGATTCGTTGATTCAC
+
AAB@3AF@DAFBFFEGG?22F2DGGGFBE5GHFHHCFDBGGA2A20AFGF5GDBFHE3FGH55FG3A3BG@EGEFFHHFFG3GG3B44GFD3FFBGG1FGB@4GFHHBGB3FGAAEEHFFHHHHH43$3BFFG;F9FFGH$?C9BEFCFFC9@@G2GHFGCCGGA;8HE0FAGGCGEFCBF<FCF<<<>FGGHDHFHGFG:D1?<31?@B4B1F1CG@BBAA@B1BDBFGBHHFGC?EGFB1F21FG>FFE1GGGHHHFGFB1BFB002BGGEFB1@21BFFGGD/1BFGAD1GBGGHGE?EE/F2D22D1F1FFFEE0?FFHHEEECFF1BF3DA1A1>1B1FFFAAA?@
@M02197:105:000000000-AN6RF:1:1102:16324:2930 1:N:0:1
CTCACGCAATGCTCCTCCGCTTATTGATATGCTTAAGTTCAGCGGGTAGTCCTACCTGATTTGAGGTCAAATTGTCAGAAGCTGTCTCAAAAGAGACCCTTTAAGAAGCTGAACCCCATTTATAAAGCTGCTCTTCACAAATGGCGTAGATAATTATCACACCAAAGCAAGGCAACAAAGGTCCCGCTAATGCATTTCAGGAGAGCCGACTTCTGAGAAGCCCGCATACTCCCACATCCAAGCCTGATCAACAGAAAAAGCTGAAAAGGTTGAGAATTTCATGACACTCAAACAGGCATGCTCCTCGGAATACCAAGGAGCGCAAGGTGCGTTCAAAGATTCGATGACTCAC
+
CCCDBCFCCCFFGGGGGGGGGGGHHHHHHHGHHBHHFHHHHHHGGGGCGFHHHHHHHHHHHHHHGHHGGHHHHGHHHHHHHHHHHHHHHHHHHGGHHGHHHHHHHHHGHHHHHHHGGGHHHGHHHHGHGHHHHHHHHHHHHHHHHGGGGGHHHHHHHHHHHHGHHHHHHHHGHHHHHHHHHGHHHHGHGHHHHHHHHHHHHGGHGHHHHGGGGHHHGHGGGGGGHHHGGHGGGFFHFGGHHFFBDEGEHHHGHHHHHHHHHGDHHFHHBGHHHHHFGDFGGHHHGFA5HHHHHHHHHGGHGGGCGHHHHHFHHGGHGGGGGGFHFGGGGHGGGGGGGGGFFFFFFFFCCCCC
@M02197:105:000000000-AN6RF:1:1102:16740:2953 1:N:0:1
CTCACGCAATGCTCCTCCGCTTATTGATATGCGAGGATTACTTCCTCTAAATGACCAAGATCCTCCGCTTATTGATATGCTTACTTCCTCTAAATGACCAAGATCCTCCGCTTATTGATATGCTTAAGTTCAGCGGGTATCCCTACCTGATCCGAGGTCAACCTGTAAAAATTGGGGGTTCTGGCGAGCCACCGGGGGGAACTCTATAGCGGGAGTATGTACTACGCTTAGAGCCCCCCGCCACCGCCACTAATTTTGAGGGCCGCGGAGACCGCGTGCCCCAATACCACGCTAGGCGTGAGTGGTTAAATGACGCTCGAACAGGCATGCCCTGCGGAATACCACAGGGCGCAATGTGCGTTCAAAGATTCGATGATTCAC
+
CDCDCCFDCCFFGGGGGGGGGGGHHCHHHHHHGGGGGHHHHHHHHHHHGHHHHHHHHHHHHHHHHHGGGGGHHHHHHHHHHHHGHHGHHHHHHHHHHHHHHGHHHHHHGGGGGGHHHGHHHHEHHHHHHHHHHHGGGFGHHHHHHHHHHHHHHHGGGGHHHHH99HHHHHHH<HHHGGGGHHHHHGG;GGGGGGGFGFFFFFFFFFFFFFFFFF9D7FFFFFFFFFFFFFF::FFF--:..@:GGGHHFHHHHHGGGHHGGGGGGFHHGGGGGGGGGGGHHHHHF/GEEGHHGGGFHHHHHGHHHHHHHHGGGGGGHGHHHHHGHHHGGECGCGFHHFFHGHHHHGGGFGHGHHGEEGHGGGGGGFGGGFFFFFFFCCCBC
@M02197:105:000000000-AN6RF:1:1102:12357:2826 1:N:0:1
CTCACGCAATGCTCCTCCGCTTATTGATATGCTTAAGTTCAGCGGGTAGTCCTACCTGATTTGAGGTCAAAAGTCAATAAGGAAGACGCCAGAAGGCATCGACGCATTAGAGGCACGGGACCGTTCATTCATGCACTTCGGCGAGCGGCGATCATTATCACGCCAAAAGCCTTGTCATGCATAGTCGAAAGTCGACCGCAAGCCCATTCATTTCAGGGGAGCCCGAGTCCTAGACGAGAAGTCCAGATCTCCGGCAGCCCCCACTATCCAAGCACCCTTTCGAAGCAAATCGAGAGGGGTTGAGAATTTACTGACGCTCAAACAGGCATGCTCCTCGGAACACCGAGGAGCGCAAGGTGCGTTCAAAGATTCGATGATTCAC
+
CCCCCCFCCBFFGGGGGGGGGGGHHHHHHHHHHHHHHGHHHHHGGGGGGHHHHHHHHHHHHHHGGHHHHHHHHGHHHHHHHHHHHHHGGGGGHGHHHHHHGHGGGGGGHHHHHGGHGGGGGGGGGHHHHHHHHHHHHGGGGGGGGGGGGGGGGGGGGGGGGGGGGGGFGGGGGGGGGGGGGGFFFFFFFFFGGFFAGGGGGFGGGGGGGGGGHGHGGFFFFFFGHGHGHGHGGGGGHHHHEBHGHHFGG?CGHGGGGGFFHHHHFHFGHHHGFFGHGGEHGHHGHHGHHBGHHGGGGHHHHHHGHHHG44GGGGGHGHHHHFFFGHHHEHDE?GGGHHGGGEFDGFEFGGGGGHCGGE?HGGGGGGGFGBCFBFFFFBBBBB
@M02197:105:000000000-AN6RF:1:1102:19898:3352 1:N:0:1
CTCACGCAATGCTCCTCCGCTTATTGATATGCTTAAGTTCAGCGGGTAGTCCTACCTGATTTGAGGTCAAATTGTCAGAAGCTGTCTCAAAAGAGACCCTTTAGAAGCTGAACCCCATTTATAAAGCTGCTCTTCACAAATGGCGTAGATAATTATCACACCAAAGCAAGGCAACAAAGGTCCCGCTAATGCATTTCAGGAGAGCCGACTTCTGAGAAGCCCGCATACTCCCACATCCAAGCCTGATCAACAGAAAAAGCTGAAAAGGTTGAGAATTCCATGACACTCAAACAGGCATTCTCCTCGGAATACCAAGGAGCGCAAGGTGCGTTCAAAGATTCGATGATTCAC
+
A@BBABFBBB4CFGGFFFGGGGGBHHHFGFBBG5GHHFFHHHHGGGEEF3DDGGHHFHEHHEHHGHGHGHHHHHFHHHFFCGHEDGGHHHHHGFGHFFGBGHHDCFHHFHBGGAFGGHHHHHHBFGHHHH9G%FHGHEHGDFHHG<CCGHHHFFBFGGCFHFGFHGHHGCEHGHHHFCDCCCCCFCGFHGFGFFGGHHHHGGGGGGHHF?BHHFHFGBBBEGHGHHGGGGFAGGDBFGGAGEGDGBHFHFHFEHBDFBDFFF3DBB12G5FGHHFFGFHGF5F35GGFFEHGF3HHHG1GGGGGHGDGHF3HFHFEE222HHFGFEGGGGGFGGBFGFGFFFFFFBA?BAA
@M02197:105:000000000-AN6RF:1:1102:10937:3254 1:N:0:1
CTCACGCAATGCTCCTCCGTTTATTGATATGCTTAAGTTCAGCGGGTAGTCCTACCTGATTTGAGGTCAAATTGTCAGAAGCTGTCTCAAAAGAGACCCTTTAGAAGCTGAACCCCATTTATAAAGCTGCTCTTCACAAATGGCGTAGATAATTATCACACCAAAGCAAGGCAACAAAGGTCCCGCTAATGCATTTCAGGAGAGCCGACTTCTGAGAAGCCCGCATACTCCCACATCCAAGCCTGATCAACAGAAAAAGCTGAAAAGGTTGAGAATTTCATGACACTCAAACAGGCATGCTCCTCGGAATACCAAGGAGCGCAAGGTGCGTTCAAAGATTCGATGATTCAC
+
ACCCCCFCCCFFGGGGGGGGGGHHHGHHHHGHHHHHGHHHHHHGGGGGGHHHHHHHHHHHHHHGGHHHHHHHGGHHHHHHHHHHHHHHHHHHHGHHHGHHHHGHGHHHHHHHHHGGEHHHHHHHHHGHHHHHHHHHHHHHHHGHGBDGGHHHHHHHHHHHGGGHHHGHGGGHGEHHHHHHHGHHGGGGGHHGHHHHHHHGHGHGGHGGGGGGGGHHHFFFGGGGHGGGGGGHGHGFEEHGHFHDHFHHHHFHHFHHHHHGGBGBHGF0DBDGHGF1EBGHF2GGAEHHHHHHHHHGHGCE/E?GHHHGDD1GGHHCEE0EGDCHFA0GHFF3GGFGEFBFCBBFFFA1A?A
@M02197:105:000000000-AN6RF:1:1102:12089:3385 1:N:0:1
CTCACGCAATGCTCCTCCGCTTATTGATATGCTTAAGTTCAGCGGGTAGTCCTACCTGATTTGAGGTCAAATTGTCAGAAGCTGTCTCAAAAGAGACCCTTTAGAAGCTGAACCCCATTTATAAAGCTGCTCTTCACAAATGGCGTAGATAATTATCACACCAAAGCAAGGCAACAAAGGTCCCGCTAATGCATTTCAGGAGAGCCGACTTCTGAGAAGCCCGCATACTCCCACATCCAAGCCTGATCAACAGAAAAAGCTGAAAAGGTTGAGAATTTCATGACACTCAAACAGGCATGCTCCTCGGAATACCAAGGAGCGCAAGGTGCGTTCAAAGATTCGATGATTCAC
+
DDDDDDFDDCFFGGGGGGGGGGGHHHHHHHHHHHHHGHHHHHHGGGGGGHHHHHHHHHHHHHHHGHHHHHHHHHHHHHHHGHHHHHHHHHHHHGHHHGHHHHHHHHHHHHHHHHGGGHHHHHHHHGHHHHHHHHHHHHHHHHHHGGGGGHHHHHHHHHHHHGHHHHHHHHHHHHHGHHHHHHHHGHGHHHHHHHHHHHHHHGHGHHHGGGGHHHHGHGGGGGGHHHGGGGHHHHFFGGGHHHGHHGGHHHHHHHHGHHHHHHHHHHGHFHHHHHHBG5HHHHHHGGFHHHHHHHHGHHGGGGGGHHHHHHFGHHHGGGGGHGHHGGGGHGFGGGGGGGGFFFFFFFABAAA
@M02197:105:000000000-AN6RF:1:1102:12681:3621 1:N:0:1
CTCACGCAATGCTCCTCCGCTTATTGATATGTTTAAGTTCAGCGGGTAGTCCTACCTGATTTGAGGTCAAATTGTCAGAAGCTGTCTCAAAAGAGACCCTTTAGAAGCTGAACCCCATTTATAAAGCTGCTCTTCACAAATGGCGTAGATAATTATCACACCAAAGCAAGGCAGCAAAGGTCCCGCTAATGCATTTCAGGAGAGCCGACTTCTGAGAAGCCCGCATACTCCCACATCCAAGCCTGATCAACAGAAAAAGCTGAAAAGGTTGAGAATTTCATGACACTCAAACAGGCATGCTCCTCGGAATACCAAGGAGCGCAAGGTGCGTTCAAAGATTCGATGACTCAC
+
CDDDDCFCCCFFGGGGGGGGGGGHHHHHHHHHHHHHHHHHHHHGGGGGGHHHHHHHHHHHHHHHGHHHHHHHHHHGHHHHHHHHHGHHHHHHHGHHHGHHHHGHHHHHHHHHHHGGGHHHHHHHHHHHHHHHHHHHHHHHHHHHGGGGGHHHHHHHHHHHHGHHHHHHHHHHHHGHHHHGHHHHHHHHGHHHHHHHHHHHHGHGHHHHGGGHGHHHHGGGGGHGHHGGGGGHHHGFGFHHHHHFGFEHHHHHHHHHHHHHHGHHHHHHHHHHHHHHFHGHGHHGFGHHHGHHHHHFHHHGGGGGHGHHHG3HHHHGFCECHHHHGGGGHGGGGGGGGGGFFFFFFFCCBA?
@M02197:105:000000000-AN6RF:1:1102:18276:3924 1:N:0:1
CTCACGCAATGCTCCTCCGCTTATTGATATGCTTAAGTTCAGCGGGTATCCCTACCTGATCCGAGGTCAACCTGTAAAAATTGGGGGTTCTGGCGAGCCACCGGGGGGAACTCTATAGCGGGAGTATGTACTACGCTTAGAGCCCACCGGCACCGCCACTAATTTTGAGGGCCGCGGAGACCGCGTGCCCCAATACCACGCTAGGCGTGAGTGGTTAAATGACGCTCGAACAGGCATGCCCTGCGGAATACCACAGGGCGCAATGTGCGTTCAAAGATTCGATGATTCAC
+
CCCCCCFCBBFFGGGGGGGGGGGHHHHHHHGHHHHHHHHHGHHGGGGGHHHHHHHHH;HHHHHGGGGHHHH:HHHHHHHHHHHHHGGGGH<GHHG;GGGHHHGDGGG9GGGFFF9:FFFFFFFFFFFFFFFFFFFFFFFFF:FFF:FFFFFFGGGHHGHHHHHFFHHHGGGGGFGHHGGGGGGGGGGGFHHHHHGGFFFHHFHGHFHFGHGHHHFHHHHGGGGGGHGHHFHGHHHHGGGGGGGHHHHHGHHHHHGGGGGHHHGGFFGHGGGGGGGEGGFFBFFFFCBCBB
@M02197:105:000000000-AN6RF:1:1102:7651:4140 1:N:0:1
CTCACGCAATGCTCCTACGCTTATTGATATGCTTAAGTTCAGCGGGTAGTCCTACCTGATTTGAGGTCAAATTGTCAGAAGCTGTCTCAAAAGAGACCCTTTAGAAGCTGAACCCCATTTATAAAGCTGCTCTTCACAAATGGCGTAGATAATTATCACACCAAAGCAAGGCAACAAAGGTCCCGCTAATGCATTTCAGGAGAGCCGACTTCTGAGAAGCCCGCATACTCCCACATCCAAGCCTGATCAACAGAAAAAGCTGAAAAGGTTGAGAATTTCATGACACTCAAACAGGCATGCTCCTCGGAATACCAAGGAGCCCAAGGTGCGTTCAAAGATTCGATGATTCAC
+
?ABBBBFBBADC5GGF4FEEGGEFHGHFFHFFHHFHCFGHHHGGGGGGGHHFHFHHGHBBGGHHEHGFFHHHFEHFEFFFFHHHHEHHEHHHHGHHHGHHHHHHGHHGGFFDGGEFFHHHFHHFBHHHHHHHHHHHHHHFHFCHGFFFFHHFGHFHHHHHHHHFGFHHFFFHHGHHHHGFHGGGGGGHGHHHHDGHHHHHHGHGGHGFEGGFFGGFHCFFGGHGHHGGHGHHHHFFGGHFG@FHFG4BFHGHHHGHEHHHGFFFHHGHFGHHHGF5EDF5HEGBGFFHHHHHHHHGHCG10?E2G5ABFAACBHHEHFFFC5GGEAEEFCFGGGGCEGGFBDBBFFAA33>
@M02197:105:000000000-AN6RF:1:1102:7008:4552 1:N:0:1
CTCACGCAATGCTCCTCCGCTTATTGATATGCTTAAGTTCAGCGGGTAGTCCTACCTGATTTGAGGTCAAATTGTCAGAAGCTGTCTCAAAAGAGACCCTTTAGAAGCTGAACCCCATTTATAAAGCTGCTCTTCACAAATGGCGTAGATAATTATCACACCAAAGCAAGGCAACAAAGGTCCCGCTAATGCATTTCAGGAGAGCCGACTTCTGAGAAGCCCGCATACTCCCACATCCAAGCCTGATCAACAGAAAAAGCTGAAAAGGTTAAGAATTTCATGACACTCAAACAGGCATGCTCCTCGGAATACCAAGGAGCGCAAGGTGCGTTCAAAGATTCGATGATTCTC
+
AABBBAFD@AFFGGGGGEEGGGGHH5GHHFHBGHFGFHHHHFHGG2AEEAFEADGFGGHHHHHGGHHHHFHHF5FGGGGHEH3GFGGGGDGFHGEHHGHHHFHBGHFFHFHHHGGFFHHHHHHHHGH3GHGDGHFHFHHGBGHFGGGGGHHHHFHFE;FHGGGFE0BGHHFHHFGFGHGBDG1AHBHGFFBGGHCC?GHHHE?CAGGDGDFFGFGC#CFFGECFFDDGGFGGFF?3C@HCF1GFF221FFEHHHGBGGG2FHGG@B112D22GFD1FGHFDGFBHEHFDFB11B11BA//E?EE022FFB1BFFHGGGEEB1FGE0A0HGGGGFBGE1BFFFFBFFAA>1A
@M02197:105:000000000-AN6RF:1:1102:16429:4503 1:N:0:1
CTCACGCAATGCTCCTCCGCTTATTGATATGCTTAAGTTCAGCGGGTAGTCCTACCTGATTTGAGGTCAAATTGTCAGAAGCTGTCTCAAAAGAGACCCTTTAGAAGCTGAACCCCATTTATAAAGCTGCTCTTCACAAATGGCGTAGATAATTATCACACCAAAGCAAGGCAACAAAGGTCCCGCTAATGCATTTCAGGAGAGCCGACTTCTGAGAAGCCCGCATACTCCCACATCCAAGCCTGATCAACAGAAAAAGCTGAAAAGGTTGAGAATTTCATGACACTCAAACAGGCATGCTCCTCGGAATACCAAGGAGCGCAAGGTGCGTTCAAAGATTCGATGATTCAC
+
CCCCCDFCBCFFGGGGGGGGGGGHHHHHHHHHHHHHHHHHHHHGGGGGGHHHHHHHHHHHHHHHGHHHHHHHHHHHHHHHGHHHHHHHHGHHHGHHHGHHHHGHGGHHHHGHHHGGGHHHHHHHHHHHHHHHHHHHHHGHHHHHGGGGGHHHHHHHHHHHHGHGHHHHHHHHHHHHHHHHHHHHHHGHHHHHHHHHHHHHHGHGHHGHHHGHHHHHGGGGGGHHHGGGHGHHHHHHGGGHGHHHHHGHHHHHHHHHGHHHGHHHHHFFFHHHHHGHHHHHHHHGEGHHHHHGHHGHHHHGGFCGHGHHHHHGHHHGGFGGHFHHGGGGHGGGGGGGGGCFFFFFFFCCBBB
@M02197:105:000000000-AN6RF:1:1102:16192:4790 1:N:0:1
CTCACGCAATGCTCCTCCGCTTATTGATATGCTTAAGTTCAGCGGGTATCCCTACCTGATCCGAGGTCAACCTGTAAAAATTGGGGGTTCTGGCGAGCCACCGGGGGGAACTCTATAGCGGGAGTATGTACTACGCTTAGAGCCCACCGGCACCGCCACTAATTTTGAGGGCCGCGGAGACCGCGTGCCCCAATACCACGCTAGGCGTGAGTGGTTAAATGACGCTCGAACAGGCATGCCCTGCGGAATACCACAGGGCGCAATGTGCGTTCAAAGATTCGATGACTCAC
+
EEEEEDFEDDFFGGGGGGGGGGGHHHHHHHGHHHHHHHHHHGHGGGGGHHHHHHHHHHH<H<H9GGG;H:HHHH:HGHH;H<HHHGGG;H<HHHG7GGG<H<GGGGGGG9GFFFFF:FFFFF9FF99FF9FFFFFFFF9FFFFFF:FFFFFFGGGGHHHGHHHGFHHHGGGGGGGHHGFFGGGGGGGGHHFHHHHGFFGGHFHGHFGHHHGHHHHHHHHGGGGGHFGHHHHHHGHHGGGGCGGHHHHHGCGHHHGGGGGHGHFGGGGHGGGGGGGGGGFFFFFFFA@ABB
@M02197:105:000000000-AN6RF:1:1102:24959:5027 1:N:0:1
CTCACGCAATGCTCCTCCGCTTATTGATATGCTTAAGTTCAGCGGGTAGTCCTACCTGACTTGAGATCAAAAGTCAATAAGGAAGACGCCAGAAGGCATCGACGCATTAGAGGCACGGGACCGTTCATTCATGCACTTCGGCGAGCGGCGATCATTATCACGCCAAAAGCCTTGTCATGCATAGTCGAAAGTCGACCGCAAGCCCATTCATTTCAGGGGAGCCCGAGTCCTAGACGAGAAGTCCAGATCTCCGGCAGCCCCCACTATCCAAGCACCCTTTCGAAGCAAATCGAGAGAGGTTGAGAATTTACTGACGCTCAAACAGGCATGCTCCTCGGAACACCGAGGAGCGCAAGGTGCGTTCAGAGATTCGATGATTCAC
+
ABBCCCFCCBFFGGGGGGEGGFGHHHHHGHHHHFHGHHHHGHHGGGGGGHHFHHHGHHHHHHHFHFHHHHHHGHHGFGHHHHHHHHHGGGGFHHHHHHGHGHGGGGGGHHHHHGGHGGGGGGGGGHHHHHHFHHHHHGHGDGGGGGGGGGGGGGGGG:GGGGGGGGFFFFGFGGGGGGFGGGGFFFFFFFFFFFFFFFFFFFFFFFFFFFGGHGHGFFFBFFFFFFCFHGFHFFFG=BHG<11DF1EGDCGCAE?GGGCHHFHHFFFEEHGEAAGHE>0/@FHFHFFGBBGFB3GB3FHFFG4HHGFHFGEE?E03EFFG5F3A33AFB1DCCGGEBB22EEGGGF?ECEACGBFCEEECFBGGGFECGGFC5@5BFBAA3A
@M02197:105:000000000-AN6RF:1:1102:7529:6107 1:N:0:1
CTCACGCAATGCTCCTCCGCTTATTGATATGCTTAAGTTCAGCGGGTAGTCCTACCTGATTTGAGGTCAAATTGTCAGAAGCTGTCTCAAAAGAGACCCTTTAGAAGCTGAACCCCATTTATAAAGCTGCTCTTCACAAATGGCGTAGATAATTATCACACCAAAGCAAGGCAACAAAGGTCCCGCTAATGCATTTCAGGAGAGCCGACTTCTGAGAAGCCCGCATACTCCCACATCCAAGCCTGATCAACAGAAAAAGCTGAAAAGGTTGAGAATTTCATGACACTCAAACAGGCATGCTCCTCGGAATACCAAGGAGCGCAAGGTGCGTTCAAAGATTCGATGATTCAC
+
DDDCDDFDDDFFGGGGGGGGGGGHHHHHHHHHHHHHHHHHHHHGGGGGGHHHHHHHHHHFHHHHGHHHHHHHHHHGHHHHHHHHHHHHHHHHHGHHHGGHHHHGHHHHHHHHHHGGGHHHHHHHHGHHHHHHHHHHHHHGHHHHGGGGGHHHHHHHHHHHHHHHHHHHHHGHHHHHHHHHHHHHGGHGHHGHHHHHHHHHHGHGGHHHHHHHHHHHHGGGGGHHGHGGHGGHHHHHGGHHHHGGHHHHGHHHHHHFGBHHHHHHGFG2HHHGHHHFGFHFHFHFFFEHHHHHHFEHHHGGGGCDGHHFGGBHHHHGCGGGHHGHGGGGHGGFGGGGGGGBFFFFFFCCAAB
@M02197:105:000000000-AN6RF:1:1102:19199:6038 1:N:0:1
CTCACGCAATGCTCCTCCGCTTATTGATATGCTTAAGTTCAGCGGGTAGTCCTACCTGATTTGAGGTCAAAAGTCAATAAGGAAGACGCCAGAAGGCATCGACGCATTAGAGGCACGGGACCGTTCATTCATGCACTTCGGCGAGCGGCGATCATTATCACGCCAAAAGCCTTGTCATGCATAGTCGAAAGTCGACCGCAAGCCCATTCATTTCAGGGGAGCCCGAGTCCTAGACGAGAAGTCCAGATCTCCGGCAGCCCCCACTATCCAAGCACCCTTTCGAAGCAAATCGAGAGGGGTTGAGAATTTACTGACGCTCAAACAGGCATGCTCCTCGGAACACCGAGGAGCGCAAGGTGCGTTCAAAGATTCGATGATTCA
+
CCDCCCFDCCBFGGGGGGGGGGGHHHFHHHHHHHHHHHHHHHHGGGGGGHHHHHHHHHFHHHHHGHHHHHHHHHHHBGFHHHHHHHHGGGGGHHHHHHHHGHGGGGGGHGHHHGGHGGGGGGGGGHHHHHHGHHGHHHHGGGG?CGGGGGGGGGGGGGGGGGGGGGGGFGGGGGGGHHHHGGFFFFDFFFFFGGGGGFGGGGGGFFFFFFFGHGHFGGHGGGFFHHHFFGHHHFGHHHHHHHHHHHG@A/GGHFFGGGGHFHHHHHFGHHHGF?FEEEAEFHHHHGGHHHGGHGGGGFHHHHHGHHEHFGGEFEGHGHHHEHHHGBHGHHGGGEE1HGFEGEGDHGGGGGGFGHFEEGFFCGGGGGGGGFFFFFFFAA?AA
@M02197:105:000000000-AN6RF:1:1102:25670:5928 1:N:0:1
CTCACGCAATGCTCCTCCGCTTATTGATATGCTTAAGTTCAGCGGGTAGTCCTACCTGATTTGAGGTCAAAAGTCAATAAGGAAGACGCCAGAAGGCATCGACGCATTAGAGGCACGGGACCGTTCATTCATGCACTTCGGCGAGCGGCGATCATTATCACGCCAAAAGCCTTGTCATGCATAGTCGAAAGTCGACCGCAAGCCCATTCATTTCAGGGGAGCCCGAGTCCTAGACGAGAAGTCCAGATCTCCGGCAGCCCCCACTATCCAAGCACCCTTTCGAAGCAAAGCGAGAGGGGTTGAGAAGTTACTGACGCTCAAACAGGCATGCTCCTCGGAACACCGAGGAGCGCAAGGCGCGTTCAAAGATTCGATGATTCAC
+
BBBBBBFBDAFFGFFGGGGGAEGHFEFBGFHFHFFGFGFGFHHCEGGGGHHHHFFHFGFGHHHBFHHHEFHFH@GGFHFDGHHFHHHEGGG@HGFHHHHHGH@ECGGGHHGHFGGH?CCDGGGGDGHHHDGFGHGDBGGFGCGDG?DGG9GCGDGGGFFGGGGGG?B/FFFFFGFEFGGGGGFFEFFEDDFBFDA@BGGEBEGFFFBGFFFGFFFFEFA?DA?GHCCCHFFHFEGHHFHHG0EHHHHCCAGDFGGGC@CHGFGGBGHGHHHFFHGHEE0HEGHGFBF??/GHHFFFGHHHEHFGBG4HGGEEDE/FF5F5GFFF3BFEFAGGGGEEFGEAEEGE2HEGGGGHHEFEA?DFCCGGGFGEGBFFDBFFFAA?AA
@M02197:105:000000000-AN6RF:1:1102:24524:6268 1:N:0:1
CTCACGCAATGCTCCTCCGCTTATTGATATGCTTAAGTTCAGCGGGTAGTCCTACCTGATTTGAGGTCAAAAGTCAATAAGGAAGACGCCAGAAGGCATCGACGCATTAGAGGCACGGGACCGTTCATTCATGCACTTCGGCGAGCGGCGATCATTATCACGCCAAAAGCCTTGTCATGCATAGTCGAAAGTCGACCGCAAGCCCATTCATTTCAGGGGAGCCCGAGTCCTAGACGAGAAGTCCAGATCTCCGGCAGCCCCCACTATCCAAGCACCCTTTCGAAGCAAATCGAGAGGGGTTGAGAATTTACTGACGCTCAAACAGGCATGCTCCTCGGAACACCGAGGAGCGCAAGGTGCGTTCAAAGATTCGATGACTCAC
+
BBBBABFBBBFFGGGGGGGGGGGHHHHHHHHHHHHHHHHHHHHGGGGGGHHGHHHHHHFHHHHHGHHHHHHHHHHGHHHHHHHHHHHGGGGGHHHGHHHHGHGGGGGGHHHGHGGHGGFGGGGGGHHHHHHHHHHHHHHGGGGGGGGGGGGFGFGGGGGGGFGGGGGFFGGGGGGGGGGGGGFFFFFFFFFFGFFFFFGGGFFGGFFFGFFFGFFFFFFFFGGGHHGGFFFHFGGHHGFHGDFHGHGGCGGGAGFGGCCAFEHHFGFDGFHGFBGFEEHHGGHHHGGHFGGHHGGF?FHHHHFHGF4HHHGFGGGHGHHHHHHFHHHHHHGGCEFDHFEEEAFGHHEGECEF5FHGGGGHGGGGGGFFGGFFFF5FDAAAAA
@M02197:105:000000000-AN6RF:1:1102:14220:6347 1:N:0:1
CTCACGCAATGCTCCTCCGCTTATTGATATGCTTAAGTTCAGCGGGTAGTCCTACCTGATTTGAGGTCAAAGGTCAATAAGGAAGACGCCGGAAGGCATCGACGCATTAGAGGCACGGGACCGTTCATTCATGCACTTCGGCGAGCGGCGATCATTATCACGCCAAAAGCCTTGTCATGCGTAGTCGAAAGTCGACCGCAAGCCCATTCATTTCAGGGGAGCCCGAGTCCTAGACGAGAAGTCCAGATCTCCGGCAGCCCCCACTATCCAAGCACCCTTTCGAAGCAAATCGAGAGGGGTTGAGAATTTACTGACGCTCAAACAGGCATGCTCCTCGGAACACCGAGGAGCGCAAGGTGCGTT
+
CCCCDDFCCCFFGGGGGGGGGGGHHHHHHHHHHHHHHHHHHHHGGGGGGHHHHHHHHHHHHHHHGHHHHHHHHHHHHHHHHHGHHHHGGGGGEEGGHHHHGGGGGGGGHHHHHGGHGGGGGGGGGHHHHHHHHHHHHHHGGGGGGGGGGGGGGGGGGGGGGGGGGGGGGFFFFFFFFFFHGGGEGGGGGGGGGGGGGHFHHHGGHHHHHHHHHHHGGGHGGGFGHHHHHHHHGGGHGHHHGHFHGHHGGGGGHGGGGCGHHHHHHHFGHHHGFGGHGGGFGHHHHHGHHEGGHGGGGHHHEHHHHHFHHHGFGEGHGHHHHFHHHHHHHHFCGGGGHHDGFEGGGGGGGGGFFBFCCCCBBAB
@M02197:105:000000000-AN6RF:1:1102:10932:6419 1:N:0:1
CTCACGCAATGCTCCTCCGCTTATTGATATGCTTAAGTTCAGCGGGTATCCCTACCTGATCCGAGGTCAACCATAGAAAATTGGGGGTTAATGGCAAGCATCCACCGGGACTCTATAGCGAGAAGAATTACTACGCTTAGAGCCAGATGGCACCGCCACTGATTTTAAGGGCTGCCCGTGCGGCAGGCCCCAACACCAAGCTGAGCTTGAGGGGTTATAATGACGCTCGAACAGGCATGCCCCTCGGAATACCAAGGGGCGCAATGTGCGTTCAAAGATTCGATGATTCAC
+
BBBABBF@@A44FGGGGGGGGGGHHHHH5ED5GFFGEHDDGFHGGGGCGHHCCAGFFE6DGBG9ECEFHHHFCFFFHHHCFGHHHGGGGFB4FDCGF:C6;HF3FGFGG0B0FGHHGB:BCBFDHHFGF7FDD12@FEEHGD:GFFFFHFFHHGEHHHHHHHFGHHHHEHDGEDGFGF9AGHHFGEE?CFGFHFFGGFGFFFFFHFFGFFFGGHFHFHGFFGEBGHHGHHHHHHHHHGGGGEE2FHHHHHHHHHHGGGGGHHHHGGGGHGGGGGGGGGG>FFFFFFCCBAA
@M02197:105:000000000-AN6RF:1:1102:24998:6546 1:N:0:1
CTCACGCAATGCTCCTCCGCTTATTGATATGCTTAAGTTCAGCGGGTAGTCCTACCTGATTTGAGGTCAAAATGTCAAAAGTTGTCCGAAGACGGTTATGAGCGGGTTCCCATAAGGTTTGCTTCAAGGTCAAGTGGCATAGATAATTATCACACCAAGTGACGGTCCACAAGAGATCCCACTAATGCATTTAAAGGGAGCAGACCATCCACTGAAGGAAGCCAGCAAGCCCTCAAGTCCAAGCCTAACTCAAGCCGGTAAAAGCGAGCAAGGTTGATAATTTAATGACACTCAAACAGGCATGCCCTTCGGAATACCAAAGGGCGCAAGGTGCGTTCAAAGATTCGATGATTCAC
+
ACCCAAFCBCFFGGGGGGGGGGGHHGHHHHHHHHHHHHHHHHHGGGGGGHHHHHHGHHHHHHHHGHHHHHHHHHHHHHHHHHHHGHHGGGGGHGGGGGHHHHGGGGGGHHHHHHHHHHHHGHHHHGHHHHHHHHHHHGHHHHHHHHHHGHHHHHHGHHHHHHHGFGGGHHHHHHHHHHHHHHHHHHHHHHHGHHHHHGHGGHGGGHHHHGGGGHHHHGHHGHHGGGHHGGHHHHHGHFGGFHHGHFHHGGGGGGGGHHHHGHGGGHHHHHHHHHHHHGHHHHHHHHHHHGGHHHGHHHHHHHGGGGEEEGGHHHGHHHHHFGFGGHGGCGGGGHGGGGGGGGGFFFFFFFFCBAAA
@M02197:105:000000000-AN6RF:1:1102:26378:6547 1:N:0:1
CTCACGCAATGCTCCTCCGCTTATTGATATGCTTAAGTTCAGCGGGTATCCCTACCTGATCCGAGGTCAACCTGAAAATAATATGGGGGTTGCTGGCAAGACACCGTCCGGACCCTGTCGCGAGGAGTATTACTACGCGTAGAGCCGACCGGCACCGCCACTGATTTTAGGGGCCGCGAGACCGCGAGCCCCAAGACCAAGCAAAGGCTTGAGTGGTTGTAATGACGCTCAAACAGGCATGCCCCGCGGAATACCACGGGGCGCAATGTGCGTTCAAAGATTCGATGATTCAC
+
BBBBBBFBBBFFGGGGGGGGGGGHHHHHHHHHHHHHHHHHHHHGGGGGHEHHHHHHHHH<HHHGGGGHHHH:H.HHHH:HHHH<HHHG;GGGH;;G:HH;<H<HG;0GGG;;GGG;H:;G:GGGGGGHHHHHH<<<G;G;;G;FHHG;GGG:GGGGGHHHHHHGGHHGHGGGGGGGHHGGGGGGGHGGGHFFHHFHGHHHHHGFHGHHFHGGGGGHHHHHHHGGGFFFGHHHHHHFGHHGGGGGGGHHHHHHHGGGGGGEGFHHHGGFEGHGGGGGGGGGGFFFFFFFBBAAB
@M02197:105:000000000-AN6RF:1:1102:12889:6646 1:N:0:1
CTCACGCAATGCTCCTCCGCTTATTGATATGCTTAAGTTCAGCGGGTAGTCCTACCTGATTTGAGGTCAAATTGTCAGAAGCTGTCTCAAAAGAGACCCTTTAAGAAGCTGAACCCCATTTATAAAGCTGCTCTTCACAAATGGCGTAGATAATTATCACACCAAGGCAAGGCAACAAAGGTCCCGCTAATGCATTTCAGGAGAGCCGACTTCTGAGAAGCCCGCATACTCCCACATCCAAGCCTGATCAACAGAAAAAGCTGAAAAGGTTGAGAATTTCATGACACTCAAACAGGCATGCTCCTCGGAATACCAAGGAGCGCAAGGTGCGTTCAAAGATTCGATGATTCAC
+
CCCCCCFCCCFFGGGGGGGGGGGHGHHHHHHHHHGHHHHHHHHGGGGGGHHHHHHHHHHHHGHHGHHHHHHHHHHHHHHHHHHHHHHHHHHHHGHHHGHHHHHHHHHHHHHHHHHGGGHHHHHHGFHHHHHHHHHHGHHHGHGGHGDGGGHGHHHHHHHHHHHHHHGHHHHHHHHHHHHHHHHHHHHHHHHHHHHHHHHHHHGHGHHHHGGHHHHHHHGGGGGHHHHGGHGHHHGHHGGHHHHHHHHEHHHHHHHHHHHHHHHHHHHFFFHHHHHHHHHGFGHGFBGHHHHHHFHHHHHHGGGGGHFGFGFGGHHHGGGGGHHHHGGGGHGGFGGGGGGFBFFFBFF?BBBB
@M02197:105:000000000-AN6RF:1:1102:23030:6568 1:N:0:1
CTCACGCAATGCTCCTCCGCTTATTGATATGCTTAAGTTCAGCGGGTAGTCCTACCTGATTTGAGGTCAAATTGTCAGAAGCTGTCTCAAAAGAGACCCTTTAGAAGCTGAACCCCATTTATAAAGCTGCTCTTCACAAATGGCGTAGATAATTATCACACCAAAGCAAGGCAACAAAGGTCCCGCTAATGCATTTCAGGAGAGCCGACTTCTGAGAAGCCCGCATACTCCCACATCCAAGCCTGATCAACAGAAAAAGCTGAAAAGGTTGAGAATTTCATGACACTCAAACAGGCATGCTCCTCGGAATACCAAGGAGCGCAAGGTGCGTTCAAAGATTCGATGATTCAC
+
CCBCCCFCCCFFGGGGGGGGGGGHGHHGHHGHHHHHHHHHHHHGGGGGGHGHHHGHHHHHHHHHGHHHHHHHHHHHHHHHHHHHHHHHHHHHHGHHHGHHHHHHHHHHHHHHHHGGGHHHGHHHHHHHHHHHHHHHHHHHHHGHGGGGGHHHHHHHHHHHHHHHHHHHHHHHHHHHHHHGGGHGHGHHHHHHHHHHHHHHHGHGHHGGGHHGGHGHHGGGGGGHHHGGHGHGHGGHGGHHHFFHHHGGHHHHHHHHGHHHGHHHHHGHHHHEHHHGHHHHGHHHHFEHFHGHHHHHHHHGGGGGHHHFGHHGGHHGGGGGGHHCFGGGHGGFCGG5GGGFBFFFFFBBBBB
@M02197:105:000000000-AN6RF:1:1102:8977:6798 1:N:0:1
CTCACGCAATGCTCCTCCGCTTATTGATATGCTTAAGTTCAGCGGGTAGTCCTACCTGATTTGAGGTCAAAAGTCAATAAGGAAGACGCCAGAAGGCATCGACGCATTAGAGGCACGGGACCGTTCATTCATGCACTTCGGCGAGCGGCGATCATTATCACGCCAAAAGCCTTGTCATGCATAGTCGAAAGTCGACCGCAAGCCCATTCATTTCAGGGGAGCCCGAGTCCTAGACGAGAAGTCCAGATCTCCGGCAGCCCCCACTATCCAAGCACCCTTTCGAAGCAAATCGAGAGGGGTTGAGAATTTACTGACGCTCAAACAGGCATGCTCCTCGGAACACCGAGGAGCGCAAGGTGCGTTCAAAGATTCGATGATTCAC
+
CCCCCCFCCCFFGGGGFGGGGGGHHHHHHHFGHHHHHHHHFHHGGGGGGFGFHHHHHHHHHHHEFFHFFHHHHHHHHHGGHGHHGHHGGGGGFHGHHHHHGHGGGGGGHHHHHFGHGGGGGGGGGHHHHGHHHHHHHHHGGGGGGGGGGGGGFFGGFFGGGFFGGGGGFGGGGGGFGGGGGGFFBFFFFFFFGFGFFFGGGGGGGFEGFFFFGGHGGGHFCFGGGFHGHFFHFGGHHHHHFDDFGHCCCGCCGGDFCCDECDDHHHFGHHHGGHEF//0E?HHHHHFGGFEGFGGEE1HFBHGGFF4FDFDGFGFFCFCHHHHHGHHGFAGGCAGDGFGEGGDGHHFFGECGAHFGGEAFC5FFFGGE4FFFFFFFFA@BA@
@M02197:105:000000000-AN6RF:1:1102:8434:6887 1:N:0:1
CTCACGCAATGCTCCTCCGCTTATTGATATGCTTAAGTTCAGCGGGTAGTCCTACCTGATTTGAGGTCAAATTGTCAGAAGCTGTCTCAAAAGAGACCCTTTAGAAGCTGAACCCCATTTATAAAGCTGCTCTTCACAAATGGCGTAGATAATTATCACACCAAAGCAAGGCAACAAAGGTCCCGCTAATGCATTTCAGGAGAGCCGACTTCTGAGAAGCCCGCATACTCCCACATCCAAGCCTGATCAACAGAAAAAGCTGAAAAGGTTGAGAATTTCATGACACTCAAACAGGCATGCTCCTCGGAATACCAAGGAGCGCAAGGTGCGTTCAAAGATTCGATGATTCAC
+
BBBBBAFBBAFFGFGGGGGGGGGHHHHHFHGHHHHGHHHHGFHDCFEFEFGFHFFGHHGFHHGHGHHHHFBHHGHHHHEFHHHHHHFHHHFHHGGHGGGHHHFHFHHGHFG3FGGGGGHHHFFBFHHGHHHHHHHHHHFHGHGGGFFCFHHHHHHGHHGFHGHFHHGHHHHHHHGFHFHFHHHGGGGGHHHFFBGGHHHHGGHGHHHHHGDGGGFGCBFFFGHGGGFGFFGGFGGG/GFHBCGF@E4FHGDHHBGFFBBBHGB@BEHHHG@5GF@@F5F5FGD3A1AFHHHHGFAA3EAEEE?GFFGGDABBFFFE22GE45HGEGGGHGGCGGFFEBF4FFFFFFAAA>A
@M02197:105:000000000-AN6RF:1:1102:23132:6836 1:N:0:1
CTCACGCAATGCTCCTCCGCTTATTGATATGCTTAAGTTCAGCGGGTAGTCCTACCTGATTTGAGGTCAAAAGTCAATAAGGAAGACGCCAGAAGGCATCGACGCATTAGAGGCACGGGACCGTTCATTCATGCACTTCGGCGAGCGGCGATCATTATCACGCCAAAAGCCTTGTCATGCATAGTCGAAAGTCGACCGCAAGCCCATTCATTTCAGGGGAGCCCGAGTCCTAGACGAGAAGTCCAGATCTCCGGCAGCCCCCACTATCCAAGCACCCTTTCGAAGCAAATCGAGAGGGGTTGAGAATTTACTGACGCTCAAACAGGCATGCTCCTCGGAACACCGAGGAGCGCAAGGTGCGTTCAAAGATTCGATGATTCAC
+
CCDCCCFCCBFFGGGGGGGGGGGHHHHHHHHHHHHHHHHHHGHGGGGGGHHHHHHHHHHHHHHGGHHHHHHHHHHHHHHHHHHHHHHGGGGGGHHHHHHHGGGGGGGGHHGHHGGGGGGGGGGGGHHHGHHHHHHHHHHGGGGCGGGGGGFGGGGGGGGGGGGGGGGGGGGGGGGGGGGGGGFFFFFFFFFGGGFFGGGGFFFGGGFGGGGFHGHGFGGGGGGGHHHGHHFHHGGHEHFHEHGHHHHCGFGGHGGGGCGGHBFGHHFGHHHGGGGHGGHGGHHHHGGHGFGFGGGGGHHHHHFHHHFFHFGGGFCHGGHHHHHHHHHHHGEE?GDFFDGEEAGEFHEEGECHHHHGGGGHGFFGGGCGGGBFFFFFFBBBBB
@M02197:105:000000000-AN6RF:1:1102:17809:6951 1:N:0:1
CTCACGCAATGCTCCTCCGCTTATTGATATGCTTAAGTTCAGCGGGTAGTCCTACCTGATTTGAGGTCAAAAGTCAATAAGGAAGACGCCAGAAGGCATCGACGCATTAGAGGCACGGGACCGTTCATTCATGCACTTCGGCGAGCGGCGATCATTATCACGCCAAAAGCCTTGTCATGCATAGTCGAAAGTCGACCGCAAGCCCATTCATTTCAGGGGAGCCCGAGTCCTAGACGAGAAGTCCAGATCTCCGGCAGCCCCCACTATCCAAGCACCCTTTCGAAGCAAATCGAGAGGGGTCGAGAATTTACTGACGCTCAAACAGGCATGCTCCTCGGAACACCGAGGAGCGCAAGGTGCGTTCAAAGATTCGATGATTCAC
+
DDDDCCFCCCFFGGGGGGGGGGGHHHHHHHGHHHHHHHHHFHHGGGGGGHHHHHHHHHHHHHHHGHHHHHHHHHHHHHHHHHHHGHHGGGGGHHHHHHHHGHGGGGGGHHGHHGGHGGGGGGGGGHGHHHHHHHHHHHHGGGGGGGGGGGFGGGGGGGGGGGGGGGGGGGGGGGGGFGGGGGFFFFFFFFFFFGFGGFGGGGGGGGFGFFFGGGGGGGHGGGGGHHHGHHGHGGGHHHHHGHHHHHHGGCGGHFDCCFGGHHHHHHHGHGHFFGGHCFCGGHHHHHGHHFGHHGF?GGGHGHHHEHGHFFGGGGGHGFHHHHHFHHHHEGGGGEEGHHGGGDGGFHFGGGGHHHHGCFFFGGGGGGGGGFFFFFFFFCCCCC
@M02197:105:000000000-AN6RF:1:1102:8827:6870 1:N:0:1
CTCACGCAATGCTCCTCCGCTTATTGATATGCTTAAGTTCAGCGGGTAGTCCTACCTGATTTGAGGTCAAAAGTCAGTAGGGAAGACGCCAGAAGGCATCGACGCATTAGAGGCACGGGACCGTTCATTCATGCACTTCGGCGAGCGGCGATCATTATCACGCCAAAAGCCTTGTCATGCATAGTCGAAAGTCGACCGCAAGCCCATTCATTTCAGGGGAGCCCGAGTCCTAGACGAGAAGTCCAGATCTCCGGCAGCCCCCACTATCCAAGCACCCTTTCGAAGCAAATCGAGAGGGGTTGAGAATTTACTGACGCTCAAACAGGCATGCTCCTCGGAACACCGAGGAGCGCAAGGTGCGTTCAAAGATTCGATGACTCAC
+
CCBBBBFBBBFFGGGGGGGGGGGHHHFHHHHHHHHHHGHHHHHGGFEGGHHHHHGHHHHHHHHHGGGFFFGBFBFGFFH5BFFFFHHGGGGGHHHHHHHHGHGGGCFGHHHHGGGHGGGGGGGGGHEHHHHHHGGHHHHGGGG?FGGGEGGGGGGGFGFFFGGGGGGFGGGGGGGGGGGFFFFFFFFFFFFFGFFFFGFFFGFFFFFFGFFFFFFFFGFGDFEFFHFHHHHFGGGHGFHHGHHHHGGCGGGGHGGGC?B/HHHHHHHDFHHDF0EF//GF?HHFFEGHFBGGHGGGGEHHHHHGDEGD@BFF?GGHGHGHHFF5GGEHGAEE0E?FFFGGGGGGHHGFGCGGHHHGGGECGFGGGFGFGG4FFBFFFBBBAA
@M02197:105:000000000-AN6RF:1:1102:4946:6861 1:N:0:1
CTCACGCAATGCTCCTCCGCTTATTGATATGCTTAAGTTCAGCGGGTAGTCCTACCTGATTTGAGGTCAAATTGTCAGAAGCTGTCTCAAAAGAGACCCTTTAGAAGCTGAACCCCATTTATAAAGCTGCTCTTCACAAATGGCGTAGATAATTATCACACCAAAGCAAGGCAACAAAGGTCCCGCTAATGCATTTCAGGAGAGCCGACTTCTGAGAAGCCCGCATACTCCCACATCCAAGCCTGATCAACAGAAAAAGCTGAAAAGGTTGAGAATTTCATGACACTCAAACAGGCATGCTCCTCGGAATACCAAGGAGCGCAAGGTGCGTTCAAAGATTCGATGACTCAC
+
CCCCCCFDCBFFGGGGGGGGGGGHHFHHHHHHHHHGHHHHHHHGGGGGGHHHHHHHHHGGHHHHGHHHGHHHGHHHHHHHHHHHGHHHHHGHHGHHHGHHHHHHHHHHHHHGHHGGGHHGHHHHHHGHHHHHHHGHHHHHHGHHGGGGGHHHHHHHHHHHHGHHHHHHHGHHHHHHHHGGFGHHGHHHHHHFHHGHHHHHHGGGHGHHGHGHHHHGHGGGGGGGHGGGGGGHHHHFFGHHHHHHHHGHHHGHHHHHHHGGHFGHFHHHHHHHHHHFHEHGHHHHHFGGHHHHHGBGHHHGGFEEHFFFFHGFHHHGGGGGHGHHECGGGGGGGGGBGGGBFFFFFFBAAAA
@M02197:105:000000000-AN6RF:1:1102:8384:7212 1:N:0:1
CTCACGCAATGCTCCTCCGCTTATTGATATGCTTAAGTTCAGCGGGTATCCCTACCTGATCCGAGGTCAACCTGTAAAAATTGGGGGTTCTGGCGAGCCACCGGGGGGAACTCTATAGCGGGAGTATGTACTACGCTTAGAGCCCACCGGCACCGCCACTAATTTTGAGGGCCGCGGAGACCGCGTGCCCCAATACCACGCTAGGCGTGAGTGGTTAAATGACGCTCGAACAGGCATGCCCTGCGGAATACCACAGGGCGCAATGTGCGTTCAAAGATTCGATGACTCAC
+
CCCCCCFCBCFFGGGGGGGGGGGHHHHHHHHHHHHHHHHHHHHGGGGGHHHGHHHHGHHHHHHGGGGHHHH:HH<HHHHH<<HHHGGGGHHHHGGGGGGHGHGFGGG9G:GFFF:FFFFFFFFFFF9FF:FF-F8FFFFFF:FFFFFFFFFFGGGHHHHHHFHGFGHHGGGGFGFFHGGGGGGGGGFFHHHHHFFFGFGHHGHGHHHHHHGHHHHHHGHGGGGGHFGGHHHHHGHHGGGGGGGHHGHGFBFHHHGEGEFHHHHFCGGHGGGGGGGGGFCFFFFFFBBBAB
@M02197:105:000000000-AN6RF:1:1102:5104:6988 1:N:0:1
CTCACGCAATGCTCCTCCGCTTATTGATATGCTTAAGTTCAGCGGGTAGTCCTACCTGATTTGAGGTCAAAAGTCAATAAGGAAGACGCCAGAAGGCATCGACGCATTAGAGGCACGGGACCGTTCATTCATGCACTTCGGCGAGCGGCGATCATTATCACGCCAAAAGCCTTGTCATGCATAGTCGAAAGTCGACCGCAAGCCCATTCATTTCAGGGGAGCCCGAGTCCTAGACGAGAAGTCCAGATCTCCGGCAGCCCACACTATCCAAGCACCCTTTCGAAGCAAATCGAGAGGGGTTGAGAATTTACTGACGCTCAAACAGGCATGCTCCTCGGAGCACAGAGGAGCGAAAGGAGCGTTCGAAGGTGCGATGACTCAC
+
BBBBAAFBBB4CGFBFFGGGGGCHHBGHHHGFHBFFFGFHFGHG2AE?FFGFHHHHHBGHHHHHGFHFFFFHH3FFHFHFHGFHHHF?EEECGHFFEGFH/EEEFGGGFGG3FEFGCFCGGDDDDCGHHHFG<GFGFG1FFGGCCGGGGGGGGGFFFGGGE/CEGGGGB?AF09FFBFFFFGFFFFDEFDD/A;A-@@DDF:EEE0;FHGFFFFE/<..<<AE>B1.EF6BGBFFD1D??01?1D??<//>/0<C</?/12GFB211EEDB</0/0/E0??FFB2BFG>C?FF>/>?00DE22F2222@B?FEB/1/10HGB1BCF1FHFAA/A//1121D2110A/FB001D110000A000A1A1A1A1133BB1111>1
@M02197:105:000000000-AN6RF:1:1102:14009:7293 1:N:0:1
CTCACGCAATGCTCCTCCGCTTATTGATATGCTTAAGTTCAGCGGGTAGTCCTACCTGATTTGAGGTCAAAAGTCAATAAGGAAGACGCCAGAAGGCATCGACGCATTAGAGGCACGGGACCGTTCATTCATGCACTTCGGCGAGCGGCGATCATTATCACGCCAAAAGCCTTGTCATGCATAGTCGAAAGTCGACCGCAAGCCCATTCATTTCAGGGGAGCCCGAGTCCTAGACGAGAAGTCCAGATCTCCGGCAGCCCCCACTATCCAAGCACCCTTTCGAAGCAAATCGAGAGGGGTTGAGAATTTACTGACGCTCAAACAGGCATGCTCCTCGGAACACCGAGGAGCGCAAGGTGCGTTCAAAGATTCGATGATTCAC
+
CCCBBCFCBBFFGGGGGGGGGGGHHHHHGHHGHHGHHHHHHHHGGGGGGHHHHHHHHHFHHHHHGHHHHHHHHHHHHHHHHHHHHHHGGGGGHHHFHGHHGHGGGGGGHHHHHGGHGGGGGGGGGHHHHHHHHHHHHHHGGGGGGGGGGGGGGGGGGGFGGGGGGGGGGGGGGGGGGGGGGGFFFFFFFFFFGGFGFFGGFGGGGGGGGFFFHGHGGGFGGFFFHHFHHFFHGFFHHHHHHHGHHHHGGGGGHEDCFDGGHHHGHEGGHGHFFGGHGE0GGHHHHHFGFHDGHDGEGGHGHHFHHG@BFGGGGGCHGFGHHHHHHHGHHFGFCCGGHEFDGEGGHHGGGFGHGHHGGGGGGGGGGGGGGGFFFFFFF3AAAA
@M02197:105:000000000-AN6RF:1:1102:9184:7648 1:N:0:1
CTCACGCAATGCTCCTCCGCTTATTGATATGCTTAAGTTCAGCGGGTAGTCCTACCTGATTTGAGGTCAAAAGTCAATAAGGAAGACGCCAGAAGGCATCGACGCATTAGAGGCACGGGACCGTTCATTCATGCACTTCGGCGAGCGGCGATCATTATCACGCCAAAAGCCTTGTCATGCATAGTCGAAAGTCGACCGCAAGCCCATTCATTTCAGGGGAGCCCGAGTCCTAGACGAGAAGTCCAGATCTCCGGCAGCCCCCACTATCCAAGCACCCTTTCGAAGCAAATCGAGAGGGGTTGAGAATTTACTGACGCTCAAACAGGCATGCTCCTCGGAACACCGAGGAGCGCAAGGTGCGTTCAAAGATTCGATGACTCAC
+
BBCCBCFCDCFFGGGGGGGGGGGHHGHHHHHHHHHHHFHHHHHGCGFEGHHHHHHHHHHHHHHGGHHHHHHHHHHHHHHHHHHHHHHGGGGGHHHGHHHHGHGGGGGGHHHHHGGHGGGGGGGGGHHHHHHHHHHHHHHGGGGCGGGGGGGGGGGGGGGGGGGGGGGGGGGGGGGGGGGGGGFFFFFFFFFFFFFGFGGGGFFGFGFGGGGGGFHGGGHGGGFGHGHHHGHHGGGGHHHHHEHHHHGCGGCFHGGGGGGHHHHHFHHGHGHFF0GHGGHHGHHHHGGHHHGHFGGGGHFHHGHHHHHFDFGGGGGHGHHHHHHHHHGFHEGGGGDGHFGGGEGGFHCGGGGHGEHGGGGHFFFGGGGGGG4FBFFFFBBBAB
@M02197:105:000000000-AN6RF:1:1102:5970:7999 1:N:0:1
CTCACGCAATGCTCCTCCGCTTATTGATATGCTTAAGTTCAGCGGGTAGTCCTACCTGATTTGAGGTCAAAAGTCAATAAGGAAGGCGCCAGAAGGCATCGACGCATTAGAGGCACGGGACCGTTCATTCATGCACTTCGGCGAGCGGCGATCATTATCACGCCAAAAGCCTTGTCATGCATAGTCGAAAGTCGACCGCAAGCCCATTCATTTCAGGGGAGCCCGAGTCCTAGACGAGAAGTCCAGATCTCCGGCAGCCCCCACTATCCAAGCACCCGTTCGAAGCAATTCGAGAGGGATTGATATTTTACTGACGCTCAAACAGGGGTGCTCCTCGAAACAGCGAGGAACGCAAGGTGCGTTCAAAGATTCGATGATTCAC
+
BBBBBBFB2AF4FEFGFGEGGGGHGHFHHGHCHHGFHHHHHGGFGGGGGHGFHHHGHHHGHHGFFGHFHHHHGGGFHFHDGHHHHCHCFGGGHHHGHHHHGGGGGGGGGGHGHGEHGFGGGGGGGGEHHHHFGHHHFFHEDGGCGGGGGGDGGGGGGGGGGGGGGG9GFGGGGFFGGGFFFFFFFFFFFDFBFFF=DFADFCEFFFFFFFFFFFFFFFGF;DEEFFFEFBBCBFFD><F10<1HFG<-C//<0?/B<///022B2BHFGB<?//GF@0EHEGHHFG?10B?F0F1B0112BB2122222BE/FE/1FGFHHFB////0A/EA/B/BD1DAAA/A1200B00111B00001ABEFF3FAA111D3BFB1>1>1
@M02197:105:000000000-AN6RF:1:1102:25067:7912 1:N:0:1
CTCACGCAATGCTCCTCCGCTTATTGATATGCTTAAGTTCAGCGGGTAGTCCTACCTGATTTGAGGTCAAAAGTCAATAAGGAAGACGCCAGAAGGCATCGACGCATTAGAGGCACGGGACCGTTCATTCATGCACTTCGGCGAGCGGCGATCATTATCACGCCAAAAGCCTTGTCATGCATAGTCGAAAGTCGACCGCAAGCCCATTCATTTCAGGGGAGCCCGAGTCCTAGACGAGAAGTCCAGATCTCCGGCAGCCCCCACTATCCAAGCACCCTTTCGAAGCAAATCGAGAGGGGTTGAGAATTTACTGACGCTCAAACAGGCATGCTCCTCGGAACACCGAGGAGCGCAAGGTGCGTTCAAAGATTCGATGATTCAC
+
CCCCCCFCCCFFGGGGGGGGGGGHHHHHHHGHHHHHGHHHHHHGGGGGGHHHHHHHHGHHHHHFGHHHHHHHHHHHHHHHHGHHHHHGGGGGHGHHHHHHGHGGGGGGHGHHHGGHGGGGGGGGGGHHHHHHHHHHHHHGGGGGGGGGGGGGGGGGGGGGGGGGGGGGGGGGGGGGGGGGGFFFFFFFFFFFGGFGGGGGGGGGGFGGFGGGFGHGGGHGGFFFHHHHHHHGGGGHHHHHHGGHHHHGGGGGHGCGGGGEHHGHHHGGHHHGFBGHEFFHGHHHHHGHG3GHHGGGGHHHHHGHGHHHHEE?FGGGGHHHG3GHHHHHHGGGGGGGHHGGGEGGHHEEGGCGHHHGGGGHGGGGGGGGGGFFFFFFFBBBAB
@M02197:105:000000000-AN6RF:1:1102:16994:8031 1:N:0:1
CTCACGCAATGCTCCTCCGCTTATTGAAATGCTTAAGTTCAGCGGGTATCCCTACCTGATCCGAGGTCAACCTGTAAAAATTGGGGGTTCTGGCGAGCCACCGGGGGGAACTCTATAGCGGAAGTATGTACTACGCTTAGAGCCCACCGGCACCGCCACTAATTTTGAGGGCCGCGGAGACCGCGTGCCCCAATACCACGCTAGGCGTGAGTGGTTAAATGACGCTCGAACAGGCATGCCCTGCGGAATACCACAGGGCGCAATGTGCGTTCAAAGATTCGATGATTCAC
+
CCCCCCFC@CFFGGGGGGGGGGGHHHHHGHHHHHHHHHHHHHHGGGGGHHHHHHH;HH<<HHHGGGG:HHH:H:HHHHHHH'HHHG9GGHHH<HGG;GGHH<GGGGGGGGFFFFFFFFFFFFAFF7FFFFFF,FFFFFFFF:FFFFFFFFFFGGGHHHHHFGFFFHHHGGGGGGGHHFGFGGGGGGGGHGHHHFHGFFGFHGHGGHHHGHGHHHHHGHHGGGGGHHGGHHHGHHHHGGGCGGGHHGHHHHHGHHCGGGGHHHHGGEFFGGGGGGFGGGFFFFFFFBBA>A
@M02197:105:000000000-AN6RF:1:1102:26956:8036 1:N:0:1
CTCACGCAATGCTCCTCCGCTTATTGATATGCTTAAGTTCAGCGGGTAGTCCTACCTGATTTGAGGTCAAAAGTCAATAAGGAAGACGCCAGAAGGCATCGACGCATTAGAGGCACGGGACCGTTCATTCATGCACTTCGGCGAGCGGCGATCATTATCACGCCAAAAGCCTTGTCATGCATAGTCGAAAGACGACCGCAAGCCCATTCATTTCAGGGGAGCCCGAGTCCTAGACGAGAAGTCCAGATCTCCGGCAGCCCCCACTATCCAAGCACCCTTTCGAAGCAAATCGAGAGGGGTTGAGAATTTACTGACGCTCAAACAGGCATGCTCCTCGGAACACCGAGGAGCGCAAGGTGCGTTCAAAGATTCGATGATTCAC
+
CCBBCCFCBBFFGGGGGGGGGGGHHHHHHHHHHHHHGHHFHHHGGGEGGHHHHHHHHHHHHHHHGHHHHHHHHGHHHHHHHHHHGHHGGGGGHHHHHHHHGHGGGGGGHHHHGGGHGGGGGGGEGHHHHHHHHHHHHHHGGGGGGGGGGGGGGGGGGGGGGGGGGGGFGGGGGGGGGGGGGGFFFFFFFFFCGGGFGFGGGGGFGGGGGGFFHGGFFGGDGGGGHHHGHHFFGGGHHHHHEHHHHGHGGGGGHGGGGGFEHGHGHHHGHHHGGFGHGFFGGHHEHHGHHHGHHGGFGHHHHHFHFG4GFGGGGGGHGHHHHHHHHHHHHHGCE?GGHHGFEEGGHHDGGGGHHHHGGGGHGGGFGGGGGCFFFFFFFBBBAB
@M02197:105:000000000-AN6RF:1:1102:10169:8324 1:N:0:1
CTCACGCAATGCTCCTCCGCTTATTGATATGCTTAAGTTCAGCGGGTAGTCCTACCTGATTTGAGGTCAAAAGTCAATAAGGAAGACGCCAGAAGGCATCGACGCATTAGAGGCACGGGACCGTTCATTCATGCACTTCGGCGAGCGGCGATCATTATCACGCCAAAAGCCTTGTCATGCATAGTCAAAAGTCGACCGCAAGCCCATTCATTTCAGGGGAGCCCGAGTCCTAGACGAGAAGTCCAGATCTCCGGCAGCCCCCACTATCCAAGCACCCTTTCGAAGCAAATCGAGAGGGGTTGAGAATTTACTGACGCTCAAACAGGCATGCTCCTCGGAACACCGAGGAGCGCAAGGTGCGTTCAAAGATTCGATGACTCAC
+
CCCCCCFCDBFFGGGGGGGGGGGHHHHHHHGHHHHHHHHHGHHGGGGGGGGHHHHHHHHHHHHGGHHHHGHHHHHHGHHGHHHHHGHGGGGGGHHHHHHHGHGGGGGGGHHGHGGHGGGDCGGGGHHHHHHGHHGHHHGGGGGGGGGGGGGGGGGGGGGGGGGGGGGGGGGGGGGGGGGGGGFFFFFFFFFGFGGGGGFFFGGGGGFGFFGGGGHGGGHFGFEGHHHHHFHHGGGHHHGHGFBHHHHGGGGGHGGGGGGEFBHHHHHGHHHFCBGHGDGHGHFGHHGHGEGHGGGGGHHHEHHGHHHFFDGGGGGHGHHHHHHGHHHHHHGGGGDGHHGGGEGEHHEEGGGGGCHGGGGHGGGGGGGGGGFFFFFFF@BAAA
@M02197:105:000000000-AN6RF:1:1102:27098:8333 1:N:0:1
CTCACGCAATGCTCCTCCGCTTATTGATATGCTTAAGTTCAGCGGGTAGTCCTACCTGATTTGAGGTCAAAAGTCAATAAGGAAGACGCCAGAAGGCATCGACGCATTAGAGGCACGGGACCGTTCATTCATGCACTTCGGCGAGCGGCGATCATTATCACGCCAAAAGCCTTGTCATGCATAGTCGAAAGTCGACCGCAAGCCCATTCATTTCAGGGGAGCCCGAGTCCTAGACGAGAAGTCCAGATCTCCGGCAGCCCCCACTATCCAAGCATCCTTTCGAAGCAAATCGAGAGGGGTTGAGAATTTACTGACGCTCAAACAGGCATGCTCCTCGGAACACCGAGGAGCGCAAGGTGCGTTCAAAGATTCGATGACTCA
+
CCCCCCFCCCFFGGGGGGGGGGGHHHHHGHHHGHHHHHHCHHHGGGGGGGHHHHHHHHHHHHHHGHHHGHHHHHHHHHHHHHHHHHHGGGGGHHHHHHHHGHGGGGGGHHHGHGGHGGGGGGGGGHHHHHHHHGHHHHHGGGGGGGGGGGGFGGGGGGGGGGGGGGFEFGGGGFGGGGGGGGFFFFFFFFFFFGGGGGGGGGFFFGFFGGFHHGFGGFFDGGFGGHHFHFHFGGGHFHFHHHHGHFGGGGGCGGGGGGDAC3HGHHHGHHHGHHHGGFHFGHHHHHGGHFFGHGFEFAHFHGBHHFHFGGEGGGEGFGHHHHHHHHGHHHFEGEGGHHGGGGF?FFGGGGGGHHCGGGGGGCGGGGGGGFFFFFBFAAABA
@M02197:105:000000000-AN6RF:1:1102:15297:8333 1:N:0:1
CTCACGCAATGCTCCTCCGCTTATTGATATGCTTAAGTTCAGCGGGTGGTCCTACCTGATTTGAGGTCAAAAGTCAATAAGGAAGACGCCAGAAGGCATCGACGCATTAGAGGCACGGGACCGTTCATTCATGCACTTCGGCGAGCGGCGATCATTATCACGCCAAAAGCCTTGTCATGCATAGTCGAAAGTCGACCGCAAGCCCATTCATTTCAGGGGAGCCCGAGTCCTAGACGAGAAGTCCAGATCTCCGGCAGCCCCCACTATCCAAGCACCCTTTCGAAGCAAATCGAGAGGGGTTGAGAATTTACTGACGCTCAAACAGGCATGCTCCTCGGAACACCGAGGAGCGCAAGGTGCGTTCAAAGATTCGATGATTCAC
+
CCCCCCFCCCFFGGGGGGGGGGGHHGHHGHHGHHHHHHHHFFHGGGGGGGHHHHHHHHHHHHHHGHHHHHFHHHFHFHHGHHGHHHHGGGFGHHHHHHHHGHGGGGGGHHHHHGGHGGGGGGGGGHHHHHGHHHHHHHHGGGGCGGGGGGGGGGGGGGGGGGGGGGGFFGGGGGGGFFFFFFFFFFFFFFFGFGFFFFGGGGFGGGGFFGGFHGHGGGHGDDFFGHGFHHHHGFFFHFHGHHFHHHGGGGGGGGDCFD?CFHHHHGGGHHHGFFDG?<0GGHHHGFGHFFGHHGGEGHHHHHHHHGFHHHE?DGGGGHGHHHHGHGHHHHGGGGGGGHGGGGGGHHGGGGCFFHHFGGGHGFGGGGGGGGFFFFFFFBBBBB
@M02197:105:000000000-AN6RF:1:1102:5165:8739 1:N:0:1
CTCACGCAATGCTCCTCCGCTTATTGATATGCTTAAGTTCAGCGGGTAGTCCTACCTGATTTGAGGTCAAATTGTCAGAAGCTGTCTCAAAAGAGACCCTTTAGAAGCTGAACCCCATTTATAAAGCTGCTCTTCACAAATGGCGTAGATAATTATCACACCAAAGCAAGGCAACAAAGGTCCCGCTAATGCATTTCAGGAGAGCCGACTTCTGAGAAGCCCGCATACTCCCACATCCAAGCCTGATCAACAGAAAAAGCTGAAAAGGTTGAGAATTTCATGACACTCAAACAGGCATGCTCCTCGGAATACCAAGGAGCGCAAGGTGCGTTCAAAGATTCGATGATTCAC
+
CCCCCCFCCBFBGGGGGGGGGGGHHHHHHHHHHHHHHHHHHHHGGGGGGHHHHHHHHHHHHHHHGHHHHGHHHHHHHHGHHHHHHHHHHHHHHGHHGGHHHHHHHGHHHHHHHHDGGHHHHHHHHHHHHHHHHHHHHHHGHHHHGDGGFHHHHHHHHHHHHHHHHHHHHGHGHHHHHGHGFGGHGHGHGGFHHHHHHHGHHGHGHEGHHGGGHGHHHGGGFGGGGGGGGGHGHHHGGGFFGHFHFHHHFFFGHHHHHHHHFHHHHHHGHGBFGDHHGGHHGHHGFFGGFDGHHHHGDEADGCGGGFFGFHFBFGFAE22?GHGHGGGGGGFGFGGGGGEFFFBFFD3BAAB
@M02197:105:000000000-AN6RF:1:1102:9017:8832 1:N:0:1
CTCACGCAATGCTCCTCCGCTTATTGATATGCTTAAGTTCAGCGGGTATCCCTACCTGATCCGAGGTCAACCTGTAAAAATTGGGGGTTCTGGCGAGCCACCGGGGGGAACTCTATAGCGGGGGTATGTACTACGCTTAGAGCCCACCGGCACCGCCACTAATTTTGAGTGCCGCGGAGACCGCGTGCCCCAATACCACGCTAGGCGTGAGTGGTTAAATGACGCTCGAACAGGCATGCCCTGCGGAATACCACAGGGCGCAATGTGCGTTCAAAGATTCGATGATTCAC
+
DDDDDDFCBCFFGGGGGGGGGGGHHHGHHHHHHHHHHHHHGHHGGGGGHHHHHHHH;HHHHHH:GGGHH:HHHHHHHHHHH<GGHGGGGH;HHHGGGGG<H<GGFGG:G:GFFFFFFF:FFFFFFFFFF9FFFFFFFFFFFFFFFFFFFFFFGGGHHGHHGHHHFHGHGGGGGFFGHGGGGGGGGGGGHGHHHGGGGFGHHGHGHHHHHHGHHHHHGHHGGGFGHHFGHHHHHHGHGGGGGGGHHFHHFHHGHHGGGGGHHHHGGGGHGCGGGGGGGGFFFFFFFABAAA
@M02197:105:000000000-AN6RF:1:1102:23951:9211 1:N:0:1
CTCACGCAATGCTCCTCCGCTTATTGATATGCTTAAGTTCAGCGGGTATCCCTACCTGATCCGAGGTCAACCTGTAAAAATTGGGGGTTCTGGCGAGCCACCGGGGGGAACTCTATAGCGGGAGTATGTACTACGCTTAGAGCCCACCGGCACCGCCACTAATTTTGAGGGCCGCGGAGACCGCGTGCCCCAATACCACGCTAGGCGTGAGTGGTTAAATGACGCTCGAACAGGCATGCCCTGCGGAATACCACAGGGCGCAATGTGCGTTCAAAGATTCGATGATTCAC
+
DDDDDDFDDDFFGGGGGGGGGGGHHGHHGHGHHHHHHHHHHHHGGGGGHHHHHHHHH;H<H:HGGG:HH<H:HHHHHHHGH<HHHG;GGH<GHHG;GGG<HHGGFFGGGGGFFFF:FFFFFFFFFFFFF:FF:FFFFFFF:FFFF:FFFFFFGGGFHGFHGF6GGHHHGGGGFGGHHGGFFFGFGGGGHFHFHFGGGFFFGFGFGHHHHGGHHHHHGHHFGFGGGFGFHHHHHGHHGGGGGGEFHHGGFGFHHHFGGGGHHHFGGEGHFGGFGGGGGGFBFFFFFBBBAB
@M02197:105:000000000-AN6RF:1:1102:11741:9344 1:N:0:1
CTCACGCAATGCTCCTCCGCTTATTGATATGCTTAAGTTCAGCGGGTAGTCCTACTTGATTTGAGGTCAAAAGTCAATAAGGAAGACGCCAGAAGGCATCGACGCATTAGAGGCACGGGACCGTTCATTCATGCACTTCGGCGAGCGGCGATCATTATCACGCCAAAAGCCTTGTCATGCATAGTCGAAAGTCGACCGCAAGCCCATTCATTTCAGGGGAGCCCGAGTCCTAGACGAGAAGTCCAGATCTCCGGCAGCCCCCACTATCCAAGCACCCTTTCGAAGCAAATCGAGAGGGGTTGAGAATTTACTGACGCTCAAACAGGCATGCTCCTCGGAACACCGAGGAGCGCAAGGTGCGTTCAAAGATTCGATGATTCAC
+
DEEEEEFEEEFFGGGGGGGGGGGHHGHHHHHHHHHHHHHHHHHGGGGGGHHHHHHHHHHHHHHHGHHHHHHHHGGHHHHHHHHHHHHGGGGGHHHHHHHHGHGGGGGGHHHHHGGHGGGGGGGGGHHHHHHHHHHHHHHGGGGGGGGGGGGGGGGGGGGGGGGGGGGGGGGGGGGGGGGGGGGFHFFFEFFGGGGGGGGGGGGGGGGGGGFGGGGGGGHGFFFGFHHHHHHGGGGHHHHHHHHHHHHGCCGGHGGGGGGHHHHHHHHGHHHGFEGGGGHEGHHHGHGHHEGHHGGGGHHHHHGHHHDHHHE?GGGGGFGHHHHHHHHHEHGGCGGGHHGGGGGGFHGGEGGHFHHGGGGGGGGGGGGEGGCFFFFFFBBBBB
@M02197:105:000000000-AN6RF:1:1102:15160:9603 1:N:0:1
CTCACGCAATGCTCCTCCGCTTATAGATATGCTTAAGTTCAGCGGGTAGTCCTACCTGATTGAGGGCAAATTGTCAGAAGCTGTCTCAACAGAGACCCTTTAGAAGCTGAACCCCCTTTATAAAGCTGCTCTCCACAGATGGCGTAGATAATTATCACACCAAAGCAAGGCAACAAAGGTCCCGCTAATGCATTTCAGGAGAGCCGACTTCTGAGAAGCCCGCATACTCCCACATCGAAGACCGGTCAGGAGAAGAAGCGGAACACGTTATGAATTACAGGAGACTCCGAAAGGGGTGCGACTCCGAGCTCAAATGAGCGCTAGGAACGATCAGAGGTCCGATGAGTCAC
+
AA1A??FD11DC3FGGBFF000EE3ADG222FA22A12AA22DA//AA/12DDGC01B0FG1BFB/B//>@F1FGB@1D111B1FFGGE0B00B0>/G00FDD12BB>FGFCEE?#BF2G89E21EGFG6D%#B14<#<11<B;/<</G9HDGHFHFB1GC#/9FF#<G.F00F7-#>./CH9CCGGGB0C#;(0C0=0/;CECFG?C<AF9FG?9#C8GE2@@BAFFFFFEGBFF21/>///B0>1>1122B1/>/?/22BB/0/1B221222GB@@111@0?>///110A///////0A/B//111/222F10AB00113F0A000131B1BB11111@31B3111A>
@M02197:105:000000000-AN6RF:1:1102:16156:9687 1:N:0:1
CTCACGCAATGCTCCTCCGCTTATTGATATGCTTAAGTTCAGCGGGTAGTCCTACCTGATTTGAGGTCAAATTGTCAGAAGCTGTCTCAAAAGAGACCCTTTAAGAAGCTGAACCCCATTTATAAAGCTGCTCTTCACAAATGGCGTAGATAATTATCACACCAAAGCAAGGCAACAAAGGTCCCGCTAATGCATTTCAGGAGAGCCGACTTCTGAGAAGCCCGCATACTCCCACATCCAAGCCTGATCAACAGAAAAAGCTGAAAAGGTTGAGAATTTCATGACACTCAAACAGGCATGCTCCTCGGAATACCAAGGAGCGCAAGGTGCGTTCAAAGATTCGATGATTCAC
+
BBBBBBFBBBFFGGGGGGGGEFDHHHHHHHHGHHHGHHHGGHHGGGGGGHHGHHHEHHEHHHFHGHHHHHHHHHFHBBHHHHEGHHHHFHFHHGGHHFHHHFFHHHHHHHHHBGEGGFGHHHHHHGFHHHGGGHHHHHHHEGHHHGGGGGHGHHHHHHHHHHGHHHHHHGHHHHHGFHHHHHHHHHHHHHHHFHHFHGHHHHGHGHHGHHHHGFFHGHGGGGGGGGGGGHGGHHHHGGGHHHFGGGBFHHHHHHHHFHFHHEHHGHHHHFHGBGHG5DFHHHFHFFCBAGFGBHFBDFGHGGEEAGEHFFAFGHHHGGGGGHHHHGGCEFGGGGGGGEGCC4FFFFF@A@AA
@M02197:105:000000000-AN6RF:1:1102:13064:9719 1:N:0:1
CTCACGCAATGCTCCTCCGCTTATTGATATGCTTACTTCCTCTAAATGACCAAGATCCTCCGCTTATTGATATGCTCCTCCGCCTATTGATATGCTTCCTCCGCTTATTGATATGCTTAAGTTCAGCGGGTATCCCTACCTGATCCGAGGTCAACCTTGAAAAATAGGGGGTTTGATGGCAGGACAATTGCACACACTCCGAGCGACAAGATAAACTTACTACGCCACGGAATATGCTATGATCCGCCTTTCAATTTCAGAAGGGAGAATGCTGGCATACTCTTCTTCCACAACCAAGCAAATATGCTTGAGAGGTATTTTATGACGCTCGAACAGGCATGCCTCCCGGAATGCCAGGAGGCGCAATGTGCGTTCAAAGATTCGATGACTCAC
+
CDDCDDFDDDFFGGGGGGGGGGGHHFHHHHHHHHHHHHHHHHHHHHHGHHHHHHGHHHHHHGGGGGHHHHHHHHGHHHHHHGGGGGHHHHHHHHHHHHHHHHGGGGGHHHHHHHHHHHHHHHHHHHHGGGGGHHHHHHHHHHHHHHHGGGGHHHHHHHHGHHHHHHHGHGGGGGGHHHHHGGGGHHHHHHHHHHHGGGGGHGHGGHGHGHHHHHHHHHGGGGGGGGHGFFHHHHHHGHHFGGGFGGHHHHHHHHEHHHHHGHHHGHHHGHGHFHHHHHGHHHFHHGHGGDGHHGHHHHHHHHFHFFHFHHHHHHHHGBHHHHGGGECHHGHHHHHHHGHGGGGGGFHHHHHHGHHHHGGGGGHHHGGGGGHGGGGGGGGGGFFFFFFFCCCBC
@M02197:105:000000000-AN6RF:1:1102:18298:9696 1:N:0:1
CTCACGCAATGCTCCTCCGCTTTTGATATGCTTAAGTTCAGCGGGTAGTCCTACCTGATTTGAGGTCAAATTGTCAGAAGCTGTCTCAAAAGAGACCCTTTAGAAGCTGAACCCCATTTATAAAGCTGCTCTTCACAAATGGCGTAGATAATTATCACACCAAAGCAAGGCAACAAAGGTCCCGCTAATGCATTTCAGGAGAGCCGACTTCTGAGAAGCCCGCATACTCCCACATCCAAGCCTGATCAACAGAAAAAGCTGAAAAGGTTGAGAATTTCATGACACTCAAACAGGCATGCTCCTCGGAATACCAAGGAGCGCAAGGTGCGTTCAAAGATTCGATGATTCAC
+
AABAAAFBDBFFGGGGGGGGGGGHCFHHFGFFHHHHHHHHHCEFGEGEFHHFHHHHHHHHHHEFHBEHHHHHHGHHHGHFGFHHHHHHGHBGFFFHGHHHHHHGFGHHHHHHHGGG:HHHHHHGHHHFFHHGHHHHHHFHHGGGDFFCFEHH9HHHHHHHGHHCHHFHHEFCHHFHCFGGGHHGGGGFHHHHHHHHHHHHGFD/GCCG1GEGGGGGFGGGGEGGGGGHGFGGFFGF?FGEGDBHGF1F@GFFHEFFGB2F2HFHGCF@2GHHGD11D1D2@BFGFDGGHGHFBHHFHCA/E//CFFG2FFBFGFE0GE?1EFCCE?GFBB333B3ECC1FFFF3D11A>1
@M02197:105:000000000-AN6RF:1:1102:10265:9865 1:N:0:1
CTCACGCAATGCTCCTCCGCTTATTGTTATGCTTAAGTTCAGCGGGTAGTCCTACCTGATTTGAGGTCAAATTGTCAGAAGCTGTCTCAAAAGAGACCCTTTAAGAAGCTGAACCCCATTTATAAAGCTGCTCTTCACAAATGGCGTAGATAATTATCACACCAAAGCAAGGCAACAAAGGTCCCGCTAATGCATTTCAGGAGAGCCGACTTCTGAGAAGCCCGCATACTCCCACATCCAAGCCTGATCAACTGAAAAAGCTGAAAAGGTTGAGAATTTCATGACACTCAAACAGGCATGCTCCTCGGAATACCAAGGAGCGCAAGGTGCGTTCAAAGATTCGATGACTCAC
+
DDCDECFCCCFFGGGGGGGGGGGHHHHHHHHHHHHHHHHHHGHGGGGGGHHHHHHHHHGHHHHHGHHHHGHHHHHHHHHHHHHHHHHHHHGHHGHHHGHHHHHHHHHHHHHHHHHGGGHHHHHHHHHHHHHHHHHHHHHHHHHHHGGGGGHHHHHHHHHHHHHHHHHHHHHHHHHHHHHHHGHHHHHHHHHHHHHHHHHHHHGGGHHHHGGGGHHHHHGGGGGHHGGGGGGHHHGHGGGHHHHHHHHHHHHGHHHHHHHHHGHHHHHHHHHHHHGHHHHHHHHHG5GHHHHHHHHHHHHHGGGGGGHHHHHGHHHHGGGGGHHHHGGGGHGGGGGGGGGGFFFFFFFBABAB
@M02197:105:000000000-AN6RF:1:1102:4581:9870 1:N:0:1
CTCACGCAATGCTCCTCCGCTTATTGATATGCTTAAGTTCAGCGGGTAGTCCTACCTGATTTGAGGTCAAAAGTCAATAAGGAAGACGCCAGAAGGCATCGACGCATTAGAGGCACGGGACCGTTCATTCATGCACTTCGGCGAGCGGCGATCATTATCACGCCAAAAGCCTTGTCATGCATAGTCGAAAGTCGACCGCAAGCCCATTCATTTCAGGGGAGCCCGAGTCCTAGACGAGAAGTCCAGATCTCCGGCAGCCCCCACTATCCAAGCACCCTTTCGAAGCAAATCGAGAGGGGTTGAGAATTTACTGACGCTCAAACAGGCATGCTCCTCGGAACACCGAGGAGCGCAAGGTGCGTTCAAAGATTCGATGATTCA
+
>AAAAAFDDBFBGGGGGGGGGGGFHGHHCFGHHFGBFHHHHCEEGCEGEGHGG5GHHHFHEGGFGHGGHHFHHGHH5FDGFHHHEAGFCFFFHGHHHEFFGGGCEEGGHGHHEFGAFGGGGGGGGHGHHHHHHHHHHHHGGGGCDGGCAAFGFGGGGGGGGFGGBDGGGGGGGGGGEGGGFGFFFFB;ADD:?;E9BFAEBFFFFFFFFFFFFGFGFFEFFFFC@;=EFGFFFFFD<DCBFDGGFD<--<//FAA@>///ADGFFFBCHFHEFCCF?/0EEHHEEHFD>1/HG/FE/EGEDB2@F22D@@EE/>EBEFEHHGFGA111/G?EECGGGHEEEAE?0FCGEEE1DFGE0A1CBFFGGGFF11F@3@1BAAAA1
@M02197:105:000000000-AN6RF:1:1102:21935:9931 1:N:0:1
CTCACGCAATGCTCCTCCGCTTATTGATATGCTTAAGTTCAGCGGGTATCCCTACCTGATCCGAGGTCAACCTTGAAAAATAGGGGGTTTGATGGCAGGACAATTGCACACACTCCGAGCGACAAGATAAACTTACTACGCCACGGAATATGCTATGATCCGCCTTTCAATTTCAGAAGGGAGAATGCTGGCATACTCTTCTTCCACAACCAAGCAAATATGCTTGAGAGGTATTTTATGACGCTCGAACAGGCATGCCTCCCGGAATGCCAGGAGGCGCAATGTGCGTTCAAAGATTCGATGATTCAC
+
CBCCCCFCBCFFGGGGGGGGGGGHHHHHHHGHHHHCHHHHHHHGGGGGHHHHHGHHGHHHGHHGGGGHHHHHHHHHHGHHHHHHHGGGGGGGHHHHHGGGHHHHHHHHHHHGGHHHGGGGHHHHGHGGHHHHHHHHHHHGGGHHHHHHHGHHHHHHHGHHHGHGHHHHHHHHHHHHHGGHHHHHHHGHHHHHHGHHHHHHHHHGGGGHHGGHHHHHHGFHHHHFHHHHHHGHHFGFGHGGGGGHHGHHHHHHHGHGGFE?GGHHHHHGHHHHHGGGGGHHHHGGGGHGGGGGFBGGGFFFFFFF@BBBA
@M02197:105:000000000-AN6RF:1:1102:21897:9874 1:N:0:1
CTCACGCAATGCTCCTCCGCTTATTGATATGCTTAAGTTCAGCGGGTAGTCCTACCTGATTTGAGGTCAAAAGTCAATAAGGAAGACGCCAGAAGGCATCGACGCATTAGAGGCACGGGACCGTTCATTCATGCACTTCGGCGAGCGGCGATCATTATCACGCCAAAAGCCTTGTCATGCATAGTCGAAAGTCGACCGCAAGCCCATTCATTTCAGGGGAGCCCGAGTCCTAGACGAGAAGTCCAGATCTCCGGCAGCCCCCACTATCCAAGCACCCTTTCGAAGCAAATCGAGAGGGGTTGAGAATTTACTGACGCTCAAACAGGCATGCTCCTCGGAACACCGAGGAGCGCAAGGTGCGTTCAAAGATTCGATGATTCAC
+
AABCCCFCCCFFGGGGGGGGGGGHHHHHHHHHHHHHHHHHHHHGGGGGGHHHHHHHHHGFHHHFFHHGHFHHHFHFHHHFHGHHHHHGGGGGGHHHHHHHGHGGGGGGHHHHGGGHGGGGGGGGGHHGHHHHHHHHHHHGGGGGGGGGGGGGGGGGGGGGGFFGGGGGGGGGGGGGGGGGGGFFFFFFFFFBGFFGGGGGGFGGGGGGFFFFFFGGGGHFGFFGHFGFFFFGGGGG<BFHFHHFHHHDC@/GFFD?CCCAFHHHFF2GHHHGFGDG/ECFGHHHHHGHGHGHHGGGGGHHHHHHBHDGD4GGGGGHFGFHHHHFEHFHAHCGGEGGHFGGGEGGHCFEGGGHFHHGGCGHGGGGGFBGGGFCFFFFFB@A?A
@M02197:105:000000000-AN6RF:1:1102:3710:10397 1:N:0:1
CTCACGCAATGCTCCTCCGCTTATTGATATGCTTAAGTTCAGCGGGTAGTCCTACCTGATTTGAGGTCAAAATGTCAAAAGTTGTCCGAAGACGGTTATGAGCGGGTTCCCATAAGGTTTGCTTCAAGGTCAAGTGGCATAGATAATTATCACACCAAGTGACGGTCCACAAGAGATCCCACTAATGCATTTAAAGGGAGCAGACCATCCACTGAAGGAAGCCAGCAAGCCCTCAAGTCCAAGCCTAACTCAAGCCGGTAAAAGCGAGCAAGGTTGATAATTTAATGACACTCAAACAGGCATGCCCTTCGGAATACCAAAGGGCGCAAGGTGCGTTCAAAGATTCGATGATTCAC
+
CCCCCCFBBBFFGGGGGGGGGGGHHHHHHHHGHHGGHHHHHGGGGCFGGHHHHHHHHGHHHHGHGGHHHHHGHGHHHHHGHHHHHHHGFGGGGGGFGGFHHHGGGGGEHHHHHHHHHGHHGHHHHGGHHHHHHHHHHGHGHHHGHHHHHHGHHGHGHGHGHHHGGEGFHHHHHGHHHGHHHHHHHHGGHHHHHHHHHHHGGHGGGHGGGGGGGHHHHGGGGGEGGGGGGGGGFFGHHHDGHHFFGHHFGFFGCGGGHHHHGHGGGHHHHHHHHGHHHHFEHEGHHHHHGAEHGHHHHHGEEHGGGGGGGGHHFHFFHHHHEGGEEHHHFGGGGHGEGFGGGGGGFFFFFFFBBBBB
@M02197:105:000000000-AN6RF:1:1102:10505:10499 1:N:0:1
CTCACGCAATGCTCCTCCGCTTATTGATATGCTTAAGTTCAGCGGGTAGTCCTACCTGATTTGAGGTCAAATTGTCAGAAGCTGTCTCAAAAGAGACCCTTTAGAAGCTGAACCCCATTTATAAAGCTGCTCTTCACAAATGGCGTAGATAATTATCACACCAAAGCAAGGCAACAAAGGTCCCGCTAATGCATTTCAGGAGAGCCGACTTCTGAGAAGCCCGCATACTCCCACATCCAAGCCTGATCAACAGAAAAAGCTGAAAAGGTTGAGAATTTCATGACACTCAAACAGGCATGCTCCTCGGAATACCAAGGAGCGCAAGGTGCGTTCAAAGATTCGATGATTCAC
+
CCCCCBFCBAFFGGGGGGGGGGGHHHHHGHGHHHHHHHHHHGGGGGGGGHHHHGHHHHGHHGHHGHHHHHHHHHHHHHHHHHHHHHHHHHGHHGHHHGHHHHHGHHHGHHGHHGGGGHHHGHHHGHHHHHHHHHHHHHHHHHHHGGGGGHHGHHGHHHHHHHHHHHHHHHGHHHHHHHHGHHHHGHHHHHHHHHHHHHHHHGHGHHHHHHGGGHHGHGGGGGGGHGGGHGGHHHHFGGHHHHHFHGHGHHHHHHHHHFGGHHGHHGEHHEHHGHF5FEHHEHHHGGHHHHHHFHHHHHGGGGGGHHHHHHGCHHHGGGGGHHHHGGGGHGGGGGGGGGGFFFFFFFBBCBB
@M02197:105:000000000-AN6RF:1:1102:19134:10561 1:N:0:1
CTCACGCAATGCTCCTCCGCTTATTGATATGCTTAAGTTCAGCGGGTAGTCCTACCTGATTTGAGGTCAAATTGTCAGAAGCTGTCTCAAAAGAGACCCTTTAGAAGCTGAACCCCATTTATAAAGCTGCTCTTCACATATGGCGTAGATAATTATCACACCAAAGCAAGGCAACAAAGGTCCCGCTAATGCATTTCAGGAGAGCCGACTTCTGAGAAGCCCGCATACTCCCACATCCAAGCCTGATCAACAGAAAAAGCTGAAAAGGTTGAGAATTCCATGACACTCAAACAGGCATGCTCCTCGGAATACCAAGGAGCGCAAGGTGCGTTCAAAGATTCGATGATTCAC
+
DDDDDCFCCCFFGGGGGGGGGGGHHHHHHHHHHHHHHHHHHHHGGGGGGHHHHHHHHHHHHHHHGHHHHHHHHHHHHHHHHHHHHHHHHHHHFGFHHGHHHHHHHHHHHHHHHHGGGHHHHHHHHHHHHHHHHHHHHHHGHHGHGFGGGHHHHHHHHHHHHHHHHHHHHHHHHHHHHHHHHHHHHGHHHHHHHHHHHHHHHGHGHHHHHGHGHHHHHGGGGGHHGHGGHGGHHHHHGGHHHFHGHHHGHHHHHHHHHHHHHHHHHHHHHHHHHHHHHHHHHHHGFGGHHHHHFHHHHHHGGGGGHHHHHHHHHHHGGGGGHHHHGGGGHGGGGGGGGGGFFFFFFFCBCCC
@M02197:105:000000000-AN6RF:1:1102:28564:10815 1:N:0:1
CTCACGCAATGCTCCTCCGCTTATTGATATGCTTAAGTTCAGCGGGTAGTCCTACCTGATTTGAGGTCAAAAGTCAATAAGGAAGACGCCAGAAGGCATCGACGCATTAGAGGCACGGGACCGTTCATTCATGCACTTCGGCGAGCGGCGATCATTATCACGCCAAAAGCCTTGTCATGCATAGTCGAAAGTCGACCTCAAGCCCATTCATTTCAGGGGAGCCCGAGTCCTAGACGAGAAGTCCAGATCTCCGGCAGCCCCCACTATCCAAGCACCCTTTCGAAGCAAATCGAGAGGGGTTGAGAATTTACTGACGCTCAAACGGGCATGCTCCTCGGAACACCGAGGAGCGCAAGGTGCGTTCAAAGATTCGATGATTCAC
+
BBBBBBFBB2DFGGGFGGEFGGGHHHHHFFHGHHHHHHGGHFGEFGGGGHHHHHCGHABAFFHGFFFGHHHFF@GHHHHGH3GFHHHGGGGEHHHGHHHHGHGGGGGGHHHGHGGHGCFGGGGEDHHHHHHHGHHHHHHGGGGCGGGGGGGFGGGGGFGFGGGGGGGGGGGGGGGGGGGGGGFFFFFFFGDGFFFFFFGGGGGFGGGGFFFFFFFFFGFFFGFFFFGFHFHFGGGHHHHHGFGHGHHCGFDDFGGCF?BAEHDHHHGDHGHFF?GFEE0EGHHFGHGFFHGHHGGGDHFHHHGHHHE4GFGGGGGHFBDHHEEEBHHHEHGGGGCGHHDAE2AEFFGGGGGHHHHGGGFCGGFFGGFCGGFBFFFFFBBAAB
@M02197:105:000000000-AN6RF:1:1102:12524:10740 1:N:0:1
CTCACGCAATGCTCCTCCGCTTATTGATATGCTTAAGTTCAGCGGGTAGTCCTACCTGATTTGAGGTCAAATTGTCAGAAGCTGTCTCAAAAGAGACCCTTTAAGAAGCTGAACCCCATTTATAAAGCTGCTCTTCACAAATGGCGTAGATAATTATCACACCAAAGCAAGGCAACAAAGGTCCCGCTAATGCATTTCAGGAGAGCCGACTTCTGAGAAGCCCGCATACTCCTACATCCAAGCCTGATCAACAGAAAAAGCTGAAAAGGTTGAGAATTTCATGACACTCAAACAGGCATGCTCCTCGGAATACCAAGGAGCGCAAGGTGCGTTCAAAGATTCGATGACTCAC
+
CCCCCCFCCCFFGGGGGGGGGGGHGHGHHHGHHHHHHHHHHHHGGGGGGHHHHHHHHHHHHHHHGGHGHHHHHHHHHHHHHHHHHHHHHHHHHGHHHGHHHHHHHHHHHHHHHHHGGGHHHHHHHHHHHHHGHHHHHHHHHHHHHGGGGGHHHHHHHHHHHHHHHHHHHHHHHHHHHHHHHDGHGHHHHHHHHHHHHHHHHHGHGGHHHHGHHHHHHHGGGGGGGGHHHHGHGHHHFGGHHHHHGHHHHHHHHHHHHHGHFHHHHHHHHHHHHHGHHHHHHHGHHHGHHHHHHGHHGHHHGGGGGHHHHHHHHGHHGGGGGHHHHGGGGHGGGGGGGCGGFFFFFFFBBBBB
@M02197:105:000000000-AN6RF:1:1102:16130:10903 1:N:0:1
CTCACGCAATGCTCCTCCGCTTATTGATATGCTTAAGTTCAGCGGGTAGTCCTACCTGATTTGAGGTCAAAAGTCAATAAGGAAGACGCCAGAAGGCATCGACGCATTAGAGGCACGGGACCGTTCATTCATGCACTTCGGCGAGCGGCGATCATTATCACGCCAAAAGCCTTGTCATGCATAGTCGAAAGTCGACCGCAAGCCCATTCATTTCAGGGGAGCCCGAGTCCTAGACGAGAAGTCCAGATCTCCGGCAGCCCCCACTATCCAAGCACCCTTTCGAAGCAAATCGAGAGGGGTTGAGAATTTACTGACGCTCAAACAGGCATGCTCCTCGGAACACCGAGGAGCGCAAGGTGCGTTCAAAGATTCGATGATTCAC
+
BBCBCCFCBCFFGGGGGGGGGGGHHHGHHHHHHGGHHHHHHHHGGGGGGGHGHHHHHHHHHHHHGHHHHHHHHGHHHHHHHHHGHGHGGGGGHHHGHHHHGHGGGGGGHGHHHGGHGGGGGGGGGHHHHHHHHHHHHHHGGGGGFGGGGGGGGGGGGGGGGGGGGGGGGGGGGGGGGGGGGGFFFFFFFFFFGFFFFFGGFGGGGGGGGGFGHFFFFFGDFGFFHHGFHHHFFFGHBHHGFHFHHDFCGGFFGC/GF@?EHGDHHHGGHHGE?BGHFEGEGGHHHHGFG3GHHGFFEGFFHHFHHFHHHHGGGFGHGHGHGFB5HEGHEGDEEGFEFHGGGGGGGGGFGGGHHHHGGGGHFGGFFGGECFFFBFFFFA?BBB
@M02197:105:000000000-AN6RF:1:1102:24465:10956 1:N:0:1
CTCACGCAATGCTCCTCCGCTTATTGATATGCTTAAGTTCAGCGGGTAGTCCTACCTGTTTTGAGGTCAAAAGTCAATAAGGAAGACGCCAGAAGGCATCGACGCATTAGAGGCACGGGACCGTTCATTCATGCACTTCGGCGAGCGGCGATCATTATCACGCCAAAAGCCTTGTCATGCATAGTCGAAAGTCGACCGCAAGCCCATTCATTTCAGGGGAGCCCGAGTCCTAGACGAGAAGTCCAGATCTCCGGCAGCCCCCACTATCCAAGCACCCTTTCGAAGCAAATCGAGAGGGGTTGAGAATTTACTGACGCTCAAACAGGCATGCTCCTCGGAACACCGAGGAGCGCAAGGTGCGTTCAAAGATTCGATGATTCAC
+
BBBBBAFDBBFFGFGGGGGGCFGHHHHHHHGHGHHHFHHHGHHFGGGGGHHGHHHHHHFFHHHGFHFHEGHHHHHHHHHGHGHHGHHGGGGFHHHHHHHHGFGGGGGGBGHGHGEHG?@DGGGGGHHGHHHHHHGHHHHGGGGCDGGFGGFFGGGGGGGGGGGGGGGGGGGGGGGGGGGGGFFFFFFFFFFFFFFFGFFFFGGFFGGFFFEGGFFGGFDD@FEFHHHFGFFHDFFGGHFGFHEHHGF-GC?GHGGGC?GHGFGGEGHGHGFE/?ECEEHEEHHHEBGHGCDGBEFEGHFGHGDHHGHHHGEDEFCFFEHGFHGHFEFHHGGEGGGFFFE2EBDGHHGGGGGHDCHGGGEFFGGGBGFE44BBFFFFFBBBBB
@M02197:105:000000000-AN6RF:1:1102:11005:11246 1:N:0:1
CTCACGCAATGCTCCTCCGCTTATTGATATGCTTAAGTTCAGCGGGTAGTCCTACCTGATTTGAGGTCAAATTGTCAGAAGCTGTCTCAAAAGAGACCCTTTAGAAGCTGAACCCCATTTATAAAGCTGCTCTTCACAAATGGCGTAGATAATTATCACACCAAAGCAAGGCAACAAAGGTCCCGCTAATGCATTTCAGGAGAGCCGACTTCTGAGAAGCCCGCATACTCCCACATCCAAGCCTGATCAACAGAAAAAGCTGAAAAGGTTGAGAATGTCATGACACTCAAACAGGCATGCTCCTCGGAATACCAAGGAGCGCAAGGTGCGTTCAAAGATTCGATGATTCAC
+
CCCCCCFCCCFFGGGGGGGGGGGGHHHHHHHHHHHGGHHHHHHGGGGGGHHHHHHHHHEHHHHHGHFHEFHHHHHHHHHHHHHHHHHHHHHGHGHHHGHHHHHHHHHHHHHHHHGGGHHHHHHHHHGGHHHHHHHHHHHHHHHHGFGGGHHHHHHHHHHHHHHHHHHHGHGHHHHHHGHGHHHHGGGGGHHFHHHHHHHHHGGDHHHGGGGGGGHGGGGGGGGHGFGGHGGGFFFF?/3CBFG@@B4BHGFHHHHHGEFFGFHFBFF2DBHHF@EF3FHHFGFHGFEFFGEGHGBFGHGE0ECGHFGHHGFGHFAAEA2GG5HBEEECCGFFGGGGGGGFFFFBFFA?A3A
@M02197:105:000000000-AN6RF:1:1102:3007:11666 1:N:0:1
CTCACGCAATGCTCCTCCGCTTATTGATATGCTTAAGTTCAGCGGGTAGTCCTACCTGATTTGAGGTCAAATTGTCAGAAGCTGTCTCAAAGGAGACCCTTTAAGAAGCTGAACCCCATTTATAAAGCTGCTCTTCACAAATGGCGTAGATAATTATCACACCAAAGCAAGGCAACAAAGGTCCCGCTAATGCATTTCAGGAGAGCCGACTTCTGAGAAGCCCGCATACTCCCACATCCAAGCCTGATCAACAGAAAAAGCTGAAAAGGTTGAGAATTTCATGACACTCAAACAGGCATGCTCCTCGGAATACCAAGGAGCGCAAGGTGCGTTCAGAGATTCGATAATTCAC
+
AAABBBFBBBFFGGGGGGGGCGGHHBGHFFHHHHGHHFFFGHHGGGAEGHGFGHHGHHGHHHHGGGHHGHHGHHHHHHHHHGHHHHHHGFHFHHHHGEHHHGHFEFHFHHHHHHHGGGEHHHHHGHGFGHHHHHHHHHHHHHFGFFFFFCHGHHHHEGHHFHGGHGHHFGHGGHHHHGFFHHHFFFGGGGHGHHHGFHHHHHGHGHGFGGGHHGHHFGFGGGCHFFHGGHFFFFF3??EFFGBHFHHHHHHHHHHGF3HGGHHGGGCFGFFEG5FD5GF5EFFGDGFGHGABBBGG3BHAEAGGFFGHGGBDFFFF2FE2GHHHGGAAFF4GEBGFGEG4BAF@FFFAA?AA
@M02197:105:000000000-AN6RF:1:1102:5469:11674 1:N:0:1
CTCACGCAATGCTCCTCCGCTTATTGATATGCTTAAGTTCGGCGGGTATCCCTACCTGATCCGAGGTCAACCTTGAAAAATAGGGGGTTTGATGGCAGGACAATTGCACACACTCCGAGCGACAAGATAAACTTACTACGCCACGGAATATGCTATGATCCGCCTTTCAATTTCAGAAGGGAGAATGCTGGCATACTCTTCTTCCACAACCAAGCAAATATGCTTGAGAGGTATTTTATGACGCTCGAACAGGCATGCCTCCCGGAATGCCAGGAGGCGCAATGTGCGTTCAAAGATTCGATGATTCAC
+
CCCCCCFCCCFFGGGGGGGGGGGHHHHHHHHHHHHHHHHHGGGGGE0>FFGHHBGHHE3BGHF?@E>GEHFHGHFFGHHHHFFHHGGFFGGGGGGHFEGGGFGGHGGFGGGDGGFGHGHGHHGHHHGHHHHHGHGGGGHGGGHHHGHHHHHHHGFGGGC?GHGHGHGHHHGHHHHGHHGGGGHHGGGHGHGHHHGFFFHHHFGGGGGHHGHHHHHHHFHHFFHHHHHHGHHGGHHHHGGFEGDHHGG5HHGHHHHGFC?GGGGHHHHHFCGHHGGGGGHHHHGGGGHGCGCGGGGGGFFFFFFFBBBBC
@M02197:105:000000000-AN6RF:1:1102:28656:11496 1:N:0:1
CTCACGCAATGCTCCTCCGCTTATTGATATGCTTAAGTTCAGCGGGTAGTCCTACCTGATTTGAGGTCAAAAGTCAATAAGGAAGACGCCAGAAGGCATCGACGCATTAGAGGCACGGGACCGTTCATTCATGCACTTCGGCGAGCGGCGATCATTATCACGCCAAAAGCCTTGTCATGCATAGTCGAAAGTCGACCGCAAGCCCATTCATTTCAGGGGAGCCCGAGTCCTAGACGAGAAGTCCAGATCTCCGGCAGCCCCCACTATCCAAGCACCCTTTCGAAGCAAATCGAGAGGGGTTGAGAATTTACTGACGCTCAAACAGGCATGCTCCTCGGAACACCGAGGAGCGCAAGGTGCGTTCAAAGATTCGATGATTCAC
+
BBBBBBFBBAFFGFGGGGGGGGGHHHHHHHHHHHHHHHHHHHHGGGGGGHHHHHHHHHHHHHHGGHHHHHHHHHHHHHHHHHHHHHHGGGGGHHHHHHHHGHGGGGGGHHHHHGGHGGGGGGGFGHHHHHHHHHHHGHHGGGGGGCGGGGGGGGGGGGGGGGGGGGGGGGGGGGGGGGGGGGFFFFFFFFFFGDEGFGGGFFGGFFFFGFGFFFHGGFHDGFFGFFHHHFHHGGGHHHGHGHEGHGHCGD?GHGGGGGCEFGHHHHGGFHHEF0GFFEGACHGFGHGHHGEGFEEFGHGHHHFGGD4DDBE?FGGHGHFGHHGGFFHHHGGGCGEAGD2EA2DDHGGFGGGFGHHECEGHEFGGGFGCGFFC@5FFFAAABA
@M02197:105:000000000-AN6RF:1:1102:4575:11652 1:N:0:1
CTCACGCAATGCTCCTCCGCTTATTGATATGCTTAAGTTCAGCGGGTAGTCCTACCTGATTTGAGGTCAAAAGTCAATAAGGAAGACGCCAGAAGGCATCGACGCATTAGAGGCACGGGACCGTTCATTCATGCACTTCGGCGAGCGGCGATCATTATCACGCCAAAAGCCTTGTCATGCATAGTCGAAAGTCGACCGCAAGCCCATTCATTTCAGGGGAGCCCGAGTCCTAGACGAGAAGTCCAGATCTCCGGCAGCCCCCACTATCCAAGCACCCTTTCGAAGCAAATCGAGAGGGGTTGAGAATTTACTGACGCTCAAACAGGCATGCTCCTCGGAACACCGAGGAGCGCAAGGTGCGTTCAAAGATTCGATGACTCAC
+
CCCCCCFCCAFFGGGFGGGCGGGHGHCGHHHHHGHGGFHGHHHGGGGGGHHGHGHGHHEGHHHHGHHHHHHHHGHHHHHFFHHHGHHGGGGGHHHHHHHHGHGGGGGGHHHHHCGHGGGGCGGFDHHGHHHHGHHHHFHGGGGGGGGGGGGGGGGGGGGGGGGGGGGGFFFFGFFGGGGFGGFFFFFFFFFGFDEGGFFFFFF#FFFGFGFFFFFFFFHFFFGGHHFFHGHHGGGHHHFHHFGBHFEFCGGFFGGGGC</0EHGFHFGGE3AAHGHDEHEGHHHEHGHHEGGGDCE1GHFHGBHHHHGHGFGGGGHGFGGHGHHFHGHEFAAE0DEHFEEAEGECHEEEA2HHFHGGGGGGFFFFF5GGGFFFFFFFBBBAA
@M02197:105:000000000-AN6RF:1:1102:8824:11833 1:N:0:1
CTCACGCAATGCTCCTCCGCTTATTGATATGCTTAAGTTCAGCGGGTATCCCTACCTGATCCGAGGTCAACCTTGAAAAATAGGGGGTTTGATGGCAGGACAATTGCACACACTCCGAGCGACAAGATAAACTTACTACGCCACGGAATATGCTATGATCCGCCTTTCAATTTCAGAAGGGAGAATGCTGGCATACTCTTCTTCCACAACCAAGCAAATATGCTTGAGAGGTATTTTATGACGCTCGAACAGGCATGCCTCCCGGAATGCCAGGAGGCGCAATGTGCGTTCAAAGATTCGATGATTCAC
+
CCCDDCFDDDFFGGGGGGGGGGGHGHHHHHHHHHHHHHHHHGHGGGGGHHHHHHHHHHHHHHHGGFGHHGHHHHHHHHHHHHHHHGGGGGGGHGHHHGGGHHHHHHHHHHHGGHHHHGHGHHHGHHHHHGHHHHGHHHHGGGGHHGGHHHHHHHHHGHHHHHGGHHHHHHHHHHHHGHHHHHHHGGGGHHHHHHHHHHHHGHGGGGGHHGHFGHHHHHGHGHHHHHHHHHHHFHHGHHGGGGGHHGHHHHHHFHHGGFGGEGFGHHHFHGGHHFFGCGHHHHGGGGHGGGGGGGGGGFFFFFFFBAAAB
@M02197:105:000000000-AN6RF:1:1102:9931:11868 1:N:0:1
CTCACGCAATGCTCCTCCGCTTATTGATATGCTTAAGTTCAGCGGGTAGTCCTACCTGATTTGAGGTCAAATTGTCAGAAGCTGTCTCAAAAGAGACCCTTTAAGAAGCTGAACCCCATTTATAAAGCTGCTCTTCACAAATGGCGTAGATAATTATCACACCAAAGCAAGGCAACAAAGGTCCCGCTAATGCATTTCAGGAGGGCCGACTTCTGAGAAGCCCGCATACTCCCACATCCAAGCCTGATCAACAGAAAAAGCTGAGAAGGTTGAGAATTTCATGACACTCAAACAGGCATGCTCCTCGGAATACCAAGGAGCGCAAGGTGCGTTCAAAGATTCGATGATTCAC
+
CCCCCCFCBBFFGGGGGGGGGGGHHHHHHHHHHHHHHHHHFHHGGGGGGHHHHHHHHHHHHHHHGHHHHHHHHHHHGHHHHHHHHHHHHHHHHGHHHGHHHHHHHHHHHHHHHHHGGGHHHHHHHHHHHHHHHHHHHHHHHHHGHGGGGGHHHHHHHHHHHHHHHHHHHHHHHHHHHHHHHHHHHGGGHGHHHHHHHHHHHHGGGGGHHHHHGHHHHHGGGGGHGHHFGHGGHHHHHGGHHGHHHHHGHGGGHHHHHHHFHHHHHHHHHHHHHHHHHHHHHHHHFGCBGHHHHGFHHHHHGGGGGHHHHHHHHHHHGGGGGHHHHGGCGHGGGGGGGGCGFFFFFFFBBBAB
@M02197:105:000000000-AN6RF:1:1102:20148:12287 1:N:0:1
CTCACGCAATGCTCCTCCGCTTATTGATATGCTTAAGTTCAGCGGGTAGTCCTACCTGATTTGAGGTCAAAAGTCAATAAGGAAGACGCCAGAAGGCATCGACGCATTAGAGGCACGGGACCGTTCATTCATGCACTTCGGCGAGCGGCGATCATTATCACGCCAAAAGCCTTGTCATGCATAGTCGAAAGTCGACCGCAAGCCCATTCATTTCAGGGGAGCCCGAGTCCTAGACGAGAAGTCCAGATCTCCGGCAGCCCCCACTATCCAAGCACCCTTTCGAAGCAAATCGAGAGGGGTTGAGAATTTACTGACGCTCAAACAGGCATGCTCCTCGGAACACCGAGGAGCGCAAGGTGCGTTCAAAGATTCGATGATTCAC
+
AB3AAAFBBAFFFGGGGGGEGEGHHHHFGFGGHHHFFFDGGFGGGAEGEHHFFFHHHHHHHHGFEGHHHHHHHGHHGGFHEHHHHHHGGGGGFHHHHHGGGEGGGGGDFHHFGGGHGCCGGGGEGHHHHGHFGHHHGHHGGGG?DGCCGGFDGGGGBFGGGDFGGGGGGGGGGFGGGGGFFFF9FFFFFFFFGDFFDGFFFFGFGGGFGFEFGFFE:AHGDDFFHFFFHHECBFGGFHFFCF1DFBFCGD?CGGFDDGGEF?2HFGGGGHHDFBDFEE0ECHFF4DFFB3GFF?EE?1FGFEG4BHGB@@>1E?0HGFHHHHGGFFDGEHE?ECCGEHGGEEEDHFGE?FECBB4EECFCCGGGGGGCFGBFFFFFFAA@BB
@M02197:105:000000000-AN6RF:1:1102:24461:12198 1:N:0:1
CTCACGCAATGCTCCTCCGCTTATTGATATGCTTAAGTTCAGCGGGTATCCCTACCTGATCCGAGGTCAACCTTGAAAAATAGGGGGTTTGATGGCAGGACAATTGCACACACTCCGAGCGACAAGATAAACTTACTACGCCACGGAATATGCTATGATCCGCCTCTCAATTTCAGAAGGGAGAATGCTGGCATACTCTTCTTCCACAACCAAGCAAATATGCTTGAGAGGTATTTTATGACGCTCGAACAGGCATGCCTCCCGGAATGCCAGGAGGCGCAATGTGCGTTCAAAGATTCGATG
+
CCBCDDFCCCFFGGGGGGGGGGGHHHHHHHHHHHHHHHHHHHHGGGGGHHHHHHHHHHHHHHHGGGGHHHHHHHHHHHHHHHHHHGGGGGGHHHHHHGGGHHHHHHHHHHHGGHHHGGHGGHGHHHHHHHHHHHHHHHHGGGGHHHHHHHHHHHHHHGHHHHGHGHHHHHHHHHHHHHHHHGHHHHGHHHHHHHGHHGHGHHHHHGGHHGHHHHHHHGHHHHHGHHHHHHHHHGHFHHGGGGGHHGGHHHGHHHGGFGGGCCCHHHHHHHHHHEACGGGHHGGGGGGGFFGFFFCFFFCCCCC
@M02197:105:000000000-AN6RF:1:1102:17729:12347 1:N:0:1
CTCACGCAATGCTCCTCCGCTTATTGATATGCTTAAGTTCAGCGGGTAGTCCTACCTGATTTGAGGTCAAAAGTCAATAAGGAAGACGCCAGAAGGCATCGACGCATTAGAGGCACGGGACCGTTCATTCATGCACTTCGGCGAGCGGCGATCATTATCACGCCAAAAGCCTTGTCATGCATAGTCGAAAGTCGACCGCAAGCCCATTCATTTCAGGGGAGCCCGAGTCCTAGACGAGAAGTCCAGATCTCCGGCAGCCCCCACTATCCAAGCACCCTTTCGAAGCAAATCGAGAGGGGTTGAGAATTTACTGACGCTCAAACAGGCATGCTCCTCGGAACACCGAGGAGCGCAAGGTGCGTTCAAAGATTCGATGATTCAC
+
CCDDDCFCCCFFGGGGGGGGGGGHHHHHGHGHHHGHHHHHHHHG2EGGGHHGHHHHHHGHHHHGFHHHHHHHHHHHHHHHHHHHHHHGGGGGHHHHHHHHGHGGGGGGHHHHGGGHGGGGGGGGGHHHHGHGHHHHHHHGGGGGGGGGGGGGGGGGGGGGGGGGGGGGGGGGGGGGHHHHGHHFFFFFFFFGFFFGGGGGGGGGGGFGGGGGGGHHGFGGGGFGHHHHHFHHGGGHHGHHGHHHFHHGGGGGHGGFGGGEGHHHHHHGHHHGGGGGGGHHGHHHHHGHHHGHGGGGGHHHGHGHHHGHE@GGGGGHGHHFHGBHHHHHGHGGCGFFHHGGGGGGHHGGGGGHHHHGGGGHGGGGGGGGGGFFFFFFFAAAAB
@M02197:105:000000000-AN6RF:1:1102:2131:12421 1:N:0:1
CTCACGCAATGCTCCTCCGCTTATTGATATGCTTAAGTTCAGCGGGTAGTCCTACCTGATTTGAGGTCAAATTGTCAGAAGCTGTCTCAAAAGAGACCCTTTAGAAGCTGAACCCCATTTATAAAGCTGCTCTTCACAAATGGCGTAGATAATTATCACACCAAAGCAAGGCAACAAAGGTCCCGCTAATGCATTTCAGGAGAGCCGACTTCTGAGAAGCCCGCATACTCCCACATCCAAGCCTGATCAACAGAAAAAGCTAAAAAGGTTGAGAATTTCATGACACTCAAACAGGCATGCTCCTCGGAATTCCAAGGAGCGCAAGGTGCGTTCAAAGATTCGATGATTCAC
+
3AAAB@?DBBFFGGGGFGEGGCFHBGFHHHHCHFHHCHHHHGHGGGGGGGGHHHHGHHHHHHHHGHHFHHHHHGHHHHHHHHHGFHHGHHHHGGGFHGHHHHHHHHHHHHHHHHG?EHHFHHHHHGHGHHHHHHGGHHHHHHHGGGGGGHHFGHHFHHHGFBGHHHHHHGFHHHHHHHG9GBGHGGHGDHHHHGHHHGHHHGHGHGFGGGFGFBFFGGGGGGCCGGGGGGGEFFFG?EF0HBD2B2GF@D@HGG@1@FDFB1@GBB002F2E@DFGD21B22D11CB01HHDGB1EHFHGEE/EFAB1FB1BHFF0AA00111GA0E011GFFBGF?GBBF3BBDB?>111
@M02197:105:000000000-AN6RF:1:1102:2227:12470 1:N:0:1
CTCACGCAATGCCCTCCGCTTATTGATATGCTTAAGTTCAGCGGGTAGTCCTACCTGATTTGAGGTCAAAATGTCAAAAGTTGTCCGAAGACGGTTATGAGCGGGTTCCCATAAGGTTTGCTTCAAGGTCAAGTGGCATAGATAATTATCACACCAAGTGACGGTCCACAAGAGATCCCACTAATGCATTTAAAGGGAGCAGACCATCCACTGAAGGAAGCCAGCAAGCCCTCAAGTCCAAGCCTAACTCAAGCCGGTAAAAGCGAGCAAGGTTGATAATTTAATGACACTCAAACAGGCATGCCCTTCGGAATACCAAAGGGCGCAAGGTGCGTTCAAAGATTCGATGATTCAC
+
CDCBCCFCDDFFGGGGGGGGGGHHFHGHHHGHHGGHGHHHHHGGGEEGHHHHGGHHHGHHHHHGHFHFGGHHHGHHHFHHHHHHHHGGCCAGFGGGGHHHHHGGGEGHHHHHHHHHGHHGHGHHFHHHDHFGFFHHGHHHHHHHHHHHHHHHHHGHHHGGFHEGGGFHHHHHHHHHHGHGHHHHHHHHHHHHHHGHGGGGHGGGGGGHGGHHGHHGGHHGHGGGGGGGGHHGFGBFFGGGBHGFF4BFHECCGCFHHHHGGFGGFHE3GHHGHHGHHGDFHHHHHDD3HGHGHHHFHGGFGF1GDFCGHHHHFEFGGF3GGDEEHHHFFEGEAGFGGGGGGFGFFFFFFFBAAAA
@M02197:105:000000000-AN6RF:1:1102:13630:12383 1:N:0:1
CTCACGCAATGCTCCTCCGCTTATTGATATGCTTAAGTTCAGCGGGTATCCCTACCTGATCCGAGGTCAACCTTGAAAAATAGGGGGTTTGATGGCAGGACAATTGCACACACTCCGAGCGACAAGATAAACTTACTACGCCACGGAATATGCTATGATCCGCCTTTCAATTTCAGAAGGGAGAATGCTGGCATACTCTTCTTCCACAACCAAGCAAATATGCTTGAGAGGTATTTTATGACGCTCGAACAGGCATGCCTCCCGGAATGCCAGGAGGCGCAATGTGCGTTCAAAGATTCGATGATTCAC
+
CCDDDCFDDDFFGGGGGGGGGGGHHHHHHHHHHHHHHHHHHHHGGGGGHHHHHHHHHHHHHHHGGGGHHHHHHHHHHHHHHHHHHGGFGGGHHHHHHGGGHHHHHGHGHHHGGHHHHGHGHHHHHHHHHHHHHHHGHHHGGGHHHGHHHHHHHHHHHHHHHGGHHHHHHHHHHHHHHHHGGHGHHHGHHHHGHHHHHHHGHHHGGGGHHGHGGHHHGGHHGHHHHHHHHHHHGFHHHHGGGGGGHGHHHHHHGHHGGGGGGGHGHHGGFHHHHGGGGGHHHHGGGGHGGGGGGGGGGFFFFFFFCBAAB
@M02197:105:000000000-AN6RF:1:1102:28566:12760 1:N:0:1
CTCACGCAATGCTCCTCCGCTTATTGATATGCTTAAGTTCAGCGGGTAGTCCTACCTGATTTGAGGTCAAAAGTCAATAAGGAAGACGCCAGAAGGCATCGACGCATTAGAGGCACGGGACCGTTCATTCATGCACTTCGGCGAGCGGCGATCATTATCACGCCAAAAGCCTTGTCATGCATAGTCGAAAGTCGACCGCAAGCCCATTCATTTCAGGGGAGCCCGAGTCCTAGACGAGAAGTCCAGATCTCCGGCAGCCCCCACTATCCAAGCACCCTTTCGAAGCAAATCGAGAGGGGTTGAGAATTTACTGACGCTCAAACAGGCATGCTCCTCGGAACACCGAGGAGCGCAAGGTGCGTTCAAAGATTCGATGATTCAC
+
BBABCBFCCAFFGGGGGGGGGGGHHHGHHHHHHHHHCGHGGHHGGGGGGHHHHHHHHHHHHHHHGHHHGHGHHGHHHHHHHHHGHHHGGGGGHHHHHHHHGHGGGGGGHGHHFGFHGGGGGGGGGHHHHHHHHHHHHHHGGGGGGGGGGGFFGGGGGGGGGGGGGGGGGGGGGGGGGGGGGGFFFFFFFFFGGGFGGGGGGGGGGFGGGGGGGGHGGGFGFGFFHGHGHFFGGGGHHHHHFFFHHHFGCGGGHCFGGGFHEHGHHFGGHHFEEBGHGEFEGGFFHHGHFGGHHGGGGHHHGHFFGHGHG@EDGEGHFHHHHHHGHHHHHHGECGDGHHGGGEDGGHGGGGGHCGFGGGGHGGGGGGGFFGFFFFFFFBBA>A
@M02197:105:000000000-AN6RF:1:1102:21299:12889 1:N:0:1
CTCACGCAATGCTCCTCCGCTTATTGATATGCTTAAGTTCAGCGGGTAGTCCTACCTGATTTGAGGTCAAATTGTCAGAAGCTGTCTCAAAAGAGACCCTTTAAGAAGCTGAACCCCATTTATAAAGCTGCTCTTCACAAATGGCGTAGATAATTATCACACCAAAGCAAGGCAACAAAGGTCCCGCTAATGCATTTCAGGAGAGCCGACTTCTGAGAAGCCCGCATACTCCCACATCCAAGCCTGATCAACAGAAAAAGCTGAAAAGGTTGAGAATTTCATGACACTCAAACAGGCATGCTCCTCGGAATACCAAGGAGCGCAAGGTGCGTTCAAAGATTCGATGATTCAC
+
CCCCCCFCCCFFGGGGGGGGGGGHHHHHHHGHHHHHHHHHHHHGGGGGGHGHHHHHHHGHHHHHGHHHHHHHHHHHHHHHHHHHHHHHHHHHHGHHHGHHHHHHHHHHHHHHHHHGGGHHHHHHHHHHHHHHHHHHHHHHHHGHHGGGGGHHHHHHHHHHHHHHHHHHHHHHHHHHHHHHHGHHHHHGHHHHGHHHHHHHHHGHGHHHHHGHHGHHHHGGGGGGHHGGGHGHGHHHHGGHHGHHFHHHHHHHGHHHHHHGHHHHHHHHFHHHFHHEGGFHHGHHHFGHHHHHHHHHHHHHGGGGGHHHHHHGGHHGADCGGHHHHGGECHGCGGGGGGGGFFFFFFFBAA>A
@M02197:105:000000000-AN6RF:1:1102:15376:13065 1:N:0:1
CTCACGCAATGCTCCTCCGCTTATTGATATGCTTAAGTTCAGCGGGTAGTCCTACCTGATTTGAGGTCAAAAGTCAATAAGGAAGACGCCAGAAGGCATCGACGCATTAGAGGCACGGGACCGTTCATTCATGCACTTCGGCGAGCGGCGATCATTATCACGCCAAAAGCCTTGTCATGCATAGTCGAAAGTCGACCGCAAGCCCATTCATTTCAGGGGAGCCCGAGTCCTAGACGAGAAGTCCAGATCTCCGGCAGCCCCCACTATCCAAGCACCCTTTCGAAGCAAATCGAGAGGGGTTGAGAATTTACTGACGCTCAAACAGGCATGCTCCTCGGAACACCGAGGAGCGCAAGGTGCGTTCAAAGATTCGATGACTCAC
+
DDDDDDFDCCFBFGGGGGGGGGGHHHHHCHHHHHHHGHHHHGHGGGGGGHHHHHHHHHHHHHHHGHHHHHHHHHHHHHHHHHHHHHHGGGGGHHHGHHHHGGGGGGGGHHHHHGGHGGGGGGGGGHGHHHHHHHHHHHHGGGGGGGGGGGGGGGGGGGGGGGGGGGGGGGGGGGGGHHHHGHHFFFFFFFFGFFFGGGGGGFGGGGGFHGHGGGGGGGHGGGGGHHHHHHHHGGGHHHHHHGHHHHHGGGGGHGGGGGGHHHHHHHGGHHGGGFGHGGHHGHHHHHGHHHGGHGGGGHHHHHHHHHBHFGGGGGGGGHHGHHGHHGHHHHGGFGGGHGEGGGGGHHEE?GGFHHHGFGGGGGGGGGGGGGFFFFFFFBAA>A
@M02197:105:000000000-AN6RF:1:1102:18319:13093 1:N:0:1
CTCACGCAATGCTCCTCCGCTTATTGATATGCTTAAGTTCAGCGGGTAGTCCTACCTGATTTGAGGTCAAATTGTCAGAAGCTGTCTCAAAAGAGACCCTTTAGAAGCTGAACCCCATTTATAAAGCTGCTCTTCACAAATGGCGTAGATAATTATCACACCAAAGCAAGGCAACAAAGGTCCCGCTAATGCATTTCAGGAGAGCCGACTTCTGAGAAGCCCGCATACTCCCACATCCAAGCCTGATCAACAGAAAAAGCTGAAAAGGTTGAGAATTTCATGACACTCAAACAGGCATGCTCCTCGGAATACCAAGGAGCGCAAGGTGCGTTCAAAGATTCGATGATTCAC
+
BBBBABFB@BFFGCGGGGGGGFGHFFHFHHBFGHGHHGGGHHHEGGECGGGFHHHGHGHFHFFHGGGHHHHHHHGFHFHHHGHGFHHHHHHHHGHHBCHFFHHHHFHHHHHHHEFGFEGFGHGFFBHGEHHHFHHHHHGGFHHEFFGGGGHGGGHHHHGHHHGHHHGHFHGHHHHHHHGGGHHGHHGGGFHHHHFFHHHGHGGGHGHHHDGGGHFGHGGFGGHHGBGEGGHGFFD3CGHGEGBEFFGGGBHHHHGHGHFHGFFHGGGFHGEFHGF5HGHFBGGFFGGHGHFGHHHHFGHEACE?GG5GHHHCHFHDEGCEFHBHGGEGHGGG5GA52FGFFFFFFF?AAAA
@M02197:105:000000000-AN6RF:1:1102:11448:13025 1:N:0:1
CTCACGCAATGCTCCTCCGCTTATTGATATGCTTAAGTTCAGCGGGTAGTCCTACCTGATTTGAGGTCAAAAGTCAATAAGGAAGACGCCAGAAGGCATCGACGCATTAGAGGCACGGGACCGTTCATTCATGCACTTCGGCGAGCGGCGATCATTACCACGCCAAAAGCCTTGTCATGCATAGTCGAAAGTCGACCGCAAGCCCATTCATTTCAGGGGAGCCCGAGTCCTAGACGAGAAGTCCAGATCTCCGGCAGCCCCCACTATCCAAGCACCCTTTCGAAGCAAATCGAGAGGGGTTGAGAATTTACTGACGCTCAAACGGGCATGCTCCTCGGAACACCGAGGAGCGCAAGGTGCGTTCAAAGATTCGATGATTCAC
+
DDCDDCFDDCFFGGGGGGGGGGGHHHHHHHHHHHHHHHHHHHHGGGGGGHHHHHHHHHHHHHHGGGFHHHHHHDGHHHHHHHHHHHHGGGGGHGHHHHHHGHGGGGGGHHHHHGGHGGGGGGGGGHHHHHHHHHHHHHHGGGGGGGGGGGGGGGGGGGGGGGGGGGGGGGGGGGGGGGGGGFFFFFFFFFFFFFFFGGGFFGFFGGGGGGHHGGGGGGHFGGGGHHHHHHHHHGGHHHHHGHHHHHG@GFCGGGGGGFGHHHGGFFHGHHHGGHGGDGHHGHHGHHGHGHGHHGGGGHGHGHHHHHHHHGGGGGGGGHGHHGGHHHHHHGGGGGGGHHGGGGGGHHGFGGGHHFHGGGGHGGGGGGGGFGFFFFFFFCCCCC
@M02197:105:000000000-AN6RF:1:1102:10322:13281 1:N:0:1
CTCACGCAATGCTCCTCCGCTTATTGATATGCTTAAGTTCAGCGGGTAGTCCTACCTGATTTGAGGTCAAAAGTCAATAAGGAAGACGCCAGAAGGCATCGACGCATTAGAGGCACGGGACCGTTTATTCATGCACTTCGGCGAGCGGCGATCATTATCACGCCAAAAGCCTTGTCATGCATAGTCGAAAGTCGACCGCAAGCCCATTCATTTCAGGGGAGCCCGAGTCCTAGACGAGAAGTCCAGATCTCCGGCAGCCCCCACTATCCAAGCACCCTTTCGAAGCAAATCGAGAGGGGTTGAGAATTTACTGACGCTCAAACAGGCATGCTCCTCGGAACACCGAGGAGCGCAAGGTGCGTTCAAAGATTCGATGATTCAC
+
CDCCCDFDDDFFGGGGGGGGGGGHHHHHHHHHHHHHHHHHHHHGGGEGGHHHHHHHHHHHHHHHGGHHHHHHHHHHHHHHHHHHHHHGGGGGHHHHGHHHGHGGGGGGHHHHHGGHGGGGGGGFGHHHHHHHHHHHHHHGGGGGGGGGGGGGGGGGGGGGGGGGGGGGGGGGGGGGHGGGGGFFFFFFFFFGFFFGFGGGGGGGFGGGFGFGGFFGGFGFFFFGFHHGFFHHHFGHHHHHFGEGHHHCGGGGHFE?GDCGHHHHGHHGHHHGGCGHGFFHGHHHHHGHHHGHHGGGGHHHHHHHHHHHHHGGGGGHGGHHHHHHHHHHGHGGGGGGHHGGGFGGHHGEGGGHHGHGGGGHGGGGGGGGGGFFFFFFFBAAAA
@M02197:105:000000000-AN6RF:1:1102:23558:13216 1:N:0:1
CTCACGCAATGCTCCTCCGCTTATTGATATGCTTAAGTTCAGCGGGTAGTCCTACCTGATTTGAGGTCAAATTGTCAGAAGCTGTCTCAAAAGAGACCCTTTAAGAAGCTGAACCCCATTTATAAAGCTGCTCTTCACAAATGGCGTAGATAATTATCACACCAAAGCAAGGCAACAAAGGTCCCGCTAATGCATTTCAGGAGAGCCGACTTCTGAGAAGCCCGCATACTCCCACATCCAAGCCTGATCAACAGAAAAAGCTGAAAAGGTTGAGAATTTCATGACACTCAAACAGGCATGCTCCTCGGAATACCAAGGAGCGCAAGGTGCGTTCAAAGATTCGATGATTCAC
+
BBBBBBFBBBFFGGGGGGEGGGGHFHHHGHFHHHHGHHHHHHHGGGEFEHHHHHHHHHHHHHHHGHHHHHHGHHHHGHHHHHHHHHHFHHHGFFFHHGHHHHHHHGFHHHHHFHGGGGHHHHHHHHHHHHHHHHHHHHHHHHHHHGGGGGGGHHHHHHHHHHHHHHHHHHGFHHHHHHHHGHHGHHHGHHHHHHHHHHHHGFEHGHHGHGGGHGGGGHFFGGGHHGGGGGGGGFFG3GCHHHHHEFHGHFHHFHFFHGGHHHFHHGHHFFHHFHFHBHHHHHHHGGEHHHHFHGHFEHFHFECGGGHHHGBACGHHFGGGGGHHFEEE?GGGGGGGGCGGFFFD5FF?AA>A
@M02197:105:000000000-AN6RF:1:1102:7053:13521 1:N:0:1
CTCACGCAATGCTCCTCCGCTTATTGATATGCTTAAGTTCAGCGGGTAGTCCTACCTGATTTGAGGTCAAAAGTCAATAAGGAAGACGCCAGAAGGCATCGACGCATTAGAGGCACGGGACCGTTCATTCATGCACTTCGGCGAGCGGCGATCATTATCACGCCAAAAGCCTTGTCATGCATAGTCGAAAGTCGACCGCAAGCCCATTCATTTCAGGGGAGCCCGAGTCCTAGACGAGAAGTCCAGATCTCCGGCAGCCCCCACTATCCAAGCACCCTTTCGAAGCAAATCGAGAGGGGTTGAGAATTTACTGACGCTCAAACAGGCATGCTCCTCGGAACACCGAGGAGCGCAAGGTGCGTTCAAAGATTCGATGATTCAC
+
BCCCCCFCCCFFGGGGGGGGGGGGGHGHHHHGHHHHGFHHHHHGGGFGGHHHHHHHHGHHHHHHGHHGHGHGHBFGHHHHHHHHHHHGGGGGGHFHHHHHGHGGGGGGFHHHHGGHGGCGGGGGGHHHHHHHGHHHHHGFGGG>DGGGGGGGGGGGGGGGGGGGGGGGFGGGGFGGGGGGGGFFFFFFFFFFGGFGGGGGGGFFGFGGGFFGHGHGFGGFGFEFCFFHGFHHGGGHHHHHEHHHHHG?@?GGHFE<C?CEEGBHGGBCFHHGGGGGA??EEBHGHHFBGFGHGEAGDFHFFFHHHDBGFGFAGGGGGHGHHHHGEHEHHEEFGE?CHGGGEA?GHGEEFGGGGGBEGEACGGGGGGGGFFFFFFFFF?BAAA
@M02197:105:000000000-AN6RF:1:1102:29523:13480 1:N:0:1
CTCACGCAATGCTCCTCCGCTTATTGATATGCTTAAGTTCAGCGGGTAGTCCTACCTGATTTGAGGTCAAAAGTCAATAAGGAAGACGCCAGAAGGCATCGACGCATTAGAGGCACGGGACCGTTCATTCATGCACTTCGGCGAGCGGCGATCATTATCACGCCAAAAGCCTTGTCATGCATAGTCGAAAGTCGACCGCAAGCCCATTCATTTCAGGGGAGCCCGAGTCCTAGACGAGAAGTCCAGATCTCCGGCAGCCCCCACTATCCAAGCACCCTTTCGAAGCAAATCGAGAGGGGTTGAGAATTTACTGACGCTCAAACAGGCATGCTCCTCGGAACACCGAGGAGCGCAAGGTGCGTTCAAAGATTCGATGATTCAC
+
CCCCCCFCCCFFGGGGGGGGGGGHHHGHHHHHHHHHHHHHHHHGGGEGGHHHHGFHHHHHHHHHGHFGHHHHHBFHHHHGHHHHHHHGGGGGHHHHHHHHGHGGGGGGHGHHHGGHGGGGGGGGGGHHHHHHHGFHHHHGGGGGGGGGGGGGGGGGGGGGGGGGGGGGEGGGGGGGGGGGGGFFFFFFFFFFFFFGGGGGGGGGGGFGFFFFGGHFGFGGGGGGHFGFGFHFGFGHHHG1HHGHHHHGGGGGGGGD@?CHGF3HFGHGHGHFFFGGEE0FGHHHGGFBHHGGGGGGGFGHHHHHFHHHFFFGGGCHGGHHHHHGHHHHGGGGGGGEG5GEGGGGHHGGEFGHHHHGGGCGEGGFGF5A4FFFFFFFFBBBBB
@M02197:105:000000000-AN6RF:1:1102:14010:13573 1:N:0:1
CTCACGCAATGCTCCTCCGCTTATTGATATGCTTAAGTTCAGCGGGTATCCCTACCTGATCCGAGGTCAACCTGTAAAAATTGGGGGTTCTGGCGAGCCACCGGGGGGAACTCTATAGCGGGAGTATGTACTACGCTTAGAGCCCACCGGCACCGCCACTAATTTTGAGGGCCGCGGAGACCGCGTGCCCCAATACCACGCTAGGCGTGAGTGGTTAAATGACGCTCGAACAGGCATGCCCTGCGGAATACCACGGGGCGCAATGTGCGTTCAAAGATTCGATG
+
ABCCCCFCCBFFGGGGGGGGGGGHHHHHHHHHHHHHHHHHHHHGGGGG<HHHH;HHHHHHH<H9GGGHHHH9H<<HHHHHHHHHHG;GGH;GGHGGGGG<H<GGGGGGGGGFFFFF:FFFFFFFFFFFFFFF:FFFFFFF-:FFF:FFFFFFGGGHHGHHHHGGHHHHGGGGGGGHHGFFFGGGGGGFFHHHHGFGGFGHHGHGHGHHGHGHHHHHHHHGGGGGGHGHHFHHHHHGGGGGFGGHHHGFDA2GFGGGGGGHHHGGGFCGGGCGFFFCFFFBBBCC
@M02197:105:000000000-AN6RF:1:1102:4345:13624 1:N:0:1
CTCACGCAATGCTCCTCCGCTTATTGATATGCTTAAGTTCAGCGGGTAGTCCTACCTGATTTGAGGTCAAAAGTCAATAAGGAAGACGCCAGAAGGCATCGACGCATTAGAGGCACGGGACCGTTCATTCATGCACTTCGGCGAGCGGCGATCATTATCACGCCAAAAGCCTTGTCATGCATAGTCGAAAGTCGACCGCAAGCCCATTCATTTCAGGGGAGCCCGAGTCCTAGACGAGAAGTCCAGATCTCCGGCAGCCCCCACTATCCAAGCCCCCTTTCGAAGCAAATCGAGAGGGGTTGAGAATTTACTGACGCTCAAACAGGCATGCTCCTCGGAACACCGAGGAGCGCAAGGTGCGTTCAAAGATTCGATGATTCAC
+
BBBBBBFBDBFFGGGGGGFEFGGHHHHHGHHHHHHGHDGHGHHGGGGGGHHHHGHHHHHHHHHFGHHGHHHHHEGHFHGHHHHHHGHFGGGGHHHHHHGHGHGGGGGGHHHHHGGHGGGGGGGGGHHHHHGHHHHHHHGGGGGGGGGGGGGGGGGGGGGGGFGGGFFGGGGGGGGGGGGGGGFFFFFFFFFBFDEDGGGFFGGFFFFGGGFFGFFGEFGGGFGGHFHHFGHGGGGHHFFFCGGHHGB@CGGCGGGGGGGHHHGHHFFGGHDB</GHEEAHGHHGHFGHGHGFFGGE?EHGGHHHHFEHHFGGGGGHFFHHHFHGGBFGGFGGECG?HFEEFGGGHFE22EGHGHFEFAEAFGGGGGGEGBFFFFFFFBBBAA
@M02197:105:000000000-AN6RF:1:1102:7813:13669 1:N:0:1
CTCACGCAATGCTCCTCCGCTTATTGATATGCTTAAGTTCAGCGGGTAGTCCTACCTGATTTGAGGTCAAAAGTCAATAAGGAAGACGCCAGAAGGCATCGACGCATTAGAGGCACGGGACCGTTCATTCATGCACTTCGGCGAGCGGCGATCATTATCACGCCAAAAGCCTTGTCATGCATAGTCGAAAGTCGACCGCAAGCCCATTCATTTCAGGGGAGCCCGAGTCCTAGACGAGAAGTCCAGATCTCCGGCAGCCCCCACTATCCAAGCACCCTTTCGAAGCAAATCGAGAGGGGTTGAGAATTTACTGACGCTCAAACAGGCATGCTCCTCGGAACACCGAGGAGCGCAAGGTGCGTTCAAAGATTCGATG
+
CCDCCDFEECFFGGGGGGGGGGGGHHHHHHHHHHHHHHHHHHHGGGGGGHHHHHHHHHHHHHHFGHHHHGHHHHHHHHHGHHHHHHHGGGGGHGHHHHHHGHGGGGGGHHHHGGGHGGGGGGGFGHHHHHHHHHHHHHHGGGGGGGGGGGGGGGGGGGGGGGGGGGGGGGGGGGGGGGGGGGFFFFFFGGGFFGGGGFFGGGGGGGGHHGHHGGHGGGHGGGGGHHHHGGHHGGGHHGHHHHHFHFHGGGGGHGGGGGGHHHHHHHHGHHHGFFGHGGGHGHHHHHGFHGGHHGGGGHHHHHHHHHG5HHGGGGGHGHHHHHHHHGHHHHGGGGGGGHGEGGFGHHGGGGGHHHGFGGGGFGGGFFFBFFFBBBBB
@M02197:105:000000000-AN6RF:1:1102:4151:13661 1:N:0:1
CTCACGCAATGCTCCTCCGCTTATTGATATGCTTAAGTTCAGCGGGTATCCCTACCTGATCCGAGGTCAACCTAGAAAAATTTGGGGTTGCTGGCCAGCACCTCCCAGGACCCTATAGCGAGAAAATTACTACGCGTAGAGCCTAAGAGCACCGCCACTAGTTTTAAGGCCCGCCAACCGGCGAAGCCCAACACCTAGCCAGGCTAGATTGGTATAAATGACGCTCGAACAGGCATGCCCCCCGGAATACCAGGGGGCGCAATGTGCGTTCAAAGATTCGATG
+
BBBBBBFBBBFFGGGGGGF?FGCHFGFHFFHHHGHHBFGHHHHGGGA9:FHH:HHFH<H<HHHGG98HHFHC<H$FEFH;GHGFG1EEGEG;G<GHH<G<HHHHHGHH:;HHGHF:HHH;G9GGHHGHHH<HHGGG9CCEHHH;HHH<DGHHHGGGGGHHHHHHHHHHFHHGGGGGGGGGGGGHHGGHGEFGFHHHHHGFHGABHHHHGFHFHFFHFHGGGFCHGDFHHHFFGFHGFGFE?GHHGBFG3CGCECECEGHHGF?GEGGGGGGFFFAFFFCCBBC
@M02197:105:000000000-AN6RF:1:1102:16285:13671 1:N:0:1
CTCACGCAATGCTCCTCCGCTTATTGATATGCTTAAGTTCAGCGGGTAGTCCTACCTGATTTGAGGTCAAAAGTCAATAAGGAAGACGCCAGAAGGCATCGACGCATTAGAGGCACGGGACCGTTCATTCATGCACTTCGGCGAGCGGCGATCATTATCACGCCAAAAGCCTTGTCATGCATAGTCGAAAGTCGACCGCAAGCCCATTCATTTCAGGGGAGCCCGAGTCCTAGACGAGAAGTCCAGATCTCCGGCAGCCCCCACTATCCAAGCACCCTTTCGAAGCAAATCGAGAGGGGTTGAGAATTTACTGACGCTCAAACAGGCATGCTCCTCGGAACACCGAGGAGCGCAAGGTGCGTTCAAAGATTCGATGATTCAC
+
CCCCCCFCCCFFGGGBGGGGGGGHHHHHHHHHHHHHHHHHHHGGGGGGGHHHHHHHHHHHHHHHGHHHHHHFHHFHHGHHHHHHHHHGGGGGHHHHHHHHGHGGGGGGHHHHGGGHGGGGGGGGGHHHHGHHHHHHHHHGGGGFGGGGGGGGGGGGGGGGGGGGGGGGGGGGGGGGGGGGGGFFFFFFFBFFFFGGGFGGGGGGGGGGGGGFFGHGGGGGGGGGHHHHHHHHFFGHHGHFHEGHHHHGD?CGHGGGGGGHHHHGHHHGHHHGGGGFGFHHGHHHFHGHHHGHHGGGGHHHHHHHHHFHHFGGGGGHGHHGHHHHHHHHHGGGGGGGHHGGGEDGGHEE?GGHHHHGGGGGGGGGGGGGGGFFFFFFFCCBAB
@M02197:105:000000000-AN6RF:1:1102:23116:13749 1:N:0:1
CTCACGCAATGCTCCTCCGCTTATTGATATGCTTAAGTTCAGCGGGTAGTCCTACCTGATTTGAGGTCAAAAGTCAATAAGGAAGACGCCAGAAGGCATCGACGCATTAGAGGCACGGGACCGTTCATTCATGCACTTCGGCGAGCGGCGATCATTATCACGCCAAAAGCCTTGTCATGCATAGTCGAAAGTCGACCGCAAGCCCATTCATTTCAGGGGAGCCCGAGTCCTAGACGAGAAGTCCAGATCTCCGGCAGCCCCCACTATCCAAGCACCCTTTCGAAGCAAATCGAGAGGGGTTGAGAATTTACTGACGCTCAAACAGGCATGCTCCTCGGAACACCGAGGAGCGCAAGGTGCGTTCAAAGATTCGATGATTCAC
+
DDDDDDFDCCFFGGGGGGGGGGGHHHHHHHHHHHHHHHHHHHHGGGGGGHHHHHHHHHHHHHHHGHHHHHHHHHHHHHHHHHHHHHHGGGGGHHHHHHHHGHGGGGGGGFHHHGGHGGGGGGGGGHHHHHHHHHHHHHHGGGGGGGGGGGFGGGGGGGGGGGGGGGGGFFGGGGGGGHGHGGHFHFFFFFFFGFFGGGGGGGGGGGGGHHHGHGHGGGFFGGFFGGHHFHHFFGGHHHHHHFHHHGHGGGGGHGGGGGGFEHHHHHHGHHHGGGGHGEAEGHHHHHGHHHGHHGGGGHHHHHHHGG4HHHGGGGGHGHHHHHFGHHGHHGGGGGGGHHGGGFGGGHFGGGGHHHHGGGGHGGGGGGGGGGFFFFFFFCCCAC
@M02197:105:000000000-AN6RF:1:1102:13853:13781 1:N:0:1
CTCACGCAATGCTCCTCCGCTTATTGATATGCTTAAGTTCAGCGGGTAGTCCTACCTGATTTGAGGTCAAATTGTCAGAAGCTGTCTCAAAAGAGACCCTTTAGAAGCTGAACCCCATTTATAAAGCTGCTCTTCACAAATGGCGTAGATAATTATCACACCAAAGCAAGGCAACAAAGGTCCCGCTAATGCATTTCAGGAGAGCCGACTTCTGAGAAGCCCGCATACTCCCACATCCAAGCCTGATCAACAGAAAAAGCTGAAAAGGTTGAGAATTTCATTACACTCAAACAGGCATGCTCCTCGGTATACCAAGGAGCGCAAGGTGCGTTCAAAGATTCGATGATTCAC
+
ABAAABFD?A44DGFGGGGGGGGGHBBGH5D5G5G55A55F55EEC0AC3DA55B1AFG55EBFFHCEG3DFH5FEGH55B33@FDFDEBG3F12BGEAG3F333BF3@CFFF//EGFHGFH4F9BDGCGFHFBGFHHFE?FHEF4>CCFHBFHGGEFHH9<CFHGCFF0BC0DGFGCF<<DFC@CCGGHFFCG7HHFF?CA6342GFFBGGBFGGFFFFA/@@BGGGGG1EFFF9//00>112B2HGBHGEF1GE@112F2111HGF2F@@1F2D1B22@2GBEA10D11B1111FECE/AA/B2222D1F1F1E00A011FG0E00BB1G333F11F>FFDD3D>1A>1
@M02197:105:000000000-AN6RF:1:1102:7342:13902 1:N:0:1
CTCACGCAATGCTCCTCCGCTTATTGATATGCTTAAGTTCAGCGGGTAGTCCTACCTGATTTGAGGTCAAAAGTCAATAAGGAAGACGCCAGAAGGCATCGACGCATTAGAGGCACGGGACCGTTCATTCATGCACTTCGGCGAGCGGCGATCATTATCACGCCAAAAGCCTTGTCATGCATAGTCGAAAGTCGACCGCAAGCCCATTCATTTCAGGGGAGCCCGAGTCCTAGACGAGAAGTCCAGATCTCCGGCAGCCCCCACTATCCAAGCACCCTTTCGAAGCAAATCGAGAGGGGTTGAGAATTTACTGACGCTCAAACAGGCATGCTCCTCGGAACACCGAGGAGCGCAAGGTGCGTTCAAAGATTCGATGACTCA
+
CCCCCCFCCCFFGGGGGGGGGGGHHHHHFHHHHHGHHGHHGHHGGGGGGHHHHHHHHHHHHHHGGHHHGHHHHHHHHHHHHHHHHHHGGGGGGHHGHHHGGHGGGGGGHHHHHGGHGGGGGGGGGHHHHHHHGHHHHHHGGGGDDGGGGGGGGGGGGGGGGGGGGGGGFFGGGGGGGGGGGGFFFFFFFFFFGFFFFGGGGGGGGGGGFGGFFGHFGGHGGGGGHGHHFFHHGGGHHHHHFGHHHFG?GGGGHFFGFCC/HGHHHHHGHHGGFFGHGGHEGFFHHHFGHEGHHGGGGFHHHHHHHHGBFF?GGGGGFHFHFGFHHFGDEFGGCGGGHCGEDGGGHGGGGGFF5HGFFEGGGGGGGGGGGFFFFFFF3BBAA
@M02197:105:000000000-AN6RF:1:1102:19893:14195 1:N:0:1
CTCACGCAATGCTCCTCCGCTTATTGATATGCTTAAGTTCAGCGGGTAGTCCTACCTGATTTGAGGTCAAAAGTCAATGAGGAAGACGCCAGAAGGCATCGACGCATTAGAGGCACGGGACCGTTCATTCATGCACTTCGGCGAGCGGCGATCATTATCACGCCAAAAGCCTTGTCATGCATAGTCGAAAGTCGACCGCAAGCCCATTCATTTCAGGGGAGCCCGAGTCCTAGACGAGATGTCCAGATCTCCGGCAGCCCCCACTATCCAAGCACCCTTTCGAAGCAAATCGAGAGGGGTTGAGAAGTTACGGACACTCAAACAGGCATGCTCCTCGTAACACCGAGGAGCGCAAGGTGCGTTCAAAGATTCGATGATTCAC
+
?AAB?ACDDAFFGGGGGGGGGGGHGHGHHHHHHHHHHHHHHHHGGGGGGHHEAGHH3GHHHHGHGHHHHHHGHHHHBFD@GBHHFHHGGGGFHGGHHHHHGHGGGGFGFEHDFEEHDFDG?ECDDHHFFHHGHFGG1FFFGCGF-<@DFFD?;DFG0BF90AAEFFGGBGGFG99GGGFGGGFFBFDFFFDBFFEFFF;;@.AEEFCFFFFFBFFAF..A;DFFCCCCB0GFFF0=G<11<<=1F10-<///0F<<////F>212F1E<1FE<B?>/>0F/>1B2G?201?FB///BG>2B122FB//>/B12@B1F1CFDGFEFA1EF/A//A//A2///AA/01A0F0E1CFFAE0GFF1AB33FEFE1FF3FF3A>>1A
@M02197:105:000000000-AN6RF:1:1102:3418:14319 1:N:0:1
CTCACGCAATGCTCCTCCGCTTATTGATATGCTTAAGTTCAGCGGGTAGTCCTACCTGATTTGAGGTCAAAAGTCAATAAGGAAGACGCCAGAAGGCATCGACGCATTAGAGGCACGGGACCGTTCATTCATGCACTTCGGCGAGCGGCGATCATTATCACGCCAAAAGCCTTGTCATGCATAGTCGAAAGTCGACCGCAAGCCCATTCATTTCAGGGGAGCCCGAGTCCTAGACGAGAAGTCCAGACCCCCGGCACCCCCCACTATCCAAGCCCCCTTTCGAAGGAAATCGGGAGGGCTTCACAATTAACTGCCGCACATATAAGCGTGCACCTCGGAACACCGAGGAACGCCCGGTGCGCTTAAACATATGATGAATCAG
+
AAAA?AFD@AFFGGGGFBEFFEDHFFFHEGGHHHFBGFGHFFG2AEEEEH5BFGHEDFEHHHFFGHEGHHGFFFGHHHF35BFG1GGEEEEGGHHGHGHHG3E/EEGGHHHHFFCFG?CDCDCGGHHHHHGFHHHHHFFGDCGGCDCCGG-CG8GB96FGGGGGB@9#BFFF:GFGB:BB::F=;FDF:FFFFF:BBB;>/-A?AAFFFB//BBBFF9@DBDFE?BB7FFFFFFBD/B//9BFB-A9-;--9;----<-.0@?<1G</@/<>//EB//F?<B21B2?//<E?//0/0B12222222B21B////?2B2@@21/////1B1B/E?AEGFB/AA//1FGFA//0A0AA00A111BAFA33FB333B33B11>11
@M02197:105:000000000-AN6RF:1:1102:3539:14209 1:N:0:1
CTCACGCAATGCTCCTCCGCTTATTGATATGCTTAAGTTCAGCGGGTATCCCTACCTGATCCGAGGTCAACCTTGAAAAATAGGGGGTTTGATGGCAGGACAATTGCACACACTCCGAGCGACAAGATAAACTTACTACGCCGCGGAATATGCTATGATCCGCCTTTCAATTTCAGAAGGGAGAATGCTGGCATACTCTTCTTCCACAACCAAGCAAATATGCTTGAGAGGTATTTTATGACGCTCGAACAGGCATGCCTCCCGGAATGCCAGGAGGCGCAATGTGCGTTCAAAGATTCGATGATTCAC
+
ABBBBBFBBBFFGGGGGFEGGGGHGHHHHHHFHHFFHGHHGFFGGGEGHHHHHHHHHGCFGHHGGGGHHGHGHHHHFGFHHGHHHGGEGGGGHHHHGGGGHHFGHFHFFGHGGHGHGC@GGGGGGGHHHHGHFHFGHFGD?CFGDHHHHHHHHHHHHGGGFFGGGFFHGGHGGGFGGHGFEHHGGHGGGFHFFFGFHHGHFHFGGGGHHGHHHGHFHHHFHHHFFGHHHFHHGFFFEFEEDGGHHGHGBHGFBFFC1CGFGGGHFHHHFHHGB2EEEDFGGGEFFGHFCGFGBGEGBFC@BDDFBBA>A
@M02197:105:000000000-AN6RF:1:1102:24021:14404 1:N:0:1
CTCACGCAATGCTCCTCCGTTATTGATATGCTTAAGTTCAGCGGGTAGTCCTACCTGATTTGAGGTCAAAAGTCAATAAGGAAGACGCCAGAAGGCATCGACGCATTAGAGGCACGGGACCGTTCATTCATGCACTTCGGCGAGCGGCGATCATTATCACGCCAAAAGCCTTGTCATGCATAGTCGAAAGTCGACCGCAAGCCCATTCATTTCAGGGGAGCCCGAGTCCTAGACGAGAAGTCCAGATCTCCGGCAGCCCCCACTATCCAAGCACCCTTTCGAAGCAAATCGAGAGGGGTTGAGAATTTACTGACGCTCAAACAGGCATGCTCCTCGGAACACCGAGGAGCGCAAGGTGCGTTCAAAGATTCGATGACTCAC
+
CCCCCCFCCCFFGGGGGGGGGGHHHHHHHHHHHHHHHHHHHHGGGEFGHHHHHHHHHCFHHHHGHGHHHHHHHHHHHHGHHFHHHHGGGGGHHHHHHHHGHGGG?EFGHFFGGGHGGGGGGGGGHGHHHHHHHHHHHHGGGGGGGGGGGGGGGGGGGGGGGGFFGGGFGGGGGFGGGGGGGGGGGFFFFFFFGFFGFFGGGGGGFFGGFFFFFGGGGFFFFGFHHFHHGHHFGGFHFFFGGBEHHG?GCGGHFACFFB/FBHG3FEGHHFGFFGHF/GF?FB4FHFFHFDGFFGFFGHHHFHHGF4FHHGGGGEFE5GHHGHGCGFFHHDGGGFGHHGGGGGGHGAEEGEFBHGGGGGHGGGGGGGGGGFFFFFFFBBAAA
@M02197:105:000000000-AN6RF:1:1102:18947:14421 1:N:0:1
CTCACGCAATGCTCCTCCGCTTATTGATATGCTTAAGTTCAGCGGGTAGTCCTACCTGATTTGAGGTCAAATTGTCAGAAGCTGTCTCAAAAGAGACCCTTTAGAAGCTGAACCCCATTTATAAAGCTGCTCTTCACAAATGGCGTAGATAATTATCACACCAAAGCAAGGCAACAAAGGTCCCGCTAATGCATTTCAGGAGAGCCGACTTCTGAGAAGTCCGCATACTCCCACATCCAAGCCTGATCAACAGAAAAAGCTGAAAAGGTTGAGAATTTCATGACACTCAAACAGGCATGCTCCTCGGAATACCAAGGAGCGCAAGGTGCGTTCAAAGATTCGATGATTCAC
+
CCCCCCFCCCFFGGGGGGGGGGFHHHHHHHGHHHHHHHHHGHHGGGEFGHHHHHHHHHHHHHHHGGHHHHHHHHHHHHHHGHHHGHHHHHHHHGEHHGHHHHHHHHHHHHHHHHGGGHHHHHHHHHHHHHHHHHHHHHHHHHHHGGHHHHHHHHHHHHHHHHHHHHHHHHHHHHHHHHHHHHHHHHHGHHHHHHHHHHHHHGHGHHGFHHHGHGHHHGGGGGGHHHGGGGGGHHHHCGGHHHHHHGHHHHHHHHHHHHGGHHHHHHFHHHHGHHGHHHHHHHHGBGHHHHHHHHHHHHGDGGGGBFHGHGHHHHHGGGFGFHHHGGGGHGGGGGGGGGFFFFFFFFBCCAB
@M02197:105:000000000-AN6RF:1:1102:28383:14452 1:N:0:1
CTCACGCAATGCTCCTCCGCTTATTGATATGCTTACTTCCTCTAAATGACCAAGATCCTCCGCTTATTGATATGCTTAAGTTCAGCGGGTATCCCTACCTGATCCGAGGTCAACCTAGAAAAATTTGGGGTTGCTGGCCAGCATCTCCCAGGACCCTATAGCGAGAAAATTACTACGCGTAGAGCCTAAGAGCACCGCCACTAGTTTTAAGGCCCGCCAGGCGGCGAAGCCCAACACCTAGCCAGGCTAGATTGGTATAAATGACGCTCGAACAGGCATGCCCCCCGGAATACCAGGGGGCGCAATGTGCGTTCAAAGATTCGATGACTCAC
+
ABBCCCFCBCFFGGGGGGGGGGGHHHHHHHHHHHHHHHHHHHGHHHHGHHHHHGHHHHHHHGGGGGHHHHHHHHHHHHHHFHHHHGGGGGFHHHHH<HH:;HHH<G;GGGHH:H::HHHHHHHHHHHHGGGFGFHHGGHHEFHHHHHHH<HF<FH9HH:HH:GC9GGHHH0HHHHHG9GCG;G<GH9HHH;;GGGGGGGGGGGGGGGGGGGFGGGGFGGGGGGGGFFGGCGHFHFHHHHBFHHGFGHHFHGHHHHD0HHFCGCGGFF.CGFGFFFFGHGGC??AE0AAF2BF/FAEAEEA0FFBHECECFF133FFGE1C1FFFFDF>1>1>
@M02197:105:000000000-AN6RF:1:1102:19375:14488 1:N:0:1
CTCACGCAATGCTCCTCCGCTTATTGATATGCTTAAGTTCAGCGGGTAGTCCTACCTGATTTGAGGTCAAAAGTCAATAAGGAAGACGCCAGAAGGCATCGACGCATTAGAGGCACGGGACCGTTCATTCATGCACTTCGGCGAGCGGCGATCATTATCACGCCAAAAGCCTTGTCATGCATAGTCGAAAGTCGACCGCAAGCCCATTCATTTCAGGGGAGCCCGAGTCCTAGACGAGAAGTCCAGATCTCCGGCAGCCCCCACTATCCAAGCACCCTTTCGAAGCAAATCGAGAGGGGTTGAGAATTTACTGACGCTCAAACAGGCATGCTCCTCGGAACACCGAGGAGCGCAAGGTGCGTTCAAAGATTCGATGATTCAC
+
ABBBAAFBBBFFFGGFGGGGGFEDEHHCGFEGGGHHGAFDD5GAACA0AAFDG5GHFHFFDGHFF2BGGFHHHFFHHGFGHGFHFHFGGGGGFGHFECCFEHGFGGGGFGFG2EFHG@/CDDDBEFFHHHHGHHHGFFHA/ACGGGFFFGGFFDGFFGGGFDFGFBCFFFGFGFGGGGGGGGFFBFFFFFF9BDEGBGGGGFFGFFFFFFFBFFFB/AGDFBEEFHHGHHFFFFGHHFFGGF1HFG0C-C?GHGFCGGCC0B2BGFCFCBG?EBAF//EHGHFF2GFFBGABEE/E?AFHFFGHGHFGHGFGGE?GGG>GBFAFHHHFHHFGGECEHHGGEEGGFHEEGGCHGCBEECECFGFFFGGA11C1FFFBFAAAAA
@M02197:105:000000000-AN6RF:1:1102:2557:14442 1:N:0:1
CTCACGCAATGCTCCTCCGCTTATTGATATGCTTAAGTTCAGCGGGTAGTCCTACCTGATTTGAGGTCAAATTGTCAGAAGCTGTCTCAAAAGAGACCCTTTAGAAGCTGAACCCCATTTATAAAGCTGCTCTTCACAAATGGCGTAGATAATTATCACACCAAAGCAAGGCAACAAAGGTCCCGCTAATGCATTTCAGGAGAGCCGACTTCTGAGAAGCCCGCATACTCCCACATCCAAGCCTGATCAACAGAAAAAGCTGAAAAGGTTGAGAATTTCATGACACTCAAACAGGCATGCTCCTCGGAATACCAAGGAGCGCAAGGTGCGTTCAAAGATTCGATGACTCAC
+
CCCCCBFCCCFFGGGGGGGGGGGHHGHHHHHHGHHHGGHHHGHGCGGGGHHHHHHHHHHHHHHHGHHHHHHHGHHHHHHHHHHHHHGHHHHHHGHHHGHHHHHGHHGHHHHHHHGGGHHGHHHHHHHGHHHHHHHGHHHHGHHHGGGGGHHHHHHHHHHHHGHHHHHHHHHHHHHHHHHFGHHHGHGGHHHHHHHHHHGHGGHGHHHGGGGHHGHHGGBFGEGGDGGGHGGGFFHHGGHFGFGFGHEHHHFHHHHFGHHHHGHHGHFFHFHHHHHGDFHHHHHHHGFEHFHGHHFHHEEDFGGECHFHFGEGHF32EGE?HCHCFEGGGGGGGGBGGFFFFFFFFDAAAAA
@M02197:105:000000000-AN6RF:1:1102:6826:14646 1:N:0:1
CTCACGCAATGCTCCTCCGCTTATTGATATGCTTAAGTTCAGCGGGTAGTCCTACCTGATTTGAGGTCAAATTGTCAGAAGCTGTCTCAAAAGAGACCCTTTAGAAGCTGAACCCCATTTATAAAGCTGCTCTTCACAAATGGCGTAGATAATTATCACACCAAAGCAAGGCAACAAAGGTCCCGCTAATGCATTTCAGGAGAGCCGACTTCTGAGAAGCCCGCATACTCCCACATCCAAGCCTGATCAACAGAAAAAGCTGAAAAGGTTGAGAATTTCATGACACTCAAACAGGCATGCTCCTCGGAATACCAAGGAGCGCAAGGTGCGTTCAAAGATTCGATGATTCAC
+
CCCCCCFCCCFFGGGGGGGGGGGHHHHHHHHHHHHHHHHHHHHGGGGGGHHHHGHHHHHHHHHHGHHHHHHHHHHHHHHHHHHHHHHHHHHHHGHHHGHHHHHHHHHHHHHHHHGGGHHHHHHHHHHHHHHHHHHHHHHGHHHHGGGGGHHHHHHHHHHHHHHHHHHHHHHHHHHHHHHHHHHHGHHHHHHHHHHHHHHHHGHGHHHHHHGHHHHHHGGGGGHGHHGGHGHHHHHGGGHHHG3HHGHHHHHFFGHHHHHHHHHHHHHFFHHHHGF5HFGHHHHHGGHGFHFHHHHHHHHGGGGEHHHHHHHHHHHGFGGGHHHHGGGGHCGGGGGGGGGFFFFFFF?BBBB
@M02197:105:000000000-AN6RF:1:1102:20164:14653 1:N:0:1
CTCACGCAATGCTCCTCCGCTTATTGATATGCTTAAGTTCAGCGGGTAGTCCTACCTGATTTGAGGTCAAATTGTCAGAAGCTGTCTCAAAAGAGACCCTTTAGAAGCTGAACCCCATTTATAAAGCTGCTCTTCACAAATGGCGTAGATAATTATCACACCAAAGCAAGGCAACAAAGGTCCCGCTAATGCATTTCAGGAGAGCCGACTTCTGAGAAGCCCGCATACTCCCACATCCAAGCCTGATCAACAGAAAAAGCTGAAAAGGTTGAGAATTTCATGACACTCAAACAGACATGCTCCTCGGAATACCAAGGAGCGCAAGGTGCGTTCAAAGATTCGATGATTCAC
+
DDCDDDFDDCFFGGGGGGGGGGGHHHHHGHHHHHHHHHHHGHHGGGGGGHHHHHHHHHHHHHHHGHGHHHHHHHHHHHHHGHHHHHHHHHHHGGGHHGHHHHHHHHHGHHHHHHGGGHHHHHHHHHHHHHHHHHHHHHHHHHGHGGGGGHGHHHHHHHHHHHHHHHHHHHGHHHHHHHHHHGHHGHGHHHHHHHHHHHHHHGGGHHHHGGHHHHHHHHGGGGHGGHGGHGHHHHHHGGHHHHHHHFGHHHHHGHHHGHHHHHHHHHHFGHHHGHHHGHHHHGFF5GFHHHHHGHHHHHHGGGGGHHHHHHFHHHHGGGGGHHHHGFGGHGGGGGGGGGGFFFFFFFCBAAA
@M02197:105:000000000-AN6RF:1:1102:2760:14826 1:N:0:1
CTCACGCAATGCTCCTCCGCTTATTGATATGCTTAAGTTCAGCGGGTAGTCCTACCTGATTTGAGGTCAAAAGTCAATAAGGAAGACGCCAGAAGGCATCGACGCATTAGAGGCACGGGACCGTTCATTCATGCACTTCGGCGAGCGGCGATCATTATCACGCCAAAAGCCTTGTCATGCATAGTCGAAAGTCGACCGCAAGCCCATCCATTTCAGGGGAGCCCGAGTCCTAGACGAGAAGTCCAGATCTCCGGCAGCCCCCACTATCCAAGCACCCTTTCGAAGCAAATCGAGAGGGGTTGAGAATTTACTGACGCTCAGACAGGCATGCTCCTCGGAACACCGAGGAGCGCAAGGTGCGTTCAAAGATTCGATGATTCAC
+
CCCDDDFDDDFFGGGGGGGGGGGHHHGGHHGGHHHHHHHHHHHGGGGGGHHHHFHHHHHHHHHHGHGHHHHHHHHHHHHHHHHHHHHGGGGGHHHHHHHHGHGGGGGGHGHHHGGHGGGGGGGFGHHHHHHHHHHHHHHGGGGGGGGGGGFGGGGGGGGGGGGGGGGGGGGGGGGGGGGGGGFFFFFFFFFGGCFFGGFFGGGGGFGGGGFGHGHFEGHGFFGGHHHGGFGFGFFHHFEFHHHHGFG?GGGDEGGFGGCAHHHHHGHGGG3/AGGHGGHHGGHHFGGHHHGHHGGGEGCFGHHHHFEHGEGGFFGGFHGHGGFHHHHHGHGGGGGGHHGFGGGGHFDGGG?FAFHGEGGHFGGBGFG2FGFCFFFFFBAAAA
@M02197:105:000000000-AN6RF:1:1102:6113:14961 1:N:0:1
CTCACGCAATGCTCCTCCGCTTATTGATATGCTTAAGTTCAGCGGGTAGTCCTACCTGATTTGAGGTCAAAATGTCAAAAGTTGTCCGAAGACGGTTATGAGCGGGTTCCCATAAGGTTTGCTTCAAGGTCAAGTGGCATAGATAATTATCACACCAAGTGACGGTCCACAAGAGATCCCACTAATGCATTTAAAGGGAGCAGACCATCCACTGAAGGAAGCCAGCAAGCCCTCAAGTCCAAGCCTAACTCAAGCCGGTAAAAGCGAGCAAGGTTGATAATTTAATGACACTCAAACAGGCATGCCCTTCGGAATACCAAAGGGCGCAAGGTGCGTTCAAAGATTCGATGACTCAC
+
BCCCDCFDCCFFGGGGGGGGGGGHHHHHHHHHHHHHHHHHHHHGGGEGGHHHHHHHHHHHHHHHGHHHHHHHHHGHHHHFGGHHHHHGGGGGHGGGGGHHHHHGGGGGHHHHHHHHHGHHGHHHHHHHGHHHHHHHHGHHHHHHHHHHHHHHGHHHHHHFHHHHGHGGHHHHHHHGHHHHHHHHHHHHGHHHHHHHHHHGHHHGGHGHHGFHHHHHHGHHGHGHGGHHGGHHGFHHHHGGGHHHHHGHHHGGGGGGHHHHGHGGGHEGHHHHHGHHHHGHHHHHHHHHHHGHHHHGHHHEHHGGGGGGEHHHHHHGGHHHGEE2GHHHHGGGGHGGGGGGGGGGFFFFFFFCBBAB
@M02197:105:000000000-AN6RF:1:1102:8683:15006 1:N:0:1
CTCACGCAATGCTCCTCCGCTTATTGATATGCTTAAGTTCAGCGGGTATCCCTACCTGATCCGAGGTCAACCTGTAAAAATTGGGGGTTCTGGCGAGCCACCGGGGGGAACTCTATAGCGGGAGTATGTACTACGCTTAGAGCCCACCGGCACCGCCACTAATTTTGAGGGCCGCGGAGACCGCGTGCCCCAATACCACGCTAGGCGTGAGTGGTTAAATGACGCTCGAACAGGCATGCCCTGCGGAATACCACAGGGCGCAATGTGCGTTCAAAGATTCGATGATTCAC
+
CCDDDCFDDDFFGGGGGGGGGGGHHHHHHHHHHHHHHHHHHHHGGGGGHHHHHHHHH<<<HHHGG9GHHHHHH:HHHHH;HHHHHG;GGH;HHHGGGGGHH<GGGGGGGGGFFFF:FFFFF799F9FFF:FF9F77F7FFF(FFFFFFFFFFGGGFHHHFHHHHHHHHGGGGGGGHHGGGGGGGGGGGGHHHHHGGGFGHHGHGHHHHHGFHHHHHHHHGGHGGHHGHHFHFHHHHGGGGGGGGHHHHHGHHHGGGGGGHCHHGEGGHGFGGFGGGGGFFFFFFFBBAAB
@M02197:105:000000000-AN6RF:1:1102:2161:15094 1:N:0:1
CTCACGCAATGCTCCTCCGCTTATTGATATGCTTAAGTTCAGCGGGTATCCCTACCTGATCCGAGGTCAACCTTGAAAAAAATGGAGGTCAACGGCAGGGCAATCACACACACCAAGCGAAAAGATAAACTTACTACACCTGGGGATATGAGATCATCCGCCTTTGAATTTCAGAAGGGAGAATGCAAGCATACTCATCTTCCACGACCAAGCAAATTTGCTTGAGAGGTATTTAATGACGCTCGAACAGGCATGCCTCCCGGAATACCAGGAGGCGCAATGTGCGTTCAAAGATTCGATGATTCAC
+
AABBBBFB@AFFGGGGGGG?FGGHHHHHHHHHHHHHGHHHHGHGGGGCFHHHFHHHHEHHF5FEGGEHHHHGGHHHHHHGGGHHHGHGGFFHFGEFGGCGEGGHFHGGHGEFGGHHHGHGGGGHFHHHHEFGHHHHHHGFHHGGDHGHDGFFHHDGFHFGGAEDHHHHHHHHHHFHHGGGHGHHGHGGFHHHGFGHHFHHGFGFGGFGFGHFGFHHHFHHHGFGGGGFFFFFFFFGGFFGGHGGHHHHGA3FHF1EACACHFHFHFFGHHHFEE?E5HGF22FGHF5BGGCGGGGFFFFFBFBAAA@
@M02197:105:000000000-AN6RF:1:1102:12799:15117 1:N:0:1
CTCACGCAATGCTCCTCCGCTTATTGATATGCTTAAGTTCAGCGGGTAGTCCTACCTGATTTGAGGTCAAAATGTCAAAAGTTGTCCGAAGACGGTTATGAGCGGGTTCCCATAAGGTTTGCTTCAAGGTCAAGTGGCATAGATAATTATCACACCAAGTGACGGTCCACAAGAGATCCCACTAATGCATTTAAAGGGAGCAGACCATCCACTGAAGGAAGCCAGCAAGCCCTCAAGTCCAAGCCTAACTCAAGCCGGTAAAAGCGAGCAAGGTTGATAATTTAATGACACTCAAACAGGCATGCCCTTCGGAATACCAAAGGGCGCAAGGTGCGTTCAAAGATTCGATGATTCAC
+
DDDDDDFDCDFFGGGGGGGGGGGHHHHHHHHHHHGHHHHHHGHGGGGGGHHHHHHHHHHHHHHHGHHHGHHHHHHHHHGHHHHHHHHGGGGGHGGGGGHHHHHGGGEGHHHHHHHHHGHHGHHHHHGHHHHHHH:HHGHHHHHHHHHHHHHHHHHGHHHFHHHGGGGGHHHHHGHHHHHHHHHHHHHHHHHHHHHHHGHHGHGGGHGGHHHHGHHHHGHGGHHGEGHGGGGGFGHHFFGGHGHHHHHFHEGGGGGGHHHHGHGGGHHHHHHHHHHGGHHHHHHHHBHGGBFHHHHHHHGHHHGGGGEGGHHHHHHCHHHHFGGGGHHHGGGGGHGGGGGGGGGGFFFFFFFBBABB
@M02197:105:000000000-AN6RF:1:1102:25691:15121 1:N:0:1
CTCACGCAATGCTCCTCCGCTTATTGATATGCTTAAGTTCAGCGGGTAGTCCTACCTGATTTGAGGTCAAAAGTCAATAAGGAAGACGCCAGAAGGCATCGACGCATTAGAGGCACGGGACCGTTCATTCATGCACTTCGGCGAGCGGCGATCATTATCACGCCAAAAGCCTTGTCATGCATAGTCGAAAGTCGACCGCAAGCCCATTCATTTCAGGGGAGCCCGAGTCCTAGACGAGAAGTCCAGATCTCCGGCAGCCCCCACTATCCAAGCACCCTTTCGAAGCAAATCGAGAGGGGTTGAGAATTTACTGACGCTCAAACAGGCATGCTCCTCGGAACACCGAGGAGCGCAAGGTGCGTTCAAAGATTCGATGATTCAC
+
BCCCCCFCCCFFGGGGGGGGGGGHHHHHHHHHHHHHHHHHHHHGGGGGGHHHHHHHHGHHHHHHGGHHHHHHHBGGHGHHHGFHHHHGGGGGHHHHHGHHGHGGGGGGHGHHGGGHGFGGGGCGGHHHHHHHHHHHHHHGGGGGGGGGGGGGGGGGGGGGGGGGGGGFGGGGGGGGGGGGGGFFFFFFFFFGGGGGGGGGFGGFFFFFFFFFGGHGGGECCGGGHFHFGFHFGGGHHHGFFHGHFHGGGFC/EGFGC/GHGHHGGHFGFFFEF0GHGDGHGHHHHHGGHHGFFDGEE1GHGHHHEGBG4HGGGGEGGHGHHHGFHEHHHHGF??GCGHGFEECFGGEECFGHFHHGGGGHGGGGGGGCGGFCFBFFFBBAAA
@M02197:105:000000000-AN6RF:1:1102:23843:15163 1:N:0:1
CTCACGCAATGCTCCTCCGCTTATTGATATGCTTAAGTTCAGCGGGTAGTCCTACCTGATTTGAGGTCAAAAGTCAATAAGGAAGACGCCAGAAGGCATCGACGCATTAGAGGCACGGGACCGTTCATTCATGCACTTCGGCGAGCGGCGATCATTATCACGCCAAAAGCCTTGTCATGCATAGTCGAAAGTCGACCGCAAGCCCATTCATTTCAGGGGAGCCCGAGTCCTAGACGAGAAGTCCAGATCTCCGGCAGCCCCCACTATCCAAGCACCCTTTCGAAGCAAATCGAGAGGGGTTGAGAATTTACTGACGCTCAAGCAGGCATGCTCCTCGGAACACCGAGGAGCGCAAGGTGCGTTCAAAGATTCGATGATTCAC
+
DDDDDDFDDDFFGGGGGGGGGGGHHHHHHHHHHHHHHHHHHGHGGGGGGHHHHHHHHHHHHHHHGHHHHHHHHGHHHHHHHHHHHHHGGGGGHHHHHHHHGHGGGGGGHHHHHGGHGGGGGGGGGHHHHHHHHHGHHHHGGGGGGGGGGGGGGGGGGGGGGGGGGGGGGGGGGGGGGGHHGHFFFFFFFFFGGGGGGGFGGGGFGGGGGGGGGGHGGGFGGFFGHHHHGFHFFFGHHHHHHHGHHHHGGGGGGGGCGCGHGHGEHHHGHHHGGGGFFEAGGHHGHHGHFHGHHGGGGHHHFHHHHHGHHGGGGDGHGHHHHHHHHGHHHHGGGGFDHHGGGGFGHHGGGGGHGHHGGGGHGGFGGGGGGGFFFFFFFBBAAB
@M02197:105:000000000-AN6RF:1:1102:5438:15499 1:N:0:1
CTCACGCAATGCTCCTCCGCTTATTGATATGCTTAAGTTCAGCGGGTAGTCCTACCTGATTTGAGGTCAAAAGTCAATAAGGAAGACGCCAGAAGGCATCGACGCATTAGAGGCACGGGACCGTTCATTCATGCACTTCGGCGAGCGGCGATCATTATCACGCCAAAAGCCTTGTCATGCATAGTCGAAAGTCGACCGCAAGCCCATTCATTTCAGGGGAGCCCGAGTCCTAGACGAGAAGTCCAGATCTCCGGCAGCCCCCACTATCCAAGCACCCTTTCGAAGCAAATCGAGAGGGGTTGAGAATTTACTGACGCTCAAACAGGCATGCTCCTCGGAACACCGAGGAGCGCAAGGTGCGTTCAAAGATTCGATGATTCAC
+
CCCCDDFCCDFFGGGGGGGGGGGGHHHHHGGHHHHHHHHHHHHGGGEEGHHHHHHHHHGHHHHGGHHHHHHHHGGHHHHHHHHHHHHGGGGGHHHHHHHHGHGGGGGGHHHHHGGHGGGGGGGGGHGHHHHHHHHHHHHGGGGGGGGGGGGGGGGGGGGGGGGGGGGGGGGGGGGGGGHGGGFFFFFFFFFGFFFGGGFGGGGGFGFGHHFGGGHGGEHGGGFGHGFFFHHHFFGGGHHHHHHGGDGD@/CFHGGFGGDHFGGFHHHGHHHEFBFHGGHEGHHHHGGHHGGHHGGGGHHHHHGHHGGBHHGDGGGGGHHGHHHHFGHHHGGGGGGGHHGEFEEEHFCFGGCHFHHFGGGHGGGGGGGGGGFFFFFFFBAAAA
@M02197:105:000000000-AN6RF:1:1102:18643:15476 1:N:0:1
CTCACGCAATGCTCCTCCGCTTATTGATATGCTTAAGTTCAGCGGGTAGTCCTACCTGATTTGAGGTCAAAATGTCAAAAGTTGTCCGAAGACGGTTATGAGCGGGTTCCCATAAGGTTTGCTTCAAGGTCAAGTGGCATAGATAATTATCACACCAAGTGACGGTCCACAAGAGATCCCACTAATGCATTTAAAGGGAGCAGACCATCCACTGAAGGAAGCCAGCAAGCCCTCAAGTCCAAGCCTAACTCAAGCCGGTAAAAGCGAGCAAGGTTGATAATTTAATGACACTCAAACAGGCATGCCCTTCGGAATACCAAAGGGCGCAAGGTGCGTTAAAAGATTCG
+
CDDDDDFDDCFFGGGGGGGGGGGHHHHHHGHHHHHHHHHHHHHGGGGGGHHHHHHGHHHHHHHHGHHHHHHHHHHHHHHHHHHHHHHGGGGGHGGGGGHHHHHGGGGGHHHHHGHHHHHHGHHHHHHHHGHHHHHHGGHHHHHHHHHGHHHHHHHGHHGHHHHGGGGGHHHHHHHHHHHHHHHHHHHHHHHHHHHHHGHGGHHGGGHGHGFHGHHGHHGHGGHGHGHGGGGFFFHGB3E/HHHGGHHHHHGFFGGGGHHHGHGGGHHFHHHHEHHHHHGHHFHHHGHGFFGGHHHHGHHGHGGGGGGGGHHGFFHEGHGHFGGGGGGGFAAAGGGFD5FFFBBAABB
@M02197:105:000000000-AN6RF:1:1102:13932:15700 1:N:0:1
CTCACGCAATGCTCCTCCGCTTATTGATATGCTTAAGTTCAGCGGGTAGTCCTACCTGATTTGAGGTCAAATTGCCAGAAGCTGTCTCAAAATAGACCCTTTAGAAGCTGAACCCCATTTATAAAGCTGCTCTTCACAAATGGCGTAGATAATTATCACACCAAAGCAAGGCAACAAAGGTCCCGCTAATGCATTTCAGGAGAGCCGACTTCTGAGAAGCCCGCATACTCCCACATCCAAGCCTGATCAACAGAAAAAGCTGAAAAGGTTGAGAATTTCATGACACTCAAACAGGCATGCTCCTCGGAATACCAAGGAGCGCAAGGTGCGTTCAAAGATTCGATGATTCAC
+
CCCCCCFCCBFFGGGGGGGGGGGHHHHHGHHHHHHHGHHHHHHGGGGGGHHHHHHHHHHHHHHHGHHHHHHHHHHHHHHHHHHHHHHHHHHHHHHHHHHHHHHHHHHHHHHHHHGGGHHHHHHHHHHHHHHHHHHHHHHHHHHHGGGGGHHHHHHHHHHHHHHHHHHHHHHHHHHHHHHHHHGHHHHHHHHHHHHGHHHHHGHGHHHHGHHGGGGHGGGGGGHGGGGGGGGGHHHHGGHHHHHFHHHHHHGHHHHHHHHFHGHHHHHHHEHHHHHHHHHHGHHHHGHHHHHHHHGHHHHGGGGGHHGHHCHHHHHGGGGGHHHHGGGGHGGGGGGGGGGFFFFFFFB@@CC
@M02197:105:000000000-AN6RF:1:1102:16066:15722 1:N:0:1
CTCACGCAATGCTCCTCCGCTTATTGATATGCTTAAGTTCAGCGGGTAGTCCTACCTGATTTGAGGTCAAATTGTCAGAAGCTGTCTCAAAAGAGACCCTTTAGAAGCTGAACCCCATTTATAAAGCTGCTCTTCACAAATGGCGTAGATAATTATCACACCAAAGCAAGGCAACAAAGGTCCCGCTAATGCATTTCAGGAGAGCCGACTTCTGAGAAGCCCGCATACTCCCACATCCAAGCCTGATCAACAGAAAAAGCTGAAAAGGTTGAGAATTTCATGACACTCAAACAGGCATGCTCCTCGGAATACCAAGGAGCGCAAGGTGCGTTCAAAGATTCGATGATTCAC
+
DDDDDDFDDDFFGGGGGGGGGGGHHHHHHHHHHHHHHHHHHHHGGGGGGHHHHHHHHHHHHHHHGHHHHHHHHHHHHHHHGHHHHHHHHHHHHGHHHGHHHHHHHHHHHHHHHHGGGHHHHHHHHHHHHHHHHHHHHHHHHHHHGHGGGHHHHHHHHHHHHHHHHHHHHHHHHHHHHHHHHHHHHHHHHHHHHHHHHHHHHGHGHHHHGHHGHHHHHGGGGGGHHHGGHGHHHHHHGGHHHHHHGHHHHHHHHHHHHHHHHHHHHHHHHHHHHHHGHHHHHHHHHGHHHHFHHHHHHHGGGGGGHHHHHHHHHHHGGGG?HFCHGGGGHGGGGGGGGGGFFFFFFFBCCBB
@M02197:105:000000000-AN6RF:1:1102:26020:15547 1:N:0:1
CTCACGCAATGCTCCTCCGCTTATTGATATGCTTAAGTTCAGCGGGTAGTCCTACCTGATTTGAGGTCAAGATGTCAAAAGTTGTCCGAAGACGGTTATGAGCGGGTTCCCATAAGGTTTGCTTCAAGGTCAAGTGGCATAGATAATTATCACACCAAGTGACGGTCCACAAGAGATCCCACTAATGCATTTAAAGGGAGCAGACCATCCACTGAAGGAAGCCAGCAAGCCCTCAAGTCCAAGCCTAACTCAAGCCGGTAAAAGCGAGCAAGGTTGATAATTTAATGACACTCAAACAGGCATGCCCTTCGGAATACCAAAGGGCGCAAGGTGCGTTCAAAGATTCGATGACTCAC
+
CCCCCBFBBCFFGGGGGGGGGGGHHHHHHHHGGHHHHHHGHHHGGGGGGGHHHHHGHHHHHHHHGHHHHHHGHGHHHHHGHFHHGHHGGGGGHGGGGGHHHHHGGGGGHHHHHHHHHGHHGHHHHHHHHHHGHHHHHGHHHGHHHHHHHHHGHHHGHHHHHHHGGGGHHHHHHHHHHHHHFHHHHGHHHHHHHHHHHGGGGHGGGGGGGGHGGHHGGHHHGGGGGGGGGGEGFFHHCHDGHHHGHHHGGFGGGGGGHHHHGHGGGHHHHHHHHHHGHHHGBHFHHFGFFGGHEHGBHGHHGHGGFGGGFHHHHGHHHHHHCGGGGHHHHGGGGHGGGGGGGEFGBFFFFFFBBA>A
@M02197:105:000000000-AN6RF:1:1102:11763:16001 1:N:0:1
CTCACGCAATGCTCCTCCGCTTATTGATATGCTTAAGTTCAGCGGGTAGTCCTACCTGATTTGAGGTCAAAAGTCAATAAGGAAGACACCAGAAGGCATCGACGCATTAGAGGCACGGGACCGTTCATTCATGCACTTCGGCGAGCGGCGATCATTATCACGCCAAAAGCCTTGTCATGCATAGTCGAAAGTCGACCGCAAGCCCATTCATTTCAGGGGAGCCCGAGTCCTAGACGAGAAGTCCAGATCTCCGGCAGCCCCCACTATCCAAGCACCCTTTCGAAGCAAATCGAGAGGGGTTGAGAATTTACTGACGCTCAAACAGGCATGCTCCTCGGAACACCGAGGAGCGCAAGGTGCGTTCAAAGATTCGATGATTCAC
+
AAAAAAFBBBFFDDCGE4EEGGCD5G5GDFEBG5BBFDBFGBFA?EEGG3D5BGHHHHHHHBGFF2BGCF5EG@5BFGGHHHHFGEEGHGEFHF3EFEGHDG?EECEA?FFFHDE0E/BA/D@CAF1F2G22GHBHFHHF/</<?DGC5CCDG?GFFGFGGD;B;AFFAFF9F9;0F#BBFFG0?CDAADF@GAAGBEBE@GGFFBBGFFCFFC/CECC:@A.C/9GGGFFFCGGEFHGD0B<1GDB?</>/FFE?B@/C02>1FF1/<1G/AGAF?GG?>1DBGDCHFF?0GCGEE0GE2FFGFE2FGBGE/E/BGFGFHGFFA1A1/E////AED2/A//GCHHEEEEECGEGA0GEGA13FGBFGGFBFD3BFF1AAAA
@M02197:105:000000000-AN6RF:1:1102:22330:16054 1:N:0:1
CTCACGCAATGCTCCTCCGCTTATTGATATGCTTAAGTTCAGCGGGTAGTCCTACCTGATTTGAGGTCAAAAGTCAATAAGGAAGACGCCAGAAGGCATCGACGCATTAGAGGCACGGGACCGTTCATTCATGCACTTCGGCGAGCGGCGATCATTATCACGCCAAAAGCCTTGTCATGCATAGTCGAAAGTCGACCGCAAGCCCATTCATTTCAGGGGAGCCCGAGTCCTAGACGAGAAGTCCAGATCTCCGGCAGCCCCCACTATCCAAGCACCCTTTCGAAGCAAATCGAGAGGGGTTGAGAATTTACTGACGCTCAAACAGGCATGCTCCTCGGAACACCGAGGAGCGCAAGGTGCGTTCAAAGATTCGATGACTCAC
+
CDCDDCFDDDFFGGGGGGGGGGGHHHHHHHHHHHHHHHHHHGHGGGFGGHHHHHHHHHHHHHHHGHHHHHHHHGHHHHHHHHHHHHHGGGGGGHHHHHHHGHGGGGGGHHHHHGGHGGGGGGGGGHHHHHHHHHHHHHHGGGGGGGGGGGGGGGGGGGGGGGGGGGGGGGGGGGGGGGGGGGFFFFFFFFFGGGGGGGGGGGGGFFFGGGHGGGHGGGHGGGFGHHHHHHHHHGGHHHHHHHFHHHHGGGGGHGGGFGGHHGHHGHHGHHHGGGGHGFHHGHHHHHGHGGGHHGGGGHHHHHHHHHHHHGGGGGGHGHHHHHHHHGHHHHGFGGGGHFGEEEGGGHGGGGGHHHHGGGGHGGGGGGGGGGFFFFFFFBBCBB
@M02197:105:000000000-AN6RF:1:1102:8683:16274 1:N:0:1
CTCACGCAATGCTCCTCCGCTTATTGATATGCTTAAGTTCAGCGGGTATCCCTACCTGATCCGAGGTCATCCTGTAAAAATTGGGGGTTCTGGCGAGCCACCGGGGGGAACTCTATAGCGGGAGTATGTACTACGCTTAGAGCCCACCGGCACCGCCACTAACTTTGAGGGCCGCGGAGACCGCGTGCCCCAATACCACGCTAGGCGTGAGTGGTTAAATGACGCTCGAACAGGCATGCCCTGCGGAATACCACAGAGCGCAATGTGCGTTCAAAGATTCGATGATTCAC
+
BBBBBBFBB2FFBFGGGGGGGGGHHHGHHHGHHHHHGHGFHFHG?EEGHFDFHHH:H<<;HHH8;;;H:F:9F:HHHHH<H<HGGG;GEH<GH<G;;GG<HHDGGGGG;;GGFFF.FFFFFFFFD.F:::F::FF8::F:9:FFF:FF:FF:GFFFHGFFGHGFFGGFFFFFFFFFFFFFFFFFFFFFFFFFFFFFFFFFFFFDFHFHFBDFFFFHFFFFFFFFGFFFFFEFFEE0FCE/A//02A2B2B02DF00000113HEAA011A3B33GEBBCC3FFFDAAA1A
@M02197:105:000000000-AN6RF:1:1102:9553:17070 1:N:0:1
CTCACGCAATGCTCCTCCGCTTATTGATATGCTTAAGTTCAGCGGGTAGTCCTACCTGATTTGAGGTCAAATTGTCAGAAGCTGTCTCAAAAGAGACCCTTTAGAAGCTGAACCCCATTTATAAAGCTGCTCTTCACAAATGGCGTAGATAATTATCACACCAAAGCAAGGCAACAAAGGTCCCGCTAATGCGTTTCAGGAGAGCCGACTTCTGAGAAGCCCGCATACTCCCACATCCAAGCCTGATCAACAGAAAAAGCTGAAAAGGTTGAGAAGTCCATGACACTCAAACAGGCATGCTCCTCGGAATACCAAGGAGCGCAAGGTGCGTTCAAAGATTCGATGATTCAC
+
AAAABBFBBAFFGGGGGGGGGGGHHHHHFHHHHHHHHHHHHHHGGGFF1GGHHHHHHHHHHEFFGHHHHHBGHEGHBHHFEFHFDGHHHHHHHGHFFFEFGHHHGDGEGGF3GH/EEGHFEDGHGGFDCHHHHHHF;F2FGFHHG0FCGFGHFGFDDGFHHHGEHHHHH:7EHEGHFHE:FGHFGGFCGHFHGGGCHHHCFGHGGFGCG@B>BFGFC<FFFCHGDDEFFFFFFFFFEECCFHFGD44GHGB4BDDGDHBHFFBGFFB2EBGFD@33GCFFHFFF5EHFHHHHHHFHHHEE0ECGHHHCHHHGHHFAECGFHGF42GFGGGGCGGGGGGGFFFFFFFABBAA
@M02197:105:000000000-AN6RF:1:1102:23595:17123 1:N:0:1
CTCACGCAATGCTCCTCCGCTTATTGATATGCTTAAGTTCAGCGGGTATCCCTACCTGATCCGAGGTCAACCTGTAAAAATTGGGGGTTCTGGCGAGCCACCGGGGGGAACTCTATAGCGGGAGTATGTACTACGCTTAGAGCCCACCGGCACCGCCACTAATTTTGAGGGCCGCGGAGACCGCGTGCCCCAATACCACGCTAGGCGTGAGTGGTTAAATGACGCTCGAACAGGCATGCCCTGCGGAATACCACAGGGCGCAATGTGCGTTCAAAGATTCGATGATTCA
+
CDDDCCFCCDFFGGGGGGGGGGGHHHHHHHHHHHHHHHHHHHHGGGGGHHHHH;HHHH<HH;HGGGGHH:H:HH<HHHHH<<HHHG;G;H;HHHGGGGG<<<GGGGG99GGFFFFFFF9FFFFFFFFFF:F:FFFF7FFFF:FFFFFFFFFFGGGHHFGFHHGFHHHHGGGGGGGHHGGGGGGGGGGGGHHHHHHGGGGGHGHGGGHHHHGHHHHFHGHGGGGFHFGHHHHHHHHHFGGGGGGHHHHHHHHHHHGGGGGHHHHEEEGGGGGGCGGGGBFFFFFF@A@BB
@M02197:105:000000000-AN6RF:1:1102:23104:17252 1:N:0:1
CTCACGCAATGCTCCTCCGCTTATTGATATGCTTACTTCCTCTAAATGACGCTCGAACAGGCATGCCTCCCGGAATGCCAGGAGGCGCAATGTGCGTTCAAAGATTCGATGATTCAC
+
GGGGGHHHHHHGGGGGGGGHHHHHHHHHHHHHHHHHHHHHHHHHHHHHHHGHHGHHHHHHHHHHHHHHHHHHGGHHHHHHHHHGGGGHHHGHHHHGGGGHHHHHHHHGHHHHHHHHH
@M02197:105:000000000-AN6RF:1:1102:4538:17304 1:N:0:1
CTCACGCAATGCTCCTCCGCTTATTGATATGCTTAAGTTTAGCGGGTAGTCCTACCTGATTTGAGGTCAAAAGTCAATAAGGAAGACGCCAGAAGGCATCGACGCATTAGAGGCACGGGACCGTTCATTCATGCACTTCGGCGAGCGGCGATCATTATCACGCCAAAAGCCTTGTCATGCATAGTCGAAAGTCGACCGCAAGCCCATTCATTTCAGGGGAGCCCGAGTCCTAGACGAGAAGTCCAGATCTCCGGCAGCCCCCACTATCCAAGCACCCTTTCGAAGCAAATCGAGAGGGGTTGAGAATTTACTGACGCTCAAACAGGCATGCTCCTCGGAACACCGAGGGGCGCAAGGTGCGTTCAAAGATTCGATGATTCAC
+
BBBBBBFDBBFFFG4GBEEGGGGHHCHHHHGHHHGCFBGHHHHGGGFGGHHHHGHHHHHHHHHGGHHHHHHHHHHHHHHGHHHHHHHGGGGGHHHHHHHHGHGGGGGEHHHHHGGGGGGGGGGGGHHHHHHHGHGHGHHGGGGGGGGGGGFGGGGGGGGGGGGGGGGGGGGGGGGGGGGGGGFFFFDBFFFFFFFFGGGGFGGGGGFGGFGGGGGFFAHFCGFGFHFHHHGFGGGHHHHFGHHGBFHCCCCGFAGGGD?G0?BGGFFGHFGGFEGGGGHHGHGHHHEHHFGF?GGGGHHHHHHHFHHHHGDFGGFHEEHHHHGHGGBHAHE?E0GGHFFFFEDEAB2A2GGHHHHGGGGCGFGGGGGGGGBFFFFBFBBAAA
@M02197:105:000000000-AN6RF:1:1102:4607:17491 1:N:0:1
CTCACGCAATGCTCCTCCGCTTATTGATATGCTTAAGTTCAGCGGGTAGTCCTACCTGATTTGAGGTCAAAAGTCAATAAGGAAGACGCCAGAAGGCATCGACGCATTAGAGGCACGGGACCGTTCATTCATGCACTTCGGCGAGCGGCGATCATTATCACGCCAAAAGCCTTGTCATGCATAGTCGAAAGTCGACCGCAAGCCCATTCATTTCAGGGGAGCCCGAGTCCTAGACGAGAAGTCCAGATCTCCGGCAGCCCCCACTATCCAAGCACCCTTTCGAAGCAAATCGAGAGGGGTTGAGAATTTACTGACGCTCAAACAGGCATGCTCCTCGGAACACCGAGGAGCGCAAGGTGCGTTCAAAGATTCGATGATTCAC
+
CCCCC@FCCCFFGGGGGGGGGGGHHHHHHGHHHHHHHHHHHHCEGGGGGHHGHHHHHHGHHHHHGHHHHHHHHHHHHHGHHHHHHHHGGGGGHGHHHHGHGHGGGGGGHHHHHGGHGGGGGGGGGHHHHHHGHHHHHHHG?CCCGGGGGGCCGGGGGGGGGGGGGGGGGGGGGGGGGGGGGGFFFFFFFFFGGGGGGGGGGGGFGGFFFGGFHGGFEEHGGGFGHHFHGHGGGFFHHHHHHGHFHGHGGGCC0FG?GGFGCHDHGHGFHHHECFFHCGGHGHHHHFFHGBDHHGGGGHHHHGHHHHHGGF?EEGGHGGFGHHHFHGHHGHGGFCGGGHGGGGGGHHGGGGGHHHGGFGGHGGFGGGGGGGFFFFFFFAAAA?
@M02197:105:000000000-AN6RF:1:1102:9526:17594 1:N:0:1
CTCACGCAATGCTCCTCCGCTTATTGATATGCTTAAGTTCAGCGGGTAGTCCTACCTGATTTGAGGTCAAAAGTCAATAAGGAAGACGCCAGAAGGCATCGACGCATTAGAGGCACGGGACCGTTCATTCATGCACTTCGGCGAGCGGCGATCATTATCACGCCAAAAGCCTTGTCATGCATAGTCGAAAGTCGACCGCAAGCCCATTCATTTCAGGGGAGCCCGAGTCCTAGACGAGAAGTCCAGATCTCCGGCAGCCCCCACTATCCAAGCACCCTTTCGAAGCAAATCGAGAGGGGTTGAGAATTTACTGACGCTCAAACAGGCATGCTCCTCGGAACACCGAGGAGCGCAAGGTGCGTTCAAAGATTCGATGACTCAC
+
CCCCCCFC@BFFGGGGGGGGGGGHHHHHGHHHHHHHHHHHHHHGGGGGGHHHHHHHHHHHHHGFGHHHHHHHHHHHGHHHHGHHHHHGGGGGHGHHHHHHGHGGGGGGHHHHGGGHGGGGGGGGGHHHHHHHHHHHHHHGGGGGGGGGGGGGGGGGGGGGGGGGGGGEFGGGGGGGGGGGGGFFFFFFFFFGFGFFGGGFFGGGFFFGGGFFFFHGGGHGGDFFHGHHFFFHGGGHGHGGGBHHHHG@A/GGHGA?CB/EGFGFGFHGGHHFFFGHEFCEGHHHHFGHGFGHHGGGGHHHHHHHGEFFFEGGE1GHCBFFHHHHHHHGHHGGGGEGHHGEEEGGHHEEAGCHFHHGGEEAGFFGGGGGGGFFFFFFDA?AAA
@M02197:105:000000000-AN6RF:1:1102:4367:17416 1:N:0:1
CTCACGCAATGCTCCTCCGCTTATTGATATGCTTAAGTTCAGCGGGTAGTCCTACCTGATTTGAGGTCAAAAGTCAATAAGGAAGACGCCAGAAGGCATCGACGCATTAGAGGCACGGGACCGTTCATTCATGCACTTCGGCGAGCGGCGATCATTATCACGCCAAAAGCCTTGTCATGCATAGTCGAAAGTCGACCGCAAGCCCATTCATTTCAGGGGAGCCCGAGTCCTAGACGAGAAGTCCAGATCTCCGGCAGCCCCCACTATCCAAGCACCCTTTCGAAGCAAATCGAGAGGGGTTGAGAATTTACTGACGCTCAAACAGGCATGCTCCTCGGAACACCGAGGAGCGCAAGGTGCGTTCAAAGATTCGATGATTCAC
+
CCCCCDFCDDFFGGGGGGGGGGGHHGHHGHHHHHHHHHHHHHHGGGEGGHHHHHHHHHHHHHHHGHHHHHHHHGHHHHHHHHHHHHHGGGGGHHHHHHHHGHGGGGGGGHHHHGGHGGGGGGGGGHHHHHHHHHHHHHHGGGGGGGGGGGGGGGGGGGGGGGGGGGGGGGGGGGGGGGGGGGFFFFFFFFFFFGFFFGFFGGGGGGGFGGGGHGHGGGFGGGFGHHHHHHGHGGGGGHHHHHHGHHHGGGGDAGGGGGGGHHHHHHHGHGHGGFGHGGHHGHHGHHGHHHGHHGGGGHHHHHHHHHFHHHGGGGGHGHHHHHHGHHHHFEGECGGGGHGFEGGGFHEEGGGHHHHGGGGHGGGGGGGGCGFFFFFFFBAAAB
@M02197:105:000000000-AN6RF:1:1102:29353:17605 1:N:0:1
CTCACGCAATGCTCCTCCGCTTATTGATATGCTTAAGTTCAGCGGGTAGTCCTACCTGATTTGAGGTCAAATTGTCAGAAGCTGTCTCAAAAGAGACCCTTTAGAAGCTGAACCCCATTTATAAAGCTGCTCTTCACAAATGGCGTGGATAATTATCACACCAAAGCAAGGCAACAAAGGTCCCGCTAATGCATTTCAGGAGAGCCGACTTCTGAGAAGCCCGCATACTCCCCCATCCAAGCCTGATCAACAGAAAAAGCTGAAAAGGTTGAGAATTTCATGACACTCAAACAGGCATGCTCCTCGGAATACCAAGGAGCGCAAGGTGCGTTCAAAGATTCGATGATTCAC
+
BBCCBBFCCBFFG5FFGGGGGGGGGHHFHGGGHHGHHHHHGHFGGGGGGGHGHFHHGHFHHHGFGHHGHGHHHHHHHHGGGHHHGGHHGHGHHGHGHGHHHGHHHHHFHGHFGHGGGHHHGHHGHHGHHFHGHHHGHGGGHHGFEFDFGHHHHHHHHHHFGGHGGGGHHHHHHHFHGHHHHGGGGGGHGHHHHHHHHHHHGGHGGHGHGGGGGHGHHGGGGGHGHGGGGGGGGHFFGGHHEFGEBBBHGHHGGHFHG4BFBBBFFF1BGFFFFGBGGGHHFBHEFGGHGEGHGCBGDA1ECCCGHFBHGFDGHGFCFE?GCFFBCA2?ACCGGGCGFFCFFFFBFFBBAAA
@M02197:105:000000000-AN6RF:1:1102:16043:17895 1:N:0:1
CTCACGCAATGCTCCTCCGCTTATTGATATGCTTAAGTTCAGCGGGTAGTCCTACCTGATTTGAGGTCAAAAGTCAATAAGGAAGACGCCAGAAGGCATCGACGCATTAGAGGCACGGGACCGTTCATTCATGCACTTCGGCGAGCGGCGATCATTATCACGCCAAAAGCCTTGTCATGCATAGTCGAAAGTCGACCGCAAGCCCATTCATTTCAGGGGAGCCCGAGTCCTAGACGAGAAGTCCAGATCTCCGGCAGCCCCCACTATCCAAGCACCCTTTCGAAGCAAATCGAGAGGGGTTGAGAATTTACTGACGCTCAAACAGGCATGCTCCTCGGAACACCGAGGAGCGCAAGGTGCGTTTAAAGATTCGATGATTCAC
+
CCCBCCFBCCFFGGGGGGGGGGGHHHHHHHHHHHHHHHHHHHHGGGGGGHHHHHHHHHGHHHHHGFHHHHHHGGHHHHHGHHHHHHHGGGGGHHHHHHHHGGGGGGGGHHHGHGGHGGGFGGGGGHHHHHHHHHHHHGHGGGGGGGGGGGGGGGGGGGGGGGGGGGGGGGGGGGGGGGGGGGFFFFFFFFFGGFFFFFGEFGGGFFFFFFFFGGFFGGEFFFFGHGGEGFFHFFFFDGBF011HHFFGGGCCHGF@?GGHHHDFGHFGHGGE?0CHGGGHGHHHGHGGF3FBBGGEGFHHHHFGFHFHHFGGGGGGFHFFFEHHHFHFHHGFGGGGHFEEEEGDHFEEGGGHHHHGEGGGGGGFGGCGGGFFFFFFFAAA>A
@M02197:105:000000000-AN6RF:1:1102:17729:17797 1:N:0:1
CTCACGCAATGCTCCTCCGCTTATTGATATGCTTAAGTTCAGCGGGTATCCCTACCTGATCCGAGGTCAACCTGTAAAAATTGGGGGTTCTGGCGAGCCACCGGGGGGAACTCTATAGCGGGAGTATGTACTACGCTTAGAGCCCACCGGCACCGCCACTAATTTTGAGGGCCGCGGAGACCGCGTGCCCCAATACCACGCTAGGCGTGAGTGGTTAAATGACGCTCGAACAGGCATGCCCTGCGGAATACCACAGGGCGCAATGTGCGTTCAAAGATTCGATGACTCAC
+
DDDDDDFBCCFFGGGGGGGGGGGHHHHHHHHHHHHHHHHHHHHGGGGGHHHHHHHHHHHHHHH:GG9HHHH:HHHHHHHHHHHHHGGGGH;GHHGGGGGHHHGGGGGGG9GFFFFFFFFFFF8FFFFF9FF9FFFFFFFFFFFFF:FFFFFFFGGHHHHGHHHHHHHGGGGGGGGHHGGGGGGGGGGGHHFHHHGFFFGGHGHGHGHHGHGHHGFHHHHGGFFFHHGHHHHHHHHHGGGGGGGHHHHHHGGHFGGGGGGHHHHGEEGHGGGGGGGGGGFFFFFFFCCBAC
@M02197:105:000000000-AN6RF:1:1102:17855:17958 1:N:0:1
CTCACGCAATGCTCCTCCGCTTATTGATATGCTTAAGTTCAGCGGGTAGTCCTACCTGATTCGAGGCCAAATGTGAAATGAAACACCAGTAAAGGCGGTCCTGTAAAGGACGATTATAAGCCTTCGAGTAACGATCCAGCGCCTTGACGACTGCCCGCGTTGATGTATTATCACACGGTTTAACTGAAATCGAAATCTACAGCTAATGCATTCGAGACGAGCCGAACTGACAAGTCCAGCAACGTCCAAATCCAAACCCGATCAATAAAGATGCGGTTTGAGAGTTTCATGACACTCGAACAGGCATACTCCTCGGAATACCAAGGAGTGCAAGGTGCGTTCAAAGATTCGATGACTCAC
+
DDCDDDFDCDFFGGGGGGGGGGGHHGHHHHHHHHHHHHHHHHHGGGEGFHHHHHHHHHHHHHGHHGGGHHHHHHHHHHHHHHHHHHGHHHHHHHHHGGGGGHHHHHHHGHHGGGHGHHHHHHHHHHHHHHHHGGHHGHHHGGGGGHHHGGGGGGHHGGGHHHHHHCGHHHHHHHHHGHHHGGGGGGGGGGGGGGGGGGGHHHGGFGFFFFGFHHHFFGGGGGGHHHHHGFHHHHHHHHGEGFGHGGGHGHGGGFGHGGGHGHHHFHHHFGGGGGGHHHHHHHHHHHHHHHHHGHHGGHGHGHHHHHHGGFFFGHGHHHHHHHHHGHHGHHHHGGGCGHGGGGGGGGGGFFFFFFFBCBAC
@M02197:105:000000000-AN6RF:1:1102:29075:18016 1:N:0:1
CTCACGCAATGCTCCTCCGCTTATTGATATGCTTAAGTTCAGCGGGTATCCCTACCTGATCCGAGGTCAACCTTGAAAAATAGGGGGTTTGATGGCAGGACAATTGCACACACTCCGAGCGACAAGATAAACTTACTACGCCACGGAATATGCTATGATCCGCCTTTCAATTTCAGAAGGGAGAATGCTGGCATACTCTTCTTCCACAACCAAGCAAATATGCTTGAGAGGTATTTTATGACGCTCGAACAGGCATGCCTCCCGGAATGCCAGGAGGCGCAATGTGCGTTCAAAGATTCGATGATTCAC
+
CCCCCCFCCCFFGGGGGGGGGGGHHHHHHHHHHHHHHHHHHHHGGGGGHHHHHHHHHHHHHHHGGGGHHHHHHHHHHHHHHHHHHGGGGGGHGHHHHGGGHHHHHHHHHHHGGHHHGGHGHHGHHHHHHHHHHHHHHHHGGGHGHHHGHHHHHHHHHHHHHHHGGHHHHHHHHHHHHHGHHHHHHHGHHHHHHGGGHHHHGHHGGGGHHGHHHHGHHHHHGHHFHHHGFHHHHHHFHHGGGFGGHGHHHHFGEHHFCCECFGHHGHHHGHHFGEEGEGHGHHEEGGHGGGGGGGGGGFFFFFFFBCBBB
@M02197:105:000000000-AN6RF:1:1102:16274:17869 1:N:0:1
CTCACGCAATGCTCCTCCGCTTATTGATATGCTTAAGTTCAGCGGGTAGTCCTACCTGATTTGAGGTCAAAAGTCAATAAGGAAGACGCCAGAAGGCATCGACGCATTAGAGGCACGGGACCGTTCATTCATGCACTTCGGCGAGCGGCGATCATTATCACGCCAAAAGCCTTGTCATGCATAGTCGAAAGTCGACCGCAAGCCCATTCATTTCAGGGGAGCCCGAGTCCTAGACGAGAAGTCCAGATCTCCGGCAGCCCCCACTATCCAAGCACCCTTTCGAAGCAAATCGAGAGGGGTTGAGAATTTACTGACGCTCAAACAGGCATGCTCCTCGGAACACCGAGGAGCGCAAGGTGCGTTCAAAGATTCGATGATTCAC
+
CDDDCCFCCCFFGGGGGGGGGGGHHFHHHHHHHHHHHHHHGHHGGGGGGGHHHHHHHHHHHHHHGHHHHHHHGHHHGHGHHHHHHHHGGGGGHGHHHHHHGHGGGGGGHGGHHGGHGGGGGGGGGHHHHHHHHHHHHHHGGGGGGGGGGGGGGGGGGGGGGGGGGGGGGGGGGGGGGGGGGHHFFFFFFFFGFFFGGGFGGGGGGGFGFGGFHFHGGGHGGGFGGHHHGHGGFFGHHGGHGHHHHHHGGGGGHGGGGGFGCFHHHHHGHHHEFAGHGFEHCGHHHHGGHHGHHGGGGHHHHHHHGGFHGBGGGGGHGGHHHGHHGHHHGHGGFAGGHHGGGGGGHHGGGGGHHHGGGGGGGGGGGGGGFGFFFFFFFBBAAA
@M02197:105:000000000-AN6RF:1:1102:4942:18449 1:N:0:1
CTCACGCAATGCTCCTCCGCTTATTGATATGCTTAAGTTCAGCGGGTAGTCCTACCTGATTTGAGGTCAAATTGTCAGAAGCTGTCTCAAAAGAGACCCTTTAGAAGCTGAACCCCATTTATAAAGCTGCTCTTCACAAATGGCGTAGATAATTATCACACCAAAGCAAGGCAACAAAGGTCCCGCTAATGCATTTCAGGAGAGCCGACTTCTGAGAAGCCCGCATACTCCCACATCCAAGCCTGATCAACAGAAAAAGCTGAAAAGGTTGAGAATTTCATGACACTCAAACAGGCATGCTCCTCGGAATACCAAGGAGCGCAAGATGCGTTCAAAGATTCGATGATTCAC
+
CCCCCCFCBBFFGGGGGGGGGGGHHHHHHGHHHGHHHHHHHHHGGGGGGGHHHHHHHGHHHHHHGHHHHHHFHHHHHHHHHGGHHHHHHHHHHGHHHGHHHHHHHHHHHHHHHHGGGHHHHHHHHHGHHHHHGHHHHHHGHHHHGGGGGHHHHHHHHHHHHGHHHHGFHHHHHHHHHHHGFHHHGGGGGHGHHHHHGHHHFEHGHHHHHHHHHGHHGGGGGGGGGGGGGGGGGGGFCGHGHEFFFEHHHGFHHHHHGHFHHFGHHHFHFHGGHHHHHHHHHHHFFGHHGEFHHHFGHHGGFE2FF5BHHGHFHGBGGGGFGGHHEGGGHGGGFGGGGGGFFFFFFFBA?BB
@M02197:105:000000000-AN6RF:1:1102:6163:19060 1:N:0:1
CTCACGCAATGCTCCTCCGCTTATTGATATGCTTAAGTTCAGCGGGTAGTCCTACCTGATTTGAGGTCAAAAGTCAATAAGGAAGACGCCAGAAGGCATCGACGCATTAGAGGCACGGGACCGTTCATTCATGCACTTCGGCGAGCGGCGATCATTATCACGCCAAAAGCCTTGTCATGCATAGTCGAAAGTCGACCGCAAGCCCATTCATTTCAGGGGAGCCCGAGTCCTAGACGAGAAGTCCAGATCTCCGGCAGTCCCCACTATCCAAGCACCCTTTCGAAGCAAATGGAGAGGGGTTGAGAATTTACTGACGCTCAAACAGGCATGCTCCTCGGAACACCGAGGAGCGCAAGGTGCGTTCAAAGATTCGATGATTCAC
+
CCCCCCFCCCFFGGGGGGGGGGGHHHHHHHHHHHHHHHHHHHHGGGEGGHHHHHHHHHHHHHHHGHHHHHHHHGHHHHHBHHHHHHHGGGGGHHHHHHHHGHGGGGGGHHHHGGGHGGGGGGGGGHHHHHHHHHHHHHHGGGGGGGGGGGGGGGGGGGGGGGGGGGGGGGGGGGGGGGGGGGFGGGGGGFFFFFFFFFGGGHGFHHFHGGFFFGGFFFHGGGGGFHHFGHHHGGGHHHHHFDHHHHHGFFCGHHHHGFGGHHGHHGHGHHGGGFGHE?HHGGHHGHHHGHHHHGGGGHHGHHHHHHFHGHGGGGGHGHHFHGGHHHGHHHGGEGFFHDDEFFGGHHEEGGGHFHHGGCDHGFGGGGGGGGFBFFFFFBBBBB
@M02197:105:000000000-AN6RF:1:1102:6623:18966 1:N:0:1
CTCACGCAATGCTCCTCCGCTTATTGATATGCTTAAGTTCAGCGGGTAGTCCTACCTGATTTGAGGTCAAAAGTCAATAAGGAAGACGCCAGAAGGCATCGACGCATTAGAGGCACGGGACCGTTCATTCATGCACTTCGGCGAGCGGCGATCATTATCACGCCAAAAGCCTTGTCATGCATAGTCGAAAGTCGACCGCAAGCCCATTCATTTCAGGGGAGCCCGAGTCCTAGACGAGAAGTCCAGATCTCCGGCAGCCCCCACTATCCAAGCACCCTTTCGAAGCAAATCGAGAGGGGTTGAGAATTTACTGACGCTCAAACAGGCATGCTCCTCGGAACACCGAGGAGCGCAAGGTGCGTTCAAAGATTCGATGATTCAC
+
>AABBBFBBBFFFGGGGGGFFGGGFHGHHHGFFHHFHGHHHHHGGGAEGHFFHHHHHHHHHHHHGHHHHEHHHDGFHHGFFFHHHHHGGGG@GHHEHHHHEBEEGGGGHFGHFDFHAC?CFGGG?GHGFHHHHHHGHFFFDGG?FFGGGGGGGBGGGGFGGGGFFGFEAEFFGFFFFFFFFGFFFB6FFFFFFD?BFEFD>CEEEEFFFFFFFFFFFFCA@D?EADFFFFFFFFGHG1GF<>1111C->/C/0/?C//?G0B2HHGBCGEB//BGFEEHFE4FFBG?4B31B1>?1?1EEGF@@4B4B44AE??0315BDDFAFA3DGAA1EA0EEBEGGEEEAG32E22CGDGBEEAAAGGGFBDDCGGFFFFFFFBBA@B
@M02197:105:000000000-AN6RF:1:1102:25281:18896 1:N:0:1
CTCACGCAATGCTCCTCCGCTTATTGATATGCTTAAGTTCAGCGGGTAGTCCTACCTGATTTGAGGTCAAAAGTCAATAAGGAAGACGCCAGAAGGCATCGACGCATTAGAGGCACGGGACCGTTCATTCATGCACTTCGGCGAGCGGCGATCATTATCACGCCAAAAGCCTTGTCATGCATAGTCGAAAGTCGACCGCAAGCCCATTCATTTCAGGGGAGCCCGAGTCCTAGACGAGAAGTCCAGATCTCCGGCAGCCCCCACTATCCAAGCACCCTTTCGAAGCAAATCGAGAGGGGTTGAGAATTTACTGACGCTCAAACAGGCATGCTCCTCGGAACACCGAGGAGCGCAAGGTGCGTTCAAAGATTCGATGATTCAC
+
CCCCCCFCDBFFGGGGGGGGGGGHHGHGHHHHHHHFHHHHHHHGGGEGGHHHHHHHHHHHHHHHGHHHHHGHHGGHHHHHHHHHHHHGGGGGHHHGHHHHGHGGGGGGHHHHHGGHGGGGGGGGGHGHHHHHHHHHHGHGGGGGCGGGGGFGGGGGGGGGGGGGGGGGGGGGFFGGGGGGGGFFFFFFFFFFFFFFFGGGGGGGGGFGFFFFHGHGGGHGGFFGHHHHHHHHGFGHGHHHHFHHGHHGGGACHGGGGC<F0GHHHHGGHGFEF0GFFEAHGFFGHHGHHGGGFGGGGHHHGHHHGG4FBDE??EGHFBGHHHHHGHFHHHGE?GGGHGGEEAGGHHEEGGGHCGHGGGEAGGGGGGFGCGFFFFFFFBAA>>
@M02197:105:000000000-AN6RF:1:1102:8257:19285 1:N:0:1
CTCACGCAATGCTCCTCCGCTTATTGATATGCTTAAGTTCAGCGGGTAGTCCTACCTGATTTGAGGTCAAAAGTCAATAAGGAAGACGCCAGAAGGCATCGACGCATTAGAGGCACGGGACCGTTCATTCATGCACTTCGGCGAGCGGCGATCATTATCACGCCAAAAGCCTTGTCATGCATAGTCGAAAGTCGACCGCAAGCCCATTCATTTCAGGGGAGCCCGAGTCCTAGACGAGAAGTCCAGATCTCCGGCAGCCCCCACTATCCAAGCACCCTTTCGAAGCAAATCGAGAGGGGTTGAGAATTTACTGACGCTCAAACAGGCATGCTCCTCGGAACACCGAGGAGCGCAAGGTGCGTTCAAAGATTCGATGATTCAC
+
CCCCCCFCCCFFGGGGFGEEEEGHHHHHHGGHFHGHHHHFHFHGGGGGGHHHHHFEHHHHHHFFGHHGHHGHHHHGFHHFHHHHGHGGGGGGHGHHGHHHGHGGGFGGHHHHHGGHGFFGGGGGGHHHHHHHGHHGHGHEGGGGGGGGGGFGGGGGGGGGGGGGGGGGGGGGGGGGGGGGGGFFAADFBD?FFFFFGFFFFAGFFFFFFFFFFFFFFEFF@AFFFFFFFF8FFBFFGBHFF11D>1G@>/?@HGCGC@@/02>C2B1GFFFEF0EF?/0/GHGF21EB0GEFHGGFFFGB2DFB2B2F2FAEE>/1F10BFB1A1A1D/FAA/?FEFGFAEAAFFGEEAEEC1CFE?AAAGF33GGD1GF1B33FFD11>1A
@M02197:105:000000000-AN6RF:1:1102:13343:19395 1:N:0:1
CTCACGCAATGCTCCTCCGCTTATTGATATGCTTAAGTTCAGCGGGTATCCCTACCTGATCCGAGGTCAACCTTGAAAAATAGGGGGTTTGATGGCAGGACAATTGCACACACTCCGAGCGACAAGATAAACTTACTACGCCACGGAATATGCTATGATCCGCCTTTCAATTTCAGAAGGGAGAATGCTGGCATACTCTTCTTCCACAACCAAGCAAATATGCTTGAGAGGTATTTTATGACGCTCGAACAGGCATGCCTCCCGGAATGCCAGGAGGCGCAATGTGCGTTCAAAGATTCGATGATTCAC
+
ABABCCFCCCFFGGGGGGGGGGGHHHHHHHHHHHHHHHHHHHHGGGGGHHHHHHHHHGHHHHHGGGGHHHHHHHHHHHHHHHHHHGGGGGGHHGHHHGGGHHHHHHHGHHHGGHHHHGHGHGHHGHHHHGHGHHGHHHHGGGGGGHGHHHHHHHHHHHHHHHGHGHHHHHHHHHHHHGGHHHGHGGGHGHGHHHHHHHGGHHGGGGGHGGHHGGFFHHFHFGFFHFHGHHHGHFHHHHGGGCEBHGHHF35GBG3FEEE002FGDHHGHHFHDDFGECFHFHEGGGHGGGGGGCGFFFFFFFFF@AA3A
@M02197:105:000000000-AN6RF:1:1102:9629:19709 1:N:0:1
CTCACGCAATGCTCCTCCGCTTATTGATATGCTTAAGTTCAGCGGGTAGTCCTACCTGATTTGAGGTCAAAAGTCAATAAGGAAGACGCCAGAAGGCATCGACGCATTAGAGGCACGGGACCGTTCATTCATGCACTTCGGCGAGCGGCGATCATTATCACGCCAAAAGCCTTGTCATGCATAGTCGAAAGTCGACCGCAAGCTCATTCATTTCAGGGGAGCCCGAGTCCTAGACGAGAAGTCCAGATCTCCGGCAGCCCCCACTATCCAAGCACCCTTTCGAAGCAAATCGAGAGGGGTTGAGAATTTACTGACGCTCAAACAGGCATGCTCCTCGGAACACCGAGGAGCGCAAGGTGCGTTCAAAGATTCGATGACTCAC
+
BCCCCCFCCCFFGGGGGGGGGGGHHHGHGHHHHHHHHHHHHHHGGGGGGHGHHHHGHHHHHHGGGHHHHHHHHHHHHHHHHGHHHHHGGGGGHHHHHHHHGHGGGGGGHHHHHGGHGGGGGGGGGHHHHHHHHHHHHHHGGGGGGGGGGGGGGGGGGGGGGGGGGGFGGGGGGGGGGGGGGGFFFFFFFFFFFFGGGGGGGGGGGGFFGGGFGGHGFFHGFDGGHHHGHHHHGGGHHHHHHHHHHHHGD@?FEGGGGGGHHHFHHHHGHHFCCCGGGFCEGHHHGHGHHHGHHGGDGHGFGBHHFGHGGFGGGGGHGHHHHHHHHEHHHHGGGCGGHHGFGEGGHHDEGGGF5HGGGFGHFGGFGGGGGGFFFFFFFAABBA
@M02197:105:000000000-AN6RF:1:1102:21090:19654 1:N:0:1
CTCACGCAATGCTCCTCCGCTTATTGATATGCTTAAGTTCAGCGGGTAGTCCTACCTGATTTGAGGTCAGATTGTCAGAAGCTGTCTCAAAAGTGACCCTTTAGAAGCTGAACCCCATTTATAAGGCTGCTCTTCACAAATGGCGTAGATAATTATCACACCAAAGCAAGGCAACAAAGGTCCCGCTAATGCATTTCAGGAGAGCCGACTTCTGAGAAGCCCGCATACTCCCACATCCAAGCCTGATCAACAGAAAAAGCTGAAAAGGTTGAGAATTTCATGACACTCAAACAGGCATGCTCCTCGGAATACCAAGGAGCGCAAGGTGCGTTCAAAGATTCGATGACTCAC
+
EEEEEDFEEDFFGGGGGGGGGGGHHHHHHHHHHHHHHHHHHHHGGGGGGHHHHHHHHHHHHHHHGHHHHGHHHHHHHHHHGHHHHHHHHHHHHHHHHHHHHHHHHHHHHHHHHHGGGHHHHHHHHHHHHGHHHHHHHHHHHHHHGGGGGHHHHGHHHHHHHHHHHHHHHHHHHHHHHHHHHHHHGHHHHHHHHHHHHHHHHGGGHHHHGHGHGHHHHGGGGGHHHHGGHGHGHHHHGGHHHHHHHHHHHHHHHHHHHHHHHHHHHHHHHHHHHHHHHHHHHHHHFGFHGHGBHHGHHHHGGGGGHHHHHHHHHHGGGGGGHGHGGGGGHGGGGGGGGGFFFFFFFFBBCCB
@M02197:105:000000000-AN6RF:1:1102:20555:19964 1:N:0:1
CTCACGCAATGCTCCTCCGCTTATTGATATGCAGGAGGATTACTTCCTCTAAATGACCAAGATCCTCCGCTTATTGATATGCTTAAGTTCAGCGGGTATCCCTACCTGATCCGAGGTCAACCTTGAAAAAAATGGAGGTCAACGGCAGGGCAATCACACACACCAAGCGAAAAGATAAACTTACTACACCTGGGGATATGAGATCATCCGCCTTTGAATTTCAGAAGGGAGAATGCAAGCATACTCATCTTCCACGACCAAGCAAATTTGCTTGAGAGGTATTTAATGACGCTCGAACAGGCATGCCTCCCGGAATACCAGGAGGCGCAATGTGCGTTCAAAGATTCGATGATTCAC
+
BBBBBBFBBBFFGGGGGGGCGGGHHHHHHHHHHHHGGGGHHHHHHGHHGHHHFHBFFHHHHGHHHHHHGGGGGGHHHHGHHHHHHGHHHHHHHGGGEGHHHHHHHHHHHHHHHGGGGHHHHHHHHHHHHHGGHGHHHGGHHHHGGGGGGGGGGHHHHHHGGGGGHFFEHGHHHHHGGGGGGGGGGGGGGGGGHHHHHGGGGGGGGGGGFGGHFFHHHFHFHHGGFFGFHGFHHHHHHGHGE4DFGG30GHGEFEGGHGHHHGGFHGFFF3HHHHHFHFGBB4B4EGGGGGGHHGHHGDGBHHGEE?E??EGFGBHFBFGCC?GGGEFGHFFGGGHGGDGGDGGFGFFFFFFD@B@AA
@M02197:105:000000000-AN6RF:1:1102:23265:19801 1:N:0:1
CTCACGCAATGCTCCTCAGCTTATTGATATGCTTAAGTTCAGCGGGTAGTCCTACCTGATTTGAGGTCAAAAGTCAATAAGGAAGACGCCAGAAGGCATCGACGCATTAGAGGCACGGGACCGTTCATTCATGCACTTCGGCGAGCGGCGATCATTATCACGCCAAAAGCCTTGTCATGCATAGTCGAAAGTCGACCGCAAGCCCATTCATTTCAGGGGAGCCCGAGTCCTAGACGAGAAGTCCAGATCTCCGGCAGCCCCCACTATCCAAGCACCCTTTCGAAGCAAATCGAGAGGGGTTGAGAATTTACTGACGCTCAAACAGGCATGCTCCTCGGAACACCGAGGAGCGCAAGGTGCGTTCAAAGATTCGATG
+
CCCCCBFCCCFFGGGGGGGGGGHHHHGGHHHHHHHHHHHHHHHGGGGGGHHHHHHHHHHGHHHHGHHHGHHHHHHHHHHHHHHHHHHGGGGGHHHHHHHHGHGGGGGGHHHHHGGHGGGGGGGGGHHHHHHHHHHHHHHGGGGGGGGGGGGGGGHHGGGGGGGGGGGFGGGGGGGGGGGGGGGGFGGFGFGGGGGGGFFGGGGGGGGHHGGFHGHFGGHGGGGGHHHHGFHHGGGHHGHHHHHGHHHGGGGGHGGGGCGHHHHHFFFGHHHGGHGHGGGFGHHHGHGHFFGHHGGGGHHHHHHHHHHHEHGGFEGHAGHHHHHHHHHHHGGGFGGGHHGGGFD?GGCGGGGHHHGCGFGGGGGGFFFBFFFBBBBB
@M02197:105:000000000-AN6RF:1:1102:28907:19859 1:N:0:1
CTCACGCAATGCTCCTCCGCTTATTGATATGCTTAAGTTCAGCGGGTAGTCCTACCTGATTTGAGGTCAAAATGTCAAAAGTTGTCCGAAGACGGTTATGAGCGGGTTCCCATAAGGTTTGCTTCAAGGTCAAGTGGCATAGATAATTATCACACCAAGTGACGGTCCACAAGAGATCCCACTAATGCATTTAAAGGGAGCAGACCATCCACTGAAGGAAGCCAGCAAGCCCTCAAGTCCAAGCCTAACTCAAGCCGGTAAAAGCGAGCAAGGTGGATAATTTAATGACTCTCAAACAGGCATGCCCTTCGGAATACCAAAGGGCGCAAGGTTCGTTCAAAGATTCGATG
+
AAA1AAFDDA1F3AFG11EEGGC1EF3AABFFFE21FD22A2FEAE//FAF2FGHFHGGHGFHBA0BGA@@FFF2F2FGDG12@DGGG?/E/FC/>/EE1E11E/E<?GFGE10BECB<FF>GFFGGHH1FGGHDFFGHHHHGHEBFGHFHHFHHGGHA=1<@E@CEG<GDHG0CGFHHB0GHHHHHHGHHHHHHF0A9FCAFFGGGBHGFGGGGGFFFFG?BFGCFGEGEFFHFF11?<B110DGDB10EECEEAB1BFEHFEE@BEGBHCFD1F2B@G11HGFBBB1//FHGBB1E110FFEECGGCFF22D100HG00A00A1B10?EF1F113F3D3AFCC1A1?A
@M02197:105:000000000-AN6RF:1:1102:24359:19820 1:N:0:1
CTCACGCAATGCTCCTCCGCTTATTGATATGCTTAAGTTCAGCGGGTATCCCTACCTGATCCGAGGTCAACCATAGAAAATTGGGGGTTAATGGCAAGCATCCATCGGGACTCTATAGCGAGAGAATTTACTACGCTTAGAGCCAGATGGCACCGCCACTGATTTTAAGGGCTGCCAGACGGCAGGCCCCAACACCAAGCTGAGCTTGAGGGGTTATAATGACGCTCGAACAGGCATGCCCCCCGGAATACCAAGGGGCGCAATGTGCGTTCAAAGATTCGATGATTCAC
+
EEDECCFDCCFFGGGGGGGGGGGHHHHHHHHHHHHHHHHHHHHGGGGGHHHHHHHHH<<;HHHGGG.;H<H:G:HGHHHHH<HHGG9EEHH:HHHHHGHH;HHH;;GGGGGHHHH;HHHGGGG9G;HHH<HH<HG9G9GHHHHH;HH:HHHHHGGGGGGHHHHGHHHHHGHGHGGHHHGGGGGGGGGGGHGHGGGHGHHHHHGFHHHGGGGGHHHHGGHGGFFGHHGGHHGGHHGHGGGGGE?EHFHHHHGHHGGGGGGHFHHGGGGGGGFFGGGGGGFFFFFFFBBBBA
@M02197:105:000000000-AN6RF:1:1102:23443:19971 1:N:0:1
CTCACGCAATGCTCCTCCGCTTATTGATATGCTTAAGTTCAGCGGGTATCCCTACCTGATCCGAGGTCAACCTTGAAAAATAGGGGGTTTGATGGCAGGACAATTGCACACACTCCGAGCGACAAGATAAACTTACTACGCCACGGAATATGCTATGATCCGCCTTTCAATTTCAGAAGGGAGAATGCTGGCATACGCTTCTTCCACAACCAAGCAAATATGCTTGAGAGGTATTTTATGACGCTCGAACAGGCATGCCTCCCGGAATGCCAGGAGGCGCAATGTGCGTTCAAAGATTCGATGATTCAC
+
EEEEEDFEBCFFGGGGGGGGGGGHHHHHHHHHHHHHHHHHHHHGGGGGHHHHHHHHHHHHHHHGGGGHHHHHHHHHHHGHHHHHHGGGGGGHHHHHHGGGHHGHHHHHHHHGGHHHGGGGHGGHHHHHHHHHHHHHHHHGGGHHHHHGHHHHHHHHHHHHHHGHHGHHHHHHHHHHHHHHHHHHHHGHHHHHGGGG3HHHHGHGHGGHFGHHHHHHHGHHHHHHHHHHHGHHHHHFHHGGGGGHHGHHGHHHHHHGGGGGGGHHHHHHHGHHHGGGGGHHHHGGGGHGGGGGGGGGGFFFFFFFCCBBC
@M02197:105:000000000-AN6RF:1:1102:21658:20330 1:N:0:1
CTCACGCAATGCTCCTCCGCTTATTGATATGCTTAAGTTCAGCGGGTAGTCCTACCTGATTTGAGGTCAAAAGTCAATAAGGAAGACGCCAGAAGGCATCGACGCATTAGAGGCACGGGACCGTTCATTCATGCACTTCGGCGAGCGGCGATCATTATCACGCCAAAAGCCTTGTCATGCATAGTCGAAAGTCGACCGCAAGCCCATTCATTTCAGGGGAGCCCGAGTCCTAGACGAGAAGTCCAGATCTCCGGCAGCCCCCACTATCCAAGCACCCTTTCGAAGCAAATCGAGAGGGGTTGAGAATTTACTGACGCTCAAACAGGCATGCTCCTCGGAACACCGAGGAGCGCAAGGTGCGTTCAAAGATTCGATGATTCAC
+
CDDDDDFDDCFFGGGGGGGGGGGHHHGHHHHHHHHHHHHHHHHGGGGGGHHHHHHHHGFFHHHGGHHHHHHHHHHHHHHHHHHHHHHGGGGGHHHHHHHHGHGGGGGGHHHHHGGHGGGGGGGGGHHHHHHHHHHHHHHGGGGGGGGGGGFGGGGGGGFFGGGGGGGGGGGGGGGGGHGGGHHFFFFFFFFGGFFFGGGGGGFEFGFGGHHGGFFGGGGDGGGGHHHHFFFFGGFFGHEGHHGGFHG?FCFGHGGGGGGHAFFHHHEGHGBEAGGHFFHGGHHHHHGHHH?HFGFDGHGHHHHHHHHHHHGGGGGHGHHHHHHHHHGHAFEEE0GGHHGGGEGEFHCGGGGHHHGGGCGHGGGGGGGGGGFFFFFFFCCBBB
@M02197:105:000000000-AN6RF:1:1102:28207:20106 1:N:0:1
CTCACGCAATGCTCCTTCGCTTATTGATATGCTTAAGTTCAGCGGGTAGTCCTACCTGATTTGAGGTCAAAATGTCAAAAGTTGTCCGAAGACGGTTATGAGCGGGTTCCCATAAGGTTTGCTTCAAGGTCAAGTGGCATAGATAATTATCACACCAAGTGACGGTCCACAAGAGATCCCACTAATGCATTTAAAGGGAGCAGACCATCCACTGAAGGAAGCCAGCAAGCCCTCAAGTCCAAGCCTAACTCAAGCCGGTAAAAGCGAGCAAGGTTGATAATTTAATGACACTCAAACAGGCATGCCCTTCGGAATACCAAAGGGCGCAAGGTGCGTTCAAAGATTCGATGATTCAC
+
CCCCCCFCCCFFGGGGGGGGGGGHHHHHHHHHHHHHHHHHHHHGGGGGGHHHFHHHHHHHGHHHGGHHHHHHHHHHHHHHHHHHHHHGGGGGHGGGGGHHHHHGGGGGHHHHHHHHHHHHGHHHHHHHHHHHHHHHHGHHHGHHHHHHHHHHHHHGHHHHHHHGGGGGHHHHHHHHHHHHHHHHHHHHHHHHHHHHHGHGGGHGGHHHGFGGHGHHHHHGGGHHHGHHGGGGGGHHHHGGHHGBFGGGHGGGGGGGHHHHFFGGGHFHHHHHHGHHHHHGBHHHHGHHHDGHGFHHFHHGHHGGGGGGFHFDFGGAHCHHFGGGFFFFHGGGGGGBGGGGGGGGCFFFFFFABBBB
@M02197:105:000000000-AN6RF:1:1102:28206:20597 1:N:0:1
CTCACGCAATGCTCCTCCGCTTATTGATATGCTTAAGTTCAGCGGGTAGTCCTACCTGATTTGAGGTCAAAAGTCAATAAGGAAGACGCCAGAAGGCATCGACGCATTAGAGGCACGGGACCGTTCATTCATGCACTTCGGCGAGCGGCGATCATTATCACGCCAAAAGCCTTGTCATGCATAGTCGAAAGTCGACCGCAAGCCCATTCATTTCAGGGGAGCCCGAGTCCTAGACGAGAAGTCCAGATCTCCGGCAGCCCCCACTATCCAAGCACCCTTTCGAAGCAAATCGAGAGGGGTTGAGAATTTACTGACGCCCAAACAGGCATGCTCCTCGGAACACCGAGGAGCGCAAGGTGCGTTCAAAGCTTCGATGATTCAC
+
BBBBBBFBBB4FGGGGGGGGGG2GFGHHHHGGGHHFHHHHGHHGGGEGGDGHHHHHHFHHHHHFFHFFGFFHHGHHHHHHHGHGFHHG?EGGHHGHHHHHGHGGCGDFHHHHHCFHGGGFGCCGGHHHHHHHGGHHGHHGGGGDGGGGGCGGGGGGGGGGGFFGFFGEFFFGFFGGGGGGGGFFFFFFFFFFFFFBBE?E/?FFFFFFFFFFFFFGEGCD@AEFCGBFFFGFFCGFFHGHHGGFDEHGGC?CGEC</</<B2FGHGGACFHCFCCHCE<A@FHDGFFFGFEGBGEEE0CFEFG1B222FHCGGGEGEAFEFFGHGBGFFHEE/CFEFG//FEEFFHGCEEABB1G0AAEFFAF1GGFA11CCFFDBBAA1AA
@M02197:105:000000000-AN6RF:1:1102:4976:20942 1:N:0:1
CTCACGCAATGCTCCTCCGCTTATTGATATGCTTAAGTTCAGCGGGTAGTCCTACCTGATTTGAGGTCAAAAGTCAATAAGGAAGACGCCAGAAGGCATCGACGCATTAGAGGCACGGGACCGTTCATTCATGCACTTCGGCGAGCGGCGATCATTATCACGCCAAAAGCCTTGTCATGCATAGTCGAAAGTCGACCGCAAGCCCATTCATTTCAGGGGAGCCCGAGTCCTAGACGAGAAGTCCAGATCTCCGGCAGCCCCCACTATCCAAGCACCCTTTCGAAGCAAATCGAGAGGGGTTGAGAATTTACTGACGCTCAAACAGGCATGCTCCTCGGAACACCGAGGAGCGCAAGGTGCGTTCAAAGATTCGATGACTCAC
+
BBBBBAFBBBFFF5GFGGGGCCDGHFGHHHBG5GFHHHHFHHHECGGGGHHHHHHHDGHGHHHFEFHHEGHHHGHHHHHHHEHFFHHGGGCFHHHHHHHHGHGEFGEGHHGF2EEHEGGGGGCGGHHHHHHGGHHHHHHGCDGCCGGGGGGGGGGGGGGGGEFFFFFBFFFFGFGGGGGGFFFFFFFFFFFFFFFFFCFFFEFFFGFGFFFFGGHGEGHC:ADGGFHHFFHGFGGHFGHHHHHHGHEGGGCGHGGCCD???DF1FFBDBG3//CCEGECEEHHGHHEHFGDGHGFEFGEHHHHHFHFFHGGGGECHFFFFFFHHGHHHHGEEA0GEHFGGGEAEABFCGGGHFHHGGEE4GGGGGGFGGEBFFBFFFAAAAA
@M02197:105:000000000-AN6RF:1:1102:21679:21036 1:N:0:1
CTCACGCAATGCTCCTCCGCTTATTGATATGCTTAAGTTCAGCGGGTAGTCCTACCTGATTTGAGGTCAAAAGTCAATAAGGAAGACGCCAGAAGGCATCGACGCATTAGAGGCACGGGACCGTTCATTCATGCACTTCGGCGAGCGGCGATCATTATCACGCCAAAAGCCTTGTCATGCATAGTCGAAAGTCGACCGCAAGCCCATTCATTTCAGGGGAGCCCGAGTCCTAGACGAGAAGTCCAGATCTCCGGCAGCCCCCACTATCCAAGCACCCTTTCGAAGCAAATCGAGAGGGGTTGAGAATTTACTGACGCTCAAACAGGCATGCTCCTCGGAACACCGAGGAGCGCAAGGTGCGTTCAAAGATTCGATGATTCAC
+
DCCDDCFDDCFFGGGGGGGGGGGHHFDGHHGHHHHHHHHHHHHGGGGGGHHHHHHHHHHHGHGHGHHHHHHHHHHHHHHHHGHHHHHGGGGGHHHHHHHHGHGGGGGGHHHHHGGHGGGGGGGGGHHHHHHHHHHHHHHGGGGGGGGGGGGGGGGGGGGGGGGGGGGGGGGGGGGGGHGGGGHFFFFFFFFFGFFGFGFFGGGGGGGGGGHGGGHGGGHGGGGGFFGHHHFHGGGHHHFGHHHHHHHGFCGGHGGGGGGHHFDGGHEGHHHGGFGHGGHHGHGHHHGHHHGHHGGGGHHHHHHHHHHHHHGGGEGHGHHHHHHHHHHHHHGGCGGGHHFEE?GGHHGGGGGHGHHGGGGHGGCGGGGGGFBFFFFFFAABAA
@M02197:105:000000000-AN6RF:1:1102:12354:21208 1:N:0:1
CTCACGCAATGCTCCTCCGCTTATTGATATGCTTAAGTTCAGCGGGTAGTCCTACCTGATTTGAGGTCAAATTGTCAGAAGCTGTCTCAAAAGAGACCCTTTAGAAGCTGAACCCCATTTATAAAGCTGCTCTTCACAAATGGCGTAGATAATTATCACACCAAAGCAAGGCAACAAAGGTCCCGCTAATGCATTTCAGGAGAGCCGACTTCTGAGAAGCCCGCATACTCCCACATCCAAGCCTGATCAACAGAAAAAGCTGAAAAGGTTGAGAATTTCATGACACTCAAACAGGCATGCTCCTCGGAATACCAAGGAGCGCAAGGTGCGTTCAAAGATTCGATGATTCAC
+
CCDDDDFDDDFFGGGGGGGGGGGHHHHHHHHHHHHHHHHHHHHGGGGGGHHHHHHHHHHHHHHGGHHHHGHHHHGHHGHHHHHHHHHHHHHHHGHHHGHHHHHHHHHHHHHHHHGGGHHHHHHHHHHHHHHHHHHHHHHHHHHHGGGGGHHHHHHHHHHHHGHHHHHHHHHHHHHHHGHHHHHHGHGHHHHHHHHHHHHHHGHGHHHGHHHGHHHHHGGGGGHHHGGGHGHHHHHGGGHHHGFGHHHHHHHHGHGHHGHHGGHHHHHHHHHHHHGDHGHHFHHHGGHHHHHHFHHHHHHGEGCFHGHHHFHHHHHGGGGGHHHHGGGGHGGGGGGGGGGFFFFFFFCCCBB
@M02197:105:000000000-AN6RF:1:1102:21986:21409 1:N:0:1
CTCACGCAATGCTCCTCCGCTTATTGATATGCTTAAGTTCAGCGGGTAGTCCTACCTGATTTGAGGTCAAAAGTCAATAAGGAAGACGCCAGAAGGCATCGACGCATTAGAGGCACGGGACCGTTCATTCATGCACTTCGGCGAGCGGCGATCATTATCACGCCAAAAGCCTTGTCATGCATAGTCGAAAGTCGACCGCAAGCCCATTCATTTCAGGGGAGCCCGAGTCCTAGACGAGAAGTCCAGATCTCCGGCAGCCCCCACTATCCAAGCACCCTTTCGAAGCAAATCGAGAGGGGTTGAGAATTTACTGACGCTCAAACAGGCATGCTCCTCGGAACACCGAGGAGCGCAAGGTGCGTTCAAAGAT
+
DDDDDDFDCCFFGGGGGGGGGGGHHHHHHHHHHHHHHHHHHHHGGGGGGHHHHHHHHHHGHHHHGHHHHHHHHGHHHHHHHHHHHHHGGGGGHHHHHHHHGHGGGGGGHHHHHGGHGGGGGGGGGHHHHHHHHHHHHHHGGGGGGGGGGGGGGGGGGGGGGGGGGGGGGGGGGGGGHHHHGHFGFGGGGGGGGGGGGGGGHHGHHFHHHHFHHGHGGGGGGGGGHHHGHHHGHGGHGGHHGHGGHHHGGGGGHGGGGFGGGHHHHHGGHHHGFFGHGGHHGHHHHHGHHHGHHGGGGGGHHHGHGF5EHFGGGGGHGHHHHHHHHGGHHHGGGGGGHHGEGGGGGHGEGGGGGGGGGGAFFFFFFCCCCC
@M02197:105:000000000-AN6RF:1:1102:22529:21424 1:N:0:1
CTCACGCAATGCTCTTCCGCTTATTGATATGCTAAAGTTCAGCGGGTAGTCCTACCTGATTTGAGGTCAAAAGTCAATAAGGAAGACGCCAGAAGGCATCGACGCATTAGAGGCACGGGACCGTTCATTCATGCACTTCGGCGAGCGGCGATCATTATCACGCCAAAAGCCTTGTCATGCATAGTCGAAAGTCGACCGCAAGCCCATTCATTTCAGGGGAGCCCGAGTCCTAGACGAGAAGTCCAGATCTCCGGCAGCCCCCACTATCCAAGCACCCTTTCGAAGCAAATCGAGAGGGGTTGAGAATTTACTGACGCTCAAACAGGCATGCTCCTCGGAACACCGAGGAGCGCAAGGTGCGTTCAAAGATTCGATGATTCAC
+
CCCCCCFCCCFFGGGGGGGGGGGHHHHHHHHHHHHHHHHHHFHGGGGGGHHHHGHHHHHHHHHHGHHHHHHHHHHHGHHHHHHHHHHGGGGGHHHHHHHHGHGGGGGGHHHHHGGHGGGGGGGGGHHHHHHHHHHHHHHGGGGGGGGGGGGGGGGGGGGGGGGGGGGGGGGGGGGGGGGGGGGFFFFFFFFGGFFFGFGGGGGGGGGGGGGGHGFGGGHGGGFFHGHHHGHHGGGHHHHHHHEHHHHGC@CCHGGGGCCFGG?HHHHGHHHGGHGHEGHHGHHHHHGHHHEGHGGGGHHHHHHHHFGHHHGGGGGHGHHHHHHHHHGHHHGGGCEGHHGEFEGGHHGFCGEHHGHGGGGHGGGCGGGGGGFFFFFFFAA?A>
@M02197:105:000000000-AN6RF:1:1102:13821:21471 1:N:0:1
CTCACGCAATGCTCCTCCGCTTATTGATATGCTTAAGTTCAGCGGGTAGTCCTACCTGATTTGAGGTCAAAAGTCAATAAGGAAGACGCCAGAAGGCATCGACGCATTAGAGGCACGGGACCGTTCATTCATGCACTTCGGCGAGCGGCGATCATTATCACGCCAAAAGCCTTGTCATGCATAGTCGAAAGTCGACCGCAAGCCCATTCATTTCAGGGGAGCCCGAGTCCTAGACGAGAAGTCCAGATCTCCGGCAGCCCCCACTATCCAAGCACCCTTTCGAAGCAAATCGAGAGGGGTTGAGAATTTACTGACGCTCAAACAGGCATGCTCCTCGGAACACCGAGGAGCGCAAGGTGCGTTCAAAGATTCGATGATTCAC
+
BBBBBBFBBBFFGGGGFGGGGGGHHHHHGHHHHHHHHGFFHFHGGGCGGFHHHHHGHHFHHHHHGHHHHHHHHGHGFGHHHHHHHHHGGGGGHHHHHHGHGHGGGGGGHGHGGGGHGGGGGDGGGHHHHHHFHGHHHGHGGGGCGGGGGGGGGGGGGGFGGGGGGGGGGGGGGGFGGFGGGGFFFFFFFFFGFFFGGGGGGGFFGGFGGFFFFFGGGFHGGGGGHHFGFHHHFFFHHHHHGBHHHHHGGFCDFF?CGGGHHHHHHHHGHFFFFBEFE?0AGGHFFHGHHHFGEGFE1GCHHGHHHFFFGFGGGGGHFHHHFFHHFHFGGHGEGGGGEFGEGGCGHHFGGGGFCHHGGGGGGGGGGGGGGGFFFFFFFBBAAA
@M02197:105:000000000-AN6RF:1:1102:27437:21450 1:N:0:1
CTCACGCAATGCTCCTCCGCTTATTGATATGCTACCTTACTTCCAGCGGGTAGTCCTACCTGATTTGAGGTCAAAAGTCAATAAGGAAGACGCCAGAAGGCATCGACGCATTAGAGGCACGGGACCGTTCATTCATGCACTTCGGCGAGCGGCGATCATTATCACGCCAAAAGCCTTGTCATGCATAGTCGAAAGTCGACCGCAAGCCCATTCATTTCAGGGGAGCCCGAGTCCTAGACGAGAAGTCCAGATCTCCGGCAGCCCCCACTATCCAAGCACCCTTTCGAAGCAAATCGAGAGGGGTTGAGAATTTACTGACGCTCAAACAGGCATGCTCCTCGGAACACCGAGGAGCGCAAGGTGCGTTCAAAGATTCGATGATTCAC
+
CCCCCCFCCCFFGGGGGGGGGGGHHGFHFHHHFHHHHHDHHHHHHHHGC?EGGFHGHHHHHHHHHHGHGHHHHHHHHHHHHHHHHHHHGHHGEGGGHHHHHHHHGHGGGGGGHHHHHGGHGGGGGGGGGHHHHFHHHHHHHHHGGGGGGGGGGFGGGGGGFGGFFDGGFGGGGGGGGFGFFFFFFFFFFFFFFFBGGFFFGGFGGGGGFGFFFFGFHGHGGFFFGGGGFGHGHHHHFEGHHHHHHHGGFFHGGGGGHGGGDGDCCDGHFHGGHHHECF/0GGHHGHHHGHFGHHGHHGGGGHFHHHHHHFFHHHGGGGEHGHHHHHHGHHHEHEGGGGCGHHFGGGGGHHGGGGGHHHGGGGEHGGGGGGAEFF4FBFFFFBBBBB
@M02197:105:000000000-AN6RF:1:1102:4072:21531 1:N:0:1
CTCACGCAATGCTCCTCCGCTTATTGATATGCTTAAGTTCAGCGGGTAGTCCTACCTGATTTGAGGTCAAATTGTCAGAAGCTGTCTCAAAAGAGACCCTTCAGAAGCTGAACCCCATTTATAAAGCTGCTCTTCACAAATGGCGTAGATAATTATCACACCAAAGCAAGGCAACAAAGGTCCCGCTAATGCATTTCAGGAGAGCCGACTTCTGAGAAGCCCGCATACTCCCACATCCAAGCCTGATCAACAGAAAAAGCTGAAAAGGTTGAGAATTTCATGACACTCAAACAGGCATGCTCCTCGGAATACCAAGGAGCGCAAGGTGCGTTCAAAGATTCGATGACTCAC
+
BBBBBBFBBBFFBDGGFFGFGGEBFBGHHBGGFGGFG5FFFDFGGGEEF3DGGHGHHEGFHHHGEGCGGHFHFHHHHGHGHFHHHHGFFGFHHGHHHGHGHHHHHHHGHHFHHHGGGHHHHGHHFFHHFHHHHHFFHHHHH3CGGGGGGHHHH9FHHHHHHGFHHHGHHGFHHHHHGGFFHFHHGGGGDHHGFHHGHHHGHEHCHHHHGAFGGHHHGCFBFGHGGGGGGGFGFFFFCFFHHFBBHF4DGFGHFFHDF4FHHHHHF3HFD5DEHG55D5BFDEGDAFG3GHGFDFHEHHHGGGGEFFHFGB33B532DE?EC5F4CGGECB5CG5D52CACFBDDD53AABA
@M02197:105:000000000-AN6RF:1:1102:15683:21708 1:N:0:1
CTCACGCAATGCTCCTCCGCTTATTGATATGCTTAAGTTCAGCGGGTAGTCCTACCTGATTTGAGGTCAAAAGTCAATAAGGAAGACGCCAGAAGGCATCGACGCATTAGAGGCACGGGACCGTTCATTCATGCACTTCGGCGAGCGGCGATCATTATCACGCCAAAAGCCTTGTCATGCATAGTCGAAAGTCGACCGCAAGCCCATTCATTTCAGGGGAGCCCGAGTCCTAGACGAGAAGTCCAGATCTCCGGCAGCCCCCACTATCCAAGCACCCTTTCGAAGCAAATCGAGAGGGGTTGAGAATTTACTGACGCTCAAACAGGCATGCTCCTCGGAACACCGAGGAGCGCAAGGTGCGTTCAAAGATTCGATGATTCAC
+
DDCDDDFDCCFFGGGGGGGGGGGHHHHHHHHHHHGHHHHHHHHGGGGGGHGHHHGHHHHHHHHGGHHHHHHHHHHHHHHHHHHHHHHGGGGGHHHHHHHHGHGGGGGGHHHHHGGHGGGGGGGGGHHHHHHHHHHHHHGGGGGGGGGGGGGGGGGGGGGGGGGGGGGGGGFGGGGGGGGGGHFFFFFFFFFGGFGGGGGGGGGGGGFGGGFGHGHGGGGGGGFFFHFHGGHHGGGHHGHGHGHFHGHGGGGGHGGGGCGHHHHFGHHGHHHGGHGHGGGHGHHFHHGGGEGHHGGGGHHHHGHHGHGHHHGGGGGHFGHHHHHFHHFGHHFGGGGFHHFFGFGGFHFGGGGGHHHGGGGFGGGGGGGGGGFFFFFFFAAAAA
@M02197:105:000000000-AN6RF:1:1102:4608:21694 1:N:0:1
CTCACGCAATGCTCCTCCGCTTATTGATATGCTTAAGTTCAGCGGGTAGTCCTACCTGATTTGAGGTCAAAAGTCAATAAGGAAGACGCCAGAAGGCATCGACGCATTAGAGGCACGGGACCGTTCATTCATGCACTTCGGCGAGCGGCGATCATTATCACGCCAAAAGCCTTGTCATGCATAGTCGAAAGTCGACCGCAAGCCCATTCATTTCAGGGGAGCCCGAGTCCTAGACGAGAAGTCCAGATCTCCGGCAGCCCCCACTATCCAAGCACCCTTTCGAAGCAAATCGAGAGGGGTTGAGAATTTACTGACGCTCAAACAGGCATGCTCCTCGGAACACCGAGGAGCGCAAGGTGCGTTCAAAGATTCGATGATTCAC
+
BBBBBAFDDBFFGGGGGGGGFGGFHHHHHHHHHHHHCHHHHGHGGGFEEHHHHHHHHHFHHGHHGFHHHHGGHHHHHGGHHGHHGGHGGGDCFHHHHHHGGHGGGGGGHHHHHGGHGGGGGGGGGHHFHHFHHHGHHHHG/ADGGCFGCGGGGGFFBFGGGGGFFGGAEEFFGGGGGGGGGGFFFFFFEFFFFFEFFFFFFGGGGGGFFFFGGFFGFFCFFFFFFFFCFHHHFFFGFGCGF1GGGFG>-//@0F?CCCB/FFFFGHFGFHDE/GDHEEFGGGFDGBEGGFGHFGGG?HBHHHGHGDHGEHGEEECGFHHHGDG53BBBHHGCEEA1A5AA2?FDHFEGGEEHHGHGGGGFF55DGCGGGBFFFFFFBAA3>A
@M02197:105:000000000-AN6RF:1:1102:19261:21721 1:N:0:1
CTCACGCAATGCTCCTCCGCTTATTGATATGCTTAAGTTCAGCGGGTAGTCCTACCTGATTTGAGGTCAAATTGTCAGAAGCTGTCTCAAAAGAGACCCTTTAGAAGCTGAACCCCATTTATAAAGCTGCTCTTCACAAATGGCGTAGATAATTATCACACCAAAGCATGGCAACAAAGGTCCCGCTAATGCATTTCAGGAGAGCCGACTTCTGAGAAGCCCGCATACTCCCACATCCAAGCCTGATCAACAGAAAAAGCTGAAAAGGTTGAGAATTTCATGACACTCAAACAGGCATGCTCCTCGGAATACCAAGGAGCGCAAGGTGCGTTCAAAGATTCGATGACTCAC
+
DDDDDDFDDDFFGGGGGGGGGGGHHHHHHHHHHHHHHHHHHHHGGGGGGHHHHHHHHHHHHHHHGHHHHHHHHHHHHHHHHHHHHHHHHHHHHGGHHGHHHHHHHHHHHHHHHHGGGHHHHHHHHHGHHHHHHHHHHHHHHHHHGGGGGHHHHHHHHHHHHGHHHHHHHHHHHHHHHHHHGGHHGHHHHHHHHHHHHHHHHGHGHHHGGHHGHHHHGGGGGGHGGHGGHGHHHHHHGGHHFEGHHHHHHHHHHHHHHHHHHHGHHHHGHHHHHHHHHHHHHHGGBGGHGHHHHHHGHGHGGGGGGGHHHHHHHHHGGGGGHHHGGGGGHGGGGGGFFGGFBFFFFFBBBBB
@M02197:105:000000000-AN6RF:1:1102:23059:21834 1:N:0:1
CTCACGCAATGCTCCTCCGCTTATTGATATGCTTAAGTTCAGCGGGTAGTCCTACCTGATTTGAGGTCAAATTGTCAGAAGCTGTCTCAAAAGAGACCCTTTAGAAGCTGAACCCCATTTATAAAGCTGCTCTTCACAAATGGCGTAGATAATTATCACACCAAAGCAAGGCAACAAAGGTCCCGCTAATGCATTTCAGGAGAGCCGACTTCTGAGAAGCCCGCATACTCCCACATCCAAGCCTGATCAACAGAAAAAGCTGAAAAGGTTGAGAATTTCATGACACTCAAACAGGCATGCTCCTCGTAATACCAAGGAGCGCAAGGTGCGTTCAAAGATTCGATGATTCAC
+
BBBBBBFBBBFFGGGGGGEGGFGHHHHHHGHHHHHHHHHHHHHGGGEGGHHHHHHHHHHHHHHHGHHGHHHHHGHHHHHHHHGHHHHHHHHHHGGHHGHHHHHHHHHHHHHHHHGGGHHHHGHHGHGHHHHHHHHGHHHHHHHHGFGGGHHHHHHHHHHHHGHHHHHHHHHHHHHHHHHHHHHHGHGGGHHGHHGGHHHGHGHGHHHHGGGGHGHHHGGGGGGHHHGGHGHHHHGFGEHHHHFHHEHFHHFF3HFGDHHGHFFHHFFGDHGHHG5BEHHHFHHGEGGHHFGGDC3HHHHEE0CFAA5HFHDFFHFDGA??HFCCA2E?FCFGGGFGE4GBCFFFFFA?AAA
@M02197:105:000000000-AN6RF:1:1102:23119:21927 1:N:0:1
CTCACGCAATGCTCCTCCGCTTATTGATATGCTTAAGTTCAGCGGGTAGTCCTACCTGATTTGAGGTCAAAATGTCAAAAGTTGTCCTTGAAAAGGACGGTTATAAGCAGGTTCCCATTAGTTTGCTTCAAAGTCAAGATGGCATAGATAATTATCACACCAAGTGACGGTCCACAAGAGATCCCACTAATGCATTTAAAGGGAGCAGACCATCCACTGAAGGAAGCCAGCAAAGACCCTCACATCCAAGCCTAACTCAAGCCGGTAAAAGCGAGCAAGGTTGATAATTTAATGACACTCAAACAGGCATGCCCTTCGGAATACCAAAGGGCGCAAGGTGCGTTCAAAGATTCGATGATTCAC
+
DDDDCCFDDDFFGGGGGGGGGGGHHHHHHHHHHHHHHHHHHHHGGGGGGHHHGHHHHGHGHHGHGHHHHHHHHHHHHHHHHHHHHHHHHHHHHHHGHHGGGGGHHHHHHHGHHGHHHHHHHFHHHHHHHHHHHHHHHHHHHGHGHHGHHHHHHHHHHHHHGHGGHHHHGGGGGHHHHHHHHHHHHHHHHHHHHHHHHHHHHHGHHGHHHHHHHHHHHHGHHHHHGGHHHGHHHGB/FHHFBFFFFGCHGEFGHHHHEGGGGGGHHHHGHGGGHHHHGHHHHHHHHHHHHBHHHHHFHGHHHHHHHBHGHGGGGGGGGHHHHHHGHGHGGGGGHGHHGGGGHGGGGGGGGGGFFFFFFFCCBBC
@M02197:105:000000000-AN6RF:1:1102:26805:21952 1:N:0:1
CTCACGCAATGCTCCTCCGCTTATTGATATGCTTAAGTTCAGCGGGTAGTCCTACCTGATTTGAGGTCAAAAGTCAATAAGGAAGACGCCAGAAGGCATCGACGCATTAGAGGCACGGGACCGTTCATTCATGCACTTCGGCGAGCGGCGATCATTATCACGCCAAAAGCCTTGTCATGCATAGTCGAAAGTCGACCGCAAGCCCATTCATTTCAGGGGAGCCCGAGTCCTAGACGAGAAGTCCAGATCTCCGGCAGCCCCCACTATCCAAGCACCCTTTCGAAGCAAATCGAGAGGGGTTGAGAATTTACTGACGCTCAAACAGGCATGCTCCTCGGAACACCGAGGAGCGCAAGGTGCGTTCAAAGATTCGATGATTCAC
+
BBBBBAFDBBFFGGGGGGGGGGGGFFHHHHHGHHHHHEGGHHHGGGEGFGHHHHHHHHHHHHGFGHGHFHHFHEGHHFHHHHHHHHHGGCGGGHHHHHHHGHGGGGGGHFHGHGGHGGGGGFFGGGHHHHHGHHHHGCDFGGGGGGGGGGGGGGGGGGGGGFGGGGGGGGGGGGGGGGFGGGFFFFFFFFFFFFFFFFGFGGGGFGGGFFFFFFFFFFEGGGGGHHGFFFFFFEGHHG<<<1EFHGF-CGGGHGGGGGGHHGFHFHFDG4BGFFGHEDEHGHHEFHFGG3EEGGGGGHEFGHGGHGGFGFE1GGGHGGHHGFGEHFDHCHGEE0GGHGE22AA2CGEFEECHGF4GFE?FFGGGGGGGGCFFFFFFFAAAAA
@M02197:105:000000000-AN6RF:1:1102:9156:22011 1:N:0:1
CTCACGCAATGCTCCTCCGCTTATTGATATGCTTAAGTTCAGCGGGTAGTCCTACCTGATTTGAGGTCAAATTGTCAGAAGCTGTCTCAAAAGAGACCCTTTAAGAAGCTGAACCCCATTTATAAAGCTGCTCTTCACAAATGGCGTAGATAATTATCACACCAAAGCAAGGCAACAAAGGTCCCGCTAATGCATTTCAGGAGAGCCGACTTCTGAGAAGCCCGCATACTCCCACATCCAAGCCTGATCAACAGAAAAAGCTGAAAAGGTTGAGAATTTCATGACACTCAAACAGGCATGCTCCTCGGAATACCAAGGAGCGCAAGGTGCGTTCAAAGATTCGATGATTCAC
+
CCCCCCFCCCFFGGGGGGGGGGGHHHHHHHHHHHHHHHHHHHHGGGGGGHHHHHHHHHHHHHHHGHHHHHHHHHHHHHHHHHHHHHHHHHHHHGHHHGHGHHHHHHHHHHHHHHHGGGHHHHHHHHHHHHHHHHHHHHHHHHHHHGGGGGHHHHHHHHHHHHHHHHHHHHHGHHHHHGHHHFGHHGGHHHHHHHHHHHHHHHGHGHGHGHHHGHHGHHGGGGGHGHHGGHGHHHHFGGGHHHHHHGHHHHHHGHHGHHHGHFHGGHHHHHHHHHGHFHHHGHHHFHGGHHHHHHHHHHHHGGGGGHHHGCHGGHHGDFEGGHGHHGGGGGGGGGGGGGGGFFBFFFFBABAB
@M02197:105:000000000-AN6RF:1:1102:4828:22289 1:N:0:1
CTCACGCAATGCTCCTCCGCTTATTGATATGCTTAAGTTCAGCGGGTAGTCCTACCTGATTTGAGGTCAAAAGTCAATAAGGAAGACGCCAGAAGGCATCGACGCATTAGAGGCACGGGACCGTTCATTCATGCACTTCGGCGAGCGGCGATCATTATCACGCCAAAAGCCTTGTCATGCATAGTCGAAAGTCGACCGCAAGCCCATTCATTTCAGGGGAGCCCGAGTCCTAGACGAGAAGTCCAGATCTCCGGCAGCCCCCACTATCCAAGCACCCTTTCGAAGCAAATCGAGGGGAGTTGAGAATTTACTGACGCTCAAACAGGCATGCTCCTCGGAACACCGAGGAGCGCAAGGTGCGTTCAAAGATTCGATGATTCAC
+
AAAAA@FDDAFFG1BGAF0AA0AGG3DGFDFGDHCF12DF22EAE?AEEGFEDFFHHFHEHFFE/BFFHHFFF1BFD@FDGFBHHFFEGEGEHHHFCCHHEGGGGG?/EFBHF/FGA//ACEGACG1DHHFH1FHHFHEFGCCCC-ACCC?/EBFGF:BBFAFGG@GEFEABFFFBFFFFFGFFFFAE?969/99@AAGEB@GGGGGGGFFFGFCBBF@B@A:GGC@FGF/HGEGHFFG<>GBFGBC-CCCGHFC<@@/C0>DFGGFCFHFCFFEC?AB/E>1F2F/B0E>?0>/B12G@F22HGDBB2FB??EE1?10@1AFG1BFHAHE?E/EEB2B/B///0AAA00EF1HGE0A011B3A3FGA1B11B31BF?AAA1
@M02197:105:000000000-AN6RF:1:1102:19404:22265 1:N:0:1
CTCACGCAATGCTCCTCCGCTTATTGATATGCTTAAGTTCAGCGGGTAGTCCTACCTGATTTGAGGTCAAATTGTCAGAAGCTGTCTCAAAAGAGACCCTTTAGAAGCTGAACCCCATTTATAAAGCTGCTCTTCACAAATGGCGTAGATAATTATCACACCAAAGCAAGGCAACAAAGGTCCCGCTAATGCATTTCAGGAGAGCCGACTTCTGAGAAGCCCGCATACTCCCACATCCAAGCCTGATCAACAGAAAAAGCTGAAAAGGTTGAGAATTTCATGACGCTCAAACAGGCATGCTCCTCGGAATACCAAGGAGCGCAAGGTGCGTTCAAAGATTCGATGACTCAC
+
BCBCCCFCCCFFGGGGGGGGGGGHHHHGHGHHHHHHHHHHHHGGGGGGGHHHHHHHHHHGHHHHGHHHHHHHHHHHHHHHHHHHHHHHHHHHHGGHHGHHHHHHHHHHHHHHHHGGGHHHHHHHHHHHHHHHHHHHHHHHHHGHGGGGGHHHHHHHHHHHHHHHHHHHHHHHHHHHHHHHHHHHGCGHHHHHHHHHHHHHHGHGHHHHHHGGHHHHHGGGGGGHGHGGGGHHHHHGGGHHHGHGHHHHHHHHFGFGFHFHFGHFFFHEFHHHHFGGBGHHGGGGHGHHHHHHGHGHHHHGGGFEEHFHHHGHHHHGGCGGHGHHGGGGHGGGGGGCGGGFFFFFFFCCCCC
@M02197:105:000000000-AN6RF:1:1102:17615:22541 1:N:0:1
CTCACGCAATGCTCCTCCGCTTATTGATATGCTTAAGTTCAGCGGGTAGTCCTACCTGATTTGAGGTCAAAAGTCAATAAGGAAGACGCCAGAAGGCATCGACGCATTAGAGGCACGGGACCGTTCATTCATGCACTTCGGCGAGCGGCGATCATTATCACGCCAAAAGCCTTGTCATGCATAGTTGAAAGTCGACCGCAAGCCCATTCATTTCAGGGGAGCCCGAGTCCTAGACGAGAAGTCCAGATCTCCGGCAGCCCCCACTATCCAAGCACCCTTTCGAAGCAAATCGAGAGGGGTTGAGAATTTACTGACGCTCAAACAGGCATGCTCCTCGGAACACCGAGGAGCGCAAGGTGCGTTCAAAGATTCGATGATTCAC
+
CCCCCCFCCCFFGGGGGGGGGGGHHHHHHHHHHHHHHHHHHHHGGGGGGHHHHHHHHHEHHHHHGHHHHHHHHHHHHHHHHHHHGHHGGGGGHHHHHHHHGHGGGGGGHHHHHGGHGGGGGGGGGHHHHHHHHHHHGHHGGGGGGGGGGGGGGGGGGGGGGGGGGGGGGGGGGGGGGGGGGGFFFFFFFFFFGGGGGGGGGGFFGGFGGGFGHGGGGGHGGFFGHFHFHHFHGGGHFHFHHHHHHHHGGGGGHGGGGGGHHHHHFHHGHHHGFAGHGGFHGHHHHHGHHFGHGCGGGHHHHHHHHGHHHHGGGGEHGFHGHHHHHEGHHGGGGGGEHHEEEAGGHHFEGGGHHHHGGGGGGFFGGFFFGFFFFFFFFBBAAB
@M02197:105:000000000-AN6RF:1:1102:26382:22625 1:N:0:1
CTCACGCAATGCTCCTCCGCTTATTGATATGCTTAAGTTCAGCGGGTAGTCCTACCTGATTTGAGGTCAAAAGTCAATAAGGAAGACGCCAGAAGGCATCGACGCATTAGAGGCACGGGACCGTTCATTCATGCACTTCGGCGAGCGGCGATCATTATCACGCCAAAAGCCTTGTCATGCATAGTCGAAAGTCGACCGCAAGCCCATTCATTTCAGGGGAGCCCGAGTCCTAGACGAGAAGTCCAGATCTCCGGCAGCCCCCACTATCCAAGCACCCTTTCGAAGCAAATCGAGAGGGGTTGAGAATTTACTGACGCTCAAACAGGCATGCTCCTCGGAACACCGAGGAGCGCAAGGTGCGTTCAAAGATTCGATGACTCAC
+
CCCCCBFCCCFFGGGGGGGGGGGHHHHHHHHHHHHHHHHHHHHGGGGGGHHHHHHHHHHHHHHHGHHHHHHHHFHHHHHHHHHHHHHGGGGGHHHHHHHHGHGGGGGGHHHHHGGHGGGGGGGGGHHHHHHHHHHHHHHGGGGGGGGGGGGGGGGGGGGGGGGGGGGGGGGGGGGGGGGGGGFFFFFFFFFGGFFGGFFGGFFGGFFFGGGFGFGGGGGGFGGGHFHHFHHGGGGHHHHHHHHHHHHGGGGGHGGGGGGHGHHHHGHGHHHGFCGHGGHHGHHHHGGHHHGHHGGGGHGGHGFHHHHFHFGGGGGHGGGFHHGHHHHHHFGGGGFEGFGGGGGGHHGGGGGGHHHGGGGHGGGGGGGGGGFFFFFFFBBAAB
@M02197:105:000000000-AN6RF:1:1102:17217:22559 1:N:0:1
CTCACGCAATGCTCCTCCGCTTATTGATATGCTTACGTTCAGCGGGTAGTCCTACCTGATTTGAGGTCAAAAGTCAATAAGGAAGACGCCAGAAGGCATCGACGCATTAGAGGCACGGGACCGTTCATTCATGCACTTCGGCGAGCGGCGATCATTATCACGCCAAAAGCCTTGTCATGCATAGTCGAAAGTCGACCGCAAGCCCATTCATTTCAGGGGAGCCCGAGTCCTAGACGAGAAGTCCAGATCTCCGGCAGCCCCCACTATCCAAGCACCCTTTCGAAGCAAATCGAGAGGGGTTGAGAATTTACTGACGCTCAAACAGGCATGCTCCTCGGAACACCGAGGAGCGCAAGGTGCGTTCAAAGATTCGATGACTCAC
+
CCCCCCFCCCFFGGGGGGGGGGGHHHHHHHHHHHHHGHHHHHHGGGGGGHHHHHHHHHGHHHHHGGHHHGFHHHGHHHHHHFHHHHHGGGGGHHHHHHFHGHGGGGGGHHHHHGGHGGGGGGGAGHHHHHHHHHHHHHGGGGGGGGGGGGGGGGGGGGGGGFGGGGFFFFGGGGGGGGGFFFFFFFFFFFFFGGFGGGGFGGGGGFFFFGFFGGFFFFFGGGGGHFFGGGFFGFFHHHFBHFHHHHHC</CCFGGGFFFHFGFCBHHGHFFGGGGHFFGEE4FFHHGHHHGFHGGGGHGHHHGHFBHFHFGGGGFHEHHGHHFHHEGHHHEF?CEAFHEEEAGFFGAE2GGGHHHGGGGHGGGGGGGGGGFFFFFFFAABAA
@M02197:105:000000000-AN6RF:1:1102:18307:22796 1:N:0:1
CTCACGCAATGCTCCTCCGCTTATTGATATGCTTAAGTTCAGCGGGTAGTCCTACCTGATTTGAGGTCAAATTGTCAGAAGCTGTCTCAAAAGAGACCCTTTAGAAGCTGAACCCCATTTATAAAGCTGCTCTTCACAAATGGCGTAGATAATTATCACACCAAAGCAAGGCAACAAAGGTCCCGCTAATGCATTTCAGGAGAGCCGACTTCTGAGAAGCCCGCATACTCCCACATCCAAGCCTGATCAACAGAAAAAGCTGAAAAGGTTGAGAATTTCATGACACTCAAACAGGCATGCTCCTCGGAATACCAAGGAGCGCAAGGTGCGTTCAAAGATTCGATGACTCAC
+
BCCCCCFCCCFFGGGGGGGGGGGHHHHHHHHGHHHHHHHHHHHGGGEEGHHHHHGHHHHHHHGEFHHHHGHHHHHHHHHHHHHHHHHHHHHHHGHHHGHHHHHGGHHHHHHHHGGGGHHHHHHHHHHHHHHHHHHHHGHHHHHHGGGGGHHGHHHHGHGHHHHHHHHHHHGHHHHHHHHGFHHHGHHHHHHHHHHHGHHHHGHGHHGHHGGGGGHHGGGGGGGHHGGGGGHHHHHHGGHHHFHEBFFBHFGHHHGHHHHHGBHHHHFCHHGFGHHHHGFFHHGFGGFHHFDGDCHGHHHGEFGGHHHHGHGHFGHEE2GGFGHHFECFFGGGGGGGGGFFFFBFFFBBBBB
@M02197:105:000000000-AN6RF:1:1102:25511:22806 1:N:0:1
CTCACGCAATGCTCCTCCGCTTATTGATATGCTTAAGTTCAGCGGGTATCCCTACCTGATCCGAGGTCAACCTTGAAAAATAGGGGGTTTGATGGCAGGACAATTGCACACACTCCGAGCGACAAGATAAACTTACTACGCCACGGAATATGCTATGATCCGCCTTTCAATTTCAGAAGGGAGAATGCTGGCATACTCTTCTTCCACAACCAAGCAAATATGCTTGAGAGGTATTTTATGACGCTCGAACAGGCATGCCTCCCGGAATGCCAGGAGGCGCAATGTGCGTTCAAAGATTCGATGATTCAC
+
BBBBBBFBDBFFGGGGGGGGGGGHHHHHHHFHHHHHGHHHHHHGGGEEFHHHHGHHGHHGHHHGGGGHHGHHHHGGHHHFHHHGHGGGFGGGGHHHFGBFGHHHHGGGHGHGGHHHGGGFHHHHHHHHHHHHHHHHHHHEGGGGHFHHGHHHHHEHHHHHGHHHHHHHHGHHHHHHHHGGHHGGHHGGGGHGHGGHHHGGHHHGGGGHHFFHFHHGFHHHHHHHHHHHGGHHFHGFHHGGGGCGAGHGAGBHHHHGECFCE2BHHHHGHFGHHGGGE2GFGBEGEGHGFFGGGGGFGFFFFFFFABAAB
@M02197:105:000000000-AN6RF:1:1102:5908:23186 1:N:0:1
CTCACGCAATGCTCCTCCGCTTATTGATATGCTTAAGTTCAGCGGGTAGTCCTACCTGATTTGAGGTCAAAAGTCAATAAGGAAGACGCCAGAAGGCATCGACGCATTAGAGGCACGGGACCGTTCATTCATGCACTTCGGCGAGCGGCGATCATTATCACGCCAAAAGCCTTGTCATGCATAGTCGAAAGTCGACCGCAAGCCCATTCATTTCAGGGGAGCCCGAGTCCTAGACGAGAAGTCCAGATCTCCGGCAGCCCCCACTATCCAAGCACCCTTTCGAAGCGAATCGAGAGGGGTTGAGAATTTACTGACGCTCAAACAGGCATGCTCCTCGGAACACCGAGGAGCGCAAGGTGCGTTCAAAGATTCGATGATTCAC
+
AAABAAFBCCFFGCFGGGGGGGGHHCHHFHHFHGFFFEFHFGGECEEEGFHHHHHHHGHHGHGHF2EGHHGECE5@GGGHGGHGHHHGGGGGHHGHHHHHGHGGGGGFGHHFGGFHGFCFCGGG/GGHHHHHHHHFGHEFGCCC?CGCGGGGGGGGFGGGGGGGGGGFEFFFGFFGFFFGGGFFFFDFFFFBFFEFGEFGGFGGGFFCFFFFFFFFEC:;@DFEBHGCBGFFFFFHHGC0<11GHGHCCCCCCCCC?/@AEHHGB1BFHFHCCGGFEACHGGG??/FF>FEFBGGEGHFG2FHHHFFHBHGGGEEHEGHFGBHFHEHGGF/GEGGEFEF/E/CGGBEEEA0BGGBECEEA1GBGBGGEEB1C3DDFFAAAA?
@M02197:105:000000000-AN6RF:1:1102:20729:23411 1:N:0:1
CTCACGCAATGCTCCTCCGCTTATTGATATGCTTAAGTTCAGCGGGTAGTCCTACCTGATTTGAGGTCAAATTGTCAGAAGCTGTCTCAAAAGAGACCCTTTAGAAGCTGAACCCCATTTATAAAGCTGCTCTTCACAAATGGCGTAGATAATTATCACACCAAAGCAAGGCAACAAAGGTCCCGCTAATGCATTTCAGGAGAGCCGACTTCTGAGAAGCCCGCATACTCCCACATCCAAGCCTGATCAACAGAAAAAGCTGAAAAGGTTGAGAATTTCATGACACTCAAACAGGCATGCTCCTCGGAATACCAAGGAGCGCAAGGTGCGTTCAAAGATTCGATGACTCAC
+
BCCCCAFCCCFFGGGGGGGGGGGHHHGHHHGHHHHHHHHHHHHGGGGGGHHHHHHHHHHHHHHHGGHHGHHHHHHHHHFHHHHHHHHHHHHHHGHHHGHHHHHHHHHHHHHHHHGGGHHHHHHHHHHHHHHHHHHHHHHHHHGHGGGGGHHHHHHHHHHHHHHHHHHHHHHHHHHHHHGGHHHHGGGHHHHHHHHHHHHHHGGGGHHHHHHHHHHHHGGGGGGGHGGGHGGHHHFGGGHHGHHGHHHHHHGHFFHHFFFEFHGHHHHHHHHHHHEFGHHGGBHHHGGHHHHHHHHHGHHGGGGGGHHHGFGHHHHGGGGGHHGHGGGGHGGFCGGGGCGFFFFFFFBBABB
@M02197:105:000000000-AN6RF:1:1102:16148:23416 1:N:0:1
CTCACGCAATGCTCCTCCGCTTATTGATATGCTTAAGTTCAGCGGGTAGTCCTACCTGATTTGAGGTCAAAAGTCAATAAGGAAGACGCCAGAAGGCATCGACGCATTAGAGGCACGGGACCGTTCATTCATGCACTTCGGCGAGCGGCGATCATTATCACGCCAAAAGCCTTGTCATGCATAGTCGAAAGTCGACCGCAAGCCCATTCATTTCAGGGGAGCCCGAGTCCTAGACGAGAAGTCCAGATCTCCGGCAGCCCCCACTATCCAAGCACCCTTTCGAAGCAAATCGAGAGGGGTTGAGAATTTACTGACGCTCAAACAGGCATGCTCCTCGGAACACCGAGGAGCGCAAGGTGCGTTCAAAGATTCGATGATTCAC
+
CDDCDCFCCCFFGGGGGGGGGGGHHHHHGHHHHHCHHHHHHHHGGGGGGHHHHHHHHHHHHHHHGHHHHHHHGGHHHHHHHGHHGHHGGGGGHHHHHHHHGHGGGGGGHHHHHGGHGGGGGGGGGHHHHHHHHHHHHHHGGGGGGGGGGGGGGGGGGGGGGGGGGGGFGGGGGGGGHGGGGGFFFFFFFFFFFFFFGFFGGGGGGFGGGGFGFHGGGGGFGGFGHHHHHHGHFFGHHGBFHHGHHHHGGGGGHGGGFCGFHHHFHHFGHHHFF0GFGGHHGHHGHHGHHGGHHGGGFGHHHHFHHHHHHGGGGGCHGHHGHGHEHHHFGGGGGGFEFEGEE2GGHHEEAGGHGHHGGGGHGGGGGGGGGGFFFFFFFCCBBB
@M02197:105:000000000-AN6RF:1:1102:23506:23579 1:N:0:1
CTCACGCAATGCTCCTCCGCTTATTGATATGCTTAAGTTCAGCGGGTAGTCCTACCTGATTTGAGGTCAAAAGTCAATAAGGAAGACGCCAGAAGGCATCGACGCATTAGAGGCACGGGACCGTTCATTCATGCACTTCGGCGAGCGGCGATCATTATCACGCCAAAAGCCTTGTCATGCATAGTCGAAAGTCGACCGCAAGCCCATTCATTTCAGGGGAGCCCGAGTCCTAGACGAGAAGTCCAGATCTCCGGCAGCCCCCACTATCCAAGCACCCTTTCGAAGCAAATCGAGAGGGGTTGAGAATTTACTGACGCTCAAACAGGCATGCTCCTCGGAACACCGAGGAGCGCAAGGTGCGTTCAAAGATTCGATGATTCAC
+
AAA?AAFD@AFC3F1FF1AEAAEFHFF3D2AAA22FDAFFFG1EECAEFGGBGGFFHHHHGHFFAGGHBGGBF1BGFGHBEBDHAGFEEGEGGHFHHHGHGHGECEGGFGHHFGEHGG?<CCGACG<GHHHGEBDFFBGEFCC@CGC@<@CGEGGGBBFGFG.CEGFG;FGGBFFFBBBBFGEEBB?AFAF@@9-@?EAE@?A/FFFFFFFB/BHGEEC;@BEEGCCEBFBFFFFHF11<0<1BF<0A</@CCFE<///F0B>B21F/1FBE/0?B//BF/1EDGE?20B/F0EF/AFB22B2GB@E@@2FE>/GGGHHGBDFGEG1B/AAE/A//22A//ECGHHE000GHE1BA0A01113F3AAE1F11DD1FFA1AAA
@M02197:105:000000000-AN6RF:1:1102:23376:23666 1:N:0:1
CTCACGCAATGCTCCTCCGCTTTTGATATGCTTAAGTTCAGCGGGTAGTCCTACCTGATTTGAGGTCAAATTGTCAGAAGCTATCTCAAAAGAGACCCTTTAAGAAGCTGAACCCCATTTATAAAGCTGCTCTTCACAAATGGCGTAGATAATTATCACACCAAAGCAAGGCAACAAAGGTCCCGCTAATGCATTTCAGGAGAGCCGACTTCTGAGAAGCCCGCATACTCCCACATCCAAGCCTGATCAACAGAAAAAGCTGAAAAGGTTGAGAATTTCATGACACTCAAACAGGCATGCTCCTCGGAATACCAAGGAGCGCAAGGTGCGTTCAAAGATTCGATGATTCAC
+
CBCCCBFCCCFFGGGGGGGGGGGHHGHHHGHHHHHGHHHHHGGGGGGGHHHHHHHHHFHHHFHEFEFFHHHHHHHGGHHHHHHHGHHHHHHHGGHHGHHHHHHHGHHHGHHHHHGGGHHHHHHHGHHHHHHHHHHHHHHHHHHHGGGGGHHHHHHHHGHHHHHHHHHHHHHHHHHHHHHFHGGGGHHHGHHHHGFHHHHHHGHGGHHGGGFHGHHHHGGEFGHHHHGGHGGGFFHHGGGFHFHHHFFFFGHHHHHHHHHG4HFHHHHFGHHFGHGEHGHHFHFGFAHHHHFGHHEHGFAD?E?FHFGHGFGFHHHGGGGCHHHHGGGGHFGGGGGGGGGFCBFFFFAAAAA
@M02197:105:000000000-AN6RF:1:1102:13814:23747 1:N:0:1
CTCACGCAATGCTCCTCCGCTTATTGATATGCTTAAGTTCAGCGGGTGGTCCTACCTGATTTGAGGTCAAATTGTCAGAAGCTGTCTCAAAAGAGACCCTTTAAGAAGCTGAACCCCATTTATAAAGCTGCTCTTCACAAATGGCGTAGATAATTATCACACCAAAGCAAGGCAACAAAGGTCCCGCTAATGCATTTCAGGAGAGCCGACTTCTGAGAAGCCCGCATACTCCCACAGCCAAGCCTGATCAACAGAAAAAGCTGAAAAGGTTGAGAAGTTCATGACACTCAAACAGGCATGCTCCTCGGAATACCAAGGAGCGCAAGGTGCGTTCAAAGATTCGATGATTCAC
+
>AAA?AFDDBFFGGGGGGGGGGGHHHHHGHFHHHHHHHHHHHHGGGGGCEGHHHHGHHHHHHHHGEHHHGHGGGHGHHHHGFHGHHBGHHHFFGHHHGHFHFBHEH3FBGGHHHHGGFFFHHHGFGFBFGBGH9FHFG?DHHHFFCBGGGHHHBGFGBGFHFGHFGHGHHHEFFHHHGEA<8GGHCGGHGGGHHHHHHHHHHGGFEHGGHGDFGGHHEFGFFG>BGGDFGFFFFFF0GCFG01GF@E2FEHHHHGF1FFGGB21F10B0G2DGF1D112BBHFA1HFDG1HHHGB11EECEA/?EF2DFEDACHG1AAA001FBFE0E?AGGFGFEF1F1BCFFDD3AA1AA
@M02197:105:000000000-AN6RF:1:1102:10434:23933 1:N:0:1
CTCACGCAATGCTCCTCCGCTTATTGATATGCTTAAGTTCAGCGGGTAGTCCTACCTGATTTGAGGTCAAATTGTCAGAAGCTGTCTCAAAAGAGACCCTTTAGAAGCTGAACCCCATTTATAAGGCTGCTCTTCACAAATGGCGTAGATAATTATCACACCAAAGCAAGGCAACAAAGGTCCCGCTAATGCATTTCAGGAGAGCCGACTTCTGAGAAGCCCGCATACTCCCACATCCAAGCCTGATCAACAGAAAAAGCTGAAAAGGTTGAGAATTTCATGACACTCAAACAGGCATGCTCCTCGGAATACCAAGGAGCGCAAGGTGCGTTCAAAGATTCGATGATTCAC
+
AABBBACD?AFFGGGGGGGGGGGHGHHHHHHHHHHHHHHHHHHGGGGG1GHHHHHHHHHHHHHHGHHHHHHFHEHHHHHHBFCHGHGHHHHHCEHHHGHGHGFHHHHFGHHHHEGGGHHHHFHHBFGHHGHHHHGHHHHGGHBGC0GGGHHHHGHHHHHHHGHHHFHHHHGHHHHHHHHHHHHGGGGHFHHHGHHHHHHGFEHGGHGGGDGHHGFHGGGGGGGGGGGGFFGFFFFBEEEB33FGF4BDHGBBHFFGHHFFGGDFHE1GHGF5HHHBHGE5FB5HGFBFGB335BHHHHEEE0A2B55DBFFFG5G?GGE?G5F4CEE?FA55FDDCECGFFFFFFFAA33A
@M02197:105:000000000-AN6RF:1:1102:20647:23888 1:N:0:1
CTCACGCAATGCTCCTCCGCTTATTGATATGCTTAAGTTCAGCGGGTAGTCCTACCTGATTTGAGGTCAAAAGTCAATAAGGAAGACGCCAGAAGGCATCGACGCATTAGAGGCACGGGACCGTTCATTCATGCACTTCGGCGAGCGGCGATCATTATCACGCCAAAAGCCTTGTCATGCATAGTCGAAAGTCGACCGCAAGCCCATTCATTTCAGGGGAGCCCGAGTCCTAGACGAGAAGTCCAGATCTCCGGCAGCCCCCACTATCCAAGCACCCTTTCGAAGCAAATCGAGAGGGGTTGAGAATTTACTGACGCTCAAACAGGCATGCTCCTCGGAACACCGAGGAGCGCAAGGTGCGTTCAAAGATTCGATGATTCAC
+
CCCCCCFCBBFFGGGGGGGGGGGHHHHHHHHHHHHHHHHHHHHGGGGGGHHHHHHHHHHHHHHHGHHHHHHGHGHHHHHHHHHHHHHGGGGGHHHHHHHHGHGGGGGGHGHGHGGHGGGGGGGGGHHHHHHHHHHHHHHGGGGGGGGGGGGGGGGGGGGGGGGGGGGGGGGGGGGGGGGGGGFFFFFFFFFGGFFFGGGGGGGGGFFFFFGGHGHFFFFGGGGGGHFEGHHHGGGHHGHHHFFGHHFGFGGGHGGGGGGHFFHHHGFGGHHGF?GHGEHGGHHHHHEGHHGHFCGGGF2GGHHHHHHHHHGGGGGHGGHHHHGHFFHHHHGCEEGGHHGGGGGGHHDGGGGFDFGGGGGHGGGGGGGGGGFFFFFFFBBBBB
@M02197:105:000000000-AN6RF:1:1102:17366:24108 1:N:0:1
CTCACGCAATGCTCCTCCGCTTATTGATATGCTTAAGTTCAGCGGGTAGTCCTACCTGATTTGAGGTCAAAAGTCAATAAGGAAGACGCCAGAAGGCATCGACGCATTAGAGGCACGGGACCGTTCATTCATGCACTTCGGCGAGCGGCGATCATTATCACGCCAAAAGCCTTGTCATGCATAGTCGAAAGTCGACCGCAAGCCCATTCATTTCAGGGGAGCCCGAGTCCTAGACGAGAAGTCCAGATCTCCGGCAGCCCCCACTATCCAAGCACCCTTTCGAAGCAAATCGAGAGGGGTTGAGAATTTACTGACGCTCAAACAGGCATGCTCCTCGGAACACCGAGGAGCGCAAGGTGCGTTCAAAGATTCGATGATTCAC
+
BCCCCCFCCCFFGGGBGGGGGGGHHHHHHHHHHHHHHHHHHHHGGGGGGHHHHHHHHHFHHHHHGHHHHHHHHFHHHHHHHHHHGHHGGGGGHHHHHHHHGHGGGGGGHHHHHGGHGCGGGGGGGGHHHHHHHHHHHHHGGGGGGGGGGGFGGGGGGGGGGGGGGGGGFGGGGGGGGGGGGGFFFFFFFFFGFFFGGFGGGGGGFFFFFFFGHGGGGGHGGFFGHHHHHHHHFGGHFHHHHHHHGHHFGCGGHGGCGD@EFFHHGBFGHHHGFFGHGGHHGHHHFHGHHHGHFGGGGGGGHGHHHHEHFGGGGDGHGHHHHGFHFEGGHHFGGGGEGBEEGGEGGHEEECGGHFFGFCGHGGFGGGGGGGCFFFFFFABBBB
@M02197:105:000000000-AN6RF:1:1102:23307:24497 1:N:0:1
CTCACGCAATGCTCCTCCGCTTATTGATATGCTTAAGTTCAGCGGGTAGTCCTACCTGATTTGAGGTCAAAAGTCAATAAGGAAGACGCCAGAAGGCATCGACGCATTAGAGGCACGGGACCGTTCATTCATGCACTTCGGCGAGCGGCGATCATTATCACGCCAAAAGCCTTGTCATGCATAGTCGAAAGTCGACCGCAAGCCCATTCATTTCAGGGGAGCCCGAGTCCTAGACGAGAAGTACAGATCTCCGGCAGCCGCCACTATCCAAGCACCCTTTCGAAGCAAATCGAGAGGGGTTGAGAATTTACTGACGCTCAAACAGGCATGCTCCTCGGAACACCGATGAGCGCAAGGTGCGTTCAAAGATTCGATGATTCAC
+
AABBBCFCBAFFGGGGGGGGGEEHFBGHHHFGGHFCHHHCBFDAEGGGEED5EHGHHEHFHHGHGHHHHHGHGGFHHHE3@FGEGHHCGGGGHGHHHFHHGFGGG?AEHHHHHGGHGFGGGGCGGFHHHHHHB1GHFHHFGCDGDGGCGGCGGGGFGGGGGAFGDGGEGEFF0BFGGGGGGG/EFFAEFFF#BDE;AFFFFCFEFFFFFGFFFFFFBA-8GDGGHFGGFFFFFEF:D0D=>11111<-><//FF/<>/>/0>>CF11/11F<CFEECEGEEHFFHHEGF1?ECEGE/HHGDBHF2B2FF@CCEEEGEB01AGGEB1FDGEEEA/A/DD/AEAAA110AE0A11ABA0001B13FD3GAB11F@3FFB1>1>1
@M02197:105:000000000-AN6RF:1:1102:11698:24554 1:N:0:1
CTCACGCAATGCTCCTCCGCTTATTGATATGCTTAAGTTCAGCGGGTATCCCTACCTGATCCGAGGTCAACCTGTAAAGATTGGGGGTTCTGGCGAGCCACCGGGGGGAACTCTATAGCGGGAGTATGTACTACGCTTAGAGCCCACCGGCACCGCCACTAATTTTGAGGGCCGCGGAGACCGCGTGCCCCAATACCACGCTAGGCGTGAGTGGTTAAATGACGCTCGAACAGGCATGCTCTGCGGAATACCACAGGGCGCAATGTGCGTTCAAAGATTCGATGATTCAC
+
CCCCCCFCCCFFGGGGGGGGGGGHHHHHHHHHHHHHHHHHHHHGGGGGHHHHHHHH:HHHHHHGGGGHHHHHHHHHHHHHH<HHHGGGGH<HHHG;GGG<H<GGGGG8GGGFFFFFFFFFFFFFFFFFFFFFFFF7FFFF::FFF:FFF9FFGGGHHHFFHHHHGHHHGGGGGGGHHGGGGGGGGGGGHHHHHHHGGFGHHGHGHHHHGHGHHHHHHHHGGGGGHGGHHHHHHHHHHHHGGGGHHHHHHGHGHHGGGGGHHHHGGGGHGGGGGGGGGGFFFFFFFDCCBB
@M02197:105:000000000-AN6RF:1:1102:24531:24585 1:N:0:1
CTCACGCAATGCTCCTCCGCTTATTGATATGCTTAAGTTCAGCGGGTAGTCCTACCTGATTTGAGGTCAAAAGTCAATAAGGAAGACGCCAGAAGGCATCGACGCATTAGAGGCACGGGACCGTTCATTCATGCACTTCGGCGAGCGGCGATCATTATCACGCCAAAAGCCTTGTCATGCATAGTCGAAAGTCGACCGCAAGCCCATTCATTTCAGGGGAGCCCGAGTCCTAGACGAGAAGTCCAGATCTCCGGCAGCCCCCACTATCCAAGCACCCTTTCGAAGCAAATCGAGAGGGGTTGAGAATTTACTGACGCTCAAACAGGCATGCTCCTCGGAACACCGAGGAGCGCAAGGTGCGTTCAAAGATTTGATGACTCAC
+
CCCCCBFCCCFFGGGGGGGGGGGGHHHHHHHHGHHHGHHHHHHGGGGGGHHHHHHHHHHHHHHHGHHHHHHHHGHHHHHHGGHHHHHGGGGGHHGHHHHHGHGGGGGGHHHHHGGHGGGGGGGGGHHHHHHGHHHHHHHGGGGGGGGGGGGGGGGGGGGGGGGGGGGGFGGGGGGGGGGGGGFFFFFFFFFFFFFFGGGGGGFFGGFGGGFHHGHGGGHGGGFGHHHGHGHGGGGHHHHHHGHHHHHGFGGGHGGGGCCHHFGGBHHGHHHGGGFHFE0GCHGHHFFGHFGHHGGGGHHHHHBHHFDGBDGDGGGHGHHHGGHFFFHFFFEEGGGGEGCGGGGGHHEEGGGHFHGGCFFGGGGGGGGGGGFFFFFFFBCCCB
@M02197:105:000000000-AN6RF:1:1102:7844:24874 1:N:0:1
CTCACGCAATGCTCCTCCGCTTATTGATATGCTTAAGTTCAGCGGGTATCCCTACCTGATCCGAGGTCAACCTTGAAAAATAGGGGGTTTGATGGCAGGACAATTGCACACACTCCGAGCGACAAGATAAACTTACTACGCCACGGAATATGCTATGATCCGCCTTTCAATTTCAGAAGGGAGAATGCTGGCATACTCTTCTTCCACAACCAAGCAAATATGCTTGAGAGGTATTTTATGACGCTCGAACAGGCATGCCTCCCGGAATGCCAGGAGGCGCAATGTGCGTTCAAAGATTCGATGACTCAC
+
ABBBBCFC@AFFGGGGGGGGGGGGHHHHHHBFHHHHGHHHHFHGCGGEHHHHHHHHHHHHHGFGGGGHHHHHHHGHGHGHGGHHHGGGGGGHHGGHHGGGHHHHHHHHHHHGGHHHHGGGFGGHHHHHHHHHHHHHHHHGCDGGGGGGGHHHHHHHHHHGEHGGHHHHHHGHHHHHHHHHHHHHHGFGGHFGHHHHHHHHHGHGFGGHHGHHHHHHHHHGFFHFGHGHFHHGFHHHHGGGGGGHFEFGFHHHHHHGGGGGGGHHHHFHHCHHGGGGEGHHHHGGGGGGGGGGGGGCF4CDFFFFBBBAA
@M02197:105:000000000-AN6RF:1:1102:21618:24916 1:N:0:1
CTCACGCAATGCTCCTCCGCTTATTGATATGCTTAAGTTCAGCGGGTAGTCCTACCTGATTTGAGGTCAAAAGTCAATAAGGAAGACGCCAGAAGGCATCGACGCATTAGAGGCACGGGACCGTTCATTCATGCACTTCGGCGAGCGGCGATCATTATCACGCCAAAAGCCTTGTCATGCATAGTCGAAAGTCGATCGCAAGCCCATTCATTTCAGGGGAGCCCGAGTCCTAGACGAGAAGTCCAGATCTCCGGCAGCCCCCACTATCCAAGCACCCTTTCGAAGCAAATCGAGAGGGGTTGAGAATTTCCTGACGCTCAAACAGGCATGCTCCTCGGAACACCGAGGAGCGCAAGGTGCGTTCAAAGATTCGATGATTCAC
+
BBBBAAFBB?DFDFFFGCEEGGDBGGHHHGHGDGHHHHHHHFHDG?EEGFHHBGFHHBFHFHHHGFFGFHEHH3FDGFHHHFBHAGHFCCEGHFGHHHHHGHGGGGGFHFHHBEFFGGGGCGC?AGHHFHFHHEGFHHHGCDG-ACGBECGGFGGGGGBFBFFGGGGBEAABFFGFFGGGGGFE9FBFEADAFFF#BBGEFAAFEGGGGFFFFFFFE.ECCAEGFFHGF9HHGGFGHFBGFD1DBGCC@C<>0FGCGCCC0BDHHHHGHFFE<0GHGE<AGHHHG1FBB1?HG?FE?HFGBHHGB1GCB0F?CGECF1EHHHHHHFFF/F/?E?FAD2?EAA/A01?E?CEBGFBEECEAGGGGDBFEB1>C33BFD?A>>1
@M02197:105:000000000-AN6RF:1:1102:21608:24980 1:N:0:1
CTCACGCAATGCTCCTCCGCTTATTGATATGCTTAAGTTCAGCGGGTAGTCCTACCTGATTTGAGGTCAAATTGTCAGAAGCTGTCTCAAAAGAGACCCTTTAGAAGCTGAACCCCATTTATAAAGCTGCTCTTCACAAATGGCGTAGATAATTATCACACCAAAGCAAGGCAACAAAGGTCCCGCTAATGCATTTCAGGAGAGCCGACTTCTGAGAAGCCCGCATACTCCCACATCCAAGCCTGATCAACAGAAAAAGCTGAAAAGGTTGAGAATTTCATGACACTCAAACAGGCATGCTCCTCGGAATACCAAGGAGCGCAAGGTGCGTTCAAAGATTCGATGATTCAC
+
BBBAAAFBBAFFGFGFFGCCECEHH5GFD5DDFHDHEGHHHHBA?AECFHFFGHGHGGHFHFGFEFGFGHGHHFGHHHHHHHHHHHHGHHHHFGEGHFGCFHHHHHGGGHHHGEGGGHHGFFHHHHGHFHHHHHHHHFFHHFFHGDCFGHHGFHHHGHHHHGHEHFHGH0FGHFGHHBGHFGGGC?FGGHHHHHHHHHFGGEHGHHHHGGGGGGGGGGGGGGGGHGGGFFFFHHFG?GHFFGBFHFFBG2EHEGHHGBF@E@1BHFFFBEGHHFHHGEHFGHGF1FGHHGEFHFFHHGGGGGCGFGHGFEAB1F100E0ABAB0?AEEGBGGGGGG?EB1CD3FFFAAAAA
@M02197:105:000000000-AN6RF:1:1102:18444:25213 1:N:0:1
CTCACGCAATGCTCCTCCGCTTATTGATATGCTTAAGTTCAGCGGGTAGTCCTACCTGATTTGAGGTCAAAATGTCAAAAGTTGTCCGAAGACGGTTATGAGCGGGTTCCCATAAGGTTTGCTTCAAGGTCAAGTGGCATAGATAATTATCACACCAAGTGACGTTCCACAAGAGGTCCCACTAATGCATTTAAAGGGAGCAGACCATCCACTGAAGGAAGCCAGCAAGCCCTCAAGTCCAAGCCTAACTCAAGCCGGTAAAAGCGAGCAAGGTTGATAATTTAATGACACTCAAACAGGCATGCCCTTCGGAATACCAAAGGGCGCAAGGTGCGTTCAAAGATTCGATGATTCAC
+
CCCCBBFBCBFFGGGGFGGCGGGHHHHHHHHHHHHHHHHHHHHGGGGGGHHHHHHHHHEHHHHGGGHHFHHHHHHHHHGHHHHGGHHGGGGGHGGGGGHGHHHGGGGGHHHHHHHGHHHHGHHHHHHHHGHHHHGHHGHHHHHHHHHHHHHHHHHGHGHGEHHGGGHHHHHHGHGHGHHHHHHHFHHHFHHHHHGHHGHGGHHHGGGFFFFGGGFGGGHGGGGGGGGHGGGGGFHG3HGGFHGGF4GFHHGGGGGGHHHHGHEGGHFG3DHFFFHHFHG5BHGHHHHHHHGGFHBGGHHHHHFFCGFGGHGF5HHHCHHFEFEEGHFF4EEGGGGGFGGGGGFEBFFFFFFABBAA
@M02197:105:000000000-AN6RF:1:1102:12935:25310 1:N:0:1
CTCACGCAATGCTCCTCCGCTTATTGATATGCTTACTTCCTCTAAATGACCAAGATCCTCCGCTTATTGATATGCTTAAGTTCAGCGGGTATCCCTACCTGATCCGAGGTCAACCTGTAAAAATTGGGGGTTCTGGCGAGCCACCGGGGGGAACTCTATAGCGGGAGTATGTACTACGCTTAGAGCCCACCGGCACCGCCACTAATTTTGAGGGCCGCGGAGACCGCGTGCCCCAATACCACGCTAGGCGTGAGTGGTTAAATGACGCTCGAACAGGCATGCCCTGCGGAATACCACAGGGCGCAATGTGCGTTCAAAGATTCGATGACTCAC
+
CCCDDDFDDDFFGGGGGGGGGGGHHHHHHHHHHHHHHHFHHHHHHHHHHHHHHHHHHHHHHGGGGGHHHHHHHHHHHHHHHHHHHHGGGGGHHHHHHHHHHH<HHGGGG:HHHHHHHHHHHHHH<HHHGGGGH0HHHGGGGGHHHGGGGGFFFFFFFFF:FFFFFFF;FFFFFFFFFFFFFFFF:FFF:FFGFFFGGGHHGGHHHHFFHHHGGGGGGGHHGGGFGGGGGGGHHHGHHGGGEGHHGHGGHEHHHGHHHHHFGAGGGGGHHGHHHHHFGHHGGGGGGGHFHGHHHHHHHGGGGGHHHHE2GGHGFGGGGGGGGFFFFFFFBBBBB
@M02197:105:000000000-AN6RF:1:1102:19027:25411 1:N:0:1
CTCACGCAATGCTCCTCCGCTTATTGATATGCTTAAGTTCAGCGGGTAGTCCTACCTGATTTGAGGTCAAAAGTCAATAAGGAAGACGCCAGAAGGCATCGACGCATTAGAGGCACGGGACCGTTCATTCATGCACTTCGGCGAGCGGCGATCATTATCACGCCAAAAGCCTTGTCATGCATAGTCGAAAGTCGACCGCAAGCCCATTCATTTCAGGGGAGCCCGAGTCCTAGACGAGAAGTCCAGATCTCCGGCAGCCCCCACTATCCAAGCACCCTTTCGAAGCAAATCGAGAGGGGTTGAGAATTTACTGACGCTCAAACAGGCATGCTCCTCGGAACACCGAGGAGCGCAAGGTGCGTTCAAAGATTCGATGACTCAC
+
BCCCBBFCCCFFGGGGGGGGGGGHHHHHHHHHHHHHHGHHHHHGGGGGGHHHHHHHHHHHHHHHGHGHHHHGHHHHHHHHHFHHHHHGGGGGHHHHHHHHGHGGGGGGHHHHHGGHGGGGGGGGGHHHHHHHHHHHHHHGGGGGGGGGGGGGGGGGGGGGGGGGGGGGGGGGGGGGGGGGGGFFFFFFFFFGFFFGGGGGGGGGFFFGGGFGGGHGGGHGGGGGHHHGGGHHGGGHHHHHHHFHGHGGGGFGHFCGGGFHHHHHHHGGHHHGGFGHGGGHCFHHHHFGF3GHHGGGFHHHGHHHHHHHHFGGGFGHFFHHHHHFHHGHHHGCFCGFGE2AEAFEHGGGGGGHHHFGGGGHGGGGGGG?CGFFFFFFFBAAAA
@M02197:105:000000000-AN6RF:1:1102:7545:25362 1:N:0:1
CTCACGCAATGCTCCTCCGCTTATTGATATGCTTAAGTTCAGCGGGTAGTCCTACCTGATTTGAGGTCAAAAGTCAATAAGGAAGACGCCAGAAGGCATCGACGCATTAGAGGCACGGGACCGTTCATTCATGCACTTCGGCGAGCGGCGATCATTATCACGCCAAAAGCCTTGTCATGCATAGTCGAAAGTCGACCGCAAGCCCATTCATTTCAGGGGAGCCCGAGTCCTAGACGAGAAGTCCAGATCTCCGGCAGCCCCCACTATCCAAGCACCCTTTCGAAGCAAATCGAGAGGGGTTGAGAATTTACTGACGCTCAAACAGGCATGCTCCTCGGAACACCGAGGAGCGCAAGGTGCGTTCAAAGATTCGATGATTCAC
+
CCCCCBFCCCFFGGFGCGGFFGFHHHHHGHGHHHHFHHHHHHHGGGFFGHHHHHHHHHGHHHHGGHHGHHHHHHHHHHHHHHGHHHGGGGGEHHHHHHHHGHGGGGGGHHHHHGGHGGGGGGFFGHCGHHHHHBGHHHHGGGGGGGGGGGFGGGGGGGGGGGFGGGGGGGGFGGGBBFFFFFFFFFFFFFFFFDFFFFGGGFGFFFFFGFFFFFHFFFEGCDFGFHHHHGFHFFFFFGHGF1FHGBHC@CC>?/<C@/CHFG2GFHFDHFFEF0/FGFHFGFHFFFFFBFEBE1GGEAFGFHGGHHGHHDFGEF?FFGFGDBGBC3EFHAEEGGGGHHEDEAGDGACFCGGHGHHE2GCFFFFBFGGA4G4FBFFFFBBBBB
@M02197:105:000000000-AN6RF:1:1102:7351:25767 1:N:0:1
CTCACGCAATGCTCCTCCGCTTATTGATATGCTTAAGTTCAGCGGGTAGTCCTACCTGATTTGAGGTCAAAAGTCAATAAGGAAGACGCCAGAAGGCATCGACGCATTAGAGGCACGGGACCGTTCATTCATGCACTTCGGCGAGCGGCGATCATTATCACGCCAAAAGCCTTGTCATGCATAGTCGAAAGTCGACCGCAAGCCCATTCATTTCAAGGGAGCCCGAGTCCTAGACGAGAAGTCCAGATCTCCGGCAGCCCCCACTATCCAAGCACCCTTTCGAAGCAAATCGAGAGGGGTTGAGAATTTACTGACGCTCAAACAGGCATGCTCCTCGGAACACCGAGGAGCGCAAGGTGCGTTCAAAGATTCGATGACTCAC
+
ABAABBFBBBFFGFGGGGE2EFGHHHGHHHHHHHGGGGFHHGHGFGFGGHHHHHHHHHHHHHHHGGGFHFHHHGHGHHHHHHHHHHHGGEGEHGHHFHHHEFFGGGGGHHHHHGFHGGGDC/BCFHGHHHHHHHHHHHHGGCDFG-DDGGBDGGGGGGGGGGGFGGFFFGGGGGGFFGFFFFFFFFFFFFFGGFFFGFFFGGGGFFFFFFFGFGF#FFHDFGGFDHGFHGGFFFFFFGFGCFHHHHHDD<?DGFGFB/B??F?GDHGGG4HGFFEEDACHEFHFGFFFGFEGB?FGGGGF@GFGHHHFHFGGGGGGGHHHFFGHHEFBGF1CFCEA5BEEEEEB2HGGGGGGHCGACEEGGGGGGGGGGGFFFFFFFA?BBB
@M02197:105:000000000-AN6RF:1:1102:10992:25962 1:N:0:1
CTCACGCAATGCTCCTCCGCTTATTGATATGCTTAAGTTCAGCGGGTAGTCCTACCTGATTTGAGGTCAAATTGTCAGAAGCTGTCTCAAAAGAGACCCTTTAGAAGCTGAACCCCATTTATAAAGCTGCTCTTCACAAATGGCGTAGATAATTATCACACCAAAGCAAGGCAACAAAGGTCCCGCTAATGCATTTCAGGAGAGCCGACTTCTGAGAAGCCCGCATACTCCCACATCCAAGCCTGATCAACAGAAAAAGCTGAAAAGGTTGAGAATTTCATGACACTCAAACAGGCATGCTCCTCGGAATACCAAGGAGCGCAAGGTGCGTTCAAAGATTCGATGACTCAC
+
BBBBBBFBBBBFGGGGGGGGGGDHHHHHHHGHHHHHHHHHHHHGGGGGGHHHHHHHHHHHHHHHGHHHHHHHHHHHHHHHHHHHHHHHHHFHHGHHHGHHHHHHHHHHHHHHHHGGGHHHHHHHHHHHHHHHHHHHHHHHHHGHGGGGGHHHHHHHHHHHHHHHHGHHHHGHHHHHEHHGGHHHHGHHHHHHHHHHHHHHHGHGGGHHGHGHHHGHGGGGGGGGHGGGGGHGHHHHGGHFHHGHHGHHHHHHHHGHHHHGHGHHHHHFHHHFGGF5HFHHHGGDGEHFFFDEHFHHGHEGGGEGHHHHHHHHHCHGFGGGHFHHGGGGGGGGGGGGGGGFFFFFFFBBAAA
@M02197:105:000000000-AN6RF:1:1102:23670:26105 1:N:0:1
CTCACGCAATGCTCCTCCGCTTATTGATATGCTTAAGTTCAGCGGGTAGTCCTACCTGATTTGAGGTCAAATTGTCAGAAGCTGTCTCAAAAGAGACCCTTTAGAAGCTGAACCCCATTTATAAAGCTGCTCTTCACAAATGGCGTAGATAATTATCACACCAAAGCAAGGCAACAAAGGTCCCGCTAATGCATTTCAGGAGAGCCGACTTCTGAGAAGCCCGCATACTCCCACATCCAAACCTGATCAACAGAAAAAGCTGAAAAGGTTGAGAATTTCAGGACACTCAAACAGGCATGCTCCTCGGAATACCAAGGAGCGCAAGGTGCGTTCAAAGATTCGATGACTCAC
+
3>AAABF?@AFFFGCFGGFFEEGHHHHHHHHHGHHGHGGHHGCGGEEEEGHEHFFGHGGHGGHHGHHHGHBDGHDDGHHHHGHHGFHFEGHHFGGHHG1BFHHHHHEHB3GGHGGGGFFFGHGFH<BDFH:HFFHGEFBHFFHE@CDGGHFB8HHFFDGGGGHFHFHHFHGHEHHHCAGFHCFGDGDGGHBGDCGHHHHHFE@:@G54B?AFGGHGGC</F?B@BAEGGGGAFGDF/GFF1HGFB22FFHG@B@FGB1BBB21BB0>0@B22FF21GGGD1DFFDA1A11B11111B//E?EA/B2FBDBA1HGGEEA00FHEB0E?EGF1EGF3GEEF1FDBFFDA?AAA
@M02197:105:000000000-AN6RF:1:1102:17337:26294 1:N:0:1
CTCACGCAATGCTCCTCCGCTTATTGTTATGCTTAAGTTAAGCGGGTAGTCCTACCTGATTTGAGGTCAAAAGTCAATAAGGAAGACGCCAGAAGGCATCGACGCGTTAGAGGCCCGGGACCGTTCATTCATGCACTTCGGCGAGCGGCGATCATTATCACGCCAAAAGCCTTGTCATGCATAGTCGAAAGTCGACCGCAAGCCCATTCAGTTCAGGGGAGCCCGAGTCCTAGACGAGAAGTCCAGATCTCCGGCATCCCCCACTATCCAAGCACCCTTACGAAGCAAATCGAGAGGGGTTGAGAATTTACTGACGCTCAAACAGGCATGCTCCTCGGAACACCGAGGAGCGCAAGGTGCGTTCAAAGATTCGATGATTCAC
+
1AAA>AF?1>1CGGGGGGGGGC?GG3332A11F2DBEH22D11EEEAA/1DA22B0A10FGF1BFB0BCGF1FGHHFFGB11@G>>F//>EGHG10F0FF/F@//E<E//B10C//</BC////?F1?1@<GFHHF111>CCC?CCC.?BFBFE9FG00:C9FB/BFEF.F;9B/BB9B8:/DEA/:AAA09/-D;-;?C?FFEFA*000#GCGGC/A.4--A.@@-;FF4GC99FDGGBFF>111<-//D>1GCB/D?AFHGG3HHGHHFFFBB3?B22/4B44GFGB3E321F11HHGHHHHHHHGB41GGGGHGHHHGFHHFHFHHHGGGGGGHHGE2EFA2HFGGGGHFHHGGGGHGGGGGGGGGGFFFFFFF?CBCC
@M02197:105:000000000-AN6RF:1:1102:21485:26394 1:N:0:1
CTCACGCAATGCTCCTCCGCTTATTGATATGCTTAAGTTCAGCGGGTAGTCCTACCTGATTTGAGGTCAAAAGTCAATAAGGAAGACGCCAGAAGGCATCGACGCATTAGAGGCACGGGACCGTTCATTCATGCACTTCGGCGAGCGGCGATCATTATCACGCCAAAAGCCTTGTCATGCATAGTCGAAAGTCGACCGCAAGCCCATTCATTTCAGGGGAGCCCGAGTCCTAGACGAGAAGTCCAGATCTCCGGCAGCCCCCACTATCCAAGCACCCTTTCGAAGCAAATCGAGAGGGGTTGGGAATTTACTGACGCTCAAACAGGCATGCTCCTCGGAACACCGAGGAGCGCAAGGTGCGTTCAAAGATTCGATGATTCAC
+
ABBBA4FBB?FFGFFGG4EEGGGFH5GF55FF5FDGHFEGFFHC?EA?FHHH5AGHHHGGGHHFFHHHHHHGHDFHGHHHHFFHHFHEGGFGGHHHHHGHGGFFEGGEHFFHHCGHGCCGCDGDFFH2F1F1GDHHGHGFDFFGGGGCGGFGGGG8GGGGBBCFFFEGFFGGGFGGECBBFGFB;FFFEFFBB?EGFAGE=BFFEEBFFBBFFB9FFFEDAGGGHGC0HDBHFFFDGD<G01FBF1C@?CCC?//CCB//B>FF21FCHFHEFBCGE?0C?FGFFG?2B1AEF/FE/FECBB1BB222FFEECE>@F@B@11HGFBF1AA/EA/AE22/EEEEEF1A0A?0FGF0CGCEF1GCGF331G1BCBFFFFAAAAA
@M02197:105:000000000-AN6RF:1:1102:14264:26402 1:N:0:1
CTCACGCAATGCTCCTCCGCTTATTGATATGCTTAAGTTCAGCGGGTAGTCCTACCTGATTTGAGGTCAAATTGTCAGAAGCTGTCTCAAAAGAGACCCTTTAAGAAGCTGAACCCCATTTATAAAGCTGCTCTTCACAAATGGCGTAGATAATTATCACACCAAAGCAAGGCAACAAAGGTCCCGCTAATGCATTTCAGGAGAGCCGACTTCTGAGAAGCCCGCATACTCCCACATCCAAGCCTGATCAACAGAAAAAGCTGAAAAGGTTGAGAATTTCATGACACTCAAACAGGCATGCTCCTCGGAATACCAAGGAGCGCAAGGTGCGTTCAAAGATTCGATGATTCAC
+
AABBBAFBBBFFBGGGGGGGGGGHHGHHHHHGHHHHHEGHHHHGGGGGGHHHHHHHHHHHHHHHGHHHHHHHHHHHHHHHHGHHHHHHHHGHGGHGHGHHHHHHHHHHHHHHHHHGGGHHHHGHHHHHHHHHHHHHHHHHHHGGHGGGGGHHHGHGHHGHGHHHHHHHHHHGHHHHHHHHHHHHGHHHGHHHGHHHHHHHHHGGGHGHHGGGHGFHGHGGGGGGGHHGGHGGHHHHFGGHHHHHEHHFHGHHHFHHFF4HHHHHGGHHFFHHHGFBEHGHHHHHHGEEHGHGHHHHHHGHGGGGGHHHFGDFGHCHGGGGGHHHHGCGGHGFGGGGBGGCFBFFFFFBBBBB
@M02197:105:000000000-AN6RF:1:1102:13814:26482 1:N:0:1
CTCACGCAATGCTCCTCCGCTTATTGATATGCTTAAGTTCAGCGGGTAGTCCTACCTGATTTGAGGTCAAAAGTCAATAAGGAAGACGCCAGAAGGCATCGACGCATTAGAGGCACGGGACCGTTCATTCATGCACTTCGGCGAGCGGCGATCATTATCACGCCAAAAGCCTTGTCATGCATAGTCGAAAGTCGACCGCAAGCCCATTCATTTCAGGGGAGCCCGAGTCCTAGACGAGAAGTCCAGATCTCCGGCAGCCCCCACTATCCAAGCACCCTTTCGAAGCAAATCGAGAGGGGTTGAGAATTTACTGACGCTCAAACAGGCATGCTCCTCGGAACACCGAGGAGCGCAAGGTGCGTTCAAAGATTCGATGATTCAC
+
ABBBBBFBBBFFBGFGGGGEGGGHHHHHHHHHHHHHHHHHHHGGGGGGGHFGHHHHHHHHHHHHGHHHHHHHHGGHHHHGHHHHHHHGGGGGHGHHHHHHGHGGGGGGHHHGHGGHGGGGGGGGGHHHHHHHGGHHHHHGGGGGGGGGGGBCGGGGGGGGGGGGGGGGGGGGGGGGGGGGGGFFFFFFFFFGGFFFFFGGGGGGGFFGFGFFFFHGGGHGCFFFFFFFHGFGFGFHHHHHHEFHHHHGGGGGHGGGGGGHHHHHHHHGHGBE?0GHGFFHGGHGHHGGFHAEHGGGEAHGHHHHFGFHFGECEGGHGHHGHHHHFGHHGHGGGGGEGHFEEEGGHFEGGGGHHGHGGGGHGGGGGGGGGGFFFFFFFCCCCC
@M02197:105:000000000-AN6RF:1:1102:14585:26310 1:N:0:1
CTCACGCAATGCTCCTCCGCTTATTGATATGCTTAAGTTCAGCGGGTAGTCCTACCTGATTTGAGGTCAAAAGTCAATAAGGAAGACGCCAGAAGGCATCGACGCATTAGAGGCACGGGACCGTTCATTCATGCACTTCGGCGAGCGGCGATCATTATCACGCCAAAAGCCTTGTCATGCATAGTCGAAAGTCGACCGCAAGCCCATTCATTTCAGGGGAGCCCGAGTCCTAGACGAGAAGTCCAGATCTCCGGCAGCCCCCACTATCCAAGCACCCTTTCGAAGCAAATCGAGAGGGGTTGAGAATTTACTGACGCTCAAACAGGCATGCTCCTCGGAACACCGAGGAGCGCAAGGTGCGTTCAAAGATTCGATGATTCAC
+
BBBBBBFBBBFBDGGGGGFGFGGHHHFFHGHHFHHHHHHHHHHGGGGGGHHHHGHHHHHHGHHFGHGFHEHHHFHHHHHHHHHHHHHGGGGGHHHHGGHHGHGGGGGDFHHHFGGHGGGGGGGEGGHGHHHHHHHHHGHGGGG-CDGGGGCGGGGGGGGGGGGGGFGGGGGGGGGGGGGGGGFFFFFFFFFFFFGGFFFGGFGGGFFFGGFFHGHGFFGDBFFEFGFHHGHHFFGHHHHHHFHHGHHDFGCGGCDD??GG0FFHHHHGHHHGFBGGAEFGCHHHHHGHFEEHHDFGFGHHHHHHHHHD4EGGGEEHFGHFGHFFFFGDEGGFGGGGHHFEAAGGHHGGGEGGHHHGGCFHFGGGGGGGGGFFFFFFFBBBAB
@M02197:105:000000000-AN6RF:1:1102:19852:26761 1:N:0:1
CTCACGCAATGCTCCTCCGCTTATTGATATGCTTAAGTTCAGCGGGTAGTCCTACCTGATTTGAGGTCAAAAGTCAATAAGGAAGACGCCAGAAGGCATCGACGCATTAGAGGCACGGGACCGTTCATTCATGCACTTCGGCGAGCGGCGATCATTATCACGCCAAAAGCCTTGTCATGCATAGTCGAAAGTCGACCGCAAGCCCATTCATTTCAGGGGAGCCCGAGTCCTAGACGAGAAGTCCAGATCTCCGGCAGCCCCCACTATCCAAGCACCCTTTCGAAGCAAATCGAGAGGGGTTGAGAATTTACTGACGCTCAAACAGGCATGCTCCTCGGAACACCGAGGAGCGCAAGGTGCGTTCAAAGATTCGATGATTCAC
+
ABBABBFDBBBFDGGGGFE2EEEHHHGGHHHHHHHHHGHHHHHGGGEEGFHHHFHGHHHHHHGFGHHGHHHHHGHHHHHHHHHHHHHGGGGGHHHHHHHHGGGGGGGGHHHHHGGHGCGGFGGGGHHHHHGHHHHHHHHGGGGGGGGGGGGGGGGGGGGGGGGGGGGGGGGGGGGGGGGGGGFFFFFFFFFFFFFAFGGGFGGGGGFGFFFGHFFFEFGDFFFGHHHHHFHHFGGG1FHHFFBHHFHGDCGFGEGGCCGGCDFHFHHDFBEGGGGHEAEEGFHHHGGHHHGHHGGGEFFHGHHGHHHGHHGDGGGHFFFHHGFGA3HHHFFFECFEFGAEGGDGHHEEG?CGGHGECA2GFGGGGGG?GGFFFFFFFBABAA
@M02197:105:000000000-AN6RF:1:1102:22425:27150 1:N:0:1
CTCACGCAATGCTCCTCCGCTTATTGATATGCTTAAGTTCAGCGGGTAGTCCTACCTGATTTGAGGTCAAAAGTCAATAAGGAGGACGCCAGAAGGCATCGACGCATTAGAGGCACGGGACCGTTCATTCATGCACTTCGGCGAGCGGCGATCATTATCACGCCAAAAGCCTTGTCATGCATAGTCGAAAGTCGACCGCAAGCCCATTCATTTCAGTGGAGCCCGAGTCCTAGACGAGAAGTGCAGATCTCCGGCATCCCCCACTATCCAAGCACCCTTTCGAAGCAAATCGAGAGGGGTTGAGAATTTACTGACGCTCAAACAGTCATGCTCCTCGGAACACCGAGGAGCGCAAGGTGCGTTCAAAGATTCGATGACTCAC
+
A1>AAAFD11BCGFGGCFGGGGGGHHFHGDBBG2FHHHFHFCGFGGEEEFHHGHEFBFFHFHHHGGFFHFFHHFG2EDGHHEBEGCHECEGGHHBGEHHHEHE/<?EEDGGHFCFHE?CCCGGGFHHHBGHHGF1FFGFGGG?@CGGCC9@BEEGGGGGGFGGGG@GGBFGGGGGFGGFFFFFFFFFEFFFBFFE?@C@:@EFGGGFHGGFFFFF/#;>@@?AFC@?EF0BFFFF?>1C1>=111G0-</</?0//<//AF>>FB<1<11F??0E0??0//B1>21?201/BHGF//FBGFG@1@22F2F/B///1EEFFD1FBA11AF//A//EEFF/BBA?AB10CGGGHFGFE0EECABBFF3GAEE1C3DD1B111A1
@M02197:105:000000000-AN6RF:1:1102:14202:27524 1:N:0:1
CTCACGCAATGCTCCTCCGCTTATTGATATGCTTAAGTTCAGCGGGTAGTCCTACCTGATTTGAGGTCAAATTGTCAGAAGCTGTCTCAAAAGAGACCCTTTAGAAGCTGAACCCCATTTATAAAGCTGCTCTTCACAAATGGCGTAGATAATTATCACACCAAAGCAAGGCAACAAAGGTCCCGCTAATGCATTTCAGGAGAGCCGACTTCTGAGAAGCCCGCATACTCCCACATCCAAGCCTGATCAACAGAAAAAGCTGAAAAGGTTGAGAATTTCATGACACTCAAACAGGCATGCTCCTCGGAATACCAAGGAGCGCAAGGTGCGTTCAAAGATT
+
BCCCCCFCBBFFGGGGGGGGGGGHGHHHHHHHHGHHHHGHHHHGGGGGGHHGHHHHHHHHHHHHGGGHHHHHHHHHHHHHGHHGHHHHHHHHHGHHHGGHHHHHHHHHHHHHHFFGGHHHHHHHHHHGHFHHHHHHHHHHHHHHHHHHHHHHHHHHHHHHGHHHHHGHHHGHGHHHHHHHHHHHHHHHGHHHHHHHHHHHHGHGGHHHGHGGGHGHHGGGGEHHHGGGGGHHHHHFDGHFGFGBBGFHFHGHHGHHHHHHHHHHGHHFGHFBHHFGHHFG5HHHFEGHHHHHHHGHGCCGEGCGCHHHFGFBBBFGEFCA4GGEACGGFFFFFFFBAAAB
@M02197:105:000000000-AN6RF:1:1102:11939:27718 1:N:0:1
CTCACGCAATGCTCCTCCGCTTATTGATATGCTTAAGTTCAGCGGGTAGTCCTACCTGATTTGAGGTCAAATTGTCAGAAGCTGTCTCAAAAGAGACCCTTTAAGAAGCTGAACCCCATTTATAAAGCTGCTCTTCACAAATGGCGTAGATAATTATCACACCAAAGCAAGGCAACAAAGGTCCCGCTAATGCATTTCAGGAGAGCCGACTTCTGAGAAGCCCGCATACTCCCACATCCAAGCCTGATCAACAGAAAAAGCTGAAAAGGTTGAGAATTTCATGACACTCAAACAGGCATGCTCCTCGGAATACCAAGGAGCGCAAGGTGCGTTCAAAGATTCGATGATTCAC
+
BBBB@BFBBBFFGGGGGGGGGGGHHHHHHHHFHHGGHHHHHHHGGGGGGHHHHHHHHHHHHHHHGHHHHHHHHHHHHHHHHHHHHGHHHHHHHGHHGGHHHHHHHHHHHHHHHHHGGGHHHHHHHHHHHFGHHHHHHHHGHHHHHGGGGGHHHHHHHHHHHHHHHHHGHHHHHHHHHHHHHFGHGGHGHGHHHHHHGHGHHHGHGHHGGGGHHHHHHGGGGGGGHGHGGGGGGFHHHGGHHEEHFHFHHHHHHGHHHHHHFHHHGHHFHHHHHHHHGBFFGHFFHFGFHFHGE5HEGFEGGGGGECFHGGBHGFHFD?CGCHFHHEE22FGGGGGCGGGGFBFFFFFAABBA
@M02197:105:000000000-AN6RF:1:1102:13483:27954 1:N:0:1
CTCACGCAATGCTCCTCCGCTTATTGATATGATTAAGTTCAGCGGGTAGTCCTACCTGATTTGAGGTCAAATTGTCAGAAGCTGTCTCAAAAGAGACCCTTTAGAAGCTGAACCCCATTTATAAAGCTGCTCTTCACAAATGGCGTAGATAATTATCACACCAAAGCAAGGCAACAAAGGTCCCGCTAATGCATTTCAGGAGAGCCGACTTCTGAGAAGCCCGCATACTCCCACATCCAAGCCTGATCAACAGAAAAAGCTGAAAAGGTTGAGAATTTCATGACGCTCAAACAGGCATGCTCCTCGGAATACCAAGGAGCGCAAGGTGCTTTCAAAGATTCGATGATTCAC
+
ABABBBCDBBBCFGGG4BAEEGDHFFHH5D55AFHHGEADGGGGECEGGGGHFHCCGFEGFGFEEFGFFHHHFHHDBGFEFFFHFHFHEHFFHGGHHFEHGHHHGHHFH3FGH/EGGFFHHHHFHHHGHHGHHGGFHHHHHFGHGBBDGHGBGFHHHHH9HGHFHHFGF:FHHHACGHFHFHFGGBHHGFGFH8FGFFHFFEHGHHGCGGGHGFGHGFGFGGGDFDEFHGGGBFE1/CHHG@F@B22FFHFHHHHBBHHHFD1BHHGGGF2E1GDDD21F/EEA1FHGD1FHGBB1AFA//A//0222GEACFEFAEAEEBDFEGE11B1FFGEDGGFGF@D3@DB1AAAA
@M02197:105:000000000-AN6RF:1:1102:19660:27710 1:N:0:1
CTCACGCAATGCTCCTCCGCTTATTGATATGCTTAAGTTCAGCGGGTGGTCCTACCTGATTTGAGGTCAAAATGTCAAAAGTTGTCCGAAGACGGTTATGAGCGGGTTCCCATAAGGTTTGCTTCAAGGTCAAGTGGCATAGATAATTATCACACCAAGTGACGGTCCACAAGAGATCCCACTAATGCATTTAAAGGGAGCAGACCATCCACTGAAGGAAGCCAGCAAGCCCTCAAGTCCAAGCCTAACTCAAGCCGGTAAAAGCGAGCAAGGTTGATAATTTAATGACACTCAAACAGGCATGCCCTTCGGAATACCAAAGGGCGCAAGGTGCGTTCAAAGATTCGATGATTCAC
+
BCCCCCFCDCFFGGGGGGGGGGGHHHHC5FGHHHHHGHHHHHHGGGGGGGHHHHHHHGFHHHHHGHHHHHHFHFGGHHHHHHHHHHHGGGGGHGGGGGHHHHHGGGGGHHHHHHHHHHHHGHGHHHHHHGHHHHGHHGHHHHHGHHHHHHHFDGHGHHHHHHGGGEGGHHHHHHHHHHHFFHFHHHHHHHHHHHHHHGHFGGGGGHGHHHHHGHGHHHHGGGHGGGGGGFFFGFHFGHGCHGHHG4BFHHGGGGGFFGFHGHFFEHHFEHHHGHGHHHFHHHHHHHHGGFGHGFDFHGF3GHGGFGFCGHHFHGHHHHHHEFGCGGGGFGGGGGGGGGGGFEFGFFFBFFFBAA3B
@M02197:105:000000000-AN6RF:1:1102:12183:27850 1:N:0:1
CTCACGCAATGCTCCTCCGCTTATTGATATGCTTAAGTTCAGCGGGTAGTCCTACCTGATTTGAGGTCAAATTGTCAGAAGCTGTCTCAAAAGAGACCCTTTAAGAAGCTGAACCCCATTTATAAAGCTGCTCTTCACAAATGGCGTAGATAATTATCACACCAAAGCAAGGCAACAAAGGTCCCGCTAATGCATTTCAGGAGAGCCGACTTCTGAGAAGCCCGCATACTCCCACATCCAAGCCTGATCAACAGAAAAAGCTGAAAAGGTTGAGAATTTCATGACACTCAAACAGGCATGCTCCTCGGAATACCAAGGAGCGCAAGGTGCGTTCAAAGATGCGATGATTCAC
+
AAAA?A1A1A@CG11G11A0A0A13BGAGDD2GG2BGGBFGDGA?/AEAFGFGHHEGBGFHHFB/0BCG1FGF1@B2FFDFE11B1BG2BF1BFFGFFCGHHF2GFFFHHHHHHEAFGHHHBGHHHHHGHGFFFFHFGFHFBGHFC?0C?;FGHFDDDFH9HCEE0=CGF8FCFDAFFA0>FF,C@1CCGGGF<11CGHCFCEFAGGFCGGGDFG@00;9BFA9@@EBFFFGBFFGF/EFEF@1@12212@2FGE111BGFEB11GGB0B22D1D2112GDDF1DGFD0FB111F111AAA////CFGFD111G1A/AE?EF11A0A0CGFB3B33FAA111@3D3F>>11>
@M02197:105:000000000-AN6RF:1:1102:14922:28557 1:N:0:1
CTCACGCAATGCTCCTCCGCTTATTGATATGCTTAAGTTCAGCGGGTAGTCCTACCTGATTTGAGGTCAAATTGTCAGAAGCTGTCTCAAAAGAGACCCTTTAGAAGCTGAACCCCATTTATAAAGCTGCTCTTCACAAATGGCGTAGATAATTATCACACCAAAGCAAGGCAACAAAGGTCCCGCTAATGCATTTCAGGAGAGCCGACTTCTGAGAAGCCCGCATACTCCCACATCCAAGCCTGATCAACAGAAAAAGCTGAAAAGGTTGAGAATTTCATAACACTCAAACAGGCATGCTCCTCGGAATTCCAAGGAGCGCAAGGTGCGTTCAAAGATTCGATGATTCAC
+
AA1AAACDDAFCG1FGGGGGEGCGGFFGBFDGHHHFDDGFGHHGGCAAFAGHHG1FF1FFGH1AA0F0B1D21FFGGHFF11@1EFEGHHHGCFHHGEEHCEGDGFD1FBGFGEFG?GDDGFGGGGGFF9<1B1DFFFFAGG@GGGGGGHHGFHHHHHHHHGHHHHHECGEHGFHHHFFBCGDHHHGGCFGGHFGFHGHGHEHCGCCC7BFGGHHHGGFFEEAFFGGGGGFFHHFHGGGG0GD21B2DHFGHGG1FFGBEG2GHHFB02EGD11E1FF@2FFDFAF1BHHHHG1FHFEF//A?ABD1BAB1CHCCGGGGEBGF0?GGEBA1BGGGG?FGBFBDBFFAAAAA
@M02197:105:000000000-AN6RF:1:1102:19370:28814 1:N:0:1
CTCACGCAATGCTCCTCCGCTTATTGATATGCTTAAGTTCAGCGGGTAGTCCTACCTGATTTGAGGTCAAAAGTCAATAAGGAAGACGCCAGAAGGCATCGACGCATTAGAGGCACGGGACCGTTCATTCATGCACTTCGGCGAGCGGCGATCATTATCACGCCAAAAGCCTTGTCATGCATAGTCGAAAGTCGACCGCAAGCCCATTCATTTCAGGGGAGCCCGAGTCCTAGACGAGAAGTCCAGATCTCCGGCAGCCCCCACTATCCAAGCACCCTTTCGAAGCAAAGCGAGAGGGGTTGAGAATTTACTTACGCTCAAACAGGCATGCTCCTCGGAACACCGAGGAGCGCAAGGTGCGTTCAAAGATTCGATGATTCAC
+
?ABBAAFDDAFFGBFGFGAAEEEGGHHHFHDFGFHFHHHHHFH?EGAEGHFFHHHEHFHHHHHFGFHHHHHHHBGHHHFHHHHHHFHGGGGGHHHFHHFHGHGGGGGGHHHHHGGEDGGGGGGGFHGGHHHFHFHFFHHGFGGGGGGCGGGGBDGGGGGGBFFFFGGGGGGGGGGGGGGGGGFFFFFEFFFBFFEDFFFFCFFFFF7FFFFFFGFFF7GADFFEDDDHFEHHFFFFDD><FGHF1BCC-@/@?///CCBFABFHHFF?GGG//BEG/AFCED1F1GFF?/CGGA/?>>>F22B1B2@@220?/A?GGFHGHFG1ACFD//AGGEEB22ABE//EBA00EEABF1B0?EABA1BB3B3?EBFCDFD3FAAA>>
@M02197:105:000000000-AN6RF:1:1103:15557:1878 1:N:0:1
CTCACGCAATGCTCCTCCGCTTATTGATATGCTCCTCCGCTTACTTCCTCTAAATGACCAAGATCCTCCGCTTATTGATATGCTTAAGTTCAGCGGGTATCCCTACCTGATCCGAGGTCAACCTTGAAAAATAGGGGGTTTGATGGCAGGACAATTGCACACACTCCGAGCGACAAGATAAACTTACTACGCCACGGAATATGCTATGATCCGCCTTTCAATTTCAGAAGGGAGAATGCTGGCATACTCTTCTTCCACAACCAAGCAAATATGCTTGAGAGGTATTTTATGACGCTCGAACAGGCATGCCTCCCGGAATGCCAGGAGGCGCAATGTGCGTTCAAAGATTCGATGATTCAC
+
CCCCCCFCCCFFGGGGGGEEGGGHHDGHHGHHGHHHGHDGGGGHHHHHHHHHHHHHHHHHHHHHHHHHHGGGGGHHGGHHGHHHHHHHHHHHHHGGGEGHFHHHHHHHHHHHHHGGGEHHHHHHHHHHHFFHFHHHGGGGGFHHHHHHFFFHHHHHHHHHHHGGHHGHGGGGGGGGGFGGGGHHHGGGGGGGGGHHGHHGHGHHHHHGGGFFFFGFFGHHFHHHHHHHHGHFHHHHGAGHFFHHHGGHHHFHHHGGEGHHGHHGHHFFHFHGGHHHGHHFHHHFGHHHEGGGGEHHGBHHHHHFHHFEGEEE2HGFBHFGHHHHEGEEGCHFHGGGDHGGGGG5GGFGBFFFFFFBBBBA
@M02197:105:000000000-AN6RF:1:1103:20222:2513 1:N:0:1
CTCACGCAATGCTCCTCCGCTTATTGATATGCTTAAGTTCAGCGGGTAGTCCTACCTGATTTGAGGTCAAAAGTCAATAAGGAAGACGCCAGAAGGCATCGACGCATTAGAGGCACGGGACCGTTCATTCATGCACTTCGGCGAGCGGCGATCATTATCACGCCAAAAGCCTTGTCATGCATAGTCGAAAGTCGACCGCAAGCCCATTCATTTCAGGGGAGCCCGAGTCCTAGACGAGAAGTCCAGATCTCCGGCAGCCCCCACTATCCAAGCACCCTTTCGAAGCAAATCGAGAGGGGTTGAGAATTTACTGACGCTCAAACAGGCATGCTCCTCGGAACACCGAGGAGCGCAAGGTGCGTTCAAAGATTCGATGATTCAC
+
CCCCCCFC@CFFGGGGGGGGGGGHHHHHHHHHHHHHHHHHHHHGGGEEGHHHHHHHHHHHHHHHGHGHHHHHHGFGHHHHHHHHHHHGGGGGHHHGHHHHGHGGGGGGHHHGHGGHGGGGGGGGGHHHHHHHHHHHHHHGGGGGGGGGGGGGGGGGGGGGGGGGGGGGFGGGGGGGGGGGGGFFFFFFFFFFFFFGGGGGGGFGGGFGGGGFHFFGFFHGGFFGGHHHFGHHGGGHHHHFHHHHHHHGGCGGHGGFCCGGHHHGHHFGHHHFFFGHGGHHGHHGHHGHHG?GHGGGGHHHHHHHHHHHGFGGGGGHGHHFGFHHHEHHHHFGFFGGGHGEEGGGGBFGGCGHFGHGGGGHGGGGGGGGGGFFFFFFFCCCCC
@M02197:105:000000000-AN6RF:1:1103:15946:2454 1:N:0:1
CTCACGCAATGCTCCTCCGCTTATTGATATGCTTAAGTTCAGCGGGTATCCCTACCTGATCCGAGGTCAACCTTGAAAAATAGGGGGTTTGATGGCAGGACAATTGCACACACTCCGAGCGACAAGATAAACTTACTACGCCACGGAATATGCTATGATCCGCCTTTCAATTTCAGAAGGGAGAATGCTGGCATACTCTTCTTCCACAACCAAGCAAATATGCTTGAGAGGTATTTTATGACGCTCGAACAGGCATGCCTCCCGGAATGCCAGGAGGCGCAATGTGCGTTCAAAGATTCGATGATTCAC
+
BBABCCFBCBFFFGGGGGGGGGGHGHHHHHHGHHHFHHHHHHGFGGFCGGHHGHHHGHHHFHHEGGG2FGHHHHHFFGGFGFGHHGGEGGGHGHHHHGGGHGHHHHFHHHHGGHHHGGGGFHGHGHGHHHHHHHHHHHHGCGGHGHHHHGHHFHHHHHHHHHHGHHHHHGFHGHHHGHHGHGGHHGGGGHGHHHFHHHGGHHHGGGGGFFGFGGFFGGFGHHHHGHHHFHHHHFHHHFGEECGHHEGGFHFGFGBA1GGGCCHHHHHHHHGHGGGGGGHHFBCGGGHFGBGGGCGGG4FFFFFFBBBAB
@M02197:105:000000000-AN6RF:1:1103:14883:2862 1:N:0:1
CTCACGCAATGCTCCTCCGCTTATTGATATGCTTAAGTTCAGCGGGTAGTCCTACCTGATTTGAGGTCAAAAGTCAATAAGGAAGACGCCAGAAGGCATCGACGCATTAGAGGCACGGGACCGTTCATTCATGCACTTCGGCGAGCGGCGATCATTATCACACCAAAAGCCTTGTCATGCATAGTCGAAAGTCGACCGCAAGCCCATTCATTTCAGGGGAGCTCGAGTCCTAGACGAGAAGTCCAGATCCCCCGCAGCCCCCACTATCCTAGCACGCTTTCGAGGCAAATACAGATTGGGTGAGAATTTACTGAGGCTCAAACAGGCGTGGTACTCGGAACTCCGATGAACGCAAGCTGCATGCAAAGGTCCGATCACTCGC
+
>AAA34FD@2DCDFFGFFEGFEEGHHFFFG5BED5DGHGFHFHF2EEEGHFG5FEG3BCFHHGDEHHBEDG3FFGHBFEF53FG1?G?E@EECGHHFFHCEFGGG/<EGFFDHGEGGGGGCGGGGHHHHHFHHHHHHHHG?C<C@DC2C99;3/CFFFEG0#/AABG#9.AFG9FFFGFB8GFFFB3AEDDFFFFB-=B=;/3/FBFFFFFF.FBB/4BF5D#E>.;DF7FFF/BA:00C;000<..<<-</////////BB21B110B2/??//0?/B//11122222B2210B//B01B2D12DD2211B000BF1EFBA/0//A1BA10/GEA210AA/AABA1AB00C01B11B13331B11FA1111@@11>>111>
@M02197:105:000000000-AN6RF:1:1103:12870:2756 1:N:0:1
CTCACGCAATGCTCCTCCGCTTATTGATATGCTTAAGTTCAGCGGGTAGTCCTACCTGATTTGAGGTCAAATTGTCAGAAGCTGTCTCAAAAGAGACCCTTTAGAAGCTGAACCCCATTTATAAAGCTGCTCTTCACAAATGGCGTAGATAATTATCACACCAAAGCAAGGCAACAAAGGTCCCGCTAATGCATTTCAGGAGAGCCGACTTCTGAGAAGCCCGCATACTCCCACATCCAAGCCTGATCAACAGAAAAAGCTGAAAAGGTTGAGAATTTCATGACACTCAAACAGGCATGCTCCTCGGAATACCAAGGAGCGCAAGGTGCGTTCAAAGATTCGATGACTCAC
+
CCCCCDFDCCFFGGGGGGGGGGGHHGHHHHHHHHHHHHHHHHHGGGEGGHHHHHHHGHHHHHHHGHGHHHHHHGHHHHHHHHHHHHHHHHHHHGHHHGHHHHHHGHHHHHHHHGGGGFHHHGHHHGHHHHHHHHHHHHHHHHHHGGGGGHHHHHGHHHHHHHHHHHHHHHGHHHHHHHHHHHHGHGGGGHHHHHGHHGFHGGHGHHGGGGGHHHGGHGGGGGHHHHGGGGHGFHFFFECHEFHFGDBHGHHGGFHHHHHGGHGHHHGBGGHHHHHGHFHGHFGFBGHHHHHHGHHHHGHGGGGGHHFGHGFHHGBFGGGGGGHHEGFFFFGFGGGGFGGFFFFFFFABAAA
@M02197:105:000000000-AN6RF:1:1103:12945:3129 1:N:0:1
CTCACGCAATGCTCCTCCGCTTATTGATATGCTTAAGTTCAGCGGGTATCCCTACCTGATCCGAGGTCAACCTGTAAAAATTGGGGGTTCTGGCGAGCCACCGGGGGGAACTCTATAGCGGGAGTATGTACTACGCTTAGAGCCCACCGGCACCGCCACTAATTTTGAGGGCCGCGGAGACCGCGTGCCCCAATACCACGCTAGGCGTGAGTGGTTAAATGACGCTCGAACAGGCATGCCCTGCGGAATACCACAGGGCGCAATGTGCGTTCAAAGATTCGATGATTCAC
+
BBBBBBFB?AFFGGGGGGGGGGGHHGHGHHHHGHHHFHHHHHHGGGGGHHHHHHHHH:HGHH:;GGGHH<HHFF<HHFFFF;HHHGGGGHH?GHG7GGGHGHGC@9/4D:GFF8FFFF:FFF.7FBFBB9F(:FFFFF9BF:FFFFFFF-:@GGGHGDFFFFFFHHHHGGDDFFGFFCDCFFFFFEFFFFGHHGFFFFGGGGGGFGHFFHGHHHHHHGHFGFFFBGFFGFFHGEFBAGGGGGCGHHFF2BEFGCGEFCGHGHFGEECGCGGGFGG1BGBFFFFFFAAAAA
@M02197:105:000000000-AN6RF:1:1103:10872:3336 1:N:0:1
CTCACGCAATGCTCCTCCGCTTATTGATATGCTTAAGTTCAGCGGGTAGTCCTACCTGATTTGAGGTCAAATTGTCAGAAGCTGTCTCAAAAGAGACCCTTTAGAAGCTGAACCCCATTTATAAAGCTGCTCTTCACAAATGGCGTAGATAATTATCACACCAAAGCAAGGCAACAAAGGTCCCGCTAATGCATTTCAGGAGAGCCGACTTCTGAGAAGCCCGCATACTCCCACATCCAAGCCTGATCAACAGAAAAAGCTGAAAAGGTTGAGAATTTCATGACACTCAAACAGGCATGCTCCTCGGAATACCAAGGAGCGCAAGGTGCGTTCAAAGATTCGATGATTCAC
+
BBBBBBFBBBFFFGGGGGG?FGGHFHCH5FGGHHHHFGFGBADEGGFCCFGHHHHHHEHHHHHFGGCGFGDGHFGHBFFGGFFHHGHHHHFFEFCGGFE?3GHHFHH3FGHFHEDGGGFHHHFHHHHHHHGGFFH7HHGHGHHHFGGGGGGHHHHHHHHHHGHHHBHHHFF<HGHHHGHHHHHHGGHHHGEFGHHHFBGHFDGEHHGGDFFGBFGGFFEBF??E4A?EEFGEFGFFCEHGCFHEHGHHGBDFBFFHHGF4B4FHFGHFHGHHGHHHFFHHHHHHFFGFHHHHHFHHGHGGEA2GGHFHFFHHFFF2AA??HHGBCGEGGGGGGGGGGGBFFFFBFF3BBAA
@M02197:105:000000000-AN6RF:1:1103:13063:3564 1:N:0:1
CTCACGCAATGCTCCTCCGCTTATTGATATGCTTAAGTTCAGCGGGTAGTCCTACCTGATTTGAGGTCAAATTGTCAGAAGCTGTCTCAAAAGAGACCCTTTAGAAGCTGAACCCCATTTATAAAGCTGCTCTTCACAAATGGCGTAGATAATTATCACACCAAAGCAAGGCAACAAAGGTCCCGCTAATGCATTTCAGGAGAGCCGACTTCTGAGAAGCCCGCATACTCCCACATCCAAGCCTGATCAACAGAAAAAGCTGAAAAGGTTGAGAATTTCATGACACTCAAACAGGCATGCTCCTCGGAATACCAAGGAGCGCAAGGTGCGTTCAAAGATTCGATGACTCAC
+
CCCCCCFCCCFFGGGGGGGGGGGHHHGHHHHGHHHHHHHHHHHGGGGGGHHHHHHHHHHHHHHHGHHHHHHHHHHHHHHHHHHHHHHHGHHHHGHHHGHHHHHHHHHHHHHHHHGGGHHHHHHHHHHHHHHHHHHHHHHHHHGHGGGGGHHHHHHHHHHHHGHHHHHHHHHGHHHHHHHGHHHHGHGHHHHHHHHHHHHHHGHGHHHGGHHHHGHHHGGGGGGHHHGGHGGGFHGHGGHHGHGGHHHGHHHHHHGHHGHHGHHHHHHHHHGHHHHGHFGGHFGGGEFGHHGHGFFHFHHGGGGGFGHHHFBHHHCGGGGGHHFHGGEGHGGGGGGGGGGFFFFFFFBAAA?
@M02197:105:000000000-AN6RF:1:1103:9626:3590 1:N:0:1
CTCACGCAATGCTCCTCCGCTTATTGATATGCTTAAGTTCAGCGGGTAGTCCTACCTGATTTGAGGTCAAAAGTCAATAAGGAAGGCGCCAGAAGGCATCGACGCATTAGAGGCACGGGACCGTTCATTCATGCACTTCGGCGAGCGGCGATCATTATCACGCCAAAAGCCTTGTCATGCATAGTCGAAAGTCGACCGCAAGCCCATTCATTTCAGGGGAGCCCGAGTCCTAGACGAGAAGTCCAGATCTCCGGCAGCCCCCACTATCCAAGCACCCTTTCGAAGCAAATCGAGAGGGGTTGAGAATTTACTGACGCTCAAACAGGCATGCTCCTCGGAACACCGAGGAGCGCAAGGTGCGTTCAAAGATTCGATGATTCAC
+
CDDDCCFDDDFFGGGGGGGGGGGHHHHHGHHHHHHHHHHGHHHGGGGGGHHHHHHHHGGGHHGHGHHFHHHGHHHHHHHHHHHHHGHGGGGGHHHGHHHHGHGGGGGGGHHHHGGHGGGGGGGDGHHHHHHGHHHHHHHGGGGFGGGGGGGGGGGGGGGFGGGGGGGGGGGGGGGGGGGGFFFFFHFFFFFGGGGGGGFFGGFGGFFGHFHFFFGGGFFGGFFGHHHGFHGHFFGHHEHHHHGGHHGGGGGGHGGGGGGHGHHHHFFGHGHEFFGHGGHHGHHGHHGHHFGGHGGGGHHHHHGHHGBHGBDDGGGHEFHHHGHFGBGHHHDGFGGGHGEEEAGGHHGGGEGHGGHGGGGHGGGGGFGGGFFFFFFFFCBBA?
@M02197:105:000000000-AN6RF:1:1103:17717:4375 1:N:0:1
CTCACGCAATGCTCCTCCGCTTATTGATATGCGTTACTTCCTCTAAATGACCAAGCTCCTCCGCTTATTGATATACTCCTCCGCTTATTGATATGCTTAAGTTCAGCGGGTATCCCTACCTGATCCGAGGTCAACCTTGAAAAATAGGGGGTTTGATGGCAGGACAATTGCACACACTCCGAGCGACAAGATAAACTTACTACGCCACGGAATATGCTATGATCCGCCTTTCAATTTCAGAAGGGGGAATGCTGGCATACTCTTCTTCCACAACCAAGCAAATATGCTTGAGAGGTAGTTTATGACGCTGGAACAGGCATGCCTCCCGGAATGCCAGGAGGCGCAATGTGCGTTCAAAGATTCGATGACTCAC
+
AAAAA1C1DA1FGGGGGFGGGGGHHHHHHHHHGGGFCGHHAAG1EE1GFGHB1EC/1AEGFFEEE//FFBFBGGFGHFHEFHFE/E/FDG2FGDGGHFHHFEGGGFGECEEEFF2GGEBC<GCFF1G/CCCGGHHFHFFFH61@C@GG0?C<AAA<D17BGGGFEBCGHHHHHGGCGFFBGCGGGGG@GFFFEFFFFFBFFFFB@@B?@?GEEFFFFFFFFBFFFFFB5BFFFFF621BHF//B122FDGCB11F>1>1B10>0B11////>1EB1122BGFB10F@21GBF1F11B11D20///>01D22B1FAB10GB/EA/A/02F11HHF1GAAAA0A1AD10A00FB13B3F3A1A1CB3FDB>111A
@M02197:105:000000000-AN6RF:1:1103:20238:4516 1:N:0:1
CTCACGCAATGCTCCTCCGCTTATTGATATGCTTAAGTTCAGCGGGTAGTCCTACCTGATTTGAGGTCAAAATGTCAAAAGTTGTCCGAAGACGGTTATGAGCGGGTTCCCATAAGGTTTGCTTCAAGGTCAAGTGGCATAGATAATTATCACACCAAGTGACGGTCCACAAGAGATCCCACTAATGCATTTAAAGGGAGCAGACCATCCGCTGAAGGAAGCCAGCAAGCCCTCAAGTCCAAGCCTAACTCAAGCCGGTAAAAGCGAGCAAGGTTGATAATTCAATGACACTCAAACAGGCATGCCCTTCGGAATACCAAAGGGCGCAAGGTGCGTTCAAAGATTCGATGATTCAC
+
CDCDDDFCBBFFGGGGGGGGGGGHHHHHHHHHHHHHHHHHHHHGGGEGGHHHHHHHHHHHHHHHGHHHHHHHHHHHHHHHEGGHHHHGGGGGHGGGGGHHHHGGGGGGHHHHHGHHHHHHGHHHGHHHHHHHHHHHHGHHHHHHGHHHHHHHHHHGHHHHGGHHGHGHHHHHHHHGHHHHHHHHHHHHHHHHHHHHHHHGGHGGGGGGGGHGGGHEHHHHGHGHHGHHFGHHFFGHHHGGHFHHGEFDHHGGGGGGHHGHGHGGGHHHHHHHHEHHHHHHHHGGHHHHHGGHHHHHHHHHHHGGGGGGGEHHHHHGHHHHGGGGGHHHHFGGGHGGGGGGGGGGFFFFFFFAABBA
@M02197:105:000000000-AN6RF:1:1103:12244:4742 1:N:0:1
CTCACGCAATGCTCCTCCGCTTATTGATATGCTTAAGTTCAGCGGGTAGTCCTACCTGATTTGAGGTCAAAAGTCAATAAGGAAGACGCCAGAAGGCATCGACGCATTAGAGGCACGGGACCGTTCATTCATGCACTTCGGCGAGCGGCGATCATTATCACGCCAAAAGCCTTGTCATGCATAGTCGAAAGTCGACCGCAAGCCCATTCATTTCAGGGGAGCCCGAGTCCTAGACGAGAAGTCCAGATCTCCGGCAGCCCCCACTATCCAAGCACCCTTTCGAAGCAAATCGAGAGGGGTTGAGAATTTACTGACGCTCAAACAGGCATGCTCCTCGGAACACCGAGGAGCGCAAGGTGCGTTCAAAGATTCGATGACTCAC
+
CCCCCCFDBCFFGGGGGGGGGGGHHHHHHHHHHHHHHHHHHHHGGGGGGHHHHGHHHHHHHHGHGHHHHHHGGHGHFHHHHHHHHHHGGGGGGHHHHHHHGGGGGGGGHHHHGGGHGGGGGGGGGHHHHHHHHHHHHHHGGGGCCGGGGGGGGGGGGGGGGGGGGGGFFGGGGGGGGGGGGGFFFFFFFFFGGFFGGGGGGGGGGFFGGFGGHHHGGGHDGFEGHHHHHFFHGFFFFGHHHHHHHHHGGGGGGGFGGGGEHHHHHHGGHHHGFCGHGGHHGHHHHHGHHGGHHFGGGHHHHHEHFHEHGHGGGGGGGGGHHGHHHHFGHHGGGGGGHFGEEEGGGHGGGGFHHHF?E2GHGFGGGGGGGGFFFFFFFBBBBB
@M02197:105:000000000-AN6RF:1:1103:20792:4591 1:N:0:1
CTCACGCAATGCTCCTCCGCTTATTGATATGCTTAAGTTCAGCGGGTAGTCCTACCTGATTTGGGGTCAAAAGTCAATAAGGAAGACGCCAGAAGGCATCGACGCATTAGAGGCACGGGACCGTTCATTCATGCACTTCGGCGAGCGGCGATCATTATCACGCCAAAAGCCTTGTCATGCATAGTCGAAAGTCGACCGCAAGCCCATTCATTTCAGGGGAGCCCGAGTCCTAGACGAGAAGTCCAGATCTCCGGCAGCCCCCACTATCCAAGCACCCTTTCGAAGCAAATCGAGAGGGGTTGAGAATTTACTGACGCTCAAACAGGCATGCTCCTCGGAACACCGAGGAGCGCAAGGTGCGTTCAAAGATTCGATGATTCAC
+
CCCCCBFBCCFFGGGGGGGGGGGHHGHCHHHHHHHCHHHHHHHGFGGGGHHGHHHHHHHHHHHHGGGGHHHHHHHFHGHBGHHHHHHGGGDGFHHGHHHHGGGGGFGGHHHHHGGGGGG/CGGFGHHHGHHFHHHHHHGGGGGCGGGGGGGGGGGGGFGGGFGGGGGGGGGGGGGGGFFFFFFFFFFFFFFFFBFFFFGGGGGFGGFGFFFFFGHGGGFGGGFGHFFHHFHHGGGHHHHGAFHFHHHCGGGGHGFCGGCGB?DHHGFGHHGE??FAFDEEGHGHHHGHFBGHHGGGGHHHHHHHHHEHHGDGGGGHFHHFHHHHHFHHGHGGGFCGGHGEEEDAGHEGGGGHHHGGGGGHGGGGGGGGGGFFFFFFFCCCCC
@M02197:105:000000000-AN6RF:1:1103:22455:4909 1:N:0:1
CTCACGCAATGCTCCTCCGCTTATTGATATGCTTAAGTTCAGCGGGTAGTCCTACCTGATTTGAGGTCAAATTGTCAGAAGCTGTCTCAAAAGAGACCCTTTAGAAGCTGAACCCCATTTATAAAGCTGCTCTTCACTAATGGCGTAGATAATTATCACACCAAAGCAAGGCAACAAAGGTCCCGCTAATGCATTTCAGGAGAGCCGACTTCTGAGAAGCCCGCATACTCCCACATCCAAGCCTGATCAACATAAAAAGCTGAAAAGGTTGAGAATTTCATGACACTCAAACAGGCATGCTCCTCGGAATACCAAGGAGCGCAAGGTGCGTTCAAAGATTCGATGATTCAC
+
BABCCCFCCCFFGGGGGGGGGGGHHHDGDGHHGHFHHHHFFHHGGGGGGHHGGHHHHHGHHHHBFHGGCGFFHHHHHHHFHHHGHHHHEFHFFGFHHGHHHHHHFHGHHHHEEGGGGHHHHHHHHHHHHHHGHHHHHHHFHGHHGGGGGHHHHHHHHHHHHGHHHHGEFHGHFHHHGHHEGGGHGHHGFHHFHHHHHFHFHGFGHHHGGHGGHHHHGBFGGGDFEHGGGGHFHGHFGCGHHHGFHEHGHHHHHHHGHHHGHFGFEHFHHGHHHHDBGHHHHHHHFFGHHHHHEHHHGHHDGFCGHFHFHGHHHHHGGGGGHHHFGGGGGGGGGGGGCGGFFFFFFFABAAB
@M02197:105:000000000-AN6RF:1:1103:13628:5107 1:N:0:1
CTCACGCAATGCTCCTCCGCTTATTGATATGCTTAAGTTCAGCGGGTATCCCTACCTGATCCGAGGTCAACCTTGAAAAATAGGGGGTTTGATGGCAGGACAATTGCACACACTCCGAGCGACAAGATAAACTTACTACGCCACGGAATATGCTATGATCCGCCTTTCAATTTCAGAAGGGAGAATGCTGGCATACTCTTCTTCCACAACCAAGCAAATATGCTTGAGAGGTATTTTATGACGCTCGAACAGGCATGCCTCCCGGAATGCCAGGAGGCGCAATGTGCGTTCAAAGATTCGATGATTCAC
+
CCCCCBFCCCFFGGGGGGGGGGGHHGHHHHGHGHHFHHHHHHHGGCGEHHHHHHHGHHHHHHHEGGGHHHHHHHHGFHFFFGHHHGGFGGGGHHHGHGGGHHHHHHHGHGHGGHHHGGGGGGGGGHHHHGDGHHHHHHHFGGHHHHHHGHHHHHHHGHHHHHHHGGHHHHHHHHGHGHHGHHHGHHGGHHHHHGGGGGGGGHHGGGGHHGHHHHHHHHHHHHGFFHFFHGHHHHHGBGFEGEFEHGHHGGBHHFGGEEAECGHHHHGCCFGHHGGE?GGHFHGFCGHGGGGGGGGGGFFFFDDFBBBBB
@M02197:105:000000000-AN6RF:1:1103:17551:5545 1:N:0:1
CTCACGCAATGCTCCTCCGCTTATTGATATGCTTAAGTTCAGCGGGTAGTCCTACCTGATTTGAGGTCAAAAGTCAATAAGGAAGACGCCAGAAGGCATCGACGCATTAGAGGCACGGGACCGTTCATTCATGCACTTCGGCGAGCGGCGATCATTATCACGCCAAAAGCCTTGTCATGCATAGTCGAAAGTCGACCGCAAGCCCATTCATTTCAGGGGAGCCCGAGTCCTAGACGAGAAGTCCAGATCTCCGGCAGCCCCCACTATCCAAGCACCCTTTCGAAGCAAATCGAGAGGGGTTGAGAATTTACTGACGCTCAAACAGGCATGCTCCTCGGAACACCGAGGAGCGCAAGGTGCGTTCAAAGATTCGATGACTCAC
+
11>1>11>111BGGG1FGGGGGGHHHHHHHHHHGBDEDGFHHHEEEGGGHGHHHHHHBH1GHHHGGHFHHHBC1GDGHHGHGFCGAF/EG?EGF1F/0E0?FCGCCFE1FDDFE/B/@?A//<//@CGGDG1DGBGBBGCC?@--@CAA:AC99CBF0F9C9?;/:/EGFFFEFB050CBBB?EE9AEA.9/B@C@=FBE@99AEABBBF9B/B/;;A.;:-E.C<<AFFFGGGEDBD>1<11=11>--/GCCEDC?C??AFB1FHHGFHGE?0/0/?0/GFGB43?GB3E3??FEDGHHHHFGFB@4@4E1EEF@1FCHHFFHFHHFGHF0CGFGHD2E2AEE2HEGE?AGBHGAEEEAFFBGGFFGGEFFFFFFF3A3AA
@M02197:105:000000000-AN6RF:1:1103:15056:5897 1:N:0:1
CTCACGCAATGCTCCTCCGCTTATTGATATGCTTAAGTTCAGCGGGTAGTCCTACCTGATTTGAGGTCAAATTGTCAGAAGCTGTCTCAAAAGAGACCCTTTAGAAGCTGAACCCCATTTATAAAGCTGCTCTTCACAAATGGCGTAGATAATTATCACACCAAAGCAAGGCAACAAAGGTCCCGCTAATGCATTTCAGGAGAGCCGACTTCTGAGAAGCCCGCATACTCCCACATCCAAGCCTGATCAACAGAAAAAGCTGAAAAGGTTGAGAATTTCATGACACTCAAACAGGCATGCTCCTCGGAATACCAAGGAGCGCAAGGTGCGTTCAAAGATTCGATGACTCAC
+
CCCDCCFCCCFFGGGGGGGGGGGHHHHHHHHHHHFFHHHHHHHGGGGGGHHHHHHHHHGHHHHHGHHHHHHHGHHHHHHHHHHGHGHHHHHHHGHHHGHHHHHHHHGHHHHHHHGGGHHHGHHHHHHHHHHHHHHHHHHGHHHHGGGFGHHHHHHHHHHHHHHHHHHHHHGHHHHHHHHHHGHHGGHGFHHHHHHHHHHHHEEEEHHHGGGGGHHHHGGGGGHGGGGGHGHHHGFFGGHHHHFHHHHHHHHHHHHFFFHFFHHHHHHFHHHHHHGHGDFEHFHEGFFFHFGGGBHHHHG?EGE2HGHHGBGFHHHGGGGGHHHHGFFECGGGGGGGGGCFFFFFFFBBAAA
@M02197:105:000000000-AN6RF:1:1103:23989:6055 1:N:0:1
CTCACGCAATGCTCCTCCGCTATTGATATGCTTAAGTTCAGCGGGTAGTCCTACCTGATTTGAGGTCAAAATGTCAAAAGTTGTCCGAAGACGGTTATGAGCGGGTTCCCATAAGGTTTGCTTCAAGGTCAAGTGGCATAGATAATTATCACACCAAGTGACGGTCCACAAGAGATCCCACTAATGCATTTAAAGGGAGCAGACCATCCACTGAAGGAAGCCAGCAAGCCCTCAAGTCCAAGCCTAACTCAAGCCGGTAAAAGCGAGCAAGGTTGATAATTCAATGACACTCAAACAGGCATGCCCTTCGGAATACCAAAGGGCGCAAGGTGCGTTCAAAGATTCGATGATTCAC
+
CDDDDDFDDDFFGGGGGGGGGGGHHHHHHHHHHHGHHHHHHHGGGGGGHHHHHHHHHHHHHHHGGHHHHHHHHHHHHHHHHHHHHHGGGGGHGGGGGHHHHHGGGGGHHHHHHHHGFGHGHHHHHHHHHHHHHHHGGHHHHHHHHHHHHHHHHHGHHHGGHHGGGGG8HHHHGHHHHHHHHHHHHHHHHHHHHHHHGHGHGGGGGGHHGGGGGGGGHHHGGGFFGGHGGHGGFFHHFFCHHGHEHHGHHCGGGGGHHHHGHGGGHHFHHGGFGGHHHHHHHHHHHHHGBFEHGGFGHHGHHFGGGGGGFHHHHHGBHG3EGGGGHHHHGECGHGGGGGFGGGGFFFFFFFAAA>A
@M02197:105:000000000-AN6RF:1:1103:25609:6151 1:N:0:1
CTCACGCAATGCTCCTCCGCTTATTGATATGCTTAAGTTCAGCGGGTAGTCCTACCTGATTTGAGGTCAAAAGTCAATAAGGAAGACGCCAGAAGGCATCGACGCATTAGAGGCACGGGACCGTTCATTCATGCACTTCGGCGAGCGGCGATCATTATCACGCCAAAAGCCTTGTCATGCATAGTCGAAAGTCGACCGCAAGCCCATTCATTTCAGGGGAGCCCGAGTCCTAGACGAGAAGTCCAGATCTCCGGCAGCCCCCACTATCCAAGCACCCTTTCGAAGCAAATCGAGAGGGGTTGAGAATTTACTGACGCTCAAACAGGCATGCTCCTCGGAACACCGAGGAGCGCAAGGTGCGTTCAAAGATTCGATGATTCAC
+
CCCCCCFCCCFFGGGGGGGGGGGGHHHHHHHHHHHHHHHHHHHGGGGGGHHHHHHHHHHHHHHHGHHHHHHHHHHGHHHHHHHHHHHGGGGGHHHHHHHHGHGGGGGGHGHHHGGHGGGGGGGGGHHHHHHHHHHHHHHGGGGGGGGGGGGGGGGGGGGGGGGGGGGGGGGGGGGGGGGGGGFFFFFFFFFFFFFFFGGGGGGGGFFFFFFFHFGFFFEFFGGGHHHFHHFGFFFF<1FFFF1GHHHGGGCCGGGGGGCEHHHHFHHGHHGEF0GHGECEGGHHHFFFB3EHHCGDGG?HFFBFHHGE44E?GGGHGHHFGDGD3E3FHHEEEEFED5EEE2GEFCBGECGGHHHGGGGHGGGGEGFGGEBBFFFFFABABA
@M02197:105:000000000-AN6RF:1:1103:12065:6306 1:N:0:1
CTCACGCAATGCTCCTCCGCTTATTGATATGCTTAAGTTCAGCGGGTATCCCTACCTGATCCGAGGTCAACCTTGAAAAATAGGGGGTTTGATGGCAGGACAATTGCACACACTCCGAGCGACAAGATAAACTTACTACGCCACGGAATATGCTATGATCCGCCTTTCAATTTCAGAAGGGAGAATGCTGGCATACTCTTCTTCCACAACCAAGCAAATATGCTTGAGAGGTATTTTATGACGCTCGAACAGGCATGCCTCCCGGAATGCCAGGAGGCGCAATGTGCGTTCAAAGATTCGATGATTCAC
+
DDDDDDFC?AFFGGGGGGGGGGGHHHHHGHHHHHHHHHHHHHHGGGGGHHHHHHHHHHGHHHHGGGGHFHHHHHHGFGFGHGHHHGGGGGGHHHHHHGGGHHGHHHHHHHHGGHHHHGHGHHGHGHHHHHHHHHHHHHHGGGHHHHHHGHHHHHHHHHGHHHHHGHHHHHHHHHHHHHHGHHHHHGGGHHHHHHGGGHHHHHHHGGGGGGHHHHHGFHGHHHHFHHHGHHHHHHGHDHGGGGGHGGHHHHHHGHHGGGGGFGGHHHHHHHHHHGGGGGHHHFGGGGHGGGCGGGGGGFFFFFFFAAAAB
@M02197:105:000000000-AN6RF:1:1103:18831:6224 1:N:0:1
CTCACGCAATGCTCCTCCGCTTATTGATATGCTTAAGTTCAGCGGGTATCCCTACCTGATCCGAGGTCAACCTTGAAAAATAGGGGGTTTGATGGCAGGACAATTGCACACACTCCGAGCGACAAGATAAACTTACTACGCCACGGAATATGCTATGATCCGCCTTTCAATTCCAGAAGGGAGAATGCTGGCATACTCTTCTTCCACAACCAAGCAAATATGCTTGAGAGGTATTTTATGACGCTCGAACAGGCATGCCTCCCGGAATGCCAGGAGGCGCAATGTGCGTTCAAAGATTCGATGATTCAC
+
DDDDDCFDCCFFGGGGGGGGGGGHHHHGHHHHHHHGGHHHHHHGGGGGHHHHHHHHHHHHHHHCFGGHHHHHHHHHGFHGGHHHHGGGGGGHHHHHHGGGHHHHGHHHHHHGGHHHGGHGGHHHGHGHHHHHHHHHHHHGGGHHHHGHHHHHHHHHHGHHHHHHHGHHHHHHHHHHHHGGHHHGHHGHGHHHHHHGHHHGGGHGGGGHHGHHHHHHHHHHGHHGHHGHHHGBGGGFEHGGGCGHFGHHHHGHHHHGGGGGGGHFEHHHGHHHGGGGGGHHGHCGGGHGGFGGGBGGGFFFFFFFBBBAB
@M02197:105:000000000-AN6RF:1:1103:23648:6381 1:N:0:1
CTCACGCAATGCTCCTCCGCTTATTGATATGCTTAAGTTCAGCGGGTATCCCTACCTGATCCGAGGTCAACCTTGAAAAATAGGGGGTTTGATGGCAGGACAATTGCACACACTCCGAGCGACAAGATAAACTTACTACGCCACGGAATATGCTATGATCCGCCTTTCAATTTCAGAAGGGAGAATGCTGGCATACTCTTCTTCCACAACCAAGCAAATATGCTTGAGAGGTATTTTATGACGCTCGAACAGGCATGCCTCCCGGAATGCCAGGAGGCGCAATGTGCGTTCAAAGATTCGATGATTCAC
+
CCCCCCFCCCFFGGGGGGGGGGGHHHHHHHHHHHFHHHHHHHHGGGGGHHHHHHHHHHHHHHHGGGGHHHHHHHHHHHGHHHHHHGGGGGGHHHHHHGGGHHHHHHHHHHHGGHHHHGHGHHHHHHHHHHHHHHHGHHHGGGHHHHHHHHHHHHHHHGHHHHHHHHHHHHHHHHHHHHHHHHHGHHGHHHHHHGHHHHHHGHHGGGGHGGHHHHHHHHGHGFFGHHHHHHHHHHHGGHGGGGGHGGHHHHGHGHHGGGGGGGHHHHFHHHHHHGGGGGHFFHGGGGHGGGGGGGGGGFFFFFFF?AAAA
@M02197:105:000000000-AN6RF:1:1103:8429:6446 1:N:0:1
CTCACGCAATGCTCCTCCGCTTATTGATATGCTTAAGTTCAGCGGGTAGTCCTACCTGATTTGAGGTCAAATTGTCAGAAGCTGTCTCAAAAGAGACCCTTTAAGAAGCTGAACCCCATTTATAAAGCTGCTCTTCACAAATGGCGTAGATAATTATCACACCAAAGCAAGGCAACAAAGGTCCCGCTAATGCATTTCAGGAGAGCCGACTTCTGAGAAGCCCGCATACTCCCACATCCAAGCCTGATCAACAGAAAAAGCTGAAAAGGTTGAGAATTTCATGACACTCAAACAGGCATGCTCCTCGGAATACCAAGGAGCGCAAGGTGCGTTCAAAGATTCGATGATTCAC
+
BBBBBBFBDAFFGGGGGGGGGGGHHHHHHHHHGHHGHHHHHHHGGGGGGHHHHHHHHGFHHHHHGHHHGHHHHHHHHGHHHHHHHHHHHHHHGGHHHGHHHHHHHHHHHHHHHHHGGGHHHHHHHHGHHGHHHHHHHHHGGHHHHGGGGGHGHHHHHHHHHHHHHHHHHHHHHHHHHHHHHHHHHHGHHGHHHHHHHHGHHHGHGHHHHHHHHGHHHHFGGGGHHGHGGHGGGGHHGGGHHHHFHHFHGHHHGHHHHHHHHHHHHGBFGEHHHHHHBFHHHHHHHHGHHGHHFHHGHGGHGGGGGGDDBHHGHHHHGGGGGFHHHGGGGHGGGGGGGFC4BFFFFFF3AAA3
@M02197:105:000000000-AN6RF:1:1103:6145:6726 1:N:0:1
CTCACGCAATGCTCCTCCGCTTATTGATATGCTTAAGTTCAGCGGGTAGTCCTACCTGATTTGAGGTCAAAAGTCAATAAGGAAGACGCCAGAAGGCATCGACGCATTAGAGGCACGGGACCGTTCATTCATGCACTTCGGCGAGCGGCGATCATTATCACGCCAAAAGCCTTGTCATGCATAGTCGAAAGTCGACCGCAAGCCCATTCATTTCAGGGGAGCCCGAGTCCTAGACGAGAAGTCCAGATCTCCGGCAGCCCCCACTATCCAAGCACCCGTTCGAAGCAAATCGAGAGGGGTTGAGAATTTACTGACGCTCAAACAGGCATGCTCCTCGGAACACCGAGGAGCGCAAGGTGCGTTCAAAGATTCGATGATTCAC
+
ABAAAAFDBBFFGGGGGGGGGGGHHGHHHHHHHHHHHHHHHHHGGGGGGHHHHHHHFHHHHHHBEHHFHHHGHGHHHHFHHHHHHHHGGFGGHHHHHHHHGHFGGGGGFHHHHGGHGGGGGGGGGHHHHHHHHHHHHHHGGGGGGGGGCGFGGGGGGGGGGGGGGGGGGGGGGGGGGGGFGGFFFFFFFFFFFFFGGGGGGFGGFFFGGGGGFGGGGFEDFFEGGHGFFFHFFGGHG=<GFFEGDEHGGGCDF/?C/CB/AFHHGHGDFHHFE<FEGFHHGFGHEGFHGCEBFDFE1F2HFGFBFHFFHGCGAEEEAFGHHHFGE3HHFFDGGFDDGDEEEADEBF?GGGGHE4GEGE?HCCFGGGGEEB>CBFFFF3?BAA
@M02197:105:000000000-AN6RF:1:1103:6009:7011 1:N:0:1
CTCACGCAATGCTCCTCCGCTTATTGATATGCTTAAGTTCAGCGGGTATCCCTACCTGATCCGAGGTCAACCTAGAAAAATTTGGGGTTGCTGGCCAGCATCTCCCAGGACCCTATAGCGAGAAAATTACTACGCGTAGAGCCTAAGAGCACCGCCACTAGTTTTAAGGCCCGCCAGGCGGCGAAGCCCAACACCTAGCCAGGCTAGATTGGTATAAATGACGCTCGAACAGGCATGCCCCCCGGAATACCAGGGGGCGCAATGTGCCCCAAAGATTCGATGACTCAC
+
BBBABBFBBBFFGGGGGGGGGGGHGHHHGHHHHHHHGHHHHGHGGGGGHGHH;;H;HH-<HHHGGG8FHGH:HH<HHHHHHH/HHGGGGGH<HHGH;;GH<H<HHHHHG;HHGHH:HG:;G9GGH:HHHHHHHG996959HH:HHHH<<<HHHGGGGGHHGGGHHHHFFHHGGGGGGGGGGGGGGGFFHFGFFFFGGHHHHHHHHHHHHHHHFHHHHHGGGGGGHGHHHHHHFGFCGB00CGFEHHGF3GGFCFGFFGGHHHFA?EEFCBGGFGGCFFFFFFFAA3?A
@M02197:105:000000000-AN6RF:1:1103:19502:6899 1:N:0:1
CTCACGCAATGCTCCTCCGCTTATTGATATGCTTAAGTTCAGCGGGTAGTCCTACCTGATTTGAGGTCAAAAGTCAATAAGGAAGACGCCAGAAGGCATCGACGCATTAGAGGCACGGGACCGTTCATTCATGCACTTCGGCGAGCGGCGATCATTATCACGCCAAAAGCCTTGTCATGCATAGTCGAAAGTCGACCGCAAGCCCATTCATTTCAGGGGAGCCCGAGTCCTAGACGAGAAGTCCAGATCTCCGGCAGCCCCCACTATCCAAGCACCCTTTCGAAGCAAATCGAGAGGGGTTGAGAATTTACTGACGCTCAAACAGGCATGCTCCTCGGAACACCGAGGAGCGCAAGGTGCGTTCAAAGATTCGATGATTCAC
+
CCCCCCFCCCFFGGGGGGGGGGGHHGHHHFHHHHDFGGHHHHHGGGGGGHHHHHHHHHHHHHHFFHHHHHHHHEGGHHHHHHHHHHHGGGGGHHHHHHHHGH?EGGGGHHHHHGGHGGGGGGGGGHHHHHHHHHHHHHHGGGGFGGGGGGGGGFGGGGGGGGGGGGGGGGGGGGGGGGGGGGFFFFFFFFFBFFFGGFF?GGFFGFFGFFFFGFHGFGHGGGEGHHHHHHHHGFGFFGBGFFFGHHHCC?GGHGGGGGGHHHBHFF2GHGHGFBFHGFGGGHHFHGGGHGGHHGFGGHHHGHHHHFHEBFE?GFGHGGBFGFHHHHHGHHE?ECGFEHFEE2GGGHGGGGGHHHHEECGHGFGGGGGGGGFFFFFFFBAA>A
@M02197:105:000000000-AN6RF:1:1103:24358:6988 1:N:0:1
CTCACGCAATGCTCCTCCGCTTATTGATATGCTTAAGTTCAGCGGGTAGTCCTACCTGATTTGAGGTCAAATTGTCAGAAGCTGTCTCAAAAGAGACCCTTTAAGAAGCTGAACCCCATTTATAAAGCTGCTCTTCACAAATGGCGTAGATAATTATCACACCAAAGCAAGGCAACAAAGGTCCCGCTAATGCATTTCAGGAGAGCCGACTTCTGAGAAGCCCGCATACTCCCACATCCAAGCCTGATCAACAGAAAAAGCTGAAAAGGTTGAGAATTTCATGACACTCAAACAGGCATGCTCCTCGGAATACCAAGGAGCGCAAGGTGCGTTCAAAGATTCGATGATTCAC
+
3>AABBFBBBBFGGGGGGGGGGGHHHHHHHHHHHCHHGHFHHFGGGGGGAGHEHHHHHBFFEFHGGGHHHGFHGEFFFHHHGGFHHFGGFHHGGHHHGHHHGHHEFHGHGGFHHHGGGGFGB4GHGFFHFFFFH3GFFDBGGACGGGGGGF;C2@;@GD::?GCHGCEHFHGF0HGHHGHF<FFGFEGFHGGBGHHHHHHHFEEGHFGGGFBGHGHHGBFFGGGGAE?00EFE1FBBGEEGF1F2FDEHHGGBFBHGBHHHHFHGHHGFBHFFFFBHHHDHBGHHHGFHFGHHHHHFHHGGCGCFFF22GDBHFGCEEAGCHBFC0EEA1ABFDFFBAEFFFFBFFD>>111
@M02197:105:000000000-AN6RF:1:1103:23143:7089 1:N:0:1
CTCACGCAATGCTCCTCCGCTTATTGATATGCTTAAGTTCAGCGGGTATCCCTACCTGATCCGAGGTCAACCTGTAAAAATTGGGGGTTCTGGCGAGCCACCGGGGGGAACTCTATAGCGGGAGTATGTACTACGCTTAGAGCCCACCGGCACCGCCACTAATTTTGAGGGCCGCGGAGACCGCGTGCCCCAATACCACGCTAGGCGTGAGTGGTTAAATGACGCTCGAACAGGCATGCCCTGCGGAATACCACAGGGCGCAATGTGCGTTCAAAGATTCGATGATTCAC
+
CDDDDCFDCCFFGGGGGGGGGGGHHHHHHHHHHHHHHHHHHHHGGGGGHHHHHHHH;HH<HHH9GGG:HHHHHH:HHHH;H<HHHGGGGH;HH;GGGGG<H<GGGGG9G9GFFFF,:FFFFFF9D8FFFFFF:87FF9FF::FFFFFFFFFFFGFFGFHGHHHFHHHHGGGGGGFHHGGGGGGGGGGGGHHHHHGGGGGHGGHGHHHGHHGGHHHHHGHGGGFGHHGHHHHGHHHHGGGGGGGHHHHHGFHHHHGGGGGHGBHGGGGHGGGGGGGGGGFFFFFFFCCCCC
@M02197:105:000000000-AN6RF:1:1103:14385:7656 1:N:0:1
CTCACGCAATGCTCCTCCGCTTATTGATATGCTTAAGTTCAGCGGGTAGTCCTACCTGATTTGAGGTCAAAAGTCAATAAGGAAGACGCCAGAAGGCATCGACGCATTAGAGGCACGGGACCGTTCATTCATGCACTTCGGCGAGCGGCGATCATTATCACGCCAAAAGCCTTGTCATGCATAGTCGAAAGTCGACCGCAAGCCCATTCATTTCAGGGGAGCCCGAGTCCTAGACGAGAAGTCCAGATCTCCGGCAGCCCCCTCTATCCCAGCACCCTTGCGAAGCAAATCGAGAGGGGTTGATAATTTACTGACGCTCAAACAGGCATGCTCCGCGGAACTCCGACGAGCGCAAGGTGCGGTCAAAGATGCTATAATTCAC
+
AAAAAAFDDAFBF1FGFGGGGG0AAFHHHHHHFHHHGGHHGEFFEGGEGGHHHGHHHHHFHHHDFHCGHFHFFHHDDGHBGHFHEGHFGGGE00GHGHBGG0/>EEEFFGGGFFGHGG?EGGGAEHHHHHDFGFHGGFHFGGCCGGGGGCFGGGGGGGGFFFFGBBFFFFGGFGGGGGGFGGFFFFFFEBBFFBF@@F@A@FFGFCBFFFFFFFFFFF@F@FFF@@@FFFFFGGGGC0:0:C:C=0/<--<-FF.-<<//0F1FF@0/111??0///////11>>1F2<1?HBE/AAEHGFB212@2GGF?//?/FF1B1@@HHGCF1F>/>AA/BD10/A////A/B00A1FB0EA0?EA1DF3A1B31333313B11>>1
@M02197:105:000000000-AN6RF:1:1103:19783:7669 1:N:0:1
CTCACGCAATGCTCCTCCGCTTATTGATATGCTTAAGTTCAGCGGGTAGTCCTACCTGATTTGAGGTCAAAAGTCAATAAGGAAGACGCCAGAAGGCATCGACGCATTAGAGGCACGGGACCGTTCATTCATGCACTTCGGCGAGCGGCGATCATTATCACGCCAAAAGCCTTGTCATGCATAGTCGAAAGTCGACCGCAAGCCCATTCATTTCAGGGGAGCCCGAGTCCTAGACGAGAGGTCCAGATCTCCGGCAGCCCCCACTATCCAAGCACCCTTTCGAAGCAAATCGAGAGGGGTTGAGAATTTACTGACGCTCAAACAGGCATGCTCCTCGGAACACCGAGGAGCGCAAGGTGCGTTCAAAGATTCGATGATTCAC
+
DDDDDCFCCDFFGGGGGGGGGGGHHHHHHHHHHHHHHHHHHHHGGGGGGHHHHHHHHHHHHHHHGHHHHHHFHHHHHHHHHHHHHGHGGGGGFGHGHHHHGGGGGGGGHHHGHGGHFGGGGGGGGHHHHHHHHHHHHHHGGGGCGGGGGGGGGGGGFGGGGGGGGGGGGGGGGGGGGGGGGGFFFFFFFFFFFFFGGGGFGGGGFFFGGHFFFGGGGGHGGGFGHFHHGFHHGGGHFGHGGDBFHGGGGGGGHGGGGGGHHHGHFHHGHHHGGGEHDEFAEHHHHHGHG@EHHGGGGGHHGHGHHGBDF@GGGGGHGHHGFFHHHHHHHHGGGEFGHFEEDGGDCHEEGGGHHHHFEGGGGGGGGGGFGCFFFFFFFBBBAA
@M02197:105:000000000-AN6RF:1:1103:9114:7881 1:N:0:1
CTCACGCAATGCTCCTCCGCTTATTGATATGCTTAAGTTCAGCGGGTAGTCCTACCTGATTTGAGGTCAAAAGTCAATAAGGAAGACGCCAGAAGGCATCGACGCATTAGAGGCACGGGACCGTTCATTCATGCACTTCGGCGAGCGGCGATCATTATCACGCCAAAAGCCTTGTCATGCATAGTCGAAAGTCGACCGCAAGCCCATTCATTTCAGGGGAGCCCGAGTCCTAGACGAGAAGTCCAGATCTCCGGCAGCCCCCACTATCCAAGCACCCTTTCGAAGCAAATCGAGAGGGGTTGAGAATTTACTGACGCTCAAACAGGCATGCTCCTCGGAACACCGAGGAGCGCAAGGTGCGTTCAAAGATTCGATGATTCAC
+
BBBBBBFBBBFFGGGGGGGGGGGHHHHHHHHHHHHHHHHHHHHGGGEGGHHHGHHHHHHHHHHGGHGHHHHHHHHHHGHHHGHHFFHGGGGGGHHHHHHHGHGGGGGGHGHGHGGHGGGGGGGGGHHHHHHHGHHHHHHGGGGGGGGGGGFGGGGGGGGGGGGGGGGEFGGGGGGGGGGGGGFFFFFFFFFBFFFFGGGFGGGFFFFGGFFFHFFGGGFDDFFGHHHFGGFGGGGFHHHHGHHDFHFCF?GGHGFFFCGHHEHHHGHDHFGGGHGHEEGHGHFHGHFBF3EG2GGGGFHGHFBHHGFGE4E1GFEGFHHHGFFHHHGHHAA0A?GEFF2AE2GGHHAE?ACHHHG?GCFFGGBCGFGABBCFFFFFFBAABB
@M02197:105:000000000-AN6RF:1:1103:15820:8254 1:N:0:1
CTCACGCAATGCTCCTCCGCTTATTGATATGCTTAAGTTCAGCGGGTAGTCCTACCTGATTTGAGGTCAAATTGTCAGAAGCTGTCTCAAAAGAGACCCTTTAGAAGCTGAACCCCATTTATAAAGCTGCTCTTCACAAATGGCGTAGATAATTATCACACCAAAGCAAGGCAACAAAGGTCCCGCTAATGCATTTCAGGAGAGCCGACTTCTGAGAAGCCCGCATACTCCCACATCCAAGCCTGATCAACAGAAAAAGCTGAAAAGGTTGAGAATTTCATGACACTCAAACAGGCATGCTCCTCGGAATACCAAGGAGCGCAAGGTGCGTTCAAAGATTCGATGATTCAC
+
CCCCCBFCCCFFGGGGGGGGGGGHHHHHHHHHHHHHHHHGGHHGGGGGGHHHHHHHHHGHHHHHGHHHHHHHHHHHGGHHHHHHHHHHHHHHHGHHHGHHHHHHHHHHHHHHHHGGGHHHHHHHHHHHHHHHHHHHHHHHHHHHGGGGGHGHHHHHHHHGHHGHHHGHHHHHHHHHHGHEHHHGGGGHHHHHHHHHHHHHHGHGGHHHGHHGGHHHHGGGGGGHHHGGGGHGGFGFGGGHHHHHGHHHFHHHHGHHHHHHHHHHHHHEGFGHHHHG5HHHHHHHHGHHHFHFEHGHGHGGGEGGHHHFHHHGHHHGGGGGHHHHGGEGHGGGGGGGGFGFFFFFFFBBBBB
@M02197:105:000000000-AN6RF:1:1103:4763:8779 1:N:0:1
CTCACGCAATGCCCTCCGCTTATTGATATGCTTAAGTTCAGCGGGTAGTCCTACCTGATTTGAGGTCAAATTGTCAGAAGCTGTCTCAAAAGAGACCCTTTAGAAGCTGAACCCCATTTATAAAGCTGCTCTTCACAAATGGCGTAGATAATTATCACACCAAAGCAAGGCAACAAAGGTCCCGCTAATGCATTTCAGGAGAGCCGACTTCTGAGAAGCCCGCATACTCCCACATCCAAGCCTGATCAACAGAAAAAGCTGAAAAGGTTGAGAATTTCATGACACTCAAACAGGCATGCTCCTCGGAATACCAAGGAGCGCAAGGTGGGTTCAAAGATTCGATGATTCAC
+
BBBBBAFD2AD4AABAEEEEEEHHHH5GHHGHDGFHEGFHGHG22AA1G5FGDGAFF3GGFEH1CBG3F@GHFHFH5@F3B3FFBGDGHHHHE2GHGHHFHBGFHHB3FDHHHGG;GHHHHHGH4:?;FGHHGEFFFGGHFEHCFHFFFGHHHGGFFFGGDFHHHHBCF<FFFHHFG<CFFBC3<ADGHFHGG?HHG0GGGHGHFFHGGDFGGHGGFFGGEGGGEGGFGGHHGFFF/GHFFHFG@2GGBFG0HFBDDFBHGHGFBCFEG2EFFD1F2DFA2GGA/10HF1FGBFHFGAE///?FGHEBDBHHHHEEE00BGCCE000EGB3GED31FGFBD3FBD>>11>
@M02197:105:000000000-AN6RF:1:1103:14121:8811 1:N:0:1
CTCACGCAATGCTCCTCCGCTTATTGATATGCTTAAGTTCAGCGGGTAGTCCTACCTGATTTGAGGTCAAAATGTCAAAAGTTGTCCGAAGACGGTTATGAGCGGGTTCCCATAAGGTTTGCTTCAAGGTCAAGTGGCATAGATAATTATCACACCAAGTGACGGTCCACAAGAGATCCCACTAATGCATTTAAAGGGAGCAGACCATCCACTGAAGGAAGCCAGCAAGCCCTCAAGTCCAAGCCTAACTCAAGCCGGTAAAAGCGAGCAAGGTTGATAATTTAATGACACTCAAACAGGCATGCCCTTCGGAATACCAAAGGGCGCAAGGTGCGTTCAAAGATTCGATG
+
BBBBBBFBBBFFGGGGGGGGGGGHHHHHHHHHHHHHHHHHHHGGGGGGGHHHHHHHHHHHHHHFGHHHHHHHHHHHHHHHHHHHHHHGGGGGHGGGGGHHHHHGGGEGHHHGHHHHHHHHGHHHHHHHHFHHHHHHHGHHHHHHHHHHHHHHHHHGHHHHHHHHGGGGHHHHHGHGHHHGHHHHHHHHHHGHHHHHHGEGGHGGGGGGHHHGGHGHHHGGGGGHHGHHGGHHHHHHHGA?HGHHHFHFFHGGGGGGHHHHGHGGGHGHHHHFHGBHHHHHFHBHFHHGFDGHHHHHHGHHHHGGGEA2EFHHHGDGHGHHGGCGGHHFGCGGGGGGGGFFFBFFFBBBBB
@M02197:105:000000000-AN6RF:1:1103:21508:8957 1:N:0:1
CTCACGCAATGCTCCTCCGCTTATTGATATGCTTAAGTTCAGCGGGTAGTCCTACCTGATTTGAGGTCAAAAGTCAATAAGGAAGACGCCAGAAGGCATCGACGCATTAGAGGCACGGGACCGTTCATTCATGCACTTCGGCGAGCGGCGATCATTATCACGCCAAAAGCCTTGTCATGCATAGTCGAAAGTCGACCGCAAGCCCATTCATTTCAGGGGAGCCCGAGTCCTAGACGAGAAGTCCAGATCTCCGGCAGCCCCCACTATCCAAGCACCCTTTCGAAGCAAATCGAGAGGGGTTGAGAATTTACTGACGCTCAAACAGGCATGCTCCTCGGAACACCGAGGAGCGCAAGGTGCGTTCAAAGATTCGATGACTCAC
+
BBBBBBFBBBFFCGGGGGGGGGGHHHBHEGHHHHHHGHHHHHHGGGCGGHHHHHHHHHHGHHHGGHHHHHHHHHFHHHFHHGHHHHHGGGGGHHHHHHHHGHGGGGGGHHHHHGGHGGGGGGGGGHHHHHHHHHHHHHHGGGGGGGGGGGFGGGGGGGGGGGGGGGGGGGGGGGGGGFGGGGFFFFFFFFFGGFFGGGGGFGGGGFFFFGFFFGHFFFHGGFFGHHHGHHFGFGGHHHHHFGEFHGFCGGGGHGGGGC?EGFBFHHHGGHHEECCHEE0EGGHHHHGFGCGFHGGGGHHHHHHHHGEGBBGGGGFHGHHHHGB5GGHHHHEGGGGGGEEEDEGGGHEGGGGHGHHGGGGFGGGGGCCGGGFFFFFFFBBBBB
@M02197:105:000000000-AN6RF:1:1103:5483:8910 1:N:0:1
CTCACGCAATGCTCCTCCGCTTATTGATATGCTTAAGTTCAGCGGGTATCCCTACCTGATCCGAGGTCAACCTTAAAAAAATTAGGGGTTGCTGGCAAGTAGACCTACCGGACTCAATCGCGAGGAGTATTACTACGCGTAGAGCCGATAGGCACCGCCACTGATTTTAGGAGCCGCGAAACCGCGAACCCCAATACCAAGCGAGAGCTTGAGTGGTTATAATGACGCTCGAACAGGCATGCCCCCCGGAATACCAGAGGGCGCAATGTGCGTTCAAAGATTCGATGATTCAC
+
BBBBBBFBBB4CDGGBGGE?EEFHHHBF5FHFHHHHBHFHHHHGGGGGHHHHHHHGGHH;H;FDEG9EHG8:HHHHHHHCG:<<GBCAE;G;:HG9HHEG;F<HHH<H9G@BDGHFF<<G:C:CGGDHHHHHG.FFA/9CGGGHH:GCCCBGG<HGGGGBFGGFGGGFGGGFFGGGGGGGGGGGGGFBBEGHHHHHGGFFFFFFFGHHGHHHGHHHHHHFHHFDDGFFG?HHHHHHHEHFGCGGGGHHGHHGHHHHHFGGGGHGGFECGGFGFGGGGGGGFF4FFFFFBBBBB
@M02197:105:000000000-AN6RF:1:1103:25043:9381 1:N:0:1
CTCACGCAATGCTCCTCCGCTTATTGATATGCTTAAGTTCAGCGGGTATCCCTACCTGATCCGAGGTCAACCTTGAAAAATAGGGGGTTTGATGGCAGGACAATTGCACACACTCCGAGCGACAAGATAAACTTACTACGCCACGGAATATGCTATGATCCGCCTTTCAATTTCAGAAGGGAGAATGCTGGCATACTCTTCTTCCACAACCAAGCAAATATGCTTGAGAGGTATTTTATGACGCTCGAACAGGCATGCCTCCCGGAATGCCAGGAGGCGCAATGTGCGTTCAAAGATTCGATGATTCAC
+
33>A?AFBBAFFGGCGGGEEE?EBFDFA5G5GDGHGF55FGFHEAAAAF5BFFHFFFFGFEAEFC>>23@GHBFGFHHFFFDFF1EEBEEEFDFFGGAEGFG;EFGBGFFGGGGCGHEEGGHHGCGB1<;FFFCGDBFGGGEHHFGGGGHDFHHDGFHGCGFEHGFHGFBG;CCHHGGGGBDGHHHFGFGFGHFFFHGFFGFGGFFEEHEGFFFFF4FFB:BF4D3AGHHGFBBFGBFFEE0GFADGHEBFEFAFGGGGEEEAEFHFGFGHHDADGFDHGHHGGGGHGGGGGGGGGGFFFFFFFCCBBC
@M02197:105:000000000-AN6RF:1:1103:15462:9636 1:N:0:1
CTCACGCAATGCTCCTCCGCTTATTGATATGCTTAAGTTCAGCGGGTATCCCTACCTGATCCGAGGTCAACCTGTAAAAATTGGGGGTTCTGGCGAGCCACCGGGGGGAACTCTATAGCGGGAGTATGTACTACGCTTAGAGCCCACCGGCACCGCCACTAATTTTGAGGGCCGCGGAGACCGCGTGCCCCAATACCACGCTAGGCGTGAGTGGTTAAATGACGCTCGAACAGGCATGCCCTGCGGAATACCACAGGGCGCAATGTGCGTTCAAAGATTCGATGATTCAC
+
DDEEECFCCCFFGGGGGGGGGGGHHGHHHHHHHHHHHHHHHHHGGGFFHHHHHHHHHHHHHHHGGGG;H;HHHHHHHHHHH,HHHGGGGG;HHHGGGGG<H<GGGGGGGGGFFFFFFF:FFF77FFFFFFFF:FFFFFFFFFFFF:FFF9FFGGGHGFGGHHHHGHHHGGGGGGGHHGGGGGGGGGGGGHHHHGFGFFGHHGHGHHHHHFGHHHHHHHHGGGGGHHGHHHHHGHHHGGGGGGGHHHHHGGHHHHGGGEDGHHHGGGGHGGGGGGGGGGFFFFFFFCBBBB
@M02197:105:000000000-AN6RF:1:1103:21630:9728 1:N:0:1
CTCACGCAATGCTCCTCCGCTTATTGATATGCTTAAGTTCAGCGGGTATCCCTACCTGATCCGAGGTCAACCTGTAAAAATTGGGGGTTCTGGCGAGCCACCGGGGGGAACTCTATAGCGGGAGTATGTACTACGCTTAGAGCCCACCGGCACCGCCACTAATTTTGAGGGCCGCGGAGACCGCGTGCCCCAATACCACGCTAGGCGTGAGTGGTTAAATGACGCTCGAACAGGCATGCCCTGCGGAATACCACAGGGCGCAATGTGCGTTCAAAGATTCGATGACTCAC
+
CCCCCCFCCCFFGGGGGGGGGGGGHHHHGHHHHHHHHHHHHHHGGGGGHHHHHHHHHHHHHHHGGGGHGHHHHHHHHHHHHHHHHGGGG:HHH;G:GGGHH<GGGCGGGGGFFFFFFFFFFF8FFFFFFFFF:FFFFFFFFFFFFFFFFFFFGGGHGFHHHHGFFHHHGGGGGGGHHGGGGGGGGGFFHFHFHHGGFFGHFGHGHHHHHHGHHHHHHHHFFFGGHGGHHHHHHHHHGGGGGGGHHHHHFHHHHHGGGGGHCHHCGGGHGGGGGGGGGGFFFFFFFABABA
@M02197:105:000000000-AN6RF:1:1103:28466:10020 1:N:0:1
CTCACGCAATGCTCCTCCGCTTATTGATATGCTTAAGTTCAGCGGGTAGTCCTACCTGATTTGAGGTCAAAAGTCAATAAGGAAGACGCCAGAAGGCATCGACGCATTAGAGGCACGGGACCGTTCATTCATGCACTTCGGCGAGCGGCGATCATTATCACGCCAAAAGCCTTGTCATGCATAGTCGAAAGTCGACCGCAAGCCCATTCATTTCAGGGGAGCCCGAGTCCTAGACGAGAAAGCCAGATCCCCGGCAGGCCCCACTATCCAAGCACCCTTTCGAAGCAAATCGAGAGGGGTTGAGAATTTACTGACGCTCAAACAGGCATGCTCCTCGGAACACCGAGGAGCGCAAGGTGCGTTCAAAGATTCGATGATTCAC
+
CCCCCBFCCBFFGGGGGGGGGGGGHHHHGHHHHHHHHHHHHHHGGGECGHHHHHHHHHHHHHHFGHHHHHHHHHHHHHHHHHHHHHHGGGGGHHHHHHHHGHGGGGGGFHHGHGGHGGGGGGGGGHHHHHHHHHHHHGHGGGGGGGGGGGGGGG9GG:FFGGGGGGGGGGGGGG:GG9GGGGFFFFFFFFF6FFFFFFFFFFFFFFFFFFFFFFF:GFF,FFFFFFFFFFFFFFFD1=0<011F<><->//>0<////GGHHHHGHHGHHHFF0GHGEEHGHHHHHGGHHGHHGGGGHHHHHGGDHGHHDGGDECGAGFHHHHHHGHHHHEGFGGFHFEGEDCGHHGGGGGHHFGGGGGHGGGGGGGGFGFFFFFFFCCCBC
@M02197:105:000000000-AN6RF:1:1103:18674:9914 1:N:0:1
CTCACGCAATGCTCCTCCGCTTATTGATATGCTTAAGTTCAGCGGGTAGTCCTACCTGATTTGAGGTCAAAATGTCAAAAGTTGTCCGAAGACGGTTATGAGCGGGTTCCCATAAGGTTTGCTTCAAGGTCAAGTGGCATAGATAATTATCACACCAAGTGACGGTCCACAAGAGATCCCACTAATGCATTTAAAGGGAGCAGACCATCCACTGAAGGAAGCCAGCAAGCCCTCAAGTCCAAGCCTAACTCAAGCCGGTAAAAGCGAGCAAGGTTGATAATTTAATGACACTCAAACAGGCATGCCCTTCGGAATACCAAAGGGCGCAAGGTGCGTTCAAAGATTCGATGATTCAC
+
BCCCBBFCDBFFGGGGGGGGGGGHHHGHGHHHHHHHHHGHHHHGGGGGGHGHGHHHHHGHHHHGGGFHHHHGHHHHHHHGHGHHHHGGGGGGGGGGGGHHHHHGGGGGHHHHHGHHHHHHGHHGHHHHHGHHGHGFHGHGGHHHHGHHHHHHHHHHHHGHHHHGGDDEHHHHGGHHHHCGHHHGHHHHHHHHGHHHHGHGHHHGGGHGGHGGGHGFHHGGGGGGEGHHFGHFFFGGFFCEFHGFDFGFGEGGGGGGHHHHGHGGGGHHHHHHHHHHHFHHHHHHHHHHHHGHHGHHHGHHHGAGGGGGGFFHHHHCHHHHGGEEGHFGHGGGGHGGGGGGGGGFFFFFFFFBBBA@
@M02197:105:000000000-AN6RF:1:1103:27124:10074 1:N:0:1
CTCACGCAATGCTCCTCCGCTTATTGATATGCTTAAGTTCAGCGGGTAGTCCTACCTGATTTGAGGTCAAAAGTCAATAAGGAAGACGCCAGAAGGCATCGACGCATTAGAGGCACGGGACCGTTCATTCATGCACTTCGGCGAGCGGCGATCATTATCACGCCAAAAGCCTTGTCATGCATAGTCGAAAGTCGACCGCAAGCCCATTCATTTCAGGGGAGCCCGAGTCCTAGACGAGAAGACCAGATCGCCGGGAGCACTAACTGGGCAACCACCCTTAAAAAGCAAATCGAAAGGGGTTGAGAAGTCACTGACGCTCAAACAGGCGTGCGCCTCGGAACACCAATGAGGGCAAGGTGCGTTCAAAGATCCGATGATTCAA
+
AAAAAAFDD1DFGGGGGGGGCAAFAG3DBGAGFHHBEHGFGGHF?EEEGFHHFGEGDFGGHHF2BGHHHFHGFEGGFFGHHFHFEFG?EEGEFEHAGHGBEHEGCGGGGHHGBEGACCGGGGGGGHHGGBGBDDDHHCGGCC@@CCCCC?CGGGG&BB0FGBFCB9FE#A?B.FFFFFFBFFFFFFF?EAB39AF3@@<<@@?E7EFFFFFFFFFFFF.A=BEFD@@E77BFFFFBD=1111<><>-<>/>//1121122211/1110?<<//<<<11?111B1B1>22//>10F?/00B@1212@112@EE?>/1?101FG?BB///A///EEA/2D//B1B22D0A1111B1B0A000113333B111113313B111>1
@M02197:105:000000000-AN6RF:1:1103:27483:10189 1:N:0:1
CTCACGCAATGCTCTTCCGCTTATTGATATGCTTAAGTTCAGCGGGTAGTCCTACCTGATTTGAGGTCAAATTGTCAGAAGCTGTCTCAAAAGAGACCCTTTAGAAGCTGAACCCCATTTATAAAGCTGCTCTTCACAAATGGCGTAGATAATTATCACACCAAAGCAAGGCAACAAAGGTCCCGCTAATGCATTTCAGGAGAGCCGACTTCTGAGAAGCCCGCATACTCCCACATCCAAGCCTGATCAACAGAAAAAGCTGAAAAGGTTGAGAATTTCATGACACTCAAACAGGCATGCTCCTCGGAATACCAAGGAGCGCAAGGTGCGTTCAAAGATTCGATGATTCAC
+
CBBCCCFDCCFFGGGGGGGGGGGHHHHHHHHHHHHHGHHHHHHGGGGGGGHHHHHHHHHHHHHHGHHHHHHHHHFHHHHHHHHHHHHHHHHHHGHHHGHHHHHHHHHHHHHHHHGGGHHHHHHHHHHHHHHHHHHHHHGGHHHHGGGGGHHHHHHHHHHHHGHHHHHHHHHHHHHHHHGHHHHHGGHHHHHGHHHHHHHHHGHGHHGHHHGGHHHHHGGGGGHHHGGGHGHHGHHGGGHHHGHHHHHHHHHHHHHHHGHHHHHHHHHHHHHHGHGDHFGHHHHHHGHHHHHHHHHHHHHGGGGGGHHGGFHHHHHGGGGGHHHHGGGGHGGGGGGGGGGFFFFFFFCBBAA
@M02197:105:000000000-AN6RF:1:1103:21472:10541 1:N:0:1
CTCACGCAATGCTCCTCCGCTTATTGATATGCTTAAGTTCAGCGGGTATCCCTACCTGATCCGAGGTCAACCTGTAAAAATTGGGGGTTCTGGCGAGCCACCGGGGGGAACTCTATAGCGGGAGTATGTACTACGCTTAGAGCCCACCGGCACCGCCACTAATTTTGAGGGCCGCGGAGACCGCGTGCCCCAATACCACGCTAGGCGTGAGTGGTTAAATGACGCTCGAACAGGCATGCCCTGCGGAATACCACAGGGCGCAATGTGCGTTCAAAGATTCGATGACTCAC
+
CCCABCFCBCFFGGGGGGGGGGGHGHHHHGHHHHHHHHHHHHHGFGGGHHHHHHHHHHG<HHH:GG:HHHHG:HHHHHH;H.HHHGGEEH0HHHEGGGG7H<GGGGGGAFGFFFF:FFFFFF8F?BFFFFF99FF8FFFFFFFFF:FFFAFFFFGGHHHHHFFFFGHHGGGFFGGHHGGGFFGGGFFFHGGFGFGFFEGGFFHGHHHHGHGHHHGHFHFFGGFFFFGHHHHHHEHHGGGGGGGGGFHGG2HGHHGGGGGGHHFGGGGCGGGGGGGGGFFFFFFFFA>3AA
@M02197:105:000000000-AN6RF:1:1103:10983:10551 1:N:0:1
CTCACGCAATGCTCCTCCGCTTATTGATATGCTTAAGTTCAGCGGGTAGTCCTACCCGATTTGAGGTCAAATTGTCAGAAGCTGTCTCAAAAGAGACCCTTTAGAAGCTGAACCCCATTTATAAAGCTGCTCTTCACAAATGGCGTAGATAATTATCACACCAAAGCAAGGCAACAAAGGTCCCGCTAATGCATTTCAGGAGAGCCGACTTCTGAGAAGCCCGCATACTCCCACATCCAAGCCTGATCAACAGAAAAAGCTGAAAAGGTTGAGAATTTCATGACACTCAAACAGGCATGCTCCTCGGAATACCAAGGAGCGCAAGGTGCGTTCAAAGATTCGATGACTCAC
+
DDDDDDFDDDFFGGGGGGGGGGGHHHHHHHHHHHGHHHHHHHHGGGGGGHHHHHHHHGFGGGHHGHHHHHHHHHHHHHHHHHHHHHHHHHHHHGHHHGHHHHHHHHHHHHHHHHGGGHHHHHHHHHHHHHHHGHHHHHHHHHHHGGGGGHHGHHHHHHHHHHHHHGHHHHGHHHHHHHGHGGHHGHGGHHHHHHHHHHHHHGHGHHHHHGGGHGHHHGGGGGGHHHGGHGHFHHGHGGHHGHHHHFHHGHHGHHHHHGHHHHHHHHHHHHHGHGHHHGHFEHHFFGHHHHHHHHHHGHHFGGGGHHHHHHGHHHHGGGGGHHHHGGGGHGGGGGGGGGGFFFFFFFBBBBB
@M02197:105:000000000-AN6RF:1:1103:26606:10763 1:N:0:1
CTCACGCAATGCTCCTCCGCTTATTGATATGCTTACGTTCAGCGGGTATCCCTACCTGATCCGAGGTCAACCTGTAAAAATTGGGGGTTCTGGCGAGCCACCGGGGGGAACTCTATAGCGGGAGTATGTACTACGCTTAGAGCCCACCGGCACCGCCACTAATTTTGAGGGCCGCGGAGACCGCGTGCCCCAATACCACGCTAGGCGTGAGTGGTTAAATGACGCTCGAACAGGCATGCCCTGCGGAATACCACAGGGCGCAATGTGCGTTCAAAGATTCGATGATTCAC
+
BBCCCDFDDCFFGGGGGGGGGGGHHHHHGHHGHHHHGHHHHHHGGGGGHHHHHHHHHHHHHHHGGGGHHHH:H;<HHHHH;HGHHGGGG;HGH;GG;GG<HHGGGGG9GFFFFFFF:FFFFFFFDFFFFFFFF8FFFFFFF:FFFFF8FFFFGGGHHHHFHGFFGHHHGGGGGGGHHGGGGFGGGGGGHHHHHFHGFFGHHGHGHGHHHHGGHHHHHHFFFFFGHHGGHHHHHHHHGGGGGGGGHHHHHHHHHHGGFCGGHFGFFEGHGGGGGGGGGGFFFFFFFBA@BB
@M02197:105:000000000-AN6RF:1:1103:13803:10788 1:N:0:1
CTCACGCAATGCTCCTCCGCTTATTGATATGCTTAAGTTCAGCGGGTAGTCCTACCTGATTTGAGGTCAAATTGTCAGAAGCTGTCTCAAAAGAGACCCTTTAGAAGCTGAACCCCATTTATAAAGCTGCTCTTCACAAATGGCGTAGATAATTATCACACCAAAGCAAGGCAACAAAGGTCCCGCTAATGCATTTCAGGAGAGCCGACTTCTGAGAAGCCCGCATACTCCCACATCCAAGCCTGATCAACAGAAAAAGCTGAAAAGGTTGAGAATTTCATGACACTCAAACAGGCATGCTCCTCGGAATACCAAGGAGCGCAAGGTGCGTTCAAAGATTCGATGATTCAC
+
BCCCCCFCCCFFGGGGGGGGGGGHHHHHHHHHHHHHHHHHHHHGGGEFGHHHHHHHHHHGHHHHGHHHHHHHHHHHHHHHHHHHHHHHHHHHFGHHHGHHHHHHHHGHHHGHHHGGGHHHHHHHHHHHHHHGHHHHHHHHHHHHGGGGGHHHHHHHHHHHHGHHHHHHHHHHHHHHHHHHGHHHHGHGHHHHHHHHHHHHHGHGHHHHGHHHGHHHHGGGGGHHGGGGHGHHHHHHGGHHGGHHHHHHHHGHHHHHHHHHHGHFGHHHHHHHHHHHHHHHHHHGHGHHHHHEHHFFGHEEECGGHHHHFGFGFGGEGGGGHHHHGGGGHGGGGGGGGGGFFFFFFFBA@AA
@M02197:105:000000000-AN6RF:1:1103:12138:10832 1:N:0:1
CTCACGCAATGCTCCTCCGCTTATTGATATGCTTAAGTTCAGCGGGTAGTCCTACCTGATTTGAGGTCAAATTGTCAGAAGCTGTCTCAAAAGAGACCCTTTAGAAGCTGAACCTCATTTATAAAGCTGCTCTTCACAAATGGCGTAGATAATTATCACACCAAAGCAAGGCAACAAAGGTCCCGCTAATGCATTTCAGGAGAGCCGACTTCTGAGAAGCCCGCATACTCCCACATCCAAGCCTGATCAACAGAAAAAGCTGAAAAGGTTGAGAATTTCATGACACTCAAACAGGCATGCTCCTCGGAATACCAAGGAGCGCAAGGTGCGTTCAAAGATTCGATGATTCAC
+
BBABABFBBBFFGGGGGGGGGGGHHHHHHHGHHHHHGHGHHHHGGGEGGHHHHHHHHHHHHHHHGHHHHHHHHHHHHHHHHHHHHHHHHHHHHGHHHGHGHHHHHHHHHHHHHHHHHHHHHHGHHHHHHHHHHHHHHHHHHHHHGGGGGHHHHGHHHHHHHGHHHHHHHHHHHHHHHHGHFHHHHHHHHHHHHHHHHHHHHGGGHGHHHGHGHHHHHGGGGGGHHHGGHGHGHHHHGGGGHHHHHHHHHHHHHHHHGHHHHHHGHHHHGHHHHHHHHGHHHHHHHGHHHHHHHHHHHHHGGFGGHHHHHHHHHHHGGGGGHHHHGGGGHGGGGGGGGGGFFFFFFFCBABC
@M02197:105:000000000-AN6RF:1:1103:10754:10964 1:N:0:1
CTCACGCAATGCTCCTCCGCTTATTGATATGCTTAAGTTCAGCGGGTATCCCTACCTGATCCGAGGTCAACCTTGAAAAATAGGGGGTTTGATGGCAGGACAATTGCACACACTCCGAGCGACAAGATAAACTTACTACGCCACGGAATATGCTATGATCCGCCTTTCAATTTCAGAAGGGAGAATGCTGGCATACTCTTCTTCCACAACCAAGCAAATATGCTTGAGAGGTATTTTATGACGCTCGAACAGGCATGCCTCCCGGAATGCCAGGAGGCGCAATGTGCGTTCAAAGATTCGATGACTCAC
+
CCCCCCFCCCFFGGGGGGGGGGGHHHHHHHHHHHHHHHHHHHHGGGEEHHHHHHHHHHHHHHHGGGGHHHHHHHHHHFHFGGGHGFGGGGGHHHFHHGGGHHHHHHGHHHHGGHHHHGHGHHHGHHHHHHHHHHHHHHHGFGGGHGHHHGHHHHHHHHHHGHHGHGHHHHHHHHHHHHHHHFHGHGGHHGHGHHHHHHHHHGGGGGGHHGHHHHHHGHHHGHGHHHGHHHGHHHHHHHGGGGGFHEGDGHHHEHHGF?GGGGHHGHHFFHHHGCGFECHHHFEGGGHGGGGGGGGGGFFFFFBF@BBAA
@M02197:105:000000000-AN6RF:1:1103:20170:11147 1:N:0:1
CTCACGCAATGCTCCTCCGCTTATTGATATGCTTAAGTTCAGCGGGTAGTCCTACCTGATTTGAGGTCAAAATGTCAAAAGTTGTCCGAAGACGGTTATGAGCGGGTTCCCATAAGGTTTGCTTCAAGGTCAAGTGGCATAGATAATTATCACACCAAGTGACGGTCCACAAGAGATCCCACTAATGCATTTAAAGGGAGCAGACCATCCACTGAAGGAAGCCAGCAAGCCCTCAAGTCCAAGCCTAACTCAAGCCGGTAAAAGCGAGCAAGGTTGATAATTTAATGACACTCAAACAGGCATGCCCTTCGGAATACCAAAGGGCGCAAGGTGCGTTCAAAGATTCGATGATTCAC
+
CCCDDCFCCCFFGGGGGGGGGGGHHHHHHHHHHHHHHHHHHHHGGGGGGHHHGHHHHHHHHHHHGHHHHHHHHHHHHHHGHHHHHHHGGGGGHGGGGGHHHHHGGGGGHGHHHHHHHHHHGHHHHHHGHHHHHHHHHGHGHHHHHHHHHHHHHHHFHHHGHHHGHGGGHHHHHGGHHHHHHHGHHHHHHHHHHHGHHGHGGHGGGHGGGGGGGHGGHHGGGHHHGGGGGGHFFFHHHFG?HHGEFHHGGEGGGGGGHHHHGHGGGHGGGHHGHHHHHHHGGHHHFHHHGEGHHGHHHHHHHHGGGGECGGHHHHHFHHHHGGGGGGHHHGGGGHGGGGGGGGGGFBFFFFFAAA>A
@M02197:105:000000000-AN6RF:1:1103:28697:11201 1:N:0:1
CTCACGCAATGCTCCTCCGCTTATTGATATGCTTAAGTTCAGCGGGTAGTCCTACCTGATTTGAGGTCAAATTGTCAGAAGCTGTCTCAAAAGAGACCCTTTAGAAGCTGAACCCCATTTATAAAGCTGCTCTTCACAAATGGCGTAGATAATTATCACACCAAAGCAAGGCAACAAAGGTCCCGCTAATGCATTTCAGGAGAGCCGACTTCTGAGAAGCCCGCATACTCCCACATCCAAGCCTGATCAACAGAAAAAGCTGAAAAGGTTGAGAATTTCATGACACTCAAACAGGCATGCTCCTCGGAATACCAAGGAGCGCAAGGTGCGTTCAAAGATTCGATGACTCAC
+
BBBBBBFBBBBFGGGFFGGGGGGHHHFGHHHGHHHHHHGHHGHGFGGGGHEHHHHHHHHHHHHHGGHHHHHHHGHHGHGHFHHHHHHHHHHHHGHHHGHHHHHHHHGGHHHHHHGGGFHHHHGFHHHHHHHFGHGGHHHHHHHEFFGGGHHHHHHHHHHHHHHHHHHHHHGHHHHHHHHGGFHGHHGGHHHHHHHHHHHHHGFEHCFHHHHHHGHHHGGGGGHHHHGGFEGFFHHFGGHHHHFFFBFHHHHHHHGHFHEHGHHHHGAFHGHHHGF@1GGHFBGGGFEHGFBFHFCHGHHFGGGGHGGFHFBGHHGFE0AA1FBBECGFFGG3FGGGCEFBFFFBFDA1AA>
@M02197:105:000000000-AN6RF:1:1103:5631:11159 1:N:0:1
CTCACGCAATGCTCCTCCGCTTATTGATATGCTTAAGTTCAGCGGGTATCCCTACCTGATCCGAGGTCAACCTTGAAAAATAGGGGGTTTGATGGCAGGACAATTGCACACACTCCGAGCGACAAGATAAACTTACTACGCCACGGAATATGCTATGATCCGCCTTTCAATTTCAGAAGGGAGAATGCTGGCATACTCTTCTTCCACAACCAAGCAAATATGCTTGAGAGGTATTTTATGACGCTCGAACAGGCATGCCTCCCGGAATGCCAGGAGGCGCAATGTGCGTTCAAAGATTCGATGATTCAC
+
CDCCCCFDCCFFGGGGGGGGGGGHHHHHHHHHHHGHHHHHHHHGGGGGHHHHHHHHGHHHHHHGGGGHGHHHHHHHHHHHHHHHHGGFGGGHHHHHHGGGHHHHHHHHHHHGGHHHHGHGGHHHGHHHHHHHGHGHHHHGGGGGHGHHHHHHHHHHHHHHHHHHHHHHHHHHHHHHHHHGHHHHHHGHHGHHHHGHHHHHHGHGGGGGHGHHGHHHHHHHHHHFHFHHHHHHHHHHHHGGGGGGHGHHHHHHHHHGGGGCGGHHHHGGGFHHHGGGGEHCFHGGGGHGGGGGGGGGGFFFFFFFBBACB
@M02197:105:000000000-AN6RF:1:1103:24831:11270 1:N:0:1
CTCACGCAATGCTCCTCCGCTTATTGATATGCTTAAGTTCAGCGGGTATCCCTACCTGATCCGAGGTCAACCTGTAAAAATTGGGGGTTCTGGCGAGCCACCGGGGGGAACTCTATAGCGGGAGTATGTACTACGCTTAGAGCCCACCGGCACCGCCACTAATTTTGAGGGCCGCGGAGACCGCGTGCCCCAATACCACGCTAGGCGTGAGTGGTTAAATGACGCTCGAACAGGCATGCCCTGCGGAATACCACAGGGCGCAATGTGCGTTCAAAGATTCGATGATTCAC
+
CCCCCCFCCCFFGGGGGGGGGGGHHHHHHHHHHHHHHHHHHHHGGGGGHHHHHHHH0HH<HHHGGG9HHHH:HH:HHHH<<&HHHG;GGH<HHHG;;GG<H<GGGGGGGGGFFFFFFF9FFFFFFFFFFFFFFFFFFFFFF:FFFFFFFFFFGGGHHGFFHHGHGHHHGGGGGGGHHGGGGGGGGGGFFHHHHHFGGFGHHFHGHGHFHHGHHHHHHHHGGGGGGHGHHHHHHGHHGGGGGGGHHHHHHHHHHGGGGGGHGHHGGGGHGGGGGGGGGGFFFFFFFBBBBB
@M02197:105:000000000-AN6RF:1:1103:5025:11606 1:N:0:1
CTCACGCAATGCTCCTCCGCTTATTGATATGCTTAAGTTCAGCGGGTAGTCCTACCTGATTTGAGGTCAAAAGTCAATAAGGAAGACGCCAGAAGGCATCGACGCATTAGAGGCACGGGACCGTTCATTCATGCACTTCGGCGAGCGGCGATCATTATCACGCCAAAAGCCTTGTCATGCATAGTCGAAAGTCGACCGCAAGCCCATTCATTTCAGGGGAGCCCGAGTCCTAGACGAGAAGTCCAGATCTCCGGCAGCCCCCACTATCCAAGCACCCTTTCGAAGCAAATCGAGAGGGGTTGAGAATTTACTGACGCTCAAACAGGCATGCTCCTCGGAACACCGACGAGCGCAAGGTGCGTTCAAAGATTCGATGATTCA
+
CCCCCCFCBBFFGGGGGGGGGGGHHHHHHHHHHHHHHHHHHHHGGGGGGHHHHHHHHHHHHHGGGHHHHHHHHFHHHHHHHHHHHHHGGGGGHHHHHHHHGHGGGGGGHHHHHGGGGGGGGGGGGHGHHHHHHHHHHHHGGGGGGGGGGGGGGGGGGGGGGGGGGGGGGGGGGGGGGGGGGGFFFFFFFFFFFFFFGFFFGFFFGGGGGFGGGGFFFFHGGFGFGFHHHFGHGGGGHHHFEFHHHFHCGGGGGGFGGGGHGHGFHHFGHHHGGEGGGEGAGHHHHHGHHHGHHGGGGHHHGHHHHGHHFFGGFGGFGHHHHGBDE3BHGHGCFEGEAFGEGGGGGEGEFECGF4HGGGGFGGGGGGGGGFFBFFFFBBBBB
@M02197:105:000000000-AN6RF:1:1103:15981:11917 1:N:0:1
CTCACGCAATGCTCCTCCGCTTATTGATATGCTTAAGTTCAGCGGGTATCCCTACCTGATCCGAGGTCAACCTGTAAAAATTGGGGGTTCTGGCGAGCCACCGGGGGGAACTCTATAGCGGGAGTATGTACTACGCTTAGAGCCCACCGGCACCGCCACTAATTTTGAGGGCCGCGGAGACCGCGTGCCCCAATACCACGCTAGGCGTGAGTGGTTAAACGACGCTCGAACAGGCATGCCCTGCGGAATACCACAGGGCGCAATGTGCGTTCAAAGATTCGATGATTCAC
+
DDDDDDFDDDFFGGGGGGGGGGGHHHHHHHHHHHHGHHHHHHHGGGGGHHHHHHHH;HH<HHHGGGGHH;H:HHHHHHHHH<HHHG;GGH<HHHG:GGGHH<GGGGG9G9GFFFFF:FFFFFFFF8FFFFFF:F9FFF9FF:FFF:FFFFFFGGGHHGHHHHFHFHGHGGGGGGGHHGGGGGGGGGGGHHHHHFFFFFGHHGHGHHHHHHGHHHHHGGGGGGGGHHGFHHHHHHHHGGGGGEGHHGHHHFHHHHGGGGGHHHHGGGGHGGGGGGGGGGFFFFFFFBCBAB
@M02197:105:000000000-AN6RF:1:1103:23162:11890 1:N:0:1
CTCACGCAATGCTCCTCCGCTTATTGATATGCTTAAGTTCAGCGGGTAGTCCTACCTGATTTGAGGTCAAATTGTCAGAAGCTGTCTCAAAAGAGACCCTTTAGAAGCTGAACCCCATTTATAAAGCTGCTCTTCACAAATGGCGTAGATAATTATCACACCAAAGCAAGGCAACAAAGGTCCCGCTAATGCATTTCAGGAGAGCCGACTTCTGAGAAGCCCGCATACTCCCACATCCAAGCCTGATCAACAGAAAAAGCTGAAAAGGTTGAGAATTTCATGACACTCAAACAGGCATGCTCCTCGGAATACCAAGGAGCGCAAGGTGCGTTCAAAGATTCGATGATTCAC
+
BBBBBBFBBBFFGGGGGGGGGGGHHHFHFHHHHHGHCGGHHHHGGGGGGHHHHHHGHHHHHHHHGHHHHHHHHHGHHHHHHHHHHHHHHHHHHGHHHGHHHHHHHHHHHHHHHHGGGHHHHHHHHHHHHHHHHHHHHHHHHHGHGGGGGHHGHHHHHHHHHHHHHHHHHHGHHGHHHGFFDGHHGGHHHHHHHHHHHHHHHGGGGHGHGGGGHGHFHGGGGFHHHGGGHGHHHGHHGGHHHGHHHHHEHHHHHHHHHGHGHFHHFHGHHHHHHHHHFHHHGHHHHGHFHHHHHHHGGHHGGGGGHGHGHHHHHHHGGGGGHHHGFFEGHGGGGGGGGGGFFFFFFF@BBBB
@M02197:105:000000000-AN6RF:1:1103:8072:12028 1:N:0:1
CTCACGCAATGCTCCTCCGCTTATTGATATGCTTAAGTTCAGCGGGTAGTCCTACCTGATTTGAGGTCAAAAGTCAATAAGGAAGACGCCAGAAGGCATCGACGCATTAGAGGCACGGGACCGTTCATTCATGCACTTCGGCGAGCGGCGATCATTATCACGCCAAAAGCCTTGTCATGCATAGTCGAAAGCCGACCGCAAGCCCATTCATTTCAGGGGAGCCCGAGTCCTAGACGAGAAGTCCAGATCTCCGGCAGCCCCCACTATCCAAGCACCCTTTCGAAGCAAATCGAGAGGGGTTGAGAATTTACTGACGCTCAAACAGGCATGCTCCTCGGAACACCGAGGAGCGCAAGGTGCGTTCAAAGATTCGATGATTCAC
+
CCCCCCFCCCFFGGGGFGGGGGGHHHHHGHHHHHHGHHHHFHHGGGEFGFHHGHHHHHHHHHHFEFGHHHHGHHHHHHHHHHHHHHHGGGGGHHEGHHGHGGGGGGGGHGHHGGFFFGGGGGGFGGGHHHHHHHGHHGHEDFCCGFGGGGGGGGGGGGGGGFGGFFFGFFFFGGGGFGGGGGFFFFFFFFFFFFGGGFFFGGGFFFFGGGFFGFHDE.EDGFFGHGHHHFFGDEGHHHHHFGGHHHGGCGCCFGGGGGCFHHFHHHHGHDBE/BGGGGGCGHHHHHFEHHGHHGGGGHHHGHGGHFHFGGFF1GGHFGEHHHFFHHFEGE1EEEFEGEGEFEEEF3AFGCGHHHFCGCGFFGGGGGFEA4445FBFFBA>>A
@M02197:105:000000000-AN6RF:1:1103:19904:12006 1:N:0:1
CTCACGCAATGCTCCTCCGCTTATTGATATGCTTAAGTTCAGCGGGTATCCCTACCTGATCCGAGGTCAACCTGTAAAAATTGGGGGTTCTGGCGAGCCACCGGGGGGAACTCTATAGCGGGAGTATGTACTACGCTTAGAGCCCACCGGCACCGCCACTAATTTTGAGGGCCGCGGAGACCGCGTGCCCCAATACCACGCTAGGCGTGAGTGGTTAAATGACGCTCGAACAGGCATGCCCTGCGGAATACCACAGGGCGCAATGTGCGTTCAAAGATTCGATGATTCAC
+
CDCCCEFCCDFFGGGGGGGGGGGHHHHHHHHHHHHHHHHHHHHGGGGGHHHHHHHHHHH<HHHGGGGHH;HHHHHHHHH;H<HHHG8GGHHHHHGGGGG<HHGGGGGGG9GFFFFF:FFFFFFFFFFFFFFF:FFFFFFFFFFFFFFFFFFFGGGHHGHHHHHGFHHHGGGGGGGGHGGGGGGGGGGGHHHHHHHGGFGHHGGGHHHFHGGHHHHHHHHGGGGGHHGHHHHHHHHHGGGGGGGHHHHHHGHHHHGGGGGHHHHGGFGHGGGGGGGGGGFFFFFFFCCCCC
@M02197:105:000000000-AN6RF:1:1103:28904:12156 1:N:0:1
CTCACGCAATGCTCCTCCGCTTATTGATATGCTTAAGTTCAGCGGGTAGTCCTACCTGATTTGAGGTCAAAAGTCAATAAGGAAGACGCCAGAAGGCATCGACGCATTAGAGGCACGGGACCGTTCATTCATGCACTTCGGCGAGCGGCGATCATTATCACGCCAAAAGCCTTGTCATGCATAGTCGAAAGTCGACCGCAAGCCCATTCATTTCAGGGGAGCCCGAGTCCTAGACGAGAAGTCCAGATCTCCGGCAGCCCCCACTATCCAAGCACCCTTTCGAAGCAAATCGAGAGGGGTTGAGAATTTACTGACGCTCAAACAGGCATGCTCCTCGGAACACCGAGGAGCGCAAGGTGCGTTCAAAGATTCGATGATTCAC
+
BBBBBBFBBBFFGGGGGGGGEGGBGHHHHHHHHHGHHHHHHGGGGGGGFHHHHHHHHHHHHHHHGHHGHHHHHEGFHHFHHHGHHHHGGGGGHHHHHHGHGHGGGGGGHHHHHGGHGGGGGGGFGHGHHHHHHHHHHHHGGGGGGGGGGGGGGGGGGFFGGGGGGGGGGGGGGGGGGGGGGGFFFFFFEFFGGFFFDFGFFFGGGGFFFGGFFFHGGFEGGGGFGGHGHGHGGGGGHHHHHHGEHHHCGD??HGGD@B/EGBGHGHFDFHDECCGHGGHFCHHHHGEFHFGHHGGGGHFFHHGHHGHGB4GGGECHEHHHHHGFG3GGC1?GFGGEBFA2B2?EGCEEE2CHFCFEE?CFGGGGGGFGGFFCFDBFFA?A?A
@M02197:105:000000000-AN6RF:1:1103:15342:12313 1:N:0:1
CTCACGCAATGCTCCTCCGCTTATTGATATGCTTAAGTTCAGCGGGTAGTCCTACCTGATTTGAGGTCAAAATGTCAAAAGTTGTCCGAAGACGGTTATGAGCGGGTTCCCATAAGGTTAGCTTCAAGGTCAAGTGGCATAGATAATTATCACACCAAGTGACGGTCCACAAGAGATCCCACTAATGCATTTAAAGGGAGCAGACCATCCACTGAAGGAAGCCAGCAAGCCCTCAAGTCCAAGCCTAACTCAAGCCGGTAAAAGCGAGCAAGGTTGATAATTTAATGACACTCAAACAGGCATGCCCTTCGGAATACCAAAGGGCGCAAGGTGCGTTCAAAGATTCGATGATTCAC
+
ABACCCFCBCFFGGGGGGGGGGGHHHHHHHHHHHHHHGHHHHHGGGGGGHHHHHHHHHHHHHHHGHHHHHHHHHHHHFHFGHHHHHHGGGGGHGGGGGHHGHHGGGEFGGHGHHHHHHHHHHGGHHHHGGHHHHHHHFGHGHHHHHHHGHHHHHHGHHHGHHHGGGGGHHHGHHHHHHHHHHHHHHHGHHHHHHHHFFHGGHGGCEGGGGFGHHHHHHGGGHGHGGHHGGHGFHGHFGE@HHHGHFHGGAGGGGG?HHHHGHGGGHHHHHHGHHHGHHHHHHHHHBGGB5GHHHHFFHHEGHGGGEEEGGFGHHGHHHHHGGGFGHHHFGGGGHGGGGGGGGFGFFFFFFF@BBBB
@M02197:105:000000000-AN6RF:1:1103:19023:12384 1:N:0:1
CTCACGCAATGCTCCTCCGCTTATTGATATGCTTAAGTTCAGCGGGTAGTCCTACCTGATTTGAGGTCAAAAGTCAATAAGGAAGACGCCAGAAGGCATCGACGCATTAGAGGCACGGGACCGTTCATTCATGCACTTCGGCGAGCGGCGATCATTATCACGCCAAAAGCCTTGTCATGCATAGTCGAAAGTCGACCGCAAGCCCATTCATTTCAGGGGAGCCCGAGTCCTAGACGAGAAGTCCAGATCGCCGGCAGCCCCCACTATCCAAGCACCCTTTCGAAGCAAATCGAGAGGGGTTGAGAATTTACTGACGCTCAAACAGGCATGCTCCTCGGAACACCGAGGCGCGCAAGGTGCGTTCAAAGATTCGATGATTCAC
+
CCCCCCFBCBFFGGFGGGGGGGGHHHHHBFFGHHHHHHHHHHHGGGFEGHHHHHHHHGHHHHGHGHFHHHGHHHHHHHHHHHHHHHHGGGGGHHGHHHHHGHGGGGGGHHHHGGGHGGGGGGGGGHHHHHHHHHHHHHGGGGGFGGGGGGGGGGGGGGGGGGGGGGGGGGGGGGGGGGGGGGFFFFFFFFFFFFFFFFFFFFFFFGFFFFFFFFFFFEEFGGFFFFFEFFFFF9FFCFHFCD00C<----</HFA/>/BF<33B322/2?2DFB/B//ACEFGEB3/F33?GFGFEE?HHGGBGF@4EHGAAAEE@1@GBGB35CF3FACAE0GGGFGEA?E?E?DEA2E24FEC2CE?FGGGGBGBEF4FCFFDFFBA?AA
@M02197:105:000000000-AN6RF:1:1103:11317:12577 1:N:0:1
CTCACGCAATGCTCCTCCGCTTATTGATATGCTTAAGTTCAGCGGGTAGTCCTACCTGATTTGAGGTCAAAATGTCAAAAGTTGTCCGAAGACGGTTATGAGCGGGTTCCCATAACCGTCTCGCAAGGGGCAATATTTTATTGACTTGACCTCAAATCAGGTAGGACTACCCGCTGAACTTAAGCATATCAATAAGCGGAGGACCACACCTTCTG
+
FGGGDFFCCCFFGGGGGGGGGGGHHHHHHHHHHHHHHHHHHHHGGGGGGHHHHHHHHHHHHHHHHGHHHHHHHHHFHHHGFFGFGHHGGGGGHGHHGGHHGHHGGGGGHHHHHHHHHGGGHHHGGHGGGGHGHHHHHHHHHHGGGHHHHHHHHHHHGHHHHGHGGHHHHHHGHGHHGHHHHHHHHHHHHHHHGGGGGGGGGGGGGGGGGFGGFFF
@M02197:105:000000000-AN6RF:1:1103:12066:12769 1:N:0:1
CTCACGCAATGCTCCTCCGCTTATTGATATGCTTAAGTTCAGCGGGTAGTCCTACCTGATTTGAGGTCAAAAGTCAATAAGGAAGACGCCAGAAGGCATCGACGCATTAGAGGCACGGGACCGTTCATTCATGCACTTCGGCGAGCGGCGATCATTATCACGCCAAAAGCCTTGTCATGCATAGTCGAAAGTCGACCGCAAGCCCATTCATTTCAGGGGAGCCCGAGTCCTAGACGAGAAGTCCAGATCTCCGGCAGCCCCCACTATCCAAGCACCCTTTCGAAGCAAATCGAGAGGGGTTGAGAATTTACTGACGCTCAAACAGGCATGCTCCTCGGAACACCGAGGAGCGCAAGGTGCGTTCAAAGATTCGATGATTCAC
+
BCCCCBFCCCFFGGGGGGGGGGGHHHHHHHHHHHHHHHHHGHHGGGGGGHHHHHHHHHHGHHHGGHFHHHHGHHHHHHGHHHHHHHHGGGGGHGHGHHHHGHGGGGGGHGHGHGGHGGGGGGGGGHHHHHHHHHHHGHHGGGGGGGGGFGGGGGGGGGGGGGGGGGGFGGGGGGGGGGGGGGFFFFFFFFFFGFFFGFFFGGGGGFFGFGGGHGFGGFHGGGGGHHFHHFHHGFGGHHHFGBHBHHHGGGGGGGDGDCFEADHHHHHDHHFGFFGHFGGHGHHHHHGHEFGHHEGGGHHHGHHHGDGGHGFGGGGHEHHHHHHHGFGHHHGEE?GGHHEDGEGGFFEGGGGHGHGCCGGHGGGGGGGGGGFFFFFFFBBBAB
@M02197:105:000000000-AN6RF:1:1103:22209:12821 1:N:0:1
CTCACGCAATGCTCCTCCGCTTATTGATATGCGAGGATTACTTCCTCTAAATGACCAAGATCCTCCGCTTATTGATATGTTCCTCCGCTTATTGATATGCTTAAGTTCAGCGGGTATCCCTACCTGATCCGAGGTCAACCTTGAAAAATAGGGGGTTTGATGGCAGTACAATTGCACACACTCCGAGCGACAAGATAAACTTACTACGCCACGGAATATGCTATGATCCGCCTTTCAATTTCAGAAGGGAGAATGCTGGCATACTCTTCTTCCACAACCAAGCAAATATGCTTGAGAGGTATTTTATGACGCTCGAACAGGCATGCCTCCCGGAATGCCAGGAGGCGCAATGTGCGTTCAAAGATTCGATGATTCAC
+
CCDDCCFDDDFFGGGGGGGGGGGHHHHHHHHHGDGGGHHHHHHHHHHHHHHHHHHHHGHFGHHHHHGGGGGHHHHHHHHHHHHHHHGGGGGHHHHHHHHHHHHHHHHHHGHGGGGGHHHHHHHHHHHBHHHGGGGHGHHHHHHHHHHHGHHHHGGGGGGHHHHHHGHHHHHHHGHHHHHGGHHHHGHGHHGHGHHHGGGHHHGGGGGGGGGHHFHGHGHGHFHHGHGGGGHHHHHGHHHHEHHGHHHGHHHHHHGHHHHHHGFHHHHGHHHGGEGHHGHHHHHHHGHHGHHGHHHHHHHHHHHFEGGGGGGHHEFHHHHHHHGGGGGGGGHHHHHHGHFHFGGGGGHHHHGGGGHGGGGGGGAGGFFFBFFFBBBBB
@M02197:105:000000000-AN6RF:1:1103:4250:12898 1:N:0:1
CTCACGCAATGCTCCTCCGCTTATTGATATGCTTAAGTTCAGCGGGTAGTCCTACCTGATTTGAGGTCAAAAGTCAATAAGGAAGACGCCAGAAGGCATCGACGCATTAGAGGCACGGGACCGTTCATTCATGCACTTCGGCGAGCGGCGATCATTATCACGCCAAAAGCCTTGTCATGCATAGTCGAAAGTCGACCGCAAGCCCATTCATTTCAGGGGAGCCCGAGTCCTAGACGAGAAGTCCAGATCTCCGGCAGCCCCCACTATCCAAGCACCCTTTCGAAGCAAATCGAGAGGGGTTGAGAATTTACTGACGCTCAAACAGGCATGCTCCTCGGAACACCGAGGAGCGCAAGGTGCGTTCAAAGATTCGATGATTCAC
+
BBBBBBFBBBFFGGGGGGGGGGGHHHHHHHHHHHHFHGGGFHHGGFEECFGHHGFGHHHHGHHFEBHHGHHHFHHGHHHHHHHHHHFEGGGGHHHHHHHHGHGGFGGGFHHHHGGHGGGFGGFDGHHHHHHHHFHHHHHG?DFGGGGGFGFFGGFGGGGGGGFGGAGGGGGGFGFFFFFGGGFFEFFBDDDGGGFGB?DEGGFFFFFGFFFFFFHGGFFFADFGHGC0BFFFFEFGHHHGEFFFD1FCDGGDGAE@CCCEFFHHHGHFCF3<?0GFE/F/EB4G43F4EFGFHEFGEGFHHHHHGHGF4BDGEAEGFGFGGF3B3BFHHG?E?CF1HFEE?AEDGCAFEE2HF44E?GGFFGGGGGFEG4C4DDDDDAA3A3
@M02197:105:000000000-AN6RF:1:1103:2674:12996 1:N:0:1
CTCACGCAATGCTCCTCCGCTTATTGATATGCTTAAGTTCAGCGGGTATCCCTACCTGATCCGAGGTCAACCTTGAAAAATAGGGGGTTTGATGGCAGGACAATTGCACACACTCCGAGCGACAAGATAAACTTACTACGCCACGGAATATGCTATGATCCGCCTTTCAATTTCAGAAGGGAGAATGCTGGCATACTCTTCTTCCACAACCAAGCAAATATGCTTGAGAGGTATTTTATGACGCTCGAACAGGCATGCCTCCCGGAATGCCAGGAGGCGCAATGTGCGTTCAAAGATTCGATGATTCAC
+
BCCBBBFBBCFFGGGGGGGGGGGGGFHGHFHHHBGHHHGHHHHGGGGGHHHHHGGHFHGHHHHGGGGGFHHHHHHFHGGGHHHHHGGGGGGHHHGHHGGGHHHHHHHHHHHGGHHHHGHFGGGHHHHHHHHHHHHGGHHGGGHHGGGGHHHHHHHHHGGGHGHGHGHHHHHHHHHHHHHHHGHHGHGHGHGHHHHHGHGGHHHGGGGHHGGHHFHHHFHFHHHFHGFHFHFHHHHHHHGGGGDEGFHGBHHFHHG1CGEAE2AGHHHHHHHGF2EFCGHHFHGEE2AGCCGG5EGGB4BFFFFFABBAB
@M02197:105:000000000-AN6RF:1:1103:22011:13034 1:N:0:1
CTCACGCAATGCTCCTCCGCTTATTGATATGCTTAAGTTCAGCGGGTAGTCCTACCTGATTTGAGGTCAAATTGTCAGAAGCTGTCTCAAAAGAGACCCTTTAGAAGCTGAACCCCATTTATAAAGCTGCTCTTCACAAATGGCGTAGATAATTATCACACCAAAGCAAGGCAACAAAGGTCCCGCTAATGCATTTCAGGAGAGCCGACTTCTGAGAAGCCCGCATACTCCCACATCCAAGCCTGATCAACAGAAAAAGCTGAAAAGGTTGAGAATTTCATGACACTCAAACAGGCATGCTCCTCGGAATACCAAGGAGCGCAAGGTGCGTTCAAAGATTCGATGATTCAC
+
BCCCCCFCCBFFGGGGGGGGGGGHHHHHGHHHHHHHHHHHHHHGGGGGGHHHHHHHHHHHHHHGGHHHHHHHHHHHHHHHHGHHHHHHHHHHHGHHHGHHHHHHHHHHHHHHHHGGGHHHHHHHGHHHHHHHHHHHHHHHHHHHGGGGGHHHHHHHHHHHHHHHHHHHHHHHHHHHHHHHHHHHHHHGHHHHHHHHHHHHHGHGHHHHGGGHGHHHHGGGGGHHHHGGGGHGHHHHGGHHHGGHHHHHHHHHHHGHHHHHHHHHFHHHGHHHBFHHHHHGFHHHFGGHHHHHHHHGHFHGGFGGHHHHHFHHHHHEGGGGHHHHGGGGHGGGGGGGGGGFFFFFFFBCCCC
@M02197:105:000000000-AN6RF:1:1103:5518:13622 1:N:0:1
CTCACGCAATGCTCCTCCGCTTATTGATATGCTTAAGTTCAGCGGGTAGTCCTACCTGATTTGAGGTCAAAAGTCAATAAGGAAGACGCCAGAAGGCATCGACGCATTAGAGGCACGGGACCGTTCATTCATGCACTTCGGCGAGCGGCGATCATTATCACGCCAAAAGCCTTGTCATGCATAGTCGAAAGTCGACCGCAAGCCCATTCATTTCAGGGGAGCCCGAGTCCTAGACGAGAAGTCCAGATCTCCGGCAGCCCCCACTATCCAAGCACCCTTTCGAAGCAAATCGAGAGGGGTTGAGAATTTACTGACGCTCAAACAGGCATGCTCCTCGGAACACCGAGGAGCGCAAGGTGCGTTCAAAGATTCGATGATTCAC
+
CBCCCCFCCCFFGGGGGGGGGGGHHHHHGHGHHHCGHHHFHHHGGGEEGHHFHHHFHGHHHHHFFHHHHHHHHGHBFGHFHHHHHHHGGGGGHHGHHHHHGHGGGGGGFHHHHGGHGGGGGGGGGHHGHHHGHFHHHHFFGGGFGFGGGGBFGGGGGGGGFDGGGGGFFGGGGGGGGGGGGGFFFFFFFFFFFDFGFFGFGFFFFFFFFFFFHFFFFFFFGFEEFFFFFGHHGGGEHHFGFHHHHHG??CCGGGGCBCGFHDHHFGFGHHHFFBAEGGGAGHGHHHGHHHGHHGGGGFHHFHGF2GFFHHEE/GGHFHGGGFHHHHGGHGCEE/A?F2EAEAEECHGEE00CFF0GGECGGF3GGFGGGFFFFFDFFA?A>1
@M02197:105:000000000-AN6RF:1:1103:8598:13705 1:N:0:1
CTCACGCAATGCTCCTCCGCTTATTGATATGCTTAAGTTCAGCGGGTATCCCTACCTGATCCGAGGTCAACCTTGAAAAATAGGGGGTTTGATGGCAGGACAATTGCACACACTCCGAGCGACAAGATAAACTTACTACGCCACGGAATATGCTATGATCCGCCTTTCAATTTCAGAAGGGAGAATGCTGGCATACTCTTCTTCCACAACCAAGCAAATATGCTTGAGAGGTATTTTATGACGCTCGAACAGGCATGCCTCCCGGAATGCCAGGAGGCGCAATGTGCGTTCAAAGATTCGATGATTCAC
+
CCCCCCFBBBFFGGGGGGGGGGGHHHHHHHHHHHHHHHHHHHHGGGGGHHHHHHHHHHHHHHHGGGGHHHHHHHHHHHHHHHHHHGGGGGGHHHHHHGGGHHHHHHHHHHHGGHHHGGHGHHHHHHHHHHHHHHHHHHHGGGGGGGHHHHHHHHHHHHHHHHGHHHHHHHHHHHHHHHGHHHHHHHGHHHHHHHHHHHGHHHHGGGGHHGHHHHGHHHHHHHHGHHHHHHHHHHGHHHGGGGGHHAGHHHGGGHHGGGGCGGHHFHHHHHHHHGGGGGHHHHGGGGHGGGGGGGGGGFFFFFFFCCCCB
@M02197:105:000000000-AN6RF:1:1103:4941:13547 1:N:0:1
CTCACGCAATGCTCCTCCGCTTATTGATATGCTTAAGTTCAGCGGGTAGTCCTACCTGATTTGAGGTCAAAAGTCAATAAGGAAGACGCCAGAAGGCATCGACGCATTAGAGGCACGGGACCGTTCATTCATGCACTTCGGCGAGCGGCGATCATTATCACGCCAAAAGCCTTGTCATGCATAGTCGAAAGTCGACCGCAAGCCCATTCATTTCAGGGGAGCCCGAGTCCTAGACGAGAAGTCCAGATCTCCGGCAGCCCCCACTATCCAAGCACCCTTTCGAAGCAAATCGAGAGGGGTTGAGAATTTACTGACGCTCAAACAGGCATGCTCCTCGGAACACCGAGGAGCGCAAGGTGCGTTCAAAGATTCGATGACTCAC
+
BABBBBFB@BFFFGFGGGGGGEFHGFHFFHFFFHFEFGFHGHHCEGGCFHEHHHHHHHHHGHFGGHFCAGHFHGHFHHFHHH3GHHHGCFGFFHHHHHHHGHGGEGGGGBHHHGGHDCFGGGGGGHHGHHFGFHFFFHGFFGGDGFGGGGFDGGGGBGGGEGGFFGFFGGGGGFFGGGGGGGFFFFFFFFFFFFGAFAAGFFFFFFFFFGFGGGFFGGHGDC?GGHHHHFFEFEGGHHHGFFHBHFHDCCGGHGGGGGGHGGFFGFGGHGHEFB?HCGGHGHHHHBFHGEGGHEGGGHHHGGBGFF4GFBFEGGEHE5GBGDFEGBHFHFGGGF1FF5AEE2GEGB2EGCGGHHHEEEDFFBGGFGG2GGCC5DFFFAAAAA
@M02197:105:000000000-AN6RF:1:1103:28829:13968 1:N:0:1
CTCACGCAATGCTCCTCCGCTTATTGATATGCTTAAGTTCAGCGGGTAGTCCTACCTGATTTGAGGTCAAAAGTCAATAAGGAAGACGCCAGAAGGCATCGACGCATTAGAGGCACGGGACCGTTCATTCATGCACTTCGGCGAGCGGCGATCATTATCACGCCAAAAGCCTTGTCATGCATAGTCGAAAGTCGACCGCAAGCCCATTCATTTCAGGGGAGCCCGAGTCCTAGACGAGAAGTCCAGATCTCCGGCAGCCCCCACTATCCAAGCACCCTTTCGAAGCAAATCGAGAGGGGTTGAGAATTTACTGACGCTCAAACAGGCATGCTCCTCGGAACACCGAGGAGCGCAAGGTGCGTTCAAAGATTCGATGATTCAC
+
CCCCCC@DDBFFGGGGGGGGGGGHHHHHHHHGHHHHHHHHHGHGGGEEFHGHHHHHHHHHHHHFGGGHHHHHGHHHHHHHHHHHHHHGGGGGHHHHHHHHGHGGGGGGHHHHHGGHGGGGGDFGGHHHHGHHHHHHGGHGGGGG-CGGGGFGGGGGGGGGFGGGGGGGGGGGGGGGGGGGGGFFFFFFFBDFGGGGGGGGFGGFFFFGGGGFFFFFFFFGGGFGHHHHHHGHFGGHGGHHHHGHHHGGGGC?HGGGGGGHHHFFGHHFHHHGFFGHGGGHGHHHHHGHHHGGGGGGGHHHGHHFHGBGFFFEGFGHGHHHHHHFGFFGHHGGGGGEHFFEEAGGHHGGEGGGHHGGGGGGGGGGGGGGGFBFFFFFFAAAAA
@M02197:105:000000000-AN6RF:1:1103:24222:14039 1:N:0:1
CTCACGCAATGCTCCTCCGCTTATTGATATGCTTAAGTTCAGCGGGTAGTCCTACCTGATTTGAGGTCAAAAGTCAATAAGGAAGACGCCAGAAGGCGTCGACGCATTAGAGGCACGGGACCGTTCATTCATGCACTTCGGCGAGCGGCGATCATTATCACGCCAAAAGCCTTGTCATGCATAGTCGAAAGTCGACCGCAAGCCCATTCATTTCAGGGGAGCCCGAGTCCTAGACGAGAAGTCCAGATCTCCGGCAGCCCCCACTATCCAAGCACCCTTTCGAAGCAAATCGAGAGGGGTTGAGAATTTACTGACGCTCAAACAGGCATGCTCCTCGGAACACCGAGGAGCGCAAGGTGCGTTCAAAGATTCGATGATTCAC
+
BCCDDCFCCCFFGGGGGGGGGGGHHHHHHHHHHHHHHHHHHHHGGGGGGHHHHHHHHHHHHHHHGHHHHHHHHFHGHHHHHHHHHHHGGGGGHHHHHGGGGGGGGGGGHHHHHGGHGGGGGGGGGHHHHHHHHHHHHHHGGGGGGGGGGGGGGGGGGGGGGGGGGGGGGGGFFFFFFFFFFFFFFFFFEFFFFGFFFGGGGGGGGGGGGGGGHGHGGGHGGGGGHHHHHHHHGGGFFFHHHHFHHHHGGGGGHGGGGGGHHHHHHHHGHHHGFBGHFAAGGHHHHHGHHHGHHGGGGHHHHHGHHGHHHGGGGGGHGHHFFFGHHHGHHHGCGGGGHHFGEDGGGHGECGGHHCHGGGGHGGGGGGGGGGFFFFFFFCCCCC
@M02197:105:000000000-AN6RF:1:1103:1886:14120 1:N:0:1
CTCACGCAATGCTCCTCCGCTTATTGATATGCTTAAGTTCAGCGGGTATCCCTACCTGATCCGAGGTCAACCTTGAAGAATAGGGGGTTTGATGGCAGGACAATTGCACACACTCCGAGCGACAAGATAAACTTACTACGCCACGGAATATGCTATGATCCGCCTTTCAATTTCAGAAGGGAGAATGCTGGCATACTCTTCTTCCACAACCAAGCAAATATGCTTGAGAGGTATTTTATGACGCTCGAACAGGCATGCCTCCCGGAATGCCAGGAGGCGCAATGTGCGTTCAAAGATTCGATGATTCAC
+
BBBBBA4ADBFFGGGCFGECEGGGFFHHHHHHHHBGGHHHHGFGFGFGFHHBFH1GGHFAGGGGGG>2CD@EGGB3FBEFGHFGFGGGGGGGHFHHGGFGHGGGHHFGHHHGGHHHGFGGGGGGGCGGHGHHFFGHHFFCCCEHFHGHHHHHHHHHEGGHFHHHHGHHHHHHHGHHHFGHHGGHHGGHGHHHFHGGGGGGGGGGGGGGGGFGEEHGFHHFFHHFGHHHHHGFFHGHGHFCGGGHGEGFBDGBHFHEEEE0E?HHGFBEAFFGFGGGGGGHF5EEFGHGFGGGFGFGGFFBFFFFABBAA
@M02197:105:000000000-AN6RF:1:1103:9096:13929 1:N:0:1
CTCACGCAATGCTCCTCCGCTTATTGATATGCTTAAGTTCAGCGGGTAGTCCTACCTGATTTGAGGTCAAAATGTCAAAAGTTGTCCGAAGACGGTTATGAGCGGGTTCCCATAAGGTTTGCTTCAAGGTCAAGTGGCATAGATAATTATCACACCAAGTGACGGTCCACATGAGATCCCACAAATGCATTTAAAGGGAGCAGACCATCCACTGAAGGAAGCCAGCAAGCCCTCAAGGCCAATCCGAACGCACGCCGGTAGAAGCGAGCAAGATTGATAATTTAATGACGCTCAAACAGGCATGCGCTTCGGAATACCAAAGGGCGCAAGGTGCGTTCAAAGATTCGATTATTCAC
+
3AAB?AFDAAFFGAGGGGGCCEADGHBGFFFBFGEGHHBGBHGGGEGGEFFEGHHHHFHGGFHFFHHHHGDFHHHHHHHB?BFDDDFFCGEEHFDAFAHHFGHGGC/?GFHHH3FFBBGDFHHHGGGFFDGFDF>FFAC8CGDG<1FD;F%FFHHFHG6DHBFGG4E;F<C#CGHG;GHHHF#C#.GG7H97F<CCGFH0ECB=<CFG6A2BFFE1F0FF.11FC/FF<?EFBF1<100<////?//<//<</E>/122F/?/>?1112B1B122F21@2B1EF0/E?>1/GF11G1F11/////////0A2A21A01GF00000GFB000A011B3F33GEB11>3@13DAAAA1
@M02197:105:000000000-AN6RF:1:1103:28102:14310 1:N:0:1
CTCACGCAATGCTCCTCCGCTTATTGATATGCTTAAGTTCAGCGGGTAGTCCTACCTGATTTGAGGTCAAATTGTCAGAAGCTGTCTCAAAAGAGACCCTTTAGAAGCTGAACCCCATTTATAAAGCTGCTCTTCACAAATGGCGTAGATAATTATCACACCAAAGCAAGGCAACAAAGGTCCCGCTAATGCATTTCAGGAGAGCCGACTTCTGAGAAGCTCGCATACTCCCACATCCAAGCCTGATCAACAGAAAAAGCTGAAAAGGTTGGGAATTTCATGACACTCAAACAGGCATGCTCCTCGGAATACCAAGGAGCGCAAGGTGCGTTCAAAGATTCGATGATTCAC
+
AAAAABF??A44FBEFGFCEGGGHHH5EGFF5DDEGDFGGFGGGEGAE1BAGG53BGHHHFFHHEEGHHHDFHBDDGFHF3FFCBBG4D@FD3?B21?FCGGFBBGH3F?B3GEE?>0GBE7D:GEBFBAGG;BB;CB1AD@CB<C<CFH2FGGFHBGGG1CEFEC0FBFF<FG0<<CF<>F@<DCHHGHHFDC?:GHHHFGFAFC/DCB1FFFFFFGGBFGGGGGGBEFEEFFFFE>0F>112BHG@B22E>BBHGHHFGFEHGCE>0@11D1F1F2D222D1D/10DBBAD111AGA///A/02B22EBBGDF0EE0A1F10?EA0BBA33BAB1111C@BFDB1111>
@M02197:105:000000000-AN6RF:1:1103:13537:14370 1:N:0:1
CTCACGCAATGCTCCTCCGCTTATTGATATGCTTACTTCCTCTAAATGACCAAGATCCTCCGCTTATTGATATGCTTAAGTTCAGCGGGTAGTCCTACCTGATTTGAGGTCAAAAGTCAATAAGGAAGACGCCAGAAGGCATCGACGCATTAGAGGCACGGGACCGTTCATTCATGCACTTCGGCGAGCGGCGATCATTATCACGCCAAAAGCCTTGTCATGCATAGTCGAAAGTCGACCGCAAGCCCATTCATTTCAGGGGAGCCCGAGTCCTAGACGAGAAGTCCAGATCTCCGGCAGCCCCCACTATCCAAGCACCCTTTCGAAGCAAATCGAGAGGGGTTGAGAATTTACTGACGCTCAGACAGGCATGCTCCTCGGAACACCGAGGAGCGCAAGGTGCGTTCAAAGATTCGATGATTCAC
+
CCDCCDFDDDFFGGGGGGGGGGGHHHHHHHHHHHHHHHHHHHHHHHHHHHHHHHHHHHHHHGGGGGHHHHHHHHHHHHHHHHHHHHGGGGGGHHHHGHHHHHHHHHHGHHHHHHHHHGHHHHHHHHHHHHGGGGGHHHGHHHHGGGGGGGGF1GHHGGGGGGGGGFGGHHHHHHHHHHHHHHGGGGGGGGGGFFFFFFFFFFFFFFFFFFFFFFFFFFFFFFFFFFFFFFFFFFGGGGGGGGGGGGFGGGGGGGGHGHGGGHGGGGGHHHHHHHHGFGHGHHHHGHHHHHGGGGGHGGGGFGHHHFHGHHGHHHFFBGHGDHHGHHHHFGHHHGHHGGGGHHHHGHHHHFFG4GGGGGHHHHGHHGGHGHHHHGGGGGGHGGGGGGGHHGGGGCHHHHGGGGHGGGGGGGGGGFFFFFFFBBBBB
@M02197:105:000000000-AN6RF:1:1103:11312:14498 1:N:0:1
CTCACGCAATGCTCCTCCGCTTATTGATATGCTTAAGTTCAGCGGGTAGTCCTACCTGATTTGAGGTCAAAAGTCAATAAGGAAGACGCCAGAAGGCATCGACGCATTAGAGGCACGGGACCGTTCATTCATGCACTTCGGCGAGCGGCGATCATTATCACGCCAAAAGCCTTGTCATGCATAGTCGAAAGTCGACCGCAAGCCCATTCATTTCAGGGGAGCCCGAGTCCTAGACGAGAAGTCCAGATCTCCGGCAGCCCCCACTATCCAAGCACCCTTTCGAAGCAAATCGAGAGGGGTTGAGAATTTACTGACGCTCAAACAGGCATGCTCCTCGGAACACCGAGGAGCGCAAGGTGCGTTCAAAGATTCGATGACTCAC
+
CCCCCCFCCCFFGGGGGGGGGGGHHHGHHHHHHHHHHHHHHHHGGGGEGHHHGHHHHHGHHHHHGHHHEHHHHHHHHHGHHHHHHHHGGGGGHGHHHHHHGHGGGGGGHHHHHGGHGGGGGGGGGHHHHHHHHHHGHGHGGGGGGGGGGGGGGGGGGGGGGGGGGGGGGGGGGGGGGGGGGGFFFFFFFFFFFFFFFFFGGGGGGGGGGGFFFGHGGGHFGGGFFHGGGHHGGGGHGHHHHHFGHHHGGCGGHGGGGGGGHHHHGHHGHFGFFFGHEGFHGGHHHHGHHEGHHGGGGHHHHHGHHHGDGEGGGGGHGGGHHHHHHHHGHHGGE?GGHFEEEEGGHGGGGGGHHHHGFFGHGGGGGGG?GGFFFFFFFBBAAB
@M02197:105:000000000-AN6RF:1:1103:26937:14634 1:N:0:1
CTCACGCAATGCTCCTCCGCTTATTGATATGCTTAAGTTCAGCGGGTAGTCCTACCTGATTTGAGGTCAAAAGTCAATAAGGAAGACGCCAGAAGGCATCGACGCATTAGAGGCACGGGACCGTTCATTCATGCACTTCGGCGAGCGGCGATCATTATCACGCCAAAAGCCTTGTCATGCATAGTCGAAAGTCGACCGCAAGCCCATTCATTTCAGGGGAGCCCGAGTCCTAGACGAGAAGTCCAGATCTCCGGCAGCCCCCACTATCCAAGCACCCTTTCGAAGCAAATCGAGAGGGGTTGAGAATTTACTGACGCTCAAACAGGCATGCTCCTCGGAACACCGAGGAGCGCAAGGTGCGTTCAAAGATTCGATGACTCACC
+
ABBCBAFBBCFFGGGGGGGGGGGHHHHHHHHHHHGGHHHHHGHGGGEGGHHGHHHHHHHHHHFHGHHHHHHHHHHHBGFHGHHHHHHGFFGGHHHHHHHHGHGGFGGFHFHHHGGHGGGGGGGGGHHHHHHHHHHHGHHGGGGGGCGGGFFGGGGGGGGGGGGGGGGGGGGGGGGGGGGGGGFFFFFFFFFFFFFFGFFGGGGFGFFGGGFFFGFGGGHGGGFFFHHHGGHHGGGHHHHHHFHHHEG<-@FGHGGGGGCHGGFHHHHGHGHGGHGHFGHEGHHHGHGHHGGHHGGGGGHHHHFHE@DG4BGGEEGHGGHHGEEFGFHHHHEGCCG?FGEEA2GGHHGGGFFHHHFGGGGGHGGGGGGGGGGFFFFFFFA>>AA
@M02197:105:000000000-AN6RF:1:1103:21545:14513 1:N:0:1
CTCACGCAATGCTCCTCCGCTTATTGATATGCTTAAGTTCAGCGGGTAGTCCTACCTGATTTGAGGTCAAAACGTCAAAAGTTGTCCGAAGACGGTTATGAGCGGGTTCCCATAAGGTTTGCTTCAAGGTCAAGTGGCATAGATAATTATCACACCAAGTGACGGTCCACAAGAGATCCCACTAATGCATTTAAAGGGAGCAGACCATCCACTGAAGGAAGCCAGCAAGCCCTCAAGTCCAGGCCTAACTCAAGCCGGTAAAAGCGAGCAAGGTTGATAATTTAATGACACTCAAACAGGCATGCCCTTCGGAATACCAAAGGGCGCAAGGTGCGTTCAAAGATTCGATGACTCAC
+
BBBBBBFBBBFFGGFGGGGGGGGHHHHHHHHHHHHHHHHHHFHGGGGGGHHHHHHHHHGHHHHHGHHHHHHHHGHHGGHHHHHGHHHGGGGGHGGFGGHHHHHGGGGGHHHHHHHHHHHHGHHHHHHHHHHHHHFGHGHHHHHHHHHHHHHGHHHGHHHHHGHGGGGHHHHHHHHHHGHHHHHHHHHHHHHHHHHHHGHGGGGGGGGGGGGGGHHHHHHHGHHHGFGFFEHHHFHHGHHEHGEGHFF?HF?GGGGFHHHHGHGGFGHHHHHHHHHFGHHHHHGHHHHHHGGGHHHHHHHGHHFEGGGGGHHGHHHHHFGFCGGGGGGHHGGGGGBGGGGGGGGGFFFFFFFAAA>A
@M02197:105:000000000-AN6RF:1:1103:19431:14794 1:N:0:1
CTCACGCAATGCTCCTCCGCTTATTGATATGCTTACGTTCAGCGGGTATCCCTACCTGATCCGAGGTCAACCTTGAAAAATAGGGGGTTTGATGGCAGGACAATTGCACACACTCCGAGCGACAAGATAAACTTACTACGCCACGGAATATGCTATGATCCGCCTTTCAATTTCAGAAGGGAGAATGCTGGCATACTCTTCTTCCACAACCAAGCAAATATGCTTGAGAGGTATTTTATGACGCTCGAACAGGCATGCCTCCCGGAATGCCAGGAGGCGCAATGTGCGTTCAAAGATTCGATGATTCAC
+
CCCCCCFCCCFFGGGGGGFGGGGHHFHHHHHHHHHFGHHHHHHGGGGGHHHHHHHHHHGHHHHGGGFHHHGHHHHHGHFHGHHHGGGGGGGHHHHHHGGGGHFHHHHGHHHGG;HHGGGGGGGGGHHHHHHHHHHHHHHGGGGGGHHGGGHHGHHHHHHGHHGGGGHHHHHHGGGGHHHHGGGHGGGGGHGGGGGHHGGGGGGGGGFHFFGFFGFFFFGFFFFFFFFFGFFGFFFFFGEEE//0A/2F11F11HCECEEEE?EBGF1A0B1ACA0E0EFHEF0000111BGGFBEF1B1331B31AA>1
@M02197:105:000000000-AN6RF:1:1103:10064:14902 1:N:0:1
CTCACGCAATGCTCCTCCGCTTATTGATATGCTTAAGTTCAGCGGGTAGTCCTACCTGATTTGAGGTCAAATTGTCAGAAGCTGTCTCAAAAGAGACCCTTTAGAAGCTGAACCCCATATATAAAGCTGCTCTTCACAAATGGCGTAGATAATTATCACACCAAAGCAAGGCAACAAAGGTCCCGCTAATGCATTTCAGGAGAGCCGACTTCTGAGAAGCCCGCATACTCCCACATCCAAGCCTGATCAACAGAAAAAGCTGAAAAGGTTGAGAATTTCATGACACTCAAACAGGCATGCTCCTCGGAATACCAAGGAGCGCAAGGTGCGTTCAAAGATTCGATGATTCAC
+
DDCDDBFCCCFFGGGGGGGGGGGHHHHGHHHGHHHHHHHHHHHGGGGGGHHHHHHHHHHHHHHHGHHHHHHHHHHHHHHHHHHHHHHHHHGHHGHHHGHHHHHHHHHHHHHHHHGGGHHHHHHHHHHHHHHHHHHHHHHHHHHHGGGGGHHHHHHHHHHHHGHHHHHHHHHHHHHHHHHHHHHHHGHGHHHHHHHHHHHHHGHGHHGHGHHHGHHHHGGGGGGHHGGGGGHGHHHHGGHHHHHHGHHHHHHHHHGHHHHHFGHHHHHGHHGF5HGHHHHHHHHHFGGHHGFHHHFHHHHDCGGGHHHHHGHHHHHGGGGGHHHHGGGGHGGGGGGGGCGFFFFFFFBBBAA
@M02197:105:000000000-AN6RF:1:1103:6476:14949 1:N:0:1
CTCACGCAATGCTCCTCCGCTTATTGATATGCTTAAGTTCAGCGGGTAGTCCTACCTGATTTGAGGTCAAATTGTCAGAAGCTGTCTCAAAAGAGACCCTTTAGAAGCTGAACCCCATTTATAAAGCTGCTCTTCACAAATGGCGTAGATAATTATCACACCAAAGCAAGGCAACAAAGGTCCCGCTAATGCATTTCAGGAGAGCCGACTTCTGAGAAGCCCGCATACTCCCACATCCAAGCCTGATCAACAGAAAAAGCTGAAAAGGTTGAGAATTTCATGACACTCAAACAGGCATGCTCCTCGGAATACCAAGGAGCGCAAGGTGCGTTCAAAGATTCGATGATTCAC
+
DDDDDDFCCDFFGGGGGGGGGGGHHHHHHHHHHHHHHHHHHHHGGGGGGHHHHHHHHHHHHHHHGHFHHHHHHHHHHHHHHHHHHHHHHHHHHGHHHGHHHHHHHHHHHHHHHHGGGHHHHHHHHHHHHHHHHHHHHHGHHHHHGGGGGHHHHHHHHHHHHGHHHHHHHHHHHHHHHHHGGHHHHGHHGHHHHHHHHHHHHGHGHHHHHGHHHHHHHGGGGGHHHHGGHGHGGGHHGGHGHHGGHHGHHHHGHHHHHHHHGHHHHHHFHHHHFFFBHHHHHHHHHGHHGFB3FHHHHHHGGGCGHHHGHHHGHHGGGGGGHHGHGGEGHGGGGGGGGGGBFFFFFFBBBBB
@M02197:105:000000000-AN6RF:1:1103:29182:15207 1:N:0:1
CTCACGCAATGCTCCTCCGCTTATTGATATGCTTAAGTTCAGCGGGTAGTCCTACCTGATTTGAGGTCTAATTGTCAGAAGCTGTCTCAAAAGAGACCCTTTAGAAGCTGAACCCCATTTATAAAGCTGCTCTTCACAAATGGCGTAGATAATTATCACACCAAAGCAAGGCAACAAAGGTCCCGCTAATGCATTTCAGGAGAGCCGACTTCTGAGAAGCCCGCATACTCCCACATCCAAGCCTGATCAACAGAAAAAGCTGAAAAGGTTGAGAATTTCATGACACTCAAACAGGCATACTCCTCGGAATACCAAGGAGCGCAAGGTGCGTTCAAAGATTCGATGACTCAC
+
BBBBBBFBAAFFGGGGGCGGGGGHHHHHHHHHHHHHHHHHHGHGGGGGGHHHHHHHHHEHHHHHGHHHHHHHHHHHHHHHHGHHHHHHHHHHHGGHHGHHGHHHHHHGHHHGHHGGGHHHHHHHHHHHHHHHHHHHHHHHHGHGGGGGGGHHHGHHHHHHHHHHHHHHHHGHHHHHHHHEFGGHGGHHGHHHHHHHHHHHHGHGHHHHHHGGGHHHFGGGGGHGHGGGHGHGGHHGGGHHHGHHG@4HHHHHHHHHEHHFHHGHHHHGFFHHFGHHHHHHFGFBDFDGGEGFHGF5BHHDGGE2GFGHGHFHHHHCGGGGHHHGGGEGFGGGGGCGCBFFFFFFFFA>3>3
@M02197:105:000000000-AN6RF:1:1103:10602:15224 1:N:0:1
CTCACGCAATGCTCCTCCGCTTATTGATATGCTTAAGTTCAGCGGGTAGTCCTACCTGATTTGAGGTCAAAAGTCAATAAGGAAGACGCCAGAAGGCATCGACGCATTAGAGGCACGGGACCGTTCATTCATGCACTTCGGCGAGCGGCGATCATTATCACGCCAAAAGCCTTGTCATGCATAGTCGAAAGTCGACCGCAAGCCCATTCATTTCAGGGGAGCCCGAGTCCTAGACGAGAAGTCCAGATCTCCGGCAGCCCCCACTATCCAAGCACCCTTTCGAAGCAAATCGAGAGGGGTTGAGAATTTACTGACGCTCAAACAGGCATGCTCCTCGGAACACCGAGGAGCGCAAGGTGCGTTCAAAGATTCGATGACTCAC
+
CCCCCCFCCCFFGGGGGGGGGGGHHHGHHHGHHHHHGHHHGHHGGGGGGHHHHHHHHHHHHHHGGHHHHHHHHHHGGHHHHGHHHHHGGGGGHHHHHHHHGHGGGGGGHHHHHGGHGGGGGGGGGHHHHHHHHHHHHHHGGGGGGGGGGGGGGGGGGGGGGGGGGGGGGGGGGGGGGGGGGGFFFFFFFFFGGGFGFFGGGGGFGGGGGGFGGGHGGGHGGGFGHGHGHFHHGGGHHHHHHHEHHGHGGGGGHGG?GGGGGHHHFGHGHHHGFFGHGFFHGHHHHHGHHHGHHGGGGGHHHHHHHGFHHFGGGGGHGHHHHHHHHHHHHHGGCEGGHHGGGGGDHHEEGGGHHHHGGGFCGGGGGGGGFGFFFFFFFBBBBA
@M02197:105:000000000-AN6RF:1:1103:8830:15410 1:N:0:1
CTCACGCAATGCTCCTCCGCTTATTGATATGCTTAAGTTCAGCGGGTATCCCTACCTGATCCGAGGTCAACCTTGAAAAATAGGGGGTTTGATGGCAGGACAATTGCACACACTCCGAGCGACAAGATAAACTTACTACGCCACGGAATATGCTATGATCCGCCTTTCAATTTCAGAAGGGAGAATGCTGGCATACTCTTCTTCCACAACCAAGCAAATATGCTTGAGAGGTATTTTATGACGCTCGAACAGGCATGCCTCCCGGAATGCCAGGAGGCGCAATGTGGGTTCAAAGATTCGATGATTCAC
+
CCCCCCFCBBFFGGGGGGGGGGGGHHHHGHFGHHHHHHHHHHHGGGGGHHHHHHHHHHGGHHHGGGFHHHGHHHHHGHHHGHGHHGGGGGGHHGHGGGGGHHHHHHHGHHHGGHHHHGHGHHHGGHHHHHHHGHHHHHHGGGHGHHGGGHHHHHHHHHHHHHHHHHHHHHHHHHGHHGHHHHHHGGGGHHHHHHGHHHHHHHHGGGGGFGHHHHGHHHFHHHGFHHHHHGHHHHHHHHGGGGGHHCHGBGHFHHHFA0GGGGHHHFHHGEBHHGGGEGFHBFGGGGGGGGGGGFGGGBFFFFFFBBAAB
@M02197:105:000000000-AN6RF:1:1103:10111:15760 1:N:0:1
CTCACGCAATGCTCCTCCGCTTATTGATATGCTTAAGTTCAGCGGGTAGTCCTACCTGATTTGAGGTCAAAAGTCAATAAGGAAGACGCCAGAAGGCATCGACGCATTAGAGGCACGGGACCGTTCATTCATGCACTTCGGCGAGCGGCGATCATTATCACGCCAAAAGCCTTGTCATGCATAGTCGAAAGTCGACCGCAAGCCCATTCATTTCAGGGGAGCCCGAGTCCTAGACGAGAAGTCCAGATCTCCGGCAGCCCCCACTATCCAAGCACCCTTTCGAAGCAAATCGAGAGGGGTTGAGAATTTACTGACGCTCAAACAGGCATGCTCCTCGGAACACCGAGGAGCGCAAGGTGCGTTCAAAGATTCGATGACTCAC
+
BABBABFBBBBFGGGGFGGCGGEHBGFHBGHGFHFFHFHHCFHEEGG?FFHHFDHHHHHHHHHFFHBGGHHBGGGHHHHHHBHHHHHFEGGEFHGAFHHHGFCEGGGGGGHD0EEHGGC?CGGGGHHHHGGHFGFGHGHEFGGGCGGGFFFGGGGGGGGGGD?EGGGEGGGGGGGGGGFFFGFF9FFFFFFFFDFBBEBEFGGGGGFGFFFFFGHGFAGCGGGGHHHHHGHEDFGGEHFGFEFHHGGCGDCGHGFC@C@EGHGHHHHGFBHEFBGHEEGEGHHGHHGHHGGFEGGGFHHHHHHHGHFFHFCGGGGHFDFGFF3HFHHHEFGECE?ADFEEGEFEGCAEE2GHFGBEGCGFBFFGFFGGGGFFFFBFFA??A3
@M02197:105:000000000-AN6RF:1:1103:14341:15732 1:N:0:1
CTCACGCAATGCTCCTCCGCTTATTGATATGCTTAAGTTCAGCGGGTAGTCCTACCTGATTTGAGGTCAAATTGTCAGAAGCTGTCTCAAAAGAGACCCTTTAGAAGCTGAACCCCATTTATAAAGCTGCTCTTCACAAATGGCGTAGATAATTATCACACCAAAGCAAGGCAACAAAGGTCCCGCTAATGCATTTCAGGAGAGCCGACTTCTGAGAAGCCCGCATACTCCCACATCCAAGCCTGATCAACAGAAAAAGCTGAAAAGGTTGAGAATTTCATGACACTCAAACAGGCATGCTCCTCGGAATACCAAGGAGCGCAAGGTGCGTTCAAAGATTCGATGACTCAC
+
CCCCCCFCCCFFGGGGGGGGGGGHHHHHHHHHHHHHHHHHHHHGGGEGGHHHHHHHHHHHHHHHGHHHHHHHHHHHHHHHHHHHHHHHHHHHHGHHHGHHHHHHGGHHHHHHHHGGGHHHHHHHHHHHHHHHHHHHHHHHHHGHGGGGGHHHHHHHHHHHHHHHHHHHHHHHHHHHHHHHHHHHHHHGHHHHHHHHHHHHHGHGGHHHHHHHHHHHHGGGGGHHHGGGHGHHGHHGGGFHHHHHHHGHHHHHHHHHHHHHHHHHHHHHHHHGHHGFHBHHFHGFGGHHHHHFHHHHGEAGGGGGHFHHHGEGGHHDGGGGHGHHGGGGHGGGGGGGGGGFFFFFFFBAAAA
@M02197:105:000000000-AN6RF:1:1103:20857:15740 1:N:0:1
CTCACGCAATGCTCCTCCGCTTATTGATATGCTTAAGTTCAGCGGGTAGTCCTACCTGATTTGAGGTCAAATTGTCAGAAGCTGTCTCAAAAGAGACCCTTTAGAAGCTGAACCCCATTTATAAAGCTGCTCTTCACAAATGGCGTAGATAATTATCATACCAAAGCAAGGCAACAAAGGTCCCGCTAATGCATTTCAGGAGAGCCGACTTCTGAGAAGCCCGCATACTCCCACATCCAAGCCTGATCAACAGAAAAAGCTGAAAAGGTTGAGAATTTCATGACACTCAAACAGGCATGCTCCTCGGAATACCAAGGAGCGCAAGGTGCGTTCAAAGATTCGATGATTCAC
+
DDDDDCFCDDFFGGGGGGGGGGGHHHHHHHHGHHHHHHHHHHHGGGGGGHHHHHHHHFHHHHHHGHHHHHHHHHHHHHGHHHHHHHHHHHHHHGHHHGHHHHHHHHHHHHHHHHGGGHHHHHHHHHHHHHHHHHHHHHHHHHHHGGGGGHHHHHHHHHHHHHHHHHHHHHHHHHHHHHHHHHHHHGHHHHHHHHHHHHHHHGGGHGHHHHHHGHHHHGGGGGGHHHGGHGHHGHHHGGHHGHHHHHHHHHHHHHHHHHHHGGHHGHHHHHHGHHHHHHHHHHGBDFHHHHHGHHHHHHGGGGGGHHHHGHHHHHHGGGGGHHHHGGGGHGGGGGGGGGGFFFFFFFBBAAA
@M02197:105:000000000-AN6RF:1:1103:23478:16031 1:N:0:1
CTCACGCAATGCTCCTCCGCTTATTGATATGCTTAAGTTCAGCGGGTAGTCCTACCTGATTTGAGGTCAAAAGTCAATAAGGAAGACGCCAGAAGGCATCGACGCATTAGAGGCACGGGACCGTTCATTCATGCACTTCGGCGAGCGGCGATCATTATCACGCCAAAAGCCTTGTCATGCATAGTCGAAAGTCGACCGCAAGCCCATTCATTTCAGGGGAGCCCGAGTCCTAGACGAGAAGTCCAGATCTCCGGCAGCCCCCACTATCCAAGCACCCTTTCGAAGCAAATCGAGAGGGGTTGAGAATTTACTGACGCTCAAACAGGCATGCTCCTCGGAACACCGAGGAGCGCAAGGTGCGTTCAAAGATTCGATGACTCAC
+
ABB@BBFBBBFFFGGGGGGGGGDGHHHHHFFHHHHHFGFHGDHFGCEEFHHHHGHHHHHFHHHGFHGHHHGHHBGFEGFHHHHHEHHDGGDFHHHAGHHFGHGGGGGGHHGHHGGFGCFGGGGGGGFHHHHHHFHGHGHEA@C@CDGCFGGGGGGGGGGGFFGGGGGFBEAFFFFGFGGGGGFFFFFFFFFGGGFFFGGGGGGGGFFGGFFFFGGFC9@FFFFFFHFFGFFFGFFFGFHHFHFHGHHGC@?/GGGC@@@HHFGHFGBGHBGGGGEAGDCHGHHGHHFFHHFFHGFGEFHEBFHHFDDBFFEGGECHEHEFHHFHEFHHEGGGE?EEGBE2EEGGHFGEEE?HFFFEGGGHFGFDGGGGGGFFFFFFFAABAA
@M02197:105:000000000-AN6RF:1:1103:7153:16008 1:N:0:1
CTCACGCAATGCTCCTCCGCTTATTGATATGCTTAAGTTCAGCGGGTAGTCCTACCTGATTTGAGGTCAAAAGTCAATAAGGAAGACGCCAGAAGGCATCGACGCATTAGAGGCACGGGACCGTTCTTTCATGCACTTCGGCGAGCGGCGATCATTATCACGCCAAAAGCCTTGTCATGCATAGTCGAAAGTCGACCGCAAGCCCATTCATTTCAGGGGAGCCCGAGTCCTAGACGAGAAGTCCAGATCTCCGGCAGCCCCCACTATCCAAGCACCCTTTCGAAGCAAATCGAGAGGGGTTGAGAATTTACTGACGCTCAAACAGGCATGCTCCTCGGAACACCGAGGAGCGCAAGGTGCGTTCAAAGATTCGATGACTCAC
+
BA??AAFDBADFFFGGGFCGGGEHG5GHBGHHFHHGFGHFHFFE?EA0FGHHHFHHHHFFHHBAFFBGGH5B?GHBFFFGFHHHHFHGEFEGHGHGEHHFGEEEEEFGEHHFHGGHGGGDGGGDDHGHFHFGDGHFGHGA/DF-ACCCG5CFEGGGFGFFGGGG?BEA/CA9;4FFGGFFFGFFEFBEEFDFFDEFFGACFA?BFFFFFFFFFFFEFGHGGCGEGFGABFFFFFFHFHFHHFFGGHF@C@/?HFGGC</AFHGEHGHCF1GEAG?<EECG/BGE2BGHFG?HHGGGGG0HFHGBF222FG/CGECFEFFFHHFBGF1EHEEECCEEGEA/EA??GG?GGEEFBGGCEAE1BBGFE3BEE11133DFD1A>A>
@M02197:105:000000000-AN6RF:1:1103:9807:16339 1:N:0:1
CTCACGCAATGCTCCTCCGCTTATTGATATGCTTAAGTTCAGCGGGTAGTCCTACCTGATTTGAGGTCAAATTGTCAGAAGCTGTCTCAAAAGAGACCCTTTAGAAGCTGAACCCCATTTATAAAGCTGCTCTTCACAAATGGCGTAGATAATTATCACACCAAAGCAAGGCAACAAAGGTCCCGCTAATGCATTTCAGGAGAGCCGACTTCTGAGAAGCCCGCATACTCCCACATCCAAGCCTGATCAACAGAAAAAGCTGAAAAGGTTGAGAATTTCATGACACTCAAACAGGCATGCTCCTCGGAATACCAAGGAGCGCAAGGTGCGTTCAAAGATTCGATGATTCAC
+
CCCCCBFCCCFFGGGGGGGGGGGHHHHHHHHHHHHHHHHHHHHGGGGGGHHHHHHHHHHHHHHHGHHGHHHHHHHHHHHHHHHHHHHHHHHHHGHHHGHHHHHHHHHHHGHHHHGGGGHHHHHHHHHHHHHGHHHHHHHHHHHHGGGGGHHHHHHHHHHHHHHHHHHHHHHHHHHHHHHHGGHHHGGGHHHHHHHHHHHHHGHGHHGHGHHHHHHHGGGGGGHGHGGGGGGHHHHGGGHHGHHHHHHHHHHHHHGHHGGHHHHGHHHHHHHHHHHEHHHHHHHHHGHHHFGGHHGHHHHGGGGGHGHHHGFHHHHGGGGGHHHGGFFGHGGGGGGGGGGFFFFFFFBBAA@
@M02197:105:000000000-AN6RF:1:1103:29018:16386 1:N:0:1
CTCACGCAATGCTCCTCCGCTTATTGATATGCTTAAGTTCAGCGGGTATCCCTACCTGATCCGAGGTCAACCTGTAAAAATTGGGGGTTCTGGCGAGCCACCGGGGGGAACTCTATAGCGGGAGTATGTACTACGCTTAGAGCCCACCGGCACCGCCACTAATTTTGAGGGCCGCGGAGACCGCGTGCCCCAATACCACGCTAGGCGTGAGTGGTTAAATGACGCTCGAACAGGCATGCCCTGCGGAATACCACAGGGCGCAATGTGCGTTCAAAGATTCGATGATTCAC
+
BCBCCCFCCCFFGGGGGGGGGGGHHHHHHHHHHHHHHHHHHHHGGGGGHHHHHHHHHHH.H<H9GGGHH.HGH;<GHHHH<<HHH9GGGHHHH<G;GGG<H)GGGGGGG9GFFFFFFF9FFFF7FF9FF:FF:FFFF9FF::FFF:FFF:F:FGGHFGHHHHHFHHHHGGGGGGFHHGGGGGGGGGGGHHGHHHGGFFGHHGHGHHHHHHGHHHHHHHHGGGGGHHGGHHHHHHHHGGGGGGGHHHHHHFHHHHGGGGGHHHHGFFGGGGGGGGGGGGFFFFFFFCCCBC
@M02197:105:000000000-AN6RF:1:1103:23377:16527 1:N:0:1
CTCACGCAATGCTCCTCCGCTTATTGATATGCTTAAGTTCAGCGGGTAGTCCTACCTGATTTGAGGTCAAAAGTCAATAAGGAAGACGCCAGAAGGCATCGACGCATTAGAGGCACGGGACCGTTCATTCATGCACTTCGGCGAGCGGCGATCATTATCACGCCAAAAGCCTTGTCATGCATAGTCGAAAGTCGACCGCAAGCCCATTCATTTCAGGGGAGCCCGAGTCCTAGACGAGAAGTCCAGATCTCCGGCAGCCCCCACTATCCAAGCACCCTTTCGAAGCAAATCGAGAGGGGTTGAGAATTTACTGACGCTCAAACAGGCATGCTCCTCGGAACACCGAGGAGCGCAAGGTGCGTTCAAAGATTCGATGATTCAC
+
DDDDDCFDDDFFGGGGGGGGGGGHHHHHHHHHHHGHHHHHHHHGGGGGGHHHHHHHHHHHHHHHGHHHHHHHHHHHHHHHHHHHHHHGGGGGHHHHHHHHGHGGGGGGHHHHHGGHGGGGGGGGGHHHHHHHHHHHHHGGGGGGGGGGGGFGGGGGGGGGGGGGGGGGGGGGGGGGGGHHGGFFFFFFFFFGGGGGGGGGGGGGGGFGGGGGHGHGGGHGGGFGHFHGHGHHGGGGHHHHHGGHHGHGGGGGHGGGGGGHHHGHHHHGHHGGFFGEGGFHGHHHHHGHHEGHHGGFGHHHHHHHHHHHFFGGGGGGGHGHHHGHHHHHHHGGGGGGHHGGEAGGHHGGGGGHHHHGEGGHGCGGGGGFGGFFFFFFFCCCBA
@M02197:105:000000000-AN6RF:1:1103:22611:16442 1:N:0:1
CTCACGCAATGCTCCTCCGCTTATTGATATGCTTAAGTTCAGCGGGTAGTCCTACCTGATTTGAGGTCAAATTGTCAGAAGCTGTCTCAAAAGAGACCCTTTAGAAGCTGAACCCCATTTATAAAGCTGCTCTTCACAAATGGCGTAGATAATTATCACACCAAAGCAAGGCAACAAAGGTCCCGCTAATGCATTTCAGGAGAGCCGACTTCTGAGAAGCCCGCATACTCCCACATCCAAGCCTGATCAACAGAAAAAGCTGAAAAGGTTGAGAATTTCATGACACTCAAACAGGCATGCTCCTCGGAATACCAAGGAGCGCAAGGTGCGTTCAAAGATTCGATGATTCAC
+
CCCCCCFCCCFFGGGFGGGGGGGHHHHHHHHHHGHHHHHHHHHGGGGGGHHHHHHHHHHHHHHHGHHHHHHHHHHHHHHHHEHHHHHHHHHHGGHHHGHHHHHHHHHGHHHHHHGGFHHHHHHHHHHHHHHHHHHHHHHGHHHHGGGGGHHHHHHHHGHHHHHHHHHHHHGHHHGHHHHGGHHHGGHHGHHHHHHHHHHHHGHGHHHHGHHGHHHHHGGGGGGHHHGGHGGGFFHHEGHHHHEGGHHGHHHFEHHHGHGGHHHHGHHHHHHGHFHHFGHHHHHHHGHHHGHHHGHHFEGGGGGGGHHHHGEHGHHGDGFGHHHHGGGGGGGGGGGGGGGFFFFFFFAAAAB
@M02197:105:000000000-AN6RF:1:1103:23316:16714 1:N:0:1
CTCACGCAATGCTCCTCCGCTTATTGATATGCTTAAGTTCAGCGGGTATCCCTACCTGATCCGAGGTCAACTTTGAAAAATAGGGGGTTTGATGGCAGGACAATTGCACACACTCCGAGCGACAGGATAAACTTACTACGCCACGGAATATGCTATGATCCGCCTTTCAATTTCAGAAGGGAGAATGCTGGCATACTCTTCTTCCACAACCAAGCAAATATGCTTGAGAGGTATTTTATGACGCTCGAACAGGCATGCCTCCCGGAATGCCAGGAGGCGCAATGTGCGTTCAAAGATTCGATGATTCAC
+
CCCDCCFCCDFFGGGGGGGGGGGHHHHHHHHHHHHHHHGHHHHGGGEGHHHHHHHHHHHHHHHGGGFHHHHHHHHGHHHHGGHFHGGGGGGHHHHHHGGGHHHHHHHHHHHGGHHHHGGGHGGHHHHHHHHHHHHHHHHGGGHHHHHHHHHHHHHHHHHHHHHHGHHHHHHHHHHHHGGHHHHHHHGHHHHHHHHHHHHHHHHGGGGHHGHHHHHHGHFHFHHHHHHHHHHHHHHHHHGGGCGHHGHHHEHHGGHGGGCGGGHHGHHGGHHHHGGGGGHHHHGGEEHGGGGGGGGGGFFFFFFFCCCBB
@M02197:105:000000000-AN6RF:1:1103:28322:16874 1:N:0:1
CTCACGCAATGCTCCTCCGCTTATTGATATGCTTAAGTTCAGCGGGTAGTCCTACCTGATTTGAGGTCAAAAGTCAATAAGGAAGACGCCAGAAGGCATCGACGCATTAGAGGCACGGGACCGTTCATTCATGCACTTCGGCGAGCGGCGATCATTATCACGCCAAAAGCCTTGTCATGCATAGTCGAAAGTCGACCGCAAGCCCATTCATTTCAGGGGAGCCCGAGTCCTAGACGAGAAGTCCAGATCTCCGGCAGCCGCCACTATCCAAGCCCCCTTTCGAAGCAAATCGAGAGGGGTTGAGAATTTACTGACGCTCAAACAGGCATGCTCCTCGGAACACCGAGGAGCGCAAGGTGCGTTCAAAGATTCGATGATTCAC
+
>AABAAFBDAFFGGGGGGGGGGGHGHGFFHHHHHHHHGHHGGHGGEGGGHFGHHHHHGFHHHHHGGHHHHGHHGHHHHHHHGGHAFH?EGGGGHHGHHHGEG/>ECGGHHFFEEGGFGGGDGG//0FGGH1FGFBGHHGGDCG-CCCGCCCCFG.FFBFGGGFE?BFFB9A/;BFFFGGGGGB:BFF..DDBFFE?;BBBB;EEEFFFBFFFFFFFFFEFBFFFB:;E7FF9GFFDHGC<.0<=00/-@<-<<>-@//</<2>CD@1/B?/<///<</0F/>>1GB/B0BEEHECEEEB@2221B2FB22/////@/1CGA1F1FG1FAA///?C?D2B/A/FE0B000EAA11BA00?CGBGGGGFGFF>133FFBA1>11
@M02197:105:000000000-AN6RF:1:1103:20548:16980 1:N:0:1
CTCACGCAATGCTCCTCCGCTTATTGATATGCTTAAGTTCAGCGGGTATCCCTACCTGATCCGAGGTCAACCATAGAAAATTGGGGGTTAATGGCAAGCATCCATCGGGACTCTATAGCGAGAGAATTTACTACGCTTAGAGCCAGATGGCACCGCCACTGATTTTAAGGGCTGCCAGACGGCAGGCCCCAACACCAAGCTGAGCTTGAGGGGTTATAATGACGCTCGAACAGGCATGCCCCCCGGAATACCAAGGGGCGCAATGTGCGTTCAAAGATTCGATGATTCAC
+
CCCCCBFCCCFFGGGGGGGGGGGHHGHHHHHHHHHHHHHHHHHGGGEEHGHHHHHH;;<HHHHGG9G;HHHHG9HHGHGHHHHHHG&GGHHHHHGHHGHH;HHHH;GGGGGHHHHHHHHGG9G9G;HHH;HHHHGGGG;H<HHH:HHHF9HHHGGGGGGGHGHHHHHHHHHGHGGHHHGGGGGGGGGGGGGGGGGHHFFHGHGHHHHGGGGHHHGHHHHGGGGGGHGHHHHHHHGHGGGGGGFHHHHHHHHHHHGGGGGHHGFGGGGGGGGGGCGGGGFFFFFFFBAAAA
@M02197:105:000000000-AN6RF:1:1103:6096:17009 1:N:0:1
CTCACGCAATGCTCCTCCGCTTATTGATATGCTTAAGTTCAGCGGGTAGTCCTACCTGATTTGAGGTCAAAATGTCAAAAGTTGTCCGAAGACGGTTATGAGCGGGTTCCCATAAGGTTTGCTTCAAGGTCAAGTGGCATAGATAATTATCACACCAAGTGACGGTCCACAAGAGATCCCACTAATGCATTTAAAGGGAGCAGACCATCCACTGAAGGAAGCCAGCAAGCCCTCAAGTCCAAGCCTAACTCAAGCCGGTAAAAGCGAGCAAGGTTGATAATTTAATGACACTCAAACAGGCATGCCCTTCGGAATACCAAAGGGCGCAAGGTGCGTTCAAAGATTCGATGATTCAC
+
CCCCCCFCCCFFGGGGGGGGGGGHHHHHHGHHHHHGGHHCHHHGGGGGGGGHHHHHFGHHHHHHGHHHHHHHHHHHHHHHHGFHHHHGGGGGHGGGGGHHHHHGGGGGHHHHHHHHGHHHGHHHHHHHHHHHHHHHHGHHHHHHHHHHHHGHHHHGHHHHHHHGHGGGHHHHHHHHHHHHHHGHHHHHHHHHHGHHHGHGGHGGGHHHHHHHHHHHHHHHGGHGGGHHGGGHHFHHCEFGHHFEHHHHHFGGGGGGHHHHGHGGGHEHHHHGFGHHHGHHFGHHHGHHHHGHHHHFHGGHHFGFGGGFFHHEHHHHHHHHGGGGGHHHHGGGGHGGGGGGGGGGFFFFFFFBBAAA
@M02197:105:000000000-AN6RF:1:1103:28680:17171 1:N:0:1
CTCACGCAATGCTCCTCCGCTTATTGATATGCTTAAGTTCAGCGGGTAGTCCTACCTGATTTGAGGTCAAATTGTCAGAAGCTGTCTCAAAAGAGACCCTTTAAGAAGCTGAACCCCATTTATAAAGCTGCTCTTCACAAATGGCGTAGATAATTATCACACCAAAGCAAGGCAACAAAGGTCCCGCTAATGCATTTCAGGAGAGCCGACTTCTGAGAAGCCCGCATACTCCCACATCCAAGCCTGATCAACAGAAAAAGCTGAAAAGGTTGAGAATTTCATGACACTCAAACAGGCATGCTCCTCGGAATACCAAGGAGCGCAAGGCGCGTTCAAAGATTCGATGATTCAC
+
ABBBBBFBDA4FFGGGGGGGEGGHHHHF5GHGHGFHHHHHHHHGGCEEFHBGHHHHHEGHHHHHGHGBHHHFHHHHDGHGHHHHHHHHHHHHHGHHGGHHFHHHFGDFFHHHHHHGGGHHHFHHHHGHGHGHHGHGGHHGGGHHHGGGFGHFHHHHHHHHGGHHHFHHGGCBGHHHHHHHCCGFFGHHGGGGHHGFHHGHHHGEDHGHGGHFGGGGHHGFGGGGGGHGGGGHGFGHHGGHEFHGFFGBHGGGBFGHHHEHHHHFHGCFFD4GFHGHHHHHBFHHF5EEHFFFHFE3FEHHGEEEFBGF5HGFFFF3CGGGGHHGGGCGGGGGGFGGGGG4BFFFFFF?BBBB
@M02197:105:000000000-AN6RF:1:1103:8487:17463 1:N:0:1
CTCACGCAATGCTCCTCCGCTTATTGATATGCTTAAGTTCAGCGGGTATCCCTACCTGATCCGAGGTCAACCTTGAAAAATAGGGGGTTTGATGGCAGGACAATTGCACACACTCCGAGCGACAAGATAAACTTACTACGCCACGGAATATGCTATGATCCGCCTTTCAATTTCAGAAGGGAGAATGCTGGCATACTCTTCTTCCACAACCAAGCAAATATGCTTGAGAGGTATTTTATGACGCTCGAACAGGCATGCCTCCCGGAATGCCAGGAGGCGCAATGTGCGTTCAAAGATTCGATGATTCAC
+
DDDDDDFDDCFFGGGGGGGGGGGHHHHHHHHHHHHHHHHHHHHGGGEEHHHHHHHHHHHHHHHGGGGHHHHHHHHHHHHHHHHHHGGGGGGHHHHHHGGGHHHHHHHHHHHGGHHHHGHGHHHHGHHHHHHHHHHHGHHGGGGHHGHHGHHHHHHHGHHHHHHHHGHHHHHHHHHHHHHHGHHHHHGHHHHHHHHHHGHHHHHGGGGHHGHHHHHHHHHHHHHHHGHHHHHHHHHHHHGGGFGGHGHHHHGHHHHGGGGGCGHHHHGHHHHHHCGGGGGHHHGGGGGGGGGGGGGGGFFFFFFFBBBBB
@M02197:105:000000000-AN6RF:1:1103:27426:17567 1:N:0:1
CTCACGCAATGCTCCTCCGCTTATTGATATGCTTAAGTTCAGCGGGTAGTCCTACCTGATTTGAGGTCAAATTGTCAGAAGCTGTCTCAAAAGAGACCCTTTAAGAAGCTGAACCCCATTTATAAAGCTGCTCTTCACAAATGGCGTAGATAATTATCACACCAAAGCAAGGCAACAAAGGTCCCGCTAATGCATTTCAGGAGAGCCGACTTCTGAGAAGCCCGCATACTCCCACATCCAAGCCTGATCAACAGAAAAAGCTGAAAAGGTTGAGAATTTCATGACACTCAAACAGGCATGCTCCTCGGAATACCAAGGAGCGCAAGGTGCGTTCAAAGATTCGATGATTCAC
+
CCCCCCFCCCFFGGGGGGGGGGGHHHHHGHHHGHHGHHHHHHHGGGFGGHHHHHHHHHHHHHHHGHHHHHHHHHHHHHHHHHGHHHHHHHHHHGHHHGHHHHHHHHHHHHHHHHHGGGHHHHHHHHHHGHHHHHHHHHHHGHHHHGGGGGHHHHHHHHHHHHGHHHHHHHHHHHHHHHHHHGHGHHHHGHHHHHHHHHHHHHGHGHHHHHHGGHHHHHGGGGGGHHHGGGGGGGFHFGGHGHHFGHHGHGHHHHHGHHHHHHHHHHHHGGHHHHHHGEHHHFHHHHGGHHHGFFHFFGHGGGGGGHGG5HHHHHHCGGGGGHHHHCGGGGGGGGGGGGGGFFFFFFF@B@BB
@M02197:105:000000000-AN6RF:1:1103:29434:17447 1:N:0:1
CTCACGCAATGCTCCTCCGCTTATTGATATGCTTAAGTTCAGCGGGTATCCCTACCTGATCCGAGGTCAACCTGTAAAAATTGGGGGTTCTGGCGAGCCACCGGGGGGAACTCTATAGCGGGAGTATGTACTACGCTTAGAGCCCACCGGCACCGCCACTAATTTTGAGGGCCGCGGAGACCGCGTGCCCCAATACCACGCTAGGCGTGAGTGGTTAAATGACGCTCGAACAGGCATGCCCTGCGGAATACCACAGGGCGCAATGTGCGTTCAAAGATTCGATGATTCAC
+
CDDDDDFBBCFFGGFGGGGGGGGHHGGHHHHHGHGHHHHGHHGGGGGGHHHGHHHHHGHGH:H:GG:HH:H:HH<HHHHHH<HHHGGEGHHGGGGG;GE<H;GGGGG9GGGFFFFFFFFFFF88DFFFFFFFFFFFFFFF::FFF:FFF9FFFGFFGFHFGHGFFHHFFFGGGGGHGGFFGGFGFFFDFGHHHFFGFFGHHGHFFFGHEEGGGGGHHHGGGGGGHHGGHHGGGHHHGGGGGGGHHEGGGFGFHFGGDFFHCGGCCCGGFFFGGGBCGGFFFFFFFCBCBB
@M02197:105:000000000-AN6RF:1:1103:8248:17687 1:N:0:1
CTCACGCAATGCTCCTCCGCTTATTGATATGCTTAAGTTCAGCGGGTAGTCCTACCTGATTTGAGGTCAAAAGTCAATAAGGAAGACGCCAGAAGGCATCGACGCATTAGAGGCACGGGACCGTTCATTCATGCACTTCGGCGAGCGGCGATCATTATCACGCCAAAAGCCTTGTCATGCATAGTCGAAAGTCGACCGCAAGCCCATTCATTTCAGGGGAGCCCGAGTCCTAGACGAGAAGTCCAGATCTCCGGCAGCCCCCACTATCCAAGCACCCTTTCGAAGCAAATCGAGAGGGGTTGAGAATTTACTGACGCTCAAACAGGCATGCTCCTCGGAACACCGAGGAGCGCAAGGTGCGTTCAAAGATTCGATGATTCAC
+
DDDDDDFCCCFFGGGGGGGGGGGHHHHHGHHHHHHHHHHHGHHGGGGGGHHHHHHHHHHHHHHHGHHHHHHHHHHHFGHHHHHHHHHGGGGGHHHHHHHHGHGGGGGGHHGHHGGHGGGGGGGGGHHHHHHHHHHHHHHGGGGGGGGGGGGGGGGGGGGGGGGGGGGFFGGGGGGGGGHHGHFFFFFFFFFFGGGFGGGGGGFGFFGGGGGGFHHGFGHGGGGGHGGGHHHFGFGHHHHHHHFHGHHGGGGGHGGGGGGHHHHHHHHGHHHGGGGFECHHGHHHHHGHGBGHHGGGGHGHHHHHHHEHHGGGFGGHGHHHGGGFHFFHHHGGFGGGFGGGGGGGFGGGGGGHHHHGGGGHGGGGGGGGFGFFFFFFFABBAA
@M02197:105:000000000-AN6RF:1:1103:14507:17626 1:N:0:1
CTCACGCAATGCTCCTCCGCTTATTGATATGCTTAAGTTCAGCGGGTATTCCTACCTGATCCGAGGTCAACCTTTCAGAAGTGGGGGGTTTAACGGCGTGGCCGCGCTGTTTTCCAGTGCGGGGTGTGCTACTACGCAGAGGAAGCTACAGCGGGACCGCCACTATATTTGGGAGCCGGCGCGCCCCGGAGGGCTCGCCGATCTCCAACACCAGGCCCGGGGGCTTGAGGGTTGAAATGACGCTCGAACAGGCATGCCCGCCAGAATACTGGCGGGCGCAATGTGCGTTCAAAGATTCGATGACTCAC
+
DDDCDDFDDCFFGGGGGGGGGGGHHHHHHHHHHHHHHHHHHHHGGGGGHHHHHHHHHHHHHHHGGGGHHHHHHH:;HH<0H:HHHGG&GG:H<<GGGG.G;CHABF/?BACF;FF,F.B:C=DF#:9@.#FF5FFF76F8E8?8-AFFF9F9AD:1DFAFF;DFFFFFFFFFFFEDEB@;DF?GDFFGFCGGGGGGFGFHHHFHGHFHGFHGGFFCGGGGFFGBHGGFGHHHHHFHGEGGGGHHFHHHHHHHHHGGGGGHHEHHHHHHGGGGGGGGGHCHGGGGGHGGGGGGGGGGFFFFFFFCCBBC
@M02197:105:000000000-AN6RF:1:1103:19330:17767 1:N:0:1
CTCACGCAATGCTCCTCCGCTTATTGATATGCTTAAGTTCAGCGGGTAGTCCTACCTGATTTGAGGTCAAATTGTCAGAAGCTGTCTCAAAAGAGACCCTTTAGAAGCTGAACCCCATTTATAAAGCTGCTCTTCACAAATGGCGTAGATAATTATCACACCAAAGCAAGGCAACAAAGGTCCCGCTAATGCATTTCAGGAGAGCCGACTTCTGAGAAGCCCGCATACTCCCACATCCAAGCCTGATCAACAGAAAAAGCTGAAAAGGTTGAGAATTTCATGACACTCAAACAGGCATGCTCCTCGGAATACCAAGGAGCGCAAGGTGCGTTCAAAGATTCGATGATTCAC
+
DDCCCCFCCDFFGGGGGGGGGGGHHGHHHHHHHHHHHHHHHHHGGGGGGHHHHHHHHHHHHHHHGHHHHHHHHHHHHHHHHHHHHHHHHHHHHGHHHGHHHHHHHHHHHHGHHHGGGHHHHHHHHHHHHHHHHHHGHHHHHHGHGGGGGHHHHHHHHHHHHGHHHHHHHHHHHHHHHHHHHHHHHGGHHHHHHHHHHHHHHGHGHHHHGHHHHHHHGGGGGGHHHGGGHGGGFHHHGGHHHHHHHHHHHHHHHHHHHHHGHHHHHHHGHHHHHHHHHHHHHHHFHGHHHHHHGHFHHHHGGGGGHHHHHHGHGHGDGGGGHGHHGGGGHGGGGGGGEFCFFFFFFFBBAAB
@M02197:105:000000000-AN6RF:1:1103:11788:17847 1:N:0:1
CTCACGCAATGCTCTCCGCTTATTGATATGCTTAAGTTCAGCGGGTAGTCCTACCTGATTTGAGGTCAAATTGTCAGAAGCTGTCTCAAAAGAGACCCTTTAAGAAGCTGAACCCCATTTATAAAGCTGCTCTTCACAAATGGCGTAGATAATTATCACACCAAAGCAAGGCAACAAAGGTCCCGCTAATGCATTTCAGGAGAGCCGACTTCTGAGAAGCCCGCATACTCCCACATCCAAGCCTGATCAACAGAAAAAGCTGAAAAGGTTGAGAATTTCATGACACTCAAACAGGCATGCTCCTCGGAATACCAAGGAGCGCAAGGTGCGTTCAAAGATTCGATGATTCAC
+
CCCCCCFCCCFFGGGGGGGGGGHHHHHHHHHHHHGHHHHHHHGGGEFGHHHHHHHGHHHHHHHGHHHHHHHGHHHHHHHHGHHHHHHHHHHGGHHHGHHHHHHHHHHHHHHHHHGGGHHHHHHHHHHHHHHHHHHHHHHHHHGHGGGGGHHHHHHHHHHHHGHHHHHHHHGHHHHHHHHHHHHHHHHHHHHHHHHHHHHHHGHGHHGHGHHHHHHHHGGGGGHHGHGGHGHHHHHHGGHHHHHEHHGHHHHHHHHHHGHHHHHHHHHHHHHHHHHHHHHHHHHHHGHHHHFHHHHHHHHGGGGGGHHHHHHHHHGGGGGGHE4HGGCGHGGGGGGGFBGCFFFFFFBBBBB
@M02197:105:000000000-AN6RF:1:1103:23685:17720 1:N:0:1
CTCACGCAATGCTCCTCCGCTTATTGATATGCTTAAGTTCAGCGGGTAGTCCTACCTGATTTGAGGTCAAAAGTCAATAAGGAAGACGCCAGAAGGCATCGACGCATTAGAGGCACGGGACCGTTCATTCATGCACTTCGGCGAGCGGCGATCATTATCACGCCAAAAGCCTTGTCATGCATAGTCGAAAGTCGACCGCAAGCCCATTCATTTCAGGGGAGCCCGAGTCCTAGACGAGAAGTCCAGATCTCCGGCAGCCCCCACTATCCAAGCACCCTTTCGAAGCAAATCGAGAGGGGTTGAGAATTTACTGACGCTCAAACAGGCATGCTCCTCGGAACACCGAGGAGCGCAAGGTGCGTTCAAAGATTCGATGATTCAC
+
CCCCCBFCCCFFGGGGGGGGGGGHHHHHGHHHHHHHHHHHHHHGGGGGGHHHHHHHHHHHHHHHGHGHHHHHHGHHHHHFHHHHHHHGGGGGGHHHGHHHGHGGGGGGHHHHHGGHGGGGGGGGGHHHHHHHHHHHHHHGDGGCFGGGGGGGGGGGGGGGGGGGGGGGGGGGGGGGGGGGGGFFFFFFFFFGGFFGGGGGGGFFGGFGGGFFFGHGGGHFFFFGHHFHHHGHGGGHGHFHHHHHHHHGCGGGHGFGGGGHHHHHHHGGFHFGFFGHGEEHFHHHHHGHHGGHHGGGGHHHHHGFFD4FGBGGGGGFGHHHHHHHHHHHHHGEGGGGGHGGGFGGHHEGFGGHHGHGGGGHGGGGGGGGGGFFFFFFFCBAAB
@M02197:105:000000000-AN6RF:1:1103:6506:18013 1:N:0:1
CTCACGCAATGCTCCTCCGCTTATTGATATGCTTAAGTTCAGCGGGTAGTCCTACCTGATTTGAGGTCAAAATGTCAAAAGTTGTCCGAAGACGGTTATGAGCGGGTTCCCATAAGGTTTGCTTCAAGGTCAAGTGGCATAGATAATTATCACACCAAGTGACGGTCCACAAGAGATCCCACTAATGCATTTAAAGGGAGCAGACCATCCACTGAAGGAAGCCAGCAAGCCCTCAAGTCCAAGCCTAACTCAAGCCGGTAAAAGCGAGCAAGGTTGATAATTCAATGACACTCAAACAGGCATGCCCTTCGGAATACCAAAGGGCGCAAGGTGCGTTCAAAGATTCGATGATTCAC
+
CCCCCCFCBBFFGGGGGGGGGGGHGHHHHHHHHHHHHHHHHHHGGGGGGHHHHGHHHHHHHHHHGHHHHHHGHHHHHHHGHHHHHHHGGGGGHGGEFFHHHHFGGGGGHHHGHHHHGGGHGHH:HHHHHHHHHHHHGGGHHHHHHHHHHHHHHHHGHHHFGHHGCDEGHHHHHHHHHHHHHHHHGHGHHHHGHHHFGHHGGHGGGGGGGGGGGHGGHHHGGGGGGGGGGGHHHHHHFFE/FGBBFFFFFEGGGCGGHHHHFHGGGFHFHHHAFFHHGHHHDDGFHEFHHFGHFGHHHGHHAHFEGGGGGHFEGEDAGFHHGGGECFHGG?E00HFGGGFFCGGGFFFBFFFAA?>A
@M02197:105:000000000-AN6RF:1:1103:28786:18153 1:N:0:1
CTCACGCAATGCTCCTCCGCTTATTGATATGCTTAAGTTCAGCGGGTATCCCTACCTGATCCGAGGTCAACCTGTAAAAATTGGGGGTTCTGGCGAGCCACCGGGGGGAACTCTATAGCGGGAGTATGTACTACGCTTAGAGCCCACCGGCACCGCCACTAATTTTGAGGGCCGCGGAGACCGCGTGCCCCAATACCACGCTAGGCGTGAGTGGTTAAATGACGCTCGAACAGGCATGCCCTGCGGAATACCACAGGGCGCAATGTGCGTTCAAAGATTCGATGATTCAC
+
BBBBBBFBBBFFGGGGGGGEGGGHHHHHHHHHHHHGHHHHHHGGGGGGHHGGHHHHHH<<GHH9GGGHHHHH:H<HGHGHH<HHHG;E;H;H<GEG3EGHH<GGGGGGG9GFF8FFFF9FFFBFFFFFFFFF:FFFF8FF::FFF:FFF9FFGGGHGFHHHHGGHGHHGGGGGGGHHGFFGGGGGFGFFHHHHFGGFFGHHGGGHHHHHHGHFGHHHHHGGGGGHGGHFHHHHHHHGGGGGCFHHHHHHGHHHHGGGEGHHHHGGGGGGGGGGGGGGFBFFFFFFCCCBC
@M02197:105:000000000-AN6RF:1:1103:9769:18313 1:N:0:1
CTCACGCAATGCTCCTCCGCTTATTGATATGCTTAAGTTCAGCGGGTATCCCTACCTGATCCGAGGTCAACCTGTAAAAATTGGGGGTTCTGGCGAGCCATCGGGGGGAACTCTATAGCGGGAGTATGTACTACGCTTAGAGCCCACCGGCACCGCCACTAATTTTGAGGGCCGCGGAGACCGCGTGCCCCAATACCACGCTAGGCGTGAGTGGTTAAATGACGCTCGAACAGGCATGCCCTGCGGAATACCACAGGGCGCAATGTGCGTTCAAAGATTCGATGACTCAC
+
DDDDDDFCDCFFGGGGGGGGGGGHHHHHHHHHHHHHHHHHHHHGGGGGHHHHHHH;<H<<H;H-G9GHHHHHH;:HHHH;H+HGHGGGGH<HH<G::GGH<<GGGGG:G:GGGGGG;F9FFFFFFFFFF:FF:FF8F9FF:FFFF:FFF9FFGGGHHHHHHGHHGHHHGGGGGGGHHGGGGGGGGGGGHHGHHFFGFFGHHGHGHHHHGHGHGHHHHGHGGGGGHHGHHHHHHFHHGGGGGGGHHHHHHHHHHHGGGGGHHHHGGEGHGGGGGGCGGGFFFFFFFCCBAA
@M02197:105:000000000-AN6RF:1:1103:9321:18361 1:N:0:1
CTCACGCAATGCTCCTCCGCTTATTGATATGCTTAAGTTCAGCGGGTAGTCCTACCTGATTTGAGGTCAAATTGTCAGAAGCTGTCTCAAAAGAGACCCTTTAGAAGCTGAACCCCATTTATAAAGCTGCTCTTCACAAATGGCGTAGATAATTATCACACCAAAGCAAGGCAACAAAGGTCCCGCTAATGCATTTCAGGAGAGCCGACTTCTGAGAAGCCCGCATACTCCCACATCCAAGCCTGATCAACAGAAAAAGCTGAAAAGGTTGAGAATTTCATGACACTCAAACAGGCATGCTCCTCGGAATACCAAGGAGCGCAAGGTGCGTTCAGAGATTCGAT
+
BBBBBBFBBBFFGGGFFGGGGGGHHHHHCFGFHHHGHHHFHHHGGCEGGFFHFHHHHFHDGGHHGHHHHHHHHGHHHHGHGGHHHHHHHHHHGGHHHGHHHHHHHHHGHHGGFHGGGHHGHHHHHHHHFGHHHGHGGHGFFEGGFGGHGHHHHHFHHHHHHGHHHHHHHHGHHHHHHHGHDGHGHHHHHGHHHHHHHFGHGGGGDGHHHHGGGGHHHGGGGGGGHHGGHGGHFHFGGGHHHFGEHHGEHHFHHHHHGF4GFHGHGHFG5EFFGGDBE5GFHHHFDEHGFHGEG3FHHHEGCGE?HFGEFFGFHGHGG?CGGGBBECEEAGFGFF5FAFFBBBBB
@M02197:105:000000000-AN6RF:1:1103:9658:18504 1:N:0:1
CTCACGCAATGCTCCTCCGCTTATTGATATGCTTAAGTTCAGCGAGTAGTCCTACCTGATTTGAGGTCAAATTGTCAGAAGCTGTCTCAAAAGAGACCCTTTAGAAGCTGAACCCCATTTATAAAGCTGCTCTTCACAAATGGCGTAGATAATTATCACACCAAAGCAAGGCAACAAAGGTCCCGCTAATGCATTTCAGGAGAGCCGACTTCTGAGAAGCCCGCATACTCCCACATCCAAGCCTGATCAACAGAAAAAGCTGAAAAGGTTGAGAATTTCATGACACTCAAACAGGCATGCTCCTCGGAATACCAAGGAGCGCAAGGTGCGTTCAAAGATTCGATGATTCAC
+
DDDDDCFCDCFFGGGGGGGGGGGHHHHHHHHHHHHHHHHHHHHGGGGHHHHHHHHHHHHHHHHHGHHHHHHHHHHHHHHHHHHHHHHHHHHHHGHHHGHHHHHHHHHHHHHHHHGGGHHHHHHHHHHHHHHHHHHHHHHHHHHHGGGGGHHHHHHHHHHHHHHHHHHHHHHHHHHHHHHHGGHHHHGHHHHHHHHHHHHHHGHGHHHHHHHHHHHHHGGGGGHHHHGGHGHHHHHFGGGHHGBFGHGHHHHHHHHHHHHHHHHGHHHHHHHHHHHHHHHHHHHHHGGHHHHHHHFGHHHGGGGGHHGHHHHHHHHGGGGGHHHHGGGGHGGGGGGGGGGFFFFFFFCCCCC
@M02197:105:000000000-AN6RF:1:1103:5017:18513 1:N:0:1
CTCACGCAATGCTCCTCCGCTTATTGATATGCTTAAGTTCAGCGGGTAGTCCTACCTGATTTGAGGTCAAAAGTCAATAAGGAAGACGCCAGAAGGCATCGACGCATTAGAGGCACGGGACCGTTCATTCATGCACTTCGGCGAGCGGCGATCATTATCACGCCAAAAGCCTTGTCATGCATAGTCGAAAGTCGACCGCAAGCCCATTCATTTCAGGGGAGCCCGAGTCCTAGACGAGAAGTCCAGATCTCCGGCAGCCCCCACTATCCAAGCACCCTTTCGAAGCAAATCGAGAGGGGTTGAGAATTTACTGACGCTCAAACAGGCATGCTCCTCGGAACACCGAGGAGCGCAAGGTGCGTTCAAAGATTCGATGACTCAC
+
CCCCCCFCCCFFGGGGGGGGGGGHHHGGHHHHHHHHGHHHHHHGGGGGGHHHHHHHHHHHHHHGGHHHHHFHH@EGFGHHHHHHHHHGGGGGGHHEGHHHGGGGGGGGHGHFFGGGGGGGGGGGGHHEHHHFBGHHHHGGGGGGCGFDGGGGGGGGGGEGGGGGGGGGGGGGGGGGGGGGGGFFFFFFFFFGGGFGGFFFFFFFFGGGGGGGGGHFF?EGFFFFFEHHFFFGFFGHHHGFHHGBHHHCGGGGHGGGGGGFFFGHGFHDHFEFF0GHGGHEGHHHHHGHG3GHHGGGEFFHGHHHFHF4F4GEFECFFFFDHFHGHHEHHHEGEGGGHHDEE2EFHFFGGCCHHHGGCGEFG5GEGDE?GFC4D5FFFBABAA
@M02197:105:000000000-AN6RF:1:1103:19718:18673 1:N:0:1
CTCACGCAATGCTCCTCCGCTTATTGATATGCTTAAGTTCAGCGGGTAGTCCTACCTGATTTGAGGTCAAAAGTCAATAAGGAAGACGCCAGAAGGCATCGACGCATTAGAGGCACGGGACCGTTCATTCATGCACTTCGGCGAGCGGCGATCATTATCACGCCAAAAGCCTTGTCATGCATAGTCGAAAGTCGACCGCAAGCCCATTCATTTCAGGGGAGCCCGAGTCCTAGACGAGAAGTCCAGATCTCCGGCAGCCCCCACTATCCAAGCACCCTTTCGAAGCAAATCGAGAGGGGTTGAGAATTTACTGACGCTCAAACAGGCATGCTCCTCGGAACACCGAGGAGCGCAAGGTGCGTTCAAAGATTCGATGATTCAC
+
BBBBBBFBBBBFGGGGGGFGGGGHGHHHHGHHHHHHHHHHHHHGGGGGGHHHHHHHHHHHGHHHGHHHHHHGHHHHHFHHHHHHHHHGGGGGHHFGHH3EFHGGGGGGHHHHFGGHGGGGGGGDFHHHHHHGHHHHHHHEGGGGGGGGGGCGGGGGGGGGGGGGGGGGGGGGGGGGGGGGGGFFFFFFFFFFGGFGGGFFFFEGFGFFFFFFGFHFGGCFFFFFHGHHHGHGFGGHHHHGHGFFGHHGGGFGGGGGGGGGHHHHHFGGHGBGGHGHGGHHGHHGGBGFHFGHHGGGGGHHGHHHHHFHGBGGEGCHGHHEHFHHHHFHEEGE?GGDHHEAAEEEBCEGGFCGE4FGGGGFGGGGGGGGGBFFFFFFFBBAAA
@M02197:105:000000000-AN6RF:1:1103:14362:18766 1:N:0:1
CTCACGCAATGCTCCTCCGCTTATTGATATGCTTAAGTTCAGCGGGTAGTCCTACCTGATTTGAGGTCAAAATGTCAAAAGTTGTCCGAAGACGGTTATGAGCGGGTTCCCATAAGGTTTGCTTCAAGGTCAAGTGGCATAGATAATTATCACACCAAGTGACGGTCCACAAGAGATCCCACTAATGCATTTAAAGGGAGCAGACCATCCACTGAAGGAAGCCAGCAAGCCCTCAAGTCCAAGCCTAACTCAAGCCGGTAAAAGCGAGCAAGGTTGATAATTTAATGACACTCAAACAGGCATGCCCTTCGGAATACCAAAGGGCGCAAGGTGCGTTCAAAGATTCGATGATTCAC
+
CCCCBBFBDAFFGGGGGGGGGGGHHGHHHHHCHHHHHHHGGHHGGGGGGHHHHHHHHHFHHHHHEFHHHHHHHHHHHHHHFHHHHHGGGGGCFEGGGGHHHHFGGGGFHHHHHHGHHHHHFHHHHHHHHHHHGHHHGGFHHHHHHHHHHHHGHHGGHHHGHHGGGGGGHHHHHHGH<HHHHHFHHHHHGHGHHHHHHGHGGHGGEEGGFGGGGGGGFFFGGFFGGGGGGGGGFGGD33?/FF?244FFCB>>/E/1GGHFEFF??F33FGEHFGB5D3@DBB5D55EB35FFCHFGFA33FGCF1GGE2ED5GBGFGDBF2E?FGCFHEE2ACHGFCGGGFEBF44FFDBD3?AA3
@M02197:105:000000000-AN6RF:1:1103:11953:18893 1:N:0:1
CTCACGCAATGCTCCTCCGCTTATTGATATGCTTAAGTTCAGCGGGTAGTCCTACCTGATTTGAGGTCAAAATGTCAAAAGTTGTCCGAAGACGGTTATGAGCGGGTTCCCATAAGGTTTGCTTCAAGGTCAAGTGGCATAGATAATTACCACACCAAGTGACGGTCCACAAGAGATCCCACTAATGCATTTAAAGGGAGCAGACCATCCACTGAAGGAAGCCAGCAAGCCCTCAAGTCCAAGCCTAACTCAAGCCGGTAAAAGCGAGCAAGGTTGATAATTTAATGACACTCAAACAGGCATGCCCTTCGGAATACCAAAGGGCGCAAGGTGCGTTCAAAGATTCGATGATTCAC
+
BBBBBBFBBBFFGGGGGGGGGGGHHHFHHHFFHHHHHHHHFGHGGGGGGHHHHHHHHHHHHHHHGHGHHHDGGHHHGHHHHHHHHHHGGGGGHGGGGDHHHHHGGGGGHHHHHHHHHHHHGGHHHHHHHGHHHGGHHGH9HGHHHHHHHHHHHHHGHGHGHHHGHGGGHHHHHGHFHHGHHHHGHHHHHHHHHHHHHGHGGGGFGGHGHHHHGHGHHHHGGHHHGGHHGGHHHGHHHGGGHHFGGHHGF0GGGCCGHHHHGHGGGHHHFHFHGHGHHHHFHHHHHFHHFDGHGGHHHGHHHHGGCGGGGHHGEGGEHHHHGGGGGHHHGGGCGHGFGGGFGGGGFFFFFFFAAA>A
@M02197:105:000000000-AN6RF:1:1103:14561:18807 1:N:0:1
CTCACGCAATGCTCCTCCGCTTATTGATATGCTTAAGTTCAGCGGGTAGTCCTACCTGATTTGAGGTCAAATTGTCAGAAGCTGTCTTAAAAGAGACCCTTTAAGAAGCTGAACCCCATTTATAAAGCTGCTCTTCACAAATGGCGTAGATAATTATCACACCAAAGCAAGGCAACAAAGGTCCCGCTAATGCATTTCAGGAGAGCCGACTTCTGAGAAGCCCGCATACTCCCACATCCAAGCCTGATCAACAGAAAAAGCTGAAAAGGTTGAGAATTTCATGACACTCAAACAGGCATGCTCCTCGGAATACCAAGGAGCGCAAGGTGCGTTCAAAGATTCGATGATTCAC
+
CCCCCCFBBBFFGGGGGGGGGGGHHHHGHHHGHHHHHHHHHHHGGGEEGHHHHHGHHHGHHHHHGGHHHHHHHHHHHHHHHHHHHHHHHHHHHGHGHGHHHHHHHHHHHHGHHHHGGGGHHHHHHHGHHHHHHHHHGHHHHHGHHGGGFGHHGHHHHHHGHHGGHHHHHHHGHHHHHGHHGFHHGGGGGGHHHHHHHHHHHHGHGHHHHGGHHHGGGHGGGGGGHHHGGGGGGFGF1GGGGGHFGHFEHHHFHFFGEEFFF2GHHGGHFHGGHGGGF@BFGBHGHHFBHHHGGF11FFGACCECCHGFGBEGFGFHEEEEEGBGGCE?CGCBDBFBF1GGFFDFBFFAAA>>
@M02197:105:000000000-AN6RF:1:1103:19229:18967 1:N:0:1
CTCACGCAATGCTCCTCCGCTTATTGATATGCTTAAGCTCAGCGGGTAGTCCTACCTGATTTGAGGTCAAAAGTCAATAAGGAAGACGCCAGAAGGCATCGACGCATTAGAGGCACGGGACCGTTCATTCATGCACTTCGGCGAGCGGCGATCATTATCACGCCAAAAGCCTCGTCATGCATAGTCGAAAGTCGACCGCAAGCCCATTCATTTCAGGGGAGCCCGAGTCCTAGACGAGAAGTCCAGATCTCCGGCAGCCCCCACTATCCAAGCACCCTTTCGAAGCAAATCGAGAGGGGTTGAGAATTTACTGACGCTCAAACAGGCATGCTCCTCGGAACACCGAGGAGCGCAAGGTGCGTTCAAAGATTCGATGATTCAC
+
BCCCCCFCCCFFGGGGGGGGGGGHHHHHHGHHHHHGHHHHHHHGGGFGGHHHHHHHHHHHHHHHGHHHHHHHHHHHHHHHHHHHHGHGGGGGHHHHHHHHGHGGGGGGHHHHHGGHGGGGGGGGGHHHHHHHHHHHHHHGGGGGGGGGGGGGGGGGGGGGGGGGGGGGGGGGGGGGGFFFFFFFFFFFFFFGGGFGGGGGGGGFGGGFGFFGHGHGGGHGGFFGHHHHHHGHGFGHHGHHGFHHGEHGGGGGHGGGGGGHHHGBGHHGHHHGFGGFDGHHGHGHHHGG3EGHGGGGGHHHHHHHHHFHGDDGGGGHGHHHHHHHHGHHHHGGEGCGHHGGFGGGHHGGGGGHHHHGGGGHGGGGGGGGGGFFFFFFFBBAAA
@M02197:105:000000000-AN6RF:1:1103:27559:19005 1:N:0:1
CTCACGCAATGCTCCTCCGCTTATTGATATGCTTAAGTTCAGCGGGTATCCCTACCTGATCCGAGGTCAACCTTGAAAAATAGGGGGTTTGATGGCAGGACAATTGCACACACTCCGAGCGACAAGATAAACTTACTACGCCACGGAATATGCTATGATCCGCCTTTCAATTTCAGAAGGGAGAATGCTGGCATACTCTTCTTCCACAACCAAGCAAATATGCTTGAGAGGTATTTTATGACGCTCGAACAGGCATGCCTCCCGGAATGCCAGGAGGCGCAATGTGCGTTCAAAGATTCGATGATTCAC
+
[truncated: 6,478,382 more chars]
