# Supplementary material for: Ectomycorrhizal fungal communities associated with Larix gemelinii Rupr. in the Great Khingan Mountains, China
Source: PeerJ. 2021 Apr 15;9:e11230. doi: 10.7717/peerj.11230 (PMC8053382; doi:10.7717/peerj.11230)
Supplement: Supplemental Information 16 [file peerj-09-11230-s016.zip › SHWL/K39.fastq]

@M02197:105:000000000-AN6RF:1:1101:15979:2924 1:N:0:1
GTCCCGTGAAATTCCCGCTTATTGATATGCTTAAGTTCAGCGGGTAGTCCTACCTGATTTGAGGTCAAATTGTCAGAAGCTGTCTCAAAAGAGACCCTTTAGAAGCTGAACCCCATTTATAAAGCTGCTCTTCACAAATGGCGTAGATAATTATCACACCAAAGCAAGGCAACAAAGGTCCCGCTAATGCATTTCAGGAGAGCCGACTTCTGAGAAGCCCGCATACTCCCACATCCAAGCCTGATCAACAGAAAAAGCTGAAAAGGTTGAGAATTTCATGACACTCAAACAGGCATGCTCCTCGGAATACCAAGGAGCGCAAGGTGCGTTCAAAGATTCGATGATTCAC
+
AABBABAA2AFFFFGGFEGGCGFGDGGH5FGGHFHHHHHHHGGGAEAGHFHHHHHHHHHGGHGHHHHFHHFHFHGHHHHHGHFHHHHHHHGEFHHEHGGHGHFFHHHHFEHHGGGGHHHHHFFHHGFHGFFHHFGHHHHFFFFGGGGHHHHHHHHHHHHHHHHHHHHHHHGGHHHHEHHHHHGGGGHHHHHHFHHHHHHGGGGHFHHFFGDFGFBGGGGFFFGGFGEGHHHGFFGGGGBHHGGB4GG4FGHHHHHHFFGHGHHGHHEHGHHGF5HFHHHHHFEE5FGADGFGFB3EGECEE?HFHHHHHBGHG?GGGGHHHHGGEAACG5GFFGEGFBFFFFFDA3ABA
@M02197:105:000000000-AN6RF:1:1101:22090:3138 1:N:0:1
GTCCCGTGAAATTCCTCCGCTTATTGATATGCTTAAGTTCAGCGGGTAGTCCTACCTGATTTGAGGTCAAATTGTCAGAAGCTGTCTCAAAAGAGACCCTTTAGAAGCTGAACCCCATTTATAAAGCTGCTCTTCACAAATGGCGTAGATAATTATCACACCAAAGCAAGGCAACAAAGGTCCCGCTAATGCATTTCAGGAGAGCCGACTTCTGAGAAGCCCGCATACTCCCACATCCAAGCCTGATCAACAGAAAAAGCTGAAAAGGTTGAGAATTTCATGACACTCAAACAGGCATGCTCCTCGGAATACCAAGGAGCGCAAGGTGCGTTCAAAGATTCGATGATTCAC
+
ABBCCCBCBBFFGGGGGGGGGGGHHHHHHGHHHHHHGHHHHHHGGGGGGHHHHHHHGFFHGHHHGHHHHHHHHHHHHHHHHGHHHHHHHHHHHGHHHGHHHHHHHHHHHHHHHGGGGHHHHHHGHGHHHGHHHHHGHHHHHGGFGGGGGHHHHHHHHHHHHGHGHHHHGHHHHHHHHHHGGHFHGGHGHHHHHHHHHHHHHGGGHGHHHGGGHGHHHGGGGGHGGHGGGGHHGHHHGGHHFFGHHFHHHHHHHHGHHHGHHHGHHGEFGHHHHHHHGFHFGFHHFGHHGFFFFHHHHHGEGFCGGGHHHHGHHGBGGGGGHHHHGGGGHGGGGGFGGFFFFFFFFF@BBBB
@M02197:105:000000000-AN6RF:1:1101:14036:4067 1:N:0:1
GTCCCGTGAAATTCCTCCGCTTATTGATATGCTTAAGTTCAGCGGGTAGTCCTACCTGATTTGAGGTCAAATTGTCAGAAGCTGTCTCAAAAGAGACCCTTTAGAAGCTGAACCCCATTTATAAAGCTGCTCTTCACAAATGGCGTAGATAATTATCACACCAAAGCAAGGCAACAAAGGTCCCGCTAATGCATTTCAGGAGAGCCGACTTCTGAGAAGCCCGCATACTCCCACATCCAAGCCTGATCAACAGAAAAAGCTGAAAAGGTTGAGAATTTCATGACACTCAAACAGGCATGCTCCTCGGAATACCAAGGAGCGCAAGGTGCGTTCAAAGATTCGATG
+
BCCCCCBCBCFFGGGGGGGGGGGHGHHHGHHHHHHGHHHHHHGGGGGGGHHHHHHHHHHHHHHHGHEGHHHHHHHHHHHHHHHHHHHHHHHHHGHGHGHHHHHHHHHHHHHHHHGGGHHHHHHHHHHHHHHHHHHHHHHHHHHHGGGGGHHHHHHHHHHHHHHHHHGHHHGHHHHHHHHHHHHHHGHGHHHHHHHHHHHHHGHGHHHHHHGHGHGHHGGGGGHHGGGGGGHHHGGFGGHHHHGFHGFHHHHHHHHGHHGHHHHHHGHHHFHHHHHHHHHHHHHHHGHHHHEFFHHFHHHGGGGGGHHHHFGHGHHGGGFGGFFGGGGGGGGGGFFFBFFFCCCCC
@M02197:105:000000000-AN6RF:1:1101:11148:4020 1:N:0:1
GTCCCGTGAAATTCCTCCGCTTATTGATATGCTTAAGTTCAGCGGGTAGTCCTACCTGATTTGAGGTCAAATTGTCAGAAGCTGTCTCAAAAGAGACCCTTTAGAAGCTGAACCCCATTTATAAAGCTGCTCTTCACAAATGGCGTAGATAATTATCACACCAAAGCAAGGCAACAAAGGTCCCGCTAATGCATTTCAGGAGAGCCGACTTCTGAGAAGCCCGCATACTCCCACATCCAAGCCTGATCAACAGAAAAAGCTGAAAAGGTTGAGAATTTCATGACACTCAAACAGGCATGCTCCTCGGAATACCAAGGAGCGCAAGGTGCGTTCAAAGATTCGATGATTCAC
+
ABBBADBBBBFFGGGFGGCGGGGHHHFHFGHGGHHHHHHHHHHGGGGGFHHHHHHHHHFHHHHHGHHFHHHHHHHHHHHHHGHHHHHHHHHHHGBHHGGHHHFHHHHGHFGHHHGGGHHHHHHHHHEHHHHHGHHHHFFHFFGGFGGGGHHHHHHHHHHHHGHHHHHHHGGHHHHHGHFGCGHGHGHGHGHHHHHHHHHHFGHGHHGHGGGGGHHHGFCGGGGHGGGGHGGHHGGHGGHHHGHEHEHHHGHFGHFFHGHHHHHHHHHFGHGHGFEHFHHHHHHFFFFHHFFFHGCHGEEE??EEFHGGHHHBFFHGGGEGBHHHGGGCHGGFGGGFGGFFCFFFFD?AA>A
@M02197:105:000000000-AN6RF:1:1101:23670:4515 1:N:0:1
GTCCCGTGAAATTCCTCCGCTTATTGATATGCTTACTTCCTCTAAATGACCAAGATCCTCCGCTTATTGATATGCTTAAGTTCAGCGGGTAGTCCTACCTGATTTGAGGTCAAATTGTCAGAAGCTGTCTCAAAAGAGACCCTTTAGAAGCTGAACCCCATTTATAAAGCTGCTCTTCACAAATGGCGTAGATAATTATCACACCAAAGCAAGGCAACAAAGGTCCTGCTAATGCATTTCAGGAGAGCCGACTTCTGAGAAGCCCGCATACTCCCACATCCATGCCTGATCAACAGAAAAAGCTGAAAAGGTTGAGAATTTCATGACACTCAAACAGGCATGCTCCTCGGAATACCAAGGAGCGCAAGGTGCGTTCAAAGATTCGATGATTCAC
+
BCCCDCCCCAFFGGGGGGGGGGGHHHHHFFHHHHHHHHGHHHHHHHHHHHHFGHHGGHHHHGGGGGHHHHHHHHHHHHGGGHHHHHGGGFFEGGHHHHHHHGHHHHHGGGGHHHHHHHHHHHHFHHHHHHHHHHHHGHHHGHHHHHHHHHGHHHHHHGGGHGHHHHHHHHHHHHHHHHHHHHHHHHHGFFHHHHGHHHHHHHHHHHHHHHHHHGHHHHHHGHHGGGGGGGGGGHHHHHHHFCHHGGCCGHFBGBHDBHHHGGCGGGGHGFGHGHHHHHHHHHHFHHHDFBHHHHHHHHHFGHHHHHHGHHHHGHHHHGBFHHHHHHHFEEHGHHHHHHHHHHGGGGGFHHHFHHHGHGGGGGGHHHFGGGGGGGGGGGGGGGFFFFFFFBA@BA
@M02197:105:000000000-AN6RF:1:1101:12390:4544 1:N:0:1
GTCCCGTGAAATTCCTCCGCTTATTGATATGCTTAAGTTCAGCGGGTAGTCCTACCTGATTTGAGGTCAAATTGTCAGAAGCTGTCTCAAAAGAGACCCTTTAGAAGCTGAACCCCATTTATAAAGCTGCTCTTCACAAATGGCGTAGATAATTATCACACCAAAGCAAGGCAACAAAGGTCCCGCTAATGCATTTCAGGAGAGCCGACTTCTGAGAAGCCCGCATACTCCCACATCCAAGCCTGATCAACAGAAAAAGCTGAAAAGATTGAGAATTTCATGACGCTCAAAAAGGCATGCTCCTCGGAATACCAAGGAGCGCAAGGTGCGTTCAAAGATTCGATGATTCAA
+
AAABBBBBBBFFGGGGGGGGGGGHHHHGHHGHHCH5FHGHFHHGGGGGGHGHHHHGHHFHHHHHEGFHHBGHHHHGGGFHFHHGGHHHGHGHHGHFHGFHHHHHHHBHHHGHHGG9GFFFHGHHHHHHHHHHH:HHHGBHFHHHGGG?FGFGFHHFBHHHHGHHHHHHGGEHHHHHHFFHHFDHGGGFEGHHFHHGHBGGHFEGHHGGGGGGGGGGEFGGGGBGGGGGGGG6BHFB//F0B1FFB2BGF@B10GEFDFF222DG21B1F2221B211210/B//1AA/111111E1F/B/////BAF2FBEEHHGAAGEFB1B0EA001F1GGAB3AB1>1B@B3B1>111
@M02197:105:000000000-AN6RF:1:1101:19540:4517 1:N:0:1
GTCCCGTGAAATTCCTCCGCTTATTGATATGCTTAAGTTCAGCGGGTAGTCCTACCTGATTTGAGGTCAAATTGTCAGAAGCTGTCTCAAAAGAGACCCTTTAGAAGCTGAACCCCATTTATAAAGCTGCTCTTCACAAATGGCGTAGATAATTATCACACCAAAGCAAGGCAACAAAGGTCCCGCTAATGCATTTCAGGAGAGCCGACTTCTGAGAAGCCCGCATACTCCCACATCCAAGCCTGATCAACAGAAAAAGCTGAAAAGGTTGAGAATTTCATGACACTCAAACAGGCATGCTCCTCGGAATACCAAGGAGCGCAAGGTGCGTTCAAAGATTCGATGATTCAC
+
AAABBBBAABFFGGGGGGGGGGGHFHHHHHHHHHHHHHHHHHHGGGGGGHHHHHHHHHHHHHFHGH3FFHHHHHHHGHGHGHHHHHHHHHGHGGHHHGHHHHHHHHHHHHHHHHGGGHHHHHHHHHHHHHHHHHHHHGHHHHGHGGGGGHHHHHHHHHHHHGHHHHHHHHHHHHHHHHHHHHHHHGHGHHHHHHHHHHHHHGHGHHHGHGGGGHHHHGGGGGHGHHGGHGGHGHHHGGHHHHHHHHFHHHHHHHHHHGHHHHHHFHHFHGHHHHHFFFHGGHHHHGHHHHDEHHHGHHFGGGGGHHHHHHGFHHGGGGGGHHHGGGGGHGGGGGGFGGGFFFFFFFCCCCC
@M02197:105:000000000-AN6RF:1:1101:15454:5247 1:N:0:1
GTCCCGTGAAATTCCTCCGCTTATTGATATGCTTAAGTTCAGCGGGTAGTCCTACCTGATTTGAGGTCAAATTGTCAGAAGCTGTCTCAAAAGAGACCCTTTAGAAGCTGAACCCCATTTATAAAGCTGCTCTTCACAAATGGCGTAGATAATTATCACACCAAAGCAAGGCAACAAAGGTCCCGCTAATGCATTTCAGGAGAGCCGACTTCTGAGAAGCCCGCATACTCCCACATCCAAGCCTGATCAACAGAAAAAGCTGAAAAGGTTGAGAATTTCATGACACTCAAACAGGCATGCTCCTCGGAATACCAAGGAGCGCAAGGTGCGTTCAAAGATTCGATGATTCAC
+
AABBBBBABAFFGGGGGGGGGGGCHHHHHHHHHHHHHHGHHHHGGGGCFHHHHHHHHHGHHGHHGHHHHHHHHHHHHHHHHHHHHHHHHHGHHGHHHGHHHHHHHHHHHHHHHHGGGHHHHHGHGHHHHHHHHHHHHHHHHHHHGGGGGHHHHHFHHHHHHGHHGHHHHHGHHHHHGFCHGHHHHGHHFHHHHHGHHGHGHGGGGHGDGGGGHEHHHGGGGGGGHGGGHGHGFGFEGFHHFEGHEGFHHHHHHHHHHGHHHHHHHHHGHHHHHHG5HFHHHHHHHGHEHHHHHHHHHHHDGGGFHGGHHGGGHGF?GGGEGDGFGGGGHGFFGGCGGFGFFFFFFFBAA>3
@M02197:105:000000000-AN6RF:1:1101:15946:5741 1:N:0:1
GTCCCGTGAAATTCCTCCGCTTATTGATATGCTTAAGATCAGCGGGTAGTCCTACCTGATTTGAGGTCAAAAGTCAATAAGGAAGACGCCAGAAGGCATCGACGCATTAGAGGCACGGGACCGTTCATTCATGCACTTCGGCGAGCGGCGATCATTATCGCGCCAAAAGCCTTGTCATGCATAGTCGAAAGCCGACCGCAAGCCCATTCATTTCAGGGGAGCCCGAGTCCTAGACGAGAAGTACAGATCGCCGGCAGCCCCCACTATCCAAGCACCCTTTCGAAGCAAATCGAGAGGGGTTGAGAATTTGCTGACGCTCAAACAGGCATGCTCCTCGGAACACCGAGGAGCGCAAGGTGCGTTCAAAGATTCGATGATTCAC
+
1AA?1>>AAADFGD331BE0EE0GBF3FA32FGCH1A1B111FE//EEAGD2E2CAGFFFFGGFFG0FHED1F12@22@1B@1>0EC/EECE>F@0>EGFGHG@/EE?GDB1FCFHGCG/C/B<CGFG2FDH11FHFBFEA<@C-<CCGC-CEFF;G;FGG?AGB?;//AFB9;8FF/BBBFFFFFFFEB@BF>@;@@@9=@?EEE7FFGFGFFFBE.A@CBF.CCHGF9BBBFF<00=<0=0GG.CC@<>/CF/>////0B212B1/GHFE?0ACE/0/>1FFEHFHFBEB0>>E>0022EHGDFB0B1E?EE>FF@>BDGGF11BB//A/EAA/BGGGGGGEF1E00001B10EE001B1DBBD3?CC1BFD13DA1?AA
@M02197:105:000000000-AN6RF:1:1101:23764:6132 1:N:0:1
GTCCCGTGAAATTCCTCCGCTTATTGATATGCTTAAGTTCAGCGGGTAGTCCTACCTGATTTGAGGTCAAATTGTCAGAAGCTGTCTCAAAAGAGACCCTTTAGAAGCTGAACCCCATTTATAAAGCTGCTCTTCACAAATGGCGTAGATAATTATCACACCAAAGCAAGGCAACAAAGGTCCCGCTAATGCATTTCAGGAGAGCCGACTTCTGAGAAGCCCGCATACTCCCACATCCAAGCCTGATCAACAGAAAAAGCTGAAAAGGTTGAGAATTTCATGACACTCAAACAGGCATGCTCCTCGGAATACCAAGGAGCGCAAGGTGCGTTCAAAGATTCGATGATTCAC
+
CCCCCCCCCBFFGGGGGGGGGGGHHFHHHHHHHHHHHHHGHHHGGGGGGHHHHHHHHHHHHHHHGHGHHHHHHHHHHHHHHHHHHHHHHHHHHGHHHGHHHHHHHHHHHHGHHHGGGHHGHHHHHHHHHHHHHHHHHHHHHHGHGGFGGHHHHHHHHGHHHGHHHHGHGHHHHHHHHHHHHHGGEHHGGHHHHHHHHHHFHGGGGHGGHGGHGHHHHGGGGGHHGGGGGGHHHGHHGEHHEFHFFEGHHHHHHHHHHHHHHHHHHGHHHGHFBHHBHFHHHHHGHEFFFHFGGGHGHHHGGGGGHHHHGFHHHHGEGGGGHGHHECEDFFFGGEB5GGGFFFFFFFBBAAA
@M02197:105:000000000-AN6RF:1:1101:15814:6638 1:N:0:1
GTCCCGTGAAATTCCTCCGCTTATTGATATGCTTAAGTTCAGCGGGTAGTCCTACCTGATTTGAGGTCAAATTGTCAGAAGCTGTCTCAAAAGAGACCCTTTAGAAGCTGAACCCCATTTATAAAGCTGCTCTTCACAAATGGCGTAGATAATTATCACACCAAAGCAAGGCAACAAAGGTCCCGCTAATGCATTTCAGGAGAGCCGACTTCTGAGAAGCCCGCATACTCCCACATCCAAGCCTGATCAACAGAAAAAGCTGAAAAGGTTGAGAATTTCATGACACTCAAACAGGCATGCTCCTCGGAATACCAAGGAGCGCAAGGTGCGTTCAAAGATTCGATGATTCAC
+
A>>1>11>1ADFGGGGGGGGGGGHHHHHHHHHHHHHHHHHGHHGGGGGGHHHHHHHHHHHHHHHGBHHHHHHHFGHHFHHHHHHHHGH221B0?FHCCA>>1B112@1BG11BG/>;>FBBBB22=1<FG9FF1GGGGB;1DBA00BBFFH9CDBF>CF<1GCFCC:CF0;FGC00FGC<>DF@GCDFGFDF><CGGG0DGGGA/DG@<DFBFGFFFGFFGGGGBGEFGFGE2FBB/@GE3@344FFDFBFBHDFHHHGF4GDF3HG2G5DHG5FGF555B@ABGF53HHBGFFGHGEAE0A2E3HGHGFGHHGF2GGGCHFHHGEFGGGGGGGGGGGGBFFFFFF?BBBB
@M02197:105:000000000-AN6RF:1:1101:22653:6800 1:N:0:1
GTCCCGTGAAATTCCTCCGCTTATTGATATGCTTAAGTTCAGCGGGTAGTCCTACCTGATTTGAGGTCAAAAGTCAATAAGGAAGACGCCAGAAGGCATCGACGCATTAGAGGCACGGGACCGTTCATTCATGCACTTCGGCGAGCGGCGATCATTATCACGCCAAAAGCCTTGTCATGCATAGTCAAAAGTCGACCGCAAGCCCATTCATTTCAGGGGAGCCCGAGTCCTAGACGAGAAGTCCAGATCTCCGGCAGCCCCCACTATCCAAGCACCCTTTCGAAGCAAATCGAGAGGGGTTGAGAATTTACTGACGCTCAAACAGGCATGCTCCTCGGAACACCGAGGAGCGCAAGGTGCGTTCAAAGATTCGATGATTCAC
+
CCCCCCBBBBFFGGGGGGGGGGGHHHHHHHHHHHHHHHHHHHHGGGGGGHHHHHHHHHHHHHBFFHHHHHHFHBFGHGHHGHFFHFGFGGGGHHHGHHHHGFEFGGGGHHHHHGGHGGGGGGGGGHHHGHHHHHHHHGHGGGGGCGGGGGFFGGGGGGGGGGGGGGGGFFGGGGGGGGGGGGGGGFFFBFFGFGEGGGGGGGGGFFFGGGGFHGHGGFFFGFFFHHHFFGFGGEGFHHHHHHGHHHHGGCGGHGGGGGGHFHHHHFGGGHFGGFGHGGHHGHHHHHEHGBGHHGGGGHHHGGHHGF4HDGDEGGGHGGGHGFGHGEBHHGEEECGGHFGDGEFGHHGFAGCGCHHGGGGHGFGCGGGGGGFFFFFFFAA>>A
@M02197:105:000000000-AN6RF:1:1101:6581:7378 1:N:0:1
GTCCCGTGAAATTCCTCCGCTTATTGATATGCTTAAGTTCAGCGGGTAGTCCTACCTGATTTGAGGTCAAATTGTCAGAAGCTGTCTCAAAAGAGACCCTTTAGAAGCTGAACCCCATTTATAAAGCTGCTCTTCACAAATGGCGTAGATAATTATCACACCAAAGCAAGGCAACAAAGGTCCCGCTAATGCATTTCAGGAGAGCCGACTTCTGAGAAGCCCGCATACTCCCACATCCAAGCCTGATCAACAGAAAAAGCTGAAAAGGTTGAGAATTTCATGACACTCAAACAGGCATGCTCCTCGGAATACCAAGGAGCGCAAGGTGCGTTCAAAGATTCGATGATTC
+
ABCCCBBBCBFFGGGGGGGGGGGHHHHHHHHHHHHHHHHHGHHGGGGGGHHHHGHHHHHHHHHGGHHHHHHHHHHHHHGHHHHHHHHHHHHHHGHHHGHHHHHHHHHHHHHHHHGGGHHHHHHHHHHGGHHHHHHHHHHHHHGHGGGGGHHHHHHHHHGHHHHHHHHHHHGHHHHHHHDHFHHHGHHHGHHHHHHHHHHHHGHGGHHGGGHHHHGHHGGGGGHHHHGGHGGHGHHHGGHHHFHHHGHHHHHHHHHHHFHHHHHHHHHFHHHHHHGEHHGHEHHHFGHHHHGFBGHHHHGGGGFGHHGGF5AHHHHGGGGGGHHHGGGGGGGGGGGGGFFFFFFFBCBCB
@M02197:105:000000000-AN6RF:1:1101:26018:7303 1:N:0:1
GTCCCGTGAAATTCCTCCGCTTATTGATATGCTTAAGTTCAGCGGGTAGTCCTACCTGATTTGAGGTCAAATTGTCAGAAGCTGTCTCAAAAGAGACCCTTTAGAAGCTGAACCCCATTTATAAAGCTGCTCTTCACAAATGGCGTAGATAACTATCACACCAAAGCAAGGCAACAAAGGTCCCGCTAATGCATTTCAGGAGAGCCGACTTCTGAGAAGCCCGCATACTCCCACATCCAAGCCTGATCAACAGAAAAAGCTGAAAAGGTTGAGAATTTCATGACACTCAAACAGGCATGCTCCTCGGAATACCAAGGAGCGCAAGGTGCGTTCAAAGATTCGATGATTCAC
+
CCCCCBABCCFFGGGGGGGGGGGHHHGHGHGHHHHHHFHHHHHGGGGEGGHHHHHHHHHHHHHFGGGHHHHHHHHHHHGHHHHHHHHHHGHHHGHHHGHHHHGHGHHHHHHHHGGGGHHHHHHGHGHHHHHHHHHHHHHHHHHHGGGGGHHHHHHHHHGHHGHHHHHHHGHHHHHGHHHHHHGHGGGGGHHHHHHHHHHGGGGGCCHGGGFGGHHEHGGEGEGGHGGGGGHHGHHGGGGHFHFGGHHGHHHHHHHHGEHHHGHHGGHFGHHGHHGEHGGHGFGHHGHFHHFHF3HGHGHGEGGGHHHHHFHGGHHGGGGGHG4CGGCGHGGGGGGFEGFBBFFFBFAA3AA
@M02197:105:000000000-AN6RF:1:1101:5952:7331 1:N:0:1
GTCCCGTGAAATTCCTCCGCTAATTGATATGCTTAAGTTCAGCGGGTAGTCCTACCTGATTTGAGGTCAAATTGTCAGAAGCTGTCTCAAAAGAGACCCTTTAGAAGCTGAACCCCATTTATAAAGCTGCTCTTCACAAATGGCGTAGATAATTATCACACCAAAGCAAGGCAACAAAGGTCCCGCTAATGCATTTCAGGAGAGCCGACTTCTGAGAAGCCCGCATACTCCCACATCCAAGCCTGATCAACAGAAAAAGCTGAAAAGGTTGAGAATTTCATGACACTCAAACAGGCATGCTCCTCGGGATACCAAGGAGCGCAAGGTGCGTTCAAAGATTCGATGATTCAC
+
BCBCDDCCCCFFGGGGGGGGGGGHHHHHHHHHHHHHHHHHHHHGGGGGGHHHHHHHHHHHHHHHGHHHHHHHHHHHHHHHFHHHHHHHHHHHHGHHHGHHHHHHHHHHHHHHHHGGGHHHHHHHHHHHHHHHHHHHHHHHHHHHGGGGGHHHHHHHHHHHHHHHHHHHHHHHHHHHHHHHHHHHHGGHHHHHHHHHHHHHHGHGHHGHHHGGHGGHHHGGGGGGHGGGHGHGHFHHGGHHHHHHHHHHHGHHHHHHFHHHHHGHGHHHHHHGHHHFHHHHHHHGHGHHHHHHFHFHGHHGGGGGGHGHGFGGHGHGGGGGHFHGGGGGHGGFGGFG?GGFFFFFFFAAAAA
@M02197:105:000000000-AN6RF:1:1101:23839:7423 1:N:0:1
GTCCCGTGAAATTCCTCCGCTTATTGATATGCTTAAGTTCAGCGGGTAGTCCTACCTGATTTGAGGTCAAATTGTCAGAAGCTGTCTCAAAAGAGACCCTTTAGAAGCTGAACCCCATTTATAAAGCTGCTCTTCACAAATGGCGTAGATAATTATCACACCAAAGCAAGGCAACAAAGGTCCCGCTAATGCATTTCAGGAGAGCCGACTTCTGAGAAGCCCGCATACTCCCACATCCAAGCCTGATCAACAGAAAAAGCTGAAAAGGTTGAGAATTTCATGACACTCAAACAGGCATGCTCCTCGGAATACCAAGGAGCGCAAGGTGCGTTCAAAGATTCGATGATTCAC
+
CCCCCCACCCFFGGGGGGGGGGGHHHHHHHHHHHHHHHHHHHHGGGGGGHHHHHHHHHHHHHHGGHHHHHHHHHHHHHHHHHHHHHHHHHGHHGHHHGHHHHHHHHHHHHHHHHGGGHHHHHHHHHHHHHHHHHHHHHHHHHHHGGGGGHHHGHHHHHHHHGHHHHHHHHGHHHHHHHGGHHHHGHHHHHHHHHHHHHHHHGHGGHGHHHGGGGHHHGGGGGGGHGGGGGGGHHHFGGHHHHHHHHHGGHHHHGHGHHHHHGHHHHHHGHHHHHFDHGHGHHHHHGHHHHHHHHHFGHHFECGGHHFFGD3GHHHGGGGGHGHGGGGGHGGGGGGGFGBFFFFFFFBBBBB
@M02197:105:000000000-AN6RF:1:1101:19538:7442 1:N:0:1
GTCCCGTGAAATTCCTCCGCTTATTGATATGCTTAAGTTCAGCGGGTAGTCCTACCTGATTTGAGGTCAAATTGTCAGAAGCTGTCTCAAAAGAGACCCTTTAGAAGCTGAACCCCATTTATAAAGCTGCTCTTCACAAATGGCGTAGATAATTATCACACCAAAGCAAGGCAACAATGGTCCCGCTAATGCATTTCAGGAGAGCCGACTTCTGAGAAGCCCGCATACTCCCACATCCAAGCCTGATCAACAGAAAAAGCTGAAAAGGTTGAGAATTTCATGACACTCAAACAGGCATGCTCCTCGGAATACCAAGGAGCGCAAGGTGCGTTCAAAGATTCGATGATTCAC
+
CCCCCCCBBBFFGGGGGGGGGGGHHGHHHHGHGHHHHGHHHHHGGGGGGHHHHGHHHGHHHHHFGGHGHHHHHGHHHHHHHHHGHGHHHGHHHGHHHGHHHHHHHHGHHHGHHEGGGHHHHHHFHHHGHHHGHHHGHGHHHHGGGGGGGHHHHHHHHHHHHHGHHHHHHHHGHHHHHHHHHGFHGGGHGHHHHHHHHHHHHGHGHHHHGGGGGGHHHGGGGGHHHHGGHGHGHHHGGGHHHHHHHEHHHHHHHHGHHHHHBHHHHHHHHHHHHHGG5FGFGFHHHGHGHHHHHHHGHHHGGGGGHHHHHGFGGHHGGGGGHHHHGCGGHGGGGGFGGGGCFFFFFFABBBB
@M02197:105:000000000-AN6RF:1:1101:16502:7830 1:N:0:1
GTCCCGTGAAATTCCTCCGCTTATTGATATGCTTAAGTTCAGCGGGTAGTCCTACCTGATTTGAGGTCAAATTGTCAGAAGCTGTCTCAAAAGAGACCCTTTAGAAGCTGAACCCCATTTATAAAGCTGCTCTTCACAAATGGCGTAGATAATTATCACACCAAAGCAAGGCAACAAAGGTCCCGCTAATGCATTTCAGGAGAGCCGACTTCTGAGAAGCCCGCATACTCCCACATCCAAGCCTGATCAACAGAAAAAGCTGAAAAGGTTGAGAATTTTATGACACTCAAACAGGCATGCTCCTCGGAATACCAAGGAGCGCAAGGTGCGTTCAAAGATTCGATGATTCAC
+
BBBCCCCBBCFFGGGGGGGGGGGHHHHHHGHHHHHHHHHHHHHGGGGGGHHGGHHHHHHHHHHHGHHHFHGHHGHHHHHHHHHHHHHHHGGHGGHHHGHHHHHHHHHHHHGHHHGGGHHHHHHHHHHHGHGHHHHHHHHHHHHHGGGGGHHHHHHHHHHHHHHHHHHHHHGHHHHHHHGHHHHHHGHHHHHHHHHHHHHHHGHGHHGHHHGHHHHHHGGGGEHHGHGGHGHHHHHHGGHHHHGHHHHHHHHHHHHHHHHHHGHHHHHHHGHHHHFHBGBHFHGGGGHHHHHHHHHGHHHGGGGGHHHHHFFHHHHGGGGGHGHHGGGGHGGGGGGGGGGFFFFFFFAABAA
@M02197:105:000000000-AN6RF:1:1101:27665:8500 1:N:0:1
GTCCCGTGAAATTCCTCCGCTTATTGATATGCTTACTTCCTCTAAATGACCAAGATCCTCCGCTTATTGATATGCTTACTTCCTCTAAATGACCAAGTTCCTCCGCTTATTGATATGCGGGGACATGACCAAGCAAAGATTCGATGATTCAC
+
GDGGGHEHHHHGGGGGGGGGGGHHHHHHHHHHHHHHHHHHHHHHHHHHHHHHHHHHHIHHHHHHHHHHHHHHHHHHHHHHHHHHHHHHHHHHHHHHHHHHHHHHHHHHHHHHHHHHHHGGGGGHHHHHHHHHHGHGGHHHHGGHHHHHHHHH
@M02197:105:000000000-AN6RF:1:1101:19058:9296 1:N:0:1
GTCCCGTGAAATTCCTCCGCTTATTGATATGCTTAAGTTCAGCGGGTAGTCCTACCTGATTTGAGGTCAAATTGTCAGAAGCTGTCTCAAAAGAGACCCTTTAGAAGCTGAACCCCATTTATAAAGCTGCTCTTCACAAATGGCGTAGATAATTATCACACCAAAGCAAGGCAACAAAGGTCCCGCTAATGCATTTCAGGAGAGCCGACTTCTGAGAAGCCCGCATACTCCCACATCCAAGCCTGATCAACAGAAAAAGCTGAAAAGGTTGAGAATTTCATGACACTCAAACAGGCATGCTCCTCGGAATACCAAGGAGCGCAAGGTGCGTTCAAAGATTCGATGATTCAC
+
>AABBB4AABFFGGGGGGGGGGGGFH5GFHHFHHFGDHHHFHHDCCEEGHHHHFHHHGFHHGHHEHHHGHGFFFHHHHHHHHHHHHHFHHFBFFGGHGHHHHHHHHGHHFHHHGGGEHHHHGHHFHHHHHHFHHHHHGHGGGHGGFFFEHGFHGHHHHGHHGHHHFHGGGHHFHHHHHHHFHHGCGGGDH<GGFHHFGFDHGHGHHFCGHGGGGHGHGGGEGGFGGGGFGGGFFHG?GHGHGHG1GHHHFHHFGHGGF1GGDHGDGHHGHGHHGG1GBHGHHGB1EFEGFFHHHHHGE/A///EFBHHHFGCBGGEEEEA1FHFGGGGHGGGGGGGEGGFFFD13FA1A>1
@M02197:105:000000000-AN6RF:1:1101:23084:9101 1:N:0:1
GTCCCGTGAAATTCCTCCGCTTATTGATATGCTTAAGTTCAGCGGGTAGTCCTACCTGATTTGAGGTCAAATTGTCAGAAGCTGTCTCAAAGGAGACCCTTTAGAAGCTGAACCCCATTTATAAAGCTGCTCTTCACAAATGGCGTAGATAATTATCACACCAAAGCAAGGCAACAAAGGTCCCGCTAATGCATTTCAGGAGAGCCGACTTCTGAGAAGCCCGCATACTCCCACATCCAAGCCTGATCAACAGAAAAAGCTGAAAAGGTTGAGAATTTCATGACACTCAAACAGGCATGCTCCTCGGAATACCAAGGAGCGCAAGGTGCGTTCAAAGATTCGATGATTCAC
+
ABCBBDBBCCFFGGGGGGGGGFGHHHGHHGHHGFHHHHGHHHHGGGEGFHGHHHGHHHHHHHHHGGHHHHFHHGBHHHHHHHHGHHHHHHHHHHHGGEHHHHHFHHGGFHHHHHGGGHHHFHHHHGHGHHHHHHHHHHHGGGGGGFGFGHGHHHHHHHGHHHHHHHHHHHFHFHGHHHHHHHHHGGGFGHHHHHHHHHHHHGHGGHHGGDGFFHHFHGGGGGGGHHGGHGGHHGHHGGHHHGHHHFFHHHHHHHHEHHHHHHGHHHHFHHHHHHG5HGHHFGGF5GGHHGFHHFHHGEFGGGGGHHHHFFBHGHHGGFGGHHHHFGGGHGFGGGGGCGGFFFFFFFBAA>>
@M02197:105:000000000-AN6RF:1:1101:24428:9794 1:N:0:1
GTCCCGTGAAATTCCTCCGCTTATTGATATGCTTAAGTTCAGCGGGTAGTCCTACCTGATTTGAGGTCAAATTGTCAGAAGCTGTCTCAAAAGAGACCCTTTAGAAGCTGAACCCCATTTATAAAGCTGCTCTTCACAAATGGCGTAGATAATTATCACACCAAAGCAAGGCAACAAAGGTCCCGCTAATGCATTTCAGGAGAGCCGACTTCTGAGAAGCCCGCATACTCCCACATCCAAGCCTGATCAACAGAAAAAGCTGAAAAGGTTGAGAATTTCATGACACTCAAACAGGCATGCTCCTCGGAATACCAAGGAGCGCAAGGTGCGTTCAAAGATTCGATGATTCAC
+
BCCCCBBCCBFFGGGGGGGGGGGHHGEHHFFHHHHHHHHHHHHFGGGGEGHHHHHHHHHHHHFHGHFFGHHHHHHHHGHHHHHHHHHHGFHHHGHHHGGHHHHHHHGHHGFHGHGGGHHHHHGGFGHHGHHHHHHHHHHHFGHHFGGGGHHGHHHHHHHHHGHFHHHHHHFHHHHHHBGFHHHHHGGGGHHHHHHHHGHGHGEEGHHGHGDGHGHHHGGFFEFGHHGGBFGGFGFG?GHHHHHGHFHHHHHHHHHHHHHHGHEHGHHHGHHEHGFBFGHHFFGGBEHHHFHHHGBFAFA1EGGGGHDFGBFFFGHFE2GGHGFAEEGGHGFGGCGGGGGFFFBFFF?A3AA
@M02197:105:000000000-AN6RF:1:1101:17229:10118 1:N:0:1
GTCCCGTGAAATTCCTCCGCTTATTGATATGCTTAAGTTCAGCGGGTAGTCCTACCTGATTTGAGGTCAAATTGTCAGAAGCTGTCTCAAAAGAGACCCTTTAGAAGCTGAACCCCATTTATAAAGCTGCTCTTCACAAATGGCGTAGATAATTATCACACCAAAGCAAGGCAACAAAGGTCCCGCTAATGCATTTCAGGAGAGCCGACTTCTGAGAAGCCCGCATACTCCCACATCCAAGCCTGATCAACAGAAAAAGCTGAAAAGGTTGAGAATTTCATGACACTCAAACAGGCATGCTCCTCGGAATACCAAGGAGCGCAAGGTGCGTTCAAAGATTCGATGATTCAC
+
ABBBBBBBBBFFGGGGGGGGGGGHHHHHHHHHHHHHHGGHGHHGGGEGGHHHHHHHHGHHHHHHGHHHHHHHHHHHHHHHHHHHHHHHHHHHHGHHHGHHHHHHHGHHHHHHHHGGGHHHHHHHHHHHHHHHHHHHHHHGHHHHGGGGGHHGHHHHHHHHHHHHHHHHHHHHHHHHHHHHHHHHHHHGGHHHHHHHHHHHHGHGHHHGGGGGGHHHHGGGGGGGHHGGHGHHGGHFGGHHHFFFGHHHHHFHHHHHHHHHHHHHHHHHHGHHHHHHGFHGFFHGFGHHHHFHHHHHHHEFGFGGHHHHHHFGHHHGGGGGHHHHGGGGHGGGGGGGGGGBFFFFFFBBAAA
@M02197:105:000000000-AN6RF:1:1101:3553:10140 1:N:0:1
GTCCCGTGAAATTCCTCCGCTTATTGATATGCTTAAGTTCAGCGGGTAGTCCTACCTGATTTGAGGTCAAATTGTCAGAAGCTGTCTCAAAAGAGACCCTTTAGAAGCTGAACCCCATTTATAAAGCTGCTCTTCACAAATGGCGTAGATAATTATCACACCAAAGCAAGGCAACAAAGGTCCCGCTAATGCATTTCAGGAGAGCCGACTTCTGAGAAGCCCGCATACTCCCACATCCAAGCCTGATCAACAGAAAAAGCTGAAAAGGTTGAGAATTTCATGACACTCAAACAGGCATGCTCCTCGGAATACCAAGGAGCGCAAGGTGCGTTCAAAGATTCGATGATTCAC
+
3AAABDB3A?FFGFDGGGGGGGFGHHFHFGFFEEFFHFEEGGHGGGCEGHFHHHGFHH3GHHHEGHGHFHFHFFHHGFFGGGHHF3FHHFHHHEHFFFFHHHFHHHF@B3FGGEEEAGHHEFFFGGHHHHGHHFHHHHGGHGHH3FGCFGHHFGGFHFFGHHGGHHFGHHGHHHHHGFGFGD><,HFGFGHGHGHHHHGHHGGGEHHHFGGGGBHFHGGGGEHFGGGEEGHHGGGBDGG1CFFDFGEHGGHGBFGGDDHFHHGGFGAHHHHHHHHFHHHGHHGBFF535GGG5BBGFHHEGGGEGHHGDABFGDF2E2GGGHHHGGEFGFEBGGGGAGGFBBFFFF?AAAB
@M02197:105:000000000-AN6RF:1:1101:15388:10439 1:N:0:1
GTCCCGTGAAATTCCTCCGCTTATTGATATGCTTAAGTTCAGCGGGTAGTCCTACCTGATTTGAGGTCAAAAGTCAATAAGGAAGACGCCAGAAGGCATCGACGCATTAGAGGCACGGGACCGTTCATTCATGCACTTCGGCGAGCGGCGATCATTATCACGCCAAAAGCCTTGTCATGCATAGTCAAAAGTCGACCGCAAGCCCATTCATTTCAGGGGAGCCCGAGTCCTAGACGAGAAGTCCAGATCTCCGGCAGCCCCCACTATCCAAGCACCCTTTCGAAGCAAATCGAGAGGGGTTGAGAATTTACTGACGCTCAAACAGGCATGCTCCTCGGAACACCGAGGAGCGCAAGGTGCGTTCAAAGATTCGATGATTCAC
+
BCCCCBBACCFFGGGGGGGGGGGGHHGHCHHHHHHHHHHHGHHGGGGGGHHHHHHHHGFHHHHHGHHHHHHHH3FHHHFHHHHHFFHGGGGGFHHHHGHHGGGGGGGGGEFBGFGHGGGGGGGADHHHHHHGGFGHHHHGGGG?DGGGGGGFGFGGGGGGGGGGGFFGGGGGGGGFFGGGGGGGGFFFFFFBFFEGGGGGGFGFGGFFGGFFFGFGGFACGGGGGGHHHHGGGEGHHHFHGFFGBHF-A/GGFGGDGCCHFHHHHHFGHGHGGGFGEEAEGGHGGHFG3FGHHGGGGGGBHHHG4HEHGHGGGEEG1DFHHHFFFGHHHHGCGGGGHHDEE2GDHHGEFCGHFFCGGE?HGGGGGGGCGGFFFFFFFAA3AA
@M02197:105:000000000-AN6RF:1:1101:15976:10870 1:N:0:1
GTCCCGTGAAATTCCTCCGCTTATTGATATGCTTAAGTTCAGCGGGTAGTCCTACCTGATTTGAGGTCAAATTGTCAGCAGCTGTCTCAAAAGAGACCCTTTAGAAGCTGAACCCCATTTATAAAGCTGCTCTTCACAAATGGCGTAGATAATTATCACACCAAAGCAAGGCAACAAAGGTCCCGCTAATGCATTTCAGGAGAGATGAGTTCTGAGAAGCCCGCATACTCCCACATCCAACCCTGTTCAACAGCAAAAGGTGAAAATGTTCGAAAGTCCATAACACCCAAACAACCATACCTCTCGTATTGGCAAGAGTCGTGACGTCCCTGCAAATTCTCGATAATTCGG
+
AAAAADAA113DFBGGG1EC00AAG3FGCBG2222B1G2BBBGCACEEGHFFEGFAGGFHHHBBCHFCF1F2GFGFHD1B>FFB1122@GGHGFHH0EGHHHGH1BBGFHHGH/?E?8HHG4EDGHFGFAEFFHHHHEFGGFGHG?B?FHHGGFFBDFGHHGE/#10.05B<0;HFFH:00=:FCG;C?;B<;F67BG0CG:G?$$1C$<ABF4G9F9B49E@GGGBF8F5GHGFF//00/AFB1221BB1111@1B1B2222211/HFB/11111B1@2D/>/E//B0/BA1201211////F/B111B11B11//000A00A0000B133A33B11A>1331111A>11
@M02197:105:000000000-AN6RF:1:1101:18413:10863 1:N:0:1
GTCCCGTGAAATTCCTCCGCTTATTGATATGCTTAAGTTCAGCGGGTAGTCCTACCTGATTTGAGGTCAAATTGTCAGAAGCTGTCTCAAAAGAGACCCTTTAGAAGCTGAACCCCATTTATAAAGCTGCTCTTCACAAATGGCGTAGATAATTATCACACCAAAGCAAGGCAACAAAGGTCCCGCTAATGCATTTCAGGAGAGCCGACTTCTGAGAAGCCCGCATACTCCCACATCCAAGCCTGATCAACAGAAAAAGCTGAAAAGGTTGAGAATTTCATGACACTCAAACAGGCATGCTCCTCGGAATACCAAGGAGCGCAAGGTGCGTTCAAAGATTCGAT
+
CCCCCCCBBBFFGGGGGGGGGGGHHGHHHHHHGHHHHHHHHHHGGGEFGHHHHHHHHHHHHHHHGHHHHHHHHGHHHHHHHHHGHHHHHHGHHGHHHGHHHHHHHHHHHGHHHHGGGHHHHHHHHHHHHHHHHHHHHHHGGHHHGGGHHHHHHHHHHHHHHHHHHHHHHHHHHHHHHHHGHHHHHGHHHHHHHHHHHHHHHGHGHHHHHHGGHGHHHGGGGGHHHGGGGGGHHGGHGGHGHGHHHGGHHHHHHHHHHHHHHHHHHHHHHHHHHHHEFGHHHHHHGGHGHHGHHHHHHHHGGGGGHHHHGA3HHFHGGGGGFHGGGGEGGGGGFFFFAFC3BBBA
@M02197:105:000000000-AN6RF:1:1101:22868:10893 1:N:0:1
GTCCCGTGAAATTCCTCCGCTTATTGATATGCTTAAGTTCAGCGGGTAGTCCTACCTGATTTGAGGTCAAGTTGTCAGAAGCTGTCTCAAAAGAGACCCTTTAGAAGCTGAACCCCATTTATAAAGCTGCTCTTCACAAATGGCGTAGATGATTATCACACCAAAGCAAGGCAACAAAGGTCCCGCTAATGCATTTCAGGAGAGCCGACTTCTGAGAAGCCCGCATACTCCCACATCCAAGCCTGATCAACAGAAAAAGCTGAAAAGGTTGAGAATTTCATGACACTCAAACAGGCATGCTCCTCGGAATACCAAGGAGCGCAAGGTGCGTTCAAAGATTCGATGACTCAC
+
AABAAAAAAAFFFFEGGGG?EEGHHHHHHGFD5FHFHHHGHHHGGGFFGHGGHHHFHHFGGHFHGGHHHHHFHHGFFGHHHHHHHHHFGHHHHGHHFFEGFGHHHHHHHHHHHGGGGHHHHHHHHEBGGHHHGHGHHHHFHHHHGGGGGHGHHFHFHHHHHDHHHFFHHFCHHHGHGHFHGGHGGFGGGHHHHHHHHHGHGFHGHHGGFDGGGGGHGGGGGGGHHGGGGGGGGGGHDCGG?3D@@44HHHFHFHHHFFHHHGFBHHFFFFFF5GBBGBG5G5GBHEBHHGHHHGGEBFEEC?ECGHFFGFFG5E3DE2EE4BGBACEGFFGFGBFGAGGFFFFFBB3AA>>
@M02197:105:000000000-AN6RF:1:1101:4378:10889 1:N:0:1
GTCCCGTGAAATTCCTCCGCTTATTGATATGCTTAAGTTCAGCGGGTAGTCCTACCTGATTTGAGGTCAAATTGTCAGAAGCTGTCTCAAAAGAGACCCTTTAGAAGCTGAACCCCATTTATAAAGCTGCTCTTCACAAATGGCGTAGATAATTATCACACCAAAGCAAGGCAACAAAGGTCCCGCTAATGCATTTCAGGAGAGCCGACTTCTGAGAAGCCCGCATACTCCCACATCCAAGCCTGATCAACAGAAAAAGCTGAAAAGGTTGAGAATTTCATGACACTCAAACAGGCATGCTCCTCGGAATACCAAGGAGCGCAAGGTGCGTTCAAAGATT
+
@BCCCBCCCCFFGGGFGGGGGGGHHHHHHHHHHHHHHHHHHHHGGGGGGHHGHHHHHHGHHHHGGHFHHHHHHHHHHHHHHHHHHHHHHHGHHGHHHGHHHHHHHHHHHHHHHHGGGHHHHHHHHHHHGGHHHHHHHHHHHHHHGFHHHHHHHHHHGHHHHGGHHHHHHHHHHHHHHHHGHHHHHGHHHHHHHHHHHHHHHGHGGFGHGGGHHHHGHGGGGAHHHHGGGEGHHHHHGGHHGHHHHHHHHHHHHHHHHHHFHGHHHHHHHHHHGHHFHHHHHHHHHGHHHHGHHHFEHHGDCGGGHHHFFFFHHHHGCGGGGGGGGGGG@FFFFFF@BCBA
@M02197:105:000000000-AN6RF:1:1101:27102:10930 1:N:0:1
GTCCCGTGAAATTCCTCCGCTTATTGATATGCTTAAGTTCAGCGGGTAGTCCTACCTGATTTGAGGTCAAAATGTCAAAAGTTGTCCGAAGACGGTTATGAGCGGGTTCCCATAAGGTTTGCTTCAAGGTCAAGTGGCATAGATAATTATCACACCAAGTGACGGTCCACAAGAGATCCCACTAATGCATTTAAAGGGAGCAGACCATCCACTGAAGGAAGCCAGCAAGCCCTCACATCCAAGCCTAACTCAAGCCGGTAAAAGCGAGCAAGGTTGATAATTTAATGACACTCAAACAGGCATGCCCTTCGGAATACCAAAGGGCGCAAGGTGCGTTCAAAGATTCGATGATTCAC
+
BBBBBBBABBFFGGGGGGGGGGGHHHHHHHHHHGHHHHGHHHHGGGGGGHGGHHHHHHHHHHHHGHHHHHHHHHHHHHHHHGHHHHEFGGGGHGGGGGHHHHHGCGGGHHHHHHHHHDGHGHHHHHGHHHHGHG8GHGHHFHHHHHHHHHHHHHHGHHHHHHHHGGGGHHHHHHHHHHHGHHGGHFFHHHHHGHHHFGHGGHHHGHGGGHHGGGGGFGGGGGGGFGGGEFGHGFFF3F?EHEHHFHGG?0/GE?GEDHBHGHGGEFGGEGCGFHHHGBHG5HDHHHHGGBGFHHHHGHHGHHGGDE?CGHHHHHFEHHHCCGGCGHHCHEGFAFCGFGGGGGGE4C5FFFFBAAAB
@M02197:105:000000000-AN6RF:1:1101:4402:10938 1:N:0:1
GTCCCGTGAAATTCCTCCGCTTATTGATATGCGGGGATTACTTCCTCTAAATGACCAAGATCCTCCGCTTATTGATATGCTTAAGTTCTGCGGGTAGTCCTACCTGATTTGAGGTCAAATTGTCAGAAGCTGTCTCAAAAGAGACCCTTTAGAAGCTGAACCCCACTTATAAAGCTGCTCTTCACAAATGGCGTAGATAATTATCACACCAAAGCAAGGCAACAAAGGTCCCGCTAATGCATTTCAGGAGAGCCGACTTCTGAGAAGCCCGCATACTCCCACATCCAAGCCTGATCAACAGAAAAAGCTGAAAAGGTTGAGAATTTCATGACACTCAAACAGGCATGCTCCTCGGAATACCAAGGAGCGCAAGGTGCGTTCAAAGATTCGATGATTCAC
+
BCCCCCCBCCFFGGGGGGGGGEEFHHHHFHHGGGGGGGHHHHHHHHHHGHHHHHHHHHHFHHGHHHGGGGGHHHHHHHHHHHHHHGHHEHHGGGEFGHHHHHHHHHHHGHHHGHHHHHHHHHFHHHHHHHHHHHHHHHHHHGHHHGGHHHHHHHHGHHHHHEGGGGHHHHHHHHHHHHHHHHHHHHFHHGHGGGGGGGGGGGGGGHGHHHHHHHHGGHGGGGGGHHGGGGF?HHFDHGHHHHHHHGHHFGGGGGHGFBGFFHHGHGGFGGHEHGDGHGGHHHHHGGGHHGHHHHFHHHGHHHHFGBGEHHHHHHHHHHHHGD5HFEHHHFHBGGHHHGHHHHHHFHHGGGEDFHHHHGFHHHG?EEGEBBHHFGGFAGGGGGGB?FGFFFFFFFBBAAB
@M02197:105:000000000-AN6RF:1:1101:16330:10931 1:N:0:1
GTCCCGTGAAATTCCTCCGCTTATTGATATGCTTAAGTTCAGCGGGTAGTCCTACCTGATTTGAGGTCAAATTGTCAGAAGCTGTCTCAAAAGAGACCCTTTAGAAGCTGAACCCCATTTATAAAGCTGCTCTTCACAAATGGCGTAGATAATTATCACACCAAAGCAAGGCAACAAAGGTCCCGCTAATGCATTTCAGGAGAGCCGACTTCTGAGAAGCCCGCATACTCCCACATCCAAGCCTGATCAACAGAAAAAGCTGAAAAGGTTGAGAATTTCATGACACTCAAACAGGCATGCTCCTCGGAATACCAAGGAGCGCAAGGTGCGTTCAAAGATTCGATGATTCAC
+
BCBCBBAACCFFGGGGGGGGGGGHHHHHHFHGHHHHHHGHHGHGGGGGGHHHHHHHHHHHHHHHGHGHHHHHHHHHHHHHHHHHHHHHHEGHHGFHHGHHHHHHHHHHHHHHHHGGGHHHHHHHHHHHHHHGHHGHHHHHHHGHGGGGGHHHHHHGHHHHHHHHHHHHHHGHHHHHHHHHGHHHGHGGHHHHHHHHGHHHHGHGGHGGGHGGHGGHHGGGGGGHHGGGGGGGGGGHGGHHHGGGHHGHHHHHGHHGHHHGHFHFHHFHHHHGHHHHHHFHHHHHFGHHGHGHHHGHHGHGCEEEC5FGGHHGHGFEGF?ECFBHEGGGFGGGGGGGGCGFFFBFFFBAA3>
@M02197:105:000000000-AN6RF:1:1101:7303:11304 1:N:0:1
GTCCCGTGAAATTCCTCCGCTTATTGATATGCTTAAGTTCAGCGGGTAGTCCTACCTGATTTGAGGTCAAATTGTCAGAAGCTGTCTCAAAAGAGACCCTTTAGAAGCTGAACCCCATTTATAAAGCTGCTCTTCACAAATGGCGTAGATAATTATCACACCAAAGCAAGGCAACAAAGGTCCCGCTAATGCATTTCAGGAGAGCCGACTTCTGAGAAGCCCGCATACTCCCACATCCAAGCCTGATCAACAGAAAAAGCTGAAAAGGTTGAGAATTTCATGACACTCAAACAGGCATGCTCCTCGGAATACCAAGGAGCGCAAGGTGCGTTCAAAGATTCGATGACTCAC
+
BCCCCCCCCDFFGGGGGGGGGGGHHHHHHHHFFHHHHHHHHHHGGGEGGHHHHHHHHHHHHHHHGHHHHHHHHHHHHHHHHHHGHHHGHHHHHGHHHGHHHHHHHHHHHHHHHHGGGHHHHHHHHGHHHHHHHHHHHHHHHHHHGGGGGHHHHHHHHHHHHHHHHHHHHHFHHHHHHHGHGGHHGHHGGHHHHHHHHHHGHGHGHHHGGGGFGHHHHGGGGGGHHHGGHGHGHHHHGGGHHHGHHFHHHHHHHHHHHGHHHHGHGHHHHHHHHHHHGBHFFGHHHGHFHHHGHHHHHHHGGGGGFHHCHHHHHHHGGGGGHHGHGGGGHGGGGGGGGGGFFFFFFFBA>3A
@M02197:105:000000000-AN6RF:1:1101:20628:11503 1:N:0:1
GTCCCGTGAAATTCCTCCGCTTATTGATATGCTTAAGTTCAGCGGGTATCCCTACCTGATCCGAGGTCAACCTTGAAAAAATTGGGGGTTGACGGCTGGACTATCACACACACCATGCGAAAAGATAATCTTACTACGCCTGGGGATATGAGATCATCCGCCTTTGAATTTCAGAAGGGAGAATGCAAGCAAACTCATCTTCCAAGACCAAGCAAATCTGCTTGAGAGGTATTTAATGACGCTCGAACAGGCATGCCTCCCGGAATACCAGGAGGCGCAATGTGCGTTCAAAGATTCGATGACTCAC
+
AB@3ADBAAAFFGGGGGGGGFFGHHGHHHGGHHHHHHHHHGHHGGGGGEGHHHHFHHHHHFFF1A@FHFHHFFHHGGFHFFHHHHHGGGGGGHGGGGGGHGHHHHHHGGGGGGCFHHGFHHHHHHHHGHHHGGHHFHGGGHHHGGHFGHGHHHGGHHHGGHGGGHHHHHHHHHHGGHFHHGGFFGHHHGGHGGHFGGGGGGHHHGGHGHHHHHHGGHHGHGHHGHHHHHFGFHHGHGGGGEFFGHHHHHGHHGGGGE?GGHHGHHGFFFGAGGGEFHHHFEEGGHGGGGGGFGFABFDDBFFA?AAA
@M02197:105:000000000-AN6RF:1:1101:10316:11714 1:N:0:1
GTCCCGTGAAATTCCTCCGCTTATTGATATGCTTAAGTTCAGCGGGTATCCCTACCTGATCCGAGGTCAACCTGTAAAAATTGGGGGTTCTGGCAAGCCACCGGGGGGAACTCTATAGCGGGAGTATGTACTACGCTCAGAGCCCACCGGCACCGCCACTAATTTTGAGGGCCGCGGAGACCGCGTGCCCCAATACCACGCTAGGCGTGAATGGTTAAATGACGCTCGAACAGGCATGCCCTGCGGAATACCACAGGGCGCAATGTGCGTTCAAAGATTCGATGACTCAC
+
DDDDDDCCCDFFGGGGGGGGGGGHHHHHHHHHHHHHHHHHHHHGGGGGHHHHHHHH<;.;H:H9GG::;HH:HH:HHHH<<<HHHGGGG;:HHHHH;HG<H<GGGGGGG9GGGGGGGG:GFFFFFFFFFFF::FFF9FFF::FFF:EFF9FFFGGHHGHHHHHGGHHHGGGGGGGHFGGGGGGGGGGGGGGHHHHGGGGHHFGGHHFHHHHHHHHHHHHGGGFFFHGHHGFHFHHHGGGGGGGHHHHHGHGHFHGGGGGHGHHGEGGGGGGGGGGGGGFFFFFFFCCCCC
@M02197:105:000000000-AN6RF:1:1101:16569:11936 1:N:0:1
GTCCCGTGAAATTCCTCCGCTTATTGATATGCTTAAGTTCAGCGGGTATCCCTACCTGATCCGAGGTCAACCTAGAAAAATTTGGGGTTGCTGGCCAGCACCTCCCAGGACCCTATAGCGAGAAAATTACTACGCGTAGAGCCTAAGAGCACCGCCACTAGTTTTAAGGCCCGCCAACCGGCGAAGCCCAACACCTAGCCAGGCTAGATTGGTATAAATGACGCTCGAACAGGCATGCCCCCCGGAATACCAGGGGGCGCAATGTGCGTTCAAAGATTCGATGATTCAC
+
BBBBBBBAAAFFGGFGGGGGGGGHHHHHHHHHGGHHHHHHHHGGCGEFHHHHH;HHH<;<H;HGGGGHHHH9HH9HHHH:HH<HHGFGG;H;H;GGGHG<HG<HHGHH:HHGGHHHHHG;C8GGHHHHHH<<HGGGGGGGHHH0HHHFHHHHHGGGGFHHHHHHHHHFFGFFGGGGGGGGGGGGGGGHHGHGHHHHHHHHGHHGHGHHHHHHHFHGHHGGGGGHHGHHFGHHHHHGGGGGGGHHHHHGHHGGGGGGGGGHHHGGEGHGGGGGGGFGGFFFFFFFCCCBC
@M02197:105:000000000-AN6RF:1:1101:7986:11858 1:N:0:1
GTCCCGTGAAATTCCTCCGCTTATTGATATGCTTAAGTTCAGCGGGTAGTCCTACCTGATTTGAGGTCAAATTGTCAGAAGCTGTCTCAAAAGAGACCCTTTAGAAGCTGAACCCCATTTATAAAGCTGCTCTTCACAAATGGCGTAGATAATTATCACACCAAAGCAAGGCAACAAAGGTCCCGCTAATGCATTTCAGGAGAGCCGACTTCTGAGAAGCCCGCATACTCCCACATCCAAGCCTGATCAACAGAAAAAGCTGAAAAGGTTGAGAATTTCATGACACTCAAACAGGCATGCTCCTCGGAATACCAAGGAGCGCAAGGTGCGTTCAAAGATTCGATGATTCAC
+
CCCDCCCCDEFFGGGGGGGGGGGHHHHHHHHHHHHHHHHHHHHGGGEGGHHHHHHHHHHHHHHHGHHHHHHHHHHHHHHHHHHHHHHHHHHHHGHHHGHHHHHHHHHHHHHHHHGGGHHHHHHHHHHHHHHHHHHHHHHHHHHHGGGGGHHHHHHHHHHHHHHHHHHHHHHHHHHHHHHHHHHHHGHHHHHHHHHHHHHHHGHGHHHHGGHHGHHHHGGGGGHHHHGGHGHHHHHHGGHHHHGHGHHHHHHHHHHHHHHHHHHGHHHHHHHHHHHHHHHHHHHHHGHHHHHHHHHHHHHGGGGGHHHHHHHHHHHGGGGFGGHHGGGGGGGGGGGGGGGFFFFFFFCBBBA
@M02197:105:000000000-AN6RF:1:1101:18379:12165 1:N:0:1
GTCCCGTGAAATTCCTCCGCTTATTGATATGCTTAAGTTCAGCGGGTAGTCCTACCTGATTTGAGGTCAAATTGTCAGAAGCTGTCTCAAAAGAGACCCTTTAGAAGCTGAACCCCATTTATAAAGCTGCTCTTCACAAATGGCGTAGATAATTATCACACCAAAGCAAGGCAACAAAGGTCCCGCTAATGCATTTCAGGAGAGCCGACTTCTGAGAAGCCCGCATACTCCCACATCCAAGCCTGATCAACAGAAAAAGCTGAAAAGGTTGAGAATTTCATGACACTCAAACAGGCATGCTCCTCGGAATACCAAGGAGCGCAAGGTGCGTTCAAAGATTCGATGATTCAC
+
CCCCCBCCCCFFGGGGGGGGGGGHHHHHHHHHHHHHHHHHHHHGGGGGGHHHHHHHHHHHHHHHGHHHHHHHHHHHHHHHHHHHHHHHHHHHHGHHHGHHHHHHGHHHHHHHHEGGGHHHHHHHHHHHHHHHHHHHHHHHHHHHGGGGGHHHHHHGHHHHHHHHHHHHHHHHHHHHHHHHFHGHGGHHGHHHGHHHHGHHHGGGGHHHGGGGGHHHGGGGGGHHHHGGGGHHHHHGF?EHHFGFHFGFHHHHHFHHHHHHHHHHHHFHFHHHGHGBHHFHEHGHGGGHHGGEHGEHHGHGCGGGHHHHHHHHHHFGGGGGHHHGGGGGHGGGGGBGGGGFFBFFFFBAAAA
@M02197:105:000000000-AN6RF:1:1101:25273:12395 1:N:0:1
GTCCCGTGAAATTCCTCCGCTTATTGATATGCTTAAGTTCAGCGGGTAGTCCTACCTGATTTGAGGTCAAATTGTCAGAAGCTGTCTCAAAAGAGACCCTTTAGAAGCTGAACCCCATTTATAAAGCTGCTCTTCACAAATGGCGTAGATAATTATCACACCAAAGCAAGGCAACAAAGGTCCCGCTAATGCATTTCAGGAGAGCCGACTTCTGAGAAGCCCGCATACTCCCACATCCAAGCCTGATCAACAGAAAAAGCTGAAAAGGTTGAGAATTTCATGACACTCAAACAGGCATGCTCCTCGGAATACCAAGGAGCGCAAGGTGCGTTCAAAGATTCGATGATTCAC
+
CCCCCCCCDDFFGGGGGGGGGGGHHHHHHHHGHHHHHHHHHHHGGGGGGHHHHGHHHHHHHHHHGHHHHHHHHHHHHHHHHHHHHHHHHHGHHGHHHGHHHHHHHHHHHHHHHGGGGHHHHHHHHHHHHHHHHHHHHHHHHHHHGGGGGHHHHHHHHHHHHHHHHHHHHHGHHHHHHHGHHHHHHGHHHHHHHHHHHHHHHGGGHHHHHGHGGHHHHGGGGGGHHHGGHGGHGGHHGGHHHHFGHHHHHHHHHHHHHHHHHHHHHHHHHHHHHHHHHFHHHHHHFGHGHHHHHHHHHHGGGGGGHHHHHHGGHHHGGGGGHHHHGGGGHGGGGGGGGGGFFFFFFFCCCCC
@M02197:105:000000000-AN6RF:1:1101:20713:12434 1:N:0:1
GTCCCGTGAAATTCCTCCGCTTATTGATATGCTTAAGTTCAGCGGGTAGTCCTACCTGATTTGAGGTCAAAAGTCAATAAGGAAGACGCCAGAAGGCATCGACGCATTAGAGGCACGGGACCGTTCATTCATGCACTTCGGCGAGCGGCGATCATTATCACGCCAAAAGCCTTGTCATGCATAGTCGAAAGCCGACCGCAAGCCCATTCATTTCAGGGGAGCCCGAGTCCTAGACGAGAAGTCCAGATCTCCGGCAGCCCCCACTATCCAAGCACCCTTTCGAAGCAAATCGAGAGGGGTTGAGAATTTACTGACGCTCAAACAGGCATGCTCCTCGGAACACCGAGGAGCGCAAGGTGCGTTCAAAGATTCGATGATTCAC
+
AABBBBAABBFFGGGGGGGGGGGHHHHHHHGHHHHHHGHHHGGGGGFGGHHGFHHHGGHHHGHHGHGHHHHHHGHHHHHHHGHHHGFGGGGGFHHHGHHHGHGCGGGGHHHHGGGHGGGGGGGGGHHHHHGHGHHHGHHGFGGDGGGGGGGGGGGGGGGGGGEFGGGFGGGGGGGGGGGGGGGGFFFFFFFFGGGGGGGGGGGGFFFFFFFFFGHGGFHFCFFGHHHFHGGHGGGHHHHHHEFHHHHGCGGCHGGCCCGHGBGEHFGGHHHE?0GHGFGHGHHHHHGHHGGHHCGGGHGHHHHHFHHGGFGGGGGHGHHGGHHHHHHGHFA?CE?EBHFADDGGHHFEA?ECHFHGGECE4FFEFBFGGGFFFFFFFA?BBA
@M02197:105:000000000-AN6RF:1:1101:15396:12453 1:N:0:1
GTCCCGTGAAATTCCTCCGCTTATTGATATGCTTAAGTTCAGCGGGTAGTCCTACCTGATTTGAGGTCAAATTGTCAGAAGCTGTCTCAAAAGAGACCCTTTAGAAGCTGAACCCCATTTATAAAGCTGCTCTTCACAAATGGCGTAGATAATTATCACACCAAAGCAAGGCAACAAAGGTCCCACTAATGCATTTCAGGAGAGCCGACTTCTGAGAAGCCCGCATACTCCCACATCCAAGCCTGATCAACAGAAAAAGCTGAAAAGGTTGAGAATTTCATGACACTCAAACAGGCATGCTCCTCGGAATACCAAGGAGCGCAAGGTGCGTTCAAAGATTCGATGATTCAC
+
BBBBBBBAAAFFGGGGCGGGGGGGHHHHHHHCHHHHHBFHHHHGGGGGGHHHHHHHHHHHGGHHGGHHHHHGHHHGHFGHGHHGHGHHHHHHHGHHHGHHHHHHHHGHGHHHHHGGGHHHHHHHHHGHHGHHHHHGHHHHHHGHGHHHHHHHHHHHHHHHHHHHHHHHHHGHHHGHHHHHGHHHHHHHFHHHHHHHHHHHHGGGHHGGGGHGHGHHHGGGGGGGGGGGHGGGHGHGGGHHHHHGFHHHHHHHFHHGHHHHHFHGHHHFHHGGGHHF@FHHHGHHHGGHHHHGHFBHFHFGCE?GGHHHFGGHHHHFGGEGHHHHGGEGHFFGFGGGGGFFFFFBFFBBBBB
@M02197:105:000000000-AN6RF:1:1101:16925:12749 1:N:0:1
GTCCCGTGAAATTCCTCCGCTTATTGATATGCTTAAGTTCAGCGGGTAGTCCTACCTGATTTGAGGTCAAAAGTCAATAAGGAAGACGCCAGAAGGCATCGACGCATTAGAGGCACGGGACCGTTCATTCATGCACTTCGGCGAGCGGCGATCATTATCACGCCAAAAGCCTTGTCATGCATAGTCGAAAGCCGACCGCAAGCCCATTCATTTCAGGGGAGCCCGAGTCCTAGACGAGAAGTCCAGATCTCCGGCAGCCCCCACTATCCAAGCACCCTTTCGAAGCAAATCGAGAGGGGTTGAGAATTTACTGACGCTCAAACAGGCATGCTCCTCGGAACACCGAGGAGCGCAAGGTGCGTTCAAAGATTCGATGATTCAC
+
BCCECCDCDEFFGGGGGGGGGGGHHHHHHHFHHHHHGHHG5GHGGGEGGHHHHHHHHHHHHHHHGHHHHHGHGHHHHHGHGFHHHHHGGGGGHHHHHHHHGGGGGGGGHHHHHGGHGGGGGGGGGHHHHHHHHHHHHHHGGGGGCGGGGGGGGGGGGGGGGFGGGGGGGGGGGGGGGGGGGGGGGFFFFFFFFFFGGGGGGGGGGGFFGGGGGFGGGGHGGGGGHGHHHHHHGGGHFHFHHF1HFHGGGGGGHGGGGGGGGGFHFFHGHGHGF?GGGGEGGHGHGHGHHGGHHGGGGHHHHHHHHHHHHHGGGGGHFEGHHFGHHHGHHHGCGGGGGHGEGGGGHHGGGGGHHHHGGGGGGGGGGGGGGGFFFFFFFCCCBB
@M02197:105:000000000-AN6RF:1:1101:28263:12692 1:N:0:1
GTCCCGTGAAATTCCTCCGCTTATTGATATGCTTAAGTTCAGCGGGTAGTCCTACCTGATTTGAGGTCAAATTGTCAGAAGCTGTCTCAAAAGAGACCCTTTAGAAGCTGAACCCCATTTATAAAGCTGCTTCTCACAAATGGCGTAGATAATTATCACACCAAAGCAAGGCAACAAAGGTCCCGCTAATGCATTTCAGGAGAGCCGACTTCTGAGAAGCCCGCATACTCCCACATCCAAGCCTGATCAACAGAAAAAGCTGAAAAGGTTGAGAATTTCATGACACTCAAACAGGCATGCTCCTCGGAATACCAAGGAGCGCAAGGTGCGTTCAAAGATTCGATG
+
CCCCCCCBBCFFGGGGGGGGGGGHHHHHHFHHHHHHHFHHHHHGGGGGGHHHHHHHHHHHHHHHGHHHHHHHHHHHHHHHHHHHHHHHHHHHHGHHHGHHHHHHHHHHHHHHHHGGGHHHHHHHHHHHHHHHHFHHHHHHHHHHGFGGGHHHHHHHHHHGHHHHHHHHHGHHHHHHHHGFGHHHGHHHHHHHHHHHHGHHHGHGHHHHHHGHHHHHHGGGGGGHHHGGGGHHHHHGGGGAHHGHHHHHHHHHHHHHHHHHHHHGHHHGHHHHHFBEHFHHFHHFGGHHHHFHHFFHHGGGGCFGFHHGBFHHGHHGGGGGHHGGGGGGGGGGGFFFBFBFABBBB
@M02197:105:000000000-AN6RF:1:1101:8814:12838 1:N:0:1
GTCCCGTGAAATTCCTCCGCTTATTAATATGCTTAAGTTCAGCGGGTAGTCCTACCTGATTTGAGGTCAAATTGTCAGAAGCTGTCTCAAAAGAGACCCTTTAGAAGCTGAACCCCATTTATAAAGCTGCTCTTCACAAATGGCGTAGATAGTTATCACACCAAAGCAAGGCAACAAAGGTCCCGCTAATGCATTTCAGGAGAGCCGACTTCTGAGAAGCCCGCATACTCCCACATCCAAGCCTGATCAACAGAAAAAGCTGAAAAGGTTGAGAATTTCATGACACTCAAACAGGCATGCTCCTCGGAATACCAAGGAGCGCAAGGTGCGTTCAAAGATTCGATGACTCAC
+
CCCCCDBBCCFFGGGGGGGGGGGHHHHHGHHHHHHHHHHHHHHGGGGGGHHHHHHHHHHHHHHHGHHHGHHHHHHHHHHHHHHHHHHHHHHHHGHHHGHHHHHHHHHHHGHHHHGGGHHHHHHHHHGHGHHHHHGGHHHHHHHHGGGGGHHHHHHHHHHHHHHHGHHHHHHHHHHHGHHGHGHHHGHHHHHHHHHHHHHGHGHGHGGHGHGHGHHHHGGGGGGHHHGGHGHHHHHHGGHHHHGEHHHGHHHGFHHHHHHHHHHHHHHGHHHHGHHFGDHFGHHFAF5HHHHHHHHGHHHGGGGGFHHGHHHGHHHGGGCGHHGHGGGGGGGGGGGGGGGFFBFFFFABBAA
@M02197:105:000000000-AN6RF:1:1101:25374:12856 1:N:0:1
GTCCCGTGAAATTCCTCCGCTTATTGATATGCTTAAGTTCAGCGGGTAGTCCTACCTGATTTGAGGTCAAATTGTCAGAAGCTGTCTCAAAAGAGACCCTTTAGAAGCTGAACCCCATTTATAAAGCTGCTCTTCACAAATGGCGTAGATAATTATCACACCAAAGCAAGGCAACAAAGGTCCCGCTAATGCATTTCAGGAGAGCCGACTTCTGAGAAGCCCGCATACTCCCACATCCAAGCCTGATCAACAGAAAAAGCTGAAAAGGTTGAGAATTTCATGACACTCAAACAGGCATGCTCCTCGGAATACCAAGGAGCGCAAGGTGCGTTCAAAGATTCGATGATTCAC
+
BCCDDCCBCCFFGGGGGGGGGGGHHHHHHHHHHHHHHHHGHHHGGGGGGHHHHHHHHHHHGHHHGGHHEHHHHHHHHHHHHHHHHHHHHHHHGGHHHGHHHHHHHHHHHHHHHHGGGHHGHHHHHHHHHHHHHHHHHHHHHHHHGGGGGHHHHHHHHHHHHHHHHHHHHHHHHHHHHHHHHHHHHHHHHHHHHHHHHHHHHGGGHHGHGHHHHHHHHGGGGGHHHHGGHGHHGHHGGGHHHHHHHEHHHHHHHHHHHHHHHHHHHGHHHHHGHGHHHHHHHHHHHGHHHHHHGHGHHHHGFCCGHGDGHHHHHHHGGGGGHGHHGGGGGGGGGGGGGGGFFFFFFFCCBCC
@M02197:105:000000000-AN6RF:1:1101:29008:12945 1:N:0:1
GTCCCGTGAAATTCCTCCGCTTATTGATATGCTTAAGTTCAGCGGGTAGTCCTACCTGATTTGAGGTCAAATTGTCAGAAGCTGTCTCAAAAGAGACCCTTTAGAAGCTGAACCCCATTTATAAAGCTGCTCTTCACAAATGGCGTAGATAATTATCACACCAAAGCAAGGCAACAAAGGTCCCGCTAATGCATTTCAGGAGAGCCGACTTCTGAGAAGCCCGCATACTCCCACATCCAAGCCTGATCAACAGAAAAAGCTGAAAAGGTTGAGAATTTCATGACACTCAAACAGGCATGCTCCTCGGAATACCAAGGAGCGCAAGGTGCGTTCAAAGATTCGATGATTCAC
+
BBBBBBABBBFFGGGGGGG?EGGHHGFHHHHHHHHGHHHHGFHGGGGGGHHHHHHHHHHHGFHBFHHHCHHHHHHHGHHHFGHHHHHHGHHHHGHHGGHHHGHHHHHHHGHHHHGGGHHHHHHHHHHHHHHGHHHHHGHGGGHGGGGGGHGGGHGHHHHGHGHHHHGHHGHHHHHHHACHGGHFGGGGGGGHHHHHHHHGFGFGGGHGGGGGGGHHFGGGGGHFFHGFFGGHGHHGGGGHGCHFFFGFHHFGFHGGEHFFGBHHHHFGEGHHHG@EFHFGHHHGBFBFEABHG1HHEHFGGE?ECGFFHHHHGHHGFEGCGGHCCGGEF1GBGGGG?FGBFD@1FFAAAAA
@M02197:105:000000000-AN6RF:1:1101:25403:12930 1:N:0:1
GTCCCGTGAAATTCCTCCGCTTATTGAATGCTTAAGTTCAGCGGGTAGTCCTACCTGATTTGAGGTCAAATTGTCAGAAGCTGTCTCAAAAGAGACCCTTTAGAAGCTGAACCCCATTTATAAAGCTGCTCTTCACAAATGGCGTAGATAATTATCACACCAAAGCAAGGCAACAAAGGTCCCGCTAATGCATTTCAGGAGAGCCGACTTCTGAGAAGCCCGCATACTCCCACATCCAAGCCTGATCAACAGAAAAAGCTGAAAAGGTTGAGAATTTCATGACACTCAAACAGGCATGCTCCTCGGAATACCAAGGAGCGCAAGGTGCGTTCAAAGATTCGATGATTCAC
+
ABCCBCCCCCFFGGGGGGGGGGGHHHGHHHHHHHHCHHHHHHGGGGCGHHHHHHHHGHHHHHGGHGHFHHHGHHHHHHHFHHHHHHHHHHHHGGHHGHHHHHHHHGHHHHHHHGGGHGHHHHHHHHHHHHHHHHHHHHHHHHHGGGGGHHHHH2BHHHHHGHHHHGHHHGHHHHHHGHGHHHHHHHGHHHHHHHFHHHGHGHGHHHHGGHHFHHHHGFGGGHHHHGGGGHHHHHHGGHHGHEHHHHGHHHHHHHHHHHHHHHHHHHHHHFHHHGDGHGHHHHHHFHGHHHHHHHBHEHGGGGFHHGGHHFGHHGEEGGEG5GFGGGGHGGGGFGBEGGCFFFFFF??AAB
@M02197:105:000000000-AN6RF:1:1101:9588:13253 1:N:0:1
GTCCCGTGAAATTCCTCCGCTTATTGATATGCTTAAGTTCAGCGGGTAGTCCTACCTGATTTGAGGTCAAATTGTCAGAAGCTGTCTCAAAAGAGACCCTTTAGGAGCTGAACCCCATTTATAAAGCTGCTCTTCACAAATGGCGTAGATAATTATCACACCAAAGCAAGGCAACAAAGGTCCCGCTAATGCATTTCAGGAGAGCCGACTTCTGAGAAGCCCGCATACTCCCACATCCAAGCCTGATCAACAGAAAAAGCTGAAAAGGTTGAGAATTTCATGACACTCAAACAGGCATGCTCCTCGGAATACCAAGGAGCGCAAGGTGCGTTCAAAGATTCGATGACTCAC
+
AAAAABABBB5DFFFGFGGGGCDEEGFFHHGCF5DGFDFGGFFGEG0AFHFHFBGCHH3BFHHBFHFEFGHHHFGGFEGHHEFEHGHHEGFHHGGHFGHHHHEHBGBC?GHHFAEGG0FGHGGGFHGHEGFGGFHHHHHHHHHH@BGGFGHFFFFFHHGHFHGHEGFGGFGFHHHHHGGFCCGGHFHHGHHHHFHFHGFHHGHGHHHHG?FD>FDFG?CFGGFGHHGGGGHGHHHGEGHHHFFGG4FHHHHGHHHGHHHGFFHHHHHHFHHHHFF5EB@BBHFGDEF3GFHHHFBGGAE?CF?GGGABGFBBFFGEDEGGFBGEGEGGCGGFGFGFFGGFBFFFD@3?AA?
@M02197:105:000000000-AN6RF:1:1101:22695:13337 1:N:0:1
GTCCCGTGAAATTCCTCCGCTTATTGATATGCTTACTTCCTCTAAATGACCAAGATCTCCGCTTATTGATATGCTTACTTCCTCTAAATGACCAAGCAAAGATTCGATGACTCAC
+
GGGDHGHHGHFGGGGGGGHHGHGHHHHHHHHHHHHHHHHHHHHHHHHHHHHHHHHHHIHHHHHHHHHHHHHHHHHHHHHHHHHHHHHHHHHHHHHHGHHGHHHHHGGHHHHHHHH
@M02197:105:000000000-AN6RF:1:1101:17925:13376 1:N:0:1
GTCCCGTGAAATTCCTCCGCTTATTGATATGCTTAAGTTCAGCGGGTAGTCCTACCTGATTTGAGGTCAAATTGTCAGAAGCTGTCTCAAAAGAGACCCTTTAGAAGCTGAACCCCATTTATAAAGCTGCTCTTCACAAATGGCGTAGATAATTATCACACCAAAGCAAGGCAACAAAGGTCCCGCTAATGCATTTCAGGAGAGCCGACTTCTGAGAAGCCCGCATACTCCCACATCCAAGCCTGATCAACAGAAAAAGCTGAAAAGGTTGAGAATTTCATGACACTCAAACAGGCATGCTCCTCGGAATACCAAGGAGCGCAAGGTGCGTTCAAAGATTCGATGATTCAC
+
ABBBBCCCCCFFGGGGGGGGGGGHHHHHHHHHHHHHHHHHHHHGGGEGGHHHHHHHHHHHHHHHGHHHHHHHHGHHHHHHHHHHHHHHHHHHGGHHHGGHHHHHHHHHHHHHHHGGGHHHHHHHHGHHHHHHHHHHHHHHGHHHGFGGGHGHHHHHHHHHHHHHHHHHHHGHHHHHHHGHHHGHHGGHGHHGHHHHHHHHHGGGHHHHHGGHGGHHHGGGGGGHHHGGHGHHHHHFGGHHHGHHHHHFHHHHHHHHHHHHHHHHHHHHHHHHHHHHHFHFFHHHGEFGHHHGHHHHHHHGGGGGHHHHHHHHHHHGGGGGHFHHGGGGHFGGGGGGGGGFFFFFFF@AAAA
@M02197:105:000000000-AN6RF:1:1101:26694:13372 1:N:0:1
GTCCCGTGAAATTCCTCCGCTTATTGATATGCTTAAGTTCAGCGGGTAGTCCTACCTGATTTGAGGTCAAATTGTCAGAAGCTGTCTCAAAAGAGACCCTTTAGAAGCTGAACCCCATTTATAAAGCTGCTCTTCACAAATGGCGTAGATAATTATCACACCAAAGCAAGGCAACAAAGGTCCCGCTAATGCATTTCAGGAGAGCCGACTTCTGAGAAGCCCGCATACTCCCACGTCCAAGCCTGATCAACAGAAAAAGCTGAAAAGGTTGAGAATTTCATGACACTCAAACAGGCATGCTCCTCGGAATACCAAGGAGCGCAAGGTGCGTTCAAAGATTCGATGATTCAC
+
BBBBBBBBBBFFGGGGGGGGGGGFHHHHGHHHHHHGHHHHHHHGCGGGGHHHHHHHHHHHHHHHGGHHHHHHHGHHHHHHGHBGHHHHHHHHHGGHHGHHHHHHHHHHHHHHHHGGGHHHGGFHFHHHHHHHHHHHHHGHHFHHGGGGGHHHHHHHGHHHHGHHHHHHHGFHHHHHHHHGGHHFGGGHHHHHHHHHHHHHHGGGHHHFCHHHHHHHHGGGGGHHHGGGGGGGGGHHGGHHGGHHHHHHHHHHHHHHHHFEHGFHFHHFFGHHHGDDHGHHHHGDAGHHHHFHHHHHHGEGGEGGGHHCFF3FCHHGGGGGHGGHGGGGHGBGGGGGGFFFC5BFFFBB@AB
@M02197:105:000000000-AN6RF:1:1101:11910:13345 1:N:0:1
GTCCCGTGAAATTCCTCCGCTTATTGATATGCTTAAGTTCAGCGGGTAGTCCTACCTGATTTGGGGTCAAATTGTCAGAAGCTGTCTCAAAAGAGACCCTTTAGAAGCTGAACCCCATTTATAAAGCTGCTCTTCACAAATGGCGTAGATAATTATCACACCAAAGCAAGGCAACAAAGGTCCCGCTAATGCATTTCAGGAGAGCCGACTTCTGAGAAGCCCGCATACTCCCACATCCAAGCCTGATCAACAGAAAAAGCTGAAAAGGTTGAGAATTTCATGACACTCAAACAGGCATGCTCCTCGGAATACCAAGGAGCGCAAGGTGCGTTCAAAGATTCGATGATTCAC
+
CCCCCCBBCCFFGGGGGGGGGGGHHHGHHHHHHHHGHHHGHHHGGGGGGHHHGHHHHHHHHHHHGGGGHHHHHHHHHHHHHHHHHHHHHHHHHGHHHGHHHHHHHHHHHHGHHHGGGHHHHHHHHHHHHHHGHHHGHHGHHHHGGGGGGHHHGHHHHHHHHHHGHHGHHHHHHHHHHGHHFHHHGGGHGHHHHHHHHHHHHGHGGHHGCGGHHHHHHGGGGFGHHHGGGGHGHFHFGGGHHGHGHGGHHHHHHHHHHHHHHHHHHHHHHHHHHHHFHBHHEHHFHGHFEGEDGEGHGHFEECGEGFEHHHHHHHHGGEGGHHHFEGGGCGGGGGGG?GGFFFFFFF@AAAA
@M02197:105:000000000-AN6RF:1:1101:2412:13980 1:N:0:1
GTCCCGTGAAATTCCTCCGCTTATTGATATGCTTAAGTTCAGCGGGTAGTCCTACCTGATTTGAGGTCAAATTGTCAGAAGCTGTCTCAAAAGAGACCCTTTAGAAGCTGAACCCCATTTATAAAGCTGCTCTTCACAAATGGCGTAGATAATTATCACACCAAAGCAAGGCAACAAAGGTCCCGCTAATACATTTCAGGAGAGCCGACTTCTGAGAAGCCCGCATACTCCCACATCCAAGCCTGATCAACAGAAAAAGCTGAAAAGGTTGAGAATTTCATGACACTCAAACAGGCATGCTCCTCGGAATACCAAGGAGCGCAAGGTGCGTTCAAAGATTCGATGAGTCAC
+
AAABAB>AAAFBG5FGG4EEEGGGFFDGFHHHHGHHHHHGHHGGCGEGGFFFGHHHHHGHGHHGGGFHHHGBGFGGHEHHBGHFGFHHHGFHFFFFHGHFCHFHHHHGHG3EGAEGE8HGHHGHFBGHHEEGFHHHHHHHHBHFG;C@EHHGH9G9GHHHHGGHGHHHHHGCGFFGFHFCFGHG4GGCGHHGHH7HHHHHHEEGFFGCGGGGGGGGGGGGFE.B@FFFFGGGGGFB/EGF01B2DFBFFF2B0F1GFF1HHG1HFFB0EGD2HGFF@BG@HDFFFFBBHFHHHHFEBGFAAAA/A2BGFDEBGHFA0E?EGFFFE0A01GFDFABB1B1C11B1DB11>1>
@M02197:105:000000000-AN6RF:1:1101:2489:14093 1:N:0:1
GTCCCGTGAAATTCCTCCGCTTATTGATATGCTTAAGTTCAGCGGGTAGTCCTACCTGATTTGAGGTCAAATTGTCAGAAGCTGTCTCAAAAGAGACCCTTTAGAAGCTGAACCCCATTTATAAAGCTGCTCTTCACAAATGGCGTAGATAATTATCACACCAAAGCAAGGCAACAAAGGTCCCGCTTATGCATTTCAGGAGAGCCGACTTCTGAGAAGCCCGCATACTCCCACATCCAAGCCTGATCAACAGAAAAAGCTGAAAAGGTTGAGAATTTCATGACACTCAAACAGGCATGCTCCTCGGAATACCAAGGAACGCAAGGTGCGTTCAAAGATTCGATGACTCAC
+
ABAABBB3A?FFGFGGGFGGGFGHFHFDFHHFHGHBGDGHDGFGCCFGGHGHGH3GFFHHHHBGFHHGHGGHGHHGBGHHFBBEGFGGBFHFGEHGHGHHFHEHGHHGGHHEFFGGFHHHHHHHDDDGHHGBGFFFHHFGHF9E@GFFEFHHHHHHHGHHHGHHHHHFH9EHFHFHFGHGHHEGGGG?GHHHHGFHHFHFFCFGHCCGGFDFFFFGHGGCFEFFBEGFFGCEBHHHCGGF0EFFHHHHHHGBHHHHGEFFDB@1F>ACEFFHFHHFHHGE2BF1FFDGFHHHHGA1AGA///C?F2FFBFHGBHGB0B0EHHHF0CEEGEEFFGGGAFA113BF1FA111>
@M02197:105:000000000-AN6RF:1:1101:18365:14188 1:N:0:1
GTCCCGTGAAATTCCTCCGCTTATTGATATGCTTAAGTTCAGCGGGTAGTCCTACCTGATTTGAGGTCAAATTGTCAGAAGCTGTCTCAAAAGAGACCCTTTAGAAGCTGAACCCCATTTATAAAGCTGCTCTTCACAAATGGCGTAGATAATTATCACACCAAAGCAAGGCAACAAAGGTCCCGCTAATGCATTTCAGGAGAGCCGACTTCTGAGAAGCCCGCATACTCCCACATCCAAGCCTGATCAACAGAAAAAGCTGAAAAGGTTGAGAATTTCATGACACTCAAACAGGCATGCTCCTCGGAGTACCAAGGAGCGCAAGGTGCGTTCAAAGATTCGATGATTCAC
+
ABCCBCCDDDFFGGGGGGGGGGGHHHHHHHHHHHHHHHHHHHHGGGGGGHHHHHHHHHGHHHHHGHFHHHHHHGHHFHHHHHHHHHHHHHHHHGHHHGHHHHHHHHHHHHHHHHGGGHHHHHHHHHGHHHHHHHHHHHHHHHHHGGGGGHHHHHHHHHHHHHHHHHHHHHGHHHHHHGHHHHHHHHHGHHGHHHHHHHHHHGHGHHGHHGGGHGHHHGGGGGHHHHGGGGGGHHHHGGGHHHHHHGHHHHHHHHFHFHHHHGHHHHHHHHHHGHHFFHHFHHHHHGHHHHHHHHGHHHHGGGGGGGHHHHEHHHHGGGGGHHHGGGGGHGGGGGFCGGGFFFFFFFABAAB
@M02197:105:000000000-AN6RF:1:1101:9556:14548 1:N:0:1
GTCCCGTGAAATTCCTCCGCTTATTGATATGCTTAAGTTCAGCGGGTAGTCCTACCTGATTTGAGGTCAAATTGTCAGAAGCTGTCTCAAAAGAGACCCTTTAGAAGCTGAACCCCATTTATAAAGCTGCTCTTCACAAATGGCGTAGATAATTATCACACCAAAGCAAGGCAACAAAGGTCCCGCTAATGCATTTCAGGAGAGCCGACTTCTGAGAAGCCCGCATACTCCCACATCCAAGCCTGATCAACAGAAAAAGCTGAAAAGGATGAGAATTTCATGACACTCAAACAGGCATGCTCCTCGGAATACCAAGGAGCGCAAGGTGCGTTCAAAGATTCGATGATTCAC
+
DDDDDCCCCD5FGGGGGGGGGGGGHHHHHHGHHHHHGHHHHHHGGGGGGHHHHHHHHHHHHHHHGHHHHHHHHHHHHHHHFHGHHHHHHHHHHGHHHGHHHHHHHHGHHHHHHHGGGHHFHHHHHGHHHHHHHHHHHHHHHHGHGGGGGHHHHHHHHHHHHHHHHHHHHHHHHHHHHHGHHHHHHHGGHHHHHHHHHHHHHGHGHHHGGHHHHGHHGGGGGGGGHHGGHGHHGHHFFGHHHFFHHHHGHHHHHHHHHHHHGHHHHHHHFHHHHHGFFHHHHHHDFGFHHHFHHFHGHHHGGEGGHGHHGHHHHHFGGEGGHHHHGGGGHGGGFGGCGGGFFFFFFFBABBB
@M02197:105:000000000-AN6RF:1:1101:29455:14628 1:N:0:1
GTCCCGTGAAATTCCTCCGCTTATTGATATGCTTAAGTTCAGCGGGTAGTCCTACCTGATTTGAGGTCAAATTGTCAGAAGCTGTCTCAAAAGAGACCCTTTAGAAGCTGAACCCCATTTATAAAGCTGCTCTTCACAAATGGCGTAGATAATTATCACACCAAAGCAAGGCAACAAAGGTCCCGCTAATGCATTTCAGGAGAGCCGACTTCTGAGAAGCCCGCATACTCCCACATCCAAGCCTGATCAACAGAAAAAGCTGAAAAGGTTGAGAATTTCATGACACTCAAACAGGCATGCTCCTCGGAATACCAAGGAGCGCAAGGTGCGTTCAAAGATTCGATGATTCAC
+
AA3ABBAAAAFFFGGGGGGGGGCGHHHHHHFHFHGHHH5DFD5EEGEGGHHHHHHHHHEHHHHHGHGHHGHHHHHHHHGFHHHHHHHHHHH33FHHHGHHHHHHHHFHHHFHHAEGGHGHHHHHHHHHHGHHHFHHHHHHHHHHFGGFGHFHHHHFHFHHHGGGHHHHHHGEHHFHHHGFFGGGFFHGGHHHHHGHHGFFGGHGHHGGGGGHHGHGGFGGFGGGGGGGGGFGFGFFGEGF?GE4GHHHGF4HHFHHHHHHHGFGHHFFFHHHGHFDGEGBGGGAFGHHHHGHFBGHFFEECCEAA55DGHHHHHHDGCGGCHGFEEEA4GGFCGG5CGGCCD@5FFA?AAA
@M02197:105:000000000-AN6RF:1:1101:16523:14981 1:N:0:1
GTCCCGTGAAATTCCTCCGCTTATTGATATGCTTAAGTTCAGCGGGTAGTCCTACCTGATTTGAGGTCAAATTGTCAGAAGCTGTCTCAAAAGAGACCCTTTAGAAGCTGAACCCCATTTATAAAGCTGCTCTTCACAAATGGCGTAGATAATTATCACACCAAAGCAAGGCAACAAAGGTCCCGCTAATGCATTTCAGGAGAGCCGACTTCTGAGAAGCCCGCATACTCCCACATCCAAGCCTGATCAACAGAAAAAGCTGAAAAGGTTGAGAATTTCATGACACTCAAACAGGCATGCTCCTCGGAATACCAAGGAGCGCAAGGTGCGTTCAAAGATTCGATGATTCAC
+
AAABCCCCCCFFGGGGGGGGGGGHFFHHHHHHHHHHHHHHGHHGGGEGGHHHHHHHHGHHHHHHGGHHHHFHHHHHHHHHHHHHHHHHHHHGHFHHHGHGHHHGHHHHHHHHHFGGGHHHHHHHHHHHGHHHHHHHHHHGHHFHGGGGGHHHHHHHHGHHGHHHHGHHHHHHHHHGGFHHFGHHGGHHHHHHHHHHHHHHHGHGGGHGGHFFHHHHHGGGGFGGGGGGGGHHGHFHGGFHHHFGHHHHHHHGHHHHHHHFHFHHHHHHHHHHHHHHHHHHHHHHHGHHHHHGHHHHGHHGECGGHHHHHGBCGFGDGGGGHHHHFGGGHBGGGGGGGGBFFFFFFFA?A>A
@M02197:105:000000000-AN6RF:1:1101:18214:14873 1:N:0:1
GTCCCGTGAAATTCCTCCGCTTATTGATATGCTTAAGTTCAGCGGGTAGTCCTACCTGATTTGAGGTCAAATTGTCAGAAGCTGTCTCAAAAGAGACCCTTTAGAAGCTGAACCCCATTTATAAAGCTGCTCTTCACAAATGGCGTAGATAATTATCACACCAAAGCAAGGCAACAAAGGTCCCGCTAATGCATTTCAGGAGAGCCGACTTCTGAGAAGCCCGCATACTCCCACATCCAAGCCTGATCAACAGAAAAAGCTGAAAAGGTTGAGAATTTCATGACACTCAAACAGGCATGCTCCTCGGAATACCAAGGAGCGCAAGGTGCGTTCAAAGATTCGATGACTCAC
+
CCCCBDBCCCFFGGGGGGGGGGGHHHHHHHHHHHHHHHFHGHHGGGGGGHHHHHHHHHHHHHHHGHGHHHGHHGHHHHHHHHHHHHHHHHGHHGGHHGHHHHHHHHHHHHHHHHGGGHHHHHHHHGHHFHGHHHHHHHGHHHHGGGGGGHHHHHHHGGHFGGHHHHHHHHGHHHHHHHHHGHHHGHGGHHHHHHHHHHHHHGHGHHGHHHGGGHGHHGGGGGHHHFGGHGGHGGGFGGFHHHHHFBFHHHGHHHHGHGHGHHHHHHHHEHFHGGHHHHGFHHHFHGHHHG3EHFEHHHGGGGGGHHHHHHHHHHHGGGGGHHFFGGGGGGGGGGGGGFGFFFFFFFBBBB@
@M02197:105:000000000-AN6RF:1:1101:10136:15278 1:N:0:1
GTCCCGTGAAATTCCTCCGCTTATTGATATGCTTAAGTTCAGCGGGTAGTCCTACCTGATTTGAGGTCAAATTGTCAGAAGCTGTCTCAAAAGAGACCCTTTAGAAGCTGAACCCCATTTATAAAGCTGCTCTTCACAAATGGCGTAGATAATTATCACACCAAAGCAAGGCAACAAAGGTCCCGCTAATGCATTTCAGGAGAGCCGACTTCTGAGAAGCCCGCATACTCCCACATCCAAGCCTGATCAACAGAAAAAGCTGAAAAGGTTGAGAATTTCATGACACTCAAACAGGCATGCTCCTCGGAATACCAAGGAGCGCAAGGTGCGTTCAAAGATTCGATGATTCAC
+
CCCCCCBCCCFFGGGGGGGGGGGHHHHHHHHHHHHHHHHHHHHGGGEGGHGHHHHHHHHHHHHHGHHHHHHHHGHHHHHHHHHHHHHHHHFHFGHHHGHHHHHHHHHHHGHHHHGGGHHHHHHHHHHHHHHHHHHHHHHHHGHHGGGGGHHGHHHHHHHHHGHHHHHHHHHHHHHHHHHHHHHGGGHHHHHHHHHHHHHHHGHGHGGHHHGGGHHHHGGGGGHGHHGGGGHHHGHGGGHHHFFHHHGHHHHHHHHHHHHHHHHHHHHHHHHHHHHHHFGGHHHHHGHHGHHHHHGHHHGGGFGGHHHHHGHGHHHGGGGGHHHHGGGGGGGGGGG5GGGFFFFFFFBBBBB
@M02197:105:000000000-AN6RF:1:1101:24140:15442 1:N:0:1
GTCCCGTGAAATTCCTCCGCTTATTGATATGCTTAAGTTCAGCGGGTAGTCCTACCTGATTTGAGGTCAAATTGTCAGAAGCTGTCTCAAAAGAGACCCTTTAGAAGCTGAACCCCATTTATAAAGCTGCTCTTCACAAATGGCGTAGATAATTATCACACCAAAGCAAGGCAACAAAGGTCCCGCTAATGCATTTCAGGAGAGCCGACTTCTGAGAAGCCCGCATACTCCCACATCCAAGCCTGATCAACAGAAAAAGCTGAAAAGGTTGAGAATTTCATGACACTCAAACAGGCATGCTCCTCGGAATACCAAGGAGCGCAAGGTGCGTTCAAAGATTCGATGATTCAC
+
DEEECCCCCDFFGGGGGGGGGGGHHHHHHHHHHHHHHHHHHHHGGGEGGHHHHHHHHHHHHHHHGHHHHHHHHHHHHHHHHHHHHHHHHHGHHGHHHGHHHHHHHHHHHHHHHHGGGHHHHHHHHHHHHHHHHHHHHHHHHHHHGGGGGHHHHGHHHHHHHGHHHHHHHHHHHHHHHHHGHHHHHGHHHHHHHHHHHHHHHGHGGHHGGGHGGHGHHGGGGGGGHHGGHGHGGHHHGGGFHHHHHHHHHHHHHHHHHHHHGHHGHHHHHHHHHHHGHHHHHHHHFGHHHHHFHHGHHHHGGGGGHHFFGBGGHHHGGGGGHHHHGGGGHCGGGGGGGFFFFFFFFFCCCCB
@M02197:105:000000000-AN6RF:1:1101:27592:15506 1:N:0:1
GTCCCGTGAAATTCCTCCGCTTATTGATATGCTTAAGTTCAGCGGGTAGTCCTACCTGATTTGAGGTCAAATTGTCAGAAGCTGTCTCAAAAGAGACCCTTTAGAAGCTGAACCCCATTTATAAAGCTGCTCTTCACAAATGGCGTAGATAATTATCACACCAAAGCAAGGCAACAAAGGTCCCGCTAATGCATTTCAGGAGAGCCGACTTCTGAGAAGCCCGCATACTCCCACATCCAAGCCTGATCAACAGAAAAAGCTGAAAAGGTTGAGAATTTCATGACACTCAAACAGGCATGCTCCTCGGAATACCAAGGAGCGCAAGGTGCGTTCAAAGATTCGATGATTCAC
+
AAABBBBBBBFFFFGGGGGGGGGHGHHHHHHFHHHHHFHHHHHGGGEEFHHFGHEFGFFHHGHHGHGGHHHHHHHHGFHFHHHHHHFGGHHHHGHHHGHHHHHHHHHHGHHHGEGGGHHHHGHHHHHHGBFHHHHHHHHHFBHHGGGGGHHHHGHHHGHHHGHHGFHHHBGHHHHHHHGFGBGHGHEHGHHGGHHHHGFHHGGGHGGGGGGGGGHHHGGGGGHGAGGGGGHGHGFG?CFFFBHFBGEGFFEEBHGHHHGHFGDFHHHFHHFEHHGEGF1F2HHHHFEBFHFFHFB1HGEGCGECHHHFDB1HGGHGFEGEFHFFGGE?HGGGFFGGAGGFFFF13D1>1AA
@M02197:105:000000000-AN6RF:1:1101:20361:15643 1:N:0:1
GTCCCGTGAAATTCCTCCGCTTATTGATATGCTTAAGTTCAGCGGGTATCCCTACCTGATCCGAGGTCAACCTGTAAAAATTGGGGGTTCTGGCAAGCCACCGGGGGGAACTCTATAGCGGGAGTATGTACTACGCTCAGAGCCCACCGGCACCGCCACTAATTTTGAGGGCCGCGGAGACCGCGTGCCCCAATACCACGCTAGGCGTGAATGGTTAAATGACGCTCGAACAGGCATGCCCTGCGGAATACCACAGGGCGCAATGTGCGTTCAAAGATTCGATGATTCAC
+
BCCCCCCCCBFFGGGGGGGGGGGHHHHHHHHHHHHHHHHHHHHGGGGGHHHHHHHHHH<<H<H&GGG:HHH:H::HH:H;;HHHHG;;GH:HGHH<;HG<H<GGGGG9:9GGGGG:GG:GFFFFF8FF9:FF:FFF9FFF::FFF:F9F9FFGGGHGFGHHHHHHHHHGGGGGGGHHGGGGGFFGGGGHHHHHGFFFFGHHGGGFFFFFHGHHGHHHHHGGGGGHHGGHHHGHFHHFGGGGGGHGHHHHHHHHHGGGGGGHHFGGEGHGGGGGGGGGGFFFFFFFCBBCB
@M02197:105:000000000-AN6RF:1:1101:7582:15786 1:N:0:1
GTCCCGTGAAATTCCTCCGCTTATTGATATGCTTAAGTTCAGCGGGTAGTCCTACCTGATTTGAGGTCAAATTGTCAGAAGCTGTCTCAAAAGAGACCCTTTAGAAGCTGAACCCCATTTATAAAGCTGCTCTTCACAAATGGCGTAGATAATTATCACACCAAAGCAAGGCAACAAAGGTCCCGCTAATGCATTTCAGGAGAGCCGACTTCTGAGAAGCCCGCATACTCCCACATCCAAGCCTGATCAACAGAAAAAGCTGAAAAGGTTGAGAATTTCATGACACTCAAACAGGCATGCTCCTCGGAATACCAAGGAGCGCAAGGTGCGTTCAAAGATTCGATGATTCAC
+
CDDDDCCCBCFFGGGGGGGGGGGHHHHHHHHHHHHGHHHHHHHGGGGFGHHHHHHHHHHHHHHHGHHHHHHHHHHHHGHHHHHHHHHHHHGHHGHHHGHHHHHHHHHHHHHHHHGGGHHHHHHHHHHHGHHHHHHHHHHHHGHHGGGGGHGHHHHHHHHHHHHHHHHHHHHHHHHHHHHHGHHHHHHHHHHHHHHHHHHHHGHGGHHHHGGHHGHHHGGGGGHHHGGGFGGHHGHGGGHHHHHHHHHGHHHHHHHHHHHHHHHHHHHHHGHGHHHHHHHHHHHHHGHHHHHHHHHGHGHGGGGGHHHHHHHHHHHGGGGGHHHGGGGGHGGGGGGGGGGFFFFFFFCCCCC
@M02197:105:000000000-AN6RF:1:1101:27026:15838 1:N:0:1
GTCCCGTGAAATTCCTCACTTATTGATATGCTTAGGTTCAGCGGATATCCCTACCTGATCCGAGGTCAACCTGTAAAAATTGGGGGTTCTGGCAAGCCACCGGGGGGAACTCTATAGCGGGAGTATGTACTACGCTCAGAGCCCACCGGCACCGCCACTAATTTTGAGGGCCGCGGAGACCGCGTGCCCCAATACCACGCTAGGCGTGAATGGTTAAATGACGCTCGAACAGGCATGCCCTGCGGAACACCACAGGGCGCAATGTGCGTTCAAAGATTCGATGATTCAC
+
CCCBCCCCCBFFGGGGG4AGGGHHHHHHHHHHHHGHHHHHHHGGGGGHHHHHHHH.H<<H;H9G:9HHHH:HH:HHHH;H+FHHGGGGH:HHHHGGHG<HHGGGGGGG:GG:G:;:GGGG979F889:FF::8FF88FFF:FFF:FFF9FFGFGFHFHFHGHHHHHGFFGFFGGHHGGGGGGGGFGGGFFFHFFFFFFFHFFFGHHHHHHFHHHHGHHGGGFFFHGHHHHHGHHHF?FGGE?GHHGHGHHHHGGGGGGHHHCGGGGHGGGGGGGGGGFFFFFFFCCBBC
@M02197:105:000000000-AN6RF:1:1101:23203:15828 1:N:0:1
GTCCCGTGAAATTCCTCCGCTTATTGATATGCTTAAGTTCAACGGGTAGTCCTACCTGATTTGAGGTCAAATTGTCAGAAGCTGTCTCAAAAGAGACCCTTTAGAAGCTGAACCCCATTTATAAAGCTGCTCTTCACAAATGGCGTAGATAATTATCACACCAAAGCAAGGCAACAAAGGTCCCGCTAATGCATTTCAGGAGAGCCGACTTCTGAGAAGCCCGCATACTCCCACATCCAAGCCTGATCAACAGAAAAAGCTGAAAAGGTTGAGAATTTCATGACACTCAAACAGGCATGCTCCTCGGAATACCAAGGAGCGCAAGGTGCGTTCAAAGATTCGATGATTCAC
+
BCCCCCCCCCFFGGGGGGGGGGGHHHGHHHHHHHHGHHGHHHHGGGGGGHHHHHHHHHGHHHHHGHHHHHHGHHHHHHHHHHHHHHHHHGHHHGHHHGGHHHHHHHHHHHHGHHGGGHHHHHHGHHGGHHFHHHHHHHHHHHHHGGGGGHHHHHHHHHHGHHHHGHGHHHHHHHHHHHHHFHHHHGGGGHHHHHHHHHGHFGGGGHHHGGGHHHHHHGGGGGGGHGGGGGGGGGHGGGGHHHEHGGHHFGHHHGHHHEGHHFHHHHFHHHGHHHHHGHHHFHHFFGHHGF3HHHFFFEEGGGFEHHHHHHFGHHHGGGEEHHGHGGGGGGGGGGGGGGFFFFFFFFAAAAB
@M02197:105:000000000-AN6RF:1:1101:28577:15828 1:N:0:1
GTCCCGTGAAATTCCTCCGCTTATTGATATGTTTAAGTTCAGCGGGTAGTCCTACCTGATTTGAGGTCAAATTGTCAGAAGCTGTCTCAAAAGAGACCCTTTAGAAGCTGAACCCCATTTATAAAGCTGCTCTTCACAAATGGCGTAGATAATTATCACACCAAAGCAAGGCAACAAAGGTCCCGCTAATGCATTTCAGGAGAGCCGACTTCTGAGAAGCCCGCATACTCCCACATCCAAGCCTGATCAACAGAAAAAGCTGAAAAGGTTGAGAATTTCATGACACTCAAACAGGCATGCTCCTCGGAATACCAAGGAGCGCAAGGTGCGTTCAAAGATTCGATG
+
CCDDCCCDCCFFGGGGGGGGGGGHHHHHHHHHHHHHHHGHHHHGGGGGGHHHHHHHHHGHHHHHGHHHHHHHHHHHHHHHHHHHHHHHHHHHHGHHHGHHHHHHHHHHH;HHHHGGGHHHHHHHHHHHHHHHHHHHHHHHHGHHGGGGGHHHHHHGHHHHHHHHHHHHHHGHHHHHHHGGHHGGGGGHHHHHHHHHHHHHHGHGHHGHHHGHHHHHHGGGGGGFHHGGGGGGHHHGGGGHGHHHGHHHHHHHGHHHHHHHHHGHHHHHHHHHHHHFGHHHHFHGFEHHHHHHHHFHHEFGGCGGHHHHHGHHHHHGGFGGHHFGGGEEGFGGGFFFAFBFBBBAB
@M02197:105:000000000-AN6RF:1:1101:14758:15902 1:N:0:1
GTCCCGTGAAATTCCTCCGCTTATTGATATGCTTAAGTTCAGCGGGTAGTCCTACCTGATTTGAGGTCAAATTGTCAGAAGCTGTCTCAAAAGAGACCCTTTAGAAGCTGAACCCCATTTATAAAGCTGCTCTTCACAAATGGCGTAGATAATTATCACACCAAAGCAAGGCAACAAAGGTCCCGCTAATGCATTTCAGGAGAGCCGACTTCTGAGAAGCCCGCATACTCCCACATCCAAGCCTGATCAACAGAAAAAGCTGAAAAGGTTGAGAATTTCATGACACTCAAACAGGCATGCTCCTCGGAATACCAAGGAGCGCAAGGTGCGTTCAAAGATTCGATGATTCAC
+
BCCCCCBCBBFFGGGGGGGGGGGHHHHHHHHHHHHHHHHHHHHGGGGGGHHHHHGHGHHGHHHHGHHHHHHHHHHHHHHHHHHHHHHHHHHHHGHHHGHHHHHHHHHHHHHHHHGGGHHHHHHHHFHHHHHHHHHHHHHHHHHHGGGGGHGHHHHGHHHHHHHHHHHHHHHHHGHHHHHHHHHHGHHHHHHHHHHHHHHHHGHGHHGGGGGGHGHGHGGGGGGHGGGGGGHGHHGHGEGAHFHGHHFHGBGBHFFHBHHHGBHGHHHGHHHFHGGF5GHHDHHHHGHGHHHHHHGHHHFFEEA?HHGHFGFEFHGA?F?EAA4BGGEEB4BGFGGGGGGCBBFFFF?@BAA
@M02197:105:000000000-AN6RF:1:1101:16064:15913 1:N:0:1
GTCCCGTGAAATTCCTCCGCTTATTGATATGCTTAAGTTCAGCGGGTAGTCCTACCTGATTTGAGGTCAAATTGTCAGAAGCTGTCTCAAAAGAGACCCCTTAGAAGCTGAACCCCATTTATAAAGCTGCTCTCCACAAATGGCGTAGATAATTATCACACCAAAGCAAGGCAACAAAGGTCCCGCTAATGCATTTCAGGAGAGCCGACTTCTGAGAAGCCCGCATACTCCCACATCCAAGCCTGATCAACAGAAAAAGCTGAAAAGGTTGAGAATTTCATGACACTCAAACAGGCATGCTCCTCGGAATACCAAGGAGCGCAAGGTGCGTTCAAAGATTCGATGATTCAC
+
BCCCCCCCCCFFGGFGGGGGGGGHHHHHHHHGHHHHHHHHHHHGGGFGGHHHHHHGHHHHHHHGGGHHHHHHHGHHHHHHHHHHHHHHHHHGHGHHHGHGGHHHHHHHHHHHHHGGGHHHHHHHHGHHHHHHGHGHHHHHHGFHFGGGGHHHHHHHHHHHHHHHHGHHHHGHHHHHHHHGGHHHHHHGGHGHHHHHHHHHHGHGDHHGGHHGGGGHHGGGGGHHGGGGGGGGFFGFGGGHHHHFHHGHHHGHHGHHHHHHHHHHHGHHHHHHFHGGHHHHHGHHHGHHHHHHHHEHHGGGGGGGHHHHCHHHHHHGCGGCHFGGGGEGGGGCGGGGEGGFFFFFFFBBBAA
@M02197:105:000000000-AN6RF:1:1101:19949:16246 1:N:0:1
GTCCCGTGAAATTCCTCCGCTTATTGATATGCTTAAGTTCAGCGGGTAGTCCTACCTGATTTGAGGTCAAATTGTCAGAAGCTGCCTCAAAAGAGACCCTTTAGAAGCTGAACCCCATTTATAAAGCTGCTCTTCACAAATGGCGTAGATAATTATCACACCAAAGCAAGGCAACAAAGGTCCCGCTAATGCATTTCAGGAGAGCCGACTTCTGAGAAGCCCGCATACTCCCACATCCAAGCCTGATCAACAGAAAAAGCTGAAAAGGTTGAGAATTTCATGACACTCAAACAGGCATGCTCCTTGGAATACCAAGGAGCGCAAGGTGCGTTCAAAGATTCGATGATTCAC
+
CBCCDDBCCCFFGGGGGGGGGGGHHHHHHHHHHHHHHHHHHHHGGGFGGHHHHHHHHHHHHHHHGHHHHHHHHHHHHHHHHHHHHHHHHHHHHGHHHGHHHHHHHHHHHHHHHGGGGHHHHHHHHHHHHHHHHHHHHHHHHGHHGGGGHHHHHHHHHHHHHHHHHHHHHHGHHHHHHHHHHHHGGGGHHHHHHHHHHHHHHGGGHHHHHHHHHHHHHGGGGGHGHGGGHGHHHHHHGGGHHHHHHHHHHHHHHGHHHHHHHHHHHHHGHHHHHHHGHHHHHHHGHGHHHGHHHHHHHGHHHGHHHHGHHHHHHHGGGGGGHHHGGGGGGGGGGGGCGGGFFFFFFFCBBAB
@M02197:105:000000000-AN6RF:1:1101:21073:16360 1:N:0:1
GTCCCGTGAAATTCCTCCGCTTATTGATATGCTTAAGTTCAGCGGGTAGTCCTACCTGATTTGAGGTCAAATTGTCAGAAGCTGTCTCAAAAGAGACCCTTTAGAAGCTGAACCCCATTTATAAAGCTGCTCTTCACAAATGGCGTAGATAATTATCACACCAAAGCAAGGCAACAAAGGTCCCGTTAATGCATTTCAGGAGAGCCGACTTCTGAGAAGCCCGCATACTCCCACATCCAAGCCTGATCAACAGAAAAAGCTGAAAAGGTTGAGAATTTCATGACACTCAAACAGGCATGCTCCTCGGAATACCAAGGAGCGCAAGGTGCGTTCAAAGATTCGATG
+
BBBBBBBBBBFFGGG5FGGGGGGHHHHHHHHHHHHHHHHHCHHGGGGGGHHGHHHGHHHHGHHHGHHHFHHHHHGHHHHHHHHHHFHHHGHGHGGHHFHHHHHHHHHHHHHHHHGGGHHGHHHHHHHHHHHGHHHHHHHHHHHHHHHHHHHHHHHHHHGHHGHHGHHHHHHHHHHHHHHHFHHGHHHGGHHHHHHHHHHHHGHGHHHHHHHHHHHHHGGGGGGHGGGGGGGGGGGFFEFHHHHFHFGGHHHHHHHHHHFHHHHGHHHHHHHHHHHHHHFHHGGBGEHFHFFHHFFHHFHGEECGHFFFHGAF5GGDFGGEBHHFGGGFGBGFGFFF3FFFBBBBB
@M02197:105:000000000-AN6RF:1:1101:9165:16453 1:N:0:1
GTCCCGTGAAATTCCTCCGCTTATTGATATGCTTAAGTTCAGCGGGTAGTCCTACCTGATTTGAGGTCAAATTGTCAGAAGCTGTCTCAAAAGAGACCCTTTAGAAGCTGAACCCCATTTATAAAGCTGCTCTTCACAAATGGCGTAGATAATTATCACACCAAAGCAAGGCAACAAAGGTCCCGCTAATGCATTTCAGGAGAGCCGACTTCTGAGAAGCCCGCATACTCCCACATCCAAGCCTGATCAACAGAAAAAGCTGAAAAGGTTGAGAATTTCATGACACTCAAACAGGCATGCTCCTCGGAATACCAAGGAGCGCAAGGTGCGTTCAAAGATTCGATGATTCAC
+
AABBBBBBBBFFGGGGGGGGGGGHHHHHHHHHGHFHHGHHHHHGGGGGGHHHHHHHHHHHHHHGGHHHHGHHHGHHHHHHGHHHHHHHDGHHHGHFHGHHHHHHEFHHHHHHHHGGGHHHHHHHHHHHHHHHHHHHHHHHHHGHGFGGGHHGHHHHHGHHHGHHHHFHHHHHHHHHHHHHHGHHHGHHHHHGHHHHHHHHHGHGHHFGGHGHGHHHHGGGGGHGHHGGGGGGHGHHGGHHHHHHHHEHGGBHHHHHHHHGHHHHFHGHGHHHHHHHHFHGHHHEHGHHHEFHHFEGHHEDECEDHGGHHHHHFHGGGGGGFFCCGGGGHFGGGGGGGGGFFFBFFFBBAAA
@M02197:105:000000000-AN6RF:1:1101:4711:16550 1:N:0:1
GTCCCGTGAAATTCCTCCGCTTATTGATATGCTTAAGTTCAGCGGGTAGTCCTACCTGATTTGAGGTCAAAATGTCAAAAGTTGTCCGAAGACGGTTATGAGCGGGTTCCCATAAGGTTTGCTTCAAGGTCAAGTGGCATAGATAATTATCACACCAAGTGACGGTCCACAAGAGATCCCACTAATGCATTTAAAGGGAGCAGACCATCCACTGAAGGAAGCCAGCAAGCCCTCACATCCAAGCCTAACTCAAGCCGGTAAAAGCGAGCAAGGTTGATAATTTAATGACACTCAAACAGGCATGCCCTTCGGAATACCAAAGGGCGCAAGGTGCGTTCAAAGATTCGATGATTCAC
+
ABBBBBBBBBFFGGGGGGGGGGGHHHHGHHHHHHHHHHHHHHHGGGGGGHGHHHHHHHHHHGHHGHHHHHHHHHHHHHHHHHGHHGHGGGGGHGGGGGHGHHHGGGGGHHHHEHHHGHHHGHHH9HHHGHHHHHHHHGHHHHHHHHHHHHHHHHHGHHHHHHHGGGGHHHHHHHGHHHHHHHHHHHHHHHHHHHHHHFHGGHHHGHGGHGHGHGHHHGHGGFGGGGGGGGEGGFFHGFD@FHGFFHHGG?GGGGGEGHHFGHGGGHGHHHHGEHGBHFHGFHHHHHHHHHGGHHFGFGHHGHGGGGGGGHHHHHHCHGHCGGGGGGBHHGGGDHGGFFGGGGGFFFFFFFFBBBBB
@M02197:105:000000000-AN6RF:1:1101:15222:16631 1:N:0:1
GTCCCGTGAAATTCCTCCGCTTATTGATATGCTTAAGTTCAGCGGGTAGTCCTACCTGATTTGAGGTCAAAAGTCAATAAGGAAGACGCCAGAAGGCATCGACGCATTAGAGGCACGGGACCGTTCATTCATGCACTTCGGCGAGCGGCGATCATTATCACGCCAAAAGCCTTGTCATGCATAGTCAAAAGTCGACCGCAAGCCCATTCATTTCAGGGGAGCCCGAGTCCTAGACGAGAAGTCCAGATCTCCGGCAGCCCCCACTATCCAAGCACCCTTTCGAAGCAAATCGAGAGGGGTTGAGAATTTACTGACGCTCAAACAGGCATGCTCCTCGGAACACCGAGGAGCGCAAGGTGCGTTCAAAGATTCGAT
+
BBBBBBABBBFFGGGGGGGCGGFHHHGHHHFGHHHHHHGHHHHGGGGGFAGGHHHHHHHHHHHHGHGHHHHHGHHHHGHHHGGHHHHGGGGGHGFHGGHHGGCGGGGGHHHHEGGHGGGGGGGFGGHHGHHHHHHHHHHGGGGCFGGGGGGGGGGGGGGBFGGGGGGGGGGGGGGGGGGGGGGGGFFGGGGGGFGFFGGGFGGGGHHHGGGFGFHGFGHFFFGGHGHFFFFFGGGHHHFHGHGHGHHGGGGGHGGGGGFAHFGHHHHGGGHEF0GGEGHHGHHHGHGHHFGGGGGGGHHHHHHHHHEGHGGGGGGHGHHFGBHGFFHHHHGGGEGGGBABAADFGHGGGE?GBGGGGGGFGGGFFFFBFFBBBBB
@M02197:105:000000000-AN6RF:1:1101:2986:17051 1:N:0:1
GTCCCGTGAAATTCCTCCGCTTATTGATATGCTTAAGTTCAGCGGGTAGTCCTACCTGATTTGAGGTCAAATTGTCAGAAGCTGTCTCAAAAGAGACCCTTTAGAAGCTGAACCCCATTTATAAAGCTGCTCTTCACAAATGGCGTAGATAATTATCACACCAAAGCAAGGCAACAAAGGTCCCGCTAATGCATTTCAGGAGAGCCGACTTCTGGGAAGCCCGCATACTCCCACATCCAAGCCTGATCAACAGAAAAAGCTGAAAAGGTTGAGAATTTCATGACACTCAAACAGGCATGCTCCTCGGAATACCAAGGAGCGCAAGGTGCGTTCAAAGATTCGATGACTCAC
+
AA?AADAB2ADFGFG5GFFGGCAGGFHF6AD5FDDAFDGHHHC2220AFGFG55AGDG3FEG5DEC3FBDFDFGHHGE5ECBGFFHHEHBFGEFH2FFEFHH3DFFG3BGHF3/??EGFHFHFGFFBDCAFFFFHHHFDHBGCHFBCCGHFHHHGFFDDDB/4FHGHFGFFHHHFHGFGHGB<FDDGGDBGDF<=DHFGHHCF>/:GGAG<FG0BGHGCCCE@BGBEBHFHGGFFB//FGF1FHHHFHFG2GEHGBGDGB2FB1G00>E2G@1FGEF2DDDBFGFBA0A11GF1BFHEEE///E02HHDF1GBA100EEE111GAA0A11FFE3EB1FCFFFFDB@>1111
@M02197:105:000000000-AN6RF:1:1101:4377:17039 1:N:0:1
GTCCCGTGAAATTCCTCCGCTTATTGATATGCTTAAGTTCAGCGGGTATCCCTACCTGATCCGAGGTCAACCATAGAAAATTTGGGGTTGTTGGCAAGCAACCGCCGGGACTCTGTAGCGAGAAAAATTACTACGCTTAGAGCCAGACGGCACCACCACTGATTTTAAGAGCTGCCCAGAGGCAGGCTCCAACACCAAGCTAAGCTTGAGGGGTTATAATGACGCTCGAACAGGCATGCCCCCCGGAATACCAAGGGGCGCAATGTGCGTTCAAAGATTCGATGATTCAC
+
DEDDCBBCCCFFGGGGGGGGGGGHHHHHHHHHHHHHGHHHHHHGGGFGHHHHHHHHHHHHHHHGGGGHHHHHGHHHHHHHHH<HGGGGGFGHHHHHHGHHHHHGGGGGGGGHHHHHHHHGGGGGHHHHHHHHHHGGGGGHHHHHHHHGGGGGGGHGGHHHHHHHHHHHHGGGGGGGGGGGGGGFGGGHHHGHGHGHHHHHHHHHHHHGGGHHHHGHFHGHHHGGFHFHHHHHHHHHGGGGGGGHGHHHHHHHHHGGGGGHHFHGGGGFCGGGGFGGGFFFFFFFFBAA>B
@M02197:105:000000000-AN6RF:1:1101:7122:17623 1:N:0:1
GTCCCGTGAAATTCCTCCGCTTATTGATATGCTTAAGTTCAGCGGGTATCCCTACCTGATCCGAGGTCAACCTAGAAAAATTTGGGGTTGCTGGCCAGCACCTCCCAGGACCCTATAGCGAGAAAATTACTACGCGTAGAGCCTAAGAGCACCGCCACTAGTTTTAAGGCCCGCCAACCGGCGAAGCCCAACACCTAGCCAGGCTAGATTGGTATAAATGACGCTCGAACAGGCATGCCCCCCGGAATACCAGGGGGCGCAATGTGCGTTCAAAGATTCGATGACTCAC
+
BCDCCCCCCCFFGGGGGGGGGGGHHHHHHHHHHHHHHHHHHHHGGGGGHHHHH;HHGHH<H;HGGGGHHHHHHH<HHHHHHH.HHGGGGGH;G<GHH<G.HH<HHGHHG;HHGHH:HHH;G9GGHHHH:HHH<GGG9:GGHHH.HHHH;HHHHGGGGGHHHGHHHHHHHHHGGGGGGGGGGGGGGGFGHFFGFGFHHHHHHHHFHHHHHHHHHHHHHHGGGFFFGGGHHHHHHHHGGGGGGGHFHHHGHHGGGGGGGGHFHHGGGGHGGGGGGGGGGFFFFFFFB@CCA
@M02197:105:000000000-AN6RF:1:1101:12194:17799 1:N:0:1
GTCCCGTGAAATTCCTCCGCTTATTGATATGCTTAAGTTCAGCGGGTAGTCCTACCTGATTTGAGGTCAAATTGTCAGAAGCTGTCTCAAAAGAGACCCTTTAGAAGCTGAACCCCATTTATAAAGCTGCTCTTCACAAATGGCGTAGATAATTATCACACCAAAGCAAGGCAACAAAGGTCCCGCTAATGCATTTCAGGAGAGCCGACTTCTGAGAAGCCCGCATACTCCCACATCCAAGCCTGATCAACAGAAAAAGCTGAAAAGGTTGAGAATTTCATGACACTCAAACAGGCATGCTCCTCGGAATACCAAGGAGCGCAAGGTGCGTTCAAAGATTCGATGATTCAC
+
AABCBBCCCCFFGGGGGGGGGGGHHGHHHHHHHHHHGHHHGHHGGGGGGHHHHHHHHHHHHHHHGHHHHHHHHHHHHHHHHHHHHHHHHGHHHGHHHGHHHHHGHHHHHHHHHHGGGHHHHHHHHHHHHHHHHHHHHHHHHHHHGGGGGHHHHGHHHHHHHHHHHHHHHHGHHHHHHHHGHGHHGHHHHHHHHHHGHHHHHGHGHGHHHHHGHHHHHGGGGGGHHHGGHGGHHGGHGGHHGHGHHBHHHHHHHGHHHHHGHHHHHHHHGHHHHHHHHFGGHHHGHGHGHGHEHGHHHGGGFGGGFHHGHHFHHHHGGEAEGHGFGGEDFFGGGGGGGGGFFFFFBFAAA>A
@M02197:105:000000000-AN6RF:1:1101:24986:17765 1:N:0:1
GTCCCGTGAAATTCCTCCGCTTATTGATATGCTTAAGTTCAGCGGGTAGTCCTACCTGATTTGAGGTCAAATTGTCAGAAGCTGTCTCAAAAGAGACCCTTTAGAAGCTGAACCCCATTTATAAAGCTGCTCTTCACAAATGGCGTAGATAATTATCACACCAAAGCAAGGCAACAAAGGTCCCGCTAATGCATTTCAGGAGAGCCGACTTCTGAGAAGCCCGCATACTCCCACATCCAAGCCTGATCAACAGAAAAAGCTGAAAAGGTTGAGAATTTCATGACACTCAAACAGGCATGCTCCTCGGAATACCAAGGAGCGCAAGGTGCGTTCAAAGATTCGATGACTCAC
+
CCDCCCBCCCFFGGGGGGGGGGGHHHHHGHHHHHHGHHHGHGGGGGGGGHHHHHHHHHHHHGHHGHHHHHHGHHHHHHHHHHHHHHHHHHHHHGHHHGHHGHHHHHGHHHHHGHGGGHHHHHHHHHHGHHHHHHHHHGHHHHHHGFGGGHGHHHHHHHHHHGHHHHHHHHHHHGHHHHHHHHHHGHHHHHHHHHHHHHHHHGHGHHHHGHGGHHHHHGGGGGGHHGGGGGHHGHHHGGHHGHFHHFGHHHHHHHHHHHHHHHGHHHGHHHHGHHHHHHHHHHHFHGHHHGDHGHEHHHHGGGF?HHHGHHHHHHHGGGGGHHHGGGGGHGGGGGGGFCCFFFFFFFABBAB
@M02197:105:000000000-AN6RF:1:1101:21509:18118 1:N:0:1
GTCCCGTGAAATTCCTCCGCTTATTGATATGCTTAAGTTCAGCGGGTATCCCTACCTGATCCGAGGTCAACCTGTAAAAATTGGGGGTTCTGGCAAGCCACCGGGGGGAACTCTATAGCGGGAGTATGTACTACGCTCAGAGCCCACCGGCACCGCCACTAATTTTGAGGGCCGCGGAGACCGCGTGCCCCAATACCACGCTAGGCGTGAATGGTTAAATGACGCTCGAACAGGCATGCCCTGCGGAATACCACAGGGCGCAATGTGCGTTCAAAGATTCGATGACTCAC
+
BBBBBBABBBFFGGGGGGGGGGGHHHHHGHHHHHHHHGHHHHHGGGEEHHHHHHHH:HHH;:HGGG:HH;H:HH:HHHH<<<HHHGGGGH:HHHHHGHG<G<GGFGGFGGGGGGGG;G;GFF9F8FFFF9FFFF:F9FFF::FFF:FFF9FFFGGFHFHHGGFFFHHHGGGGFGGHHGGGGGGGGGGGHGHHHHGGFGGHHFHFHFHGHFHHHHHFFHHGGGGGHHGHHHHHHHHHGGGGGGGHHHHHHHHHHHGGGGGHHHHEGGGHGGGFGGGGGFFFFFFFFBBAA?
@M02197:105:000000000-AN6RF:1:1101:21174:18142 1:N:0:1
GTCCCGTGAAATCCTCCGCTTATTGATATGCTTAAGTTCAGCGGGTAGTCCTACCTGATTTGAGGTCAAATTGTCAGAAGCTGTCTCAAAAGAGACCCTTTAGAAGCTGAACCCCATTTATAAAGCTGCTCTTCACAAATGGCGTAGATAATTATCACACCAAAGCAAGGCAACAAAGGTCCCGCTAATGCATTTCAGGAGAGCCGACTTCTGAGAAGCCCGCATACTCCCACATCCAAGCCTGATCAACAGAAAAAGCTGAAAAGGTTGAGAATTTCATGACACTCAAACAGGCATGCTCCTCGGAATACCAAGGAGCGCAAGGTGCGTTCAAAGATTCGATGATTCAC
+
BBCCCCCCCCFFGGFGGGGGGGHHHGHHGHGHHHHHHHHHHHGGGEEGHHHGHHHHHHHHHFHGHBFHHHHHHHHHHHGFHHHHHHHHHGHGGHHGGHHHHHHHHHHHHHHHHGGGHHHHHHHHHHHHGHHHHHHHHHHHHHHGGGGGHHHHHHHHGHHHHHHHHHHHHHHHHHHHHGHHGHHHHHGHHHHHHHHHHHHHGHGHHGGGGGGHHGHHGGGGGHGHHEGGGGHHHHHGGHFHGBFHGBGHHHFHGHHGHHHFHHHGGGHHHGHFGFGHGFHHHGFGFEBHHGHGGBHHGCA0CGGHHGHHFHG5HHGFECGHCGH?FFGGGGGGGGGEFGBFFFFFFB@AAA
@M02197:105:000000000-AN6RF:1:1101:16611:18333 1:N:0:1
GTCCCGTGAAATTCCTCCGCTTATTGATATGCTTAAGTTCAGCGGGTAGTCCTACCTGATTTGAGGTCAAATTGTCAGAAGCTGTCTCAAAAGAGACCCTTTAGAAGCTGAACCCCATTTATAAAGCTGCTCTTCACAAATGGCGTAGATAATTATCACACCAAAGCAAGGCAACAAAGGTCCCGCTAATGCATTTCAGGAGAGCCGACTTCTGAGAAGCCCGCATACTCCCACATCCAAGCCTGATCAACAGAAAAAGCTGAAAAGGTTGAGAATTTCATGACACTCAAACAGGCATGCTCCTCGGAATACCAAGGAGCGCAAGGTGCGTTCAAAGATTCGATGATTCAC
+
CCCDDCDCCDFFGGGGGGGGGGGHHHHHHHHHHHHHHHHHHHHGGGEGGHHHHHHHHHHHHHHHGHHHHHHHHHHHHHHHHHHHHHHHHHHHHGHHHGHHHHHHHHHHHHHHHHGGGHHHHHHHHHHHHHHHHHHHHHHHHHGHGGGGGHHHHHHHHHHHHHHHHHHHHHHHHHHHHHHHHHHHHGHHHHHHHHHHHHHHHGHGHHHHHHHGHHHHHGGGGGHHHHGGHGHGHHHHGGHHHFHHHGHGHHGHHHHHHHHHHHHHHHHHHHHHHHHHHHHHHHHHHGHHHHHHHHGGHHHGGGGGHFFHHHHGHHHGGGGGHHHHGGGGHGGGGGGGGGGFFFFFFFCCBCB
@M02197:105:000000000-AN6RF:1:1101:13992:18319 1:N:0:1
GTCCCGTGAAATTCCTCCGCTTATTGATATGCTTAAGTTCAGCGGGTAGTCCTACCTGATTTGAGGTCAAATTGTCAGAAGCTGTCTCAAAAGAGACCCTTTAGAAGCTGAACCCCATTTATAAAGCTGCTCTTCACAAATGGCGTAGATAATTATCACACCAAAGCAAGGCAACAAAGGTCCCGCTAATGCATTTCAGGAGAGCCGACTTCTGAGAAGCCCGCATACTCCCACATCCAAGCCTGATCGACAGAAAAAGCTGAAAAGGTTGAGAATTTCATGACACTCAAACAGGCATGCTCCTCGGAATACCAAGGAGCGCAAGGTGCGTTCAAAGATTCGATGATTCAC
+
CABCCCCCCCFFGGGGGGGGGGGHHHHHHHHGHHHHHHHHFHGGGGGGGFFHHHHHHHHHHHHGFHHHHHHHHHHHHHGHHHHGHHHHHHHHGGFGHGHHHHHHHGHGHHEHHHGGGHHHHHHHHHHHHHGHHHHHHHGHHHHGGGGGGHHHHHHHHHHHHHHHHHHHHHHHHHHHHHHHHHHHHGGHHHHHHHHHHHHHHGHGGHGHHGHHHHHHHGGGGGHHGGGGGGHGHGFFGGHHFBHGHGHGHHFHEFHG3HEHHHHHHHHGHHHFGHHGHGFBFHHHGGHHHHHGHHGHHHHFGGGGHHFFHHGGHGHECGGGCHHHGGGFFFGGGGGGGGGFFFFFFFBBBBB
@M02197:105:000000000-AN6RF:1:1101:23108:18361 1:N:0:1
GTCCCGTGAAATTCCTCCGCTTATTGATATGCTTAAGTTCAGCGGGTAGTCCTACCTGATTTGAGGTCAAATTGTCAGAAGCTGTCTCAAAAGAGACCCTTTAGAAGCTGAACCCCATTTATAAAGCTGCTCTTCACAAATGGCGTAGATAATTATCACACCAAAGCAAGGCGACAAAGGTCCCGCTAATGCATTTCAGGAGAGCCGACTTCTGAGAAGCCCGCATACTCCCACATCCAAGCCTGATCAACAGAAAAAGCTGAAAAGGTTGAGAATTTCATGACACTCAAACAGGCATGCTCCTCGGAATACCAAGGAGCGCAAGGTGCGTTCAAAGATTCGATGATTCAC
+
CDDDCDCCDDFFGGGGGGGGGGGHGHHHHHHHHHHHHHHHHHHGGGEGGHHHHHHHHHHHHHHHGGFHHHHHHHHHHHHHHHHHHHHHHHHHHGHHHGHHHHHHHHHHHHHHHHGGGHHHHHHHHHHHHHHHHHHHHHHHHHHHGGGGGHHHHHHHHHHHHHHGHHHHHHGHHGHHHHHHHHHHHGHHHHHHHHHHHHHHHGHGHHHGHGGHHHHGHGGGGGHHHHGGHGGHFHGFGGHHHHHHHGGHHHHHHHHHHGHHHHHHHHHHHHHHHHHFFEHHHHHHHGHHHHHHHHHHHHHGGGGGHHHHHHHHHHHGGGGGHHHHGGGGGGGGGGGGGGGFFFFFFFCCCBC
@M02197:105:000000000-AN6RF:1:1101:13596:18304 1:N:0:1
GTCCCGTGAAATTCCTCCGCTTATTGATATGCTTAAGTTCAGCGGGTAGTCCTACCTGATTTGAGGTCAAATTGTCAGAAGCTGTCTCAAAAGAGACCCTTTAGAAGCTGAACCCCATTTATAAAGCTGCTCTTCACAAATGGCGTAGATAATTATCACACCAAAGCAAGGCAACAAAGGTCCCGCTAATGCATTTCAGGAGAGCCGACTTCTGAGAAGCCCGCATACTCCCACATCCAAGCCTGATCAACAGAAAAAGCTGAAAAGGTTGAGAATTTCATGACACTCAAACAGGCATGCTCCTCGGAATACCAAGGAGCGCAAGGTGCGTTCAAAGATTCGATGATTCAC
+
CCCCCBCBBCFFGGGGGGGGGGGHHHHHHHHHHHHHHHHHHHHGGGFEGHGFHHHHGHHHHHGGGHFGHHHHHHHHHHHHHHHHHHHHHHHHHGHHHGHHHHHGHHHHGHHHFHGGGHHHHHHHHHHHHHHHHHHGHHHHGHHGGGGGGHHHHGHHHHHHHGHHHHHHGHGHHHHHHHGGBFGGHHHGGHHHHHHHHHHHHGHGHHGHGHGGHGHGHGGEGGGGGGGGGGGHHHFFDGHHFGHHHHHHHHHHHHHHGHHHHHHHHHHBHGHFGHGDFGHHHHHHGGHHHHHHHHHFFHHGCGGGHHHGGFHHHHGCGGCGFFHHFGGGHFGGGGGGGGFB4FFFFFBBBBB
@M02197:105:000000000-AN6RF:1:1101:10204:18275 1:N:0:1
GTCCCGTGAAATTCCTCCGCTTATTGATATGCTTAAGTTCAGCGGGTAGTCCTACCTGATTTGAGGTCAAATTGTCAGAAGCTGTCTCAAAAGAGACCCTTTAGAAGCTGAACCCCATTTATAAAGCTGCTCTTCACAAATGGCGTAGATAATTATCACACCAAAGCAAGGCAACAAAGGTCCCGCTAATGCATTTCAGGAGAGCCGACTTCTGAGAAGCCCGCATACTCCCACATCCAAGCCTGATCAACAGAAAAAGCTGAAAAGGTTGAGAATTTCATGACACTCAAACAGGCATGCTCCTCGGAATACCAAGGAGCGCAAGGTGCGTTCAAAGATTCGATGATTCAC
+
CCCCCCCCCCFFGGGGGGGGGGGHHHHHHHHHHHHHHHHHHHHGGGGGGHHHHHHHHHHHHHHHGHHHHHHHHHHHHHHHHHHHHHHHHHHHHGGHHGHHGHHHHHHHHHHHHHGGGHHHHHHHHHHHHHHHHHHHHHHHHHHHGGGGGHHHHHHHHHHHHHHHHHHHHHGHHHHHHHHHGHHHHHHHHHHHHHHHHHHHHGHGGHHHGHHGGHHHHGGGGGGHHHGGGGHHHHHHGGHHHGHHHHHGHHHHHHHHHHHHHGGHHHGHHGHHHHHHHHHHHHHHGFHHHGHHHHFHHHHGGGGGHHGHHHHHHHHGGGGCHHHHGFGGGGGGFGGGGGGFFFFFFFBAA>A
@M02197:105:000000000-AN6RF:1:1101:16650:18400 1:N:0:1
GTCCCGTGAAATTCCTCCGCTTATTGATATGCTTAAGTTCAGCGGGTAGTCCTACCTGATTTGAGGTCAAAATGTCAAAAGTTGTCCGAAGACGGTTATGAGCGGGTTCCCATAAGGTTTGCTTCAAGGTCAAGTGGCATAGATAATTATCACACCAAGTGACGGTCCACAAGAGATCCCACTAATGCATTTAAAGGGAGCAGACCATCCACTGAAGGAAGCCAGCAAGCCCTCACATCCAAGCCTAACTCAAGCCGGTAAAAGCGAGCAAGGTTGATAATTTAATGACGCTCAAACAGGCATGCCCTTCGGAATACCAAAGGGCGCAAGGTGCGTTCAAAGATTCGATGATTCAC
+
BCCCCCCCCCFFGGGGGGGGGGGHHHHHHHHHHHHHHHHHHHHGGGFGGHHHHHHHHHHHHHHHGHHHHHHHHHHHHHHHHHHHHHHGGGGGHGGGGGHHHHHGGGGGHHHHHHHHHHHHGHHHHHHHHFGHHHHHHGHHHHHHHHHHHHHHHHH8HHGGHHHHGGGGHHHHHHHHHHHHHHHHHHHHHHHHHHHHHHHGGHHHGGGGGHGGGHGHHGGGGGGGHGHGGGGGGFFFHGGGHHHFHHGEHGGFGGGGHHHHGHGGGHHHHHHHHHHHHHHHHHHHGGGGGHFBHHGHHHFFGHGGGGGGGFHHHHHHHHHHGGGGCGGFGGGGGHGGGGGGGGGGFFFFFFFCCCCC
@M02197:105:000000000-AN6RF:1:1101:13766:18627 1:N:0:1
GTCCCGTGAAATTCCTCCGCTTATTGATATGCTTAAGTTCAGCGGGTAGTCCTACCTGATTTGAGGTCAAATTGTCAGAAGCTGTCTCAAAAGAGACCCTTTAGAAGCTGAACCCCATTTATAAAGCTGCTCTTCACAAATGGCGTAGATAATTATCACACCAAAGCAAGGCAACAAAGGTCCCGCTAATGCATTTCAGGAGAGCCGACTTCTGAGAAGCCCGCATACTCCCACATCCAAGCCTGATCAACAGAAAAAGCTGAAAAGGTTGAGAATTTCATGACACTCAAACAGGCATGCTCCTCGGAATATCAAGGAGCGCAAGGTGCGTTCAAAGATTCGATGATTCAC
+
BCCCBCCCCCFFGGGGGGGGGGGHHHHHFHHHHHHHHHHHHHHGGGEGGHHHHHHHHHHHHHHHGHHHHHHHHHHHHHHHHHHHHHHHHHHHHGHHHGHHHHHHHHHHHHHHHHGGGHHHHHHHHHHGHHHHHHHHHHHHHHHHGGGGGGHHHHHHHHHHHHHHHHHHHHHHHHHHHHHHHHHHHHHGHHHHHHHHHHHHHGHGHHHHHGGGGGHHHGGGGGGHHHGGHGHGGHGHGGHHHHHFHGHHHHHHHHHHHHHHHHHHGHHGHHHHHGGHFFHGHHHHGGHHHHHHHHHHHHHFGGGGHHHHHHHHHHHGGGGGHHGHGGGGGGGGGGGGGGFFFFFFFFBABAA
@M02197:105:000000000-AN6RF:1:1101:22081:18620 1:N:0:1
GTCCCGTGAAATTCCTCCGCTTATTGATATGCTTAAGTTCAGCGGGTAGTCCTACCTGATTTGAGGTCAAAAGTCAATAAGGAAGACGCCAGAAGGCATCGACGCATTAGAGGCACGGGACCGTTCATTCATGCACTTCGGCGAGCGGCGATCATTATCACGCCAAAAGCCTTGTCATGCATAGTCGAAAGCCGACCGCAAGCCCATTCATTTCAGGGGAGCCCGAGTCCTAGACGAGAAGTCCAGATCTCCGGCAGCCCCCACTATCCAAGCACCCTTTCGAAGCAAATCGAGAGGGGTTGAGAATTTACTGACGCTCAAACAGGCATGCTCCTCGGAACACCGAGGAGCGCAAGGTGCGTTCAAAGATTCGATGATTCAC
+
BCCDCDCCDCFFGGGGGGGGGGGHHHHHHHHHHGHHHHHHHHHGGGGGGHHHHHHHHHGHHHHHGHHHHHHHHGHHHHHHHHHHHHHGGGGGHHHHHHHHGHGGGGGGHHHHHGGHGGGGGGGGGHHHHHHHHHHHHHHGGGGGGGGGGGGGGGGGGGGGGGGGGGGGGGGGGGGGHGGHGHHGGFFFFFFFGFFGFGGFFGGGGGGGHHHHFGHGGGHFFFFGHHHHFHHHGGGHHHHGHHHHHHHGGGGGHGGGGFGHHHHHHHHGHGHGGHGHGGHEGHHHHHGHHCEHHGGGGHHGHHHHHHHGHHGGGE0HGHFHHHGHHHHHHHGGFGGGHGGGGGGGHHGGFGGHHHHGGGGHGGGGGGFFGGFFFFFFFBBAAB
@M02197:105:000000000-AN6RF:1:1101:13444:18925 1:N:0:1
GTCCCGTGAAATTCCTCCGCTTATTGATATGCTTAAGTTCAGCGGGTATCCCTACCTGATCTGAGGTCAACCATAGAAAATTGGGGGTTAATGGCAAGCATCCATCGGGACTCTATAGCGAGAGAATTTACTACGCTTAGAGCCAGATGGCACCGCCACTGATTTTAAGGGCTGCCAGACGGCAGGCCCCAACACCAAGCTGAGCTTGAGGGGTTATAATGACGCTCGAACAGGCATGCCCCCCGGAATACCAAGGGGCGCAATGTGCGTTCAAAGATTCGATGATTCAC
+
CCCCCCCCCDFFGGGGGGGGGGGGHHHHHHGHHHHHHHHHHHHGGGGGHHHHHHHHHHHGH8HHHGHHHHHGG:HGGHHHHHHHH9GGGHHHHH:HHGHGHGHF<HGCGGGHHHHHHFH9CFC9GHHHH;HHHFGGG-GHHHFHHHFHHHEHHGGGGGGHHHHHGHHHHHHGGGGHHHHGGGGGGGGGGHGGFGGGGGGHFHHHFHHGGGHHFHGHHHHGGGGGHHGHHHHHHFGHGGGGGGGHHHHHCHGHHHGGGGGFGHHGGGGGGGGGGGGCGGFFBFFFFBBABA
@M02197:105:000000000-AN6RF:1:1101:22212:19090 1:N:0:1
GTCCCGTGAAATTCCTCCGCTTATTGATATGCTTAAGTTCAGCGGGTAGTCCTACCTGATTTGAGGTCAAAAGTCAATAAGGAAGACGCCAGAAGGCATCGACGCATTAGAGGCACGGGACCGTTCATTCATGCACTTCGGCGAGCGGCGATCATTATCACGCCAAAAGCCTTGTCATGCATAGTCAAAAGTCGACCGCAAGCCCATTCATTTCAGGGGAGCCCGAGTCCTAGACGAGAAGTCCAGATCTCCGGCAGCCCCCACTATCCAAGCACCCTTTCGAAGCAAATCGAGAGGGGTTGAGAATTTACTGACGCTCAAACAGGCATGCTCCTCGGAACACCGAGGAGCGCAAGGTGCGTTCAAAGATTCGATGACTCAC
+
CCDCCDBBCCFFGGGGGGGGGGGHHHHHHHHHHHHHHHHHHHHGGGGGGHHHHHHHHHHHHHHGGHHHHHHHHHHHHHHHHHHHHHHGGGGGHHGHHHGFGHGGGGGGHHHHHGGHGGGGGFGEGHHHHHHHHHHHHHHGGGGGGGGGGGGGGGGGGGGGGGGGGGGGGGFGGGGGHGGGGGGGGFFFFFFFFFFGGGGGGGGGGGGFGFFFFGGGFFFGGGGGHHHHHHHHGGGHHHFHFBHHHHHGGGGGHGGGGGGHHHGEHHHGHHHGGHGHGGHHGHHHHFGHGHGHHGGGGHHHHHGHHHHHHHFGGGGHFFHHHDGHHHHHGHGGGGGGHHGEGGGGHGGGGGGGGHHGGGGFFGGGGGFGGGFFFFFFFBABBA
@M02197:105:000000000-AN6RF:1:1101:9050:20186 1:N:0:1
GTCCCGTGAAATTCCTCCGCTTATTGATATGCTTAAGTTCAGCGGGTAGTCCTACCTGATTTGAGGTCAAATTGTCAGAAGCTGTCTCAAAAGAGACCCTTTAGAAGCTGAACCCCATTTATAAAGCTGCTCTTCACAAATGGCGTAGATAATTATCACACCAAAGCAAGGCAACAAAGGTCCCGCTAATGCATTTCAGGAGAGCCGACTTCTGAGAAGCCCGCATACTCCCACATCCAAGCCTGATCAACAGAAAAAGCTGAAAAGGTTGAGAATTTCATGACACTCAAACAGGCATGCTCCTCGGAATACCAAGGAGCGCAAGGTGCGTTCAAAGATTCGATGATTCAC
+
BCCCBCBBCCFFGGGCGGGGGGGHHHHHHHHHHHHHHHHHHHHGGGGGGHHHHHHHHHHHHHHGGHHHHHHHHHHHHHHHHHHHHHHHHHHHHGHHHGHHHHHHHHHHHHHHHHGGGHHHHHHHHGHHHHHHHGHHHHHHHHHHGGGGGHHHHHHHHGHHHHHHHHGHHHHHHHHHGHHHGHHHHHHGHHHHHHHHHHHHHGGGHHGGGGGHHGGHHGGGGGHGHGGGHGGGGHHHGGGHHHHHHHFHHHGGHHGHHHHHHHHHHHHHHHHHHHHGHHHGHHHHHEEGHHHGHHFHFHHFGGGGHHHHHHHHHHFGFCGGHGGHGGGGGGGCGGGGGGGFFFFFFFA@BAB
@M02197:105:000000000-AN6RF:1:1101:11872:20398 1:N:0:1
GTCCCGTGAAATTCCTCCGCTTATTGATATGCTTAAGTTCAGCGGGTAGTCCTACCTGATTTGAGGTCAAATTGTCAGAAGCTGTCTCAAAAGAGACCCTTTAGAAGCTGAACCCCATTTATAAAGCTGCTCTTCACAAATGGCGTAGATAATTATCACACCAAAGCAAGGCAACAAAGGTCCCGCTAATGCATTTCAGGAGAGCCGACTTCTGAGAAGCCCGCATACTCCCACATCCAAGCCTGATCAACAGAAAAAGCTGAAAAGGTTGAGAATTTCATGACACTCAAACAGGCATGCTCCTCGGAATACCAAGGAGCGCAAGGTGCGTTCAAAGATTCGATGATTCAC
+
BBBCCCCCCBFFGGGGGGGGGGGHHHHHHHFHHHHHGHHHHGHGGGGGGHHHHHHHHHHHHHHHGHHHHHHHHHHHHGHHHHHHHHHHHHGHHGHGHGHHHHHHHHHHHHHHHHGGGHHHHHHHHHHHHGHHHHHHHHHHHHHHGGGGFHHHHHHHHHHHHHHHHHHHHHHGHHHHHHHHHHHGGHHGGHHHGHHHHHHGHGGGGAHHGHGGGGHGGGGGGGHGHGGGGGGHHHHHGGHHHGHHHGHHHHGHHHHHGFHGHHHHHHGHHHHHGHGHFGEEHHHGFFEGHHHFHHHHHHHGGGGGHHHHHFHHFHHGGGGGHHHHGGGGHGFFCGGGGGGFBFFFFFBBBBB
@M02197:105:000000000-AN6RF:1:1101:14225:20910 1:N:0:1
GTCCCGTGAAATTCCTCCGCTTATTGATATGCTTAAGTTCAGCGGGTAGTCCTACCTGATTTGAGGTCAAATTGTCAGAAGCTGTCTCAAAAGAGACCCTTTAGAAGCTGAACCCCATTTATAAAGCTGCTCTTCACAAATGGCGTAGATAATTATCACACCAAAGCAAGGCAACAAAGGTCCCGCTAATGCATTTCAGGAGAGCCGACTTCTGAGAAGCCCGCATACTCCCACATCCAAGCCTGATCAACAGAAAAAGCTGAAAAGGTTGAGAATTTCATGACACTCAAACAGGCATGCTCCTCGGAATACCAAGGAGCGCAAGGTGCGTTCAAAGATTCGATGATTCAC
+
BBCBBBBBCCFFGGGGGGGGGGGHHHGHHHHHHHHHHHHHHHGGGGFGGHHHHHHGHHHHHHHHGHHHHHHGHHHHHHHHHHHHHHHHHHHGHGHHHGHHHHHHHHGHHHHHHHGGG:GGHHHHHHHHHHHHHHGHHHGHHHHHGGGGGHHHHHGHHHGHHEHHHHHHHHGHHHFHHHHHHGHHGGGGGHHFHHGHHHHHGFHGGHHGGGGGGHHHHGGGGGGHGGGGHGHFGHHGGGHHHEFFHGGHHHBHFFHHHGHGHHGHHHHFHHHHFG5FG5HHHHG3HGHGHGFEHHHHHGAEGGCFFBHHHHHBHHE?DGCFHCHHCF?GHCGGGGGGECCBFFFFFFAABAA
@M02197:105:000000000-AN6RF:1:1101:15164:21654 1:N:0:1
GTCCCGTGAAATTCCTCCGCTTATTGATATGCTTAAGTTCAGCGGGTAGTCCTACCTGATTTGAGGTCAAATTGTCAGAAGCTGTCTCAAAAGAGACCCTTTAGAAGCTGAACCCCATTTATAAAGCTGCTCTTCACAAATGGCGTAGATAATTATCACACCAAAGCAAGGCAACAAAGGTCCCGCTAATGCATTTCAGGAGAGCCGACTTCTGAGAAGCCCGCATACTCCCACATCCAAGCCTGATCAACAGAAAAAGCTGAAAAGGTTGAGAATTTCATGACACTCAAACAGGCATGCTCCTCGGAATACCAAGGAGCGCAAGGTGCGTTCAAAGATTCGATGATTCAC
+
CCDCCDCCBCFFGGGGGGGGGGGHHHGHHHHHHHHHHHHHGHHGGGGGGHHHHHHHHGHHHHHHGHHHHHHHHHHHHHHHGHHHHHHHHHHHHGHHHGHHHHHHHHHHHHHHHHGGGHHHGHHHHHHHHHGHHHHHHHHHHHHHGGGGGHHHHHHHHHHHHHHHHHHHHHHHHHHHHHHGHHHHHHHHHHHHHHHHHHHHHGHGGHGGGHHGHHHHHGGGGGGHHGGGHGGHHHHFGGHHHGHHHHHHHHHHHHHHGFHHHHHHHHFFHHGHHHHHHGHHHHHGEGGHHHHHHHHHHHHGGGGGHHHHHHGHHHHGGGGGHHHHGGGCHGGGGGGBGGGFFFFFFFBBBBB
@M02197:105:000000000-AN6RF:1:1101:3378:21564 1:N:0:1
GTCCCGTGAAATTCCTCCGCTTATTGATATGATAAAATTCAGCGGGTAGTCCTACCTGATTTGAGGTCAAATTTTCAGAAGCTGTCCCAAACGAGACCCTTTAGAAGCTTAACCCCATTTATAAAGCTGGTCTACACAAATGGCGTAGATAATTATCACACCAAAGCAAGGCAACAAAGGTCCCGCTAATGCATTTCAGGAGAGCCGACTTCTGAGAAGCCCGCATACTCCCACATCCAAGCCTGATCACCAGAAAAAGCTGAAAAGGTTGAGAATTTCATGACACTCAAACAGGCATGCTCCTAGGAATACCAAGGAGCGCAAGGTGCGTTCAAAGATTCGATGATTCAC
+
3ABAABCB@BFFGGGGGGGGGGGDD5FGHHDB55DD553DDADBAA0AEHGHFGGHHG3BD5DDF2BBAB55DBDFHHH53@BBD3BB@B1B1?11???BBFEHGGGFBB3?3??>BBGHB(BBFCGH$'3CB$FC??FFHHHBGGGGGGGEEHHHHHEFED9EAFBHDGAEHGGHHHBCGC?C@?CGGHGGGFGFHGHBGEEEGFFD?ADFGGGFFCGGGEFHGFGGGFFFF3FFE>BB3334@4B2B3DB3HHEFBEFB5BBBFEBBD@5ADB55555A55HGFGBDB3HHFFFDA1B3B5D5A555DBBB5AAAAFABBGG?CGGHGGGGGGGGCBFBB@55@>>33>
@M02197:105:000000000-AN6RF:1:1101:19371:22174 1:N:0:1
GTCCCGTGAAATTCCTCCGCTTATTGATATGCTTAAGTTCAGCGGGTAGTCCTACCTGATTTGAGGTCAAATTGTCAGAAGCTGTCTCAAAAGAGACCCTTTAGAAGCTGAACCCCATTTATAAAGCTGCTCTTCACAAATGGCGTAGATAATTATCACACCAAAGCAAGGCAACAAAGGTCCCGCTAATGCATTTCAGGAGAGCCGACTTCTGAGAAGCCCGCATACTCCCACATCCAAGCCTGATCAACAGAAAAAGCTGAAAAGGTTGAGAATTTCATGACACTCAAACAGGCATGCTCCTCGGAATACCAAGGAGCGCAAGGTGCGTTCAAAGATTCGATGATTCAC
+
CCCCCCCCCCFFGGGGGGGGGGGHHHHHHHHHHHHHHHHHHHGGGGGGGHHHHHHHHHHHHHHFGHHHHHHHHHHHHHHHHHHHHHHHHHHHHGGHHGHHHHHHHHHHHHHHHHGGGHHGHGHHHHHHHHHHHHHHHHHHHGHHGGGGGHHHHHHHHHHHHGHHHHHHHHGHHHHHHHGGGHHHHHHGHHHHHGHHHHHGHGHGHHHHGGGGHHHHHGGGGGGGGGEGHGHGHHHGGGHHEHGFGHHHHFHHFHHHHHHHFHGFEGFHHHHGHHHEHFHHHHHHHGGHHGBGHGFBGHHGGGGGHHHGGHHHHHHEFCGGHHHGGGGGHGGGGGGDECCFFBFFFFBAA>3
@M02197:105:000000000-AN6RF:1:1101:26295:22223 1:N:0:1
GTCCCGTGAAATTCCTCCGCTTATTGATATGCTTAAGTTCAGCGGGTAGTCCTACCTGATTTGAGGTCAAATTGTCAGAAGCTGTCTCAAAAGAGACCCTTTAGAAGCTGAACCCCATTTATAAAGCTGCTCTTCACAAATGGCGTAGATAATTATCACACCAAAGCAAGGCAACAAAGGTCCCGCTAATGCATTTCAGGAGAGCCGACTTCTGAGAAGCCCGCATACTCCCACATCCAAGCCTGATCAACAGAAAAAGCTGAAAAGGTTGAGAATTTCATGTCACTCAAACAGGCATGCTCCTCGGAATACCAAGGAGCGCAAGGTGCGTTCAAAGATTCGATGATTCAC
+
BBBBCCCCCBFFGGGGGGGGGGGHHHHHHHHHHHHGHHHHHGHGGGFGGHHHHHHGHHHHHHHHGGHFHHHHHHHHHHHHGHHHHHHHHHHHGGHHHGHHHHHHHHHHHHHHHHGGGHHHHHHHHHHHHHHHHHHHHHHHHHGHGGGGGHHHHHHHHHHHHGHHHHGHHHGHHHHHHHHHGHHHGGGGGHHHHHHHHHHHHGHGHHHGGFGGHHGHGGGGEEGHGHGGHFGGGHHFF?HFBHHHFHHHHHHHHHHBHHHEHHHHHHFGEHHHHHGGFHHGEHDBHGGF5FBGBHGADCEGGCECHGFFHGFGHCHECEECHBFFFACGFG5FGFGGGFGFFFFFFFA?AAA
@M02197:105:000000000-AN6RF:1:1101:17967:22365 1:N:0:1
GTCCCGTGAAATTCCTCCGCTTATTGATATGCTTAAGTTCAGCGGGTAGTCCTACCTGATTTGAGGTCAAATTGTCAGAAGCTGTCTCAAAAGAGACCCTTTAGAAGCTGAACCCCATTTATAAAGCTGCTCTTCACAAATGGCGTAGATAATTATCACACCAAAGCAAGGCAACAAAGGTCCCGCTAATGCATTTCAGGAGAGCCGACTTCTGAGGAGCCCGCATACTCCCACATCCAAGCCTGATCAACAGAAAAAGCTGAAAAGGTTGAGAATTTCATGACACTCAAACAGGCATGCTCCTCGGAATACCAAGGAGCGCAAGGTGCGTTCAAAGATTCGATGACTCAC
+
CCCCCCBCCCFFGGGGGGGGGGGHHHHHHHHHHHHHHHHHHHHGGGGGGHHHHHHHHHHHHHHHGGHHHHHHHHHHHHHHHHHHHHHHHHHHHGHHHGHHHHHHHHHHHHHHHHGGGHHHHHHHHHHHHHHHHGHHHHHHHHHHGGGGGHHHHHHHHHHHHHHHHHHHHHGHHHHHHHHHHHHHGHGHHHHHHHHHHHHHHGGGGHGHGHHGGHHGHGGGGGGGHHGGGGGHHHHHGGGHHHGHGHGHHHHHHHHHHHHHHHHGHHHHHFHFHHHHGBHHHHHGHGHHFHGGHHHHHHHGGGGGHHHHHHHHCHHGGGGGHHHGGGGGHGFGGGGGGGGFFFFFFFAAAAA
@M02197:105:000000000-AN6RF:1:1101:12926:22672 1:N:0:1
GTCCCGTGAAATTCCTCCGCTTATTGATATGCTTAAGTTCAGCGGGTAGTCCTACCTGATTTGAGGTCAAATTGTCAGAAGCTGTCTCAAAAGAGACCCTTTAGAAGCTGAACCCCATTTATAAAGCTGCTCTTCACAAATGGCGTAGATAATTATCACACCAAAGCAAGGCAACAAAGGTCCCGCTAATGCATTTCAGGAGAGCCGACTTCTGAGAAGCCCGCATACTCCCACATCCAAGCCTGATCAACAGAAAAAGCTAAAAAGGTTGAGAATTTCATGACACTCAAACAGGCATGCTCCTCGGAATACCAAGGAGCGCAAGGTGCGTTCAAAGATTCGATGATTCAC
+
BBBBBBBBBBFFGGGGGGGGGGGHGHHHHHHHHHHHHHHHHHHGGGFEGHHHHHHHHHHHHHHGGFHHHHHHHHHHHHHHFHHHHHHHHHHHHGHHHGHHHHHHHHHHGHHHHHGGGHHHHHHHHHHHHGHHHHHHHHHHHHHHGFGGGHHHHHHHHHHHHGHHHHHHHHGHHHHHHHHGGHFHGHHGHHHHHHHHHHHHGGHGGHGHHHHGGHHGHGGGGGHGHGGGHGHGGGHGGGHHHHGGHFHHHHHHHHHHHHHHHHHHHGHHHHGHHHHFHGHGHHHGHGHHHGHHHHHGGGGGGGFEHHHHHGHHHHFGGGGGHGHHGGGGHGGGGGGGFG4FFFFFFFAAAAA
@M02197:105:000000000-AN6RF:1:1101:11252:22875 1:N:0:1
GTCCCGTGAAATTCCTCCGCTTATTGATATGCTTAAGTTCAGCGGGTAGTCCTACCTGATTTGAGGTCAAATTGTCAGAAGCTGTCTCAAAAGAGACCCTTTAGAAGCTGAACCCCATTTATAAAGCTGCTCTTCACAAATGGCGTAGATAATTATCACACCAAAGCAAGGCAACAAAGGTCCCGCTAATGCATTTCAGGAGAGCCGACTTCTGAGAAGCCCGCATACTCCCACATCCAAGCCTGATCAACAGAAAAAGCTGAAAAGGTTGAGAATTTCATGACACTCAAACAGGCATGCTCCTCGGAATACCAAGGAGCGCAAGGTGCGTTCAAAGATTCGATGATTCAC
+
A>AAADBBBAFFGGGGGGGGGGGHHHFHFFGHHHGHHFGHHFHG?EEFGHHHHHHHHFHHHFGGFFGGHFGHGFHHHHHGHGHHHHFHHHFHHEHHFGHHHHHGGHHGGHFFHFGFGHHHHFHHGFFHEHGFFGFHHHFHFFFFGGGEGHHHGGHFHHHGHGHHHHHHHHGHHGHHHC<@?GHHGCDCGHHHHHHHHGBGHGFGFHCGGF?HFGEHHFGGGGHGHGGGGFGHGHFFGGHGG3GBHHHHHHHFCHHHHHFHHGGFHFF2D5BHHHFEHHFFHGHFAGHFHHGFFHHHFFHECFGGGBEHGE3HHHGEEA2GFGFBEECFFGGGFGGGGGCFFFFFFFBBBAA
@M02197:105:000000000-AN6RF:1:1101:10252:22964 1:N:0:1
GTCCCGTGAAATTCCTCCGCTTATTGATATGCTTAAGTTCAGCGGGTAGTCCTACCTGATTTGAGGTCAAATTGTCAGAAGCTGTCTCAAAAGAGACCCTTTAGAAGCTGAACCCCATTTATAAAGCTGCTCTTCACAAATGGCGTAGATAATTATCACACCAAAGCAAGGCAACAAAGGTCCCGCTAATGCATTTCAGGAGAGCCGACTTCTGAGAAGCCCGCATACTCCCACATCCAAGCCTGATCAACAGAAAAAGCTGAAAAGGTTGAGAATTTCATGACACTCAAACAGGCATGCTCCTCGGAATACCAAGGAGCGCAAGGTGCGTTCAAAGATTCGATGATTCAC
+
AAABABABBBFFGGGGGGGGGGGHGHGGFGHGHGHHHHHHHHGEGGAEFEGHHHHHHHEHGHHGEHHHHHHHHEGHFDHHHHHHHHHHHFHHHFGHHGHHHHHGHGHGFHEHHHGGGHHHGHHHHFHHGHHHFHHFHHHHHFGHFGGCGHHFHHHHHHHHHFHHHHHHHHGHGHGHGFFF@FHHGGFFFHFHHHHHHHGHGCGGHFGHGGHFFFHGGGGEFEHHGGFGHGGFGHGFGGGHHHHHHHHHHHHHFHHHGBFHG4GBG3HHFHHHGEHFFDEHHFGD5AFA5GDF5HGGHGHEAE??GEDBHF335HFGECEEFCHHGGGFHGGGFGGGGFFFFFFFFFABBAA
@M02197:105:000000000-AN6RF:1:1101:21257:23076 1:N:0:1
GTCCCGTGAAATCCTCCGCTTATTGATATGCTTAAGTTCAGCGGGTAGTCCTACCTGATTTGAGGTCAAAAGTCAATAAGGAAGACGCCAGAAGGCATCGACGCATTAGAGGCACGGGACCGTTCATTCATGCACTTCGGCGAGCGGCGATCATTATCACGCCAAAAGCCTTGTCGTGCATAGTCGAAAGCCGACCGCAAGCCCATTCATTTCAGGGGAGCCCGAGTCCTAGACGAGAAGTCCAGATCTCCGGCAGCCCCCACTATCCAAGCACCCTTTCGAAGCAAATCGAGAGGGGTTGAGAATTTACTGACGCTCAAACAGGCATGCTCCTCGGAACACCGAGGAGCGCAAGGTGCGTTCAAAGATTCGATGACTCAC
+
CCCCDDBCCCFFGGGGGGGGGGHHHHHHHHHHHHGHHHHHHHGGGGGGHHHHHFHHGHHHGHHGHGHHHHHHHHHHHHHHHGHHHHGGGEGHHHHHHHHGHGGGGGGHHHHGGGHGGGGGGGGGHHGHHHHHHHHHHHGGGGGGGGGGGGFGGGGGGGGGGGGGGGGGGGGGGGGGGGGFFFFFFFFFFFFFFFFGGFFFGGGFGFGGGFFGGHFFFFFGGFGFGGFHFGHGGGHGHHHHGGHHHHCFFGGGGGGGGGHFFGHHGHGHHFDFECGGGHFGHHHHGGHCBGHFFEGGFGHHGEHHHHHHGGGGFCGAGFHGHHHHFHGHHGECGGGGHGEEEFGHHGFEEGGDFHGGGGHGCGGGGGFCGFFFFFFFBABBB
@M02197:105:000000000-AN6RF:1:1101:6906:23263 1:N:0:1
GTCCCGTGAAATTCCTCCGCTTATTGATATGCTTAAGTTCAGCGGGTAGTCCTACCTGATTTGAGGTCAAATTGTCAGAAGCTGTCTCAAAAGAGACCCTTTAGAAGCTGAACCCCATTTATAAAGCTGCTCTTCACAAATGGCGTAGATAATTATCACACCAAAGCAAGGCAACAAAGGTCCCGCTAATGCATTTCAGGAGAGCCGACTTCTGAGAAGCCCGCATACTCCCACATCCAAGCCTGATCAACAGAAAAAGCTGAAAAGGTTGAGAATTTCATGACACTCAAACAGGCATGCTCCTCGGAATACCAAGGAGCGCAAGGTGCGTTCAAAGATTCGATGATTCAC
+
ABCCBCCCCCFFGGGGGGGGFGGHGGHHGHGHGGHHHHHHHGGGGGGGGHHGHHHHHHGHHHHHGHHHHHHHHFHHHHGHHHHHHHHHHHHHHGHHHGHHHHHHHHHGHHHHHHGGGHHHHHHHHHHHHHHHHHHHHHHGHHHGGGGGGHHHHHHHHHHHHHHHGHHHHHFHFHHHHHGGGFHDEGHHHHHGFGGHHHHHHGHGHHGGGHHGGHHGHGGGGGHHGHGGHGHGHHGFCFGHHEHHGHHHHHHHHHGHHGHHHHHHGHHFHHHHHHGHBHHEHHGDFEGHHHGHHGGHHEE?A0A2GHHHGHHHHHHGGGFGCHHHGGECGFGFGGGGGGGFFFFFFFBAA>A
@M02197:105:000000000-AN6RF:1:1101:8176:23499 1:N:0:1
GTCCCGTGAAATTCCTCCGCTTATTGATATGCTTAAGTTCAGCGGGTATCCCTACCTGATCCGAGGTCAACCTTGAAAAAATTGGGGGTTGACGGCTGGACTATCACACACACCATGCGAAAAGATAATCTTACTACGCCTGGGGATATGAGATCATCCGCCTTTGAATTTCAGAAGGGAGAATGCAAGCAAACTCATCTTCCAAGACCAAGCAAATCTGCTTGAGAGGTATTTAATGACGCTCGAACAGGCATGCCTCCCGGAATACCAGGAGGCGCAATGTGCGTTCAAAGATTCGATGATTCAC
+
CCCCCCCCCCFFFGGGGGGGGGGHHHHHHHGHHHHHHHHHGHHGGGGGHHHHHHHHHHGHHHHGGGGHHHHHHHHHHHHHGHHHHGGGGGGHHGGGGGGHHHHHHHHHHGGGGGHHHHHGGGHHHHHHHHHHHHHHHHGGHHHGHHHHHHHHHHHHHHHGGGHHHHHHHHHHHHHHHGHHHGHHHHHHGGGHHGGHGGHHHHHHHHHGHHHHHFHFHHFHFFHHGFHHHHGFHHHHGGGCGHGGHHGHHHHGHFGGGGEGGHHHHHHGFHHGGGGGCHHHGFEGFFGGGGGGGGGFFFFFFFBBBBB
@M02197:105:000000000-AN6RF:1:1101:21602:23624 1:N:0:1
GTCCCGTGAAATTCCTCCGCTTATTGATATGCTTAAGTTCAGCGGGTAGTCCTACCTGATTTGAGGTCAAATTGTCAGAAGCTGTCTCAAAAGAGACCCTTTAGAAGCTGAACCCCATTTATAAAGCTGCTCTTCACAAATGGCGTAGATAATTATCACACCAAAGCAAGGCAACAAAGGTCCCGCTAATGCATTTCAGGAGAGCCGACTTCTGAGAAGCCCGCATACTCCCACATCCAAGCCTGATCAACAGAAAAAGCTGAAAAGGTTGAGAATTTCATGACACTCAAACAGGCATGCTCCTCGGAATACCAAGGAGCGCAAGGTGCGTTCAAAGATTCGATGATTCAC
+
?BBBBBBBBBFFGGGGGGGGGGGHHHHGHHHGGHHHHHHHHHHGGGGGGHHHHHHHHHHHHHHHGGGHHHHHHHHHHHHHHHHHHHHHHHHHHGHHGGHHHHHHHHHHGHGHHHGGGHHHHHHHHHGHHGGHHHHHHHHHHHHHGGGGGHHHHHHHHHHHHHHHHHHHHHHHHHHHHHHHGGHHGHHGHHHHHHHHHHHHHGHGHHHHHGHFHHHHHGGGGGFGHHGGHGHHGHHHGGHHHHGFFGHHHHHHHHHHHHHHHFGGHHHHHHHHHHHGHHHHHGHHHGHFEHHEHFEGHHHGGGGGHHHHHHFHHHHGGCGGHHHGCGGGHGGGGGGGGFGFFFFFFFBBAAA
@M02197:105:000000000-AN6RF:1:1101:9847:23808 1:N:0:1
GTCCCGTGAAATTCCTCCGCTTATTGATATGCTTAAGTTCAGCGGGTATCCCTACCTGATCCGAGGTCAACCTGTAAAAATTGGGGGTTCTGGCAAGCCACCGGGGGGAACTCTATAGCGGGAGTATGTACTACGCTCAGAGCCCACCGGCACCGCCACTAATTTTGAGGGCCGCGGAGACCGCGTGCCCCAATACCACGCTAGGCGTGAATGGTTAAATGACGCTCGAACAGGCATGCCCTGCGGAATACCACAGGGCGCAATGTGCGTTCAAAGATTCGATGATTCAC
+
AAABADBAABFFGGGGGGGGGGGHHGHHHHHHFEGHHHHHHHHGGGEEHHHHHHHH;HHHHHHGG//GH;HH:0:HHHH;;HHHGG9GGHHH;HH;GHG<G<GGGGC3G9GGGGGGG;;GFF6F1FFF9FFF:F9F88FF::FFF:FFFFFFFFGHHFHHHHHFHHFFGGGFFFFHHFGGGGCDFGGFGHHHHGFGGFGHHFHGHFGFFFHHHHHFHHHGGFFGHEFFHHHFHGGHGGGGGGGHGGHHFGHFFHGGGGGHGHHGEFDGGGGGGGGEGFBFFFFBFAAA3B
@M02197:105:000000000-AN6RF:1:1101:17385:23885 1:N:0:1
GTCCCGTGAAATTCCTCCGCTTATTATATGCTTAAGTTCAGCGGGTAGTCCTACCTGATTTGAGGTCAAATATGATGAAATGCTTGTCCGAAGACCATTGTAAGCGGACTTTGAGGGTCAGACGACAGCGCAACGTCATTATCACACTGATGTCCGAAAGCCAAAGGTTGAATTCCGCTGATGCATTTGAGAGGAGCCGACTTTCGCCAGCACGCTCCAAGTCCAAGCCCCGAAACAGAAACAAATCTATTCGGGGTTGAGAATTTAATGACACTCAAACAGGCATGCTCCTCGGAATACCAAGGAGCGCAAGGTGCGTTCAAAGATTCGATGATTCAC
+
BCCDCCCCCCFFGGGGGGGGGGGHHHHGHHHHHHHHHHHHHHGGGEEGHHHHHHHHHHHHHHHGHGHHHHHHHHGHHHHHHHHHHHHHHGGGGGHHHHHHHHHHHGGGGGHHHHGHGGFHHHHGGGGGHGGGGGGFHGHHHHHHGHHHHHHHHHGGGGGHHHHHHHHHGHHHHHHHHHHHHHHHHHHHHHHHGGGGGGHGGGGHGGHGGGFFGHHHHHHGHGGGGGGFGGGHHHHHHHHHHHHHHHHGGGGGGGHHHHHHGHHHGHHHGHHHFGHHHHDGHGHHHHHGGGCGHHEHHHHHGHHGGEGGHGHHEGFFHCGGGFGGGFGFFFFFFFCCCCC
@M02197:105:000000000-AN6RF:1:1101:5903:24264 1:N:0:1
GTCCCGTGAAATTCCTCCGCTTATTGATATGCTTAAGTTCAGCGGGTAGTCCTACCTGATTTGAGGTCAAATTGTCAGAAGCTGTCTCAAAAGAGACCCTTTAGAAGCTGAACCCCATTTATAAAGCTGCTCTTCACAAATGGCGTAGATAATTATCACACCAAAGCAAGGCAACAAAGGTCCCGCTAATGCATTTCAGGAGAGCCGACTTCTGAGAAGCCCGCATACTCCCACATCCAAGCCTGATCAACAGAAAAAGCTGAAAAGGTTGAGAATTTCATGACACTCAAACAGGCATGCTCCTCGGAATACCAAGGAGCGCAAGGTGCGTTCAAAGATTCGATGATTCAC
+
ABBAA@AA2AFFGGFGGGCGGGGHCHCHHHFBGGFBBDFFGGHGGGAEFHHDGFHHFF3GGGHFGHFGFFHHHHHHHHHHHHHHHHFHGHHFHGHHHGHHHHHHHHHCGHGFHEGGGHHHHGGHHHGHHFHHGHHHHHHGHFFHGDGGGHHHHHHHFHGGHHHHHHHHGHGHHHFHGHHCGH?FGFGGGH8DGHGHHHHHGEGGCCHHGGGGHFHHHGFGFEEHGHGGHGHHGHFHGGFHGFFFGBF1HHHFHHFFFGHHHFGBBHHEHHGHHFD1G2GBFGGA1FGF1EF11G1FFHHFCGEE0E2DFDB1DFGAE00AGHHHGGGFF1DFGF3B1GFBFFFFFFAAA>1
@M02197:105:000000000-AN6RF:1:1101:18919:24341 1:N:0:1
GTCCCGTGAAATTCCTCCGCTTATTGATATGCTTAAGTTCAGCGGGTAGTCCTACCTGATTTGAGGTCAAAATGTCAAAAGTTGTCCGAAGACGGTTATGAGCGGGTTCCCATAAGGTTTGCTTCAAGGTCAAGTGGCATAGATAATTATCACACCAAGTGACGGTCCACAAGAGATCCCACTAATGCATTTAAAGGGAGCAGACCACCCACTGAAGGAAGCCAGCAAGCCCTCACATCCAAGCCTAACTCAAGCCGGTAAAAGCGAGCAAGGTTGATAATTTAATGACACTCAAACAGGCATGCCCTTCGGAATACCAAAGGGCGCAAGGTGCGTTCAAAGATTCGATGATTCAC
+
CCCCCBCACCFFGGGGGGGGGGGHHGHHHHHHHHHGHHHHHHHGGGGGGHHHHHHHHHHHHHHHGHHHHHHHHHHHHHHHHHHHHHHGGGGGHGGGGGHHHEHGGGEGHHHGHHHHHFHHGHHHHHHHHHHHHHHHHGHHHHHHHHHHHHHHHHHHHHGGHHHGGDDGHHHHHHHGHHHHHHHHHHHHHHHHHHHHHHGGGHHHGGGGGGGGGGHHHGHGGGHGHGGHGGFFFFFFBGE/HHFGHFGHHGGGECEAGHHHGHGGGHHGHHHHHGHHHHHHHFHHHHGHHHGHGHHFHGHHHGGGFGGGGHHHHHFHHHHHGGGGGHHHHGE?GGGGGGGGFCFGFFFFFFFBAA3A
@M02197:105:000000000-AN6RF:1:1101:24818:24483 1:N:0:1
GTCCCGTGAAATTCCTCCGCTTATTGATATGCTTAAGTTCAGCGGGTAGTCCTACCTGATTTGAGGTCAAATTGTCAGAAGCTGTCTCAAAAGAGACCCTTTAGAAGCTGAACCCCATTTATAAAGCTGCTCTTCACAAATGGCGTAGATAATTATCACACCAAAGCAAGGCAACAAAGGTCCCGCTAATGCATCTCAGGAGAGCCGACTTCTGAGAAGCCCGCATACTCCCACATCCAAGCCTGATCAACAGAAAAAGCTGAAAAGGTTGAGAATTTCATGACACTCAAACAGGCATGCTCCTCGGAATACCAAGGAGCGCAAGGTGCGTTCAAAGATTCGATGACTCAC
+
BCCCCCCBCCFFGGGGGGGGGGGHGHHHHHHHHHHHHHHHHHHGGGEGGHHEHHHHHHHHHHHHGGGHHHHHHGHHHHHHHHHFGHHHHHHHHGHHHGGHHHHHHHHHHHHHHHGGGHHHHHHHHHHHHGHHHHHHGHHHHHHHGGGGGHHHGHHHGHFHHHHHHHHHHHGHHHHHGHHGHHHHGHHGHGHHHHFHHHHHHGHGHHHGGGHGHGGGHGGGGGEHHHGGGGGHHHHFGGGHHHHFHHHHHHHHHHHHHHGHGHHHGHFHHHHHHHGFHHHHHFHHGFFHFHHHEFHHHHHGGGCFGEGHHHGHGHHGGGGGHHHFCGGGHGFGFGGGEFF4FFFFFFA@BBB
@M02197:105:000000000-AN6RF:1:1101:18890:24556 1:N:0:1
GTCCCGTGAAATTCCTCCGCTTATTGATATGCCGAGGATTACTTCCTCTAAATGACCAAGATCCTCCGCTTATTGATATGCTTAAGTTCAGCGGGTAGTCCTACCTGATTTGAGGTCAAATTGTCAGAAGCTGTCTCAAAAGAGACCCTTTAGAAGCTGAACCCCATTTATAAAGCTGCTCTTCACAAATGGCGTAGATAATTATCACACCAAAGCAAGGCAACAAAGGTCCCGCTAATGCATTTCAGGAGAGCCGACTTCTGAGAAGCCCGCATACTCCCACATCCAAGCCTGATCAACAGAAAAAGCTGAAAAGGTTGAGAATTTCATGACACTCAAACAGGCATGCTCCTCGGAATACCAAGGAGCGCAAGGTGCGTTCAAAGATTCGATGACTCAC
+
ABCCCCCCCCFFGGGGGGGGGGGHHHHGHHHHHGGGGGHHHHHHHHHHHHHHHHHHHHHHHHHHHHHGGGGGHHHHHGHHHHHHHHHHHHHHGGGGGGHHHHHHHHHFHHHHHGHHHFHHHHHHHHGHHHHHHHHHHHHHHHGHHHGHHHHHHHHHHHHHHHHGGGHHHHHHHHHHHGHHHHHHHHHGHHHHHGGGGGHHHHHHHHHHHHGHHHGHGHGHGHGGHHHGGGGGFGHGHFGHHHHFBHHHHGGGGGDHHHHEHHHHHHGGGGGHGHHGGGGHFHHHGGGHHHGFGGHHGFHHHHHHGHHHHHHGHHHHHHHHHHGHHHHGHHHHHGEGHGHHHHGHHFHHGGGGGHGHHFGFHHHHGGGGGHGHHGGGGHGFGGGGGGGGFFFFFFFBBAAA
@M02197:105:000000000-AN6RF:1:1101:21844:24734 1:N:0:1
GTCCCGTGAAATTCCTCCGCTTATTGATATGCTTAAGTTCAGCGGGTAGTCCTACCTGATTTGAGGTCAAATTGTCAGAAGCTGTCTCAAAAGAGACCCTTTAGAAGCTGAACCCCATTTATAAAGCTGCTCTTCACAAATGGCGTAGATAATTATCACACCAAAGCAAGGCAACAAAGGTCCCGCTAATGCATTTCAGGAGAGCCGACTTCTGAGAAGCCCGCATACTCCCACATCCAAGCCTGATCAACAGAAAAAGCTGAAAAGGTTGAGAATTTCATGACACTCAAACAGGCATGCTCCTCGGAATACCAAGGAGCGCAAGGTGCGTTCAAAGATTCGATGATTCAC
+
BCCCCCCCCCFFGGGGGGGGGGGHHHHHHHHHHHHHHHHHHHHGGGGGGGHHHHHHHHHHHHHHGHHHHHHHHHHHHHHHHHHHHHHHHHHHHGHHGGHHBGHHHHHHHHHHGHGGGHHHHHHHHHHHHHHHHHHGHHHGHHHHGGGGGHHHHHHHHHHHHHHHHHHHHHGHHHHHHHHGHHHHHGHHGHHHHHHHHHHHFGHGHHHHGHHHHGGGGGGGGGHHHHGGHGHHHHHGGGHEHHGHHHHHHHHHHHHHHHHHHHHHHHHHHHHHHHGHGHHGHHHGHGHHHHHHHHHHHHHGGGGGHGHHHGFHHHHGGGGGHHHHGGGGHGGGGGGGGGGFFFFFFFCCBAC
@M02197:105:000000000-AN6RF:1:1101:21338:24827 1:N:0:1
GTCCCGTGAAATTCCTCCGCTTATTGATATGCTTAAGTTCAGCGGGTATCCCTACCTGATCCGAGGTCAACCTTGAAAAAATTGGGGGTTGACGGCTGGACTATCACACACACCACGCGAAAAGATAATCTTACTACGCCTGGGGATATGAGATCATCCGCCTTTGAATTTCAGAAGGGAGAATGCAAGCAAACTCATCTTCCAAGACCAAGCAAATCTGCTTGAGAGGTATTTAATGACGCTCGAACAGGCATGCCTCCCGGAATACCAGGAGGCGCAATGTGCGTTCAAAGATTCGATGATTCAC
+
BCCCCCBCBAFFGGGGGGGFGGGHHHHHHHHHGHHHHHHHHHHGGGGGGHHHHHHHHHHHHHHGGGGHHHHHHHHHHHHHGHHHHHGGGGGHHGGGGGGHHHHHHHHHHGGGGGHHGGGHHHHHHHHHHHHHHHHHHHGGHHHHGGHHHHHHHHHHHHHGHHGGGHHHGGHHHHHHHHHHHHHHHGHGHGHHHHHHHGHHHHHHHHHGHHHHHHHHFHHHHHGHHHHHHHHHGHHHGGGGDFHGHHHHHHHHHGGGGGFGHHHHHHHHHHHGGGGGHHHHGGGGHGFGGGGGGGGFFFFFFFBBCCC
@M02197:105:000000000-AN6RF:1:1101:24738:24938 1:N:0:1
GTCCCGTGAAATTCCTTCCGCTTATTGATATGCTTAAGTTCAGCGGGTAGTCCTACCTGATTTGAGGTCAAATTGTCAGAAGCTGTCTCAAAAGAGACCCTTTAGAAGCTGAACCCCATTTATAAAGCTGCTCTTCACAAATGGCGTAGATAATTATCACACCAAAGCAAGGCAACAAAGGTCCCGCTAATGCATTTCAGGAGAGCCGACTTCTGAGAAGCCCGCATGCTCCCACATCCAAGCCTGATCAACAGAAAAAGCTGAAAAGGTTGAGAATTTCATGACACTCAAACAGGCATGCTCCTCGGAATACCAAGGAGCGCAAGGTGCGTTCAAAGATTCGATGATTCAC
+
CCCCCBBCCBFFFGGGGGGGGGGGHHHHHHHHHHHGHHHHHHHHGGGEGGHHHHHHHHHHHHHHHGHGHHHHHGHHHHHHHGHHHHHHHHHHHGFHHHGHHHHHHHHHHHHHHHHGGGHHHHHHHHHHHFHHHHHHHHHHHHGGHGGGGGHHHHHHHHHHHHHHHHHHHHFGHHHHHGHHHGHHHHGHHHHHHHHHHHHHHHGHGGHHGGGGGHHHHGGGGGGHGGHGGGGHHHHHFGGHHHHHGHHHHHHHHHHHHFGGHHHGHHHHHGHFGHHDHBGHGHHHHGFEHHHHHHHHFHFGGGGGGHHHCHHHGHG3AE2FEF5BHCGGGHGGGGGGGGGGBFFFFFFBBBBB
@M02197:105:000000000-AN6RF:1:1101:25192:25278 1:N:0:1
GTCCCGTGAAATTCCTCCGCTTATTGATATGCTTAAGTTCAGCGGGTAGTCCTACCTGATTTGAGGTCAAATTGTCAGAAGCTGTCTCAAAAGAGACCTTTTAGAAGCTGAACCCCATTTATAAAGCTGCTCTTCACAAGTGGCGTAGATAATTATCACACCAAAGCAAGGCAACAAAGGTCCCGCTAATGCATTTCAGGAGAGCCGACTTCTGAGAAGCCCGCATACTCCCACATCCAAGCCTGATCAACAGAAAAAGCTGAAAAGGTTGAGAATTTCATGACACTCAAACAGGCATGCTCCTCGGAATACCAAGGAGCGCAAGGTGCGTTCAAAGATTCGATGATTCAC
+
>AAAAB?A?A5DGE5FGBEA2EEGDHFHDF55FG5FHGGHHFHGGCEGFHHHGGGFHFGGGHBBFGFFFHHHHHHGG5GGGHHHHGHHHHHHHGHGFGHGHBGBGFBGHHHFHFGGGHHHHHGHBHFHHBHGGFHHFHFFGFFGC0FBFGHHFFHGHHHHFGHHHHHHHHHHGHHFHHHHGGGFDGGGGHGHHHHHHGHFGEEGHFDFGGGGFFHHGFFCC9HGGHFGFGHGFGFFFGHHFCBEHHFFHHHFGHFHFGHFHHGEFGHGHHGG1HHG1BHFGGA1DF1CBHFFBF1DFEE//GEEGD2EF1HGHHGGCGCEHHHHEE?EA11D3B3EAGB113BFFD>1AAA
@M02197:105:000000000-AN6RF:1:1101:11064:25960 1:N:0:1
GTCCCGTGAAATTCCTCCGCTTATTGATATGCTTAAGTTCAGCGGGTAGTCCTACCTGATTTGAGGTCAAAAGTCAATAAGGAAGACGCCAGAAGGCATCGACGCATTAGAGGCACGGGACCGTTCATTCATGCACTTCGGCGAGCGGCGATCATTATCACGCCAAAAGCCTTGTCATGCATAGCCAAAAGTCGACCGCAAGCCCATTCATTTCAGGGGAGCCCGAGTCCTAGACGAGAAGTCCAGATCTCCGGCAGCCCCCACTATCCAAGCACCCTTTCGAAGCAAATCGAGAGGGGTTGAGAATTTACTGACGCTCAAACAGGCATGCTCCTCGGAACACCGAGGAGCGCAAGGTGCGTTCAAAGATTCGATGATTCAC
+
ABCBCCCBCCFFGGGGGGGGGGGHGHHHGHHHHGHHHHHHHHHGGGEGGHHHHHHHHHHHHHHHGHGGHHHHHHHHHHHHHHHHHHHGGGGGHHHHHHHHGHGGGGGGHHHHGGGHGGGGGGGGGHHHHHHHHHHHHHHGGGGGGGGGGGFGGGGGGGGGGGGGGGGGGGGGGGGGGGGGGGGGFFFFFFFFGDFGGGGFFGGGGGGGGGFFFGHGGGHGGGGFFHGHHFHHGFGHGHHHFHGHHHHGCGGGHGGGGGGHHHHHHHHGHHHFFBGHGCHFCGHHHHGHHGGGHGGGGHHHHHGHHHGHHHE1GGFFFBHEHHHHHHHHHHGGGGGGHHEAGFGGHGGGGGGHFHGGCGGHGGGGGGFGGF4FFFFFFBAA>A
@M02197:105:000000000-AN6RF:1:1101:21688:26326 1:N:0:1
GTCCCGTGAAATTCCTCCGCTTATTGATATGCTTAAGTTCAGCGGGTAGTCCTACCTGATTTGAGGTCAAGTTGTCAGAAGCTGTCTCAAAAGAGACCCTTTAGAAGCTGAACCCCATTTATAAAGCTGCTCTTCACAAATGGCGTAGATAATTATCACACCAAAGCAAGGCAACAAAGGTCCCGCTAATGCATTTCAGGAGAGCCGACTTCTGAGAAGCCCGCATACTCCCACATCCAAGCCTGATCAACAGAAAAAGCTGAAAAGGTTGAGAATTTCATGACACTCAAACAGGCATGCTCCTCGGAATACCAAGGAGCGCAAGGTGCGTTCAAAGATTCGATGATTCAC
+
CCCCBBCCCCFFGGGGGGGGGGGHHHHHHHHHHHHHHGHHHHHGCGGGGHHHHHHHGHHHHHHHGHHHHHHHHHHHHHHHHFHHHGHHHHGHHGGHHGHHHHGHHHHHHHHHHHGGGHHHHHHHHHHHHHHHHHHHHHHHHHHHGGGGGHHHHHHHHHHHGGHFFHHHHHGHHHHHHHHGGHHGGGGGGHHHHHHHHHHGHGGGGHGHGGGHGGHGHGGGGGGGGGGGGGGHGHHHGGHHHFHFEHHHHHGFCF3HHHHHHHGHFFHHFHHGFEHGDBGGHHGFBGHHHFBEHFFHGHHGFGFEFA5BFBHGHHHGGGGGGGBGGGGGHGGGGCGGGFEFFFFFFFA>33>
@M02197:105:000000000-AN6RF:1:1101:18861:27051 1:N:0:1
GTCCCGTGAAATTCCTCCGCTTATTGATATGCTTAAGTTCAGCGGGTAGTCCTACCTGATTTGAGGTCAAATTGTCAGAAGCTGTCTCAAAAGAGACCCTTTAGAAGCCGAACCCCATTTATAAAGCTGCTCTTCACAAATGGCGTAGATAATTATCACACCAAAGCAAGGCAACAAAGGTCCCGCTAATGCATTTCAGGAGAGCCGACTTCTGAGAAGCCCGCATACTCCCACATCCAAGCCTGATCAACAGAAAAAGCTGAAAAGGTTGAGAATTTCATGACACTCAAACAGGCATGCTCCTCGGAATACCAAGGAGCGCAAGGTGCGTTCAAAGATTCGATGACTCAC
+
CCCCCCCCCCFFGGGGGGGGGGGHGHHHHHHHHHHHHHHHHHHGGGEGGHHHHHHHHHHHHHHHGHHHHHHHHHHHHHHHGHHHHHHHHHHHHGHHHGHHHHHHHHHHHGGGGGGGGHHHHHHHHHHHHGHHHHHHHHHHHHHHGGGGGHHHHHHHHHHHHHHHHHHHGHHHHHHHHHHHHHHHGGHHGHHHHHHHHHHHGGHGGGHHHGHGHGHHHGGGGGGGGGGGHFFGFGHHGGHHHGFHGBHHGBHFHHHGHHHHHHGHHHHFEHHHHHFHHHHHHHFGHGHFGHGHHFHHHEFGGGGGHHGHHHHHHHGGGGGGHHHHGGGGGGGGGGGGGGGFFFFFFFBBAAB
@M02197:105:000000000-AN6RF:1:1101:22598:26856 1:N:0:1
GTCCCGTGAAATTCCTCCGCTTATTGATATGATTAAGTTCAGCGGGTAGTCCTACCTGATTTGAGGTCAAATTGTCAGAAGCTGTCTCAAAAGAGACCCTTTAGAAGCTGAACCCCATTTATAAAGCTGCTCTTCACAAATGGCGTAGATAATTATCACACCAAAGCAAGGCAACAAAGGTCCCGCTAATGCATTTCAGGAGAGCCGACTTCTGAGAAGCCCTCATACTCCCACATCCAAGCCTGATCAACAGAAAAAGCTGAAAAGGTTGAGAATTTCATGACACTCAAACAGGCATGCTCCTCGGAATCCCAAGGAGCGCAAGGTGCGTTCAAAGATTCGATGATTCAC
+
AA1AAAA??1@@B13B1FE0EFGFBHHHDDFGHGHCHDFHHFFECGGGGHH2FBHHHGBHFHE2FGFGCDGGGFGBHHHHGHHHH12GFFGHFAGHBFHHFHHEEGG1BGHGECEEGHHHG27HF9HFHEGBGHGFHHGHGFFHGFGCGHHFEH9HHHCHFGGHGFGGHHEGGFGHEH9;><CC0@CGCGFBGGHHE6G8HGHGEF@1HFFGFFBFFG)99A$GBEEF9EDB:CFGGECB01F2FDHEB@2@0F1F1D1G2BHFE00GEDED1D21F21G2BF1F/1HGHGGFBGDFA///?/A0210FA/B1GF?E0CE11F0A00A11GBGGGGEF1>BB313BAAAAA
@M02197:105:000000000-AN6RF:1:1101:13354:27665 1:N:0:1
GTCCCGTGAAATTCCTCCGCTTATTGATATGCTTAAGTTCAGCGGGTAGTCCTACCTGATTTGAGGTCAAATTGTCAGAAGCTGTCTCAAAAGAGACCCTTTAGAAGCTGAACCCCATTTATAAAGCTGCTCTTCACAAATGGCGTAGATAATTATCACACCAAAGCAAGGCAACAAAGGTCCCGCTAATGCATTTCAGGAGAGCCGACTTCTGAGAAGCCCGCATACTCCCACATCCAAGCCTGATCAACAAAAAAGCTGAAAAGGTTGGGAATTTCATGACACTCAAACAGGCATGCTCCTCGGAATACCAAGGAGCGCAAGGTGCGTTCAAAGATTCGATGATTCAC
+
1A1AA>AAAAF3GGGGGGGGGFGHGHHGHGHHHHHHHHHHGHHGGCAEFHHHHHHHHHGHHHEFGHHGGHHGHEHHHHHGGFHCGFHHFHFHHGHHFFHGHEHFGFFH1GFHHGG8FGGHHGHHGG:GFHGHHHFHFB<FGBBFGGFGGHFDGHHFEGDHH?GCFHGHFF0<GGGGHCFHFGDDCA=DGHGEFHHECGHGFGFG/G1FGGGFFFFHGGFFFCA2B?EGGGHHHGGFEEF03CF44B40?F/GHHGFGB4DEGEFGF1FG3FD5EGF55HFGHGHFGFFBA3FGFBHGAGGGGGG5HFBGF3HGF2E?GGHGF4EACGG4BAB55B2FGFBF5FFD?ABAA
@M02197:105:000000000-AN6RF:1:1102:15644:2515 1:N:0:1
GTCCCGTGAAATTCCTCCGCTTATTGATATGCTTAAGTTCAGCGGGTAGTCCTACCTGATTTGAGGTCAAATTGTCAGAAGCTGTCTCAAAAGAGACCCTTTAGAAGCTGAACCCCATTTATAAAGCTGCTCTTCACAAATGGCGTAGATAATTATCACACCAAAGCAAGGCAACAAAGGTCCCGCTAATGCATTTCAGGAGAGCCGACTTCTGAGAAGCCCGCATACTCCCACATCCAAGCCTGATCAACAGAAAAAGCTGAAAAGGTTGAGAATTTCATGACACTCAAACAGGCATGCTCCTCGGAATGCCAAGGAGCGCAAGGTGCGTTCAAAGATTCGATGACTCAC
+
ABABBBBBBBFFG5AGFCCFGGGBDHGE6GGFFBHFHGHHBGHGGGEGGHH5GHHHHGFHHHHHGHFGHHHFHGHHFHHHGHHHGHHHHHHHHGHHHGHHHHHHHHHGHHHHFCEFFHHHHGHGHHHHHEFHHHHHHHHHHHFHFGGGFHHHGGHFHGGGFHHHHHFGGFHHHHHHHHGGFFHHHHHGHHHHHHHHHHHHGGHGHFDGHFGGGGHHGGGGFGFDFAGGG0FGGHFFGCHHG3DHGG4FGGGGHHHHHGHFGHHFFHHHHHHHHHFGEGGBHHGB5FHFHGFGGFFDFGHDECEDGGGFB33FBF3GEEGEB5CGE?EE4F5GGGFGE4FBBFFBFFAAAAB
@M02197:105:000000000-AN6RF:1:1102:14913:2862 1:N:0:1
GTCCCGTGAAATTCCTCCGCTTATTGATATGCTTAAGTTCAGCGGGTAGTCCTACCTGATTTGAGGTCAAATTGTCAGAAGCTGTCTCAAAAGAGACCCTTTAGAAGCTGAACCCCATTTATAAAGCTGCTCTTCACAAATGGCGTAGATAATTATCACACCAAAGCAAGGCAACAAAGGTCCCGCTAATGCATTTCAGGAGAGCCGACTTCTGAGAAGCCCGCATACTCCCACATCCAAGCCTGATCAACAGAAAAAGCTGAAAAGGTTGAGAATTTCATGACACTCAAACAGGCATGCTCCTCGGAATACCAAGGAGCGCAAGGTGCGTTCAAAGATTCGATGATTCAC
+
CCCDCCBCBCFFGGGGGGGGGGGHHHHHHGHHHHHGHHHHCFHGGGGGGHHHHGHHHHHHHHHGGHHHHHHHHHHHHHHHHHGHHHHHHHHHHGHHHGHHHHHHHHHHHHHHHHGGGHHHHHHHHHHHHHHHGHHHHHHHHHHHGGGGGHHHHHGHHHHHHGHHHFHHHHGHHHHHGHHGHHHHHHGHGHHHHHHHHHHHHGHGHHGHGGHHHHHHHGGGGGHHGGEFHGHHHHHHGGHHHFGFFEGHGHGHHHHHHHHHGFFHHHHGHHHGHHHFHFFGHHHHHGHHHHGHHHFDBHEGFECGHHFGHFHHHHCFGFFGGHHHGGGECFFGGGGGFGFFFFFFFFBBBBB
@M02197:105:000000000-AN6RF:1:1102:18853:3076 1:N:0:1
GTCCCGTGAAATTCCTCCGCTTATTGATATGCTTAAGTTCAGCGGGTAGTCCTACCTGATTTGAGGTCAAATTGTCAGAAGCTGTCTCAAAAGAGACCCTTTAGAAGCTGAACCCCATTTATAAAGCTGCTCTTCACAAATGGCGTAGATAATTATCACACCAAAGCAAGGCAACAAAGGTCCCGCTAATGCATTTCAGGAGAGCCGACTTCTGAGAAGCCCGCATACTCCCACATCCAAGCCTGATCAACAGAAAAAGCTGAAAAGGTTGAGAATTTCATGACACTCAAACAGGCATGCTCCTCGGAATACCAAGGAGCGCAAGGTGCGTTCAAAGATTCGATGATTCAC
+
BBCC3ABBCCFFGGGGGGGGGGGHHHHHHHHHHHHHHHHHHHHGGGGGGHHHHHHHHHHHHHHHGHHHHHHHHHHHHHHHHHHHHHHHHHHHHGHHHGHHHHHHHHHHHHHHHHGGGHHHHHHHHHHGHHHHHHHHHHHGHHHHGGGGGHHHHHHHHHHHHHHHHHHHHHHHHHHHHHHHHHHHGGGHHHHHHHHHHHHHHGHGGHHHGHHHGHHHHGGGGGHGHHGGGGHHHHFHGGGHHHHHHHHHHHHHHHHHHHHHGHHHHHHHGHHHHHHHHHHHHHHFEGHHHHHHHHHHHHHDCGGGHEHHHFFGHHHEEGGGHHHHGGGGFGGGGGGGGGCFFFFFFFBBBBB
@M02197:105:000000000-AN6RF:1:1102:14376:2902 1:N:0:1
GTCCCGTGAAATTCCTCCGCTTATTGATATGCTTAAGTTCAGCGGGTAGTCCTACCTGATTTAAGGTCAAATTGTCAGAAGCTGTCTCAAAAGAGACCCTTTAGAAGCTGAACCCCATTTATAAAGCTGCTCTTCACAAATGGCGTAGATAATTATCACACCAAAGCAAGGCAACAAAGGTCCCGCTAATGCATTTCAGGAGAGCCGACTTCTGAGAAGCCCGCATACTCCCACATCCAAGCCTGATCAACAGAAAAAGCTGAAAAGGTTGAAAATTTCATGACACTCAAACAGGCATGCTCCTCGGAATACCAAGGAGCGCAAGGTGCGTTCAAAGATTCGATG
+
>>A@ADA?A>DDG13GFAFGEEEDG3FFFGBFE2DGFHHHFGHC/EEGGHHFGHGHFFHHHH1AFFHBGGFHHHHG2FHHHHEHH1FFHHHHHGCCHEHHHHHGHHHBF;HBGHGCEHHGHFHHGGFHGFHHHHHBFHHE?FBEBFFCFHFGHFCGGGFHHEFCCCC:FHFGG0FGCHHG1F1GCFGGF<HGHFFGHGFDHCF>/;GF@>CBFGGF;FFBEE?FDFAFFFB1FFGBFEF001GBDF2B2FGBHFHGG1BGB2FFHGCBGF@21@FFD2GFDAD1GAFHGB11HHGAB/EEA/?E0F2FA1B111FCEEEA11CG0GEGGGGCGFFD>1B1AA1A1
@M02197:105:000000000-AN6RF:1:1102:12291:3197 1:N:0:1
GTCCCGTGAAATTCTCCGCTTATGATATGCTTAAGTTCAGCGGGTATCCCTACCTGATCCGAGGTCAACCTTGAAAAAATTGGGGGTTGACGGCTGGACTATCACACACACCATGCGAAAAGATAATCTTACTACGCCTGGGGATATGAGATCATCCGCCTTTGAATTTCAGAAGGGAGAATGCAAGCAAACTCATCTTCCAAGACCAAGCAAATCTGCTTGAGAGGTATTTAATGACGCTCGAACAGGCATGCCTCCCGGAATACCAGGAGGCGCAATGTGCGTTCAAAGATTCGATGATTCAC
+
CCCCCCBCBCFFGFGGGGGGGGHHCHHHHHHHHHHFHHHHGGGGGGHHHHHHHHHHHHHHGGGGFHHHHHHHHHHGHHGHHHHHGGGGGHHGGGGGGHHHHHHHHHHHHGHGHHHHGGGHHHGHHGHHHHHHHHHGGGHHHGGGHHHHFHHHHHHHHHHHGGHHHGHHHHHHHHHHHHHHGHHHGHHHHGHHGGGGGHHGHGHHHGHHHGHHHHGFFHFFHHHGHFHHHFGFHHGGGGGHHGHHHHHHHFHGGGF?E2HHHHHGFHHHHGCGGGHHHHEFEEHGGFGGGGGGGFFFFFFFBBBBB
@M02197:105:000000000-AN6RF:1:1102:9391:3522 1:N:0:1
GTCCCGTGAAATTCCTCCGCTTATTGATATGCTTAAGTTCAGCGGGTAGTCCTACCTGATTTGAGGTCAAATTGTCAGAAGCTGTCTCAAAAGAGACCCTTTAGAAGCTGAACCCCATTTATAAAGCTGCTCTTCACAAATGGCGTAGATAATTATCACACCAAAGCAAGGCAACAAAGGTCCCGCTAATGCATTTCAGGAGAGCCGACTCCTGAGAAGCCCGCATACTCCCACATCCAAGCCTGATCGACAGAAAAAGCTGAAAAGGTTGAGAATTTCATGACACTCAAACAGGCATGCTCCTCGGAATGCCAAGGAGCGCAAGGTGCGTTCAAAGATTCGATGACTCAC
+
AABBBCBCCCFFGGGGGGG?EGGHHGGHHFHGHGHHHFGHHHHGGGGGGGFFHHHHHHHHHHGHGEHHHHEHGHHHHHHHHHHHHEGHHHHGHGHHHGHHHHHHHHHHHFHHHFGFGHHHHGHGHHHHHGHHHHHGFHHGFHHHGGGGGHHHHHHHHFGHHGHHHHHHGHGHHHHHGHDCFGGHHHHGFHHGHHHFHHHEHGHGEH?CDGHGGGGHHGEGGGGGHHGGGGHHGGHFGGHHC3HEF1CGGFHHHGHHHGF4FF3@G3FFDFDHHHHHEBGHFHHHGFFBHHHHEHFHFGGF?GGDGGDGA33HHHHEE2EEG5HFE2GFHGGGGGGFEGF4FFFFF@3?AAA
@M02197:105:000000000-AN6RF:1:1102:20836:3670 1:N:0:1
GTCCCGTGAAATTCCTCCGCTTATTGATATGCTTAAGTTCAGCGGGTAGTCCTACCTGATTTGAGGTCAAAAGTCAATAAGGAAGACGCCAGAAGGCATCGACGCATTAGAGGCACGGGACCGTTCATTCATGCACTTCGGCGAGCGGCGATCATTATCACGCCAAAAGCCTTGTCATGCATAGTCAAAAGTCGACCGCAAGCCCATTCATTTCAGGGGAGCCCGAGTCCTAGACGAGAAGTCCAGATCTCCGGCAGCCCCCACTATCCAAGCACCCTTTCGAAGCAAATCGAGAGGGGTTGAGAATTTACTGACGCTCAAACAGGCATGCTCCTCGGAACACCGAGGAGCGCAAGGTGCGTTCAAAGATTCGATGATTCAC
+
BCCCCCBCCBFFGGGGGGGGGGGHHHHHHHHGHHHHHHHGHHHGGGGGGGHHHHHHGHHHHHHGGHHHHHHHGGHHHHHHHHHHHHHGGGGGHHHHHHHHGHGGGGGGHHHHHGGHGGGGGGGGGHHHHHHHHHHHHHHGGGGGGGGGGGFFGGGGGGGGGGGGGFGGGGGGGGGGGGGGGGGGGFFFFFF:GFFGGGFFGGGFFGGGGGGFFFHGGGHGFFFGGFHHHGFHGGGGHHHHHGHHHHHGGGGGFGGGGGGHFHGHGHHGFEGF?BGGGGGHFFHHHHGHHHGHGGGGGEHHHFHHFGHHG4GGGGCHGHHFHHGHHBFHHFGGGGGFFHGGGFGGHHEFEECHGHGGGGGGGGGGGGGGGGFFDFFFFABAAA
@M02197:105:000000000-AN6RF:1:1102:10985:4273 1:N:0:1
GTCCCGTGAAATTCCTCCGCTTATTGATATGCTTAAGTTCAGCGGGTATCCCTACCTGATCCGAGGTCAAACTTAGAAAGTTGGGGGTTGCTGGCAAGCATCCACCGGGACCCTATAGCGAGGATTATTACTACGCTTAGAGCCAGATGGCGCCGCCACTGATTTTAAGGCCAGCCGTTGCCGGCAGGGCCCAATACCAAGCAGAGCTTGAGTGTTGTACTGACGCTCGAACAGGCATGCCCCGCGGAATACCACGGGGCGCAATGTGCGTTCAAAGATTCGATGACTCAC
+
BBBBBBBB@BFFGGGGGGGGGGGHHHHHHHGHHHHHHBHHHGHGGGEGHHHHHHHHHHHHHHHGFGGHHFHFHHHFHHHGHHHHGGGGGGHHHHGGFFHHHHHHGHGGGGGGGHHHGHHGGGGCFGHHHHHHHHGGGGGGHHHHHHGHHHHFGGGHGGGHHHHHGHHGHGGGGGGGHGGGGGHGHGGHHHHHHHFHGHHHGFGHHHHFHHGFEHGFHHHFGGGGGGGFHHHHHHHGHGGCGGEGHHHHHHGCFECGGGGGHGHHECGGFGGFGGGGGGFFBFFFFFAAAAA
@M02197:105:000000000-AN6RF:1:1102:9926:4422 1:N:0:1
GTCCCGTGAAATTCCTCCGCTTATTGATATGCTTAAGTTCAGCGGGTATCCCTACCTGATCCGAGGTCAACCTGTAAAAATTGGGGGTTCTGGCAAGCCACCGGGGGGAACTCTATAGCGGGAGTATGTACTACGCTCAGAGCCCACCGGCACCGCCACTAATTTTGAGGGCCGCGGAGACCGCGTGCCCCAATACCACGCTAGGCGTGAATGGTTAAATGACGCTCGAACAGGCATGCCCTGCGGAATACCACAGGGCGCAATGTGCGTTCAAAGATTCGATGACTCAC
+
?ABCCCABBCFFGGGGGGGGGGGHHHHHHHHHHHHHHHHHHFHGGGGGGHHHHHHH<HE<H:FFG99HGHH:H<:HHHH<<<HHGG;FGH.HHHHHGHG<H;GGGG9GGGGGG/:G;G:GFFFFFFFFFFF9FFFFFF:F::FFF:F9F9FFGGGHGFHGHHGFHHHFGGGGGGGHHGGGGGGFFGGGHFFHGFFFFFGHHFHGHFHFFHHHHGHGGHGGGGGGGHGHHHHFHHHHGGFGGGGHHHHGDBHHHHGGGGGHHFHCEEGGGGGGGGGGGGFFFFFFFAA?AA
@M02197:105:000000000-AN6RF:1:1102:14753:4828 1:N:0:1
GTCCCGTGAAATTCCTCCGCTTATTGATATGCTTAAGTTCAGCGGGTAGTCCTACCTGATTTGAGGTCAAATTGTCAGAAGCTGTCTCAAAAGAGACCCTTTAGAAGCTGAACCCCATTTATAAAGCTGCTCTTCACAAATGGTGTAGATAATTATCACACCAAAGCAAGGCAACAAAGGTCCCGCTAATGCATTTCAGGAGAGCCGACTTCTGAGAAGCCCGCATACTCCCACATCCAAGCCTGATCAACAGAAAAAGCTGAAAAGGTTGAGAATTTCATGACACTCAAACAGGCATGCTCCTCGGAATACCAAGGAGCGCAAGGTGCGTTCAAAGATTCGATGATTCAC
+
BCBCCBCCCCFFGGGGGGGGGGGHHHFHHHHHHHHHHHHHGHHGGGGGGHHHHHHHHHHHHHHHGHHHHHHHHHHHHHHGHHHHHHHHHHHHHGHFHGHHHHHHHHHHHHGHHHGGGHHHHHHHHHHHHGHHHGGHHHHFHHHFGHGGHHHGHHHHHHHHHHHHGHHHHHHHHHHHHHHFHGHHHGGHGHHHHHHHHHHHHGHGHHGGHGGHHHHHHGGGGEGGGGGGHGGGHHHHGGHHHFHFHGGHHHHHHFFHHHGHHHHGHHHHFHHGF@G5GFHHFFHGHGHHHFGHFGHDFAHGEAGFGGBHHFFGGHGGGGGEFGHHCEEEBG5GGFGFFG4FFFFFFFBBABA
@M02197:105:000000000-AN6RF:1:1102:7037:5078 1:N:0:1
GTCCCGTGAAATTCCTCCGCTTATTGATATGCTTAAGTTCAGCGGGTAGTCCTACCTGATTTGAGGTCAAATTGTCAGAAGCTGTCTCAAAAGAGACCCTTTAGAAGCTGAACCCCATTTATAAAGCTGCTCTTCACAAATGGCGTAGATAATTATCACACCAAAGCAAAGCAACAAAGGTCCCGCTAATGCATTTCAGGAGAGCCGACTTCTGAGAAGCCCGCATACTCCCACATCCAAGCCTGATCAACAGAAAAAGCTGAAAAGGTTGAGAATTTCATGACACTCAAACAGGCATGCTCCTCGGAATACCAAGGAGCGCAAGGTGCGTTCAAAGATTCGATGATTCAC
+
CCCCCCBBBCFFGGGGGGGGGGGHHHHHHFHHHHHHHGHHHHHGGCGGGHGHHHHGHHBGGFGHGHHHGGGHHHHHHGGHHFHHHHHHHHHGHGHEFGGHHHHHGHEHHHHHHHGGGGFHGHHHHFHHHGHHHHHGHHHHHHHGGGGGGHHGHHHHHHHHHGHHHHFGHHHHHHHHHHHHGFCFGHGGHHHGHHFHHHHHHGEEGGFGFGGGGGHGHFGGCGGHGGGGGGHHHHGGGCFFHHHFGFGHHHHHHHGHHGGGHHHHHHHFHHHGHF5GFHHHHHHGHFFCFDGGHHHHHHHGEGGGHHHHGFGHHGHGGGE?HFCFGGGGHGFBGGG52GGFFFFFFFBBBBB
@M02197:105:000000000-AN6RF:1:1102:10537:5117 1:N:0:1
GTCCCGTGAAATTCCTCCGCTTATTGATATGCTTAAGTTCAGCGGGTAGTCCTACCTGATTTGAGGTCAAATTGTCAGAAGCTGTCTCAAAAGAGACCCTTTAGAAGCTGAACCCCACTTATAAAGCTGCTCTTCACAAATGGCGTAGATAATTATCACACCAAAGCAAGGCAACAAAGGTCCCGCTAATGCATTTCAGGAGAGCCGACTTCTGAGAAGCCCGCATACTCCCACATCCAAGCCTGATCAACAGAAAAAGCTGAAAAGGTTGAGAATTTCATGACACTCAAACAGGCATGCTCCTCGGAATACCAAGGAGCGCAAGGTGCGTTCAAA
+
BBBBADBBBAFFGGGGGGGGGGFFHCFGHHHHHHHHHHHHHHHC?EGGGHHGHHHHHGHGHHHHGBGHHGHHHFHHHHHHHFHHHHHHHHBG3FHHHGHHHHHHHHGHHBFHHHGGGGHGHHHHHFFHHHHHHHHHHHGHHHGCEFHHHGHGHHHHGHHHHGHHEHHHHGFGCDGGHFHCGDHHGHGGHHHHHGHHHHHHHEHGGHHGGGGGHFHHHFFGGGGHGGGGGGG6HHHHGGHHGBHFE2BBHGEGHHHHFGHFGGHGBFA0GHHHHHGD121HFGF11EGGFGFEGGBGHHGAEA00CF2FED11F11?EEEEG1FE1D>>11DAAAA1
@M02197:105:000000000-AN6RF:1:1102:11353:5411 1:N:0:1
GTCCCGTGAAATTCCTCCGCTTATTGATATGCTTAAGTTCAGCGGGTAGTCCTACCTGATTTGAGGTCAAATTGTCAGAAGCTGTCTCAAAAGAGACCCTTTAGAAGCTGAACCCCATTTATAAAGCTGCTCTTCACAAATGGCGTAGATAATTATCACACCAAAGCAAGGCAACAAAGGTCCCGCTAATGCATTTCAGGAGAGCCGACTTCTGAGAAGCCCGCATACTCCCACATCCAAGCCTGATCAACAGAAAAAGCTGAAAAGGTTGAGAATTTCATGACACTCAAACAGGCATGCTCCTCGGAATACCAAGGAGCGCAAGGTGCGTTCAAAGATTCGATG
+
AABBCBABACFFGGGGGGFGGGGHHHHHGHHHHHFHHHHHHHHGGGGGGHHHHHHHHHHHHHHHGHHHHHHHHHHHHHHHHHHHHHHHHHHGHGHHHGHHHHHHHHHHHHHHGGGGGHHHHHGHHHGGFHHHHHHHHHHHHHHHGGGGGHHHHHHHHHHHHHHGHEHHHHGGHFGHHHHHGGHGGGGGGGGHHHHHHHHHHGGFHHGGHGGGGGGGFGGGGGGGGHGGGGGGGHHFGGHHHFBHHFHGHHHHHHHHFHHFDHHHGHHHHGHFHFFHGHGFHHHGDFHHHGF3D3FHHHCA0EC?HHHHHGBCBHGGGFGFFHHFECGCFFGFGFFFAFFFBAABA
@M02197:105:000000000-AN6RF:1:1102:12521:5781 1:N:0:1
GTCCCGTGAAATTCCTCCGCTTATTGATATGCTTAAGTTCAGCGGGTAGTCCTACCTGATTTGAGGTCAAATTGTCAGAAGCTGTCTCAAAAGAGACCCTTTAGAAGCTGAACCCCATTTATAAAGCTGCTCTTCACAAATGGCGTAGATAATTATCACACCAAAGCAAGGCAACAAAGGTCCCGCTAATGCATTTCAGGAGAGCCGACTTCTGAGAAGCCCGCATACTCCCACATCCAAGCCTGATCAACAGAAAAAGCTGAAAAGGTTGAAAATTTCATGACACTCAAACAGGCATGCTCCTCGGAATACCAAGGAGCGCAAGGTGCGTTCAAAGATTCGATGATTCAC
+
CCCCBCBBBCFFGGGGGGGGGGGHHHHHHHHHHHHHHHHHHHHGGGGGGHHHGGHHHHHHHHHHGHHHHHHHHHHHHHHHHHHHHHHHHHFHFGGHHGHHHHHGHHHHHHHHHHGGGHHHHHHHHHHGHHHHHHHHHHHHHHHHGGGGGHHHHHHHHHHHHHHHHHHHHHGHHHHHHHHFHHHHGHHHHHHHHHHHHHHHHGGGHHHHHGHGHGHHHGGGGGGHHHGGGGGGGGFGFGHHHHHGHFGHHHGHHGHHHHHGHHHFGHHHHHHHHHGDDBHFFHHHFFGHHHHHHHGHHHGGGGGGGHHHHHFGHHHEFAEFFCHGGGGFHGGGGGGGGGFFFFFFFFBBABB
@M02197:105:000000000-AN6RF:1:1102:19406:6111 1:N:0:1
GTCCCGTGAAATTCCTCCGCTTATTGATATGCTTAAGTTCAGCGGGTAGTCCTACCTGATTTGAGGTCAAATTGTCAGAAGCTGTCTCAAAAGAGACCCTTTAGAAGCTGAACCCCATTTATAAAGCTGCTCTTCACAAATGGCGTAGATAATTATCACACCAAAGCAAGGCAACAAAGGTCCCGCTAATGCATTTCAGGAGAGCCGACTTCTGAGAAGCCCGCATACTCCCACATCCAAGCCTGATCAACAGAAAAAGCTGAAAAGGTTGAGAATTTCGTGACACTCAAACAGGCATGCTCCTCGGAATACCAAGGAGCGCAAGGTGCGTTCAAAGATTCGATGATTCAC
+
ABBCCCCCCCFFGGGGGGGGGGGHHHGHHHHHHHHHHHHHGHHGGGEEGHHHHHHHHHHHHHHHGHHHHHHHHHHHHHHHHHHHHHHHHHBFGGHFHGHHHHHHHHHHHHGFHHGGGHHHHHHHGHGHHHHHHHHHHHHFHHHHGGGGGHHHHHHHHHHHHHHHHHHHHHGHHGHHHHHHHHHHHHHGGHHHHHHHHHHHHGGGHHHHHHHHHHHHHGGGGGHHHHGGHGHHGHHFGGHHGHHGGHHHGHHHHHHHHGHHHGHHFHHHHHHHHHHEEEGGBHHGHGHHHHHHFGHHHHHGGC?GHHHG5DBHHGBEA?GEGHFFEGGGFGGGGGGGGGGFFFBFFFBABAA
@M02197:105:000000000-AN6RF:1:1102:17524:6337 1:N:0:1
GTCCCGTGAAATTCCTCCGCTTATTGATATGCTTAAGTTCAGCGGGTAGTCCTACCTGATTTGAGGTCAAATTGTCAGAAGCTGTCTCAAAAGAGACCCTTTAGAAGCTGAACCCCATTTATAAAGCTGCTCTTCACAAATGGCGTAGATAATTATCACACCAAAGCAAGGCAACAAAGGTCCCGCTAATGCATTTCAGGAGAGCCGACTTCTGAGAAGCCCGCATACTCCCACATCCAAGCCTGATCAACAGAAAAAGCTGAAAAGGTTGAGAATTTCATGACACTCAAACAGGCATGCTCCTCGGAATACCAAGGAGCGCAAGGTGCGTTCAAAGATTCGATGATTCAC
+
CCCCCCCCCBFFGGGGGGGGGGGHGHHHHHHHHGGHHHHHHHHGGGGEGHHHHHHHHGHHHHHHGHHHFHHHHHHHGHHHHHHGHGHHHHGHHGHHHGHHHHHHHHHHHHHHHHGGGHHHHHHHHHHHHHHHHHHHHHHHHHGHGGGGGHGGHHHHHHHHHGHHHHHHHGGHHHHHHHHHHHHHGHGGHHHHHHHHHHHHHGHGGHHHGGGHGHGHHGGGGGGHGGGGGGGHHHHGGGHHEHHEFHHHHHHHHHHHHHHHGHHHGBHHHHHHHHHGHGHHHHHHHGHGHHGBBHHHHHHGFGFDFFGHFHHGHHHFEEE?GBHGGGGGHGGGGGGGGGGFFFFFFFBCAAB
@M02197:105:000000000-AN6RF:1:1102:21920:6826 1:N:0:1
GTCCCGTGAAATTCCTCCGCTTATTGATATGCTTAAGTTCAGCGGGTAGTCCTACCTGATTTGAGGTCAAATTGTCAGGAGCTGTCTCAAAAGAGACCCTTTAGAAGCTGAACCCCATTTATAAAGCTGCTCTTCACAAATGGCGTAGATAATTATCACACCAAAGCAAGGCAACAAAGGTCCCGCTAATGCATTTCAGGAGAGCCGACTTCTGAGAAGCCCGCATACTCCCACATCCAAGCCTGATCAACAGAAAAAGCTGAAAAGGTTGAGAATTTCATGACACTCAAACAGGCATGCTCCTCGGAATACCAAGGAGCGCAAGGTGCGTTCAAAGATTCGATGATTCAC
+
BBBBBBBBBAFFGGGGGGGGGGDHHHHHHHHHHHHHHHHHHGHGGGGGGHHHHHHHHHGHHHHGGHHHGGHHHHHHHHHHGHGHHHHHHHGHGGHHHGHHHHHHGGHHHHGHHHGGGHHHHHHHGHHHGHHHHHHHHHHHHHHHGGGGGHHHHHHHHHHHHHHHHHHHHHGHGHHHHHHHHHGHHGHHFHHHHHHHHHHHHGGGHGHGHGHGHHHHHGFFGFGHHFGGGGHGHHHGGGHHHGHHHBFHHHHHHHHHHHHHHHHHHHHHHHHHHHF5FFHFFHHHHGGHHHHHHHHHFFGGGGGGHHHBHGHHHHFFFGGCGHHHGGGGHGGFGGGFGGGFFFFFFFBAAAB
@M02197:105:000000000-AN6RF:1:1102:5768:6957 1:N:0:1
GTCCCGTGAAATTCCTCCGCTTATTGATATGCTTAAGTTCAGCGGGTAGTCCTACCTGATTTGAGGTCAAATTGTCAGAAGCTGTCTCAAAAGAGACCCTTTAGAAGCTGAACCCCATTTATAAAGCTGCTCTTCACAAATGGCGTAGATAATTATCACACCAAAGCAAGGCAACAAAGGTCCCGCTAATGCATTTCAGGAGAGCCGACTTCTGAGAAGCCCGCATACTCCCACATCCAAGCCTGATCAACAGAAAAAGCTGAAAAGGTTGAGAATTTCATGACACTCAAACAGGCATGCTCCTCGGAATACCAAGGAGCGCAAGGTGCGTTCAAAGATTCGATGACTCAC
+
BBBBBBB@ABFFGGGGGGGGGGGHHHHHHHHHHHHHHHHHHHHGGGGGEHHHHHHHHHHHFEGHGGHHHHFFGDGFHFHHHFGHHGGHHHHHEFGFGGHHHHGHGGFHFHHHHGGGAFBFGFGHHFBGHBGGFFGFFHFFFDFHFGGGGGHFHHHHHHHGGGHHHHHGHGBHGFGAHGFFGCGGHHFGGHHHHFHGGHHHH/GFHFFGGHHDGFFGHFFGEFHHGGGGHGGHGGFBE?FHHFGBG4HHHGDBEBEHFHGBFHGFGHHGF5G5HFG5FHEGHFGGFGGHGHGHHHGGHHHFGGE?HHGHHGDGHHGGGEGGGHHGGGGGGGGGGGGGGGGFFFFFFFBBA>3
@M02197:105:000000000-AN6RF:1:1102:24255:6867 1:N:0:1
GTCCCGTGAAATTCCTCCGCTTATTGATATGCTTAAGTTCAGCGGGTAGTCCTACCTGATTTGAGGTCAAATTGTCAGAAGCTGTCTCAAAAGAGACCCTTTAGAAGCTGAACCCCATTTATAAAGCTGCTCTTCACAAATGGCGTAGATAATTATCACACCAAAGCAAGGCAACAAAGGTCCCGCTAATGCATTTCAGGAGAGCCGACTTCTGAGAAGCCCGCATACTCCCACATCCAAGCCTGATCAACAGAAAAAGCTGAAAAGGTTGAGAATTTCATGACACTCAAACAGGCATGCTCCTCGGAATACCAAGGAGCGCAAGGTGCGTTCAAAGATTCGATG
+
CDDDDCCCCCFFGGGGGGGGGGGHHHHHHHHHHHHHHHHHHHHGGGGGGHHHHHHHHHHHHHHHGHHHHFHHHHHHHHHHHHHHHHHHHHHHHGHHHGHHHHHHHHHHHHHHHHGGGHHHHHHHHHHHHHHHHHHHHHHHHHHHGGGGGHHHHHHHHHHHHHHHHHHHHHHHHHHHHHHHGHHHHGGHHHHHHHHHHHHHHGGGHHHHHGHGHHHHHHGGGGHGHHGGGGHHGHHHGGHGHHHHHHHHHHHHHHHHGHHHGHHHHHHHHHHHHHHHGHHHHHHFGFBHHHHGHHHGHHGGECGGHHHHHHGGGHGGGGGGHHHGGEEGGGGGGFFFBFBFBABAB
@M02197:105:000000000-AN6RF:1:1102:10191:7435 1:N:0:1
GTCCCGTGAAATTCCTCCGCTTATTGATATGCTTAAGTTCAGCGGGTAGTCCTACCTGATTTGAGGTCAAATTGTCAGAAGCTGTCTCAAAAGAGACCCTTTAGAAGCTGAACCCCATTTATAAAGCTGCTCTTCACAAATGGCGTAGATAATTATCACACCAAAGCAAGGCAACAAAGGTCCCGCTAATGCATTTCAGGAGAGCCGACTTCTGAGAAGCCCGCATACTCCCACATCCAAGCCTGATCAACAGAAAAAGCTGAAAAGGTTGAGAATTTCATGACACTCAAACAGGCATGCTCCTCGGAATACCAAGGAGCGCAAGGTGCGTTCAAAGATTCGATGACTCAC
+
CCCCCCBAABFFGGGGGGGGGGGHHFHHHHHHHHBFGGHHFHHGGGGGGHHHHHHGHHHHHHHHGGHHGHHHHGHHHHHHHHHHHHHHHGHGHGHHHGHHHHHHHHHGHHHEHGGGGHHHHHHGHHHHHHGHHHHHHHHHHHGHGGGGGHHHHHHHHHHHHHHHHHHHHHHHHHHHHFFGHHHHHHHHHHHHGHHHHHHHHGHGHHGGGGHHGHHHHGGGGGGHGGGGGGGHHHHFGGHHGFGGGEGHHHFGHHHGHHHHHGHHHHHHHHHHHHHHHFEHHHHHHFDHHHFHGHHGHHHGGGGGHHGHHFFHHHGEFEGGHBGHGGCGFGGGBCGGGGFFFFFFFFBBBBB
@M02197:105:000000000-AN6RF:1:1102:16866:7476 1:N:0:1
GTCCCGTGAAATTCCTCCGCTTATTGATATGCTTAAGTTCAGCGGGTAGTCCTACCTGATTTGAGGTCAAATTGTCAGAAGCTGTCTCAAAAGAGACCCTTTAGAAGCTGAACCCCATTTATAAAGCTGCTCTTCACAAATGGCGTAGATAATTATCACACCAAAGCAAGGCAACAAAGGTCCCGCTAATGCATTTCAGGAGAGCCGACTTCTGAGAAGCCCGCATACTCCCACATCCAAGCCTGATCAACAGAAAAAGCTGAAAAGGTTGAGAATTTCATGACACTCAAACAGGCATGCTCCTCGGAATACCAAGGAGCGCAAGGTGCGTTCAAAGATTCGATGACTCAC
+
BCCCCCBBCBFFGGGGGGGGGGGFHHHHHHHGHHHGHHHHBHHFGGGGGHHHHGHHHHHHHHHHGHHHHHHHHGHHHHHHHHHHHHHHHGFGHGFHHGHHHHHHHHHHHHHHHHGGGHHHHHHGHHHHFHHHGHHGHHHHHGGHGGGGGHHHHHHHHHHHHHHHHHHHHHHHHHHHHHHHGGGHHHHHHHHHHHHHHHHHHGHGGHHHHHGHGHHHHGGGGGGHGGGGHGHGHHHHGGHHHHHHGGHHHHHHGHHHHHHGHFGFHHHHHHHHHHG5FFHGHHHHGGHHHHHHHHHHHHFGFEE2HHHHHHHHHGHGGGGGHHHHGGGGHGGGGGGFEFGBFFFFFFAAAAB
@M02197:105:000000000-AN6RF:1:1102:12638:7397 1:N:0:1
GTCCCGTGAAATTCCTCCGCTTATTGATATGCTTAAGTTCAGCGGGTAGTCCTACCTGATTTGAGGTCAAATTGTCAGAAGCTGTCTCAAAAGAGACCCTTTAGAAGCTGAACCCCATTTATAAAGCTGCTCTTCACAAATGGCGTAGATAATTATCACACCAAAGCAAGGCAACAAAGGTCCCGCTAATGCATTTCAGGAGAGCCGACTTCTGAGAAGCCCGCATACTCCCACATCCGAGCCTGATCAACAGAAAAAGCTGAAAAGTTTGAGAATTTCATGACACTCAAACAGGTATGCTCCTCGGAATACCAAGGAGCGCAAGGTGCGTTCAAAGATTCGATGATTCAC
+
CCCCCCCBCBFFGGGGGGGGGGGHHHCFHHHHHHHHGHHHHHHGGGGGGHGHHGHHHHHHHHHFGHHHHHHHGHHHHHHHHHHHHHHHHHHHHGHHHGHHHHHHHHHHHHHHHHGGGHHHHHHHHHHHHHHHHHHHHGHHHHHHGGGGGHHHHHHHHHHHHHHHHHHHHHHHHHHHGGHHGHHHHHGGHHHHHHHHHHHHHGHGHHHHHHGGHHHHHGGGGGHGHHGGHGGHHGFBGGHHGHHHHHGHHHHHHHHGFHHHHHHHHHHBEHHHHHF5G5HHEHGHHGHHHFFHGGF5HHGGCCGGGHHHGHHHHHHGGGCGHHFFCGCE4GGFFGGGFGGFCDFFFFBBBBB
@M02197:105:000000000-AN6RF:1:1102:9804:7554 1:N:0:1
GTCCCGTGAAATTCCTCCGCTTATTGATATGCTTAAGTTCAGCGGGTAGTCCTACCTGATTTGAGGTCAAAAGTCAATAAGGAAGACGCCAGAAGGCATCGACGCATTAGAGGCACGGGACCGTTCATTCATGCACTTCGGCGAGCGGCGATCATTATCACGCCAAAAGCCTTGTCATGCACAGTCGAAAGCCGACCGCAAGCCCATTCATTTCAGGGGAGCCCGAGTCCTAGACGAGAAGTCCAGATCTCCGGCAGCCCCCACTATCCAAGCACCCTTTCGAAGCAAATCGAGAGGGGTTGAGAATTTACTGACGCTCAAACAGGCATGCTCCTCGGAACACCGAGGAGCGCAAGGTGCGTTCAAAGATTCGATGATTCAC
+
CCCCCCABCBFFGGGGGGGGGGGHHHHHHHHHHHHGHHHHHGHGGGGFGGHHHHFHHHHHHHHHGGHGHHHHHHHHHHHHHHHHHHHGGGGGHHHHHHHHGHGGGGGGHHHGHGGHGGGGGGGGGHHHHHHHHHGHHHHGGGGGGGGGGGGGGGGGGGGGGGGGG?FFFGGGGGGGGGGFGGBFFFFFFFFFGFEFFGGFFGFFFFFFFFFFGFFBFFFGCDGGHHGEGFFFFGGHHHHHGFHHHHGDC?GGHFDDC?GGHFFHHHHGHHGFCGGFE/GEGHHFGGGHFGEGBGEGEFHHGFEGGB44EGEGGGGHEGHHHHHBGBGGAAEECGGGHFDEEB2FGFGFGGGHGHHEA2CFGBGGGGGE4BFFFFFFFBBAA3
@M02197:105:000000000-AN6RF:1:1102:8485:7704 1:N:0:1
GTCCCGTGAAATTCCTCCGCTTATTGATATGCTTAAGTTCAGCGGGTAGTCCTACCTGATTTGAGGTCAAATTGTCAGAAGCTGTCTCAAAAGAGACCCTTTAGAAGCTGAACCCCATTTATAAAGCTGCTCTTCACAAATGGCGTAGATAATTATCACACCAAAGCAAGGCAACAAAGGTCCCGCTAATGCATTTCAGGAGAGCCGACTTCTGAGAAGCCCGCATACTCCCACATCCAAGCCTGATCAACAGAAAAAGCTGAAAAGGTTGAGAATTTCATGACACTCAAACAGGCATGCTCCTCGGAATACCAAGGAGCGCAAGGTGCGTTCAAAGATTCGATGATTCAC
+
CBCCCCABCCFFGGGGGGGGGGGHHHHHHHHHHHHGHHHHHHHGGGGGGHHHHHHHHHHHHHGGGHHGHHHHHHHHHHHHGHHHHHHHHHHHHGHHHGHGHHHGHHGHHHHHHHGGGHHHHHHHHHHHHHHHHHHHHHHHHHGHGGGGGHHHHHHHHHHHHHHHHHHHHHGHHHHHHHHGHHHHGGHHHHHHHHHHHHHHHGHGGHHHHHGGHHGHHGGGGGHHHGFGGGHGHHHFGGEHGHHHFGGBGGHHHHHHHHHHHHHHHHGEFHHHHGHBDEDGHHHHHGGHHHHHGHGHHHHGGEEAHGFFFFHHHHGGGF?EF5HHGCCGHGGGGGGGEBCFFFFFFDABAAA
@M02197:105:000000000-AN6RF:1:1102:26516:7792 1:N:0:1
GTCCCGTGAAATTCCTCCGCTTATTGATATGCTTAAGTTCAGCGGGTAGTCCTACCTGATTTGAGGTCAAATTGTCAGAAGCTGTCTCAAAAGAGACCCTTTAGAAGCTGAACCCCATTTATAAAGCTGCTCTTCACAAATGGCGTAGATAATTATCACACCAAAGCAAGGCAACAAAGGTCCCGCTAATGCATTTCAGGAGAGCCGACTTCTGAGAAGCCCGCATACTCCCACATCCAAGCCTGATCAACAGAAAAAGCTGAAAAGGTTGAGAATTTCATGACACTCAAACAGGCATGCTCCTCGGAATACCAAGGAGCGCAAGGTGCGTTCAAAGATTCGATG
+
CCCCBCBABCFFGGGGGGGGGGGHHHGHHHHHHHHHHHHGHHHGGGGGGHHHHHHHHHHHHHHHGHGHHHHHHHHHHHHHHHHHHHHHHHHHHGHHHGHHHHHHHHGGHHHHHHGGGHHHHHHHHHHHHHHHHHGHHHHHHHHHGGGGGHHGHHHHHHHHHHHHHHHHHHGHHHHHHHHHHHHHHHHGHHHHHHHHHHHHFGGGHHHHGGGGHHHHHGGGGGHHHHGGGGHHGHGFGGFHHFHHGHHHHHHGHHHGHHHGHHHGHHHHHHGHHHGGDGHHHHHHHEHHHHGEHHHGHHHGGCGDHHHHHFFHHHHGGGGGFHFGGGGGGGGGGFFFACFBBBBBB
@M02197:105:000000000-AN6RF:1:1102:6207:8408 1:N:0:1
GTCCCGTGAAATTCCTCCGCTTATTGATATGCTTAAGTTCAGCGGGTAGTCCTACCTGATTTGAGGTCAAATTGTCAGAAGCTGTCTCAAAAGAGACCCTTTAGAAGCTGAACCCCATTTATAAAGCTGCTCTTCACAAATGGCGTAGATAATTATCACACCAAAGCAAGGCAACAAAGGTCCCGCTAATGCATTTCAGGAGAGCCGACTTCTGAGAAGCCCGCATACTCCCACATCCGAGCCTGATCAACAGAAAAAGCTGAAAAGGTTGAGAATTTCATGACACTCAAACAGGCATGCTCCTCGGAATACCAAGGAGCGCAAGGTGCGTTCAAAGATTCGATG
+
AABCCCCCCCFFGGGFGGGGGGGHHHHFHHHHGHHHHHHFFHHGGGGGGDGHFHHHHHGFHHHHGHHHHHGHHHHHHHHHHHHHHGGHGHHGGGGHHGHHHHHHHHFHHHHFHHGGGGHGHGHHHHFHHHHHHHGHHHGGHFGGGGGGGHHHHHHHHGHHGHHHHHHHHGHGHHHHHHHGHHHHHGHGHHHHHGHHHHHGHGHGHHHHGBGHGHHHHGGGGGHGGHGGHGHHHGGFGGGHHHHHHFHHHHHFHHHGHHHHHFHHGHGFGFHGFGF5EEHFHGHHHGHHFHHHFGBHHHHGGECGGHHHHGFHHHHGGCGGHHHGEGGGGGGGGFFFAFFF@BBBB
@M02197:105:000000000-AN6RF:1:1102:12920:8666 1:N:0:1
GTCCCGTGAAATTCCTCCGCTTATTGATATGCTTAAGTTCAGCGGGTAGTCCTACCTGATTTGAGGTCAAAAGTCAATAAGGAAGACGCCAGAAGGCATCGACGCATTAGAGGCACGGGACCGTTCATTCATGCACTTCGGCGAGCGGCGATCATTATCACGCCAAAAGCCTTGTCATGCATAGTCAAAAGTCGACCGCAAGCCCATTCATTTCAGGGGAGCCCGAGTCCTAGACGAGAAGTCCAGATCTCCGGCAGCCCCCACTATCCAAGCACCCTTTCGAAGCAAATCGAGAGGGGTTGAGAATTTACTGACGCTCAAACAGGCATGCTCCTCGGAACACCGAGGAGCGCAAGGTGCGTTCAAAGATTCGATGACTCAC
+
CCCCCCCCABFFGGGGGGGGGGGHHHHHHHHHHHHHHHHHHHHGGGGGGHHHHHHHHHHHHHHHGHHHHHHHHHHHHHHHHHHHHHHGGGGGHGHHHHHHGHGGGGGGHHHHHGGHGGGGGGGGGHHHHHHHHHHHHHHGGGGGGGGGGGFGGGGGGGGGGGGGGGGGGGGGGGGGGGGGGGFGGFFFFFFFGFFFGFFFFGGGGGGGGGGGGGHGFFHGGGGGHFHFGHGFGGGHHHGGF1BHHHHGGGGGHGGCGCFGFHHHGHHGHHGGGGFG</AHGHHHHHGHHHGHHGGGGHHHFHHGGHFBHDGGGGGHGHHHHGHHHHGGHHGGGGGGHFCDGGGGGGGGGGGHHGHGGGGHFFFGGGGGGGFFFFFFFBAABB
@M02197:105:000000000-AN6RF:1:1102:27923:8841 1:N:0:1
GTCCCGTGAAATTCCTCCGCTTATTGATATGCTTAAGTTCAGCGGGTAGTCCTACCTGATTTGAGGTCAAATTGTCAGAAGCTGTCTCAAAAGAGACCCTTTAGAAGCTGAACCCCATTTATAAAGCTGCTCCTCACAAATGGCGTAGATAATTATCACACCAAAGCAAGGCAACAAAGGTCCCGCTAATGCATTTCAGGAGAGCCGACTTCTGAGAAGCCCGCATACTCCCACATCCAAGCCTGATCAACAGAAAAAGCTGAAAAGGTTGAGAATTTCATGACACTCAAACAGGCATGCTCCTCGGAATACCAGAGGGCGCAATGTGCGTTCAAAGATTCGATGATTCAC
+
CCCCCCCBBCFFGGGGGGGCEFGHHHHHFFHHHHGHFHHHHHHGGGGCGHHHFGHHHHHHHHHHGHHHHHGHGHHGHHHFFFFHHHHHGHHHHGHHHGHHBHHHHGHHHHHHGHGGGGHHHHHHHHHHHHHGHHHHGHHGGHHHGGGGGHHHHHHHHHGFHGHHHHHHHHHHHHHHHHHGFGHHHHHHHHHHHHHHHGHHHGGGHHGHHGGHGHHGHGGGGFFFGG?EFGHHGHGFE?GFB1BHHEFHHHHHHHGHHFGEFBHGFGB0HHHGHGGD@BFHHGHHHGHHHHHHHGFBGHHGE?GGFF222F1GHHCCECGFHFGHE0EEC1GGGDFFGFFC1FFFFFAAAAA
@M02197:105:000000000-AN6RF:1:1102:24121:8867 1:N:0:1
GTCCCGTGAAATTCCTCCGCTTATTGATATGCTTAAGTTCAGCGGGTAGTCCTACCTGATTTGAGGTCAAATTGTCAGAAGCTGTCTCAAAAGAGACCCTTTAGAAGCTGAACCCCATTTATAAAGCTGCTCTTCACAAATGGCGTAGATAATTATCACACCAAAGCAAGGCAACAAAGGTCCCGCTAATGCATTTCAGGAGAGCCGACTTCTGAGAAGCCCGCATACTCCCACATCCAAGCCTGATCAACAGAAAAAGCTGAAAAGGTTGAGAATTTCATGACACTCAAACAGGCATGCTCCTCGGAATACCAAGGAGCGCAAGGTGCGTTCAAAGATTCGATGATTCAC
+
ACCCCCCCCCFFFGGGGGGGGGGHHHHHHHHHHHHHHHHHHGHGGGCGGHHHHHHHHHHHHHHHGHHHHHHHHHHHHHHHHHHHGHHHHGHHGGHHHGHHHHHHHHHHHHHHHHGGGHHHHHHHHFHHHHHHHHHHHHHHHHHHGGGGGHHHHHHHHHHHHGHHHHHHHHHHHHHHHHHHGHHHHGHHHHHHHHHHHHHHHGHGHHHHGGHGHHHGHGGGGGGHHHGGHGHHHGHHGGHHHHHHHHHHHHHHHHGHHHHHHHHHHHGHHHHHHHHGHGHFBGGFHGHHHHFHHFHHHHGDE??GGHGFHHFGHHHFGGGGHHHHGGGGHGGGGGGGFFGFFFFFFFAABAB
@M02197:105:000000000-AN6RF:1:1102:25311:9154 1:N:0:1
GTCCCGTGAAATTCCTCCGCTTATTGATATGCTTAAGTTCAGCGGGTAGTCCTACCTGATTTGAGGTCAAATTGTCAGAAGCTGTCTCAAAAGAGACCCTTTAGAAGCTGAACCCCATTTATAAAGCTGCTCTTCACAAATGGCGTAGATAATTATCACACCAAAGCAAGGCAACAAAGGTCCCGCTAATGCATTTCAGGAGAGCCGACTTCTGAGAAGCCCGCATACTCCCACATCCAAGCCTGATCAACAGAAAAAGCTGAAAAGGTTGAGAATTTTATGACACTCAAACAGGCATGCTCCTCGGAATACCAAGGAGCGCAAGGTGCGTTCAAAGATTCGATGATTCAC
+
BCCCCCCCCCFFGGGGGGGGGGGHHHHHHHHHHHHHHHHHHHHGGGGGGHHHHHHHHHHHHHGHGHHHHHHHHHHHHHHHHHHHHHHHHHHHHGHHHGHHHHHHHHHHHHHHHHGGGHHHHHHHHFHHHHHHHHHHHHHHHHGHGGGGGHHGHHHHHHHHHGHHHHHHHHGHHHHHHHHHHHGHHHHHGHHHHHHHHHHHHGGGHHHHHHHHGHGGHGGGGGGGHGGGGGGGHHHHGGHHFEGHHFGGHHHGHHHHHHGHHHHHHHHHHHHHHHHHHHHHHHHHFGHGHHFHHHGHHHHFGGFGHHHFGHGGHHFEFEGGHHHHGGGGGGGGGGFGGGGFFFFFFFAACCB
@M02197:105:000000000-AN6RF:1:1102:13671:9224 1:N:0:1
GTCCCGTGAAATTCCTCCGCTTATTGATATGCTTAAGTTCAGCGGGTAGTCCTACCTGATTTGAGGTCAAATTGTCAGAAGCTGTCTCAAAAGAGACCCTTTAGAAGCTGAACCCCATTTATAAAGCTGCTCTTCACAAATGGCGTAGATAATTATCACACCAAAGCAAGGCAACAAAGGTCCCGCTAATGCATTTCAGGAGAGCCGACTTCTGAGAAGCCCGCATACTCCCACATCCAAGCCTGATCAACAGAAAAAGCTGAAAAGGTTGAGAATTTCATGACACTCAAACAGGCATGCTCCTCGGAATACCAAGGAGCGCAAGGTGCGTTCAAAGATTCGATGATTCAC
+
CCCCCDDCCCFFGGGGGGGGGGGHHHHHHGHHHGHFHHHHHHHGGGGGGHHHHHGHHHGHHHHHGHHHHHHHHHHHHHHHHHHHHHHHHHHHHGHGHGHHHHHHHHHHHHHHHHGGGHHHHHHHGHHHHHHHHHHHHHHGHHHHGGGGGHGHHHGHHHHHHHHHHHHHHHGHHHHHHHHHHHHHHHHHHHHHHHHHHHHHHGHGHHHHHGHHHHHHHGGGGGHGHHGGHGGHHHHHGGHHHHHHHHHHHHHHHHHHHHHHHHHHHHHHHHHHHHGBHHHHHHHHHGGHHHHHHHHHHHHGGGGGHHHHHHFGHHHGGGGGHHHHGGGGHGGGGGGGGGGFFFFFFFCCBAB
@M02197:105:000000000-AN6RF:1:1102:8002:9279 1:N:0:1
GTCCCGTGAAATTCCTCTGCTTATTGATATGCTTAAGTTCAGCGGGTAGTCCTACCTGATTTGAGGTCAAATTGTCAGAAGCTGTCTCAAAAGAGACCCTTTAGAAGCTGAACCCCATTTATAAAGCTGCTCTTCACAAATGACGTAGATAATTATCACACCAAAGCAAGGCAACAAAGGTCCCGCTAATGCATTTCAGGAGAGCCGACTTCTGAGAAGCCCGCATACTCCCACATCCAAGCCTGATCAACAGAAAAAGCTGAAAAGGTTGAGAATTTCATGACACTCAAACAGGCATGCTCCTCGGAATACCAAGGAGCGCAAGGTGCGTTCAAAGATTCGATG
+
BCCCCCABBBFFGGGGGGGGGGHHHHHHHHHHGHHHHHHHHHHGGGGGGHHHHHHHHHGFHHHHGHHHGHHHHGHHHHHHHHGHHHHHGHHHHGHGHGHHHHHHGHHHHHGHHHGGGHHHHHHHHHHHGHHHHHHHHHHHHHHHGGHHGHHHHHHHHHHHHHHHHHHHHHHHHHHHHHHGHHHHGHHGGHHHHHHHHGHHHGGGHHGHHHHHHGHHHHGGGGHHHGGGHGGHHGGGFGHHHFHFHHHGHHHEHHHGHHHHGFHHHHHFGHFHGGF5HHHHHHGGEGFHHHGEHHGGHHHEGGGGHHHHHFHHHHHGEEE?GDFGGGGGGFFFCFFFBFFFCCCCB
@M02197:105:000000000-AN6RF:1:1102:3482:9603 1:N:0:1
GTCCCGTGAAATTCCTCCGCTTATTGATATGCTTAAGTTCAGCGGGTAGTCCTACCTGATTTGAGGTCAAATTGTCAGAAGCTGTCTCAAAAGAGACCCTTTAGAAGCTGAACCCCATTTATAAAGCTGCTCTTCACAAATGGCGTAGATATTTATCACACCAAAGCAAGGCAACAAAGGTCCCGCTAATGCATTTCAGGAGAGCCGACTTCTGAGAAGCCCGCATACTCCCACATCCAAGCCTGATCAACAGAAAAAGCTGAAAAGGTTGAGAATTTCATGACACTCAAACAGGCATGCTCCTCGGAATACCAAGGAGCGCAAGGTGCGTTCAAAGATTCGATGATTCAC
+
BABBBBAA2AFFGGGGGFFCGEEHFF5GGHHHDGFGHHGHHHHFGGGGGHHGHHGHB3FGHHHHGHHHFHHHHHHGHHHHHHHHHHHFHHHHEGHGHGHHHHBHHHHHHHHBBGGFBGHHHGHHGFHHHHHGHHHGHHHEGHFHGFBFBFGGGGHHBCGFFGG;FGHHGHHHG0GHHHGFFGHHHGGGGFHGHHGFHHHHGGHGGHGGG@EFGGHGEFFGGGGGFGGGGGEGFGBFEEFG0BD2FDGEB2E1F@11GBFGHFHHGCGB2FEFFFHFHFEEHHHGBFDCE1B1A1FFEAAECCEE0HHGDFF1F1CEA000BGFHEEEAGGCFGGFA11GCBFBDBFAA>1A
@M02197:105:000000000-AN6RF:1:1102:21923:9622 1:N:0:1
GTCCCGTGAAATTCCTCCGCTTATTGATATGCTTAAGTTCAGCGGGTAGTCCTACCTGATTTGAGGTCAAATTGTCAGAAGCTGTCTCAAAAGAGACCCTTTAGAAGCTGAACCCCATTTATAAAGCTGCTCTTCACAAGTGGCGTAGATAATTATCACACCAAAGCAAGGCAACAAAGGTCCCGCTAATGCATTTCAGGAGAGCCGACTTCTGAGAAGCCCGCATACTCCCACATCCAAGCCTGATCAACAGAAAAAGCTGAAAAGGTTGAGAATTTCATGACACTCAAACAGGCATGCTCCTCGGAATACCAAGGAGCGCAAGGTGCGTTCAAAGATTCGATGACTCAC
+
CCCCCCCCCCFFGGGGGGGGGGGHHHHHFHHHHHHHGHHHHHHGGGGGGHHHGHHHHHGHHHHHGHHHHFHHHHHHFHHFHHHHHHHHHHHHHGHHHGHHHHHHHHHHHHHHHHGGGHHHFHHHGHGHHHHHHHHHHHGHHHGGGGGGGHGHHHHHHHHHHHHHHHHHHHHHHHHHHHHGHHHHHGGHHHHHHHHHHHHHHGHGGHGHGHHGHHHHHGGGGGHHHHGGGGHHHHHHGFHGHHFFDHFHHHHGHHHHHHHHHHHHHHHHHHHHGHF5E5GHHHHFFGHHHHHHHGHGHHHGGGGGFHHGHCHHHGFGGGFCHHFHGGGGFGGGGGGFGGGFFFFFFFABBAB
@M02197:105:000000000-AN6RF:1:1102:6480:9862 1:N:0:1
GTCCCGTGAAATTCCTCCGCTTATTGATATGCTTAAGTTCAGCGGGTAGTCCTACCTGATTTGAGGTCAAATTGTCAGAAGCTGTCTCAAAAGAGACCCTTTAGAAGCTGAACCCCATTTATAAAGCTGCTCTTCACAAATGGCGTAGATAATTATCACACCAAAGCAAGGCAACAAAGGTCCCGCTAATGCATTTCAGGAGAGCCGACTTCTGAGAAGCCCGCATACTCCCACATCCTAGCCTGATCAACAGAAAAAGCTGAAAAGGTTGAGAATTTCATGACACTCAAACAGGCATGCTCCTCGGAATACCAAGGAGCAAAAGGTGCGTTCAAAGATTCGATG
+
BBBAADAAAAFFD5FGBFEGGGGHBGFGDGAFGHHHCGFHHGF?E?ECG3BDGFFGHFFGHGHGEHHHEBGHHFDGFHFHHFHHHHHHHHHFHGBGFGCHHHHGHHHGHHHHFGFFCGGHHHHHGGHGGHHGBDGHHHGHHBGFCHHHHHHHHHHFHFHHHGHHGHHHH0DAFGHHHFH@FHHFGGHHHHHGHHHHHHHGHCFDHHHFFBFGGHHGFECFGFFFGGDGGGHGFFDFGFHGB1GBBGFFFHFFFGFGEBEEFHFFHFEHEHHHF1GBBA1B2FA1AAFFGEFDHFCBHEEE??E0FDEF2D111111B3BB111F0E1E1FB3F33FAFFF>>1>A
@M02197:105:000000000-AN6RF:1:1102:4101:9770 1:N:0:1
GTCCCGTGAAATTCCTCCGCTTATTGATATGCTACCTTACTTCCTCTAAATGACCAAGATCCTCCGCTTATTGATATGCTTAAGTTCAGCGGGTATCCCTACCTGATCCGAGGTCAAACTTAGAAAGTTGGGGGTTGCTGGCCAGCGTCCACCGGGTCCCTATAGCGAGGAGTATTACTACGCTTAGGGCCCGAGAGGCGCCGCCACTGATTTTAAAGCCCGCCCCTAAGGGTGAAGCCTAGTACCAAGCAGAGCTTGAGGGAGGATAATGACGCTCGAACAGGCATGCCCACCGGAATACCAGTGGGCGCAATGTGCGTTCAAAGATTCGATGATTCAC
+
BCCCCCCBCCBFGGGGGGGGGGGHHGHHGHHGHHHHHHFHHGHHHFHHHHHG5EFGFHHHGHGHHGGGGGHHHFGGGHFFHHHGGBFGGFGGGGGHGHHHHHHHGHHHHHGFGGHGHFFHHHHHHHHHFHHADFCCFHHGFGHGHG/EGGGHGGCC:GHHHHHHHHGBCDGGGFGFHHHHHGAGEGGFFGGFGGGDB.DFFAFFHFFFFGFHHGFFFFFGFFEGFGHHGFFFFHHGGFFHFHGFGFFEHFFHFGF3AHFGFHGF@4HFGGGGEFGGFHFHHHFFFFHEGGEAE3F5CHHGFFFGGEE?GHGHFGGGEGC5E5D5CGGGFF5FFDFAAAAA
@M02197:105:000000000-AN6RF:1:1102:16704:9928 1:N:0:1
GTCCCGTGAAATTCCTCCGCTTATTGATATGCTTAAGTTCAGCGGGTATCCCCACCTGATCCGAGGTCAACCTTGAAAAAATTGGGGGTTGACGGCTGGACTATCACACACACCATGCGAAAAGATAATCTTACTACGCCTGGGGATATGAGATCATCCGCCTTTGAATTTCAGAAGGGAGAATGCAAGCAAACTCATCTTCCAAGACCAAGCAAATCTGCTTGAGAGGTATTTAATGACGCTCGAACAGGCATGCCTCCCGGAATACCAGGAGGCGCAATGTGCGTTCAAAGATTCGATGATTCGC
+
BBBBBBABBAFFGGGGGGGGGGGHHFFHHHHHHHBGHHGHHHHGGGGGHHGFGHGGHEHHGHHGGGGHHHHHHHHHHHGHFHHHHHGGGGGHHGGGGGG;H9HHHHHHHGGGGGHHHHGGGHHHGHGHHHHHHHHHHGCDHHGGGGHHHHHHHHHGHHHGGGGGHHFHHHHGGGFFGGFFGGGGGGGGGGGGGGGGGGHGGGGGFFFFGHGFFFFFFFFFF6FFFFFFFFFFFFHGAEFECFE/2FGA1BG0BFCEE?E/EAA2211CCGA0EA0011FGEA0001FEF33GEFB1@@31A1>>11>
@M02197:105:000000000-AN6RF:1:1102:7046:10229 1:N:0:1
GTCCCGTGAAATTCCTCCGCTTATTGATATGCTTAAGTTCAGCGGGTAGTCCTACCTGATTTGAGGTCAAATTGTCAGAAGCTGTCTCAAAAGAGACCCTTTAGAAGCTGAACCCCATTTATAAAGCTGCTCTTCACAAATGGCGTAGATAATTATCACACCAAAGCAAGGCAACAAAGGTCCCGCTAATGCATTTCAGGAGAGCCGACTTCTGAGAAGCCCGCATACTCCCACATCCAAGCCTGATCAACAGAAAAAGCTGAAAAGGTTGAGAATTTCATGACACTCAAACAGGCATGCTCCTCGGAATACCAAGGAGCGCAAGGTGCGTTCAAAGATTCGATGACTCAC
+
BBBBBBBBABFFGGFGGGGGGGGHHHHGGGHHHHHBGHHHHHHGGGGGGHHHHHHHHHHHHHFGGHHHHHHHHHHHGHHHHHHHHHHHHHHHFFFHHGHHHHHHEHHHHHHHHHGGFHHHHHHHHHHHHHHHHHHHHHHGHGHHGGGGGHHHHHHHHHHHHGHHHHHHFHHHHHHHHHHGGGHGHFGGHHHHHHHHHHHHHGGGGHGGGGGHHHGGAGGGGGGHGHGGGGGGGGHHGGHGHEHHHG4FHHHGHGHHHHFFF4HHHHHGGHGHHHHDBGGEHHHGDGFGFHFFHHHFHGHGGGCFFHGGHFGGHHHGGGGGGFG4GGGGHCGGGGGGCGGF@5FFFFBBA>A
@M02197:105:000000000-AN6RF:1:1102:14171:10447 1:N:0:1
GTCCCGTGAAATTCCTCCGCTTATTGATATGTTTAAGTTCAGCGGGTAGTCCTACCTGATTTGAGGTCAAATTGCCAGAAGCTGTCTCAAAAGAGACCCTTTAGAAGCTGAACCCCATTTATAAAGCTGCTCTTCACAAATGGCGTAGATAATTATCACACCAAAGCAAGGCAACAAAGGTCCCGCTAATGCATTTCAGGAGAGCCGACTTCTGAGAAGCCCGCATACTCCCACATCCAAGCCTGATCAACAGAAAAAGCTGAAAAGGTTGAGAATTTCATGACACTCAAACAGGCATGCTCCTCGGAATACCAAGGAGCGCAAGGTGCGTTCAAAGATTCGATGACTCAC
+
ABCCCCCBCBBFGGGGGGGGGGGHHBHHHHHHHHHHHHHHGHHGGGGGFHHHHHHHHHHHHHHHGHHHHHHGHGHHHHFHFHHHHHHHHHHHHGHHHGHGHHHHHHHHHHHHHHGGGHHHHHHHGHHHHHHHHHHHHHHHHHHHGGGGGHHHHHHHHHHHHHHHHHHHHHHHHHHHHHHHHHHHGGHGHHHHHHHHHHHHHGHGGHHHHGGGHGHHHGGGGGGHHHGGGGHGGGHHGGHHHHFHHHHFHHHHHHHHHHHHHHHHHHGGHHHFHGHG@GHHHFHFHEGGHGDFFHFHHHHDGGGGHHGHHHGHHHHGGGGGHGHHCGGGHGFGGGGGFGGFFFFFFFA?AAA
@M02197:105:000000000-AN6RF:1:1102:5134:10584 1:N:0:1
GTCCCGTGAAATTCCTCCGCTTATTGATATGCTTAAGTTCAGCGGGTAGTCCTACCTGATTTGAGGTCAAATTGTCAGAAGCTGTCTCAAAAGAGACCCTTTAGAAGCTGAACCCCATTTATAAAGCTGCTCTTCACAAATGGCGTAGATAATTATCACACCAAAGCAAGGCAACAAAGGTCCCGCTAATGCATTTCAGGAGAGCCGACTTCTGAGAAGCCCGCATACTCCCACATCCAAGCCTGATCAACAGAAAAAGCTGAAAAGGTTGAGAATTTCATGACACTCAAACAGGCATGCCCCTCGGAATACCAAGGAGCGCAAGGTGCGTTCAAAGATTCGATGATTCAC
+
ABBCCCCCDCFFGGGGGGGGGGGHHHHHGHHHHHHHHHHHHGHGGGGGGHHHHHHHHHHHHHHHGHHHHHHHHHHHHHHHEHHHHHHHHHHHHGHHHGHHHHHHHHHHHHHHHHGGGHHHHHHHHGHHEHHHGHHHHHHHHGHHGGGGGHHHHHHHHHHHHHHHHHHHGHHHHHHHHHGHGGHHHGGGHHHHHHHHHHHHHGHGHHGHGGGHHHHHHGGGGGHGGGGGHGHHGHHHGGGHGGBHGHHHHHFHHHHHHHGHFHHHHHHHEHHHHHGBHHHEHHHHGGGHHHHHHHHHHFGGFGGGHHHHHHGGHHHGGGGGHHHHGGGGHGGGGGGGGGFFFBFFFFBAAAA
@M02197:105:000000000-AN6RF:1:1102:27898:10746 1:N:0:1
GTCCCGTGAAATTCCTCCGCTTATTGATATGCTTAAGTTCAGCGGGTATCCCTACCTGATCCGAGGTCAACCTGTAAAAATTGGGGGTTCTGGCAAGCCACCGGGGGGAACTCTATAGCGGGAGTATGTACTACGCTCAGAGCCCACCGGCACCGCCACTAATTTTGAGGGCCGCGGAGACCGCGTGCCCCAATACCACGCTAGGCGTGAATGGTTAAATGACGCTCGAACAGGCATGCCCTGCGGAATACCACAGGGCGCAATGTGCGTTCAAAGATTCGATGATTCAC
+
BCCCCCCCCBFFGGGGGGGGGGGHHHHHGHHHHHHHHHHHHHHGGGGGHHHHHHH;HHH:<HH9GGG;H;H:H<:HHHH;(HHHHG9G:HHHHHHH;HG<<.GGGGG9G9GGGGGG;G:GFF88FFFFF.FF:F:F:FF:,:FFFFFFF9FFGGGHHGHHHHHGHHHHGGGGFGGHHGGGGGGGGGGGHHHFGFGGFFGHHGHGHHHHHHHHGHHHHHHGGGGGHHGHHHFHHHHHGGGGGGGHHHHHGHHGGFCGGGGGHHHGEFGGGGGGGGGGGGFFFFFFFCBCCC
@M02197:105:000000000-AN6RF:1:1102:18878:10853 1:N:0:1
GTCCCGTGAAATTCCTCCGCTTATTGATATGCTTAAGTTCAGCGGGTAGTCCTACCTGATTTGAGGTCAAATTGTCAGAAGCTGTCTCAAAAGAGACCCTTTAGAAGCTGAACCCCATTTATAAAGCTGCTCTTCACAAATGGCGTAGATAATTATCCCACCAAAGCAAGGCAACAAAGGTCCCGCTAATGCATTTCAGGAGAGCCGACTTCTGAGAAGCCCGCATACTCCCACATCCAAGCCTGATCAACAGAAAAAGCTGAAAAGGTTGAGAATTTCATGACACTCAAACAGGCATGCTCCTCGGAATACCAAGGAGCGCAAGGTGCGTTCAAAGATTCGATGATTCAC
+
CCCCCCCCCCFFGGGGGGGGGGGHHHHHHHHHHHHHHHHHHHHGGGGGGHHGHHHHHHHHHHHGGHHHHHHHHHHHHHHHHHHHHHHHHGHHHGHHHGHHHHHHHHHHHHHHHHGGGHHHHHHHHHHHHHHHHHHHHHHGHFFHGGGGGHHHHHHHHHHHGHHHHHHHHGGHHHHHHHHH<GHHHHHGGHHHGHHGHHGHHGHGHHGGGHGGGGGGHGGGGGGGGGGFFGHHHHFFGGFGEFHHHEHBGHGHFG1HGFB2HFEGDGAGHHHHGFD@1212HHHHHGFHFFGBGFGHHHC??E?CFHGHHHGBFGA0A??CFGCGEEA0CBFGGAEB11F1CFFF3DA>1>1
@M02197:105:000000000-AN6RF:1:1102:16392:11066 1:N:0:1
GTCCCGTGAAATTCCTCCGCTTATTGATATGCTTAAGTTCAGCGGGTATCCCTACCTGATCCGAGGTCAACCTAGAAAAATTTGGGGTTGCTGGCCAGCACCTCCCAGGACCCTATAGCGAGAAAATTACTACGCGTAGAGCCTAAGAGCACCGCCACTAGTTTTAAGGCCCGCCAACCGGCGAAGCCCAACACCTAGCCAGGCTAGATTGGTATAAATGACGCTCGAACAGGCATGCCCCCCGGAATACCAGGGGGCGCAATGTGCGTTCAAAGATTCGATGATTCAC
+
CCCCDCDCCCFFGGGGGGGGGGGGHHHHHHHHHHHHHHHHHHHGGGGGHHHHH<HH:H;;H;HGGGG;HHH<<H#HHHHHHH;HGG;G;GH0HHGHHHGHHH<HHG;HGHHHGHH:HH:9GGGGHHHHHHHHHGGG9GGGHH:HHHHHHHHHHGGGGGHHHGHHHHGGGHHGGGGGGGGGGGGGGGGHFFFFFFHHGHFHHHHFHHHFHFHHHHHHHGGGFGFHHGHGFFHHHHHGGGGCGGHHGGHHHGGGGGGGGGFHHHGGEGHFGGGGGFGGGFFD5FFFBBBBB
@M02197:105:000000000-AN6RF:1:1102:7095:11718 1:N:0:1
GTCCCGTGAAATTCCTCCGCTTATTGATATGCTTAAGTTCAGCGGGTAGTCCTACCTGATTTGAGGTCAAATTGTCAGAAGCTGTCTCAAAAGAGACCCTTTAGAAGCTGAACCCCATTTATAAAGCTGCTCTTCACAAATGGCGTAGATAATTATCACACCAAAGCAAGGCAACAAAGGTCCCGCTAATGCATTTCAGGAGAGCCGACTTCTGAGAAGCCCGCATACTCCCACATCCAAGCCTGATCAACAGAAAAAGCTGAAAAGGTTGAGAATTTCATGACACTCAAACAGGCATGCTCCTCGGAATACCAAGGAGCGCAAGGTGCGTTCAAAGATTCGATGATTCAC
+
CCCCCCCCABFFGGGGGGGGGGGHHHHHHHHHHHHHHHHHHHHGGGGFGHHHHHHHHHHHHHHHGHHHHHHHHHHHHHHHHHGHHHHHHHGHHGHHGGHHHHHHHHHHHHHHHHGGGHHHHHHHHHGHHHHHHHHHHGHGHGBGGGGGGHHHHHHHHHHHHHHHHGHHHHHHHHHHHFHFGHHGHHHHHHHHHHHHHHHHHGHGGGGCGGFGHHHGHGGGFFHGGGGGGGHGGHHGGGHGHHGHFFGHHHHHFHHHHHHGHHHFHHHHHHGFHFHHG5GBHHHG5GGHHHHHHHHHHHGGGGGCGHGHHHFHFHGAGFGGHGHHGGEEAFGGGGGGGGFFFFFFFFBCBAB
@M02197:105:000000000-AN6RF:1:1102:18396:11768 1:N:0:1
GTCCCGTGAAATTCTCCGCTTATTGATATGCTTAAGTTCAGCGGGTAGTCCTACCTGATTTGAGGTCAAAATGTCAAAAGTTGTCCGAAGACGGTTATGAGCGGGTTCCCATAAGGTTTGCTTCAAGGTCAAGTGGCATAGATAATTATCACACCAAGTGACGGTCCACAAGAGATCCCACTAATGCATTTAAAGGGAGCAGACCATCCACTGAGGGAAGCCAGCAAGCCCTCACATCCAAGCCTAACTCAAGCCGGTAAAAGCGAGCAAGGTTGATAATTTAATGACACTCAAACAGGCATGCCCTTCGGAATACCAAAGGGCGCAAGGTGCGTTCAAAGATTCGATGATTCAC
+
BCDCDDDDCCFFGGGGGGGGGGHHHHHHHHHHHHFHGHHHHHGGGGGGHHHHHHHHHHHHHHGGHHHHHHHHHHHHHHHHHHHHHHGDGGGHGGFGGHHHHHGGGGGHHHHHHHHHFHHGHHHHHHHHHHHHHHHHGGHHHHHHHHHHHHHHHHGHHHHHGHGGGGGHHHHHHHHHHHHHHHGHHHHHHHHHHHHHGHGGHHHHGGGHGGGGGGGGGHHGGHHHGHHGGHGFFFFHGGFHHHHGHHHHEGGGGGGHHHHGHGGGHHHHHHHHHHHHHHHHHHHHHHHGFGGHHHHHHHHHHGGGGGDGGHHHHHHGFHHGGGGGHHHHGFGGHGGGGGGGGGGFFFFFFFCCBBC
@M02197:105:000000000-AN6RF:1:1102:20627:11959 1:N:0:1
GTCCCGTGAAATTCCTCCGCTTATTGATATGCTTAAGTTCAGCGGGTAGTCCTACCTGATTTGAGGTCAAATTGTCAGAAGCTGTCTCAAAAGAGACCCTTTAGAAGCTGAACCCCATTTATAAAGCTGCTCTTCACAAATGGCGTAGATAATTATCACACCAAAGCAAGGCAACAAAGGTCCCGCTAATGCATTTCAGGAGAGCCGACTTCCGAGAAGCCCGCATACTCCCACATCCAAGCCTGATCAACAGAAAAAGCTGAAAAGGTTGAGAATTTCATGACACTCAAACAGGCATGCTCCTCGGAATACCAAGGAGCGCAAGGTGCGTTCAAAGATTCGATGATTCAC
+
CCCCCCCCCCFFGGGGGGGGGGGHHHHHHHHHHHHHHHHHHHHGGGGGGHGHHHHHHHHHHHHHGHHHHHHHHHHHHHHHHHHHHHHHHHHHHGHHHGHHHHHHHHHHHHHGHHGGGHHHHHHHHHHHHHHHHHHHHHHHHHGHGGGGGHHHHHHHHHHHHHHHHHHHHHGHHHHHHHHHHHHGHHGGGBHHHHHHHHHHHGGGHHHHGGGGGHHHHGGGGGGHHGFGFGHHHHHGGGHHHHGHHHHHHHHGHHHHHHHHHHHHHHHHHHHHHHHHFEHGEHHGHGHHHHHHGHGHHHGGGGGGHHHHHFGHGHHEGGGGHGHHGGGGHGGGGGGGGGGFFFFFFFCCCBC
@M02197:105:000000000-AN6RF:1:1102:15061:12039 1:N:0:1
GTCCCGTGAAATTCCTCCGCTTATTGATATGCTTAAGTTCAGCGGGTAGTCCTACCTGATTTGAGGTCAAAATGTCAAAAGTTGTCCGAAGACGGTTATGAGCGGGTTCCCATAAGGTTTGCTTCAAGGTCAAGTGGCATAGATAATTATCACACCAAGTGACGGTCCACAAGAGATCCCACTAATGCATTTAAAGGGAGCAGACCATCCACTGAAGGAAGCCAGCAAGCCCTCACATCCAAGCCTAACTCAAGCCGGTAAAAGCGAGCAAGGTTGATAATTTAATGACACTCAAACAGGCATGCCCTTCGGAATACCAAAGGGCGCAAGGTGCGTTCAAAGATTCGATGATTCAC
+
CDDDCCCDCCFFGGGFGGGGGGGHHHHHGHHHHHHHHHHHHHHGGGGGGHHHHHHHHHHHHHHGGHHHHHHGHHHHGHHHHHHHHHHGGGGGHGGGGGHHHHHGGGGGHHHHHHHHHHHHGHHHHHHHHGHHHHHHHGHHHHGHHHHHHHGHHHHGHHHHHHHHGGGGHHHHHHHHHHHGHHHHHHHHHHHHHHHHHGHGHHHHGGHGHHHHGHHHHHHGGHGHHGHHGGGGGFGGHHGGHHGGHFHGHHGGGGGGHHHHGHGGGHHGHHHHHHHHHHHHHHHHHHHHFGGHHHHGHGHHHHGGGGGGGHHHGHGHHHHHGGFGGFGHHGGGGHGGGGGGCGGGFFFFFFFBBBBB
@M02197:105:000000000-AN6RF:1:1102:9354:12211 1:N:0:1
GTCCCGTGAAATTCCTCCGCTTATTGATATGCTTAAGTTCAGCGGGTAGTCCTACCTGATTTGAGGTCAAATTGTCAGAAGCTGTCTCAAAAGAGACCCTTTAGAAGCTGAACCCCATTTATAAAGCTGCTCTTCACAAATGGCGTAGATAATTATCACACCAAAGCAAGGCAACAAAGGTCCCGCTAATGCATTTCAGGAGAGCCGACTTCTGAGAAGCCCGCATACTCCCACATCCAAGCCTGATCAACAGAAAAAGCTGAAAAGGTTGAGAATTTCATGACACTCAAACAGGCATGCTCCTCGGAATACCAAGGAGCGCAAGGTGCGTTCAAAGATTCGATGATTCAC
+
CDECDCCDDEFFGGGGGGGGGGGHHHHHHHHGHHHHHFHHHHHGGGGGGHHHHHHHHHGHHHHFGFHHHHHHHHHHHHHHHHHHHHHHHHHHHGHHHGHHHHHHHHHGHHHHHHGGGHHHHGHHHHHHHHHHHHHHHHHHHHHHGFFFGHHHHHGHHGHHHGHHHHHHHHGHHHHHHHHGGGHGHHGHGHHHHHHGGHHHHGHGGFHHGHHHHHHHHGGGGEGHGHGGHGHHHHGHGGHHHHHHHHHHHHHHHHHHHGHHHHHHHGHHHHHHHHHFHHHHHHHHGFHHHHHHHHEHHHHGGGGGHHFHHGDHHHHGGCGGHHHHGGGGHCGGFGGGGGGFFFFFFFCCCBC
@M02197:105:000000000-AN6RF:1:1102:26492:12295 1:N:0:1
GTCCCGTGAAATTCCTCCGCTTATTGATATGCTTAAGTTCAGCGGGTAGTCCTACCTGATTTGAGGTCAAATTGTCAGAAGCTGTCTCAAAAGAGACCCTTTAGAAGCTGAACCCCATTTATAAAGCTGCTCTTCACAAATGGCGTAGATAATTATCACACCAAAGCAAGGCAACAAAGGTCCCGCTAATGCATTTCAGGAGAGCCGACTTCTGAGAAGCCCGCATACTCCCACATCCAAGCCTGATCAACAGAAAAAGCTGAAAAGGTTGAGAATTTCATGACACTCAAACAGGCATGCTCCTCGGAATACCAAGGAGCGCAAGGTGCGTTCAAAGATTCGATGACTCAC
+
CCCCCCCCCCFFGGGGGGGGGGGHHHHHHHHHHHHHHHHHHHHGGGGGGHHHHHHHHHGHGHHHGHHHHHHGHGHHHHHHHHHHHHHHHHHHHGHHHGHHHHHHHHHHGHHHHHGGGHHHHHHHHHHGHHHHHHHHHHHHHHHHGGGGGHHHHHHHHHHHHHHHHHHHHHHHHHHHHHHHHHHHGHHHHHHHHHHHHHHHHGHGHHHHHGGGHGHHHGGGGGHHHHGGHGHHGHHHGGHHHHHHHHHHHHHHHHHGHHHHGEHGHHHHHHHHHHHGEGHHHHHFFGHHHHHHHHHHHAHGGGGGHHHHHHHHHHFEGFGGHHGHGGFGHGGGGGGGGGGFFFFFFFCBABC
@M02197:105:000000000-AN6RF:1:1102:5192:12264 1:N:0:1
GTCCCGTGAAATTCCTCCGCTTATTGATATGCTTAAGTTCAGCGGGTATCCCTACCTGATCCGAGGTCAAACTTAGAAAGTTGGGGGTTGCTGGCCAGCGTCCACCGGGTCCCTGTAGCGAGGAGTATTACTACGCTTAGGGCCCGAGAGGCGCCGCCACTGATTTTAAGGCCCGCCGTCTCCGGCGAGGCCCAAGACCAAGCTAGGCTTGAGCGTTGTACTGACGCTCGAACAGGCATGACCTGCGGAATACCACAGGGCGCAATGTGCGTTCAAAGATTCGATGACTCAC
+
BBBBBDAAA>DFGGGGGBACEEEHGHFGFHFFHHHH5GBGC5D2E2AEFGHFFHG133FGFGCEEEEFHFBGGFH5@FGBGHFHCCEGGGFFGE#FFAF<EFC8GGG@9E5HHF1GFHFG?D:;0?GFHFFBHFDGFCA1<CC.CD?C.;:A@<@?BGGGGF19GCDFF@GCCB?+BBBBCBF<@@=B;BBFFFFGF/BB9191BFEFFE//B/E1DF9G;EB9FDDBA2BA:GBB1FGB0EEE/0A222200FB00E0?AAD31EEA01CFF3FB3111BFFFD1B11>11
@M02197:105:000000000-AN6RF:1:1102:13947:12641 1:N:0:1
GTCCCGTGAAATTCCTCCGCTTATTGATATGCTACCTTACTTCCTCTAAATGACCAAGATCCTCCGCTTATTGATATGCTTACTTCCTCAAATGACCAAGATCCTCCGCTTATTGATATGCTTAAGTTCAGCGGGTAGTCCTACCTGATTTGAGGTCAAATTGTCAGAAGCTGTCTCAAAAGAGACCCTTTAGAAGCTGAACCCCATTTATAAAGCTGCTCTTCACAAATGGCGTAGATAATTATCACACCAAAGCAAGGCAACAAAGGTCCCGCTAATGCATTTCAGGAGAGCCGACTTCTGAGAAGCCCGCATACTCCCACATCCAAGCCTGATCAACAGAAAAAGCTGAAAAGGTTGAGAATTTCATGACACTCAAACAGGCATGCTCCTCGGAATACCAAGGAGCGCAAGGTGCGTTCAAAGATTCGATGACTCAC
+
ABABBBBBBAFFGGGGGGGGGGGGHHHHCHHHHHHHHHHHHHHHHHHHHHHHHHHHHHHHHHHHHGGGGEGHHHHHHHHHHGHHHHGHHHHHHGHHHHHEHHHHHHHGGGGGHHHHHHHHHHHHGGGHHHGFGGGGGGHHHHHHHHGFHHHHHGFGFHHHHHHHHHHHHHHHHHHHHHGHG0FHHHGHHHHHHHHHHHHEHHHGGFHHHHHHHGHHGGHHGHHHHGHHGGBGGGFGGGGGGFGGGFHECFHHGFGGHHHHHHHHHHHFD@GFGEHHHHFGGHHHHHFFHHGGGGGHHHHHHHHHHHGGGGGGHHGEFFGHHHGHGGGHHHHHHHHHHHHGHHHHHHHGHHHHHHHHHGHGHHHHHHEGGHHHHHGGHHHHHGHHHHGHGGGGGHHHHGF3HHHFGFCCGHHHHGGGGHGGGGGGGGGFFFFFFFFBBAAB
@M02197:105:000000000-AN6RF:1:1102:4050:13222 1:N:0:1
GTCCCGTGAAATTCCTCCGCTTATTGATATGCTTAAGTTCAGCGGGTAGTCCTACCTGATTTGAGATCAAAAGTCAATAAGGAAGACGCCAGAAGGCATCGACGCATTAGAGGCACGGGACCGTTCATTCATGCACTTCGGCGAGCGGCGATCATTATCACGCCAAAAGCCTTGTCATGCATAGTCAAAAGTCGACCGCAAGCCCATTCATTTCAGGGGAGCCCGAGTCCTAGACGAGAAGTCCAGATCTCCGGCAGCCCCCACTATCCAAGCACCCTTTCGAAGCAAATCGAGAGGGGTTGAGAATTTACTGACGCTCAAACAGGCATGCTCCTCGGAACACCGAGGAGCGCAAGGTGCGTTCAAAGATTCGATGATTCAC
+
BBBBBBAAAABDGGGGGGGG?EEHHHHHHGHHFHHGCHHHHGHGGGGFGHHHHHHHHGFHHFFDFHHHFFHEHHHHHHHHHHHHHHHGGGGGGHHHHHHHGHEGGGGGHHHGHGGHG?CGGGGGGHHHHHHHGHHHHHHGFGGFFGGFFGEGGGGGGGGGFFGGGGGGGGGGGGGGGGGGGGGGFFFFFFFBFFFFBFGGFGGGFFFGGGGFFFFFFEFDFFFFGGGEGFHGFEFFBHGHFG1HFFGGGFGGHFGGCCGGEFFG3HHGGHFGFCGGGGHCGFGHEFFHFBGHHEFEEEGHHHHGGHFGGHGGGGFGGGFHHHHHFFGFHG?CGGGEEFGGEEGGHGA22EEEFFFEEEGGGGGGFGGECFC4BFFFFAA3A3
@M02197:105:000000000-AN6RF:1:1102:7281:13418 1:N:0:1
GTCCCGTGAAATTCCTCCGCTTATTGAATGCTTAAGTTCAGCGGGTAGTCCTACCTGATTTGAGGTTAAATTGTCAGAAGCTGTCCCAAAAGAGACCCTTTAGAAGCTGAACCCCATTTATAAAGCTGCTCTTCACAAATGGCGTAGATAATTATCACACCAAAGCAAGGCAACAAAGGTTCCGCTAATGCATTTCAGGAGAGCCGACTTCTGAGAAGCCCGCATACTCCCACATCCAAGCCTGATCAACAGAAAAAGCTGAAAAGGTTGAGAATTTCATGACACTCAAACAGGCATGCTCCTCGGAATACCAAGGAGCGCAAGGTGCGTTCAAAGATTCGATGACTCAC
+
BBBCCCCCDDFFGGGGGGGGGGGHHHHHHHHHHHHHGHHGHHEGGEEGHHHHHGGHHHHHHHHGHHGGHHHHHHGHHHHHHGHHGHHGGHHGGHGHGHHHHHHHHFGHHHHHGGGGHHHHHHGHHGHHGHHHHHHHGHHHGHHGGGGGHHHHHHHHHHHHGHHHHHHHHHHHHHHHHHHGHHHGHGHGGHGHHHHHHHHEGHGGFHHHGGGGGHGHGGGGGGGGGGGHGHGGGHGGFFHFHGHHEFFGHFGHHHHHGHHHFHGHHHFGHHHHHHHHFGDHGBHDGHHHHGHHFGHHHGGGFGGHHHGHGGHHHHGGGGGHHHHCGCGGGGGGGFBEFFFFFFFFFBA3>A
@M02197:105:000000000-AN6RF:1:1102:24057:13675 1:N:0:1
GTCCCGTGAAATTCCTCCTTATTGATATGCTTAAGTTCAGCGGGTAGTCCTACCTGATTTGAGGTCAAATTGTCAGAAGCTGTCTCAAAAGAGACCCTTTAGAAGCTGAACCCCATTTATAAAGCTGCTCTTCACAAATGGCGTAGATAATTATCACACCAAAGCAAGGCAACAAAGGTCCCCCTAATGCATTTCAGGAGAGCCGACTTCTGAGAAGCCCGCATACTCCCACATCCAAGCCTGATCAACAGAAAAAGCTGAAAAGGTTGAGAATTTCATGACACTCAAACAGGCATGCTCCTCGGAATACCAAGGAGCGCAAGGTGCGTTCAAAGATTCGATGATTCAC
+
CCCCCCCCBBFFGGGGGGGGGGHHHHHHFHHHHHHHHHHHHGGGGGGHHHHHHHHHHHHHHHGHGGHHHHHHHHHHHHHHHGHHHHHHHHHGHHHGHHHGHHHHHHHHHHHHGGGHHHHHHHHHHHHHHHHHHHHHHHGGHHGGGGGHHHGHHHHHHHHHHHHHHHHHHHHHHHHHHGGHHHHGHGHHHHHHHHHHHHHGHGHHGFGGHHHHHHHHHGGGHHHHGGHGHGHHHGGGHHHHHHHHHHHHHHHHHHHHGHHHHHHHHHHHHHHHHEHHHHHHHFHGHFHHHHFHGHHHHGGGGGHHGHHCHHGHGGGGGGHHHHGGGGGGGGGGGGGGGBFFFFFFBBBBA
@M02197:105:000000000-AN6RF:1:1102:14901:13981 1:N:0:1
GTCCCGTGAAATTCCTCCGCTTATTGATATGCTTAAGTTCAGCGGGTAGTCCTACCTGATTTGAGGTCAAATTGTCAGAAGCTGTCTCAAAAGAGACCCTTTAGAAGCTGAACCCCATTTATAAAGCTGCTCTTCACAAATGGCGTAGATAATTATCACACCAAAGCAAGGCAACAAAGGTCCCGCTAATGCATTTCAGGAGAGCCGACTTCTGAGAAGCCCGCATACTCCCACATCCAAGCCTGATCAACAGAAAAAGCTTAAAAGGTTGAGAATTTCATGACACTCAAACAGGCATGCTCCTCGGAATACCAAGGAGCGCAAGGTGCGTTCAAAGATTCGATGATTCAC
+
BCCCCCCBCCFFGGGGGGGGGGGHHHHHHHHHHHHGHHHHGHHGGGFGGHHHHHHHHHHHHHHHGHHHHHHHHHHHHHHHHHHHHHHHHHHHHGHHHGHHHHHHHHHHHHGHHHGGGHHHHHHHHHHHHHHHHHGHHHHHHHHHGGGGGHHHHHHHGHHHHHHHHHHHHHGHHHHHHGHHHHHHGGGHHHHHHHHHHHHHHGHGHHHHHHGGHHHHHGGGGGHGHHGGGGHGHHHHFCHHGHHFHHHHHHHHHHHHHHHHHHHHHHHHGHHHHGHGFHHHHHHHHGHHHHHHHHGHHHHGGGGGHHHHHHHHHHHGGGEAHBHHGGGGHGGGGGGGGGFFFFFFFFBBBBB
@M02197:105:000000000-AN6RF:1:1102:27339:14022 1:N:0:1
GTCCCGTGAAATTCCTCCGCTTATTGATATGCTTAAGTTCAGCGGGTAGTCCTATCTGATTTGAGGTCAAATTGTCAGAAGCTGTCTCAAAAGAGACCCTTTAGAAGCTGAACCCCATTTATAAAGCTGCTCTTCACAAATGGCGTAGATAATTATCACACCAAAGCAAGGCAACAAAGGTCCCGCTAATGCATTTCAGGAGAGCCGACTTCTGAGAAGCCCGCATACTCCCACATCCAAGCCTGATCAACAGAAAAAGCTGAAAAGGTTGAGAATTTCATGACACTCAAACAGGCATGCTTCTCGGAATACCAAGGAGCGCAAGGTGCGTTCAAAGATTCGATGATTCAC
+
BBBBBBBBABFFGGGGGFGFGGGHHHHGHHHHHHHHHHHHHHHGGGGGGHHHHHHHHHFHHHHGGHHHHHGHHHHHHHHHHHHHHHHHHHHHHGHHHGHHHHHGFHFGHHHHHFGGGHHHHHHHHHHHHHHHHHHHHHGHHHHHGGGGGHHHHHHHHHHHHHHGHHHHHHHGHHHHHHHHGGHHHFGHHHHHHHHHHHHHHGHGHHHHGHGGGHHGHGGGGGHGHHGGGGHHGHHHGGHHHHHHHHHHHHHHGHHHHHHHHHHHHHGGGHHGHHGHGHHGHGHGDGHHHHHHGHHGHHHHGGGGHHHHHG3GHHHEGGGGHHFFAEECHGGGGGGGGGGFBFFFFFBAAAB
@M02197:105:000000000-AN6RF:1:1102:2556:14233 1:N:0:1
GTCCCGTGAAATTCCTCCGCTTATTGATATGCTTAAGTTCAGCGGGTAGTCCTACCTGATTTGAGGTCAAATTGTCAGAAGCTGTCTCAAAAGAGACCCTTTAGAAGCTGAACCCCATTTATAAAGCCGCTCTTCACAAATGGCGTAGATAATTATCACACCAAAGCAAGGCAACAAAGGTCCCGCTAATGCATTTCAGGAGAGCCGACTTCTGAGAAGCCCGCATACTCCCACATCCAAGCCTGATCAACAGAAAAAGCTGAAAAGGTTGAGAATTTCATGACACTCAAACAGGCATGCTCTTCGGAATACCAAGGAGCGCAAGGTGCGTTCAAAGATTCGATGATTCAC
+
AAABBBBB?AFFFGGFFGA2AEFHCFGFFHHGHFGFCFHHHFHFG2EEFHHH5AGEGFGHFHEEFBHH3AFFHGHBFGHFGGHHHHHGHGHHFFFGF?GFFGGHFFHEGHHGCHGFGGHFHHFFFHHHGGFGHDGHFHHGGHHFGFGFGGHHHHHHHHHGHHGFHHHHGHGHHHHHHHGF@GCCCGGEGGGFGHHHGHHGHGHFHHGHGFEGHGGHHFGGGGFGGGGFFFBFBFHEGEGAGFGBHFEFHFBEHHHHG@FFB2FFHGGBFFFGGDD1EEHGDFE1EEFHGBHFGHHHGFFF?EA/B2FE2GABB1BGE0CE1BG0E0EEF1G3GD33EFF1B3FFDF1AA>1
@M02197:105:000000000-AN6RF:1:1102:2410:14361 1:N:0:1
GTCCCGTGAAATTCCTCCGCTTATTGATATGCTTAAGTTCAGCGGGTATCCCTACCTGATCCGAGGTCAACCTGTAAAAATTGGGGGTTCTGGCAAGCCACCGGGGGGAACTCTATAGCGGGAGTATGTACTACGCTCAGAGCCCACCGGCACCGCCACTAATTTTGAGGGCCGCGGAGACCGCGTGCCCCAATACCACGCTAGGCGTAAATGGTTAAATGACGCTCGAACAGGCATGCCCTGCGGAATACCACAGGGCGCAATGTGCGTTCAAAGATTCGATGATTCAC
+
BBBBBDAAABFFGGGGGGGCEGGHHHGHFHHHHGHCHHHHFGHFGGA?HHFHHHHGHHH<HHH9GGGHHGH:H/HFHHHB:<HHH9GFFHHGHHGH;HEGH0E?7/D9GGGG4FG-FG9CF8D86F,FF:F::FD@799,::FFF:FDF:A:FGFFFFFFGFFGFHGFFFFFGFGGFGFDECGFGGGGHEHHEFFBBFFGHGHGFBFHHFGFGGBFGHHGGGFFFHGGHHHHFFHHFGEAGEEB5HHHFGHHHHGGGGGHFHHE2FGHGFGGGGFFGGFFFFFFF?BAAB
@M02197:105:000000000-AN6RF:1:1102:6928:14583 1:N:0:1
GTCCCGTGAAATTCCTCCGCTTATTGATATGCTTAAGTTCAGCGGGTAGTCCTACCTGATTTGAGGTCAAATTGTCAGAAGCTGTCTCAAAAGAGACCCTTTAGAAGCTGAACCCCATTTATAAAGCTGCTCTTCACAAATGGCGTAGATAATTATCACACCAAAGCAAGGCAACAAAGGTCCCGCTAATGCATTTCAGGAGAGCCGACTTCTGAGAAGCCCGCATACTCCCACATCCAAGCCTGATCAACAGAAAAAGCTGAAAAGGTTGAGAATTTCATGACACTCAAACAGGCATGCTCCTCGGAATACCAAGGAGCGCAAGGTGCGTTCAAAGATTCGATGATTCAC
+
CCCCCDDDDDFFGGGGGGGGGGGHHHHHHHHHHHHHHHHHHHHGGGGGGHHHHGHHHHHHHHHHGHHHHHHHHHHHHHHHHHHGHHHHHHHHHGHHHGHHHHHHHHHHHHHHHHGGGHHHHHHHHHHHHHHHHHHGHHHHHHHHGGGGGHHHHHHHHHHHHHHHHHHHHHHHHHHHHHHHFGHHHHHHGHHHHHHHHHHHHGHGHHHGGGGGHHHHHGGGGGGGGGGGGGHHHHGFGGHHHHHHHEHGHHHHHHHHHHHGHHFHHHHHHGHHHHHFFGHHEGHHHGGGHHHHHHHEHHHGGGGGHHHGHGBFHHHFEFGGGBFHGGGGHGGGGGGGGGGFFFFFFF>3BBA
@M02197:105:000000000-AN6RF:1:1102:5438:14795 1:N:0:1
GTCCCGTGAAATTCCTCCGCTTATTGATATGCTTAAGTTCAGCGGGTAGTCCTACCTGATTTGAGGTCAAAATGTCAAAAGTTGTCCGAAGACGGTTATGAGCGGGTTCCCATAAGGTTTGCTTCAAGGTCAAGTGGCATAGATAATTATCACACCAAGTGACGGTCCACAAGAGATCCCACTAATGCATTTAAAGGGAGCAGACCATCCACTGAAGGAAGCCGGCAAGCCCTCACATCCAAGCCTAACTCAAGCCGGTAAAAGCGAGCAAGGTTGATAATTTAATGACACTCAAACAGGCATGCTCCTCGGAATACCAAGGAGCGCAAGGTGCGTTCAAAGATTCGATGACTCAC
+
BBBBBBBBAAFFGBGFGCFAGGGHGHHHGHGHHHHFFHGHGHHGGGECGFHBHFHGHHCHHGHFFFHHHFHHHHHGFHFFGHHHHGHGGGGGHGGGGGHHHHHGGGEGHHHFHGHHHHHHGHHHHHBGHGFHHHFGHGGHGHHGHHHHHHGHHGHDHHEHHEHGFFFHHHHFHHHHHHHHHHHHHHHHGHHHHGHHHFGFFHFHGFFGGGFGGGGGGHCFFEFGHGGFFFGEFFFHHGEEGE324B44FFCGGCGGHHFHFF1EEFBFFFFFFHFHGHHHHHHHHHHGAFAFCGFAFGHFFGEECGGCGHHHFFFBFHHFFEAA?GCHGGGGGFFFGGFGFECFFFFFFFFBBBAB
@M02197:105:000000000-AN6RF:1:1102:18772:15111 1:N:0:1
GTCCCGTGAAATTCCTCCGCTTATTGATATGCTTAAGTTCAGCGGGTAGTCCTACCTGATTTGAGGTCAAATTGTCAGAAGCTGTCTCAAAAGAGACCCTTTAGAAGCTGAATCCCATTTATAAAGCTGCTCTTCACAAATGGCGTAGATAATTATCACACCAAAGCAAGGCAACAAAGGTCCCGCTAATGCATTTCAGGAGAGCCGACTTCTGAGAAGCCCGCATACTCCCACATCCAAGCCTGATCAACAGAAAAAGCTGAAAAGGTTGAGAATTTCATGACACTCAAACAGGCATGCTCCTCGGAATACCAAGGAGCGCAAGGTGCGTTCAAAGATTCGATGATTCAC
+
DDDDDCBCCCFFGGGGGGGGGGGHHHHHHHHHHHHHHHHHGHHGGGGGGHHHHHHHHHHHHHHHGHHHHHHHHHHHHHHHHGHHHHHGHHHHHGHHHGHHHHHHHHHHHHHHHHHHHHHHHHHHHHHHHHHHHHHHHHHHHHHHGGGGGHHHHHHHHHHHHHHHHHHHHHGHHHHHHHHGFHHHHHHHHHHHHHHHHHHHHGHGGGHHHGGGHHHHHGGGGGHHHGGGHGHHGHHGGGHHHGHHHHHHHHHHHHHHHHHHGHHHHHHGHHHHHHGFFHFHGHHHGGHHHHHHHHHGHHHGGGGGHGHHHHFHGHHGGGGGFHFHGGGGHGGGGGGGGGGFFFFFFFCCCCC
@M02197:105:000000000-AN6RF:1:1102:21312:15407 1:N:0:1
GTCCCGTGAAATTCCTCCGCTTATTGATATGCTTAAGTTCAGCGGGTAGTCCTACCTGATTTGAGGTCAAAACGTCGGAAGCTGTCTCAAAAGAGACCCTTTAGAAGCTGAACCCCATTTATAAAGCTGCTCTTCACAAATGGCGTAGATAATTATCACACCAAAGCAAGGCAACAAAGGTCCCGCTAATGCATTTCAGGAGAGCCGACTTCTGAGAAGCCCGCATACTCCCACATCCAAGCCTGATCAACAGAAAAAGCTGAAGAGGTTGAGAATTTCATGACACTCATACAGGCATGCTCCTCGGAATACCAAGGAGCGCAAGGTGCGTTCAAAGATTCGATG
+
CDDDDCCDDDFFGGGGGGGGGGGHHHHHHHHGHHHHHHHHHHHGGGGGGHHHHHHGHHHHHHHHGHHHHHHHHGHHGGGGGHHHHHHHHHHHHGHHHGHHHHHHHHHHHHHHHHGGGHHHHHHHHHHHHGHHHHHHHHHHHHHHGGGHHHHHHHHHHHHHHHHHHHHHHHHHHHHHHHHHGHHHHHHHHHHHHHHHHHHHHGGGGGHHHHHHHHGHHGGGGGHGHHGGFGHHHGGHGGHHHHHGHHHHHHHHHHHHHHHHHHHHHHHGHHHHFHHHGHHHHHHHHHHHHFFHHHHHHHHGGGGGHHHHHGFBHHGGGGGGGHFGGGGGGGGGGFFFBFFFBBBBB
@M02197:105:000000000-AN6RF:1:1102:8747:15712 1:N:0:1
GTCCCGTGAAATTCCTCCGCTTATTGATATGCTTAAGTTCAGCGGGTAGTCCTACCTGATTTGAGGTCAAATTGTCAGAAGCTGTCTCAAAAGAGACCCTTTAGAAGCTGAACCCCATTTATAAAGCTGCTCTTCACAAATGGCGTAGATAATTATCACACCAAAGCAAGGCAACAAAGGTCCCGCTAATGCATTTCAGGAGAGCCGACTTCTGAGAAGCCCGCATACTCCCACATCCAAGCCTGATCAACAGAAAAAGCTGAAAAGGTTGAGAATTTCATGACACTCAAACAGGCATGCTCCTCGGAATACCAAGGAGCGCAAGGTGCGTTCAAAGATTCGATGACTCAC
+
CCCCCCCCCCFFGGGGGGGGGGGHHHHHHHHGHHHGHHHHHHHGGGGGGHHHHHHHHHHHHHHHGHHHHHHHHHHHHHHHHHHHHHHHHHHHHGHHHGHHHHHHHHHHHGHHHHGGGHHHHHHHHHHHHGHHHHHHHHHHHHHHGGGGGHHHHHHHHHHHHGHHHHHHHHGHHHHHHHHHHHHHHGGHGHHHHHHHHHHHHGHGHHGHGGGHGGHHHGGGGGGHHGGGGGGHHHHHGGHHHFGHGGHHHHFHHHHHHHHHEHHHHHHHHHFHHHHHHGHHHHGFGGHHHGHHHHGFHHEGCGCGFHFHHGFFHHBECGGGHFGHGGGGHGGGGGGGGGGFFFFFFFBBBAB
@M02197:105:000000000-AN6RF:1:1102:21596:15990 1:N:0:1
GTCCCGTGAAATTCCTCCGCTTATTGATATGCTTAAGTTCAGCGGGTATCCCTACCTGATCCGAGGTCAACCTTGAAAAAATTGGGGGTCGACGGCTGGACTATCTCACACACCATGCGAAAAGATAATCTTACTACGCCTGGGGATATGAGATCATCCGCCTTTGAATTTCAGAAGGGAGAATGCAAGCAAACTCATCTTCCAAGACCAAGCAAATCTGCTTGCGAGGTATTTAATGACGCTCGAACAGGCATGCCTCCCGGAATACCAGGAGGCGCAATGTGCGTTCAAAGATTCGATGATTC
+
CCCCCCCCCCFFGGGGGGGGGGGHHHHHHHHHHHHHHHHHHHHGGGGGHHHHHHHHHHHHHHHGGGGHHHHHHHHGHHHHGHHHHHGGGGGGGGGGGGGHHHHHHHHHHHHGGGHHHHHHHHGHHHHHHHHHHHHHHGGGHHHGHHGHHHHHHHHHHHHGHHHHHHHHHHGHHHHHHHHHHHHHHHHHHHHHHHHHHGHHHHHGHGHGHHHGHHGHHHHHGGFF?HHHHHGHHHHHGFDGFGCGHHHHHHHGHGGGGGGEFGHHHHHHHHHGGGGGHCHHEFFGGGGGGGGGGFFFFFFFBBABA
@M02197:105:000000000-AN6RF:1:1102:7748:16332 1:N:0:1
GTCCCGTGAAATTCCTCCGCTTATTGATATGCTGTTACTTCCTCTAAATGACCAAGATCCTCCGCTTATTGATATGCTTAAGTTCAGCGGGTAGTCCTACCTGATTTGAGGTCAAAATGTCAAAAGTTGTCCGAAGACGGTTATGAGCGGGTTCCCATAAGGTTTGCTTCAAGGTCAAGTGGCATAGATAATTATCACACCAAGTGACGGTCCACAAGAGATCCCACTAATGCATTTAAAGGGAGCAGACCATCCACTGAAGGAAGCCAGCAAGCCCTCACATCCAAGCCTAACTCAAGCCGGTAAAAGCGAGCAAGGTTGATAATTTAATGACACTCAAACAGGCATGCCCTTCGGAATACCAAAGGGCGCAAGGTGCGTTCAAAGATTCGATGATTCAC
+
DDDDDDDCCCFFGGGGGGGGGGGHHHHHHHHHHHHHHHHHHHHHHHHHHHGHHHHHHGHFHHHGGGGFHHHGGHHHHHHHEHHHHGHHGGGEGGHHHHHHHHHHHHHHHEHHHHHHHFHHHHHHFGHGHHHHGGGGGHGGGGGHHHFGGGGGGHHHHHHHHGHHGGHHHHHGGGFGHHFHFHGGFHFHHHGHFHFDFHHHGHHHGFGHHFEGFGGHGHGGGGHHGGGGHGGGFGGFDHFCGGDF1FHGFGEFFHHFFHFHHHHHHGG2HF?HHDGHFHGCFFGCFHHHHHFHFHFGGGGGGHHHHGHGGGHHHFHHHHHHHHHHHHEHHHHHHGAEFHHHHGHHFHHGGGGGGGHFDHHHHHHHFCGGEGHHHHEGGGGGGGGGGGGGGFFFFFFF@BAAB
@M02197:105:000000000-AN6RF:1:1102:18603:16395 1:N:0:1
GTCCCGTGAAATTCCTCCGCTTATTGATATGCTTAAGTTCAGCGGGTAGTCCTACCTGATTTGAGGTCAAATTGTCAGAAGCTGTCTCAAAAGAGACCCTTTAGAAGCTGAACCCCATTTATAAAGCTGCTCTTCACAAATGGCGTAGATAATTATCACACCAAAGCAAGGCAACAAAGGTCCCGCTAATGCATTTCAGGAAAGCCGACTTCTGAGAAGCCCGCATACTCCCACATCCAAGCCTGATCAACAGAAAAAGCTGAAAAGGTTGAGAATTTCATGACACTCAAACAGGCATGCTCCTCGGAATACCAAGGAGCGCAAGGTGCGTTCAAAGATTCGATGACTCAC
+
BBBBBDAABAFFGGFBGFGGGGGHGHGHBEGFB5GFFGHHFHHGGGCEGHHHEHHHHHHHG5FGGGFHHFFHHFHHFHHHHHHHHHHGHHHHHGHFHGHGHHHEHHFGFCGEGC?FGHHHHHHHHGGFEGFBFGGHHHHHHHHHGEGGGGFHHHHGHHHHHDHHHHFGHHHHHHHHHHHGHHHHHHHHHHHHFHHHHHFHHGGGHHHHGHHGHHHHHGGGGGHHHHEGGGHHHGHHGGHHHGHHHHHHGHHGGHHHHHHHHHHHGFHFHHFFHFHHFHGHHHHHGGHHHHHGHGEHDCEGGGGGHGHGGGDHFGHEEEGCHCGHGGGGFFFGGFCGGGGFFFFFFFBAAAA
@M02197:105:000000000-AN6RF:1:1102:5307:16730 1:N:0:1
GTCCCGTGAAATTCCTCCGCTTATTGATATGCTTAAGTTCAGCGGGTAGTCCTACCTGATTTGAGGTCAAATTGTCAGAAGCTGTCTCAAAAGAGACCCTTTAGAAGCTGAACCCCATTTATAAAGCTGCTCTTCACAAATGGCGTAGATAATTATCACACCAAAGCAAGGCAACAAAGGTCCCGCTAATGCATTTCAGGAGAGCCGACTTCTGAGAAGCCCGCATACTCCCACATCCAAGCCTGATCAACAGAAAAAGCTGAAAAGGTTGAGAATTTCATGGCACTCAAACAGGCATGCTCCTCGGAATACCAAGGAGCGCAAGGTGCGTTCAAAGATTCGATGATTCAC
+
BABBBDAABAFFGGGGGGGGGGGHFHHHHHHHHHHGHHHGHHHGGGGGGHHHHHHHHHHHHHHHGHHHHHHHGHHHHHHHHHHHHGHHHHHHHGHHHGGHHHHHHHGHHHHGHHGGGHHHHHHHH:HHHHHHGHGHHHGGHHHHGGGGGHGHHHGHHHHFHGHGHHHHHHGGHHHGHHHHHHHHGCGGGHHHHHHHHHHHHGHGHHGFGHGHGFHGFGGGGGEGHHGGHGFEFGFGGEBHGFFBG2FHHHFFHHFFFFGGFBHFHGC0GHHHGGF@@1F1HGHEGGGHHHHGGHGHHGHCEE?EGDFFHFGCHHHGFECEFEB0A0?EFGCGGGFGEGB1FFBFFFAAA1A
@M02197:105:000000000-AN6RF:1:1102:3181:16843 1:N:0:1
GTCCCGTGAAATTCCTCCGCTTATTGATATGCTTAAGTTCAGCGGGTAGTCCTACCTGATTTGAGGTCAAATTGTCAGAAGCTGTCTCAAAAGAGACCCTTTAGAAACTGAACCCCATTTATAAAGCTGCTCTTCACAAATGGCGTAGATAATTATCACACCAAAGCAAGGCAACAAAGGTCCCGCTAATGCATTTCAGGAGAGCCGACTTCTGAGAAGCCCGCATACTCCCACATCCAAGCCTGATCAACAGAAAAAGCTTAAAATGATGAGAATTTCATGACACTCAAACAGGCATGCTCCTCGGAATACCAAGGAGCGCAATGTGCGTTCAAAGATTCGATGATTCAC
+
>>A>ADAABBFFGGGGGGGGGGGFFF5ABGDGHHFFHHG5F5DECGEC1DGA5GHFFFHHFGFFFHFEGFFFFGGFHFHEHGFHFBGHHHFH3FHEHGHHFH3GGFF3FGGFHFEFG7HHGHGGGGH9FB3FHFHHHHHHHGCCC0@CFHHHHHH;HHHFC?GFHGCFCFFGHHHFGFHF<FGF@GFFAGFGHFHFGBC6BCEBEGFGGBCFFGEFFGGFGG6BFGGGGGFDFFFB/E>F0@12@2B1F@G@HG@1BB@1B2GEFB2B2D22GD2GEBHHHHGAAFFA1HGBFFEHHHEE/EGEFD2FAD11BGGFE000DDAF0A00HGECGGADA1BC13FFBFAAA1A
@M02197:105:000000000-AN6RF:1:1102:17480:17085 1:N:0:1
GTCCCGTGAAATTCCTCCGCTTATTGATATGCTTAAGTTCAGCGGGTAGTCCTACCTGATTTGAGGTCAAATTGTCAGAAGCTGTCTCAAAAGAGACCCTTTAGAAGCTGAACCCCATTTATAAAGCTGCTCTTCACAAATGGCGTAGATAATTATCACACCAAAGCAAGGCAACAAAGGTCCCGCTAATGCATTTCAGGAGAGCCGACTTCTGAGAAGCCCGCATACTCCCACATCCAAGCCTGATCAACAGAAAAAGCTGAAAAGGTTGAGAATTTCATGACACTCAAACAGGCATGCTCCTCGGAATACCAAGGAGCGCAAGGTGCGTTCAAAGATTCGATG
+
CCCCCCCCCCFFGGGGGGGGGGGHHHGHHHHHHHHHHHHHHHHGGGGGGHHHHHHHHHGHHHHHGHHHHHHHHHHHHHHHHHHHHHHHHHGHHGHHHGHHHHHHHHHHHHHHHHGGGGHHHHHHHHHHGHHHHGHHHHHHHHGHGGGGGHHHHHHHHHHHHHHHHHHHHHHHHHHHHHHHHHGHGHHHHHHHHHHHHHHHHGHGHGGGHGHHHHHHHGGGGGHGHGGGHGHHHHHHGGHHHFFFHHHHHHGGHHHHHGGHHHGHHHHHHFGHHHFFGHHHGHHHFGHHGHGHHHHHHHHGGGGGHGHHG53HGHHGEEGGHHHGGGGGGGGGGFFFBFFFBBBBB
@M02197:105:000000000-AN6RF:1:1102:27644:17205 1:N:0:1
GTCCCGTGAAATTCCTCCGCTTATTGATATGCTTAAGTTCAGCGGGTAGTCCTACCTGATTTGAGGTCAAATTGTCAGAAGCTGTCTCAAAAGAGACCCTTTAGAAGCTGAACCCCATTTATAAAGCTGCTCTTCACAAATGGCGTAGATAATTATCACACCAGAGCAAGGCAACAAAGGTCCCGCTAATGCATTTCAGGAGAGCCGACTTCTGAGAAGCCCGCATACTCCCACATCCAAGCCTGATCAACAGAAAAAGCTGAAAAGGTTGAGAATTTCATGACACTCAAACAGGCATGCTCCTCGGAATACCAAGGAGCGCAAGGTGCGTTCAAAGATTCGATGATTCAC
+
AABBBBBAAAFFGGCGGFE?EGGHGGHHHFHHHHFFHEGF5GFGGGGGEGHHHHHFHGFHFHHHGHHHGHHFFFDHHGHB3EFHGFGHFHGHHFHHHGHHHHHHGHGGHHHHHCEFDHHHHHHHFHHHHHHHGBHFGHHEHFC?4GGGGHHFHHHGHFGFHHHHHHGFHHFGHHHHHHG<FGCGDHGFDH6FFGDGHHFFHEEDGHGHFHGGHGFGHGGGGFFHHGEGFBEEFE?0GCG?GCGBHEGHGFDBHHHGF44HHHFGGB12GHFEGEHG5DGHGHHGFGGFGF3HHCHHEFAEAAA2CEFFFFFFFHGEEACE4G4FGEFGHFFFGGGGGGFFFFF5DFBBAAA
@M02197:105:000000000-AN6RF:1:1102:13756:17487 1:N:0:1
GTCCCGTGAAATTCCTCCGCTTATTGATATGCTTAAGTTCAGCGGGTAGTCCTACCTGATTTGAGGTCAAATTGTCAGAAGCTGTCTCAAAAGAGACCCTTTAGAAGCTGAACCCCATTTATAAAGCTGCTCTTCACAAATGGCGTAGATAATTATCACACCAAAGCAAGGCAACAAAGGTCCCGCTAATGCATTTCAGGAGAGCCGACTTCTGAGAAGCCCGCATACTCCCACATCCAAGCCTGATCAACAGAAAAAGCTGAAAAGGTTGAGAATTTCATGACACTCAAACAGGCATGCTCCTCGGAATACCAAGGAGCGCAAGGTGCGTTCAAAGATTCGATGACTCAC
+
>AABBBAABBFFGGGG5FEFCGGGHGFHGFFGFHHFEDFGHDGGGGGGEFFFEGHHFFBFGHHHEHHFFGHHGGHHGHGHFHBHHGFGHHHHEGHGHGHHHHHGHHHGHGHHHHGGGHGGHHHHHFHFGHFGFGHHHHHGGGFHGDFGGHHHGFHHHHHHHEHEHHHHHHHHHHHHHHHGCCGGHFHFHGHHHHGGCGHHHEHGHHGGGGFGGFGFFGCCFGBEHHGGGGGFGGFCFCHGHHHHHHHHGGHGHFFFHGGBGHHHHHHFHHHHHGF1FGHHHGFGGFFFFB1G1FHHHHHGEGGFFGDFGHHGGHCGFGGGHFFHGGCGHGGBFFF311FFC33D1D11>1>
@M02197:105:000000000-AN6RF:1:1102:18347:17738 1:N:0:1
GTCCCGTGAAATTCCTCCGCTTATTGATATGCTTAAGTTCAGCGGGTAGTCCTACCTGATTTGAGGTCAAATTGTCAGAAGCTGTCTCAAAAGAGACCCTTTAGAAGCTGAACCCCATTTATAAAGCTGCTCTTCACAAATGGCGTAGATAATTATCACACCAAAGCAAGGCAACAAAGGTCCCGCTAATGCATTTCAGGAGAGCCGACTTCTGAGAAGCCCGCATACTCCCACATCCAAGCCTGATCAACAGAAAAAGCTGAAAAGGTTGAGAATTTCATGACACTCAAACAGGCATGCTCCTCGGAATACCAAGGAGCGCAAGGTGCGTTCAAAGATTCGATGACTCAC
+
BBCCBCCCCCFFGGGGGGGGGGGHHHHHHHHHHHHHHHHHHGHGGGGGGHHHHHGHHHHHHHHGGHHHHHHHHHHHGHGHGHHHHHGHHHGHHGHGHGHHHHHHHHGHHHHHHHGGGHHHHHHHHHHHGHHHHHHHGHGHHHHHGFGGGHGGHHHHHHHHHGHHHHHHHHHHHHHHHHHHHHHHHGGHHHHHHHHHHGHHHGHGHHGHHHHHHHHGHGGGGGHHHHGGHGHHHHHHGGHHHHHGFEHHFHFHHHHHHHHHHHHHGHGHHGHHHHHGHFFEHHHFGGDHHHHHHHHGHHHDGGGGHFEHHHGHHHHGFGCEHGFHGGGGHGGGGGGGGGGFFFFFFFBBBBB
@M02197:105:000000000-AN6RF:1:1102:14875:17912 1:N:0:1
GTCCCGTGAAATTCCTCCGCTTATTGATATGCTTAAGTTCAGCGGGTAGTCCTACCTGATTTGAGGTCAAATTGTCAGAAGCTGTCTCAAAAGAGACCCTTTAGAAGCTGAACCCCATTTATAAAGCTGCTCTTCACAAATGGCGTAGATAATTATCACACCAAAGCAAGGCAACAAAGGTCCCGCTAATGCATTTCAGGAGAGCCGACTTCTGAGAAGCCCGCATACTCCCACATCCAAGCCTGATCAACAGAAAAAGCTGAAAAGGTTGAGAATTTCATGACACTCAAACAGGCATGCTCCTCGGAATACCAAGGAGCGCAAGGTGCGTTCAAAGATTCGATGATTCAC
+
BCCCCCCCCCFFGGGGGGGGGGGHHHHHHHHHHHHHHHHHHHHGGGFEGHGHHHHHHHHHHHHHGHHHHHHHHHHHHHHHHHHHHHHHHHHHHGHHHGHHHHHHHHHHHHHHHHGGGHHHHHHHHHHHHHHHHHHHHHHHHHGHGGGGGHHHHHHHHHHHHHHHHHHHHHGHHHHHHHGHHHHHHGHHHHGHHHHHHGHHHGHGHHHHHHHHHHHHHGGGGGHHHGGGHGGHGHHFGGHHHHHHHHHHHHHHHHHHHHHHHHHHHHHHHHHGHHHGHFHHHHHHHGHHHHHHHHHHGHHGGGGGHHHHHHGHHHHGGGGGHHHGGGGGHFFGGGGGGGGFFFFFFFBBBAB
@M02197:105:000000000-AN6RF:1:1102:16899:18739 1:N:0:1
GTCCCGTGAAATTCCTCCGCTTTTGATATGCTTAAGTTCAGCGGGTAGTCCTACCTGATTTGAGGTCAAATTGTCAGAAGCTGTCTCAAAAGAGACCCTTTAGAAGCTGAACCCCATTTATAAAGCTGCTCTTCACAAATGGCGTAGATAATTATCACACCAAAGCAAGGCAACAAAGGTCCCGCTAATGCATTTCAGGAGAGCCGACTTCTGAGAAGCCCGCATACTCCCACATCCAAGCCTGATCAACAGAAAAAGCTGAAAAGGTTGAGAATTTCATGACACTCAAACAGGCATGCTCCTCGGAATACCAAGGAGCGCAAGGTGCGTTTAAAGATTCGATGATTCAC
+
BBBBBBABBBFFGGGGGGGGFGGGHGHHFHHHGFHHEGFHHHGGG2EFFDGFHGHHHHHHHGFFHGFHHHHHHHHHHHHHHHGHHHHHHHHHGHFHGHGHHHHHHHFHGHHHHGGGHHHHHHHHHHFHHHHHHHHHHGHHFCFCBGGGHHHHHGHHHHHHGGHHHHHHHGGHHHHHGGHFHHHHGGHGFHHGDHGHHHHHGHGGFGHGDGGHHHHHGGFGGGGGGFGHGHFGHFFFGHGHGHGFGEFHHHHGFFFGGDDFFHHHFHHGHHHGHHHGHDHEHHGDGHFGDBHGHFGGAFEEE0EFF5FG5FGBFG?GE22FBFHE?ACEFGGGFG5EF4FFFFDFF3A3>A
@M02197:105:000000000-AN6RF:1:1102:13990:18873 1:N:0:1
GTCCCGTGAAATTCCTCCGCTTATTGATATGCTTAAGTTCAGCGGGTAGTCCTACCTGATTTGAGGTCAAATTGTCAGAAGCTGTCTCAAAAGAGACCCTTTAGAAGCTGAACCCCATTTATAAAGCTGCTCTTCACAAATGGCGTAGATAATTATCACACCAAAGCAAGGCAACAAAGGTCCCGCTAATGCATTTCAGGAGAGCCGACTTCTGAGAAGCCCGCATACTCCCACATCCAAGCCTGATCAACAGAAAAAGCTGAAAAGGTTGAGAATTTCATGACACTCAAACAGGCATGCTCCTCGGAATACCAAGGAGCGCAAGGTGCGTTCAAAGATTCGATGATTCAC
+
DDDDDCBBCCFFGGGGGGGGGGGHHHHHHHHHHHHHHHHHHHHGGGGFGHHHHHHHHHHHHHHHGHHHHHHHHHHHHHHHHHHHHHHHHHHHHGHHHGHHHHHHHHHHHHHHHHGGGHHHHHHHHHGGHHHHGHHHHHHHHHHHGGGGGHHGHHHHHHHHHHHHHHHHHHHHHHHHHHHHGGHHHHHHHHHHHHHHHHGHHGHGHHHHGGHHHHHHHGGGGGHHHHGGHGHHHHHHGGHHHHHGHHHHHHHHHHHHHHHGGHHHHHHHHHHHHHGEHHHHHHHHHGHHHHHHHHHHHHHGFGGGHHGHHGFHHHGFFFGGHGHHGGGGHGGGGGGGGGGFFFFFFFBBBAB
@M02197:105:000000000-AN6RF:1:1102:9246:19144 1:N:0:1
GTCCCGTGAAATTCCTCCGCTTATTGATATGCTTAAGTTCAGCGGGTAGTCCTACCTGATTTGAGGTCAAATTGTCAGAAGCTGTCTCAAAAGAGACCCTTTAGAAGCTGAACCCCATTTATAAAGCTGCTCTTCACAAATGGCGTAGATAATTATCACACCAAAGCAAGGCAACAAAGGTCCCGCTAATGCATTTCAGGAGAGCCGACTTCTGAGAAGCCCGCATACTCCCACATCCAAGCCTGATCAACAGAAAAAGCTGAAAAGGTTGAGAATTTCATGACACTCAAACAGGCATGCTCCTCGGAATACCAAGGAGCGCAAGGTGCGTTCAAAGATTCGATGATTCAC
+
BBBBABBB@AFFGGGGGGGGGGGHHHHHHGHGHHHHHHHGHHHGGGGGGHHHHHHHHHHHHHHHGGHHHHGHHHHHHHHHHHHHHHHHHHHHHGHHHGHHHHHHHHHHHHHHHHGGGHHHHHHHHHHHHHHHHHHHHHHHHHHHGGGGGHHHHHHHHHHHHHHHHHHHHHHHHHHHHHHHHHHHHGGGHHHHHHHHHHHHHGHGHHGGGHGHGGHHHGGGGGHHHGGGGGHHHHHHGGHHHHHGHHHHHHGHHHHHHGHGHHHHHHHHHHHHHHHHHFHHHHHHFGHHHHHHHHGHHHHGGFEGGHHGHHFHGHHGGGGGGHGGGGGGHGGGFGGGGGGCFFFFFFBAA3A
@M02197:105:000000000-AN6RF:1:1102:23499:19676 1:N:0:1
GTCCCGTGAAATTCCTCCGCTTATTGATATGCTTAAGTTCAGCGGGTAGTCCTACCTGATTTGAGGTCAAAAGTCAATAAGGAAGACGCCAGAAGGCATCGACGCATTAGAGGCACGGGACCGTTCATTCATGCACTTCGGCGAGCGGCGATCATTATCACGCCAAAAGCCTTGTCATGCATAGTCAAAAGTCGACCGCAAGCCCATTCATTTCAGGGGAGCCCGAGTCCTAGACGAGAAGTCCAGATCTCCGGCAGCCCCCACTATCCAAGCACCCTTTCGAAGCAAATCGAGAGGGGTTGAGAATTTACTGACGCTCAAACAGGCATGCTCCTCGGAACACCGAGGAGCGCAAGGTGCGTTCAAAGATTCGATGACTCAC
+
DDDDDCCCCCFFGGGGGGGGGGGHHHHHHHHHHHHHHHHHHHHGGGGGGHHHHHHHHHHHHHHHGHHHHHHHHHHHHHHHHHGHHHHGGGGGHHHHHHHHGHGGGGGGHHHHGGGHGGGGGGGGGHHHHHHHHHHHHHHGGGGGGGGGGGGGGGGGGGGGGGGGGGGGGGGGGGGGGGGGGGGGGFFFHFFFGGFGGGGGGGGGGGFGGHHHFGHGGGHGGGGGHHHHHHHFHGGGGHHHHHHGHHHGGGGGHGGFGGGHFHGHHGHGHGHGFFGHGGHHGHHHHHGHHHGGBGGGGHHHHHFHHHGHHHGGGGGHGHHHHHHHHHHHHHGGGGGGHHGGGGGGHHGGGGEHHHHGGGGGGGGGGGGGGCFFFFFFFCCBBB
@M02197:105:000000000-AN6RF:1:1102:23979:19916 1:N:0:1
GTCCCGTGAAATTCCTCCGCTTATTGATATGCTTAAGTTCAGCGGGTAGTCCTACCTGATTTGAGGTCAAAAGTCAATAAGGAAGACGCCAGAAGGCATCGACGCATTAGAGGCACGGGACCGTTCATTCATGCACTTCGGCGAGCGGCGATCATTATCACGCCAAAAGCCTTGTCATGCATAGTCAAAAGTCGACCGCAAGCCCATTCATTTCAGGGGAGCCCGAGTCCTAGACGAGAAGTCCAGATCTCCGGCAGCCCCCACTATCCAAGCACCCTTTCGAAGCAAATCGAGAGGGGTTGAGAATTTACTGACGCTCAAACAGGCATGCTCCTCGGAACACCGAGGAGCGCAAGGTGCGTTCAAAGATTCGATG
+
BCCCCCCCCCFFGGGGGGGGGGGHHHHHHHHHHHHHHHHHGHHGGGGGGHHHHHHHHHHHHHHHGHHHHHHHHHHHHHHHHHHHGHHGGGGGHHHHHHHHGHGGGGGGHHHHHGGHGGGGGGGGGHHHHHHHHHHHHHHGGGGFGGGGGGGGGGGGGGGGGGGGGGGGGGGGGGFFGGGGGGGGGFFFGGGGFGFFGGGGGFFFGGGHHHFHGGGGGGFFGGGGHHHGGHHGGGGHHGHHHHHHHHHGGGGGHGGGGGGHCGHHHHGGHHFGEHGGGGHHGHGHHHGHHFGHHGGGGHHHHHHGHHFHHHGGGGGHGHHHHGFHHFFHHHGGGGGGHHGGGGGFHHGGGGGGDEFGGGGGGGGGFFFBFFFBBBBB
@M02197:105:000000000-AN6RF:1:1102:9302:19920 1:N:0:1
GTCCCGTGAAATTCCTCCGCTTATTGATATGCTTAAGTTCAGCGGGTAGTCCTACCTGATTTGAGGTCAAATTGTCAGAAGCTGTCTCAAAAGAGACCCTTTAGAAGCTGAACCCCATTTATAAAGCTGCTCTTCACAAATGGCGTAGATAATTATCACACCAAAGCAAGGCAACAAAGGTCCCGCTAATGCATTTCAGGAGAGCCGACTTCTGAGAAGCCCGCATACTCCCACATCCAAGCCTGATCAACAGAAAAAGCTGAAAAGGTTGAGAATTTCATGACACTCAAACAGGCATGCTCCTCGGAATACCAAGGAGCGCAAGGTGCGTTCAAAGATTCGATGATTCAC
+
CBCCCBCCCCFFGGGGGGEGGGGHHHHHCFHHHHHHHHHHHHGGGGGGGHHHHHHHHHGHHHHHGHFHHHHHHHHHGGHHHEHHHHHHHHFHHGGHHGHHHHHHHHHHHHHHHHGGGHHHHHHHHHHHHHHHHHHHHHHHHHGHGGGGGHHHHHHHHHHHHGHHGHHHHHGHHHHHHHHHHHHHGGGGHHHHHHHHHHHHGGGGHHHHGGHHGHHHHGGGGGGHHGGGGGGHHHHHGGHGHHHHGGBGGHHGHHGHHEGHHHGHHFHFHHGFHEG5GHHGGFHHHGHFGEFHHHGHHHHCFCFEGHHHHFGHHHFFGE?GHHHHGGGGHGGGCGGGAGA4FFFDFFBBBBB
@M02197:105:000000000-AN6RF:1:1102:19704:20123 1:N:0:1
GTCCCGTGAAATTCCTCCGCTTATTGATATGCTTAAGTTCAGCGGGTAGTCCTACCTGATTTGAGGTCAAATTGTCAGAAGCTGTCTCAAAAGAGACCCTTTAGAAGCTGAACCCCATTTATAAAGCTGCTCTTCACAAATGGCGTAGATAATTATCACACCAAAGCAAGGCAACAAAGGTCCCGCTAATGCATTTCAGGAGAGCCGACTTCTGAGAAGCCCGCATACTCCCACATCCAAGCCTGATCAACAGAAAAAGCTGAAAAGGTTGAGAATTTCATGACACTCAAACAGGCATGCTCCTCGGAATACCAAGGAGCGCAAGGTGCGTTCAAAGATTCGATGATTCAC
+
CCCCCCCCCCFFGGGGGGGGGGGHHGHHHHGHHHHHHHHGHHHGGGGGGHHHHGHHHHHHHHHGGHHHHHHGHHHHHHHHFHHHHHHHHHHHHGHHHGHHHHHHHHHGHHHHHHGGGHHHGHHHHGHHHHHHHHHHGHHHHHHHGGGGGHHHHHHHHHHHHHHHHHHHHHGHHHHHHHHHHHHGHGHGGHHHHHHHHGHHHGGGHGHHGGGGHHHHHGGGGGGGHHGGHGHHGGFFFGHHHBFHHHHHHHGHHHHHHHHHHHFHHHFGHHHFHHHHHHHHHGGFFGHFHHGFHHFGHHGGGGGGHFHHHG3FHHHGGGEGHHHHGGGGHGGGGGGGGGGCB55FFFBAAAB
@M02197:105:000000000-AN6RF:1:1102:28004:21181 1:N:0:1
GTCCCGTGAAATTCCTCCGCTTATTGATATGCTTAAGTTCCGCGGGTAGTCCTACCTGATTTGAGGTCAAAAGTCAATAAGGAAGACGCCAGAAGGCATCGACGCATTAGAGGCACGGGACCGTTCATTCATGCACTTCGGCGAGCGGCGATCATTATCACGCCAAAAGCCTTGTCATGCATAGTCGAAAGCCGACCGCAAGCCCATTCATTTCAGGGGAGCCCGAGTCCTAGACGAGAAGTCCAGATCTCCGGCAGCCCCCACTATCCAAGCACCCTTTCGAAGCAGATCGAGAGGGGTTGAGAATTTACTGACGCTCAAACAGGCATTCTCCTCGGAACACCGAGGAGCGCAAGGTGCGTTCAAAGATTCGATGATTCAC
+
ABBAADAAABFFCGFGG4EEGGG5GHHHFHFHHHHHGHFGHGGCFGGGGHFFHHFHHHHHFHHGFHGFHHHHHHHFHHHGHHGHHHHGGGGGHHHHHGHGEGCE@EEEHHHHGGFHGGGDCDCEFBGFGHHHHEHHHHHFGGGGGGGGEBBFFFFFFGGFFFGFFFFGGGFFFFFFFFFFFFFFBFDFFDFBABAGGFGFFGGGGFFFGFBFFGHFFEGGGGEGFHHGFFFEGEGHHGG>01FHFGHCGGGGG/GCGGCAGFBGFGBGHHHEF0GGEAHHGHHHHHHG3GEFHGGGDGHHHHHFHGGF@4F1EGGHGGHHFHGGF5GDB1E?EAEEHHGEEACGHGAEE2EF544EEECHCGGGGGFEBFBF5FFFFAAA>A
@M02197:105:000000000-AN6RF:1:1102:8069:21880 1:N:0:1
GTCCCGTGAAATTCCTCCGCTTATTGATATGCTTAAGTTCAGCGGGTAGTCCTACCTGATTTGAGGTCAAATTGTCAGAAGCTGTCTCAAAAGAGACCCTTTAGAAGCTGAACCCCATTTATAAAGCTGCTCTTCACAAATGGCGTAGATAATTATCACACCAAAGCAAGGCAACAAAGGTCCCGCTAATGCATTTCAGGAGAGCCGACTTCTGAGAAGCCCGCATACTCCCACATCCAAGCCTGATCAACAGAAAAAGCTGAAAAGGTTGAGAATTTCATGACACTCAAACAGGCATGCTCCTCGGAATACCAAGGAGCGCAAGGTGCGTTCAAAGATTCGATGATTCAC
+
ABBBBBABB@FFGGGGGGGGGGGHHGHFHFBGHHHHHHHHHGCGGGGGFHHHHGHHHGFHHHHHGGHHHHHGH5GHHHHHHHHEHHHHHHHHHGHHHGHHHHHGHHHHHHHHHEGGGHHHHHHGHHHHHHHHHHHBGGHHHHFFGGFCGHHHHHHHHHHHHHHGHHHHHHGHFHHHHHGHFGGGHGHHHGHHHHHGHGHHHGHGHHGHGGGHGGHGHGGGGGHHHHGGGGHHGHHHGGHHHFFEHG4HBDHHHHHHHHHHHGHHHFFFFHHHHHHHEGFGHHHHFFEHHFFFHGHGHEFGGCGCHGEFGCHHGHHGGGGGHHHHGGGGFFFGGGFGGGGFBFFFFFBBBBA
@M02197:105:000000000-AN6RF:1:1102:17737:22062 1:N:0:1
GTCCCGTGAAATTCCTCCGCTTATTGATATGCTTAAGTTCAGCGGGTAGTCCTACCTGATTTGAGGTCAAATTGTCAGAAGCTGTCTCAAAAGAGACCCTTTAGAAGCTGAACCCCATTTATAAAGCTGCTCTTCACAAATGGCGTAGATAATTATCACACCAAAGCAAGGCAACAAAGGTCCCGCTAATGCATTTCAGGAGAGCCGACTTCTGAGAAGCCCGCATACTCCCACATCCAAGCCTGATCAACAGAAAAAGCTGAAAAGGTTGAGAATTTCATGACACTCAAACAGGCATGCTCCTCGGAATACCAAGGAGCGCAAGGTGCGTTCAAAGATTCGATGATTCAC
+
CCCDCCCCDDFFGGGGGGGGGGGHHHHHHHHGHHHHHHHHHHHGGGGGGHHHHHHHHHHHHHHHGHHHHHHHHGHHHHHGGHHHHHHHHHHHHGHHHGFHHGHGHHHHHHHHHHGGGHHHHHHGHGGHHGHHHHHHHHHHHHHHGGGGGHHHHHHHHHHHHGHHGHHHHHGHHHHHHHHGGHHHHGHHGHHGHHHHHHHHHGGGHHHHHHHHHGHGHGGGGGGHHGGGHGGHHHHHCGHHHGHHHHHGHHHHHHHHHHHHHHHHHHHFHHHHHHHHHHHHHHHHHGHHHHHHFHBHHHHGGGGGHHHGHHHHHHHGGGGGFHHHGGGGHGGGFGGGGGGFFFFFFFBBBBB
@M02197:105:000000000-AN6RF:1:1102:23037:22174 1:N:0:1
GTCCCGTGAAATTCCTCCGCTTATGATATGCTTAAGTTCAGCGGGTATCCCTACCTGATCCGAGGTCAACCTTAGAAAGATTCTCCCTGAGGGGAGGCAGACCGTGTCCCGTAAACCCATGTGTCCGATACGTGTCCCGTGAAGAACTCAGTGTACCGGGGGTCCAACGAGGCCGCCGTCATTGTCTTTGGGAGGGGCAGGAGCCCCCGAGGGGGCCTCCACCAAACCGTCCAACACCAAGCCGAGGGCTTGAGGGGTGATAATGACGCTCGAACAGGCATGCCCTTCGGAATACCAAAGGGCGCAATGTGCGTTCAAAGATTCGATGATTCAC
+
BBCCCCABBCFFGGGGGGGGGGGHHHHHHHHHHHHHHHHHGHGGGGGHHHHHHHHHHHHHFHGGGEGHHHHHHHHHHHHHHHHHHHHHHHHEGGDFGGGGGHFGGHHHHHGHGGHFHGGHHHHHHHGGGGGGHHHGHHGGGFFFHHHHHHHFHHHHHGGGGGGGGGGGGGGFGGGGFFFGHGGHHHGFFGGGHFFHHHHFDGGFGFGGGGGGGGGGHEFGFGFGFFGGHHFHFGFHGGGGGGGHHHFGBHFEFGFBFGGDFGGEGDGGHHFHHHHHHFHFFAGGEEFFBFBHGHFHHHCGFAEE5HHFEFGHGGGGGGGEGFFFFBFFFABAAB
@M02197:105:000000000-AN6RF:1:1102:27255:22297 1:N:0:1
GTCCCGTGAAATTCCTCCGCTTATTGATATGCTTAAGTTCAGCGGGTAGTCCTACCTGATTTGAGGTCAAATTGTCAGAAGCTGTCTCAAAAGAGACCCTTTAGAAGCTGAACCCCATTTATAAAGCTGCTCTTCACAAATGGCGTAGATAATTATCACACCAAAGCAAGGCAACAAAGGTCCCGCTAATGCATTTCAGGAGAGCCGACTTCTGAGAAGCCCGCATACTCCCACATCCAAGCCTGATCAACAGAAAAAGCTGAAAAGGTTGAGAATTTCATGACACTCAAACAGGCATGCTCCTCGGAATACCAAGGAGCGCAAGGTGCGTTCAAAGATTCGATGATTCAC
+
AAAAA1A?AAFFGGDGG1AECGFHBFFHGHCHFHHHHGGHHFG?AEAA/FGHGHHFFGGHHHFHGGGHHHHHHHHFF1DGHHEFHHHHFHGFHGHGHFHHFHHHHHHHGHHHHGGGGHHGHHHFHBDFFHHHFGGHHHHHDFFHGFGGGHFHHHHHHHHFHFFFHHHHHCFHHHHHDGFCGGHHGGCGFHHHHFFHHHGFHGECE/G>FAGGGGFFGDFFFGGGGGGFFGGGHGFCDEG?33@FB@GBFHHGHHHGFFHFGEDF3HCB@5FHGEF5F5HFHHGDFGHGGGB3EGCFHHAF0EE?HGDDFHBHHHF2E2?EF5FHEEGGHGGFBGG5EFFFFFFFFFABBBB
@M02197:105:000000000-AN6RF:1:1102:7831:22364 1:N:0:1
GTCCCGTGAAATTCCTCCGCTTATTGATATGCTTAAGTTCAGCGGGTAGTCCTACCTGATTTGAGGTCAAATTGTCAGAAGCTGTCTCAAAAGAGACCCTTTAGAAGCTGAACCCCATTTATAAAGCTGCTCTTCACAAATGGCGTAGATAATTATCACACCAAAGCAAGGCAACAAAGGTCCCGCTAATGCATTTCAGGAGAGCCGACTTCTGAGAAGCCCGCATACTCCCACATCCAAGCCTGATCAACAGAAAAAGCTGAAAAGGTTGAGAATTTCATGACACTCAAACAGGCATGCTCCTCGGAATACCAAGGAGCGCAAGGTGCGTTCAAAGATTCGATGATTCAC
+
ABBACCBCBCFFGGGGGGGGGGGHHHHHGHHHHHHHGHHHHHHGGGEGGHHHGHHHHHHHHHHHGGHHHHHHHHHHHHHHHHHHHHGHHGHHHGHHHGHHHHHHHHHGHGHHHGGGGHHHHHHHHHHHHHHHHHHHHHHHHHHGGGGGGGFHHHHHHHHHHGHHHHHHHHGHHHGHFHFGGHHHGGHHHHHHHHHHHHGFHGGGHHGHHGHHHHHHHGGGGGGHGGGGFGGFHHGGGGHHHHHHHHHHHGHGGHGBFGGFGHHHGFFFHFHGFGBBHFGGHHHF5GGFFHHHGBGHHHHGFE2GGFHFGFFHHHHGGEGEHHHHGGCGHGFGGBGGGGGFFFFFFFBBABA
@M02197:105:000000000-AN6RF:1:1102:9829:22576 1:N:0:1
GTCCCGTGAAATTCCTCCGCTTATTGATATGCTTAAGTTCAGCGGGTAGTCCTACCTGATTTGAGGTCAAATTGTCTGAAGCTGTCTCAAAAGAGACCCTTTAGAAGCTGAACCCCATTTATAAAGCTGCTCTTCACAAATGGCGTAGATAATTATCACACCAAAGCAAGGCAACAAAGGTCCCGCTAATGCATTTCAGGAGAGCCGACTTCTGAGAAGCCCGCATACTCCCACATCCAAGCCTGATCAACAGAAAAAGCTGAAAAGGTTGAGAATTTCATGACACTCAAACAGGCATGCTCCTCGGAATACCAAGGAGCGCAAGGTGCGTTCAAAGATTCGATGATTCAC
+
BCCDCCCCCCFFGGGGGGGGGGGHHHHHHHHHHHHHHHHHHHHGGGGGGHHHHHHHHHHHHHHHGHHHHHHHHHHHHHHHHHGHHHHHHHHHHGGHHGHHHHHHHHGHHHHHHHGGGHHHHHHHHHHGHHHHHHHHHHHHHHGHGGGGGHHHHHHHHHHHHHHHHHHHHHHHHHHHHHHHHHGHHHHHHHHHHHHHHHGHHGGGHHHHHGGGGHHHHGGGGGHHGGGGHGHHHHHHGGGHGHHHHHHHHHHHHHHHHHHHHHHHHHHHGHHHHHHGHHHHHHHFHGHHHHEHFGHHHHHGGGGGHGHHHHGHHHHGGGGGHHHHGGGGHGGBGGGGGGGFFFFFFFBBBBB
@M02197:105:000000000-AN6RF:1:1102:6588:22491 1:N:0:1
GTCCCGTGAAATTCCTCCGCTTATTGATATGCTTAAGTTCAGCGGGTAGTCCTACCTGATTTGAGGTCAAATTGTCAGAAGCTGTCTCAAAAGAGACCCTTTAGAAGCTGAACCCCATTTATAAAGCTGCTCTTCACAAATGGCGTAGATAATTATCACACCAAAGCAAGGCAACAAAGGTCCCGCTAATGCATTTCAGGAGAGCCGACTTCTGAGAAGCCCGCATACTCCCACATCCAAGCCTGATCAACAGAAAAAGCTGAAAAGGTTGAGAATTTCATGACACTCAAACAGGCATGCTCCTCGGAATACCAAGGAGCGCAAGGTGCGTTCAAAGATTCGATGATTCAC
+
BBBABBBAAAFFGGGGGGCGGCGHGGHHFFHBBHHFHHF5GF5AEGEEFGHGHEFGHFHGGHGHGHHHGEHHHHFBFHGHGHEEEFHHHEHHFGHHHGGGHGHHHHHHHGHGFGEGG9HGFFGGHGGHFHGHHHHHHHHGHFEGGBBCFFFFGFHHHHGHHFHHGHHHHHGGFHEHGGEFFGHCHGGGGHHHHHFHHHFHFFHGGHHGFAG6GHHGGGGFECBFGGDGFFGGGGFCGEGHBBFFHHHHHHHHHHHFGDFDF2GEFHG0HFHFHGGD@2@2F2GF1FBGDEAHBGCGFHEGGEA/BD2AD1AFGFG0EEAEGHHGEA00B1GGFF3BE1B11D3FFFAAA>?
@M02197:105:000000000-AN6RF:1:1102:22600:22734 1:N:0:1
GTCCCGTGAAATTCCTCCGCTTATTGATATGCTTAAGTTCGGCGGGTAGTCCTACCTGATTTGAGGTCAAAATGTCAAAAGTTGTCCGAAGACGGTTATGAGCGGGTTCCCATAAGGTTTGCTTCAAGGTCAAGTGGCATAGATAATTATCACACCAAGTGACGGTCCACAAGAGATCCCACTAATGCATTTAAAGGGAGCAGACCATCCACTGAAGGAAGCCAGCAAGCCCTCACATCCAAGCCTAACTCAAGCCGGTAAAAGCGAGCAAGGTTGATAATTTAATGACACTCAAACAGGCATGCCCTTCGGAATACCAAAGGGCGCAAGGTTCGTTCAAAGATTCGATGACTCAC
+
AABBBBAAABFFGGGGGGGGGGCHHGHHHHHHHHHHHHHHGGGGG0>EEHHGFFHHGGGGGHBDFHBGFGHHG3GFHHHHCGHDDGHDFGEFHGF/FFHFBBGFGGBA<GD2FCHFB?FDBFGG<GFEFFGHHHFGHEFGHEHHHHFHHHFFHDCEFC<DGHHGFDGGBFHHAFFHGGFGGGGHGHGHGFFGFGGFGGFGFGGFGHGFGFFFHHHEFHHHGGHHGGHHAEHGBGFFGFDCFGFHHHG4GECGGGGFGHHHGHGGGFGHHHHGHHHGHHG5BHEHHHHHHFGEGHHHGHHHHFFEGGGCGHHHHGFGFGGGGGGGGFHHHGGGGHGGGGGGGGGGFFFFFFFCCCCB
@M02197:105:000000000-AN6RF:1:1102:24596:22892 1:N:0:1
GTCCCGTGAAATTCCTCCGCTTATTGATATGCTTAAGTTCAGCGGGTAGTCCTACCTGATTTGAGGTCAAATTGTCAGAAGCTGTCTCAAAAGAGACCCTTTAGAAGCTGAACCCCATTTATAAAGCTGCTCTTCACAAATGGCGTAGATAATTATCACACCAAAGCAAGGCAACAAAGGTCCCGCTAATGCATTTCAGGAGAGCCGACTTCTGAGAAGCCCGCATACTCCCACATCCAAGCCTGATCAGCAGAAAAAGCTGAAAAGGTTGAGAATTTCATGACACTCAAACAGGCATGCTCCTCGGAATACCAAGGAGCGCAAGGTGCGTTCAAAGATTCGATGATTCAC
+
BBBBBBBAABFFGGGGGGGGGGGHGFHHHHFHHHHHHHHGEHHGGGGGGFHHHHHHHHHHHHHFGHGHHHHHHHHHGHHHGGHHHHHHHHHHHGGHHGHHHGHHHHHGHHHHGHGGGHHHHHHHHHHHHHHHHHHHHHHHHHGHGGGGGHHHHHHHHHHHHHHHHHHHHHGGHHHHHHHGHGHFFGGGGHGHHHHHHHHHHGHGHGHHGHGGGHHHHGGGGGGHGGGGHGHHHHFHGGHGGHHHHFHHHGFGHHHHHHHHGHHHHHHFFHFHHHHHHHHHHHHHGGHGHHHGHGGHHFHEGGGGFGHHHHFHHGHGFE?GHHHHGGCFHGGCGGFGGGGFFFFFFFBBBBB
@M02197:105:000000000-AN6RF:1:1102:12733:23080 1:N:0:1
GTCCCGTGAAATTCCTCCGCTTATTGATATGCTTAAGTTCAGCGGGTAGTCCTACCTGATTTGAGGTCAAATTGTCAGAAGCTGTCTCAAAAGAGACCCTTTAGAAGCTGAACCCCATTTATAAAGCTGCTCTTCACAAATGGCGTAGATAATTATCACACCAAAGCAAGGCAACAAAGGTCCCGCTAATGCATTTCAGGAGAGCCGACTTCTGAGAAGCCCGCATACTCCCACATCCAAGCCTGATCAACAGAAAAAGCTGAAAAGGTTGAGAATTTCATGACACTCAAACAGGCATGCTCCTCGGAATACCAAGGAGCGCAAGGTGCGTTCAAAGATTCGATGATTCAC
+
CCCCCCCCCCFFGGGGGGGGGGGHGHHHHHGHHHHHGHHHHHHGGGGGGHHHHHHHHHHHHHHHGHHHHHHHHFFHHHHHHHHHHHHHHHHHHGHHHGHHHHHHHHHHHHHHHHGGGHHHHHHHHHHGHHHHHHGGHHHGHHGHGGGGGHHHHHHGHHHGHGHHHHHHHHGHHHHHHHGHGHHHGGGGGHGFFGHHHGHHHEHGHHGGGGGHGHHGGGFGGGHGHHGGHGFGGGFFGGHFHGEHHHHHHHGHHHHHHHHGHGHFHHHHFHHHFGGGF2HHHHHG1FEFFDFFHHEHFEHCGECGHHHHHGAFGHHEEE?GGGHFEE0E1CGGFGGFGGGFFFFFBFAAA>1
@M02197:105:000000000-AN6RF:1:1102:4606:23349 1:N:0:1
GTCCCGTGAAATTCCTCCGCTTATTGATATGCTACCTTACTTCCTCTAAATGACCAAGATCCTCCGCTTATTGATATGCTTAAGTTCAGCGGGTAGTCCTACCTGATTTGAGGTCAAATTGTCAGAAGCTGTCTCAAAAGAGACCCTTTAGAAGCTGAACCCCATTTATAAAGCTGCTCTTCACAAATGGCGTAGATAATTATCACACCAAAGCAAGGCAACAAAGGTCCCGCTAATGCATTTCAGGAGAGCCGACTTCTGAGAAGCCCGCATACTCCCACATCCAAGCCTGATCAACAGAAAAAGCTGAAAAGGTTGAGAATTTCATGACACTCAAACAGGCATGCTCCTCGGAATACCAAGGAGCGCAAGGTGCGTTCAAAGATTCGATGATTCAC
+
CCCCCCBBAAFFGGGGGGGGGGGHHHGHHGHHHHHHHHHHHHHHHHHHGFHHHHHHGFHHHHHHHGGGGGHHGHHHHHHHHHHHHHHHHHGGGGGGHHHHHHHHHHHHHFEGHHHHHHHHHHHHHHHHGHHHHHHHFHFHGHHHGHHHFHHHHGHHHHHHGGGGHHHHHGHHHHHHHHHHHHHHHHHHHCGGGGGGFHHHHHGGHHHHGHHHHGHHHGHHHHHHFGGGGGGHGGGHGHGHGHHHHFG0DFD?GHHHGFFGFHHHGFGGGHHGHGGGGHHFHHGGGHHHGHHHHFGHHHHGHHFGEHHHHHHFGHGGGHHHHGGHHHHHHHDDGFHHG3HFHHHHEHGGGE?HHHCHGFGHHFEDE?GGHGHGGGGHGGGGG5GGGGFFFFFFF?BAAA
@M02197:105:000000000-AN6RF:1:1102:6274:23454 1:N:0:1
GTCCCGTGAAATTCCTCCGCTTATTGATATGCTTAAGTTCAGCGGGTATTCCTACCTGATCCGAGGTCAACCCGAAGAGTTGAGGTTCCTGGTCGCCTACCGCGGACGTCCGTAACGGGGATGTTACTACGTTCGGAGCCGCGCGGCGCCGCCACTGGATTTGGGGCCTGCCATCGCTGGCACGGTCTAATACCAAGCAAGGCTTGATTGGTCTCATGACGCTCGGACAGGCATGCCCCTCGGAGTGCCAAGGGGCGCAATGTGCGTTCAAAGATTCGATGATTCAC
+
BBBBBBBBAAFFGGGGGGGEFCGGBHHHHHGHHGHHHHHHGHHGGGGGHHHGHEH:HGG<HHHGGG:BHHGHGGGEG:HG;.;HGHHHG:H<HHGGGG;HFGGGG6GCGG9G<H;GGGGG599HH<HH<GGH<HGCFGGGGFGGGGGGGGGFFCFFHFF7GGFBF=DFHHGGHGGGHGF<DFFGF;AHHHHGFFFFHFHHFFFFFFFFHFFFFFFHGGFFFFFFGFGFHHHHHECGCGEGEGA2HBHHFGHEEEE?GBFFE?EAFCGGFGGGGCGFFFFFFFABAAA
@M02197:105:000000000-AN6RF:1:1102:19675:24414 1:N:0:1
GTCCCGTGAAATTCCTCCGCTTATTGATATGCTTAAGTTCAGCGGGTAGTCCTACCTGATTTGAGGTCAAATTGTCAGAAGCTGTCTCAAAAGAGACCCTTTAGAAGCTGAACCCCATTTATAAAGCTGCTCTTCACAAATGGCGTAGATAATTATCACACCAAAGCGAGGCAACAAAGGTCCCGCTAATGCATTTCAGGAGAGCCGACTTCTGAGAAGCCCGCATACTCCCACATCCAAGCCTGATCAACAGAAAAAGCTGAAAAGGTTGAGAATTTCATGACACTCAAACAGGCATGCTCCTCGGAATACCAAGGAGCGCAAGGTGCGTTCAAAGATTCGATGATTCAC
+
ABBBBBABABFFGFGGGGGGGGEHHHGHHHHHHHHHHHHHHHGGGGGGGHHHHHHHHHGHHHHHGHHHHHHGHHHHHHHHHHHHHHGHHHHHHGHHHGHHHHHHHHGHHHHHHHGGGHHHHHHHHGHHHHHHGHHHHHHHHHGGGGGGGHHHHHHHHHHHHHHHHHGHHGHHGHHHHHHGHHHHGHHHGHHHHHHHHHHHHGHGHGHHHHHHHHHHHGGGGGGHHGGGHFFFFHHGGGHHHHHHHHHHHHEFGEHHHHHFGHHHHHGCFGHHHFGHHHHHHHHHHGHHHHHGHGFHHHHEGGGCHGHHHHHHGGGEEGGGHHHHGGGGHGFFFFGGGGFFFFFFFFBBBBB
@M02197:105:000000000-AN6RF:1:1102:21318:24325 1:N:0:1
GTCCCGTGAAATTCCTCCGCTTATTGATATGCTTAAGTTCAGCGGGTAGTCCTACCTGATTTGAGGTCAAATTGTCAGAAGCTGTCTCAAAAGAGACCCTTTAGAAGCTGAACCCCATTTATAAAGCTGCTCTTCACAAATGGCGTAGATAATTATCACACCAAAGCAAGGCAACAAAGGTCCCGCTAATGCATTTCAGGAGAGCCGACTTCTGAGAAGCCCGCATACTCCCACATCCAAGCCTGATCAACAGAAAAAGCTGAAAAGGTTGAGAATTTCATGACACTCAAACAGGCATGCTCCTCGGAATACCAAGGAGCGCAAGGTGCGTTCAAAGATTCGATGATTCAC
+
BBBB?DABB?FFBGGGGGGGGGGHGHHHHHGHHHHHHHGHHHHGGGGGGFDGHHHHHGHHHHEHGHHHGHHFHFGGHFFGHFFFHHHHFDDGGF22GEFGGHHHFHHEEFDGHCEGGHHHHFHHHHHBGHFDDDHHGGHCH@BFGFBCFFFHHHFHFHGGHGHFHHFFGFCEGHHGHHHAFFHHGGGGGGHHHHFDBHHHHFHFGCCFGGHFFGHFFGFGGEFHGCCFEFGBFFHHGGHHFCFBFFFFEHHHHHHHHHHGFDFHHFHHGHHGHGG5GHHEHGHHHGHHHGGFF3EHHFHGGGGGHHHHGFDGHFHGGGFGHGHHGGGGHGGGGGGGGFGFFFFFFFAA>3A
@M02197:105:000000000-AN6RF:1:1102:24465:24613 1:N:0:1
GTCCCGTGAAATTCCTCCGCTTATTGATATGCTTAAGTTCAGCGGGTAGTCCTACCTGATTTGAGGTTAAATTGTCAGAAGCTGTCTCAAAAGAGACCCTTTAGAAGCTGAACCCCATTTATAAAGCTGCTCTTCACAAATGGCGTAGATAATTATCACACCAAAGCAAGGCAACAAAGGTCCCGCTAATGCATTTCAGGAGAGCCGACTTCTGAGAAGCCCGCATACTCCCACATCCAAGCCTGATCAACAGAAAAAGCTGAAAAGGTTGAGAATTTCATGACACTCAAACAGGCATGCTCCTCGGAATACCAAGGAGCGCAAGGTGCGTTCAAAGATTCGATGATTCAC
+
AAAAA?AA2>DFFGGFDGEGGGGHHHHFFDFHHHHHHHHHHGHFGGGGCGHHHHHGHHHHFHHHGFHGGHGHHHFHHFHFCHHHFGHFDGHFHGHFHEGFFHHFHGGHF3GFHHAEBHHFHHFFGGGFHHHHFDGHHHHGBFBF0BB-FHBFFHHHHHHHHEGHHHFHHFFCGGHHHFGC<BDFGF@FGHHHHGHHHHGHHAGDHHGGFBDGHGFGFGFF/EDGGCEFFEFFHHFB/EFAHHGDBF2FHHHHHG@B11G2HHGDHE0HFDDHGGDFHFFEHHHDFGFGHHGHGBFHFHEEEGE?GGEGHHGHHGFGGECEGBHCGEEA11FE33GBAF11FBFFBFAAAAA
@M02197:105:000000000-AN6RF:1:1102:11433:24677 1:N:0:1
GTCCCGTGAAATTCCTCCGCTTATTGATATGCTTAAGTTCAGCGGGTAGTCCTACCTGATTTGAGGTCAAATTGTCAGAAGCTGTCTCAAAAGAGACCCTTTAGAAGCTGAACCCCATTTATAAAGCTGCTCTTCACAAATGGCGTAGATAATTATCACACCAAAGCAAGGCAACAAAGGTCCCGCTAATGCATTTCAGGAGAGCCGACTTCTGAGAAGCCCGCATACTCCCACATCCAAGCCTGATCAACAGAAAAAGCTGAAAAGGTTGAGAATTTCATGACACTCAAACAGGCATGCTCCTCGGAATACCAAGGAGCGCAAGGTGCGATCAAAGATTCGATGATTCAC
+
BCDCBCCCCCFFGGGGGGGGGGGHHHHHHHHHHHHHHHHHHHHGGGGGGHHHHHHHHHGHHHHHGHHHHHHHHGHHHHHHHHHGHHHHHHHHHGHGHGHHHHHHHHHHHHHHHHGGGHHHHHHHHHHHHHHHHHHHHHHHHFHHGGGGGHHHHHHHHHHHHHHHHHHHHHGHHHHHHHHHHGHHHGHHGHHHHHHHHHGHHGGGHHGGGGHGHHHHHGGGGGHHHGGGHGHGHHHHGGHGHHHGF4GHHHHHHHHHGHGHHFHHHHHHHHHHHHHHHHHHHHHGDGHGHHHHFHHFGHFGGGFGHHEHHHHHCHHEEAE?GGHGGGGGGGGFGGGFCGGFFDFFFFABABB
@M02197:105:000000000-AN6RF:1:1102:14745:24947 1:N:0:1
GTCCCGTGAAATTCCTCCGCTTATTGATATGCTTAAGTTCAGCGGGTAGTCCTACCTGATTTGAGGTCAAAAGTCAATAAGGAAGACGCCAGAAGGCATCGACGCATTAGAGGCACGGGACCGTTCATTCATGCACTTCGGCGAGCGGCGATCATTATCACGCCAAAAGCCTTGTCATGCATAGTCGAAAGCCGACCGCAAGCCCATTCATTTCAGGGGAGCCCGAGTCCTAGACGAGAAGTCCAGATCTCCGGCAGCCCCCACTATCCAAGCGCCCTTTCGAAGCAAATCGAGAGGGGTTGAGAATTTACTGACGCTCAAACAGGCATGCTCCTCGGAACACCGAGGAGCGCAAGGTGCGTTCAAAGATTCGATGATTCAC
+
BBBBBBBBBBFFGFGGGGGGGGGHHHHGHHGHHHHHHHHHHHGGGCGGGHGHHHHHHHHHHHGFFGHHHHHHHGHHHHHHHHHHHHHGGGGGHGFGHHHHGGGGGGFGHHHHGGGHGGGGGGGGCHHHHHHHHHHHHHHGGGGGGGGGGGCFFGGGGGBFGGGGGGGGGGGGGGFFGGGGGGGGGFFFFFFFFFFFFFFFFFFGGGFFFFF0FFFFEFGFFFFFHFFCFGFFFFFFHHHHGHFGBHGGGCC@?/E@C@/C0EFHG1</EFC@</GHCEB/@HHHDHFF0GE>0FEE>FCDBD2GFB2FBGGGGGEHGHHHHHFFGFEB/ECE/CFAHEAEEEEGGFEEA0A1FBGAAA0111DBB3F?G11CBFFD3?AAAA
@M02197:105:000000000-AN6RF:1:1102:9994:25421 1:N:0:1
GTCCCGTGAAATTCCTCCGCTTATTGATATGCTTAAGTTCAGCGGGTAGTCCTACCTGATTTGAGGTCAAAAGTCAATAAGGAAGACGCCAGAAGGCATCGACGCATTAGAGGCACGGGACCGTTCATTCATGCACTTCGGCGAGCGGCGATCATTATCACGCCAAAAGCCTTGTCATGCATAGTCGAAAGCCGACCGCAAGCCCATTCATTTCAGGGGAGCCCGAGTCCTAGACGAGAAGTCCAGATCTCCGGCAGCCCCCACTATCCAAGCACCCTTTCGAAGCAAATCGAGAGGGGTTGAGAATTTACTGACGCTCAAACAGGCATGCTCCTCGGAACACCGAGGAGCGCAAGGTGCGTTCAAAGATTCGATGATTCAC
+
ABBBBBABA?FFFG5FGGGE?EEBBGG66DFGDFGHHHHG55DECAEGGGH5FFGHFFFFGHHB1FGGHHGHH@FFDFHBGHFGHFHGGGGGFHGGHFGHGHGCE?EAGHFFHGGFGCCDCFCBAGHGG2FGGFHD<<GCADG-<@DCGFFCBACFBFFBBDFGG@FGGG.FFFFFFGGGGBBEBFDAAEAFFGGG@GGFB@GFBEFFFFBFGFFEB.HCCFFECB<:EFFGFFFDHFHGGDDDDFFCC?C@0ECGC@/C0DB<DBHGHHHGFFCFFE>AGHHFFGFG0B?00EF?/00GEFD1FE@FHHGC?FGHFG0F111FGB1AGA?EA/EEHDFEEAEAB10A000HFA0CGE0AFB33GGBGGGFFDDFD@A?A>A
@M02197:105:000000000-AN6RF:1:1102:7707:25924 1:N:0:1
GTCCCGTGAAATTCCTCCGCTTATTGATATGCTTAAGTTCAGCGGGTATCCCTACCTGATCCGAGGTCAACCTGTAAAAATTGGGGGTTCTGGCAAGCCACCGGGGGGAACTCTATAGCGGGAGTATGTACTACGCTCAGAGCCCACCGGCACCGCCACTAATTTTGAGGGCCGCGGAGACCGCGTGCCCCAATACCACGCTAGGCGTGAATGGTTAAATGACGCTCGAACAGGCATGCCCTGCGGAATACCACAGGGCGCAATGTGCGTTCAAAGATTCGATGACTCAC
+
BBBBBBBBAAFFGFBGGGGAFGGHHHHHHHHHHHHHHHHHHHHGGGGGHHEHHHH:<HH<H;H9/9;;H;HHH;:HHHG;H<HHGG9GGHHH;HHHGHF.HHGGGFG:G:GGGGGGGGGGFFFFFF9FB:FF:FFFFFFF::FFF:FFF:F:GGGHHHHHHHHHHHHFFFFFGGGHHGGGGGGGFGFFHFHGHGGGGGGHHFHGFHHHHEHHHHHHHHHGGFGGGHFHHGHHFEHGAGGGGGGGDHHHHHHHHHGGGFDFFHHEEEGHFGGGGFG2GGFFFFFBF??BAA
@M02197:105:000000000-AN6RF:1:1102:13869:26072 1:N:0:1
GTCCCGTGAAATTCCTCGCTTATTGATATGCTTAAGTTCAGCGGGTAGTCCTACCTGATTTGAGGTCAAATATGATGAAATGCTTGTCCGAAGACCATTGTAAGCGGACTTTGAGGGTCAGACGACAGCGCAACGTCATTATCACACTGATGTCCGAAAGCCAAGCCGAGGGCTTGAGGGGTGATAATGACGCTCGAACAGGCATGCCCTTCGGAATACCAAAGGGCGCAACGTGCGTTCAAAGATTCGATGATTCAC
+
BBBBBDBBBBFFGGGGGGGGGGHGFFFHHHHHHHFHHHHHHHGGGFEFHHHHHHHHGFHHHHHGHHHHHHHHHHHHFFHHHHHHHHHHHGFGFGHHHHHHHHGHHHGGHGHHHGGHGDHFHFHGCCGGFGGGGGGHEHHHHHHHHHHHHFFHHHHHGHGGHHHHHGGHGHGHGHHGGGGGGGDGGGGGGGGGHGGGFGFFGFHGGGFFFFGGGFHGFFFFHGFFFEEGHFHFGGGHFGGGGGGGGGFFFFFFB?A@BB
@M02197:105:000000000-AN6RF:1:1102:22898:26331 1:N:0:1
GTCCCGTGAAATTCCTCCGCTTATTGATATGCTTAAGTTCAGCGGGTAGTCCTACCTGATTTGAGGTCAAATTGTCAGAAGCTGTCTCAAAAGAGACCCTTTAGAAGCTGAACCCCATTTATAAAGCTGCTCTTCACAAATGGCGTAGATAATTATCACACCAAAGCAAGGCAACAAAGGTCCCGCTAATGCATTTCAGGAGAGCCGACTTCTGAGAAGCCCGCATACTCCCACATCCAAGCCTGATCAACAGAAAAAGCTGAAAAGGTTGAGAATTTCATGACACTCAAACAGGCATGCTCCTCGGAATACCAAGGAGCGCAAGGTGCGTTCAAAGATTCGATGATTCAC
+
BBBB@AAAABFFGGGGGGFGGGEHHFGHHHGHHHGHHHHHHHFFGGFGGHHHHHHHHGFHHHHHGGHHHHHHHEHGHHHHHHGHHHHHHHHHGGHHHGHHHHHFFHHEGHHFHHGGGHHHHHGHGHFHHHHHHHHHHHHHHGHHGGGGGHHHHHHHHHHHHHHHHHHHHGGHGHHHHHHHFFHHGGGGGHHHHHHHHHHGHGHGHHGGGGHHGHHGHGGGGGGHGGGGHGHGGGHGGGHHHHGBHHHFGDFHHHHHHHHHHGGFGFHGHG5FFHGHFGHHFHFHGFEHHHGHHGBHFHHGCGGGHFBHHFGHHHGGGGCGHHFHGGGGHFGGGGGGGGFFFD5FFFBBBBB
@M02197:105:000000000-AN6RF:1:1102:15545:27502 1:N:0:1
GTCCCGTGAAATTCCTCCGCTTATTGATATGCTTAAGTTCAGCGGGTAGTCCTACCTGATTTGAGGTCAAATTGTCAGAAGCTGTCTCAAAAGAGACCCTTTAGAAGCTGAACCCCATTTATAAAGCTGCTCTTCACAAATGGCGTAGATAATTATCACACCAAAGCAAGGCAACAAAGGTCCCGCTAATGCATTTCAGGAGAGCCGACTTCTGAGAAGCCCGCATACTCCCACATCCAAGCCTGATCAACAGAAAAAGCTGAAAAGGTTGAGAATTTCATGACACTCAAACAGGCATGCTCCTCGGAATACCAAGGAGCGCAAGGTGCGTTCAAAGATTCGATGACTCAC
+
CCCBC@ABB?FFGGGGGGGGGGGHHHHHHHHHHHHHGGHHHHHGGGGGGHHHHHHGHHHHHHHHGHHGHHHHHHHHHHGHHHHHHHHHHHHHHGHHHGHHHHHGHHHGHHHHFFGGGHHHHHHHHGHHHHHHHHHHHHHHHHHHGGGGGHHHHHHGFHHHHGHHGHHHHHGHHHHHHHHHFHHGGHGGGHHGHHHHHHHHHGGGHFGGGHGGGGHHHEFGGGGGGGGGHGGGGGHHGGHHGHHHHHHHHGHHHFHHHHHHHHGHHHGHHHHHHHHHHHFBFFFHHGHHHGEHHHGHHGHGGGGGHHFHHHGCHHFGECGGHGHGGGGGHGGGGFBDGGCFFDFFFFBABBB
@M02197:105:000000000-AN6RF:1:1102:17618:28518 1:N:0:1
GTCCCGTGAAATTCCTCCGCTTATTGATATGCTTAAGTTCAGCGGGTAGTCCTACCTGATTTGAGGTCAAATTGTCAGAAGCTGTCTCAAAAGAGACCCTTTAGAAGCTGAACCCCATTTATAAAGCTGCTCTTCACAAATGGCGTAGATAATTATCACACCAAAGCAAGGCAACAAAGGTCCCGCTAATGCATTTCAGGAGAGCCGACTTCTGAGAAGCCCGCATACTCCCACATCCAAGCCTGATCAACAGAAAAAGCTGAAAAGGTTGAGAATTTCATGACACTCAAACAGGCATGCTCCTCGGAATACCAAGGAGCGCAAGGTGCGTTCAAAGATTCGATGATTCAC
+
AABBBBBBBBFFGGFGF4ECEGFHHGFHHGHHHFFFFHH5FGHGGGGGGFHHFHHHHGHHHHHHGHHHHHHGHHHHFBGHFBGGHHGHHHHHGFECGFEGHHHHFHGHHHHHFHGGGHHHHHGHHFHHFEHHHEGGHHHHFDGFGFFGFHHHHHFHHHHHHGHHGGHHGHGGHFGHHHGGFGGHGGHGHHGHHHGGHHHHHGHGGHGGGGGGGGHHHGGGFA@GGFAFHGGHGGFHGGHHFGFFDGBHHHEHHHHHHHHHFGHFEHGGHHHEHHHHFHF5EFHGFFFGHFHHHGHFFFEGECGFFGBCFCGHHGHEEEFCFFFGEEE?GGFGGGGGEGGBFFFBFFAAAAB
@M02197:105:000000000-AN6RF:1:1102:11979:28308 1:N:0:1
GTCCCGTGAAATTCCTCCGCTTATTGATATGCTTAAGTTCAGCGGGTAGTCCTACCTGATTTGAGGTCAAATTGTCAGAAGCTGTCTCAAAAGAGGCCCTTTAGAAGCTGAACCCCATTTATAAAGCTGCTCTTCACAAATGGCGTAGATAATTATCACACCAAAGCAAGGCAACAAAGGTCCCGCTAATGCATTTCAGGAGAGCCGACTTCTGAGAAGCCCGCATACTCCCACATCCAAGCCTGATCAACAGAAAAAGCTGAAAAGGTTGAGAATTTCATGACACTCAAACAGGCATGCTCCTCGGAATACCAAGGAGCGCAAGGTGCGTTCAAAGATTCGATGATTCAC
+
BBBBBDAABBFFGGGGBGGGGGGHHHHGHGGFHGHHHGHHHHGGGGGGGHHHHGHHHHHHHHHHGGGHHHHHFHHHFHHHGGHHFHHHHHHHHGHHGEFHFFFHHHHBHHHGFHGGGHGHHHHHHEGGFHFHHHGHHGGGFFGFG<GFGFHFHHGHGFFHHHHGEFFCGFGHGHHHHHF<?D@CCGGHHFHEHHGFHFHHGGHGHGHGCGGFFGHGHGFFGGGHGGDFFBHGBGGGGGHHHC3FFFFGFGEHGB3HHG@HHFFHHFF2HFEHHHHHFHFFFGGE5GFGHHHHGFBGFGFA0?GGHHHHHDFHHHGEEGCGFGHHGGEEFGGGGFGGGGGFFFFFFFBBBBB
@M02197:105:000000000-AN6RF:1:1103:18156:2548 1:N:0:1
GTCCCGTGAAATTCCTCCGCTTATTGATATGCTTAAGTTCAGCGGGTAGTCCTACCTGATTTGAGGTCAAATTGTCAGAAGCTGTCTCAAAAGAGACCCTTTAGAAGCTGAACCCCATTTATAAAGCTGCTCTTCACAAATGGCGTAGATAATTATCACACCAAAGCAAGGCAACAAAGGTCCCGCTAATGCATTTCAGGAGAGCCGACTTCTGAGAAGCCCGCATACTCCCACATCCAAGCCTGTTCAACAGAAAAAGCTGAAAAGGTTGAGAATTTCATGACACTCAAACAGGCATGCTCCTCGGAATACCAAGGAGCGCAAGGTGCGTTCAAAGATTCGATGATTCAC
+
BBAABDAAABFBGFBGGEAEEEFHHBGHHFHHHHHHHHHHFBGFGGGGAGHB5FGHHHEHHHGHGHABFGFFHHHB5BGH3@GHHHHHGFHHFCGFGGHHHHHGHDGFHHHGHFCEGHGFHHHHH4GHHGHHHHHHFHHGHHGBCFFGGGHHGHHDBDDGCFGHHHHBG?FGHHHHGGHFDGHHGGGGGHGFHHHBGHHHGGHGEFHGGGFGGDFGHGGGFEFGGFDFGGGGFGGFCEHHFHGF@BGFHHHHHFGHHBFFHEGGHHHHFFHHGHHHHHHGEGFFGEGHHHHHHFFHFEHF/?EFFDGFFGABHHFFGEE?CDFHCGE?GGGBGG3GEGBFFFBFFF?A>1>
@M02197:105:000000000-AN6RF:1:1103:10370:2627 1:N:0:1
GTCCCGTGAAATTCCTCCGTTATTGATATGCTTAAGTTCAGCGGGTAGTCCTACCTGATTTGAGGTCAAATTGTCAGAAGCTGTCTCAAAAGAGACCCTTTAGAAGCTGAACCCCATTTATAAAGCTGCTCTTCACAAATGGCATAGATAATTATCACACCAAAGCAAGGCAACAAAGGTCCCGCTAATGCATTTCAGGAGAGCCGACTTCTGAGAAGCCCGCATACTCCCACATCCAAGCCTGATCAACAGAAAAAGCTGAAAAGGTTGAGAATTTCATGACACTCAAACAGGCATGCTCCTCGGAATCCCAAGGAGCGCAAGGTGCGTTCAAAGATTCGATGATTCAC
+
BBBCCBBCCCFFGGGGGGGGGGHCGHHFEGHHHHHHFHHHHGGGGAEFGHHHHHHHHHHHHHFGEHHFHHHHHHHFHHH3GHHHHHHHHHFGGHHHGHHHHHHHHHHHHHHHHGGGHHHHHHHHHHGHHHHHHHHHHHGGHHHHGHHGHHHHHHHHHHHHGHHHGGHHHHHHHHHHHHHGGHHGHHHGHHGHHHHHFHHGGHGGGGGGGHHGHHHHHGFGGGHHHFGHGGGGGGFFCFHHHGBHFHHHHHFHHHHHGGHHHHHHHHHGHHHGHHFHFFFFHHHFGHFFHHHGHHHGHHDEA0EFFFCFA2CHFHEGEFFHHHHGGGGGCFFFFCGEFGFFFFFFFBBBBB
@M02197:105:000000000-AN6RF:1:1103:16152:2794 1:N:0:1
GTCCCGTGAAATTCCTCCGCTTATTGATATGCTTAAGTTCAGCGGGTAGTCCTACCTGATTTGAGGTCAAATTGTCAGAAGCTGTCTCAAAAGAGGCCCTTAGAAGCTGAACCCCATTTATAAAGCTGCTCTTCACAAATGGCGTAGATAATTATCACACCAAAGCAAGGCAACAAAGGTCCCGCTAATGCATTTCAGGAGAGCCGACTTCTGAGAAGCCCGCATACTCCCACATCCAAGCCTGATCAACAGAAAAAGCTGAAAAGGTTGAGAATTTCATGACACTCAAACAGGCATGCTCCTCGGAATACCAAGGAGCGCAAGGTGCGTTCAAAGATTCGATGATTCAC
+
BCCBBBACCCFFGGGGFGGGGGGFHHHHHHGFHHHHHHHGHHHGGGEEGHFHHHHHHHHHHHHGGHCGHHHHHHHHGHHHHFGHHHHHHHHHHGHHGGGHHHGHHHHHHHHHHGGGHHGHHHGHHHHHGHHHHGHHHGHHHFHCGGGGHHHHHHHHHHHHHHHHHHHHHHHHHHHHHGFDGHHGHGHHHGHHHHHHHHHHGHGGHHHHGHHGHHHHGGGGFHHHHEGGGHGGHHHGGHHHGHHHHHHGHHHHHHHHHHHGHHHHGHGGHHHHHHHEDFHGHHHHGHHHHHEHHHGHGHGGGGGHHGEHGGHHHBGGFCCGHHHGGGGHGGGGGGGGGGFFFFFFFBBBBB
@M02197:105:000000000-AN6RF:1:1103:15905:3513 1:N:0:1
GTCCCGTGAAATTCCTCCGCTTATTGATATGCTTAAGTTCAGCGGGTAGTCCTACCTGATTTGAGGTCAAATTGTCAGAAGCTGTCTCAAAAGAGACCCTTTAGAAGCTGAAGCCCATTTATAAAGCTGCTCTTCACAAATGGCGTAGATAATTATCACACCAAAGCAAGGCAACAAAGGTCCCGCTAATGCATTTCAGGAGAGCCGACTTCTGAGAAGCCCGCATACTCCCACATCAAAGCCTGATCAACAGAAAAAGCTGAAAAGGTTGAGAATTTCATGACACTCAAACAGGCATGCTCCTCGGAATACCAAGGAGCGCAAGGTGCGTTCAAAGATTCGATGATTCAC
+
ABCCCCBCCCFFGGGGGGGGGGGHHHHHHHHHHHHHHHHHHHHGGGGGGHHHHHHHGHHHHHHHGHHHHHHHHHHHHGHHHHHHHHHHHHHHHGFGHGHHHHHHHHGHHHHH?FGHHHHHHHHHHHGHHHHHHHHHHHHHHHHGGGGGGHHHHHHHHHHHHHHHHHHHHHHHHHHHHHHHHHHHHHGGGHHHHHHHHHHHHGHGHHHHGHHHGHHHHGGGGGGGHGGGHGHGHHHHHHHHHBGHHHHHHHHHHHHHHHHHHHHHHHHHHHHGHHHGHHHHHHHGGGHHHHHHHHGHHHFGGGGGGHHHHHHHHHHGGGGGHHHHGGGGFGGGGGGGGGGFFFFFFFA@AAA
@M02197:105:000000000-AN6RF:1:1103:9262:3641 1:N:0:1
GTCCCGTGAAATTCCTCGCTTATTGATATGCTTACTTCCTCTAAATGACCAAGATCCTCCGCTTATTGATATGCTTAAGTTCAGCGGGTAGTCCTACCTGATTTGAGGTCAAATTGTCAGAAGCTGTCTCAAAAGAGACCCTTTAGAAGCTGAACCCCATTTATAAAGCTGCTCTTCACAAATGGCGTAGATAATTATCACACCAAAGCAAGGCAACAAAGGTCCCGCTAATGCATTTCAGGAGAGCCGACTTCTGAGAAGCCCGCATACTCCCACATCCAAGCCTGATCAACAGAAAAAGCTGAAAAGGTTGAGAATTTCATGACACTCAAACAGGCATGCTCCTCGGAATACCAAGGAGCGCAAGGTGCGTTCAAAGATTCGATGACTCAC
+
BBBBBB>A2>5FGGGGGGGEGGGHFGHHHFFHHGHHHHHHFHHGGHH5GHHCCEGHHGHFGGGGGHHEGHHHHHHHHFE5GHGHEFCC>EFDHHGHHHHFGGHHFBFEHHHHGHHGHHHGHHFHHHHHHHHHBGHGFB0C/GGCHHF2GHHHBGHGDEGHHHHFGGHHHHGBGHHGFGGHHCGHHFGFFFCFGGGGHGFHGHHGHHHHGHHGGHHHHHGHHGCGFGGFGGFGFGFHFBHGCFF/AC?DFDG11BDFF0G?GGE?FFF3/EEEG4FHHFGGFHFHGDFHFHHHGHHHHHFGBHHHGHF312GBFG5F5GGEFGG5GE5F5FEGHFGHHHFFEA?AAAFF5GHGBHFHFA2A22EBE42EA2AFFFGGGFGGGBB5D5FDAAAA3
@M02197:105:000000000-AN6RF:1:1103:19883:3936 1:N:0:1
GTCCCGTGAAATTCCTCCGCTTATTGATATGCTTAAGTTCAGCGGGTAGTCCTACCTGATTTGAGGTCAAATTGTCAGAAGCTGTCTCAAAAGAGACCCTTTAGAAGCTGAACCCCATTTATAAAGCTGCTCTTCACAAATGGCGTAGATAATTATCACACCAAAGCAAGGCAACAAAGGTCCCGCTAATGCATTTCAGGAGAGCCGACTTCTGAGAAGCCCGCATACTCCCACATCCAAGCCTGATCAACAGAAAAAGCTGAAAAGGTTGAGAATTTCATGACACTCAAACAGGCATGCTCCTCGGAATACCAAGGAGCGCAAGGTGCGTTCAAAGATTCGATGATTCAC
+
CCCCCCABBBFFGGGGGGGGGGGHHHHHGHHHHHHHHHHHHHHGGGGGGHHHHHHHHHHHHHHHGHHHHHHHHHHHHHHHGHHGHHHHHHHHHGHHHGHHHHHHHHHHHHHHHHGGGHHHHHHHHGHHGHHHHHHHHHHGGHHHGGGGGHHGHHHHHHHHHHHHHHHHHHHHHHHHHHHHHHHHHHGHHHHHHHHHHHHGHGHGHHGHGGGHHHHHHGGGGGHHHHGGHGHGHHHHGGHHHHFGHGGHHHHHHHHGGHHHHHHHHHGBHHHHHHHHHHGFFHHHGGGHHHHHHHGHGGGGGGGGHHFHHGEGDFBDGGGGHHHHCEGGHGGGGGGGGGBBFFFFFFBBBAA
@M02197:105:000000000-AN6RF:1:1103:7472:4409 1:N:0:1
GTCCCGTGAAATTCCTCCGCTTATTGATATGCTTAAGTTCAGCGGGTAGTCCTACCTGATTTGAGGTCAAAAGTCAATAAGGAAGACGCCAGAAGGCATCGACGCATTAGAGGCACGGGACCGTCCATTCATGCACTTCGGCGAGCGGCGATCATTATCACGCCAAAAGCCTTGTCATGCATAGTCGAAAGCCGACCGCAAGCCCATTCATTTCAGGGGAGCCCGAGTCCTAGACGAGAAGTCCAGATCTCCGGCAGCCCCCACTATCCAAGCACCCTTTCGAAGCAAATCGAGAGGGGTTGAGAATTTACTGACGCTCAAACAGGCATTCTCCTCGGAACACCGGGGAGCGCAAGGTGCGTTCAAAGATTCGATGATTCAC
+
ABBAADBBBBFFGGGGCGEEGGGHHHCHBGHHFHHHHHHGCHHGGGGGGHGHHHHHHGHHHHHHGHHHHHHGFH5FGGEBGHEHFFHGGGGGFFHFEHGF1F/EE?FEFHHHGCEHD??D?DCD/?C2GDGHHGHFDFGED?DDCGD@CCDGGABFFA0FGFGFBBBFF??CFFFFFCFFFEFFEFFFBFDFFAEGGGBBGEFGFFFFFFFFFBFFFFF?CGEF/GFCFFGHDEED<<FFGBBHHEHCGGD@G</A<//AG2DGGFEDGF1/FB/FE?FGEGHGFFGGHGGHGAADEF1FDFGF4F44BBEEEA?HABGGG3GB35BFB11??EEEB511EEGEEAA2A2EFFB42AGDG455BFF5GFFCFD5B553AA>A
@M02197:105:000000000-AN6RF:1:1103:20707:4492 1:N:0:1
GTCCCGTGAAATTCCTCCGCTTATTGATTGCTTAAGTTCAGCGGGTATCCCTACCTGATCCGGGGTCAACCATTGAAAATTGGGGGTTAATGGCAAGCATCCACCGGGACTCTATAGCGAGAAGAATTACTACGCTTAGAGCCAGATGGCACCGCCACTGATTTTAAGGGCTGCCCGTGCGGCAGGCCCCAACACCAAGCTGAGCTTGAGGGGTTATAATGACGCTCGAACAGGCATGCCCCTCGGAATACCAAGGGGCGCAATGTGCGTTCAAAGATTCGATGACTCAC
+
CCCCCCB@BCFFGGGGFGGGGGGGHHHHHHHHHHHHGHHHGHGGGAEHHHHHHHHHHH<HHHGGCE:HHHHG:H0HHGH;<HHFFGGGHHHG::HGGF<<HG<HHGGFGGHHGH:FHHGCGFG9HHHHGHH;HGGGGGHHHH;GH;:HEFHHGGGHHHHHHHHHHHHHHGGGGGGGGGGGHHGGGGFFHFGGFFFGFFHHGHHHGHHGGGHHHHHHHHHGGGFGHHGFFHHHHHHHGECGGCGHHHHG5HHHHHGGGGGGFFFGGGGHGGGGGGG?GGCFBFFFFA3AAA
@M02197:105:000000000-AN6RF:1:1103:19927:4948 1:N:0:1
GTCCCGTGAAATTCCTCCGCTTATTGATATGCTTAAGTTCAGCGGGTAGTCCTACCTGATTTGAGGTCAAATTGTCAGAAGCTGTCTCAAAAGAGACCCTTTAGAAGCTGAACCCCATTTATAAAGCTGCTCTTCACAAATGGCGTAGATAATTATCACACCAAAGCAAGGCAACAAAGGTCCCGCTAATGCATTTCAGGAGAGCCGACTTCTGAGAAGCCCGCATACTCCCACATCCAAGCCTGATCAACAGAAAAAGCTGAAAAGGTTGAGAATTTCATGACACTCAAACAGGCATGCTCCTCGGAATACCAAGGAGCGCAAGGTGCGTTCAAAGATTCGATG
+
AAA1AA>11>D@11FGDFE0E0AFFAGHBFFFFF211FHDDDEAAAEE/E22FGH011AFGHED/GAF11DFHHFDHBH1@GFHEGDH2F@1BCGHFAFHHH1F12FH1FGHHHGG?CGGGFGC2BGFF?GGFFGFGHBEGFHHFFGGFFGFDGCDGHHHHHHHHCGHHHHHFFHFGFHGCCCGHGGHGFHHFGHGHHHEGEHCHHHGGGAFFHGHHCGGGGHHGHGFFEFGFG?B/EBB01DE@F2HGEFGF1B1BGD@2GHHHHHGBHGGGGGF1BG2HFHGFF1FDDAB11FGA/F//?EA0AB2FABBBHGCEC?GFGFAA1?GGGAFFFFF?FFF?A1AA
@M02197:105:000000000-AN6RF:1:1103:11543:5088 1:N:0:1
GTCCCGTGAAATTCCTCCGCTTATTGATATGCTTAAGTTCAGCGGGTATCCCTACCTGATCCGAGGTCAACCTTGAAAAAATTGGGGGTTGACGGCTGGACTATCACACACACCATGCGAAAAGATAATCTTACTACGCCTGGGGATATGAGATCATCCGCCTTTGAATTTCAGAAGGGAGAATGCAAGCAAACTCATCTTCCAAGACCAAGCAAATCTGCTTGAGAGGTATTTAATGACGCTCGAACAGGCATGCCTCCCGGAATACCAGGAGGCGCAATGTGCGTTCAAAGATTCGATGATTCAC
+
BBBBBBBBBBFFGGGGGGGGGGGHHHHHGHHHHHHHHHHGHHHGGGEGHHHHHHHHHHGHHHGEGGGHHHHHHHHHFFHFGGHHGHGGGGGHHGGGGGGHHHGHHHHGHHHHHGHHHHHGHGHHHHHHHHHHHHHHHHGGHHHHHHHHHHHHHHHHHHGHHHHHHHHHHHHHHHHHHHHHHHHHHHGHHHHHHHGHHHHHHHGHHHHGHGHGGHGHHHGHGHHHHHGHGFHHHHHHGGGCGHHGHHHHHGHHGGGEE0GGHHHHHHHHHHHGGE?GHGFHEEEGHGGFGGGGGGGFFFFFFFA@BAB
@M02197:105:000000000-AN6RF:1:1103:15397:5196 1:N:0:1
GTCCCGTGAAATTCCTCCGCTTATTGATATGCTTAAGTTCAGCGGGTAGTCCTACCTGATTTGAGGTCAAATTGTCAGAAGCTGTCTCAAAAGAGACCCTTTAGAAGCTGAACCCCATTTATAAAGCTGCTCTTCACAAATGGCGTAGATAATTATCACACCAAAGCAAGGCAACAAAGGTCCCGCTAATGCATTTCAGGAGAGCCGACTTCTGAGAAGCCCGCATACTCCCACATCCAAGCCTGATCAACAGAAAAAGCTGAAAAGGTTGAGAATTTCATGACACTCAAACAGGCATGCTCCTCGGAATACCAAGGAGCGCAAGGTGCGTTCAAAGATTCGATGATTCAC
+
BBBBBBAABAFFGGGGGGGGGGGHHHHHHHGHHH5GHHHHHHHGGGGFGHHGHHFHHHGHHHHGGHHBGGHGHHHHHHHHGHHHHHHHHEHHHGHHHGHHHHHHHHGHHHGHHHGGGHHHGGHFHHHHHHHHHHHHHHGHHHGGGGFGGHHGHHHHHHHHGGHHHGGHHHHHHHFHHFHGHEHHHGGHGHHHHHHHHHHHHGGGHHGHHGDGHGHHGGGGEGHHHHGGHGGGGGFFGGHHHFHHHFBFHHHHHHHHHHHHHFEHHGHHHHHHHHGGEDBFHFHFDCGHGHGBHHGHHHGAA?EAEDFBF5FCHHHGGGGEGGCC2GCGHGGECGGGGGFFFFFFFF??BAA
@M02197:105:000000000-AN6RF:1:1103:15540:5621 1:N:0:1
GTCCCGTGAAATTCCTCCGCTTATTGATATGCTTAAGTTCAGCGGGTAGTCCTACCTGATTTGAGGTCAAATTGTCAGAAGCTGTCTCAAAAGAGACCCTTTAGAAGCTGAACCCCATTTATAAAGCTGCTCTTCACAAATGGCGTAGATAATTATCACACCAAAGCAAGGCAACAAAGGTCCCGCTAATGCATTTCAGGAGAGCCGACTTCTGAGAAGCCCGCATACTCCCACATCCAAGCCTGATCAACAGAAAAAGCTGAAAAGGTTGAGAATTTCATGACACTCAAACAGGCATGCTCCTCGGAATACCAAGGAGCGCAAGGTGCGTTCAAAGATTCGATGATTCAC
+
AAAAADA@1AF3FFGFGGFGGGGHGHHHHHCGHHGHFGHBGGFGGGECGHHHHFHAFFFEGHHHFHHHH11@@GFFHFHHHHGHHHGHHHHHGFHHHFHGHHHHHHHHFFBHHHGGGHHHHHFHFFCGCGHHHFHHHHFEHHHHGFEGGHHHHHHHHHHHHHHHHGFGHHHFHHFFFGC?@?FFGGFHGHHHHHHHHHHFCEEC?CFGGBBFFFHGHDFFFGHEFBGGGGGGGHHHDEEHFGGHHGFGHHFHFFHHHHGFHHHHHHHHGEHGHG5GBGEHHHGBHFBHGGEHFBHGHEHGE0?ABHGF5D3HFHHEGGGFGFFFCECGFGFCGFGGGGGFFFFDDD333A3
@M02197:105:000000000-AN6RF:1:1103:19452:5618 1:N:0:1
GTCCCGTGAAATTCCTCCGCTTATTGATATGCTTAAGTTCAGCGGGTATCCCTACCTGATCCGAGGTCAACCTGTAAAAATTGGGGGTTCTGGCAAGCCACCGGGGGGAACTCTATAGCGGGAGTATGTACTACGCTCAGAGCCCACCGGCACCGCCACTAATTTTGAGGGCCGCGGAGACCGCGTGCCCCAATACCACGCTAGGCGTGAATGGTTAAATGACGCTCGAACAGGCATACCCTGCGGAATACCACAGGGGGCAATGTGCGTTCAAAGATTCGATGATTCAC
+
BBCBCCBCC?FFGGGGGGGGGGGHHHHHHHHHHHHGHHHHHGHGGGGGHHHHHHHH<H<<H0G:GG;<H<HHHH:HHHH0H;HHGG9GGHHH/9<<;HG<<HGEFG9GG*GGGGG;:G/G8F8FFF:FF:F.:FFF7FF:F:FFFFF7F:::FFFHFFFFFFFF9FHHFFFFFFFHHFFFFFFFFFGGFFGFFFHFFFFFFFFFFFFDGDFFEFFFFFFFFBFFFFFGFFFHGGHFFE?E/EEGFA2HGHBHHFEA0FFF1GHEAA0EEDFGBBGA1G>1FFFBFA?1AA
@M02197:105:000000000-AN6RF:1:1103:8994:5776 1:N:0:1
GTCCCGTGAAATTCCTCCGCTTATTGATATGCTTAAGTTCAGCGGGTAGTCCTACCTGATTTAAGGTCAAATTGTCAGAAGCTGTCTCAAAAGAGACCCTTTAGAAGCTGAACCCCATTTATAAAGCTGCTCTTCACAAATGGCGTAGATAATTATCACACCAAAGCAAGGCAACAAAGGTCCCGCTAATGCATTTCAGGAGAGCCGACTTCTGAGAAGCCCGCATACTCCCACATCCAAGCCTGATCAACAGAAAAAGCTGAAAAGGTTGAGAATTTCATGACACTCAAACAGGCATGCTCCTCGGAATACCAAGGAGCGCAAGGTGCGTTCAAAGATTCGATGATTCAC
+
CCCCDCBBBBFFGGGGGGGGGGGHHHHHHGHHHHFHHHHHGHHGGGGGGHHHHHHHGHGHHHHHHHGHHHHHHHHHHHHHHHHHHHHHHHHHHGHGHGHHHHHHHHHHHHHHHHGGGHHHHGHHGHHGHHHHHHHHHHHHHHHHGGGGGHHHHHHHHHHHHGHGHHGHHHGHHHHHHHHGGHHHGHGGHHHHHHHHHHHHHGHGHHGHGGGFGHHHHGGGGGFHHHGGGGGGGGHHGGHFGHFFGHGHHHHGHHHHHHHHHGHHHHHHHDFHFHGGHFFFHHHBGEGHHHHHEHFHEHGGGGGFGFGEGABCHGC2EE2GHHGHEEEDGBB5GGFGCGGFFFFFFFBA?BA
@M02197:105:000000000-AN6RF:1:1103:15004:6060 1:N:0:1
GTCCCGTGAAATTCCTCCGCTTATTGATATGCTTAAGTTCAGCGGGTAGTCCTACCTGATTTGAGGTCAAATATTATGAAATGCTTGTCCGAAGACCATTGTAAGCGGACTTTGAGGGTCAGACGACAGCGCAACGTCATTATCACACTGATGTCCGAAAGCCAAAGGTTGAATTCCGCTGATGCATTTGAGAGGAGCCGACTTTCGCCAGCACGCTCCAAGTCCAAGCCCCGAAACAGAAACAAATCTATTCGGGGTTGAGAATTTAATGACACTCAAACAGGCATGCTCCTCGGAATACCAAGGAGCGCAAGGTGCGTTCAAAGATTCGAAGATTCAC
+
BBBBBBBBBBBFGGGGGGGGGGCHGHHHFHHGHHG5GHHGHHHGGGGCEGGGHHHFGHHHHGHHGHC2CGHHHHHHHHHFHHHHGHHHFFGCEGGHHGHHHGHGHHGC;GGHHHHGHG9FHHHHCGGGGHGGFEF0GGFHGBGGGHGHHHHHH<DHGGCGGFHFCGGGGHHGHHHHFFCADGHFHHHHGHGGGGGGGGGGGGBFFFGBGGFFFFFFBFFGFF,EE9/EEEFCEHHDFHHHHFGHFEHHFA@?GGGHFGFHGHHHHHF@2DGGB1ADGEG1DFG1GG/E/EGGEBED2DA1FFFC0AEE0HGHFCGCEE11GGFFFEBCAADB3DD?AAAA
@M02197:105:000000000-AN6RF:1:1103:19957:6384 1:N:0:1
GTCCCGTGAAATTCCTCCGCTTATTGATATGCTTAAGTTCAGCGGGTAGTCCTACCTGATTTGAGGTCAAATTGTCAGAAGCTGTCTCAAAAGAGACCCTTTAGAAGCTGAACCCCATTTATAAAGCTGCTCTTCACAAATGGCGTAGATAATTATCACACCAAAGCAAGGCAACAAAGGTCCCGCTAATGCATTTCAGGAGAGCCGACTTCTGAGAAGCCCGCATACTCCCACATCCAAGCCTGATCAACAGAAAAAGCTGAAAAGGTTGAGAATTTCATGACACTCAAACAGGCATGCTCCTCGGAATACCAAGGAGCGCAAGGTGCGTTCAAAGATTCGATGATTCAC
+
DDDDCCCCDDFFGGGGGGGGGGGHHHGHHHGHHHHHHHHHHHHGGGGGGHHHGGHHHHHHHHHHGHHHHHHHHHHHHHHHHHHHHHHHHHHHHGHGHGHHHHHHHHHHHHHHHHGGGHHHHHHHHHHHHHHHHHHHHHGHFHHFGGGGGHHHHHHHHHHHHGHHGHHHHHHHHHHHHHHGHHHHGGHHGHHHHHHHHHHHHGHGHHGFGGGGGHHHHGGGGGGGHGGGGGGGHHGFGGHFFHHEGHGHGHHHGHHHGHGHEFGHHHHHHEHHHGGFEBHFGHHFHFDGHFAHHHHHFFEGGGEEFHHHHGHHHHHECGGEHDHHGGGGGGGGGGGGGGGFFFFFFFA?AAA
@M02197:105:000000000-AN6RF:1:1103:18490:6647 1:N:0:1
GTCCCGTGAAATTCCTCCGCTTATTGATATGCTTAAGTTCAGCGGGTAGTCCTACCTGATTTGAGGTCAAAATGTCAAAAGTTGTCCGAAGACGGTTATGAGCGGGTTCCCATAAGGTTTGCTTCAAGGTCAAGTGGCATAGATAATTATCACACCAAGTGACGGTCCACAAGAGATCCCACTAATGCATTTAAAGGGAGCAGACCATCCACTGAAGGAAGCCAGCAAGCCCTCACATCCAAGCCTAACTCAAGCCGGTAAAAGCGAGCAAGGTTGATAATTTAATGACACTCAAACAGGCATGCCCTTCGGAATACCAAAGGGCGCAAGGTGCGTTCAAAGATTCGATGATTCAC
+
BCCCCCCCCCFFGGGGGGGGGGGHHGHHHHHHHHHHHHHHHHHGGGGGGHHHHHHHHHHHHHHHGHFHHHHHHHHHHGGGHGHHGHHGGGGGHGGGGGHHHHHGGGGGHHHHHGHHHHHHGHHHHHHHHHHHHHHHHGHHHHGHHHHHHHHHHHHGHHHHHHHGGGGGHHHGHFHH;HHHHHHHHHHHHHHHHHHHHDHHGHHHGGGGGGGGGHHHHGHHGGGGGGHFGGHHHFGHHHGGHHHHHHGBHGGGGGGGHHHHGHGFGHHGHHHHHGHHHHFFHEHHHHHHFGGBFGHGHHHHGHGGGFAAGHHHHHFHGHHHGGGGGHHHHGGCGHGGGGGGGGGGFFFFFFFBAAAB
@M02197:105:000000000-AN6RF:1:1103:14651:6661 1:N:0:1
GTCCCGTGAAATTCCTCCGCTTATTGATATGCTTAAGTTCAGCGGGTAGTCCTACCTGATTTGAGGTCAAATTGTCAGAAGCTGTCTCAAAAGAGACCCTTTAGAAGCTGAACCCCATTTATAAAGCTGCTCTTCACAAATGGCGTAGATAATTATCACACCAAAGCAAGGCAACAAAGGTCCCGCTAATGCATTTCAGGAGAGCCGACTTCTGAGAAGCCCGCATACTCCCACATCCAAGCCTGATCAACAGAAAAAGCTGAAAAGGTTGAGAATTTCATGACACTCAAACAGGCATGCTCCTCGGAATACCAAGGAGCGCAAGGTGCGTTCAAAGATTCGATGATTCAC
+
BCCCCCCCCBFFGGGGGGGGGGGHHHHHHHHHHHHHHHHHHHHGGGGGGHHHHHHHHHHHHHHHGHHHHHHHHHHHGHHHHHGHHHHHHHHHGGHHGGHHHHHHHHHHGHHHHHGGGHHHHHHHGHHHHHHGHHHHHHHFHHGHGGGGGHHGHHHHHHHHHGHGHHHHHHHHHHHHHHHHHGHHHFHHHHHHHHHHHHHHHGGGHGGGGGGHGHHHHGGGGGHGHGGGEGGHHHHHGGHHHHHHHHHHHHHHGHHHHHGHHHHHHHHGHGHHHHHGFFHHHGHFGGEHFGHHHHHHHHHGEGCGHHHHHHFHHHHGGGGGHHGHGGGGHGGGFGCGGGGFFFFFFF@ABAA
@M02197:105:000000000-AN6RF:1:1103:15954:6836 1:N:0:1
GTCCCGTGAAATTCCTCCGCTTATTGATATGCTTAAGTTCAGCGGGTAGTCCTACCTGATTTGAGGTCAAATTGTCAGAAGCTGTCTCAAAAGAGACCCTTTAGAAGCTGAACCCCATTTATAAAGCTGCTCTTCACAAATGGCGTAGATAATTATCACACCAAAGCAAGGCAACAAAGGTCCCGCTAATGCATTTCAGGAGAGCCGACTTCTGAGAAGCCCGCATACTCCCACATCCAAGCCTGATCAACAGAAAAAGCTGAAAAGGTTGAGAATTTCATGACACTCAAACAGGCATGCTCCTCGGAATACCAAGGAGCGCAAGGTGCGTTCAAAGATTC
+
CCCCCCCCCBFFGGGGGGGGGGGHHHHHHHHGHHFHHHHHFGHGGGGGGHHHHHHHHHGHHHHHGHGHHGHHGHHHFGHHHHHHHHHHHHFHHFHHGGHHHHHHHHHHHHHHHHGGGHHHHHHHHHHHHHHHHHHHHHGHHHHHGHHGHHHHHHHHHHHHHHHHHHHHHHHHHHHHHHGHHHHHHHHHGHHHHHHHHHHHHGGGHHHHHHHHHHHHHGGGGGGHHHGGGGHGHGHGGGHHHHHHHHGHHHHHHHHHHHHHHHHHHHHHHHHHHHHHHFHHHHHGFGHHHHHHHHHFEFFGGGGGHFHHHFHHFHHGGEGGGGGGFCGGGFFFFFFFCBBBC
@M02197:105:000000000-AN6RF:1:1103:8021:6782 1:N:0:1
GTCCCGTGAAATTCCTCCGCTTATTGATATGCTTAAGTTCAGCGGGTAGTCCTACCTGATTTGAGGTCAAATTGTCAGAAGCTGTCTCAAAAGAGACCCTTTAGAAGCTGAACCCCATTTATAAAGCTGCTCTTCACAAATGGCGTAGATAATTATCACACCAAAGCAAGGCAACAAAGGTCCCGCTAATGCATTTCAGGAGAGCCGACTTCTGAGAAGCCCGCATACTCCCACATCCAAGCCTGATCAACAGAAAAAGCTGAAAAGGTTGAGAATTTCATGACACTCAAACAGGCATGCTCCTCGGAATACCAAGGAGCGCAAGGTGCGTTCAAAGATTCGATG
+
CDECECBCCCFFGGGGGGGGGGGHHHHHHHGHHHHFHHHHHHHGGGGGGHHHHHHHHHHHHHHHGHFGGHHHHGHHHHHHHHHHHHHHHHGHHGHHHGHHHHHGHHHGHHHHHGGGGHHHHHHHHHHHHHHHHHHHHHHGHHHHGGGGGHHHHHHHHHHHHHHHHHHHHHHHHHHHHHHHFGHGHGHGGHHHHHHHHHHGHGHGHHHGGGGHGHHHGGGGGGHHHHGGGGHHHHHGEGHHHHHHHHHFGHHHHHHHHHGHGHHHHHFFFHHHHHHHFEHFFHGFGGFHHHHGFGFGGHHEE?GGHGHGHBHHHHGGGGGGFGGBFGGGGCGGGFFFBFFFBBBBA
@M02197:105:000000000-AN6RF:1:1103:15001:6767 1:N:0:1
GTCCCGTGAAATTCCTCCGCTTATTGATATGCTTAAGTTCAGCGGGTAGTCCTACCTGATTTGAGGTCAAAAGTCAATAAGGAAGACGCCAGAAGGCATCGACGCATTAGAGGCACGGGACCGTTCATTCATGCACTTCGGCGAGCGGCGATCATTATCACGCCAAAAGCCTTGTCATGCATAGTCAAAAGTCGACCGCAAGCCCATTCATTTCAGGGGAGCCCGAGTCCTAGACGAGAAGTCCAGATCTCCGGCAGCCCCCACTATCCAAGCACCCTTTCGAAGCAAATCGAGAGGGGTTGAGAATTTACTGACGCTCAAACAGGCATGCTCCTCGGAACACCGAGGAGCGCAAGGTGCGTTCAAAGATTCGATGATTCAC
+
BBBBBBA?AAFFGGGGGGGGGGGHHHHHHHHHHHHHHHHHHHHGGGGGGHHGHFHHHHHHHHHHGHHHHHHHFHHH5GHFFHGHHHHGGGGGEECFHHHHGHFGGFGGFHGFHGGHGGGDCGCDAFGHHHHHHHHHHHHGDCC@CFGGGGBAEBCCGGGGGFGGGGGFFFGGGFBFFFGGFFGGGFFFFFFBFDFDFAGGGGFFFFFFFFFFFFHEGGCFAFFEBGDAHHFHGGGHHHHHHFEHHHGGGFCCGCACDGCEAGFHHHHGHFG/?0CFFGHHCFHHHGGHHHGFHGFGDHHHFHFFFHG4FGFFEE03EHHHGFHFGFBHEFCGGGEEBD?FEAE2HHDCGEAB5FF?EEDGCGGGGGGGGFFFFFFFBAA?AB
@M02197:105:000000000-AN6RF:1:1103:26679:6948 1:N:0:1
GTCCCGTGAAATTCCTCCGCTTATTGATATGCTTAAGTTCAGCGGGTAGTCCTACCTGATTTGAGGTCAAGTTGTTAAATGTTGTCCTTGCGGACGGTTATAAGCTGGTTCCCATAAATTTGCTTCGAAGTCAGATGGCAAGACAATTATCACACCAAGTGACGGTCCACAAGAGATCCCGCTAATGCATTTAAGGAGAGCCGACCGCCACTGAAGGAAGCCAGCAACCCCCACATCCAAGCCTCGCTCACAATAAAGCAAGCAAGGTTGATAATATTAATGACACTCAAACAGGCATGCCCTTCGGAATACCAAAGGGCGCAAGGTGCGTTCAAAGATTCGATGATTCAC
+
CCCCCBCCBCFFGGGGGGGGGGGHHHHHHGGHHGHHHHHHGHHGGGGGGHHHHHHHHHHHHHHHGHHHHHHHHHHHHGHHHHHHHHHHHHHGGGGGGGGGHHHHHHHHHHHHHHHHH;HHHHHH:H9HHGG:H9H:H9HHHGH:HHHHG;HHHHHGH<H<H<HGGGGGH9HEHH<H<HHHGGGFG;HH9HHHHHHHHHHGGGGAGGGGHGGHHGHHHHHGHGFHFFFFGGHHGFHFGGGH@E?FFHFHHHDGGFHHHGGHHHHHHGHHHHHHHHHHHFHHHHHGHGHFHHGEHFGHHGGGGGGGHGHHHGHHFHHFGE?GHHHHGGGGGGGGGGGGGGGFFFFFFFA@BBB
@M02197:105:000000000-AN6RF:1:1103:25161:7430 1:N:0:1
GTCCCGTGAAATTCCTCCGCTTATTGATATGCTTAAGTTCAGCGGGTATCCCTACCTGATCCGAGGTCAACCTGTAAAAATTGGGGGTTCTGGCAAGCCACCGGGGGGAACTCTATAGCGGGAGTATGTACTACGCTCAGAGCCCACCGGCACCGCCACTAATTTTGAGGGCCGCGGAGACCGCGTGCCCCAATACCACGCTAGGCGTGAATGGTTAAATGACGCTCGAACAGGCATGCCCCGCGGAATACCACAGGGCGCAATGTGCGTTCAAAGATTCGATGATTCAC
+
CCCCCCBBCCFFGGGGGGGGGGGHHHHHHHHHHHHHHHHHHHHGGGGGHHHHHHHH<H<<H;H:G:+HHHHHH:HHHHHH<<HHHG;;FH;;H:HHGHG<HHGGGGGGGGGGGG:GGG:GFFFFFFFFFFF::F9F.9FF:FFFF.FFF9FFFGGHHHHHHHHHGHHHGGGGGGFHGGGGGFGGFGFGFHHHFGFGFFGHFFHGHFFGHHHHHHHGHGHGGGFGFHGGHHHHHGHFEGGGFFGHHHHHHHHHHHGGGGGHHHHGGGGHGGCGGGGGGCFFFFFFFBABBB
@M02197:105:000000000-AN6RF:1:1103:7090:7483 1:N:0:1
GTCCCGTGAAATTCCTCCGCTTATTGATATGCTTAAGTTCAGCGGGTAGTCCTACCTGATTTGAGGTCAAATTGTCAGAAGCCGTCTCAAAAGAGACCCTTTAGAAGCTGAACCCCATTTATAAAGCTGCTCTTCACAAATGGCGTAGATAATTATCACACCAAAGCAAGGCAACAAAGGTCCCGCTAATGCATTTCAGGAGAGCCGACTTCTGAGAAGCCCGCATACTCCCACATCCAAGCCTGATCAACAGAAAAAGCTGAAAAGGTTGAGAATTTCATGACACTCAAACAGGCATGCTCCTCGGAATACCAAGGAGCGCAAGGTGCGTTCAAAGATTCGATGATTCAC
+
AAAAADAABBFFGGGGGGGCGGGHHHHHHHGHHHHHHHHFHHHGGGGGGHHHHGHHHHGFHHHHGHHHHHFGHHHHBGHHHHHGGGHHHHHHHGHHHGEHHHHHHHGHHHHFHHGGGHHHHHHHHHFGFHHHHHGHHHFFHHHGGGGGGGHHGHHHGHHEHGHHGGHHHHGHHHHHHHGGFHGHGHHHHHHGHHHGHHHHHGHGGGHHHGHGHHHHHGGGGFGGHEEGGGHGFHHHGGHEHHDHGHGGHHHHFHGHEHHGHHHHHGF2HHHHHGGBHHHGHHHHGGHHHHHHHHGHHHHGGGGGHHFHHHGHHGFGGGGGHGHHGGGGHGGGGGGGGGFFFFFFFFCBABC
@M02197:105:000000000-AN6RF:1:1103:24846:7670 1:N:0:1
GTCCCGTGAAATTCCTCCGCTTATTGATATGCTTAAGTTCAGCGGGTATCCCTACCTGATCCGAGGTCAACCTTGAAAAAATTGGGGGTTGACGGCTGGACTATCACACACACCATGCGAAAAGATAATCTTACTACGCCCGGGGATATGAGATCATCCGCCTTTGAATTTCAGAAGGGAGAATGCAAGCAAACTCATCTTCCAAGACCAAGCAAATCTGCTTGAGAGGTATTTAATGACGCTCGAACAGGCATGCCTCCCGGAATACCAGGAGGCGCAATGTGCGTTCAAAGATTCGATGACTCAC
+
BCCCCCBCCCFFGGGGGGGGGGGHHHHHHGHHHHGHHHHHHHHGGGGGHHHHHHHHHHHHHHHGGGGGHHHGHHHHHHHHGHHHHHGGFGGHHGGGGGGHHHHHHHHHHGGGGGHHHHHHHGHHHHHHHHHHHHHHHGGGGGGHHHHHHHHHHHHHHHHHHHHHHGHGHHHHHHHHHHGHHHHHHHHGHGHHHGHHHGHGHHHHFHHGGHHHHGGHHHHHHHHHHHHHHHHFGHHHGGGGGHHGHHHHHHHHHGGCFGGGHHHHHGGFHHHGGGGGHHGHGGEGHGGGFFCFGGGFFFFFFFBBAAA
@M02197:105:000000000-AN6RF:1:1103:23973:7842 1:N:0:1
GTCCCGTGAAATTCCTCCGCTTATTGATATGCTTAAGTTCAGCGGGTAGTCCTACCTGATTTGAGGTCAAATTGTCAGAAGCTGTCTCAAAAGAGACCCTTTAGAAGCTGAACCCCATTTATAAAGCTGCTCTTCACAAATGGCGTAGATAATTATCACACCAAAGCAAGGCAACAAAGGTCCCGCTAATGCATTTCAGGAGAGCCGACTTCTGAGAAGCCCGCATACTCCCACATCCAAGCCTGATCAACAGAAAAAGCTGAAAAGGTTGAGAATTTCATGACACTCAAACAGGCATGCTCCTCGGAATACCAAGGAGCGCAAGGTGCGTTTAAAGATTCGATGATTCAC
+
BCCCCCCCCCFFGGGGGGGGGGGHHHHFHHHHHHHHHHHHHHHGGGFGGHHHHHHHHHHHHHHHGHHHHHHHHHHHHGHHHHHHHHHHHHHHHGHHHGHHHHHHHHHGHHHHHHGGGHHHHHHHHHHHHHHHHHHHHHHHHHHHGGGGGHHHHHHHHHHHHHHHHHHHHHHHHHHHHHHHHHHHGGHHHHHHHHHHHHHHHGHGHHHHHGGGGHHGHGGGGGGGGHFGGGGHHGHHGGGHHGHFHHHHHHHHHHGHGHHGHHHHHHHHHHHGHGHGEGHGHHHHHGHHHHHHHHHHHHG?CGGGHHFHHHGGHFFGGGGGHHHHGGGGGGGGGGGFGGGFFFFFFFCCCCB
@M02197:105:000000000-AN6RF:1:1103:5371:8149 1:N:0:1
GTCCCGTGAAATTCCTCCGCTTATTGATATGCTTAAGTTCAGCGGGTAGTCCTACCTGATTTGAGGTCAAATTGTCAGAAGCTGTCTCAAAAGAGACCCTTTAGAAGCTGAACCCCATTTATAAAGCTGCTCTTCACAAATGGCGTAGATAATTATCACACCAAAGCAAGGCAACAAAGGTCCCGCTAATGCATTTCAGGAGAGCCGACTTCTGAGAAGCCCGCATACTCCCACATCCAAGCCTGATCAACAGAAAAAGCTGAAAAGGTTGAGAATTTCATGACACTCAAACAGGCATGCTCCTCGGAATACCAAGGAGCGCAAGGTGCGTTCAAAGATTCGATGATTCAC
+
CCCCCCCCCCFFGGGGGGGGGGGHHHHHHHHHHHHHHHHFHHGGGGFGGHHGHHHHHGHGHHGGGHHHFHHGHHFHHHHHHHHHHHHHHHGHHGHHHGHHHHHHGHGFHHHHHHGGGHHHHHHGHHHHHHHHHHHHHFHHHHGHGGGFFHHHHHHHHHHHHGHHHGHHGHHHHHGGHHHGDGHHHGFHHHHHHHHHHFHHHGHGHHHGHHHHGHHHHGGGGFGGGHGGHGHHHHHFGGHGGGHHGGHHHHGGHHHHHHHHFHHHHHFFHHHHHGHHHHHHHHHHHGHHGF3HHHFFHHHGEFGDFGBFHEBHHHFEFEE2HFFHGECGHGGGGGGGGGGFFFFFFF@BAAA
@M02197:105:000000000-AN6RF:1:1103:23344:8052 1:N:0:1
GTCCCGTGAAATTCCTCCGCTTATTGATATGCTTAAGTTCAGCGGGTATCCCTACCTGATCCGAGGTCAACCTGTAAAAATTGGGGGTTCTGGCAAGCCACCGGGGGGAACTCTATAGCGGGAGTATGCACTACGCTTAGAGCCCACCGGCACCGCCACTAATTTTGAGGGCCGCGGAGACCGCGTGCCCCAATACCACGCTAGGCGTGAGTGGTTAAATGACGCTCGAACAGGCATGCCCTGCGGAATACCACGGGGCGCAATGTGCGTTCAAAGATTCGATGATTCA
+
AAABBBAAAAFFGGGGFGGCEGEHCFHHHHHGGFFHHAFFHHFA2?EEFBHHH:AHHHF<H::;CG9HH;;FG:#FHHH<HBHFHCEG;:GGDCGGEHEFHEEA;C;?99F;G8G;GG9BB3B<FE68FF488F7?E89BBBF?AE8DD0BBGEEBDBHFFGFGFFGEFFCGGCCHFGGGGGC?F?GEFFHHGFGFEFEFGEAGGBHHHEFGF9BGGFFFFFEEDGEBEFFFB1GB///ACEE0BFBF2H?EAEA0A00DA31A0?E1FGF3G3FFG111DDD@1111A
@M02197:105:000000000-AN6RF:1:1103:11557:9076 1:N:0:1
GTCCCGTGAAATTCCTCCGCTTATTGATATGCTTAAGTTCAGCGGGTAGTCCTACCTGATTTGAGGTCAAATTGTCAGAAGCTGTCTCAAAAGAGACCCTTTAGAAGCTGAACCCCATTTATAAAGCTGCTCTTCACAAATGGCGTAGATAATTATCACACCAAAGCAAGGCAACAAAGGTCCCGCTAATGCATTTCAGGAGAGCCGACTTCTGAGAAGCCCGCATACTCCCACATCCAAGCCTGATCAACAGAAAAAGCTGAAAAGGTTGAGAATTTCATGACACTCAAACAGGCATGCTCCTCGGAATACCAAGGAGCGCAAGGTGCGTTCAAAGATTCGATGATTCAC
+
BBBBBBAAAAFFGGGGGGGGGGGHHGGHHHHHHHHHHHHHHHHGGGGGEHGHHHHHHGHHHHHEGHHHHHHHHHHHGHHHHHHGHGHHHFHHHGHHHGHHHHGHFHHGHHHHHHGGDHGHHHHHHHHHHHHHHHFFHHHGHHHHGGGGGHHHHHHHGHHHHHHHHHHHHGGHGHHHHHHFGGHHGGGGHHHHHHHHHHHHHGHGHHHHHHGHGHHHHGGGGGHGHHGGGGGHGHGFGGGHHGHHGF4EHHHHHHFHHHHHHHHHHHHHHHHHHHHGFHEHHHHHFGHHHHHHHHHHGHHGGGGEGHGGFDBHGHHEGGGGHHHHGGGGHGGGGGGGGGGBFFFFFFBA>>?
@M02197:105:000000000-AN6RF:1:1103:9608:9230 1:N:0:1
GTCCCGTGAAATTCCTCCGCTTATTGATATGCTTAAGTTCAGCGGGTAGTCCTACCTGATTTGAGGTCAAATTGTCAGAAGCTGTCTCAAAAGAGACCCTTTAGAAGCTGAACCCCATTTATAAAGCTGCTCTTCACAAATGGCGTAGATAATTATCACACCAAAGCAAGGCAACAAAGGTCCCGCTAATGCATTTCAGGAGAGCCGACTTCTGAGAAGCCCGCATACTCCCACATCCAAGCCTGATCAACAGAAAAAGCTGAAAAGGTTGAGAATTTCATGACACTCAAACAGGCATGCTCCTCGGAATACCAAGGAGCGCAAGGTGCGTTCAAAGATTCGATGATTCAC
+
ABBBCCBBBBFFGGGGGGGGGGGHHHHHHHHHGHHGHHHFHHHGGGGGGHHHHHHHHHBHHHHHGHFFHHHHHGHHHHHHHHHGHHHHHHGHFGHHHGHHHHHHHHHHHHHHFHGGGHHHHHHHHHHHHHHHHHHHGHHFHHBHGGGGGHGGHHHGHHHHHGHGHHHHHHHHHHHHHHHFHHGHGHHHHHGHGHHHHHHHGGHGHHHGFGGGGHGHHGGGGGGGHHEGHGGGGHHHGFHHHHHGGBHBGHHHHHHHHHHHHHHFGBHHHHHHHGF5D5HHHGGDGFEHHHFGBHHHHHGE?GGGHFFHHFEFGHHGGFEECFHHGGGEFGFGGGGGGGGFFFFFFFBBBA@
@M02197:105:000000000-AN6RF:1:1103:8250:9517 1:N:0:1
GTCCCGTGAAATTCCTCCGCTTATTGATATGCTTAAGTTCAGCGGGTAGTCCTACCTGATTTGAGGTCAAATTGTCAGAAGCTGTCTCAAAAGAGACCCTTTAGAAGCTGAACCCCATTTATAAGGCTGCTCTTCACAAATGGCGTAGATAATTATCACACCAAAGCAAGGCAACAAAGGTCCCGCTAATGCATTTCAGGAGAGCCGATTTCTGAGAAGCCCGCATACTCCCACATCCAAGCCTGATCAACAGAAAAAGCTGAAAAGGTTGAGAATTTCATGACACTCAAACAGGCATGCTCCTCGGAATACCAAGGAGCGCAAGGTGCGTTCAAAGATTCGATGATTCAC
+
BABCCCCCCCFFGGGGGGGGGGGHHFHHHHHHHHHHGHHHHGHGGGGGGHHHHHHHHGHHHHHHGHHHHHHHHHHGHHHHGHHHHHHHHHHHGGHHHGHHHHHHHGHHHHHHHHGGGHHHHHHHGHHGHGHHHHGHGGHHHHHHGGGGGGHGHHHGHHHHHGHHHHGHHHHHHHHHHHHGFGHHGHGHHHHHHHHHHHHHHGHGHHHHHHHGHHHHHGGGGFGGHHGGGGGHHGHFGGHHEHHHGBEGHHHFHHHHHHHHGHGHHHHHGHHHGHHHHHHFGHHHHGHHHHHHHFFEHHGGGFAEGEHGGFGFHHHEFE?FHHHHCEGGHGGCGGGGGGFFFFFFFFBCCBB
@M02197:105:000000000-AN6RF:1:1103:21778:10221 1:N:0:1
GTCCCGTGAAATTCCTCCGCTTATTGATATGCTTAAGTTCAGCGGGTAGTCCTACCTGATTTGAGGTCAAATTGTCAGAAGCTGTCTCAAAAGAGACCCTTTAGAAGCTGAACCCCATTTATAAAGCTGCTCTTCACAAATGGCGTAGATAATTATCACACCAAAGCAAGGCAACAAAGGTCCCGCTAATGCATTTCAGGAGAGCCGACTTCTGAGAAGCCCGCATACTCCCACATCCAAGCCTGATCAACAGAAAAAGCTGAAAAGGTTGAGAATTTCATGACACTCAAACAGGCATGCTCCTCGGAATACCAAGGAGCGCAAGGTGCGTTCAAAGATTCGATGATTCAC
+
ABBBBBBAABFFGGGGGGGGGGGHHHHHHHGFHHHHHHHHHHHGGGGGGHHGHEHHHHHHHGGHGHHHHHHGHHHHGHGHHHHHHHGHHHHHGGHGHGHGHHFGHHHHHGHGHHCEFHHHHHHFHGHHFHHHHHHGHHGGHHGHGGGGGHHHHHHHHHHHHEHHGHHGHGGGHHGHHHHH1GHHGGGHHHHHHHHGHHHHHGHGHHGFGGHHGGHHHGGGGGGGGHEGHGGGFHGFGGGGBHEHEDBGHHHHHHHHHGHHEFHHHGHHHGHHGHGHFFHHEGFB5GHHHHGHFHHHHHFGCGGGHHHHGHFGHHHGGGGGHGGHGGGGHGGGGGGGEGGFFFFFFFBAA>A
@M02197:105:000000000-AN6RF:1:1103:2964:10368 1:N:0:1
GTCCCGTGAAATTCCTCCGCTTATTGATATGCTTACTTCCTCTAAATGACCAAGATCCTCCGTTTATTGATATGCTTACTTCCTCTAAATGACCAAAGATTCGATGATTCAC
+
GEGGFFHGEHHHGGFEGGGHGGGHHFHGHHHHHHGGHHHGGHHHHHHHGHHHHGHHHIHHHGHHHHHHHHHHHHHHHHHHHHHHHHHHHHHGHGFHHHGHHHGHGHHHHHHH
@M02197:105:000000000-AN6RF:1:1103:6627:10487 1:N:0:1
GTCCCGTGAAATTCCTCCGCTTATTGATATGCTTAAGTTCAGCGGGTAGTCCTACCTGATTTGAGGTCAAATTGTCAGAAGCTGTCTCAAAAGAGACCCTTTAGAAGCTGAACCCCATTTATAAAGCTGCTCTTCACAAATGGCGTAGATAATTATCACACCAAAGCAAGGCAACAAAGGTCCCGCTAATGCATTTCAGGAGAGCCGACTTCTGAGAAGCCCGCATACTCCCACATCCAAGCCTGATCAACAGAAAAAGCTGAAAAGGTTGAGAATTTCATGACACTCAAACAGGCATGCTCCTCGGAATACCAAGGAGCGCAAGGTGCGTTCAAAGATTCGATGACTCAC
+
CBBCCCBCCCFFGGGGGGGGGGGHHHHHHHHHHHHHHHHHHHHGGGGGGHHHHHHHHHHHHHHGGHHHHHHHHHHHHHHHHHHHHHHHHHHHHGHHHGHHHHHHGHGHHHHHHHGGGHHHHHHHHHHHHHHHHHHHHHHGHHHHGGGGGHHHHHHHHHHHHGHHHHHHHHHHHHHHHHHHHHHHHHHHHHHHHHHHHHHHHGHGHHHHGGGHGHHGHHGGGGHHHHGGHGHHHHHGGGGHHHFGHGGHHHHHHHHHHHHHHHHGHHHHHHHHHGG@EHHHGHHFFGHHHHHHHGHHHHHGGFGGHHHHGBBHHHHGGGGCHFHFGGGGHGGGGGGGGGGFFFFFFFB@CCB
@M02197:105:000000000-AN6RF:1:1103:8663:10628 1:N:0:1
GTCCCGTGAAATTCCTCCGCTTATTGATATGCTTAAGTTCAGCGGGTATCCCTACCTGACCCGAGGTCAACCTGTAAAAATTGGGGGTTCTGGCAAGCCACCGGGGGGAACTCTATAGCGGGAGTATGCACTACGCTTAGAGCCCACCGGCACCGCCACTAATTTTGAGGGCCGCGGAGACCGCGTGCCCCAATACCACGCTAGGCGTGAGTGGTTAAATGACGCTCGAACAGGCATGCCCTGCGGAATACCACAGGGCGCAATGTGCGTTCAAAGATTCGATGATTCAC
+
AB?AABBBBBBFGGGGGGGGGGGHHGHHHHHHHHHHHHHHHHHGGGGGGFHHHHHH<H.B34E8G9GH:HE9F:HHHHFFF6GHG/EEFGHHGHHFFACGB3@ECGC/FAEBFGF;FFGC3=2FFFBFFFF8F/6-A;DB6:FFA9EA?5ADCGFCGDHHFHFGFFFFGCCDGGFBFDFGFGFGGE?9FFFDDFFFEFFGHDHFFFFDCEFBGDGEHFFFFFFEDAAFFFHFBFHHF?GGGEEF55FHGBHGHFEGGEFEGG5ECGEGF5DGAFGGGGBFFFFFFAAAAA
@M02197:105:000000000-AN6RF:1:1103:9477:10815 1:N:0:1
GTCCCGTGAAATTCCTCCGCTTATTGATATGCTTAAGTTCAGCGGGTAGTCCTACCTGATTTGAGGTCAAATTGTCAGAAGCTGTCTCAAAAGAGACCCTTTAGAAGCTGAACCCCATTTATAAAGCTGCTCTTCACAAATGGCGTAGATAATTATCACACCAAAGCAAGGCAACAAAGGTCCCGCTAATGCATTTCAGGAGAGCCGACTTCTGAGAAGCCCGCATACTCCCACATCCAAGCCTGATCAACAGAAAAAGCTGAAAAGGTTGAGAATTTCATGACACTCAAACAGGCATGCTCCTCGGAATACCAAGGAGCGCAAGGTGCGTTCAAAGATTCGATGATTCAC
+
CCCCCCCCCCFFGGGGGGGGGGGHHHHHHHHHHHHHHHHHHHHGGGGGGHHHHHHHHHHHHHHHGHHHHHGHHHHHHHHHHHHHHHHHHHHHHGHHHGHHHHHHHHGHHGHHHHGGGGHHHHHHHHHHHHHHHHHHHHHHHHGHGGGGGHHHHHHHGHHHHHHHHHHHHHHHHHHHHHHHGHHHGGHHHHHHHHHHHHHHHGHGHHGGGHHGHHHHHGGGGGHGHHGGGGGGGGHGGGHHHHGHHHHHHHHHGHHHGHHHHHHHHHHHHHHHHHHHHHHHGHHEHGHHHHHHHHHHHHGGGGGGHHHHHFHHHHHGGGGGHFHHGGGGFGGGGGGGGGGFFFFFFFBCBBB
@M02197:105:000000000-AN6RF:1:1103:24644:11429 1:N:0:1
GTCCCGTGAAATTCCTCCGCTTATTGATATGCTTAAGTTCAGCGGGTAGTCCTACCTGATTTGAGGTCAAATTGTCAGAAGCTGTCTCAAAAGAGACCCTTTAGAAGCTGAACCCCATTTATAAAGCTGCTCTTCACAAATGGCGTAGATAATTATCACACCAAAGCAAGGCAACAAAGGTCCGCTAATGCATTTGAGGAGAGCCGACTTCTGAGAAGCCCGCATACTCCCACATCCAAGCCTGATCAACAGAAAAAGCTGAAAAGGTTGAGAATTTCATGACACTCAAACAGGCATGCTCCTCGGAATACCAAGGAGCGCAAGGTGCGTTCAAAGATTCGATGATTCAC
+
>AA3AA>3>ABDGEFFFGFAEEDHHGFGHFGDGHHHBABEHDAECEAAABFHHFFGGH3GHHFD1FH23FGGFHDHHHHHHHFBGGHHHFHHGA?CFFGHHHGHCBBCGFEFHHEEEGEGFGHGHHHHGHHFEGHFHHH;BGCGFFB@FGHHHHGHHCGHHGHHAHGBGCFHGFDGCACB1?CF@ADGFHFGFHHDF0CCA<EFFCCG?DFFGBFFFGGFE?B@BEFBFFHHGFHC?G>CE@2GBBGFF2BCGGGGF12D21GDGGFBGHG@EEGF2@D22D11EGBA1A11FB11/AAE//A02GFD11CDCG0AA0EGF100?E01BBA3FGGEFBB1D3DFDAAAA?
@M02197:105:000000000-AN6RF:1:1103:14845:11517 1:N:0:1
GTCCCGTGAAATTCCTCCGCTTATTGATATGCTTAAGTTCAGCGGGTAGTCCTACCTGATTTGAGGTCAAAATGTCAAAAGTTGTCCGAAGACGGTTATGAGCGGGTTCCCATAAGGTTTGCTTCAAGGTCAAGTGGCATAGATAATTATCACACCAAGTGACGGTCCACAAGAGATCCCACTAATGCATTTAAAGGGAGCAGACCATCCACTGAAGGAAGCCAGCAAGCCCTCACATCCAAGCCTAACTCAAGCCGGTAAAAGCGAGCAAGGTTGATAATTTAATGACACTCAAACAGGCATGCCCTTCGGAATACCAAAGGGCGCAAGGTGCGTTCAAAGATTCGATGATTCAC
+
ABA@ABAABBFFGGGGGGGGGGGHHHGHGHHHHHFHHHHHHHHGGGGGGHHGFHHHHFHHHHHHGHGHHFH3FH5FGHHFHFGFHFHGDDGGGEGFFEDHFHHGGGGGHHGGFHBGEFGFA3DDDDDHHHHHHF1>2B@7FFBGGHHHHHEHFFH:FFAGFFFADDGCFBGHAGHFGHFCGFGFHHEFGHHHHHGGF?CDDFGHGG<:BGDDBDGFGFGGFEFFCCGFFFABCAFF33/@B33EHFDBB0>/E/@1BEHHGHGGGHFHFGHHF5BDGF@G555DHHHHG5GHHHHGGHHGAHGGDEAE2BHFHGAAHHHGEGGGGHGHHGGGGHGGGGGGGGGGFFFFFFFBBAAB
@M02197:105:000000000-AN6RF:1:1103:9118:11898 1:N:0:1
GTCCCGTGAAATTCCTCCGCTTATTGATATGCTCCTCCGCTTATTGATATGCTTACTTCCTCTAAATGACCAAGATCCTCCGCTTATTGATATGCTTAAGTTCAGCGGGTATCCCTACCTGATCCGAGGTCAACCTTGAAAAAATTGGGGGTTGACGGCTGGACTATCACACACACCATGCGAAAAGATAATCTTACTACGCCTGGGGATATGAGATCATCCGCCTTTGAATTTCAGAAGGGAGAATGCAAGCAAACTCATCTTCCAAGACCAAGCAAATCTGCTTGAGAGGTATTTAATGACGCTCGAACAGGCATGCCTCCCGGAATACCAGGAGGCGCAATGTGCGTTCAAAGATTCGATGACTCAC
+
DCCCCCBABCFFGGGGGGGGGGGHHHHHHHHGHHHHHGGGGGGHHHHHHHHHHHHHHHHHHHHHHHHHHHHHHHHHHHHHHGGGGGHHHGHHHHHHHHHHHHHHHHGGG>EHHHHHHHHHHHHHHHGGGGHHHHHHHGHGHHHGHHHHHGGGGGHHGGGGGGHHHGHHHHHHHHHHGHHHGHHHGGHHGHHHHHHGGGGGGGGHGHHGHHHHHHHHHGGGGGHHHHHHHHHHGFHHHHGHHHHGHHHEHHHHHHHHHHHHHHHHHGHHHHGHHHHHHHHHHHHHGHHGHGHHHHHHGHHGGGGGHHGHHHHHHHHHGGGGCCGHHHHHHFHHHHGGGGGGHHHGGFGFGGGGGGGGGGFFFFFFFB@BAA
@M02197:105:000000000-AN6RF:1:1103:18281:12097 1:N:0:1
GTCCCGTGAAATTCCTCCGCTTATTGATATGCTTAAGTTCAGCGGGTAGTCCTACCTGATTTGAGGTCAAATTGTCAGAAGCTGTCTCAAAAGAGACCCTTTAGAAGCTGAACCCCATTTATAAAGCTGCTCTTCACAAATGGCGTAGATAATTATCACACCAAAGCAAGGCAACAAAGGTCCCGCTAATGCATTTCAGGAGAGCCGACTTCTGAGAAGCCCGCATACTCCCACGTCCAAGCCTGATCAACAGAAAAAGCTGAAAAGGTTGAGAATTTCATGACACTCAAACAAGCATGCTCCTCGGAATACCAAGGAGCGCAAGGTGCGTTCAAAGATTCGATGATTCAC
+
CCCCCCBBCCFFGGGGGGGGGGGHHHHHHHHHHHHGHHHHHHHGGGGGGHHHHHHHHHHHHHHHGHHHHHHHHHHHHHHHHHGHHHHHHHHHHGHHHGHHHHHHHHGHHHHHHHGGGHHHHHHHHHHHHHHHHHHHHHHHHHHHGGGGGHHHHHHHHHHHHGHHHHHHHHHHHHHHHHHHHHHGHHHHHHHGHHHHHHHHHGHGHHHHGHGGHHHHHGGGGGHHGHGGHGGGGGHHGGHHHHGGHHHHHHHHHHHHHHHHHHHHHHHHGHHGHHGHDHHHGHHFGGHHGHGHHGHGHHHGGGCGHGHHHGFHHHHGGGGEGHHFGGGGHGGGGGGGGGGFFFFFFFBBAA?
@M02197:105:000000000-AN6RF:1:1103:16121:12260 1:N:0:1
GTCCCGTGAAATTCCTCCGCTTATTGATATGCTTAAGTTCAGCGGGTAGTCCTACCTGATTTGAGGTCAAAAGTCAATAAGGAAGACGCCAGAAGGCATCGACGCATTAGAGGCACGGGACCGTTCATTCATGCACTTCGGCGAGCGGCGATCATTATCACGCCAAAAGCCTTGTCATGCATAGTCAAAAGTCGACCGCAAGCCCATTCATTTCAGGGGAGCCCGAGTCCTAGACGAGAAGTCCAGATCTCCGGCAGCCCCCACTATCCAAGCACCCTTTCGAAGCAAATCGAGAGGGGTTGAGAATTTACTGACGCTCAAACAGGCATGCTCCTCGGAATACCAAGGAGCGCAAGGTGCGTTCAAAGATTCGATGATTCAC
+
CCCCCCCCCCFFGGGGGGGGGGGHHHHHHHHHHHHHHHHHHHHGGGGGGHHHHHHHHHHHHHHHGHHHHHHHHHHHHHHHHHHHHHHGGGGGHHHHHHHHGHGGGGGGHHHHHGGHGGGGGGGGGHHHHHHHHHHHHHHGGGGFGGGGGGFGGGGGGGGGGGGGGGGGGGGGGGGGGGGGGGGGGFGGGGGFGGFGGGGGGGGGFGFHHHGHGGHGGGHGGGGGHGHHHHHHGGGHHHHHHHGHHHHGGGGGHGGGGGGHHHHHHHGGHHHEFFGHGGHHGHHHGHGHHFGHHGGGGHGHHHHHHHHHHHGGGGGGGHFHHHGGGHHHHHGGGGGHHHHHHHHHHHGGGGGHHHHGGGGHGFGGGGGGGGFFFFFFFBBBBB
@M02197:105:000000000-AN6RF:1:1103:22977:12346 1:N:0:1
GTCCCGTGAAATTCCTCCGCTTATTGATATGCTTAAGTTCAGCGGGTAGTCCTACCTGATTTGAGGTCAAATTGTCAGAAGCTGTCTCAAAAGAGACCCTTTAGAAGCTGAACCCCATTTATAAAGCTGCTCTTCACAAATGGCGTAGATAATTATCACACCAAAGCAAGGCAACAAAGGTCCCGCTAATGCATTTCAGGAGAGCCGACTTCTGAGAAGCCCGCATACTCCCACATCCAAGCCTGATCAACAGAAAAAGCTGAAAAGGTTGAGAATTTCATGACACTCAAACTGGCATGCTCCTCGGAATACCAAGGAGCGCAAGGTGCGTTCAAAGATTCGATGATTCAC
+
AAABADABBBFFFGGFFFCFEFGHGFFHHHFHHHHHGHGHHGHFCGEEGHHGHHHFHGBFHHGFGEHGHEHHHGFFEHGHHHHHHHHHHHHHHGHHHEHHHHHHHHEHHHGHHHGGGGHHHHHHHGGHHHHHHHHHHHHHHHHHGGGGGHHHHGHHHGHHHHHHHHGHHHGHHHGHHHHHHHHHFGHHHHHHHHHHHHHHHGHCHFGGGGHGHHFHHGFCF?EHHGGGGGFGHHFHGEBAHEHFG22HHFFHHHGHGDFHHHHHFHGCBGBHHHFBHBHHFGF1F/FHGFHFFBEHHHFGE?CGHFHHGFACFGC0CEEEBGHHGEEEAGGGGGBGGGC1BFFFFFAAAAA
@M02197:105:000000000-AN6RF:1:1103:5699:12345 1:N:0:1
GTCCCGTGAAATTCCTCCGCTTATTGATATGCTTAAGTTCAGCGGGTAGTCCTACCTGATTTGAGGTCAAATTGTCAGAAGCTGTCTCAAAAGAGACCCTTTAGAAGCTGAACCCCATTTATAAAGCTGCTCTTCACAAATGGCGTAGATAATTATCACACCAAAGCAAGGCAACAAAGGTCCCGCTAATGCATTTCAGGAGAGCCGACTTCTGAGAAGCCCGCATACTCCCACATCCAAGCCTGATCAACAGAAAAAGCTGAAAAGGTTGAGAATTTCATGACACTCAAACAGGCATGCTCCTCGGAATACCAAGGAGCGCAAGGTGCGTTCAAAGATTCGATGATTCAC
+
CCDDCDDDDCFFGGGGGGGGGGGHHHHHHHHHHHHHHHHHHHHGGGGGGHHHHHHHHHHHHHHHGHHHHHHHHHHHHHHHHHHHHHHHHHHGHGHHHGHHHHHHHHHHHHHHHHGGGHHHHHHHHHHHHHHHHHHHHHHHHHHHGGGGGHHHHHHHHHHHHHHHHHHHHHHHHHHHHHHHHHHHGHHHHHHHHHHHHHHHHGHGHGGGGHHGGHHHHGGGGGGHHGGGHGHGGHHHGGHHHHHFHHHHHHHHHHHHHHFHHHHHHHHHHHHHHHHFHHGBHHHHGGHHHHHHHHHHHHHGGGFGEFFHHHHHHHHEEEGGHHHHGGGGHGGGGGGGGGGFBFFFBFBBBBB
@M02197:105:000000000-AN6RF:1:1103:15800:12734 1:N:0:1
GTCCCGTGAAATTCCTCCGCTTATTGATATGCTTAAGTTCAGCGGGTATCCCTACCTGATCCGAGGTCAAACTTAGAAAGTTGGGGGTTGCTGGCCAGCGTCCACCGGGTCCCTGTAGCGAGGAGTATTACTACGCTTAGGGCCCGAGAGGCGCCGCCACTGATTTTAAGGCCCGCCGTCTCCGGCGAGGCCCAAGACCAAGCTAGGCTTGAGTGTTGTACTGACGCTCGAACAGGCATGCCCTGCGGAATACCACAGGGCGCAATGTGCGTTCAAAGATTCGATGATTCAC
+
CCDDDDDCDDFFGGGGGGGGGGGHHHHHHHHHHHHHHHHHHHHGGGGGHHHHHHHHHHHHHHHGGGGHHHHHHHHHHHHHHHHHGGGGGGHHHHGHHHGGGGGGHHGGGGGHHHHHHHHGGGGGGGHHHHHHHHGGGGGGGHHGGGGGGGGGGGGGHHHGHHHHHHHHGGGGGGGGGGGFFGGGGGHGHHHHHHHHHGHHHHHFHGHHHHHHGHHHHHHGHGGGGGHGGHHHHHHHHHGGGGGGGHHHHHHHHHHHGGGGGHHHHGGGGHGGGGGGFGGGFFFFFFFCCCCC
@M02197:105:000000000-AN6RF:1:1103:12770:12826 1:N:0:1
GTCCCGTGAAATTCCTCCGCTTATTGATATGCTTAAGTTCAGCGGGTATCCCTACCTGATCCGAGGTCAACCTTAGAAAGATTCTCCCTGAGGGGAGGCAGACCGTGTCCCGTAAACCCATGTGTCCGATACGTGTCCCGTGAAGAACTCAGTGTACCGGGGGTCCAACGAGGCCGCCGTCATTGTCTTTGGGAGGGGCAGGAACCCCCGAGGGGGCCTCCACCAAACCGTCCAACACCAAGCCGAGGGCTTGAGGGGTGATAATGACGCTCGAACAGGCATGCCCTTCGGAATACCAAAGGGCGCAATGTGCGTTCAAAGATTCGATGACTCAC
+
AAABBBBAABFFGBGGG4E?FCDHHFHHFHFHFHHHHHHHHCHEGGEGHHGHHFFHHHFEGHHGGGGHHHHHHHHHHHHGHHHHHHHHHHHHGGGGGGGG:GEHGDEGHHHGHCDEHHGGHHHHHFHGF7GGEFBCGFHGFBFGHGHHEHHHFHHHHHGGGGFBGGGGGGGGGG?BDFGFGFHHFHFGHHGFFHFFFFG@FGFFFFFEFAFGFDAGGHHFFFGGGGGGGHHHHGGGHGGGGGFEAGAGGHHHGGEAGBFFHFG?EEE@?HHGHFFHHGFHHGGGGGGGHHHHFFCHHHG?GGEFGHBGE2EECBFGCGGGEBCBFFBFFFBAAAA
@M02197:105:000000000-AN6RF:1:1103:19281:12497 1:N:0:1
GTCCCGTGAAATTCCTCCGCTTATTGATATGCCTAAGTTCAGCGGGTAGTCCTACCTGATTTGAGGTCAAATTGTCAGAAGCTGTCTCAAAAGAGACCCTTTAGAAGCTGAACCCCATTTATAAAGCTGCTCTTCACAAATGGCGTAGATAATTATCACACCAAAGCAAGGCAACGAAGGTCCCGCTAATGCATTTCAGGAGAGCCGACTTCTGAGAAGCCCGCATACTCCCACATCCAAGCCTGATCAACAGAAAAAGCTGAAAAGGTTGAGAATTTCATGACACTCAAACAGGCATGCTCCTCGGAATACCAAGGAGCGCAAGGTGCGTTCAAAGATTCGATGATTCAC
+
CCCCCCBCBBFFGGGGGGGGGGGHHGHHHHHHHHHHHHHHHHGGGGGGGHHHHHHHHHHHHHHHGHHHHFHGHHHHHHHHGHHHHHHHHHHHHGHHHGHHHHHGHHHHHHGHHHGGGHHHHHHHHHHHHHHGHHHHHHGHGHHGGGGGGGHHHGGHFHHHHHHHHHHHHHGHHHHHGGGGGHGHHHHHHHHHHHHHHHHHHGHGHHHHHHHGHHGGHGGGGGHHHHGGHGHHHHHHGGHHHGHHHHGHHHHHHHHHHHHHHHHHHGHHHHHHHHHHHHHHHHHHHGHHHHHGHHHHHHGGGGGGHHHHHHHHHHHGGGGGHHHHGGGGHGGGGGGGGGGFFFFFFF@CCCB
@M02197:105:000000000-AN6RF:1:1103:26334:13096 1:N:0:1
GTCCCGTGAAATTCCTCCGCTTATTGATATGCTTAAGTTCAGCGGGTATCCCTACCTGATCCGAGGTCAACCTGTAAAAATTGGGGGTTCTGGCAAGCCACCGGGGGGAACCCTATAGCGGGAGTATGTACTACGCTCAGAGCCCACCGGCACCGCCACTAATTTTGAGGGCCGCGGAGACCGCGTGCCCCAATACCACGCTAGGCGTGAATGGTTAAATGACGCTCGAACAGGCATGCCCTGCGGAATACCACAGGGCGCAATGTGCGTTCAAAGATTCGATGATTCAC
+
CCCCCCBCCCFFGGGGGGGGGGGHHHGHHHHHHHHHHHHHHHHGGGGGHHHHHHHHHGHHH;H9GG9HHHH::HHHGHH<<<HHHGGGGHHHHHHHGHG<<<GGGGG/G:GG99GG;G:GFFF9F9FF89F:FFFF9FFF::FFF:FFF9FFGGGHHGHGHHHHGHHGGGGGGGGGHGGGGGGGGGGGHGHHHGGGFFGHHFFGHHHHHHHHHHHGHHHGGHGGHHGGHHFHFFHHGGGGGGGGHHGHHFHHHHGGGGGHGHHEEEGHGGGGFGGAGGFFFFFFFCCCCC
@M02197:105:000000000-AN6RF:1:1103:15833:13460 1:N:0:1
GTCCCGTGAAATTCCTCCGCTTATTGATATGCTTAAGTTCAGCGGGTAGTCCTACCTGATTTGAGGTCAAATTGTCAGAAGCTGTCTCAAAAGAGACCCTTTAGAAGCTGAACCCCATTTATAAAGCTGCTCTTCACAAATGGCGTAGATAATTATCACACCAAAGCAAGGCAACAAAGGTCCCGCTAATGCATTTCAGGAGAGCCGACTTCTGAGAAGCCCGCATACTCCCACATCCAAGCCTGATCAACAGAAAAAGCTGAAAAGGTTGAGAATTTCATGACACTCAAACAGGCATGCTCCTCGGAATACCAAGGAGCGCAAGGTGCGTTCAAAGATTCGATGATTCAC
+
CCCCBCCCCCFFGGGGGGGGGGGHHHHHHHHHHHHHHHHHHHHGGGGGGHHHHHHHHHHHHHHHGHHHHHHHHHHHHHHHHHHHHHHHHHHHHGHHHGHHHHHHHHHGHHHHHHGGGHHHHHHHHHHHHHHHHHHHHHHHHHGHGGGGGHHHHHHHHHHHHHHHHHHHHHHHHHHHHHHHHHHHHGGHGHHHHHHHHHHHGGHGGHHHHHGGHHGHHGGGGGHHHHGGHGGGGHHGGGHHHHHGHHHHHHHGHHHFHHGHHHFHHHHHHHHHHHGDHHHHHHHFFGGGGHGGHHGGHHGGGGGCHHEHGHHHHHHGGGGGGHHHGGFGHGGGGGFGGGFFFFFFFFBBAAB
@M02197:105:000000000-AN6RF:1:1103:4985:13547 1:N:0:1
GTCCCGTGAAATTCCTCCGCTTATTGATATGCTTAAGTTCAGCGGGTAGTCCTACCTGATTTGAGGTCAAAAGTCAATAAGGAAGACGCCAGAAGGCATCGACGCATTAGAGGCACGGGACCGTTCATTCATGCACTTCGGCGAGCGGCGATCATTATCACGCCAAAAGCCTTGTCATGCATAGTCGAAAGCCGACCGCAAGCCCATTCATTTCAGGGGAGCCCGAGTCCTAGACGAGAAGTCCAGATCTCCGGCAGCCCCCACTATCCAAGCACCCTTTCGAAGCAAATCGAGAGGGGTTGAGAATTTACTGACGCTCAAACAGGCATGCTCCTCGGAACACCGAGGAGCGCAAGGTGCGTTCAAAGATTCGATGATTCAC
+
CCCCCCCCCBFFGGGGGGGGGGGHHHHHHHHHHHHHHHHHHHHGGGFGGHHHHHGHHHHHHHGHGHGHHHHHHHHHHHHHGHHHHHHGGGGGGHHHHHHHGHGGGGGGHHHHHGGHGGGGGGGDGGHHHHHHHHHHHHHGGGGGGGGGGGFGGGGGFGGGGGGGGGGGGGGGGGGGGGGGGGGGGFFFFFFFGGFFFGGGGGFFGGGGGGGGHFFGFFHFGFFGHHGHGHHHGGGGHHGHHHFHHHG?GGCFFGGGGGGHFGGHHHHGFHGGFFEHEDHGGHGHHHGHHHGGHGGGGHHHGHHHDHEHHGGFFGFGGHHGHHHGHFGHHGGGGCGGHHGEEFGGFGBGCGGHHHHCEGGHGGGGGGGGGGFFFFFFFA3BAA
@M02197:105:000000000-AN6RF:1:1103:21631:14030 1:N:0:1
GTCCCGTGAAATTCCTCCGCTTATTGATATGCTTAAGTTCAGCGGGTAGTCCTACCTGATTTGAGGTCAAATTGTCAGAAGCTGTCTCAAAAGAGACCCTTTAGAAGCTGAACCCCATTTATAAAGCTGCTCTTCACAAATGGCGTAGATAATTATCACACCAAAGCAAGGCAACAAAGGTCCCGCTAATGCATTTCAGGAGAGCCGACTTCTGAGAAGCCCGCATACTCCCACATCCAAGCCTGATCAACAGAAAAAGCTGAAAAGGTTGAGAATTTCATGACACTCAAACAGGCATGCTCCTCGGAATACCAAGGAGCGCAAGGTGCGTTCAAAGATTCGAT
+
CCCDDDCDBCFFGGGGGGGGGGGHHHHHGHHGHHHHHHHHHHHGGGGGGHHHHHHHHHHGHHHHGHHHHHHHHHHHHHHHHHHHHHHHHHHHHGHHHGHHHHHHHHHHHHHHHHGGGHHHHHHHHHHHHHHHHHHHHHHHHHHHGGGHHHHHHHHHHHHHHGHHHHHHHHHHHHHHHHHHGHHHHHHHHHHHHHHHHHHHHGHGHHHHHHHHHHHHHHGGGGHHGHGGHGGHGGHHGGHHHHGHHHHHHHHHHHHHHHHHHHHHHHHHHHHHHGGGFHHHHHHFGEHHHHHGHHHHHFHGGEFGHHHHHFGHHHHGGGGGHGGGGGGGGGFGFFFFCFFCCCCB
@M02197:105:000000000-AN6RF:1:1103:13261:14072 1:N:0:1
GTCCCGTGAAATTCCTCCGCTTATTGATATGCTTAAGTTCAGCGGGTAGTCCTACCTGATTTGAGGTCAAATTGTCAGAAGCTGTCTCAAAAGAGACCCTTTAGAAGCTGAACCCCATTTATAAAGCTGCTCTTCACAAATGGCGTAGATAATTATCACACCAAAGCAAGGCAACAAAGGTCCCGCTAATGCATTTCAGGAGAGCCGACTTCTGAGAAGCCCGCATACTCCCACATCCAAGCCTGATCAACAGAAAAAGCTGAAAAGGTTGAGAATTTCATGACACTCAAACAGGCATGCTCCTCGGAATACCAAGGAGCGCAAGGTGCGTTCAAAGATTCGATGATTCAC
+
AACCCCACCCFFGGGGGGGGGGGHHHHHHHHGHHHHHHHHHHHGGGGGGHHHHHHHHHHHHHHHGHHHHHHHHHHHHHHHHHHHHHHHHHHHHGHHHGHHHHHHHHHGHHGHHHGGGHHHHHHHHHHHHHHHHHHHHHHHHHHHGGGGGHHHHHHHHHHHHHHHHHHHHHHHHHHHHHHHGHHHHHHGHHHHHGHHHHHHHGHGHHHHGHHHHHHHHGGGGGHHHHGGHGHGHHHHGGHHHHHHHHHHHHHHHHHHHHHHHHHHHHHHHGHHHHHHHHHHHHHFHGHHHHHHHHHHHHHGGGGGHHFHHHHHHHHGGGGGHHHHGGGGGGGGGGGGGGFFFFFFFFCAAAA
@M02197:105:000000000-AN6RF:1:1103:21777:14203 1:N:0:1
GTCCCGTGAAATTCCTCCGCTTATTGATATGCTTAAGTTCAGCGGGTAGTCCTACCTGATTTGAGGTCAAATTGTCAGAAGCTGTCTCAAAAGAGACCCTTTAGAAGCTGAACCCCATTTATAAAGCTGCTCTTCACAAATGGCGTAGATAATTATCACACCAAAGCAAGGCAACAAAGGTCCCGCTAATGCATTTCAGGAGAGCCGACTTCTGAGAAGCGCGCATACTCCCACATCCAAGCCTGATCAACAGAAAAAGCTGAAAAGGTTGAGAATTTCATGACACTCAAACAGGCATGCTCCTCGGAATACCAAGGAGCGCAATGTGCGTTCAAAGATTCGATGACTCAC
+
1>1>AD>1>AFFGGGGGGGGGGGHHHHHHHHHHHHHHHHHHHHGGGGEAHHHFGHHHHHHDGFHGHGHHHFDGDGEGFFHHF1GD1FHEH1D0>GFEFACFH@GHFEHFFHEFGEGGHGFFFHHFFGGBB1G8GGFFDGABDCFCBBFFBBFDGHFFGHHH8EHHFGFFFFEFGGGHFFEFF<GGGCFCEGBDDFBFGFFGC/CDGC?@@BFGGGGBFGG#9FBAB/BFFFFHHGCECHHE3GB444BB4G@EFGFEFF4HGB33?1B5@55FFHHFG5DFGGEAFFGFEDHHHFGBFAA0GGEG5FFFGBFFFBE?EA2DGGB2GGGGGGFBGGGGFGFFFFFFF>>3BA
@M02197:105:000000000-AN6RF:1:1103:27180:14420 1:N:0:1
GTCCCGTGAAATTCCTCCGCTTATTGATATGCTTAAGTTCAGCGGGTAGTCCTACCTGATTTGAGGTCAAATTGTCAGAAGCTGTCTCAAAAGAGACCCTTTAGAAGCTGAACCCCATTTATAAAGCTGCTCTTCACAAATGGCGTAGATAATTATCACACCAAAGCAAGGCAACAAAGGTCCCGCTAATGCATTTCAGGAGAGCCGACTTCTGAGAAGCCGGCATACTCCCACATCCAAGCCTGATCAACAGAAAAAGCTGAAAAGGTTGAGAATTTCATGACACTCAAACAGGCATGCTCCTCGGAATACCAAGGAGCGCAAGGTGCGTTCAAAGATTCGATGATTCAC
+
BBBBBBBBBBFFGGGGGGGGGGGHHHGHHHHHHHGHHHGHHGGGGGGGGHHHHHHHHHHHHHHHGHHHHHHHHHHHHHHHHGHHHHHHHHHHHGHHHGHHHHHGGHHHHHHHHHGGGHHHHGHHHHHHHHHHHHHHHHHGGHHHGGFEHHHHHHHHHHHHHHHHHHHHHHHHHHHHHHHHFGFHGHHHHHHHHHHHFHHHHGHGGHGHGGGGHHHHGGGGGDGHHHGGHGGGHHFGCGHHHHHEGHHHHHHHHHHHHHHHHHHHHGAHHHHHHHHGHHHHHHHHGGGHHHHHHHFHGHEGGGGGHHHHHHHHHGGGGEECGHGFGGGGFGCGGFGGGGGFFFFFFFA??AA
@M02197:105:000000000-AN6RF:1:1103:22312:14611 1:N:0:1
GTCCCGTGAAATTCCTCCGCTTATTGATATGCTTAAGTTCAGCGGGTAGTCCTACCTGATTTGAGGTCAAATTGTCAGAAGCTGTCTCAAAAGAGACCCTTTAGAAGCTGAACCCCATTTATAAAGCTGCTCCTCACAAATGGCGTAGATAATTATCACACCAAAGCAAGGCAGCAAAGGTCCCGCTAATGCATTTCAGGAGAGCCGACTTCTGAGAAGCCCGCATACTCCCACATCCAAGCCTGATCAACAGAAAAAGCTGAAAAGGTTGAGAATTTCATGACACTCAAACAGGCATGCTCCTCGGAATACCAAGGAGCGCAAGGTGCGTTCAAAGATTCGATGATTCAC
+
CCDCCCBBCCFFGGGGGGGGGGGHHHHHHHHHHHHHHHHHHHHGGGGGGHHHHHHHHHHHHHHHGHHHHHHHHHHHHHGHHHHHHHHHHHHHHGHHHGHHHHHHHHHHHHHHHHGGGHHHHHHHHHHHHHHHBGHGHHHHHHHHGGGGGHHHHHHHHHHHHHHHHHHHHHHHHHHHHHHHHHHHGHHGGHHHHHHHHHHHHGHGHHHHHGHHHHHHHGGGGGHHHHGGGGHHGFGHGGHHHHHHHHHGHHHHHGHHHHHHHHHHGHHHHFGHHHFHHGEHHHHHHCHHHHGHHHGHFHE?CFFGHHHHHGFHHHHEFGGGHHHHGGGGHGGGGGGGGGGFFFFFFFBAAAA
@M02197:105:000000000-AN6RF:1:1103:4550:14714 1:N:0:1
GTCCCGTGAAATTCCTCCGCTTATTGATATGCTTAAGTTCAGCGGGTAGTCCTACCTGATTTGAGGTCAAATTGTCAGAAGCTGTCTCAAAAGAGACCCTTTAGAAGCTGAACCCCATTTATAAAGCTGCTCTTCACAAATGGCGTAGATAATTATCACACCAAAGCAAGGCAACAAAGGTCCCGCTAATGCATTTCAGGAGAGCCGACTTCTGAGAAGCCCGCATACTCCCACATCCAAGCCTGATCAACAGAAAAAGCTGAAAAGGTTGAGAATTTCATGACACTCAAACAGGCATGCTCCTCGGAATACCAAGGAGCGCAAGGTGCGTTCAAAGATTCGATGATTCAC
+
BBBBBBBBBAFFGGGGGGGGGGGHHHFFHHHHHHHGHHHHHHHGGGGGGHHHHHHHHHHHHHHHGHHHHHHHHEHHHHGGHHHGHHHHHHGFHGHHHGHHHHHHHHHHHHHHHHGGGHHHHGHHHHFHHGHHHHHGGHHHGHFHGGGGGHHHHHHHHHHHHGHHHHHHHHGHHHHHHHHGGHHHGHHHGHHHHHHHHHHHHGHGHHHHGHHGHHHHHGGGGGGHHGGGHGHGHHHHGGHHHFHHHHHHHHHHHHHHHGHHFHGHHHHFHGHFHGHF5FFEHHHHHGHHHHHHHGHHHHEGGGGEBGFGHFHHHHGDECEEGGHHGGGGHGBFFFGGFFGFFFFFFFAABBB
@M02197:105:000000000-AN6RF:1:1103:6099:15090 1:N:0:1
GTCCCGTGAAATTCCTCCGCTTATTGATATGCTTAAGTTCAGCGGGTAGTCCTACCTGATTTGAGGTCAAATTGTCAGAAGCTGTCTCAAAAGAGACCCTTTAGAAGCTGTACCCCATTTATAAAGCTGCTCTTCACAAATGGCGTAGATAATTATCACACCAAAGCAAGGCAACAAAGGTCCCGCTAATGCATTTCAGGAGAGCCGACTTCTGAGAAGCCCGCATACTCCCACATCCAAGCCTGATCAACAGAAAAAGCTGAAAAGGTTGAGAATTTCATGACACTCAAACAGGCATGCTCCTCGGGATACCAAGGAGCGCAAGGTGCGTTCAAAGATTCGATGACTCAC
+
@AAAAD>AAA3@EFFFFFEAEGE13FGHHFHBGH2BAADABEFCAEAAFFEAFGH0EEGHFGF2/EFHGFHB1@2DGDGHF1GGFBGHFHFG>EFFHGHBGGHHFHFCEGHE2>GHFFGHFBBFG1FFGG1FFFHBGGFFFHHEFEFBGGGGHHFHHGGHHFGFGHGFHHHHHHHHGF0<FFGFGDBFGHHGEBGGCFFHG?GCHHFHGDGGGEHFHCGCECHGBGBG0?HHFHHFGEFHHEHGHFHHHFHF0F1D111FF@GGGB0GF@2HFHG11EGDE@GGGFFHHFHFGB1FGHHGGCCEEF21GBHHGFF0EA00B1100E0FCGGFGA3G1GC1FD3FD11AAAA
@M02197:105:000000000-AN6RF:1:1103:27836:15466 1:N:0:1
GTCCCGTGAAATTCCTCCGCTTATTGATATGCTTGAGTTCAGCGGGTAGTCCTACCTGATTTGAGGTCAAATTGTCAGAAGCTGTCTCAAAAGAGACCCTTTAGAAGCTGAACCCCATTTATAAAGCTGCTCTTCACAAATGGCGTAGATAATTATCACACCAAAGCAAGGCAACAAAGGTCCCGCTAATGCATTTCAGGAGAGCCGACTTCTGAGAAGCCCACATACTCCCACATCCAAGCCTGATCAACAGAAAAAGCTGAAAAGGTTGAGAATTTCATGACACTCAAACAGGCATGCTCCTCGGAATACCAAGGAGCGCAAGGTGCGTTCAAAGATTCGATGATTCAC
+
BCCCCCCCCCFFGGGGGGGGGGGHHHHHHHHHHHHHHHHHHHHGGGGGGHHHHHHHHHHHHHHGGGHHHHHHHHHHHHHHHHHHHHHHHHHHHGHHHGHHHHHHHHHHHHHHHHGGGHHHHHHHHHGGHHHHHHHHHHHHGHHHHHHHGHHHHHHHHHHHHHHHHHHHHHHHHHHHHHHHHHGHHGHHHHHHHHHHHHHHHGHGHHHHGHHHGHHHHHGGHGHHHHGGGGHHHGHFGGHHHHHHHHHHHHHHHHHHHHEHEHHHHHHHHHHHHHHHHHHHHHHHHGHHHHFFHHHHHEEGGGGGHHGHGHGHHHHGGGGGFHGGEFCGHGGGGGGGGFGFFFFFFFBBAB@
@M02197:105:000000000-AN6RF:1:1103:26221:15666 1:N:0:1
GTCCCGTGAAATTCCTCCGCTTATTGATATGCTTAAGTTCAGCGGGTAGTCCTACCTGATTTGAGGTCAAATTGTCAGAAGCTGTCTCAAAAGAGACCCTTTAGAAGCTGAACCCCATTTATAAAGCTGCTCTTCACAAATGGCGTAGATAATTATCACACCAAAGCAAGGCAACAAAGGTCCCGCTAATGCATTTCAGGAGAGCCGACTTCTGAGAAGCCCGCATACTCCCACATCCAAGCCTGATCAACAGAAAAAGCTGAAAAGGTTGAGAATTTCATGACACTCAAACAGGCATGCTCCTCGGAATACCGAGGAGCGCAAGGTGCGTTCAAAGATTCGATGATTCAC
+
CCCCCCBCCCFFGGGGGGGGGGGHHHGHHHHHHHHGFHHHHHHGGGGGGHHHHHHHHHHHHHHHGHHHHHHHHHHHHHHHHHGHHHHHHHHHHGHHHGHHHHHHHHHHHHHHHHGGGHHHHHHHHGHHHHHHHHHHHHHHHHHHGGGGGHHHHHHHHHHHHHHHHHHHHHHHHHHHHHHHGGHHHGHHHHHHHHHHHHHHHGGGGHHHHFGHGHGHHGGGGGGHHHGGGGHHGHHGGGHHHHFHHHHHHHHHHHHHHHGGHHHHHHHHHHHHHHHHHEHHHHHHHGHHHHHHHHHHHHHGGGGGFHGHGGGGGHHFGGGGHHHHGGGGHGGGGGGGGGGFFFFFFFCCBCB
@M02197:105:000000000-AN6RF:1:1103:4735:15649 1:N:0:1
GTCCCGTGAAATTCCTCCGCTTATTGATATGCTTAAGTTCAGCGGGTAGTCCTACCTGATTTGAGGTCAAATTGTCAGAAGCTGTCTCAAAAGAGACCCTTTAGAAGCTGAACCCCATTTATAAAGCTGCTCTTCACAAATGGCGTAGATAATTATCACATCAAAGCAAGGCAACAAAGGTCCCGCTAATGCATTTCAGGAGAGCCGACTTCTGAGAAGCCCGCATACTCCCACATCCAAGCCTGATCAACAGAAAAAGCTGAAAAGGTTGAGAATTTCATGACACTCAAACAGGCATGCTCCTCGGAATACCAAGGAGCGCAAGGTGCGTTCAAAGATTCGATGATTCAC
+
BBAAADAA?AFFGGGGGGGGGGEHHHHHHHHHHHGHHHHHGGHGGGEFGHGFHHHHHHHHHHHHGHHHHHHG5FHHGEHFHHGHHHFGFHHHHG2GFCGHHHB3BGFFHCBFGCEGBGFHHHHHFFGHFHFGHFFGHFFGFGBF0BBCFHGHHHHHFGGH;BHGHHHHCGFHHGEGHAG@FFHHG1ACGGHHHHFFDDGHGGFCGHGF@DGFBDGGGEF5CBFAGFFGGGGBG>CFGEF0B1BBGBGHHG@EHHGF1G12F@FFHFFG22DED1HGBD12F2F11FG0FFHHGEGHF/EEEE/ECGFDEF1GFGC?EE?E11G0EEA?GCDGCGGFEAB1BDDB3FAA?AA
@M02197:105:000000000-AN6RF:1:1103:9346:16083 1:N:0:1
GTCCCGTGAAATTCCTCCGCTTATTGATATGCTTAAGTTCAGCGGGTAGTCCTACCTGATTTGAGGTCAAATTGTCAGAAGCTGTCTCAAAAGAGACCCTTTAGAAGCTGAACCCCATTTATAAAGCTGCTCTTCACAAATGGCGTAGATAATTATCACACCAAAGCAAGGCAACAAAGGTCCCGCTAATGCATTTCAGGAGAGCCGACTTCTGAGAAGCCCGCATACTCCCACATCCAAGCCTGATCAACAGAAAAAGCTGAAAAGGTTGAGAATTTCATGACACTCAAACAGGCATGCTCCTCGGAATACCAAGGAGCGCAAGGTGCGTTCAAAGATTCGATGATTCAC
+
CCCECCCDCDFFGGGGGGGGGGGHHHHHHHHGHHHHHHHHHGHGGGGGGHHGHHHHHHHHHHHHGHHHHHHHHHHHHHHHGHHHHHHHHHHHHGHHHGHHHHHHHHHHHHHHGHGGGHHHHHHHHHHHHHHHHHHHHHHHHHHHGGGGGHHHHHHHHHHHHHHHHHHHHHHHHHHHHHHHGHHHHGGGHHHHGHHHHHHHHGHGHHHHGHGGHHHGHGGGGGHGHHGGHGGHHHGFGGHHHGHGHHHHHHHHHHHHHHHHHHHHHHHHHHHHHFGFHGHHHHHGFGHHHHHHHHHHHHHGGGGGHHHHHHHHGHHGGGGGHHHGGGGGHGGGGGGGGGGFFFFFFFCCCBC
@M02197:105:000000000-AN6RF:1:1103:8296:16395 1:N:0:1
GTCCCGTGAAATTCCTCCGCTTATTGATATGCTTAAGTTCAGCGGGTAGTCCTACCTGATTTGAGGTCAAATATGATGAAATGCTTGTCCGAAGACCATTGTAAGCGGACTTTGAGGGTCAGACGACAGCGCAACGTCATTATCACACTGATGTCCGAAAGCCAAAGGTTGAATTCCGCTGATGCATTTGAGAGGAGCCGACTTTCGCCAGCACGCTCCAAGTCCAAGCCCCGAAACAGAAACAAATCTATTCGGGGTTGAGAATTTAATGACACTCAAACAGGCATGCTCCTCGGAATACCAAGGAGCGCAAGGTGCGTTCAAAGATTCGATGATTCAC
+
ABBBA?ABBAFFGGGGFGFGGGGHHHBGDFHHFHHHGHHFHHHGGG00AFGHFHHHHFGHHHHGGHCHHHHHDFHGGFHFHHHHHHGHHFFAEE?GFHHHHHHHBGBEBEGHHGFEFEEHHHHFFFCFGHGGGCGGHHGFGFGFGHHFHHHHGHHHGGGGDHHFGGHHHFHFHGHHDGHHHHHHHHGHCHHHHGDGGGGHHDDGGGGGEFFFEGFGFHHGHFFFFGFFFGFGHHFHHGFFFHHHFHHHEC/CCFGHGGFHGFGF5GHGHHHHFGEHGHGB3FFHGHGF10E2EGHGFGD3HHGG?GGCGHFGFEECGFFGGGG552FCBCFFFFF?AAAA
@M02197:105:000000000-AN6RF:1:1103:23136:16576 1:N:0:1
GTCCCGTGAAATTCCTCCGCTTATTGATATGCTTAAGTTCAGCGGGTAGTCCTACCTGATTTGAGGTCGAATTGTCAGAAGCTGTCTCAAAAGAGACCCTTTAGAAGCTGAACCCCATTTATAAAGCTGCTCTTCACAAATGGCGTAGATAATTATCACACCAAAGCAAGGCAACAAAGGTCCCGCTAATGCATTTCAGGAGAGCCGACTTCTGAGAAGCCCGCATACTCCCACATCCAAGCCTGATCAACAGAAAAAGCTGAAAAGGTTGAGAATTTCATGACACTCAAACAGGCATGCTCCTCGGAATACCAAGGAGCGCAAGGTGCGTTCAAAGATTCGATGATTCAC
+
CCCCCCBBCCFFGGGGGGGGGGGHHHHHHHHHHHHHGHHHHHHGGGGGGHHHHHHHHHHHHHHHGHHHGGGHHHHHHHHHHHHHHGHHHHHHHGGHHGHHHHHHHHHHHHHHHGGGGHHHHHHHHHHHGHHHHHHHHHHHHHGHGGGGGHHHHHHHHHHHHGHHHHHHHHHHHHHHHHHHHGGHHGHGHHHHHHHHHHHHHGGGHGHHGHGHHHHHHGGGGGHGHHGGGGHHHFGFGGGHHHFGHHHHHHHHHHGHHHHHHHHHHHHHHHHHGHHHFGEHGHHHFGHHHHFHHFGHHHGGGGEDHGHFHFFHHHHGGGGGHHFHGGGGHGGGGGGGGGGFFFFFFFACCCC
@M02197:105:000000000-AN6RF:1:1103:7625:16700 1:N:0:1
GTCCCGTGAAATTCCTCCGCTTATTGATATGCTTAAGTTCAGCGGGTAGTCCTACCTGATTTGAGGTCAAATTGTCAGAAGCTGTCTCAAAAGAGACCCTTTAGAAGCTGAACCCCATTTATAAAGCTGCTCTTCACAAATGGCGTAGATAATTATCACACCAAAGCAAGGCAACAAAGGTCCCGCTAATGCATTTCAGGAGAGCCGACTTCTGAGAAGCCCGCATACTCCCACATCCAAGCCTGATCAACAGAAAAAGCTGAAAAGGTTGAGAATTTCATGACACTCAAACAGGCATGCTCCTCGGAATACCAAGGAGCGCAAGGTGCGTTCAAAGATTCGATGATTCAC
+
CCCCCCCCCCFFGGGGGGGGGGGHHGGHHHHHHHHHHHHHHHHGGGGGGHHHGHHHHHHHHHHFGHHHHHHHHHHHHHHGHHHHHHHHHHHHHGHHHGHHHHHGHHHHHHHGHHGGGHHHHHHHHHHHHHHHHHHHHHHHHGHHHGGHGHHHHHHHHHHHHGHHHGHHGHGHHHHHHHHHB;HHGGGGFHHHHHHHHHHFHGHG,EGGGGG6HGGGFGGGGGGGGGGGGEGGGGFG?@0C0CBHGHEFDFFFFFBFHGBFHHHHHGF0@2HFGG@11BGGFF11HC101GHF1E1ADGA/E/?E0ADD2BGFFF1CFE?CFG1F00A01GA3BGGGA11113@13B11>>>
@M02197:105:000000000-AN6RF:1:1103:4309:16854 1:N:0:1
GTCCCGTGAAATTCCTCCGCTTATTGATATGCTTAAGTTCAGCGGGTAGTCCTACCTGATTTGAGGTCAAATTGTCAGAAGCTGTCTCAAAAGAGACCCTTTAGAAGCTGAACCCCATTTATAAAGCTGCTCTTCACAAATGGCGTAGATAATTATCACACCAAAGCAAGGCAACAAAGGTCCCGCTAATGCATTTCAGGAGAGCCGACTTCTGAGAAGCCCGCATACTCCCACATCCAAGCCTGATCAACAGAAAAAGCTGAAAAGGTTGAGAATTTCATGACACTCAAACAGGCATGCTCCTCGGAATACCAAGGAGCGCAAGGTGCGTTCAAAGATTCGATGATTCAC
+
CCCBCBCCBCFFGGGGGGGGGGGHHHHHGHGHHHHHHHHHGHGGGGGGGHHHHHHGHHHHHHHHGHGHHHHHHHHHHHHHHHHHHHHHHHHHGGHHHGHHHHHHHHHHHHHHHHGGGGGHHHHHHHHGHHHHGHGHHHHHHHGGGGGGGHHHHHHHGGHHHGHHHHHGHHHHHHHHHHHHHDHGHHHHGHHHHHHGHHHHHGHGHGHHHHHHHHHGHGGFGGGGHGGGHGGFGGGFEGHHHHGHHHHHGGHHHHHHHHHGBHHHHFGGFHHHHHFFHHHHHFHHFGFHHGHGHHHHHHHEECEEGF5GHHGFGHHGGGCGFHFFEGGGHFGGCGGGGGGFFBFFFFBBBBB
@M02197:105:000000000-AN6RF:1:1103:22496:17423 1:N:0:1
GTCCCGTGAAATTCCTCCGCTTATTGATATGCTTAAGTTCAGCGGGTATCCCTACCTGATCCGAGGTCAACCTGTAAAAATTGGGGGTTCTGGCGAGCCACCGGGGGGAACTCTATAGCGGGAGTATGTACTACGCTTAGAGCCCACCGGCACCGCCACTAATTTTGAGGGCCGCGGAGACCGCGTGCCCCAATACCACGCTAGGCGTGAGTGGTTAAATGACGCTCGAACAGGCATGCCCTGCGGAATACCACAGGGCGCAATGTGCGTTCAAAGATTCGATGATTCAC
+
CCCCCCCCCCFFFGGGGGGGGGGHHHHH6GHHHHHHHHHHHHHGGGEGHHHHHHH<<HH<G<H8GGFHH;HHHH:HHHH8G<HHHG9GGHHHHHGG;GG<H<GGGGG9GGGGGFFFFF:FFF8FDFFF9FFF:FFFF8FFF:FFF:FFFFFFGGGHFGFHFHFGFGHHGGGGFGGHHGGGGFGGGGGGHFHHHGHGFFGGFGHGHHHHHGGHHHGHHHHGGGFGGHGHHHHHHHHHGGGGEEGHHFFHFHGHHHGFECGGCHGGGGGHGGGGGGGGFGFFFFFFFAAAAA
@M02197:105:000000000-AN6RF:1:1103:25088:17776 1:N:0:1
GTCCCGTGAAATTCCTCCGCTTATTGATATGCTTAAGTTCAGCGGGTAGTCCTACCTGATTTGAGGTCAAATTGTCAGAAGCTGTCTCAAAAGAGACCCTTTAGAAGCTGAACCCCATTTATAAAGCTGCTCTTCACAAATGGCGTAGATAATTATCACACCAAAGCAAGGCAACAAAGGTCCCGCTAATGCATTTCAGGAGAGCCGACTTCTGAGAAGCCCGCATACTCCCACATCCAAGCCTGATCAACAGAAAAAGCTGAAAAGGTTGAGAATTTCATGACACTCAAACAGGCATGCTCCTCGGAATACCAAGGAGCGCAAGGTGCGTTCAAAGATTCGATGATTCAC
+
CCCCCCBBCCFFGGGGGGGGGGGHHHHHHHHHHHHHHHHHHHHGGGGGGHHHHHHHHHHHHHHHGHHHHHHHHHHHHHHHHHHHHHHHHHHHHGHHHGHHHHHHHHHHGHHHHHGGGHHHHHHHHHHHHHHHHHHHHHHHHHHHGGGGGHHHHHHHHHHHHGHHHHHHHHGHHHHHHHHHGHHHGHHHHHHHHHHHHHHHHGHGHHHGCGGGHHHHHGGGGGGGHGGGHGHGHHHHGGHFHBHHHHHHHHGHHHHGHFHHHHGHHHHFHHHHHHGBHHHHHHHHGGGHHHFHHHHHEHHGGGGGHHHGHF3HHHHGGGGGHHFGGGGGHGGGGGGGGGCBFFFFFFB?AAA
@M02197:105:000000000-AN6RF:1:1103:11079:18521 1:N:0:1
GTCCCGTGAAATTCCTCCGCTTATTGATATGCTTAAGTTCAGCGGGTAGTCCTACCTGATTTGAGGTCAAAAGTCAATAAGGAAGACGCCAGAAGGCATCGACGCATTAGAGGCACGGGACCGTTCATTCATGCACTTCGGCGAGCGGCGATCATTATCACGCCAAAAGCCTTGTCATGCATAGTCGAAAGCCGACCGCAAGCCCATTCATTTCAGGGGAGCCCGAGTCCTAGACGAGAAGTCCAGATCTCCGGCAGCCCCCACTATCCAAGCACCCTTTCGAAGCAAATCGAGAGGGGTTGAGAATTTACTGACGCTCAAACAGGCATGCTCCTCGGAACACCGAGGAGCGCAAGGTGCGTTCAAAGATTCGATGATTCAC
+
BCCCBCBBBCFFGGGGGGGGGGGHHHHHGHHHHHHHHHHHHHHGGGGGGHHHHHHHHHHHHHHHGHGHHHHHHHHGHHHHHHHHHHHGGGGGHHHHHHHHGHGGGGGGHHHHHGGHGGGGGGGGGHGHHHHHHHHHHHHGGGGGGGGGGGGGGGGGGGGGGGGGGGGGGGGGGGGGGGGGGGGGGFFFFFFFGFFFGGFFGFFGGGFGGGGGHGFGGGGGFFFGFFFGHHHHGGGHHHHHHGFHHGFCGGGGHGDGGGGGHHHHHHHGHHHGGGGHGGHHGHHHHGGHHHGHGGGGGHHHHHHHHHHHHHGGGGGHFHHHHHHFHHFHHHGGGGGGHHGGGGGGHHGGEGGHHHHGGGGHGGGGGGGGGGFFBFFFFBBAAA
@M02197:105:000000000-AN6RF:1:1103:2965:18787 1:N:0:1
GTCCCGTGAAATTCCTCCGCTTATTGATATGCTTAAGTTCAGCGGGTAGTCCTACCTGATTTGAGGTCAAAAGTCAATAAGGAAGACGCCAGAAGGCATCGACGCATTAGAGGCACGGGACCGTTCATTCATGCACTTCGGCGAGCGGCGATCATTATCACGCCAAAAGCCTTGTCATGCATAGTCGAAAGCCGACCGCAAGCCCATTCATTTCAGGGGAGCCCGAGTCCTAGACGAGAAGTCCAGATCTCCGGCAGCCCCCACTATCCAAGCACCCTTTCGAAGCAAATCGAGAGGGGTTGAGAATTTACTGACGCTCAAACAGGCATGCTCCTCGGAACACCGAGGAGCGCAAGGTGCGTTCAAAGATTCGATGATTCCC
+
AAA?ADBAABFFGGGGGBEGEEEFHHFDHHGBGFHHHHHBHFFFGGAAFGHFHFEGHAFGGHFFEHFHHFEFGHHBDGF3FFBFCFGD/EEEFHBFFFHEDG?FGEFEHHH3F?FGGCGFCGGABFHGHEGHGHHHBGHGGCCCDCDADGFGGGGFGBFF@/AFFBFFGAFBFFFFFFFFFGGFEBDFFEDFGGE@GFAC9@EGGFFFFFFFGGHFFFEC??CGHCA;FFHGFGEFHFHGGFFGHGHCCGGGHCCCCB/CGGFHGHFGG1GA/FEA?<AECHHGGGGGF1GFFEEE>HFFHEF1B2D@@2E>EEEHGHHGGFHHHFBHGAEEA//EGFAEEA/?GCEEE0ABHG000EE1B13G333?CGFFFD1DFAA>1>
@M02197:105:000000000-AN6RF:1:1103:18995:18990 1:N:0:1
GTCCCGTGAAATTCCTCCGCTTATTGATATGCTTAAGTTCAGCGGGTAGTCCTACCTGATTTGAGGTCAAATTGTCAGAAGCTGTCTCAAAAGAGACCCTTTAGAAGCTGAACCCCATTTATAAAGCTGCTCTTCACAAATGGCGTAGATAATTATCACACCAAAGCAAGGCAACAAAGGTCCCGCTAATGCATTTCAGGAGAGCCGACTTCTGAGAAGCCCGCATACTCCCACATCCAAGCCTGATCAACAGAAAAAGCTGAAAAGGTTGAGAATTTCATGACACTCAAACAGGCATGCTCCTCGGAATACCAAGGAGCGCAAGGTGCGTTCAAAGATTCGATG
+
AAAAA?>A2>5DGGGGGGGGGGGHCFHHHHCHHHHHHHHHFHHEEGEGGHHHHGHHHHHHHHHHFHFFFGHHHHHHHHHHHFGH@D444FFHH1FEFGEFHG3@@B3@33FH3FEE/BG7HHFHHFBFGH9F4FFG3BFHHHGHGDCCFHHHHH32;2:1#CCFH7HBBDFGGFGD<FFG<DGHC1ADEF1F1BDGBC?GCEHD/CGFA?1@;FFGFFBCEE2F9>>FGEB;CFDB//>001121221FF2B0EBG@BB22@11B000HFFE1@2112A2B2D1AB1B1B11D11FA/B/////A22FA111AB10AEA01D1BEAA1F11B3DB311111>111
@M02197:105:000000000-AN6RF:1:1103:14143:19118 1:N:0:1
GTCCCGTGAAATTCCTCCGCTTATTGATATGCTTAAGTTCAGCGGGTAGTCCTACCTGATTTGAGGTCAAATTGTCAGAAGCTGTCTCAATAGAGACCCTTTAGAAGCTGAACCCCATTTATAAAGCTGCTCTTCACAAATGGCGTAGATAATTATCACACCAAAGCAAGGCAACAAAGGTCCCGCTAATGCATTTCAGGAGAGCCGACTTCTGAGAAGCCCGCATACTCCCACATCCAAGCCTGATCAACAGAAAAAGCTGAAAAGGTTGAGAATTTCATGACACTCAAACAGGCATGCTCCTCGGAATACCAAGGAGCGCAAGGTGCGTTCAAAGATTCGATGATTCAC
+
DEEEEECCCCFFGGGGGGGGGGGHHHGHHHHHHHGGHHHHHHHGGGGGGHHHHHHHHHHHHHHHGHHHHHHHHFHHHHHHHHHHHHGHHHHHHHHHHGHHHHHHHHHHHHHHHHGGGHHHHHHHHHHHHGHGHHHHHHGHHHGHGGGGGHHGHHHHHHHHHGHHHHHHHHHHHHHHHHHHHHHHHHHHHHHHHHHHHHHHHGHGHHHHGGGHHHHHHGGGGGHHHHFGHGHHGGHHGGGHHFHHHHHHHHHHHHHHHHHHGHHHHHHHHHHHHHHHHHHHHHHHHGHHHHGHHHHHGHHGGGGGFGHHHHHHHHHGGGGGHHHHGGGGHGGGGGGGGGGFFBFFFFBCCAB
@M02197:105:000000000-AN6RF:1:1103:27971:19115 1:N:0:1
GTCCCGTGAAATTCCTCCGCTTATTGATATGCTTAAGTTCAGCGGGTAGTCCTACCTGATTTGAGGTCAAATTGTCAGAAGCTGTCTCAAAAGAGACCCTTTAGAAGCTGAACCCCATTTATAAAGCTGCTCTTCACAAATGGCGTAGATAATTATCACACCAAAGCAAGGCAACAAAGGTCCCGCTAATGCATTTCAGGAGAGCCGACTTCTGAGAAGCCCGCATACTCCCACATCCAAGCCTGATCAACAGAAAAAGCTGAAAAGGTTGAGAATTTCATGACACTCAAACAGGCATGCTCCTCGGAATACCAAGGAGCGCAAGGTGCGTTCAAAGATTCGATG
+
CCCCCCBCCCFFGGGGGGGGGGGHHHHHHHHHHHHHHHHHHHHGGGGGGHHHHHHHHHGHHHHHGGHHHHHHHHHHHHHHHHHHHHHHHHHHHGGHHGHHHHHHHHHHHHHHHHGGGHHHGHHHHHHHHHHHHHHHHHHHGGGHGGGGGHHHHHHHHHHHHGHHHHHHHHHHHHHHHHHGGHHHHHHGHHHHHHHHHHHHHGHGHHGHHHGHGHGHHGGGGGGHHGGGGGGGHGFFDFGHHHHGHHHHHHHHHHHHHHHHHHHHHHHHHHHHFHGBHGHHHHHHHGHGGHHHHHGFHEHFCGGGHFHFHHGHHGHGCGGGHFFGGGGGGGGBGFFFBFFFBBBBA
@M02197:105:000000000-AN6RF:1:1103:13353:19272 1:N:0:1
GTCCCGTGAAATTCCTCCGCTTATTGATATGCTTAAGTTCAGCGGGTAGTCCTACCTGATTTGAGGTCAAATTGTCAGAAGCTGTCTCAAAAGAGACCCTTTAGAAGCTGAACCCCATTTATAAAGCTGCTCTTCACAAATGGCGTAGATAATTATCACACCAAAGCAAGGCAACAAAGGTCCCGCTAATGCATTTCAGGAGAGCCGACTTCTGAGAAGCCCGCATACTCCCACATCCAAGCCTGATCAACAGAAAAAGCTGAAAAGGTTGAGAATTTCATGACACTCAAACAGGCATGCTCCTCGGAATACCAAGGAGCGCAAGGTGCGTTCAAAGATTCGATGATTCAC
+
BBBBBBBBBBFFGGGGGGGGCGGHHHHHHGGHHHHHHHHHHGHGGGGGGHHHHHHHHHHHHHHHGHHHHHHHHHHHHGHGGHHHHHHHHGHHGGHHHGHHHHGHHHHHHHHHHHGGGHHHHHHHHHHGGHGHHHHHHHHHHHHHGGGGGHHHHHHHHHGHHHHHHHHHHHHHHHHHHFGHHHGHHGHHHHHHHHHHHHHHHGGGGGGHHHHHHGHGHGGGGGGGHHGGGGHGHGFFGGHHHHHGHHHGHHHHHHHHHHHHHHHHHHHHGGHHGHHFHGHHHGGGFGHHHHHHHHHHHHHGGGGGHHHGHGHHHHGGGGGGGGHHGGGGHGGGGGGGFGFFFFBFFFAAABB
@M02197:105:000000000-AN6RF:1:1103:5748:19364 1:N:0:1
GTCCCGTGAAATTCCTCCGCTTATTGATATGCTTAAGTTCAGCGGGTAGTCCTACCTGATTTGAGGTCAAATTGTCAGAAGCTGTCTCAAAAGAGACCCTTTAGAAGCTGAACCCCATTTATAAAGCTGCTCTTCACAAATGGCGTAGATAATTATCACACCAAAGCAAGGCAACAAAGGTCCCGCTAATGCATTTCAGGAGAGCCGACTTCTGAGAAGCCCGCATACTCCCACATCCAAGCCTGATCAACAGAAAAAGCTGAAAAGGTTGAGAATTTCATGACACTCAAACAGGCATGCTCCTCGGAATACCAAGGAGCGCAAGGTGCGTTCAAAGATTCGATGATTCAC
+
BABBBBBABBBFGGGGGGGEGFGHHHHHHHHHHHHHHHHHHHHGGGGGGHHHHHHHHHHHHHHGGGFCGHHHHHHHHHHHHHHHHHHHHGHHHGHGGGHHHHHHHGFHHHHHHHGGGHHHHHFGHHHHGHHHHHHHHHHHGHHHGGGGGHHHHHGHHHHHHHHHHHHGHGHHHHHHHHHFGHHHHGGGHHHHHHHHHHHHHGGGGHHGGGHHGHHHHGGGGGHHHHGGHGHHHHHGGGGHHHHHHHGHHHHHHHHHHGHHHHFHHHHFGHHGHHHHHFGHHHHHGFEFHHHHHHHGGHGGGGGGHHHHGHHGHHFEFGCFHHFBGGGCHGGFGGGGFGCFFFFFFFABA>A
@M02197:105:000000000-AN6RF:1:1103:13717:19857 1:N:0:1
GTCCCGTGAAATTCCTCCGCTTATTGATATGCTTAAGTTCAGCGGGTAGTCCTACCTGATTTGAGGTCAAATTGTCAGAAGCTGTCTCAAAAGAGACCCTTTAGAAGCTGAACCCCATTTATAAAGCTGCTCTTCACAAATGGCGTAGATAATTATCACACCAAAGCAAGGCAACAAAGGTCCCGCTAATGCATTTCAGGAGAGCCGACTTCTGAGAAGCCCGCATACTCCCACATCCAAGCCTGATCAACAGAAAAAGCTGAAAAGGTTGAGAATTTCATGACACTCAAACAGGCATGCTCCTCGGAATACCAAGGAGCGCAAGGTGCGTTCAAAGATTCGATGATTCAC
+
CCCCCCBCCCFFGGGGGGGGGGGHHGHHHHHHHHHHHHGHHHHGGGFGGHHHHHHHHHHHHHHHGHHHHHHHHHHHHHHHHHHHHHHHHHGHHGHGHGHHHHHHHHHHHHHGHHGGGHHHHHHHHHHFHHHHGHHHHHHHHHHHGGGGGHHHHHGHHGHHFHHHHHHHHHHHHHHHGFHH?GGFGHHGHHHHHHHHHHHHHGGGFHHGGFGGGGGGEGGGGGHHGGGGGGGHHHHFGGHHHHHGGFFHHGFBGHHHFHGFEDGHHHHHHHHHHHGBHHHHHHHHGGHHHHHHHHHHGHHGEGGGFFHGFGGHHHFFFGGCHHF4GCGGHGGGFFGGE4GFFFFFFFABBAA
@M02197:105:000000000-AN6RF:1:1103:13936:19959 1:N:0:1
GTCCCGTGAAATTCCTCCGCTTATTGATATGCTTAAGTTCAGCGGGTAGTCCTACCTGATTTGAGGTCAAATTGTCAGAAGCTGTCTCAAAAGAGACCCTTTAGAAGCTGAACCCCATTTATAAAGCTGCTCTTCACAAATGGCGTAGATAATTATCACACCAAAGCAAGGCAACAAAGGTCCCGCTAATGCATTTCAGGAGAGCCGACTTCTGAGAAGCCCGCATACTCCCACATCCAAGCCTGATCAACAGAAAAAGCTGAAAAGGTTGAGAATTTCATGACACTCAAACAGGCATGCTCCTCGGAATACCAAGGAGCGCAAGGTGCGTTCAAAGATTCGATGACTCAC
+
BBBBBBABB?FFGGGGGGGGGGEDGFHHHHHHGHGFHHHHGHHGGGGGGHHGHHGHHHHHHHFGFHBFHHFHHGHGHFHHHHHGFHHHHHFHHGHHHGHGHHHHGHHHHHHGHHGGG9HHHGHHHHHHHGHHHHGHHHEHHHHHGGGGGHGHHHHHHHHHHDHHHHGGHHGHHHHHHFGHFGHEGGGGGHHHHHGHHHHHGFFGGFG@FGGGGGGGHGGGFGEHGHGGGGFGGGFF/GHFF1FFG2FEHHFBEHHHGHHFF2GFGHGC2G2FFFFFDGFHFFFFHEFHGHFDHGB1ECG//GEECD2BGDDBGGFA0E0GHGGFEE00GBBFGCGFFGGBBFFDBD111>A
@M02197:105:000000000-AN6RF:1:1103:7623:20149 1:N:0:1
GTCCCGTGAAATTCCTCCGCTTATTGATATGCTTAAGTTCAGCGGGTATCCCTACCTGATCCGAGGTCAACCTTAGAAAGATTCTCCCTGAGGGGAGGCAGACCGTGTCCCGTAAACCCATGTGTCCGATACGTGTCCCGTGAAGAACTCAGTGTACCGGGGGTCCAACGAGGCCGCCGTCATTGTCTTTGGGAGGGGCAGGAGCCCCCGAGGGGGCCTCCACCAAACCGTCCAACACCAAGCCGAGGGCTTGAGGGGTGATAATGACGCTCGAACAGGCATGCCCTTCGGAATACCAAAGGGCGCAATGTGCGTTCAAAGATTCGATGATTCAC
+
CCDDDCBBCCFFGGGGGGGGGGGHHHHHGHHHHHHHHHHHHHHGGGGGHHHHHHHHHHHHHHHGGGGHGHHHHHHHHHHHHHHHHHHHHHHHGGGGGGGGGGHHGGHHHHHGHGGHHHGGHHHHHHHGGGGGGHHHHHHGGGGGHHHHHHHHGHHHHHGGGGGFGGGGGGGGGGGGGGGGGHHHGFHHFHHGGHGHHHGHGGEGEFFFFGGGFFFFGHHFGHFGGGGGFHHHGGHFGGGGGGGGEHEFGBEHGGGHHG4HFHHHGEGE?EFFGEHHHHEHHGGGFEECHHHHHGFHHFHGEGFGHHHGGGGGGGGGGGGGGGGFFFFFFFA3BBB
@M02197:105:000000000-AN6RF:1:1103:21483:20403 1:N:0:1
GTCCCGTGAAATTCCTCCGCTTATTGATATGCTTAAGTTCAGCGGGTAGTCCTACCTGATTTGAGGTCAAAATGTCAAAAGTTGTCCGAAGACGGTTATGAGCGGGTTCCCATAAGGTTTGCTTCAAGGTCAAGTGGCATAGATAATTATCACACCAAGTGACGGTCCACAAGAGATCCCACTAATGCATTTAAAGGGAGCAGACCATCCACTGAAGGAAGCCAGCAAGCCCTCACATCCAAGCCTAACTCAAGCCGGTAAAAGCGAGCAAGGTTGATAATTTAATGACACTCAAACAGGCATGCCCTTCGGAATACCAAAGGGCGCAAGGTGCGTTCAAAGATTCGATGATTCAC
+
BCCCCCBCCCFFGGGGGGGGGGGHHHHHFHHHHFHHHHHHHHHGGGGGGHHHHHHHHHHHHHHHGHHHHHHHHHHHHHHHHHHHHHHGGGGGHGGGGGHHHHHGGGGGHHHHHHHHGFGHGHHHHHHHHGHHHGGHHGHHHHHHGHHHHHHHHHHGHGHHHHHGGGGGHHHHHHHHHHHGHHHHHHHHHHHHHHHHGHHGHHHHGHHHHGGGGHHGHHHHGFGGHGHHGGGGGFFFHFGGHHEHHFFHHG?GGGGGHHGHGHGGGHHGHHFHGFHHHHFHHHHHHGGHGHFFFHHHHHHHHHGGGGGGGHHGHGB2CFHHGGGFGGHHHGGGGCGGGGGGGGGGFFFFFFFBBBAA
@M02197:105:000000000-AN6RF:1:1103:5838:20440 1:N:0:1
GTCCCGTGAAATTCCTCCGCTTATTGATATGCTTAAGTTCAGCGGGTAGTCCTACCTGATTTGAGGTCAAATTGTCAGAAGCTGTCTCAAAAGAGACCCTTTAGAAGCTGAACCCCATTTATAAAGCTGCTCTTCACAAATGGCGTAGATAATTATCACACCAAAGCAAGGCAACAAAGGTCCCGCTAATGCATTTCAGGAGAGCCGACTTCTGAGAAGCCCGCATACTCCCACATCCAAGCCTGATCAACAGAAAAAGCTGAAAAGGTTGAGAATTTCATGACACTCAAGCAGGCATGCTCCTCGGAATACCAAGGAGCGCAAGGTGCGTTCAAAGATTCGATGATTCAC
+
CCCCCCBCBCFFGGGGGGGGGGGHHGHHFHFHHHHGHHHHHGHGGGFGGHHHGHHHHHHHHHHHGHHHHHHHHHHHHGHHHHHGHHHHHHHHHGHHHGHHHHHGHGHHHHHHHHGGGHHHHHHHHHHGHHHHHHHHHHHHHHHHGGGGGHHHHHHHHGHHHGHHHHHHHHHHGHHHHHHGHHHHHHHGGHHHHHHHHHHHGGHGGHGHHHHHHGGHHGGGGGHGHGGGHGHHHHHHGGHHHHHFGFGHHHHEHHHHHHGHHHEHFFHGHHHHHHHHHGFHHHGFHGHHHHEHHHHHHHGGGGGGHHHHHG3GHGGFGE?GHHHHGGEGHGGGGGGGGGGFBFFFFFBA?AB
@M02197:105:000000000-AN6RF:1:1103:22759:20921 1:N:0:1
GTCCCGTGAAATTCCTCCGCTTATTGATATGCTTAAGTTCAGCGGGTAGTCCTACCTGATTTGAGGTCAAATTGTCAGAAGCTGTCTCAAAAGAGACCCTTTAGAAGCTGAACCCCATTTATAAAGCTGCTCTTCACAAATGGCGTAGATAATTATCACACCAAAGCAAGGCAACAAAGGTCCCGCTAATGCATTTCAGGAGAGCCGACTTCTGAGAAGCCCGCATACTCCCACATCCAAGCCTGACCAACAGAAAAAGCTGAAAAGGTTGAGAATTTCATGACACTCAAACAGGCATGCTCCTCGGAATACCAAGGAGCGCAAGGTGCGTTCAAAGATTCGATGATTCAC
+
BCCCCCCCCCFFGGGGGGGGGGGHHHHHGHHHHHHHHHHHHHHGGGEGGHHHHHHHHHHGHHHHGHHHHHHHHHHHHHHHHHHHHHHHHHHHHGHHHGGGHHHHHHHHHHHHHHGGGHHHHHHHHHHHGGHHHHHHHHHGHHHHGGGGGHHHHHHHHHHHHGHHHHHHHHGHHHHHHHHHHHHHGHHGHHHHHHHHHHHHHGHGHHGGGGHHHHHHHGGGGGGGGGGGHGFHHHHHGGHHHEHHHEHGHFHHHHHHHGHHHHHHHHHHHHHHHHHHGDHHFGHHGEHGGG3HHHFFHFEDEGGGHHHHHHDHHHGGGGGGHHHHGE2GGGGGGGGGEGCBFFFFFFAAABA
@M02197:105:000000000-AN6RF:1:1103:24791:20847 1:N:0:1
GTCCCGTGAAATTCCTCCGCTTATTGATATGCTTAAGTTCAGCGGGTATTCCTACCTGATCCGAGGTCAACCTTTCAGAAGTGGGGGGTTTAACGGCGTGGCCACGCTGTTTTCCAGTGCGAGGTGTGCTACTACGCAGAGGAAGCTACAGCGAGACCGCCACTATATTTGGGAGCCGGCGCGCCCCGGGGGGCACGCCGATCTCCAACACCAAGCCCGGGGGCTTGAGGGTTGAAATGACGCTCGAACAGGCATGCCCGCCAGAATACTGGCGGGCGCAATGTGCGTTCAAAGATTCGATGATTCAC
+
BCCCCDCCDCFFGGGGGGGGGGGHHHHGCHHHHHGHHHHHHHHGGGEGHHHHHHHHHHHHHHHGGGGHGHHFHH::HHH<H;HHHGGGGGG<<HGG;G;G;GH<GG:?DFFG:F99FFF9DDGG9CB7FFFF9BB?01BCFFF8?E9FF$BFFFF:DFFFF/DFBFFFFFFFFEFFFDBAGGGGFFFGGGGFFCGGD?EHHHHGFFGGFEGDHGGGGGGGHGGHHGHHGHHFFFHGGFGGF?HFEGF3BHHGAHGGGCGHHGHHFHHHFGGGGGGGGHGHHGGGGHGGGGGGGGGGFFFFFFFBBBBA
@M02197:105:000000000-AN6RF:1:1103:5981:21223 1:N:0:1
GTCCCGTGAAATTCCTCCGCTTATTGATATGCTTAAGTTCAGCGGGTATCCCTACCTGATCCGAGGTCAACCTGTAAAAATTGGGGGTTCTGGCAAGCCACCGGGGGGAACTCTATAGCGGGAGTATGTACTACGCTCAGAGCCCACCGGCACCGCCACTAATTTTGAGGGCCGCGGAGACCGCGTGCCCCAATACCACGCTAGGCGTGAATGGTTAAATGACGCTCGAACAGGCATGCCCTGCGGAATACCACAGGGCGCAATGTGCGTTCAAAGATTCGATGACTCAC
+
BCCCCCCCCCFFGGGGGGGGGGGHGHHHHHHHHHHGHHHHHHHGGGGGHHHHHHHHHHHHHHHGGGGGH:H::<:GHHH:H<HHHGGGGH:HHHGHGHG<H<FGGGGGG:GGGGG-GG:GFFF9F9FF::F::FFF9FFF::FFF-FFFFFFGGGHHHHHHHGHHHHGGGGGGGGHHGGGGGGGGGGGHFHHHHGGGFGHHGHGHHHHHHHHHHGHFHHGGGFGFHGHHHFFHEHHGGGGGGGHGHFGFBFGHFGGGGGGHGHFEE?HGGGGGGGGGG4FFFFFFBAABB
@M02197:105:000000000-AN6RF:1:1103:8494:21367 1:N:0:1
GTCCCGTGAAATTCCTCCGCTTATTGATATGCTTAAGTTCAGCGGGTAGTCCTACCTGATTTGAGGTCAAATTGTCAGAAGCTGTCTCAAAAGAGACCCTTTAGAAGCTGAACCCCATTTATAAAGCTGCTCTTCACAAATGGCGTAGATAATTATCACACCAAAGCAAGGCAACAAAGGTCCCGCTAATGCATTTCAGGAGAGCCGACTTCTGAGAAGCCCGCATACTCCCACATCCAAGCCTGATCAACAGAAAAAGCTGAAAAGGTTGAGAATTTCATGACACTCAAACAGGCATGCTCCTCGGAATACCAAGGAGCGCAAGGTGCGTTCAAAG
+
CCDDCCBBCDFFGGGGGGGGGGGHHGHHHHHHHHHHHHHHHHHGGGGGGHHHHHHHHHHHHHGHGHHHHHHHHHHHHHHHHHHGHHHHHHHGGGHHHGHHHHHHHHGHHHHHHHGGGHHHHHHHHHHHHHHHHHHHHHHHHHHGHHHHHHHHHHHHHHHHHHHHHHHHHHHHHHHHHHHHGGHHHHHGHHHHHHHHHHHHHGHGGGHHHGHHHHHHHGGGGGHHHHGGHGGHGHHHGGHHHHHHHHFEHHHHHHHHHHHHGHGHHGHHEHHHHHG5HHGHHHHHHGHHGHHHGHHHHGHGGGGGGHHHHHGGHHHCFFGCGGFGFD@BFFFFBBBBB
@M02197:105:000000000-AN6RF:1:1103:12153:21405 1:N:0:1
GTCCCGTGAAATTCCTCCGCTTATTGATATGCTTAAGTTCAGCGGGTAGTCCTACCTGATTTGAGGTCAAAATGTCAAAAGTTGTCCGAAGACGGTTATGAGCGGGTTCCCATAAGGTTTGCTTCAAGGTCAAGTGGCATAGATAATTATCACACCAAGTGACGGTCCACAAGAGATCCCACTAATGCATTTAAAGGGAGCAGACCATCCACTGAAGGAAGCCAGCAAGCCCTCACATCCAAGCCTAACTCAAGCCGGTAAAAGCGAGCAAGGTTGATAATTTAATGACACTCAAACAGGCATGCCCTTCGGAATACCAAAGGGCGCAAGGTGCGTTCAAAGATTCGATGATTCAC
+
ABCCCCACBCFFGGGGGGGGGGGHGHHHGHHHHHHGHHHHHHHGGGGGGHHHHHHHHHHHHHHHGHHHHHHHHHHHHHHHHHGHHHHGGGGGHGGGGFHHBHHGGGEFHHHHHHHHHHHHGHHHHHHHHGHHHHHGHGHHHHHGHHHHHHHHFHHGHHHHHHHGGDFGHHHHHHGHHHGHHHHHHHFHHHHHHHGHHGHGHHHHGHHGHGHGGHHHHGHGGHGFHGGGGGGHGHHHHEGCGHHHHHHHHGGGGCGEHHHHGHGGGFGGGHHHHGHHHHHGGHHHHHHHHGGHGHHGHHHGGHGGGGGFGEHHHHHHHHHHGGGGGHHHGGGGGHGGGGGGGGGGFFFFFFFBBBBB
@M02197:105:000000000-AN6RF:1:1103:14665:21604 1:N:0:1
GTCCCGTGAAATTCCTCCGCTTATTGATATGCTTAAGTTCAGCGGGTAGTCCTACCTGATTTGAGGTCAAATTGTCAGAAGCTGTCTCAAAAGAGACCCTTTAGAAGCTGAACCCCATTTATAAAGCTGCTCTTCACAAATGGCGTAGATAATTATCACACCAAAGCAAGGCAACAAAGGTCCCGCTAATGCATTTCAGGAGAGCCGACTTCTGAGAAGCCCGCATACTCCCACATCCAAGCCTGATCAACAGAAAAAGCTGAAAAGGTTGAGAATTTCATGACACTCAAACAGGCATGCTCCTCGGAATACCAAGGAGCGCAAGGTGCGTTCAAAGATTCGATGATTCAC
+
CCCCCCBCBBFFGGGGGGGGGGGHHHHHHHHGHHHHHHHHHHHGGGGGGHHHHHHHHHHHHHGHGHHHHHHHHHHHHGHHHHHHHHHHHHHHHGHHHGHHHHHHHHHHHHHHHHGGGHHHHHHHHHHHHGHHHHHHHHHHHHGHGGGGGHHHHGHGHHHHHHHHHHHHHHGHHHHHHHGHGGHHGHHHHHHHHHHHHHHHHGHGGHHHHHHHHHHHHGGGGGHGHGGGHGHHGGHGGGHGHHHHHHHHHHHHHHHHHHHHHHHHHHHGHHHHHGHHHHHHHGHGDGHHHHHHHHGHHHHGGGGCHHHHFHGFHHHFGGGGGHHHGGGGHGGGGGGGGGGFFFFFFFB@CCC
@M02197:105:000000000-AN6RF:1:1103:17359:21857 1:N:0:1
GTCCCGTGAAATTCCTCCGCTTATTGATATGCTTAAGTTCAGCGGGTAGTCCTACCTGATTTGAGGTCAAATTGTCAGAAGCTGTCTCAAAAGAGACCCTTTAGAAGCTGAACCCCATTTATAAAGCTGCTCTTCACAAATGGCGTAGATAATTATCACACCAAAGCAAGGCAACAAAGGTCCCGCTAATGCATTTCAGGAGAGCCGACTTCTGAGAAGCCCGCATACTCCCACATCCAAGCCTGATCAACAGAAAAAGCTGAAAAGGTTGAGAATTTCATGACACTCAAACAGACATGCTCCTCGGCATACCAACGAGCGAAAGGAGCGTTCAAAGATTCGATAATTCAC
+
BBBABBBBBBBFGFFGFBEGECEFBGCFHFHHHHHHFFHHHHHGGCEGGHG5FGHHHFHHHHGFGFBEGHGGGHHFHHHHGHHHGFHHHGFHHEHFHGHHHFGBFHEBFFHFHGGEC9HHHGHGHHHGHGHHHFHFFHHHHHHHGGGGGHHFHHHHHHHHGGHHHHFHBCEFHGHHEHHFDGHHGGGGGHHHHHGHHHGDGGEDHFCCGGGGGGDFEBCFBE@@GFGGFBFGGGFGAE0GFEBBE2F1DGF101F@EGEG22HGGGB02E2D1GF1FF@2G2GF1EF0GA11F21B1/A/A/AE/B21B1AA0FA00000131B000011B3GDDBA11A1@@13D11111
@M02197:105:000000000-AN6RF:1:1103:26884:22069 1:N:0:1
GTCCCGTGAAATTCCTCTGCTTATTGATATGCTTAAGTTCAGCGGGTAGTCCTACCTGATTTGAGGTCAAATTGTCAGAAGCTGTCTCAAAAGAGACCCTTTAGAAGCTGAACCCCATTTATAAAGCTGCTCTTCACAAATGGCGTAGATAATTATCACACCAAAGCAAGGCAACAAAGGTCCCGCTAATGCATTTCAGGAGAGCCGACTTCTGAGAAGCCCGCATACTCCCACATCCAAGCCCGATCAACAGAAAAAGCTGAAAAGGTTGAGAATTTCATGACACTCAAACAGGCATGCTCCTCGGAATACCAAGGAGCGCAAGGTGCGTTCAAAGATTCGATGATTCAC
+
ABBBB@AAAAFFGGGGGGFGGGGGHHHHHGHGHHHHHHGHCHDFGGGGFGHHHHHHFFHGHHGHGGHHFHHHHGHHHGHHEHHHHHHHGHFFEFEHHGHHHHHHHHHHGHHHHHGGGHHHHHHHHGHHGHHHHHHHHHGHHHFHGFGGGHHHHHHHGHHHHGHHHHGHHHHHHHHHHHGHHHHHGGFGHHHHHHHHHHHHHGGAEFHHGHFFHGHHHGGGGGHHHGGGGGHHGGHHGGGGGGGGHHBHHHFHHGHHHHHHGHGHHHFHGHHHHHHHFHHGFBHHEFEHFHHHHHFGHHF1CGGEHHHHFF3HGHHGDGECGGHHGGGGHGGGGGGGGGGFCBFBFFBA>33
@M02197:105:000000000-AN6RF:1:1103:6180:22958 1:N:0:1
GTCCCGTGAAATTCCTCCGCTTATTGATATGCTTAAGTTCAGCGGGTAGCCCTACCTGATTTGAGGTCAAATTGTCAGAAGCTGTCTCAAAAGAGACCCTTTAGAAGCTGAACCCCATTTATAAAGCTGCTCTTCACAAATGGCGTAGATAATTATCACACCAAAGCAAGGCAACAAAGGTCCCGCTAATGCATTTCAGGAGAGCCGACTTCTGAGAAGCCCGCATACTCCCACATCCAAGCCTGATCAACAGAAAAAGCTGAAAAGGTTGAGAATTTCATGACACTCAAACAGGCATGCTCCTCGGAATACCAAGGAGCGCAAGGTGCGTTCAAAGATTCGATGATTCAC
+
BBBBBBABBBFFGGGGGGGFGCGHHHHHGHHHHHHHFHHGHHFGEGGGGFHHHHHHHHHHGHHHGHHHHHHHHHHHGHHHHHGGHGHHHHHHHGFHHGGHGHHHHHHGHFHDHEGGGFHHHHFHFFHFGHHHHHGHFFFFHHHHGGGGGGFHHGHHFHGGHGHHHHHHHHGHHHHHDHHGGHHEBHGGGHHHGHHHHHHFHGHGEHGFHGGHGGHHGGGGGGDGHHEGGGGGGHHGFGFHHEFFHGGHHHHHHHFHHHHHGGGHHGHHHGGDHHG5GHHFFHGEGGGBBFFHGGBBHHHEEGGEGGGED53FGFBEE2CGGHHFFGGEFGGBGGGGGGFFFFFFFFABAAA
@M02197:105:000000000-AN6RF:1:1103:15382:23088 1:N:0:1
GTCCCGTGAAATTCCTCCGCTTATTGATATGCTTAAGTTCAGCGGGTAGTCCTACCTGATTTGAGGTCAAATTGTCAGAAGCTGTCTCAAAAGAGACCCTTTAGAAGCTGAACCCCATTTATAAAGCTGCTCTTCACAAATGGCGTAGATAATTATCACACCAAAGCAAGGCAACAAAGGTCCCGCTAATGCATTTCAGGAGAGCCGACTTCTGAGAAGCCCGCATACTCCCACATCCAAGCCTGATCAACAGAAAAAGCTGAAAAGGTTGAGAATTTCATGACACTCAAACAGGCATGCTCCTCGGAATACCAAGGAGCGCAAGGTGCGTTCAAAGATTCGATGATTCAC
+
CCDDCCBBCCFFGGGGGGGGGGGHHHHHHHHHHHHHHHHHGHHGGGGGGHHHHHHHHHHHHHHHGHHHHHHHHHHHHHHHHHHHHHHHHHHHHGFHHGHHHHHHHHHHHHHHHHGGGHHHHHHHHHHHHHHHHHHHHHHHHHHHGGGGGHHHHHHHHHHHHGHHHHGHHHGHHHHHHHHGGGHHGHHHGHHHHHHHHHHHHGHGHHHHHHGHHGHHHGGGGGGHHHGGHGHGGGHHGGHHHHHHHHEHHHHHHHHHHHHGHHHHHHHFHHHHHHFBHHHHGHHHHGHHGHHHHHHGHHHGCGGGHHHGHHHHHHHGGGGGHHGGGGGGHGGGGGGGGGGFFFFFFFBCBBB
@M02197:105:000000000-AN6RF:1:1103:22150:23074 1:N:0:1
GTCCCGTGAAATTCCTCCGCTTATTGATATGCTTAAGTTCAGCGGGTAGTCCTACCTGATTTGAGGTCAAATTGTCAGAAGCTGTCTCAAAAGAGACCCTTTAGAAGCTGAACCCCATTTATAAAGCTGCTCTTCACAAATGGCGTAGATAATTATCACACCAAAGCAAGGCAACAAAGGTCCCGCTAATGCATTTCAGGAGAGCCGACTTCTGAGAAGCCCGCATACTCCCACATCCAAGCCTGATCAACAGAAAAAGCTGAAAAGGTTGAGAATTTCATGACACTCAAACAGGCATGCTCCTCGGAATACCAAGGAGCGCAAGGTGCGTTCAAAGATTCGATGATTCAC
+
CCCCCCCCCCFFGGGGGGGGGGGHHHGHHHHHHHHHHHHHHHHGGGGGGHHHHHHHHHHHHHHHGHHHHHHHHHHHHHHHHHHHHHHHHHHHHGGHHGHHHHHHHHHHHHHHHHGGGHHHHHHHHHHHHHHHHHHHHHHHHHHGGFFGGHHHHHHHHHHHHHHHGHHHHHGHHHHHHHHGHHHHGHHHGHHHHHHHHHHHHGEGGHHHGGGGHHHHHGGGGGGGHHGGHGHHHGHHGGHHHFFHHHHHHHGHGHGHHHHHHHGHFHHHHHHHHHHHHGHHHHHHFGHHGHHHHHHFHHFGCFGGHHHHFHHGHHHGGGGGHHHHGGGGHGGGGGGGGGGFFFFFFFCCAA?
@M02197:105:000000000-AN6RF:1:1103:12285:23194 1:N:0:1
GTCCCGTGAAATTCCTCCGCTTATTGATATGCTTAAGTTCAGCGGGTATCCCTACCTGATCCGAGGTCAACCTGTAAAAATTGGGGGTTCTGGCAAGCCACCGGGGGGAACTCTATAGCGGGAGTATGTACTACGCTCAGAGCCCACCGGCACCGCCACTAATTTTGAGGGCCGCGGAGACCGCGTGCCCCAATACCACGCTAGGCGTGAATGGTTAAATGACGCTCGAACAGGCATGCCCTGCGGAATACCACAGGGCGCAATGTGCGTTCAAAGATTCGATGATTCAC
+
AAAAADAAA?BFGEDFG11AAEEHFGDBHG2DA2FGDGHD22FA/AE?F1FGGFFEA1FFD6HAA7#0BDF8>9HH2B9GH0HEH@/>>F:HH8EG>6/0<:EC9///AAA09;BF;G:G@@21FB4(B;BBBF.;84FF::FF-9-BA;;>=GGHFHFHFGFGCHHGCFDCDBCHGGGAEGGGFEGGEDFHFDFFF8EBCEGFGFHFHHFHGFHHFHFCGEF?:GGHHHGAF3FBGDAECEFGHEFHHHHHHHFGFCGGHGFEFEEHGGGFGGGGGCFFFFFFFAAAAA
@M02197:105:000000000-AN6RF:1:1103:18881:23636 1:N:0:1
GTCCCGTGAAATTCCTCCGCTTATTGTTATGCTTAAGTTCAGCGGGTAGTCCTACCTGATTTGAGGTCAAATTGTCAGAAGCTGTCTCAAAAGAGACCCTTTAGAAGCTGAACCCCATTTATAAAGCTGGTCTTCACAAATGGCGTAGATAATTATCACACCAAAGCAAGGCAATAAAGGTCCCGCTAATGCATTTCAGGAGAGCCGACTTCTGAGAAGCCCGCATACTCCCACATCCAAGCCTGATCAACAGAAAAAGCTGAAAAGGTTGAGAATTTCATGACACTCAAACAGGCATGCTCCTCGGAATACCAAGGAGCGCAAGGTGCGTTCAAAGATTCGATGATTCAC
+
BBBBBBBBBBFFGGFGGFGGGGGGHGFHHHHGHCHHHHHHHHHGGGGGGHHHHHHHGHGHHHHGGHHHHHHHHHHHGHHHHHGHHHBGHHHHGGHHHGHGHHHHHHFHHGHHGHGGGHGGHHHHHHHGGHHF9HHHHHHHHHHHGGGFGHHHHHHHHGHHHHHHHHHHHHGHHHHHHHHDGGHHHHHHHHHHHHHHHHHHHGHGHEFGGGGGHHHGHGGGGGGGGGBGHGHFGHGHGGHFFGEGFGHHHHHGHHHHHHHHHHGHHHHCHFHFFHFHFFHFFGHEBEHCGHHHHHHFGEAEECGGFGAFFBGHHHGAGEEGHHFGGGGGHGGGGGGFGGGBFFFFFFAA>>3
@M02197:105:000000000-AN6RF:1:1103:16979:23603 1:N:0:1
GTCCCGTGAAATTCCTCCGCTTATTGATATGCTTAAGTTCAGCGGGTAGTCCTACCTGATTTGAGGTCAAATTGTCAGAAGCTGTCTCAAAAGAGACCCTTTAGAAGCTGAACCCCATTTATAAAGCTGCTCTTCACAAATGGCGTAGATAATTATCACACCAAAGCAAGGCAACAAAGGTCCCGCTAATGCATTTCAGGAGAGCCGACTTCTGAGAAGCCCGCATACTCCCACATCCAGGCCTGATCAACAGAAAAAGCTGAAAAGGTTGAGAATTTCATGACACTCAAACAGGCATGCTCCTCGGAATACCAAGGAGCGCAAGGTGCGTTCAAAGATTCGATGATTCAC
+
CCDDDDCCDDFFGGGGGGGGGGGHHHHHHHHHHHHHHHHHHHHGGGGGGHHHHHHHHHHHHHHHGHHHHHHHHGHHHHHHHHHHHHHHHHHHHGHHHGHHHHHHHHGHHHHHHHGGGHHHHHHHHHHHHHGHHHHHHHHHHHHHGGGGGHHHHHHHHHHHHHHHHHHHHHHHHHHHHHHHHHHHGHHHHHHHHHHHHHHHHGHGHHHHHHHGHHHHHHGGGGGHHHGGHGHHGHHHHGHGHHHHHHFHHHHHGHGHHHHHHHHHHHHHHHHHHHGBHFGGHHHGHGHHHHFHHHHDHHGGGGGGHHGHHHHGHHFGGGGGHGHFCGGGHGGGGGGGGGGFFFFFFFBCBAA
@M02197:105:000000000-AN6RF:1:1103:15795:24403 1:N:0:1
GTCCCGTGAAATTCCTCCGCTTATTGATATGCTTAAGTTTAGCGGGTAGTCCTACCTGATTTGAGGTCAAATTGTCAGAAGCTGTCTCAAAAGAGACCCTTTAGAAGCTGAACCCCATTTATAAAGCTGCTCTTCACAAATGGCGTAGATAATTATCACACCAAAGCAAGGCAACAAAGGTCCCGCTAATGCATTTCAGGAGAGCCGACTTCTGAGAAGCCCGCATACTCCCACATCCAAGCCTGATCAACAGAAAAAGCTGAAAAGGTTGAGAATTTCATGACACTCAAACAGGCATGCTCCTCGGAATACCAAGGAGCGCAAGGTGCGTTCAAAGATTCGATGATTCAC
+
CCCCCCCCCCFFGGGGGGGGGGGHHHHHHHHHHHHHGHHHHHHGGGGGGHHHHGGHHHHHHHHHGHHHHHHHHHHHHHHHHHHHHHHHHHHHHGHHHGHHHHHHHHHHHHHHHHGGGHHHHHHHHHHHHHHHHHHHHHHHHHHHGGGGGHHHHGHHHHHHHGHHHHHHHHHHHHHHHHHHHHHHGHHHGGHHHHHHHHHHHGGGGHGGGGGGHHHHHGGGGGHGHHGGGGHHHHHHGGHHHHHHHGHHHHHHHHGHHHHHHHHGHHHHHHHHHHHHHHHHEHHHGGHHGHFHHHGGHHHGGGGGFHHHHHHHHHHGGGGGHHGHGGGGHGGGGGGCGGGFFFFFFFCCBBB
@M02197:105:000000000-AN6RF:1:1103:17212:24821 1:N:0:1
GTCCCGTGAAATTCCTCCGCTTATTGATATGCTTAAGTTCAGCGGGTAGTCCTACCTGATTTGAGGTCAAATTGTCAGAAGCTGTCTCAAAAGAGACCCTTTAGAAGCTGAACCCCATTTATAAAGCTGCTCTTCACAAATGGCGTAGATAATTATCACACCAAAGCAAGGCAACAAAGGTCCCGCTAATGCATTTCAGGAGAGCCGACTTCTGAGAAGCCCGCATACTCCCACATCCAAGCCTGATCAACAGAAAAAGCTGAAAAGGTTGAGAATTTCATGACACTCAAACAGGCATGCTCCTCGGAATACCAAGGAGCGCAAGGTGCGTTCAAAGATTCGATGATTCAC
+
CCCCCCBBCCFFGGGGGGGGGGGHHHHHGHHGGHHHHHHHHHHGGGGGGHHHHHHHHHHHHHHHGHHHHHHHHGFHHHHHHHHHHHHHHHHHHGHHHGHHHHHHGHHHHHHHGHGGGHHHHHHHHHHHHGHHHHHHHHHHHHHHGGGGGHHHHHHHHHHHHHHHHHHHHHGHHHHHHHGGHGHHHHHHHHHHHHHHHHHHHGHGHHHHHGHHGHGHHGGGGGHGHHGGHGGHHHHGGGHHHHHGHGHHHHHHHHHHHHHHHHHHHHHHHHHHHHHEHHHHHHHHHFHHHHFHHHHHHHHGGE?GHHHHHHHHHHHGEFGGHHHHGGGGHGGGFFGGGCGFFFFFFFBCBBB
@M02197:105:000000000-AN6RF:1:1103:18779:24905 1:N:0:1
GTCCCGTGAAATTCCTCCGCTTTTGATATGCTTAAGTTCAGCGGGTAGTCCTACCTGATTTGAGGTCAAATTGTCAGAAGCTGTCTCAAAAGAGACCCTTTAGAAGCTGAACTCCATTTATAAAGCTGCTCTTCACAAATGGCGTAGATAATTATCACACCAAAGCAAGGCAACAAAGGTCCCGCTAATGCATTTCAGGAGAGCCGACTTCTGAGAAGCCCGCATACTCCCACATCCAAGCCTGATCAACAGAAAAAGCTGAAAAGGTTGAGAATTTCATGACACTCAAACAGGCATGCTCCTCGGAATACCAAGGAGCGCAAGGTGCGTTCAAAGATTCGATGATTCAC
+
BCCCCCBBCCFFGGGGGGGGGGGHHGHHHHGHHHHGHHHHHHGGGEEGHHHHHHHHHHHHHHGGHHHHHHHGGHHHHHHHHHHHHHHHHHHHGHHHGHHHHHHHHHHHHHHHHHHHHHHHHHHHHHHHGHHHHHHHHHHHHHHGGGGGHHGHHHHGHHHHHHHHHHHHHHHHHHHHHGHDHHGHGHHHHHHHHHHHHHHHGHGFHGGGGHHGHHHHGGGGGHGHHGGHGHGHHHHGGHHHHHHHGHHHHHFHHHHHHHHHHGHHHHGHHHHHHHHHGHHGHGFFGGHGHGHHHHHHGHFE?AEFHHHHFGHFHHEECECHHHHGGGGHGGGGGGGGFF4FFFFFFBBBAB
@M02197:105:000000000-AN6RF:1:1103:20634:25326 1:N:0:1
GTCCCGTGAAATTCCTCCGCTTATTGATATGCTTAAGTTCAGCGGGTAGTCCTACCTGATTTGAGGTCAAAAGTCAATAAGGAAGACGCCAGAAGGCATCGACGCATTAGAGGCACGGGACCGTTCATTCATGCACTTCGGCGAGCAGCGATCATTATCACGCCAAAAGCCTTGTCATGCATAGTCGAAAGCCGACCGCAAGCCCATTCATTTCAGGGGAGCCCGAGTCCTAGACGAGAAGTCCAGATCTCCGGCAGCCCCCACTATCCAAGCACCCTTTCGAAGCAAATCGAGAGGGGTTGAGAATTTACTGACGCTCAAACAGGCATGCTCCTCGGAACACCGAGGAGCGCAAGGTGCGTTCAAAGATTCGATGATTCAC
+
CBCDDDDDDCFFGGGGGGGGGGGHHHHHHHHHHHHHHHHHHHHGGGGGGHHHHHHHHHHHHHHHGHHHGHHHHHHHHHHHHGHHHHHGGGGGGHHHGHHHGHGGGGGGHHHGHGGHGGGGGADFGHGHHHHHHHHHHHHGGGGGGGGHHGGHGGHHHHGGHGHGGGHHHGGGGGGGGGGGGGGGGGGGEEGGGGGGGGFGGGGGGGGGGFFHHFHGGGHGGGFGHHFFFFFGGGFHEFFGF11FHEHGGGGGHGGGGCCEFGHHGHFGHFHFF?GHGGHHGHHHHHGHHFGHHGGGGGHHGHHHHHHEHFGGGGFHFFGHHHGHHHFFHGGGEE?FGHGGFFGFHG2GGGGGFGHGGGGHGFGFGGGGGFFFFFFFFABABB
@M02197:105:000000000-AN6RF:1:1103:7427:25228 1:N:0:1
GTCCCGTGAAATTCCTCCGCTTATTGATATGCTTAAGTTCAGCGGGTAGTCCTACCTGATTTGAGGTCAAATTGTCAGAAGCTGTCTCAAAAGAGACCCTTTAGAAGCTGAACCCCATTTATAAAGCTGCTCTTCACAAATGGCGTAGATAATTATCACACCAAAGCAAGGCAACAAAGGTCCCGCTAATGCATTTCAGGAGAGCCGACTTCTGAGAAGCCCGCATACTCCCACATCCAAGCCTGATCAACAGAAAAAGCTGAAAAGGTTGAGAATTTCATGACACTCAAACAGGCATGCTCCTCGGAATACCAAGGAGCGCAAGGTGCGTTCAAAGATTCGATGATTCAC
+
BBBCCDBCCCFFGGGGGGGGGGGHHHHHHHFHHHHFHHHGHHBEGFEGFHHHGHHHHHFHHHHFGHHCGHHHHHHHHHHHHHHHHHHHHFHHFGHHHGEHGHHHEHGHHHHGHCECGHHHFHHFHHGGFHHFHHHHHHHFHFHFGGGGGHHGFGHHHHHHHHHHHHHHHHHHHHHHHGHHGGFHGGGFGHHGHHGHHHHHHGGFEFGGGGGGGFHHHGGGGGFGHGFGGGHGFGHGGGHHEHGHGGBHHHHHHHFHHGHHGHHHGGFFFHGGHGBHGHHHHFHHHGHHHHHHGHHHHHHEEEECHHHHHHFGGB3EEEEEBGB42?G?HGGFGGFFCGGFFFFDFFBA?AA
@M02197:105:000000000-AN6RF:1:1103:7221:25388 1:N:0:1
GTCCCGTGAAATTCCTCCGCTTATTGATATGCTTAAGTTCAGCGGGTAGTCCTACCTGATTTGAGGTCAAATTGTCAGAAGCTGTCTCAAAAGAGACCCTTTAGAAGCTGAACCCCATTTATAAAGCTGCTCTTCACAAATGGCGTAGATAATTATCACACCAAAGCAAGGCAACAAAGGTCCCGCTAATGCATTTCAGGAGAGCCGACTTCTGAGAAGCCCGCATACTCCCACATCCAAGCCTGATCAACAGAAAAAGCTGAAAAGGTTGAGAATTTCATGACACTCAAACAGGCATGCTCCTCGGAGTACCAAGGAGCGCAAGGTGCGTTCAAAGATTCGATGATTCAC
+
CCDCCCBCCDFFGGGGGGGGGGGHHGHHHHGHHHFHHHHHHHHGGGFFGHHGHHHHHHHHHHHHGHHHHHHHHHHHHGHHHHHHHFHHHHHHHGHHHGHHHHHHGHHGHHHHFHGGGHHHHHHHGGHHHHHGH9GGHHHHHHHGGGGGGHHHHHHHHHHHHGHHHHHHHHGHHHHHHHHHGHHHGGGHHHHHHHHHHHHHHGGGHHGGHHGHHHHHGFFFGGFHHHGGHGHFGHHGGGHHEHHHGFHFHHHHHHHHHHGHHFGHHHHHHHGHHHHHHGHHHGHHHGHHGE3HFGCEHHGGFEEEE3EHFHHHDGCGGGGGHFHHGGGGFGGGFGFGEGGFFFB55D>?AAA
@M02197:105:000000000-AN6RF:1:1103:13936:25681 1:N:0:1
GTCCCGTGAAATTCCTCCGCTTATTGATATGCTTAAGTTCAGCGGGTAGTCCTACCTGATTTGAGGTCAAATTGTCAGAAGCTGTCTCAAAAGAGACCCTTTAGAAGCTGAACCCCATTTATAAAGCTGCTCTTCACAAATGGCGTAGATAATTATCACACCAAAGCAAGGCAACAAAGGTCCCGCTAATGCATTTCAGGAGAGCCGACTTCTGAGAAGCCCGCATACTCCCACATCCAAGCCTGATCAACAGAAAAAGCTGAAAAGGTTGAGAATTTCATGACACTCAAACAGGCATGCTCCTCGGAATACCAAGGAGCGCAAGGTGCGTTCAAAGATTCGATGATTCAC
+
CCCCCCCCBBFFGGGGGGGGGGGHGHHHHHHHHHHHHHHHHGHGGGEGGHHHHHHHHHHHHHGHGHHHHHHHHHHHHGHHHGHHHHHHHHGHHGGGHGHHHHHHHHHGHHHFHHGGGHGHHHHHHHGHHGHHHHHHHHHHGHHFGFGGGHHHHGHHGHHHHHHHHHHHHHHHHHHHHHHHGGGHGGHGHHHHHHHHHHHHHGHGHHHHHGHGHHGHHGGGGGHGHHGGHGGHHHHGGGHHGHFHHFHHHHHHHHHHHHHFHHHHHHHHHHGHHHHEHHHHHHHHHGHHGHHHHHGHHHFEFFAEGGFHHHHHHHHDGGGGGBHHGGGFHFGGGGFGGGGFFFFFBFAA>AA
@M02197:105:000000000-AN6RF:1:1103:20825:25860 1:N:0:1
GTCCCGTGAAATTCCTCCGCTTATTGATATGCTTAAGTTCAGCGGGTAGTCCTACCTGATTTGAGGTCAAATTGTCAGAAGCTGTCTCAAAAGAGACCCTTTAGAAGCTGAACCCCATTTATAAAGCTGCTCTTCACAAATGGCGTAGATAATTATCACACCAAAGCAAGGCAACAAAGGTCCCGCTAATGCATTTCAGGAGAGCCGACTTCTGAGAAGCCCGCATACTCCCACATCCAAGCCTGATCAACAGAAAAAGCTGAAAAGGTTGAGAATTTCATGACACTCAAACAGGCATGCTCCTCGGAATACCAAGGAGCGCAAGGTGCGTTCAAAGATTCGATGATTCAC
+
>AAAA1A?AAFFGGGGGGGGGGGHHHHHHHHHHHFHFHHHHHHG?EGGGHFGGFHGHHHHHHFHEHGGBGGHDGGHFHHHBGHFGHGHHFHFBFCFG/FFEHH1@GGBGFHBFE?FFFGHHHFHFFFFGGHH1FGFHHFHHHHGC<CFGHHHGGFFFHHHHHHHHHHHHHFFHHGGHCGFFGHFFEHGGHHGHGHHFFEHHEHFGHEGBD;CFHHFHGCFGGHBHHGGHFFFGHFHFEEHGBHHB4EFHGFGFHFHFFFHFHGGDHHHHHFFHHHHHHFHHHHGFGHGHGFFHHGHHHGE0EECFGHFHHGGHHHGGGGGHGHHGGGGGGGGGGGGGGGFFFFFFFBBABB
@M02197:105:000000000-AN6RF:1:1103:12778:25479 1:N:0:1
GTCCCGTGAAATTCCTCCGCTTATTGATATGCTTAAGTTCAGCGGGTAGTCCTACCTGATTTGAGGTCAAATTGTCAGAAGCTGTCTCAAAAGAGACCCTTTAGAAGCTGAACCCCATTTATAAAGCTGCTCTTCACAAATGGCGTAGATAATTATCACACCAAAGCAAGGCAACAAAGGTCCCGCTAATGCATTTCAGGAGAGCCGACTTCTGAGAAGCCCGCATACTCCCACATCCAAGCCTGATCAACAGAAAAAGCTGAAAAGGTTGAGAATTTCATGACACTCAAACAGGCATGCTCCTCGGAATACCAAGGAGCGCAAGGTGCGTTCAAAGATTCGATGATTCAC
+
CCCCCCBBCCFFGGGGGGGGGFGGHHHHBGHFHHHHHHHGHHHGGGGFGHHHHHHHHGHHHHHGGHHHHHHHHHHHHHGHHHGHHHHHHHHHHGHHHGHHHHHHHHHHHHHHHHGGGHHHHHHHHHHHHHHHGHHHHHHHHHGHGGGGGHHHHHHHGHHHHHHHHHHHHHHHHHHHHHHHGHHHGHGHHHHHHHHHHHHGHGHGGDHGHGGFHHHHHGGGGGGHHGGGGGGHHGHHGGHHGHGHDFGGHGHHGHHHHHHHHBHFGGHHHHHHHHHFHHHGHHHGGGGHHHHHHHHHHFHCGGGGGHHCHHGFHGE2GGGGHHHHGGGGHGGGGGGCGGGFBFFFFFBBBBB
@M02197:105:000000000-AN6RF:1:1103:23848:25864 1:N:0:1
GTCCCGTGAAATTCCTCCGCTTATTGATATGCTTAAGTTCAGCGGGTAGTCCTACCTGATTTGAGGTCAAAAGTCAATAAGGAAGACGCCAGAAGGCATCGACGCATTAGAGGCACGGGACCGTTCATTCATGCACTTCGGCGAGCGGCGATCATTATCACGCCAAAAGCCTTGTCATGCATAGTCAAAAGTCGACCGCAAGCCCATTCATTTCAGGGGAGCCCGAGTCCTAGACGAGAAGTCCAGATCTCCGGCAGCCCCACTATCCAAGCACCCTTTCGAAGCAAATCGAGAGGGGTTGAGAATTTACTGACGCTCAAACAGGCATGCTCCTCGGAACACCGAGGAGCGCAAGGTGCGTTCAAAGATTCGATGATTCAC
+
BBBBBDBABBFFGGGGBGEGGGGGGHHHHHHHFHHFGHHHFFFFGAEFGHHFGFHHHHHGHHFHGHGFHHHHHGDHGGHFHBGFHHHGGGCEGFHHHHHGGHGGGGGGHHHHGGGHGGGGGGCDGHHHHGHHHHGFHHFGGGGGGFGGGFFGGGGGGGGGFFGGGGGGGGEFGGGGGGGGGGGGGGGGFEFBFFFGGGGGFFEFFGFHHFFFHGHGFFHGGCGGFFHHHGHFGFGHHHHHHGHHHHG/GCCCFGCCCGGFB2G2GFGHHGE?0GHEEHEGEHHHHGGC@EG0?FE/HFHHFHGGGBBHHE?E>GHEHHBFDFDBGEHHHGEEEAEB2EFEECGGB?EE?EGBHFGEGGFGFGGGGGGGGC1BFFFF@AAA1
@M02197:105:000000000-AN6RF:1:1103:13019:26098 1:N:0:1
GTCCCGTGAAATTCCTCCGCTTATTGATATGCTTAAGTTCAGCGGGTATCCCTACCTGATCCGAGGTCAACCTGTAAAAATTGGGGGTTCTGGCAAGCCACCGGGGGGAACTCTATAGCGGGAGTATGTACTACGCTCAGAGCCCACCGGCACCGCCACTAATTTTGAGGGCCGCGGAGACCGCGTGCCCCAATACCACGCTAGGCGTGAATGGTTAAATGACGCTCGAACAGGCATGCCCTGCGGAATACCACAGGGCGCAATGTGCGTTCAAAGATTCGATGACTCAC
+
ABBB?DBBABFFFGCGFF2EEAADGHHGHH5GGHHHCFGFHHCEGEEEGHGHHFFH9HH<GHF9GCE9GHF5G<:GHHH9;;GHE/9EEH9EGHHF9EG:F9EEGG?/AEEFFF;;6BFBBB?BDFEBB5;B9FFB9.-/6FFAF:FFB9BBGGEFHGHHHHHFGFHHGGGGGGGHHGGGGGGGGGGEHHHHHH9?E1GHHGGGHHHHFGGHHHFHHHFGGGGGHHGHHHHHHHHHGGGGGGEFHFHHHHGHHHFGGGGHHHHGGGGHGGGGGGGGGGFFFFFFFBACBA
@M02197:105:000000000-AN6RF:1:1103:11340:26539 1:N:0:1
GTCCCGTGAAATTCCTCCGCTTATTGATATGCTTAAGTTCAGCGGGTAGTCCTACCTGATTTGAGGTCAAAAGTCAATAAGGAAGACGCCAGAAGGCATCGACGCATTAGAGGCACGGGACCGTTCATTCATGCACTTCGGCGAGCGGCGATCATTATCACGCCAAAAGCCTTGTCATGCATAGTCGAAAGCCGACCGCAAGCCCATTCATTTCAGGGGAGCCCGAGTCCTAGACGAGAAGTCCAGATCTCCGGCAGCCCCCACTATCCAAGCACCCTTTCGAAGCAAATCGAGAGGGGTTGAGAATTTACTGACGCTCAAACAGGCATGCTCCTCGGAACACCGAGGAGCGCAAGGTGCGTTCAAAGATTCG
+
AABBBBAA?AFFF5GFGGFGGG?GGHFHHHHHGHHFHHHHHHHGCGGGGHHHHHGGHHHHGHHGGHHEHHHEEFGHHFGHFHHHHFHGGG?EEFHHHHHHGHGGGGGCHHHHHGGHGGGGGGGGGHHHHHFHBFGHFCHFDGGCBBFFEEFGGGGGG?FFGDGGGGGFFGGGGGGGGGFFFFGGBFFFFGGGF?;GGGGFFFFGHHGFFHFGFFHGGGHCDDFGHHGGHGBHFFGHFDHHFGHGDGHCDCCGHFGGGGGGGFHHHGFAFHHEF?GHAGHHGHHHHHGGGBGHFEFE?CGEFFHHHGHDGHEAE>GHFGHGF3HGHHFDACEA0EDFGDA2EEGGHFFFCEGFGBBEAAE4BFFBDFFAAA3AA
@M02197:105:000000000-AN6RF:1:1103:22150:26856 1:N:0:1
GTCCCGTGAAATTCCTCCGCTTATTGATATGCTTAAGTTCAGCGGGTAGTCCTACCTGATTTGAGGTCAAATTGTCAGAAGCTGTCTCAAAAGAGACCCTTTAGAAGCTGAACCCCATTTATAAAGCTGCTCTTCACAAATGGCGTAGATAATTATCACACCAAAGCAAGGCAACAAAGGTCCCGCTAATGCATTTCAGGAGAGCCGACTTCTGAGAAGCCCGCATACTCCCACATCCAAGCCTGATCAACAGAAAAAGCTGAAAAGGTTGAGAATTTCATGACACTCAAACAGGCATGCTCCTCGGAATACCAAGGAGCGCAAGGTGCGTTCAAAGATTCGATGATTCAC
+
AABBBBBBB2B@B5FGGGGGGGGHHBFHBGFCH5GGFHHHGGHGC?EE1GHHEHHHHHE5AD5DFGECGHBHGHHGHHHHGHHHHHHHHHHHHGGHHGHHHFHHHHGFHHHHHHGGGHHHHHHHHFFFGFGHHHHFHHHHHHHEBFGGGHHHHHHHHHGHHGHHHHHHHHFHHGHHHHGGHGHHGGGHHGHHHHGHGGBHGGGGGHHHGGFHGGHHGCFFFGGFFFGGGGGGGGGBGEHHFHHGF2F1GGHHHGHHHHHGHHHFFGHHHHGHHHHHHGGBFGF1HEHHHHEFHHFHHHG?EC?GHHHHG1EGCHHFE000B11BGGEEHG1GFGF3FBFFB3D1FFAAA>1
@M02197:105:000000000-AN6RF:1:1103:21590:27365 1:N:0:1
GTCCCGTGAAATTCCTCCGCTTATTGTTATGCTTAAGTTCAGCGGGTAGTCCTACCTGATTTGAGGTCAAATTGTCAGAAGCTGTCTCAAAAGAGACCCTTTAGAAGCTGAACCCCATTTATAAAGCTGCTCTTCACAAATGGCGTAGATAATTATCACACCAAAGCAAGGCAACAAAGGTCCCGCTAATGCATTTCAGGAGAGCCGACTTCTGAGAAGCCCGCATACTCCCACATCCAAGCCTGATCAACAGAAAAAGCTGAAAAGGTTGAGAATTTCATGACACTCAAACAGGCATGCTCCTCGGAATACCAAGGAGCGCAAGGTGCGTTCAAAGATTCGATGATTCAC
+
BABCBBCCC2BBFGGGGGGGGGGHHHHHGHHFHFHHHHHGHHHGGGEGGHHGBHHHHHGHGFFGGH32GGHHHHHGHGHHHHHHHHHHHHHGHGHHHGHHHHHHFGHHHHH3B?EFGHHHHHHHHHHHHHHGHHHHHHHHHGFHGGFGEHHHHHHHHHHHHHHHHHHHHHHHHHHHHHHHGFHHHHGHHHHHHHHGHHHHHGHGHHHHGHGHGHHHGGFFGGHHHGGGGGHGGGHFGGGHHFHFGGDHHHHHHHHHHHGHHHHHHGHHHHHHGHHHGHHHHHHHHGHFHHHGBHGHHHHGGGGGHHEHHFBFHGHGGGGGHGGBGEFAHFGGGGGGGGFFFFFFFBBAAAA
@M02197:105:000000000-AN6RF:1:1103:17239:28559 1:N:0:1
GTCCCGTGAAATTCCTCCGCTTATTGATATGCTTAAGTTCAGCGGGTAGTCCTACCTGATTTGAGGTCAAATTGTCAGAAGCTGTCTCAAAAGAGACCCTTTAGAAGCTGAACCCCATTTATAAAGCTGCTCTTCACAAATGGCGTAGATAATTATCACACCAAAGCAAGGCAACAAAGGTCCCGCTAATGCATTTCAGGAGAGCCGACTTCTGAGAAGCCCGCATACTCCCACATCCAAGCCTGATCAACAGAAAAAGCTGAAAAGGTTGAGAATTTCATGACACTCAAACAGGCATGCTCCTCGTAATACCAAGGATCGCAAGGTGCGTTCAAAGATTCGATGATTCAC
+
AAAAADA1AAFFFDEG11AAEF?13FBGB3FBEF2FGDGF2EG?EEAEG1FGBG1FG1GDHHEFFB0AA1F2FDGFFGHGBC1BB1@GHGHHBF0>BFHFGHHHHHHGGGHF1?>FBG9GEHGFFFBFCCFFHFHHEGHHAFGHGGFGGG8HGHHDFDFHHGFHEH0FGFGEGHHFHH:HFHCAAGCGGHHGGHGGFFGFCEGGEGGGGBCHHFGBHGFFGEB@FBFFGGGGFEHFFEHGGGB2FGFHFB2ECGDHHFBE@2GHHGFB2E2BHFFBB2FEFFHFFFGGBFFGF11GGA/?E/E/F22EGFHGFFD000001FF0?E0GHFGGGFGF111FFB@1D3AA>1A
@M02197:105:000000000-AN6RF:1:1103:14010:28188 1:N:0:1
GTCCCGTGAAATTCCTCCGCTTATTGATATGCTTAAGTTCAGCGGGTAGTCCTACCTGATTTGAGGTCAAATTGTCAGAAGCTGTCTCAAAAGAGACCCTTTAGAAGCTGAACCCCATTTATAGAGCTGCTCTTCACAAATGGCGTAGATAATTATCACACCAAAGCAAGGCAACAAAGGTCCCGCTAATGCATTTCAGGAGAGCCGACTTCTGAGAAGCCCTCATACTCCCACATCCAAGCCTGATCAACAGAAAAAGCTGAAAAGGTTGAGAATTTCATGACACTCAAACAGGCATGCTCCTCGGAATACCAAGGAGCGCAAGGTGCGTTCAAAGATTCGATGATTCAC
+
1>AAAD1AA?33AGGGGG?0EFGG3ABDG3DEDFHFFEGEGCHFE/AEFDH2GHHFGGHFEGHGEFFGFHHGHB2DGGHHFF111B22FBFFHEFE>/AGHHFFFBGFHHDFHG??E0FHHFHFHFFGGFHHFGFFDDD<GFB*BGB;2FGHDDGHHHHCCHFFEGHGG0FEFHHHGFG01C1FCCC@EHHHHGFHHHEGHEHGCCDGCGDEGHFCEFEEFC&>BHEFBB11BFF9/E00B1G@B@@FG2FGFFE1FD1DF2FEGGFGGDE@GG2EGHHHHGFBDAHGGAAGFEA1BA//A/??FFHFGF1GBB10EA0AB11BAAA0FFBGGFBB1BBFFFFFFF>1A>A
@M02197:105:000000000-AN6RF:1:1104:16474:1842 1:N:0:1
GTCCCGTGAAATTCCTCCGCTTATTGATATGCTTAAGTTCAGCGGGTAGTCCTACCTGATTTGAGGTCAAAAGTCGATAAGGAAGACGCCAGAAGGCATCGACGCATTAGAGGCACGGGACCGTTCATTCATGCACTTCGGCGAGCGGCGATCATTATCACGCCAAAAGCCTTGTCATGCATAGTCGAAAGCCGACCGCAAGCCCATTCATTTCAGGGGAGCCCGAGTCCTAGACGAGAAGTCCAGATCTCCGGCAGCCCCCACTATCCAAGCACCCTTTCGAAGCAAATCGAGAGGGGTTGAGAATTTACTGACGCTCAAACAGGCATGCTCCTCGGAACACCGAGGAGCGCAAGGTGCGTTCAAAGATTCGATGATTCAC
+
BBBBBBAABBFFGGFGGGEGGGGHHHGHHHHHGHHHHHHGHHHGGGGGGHHHHHHHHHHHHHHGGGFGHHHBGGGGGGGGHHHHHHHGGGGGFHHHHHHHGHGGGGGGHHHHHGGHGGGGGGGGGHHGHHGGHHHHHHHGGGGGGGFGGGFGGGGGGGGGGDGGGGGGFGGGGGGGGGGGFFFFFFFFFFFFGGGGFGFFFFFFFGGFFFFFGGFGGFHGGGGGHGHHFFHHFFFHHFHHFFGHHHGGGGGGHGGGFD?HHHHHHHHGHHFGGFGHGFFEGHFFHGGHHFGHHGGGGHHHHHHHHHGHHGGGGFGHFEHHHHHHGHHBHGACEEFGGH?EEACGGCEGECGHHFHCGFDHFGGGGFGFFGFFBFFFF?BBAA
@M02197:105:000000000-AN6RF:1:1104:13146:1926 1:N:0:1
GTCCCGTGAAATTCCTATTGATATGCTTAAGTTCAGCGGGTAGTCCTACCTGATTTGAGGTCAAATTGTCAGAAGCTGTCTCAAAAGAGACCCTTTAGAAGCTGAACCCCATTTATAAAGCTGCTCTTCACAAATGGCGTAGATAATTATCACACCAAAGCAAGGCAACAAAGGTCCCGCTAATGCATTTCAGGAGAGCCGACTTCTGAGAAGCCCGCATACTCCCACATCCAAGCCTGATCAACAGAAAAAGCTGAAAAGGTTGAGAAATTCATGACACTCAAACAGGCATGCTCCTCGGAATACCAAGGAGCGCAAGGTGCGTTCAAAGATTCGATGATTCAC
+
1AAA@@A1AAF3GBFGG3GBG3A33D3GH1EBFGGAG?AAEEFEF2GGHGHHHGBEF2FGHFHHG2FGGGFDGE1BCFEGHHHHHH0F0CFAG0EGHHFE1@E1EGHCGEFHFGHHHHF1BB>FFGHBGHDFGHG;BCBFFFFBFBFHGFHFHHHGEHGGEGHHHGGFFHHGC<DFBGFFGGGH8HHF=FGHFGFAGA/GBGCGGHHFC:HCCCF??AFFBFBCFGGFGHEFHHHGF2FF2FHHFHFGGHGBGFFHGEBFHHHHFHFGD2HFGFHGGBFFGBGFB1HEGDHF//E?GGHFFBHFGFGGB0A0GGHDGHCEE0E1GGGGGEEGF>13DBFFA>111
@M02197:105:000000000-AN6RF:1:1104:16753:2164 1:N:0:1
GTCCCGTGAAATTCCTCCGCTTATTGATATGCTTAAGTTCAGCGGGTAGTCCTACCTGATTTGAGGTCAAATTGTCAGAAGCTGTCTCAAAAGAGACCCTTTAGAAGCTGAACCCCATTTATAAAGCTGCTCTTCACAAATGGCGTAGATAATTATCACACCAAAGCAAGGCAACAAAGGTCCCGCTAATGCATTTCAGGAGAGCCGACTTCTGAGAAGCCCGCATACTCCCACATCCAAGCCTGATCAACAGAAAAAGCTGAAAAGGTTGAGAATTTCATGACACTCAAACAGGCATGCTCCTCGGAATACCAAGGAGCGCAAGGTGCGTTCAAAGATTCGATGATTCAC
+
CCCCCCBBBCFFGGGGGGGGGGGHHHHHHHHHHHHHHHHHHHHGGGGGGHHGHHHHHHGHHHGGGHHHGHGHHGHDGHHFHHHGHHHGHHHHHGGHHGHHHHHHFGFHHHHHHHGGGHHHHHHHHHGHHHHHHHHHHHHHHHEHGGGGGHHGHHHHHHHHHGHHHHHHHHHHHHHHHHHGFHHHGGGGHHHHHHHHHHHHGGGFEGHHGGGGHGHHHGGGFGHGHHGGHGHGHGHHGGHHFEHHHHGHHHHHHHHHHHHHHHGHHHHHHHHHHHGHFDHFGHHHHEFGHGFFHHGFGHHGGGGEHFGHHHHHHHHGGGGGGDGBGGFECGGGGGGGGGGFFFFFFFBAAAB
@M02197:105:000000000-AN6RF:1:1104:19094:2560 1:N:0:1
GTCCCGTGAAATTCCTCCGCTTATTGATATGCTTAAGTTCAGCGGGTAGTCCTACCTGATTTGAGGTCAAATTGTCAGAAGCTGTCTCAAAAGAGACCCTTTAGAAGCTGAACCCCATTTATAAAGCTGCTCTTCACAAATGGCGTAGATAATTATCACACCAAAGCAAGGCAACAAAGGTCCCGCTAATGCATTTCAGGAGAGCCGACTTCTGAGAAGCCCGCATACTCCCACATCCAAGCCTGATCAACAGAAAAAGCTGAAAAGGTTGAGAATTTCATGACACTCAAACAGGCATGCTCCTCGGAATACCAAGGAGCGCAAGGTGCGTTCAAAGATTCGATGATTCAC
+
AAAAABBBBBDDGGGGGGGCGGGCHHHHHHGHHHGHHHFFFFHGG?EGGHHGHHHGFHHHHHHEGHHGGFGEHHHHFFHHHHGHHHHHHGHHGGHHHGHHHHHFGHHGGFFGFFFFGFHHHHHHHFFFGGHHHHHFGHH0BFFEFBCGGFGGGGGFGEEFFCHGFHHFFEHHHHGHHHAF?GGGGHHHGGGHGHGHHFGHGEFGGFGDFHFHHGGHHGGGGFHGGFEFGGHHHHFGDCFFFHHHGHHHHHHHHGHHHHHHHFGHHGFHFGHGE5D5FFGHGHFFGAHFFHHHHHHFHHHDECFE35HGHGFFFFHAECE?HG4HGGEEC4BGGEB52CGFFFFFDFA>>3>
@M02197:105:000000000-AN6RF:1:1104:19524:2880 1:N:0:1
GTCCCGTGAAATTCCTCCGCTTATTGATATGCTTAAGTTCAGCGGGTAGTCCTACCTGATTTGAGGTCAAAAGTCAATAAGGAAGACGCCAGAAGGCATCGACGCATTAGAGGCACGGGACCGTTCATTCATGCACTTCGGCGAGCGGCGATCATTATCACGCCAAAAGCCTTGTCATGCATAGTCAAAAGTCGACCGCAAGCCCATTCATTTCAGGGGAGCCCGAGTCCTAGACGAGAAGTCCAGATCTCCGGCAGCCCCCACTATCCAAGCACCCTTTCGAAGCAAATCGAGAGGGGTTGAGAATTTACTGACGCTCAAACAGGCATGCTCCTCGGAACACCGAGGAGCGCAAGGTGCGTTCAAAGATTCGATGACTCAC
+
ABABBBBBAAFBGGGGGGGGGGGHGHHHHGHHHHHHHHHHHHHGGGFGGHHHHHHHHHHHHHHHGHHHGGHHHFHHHHHHHHGHHHHGGGGGHHHHHHEHGGGGGGGGHHHHHGGHGGGGGGGGGHHHHHHHHHHHHHHGGGGGGGGGGGGGGGGGGGGGGGGGGGGGGGGGGGGGGGFFGGGGGFFFFFFFGGGGGGGGFFFFGGFGFGFFGGHGGGHGGGGGHHHFHHHGFGGFHGHHFFHHGHHGGGGGHEDGGGGHHHHHHHHGHHGGGGGHEGHEGHGFGHGHHHGGHDGGGFFHGHHHHHFHHGGGGGGHGHHHGHGHEHFFEAGGGGGGFFFEEEGGHHGGGGGGHGHCGEGFCGGGGGBCGGFFFFFFFAAAAA
@M02197:105:000000000-AN6RF:1:1104:11838:3564 1:N:0:1
GTCCCGTGAAATTCCTCCGCTTATTGATATGCTTAAGTTCAGCGGGTAGTCCTACCTGATTTGAGGTCAAATGGTCATAAAAGTTGTCCGACTAGGGACTGATTAGAAGCTATTAACATTCTGCTGATCATTTCGAAAGGCGTAGATAATTATCACACCAATGAAAGGGGATCAAGTTAACCGCTAATGCATTTAAGGAGAGCTGAACCCTAAATGAATAGGTTCCAGCAAAGACTCCCATATCCAAAGCCTCAAGACTAGAATAAACTAGTAAGAGGTTTGAGAATTTAATGACACTCAAACAGGCATGCCCTTCGGAATACCAAAGGGCGCAAGGTGCGTTCAAAGATTCGATGATTCAC
+
>AAA?DAAA1F@1B3FG1EEGGGFBGGHCE22FFHGHFHBGHFE/EEEFHHDAFHFBEBHHHG2FGHHFFHHGH@FGHGHHFFGGHHHE?AE>EGCE0?FE1GHHDGHHHFHFGGHHGGHHGHGHHGFHDG:FDHG?FCHGHHHGGHHHHHGHHHEGHHHHHHHHCDGDGG?DFHHHHHHEFCGGGHHHHHHGHHGGHECHHHHHECHGGHHGHGHHGFFGGGGGHGFFFH9GGFBCFHHHHFGHHFG>GCFHHHHGD2HHGGBHGGGFBEFHHHFF1DGHHHHHGHFHHHHHHHHGHHHHGHGHHFBEGGGGGFHGEHFGFHGGGGGGGGHGCCGEEGHGGFFGGGCF11BFFFDD11>>A
@M02197:105:000000000-AN6RF:1:1104:21219:3725 1:N:0:1
GTCCCGTGAAATTCCTCCGCTTATTGATATGCTTAAGTTCAGCGGGTAGTCCTACCTGATTTGAGGTCAAATCGTCAGAAGCTGTCTCAAAAGAGACCCTTTAGAAGCTGAACCCCATTTATAAAGCTGCTCTTCACAAATGGCGTAGATAATTATCACACCAAAGCAAGGCAACAAAGGTCCCGCTAATGCATTTCAGGAGAGCCGACTTCTGAGAAGCCCGCATACTCCCACATCCAAGCCTGATCAACAGAAAAAGCTGAAAAGGTTGAGAATTTCATGACACTCAAACAGGCATGCTCCTCGGAATACCAAGGAGCGCAAGGTGCGTTCAAAGATTCGATGATTCAC
+
BABBBBBBBBFBGGGGGGGGGGGHHHHHGHHHHGGHHHHHHHHGGGGGGHHGHHFGHHHGHHGHGHHFHHHHHGHFHGHHHGHGHHHHGHHGFGHHHGHHHHHHHHHHHHHHHHGGGHHHHHGHHGGGHHHHGHHHHHHHHGGHFFGGFHGHGHHFHHFHHHGHHHHHHFHHHHHHHHHF@FGHHGGGHHGHHHHHHHHHHGHGHHHGGGGGGHHHHGGGGGHHHGGGGGHHHGHHGGHHHHHFHHHHHHHFHHHHHGHGHHHHHHHHHHHHHHHFGHHHHHHHFGFGHHFHHHHHGHFDGGGGHHFFHFBHHHGGGCGGHHHCGGFGHGGGGGGGGGGFFFFFFFA?3>A
@M02197:105:000000000-AN6RF:1:1104:22164:3762 1:N:0:1
GTCCCGTGAAATTCCTCCGCTTATTGATATGCTTAAGTTCAGCGGGTAGTCCTACCTGATTTGAGGTCAAATTGTCAGAAGCTGTCTCAAAAGAGACCCTTTAGAAGCTGAACCCCATTTATAAAGCTGCTCTTCACAAATGGCGTAGATAATTATCACACCAAAGCAAGGCAACAAAGGTCCCGCTAATGCATTTCAGGAGAGCCGACTTCTGAGAAGCCCGCATACTCCCACATCCAAGCCTGATCAACAGAAAAAGCTGAAAAGGTTGAGAATTTCATGACACTCAAACAGGCATGCTCCTCGGAATACCAAGGAGCGCAAGGTGCGTTCAAAGATTCGATGATTCAC
+
AABCCCABBCFFGGGGGGGGGGDHHHGHHHHHHHHHHHHBGHHGGG0EGGHHHHHHHHHHHHGHGHHHGHHHHHGHHHHHHHHHHHHHHHHHFGHHHGHHHHHHHHHHHHGHHHGGGHHHHHGHHGHHHHHHHHHHHHGHHHGGGGGGGHHHHHHHHHHHHGHHHHHHHGHHHHHHHHHGHHHHHGHHHHHHHHHHHHHHHGHGHHGHHGHGHHGHGGFFGFGHHHGGHGHGGHHHGGHHHHG4GGFFHHHHHHHHHGHHGHHHHHHFHFFHHHHFHFFHHFHDDGHHHHHHHHHHHHGGGFGGHHHHCG3HHHHGGGCEHGFCGGGGHGGFCGGF?FFFFFBFFFAA?A3
@M02197:105:000000000-AN6RF:1:1104:23723:4612 1:N:0:1
GTCCCGTGAAATTCCTCCGCTTATTGATATGCTTAAGTTCAGCGGGTAGTCCTACCTGATTTGAGGTCAAAAGTCAATAAGGAAGACGCCAGAAGGCATCGACGCATTAGAGGCACGGGACCGTTCATTCATGCACTTCGGCGAGCGGCGATCATTATCACGCCAAAAGCCTTGTCATGCATAGTCGAAAGCCGACCGCAAGCCCATTCATTTCAGGGGAGCCCGAGTCCTAGACGAGAAGTCCAGATCTCCGGCAGCCCCCACTATCCAAGCACCCTTTCGAAGCAAATCGAGAGGGGTTGAGAATTTACTGACGCTCAAACAGGCATGCTCCTCGGAACACCGAGGAGCGCAAGGTGCGTTCAAAGATTCGATGACTCAC
+
CCCCCCCCBCFFGGGGGGGGGGGHHHHHHHGHHHHHHHHHHHHGGGGGGHHHHHHHHHGHHHHHGHHHHHHHHGHFHHHHHGHHHHHGGGGGHHHHHHHHGHGGGGGGHHHHHGGHGGGGGGGGGHHHGHHHGHHHHHHGGGGGGGGGGGGGGGGGGGGGGGGGGGGGGGGGGGGGGGGGGGGFFFFFFFFFFFFGGGFGGGGGGGFGGGGFFGHGGGHGGFFGHHFHHHFGGGGGG1HHGHHHHHHGGFCGHGGGGGGHHG3HGHHGHHHGGHGHGGHGGHHHHHGGHHGHHGGGGHHHFHHHHHHHHHGGGGGHGHHHFHEHHHHHHHGGGCGGHHGEFGDGFHGGFGGHHHHGGGGGGGGGGGGGGGFFFFFFFBA@AB
@M02197:105:000000000-AN6RF:1:1104:10768:4905 1:N:0:1
GTCCCGTGAAATTCCTCCGCTTATTGATATGCTTAAGTTCAGCGGGTAGTCCTACCTGATTTGAGGTCAAATTGTCAGAAGCTGTCTCAAAAGAGACCCTTTAGAAGCTGAACCCCATTTATAAAGCTGCTCTTCACAAATGGCGTAGATAATTATCACACCAAAGCAAGGCAACAAAGGTCCCGCTAATGCATTTCAGGAGAGCCGACTTCTGAGAAGCCCGCATACTCCCACATCCAAGCCTGATCAACAGAAAAAGCTGAAAAGGTTGAGGATTTCATGACACTCAAACAGGCATGCTCCTCGGAATACCAAGGAGCGCAAGGTGCGTTCAAAGATTCGATGACTCA
+
BBBB@DAABAFFGGGGGGGGGGGHHGCHHGHHHHHFHHHHHHH2EFGEFHGGHHGHHBHHHHHFGHHFFHHHHGHGHHHGHHGHHHHHGHFHFGHHHGHGHHHHHHHGHHHHHHEEGHHHHHHHHFFHHHHGHHHHHEFEHHFHGGGGGHHHHHHFHFGHHGHCGHGHHBFGH9HGHHFBFGFHGGGGDHHGHEHFFHHHHGEFHHGCFGDGGFGGGGGG?EGGAGGGGGGGHGFFGEGFF1HGF2GHHHFFFHFHGGHDGDEHFHHBFG1DGHG1F2FHDFFBHGFFHGDFGF1DB/AAECGFF22HHFGFBGCGCGEGGB10A0?EGFB33GGGAB1113BFBA>11A
@M02197:105:000000000-AN6RF:1:1104:21875:5498 1:N:0:1
GTCCCGTGAAATTCCTCCGCTTATTGATATGCTTAAGTTCAGCGGGTAGTCCTACCTGATTTGAGGTCAAATTGTCAGAAGCTGTCTCAAAAGAGACCCTTTAGAAGCTGAACCCCATTTATAAAGCTGCTCTTCACAAATGGCGTAGATAATTATCACACCAAAGCAAGGCAACAAAGGTCCCGCTAATGCATTTCAGGAGAGCCGACTTCTGAGAAGCCCGCATACTCCCACATCCAAGCCTGATCAACAGAAAAAGCTGAAAAGGTTGAGAATTTCATGACACTCAAACAGGCATGCTCCTCGGAATACCAAGGAGCGCAAGGTGCGTTCAAAGATTCGATGATTCAC
+
AAAAADAAA1@DGGFGGGGGGC0GHDG3EFHHHHHHGGFGGFHGGGGGGHGHHHHHHH0FHFGFGHGGFFHHHHFGFBGHFCCHHHHHHFFFHGFFGGHHHHHGFGHHGHGGHHGGGGHHGHHFFGHFHHHHHHHGHHGGGGHGGGGGFHHHHHGHHHHHHHHHHHGFHHGHCHHHHHHGGGGGHHGHHHHHHHHHGHHHHGGGHHGGGGDFFGHHHDGGGGGGHFEGHGGFGGHFGGGHGGGHHGFBHHHFHHGGHFHFHHHGHFHHHHE5GHGFG@55FHFGHGHGFHFHGHGDHHGGGGGGGHHCHFHHGHHGGGGGHFGHFCEGGGGFFDEDFGGFFFFFFFBBAA3
@M02197:105:000000000-AN6RF:1:1104:13286:5465 1:N:0:1
GTCCCGTGAAATTCCTCCGCTTATTGATATGCTTAAGTTCAGCGGGTAGTCCTACCTGATTTGAGGTCAAAATGTCAAAAGTTGTCCGAAGACGGTTATGAGCGGGTTCCCATAAGGTTTGCTTCAAGGTCAAGTGGCATAGATAATTATCACACCAAGTGACGGTCCACAAGAGATCCTACTAATGCATTTAAAGGGAGCAGACCATCCACTGAAGGAAGCCAGCAAGCCCTCACATCCAAGCCTAACTCAAGCCGGTAAAAGCGAGCAAGGTTGATAATTTAATGACACTCAAACAGGCATGCCCTTCGGAATACCAAAGGGCGCAAGGTGCGTTCAAAGATTCGATGATTCAC
+
CCCCCCBBBCFFGGGGGGGGGGGHHHHHHHHHHHGHHHHHHHHGGGGGGHHHHHHHHHHHHHHHGHHHHHHHHGHHHHHFHHHFHHHGGGGDHGGGGGHHEHHGGGGGHHHHHGFHHDGHGHHHHGGHHHGHHHHHHGHHHHHHHHHHHHHHHHHGHHH;HHHHHFGGHHHHHHHFGHHHHHHHHHHHHHHHHHHHGHGHHHHHHHHGGHGGGHHGGHHHGHHGHGHHGGGHHHFGHGGGHFGHHHHHHGGGGGGGHHHHGHGGGHHHHHHHHHHHHFHHHHFHGHHHHHGGHHHHFHHHHHGGGGGGGHHHHHHHHHHHGGGGGHHHHGGGGHGGGGGGGGFGFFFFFFFAAAAB
@M02197:105:000000000-AN6RF:1:1104:9467:5615 1:N:0:1
GTCCCGTGAAATTCCTCCGCTTATTGATATGCTTAAGTTCAGCGGGTAGTCCTACCTGATTTGAGGTCAAATTGTCAGAAGCTGTCTCAAAAGAGACCCTTTAGAAGCTGAACCCCATTTATAAAGCTGCTCTTCACAAATGGCGTAGATAATTATCACACCAAAGCAAGGCAACAAAGGTCCCGCTAATGCATTTCAGGAGAGCCGACTTCTGAGAAGCCCGCATACTCCCACATCCAAGCCTGATCAACAGAAAAAGCTGAAAAGGTTGAGAATTTCATGACACTCAAACAGGCATGCTCCTCGGAATACCAAGGAGCGCAAGGTGCGTTCAAAGATTCGATGATTCAC
+
ABBCCBAAB@FFGGGGGGGGGGGHHHHHHHHHHHHHGHHGFHHGGGG?FHHHHHGHHEFHHHH5FB3FGHHHHHHHHHHHHHHHHGHHHHEHHGHHHGHHGHHHFHHHHHHHHHGGGHHHHHHHGHHFFHHHHHHHHHHHHHHHGGGGGHHGHHFHHHHHGFHGGGHGHFGHFHHHFHHGHHHGGGHGGHHHHHHHHHHHHGGGHHHGGGGGGHHHHGGGGGHHHHEGGGHHGGHFGEGFHHFFHHHHHHHHGHFHHFGDGHHHGHHHHHHHHHHFHGHHHHGBAGGGHHHGGBFHHGEDGGGGFHFFFHHHHHHGGGFGGFHHGGGGGGGGGGGGGGCFFFFFFFABBBB
@M02197:105:000000000-AN6RF:1:1104:14190:5967 1:N:0:1
GTCCCGTGAAATTCCTCCGCTTATTGATATGCTTAAGTTCAGCGGGTAGTCCTACCTGATTTGAGGTCAAATTGTCAGAAGCTGTCTCAAAAGAGACCCTTTAGAAGCTGAACCCCATTTATAAAGCTGCTCTTCACAAATGGCGTAGATAATTATCACACCAAAGCAAGGCAACAAAGGTCCCGCTAATGCATTTCAGGAGAGCCGACTTCTGAGAAGCCCGCATACTCCCACATCCAAGCCTGATCAACAGAAAAAGCTGAAAAGGTTGAGAATTTCATGACACTCAAACAGGCATGCTCCTCGGAATACCAAGGAGCGCAAGGTGCGTTCAAAGATTCGATGACTCC
+
ABCCCCABCBBFGGGGGGGGGCEHHHHHHHHHHHHHHHHFHGHCEGGGGHHHHGHHHHHHHHHHGHHHHGHHHHHGHHGHHHHHHHHGHHFHFAFEHGHHHHHHHGFHHHHHHHGGGHHHHHHGGHHHHGHHHHHHHHFHHHHHGGGGGHHHHHGHHHHHHHFHHHHHHGHHHHHHHHHHHHHHHGGHHHHHHHHHHHHGHGHGGHHGGGGGHHHHHGGGGGGHHGGGGGHHHHFFGGHHGHHHHHHHGHHHHHHHHFHHHHHHGHFFHHHHHHG55GFEGHGHDGHHHDFFGFGHHHHEA0GEBD5HHCHCHHHGGGGGHFFCAEEGFGFGGGGGFFFFFFFFFBA3@A
@M02197:105:000000000-AN6RF:1:1104:10438:6133 1:N:0:1
GTCCCGTGAAATTCCTCCGCTTATTGATATGCTTAAGTTCAGCGGGTAGTCCTACCTGATTTGAGGTCAAATTGTCAGAAGCTGTCTCAAAAGAGACCCTTTAGAAGCTGAACCCCATTTATAAAGCTGCTCTTCACAAATGGCGTAGATAATTATCACACCAAAGCAAGGCAACAAAGGTCCCGCTAATGCATTTCAGGAGAGCCGACTTCTGAGAAGCCCGCATACTCCCACATCCAAGCCTGATCAACAGAAAAAGCTGAAAAGGTTGAGAATTTCATGACACTCAAACAGGCATGCTCCTCGGAATACCAAGGAGCGCAAGGTGCGTTCAAATATTCGATGATTCAC
+
AAAB@BBBBBFFGB5FFFGECEGGHGHFFHDGHHHDE5DGGGHGG?E0EFDGH5GFGHHFFFGFFHHEFHHHHHHGHHF5FFHGBFFHGF3FFGHBGGHHGHHFGHBGCHHHFH/FFGFFGFFFFFBFGFGHHFHGFGFFHHGGCGGCEGHFHFHHHHGFHBGGHGHCGHHHHHHHHHHFA?GGHFFHGHHHFHBGHGGHECGCAGGGGGGHFHHHGGGFFFFDEGEGHFHHGFDBGEBFGGEGFBFEGFHHHHHHHHHFGGHHGHFF2FF2FFE1EF1FDFG1GAHHGHFHFFHDG/FECGGGGEA2211F1FF0A0A0HGFGE0E?GF13AAB311111@@1FDA1A>>
@M02197:105:000000000-AN6RF:1:1104:22843:6345 1:N:0:1
GTCCCGTGAAATTCCTCCGCTTATTGATATGCTTAAGTTCAGCGGGTAGTCCTACCTGATTTGAGGTCAAATTGTCAGAAGCTGTCTCAAAAGAGACCCTTTAGAAGCTGAACCCCATTTATAAAGCTGCTCTTCACAAATGGCGTAGATAATTATCACACCAAAGCAAGGCAACAAAGGTCCCGCTAATGCATTTCAGGAGAGCCGACTTCTGAGAAGCTTGCATACTCCCACATCCAAGCCTGATCAACAGAAAAAGCTGAAAAGGTTGAGAATTTCATGACACTCAAACAGGCATGCTCCTCGGAATACCAAGGAGCGCAAGGTGCGTTCAAAGATTCGATGATTCAC
+
CCCCCCCCBCFFGGGGGGGGGGGHHGHHHHHHHHHHHHGHHHHGGGGGGHHHHHHHHHHHHHHGGHBGHHHHHHHHHHHHHHHHHHHHHHFHHGGHHGHHHHHHHGHHHHHHHHGGGHHHHHHHHHHHHHHHHHHHHGGHHGHHHHHHHHHHHHHHHHHGHHHHHHHHHHHHHHHGHHHHGHHHHGHGHHHHHHHHHHHHHGHGGHHGGGGHGHHHHHHHHHGHHGGGHGHHHHGHGGHHHHHGHHHHHHGHHHHHHHHHHHHHGHHHFHHHHHGHHGFF@GHDFGHHHHHHHHHHHHFGGGGGHHHHHGHHGHFDGGGGHHFGGGGGHGGCGGGGGGFBFFFFFF?AAAA
@M02197:105:000000000-AN6RF:1:1104:12740:6210 1:N:0:1
GTCCCGTGAAATTCCTCCGCTTATTGATATGCTTAAGTTCAGCGGGTAGTCCTACCTGATTTGAGGTCAAATTGTCAGAAGCTGTCTCAAAAGAGACCCTTTAGAAGCTGAACCCCATTTATAAAGCTGCTCTTCACAAATGGCGTAGATAATTATCACACCAAAGCAAGGCAACAAAGGTCCCGCTAATGCATTTCAGGAGAGCCGACTTCTGAGAAGCCCGCATACTCCCACATCCAAGCCTGATCAACAGAAAAAGCTGAAAAGGTTGAGAATTTCATGACACTCAAACAGGCATGCTCCTCGGAATACCAAGGAGCGCAAGGTGCGTTCAAAGATTCGATGATTCAC
+
AABBCCCCCCFFGGGGGGGGGGGHHHGHHHHGHHGHHHHHHHHGGGEGGHHHHHHHHHHHHHHHGHHHHHHHHHHHGHHHHHHHHHHHGHHHHGHHHGHHHHHHHGHHHHHGHHGGGHHHHHHHHHHGHHHHHHHHHHGGHHGHGGFGGHHHHHHHHHHHHHHHHHHHHHHHHHHHHHHHGGHHHGGHHHHHHHHHHHHHHGGGHHHHHHGGGGHHHGFGGGHGHGGGGGGGHGHFGGGHHHHGHHHHHHHHHHHHHHHHHHGHHHHHHHHHHHHHHHHHGHHHGGHGHHHHHHHHHGHGGGGGHHHHHHHHHHHGECGGGHHHGGGGHGGGGGGGGGGFFFFBFFBBBBB
@M02197:105:000000000-AN6RF:1:1104:7567:6358 1:N:0:1
GTCCCGTGAAATTCCTCCGCTTATTGATATGCTTAAGTTCAGCGGGTAGTCCTACCTGATTTGAGGTCAAATTGTCAGAAGCTGTCTCAAAGGAGACCCTTTAGAAGCTGAACCCCATTTATAAAGCTGCTCTTCACAAATGGCGTAGATAATTATCACACCAAAGCAAGGCAACAAAGGTCCCGCTAATGCATTTCAGGAGAGCCGACTTCTGAGAAGCCCGCATACTCCCACATCCAAGCCTGATCAACAGAAAAAGCTGAAAAGGTTGAGAATTTCATGACACTCAAACAGGCATGCTCCTCGGAATACCAAGGAGCGCAAGGTGCGTTCAAAGATTCGATGATTCAC
+
ABBBBBAAAAFFGGGGGGGGFGEHHGHFHGHGHHHHHHHHHHGGGCAEGHGHHHFFFFFGGHHFGHHHGHEBGHHGFHFHHHFHHHHHHHHHFHFHGGHHHHHHHGHHHHGHHHCGGHHHHHHGGHHHHHHHHHHHHHGFFHGGGFGGGHHHHHHHHHHHHGHHHHHGHGHHHHHHHHGFHHHGHHGGGHHHHHHHHHHHHGHGGHGGHHGGHHHHHGGGGGHHHHGGGGHGGHHHGGHHHHHFHGDHHHHFHHHHHHHHHHHGHHHHHHHFFFGBHFFHDHFFFGHGGFGHHEGHHHEGGGGGHGFFFFFHFHGEGGEGGHGCCGCGHGGGGGGGFGGBB33F3FAAAAA
@M02197:105:000000000-AN6RF:1:1104:16010:6422 1:N:0:1
GTCCCGTGAAATTCCTCCGCTTATTGATATGCTTAAGTTCAGCGGGTAGTCCTACCTGATTTGAGGTCAAATTGTCAGAAGCTGTCTCAAAAGAGACCCTTTAGAAGCTGAACCCCATTTATAAAGCTGCTCTTCACAAATGGCGTAGATAATTATCACACCAAAGCAAGGCAACAAAGGTCCCGCTAATGCATTTCAGGAGAGCCGACTTCTGAGAAGCCCGCATACTCCCACATCCAAGCCTGATCAACAGAAAAAGCTGAAAAGGTTGAGAATTTCATGACACTCAAACAGGCATGCTCCTCGGAATACCAAGGAGCGCAAGGTGCGTTCAAAGATTCGATGATTCAC
+
BBBBBBBBBBFFGGGGGGGGGGFHHHHHGHHHHHHHHHHHHHHGGGGGGHHHHHHHHHHHHHHGGHHHHHHHHHHHHHHHHHHHHHHHHGGFHGHHHGHHHHHGHHHHHHHHHHGGGHHHHHHHHHHGHHHHHHHHHHHGHHHHGGGGGHHHHHHHHHHHHHHHHHHHGHHHHHHHHHHHGGHHHHHHHHHHHHHHHHHHHGHGHHHHHGGGGHHHHGGGGGHHGGEGHGHHHHHHGGFHHHHHHHHHHHHFHHHHHHHHHHHHHHHFHFHHHGD5GHHFEHHHHGHHHHHHHFBGHHHFAGFAGBHHHGHGFHGGGGGGHHHHGGGGHGGGGGGGFGGFFFFFFFBBBBB
@M02197:105:000000000-AN6RF:1:1104:22916:6521 1:N:0:1
GTCCCGTGAAATTCCTCCGCTTATTGATATGCTTAAGTTCAGCGGGTATCCCTACCTGATCCGAGGTCAACCTGTAAAAAATTGGGGGTTCTGGCGAGCCACCGGAGAAACTCTATAGCGGGAGTATGTACTACGCTTAGAGCCCACCGGCGCCGCCACTAATTTTGAGGGCCGCGAGACCGCGTGCCCCAATACCACGCTAGGCGTGAGTGGTTAAATGACGCTCGAACAGGCATGCCCTGCGGAATACCACAGGGCGCAATGTGCGTTCAAAGATTCGATGATTCAC
+
CCDDCDCCCBFFGGGGGGGGGGGHHH5GHHHHHHGHHHHHCHHGGGEFHHHHHHHHHHGHGHHGGGEHHHHHHHHHHHHGGHHHGHGGGGHHHHHGGGGGHHHGGGGGFHHHHHHHHHHGGGGGGHHHHGHHGHGGGGGHHHHHGHGGGGGGGGGHGGHGHHHHGHHHGGGGGGFHGFGGGGGGGGGHFHFHGFGFFGHHFHGHHFHHHGHHHHHHHHGGHGGFFGHHHFHHGHHGGGECGGHHHHGFFHHHGGGGFGHHHHGEEGHGGGGGGGGGGFFFFFFFA?BBB
@M02197:105:000000000-AN6RF:1:1104:25046:6738 1:N:0:1
GTCCCGTGAAATTCCTCCGCTTATTGATATGCTTAAGTTCAGCGGGTAGTCCTACCTGGTTTGAGGTCAAATTGTCAGAAGCTGTCTCAAAAGAGACCCTTTAGAAGCTGAACCCCATTTATAAAGCTGCTCCTCACAAATGGCGTAGATAATTATCACACCAAAGCAAGGCAACAAAGGTCCCGCTAATGCATTTCAGGAGAGCCGACTTCTGAGAAGTCCGCATACTCCCACATCCAAGCCTGATCAACAGAAAAAGCTGAAAAGGTTGAGAATTTCATGACACTCAAACAGGCATGCTCCTCGGAATACCAAGGAGCGCAAGGTGCGTTCAAAGATTCGATGATTCAC
+
BBBBBBAABBFFFFGGGGGGCGGGHHHGHHGHHHHHHGHHHHGGGGGGGHEFGHHGHGHBGHGFEHGGHHHHHHHGHHFHFFHGBGHHHHHHEFGHHGHHHHGHEHHHHGGHHHGGGHHHHHHFFHGHHHHGHHHHHHHHHHFBFGHHHHHHHHHHHHHHHHHHHHHHHHGHHHHHHHHGHHHHGHGGFHHHHHHHGHHHHGHGHGHGGGHHHGHHHGGDFGGEHHGGHGFGHHHGGGHHHGHHGHFHHHHHHHHHHHHHFFHHHHHCHHGEHHHHHGHHGGHGBABHHHFGHHFGHHEFEE2AFFGHHHGHHHHGGGGGHHHHGGGGHGGFGGGGGGGFFDFFFFABBAA
@M02197:105:000000000-AN6RF:1:1104:9512:7430 1:N:0:1
GTCCCGTGAAATTCCTCCGCTTATTGATATGCTTAAGTTCAGCGGGTAGTCCTACCTGATTTGAGGTCAAATTGTCAGAAGCTGTCTCAAAAGAGACCCTTTAGAAGCTGAACCCCATTTATAAAGCTGCTCTTCACAAATGGCGTAGATAATTATCACACCAAAGCAAGGCAACAAAGGTCCCGCTAATGCATTTCAGGAGAGCCGACTTCTGAGAAGCCCGCATACTCCCACATCCAAGCCTGATCAACAGAAAAAGCTGAAAAGGTTGAGAATTTCATGACACTCAAACAGGCATGCTCCTCGGAATACCAAGGAGCGCAAGGTGCGTTTAAAGATTCGATGATTCAC
+
BBBBBBABBBFFGGGGGGGGGGGHHHCHHGHHHHFHHHHHGHGFGGGEFEHHHHHHHHHHHHHGGHHHHHHHHHHHHHHHHHHHHHHHHFHHFGHHHGHHHHHHHHHGHHGHGHGGGHHHHHHHGHHHGHHHHHHHHGHEHHGGGGGGGHHHHHFHHGHHHGHHHHHHHHHGHHHHHHHHGHHGHHGHHHHHFHHHHHHHHGHGHHGGGGHHHHHGHGGGGGGHGGGGGGFHGGFFGGHHHGGHHHEHHHHHHFGHHGHGHGHHHGHFGHHHHHGGHHHHFHHFEGEHFGB1FCF1FHEGEEA/GHFGF1HHFFHGGGE0F1GFEEAEA113BCGGEGCFFF3FFB1AA>A
@M02197:105:000000000-AN6RF:1:1104:11608:7442 1:N:0:1
GTCCCGTGAAATTCCTCCGCTTATTGGTATGCTTAAGTTCAGCGGGTAGTCCTACCTGATTTGAGGTCAAAAGTCAATAAGGAAGACGCCAGAAGGCATCGACGCATTAGAGGCACGGGACCGTTCATTCATGCACTTCGGCGAGCGGCGATCATTATCACGCCAAAAGCCTTGTCATGCATAGTCAAAAGTCGACCGCAAGCCCATTCATTTCAGGGGAGCCCGAGTCCTAGACGAGAAGTCCAGATCTCCGGCAGCCCCCACTATCCAAGCACCCTTTCGAAGCAAATCGAGAGGGGTTGAGAATTTACTGACGCTCAAACAGGCATGCTCCTCGGAACACCGAGGAGCGCAAGGTGCGTTCAAAGATTCGATGATTCAC
+
BCCCDCABCCFFGGGGGGGGGGGHHHCHHHHHHHHHHHHHHGHGGGGGGHHHHHHHHHHHHHHHGHHHHHGHGHHHHHGHHHHHHHHGGGGGHHHHHHHHGHGGGGGGHHHHHGGHGGGGGGGGGHHHHHHHHHGHHHHGGGGGGGGGGGGGGGGGGGGGGFGGGGGGGGGGGGGGGGGHGHGGFHHHFFFFFGFGGGGGGGFGGFFGGHGGFHFFFFFGGFGGHGHHHFHHGGGHGHHHHHHHHHHCGCCGHGGGGGGHGGHHGHHGHHGGGHGHGEHFGHHHHHGHGHGHHGEGGHHHHHHHHHHHHHFGGGGHFHFHHHHHHGHHHHGGGGGGHHGGGGGGHHGGGGGHHHHGGGGHGGGGGGGGGGBFFFFFFBBBBB
@M02197:105:000000000-AN6RF:1:1104:12280:7788 1:N:0:1
GTCCCGTGAAATTCCTCCGCTTATTGATATGCTTAAGTTCAGCGGGTAGTCCTACCTGATTTGAGGTCAAATTGTCAGAAGCTGTCTCAAAAGAGACCCTTTAGAAGCTGAACCCCATTTATAAAGCTGCTCTTCACAAATGGCGTAGTTAATTATCACACCAAAGCAAGGCAACAAAGGTCCCGCTAATGCATTTCAGGAGAGCCGACTTCTGAGAAGCCCGCATACTCCCACATCCAAGCCTGATCAACAGAAAAAGCTGAAAAGGGTGAGAATTTCATGACACTCAAACAGGCATGCTCCTCGGAATACCAAGGAGCGCAATGTGCGTTCAAATATTCGATGATTCAC
+
BBBBADABA@FFGFGGGGGGGFFHHHGHHHHFHHHHCHHGHHHEFGGEGHHHHHHHHHHEHHHFFGHHHHHHGFHHHHHH3CGEHHHHHHBHFGHHHGHHHHHHHGHGGHFBHEGGFHHHHHHHGFHH9GHHHHGFHHHFHEGH?GC?#FGGHHHHHHHHHGHG<HHHFBEHHHHGH0<>>FGH?CDG?DHFFFHHHHHDGGFECGFGGGGGGGFG?FBF/ECFEFGG*GGEFGFFE/0B0CEGHFHFFF2HHFFGDFF@BF110B001BD2GDFF@D122BGGBGFEF1B1F1FFFACEE/E/022DDEBA1B1A000A1DA10A0?CEGE3FFB1F111B313B111>1
@M02197:105:000000000-AN6RF:1:1104:22837:7688 1:N:0:1
GTCCCGTGAAATTCCTCCGCTTATTGATATGCTTAAGTTCAGCGGGTAGTCCTACCTGATTTGAGGTCAAAATGTCAAAAGTTGTCCGAAGACGGTTATGAGCGGGTTCCCATAAGGTTTGCTTCAAGGTCAAGTGGCATAGATAATTATCACACCAAGTGACGGTCCACAAGAGATCCCACTAATGCATTTAAAGGGAGCAGACCATCCACTGAAGGAAGCCAGCAAGCCCTCACATCCAAGCCTAACTCAAGCCGGTAAAAGCGAGCAAGGTTGATAATTTAATGACACTCAAACAGGCATGCCCTTCGGAATACCAAAGGGCGCAAGGTGCGTTCAAAGATTCGATGACTCAC
+
BCCCCCABBCFFGGGGGGGGGGGHFHHDGHHHHHHGHHHHGHGGGGGGGHHHHHHHHGHGHHHHGHHHHHHFHHHHHGFHGGHHHHHGGGGGHGGGGGHHHHHGGGGGHGHGHHFHHHGGGHHHHGHHHHHHFHGHHGHGHHGGFHHHHHHHHHHGHHH:HHHGGGGFHHHHHHFEHHHHHHHFFHHHHHHHHHHHHGHGGHHFGHHGHHHGGHHHHHGGGGHHHGGFFGEEGFFHGFFCHGBBBEHFHHGGGGGFHFFHGHGGGHHHHHHHHHHHHHHGDD5HHDFGGDFFHHHGHHHHFHGGGGGGGHHHHHFFHFHHGGGGGGHHHFGGGHGGGGGGGGGGFBFFFFFBAAAB
@M02197:105:000000000-AN6RF:1:1104:10270:7869 1:N:0:1
GTCCCGTGAAATTCCTCCGCTTATTGATATGCTTAAGTTCAGCGGGTAGTCCCATCTGATTTGAGGTCACATTAGTCAATAGTAGCCCTGTAGCGGACTAGTCTCGCAATTGAGACAGTTAGAAGCAGGCCCATTCCAAAGTTCAAATATGCGCAATGACTAAACCAACGGCGTAGACAATTATCTCACCAGGAGGTCTTCAAGCATCAAAGCACTTGAAACCATGTACTAGTTCCCAGCTAATGCATTTCAAAGGAGCTGGCCTTGCAGCCTGCAACCCTCACATCCAACAGATACACACTCAAAAAGAATGGTACAGTTGAGAGATGAATGACACTCAAACAGATGTACCTTCCGGAATACCAGGAGGTGCAAGGTGCGTTCAAAGATTCGATGATTCAC
+
AABCCCBCCCFFFGGGGGGGGGGHHHFFHHHHFHHHHHHHFHHGGGGGGHHHHHHGHHHHHHHHGHHHHHHFHHGFGHGFHHHHHHHHHHHHHHGGFGGHHHEHHHGGFGHFGHGHHHHHHHGHHHHFHGGGGHFHHHHBGHHHHHFHGHHGGGCGGGHHHHHHFHHHGGGGGGGCCHHHHHGHHHHHHHHHHHGGFGGHGGHHHHHGHHGHGHHGGGHHHGGHHHHHHHGGHFGHHHHBHFHHHHGHHHHHHHHHFEAEGGFBGBFFHGHHGFFHGGHHFHGHHHHHHHGHHGBHGFFBF1?HHHHHFHHHHHHGHHHHHHHHHHHHHHHHHHHFE5FGFFHHHFHHHHCE?GCGHFFHGBCHHHHFGHHGHG4GGGGGGGGFGGGGGGFFFFFFFAAA>A
@M02197:105:000000000-AN6RF:1:1104:15425:8002 1:N:0:1
GTCCCGTGAAATTCCTCCGCTTATTGATATGCTTACTTCCTCTAAATGACCAAGATCCTCCGCTTATTGATATGCTCCTCCGCTTATCGGTATATTCCTCCGCTTATTGATATGCTTAAGTTCAGCGGGTATCCCTACCTGATCCGAGGTCAACCTGTAAAAATTGGGGGTTCTGGCAAGCCACCGGGGGGAACTCTATAGCGGGAGTATGCACTACGCTTAGAGCCCACCGGCACCGCCACTAATTTTGAGGGCCGCGGAGACCGCGTGCCCCAATACCACGCTAGGCGTGAGTGGTTAAATGACGCTCGAACAGGCATGCCCTGCGGAATACCACAGGGCGCAATGTGCGTTCAAAGATTCGATGATTCAC
+
BCCCCCBCCCFFGGGGGGGGGGGHHHHHFHHHHHHHHHHHHHHHHHHHHHHHHHGHHHHHHGGGGGHHHGHFHGHHHHHHHGGGGGHHHGGHGHHHHHHHHGGGGGHHHHHHHHHHHHGHHHGHHHGGGGGHHHHHHHH;;H<HHH:GFGHH;HHH:HHGHHH;:GGHGGG;H:HHHGH;HGHH<GGFGGFF9FFF8FF9FFFF8FF3FFFF:FF9FFFF9FF:FFFFFFFF9FCGGGHHHHHHHHFFGHHGGGGGGGHHGGGGGGGGGGGHGHHHHGGGFGHGGGGHHHHFHFGHGGHHHHGGGGGHFGHHHHHHHHHGGGGGGGHHHHHHHHHHHGGGGGGBHHEFEGHGGGGGGGGGGFFFFFFFBBAAB
@M02197:105:000000000-AN6RF:1:1104:27132:8132 1:N:0:1
GTCCCGTGAAATTCCTCCGCTTATTGATATGCTTAAGTTCAGCGGGTAGTCCTACCTGATTTGAGGTCAAATTGTCAGAAGCTGTCTCAAAAGAGACCCTTTAGAAGCTGAACCCCATTTATAAAGCTGCTCTTCACAAATGGCGTAGATAATTATCACACCAAAGCAAGGCAACAAAGGTCCCGCTAATGCATTTCAGGAGAGCCGACTCCTGAGAAGCCCGCATACTCCCACATCCAAGCCTGATCAACAGAAAAAGCTGAAAAGGTTGAGAATTTCATGACACTCAAACAGGCATGCTCCTCGGAATACCAAGGAGCGCAAGGTGCGTTCAAAGATTCGATGATTCAC
+
CCBCCCAABCFFGGFGGGGGGGGHHHHGHHHHHHHHHGHHHGHGGGGFGHHHHHHGHHHHHHHHGEBGHHHHHHHHHHHHHHHHHHHHHHGHHGHHHGHHHHHHHHHHHHHHHHGGGHHHHGHHHHHHHHHHHHGHHHGHHHGGGGGGGGHHHHHHHHHHHGHHHHHHHHHHGHHHHHHHHHHHGHHHGGHFGHHHHHGHHGHGHGGHGHGHGGHHHGGGGGHGHGGGGGGEHHFFGGHHHFFGGHHHHHHHHHFGHHGHHHHHHHHHHFHHHHHGGHHHHHBHFEHGDF3HGHHHGEEGGGGGHGDFGHFGHHGGGFGGHHCGGGGCHGFGFGE5GBGFFFDBBFAA>3A
@M02197:105:000000000-AN6RF:1:1104:9612:8295 1:N:0:1
GTCCCGTGAAATTCCTCCGCTTATTGATATGCTTAAGTTCAGCGGGTAGTCCTACCTGATTTGAGGTCAAATTGTCAGAAGCTGTCTCAAAAGAGACCCTTTAGAAGCTGAACCCCATTTATAAAGCTGCTCTTCACAAATGGCGTAGATAATTATCACACCAAAGCAAGGCAACAAAGGTCCCGCTAATGCATTTCAGGAGAGCCGACTTCTGAGAAGCCCGCATACTCCCACATCCAAGCCTGATCAACAGAAAAAGCTGAAAAGGTTGAGAATTTCATGACACTCAAACAGGCATGCTCCTCGGAATACCAAGGAGCGCAAGGTGCGTTCAAAGATTCGATGATTCAC
+
ABBBBBABBBF5AGGGGGGGGGGHHHHHHHHHHHHHHHHHHHHGGGGGGGHGHHHHHHGHHHHHGGHHHHHHHHHHHHHEBGHHHHHHGHBEHGHHHFHHHHHHFHFHHGHFHHGGGHHHHHHGHFGHHHFGHHHHHHHGHHEHGGGGGHHGHHHHHHHHHHHHHHHHHGHHHHHHHGGHGGHGHHGHGHGHHHHHHHHHHGGGGGGHGGFGGHHHHGGGGGGGHGGGGGHGGGGEGGHHEHHHHFGBHHHHHHHHHHGHHHHHHHHHHHHHEHHHHHHHHHHGHGGHHHFFHFHHHHGGGGGGGHHHHHGHHHHGGGGGHGHHGGGGHGGGGGGGGGGFFFFFFFAAA>A
@M02197:105:000000000-AN6RF:1:1104:26358:8638 1:N:0:1
GTCCCGTGAAATTCCTCCGCTTATTGATATGCTTAAGTTCAGCGGGTAGTCCTACCTGATTTGAGGTCAAATTGTCAGAAGCTGTCTCAAAAGAGACCCTTTAGAAGCTGAACCCCATTTATAAAGCTGCTCTTCACAAATGGCGTAGATAATTATCACACCAAAGCAAGGCAACAAAGGTCCCGCTAATGCATTTCAGGAGAGCCGACTTCTGAGAAGCCCGCATACTCCCACATCCAAGCCTGATCAACAGAAAAAGCTGAAAAGGTTGAGAATTTCATGACACTCAAACAGGCATGCTCCTCGGAATACCAAGGAGCGCAAGGTGCGTTCAAAGATTCGATGATTCAC
+
AAAAABAAABFFBGGGGCEGGGGFFGHCGGHGHHHHHHHHHHFGGGAEFHHFHBHGHHFHHHHGGHCGHFHHHFFHHHHGHHFGFHHGFHGHHGHGHGHGHHHHHHHGHHHHHHGGGHHGFHGFFHHHHHHHFHFHHHHHHHHHGGGGGHGHHHHHHGGCHGHHHHHHHHHHHHHFHHHF?FGHGG3HHHHHHHHHHHHGHGHGGHGDDHHHHHHGGGGCFFGFHGDGHGHGHGDBGGFHFHHFGHHHFFFHGGHF3FHHHHHHGHFFEHHHHHGHFGFHHHHGFFHCHGGGFGBHFHEGEFGGGFHFHHFHHHCGGGGGHHGHGGGGHGGGGGBGEGGFFFFFFFBAAAA
@M02197:105:000000000-AN6RF:1:1104:22344:8718 1:N:0:1
GTCCCGTGAAATTCCTCCGCTTATTGATATGCTTAAGTTCAGCGGGTAGTCCTACCTGATTTGAGGTCAAATTGTCAGAAGCTGTCTCAAAAGAGACCCTTTAGAAGCTGAACCCCATTTATAAAGCTGCTCTTCACAAATGGCGTAGATAATTATCACACCAAAGCAAGGCAACAAAGGTCCCGCTAATGCATTTCAGGAGAGCCGACTTCTGAGAAGCCCGCATACTCCCACATCCAAGCCTGATCAACAGAAAAAGCTGAAAAGGTTGAGAATTTCATGACACTCAAACAGGCATGCTCCTCGGAATACCAAGGAGCGCAAGGTGCGTTCAAAGATTCGATGACTCAC
+
BBBBBBBBB?FFGFGFGGCGGGGHGFHHFHHHHHHFHHHHGHHGGGGGGHHHHGHGHHFFGHHHGHHHHHHHHHHHHHHHHHHHHHHHHHHHHGHGHGHHHHHHGGHGHHHGHGGGGHHHFHGFHHHHHGHHHHHHHHH0FGHHGGGGGHHHHHHHGHHHHGHHHHHHHHHHHHHHHHHHHHGHGGGGHGHGHHHHHHHGFGHGHGGGGGGGGGHGGGGFGGFHGGGGEGGHHHHGGGHHHHFHFEFHHHGHHHGHHHHHHHHGHHHHHHHHHGE5FEGHHHHGEGHHHHHHHHGHHHFECCGGFHHHHFHHHHHEGEGGHHHHGGGGHGGGGGGGGGGFFFFFFFCBAAB
@M02197:105:000000000-AN6RF:1:1104:3738:8992 1:N:0:1
GTCCCGTGAAATTCCTCCGCTTATTGATATGCTTAAGTTAAGCGGGTAGTCCTACCTGATTTGAGGTCAAATTGTCAGAAGCTGTCTCAAAAGAGACCCTTTAGAAGCTGAACCCCATTTATAAAGCTGCTCTTCACAAATGGCGTAGATAATTATCACACCAAAGCAAGACAACAAAGGTCCCGCTAATGCATTTCAGGAGAGCCGACTTCTGAGAAGCCCGCATACTCCCACATCCAAGCCTGATCAACAGAAAAAGCTGAAGAGGTTGAGAATTTCATGACACTCAAACAGGCATGCTCCTCGGAATACCAAGGAGCGCAAGGTGCGTTCAAAGATTCGATGATTCAC
+
BABBBBBBAAFFGGGGF4ECCEEAFGHHGGFFFHFHHHFHFHHCCA2AFDGHHHHGHFHFGGFFGFHHHHHEGG55BGHHGHGFGHHHHHHGGE22GFHHHHHFFEGHHHHBCAEEFHHHHBGFHGH3FGHGHHFFGBFBGGFFFFGGGGGHHFGHHHGHHGHBFHHHFB#CFHGHHFHG1FG0CGGGHHHHGHHFFGGGGAGC@GFGGGGFHHGEHGCCGGBFHFGGFFFGCGFG?GFFEFFFGD@BGBHFGGHHGB1HHHHFGGAFHGDBGHGGGEF2GBGEAGFHHHHEHEBAFF/EGEEEB22BGADHHGB0?ECGCG1GEA0?CGGFGGGGGFCC13FD3FA1>>>
@M02197:105:000000000-AN6RF:1:1104:9323:9054 1:N:0:1
GTCCCGTGAAATTCCTCCGCTTATTGATATGCTTAAGTTCAGCGTGTAGTCCTACCTGATTTGAGGTCAAATTGTCAGAAGCTGTCTCAAAAGAGACCCTTTAGAAGCTGAACCCCATTTATAAAGCTGCTCTTCACAAATGGCGTAGATAATTATCACACCAAAGCAAGGCAACAAAGGTCCCGCTAATGCATTTCAGGAGAGCCGACTTCTGAGAAGCCCGCATACTCCCACATCCAAGCCTGATCAACAGAAAAAGCTGAAAAGGTTGAGAATTTCATGACACTCAAACAGGCATGCTCCTCGGAATACCAAGGAGCGCAAGGTGCGTTCAAAGATTCGATGACTCAC
+
BBBBBBBBBAFFGGGGGGGGGGGHHFGHHHHHHHHHHHHHHHHGGGGHHHHHHHHHHHHHHHGHGHHHHHHHHHHHHHHHHHHHHHHHHHGHHGHGHGHHHHHHHGHHHHGHHHGGGHHHHHHHHHHHHHHHHHHHHHHHHHGGGGGGGHHHHHHHHHHHHGHHHHHHHHHHHHHHHHHHHHHGGHGHHHHHHHHHHHHHHGHGHHGHHHHHHHHHHHGGGGHHHHGGGGGHGHHHGGHHHHGGHHGHGHHHHHHHHHHHHHHHHHHGFHHHHHHFHGFHGHHHFGFGFHFHGGHHHHHGGCGGHHHHHHFHHHHGFCGGHGHHECGGHGFFGGGGGGGFFFFFFFAA3>A
@M02197:105:000000000-AN6RF:1:1104:17268:9307 1:N:0:1
GTCCCGTGAAATTCCTCCGCTTATTGATATGCTTAAGTTCAGCGGGTAGTCCTACCTGATTTGAGGTCAAATTGTCAGAAGCTGTCTCAAAAGAGACCCTTTAGAAGCTGAACCCCATTTATAAAGCTGCTCTTCACAAATGGCGTAGATAATTATCACACCAAAGCAAGGCAACAAAGGTCCCGCTAATGCATTTCAGGAGAGCCGACTTCTGAGAAGCCCGCATACTCCCACATCCAAGCCTGATCAACAGAAAAAGCTGAAAAGGTTGAGAATTTCATGACACTCAAACAGGCATGCTCCTCGGAATACCAAGGAGCGCAAGGTGCGTTCAAAGATTCGATGATTCAC
+
DDDDDDABCCFFGGGGGGGGGGGHGHHHHHHHHHHGHHHHHGHGGGGGGHHHHHHHHHHHHHGHGHHHHHHHHGHGHHHHHHHHHHHHHHGHHGHHHGHHHHHHHHHHHHHHHHGGGHHGFHHHHHHHHHHHHHHHHHHHHHHHGGGGGHHHHHGHHHHHHHHGHHHHHHHHHHHHGHHHHHHHGHHGHHGHHHHHHHHHHGHGEHHHGGGHGGHHHGGGGGGHHHGGHGHGHGHHGGHHHG3HHHHGHHHHHHHHHHHHHHHHHHHHGHHHHGHHHHGEHHHHGFBHHGBHHHHGHHHGEGFGGGGHFFEGHHGGGGGGHGBCGGGGHGGGGGFGEGC4FFFFFFAABBB
@M02197:105:000000000-AN6RF:1:1104:4864:9412 1:N:0:1
GTCCCGTGAAATTCCTCCGCTTATTGATATGCTTAAGTTCAGCGGGTAGTCCTACCTGATTTGAGGTCAAATTGTCAGAAGCTGTCTCAAAAGAGACCCTTTAGAAGCTGAACCCCATTTATAAAGCTGCTCTTCACAAATGGCGTAGATAATTATCACACCAAAGCAAGGCAACAAAGGTCCCGCTAATGCATTTCAGGAGAGCCGACTTCTGAGAAGCCCGCATACTCCCACATCCAAGCCTGATCAACAGAAAAAGCTGAAAAGGTTGAGAATTTCATGACACTCAAACAGGCATGCTCCTCGGAATACCAAGGAGCGCAAGGTGCGTTCAAAGATTCGATGACTCAC
+
BBCCBCABBCFFGGGGGGGGGGGHHHFHHHHHHHGHHHHHHHHGGGGGGHHEHHHHHHHHHHHHGHHHHHHGHHHHHHHGHGHHHHHHHHHFGGHHHGHHHHHHGHHHHGHHHHGGGHHHHHHHHHGHHHHHHHHHHHGHHHGHGGGGGHHGHHHHHHHHHGHHHHHHHHHHHHHHHHHGHHHHHHHHGHHHHHHHHHHFHGHGHHHGGGHGHHHHHGGGGGHGHHGGGGGGHHHHGGHHGHHHHHBHHHHHHHHHHHHHHHHHHHHBHHHHHFFFHFHHEHHHHGHHHHFHGHGHHHHGEGCGGHGHHGHHHHHFGGGGHHHGGGGGHGGGGGGGGGFFFFFFFFCCBB@
@M02197:105:000000000-AN6RF:1:1104:27338:9659 1:N:0:1
GTCCCGTGAAATTCCTCCGCTTATTGATATGCTTAAGTTCAGCGGGTAGTCCTACCTGATTTGAGGTCAAATTGTCAGAAGCTGTCTCAAAAGAGACCCTTTAGAAGCTGAACCCCATTTATAAAGCTGCTCTTCACAAATGGCGTAGATAATTATCACACCAAAGCAAGGCAACAAAGGTCCCGCTAATGCATTTCAGGAGAGCCGACTTCTGAGAAGCCCGCATACTCCCACATCCAAGCCTGATCAACAGAAAAAGCTGAAAAGGTTGAGAATTTCATGACACTCAAACAGGCATGCTCCTCGGAATACCAAGGAGCGCAAGGTGCGTTCAAAGATTCGATGATTCAC
+
CCCCCCCCCCFFGGGGGGGGGGGHHHHHGHHHHHHHHHGHHFHGGGGGGHHGHHHHHGFHHHHHGHHGHHHHHHHHHHGHHHHHHHHHGHHHHFFHHGHHHHHHHHHHGHHHHHGEGHHHHHHHHHHHHHHHHHHHHHHHHHHEGFGGGHHHHHHHHHHHHHHHHHHHHHGHHHHHHHGGGHHGGGGGHHHGHHHHHHHHHGHGGHHHGHGGHHHGFGGGGGGHHHGGGGFFHGHFGGHGHGHHHHFHFGGGHGGBHGHHHHHHGGHFHHHFFGF5HFHHHHHGGCFHHHHGHHHHGHHGGFCCHHHHGGFCHGHEEFGGHGEBGGGGHGGGGGGFGGGFFFFFFFCBAAA
@M02197:105:000000000-AN6RF:1:1104:22910:10045 1:N:0:1
GTCCCGTGAAATTCCTCCGCTTATTGATATGCTTAAGTTCAGCGGGTAGTCCTACCTGATTTGAGGTCGAATTGTCAGAAGCTGTCTCAAAAGAGACCCTTTAGAAGCTGAACCCCATTTATAAAGCTGCTCTTCACAAATGGCGTAGATAATTATCACACCAAAGCAAGGCAACAAAGGTCCCGCTAATGCATTTCAGGAGAGCCGACTTCTGAGAAGCCCGCATACTCCCACATCCAAGCCTGATCAACAGAAAAAGCTGAAAAGGTTGAGAATTTCATGACACTCAAACAGGCATGCTCCTCGGAATACCAAGGAGCGCAAGGTGCGTTCAAAGATTCGATGACTCAC
+
CCCCCCCCCCFFGGGGGGGGGGGHHHHHHHHHHHHHGHHHHHHGGGGGGHHHHHHHHHHHHHHHGHHHGGGGHGHHHHHHHHHHHHHHHHHHHGHHHGHHHHHHHHHHHHHHHFGGGHHHHHGHHHHHHHHHHHHHHHHHHHHHGGGGGHHHHHHHHHHHHHHHHHHHHHHHHHHHHHHHHHHHHHHGHHHHHHHHHHHHHGHGHHHHGGHHHHHHHGGGGGGHHHGGHGHHHHHGGGHHFEHHHHHHHHEHHHHHHHHGHHHHHHHHHHFHHHG5FGFHHHHHGFEHHHFHHHHEHHHGGGE?GHFHHHHGGHHGGGCGHHGHGGGGFGGGGGGGGGGFFFFFFFAAA>>
@M02197:105:000000000-AN6RF:1:1104:5059:10360 1:N:0:1
GTCCCGTGAAATTCCTCCGCTTATTGATATGCTTAAGTTCAGCGGGTAGTCCTACCTGATTTGAGGTCAAATTGTCAGAAGCTGTCTCAAAAGAGACCCTTTAGAAGCTGAACCCCATTTATAAAGCTGCTCTTCACAAATGGCGTAGATAATTATCACACCAAAGCAAGGCAACAAAGGTCCCGCTAATGCATTTCAGGAGAGCCGACTTCTGAGAAGCCCGCATACTCCCACATCCAAGCCTGATCAACAGAAAAAGCTGAAAAGGTTGAGAATTTCATGACACTCAAACAGGCATGCTCCTCGGAATACCAAGGAGCGCAAGGTGCGTTCAAAGATTCGATGACTCAC
+
>>AA1AA1>ABFF1FFGFEGGGAGHFHFHHDHHFGGFEGFFHHGGGGGGHHHHHHEHGHGHFHDAFGHHHFFHBFFFFHDCGHHHEHHHGHHHGGHHGHFGFHFGHBGH1FFFEGEEHBFH:HHHGHHGGHHFHEGHFGHFBBFFBCGGHHHHFHGHFHHHCHFHFGHHHG/<GHHEHGB1F?CFCGHGHGGGHHHHGCHGEACGHG@C@0FGHHHHFB?FE?B?GEFGFFEBFDBA?GHG@34FHEGHHFFHHHHHHGFHGFGGBGBF5HGFF5D5EBFHGBEFGFHHHHFHHHGHGFAEE2?HFGDHHGFGGHGEECEGBHHGEGGHGGGCGGGGGCFBFBFFFAAAAA
@M02197:105:000000000-AN6RF:1:1104:3463:10379 1:N:0:1
GTCCCGTGAAATTCCTCCGCTTATTGATATGCTTAAGTTCAGCGGGTAGTCCTACCTGATTTGAGGTCAAAAGTCAATAAGGAAGACGCCAGAAGGCATCGACGCATTAGAGGCACGGGACCGTTCATTCATGCACTTCGGCGAGCGGCGATCATTATCACGCCAAGAGCCTTGTCATGCATAGTCAAAAGTCGACCGCAAGCCCATTCATTTCAGGGGAGCCCGAGTCCTAGACGAGAAGGCCAGATCTCCGGCAGCCCCCACTATCCAAGCACCCTTTCGAAGCAAATCGAGAGGGGTTGAGAATTTACTGACGCTCAAACAGGCATGCTCCTCGGAACACCGAGGAGCGCAAGGTGCGTTCAAAGATTCGATGATTCAC
+
AABBBB?3AAFFGGGGGGGEGGDDFGH6DGFHHDHHHHHFHHHAE?AEFBFGHHGGHHCHHHHHGHH2GHHGGFGBGGBFFEGHHHEGGCEEHHFHGHHHFHGE?EEGHFFF2EFFEC/ECGC?CHFHGHHGFHHFFFHA?DGGGGDFGFFDFAFGGGFBB/FFFB:9FEAFFB0FFFFFFGGFFFFFFFFFFBE@GGGGFFFFFGGGFFFFFFHGGEGADFFFAFHGFFGCFFFFFFG>01FBHGC<-/CCFFGGGGGFGDDG?DFDBHGE?0/G<EHHGHHHFFFDG3DGF1GEGGGDFHHHGFEHHGGGGGEFCGBF53HGGG3HHHE?CEAEGF2EEECFF32E?EE4E4FEEEECFGG5GGBGFGCFBFFFFA333A
@M02197:105:000000000-AN6RF:1:1104:12285:10651 1:N:0:1
GTCCCGTGAAATTCCTCCGCTTATTGATATGCTTAAGTTCAGCGGGTAGTCCTACCTGATTTGGTCAAAAGTCAATAAGGAAGACGCCAGAAGGCATCGACGCATTAGAGGCACGGGACCGTTCATTCATGCACTTCGGCGAGCGGCGATCATTATCACGCCAAAAGCCTTGTCATGCATAGTCAAAAGTCGACCGCAAGCCCGTTCATTTCAGGGGAGCCCGAGTCCTAGACGAGAAGTCCAGATCTCCGGCAGCCCCCACTATCCAAGCACCCTTTCGAAGCAAATCGAGAGGGGTTGAGAATTTACTGACGCTCAAACAGGCATGCTCCTCGGAACACCGAGGAGCGCAAGGTGCGTTCAAAGATTCGATGATTCAC
+
BBBBB?AAAAD5FGGGGGGGGGGFHHHFHHFDFHHHHFGGHHHFGGAEGHFHGGHHHHGHHGHHHHFHHGHBGHFHHHHGFHHHHGGGGGGGHHAGHGDHGGGGGGHFBGEEFAEC@GCFDCFGCHHHGHHFHEHBGEDGGGGGGGGGFFFGHGGGFGGFGGGGGGGGGGGGGGGFFGGGGGGGFFFFFFFFFFFGGEGGGGFGFFFFGFHGFGGEGC@DCEFHFHG9HHFCGHHHFFFGDFGFCCGCGCHFCCCGGFFFFHHHBGHGGGFBEFECGHGHGBHHGHGHGFEGGGGEHHHFGHHGHHGHFCEEEE>1HHHHFHHFHHHFGEEGGGHHEEEA??CBFE??GGFHHCGGEC1FCGFGGGGGFFFFFDBAAA1A
@M02197:105:000000000-AN6RF:1:1104:8617:10844 1:N:0:1
GTCCCGTGAAATTCCTCCGCTTATTGATATGCTTAAGTTCAGCGGGTAGTCCTACCTGATTTGAGGTCAAATTGTCAGAAGCTGTCTCAAAAGAGACCCTTTAGAAGCTGAACCCCATTTATAAAGCTGCTCTTCACAAATGGCGTAGATAATTATCACACCAAAGCAAGGCAACAAAGGTCCCGCTAATGCATTTCAGGAGAGCCGACTTCTGAGAAGCCCGCATACTCCCACATCCAAGCCTGATCAACAGAAAAAGCTGAAAAGGTTGAGAATTTCATGACACTCAAACAGGCATGCTCCTCGGAATACCAAGGAGTGCAAGGTGCGTTCAAAGATTCGATGATTCAC
+
CCCCCCBCCCFFGGGGGGGGGGGHHHHHHGHFHHHHHHHHHHHGGGGGGHHHHHHHHHHHHHGFGHHHHHHGHHHHHHHHHHHHHHHHHHGHHGHHHGHHHHHHHHHHHHHHGHGGGHHHHHHHGGHGHGHHHHHHHHHHHHHHGGGGHHHHHHHHHHFHHGHHHHHHHHGGHHHHHHHHGGFHGHGHGHHHHHHGHHHHHGHGHHGHHHHGHHHHGGGGGGGGHHGGHGGHGGFFGGHHGHHHFFHHHGHHHHHHHHFHHHHHHHHHHGHHFHHEHHHHHHHHGGHHHGGGHHFEHGHGGGGGHHGHHHHHHHFHHHHGHGHHGGGGHGGGGGGGGGGFFFFFFFCCCBB
@M02197:105:000000000-AN6RF:1:1104:19771:11194 1:N:0:1
GTCCCGTGAAATTCCTCCGCTTATTGATATGCTTAAGTTCAGCGGGTATCCCTACCTGATCCGAGGTCAACCTTGAAAAAAATGGAGGTCAACGGCAGGGCAATCACACACACCAAGCGAAAAGATAAACTTACTACACCTGGGGATATGAGATCATCCGCCTTTGAATTTCAGAAGGGAGAATGCAAGCATACTCATCTTCCACGACCAAGCAAATTTGCTTGAGAGGTATTTAATGACGCTCGAACAGGCATGCCTCCCGGAATACCAGGAGGCGCAATGTGCGTTCAAAGATTCGATGATTCAC
+
CCDCCCCDDDFFGGGGGGGGGGGHHHHHHHHHHHHHHHHHHHHGGGGGHHHHHHHHHHHHHHHGGGGHHHHHHHHHHGHHGGHHGHGGGGHHHGGGGGGGGGGHHHHHHGGGGGHHHGHHGHGHGHHHHHHHHHHHHHHHHHHHHHHHHHHHHHHHHHHGHGHHHHHHHHHHHHHHHHGHHHHHHHHHHGHHHHHHHHHHGGGGGHHGHHHHHHHGHHHHHHHHHHHHHHHHFGHHGGGGGHHGHHHHHHHHHGGFGGGGHHHHHHHHFGAGGGGGHHHGFEEGHGGGGGGGGGGFFFBFFFB@BBB
@M02197:105:000000000-AN6RF:1:1104:20749:11308 1:N:0:1
GTCCCGTGAAATTCCTCCGCTTAATTGATATGCTTAAGTTCAGCGGGTAGTCCTACCTGATTTGAGGTCAAATTGTCAGAAGCTGTCTCAAAAGAGACCCTTTAGAAGCTGAACCCCATTTATAAAGCTGCTCTTCACAAATGGCGTAGATAATTATCACACCAAAGCAAGGCAACAAAGGTCCCGCTAATGCATTTCAGGAGAGCCGACTTCTGAGAAGCCCGCATACTCCCACATCCAAGCCTGATCAACAGAAAAAGCTGAAAAGGTTGAGAATTTCATGGCACTCAAACAGGCATGCTCCTCGGAATACCAAGGAGCGCAAGGTGCGTTCAAAGATTCGATGATTCAC
+
CCCCCCCCCCFFGGGGGGGGGGGHHHHHHHHHHHHHHHHHHHHHGGGGGGHHHHHHHHHHHHHHHGHHHHHHHHHHHHHHHHHHHHHHHHHHHHGHHHGHHHHHHHHHHHHHHHHGGGHHHHHHHGHHHHHHHHHHHHHHHHHHHGGGGHHHHHHHHHHHHHHHHHHHHHHHHHHHHHHHHHHGHGHHHGHHHHHHHHHHHHGHGGHHHHHHHHHHHHGGGGGHGHHGGHGGGHHHGGGHHHHHHHHHHHHHHHHHHHHHHHHHHHHGHHHHHHHHHGHHHHHFHHGHHHHHHGHHHHHHGFGGGHHHHHHHHHGHGGGGGHHGHGGGGHGGGGGGGGGGFFFFFFFCCCCC
@M02197:105:000000000-AN6RF:1:1104:23288:11384 1:N:0:1
GTCCCGTGAAATTCCTCCGCTTATTGATATGCTTAAGTTCAGCGGGTAGTCCTACCTGATTTGAGGTCAAATTGTCAGAAGCTGTCTCAAAAGAGACCCTTTAGAAGCTGAACCCCATTTATAAAGCTGCTCTTCACAAATGGCGTAGATAATTATCACACCAAAGCAAGGCAACAAAGGTCCCGCTAATGCATTTCAGGAGAGCCGACTTCTGAGAAGCCCGCATACTCCCACATCCAAGCCTGATCAACAGAAAAAGCTGAAAAGGTTGAGAATTTCATGACACTCAAACAGGCATGCTCCTCGGAATACCAAGGAGCGCAAGGTGCGTTCAAAGATTCGATGATTCAC
+
CCCCCCCCCCFFGGGGGGGGGGGHHGHHHHHHHHHHHHHHGHHGGGCEGHHHHHHHHHHHHHHHGHHHHHHHHHHGHHGHHHHHHHHHHHBGFGHHHGHHHHHHHHHEGGHHHHGGGHHHHHGHHHGHHHHHHHHGHHHHHHHHGGGGGHHGHHHHHHHHHHHHHHGHHHHHHHHHHHGHHHHHGGGHHHHHHHHHHHHHHGHGHHGFGHGGGGHGGGGGGGGGGGGGHGGGGHGFGEHHGFG4DBHHGHHHCHHGBFHBFHHFHGHGFHDFDHGDD5@DEHHG5GHHGEGFHEBHHHGEEA223FHGAAAGFFHEEAAAE54G2CEFFGBGFFGDGGGF@@FFFFAAAA>
@M02197:105:000000000-AN6RF:1:1104:20960:11778 1:N:0:1
GTCCCGTGAAATTCCTCCGCTTATTGATATGCTTAAGTTCAGCGGGTAGTCCTACCTGATTTGAGGTCAAATTGTCAGAAGCTGTCTCAAAAGAGACCCTTTAGAAGCTGAACCCCATTTATAAAGCTGCTCTTCACAAATGGCGTAGATAATTATCACACCAAAGCAAGGCAACAAAGGTCCCGCTAATGCATTTCAGGAGAGCCGACTTCTGAGAAGCCCGCATACTCCCACATCCAAGCCTGATCAACAGAAAAAGCTGAAAAGGTTGAGAATTTCATGACACTCAAACAGGCATGCTCCTCGGAATACCAAGGAGCGCAAGGTGCGTTCAAAGATTCGATGATTCAC
+
CBCCCCCCCCFFGGGGGGGGGGGHHHHHHHHHHHHHHHHHHHHGGGGGGHHHHHHHHHHHHHHHGHHHHHHHHHHHHHHHHHHHHHHHHHHHHGHHHGHHHHHHHHHHHHHHHGGGGHHHHHHHHHHHHHHHHHHHHGHHHHHHGGGGGHHHHHHHHHHHHHHHHHHHHHHHHHGHHHGHFGHHHHHGHHHHHHHHHHHHHGHGGHHHHHGHGHHHHGGGGGGHHHGGHGHHGHHHGGHHHHHHHHHHHHHHHHHHHHHHHHHHHHHHHHHHHHFHHGHHGHHHHGHGHHHGHHEGHHHGGGGGGHHFHHFHHHHGGGGGHHHHGFEGHGGGGGGGGGFCFFFFFFBBAAB
@M02197:105:000000000-AN6RF:1:1104:12813:12113 1:N:0:1
GTCCCGTGAAATTCCTCCGCTTATTGATATGCTTAAGTTCAGCGGGTATCCCAACCTGATCCGAGGTCAACCTGTAAAAATTGGGGGTTCTGGCAAGCCACCGGGGGGAACTCTATAGCGGGAGTATGTACTACGCTCAGAGCCCACCGGCACCGCCACTAATTTTGAGGGCCGCGGAGACCGCGTGCCCCAATACCACGCTAGGCGTGAATGGTTAAATGACGCTCGAACAGGCATGCCCTGCGGAATACCACAGGGCGCAATGTGCGTTCAAAGATTCGATGATTCAC
+
DDCDDDDCCDFFGGGGGGGGGGGHHGHHHHHHGGHHHHHHHHHGGGGGHHHHHHGGHHH.H;HGGGGHHHHHHH:HHHH;H<HHHGGGGH:HHHHH;HG<H<GGGGGGFGGG9GGG;G:GFFF:F9F9F:FF.FFFFFFFFFFFF:FF:FFFGGGHHFHHHHHHGHHGGGGGGGGHHGGGGGGGGGGGHFHHHHGGFFGHHGHGHHGHHHHHHHHGHHGGGHGGHHGHHHHHGHHHGGGGGGGGGHHHHGHHHGGGGGGHGHHGGFGGGFBGGGGGGGFFFFFFFBBBAB
@M02197:105:000000000-AN6RF:1:1104:4814:12199 1:N:0:1
GTCCCGTGAAATTCCTCCGCTTATTGATATGCTTAAGTTCAGCGGGTAGTCCTACCTGATTTGAGGTCAAATTGTCAGAAGCTGTCTCAAAAGAGACCCTTTAGAAGCTGAACCCCATTTATAAAGCTGCTCTTCACAAATGGCGTAGATAATTATCACACCAAAGCAAGGCAACAAAGGTCCCGCTAATGCATTTCAGGAGAGCCGACTTCTGAGAAGCCCGCATACTCCCACATCCAAGCCTGATCAACAGAAAAAGCTGAAAAGGTTGAGAATTTCATGACACTCAAACAGGCATGCTCCTCGGAATACCAAGGAGCGCAAGGTGCGTTCAAAGATTCGATGATTCAC
+
ABBBABAAABBFFGGFGFCFGGCHHHHHGHHHHHHHHGG5GHHGGGEGFHHHFHGHHHGHHHHHEHHHHHHHHGHHHGHFHHHHHHHHHHHHHGHHHCGGHHGHHHHGFFHHHGGGGHHHHHHHHHHHHHEFGGHHHHHGHHEHGFFGGFFHHHHHGGHHHHHGHGHHHFGHHHHHHHGFGHHHGGHHHHHHHHHGHHHHHGHGHHGGGHHHHHHHHGGGGGHGHHGGHGHGGGHFDCFHHHHHHHHHHHHHGHFHHHHHGHHGBFGCHHHHHHHHFGFFGHHHGFHHHGDHHHEHHHHGGFE?HHEFG5GFFHHGGGGGFFGGGGE?HGFFGGDF?GGFCFBFFDAA3AA
@M02197:105:000000000-AN6RF:1:1104:20288:12377 1:N:0:1
GTCCCGTGAAATTCCTCCGCTTATTGATATGCTTACTTCCTCTAAATGACCAAGATCCTCCGCTTATTGATATGCTTAAGTTCAGCGGGTAGTCCTACCTGATTTGAGGTCAAAAGTCAATAAGGAAGACGCCAGAAGGCATCGACGCATTAGAGGCACGGGACCGTTCATTCATGCACTTCGGCGAGCGGCGATCATTATCACGCCAAAAGCCTTGTCATGCATAGTCAAAAGTCGACCGCAAGCCCATTCATTTCAGGGGAGCCCGAGTCCTAGACGAGAAGTCCAGATCTCCGGCAGCCCCCACTATCCAAGCACCCGTTCGAAGCAAATCGAGAGGGGTTGAGAATTTACTGACGCTCAAACAGGCATGCTCCTCGGAACACCGAGGAGCGCAAGGTGCGTTCAAAGATTCGATGATTCAC
+
BBABADAABBFFGGG5B4EGGGGFHGHHHGHHHDHHDGHCGFHGHFGBDGFFEHGHFGHHGGFFGGFHH5EHGBGHAG5EFGHGHHGGGGGGHHHGDHFHFHHFGGHGHEEHFHHHGFHFHHFGHHFEHHGGGGGFBFGFHHHGHCGGCGDHFGHB/FGDGGGGDG<EFHFHHHGFHHFFCHGFCCBGGGGGGFFFFFFFFFFFFFFFFFFB?FBFFFFFFFFFFFFFFFFFFB9@?E?AE@EB../FC00FFFBFEGBGGECA:.FFGGBGGC.GEAHBGC<.1G1HHHC@C-<0F?/@///B2BGDF1CFF1?GGEE>0F?/FHFGDF201EBGGF/CGHHFB2FD@F2B2E?>>>G/BGGF1DF11A1AAA//EEFFA/AEAAE0GFF0EEF1FHEA?0AC1FGFGGEF1CB3BFF3>11A>
@M02197:105:000000000-AN6RF:1:1104:25888:12474 1:N:0:1
GTCCCGTGAAATTCCTCCGCTTATTGATATGCTTAAGTTCAGCGGGTAGTCCTACCTGATTTGAGGTCAAATTGTCAGAAGCTGTCTCAAAAGAGACCCTTTAGAAGCTGAACCCCATTTATAAAGCTGCTCTTCACAAATGGCGTAGATAATTATCACACCAAAGCAAGGCAACAAAGGTCCCGCTAATGCATTTCAGGAGAGCCGACTTCTGAGAAGCCCGCATACTCCCACATCCAAGCCTGATCAACAGAAAAAGCTGAAAAGGTTGAGAATTTCATGACACTCAAACAGGCATGCTCCTCGGAATACCAAGGAGCGCAAGGTGCGTTCAAAGATTCGATGATTCAC
+
CCDDCDABCCFFGGGGGGGGGGGHHHHHHHHHHHHHHHHHHHHGGGGGGHHHHHHHHHHHHHHHGHHHHHHHHHHHHHHHHHHGHHHHHHHHHGHHHGHHHHHHHHHHHHHHHHGGGHHHHHHHHHHHHHHHHHHHHHHHHHHHGGGGGHHHHHHHHHHHHHHHHHHHHHHHHHHHHHHHHHHHHHHHHHHHHHHHHHHHHGHGHHHGGGHGHHHHHGGGGGHGHHGGHGHGGGHHGGHHHGHFHHHHHHGHHHHHHHHHHHHHHHHHHHHHHHHHFFHHHHHHHGHHHHHHHHHFHHHEGGGGHHHHHGFHHHHGGGGGHHHHGGGGHGGGGGGGGGGFFFFFFFBAABB
@M02197:105:000000000-AN6RF:1:1104:17398:12902 1:N:0:1
GTCCCGTGAAATTCCTCCGCTTATAGATATGCTTAAGTTCAGCGGGTAGTCCTACCTGATTTGAGGTCAAATTGTCAGAAGCTGTCTCAAAAGAGACCCTTTAGAAGCTGAACCCCATTTATAAAGCTGCTCTTCACAAATGGCGTAGATAATTATCACACCAAAGCAAGGCAACAAAGGTCCCGCTAATGCATTTCAGGAGAGCCGACTTCTGAGAAGCCCGCATACTCCCACATCCAAGCCTGATCAACAGAAAAAGCTGAAAAGGTTGAGAATTTCATGACACTCAAACAGGCATGCTCCTCGGAATACCAAGGAGCGCAAGGTGCGTTCAAAGATTCGATGATTCAC
+
CCCCCCBCBCFFGGGGGGGGGGGHHHHHHHHHHHHHHHHHHHHGGGEGGHHGHHHHHHHHHHHHGHHHHHHHHHHHHHHHHHHHHHHHGGHHHGHHHGHHHHHHHHHHHHHHHHGGGHHHHHHHHHHHHGHHHHHHHHGHHHHHGGGGGHHHHHHHHHHHHHHHHHHHHHGHHHHHHHHGGGGHGGHHGHHHHHHHHHHHHGHGHHHGGHGGHHHHHGGGGGHHHHGGHGHHHHGHGGHHHHHFHHHHHHHHHHGHFHHHHFHHHHHHHHHHHHHHHHHHHHHFHGHHHFEHHHGHHHHDGGF?FHFFHFGCGHGGGGEEHHHHGGGGHGGGGGGGGFGFFFFFFFCCBBC
@M02197:105:000000000-AN6RF:1:1104:17578:13899 1:N:0:1
GTCCCGTGAAATTCCTCCGCTTATTGATATGCTTAAGTTCAGCGGGTATCCCTACCTGATCCGAGGTCAAACTTAGAAAGTTGGGGGTTGCTGGCCAGCGTCCACCGGGTCCCTGTAGCGAGGAGTATTACTACGCTTAGGGCCCGAGAGGCGCCGCCACTGATTTTAAGGCCCGCCGTCTCCGGCGAGGCCCAAGACCAAGCTAGGCTTGAGTGTTGTACTGACGCTCGAACAGGCATGCCCTGCGGAATACCACAGGGCGCAATGTGCGTTCAAAGATTCGATGATTCAC
+
BCCCCDBCBCFFGGGGGGGGGGGHHHGHHHHHHHHHHHHGHHHGGGGGHHHHHHHHGHHHHHHGGGGHHHHHHHHHHHHHFFHGGGGGGGHHHEGHHHGGGGGGHHGGGGGHHHHHHHHGGGGGGGHHHHHHHHGGGGGHHGHGGGGGGGGGGGGGHGGHHHHHHHHHGGGGGGGGGGGGGGGGGGHGHHGHHHHHHGHHHGHHHGHHHHHHGHHFHHHHGGGGGGHHFGHHGHHHHHGGGGGGGHHHHHHHHGHGGGGGGHHHHGGGGHGGGGGGGGGGFFFFFFFCCBBC
@M02197:105:000000000-AN6RF:1:1104:25825:13996 1:N:0:1
GTCCCGTGAAATTCCTCCGCTTATTGATATGCTTAAGTTCAGCGGGTATCCCTACCTGATCCGAGGTCAACCTGTAAAAATTGGGGGTTCTGGCAAGCCACCGGGGGGAACTCTATAGCGGGAGTATGTACTACGCTCAGAGCCCACCGGCACCGCCACTAATTTTGAGGGCCGCGGAGACCGCGTGCCCCAATACCACGCTAGGCGTGAATGGTTAAATGACGCTCGAACAGGCATGCCCTGCGGAATACCACAGGGCGCAATGTGCGTTCAAAGATTCGATGATTCAC
+
ABBBCCABCCFFGGGGGGGGGGGHHHHHHGFFHHHHHHHHGHHGGGEGHHHHHHHHHHH<H;HGGG-HGHHHHH:HHHH0H,HHHG;GGH:H<;H<;HG<<HGGGGG9GGGGGGGG;GGGFF8FFFF8FFF::FFF8FFFFFFFF:FFFFFFFGGGHFGHHHHHHHHHGGGGGGGGHGGGGGGGGGGGHFHHHGHFFFGGHGGGHGHHHHHHGHHHHHGGGGGGHHGGHFGHHHHHGECGGGGHHGGHGHGHGFGGGGGHFHFEEEGGGFGGGGGFCGFFFFFFFBBBBB
@M02197:105:000000000-AN6RF:1:1104:19619:14117 1:N:0:1
GTCCCGTGAAATTCCTCCGCTTATTGATATGCTTAAGTTCAGCGGGTAGTCCTACCTGATTTGAGGTCAAAATGTCAAAAGTTGTCCGAAGACGGTTATGAGCGGGTTCCCATAAGGTTTGCTTCAAGGTCAAGTGGCATAGATAATTATCACACCAAGTGACGGTCCACAAGAGATCCCACTAATGCATTTAAAGGGAGCAGACCATCCACTGAAGGAAGCCAGCAAGCCCTCACATCCAAGCCTAACTCAAGCCGGTAAAAGCGAGCAAGGTTGATAATTTAATGACACTCAAACAGGCATGCCCTTCGGAATACCAAAGGGCGCAAGGTGCGTTCAAAGATTCGATGACTCAC
+
BBCCCCDDDDFFGGGGGGGGGGGHHGHHHHHHHHHHHHHGHHHGGGGGGHHHHHHHHHHHHHHHGHHHHHHHHHHHHGHHHGHHHHHGGGGGHGGGGGHHHHHGGGGGHHGHHHHHHGHHGHHHHHHHHHHHHHHHHGHHHHHHHHHHHHHHHHHGHHHHHHHHGGGGHHHHHHHHHHHHHHHHHHHHHHHHHHHHHHHHGHHHGHGHHHHHGHHHHHHHGHHGHGHFGGGHGHHHHHGGHHHHFHHHGHGGGGGGHHHHGHGGGHHHHGHHHHHHHHHHHEGHHHHHGGGHHHHHHHHHHHGGGGGGGHHHHHHFHHHHGGGGGHHGHGGGGFGGGGGGGFGBFFFFFFFABBBB
@M02197:105:000000000-AN6RF:1:1104:7947:14400 1:N:0:1
GTCCCGTGAAATTCCTCCGCTTATTGATATGCTTAAGTTCAGCGGGTAGTCCTACCTGATTTGAGGTCAAATTGTCAGAAGCTGTCTCAAAAGAGACCCTTTAGAAGCTGAACCCATTTATAAAGCTGCTCTTCACAAATGGCGTAGATAATTATCACACCAAAGCAAGGCAACAAAGGTCCCGCTAATGCAATTCAGGAGAGCCGACTTCTGAGAAGCCCGCATACTCCCACATCCAAGCCTGATCAACAGAAAAAGCTGAAAAGGTTGAGAATTTCATGACACTCAAACAGGCATGCTCCTCGGAATACCAAGGAGCGCAAGGTGCGTTCAAAGATTCGATGATTCAC
+
AABBA@4AAAFFGDFGGFE?AEEHHHCHFHHHFDDF5FDG5FEA2EEECAFGHFFFG33BEGGHGBGF3GHHFFGGFHHFFHHHFHFHHHHBFFHBG?1GHBHHFGGFCFEHHHGEGHHFGFFGED?BGFFHHFH3FFAFDDCBBFCGGDGHHFHHHEHHHFGGGGFHGBGGGHHHGGBDG1CCCCGBGHHGHFFGDFGCGGDHAGGGBGHDBHHHDB/AEGFGEGGHFFGGFGBGCGF3BGFFGB3HGHFFHHGBHHGDGDFHGF25GBFGE@@@5@GHHHFGGGHHHHHGHHGHHEGGGGGGHHGHGHHHHE2GGGGHHHHEGGGHGGFGGGGGGGFFFFFFFBBAAA
@M02197:105:000000000-AN6RF:1:1104:13581:14638 1:N:0:1
GTCCCGTGAAATTCCTCCGCTTATTGATATGCTTAAGTTCAGCGGGTAGTCCTACCTGATTTGAGGTCAAATTGTCAGAAGCTGTCTCAAAAGAGACCCTTTAGAAGCTGAACCCCATTTATAAAGCTGCTCTTCACAAATGGCGTAGATAATTATCACACCAAAGCAAGGCAACAAAGGTCCCGCTAATGCATTTCAGGAGAGCCGACTTCTGAGAAGCCCGCATACTCCCACATCCAAGCCTGATCAACAGAAAAAGCTGAAAAGGTTGAGAATTTTATGACACTCAAACAGGCATGCTCCTCGGAATACCAAGGAGCGCAAGGTGCGTTCAAAGATTCGATGATTCAC
+
BCDDDDCCCCFFGGGGGGGGGGGGHHGHHHHHHGHHHHHHHHHGGGGGGHHHHHHHHHHHHHHHGHCGHHHHHHHHHHHHHGHHHHHHHHGHHGHHHGHHHHHHGHGHHHHHHGGGGHHHHHHHHHHHHHHGHHGHHHHHHHGHGGGGGHHHHHHHHHHHHHHHHHHHHHHHHHHHHHHHGHHHHHHHHHHHHHHHHHHHHGHGHHHHHHHHHHHHHGGGGGGHHGGGHGHGGGHHGGHHGHHHHHHFHHGHHHGHHHHHHHHHHHHHHHHGHHHEHHFHHHHHFGFFHHHHHHHGHHHGGGGGHHGHHHHHHHHGFEFGGHGGGGGGHGGFFGF5GGGFBFFFFFBBBBB
@M02197:105:000000000-AN6RF:1:1104:4087:14699 1:N:0:1
GTCCCGTGAAATTCCTCCGCTTATTGATATGCTTAAGTTCAGCGGGTAGTCCTACCTGATTTGAGGTCAAATTGTCAGAAGCTGTCTCAAAAGAGACCCTTTAGAAGCTGAACCCCATTTATAAAGCTGCTCTTCACAAATGGCGTAGATAATTATCACACCAAAGCAAGGCAACAAAGGTCCCGCTAATGCATTTCAGGAGAGCCGACTTCTGAGAAGCCCGCATACTCCCACATCCAAGCCTGATCAACAGAAAAAGCTGAAAAGGTTGAGAATTTCATGACACTCAAACAGGCATGCTCCTCGGAATACCAAGGAGCGCAAGGTGCGTTCAAAGATTCGATGATTCAC
+
CCBCCBABBAFFGGGGGGGGGGGHHHHHHHHHHHHHHHHHHHGGGG?FGHHHHHHHHHHHHHHHGHHHHHHHHHHGHHHHHHHHHHHHHHGHHGFHHGHHHHHHHHHHHHHHHHGGGHHHHHHHHHHGHHHHHHHHHHHHHHHHGGGGGHHHHHHHHHHHHHHHHHHHHHHHHHHHHHHHHHHHGGGHHHHHHHHHHHHHHGGGHHHHHGGHHHHHHGGGGGGHHHGGGGHHFHHGGGHHHHHHHFBFHDBHHHHHHHHHHHHHHHGHHHHHHHGEHHHHHHHHHGGHHHGHHHHHHHHGGCGGHGHFHFHHHGHGGGCFGGHHGGGGHGGGGGGGGGFFC5FFFFBBAAB
@M02197:105:000000000-AN6RF:1:1104:21587:14805 1:N:0:1
GTCCCGTGAAATTCCTCCGCTTATTGATATGCTTAAGTTCAGCGGGTAGTCCTACCTGATTTGAGGTCAAATTGTCAGAAGCTGTCTCAAAAGAGACCCTTTAGAAGCTGAACCCCATTTATAAAGCTGCTCTTCACAAATGGCGTAGATAATTATCACACCAAAGCAAGGCAACAAAGGTCCCGCTAATGCATTTCAGGAGAGCCGACTTCTGAGAAGCCCGCATACTCCCACATCCAAGCCTGATCAACAGAAAAAGCTGAAAAGGTTGGGAATTTCATGACACTCAAACAGGCATGCTCCTCGGAATACCAAGGAGCGCAAGGTGCGTTCAAAGATTCGATGATTCAC
+
AAB3ADABBBFFGGGGGGGGGGGFHHBHFHHHHHHHGHHHCFGGEGGFGHHGHFHHHEFHHHHHEHHGHHHHHHHHHHHGGHGFGHHHGHFHHGHHHGFHGHHGGHHHHHHFFHGGGHGHHGFFHHHHGHHHGHHGHHHHHGGHGGGGGHGHGHHHGHHHHHHHHHHHHHGFHHGHHHHGGHGHHHHHHHHHHHHHHHHHHGHGHGHHHGHHHHHHHGGGGGGHHHGGHGHHHHHHGGHHGHHHHHEHHHHGHHHHHHHHHHHHHHGGHHHHHHHHHHHHHHHHHGHHHHHHHHHHHHHGGGEGFHGHHHGHHHFGGGGFHHFGGGGGHFGGFFGFGGGFFBFFFFBBAA3
@M02197:105:000000000-AN6RF:1:1104:4624:15216 1:N:0:1
GTCCCGTGAAATTCCTCCGCTTATTGATATGCTTAAGTTCAGCGGGTAGTCCTACCTGATTTGAGGTCAAATTGTCAGAAGCTGTCTCAAAAGAGACCCTTTAGAAGCTGAACCCCATTTATAAGGCTGCTCTTCACAAATGGCGTAGATAATTATCACACCAAAGCAAGGCAACAAAGGTCCCGCTAATGCATTTCATGAGAGCCGACTTCTGAGAAGCCCGCATACTCCCACATCCAAGCCTGATCAACAGAAAAAGCTGAAAAGGTTGAGAATTTCATGACACTCAAACAGGCATGCTCCTCGGAATACCAAGGAGCGCAAGGTGCGTTCAAAGATTCGATGATTCAC
+
BBBBBBBBBBFFGGGGFGGGGGGHHGGHHHGGHHHHHHHHHHHGGEECFHHHHHHGHHHHHHHHEHHHBHHHHHHGHHHHHHHHHHHGHHHHHGHHFGHHHHHHHGHGHHHHGFGGGHHHHHHHHHHHHGHHHHHHHHHHHHHHGGGGGGHHHGFHHHHHHGHHHHGHHHGHHHHHHHHGDGGHHGGHGHHFHHHHHHHGHHGHHHGGGGHGHHHHGGGGGGGGHGGGGGGGGHHFGEBHHGHHHHHHGHGGHHHHHHHHHHHHFHHGHHHHHHHHHFGFGHHHHGHHHGFHHGBFHHHGGEA2G5GBGBBHHGHGGGGGHHHGEGGGGCGFGG5BGFGFFFFFFFBA?AA
@M02197:105:000000000-AN6RF:1:1104:7144:15255 1:N:0:1
GTCCCGTGAAATTCCTCCGCTTATTGATATGCTTAAGTTCAGCGGGTAGTCCTACCTGATTTGAGGTCAAATTGTCAGAAGCTGTCTCAAAAGAGACCCTTTAGAAGCTGAACCCCATTTATAAAGCTGCTCTTCACAAATGGCGTAGATAATTATCACACCAAAGCAAGGCAACAAAGGTCCCGCTAATGCATTTCAGGAGAGCCGACTTCTGAGAAGCCCGCATACTCCCACATCCAAGCCTGATCAACAGAAAAAGCTGAAAAGGTTGAGAATTTCATGACACTCAAACAGGCATGCTCCTCGGAATACCAAGGAGCGCAAGGTGCGTTCAAAGATTCGATGATTCAC
+
CCCCCBABCCFFGGGGGGGGGGGHHHHGHHHHHHHFHHHHHHHGGGGGGHHHHHHHGHGHHHHHGHHHHHHHHHHHHHHHHHHHHHHHHHHHHGHHHGHHHHHHHHHHHHHHHHGGGHHHHHHGHHHHHGHHHHHHHHHHHHHHGGGGGHHHHHHHHHHHHHHHHHHHHHGHHHHHGHHHHHHHHHGHHHHHHHHHHHHGHGHGHHHGGHHHHHHHHGGGGGHGHHGGGGHGHHHHGGHHHHHHHHFHHHHHHHHHHHHHHHHHHHHHHHHHHHHGHHHHHHGGAEHHHGHHHHHHHGHECGGGHHHGHHHHHHHGGGGGHHHHGGGGHGGGGGGGGGGFFFFFFFBA3BB
@M02197:105:000000000-AN6RF:1:1104:17812:15304 1:N:0:1
GTCCCGTGAAATTCCTCCGCTTATTGATATGCTTAAGTTCAGCGGGTATCCCTACCTGATCCGAGGTCAACCTTGAAAAAATTGGGGGTTGACGGCTGGACTATCACACACACCATGCGAAAAGATAATCTTACTACGCCTGGGGATATGAGATCATCCGCCTTTGAATTTCAGAAGGGAGAATGCAAGCAAACTCATCTTCCAAGACCAAGCAAATCTGCTTGAGAGGTATTTAATGACGCTCGAACAGGCATGCCTCCCGGAATACCAGGAGGCGCAATGTGCGTTCAAAGATTCGATGATTCAC
+
BCCCCCCBABFFGGGGGGGGGGGHHHHHHHHGHHHHHHHHHHHGGGGGHHHHHHHHHHHHHHFGGGGHHHHGHHHHHGHHGHHHHGGGGEGHGGGGGGGGHHHHHHHHHGGGHGHHHHHGHHHHHHHHHGHHHHHHHGGGHHHGHGHHHHHHHHHHHHGHHHHGHHHHHHHHHHHHHGHHHHHHHHHHHHHHHGGGGGHHHHHHHHHGHHHGHHHHGHHGHHHHHHHHHHFHHFHHGGGGGHHGHHHHGGHGHFGGGGGGGHHFGHHHHHHEGFA2GGHFGGECHGGGGGGGCGGFFBFFFFBBBBB
@M02197:105:000000000-AN6RF:1:1104:21998:15398 1:N:0:1
GTCCCGTGAAATTCCTCCGCTTATTGATATGCTTAAGTTCAGCGGGTAGTCCTACCTGATTTGAGGTCAAAATGTCAAAAGTTGTCCGAAGACGGTTATGAGCGGGTTCCCATAAGGTTTGCTTCAAGGTCAAGTGGCATAGATAATTATCACACCAAGTGACGGTCCACAAGAGATCCCACTAATGCATTTAAAGGGAGCAGACCATCCACTGAAGGAAGCCAGCAAGCCCTCACATCCAAGCCTAACTCAAGCCGGTAAAAGCGAGCAAGGTTGATAATTTAATGACACTCAAACAGGCATGCCCTTCGGAATACCAAAGGGCGCAAGGTGCGTTCAAAGATTCGATG
+
BBBBBDA?ABFFGGGGGGGGGGGHHHCHGHHHHHHFHHHHGHHGGGAEGHHHHHHHHGHFHHHHGHHHHHHFHHHHHGHGHHGHHHHGFGGGHGGGGGHHHHHGGGEFHHHHHHEHHFGHGGHHHHHGHFHHHHHHHGGHGHHHHHHHHHHHHHHGHHHGHFHGGFGGHHHHHHHHHHHHHHHHHHHHHHHHHHHHHGHGGHHHGGHGGHHHHHHHHHGHGHFHGGHHGGGGHHFHHHG@EFGGHHHFHEGGGGGGHGHHGHGGGGHHHHHGFHFHHEHHHGBFHHHHHGFGHFHGFFGBAHGGGGGGGHGFGFBAAHHHGGGGGHHGFCGGGFBGFGFFFBFFFBBABB
@M02197:105:000000000-AN6RF:1:1104:3736:15425 1:N:0:1
GTCCCGTGAAATTCCTCCGCTTATTGATATGCTTAAGTTCAGCGGGTAGTCCTACCTGATTTGAGGTCAAATTGTCAGAAGCTGTCTCAAAAGAGACCCTTTAGAAGCTGAACCCCATTTATAAAGCTGCTCTTCACAAATGGCGTAGATAATTATCACACCAAAGCAAGGCAACAAAGGTCCCGCTAATGCATTTCAGGAGAGCCGACTTCTGAGAAGCCCGCATACTCCCACATCCAAGCCTGATCAACAGAAAAAGCTGAAAAGGTTGAGAATTTCATGACACTCAAACAGGCATGCTCCTCGGAATACCAAGGAGCGCAAGGTGCGTTCAAAGATTCGATGATTCAC
+
BBBBB?AABBFFGEF5AFEGGGDHHFFDGHGDGGHHHHHHGHHGGGGGEHHHFGHAGDGHFHHGGEGBGGHGGFFBGHHHGHHHHHHHHHHFFGGHHGHHHHHHBGHHHGHFEFFGBGFHHGGHFHFHHHFFHHHHGHGFFHGGGGGFGHHHHHHHHHFHHFHHGHGGHGGGGHHHHGHEHHGGEGHHHHHFGHHHHHGEFFHGHHGGHGGGHHHFHGEGFGGGDGGFFGHGFGFFE?HHHHFFHDFFEHHHHHHHHHHHHGFHHGEHEFHHHGHFFDHFFHGDAGGHHGFHHFHFHGHEAGGGFF5FGE3HGHFFGEFECGBHEEEFAGGGFGGFGGFFFFFFFF?AAA3
@M02197:105:000000000-AN6RF:1:1104:19401:15444 1:N:0:1
GTCCCGTGAAATTCCTCCGCTTATTGATATGCTTAAGTTCAGCGGGTAGTCCTACCTGATTTGAGGTCAAATTGTCAGAAGCTGTCTCAAAAGAGACCCTTTAGAAGCTGAACCCCATTTATAAAGCTGCTCTTCACAAATGGCGTAGATAATTATCACACCAAAGCAAGGCAACAAAGGTCCCGCTAATGCATTTCAGGAGAGCCGACTTCTGAGAAGCCCGCATACTCCCACATCCAAGCCTGATCAACAGAAAAAGCTGAAAAGGTTGAGAATTTCATGACACTCAAACAGGCATGCTCCTCGGAATACCAAGGAGCGCAAGGTGCGTTCAAAGATTCGATGATTCAC
+
CCCCC@ABBAFFGFGGGGGGGGGHGHHFHGGGHHHHHHHHHHHGGGGGGHEGHHHHHHFHGHFHGFHHHHHHHHHHHHHHHHHHGHHHHHHHHGGHHGHHHHHHGHHHGHHHHHGGGHHHHHHGHHHHFHGHHHHHHHHHHHFHGFGGGHHHHHGHHHHHHHHHGHHHHHFHHHHHHHHHGHHHHGHHHHHHHHHHHHHHHGHGHHGGHHHGGGHHHGGF@EGGGGGGHGGHHHFGGGGHFFHDFGGHHHHHHHHHFHHFGHGHHHHGHHGHHGF1HHHEHFGGGEHHGGFFFEHFHGEGEA/EGDFCHCFGGHHCCGGEGFHGEA0?CFGAGGGGGG1FBFFDDBA>1>1
@M02197:105:000000000-AN6RF:1:1104:9410:15514 1:N:0:1
GTCCCGTGAAATTCCTCCGCTTATTGATATGCTTAAGTTCAGCGGGTAGTCCTACCTGATTTGAGGTCAAATTGTCAGAAGCTGTCTCAAAAGAGACCCTTTAGAAGCTGAACCCCATTTATAAAGCTGCTCTTCACAAATGGCGTAGATAATTATCACACCAAAGCAAGGCAACAAAGGTCCCGCTAATGCATTTCAGGAGAGCCGACTTCTGAGAAGCCCGCATACTCCCACATCCAAGCCTGATCAACAGAAAAAGCTGAAAAGGTTGAGAATTTCATGACACTCAAACAGGCATGCTCCTCGGAATACCAAGGAGCGCAAGGTGCGTTCAAAGATTCGATGATTCAC
+
BBBBBBBABBFFGGGGGGGGGGGHHHHHHHFFHHHHGHHHHFGGGGGGEHHHHHHFHHHHHHHHGHHHHHHHHHHGGHHHHHHHHHHHHHFHFGHHHGHHHHHGHHHHHHHHHHGGGHHHHHHHHHGGHHHHGHHHGHHEGGHHGGGGGHHHHHHHHHHHHGHHHHGHHHGHHHHHHHHHHGHGHHHHHHHHHHHHHHHHHGHGHGHHHGGHGHHHHGGGGGHFHGGGFFGHHHHHGEHHHEHFHFEHHHFHHHHFEHHHHHHHHHHHHGHHHHHHHGHHHHHFHGHHGHGHHHHGHHHGFGGGHHHHHHHHHGGGGGGGGFFGGGGGFGGGGGGG2GGFFFFFFFBBBBB
@M02197:105:000000000-AN6RF:1:1104:8483:15635 1:N:0:1
GTCCCGTGAAATTCCTCCGCTTATTGATATGCTTAAGTTCAGCGGGTAGTCCTACCTGATTTGAGGTCAAATATGATGAAATGCTTGTCCGAAGACCATTGTAAGCGGACTTTGAGGGTCAGACGACAGCGCAACGTCATTATCACACTGATGTCCGAAAGCCAAAGGTTGAATTCCGCTGATGCATTTGAGAGGAGCCGACTTTCGCCAGCACGCTCCAAGTCCAAGCCCCGAAACAGAAACAAATCTATTCGGGGTTGAGAATTTAATGACACTCAAACAGGCATGCTCCTCGGAATACCAAGGAGCGCAAGGTGCGTTCAAAGATTCGATGATTCAC
+
CCCCCCAABBFFGGGGGGGGGGGHHGHHHHHGHHHHHHHHHHGGGGGGGHHHHHHHHHGGHHHHGGHHHHHHHHHHGHHFHGHHHHHHHHGGGGGHHHHHHHHHHHGFFGGHHHHGHGGGHHHHGGGGGHGGGGGGHHGHHHHHHHHHHHHHHHHHGGGGGHHHHHHHHHHHHHHHHHHGHHHHHHHHHHHGGGGGGGEFFGGGFGGHHGFFFFGHFHGHHHHGGHGGGGGGHHFGHHHHHHHHHHHHGGGGGGGHHHHHGHHHGGHFHHHHGHGHHHHHHHHHHHHHGGGGGHGHHHGHHHHHGGGGCHHHHGGGGHGGGGGGGGGGFFFFFFFCCCCB
@M02197:105:000000000-AN6RF:1:1104:19013:15685 1:N:0:1
GTCCCGTGAAATTCCTCCGCTTATTGATATGCTTAAGTTCAGCGGGTATTCCTACCTGATCCGAGGTCAACCTTTCAGAAGTGGGGGGTTTTACGGCGTGGCCACGCTGTTTCCCAGTGCGAGGTGTGCTACTACGCAGAGGAAGCTACAGCGGGACCGCCACTATATTTGGGAGACGGCGCGCCCCGGGGGGCTCGCCGATCTCCAACACCAAGCCCGGGGGCTTGAGGGTTGAAATGACGCTCGGACAGGCATGCCCGCCAGAATACTGGCGGGCGCAATGTGCGTTCAAAGATTCGATGATTCAC
+
BCCDCBCCBCFFGGGGGGGGGGGHHHHGHHHHHHHHHHHHHHHGGGGGHHHHHHHHHHHHHHHGGGGHHHHHHHH:HHH:H;HHHGG:CDGG<HGG:GGGGGHHGG:D9DG;EG::GFGFB2?D/A,68FFFF::FF9F7FFF8FEFF::F:FF:5FFFFFFFFFFFFFFFFFFFFEDDFGGGGFFFGGGGGFCFEGFGHHHHHHFFFFFFFHFGGGGGGHGHHGHHFGHHHFHHHG?GE@/>1DHHFGFHGAEFE??GHHHHFHHHHGCGGGGGGGHHHHGFEGFGGGGGFGGGGFFFFFFFBABAB
@M02197:105:000000000-AN6RF:1:1104:14619:15951 1:N:0:1
GTCCCGTGAAATTCCTCCGCTTATTGATATGCTTAAGTTCAGCGGGTAGTCCTACCTGATTTGAGGTCAAATTGTCAGAAGCTGTCTCAAAAGAGACCCTTTAGAAGCTGAACCCCATTTATAAAGCTGCTCTTCACAAATGGCGTAGATAATTATCACACCAAAGCAAGGCAACAAAGGTCCCGCTAATGCATTTCAGGAGAGCCGACTTCTGAGAAGCCCGCATACTCCCACATCCAAGCCTGATCAACAGAAAAAGCTGAAAAGGTTGAGAATTTCATGACACTCAAACAGGCATGCTCCTCGGAATACCAAGGAGCGCAAGGTGCGTTCAAAGATTCGATGATTCAC
+
CCCCCCCCCCFFGGGGGGGGGGGHHHHHHGHHHHHHHHHHHHHGGGGGGHHHHHHHHHHHHHHGGHHGHHHHHHHHHHHGHHHHHHHHHHHHHGHHHGHHHHHHHHHHHHHHHHGGGHHHHHHHHHHHHHHHHHHHHHHGHHFHGGGGGHHHHHHHHGHHHHHHHHHHHHHGHHHHHHHHHHHHGHHHHHHHHHHHHHHHHGGGHHHHHGGGHHHHHGGGGGGHGHGGGGHGGGHHGGHHHHHHHHHHHHHHHHHHHHHGHHHHHHHHHHHHHHHFHHHFFGFHFGGHHHHHHHHHHHHGGFEGHHHHHGHHHHGGGGGCHHHHGGGGHGGGFGGGGGGFFFFFFFBBAAA
@M02197:105:000000000-AN6RF:1:1104:9559:16076 1:N:0:1
GTCCCGTGAAATTCCTCCGCTTATTGATATGCTTAAGTTCAGCGGGTAGTCCTACCTGATTTGAGGTCAAATTGTCAGAAGCTGTCTCAAAAGAGACCCTTTAGAAGCTGAACCCCATTTATAAAGCTGCTCTTCACAAATGGCGTAGATAATTATCACACCAAAGCAAGGCAACAAAGGTCCCGCTAATGCATTTCAGGAGAGCCGACTTCTGAGAAGCCCGCATACTCCCACATCCAAGCCTGATCAACAGAAAAAGCTGAAAAGGTTGAGAATTTCATGACACTCAAACAGGCATGCTCCTCGGAATACCAAGGAGCGCAAGGTGCGTTCAAAGATTCGATGATTCAC
+
CCCCCCCABCFFGGGGGGGGGGGHHHHHHHHHHHHHHHHHHHHGGGGGGHHHHHHHHHHHHHHHGHHHHHHHHHHHHHHHHHHHHHHHHHHHHGHHHGHHHHHHHHHHHHHHHHGGGHHHHHHHHHHHHHHHHHHHHHHGHHGHGGGGGHHHHHHHHHHHHGHHHHHHHHGHHHHHHHHHHHHHHHHHGHHHHHHHHHHHHGHGGGHHHGHHHHHHHGGGGGGHHHGGHGGGHHHHGGHHHHHHHHHHHHHHHHHHHHHHHHHHHHHHHHHHHHHFHHHGHHHHFGHHHHHHHHHHHHHGGGGGHHHHHHHGHHHGGGGGHHHHGGGGHGGGGGGGGGFBFFFFFFBBBBB
@M02197:105:000000000-AN6RF:1:1104:19196:16033 1:N:0:1
GTCCCGTGAAATTCCTCCGCTTATTGATATGCTTAAGTTCAGCGGGTAGTCCTACCTGATTTGAGGTCAAATTGTCAGAAGCTGTCTCAAAAGAGACCCTTTAGAAGCTGAACCCCATTTATAAAGCTGCTCTTCACAAATGGCGTAGATAATTATCACACCAAAGCAAGGCAACAAAGGTCCCGCTAATGCATTTCAGGAGAGCCGACTTCTGAGAAGCCCGCATACTCCCACATCCAAGCCTGATCAACAGAAAAAGCTGAAAAGGTTGAGAATTTCATGACACTCAAACAGGCATGCTCCTCGGAATACCAAGGAGCGCAAGGTGCGTTCAAAGATTCGATGATTCAC
+
CCDDCCCCCCFFGGGGGGGGGGGHHHHHHHHHHHHHHHHHHHHGGGGGGHHHHHHHHHHHHHHHGHHHHHHHHHHHHHHHHHHGHHHHHHHHHGHHHGHHHHHHHGHHHHHHHHGGGHHHHHHHHHHHHHHHHHHHHHHHHHGHGFCGGHHHHHHHHHHHHGHHHHHHHHFHHHHHHHFFGHHHGGGGGHHHHHHGHHHGHGHGHHGGGGGGGGGGHGGGGGGGGGGGGGGHGGHHCEEGBBGBHHHHHHEHGEBHGHHHHHHHHGG>2HHDFGB1DEFF2GFAD/HFDDB1GFFBFEC/A//?FFE2GHGFFGBCEEGGHGBFEEEA11BCGGGDEGFBFFBFDFAAAAA
@M02197:105:000000000-AN6RF:1:1104:7846:16512 1:N:0:1
GTCCCGTGAAATTCCCGCTTATTGATATGCTTAAGTTCAGCGGATAGTCCTACCTGATTTGAGGTCAAATTGTCAGAAGCTGTCTCAAAAGAGACCCTTTAGAAGCTGAACCCCATTTATAAAGCTGCTCTTCACAAATGGCGTAGATAATTATCACACCAAAGCAAGGCAACAAAGGTCCCGCTAATGCATTTCAGGAGAGCCGACTTCTGAGAAGCCCGCATACTCCCACATCCAAGCCTGATCAACAGAAAAAGCTGAAAAGGTTGAGAATTTCATGACACTCAAACAGGCATGCTCCTCGGAATACCAAGGAGCGCAAGGTGCATTCAAAGATTCGATG
+
CCCCBBABCCFFGGGFGGGGGGGHGHHHDDFGHHHHHHHHHGGGGGHHHHHHHHHHHHHHHHGHHHHHHHHHHHHHHHGGHHHHHHHHHHHGHHHGHHHHHHHHGHHHHHHHGGGHHHHHHHHGHHHHHHHHHHHHGHHHHHHHHHHHHHHHHHHHHHHGHHHHHHHHHHHHHGHHHHHHHHGHHHHHHHHHHHHHHHHGHGGHGHHHGHHHHGHGGGGGHGHHGGHGGGHHHHGGHHHHHHGFBFHHHHHHHHHHHGHHHFHHHHHHHGHHHFHFHHHHHHHGHGFHHHE3FEHFEGGGGGHHHHFFGHHHHFCGGGHHHFGGFGGCGGGFFFBFFFBBBBB
@M02197:105:000000000-AN6RF:1:1104:15306:16574 1:N:0:1
GTCCCGTGAAATTCCTCCGCTTATTGATATGCTTAAGTTCAGCGGGTAGTCCTACCTGATTTGAGGTCAAAATGTCAAAAGTTGTCCGAAGACGGTTATGAGCGGGTTCCCATAAGGTTTGCTTCAAGGTCAAGTGGCATAGATAATTATCACACCAAGTGACGGTCCACAAGAGATCCCACTAATGCATTTAAAGGGAGCAGACCATCCACTGAAGGAAGCCAGCAAGCCCTCACATCCAAGCCTAACTCAAGCCGGTAAAAGCGAGCAAGGTTGATAATTTAATGACACTCAAACAGGCATGCCCTTCGGAATACCAAAGGGCGCAAGGTGCGTTCAAAGATTCGATGATTCAC
+
ABBCCCCCCCFFGGGGGGGGGGGHHHHGHHHHHHHHHGHHHHHGGGEGGHHHGHHHHHHHHHHHGHHHHHHHHHHHHHHHHHHHHHHGGGGGHGGFGGHHHHHGGGEGHHHHHHHHHHHHGHHHHHHHHHHHHGGHGGHGHHHHHHHHHHHHHGHGHHHHHHHGGGGHHHHHHHHHHHGHHHHHHHGHHHHHHHHGHGHHGHHHGGHHHHGGGHHHHHGHGGGHHGHGGGGGGFHGHHGGHGHHFEHGCFGGGGGGHHHHGHGGGHHHHHHGGGHHHHHHFFEHGHHHHHGGHHGFHHHHHGGGGGGGGHGGGHFGHHHHCGGGGGFHHGGGGGGGGGGGGGGGFFFFFFFBBABB
@M02197:105:000000000-AN6RF:1:1104:5189:16661 1:N:0:1
GTCCCGTGAAATTCCTCCGCTTATTGATATGCTTAAGTTCAGCGGGTATCCCTACCTGATCCGAGGTCAAACTTAGAAAGTTGGGGGTTGCTGGCCAGCGTCCACCGGGTCCCTGTAGCGAGGAGTATTACTACGCTTAGGGCCCGAGAGGCGCCGCCACTGATTTTAAGGCCCGCCGTCTCCGGCGAGGCCCAAGACCAAGCTAGGCTTGAGTGTTGTACTGACGCTCGAACAGGCATGCCCTGCGGAATACCACAGGGCGCAATGTGCGTTCAAAGATTCGATGATTCAC
+
1A1>ADAA?AD3EAEGGFGGEAA1ADFDF3BF2FDF1222BGHA?FAABD211BA0AF0BD90AEEGB9GHHFBDGGBFC:@FEE9GGEGE61)6BF@F?/BEEFFBB/CBHCDG@>9D4B<BFE9C.1FDG1D?/F/E@A0<CCBBAB@.9:@:?2G?CFGG;<CFGG@CGEACEAF@@FFEE@;FCGF@EHHGHHGHGFFFFFFGGFHFHGHHGBFFGGGFE9EFBA9ABAD190HFACGEAE02A2GBG0EG00EEEEHFHHGEAE11GDFD3GFGEB1FBFFFA>1>1
@M02197:105:000000000-AN6RF:1:1104:21192:16951 1:N:0:1
GTCCCGTGAAATTCCTCCGCTTATTGATATGCTTAAGTTCAGCGGGTAGTCCTACCTGATTTGAGGTCAAATTGTCAGAAGCTGTCTCAAAAGAGACCCTTTAGAAGCTGAACCCCATTTATAAAGCTGCTTTTCACAAATGGCGTAGATAATTATCACACCAAAGCAAGGCAACAAAGGTCCCGCTAATGCATTTCAGGAGAGCCGACTTCTGAGAAGCCCGCATACTCCCACATCCAAGCCTGATCAGCAGAAAAAGCTGAAAAGGTTGAGAATTTCATGACACTCAAACAGGCATGCTCCTCGGAATACCAAGGAGCGCAAGGTGCGTTCAAAGATTCGATGATTCAC
+
CCCCCCCCCCFFGGGGGGGGGGGHHHHHHHHHHHHHHHHHHHHGGGGGGHHHHHHHHHHHHHHHGHHHHHHHHHHHHHHHHHHHHHHHHHHHHGGHHGHHHHHHHHHHHHHHHHGGGHHHHHHHHHHHHHHHHHHGHHHHHGHHGGGGGHHHHHHHHHHHHHHHHGHHHHGHHHHHHHHHHHHGHHHHHHHHHHHHHHHHHGGGHHHHGGHHHHHHHGGGGGHHHHGGHGHHGHHHGGHHGHHHHHHHHGHHHHHHHHHHHHHHGHHHHHHHHHHGGHHHGHHHHGGHHHHHHHHHHHHGGGGGHGEHHHGHGHHGGGGGHHHHGGGGHGGGGGGBGGGFFFFFFFCCCCC
@M02197:105:000000000-AN6RF:1:1104:2735:16952 1:N:0:1
GTCCCGTGAAATTCCTCCGCTTATTGATATGCTTAAGTTCAGCGGGTAGTCCTACCTGATTTGAGGTCAAAAGTCAATAAGGAAGACGCCAGAAGGCATCGACGCATTAGAGGCACGGGACCGTTCATTCATGCACTTCGGCGAGCGGCGATCATTATCACGCCAAAAGCCTTGTCATGCATAGTCGAAAGCCGACCGCAAGCCCATTCATTTCAGGGGAGCCCGAGTCCTAGACGAGAAGTCCAGATCTCCGGCAGCCCCCACTATCCAAGCACCCTTTCGAAGCAAATCGAGAGGGGTTGAGAATTTACTGACGCTCAAACAGGCATGCTCCTCGGAACACCGAGGAGCGCAAGGTGCGTTCAAAGATTCGATGATTCAC
+
BBBBBDAABBFFGGGGGGGFGGGHHFHHHHHHHHGGHHHGHHHGEGECFHHFHHFFHHHHHHHGFHHBEGHFHGEFHFHEGHHHFGGGGGGGHHHHHFHGGGEEEFG?GFHHGEEHGGGGCDCGGGCFHHHHBGHHHHHG?CCF?CGDGGFGGGGFFGGFGGGGFGGGGGFGGGGGGGFGFFGGGFFFFFFFFFFFFFGFGGGFFGFFFGFGHGGFGEHFFFFEFHHGFFFHFGGHHHFHGGHHGGF-CCGGHGGGGGGHHHHFFHHFHHHGFFEFE?FHGHGHHFGFEHGHHCGFEEHGGHHHHHGHGB?CEEGFFGGBFHGHGEGFHHFGGEGGHHEEFEGGHGEE2EACGECGCGEEGEFGGGGGGGFFFF5BFBBBAA
@M02197:105:000000000-AN6RF:1:1104:11734:16983 1:N:0:1
GTCCCGTGAAATTCCTCCGCTTATTAATATGCTTAAGTTCAGCGGGTAGTCCTACCTGATTTGAGGTCAAATTGTCAGAAGCTGTCTCAAAAGAGACCCTTTAGAAGCTGAACCCCATTTATAAAGCTGCTCTTCACAAATGGCGTAGATAATTATCACACCAAAGCAAGGCAACAAAGGTCCCGCTAATGCATTTCAGGAGAGCCGACTTCTGAGAAGCCCGCATACTCCCACATCCAAGCCTGATCAACAGAAAAAGCTGAAAAGGTTGAGAATTTCATGACACTCAAACAGGCATGCTCCTCGGAATACCAAGGAGCGCAAGGTGCGTTCAAAGATTCGATGATTCAC
+
CCCDDDCCCCFFGGGGGGGGGGGHHHHHHHHHHHHHHHHHHHHGGGEGGHHHHHHHHHHHHHHHGHHHHHHHHHHHHHHHHHHHHHHHHHHHHGHHHGHHHHHHHHHHHHHHHHGGGHHHHHHHHHHHHHHHHHHHHHHHHHHHGGGGGHHHHHHHHHHHHGHHHHHHHHHHHHHHHHHHHHHHHHHHHHHHHHHHHHHHHGHGHHHHHGHHHHHHHGGGGGHGHHGGHGGGGHHHGGHHHGHHHGGHHHHHHHHHGHHHHHHGHHHHGHHHHHHFFHHHHHHHHGGHHHFHHHHHHHHGGGGGHHHHFGHHHHHGGGGGHHGAGGGGHGGGGGGGGGGFFFFFFFCCCCC
@M02197:105:000000000-AN6RF:1:1104:27027:17659 1:N:0:1
GTCCCGTGAAATTCCTCCGCTTATTGATATGCTTAAGTTCAGCGGGTAGTCCTACCTGATTTGAGGTCAAATTGTCAGAAGCTGTCTCAAAAGAGACCCTTTAGAAGCTGAACCCCATTTATAAAGCTGCTCTTCACAAATGGCGTAGATAATTATCACACCAAAGCAAGGCAACAAAGGTCCCGCTAATGCATTTCAGGAGAGCCGACTTCTGAGAAGCCCGCATACTCCCACATCCAAGCCTGATCAACAGAAAAAGCTGAAAAGGTTGAGAATTTCATGACACTCAAACAGGCATGCTCCTCGGAATACCAAGGAGCGCAAGGTGCGTTCAAAGATTCGATGATTCAC
+
BBBBBBABBBFFGGGGGGGGGGGHHHHHHHHHHHHHHHHHHHHGGGGGGHHHHHHHHHHHHHHHGHHHHHHHHGHHHHHHGHHHHHHHHHHHHGHHHGHHHHHGHHHHHHHGHHGGGHHHGHHHHHHHHHHHHHHHHHHHHHHHGGGGGHHHHHHHHHHHHGHHHHHHHHHHHHHHHHGHHHHHHHHHHHHHHHHHHHGHHGGGGGHHGGHHHHHHHGGGGGGGHHGGHGHGHGHHGGHHGHHHGHHHHHHHHHHHFHHHHHGHGHHHHHHHHHHFDGHHFHHHEGFHHHGHHHHHGHHGGGGDFFHHHHHHHHHGGGGGHHHHGFGGFGGGGGGGGGGFFFFFFFBBA3A
@M02197:105:000000000-AN6RF:1:1104:28380:17737 1:N:0:1
GTCCCGTGAAATTCCTCCGCTTATTGATATGTTCCCTCCGCTTATTGATATGCTTAAGTTCAGCGGGTAGTCCTACCTGATTTGAGGTCGGATTTCAAAGAGGTTGTCCGAAGACGATTAGAAGCTCGACCGACTCGACGTCCCGTGGGTGTAGATAATTATCACACCGTGAACCGCCGTGCCGTAGCGTCCAGCTAATGCATTCAAGGGGAGCCGATCGCTTGACGCGACCGGCAGTTGACCCCCAACTCCAAGCCGCCCGACCTTCAACAAAGAAGGCGGGGGTTGATGATTTCATGATACTCAATCAGGCATGCTCCTCGGAATACCAAGGAGCGCAAGGTGCGTTCAAAGATTCGATGATTCAC
+
BBBCCBCBCCFFGGGGGGGGGGGHHHHHHHHHHHHHHHGGGGGGHHHHHHHHHHHHHHHHHHHGGGGEFGHHHHHHHHHHHHHHHGHHHGGGGGHHHHHHGHHGHHGHHGGGGGHGGGHGHHHHHHHGGGGG;G;GGHGG;GGGGHGG9GGEHHH:HHHHHHHHHHHGGHHE;GGGGGGFGGGGGGGGFFFFFFFFFFFFFFFFFFGGGGGGGGGGGGGGGGFGGGGGGGGGHHGHHHHFFGGGHHHHHHGGGGGGGGGGGHHHHHGHHHHHHHGGGGGGGGGHHHHHHHHHHGHHHGHFDDGF5HHHHHHHGHHHGGGGGHHFHHHHHHHHGGGGGHGHHGGFGGGGBGFGGGGGFFFFFFFBAAA?
@M02197:105:000000000-AN6RF:1:1104:24595:17724 1:N:0:1
GTCCCGTGAAATTCCTCCGCTTATTGATATGCTTAAGTTCAGCGGGTAGTCCTACCTGATTTGAGGTCAAATTGTCAGAAGCTGTCTCAAAAGAGACCCTTTAGAAGCTGAACCCCATTTATAAAGCTGCTCTTCACAAATGGCGTAGATAATTATCACACCAAAGCAAGGCAACAAAGGTCCCGCTAATGCATTTCAGGAGAGCCGACTTCTGAGAAGCCCGCATACTCCCACATCCAAGCCTGATCAACAGAAAAAGCTGAAAAGGTTGAGAATTTCATGACACTCAAACAGGCATGCTCCTCGGAATACCAAGGAGCGCAAGGTGCGTTCAAAGATTCGATGACTCAC
+
BCCCCBCCCCFFGDGGGGGGGGGGHFHHHHHHGHFHHHCHHHGGGGFGGHHFGFGHHGGHHHEFFHHHHHHHHHGHHHHHGHHHHFHGHHHHHGGHHGHGHHHHHHHHHHHHHHGGFHHHHHHHHGHHGHHHHHHHHGHHHHGHGGFGGHHHHHHHHHHHFGHHGHFFFHGHHHHHHHFHHGFGGGGGGHHHHGHHHHHHHEFGGHHHGGGGGGGGGGFGGGHHHGGGGGGGGGGFGGHHHHHHHHHHHHHGFHHGHHFG2FGHHHHHHHFHHHGBHHHHHGF1GGGB1GFHGBGHFEFGGEA/B2FFHHGFF11AEEEECGECE0EGGFA33FGFAB11FFDBFF>11>>
@M02197:105:000000000-AN6RF:1:1104:27241:18148 1:N:0:1
GTCCCGTGAAATTCCTCCGCTTATTGATATGCTTAAGTTCAGCGGGTAGTCCTACCTGATTTGAGGTCAAATTGTCAGAAGCTGTCTCAAAAGAGACCCTTTAGAAGCTGAACCCCATTTATAAAGCTGCTCTTCACAAATGGCGTAGATAATTATCACACCAAAGCAAGGCAACAAAGGTCCCGCTAATGCATTTCAGGAGAGCCGACTTCTGAGAAGCCCGCATACTCCCACATCCAAGCCTGATCAACAGAAAAAGCTGAAAAGGTTGAGAATTTCATGACACTCAAACAGGCATGCTCCTCGGAATACCAAGGAGCGCAAGGTGCGTTCAAAGATTCGATGATTCAC
+
BBB?ABBBBAFFGGGGGGGGGGGHHHHGHHHHHHHHHHHHHHHGGGEFGHHHHHHHHHGHHHHGGHHGHHHHHHHHHHHHHHHHHHHGHHGHHGHGHGHFHHHHHHHHHHHHHHGGGHHHHGHHHGFHHHHHGHHHHHGGHHHHGGGGGHGHHHHHGHHHHHHHHHHHHHHHHHHGHHHHGGHHGHGHHHHHHHHHHGHHHGHGHHHHHHGGHHHHHGGGGGGHHHGGGGHHHHHHGGGHEHHGHHHHHHHHHHHHHHHHHHHHHHHHHHHHHGBHHGHHHHHHHGFGHHHHHFHHHHHGGGGGHHHHHFGGHHGGGGGGHGHHGGGGGGGGGGGGGGGFFFFFFFCBBAB
@M02197:105:000000000-AN6RF:1:1104:25624:18236 1:N:0:1
GTCCCGTGAAATTCCTCCGCTTATTGATATGCTCAAGTTCAGCGGGTAGTCCTACCTGATTTGAGGTCAAATTGGCAGAAGCTGTCTCAAAAGGGACCCTTTAGAAGCTGAACCCCGTTTATAAAGCTGCTCTTCACAAATGGCGTAGATAATTATCACACCAAAGCAAGGCAACAAAGGTCCCGCTAATGCATTTCAGGAGAGCCGACTTCTGAGAAGCCCGCATACTCCCACATCCAAGCCTGATCAACAGAAAAAGCTGAAAAGGTTGAGAATTTCATGACACTCAAACAGGCATGCTCCTCGGAATACCAAGGAGCGCAAGGTGCGTTCAAAGATTCGAT
+
AAAAAD>1AADDEGB3GGG0000D3A3AFHHDDGF1BFBGFFB?/EEEAGHDGHFHFBEGFHHFFHE0GF1BBDGB@EA0@1FGGFHGFFHHBE?E>?EHHH1D1GFHHFFDGHDEFFBGFEFGDHFDGFFHBGHBHHFC?@BGC?FFHFFGHHFDEGFG1FGCEFFCFGFHCGDHGHFB<DGCCCCC<:HGEGCCGEFGFB;AGGHHFBFFBFHGHCCEGGHHHGFFBFFBFFFGE?GHHG@F4DBD4GG43@BFHGBFHFGHGFG2G@@5DFFEF5D5F5HFFFF35GEFFB3F3F112A2?BDHHGBGBHHFEEEAGGHGFA?EEGFGGBBFDBFFA333A
@M02197:105:000000000-AN6RF:1:1104:28850:18367 1:N:0:1
GTCCCGTGAAATTCCTCCGCTTATTGATATGCTTAAGTTCAGCGGGTATCCCTACCTGATCCGAGGTCAACCTTGAAAAAATTGGGGGTTGACGGCTGGACTATCACACACACCATGCGAAAAGATAATCTTACTACGCCTGGGGATATGAGATCATCCGCCTTTGAATTTTAGAAGGGAGAATGCAAGCAAACTCATCTTCCAAGACCAAGCAAATCTGCTTGAGAGGTATTTAATTACGCTCGAACAGGCATGCCTCCCGGAATACCAGGAGGCGCAATGTGCGTTCAAAGATTCGATCATTCAC
+
BBBBBBAAABFFGGGGGGGGGGGHHHHGHGGHHHHHHHHGHHHGCGFGHHHGHHGGHGHHHHHGGGGHHHHFGHHHHHGGFGHHHHGGFEFHF8GGGFGHHHHHHHHHGF?EFDHHHHGGCGCHFHHHHGHHHHGEHGGGHEHEFGGHHHGFHHHGHHHDEGFGHHHHGHHHGHFGGHHGGGHGGGGGHGGGFGGGHHGHFGGGGGFFGHFFFFFHHGFHEFFFFFFFFFFFFFGF?/EE?FG/BHGDBABB1/EAA/EAHGG2CFCFHG0E0B0ABGFGEAA01F1FGABGEA11>33B3BAA1>A
@M02197:105:000000000-AN6RF:1:1104:23758:18463 1:N:0:1
GTCCCGTGAAATTCCTCCGCTTATGATATGCTTAAGTTCAGCGGGTAGTCCTACCTGATTTGAGGTCAAATTGTCAGAAGCTGTCTCAAAAGAGACCCTTTAGAAGCTGAACCCCATTTATAAAGCTGCTCTTCACAAATGGCGTAGATAATTATCACACCAAAGCAAGGCAACAAAGGTCCCGCTTATGCATTTCAGGAGAGCCGACTTCTGAGAAGCCCGCATACTCCCACATCCAAGCCTGATCAACAGAAAAAGCTGAAAAGGTTGAGAATTTCATGACACTCAAACAGGCATGCTCCTCGGAATACCAAGGAGCGCAAGGTGCGTTCAAAGATTCGATGATTCAC
+
CDCCBCABCCFFGGGGGGGGGGGHHHHHHHHHHHHHHHGHHHGGGEEGHHHHHHHHGHHHHHHGHHHHHHHHHHHHHHHHHHHHHHHHHHHHGHHHGHHHHHHHHHHHHHHHHGGGHHHHHHHGHHHHHHHHHHHHHHHHHHHGGGGGHHHHHHHHHHHHHHGHHHHHHHHHHHHHHHHHHHHHHGGGHHHHHHHHHHHHGHGHHHHHHHGHHHGFGGGGGGHHGGGGGGGHHHFGGHHHBFHHHHFHHHHHHHHHHHHHHHHHHGHHHHHGF5@5GGHHHHHHEHHHGDHHHEHGHHGGGFGHHGHHHHHHHCGGGGGHGHHGGGGHGGGCGGG?FFBFFFFFFBBAAB
@M02197:105:000000000-AN6RF:1:1104:21006:18657 1:N:0:1
GTCCCGTGAAATTCCTCCGCTTATTGATATGCTTAAGTTCAGCGGGTAGTCCTACCTGATTTGAGGTCAAATTGTCAGAAGCTGTCTCAAAGGAGACCCTTTAGAAGCTGAACCCCATTTATAAAGCTGCTCTTCACAAATGGCGTAGATAATTATCACACCAAAGCAAGGCAACAAAGGTCCCGCTAATGCATTTCAGGAGAGCCGACTTCTGAGAAGCCCGCATACTCCCACATCCAAGCCTGATCAACAGAAAAAGCTGAAAAGGTTGAGAATTTCATGACACTCAAACAGGCATGCTCCTCGGAATACCAAGGAGCGCAAGGTGCGTTCAAAGATTCGATGACTCAC
+
CCBCCCABCBFFGGGGGGGGGGGHHHGHHHGHHGHHHHHHHHHGGGGGGHHHHHHHHHHHHHHHGHGHHHHHHHHHHGHHHGHHHHHHHHHHHHHHGGHHHHHHHHHHHHHHHHGGGHHHHHHHHHHHHHHHHHHHHHHHHHHHGGGGGHHHHHHHHHHHHHHHHHHHHHHHHHHHHHHHHHHHHHHGHHHHHHHHHHHHHGHGHHHHGGGGHHGGGGGGGGHHHHGGHGGHHHHHGGHHHHHHHHHHHHHHGHHHHHHHHHHHGHHHHHHHHGHFGGHHHHHHFGHHHHHGHHGHHHHGGGGGHHHHHHHHHGFGGGGGHHHGGGGGHGGGGGGCGGGFFFFFFFBBBBA
@M02197:105:000000000-AN6RF:1:1104:5625:18736 1:N:0:1
GTCCCGTGAAATTCCTCCGCTTATTGATATGCTTAAGTTCAGCGGGTAGTCCTACCTGATTTGAGGTCAAATTGTCAGAAGCTGTCTCAAAAGAGACCCTTTAGAAGCTGAACCCCATTTATAAAGCTGCTCTTCACAAATGGCGTAGATAATTATCACACCAAAGCAAGGCAACAAAGGTCCCGCTAATGCATTTCAGGAGAGCCGACTTCTGAGAGGCCCGCATACTCCCACATCCAAGCCTGATCAACAGAAAAAGCTGAAAAGGTTGAGAATTTCATGACACTCAAACAGGCATGCTCCTCGGAATACCAAGGAGCGCAAGGTGCGTTCAAAGATTCGATGACTCAC
+
CDDDDDCCCCFFGGGGGGGGGGGHHHHHHHGHHHHHHHHHHHHGGGGGGHHHHHHHGHHHHHHHGHHHHHHHHHHHHHHHHHHHHHHHHHHHHGHHHGHHHHHHGHHHGHHHHHGGGHHHHHHHHGHHHHHHHHHHHHHGGHHHGGGGGHHHHHHHHHHHHGHHHHHHHHGHHHHHHHHHHHHHHGHHHHHHHHHHHHHHHGHGHHHHHHHHGGGHGGGGGGHGHHGGHGGHHFHFGEHGGHHHHHHGHHHGHHHHHHHHHHHHHHHGHHHHHHHHHHHHHHHHGGHHHHFHHGHHHHHGGGGGHHHHHGHHHHHGGGFEFFBGGGGGHGGGGGGGGGGFFFFFFFBBA>A
@M02197:105:000000000-AN6RF:1:1104:16570:18845 1:N:0:1
GTCCCGTGAAATTCCTCCGCTTATTGATATGCTTAAGTTCAGCGGGTAGTCCTACCTGATTTGAGGTCAAATTGTCAGAAGCTGTCTCAAAAGAGACCCTTTAGAAGCTGAACCCCATTTATAAAGCTGCTCTTCACAAATGGCGTAGATAATTATCACACCAAAGCAAGGCAACAAAGGTCCCGCTAATGCATTTCAGGAGAGCCGACTTCTGAGAAGCCCGCATACTCCCACATCCAAGCCTGATCAACAGAAAAAGCTGAAAAGGTTGAGAATTTCATGACACTCAAACAGGCATGCTCCTCGGAATACCAAGGAGCGCAAGGTGCGTTCAAAGATTCGATGACTCAC
+
ABCBBCCCCCFFGGGGGGGGGGGHHGHHHHHHHHHHHHHHHHHGGGGGGHHHHHGHHHHHHGHHGHHHHHHHHHHHHHHHHHHHHHHHHHHHHGHHHGHHHHHHHHHHHHHHHHGGGHHHHHHHHHHHHHHHHHHHHHHHHHEHGGGGGHHHHHHHHHHHHGHHHHHHHHHHHHHHHHHHGHHHHHGGGHHHHHHHHHHHHGHGHHHHHHHGHHHHHGGGGGHHHGGGGGGGHHHGGGHHHHHHHHDHGHHHHHHHHHHHHHHHHHFFHHHHHFHHHHHHHHHGHGHHHFHHHHHHHHHGGGGGGHHHHFGHHGFFFFGGHHHHGGGGHCGGCGGGGGGFFFFFFFBBBAB
@M02197:105:000000000-AN6RF:1:1104:19187:19136 1:N:0:1
GTCCCGTGAAATTTCCCGCTTATTGATATGCTTAAGTTCAGCGGGTATCCCTACCTGATCCGAGGTCAACCTGTAAAAAATTGGGGGTTCTGGCGAGCCACCGGAGAAACTCTATAGCGGGAGTATGTACTACGCTTAGAGCCCACCGGCGCCGCCACTAATTTTGAGGGCCGCGAGACCGCGTGCCCCAATACCACGCTAGGCGTGAGTGGTTAAATGACGCTCGAACAGGCGTGCCCTGCGGAATACCACAGGGCGCAATGTGCGTTCAAAGATTCGATGACTCAC
+
ABBBCBAABCFFGGGGGGGGGGHHHHHHHHHHHHFHHHHHHHGGGFEHHHHH<HH:HHHHHHGGGGHHHHHHGHHHHHHEHHHHHGGFGH;HHHGGFGGHHHGGGGGH8HHGHHHHHGGGGGGEHHGHHHHHHGGGGGH;HHHG0GGGGGGGGGGGGGGGGHGGGGGGGGGFFHHGGFGGGGGGGGFHHFGHGGGFGHGGHGHHHHHHGHHHHHHHHFGFGGHHGHHFFHGGGGGGGGGGGHHFHDFBHHHFEGGGGHHHHGGGGHGGGGGGGGGGFFFFFFFCCCCB
@M02197:105:000000000-AN6RF:1:1104:22420:19129 1:N:0:1
GTCCCGTGAAATTCCTCCGCTTATTGATATGCTTAAGTTCAGCGGGTAGTCCTACCTGATTTGAGGTCAAATATGATGAAATGCTTGTCCGAAGACCATTGTAAGCGGACTTTGAGGGTCAGACGACAGCGCAACGTCATTATCACACTGATGTCCGAAAGCCAAAGGTTGAATTCCGCTGATGCATTTGAGAGGAGCCGACTTTCGCCAGCACGCTCCAAGTCCAAGCCCCGAAACAGAAACAAATCTATTCGGGGTTGAGAATTTAATGACACTCAAACAGGCATGCTCCTCGGAATACCAAGGAGCGCAAGGTGCGTTCAAAGATTCGATGA
+
CCDDDDCDCDFFGGGGGGGGGGGHHHHHHHHHHHHHHHHHHHHGGGGGGHHHHHHHHHHHHHHHGHHHHHHHHHHHHHHHHHHHHHHHHHGGGGGHHHHHHHHHHHGGGGGHHHHGGGGHHHHHGGGGGHGGGGGGHHGHHHHHHHHHHHHHHHHHHHHGHHHHHHHGHHHHHHHHHHHHHHHHHHHHHHHHHGGGGGGHHGGGGHGHHGGGGGHHHGHHFHHGGHGGGGGGGHHHGHHHHFGHHHHHGGGCGGGHHHHHHHHHHBHHHGHHHHEHGHHHHHFGGHHHGGGGGHHHHHFGFFHHGGGGGHGHHGGGGGGGGGGFFBFFFF@BBBB
@M02197:105:000000000-AN6RF:1:1104:12570:19499 1:N:0:1
GTCCCGTGAAATTCCTCCGCTTATTGATATGCTTAAGTTCAGCGGGTAGTCCTACCTGATTTGAGGTCAAATTGTCAGAAGCTGTCTCAAAAGAGACCCTTTAGAAGCTGAACCCCATTTATAAAGCTGCTCTTCACAAATGGCGTAGATAATTATCACACCAAAGCAAGGCAACAAAGGTCCCGCTAATGCATTTCAGGAGAGCCGACTTCTGAGAAGCCCGCATACTCCCACATCCAAGCCTGATCAACAGAAAAAGCTGAAAAGGTTGAGAATTTCATGACACTCAAACAGGCATGCTCCTCGGAATACCAAGGAGCGCAAGGTGCGTTCAAAGATTCGATGATTCAC
+
BBBCCCCCCCFFGGGGGGGGGGGHHHHHHHHHHHHHHHHHHGHGGGGGGHGHHHHHHHGHHHHHGHHHHGHHHHHHHGGHHHHHHHHHHHHHHGHHHGHHHHHHHHHHHHHHHHGGGHHHHHHHHHHHHHHHHHHHGHHHHHHHGGGGGHHHHHHHHHHHHHHHHHHHHHHHHHHHHHHGHHHHGHHHHHHHHHHGHHHHHGHGHGHHHHHHHHHHHGGGGGHGHHGGHGHGGHHHGGHHHHHGHHHHHHHHHHGHHHHHHHHHHHHHHHHHHHHHHHHHHHHHHGHHGHEHHGHHHHHGFGGGHHHHHHHHHHHFGGGGHHHFEEGFGGGGGGGGGFGFFFFFFFAAABB
@M02197:105:000000000-AN6RF:1:1104:18853:19742 1:N:0:1
GTCCCGTGAAATTCCTCCGCTTATTGATATGCTTAAGTTCAGCGGGTAGTCCTACCTGATTTGAGGTCAAATTGTCAGAAGCTGTCTCAAAAGAGACCCTTTAGAAGCTGAACCCCATTTATAAAGCTGCTCTTCACAAATGGCGTAGATAATTATCACACCAAAGCAAGGCAACAAAGGTCCCGCTAATGCATTTCAGGAGAGCCGACTTCTGAGAAGCCCGCATACTCCCACATCCAAGCCTGATCAACAGAAAAAGCTGAAAAGGTTGAGAATTTCATGACACTCAAACAGGCATGCTCCTCGGAATACCAAGGAGCGCAAGGTGCGTTCAAAGATTCGATGATTCAC
+
CCCBCCBCBCFFGGGGGGGGGGGHHHHHHHHHHHHHHHHHHHHGGGGGGHHHHHHHHHHGHHHHGHHHHFHHHHHHHHHHHHHHHHHGHHHHHGHHHGHHHHHHHHHHHHHHHHGGGHHHHHHHHHGHHHHHHHHHHHHFHHHHGGGGGHHHHHHHHHHHHGHHHHHHHHHHHHHHHHHHHHHHHHHGHHHHHHHHHHHHHGHGHHGGGGHHGGGGHGGGGGHHHGGGHGHHHHHHGGHHHHHGHHHHHHHHGHHHHHHHHHHHHHHHHHHHHHGBHHEHHHHHHGGHHHFHHHHHHGHGGGEEGE5HHHHHGHHGGGGGHHHHEGGGHGGGGGGGEGGFFFFFFFBBBAB
@M02197:105:000000000-AN6RF:1:1104:11363:19905 1:N:0:1
GTCCCGTGAAATTCCTCCGCTTATTGATATACTTAAGTTCAGCGGGTAGTCCTACCTGATTTGAGGTCAAATTGTCAGAAGCTGTCTCAAAAGAGACCCTTTAGAAGCTGAACCCCATTTATAAAGCTGCTCTTCACAAATGGCGTAGATAATTATCACACCAAAGCAAGGCAACAAAGGTCCCGCTAATGCATTTCAGGAGAGCCGACTTCTGAGAAGCCCGCATACTCCCACATCCAAGCCTGATCAACAGAAAAAGCTGAAAAGGTTGAGAATTTCATGACACTCAAACAGGCATGCTCCTCGGAATACCAAGGAGCGCAAGGTGCGTTCAAAGATTCGATGATTCAC
+
BBBBBBBBBBBFGGGGGGGGGGGHHGHHHH5GHHHCHHHHGHHGGGGGGHHHHHHHHHHHHHHHGHHHHHHHHHHHHHHHHHHHHHHHHBGHGGHHHGHHHHGHHHHHHHHHHHGGGHHHHHHHHHHHHHHHHHHHHHHHHHHHGGGGGHHHHHHHHHHGHGHHHHHHHGHHHHHHHHHHHHHHHHHHHHHHHHHHHHHHHGHGHHHHHHHHHHHHHGGGGGGHHHGGHGHFGHHHGGHHHHHHHHHHHHHHHHHHHHHHHHHHHHHGHHHHHHGFHHGBHHHHHGHGHHHHHHHHHHHGGGCFFHGHHHHHHHHFGGGGHHHHGGGGGGGGGGGGGGGFFFFFFFBAAAA
@M02197:105:000000000-AN6RF:1:1104:21420:20100 1:N:0:1
GTCCCGTGAAATTCCTCCGCTTATTGATATGCTTACTTCCTCTAAATGACCAAGATCCTCCGCTTATTGATATGCTTAAGTTCAGCGGGTATCCCTACCTGATCCGAGGTCAACCATTGAAAATTGGGGGTTAATGGCAAGCATCCACCGGGACTCTATAGCGAGAAGAATTACTACGCTTAGAGCCAGATGGCACCGCCACTGATTTTAAGGGCTGCCCGTGCGGCAGGCCCCAACACCAAGCTGAGCTTGAGGGGTTATAATGACGCTCGAACAGGCATGCCCCTCGGAATACCAAGGGGCGCAATGTGCGTTCAAAGATTCGATGATTCAC
+
ABBBBBBBBBFFGGGFGGGGGGFGHFHFCHHHGCHHHHGHHHHFFHHHHHGGHHHGGHHHHGCGGGHGHHHHHHHHHFHGGGHHHHFGG/EGHFHHHHG;HFFHGH7F;7HFFH:GH:HH9GBG+HGHG5>,HH8FFHHGG;7FHH:H;GFG@CHHHG:HGH9@@CDHGGFH:<H<HGCGG;H;;H9GGA:G-F;GGGHHHGFHGHGFGHHGHGGGGGFGGGFFFHGGGFFEHGD?FFGHHHHHECF3GFHEGGHHHHHGHHGGGGGGGAGHFGFGFFFHGGGCGGGGBHHFHHFGHHGGGGGHHGHGEEGFGGFGGFGGGGFFFFFFFBBAAB
@M02197:105:000000000-AN6RF:1:1104:10157:20407 1:N:0:1
GTCCCGTGAAATTCCTCCGCTTATTGATATGCTTAAGTTCAGCGGGTAGTCCTACCTGACTTGAGGTCAAATTGTCAGAAGCTGTCTCAAAAGAGACCCTTTAGAAGCTGAACCCCATTTATAAAGCTGCTCTTCACAAATGGCGTAGATAATTATCACACCAAAGCAAGGCAACAAAGGTCCCGCTAATGCATTTCAGGAGAGCCGACTTCTGAGAAGCCCGCATACTCCCACATCCAAGCCTGATCAACAGAAAAAGCTGAAAAGGTTGAGAATTTCATGACACTCAAACAGGCATGCTCCTCGGAATACCAAGGAGCGCAAGGTGCGTTCAAAGATTCGATGATTCAC
+
CCCCCCCCCBFFGGGGGGGGGGGHHHGHHHHHHHHGHHHHHHHGGGGGGHHHHHHHHHHHHHHGHHHHHHHHHHHGHHHHHHHHHHHHHHHHHGHHHGHHHHHHHHHHHHGHHHGGGHHHHHHHHHHHHHHGHHHHHHHHGGGHGGGGGHHHHHHHHHHHHGHHHHHHHHHHHHHHHHHHHHHHHGHGHHHHHHHHHHHHHGHGHHHHHFGHHHHHHGGGGGHGHHGGHGHGHHFGGGHHHGHHHHHHHHHHHHHHHHHHHHHHHHHHHHHHHHGG5HHHHHHHHGHHHHGGBHHGHGHGGCGGHHHHGHHHHHHGGCGGHHCHGGGGHGGGGGGGGFFFFFBFFFBBAAA
@M02197:105:000000000-AN6RF:1:1104:9372:20686 1:N:0:1
GTCCCGTGAAATTCCTCCGCTTATTGATATGCTTACTTCCTCTAAATGACCAAGATCCTCCGCTTATTGATATGCTTAAGTTCAGCGGGTATCCCTACCTGATCCGAGGTCAACCTGTAAAAATTGGGGGTTCTGGCAAGCCACCGGGGGGAACTCTATAGCGGGAGTATGTACTACGCTCAGAGCCCACCGGCACCGCCACTAATTTTGAGGGCCGCGGAGACCGCGTGCCCCAATACCACGCTAGGCGTGAATGGTTAAATGACGCTCGAACAGGCATGCCCTGCGGAATACCACAGGGCGCAATGTGCGTTCAAAGATTCGATGATTCA
+
CDDDDCCCCDFFGGGGGGGGGGGHHHHHHHHHHHHHHHHHHHHHHHHGHHHHHHHHHHHHHGGGGGHHHHHHHHHHHHHHHHHHHHGGGEFHHHHH;HHHHH<HHHGGG;HH;HH:H<HHHHHH.HGHGGG;H0HHHHH;HGHH<GGGGG9F9FFFFFF:F9FFFF8FFFFFFFF:FFF8FFFF:FFFFFFF9FFGGGHHHHHHHHFFHHHGGGGGGGHHGGGGGGGGGGGHHHHHHEGGGGHHGGGHHHGHHHHHHHHHFHGGGGGHHGHFFFHFHHHGGGGGGGHHGHGHHHHHHGGGGGCHHGEAEGGFGGGGGGGGFBFFFFFBAAAB
@M02197:105:000000000-AN6RF:1:1104:17876:20640 1:N:0:1
GTCCCGTGAAATTCCTCCGCTTATTGATATGCTTAAGTTCAGCGGGTAGTCCTACCTGATTTGAGGTCAAATTGTCAGAAGCTGTCTCAAAAGAGACCCTTTAGAAGCTGAACCCCATTTATATAGCTGCTCTTCACAAATGGCGTAGATAATTATCACACCAAAGCAAGGCAACAAAGGTCCCGCTAATGCATTTCAGGAGAGCCGACTTCTGAGAAGCCCGCATACTCCCACATCCAAGCCTGATCAACAGAAAAAGCTGAAAAGGTTGAGAATTTCATGACACTCAAACAGGCATGCTCCTCGGAATACCAAGGAGCGCAAGGTGCGTTCAAAGATTCGATGATTCAC
+
BCCBBBBBBCFFGGGGGGGGGGGHHHHHHHHHHHHHHHHHHHHGGGGGGHHHHGHHHHHHHHHHGHHHHHHHHHHHHHHHGHHHHGHHHHHHHGHHHGHHHHHHHHGHHHHHHHGGGHHHHHHHHHHHHHHHHHHHHHGHHHGHGGGGGHHGHHHHHHHHHGHGHHHHHHHHHHHHHHHHHHFHGGHHHHHHHHHHHHHHHGHGHHHHHHGGHHHHHGGGGGGHHHGGHGHHHHHFGGHFFFGHHEHHHHHHHHHGHHHGHHHHHHHFGHHHHGF5FGHHHHHGHGHHHHFGHHHHHHHGFCFGHHHHHHDHHHGGGGGGGGGHGGGGHGGGGGGGGGGFFFFFFF?BBBB
@M02197:105:000000000-AN6RF:1:1104:21283:20719 1:N:0:1
GTCCCGTGAAATTCCTCCGCTTATTGATATGCTTAAGTTCAGCGGGTAGTCCTACCTGATTTGAGGTCAAATTGTCAGAAGCTGTCTCAAAAGAGACCCTTTAGAAGCTGAACCCCATTTATAAAGCTGCTCTTCACAAATGGCGTAGATAATTATCACACCAAAGCAAGGCAACAAAGGTCCCGCTAATGCATTTCAGGAGAGCCGACTTCTGAGAAGCCCGCATACTCCCACATCCAAGCCTGATCAACAGAAAAAGCTGAAAAGGTTGAGAATTTCATGACACTCAAACAGGCATGCTCCTCGGAATACCAAGGAGCGCAAGGTGCGTTCAAAGATTCGATGATTCAC
+
CCCCCCCCCCFFGGGGGGGGGGGHHHHHHHHHHHHHHHHHHHHGGGGGGHHHHGHHHGHHHHHHGHGHHHHHHHHHHHHHHHHHHHHHHHHHHGHHHGHHHHHHHHHHHHHHHHGGGHHHHHHHHHGHHHHHHHHHHHHHHHHHGGGGGHHHHHHHHHHHHHHHHHHHHHHHHHHHHHHGHHHHHHHHGHHHHHHHHHHHHGHGGHHHHHHGHHHHHGGGGGHHHHGGHGHHHHHFGGHHFHHHHHHHHGHHHHHHHHHHHHHHGHHHHHHHHFHHHHHHHHHHFGHHHHHHHHHHHHHGGGGGGHHGFHHHHHGGGGGGHHGHGGGGHGGGGGGGGGGFFFFFFDAA?A?
@M02197:105:000000000-AN6RF:1:1104:20139:20748 1:N:0:1
GTCCCGTGAAATTCCTCGCTTATTGATATGCTTAAGTTCAGCGGGTAGTCCTACCTGATTTGAGGTCAAAATGTCAAAAGTTGTCCGAAGACGGTTATGAGCGGGTTCCCATAAGGTTTGCTTCAAGGTCAAGTGGCATAGATAATTATCACACCAAGTGACGGTCCACAAGAGATCCCACTAATGCATTTAAAGGGAGCAGACCATCCACTGAAGGAAGCCAGCAAGCCCTCACATCCAAGCCTAACTCAAGCCGGTAAAAGCGAGCAAGGTTGATAATTTAATGACACTCAAACAGGCATGCCCTTCGGAATACCAAAGGGCGCAAGGTGCGTTCAAAGATTCGATGATTCAC
+
BABABBBAABFBEGGGGGGGGGHHHGFHHHHHHFHHHHHHHHGGGEGFHHHHFHGHHHHHHHHGHFBBGHHGFHFHHHGGHHHHHHGGGGGEFGEGGHFHHGGGG/FHHFHHHHHHFHHGGHHFHEHEHHGBGFGHGGHHHHHFHHHHHHHHHH0HHFDGFFACEGGFGGHFFHHHHHHHHHHHHHFHHHHHHHEHHHFGGHHGGGGFGHGGGHGHHGHGHFHGFGGGDEGGGFHFBEFHGCFDGHHHHGGGCEGHGHHGHGGGFGBHHHHHHHHHHHGBHHHHHHHHHGHHHHHHHHHHHGGGGGEGHHHHHHHHHHHFGGGGHHHHGGGGHGGGGGGGGGGFFFFFFFBBBBC
@M02197:105:000000000-AN6RF:1:1104:9568:20983 1:N:0:1
GTCCCGTGAAATTCCTCCGCTTATTGATATGCTTAAGTTCAGCGGGTATCCCTACCTGATCCGAGGTCAACCTGTAAAAATTGGGGGTTCTGGCAAGCCACCGGGGGGAACTCTATAGCGGGAGTATGTACTACGCTCAGAGCCCACCGGCACCGCCACTAATTTTGAGGGCCGCGGAGACCGCGTGCCCCAATACCACGCTAGGCGTGAATGGTTAAATGACGCTCGAACAGGCATGCCCTGCGGAATACCACAGGGCGCAATGTGCGTTCAAAGATTCGATGATTCAC
+
CCCCCCCCCCFFGGGGGGGGGGGHHHHHHHHHHHHHHHHHHHHGGGGGHHGHHHHH0H;HHHH9GG:0;:H0:;:HHHH;;HHHHG;G:H.HHHH.;HG<H+GGFGG#GGGGGGG;:G:GF36FDFF999F,F9:F:FF:::FFF,FF:FFFFFFGHFHHFHHGHFHHGGGGGGGFHGGFGGGFFGGGHHFGFFFFFFGGHGFGFHHHHHGHHHHHHHGFFFFFFHGHGFFFHGHHGGGGEGGHG5FGHHHGEFGEACGHFHHEEFGHGGGCGGBGGBFFFFFFFABA>3
@M02197:105:000000000-AN6RF:1:1104:6886:21505 1:N:0:1
GTCCCGTGAAATTCCTCCGCTTATTGATATGCTTAAGTTCAGCGGGTAGTCCTACCTGATTTGAGGTCAAAATGTCAAAAGTTGTCCGAAGACGGTTATGAGCGGGTTCCCATAAGGTTTGCTTCAAGGTCAAGTGGCATAGATAATTATCACACCAAGTGACGGTCCACAAGAGATCCCACTAATGCATTTAAAGGGAGCAGACCATCCACTGAAGGAAGCCAGCAAGCCCTCACATCCAAGCCTAACTCAAGCCGGTAAAAGCGAGCAAGGTTGATAATTTAATGACACTCAAACAGGCATGCCCTTCGGAATACCAAAGGGCGCAAGGTGCGTTCAAAGATTCGATGATTCAC
+
BBBCCCCCCCFFGGGGGGGGGGGHHHHHHHHHHHHHHHHHHHHGGGGGGHHHHHHHHHGHGHHFGHHHHHHHHHHHGHHHHHHHHHHGGGGGHGGGGGHHHHHGGCEFHHHHHHGFHFGHGHHHHHHHHHHHHHHHHGGHHHHHHHHHHHHHHHHGHHHFHHHGGGGGHHHHHHHHHGHHHHHHHHHHHHHHHHHHHHHHHHHHGGHGHHHHGHHHHHHHGGGGHGHGGGHHHFHFBHGCHGHHFHHHHHGGGGEGGHHGGHGGGHHHHHHHHGHHHHHHHHHGHHHFHGGHHHHGHFGFHHGGGGGGGHHHHHGCHHHHGGGCGHHHHGGGGGGGGGGGGGGGFFFFFFFBBBAB
@M02197:105:000000000-AN6RF:1:1104:9181:21538 1:N:0:1
GTCCCGTGAAATTCCTCCGCTTATTGATATGCTTAAGTTCAGCGGGTAGTCCTACCTGATTTGAGGTCAAAAGTCAATAAGGAAGACGCCAGAAGGCATCGACGCATTAGAGGCACGGGACCGTTCATTCATGCACTTCGGCGAGCGGCGATCATTATCACGCCAAAAGCCTTGTCATGCATAGTCAAAAGTCGACCGCAAGCCCATTCATTTCAGGGGAGCCCGAGTCCTAGACGAGAAGTCCAGATCTCCGGCAGCCCCCACTATCCAAGCACCCTTTCGAAGCAAATCGAGAGGGGTTGAGAATTTACTGACGCTCAAACAGGCATGCTCCTCGGAACACCGAGGAGCGCAAGGTGCGTTCAAAGATTCGATGATTCAC
+
BCCCCCABCCFFGGGGGGGGGGGHHHHHHHHHHHHHHHHHGHHGGGGGGHHHHHHHHHHGHHHHGHHHHHHHHFGHHHHHHHHHHHHGGGGGHHHHGHHGGHGGGGGGHHHHHGGHGGGGGGGGGHHHHHHHFHHGHHGGGGGGGGDFGGFGGGGGGGGGGGGGGGGGGGGGGGGGGGGGGGGGGFFFFFFFFFFGGGGGGGGFGGGGGGFFHGHGFEHGGGGGHHHGHHHHGFGHGFHHHGGHHHHGGGGGHGGGGGGFHHGHHHHGHHHGFGGHGGHHGHHHGHGHHHGHHFGGGHHHHHHFGHHHHGGGGGGHGHHHHHHFHHHHHHGGGGGGHHGEGGGEFBGGGGGHGHHGGGGHGGGGGGGGGGBFFFFFFCBBAA
@M02197:105:000000000-AN6RF:1:1104:8623:21547 1:N:0:1
GTCCCGTGAAATTCCTCCGCTTATTGATATGCTTAAGTTCAGCGGGTAGTCCTACCTGATTTGAGGTCAAATTGTCAGAAGCTGTCTCAAAAGAGACCCTTTAGAAGCTGAACCCCATTTATAAAGCTGCTCTTCACAAATGGCGTAGATAATTATCACACCAAAGCAAGGCAACAAAGGTCCCGCTAATGCATTTCAGGAGAGCCGACTTCTGAGAAGCCCGCATACTCCCACATCCAAGCCTGATCAACAGAAAAAGCTGAAAAGGTTGAGAATTTCATGACACTCAAACAGGCATGCTCCTCGGAATACCAAGGAGCGCAAGGTGCGTTCAAAGATTCGATGATTCAC
+
CDCCDCCCCCFFGGGGGGGGGGGHHHHHHHHGHHHHHHHHHHHGGGFGFGHHHHGHHHHHHHGHGHHHHHHHHGHHHHHHHHHHGHHHHHHHFGHHHFEHHHHHHHHGHHHHHHGGGHHHHHHHHHHHHHHGHHHGHHHHHHHGGGGGGHHHHHHHGHHHHHHHHHHHHHGHHHHHHHHHGHHGGHHGGHGHHHHHHHHHHGHGHHGHHHFGGGHHHGGGGGHHHHGGHGHGGGHFGGGHHFHHHFHHHHHGHHHHHHHHHHHGGHGHHHFHFHFHFGGHHHHHGGHHGHHHHHHFHHHGGGGDHHHHHHFHHHFCGGGEHHCGGGGGHGGGGGGGCCGFFFFFFFBCCCC
@M02197:105:000000000-AN6RF:1:1104:6275:21703 1:N:0:1
GTCCCGTGAAATTCCTCCGCTTATTGATATGCTTAAGTTCAGCGGGTAGTCCTATCTGATTTGAGGTCAAATTGTCAGAAGCTGTCTCAAAAGAGACCCTTTAGAAGCTGAACCCCATTTATAAAGCTGCTCTTCACAAATGGCGTAGATAATTATCACACCAAAGCAAGGCAACAAAGGTCCCGCTAATGCATTTCAGGAGAGCCGACTTCTGAGAAGCCCGCATACTCCCACATCCAAGCCTGATCAACAGAAAAAGCTGAAAAGGTTGAGAATTTCATGACACTCAAACAGGCATGCTCCTCGAAATACCAAGGAGCGCAAGGTGCGTTCAAAGATTCGATGATTCAC
+
CCBCCCABCCFFGGGGGGGGGGGHHHHFHHHHHGHHHHHHHHHGGGGGGHHHHHHHHHHHHHHHGHHHHHHHHHHHHHHHGHHHHHHHHHHHFGHHHGHHHHHHHHHFHHHHGGGGGHHHHHHHHGGHHHHGHHHHHHHHHHHHGGGGGHHHHHHHHGHHHHHHHHHHHHGHHHHHHHHHGGHHGGHHGHHHHHGHHHHHHGHGGHHHHHHHHHHHHGGGGGHHHHGGHGHHHHHHGGHHGHHHHGHHHHHHHEHHHHHHHHGHHHHHHHHGHHHHFHHGGHHHHGHHHHHHHHHHHHHGGGHFHGE5HHGHHHHGGGGGHHGFGGGGHGGGGGGGEGF4FFFFFFBBAAA
@M02197:105:000000000-AN6RF:1:1104:24338:22206 1:N:0:1
GTCCCGTGAAATTCCTCCGCTTATTGATATGCTTAAGTTCAGCGGGTAGTCCTACCTGATTTGAGGTCAAAATGTCAAAAGTTGTCCGAAGACGGTTATGAGCGGGTTCCCATAAGGTTTGCTTCAAGGTCAAGTGGCATAGATAATTATTACACCAAGTGACGGTCCACAAGAGATCCCACTAATGCATTTAAAGGGAGCAGACCATCCACTGAAGGAAGCCAGCAAGCCCTCACATCCAAGCCTAACTCAAGCCGGTAAAAGCGAGCAAGGTTGATAATTTAATGACACTCAAACAGGCATGCCCTTCGGAATACCAAAGGGCGCAAGGTGCGTTCAAAGATTCGATGATTCAC
+
BCCCCCCCCCFFGGGGGGGGGGGHHGHGHHHHHHHHCHHHHHHGGGGGGHHHHHHHHHHHHHGHGHHHHHHHHHHHHHHHHHHHHHHGGGGGHGGGGGHHHHHGGGGGHHHHHHGHHFHHGHHHHGHHHHHHHHHHHGHHHHHGHHHHHGHHHHHHHHHFHHHGHGGGHHHHHHHHHHHHHHHHHHHHHHHHHHHHHHHGHHHHGHHGHGGHHHHHHGHHGHGGHGHHGGHGFGGFGBECHHHHHGHHHEGGGGGDHGHHGHGGGHGHHHHHHHHHHHHGFGHHHHHHHHGHHHHHFGHGHHGGGGGGGHHEHHHFHHHHGGGGCHHHGGGGGHGGGGGGGGGGFFFFFFFBBBAB
@M02197:105:000000000-AN6RF:1:1104:16672:22426 1:N:0:1
GTCCCGTGAAATTCCTCCGCTTATTGATATGCTTAAGTTCAGCGGGTATCCCTACCTGATCCGAGGTCAACCTTAAAAAAATTAGGGGTTGCTGGCAAGTAGACCTACCGGACTCAATCGCGAGGAGTATTACTACGCGTAGAGCCGACAGGCACCGCCACTGATTTTAGGGGCCGCGAAACCGCGAACCCCAATACCAAGCGAGAGCTTGAGTGGTTATAATGACGCTCGAACAGGCATGCCCCCCGGAATACCAGAGGGCGCAATGTGCGTTCAAAGATTCGATGACTCAC
+
CCCCCCBBBCFFGGGGGGGGGGGHGGHHHHHGHHHHHHHHHHHGGGGGHHHGHHHHHHH.HHHGG.9;HGH;<&HHHHHG:H</HHHGG;GH:HH9HH-0H<<HH<<HHGG9G:GH/<<G:G9G9GGG:HHHH<<HG9G9CGGHHH9GGGG;G<HGGGGGGGGGGGGGGGGGGGGGGGGGGGGGGGFFGHGHHHHGGGHGGGHHHHHHHHHHGHHHHHHHHHFGGGGHHGHHHHHHHHHGGGGGGGHHHHHHHHHHHGGGCGHHHHGGGGHGGGGGGGCGGFFFFFFFBBABB
@M02197:105:000000000-AN6RF:1:1104:23767:22379 1:N:0:1
GTCCCGTGAAATTCCTCCGCTTATTGATATGCTTAAGTTCAGCGGGTAGTCCTACCTGATTTGAGGTCAAATTGTCAGAAGCTGTCTCAAAAGAGACCCTTTAGAAGCTGAACCCCATTTATAAAGCTGCTCTTCACAAATGGCGTAGATAATTATCACACCAAAGCAAGGCAACAAAGGTCCCGCTAATGCATTTCAGGAGAGCCGACTTCTGAGAAGCCCGCATACTCCCACATCCAAGCCTGATCAACAGAAAAAGCTGAAAAGGTTGAGAATTTCATGACACTCAAACAGGCATGCTCCTCGGAATACCAAGGAGCGCAAGGTGCGTTCAAAGATTCGATGATTCAC
+
@BBB@?AA>AFFGCG5BBEE?EGHF5BGFGBGGHFHHFGHFHHGFGEEAGHFHHHFHHHEGHHHGHHHHFHFHFHHHHHGHHHHGGHHHHHHHGHFHFGHHHGHHHHHHHGHHHGGGHFEHHHHHEH9HGGHHGHHHGHFGBGGGGGGGHHHHFHHHHHHHGHHHFHHHGEHHHHHGGHBFHHHGGGGHHGFHHHGHGHGFGGGGGHGGGGGHHFFHGBCFEGHHGFGGGFEFGFF/GFFFGHFGF@3HFFFFHFHHHGF4HG@3CAHFFHFFGDB5EBFHG5BGF5FAEBBFHFHHGE1?E2EBF5D553BGFBEE?CGHFFHCGGGHF5GE5GFGGFCBFFFFFBBAA3
@M02197:105:000000000-AN6RF:1:1104:6257:22397 1:N:0:1
GTCCCGTGAAATTCCTCCGCTTATTGATATGCTTAAGTTCAGCGGGTAGTCCTACCTGATTTGAGGTCAAATTGTCAGAAGCTGTCTCAAAAGAGACCCTTTAGAAGCTGAACCCCATTTATAAAGCTGCTCTTCACAAATGGCGTAGATAATTATCACACCAAAGCAAGGCAACAAAGGTCCCGCTAATGCATTTCAGGAGAGCCGACTTCTGAGAAGCCCGCATACTCCCACATCCAAGCCTGATCAACAGAAAAAGCTGAAAAGGTTGAGAATTTCATGACACTCAAACAAGCATGCTCCTCGGAATACCAAGGAGCGCAAGTTGCGTTCAAAGATTCGATG
+
>>AA1AAA?A3BEBFGGGGGGGGHGHHHHHGHFHHHHHHHHHHGGGGGGHHHHHHHFHHHHHHHGFHHHHHHHHHHHHHHFHHHGHHGHGGFHGEBGGHHHHHHGGHFHHHHG/AEEGHHHHHHHBD<E1GH9GFGHHHHFGBC4FFCGHFHHHFGHFH9HCEHHBGH0CACFGHGFHG7<?FFCCGFCHGGHHFHHFFHHGHGHHGGGGBBFFGGGGGFGGGBGBBGGGHGGFFFFCGF0@12BHHFHHFHGGF1HF1222DGDFGBFHDGBF211EGGA2F11B1B0HHFGBEGE///A/EE02DHGE1E1A1A0CFE111B01A11CGDB3BB11>1A>1A>
@M02197:105:000000000-AN6RF:1:1104:18825:22218 1:N:0:1
GTCCCGTGAAATTCCTCCGCTTATTGATATGCTTACTTCCTCTAAATGACCAAGGTCCTCCGCTTATTGATATGCTTACTTCCTCTAAATGACCAAGATCCTCCGCTTATTGATATGCTTACTTCCTCTAAATGACCAAGATTCGATGATTCAC
+
BCCDEHFHDDFFGGGGGGGGGHGHHHHHHHHHHHHHHHHHHHHHHHHHHHHHHHGHHHHHHHGGHHHHHHHHHHHHHHHHHHHHHHHHHHHHHHHHHHHGHHHHGHHHHHHHHHHHHHHHHHHHHHHHHHHHHHHHHHHHHHHHGHHHGHHHGH
@M02197:105:000000000-AN6RF:1:1104:26434:22584 1:N:0:1
GTCCCGTGAAATTCCTCCGCTTATTGATATGTTTAAGTTCAGCGGGTAGTCCTACCTGATTTGAGGTCAAATTGTCAGAAGCTGTCTCAAAAGAGACCCTTTAGAAGCTGAACCCCATTTATAAAGCTGCTCTTCACAAATGGCGTAGATAATTATCACACCAAAGCAAGGCAACAAAGGTCCCGCTAATGCATTTCAGGAGAGCCGACTTCTGAGAAGCCCGCATACTCCCACATCCAAGCCTGATCAACAGAAAAAGCTGAAAAGGTTGAGAATTTCATGACACTCAAACAGGCATGCTCCTCGGAATACCAAGGAGCGCAAGGTGCGTTCAAAG
+
ABCBABABCCFFGGGGGGGGGGGHHHHHHHHHHHGHHHHHHHHGGGGGGHHHHHHHHHGHHHHHGHHHHHHHHHHHHHHHHHHHHHHHHHGHHGHHHGHHHHHHHHHHHHHHHHGGGHHHHHHHHHGHHHHHHHHHHHHHHHGFHHHGHHHHHHHHHHHHHGHHHHHHHHHGHHHHHHHHGGFHHHHHHHHHHHHHHHHHHGHGGHHHGHHHGGHHHGGGGGHHHHGGHGHHHHHGGGHHGHHHHHFGHHGHFHHHHHHHFHGHHHHGHHHGHHGBGFHHHHHGBGHHHHHHEGGGHGHGGCEEBGHHHGGFGHHGFGGGGGFFEBBAFFFBBBAAB
@M02197:105:000000000-AN6RF:1:1104:8772:22674 1:N:0:1
GTCCCGTGAAATTCCTCCGCTTATTGATATGCTTAAGTTCAGCGGGTAGTCCTACCTGATTTGAGGTCAAATTGTCAGAAGCTGTCTCAAAAGAGACCCTTTAGAAGCTGAACCCCATTTATAAAGCTGCTCTTCACAAATGGCGTAGATAATTATCACACCAAAGCAAGGCAACAAAGGTCCCGCTAATGTATTTCAGGAGAGCCGACTTCTGAGAAGCCCGCATACTCCCACATCCAAGCCTGATCAACAGAAAAAGCTGAAAAGGTTGAGAATTTCATGACACTCAAACAGGCATGCTCCTCGGAATACCAAGGAGCGCAAGGTGCGTTCAAAGATTCGATGATTCAC
+
CCBBCBABCCFFGGGGGGGGGGGGHHGGHHHHHHHHHHHHHHHGGGGGGHHHHHHHHHHHHHHHGHHGHHHHHHHHHHHHGHHHHHHHHHHGHGHHHGHHHHHHHHHGHGHHHHGGGHHHHHHHHHGHHGHHHHHHHHHHHGHHGGGGGHHHHHHHHHHHHHHHHHHHHHHHHHHHHHHHFFHHHHHHHHHHHHHHHHHHHGHGHHHHHHGHHGHGHGGGGGHHHHGGHGGHHGHHGGHHGHHGHHHEHHHHHHHHGHHHHHHHHHHFGGHHHGHHHHGHHHHHHGHHHHGHFHHGHGFGGGGGHFFHHGGHHHHGGGGFHGHHGGGGHGGGFGBGFGGBFFFFFFBBBBB
@M02197:105:000000000-AN6RF:1:1104:25983:22779 1:N:0:1
GTCCCGTGAAATTCCTCCGCTTATTGATATGCTTGAGTTCAGCGGGTATCCCTACCTGATCCGAGGTCAACCTTGAAAAAATTGGGGGTTGACGGCTGGACTATCACACACACCATGCGAAAAGATAATCTTACTACGCCTGGGGATATGAGATCATCCGCCTTTGAATTTCAGAAGGGAGAATGCAAGCAAACTCATCTTCCAAGACCAAGCAAATCTGCTTGAGAGGTATTTAATGACGCTCGAACAGGCATGCCTCCCGGAATACCAGGAGGCGCAATGTGCGTTCAAAGATTCGATGATTCAC
+
BBBBBBBABB5FFGGGGGGGGGGHHHGHHHHHFFHHCGHHHGHGFGGGHGHHHHHHHHHHHHFFCEGHGHHHGHGFFHFGBGFGFGGGGGGHHGGGGGGHHHHHHFHHHGGGGGGHHHGGGCHHHHHHHHHHHHHHHGCGHHGGGGFHHHHHHHHHHEGGHHHGHHHHGHHHHGGHGGGHHHHHGGHHGGGGGGGGGGHGHGHHGGFFGFHFFFFFFGHGFGFFGFFFHBHGFFHG//E/EHEEFFFBHFGABFEAE/A/GFDFGD1FFFF0EEE?FBGFEEECFGGGGGGGEFGFFF31FD1A11A
@M02197:105:000000000-AN6RF:1:1104:16136:23224 1:N:0:1
GTCCCGTGAAATTCCTCCGCTTATTGATATGCTTAAGTTCAGCGGGTAGTCCTACCTGATTTGAGGTCAAATTGTCAGAAGCTGTCTCAAAAGAGACCCTTTAGAAGCTGAACCCCATTTATAAAGCTGCTCTTCACAAATGGCGTAGATAATTATCACACCAAAGCAAGGCAACAAAGGTCCCGCTAATGCATTTCAGGAGAGCCGACTTCTGAGAAGCCCGCATACTCCCACATCCAAGCCTGATCAACAGAAAAAGCTGAAAAGGTTGAGAATTTCATGACACTCAAACAGGCATGCTCCTCGGAATACCAAGGAGCGCAAGGTGCGTTCAAAGATTCGATGATTCAC
+
CCCCCCBBBBFFGGGGGGGGGGGHHHHHHHHHHHHGHHHHHHHGGGGGGHHHHHHHGHHHHHHHFEHHHHHHHHHHHHGHHHGHHHHHHHHHHGHHHGHHHHHHHHHEHHGHHHGCGHFHHHHHHGHHGHHHHHHHHHHGHGHGGGGGGHHGHHHHHHHHHHHHHHHHHGHHHHHHEHHHGGHHHGHGHHHHHHHHHHHHHGHGHGGGGGHHGHHHHGGGGGHHHHGGGGHHHHGGGEGHHGHHGHHHHGFG3BHHHHGHHHGGHHHGGFHHHHHFGGHHHFHHHGHHGHHFHGBG3HHFGGGGHHHHHGECFHGGCGGGFCHFEEAEFGGCGGGGECC>4DBFFFBBBAB
@M02197:105:000000000-AN6RF:1:1104:7485:23348 1:N:0:1
GTCCCGTGAAATTCCTCCGCTTATTGATATGCTTAAGTTCAGCGGGTAGTCCTACCTGATTTGAGGTCAAATTGTCAGAAGCTGTCTCAAAAGAGACCCTTTAGAAGCTGAACCCCATTTATAAAGCTGCTCTTCACAAATGGCGTAGATAATTATCACACCAAAGCAAGGCAACAAAGGTCCCGCTAATGCATTTCAGGAGAGCCGACTTCTGATAAGCCCGCATACTCCCACATCCAAGCCTGATCAACAGAAAAAGCTGAAAAGGTTGAGAATTTCATGACACTCAAACAGGCATGCTCCTCGGAATACCAAGGAGCGCAAGGTGCGTTCAAAGATTCGATGATTCAC
+
CCCBCDBCBCFFGGGGGGGGGGGGHHHHHHHHHHFHHHGHGGHGGGAEEHHHGHHEHHHFHHHHGHGFHHHHHHHGHHHHFHHHHEHHHHHHHGHHHGHHHHHHFHHGHHHHHHGGGHHHGHFHHHHHHGHHHHHHHHHHHGGFGFDGGHGHHFFHDHHHHHGHHHHHFBAHHHHHGFHGGGGFFGHFGHFHGHHHHHHHGEGGGHEFFHGHHHHHHGGECGHGHHGFGGHGCGGBGGHGGGHFHFHHGHHHHFGFHGEEFBGHHGG0F2BGHGGFHGHGFHHHGGHHHHHHHF1HHG/GGEEE0EBHGHFHHHHEEE?GHHHGAAE0F1E3DBB3A1GFFFFFDFAAAAA
@M02197:105:000000000-AN6RF:1:1104:13980:23823 1:N:0:1
GTCCCGTGAAATTCCTCCGCTTATTGATATGCTCCTCCGCTTATTGATATGCTCCTCCGCTTACTTCCTCTAAATGACCAAGATCCTCCGCTTATTGATATGCTTACTTCCTCTAAATGACCAAGATCCTCCGCTTATTGATATGCTCCTCCGCTTATTGATATGCTTAAGTTCAGCGGGTATCCCTACCTGATCCGAGGTCAACCTGTAAAAATTGGGGGTGCTGGCAAGCCACCGGGGGAACCTCTATGGCGGGTGTATGTCCCCCGCTCGGCCCCCCCCGGCACCGCCACTAATTTTGAGGGCCGCGGAGACCGCGTGCCCCAATACCACGCTAGGCGTGAATGGTTAAATGACGCTCGAACAGGCATGCCCTGCGGAATACCACAGGGCGCAATGTGCGTTCAAAGATTCGATGATTCAC
+
CCCCCCCCCCFFGGGGGGGGGGGHHHGHHHHHHHHHHHGGGGGHHHHHHHHGHGBGHHGGGGGHGHHHHHHHGHGGHHHFHHHHHHHHGEFEGCFHGFHHHFHHHGHGHGHHGHHHHHHHHHHHHHHGGFHBFFGGGGHGHHHHHGHHHHHGGGGFGHHHHHHEHHHHHGBFDGHGHGGGCEHH0GHHHGGH;<HHG9GGGHHHHHGG9HHGG-;;GGGGGG#FGGGGFE:FF:F:9/:///B9////.9---A:///;/9---------------B-:---/-:-GGEHHGHGHHHGBFHHGGGGGGGHHGGGGGGGGGGGHHHHHGFEA?GHHGHGHHHFHHHFFHHHHHHEGGGGHHGHHHHHHGHHGGGGGCFGBBGHHHHHHGGGGGGHHHHFEEGHGGGGGGFGGGFFFFFFFAAABB
@M02197:105:000000000-AN6RF:1:1104:11338:24137 1:N:0:1
GTCCCGTGAAATTCCTCCGCTTATTGATATGCTTAAGTTCAGCGGGTAGTCCTACCTGATTTGAGGTCAAATTGTCAGAAGCTGTCTCAAAAGAGACCCTTTAGAAGCTGAACCCCATTTATAAAGCTGCTCTTCACAAATGGCGTAGATAATTATCACACCAAAGCAAGGCAACAAAGGTCCCGCTAATGCATTTCAGGAGAGCCGACTTCTGAGAAGCCCGCATACTCCCACATCCAAGCCTGATCAACAGAAAAAGCTGAAAAGGTTGAGAATTTCATGACACTCAAACAGGCATGCTCCTCGGAATACCAAGGAGCGCAAGGTGCGTTCAAAGATTCGATGATTCAC
+
BBBBBBAABBFFG5FGGGEAEGEHFHGHHHHHHHFHHHHHFGHGGGEGGHHHHHHHHHHHHHGHGHHHGHHHHHHHHHHHGHHHHHGHHHGHHGHHHGHHHHHHHHHHHHGHGHGGGHHHHHHHHHGHHGHHHHHHHGHGGHFHGGGGGHHHHHGHHGFGHGHHHHHHHHHHHHGHHHFGDHHGGGGGGGHHHHHHHHHHHGGGHHGGGGGHHHHGHGGGGGGHFHFFFGFGGGHHGGHHGHHGBGGEGHHGBHHHGFHHFGHHHHGBFFHHFFGGGFHGHHHGAGHHGHHHHGFHHHHCFEFEFFHHFHGFHHFDGGGGHHFBEGCCHFGGGGGFEGEBCBFFFFAAAAA
@M02197:105:000000000-AN6RF:1:1104:11886:24072 1:N:0:1
GTCCCGTGAAATTCCTCCGCTTATTGATATGCTTAAGTTCAGCGGGTAGTCCTACCTGATTTGAGGTTAAATTGTCAGAAGCTGTCTCAAAAGAGACCCTTTAGAAGCTGAACCCCATTTATAAAGCTGCTCTTCACAAATGGCGTAGATAATTATCACACCAAAGCAAGGCAACAAAGGTCCCGCTAATGCATTTCAGGAGAGCCGACTTCTGAGGAGCCCGCATACTCCCACATCCAAGCCTGATCAACAGAAAAAGCTGAAAAGGTTGAGAATTTCATGACACTCAAACAGGCATGCTCCTCGGAATACCAAGGAGCGCAAGGTGCGTTCAAAGATTCGATGACTCAC
+
BCCCCCABCBFFGGGGGGGGGGGHHHHHGHHHHHHHHHHHHHHGGGGGGHHHHHHHHHHHHHHHGHHHGHHHGHHHHHHHHHHHHHHHHHHHHGHHHGHHHHHHHHHHHHHHHHGGGHHHHHHHHHHGHHGHGHGHHHHHHHGGGGGGGHHHHHHHHHHHHHHHHHHHHHHHHHHHHHHHHHHHHGHHHHHHHHHHGHHHHGHGHHHHHHHHHHHGHGGGGGGHHFGGHGHGHGHHGGHHGHGGHHHHHHHHHHHHHFHHGHGHHHHHGHHHHHHHHHHHHGHHDGHHHHHHHHHHHHHGGGGGGHHGHHHHHHHGGGGGHHHCGGGGHGGGGGGGGGGFFFFFFFCBBAB
@M02197:105:000000000-AN6RF:1:1104:21315:24627 1:N:0:1
GTCCCGTGAAATTCCTCCGCTTATTGATATGCTTAAGTTCAGCGGGTAGTCCTACCTGATTTGAGGTCAAATTGTCAGAAGCTGTCTCAAAAGAGACCCTTTAGAAGCTGAACCCCATTTATAAAGCTGCTCTTCACAAATGGCGTAGATAATTATCACACCAAAGCAAGGCAACAAAGGTCCCGCTAATGCATTTCAGGAGAGCCGACTTCTGAGAAGCCCGCATACTCCCACATCCAAGCCTGATCAACAGAAAAAGCTGAAAAGGTTGAGAATTTCATGACACTCAAACAGGCATGCTCCTCGGAATACCAAGGAGCGCAAGGTGCGTTCAAAGATTCGATGACTCAC
+
BBBBBBBBBBFFGGGFGGGGGGGHHHHHHHHHHHHHHHHHHHHGGGGGGHHGHHHHHHHHHHHHGHGHHHHHHGHHHHHHHHHHHHHHHHHHGGHHHGHHHHHHHHHGHHHHHHGGGHHHHHHHHHHHGHHHHHHHHHHHHGHHGGGGGHHHHHHHGHHHHGHHHHHHHHHHHHHHHHHHHHHHHGGHHHHHHHHHHHHHHGHGGHGGGGGHGHHGHGGGGEHHGHGGHGHGHHGFDGHHFEHFFHHHHHEHFHHGFHHHHFHHHGHHFGHHHFF55DFFHHFHGEGFFDBHFGE3BHEGEE2EBHHFFCHHHHHGGGGFGFGF?FADHGGGBGGGGGGFFFFBFFBBAAA
@M02197:105:000000000-AN6RF:1:1104:12305:24929 1:N:0:1
GTCCCGTGAAATTCCTCTGCTTATTGATATGCTCCCCCGCTTATTGATATGCTCCTCCGCTTATTGATATGCTTAAGTTCAGCGGGTAGTCCTACCTGATTTGAGGTCAAAATGTCAAAAGTTGTCCGAAGACGGTTATGAGCGGGTTCCCATAAGGTTTGCTTCAAGGTCAAGTGGCATAGATAATTATCACACCAAGTGACGGTCCACAAGAGATCCCACTAATGCATTTAAAGGGAGCAGACCATCCACTGAAGGAAGCCAGCAAGCCCTCACATCCAAGCCTAACTCAAGCCGGTAAAAGCGAGCAAGGTTGATAATTTAATGACACTCAAACAGGCATGCCCTTCGGAATACCAAAGGGCGCAAGGTGCGTTCAAAGATTCGATGATTCAC
+
CCCCCCBAB?FFGGGGGGGFGGHGHGHHHHHHHHHGGGGGGGGHHHHHHHHGHHHHHHGGGGGHHHHHHHHHHHGGHHHFHGHGGGGEFHHHHHHHHHHHHHHHGHHGHGFEGHHHHHGGHHHHHHHFGGGGHGGGGGGHHHHGGGGGHHHHGHHHHFHHGHGHGHHHHFGGHHFHHGFFHHGHHHHHHHGHHHHHHHH:GHHGGGGGGHHHHHGGGGGGGGGGGGGHHHGGHHFGHFBFHHHGGFHFFFBHGFHFFGGEGHHFHGHHGGHHGGBGDGECGFGHHHHHHFGECGECFHHHFF?GGHHHHGHHHHHHGGHHEHHHHHHHHGGHHHHGHHFFFHFGGGCGGHHHGEFHHHHHECGECGHHGGGGGHGFGGGGBCFGFFFBFBF3BBA?
@M02197:105:000000000-AN6RF:1:1104:12966:25113 1:N:0:1
GTCCCGTGAAATTCCTCCGCTTATTGATATGCTTAAGCTCAGCGGGCAGTCCTACCTGATTTGAGGTCAAATTGTCAGAAGCTGTCTCAAAAGAGACCCTTTAGAAGCTGAACCCCATTTATAAAGCTGCTCTTCACAAATGGCGTAGATAATTATCACACCAAAGCAAGGCAACAAAGGTCCCGCTAATGCATTTCAGGAGAGCCGACTTCTGAGACGCCCGCATACTCCCACATCCAAGCCTGATCAACAGAAAAAGCTGAAAAGGTTGAGAATTTCATGACACTCAAACAGGCATGCTCCTCGGAATACCAAGGAGCGCAAGGTGCGTTCAAAGATTCGATGACTCAC
+
AAAA@DAAAA3@BD3GGFEGCEFHFHBBHH2ADF2FDD1B1FHE/EE/EH1FGHBA1BFHHH12EGFFFGHFFHGHGHGD1BC1@1BG@GFGFGHHHGCGHE1GHHG1F1EGFEAEEHGHDFFGFFE1FFGHFHHFGGHHHFHGGFBGGGGHHFFHFHHHHHGGGGGH0FGCGFHHCHDGCG@GFGBHGHHHHGHBHFHHBDGCGDGG9GC2FBFGC#CCEEBGGCFFAFHFGFB3GE3HGHFDGDBGBHHHHDHHHHGB4GDFGBFGFE5DFGF5HGFF5FGGFFFCDFEHGBGGGGHGEGE2GEGBFBBCHHHEGAEGHHHHGEAGGGGGGGFGAGGFFFFFFFAAA>3
@M02197:105:000000000-AN6RF:1:1104:12976:25047 1:N:0:1
GTCCCGTGAAATTCCTCCGCTTATTGATATGTTTAAGTTCAGCGGGTATCCCTACCTGATCCGAGGTCAACCTTAAAAAAATTAGGGGTTGCTGGCAAGTAGACCTACCGGACTCAATCGCGAGGAGTATTACTACGCGTAGAGCCGACAGGCACCGCCACTGATTTTAGGGGCCGCGAAACCGCGAACCCCAATACCAAGCGAGAGCTTGAGTGGTTATAATGACGCTCGAACAGGCATGCCCCCCGGAATACCAGAGGGCGCAATGTGCGTTCAAAGATTCGATGACTCAC
+
CCCCCCBBCCFFGGGGGGGGGGGHHHHHHHHHHHHHHHHHHHHGGGGGHHHHHHHHHH<.H;HGG;:HHHH<<'HHHHHGFH<<HHHGG;GG/HH97HG<H0<HH<<HHGGGG:HHH.HG/GGGGGGGFHHHH<<HG:G3DG;HH;G;:;G:GHHGGGGGGGGGGGGFGGGGFGGGGGGGFGGGGFFFGHHHHHGGGGHGGGHHHHHFHFHHGHHHGHHHHGGGGGGHHGHHHGGHHHGGGGGGGGHHHHHFFHHHHCGGGGHHHHGGGGHGGGGGGGGGGFBFFFFFBBBAB
@M02197:105:000000000-AN6RF:1:1104:24188:25603 1:N:0:1
GTCCCGTGAAATTCCTCCGCTTATTGATATGCTTAAGTTCAGCGGGTAGTCCTACCTGATTTGAGGTCAAATTGTCAGAAGCTGTCTCAAAAGAGACCCTTTAGAAGCTGAACCCCATTTATAAAGCTGCTCTTCACAAATGGCGTAGATAATTATCACACCAAAGCAAGGCAACAAAGGTCCCGCTAATGCATTTCAGGAGAGCCGACTTCTGAGAAGCCCGCATACTCCCACATCCAAGCCTGATCAACAGAAAAAGCTGAAAAGGTTGAGAATTTCATGACACTCAAACAGGCATGCTCCTCGGAATACCAAGGAGCGCAAGGTGCGTTCAAAGATTCGATGATTCA
+
?>AAA?>A?13FGFG31FE00EEHGFHGFHHBGA2FDAFFAFDEGEEEFHHHHEHGHFHEGEHHGBFCFHHHHHHBGBGHHGFHFHHHHGFHBFFHHFFFFFHDGHHHHHHFHHGG?HHFGHGHFFBHBFHHHFFGHGHHHHHHGGGFEFFGFHHHHEGHFGHHHGHGGGCCFDCFBGFC<FDGGGGFGHHGHHGFHHHHGGHGGGDGGFGGFGHHGBFGGGGGDCEFFGFHHHHGGGHHHHHGBG2BF2BFGFGGDGEBHG1@1HFGG2BHE@2D@2GFB21A1FFHFHG1A1CFBEGA/?/GHHHCFGHGFHFEEGCGHHHGAA0E1FB333GFE1B113FFFA>11>
@M02197:105:000000000-AN6RF:1:1104:20920:25993 1:N:0:1
GTCCCGTGAAATTCCTCCGCTTATTGATATGCTTAAGTTCAGCGGGTAGTCCTACCTGATTTGAGGTCAAATTGTCAGAAGCTGTCTCAAAAGAGGCCCTTTAGAAGCTGAACCCCATTTATAAAGCTGCTCTTCACAAATGGCGTAGATAATTATCACACCAAAGCAAGGCAACAAAGGTCCCGCTAATGCATTTCAGGAGAGCCGACTTCTGAGAAGCCCGCATACTCCCACATCCAAGCCTGATCAACAGAAAAAGCTGAAAAGGTTGAGAATTTCATGACACTCAAACAGGCATGCTCCTCGGAATACCAAGGAGCGCAAGGTGCGTTCAAAGATTCGATGATTCAC
+
CCCCCCCCCCFFGGGGGGGGGGGHHHHGHHGHHHHHHHHHFHHGGGGGGHHHHHHHHHHHHHHHGHHHGHHHHHHHHHHHHHHHHHHHHGHHHGHHGGGHHHHHHHHHHHGHHHGGGHHGHHHHHGHHHHHHHHHHHHHHHHHHGGGGGHHHHHHHHHHHHHHHHHHHHHGHHGHHHHHHHHHHGGGGGHHGHHHHHHGHHGHGHHHGHHHHHHHHHGGGGGGGHHGGHGGGGHHHGGHHHHGHHHHHHHHHHHHHHFHHHHHGGHHFGHGGHBGEFHHHHHHHGEHHGHHHGHHHHHHFGGGGGHHHGFGHGGHGGGGGHDFBEGGGHGGGGGGGFGGFFFFFFFA@BAB
@M02197:105:000000000-AN6RF:1:1104:6785:26047 1:N:0:1
GTCCCGTGAAATTCCTCCGCTTATTGATATGCTTAAGTTCAGCGGGTAGTCCTACCTGATTTGAGGTCAAATTGTCAGAAGCTGTCTCAAAAGAGACCCTTTAGAAGCTGAACCCCATTTATAAAGCTGCTCTTCACAAATGGCGTAGATAATTATCACACCAAAGCAAGGCAACAAAGGTCCCGCTAATGCATTTCAGGAGAGCCGACTTCTGAGAAGCCCGCATACTCCCACATCCAAGCCTGATCAACAGAAAAAGCTGAAAAGGTTGAGAATTTCGTGACACTCAAACAGGCATGCTCCTCGGAATACCAAGGAGCGCAAGGTGCGTTCAAAGATTCGATGATTCAC
+
111>A>>1>AFFF1FDABE0E0EGHCFFCFHFFBGCHHFBAAGFCEGCGHHFFHHHGFGGHEFBFH0FCHHFHFBEGFFGFEEHHFHHEHHF>F0GHGGFEHFF1GBFGHGHHHCAEFHHFHFGGFGHHHGFGHHBGGGHFFHFGF9BFGBGHGD2E@FHGGFGH0HEFGCFGHHFEGCB<GFFBGGGFGHG=FDHHFHHGCF/GGGGHHGGGGGGGGFF?EDHGFBGHFFHGGBF/EECCFG2GFDFHHFHHHHFHGFFEGGBG>0GHGHHBG>//?>1BFGBFCGGG1B1FF11DA/GGGGCFFHG2FGBHHC0E?EEGHHF?EA01GGCGGDFA1C1FFD1FFA?AAA
@M02197:105:000000000-AN6RF:1:1104:9258:26257 1:N:0:1
GTCCCGTGAAATTCCTCCGCTTATTGATATGCTTAAGTTCAGCGGGTAGTCCTACCTGATTTGAGGTCAAATTGTCAGAAGCTGTCTCAAAAGAGACCCTTTAGAAGCTGAACCCCATTTATAAAGCTGCTCTTCACAAATGGCGTAGATAATTATCACACCAAAGCAAGGCAACAAAGGTCCCGCTAATGCATTTCAGGAGAGCCGACTTCTGAGAAGCCCGCATACTCCCACATCCAAGCCTGATCAACAGAAAAAGCTGAAAAGGTTGAGAATTTCATGACACTCAAACAGGCATGCTCCTCGGAATACCAAGGAGCGCAAGGTGCGTTCAAAGATTCGATG
+
AAAAA?>1>AFFFC3GBCECECEHGG3AGDBFFFHF1FGF221AAEE//BFHF2FHHHHHHHHGFF0FFFFFFGG2@1F11FFFGEFGFFHG0/F>BFEG>FH1F2EHFCGAGECEGCF9EEGFHDFFGGHFFHGFGHFHHHFHGGGFFGGHHHHGA@C@BFGHGCGEGBFFHGHHHBF<GD?CCCC1FFGHGHHFGFFF0GGGGHHHGGCGGGHGFGCCE?GBGFEGGGHHGFG1E@GF0112HHFHHGFFEDGHEDGFHHFFHGF02DFGBHFFHFGD2DEBDB10FFDE111FF/A/A//CHEFHHGFFHGF0FE0CBGBA01E11EGBGFFFAFBFAAA@A
@M02197:105:000000000-AN6RF:1:1104:13963:26405 1:N:0:1
GTCCCGTGAAATTCCTCCGCTTATTGATATGCTTAAGTTCAGCGGGTATCCCTACCTGATCCGAGGTCAACCTGTAAAAATTGGGGGTTCTGGCAAGCCACCGGGGGGAACTCTATAGCGGGAGTATGTACTACGCTCAGAGCCCACCGGCACCGCCACTAATTTTGAGGGCCGCGGAGACCGCGTGCCCCAATACCACGCTAGGCGTGAATGGTTAAATGACGCTCGAACAGGCATGCCCTGCGGAATACCACAGGGCGCAATGTGCGTTCAAAGATTCGATGACTCAC
+
AAABABAABAFFGFGGGGGGGGFHHHHHHGGHHHHHHHHHHHHGGGGGHHHHHBGH;FF<H;G)EGGH:GH:HHHGFHH8;HHHGG;GGH9HHHHHGHG<G<GCGGG:G:GGG;;;-G:GF8BAF8F,9:F::FDD9FFF:,FFF:FFF9CFFFFHGFFHGFF7HHHGGGGFFFFFFDGGFGGFFEFFEHGFFFFFFFGHFFHGFFHHFFHHGHHHHHGFFFFGHHGGGHHGFHHHGE?CGCFGGDGGCHHHHFGEEEFHHHFEEEDCGGFGGGGEFE4FFFFFF?AA3A
@M02197:105:000000000-AN6RF:1:1104:14224:26435 1:N:0:1
GTCCCGTGAAATTCCTCCGCTTATTGATATGCTTAAGTTCAGCGGGTAGTCCTACCTGATTTGAGGTCAAATTGTCAGAAGCTGTCTCAAAAGAGACCCTTTAGAAGCTGAACCCCATTTATAAAGCTGCTCTTCACAAATGGCGTAGATAATTATCACACCAAAGCAAGGCAACAAAGGTCCCGCTAATGCATTTCACGAGAGCCGACTTCTGAGAAGCCCGCATACTCCTACATCCAAGCCTGATCAACAGAAAAAGCTGAAAAGGTTGAGAATTTCATGACACTCAAACAGGCATGCTCCTCGGAATACCAAGGAGCGCAAGGTGCGTTCAAAGATTCGATGATTCAC
+
ABBCCCBBABFFGGGGGGGGGGGHHHHHHHHHGHHGFHHHHGHGGGGGGHHHHHHHHHFHHHHHGGHHHGHHHGHGGHHGFHHHHHHHHHFHHGHHHGHHHHHHHHHHGHHHHHGGGHHHHHHHHHHHGHHHHHHHHHHHHHGHGGGGGHHHHGHHHHHGHHHHHHHHHHGHHHHHHHHGHGHHGGGHHHHHHHHGHHHHHGGGFHFGGHHHHHFGHGGGGGGHHGHHGHHHHHHHGGHGHHGHHGHHHHHHHGHHHHGHHHHHHHHFHHHHHHHHHHHHHHF3BGBHFFHGHHFHHHHGCGCDEHHFFGDHHHHGFFGFHHHHEGFGHGGGGGFCGGGFFFFFFFBBBBB
@M02197:105:000000000-AN6RF:1:1104:21622:26904 1:N:0:1
GTCCCGTGAAATTCCTCCGCTTATTGATATGCTTAAGCTCAGCGGGTAGTCCTACCTGATTTGAGGTCAAAAGTCAATAAGGAAGACGCCAGAAGGCATCGACGCATTAGAGGCACGGGACCGTTCATTCATGCACTTCGGCGAGCGGCGATCATTATCACGCCAAAAGCCTTGTCACGCATAGTCGAAAGCCGACCGCAAGCCCATTCATTTCAGGGGAGCCCGAGTCCTAGACGAGAAGTCCAGATCTCCGGCAGCCCCCACTATCCAAGCACCCTTTCGAAGCAAATCGAGAGGGGTTGAGAATTTACTGACGCTCAAACAGGCATGCTCCTCGGAACACCGAGGAGCGCAAGGTGCGTTCAAAGATTCGATGATTCAC
+
BBBBABABBBFFGFGGGGGGGGFHHDHHHHHHHHHHGHHHHHHGGGEGGHHHGHHHHHHHHHHGGFHHHHHHHDGHHHHHFGHHGHHGGGGGFHHHHGGGGHGGGGGGHHHHGGGGGGGGGGGAEHHHHHHHHHHHGHHGGGGGGGGGGGGGGGEFGGFGGGGGGGGGGGGGGGGGGGGGFFFFFFFFFFFFFFFFGGFGFFFGFFFFFFGFHFFFFFHDFFFGHGFFGGFHGFFDGFHHFHGHHHGGCGGGHGGGGGGHHGBHFHGGHHHGFGEAE?FEGHHHHFGHHGGHHEFCEEGFHHGHHHFHHGGGFEEHEFFFFHHHHHFHHGE?E/EFBHCEEECGFHFE0GGHHFFGGGCE1GGGGFF1FFBFFFFFFAA1A?
@M02197:105:000000000-AN6RF:1:1104:12143:27408 1:N:0:1
GTCCCGTGAAATTCCTCCGCTTATTGATATGCTTAAGTTCAGCGGGTAGTCCTACCTGATTTGAGGTCAAAAGTCAATAAGGAAGACGCCAGAAGGCATCGACGCATTAGAGGCACGGGACCGTTCATTCATGCACTTCGGCGAGCGGCGATCATTATCACGCCAAAAGCCTTGTCATGCATAGTCAAAAGTCGACCGCAAGCCCATTCATTTCAGGGGAGCCCGAGTCCTAGACGAGAGGTCCAGATCTCCGGCAGCCCCCACTATCCAAGCACCCTTTCGAAGCAAATCGAGAGGGGTTGAGAATTTACTGACGCTCAAACAGGCATGCTCCTCGGAACACCGAGGAGCGCAAGGTGCGTTCAAAGATTCGATGATTCAC
+
ABBBBB?ABAFFGGGCGGGGEFGHHHHFHHHHHHHHFHHHHGHGGGGGGHHHHHHEHHHFHHHHGHHHGHHHHFFHHHHHHHHHHHHGGEGGGHHHHHHHGHGGGGGGFHHHHGGHGGGGGGGDGHHHHHHHHHGFHFFG/CC?@GGGGGGGGGGGGGGGGGGGFGGGFFGGFGGGGGGGGGGGGFFFFFFFGDGGGFFGGGGFGFGGFGGFFGHFFFFFGGGGHHHHGHHHGFFFHGHHHFEGHHHCFCGGHGGCGGGFHGDGDDBGGBFDGGGHGGFHGHHHHHGHGFGHGGGGGHGHHHFFFFFHGGFGGGGHGGHHGHHFHHEHHHGGGGGEDHGGFGGGCFEEE22F5GHGGGGHGGGGFGGGGGFCFFFFFBAAAA
@M02197:105:000000000-AN6RF:1:1104:20117:27568 1:N:0:1
GTCCCGTGAAATTCCTCCGCTTATTGATATGCTTAAGTTCAGCGGGTAGTCCTACCTGATTTGAGGTCAAAATGTCAAAAGTTGTCCGAAGACGGTTATGAGCGGGTTCCCATAAGGTTTGCTTCAAGGTCAAGTGGCATAGATAATTATCACACCAAGTGACGGTCCACAAGAGATCCCACTAATGCATTTAAAGGGAGCAGACCATCCACTGAAGGAAGCCAGCAAGCCCTCACATCCAAGCCTAACTCAAGCCGGTAAAAGCGAGCAAGGTTGATAATTTAATGACACTCAAACAGGCATGCCCTTCGGAATACCAAAGGGCGCAAGGTGCGTTCAAAGATTCGATGACTCAC
+
BBBBBBABBAFFGGDGFGGGGFGHHGHHHHHHHHGHHGHFHHGGGGAAEFHHHGGFFHHHHHHFFFHHHGHHHHHGHFHHHBGFHHHGGGFFFGGEFEHHHFHGFGEFHFHFGHHFHGGHGHHFHHHH/GHGHFHFHFGHHFFHHHHHHHHHHHHGHHHHHHHGGGDHHGHHHHHHHHHHHFHHHHFHGHHHHHHHHHHGFGHHGGHGHGGHGGHHHHHGGFHHGGHFFGFFFEFHFEGGHHFHHFGGFEGGGGGGGGHHGHGFFFHHHHGHGHGHHGEGFFGHFHHHGFGGHHHGHDEEHHGEEGGGGGHFHHFHHGHHEEACGHGHHE?GCHGGGGGGFGGF445FFDFBBABB
@M02197:105:000000000-AN6RF:1:1104:15557:27430 1:N:0:1
GTCCCGTGAAATTCCTCCGCTTATTGATATGCTTAAGTTCAGCGGGTAGTCCTACCTGATTTGAGGTCAAATTGTCAGAAGCTGTCTCAAAAGAGACCCTTTAGAAGCTGAACCCCATTTATAAAGCTGCTCTTCACAAATGGCGTAGATAATTATCACACCAAAGCAAGGCAACAAAGGTCCCGCTAATGCATTTCAGGAGAGCCGACTTCTGAGAAGCCCGCATACTCCCACATCCAAGCCTGATCAACAGAAAAGGCTGAAAAGGTTGAGAATTTCATGACACTCAAACAGGCATGCTCCTCGGAATACCAAGGAGCGCAAGGTGCGTTCAAAGATTCGATGATTCAC
+
BBBBBBABBBBFFGGGGGGGGGGHHHHHGHHHHHHHHHHHHHHGGGGGGHHHHHHHHGHHHHFHGHHHHHHHHGHHHHHHGGHHHHHGHHGHHGHHHGHGHHHHHHHHHHHHHHGGGHHFHHHHHHHHHFHHHHHHHHHEHHEHGGGGGHHHHHHHHGHHHGHHHGHHHHGHHHHHHHHHHGHHHHHHHHHHHHHHHHHHHGHGHHHGGGGHHHHGHGGGFGGHHGEGGGGGGHFFGGGHGFGFHHFEHHGHHHFBFFHGHHHHHGF2HHHHHHGFHDGHFFHHGFHFHHGG5GBFFEEE??GGGFBHGHGHGHHGGEEEFB44AEEEAGGGDGGGEGFFC55D5FBAAAA
@M02197:105:000000000-AN6RF:1:1104:17886:27718 1:N:0:1
GTCCCGTGAAATTCCTCCGCTTATTGATATGCTCAAGTTCAGCGGGTAGCCCTACCTGATTTGAGGTCAAATTGTCAGAAGCTGTCTCAAAAGAGACCCTTTAGAAGCTGAACCCCATTTATAAAGCTGCTCTTCACAAATGGCGTAGATAATTATCACACCAAAGCAAGGCAACAAAGGTCCCGCTAATGCATTTCAGGAGAGCCGACTTCTGAGAAGCCCGCATACTCCCACATCCAAGCCTGATCAACAGAAAAAGCTGAAAAGGTTGAGAATTTCATGACACTCAAACAGGCATGCTCCTCGGAATACCAAGGAGCGCAAGGTGCGTTCAAAGATTCGATGATTCAC
+
BBBABBBACCFFGGGGGGGGGGGHHHHHHHHHHHGHFGHHHHHGGGGGGGHGHHHHHHHHHHHHGHHHHGHHHHHHHHHHHHHHHHHHHHHHHGHHHFHHHHHHHHHHFHHHHHGGGHHHHHHHHHFHHGHHHHHHHHHHHHHHGGGGGHHHHHHHHHHHHGHHHHHHHHGHHHHHHHGHHHHHHHGGHHHHHHHHHHHHHGGFHHHHHHHGGHHHHGGGGGHDHGGGGGHFGHHHGCHHHGHHHGHHHHHGFGHHHHHHFHGHHHHHHHHHHFFHFHHHHHG3HGHHHGFHHHFHHHFGGGGGHHGBHHGHHHHGGGFGHGHHFCGDHGDGDGGGGGGFFFFFFFCBBAB
@M02197:105:000000000-AN6RF:1:1104:17988:27635 1:N:0:1
GTCCCGTGAAATTCCTCCCTTATTGATATGCTTAAGTTCAGCGGGTAGTCCTACCTGATTTGAGGTCAAATTGTCAGAAGCTGTCTCAAAAGAGACCCTTTAGAAGCTGAACCCCATTTATAAAGCTGCTCTTCACAAATGGCGTAGATAATTATCACACCAAAGCAAGGCAACAAAGGTCCCGCTAATGCATTTCAGGAGAGCCGACTTCTGAGAAGCCCGCATACTCCCACATCCAAGCCTGATCAACAGAAAAAGCTGAAAAGGTTGAGAATTTCATGACACTCAAACAGGCATGCTCCTCGGAATACCAAGGAGCGCAAGGTGCGTTCAAAGATTCGATGATTCAC
+
BBBBBB4ABAFFGGFGGGGFGGHHFGGHHHFHHHFHHFHHHHGGGE?FGHHHHGGGHFHGHHHGGGHHHHHFHHHHHHHHHGFGFHHHHGHHCGHHGHHHHHGGHHGFFHGHEEGFFHHGHGHHHHHHHGHHHHHHHHHGBFHFBFGGHHHHHHHHHHHHGHHBGHHHHHGHHHHHHGGCGHHGGGHHGHHHHHHHHFGHEHGGHGGGHGHHGHGHGGCGGBGGGEGGGGGCFHHGCHFBFHHFBBHHHHGCEHHGBBHFFHGHHHFEHHHHGDFHFHHHHHGDFGHHHGHFGHHHEHCECE?FGFFHGDHHHHGGGEGHHGGECEFHFGGGGBGEFGFCBFFFF@BA>A
@M02197:105:000000000-AN6RF:1:1104:21135:27835 1:N:0:1
GTCCCGTGAAATTCCTCCGCTTATTGATATGCTTAAGTTCAGCGGGTAGTCCTACCTGATTTGAGGTCAAATTGTCAGAAGCTGTCTCAAAAGAGACCCTTTAGAAGCTGAACCCCATTTATAAAGCTGCTCTTCACAAATGGCGTAGATAATTATCACACCAAAGCAAGGCAACAAAGGTCCCGCTAATGCATTTCAGGAGAGCCGACTTCTGAGAAGCCCGCATACTCCCACATCCAAGCCTGATCAACAGAAAAAGCTGAAAAGGTTGAGAATTTCATGACACTCAAACAGGCATGCTCCTCGGAATACCAAGGAGCGCAAGGTGCGTTCAAAGATTCGATGATTCAC
+
AAAAABABBAFDDG5GE4EEFGCGBGHHHFGHHGFGFH5FFHGDCEEGGGHHHHHHHGHHFHHGAF3FFFHFHHFHHHHHHHHHHHHHFBEHGFFGHGHHHHHHHHHEFHFHFEAFFHHGHHGHHHFHHGGFGHGGGFHFGFFHGGGGGHGHHHHHHHHHHHHHHHHGHFFHHHHHHHGHFHHHHHGGHHHHHHGHHHHHHGHGHHGGGHGGGGHGHGFFGGGGHHGGGGGHGFGFGGFHHFHFGFHHHGBHFHHHBDHGHDHFHEHHHHDFGFF5GHFHHFFEAEBGDHGFHFHHHHGGF?GGHHFHGF3HHGHGGGFEGFCBGFCGFGGGGGGGGFGFFFFFFFAA?AA
@M02197:105:000000000-AN6RF:1:1104:19143:28468 1:N:0:1
GTCCCGTGAAATTCCTCCGCTTATTGATATGCTTAAGTTGAGCGGGTAGTCCTACCTGATTTGAGGTCAAATTGTCAGAAGCTGTCTCAAAAGAGACCCTTTAGAAGCTGAACCCCATTTATAAAGCTGCTCTTCACAAATGGCGTAGATAATTATCACACCAAAGCAAGGCAACAAAGGTCCCGCTAATGCATTTCAGGAGAGCCGACTTCTGAGAAGCCCGCATACTCCCACATCCAAGCCTGATCAACAGAAAAAGCTGAAAAGGTTGAGAATTTCATGACACTCAAACAGGCATGCTCCTCGGAATACCAAGGAGCGCAAGGTGCGTTCAAAGATTCGATGATTCAC
+
AABBADAAAAFBG5BFFGE?E22DDHHDHHBEGHHBBGH55FGGECEAFGFFHFFGFFFHBHHFGHA2FFGBDGF5BEFF@3FF@EGHHHHHBFHHHCFHFHHFHFB3BGGD3?/EGEGBFFGCGDFHHHHFHHHHHHBB1?GHFDCBGGHHFDDFFEGHGHGFHHFGHHGEHFHHGHC<>GGGGGGGGFFFGH1CGBHHGGGDGHHGFHHFGDGFF0?@EEFHGEGGGGGGGHBFCEHHHFG2EBGDB22FFD1GBF1EHGBFHGFGFHHHFGF1FF1GHFGEFEFHHHFHHHHG1/HGGEAE0GGHCFFHHGHGE00EAB100EAECBGGGCGE1B1BFFFB3F?A>>1
@M02197:105:000000000-AN6RF:1:1104:17850:28401 1:N:0:1
GTCCCGTGAAATTCCTCCGCTTATTGATATGCTTAAGTTCAGCGGGTATCCCTACCTGATCCGAGGTCAACCTGTAAAAATTGGGGGTTCTGGCAAGCCACCGGGGGGAACTCTATAGCGGGAGTATGTACTACGCTCAGAGCCCACCGGCACCGCCACTAATTTTGAGGGCCGCGGAGACCGCGTGCCCCAATACCACGCTAGGCGTGAATGGTTAAATGACGCTCGAACAGGCATGCCCTGCGGAATACCACAGGGCGCAATGTGCGTTCAAAGATTCGATGATTCAC
+
CCCCCCCBBBFFGGGGGGGGGGGGGHHHHHHHHGHHHHHHHHHGGGGGHHHHHHHGHF.<HHH:GGGHH:H0H:HHHHH<;<HHGGGGGH.HH:HHGHG<<<GGGGG8GGGGGG:G;G:GFFFFFFFFFFFF9F8FF8FFFFFFF:FFFFFFFGGFHGHHHHHHHHHHGGGGGGGHHGGGGGGGGFFFFHHHHHHFFFGHHGHGHHHGGHFHHHGFHHGGGGGGHHGGHHHHHFHHGECFEGGHGBGHHHHGFFGGGGGHHHHFEEGHGGGFGGGEBBBFFFFFFBBBBB
@M02197:105:000000000-AN6RF:1:1104:17729:28910 1:N:0:1
GTCCCGTGAAATTCCTCCGCTTATTGATATGCTTACTTCCTCTAAATGACCAAGATCCTCCGCTTATTGATATACTTCCTCCGCCTATTGATATGCTTACTTCCTCTAAA
+
BBEEBDDFFFFHGGGGGGGHFGFHHHHHHHHDHHHHHHGHHGHHGGHGGHGHHFFGHEHGFEGFGGHHHHHHHHHHHHHHHHGHHGHHHHHHHHHHHHHHHHGHHHHGHG
@M02197:105:000000000-AN6RF:1:1104:16206:29179 1:N:0:1
GTCCCGTGAAATTCCTCCGCTTATTGATATGCTTAAGTTCAGCGGGTAGTCCTACCTGATTTGAGGTCAAATTGTCAGAAGCTGTCTCAAAAGAGACCCTTTAGAAGCTGAACCCCATTTATAAAGCTGCTCTTCACAAATGGCGTAGATAATTATCACACCAAAGCAAGGCAACAAAGGTCCCGCTAATGCATTTCAGGAGAGCCGACTTCTGAGAAGCCCGCATACTCCCACATCCAAGCCTGATCAACAGAAAAAGCTGAAAAGGTTGAGAATTTCATGACACTCAAACAGGCATGCTCCTCGGAATACCAAGGAGCGCAAGGTGCGTTCAAAGATTCGATGATTCAC
+
BBBBBDAABBFFGGGGGCEGGGGGHGHHHHHGGHGHHHHHFHHGGGEFGHHHHHHHHFHHHGGHGEFHHHFHHHHHHHHHHGHHGHHHHHHHHGHHHGHHHHHHHHHHHHHHHHGFGHHHHHHHHHGHHHGHGHHHHHHHHHHHGGGGGHHHHHHHGHGHHHHHHHHHHHGGHHHHHGGHHHHHGHHGHHGHHHHHHHHHHGHGHGGGHHHGHHGGHGGGGGHGHGGGHGGGFGFFFGHHHHHFHGFHHHHHHHHHHGHHHHHHGHHHHHHHHHHGHHGHGHHHHGHGFHFHHFGHHFHEGECDHHGGHFDHHG3EFCGGHHHGGFFGFGFBGGGF2CCFFD5FFFBAA>>
@M02197:105:000000000-AN6RF:1:1105:13356:2395 1:N:0:1
GTCCCGTGAAATTCCTCCGCTTATTGATATGCTTAAGTTCAGCGGGTAGTCCTACCTGATTTGAGGTCAAAAGTCAATAAGGAAGACGCCAGAAGGCATCGACGCATTAGAGGCACGGGACCGTTCATTCATGCACTTCGGCGAGCGGCGATCATTATCACGCCAAAAGCCTTGTCATGCATAGTCAAAAGTCGTACGCAAGCCCATTCATTTCAGGGGGGCCCGAGTCCTAGACGAGAAGTCCAGGTCTCCGGAAGCCCTCACTATCCAAGCACCCGTTCGAAGCAAAGCGAGAGGGGTTGAGAATTTACTGACGCTCAAACAGGCATGATACTAGGAACACAGATGAGCGAAAGGTGCGTTCAAAGAATGGATAATTCAC
+
AAAA1D11AABDG1GGGFGGAEEGHF3FEFFFBG211FDD2B1EA?EE/BAGFHCH11FFGH1BEGHFEBGFHFDGHHHFEBFFAAEEEEFEHGFAGHGGGH@EEGFEGHGHEF/FCCGA@EGG/G1GHFHHH1GFGHHGCGC-@CC7CC@GEFFF;6FBFC8A:/B-BFFB9/FB;CFFFBFGGFFBBFFFF9##@=@9G@C/EEFFFBC9:FFFF?<;=@9<0??90BBBF6F?G@11@00@1///C<</1B/0//0122BFBBBCGBB?/////0>/EGB@11//>/EB0E/EE0022B2122A2BGA/E/A1A1B1HGFFBF1AD2221AD2A20BA212DA0AB0A111B0011111BGDBBA33333FFBD>11>1
@M02197:105:000000000-AN6RF:1:1105:18240:2249 1:N:0:1
GTCCCGTGAAATTCCTCCGCTTATTGATATGCTTAAGTTCAGCGGGTATCCCTACCTGATCCGAGGTCAACCTTGAAAAAATTGGGGGTTGACGGCTGGACTATCACACACACCATGCGAAAAGATAATCTTACTACGCCTGGGGATATGAGATCATCCGCCTTTGAATTTCAGAAGGGAGAATGCAAGCAAACTCATCTTCCAAGACCAAGCAAATCTGCTTGAGAGGTATTTAATGACGCTCGAACAGGCATGCCTCCCGGAATACCAGGAGGCGCAATGTGCGTTCAAAGATTCGATGATTCAC
+
CCCDCCCCCDFFGGGGGGGGGGGHHHHHHHGHHHHHHHHHHHHGGGEEHHHHHHHHHHHHHGHFGGGGGHHHHHHHHHHHGHHHHHGGGGGHHGGGGGFHHGHHHHHHHGGGHGHHHHHHGGHHHHHHHHHHHHGGHHGGHHHHHHHHHHHHHFHHHHHHHGHHHHHHHHHHHHHHHHHGHHHHHHHHHHGHHHHHHGGGGHGGHHHGHHHFHGHHHHHHGHHHHHHHHHHHHHHHGFAGGHHGHHHHHHHHHGGEGE?EHHGHHHHGHHHDEE?EHFHHGGFGHGGGGGGGGGGFFFFFFFBCCCC
@M02197:105:000000000-AN6RF:1:1105:13364:2283 1:N:0:1
GTCCCGTGAAATTCCTCCGCTTATTGATATGCTTAAGTTCAGCGGGTAGTCCTACCTGATTTGAGGTCAAATTGTCAGAAGCTGTCTCAAAAGAGACCCTTTAGAAGCTGAACCCCATTTATAAAGCTGCTCTTCACAAATGGCGTAGATAATTATCACACCAAAGCAAGGCAACAAAGGTCCCGCTAATGCATTTCAGGAGAGCCGACTTCTGAGAAGCCCGCATACTCCCACATCCAAGCCTGATCAACAGAAAAAGCTGAAAAGGTTGAGAATTTCATGACACTCAAACAGGCATGCTCCTCGGAATACCAAGGAGCGCAAGGTGCGTTCAAAGATTCGATGATTCAC
+
CCCCCCCCCCFFGGGGFGGGGGGHHHHHHHGHHHGHHHHHHCHGGGGGGHHHHHHHHHEHHHHGGHHHHHHHHHGHHHHHHHHHHHHHHHHHFFHHHGHHHHHHHHHHHHHHHHGGGHHHHHHHHHHHHGHGHHHHHHHHHGGHGGGGGHHHGHHHHHHHHHGHHHHHHHHHHHHHHHHHHHHHGGHHGHHFHHHHHHHHHGHGGHHHHHGGHHHGHGGGGGGGHHGGHGHGGHHGGGHHHHHGGHHHHHBHHHHHGHGHHHHGHHEHHHHHHHHGHGGFHHHFFEHFDHGFFFGHFEGFEFFDFHGHHHFHGHHGFGGGHGCGGGGGGFGFFEF5?GGFFFFFFF@ABBB
@M02197:105:000000000-AN6RF:1:1105:18559:2420 1:N:0:1
GTCCCGTGAAATTCCTCCGCTTATTGATATGCTTAAGTTCAGCGGGTATCCCTACCTGATCCGAGGTCAACCTGTAAAAATTGGGGGTTCTGGCAAGCCACCGGGGGGAACTCTATAGCGGGAGTATGTACTACGCTCAGAGCCCACCGGCACCGCCACTAATTTTGAGGGCCGCGGAGACCGCGTGCCCCAATACCACGCTAGGCGTGAATGGTTAAATGACGCTCGAACAGGCATGCCCTGCGGAATACCACAGGGCGCAATGTGCGTTCAAAGATTCGATGATTCAC
+
BBBBBBBBBAFFG5FGGGGGGGGHHHHHHHHHHHFBHHHHHFHGGGCGHHHHHHHG.<B;H;HGGGG;HHHH::HHHH:HH<GHHGGE9H<G9HHFGHFHHHGGGG98GGGGGG;FBFGGFFFFDFF8F9FF:F:F9FD:F:FFFEFFF9FFFGGFFFHFGHHHFHHGFFFGFF?GFGGFGGGGGFFFEHHHFHFFFFGGFFGFFFFFFHHHFHGHFGHFFFGGFFGHGGHFFFHEGGGFE2?GHHHHHFHHHHGGCGGHHFG?AEGHGGFGGGG24GCBFBD5DBBBBA
@M02197:105:000000000-AN6RF:1:1105:22150:3127 1:N:0:1
GTCCCGTGAAATTCCTCCGCTTATTGATATGCTTAAGTTCAGCGGGTAGTCCTACCTGATTTGAGGTCAAATTGTCAGAAGCTGTCTCAAAAGAGACCCTTTAGAAGCTGAACCCCATTTATAAAGCTGCTCTTCACAAATGGCGTAGATAATTATCACACCAAAGCAAGGCAACAAAGGTCCCGCTAATGCACTTCAGGAGAGCCGACTTCTGAGAAGCCCGCATACTCCCACATCCAAGCCTGATCAACAGAAAAAGCTGAAAAGGTTGAGAATCTCATGACACTCAAACAGGCATGCTCCTCGGAATACCAAGGAGCGCAAGGTGCGTTCAAAGATTCGATGATTCAC
+
BCCCCCAABCFFGGGGGGGGGGGGHGHHHGHHHGHHHGHHHGHGGGGEFHHHHHHHHGHHHHHHGGHHHHHHHHHHHHHHHHHHHHHHHHHGHGFHHGHHHHHHHHHHHHHHHHGGGHHHHHHHHFHHHHFHHHHHHHHHHHGHGGGGGHHHHHHHHHHHHHHHHHHHHHEHHHHHHGHHGGHHGHGGGHEHFHHHFHHGHGGDGHHGHHGGHHHHGGGGGGHHHGGGHGGHGFFFGGHHFGHHHGHHGHHHHHHHHHHFGHGHHHHHGHHHHFF53FFHHGGGEGHHHHHHHFGHHHEGECCGHHHHHG3FCHGAEEGGHHGHGGGGHGGFCGGGGGCFFFFFFFBA?>A
@M02197:105:000000000-AN6RF:1:1105:12178:4050 1:N:0:1
GTCCCGTGAAATTCCTCCGCTTATTGATATGCTTAAGTTCAGCGGGTAGTCCTACCTGATTTGAGGTCAAATTGTCAGAAGCTGTCTCAAAAGAGACCCTTTAGAAGCTGAACCCCATTTATAAAGCTGCTCTTCACAAATGGCGTAGATAATTATCACACCAAAGCAAGGCAACAAAGGTCCCGCTAATGCATTTCAGGAGAGCCGACTTCTGAGAAGCCCGCATACTCCCACATCCAAGCCTGATCAACAGAAAAAGCTGAAAAGGTTGAGAATTTCATGACACTCAAACAGGCATGCTCCTCGGAATACCAAGGAGCGCAAGGTGCGTTCAAAGATTCGATGATTCAC
+
ABBAA?ABAABFGG5GGGGGFAEDGHFGDGFGHHHHCHFHCFHEGGEGGEGFHGFFGFHHHHHGGFGBHBFGHHHHHHGHHHGGHHGHFFH3GGHBGEHFHHEGFFFFHHBFFHEEEGHHHHHHHFGHGHFHHHHHHHHHHHHHFGFGFGHHHHGHHHHHHGHHHGHHHHFGHHHHHHFCFGHHGFDFFGFGHHFFHHFHHGGGGHGCFBHGGGHHGCGGGGGHHG?FGGFEFGDFGGHHHFGFFBDGHHHEHHHGHHHFHGHFFFE?5FHHGDE5HFHHHHHHHGGHHGHFGHGGFEHE?ECGGG5HHFFGHGGAAA2EHFFHGE?CFBGDGFEFAB44CFFDFFA?BBB
@M02197:105:000000000-AN6RF:1:1105:8771:4134 1:N:0:1
GTCCCGTGAAATTCCTCCGCTTATTGATATGCCTAAGTTCAGCGGGTAGTCCTACCTGATTTGAGGTCAAATTGTCAGAAGCTGTCTCAAAAGAGACCCTTTAGAAGCTGAACCCCGTTTATAAAGCTGCTCTTCACAAATGGCGTAGATAATTATCACACCAAAGCAAGGCAACAAAGGTCCCGCTAATGCATTTCAGGAGAGCCGACTTCTGAGAAGCCCGCATACTCCCACATCCAAGCCTGATCAACAGAAAAAGCTGAAAAGGTTGAGAATTTCATGACACTCAAACAGGCATGCTCCTCGGAATACCAAGGAGCGCAAGGTGCGTTTAAAGATTCGATGATTCAC
+
BBBBBBA3AAFFGFGFFGGGGGGHHHGHHHHHHHHHGFHHHHHGGGEAEFHHHFHHHHGHHHFHGGHGHHHHHHFHHFFHHHFFHFHHHHGHGGHHGGHHHHHHHHHHHHHHHHGGGGHHHGHHHBFGHHHHFFFHHHHHHHHHGGGGGFHHHHHHHHHHHHHGHFHHHGGHHHHHHHHFHHHGGGHHEHHHHHHGHHHHHGHGGHHGHGGGHHHHHFFGGGGHHHGGFGHHGHGFCGHFGB3FHFHHHHGHGGHHGHHHHHHGHHFGBHGHHHGBFGHFHHGFGGFGHHHHFHGHHFA?FEA?GHHFGDGFFFHGGGGGHHGHGGGGGGGGBGGGGGGFFFFFFFBBBBB
@M02197:105:000000000-AN6RF:1:1105:14567:4258 1:N:0:1
GTCCCGTGAAATTCCTCCGCTTATTGATATGCTTAAGTTCAGCGGGTAGTCCTACCTGATTTGAGGTCAAATTGTCAGAAGCTGTCTCAAAAGAGACCCTTTAGAAGCTGAACCCCATTTATAAAGCTGCTCTTCACAAATGGCGTAGATAATTATCACACCAAAGCAAGGCAACAAAGGTCCCGCTAATGCATTTCAGGAGAGCCGACTTCTGAGAAGCCCGCATACTCCCACATCCAAGCCTGATCAACAGAAAAAGCTGAAAAGGTTGAGAATTTCATGACACTCAAACAGGCATGCTCCTCGGAATACCAAGGAGCGCAAGGTGCGTTCAAAGATTCGATAATTCAC
+
?ABBAD?AB?DFGGGGGGGGGGGCGHGHHHHHHGHHHHHHGGHGGGEGGHGGHHHHHHGHHGHFFHGHHHFHHHGHHHHHFHGFHHHHHEFGGGFHHGHHHHHGHHHEHHH3GGGCFHHHGHHHFBFGGGFFHHHFHHHGHHFF?FGGGHGDGHFHHFHFHFHHHHHHHHGHHHHGEHEBDGGFGHGGFHHHHHHHHHHHHGHGGGHHHHHHFHHHGGGGGGGGGGGGCGFFHHFCGGHHHHDD4D4GHHFHHHHHGDBHHHHHGFGCDBFHHHHG@5HFEHGAHGGGBGGFHFEHHGH?GCAA3BBFGGGFFGGEFGE?FGC4AEEE4CGGGGGGGFFBBFFFFFA3A33
@M02197:105:000000000-AN6RF:1:1105:12460:4449 1:N:0:1
GTCCCGTGAAATTCCTCCGCTTATTGATATGCTTAAGTTCAGCGGGTAGTCCTACCTGATTTGAGGTCAAATTGTCAGAAGCTGTCTCAAAAGAGACCCTTTAGAAGCTGAACCCCATTTATAAAGCTGCTCTTCACAAATGGCGTAGATAATTATCACACCAAAGCAAGGCAACAAAGATCCCGCTAATGCATTTCAGGAGAGCCGACTTCTGAGAAGCCCGCATACTCCCACATCCAAGCCTGATCAACAGAAAAAGCTGAAAAGGTTGAGAATTTCATGACACTCAAACAGGCATGCTCCTCGGAATACCAAGGAGCGCAAGGTGCGTTCAAGGA
+
BBACCCCCCCFFGGGGGGGGGGGGHHHHHHHHHHHHHHHHGHHGGGGGGHHHHHHHGHGHHHHHGHHHHGHFHHHFHHHHHHHHHHHHHHHHHEHHHGHHHHHHHHHHHHHHHHGGGGHHHHHHHHHHHHHHHHHGHHGHHHHHHHHGHHHHHHGHHHHHHHHHHHHHHHHHHHHHHHHHHHHHGGHHHHHHHHHHHHHHHGGGHHHHHGGHHGHHHGGGGGHHHHGGGGHHHHHGGGHHHHFHHHHHHHHHHHHHGHHHGHGHHHHHGHHHFFHGBHHHHHHFEFHHHHHHHFGHHHHGGECABFFHHFFGHGEEEGGEG5GGGGBBFFFFFAA?BA
@M02197:105:000000000-AN6RF:1:1105:24331:4462 1:N:0:1
GTCCCGTGAAATTCCTCCGCTTATTGATATGCTTAAGTTCAGCGGGTAGTCCTACCTGATTTGAGGTCAAATTGACAGAAGCTGTCTCAAAAGAGACCCTTTAGAAGCTGAACCCCATTTATAAAGCTGCTCTTCACAAATGGCGTAGATAATTATCACACCAAAGCAAGGCAACAAAGGTCCCGCTAATGCATTTCAGGAGAGCCGACTTCTGAGAAGCCCGCATACTCCCACATCCAAGCCTGATCAACAGAAAAAGCTGAAAAGGTTGAGAATTTCATGACACTCAAACAGGCATGCTCCTCGGAATACCAAGGAGCGCAAGGTGCGTTCAAAGATTCGATGATTCAC
+
AAAABBB>ABFFGGGGGGGGGGGHHHGHHHHGHHHGHHHHHHHGGGGGGHHHHHHHHHGHHHHHGHHHHGFHHHHHHHHHHFHHHHHHHHGHHGHHGGHHHHHHHHHHHGFHHHGGGHHGHHHHHGFGFHHHHHHHHHHHHHHHGGDGGHHHHHHGHGGHHGHHHHHHF:FHHHHHHHGHGHGADGHHHHHHHHHHHHHHHGHGHHHHGGGHGHHHHGGGGGGGHGGGGGFHGHGG?GHHHGHFHHHGHHGHHHHHHHHHGGGHHHGEHHFFBHHHG5GHGGHFGGFHHHHHHGEGFE1DGCGCHHHHHGGFBHHGGEFGGGAGAFEAFGGFGGDFFGF4FFFFFFBBAAA
@M02197:105:000000000-AN6RF:1:1105:17731:4681 1:N:0:1
GTCCCGTGAAATTCCTCCGCTTATTGATATGCTTAAGTTCAGCGGGTAGTCCTACCTGTTTTGAGGTCAAATTGTCAGAAGCTGTCTCAAAAGAGACCCTTTAGAAGCTGAACCCCATTTATAAAGCTGCTCTTCACAAATGGCGTAGATAATTATCACACCAAAGCAAGGCAACAAAGGTCCCGCTAATGCATTTCAGGAGAGCCGACTTCTGAGAAGCCCGCATACTCCCACATCCAAGCCTGATCAACAGAAAAAGCTGAAAAGGTTGAGAATTTCATGACACTCAAACAGGCATGCTCCTCGGAATACCAAGGAGCGCAAGGTGCGTTCAAAGATTCGATGATTCAC
+
AABBBBBB@BFFGGGGGGGGGGGHHHDHHHGHHHHHHHHHGHHGGGGCGHHHHHHGHHGHHHHEFHHHHHHHHFGHHHHHFHHGHHHHHHFHHGHHHGHGHHHHHHHHHFGHHHGGGHHHHHGHHHHHHHHHHHGFGHGHHFBHGGGGGEHFFFFHFHHGHGHHHHHHHHHHHHHHHGGCGGHGGHGDGHHHHHHHHFHHFGHAAGHGCFGHGHHGHGGGGGHEHGBEFGHHGHGCGGHHG3F4HFHGHHFFGHHHHHHHHHHHHHHFHHHGHHHFHHHHHHHHHGFGHHFHHGHEHHGGGFGGHHGHFHHHHHHGGCEAHCGHGGGGHGGGGGGGEFCFFFFFFFBBBBB
@M02197:105:000000000-AN6RF:1:1105:18708:4785 1:N:0:1
GTCCCGTGAAATTCCTCCGCTTATTGATATGCTTAAGTTCAGCGGGTAGTCCTACCTGATTTGAGGTCAAATTGTCAGAAGCTGTCTCAAAAGAGACCCTTTAGAAGCTGAACCCCATTTATAAAGCTGCTCTTCACAAATGGCGTAGATAATTATCACACCAAAGCAAGGCAACAAAGGTCCCGCTAATGCATTTCAGGAGAGCCGACTTCTGAGAAGCCCGCATACTCCCACATCCAAGCCTGATCAACAGAAAAAGCTGAAAAGGTTGAGAATTTCATGACACTCAAACAGGCATGCTCCTCGGAATACCAAGGAGTGCAAGGTGCGTTCAAAGATTCGATGACTCAC
+
BBCCCCBBBCFFGGGGGGGGGGGHHHHHHHHHHHFHHHHHGHHGGGFGGHHHHHHHHHGHHHHHGHHHHHHHHHHHHHHHHHHHHHHHHHHGHGHHHGHHHHHHHHHHHHHHHHGGGHHHHHHHHHHHHHHHHHHHHHHHHHHHGGGHHHHHHHHHHHHHHHHHHHHHHHHHHHHHHHHHHGHHHGGHHHHHHHHHHHHHHGHGHHHHHHHHHHHHHGGGGGGHHHGGGGHHHHHHGGHHHHHGHHFHHHHHHHHHHHHHGHHHHHHHHHHHHHHHHHHHHHHHGGHHHGHHHHGHHHHGGGGDHGHHHHHHHHHHHHHHHHGHGGGGHGGGGGGGGGGFFFFFFFA?AAA
@M02197:105:000000000-AN6RF:1:1105:20665:4966 1:N:0:1
GTCCCGTGAAATTCCTCCGCTTATTGATATGCTTAAGTTCAGCGGGTAGTCCTACCTGATTTGAGGTCAAATTGTCAGAAGCTGTCTCAAAAGAGACCCTTTAGAAGCTGAACCCCATTTATAAAGCTGCTCTTCACAAATGGCGTAGATAATTATCACACCAAAGCAAGGCAACAAAGGTCCCGCTAATGCATTTCAGGAGAGCCGACTTCTGAGAAGCCCGCATACTCCCACATCCAAGCCTGATCAACAGAAAAAGCTGAAAAGGTTGAGAATTTCATGACACTCAAACAGGCATGCTCCTCGGAATACCAAGGAGCGCAAGGTGCGTTCAAAGATTCGATGATTCAC
+
CCCCCCCCCCFFGGGGGGGGGGGHGHHHHHGHHHHHHHHHHHHGGGGGGHHHHHHHHHHHHHHHGHHHGHHHHHHHHGHHHHHHHHHHHGHGHGHGHGHHHHEHFHHHHHHHHHGGGHHHHHHHHGHHGHHHHHHHHHGHHHHHGGGGGHGHHHGHHHHGHGHHHHHHHHGHHHGGHHGHHHHHHGHHHHHHHHHHHGHHHGHGHHGHHGGGGHHHHGGGGGGHGGGGGGGGGGHHCGHHFEHHGHHHHHHHHGGHHHEHFGGHHHGBHEHHHFDHFHGHFHGADGHGHHGABHGHHEGGGGE2HHBFHFDHHHHEFECGGFBFGFGFFEFGGGGGGGFCFFFFFFBAA>A
@M02197:105:000000000-AN6RF:1:1105:15454:4984 1:N:0:1
GTCCCGTGAAATTCCTCCGCTTATTGATATGCTTAAGTTCAGCGGGTAGTCCTACCTGATTTGAGGTCAAATTGTCAGAAGCTGTCTCAAAAGAGACCCTTTAGAAGCTGAACCCCATTTATAAAGCTGCTCTTCACAAATGGCGTAGATAATTATCACACCAAAGCAAGGCAACAAAGGTCCCGCTAATGCATTTCAGGAGAGCCGACTTCTGAGAAGCCCGCATACTCCCACATCCAAGCCTGATCAACAGAAAAAGCTGAAAAGGTTGAGAATTTCATGACACTCAAACAGGCATGCTCCTCGGAATACCAAGGAGCGCAAGGTGCGTTCAAAGATTCGATGATTCAC
+
CCBCCCCCCBFFGGGGGGGGGGGHHHHHHGHHHHHHHHGHHHGGGGGGGHHHHGHHHHEHHHHHGHHHHHGHHHHHHHHHHHHHHHHHHHHHHGHHHGHHHHHHHHHHHHHHHHGGGHHHHHHHGHHHHHHHHHHHHHHGHHHHGGGGGHHFHHHHHHHHHHHHHHHHHHGHHHHHHHHHHGHHGHHHHHHHHHHHHHHHHGHGGHHHGHHHHHHHHGGGGGHGHGGGHGHHGGHHGGHHHHHFHHHHHHHHHGHHHHHHHHHGFFHHHGHHHHFGD5HFHHHHGGFHHHHHHHGHHHHGCGFCHHHHHHHGHHHGGGGGHHHHGGGGGGGGGGGGGGGFFFFFFFBBA>A
@M02197:105:000000000-AN6RF:1:1105:13117:5548 1:N:0:1
GTCCCGTGAAATTCCTCCGCTTATTGATATGCTTAAGTTCAGCGGGTAGTCCTACCTGATTTGAGGTCAAATTGTCAGAAGCTGTCTCAAAAGAGACCCTTTAGAAGCTGAACCCCATTTATAAAGCTGCTCTTCACAAATGGCGTAGATAATTATCACACCAAAGCAAGGCAACAAAGGTCCCGCTAATGCATTTCAGGAGAGCCGACTTCTGAGAAGCCCGCATACTCCCACATCCAAGCCTGATCAACAGAAAAAGCTGAAAAGGTTGAGAATTTCATGACACTCAAACAGGCATGCTCCTCGGAATACCAAGGAGCGCAAGGTGCGTTCAAAGATTCGATGATTCAC
+
BCCCCCBCBCFFGGGGGGGGGGGHHHHHHHHHHHHHHHHHHHHGGCGGGHHHHHHHHHHHHHHHGHHHHHGHHHHHGHHGFHHHHHHHHHGHHGGHHGHHHHHHHHHHHHHHHHGGGHHHHHHHHHHHHHHHHHHHHHHHHHHHGGGGGHHHHHGHHHHGHHHHHHHHHHHHHHHHHHHHHHHHHHGHGHDGHHHHHHHHHGGGHHHHHGHGGHHHHGGGGGHGHHGGHGGGHGHHGGHHHHFHHHHHHFGHHHHHHHHHHHHHHHHGHHHHHHHHHHHHGHHHHGHHHHHHHHHGHHHGGGGGHHHHHFHHGHHGGGGGHHGGGGGGHGGGGGGGGGGFFFFFFFACBBB
@M02197:105:000000000-AN6RF:1:1105:24803:5807 1:N:0:1
GTCCCGTGAAATTCCTCCGCTTATTGATATGCTTAAGTTCAGCGGGTAGTCCTACCTGATTTGAGGTCAAATTGTCAGAAGCTGTCTCAAAAGAGACCCTTTAGAAGCTGAACCCCATTTATAAAGCTGCTCTTCACAAATGGCGTAGATAATTATCACACCAAAGCAAGGCAACAAAGGTCCCGCTAATGCATTTCAGGAGAGCCGACTTCTGAGAAGCCCGCATACTCCCACATCCAAGCCTGATCAACAGAAAAAGCTGAAAAGGTTGAGAATTTCATGACACTCAAACAGGCATGCTCCTCGGAATACCAAGGAGCGCAAGGTGCGTTCAAAGATTCGATGATTCAC
+
BBBBBBBBBBFFGFG5FGGGGGGHHHHHHHHHHHCHHHHHHGHGGGGGGGHHHHFHHHFHHHHHGGHHHHHHHHHHHHGHHHHHHHHHGHBGHGHHHGHHHHGHEFHHHHFFHHGGGHHHHHHHHHHHHHHHHHHHHHGGHHGHGGGGGGHHHHHHFHHGHHHHHHHHHHGGHHHHHHHFHHHHFGGHGHHHGGHHHHHHHGGGGHGGGHGHHHHHHGFFGGGGHHGGGGHHGHGGGGHHFGFFEG4EHEHHHHHHHGHGHHHHHHHHHHHHGHHHFFHHFGHEEGFHGHHHHHGHGHGGGGGGHHHHHHGHHHGGGGGGHFGHGGEGHGGGGGGGEA4FFFFFFFAABAA
@M02197:105:000000000-AN6RF:1:1105:12565:6000 1:N:0:1
GTCCCGTGAAATTCCTCCGCTTATTGATATGCTTAAGTTCAGCGGGTAGTCCTACCTGATTTGAGGTCAAATATGATGAAATGCTTGTCCGAAGACCATTGTAAGCGGACTTTGAGGGTCAGACGACAGCGCAACGTCATTATCACACTGATGTCCGAAAGCCAAAGGTTGAATTCCGCTGATGCATTTGAGAGGAGCCGACTTTCGCCAGCACGCTCCAAGTCCAAGCCCCGAAACAGAAACAAATCTATTCGGGGTTGAGAATTTAATGACACTCAAACAGGCATGCTCCTCGGAATACCAAGGAGCGCAAGGTGCGTTCAAAGATTCGATGATTCAC
+
CCCDDDCCBCFFGGGGGGGGGGGHHHHHHHHHHHHHHHHHHGHGGGEFGHHHHHHHHHHHHHHHGHHHHHHHHHHHHHHHHHHHHHHHHHGGGGGHHHHHHHHHHHGGGGGHHHHGHGGHHHHHGGGGGHGGGGGGHHGHHHHHHHHHHHFHHHHHGHHHHHHHHHHHHHHHHHHHHHHHHHHHHHHHHHHHHGGGGGGHHGGGGGGHHGGGFGFHGHHHHGFGFHGGFFFGHHHHHHHHGGHHHHHGGGGGGGGHHHHHHHHHHHHHHHHHGDGHGHHHGHHHHHHGGGEAGFHHHHHHFFHHGGGGGGHHGGGGGHGGFGGGGGGFFFFFFFFBBAAB
@M02197:105:000000000-AN6RF:1:1105:15896:6067 1:N:0:1
GTCCCGTGAAATTCCTCCGCTATTGATATGCTTAAGTTCAGCGGGTATCCCTACCTGATCCGAGGTCAACCTGTAAAAATTGGGGGTTCTGGCAAGCCACCGGGGGGAACTCTATAGCGGGAGTATGTACTACGCTCAGAGCCCACCGGCACCGCCACTAATTTTGAGGGCCGCGGAGACCGCGTGCCCCAATACCACGCTAGGCGTGAATGGTTAAATGACGCTCGAACAGGCATGCCCTGCGGAATACCACAGGGCGCAATGTGCGTTCAAAGATTCGATGATTCAC
+
AAABBBBBBCFFGFGGGGGGGGGGHFHHHHHHFFDHHGHHHHGFGEAGHHHGHHHHFHH<<H7F58HH:H::H'HHG<<0,HHHGGGGG;GH<H<GHG<HGGCGGGGA9GG9G::GG:EG89FF89EFFF:FFFF8FFFF:FFF:F7F::FGFFGFGGHHFFFFFHHGGFFFFFGFFFFFFGGFFGFFFFGFFFFFFFFGFGGFHFFFFHGFGGFHHFFFGFFHEGFHHHGFEHGF10CE?2HFFFGBHGHHHGGGGGFHHHFCGGGGGGGGGG?GEFF@55FF?AAAB
@M02197:105:000000000-AN6RF:1:1105:6427:6194 1:N:0:1
GTCCCGTGAAATTCCTCCGCTTATTGATATGCTTAAGTTCAGCGGGTAGTCCTACCTGATTTGAGGTCAAATTGTCAGAAGCTGTCTCAAAAGAGACCCTTTAGAAGCTGAACCCCATTTATAAAGCTGCTCTTCACAAATGGCGTAGATAATTATCACACCAAAGCAAGGCAACAAAGGTCCCGCTAATGCATTTCAGGAGAGCCGACTTCTGAGAAGCCCGCATACTCCCACATCCAAGCCTGATCAACAGAAAAAGCTGAAAAGGTTGAGAATTTCATGACACTCAAACAGGCATGCTCCTCGGAATACCAAGGAGCGCAAGGTGCGTTCAAAGATTCGATGATTCAC
+
BBBABDAABBBFBGGGF4AEGGGGHHHHHHGHHHHHHHHHHHFFGCEGFGHHHHHHHH3GHHFHGHHHGHFHHHFFHHHHHEHHHHHHHHHHHGHGHGHHHHFHHHHHHHGHGHGGGHHHHHHGHG9EFGHGHHGHHHHGGHHHGGGGGHHHHHGHHEHHHGHHFGHGGGGHGHHHEFHFFGGFEGGFCGHHGHHHHGHHGGHGGHGG@DGGFGGGHGGFGGHGHGGGGGFEFGDBEEGHHEF4FF@FGEHFGHGHHGDHFHGFDB1CGDBGHGFHFGF5FHHFFFGHFFGFGBGHFHAEEEA?HEHGGCHFHGFGGGGGHFHGC?GFAFFDFFGGGGGBBFFFFFAA3A>
@M02197:105:000000000-AN6RF:1:1105:18728:6419 1:N:0:1
GTCCCGTGAAATTCCTCCGCTTATTGATATGCTTAAGTTCAGCGGGTATCCCTACCTGATCCGAGGTCAACCATAGAAAGTTGGGGGTTCTGGCGCGTACCCTCCGGGTTCCATAGCGAGAAGAATTACTACGCTTAGAGCCGGAGAGTACTGCCACTGATTTTAAGAGCTGCTGAGGTAGCATGCTCCAACACCAAGCTAGGCTTGAGGGTTATAATGACGCTCGAACAGGCATGCCCCCCGGAATACCAAGGGGCGCAATGTGCGTTCAAAGATTCGATGATTCAC
+
BBBBBBBAABFFGGGGGGGGGGGHHGHHFHHHHHHHHGHHGGGGGGEEFHHHHHFHHHH;HHHGGCFHHHGHGHHHHHHHGFHHGGGFGHHGEHGGGCFGGHGHGGGGDGHHHGHHHGFFFFHFFGFHHHHHGGGGGHHHHHGGFGFGFHHHGHHHHHHHHGHHHHHHGGGGGGGGGGGGGGGHHGGHHFGGGGGGGHGFFGHGHFFHHHHHGFGHHFFAFDHHFFHFHHFFFGFGGGEE?FHGHFHHGHHFGGGCEGEHFGGEE4GGFFGGGFEA4CFFFFFA?BAA
@M02197:105:000000000-AN6RF:1:1105:21281:6419 1:N:0:1
GTCCCGTGAAATTCCTCCGCTTATTGATATGCTTAAGTTCAGCGGGTAGTCCTACCTGATTTGAGGTCAAAAGTCAATAAGGAAGACGCCAGAAGGCATCGACGCATTAGAGGCACGGGACCGTTCATTCATGCACTTCGGCGAGCGGCGATCATTATCACGCCAAAAGCCTTGTCATGCATAGTCAAAAGTCGACCGCAAGCCCATTCATTTCAGGGGAGCCCGAGTCCTAGACGAGAAGTCCAGATCTCCGGCAGCCCCCACTATCCAAGCACCCTTTCGAAGCAAATCGAGAGGGGTTGAGAATTTACTGACGCTCAAACAGGCATGCTCCTCGGAACACCGAGGAGCGCAAGGTGCGTTCAAAGATTCGATG
+
BBCCCCCCCCFFGGGGGGGGGGGHHHHHGHHHHHHGHHHHHHHGGGEGGHHHHHHHHHHHHHHHGHHHHHHHHHHHHHHHHGGGHGHGGGGGHHHHHHHHGHGGGGGGHHHHHGGHGGGGGGGGGHHHHHGHHHHHHHHGGGGGGGGGGGGGGFGGFGGFGGGGGGGGFFGGGGGGFGGGGGHGGFFHFFGGGGGGGGGGGGGGGGFGHFGFFGHGGGHGGGGGHGHFHHGHGGGHHHHHGHHHHHGCGGGGHGGGGGGHHHGHHHHGHHHCFFCHFGFGGHHHGHGHHGGHHGGGGHHHHHHHHFDHBGE?GGGHGHHGHHHHGFHGGGEFEE?GHHGGEFFGHHGGGGGHHHGCGFGGGGGGFFFCFFFCCCCC
@M02197:105:000000000-AN6RF:1:1105:17222:6284 1:N:0:1
GTCCCGTGAAATTCCTCCGCTTATTGATATGCTTAAGTTCAGCGGGTAGTCCTACCTGATTTGAGGTCAAATTGTCAGAAGCTGTCTCAAAAGAGACCCTTTAGAAGCTGAACCCCATTTATAAAGCTGCTCTTCACAAATGGCGTAGATAATTATCACACCAAAGCAAGGCAACAAAGGTCCCGCTAATGCATTTCAGGAGAGCCGACTTCTGAGAAGCCCGCATACTCCCACATCCAAGCCTGATCAACAGAAAAAGCTGAAAAGGTTGTGAATTTCATGACACTCAAACAGGCATGCTCCTCGGAATACCAAGGAGCGCAAGGTGCGTTCAAAGATTCGATGACTCAC
+
BCCDCCCCCDFFGGGGGGGGGGGHHHHHHHHHHHHHHHHHGGHGGGGGGHHHHHHHGHHHHHHHGHHHHHHHHGHHHHHHHHHHHHHHHHHHHGHHHGHHHHGHHHHHHHHHHHGGCHHHHHHHHHHHHHHHHHHHHHHHHHHHGGGGGHHHHHHHHHHHHGHHHHHHHHHHHHHHHGHGGHHHGGGHHHHHHHHHHHHHHGHGGHHHGGHHHHHHHGGGGGHGHGGGHGHHHHHHGGHHFGBHHHHHHHHHHGHHHHHHHHGHHHGGHHHHHHHHFHHGHHHFHGGHHHHHHHHHHHHGCGGGHHGHHGFHHHHGGGGGHHHHGGGGHGGGGGGGGGGFFFFFFFABBAB
@M02197:105:000000000-AN6RF:1:1105:17720:6776 1:N:0:1
GTCCCGTGAAATTCCTCCGCTTATTGATATGCTTAAGTTCAGCGGGTAGTCCTACCTGATTTGAGGTCAAATTGTCAGAAGCTGTCTCAAAAGAGACCCTTTAGAAGCTGAACCCCATTTATAAAGCTGCTCTTCACAAATGGCGTAGATAATTATCACACCAAAGCAAGGCAACAAAGGTCCCGCTAATGCATTTCAGGAGACCCGACTTCTGAGAAGCCCGCATACTCCCACATCCAAGCCTGATCAACAGAAAAAGCTGAAAAGGTTGAGAATTTCATGACACTCAAACAGGCATGCTCCTCGGAATACCAAGGAGCGCAAGGTGCGTTCAAAGATTCGATGACTCAC
+
CCCCCCBBBCFFGGGGGGGGGGGGHHHHHGHHHHHGHHHHGFHGGGGGGHHHHHHHGH3FHHHEGHGHHHHHHHHHHHHHGHHHHHHHHHHHHGHHHGHHHHHHGHHHHHFFHHGGFHHHHHGHHHHHHHGHHHHHHHHHHHGHGGGGGHHHHHHHHHHGHHHGGHGHGHHHHHHHHHHGHHHHGGGHHHHHHHHHHHHHHGHGGHHHGFGGHHHHHFGGGGHGHGGGGGHGHHGGGGHHHHHHHGHHHHGHHHGHHHHHHHHHHHHHHEHEHGGHHHGHHHHHHGGHHHHHHHHHHHHGECGCHHGHHHGHHHHGGGGGHHHHGGGGHGGFGGGGGFGFFFFFFFBCBCB
@M02197:105:000000000-AN6RF:1:1105:9189:6639 1:N:0:1
GTCCCGTGAAATTCCTCCGCTTATTGATATGCTCCTCCGCTTATTGATATGCTTACTTCCTCTAAATGACCAAGATCCTCCGCTTATTGATATGCTTACTTCCTCTAAATGACCAAGCAAAGATTCGATGATTCAC
+
GGGDEHHHHHHHGGGGGGGHHHHHHHHHHHHHHHHHHHHGHHHHHHHHHHGHHHHHHHHHHHHHHHHHHHHHHHHHHHHHHHGGHGHHHHHHHHHHHHHHHHHHHHHHHHHHHHHHHGHHGHHHHHGHHHHIHHHH
@M02197:105:000000000-AN6RF:1:1105:21250:6746 1:N:0:1
GTCCCGTGAAATTCCTCCGCTTATTGATATGCTTAAGTTCAGCGGGTAGTCCTACCTGATTTGAGGTCAAATTGTCAGAAGCTGTCTCAAAAGAGACCCTTTAGAAGCTGAACCCCATTTATAAAGCTGCTCTTCACAAATGGCGTAGATAATTATCACACCAAAGCAAGGCAACAAAGGTCCCGCTAATGCATTTCAGGAGAGCCGACTTCTGAGAAGCCCGCATACTCCCACATCCAAGCCTGATCAACAGAAAAAGCTGAAAAGGTTGAGAATTTCATGACACTCAAACAGGCATGCTCCTCGGAATACCAAGGAGCGCAAGGTGCGTTCAAAGATTCGATGATTCAC
+
AAABABAAAAFFGGGGGGGGGG2FGHCHHHHHHHHHHHHHHHHGGGGEGHHHHHHHHHHHHHHHGHHGGHHHHHHHHHGGHHHHHHHHHHHGEAGHGGGHHHGHFFFHHHHFHHGGGHHHGHGHGHHHGHFHHHHGHHFHHHGHGGGGGHHFHHFHHGHHHHHHHHHHHGGHHHHHGHGHHHHHHHGGGHHHHHHHHHHHHGGGHHHHGGGGHGHHHGGGGGHHGHFFFGHHGHGFGGHHHBHHHFFGHHHHGHHHHHHHHHHHHHGFHGHHHHHHGEHEHHHF5GGGHHGHHHHHHHHGGGEGFHGHHFHHHHFAE?GGHHHHGGGGHGGGGGGGEFFFFFFFFFBBAAA
@M02197:105:000000000-AN6RF:1:1105:20396:6865 1:N:0:1
GTCCCGTGAAATTCCTCCGCTTATTGATATGCTTAAGTTCAGCGGGTAGTCCTACCTGATTTGAGGTCAAATTGTCAGAAGCTGTCTCAAAAGAGACCCTTAGAAGCTGAACCCCATTTATAAAGCTGCTCTTCACAAATGGCGTAGATAATTATCACACCAAAGCAAGGCAACAAAGGTCCCGCTAATGCATTTCAGGAGAGCCGACTTCTGAGAAGCCCGCATACTCCCACATCCAAGCCTGATCAACAGAAAAAGCTGAAAAGGTTGAGAATTTCATGACACTCAAACAGGCATGCTCCTCGGAATACCAAGGAGCGCAAGGTGCGTTCAAAGATTCGATGATTCAC
+
BBCCBCCCCDFFGGGGGGGGGGGHHHGHHHHHHHHHHHHHGGHGGGGGGHHHHHHHHGHHHHHHGHHHHHHHHHHHHHHHHHHHHHHHHHHHHGHGHGHHHGHHHHHHGHHHHGGGHHHHHHHHHHHHHHHHHHHHHHHHGHHGGGGGHHHHHHHHHHHHHHHHHHHHHHHHHHHHGFHGHHGHGGHHHHHHHHHHHHHHGHGHHHHHHGHHHHHHGGGGGHHGGGGGGHHHHHGFGGHHHHHHHHHHHHHGHHHHHHHHHHGHHHHHHHHHHGHGBFFFHHHGGHHHHHHHGBHGHHGCGGGHHHHHHGHHHHGGGGGHHFGGGGGHGGGGGGGGFGFFFFFFFBBBAB
@M02197:105:000000000-AN6RF:1:1105:25281:7167 1:N:0:1
GTCCCGTGAAATTCTCCGCTTATTGATATGCTTAAGTTCAGCGGGTATCCCTACCTGATCCGAGGTCAACCTGTAAAAATTGGGGGTTCTGGCAAGCCACCGGGGGGAACTCTATAGCGGGAGTATGTACTACGCTCAGAGCCCACCGGCACCGCCACTAATTTTGAGGGCCGCGGAGACCGCGTGCCCCAATACCACGCTAGGCGTGAATGGTTAAATGACGCTCGAACAGGCATGCCCTGCGGAATACCACAGGGCGCAATGTGCGTTCAAAGATTCGATGACTCAC
+
CCDDEECBCCFFGGGGGGGGGGHHHHHHHHHHHHGHHHHHHHGGGEEHHHHHHHHHHH<H;G9GG:HHHHHHH<HHHHH<<HGGGGG;H:HHHHHGHG<<<GGGGGGGGGGG9::;GGGGFFFFFFF::F::FFF889FFFFFF:FFFFFFGGGGGFHHHHHHHHGHGGGGFGGHHGGGGGGFFGGFFHHHHHFGFFGHHGHGHHFHHHHHHHHFHHHGGFGGHHGHHFFHHGHHGGGGGGGHHGHHHFHFHHGGGGFF5BFCGFGHGGGGGGGGGGFFFFFFFBBAAB
@M02197:105:000000000-AN6RF:1:1105:8129:7148 1:N:0:1
GTCCCGTGAAATTCCTCCGCTTATTGATATGCTTAAGTTCAGCGGGTATTCCTACCTGATCCGAGGTCAACACTTAGGTAAAAAGTATAACAAGACCGTCGCCCATCAGAGTCGTCCCAGATACATGCTTAGTAAAAAGCTCCTCGTACCCGGTTCCCTCTGGGGCGCCGTCACTATCTTTGAGACCAGTTGATAGGCAAAGCTATAACTAAAGTCCAACGCCAAGCCAGGGCTTGAGGGGTGATAATGACGCTCGAACAGGCATGCCCTTCGGAATAACCAAGGGGCGCAATGTGCGTTCAAAGATTCGATGATTCAC
+
CCCCBBCC@BFFGGGGFGGGGGGHHFHGFHFHHHHHHHHHHHHGGGGGHHHHHHHHHHHBGHHGGGEHHGHHGHHHHHBFGHHHGFHHGHHHHHHHGCGAFEGGGHGFHHHHHFGGGGHGHHHHHHHGHHHHHHGHHGGHHHHHGGHGHGHGGGEGHHHHHHHHCFCGGGHHHGGHGGGGGGGGGGHGHGGGGHHFHHHHHHGHHGGHHFHHHFGFFFFFFGGHFGGHGHGHHFFFEGFFHGFHGHHEGGGGHHEFFHHHGHHHGFEAGCGHHHGHHGHFHHHGGGGGHFHHGEGGHGFFGGFGGGGFFFBFDB3@A>A
@M02197:105:000000000-AN6RF:1:1105:19323:7352 1:N:0:1
GTCCCGTGAAATTCCTCCGCTTATTGATATGCTTAAGTTCAGCGGGTAGTCCTACCTGATTTGAGGTCAAATTGTCAGAAGCTGTCTCAAAAGAGACCCTTTAGAAGCTGAACCCCATTTATAAAGCTGCTCTTCACAAATGGCGTAGATAATTATCACACCAAAGCAAGGCAACAAAGGTCCCGCTAATGCATTTCAGGAGAGCCGACTTCTGAGAAGCCCGCATACTCCCACATCCAAGCCTGATCAACAGAAAAAGCTGAAAAGGTTGAGAATTTCATGACACTCAAACAGGCATGCTCCTCGGAATACCAAGGAGCGCAAGGTGCGTTCAAAGATTCGATGATTCAC
+
CCDDECACCCFFGGGGGGGGGGGHHHHHHHHHHHHGHHHHHHHGGGEGGHHHHGHHHHHHHHHHGHHHHHHHHHHHHHHHHHHHHHHHHHHHHGHHHGHHHHHHHHHHHHHHHHGGGGHHHHHHHHHHHHHHHHHHHHHHHHHHGGGGGHHHHHHHHHHHHHHHHHHHHHHHHHHHHFHHHHHHHHHHHHHHHHHHHHHHHGHGGHHHHHGHGHHHHGGGGGHGHGGGHGHHHHHHGGHHHHHGGGHHHHHHHHHHHHHHHHHHHHHHHHHHHHHFHHHHHHHHGFGGHHGGHHHHHEHGGGGGHFHHHGHHHHHGGGGGHHHHGGGGGBGGGGGGGGGFFFFFFFCBBBB
@M02197:105:000000000-AN6RF:1:1105:11805:7806 1:N:0:1
GTCCCGTGAAATTCCTCCGCTTATTGATATGCTTAAGTTCAGCGGGTATCCCTACCTGATCCGAGGTCAACCTAGAAAAATTTGGGGTTTCTGGCCAGCACCTCCCAGGACCCTATAGCGAGAAAATTATTACGCGTAGAGCCTAAGAGCACCGCCACTAGTTTTAAGGCCCGCCAACCGGCGAAGCCCAACACCTAGCCAGGCTAGATTGGTATAAATGACGCTCGAACAGGCATGCCCCCCGGAATACCAGGGGGCGCAATGTGCGTTCAAAGATTCGATGATTCAC
+
BBBBABBBBA5DGGGGGCGGGGEHHGHHHHHGHHGFFGHHHHDFGEE0CGFHH/HH::F:HH:7FC79FGH0HB:GFFHHHG;GBE8G:$4-FHH;G3FGHE<GHEGH;;EE9HE:9DG7<(9ACGHHHHFF;CDCD@2C1FGFH#0>:<BGFECG?FFCCDGFFHEB@:CEGGCGFGGGFGFEF@?FGFFFFGFFFFHFGFEBGHHC9HHEGHFFFHFFFFFFHGGHGHHHGHHF?CE?GCGHHHHHHHGGGEEEE2GFFFE2EEGGCGDFGGGGGFFFFBFFB@BBA
@M02197:105:000000000-AN6RF:1:1105:17680:7877 1:N:0:1
GTCCCGTGAAATTCCTCCGCTTATTGATATGCTTAAGTTCAGCGGGTAGTCCTACCTGATTTGAGGTCAAATTGTCAGAAGCTGTCTCAAAAGAGACCCTTTAGAAGCTGAACCCCATTTATAAAGCTGCTCTTCACAAATGGCGTAGATAATTATCACACCAAAGCAAGGCAACAAAGGTCCCGCTAATGCATTTCAGGAGAGCCTACTTCTGAGAAGCCCGCATACTCCCACATCCAAGCTTGATCAACAGAAAAAGCTGAAAAGGTTGAGAATTTCATGACACTCAAACAGGCATGCTCCTCGCAATACCAAGGAGCGCAAGGTGCGTTCAAAGATTCGATGATTCAC
+
CDCCCDCCCCFFGGGGGGGGGGGHHHHHGHHHHHHHHHHHHHHGGGFGGHGHHHHHHHGHHHHHGHHHHHHGHHHHHHHHHHHHHHHHHHFHHGGFHGHHHHHHHHHHHHHGHHGGFGHHHHGHHHHHHGHHHHHHHGHHHHHHGGGGHHHHHHHHHHHHHHHHHHHHHHHHHHHHHHHHHHHHHHGHGHHHHHHHHHHHHHHFHHHHHHHHHHHHHGGGGGHGHGGGGGHGHHGFGHGHHF3HFGHHHHHHHHHHHHHHHHHHHHHHHFHHHHHHGHHGHHHGFFEHHHFHHHHHHHHGGGGGGHHHFHGHHHHDGGEGHHGGGGGGGGGGGGGGGGGFFFFFFFBAAAB
@M02197:105:000000000-AN6RF:1:1105:18225:7871 1:N:0:1
GTCCCGTGAAATTCCTCCGCTTATTGATATGCTTAAGTTCAGCGGGTAGTCCTACCTGATTTGAGGTCAAATTGTCAGAAGCTGTCTCAAAAGAGACCCTTTAGAAGCTGAACCCCATTTATAAAGCTGCTCTTCACAAATGGCGTAGATAATTATCACACCAAAGCAAGGCAACAAAGGTCCCGCTAATGCATTTCAGGAGAGCCGACTTCTGAGAAGCCCGCATACTCCCACATCCAAGCCTGATCAACAGAAAAAGCTGAAAAGGCTGAGAATTTCATGACACTCAAACAGGCATGCTCCTCGGAATACCAAGGAGCGCAAGGTGCGTTCAAAGATTCGATGATTCAC
+
BCCCCCCCCCFFCGGGGGGGGGGHHHHHGGHHHHHHHHGHHHHGGFGGGHHHHHHHHHHGHHHHGHHHHGHHHHHHHHHHHHHHHHHHHHHHHGHHHGHHHHHHHGHHGHHHHHGGGHHHHHHHHHHHHHHHHHHHHHGHHHHHGGGGGHHHHHGHHHHHHGHFGHHHHHGHGFHHHHHHHHHHHGGHGHHHHHHHHHHHHGHGHGGFFGGGFGHGHGGGGGGHHGGGGGGGGGHHGGHFGHGFFFFHHHGHHHGBHBFHGGHGHHHHHGHHHHGFGFFD5HHHFGHHHFHHHGBHGHHGEECGHHHHFBGHHHFGGGECHCHHCGGGHGGFGGGGEA444BFFFFBBAAA
@M02197:105:000000000-AN6RF:1:1105:4251:8052 1:N:0:1
GTCCCGTGAAATTCCTCCGCTTATTGATATGCTTAAGTTCAGCGGGTAGTCCTACCTGATTTGAGGTCAAATTGTCAGAAGCTGTCTCAAAAGAGACCCTTTAGAAGCTGAACCCCATTTATAAAGCTGCTCTTCACAAATGGCGTAGATAATTATCACACCAAAGCAAGGCAACAAAGGTCCCGCTAATGCATTTCAGGAGAGCCGACTTCTGAGAAGCCCGCATACTCCCACATCCAAGCCTGATCAACAGAAAAAGCTGAAAAGGTTGAGAATTTCATGACACTCAAACAGGCATGCTCCTCGGAATACTAAGGAGCGCAAGGTGCGTTCAAAGATTCGATGATTCAC
+
BBBABDAAA2DFGGGGGGGGGCGHHHHHHHCGHHGHHHGHHHHGGGEFGHHHHHHHHFHHHHHHGGHHHHHHHGHGHHHHFHHHHHHGGHHHHGHHHGHHHHGHFFHHFHHHFHGGGHHHHHHGHHHHHH9HHHHHHHHHHGFFGGGGGHHHGHHHHGHGHHHGHHHHGHFGHHHHHHFB<GHHGHGHGHHHHGHHHHHGHGGCHHGGFFHHHHGGHGGGGGHHHHGGGGGHHHHFGGHGHGBFFGDHHHHHGHGHHHHHHFGHHHHHHHHHHHGDHHFHFHHHFGHGHHFHHHFHHHHGGGGGHHFHHGHHHHGGGGGGHGHHGGGGHGGGGGGGGGGFFFFFFFBBAA@
@M02197:105:000000000-AN6RF:1:1105:16852:8122 1:N:0:1
GTCCCGTGAAATTCCTCCGCTTATTGATATGCTTAAGTTCAGCGGGTATCCCTACCTGATCCGAGGTCAACCTTGAAAAAATTGGGGGTTGACGGCTGGACTATCACACACACCATGCGAAAAGATAATCTTACTACGCCTGGGGATATGAGATCATCCGCCTTTGAATTTCAGAAGGGAGAATGCAAGCAAACTCATCTTCCAAGACCAAGCAAATCTGCTTGAGAGGTATTTAATGACGCTCGAACAGGCATGCCTCCCGGAATACCAGGAGGCGCAATGTGCGTTCAAAGATTCGATGACTCAC
+
DDDCDDCCCDFFGGGGGGGGGGGHHHHHGHGHHHHHHHHHHHHGGGGGHHHHHHHHHGHHHHHGGGGHHHHHHHHHHHHHGHHHHHGGGGGHHGGGGGGHHHHHHHHHHHHGGGHHHHHHHHGHHHHHHHHHHHHHHHGGHHHHHHGHHHHHHHHHHHHHHGHHHHHHHHHHHHHHHHGHHGHHHHHGHHHHHHHHHHHHGHHHHHHGHHHHGHHHFHHHHGHHHHHHGFFFHHHHGGGGGHHGHHHHHHHHHGGGFGGGHHHHGHHHHHHGGGGGHHHHGGGGHGGGGGGGGGGFFFFFFFCCCCC
@M02197:105:000000000-AN6RF:1:1105:4424:8202 1:N:0:1
GTCCCGTGAAATTCCTCCGCTTATTGATATGCGAGGATTACTTCCTCTAAATGACCAAGATCCTCCGCTTATTGATATGCTTAAGTTCAGCGGGTATCCCTACCTGATCCGAGGTCAACCTGTAAAAATTGGGGGTTCTGGCGAGCCACCGGGGGGAACTCTATAGCGGGAGTATGTACTACGCTTAGAGCCCACCGGCACCGCCACTAATTTTGAGGGCCGCGGAGACCGCGTGCCCCAATACCACGCTAGGCGTGAGTGGTTAAATGACGCTCGAACAGGCATGCCCTGCGGAATACCACAGGGCGCAATGTGCGTTCAAAGATTCGATGACTCA
+
BBBBBBBBBBFFGGGGGGGGGGGHHHHHHHHHGGGGGHHHHHHHHHGHHHGHHHHHHHHHHHHHFHGGGGGHHHHHHHHHGHHHHHHHHHHGGGEGHHHHH::HHH::H<HEGGFHH0HH::GFFHHB;HFFHFF@4<0FFH@8FFG<<0GFFD;B=DFFFF:F9F:FCF8CDFFF.FFF:FFFF5FF9FFFF::FF@ACGGFFHGHGGGBBGHHHGGGGGGGHHGGGGGGGGGFFHFHHHF>EAEGHGGHGGHHGHHGHHHG@FF0EGEFEEHGHFFGHHHHHFA?EECGFFHHHFCCFFHCEGGEF1FGGEEFAGDFCGFFEF11FFFFFAA?A1
@M02197:105:000000000-AN6RF:1:1105:24804:8070 1:N:0:1
GTCCCGTGAAATTCCTCCGCTTATTGATATGCTTAAGTTCAGCGGGTATCCCTACCTGATCCGAGGTCAACCTGTAAAAATTGGGGGTTCTGGCAAGCCACCGGGGGGAACTCTATAGCGGGAGTATGTACTACGCTCAGAGCCCACCGGCACCGCCACTAATTTTGAGGGCCGCGGAGACCGCGTGCCCCAATACCACGCTAGGCGTGAATGGTTAAATGACGCTCGAACAGGCATGCCCTGCGGAATACCACAGGGCGCAATGTGCGTTCAAAGATTCGATGATTCAC
+
BCCCDCBCCDFFGGGGGGGGGGGHHHHHHHHHHHHHHHHHHHHGGGGGHHHHHHH:HHH<HHH9GGG0HHH:HH:HHHH;H<HHHG-G;H:HG;HH;HG<<HGGGGGGGGG9GGGG;G;GFF8FDFFF9FF::FFF:F:F::FFFFFFF9FFFGGHHGHHHHHHHFHHGGFGGGGFGGGGGGGFFGGFGHHHHHFGFFGHHGHGHHHHHHGHHHHHHHHGGGGGHHGHHHHHHHHHGGCGGGCHHHHHHHHHHHGGGGGHHHHGGGGHGGGGGGGEFGFFFFFFFBBABB
@M02197:105:000000000-AN6RF:1:1105:24427:8371 1:N:0:1
GTCCCGTGAAATTCCTCCGCTTATTGATATGCTTAAGTTCAGCGGGTAGTCCTACCTGATTTGAGGTCAAAATGTCAAAAGTTGTCCGAAGACGGTTATGAGCGGGTTCCCATAAGGTTTGCTTCAAGGTCAAGTGGCATAGATAATTATCACACCAAGTGACGGTCCACAAGAGATCCCACTAATGCATTTAAAGGGAGCAGACCATCCACTGAAGGAAGCCAGCAAGCCCTCACATCCAAGCCTAACTCAAGCCGGTAAAAGCGAGCAAGGTTGATAATTTAATGACACTCAAACAGGCATGCCCTTCGGAATACCAAAGGGCGCAAGGTGCGTTCAAAGATTCGATGACTCAC
+
BCCCCCDDDDFFGGGGGGGGGGGHHHHHHHHHHHHHHHHHHHHGGGGGGHHHHHHHHHHHHHHHGGHHGHHHHHHHHHHHHGGHHHHGGGGGHGGGGGHHHHHGGGGGHHHHHHHHHHHHGHHHHHGHHHHHHHHHHGHHHHHHHHHHHHHHHHHGHHHHHHHGGGGHHHHHHHHHHHHHHHHHHHHHHHHHHHHHHGHGGHHHGHGGGGGGGHHHHGHGGHHGHGHHGGHGHFFHHGGGHHFBHFHHGB?GGGGGHHHHGHGGGHHHGHHHHGHHHHHHHFGHHHHHFGEHHHHHHGHHHHGGGGGGGHHHHFHHHGHHCGGCGHGHHGGGGHGGGGGGGGGGFFFFFFFBAAAA
@M02197:105:000000000-AN6RF:1:1105:14228:8720 1:N:0:1
GTCCCGTGAAATTCCTCCGCTTATTGATATGCTTAAGTTCAGCGGGTAGTCCTACCTGATTTGAGGTCAAATTGTCAGAAGCTGTCTCAAAAGAGACCCTTTAGAAGCTGAACCCCACTTATAAAGCTGCTCTTCACAAATGGCGTAGATAATTATCACACCAAAGCAAGGCAACAAAGGTCCCGCTAATGCATTTCAGGAGAGCCGACTTCTGAGAAGCCCGCATACTCCCACATCCAAGCCTGATCAACAGAAAAAGCTGAAAAGGTTGAGAATTTCATGACACTCAAACAGGCATGCTCCTCGGAATACCAAGGAGCGCAAGGTGCGTTCAAAGATTCGATGACTCAC
+
CCCCCCCBBCFFGGGGGGGGGGGHHHCHHHHGHHHGHHHHHHHGGGGGGHHGHHHHHHHHHHHHGHHHHHHHHHHHHHHHHHHHHHHHHHHHHGHHHGHHHHHHHGHHHHHHHHGGGGHHHHHHHHHGHHHHHHHHHHHGHHHHGGGGGHGHHHHHHHHHHGHGHHHHHHHHHHHHHHHHHHHHGHHHGHHHHHHHHHHHHGHGGHGGGHHHHHHHHGGGGGHGHGGGGGHHHGHHGFHHHHHHHGHHHHHHHHHHHGHEGHHHHHHHHHHHHHGFHFHHHHHHFGHHHHHHHHHHHHHFGCGGHHFHHHHHHHHGGGECHGHHGGGGHGGGGGGGGGGFFFFFFFA?AAB
@M02197:105:000000000-AN6RF:1:1105:13536:8673 1:N:0:1
GTCCCGTGAAATTCCTCCGCTTATTGATATGCTTAAGTTCAGCGGGTAGTCCTACCTGATTTGAGGTCAAATTGTCATAAGCTGTCTCAAAAGAGACCCTTTAGAAGCTGAACCCCATTTATAAAGCTGCTCTTCACAAATGGCGTAGATAATTATCACACCAAAGCAAGGCAACAAAGGTCCCGCTAATGCATTTCAGGAGAGCCGACTTCTGAGAAGCCCGCATACTCCCACATCCAAGCCTGATCAACAGAAAAAGCTGAAAAGGTTGAGAATTTCATGACACTCAAACAGGCATGCTCCTCGGAATACCAAGGAGCGCAAGGTGCGTTCAAAGATTCGATGATTCAC
+
BBBBBBBBBBBFGGGGGGGGGGGHHHHHGHCHHGHHHHHHHGHGGGGCFHHHHHHHHHHHHHHHGHHHHHHHHHHHHHGHHHHHHHHHHHGHHGHHHGHHHHHHHHHHHGHDHHGGGHHHHHHHHHHHHHHHHHHHHHHHFHHHGGGGGHHHHHHHHHHHHHHHHHHHHHGHHHGHHHGGHHHHHHHHHHHHHHHHHHHHHGHGHHHHGGGHHGHHHGGGGGGGHHEGHGHGGHHHGGGGFHFFHG4GHHHHHHFHHHHHHHHHHHGBHHHHHHHHHGHHGHHHGGGHHHFHHHHHGHGGGGEGGHHHHFGHHHHGGECGHGHHGGGGHGFFGGGCGFGFFFFFFFBBBAA
@M02197:105:000000000-AN6RF:1:1105:17261:8964 1:N:0:1
GTCCCGTGAAATTCCTCCGCTTATTGAATGCTTAAGTTCAGCGGGTAGTCCTACCTGATTTGAGGTCAAATTGTCAGAAGCTGTCTCAAAAGAGACCCTTTAGAAGCTGAACCCCATTTATAAAGCTGCTCTTCACAAATGGCGTAGATAATTATCACACCAAAGCAAGGCAACAAAGGTCCCGCTAATGCATTTCAGGAGAGCCGACTTCTGAGAAGCCCGCATACTCCCACATCCAAGCCTGATCAACAGAAAAAGCTGAAAAGGTTGAGAATTTCATGACACTCAAACAGGCATGCTCCTCGGAATACCAAGGAGCGCAAGGTGCGTTCAAAGATTCGATGATTCAC
+
CBBBCCBCCDFFGGGGGGGGGGGHHHHGHHHHHHHHHHHHHHGGGEFGHHHHGHHHHHHHHHHGHHHHHHHHHHHHHHHHHHHHHHHHHHHHGHHHGHHHHHHHHHHHHHHHHGGGHHHHHHHHHHGHHHHHHHHHHHHHHHHGGGGGHHGHHHHHHHHHHHHHHHHHHHHHHHHHHHHHHHGHHHHGHHHHHHHHHHHHGGGHHHHHGHGHHHHHGGGGGHGGHGGHGHHGGHFGGHHHHHHHHHHHHHHHHHHHHHHHHHHHHHHHHHGHHHHHFHHHHHHHGHHHHHHHHHHHHHGGGGGHHHHHHFGHHHGGGGGHHHHGGGGHFDCGGGGGGGFFFFFFFBBBAB
@M02197:105:000000000-AN6RF:1:1105:17834:9190 1:N:0:1
GTCCCGTGAAATTCCTCCGCTTATTGATATGCTTAAGTTCAGCGGGTAGTCCTACCTGATTTGAGGTCAAATTGTCAGAAGCTGTCTCAAAAGAGACCCTTTAGAAGCTGAACCCCATTTATAAAGCTGCTCTTCACAAATGGCGTAGATAATTATCACACCAAAGCAAGGCAACAAAGGTCCCGCTAATGCATTTCAGGAGAGCCGACTTCTGAGAAGCCCGCATACTCCCACATCCAAGCCTGATCAACAGAAAAAGCTGAAAAGGTTGAGAATTTCATGACACTCAAACAGGCATGCTCCTCGGAATAACAAGGAGCGCAAGGTGCGTTCAAAGATTCGATG
+
BBBBBBBBBBFFGGGGGGGGGGGHHHHHHHGHHHHHGHHHHHHGGGGGGHHHHHHHHHHHHHHEGHHHHHFHHHHGDHHFHHHHHHHHHGHFHGGGHGHHHHHGHGHHHGHHHHGGGGHHHHHHHHHHGHHHHHHGHEHHHHHHGGGGHHHHHHHHHHHHHHHHGHHHHHHHHHHHHHHHGHHHHHHHGGHHHHHHHHHGGGGGGHHHGHHGGGHGGGGGGFGGGGGGGGHGGGGFGGHHHHHHHHHHHGHHHHHHHHHHGHHGBHHEGHHHHHFGFBHHEHHBHGHHHHGHHHHFGHHEGGFGHHHHFFB5FHHGGGGGHFGGEGGGGGGBGFBFACC4BABBB
@M02197:105:000000000-AN6RF:1:1105:23286:9263 1:N:0:1
GTCCCGTGAAATTCCTCCGCTTATTGATATGCTTAAGTTCAGCGGGTAGTCCTACCTGATTTGAGGTCAAATTGTCAGAAGCTGTCTCAAAAGAGACCCTTTAGAAGCTGAACCCCATTTATAAAGCTGCTCTTCACAAATGGCGTAGATAATTATCACACCAAATCAAGGCAACAAAGGTCCCGCTAATGCATTTCAGGAGAGCCGACTTCTGAGAAGCCCGCATACTCCCACATCCAAGCCTGATCAACAGAAAAAGCTGAAAAGGTTGAGAATTTCATGACACTCAAACAGGCATGCTCCTCGGAATACCAAGGAGCGCAAGGTGCGTTCAAAGATTCGATGATTCAC
+
AAACCCBCCCFFGGGGGGGGGGGHHHGHHHHHHHHHHHHHHBHGGGGGGHHHHHHHHHHHHHHGGHHHHHHHHHHHHHHHHHHHHHHHGHHHHGHHHGHHHHHHHHHGHHHHHHGGGHHHHHHHHFHHHHHHHHHHHHHHHHHHGGGGGHHHHHHHGHHHHGHHHHHHHHHHHHHHHHHHHHHHHGHHGHHHHHHHHHHHHGGGHHGGGGGGHHHHHGGGGGHHHGGGHGHGGHFHGGHGHGHHGBHHHHGHHHHHHHHHHHHHHHFHHHHHHHFHGFHHHHHHFGHF5GFHEHHHHEHEECGGHHHHHHHHHHFFE2EGHHFHGGGGHGFGCGFCGGEFFBFFFFAAA>3
@M02197:105:000000000-AN6RF:1:1105:12620:9216 1:N:0:1
GTCCCGTGAAATTCCTCCGCTTATTGATATGCTTAAGTTCAGCGGGTAGTCCTACCTGATTTGAGGTCAAATTGTCAGAAGCTGTCTCAAAAGAGACCCTTTAGAAGCTGAACCCCATTTATAAAGCTGCTCTTCACAAATGGCGTAAATAGTTATCACACCAAAGCAAGGCAACAAAGGTCCCGCTAATGCATTTTAGGAGAGCCGACTTCTGAGAAGCCCGCATACTCCCACATCCAAGCCTGATCAACAGAAAAAGCTGAAAAGGTTGAGAATTTCATGACACTCAAACAGGCATGCTCCTCGGAATACCAAGGAGCGCAAGGTGCGTTCAAAGATTCGATGATTCAC
+
BCCCCCBBCCFFGGGGGGGGGGGHHHHHHHHHGHGHHHHHHHHGGGGGGHHHHHHHHHHHHHHHGHHHHHGHHHHHHHHHHHHHHHHHHHHGFGHHHGHHHHHHHHHHHHHHHHGGGHHHHHHHHHHHHHHHHHHHHHHHHHHHGGGGHHHHHHHGHHHHHGHHHHHHHHGHHHHHHGHHHHHHHHHGHHHHHHHHHHHGHHHGHHHGHGHHGHHHHGGGGGGHGGGGHGHHGGHFGGHHHHHHGHHHHHHGHHHHHHHHGHHHHHHFHGHHHHGEFEHHHHHHHGHHHHHHHHFGHHHGGGGGHHGHGHHHHHHGGGGGHHGHGGGGHGGGGGGGGGFFFFFFFFBAAAB
@M02197:105:000000000-AN6RF:1:1105:15395:9661 1:N:0:1
GTCCCGTGAAATTCCTCCGCTTATTGATATGCTTAAGTTCAGCGGGTAGTCCTACCTGATTTGAGGTCAAAAGTCAATAAAGAAGACGCCAGAAGGCATCGACGCATTAGAGGCACGGGACCGTTCATTCATGCACTTCGGCGAGCGGCGATCATTATCACGCCAAAAGCCTTGTCATGCATAGTCGAAAGCCGACCGCAAGCCCATTCATTTCAGGGGAGCCCGAGTCCTAGACGAGAAGTCCAGATCTCCGGCAGCCCCCACTATCCAAGCACCCTTTCGAAGCAAATCGAGAGGGGTTGAGAATTTACTGACGCTCAAACAGGCATGCTCCTCGGAACACCGAGGAGCGCAAGGTGCGTTCAAAGATTCGATGATTCAC
+
ABCBCCBBCCFFGGGGGGGGGGGHHHHHHHHHHHGGHGHHHGHGGGGGGHHHHHHHHHGHHHHHGGHHHHGFHHHHGHHHHHHHHHHGGGGGHGHHHHHHGHGGGGGGHHHHGGGHDGGGGGGGGHHHHHHHHHHHHHHGGGGGGGGGGGCGGGGGFGGGGGGGFGGGGGGGGGGGGGGGGGGGGFFFFDFFFFFFFFFFBFFFFFFFFFFFHGHFFGEDFFFFFFGFFEHHFFGHHGC1HGF1FFG@@ACCFFCB//?AEHHFDHG?G1HGFEGF/GGEGEHHHHGGBHGGGGGFEAHGFFHHGF22FHECGGGFEGFFHHGD1CA1HGCCGGGGHG?EEEE/G100AE0BDFGCEACFGG3GBGGECGFBFDBDFAA?AA
@M02197:105:000000000-AN6RF:1:1105:10392:9918 1:N:0:1
GTCCCGTGAAATTCCTCCGCTTATTGATATGCTTAAGTTCAGCGGGTAGTCCTACCTGATTTGAGGTCAAATTGTCAGAAGCTGTCTCAAAAGAGACCCTTTAGAAGCTGAACCCCATTTATAAAGCTGCTCTTCACAAATGGCGTAGATAATTATCACACCAAAGCAAGGCAACAAAGGTCCCGCTAATGCATTTCAGGAGAGCCGACTTCTGAGAAGCCCGCATACTCCCACATCCAAGCCTGATCAACAGAAAAAGCTGAAAAGGTTGAGAATTTCATGACACTCAAACAGGCATGCTCCTCGGAATACCAAGGAGCGCAAGGTGCGTTCAAAGATTCGATGATTCAC
+
CCCDDDDDCCFFGGGGGGGGGGGHHGHHHHHHHHHHHHHHHHHGGGGGGHHHHHHHHHGHHHHHGHHHHHHHHHHHHHHHHHHGHHHHGHGHFGGGHGHHHHGHHHHHGHHHHHGGGHHHHHGHHHHGHHHHHHHHHHHGHHHHGGGGGHHHHHHHHHHHHHHGHHHHHHHHHHHHHHHHHHHHGGHHHHHHHHHHHHHHHGHGHHHHGHHHHHHHHGGGGGHHHGGGHGGHHHHHGGHGHHHHHHHHHHHHHHHHHHHHHHHHHHHEHHHHHHHHHHHGHHHHHGHHHHHHHHHHHHHGGFGGHFHCGHHHHHHGGEFGHHCHEGGGHGFCGGGGGGGFFFFFFFBBBBB
@M02197:105:000000000-AN6RF:1:1105:12571:10068 1:N:0:1
GTCCCGTGAAATTCCTCCGCTTATTGATATGCTTAAGTTCAGCGGGTATCCCTACCTGATCCGAGGTCAACCATAGAAAATTTGGGGTTGTTGGCAAGCAACCGCCGGGACTCTGTAGCGAGAAAAATTACTACGCTTAGAGCCAGACGGCACCGCCACTGATTTTAAGAGCTGCCCAGAGGCAGGCTCCAACACCAAGCTAGGCTTGAGGGTTATAATGACGCTCGAACGGGCATGCCCCCCGGAATACCAAGGGGCGCAATGTGCGTTCAAAGATTCGATGATTCAC
+
CDDDCDCCCCFFGGGGGGGGGGGHHHHHHHHHHHHHHHHHHHHGGGGGHHHHH;HHHH<<H;H9GG9HHHH:GHH#HGHHH<;HHG:GGGG:HH;HH;HH<HHGGGGGG:GHHHH:HHH;G;GGHHHHH;HHHHGGG.GH<HHH;HHGGGGGGGGGGGGHHGGGGGGGGGGGGGGGGGGGGGGGGGGHHHGHFGGHHHHHHHGHHHHHGHHHHGGFHHGGGGGHFGHHGGHHHHHGGGGGGGHHHHHHHHHHHGGGGGHHHHGGGGHGGGGGGGGGGFFFFFFFBACBB
@M02197:105:000000000-AN6RF:1:1105:4814:10147 1:N:0:1
GTCCCGTGAAATTCCTCCGCTTATTGATATGCTTAAGTTCAGCGGGTAGTCCTACCTGATTTGAGGTCAAATTGTCAGAAGCTGTCTCAAAAGAGACCCTTTAGAAGCTGAACCCCATTTATAAAGCTGCTCTTCACAAATGGCGTAGATAATTATCACACCAAAGCAGGGCAACAAAGGTCCCGCTAATGCATTTCAGGAGAGCCGACTTCTGAGAAGCCCGCATACTCCCACATCCAAGCCTGATCAACAGAAAAAGCTGAAAAGGTTGAGAATTTCATGACACTCAAACAGGCATGCTCCTCGGAATACCAAGGAGCGCAAGGTGCGTTCAAAGATTCGATGATTCAC
+
ABCCCCBCCCFFGGGGGGGGGGGHHHHHHHHHHHHHHHHHHHGGGGGGGHHHHHHHHHHHHGHHGHHHHHHHHHHHHHHHFHHHHHHHHHHHHGGHHGHHHHHGHHGHHHHHHHGGGHHHHHHHHHHHHGHHHHHHHHHHHHFHGGGGGHHHHGHHHHHHHHHHHHHHHGHHHHHHHHHHGHHHHGHHGHHHHHHHHHHHGGHGHGHHHGHHGHHHHGGGGGHHHHGGHGHGHHHHGGHHGGBHHHHHHHHHHHHHGHHHHHHHHHHHHHHHHHHFHHHHGGFFHGGHHHHHGHHHGHHGGCGGFFGHHFHGHHHGGGGGHFHGGGGGHGGGGGGCGFGFFFFFFFCCBAB
@M02197:105:000000000-AN6RF:1:1105:21851:10273 1:N:0:1
GTCCCGTGAAATTCCTCCGCTTATTGATATGCTTAAGTTCAGCGGGTAGTCCTACCTGATTTGAGGTCAAATTGTCAGAAGCTGTCTCAAAAGAGACCCTTTAGAAGCTGAACCCCATTTATAAAGCTGCTCTTCACAAATGGCGTAGATAATTATCACACCAAAGCAAGGCAACAAAGGTCCCGCTAACGCATTTCAGGAGAGCCGACTTCTGAGAAGCCCGCATACTCCCACATCCAAGCCTGATCAACAGAAAAAGCTGAAAAGGTTGAGAATTTCATGACACTCAAACAGGCATGCTCCTCGGAATACCAAGGAGCGCAAGGTGCGTTCAAAGATTCGATGATTCAC
+
BCCCCCCBBBFFGGGGGGGGGGGHHHGHCHFHHHHHHHGHHHHGGGGGEHHHHHHHHHGFHHHHGHHHHHHHHHHHHGHHHHHHHHHHHFHHHGGHHGHHHHHHHGHHHEFHHHGGGHHHHHHHHHHHHHHHHHHHHHGHHHHHGGGGGHHHHHHHHHHHHHHFHHHHHHHHHHHHHHGGGGGHGGGDFHHGGGGHHHHHHGHGHHHHHGHGHHHHHFGGGGHHHHGGGGFGHGHHGGHHHHHHHHBFHHHHHHHHHHHHHHHHHHHGHHHHHHHGFFHHHHHHFGHHGHHHHHHGHHHGGGGFHHHHGDGHHHGGGGGGHHGHGGGEAGGGGGGGGGFFFFFFFFBBBBB
@M02197:105:000000000-AN6RF:1:1105:8675:10439 1:N:0:1
GTCCCGTGAAATTCCTCCGCTTATTGATATGCTTAAGTTCAGCGGGTAGTCCTACCTGATTTGAGGTCAAATTGTCAGAAGCTGTCTCAAAAGAGACCCTTTAGAAGCTGAACCCCATTTATAAAGCTGCTCTTCACAAATGGCGTAGATAATTATCACACCAAAGCAAGGCAACAAAGGTCCCGCTAATGCATTTCAGGAGAGCCGACTTCTGAGAAGCCCGCATACTCCCACATCCAAGCCTGATCAACAGAAAAAGCTGAAAAGGTTGAGAATTTCATGACACTCAAACAGGCATGCTCCTCGGAATACCAAGGAGCGCAAGGTGCGTTCAAAGATTCGATGATTCAC
+
CCCCCCCCCCFFGGGGGGGGGGGHHHGHHHHHHHHHHHHHHHHGGGGGGHHGHHHHHHHHHHGHGHHGHHGHHHHHHHHHHHHHHHHHHHHHHGHHHGHHHHHHHHHHHHHHHHGGGHHHHHHHHHHHHHHHHGHHHHHHHHHHGGGGGHHHHHHHHGHHHHHHHHHHHHHGHHHHHHHHHHGHHGGHHHGHHHHHHHHHHGHGHHHHHHGHHHHHHGGGGGGHGGGGHGHGGHHHGGHHHHHGHHHGHHHHHHHHHGHHHHHHHHHHFHHHGHHHFHHHHHHGDGHHHHHHHHHHHGHGGGGGHHHHHHFGHHHGGGGFHHHHGGGGHGGGGGFGECGFFFFFFFCCBBC
@M02197:105:000000000-AN6RF:1:1105:6514:10686 1:N:0:1
GTCCCGTGAAATTCCTCCGCTTATTGATATGCTTAAGTTCAGCGGGTAGTCCTACCTGATTTGAGGTCAAATTGTCAGAAGCTGTCTCAAAAGAGACCCTTTAGAAGCTGAACCCCATTTATAAAGCTGCTCTTCACAAATGGCGTAGATAATTATCACACCAAAGCAAGGCAACAAAGGTCCCGCTAATGCATTTCAGGAGAGCCGACTTCTGAGAAGCCCGCATACTCCCACATCCAAGCCTGATCAACAGAAAAAGCTGAAAAGGTTGAGAATTTCATGACACTCAAACAGGCATGCTCCTCGGAATACCAAGGAGCGCAAGGTGCGTTCAAAGATTCGATGACTCAC
+
ABBBBBAAB25DGFGGGGGGGEEHHHHHHHHHHHHHGHHHHHHGGFEAAGHHHHHHHHFHHHHHGHHHGHHHHHHHHHHHHHHHHHHHHHHHGGHHHGHHHHHGHGHHHGHHHHGGGHHHHHHHHGGHGGHHHHHHHHHHHHHHGGGGGHHHHHHHHHHHHHHGHHHHHHGHHHHHHHGHGHHHHHGGGHHHHHHHHHHHHGHGHHHHHGHHGHHHHGGGGGGHGGGGGGGHHHHHGGHHHHFHHHFHHHGGHHHGHHHGHHGHHHHHHHHHFHHHHHHGHHHGHGHHGHHHHHHHFHHGGGGGHFHHHHHFGGFGDCGGHBHHGGCGHGGFDGGFCGGFFFFFFFBBAAA
@M02197:105:000000000-AN6RF:1:1105:3855:11038 1:N:0:1
GTCCCGTGAAATTCCTCCGCTTATTGATATGCTTAAGTTCAGCGGGTAGTCCTACCTGATTTGAGGTCAAATTGTCAGAAGCTGTCTCAAAAGAGACCCTTTAGAAGCTGAACCCCATTTATAAAGCTGCTCTTCACAAATGGCGTAGATAATTATCACACCAAAGCAAGGCAACAAAGGTCCCGCTAATGCATTTCAGGAGAGCCGACTTCTGAGAAGCCCGCATACTCCCACATCCAAGCCTGATCAACAGAAAAAGCTGAAAAGGTTGAGAATTTCATGACACTCAAACAGGCATGCGCCTCGGAATACCAAGGAGCGCAAGGTGCGTTCAAAGATTCGATGA
+
BBBBBDBBBBFFGGGGGGGGGGGHGHHHHGFHHH5FGHHHGHHGCGGGEHHHHD3FGHHHHGHGGHHGEHHHHHEHHHHHHGHHHHHGHHHHGGGHGGGHHHHHHHFFHHHGFEFGEHFGHHHHHHFHHHHFHHHHHHHCGHHFC?FCFHHGHHHHFGHGHHHHHHHHHHHHGFHHHGHHHFHFCFGHFHHHHFFHHHHHGGGGEGGFFGFGEFHGGGF/AECHFHGGGGHHGHHHCGHGFCEHHHHHHHHHHHHHHFHDGHHHHHHGGHEGBFGE1FHGFHHHHFBFD1HFGC1EA//A/CGFGFFFHFFCGFHEEEE?HGHGGCEE1GBGGGFDAFFFCAA>1A
@M02197:105:000000000-AN6RF:1:1105:20591:11206 1:N:0:1
GTCCCGTGAAATTCCTCCGCTTATTGATATGCTTAAGTTCAGCGGGTAGTCCTACCTGATTTGAGGTCAAATTGTCAGAAGCTGTCTCAAAAGAGACCCTTTAGAAGCTGAACCCCATTTATAAAGCTGCTCTTCACAAATGGCGTAGATAATTATCACACCAAAGCAAGGCAACAAAGGTCCCGCTAATGCATTTCAGGAGAGCCGACTTCTGAGAAGCCCGCATACTCCCACATCCAAGCCTGATCAACAGAAAAAGCTGAAAAGGTTGAGAATTTCATGACACTCAAACAGGCATGCTCCTCGGAATACCAAGGAGCGCAAGGTGCGTTCAAAGATTCGATGATTCAC
+
CCCCCCCCCBF5GGGGGGGGGGGHHHHHHHHHHHHHHHHHHHHGGGGGGHHHHHHHHHHHHHHHGGHHHGHHHHHHHHHHHHHHHHHHHHHHHGHHHGHHHHHHHHHHHHHHHHGGGHHHHHHHHHHHHHGHHHHHHHHHHHHHGGGGGHHHHHHHHHHHHHHHHHHHHHGHHHHHHHHHHGHHHGHGHHHHHHHHHHHHHGHGHHHGGGHHHHHHGGGGGGHHHHGGHGHHGHHHGGGHHHEHHHGHHHHHHHHHHHHHHHHHHHHHHHHHHHHHHHHGHHHFFGHFGHHHHHGHHHHGGGGGHHFHHGGGHHHGGGGGHGHGGGGGHGFGGGGGGGGFFFFFFFBABAA
@M02197:105:000000000-AN6RF:1:1105:27455:11448 1:N:0:1
GTCCCGTGAAATTCCTCCGCTTATTGATATGCTTAAGTTCAGCGGGTAGTCCTACCTGATTTGAGGTCAAATTGTCAGAAGCTGTCTCAAAAGAGACCCTTTAGAAGCTGAACCCCATTTATAAAGCTGCTCTTCACAAATGGCGTAGATAATTATCACACCAAAGCAAGGCAACAAAGGTCCCGCTAATGCATTTCAGGAGAGCCGACTTCTGAGAAGCCCGCATACTCCCACATCCAAGCCTGATCAACAGAAAAAGCTGAAAAGGTTGAGAATTTCGTGACACTCAAACAGGCATGCTCCTCGGAATACCAAGGAGCGCAAGGTGCGTTCAAAGATTCGATGACTCAC
+
ABBCCCCCCCFFGGGGGGGGGGGHHHHHHHHHHHHGHHHHHHHGGGGGGHHHHHHHHHHHHHHGGHHHHHHHGHHHGHHHHHHHHHHHHHHHHGHHHGHHHHHHHGHHHHHHHHGGGHHHHHHHHHHGHGHHHHHHHHGHHHHHGGGGGHHHHHGHHHHHHHHHHHHHHHHHHHHHHHHHGHHHHHHHHHHHHHHHHHHHHGHGHHHGGGGHGHHHHGGGGGHGHHGGHGGHHHHHGGHHHHFFHHGHHHHGHHHHHHHHHHHHHHHHGHHHHHEGGGGGHHHFGGHGHHGHHHHHHHGGGGGGHHHHHHGHHHHGGGGGHHHHGGGGHGGGGGGGGGGFFFFFFFACBBB
@M02197:105:000000000-AN6RF:1:1105:2637:12063 1:N:0:1
GTCCCGTGAAATTCCTCCGCTTATTGATATGCTTAAGTTCAGCGGGTAGTCCTACCTGATTTGAGGTCAAATTGTCAGAAGCTGTCTCAAAAGAGACCCTTTAGAAGCTGAACCCCATTTATAAAGCTGCTCTTCACAAATGGCGTAGATAATTATCACACCAAAGCAAGGCAACAAAGGTCCCGCTAATGCATTTCAGGAGAGCTGACTTCTGAGAAGCCCGCATACTCCCACACCCAAGCCTGATCAACAGAAAAAGCTGAAAAGGTTGAGAATTTCATGACACCCAAACAGGCATGCTCCTCGGAATACCAAGGAGCGCAAGGTGCGTTCAAAGATTCGATGACTCAC
+
ABBBBB>AAAFFGGGGGGGGGGGHHHHHHHHHHHHHG5GHGHHGGGEEAGFHHHFHHHFFHHHHGGFGGFHHHHHGFHFHGFHHHHHHHHHHHGFHHGHHHHHGHHHHHHGHHHGGGHHHHGGHHDGFGHHHGHGHHHHHHHHHGGGFGHHHHHHHHHHHHGHHGGHHHHHHHHHHHHHHGGGHGHGGGHFHHHHHHHHHHHHGE1GGHHHHHHHHHGGGGGGGHGGGHGFFGGGGGGHHHHGFFDHHHHEGHGHHHGHFEHHGHHGHHHHGHHHHHHHGDE>1EGGGHGHEHHHGHHGEECGGHHHGF5GGHGBGE?GGFHGCGGGGHGGGGGBCCGGBFFFFFFA@AAB
@M02197:105:000000000-AN6RF:1:1105:21660:12311 1:N:0:1
GTCCCGTGAAATTCCTCCGCTTATTGATATGCTTAAGTTCAGCGGGTAGTCCTACCTGATTTGAGGTCAAATTGTCAGAAGCTGTCTCAAAAGAGACCCTTTAGAAGCTGAACCCCATTTATAAAGCTGCTCTTCACAAATGGCGTAGATAATTATCACACCAAAGCAAGGCAACAAAGGTCCCGCTAATGCATTTCAGGAGAGCCGACTTCTGAGAAGCCCGCATACTCCCACATCCAAGCCTGATCAACAGAAAAAGCTGAAAAGGTTGAGAATTTCATGACACTCAAACAGGCATGCTCCTCGGAATTCCAAGGAGCGCAAGGTGCGTTCAAAGATTTGATGATTCAC
+
DCCDCCCABCFFGGGGGGGGGGGHHHHHHHHHHHHHHHHHHHHGGGGGGHHHHHHHHHHHHHHHGHHHHHHHHHHHHHHHHHHHHHHHHHHHHGHHHGHHHHHHHHHHHHHHHHGGGHHHHHHHHHHHHHHHHHHHGHHHHHHHGGGGGHHHHHHHHHHHHHHHHHHHHHHHHHHHHHHHHHHHHGHHHHHHHHHHHHHHHGHGHHHHHGHHHHHHHGGGGGGHHHGGHGHGHHHHGGHHHGHHHGHHHHHHHHHHHHHHHHHHHHHGEGHHHHHHHHHHHHHGGGHHHHHHHHGHHHHGGGFGHHHHGHHHGHGGE2GGHHHHGGGGHGGGGGGGGGGFFFFFFFCCCBC
@M02197:105:000000000-AN6RF:1:1105:6285:12431 1:N:0:1
GTCCCGTGAAATTCCTCCGCTTATTGATATGCTTAAGTTCAGCGGGTAGTCCTACCTGATTTGAGGTCAAATTGTCAGAAGCTGTCTCAAAAGAGACCCTTTAGAAGCTGAACCCCATTTATAAAGCTGCTCTTCACAAATGGCGTAGATAATTATCACACCAAAGCAAGGCAACAAAGGTCCCGCTAATGCATTTCAGGAGAGCCGACTTCTGAGAAGCCCGCATACTCCCACATCCAAGCCTGATCAACAGAAAAAGCTGAAAAGGTTGAGAATTTCATGACACTCAAACAGGCATGCTCCTCGGAATACCAAGGAGCGCAAGGTGCGTTCAAAGATTCGATGATTCA
+
CCDCDDCCBCFFGGGGGGGGGGGHHHHHHHHHHHHHHHHHHHHGGGEFGHHHHHHHHHHHHHHHGHHHHGHHHHHHHHHHHHHHHHHHHHHHHGHHHGHHHHHHHHHHHHHHHHGGGHHHHHHHHHHHHHHHHHHHHHHHHHHHGGGGGHHHHHHHHHHHHHHHHHHHHGHHHHHHHHHGHGHGHGHGHHHHHHHHHHHHHGHGHHHHGHHHHHHHHGGGGGHHHHGGHGHHGGHHGGHHHHHHHEHHHHHHHHHHHGHHGHHHHHHHGHHHHGGGFHHHHHGGFGHHHHHHGHGHHHHGEE?GHEHHHFHGGHHGGGGGHHHHGGGFFFGGFGGGGGFFFFFFFBBBBB
@M02197:105:000000000-AN6RF:1:1105:10608:12714 1:N:0:1
GTCCCGTGAAATTCCTCCGCTTATTGATATGCTTAAGTTCAGCGGGTAGTCCTACCTGATTTGAGGTCAAATTGTCAGAAGCTGTCTCAAAAGAGACCCTTTAGAAGCTGAACCCCATTTATAAAGCTGCTCTTCACAAATGGCGTAGATAATTATCACACCAAAGCAAGGCAACAAAGGTCCCGCTAATGCATTTCAGGAGAGCCGACTTCTGAGAAGCCCGCATACTCCCACATCCAAGCCTGATCAACAGAAAAAGCTGAAAAGGTTGAGAATTTCATGACACTCAAACAGGCATGCTCCTCGGAATACCAAGGAGCGCAAGGTGCGTTCAAAGATTCGATGATTCAC
+
CCCCCCBCCCFFGGGGGGGGGGGGHHHHHHHHHHHHHHHHHHHGGGGGGHHHHHHHHHHHHHHHGHHHHHHHHHHHHHHHHHHHHHHHHHHHHGHHHGHHHHHHHHHHHHHHHHGGGHHHHHHHHHHHHHHHHHHHHHHHHHHHGGGGGHHHHHHHHHHHHHHHHHHHGHGHHHHHFHHGHHHHGGHGHHHHHHHHHHHHHGHGHHHHGGGHHHHHHGGGGGGHHHGGHGHGHHHHGGHHHHHHHHHHHHHGHHHHHHHHHHHHHHHHHHHHHHHHHHHGHHHGDGHHGHHHHHHGHHHGGGGGHHHHHHHHGHHGGEEGHHHHGGGGHGGGGGGGGGFFFFFFFFCCBCC
@M02197:105:000000000-AN6RF:1:1105:18813:13119 1:N:0:1
GTCCCGTGAAATTCCTCCGCTTATTGATATGCTTAAGTTCAGCGGGTAGTCCTACCTGATTTGAGGTCAAATTGTCAGAAGCTGTCTCAAAAGAGACCCTTTAGAAGCTGAACCCCATTTATAAAGCTGCTCTTCACAAATGGCGTAGATAATTATCACACCAAAGCAAGGCAACAAAGGTCCCGCTAATGCATTTCAGGAGAGCCGACTTCTGAGAAGCCCGCATACTCCCACATCCAAGCCTGATCAACAGAAAAAGCTGAAAAGGTTGAGAATTTCATGACACTCAAACAGGCATGCTCCTCGGAATACCAAGGAGCGCAAGGTGCGTTCAAAGATTCGATGATTCAC
+
DDDCCCCCBBFFGGGGGGGGGGGHHHHHHHHHHHHHHHHHHHHGGGGGGHHHHHHHHHHHHHHHGHHHHHHHHHHHHHHHHHHHHHHHHHHHHGHHHGHHHHHHHHHHHHHHHGGGGHHHHHHHHHHGHHHGHHHHHHHHHHHHGGGGGHHHHHHHHHHHHHHHHHHHHHGHHHHGHAGHFGGHGHHHHHHHHHHHHHHGHGGGGHHGGHGFHHHHHGGGGGHHHGGGGGHHHHHHGGHHHHHHHGHGHHHHGHHHHHHGHHHHHHHHHFHHFHHHHGHHHHHHHGHHHHHGHGHGHHHECGGGHFGGHGFHHHHGGGCGHHHHGGGGHGGGGGGGGGGFFFFFFFBBBAB
@M02197:105:000000000-AN6RF:1:1105:19267:13252 1:N:0:1
GTCCCGTGAAATTCCTCCGCTTATTGATATGCTTAAGTTCAGCGGGTAGTCCTACCTGATTTGAGGTCAAATTGTCAGAAGCTGTCTCAAAAGAGACCCTTTAGAAGCTGAACCCCATTTATAAAGCTGCTCTTCACAAATGGCGTAGATAATTATCACACCAAAGCAAGGCAACAAAGGTCCCGCTAATGCATTTCAGGAGAGCCGACTTCTGAGAAGCCCGCATACTCCCATATCCAAGCCTGATCAACAGAAAAAGCTGAAAAGGTTGAGAATTTCATGACACTCAAACAGGCATGCTCCTCGGAATACCAAGGAGCGCAAGGTGCGTTCAAAGATTCGATGATTCAC
+
3AA?ABB?A?FFGGGFGGGGGGGHHHHHHHGHHBGHHHHHGHGGCGGGFHHHHHHEHGHHGHHHGHFGFHBHHHHHHHFFHGHBGHHHHHHHFGHHF?CBGGFEF4BEFFFFHHCFDBBFFBGBFHHFHGFFFGGBGFFGGHGCFFB?E;2BGGGBGGHGHFEHGHHFF:<FHHFFHHHEFGHHGC1@DFHHHFGGHHHHHEGDEGFCGDGGGGHGGGGGGGHHHHGGFFFEGFFGEEHFGHGBEHHGHG@HGHGGF4HHHHHHHHFGFHHHGHE5HFFFHHHGDFHFHFAEG3FFHGEA?GGFFHHFGF3HHHHEE?GGHFFCGGGGHGGGGFGGGGGFFFFFFDBBAA3
@M02197:105:000000000-AN6RF:1:1105:2646:13340 1:N:0:1
GTCCCGTGAAATTCCTCCGCTTATTGATATGCTTAAGTTCAGCGGGTAGTCCTACCTGATTTGAGGTCAAATTGTCAGAAGCTGTCTCAAAAGAGACCCTTTAGAAGCTGAACCCCATTTATAAAGCTGCTCTTCACAAATGGCGTAGATAATTATCACACCAAAGCAAGGCAACAAAGGTCCCGCTAATGCATTTCAGGAGAGCCGACTTCTGAGAAGCCCGCATACTCCCACATCCAAGCCTGATCAACAGAAAAAGCTGAAAAGGTTGAGAATTTCATGACACTCAAACAGGCATGCTCCTCGGAATACCAAGGAGCGCAAGGTGCGTTCAAAGATTCGATGATTCAC
+
ABCCCCAABCFFGGGGGGGGGGGGHHHGFHGHHHHHHFHHFHHGGGGFGHHHHFHGGHHHHGFFCGHHHGHHHHHHHFHHGHHHHHHHGHGHCFGHHGHHHGHHHHGHHFGHHEGGGHHHHHHHHHGHGHGHHHGHHHHHHEFHFFFGGGHHHHHHHHGHHGHHHHFHHHGHHHHHHHHFFFDGHHHGGHHGHHHHHHHHHGGGHHHGGGGGEHHHHGGGGGGBHHFGGFGEFFHHGGHHHGHHHHHHHGBGEHHHHHHHHHHHFHHFHHHEHHGDFHHGHHFHHFGFFHFHGHHHHHHDCFFGFHHHFHHCHHHFGGGFHEBCGGGGGCGGGGGFGFGFFFFFDFBAAAB
@M02197:105:000000000-AN6RF:1:1105:19409:13950 1:N:0:1
GTCCCGTGAAATTCCTCCGCTTATTGATATGCTTAAGTTCAGCGGGTAGTCCTACCTGATTTGAGGTCAAATTGTCAGAAGCTGTCTCAAAAGAGACCCTTTAGAAGCTGAACCCCATTTATAAAGCTGCTCTTCACAAATGGCGTAGATAATTATCACACCAAAGCAAGGCAACAAAGGTCCCGCTAATGCATTTCAGGAGAGCCGACTTCTGAGAAGCCCGCATACTCCCACATCCAAGCCTGATCAACAGAAAAAGCTGAAAAGGTTGAGAATTTCATGACACTCAAACAGGCATGCTCCTCGGAATACCAAGGAGCGCAAGGTGCGTTCAAAGATTCGATGATTCAC
+
CCCCCCABCCFFGGGGGGGGGGGHHHHHHHHHHHHHHHHHHHHGGGGGGHHHHHHHHHHHHHHHGGHHHGHHHHHHHHHHHHHHHHHHHHHHHGHHHGHHHHHHHHHHHHHHHHGGGHHHHHHHHHHHHHHHHHHHHHHHHGHHGGGGGHHHHHHHHHHHHHHHHHHHHHHHHHHHHHHGHHHHGHHHHHHHHHHHHHHHHGHGHHHGGHHHHHHHHGGGGGHHHHGGHGHHHHHHGGHHHHHHHGHHHHHHHHHHHHHHHHHHHHHHHGHHHHHHHGFFFFHHHGHHHHHGGHHHHGHGGGGGHHHHHHHHHHBGGGGGHHHHGGGGHGGGGGGGGGGFFFFFFFCCCCC
@M02197:105:000000000-AN6RF:1:1105:20567:14165 1:N:0:1
GTCCCGTGAAATTCCTCCGCTTATTGATATGCTTAAGTTCAGCGGGTAGTCCTACCTGATTTGAGGTCAAATTGTCAGAAGCTGTCTCAAAAGAGACCCTTTAGAAGCTGAACCCCATCTATAAAGCTGCTCTTCACAAATGGCGTAGATAATTATCACACCAAAGCAAGGCAACAAAGGTCCCGCTAATGCATTTCAGGAGAGCCGACTTCTGAGAAGCCCGCATACTCCCACATCCAAGCCTGATCAACAGAAAAAGCTGAAAAGGTTGAGAATTTCATGACACTCAAACAGGCATGCTCCTCGGAATACCAAGGAGCGCAAGGTGCGTTCAAAGATTCGATGACTCAC
+
CBCCCCCCCCFFGGGGGGGGGGGHHHGHHHGHHGHHHHHHHHHGGGGGGHHHHHGHHHHHHHGHGHHHHHHHHHHHHHHHHHHHHHHHHHFHHGHHHGHHHHHHHHGHHHHHHGGGGHHHHHHHHHHHHHGHHHHHHHHHHHHHGGGGGHHHHHHHHHHHHHHHHHHHHHHHHHHHHHHHGGHHHHHHHHHHHHHHHHHHHGHGHHHHGHHHGHHHHGGGGGHHGHGGHGHHHHGHGGHHHHEEHHFHHHHHHHHHHGHHHHHHFHHFFGHHHHHFEEGHHHHHHGHHHHHHHGHHHGHGGGGGHHHHHHGGHHHGGGGGGHGGGGGGGGGGGGGGGGGFFFFFFFCCBCC
@M02197:105:000000000-AN6RF:1:1105:19397:14437 1:N:0:1
GTCCCGTGAAATTCCTCCGCTTATTGATATGCTTAAGTTCAGCGGGTAGTCCTACCTGATTTGAGGTCAAATATGATGAAATGCTTGTCCGAAGACCATTGTAAGCGGACTTTGAGGGTCAGACGACAGCGCAACGTCATTATCACACTGATGTCCGAAAGCCAAAGGTTGAATTCCGCTGATGCATTTGAGAGGAGCCGACTTTCGCCAGCACGCTCCAAGTCCAAGCCCCGAAACAGAAACAAATCTATTCGGGGTTGAGAATTTAATGACACTCAAACAGGCATGCTCCTCGGAATACCAAGGAGCGCAAGGTGCGTTCAAAGATTCGATGATTCAC
+
CCCCCCCCCCFFGGGGGGGGGGGHHHHHHHHHHHGHHHHHHHHGGGGGGHHHHHHHHHGHHHHHGHGHHHHHHHHHHHHHHHHHHHHHHHGGGGGHHHHHHHHHHHGGGGGHHHHGGGFHHHHHGGGGGHGGGGGGHHGHHHHHHHHHHHHHHHHHGHHHHHHHHHHHHHHHHHHHHHHHHHHHHHHHHHHHHGGGGGGHHGGGGGGHHGGGGGHHHHHHGHHGGHGGFGFGHHHHHHHHHHHHHGHHGGGGGGGFHHHHHHHGBHHHHHHHHGGHGHHHHGHGGHHHGGGGGHHHHHHGHGHHGGGGGHHHHGGGGHGGGGGGGGGFFFFFFFFCBAAA
@M02197:105:000000000-AN6RF:1:1105:15967:14902 1:N:0:1
GTCCCGTGAAATTCCTCCGCTTATTGATATGCTTACTTCCTCTAATGACCAAGATCCTCCGCTTATTGATATGCTTAAGTTCAGCGGGTAGTCCTACCTGATTTGAGGTCAAATTGTCAGAAGCTGAACTTAAGCATACCAATAAGCGGA
+
GGGGHHHHHGHHGGGGGGGHHHGHHHHHHHHHHHHHHHHHHHHHHHHHHHHHHHHHHIHHHHHHHHHHHHHHHHHHHHHHHHHHHHHGHGGHHHHHHHHHHHHHHHHHHHHHHHHHHHHHHHHHHHHHHHHHHHHHHHHHHHHHHHHGGG
@M02197:105:000000000-AN6RF:1:1105:19380:15384 1:N:0:1
GTCCCGTGAAATTCCTCCGCTTATTGATATGCTTAAGTTCAGCGGGTAGTCCTACCTGATTTGAGGTCAAAATGTCAAAAGTTGTCCGAAGACGGTTATGAGCGGGTTCCCATAAGGTTTGCTTCAAGGTCAAGTGGCATAGATAATTATCACACCAAGTGACGGTCCACAAGAGATCCCACTAATGCATTTAAAGGGAGCAGACCATCCACTGAAGGAAGCCAGCAGGCCCTCACATCCAAGCCTAACTCAAGCCGGTAAAAGCGAGGAAGGTTGATAATTTAATGACACTCAAACAGGCATGCCATTCGGAATACCAAAGGGCGCAAGGTGCGGTCAAAGATTCGATGATTCAC
+
BBBBBBBBBBFFFFGGGGGGGGGGFGHHGHFHHGFFHHHFBGHGGG0EFFFHHHHFHHHHHHGBFGFGHHHHGHFGHFHFGGGHHFDEDAEEHFGGGFFHGGBEEGGFFFHBFHHHG3FHG8HHHGHFFGFH;FDDD9C5GFEGHFHHHFHHHHHEHH9FFFHFFAFG9EGEGHHHHHHHGHHBF;HFHHHFHHFFBD:DFHHHGGGEFFGG6FGFFBFFFEGFGFG#CEFFFAFA1B//0B1022>B1GE>//EEB1B1?>///DB>1DFB>FBDD12FG12DGG2F1HFBEF111F1EHDGFB1/E/BA222BHFFB0/0EE01GFA0E0A1A13B3331BB1BFFFDD>1111
@M02197:105:000000000-AN6RF:1:1105:15112:15531 1:N:0:1
GTCCCGTGAAATTCCTCCGCTTATTGATATGCTTAAGTTCAGCGGGTAGTCCTACCTGATTTGAGGTCAAATTGTCAGAAGCTGTCTCAAAAGAGACCCTTTAGAAGCTGAACCCCATTTATAAAGCTGCTCTTCACAAATGGCGTAGATAATTATCACACCAAAGCAAGGCAACAAAGGTCCCGCTAATGCATTTCAGGAGAGCCGACTTCTGAGAAGCCCGCATACTCCCACATCCAAGCCTGATCAACAGAAAAAGCTGAAAAGGTTGAGAATTTCATGACACTTAAACAGGCATGCTCCTCGGAATACCAAGGAGCGCAAGGTGCGTTCAAAGATTCGATGATTCAC
+
CCDDDDBBCCFFGGGGGGGGGGGHHHHHHHHHHHHHHHHHHGHGGGGGGHHHHHHHHHHHHHHHGHHHHHHHHHHHHHHHHHHHHHHHHHHHHGHHHGHHHHHHHHHGHHHHHHGGGHHHHHHHHHHHHHHHHHHHHHHHHHHHGGGGGHHHHHHHHHHHHHHHHHHHHHGHHHHHHHHHGHHHHGGHHHHHHHHHHHHHHGHGHHHHGHHGHGHHHGGGGGHHHGGGGGGGHHHHGGHHHHHHHHHHHHHHHHHHHHHGHHHHHHHHHHHHHHHFHHHHHHHHHHHHGHHHHHHHHHHFGGGGHHFHHGHHHHHGGGGGHHHHGGGGHGGGGGGGGGGFFBFFFFBBBAA
@M02197:105:000000000-AN6RF:1:1105:24257:15826 1:N:0:1
[truncated: 3,582,384 more chars]
