# Supplementary material for: Ectomycorrhizal fungal communities associated with Larix gemelinii Rupr. in the Great Khingan Mountains, China
Source: PeerJ. 2021 Apr 15;9:e11230. doi: 10.7717/peerj.11230 (PMC8053382; doi:10.7717/peerj.11230)
Supplement: Supplemental Information 16 [file peerj-09-11230-s016.zip › SHWL/K40.fastq]

@M02197:105:000000000-AN6RF:1:1101:14055:1776 1:N:0:1
GGACAGTGTATTTCCTCCGCTTATTGATATGCTTAAGTTCAGCGGGTATCCCTACCTGATCCGAGGTCAACCTTGAAAAAATTGGGGGTCGACGGCTGGACTATCTCACACACCATGCGAAAAGATAATCTTACTACGCCTGGGGATATGAGATCATCCGCCTTTGAATTTCAGAAGGGAGAATGCAAGCAAACTCATCTTCCAAGACCAAGCAAATCTGCTTGAGAGGTATTTAATGACGCTCGAACAGGCATGCCTCCCGGAATACCAGGAGGCGCAATGTGCGTTCAAAGATTCGATGATTCAC
+
BBCABBFFFFFFGGGGGGGGGGGHHGHHHHHHHHHHHHHHHHHGGGGGHHHHHHHHGHHHHHGGGGGHHHHHHHHHHHHFE1GGEHGGGGEGGCGGFGGHHHHHHHHHHHHGGGGHGHGHGHGHHHHHHHHHHHGHGGGEFHHHHHHHHHGHHHHHHHHHHGGHHHHHHHHHHGHHHHHHHHHGHHHGHHHHHHHHHHHHFHHHHHHGHHGGHHHGFHFHHHHHHGHHHHHHHGHGGGGGGHHGGHHHHHHFHGGCEGGCHHGHFFHHHGHE2GEGHHHHE2ECHGGBGGGG2BG4FFFFF5AA3>A
@M02197:105:000000000-AN6RF:1:1101:13115:1844 1:N:0:1
GGACAGTGTATTTCCTCCGCTTATTGATATGCTTAAGTTCAGCGGGTAGTCCTACCTGATTTGAGGTCAAATTGTCAGAAGCTGTCTCAAAAGAGACCCTTTAGAAGCTGAACCCCATTTATAAAGCTGCTCTTCACAAATGGCGTAGATAATTATCACACCAAAGCAAGGCAACAAAGGTCCCGCTAATGCATTTCAGGAGAGCCGACTTCTGAGAAGCCCGCATACTCCCACATCCAAGCCTGATCAACAGAAAAAGCTGAAAAGGTTGAGAATTTCATGACACTCAAACAGGCATGCTCCTCGGAATACCAAGGAGCGCAAGGTGCGTTCAAAGATTCGATGATTCAC
+
BBCBCDFFFFFFGGGGGGGGGGGHHHHHHHHHGHHHHHHHHHHGGGGGGHHHHHHHGHHHHHHHGHHHHHHHHHHHHHHHHHHHHHHHHHHHHGHHHGHHHHHHHHHHHHHHHGGGGHHFHHHHHHHHHHHHHHHHHHHHHHHHGGGGGHHHHHHHHHHHHHHHHHHHHHHHHHHHHHHHGGHHGHHGGHHHHHHHHHHHHGAFHHHHHHGHHHHHHGGGGGHHHHGGGGHHGHHHGGHHGGHHHHHHHHHHHHHHHHHHGHHHHHGHEHHHHFHHGGFHGHHGFGHFHHFGHHHHHHHGGGGGGGHFHFFHHFHGGGGGHHHHGGGGHGGGGGGGGGGFFFFFFFBAAAB
@M02197:105:000000000-AN6RF:1:1101:15221:2263 1:N:0:1
GGACAGTGTATTTCCTCCGCTTATTGATATGCTTAAGTTCAGCGGGTATCCCTACCTGATCCGAGGTCAACCTTGAAAAAATTGGGGGTCGACGGCTGGACTATCTCACACACCATGCGAAAAGATAATCTTACTACGCCTGGGGATATGAGATCATCCGCCTTTGAATTTCAGAAGGGAGAATGCAAGCAAACTCATCTTCCAAGACCAAGCAAATCTGCTTGAGAGGTATTTAATGACGCTCGAACAGGCATGCCTCCCGGAATACCAGGAGGCGCAATGTGCGTTCAAAGATTCGATGATTCAC
+
BCCCCCFFDFFFGGGGGGGGGGGHHHHHHHHHHHHHHHHHHHHGGGGGHHHGHHHHHHGHHHHGGGGHHHHHHHHHHGHHGHHHHHGGGGGGGGGGGGGHHHHHHHHHHHHGGGHHHHHHHGHHHHHHHHHHHHHGFGGGHHHHGGHHHHGHHHHHHHGHHGHGHHHFHHHHHHHHGHGHHHHGHHGHHHHHHHGHHHHGGHHHHHHGHHHHHHHHHGHHHGHGHFGFHHFHFHHHGGGGDEHGHHHHHGHFGFGGEECFHHGGHHHGHHHGGGGGHHHHGFGGGGGGGGGGGGGFFFFFFFCBBCC
@M02197:105:000000000-AN6RF:1:1101:15070:2874 1:N:0:1
GGACAGTGTATTTCCTCCGCTTATTGATATGCTTAAGTTCAGCGGGTAGTCCTACCTGATTTGAGGTCAAATTGTCAGAAGCTGTCTCAAAAGAGACCCTTTAGAAGCTGAACCCCATTTATAAAGCTGCTCTTCACAAATGGCGTAGATAATTATCACACCAAAGCAAGGCAACAAAGGTCCCGCTAATGCATTTCAGGAGAGCCGACTTCTGAGAAGCCCGCATACTCCCACATCCAAGCCTGATCAACAGAAAAAGCTGAAAAGGTTGAGAATTTCATGACACTCAAACAGGCATGCTCCTCGGAATACCAAGGAGCGCAAGGTGCGTTCAAAGATTCGATGATTCAC
+
ABBCBBFFFFFFGGGGGGGGGGGHHHGHHHHHHHHHHHHHHHHGGGGGGHHHHGHHHHGHHHHHGHHHHHHHHHHHHHHHHHHHHHHHHHHHHGHHHGHHHHHHHHHHHHGHHHGGGHHHHHHHHHHHHHHHHHHHHHHHHHGHGGGGGHHHHHHHHHHHHGHHHHHHHHHHHHHHHHGCHHHHHHHGHHHHHHHHHHHHHGHGHHHHGGHHHHHGHGGGGGGGHHGGGGHHHHHHGGHHHGHGHHHHHHHHHHHHHFGHHGEHGHHEHHHHHFHHHFHGHHHHHGHHFHFHHHHHHHEGGGC?HGHHGHHHHHHGGGGGHCHHGGGGHGGGGGGGGFBFFFFFFFAAAAA
@M02197:105:000000000-AN6RF:1:1101:13501:2889 1:N:0:1
GGACAGTGTATTTCCTCCGCTTATTGATATGCTTAAGTTCAGCGGGTAGTCTTACCTGATTTGAGGTCAAATTGTCAGAAGCTGTCTCAAAAGAGACCCTTTAGAAGCTGAACCCCATTTATAAAGCTGCTCTTCACAAAGGGCGTAGATAATTATCACACCAAAGCAAGGCAACAAAGGCCCCGCTAATGCATTTCAGGAGAGCCGAATTCTGAGAAGCCCGCATACTCCCACATCCAAGCCTGATCAACAAAAAAAGCTGAAAAGTTTGAGAATTTCATGACACTCAAACAGGCATGCTCCTCAGAATCCCAAAGAGCGCAAGGTGCGTTCAAAGATTCGATGATTCAC
+
1>1>1>F1F33DFGGGGGGGGGGHFGHHHG3GG3GHFAGHFDHECEEEGEE2DFFA1BBGHH1FE0GHGFGGHFH2AFH11@GC@G2@@F1BFFG00//BB111BB1@11BBFGF?->C4FBFFB1:9BGB9FGGFBFCG#A?/9CC0FBC1@GG5GEFHFBFHC::1?0<CC;<7HGF<#<.<0<<G>1DGCGFCGGGCF?CA0:<;%GF@2@@0;C/C<???FBC??EFAFFF3//3BBF3B4@4AHGE>/BEGEBB4D555HFF35G@55GD55FFFHGAHG1GFFA3GA3E3GCAFBA5555FGFA2FAAB22EA2HFA42EAA4BFBGGFGEFA4CFFFFF?A@BB
@M02197:105:000000000-AN6RF:1:1101:10069:3042 1:N:0:1
GGACAGTGTATTTCCTCGCTTATTGATATGCTTAAGTTCAGCGGGTATCCCTACCTGATCCGAGGTCAAACTTAGAAAGTTGGGGGTTGCTGGCCAGCGCCCACCGGGTCCCTGTAGCGAGGAGTATTACTACGCTTAGGGCCCGAGAGGCGCCGCCACTGATTTTAAGGCCCGCCGTCTCCGGCGAGGCCCAAGACCAAGCTAGGCTTGAGTGTTGTACTGACGCTCGAACAGGCATGCCCTGCGGAATACCACAGGGCGCAATGTGCGTTCAAAGATTCGATGATTCAC
+
ACBCBCFFDFFFGGGGGGGGGGHHHHHHHHHHHHHHFGHHHHGGGEEHHHHHHHHHHH;HHHGGGGHGH:HHHHHHFHHHHHGGGGGGGHHHHGHHHGGGGG;GGGGFDFHHHHHHHHGGGGGGFHHHHGHHHGGGGGHHHHGGGGCDGACGGGGGGGGGHFGHHHGGFFGGGGFFF?FCGGGGGHFGHHGHHHGFFHGGFHHFGHFHFGHGHHHHHFGGGGGGGGHGHHHHHHHHHGGGGGGFBHHGHHHHHHHGGGGGFHHGEEEGHGGFGGGGGGGFFFFFFFBBBAB
@M02197:105:000000000-AN6RF:1:1101:10921:3223 1:N:0:1
GGACAGTGTATTTCCTCCGCTTATTGATATGCTTAAGTTCAGCGGGTAGTCCTACCTGATTTGAGGTCAAATTGTCAGAAGCTGTCTCAAAAGAGACCCTTTAGAAGCTGAACCCCATTTATAAAGCTGCTCTTCACAAATGGCGTAGATAATTATCACACCAAAGCAAGGCAACAAAGGTCCCGCTAATGCATTTCAGGAGAGCCGACTTCTGAGAAGCCCGCATACTCCCACATCCAAGCCTGATCAACAGAAAAAGCTGAAAAGGTTGAGAATTTCATGACACTCAAACAGGCATGCTCCTCGGAATACCAAGGAGCGCAAGGTGCGTTCAAAGATTCGATGATTCAC
+
ABABCBFFFFFFGGGGGGGGGGGHHHHHHHHGCFHHHHGHHHHGGGGGEHHFHHHHHEHHHHHHGGHHGHHHHHHFHGHHGCGHHHHHHHHHHGHHHGHHHHHHHGHHGHHHHHGGGHHHHGHHHHFHHHHHHHHHHHHHGHFGGGGGGHHHHHGHFHHHHHHGFHHHHGHHHHHHGFGEGHHHGGHHGHHHHHFHHGGHGGGGHHGGGGHHGGGGHGGGGGHGDFFGHGGGHHHGGEEGBCGHHHHHHGHFFHHFHHHGBFHHHGFGHGHHHHFHHHHHHFGBAGGHHHFHHFHFFEEGGGCEGHHHHGBHFHGGGCGGGHGHGECEHGGGFGGGFGFFFBFFFFBBAAA
@M02197:105:000000000-AN6RF:1:1101:21825:3264 1:N:0:1
GGACAGTGTATTTCCTCCGCTTATTGATATGCGAGGATTACTTCCTCTAAATGACCAAGATCCTCCGCTTATTGATATGCTTAAGTTCAGCGGGTAGTCCTACCTGATTTGAGGTCAAATTGTCAGAAGCTGTCTCAAGAGAGACCCTTTAGAAGCTGAACCCCATTTATAAAGCTGCTCTTCACAAATGGCGTAGATAATTATCACACCAAAGCAAGGCAACAAAGGTCCCGCTAATGCATTTCAGGAGAGCCGACTTCTGAGAAGCCCGCATACTCCCACATCCAAGCCTGATCAACAGAAAAAGCTGAAAAGGTTGAGAATTTCATGACACTCAAACAGGCATGCTCCTCGGAATACCAAGGAGCGCAAGGTGCGTTCAAAGATTCGATGACTCAC
+
BCBCCCFFFFFFGGGGGGGGGGGHHHHHHHHHGGGGGHHHHHHHHHHHGHHHHHGHHGHHHHHHHHGGGGGHHHHHHHHHHHHHHHHHHFGFGGEGGHHHHHHHHHGHHHHHGHHHHHHGHHHHHHHHHHHHHHHHHHHHGHGGHGHGHHHGHHHGHGHFHFGGGHGHHHGGHHHGHGHHHHHHHHGHHGHHGGGGGHHHHHHHHHHHHGHHHGHHHGHHHHGHHHGGFGGGGGGFHFEHFHHGGBFHHDEFCGHGBFGHHHHHHCGCEDBHHGAEHGHHGFHHGGHHFHHFHHHEHHHGHHGHHGHHHHGGHHHFHHFFHGF5FEFFGHHG5GHFGFHHHHGFFHAGGGGGHHGGHHHHHGBCGEE?HHHHGGGDFFGGFGGCE4GCBFF@DDAAAAA
@M02197:105:000000000-AN6RF:1:1101:9300:3779 1:N:0:1
GGACAGTGTATTTCCTCCGCTTATTGATATGCTTAAGTTCAGCGGGTAGTCCTACCTGATTTGAGGTCAAATTGTCAGAAGCTGTCTCAAAAGAGACCCTTTAGAAGCTGAACCCCATTTATAAAGCTGCTCTTCACAAATGGCGTAGATAATTATCACACCAAAGCAAGGCAACAAAGGTCCCGCTAATGCATTTCAGGAGAGCCGACTTCTGAGAAGCCCGCATACTCCCACATCCAAGCCTGATCAACAGAAAAAGCTGAAAAGGTTGAGAATTTCATGACACTCAAACAGGCATGCTCCTCGGAATACCAAGGAGCGCAAGGTGCGTTCAAAGATTCGATGACTCAC
+
ABBBABFF@FFFGGGGGGCGGGGHGHHHHHGHHHHGHHHGDGHGGGGGGHHHHHHHHHHHHHHGGHHGHHHBGHHHHGHHHHHHHHHHHGHHHGHGHFHHHHHHFHHHHHFHHHGGGGHHHHHFHFF9HHHHHHHH9GHHHGHHGGGGGHHHHHHHHHHHHGGGHGHHHHGHHHHHGHHGFGHHGGGHHHHHFHGHHHGHHGGGGHGGGGGHGHHHGGGGGGFHGGGFFGGHHHGGGFHHHHFEGF4HHHHHHHHHGHHHFHHHGHHHGHHHHHHGHHGFGGA3DFHEHHHEHGFFHGGGGGGFHHHHGHHHHFHGGCGGHFHHGEGGGGGGFGGBEF4FFBFFFFBBBBB
@M02197:105:000000000-AN6RF:1:1101:21655:4079 1:N:0:1
GGACAGTGTATTTCCTCCGCTTATTGATATGCTTAAGTTCAGCGGGTATCCCTACCTGATCCGAGGTCAACCTTGAAAAAATTGGGGGTCGACGGCTGGACTATCTCACACACCATGCGAAAAGATAATCTTACTACGCCTGGGGATATGAGATCATCCGCCTTTGAATTTCAGAAGGGAGAATGCAAGCAAACTCATCTTCCAAGACCAAGCAAATCTGCTTGAGAGGTATTTAATGACGCTCGAACAGGCATGCCTCCCGGAATACCAGGAGGCGCAATGTGCGTTCAAAGATTCGATGATTCAC
+
A3AAAAFFDFFFGGGGGGGGGGGFFFHHHFFCGHHFHGHHGFHGGGGGHGHHHHHHHHHGHHHGGGGGCHHHFHGFFFHFFGHFGHGGGGGGGGGGGGFHHHHHHFHHHHHGGGHBHGHHHHHHHHHHHHHHHEHGHGFDHH<EHGFHHGHHHHHGHHHGHGGGHHHHHFHHHGGGHGHHHHHHHHHGHFGHHHHHGGHHHGHHGHHGGHHHHHHGFHFHFHHFHHGGHGFGHHHHGGGCGHFGHFFHHHHHHFAFE0CGHFGHGFHCFHGAE?GFFGCHEEEEFGGGFGGGGGGFFFFFFFABAAA
@M02197:105:000000000-AN6RF:1:1101:16290:4015 1:N:0:1
GGACAGTGTATTTCTTCCGCTTATTGATATGCTTAAGTTCAGCGGGTAGTCCTACCTGATTTGAGGTCAAATTGTCAGAAGCTGTCTCAAAAGAGACCCTTTAGAAGCTGAACCCCATTTATAAAGCTGCTCTTCACAAATGGCGTAGATAATTATCACACCAAAGCAAGGCAACAAAGGTCCCGCTAATGCATTTCAGGAGAGCCGACTTCTGAGAAGCCCGCATACTCCCACATCCAAGCCTGATCAACAGAAAAAGCTGAAAAGGTTGAGAATTTCACGACACTCAAACAGGCATGCTCCTCGGAATACCAAGGAGCGCAAGGTGCGTTCAAAGATTCGATGATTCAC
+
ABABABFFFFFFGGGGGGGGGGGHHHHHHHHHHHHHHHHHHHGGGGGGGHHHHHHHHHHHHHHHGGHHHHHHHHHHHHHHHHHHHHHHHHHHGGHHHGHHHHGHHHHHHHGHHHGGGHHGHHHHHHHGHHHHHHHHHHHHHHHHGGGGGHHHHHHHHHHHHHHHHHHHHHHGGHHHHFGFFHHHHGGHHHHHHHHHHHHHHGHGHHGGGGGHHHHHHGGGGGGGGGGGGGGHHHHHGGHGHGFHHFFHHHFEFHHHGHHHHHHHGHHFGGHFFFHFAHEEEGFGDGHGHHHHHHGHHGHGGGGGGHHHFHGHHHHEE2GGHHHHGGEDAGGGGGGGGGGFFFFFFFBBBBB
@M02197:105:000000000-AN6RF:1:1101:14402:4264 1:N:0:1
GGACAGTGTATTTCCTCCGCTTATTGATATGCTTAAGTTCAGCGGGTAGTCCTACCTGATTTGAGGTCAAATTGTCAGAAGCTGTCTCAAAAGAGACCCTTTAGAAGCTGAACCCCATTTATAAAGCTGCTCTTCACAAATGGCGTAGATAATTATCACACCAAAGCAAGGCAACAAAGGTCCCGCTAATGCATTTCAGGAGAGCCGACTTCTGAGAAGCCCGCATACTCCCACATCCAAGCCTGATCAACAGAAAAAGCTGAAAAGGTTGAGAATTTCATGACACTCAAACAGGCATGCTCCTCGGAATACCAAGGAGCGCAAGGTGCGTTCAAAGATTCGATGATTCAC
+
CCDCCCFFFFFFGGGGGGGGGGGHHGHHHHGHHHHGHHHHHHHGGGGGGHHHHHHHHHHHHHHHGHHHGHHHHHHHHHHHHHHHHHHHHHHHGGHHHGHHHHHHHHHHHHHHHHGGGHHHHHHHHHHHHHHHHHHHHHHHGHHHGGGGGHHHHHHHHHHHHHHHHHHHHHHHHHHHHGHHDGHHGHHHHHHHHHHHHHHHHGHGHHHFGGFHHHHHHGGGGGHGHGGGHGHHHHHHGGHHGHHHHHHHHHGHHHHHHHHHHHHHHHGHHHHGGGF@EFGHHHHHEGHHGHHHHHFHHHGGGGGGHFHHHHGHHHHGGGGGHHHHFGGGGGGFGGGGGGGBFFFFFFCCBCB
@M02197:105:000000000-AN6RF:1:1101:14394:4519 1:N:0:1
GGACAGTGTATTTCCTCCGCTTATTGATATGCTTAAGTTCAGCGGGTAGTCCTACCTGATTTGAGGTCAAATTGTCAGAAGCTGTCTCAAAAGAGACCCTTTAGAAGCTGAACCCCATTTATAAAGCTGCTCTTCACAAATGGCGTAGATAATTATCACACCAAAGCAAGGCAACAAAGGTCCCGCTAATGCATTTCAGGAGAGCCGACTTCTGAGAAGCCCGCATACTCCCACATCCAAGCCTGATCAACAGAAAAAGCTGAAAAGGTTGAGAATTTCATGACACTCAAACAGGCATGCTCCTCGGAATACCAAGGAGCGCAAGGTGCGTTCAAAGATTCGATGATTCAC
+
BCCCCCFFFFFFGGGGGGGGGGGHHHGHHHHHHHHHHHHHGHHGGGGGGHHHHHHHHHHHHHHHGHHHHHHHHHHHHHHHHHHHHHHHHHHHHGHHHGHHHHHHHHHHHHHHHHGGGHHHHHHHHHGHHHGHHHHHHHHHHHHHGGGGGHHHHHHHHHHHHHHHHHHGHHHHHGHHHHHHHGHGGHGGGHHHHHHHHHHHHGHGHHGHGGGHGHHHHGGGGGGHHHGGGGGGFGHHGGHHHHFHHHBFHHHHHGHHGHHHHHHHHHHFGHHHHGHHHHHHHHHEDGHHFGBHHHGHGHHGGGGFHHHHFHHHHHHGGGE?HFHHGGGGHGGGGGGGGGGFFFFF5F?AA>A
@M02197:105:000000000-AN6RF:1:1101:16472:4462 1:N:0:1
GGACAGTGTATTTCCTCCGCTTATTGATATGCTTAAGTTCAGCGGGTATCCCTACCTGATCCGAGGTCAACCTTGAAAAAAATGGAGGTCGACGGCAGGGCAATCACACACACCAAGCGAAAAGATAAACTTACTACACCTGGGGATATGAGATCATCCGCCTTTGAATTTCAGAAGGGAGAATGCAAGCATACTCATCTTCCACGACCAAGCAAATTTGCTTGAGAGGTATTTAATGACGCTCGAACAGGCATGCCTCCCGGAATACCAGGAGGCGCAATGTGCGTTCAAAGATTCGATGATTCAC
+
ABCCCDFFFFFFGGGGGGGGGGGHHHHHHHHHHHHHHHHHHGHGGGGGHHHHHHHHHHHHHHHGGGGHFHHHHHHHHHHHFGHHHGHGGHGGGGGGGGGGGGGHHHHHHHGHGGHHHGHHGHHHHHHHHHHHHHHHHHHHHHHHHHHHHHHHHHHGGHHGHGGHHHHHHHHHHHHHHHHGHGHHFHHHHHGHGHHHHHGGHGGGGHHGHFHHHHHHHHHFHGHHHHHGGHGFGHHHGGGGDGHGHHHHFGGFGEE?EEGCHHHFGFGHHHFDGGGEBHHFGGGGHGGGGGGGGFFFFFFBFFBBBBB
@M02197:105:000000000-AN6RF:1:1101:21958:4742 1:N:0:1
GGACAGTGTATTTCCTCCGCTTATTGATATGCTTAAGTTCAGCGGGTAGTCCTACCTGATTTGAGGTCAAATTGTCAGAAGCTGTCTCAAAAGAGACCCTTTAGAAGCTGAACCCCATTTATAAAGCTGCTCTTCACAAATGGCGTAGATAATTATCACACCAAAGCAAGGCAACAAAGGTCCCGCTAATGCATTTCAGGAGAGCCGACTTCTGAGAAGCCCGCATACTCCCACATCCAAGCCTGATCAACAGAAAAAGCTGAAAAGGTTGAGAATTTCATGACACTCAAACAGGCATGCTCCTCGGAATACCAAGGAGCGCAAGGTGCGTTCAAAGATTCGATGACTCAC
+
CBCCCCFFFFFFGGGGGGGGGGGHHHHHHHHHHHHHHHHHHHHGGGEGGHHHHHHHHHHHHHHHGHHHHHHHHHHHHHGHHHHHHHHHHHHHHGHHHGHHHHHHHHHHHHHHHHGGGHHHHHHHHHHHHHHHHHHGHHHHHHHGGGGGGHHHHHHHHHHHGHHHHHHHHHHHHHHHHHGHHHHHHHHHHHHHHHHHHHHHHGHGHHHHGGGHHHHHHGGGGGGGHHGGGGHHGGHHGGHHHHHHHHHHHHHHGHHHHHHHHHHHHHHHHHHHHGHEHHHHBHHHHGGHHHHHHHHHHGHGFGGGHHHHHHFFHHHGGGGGHHHHGGGGHFGGGGGGGGGFFFFFFFAAACB
@M02197:105:000000000-AN6RF:1:1101:20578:4804 1:N:0:1
GGACAGTGTATTTCCTCCGCTTATTGATATGCTACCTTACTTCCTCTAAATGACCAGGGTCCTCCGCTTATTGATATGCTTAAGTTCAGCGGGTAGTCCTACCTGATTTGAGGTCAAATTGTCAGAAGCTGTCTCAAAAGAGACCCTTTAGAAGCTGAACCCCATTTATAAAGCTGCTCTTCACAAATGGCGTAGATAATTATCACACCAAAGCAAGGCAACAAAGGTCCCGCTAATGCATTTCAGGAGAGCCGACTTCTGAGAAGCCCGCATACTCCCACATCCAAGCCTGATCAACAGAAAAAGCTGAAAAGGTTGAGAATTTCATGACACTCAAACAGGCATGCTCCTCGGAATACCAAGGAGCGCAAGGTGCGTTCAAAGATTCGATGATTCAC
+
ABCBCCFFFFFFGGGGGGGGGGGGHGHHHHHHHHHHHHGHHHHHHHHGHHHHHHHHHGGHHHHHHGGGGGHHHHHHHHHHHGFHHHHHHHGGGEGGHHHHHHGHHHHHHHHGHHHHFHHHGHHHHHHFHHHHHHHHHFHGGHHHGHGHHHHHHHHHGHHHHGGFHHHHHHHHGHHGGHGHHHHHHHHHHGHGGGGGHHHHHHHHHHHHGHHHHHHHHGHHHGHHHGFCFGFGGHHHGHHFFHHHHHGHGGGGGHHHFFGHHHGHGGGGGHHHHGGFGHHHHHFGGHHHEHGHHHGHHHHHHHHHHHHHHHHGHHHHHHHGHHHHGGHGHHHFGHHHHGHHHHGHHHEEGGGHHHHHHHHHHHGGGGGHHHGGGGFGGGGGGGGGGGFFFFFFFBAA>A
@M02197:105:000000000-AN6RF:1:1101:9841:5224 1:N:0:1
GGACAGTGTATTTCCTCCGCTTATTGATATGCTTAAGTTCAGCGGGTATTCCTACCTGATCCGAGGTCAACCTTGTAAAATGGTAAAGGAGACCGGCCCGGAAGGTCCTTGCAACTCGATGCGTGCTCCTAAAAGCTCGTTGCACCGAGGGTCCCACGGACGCCGTCATTGTCTTTGAGACCAGTTGTTCACACAACTTGGGTCCAACACCAAACCCGGGGTTTGAGGGAGGATAATGACGCTCGAACAGGCATGCCCACCGGAATACCAGTGGGCGCAATGTGCGTTCAAAGATTCGATGACTCAC
+
CCCCDDFFFFFFGGGGGGGGGGGHHGHHHHHHHHGHHHHHHHHGGGGGHHHHHHHHHHHHHHHGGGGHGHHHHHHHHHHHHHHHHHHGGHHHGGGGGGGGGGGGGFHHHHHHHHHHHGHHHGGGGGGHHHHHHHGHHHHHHHGFHHHHGEGHHHHHGGGGGGGGGFGHGHHFHHHHHHHHHHHGBHHHGGHGHHHFHHHGHHHHHFFFGGGGFEGGGGGGHHFHHHGHHHHHBEHHGGGGGFEDHFHGHHHHHHGGGGGCHHHHHHFCHHGGEGGGHHHFGGGGGGGGGGGGGGGFFFFFFFCCBAA
@M02197:105:000000000-AN6RF:1:1101:14845:5662 1:N:0:1
GGACAGTGTATTTCCTCCGCTTATTGATATGCTTAAGTTCAGCGGGTAGTCCTACCTGATTTGAGGTCAAATTGTCAGAAGCTGTCTCAAAAGAGACCCTTTAGAAGCTGAACCCCATTTATAAAGCTGCTCTTCACAAATGGCGTAGATAATTGTCACACCAAAACAAGGCAACAAAGGTCCCGCTAATGCATTTCAGGAGAGCCGACTTCTGAGAAGCCCGCATACTCCCACATCCAAGCCTGATCAACAGAAAAAGCTGAAAAGGTTGAGAATTTCATGACACTCAAACAGGCATGCTCCTCGGAATACCAAGGAGCGCAAGGTGCGTTCAAAGATTCGATGATTCAC
+
CCDCCBFFFFFFGGGGGGGGGGGHHHGHHHHHHHHHHHHHHHHGGGGGGHHHHHHHHHGHHHHHGHHHHHHHHHHHHHHHHHHHHHHHHHHHHGHHHGHHHHHHHGHHHHHHHHGGG:HHHHHHHHHHHHHHHHHHHHGHHHHHGGGGGHHHHHGHHHHHHHHHHHHHHHHHHHHHHHGHHGHHHHHHHHHHHHHHHHHHHGHGHHHHHGHHGHHHHGGGGGHHHGEGGGGGGHHGGGHHHGFHHHHHHHHHHGHHHHHHHHGGHHHHHHHGHGGBGFHHFHHHHGFHHGGDHHHGHHFGGGGGHHHHGHHGHHFEGGGGHHHCGGGGHGBGGGGGGGGFFFFFFFA@BAA
@M02197:105:000000000-AN6RF:1:1101:13519:5892 1:N:0:1
GGACAGTGTATTTCCTCCGCTTATTGATATGCTTAAGTTCAGCGGGTATTCCTACCTGATCCGAGGTCAACCTTGTAAAATGGTAAAGGAGACCGGCCCGGAAGGTCCTTGCAACTCGATGCGTGCTCCTAAAAGCTCGTTGCACCGAGGGTCCCACGGACGCCGTCATTGTCTTTGAGACCAGTTGTTCACACAACTTGGGTCCAACACCAAACCCGGGGTTTGAGGGAGGATAATGACGCTCGAACAGGCATGCCCACCGGAATACCAGTGGGCGCAATGCGCGTTCAAAGATTCGATGACTCAC
+
ABAABBFFFFFFGGGGGGGGEEEFHBFHHHHHHFBGHHHHHHHFCGECHHHHHEHHHHGHHHFDGGGGFGHH9HHHHHGHHHHHFHFHGHHEFGECGGGG?EGGGFGHHHEHB:HFGGHHHGGFDGAGHHFHHHFHHHGGGGGHHHCCADCDHHH:HGGGCA-CGGGBGGEGGGGGGFGFGGFGFFGFAF0CFBGGHGFFFE1FFFFFGFFFFEFEECFFF;BDFEEFFGFGFFGAGGEE/HGCEHHFGF1B0B/EA///0GDBGGB0FHFEE/A?BCGEA00EFGFGGGGGEF11CFD11@1AAAA
@M02197:105:000000000-AN6RF:1:1101:10755:6041 1:N:0:1
GGACAGTGTATTTCCTCCGCTTATTGATATGCTTAAGTTCAGCGGGTAGTCCTACCTGATTTGAGGTCAAATTGTCAGAAGCTGTCTCAAAAGAGACCCTTTAGAAGCTGAACCCCATTTATAAAGCTGCTCTTCACAAATGGCGTAGATAATTATCACACCAAAGCAAGGCAACAAAGGTCCCGCTAATGCATTTCAGGAGAGCCGACTTCTGAGAAGCCCGCATACTCCCACATCCAAGCCTGATCAACAGAAAAAGCTGAAAAGGTTGAGAATTTCATGACACTCAAACAGGCATGCTCCTCGGAATACCAAGGAGCGCAAGGTGCGTTCAAAGATTCGATGATTCAC
+
AABBBBFFFFFBGGGGGGGGGGEHHHHHHHHHGHGHHHHGBHHDGGEEGGGHHHHHHGHHHHHHGEHHGFHHHHHGHHHHHHCGHHHHHGHFCFHHHGHHHHHHHHGHHGHEGHGGGHHHHHHHGHHHHHHHHHHHHHGGFFCGGGGGGHHHHHFHHHHHHGHHGHGHHHHHHGHHGHGGHHHGHHGGFGHGHHHHHGFHHDGGHHGGGGGHHHHHHGGGFGHHGGGGHGHGGHHHGGHHCHHHGGHHHHHGGHHHHHHHFFHHHHHHGHHFHGFHEGGHHHGB5AFHHHHGHHHHGHHEEFGGHHEFHGEHHHF?FFGCHGHHFFCDFGGGGGGGCGFFFFFDFFAA>>>
@M02197:105:000000000-AN6RF:1:1101:5838:5967 1:N:0:1
GGACAGTGTATTTCCTCCGCTTATTGATATGCTTAAGTTCAGCGGGTAGTCCTACCTGATTTGAGGTCAAATTGTCAGAAGCTGTCTCAAAAGAGACCCTTTAGAAGCTGAACCCCATTTATAAAGCTGCTCTTCACAAATGGCGTAGATAGTTATCACACCAAAGCAAGGCAACAAAGGTCCCGCTAATGCATTTCAGGAGAGCCGACTTCTGAGAAGCCCGCATACTCCCACATCCAAGCCTGATCAACAGAAAAAGCTGAAAAGGTTGAGAATTTCATGACACTCAAACAGGCATGCTCCTCGGAATACCAAGGAGCGCAAGGTGCGTTCAAAGATTCGATGATTCAC
+
CCCCCCFFFFFFGGGGGGGGGGGHHHHHHHGHGHGHHFHGHGHGGGGGGHHGHHHHHHFHHHGGGHFHHGGHHHGHFHHHHHHHHHHHFHGFGGHHGGHHFHFHHGFGHGGFGHGGGHGHHHHGHGGGGGGHGHHHHHHGGHGGGGGGGHHHHHHHHHGGFGHFHHGGHHGHHHHHGHGGGGHHGHFFGGGHHHHHHHGGBCHDHHHHFGGHBFHHFFGGGGFHGGEGFGGHGHGFGGHHHHHGHEEHHHFGHHEGHFGGHHGGGGHEGGGGGGF5FEGHHGFGFGFFHFFHFFFHHEAGGGGDBF5FGFFFCFGGGE2GHCHCGCGGHFGFCGGGGGCFBBFFFF@A>3A
@M02197:105:000000000-AN6RF:1:1101:20684:5842 1:N:0:1
GGACAGTGTATTTCCTCCGCTTATTGATATGCTTAAGTTCAGCGGGTAGTCCTACCTGATTTGAGGTCAAATTGTCAGAAGCTGTCTCAAAAGAGACCCTTTAGAAGCTGAACCCCATTTATAAAGCTGCTCTTCACAAATGGCGTAGATAATTATCACACCAAAGCAAGGCAACAAAGGTCCCGCTAATGCATTTCAGGAGAGCCGACTTCTGAGAAGCCCGCATACTCCCACATCCAGGCCTGATCAACAGAAAAAGCTGAAAAGGTTGAGAATTTCATGACACTCAAACAGGCATGCTCCTCGGAATACCAAGGAGCGCAAGGTGCGTTCAAAGATGCGATGATTCAC
+
BBBBBBFFFFFFGGGGGGGGGGGHHHHHHHGHHHHHHHHHHHHGGGAEGHHHHHHHHHBHHHGHGHHGGHHGHHHHHHHHHHHHHHHHHHHGHGGHHGHHHHHHHHHHHHHHHHGGGFHHHGHGFHGHHGHHHGHHHFFHHHGHGGGGGHHHHHHHFHHGHGHHHHHHHGHHHGHHHHHGGHHGGGGGHHHHHHHHHHHGHGGGHGHHGGGHHHHGHGGGFGGGGHGGHGHHHGHFHGGGFGHHHHGEHHEGHFGHHHGHHGHHHHHHBGHFHHGD5BHHHHHHDGGHHHFHHFGHHHHGGGGGGHHHFGFCBFCEGGGEGBHCCGGGFGGGGGFGEEA3CFFFFFAAA3A
@M02197:105:000000000-AN6RF:1:1101:11191:6311 1:N:0:1
GGACAGTGTATTTCCTCCGCTTATTGATATGCTTAAGTTCAGCGGGTAGTCCTACCTGATTTGAGGTCAAATTGTCAGAAGCTGTCTCAAAAGAGACCCTTTAGAAGCTGAACCCCATTTATAAAGCTGCTCTTCACAAATGGCGTAGATAATTATCACACCAAAGCAAGGCAACAAAGGTCCCGCTAATGCATTTCAGGAGAGCCGACTTCTGAGAAGCCCGCATACTCCCACATCCAAGCCTGATCAACAGAAAAAGCTGAAAAGGTTGAGAATTTCATGACACTCAAACAGGCATGCTCCTCGGAATACCAAGGAGCGCAAGGTGCGTTCAAAGATTCGATGATTCAC
+
AABAABDDBFFFGGGGFFGGGGGHGHHHBHFHGHHHHGGHHFHEFCGCGHHHHHHHHGHHHHHHGFGHHHEFHFGHHHGHHHHCHHHHHGHHHGHHHFHHHGHHFFHHHFFHFHGEEHHFGHHHHHGFGHHHHGGHHHHHHDGGFGGGFGFCFHHHHHHHHGHFHGHFGFGCCCHHGHGCGGGGFGGFGHHHGHGHHHHGGGHGGGHGCFGHHHHHHGGGGGGGGHGGGGGGFGGBGGHHFFGHFHFHHHFHHHGHHFEBFEHGHHHHFHHHHGF5HHHHGEHGFEFHFFGHHHGHFHEGFE2?GFGFGFFGGHHFE?FFHHFHGGGGHGGGGFGG?GFFFFDFFFAABBB
@M02197:105:000000000-AN6RF:1:1101:12055:6624 1:N:0:1
GGACAGTGTATTTCCTCCGCTTATTGATATGCTTAAGTTCAGCGGGTAGTCCTACCTGATTTGAGGTCAAATTGTCAGAAGCTGTCTCAAAAGAGACCCTTTAGAAGCTGAACCCCATTTATAAAGCTGCTCTTCACAAATGGCGTAGATAATTATCACACCAAAGCAAGGCAACAAAGGTCCCGCTAATGCATTTCAGGAGAGCCGACTTCTGAGAAGCCCGCATACTCCCACATCCAAGCCTGATCAACAGAAAAAGCTGAAAAGGTTGAGAATTTCATGACACTCAAACAGGCATGCTCCTCGGAATACCAAGGAGCGCAAGGTGCGTTCAAAGATTCGATGATTCAC
+
BBCCCCFFFFFFGGGGGGGGGGGHHHHHHHHHHHHHHHHHHHHGGGGGGHHHHHHHHGHHHHGHGGHHHHHHHHHHHHFHHHHHHHHHHHHGHGGHHGHHHHHGHHHHHHHHHHGGGHHHHHHGHHHHGHHHHHHHHHHHGHHHGGGGGHGHHHHHHGHHHGHHHHHHHHHHHHHHHHHGFHHHHHGHHHHHHHHHHHHHHGHGHHHGHGGHGHHHHGGGGGHHHGGGHGHHGGHHGGHHHHFHHHHHHHGHHHHHHFHHHHHHHHHHHHHHHHFHFGHHGHHFFGHHHHGHHFHHHHFGGEGGHHHHHHHHHHHGFGCGHFHHGGGGFGGGGGGGCFGFFFFFFFBBAAA
@M02197:105:000000000-AN6RF:1:1101:24009:6913 1:N:0:1
GGACAGTGTATTTCCTCCGCTTATTGATATGCTTAAGTTCAGCGGGTAGTCCTACCTGATTTGAGGTCAAATTGTCAGAAGCTGTCTCAAAAGAGACCCTTTAGAAGCTGAACCCCATTTATAAAGCTGCTCTTCACAAATGGCGTAGATAATTATCACACCAAAGCAAGGCAACAAAGGTCCCGCTAATGCATTTCAGGAGAGCCGACTTCTGAGAAGCCCGCATACTCCCACATCCAAGCCTGATCAACAGAAAAAGCTGAAAAGGTTGAGAATTTCATGACACTCAAACAGGCATGCTCCTCGGAATACCAAGGAGCGCAAGGTGCGTTCAAAGATTCGATGATTCAC
+
AABBBADFFFFFGFBGGGGGGGGHHHFGFFFHHHFFHHHGGGHGGGEEFHHHGHHHHHHHHHHHEFGHHGHHHFHHFHHHHEGHHHHHHHFDGFFFHGHHHHHHGHHGHHGHHHGEGHHHHHHHHGHHHHHHHHHHHHBGFGFGGGGGGHFHHHHHHGHHHGHHHHHHHHGHHHHHGHHHHHGHHHGGFHHHHHHHHHGGFGGGGHGGGGGHGHHHHFGGGGHFGGDGHGHGGGGGGGHGHEHGGHHHHHHHGHHHHHGHEHHHHHFCFGHHHHGGHFHHFHGFAGGHHHHHHHHFGHGAGCEEFB5FGHHFFFG?E?EEBGHGGGCGGFGGGGGGCGFFFD5FFBBAA>3
@M02197:105:000000000-AN6RF:1:1101:17812:7067 1:N:0:1
GGACAGTGTATTTCCTCCGCTTATTGATATGCTTAAGTTCAGCGGGTAGTCCTACCTGATTTGAGGTCAAATTGTCAGAAGCTGTCTCAAAAGAGACCCTTTAGAAGCTGAACCCCATTTATAAAGCTGCTCTTCACAAATGGCGTAGATAATTATCACACCAAAGCAAGGCAACAAAGGTCCCGCTAATGCATTTCAGGAGAGCCGACTTCTGAGAAGCCCGCATACTCCCACATCCAAGCCTGACCAACAGAAAAAGCTGAAAAGGTTGAGAATTTCATGACACTCAAACAGGCATGCTCCTCGGAATACCAAGGAGCGCAAGGTGCGTTCAAAGATTCGATGATTCAC
+
BABBBBFFFFFFGGGGGGGGGGFHHHHHHHHHGHGHHGFHGHHGGGGGGHHHHHHHHHFFHHHHFHAFFFHHGHHHGFHHHHHHHHHHHHHHGGHHHGHHHHHHHHHHHHGHHHGGGHHHHHHGHHHHHHHHHHHHHHHHHFHGGGGGGHHHHHHHHHHHHHGHHHHHHHHHHHHHHHGHHHHHGHGHHHHHHHHHHHHHHGGGHHHHGHHHGGHHHGGGGGGHGHGFGGHGEHHHGGHHHFHHHGFHGFHHHHHHGHHFHGHFFHHHFFBHFGHGGFGHHHHHHGHHHHFHHHEGGHHGEA2GHHHHHHHHHHHGGGGFCHGG2E2EHGGGGGFBCGGFFFFFD5A@BBA
@M02197:105:000000000-AN6RF:1:1101:4592:7489 1:N:0:1
GGACAGTGTATTTCCTCCGCTTATTGATATGCGGGAGGATTACTTCCTCAAAATGACCAAGATCCCCCGCCTATTGATATGCTCCTCCGCTTATTGATATGCTTAAGTTCAGCGGGTAGTCCTACCTGATTTGAGGTCAAATTGTCAGAAGCTGTCTCAAAAGAGACCCTTTAGAAGCTGAACCCCATTTATAAAGCTGCTCTTCACAAATGGCGTAGATAATTATCACACCAAAGCAAGGCAACAAAGGTCCCGCTAATGCATTTCAGGAGGGCCGACTTCTGAGAAGCCCGCATACTCCCACATCCAAGCCTGATCAACAGAAAAAGCTGAAAAGGTTGAGAATTTCATGACACTCAAACAGGCATGCTCCTCGGAATACCAAGGAGCGCAAAGTGCGTTCAAAGATTCGATGATTCAC
+
AA?ABBFF5DFFGGGGFGGFECFHBGHHGFFHFCCEEE?HHFHHHHHHHHHHHHHHHEGEFGHGFFFEE?EEEHHHHHHHHGHHGHGGDGGFGHHHEHHFBEG4GFHHFHGEGGG?BDGHHFHGGHHGEGHHHFGHFGBFFGHFHHFHHHGHGHHHHHFHHHHGHC<FHHHHHEHHHGHFHHHHG9GHHHHHFFCHBHFGHHHHHEHFFAFGEFGDCCGGGGFFFGGGEFFGFE0BHGBGC.;0C0:;.----<0>1GD>HHGB<<1BGGG</C?AF>1FEHHFGF/C<///BD>B/?/EEB11FGCGGGBEFFGE2GGB2HGF@D1BHFHHGFB00C@22HFFGGDBGFFHG1GAA011A1G1GB1CAGEAE/AHGBGFBCCHGEA0CEAB11000EGAECGGEBAA1FBFD1@@11>1>
@M02197:105:000000000-AN6RF:1:1101:9770:8545 1:N:0:1
GGACAGTGTATTTCCTCCGCTTATTGATATGCTTAAGTTCAGCGGGTATCCCTACCTGATCCGAGGTCAAACTTAGAAAGTTGGGGGTTGCTGGCCAGCGTCCACCGGGTCCCTGTAGCGAGGGGTATTACTACGCTTAGGGCCCCAGAGGCGCCGCCACTGATTTTAAGGCCCGCCGTCTCCGGCGAGGCCCAAGACCAAGCTAGGCTTGAGTGTTGTACTGACGCTCGAACAGGCATGCCCTGCGGAATACCACAGGGCGCAATGTGCGTTCAAAGATTCGATGATTCAC
+
BCCCBCFFDDFFGGGGGGGGGGGHHHHHHHHHHHHHHHHHGHHGGGGGHHHHHHHHHHHHHHHGGGGHHHHHHHHHGHHFG;HHGGGGGGGHHHGHHHGGGGGGHHGGGGGHHHHGHGHG?FGGGFFHHHHHHGGGGGGGHHHGGGGGHHGGGGGGHGGHHHGHHGHHGGGGGGGGGGGGGGGGGGHGHGFHHGHHHGHHHHHHHGHHFHGHGHHGHHHHGGGGGGHHGHHGHHHHHHGGGGGGGHHHHHHHHHHHGF?GGHHHHGGGGHGGGGGGGGGGFFFFFFFCBAAA
@M02197:105:000000000-AN6RF:1:1101:24180:8599 1:N:0:1
GGACAGTGTATTTCCTCCGCTTATTGATATGCGGGGATTACTTCCTCTAAATGACCAAGATCCTCCGCTTATTGATATGCTTAAGTTCAGCGGGTAGTCCTACCTGATTTGAGGTCAAATTGTCAGAAGCTGTCTCAAAAGAGACCCTTTAGAAGCTGAACCCCATTTATAAAGCTGCTCTTCACAAATGGCGTAGATAATTATCACACCAAAGCAAGGCAACAAAGGTCCCGCTAATGCATGTCAGGAGTGCCGACTAATGAGAAGCCCGCATGCTCCCACACCCAAGCCTGACCAACAGAAAAAGCTGAAAAGGTTGAGAATTTCATGACACTCAAACAGGAATGCTCCTCAGCATACCACGGAACGCAAGCTGTGTTCAAAGACTCGATGATTCAC
+
AABBBAFFFFFFGGGGCGEC?EGFHHHHHHHHGGG2EGFHFFFFFHHHHBFFHFHHGHAGGHHHHHGGGG1GHHHHHHHHHHGHHHHFHBGGGGGEFHHHHGGHHGBGHHHHGGFFHHHHGHHHHGHHBFFGFFGHHHHHHGHGHFHHHHGFHFHGFHHHFFG9FHHFGFHHHFEFFH:H9HFFFHFGHHF7FGGGGHHG9FGGFFG88GGGGGGGGGE?FGFGEGEFBFGEFDB1=111D?0G?10<0>>///2@12222FDFG<<///11<</////?//?///B>00>21//@2GGF0@B111DF@D1@B00022D21A2112F2B211FA1FBFB12222FA//F/0DB221A2000B000B00001A00A1111ADG3BBB11133DBF?AA1A
@M02197:105:000000000-AN6RF:1:1101:25797:8786 1:N:0:1
GGACAGTGTATTTCCTCCGCTTATTGATATGCTCCTCCGCTTATTGATATGCTTAAGTTCAGCGGGTATCCCTACCTGATCCGAGGTCAACCTGTAAAAAATTGGGGGTTCTGGCGAGCCACCGGAGAAACTCTATAGCGGGAGTATGTACTATGCTTAGAGCCCACCGGCGCCGCCACTAATTTTGAGGGCCGCGAGACCGCGTGCCCCAATACCACGCTAGGCGTGAGTGGTTAAATGACGCTCGAACAGGCATGCCCTGCGGAATACCACAGGGCGCAATGTGCGTTCAAAGATTCGATGATTCAC
+
CCCCCCFFFFFFGGGGGGGGGGGHHHHHHHHHHHHHHGGGGGGHHHHHHGGHHHHHHHHHHHHGGGGGHHHHG;HHHHGHHHHGG9FGHGHHHH<HHHHHGG<FHHGGGGHHGHHGC7FG<HGGGGGGHHHHHHHHHHHGFGDFFFFHHGHHGHHHH9HHHHHHGGGFGGCFGGGHHHHFFHFGFHHGEFFFFGHHFCGFFGFFFGFGFHHGFFFFFFFHGHGHGHHHGGHFGGEHHFDGGFEEGGFGFHGBGHHGG?GFGGHHHHHHHHGFFGGGGGHDF5EEEEHFGBGGGGGGGFFFFFFDA?ABA
@M02197:105:000000000-AN6RF:1:1101:26854:8958 1:N:0:1
GGACAGTGTATTTCCTCCGCTTATTGATATGCTTAAGTTCAGCGGGTATCCCTACCTGATCCGAGGTCAACCTGTAAAAATTGGGGGTTCTGGCAAGCCACCGGGGGGAACTCTATAGCGGGAGTATGCACTACGCTTAGAGCCCACCGGCACCGCCACTAATTTTGAGGGCCGCGGAGACCGCGTGCCCCAATACCACGCTAGGCGTGAGTGGTTAAATGACGCTCGAACAGGCATGCCCTGCGGAATACCACAGGGCGCAATGTGCGTTCAAAGATTCGATGACTCAC
+
ABABBBFFFDFFGGGGGGGGGFGHHHGFHHHGHHHHHHHHHHHGGGGGHHHHHHH:<;H<H;HGGGGHG;H:HH<GHHHH;HHHHG7EGH:HHHH<GHGHHHGGGGGGGGGGGGGG;GGG9G8FAFFFF9FFFFFFFFFFFFFFF:FFF9FFGFFGFFFHHGFFFFFHGGGFFGFHHFFEGGGGGGFGFHFHHGFFGFGGHGGGHHHGHHEGGFFFGFGGGGGGGHGHHHHGEEHHGGEA?GGHHGHHHHHFGEGFEGGHHGFEAEGFGGGEGGGEFCFFFFFFFAAAAA
@M02197:105:000000000-AN6RF:1:1101:5192:8951 1:N:0:1
GGACAGTGTATTTCCTCCGCTTATTGATATGCTTAAGTTCAGCGGGTAGTCCTACCTGATTTGAGGTCAAATTGTCAGAAGCTGTCTCAAAAGAGACCCTTTAGAAGCTGAACCCCATTTATAAAGCTGCTCTTCACAAATGGCGTAGATAATTATCACACCAAAGCAAGGCAACAAAGGTCCCGCTAATGCATTTCAGGAGAGCCGACTTCTGAGAAGCCCGCATACTCCCACATCCAAGCCTGATCAACAGAAAAAGCTGAAAAGGTTGAGAATTTCATGACACTCAAACAGGCATGCTCCTCGGAATACCAAGGAGCGCAAGGTGCGTTCAAAGATTCGATGATTCAC
+
B@BBBBFFDFFFGGFGAGFGGGGHHHFHHHHHHHHHHHHHHHHGGGGGGHHHHHHHHHHHHHHGGH3EGHHHGHHFHHFGBGHHDFHHHHGHHGHHHGHHGHHHHFHHHFHHHFDFGFGHFHHGFGHHHHHHHHFDGGHHHHBGGGGGFGFGFHHGHHHHHHGHHHHHGHHHGHHHFHBC<@AFDGGGDGHFHHHFHHHHGGHDFHGGGCGGHHHGHGFGGEDFGFGGGGFGFHGFGGFHHFHEHHHHHHHGGHHHHFGFDFHHGFB2GHFHFHFFG5GFGHHGDGHHHHGGF3HEHGFE?GCGFHHHHHHHFFHGGEGGHHFGAGGEFFGFGGGGCGBCFFF5FFAA3AA
@M02197:105:000000000-AN6RF:1:1101:21924:9135 1:N:0:1
GGACAGTGTATTTCCTCCGCTTATTGATATGCTTAAGTTCAGCGGGTAGTCCTACCTGATTTGAGGTCGAATTGTCAGAAGCTGTCTCAAAAGAGACCCTTTAGAAGCTGAACCCCATTTATAAAGCTGCTCTTCACAAATGGCGTAGATAATTATCACACCAAAGCAAGGCAACAAAGGTCCCGCTAATGCATTTCAGGAGAGCCGACTTCTGAGAAGCCCGCATACTCCCACATCCAAGCCTGATCAACAGAAAAAGCTGAAAAGGTTGAGAATTTCATGACACTCAAACAGGCATGCTCCTCGGAATACCAAGGAGCGCAAGGTGCGTTCAAAGATTCGATGATTCAC
+
CBCCCBFBFFFFGGGGGGGGGGGHHHHGHHGHGGHHHHHHHHHGGGGGGHHHHGHHHHGHHHHHGGHHFGGGHFHHGHHHFGHHHHHHHGHHHGHHHGHHHHHGHHGHHHHGHHGGGHHHHHHHHHGHHHGGHHHHHHHHHHBHGFGGGHGHHGHGHHHHHGHHGHGHHGFHHFHFHHGGHHHHGHGHGHHHHGHHHHHGHGHGHHHHGHHHGGHGHGGGGGGHHHGGHGGGGHHFGGHHHHHHGHHHHGFHHFHHGBHGHHBFHHGGGHGHHGFDBHHHHHHG5GHEHHGHHCBHHHFFCGCGHGGHHHFHHHHGFEGGHFHHGGGGGGFFGGGF?FFFFFFFFFA3>3A
@M02197:105:000000000-AN6RF:1:1101:27837:9895 1:N:0:1
GGACAGTGTATTTCCTCCGCTTATTGATATGCTTAAGTTCAGCGGGTAGTCCTACCTGATTTGAGGTCAAATTGTCAGAAGCTGTCTCAAAAGAGACCCTTTAGAAGCTGAACCCCATTTATAAAGCTGCTCTTCACAAATGGCGTAGATAATTATCACACCAAAGCAAGGCAACAAAGGTCCCGCTAATGCATTTCAGGAGAGCCGACTTCTGAGAAGCCCGCATACTCCCACATCCAAGCCTGATCAACAGAAAAAGCTGAAAAGGTTGAGAATTTCATGACACTCAAACAGGCATGCTCCTCGGAATACCAAGGAGCGCAAGGTGCGTTCAAAGATTCGATGATTCAC
+
BBBBBBFFFFFFGGGGGGGGGGGHHHHHHHHHHHGHHHHHHHHGGGGGGHHHGHHHHHHHHHHHGGHGHHHHHHHHHHHHHHHHHHHHHHHHHGHHHGHHHHHFBGGGHHHHHHGGGHHHHHHHHHHHHGHHHHHHHHHHHHGHGGGGGHHFFHHHHGHHHHHHHHHHHHGHHHHHHHGGGHHHGHGHHHHHGHHHHHHGHGHGHHHHHHHHHGHHHGGGGGGHGHGGGGHHGHHGE?HHHHHHHHHHHHHGHHHHHHHHHHHHHHHHHHHHHHHHHHHGHFG3GGHHHHFGHHGGHHGGGGGGHHHHHHFGHHFEGGGCFHHHGCEGHGGGBGGFE4FBFFFFFFABAAA
@M02197:105:000000000-AN6RF:1:1101:8060:9923 1:N:0:1
GGACAGTGTATTTCCTTCGCTTATTGATATGCTTAAGTTCAGCGGGTAGTCCTACCTGATTTGAGGTCAAATTGTCAGAAGCTGTCTCAAAAGAGACCCTTTAGAAGCTGAACCCCATTTATAAAGCTGCTCTTCACAAATGGCGTAGATAATTGTCACACCAAAGCAAGGCAACAAAGGTCCCGCTAATGCATTTCAGGAGAGCCGACTTCTGAGAAGCCCGCATACTCCCACATCCAAGCCTGATCAACAGAAAAAGCTGAAAAGGTTGAGAATTTCATGACACTCAAACAGGCATGCTCCTCGGAATACCAAGGAGCGCAAGGTGCGTTCAAAGATTCGATGATTCAC
+
AAAA1A1B@33DFADGGBC1EGEAG3FFB33FG3FDG3FGFFG00/A/AABGF2BGBHHD2A12BCGGFGBGBGHFDEFGBGBCFFGF2ED1FFGHECGFHFH112@@F1G11/??EHHDGGFBHEEDG1GEEGHH9HBC9><CCGGGAFG;FG#@FGHHFGHCC0CFG<0CGG0?D<0GCCF<CGHGGHFFFGF1BGF<F1G:161@@FACGDBBF0/<C/2910EGEE1>>FG1>/0>01EDDDF1GFFF0@BEB11FG2BFHGGCGF2@1FF1BEFFHGFDBA1BD11B1ECFHHHE/EEE0A222HFF1BB00A00B1F00E0EABB33333ABGCFD@D33>111A
@M02197:105:000000000-AN6RF:1:1101:22503:9851 1:N:0:1
GGACAGTGTATTTCCTCCGCTTATTGATATGCTTAAGTTCAGCGGGTAGTCCTACCTGATTTGAGGTCAAATTGTCAGAAGCTGTCTCAAAAGAGACCCTTTAGAAGCTGAACCCCATTTATAAAGCTGCTCTTCACAAATGGCGTAGATAATTATCACACCAAAGCAAGGCAACAAAGGTCCCGCTAATGCATTTCAGGAGAGCCGACTTCTGAGAAGCCCGCATACTCCCACATCCAAGCCTGATCAACAGAAAAAGCTGAAAAGGTTGAGAATTTCATGACACTCAAACAGGCATGCTCCTCGGAATACCAAGGAGCGCAAGGTGCGTTCAAAGATTCGATGACTCAC
+
BBBBBAFFF5DFGGGGGGGGGGFHHHGHFHHGHHFHHGHHHHFGG?EGGHHHHHHHHHFHHHFHGGHGGHHHHHHHHHHHHHHHHHHHHGGHHGHHHGHHHHGHGHHHGHHHHHGGFHHHHHHHHGGHHHHHHHHHHHHGFGHHGFFGGHHHHHHFFGHHHHHHHHHHEHHHHHHHHHHHHHHHGFGGHHHHHHHHHHHFFGGFEHGGGGGHGGHFHGGGGGHGHGGGGGHHHHHHGGHHHFHFHHHFGHHHHHHHHHHHHHHHGHFGFFFHHHHHHHHGBHHFHGGGHHHHHHHEFHHFEEEEFHGHHHGFGHHGFCGGHGHGGGGGHGCGGGGGECBFFFFFFFBBBBB
@M02197:105:000000000-AN6RF:1:1101:5838:10024 1:N:0:1
GGACAGTGTATTTCCTCCGCTTATTGATATGCTTAAGTTCAGCGGGTAGTCCTACCTGATTTGAGGTCAAATTGTCAGAAGCTGTCTCAAAAGAGACCCTTTAGAAGCTGAACCCCATTTATAAAGCTGCTCTTCACGAATGGCGTAGATAATTATCACACCAAAGCAAGGCAACAAAGGTCCCGCTAATGCATTTCAGGAGAGCCGACTTCTGAGAAGCCCGCATACTCCCACATCCAAGCCTGATCAACAGAAAAAGCTGAAAAGGTTGAGAATTTCATGACACTCAAACAGGCATGCTCCTCGGAATACCAAGGAGCGCAAGGTGCGTTCAAAGATTCGATGACTCAC
+
CCDCDDFFFFFFGGGGGGGGGGGHHGHGHHHHHGHHGHHHHHHGGGFCGHHHHHGHHHEHHHHHGHHHHHGHGHHHHHHHEHHHHHHGHHHHHGHHHGHHHHHHHHHHHHHHHHGGGHHHHHHHHGGHHHHHHHHHHHGGHHHHGGGGGHHHHGHHHHHHHHHHHHGHHHHHHHHHHHHHHGHHGHGGHHHHHHHHHHHHGGHGHHGGGHGHGHHGHGGGGGGGHGGGGGHGGGHFGGHHHHGGDGBGHHGHHHHGHHHHHHHHHHHHHHHFHHHGHHHHHHHHFGHHHHHHHHHGHHH?GGE?FHHHGGFFHHGGGGGGHHGHGGGGGGGGGGGBGGGFFFFFFFBBAAA
@M02197:105:000000000-AN6RF:1:1101:6309:10527 1:N:0:1
GGACAGTGTATTTCCTCCGCTTATTGATATGCATCCTCCGCTTATTGATATGCTTACTTCCTCTAAATGACCAAGATCCTCCGCTTATTGATATGCTTAAGTTCAGCGGGTAGTCCTACCTGATTTGAGGTCAAATTGTCAGAAGCTGTCTCAAAAGAGACCCTTTAGAAGCTGAACCCCATTTATAAAGCTGCTCTTCACAAATGGCGTAGATAATTATCACACCAAAGCAAGGCAACAAAGGTCCCGCTAATGCATTTCAGGAGAGCCGACTTCTGAGAAGCCCGCATACTCCCACATCCAAGCCTGATCAACAGAAAAAGCTGAAAAGGTTGAGAATTTCATGACACTCAAACAGGCATGCTCCTCGGAATACCAAGGAGCGCAAGGTGCGTTCAAAGATTCGATGACTCAC
+
ABCCCDFFFFFFGGGGGGGCGGGHHHGHHHCFHFHFHHHGGGGGHHHHHHHGHHHGHHIHHHHHHFHGHHHHHHHHGHHHGHGDGFGGHHHHHHGHHGHHHHHGHHGGFG?EGHHHHHHHGHHHHHHHGHGGHGGHHHHHGHHGGHHHHHHHHGEHHGHHHFHHHHHHHHHHHGHHHHGGGHHHHHGHHHHHHHGHHGHHHGHGGHHHGGGGGHHHHGHHGHHHHGHHHHGGHHGGFHGHHHD?CC?@F<GFHFFHHGBFHHHHHFGDB<G@G>EHGHHHHGGGEFFBGHGGEGHFGHHGGGHHHHEEHHHFHHHHHGHHHHHGHHGHHHHHHHHHHFGFFFHHHGFB5GHFHG3GHHHHHHFGGGGGGHHFGHGHHHHGGGGGHHGHEGGGHGGGGGGGEBEC4FFFFBAABAA
@M02197:105:000000000-AN6RF:1:1101:17411:10636 1:N:0:1
GGACAGTGTATTTCCTCCGCTTATTGATATGCTTACTTCCTCTAAATGACCAAGATCCTCTGCTTATTGATATGCTTAAGTTCAGCGGGTAGTCCTACCTGATTTGAGGTCAAATTGTCAGAAGCTGTCTCGAAAGAGACCCTTTAGAAGCTGAACCCCATTTATAAAGCTGCTCTTCACAAATGGCGTAGATAATTATCACACCAAAGCAAGGCAACAGAGGTCCCGCTAATGCATTTCAGGAGAGCCGACTTCTGAGAAGCCCGCATACTCCCACATCCAAGCCTGCTCAACAGAAAAAGCTGAAAAGGTTGAGAATTTCATGACACTCAAACAGGCATGCTCCTCGGAATACCAAGGAGCGCAAGGTGCGTTCAAAGATTCGATGACTCAC
+
BBBBBB4D@DDFGGGFGGGGGGEDGHHHHGFGGBFFGHCHHHFHHHHGFBFGHHHFFGGHHHHHHGFH5EFBEFFFFGHHFHHHFHGGEEGGHHHHHHHGHEHHFEFFE?CFHG4D3FGFFFHFFHHHHHFGCFEECGBGAGGGFHHHHHHHHHHHHGGGGHBDGGGFGHFFHBGB8HHHGFHEFHGFFEFGGGBHHHGHHHFHEFGHGHHHHGHHGHHH6G.:GHCFGGGBGHGD<1G<10FFECA</>>1D1>2FF<//>//<FEHG?FCA1GFGFBE@F0E/0F11@B@@FGHFEGFGFGF2DFEGGHGDBHBFGFD212HGGEHFGB11EHGB1AEGHEECECHFFGFDB1CHH?CGE0111F?EEE11FDDFGDE1FF1FDFFD1AAAA
@M02197:105:000000000-AN6RF:1:1101:21007:10782 1:N:0:1
GGACAGTGTATTTCCTCCGCTTATTGATATGCTTAAGTTCAGCGGGTATCCCTACCTGATCCGAGGTCAAACTTAGAAGGTTGGAGGTTGTTGGCAAGTATCCAACTAGAACTCTATAGCGAGGAGTATTACTACGCTTAGAGCCAAGCGGCACCGCCACTGATTTTAAGACCGACCGTTTTACGGGTAAGGTCCAATACCAAGCAGAGCTTGAGTGTTGTACTGACGCTCGAACAGGCATGCCCCGCGGAATACCACGGGGCGCAATGTGCGTTCAAAGATTCGATGACTCAC
+
DDDDCCFFFFFFGGGGGGGGGGGHHHGHHHHHHHHHHHHHHHHGFGFGHHHHHHHHHH<<H<H9GGGHHHHH9HHHH;HGG:HGFH:GHHGHH99HHG;H:H9HHH9HHH:HHH9HHHH9GGG8GGHHHHHH;HHGGG8GHHHHHHHHGG:GGGGGHGGHHHHHHHHHHHGHHGGGGGHHGGGGHGGHHHHHHGHHHGGGHGGGHHHHHGHHHHGHHGHHFHGGGGGGHHGGHHHHHFHCGGGGGGGHHGHHHHGGFGGGGCGHFFHCGGGGGGGGGGGGFGFFFFFFFBBBCC
@M02197:105:000000000-AN6RF:1:1101:13933:10788 1:N:0:1
GGACAGTGTATTTCCTCCGCTTATTGATATGCTTAAGTTCAGCGGGTAGTCCTACCTGATTTGAGGTCAAATTGTCAGAAGCTGTCTCAAAAGAGACCCTTTAGAAGCTGAACCCCATTTATAAAGCTGCTCTTCACAAATGGCGTAGATAATTATCACACCAAAGCAAGGCAACAAAGGTCCCGCTAATGCATTTCAGGAGAGCCGGCTTCTGAGAAGCCCGCATACTCCCACATCCAAGCCTGATCAACAGAAAAAGCTGAAAAGGTTGAGAATTTCATGACACTCAAACAGGCATGCTCCTCGGAATACCAAGGAGCGCAAGGTGCGTTCAAAGATTCGATGATTCAC
+
BCCCDDFFFFFFGGGGGGGGGGGHHHHHHHHHHHHHHHHHHHHGGGGGGHHHHHHHHHHHHHHHGHHHHHHHHHHHHHHHHHHHHHHHHHHHHGHHHGHHHHHHHHHHHHHHHHGGGHHHHHHHHHHHHHHHHHHHHHHHHHHHGGGGGHHHHHHHHHHHHGHHHHHHHHHHHHHHHHHGFHHHGGHGHHHHHHHHHHHHHGHGHHHHGGHGHHHHHGGGGGGHHHGGHGHHHHHGGGHHHHHHHHHHHHHHHHHHHHHHHHGGHHHHGHHHHHHGFHHFHHHGFGHHHHHHHHHHHHFGGGGCGHGHHHHHHHHGGGGGHHHHGGGGHGGGGGGGGFGFFFFFFFBAAAA
@M02197:105:000000000-AN6RF:1:1101:25571:10768 1:N:0:1
GGACAGTGTATTTCCTCCGCTTATTGATATGCTTAAGTTCAGCGGGTAGTCCTACCTGATTTGAGGTCAAATTGTCAGAAGCTGTCTCAAAAGAGACCCTTTAGAAGCTGAACCCCATTTATAAAGCTGCTCTTCACAAATGGCGTAGATAATTATCACACCAAAGCAAGGCAACAAAGGTCCCGCTAATGCATTTCAGGAGAGCCGACTTCTGAGAAGCCCGCATACTCCCACATCCAAGCCTGATCAACAGAAAAAGCTGAAAAGGTTGAGAATTTCATGACACTCAAACAGGCATGCTCCTCGGAATACCAAGGAGCGCAAGGTGCGTTCAAAGATTCGAT
+
CCCCCCFFFFFFGGGGGGGGGGGHHHHHHHHHHHHHHHHHHHGGGGGGGHHHHHHHHHHHHHHGGHHHHHHHHHHHHHGHHHHHHHHHHEHHHGHHHGHHHHHHHHHHHHHHHHGGGHHHHHGHHHHHHHHHHHHHHHHHHHHHGGGGGHHHHHHHHHHHHGHHHHGHHHGHHHHHHHHHHHHHHHHGHHHHHHHHHHGHHGGGHGHHGHGHHHGHHGGGGGGGHHGGHGHHGHHHGGHHHHHHHGHHHHHHHGHHHHHHHHHHHHGHHHHHHHHGHHHGFHHHFGHHHHHHHHHHGEGE2GGGHHHGHGHHGHHGGGGGHHGGFGGGGGGGBFFFBFFBBBBB
@M02197:105:000000000-AN6RF:1:1101:23646:10988 1:N:0:1
GGACAGTGTATTTCCTCCGCTTATGATATGCTTAAGTTCAGCGGGTAGTCCTACCTGATTTGAGGTCAAATTGTCAGAAGCTGTCTCAAAAGAGACCCTTTAGAAGCTGAACCCCATTTATAAAGCTGCTCTTCACAAATGGCGTAGATAATTATCACACCAAAGTAAGGCAACAAAGGTCCCGCTAATGCATTTCAGGAGAGCCGACTTCTGAGAAGCCCGCATACTCCCACATCCAAGCCTGATCAACAGAAAAAGCTGAAAAGGTTGAGAATTTCATGACACTCAAACAGGCATGCTCCTCGGAATACCAAGGAGCGCAAGGTGCGTTCAAAGATTCGATGATTCA
+
CCCCDAFFFFFFGGGGGGGGGGGHHGHHHHHHHHHHHHHHHHGGGGGGHHHHHHHHHGHHHGHGHHGHFHFHHHHHHHHHHHHHHHHHHGHHGHHHGHHHHHHHHHHHHHHHHGGGHHHHHHHHHGHHHHHHHHHHHHHHHGHGGGGGHHGHHHHHHHHGGHHHHHHHHHHHHHHHHHHHHHGGHGHGHHHHHHHHHHGHGHGHHHHHHHHHHHHHGGGGGHHHHGGHGGHHGGHGGHHHHGGHGHHHHHHGHHHHHHHHHHHHHGHHHHHGHGBHGHGHHHHFGHHHHHGHFBFHHEGGGCEFHFHHHHGFHHGGGGEF5GHGGCGGGGGGGGCGGFFFBFFFABAAB
@M02197:105:000000000-AN6RF:1:1101:6614:11072 1:N:0:1
GGACAGTGTATTTCCTCCGCTTATTGATATGCTTAAGTTCAGCGGGTATCCCTACCTGATCCGAGGTCAACCTTGAAAAAATTGGGGGTCGACGGCTGGACTATCTCACACACCATGCGAAAAGATAATCTTACTACGCCTGGGGATATGAGATCATCCGCCTTTGAATTCCAGAAGGGAGAATGCAAGCAAACTCATCTTCCAAGACCAAGCAAATCTGCTTGAGAGGTATTTAATGACGCTCGAACAGGCATGCCTCCCGGAATACCAGGAGGCGCAATGTGCGTTCAAAGATTCGATGATTCAC
+
CCCCCCFFFFFFGGGGGGGGGGGHHHHHHHHHHHHHHHHHHHHGGGGGHHHHHHHHHHGHHHGGGGGHHHHHHHHHHHHHGHHGGHGGGGGGGGGGGGGHHHHHHHHHHHHGGGHGHGHHHHHHGHHHHHHHHHHHHHGGHHHHHHHHHHHHHHHHHHHGHGHHHHHHHHHHHHHHHHHHHGHGHHHGHHHGHHGHHHGHHHHHHGHGHHHGGHHHHHHHHGGHHHHHHHHHHHHHDGGGGHHGHHHHHHGGHFGGFFGGHGHHHHHHHHDGGGGGHGGHGGGGHGGGGGGGGFGFFFFFFFAAA3A
@M02197:105:000000000-AN6RF:1:1101:27390:11138 1:N:0:1
GGACAGTGTATTTCCTCCGCTTATTGATATGCTTAAGTTCAGCGGGTAGTCCTACCTGATTTGAGGTCAAATTGTCAGAAGCTGTCTCAAAAGAGACCCTTTAGAAGCTGAACCCCATTTATAAAGCTGCTCTTCACAAATGGCGTAGATAATTATCACACCAAAGCAAGGCAACAAAGGTCCCGCTAATGCATTTCAGGAGAGCCGACTTCTGAGAAGCCCGCATACTCCCACATCCAAGCCTGATCAACAGAAAAAGCTGAAAAGGTTGAGAATTTCATGACACTCAAACAGGCATGCTCCTCGGAATACCAAGGAGCGCAAGGTGCGTTCAAAGATTCGATGATTCAC
+
BBBBBBFFFFFFGGGGGGGCGGGHHHHHHHHHHHHHHHHHHDHGGGGGGHHGHHHHHFFHHHHGEBGFHHGHHFHHHHGHHHHHHHHHHHHHGEGHHEHHHHHHHHHGHHHHHHGGGHHHHHHHHGHHHFFHHHGHHGHHH;HHGGGGGHHHHHHHHGHHHGHHHHHGHBEHHHHGHHHH6GDGGGGGDHHHHHHHHHHHHGHGHHGGGGGHGHHGGGGGGGHGGGGGGGHHHHHFGGHHHHFFFB4HGHHGEHEHHHFFEBHHHHGHHHHGHFHFHHHFGHHHFGHHHHFGHHHHHHHGGGGGHHHGG5DHHGFGGGGGHHHHECCCHGGGGGGGGGGBFFFFFFAAA>?
@M02197:105:000000000-AN6RF:1:1101:10479:11326 1:N:0:1
GGACAGTGTATTTCTCCGCTTATTGATATGCTTAAGTTCAGCGGGTAGTCCTACCTGATTTGAGGTCAAATTGTCAGAAGCTGTCTCAAAAGAGACCCTTTAGAAGCTGAACCCCATTTATAAAGCTGCTCTTCACAAATGGCGTAGATAATTATCACACCAAAGCAAGGCAACAAAGGTCCCGCTAATGCATTTCAGGAGAGCCGACTTCTGAGAAGCCCGCATACTCCCACATCCAAGCCTGATCAACAGAAAAAGCTGAAAAGGTTGAGAATTTCATGACACTCAAACAGGCATGCTCCTCGGAATACCAAGGAGCGCAAGGTGCGTTCAAAGATTCGATGATTCAC
+
CDDDDCFFFFFFGGGGGGGGGGHHHHHHGHHHHHHHGHHHHHGGGEEGHHHHHHHHHHHHHHHGHHHHHHHHHHHHHHHHHHHHHHHHHHHHGHGHGHHHHHHHHHHHHHHHHGGGHHHHHHHGHHHHHHHHHHHHHHHHHGHGGGGGHHHHHHHHHHHHGHHHHHHHHHHHHHHHHHHHHHHHHGHHHHHHHHHHHHHHGHGHHHHHGHHHHHGHGGGGGHGHHGGHGHGGHHHGGHHHHHGHHHHHHHHHHGHHHHHHHHHHHHHHGHHHHHHHFHHHHHHFGHFHGHHHHGHHHGGGGGGHHHHHHHHHHGGGGGGHGHHCGGGHGGGGGGFGGGFFFFFFFBAAAB
@M02197:105:000000000-AN6RF:1:1101:22773:11833 1:N:0:1
GGACAGTGTATTTCCTCCGCTTATTGATATGCTTAAGTTCAGCGGGTAGTCCTACCTGATTTGAGGTCAAATTGTCAGAAGCTGTCTCAAAAGAGACCCTTTAGAAGCTGAACCCCATTTATAAAGCTGCTCTTCACAAATGGCGTAGATAATTATCACACCAAAGCAAGGCAACAAAGGTCCCGCTAATGCATTTCAGGAGAGCCGACTTCTGAGAAGCCCGCATACTCCCACATCCAAGCCTGATCAACAGAAAAAGCTGAAAAGGTTGAGAATTTCATGACACTCAAACAGGCATGCTCCTCGGAATACCAAGGAGCGCAAGGTGCGTTCAAAGATTCGATGACTCAC
+
AABBBAFFFFFFGGGGGGGGGGGHHHHHHHHHHHFFHGHHGHHGGGFGGHHHHHHHHHHHHHHHGGHHHGHHFHHHHHHGHHGHHHHHHHHHHGHHGEHHGHFHHHHHHHHHHEFGGHHHHHHHHHHHHHHGHHHHGGHHGGHHGGGGGHHHGGGHHHHHHGHHHHHHHHGHHHHHHHFHHHGHGGGGGHGHHHHHHHHHHGHGGHHHFGGHGGHHBFFGGFGBFDFGGGGHGHGFCGHGFEFHHHHHHHFHGBHHHHFFHFFHHGEHGHHHHGG5FGGHHHHHFGHHGHHHGHGHHHHGCGGGHHHHHFFHHHHGGFGGHGHHGGGGHGGGGGGGGFGFFFFFFFBAAAA
@M02197:105:000000000-AN6RF:1:1101:3002:12002 1:N:0:1
GGACAGTGTATTTCCTCCGCTTATTGATATGCTTAAGTTCAGCGGGTAGTCCTACCTGATTTGAGGTCAAATTGTCAGAAGCTGTCTCAAAAGAGACCCTTTAGAAGCTGAACCCCATTTATAAAGCTGCTCTTCACAAATGGCGTAGATAATTATCACACCAAAGCAAGGCAACAAAGGTCCCGCTAATGCATTTCAGGAGAGCCGACTTCTGAGAAGCCCGCATACTCCCACATCCAAGCCTGAACAACATAAAAAGCTGAAAAGGTTGAGAATTTAATTAAACTCAGACAGGGATTGGCCTCGGAATACAAAGGAGCGCAAGCTGCGTTCAAAGATTCTATGACTCAC
+
ABAAABFFFBFFFFGGGGGGGGGCGHHHHHHGHBGHGGHHGGHGE?ECFHGHHHHHHHHHHHGFGHHGFHHHHHHHHGHHHHHHHHHHHHHHFGHHHGHHHHFHHFFHHGHG3?EEGHH<H9DGF8GH9GH9HFHHGGHHG<EHGDGGEGHHH9FGHGHHHDHHH9HHHHGHHGHHGH:HFGHH7CG1ADHHHH98HHEHFGHGEHGCGFGHGGDFGGGGGFGGGG?BFGFA6GGF//0>01B21/02B221/1B1111DB2FB100022221B2@122222A2DB11211BAB001A/////A022B22A12BA00A000AAB000A1113B33FB31133B1BB11111
@M02197:105:000000000-AN6RF:1:1101:26944:12172 1:N:0:1
GGACAGTGTATTTCCTCCGCTTATTGATATGCTTAAGTTCAGCGGGTAGTCCTACCTGATTTGAGGTCAAATTGTCAGAAGCTGTCTCAAAAGAGACCCTTTAGAAGCTGAACCCCATTTATAAAGCTGCTCTTCACAAATGGCGTAGATAATTATCACACCAAAGCAAGGCAACAAAGGTCCCGCTAATGCATTTCAGGAGAGCCGACTTCTGAGAAGCCCGCATACTCCCACATCCAAGCCTGATCAACAGAAAAAGCTGAAAAGGTTGAGAATTTCATGACACTCAAACAGGCATGCTCCTCGGAATACCAAGGAGCGCAAGGTGCGTTCAAAGATTCGATGATTCAC
+
BCCCCCFFFFFFGGGGGGGGGGGHHHGHHHGHHHHHHHHHHHHGGGGGGHHHHHHHHHHHHHHHGHHHHHHHHHHHHHHHHHHHHHHHHHHHHGHHHGHHHHHHHHHHHHHHHHGGGHHHHHHHHHHHHHHHGHHHHHHHHHHHGGGGGHHHHHHHHHHHHHHHHHHHHHGHHHHHHHHHHGHHGHHHHHHHHHHHHHHHHGHGHHHGGGHHHGHHHGGGGGHHHHGGHGGHHHHHGGHFHHFHHGHHHHHHHHHHHHHHFGHGHHGBHHHHHHGHHGHGHHHGFGHHHFHHHGHHHGHGGGGGHHFHHHHHCHHAECGCHHGHGGGFGFFGGGGGGGGFFFFFFFBBAAB
@M02197:105:000000000-AN6RF:1:1101:10360:12244 1:N:0:1
GGACAGTGTATTTCCTCCGCTTATTGATATGCTTAAGTTCAGCGGGTAGTCCTACCTGATTCGAGGTCAAATTGTCAGAAGCTGTCTCAAAAGAGACCCTTTAGAAGCTGAACCCCATTTATAAAGCTGCTCTTCACAAATGGCGTAGATAATTATCACACCAAAGCAAGGCAACAAAGGTCCCGCTAATGCATTTCAGGAGAGCCGACTTCTGAGAAGCCCGCATACTCCCACATCCAAGCCTGATCAACAGAAAAAGCTGAAAAGGTTGAGAATTTCATGACACTCAAACAGGCATGCTCCTCGGAATACCAAGGAGCGCAAGGTGCGTTTAAAGATTCGATGATTCAC
+
DDDDDDFFFFFFGGGGGGGGGGGHHGHHHHHHHHHHHHHHHHHGGGEEGHHHHHHHHHHHHHGHHGFHHHHHHHHGHHHHHHHHHHHHHHGFHGHHHGGHHHHHHHHHHHHHHHGGGHHHHHHHHHHGHHHHHHHHHHHHHHHHGGGGGHHHHHHHHHHHHHHHHHHHHHHHHHHHHHHHHHHHGGHHGHHHHHHHHHGHGGHGHHGHGHHHHHHHHGGGGGHHHHGGHGHGGHHHCGFHHHGGHFHGHHHGHHHHHHHHHHHHGHHGHHHHHGDFHHHHHHHHGGHHGHHHGEEGHHHGGGGGHHHHHHHHHHHGGGGGHGHHGGGGGGGGGGGGGGCFFFFFFFBABAA
@M02197:105:000000000-AN6RF:1:1101:12166:12434 1:N:0:1
GGACAGTGTATTTCCTCCGCTTATTGATATGCTTAAGTTCAGCGGGTAGTCCTACCTGATTTGAGGTCAAATTGTCAGAAGCTGTCTCAAAAGAGACCCTTTAGAAGCTGAACCCCATTTATAAAGCTGCTCTTCACAAATGGCGTAGATAATTATCACACCAAAGCAAGGCAACAAAGGTCCCGCTAATGCATTTCAGGAGAGCCGACTTCTGAGAAGCCCGCATACTCCCACATCCAAGCCTGATCAACAGAAAAAGCTGAAAAGGTTGAGAATTTCATGACACTCAAACAGGCATGCTCCTCGGAATACCAAGGAGCGCAAGGTGCGTTCAAAGATTCGATGATTCAC
+
BBBBBBFFFFFFGGGGFGGGGGFHHGHHHGHHHHHHHGHHHHHGGGGGGHHFHHHHHHEGHHHHGGHHHHHHHGHHHHGHHHHHHHHHHHGHHGHHHGHHHHHHHHHHHHHHHHGGGHHHHHHHHHGGGHHHHHHHHHHH;HEHGGGGFHHHHFFHGHHHHGHGHHHHH8GHHGHHHHHGHGHHGGGGGHHGFHHHHHGHHGHGHHGFGGGHGGGHHGGGGEFGHHGGGGGGHGHFGGHHGFDDEGBHHHHFFHGHHHHHFGHHGGFFGDBG5FFBFGEGHHHGGEDGGGF3GBHHHHGGGGGGGBHHGFEFFGG?AEA?F5HFGGGGHGGCGGGGEFFF4FD5BFA?AAA
@M02197:105:000000000-AN6RF:1:1101:9891:12622 1:N:0:1
GGACAGTGTATTTCCTCCGCTTATTGATATGCTTAAGTTCAGCGGGTAGTCCTACCTGATTTGAGGTCAAATTGTCAGAAGCTGTCTCAAAAGAGACCCTTTAGAAGCTGAACCCCATTTATAAAGCTGCTCTTCACAAATGGCGTAGATAATTATCACACCAAAGCAAGGCAACAAAGGTCCCGCTAATGCATTTCAGGAGAGCCGACTTCTGAGAAGCCCGCATACTCCCACATCCAAGCCTGATCAACAGAAAAAGCTGAAAAGGTTGAGAATTTCATGACACTCAAACAGGCATGCTCCTCGGAATACCAAGGAGCACAAGGTGCGTTCAAAGATTCGATGATTCAC
+
CCCCCCFFFFFFGGGGGGGGGGGHHHHHHHHHHHHHHGHGHGHGGGGGGHHHHHHHHHHHHHHHGGHHHHHHHGHHHHHHHHGHHHHHHHHHGGHHGGHHHHHHHHHHHHHHHHGGGHHHHHHHHHHHHHHHHHHHHHHHHHHHGGHHHHHHHHHHHHHHHHHHHHHHHHHHHHHHHHGHHHHHGGGHHHHHHHHHHHHHHGHGHHHGGHHHHGHGHGGGGGGHGGGGHGHGHGHHGGHHHHHGHFFHHHHHHHHHHHHHHGHHHHHFGHHHHHHHHHHHHHHHGGHHHHGHHHHGHGEGGGGGHHHHHHHHHHHHHHFGGHGHGGGGHGGGGGGGGGGFFFFFFFCBBBC
@M02197:105:000000000-AN6RF:1:1101:19562:12908 1:N:0:1
GGACAGTGTATTTCCTCCGCTTATTGATATGCTTAAGTTCAGCGGGTAGTCCTACCTGATTTGAGGTCAAATTGTCAGAAGCTGTCTCAAAAGAGACCCTTTAGAAGCTGAACCCCATTTATAAAGCTGCTCTTCACAAATGGCGTAGATAATTATCACACCAAAGCAAGGCAACAAAGGTCCCGCTAATGCATTTCAGGAGAGCCGACTTCTGAGAAGCCCGCATACTCCCACATCCAAGCCTGATCAACAGAAAAAGCTGAAAAGGTTGAGAATTTCATGACACTCAAACAGGCATGCTCCTCGGAATACCAAGGAGCGCAAGGTGCGTTCAAAGATTCGATGATTCAC
+
CDDDCCFFFFFFGGGGGGGGGGGHHHHHHHHHHHHHHHHHHHHGGGGGGHHHHHHHHHFHHHHHGHHGHHHHHHHHHHHHHHHHHHHHHHHHHGHHHGHHHHHHHHHHHHHGHHGGGHHHHHHHHHGGHHHHHHGHHHHHHHHHGFGGGHHGHHHHHHHHHGHHHHHHHHHHHHHHHHHHHHHHHHHHGHHHHHHHHHHHHGHGHHGGGGGHGGHHGHGGGGGGGGGGHGHGGHHGGGHGHGFHGBGHHFHHFGHHHHHFHFHGFFGGFHHHHGF5GDHEHHHHGFHFHHHHHBBFGCEGCGFGFHFFFFFHHHHE?GCGHHHGGEGGGGGGGGGGEFCFFFFFFFAAAAA
@M02197:105:000000000-AN6RF:1:1101:2704:13017 1:N:0:1
GGACAGTGTATTTCCTCCGCTTATTGATATGCTTAAGTTCAGCGGGTATCCCTACCTGATCCGAGGTCAACCTTGAAAAAATTGGGGGTCGACGGCTGGACTATCTCACACACCATGCGAAAAGATAATCTTACTACGCCTGGGATATGAGATCATCCGCCTTTGAATTTCAGAAGGGAGAATGCAAGCAAACTCATCTTCCAAGACCAAGCAAATCTGCTTGAGAGGTATTTAATGACGCTCGAACAGGCATGCCTCCCGGAATACCAGGAGGCGCAATGTGCGTTCAAAGATTCGATGATTCAC
+
ABBBBBFFDFFFGGFGFFEGGGGHHGFHHGHHFDHHGHHHHHGGGGGGHHGHHHHHHGHHHBFGECGHHHHGHHFGHHHFFHHHHHGGGFGGGGFGGGGHHHGGGHGHHHGGGGHHHHGGDGHHGHGHHGHHHHFGGGCFG1EEGGHHHGHHHGGGHBEEGGHHHHGGHHHFFHHGHBFGFGHGGHHHGGHGGFHHHHHHHHHHHGGGHHHHGHHHHFGFFHFFGFHHGFFFFHGFDE@?HEGHHHGBGFHFFCEA0?GEGHHHGFHHGF?EE?GGDBHEEEDGGCGGFGB?FBCFFFFFFAA3>A
@M02197:105:000000000-AN6RF:1:1101:17540:13354 1:N:0:1
GGACAGTGTATTTCCTCCGCTTATTGATATGCTTAAGTTCAGCGGGTATCCCTACCTGATCCGAGGTCAACCTTGAAAAAATTGGGGGTCGACGGCTGGACTATCTCACACACCATGCGAAAAGATAATCTTACTACGCCTGGGGATATGAGATCATCCGCCTTTGAATTTCAGAAGGGAGAATGCAAGCAAACTCATCTTCCAAGACCAAGCAAATCTGCTTGAGAGGTATTTAATGACGCTCGAACAGGCATGCCTCCCGGAATACCAGGAGGCGCAATGTGCGTTCGAAGATTCGATG
+
DDDDDDFFFFFFGGGGGGGGGGGHHHHHHHHHHHHHHHHHHHHGGGGGHHHHHHHHHGHHHHHGGGGHHHHHHHHHHHHHGHHHHHGGGGGGGGGGGGGHHHHHHHHHHHHHHGHHHHHHHHHHHHHHHHHHHHHHHHGGHHHGHHHHHHHHHHHHHHHHHHGHHHHHHHHHHHHHHHHHHGHHHHHHHHHGHHHHHHHHHHHHHHHGHHHHHHGHHHGHHHHHHHHHHHHHHHHHGGGGGHHGHHGGHHHHHGGGGGGGHHHGHGFHGHHGGGGGFHHGEEEGGGGCGFFFBFFFBBBBB
@M02197:105:000000000-AN6RF:1:1101:12959:13857 1:N:0:1
GGACAGTGTATTTCCTCCGCTTATTGATATGCTTAAGTTCAGCGGGTATCCCTACCTGATCCGAGGTCAACCTTGAAAAAATTGGGGGTCGACGGCTGGACTATCTCACACACCATGCGAAAAGATAATCTTACTACGCCTGGGGATATGAGATCATCCGCCTTTGAATTTCAGAAGGGAGAATGCAAGCAAACTCATCTTCCAAGACCAAGCAAATCTGCTTGAGAGGTATTTAATGACGCTCGAACAGGCATGCCTCCCGGAATACCAGGAGGCGCAATGTGCGTTCAAAGATTCGATGATTCAC
+
BCCCBCFFD5FFGGGGGGGGGGGHHHHHGFHHGHHHGFHHHHHGGCGGHHHHHHHHHHGHHBFEGGGHEHHHHHGHHHHHGHHHHHGGGGGCGGGGGGGHHHHGHHHHHHHGGGHHHHHGGGGHHHHHHHHHHHHGHHGGHHHGHHHHHHGHHHHHHHHHGGGGHHHGHHHGGHHGGHFFGHHHHFHHHGHHHHHHHGHHHHHHHHHGHGHHHHHHFFFHHHHHHHHHHGHHFFGHGGGGGHHGHHFFHHHHHGGECGGGHGHHGGHHHHHGEEAAFHHHEFEAFGGGFGGGGGGFFFFFFFBAAAA
@M02197:105:000000000-AN6RF:1:1101:14101:13989 1:N:0:1
GGACAGTGTATTCCTCCGCTTATTGATATGCTTAAGTTCAGCGGGTAGTCCTACCTGATTTGAGGTCAAATTGTCAGAAGCTGTCTCAAAAGAGACCCTTTAGAAGCTGAACCCCATTTATAAAGCTGCTCTTCACAAATGGCGTAGACAATTATCACACCAAAGCAAGGCAACAAAGGTCCCGCTAATGCATTTCAGGAGAGCCGACTTCTGAGAAGCCCGCATACTCCCACATCCAAGCCTGATCAACAGAAAAAGCTGAAAAGGTTGAGAATTTCATGACACTCAAACAGGCATGCTCCTCGGAATACCAAGGAGCGCAAGGTGCGTTCAAAGATTCGATGATTCAC
+
BCCCDDFFFFFFGGGGGGGGGGHHHHHHHHHHHHHHHHHHHHGGGEFGHHHHHHHHHGHHHGHGHHHHGHHHHHHHGHHHHHHHHGHHHHHHGHHHGHHHHHHHHHHHHHHGHGGGHHHHHHHHHGHHHHHHHHHHHHHHHHHGGGGGHHHHHHHHHHHHHHHHHHHHHGHHHHHHHHHHHHHHGHHHHHHHHHHHHHHHGHGHHGHGHHHHHHHHGGGGGHHHHGGGGHGHGHGGGHHHEFGFFHHHHHGHHHHHHHHHHHHHHGHHHHHHHHHHHGHHHHGGGHHHHHHHHHHHHGGEGCGHHGHGHHHHHHGGGGGHHCCGGGGHGGGGGGGGGGFFFFFFFCBAAA
@M02197:105:000000000-AN6RF:1:1101:25288:13955 1:N:0:1
GGACAGTGTATTTCCTCCGCTTATTGATATGCTTAAGTTCAGCGGGTATCCCTACCTGATCCGAGGTCAAACTTAGAAAGTTGGGGGTTGCTGGCCAGCGTCCACCGGGTCCCTGTAGCGAGGAGTATTACTACGCTTAGGGCCCGAGAGGCGCCGCCACTGATTTTAAGGCCCGCCGTCTCCGGCGAGGCCCAAGACCAAGCTAGGCTTGAGTGCTGTACTGACGCTCGAACAGGCATGCCCTGCGGAATACCACAGGGCGAAATGTGCGTTCAAAGATTCGATGATTCAC
+
A?AAAADD@DFFGGGGGGGGFGGGFHCHHFHHHHHFHGHFHHHGGGGEFFDGHHHE;FHHG:HCG7GHHFHFFHHFGGH9GGHHC@7B>EFFGHGHGEFGGGGGH;GGGGCAGHHFGHHC@DCDGGHHHEGHHHGFCFDHHHHDCGCGCGCFCCGGGGCHFFFGHGGHFFBFGGGGAFCCFGGGECHEHGGHFFHHFFFBHHFFHGHHHHHHFHFFFFFEGFFE@?2AGHGFGHHGFHFGGGEE?HEHHHGHHGCCGE?A4HFFGAEEEGA5BGGGF?GFFFFFFDD?@A3A
@M02197:105:000000000-AN6RF:1:1101:23544:14128 1:N:0:1
GGACAGTGTATTTCCTCCGCTTATTGATATGCTTAAGTTCAGCGGGTATCCCTACCTGATCCGAGGTCAACCTTAAAAAAATTAGGGGTTGCTGGCAAGTAGACCTACCGGACTCAATCGCGAGGAGTATTACTACGCGTAGAGCCGACAGGCACCGCCACTGATTTTAGGGGCTGCGAAACCGCGAACCCCAATACCAAGCGAGAGCTTGAGTGGTTATAATGACGCTCGAACAGGCATGCCCCCCGGAATACCAGAGGGCGCAATGTGCGTTCAAAGATTCGATGATTCAC
+
CCCCCCFFFFFFGGGGGGGGGGGHHHHHHHHGHHHHHHHHHHHGGGEFHHGHHHHHHH0:0H09G9GHHHH::HHH:HHG:.H0HHH;G:FG:HH9HHG:HHGHH<<HHGGGGGHHH<;G9GGGGG9GHHH<;;:H99G9GGGHHHG:GGG:GHGGGGGGGGGGGGGGGGGGGGGGGGGGGFGGFFGFGHFGGFFFFGHGFFFFGFFFHHHHFHHHHHFFGGFGGGGHHGHHHFFGHGC?CCEA0CHEGBCGFHGHGGGGGGHHHHGCGGHGGGGGGGGGGCBFFFFFBAA>A
@M02197:105:000000000-AN6RF:1:1101:27445:14216 1:N:0:1
GGACAGTGTATTTCCTCCGCTTATTGATATGCTTAAGTTCAGCGGGTATCCCTACCTGATCCGAGGTCAACCTTGAAAAGAATGGAGGTCAACGGCAGGGCAATCACACACACCAAGCGAAAAGATAAACTTACTACACCTGGGGATATGAGATCATCCGCCTTTGAATTTCAGAAGGGAGAATGCAAGCATACTCATCTTCCACGACCAAGCAAATTTGCTTGAGAGGTATTTAATGACTCTCGAACAGGCATGCCTCCCGGAATACCAGGAGGCGCAATGTGCGTTCAAAGATTCGATGATTCAC
+
BBBBBB@DFFFFGFGGCFGECAEHHDFGDGFHHHGHHHHHHHHGGEEGHHHHHHGHHGFHGHHDAEGHHBGFGHHHBFFGCHHFHHHGEHHHHGGGGGGGGGGHHGGHHDEGGGHHHGGGGGGHHHHFFGHHHHGHHHGFHHEHHHFHGHGHGEHHHHGGEGGGHHFHHHHHHHGFHHGHGGHHHHGHHHHHHGFHFHGGGFGGBDG9HHFGGGHGGGGHHHFFFGHFHGFHBGGF5BF>1HEEHBFFD33AGEDA0E2EB55CGBAGFECGGEEE55GDEEEF4EFFCGFFAFBBCFFFFFBABBB
@M02197:105:000000000-AN6RF:1:1101:8985:14313 1:N:0:1
GGACAGTGTATTTCCTCCGCTTATTGATATGCTTAAGTTCAGCGGGTAGTCCTACCTGATTTGAGGTCAAATTGTCAGAAGCTGTCTCAAAAGAGACCCTTTAGAAGCTGAACCCCATTTATAAAGCTGCTCTTCACAAATGGCGTAGATAATTATCACACCAAAGCAAGGCAACAAAGGTCCCGCTAATGCATTTCAGGAGAGCCGACTTCTGAGAAGCCCGCATACTCCCACATCCAAGCCTGATCAACAGAAAAAGCTGAAAAGGTTGAGAATTTCATGACACTCAAACAGGCATGCTCCTCGGAATACCAAGGAGCGCAAGGTGCGTTCAAAGATTCGATGATTCAC
+
BBBBBBFF5BFFGFGFGFGGGGGHGGHHHHHFHHHHHHHHHHHGGFEGGHHHHGHGHHHHHHHGGGFGHHHHHHHGHHHHFHGGHHHHHHFGHGGHHGHHHHHGHHGHHHHHHHGGGHHHHHHGHHHHGHHHHHHHHHHHHGGHGGGGGHGHHHHHHGHGHHHHHHHHHHHHHHHHHHHHFHGHHHHHHHHHHHHHHHHHHGHGHHHHHHHHGHHHHGGGGGGHHGGGEGHHHHHHGGHHHHHHHHHHHHHHHHHHHHHGHGHHHHHHHHHHHHHHGFHHHHGAAEBHGHHHHHHHGHHF00GGHHHHHFHGHHHGGGGGHFHHGGGGFGGGGGGGGGGFFFBBFFBBBAB
@M02197:105:000000000-AN6RF:1:1101:27264:14368 1:N:0:1
GGACAGTGTATTTCCTCCGCTTATTGATATGCTTAAGTTCAGCGGGTAGTCCTACCTGATTTGAGGTCAAATTGTCAGAAGCTGTCTCAAAAGAGACCCTTTAGAAGCTGAACCCCATTTATAAAGCTGCTCTTCACAAATGGCGTAGATAATTATCACACCAAAGCAAGGCAACAAAGGTCCCGCTAATGCATTTCAGGAGAGCCGACTTCTGAGAAGCCCGCATACTCCCACATCCAAGCCTGATCAACAGAAAAAGCTGAAAAGGTTGAGAATTTCATGACACTCAAACAGGCATGCTCCTCGGAATACCAAGGAGCGCAAGGTGCGTTCAAAGATTCGATGATTCAC
+
CCCCCCFFFFFFGGGGGGGGGGGHHHHHHHHHHHHHHHHHHHHGGGGGGHHHHHHHHHHHHHHHGHHHHHHHHHHHHHHHHHHHHHHHHHHHHGHHHGHHHHHHHHHHHHHHHHGGGHHHHHHHHHHHHHHHHHHHHHHHHGHHGGGGGHHHHHHHHHHHHHHHHHHHHHHHHHHHHHHHGHHHHHHHHHHHHHHHHHHHHGHGHHHHHHGHHHHHHGGGGGHHHGGGHGGGHGHHGGHHHGHHHHHGHHHHHHHHGHHHHHGHHHHHHHHHHHHGHHHHGHHGGGHHHHHGGHGHHHHGGGGGHHHHHHHHGHHGGGGGHHHHGGGGHGGGGGGGGGGFFFFFFF@CBCB
@M02197:105:000000000-AN6RF:1:1101:29465:14355 1:N:0:1
GGACAGTGTATTTCCTCCGCTTATTGATATGTTTAAGTTCAGCGGGTATCCCTACCTGATCCGAGGTCAAACTTAGAAAGTTGGGGGTTGCTGGCCAGCGTCCACCGGGTCCCTGTAGCGAGGAGTATTACTACGCTTAGGGCCCGAGAGGCGCCGCCACTGATTTTAAGGCCCGCCGTCTCCGGCGAGGCCCAAGACCAAGCTAGGCTTGAGTGTTGTACTGACGCTCGAACAGGCATGCCCTGCGGAATACCACAGGGCGCAATGTGCGTTCAAAGATTCGATGATTCAC
+
A?AAABFFBFFFGGGGGGGGGGGHHHGHHHHHHHHHHHGHHHHGGGGGHHHHHHHHHHHHHHHGGFGHHHHH:HHFDFGHDFGHDAEGGGHHHHGHG<G::GGGHHGGGGGHHHHBDHHGGFGGGGHGHHHHHHGGGGGGHEHGGFGGGGDGGGGGGGGGGGGGGGGHGGGGGGGGGGFFFFFFGGHGHGHHHGHHHGHHHGFFHGHGHHHHGHHFGFHHGGFFFGHGGGGGGFFF1HGGEEEGGHHHHGBBHHHHGEDGGHHHHEEE2CGGGFGGFA4GFF5FFFFBBABB
@M02197:105:000000000-AN6RF:1:1101:14498:14763 1:N:0:1
GGACAGTGTATTTCCTCCGCTTATTGATATGCTTAAGTTCAGCGGGTATCCCTACCTGATCCGAGGTCAACCTTGAAAAAAATGGAGGTCAACGGCAGGGCAATCACACACACCAAGCGAAAAGATAAACTTACTACACCTGGGGATATGAGATCATCCGCCTTTGAATTTCAGAAGGGAGAATGCAAGCATACTTATCTTCCACGACCAAGCAAATTTGCTTGAGAGGTATTTAATGACGCTCGAACAGGCATGCCTCCCGGAATACCAGGAGGCGCAATGTGCGTTCAAAGATTCGATGACTCAC
+
CCCCDDFFFFFFGGGGGGGGGGGHHHHHHHHHHHHGHHHHHHHGGGGGHHHHHHHHHHHHHHHGGGGHHHHHHHHHHHHHGGHHHHHGGHHHHGGGGGGGGGGHHHHHHGGHGGHHHGHHGHGHHHHHHHHHHHHHHHHHHHHHGHHHHHHHHHHHHHGGHHHHHHHHHHHHHHHHHHHHHGHGGHHHGHHHHHHGGHHGGGGGGGGGHGHHHHHHFHGHHHHHHHHHHHHHHGHHGGGGGHGGHHHHHHHHHGGGGGGGHHHGHHHHHHHEAGGEHHHHGGGGHGFFGGGGGGGFFFFFFFCCCCC
@M02197:105:000000000-AN6RF:1:1101:12507:14840 1:N:0:1
GGACAGTGTATTTCCTCCGCTTATTGATATGCTTAAGTTCAGCGGGTATCCCTACCTGATCCGAGGTCAACCTAGAAAGATTCTCCCTGAGGGGAGGCAGACCGTGTCCCGTAAACCCATGTGTCCGATACGTGTCCCGTGAAGAACTCAGTGTACCGGGGGTCCAACGAGGCCGCCGTCATTGTCTTTGGGAGGGGCAGGAGCCCCCGAGGGGGCCTCCACCAAACCGTCCAACACCAAGCCGAGGGCTTGAGGGGTGATAATGACGCTCGAACAGGCATGCCCTTCGGAATACCAAAGGGCGCAATGTGCGTTCAAAGATTCGATGACTCAC
+
BBABBBFFDFFFGGGGGGGGGGGHHHGHGHHHHGHHHHHHHHHGGGGGGHHHHHHHHHGHHGHGGGGGHHHHHHHHHHHHHHFHHHHHHHHGGGGGGGGGGHHGGGHHHHGCEFEFHGGHGGGHHHGGGGGGGHHHGHGHGGGHFHHHGHHHGHGHHFGGGGFFGGGGGGGGGGFGGFFFFFHHFFGHHFFGHGHHHFFFHEGFFFFFFGGGGGFFGFFFGFGGFEGFHGGHGHF3GGGGGDFEHHEFFGHGGGHFFHHHHGHGGGGGFHGHGF3FHGHHGGGGGECHHFGFGGHHHHGGGGGHHHHEGGGHGGGGGGGGGGFFFFFFFABCBB
@M02197:105:000000000-AN6RF:1:1101:21020:14987 1:N:0:1
GGACAGTGTATTTCCTCCGCTTATTGATATGCTTAAGTTCAGCGGGTAGTCCTACCTGATTTGAGGTCAAATTGTCAGAAGCTGTCTCAAAAGAGACCCTTTAGAAGCTGAACCCCATTCATAAAGCTGCTCTTCACAAATGGCGTAGATAATTATCACACCAAAGCAAGGCAACAAAGGTCCCGCTAATGCATTTCAGGAGAGCCGACTTCTGAGAAGCCCGCATACTCCCACATCCAAGCCTGATCAACAGAAAAAGCTGAAAAGGTTGAGAATTTCATGACACTCAAACAGGCATGCTCCTCGGAATACCAAGGAGCGCAAGGTGCGTTCAAAGATTCGATGATTCAC
+
CCCCCCFFBFFFGGGGGGGGGGGHHHHHHHHHHHHHHHHHHHHGGGGGGHHHHHHHHHHHHHHHGGHHHHHHHHHHHHHHHHHHHHHHHHHHHGHHHGHHHHHHHHHHHHHHHHGGGHHGHHHHHGHGHHHHHHHHHHHHHHHHGFGGGHHHHHHHHHHHHGHHHGHHHHHHHHGHHHHHGHHHGHGGHHHGHHHHHHHHHGHGHHHFHGHHHHHGHGGGGGGHHHGGHGGHHGHHGGHHHFFHHHHGHHHHHGHHHHHHHHHHHHHFHHHHHHFHFHHHHHHGDGHHGGDHHHHGHHGGGGGGGEGGHHHHHHHGGGGGHHHHGGGGHGGFGGGGGGGFFFFFFFBBBBC
@M02197:105:000000000-AN6RF:1:1101:18050:14808 1:N:0:1
GGACAGTGTATTTCCTCCGCTTATTGATATGCTTAAGTTCAGCGGGTAGTCCTACCTGATTTGAGGTCAAATTGTCAGAAGCTGTCTCAAAAGAGACCCTTTAGAAGCTGAACCCCATTTATAAAGCTGCTCTTCACAAATGGCGTAGATAATTATCACACCAAAGCAAGGCAACAAAGGTCCCGCTAATGCATTTCAGGAGAGCCGACTTCTGAGAAGCCCGCATACTCCCACATCCAAGCCTGATCAACAGAAAAAGCTGAAAAGGTTGAGAATTTCATGACACTCAAACAGGCATGCTCCTCGGAATACCAAGGAGCGCAAGGTGCGTTCAAAGATTCGATGATTCAC
+
BCCCCCFFDFFFGGGGGGGGGGGHHHHHHHHHHHHHGHHHHHGGGGGFGHHHHGHHGHHHHHHHGHHHHHHHHHHHHGHHHHGGHHHHHHHHHGHHHGHHHHHHHHHHHHHHHGGGGHHHHHHHHHHHHHGHHHGHHHGHHHHHGGGGGGHHHHHHHHHHHHHHHHHHGHHHHHHHHHHGGHHHEGGHHHHHHHHHHHHHHGGGHHHHHGGHGHHHHGGGGGGHHHGGGGGGHGHGGGHHEGHEHFHHHHHHHHHHHFHGHHHHHHHHHHHHGHGDEEHHHHHHFGHHHHFHHHHFHHEGGGGGHHHHGHHHHHHFGGGGHGHHGGGFGGGGGGGGGGGFFFFFFFBBBBB
@M02197:105:000000000-AN6RF:1:1101:4423:14878 1:N:0:1
GGACAGTGTATTTCCTCCGCTTATTGATATGCTTAAGTTCAGCGGGTAGTCCTACCTGATTTGAGGTCAAATTGTCAGAAGCTGTCTCAAAAGAGACCCTTTAGAAGCTGAACCCCATTTATAAAGCTGCTCTTCACAAATGGCGTAGATAATTATCACACCAAAGCAAGGCAACAAAGGTCCCGCTAATGCATTTCAGGAGAGCCGACTTCTGAGAAGCCCGCATACTCCCACATCCAAGCCTGATCAACAGAAAAAGCTGAAAAGGTTGAGAATTTCATGACACTCAAACAGGCATGCTCCTCGGAATACCAAGGAGCGCAAGGTGCGTTCAAAGATTCGATGATTCAC
+
BBBCABFFFFFFGGGGGGGGGGGHGHHHHHHHHHHHHHHHHHHGGGGGGHHHHGHHHGHHHHHGGHHHHHGHHHHHHGHHHHHHHHHHHHHHHGHHHGHHHHHHHHHHHHHHHHGGGHHHHHHHHHHHHHHHHHHHHHHHHHHHGGGGGHHHHHHHHHHHHHHHHHHHHHHHHHHHHHHGGHHHGGHHHHHHHHHHHHHHHGHGHGHHGHGHGHHHHGGGGGHGHGGGGGGHGHGHGGHHHHHHHHHHHHHHHHHHHHHHHHHHHHFHHHHHHHGGEHHFFGHHHGHHHHHGHGGHHHHGGGGGHFHHGHHBHHHGGGGGHHHGGGGGHFGGGCGGGGGFFFFFFFCCAAB
@M02197:105:000000000-AN6RF:1:1101:15633:15116 1:N:0:1
GGACAGTGTATTTCCTCCGCTTATTGATATGCTTACTTCCTCTAAATGACCAAGATCCTCCGCTTATTGATATGCTTAAGTTCAGCGGGTATCCCTACCTGATCCGAGGTCAAACTTAGAAAGTTGGGGGTTGCTGGCCAGCGTCCACCGGGTCCCTGTAGCGAGGAGTATTACTACGCTTAGGGCCCGAGAGGCGCCGCCACTGATTTTAAGGCCCGCCGTCTCCGGCGAGGCCCAAGACCAAGCTAGGCTTGAGTGTTGTACTGACGCTCGAACAGGCATGCCCTGCGGAATACCACAGGGCGCAATGTGCGTTCAAAGATTCGATGATTCAC
+
DDDCDCFFFFFFGGGGGGGGGGGHHHHHHHHHHHHHHHHGHHHHHHHHHHHHHGHHHHIHHGGGGGHHHGHHHHHHHHHHHHHHHHGGGGGHHHHHHHHHHHHHHHGGGGHHHHHHHHHHHHHGHHHGGGGGGHHHHGHHHGGGGG;HHGGGGGHHHHHHGHGGGGGGHHHHHHHHHGGGGGGGGGGGGGGGGGGGFFGFGFFGHHHHHFHFFGFFGGGGGGGFGGGFGHGHHFHHHHHHGHHHHHHHGHGHHHHGHFGGEFGGGGGGGHHFHHGHHHHHHFFFGGGGHHHHHHHCHHHGGGGFHHHHEEGGHGFGGGGGGGGFFFFFFFCCBBC
@M02197:105:000000000-AN6RF:1:1101:6155:15260 1:N:0:1
GGACAGTGTATTTCCTCCGCTTATTGATATGCTTAAGTTCAGCGGGTAGTCCTACCTGATTTGAGGTCAAATTGTCAGAAGCTGTCTCAAAAGAGACCCTTTAGAAGCTGAACCCCATTTATAAAGCTGCTCTTCACAAATGGCGTAGATAATTATCACACCAAAGCAAGGCAACAAAGGTCCCGCTAATGCATTTCAGGAGAGCCGACTTCTGAGAAGCCCGCATACTCCCACATCCAAGCCTGATCAACAGAAAAAGCTGAAAAGGTTGAGAATTTCATGACACTCAAACAGGCATGCTCCTCGGAATACCAAGGAGCGCAAGGTGCGTTCAAAGATTCGATGACTCAC
+
B?AAABFBBFFFGGGGGGGGGGFFFHHHHHHHHHHFHHHHFHFFE2ECEGDHGHHHFFHHF5AFEEH2FGHHFHGHHEBHGHHGHHHHGHEHEEHHHFHEHHHFEGEFHEFBGHGGFHHFHFDGEGFHGGHFHHHHHHFFGGCGFGGGGGHHHHHHGGFHHGHHHHHHHHAGHHHHHHHE<DGGFGFGGHFGHGHGHHDFCFGEHHDF1GFHHFHHGGGGGGGHGGGFGBHFGHHF//FFG3FFHFHHHHHHFHF4GHHGDF3EBHHHFFHHHG@555HGHHGHGAFHGD3HFFFHGHHGEAAGG5HHHGF35GB?GEEA4FHGECGGGGFFFFFGGGGFCD5FFFBAAA3
@M02197:105:000000000-AN6RF:1:1101:6648:15436 1:N:0:1
GGACAGTGTATTTCCTCCGCTTATTGATATGCTTAAGTTCAGCGGGTAGTCCTACCTGATTTGAGGTCAAATTGTCAGAAGCTGTCTCAAAAGAGACCCTTTAGAAGCTGAACCCCATTTATAAAGCTGCTCTTCACAAATGGCGTAGATAATTATCACACCAAAGCAAGGCAACAAAGGTCCCGCTAATGCATTTCAGGAGAGCCGACTTCTGAGAAGCCCGCATACTCCCACATCCAAGCCTGATCAACAGAAAAAGCTGAAAAAGTTGAGAATTTCATGACACTCAAACAGGCATGCTCCTCGGAATACCAAGGAGCGCAAGGTGCGTTCAAAGATTCGATGATTCAC
+
CCCDCDFFFFFFGGGGGGGGGGGHHHHHHHHHHHHHHHHHHHHGGGGGGHHHHHHHHHHHHHHHGHHHHHHHHHHHHHHHHHHHHHHHHHHHGGHHHGHHHHHHHHHHHHHHHHGGGHHHHHHHHHHHHHHHHHHHHHHHHHHHGGGGGHHHHHHHHHHHHGHHHHHHHHHHHHHHHHHHHHHHGGGGGHHHHHHHHHHHHGHGGHHHGHGHGHHHHGGGGGHGHGGGHGHHGHHHGGHHHHHHHHGGHHHHHHHHHHHHHHHHHHHHHHHHHHHHHHEGHHHFGGEHHHHHHFHHGHHGGGGGHHHHHHHHHHHGGGGEFFHHGGGGHGGGGGGGGGGFFFFFFFBBAAA
@M02197:105:000000000-AN6RF:1:1101:29391:15661 1:N:0:1
GGACAGTGTATTTCCTCCGCTTATTGATATGCTTAAGTTCAGCGGGTAGTCCTACCTGATTTGAGGTCAAATTGTCAGAAGCTGTCTCAAAAGAGACCCTTTAGAAGCTGAACCCCATTTATAAAGCTGCTCTTCACAAACGGCGTAGATAATTATCACACCAAAGCAAGGCAACAAAGGTCCCGCTAATGCATTTCAGGAGAGCCGACTTCTGAGAAGCCCGCATACTCCCACATCCAAGCCTGATCAACAGAAAAAGCTGAAAAGGTTGAGAATTTCATGACACTCAAACAGGCATGCTCCTCGGAATACCAAGGAGCGCAAGGTGCGTTCAAAGATTCGATGATTCAC
+
CCCCCCFFFFFFGGGGGGGFGGGHHHHHGHHHHHHHGHHHHGHGGGGGGFHHHHHHHHHHHHHHGHHHHHHHHGHHHHHHHHHHHHHHHHHGHGHHHGHHHHHHHHHHHHHHHHGGGHGHHHHHHHHGHHHHHHHHHGHHHGGGGGGGGHHHHGHHHHHHHGHHHHHHHHGHHHHHGHHGCGHGGHGHGHHHHGHHHHHHHGHGGHGHGHHHHHHGHGGGGGGHHGGGGFHHFHFGCGFGHFHGHHHHHHHHHFHGHFHHHHHHHHHHHHHHGGHGBHHGHHHHGGHHHHFFFHHEHHHGGGGGHGHFHGFGFHHF0ECGHGHHGFA0GBGGGGG3A1G1BBFFFF?AAAA
@M02197:105:000000000-AN6RF:1:1101:25763:15923 1:N:0:1
GGACAGTGTATTTCCTCCGCTTATTGATATGCTTAAGTTCAGCGGGTAGTCCTACCTGATTTGAGGTCAAATTGTCAGAAGCTGTCTCAAAAGAGACCCTTTAGAAGCTGAACCCCATTTATAAGGCTGCTCTTCACAAATGGCGTAGATAATTATCACACCAAAGCAAGGCAACAAAGGTCCCGCTAATGCATTTCAGGAGAGCCGACTTCTGAGAAGCCCGCATACTCCCACATCCAAGCCTGATCAACAGAAAAAGCTGAAAAGGTTGAGAATTTCATGACACTCAAACAGGCATGCTCCTCGGAATACCAAGGAGCGCAAGGTGCGTTCAAAGATTCGATGATTCAC
+
CDCCDCFFFFFFGGGGGGGGGGGHHHHHHHHHHHHHHHHHHHHGGGGGGHHHHHHHHHHHHHHHGHHHHHHHHHHHHHHHHHHHHHHHHHHHHGHHHGHHHHHHHHHHHHHHHHGGGHHHHHHHHHHHHGHHHHHHHHHGHHHHGGGGGHHHHHHHHHHHHGHHHHHHHHGHHHHHHGHGHHHHHHHHGHHHHHHHHHGHHGHGHFCGGGHHHGHGHGGGGGHHHHGGHGHHHHGHGGHHGHHHHHHHHHHHHHHHGHGHHHHHHHHFHHGHHGGBHGGGHHHHHGHHHHHFHHGHHHGGGGGGHHHHHDFBHHHGGGGGHHHHGGGGHGGGGGGGGGGFFFFFBFCBBCB
@M02197:105:000000000-AN6RF:1:1101:5637:16055 1:N:0:1
GGACAGTGTATTTCCTCCGCTTATTGATATGCTTAAGTTCAGCGGGTATCCCTACCTGATCCGAGGTCAACCTTGAAAAAATTGGGGGTCGACGGCTGGACTATCTCACACACCATGCGAAAAGATAATCTTACTACGCCTGGGGATATGAGATCATCCGCCTTTGAATTTCAGAAGGGAGAATGCAAGCAAACTCATCTTCCAAGACCAAGCAAATCTGCTTGAGAGGTATTTAATGACGCTCGAACAGGCATGCCTCCCGGAATACCAGGAGGCGCAATGTGCGTTCAAAGATTCGATGATTCAC
+
CCDCCCFFFFFFGGGGGGGGGGGHHHHHHHHHHHHHHHHHHHHGGGGGHHHHHHHHHHHHHHHGGGGHHHHHHHHHHHHHGHHHHHGGGGGGGGGGGGGHHHHHHHHHHHHGGGHHHHGHHHGHHHHHHHHHHHHHHHGGHHHHGHGHHHHHHHHHHHHGGGGGHHHHHHHHHGHHHHGHHHHGGHHGGGHHHGHHHGHHHHHGHHGGHHHHHFGFFGFHHFFGHFGFGHFFFFHHEFGGEGHGHHHHGHFGFFEEE0GGHGBHHHHGHHHGGFCGGE5BEEEEAGGGGGGGGFFFFFFFFFAAA>A
@M02197:105:000000000-AN6RF:1:1101:8258:16066 1:N:0:1
GGACAGTGTATTTCCTCCGCTTATTGATATGCTTAAGTTCAGCGGGTAGTCCTACCTGATTTGAGGTCAAATTGTCAGAAGCTGTCTCAAAAGAGACCCTTTAGAAGCTGAACCCCATTTATAAAGCTGCTCTTCACAAATGGCGCAGATAATTATCACACCAAAGCAAGGCAACAAAGGTCCCGCTAATGCATTTCAGGAGAGCCGACTTCTGAGAAGCCCGCATACTCCCACATCCAAGCCTGATCAACAGAAAAAGTTGAAAAGGTTGAGAATTTCATGACACTCAAACAGGCATGCTCCTCGGAATACCAAGGAGCGCAAGGTGCGTTCAAAGATTCGATGATTCAC
+
BBCCCCFFFFFFGGGGGGGGGGGHHHHHHHHHHHHHHHHHHHHGGGGGGHHHHHHHHHHHHHHHGHHHHHHHHHHHHHHHHHHGHHHHHHHHHGHHHGHHHHHHHHHHGHHHHHGGGHHHHHHHGHHHGHHHHHHHHHHHHHHHGGGGGHHHHHHHHHHHHHHHHHHHHHGHHHHHHHHHHHHHHGHHHHHHHHHHHHHHHGHGGHHHHGGHGHGGHGGGGGHGGHGGGGHHHGHGFGHGGGHHHHHHHHHHHHHHHHHFGHHHHHHHHGHGHHHHHEHHFHHFGGHHHHHHHHHGHHHGGGGGHHHHFFHGHHCGGGGGHHHHFGGGHGGGGGGGGGGFFFFFFFBBBAB
@M02197:105:000000000-AN6RF:1:1101:7225:16284 1:N:0:1
GGACAGTGTATTTCCTCCGCTTATTGATATGCTTAAGTTCAGCGGGTATCCCTACCTGATCCGAGGTCAACCTTGAAAAAATTGGGGGTCGACGGCTGGACTATCTCACACACCATGCGAAAAGATAATCTTACTACGCCTGGGGATATGAGATCATCCGCCTTTGAATTTCAGAAGGGAGAATGCAAGCAAACTCATCTTCCAAGACCAAGCAAATCTGCTTGAGAGGTATTTAATGACGCTCGAACAGGCATGCCTCCCGGAATACCAGGAGGCGCAATGTGCGTTCAAAGATTCGATGACTCAC
+
CCCCCCFFFBFFGGGGGGGGGGGHHHHHHHHHHHHHHHHHHHHGGGGGHHHHHHHHHGHHHHHGGGGHHHHHHGHFHHHHFFGHHHGGEGGGGGGGGGGHHHHHHHHHHHHHHGHHHHHHHHHHHHHHHHHHHHHHHHGGHHHHHGHHHHHHHHHGHHHGHHGHHHHHHHHHHGGHHHHHHHHHGHHGHHHGHHHGHHHHHHHHHHHGHHGHGHHHFHFFHFHHHHHHHHGFHGHHGGGCGHHGHHHHHHHGHGGGFCGGHGGHHHHHHGHGGGGGHFHHGEGGHGGGGGGGGGGFFFFFFFBBCCB
@M02197:105:000000000-AN6RF:1:1101:12861:16320 1:N:0:1
GGACAGTGTATTTCCTCCGCTTATTGATATGCTTAAGTTCAGCGGGTAGTCCTACCTGATTTGAGGTCAAATTGTCAGAAGCTGTCTCAAAAGAGACCCTTTAGAAGCTGAACCCCATTTATAAAGCTGCTCTTCACAAATGGCGTAGATAATTATCACACCAAAGCAAGGCAACAAAGGTCCCGCTAATGCATTTCAGGAGAGCCGACTTCTGAGAAGCCCGCATACTCCCACATCCAAGCCTGATCAACAGAAAAAGCTGAAAAGGTTGAGAATTTCATGACACTCAAACAGGCATGCTCCTCGGAATACCAAGGAGCGCAAGGTGCGTTCAAAGATTCGATGATTCAC
+
BCCCCCFFFFFFGGGGGGGGGGGHHHHHHHHHHHHHHHHHHHHGGGGGGHHHHHHHHHHHHHHHGHHHHHHHHGHHHGHHHHHHHHHHHHHHHGHHHGHHHHHHHHHGHHHHHHGGGHHHHHHHHHHHHHHHHHHHHHHHHHHHGGGGGHHGHHHHHHHHHHHHHHHHHHHHHHHHHHHHHHHHGHHHHHHHHHHHHHHHHGHGHHHGHHGHGHHHHGGGGGGHHHGGHGGHHHHGGGHHHHGHHHGHHHHHHHHHHHHHHHHHHHHHHHHHHHHEGFHHHHHHHGHHHHGBHHHHGHHGGGGGHHHGHHHGHHHGGGGGGHHHGGGGHGGGGGGGGGGFFFFFFFCBBBC
@M02197:105:000000000-AN6RF:1:1101:25744:16438 1:N:0:1
GGACAGTGTATTTCCTCCGCTTATTGATATGCTTAAGTTCAGCGGGTAGTCCTACCTGATTTGAGGTCAAATTGTCAGAAGCTGTCTCAAAAGAGACCCTTTAGAAGCTGAACCCCATTTATAAAGCTGCTCTTCACAAATGGCGTAGATAATTATCACACCAAAGCAAGGCAACAAAGGTCCCGCTAATGCATTTCAGGAGAGCCGACTTCTGAGAAGCCCGCATACTCCCACATCCAAGCCTGATCAACAGAAAAAGCTGAAAAGGTTGAGAATTTCATGACACTCAAACAGGCATGCTCCTCGGAATACCAAGGAGCGCAAGGTGCGTTCAAAGATTCGATGATTCAC
+
BBBCBCFFFFFFGGGGGGGGGGGHHHGHHHGHHHGHHHHHHHHGGGGGGHHHHHHHHHHHHHHHGHHHHHHHHGHHHHHHHHHHHHHHHHHHHGHHHGHHHHHHHHHGHHHHHHGGGHHHHHHHHHHHHHHHHHHHHHHHHHHHGGGGGGGHHHHHHGHHHHHHHHHHHFFGHHHHHHHHHHHHHHHGHHHHHHHHHHHHHGHGGHHGHHHHHHHHHGGGGGHHHGGGHGHHGHHHGGHHHHHGHHHHHHHHHHHHHHHHHHHHHHHHHHHHHHGFFHHHHHHHFGHHHHHHFHGHHHHGGGGGHHHGHHHHHHHGGGGGHHHHGGGGHGGGGGGGEGCFFFFFFFBAA>A
@M02197:105:000000000-AN6RF:1:1101:10265:16456 1:N:0:1
GGACAGTGTATTTCCTCCGCTTATTGATATGCTTAAGTTCAGCGGGTAGTCCTACCTGATTTGAGGTCAAATTGTCAGAAGCTGTCTCAAAAGAGACCCTTTAGAAGCTGAACCCCATTTATAAAGCTGCTCTTCACAAATGGCGTAGATAATTATCACACCAAAGCAAGGCAACAAAGGTCCCGCTAATGCATTTCAGGAGAGCCGACTTCTGAGAAGCCCGCATACTCCCACATCCAAGCCTGATCAACAGAAAAAGCTGAAAAGGTTGAGAATTTCATGACACTCAAACAGGCATGCTCCTCGGAATACCAAGGAGCGCAAGGTGCGTTCAAAGATTCGATGACTCAC
+
BCCCCCFFFFFFGGGGGGGGGGGHHHHHHHHHHHHGHHHHHHHGGGGGGHHHHHHHHHGHHHHHGHHHHHHHHHHHHHHHHHHHHHHHHHHHHGHHHGHHHHGHHHHGHHHHHHGGGHHHHHHHHHHHHHHHHHHHHHHHGHHHGGGGGHHHHHHHHHHHHGHHHHHHHHHHHHHHHHHGGGHHHGGHHHHHHHHHHHHHHGHGHHHHHGHHHHHHHGGGGGHHGHGGHGHGGHHHGGGHHHGHGHHGHHHHHHHHHHHHHHHHHHHFHHHHHHHGDFGHHHHGHGHHHHHHHHHGHHHGGGGGHHHHGGHHHHHGGGGGHHFFGGGGHGGGGGGGGGGBFFFFFFBCCBC
@M02197:105:000000000-AN6RF:1:1101:13621:16586 1:N:0:1
GGACAGTGTATTTCCTCCGCTTATTGATATGCTTACTTCCCCTAAATGACCAAGATCCTCCGCTTATTGATATGCTTACTTCCTCTAAATGACCAAGATCCTCCGCTTATTGATATGCTTACGTTCAGCGGGTAGTCCTACCTGATTTGAGGTCAAATTGTCAGAAGCTGTTTCAAAAGAGACCCTTTAGAAGCTGAACCCCATTTATAAAGCTGCTCTTCACAAATGGCGTAGATAATTATCACACCAAAGCAAGGCAACAAAGGTCCCGCTAATGCATTTCAGGAGAGCCGACTTCTGAGAAGCCCGCATACTCCCACATCCAAGCCTAATCAACAGAAAAAGCTGAAAAGGTTGAGAATTTCATGACACTCAAACAGGCATGCTCCTCGGAATACCAAGGAGCGCAAGGTGCGTTCAAAGATTCGATGATTCAC
+
CCCCCCFFFFFFGGGGGGGGGGGHHHHHHHHGHHHHHHHHHHHGHHHHHHHHHHHHHHHHHGGGGGHHHHHHHHHHHHHHHHHHHHHHHHHHHHHHHHHHHHHHGGGGGHHGHHHHHHHHHHGHHHHHHGGGGGFGHHHHHHHHHGHHHHGGGHHGGHHHHHHHHHHHHHHHHHHGHHFGFFHGHHHHHHHHHHGHHHHGGGGGHHHHHHHFHFHHFHBHHHHHHHHHHGGFBFBBGFGFFBGHECEHFHHHG0C0HHEHFFFHGGF?GGGHGHGHGHHFHHHHGHH?EDFGHGHFGBHHHHHCFGGGBHGGFFEGHHHEHHGCGHHHHHHFGHHHHEHHHHHHHHHFFHHHHGHHHHHHGHHFHHHHGDFEHHHHGHHHHBHEEGECEGHHHGHHHGHHHGGGGGHHHHCGGFHGGGGGGGCFGFFFFFFBBBBBA
@M02197:105:000000000-AN6RF:1:1101:27072:16624 1:N:0:1
GGACAGTGTATTTCCTCCGCTTATTGATATGCTTAAGTTCAGCGGGTATCCCTACCTGATCCGAGGTCAACCTTGAAAAAATTGGGGGTCGACGGCTGGACTATCTCACACACCATGCGAAAAGATAATCTTACTACGCCTGGGGATATGAGATCATCCGCCTTTGAATTTCAGAAGGGAGAATGCAAGCAAACTCATCTTCCAAGACCAAGCAAATCTGCTTGAGAGGTATTTAATGACGCTCGAACAGGCATGCCTCCCGGAATACCCGGAGGCGCAATGTGCGTTCAAAGATTCGATGATTCAC
+
BCCCCCFFFFFFGGGGGGGGGGGHHHHHHHHGHHHHHHGHHHHGGGGGHHHHHHHHHHHHHHHGGGGHHHFHHHHHHHHHGHHHHHGGGGGGGGGGGGGHHHHHHHHHHHHGGGHHHGHHHHGHGHHHHHHHHHHHHGGGHHHHHHHHHHHHHHHHHGHHHHHGHHHHHHHHHGHHHHGHHGHHHHHHGHHGGGGHGHHHHHHHGHHGHHHHHHHFGHHHHHHHHHHGHGHHHHHHGGGGGHHGHHGFGHGHHGGGGGEAGHHHHGGGGGHGGGGGHHGBEEEGHGGGGGGGGFFFFFFFFFCBABC
@M02197:105:000000000-AN6RF:1:1101:1984:16898 1:N:0:1
GGACAGTGTATTTCCTCCGCTTATTGATATGCTTAAGTTCAGCGGGTATCCCTACCTGATCCGAGGTCAACCTTGAAAAAAATGGAGGTCAACGGCAGGGCAATCACACACACCAAGCGAAAAGATAAACTTACTACACCTGGGGATATGAGATCATCCGCCTTTGAATTTCAGAAGGGAGAATGCAAGCATACTCATCTTCCACGACCAAGCAAATTTGCTTGAGAGGTATTTAATGACGCTCGAACAGGCATGCCTCCCGCAATTCCAGGAGGCGCAATGTGCGTTCAAAGATTCGATGACTCAC
+
AAA11>BF3BFFGGGGGGGGGGGHHHHHFFHHHF3A1D2GCFFE?E/AFAGGHHH0AA01B1B/EEAAGEFGFGFBBGFFBFFGHECEAG:HH?EFCEE7/EFFGHFF<9C0GGE?B@F0BCCB;#G1F11FFGH<HGC<#>GGGGCHE9HHGGGGGCGEGGGGC<FF?3F<CGHGFHGGGC2CB1FGFBFFGGGGECBFGF;8FGHGGHHHG1BBFFFG1GBFFHGGFD29BFGEE?AGFG/B21GF1FC0AF?GEEGCCGFAB1001FA??E0EBB3GA0EE1GBGGGGGCG11CD3DDFAA>1>
@M02197:105:000000000-AN6RF:1:1101:7420:16991 1:N:0:1
GGACAGTGTATTTCCTCCGCTTATTGATATGCTCAAGTTCAGCGGGTAGTCCTACCTGATTTGAGGTCAAATTGTCAGAAGCTGTCTCAAAAGAGACCCTTTAGAAGCTGAACCCCATTTATAAAGCTGCTCTTCACAAATGGCGTAGATAATTATCACACCAAAGCAAGGCAACAAAGGTCCCGCTAATGCATTTCAGGAGAGCCGACTTCTGAGAAGCCCGCATACTCCCACATCCAAGCCTGATCAACAGAAAAAGCTGAAAAGGTTGAGAATTTCATGACACTCAAACAGGCATGCTCCTCGGAATACCAAGGAGCGCAAGGTGCGTTCAAAGATTCGATGATTCAC
+
BBBBB@FFDFFFGGGGGGGGGGGHHHHHHHHHHHHHHGHHHHHGGGEEGHHHHHHHHHGHHHHHGHHHHHGHHHHGHHHHGHHHHHHHHHHHGGHHHGHHHHHHHHHHHHHHHHGGGHHHHHHHHHHHHHHHHHHHHHHHHHFHGGGGGHHHHHHHGHHHHHHHHGHHHHGHHHHHHHHHGHHHHHHGGHGHHHHHHHHHHFHGGHGHGHGHHHHGHGGGGEHGHHGGGGGGGGHHGGHHHGFHHHHGGDBHHHHHHGHGHHHHHHHEGHHHHHG5HFHHEHGFFGHHGHHHEHGHHHGGGGGGHHHHHHHHHHHFFCGGHGHHGGGGHGGGGGGFGGGFFBFFFFAA@BA
@M02197:105:000000000-AN6RF:1:1101:27203:17250 1:N:0:1
GGACAGTGTATTTCCTCCGCTTATTGATATGCTTAAGTTCAGCGGGTATCCCTACCTGATCCGAGGTCAACCTTAAAAAAATTAGGGGTTGCTGGCAAGTAGACCTACCGGACTCAATCGCGAGGAGTATTACTACGCGTAGAGCCGACAGGCACCGCCACTGATTTTAGGGGCCGCGAAACCGCGAACCCCAATACCAAGCGAGAGCTTGAGTGGTTATAATGACGCTCGAACAGGCATGCCCCCCGGAATACCAGAGGGCGCAATGTGCGTTCAAAGATTCGATG
+
CCCCCCFFFFFFGGGGGGGGGGGHGHHHHHHHHHHHGHHHHHHGGGGGHHHH<<HH<0<<H9HGG:/:HHH.<<HHHHH:;</<HHGFF8E9'H98HHGH<<<HH<<HHGG:G:HHH<HG9GGGGG8HHH<;H;H;G:G:GG;HH:G:GGGGGHHGGGGGGGGGGGGGGGGGGGGGGGGGFGGGGHGGGHHHHHHGGGHGGGHHHHHGHHHHGHGHHHHHHHGGGGGHGGGHHHHHHHFFCGGGGGHHHHGHHHHHHGGGGGHHHGGGGGGCFGGFFFCFFFCCCCC
@M02197:105:000000000-AN6RF:1:1101:15359:17602 1:N:0:1
GGACAGTGTATTTCCTCCGCTTATTGATATGCTTAAGTTCAGCGGGTAGTCCTACCTGATTTGAGGTCAAATTGTCAGAAGCTGTCTCAAAAGAGACCCTTTAGAAGCTGAACCCCATTTATAAAGCTGCTCTTCACAAATGGCGTAGATAATTATCACACCAAAGCAAGGCAACAAAGGTCCCGCTAATGCATTTCAGGAGAGCCGACTTCTGAGAAGCCCGCATACTCCCACATCCAAGCCTGATCAACAGAAAAAGCTGAAAAGGTTGAGAATTTCATGACACTCAAACAGGCATGCTCCTCGGAATACCAAGGAGCGCAAGGTGCGTTCAAAGATTCGATGATTCAC
+
BCCCCAFFFFFFGGGGGGGGGGGGHGHHHHHHHHHHHFHHHHGGGGGGGHHHHHHHHHHHHHHHGHHHHHHHHHHHHHHHHHHHHHHHHHHHHFHHHGHHHHHHHHHHHHHHHHGGGHHHHHHHHHHHHHHHGHHHHHHHHHGHGGGGGHHHHHGHHHHHHHHHHHHHHHGHHHHHHHHHFHHHHGHHGHHHHHHHHHHHGGHGHHHHHGHHHHHHFGGGGGHHHHGGHGGGHGGHGGHHHHHHHHFGHHHGHHFHGHHHGHHHGHHHHHHHHHHGHHHHGHHGFGFFGFFFHHFGFGGGGGGGHHHHHGGHHHHGGGGGHHFHGGGGHGGGGGGGGGGFFFFFFFBAA3A
@M02197:105:000000000-AN6RF:1:1101:3432:18021 1:N:0:1
GGACAGTGTATTTCCTCCGCTTATTGATATGCTTAAGTTCAGCGGGTAGTCCTACCTGATTTGAGGTCAAATTGTCAGAAGCTGTCTCAAAAGAGACCCTTTAGAAGCTGAACCCCATTTATAAAGCTGCTCTTCACAAATGGCGTAGATAATTATCACACCAAAGCAAGGCAACAAAGGTCCCGCTAATGCATTTCAGGAGAGCCGACTTCTGAGAAGCCCGCATCCTCCCACATCCAAGCCTGATCAACAGAAAAAGCTGAAAAGGTTGAGAATTTCATGACACTCAAACAGGCATGCTCCTCGGAATGCCAAGGAGCGCAAGGTGCGTTCAAAGATTCGATGATTCAC
+
>A@ABBFFFFFFFGDGGGFGGGGHHHHHGFDFHFHFHFHBGBFGGGEGGHHGHFGGHHHHHHFHEBHBGHHHHGHHHGHHHGFHHHHFDGGHEGGHGAFHGHHHHFHHHFHHHGGGGHHHHHEGBDG3FGHHBDGHHGHHHGGGGFGGGHFFHEHHGGFFCEHHEHGHHGGGHHHHGCCCGHFFFGGGGHHHHHGHHHHGGEEFEFHGGGGHHGHHHGFFGEGGHGFGGGGGGGGGC?GGHGEEF2GHFG2GG1FHHFEGFHF1GFHFEGHHGGDHFGG2FDGEA/1FHHGFEF1DGGECGEEEE22FB10GBFCFEEAEG1GBGEE0FGCFGGFGEGABFFDFFBA1>>?
@M02197:105:000000000-AN6RF:1:1101:25565:18138 1:N:0:1
GGACAGTGTATTTCCTCCGCTTATTGATATGCCCGTGGTATTCGCTTACTTCCTCTAAATGACCAAGATCCTCCGCTTATTGATATGCTTACTTCCTCTAAATGACCAAGCAAAGATTCGATGATTCAC
+
FFHHGHHHHHHFGGGGGGGHHGHHHHHHHHHHHHHGGHGGHHHHHHHGHHHHHHHHHHHHHHHHHHHHHHHHHHHGHGHHHHHHHHHHHHHHHHHHHHHHHHHHHHHHHHGHHHHHHHHGHHHHHHHHH
@M02197:105:000000000-AN6RF:1:1101:5473:18142 1:N:0:1
GGACAGTGTATTTCCTCCGCTTATTGATATGCTTAAGTTCAGCGGGTAGTCCTACCTGATTTGAGGTCAAATTGTCAGAAGCTGTCTCAAAAGAGACCCTTTAGAAGCTGAACCCCATTTATAAAGCTGCTCTTCACAAATGGCGTAGATAATTATCACACCAAAGCAAGGCAACAAAGGTCCCGCTAATGCATTTCAGGAGAGCCGACTTCTGAGAAGCCCGCATACTCCCACATCCAAGCCTGATCAACAGAAAAAGCTGAAAAGGTTGAGAATTTCATGACACTCAAACAGGCATGCTCCTCGGAATACCAAGGAGCGCAAGGTGCGTTCAAAGATTCGATGATTCAC
+
BBBCCCFFFFFFGGGGGGGGGGGHHHHHHHHHHHHHHHHHHHHGGGGGGHHHHHHHHHHHHHHHGHHHHHHHHHHHHHHHGHHHHHHHHHHHHGHHHGHHHHHHHHHHHHHHHHGGGHHHHHHHHGHGHHHHHHHHHHHGHGHHGGGGGHHHHHHHHHHHHHHHHHHHHHHHHHHHHHHHHHHHHGHHHHHHHHHHHHHHHGGGHHHHHHHHGHHHHGGGGGGHGGGGGGHGGGHHGCHHHGHHHHHHHHHHHHHHGHHHHGGGHGHHGHHHHHHHHHHGHHHGHGHHHHFHHHGGBEHGFGCGHGHHHHHGHHHGGEGGGHHGGGGGHGGGGGGGGGFFFFFFFFBAAAA
@M02197:105:000000000-AN6RF:1:1101:13392:18439 1:N:0:1
GGACAGTGTATTTCCTCCGCTTATTGATATGCTTAAGTTCAGCGGGTATCCCTACCTGATCCGAGGTCAACCTTGAAAAAAATTGGGGGTCGACGGCTGGACTATCTCACACACCATGCGAAAAGATAATCTTACTACGCCTGGGGATATGAGATCATCCGCCTTTGAATTTCAGAAGGGAGAATGCAAGCAAACTCATCTTCCAAGACCAAGCAAATCTGCTTGAGAGGTATTTAATGACGCTCGAACAGGCATGCCTCCCGGAATACCAGGAGGCGCAATGTGCGTTCAAAGATTCGATGACTCAC
+
CCCDDCFFBFFFGGGGGGGGGGGHHHHHHHHHHGHHHHHGHHHGGGGGHHHHHHHHHHHHHHHGGGGHFHHHHHHHHHGHGGHHHHHGGGGGGGGGGGGGHHHHHHHHHHHHGGGHHHHGHHGHHHHHHHHHHHHHHHHGGHHHHHHHHHHHHHHHHHHHHGHHGHHHHGGGHHHHHHHGHHHGHHHHHHHHGHHGGHHHHHHHHHHHGHFHHHHGGFHHHHHGHHHGHHHHFFGHHGGGGGHHGHHHHFHHFHGGGGGGGHHHGGHHGHHHGGGGGHHGHGGEGHGGGGGGGGGGFFFFFFF@A@BB
@M02197:105:000000000-AN6RF:1:1101:23586:18556 1:N:0:1
GGACAGTGTATTTCCTCCGCTTATTGATATGCTTACTTCCTCTAAATGACCAAGATCCTCCGCTTATTGATATGCTTAAGTTCAGCGGGTATTCCTACCTGATCCGAGGTCAACCTTTGTAAATAAAAGAAGGAGACCGGCCCGGAAGGTCCTTGAAACTCGACGCGTGCTCGTTTAAAAGCTCGTTGCACCGAGGGTCCCACGGACGCCGTCATTGTCTTTGAGACCAGTTGTTCACACAACTTGGGTCCAACACCAAACCCGAGGTTTGAGGGAGGATAATGACGCTCGAACAGGCATGCCCACCGGAATACCAGTGGGCGCAATGTGCGTTCAAAGATTCGATGATTCAC
+
CCCCCBFFDFFFGGGGGGGGGGGHHHHHHHHHHHHHHHHHHHHHHHHHHHHHHHHHHHHHHGGGGGHHHHHHHHHHHHHHHGHHHHGGGGGHGHHHHHGHHHHHHHGGGGHHHHHHHHHHHHHHHHHHHGHHHHHHGGGGGGGGGGGGGHHHHHHHHHHHHGHGGGGGGGGHGGGGHHHHGHGGHHHGGGGGHHGGHGGGGHGGGGGGGGHHHHHHHGHHHGHHHHHHFHHFHHFHHGHGHHHHHGHFFFEGHGHGGGGGGGGHHFGBGHHHGHHHHHHHHHGGGGGFHFFHHHHHHHHHGGGGEGGHHHHHHGGHGGGGGGHHHHGGGGHGGGGGGGGGGFFFFFFFCCBBB
@M02197:105:000000000-AN6RF:1:1101:15814:18703 1:N:0:1
GGACAGTGTATTTCCTCCGCTTATTGATATGCTTAAGTTCAGCGGGTAGTCCTACCTGATTTGAGGTCAAATTGTCAGAAGCTGTCTCAAAAGAGACCCTTTAGAAGCTGAACCCCATTTATAAAGCTGCTCTTCACAAATGGCGTAGATAATTATCACACCAAAGCAAGGCAACAAAGGTCCCGCTAATGCATTTCAGGAGAGCCGACTTCTGAGAAGCCCGCATACTCCCACATCCAAGCCTGATCAACAGAAAAAGCTGAAAAGGTTGAGAATTTCATGACACTCAAACAGGCATGCTCCTCGGAATACCAAGGAGCGCAAGGTGCGTTCAAAGATTCGATGATTCAC
+
BBBCCCFFFFFFGGGGGGGGGGGHHHHHHHHHHHHHHHHGHHHGGGGGGHHHHHHHHGHHHHHGGHHHHHHHGFHHHHHHHHHHHHHHHHHHHGHHHGHHHHHHHHHGHHHHHHGGGHHHHHGHHHHHHGHGHHHHHHHGHHHHGGGGGHHHHGHHHHHHHHHHHHHHHHHHHHHHHHHHHHHHHHHHHHHHHHHHHHHHHGHGGHHGHHHHHHHHHGGGGGHHHHGGHGHHHHHHGGHHHHFHHHGHHHHHHHHHHHHHHHHHHHHHGHHHHGGBHGFHHHHHHGHHHHHFHHHHHHGGGGCGGHHHHHHHHHGGGGGGHGHHGGGGHGGGGGGGFGGFFFFFFFCCBA@
@M02197:105:000000000-AN6RF:1:1101:4549:18972 1:N:0:1
GGACAGTGTATTTCCTCCGCTTATTGATATGCTTAAGTTCAGCGGGTAGTCCTACCTGATTTGAGGTCAAATTGTCAGAAGCTGTCTCAAAAGAGACCCTTTAGAAGCTGAACCCCATTTATAAAGCTGCTCTTCACAAATGGCGTAGATAATTATCACACCAAAGCAAGGCAACAAAGGTCCCGCTAATGCATTTCAGGAGAGCCGACTTCTGAGAAGCCCGCATACTCCCACATCCAAGCCTGATCAACAGAAAAAGCTTAAAAGGTTGAGAATTTCATGACACTCAAACAGGCATGCTCCTCGGAATACCAAGGAGCGCAAGGTGCGTTCAAAGATTCGATGATTCAC
+
BBBBBBFFFFFFGGGGGGGGGGGHHHHHFHHHHHHHHFFHHHFGGGEEGHHHHHFFHHBGHGHGGFHFFHHHHGHHHHGHHHGBHHHDFGGGBFHHHGHHHHHHBGFGHHGGHA?FGHHGHHHHHGHGFHHHHHHHHHHH;FHHG?CFGHHHHHH;HGHHHGHHHHHHHGGEFHGHHHHG><GF0CGGGHHHGHHHHH7HFFHGGHGCDGGHGFHHHFB/E?@AFFGGFFHEGGGHA@GF3F3@4DGGBBG43F3BB43FB433FBB2GDEE5FD@55GDGDEB5FBBGEFAAA33DF1A002FBHGGGEFCFHG?EA22F5B4A2?2GAABGFAGA4444FF5FB33>>3
@M02197:105:000000000-AN6RF:1:1101:12303:19041 1:N:0:1
GGACAGTGTATTTCCTCCGCTTATTGATATGCTTAAGTTCAGCGGGTATCCCCACCTGATCCGAGGTCAACCTAGAAATATTTGGGGGTTGCTGGCCAGCATCCCTCCGGACCCTATAGCGAGAAAATTACTACGCGTAGAGCCAGAGGGCACCGCCACTTGTTTTAAGGCCCGCCAGGCGGCGGAGCCCAACACCTAGCCAGGCTAGATTGGTATAAATGACGCTCGAACAGGCATGCCCCCCGGAATACCAGGGGGCGCAATGTGCGTTCAAAGATTCGATGATTCAC
+
CDCCDDFFFFFFGGGGGGGGGGGHHHHHHHHHHHHHHHHHHHHGGGGGHHHHGHGGHH<<HHHGGGGHH;HGHHHHHHHHHH<HHGGGGFEHHHHGHHHGHHHHHHHGGGGGGGHHHHHH9GGGGHHHHHHHHHGGGGGGGHHHHHHHGGGGGGGGGGGHHHHHHGGGGGGGGGGGGGGGGGGGGGGGHHGHHGHHHHHHHHHGHHHHHHHHHHHHHHHGGHGGHHGHHHHHGHHHGGGGGGGHHHHHHHHGGGGGGGGHHHHGGGGHGGGGGGGGGGFFFFFFF3BBBA
@M02197:105:000000000-AN6RF:1:1101:10869:19094 1:N:0:1
GGACAGTGTATTTCCTCCGCTTATTGATATGCTTAAGTTCAGCGGGTAGTCCTACCTGATTTGAGGTCAAATTGTCAGAAGCTGTCTCAAAAGAGACCCTTTAGAAGCTGAACCCCATTTATAAAGCTGCTCTTCACAAATGGCGTAGATAATTATCACACCAAAGCAAGGCAACAAAGGTCCCGCTAATGCATTTCAGGAGAGCCGACTTCTGAGAAGCCCGCATACTCCCACATCCAAGCCTGATCAACAGAAAAAGCTGAAAAGGTTGAGAATTTCATGACACTCAAACAGGCATGCTCCTCGGAATACCAAGGAGCGCAAGGTGCGTTCAAAGATTCGATGATCCAC
+
CCDDDDFFFFFFGGGFGGGGGGGHHHHHHGHHHHHHHHHHHHHGGGGGGHHHHHGHHHHHHHHHGHHHHHHHGHHHHHHHGHHHHHHHHHHHHGHHHGHHHHHHHHHGHHHHHHGGGHHHHHHHHGHHHHHHHHHHHHGHHHHHGGGGGHHHHHHHHHHGHHHHHHHHHHGHHHHHHHHHHHHHGGHGHHHHHHHHHHFHHGHGHHGGGGGHGGHGHGGGGGGHGGGGGGHGHHHGGGGHHHHGHGHHHHHHHHHHHHHHHHHHHHGGHHHHHHHHFFGHHGHFHGHGHHHHHHFHHGGGGGGGHHHHHGFHCHHGGGGGGHHHGGGGHGGGGGGGGCGFFFFFFFBBAAA
@M02197:105:000000000-AN6RF:1:1101:16381:19293 1:N:0:1
GGACAGTGTATTTCCTCCGCTTATTGATATGCTTAAGTTCAGCGGGTAGTCCTACCTGATTTGAGGTCAAATTGTCAGAAGCTGTCTCAAAAGGGACCCTTTAGAAGCTGAACCCCATTTATAAAGCTGCTCTTCACAAATGGCGTAGATAATTATCACACCAAAGCAAGGCAACAAAGGTCCCGCTAATGCATTTCAGGAGAGCCGACTTCTGAGAAGCCCGCATACTCCCACATCCAAGCCTGATCAACAGAAAAAGCTGAAAAGGTTGAGAATTTCATGACACTCAAACAGGCATGCTCCTCGGAATACCAAGGAGCGCAAGGTGCGTTCAAAGATTCGAT
+
CCDDDDFFFFFFGGGGGGGGGGGHHHHHHHHHHHHHHHHHHHHGGGFGGHHHHHHHGHHHHHHHGHHHHHHHHHHHHHHHHHGHHHHHHHHHHGGHGGGHHHHHHHHHHHHHHHGGGHHHHHHHHHGHHHHHHHHHHHHHHHHHGGGHHHHHHHHHHHHHHHHHHHHHHHHHHHHHHHHHHHHHHHHHHHHHHHHHHHHHHGHGHHHHGHGGHHHHGGGGGGHHHGGGGGHHHHHGFGGHHHGHHHHFHHHHHHHHHHHHHHHHHHHEHHHHHHFGHFHFGHHGDGHHHHHHHHHHHHGGGGGGHHHHFGDHHHHGGGGGGHGGGGGGGGGGFFFFCFFCCCCB
@M02197:105:000000000-AN6RF:1:1101:8612:19462 1:N:0:1
GGACAGTGTATTTCCTCCGCTTATTGATATGCTTAAGTTCAGCGGGTATCCCTACCTGATCCGAGGTCAACCTTGAAAAAATTGGGGGTCGACGGCTGGACTATCTCACACACCATGCGAAAAGATAATCTTACTACGCCTGGGGGTATGAGATCATCCGCCTTTGAATTTCAGAAGGGAGAATGCAAGCAAACTCATCTTCCAAGACCAAGCAAATCTGCTTGAGAGGTATTTAATGACGCTCGAACAGGCATGCCTCCCGGAATACCAGGAGGCGCAATGTGCGTTCAAAGATTCGATGATTCAC
+
BCCCCCFFFFFFGGGGGGGGGGGHHHHHHGHHHHHHGHHHHHHGGGGGHHHHHHHHHHHHHHHGGGGHHHHHHHHHHHHHGHHHHHGGGGGGGGGGGGGHHHHHHHHHHHHGGGHHHHGGHHGHHHHHHHHHHHHHHHGGHHHGHGFHHHHHHHGHHHHHGHHGHGHHHHGGHGHHHHHGGHHGGHHHHGHGGHFHHFHHHHHFHHFGHHGHHHHGHHHHHHHHHGHHHHFHFGHGGGGGGHHGHHHHHHGHGGGGGGGGHHHHHHHHGHGGGEGEF5HGGEEGHGGGGGGGGGGBBFFFFF?ABBB
@M02197:105:000000000-AN6RF:1:1101:21412:19788 1:N:0:1
GGACAGTGTATTTCCTCCGCTTATTGATATGCTTAAGTTCAGCGGGTAGTCCTACCTGATTTGAGGTCAAATTGTCAGAAGCTGTCTCAAAAGAGACCCTTTAGAAGCTGAACCCCATTTATAAAGCTGCTCTTCACAAATGGCGTAGATAATTATCACACCAAAGCAAGGCAACAAAGGTCCCGCTAATGCATTTCAGGAGAGCCGACTTCTGAGAAGCCCGCATACTCCCACATCCAAGCCTGATCAACAGAAAAAGCTGAAAAGGTTGAGAATTTCATGACACTCAAACAGGCATGCTCCTCGGAATACCAAGGAGCGCAAGGTGCGTTCAAAGATTCGATGACTCAC
+
CCCCCCFFFFFFGGGGGGGGGGGHHHHHGHGHHHHHHHHHHHHGGGGGGHHHHHGHHHHHHHHGGHFHHGHHHHHHHHHHHHHHHGHHHHHHHGHGHGHHHHGHHHHHHHHHHHGGGHHHHGHHHHHHHHHHHHHGHHHHFHHHGGGGGHHHHHHHHHHHHHHHHHHHHHGHHHHHHHHHHHHHGGGHGHHHHHHHHHHHHGHGHHHGGGHHHHHGGGGGGGGGHGGGHGHGGHGGGGGHHHHFGFFHHHHHHHHHHBHHHHHHHHHHGHHGHHHHGEHHGHHHHGHHHGGHHFHGGHGFEEEGHHHHHGFHHHHGGGGGFHHHGGGGHGGFGGGGFFFBFFFFBFBBBAA
@M02197:105:000000000-AN6RF:1:1101:17774:19865 1:N:0:1
GGACAGTGTATTTCCTCCGCTTATTGATATGCGGAAGGATTACTTCCTCTAAATGACCAAGATCCTCCGCTTATTGATATGCTTAAGTTCAGCGGGTATCCCTACCTGATCCGAGGTCAACCTTGATGAGTGTGTTCTGGCAGACATGCCTCCGGGACCCAGAGCGAGAGATTTACTGCGCTTGGAGCCGGAAGTTGCCGCCACTGATTTTGGGGCGCACCAATGCTGGTGCCGCCCAATACCAAGCTGAGCTTGAGGGTTATAATGACGCTCGAACAGGCATGCCCCCCGGAATACCAGAGGGCGCAATGTGCGTTCAAAGATTCGATGATTCAC
+
CDDDDCFFDFFFGGGGGGGGGGGHHHHHHHHHGGGGGGHHHHHHHGHHHHHHHHHHHHHHHHHHHHHHGGGGGHGHHHHHHHHHHHGFGHHHHGGGEEHHHG:HHHHHHHHHHGGGGHHHHHHHHHHHHHHHHHHHHHHHHHGGHHHHHGHHHGGGGGGGHHGHHGGGGGGHHGGGHHHGGGGGGHHHGGGGGGFGGGGGGFGGGGGGGGGGFFFFFFFGGGGGGGGFFGFFGHGFGHHGHDC0GHHHHHHHHHEHHGHHHHGHHGGGGGGHGHHHHG?FHGGFGGFGGFHHHHHHHHHGGGGGGGHHHGEEGHGGGGGGGEGGFFFBFFF3A@BB
@M02197:105:000000000-AN6RF:1:1101:12894:19933 1:N:0:1
GGACAGTGTATTTCCTCCGCTTATTGATATGCTTAAGTTCAGCGGGTAGTCCTACCTGATTTGAGGTCAAATTGTCAGAAGCTGTCTCAAAAGAGACCCTTTAGAAGCTGAACCCCATTTATAAAGCTGCTCTTCACAAATGGCGTAGATAATTATCACACCAAAGCAAGGCAACAAAGGTCCCGCTAATGCATTTCAGGAGAGCCGACTTCTGAGAAGCCCGCATACTCCCACATCCAAGCCTGATCAACAGAAAAAGCTGAAAAGGTTGAGAATTTCATGACACTCAAACAGGCATGCTCCTCGGAATACCAAGGAGCGCAAGGTGCGTTCAAAGATTCGATGACTCAC
+
CCCCBBFFFFFFGGGGGGGGGGGHHHHHHHHHHHHHHHHHHHHGGGGGGHGHHHHHHHHHHHHHGHHHHHHHHHHHHHHHHHHHHHHHHHHHHGGHHGHHHHHHHHHHHHHHHHGGGHHHHHHHHHHHHHHHHHHHHHHHHHHHGGGGGHHGHHHHHHHHHGHGHHHHHHGHHHHHHHHHHGHHGGGHHHHHHHHHHHHHHGHGHHHHGHHHGHHHGGGGGGHHGHFGGGHHHHHHGGHHGHHFHGHHHHHHHHHHHHHHHHHHGHHHHHHHHHHHHFHHHHHGFEHHHHGHHGHHHGHGEFGGHHHHHHHGHHHGGGGCGGHHGGGGHGGGGGGGGGGFFFFFBFBBBAB
@M02197:105:000000000-AN6RF:1:1101:25922:19898 1:N:0:1
GGACAGTGTATTTCCTCCGCTTATTGATATGCTTAAGTTCAGCGGGTAGTCCTACCTGATTTGAGGTCAAATTGTCAGAAGCTGTCTCAAAAGAGACCCTTTAGAAGCTGAACCCCATTTATAAAGCTGCTCTTCACAGATGGCGTAGATAATTATCACACCAAAGCAAGGCAACAAAGGTCCCGCTAATGCATTTCAGGAGAGCCGACTTCTGAGAAGCCCGCATACTCCCACATCCAAGCCTGATCAACAGAAAAAGCTGAAAAGGTTGAGAATTTCATGACACTCAAACAGGCATGCTCCTCGGAATACCAAGGAGCGCAAGGTGCGTTCAAAGATTCGATGACTCA
+
CCCBBCFFFFFFGGGGGGGGGGGHHHHHHHHHHHHGHHHHHHHGGGGGGHHHHHHHHHHHHHHHGHHHHHHHHHFHFHFHGHFFGHHHHHHHHGHHHGHHHHHHGHHHHHFHFHGGGHHHHFHHGGHHGGHHHGHHHHHFHEGHGGCGGHHHHHGHHGGHHHHHGHHHHHGGHHHHHFHHGGFGGCGHHGHHHHHHHHGFGGHGGGHGGHGHGHHGHGGGGGHGHHGGFFHFFHHFGGHHHGDHHG4HHHHHHHHHHHHHHGHHHHGGBHHHGGD@G@HHHHFHHGHHHGFGHGBHHGEFCCFEGE5HGBGFFFHGGGEEB5GFGFGGGGFGGGGGGGFBFFFBFABBAA
@M02197:105:000000000-AN6RF:1:1101:13580:20047 1:N:0:1
GGACAGTGTATTTCCTCCGCTTATTGATATGCTTAAGTTCAGCGGGTAGTCCTACCTGATTTGAGGTCAAATTGTCAGAAGCTGTCTCAAAAGAGACCCTTTAGAAGCTGAACCCCATTTATAAAGCTGCTCTTCACAAATGGCGTAGATAATTATCACACCAAAGCAAGGCAACAAAGGTCCCGCTAATGCATTTCAGGAGAGCCGACTTCTGAGAAGCCCGCATACTCCCACATCCAAGCCTGATCAACAGAAAAAGCTGAAAAGGTTGAGAATTTCATGACACTCAAACAGGCATGCTCCTCGGAATACCAAGGAGCGCAAGGTGCGTTCAAAGATTCGATGATTCAC
+
CCCCCCFFFFFFGGGGGGGGGGGHHHHHHHHHHHHHHHHHHHHGGGGGGHHHHHHHHHHHHHHHGHHHHHHHHGHHHHHHHHHHHHHHHGHHHGHHHGHHHHHHHHHHHHHHHHGGGHHHHHHHHHHHHHHHHHHHHHHHHHHHGGGGGHHHHHHHHHHHHHHHHHHHHHHHHHHHHHHGHHHHGGGHHHHGHHHHHHHHHGHGGGHHHHHHGHHGHGGGGGHHHGGGGGHGHHHHGGHGHGHGHHHHHHHHHHHHHHHHFHHHHHHHHHHGHHHHFGHHHHHEDGHHGHGHHHHHHHHFGGGGHHGHHHHHHHGEFGGGHGHGGGGGHGGGGGGGGGGFFFFFFFACBBA
@M02197:105:000000000-AN6RF:1:1101:8821:20244 1:N:0:1
GGACAGTGTATTTCCTCCGCTTATTGATATGCTTAAGTTCAGCGGGTAGTCCTACCTGATTTGAGGTCAAATTGTCAGAAGCTGTCTCAAAGGAGACCCTTTAGAAGCTGAACCCCATTTATAAAGCTGCTCTTCACAAATGTCGTAGATAATTATCACACCAAAGCAAGGCAACAAAGGTCCCGCTAATGCATTTCAGGAGAGCCGACTTCTGAGAAGCCCGCATACTCCCACATCCAAGCCTGATCAACAGAAAAAGCTGAAAAGGTTGAGAATTTCATGACACTCAAACAGGCATGCTCCTCGGAATACCAAGGAGCGCAAGGTGCGTTCAAAGATTCGATGATTCAC
+
CCCCCCFFFFFFGGGGGGGGGGGHHHHHHHHHHHHHHHHHHHHGGGGGFHHHHHHHHHHHHHHHGHHHHHHHHHHHHHHHHHHHHHHHHHHHHHHHGGHHHHHHGHGHHHHHHHGGGHHHHHHGHHHHHHHHHHHHHHHHHHHHHGHGGHHHHHHHHHHHHHHHHHHHHHHHHHHHHHHHHHHHGGHHHHHHHHHHHHHHHGGGGHHHGHHHHHHHHHGGGGGHHGGGGGGHHHHFGGHHHHHHHHGHHHHHHHHHHHHHHHHHHHFGHHHHHHHHHHHHHHHHGGGGHHHHHHHHHHHGGGGGHGHHHHHHHHHGGGGGHHGHGGGGHGGGGGGGGGGFFFFFFFAABBA
@M02197:105:000000000-AN6RF:1:1101:27236:20293 1:N:0:1
GGACAGTGTATTTCCTCCGCTTATTGATATGCTTAAGTTCAGCGGTTAGTCCTACCTGATTTGAGGTCAAATTGTCAGAAGCTGTCTCAAAAGAGACCCTTTAGAAGCTGAACCCCATTTATAAAGCTGCTCTTCACAAATGGCGTAGATAATTATCACACCAAAGCAAGGCAACAAAGGTCCCGCTAATGCATTTCAGGAGAGCCGACTTCTGAGAAGCCCGCATACTCCCACATCCAAGCCTGATCAACAGAAAAAGCTGAAAAGGTTGAGAATTTCATGACACTCAAACAGGCATGCTCCTCGGAATACCAAGGAGCGCAAGGTGCGTTCAAAGATTCGATGATTCAC
+
AAABBBFFFFFFGGGGGGGGGGGHHHHGHHHHHHHGHHHHHHHGGEFGHHHGHHGHHHHHHHHHGHHHHHHHHHHHHHHHHHHHHGHHHHHHGGHHHGHHHHHGHEHHHGHHHHGGGHHHHHHHHHHHHHHHHHHHHHHHHHHHGGGGGHHHHHHHHHHHHGHHHGHHHHHGHHHHHHHHHHHHHHGHHHHHGHHHHHHHHGGGGHGGGGHGHHHHHHGHGGHGHGGGGGHFGGGHGGHHHFHBHEGHGHHHHHHHHEHHHFHHGGHHHFHHHHHHFHHGHHHFFGHFGHHFHGBHHHHGGGEGHHHHHHGHHHHGGGGEFHGHEGCGHCGGGGGGGFGFCFFBFFBA@BB
@M02197:105:000000000-AN6RF:1:1101:23857:20426 1:N:0:1
GGACAGTGTATTTCCTCCGCTTATTGATATGCTTAAGTTCAGCGGGTATCCCTACCTGATCCGAGGTCAACCTGTAAAAATTGGGGGTTCTGGCAAGCCACCGGGGGGAACTCTATAGCGGGAGTATGCACTACGCTTAGAGCCCACCGGCACCGCCACTAATTTTGAGGGCCGCGGAGACCGCGTGCCCCAATACCACGCTAGGCGTGAGTGGTTAAATGACGCTCGAACAGGCATGCCCTGCGGAATACCACAGGGCGCAATGTGCGTTCAAAGATTCGATGATTCAC
+
CCCCCCFFFFFFGGGGGGGGGGGHHHHHHHGHHHHHHHHHHHHGGGEGHHHHHHHH:H<HHHHGGG;HHHHHH;:HHHH0H<HGHG;GGH:HHHHG;HG<HHGGGGG8G9GG9GGGGGGGG9FFF9:FF:F9FFFFFFFFF:FFF:F8FFFFGGGHHHHHHHHHGHHHGGGGGGGHHGGGGGGGGGGFFFFHHHHGGFGHFGGGHGHGHHGGHHHHHHHGGGFGHHGHHHHHHHHEEGGGGGGHHHHHHGHHHHGGGGGHHHHFEEGHGGGGGGGGGGBFFFFFFBBABA
@M02197:105:000000000-AN6RF:1:1101:9009:20565 1:N:0:1
GGACAGTGTATTTCCTCCGCTTATTGATATGCTTAAGTTCAGCGGGTAGTCCTACCTGATTTGAGGTCAAATTGTCAGAAGCTGTCTCAAAAGAGACCCTTTAGAAGCTGAACCCCATTTATAAAGCTGCTCTTCACAAATGGCGTAGATAATTATCACACCAAAGCAAGGCAACAAAGGTCCCGCTAATGCATTTCAGGAGAGCCGACTTCTGAGAAGCCCGCATACTCCCACATCCAAGCCTGATCAACAGAAAAAGCTGAAAAGGTTGAGAATTTCATGACACTCAAACAGGCATGCTCCTCGGAATACCAAGGAGCGCAAGGTGCGTTCAAAGATTCGATGATTCAC
+
CCCCCCFFFFFFGGGGGGGGGGGHHHGHHHHHHHHHHHHGHHHGGGGGGHHHHHHHHHHHHHHHGHHGHHHHHHHHHHHHGHHHHHHHHHHHHGHHHGHHHHHHHHHHHHHHHHGGGHHHHHHHHHGHHHHHHHHHHHHHHGHHGGGGGHHHHHHHHGHHHGHHHHHHHHGHHHGHHHHGHHHFHGHGGHHHHHHGHHHHHGHGHHGGHHGHGHHHHGGGGGHGHGGGGGHHHHHHGGGHHGFHHHHHGHHHGHHHHHGHHHHHHHHGFGHHHHGHGHHHHHHGGGHHHHHHHHFFFHHGGGGGHHEFHGGHHHHGGGGFGHGHGGGGHGGGGGFFFBFBFFFFFFBABBB
@M02197:105:000000000-AN6RF:1:1101:22395:20546 1:N:0:1
GGACAGTGTATTTCCTCCGCTTATTGATATGCTTAAGTTCAGCGGGTAGTCCTACCTGATTTGAGGTCAAATTGTCAGAAGCTGTCTCAAAAGAGACCCTTTAGAAGCTGAACCCCATTTATAAAGCTGCTCTTCACAAATGGCGTAGATAATTATCACACCAAAGCAAGGCAACAAAGGTCCCGCTAATGCATTTCAGGAGAGCCGACTTCTGAGAAGCCCGCATACTCCCACATCCAAGCCTGATCAACAGAAAAAGCTGAAAAGGTTGAGAATTTCATGACACTCAAACAGGCATGCTCCTCGGAATACCAAGGAGCGCAAGGTGCGTTCAAAGATTCGATGATTCAC
+
CCDCCCFFFFFFGGGGGGGGGGGHHHHHHHHHHHHHHHHHHHHGGGGGGHHHHHHHHHHHHHHHGHGHHHHHHHHHHHHHHHHHHHHHHHHHHGHHHGHHHHHHHHHHHHHHHHGGGHHHHHHHHGHHHHHGHHHHHHHHHHHHGGGGGHHGHHHHHHHHHGHHHHHHHHHHHHHHHHGHFHHHHGHHHHHHHHHHHHHHHGGGHHHGGGHGGHGHGGGGGGGHGHGGGGGGGGGHGGHHHHHHHGHHHHFGHHHHHHHGHHHHHHHHHHHHHHHHHGHHHHF3GGHHHHHHFGHHHHHGFGGGGHHHHHHHHHHFGGGGHHHHGGGGCGGGGGGGGGGBFFFFFFBBBBB
@M02197:105:000000000-AN6RF:1:1101:20639:21079 1:N:0:1
GGACAGTGTATTTCCTCCGCTTATTGATATACTTAAGTTCAGCGGGTAGTCCTACCTGATTTGAGGTCAAATTGTCAGAAGCTGTCTCAAAAGAGACCCTTTAGAAGCTGAACCCCATTTATAAAGCTGCTCTTCACAAATGGCGTAGATAATTATCACACCAAAGCAAGGCAACAAAGGTCCCGCTAATGCATTTCAGGAGAGCCGACTTCTGAGAAGCCCGCATACTCCCACATCCAAGCCTGATCAACAGAAAAAGCTGAAAAGGTTGAGAATTTCATGACACTCAAACAGGCATGCTCCTCGGAATACCAAGGAGCGCAAGGTGCGTTCAAAGATTCGATGATTCAC
+
AABBBBFFFFFFGGGGGGGGGGGHHHHHGHGHHHHHHHHHHHHGGGGGGHHHHHGHHHHHHHHGGHEGFHHHHGHHHHHHHHHGHHHHHHHHHGHHHGHHHHHHHHHHHHHHHHGGGHHHHHHHHHHHHHHHHHHHHHHHHHHHGGGGGHHHHHHHHHHHHHHHGHHHHHHHHHGHHHGHHHGHGHHHGHHHHHHHHHHHHGHGFHHHHGHHHGGHHGGGGGGHHHGGGGHGGHHGGGHHFFHHGFFFHHGHHHHHHHHHHHGHGHGHHHHHHHHHFGHHHHHEGGHHHHHHHHHHHHHFGGGGGHGHHHHHHHHEGFGGHHHHGGGGHGGGGGGFGGGFFFFFFFBBBAA
@M02197:105:000000000-AN6RF:1:1101:21716:21176 1:N:0:1
GGACAGTGTATTTCCTCCGCTTATTGATATGCTTAAGTTCAGCGGGTAGTCCTACCTGATTTGAGGTCAAATTGTCAGAAGCTGTCTCAAAAGAGACCCTTTAGAAGCTGAACCCCATTTATAAAGTTGCTCTTCACAAATGGCGTAGATAATTATCACACCAAAGCAAGGCAACAAAGGTCCCGCTAATGCATTTCAGGAGAGCCGACTTCTGAGAAGCCCGCATACTCCCACATCCAAGCCTGATCAACAGAAAAAGCTGAAAAGGTTGAGAATTTCATGACACTCAAACAGGCATGCTCCTCGGAATACCAAGGAGCGCAAGGTGCGTTCAAAGATTCGATGATTCAC
+
CBCCCCFFFFFFGGGGGGGGGGGHHHHHHHHHHHHHHHHHHGHGGGGGGHHHHHHHHGHHHHHHGHHHHHHHHHHHHHHHHHHHHHHHHHHGHGHHHGHHHHHGHHHHHHHHHHGGGHHHHHHHHHHHHHHHHHHHHHHHHHHHGGGGGHHHHHHHHHHHHHHHHHHHHHGHHHHHHGHHHHHHHGHHHHHHHHHHHHHHHGHGHHHHGGHHHHHGHGGGGGGHHHGGHGGHGHHHGGHHHHHHHHFHHHHHGHGHHHHHHHHHHHGHHHHHHHHHGBEEHHGGGGGHHFHHHHHHHHHGGEGCHHHHHGHGHHFFGEGGHHHCGGGGHCGFGGGGGGGFFFFFFFCCCBC
@M02197:105:000000000-AN6RF:1:1101:13097:21708 1:N:0:1
GGACAGTGTATTTCCTCCGCTTATTGATATGCTTAAGTTCAGCGGGTAGTCCTACCTGATTTGAGGTCAAATTGTCAGAAGCTGTCTCAAAAGAGACCCTTTAGAAGCTGAACCCCATTTATAAAGCTGCTCTTCACAAATGGCGTAGATAATTATCACACCAAAGCAAGGCAACAAAGGTCCCGCTAATGCATTTCAGGAGAGCCGACTTCTGAGAAGCCCGCATACTCCCACATCCAAGTCTGATCAACAGAAAAAGCTGAAAAGGTTGAGAATTTCATGACACTCAAACAGGCATGCTCCTCGGAATACCAAGGAGCGCAAGGTGCGTTCAAAGATTCGATGATTCAC
+
CCCCCCFFFFFFGGGGGGGGGGGHGHHHHHHHHHHHGHHHHHHGGGGGGHHHHHHHGHHHHHHHGHHHHHHHHHHHHHHHHHHHHHHHHHHHHGHHHEHHHHHHHHHHHHGHHHGGG:HHH9HHHGGHHHHH9HHGHHGHHHHHGFGGGHHHGHH9HHHHHGHHHHHHHHHHHHHHHGHHHHHHGGGGDFFFHHHGHHHFHEGGHGHGHGGHGFGGHFFGGGGGGFGGFGGGGHGHGHHHF1HEHGFFGDGGGDGFFGGHGEG1GGHHHHHHFHG1FGFGFGGFBFEC1GHGHHEHFHAEEEE?GEBGFGFFFGBGEGGGHHGFEEEE11GFGGGGFFGFC3DDD31AA>>
@M02197:105:000000000-AN6RF:1:1101:12820:21901 1:N:0:1
GGACAGTGTATTTCCTCCGCTTATTGATATGCTTAAGTTCAGCGGGTATCCCTACCTGATCCGAGGTCAACCTTGAAAAAATTGGGGGTCGACGGCTGGACTATCTCACACACCATGCGAAAAGATAATCTTACTACGCCTGGGGATATGAGATCATCCGCCTTTGAATTTCAGAAGGGAGAATGCAAGCAAACTCATCTTCCAAGACCAAGCAAATCTGCTTGAGAGGTATTTAATGACGCTCGAACAGGCATGCCTCCCGGAATACCAGGAGGCGCAATGTGCGTTCAAAGATTCGATGATTCAC
+
BBBBBBFFFFFFGGGGGGGGGGGHHHHHHHHHHHHHHHHHHHHGGGGGHHHGHHHHHHHHHHHGGGGHHHHHHHHHHHHHGHHHHHGGEGGGGGGGGGGHGHHHHHHHHHHGGGHHHHHGGGGHGHHHHHHHHHHHHFEGHHGHHHGHHHHHHHHHHHHGGGGGHHHHHHHHHGHHHHGHHHHHHHHHHGHHHHHHGHHHHHHGHHHGGHHGFFFFGFGHHHFHHHHHHGFFFHHHGGGEECGGHHGHHFFHHGECEE?CHHHGHHHHHHHGGGGGHGHHE?EGHGGGGGGGGGGFFFFFFFCCCCC
@M02197:105:000000000-AN6RF:1:1101:6529:22311 1:N:0:1
GGACAGTGTATTTCCTCCGCTTATTGATATGCTTAAGTTCAGCGGGTATCCCTACCTGATCCGAGGTCAACCTTGAAAAAAATGGAGGTCAACGGCAGGGCAATCACACACACCAAGCGAAAAGATAAACTTACTACACCTGGGGATATGAGATCATCCGCCTTTGAATTTCAGAAGGGAGAATGCAAGCATACTCATCTTCCACGACCAAGCAAATTTGCTTAAGAGGTATTTAATGACGCTCGAACAGGCATGCCTCCCGGAATACCAGGAGGCGAAATGTGCGTTCAAAGATTCGATGATTCAC
+
1A?>AAFF@DF3FDGFBCE?AAEHFDABGFHFHHDAGFA2FBGE?CGCHFGFHFHHFGHFGFHCGGCHHFFGHHHHGHGF>FHFFFEC:GHHHGCECGBE?FGGHHHFFGFGGGHCGACC4GGHEHGHHHFHGFGHGEFFCBG1BFHFHHG<FGCC0DGCGHGDHGHGGFHGGHHHHGGEHHGBBFFFFFHGFFGGGFFHFGGGGGHGBHGEEGBGEFFFBFFHHHHHBFF@@BGFEAGEEFHGHGFHDBGGHFE/AA//BHGHFHFFCGHE?EA0B3A1EAECHGGGBFFB111>BFFDBD11A>1
@M02197:105:000000000-AN6RF:1:1101:16004:22549 1:N:0:1
GGACAGTGTATTTCCTCCGCTTATTGATATGCTCCTCCGCTTATTGATATGCTCCTCCGCTTATTGATATGCTTACTTCCTCTAAATGACCAAGTTCCTCCGCTTATTGATATGCTTAAGTTCAGCGGGTAGTCCTACCTGATTTGAGGTCAAATTGTCAGAAGCTGTCTCAAAAGAGACCCTTTAGAAGCTGAACCCCATTTATAAAGCTGCTCTTCACAAATGGCGTAGATAATTATCACACCAAAGCAAGGCAACAAAGGTCCCGCTAATGCATTTCAGGAGAGCCGACTTCTGAGAAGCCCGCATACTCCCACATCCAAGCCTGATCAACAGAAAAAGCTGAAAAGGTTGAGAATTTCATGACACTCAAACAGGCATGCTCCTCGGAATACCAAGGAGCGCAAGGTGCGTTCAAAGATTCGATGATTCAC
+
BCBCBCFFFFFFGGGGGGGGGGGHHHGHHHHHHHHHHHGGGGGHHHHHHHGHHHHHHHGGGGGHHHGHHHHHHHHHHHHHHHHHHHHHHHHHHHHHHHHHHGGGGGHHHGHHHHHHHHHHHHHHHHGGGEFGHHHHHHHHHHHHHHHGHGHHHHHHHHHHHHHHHHHHHHHHHHHHGHHHGHHHHHHHHHHHHHHHHGGGHHHHHHHHHHGGHHHHHHHHHGHHHGGGGGGGGGGGGGGGHGHGGHHHGHGHEFHHHHHHHDCGGGCHFHEHHHHHHGHHHHHHGGCCGHHHHBFHGHHHGGGGCHHHG?FEGHGFHHHGGHFHHHHHGHHHHHHHHHHHHHHGGHHGHHHHHGHGHHGHHHHGHHHFGHHHHFHHHGGHHEGGGGGHHGGHGHGHHFEGGGGFCHHGGGGHFGGGGGGGGFFFFFDFF@BBBB
@M02197:105:000000000-AN6RF:1:1101:20952:22533 1:N:0:1
GGACAGTGTATTTCCTTCGCTTATTGATATGCTTAAGTTCAGCGGGTAGTCCTACCTGATTTGAGGTCAAATTGTCAGAAGCTGTCTCAAAAGAGACCCTTTAGAAGCTGAACCCCATTTATAAAGCTGCTCTTCACAAATGGCGTAGATAATTATCACACCAAAGCAAGGCAACAAAGGTCCCGCTAATGCATTTCAGGAGAGCCGACTTCTGAGAAGCCCGCATACTCCCACATCCAAGCCTGATCAACAGAAAAAGCTGAAAAGGTTGAGAATTTCATGACACTCAAACAGGCATGCTCCTCGGAATACCAAGGAGCGCAAGGTGCGTTCAAAGATTCGATGACTCAC
+
CCCCCCFFFFFFGGFGGGGGGGGHHGHHHHHHHHHGHHHHHGHGGGEGGHHHHHHHHGHHHHHGGHHHHHHHHGHHHHHHHHHHHHHHHHHHHGHHHGHHHHHHHHHHHHHHHHGGGHHHHHHHHHHFHHHHHHHHHFHHHHHHGGGGGHHHHHHHHHHHHHHHHHHHHHGHHHHHHHHHHHHHHGHHHHHHHHHHHHHHHGHGFHHHHHHHHHHHHGGGGGGHGHGGHGHGHHHHGGHHHGHHHHHHHHHHHHHHHHHHHHHHHHFHGHHHHHHHHHHHHHHGHGHHGHHHGHHHHHHGFFGGHHFHHHHGHHHGGGGFGFHHGGGGHGGGGGGGGGGFFFFFFFBAAAA
@M02197:105:000000000-AN6RF:1:1101:23317:22592 1:N:0:1
GGACAGTGTATTTCCTCCGCTTATTGATATGCTTAAGTTCAGCGGGTAGTCCTACCTGATTTGAGGTCAAATTGTCAGAAGCTGTCTCAAAAGAGACCCTTTAGAAGCTGAACCCCATTTATAAAGCTGCTCTTCACAAATGGCGTAGATAATTATCACACCAAAGCAAGGCAACAAAGGTCCCGCTAATGCATTTCAGGAGAGCCGACTTCTGAGAAGCCCGCATACTCCCACATCCAAGCCTGATCAACAGAAAAAGCTGAAAAGGTTGAGAATTTCATGACACTCAAACAGGCATGCTCCTCGGAATACCAAGGAGCGCAAGGTGCGTTCAAAGATTCGATGATTCAC
+
A@AAAAFFDFFFF3BAFGE?EEEFHFHHGEFG3DGHDGGFGBBEGGGGGHHHHHCGDGC1HHF2/GAFHHFHEFHHGHHHHHHHHHHHHHGGHGGGHGHGHFHHFHHHHHFFHHGGGHHHHHHFHGHHHHHGHHHHGHHHHHGFCEGGGHGHHFHHGGHHHHGEEHHHHGEHHHGHGCGH1GGHGHHHGHHHHHGGHEFHGEEGGHGGCBGHGGHHHGGGGGHGGGGGCGGGHHHGECHFFBGBHHFHHHFHFFFGDBHHFGGHHHHFGBFGFGBHFFHHFHGF51GHHHFHHGBFFEHDE?A23DDDGGFBHFGFCCGGGHHFA?EA4GGFFGGFGFGBFFFFFFA?A>A
@M02197:105:000000000-AN6RF:1:1101:21278:22744 1:N:0:1
GGACAGTGTATTTCCTCCGCTTATTGATATGCTTAAGTTCAGCGGGTATCCCTACCTGATCCGAGGTCAACCTTGAAAAAATTGGGGGTCGACGGCTGGACTATCTCACACACCATGCGAAAAGATAATCTTACTACGCCTGGGGATATGAGATCATCCGCCTTTGAATTTCAGAAGGGAGAATGCAAGCAAACTCATCTTCCAAGACCAAGCAAATCTGCTTGAGAGGTATTTAATGACGCTCGAACAGGCATGCCTCCCGGAATACCAGGAGGCGCAATGTGCGTTCAAAGATTCGATGATTCAC
+
AABBABF5@DDFDGDGCGGFGGCFBFHHF65F6GGCH5FEHHHGGGEGFFGHHHHHHFHHHHHGCAEHHHHAGGGBGGHFGFHHHCEEA@EEGECGEGGFEFGHHHHHFHHGGFGGGGFFCCBHHHHHHHHGGFHHHGGCFEGGHHHHHHHHHHHHHHGHHHGGHHHHHHHHFHHHHGGGGHFGGHHGFGGGFHHHHGHHHGFFHHHGHGHHFFGGFHHHHFFFGFHGFEFFFFGFFEGCCHGGHFB1HHFF1F?/EA?F0GFDHFBCHHGCEF?GHBGFAGEGEGGDGGGGGG1C1F3BFB?A>11
@M02197:105:000000000-AN6RF:1:1101:9892:22896 1:N:0:1
GGACAGTGTATTTCCTCCGCTTATTGATATGCTTAAGTTCAGCGGGTAGTCCTACCTGATTTGAGGTCAAATTGTCAGAAGCTGTCTCAAAAGAGACCCTTTAGAAGCTGAACCCCATTTATAAAGCTGCTCTTCACAAATGGCGTAGATAATTATCACACCAAAGCAAGGCAACAAAGGTCCCGCTAATGCATTTCAGGAGAGCCGACTTCTGAGAAGCCCGCATACTCCCACATCCAAGCCTGATCAACAGAAAAAGCTGAAAAGGTTGAGAATTTCATGGCACTCAAACAGGCATGCTCCTCGGAATACCAAGGAGCGCAAGGTGCGTTCAAAGATTCGATGATTCAC
+
BCCCCCFFFFFFGGGGGGGGGGGHHHHHHHHHHHHHHHHHHHHGGGGGGHHHHHGHHHHHHHHHGHHHHHHHHHHHHHHHGHHHHHHHHHHHHGGHHGHGHHHHHHHFHHHHHHGGGHHHGHHHHHHHHHHHHHHHHHGHHGHHGGGGGHHHHHHHHHGHHHHHHHHHHHGFHHHHHHHHHHHGGGHGHHHHHHHHHHHHHGHGHHGHHGHHHHHHHGGGGGGHGHGGHGHHHGHGGGGHHGHHHHHHHHHFFHHHGHHHHHHHHHHHHHHHHHHGHHHHHHHGDGHHHHHHHHGHHHEGGGGGHHHHHHHHGHGGGGGGHHHHGGGGHGGGCGGGGGGFFFFFFFBAAAA
@M02197:105:000000000-AN6RF:1:1101:17704:23039 1:N:0:1
GGACAGTGTATTTCCTCCGCTTATTGATATGCTTAAGTTCAGCGGGTAGTCCTACCTGATTTGAGGTCAAATTGTCAGAAGCTGTCTCAAAAGAGACCCTTTAGAAGCTGAACCCCATTTATAAAGCTGCTCTTCACAAATGGCGTAGATAATTATCACACCAAAGCAAGGCAACAAAGGTCCCGCTAATGCATTTCAGGAGAGCCGACTTCTGAGAAGCCCGCATACTCCCACATCCAAGCCTGATCAACAGAAAAAGCTGAAAAGGTTGAGAATTTCATGACACTCAAACAGGCATGCTCCTCGGAATACCAAGGAGCGCAAGGTGCGTTCAAAGATTCGATGATTCAC
+
CCCCCCFFFFFFGGGGGGGGGGGHHGHHHGHHHHHHHHHHHGHGGGGGGHHHHHHHHHHHHHHHGHHHHHHHGGHHHHHHHHHHHHHHHHHHHGHHHGHHHGHHHHHHHHHHHGGGGHHHHHHHHGHGHHHHHHHHHHHHHHHHGGGGGHHHHHHHHHHHHGHHHHHHHHGHHHHHHHHHGHHHHGHHHHHHHHHHHHHGHGHGHHHHHHHGGHHHHGGGGGGGHHGGGGGHHHHGGGHHHHGHHHHHHHGHFHHGHEHHHHHGHHFFHGGHHHHHHHHGHHHHGGHHHHHHHHHGHHHGGGGGHHHHFHHGHHHGGGGGHHHHGGGGHGGGGFGGGFGFFFFFFFBBABB
@M02197:105:000000000-AN6RF:1:1101:12557:22946 1:N:0:1
GGACAGTGTATTTCCTCCGCTTATTGATATGCTTAAGTTCAGCGGGTAGTCCTACCTGATTTGAGGTCAAATTGTCAGAAGCTGTCTCAAAAGAGACCCTTTAGAAGCTGAACCCCATTTATAAAGCTGCTCTTCACAAATGGCGTAGATAATTATCACACCAAAGCAAGGCAACAAAGGTCCCGCTAATGCATTTCAGGAGAGCCGACTTCTGAGAAGCCCGCATACTCCCACATCCAAGCCTGATCAACAGAAAAAGCTGAAAAGGTTGAGAATTTCATGACACTCAAACAGGCATGCTCCTCGGAATACCAAGGAGCGCAAGGTGCGTTCAAAGATTCGATGATTCAC
+
DDDDCDFFFFFFGGGGGGGGGGGHHHHHHHHHHHHHGHHHHHHGGGGGGHHHHHHHHHHHHHHHGHHHHHGHHHHHHHHHHHHHHHHHHHHHHGHHHGHGHHHHHHHHHHHHHHGGGHHHHHHHHHHHHHHHHHHHHHHHHHHHGGGGGGHHHHHHHHHHHHHHHHHHHHGHHHHHHHHHHGHHHHHHHHHHHHHHHHHHHGHGHHHHHGGHHHHGHGGGGGGGHGGGHGHHHHHHFGHHHHGHHHHGHHHHHHHHHHHHHHHHHHHHHHHHHHHFHGHHHHHFGGHGHHHHGGGHHHGDGGGFHGHHHHHHHHFGGGGGHHHGGGGGHGGGGGGGGGGFFFFFFFABA>A
@M02197:105:000000000-AN6RF:1:1101:26685:23010 1:N:0:1
GGACAGTGTATTTCCTCCGCTTATTGATATGCTTAAGTTCAGCGGGTAGACCTACCTGATTTGAGGTCAAATTGTCAGAAGCTGTCTCAAAAGAGACCCTTTAGAAGCTGAACCCCATTTATAAAGCTGCTCTTCACAAATGGCGTAGATAATTATCACACCAAAGCAAGGCAACAAAGGTCCCGCTAATGCATTTCAGGAGAGCCGACTTCTGAGAAGCCCGCATACTCCCACATCCAAGCCCGATCAACAGAAAAAGCTGAAAAGGTTGAGAATGTCATGACACTCAAACAGGCATGCTCCTCGGAATACCAAGGAGCGCAAGGTGCGTTCAAAGATTCGATGACTCAC
+
BCCCBBFFFFFBGGGGGGGGGGGHHHHHHHHHGHHHHHHHHHHGGGGGGHHHGHHHHHHHHHHHGGHHHHFHHHHHHHHHGHHHHHHHHHGHHGHHGGHHHHGHHHHHHHHHHHGGGHHHHHHHHFHGHHHGHHHHHHHHHHGGGGGGGHGHHHHGHH9HHGHHHHHHH9GHHHHHHHHHFHHHGFGGGGFEGGHFHHHHGGHDHGGGGGGGGGHHGGGG9GGGHGGGGGGGGHHGECHCE?GGGHHHHHFFHFHFHFFGFHHFFEGCBHHEHGD112D2HHHFDFFFHHGGFBFHGCAGECGEFFHGD11FFCHEEE0A1DCAE00EGFEG3BGFE1G>BD31F1A1111
@M02197:105:000000000-AN6RF:1:1101:9896:23351 1:N:0:1
GGACAGTGTATTTCCTCCGCTTATTGATATGCTTAAGTTCAGCGGGTAGTCCTACCTGATTTGAGGTCAAATTGTCAGAAGCTGTCTCAAAAGAGACCCTTTAGAATCTGAACCCCATTTATAAAGCTGCTCTTCACAAATGGCGTAGATAATTACCACACCAAAGCAAGGCAACAAAGGTCCCGCTAATGCATTTCAGGAGAGCCGACTTCTGAGAAGCCCGCATACTCCCACATCCAAGCCTGATCAACAGAAAAAGCTGAAAAGGTTGAGAATTTCATGACACTCAAACAGGCATGCTCCTCGGAATACCAAGGAGCGCAAGGTGCGTTCAAAGATTCGGTGATTCAC
+
CCCCCCFFFFFFGGGGGGGGGGGHHHHHHHHHHGHHHHHHHHHGGGGGGHHHHHHHHHHHHHHHGHHHHHHHHHHHHHHHHHHHHHHHGHHHHGHHHGHHGHHHHHHHHHHHHHGGGHHHHHHHGHHHHHGHHHHHHHHHHHHHGGGGGHHHHHHHHHHHHHHHHHHHHHHGHHHHHHHHHHHGHHGHHHHHHHHHHHHHHGHGEHHHHHHHGHHHHGGGGGHHHGGGGGHHGHHHGGHHHHHHHHHHHHFFFHGGHHHHHHHHHHHHHHHHHHHGHGHFHHHFHFFGBHHHGHHHHHHGGGGGHHGGHHGHHHHGGGGGGHHH?GGGHGGGGGGGCGGBBFFFFFBBBBB
@M02197:105:000000000-AN6RF:1:1101:5006:23623 1:N:0:1
GGACAGTGTATTTTCTCCGCTTATTGATATGCTTAAGTTCAGCGGGTAGTCCTGCCTGATTTGAGGTCAAATTGTCAGAAGCTGTCTCAAAAGAGACCCTTTAGAAGCTGAACCCCATTTATAAAGCTGCTCTTCACAAATGGCGTAGATAATTATCACACCAAAGCAAGGCAACAAAGGTCCCGCTAATGCATTTCAGGAGAGCCGACTTCTGAGAAGCCCGCATACTCCCACATCCAAGCCTGATCAACAGAAAAAGCTGAAAAGGTTGAGAATTTCATGACACTCAAACAGGCATGCTCCTCGGAATACCAAGGAGCGCAAGGTGCGTTCAAAGATTCGATGACTCAC
+
AABBBBFDDFFFGGGGGGGGGGGHBGCFHHHHHHHHFFGHHFHGGGFG2GHEH33FEGCHHHHHGHHHHHFHGFHHHHHHFHEHHHGHHHHGFGHHHGHHHHHHHHHGHHGFFHGGGHHHGGHHHFHHGHHHGHHHHHHGHCGGGGGGGHGHHHHHHGHHHGHHHHHHHHHHHGHHGHHGHHHGGGFGGHHHHHHHHHHGHGHGGHGGGGHHHGGEFGGGGGFFGGGGGGGGGFGBGGHHHEFFHHHHHHGHGHHHHHHGHHFFHFGFHHHHHHGHG5HHHFHFBEHFHHGBFHHGBHEFECGGHHEHHFGHGGHGGGGCHCGHE?EDGGGFFGGGFGGFFFFFDFAA>>3
@M02197:105:000000000-AN6RF:1:1101:16608:24269 1:N:0:1
GGACAGTGTATTTCCTCCGCTTATTGATATGCTTAAGTTCAGCGGGTAGTCCTACCTGATTTGAGGTCAAATTGTCAGAAGCTGTCTCAAAAGAGACCCTTTAGAAGCTGAACCCCATTTATAAAGCTGCTCTTCACAAATGGCGCAGATAATTATCACACCAAAGCAAGGCAACAAAGGTCCCGCTAATGCATTTCAGGAGAGCCGACTTCTGAGAAGCCCGCATACTCCCACATCCAAGCCTGATCAACAGAAAAAGCTGAAAAGGTTGAGAATTTCATGACACTCAAACAGGCGTGCTCCTCGGAATACCAAGGAGCGCAAGGTGCGTTCAAAGATTTGATGATTCAC
+
ABCCCCFFFFFFGGGGGGGGGGGHHHHHHHHHGHHHGHHHHGHGGGGGGHHHHHHHHHHHHHHHGHHHHHHHHHHHHHHHHHHHHHHHHHHHHGHGHGHHHHHHHHHHHHHHHHGGGHHHHHHHHHHHHHHHHHHHHHHHHHHHGGGGGHHHHHHHHHHHHHHHHHGHHHHHHHHHHHHGGHHHHHGGHHHHHHHHHHHHHGHGHHHHGHHHGHGHHGGGGGHHHGGGHGGGHHHGGGHHHGHHHHHHHHHHHHHHHHGHGHGHHHHHGHGHGHHHHGHHHHHHGGHHHHFHHGFGFFHGGGGGHGHHHHHHHHHGGGGGHHHHGGGGHGGGGGGGGGGFFFFFFFBCCBC
@M02197:105:000000000-AN6RF:1:1101:6906:23969 1:N:0:1
GGACAGTGTATTTCCTCCGCTTATTGATATGCTTAAGTTCAGCGGGTATCCCTACCTGATCCGAGGTCAACCTGTAAAAATTGGGGGTTCTGGCAAGCCACCGGGGGGAACTCTATAGCGGGAGTATGCACTACGCTTAGAGCCCACCGGCACCGCCACTAATTTTGAGGGCCGCGGAGACCGCGTGCCCCAATACCACGCTAGGCGTGAGTGGTTAAATGACGCTCGAACAGGCATGCCCTGCGGAATACCACAGGGCGCAATGTGCGTTCAAAGATTCGATGATTCAC
+
CCBCCCFFFFFFGGFGGGGFGGGHHHHHHHHHHHHHHHGHHHHGGGGGHHHHHHFHHHHHHHHGGGGHH;HHHH<HHHHHH<HHHG:G;HHH;HHHGHGHHHGGGGGGG:GGGGGG;GGGGGFFFFFFFFFFFFFFF79FF:FFFFFFFFFFGGGHHGHHHHGFHHHHGGGGGGGHHGGGGGGFGGGGGHHHHHGGFFGHHFHFFFFHGHGHGHHHHGHGGGGGHHGHHHGHHHHHGGGGGGGHHHHHHHHHHHGGGGGHHHHAEEGHGGGGGGGCGGFFFFFFFB?A>A
@M02197:105:000000000-AN6RF:1:1101:5279:24608 1:N:0:1
GGACAGTGTATTTCCTCCGCTTATTGATATGCTTAAGTTCAGCGGGTAGTCCTACCTGATTTGAGGTCAAATTGTCAGAAGCTGTCTCAAAAGAGACCCTTTAGAAGCTGAACCCCATTTATAAAGCTGCTCTTCACAAATGGCGTAGATAATTATCACACCAAAGCAAGGCAACAAAGGTCCCGCTAATGCATTTCAGGAGAGCCGACTTCTGAGAAGCCCGCATACTCCCACATCCAAGCCCAATCAACAGAAAAAGCTGAAAAGGTTGTGAATTTCATGACACTCAAACTGGCATGCTCCTCGTAATACCAATGAACGCAAGGTGCGTTCAAAGATTCGATGATGAAC
+
AAAAAA1BDDBFF3GGGGE1EEGHGFGHHHBHGHGGH22FGHHCECEGGHHHHGFHHHGHHFHHGHGEGFHHHEHHHHHHHGFHHGHHHHHHFGHGGGGHHFHHGFGHFGHHHHGGGHG:79GHHHD;HHCDF9FHHHFFHG;0B<CG;FHH9HHHFFHHHGHHEFFFF7,HHHGHF6(FF1FFC@GGGHHHEFGFDGHEHEFEFCCC?CGHGEFCC2)9.E0>@C1:2BB4FGGB//CGGF01222FHFFBB1D@1BF2@BDF10?B1211BGDD12D2D211F/1DDDB111111GA/CEAF/D22A1112DB1AB00A11B0AA011DAA3BFA11B13B@33>11>1
@M02197:105:000000000-AN6RF:1:1101:18739:24823 1:N:0:1
GGACAGTGTATTTCCTCCGCTTATTGATATGCTTAAGTTCAGCGGGTAGTCCTACCTGATTTGAGGTCAAATTGTCAGAAGCTGTCTCAAAAGAGACCCTTTAGAAGCTGAACCCCATTTATAAAGCTGCTCTTCACAAATGGCGTAGATAATTATCACACCAAAGCAAGGCAACAAAGGTCCCGCTAATGCATTTCAGGAGAGCCGACTTCTGAGAAGCCCGCATACTCCCACATCCAAGCCTGATCAACAGAAAAAGCTGAAAAGGTTGAGAATTTCATGACACTCAAACAGGCATGCTCCTCGGAATACCAAGGAGCGCAAGGTGCGTTCAAAGATTCGATGATTCAC
+
BBBBAADDFFBBGGGFGGGGGGGHHGHH66GFFGHHCGFHHHHGGGEGGDHBGHFHGHBGHHHGFHFCGHHHHHDGHHGHHHFHHGHHHHHFEEHHHFHHHHFFHGBGHGHHHHGGGGFHHHHHH:HHHH8HFHFHHHEFFBGHGGCGGGGHHG9HHHGHCDHHHFFFH7FGHHHHHH:F;FGHGGGGGHFFHHHFFHHEFEHGH7GGGGFFGFBFB0FFFABEFGGGGGGGGFGB?E0HG1BBF2B1GEFB01DF111F22GB10G0DGF2GFFHFBF2D2G1FFFGFFBA1B11BGA/A///B2B2AB1BGGF000GEHFGB0A00CB13GDFF1B111B31DFA>111
@M02197:105:000000000-AN6RF:1:1101:5651:24638 1:N:0:1
GGACAGTGTATTTCCTCCGCTTATTGATATGCGGATTACTTCCTCTAAATGACCAAGATCCTCCGCTTATTGATATGCTTACTTCCTCTAAATGACCAAGTTCCTCCGCTTATTGATATGCTTAAGTTCAGCGGGTAGTCCTACCTGATTTGAGGTCAAATTGTCAGAAGCTGTCTCAAAAGAGACCCTTTAGAAGCTGAACCCCATTTATAAAGCTGCTCTTCACAAATGGCGTAGATAATTATCACACCAAAGCAAGGCAACAAAGGTCCCGCTAATGCATTTCAGGAGAGCCGACTTCTGAGAAGCCCGCATACTCCCACATCCAAGCCTGATCAACAGAAAAAGCTGAAAAGGTTGAGAATTTCATGACACTCAAACAGGCATGCTCCTCGGAATACCAAGGAGCGCAAGGTGCGTTCAAAGATTCGATGATTCAC
+
BABBBBF55@DFGGGGFGEFEEGHHGFHHFFCF?GGGHFHHGFBGGBGHFHHHHHHHGHBFHHHFGGGEFFFFHFH5FHHHFEGHHHFHHFHFHFFHHAHHGHFGBHDGDGFHHGFHHGHHHHHHFGHHHFHGGGGGGHHH3GHFHGGGGHFHEFGEG2DGHFGHHHHHHHHGHHFHHGGHCFC0F.FGGFHFFHHHFHHFHE.FDHHBGHHHHFGFBGGGGGHFGHFFGB0FFFFGF;FBBFFBAGAGFGCCHHFGC0CC/0GD0/<<?GD<0HGBFGHGHHHHGHHHHGGCGGHFGBG>21HHHGGGGFFHHHEEG?GHFHG?E/FHBFHFGEBEHHHHHHHGGHFGHGFF3GFHHGGGDGD5G5D@FHHEGEFGEFAHFGHHHGAE0EE2GBFGD53CGDHED?GEFFHFE?GGHFGGGFGGECBF4FFDFFAAA3A
@M02197:105:000000000-AN6RF:1:1101:22102:24895 1:N:0:1
GGACAGTGTATTTCCTCCGCTTATTGATATGCTTAAGTTCAGCGGGTAGTCCTACCTGATTTGAGGTCAAATTGTCAGAAGCTGTCTCAAAAGAGACCCTTTAGAAGCTGAACCCCATTTATAAAGCTGCTCTTCACAAATGGCGTAGATAATTATCACACCAAAGCAAGGCAACAAAGGTCCCGCTAATGCATTTCAGGAGAGCCGACTTCTGAGAAGCCCGCATACTCCCACATCCAAGCCTGATCAACAGAAAAAGCTGAAAAGGTTGAGAATTTCATGACACTCAAACAGGCATGCTCCTCGGAATACCAAGGAGCGCAAGGTGCGTTCAAAGATTCGATGACTCAC
+
BCCBBBFFFFFFGGGGGGGGGGGHHGHHHHHBHHHHHHHHHHGGGGGFGHHHHHHHHGHHHHHHGHHGHHHHHHHHHHHHHHHHHHHHHHHHHGHHHFHHHHHHHHHFHHHHHHGGGHHHHHHHHGHHFGHGHHHHHGHHHHGHGGGGGHHGHHHHHGHHHGHHHHHHHHHHHHHHGHGFGHHHHHHFEHHHHHHHHHHHHGGGHHHHHHHHHHHHHGGGGGGGGGGGGGHHHHHHGGHHFHHHHFHHHHHHHHHHHHHHHHHHHHHGHHHFFHGBHHHHHHHHHGHGHHFGHHGFHHHGGGGGHHGHHHFGHHHEGGGFHGHHFGFGHGGGGGGGFGGFFFFDDFBBAA?
@M02197:105:000000000-AN6RF:1:1101:9601:24966 1:N:0:1
GGACAGTGTATTTCCTCCGCTTATTGATATGCTTAAGTTCAGCGGGTAGTCCTACCTGATTTGAGGTCAAATTGTCAGAAGCTGTCTCAAAAGAGACCCTTTAGAAGCTGAACCCCATTTATAAAGCTGCTCTTCACAAATGGCGTAGATAATTATCACACCAAAGCAAGGCAACAAAGGTCCCGCTAATGCATTTCAGGAGAGCCGACTTCTGAGAAGCCCGCATACTCCCACATCCAAGCCTGATCAACAGAAAAAGCTGAAAAGGTTGAGAATTTCATGACACTCAAACAGGCATGCTCCTCGGAATACCAAGGAGCGCAAGGTGCGTTCAAAGATTCGATGACTCAC
+
BBBBBBFFDFFFGGGGGGGEGGGHHHHHHHHHHGHHHHGHHHHGGGGFGHHHHHGHHHHHHHHHGHHHGHHHHHHHHHHHHHHHHHHHHHEHHGHHHGHHHHHHGHHHGHHGHGFGGHHGHGHHHFHHGHHHHHHHHHHHHHHHGGGGGGHHHHHHGHHFHGHHHHHHHHGHHHHHHHHHHHHHHFGHHHHHGHHHHHHHHGHGHFF@FHHHGGHHHGGGGGGHHGGGHGGHGFGHGGFHHHHHHHHHHHHHHHHHHHHGGHHHFHGCHHFHGHHHHEHHFGHHHGHHHHHGHHGGHHEGGGCGHGGHHGDGHHHGGGGEGCHHGGEFHGGGGGGCGFFFFBFFDFA3>3>
@M02197:105:000000000-AN6RF:1:1101:11906:25099 1:N:0:1
GGACAGTGTATTTCCTCCGCTTATTGATATGCTTAAGTTCAGCGGGTAGTCCTACCTGATTTGAGGTCAAATTGTCAGAAGCTGTCTCAAAAGAGACCCTTTAGAAGCTGAACCCCATTTATAAAGCTGCTCTTCACAAATGGCGTAGATAATTATCACACCAAAGCAAGGCAACAAAGGTCCCGCTAATGCATTTCAGGAGAGCCGACTTCTGAGAAGCCCGCATACTCCCACATCCAAGCCTGATCAACAGAAAAAGCTGAAAAGGTTGAGAATTTCATGACACTCAAACAGGCATGCTCCTCGGAATACCAAGGAGCGCAAGGTGCGTTCAAAGATTCGATGATTCAC
+
AAABBBFFFFBFBGGGGGGGGGGHHHGHHFFGGHBGHHFHHHHGGGEEGHEHHHHGHHFHHHFEFHEBGGHHGHFFFHHGGHEGFGHHHHHHGGHHHGGGHHHHHHGFGHFHGFDFGHGFHHGGGFGGHHHHHHHFHGHHHFHHGGFFGHHHHFGHGHHHHGHHHHHHHHHHHHHHHHHHFHHHGHGHGHHHGGHHHHHHHDEF?DFGGFFHHGHHHGFFEEGDEHGGHG9FGHHHGGHGGGHGHGHHHHFHHHHHHHHEHHGHHHHGFGGGHGE5FHHFHGEFFFHHHFHGFFF3HHHDFGGGHHFHHHGGHHFGGGEEGHHHGFGGCFGGGGDGCGGFFFFFFF?A@AA
@M02197:105:000000000-AN6RF:1:1101:8074:25228 1:N:0:1
GGACAGTGTATTTCCTCCGCTTATTGATATGCTTAAGTTCAGCGGGTAGTCCTACCTGATTTGAGGTCAAATTGTCAGAAGCTGTCTCAAAAGAGACCCTTTAGAAGCTGAACCCCATTTATAAAGCTGCTCTTCACAAATGGCGTAGATAATTATCACACCAAAGCAAGGCAACAAAGGTCCCGCTAATGCATTTCAGGAGAGCCGACTTCTGAGAAGCCCGCATACTCCCACATCCAAGCCTGATCAACAGAAAAAGCTGAAAAGGTTGAGAATTTCATGACACTCAAACAGGCATGCTCCTCGGAATACCAAGGAGCGCAAGGTGCGTTCAAAGATTCGATGACTCAC
+
BBBBABFFDFDFGGGGGGGGGGGHHHHHHHGCHFFHHHHHGHHGGGECGFHHHHHHGHHHHHFHGHFGHHGHFHGGHHHHGEHHHHHHHHHGHGHHHFHFHHGHHFHHHHHGHHGGGGHHHHHHHHGHHHHGHHHHHHHHHGHHGFGGGHHHHHHHGHHHHHHHGHHHHHGHHHHHHHHFGGHGDGHGGHHFHHGFHHHHHGGGGHGHHHHHHHHHHGGGFFHGGHGGHFHGGHHFGGFFEHGGHGHHHHHHHHHHGBHFHHHFHHFBFFHEHHHHGGGFHHHHHGHHHHHHHFFHEGEE?GGGGHFGHGFGHHHGDGGGGFHGGGE?HGGGGGGGGGGFFFDBFFA?A>A
@M02197:105:000000000-AN6RF:1:1101:9525:25130 1:N:0:1
GGACAGTGTATTTCCTCCGCTTATTGATATGCTTAAGTTCAGCGGGTATCCCTACCTGATCCGAGGTCAAACTTAGAAAGTTGGGGGTTGCTGGCCAGCGTCCACCGGGTCCCTGTAGCGAGGAGTATTACTACGCTTAGGGCCCGAGAGGCGCCGCCACTGATTTTAAGGCCCGCCGTCTCCGGCGAGGCCCAAGACCAGGCTAGGCTTGAGTGTTGTACTGACGCTCGAACAGGCATGCCCTGCGGAATACCACAGGGCGCAATGTGCGTTCAAAGATTCGATGATTCAC
+
AABB3AFDDFFFGGGGGGGGGGGHHHGHHHHHHHHHHHGHHHGGGGGGHHHHHHHHHGGGHHHGGGGHHHFFHHFGHHGH@GHFEGFF/?CGFHEFHEGBFE;AEGGGFDCFHFGGFHHGGGG?FBFFHHHHHBFGEGGGFHHGCF?ECFGGCCGGGFHFGHFGGHHGGGGGGGGGFFFCAFFGGGHGAFCFHGHHHHHHHHGHFFFFGHHHGHHHHHHGEBGGFGEHEEHGHGHGHHGGGGGGGHHHHHGBHGEHGGGGGFCGHGGGGHGGGGGGGGGGFFFFFFFBBBBB
@M02197:105:000000000-AN6RF:1:1101:8465:25221 1:N:0:1
GGACAGTGTATTTCTCCGCTTATTGATATGCTTAAGTTCTGCGGGTAGTCCTACCTGATTTGAGGTCAAGTTGTCAGAAGCTGTCTCAAAAGAGACCCTTTAGAAGCTGAACCCCATTTATAAAGCTGCTCTTCACAAATGGCGTAGATAATTATCACACCAAAGCAAGGCAACAAAGGTCCCGCTAATGCATTTCAGGAGAGCCGACTTCTGAGAAGCCCGCATACTCCCACATCCAAGCCTGATTAACAGAAAAAGCTGAAAAGGTTGAGAATTTCATGACACTCAAACAGGCATGCTCCTCGGAATACCAAGGAGCGCAAGGTGCGTTCAAAGATTCGATGATTCAC
+
CCCCCCFFFFFFGGGGGGGGGGHHHHHHGHHHHHGHHHHHHHGGGGGGHHHHHHHHECHHHGHGHFHEFHHHHFHHHHHHHHHHGHHHHHHFGHHHGHHHHHHHHHHHGHHHHGGGHGHHHHHHHHGHFHHHHHHHHHHHHHHGGGGGHHHHHHHHHHHHHHHHGGHHHGHHHHHHHHGGHHHFFHGHHHHHHHHHHHHHGHGGHHHHHGGHHHHHFGGGGHHHHGGHGHGGHHGGCHHFC3GHHFBHHHHGHHHHHHGDGHHHHFHGGHHHHHHHHHHHHGDGFGHHHHEHHGHHHHEGGGGGFHFHDBFHHG?FCGGHFFHCECGHGGGGGGGGGGFBFFFFFAAAAA
@M02197:105:000000000-AN6RF:1:1101:13367:25516 1:N:0:1
GGACAGTGTATTTCCTCCGCTTATTGATATGCTTAAGTTCAGCGGGTATCCCTACCTGATCCGAGGTCAACCATTGAAATTGGGGGTTAATGGCAAACATCCACCGGGACTCTATAGCGAGAAGAATTACTACGCTTAGAGCCAGATGGCACCGCCACTGATTTTAAGGGCTGCCCGTGCGGCAGGCCCCAACACCAAGCCGAGCTTGAGGGGTTATAATGACGCTCAAACAGGCATGCCCCTCGGAATACCGAGGGGCGCAATGTGCGTTCAAAGATTCGATGACTCAC
+
?ABB@AFF5BDBFGDGE4ACEGGFH5EFFB5FFFFHHHHHHBFGGGEEHHFGHHHF:H<F;HHE09GHH<:HG499F@:;GHHHGGE2GF&894?9+FH8B3':GGGGCCH::F:HHFGC+CDHHHH:.<F;GD?F7+FH9GHHH<<F6;;CGGGGGGHBFGHHHHHGHCEAFGHHGGEGHCFBGGGGHFGDFF?FFEFFGHHFFDFFFFFFDF@EGFHGGEEFDGFGBFFHGHGCGE?GEE/0GD2FCEE/EFCCECAFBDHGEEE1BGDGFGCCGFCC3D1F@AA1AA
@M02197:105:000000000-AN6RF:1:1101:24156:25675 1:N:0:1
GGACAGTGTATTTCCTCCGCTTATTGATATGCTTAAGTTCAGCGGGTAGTCCTACCTGATTTGAGGTCAAATTGTCAGAAGCTGTCTCAAAAGAGACCCTTTAGAAGCTGAACCCCATTTATAAAGCTGCTCTTCACAAATGGCGTAGATAATTATCACACCAAAGCAAGGCAACAAAGGTCCCGCTAATGCATTTCAGGAGAGCCGACTTCTGAGAAGCCCGCATACTCCCACATCCAAGCCTGATCAACAGAAAAAGCTGAAAAGGTTGAGAATTTCATGACACTCAAACAGGCATGCTCCTCGGAATACCAAGGAGCGCAAGGTGCGTTCAAAGATTCGATG
+
ABABBBFFFFFFFFFGGGGGGGGHCHFHHHHHHGG5FGFHHHHGGGFGGHHHHGGHHHHHHHHGGHGHHHHHHHHGHHGHEHHHHHHHHHHHGGHHHGHHHHHHHHHHHHHHHHGGGHHHHHHHHHHHHHHHHHHHHGGFGGHGGGGGGHHHHHHHHHH:HHHHHHGHHHHHHHHHHGHGHHHHHHGHHHHGHHHFHHHHHGGGGHGHHHGHGHHHHGGGGGHFHGGGGGHHHHHFGFFFGHHHHHFHHHHGHHHHHHHHHHHHEHHHHHHHHHGFGBHFGFHHFGHGHHFFHFFEHGGGGFFDHGGHDGFFCHHGGFCGHHHGGGFFGCGGGFFFBFFFBAABB
@M02197:105:000000000-AN6RF:1:1101:21545:25747 1:N:0:1
GGACAGTGTATTTCCTCCGCTTATTGATATGCTTACTTCCTCTAAATGACCAAG
+
HFAFFHHHFGFGFGFFFGGFGGFFF5HHHDFHHHFHGBGGGGFFGFFHGFABGG
@M02197:105:000000000-AN6RF:1:1101:17681:26162 1:N:0:1
GGACAGTGTATTTCCTCCGCTTATTGATATGCTTAAGTTCAGCGGGTATCCCTACCTGATCCGAGGTCAACCTTGAAAAAATTGGGGGTCGACGGCTGGACTATCTCACACACCATGCGAAAAGATAATCTTACTACGCCTGGGGATATGAGATCATCCGCCTTTGAATTTCAGAAGGGAGAATGCAAGCAAACTCATCTTCCAAGACCAAGCAAATCTGCTTGAGAGGTATTTAATGACGCTCGAACAGGCATGCCTCCCGGAATACCAGGAGGCGCAATGTGCGTTCAAAGATTCGATGATTCAC
+
CCCCCBFFFFFFGGGGGGGGGGGHHHHHGHHGHHHHGHHHHHHGGGGGHHGHGHFHHHHHHGHGGGGHHHHHHHHHGFHHGHHHHHGGFFFGGGGGGFGHHHHHHGHHHHHGGGHHHHGHGGHHHHHGHHGHHHHHHHGGHHHHHHHHHHHHHHHGGHGGHHGHHHHHHHHHHGFHHHHGHGGHHEHHHGHGGHGHHHHHHHHFGGFGFHHHHHHHHHFHFGHHFFGHHHHHHHHFF1GGGHHGEHHHHHHHFGCGE?GGHHFFHHBGHHGGFGGGGHHH?AGFGGGGGGGGE4CFFFFFFFBBBAB
@M02197:105:000000000-AN6RF:1:1101:20304:26033 1:N:0:1
GGACAGTGTATTTCCTCCGCTTATTGATATGCTTAAGTTCAGCGGGTAGTCCTACCTGATTTGAGGTCAAATTGTCAGAAGCTGTCTCAAAAGAGACCCTTTAGAAGCTGAACCCCATTTATAAAGCTGCTCTTCACAAATGGCGTAGATAATTATCACACCAAAGCAAGGCAACAAAGGTCCCGCTAATGCATTTCAGGAGAGCCGACTTCTGAGAAGCCCGCATACTCCCACATCCAAGCCTGATCAACAGAAAAAGCTGAAAAGGTTGAGAATTTCATGACACTCAAACAGGCATGCTCCTCGGAATACCAAGGAGCGCAAGGTGCGTTCAAAGATTCGATGACTCAC
+
BBBBBBFFFFFBGGGGGGGGGGGHHHFHHGFHHHHHFHGHHHHGGGGGGHHGHHHHHHHHFHHHGHHHHHHHHHGHHHHHHHHHHHHHHHEHFGHHGGHHHHHHHHHHHHHHHGGGGGGHHGHHHHHHHGHHHHHHHHHHHHHGGFGGGHHHHHHHHHHHHHHHHHHHHHHHHHHHHHFFHHHHGGGGHHHHHHHHHHHHHGHGHEGGGGDFHGHHHGGGGGGHGDGGGGGHGHHFGGHHGHHGHHFHHHHFGHHHHHHBGBHHFHHFHHHHHHGF5FFFHHHGDEHHHHFHGGFHGAGGGGGGFHHHHF3GHHHFEEGGHHFHGGGGHGBFFGFGACE44BFFFFAAAAA
@M02197:105:000000000-AN6RF:1:1101:18403:26249 1:N:0:1
GGACAGTGTATTTCCTCCGCTTATTGATATGCTTAAGTTCAGCGGGTAGTCCTACCTGATTTGAGGTCAAATTGTCAGAAGCTGTCTCAAAAGAGACGCTTTAGAAGCTGAACCCCATTTATAAAGCTGCTCTTCACAAATGGCGTAGATAATTATCACACCAAAGCAAGGCAACAAAGGTCCCGCTAATGCATTTCAGGAGAGCCGACTTCTGAGAAGCCCGCATACTCCCACACCCAAGCCTGATCAACAGAAAAAGCTGAAAAGGTTGAGAATTTCATGACACTCAAACAGGCATGCTCCTCGGAATACCAAGGAGCGCAAGGTGCGTTCAAAGATTCGATGATTCAC
+
CCCCCCFFFFFFGGGGGGGGGGGHHHHHGHHHHHHGHHHHHHHGGGGGGHHHHHHHHHHHHHHHGHHHHHHHGHHHHHHHHHHHHHHHHHFHHGHHHGGGGGHHHHHHHHGHHHGGGHHHHHHHHHHHGHHHHHHHHHHHHHHHGGGGGHHHHHHHHHHHHGHHHHHHHHHHHHHHHHGHGHHHGHHHHHHHHHHHHHHGHGHGHHHHHHGGHGHHHGGGGGGHHHGGGGGGGGGGGGHHHHHHHHGHHHHHHHHHHHHHHFHHHHHHHHHHHHGBHHHGGGHHHGHHHHHHFHHHHHHGGGGGGHHHHGHHHHHGGGGGHGHHGGGGFGGGGGGGGGGFFFFFFFBBBBB
@M02197:105:000000000-AN6RF:1:1101:15026:26356 1:N:0:1
GGACAGTGTATTTCCTCCGCTTATTGATATGCTTAAGTTCAGCGGGTATCCCTACCTGATCCGAGGTCAACCTTGAAAAAATTGGGGGTTGACGGCTGGACTATCACACACACCATGCGAAAAGATAATCTTACTACGCCTGGGGATATGAGATCATCCGCCTTTGAATTTCAGAAGGGAGAATGCAAGCAAACTCATCTTCCAAGACCAAGCAAATCTGCTTGAGAGGTATTTAATGACGCTCGAACAGGCATGCCTCCCGGAATACCAGGAGGCGCAATGTGCGTTCAAAGATTCGATGATTCAC
+
CBBBCBFFFFFFGGGGGGGGGGGHHHHHHHHHHHHHHHHHHHHGGGEGHHHHHHHHHHHHHHGGGGGHHHHHHHHHHHHHCGHHHHGGGGGHHGGGGGGHHHHHHHHHHGGGGGHHHHHHHGGHFHHHHHHHHHHGHGGGHHHGGHHHHHHHHHHHHGFGHHHGHHHHHHHHHHHHHGGHGHHHGHHHHHHGHGGHHHHHGHGGHHHGHHHHHHGFFHGFHFHHHHFGHHGHHHHHGGGCGHHGHHHHHGHHHGGGGGGGHHHHHHGHHGHEDCGGHHHF?EEGHGGGGFGGGGCFBFFFFFBBA>A
@M02197:105:000000000-AN6RF:1:1101:9711:26479 1:N:0:1
GGACAGTGTATTTCCTCCGCTTATTGATATGCTTAAGTTCAGCGGGTAGTCCTACCTGATTTGAGGTCAAATTGTCAGAAGCTGTCTCAAAAGAGACCCTTTAGAAGCTGAACCCCATTTATAAAGCTGCTCTTCACAAATGGCGTAGATAATTATCACACCAAAGCAAGGCAACAAAGGTCCCGCTAATGCATTTCAGGAGAGCCGACTTCTGAGAAGCCCGCATACTCCCACATCCAAGCCTGATCAACAGAAAAAGCTGAAAAGGTTGAGAATTTCATGACACTCAAACAGGCATGCTCCTCGGAATACCAAGGAGCGCAAGGTGCGTTCAAAGATTCGATGATTCAC
+
AAAAAABFD3FFF3FGGGGGCGGHHHHHHHHGHHHHHHHHHHHGGGGGGHHHHHHHHHFHHHGGGGHHGHHHHGHHHHHHHHHHFHHHHHHHHGGFHFHHHHGHHHHHHHHHHFEFEHGHHHGHHHHHHGHHHHHHHGHHHHHGGGGGEHFHHHHHHHHHHGHHHHGHGHGHGHHHHHHGHHHHEHHGHHGHHHHHHGHHHGGGGHEHGHGGGGHGHGGGFEFHHGEGHGHGFGGGGGHFHHHHHFFFHHHHHHGHHHHHGHHHHHGHHFFFHHHHHGHHHHGFGFHHGHFGAHBGDF1EEGCGGGBFFDBGHHHEDGGGHHHHGCGGHGGGGGGGCGGFFFFFBFBA@BA
@M02197:105:000000000-AN6RF:1:1101:18209:26571 1:N:0:1
GGACAGTGTATTTCCTCCGCTTATTGATATGCTTAAGTTCAGCGGGTAGTCCTACCTGATTTGAGGTCAAATTGTCAGAAGCTGTCTCAAAAGAGACCCTTTAGAAGCTGAACCCCATTTATAAAGCTGCTCTTCACAAATGGCGTAGATAATTATCACACCAAAGCAAGGCAACAAAGGTCCCGCTAATGCATTTCAGGAGAGCCGACTTCTGAGAAGCCCGCATACTCCCACATCCAAGCCTGATCAACAGAAAAAGCTGAAAAGGTTGAGAATTTCATGACACTCAAACAGGCATGCTCCTCGGAATACCAAGGAGCGCAAGGTGCGTTCAAAGATTCGATGATTCAC
+
AAAABBFFFFFFGGGGGGGGGGGHHHHHCHGHHHHGHFHHHHHGGGGGGHHHHHHHHHHHHHHHGHHHHHHHHGHHHHHHHHHHHHHHHHHHHGGHHGHHHHHHHHHHHHHHHHGGGHHHHHHHHHGHHGHHHHHHHHHHHHHHGGGGGHHHHHHHHHHHHGHHHHHHHHHHHHHHHHGHHHHHGHHHGHHHHHHHHHHHHGHGHHGGGHGHGHHHHGGGGGGHGGGGHGHGGHHGGGHHHHHHGGFHHHHHHFHGHHGHFHHHHHGHHHHHGFHFBFGHHHHHHGHHGHGHHHHHHHFGGF?GHHHGHHHGHHHGGGGGHHHHGGGGHFGGGGGGGGFBFFFFFFBBBBB
@M02197:105:000000000-AN6RF:1:1101:18124:26489 1:N:0:1
GGACAGTGTATTTCCTCCGCTTATTGATATGCTTACTTCCTCTAAATGACCAAG
+
HHHHHHFHHHHHGGGGGGHGGHHHHHGHHHHFGGGGHHHFHHHFHHHHHHHFFH
@M02197:105:000000000-AN6RF:1:1101:13937:26710 1:N:0:1
GGACAGTGTATTTCCTCCGCTTATTGATATGCTTAAGTTCAGCGGGTAGTCCTACCTGATTTGAGGTCAAATTGTCAGAAGCTGTCTCAAAAGAGACCCTTTAGAAGCTGAACCCCATTTATAGAGCTGCTCTTCACAAATGGCGTAGGTAATTATCACACCAAAGCAAGGCAACAAAGGTCCCGCTAATGCATTTCAGGAGAGCCGACTTCTGAGAAGCCCGCATACTCCCACATCCAAGCCTGATCAACAGAAAAAGCTGAAAAGGTTGAGAATTTCATGACACTCAAACAGGCATGCTCCTCGGAATACCAAGGAGCGCAAGGTGCGTTCAAAGATTCGATGATTCAC
+
AABBCBFFFFFFGGGGGGGGGGGGHHHHHHHHHHHHHHHHHHHGGGGGGHHHHHHHHHHHHHHHGHGHHHHHHHHGHHHHHHHHHHHHHHHHGGGHHGHHHHHHHHHHHGHHHGGGGHHHHHHBDFGHHHHHHHHHHHHHHGGHGGGGGBFHHHHHH;HHHHHGHGHHHHHHHHHHHGFFDFFGGGHHHHHHHHHHHHHHHGHGHHHHGGGHGHHGHGGGGGGGHHGGHGGGGGHHGGHHGHHHHHHHHHHHHHHHHGHGHHHHHHHFDFHFHFG5HEHHHHFG5AGHGFGGGGEHHHHEECFGFHHHHHHHHGFGGGGGGHFHGECECGFB5GGGGGGBFFFFFFB@BAB
@M02197:105:000000000-AN6RF:1:1101:21153:26821 1:N:0:1
GGACAGTGTATTTCCTCCGCTTATTGATATGCTTAAGTTCAGCGGGTAGTCCTACCTGATTTGAGGTCAAATTGTCAGAAGCTGTCTCAAAAGAGACCCTTTAGAAGCTGAACCCCATTTATAAAGCTGCTCTTCACAAATGGCGTAGATAATTATCACACCAAAGCAAGGCAACAAAGGTCCCGCTAATGCATTTCAGGAGAGCCGACTTCTGAGAAGCCCGCATACTCCCACATCCAAGCCTGATCAACAGAAAAAGCTGAAAAGGTTGAGAATTTCATGACACTCAAACAGGCATGCTCCTCGGAATACCAAGGAGCGCAAGGTGCGTTCAAAGATTCGATGACTCAC
+
AAABBBDFFFFFGGGGGGGGGGGHHHHHHHHHHHHHHFGHHHHGGFEGGHHHHHHHHHHHHHHHGGHHHHHHGHHHHHHGHHHHHHHHHHHHGGGHHGHGHHHHHHGHHHGGHHEEGHHHHHHHHHHHHHHHHHHHHHHHHHHHGGGGGHHHHHHHHGHGHGHHHHHHHHGHHHHHHHHGGGGHGGHGHHHHHEHFHHHHHGHGGGHHGHHHHHGHHGGGGGGGGFGGHGGHHHGBGGHHHHHHHHHHHHGHHHHHHHHHHHHHHHGHHGHEHGF5HGFHFGFGDGHFHHDHHFFHFHHGGFGGHHFHHHHGHHFFECGGHHHHCFGGHGGGGGGGCFGFFFBFFFABBAA
@M02197:105:000000000-AN6RF:1:1101:19464:26831 1:N:0:1
GGACAGTGTATTTCCTCCGCTTATTGATATGCTTAAGTTCAGCGGGTAGTCCTACCTGATTTGAGGTCAAATTGTCAGAAGCTGTCTCAAAAGAGACCCTTTAGAAGCTGAACCCCATTTATAAAGCTGCTCTTCACAAATGGCGTAGACAATTATCACACCAAAGCAAGGCAACAAAGGTCCCGCTAATGCATTTCAGGAGAGCCGACTTCTGAGAAGCCCGCATACTCCCACATCCAAGCCTGATCACCAGAAAAAGCGGAAAAGGTTGAGAATTTCATGACACTCCAACAGGCATGCTCCTCGGAATCCCAATGAGCACAAGGTGCGTTCGAAGATTCTATGATTCAC
+
BBBBBBB55BFFFGGFGGGFGGGHHHHHGCGFHGHHHHFHHGHGGGGGGGHHHGHHHHHFHHHHGEHHHHGHHHHHHHHHHHHHHHHHHHHHHGGFHEHFHHHBHHFHHFHHGHGGG:H:HHHHHGHHHHHHH8HHHHFFHGGECAD?FF@CGFGGH9HHHGGHGGFHH-FEHHHHHH:F+GHFGGGCFHFHFFHFHGFFHFHGGHFGG@FGGGBFF>CB/ECGGGGGGGFFFFGF//B00B1B22BFB12DE1@>//>/1EB11BFB22@2D12112FBFGB0F01/1BB11B111A//A/EA0A10100CFFD1BBA11F10A00001FA133GF31133B1BD11>>1
@M02197:105:000000000-AN6RF:1:1101:15456:27213 1:N:0:1
GGACAGTGTATTTCCTCCGCTTATTGATATGCTTAAGTTCAGCGGGTAGTCCTACCTGATTTGAGGTCAAATTGTCAGAAGCTGTCTCAAAAGAGACCCTTTAGAAGCTGAACCCCATTTATAAAGCTGCTCTTCACAAATGGCGTAGATAATTATCACACCAAAGCAAGGCAACAAAGGTCCCGCTAATGCATTTCAGGAGAGCCGACTTCTGAGAAGCCCGCATACTCCCACATCCAAGCCTGATCAACAGAAAAAGCTGAAAAGGTTGAGAATTTCATGACACTCAAACAGGCATGCTCCTCGGAATACCAAGGAGCGCAAGGTGCGTTCAAAGATTCGATAATTCAC
+
BBCCCCFFDFFFGGGGGGGGGGGHHHHHHHHGHHHHHHHHHHGGCGGGGHHHHHHHHHHHHHHHGHHHHHHHHHHHHHHHHHHHHHHHHHHHHGHHHGHHHHHHHHGHHHHHHHGGGHHHHHHHHGHHHHHHHHHHHHHHHHHHGGGGGHHHHHHHGHHHHHHHHHHHHHHHHHHHHHHHHHHHGGGGHHHHHHHHHHHGHGHGHHGGGGGHHHHGHGGGGGGGGHGGHGHHGGHGGGHHHHGHHGFHHHGHHHHHHFHGHHHFHGGFHHHFFGHFFHHHHHHHEGGHHHFHHFHFHHHGGEGFBHHHHHHGHHHGGGGGHHHGGGCGHGGGBGGGAGGBBFFFFFBBBAB
@M02197:105:000000000-AN6RF:1:1101:16330:27509 1:N:0:1
GGACAGTGTATTTCCTCCGCTTATTGATATGCTTAAGTTCAGCGGGTAGTCCTACCTGATTTGAGGTCAAATTGTCAGAAGCTGTCTCAAAAGAGACCCTTTAGAAGCTGAACCCCATTTATAAAGCTGCTCTTCACAAATGGCGTAGATAATTATCACACCAAAGCAAGGCAACAAAGGTCCCGCTAATGCATTTCAGGAGAGCCGACTTCTGAGAAGCCCGCATACTCCCACATCCAAGCCTGATCAACAGAAAAAGCTGAAAAGGTTGAGAACTTCATGACACTCAAACAGGCATGCTCCTCGGAATACCAAGGAGCGCAAGGTGCGTTCAAAGATTCGATGATTCAC
+
ABBABBDDFFFFGGGGGGGGGGGHHHHHGHGHHHHHHHHHGHHGGGGGEBGGHGHHHHHHGHGHGGHHHHFFHFH5GGHHHFHHHGFHFGGGHGHHHCFHHGHHGFFHHHHHHHGCDG:HHHHHGHFFC3FHHFHHHHHHHGHHGGFGGHHGHHHHHHHGFCHHEHHHHGFHHHHHHHHF<GGGGDCEGGFFGHHGHHHG?CGDHHGGGGGHGHHHHGGGGGHHFEFFGFEBFGEFFEFBBCD4HFEFFFDBGFHFHHGBFG3GGHHHHHHHGDFHGG5F5HHGDGHGHHHHHHHHHHHFE?EEHHDFGFBHHHFGEAGGHHGHGGGGGGGGGGGGGFGFFFFFFFAA3AA
@M02197:105:000000000-AN6RF:1:1101:20138:27847 1:N:0:1
GGACAGTGTATTTCCTCCGCTTATTGATATGCTTAAGTTCAGCGGGTAGTCCTACCTGATTTGAGGTCAAATTGTCAGAAGCTGTCTCAAAAGAGACCCTTTAGAAGCTGAACCCCATTTATAAAGCTGCTCTTCACAAATGGCGTAGATAATTATCACACCAAAGCAAGGCAACAAAGGTCCCGCTAATGCATTTCAGGAGAGCCGACTTCTGAGAAGCCCGCATACTCCCACATCCAAGCCCGATCAACAGAAAAAGCTGAAAAGGTTGAGAATTTCATGACACTCAAACAGGCATGCTCCTCGGAATACCAAGGAGCGCAAGGTGCGTTCAAAGATTCGATGATTCAC
+
>AAAAADFDFFFFFFGGFEEGG?GFGHFFBFGHHHGHEFGDFBE2AAECFBAGGHF3AGAGHEGE2FGHFHHHBFHEHHGGBGHHGHGHFFF?FF2FFAHHGHFGFFCGGHHB1>EGH9GFHHHFBBDHFBFDHHHHHHFF4FGGGGCGHGHHHHFFFGHFGGGGFFCGGGGCFHHHGFFCCFG.=3GGGBGGHHHHHHGHFFAGHFHGHFBD1HGFCF<CED@GGEFGGHHHHGFEGGE//EGGD2FGHGGHHGHEBHGGFFFFB0HGHHFHGGBBFGGF2F1GFFGG11HHGEHHHHECA?E0DFFGGB11GFGFE0A1FGCCE001GGFFGGGGGFFFDDD3F>11AA
@M02197:105:000000000-AN6RF:1:1101:12719:28393 1:N:0:1
GGACAGTGTATTTCCTCCGCTTATTGATATGCTTAAGTTCAGCGGGTAGTCCTACCTGATTTGAGGTCAAATTGTCAGAAGCTGTCTCAAAAGAGACCCTTTAGAAGCTGAACCCCATTTATAAAGCTGCTCTTCACAAATGGCGTAGATAATTATCACACCAAAGCAAGGCAACAAAGGTCCCGCTAATGCATTTCAGGAGAGCCGACTTCTGAGAAGCCCGCATACTCCCACATCCAAGCCTGATCAACAGAAAAAGCTGAAAAGGTTGAGAATTTCATGACACTCAAACAGGCATGCTCCTCGGAATACCAAGGAGCGCAAGGTGCGTTCAAAGATTCGATGATTCAC
+
ABBBBBDB@BFFGFGGGGGAEGGHHHHHGGHGHBGGFHFHFHHGGGGCEHHHHHFHHHHHHHHHGHFHFHHHHHHHHHHHHHHHHFHGFHHHFGHFFFHHGFHHBHHHFHHHHHGGGHHHHHGHFGFGHHHHFFFHHHHFHHHHDEDGGHHHHHHGFBHHHGHHGHGGHHGGHHHHHHGGGFHHCGGGGHHHHHHGHDFGCDGFCDDHGDGHGGHGHGGGGGHGFBGGGGHGGHHHEGGAFHHGHHFBHHHGHHHFFHDHHGHHHFGFHGHHHHHFFFHGGFBGDABFHFGB53FHFHHGFEECHFFHGFHFHHHFGEEGHHHFGGEECBFGGGBGGGGFFFFFFFBBAAA
@M02197:105:000000000-AN6RF:1:1101:18862:28446 1:N:0:1
GGACAGTGTATTTCCTCCGCTTATTGATATGCTTAAGTTCAGCGGGTAGTCCTACCTGATTTGAGGTCAAATTGTCAGAAGCTGTCTCAAAAGAGACCCTTTAGAAGCTGAACCCCATTTATAAAGCTGCTCTTCACAAATGGCGTAGATAATTATCACACCAAAGCAAGGCAACAAAGGTCCCGCTAATGCATTTCAGGAGAGCCGACTTCTGAGAAGCCCGCATACTCCCACATCCAAGCCTGATCAACAGAAAAAGCTGAAAAGGTTGAGAATTTCATGACACTCAAACAGGCATGCTCCTCGGAATACCAAGGAGCGCAAGGTGCGTTCAAAGATTCGATGATTCAC
+
ABBCCAFFFFFFGGGGGGGGGGGHHHGGHHHGHHCHGHFHFFCEGGGGGHHGHGBGHHHHHHGHGGCHFHHHHHHHDHGHHHHHHHHHHHHHFGHHHGHHHHHHHHHHHHHHHHGGGHHHHHHHHHGHHHHGHHHHHHHHHHHHGFGGGHHHHHHHHHHHHHHHHHHHHGHHHHHHHHHHGHGGGHHHGHHGHHHHHHHHHGHGHHHGGGGGGGHGHGGGFGHGHHGGGGGGGGGHFGHGGHHFGHHHHHHHHHHHFGBFHGHHFGFFEGHGHHGFHHHGFFHGHGHFGGGHHHFGHHHGGGGGHGHGHHHHHHHGGGGGHHHHGGFGHGGGGGGGCGGFC5FFFFBBAAB
@M02197:105:000000000-AN6RF:1:1102:13245:2172 1:N:0:1
GGACAGTGTATTTCCTCCGCTTATTGATATGCTTAAGTTCAGCGGGTATCCCTACCTGATCCGAGGTCAAACTTAGAAAGTTGGGGGTTGCTGGCCAGCGTCCACCGGGTCCCTGTAGCGAGGAGTATTACTACGCTTAGGGCCCGAGAGGCGCCGCCACTGATTTTAAGGCCCGCCGTCTCCGGCGAGGCCCAAGACCAAGCTAGGCTTGAGTGTTGTACTGACGCTCGAACAGGCATGCCCTGCGGAATACCACAGGGCGCAATGTGCGTTCAAAGATTCGATGACTCAC
+
CCCCBBFFFFFFGGGGGCFEGGGGHHHHHHHHGHHHHHHHHHHGGGGGHHHHHHHHHHHHHHHGGGGHHHHHHHHHHHHHGHHHGGGGGGH;HHGHHHGGGGGGHHGGGGGHHHHHHHHGGGGGGGGHGHHHHHGGGGGHGFHGGCGGGGGGGGGGGGGGGGGGHHGHGGGGGGGGGGGGGGGGGGHGHGHFFGHHHGHHHHHHHGHGHHHHGHHGHHHHGGGGFGHHFF=HHHHHHHGGGGGGGGGAHHHFHGGHFGECGHHHGGGGGHGGGGGGGGGFFFFFFFFCBAAB
@M02197:105:000000000-AN6RF:1:1102:15721:2338 1:N:0:1
GGACAGTGTATTTCCTCCGCTTATTGATATGCTTAAGTTCAGCGGGTAGTCCTACCTGATTTGAGGTCAAATTGTCAGAAGCTGTCTCAAAAGAGACCCTTTAGAAGCTGAACCCCATTTATAAAGCTGCTCTTCACAAATGGCGTAGATAATTATCACACCAAAGCAAGGCAACAAAGGTCCCGCTAATGCATTTCAGGAGAGCCGACTTCTGAGAAGCCCGCATACTCCCACATCCAAGCCTGATCAACAGAAAAAGCTGAAAAGGTTGAGAATTTCATGACACTCAAACAGGCATGCTCCTCGGAATACCAATGAGCGCAAGGTGCGTTCAAAGATTCGATGATTCAC
+
B@ABABFFFFFFGGGGGGFCEGGHHHHHGGHHHFHHHHHFHHGGGGGGGHHHHFHHHHGHHHHHGHHHHHHHHHHHGHHHHGHHHHHHHHHHHGHGHGHHHHHHHHHHHGGGHHGGGHHHHHHHHGFHHHHHHHHHHGHHHHHHGGGGGHHHHHHHHHHHHHHHHHGHHGHHGHHHHHHEHHHHHHGHHHHHHHHHHHHHHGHGGHHHHGHHHHHHHGGGGGGGHHFGGGHHHHGGFCGHGHHHHFHHHHHGHHHHFHHHHHGGFFHFHHGHHHHHGFHGGHHHGGHHHGA3D3FEHEHGGGGGHGGHHFHGHHHGFEACHHHHGGGGHGGGGGGGGGGFFFFFFFCCCCB
@M02197:105:000000000-AN6RF:1:1102:10197:2506 1:N:0:1
GGACAGTGTATTTCCTCCGCTTATTGATATGCTTAAGTTTAGCGGGTAGTCCTACCTGATTTGAGGTCAAATTGTCAGAAGCTGTCTCAAAAGAGACCCTTTAGAAGCTGAACCCCATTTATAAAGCTGCTCTTCACAAATGGCGTAGATAATTATCACACCAAAGCAAGGCAACAAAGGCCCCGCTAATGCATTTCAAGAGAGCCGACTTCTGAGAAGCCCGCATACTCCCACATCCAAGCCTGATCAACAGAAAAAGCTGAAAAGGTTGAGAATTTCATGACACTCAAACAGGCATGCTCCTCGGAATACCAAGGAGCGCAAGGTGCGTTCAAAGATTCGATGACTCAC
+
CDCCDCFFFFFFGGGGGGGGGGGHHHGHGHHHHHHHHGHHHHGGGGGGGHHGHHHHHHHHHHHHGHHHHHHHHGHHHGHHGHHHHGHFFHHHHFHHHGHHHHHGHHHHHFHHGHGGGHHHHHHHHHFHHHHHHHHGHHGHGGGHGGFGGHGHHHHHHHHHHGHHHGGHFHHHHHHHHHHHHHGGGGGGHHHHHHHHHHHHHHHGHHGFFGFGGHGHHGGGGGHHGGGGHGHGHHHHGGHHHGHGHHHHHHHHHHHHHHEHGHHHHFGFHHGHFHG5GHGHFGGEGFGHHHHGHGGHHEEEECEAGA5BGEFHHHHGGGFEFFFHGGGGHGGGFGGG?GFFFFFFFFBBBBB
@M02197:105:000000000-AN6RF:1:1102:10038:2863 1:N:0:1
GGACAGTGTATTTCCTCCGCTTATTGATATGCTTAAGTTCAGCGGGTAGTCCTACCTGATTTGAGGTCAAATTGTCAGAAGCTGTCTCAAAGGAGACCCTTTAGAAGCTGAACCCCATTTATAAAGCTGCTCTTCACAAATGGCGTAGATAATTATCACACCAAAGCAAGGCAACAAAGGTCCCGCTAATGCATTTCAGGAGAGCCGACTTCTGAGAAGCCCGCATACTCCCACATCCAAGCCTGATCAACAGAAAAAGCTGAAAAGGTTGAGAATTTCATGACACTCAAACAGGCATGCTCCTCGGAATACCAAGGAGCGCAAGGTGCGTTCAAAGATTCGATGATTCAC
+
ABBBAAFFFFFFGGGGGGGGGG2GHDGGFHGGHHGDGGHHHHHGGGECFGFGHGEHHHEFHHHGGFGHFFHHHHHHHHHHHHHHHFHHFGHHEFHHGFHGHFHGHFHFGFHHHHGGGHHHHGHHFHHHHHHHHFGGHHFFGFGHGGGGFGHHHHHHHHHHHHHHFGGHHFFHFHHHHHHHFGGCFHHHHHHHHHHHHHHHHGGGCHHGHHFHGHHHHGGGGGHGHHGGHGGFBFGGCGHFGGHFHGFHHHHHHFHGFHFHHHHHGHGEHHGGD5@BGFGHGHGFAGFHGHHHGHHFHEHGEGEDCHHGBEBCFFHGGGGGHCHHGGGGGBGGGGGFCGFFFFFFFF?A>3A
@M02197:105:000000000-AN6RF:1:1102:14034:3604 1:N:0:1
GGACAGTGTATTTCCTCCGCTTATTGATATGCTTAAGTTCAGCGGGTATCCCTACCTGATCCGAGGTCAACCTTAAAAAAATTAGGGGTTGCTGGCAAGTAGACCTACCGGACTCAATCGCGAGGAGTATTACTACGCGTAGAGCCGACAGGCACCGCCACTGATTTTAGGGGCCGCGAAACCGCGAACCCCAATACCAAGCGAGAGCTTGAGTGGTTATAATGACGCTCGAACAGGCATGCCCCCCGGAATACCAGAGGGCGCAATGTGCGTTCAAAGATTCGATGATTCAC
+
ABBABBFFBDFFCFGGGGGGGGGHGHHHHHHHHHHDHHHHHHHGGGGGHHHHHGHHHHF<HHHG/::HHH;H)<HHHHHGG;H<HHHGGG9H:HG9HH:-H<9HH<;HHG:GG:GHH00G9GGG8G9GGH<9H.<HD9G6C76FHGGGG;G:GEHGGGGGGGGFFGGFGGGGGGGGGGGFFFFFGGFFGHGHHFFHGGHGGGGHHHHFHHHFGFFHFFGHHHGGGGGFFGHHHHFHGFGCGGGGCFFGHHHHHHGG2GGGEGHHHHGGGGHGGGFGGGGGFFFFFFFFAAAAA
@M02197:105:000000000-AN6RF:1:1102:17570:3360 1:N:0:1
GGACAGTGTATTTCCTCCGCTTATTGATATGCTTAAGTTCAGCGGGTATCCCTACCTGATCCGAGGTCAACCTTGAAAAAATTGGGGGTCGACGGCTGGACTATCTCACACACCATGCGAAAAGATAATCTTACTACGCCTGGGGATATGAGATCATCCGCCTTTGAATTTCAGAAGGGAGAATGCAAGCAAACTCATCTTCCAAGACCAAGCAAATCTGCTTGAGAGGTATTTAATGACGCTCGAACAGGCATGCCTCCCGGAATACCAGGAGGCGCAATGTGCGTTCAAAGATTCGATGATTCAC
+
CBBCCBFFFFFFGGGGGGGGGGGHHHHHHHHHHHHHHHHHHHHGGGGGHHHHHHHHHHHHGHHGGGGHEHHHHHHFFHHHGHHHHHGGGGGGGGGGGGGHHHHHHHHHHHHGGGGHHHGHHHHHGHHHHHHHHHHHHHGGHHHHGHHHHHHHHHHHHHHHGGHGHHHHFGHHHHHHHHHHHHHGGHHHGHGHHHHHHGHHGGHHHHGGHHHHHHFHHHFHHHHHHGGGHFHGHHHHGGGGGEHGGHGHHGGFHEGGFECGHHHHHGFHHHGGGGCGHGHHGGGGHGGGFGGGGGGFFFFFFFCCCCC
@M02197:105:000000000-AN6RF:1:1102:13233:3855 1:N:0:1
GGACAGTGTATTTCCTCCGCTTATTGATATGCTTAAGTTCAGCGGGTATCCCTACCTGATCCGAGGTCAACCTGTAAAAATTGGGGGTTCTGGCAAGCCACCGGGGGGAACTCTATAGCGGGAGTATGCACTACGCTTAGAGCCCACCGGCACCGCCACTAATTTTGAGGGCCGCGGAGACCGCGTGCCCCAATACCACGCTAGGCGTGAGTGGTTAAATGACGCTCGAACAGGCATGCCCTGCGGAATACCACAGGGCGCAATGTGCGTTCAAAGATTCGATGACTCAC
+
BCCCCCFFFFFFGGGGGGGGGGGHGGHHHHHHHHGHHGHHHHHGGGGGHHHHHGHH;HHHH;HGGGGHH;HHHH<HHHHGH<HHHG9GGHGHHHHHGHGHH<GGGGGGGGGGGGGGGG:GGGFFF9FFF:FF:FFFFFFFF.FFF:FFFFFFFGGGGHHHHGHHFHHHGGGGGGFHHGGGGGGGGGGGHFHHHHHGGFGHHGGGHHHHHHGHHHHHHHHGGGGGHHGHHHHHHHHHFE0GGGGHHGHHHHHHGGGEGGGHHHHGGFGHGGGGGGGGGGFFFFFFFCBBCC
@M02197:105:000000000-AN6RF:1:1102:20762:4768 1:N:0:1
GGACAGTGTATTTCCTCCGCTTATTGATATGCGGGAGGAATACTTCCTTACTTCGTCTAAATGACCAAGATCCTCCGCTTATTGATATGCGAGGATTACTTCCTCTAAATGACCAAGATCCTCCGCTTATTGATATGCTTAAGTTCAGCGGGTATCCCTACCTGATCCGAGGTCAACCTGTAAAAATTGGGGGTTCTGGCAAGCCACCGGGGGGAACTCTATAGCGGGAGTATGCACCACCCTGAGACCCCCCCGGCACCGCCACTAATTTTGAGGGCCGCGGAGACCGCGTGCCCCAATACCACGCTAGGCGTGAGTGGTTAAATGACGCTCGAACAGGCATGCCCTGCGGAATACCACAGGGCGCAATGTGCGTTCAAAGATTCGATGATTCAC
+
DCDDCDFFFFFFGGGGGGGGGGGHHHHHHHHHGGGGGGGHHHHHHHHHHHHHHHGHGHHHHHHHHHHHHHHHHHHHGGGGGHHHHHHHHHGGGGGHHFHHHHHHHHH4GHHHHHGHFHHHHHHHGGGGDHHHHHHHHHHHHHHHHHHHGGGGFGHHHHHHHHHG<<HHH:GGGHHHHHHH<GHHHHH<HGHGGGGG9GG9GGGGG;G;GGGFFFFFFFFFFFFF:FFF9FD8FFF.-.:.////..--B;----/-@@GGGGHHHHHHEHFHGHGGGGGGGHHGGGFGGGGGGGHGHHHEHGFEGHHGHGHFHHHGGHHHHHHGFGGGGGGHGHFHHHHFHHGGGGGGGHGHHHHHHHHHGGGGGHGGCGGGGGGGGGGGGFFCFFFFFFFBBBBB
@M02197:105:000000000-AN6RF:1:1102:8186:4426 1:N:0:1
GGACAGTGTATTTCCTCCGCTTATTGATATGCTTAAGTTCAGCGGGTAGTCCTACCTGATTTGAGGTCAAATTGTCAGAAGCTGTCTCAAAAGAGACCCTTTAGAAGCTGAACCCCATTTATAAAGCTGCTCTTCACAAATGGCGTAGATAATTATCACACCAAAGCAAGGCAACAAAGGTCCCGCTAATGCATTTCAGGAGAGCCGACTTCTGAGAAGCCCGCATACTCCCACATCCAAGCCTGATCAACAGAAAAAGCTGAAAAGGTTGAGAATTTCATGACACTCAAACAGGCATGCTCCTCGGAATACCAAGGAGCGCAAGGTGCGTTCAAAGATTCGATGATTCAC
+
CCCCCBFFFFFFGGGGGGGGGGGHHHHHHHHHHHHHHHFHHHHGGGGGGHHHHHHHHHHHHHHFFHHHGHHHHHHHHHHHCHHHHHHHHGHHHGHHHGHHHHFHHHHHHHHHHHGGGHHHHHHHHHHHHHHHHHGHHHHHHHHHGGGGGHHHHHHHHHHHHHHHHGHHHHGHHHHHHHHHHHFHHHHHGHHHHHHHGGHHHGHGHHHHGHGHGGHHHGGGGGHGHGGGHGGGHHGHGGHHHFFFGHFHHGFHGHHHG4FFHHHHHHHHHGHHHHHHGHGHHHHHGGHGHHHHHHHGHHEGGGGGHHGFHGGCHGBAE?GCHHHHGGGEHGGGGGGGGGGBFFFFFFCCBAB
@M02197:105:000000000-AN6RF:1:1102:23303:5108 1:N:0:1
GGACAGTGTATTTCCTCCGCTTATTGATATGCTTAAGTTCAGCGGGTAGTCCTACCTGATTTGAGGTCAAATTGTCAGAAGCTGTCTCAAAAGAGACCCTTTAGAAGCTGAACCCCATTTATAAAGCTGCTCTTCACAAATGGCGTAGATAATTATCACACCAAAGCAAGGCAACAAAGGTCCCGCTAATGCATTTCAGGAGAGCCGACTTCTGAGAAGCCCGCATACTCCCACATCCAAGCCTGATCAACAGAAAAAGCTGAAAAGGTTGAGAATTTCATGACACTCAAACAGGCATGCTCCTCGGAATACCAAGGAGCGCAAGGTGCGTTCAAAGATTCGATGACTCAC
+
CCBCCCFFFFFFGGGGFGGGGGGHHHHHHHHGHHHHHHHHFHHGGGGGGHHHHHHHHGHHHHHHGHHHHHHHHHHHHHHHHHHHHHHHHHGHHGHHGGHHHHHHHHHHHHHHHHGGGHHHHHHHHHHHHHGHHHHGHHHHHFGHGFGGGHHGHHHHHHHHHHHGHHHHHHHHHHHHHHFHFHHHGHHGHHHHHHHHHHHHHGHGFHHHFHHHHGHHHGGGGGGHGHGGGGGHHHHGGGHHHHGFFGHHHHHHHHHHHGGHHHHHHHHFGHHHHHHFFFHHHHGHHGGFFHGHHFEHHHHGGGGGHHHHHHHHHHHFGEEFGBFHGGGGHFGGGGGGFGFFFFFFFFBAAAB
@M02197:105:000000000-AN6RF:1:1102:15953:5096 1:N:0:1
GGACAGTGTATTTCCTCCGCTTATTGATATGCTTAAGTTCAGCGGGTAGTCCTACCTGATTTGAGGTCAAATTGTCAGAAGCTGTCTCAAAAGAGACCCTTTAGAAGCTGAACCCCATTTATAAAGCTGCTCTTCACAAATGGCGTAGATAATTATCACACCAAAGCAAGGCAACAAAGGTCCCGCTAATGCATTTCAGGAGAGCCGACTTCTGAGAAGCCCGCATACTCCCACATCCAAGCCTGATCAACAGAAAAAGCTGAAAAGGTTGAGAATTTCATGACACTCAAACAGGCATGCTCCTCGGAATACCAAGGAGCGCAAGGTGCGTTCAAAGATTCGATGATTCAC
+
CCCCDCFFFFFFGGGGGGGGGGGHHGHHHHFHHFHHHGHHHHHGGGGGGHHHHGHHHHHHHHHHGHHHHHHHHFHHHHHHHHHHHHHHHHHHHGHHHGHHHHHHHGHHHHHHHHGGGHHHHHHHHHHGHHHHHHHHHHGHHHHHGGGGGHHGHHHHHHHHHHHHHHHHHHHHHHHHHHHHHHHHGHGHGHHHHHHHHHHHHGHGGHHHHGGHHHHHHGGGGGGHHHGGHGHHHGGGGCHFHHHHHHFHHHHHHHHHHGHHHHHHHGHHHGGHHHGFDFHHHHHHBGHHHHGHHHGHHHHGGGGGHGHGHHHHHHHGGGGGHGHHGGGGHGGGGGGGGGFFFFFFFFA?AAA
@M02197:105:000000000-AN6RF:1:1102:10470:5340 1:N:0:1
GGACAGTGTATTTCCTCCGCTTATTGATATGCTTACTTCCTCTAAATGACCAAGATCCTCCGCTTATTGATATGCTCCTCCGCTTATTGATATGCTTAAGTTCAGCGGGTATCCCTACCTGATCCGAGGTCAAACTTAGAAAGTTGGGGGTTGCTGGCCAGCGTCCACCGGGTCCCTGTAGCGAGGAGTATTACTACGCTTAGGGCCCGAGAGGCGCCGCCACTGATTTTAAGGCCCGCCGTCTCCGGCGAGGCCCAAGACCAAGCTAGGCTTGAGTGTTGTACTGACGCTCGAACAGGCATGCCCTGCGGAATACCACAGGGCGCAATGTGCGTTCAAAGATTCGATGATTCAC
+
AA?AAAFFFFFFFGGGGGGGGGGHFFHHHGCHHHFGHHHHHHHGFHHGHHHGHHHHHHHHHGGGGGHGHHHHHFHHHHHGEFGGGGHHHHHHHHHHFHHHHHFHHHGGFEEHHHHHGHEHH:HHHHGGGGHHHHGHHHHHFHHFGFH?G?A@CFHGHGFGCFC7GGAHHGCFGGGGGFCGHHGC@DCGFGGG:GGFGGGGGDGG.FGGFFFFDFFFFFFFFAFFHFFGHGGFFFFFGCGGFCD>?<ECAHFFFEEDGB3F?FF4F3BG?33@3FB11BEBHGHGGGFGCHHCHGHHBHGFG1FGCCGGHFHHFHHCFGHEEA2EF5G5AFEGHGGFFGCGGGFFFFFFFFBBAAA
@M02197:105:000000000-AN6RF:1:1102:22252:5565 1:N:0:1
GGACAGTGTATTTCCTCCGCTTATTGATATGCTTAAGTTCAGCGGGTAGTCCTACCTGATTTGAGGTCAAATTGTCAGAAGCTGTCTCAAAAGAGACCCTTTAGAAGCTGAACCCCATTTATAAAGCTGCTCTTCACAAATGGCGTAGATAATTATCACACCAAAGCAAGGCAACAAAGGTCCCGCTAATGCATTTCAGGAGAGCCGACTTCTGAGAAGCCCGCATACTCCCACATCCAAGCCTGATCAACAGAAAAAGCTGAAAAGGTTGAGAATTTCATGACACTCAAACAGGCATGCTCCTCGGAATACCAAGGAGCGCAAGGTGCGTTCAAAGATTCGATGATTCAC
+
CCCCCCFFFFFFGGGGGGGGGGGHHHHHHHHHHHHHHHHHHHHGGGGGGHHHHGHHHHGHHHHHGGHHHHHHHHHHHHHHHHHHHHHHHHHHHGGHHGGHHHHHHHHHHHGHHHGGGHHHHHHHHHHHHHHHHHHHHHHGHHHHGGGGGHHGHHHHHHHHHHHFGHHHHHHHHHHHHHHGHHGHHGHHHHHHHHHHHHHHHGHGHHHGGGHHHHHHHGGGGGHHHHGGGGHGGHHHGGHHHHGHHHHHHHHHHHHHHHHGHHHHHEHFHHHHHHF5BDHGBHHGHFHHGHHGGHHHHHHFE?AGGHHHHFFHHHHGGFGGHBHHGGGGGGGGGGGGGGGFFFFFFFABAAA
@M02197:105:000000000-AN6RF:1:1102:17177:5573 1:N:0:1
GGACAGTGTATTTCCTCCGCTTATTGATATGCTTAAGTTCAGCGGGTAGTCCTACCTGATTTGAGGTCAAATTGTCAGAAGCTGTCTCAAAAGAGACCCTTTAGAAGCTGAACCCCATTTATAAAGCTGCTCTTCACAAATGGCGTAGATAATTATCACACCAAAGCAAGGCAACAAAGGTCCCGCTAATGCATTTCAGGAGAGCCGACTTCTGAGAAGCCCGCATACTCCCACATCCAAGCCTGATCAACAGAAAAAGCTGAAAAGGTTGAGAATTTCATGACACTCAAACAGGCATGCTACTCGGAATACCAAGGAGCGCAAGGTGCGTTCAAAGATTCGATGATTCAC
+
AAAA1AFD33DDDFGGGGGGGGEHDEGCFHHHCHF1FHHFCHFEGEEEE1GHHHHHHEFGE2FDCEFGHGFHHFGHFHHHHGHHFFFHDGHHGGHHFFHHHHGHB2FBGCBFHFGGGEHHHHHEFFGGF1BFGHHHHBBGHHHGG<GFFHHHHGDGGHH;HGHHEBG<CGHGGFHHHC:<1>?FCG7D@GFF?DGHFFFHFEFA/CBFCCFH7GHFGFFBACFA@FGGF7GGGGGFAEHGBG1HHHHFHHFGBDFHHHHF@GHHHGCCF@22F12FFGGD22A11FA0GDFFHHFFFEFDA//A02A2B1G1B1100EAEGG1B0A001CG3DFF3111BFBFFDFAAAAA
@M02197:105:000000000-AN6RF:1:1102:9779:5751 1:N:0:1
GGACAGTGTATTTCCTCCGCTTATTGATATGCTTAAGTTCAGCGGGTAGTCCTACCTGATTTGAGGTCAAATTGTCAGAAGCTGTCTCAAAAGAGACCCTTTAGAAGCTGAACCCCATTTATAAAGCTGCTCTTCACAAATGGCGTAGATAATTATCACACCAAAGCAAGGCAACAAAGGTCCCGCTAATGCATTTCAGGAGAGCCGACTTCTGAGAAGCCCGCATACTCCCACATCCAAGCCTGATCAACAGAAAAAGCTGAAAAGGTTGAGAATTTCATGACACTCAAACAGGCATGCTCCTCGGAATACCAAGGAGCGCAAGGTGCGTTCAAAGATTCGATGATTCAC
+
CBCCCCFFFFFFGGGGGGGGGGGGHHHHGHGHHHHHHHHGHHHGGGGGGHHHHHHHHHHHHHGHGHHHHHHHHHHHGHHHHHHHHGHHHHHHHGHHHGHHHHHHHGHHHHHHHHGGGHHGHHHHHHHHHHHHHHHHHHHHHHHHGGGGGHHHHHHHHHHHHGHHHHHHHHHHHHHHHHGGHHHHHHGHHHHHHHHHHHHHHGHGHHGGGHHHHHHHHGGGGGHHHGGGGGGHHGHHGGGGHHGHHHHGHHHHHHGHHHHHGHHHHHHHHHHHHHHDGDGHHHHHFGHEHHHGEHG3FHEGGCGGHHGGHHHHHHHGGGGGHHHHGGGGHGGGGFGGEGGFFFFFFFBBBBA
@M02197:105:000000000-AN6RF:1:1102:5742:6029 1:N:0:1
GGACAGTGTATTTCCTCCTCCCATTGATATGCTTAAGTTCAGCGGGTAGTCCTACCTGATTTGAGGTCAAATTGTCAGAAGCTGTCTCAAAAGAGACCCTTTAGAAGCTGAACCCCATTTATAAAGCTGCTCTTCACAAATGGCGTAGATAATTATCACACCAAAGCAAGGCAACAAAGGTCCCGCTAATGCATTTCAGGAGAGCCGACTTCTGAGAAGCCCGCATACTCCCACATCCAAGCCTGATCAACAGAAAAAGCTGAAAAGGTTGAGAATTTCATGACACTCAAACAGGCATGCTCCTCGGAATACCAAGGAGCGCAAGGTGGGGGAAGGGATGAGATGATTCAC
+
>>>AABFFDFFFGGGGGGBG4ABBBA5DDDFFCGGBHHGHHGFFGG2AEABFFFGFEHHEHHGHGHGGGHFFHGHGGHHHHGHHFHHHGHHGGGFHGGGHHHHEFGHGHHHHHGGGGG:GGGGHFFHHGGHH9HHHHHHGGEHHGDC,)FBBGFBFDGFHHGHBHGFFHGGHHHGHGGHE?GHFGGGGGGGHHHGHHGGHGGFGGHGDGFGGHGHHGGGGGGHGHGGGGFGGGGHFGGFHHGFBB4BHGHHGHGHG34GHHGHFEGEFEGGFFEHFG@FBFFBGAFGFBGGFBFBEFEECE?CGBFD5FA3CFBC2B2AA45AAA22EBGGFBBAAA55@55@5BB?3@??
@M02197:105:000000000-AN6RF:1:1102:13743:6122 1:N:0:1
GGACAGTGTATTTCCTCCGCTTATTGATATGCTTAAGTTCAGCGGGTAGTCCTACCTGATTTGAGGTCAAATTGTCAGAAGCTGTCTCAAAAGAGACCCTTTAGAAGCTGAACCCCATTTATAAAGCTGCTCTTCACAAATGGCGTAGATAATTATCACACCAAAGCAAGGCAACAAAGGTCCCGCTAATGCATTTCAGGAGAGCCGACTTCTGAGAAGCCCGCATACTCCCACATCCAAGCCTGATCAACAGAAAAAGCTGAAAAGGTTGAGAATTTCATGACACTCAAACAGGCATGCTCCTCGGAATACCAAGGAGCGCAAGGTGCGTTCAAAGATTCGATGACTCAC
+
BABBBBFFFFFFGGGGGGGGGGGHHHHHGHHHHHHHGHHHHHHGGGGGGHHHHGHHHHHHHHHHGHHHGHHHHHHHHHHHHHHHHHGHHHHHHGHGHGHHHHHHHHHHHHGHHHGGGHHHHHHHHHGGHHHHHHHHHHHGHHGHGGGGGHHHHHHHHHHHHGHGHHHHHHHHHHHHHHGHHHHHHHHHHHHHGHHHHHHHHGHGGHHHHHGHHHHHHGGGGGHGHHGGHGHHGHHHGGHHHHGHHHHHHHHHHHHHHHHHHHHHHHHHGHHHHHHHHGHGHHHHHGHHHHHHGHGHHGHGGGEAHHGHHGFGHHGGGGGEFHHHGGGGGGGGGGGGFGFFFFFFFFABBAA
@M02197:105:000000000-AN6RF:1:1102:17439:6461 1:N:0:1
GGACAGTGTATTTCCTCCGCTTATTGATATGCTTAAGTTCAGCGGGTATCCCTACCTGATCCGAGGTCAACCTTAGAAAGATTCTCCCTGAGGGGAGGCAGACCGTGTCCCGTAAACCCATGTGTCCGATACGTGTCCCGTGAAGAACTCAGTGTACCGGGGGTCCAACGAGGCCGCCGTCATTGTCTTTGGGAGGGGCAGGAGCCCCCGAGGGGGCCTCCACCAAACCGTCCAACACCAAGCCGAGGGCTTGAGGGGTGATAATGACGCTCGAACAGGCATGCCCTTCGGAATACCAAAGGGCGCAATGTGCGTTCAAAGATTCGATGACTCAC
+
CCCCCBFFFFFFGGGGGGGGGGGHHHFHHHHHHHHHHHHHHGHGGGGGHHHHGHHHHHHHHHHGGGGHHHHHHHHHHHGHHHHHHHHHHHHHGGGGGGGGGGHHGGHHHHHGHGGGHHGGHHHHHHHGGGGGFFGHHHHGFGGGGGEHHHHHGHHHHHGGGGGGGGGGGGGGGGGFGGFDFGHHGCFFFFFFFHGGHHHHGHGDEFGGGFDGGGGFFFHGGHGGGFFGGHFHHGHGHGGGGGCEHHHGGFEHGGGHHHHHHGHHGGGGEBGGHGFGHHHHHEGGGGGCHHGHHHHGHHHGGGGGHHHHGGGGGGGGGGGGGGGBFFFFFFBA?AA
@M02197:105:000000000-AN6RF:1:1102:5763:6786 1:N:0:1
GGACAGTGTATTTCCTCCGCTTATTGATATGCTTAAGTTCAGCGGGTAGTCCTACCTGATTTGAGGTCAAATTGTCAGAAGCTGTCTCAAAAGAGACCCTTTAGAAGCTGAACCCCATTTATAAAGCTGCTCTTCACAAATGGCGTAGATAATTATCACACCAAAGCAAGGCAACAAAGGTCCCGCTAATGCATTTCAGGAGAGCCGACTTCTGAGAAGCCCGCATACTCCCACATCCAAGCCTGATCAACAGAAAAAGCTGAAAAGGTTGAGAATTTCATGACACTCAAACAGGCATGCTCCTCGGAATACCAAGGAGCGCAAGGTGCGTTCAAAGATTCGATGATTCAC
+
CCCCCCFFFFFFGGGGGGGGGGGHHHHHHHHHHHHHHGHHHHHGGCGGGEFHHGHGHHHHHHHHGGGFHHHHHHHHHHHHGHHHHHHHHHGGHGGHHGHHHHHHHHHHHHHHHHGGFHHHHHHHHHGHHEHHHHHHHHHHHHHHGGGGGHGHHHHHHHHHHGHHHHHHHHGHHHHHHHGGGHGHGHHGHHHHHGHHHHHHGFFGHDGFHGGHHGHHHGGGGFEHHHGGHGHHGGHGGGHHHHGHFGHHHHHHHHHHHHGHFDHHHHHFFFHHHHHHBBHHHHGEHGHHHHHHHGFBGGGGFGE?FHFHHCFHGCGEGGCGHGHHGEGGHGFGGGGGGGGFFFFFFFAABAB
@M02197:105:000000000-AN6RF:1:1102:14304:6652 1:N:0:1
GGACAGTGTATTTCCTCCGCTTATTGATATGCTTAAGTTCAGCGGGTATCCCTACCTGATCCGAGGTCAACCTAGAAAGTTTCTCCCTGAGGGGAGGCAGACCGCGTCCCGTAAACCCATGTGTCCGATACGTGTCCCGGGAAGAACTCAGTGTACCGGGGGTCCAACGAGGCCGCCGTCATTGTCTTTGGGAGGGGCAGGAGCCCCCGAGGGGGCCTCCACCAAACCGTCCAACACCAAGCCGAGGGCTTGAGGGGTGATAATGACGCTCGAACAGGCATGCCCTTCGGAATACCAAAGGGCGCAATGTGCGTTCAAAGATTCGATGACTCAC
+
A3AA>AFFFFFFFFGGGGGGGGGHGHHHHHHHHFFFHHHHFHHGGGGGF5FGHHHHHHHHF5F1EGFHHD3BGGFHHHB5D5G@G@BCG2CFGC?ECEEEA9?>#<EEAE?F//?B<9;<F24D2FF#C>@;FF'AF:G#/9<F=9>=GHGH900@=A.B;2:FCB0?FAA>=9BB4B9BDABFF;#BBEC.#9;..@@@@/@@<4DC.4?@</?9@9D?/AAC>E//B6F?A/F3D>/EF1/1G?13331E1EGF4BGF5BF>11>12AA55BB5AEGHGFE1EE2A555DHGHEF32AA2E55GFGGEDGGE5GDFGECGBFFFFBF>>33A
@M02197:105:000000000-AN6RF:1:1102:10408:6976 1:N:0:1
GGACAGTGTATTTCCTCCGCTTATTGATATGCTTAAGTTCAGCGGGTAGTCCTACCTGATTTGAGGTCAAATTGTCAGAAGCTGTCTCAAAAGAGACCCTTTAGAAGCTGAACCCCATTTATAAAGCTGCTCTTCACAAATGGCGTAGATAATTATCACACCAAAGCAAGGCAACAAAGGTCCCGCTAATGCATTTCAGGAGAGCCGACTTCTGAGAAGCCCGCATACTCCCACATCCAAGCCTGATCAACAGAAAAAGCTGAAAAGGTTGAGAATTTCATGACACTCAAACAGGCATGCTCCTCGGAATACCAAGGAGCGCAAGGTGCGTTCAAAGATTCGATGATTCAC
+
BBBABBFFFFFFGGFGGFCG?FDGFHHHHHFGFHHHHHHHHGHFGGEC2GHHFFFHHFHHHHHHGGHFFHHGHHHFHHHEHHFHHFHHHHGHHGHHHGHHGHHHHHHGHHHDFFFGFHHHHHHGGFFHHFHHHHHGHHHHFHHHGGGGGHHHFFHFHHHHHGHHHHHHHHGHHHHHHHGCGGFHGHGGGHHHHHHHHGHFGGGDGHHGCDGHHHHHHGGGGEFGGGGGGGHGHGHHGGHHHGD4DEEHHHHGHGHHHBFGG4FHHGHFHFHHGFDFF5HHGHHHFA5FHGBHGCBHHCADGEE?HFEHHGHFCGG?FEGGHGCFEECFGGFGG5FCECE4BFFFFFBBBBB
@M02197:105:000000000-AN6RF:1:1102:26228:7240 1:N:0:1
GGACAGTGTATTTCCTCCGCTTATTGATATGCTTAAGTTCAGCGGGTATCCCTACCTGATCCGAGGTCAAACTTAGAAAGTTGGGGGTTGCTGGCCAGCGTCCACCGGGTCCCTGTAGCGAGGAGTATTACTACGCTTAGGGCCCGAGAGGCGCCGCCACTGATTTTAAGGCCCGCCGTCTCCGGCGAGGCCCAAGACCAAGCTAGGCTTGAGTGTTGTACTGACGCTCGAACAGGCATGCCCTGCGGAATACCACAGGGCGCAATGTGCGTTCAAAGATTCGATGATTCAC
+
BBBBBBFFBDFFGGGGGGGEEEEHHHHHGHHHGHHHHHHFHHHGGGGGHHFFHHHH;HHHHHHGCGGHHHHHHHHHHHGHGGHHGGGGGGHHHGGHHHGGGGGGHGGGGGGHHGHHHHHGGGGGGBGHHHHHHHGGGGGHFGGGGGGGGGGGGGGGHGGHGHGGGGGGGGGGGGGGGGFFFGGGGGHGHHFGHHHHGGHHHGHHHGHHHFFHGGHHHHHHGGGGGGHHGHHHHHHHHGACFGGGCHFGFGGFGHHHGGGGGHHHHGGGGHGGGGGGGFCFFFFFFFFABBAA
@M02197:105:000000000-AN6RF:1:1102:16767:7172 1:N:0:1
GGACAGTGTATTTCCTCCGCTTATTGATATGCTTAAGTTCAGCGGGTAGTCCTACCTGATTTGAGGTCAAATTGTCAGAAGCTGTCTCAAAAGAGACCCTTTAGAAGCTGAACCCCATTTATAAAGCTGCTCTTCACAAATGGCGTAGATAATTATCACACCAAAGCAAGGCAACAAAGGTCCCGCTAATGCATTTCAGGAGAGCCGACTTCTGAGAAGCCCGCATACTCCCACATCCAAGCCTGATCAACAGAAAAAGCTGAAAAGGTTGAGAATTTCATGACACTCAAACAGGCATGCTCCTCGGAATACCAAGGAGCGCAAGGTGCGTTCAAAGATTCGATGATTCAC
+
BBBBBBBFBDFFGGFGGGGGGGGHHGGHGHHHHHHHHHHHHHHGGGGGEHHGGHHHHHHHHHHGGHHHHHHHHHHHHHHGFHHHHHHHHHFHHGHGHGHHHHHHGHGHHHHHHGGGEHHHHHHHHHEHHHHHHHHHHHHGHGHGGFGGGHHGHHFHHHHHHHHHHHHHHHHGHHHHHHHEGGGHHHHGGHHHHHHHHHHHHGHGHHHGGGGHHHHHHGGGGGFHHGGGGGHHFHGHGGHHHFGHHHHHHHHGHHHHHGGHFEHHHHHHHHHGFGGFHFHFHGHGFAHHHHHHHHHGHFHGFFCGFHFGHHHHHHHGECGGGHHHGGGGHGGGFGCFGGGFFFFFBFBAABB
@M02197:105:000000000-AN6RF:1:1102:23130:7419 1:N:0:1
GGACAGTGTATTTCCTCCTCTTATTGATATGCTTAAGTTCAGCGGGTAGTCCTACCTGATTTGAGGTCAAATTGTCAGAAGCTGTCTCAAAAGAGACCCTTTAGAAGCTGAACCCCATTTATAAAGCTGCTCTTCACAAATGGCGTAGATAATTATCACACCAAAGCAAGGCAACAGAGGTCCCGCTAATGCATTTCAGGAGAGCCGACTTCTGAGAAGCCCGCATACTCCCACATCCAAGCCTGATCAACAGAAAAAGCTGAAAAGGTTGAGAATTTCATGACACTCAAACAGGCATGCTCCTCGGAATACCAAGGAGCGCAAGGTGCGTTCAAAGATTCGATGATTCAC
+
DDCDDBFFFFFFGGGGGGGGGGHHHHHHHHHHHHHHHHHHHHHGGGGGGHHHHHHHHHHHHHHHGHHHHHHHHHHHHHHHHHHHHHHHHHHHHGHHHGHHHHHHHHHHHHHHHHGGGHHHHHHHHHHHHHHHHHHHHHHHHHHHGGGGGHGHHHHHHHHHHHHHHHHHHHHHHHHHHHHGHHHHHHHHGHHHHHHHHHHHHGHGHHHHHHHHHHHHHHGGGGHHHGGGHGHGHHGHGGHHGHHHHFEHHHHHHGHGHHHHHHHHHHHHGHHHHHGBGEHHGHHFGGHHHHHHHHHHHHHGGGGGHHHGHHHGHHHGGGGGHHHHGGGGHGGFGGGGGGGFFFFFFFBBBBB
@M02197:105:000000000-AN6RF:1:1102:9898:6988 1:N:0:1
GGACAGTGTATTTCCTCCGCTTATTGATATGCTTAAGTTCAGCGGGTAGTCCTACCTGATTTGAGGTCAAATTGTCAGAAGCTGTCTCAAAAGAGACCCTTTAGAAGCTGAACCCCATTTATAAAGCTGCTCTTCACAAATGGCGTAGATAATTATCACACCAAAGCAAGGCAACAAAGGTCCCGCTAATGCATTTCAGGAGAGCCGACTTCTGAGAAGCCCGCATACTCCCACATCCAAGCCTGATCAACAGAAAAAGCTGAAAAGGTTGAGAATTTCATGACACTCAAACAGGCATGCTCCTCGGAATACCAAGGAGCGCAAGGTGCGTTCAAAGATTCGATAATTCAC
+
BBBBBBFFF5DDGGGGGGG?EGGHHHHHHHHGHFFGHFGHGHHGGFAFGFGHHHHHHHHHHHHHGGHHGGHGHHHHHHHGHHHHHHHHFHHGHGHHHGHHHHGHHHHHHGFHHHGGGHHHHHHHHHHHHHHGHHHHHHHHHHHHGFGGGHHFGHFHHHHHHGHHHHHFGFHHHHHHHFHE?GGHHGGGHHGGHHHHHHHHGGGGHHHGGGHHGGGGHGGGGGGGGDGGFFGGGGGCGGFEFFFFHHHEHHGHHHGHGDFDGBHHFGABGHHFHFDGBHHGHFEA1EHFHFHGHHGDHFGFA?ECFFHFBDFGDEHCGGGGHHFHEEGGHGFFGFBFA11>AFFFFF@AAAA
@M02197:105:000000000-AN6RF:1:1102:16869:7694 1:N:0:1
GGACAGTGTATTTCCTCCGCTTATTGATATGCCTCTTACTTCCTCTAAATGACCAAGATCCTCCGCTTATTGATATGTTTAAGTTCAGCGGGTATCCCTACCTGATCCGAGGTCAACCTTGAAAAAATTGGGGGTCGACGGCTGGACTATCTCACACACCATGCGAAAAGATAATCTTACTACGCCTGGGGATATGAGATCATCCGCCTTTGAATTTCAGAAGGGAGAATGCAAGCAAACTCATCTTCCAAGACCAAGCAAATCTGCTTGAGAGGTATTTAATGACGCTCGAACAGGCATGCCTCCCGGAATACCAGGAGGCGCAATGTGCGTTCAAAGATTCGATGATTCAC
+
CCCCBBFFFFFFGGGGGGGGGGGHHHHHHHHHHHHHHGHHHHHHHGHHHHHHHHHHGHIHHHHHGGGGGHHHGHHHHHHHHHHHHHHHHGGGEEHHHHHHHHHHHHHHHGGGGHHHHHHHHGHHGHGHHHHHGGGGGGGGGGGGGHHHHHHHHHHHHGGGGHHHGFGGHHHHHHHHHHHGGGGHGGHGHHHHHHHHHHHGGGGGGHHHFFGHHHFHHHHHHHHHHHHHHGGHHHHHHHHHFHHHHGHHHHHHHGHHHHHHHHFHGHHHHGHGHHHGD4HHHHGGGGGHGGHHHHHHHHHGGGEE2GFHHHHGHHHHHGGGGGHHHHGFGGHGGGGGGGGGGFFFFFFFCCCCC
@M02197:105:000000000-AN6RF:1:1102:17861:7852 1:N:0:1
GGACAGTGTATTTCCTCCGCTTATTGATATACTTAAGTTCAGCGGGTAGTCCTACCTGATTTGAGGTCAAATTGTCAGAAGCTGTCTCAAAAGAGACCCTTTAGAAGCTGAACCCCATTTATAAAGCTGCTCTTCACAAATGGCGTAGATAATTATCACACCAAAGCAAGGCAACAAAGGTCCCGCTAATGCATTTCAGGAGAGCCGACTTCTGAGAAGCCCGCATACTCCCACATCCAAGCCTGATCAACAGAAAAAGCTGAAAAGGTTGAGAATTTCATGACACTCAAACAGGCATGCTCCTCGGAATACCAAGGAGCGCAAGGTGCGTTCAAAGATTCGATGATTCAC
+
CCCCDCFFFFFFGGGGGGGGGGGHHHHHHHHHHHHHGHHHHHHGGGGGGHHHHHHHHGHHHHHHGHHHHHHHHGHHHHGHHHHHHHHHHHGHHGHHHGHHHHHHHHHHHHHHHHGGGHHHFHHHGHHHHHHHHHHHHHGHGHGHGGGGGHGHHHHHHHHHHHHHHHHHHHHHHHHHHHHHHHGGHGHHHHHHHHHHHHHHHGHGHHHHGGGHGHGHHHGGGGGHHHGGGGHHHHGHGGHHGHHHHHHHHGHHHHHHHHHHHGHHHHHHHHHGHHGGFFHHHHHGBGFHHHHGHGHHHGHDGGCGHHHHFFGHGHHGGGGGFGHHGGFGHGGGGGGGEFFFFFFFFFBBBBB
@M02197:105:000000000-AN6RF:1:1102:27084:7952 1:N:0:1
GGACAGTGTATTTCCTCCGCTTATTGATATGTTTAAGTTCAGCGGGTAGTCCTACCTGATTTGAGGTCAAATTGTCAGAAGCTGTCTCAAAAGAGACCCTTTAGAAGCTGAACCCCATTTATAAAGCTGCTCTTCACAAATGGCGTAGATAATTATCACACCAAAGCAAGGCAACAAAGGTCCCGCTAATGCATTTCAGGAGAGCCGACTTCTGAGAAGCCCGCATACTCCCACATCCAAGCCTGATCAACAGAAAAAGCTGAAAAGGTTGAGAATTTCATGACACTCAAACAGGCATGCTCCTCGGAATACCAAGGAGCGCAAGGTGCGTTCAAAGATTCGATGATTCAC
+
CBCCCCFFFFFFGGGGGGGGGGGHHHGHHHHHHHGHHHHHHGHGGGFGGHHHHHHHHHHHHHHHGHHHHHHHHHHHHHHHHHHGHHHHHHHHHGHHHGHHHHHHHHHHHGHHHHGGGHHHHHHHHHHHHHHHHHHHHHHHHHHHGGGGGHHHHHHHHHHHHHHHHHHHHHHHHHHHHHHHHHHHHHHGHHHHHHHHHHHHHGHGHHHHHHHGHGHHHGGGGGHHHHGGGGGHHHHHGGHHHHHHHEHFHHFHGHHHHHHHHGHHHHHFHHHHHHHHHGHHHHHGDGHHGHHHHHHHHGHGGGGGHHHHHGHHHHHGGGGGHHHHGGGGHGGGGGFGGGGFFFFFFFCBAAB
@M02197:105:000000000-AN6RF:1:1102:17289:7883 1:N:0:1
GGACAGTGTATTTCCTCCGCTTATTGATATGCTTAAGTTCAGCGGGTATCCCTACCTGATCCGAGGTCAACCTTGAAAAAATTGGGGGTCGACGGCTGGACTATCTCACACACCATGCGAAAAGATAATCTTACTACGCCTGGGGATATGAGATCATCCGCCTTTGAATTTCAGAAGGGAGAATGCAAGCAAACTCATCTTCCAAGACCAAGCAAATCTGCTTGAGAGGTATTTAATGACGCTCGAACAGGCATGCCTCCCGGAATACCAGGAGGCGCAATGTGCGTTCAAAGATTCGATGACTCAC
+
CCCCCCFFFFFFGGGGGGGGGGGHHHHHFHHHHHHGHHHHGHHGGGEGHHHHHGHHHHHHHHHGGGGGBGHHHHHHHHHHGHHHHHGGGGGGGGGGGGGHHHHHHHHHHHHGGGHHHHHGGGHHHHHHHHHHGHGHHHGGHHHHHHHHHHHHHHHHHHHHGGHGHHHHHHHHHHHHHHHHHHHHHGHHHHHHHHHHGGGHGHHGHHHGHHHHHHHHHHFGHHHHHHHHHGHFFHHHGGGGGHGGHHGBHHGHHFGGEAGGHHHHHHHHHHHGGGEEHBHHGFEECGGGGGGGFGFFFFFFFFAA>AA
@M02197:105:000000000-AN6RF:1:1102:9576:8133 1:N:0:1
GGACAGTGTATTTCCTCCGCTTATTGATATGCTTAAGTTCAGCGGGTAGTCCTACCTGATTTGAGGTCAAATTGTCAGAAGCTGTCTCAAAAGAGACCCTTTAGAAGCTGAACCCCATTTATAAAGCTGCTCTTCACAAATGGCGTAGATAATTATCACACCAAAGCAAGGCAACAAAGGTCCCGCTAATGCATTTCAGGAGAGCCGACTTCTGAGAAGCCCGCATACTCCCACATCCAAGCCTGATCAACAGAAAAAGCTGAAAAGGTTGAGAATTTCATGACACTCAAACAGGCATGCTCCTCGGAATACCAAGGAGCGCAAGGTGCGTTCAAAGATTCGATGATTCAC
+
CCCCCCFFFFFFGGGGGGGGGGGGHHHHHHHHHGHHHHHGHGGGGGGGGHGHHFHHHHHHHHHGGGHHHGGHHHHHHHHHHHHHHHHHHHGHHGHHHGHHHHHHHHGHHHHHHHGGFHHHHHHGGHHHHHHHHHHHHHHHHHGHGGGGGHHHHHHHHHHHHGHHHGHHHHHHHHHHHHHHHHHHHHHHGGHHHHHGHHHHHGHGHHGGHGHHHGHHHGGGGGGGHGGGHGGHGHHGGGFFFFHGHEHHHHGGHHHHHHHHGHHHHEEFGHGHHHG5GDEEHHFGFGHHHHEHHHGBHGEGGGGGGHHHHFGHHHHGGGGGHFHHGGCGGGGGGGGCGGFC4FFFFF?ABAA
@M02197:105:000000000-AN6RF:1:1102:16580:8107 1:N:0:1
GGACAGTGTATTTCCTCCGCTTATTGATATGCTTAAGTTCAGCGGGTAGTCCTACCTGATTTGAGGTCAAATTGTCAGAAGCTGTCTCAAAAGAGACCCTTTAGAAGCTGAACCCCATTTATAAAGCTGCTCTTCACAAATGGCGTAGATAATTATCACACCAAAGCAAGGCAACAAAGGTCCCGCTAATGCATTTCAGGAGAGCCGACTTCTGAGAAGCCCGCATACTCCCACATCCAAGCCTGATCAACAGAAAAAGCTGAAAAGGTTGAGAATTTCATGACACTCAAACAGGCATGCTCCTCGGAATACCAAGGAGCGCAAGGTGCGTTCAAAGATTCGATGATTCAC
+
BBCBCCFFFFFFGGGGGGGGGGGHHHGHHHHHHHHHHHHHHHHGGGGGGHHHHHHHHHGHHHHHGHHHHHHHHHHHHHHHHHHHHHHHHHHGGGHHHGHHHHHHHHHHHHHHHHGGGHHHGHHHHHHHHHHHHHHHHHGGHHFHGGGGGHHHHHHHHHHHHGHHHHHHHHHHHHHHHHHGHHHHHHHGHHHHHHHHHHHHHGHGHHGGGHHGHHHHHGGGGGHGHHGGHGHGHHHHGGGHHFHHHHHHHHHHHHHHHHHHHHHHHHHFHHHHHHHDHFHGHHHHHGHHHHHHGHGHHHHECAGGHHHHFFHFHHHGGGGGHFHGGGGGHGGFGGGGGGGFFFFFFFBBAAB
@M02197:105:000000000-AN6RF:1:1102:25459:8261 1:N:0:1
GGACAGTGTATTTCCTCCGCTTATTGATATGCTTAAGTTCAGCGGGTATCCCTACCTGATCCGAGGTCAACCTTGAAAAAATTGGGGGTCGACGGCTGGACTATCTCACACACCATGCGAAAAGATAATCTTACTACGCCTGGGGATATGAGATCATCCGCCTTTGAATTTCAGAAGGGAGAATGCAAGCAAACTCATCTTCCAAGACCAAGCAAATCTGCTTGAGAGGTATTTAATGACGCTCGAACAGGCATGCCTCCCGGAATACCAGGAGGCGCAATGTGCGTTCAAAGATTCGATGATTCAC
+
BCCCCBFFFFFFGGGGGGGGGGGHHHHHHHHHHHHHHHHHHHHGGGGGHHHHHHHHHHHHHHHGGGGHHHHGHHHHHHHHGHHHHHGGGGGGGGGGGGGHHHGHHHHHHHHGHGHHHHHHHHHHHHHHHHHHHHHHHGGGHHHGGHHHHHHHHHHHHHHHHGHHHHHHHHHHHHHHHHHHHGHGHHHGHHHHHHHHHHHHHHHHHHGGHHHHHHHHHHFHHHHGHHHHHHHFHGHGGGGGGHHGHHGHHHFHHGGGGGGGHHGHHHHHHHGGGGGGHFGGGGGGHGGGGGGGGGGFFFFFFFBBAAB
@M02197:105:000000000-AN6RF:1:1102:18953:8728 1:N:0:1
GGACAGTGTATTTCCTCCGCTTATTGATATGCTTAAGTTCAGCGGGTATCCCTACCTGATCCGAGGTCAACCTTGAAAAAATTGGGGGTCGACGGCTGGACTATCTCACACACCATGCGAAAAGATAATCTTACTACGCCTGGGGATATGAGATCATCCGCCTTTGAATTTCAGAAGGGAGAATGCAAGCAAACTCATCTTCCAAGACCAAGCAAATCTGCTTGAGAGGTATTTAATGACGCTCGAACAGGCATGCCTCCCGGAATACCAGGAGGCGCAATGTGCGTTCAAAGATTCGATGATTCAC
+
DDDDDCFFFFFFGGGGGGGGGGGHHHHHHHHHHGHHHHHHGHHGGGGGHHHHGHHHHHHHHHHFFGGHHHHHHHHHHHHHGHHHHHGGGGGGGGGGGGGHHHGHHHHHHHHHHGHHHHHHHHHHGHHHHHHHHHHHHHGGHHHGHHHHHHHHHHHHHHHHHGHHHHHHHHHHHHHGHGGHHHHHHHHHHHHHHHGHHHHHHHHGHHHGHHHHHHHGFGHHHHHHHHHHHHHHGFHHGGGGGGGGHHHHFHHHHGGGGGGGHGHHFHHHHHGGGGGGFFFHGGGGHGGGGGGGGGGFFFFFFFBABAA
@M02197:105:000000000-AN6RF:1:1102:16395:9074 1:N:0:1
GGACAGTGTATTTCCTCCGCTTATTGATATGCTTAAGTTCAGCGGGTATCCCTACCTGATCCGAGGTCAAACTTAGAAAGTTGGGGGTTGCTGGCCAGCGTCTACCGGGTCCCTGTAGCGAGGAGTATTACTACGCTTAGGGCCCGAGAGGCGCCGCCACTGATTTTAAGGCCCGCCGTCTCCGGCGGGGCCCAAGACCAAGCTAGGCTTGAGTGTTGTACTGACGCTCGAACAGGCATGCCCTGCGGAATACCACAGGGCGCAATGTGCGTTCAAAGATTCGATGATTCAC
+
CDDCDCFFDFFFGGGGGGGGGGGHHHHHHHHHHHHHGHHHHHHGGGGGHHHHHHHHHHHHHHHGGGGHHHHHHHHHFHHHGHHHGGGGGGHHGHGHHHGGGGGHHHGGGGGHHHHHFHGGFGGGGHHHHHHHHHGGGGGHHHHGGGGGGGGGGGGGHHGGHHHGGGHHGGGGGGGGGGGGGGGGGGGGHHHHHHHHHGHHHFHHHGHHHHHHGEGHHHFHGGGGFGHFGHFHGHHHHHGGFGFGGHHHHFFGFGFHGGGGDHHHHGGGGHGFGGGCGGGGFFFFFFFCCCCC
@M02197:105:000000000-AN6RF:1:1102:4541:9082 1:N:0:1
GGACAGTGTATTTCCTCCGCTTATTGATATGCTTAAGTTCAGCGGGTAGTCCTACCTGATTTGAGGTCAAATTGTCAGAAGCTGTCTCAAAAGAGACCCTTTAGAAGCTGAACCCCATTTATAAAGCTGCTCTTCACAAATGGCGTAGATAATTATCACACCAAAGCAAGGCAACAAAGGTCCCGCTAATGCATTTCAGGAGAGCCGACTTCTGAGAAGCCCGCATACTCCCACATCCAAGCCTGATCAACAGAAAAAGCTGAAAAGGTTGAGAATTTCATGACACTCAAACAGGCATGCTCCTCGGAATACCAAGGAGCGCAAGGTGCGTTCAAAGATTCGATGATTCAC
+
BBCCCCFFFFFFGGGGGGGGGGGHHHHHHHHHHHHHHHHHHHHGGGGGGHHHHHHHGHHHHHHHGHHHHHHHHHHHHHHHHHHHHHHHHHHHHGHHHGHHHHHHHHHHHHHHHHGGGHHHHHHHHHHHHHHHHHHHHHHHHHHHGGGGGHHHHHHHHHHHHGHHHHHHHHHHHHHHHHHHFGHFHGHGHHHHHHHHHHHHHGGGGHHHGHHHHHHHHGGGGGHHHHGGHGHGHGHHGGHEHHGHHGHHHHHHHHHHHHHHHHFHGHHHHHHHHHFHHGHHGHHHFGHHHHHHHHFGHHHGGGGGHHHHHHGFHHHGGGGGFHHHFGGGHGGGGGGGGGGFFFFFFFBBAAB
@M02197:105:000000000-AN6RF:1:1102:16394:9011 1:N:0:1
GGACAGTGTATTTCCTCCGCTTATTGATATGCTTAAGTTCAGCGGGTAGTCCTACCTGATTTGAGGTCAAATTGTCAGAAGCTGTCTCAAAAGAGACCCTTTAGAAGCTGAACCCCATTTATAAAGCTGCTCTTCACAAATGGCGTAGATAATTATCACACCAAAGCAAGGCAACAAAGGTCCCGCTAATGCATTTCAGGAGAGCCGACTTCTGAGAAGCCCGCATACTCCCACATCCAAGCCTGATCAACAGAAAAAGCTGAAAAGGTTGAGAATTTCATGACACTCAAACAGGCATGCTCCTCGGAATACCAAGGAGCGCAAGGTGCGTTCAAAGATTCGATGACTCAC
+
BBBBBBFFDBFFGGGGGGEGGG?GHHHHHHHGHHHHHHHHGHHGGGEEFHHHHHHHHHHHHHHFFHHGHHHHHHHHHHGHHHHHHHHHHHFHHGHHHGHHHHHHHHHHHHHHHHGGGHHHHHHFHHHHHGHHHHHHHHHHGHGHGGGGGGHHHGHHHHHHHGHFHHHHHHHHHHHHHHHHGHGGFHHHHHHHHHHHHHHHHGHGHHHGGGGHHHHHHGGGGGGGHHGGHGGGGHHEGGHHHHHGHHGHHHHHHHHHGDHHFHHHHFFHFHGHHHHBHHHHHHGEBFHHHFHGHHHHHGGGGGGGHGHHHHHHHGFEEGGFF5HHGGGGCGGFGCGGGGGCFFFFFFBBAAA
@M02197:105:000000000-AN6RF:1:1102:12176:9250 1:N:0:1
GGACAGTGTATTTCCTCCGCTTATTGATATGCTTAAGTTCAGCGGGTAGTCCTACCTGATTTGAGGTCAAATTGTCAGAAGCTGTCTCAAAAGAGACCCTTTAGAAGCTGAACCCCATTTATAAAGCTGCTCTTCACAAATGGCGTAGATAATTATCACACCAAAGCAAGGCAACAAAGGTCCCGCTAATGCATTTCAGGAGAGCCGACTTCTGAGAAGCCCGCATACTCCCACATCCAAGCCTGATCAACAGAAAAAGCTGAAAAGGTTGAGAATTTCATGACACTCAAACAGGCATGCTCCTCGGAATACCAAGGAGCGCAAGGTGCGTTCAAAGATTCGATGATTCAC
+
CCDCCCFFFFFFGGGGGGGGGGGHHHHHHGGHHHHHHHHHHHHGGGGGGHHHHHHHHHGHHHHHGHHHHHHHHHHHHHHHHHHGHHHHHHHHHGHHHGHHHHHHHHHHHHHHHHGGGHHHHHHHHHHHHHHHHGHHHGHHHHHHGGGGGHHHHHHHHHHHHGHHHHHHHGGHHHHHGHHGHHGHHGHHHHHHHHGHHHHHHGHGHHHHGHHHGHHHHGGGGGGGHHGGHGHHHHHHGGHHHGHGHHHHHHHHHHHHHFHHFGEHHHHFHHHHHGFFGBHHEHGBHGHHFHHHHHFHHHHGGGGGGHGHGFGHHHGFGGGGHHHHGCGE4GGGGGGGGGGFFFFFFFBBBBB
@M02197:105:000000000-AN6RF:1:1102:11262:9181 1:N:0:1
GGACAGTGTATTTCCTCCGCTTATTGATATGCTTAAGTTCAGCGGGTATCCCTACCTGATCCGAGGTCAACCTTGAAAAAATTGGGGGTCGACGGCTGGACTATCTCACACACCACGCGAAAAGATAATCTTACTACGCCTGGGGATATGAGATCATCCGCCTTTGAATTTCAGAAGGGAGAATGCAAGCAAACTCATCTTCCAAGACCAAGCAAATCTGCTTGAGAGGTATTTAATGACGCTCGAACAGGCATGCCTCCCGGAGTACCAGGAGGCGCAATGTGCGTTCAAAGATTCGATGATTCAC
+
BCBBCCFFFFFFGGGGGGGGGGGHHHHHHHHHGHHHHHHHHHHGGGGGHHHHHHHHHHHHHHHGGGGHHHHHHHHFHFHHGHHHHHGGGGGGGGGGGGGHHHHHHHHHHGHGGGHHGGGHHHHHHHHHHHHHHHHHHHGGHHHGHHHHHHHHHHHHHGHGGGGHHHHGHHHHHHHHHHHHHHHHHHHHHHHHHHHHHHHHHHHGHHHGHHHGHHHHGHFGHFHHGGHHHHHHHHHGGGGGGHHGHHHFFHHEHGGGGGGGGHHHHHHHGHHGGGGDHHHHCEGGHGGGGGGGGGGFFFFFFFBBBAB
@M02197:105:000000000-AN6RF:1:1102:6967:9642 1:N:0:1
GGACAGTGTATTTCCTCCGCTTATTGTTATGCTTAAGTTCAGCGGGTAGTCCTACCTGATTTGAGGTCAAATTGTCAGAAGCTGTCTCAAAAGAGACCCTTTAGAAGCTGAACCCCATTTATAAAGCTGCTCTTCACAAATGGCGTAGATAATTATCACACCAAAGCAAGGCAACAAAGGTCCCGCTAATGCATTTCAGGAGAGCCGACTTCTGAGAAGCCCGCATACTCCCACATCCAAGCCTGATCAACAGAAAAAGCTGAAAAGGTTGAGAATTTCATGACACTCAAACAGGCATGCTCCTCGGAATACCAAGGAGCGCAAGGTGCGTTCAAAGATTCGATGACTCAC
+
BCBCBBFFFFFFGGGGGGGGGGGHHHGHHHHHHHGGHGGBFCHGGGGGGHHEHHHGGGHHHHHHGGHHHHHHHHHHHHHGHHHHHHHHHGHHHGGHHGHHHHHHHHHHHHHHHHGGGHHHHHHHHGHHHHHHHHHHHHHHHHGFGGGGGHHHGHHHHHHHHGHHHHHGHHHHHHHHHHHHHHHHGGGHHHHHHHHHHHHHHGGGFHHHGGGHHHHHHGGGGGGGHGGGHGGHHHGHGGEHHGHHHHGHGHGHHHHHHHHHHHHGHHGFHHHHHHHGHHHHHFHHHGHHGHHHHGFHHGHGGGGGHHGHHGFGGHHGGFGGHHHGGGGGHGGFGGGGGFGBFFFFFFBBABA
@M02197:105:000000000-AN6RF:1:1102:26141:9686 1:N:0:1
GGACAGTGTATTTCCTCCGCTTATTGATATGCTTAAGTTCAGCGGGTATCCCTACCTGATCCGAGGTCAACCTTGAAAAAAATGGAGGTCAACGGCAGGGCAATCACACACACCAAGCGAAAAGATAAACTTACTACACCTGGGGATATGAGATCATCCGCCTTTGAATTTCAGAAGGGAGAATGCAAGCATACTCATCTTCCACGACCAAGCAAATTTGCTTGAGAGGTATTTAATGACGCTCGAACAGGCATGCCTCCCGGAATACCAGGAGGCGCAATGTGCGTTCAAAGATTCGATGATTCAC
+
CCCDCCFFFFFFGGGGGGGGGGGHHHHHHHHHHHHHHHHHHHHGGGGGHHHHHHHHHHHHHHGGGGGHHHHHHHHFHHHHGGHHHHHGGHHHHGGGGGGGGGGHHHHHHGGGGGHHHGHHGHHHHHHHHHHHHHHHHHHHHHHHHHGHHHHHHHHHHHHHHHGHHHHHHHHHHHHHHHHGHHGHHHHGHGGGHHHHHHHGGGGGGHGGHHHHHHHHHHFHHGHHHGHHHHFHHGHHGGGGGHHGHHHHHHHHGGGGGGGGHHHHHFFHHHHGGFCEHHHHGGGGHGGGGGGGGGGFFFFFFFBBBBB
@M02197:105:000000000-AN6RF:1:1102:22059:9656 1:N:0:1
GGACAGTGTATTTCCTCCGCTTATTGATATGCTTAAGTTCAGCAGGTATTCCTACCTGATCCGAGGTCAAACTTAGAAAGTTGGGGGTTGCTGGCCAGCGTCCACCGGGTCCCTGTAGCGAGGAGTATTACTACGCTTAGGGCCCGAGAGGCGCCGCCACTGATTTTAAGGCCCGCCGTCTCCGGCGAGGCCCAAGACCAAGCTAGGCTTGAGTGTTGTACTGACGCTCGAACAGGCATGCCCTGCGGAATACCACAGGGCGCAATGTGCGTTCAAAGATTCGATGATTCAC
+
BCCCDCFFFFFFGGGGGGGGGGGHHHHHHHHHHHHHHHHHHHHHHHHHHHHHHHHHHHHGIIHGGGGHHHHHHHHHGFGHHHHHGG9GGGHHGHGHHHGGGGGGHHGGEGGHHHHHHHHGGGGGGHHHHHHHHHGGGGGHHGHGGGGGGGGGGGGGGGGGHHHHGHHHGGGGGGGGGGGGGGGGGGHGHHHFHHHHHGHHHHGHHGHHHHHHGHGHHHHHGGHGGGHHGHHHHHHHHHGGCGCGGHHHHHHFHHHHGGGGGHHHHGGGGHGGGGGGGGGGFFFFFFFBBBBB
@M02197:105:000000000-AN6RF:1:1102:13550:10029 1:N:0:1
GGACAGTGTATTTCCTCCGCTTATTGATATGCTTAAGTTCAGCGGGTATCCCTACCTGATCCGAGGTCAACCTTGAAAAAATTGGGGGTCGACGGCTGGACTATCTCACACACCATGCGAAAAGATAATCTTACTACGCCTGGGGATATGAGATCATCCGCCTTTGAATTTCAGAAGGGAGAATGCAAGCAAACTCATCTTCCAAGACCAAGCAAATCTGCTTGAGAGGTATTTAATGACGCTCGAACAGGCATGCCTCCCGGAATACCAGGAGGCGCAATGTGCGTTCAAAGATTCGATGATTCAC
+
DCDDDCFFFFFFGGGGGGGGGGGHHHHHHHHHHHHHHHHHHHHGGGGGHHHHHHHHHHHHHHHGGGGHGHHHHHHGHHHGGHHHHHGGGGGGGGGGGGGHHHGHHHHHHHHGGGHHHHGHHHHHHHHHHHHHHHHHHGGGHHHHHHHHHHHHHHHHHHHHHGGGHHHHHHHHHHHHHHHHHHHHHHHHHHHGHHHHHHHHHHHGHHHFHHHFFHHFFHFGHHHHHHHHHHHHHFHHGGGGGGHGGHHHHHHHHGGGGGGGHHHHHHHHHHHGGGGGHHHHGEGGHGGGGGGGGGGFFFFFFFCCBAC
@M02197:105:000000000-AN6RF:1:1102:3396:9874 1:N:0:1
GGACAGTGTATTTCCTCCGTTATTGATATGCTTAAGTTCAGCGGGTATCCCTACCTGATCCGAGGTCAACCTTAGAAAGATTCTCCCTGAGGGGAGGCAGACCGTGTCCCGTAAACCCATGTGTCCGATACGTGTCCCGTGAAGAACTCAGTGTACCGGGGGTCCAACGAGGCCGCCGTCATTGTCTTTGGGAGGGGCAGGAGCCCCCGAGGGGGCCTCCACCAAACCGTCCAACACCAAGCCGAGGGCTTGAGGGGTGATAATGACGCTCGAACAGGCATGCCCTTCGGTATGCCAAAGGGCGCAATGTGCGTTCAAAGCTTCGATGACTCAC
+
AAAAAAFFDFFFG3FGBFEGF1GBDB3D3FGGGGFGHEF3AFEACAEFFFG1AACGHEHHDH/AEE01GFFHHHHHGHGHFFFHGHBGHHF/EECGCGFEGHGEEHGFHHGHGGHFHGGHGGHHHHG?C7GAGHHH<<C??FE1<0<GGHHBGFGHFAC9<CCGGFGFFEF-AGG@@C@BAAFFFFFFFFBCGE.@AECA-5EE@@?CCCCB<@/?/9CFFGFFEEFFHFABEFFFGCEFFCGHG?/F1GFEF?G>B222DFF>/?/FHG/HDDF11A0F//A////A011B11FBCFAA000AA31A0EEGFA3FAEG?CCFFBFFFFA>1AA
@M02197:105:000000000-AN6RF:1:1102:27362:10111 1:N:0:1
GGACAGTGTATTTCCTCCGCTTATTGATATGCTTAAGTTCAGCGGGTATCCCTACCTGATCCGAGGTCAACCTTAAAAAAATTAGGGGTTGCTGGCAAGTAGACCTACCGGACTCAATCGCGAGGAGTATTACTACGCGTAGAGCCGACAGGCACCGCCACTGATTTTAGGGGCCGCGAAACCGCGAACCCCAATACCAAGCGAGAGCTTGAGTGGTTATAATGACGCTCGAACAGGCATGCCCCCCGGAATACCAGAGGGCGCAATGTGCGTTCAAAGATTCGATGACTCAC
+
AACBBCFFFBFFGGGGGGGGGGGHHHHHHHHHHHHHHFHHHHHGGGGGHHHHHHHHH<H<<HHG:GG:HH:;<(HHHHGE:HH<HFHGGGGH/HH9HHGHH;HHH;HHHG:G;;H;H<;G/GGG999HH;H;HH;<GGG7;G9HHH9GGGGGGHGGGGGGGGGFGGGGGGGGGGGGGGGGGGGGGFFFGHHHHGGFGGHGGGFFHHHHFHGHGHHHHHHGHHGFFFGHFGHHGFGHHHBCFGGGCGHHHFHFFFHHHGGGGGHHHHGGGGHGGGGGGGGGGFFFFDFF?A>3A
@M02197:105:000000000-AN6RF:1:1102:7008:10204 1:N:0:1
GGACAGTGTATTTCCTCCGCTTATTGATATGCTTAAGTTCAGCGGGTAGTCCTACCTGATTTGAGGTCAAATTGTCAGAAGCTGTCTCAAAAGAGACCCTTTAGAAGCTGAACCCCATTTATAAAGCTGCTCTTCACAAATGGCGTAGATAATTATCACACCAAAGCAAGGCAACAAAGGTCCCGCTAATGCATTTCAGGAGAGCCGACTTCTGAGAAGCCCGCATACTCCCACATCCAAGCCTGATCAACAGAAAAAGCTGAAAAGGTTGAGAATTTCATGACACTCAAACAGGCATGCTCCTCGGAATACCAAGGAGCGCAAGGTGCGTTCAAAGATTCGATGATTCAC
+
ABBBBBFFDFFFGGGGGGGGGGGHHHGHHHHGHHHHFHHHHHGGGGEEGHHHHHHHHHHHHHHFGHHHHHHHHFHHHHHHHHHGHHHHHHHHGGHHHGHHHHGHHHGHHFHHGHGGGHHHHHHHHHGHHHHHHHHHHHHHHHHHGGGGGHHHHHHHHHHHHHHHHHHHHHHHHHHHHHHEFHHHHGGGHHHHHHHHHGHHHGHGGHHGHGGHHHHHHBGGGGGGHHGGGGGHHHHFGGGHHEHHHHGDHGEGHHHHHGGGHFBHHHHFHHHGHFD5HFHHFHHHHGHHHHHHGHGHHHEGCGCGHHGFDGBFFHHGE2CGGDCGA22EAFGGGGGGFGFFFFFFFFA?ABA
@M02197:105:000000000-AN6RF:1:1102:27532:10150 1:N:0:1
GGACAGTGTATTTCCTCCGCTTATTGATATGCTTAAGTTCAGCGGGTAGTCCTACCTGATTTGAGGTCAAATTGTCAGAAGCTGTCTCAAAAGAGACCCTTTAGAAGCTGAACCCCATTTATAAAGCTGCTCTTCACAAATGGCGTAGATAATTATCACACCAAAGCAAGGCAACAAAGGTCCCGCTAATGCATTTCAGGAGAGCCGACTTCTGAGAAGCCCGCATACTCCCACATCCAAGCCTGATCAACAGAAAAAGCTGAAAAGGTTGAGAATTTCATGACACTCAAACAGGCATGCTCCTCGGAATACCAAGGAGCGCAAGGTGCGTTCAAAGATTCGATGACTCAC
+
BABBBBFFFFFFGGGGGGGGEGGHBHHHGHHHHHHHGHHHHHHGGGGGGHHHFHHHHHHHHHHHGGHHHHGHHHHHHHHHHHHHHHHHHHHGHGEHHGHGHHHHHHHHHGHHGEGGGHHHHHHHHHGHHHHHHHGHHHFHHHGHGGGGGHHHHHHHHHHHHHHHHHHHHHHHHHHHHHHGFGHGHHGHHHHHHHHHHHGHHGGGHHHGCGGHGGHHHGGGGGHHHHGGHGGGGHGFGGGHGCHHHFHHHHHHHHHHHHHHHGHFHHHHHHHGGGHBHEFHFHHGFEBHHHHHHHGHGHHGF?GEGHHHHGGHGHHGGFGFHGHCGGGGHGGFBCGGGFGFFFFFBFAA>AA
@M02197:105:000000000-AN6RF:1:1102:17221:10588 1:N:0:1
GGACAGTGTATTTCCTCCGCTTATTGATATGCTTAAGTTCAGCGGGTAGTCTTACCTGATTTGAGGTCAAATTGTCAGAAGCTGTCTCAAAAGAGACCCTTTAGAAGCTGAACCCCATTTATAAAGCTGCTCTTCACAAATGGCGTAGATAATTATCACACCAAAGCAGGGCAACAAAGGTCCCGCTAATGCATTTCAGGAGAGCCGACTTCTGAGAAGCCCGCATACTCCCACATCCAAGCCTGATCAACAGAAAAAGCTGAAAAGGTTGAGAATTTCATGACACTCAAACAGGCATGCTCCTCGGAATACCAAGGAGCGCAAGGTGCGTTCAAAGATTCGATGATTCAC
+
CCCCCCFFFFFFGGGGGGGGGGGHGHHHHHHHHHHHHHHHHHHGGGFEGHH5FGHHHHHHHHHHGHHHHHHHHHHHHHHHHHHHHHHHHHHHHGHHHGHHHHHHHHHHHHHHHHGGGHHHHHHHHHHHHHHHHHHHHHHHHHHHGGGGGHHHHHHHHHHHHHHHHHHHHHGHHHHHHHHHHHHHHHHHHHHHHHHHHHHHHGHGHHHGHHHHHGHHHHGGGGHGHGGGGGHHHHGHGGHHHHHHHHHHHHHGHHHHHHHHHHHHHHHFGHHGHHHHGHHHHHGHFGGHHHFHHHHHHGHGGGGGHHGHGHHHGHHFEGGGHHHHFCGGHGGGGGGGGGFFFFFFFFBBBBB
@M02197:105:000000000-AN6RF:1:1102:5904:10814 1:N:0:1
GGACAGTGTATTTCCTCCGCTTATTGATATGCTTAAGTTCAGCGGGTATCCCTACCTGATCCGAGGTCAACCTTAGAAAGATTCTCCCTGAGGGGAGGCAGACCGTGTCCCGTAAACCCATGTGTCCGATACGTGTCCCGTGAAGAACTCAGTGTACCGGGGGTCCAACGAGGCCGCCGTCATTGTCTTTGGGAGGGGCAGGAACCCCCGAGGGGGCCTCCACCAAACCGTCCAACACCAAGCCGAGGGCTTGAGGGGTGATAATGACGCTCGAACAGGCATGCCCTTCGGAATACCAAAGGGCGCAATGTGCGTTCAAAGATTCGATGACTCAC
+
ABCCCCFFFFFFGGGGGGGGGGGHHHHHHHCHHHHHHHHHHGHGGGGGHHHHHHHHHHHHHHHGGGGHHHHHHHHHHHHGHHHHHHHHHHHHGGGGGGGGGGHHGGHHHHHGGFGHHHGGHHHHHHHGGGGGGFGHHHHGHGGGHHHHHHHGHHHHHHGGDFGFFGGGGFGGGGGGFGFFFFFHHFHHHGGGFFEHGEHFHHGGFFFFFFFFFFGGFFFFFGGGFGFGGHGHHGHGFGGGGGGGGGHGHFHHGFGHHHFFHFHHGGGGGHHGHHGHHGHHHFAGGGGGGBHHHGHHHHHGGGGFHHFHGGGGFFFGGFCGGGGBFFFFFF3ABBA
@M02197:105:000000000-AN6RF:1:1102:8027:10690 1:N:0:1
GGACAGTGTATTTCCTCCGCTTATTGATATGCTTAAGTTCAGCGGGTAGTCCTACCTGATTTGAGGTCAAATTGTCAGAAGCTGTCTCAAAAGAGACCCTTTAGAAGCTGAACCCCATTTATAAAGCTGCTCTTCACAAATGGCGTAGATAATTATCACACCAAAGCAAGGCAACAAAGGTGCCGCTAATGCATTTCAGGAGAGCCGACTTCTGAGAAGCCCGCATACTCCCACATCCAAGCCTGATCAACAGAAAAAGCTGAAAAGGTTGAGAATTTCATGACACTCAAACAGGCATGCTCCTCGGAATACCAAGGAGCGCAAGGTGCGTTCAAAGATTCGATGATTCAC
+
AAABBAFFDFDFGGGGGGGGGGGHHHHHHHHHHHGHHBGFHHHGGGGGGGGFHHHHHHHHFFDHGHHHHHGFDGHHHHHFHFGHHHGHHHHGHGGHHGHHHHHHHHHFHGHHHHFGGHGHHHHHHHEHHHHHHHHHHHHHHGHFGGGGGHHFHHHHHFHHGHHHHGHHHHFHHHHHHHHF<%CGGHHHHHHHHHHHHHHHGGGGHGHGGGGHGHHHHGGGFGGGGHEGFGHHHHGFF@GHHHHHHFBHGHHHHHHHHHHHHFFHHHHFHHHHHHHFHGGHHGHF5GHHHHHHGHFHHHGGGFADHHFHGBGHHHHEFCGGHHGCFFGGHGGGGGGGGGGFFFFFFFBBAAB
@M02197:105:000000000-AN6RF:1:1102:25079:10951 1:N:0:1
GGACAGTGTATTTCCTCCGCTTATTGATATGCTTAAGTTCAGCGGGTATCCCTACCTGATCCGAGGTCAACCTGTAAAAATTGGGGGTTCTGGCAAGCCACCGGGGGGAACTCTATAGCGGGAGTATGCACTACGCTTAGAGCCCACCGGCACCGCCACTAATTTTGAGGGCCGCGGAGACCGCGTGCCCCAATACCACGCTAGGCGTGAGTGGTTAAATGACGCTCGAACAGGCATGCCCTGCGGAATACCACAGGGCGCAATGTGCGTTCAAAGATTCGATGATTCAC
+
BCCCCCFFFFFFGGGGGGFGGGGHHHHHHHGHHHHFHHHFHHHGGGGGHHHHHHHHHH<EH<H9GG9:HHH:H:HHHHH;H<HHHGGGGHHH:HH<;HG<H<GGGGG:G:GGGGGG;G:GGGFFD7FFFFF:9FFFFFFFFFFFFFFFFFFFGFFFGFHHHHHHHHHHGGFGGGGHHGGGGGGGGGGGGHHHHHFGGGGHFGHGHGHHGHGHHHGHHGHGGGGGHHGHHHHHGHHHGGGGGGGHHHHHHHHHHHGGGGGHFHHGEEGHGGGGGGFAGFFFFFFFFBBBBB
@M02197:105:000000000-AN6RF:1:1102:3437:10977 1:N:0:1
GGACAGTGTATTTCCTCCGCTTATTGATATGCTTAAGATCAGCGGGTATCCCTACCTGATCCGAGGTCAACCTTGAAAAAATTGGGGGTCGACGGCTGGACTATCTCACACACCATGCGAAAAGATAATCTTACTACGCCTGGGGATATGAGATCATCCGCCTTTGAATTTCAGAAGGGAGAATGCGAGCAAACTCATCTTCCAAGACCAAGCAAATCTGCTTGAGAGGTATTTAATGACGCTCGAACAGGCATGCCTCCCGGAATACCAGGAGGCGCAATGTGCGTTCAAAGATTCGATGATTCAC
+
A?AAAAFFDFFFGFFFA1E1EGG13DGHBHGHBGGGC1DBFGGFGGEEHFHFGHHHGBGHFHHG//EH1FHHFHHFGHGFGHHHHHGGGGGGG9GGGGGFFGGHHFFFHGHGGFHHHHGGFGHHHHHHHHHHHHHHGHGCHHEGGGGHHHHHHHHHHGHFEGDGHHHHGHGHGHGHHFBHGCGGGECGHGHGFHHHGHHHFGFFHGFFFHHHHHGGFFGFEFFFHGHHHHHFGGHHGDGCGHGGHHFFFHHHFFE?GGGCHHHGHHGHGHHFFACGHFGCGGGGHGGGGGGGA4BBFFFFFFAAA>A
@M02197:105:000000000-AN6RF:1:1102:21361:11159 1:N:0:1
GGACAGTGTATTTCCTCCGCTTATTGATATGCTTAAGTTCAGCGGGTATCCCTACCTGATCCGAGGTCAACCTGTAAAAATTGGGGGTTCTGGCAAGCCACCGGGGGGAACTCTATAGCGGGAGTATGCACTACGCTTAGAGCCCACCGGCACCGCCACTAATTTTGAGGGCCGCGGAGACCGCGTGCCCCAATACCACGCTAGGCGTGAGTGGTTAAATGACGCTCGAACAGGCATGCCCTGCGGAATACCACAGGGCGCAATGTGCGTTCAAAGATTCGATGACTCAC
+
CBBCCCFFFFFFGGGGGGGGGGGHHHHHGGHHHHHHHHHHHHHGGGGGHHHHHHHH:;HHH;HGGGGHH:H:HH:HHHH;H(HHHG9CFHHHH:HHGHGHHHGGGGGGG9GGGGGGGGGGGGFFFFFFF:FF9FF7FFFFF:FFFFFFFFFFGGGHHHHHHHFHGHHHGGGGGGFHHGGGGGGGGGGGHHHHHFGGGFGHHGHGHHFHFGGHFHFHGGHGGGGGGHGGHHHHHHGHGGGGGGGGGFHHGFGHHGGGGGEG5FHEEEFFGGGGGGGGGGFFFFFFFCBAAB
@M02197:105:000000000-AN6RF:1:1102:9798:11414 1:N:0:1
GGACAGTGTATTTCCTCCGCTTATTGATATGCTTAAGTTCAGCGGGTAGTCCTACCTGATTTGAGGTCAAATTGTCAGAAGCTGTCTCAAAAGAGACCCTTTAGAAGCTGAACCCCATTTATAAAGCTGCTCCTCACAAATGGCGTAGATAATTATCACACCAAAGCAAGGCAACAAAGGTCCCGCTAATGCATTTCAGGAGAGCCGACTTCTGAGAAGCCCGCATACTCCCACATCCAAGCCTGATCAACAGAAAAAGCTGAAAGGGTTGAGAATTTCATGACACTCAAACAGGCATGCTCCTCGGAATACCAAGGAGCGCAAGGTGCGTTCAAAGATTCGATGACTCAC
+
BCCCBCFFFFFFGGGGGGGGGGGHHGGHHHGHHHHHHHHHHHHGGGGGGHHHHHHHHHHHHHHHGHHGHHHHHHHHHHHHHHHHHHHHHHHHHGHHHGHHHHHHHHHHHHHGHGGGGHHHHHHHHHHHHHHGHHHHHHHHHHHHGGGGGHHHHHHHHHHHHGHHHHHHHHGHHHHHHHHHGGGHHGGHHGHHHHHHHHHHHGHGHFGGGGHHHHHHGGGGGGGGHHGGHGGHHHHHGGBEHFHHHHHHHHHGHHHHHHHHHGHHHGGHGHHHHHHFHHHHGHHHHGHHHHHHEHGHHHHGGGGFHHHHHGHHHHBGGGGGHFGGGGGGGGGGGGGGGGGFFFFFFDBBABB
@M02197:105:000000000-AN6RF:1:1102:16452:11517 1:N:0:1
GGACAGTGTATTTCCTCCGCTTATTGATATGCTTAAGTTCAGCGGGTAGTCCTACCTGATTTGAGGTCAAATTGTCAGAAGCTGTCTCAAAAGAGACCCTTTAGAAGCTGAACCCCATTTATAAAGCTGCTCTTCACAAATGGCGTAGATAATTATCACACCAAAGCAAGGCAACAAAGGTCCCGCTAAGGCATTTCAGGAGAGCCGACTTCTGAGAAGCCCGCATACTCCCACATCCAAGCCTGATCAACAGAAAAAGCTGAAAAGGTTGAGAATTTCATGACACTCAAACAGGCATGCTCCTCGGAATACCAAGGAGCGCAAGGTGCGTTCAAAGATTCGATGACTCAC
+
DCDDDCFFFFFFGGGGGGGGGGGHHHHHHHHHHHHHHHHHHHHGGGGGGHHHHHHHHGHHHHHHGHHHHHHHHHHHHHHHHHHHHGHHHHHHHGHHHGHHHHHHHHHHHHHHHHGGGHHHHHHHHHHHHHHHHHHHHHHHGHHHGGGGGHHHHHHHHHHHHHHHHHGHHHHHHHHHHHHHFFHHGHGHHGHHHHHHHHHHHGHGHHHHHHGGHHHHHGGGGGHHHHGGHGHHHGHGGGHHHGHHHHHFFHHHGHHHHHEHHHHFHHHHHHHHHHFHEHHHHHHHGGFHFHFHHHHGHGHGGGGEHHHHHFFHHHHFEFEGHHGHGGGGHGGGGGGGGFGFFFFFFFBBBAB
@M02197:105:000000000-AN6RF:1:1102:24124:11599 1:N:0:1
GGACAGTGTATTTCCTCCGCTTATTGATATGCTTAAGTTCAGCGGGTATCCCTACCTGATCCGAGGTCAAACTTAGAAAGTTGGGGGTTGCTGGCCAGCGTCCACCGGGTCCCTGCAGCGAGGAGTATTACTACGCTTAGGGCCCGAGAGGCGCCGCCACTGATTTTAAGGCCCGCCGTCTCCGGCGAGGCCCAAGACCAAGCTAGGCTTGAGTGTTGTACTGACGCTCGAACAGGCATGCCCTGCGGAATACCACAGGGCGCAATGTGCGTTCAAAGATTCGATGATTCAC
+
CDDDDDFFFFFFGGGGGGGGGGGHHHGHHHHHHHHHHHHHHHHGGGGGHHHHHHHG:HHHHHHGGGGHHHHHHHHHHHHHGHHHGGGGGGHHHHGHHHGGGGGGHHGGGGGHHHHHHGGGGGGGGGHHHHHHHHGGGGGHGHHGGGGGGGGGGGGGGHGGHHGGHHHHGGGGGGGFFGGGFGGGGGHGHHFHHGHHHGGHHHGHHGHGHHHHGHHHHGFFHHHGGFHHGHHHGHHHHHGGGGGGGGHHHHGHHHHHGGGGGHGGHGGGGHGGGGGGGGGGFFFFFFFCBCCC
@M02197:105:000000000-AN6RF:1:1102:21931:11608 1:N:0:1
GGACAGTGTATTTCCTCCGCTTATTGATATGCTTAAGTTCAGCGGGTAGTCCTACCTGATTTGAGGTCAAATTGTCAGAAGCTGTCTCAAAAGAGACCCTTTAGAAGCTGAACCCTATTTATAAAGCTGCTCTTCACAAATGGCGTAGATAATTATCACACCAAAGCAAGGCAACAAAGGTCCCGCTAATGCATTTCAGGAGAGCCGACTTCTGAGAAGCCCGCATACTCCCACATCCAAGCCTGATCAACAGAAAAAGCTGAAAAGGTTGAGAATTTCATGACACTCAAACAGGCATGCTCCTCGGAATACCAAGGAGCGCAAGGTGCGTTCAAAGATTCGATGATTCAC
+
ABBBBBFFDFFFGGGFGGGGGGGHHHHHHHGHHHHHHHHHHGHGGGGGGHHHHHHHHHHHHHHHGHHHHHHHHHHHHHHHHHHHHHHHHHHHHGHHHGHHHHHGGHHHGHHHHHGHHHHHHHHHHHHHHHHHHHHHHHHHHHHHGGGGGHHHHHHHHHHHHHHHHHHHHHHHHHHHHHHGHHHHHGHHHHHHHHHHHHHHHGHGGHHHHGGHHHHHHGGGGGHHHHGGHGHHHHHGGGHHGGHHFHHHHHHHHHHHHFHHHHHHHHHHHHHHHHHGHFHHHHHHHGHHHHHHHFHHHHHGGGGGHHGHHHHHHHFGGGGGGHHHGGGGHGGGGGGGGGGFFFFFFFAAA>A
@M02197:105:000000000-AN6RF:1:1102:28407:11769 1:N:0:1
GGACAGTGTATTTCCTCCGCTTATTGATATGCTTAAGTTCAGCGGGTATCCCTACCTGATCCGAGGTCAACCTTGAAAAAATTGGGGGTCGACGGCTGGACTATCTCACACACCATGCGAAAAGATAATCTTACTACGCCTGGGGATATGAGATCATCCGCCTTTGAATTTCAGAAGGGAGAATGCAAGCAAACTCATCTTCCAAGACCAAGCAAATCTGCTTGAGAGGTATTTAATGACGCTCGAACAGGCATGCCTCCCGGAATACCAGGAGGCGCAATGTGCGTTCAAAGATTCGATGATTCAC
+
AAAAAAFFFFFFGGGGG1EF1EFHHHFHGHGHHHHGHHHHHHHCEEEGHFHGHBFHFGHHHHFGEEGFFHGHHGHHGHFFGGHHGHGGGGCEGGGFF>CHGGHGGFFHHHHGGGHHHHGGGGGFFFHHHHHHHHHHHGGGHHHHGHHHFHHHHHHHHHHGGGGGHHHHHHHHFHHHG?GHHHGGHHGHHHHGGGGHHGHHGHFFHHHFFFHFFHFFHFHFFFFFFHHGHHFFGHFG/CGEGHG/FFAFDB1GGEGEE?EEBHHHHGBFGFAAEFAEFGF1EAGGCGGGGGGGEFB1@3FFFFAAA1A
@M02197:105:000000000-AN6RF:1:1102:11490:11354 1:N:0:1
GGACAGTGTATTTCCTCCGCTTATTGATATGCTTAAGTTCAGCGGGTAGTCCTACCTGATTTGAGGTCAAATTGTCAGAAGCTGTCTCAAAAGAGACCCTTTAGAAGCTGAACCCCATTTATAAAGCTGCTCTTCACAAATGGCGTAGATAATTATCACACCAAAGCAAGGCAACAAAGGTCCCGCTAATGCATTTCAGGAGAGCCGACTTCTGAGAAGCCCGCATACTCCCACATCCAAGCCTGATCAACAGAAAAAGCTGAAAAGGTTGAGAATTTCATGACACTCAAACAGGCATGCTCCTCGGAATACCAAGGAGCGCAAGGTGCGTTCAAAGATTCGATGATTCAC
+
CCCCCDFFFFFFGGGGGGGGGGGHHHHHHHHHHHHHHHHHHHHGGGGGGHHHHHHHHHHHHHHHGHHHHHHHHHHHHHHHHHHHHHHHHHHHHGHHHGHHHHHHHHHHHHHHHHGGGHHHHHHHHHHHHHHHHHHHHHHHHHHHGGGGGHHHHHHHHHHHHHHHHHHHHHGHHHHHHHHHHHHHGGGHGHHHHHHHHHHHHGHGHHGGGHHHHHHHHHGGGGGHHHGGGGHHHHHHGGHHHGHHHHHHHHHHHHHHHHHHHHHHHHHGDGHHGHGFHHHHHHHFFGHHHHHHHHHHHHHGGGGCHHHHHHHHHHHGGGFGHHHHGGGGGGGGGGGGGGGFFFFFFF@BBAB
@M02197:105:000000000-AN6RF:1:1102:12995:11824 1:N:0:1
GGACAGTGTATTTCCTCCGCTTATTGATATGCTTAAGTTCAGCGGGTAGTCCTACCTGATTTGAGGTCAAATTGTCAGAAGCTGTCTCAAAAGAGACCCTTTAGAAGCTGAACCCCATTTATAAAGCTGCTCTTCACAAATGGCGTAGATAATTATCACACCAAAGCAAGGCAACAAAGGTCCCGCTAATGCATTTCAGGAGAGCCGACTTCTGAGAAGCCCGCATACTCCCACATCCAAGCCTGATCAACAGAAAAAGCTGAAAAGGTTGAGAATTTCATGACACTCAAACAGGCATGCTCCTCGGAATACCAAGGAGCGCAAGGTGCGTTCAAAGATTCGATGATTCAC
+
CCCCCCFFFBFFGGGGGGGGGGGHHHHHHHHHHHHHHHHHHHHGGGGGGHHHHHHHHHHHHHGHGGHHGHHHHHHHHHHHHHHHHHHHHHHHHGHHHGHHHHHGGHHHHHHHFHGGGHHHHHHHHHHHHHHHHHHHHHHHHHGHGGGGGHHHHHHHHHHHHHHGHHHHHHHHHHHHHHHHHHHHGHGGGHHHHHHHHHHHHGHGHHGHHHHGHHHHHGGGGGFHHHGGHGHGGGHGGGHHHHHFHHEHHHGHHHHHHHHHHHHHGHHHGHHHHHHFFHHHHHHHHGFHHHHHHFHHHHHDEGECHHHHHHHHHHHGGEGGHHHHGGGGHGGGGGGFGGGFFFFFFFA@BBB
@M02197:105:000000000-AN6RF:1:1102:18575:11967 1:N:0:1
GGACAGTGTATTTCCTCCGCTTATTGATATGCTTAAGTTCAGCGGGTAGTCCTACCTGATTTGAGGTCAAATTGTCAGAAGCTGTCTCAAAAGAGACCCTTTAGAAGCCGAACCCCATTTATAAAGCTGCTCTTCACAAATGGCGTAGATAATTATCACACCAAAGCAAGGCAACAAAGGTCCCGCTAATGCATTTCAGGAGAGCCGACTTCTGAGAAGCCCGCATACTCCCACATCCAAGCCTGATCAACAGAAAAAGCTGAAAAGGTTGAGAATTTCATGACACTCAAACAGGCATGCTCCTCGGAATACCAAGGAGCGCAAGGTGCGTTCAAAGATTCGATGATTCAC
+
CCCCCCFFFFFFGGGGGGGGGGGHHHHHHHHHHHHGHHHHHHHGGGGGGHHHHHHHHHHHHHHHGHHHHHHHHHHHHHHHHHHHHHHHHHHHHGHHHGHHHHHHHHHHHGGGGGGGGHHHHHHHHHHHHHHHHHHHHHHHHHHHGGGGGHHHHHHHHHHHHHHHHHHHHHHHHHHHHHHHHHHHHGGHHHHHHHHHHHHHHGGGHHHHHHHHHGHHHGGGGGHGHHGGHGGHHHHHGGHGHHHHHHHHHHHHHHHHHHHHHHHHHHHHHHHHGHHEHHHHHHHGFFGGGHHHHHGHHHHGGFGGHHHGHGHHHHHGGGGCGGHGGGGGHGGGGGGFGGGFFFFBFFBBBBB
@M02197:105:000000000-AN6RF:1:1102:22918:11945 1:N:0:1
GGACAGTGTATTTCCTCCGCTTATTGATATGCTTAAGTTCAGCGGGTAGTTCTACCTGATTTGAGGTCAAATTGTCAGAAGCTGTCTCAAAAGAGACCCTTTAGAAGCTGAACCCCATTTATAAAGCTGCTCTTCACAAATGGCGTAGATAATTATCACACCAAAGCAAGGCAACAAAGGTCCCGCTAATGCATTTCAGGAGAGCCGACTTCTGAGAAGCCCGCATACTCCCACATCCAAGCCTGATCAACAGAAAAAGCTGAAAAGGTTGAGAATTTCATGACACTCAAACAGGCATGCTCCTCGGAATACCAAGGAGCGCAAGGTGCGTTCAAAGATTCGATGATTCAC
+
DDDCCCFFFFFFGGGGGGGGGGGHHGHHHGHHHHHHHHHHHHHGGGEGGHHHHHHHHHHHHHHHGHHHHHHHHHHHHHHHHHHHHHHGHGGHHGHHHGHHHHHHHHHGHHGHHHGGGHHHHHHHHHHHHHHHHHHGHHHHHGHHGGGGGHHHHHHHHHHHHHHHHHHHHHHHHHHHHHHHHHHHHHHHHHHHHHHHHHHHHGHGHHHHHHHHHHHHHGGGGGHGHHFGHGGHHHHGGGHHGHHHHHHHHHHHHHHHHHHHHHHHHGHHHHHHHHGBHFFHHHHGBEFHHHHFHHHGHGHGGGGGHHHHHGAHHHHEGGGGFHHHGGGGHGGGGGGGGGGFFFFFFFBBBAA
@M02197:105:000000000-AN6RF:1:1102:18820:11969 1:N:0:1
GGACAGTGTATTTCCTCCGCTTATTGATATGCTTAAGTTCAGCGGGTAGTCTTACCTGATTTGAGGTCAAATTGTCAGAAGCTGTCTCAAAAGAGACCCTTTAGAAGCTGAACCCCATTTATAAAGCTGCTCTTCACAAATGGCGTAGATAATTATCACACCAAAGCAAGGCAACAAAGGTCCCGCTAATGCATTTCAGGAGAGCCGACTTCTGAGAAGCCCGCATACTCCCACATCCAAGCCTGATCAACAGAAAAAGCTGAAAAGGTTGAGAATTTCATGACACTCAAACAGGCATGCTCCTCGGAATACCAAGGAGCGCAAGGTGCGTTCAAAGATTCGATGATTCAC
+
CCCCBCFFFFFFGGGGGGGGGGGHHHHHHHHHHHHHHHHGHGHGGGFCGHHHHHHHHHHHHHHHGHHHHHGHHHHHHHHHHHHHHHHHHHHHHGHHHGHHHHHHGHHHHHHHHHGGGHHHHHHHHHHHHHHHHGHHHHGHHHHHGGFGGHHHHHHHHHHHHHHHHHHHHHHHHHHHHHHHHHHHGGHHHHGHHHHHHHGHGGHGHHHGGHGHHHHGGHGGGGHHGGGGHGHHGGHGDFGHGHHHHHHHHHHHGHHHHHFHFFGHHGFBHHHHHHGBFGHHHGHGDGHHHHEHHHHHHGHGGGGGHGHHHFFHHHHEE?CGHHHHGGGFHCGGGGGGGGFFFFFFFF?BBAA
@M02197:105:000000000-AN6RF:1:1102:26711:12125 1:N:0:1
GGACAGTGTATTTCCTCCGCTTATTGATATACTTAAGTTCAGCGGGTATCCCTACCTGATCCGAGGTCAACCTTGAAAAAATTGGGGGTCGACGGCTGGACTATCTCACACACCATGCGAAAAGATAATCTTACTACGCCTGGGGATATGAGATCATCCGCCTTTGAATTTCAGAAGGGAGAATGCAAGCAAACTCATCTTCCAAGACCAAGCAAATCTGCTTGAGAGGTATTTAATGACGCTCGAACAGGCATGCCTCCCGGAATACCAGGAGGCGCAACGTGCGTTCAAAGATTCGATGATTCAC
+
AABB@BFFFFFFGGG5GGGGGGGHHHHHHHHHHHHHHGHHHHHGCGAEGHHHHHHHHGHHHHHGEFGHCFHHEHHHHHEGGHHHHHGGGGGGGGGGGGGHHFHHGHHHHHHGGGHHHGHHHHGHGHHHHHHHHHHHHGGGGHHGHHHHHGHHHHHFHHGHFFGGHHHHHHHHHHHHGHFHGHHHHGHHFGHHHHHHHHHHHHHHHHHGHHHHGHHHHHHHHHHHHHHGGHFFFHHHGGGGGHHGGHGFFFBCFFGGGGGGHFFHHGHHHHGGGGGGFCHGEGGGHGGGGGGGGCGFFFFFFFBBAA?
@M02197:105:000000000-AN6RF:1:1102:17576:12172 1:N:0:1
GGACAGTGTATTTCCTCCGCTTATTGATATGCTTAAGTTCAGCGGGTATCCCTACCTGATCCGAGGTCAACCTTAGAAAGATTCTCCCTGAGGGGAGGCAGACCGTGTCCCGTAAACCCATGTGTCCGATACGTGTCCCGTGAAGAACTCAGTGTACCGGGGGTCCAACGAGGCCGCCGTCATTGTCTTTGGGAGGGGCAGGAGCCCCCGAGGGGGCCTCCACCAAACCGTCCAACACCAAGCCGAGGGCTTGAGGGGTGATAATGACGCTCGAACAGGCATGCCCTTCGGAATACCAAAGGGCGCAATGTGCGTTCAAAGATTCGATGATTCA
+
BCCCCBFFFFFFGGGGGGGGGGGHHHHHHHHHHHHHHHHHHHHGGGGGHHHHHHHHHHHHHHHGGGGHHHHHHHHGHHHHHHGHHHHHHHHHGGGGGGGGGGHHGGHHHHHGHGGHHHGGHHHHHHHGGGGGGHHHHHHGHGGGHHHHHGHHHHHHHHGGGGGFFGGGGGGGGGGGFGGGGFHFHHHHHHGGGHGHHHHHGHGFFGGFGGGGFGGGFHFGGHGGGGGGGHFHGFFFGGGGGGGGHGHGHHHHFGGHHHHHHHHHGGGGFGHGHHHHHHHHGGGFEEGCHHHFHHHHHHHGFGGGHHHHGEGGGGGGGGGGGGFFFFFFFBAABB
@M02197:105:000000000-AN6RF:1:1102:14308:12090 1:N:0:1
GGACAGTGTATTTCCTCCGCTTATTGATATGCTTAAGTTCAGCGGGTAGTCCTACCTGATTTGAGGTCAAATTGTCAGAAGCTGTCTCAAAAGAGACCCTTTAGAAGCTGAACCCCATTTATAAAGCTGCTCTTCACAAATGGCGTAGATAATTATCACACCAAAGCAAGGCAACAAAGGTCCCGCTAATGCATTTCAGGAGAGCCGACTTCTGAGAAGCCCGCATACTCCCACATCCAAGCCTGATCAACAGAAAAAGCTGAAAAGGTTGAGAATTTCATGACACTCAAACAGGCATGCTCCTCGGAATACCAAGGAGCGCAAGGTGCGTTCAAAGATTCGATGATTCAC
+
CCBCCCFFFFFFGGGGGGGGGGGHHHHHHHHHHHHHHHHHHHHGGGGGGHHHHHHHHHHHHHHHGHHHHHHHHHHHHHHHHHHHHHHHHHHHHGHHHGHHHHHGHHHHHHHHHHGGGHHHHHHHHHGHHHHHHHHHGGHHHHHGGGGGGHHHHHHHHHHHHGHHHHHHHHHHHHHHHHHGHHGGGHHHGHHHHHHHHHHHHGHGHHHHHHGHHHHGHGGGGGHGHHGGGGGHHHHHGGHHHHGHHGHHHHHGHHHHHHHHFFHGHHHHHHHHHHGHFHHHFHHHGFHGHHHHHFGGHHF?GGGGHHHHHHHHHHHFEAGCHHHHGGGGHGGGGGGGGGGBFFFFFFBBABB
@M02197:105:000000000-AN6RF:1:1102:22545:12310 1:N:0:1
GGACAGTGTATTTCCTCCGCTTATTGATATGCTTAAGTTCAGCGGGTAGTCCTTCCTGATTTGAGGTCAAATTGTCAGAAGCTGTCTCAAAAGAGACCCTTTAGAAGCTGAACCCCATTTATAAAGCTGCTCTTCACAAATGGCGTAGATAATTATCACACCAAAGCAAGGCAACAAAGGTCCCGCTAATGCATTTCAGGAGAGCCGACTTCTGAGAAGCCCGCATACTCCCACATCCAAGCCTGATCAACAGAGAAAGCTGAAAAGGTTGAGAATTTCATGACACTCAAACAGGCATGCTCCTCGGAATACCAAGGAGCACAAGGTGCGTTCAAAGATTCGATGATTCAC
+
CCCCCCFFFFFFGGGGGGGGGGGHHHHHHHHHHHHHHHHGHHGGGFFGGHHHHHHHHHHHHHHHGHHHHHHHHHHHHGHHHHHHHHHHHHHHGGHHHGHHHHHHHGHGHGHHHHGGGHHHHHHHHHHHHHHHHHHHHHHHHHGGGHHHHHHHHHHHHHHHHHHHHHHHHHGHHHHHHHGHHHGHHHHHHHHHHHHHHHHHHGGGHHHHHHHHHHHHGGGGGGGGHHGGHGGHGHHHGGHHHHHFHFGHFHHHHHHHHGHHHHHHHGHHHHHHHHHHHHHHHHHGFFGHHHHHDGGHHHGGGGCGFHHHHHHHHHHHGHFGBGHHGGFGHCGGGGGGGGGFFFFFFFAAAAA
@M02197:105:000000000-AN6RF:1:1102:6626:12376 1:N:0:1
GGACAGTGTATTTCCTCCGCTTATTGATATGCTTAAGTTCAGCGGGTATCCCTACCTGATCCGAGGTCAAACTTAGAAAGTTGGGGGTTGCTGGCCAGCGTCCACCGGGTCCCTGTAGCGAGGAGTATTACTACGCTTAGGGCCCGAGAGGCGCCGCCACTGATTTTAAGGCCCGCCGTCTCCGGCGAGGCCCAAGACCAAGCTAGGCTTGAGTGTTGTACTGACGCTCGAACAGGCATGCCCTGCGGAATACCACAGGGCGCAATGTGCGTTCAAAGATTCGATGACTCAC
+
BBBBBBFFFFFDBFGGGGGFGGGHHHHHGHHHGHHHHDFHHHHGGFEAFEGHFHHG;HHHHGHGGGGHHHHHHHHHHHHFHFHHGGGEGGH;GGGHHHGGGGGGGGFGAAFGFHHGDGHG:GGCGGFHHHHHHHGGGFFHHFHGCDDG@GGGGGGGHGGHGGHGGGGGGGEGGFGGGGFC/GGFGFFGHHHHHGFFGFFHGFFBGFFF4GF3GHHFGGBGGGGGGGHHGHHHGGHHHGEGCGE??EGFHHFGHHHHGFGEGHHFHGGEE4GGFGGGGGFGBFFFFFFBABBA
@M02197:105:000000000-AN6RF:1:1102:14252:12534 1:N:0:1
GGACAGTGTATTTCCTCCGCTTATTGATATGCTTAAGTTCAGCGGGTAGTCCTACCTGATTTGAGGTCAAATTGTCAGAAGCTGTCTCAAAAGAGACCCTTTAGAAGCTGAACCCCATTTATAAAGCTGCTCTTCACAAATGGCGTAGATAATTATCACACCAAAGCAAGGCAACAAAGGTCCCGCTAATGCATTTCAGGAGAGCCGACTTCTGAGAAGCCCGCATACTCCCACATCCAAGCCTGATCAACAGAAAAAGCTGAAAAGGTTGAGAATTTCATGACACTCAAACAGGCATGCTCCTCGGAATACCAAGGAGCGCAAGGTGCGTTCAAAGATTCGATGATTCAC
+
DBCCDBFFDFFFGGGGGGGGGGGHHHHHHHHHHHHGHHHHHGHGGGGGGHHHHHHHHHHHHHHHGHHHHHHHHHHHHHHHHGHHHHHHHHHHHGHHHGHHHHHGHHHHHHHHHHGGGHHHHHHHHHGHHHHHHHHHHHHHHHGHGGGGGHHHHHHHGHHHHHHHHHHHHHHHHHHHHHGHGHHHHHHHGHHHHHHHHHHHHGHGHHHHHHHHHHHHHGGGGGHFHHGGHGHHHHHHGGHGHHHHHHHHHHHHHHHHHHHHHHHHHHHHHHHHHHHHHHHHHHHHGGHHHHHHHHGHHHHGCFEEHHHHHHGHHHHFE?GGHHHHGGGGHGGGGGGGGGGFFFFFFFCBCCC
@M02197:105:000000000-AN6RF:1:1102:18336:12571 1:N:0:1
GGACAGTGTATTTCCTCCGCTTATTGATATGCTTAAGTTCAGCGGGTATCCCTACCTGATCCGAGGTCAACCTTGAAAAAATTGGGGGTCGACGGCTGGACTATCTCACACACCATGCGAAAAGATAATCTTACTACGCCTGGGGATATGAGATCATCCGCCTTTGAATTTCAGAAGGGAGAATGCAAGCAAACTCATCTTCCAAGACCAAGCAAATCTGCTTGAGAGGTATTTAATGACGCTCGAACAGGCATGCCTCCCGGAATACCAGGAGGCGCAATGTGCGTTCAAAGATTCGATGATTCAC
+
CDDDCCFFFFFFGGGGGGGGGGGHHHGHHHHHHHHHHHHHHHHGGGGGHHHHHHHHHHHHHHHGGGGHHHHHHHHHHHHHGHHHHHGGGGGGGGGGGGGHHHHHHHHHHHHGHGHHHHHHHHHHHHHHHHHHHHHHHHGGHHHHGHHHHHHHHHHHHHHHHHHGHHHHHHHHHHHHHHHHHHHHHHHHHHHGHHHHHHHHHHHHHHHGHHHHHHHGHHHHHHHHHHHHHHHHGHHHGGGGGHHGHHHHHHHHHGGGFGE?HHHHHGFHGHGGGGGGHHGHGGFGGGFGGGGGGGGFFFFFFFBBCCB
@M02197:105:000000000-AN6RF:1:1102:20088:12624 1:N:0:1
GGACAGTGTATTTCCTCCGCTTATTGATATGCTTAAGTTCAGCGGGTAGTCCTACCTGATTTGAGGTCAAATTGTCAGAAGCTGCCTCAAAAGAGACCCTTTAGAAGCTGAACCCCATTTATAAAGCTGCTCTTCACAAATGGCGTAGATAATTATCACACCAAAGCAAGGCAACAAAGGTCCCGCTAATGCATTTCAGGAGAGCCGACTTCTGAGAAGCCCGCATACTCCCCCATCCAAGCCTGATCAACAGAAAAAGCTGAAAAGGTTGAGAATTTCATGACACTCAAACAGGCATGCTCCTCGGAATACCAAGGAGCGCAAGGTGCGTTCAAAGATTCGATGATTCAC
+
BABBCCFFDFFFGGGGGGGGGGGHHHHHHGGHFHHGHHHHHGGGGGGEEHHEHFHHHHHHHHHHGHHHGHFFHHHHHHGHHHGHHHHHHHHHHGHHHGHHHHHGGHHHHHHHHHGGGHHHHHHHGHHHGHHHHGHHHHHHHHHHGGGGGHHHHHHHGGHHHGHHHHHHGGGHGHHGHHHHDGHHHFGHGHHGHHHGFHHHHGHGHHGGGGGGGGGGHFGGGGGGGGGGGGGGGGHFGGHHFHGFDEGFGHGHHBEFGBFHGBHFFGFFGBHHBGGHHFGEFGF3BCECGDFG5GEBFGHEAEAECFGBFGFCHHHEDE2GFHHHGGGFFGCGGGGFEE4BF5BF5FA3@AB
@M02197:105:000000000-AN6RF:1:1102:3513:12612 1:N:0:1
GGACAGTGTATTTCCTCCGCTTATTGATATGCTTAAGTTCAGCGGGTATCCCTACCTGATCCGAGGTCAAACTTAGAAGGTTGGAGGTTGTTGGCAAGTATCCAACTAGAACTCTATAGCGAGGAGTATTACTACGCTTAGAGCCAAGCGGCACCGCCACTGATTTTAAGACCGACCGTTTTACGGGTAAGGTCCAATACCAAGCAGAGCTTGAGTGTTGTACTGACGCTCGAACAGGCATGCCCCGCGGAATACCACGGGGCGCAATGTGCGTTCAAAGATTCGATGACTCAC
+
ABAB?ADFFFFFGGGGDGGEEGEHGHHHHHHHHHHHHGHHHHHGGGGGHHGHFHHHHHHGGHHGGGGHHGHGG:G:GFH;H;HG;HGFHHGHHH8FFGFG:GGGGHHGHF:HHHGHHHHHG:GGGGGHHHHHHHFG8GGGHFHEHH9GGGGGGGGGGGHHHHHHHHHHGHHHGGGGGHHHGGGGHHHHHHGGFGGHHHHGHGHHGHHGFFHHHGGHHHHHHHGGGGGGHHGHHFHHHHHHGGGGGGGGBGHHHHGGGGGGGFGFFHHEAGGHGGGGGGGGGGFFFFFFFBCCCC
@M02197:105:000000000-AN6RF:1:1102:6372:12772 1:N:0:1
GGACAGTGTATTTCCTCCGCTTATTGATATGCTTAAGTTCAGCGGGTAGTCCTACCTGATTTGAGGTCAAATTGTCAGAAGCTGTCTCAAAAGAGACCCTTTAGAAGCTGAACCCCATTTATAAAGCTGCTCTTCACAAATGGCGTAGATAATTATCACACCAAAGCAAGGCAACAAAGGTCCCGCTAATGCATTTCAGGAGAGCCGACTTCTGAGAAGCCCGCATACTCCCACATCCAAGCCTGATCAACAGAAAAAGCCGAAAAGGTTGAGAATTTCATGACACTCAAACAGGCATGCTCCTCGGAATACCAAGGAGCGCAAGGTGCGTTCAAAGATTCGATGACTCAC
+
CBCCCCFFFFFFGGGGGGGGGGGHHHHHGHHHHHHHHGHHHHHGGGGGGHHHHHHHHHFGHHHHGHFHHHHGHHHHHHGHFHHHHHHHHHHHHGHHHGGHGHHGHHHHHHHHHHGGGHHHHHHHHHGHHHHHHHHHHHHHGHHHGGGGGHHHHHHGHHHHHGHHHHGHHHGHHHHHGHHHHHHHHHHHHHHHHHHHHHHHHGHGHGHHFHGHGHHHHGGGGGHHHGGGHGGHGHGHGGHHHGHHHHHHHHHHHHHHGGGGGHGHHHHHHHHGHHHFGFGHGGHHGGHHHHFHHHHHHHHECGGGHHGGHHGGHHHEGGGFG5GHFGGGAGGGGFFGGGGFFFFFFFBBAAB
@M02197:105:000000000-AN6RF:1:1102:14536:12726 1:N:0:1
GGACAGTGTATTTCCTCCGCTTATTGATATGCTTAAGTTCAGCGGGTAGTCCTACCTGATTTGAGGTCAAATTGTCAGAAGCTGTCTCAAAAGAGACCCTTTAGAAGCTGAACCCCATTTATAAAGCTGCTCTTCACAAATGGCGTAGATAATTATCACACCAAAGCAAGGCAACAAAGGTCCCGCTGATGCATTTCAGGAGAGCCGACTTCTGAGAAGCCCGCATACTCCCACATCCAAGCCTGATCAACAGAAAAAGCTGAAAAGGTTGAGAATTTCATGACACTCAAACAGGCATGCTCCTCGGAATACCAAGGAGCGCAAGGTGCGTTCAAAGATTCGATGATTCAC
+
CCCCCCFFFFFFGGGGGGGGGGGHHHHGFHHHHHHHHHHHHHHGGGGGGHHHHHHHHHHHHHHHGHHHGFHHHHHHHHHHHHHHHHHHHHHHHGHHHGHHHHHHHHHHHHGHHHGGGHHHHHHHHHHHHHHHHHHHHHGHHGGHGGGGGHHHHHHHHHHHHHHHHHHHHHHHHHHHHHHHGHHHHHHHHHHHHHHHHHHHHGHGHHHHHGHGHHHHHGGGGGGHHHGGHGHGHHGHGGHHHFHEHFHEHHHHHHHHHHHHHHHHHHHFHHHHHHHEEBGGHGHHGGHEGHHHHHHHHHHGGGGGHHHHHHHHGHHEE2GGHHHHGGGGFGGGCGGGFCFFFFFFFFBBBBB
@M02197:105:000000000-AN6RF:1:1102:6065:12940 1:N:0:1
GGACAGTGTATTTCCTCCGCTTATTGATATGCTTAAGTTCAGCGGGTAGTCCTACCTGATTTGAGGTCAAATTGTCAGAAGCTGTCTCAAAAGAGACCCTTTAGAAGCTGAACCCCATTTATAAAGCTGCTCTTCACAAATGGCGTAGATAATTATCACACCAAAGCAAGGCAACAAAGGTCCCGCTAATGCATTTCAGGAGAGCCGACTTCTGAGAAGCCCGCATACTCCCACATCCAAGCCTGATCAACAGAAAAAGCTGAAAAGGTTGAGAATTTCATGACACTCAAACAGGCATGCTCCTCGGAATACCAAGGAGCGCAAGGTGCGTTCAAAGATTCGATGATTCAC
+
BBBBBBFFFDFFGGGGFGEGGGGHHGHHHGGGHFGFHGGGHCHGGGAEGHHHHHHHHHHHHHHFGEHHHHHHHHHHGHHHHHGGHHHHHHHHHGHGGFGGHHFHGHHHFGHHHGGGFHHHHHHHHHHHHHHHHHHHHHHHGHHHGGGGGHHHHHHHHHHHHHHHHFHHHGEGHHHHHHHHFFHHHHHHHHHHHHHHHHHHHGHDHGHGHHGHHHHGHGGGFFDGHGGGHGHHGGGFGGHHHHHHHFGGHHHFGHHFHHHHHGHGHHGHHHHHFHHGFGHHGHHHFFFHFGGGHHGHHGEGGGGGFFAA553CHGHEGGGGHFGFEA?GHGGGGGGGGFG>FFFFFFBBBA?
@M02197:105:000000000-AN6RF:1:1102:21990:13229 1:N:0:1
GGACAGTGTATTTCCTCCGCTTATTGATATGCTTAAGTTCAGCGGGTAGTCCTACCTGATTTGAGGTCAAATTGTCAGAAGCTGTCTCAAAAGAGACCCTTTAGAAGCTGAACCCCATTTATAAAGCTGCTCTTCACAAATGGCGTAGATAATTATCACACCAAAGCAAGGCAACAAAGGTCCCGCTAATGCATTTCAGGAGAGCCGACTTCTGAGAAGCCCGCATACTCCCACATCCAAGCCTGATCAACAGAAAAAGCTGAAAAGGTTGAGAATTTCATGACACTCAAACAGGCATGCTCCTCGGAATACCAAGGAGCGCAAGGTGCGTTCAAAGATTCGATGACTCAC
+
CCCCCCFFFFFFGGGGGGGGGGGHHHHHHHHHHHGHHHHHHFHGGGGGGHHHHHHHHHHHHGHHGHHHHHHHHHHHHHHHHHHHHHHHHHHHHGHHHGHHHHHHHHFHHHHHHHGGGHHHHHHHHHGHHHHHHHHHHHHHHHHHGGGGGHHHHHHHHHHHHHHHHHEHHHHHHHHHHHHHGGHHHHHHGHHHHHHHHHHHHGHGHHHHHHHHHHHGHGGGGGHHHHGGGGGHHHHHGGHHHHFHHHFHHHHHHHHHHHHHHGHHHHHHHHHHHFFHHHFHHHHHHGHHHHHHHHGHGHHGGGGGHHFHGHGGHHFEGGGGHHHHGGGGFGGGGGGGGGGFFFFFFFCBABC
@M02197:105:000000000-AN6RF:1:1102:5933:13258 1:N:0:1
GGACAGTGTATTTCCTCCGCTTATTGATATGCTTAAGTTCAGCGGGTATCCCTACCAGATCCGAGGTCAACCTTGAAAAAATTGGGGGTCGACGGCTGGACTATCTCACACACCATGCGAAAAGATAATCTTACTACGCCTGGGGATATGAGATCATCCGCCTTTGAATTTCAGAAGGGAGAATGCAAGCAAACTCATCTTCCAAGACCAAGCAAATCTGCTTGAGAGGTATTTAATGACGCTCGAACAGGCATGCCTCCCGGAATACCAGGAGGCGCAATGTGCGTTCAAAGATTCGATGATTCAC
+
CCCCCCFFFFFFGGGGGGGGGGGHHHGGHHHHHHHHHHHHHHHGGGGGHHHHHHHHBGHHHHHGGGGHHHHHHHHHHHHHGHHHHHGGGGGGGGGGGGGHHHHHHHHHHHHHHGHHHHHHHGGHHHHHHHHHHHHHHHGGHHHHHHHHHHHHHHHHHHHHHGGHGHHHHHHHHHHGHHHHHHGHHHHHHHHHHHHHHHHGGHHHHHHGHHHHHHHHGHGHHHHHHHHFHHHHHHHHGGGGGHGGGHHFHFGFHGFGGGGGHHHHGGFGHHHGGGGGHFHFGGGGHGGGGGGGFGGFFFFFFFCBCCC
@M02197:105:000000000-AN6RF:1:1102:16431:13346 1:N:0:1
GGACAGTGTATTTTCTCCGCTTATTGATATGCTTAAGTTCAGCGGGTAGTCCTACCTGATTTGAGGTCAAATTGTCAGAAGCTGTCTCAAAAGAGACCCTTTAGAAGCTGAACCCCATTTATAAAGCTGCTCTTCACAAATGGCGTAGATAATTATCACACCAAAGCAAGGCAACAAAGGTCCCGCTAATGCATTTCAGGAGAGCCGACTTCTGAGAAGCCCGCATACTCCCACATCCAAGCCTGATCAACAGAAAAAGCTGAAAAGGTTGAGAATTTCATGACACTCAAACAGGCATGCTCCTCGGAATACCAAGGAGCGCAAGGTGCGTTCAAAGATTCGATGACTCAC
+
CCCCCBFFDFFFGGGGGGGGGGGHHHHHHHHHHHHHHHHHHHHGGGGGGHHHHHHHHHHHHHHHGHHHHHHHHHHHHHHHHHHHHHHHHHGHHGHHHGHHHHHHHHHHHHHHHHGGGHHHHHHHHHHHHHHHHHHHHHHHHGHHGGGGGHHHHHHHHHHHHHHHHHHHHHGHHHHHHHHGGHGHGHGHGHHHHHHHHHHHHGHGHHGGGGHHGHHHGGGGGGGHGHGGHGHGGHHHGGHGHHHGHGHHHHHGHGHHHGHGHHHHHHHGGHHHHHHHFGHGHHHGDGHHHHHHGHGHHHHGGEGGHHFGHHHHGHGFEGGGHHHGGGGGHGGGGGGGFGGFFFFFFFBBBAA
@M02197:105:000000000-AN6RF:1:1102:12080:13778 1:N:0:1
GGACAGTGTATTTCCTCCGCTTATTGATATGCTTAAGTTCAGCGGGTATCCCTACCTGATCCGAGGTCAAACTTAGAAGGTTGGAGGTTGTTGGCAAGTATCCAACTAGAACTCTATAGCGAGGAGTATTACTACGCTTAGAGCCAAGCGGCACCGCCACTGATTTTAAGACCGACCGTTTTACGGGTAAGGTCCAATACCAAGCAGAGCTTGAGTGTTGTACTGACGCTCGAACAGGCATGCCCCGCGGAATACCACGGGGCGCAATGTGCGTTCAAAGATTGGATGACTCAC
+
CCCCCCFFDFFFGGGGGGGGGGGHHHGHHHHHHHHHGHHHHGHGGGGGHHHHHHHHHGH<HHHGGGG:GHH:HHHHHHHHF9HGHHGFHHGHHHHHGGHH<HHHHHHH:HHHHH:H;<HHGGGGGGBGHHHHH<HGGGGGGHHHAGHGGGGGGGGGGHHHHHHHHHHHHHHHHGGGGGHHGGGGHHGHHHHHGHHHHHHGHHHHHHHHHHHHHHGHHHHHHHGGGGGGHHGHHHHHHHGHEGGGGGGHHHHHHHGGGGGGGGGHHHHGGEGAGGGGGGGGGGFFFFFFFAABAA
@M02197:105:000000000-AN6RF:1:1102:3789:14060 1:N:0:1
GGACAGTGTATTTCCTCCGCTTATTGATATGCTTAAGTTCAGCGGGTAGTCCTACCTGATTTGAGGTCAAATTGTCAGAAGCTGTCTCAAAAGAGACCCTTTAGAAGCTGAACCCCATTTATAAAGCTGCTCTTCACAAATGGCGTAGATAATTATCACACCAAAGCAAGGCAACAAAGGTCCCGCTAATGCATTTCAGGAGAGCCGACTTCTGAGAAGCCCGCATACTCCCACATCCAAGCCTGATCAACAGAAAAAGCTGAAAAGGTTGAGAATTTCATGACACTCAAACAGGCATGCTCCTCGGAATACCAAGGAGCGCAAGGTGCGTTCAAAGATTCGATGACTCAC
+
CCCCCCFFFFFFGGGGGGGGGGGHHHHHHGHHHHHHHHHHHHHGGGGGGHHHHHHHHHHHGHHHGHHHHHHHHGHHHHHHHHHHHHHHHHHHHGHHHGHHHHHHHHHHHHHHHHGGGHHHHHHHHHHHHHHHHHHHHHHHHHHHGGGGGHHHHHHGHHHHHGHHHHHHHHGHHHHHHHHGHHHHHHHHGHHHHHHHHHGHHGHGHHGGGHHHGGHHHGGGFGGHHHGGHGHHHHHHGGGHHGHHHGBFHHHHHHHHHHHHHHHHHHHHHHHHHHGFHFHHHHHGFGHHHHHHHHHGHHGGGGGGHHHHHGHHHHHGGGGGHHHHEE?GGGGGGGGGGGE>FFFFFFBBABB
@M02197:105:000000000-AN6RF:1:1102:28376:14028 1:N:0:1
GGACAGTGTATTTCCTCCGCTTATTGATATGCTTAAGTTCAGCGGGTAGTCCTACCTGATTTGAGGTCAAATTGTCAGAAGCTGTCTCAAAAGAGACCCTTTAGAAGCTGAACCCCATTTATAAAGCTGCTCTTCACAAATGGCGTAGATAATTATCACACCAAAGCAAGGCAACAAAGGTCCCGCTAATGCATTTCAGGAGAGCCGACTTCTGAGAAGCCCGCATACTCCCACATCCAAGCCTGATCAACAGAAAAAGCTGAAAAGGTTGAGAATTTCATGACACTCAAACAGGCATGCTCCTCGGAATACCAAGGAGCGCAAGGTGCGTTCAAAGATTCGATGATTCAC
+
CCCCCCFFFFFFGGGGGGGFGGGHHHHHHHHHHHHHHHHHHHHGGGGGGHHHHHHHHGHHHHHHGHHHHHHHHHHHHHHHHHHGHHHHHHHHHGHHHGHHHHHHHGHGHHHHHHGGGHHHHHHHHHHHHHHHHHHHHHHHHHHHGGGGGHHHHHHHHHHHHHHHHHHHHHGHHHHHHGHHHHHHHHHHGHHHHGHHHHHHHGFFHHGGHHGGHHHHHGGGGGGHHHGGGGGGGGGHGGHGHHHEHGHHHHHHHHHHHEHHHHHHHGFFHHHHHHHGEBHEHFHGFEGGHHHHHHHHHGHGFGGGFHHHGFFF5HGGEE2GHGGHGGGGHCCGGGGBE4FCFFFFFFAAAAA
@M02197:105:000000000-AN6RF:1:1102:25700:14087 1:N:0:1
GGACAGTGTATTTCCTCCGCTTATTGATATGCTTAAGTTCAGCGGGTAGTCCTGCCTGATTTGAGGTCAAATTGTCAGAAGCTGTCTCAAAAGAGACCCTTTAGAAGCTGAACCCCATTTATAAAGCTGCTCTTCACAAATGGCGTAGATAATTATCACACCAAAGCAAGGCAACAAAGGTCCCGCTAATGCATTTCAGGAGAGCCGACTTCTGAGAAGCCCGCATACTCCCACATCCAAGCCTGATCAACAGAAAAATCTGAAAGGGTTGAAAATGTCATGACACTCAAACAGGCATGCTCATCGGAATACCAAGGAGCGCAAGATGCGTTCAAATATTCGATGATTCAC
+
BBBBBBFBFBFFGGGGGGGGGFGFGHHHBAGHHHGGHFGFFHHGFGGFGGEHDFFHFGFFHHHHGHHHEFFFHHGHHEFHHHHHHHHHHGEFHGHHHGFHHHHHBHHHGGFHHEDGGGHGHHHHHH;HHGEHH/H9HHHHGHHHGCGGGHHHHHHHHHFHHGHHHHGFFGGHHHHHEHHHHF<GC?CGGGGFHGHHHHFFFEGFHHGGGGGHGFGFFFFBFFGGGGGGGGGGGGGGE>0B01B212FHFF2101121F2GF@100/B122GD2DFB12D22D111/G0EFB11A11F1A11///022A2GB11FE000?FFD3B00011A13GB3B111>13B13311111
@M02197:105:000000000-AN6RF:1:1102:9565:14038 1:N:0:1
GGACAGTGTATTTCCTCCGCTTATTGATATGCTTAAGTTCAGCGGGTAGTCCTACCTGATTTGAGGTCAAATTGTCAGAAGCTGTCTCAAAAGAGACCCTTTAGAAGCTGAACCCCATTTATAAAGCTGCTCTTCACAAATGGCGTAGATAATTATCACACCAAAGCAAGGCAACAAAGGTCCCGCTAATGCATTTCAGGAGAGCCGACTTCTGAGAAGCCCGCATACTCCCACATCCAAGCCTGATCAACAGAAAAAGCTGAAAAGGTTGAGAATTTCATGACACTCAAACAGGCATGCTCCTCGGAATACCAAGGAGCGCAAGGTGCGTTCAAAGATTCGATGACTCAC
+
CCCCCCFFFFFFGGGGGGGGGGGHHHGHGHHHHHHHHHHHHHHGGGFGGHHHHHHHHHHHGHHHGHHHHHHHHHHHHHHHHHHHHHHHHHHHHGHHHGHHHHHHHHHHHHGHHHGGGHHHHHHHHHHHGHHHHHHHHHHHHHGHGGGGGHHHHHHHHHHHHGHHHHHHHHHHHHHHHHHHHHHHHHHGHHHHHHHHHHHHHGHGHHHHHGHHGHHHHGGGGGHGHHGGHGHHHHHHGGHHHHHHHHHHHHHHHHHHHHHGHHHHHHHHHHHHHHHGHHHHHHHHFGHHGHHHHHHHHHHGGGGGGGHHHHHHGHHEGGGGHHHHGGGGHGGGGGGGGGGFFFFFFFCBBBC
@M02197:105:000000000-AN6RF:1:1102:20419:14244 1:N:0:1
GGACAGTGTATTTCCTCCGCTTATTGATATGCTTAAGTTCAGCGGGTATCCCTACCTGATCCGAGGTCAACCTTGAAAAAATTGGGGGTCGACGGCTGGACTATCTCACACACCATGCGAAAAGATAATCTTACTACGCCTGGGGATATGAGATCATCCGCCTTTGAATTTCAGAAGGGAGAATGCAAGCAAACTCATCTTCCAAGACCAAGCAAATCTGCTTGAGAGGTATTTAATGACGCTCGAACAGGCATGCCCCCCGGAATACCAGGAGGCGCAATGTGCGTTCAAAGATTCGATGATTCAC
+
CBCCDBFFFFFFGGGGGGGGGGGHHHHHHHGHHHHHHHHHHHHGGGGGHHHHHHHHHHHHHHHGGGGHHHHHHHHHHHHHGHHHHHGGFGGGGGGGGGGHHHHHHHHHHHHGGGHHHHGGGGGHGHHHHHHHHHHHHGGGHHHGGGGHHHHHGHHHHHHGGGGGHHHHHHHGGGGGGGGGGGGGGGGGGGGGHHHHHHHHHHHHHHGGFFHHHHHHHHHGHGHHHHGGHHGHHHHHGGGGGGHGHHHHHHGHHGGGGGGGHHHHHHHHHHHGGGGGHHHHGGGGHGGGGGGGGGGFFFFFFFCCBAC
@M02197:105:000000000-AN6RF:1:1102:26491:14422 1:N:0:1
GGACAGTGTATTTCCTCCGCTTATTGATATGCTTAAGTTCAGCGGGTAGTCCTACCTGATTTGAGGTCAAATTGTCAGAAGCTGTCTCAAAAGAGACCCTTTAGAAGCTGAACCCCATTTATAAAGCTGCTCTTCACAAATGGCGTAGATAATTATCACACCAAAGCAAGGCAACAAAGGTCCCGCTAATGCATTTCAGGAGAGCCGACTTCTGAGAAGCCCGCATACTCCCACATCCAAGCCTGATCAACAGAAAAATCTGAAAAGGTTGAGAATTGCATGACACTCAAACAGGCATGCTCCTCGTAATACCAAGGAGCGCAAGGTGCGTTCAAAGATTCGATGACTCAC
+
AABBABF@D5DDGBGG5FE?FGGGGHHHDG5FHFFFHD5F55FECGEEFHFFEFGEGFEBHFHFFG3FBGDFHGFHHHGGBGFGHEFDF5FEFFGHFGGGHHFHGHHHHFGB3?EED7GHGHGGG9FHHGHEEHFGHFGFFCFH0?FFFFHFB2FGHB>DFFHFH8F1FGFHHEEHGFHF:@FF/FDCFFGGFH1=GHFGBAFEAGCDFF5HGGFGBFFB?/BB@BAFFF>;*G9CGGGCB1HEHD@EFGG1F1BFF@2DB2@FFEE0HGBF11D111GBD2FGDAFEG1A1111EE//?GEGFB22D211GDG1EEA00FB1BA0A0B113333FAB1C1331BB1A>1>
@M02197:105:000000000-AN6RF:1:1102:29350:14621 1:N:0:1
GGACAGTGTATTTCCTCCGCTTATTGATATGCTTAAGTTCAGCGGGTAGTCCTACCTGATTTGAGGTCAAATTGTCAGAAGCTGTCTCAAAAGAGACCCTTTAGAAGCTGAACCCCATTTATAAAGCTGCTCTTCACAAATGGCGTAGATAATTATCACACCAAAGCAAGGCAACAAAGGTCCCGCTAATGCATTTCAGGAGAGCCGACTTCTGAGAAGCCCGCATACTCCCACATCCAAGCCTGATCAACAGAAAAAGCTGAAAAGGTTGAGAATTTCATGACACTCAAACAGGCATGCTCCTCGGAATACCAAGGAGCGCAAGGTGCGTTCAAAGATTCGATGA
+
BCCBBCFFFFFFGGGGGGGGGGGGHHHHHHHHHHHHHFGHHGHGGGEGGHHHHGHHHHHHFHHHGHHHHHHHHHHHHHHHHHHHHHHHHHHHHGHHHGHHHHHHHHHHGHHHHFGFDHHHHHHHHHHHHHHHHHHHGHHHHHHHGGGGGHHHHGHHHHHHGGHHHHHHHHGHHHHHHHHHGHHHGHHHHHHHHHHHHHHHHGHGGHHGHGGFHHHHHGGGGGHHHHGGGGHHGGHFGGGHHHHHGFHHHHGHHHHGFHHHHDFHEHFHFHHGHHHHFFHHHHGFF15GHFGEHHEGHHHEEE?GHGHHHGFF5HBGFGFGHDBHGEGEFB5GGGFFBFF4FAAAAB
@M02197:105:000000000-AN6RF:1:1102:2497:14618 1:N:0:1
GGACAGTGTATTTCCTCCGCTTATTGATATGCTTAAGTTCAGCGGGTATCCCTACCTGATCCGAGGTCAACCTAGAAAAATTTGGGGTTGCTGGCCAGCATCTCCCAGGACCCTATAGCGAGAAAATTACTACGCGTAGAGCCGAAGAGCACCGCCACTAGTTTTAAGGCCCGCCAGCCGGCGAAGCCCAACACCTAGCCAGGCTAGATTGGTATAAATGACGCTCGAACAGGCATGCCCCCCGGAATGCCAGGGGGCGCAATGTGCGTTCAAAGATTCGATGATTCAC
+
CBCCCCFFFFFFGGGGGGGGGGGHHHHHHHHHHHHHHHHGHCHGFGFFHHHGH<HH<H<<H;H9G-;HH;HH;H<HHHHHHHHHHGGF8::;H<GHH<GH<H<HHHHHGHHHG:H::HH;G9GGHHHHHHH<HGGGDGGGHH:GGGGG;HGGHGGGGGHHGHHHHHHHHFHGGGGGGGGGGGGGGGGHHFHGHHHHGHFGHHHHHHHHFHHHHHHHHHGGGGGHHGGFFFHHHFHFDCGFFGFGHHHGHHFGFGGGCGHFGHGGGGGGBGFGGGGGFFFFFFFFBAAAA
@M02197:105:000000000-AN6RF:1:1102:2198:14810 1:N:0:1
GGACAGTGTATTTCCTCCGCTTATTGATATGCTTAAGTTCAGCGGGTGGTCCTACCTGATTTGAGGTCAAATTGTCAGAAGCTGTCTCAAAAGAGACCCTTTAGAAGCTGAACCCCATTTATAAAGCTGCTCTTCACAAATGGCGTAGATAATTATCACACCAAAGCAAGGCAACAAAGGTCCCGCTAATGCATTTCAGGAGCGCCGACTTCTGAGAAGCCCGCATACTCCCACATCCAAGCCTGATCAACAGAAAAAGCTGAAAAGGTTGAGAATTTCATGACACTCAAACAGGCATGCTCCTCGGAATACCAAGGAGCGCAAGGTGCGTTCAAAGATTCGATGATTCAC
+
AABAAADF5DFFGGGGG4ECGEGHHHHFHHHHHHHHHHHHBGFGECGEEGHHHHGHHGBHHHHHGHHHHHFHHHHFHHHFFFHHHHHEHFHFHGHHHFEGGHFHHHEGFHHHFGGGGHHHGHHHFHFHHGHHGHFFFHHHGFFHGGBCGGHHHFGFHGFFHGGFCHFGFHGGFGHHHHHFHHHHGGGGGHHGHHHHHHHHGGEGGG@BGGGHGGGFFBFEAAAFGGFGHFFFFFHF?>3CEGFGHG4HHGFEHHHHHFF4B4F@331HHGGDHG5FB5GDHFHHGGGFFBHHHFCFGHGGFCGGGD5BHGHGHGG?GGGEC5GFGECEFFFGFGGGCGF4FDFDDD3AA33
@M02197:105:000000000-AN6RF:1:1102:19644:15191 1:N:0:1
GGACAGTGTATTTCCTCCGCTTATTGATATGCTTAAGTTCAGCGGGTATCCCTACCTGATCCGAGGTCAACCTTGAAAAATAGGGGGTTTGATGGCAGGACAATTGCACACACTCCGAGCGACAAGATAAACTTACTACGCCACGGAATATTCTATGATCCGCCTTTCAATTTCAGAAGGGAGAATGCTGGCATACTCTTCTTCCACAACCAAGCAAATATGCTTGAGAGGTATTTTATGACGCTCGAACAGGCATGCCTCCCGGAATGCCAGGAGGCGCAATGTGCGTTCAAAGATTCGATGATTCAC
+
BCCCCBFFFFFFGGGGGGGGGGGHHHHHHHHHHHHHHHHHHHHGGGGGHHHHHHHHHHHHHHHGGGGHHHHHHHGGHHHHHHHHHGGGGGGHHGHHHGGGHHHHHHHHHHHGGHHHHGHGHHHHHHHHHHHHHHHHHHHGGGGHHHHHHHHHHHHHHHHHHHHHHHHHHHHHHHHHHHHHGHGHHHGHHHHHHHHHHHHHHHHGGGGGHGGGHHHHHGHHFHHHHHHGHHHHHHGFHHGGGGGHHGHHGHGHHHHGGGGGGGHHFGGHHHGHHGGGGGHHHHGGGGHGGGGGGGGGGFFFFFFFCBA3A
@M02197:105:000000000-AN6RF:1:1102:10839:15268 1:N:0:1
GGACAGTGTATTTCCTCCGCTTATTGATATGCTTAAGTTCAGCGGGTAGTCCTACCTGATTTGAGGTCAAATTGTCAGAAGCTGTCTCAAAAGAGACCCTTTAGAAGCTGAACCCCATTTATAAAGCTGCTCTTCACAAATGGCGTAGATAATTATCACACCAAAGCAAGGCAACAAAGGTCCCGCTAATGCATTTCAGGAGAGCCGACTTCTGAGAAGCCCGCATACTCCCACATCCAAGCCTGATCAACAGAAAAAGCTGAAAAGGTTGAGAATTTCATGACACTCAAACAGGCATGCTCCTCGGAATACCAAGGAGCGCAAGGTGCGTTCAAAGATTCGATGACTCAC
+
CCCDCDFFFFFFGGGGGGGGGGGHHHHHHHHHHHHHHHHHHHHGGGGGGHHHHHHHHHHHHHHHGHHHHHHHHHHHHHHHFHHHHHHHHHHHHGHHHGHHHHHHHHHHHHGHHHGGGHHHHHHHHGHHHHHHHHHHHHHHHHGHGGGGGHHHHHHHHHHHHHHHHHHHHHGHHHHHHHHHHHHHHHHHGHHHHHHHHHHHHGHGHHHGGGHHHHHHHGGGGGGHGGGGGGHHHHHHGGHGHHHHGHHHHHGHHHHHHHHHHHHHHHHHHHHHHHGGHGHHHGHHHGHHGHGHHHHHHHHDGGCEGHGHHHHHHHHGGGGGHGHHGGGGHGGGGGGFEF4CFFFFFFCCBCC
@M02197:105:000000000-AN6RF:1:1102:20986:15345 1:N:0:1
GGACAGTGTATTTCCTCCGCTTATTGATATGCTTAAGTTCAGCGGGTATCCCTACCTGATCCGAGGTCAACCTTGAAAAAATTGGGGGTCGACGGCTGGACTATCTCACACACCATGCGAAAAGATAATCTTACTACGCCTGGGGATATGAGATCATCCGCCTTTGAATTTCAGAAGGGAGAATGCAAGCAAACTCATCTTCCAAGACCAAGCAGATCTGCTTGAGAGGTATTTAATGACGCTCGAGCAGGCATGCCTCCCGGAATACCAGGAGGCGCAATGTGCGTTCAAAGATTCGATGACTCAC
+
BCCCCCFFFFFFGGGGGGGGGGGHHHHHHHHHHHHHHHHHHGHGGGGGHHHHHHHHBHHHHHHGGGGHHFHHHHHHHHHHGGHHHHGGGGGGGGGGGGGHHHHHHHHHHHHGHGHHHHHHGHHHHHHHHHHHHHHHHGGGHHHGHHHHHHHHHHHHHHHHHHGHHHHHHHHHHHHHHHHHHHHGHHHHHHHHHHHHHHHHHHHHHFGFGHHHHHHGHHHHHGHHHHHHHHHHHHHHGGGGGFGGHGHHHHGHHGGGGFGGHHGHHHHHGHHGGGGGHHHHFEEGGGGGGGGGGGGFFFFFFFCCCBC
@M02197:105:000000000-AN6RF:1:1102:28078:15597 1:N:0:1
GGACAGTGTATTTCCTCCGCTTATTGATATGCTTAAGTTCAGCGGGTAGTCCTATCTGATTTGAGGTCAAATTGTCAGAAGCTGTCTCAAAAGAGACCCTTTAGAAGCTGAACCCCATTTATAAAGCTGCTCTTCACAAATGGCGTAGATAATTATCACACCAAAGCAAGGCAACAAAGGTCCCGCTAATGCATTTCAGGAGAGCCGACTTCTGAGAAGCCCGCATACTCCCACATCCAAGCCTGATCAACAGAAAAAGCTGAAAAGGTTGAGAATTTCATGACACTCAAACAGGCATGCTCCTCGGAATACCAAGGAGCGCAAGGTGCGTTCAAAGATTCGATGACTCAC
+
BCCCBBFFFFFFGGGGGGGGGGGHHHHHHHHHHHHHHHHHHHHGGGGGGHHHHGHHHHGGHHHHGGGHHHHHHHHHHHHHGGHHHGHHHHHHGGHHHGHHHHHHHHHHGHHHHGGGGHHHHHHHHHHHHHGHHGHHHHHHHHGHGGGGGHHHHHHHHHHHHHHHHHHHHHGHHGHHHHHHGHHHHHHGHHHHHHHHHHHHHGHGHHHHHHHHHHHHHGGGGGHHHHGGHGHHHGHHGGHHHGHHGHHHHHHEHHHGHHHGHHHGHHHHHHFHHHHGHHGHHHGFFEGHHHGHHHHBHHHGGGGGHHGHGFHHHHHGGGGGGGHHCCGGGGGGGGGGGGGFFFFFBFBAAAA
@M02197:105:000000000-AN6RF:1:1102:28990:15574 1:N:0:1
GGACAGTGTATTTCCTCCGCTTATTGATATGCTTAAGTTCAGCGGGTAGTCCTACCTGATTTGAGGTCAAATTGTCAGAAGCTGTCTCAAAAGAGACCCTTTAGAAGCTGAACCCCATTTATAAAGCTGCTCTTCACAAATGGCGTAGATAATTATCACACCAAAGCAAGGCAACAAAGGTCCCGCTAATGCATTTCAGGAGAGCCGACTTCTGAGAAGCCCGCATACTCCCACATCCAAGCCTGATCAACAGAAAAAGCTGAAAAGGTTGAGAATTTCATGACACTCAAACAGGCATGCTCCTCGGAATACCAAGGAGCGCAAGGTGCGTTCAAAGATTCGATGATTCAC
+
CCCCCCFFFFFFGGGFGGGGGGGHHHHHHGHHHHHHHHHHHHHGGGGGGHHHHHHHHHGHHHGHGHHHHHHHHHHHHHHHHHHGHHHHHHHHEGHHHGHHHHHHHHHHHHHHHHGGGHHHHHHHHHHHHHHHHHHHHHHHHHGHGGGG#GHHHHHHHHHHHGHHHHHHHHHHHHHHHHHGHHHGHGHHGHHHHHHHHHHHGGHGHHHHGHHHHGHHHGGGGGGHGGGGHGGGGGGHGGHHHHHHHHHHHHHHHHHHHHHHHHGHHHHHHHHHHHHHHGHHHHGA5GHHHHHGHGGHHHHGGGGGHHHHHHHHGHHGGGGGHCHGGGGGHGGGGGGGGGGFFDFFFFBBABB
@M02197:105:000000000-AN6RF:1:1102:8591:15810 1:N:0:1
GGACAGTGTATTTCCTCCGCTTATTGATATGCTTAAGTTCAGCGGGTAGTCCTACCTGATTTGAGGTCAAATTGTCAGAAGCTGTCTCAAAAGAGACCCTTTAGAAGCTGAACCCCATTTATAAAGCTGCTCTTCACAAATGGCGTAGATAATTATCACACCAAAGCAAGGCAACAAAGGTCCCGCTAATGCATTTCAGGAGAGCCGACTTCTGAGAAGCCCGCATACTCCCACATCCAAGCCTGATCAACAGAAAAAGCTGAAAAGGTTGAGAATTTCATGACACTCAAACAGGCATGCTCCTCGGAATACCAAGGAGCGCAAGGTGCGTTCAAAGATTCGATGACTCTC
+
AABCCCFFFFFFCGGGGGGGGGGHHHHHHHHHGHHHHHGHHCFGGGGGGHHHFHHHGHFHHHHHGHHHCGFHHFHFGGHHHHHHHFHHHHHHHGGHHGHHHHHHHHGGHFHHHEEFGHHHHHHHHHHFHGHGHHHHHHHHHHHHGFGGGHHGHHHFHHHHHGHHHHHHHHGHHHHHHHHHFHHHGGGHHHHHHHHHGHGHHGHDAGHGHGHHGHHHFFFGGGGHHGEGGGGGGGGGAEF>0BFEHHGHGHHHHHFFFHFFFGHGDF00FFFFFGD1FGFHGFF11FFGBFB1D1GGF///EECGHFGGGDB1FHFEAE0ECF1CCAEEGCBFFGEBGGFFCDD1DB>1>1A
@M02197:105:000000000-AN6RF:1:1102:23279:16047 1:N:0:1
GGACAGTGTATTTCCTCCGCTTATTGATATGCTTAAGTTCAGCGGGTATCCCTACCTGATCCGAGGTCAACCTGTAAAAATTGGGGGGGTTTGATGGCAAGCCTCCATCCAGCGCCCAGAAGCGAGGTGATGTTACTACGCTTAGGGGTCAGACGGTGCCGCCACTGACTTTGGGGCAGGCCCTACAGGGCGAGCCCAAGACCACGCAAGGCGTGAGGGTTGTAATGACGCTCGAACAGGCATGCCCCCTGGAATACCAGAGGGCGCAATGTGCGTTCAAAGATTCGATGATTCAC
+
BBBBB@DFFFFFGGGGGGGGGGGHHHHHHHHHHHHHHHHHHHHGGGCGGGHHHFHHHHHHHHHGGGGHHHHHGHHFHHHHHHHHGGGFFFFFFFFFFFFFFFFFFFFFFFFFGGGGGGGFFFGGFFFDFFFFFFFFFFGGFFGGGHHHFFFFGFGFFFFFFFHHHGFFFHFFGGHHGGGHFFHHHHFGGGGGFHFGGHHGFFFFGHHDHGHHGFHGGGHGFHFHFFGGGGHHFHGFHHHEHEGFGCGFHHHHFDCHHHHHGGGGFHHHHGGGGCGGGGGGGGGFFFBFFFFBBBBB
@M02197:105:000000000-AN6RF:1:1102:8935:16291 1:N:0:1
GGACAGTGTATTTCCTCCGCTTATTGATATGCTTAAGTTCAGCGGGTAGTCCTACCTGATTTGAGGTCAAATTGTCAGAAGCTGTCTCAAAAGAGACCCTTTAGAAGCTGAACCCCATTTATAAAGCTGCTCTTCACGAATGGCGTAGATAATTATCACACCAAAGCAAGGCAACAAAGGTCCCGCTAATGCATTTCAGGAGAGCCGACTTCTGAGAAGCCCGCATACTCCCACATCCAAGCCTGATCAACAGAAAAAGCTGAAAAGGTTGAGAATTTCATGACACTCAAACAGGCATGCTCCTTGGAATACCAAGGAGCGCAGGGTGCGTTCAAAGATTCGATGATTCAC
+
A@AABBFFFFFFGGGGGGGCGGGHHGHHHHHHHHHHHHHGBGHGGGGGGHHHHHHHHHHHHHHHGHHHHHHHHHHHHHGHHHHHHHHHHHHHHGHHHGHHHHHHHGHHGHHGFEGGGHHHHHHHHHHHHHHHHHHHHHGGHHHHGGGGHHHHHHHHHHHHGHHHHHHHHHHHHHHHHHHHHHGHGGGGGHHHHHHHHHHHHGHGHHHHGHGGGHGHGGGGGGGGHGGGGGHFGGHGGGHHHHHHHHHGHHHGHHHHGHHHHHHHHHHFHHHHHHHFEHHHFFFHHGEHHFHHHHHGHHHHHGEHHHGHFFDCGHHGGF?GHHHGFGGGHGFCGCGGGGFFFFFFFFBBBBB
@M02197:105:000000000-AN6RF:1:1102:11606:16286 1:N:0:1
GGACAGTGTATTTCCTCCGCTTATTGATATGCTCCCTCGCTTATTGATATGCTTACTTCCTCTAAATGACCAAGATACTCCGCTTATTGATATGCTTACTTCCTCTAAATGACCAAGATCCTCCGCTTATTGATATGCTCCTCCGCTTATTGATATGCTTAAGTTCAGCGGGTAGTCCTACCTGATTTGAGGTCAAACTTAGAAAGTTGGGGGTTGCTGGCCAGCGTCCACCGGGTCCCTGTAGCGAGGAGTATTACTACGCTTAGGGCCCGAGAGGCGCCGCCACTGATTTTAAGGCCCGCCGTCTCCGGCGAGGCCCAAGACCAAGCTAGGCTTGAGTGTTGTACTGACGCTCGAACAGGCATGCCCTGCGGAATACCACAGGGCGCAATGTGCGTTCAAAGATTCGATGATTCAC
+
CCCCDCFFFFFFGGGGGGGGGGGGHHHHHHGHHHHGHHGGGHGHHHGHHHHHHHHHHIHHHHHHHHHHHHHHHHHHHHHHHGGGGGHHHHHHHHHHGHGHHHHHHHHHHHHHHHHHHHHHHHHHGGGGGHHHGHHHHHHHHGHHGGGGGHHHHHHHHHHHHGHHHHHHHGGGGGEHHHHHHHHHGHHHGHGHHHHHHHHHGHHHGHGHHHGGGGGGGGGGGGGGGGGGGGGGGGFFFFF/FDFFDBBFFFFFFFFFFFFAFFFEEFFFFEDFBE?FGFAGGGHHHHGHHFHFHHGGGGGGGGGGGGDGGGGGHGHHGHHGHHGGHHHHGEHGHHFFGHGHHHHHHHGGGGGGHHGHHHHHHHHHGGGGGGGHGGHHHHHHHHGFGGGHGHHGGGGHGGFFGGGGGGFFFFFFFCCAAA
@M02197:105:000000000-AN6RF:1:1102:8361:16396 1:N:0:1
GGACAGTGTATTTCCTCCGCTTATTGATATGCTTAAGTTCAGCGGGTATCCCTACCTGATCCGAGGTCAAACTTAGAAAGTTGGGGGTTGCTGGCCAGCGTCCACCGGGTCCCTGTAGCGAGGAGTATTACTACGCTTAGGGCCCGAGAGGCGCCGCCACTGATTTTAAGGCCCGCCGTCTCCGGCGAGGCCCAAGACCAAGCTAGGCTTGAGTGTTGTACTGACGCTCGAACAGGCATGCCCTGCGGAATACCACAGGGCGCAATGTGCGTTCAAAGATTCGATGATTCAC
+
CCCCCCFFFFFFGGGGGGGGGGGHHHHHHHHHHHHHHHHHHHHGGGEGHHHHHHHHHHHHHHHGGGGHHHHHHHHHHHHHG<HHGGGFFGHHHHGHHHGFGGGGHHGDGGGHHHHHHHHGGGGGGHHHHHHHHHGGGGGHGHHGGGGGGGGGGGGGGHHHHHHHHGGHGGGGGGGGGGFFFGGGGGHGHHFHFGGHFGHHHHFHHGHHHHHGGHHHHHHHGGGGGGHHGHHHHGFHHHFGEGEE2FHHFFHHHHHHGGFEEBFHHGGGDFGGBGGGGGGGFFFFFFFABAA@
@M02197:105:000000000-AN6RF:1:1102:17401:16356 1:N:0:1
GGACAGTGTATTTCCTCCGCTTATTGATATGCTTAAGTTCAGCGGGTAGTCCTACCTGATTTGAGGTCAAATTGTCAGAAGCTGTCTCAAAAGAGACCCTTTAGAAGCTGAACCCCATTTATAAAGCTGCTCTTCACAAATGGCGTAGATAATTATCACACCAAAGCAAGGCAACAAAGGTCCCGCTAATGCATTTCAGGAGAGCCGACTTCTGAGAAGCCCGCATACTCCCACATCCAAGCCTGATCAACAGAAAAAGCTGAAAAGGTTGAGAATTTCATGACACTCAAACAGGCATGCTCCTCGGAATACCAAGGAGCGCAAGGTGCGTTCAAAGATTCGATGATTCAC
+
BBBBBBFFFFFFGGGFGGGGGGGCGHHHHHHHHHHHHHHHHGHGGGFGGHHHHHHGGHGHHHHHGHHGHHHHHHHHHHHHHHHHHHHHGHHHHGHHHGHHHHHHHHHGHHHHHHGGGHHHHHHHHHHHHHHHHHHHHHGHHHHHGGGGGHHHHHHHHHHHHHHHHHGHHHHGHHHHHHHGGGHGGGHHHHHHHHHHHHHHHGHGHHHHHHHHHHHGHGGGGGGHHHGGHGGHHHHHGGGHHHHHHHHHHGFEHHHHHHHHHHHHGHHGEHHHHHGGHGHHHHHGDGHHHGHGGHHHGHHGEGGGHHHHHHFGHHHEECGCGHHHGGGGGGGGGGGGGGGFFFFFFFAAAAA
@M02197:105:000000000-AN6RF:1:1102:28600:16508 1:N:0:1
GGACAGTGTATTTCCTCCGCTTATTGATATGCTTAAGTTCAGCGGGTAGTCCTACCTGATTTGAGGTCAAATTGTCAGAAGCTGTCTCAAAAGAGACCCTTTAGAAGCTGAACCCCATTTATAAAGCTGCTCTTCACAAATGGCGTAGATAATTATCACACCAAAGCAAGGCAACAAAGGTCCCGCTAATGCATTTCAGGAGAGCCGACTTCTGAGAAGCCCGCATACTCCCACATCCAAGCCTGATCAACAGAAAAAGCTGAAAAGGTTGAGAATTTCATGACACTCAAACAGGCATGCTCCTCGGAATACCAAGGAGCGCAAGGTGCGT
+
CCCCCCFFFFFFGGGGGGGGGGGHHHHHHGHGHHHHHHHHHFHGGGGGGHHHHHHHHHHHHHHHGHHHHHHHHHHHHHHHHHHHHHHHHHHHHGHHHGHHHHHHGHHHHHHHGHGGGHHHHHHHHHHHHHHHHHHHHHHHHHHGHHHHHHHHHHHHHHHHHHHHHHHHHHGHHHHHHHHGGHHHHHHGGHHHHHHHHHHHHGHGGHGHGGGHHGG#HGGGGGHGHHGGHGHHHHHGGGHHHFFGHGHGHHHHHHHGHHHFHHHHHHHHGGHHHHHHHFHHFFFHFGGFHGHHHFHHHHGGGEAEFFBHHGGGGGGCGGGBFFFFDBBBBBB
@M02197:105:000000000-AN6RF:1:1102:3865:16925 1:N:0:1
GGACAGTGTATTTCCTCCGCTTATTGATATGCTTAAGTTCAGCGGGTAGTCCTACCTGATTTGAGGTCAAATTGTCAGAAGCTGTCTCAAAAGAGACCCTTTAGAAGCTGAACCCCATTTATAAAGCTGCTCTTCACAAATGGCGTAGATAATTATCACACCAAAGCAAGGCAACAAAGGTCCCGCTAATGCATTTCAGGAGAGCCGACTTCTGAGAAGCCCGCATACTCCCACATCCAAGCCTGATCAACAGAAAAAGCTGAAAAGGTTGAGAATTTCATGACACTCAAACAGGCATGCTCCTCGGAATACCAAGGAGCGCAAGGTGCGTTCAAAGATTCGATGATTCAC
+
CCCCCCFFFFFFGGGGGGGGGGGHHHHHGHHHHHHHHHHHHHHGGGGGGFHHHHHHHHHHHHHHGGHHHHHHHHHHHHHHHHHHHHHHHHHHHGHHHGHHHHHHHHHGHHHHHHGGGHHHHHHHHGHHGHFHHHGHHHHHHHFHGFGGGHHHHHHHHHHHHHHHHHGHHFGHHHHHHHHHHHHHGGHGHHHHHHHHHHHGHGHGFHGHGGHHHHHHFGGGGGGHGGGGGGHGGHHGGCGHGHFHGGHBHGEHFHHHHHHGGGHHFHHHHHHHHHHHFHHHHHHHEGGGHHGFFGFHHEG?GGF?HHHHHFGHHHFEFFEEGFHH?GGGHGGGGGGGEBGFBBFFFFBAAAB
@M02197:105:000000000-AN6RF:1:1102:25011:17179 1:N:0:1
GGACAGTGTATTTCCTCCGCTTATTGATATGCTTAAGTTCAGCGGGTATCCCTACCTGATCCGAGGTCAACCTTAGAAAGATTCTCCCTGAGGGGAGGCAGACCGTGTCCCGTAAACCCATGTGTCCGATACGTGTCCCGTGAAGAACTCAGTGTACCGGGGGTCCAACGAGGCCGCCGTCATTGTCTTTGGGAGGGGCAGGAGCCCCCGAGGGGGCCTCCACCAAACCGTCCAACACCAAGCCGAGGGCTTGAGGGGTGATAATGACGCTCGAACAGGCATGCCCTTCGGAATACCAAAGGGCGCAATGTGCGTTCAAAGATTCGATGACTCAC
+
CCCCCCFFFFFFGGGGGGGGGGGHHHHHHHHHHHHHHHHHHHHGGGGGHHHHHHHHHHHHHHHGGGGHHHHHHHHGHHHHHHHHHHHHHHHHGGGGGGGGGGHHGGHHHHHGHGGHHHGGHHHHHHHGGGGGGHHHHHHGHGGGHHHHHHHHHHHHHGFGGGGFFGGGGFGGGGGGGGGGGGHFHFHHHFGGGHGGHHGHGHFGFFGGGGGGGGGGGHHFGHGGGGFGGHHHHGGEFGGGGGGGHHHGHGHHGGGHHHHHHHHHGGGGGHHGHGHGHHFHHGGGGGGGHGHHHG2HHHGGGGGGHHHHGGGGHGGGGGGFGGGFFFFFFDABAAA
@M02197:105:000000000-AN6RF:1:1102:7852:17202 1:N:0:1
GGACAGTGTATTTCCTCCGCTTATTGATATGCTTAAGTTCAGCGGGTATCCCTACCTGATCCGAGGTCAACCTTGAAAAAATTGGGGGTCGACGGCTGGACTATCTTACACACCATGCGAAAAGATAATCTTACTACGCCTGGGGATATGAGATCATCCGCCTTTGAATTTCAGAAGGGAGAATGCAAGCAAACTCATCTTCCAAGACCAAGCAAATCTGCTTGAGAGGTATTTAATGACGCTCGAACAGGCATGCCTCCCGGAATACCAGGAGGCGCAATGTGCGTTCAAAGATTCGATGACTCAC
+
CCCCCCFFFFFFGGGGGGGGGGGHHGHHHHHHHGHHHFHHHHHGGGGGHHHHHHHHHHHHHHHGGGGHHHHHHHHHFHHHGHHHHHGGAFGGGGGGGGGHHHHHHHHHHHHHGFHHHHGHHHGHHHHHHHHHHHHHHHGGHGHHHGHHHHHHHHHHHHHGHGGGHHHHHHHHHHHGHHGGHHHGHHHHHHHFHHGHHGHHHGHHHGFGHGHGGHHGHHFGFFFGHHHGHHGFHHHGGGGGGHFGHGHHHHFFHGECEGGEFHHHFHFFGHHFGE?CHGHHGGGGHGGGGGGCECF4FFFFFFBB@AB
@M02197:105:000000000-AN6RF:1:1102:3190:17267 1:N:0:1
GGACAGTGTATTTCCTCCGCTTATTGATATGCTTAAGTTCAGCGGGTAGTCCTACCTGATTTGAGGTCAAATTGTCAGAAGCTGTCTCAAAAGAGACCCTTTAGAAGCTGAACCCCATTTATAAAGCTGCTCTTCACAAATGGCGTGGATAATTATCACACCAAAGCAAGGCAACAAAGGTCCCGCTAATGCATTTCAGGAGAGCCGACTTCTGAGAAGCCCGCATACTCCCACATCCAAGCCTGATCAACAGAAAAAGCTGAAAAGGTTGAGAATTTCATGACACTCAAACAGGCATGCTCCTCGGAATACCAAGGAGCGCAAGGTGCGTTCAAAGATTCGATGA
+
CCCCCCFFFFFFGGGGGGGGGGGHHHHHHGHHHHHHHHHHHHHGGGGGGHHHHHHHHHHHHHHGGHHHHHHHHHHHHHHHHHGHHHHHHGHHHGHHHGHHHHHHHHHHHHHHHHGGGHHHHHHHHHHHHHHHHHGGHHGHHHHHGGGGGHHHHHHHHHGHHGHHHHHHHHHHHHHHHHGGGHGHHGHHHHHHHHHHHHHHHFHGHHHHGGGHGGHHHGGGGGGHHGGGGGHGHHHFGGHHHHFHHHFFHHHGHHHHHHHHHGHHHHHFHHHHHHFDHHHHHFHGFFEHHHHHGFBFHHHFGECGHGHHHHGGHHHGGGGCFFEHGGGGGGBGGGFFBFFFF@AABB
@M02197:105:000000000-AN6RF:1:1102:15040:17593 1:N:0:1
GGACAGTGTATTTCCTCCGCTTATTGATATGCTTAAGTTCAGCGGGTAGTCCTACCTGATTTGAGGTCAAATTGTCAGAGGCTGTCTCAAAAGAGACCCTTTAGAAGCTGAACCCCATTTATAAAGCTGCTCTTCACAAATGGCGTAGATAATTATCACACCAAAGCAAGGCAACAAAGGTCCCGCTAATGCATTTCAGGAGAGCCGACTTCTGAGAAGCCCGCATACTCCCACATCCAAGCCTGATCAACAGAAAAAGCTGAAAAGGTTGAGAATTTCATGACACTCAAACAGGCATGCTCCTCGGAATACCAAGGAGCGCAAGGTGCGTTCAAAGATTCGATGACTCAC
+
ABCCCBFFFFFFGGGGGGGGGGGHHHHHHHHHHHHHHHHHHHHGGGGGGHHHHHHHHHHHHHHHGHHHHHHHHHHHHHHHGGHHHHHHHHHHHGHHHGHGHHHHHHHHHHHHHHGGGHHHHHHHHHGHHHHHHHHHHHHHHHHHGGGGGHHHHHHHHHHHHGHHHHHHHHGHHHHHHHHHHGHHHHHGHHHHHHHHHHHHHGHGHHHHHHHGHHHHHGGGGGHGHHGGHGHHHHHHGGHHHGHHHHHHHHHGHGHHHGHHHHHHHGHHHHHHHHHHHHHGHHHFFGHHGGGHGHHHHHHGGGEGHHFHHGEHHGHGGGGGGDGBGGGGHGGGGGGGGGFFFFFFFFBCBAA
@M02197:105:000000000-AN6RF:1:1102:9304:17599 1:N:0:1
GGACAGTGTATTTCCTCCGCTTATTGATATGCTTAAGTTCAGCGGGTAGTCCTACCTGATTTGAGGTCAAATTGTCAGAAGCTGTCTCAAAAGAGACCCTTTAGAAGCTGAACCCCATTTATAAAGCTGCTCTTCACAAATGGCGTAGATAATTATCACACCAAAGCAAGGCAACAAAGGTCCCGCTAATGCATTTCAGGAGAGCCGACTTCTGAGAAGCCCGCATACTCCCACATCCAAGCCTGATCAACAGAAAAAGCTGAAAAGGTTGAGAATTTCATGACACTCAAACAGGCATGCTCCTCGGAATACCAAGGAGCGCAAGGTGCGTTCAAAGATTCGATGATTCAC
+
CCCCDCFFFFFFGGGGGGGGGGGHHHHHHHHHHHHHHHHHHHHGGGGGGHHHHHHHHHHHHHHHGHHHHHHHHHHHHHHHHHHHHHHHHHFHHGHHHGHHHHHHHHHGHHHHHHGGGHHHGHHHHGHHHHHHHHHHHHHHHHGHGGGGGHHHHHHHHHHHHHHHHHHHHHHHHHHHHHHHHHHHHHHHHHHHHHHHHHHHHGHGHHHHGGGHHHGHGGGGGGHGGGGGHGHGHHHGGGHHHHHHFFFGHHHHHHHHHHHHHHHHHHHHHHHHHHHGHHFGHHHHHGHHHHHHHHGHHHHGGGGGHHGGHHHHHHHFECGGHHHHGGGGHGGGGGGGGGGFFFFFFFCCCCC
@M02197:105:000000000-AN6RF:1:1102:9856:17826 1:N:0:1
GGACAGTGTATTTCCTCCGCTTATTGATATGCTTAAGTTCAGCGGGTAGTCCTACCTGATTTGAGGTCAAATTATCAGAAGCTGTCTCAAAAGAGACCCTTTAGAAGCTGAACCCCATTTATAAAGCTGCTCTTCACAAATGGCGTAGATAATTATCACACCAAAGCAAGGCAACAAAGGTCCCGCTAATGCATTTCAGGAGAGCCGACTTCTGAGAAGCCCGCATACTCCCACATCCAAGCCTGATCAACAGAAAAAGCTGAAAAGGTTGAGAATTTCATGACACTCAAACAGGCATGCTCCTCGGAATACCAAGGAGCGCAAGGTGCGTTCAAAGATTCGATGATTCAC
+
BCCCCBFFFFFFGGGGGGGGGGGHHHHHGHHHHHHHHHHHHHHGGGEFGHHHHHHHHHHHHHHHGHHHHHHHHHHHHHHHHHHHHGHHHHHHHGHHHGHHHHHHHHHGHHHHHHGGGHHHHHHHHHHHHHHHHHHHHHHHHHHGGGGGFHHHHHHHHHHHHGHHHHHHHHGHHHHHHHHHHHHHHHHHHHHHHHHHHHHHHGHGHHHHGGHHGHHHHGGGGGGHHHGGHGGHGHGHGGHHHHGHHHHHHHHHGHHHHHHHHHHHHHGGHHHHHHHFHHHHHHHGBGGHHHHHHHHFHHHGGGGGHHHHHFFHHHHGGGFEHHHHGGGGHGGGGGGGGGGFFFFFFFBBBBB
@M02197:105:000000000-AN6RF:1:1102:28862:17965 1:N:0:1
GGACAGTGTATTTTCTCCGCTTATTGATATGCTTAAGTTCAGCGGGTATCCCTACCTGATCCGAGGTCAACCTTAGAAAGATTCTCCCTGAGGGGAGGCTGACCGTGTCCCGTAGACCCATGTGTCCGATACGTGTCCCGTGAAGAACTCAGTGTACCGGGGGTCCAACGAGGCCGCCGTCATTGTCTTTGGGAGGGGCAGGAGCCCCCGAGGGGGCCTCCACCAAACCGTCCAACACCAAGCCGAGGGCTTGAGGGGTGATAATGACGCTCGAACAGGCATGCCCTTCGGAATACCAAAGGGCGCAATGTGCGTTCAAAGATTCGATGACTCAC
+
CCCCCCFFDFFFGGGGGGGGGGGHHHHHHHHHHHHHHHGHHHHGGGGGHHHHHHHHHHHHHHGGGGGHHHHHHFHHHHHHHHHHHHHHHHHGGGGGGGGHHFGHGGHHHHHGHGGGHHHHHHHHHHHGGGGGGHHHHHHGHGFGFHHHHHGHGHHHHHGGGGGGFGFFGGGGGGGGCGGFGGHGHFHHHHGGGHGGGBFHGHFFEGGGGGGGGGFFBHHGGGFGGGGGFGBGHGHGHGGEE?1FGFEAFBHGFEEFHHHFFGHFGGGGGHHGFHFHHHHHHGGCGGGGHHFHFGFGHHGGGGFFHHHHGGGGHGGGFGGGGCFFFFFFFFBBBBB
@M02197:105:000000000-AN6RF:1:1102:17545:18207 1:N:0:1
GGACAGTGTATTTCCTCCGCTTATTGATATGCTTAAGTTCAGCGGGTAGTCCTACCTGATTTGAGGTCAAATTGTCAGAAGCTGTCTCAAAAGAGACCCTTTAGAAGCTGAACCCCATTTATAAAGCTGCTCTTCACAAATGGCGTAGATAATTATCACACCAAAGCAAGGCAACAAAGGTCCCGCTAATGCATTTCGGGAGAGCCGACTTCTGAGAAGCCCGCATACTCCCACATCCAAGCCTGATCAACAGAAAAAGCTGAAAAGGTTGAGAATTTCATGACACTCAAACAGGCATGCTCCTCGGAATACCAAGGAGCGCAAGGTGCGTTCAAAGATTCGATGATTCAC
+
CCBCCCFFFFFFGGGGGGGGGGGHHHHGHHHHHHHHHHHHHHHGGGGGGHHHHHHHHHHHHHHHGHHHGHHHHHHHHHHHHHHHHHHHHHHHHGHHHGHHHHHHHHHHHHHHHHGGGHHHHHHHGHHHHHHHHHHHHHHHHHGHGGGGGHHHHHHHHHHHHGHHHHHHGHHHHHHHHHHHHHHHGHHHHHHHHGHHHHHHHGGGHGHHHHGGGHHHHGGGGGGHHGGGHGHHHHHHGGHHHGHHHHHHHHHHHHHHHHHGHHHHHHHGHHHHHHG5HHHHGHHHHFHHGGHHHHGHHHHGGGGGHHHHHHHHHHHGGFGGHHHHGGGGFFFGGGGGGGGFFFFFFFBBBBB
@M02197:105:000000000-AN6RF:1:1102:11726:18310 1:N:0:1
GGACAGTGTATTTCCTCCGCTTATTGATATGCTTAAGTTCAGCGGGTAGTCCTACCTGATTTGAGGTCAAATTGTCAGAAGCTGTCTCAAAAGAGACCCTTTAGAAGCTGAACCCCATTTATAAAGCTGCTCTTCACAAATGGCGTAGATAATTATCACACCAAAGCAAGGCAACAAAGGTCCCGCTAATGCATTTCAGGAGAGCCGACTTCTGAGAAGCCCGCATACTCCCACATCCAAGCCTGATCAACAGAAAAAGCTGAAAAGGTTGAGAATTTCATGACACTCAAACAGGCATGCTCCTCGGAATACCAAGGAGCGCAAGGTGCGTTCAAAGATTCGATGATTCAC
+
CCCCCCFFDFFFGGGGGGGGGGGHHHHHHHHHHHHHHHHHHHHGGGGGGHHHHHHHHHHHHHHHGHHHGHHHHHHHHHHHHHHHHHHHHHHHHGHHHGHHHHHHHHHGHHHHHHGGGHHHHHHHHHHGHHHHHHHHHHHHHHGHGGGGGHHHHHHGHHHHHHHGHHHHHHGHHHHHHHHHHHHHHHHHHHHHHHHHHHHHHGHGHHHHHHHHHHHHGGGGGGHHHHGGGGHHGHHHGGHHHHHHHHHHHHHHHHHHHHHHHHHFHHHHHGHHGHHHHHHHHHHGHGHHHHGHFHGGHHHGGGGGHHHHHHHHHHHGGGGGGFHHGGGGHGGGGFGGGFFFFFFFFFACCBC
@M02197:105:000000000-AN6RF:1:1102:15331:18337 1:N:0:1
GGACAGTGTATTTCCTCCGCTTATTGATATGCTTAAGTTCAGCGGGTATCCCTACCTGATCCGAGGTCAACCTTGAAAAAATTGGGGGTCGACGGCTGGACTATCTCACACACCATGCGAAAAGATAATCTTACTACGCCTGGGGATATGAGATCATCCGCCTTTGAATTTCAGAAGGGAGAATGCAAGCAAACTCATCTTCCAAGACCAAGCAAATCTGCTTGAGAGGTATTTAATGACGCTCGAACAGGCATGCCTCCCGGAATACCAGGAGGCGCAATGTGCGTTCAAAGATTCGATGATTCAC
+
ABCCCCFFFFFFGGGGGGGGGGGHHHHHHFHGHHHGHHHHHHHGGGGGHHHHHGHHHHHHHHHGGGGHHHHHHHHHHHHHGHHHGHGGGGGGGGGGGGGGHHHHHHHHHHHGHGHHHHHHGGGHHHHHHHHHHHHHHGGGHHHHGHGHHHHHHHHHHHHGGHHGHHHHHHHHGHHGHHGGHGHGGGHHHHHHGHHGHGHHHGHHHHHGHGHHHHHHHHHHHGHHGHHHHHHHHHHGGFE?GGHEGHHHGHFFFGECGGCGHHHGGBHGFHHGGGGGGHHHGEEE4GGGFFGGGGGFFFFFFFBBABA
@M02197:105:000000000-AN6RF:1:1102:15683:18376 1:N:0:1
GGACAGTGTATTTCCTCCGCTTATTGATATGCTTAAGTTCAGCGGGTATCCCTACCTGATCCGAGGTCAAACTTAGAAAGTTGGGGGTTGCTGGCCAGCGTCCACCGGGTCCCTGTAGCGAGGAGTATTACTACGCTTAGGGCCCGAGAGGCGCCGCCACTGATTTTAAGGCCCGCCGTCTCCGGCGAGGCCCAAGACCAAGCTAGGCTTGAGTGTTGTACTGACGCTCGAACAGGCATGCCCTGCGGAATACCACAGGGCGCAATGTGCGTTCAAAGATTCGATGATTCAC
+
CDDDCCFFFFFFGGGGGGGGGGGHHHHHHHHHHHHHHHGHHHHGGGGGHHHHHHHHHHHHHHHGGGGHHGHHHHHHHHHHHHHHGGGGGGHHHHGHHHGGGGGGHHGGGGGHHHHHHHHGGGGGGGHHHHHHHHGGGGGHHHHGGGGGGGGGGGGGHGGGGGHGGGHHGGGGGGGGFGGGGGGGGGHGGHGHHHGGFGHGHHHFFFFFHHGHGHHHHHHGGFGGGGHHGHHHHHHHGHGGGGGGGFHHHHHHGHHHGGGGGHHHHGGGGHGGGGGGGGGGFFFFFDFCCCBC
@M02197:105:000000000-AN6RF:1:1102:22537:18590 1:N:0:1
GGACAGTGTATTTCCTCCGCTTATTGATATGCTTAAGTTCAGCGGGTAGTCCTACCTGATTTGAGGTCAAATTGTCAGAAGCTGTCTCAAAAGAGACCCTTTAGAAGCTGAACCCCATTTATAAAGCTGCTCTTCACAAATGGCGTAGATAACTATCACACCAAAGCAAGGCAACAAAGGTCCCGCTAATGCATTTCAGGAGAGCCGACTTCTGAGAAGCCCGCATACTCCCACATCCAAGCCTGATCAACAGAAAAAGCTGAAAAGGTTGAGAATTTCATGACACTCAAACAGGCATGCTCCTCGGAATACCAAGGAGCGCAAGGTGCGTTCAAAGATTCGATGATTCAC
+
A?AAAAFFFFFFFGFGGFGGC??FFCGEGHHDGFGFBGFGGHHCAFAAFHFFHFFHFFBGBDEFFGEFGGGFGGGHHFFHEGHBFHHHGHHFFGHGHFFGHBHHHHFEFBDGFHDFDHFHHHDDGHHFFGFHHHHFFHHHF@GGFGGGGHHHHGHHHGGGHHHECFGHGHHHHHGHHFCHGGFFFCGHHHHGHHHHHHHHGEGDGGGFFDGGGHHFHCGGGGHGGHFGHGGGFGHEGGGHFFE2BFGDGGBFHHHHGEHF2FHHHFHFHHFGE@FFGBHGHHGGDFDFEFHHFFEHGHHGGGGGFFBGA1B1A1GEECGGHFHHGGECGEDGFFCGGGGFFFFFFFA>1>>
@M02197:105:000000000-AN6RF:1:1102:22044:19171 1:N:0:1
GGACAGTGTATTTCCTCCGCTTATTGATATGCTTAAGTTCAGCGGGTAGTCCTACCTGACTTGAGGTCGAATTGTCAGAAGCTGTCTCAAAAGAGACCCTTTAGAAGCTGAACCCCATTTATAAAGCTGCTCTTCACAAATGGCGTAGATAATTATCACACCAAAGCAAGGCAACAAAGGTCCCGCTAATGCATTTCAGGAGAGCCGACTTCTGAGAAGCCCGCATACTCCCACATCCAAGCCTGATCAACAGAAAAAGCTGAAAAGGTTGAGAATTTCATGACACTCAAACAGGCATGCTCCTCGGAATACCAAGGAGCGCAAGGTGCGTTCAAAGATTCGATGATTCAC
+
A>ABAADF@@FFDGGGGFFGGGGHFGHHHBHHFHGHBFGHCBHDEGEEGHHFHHHHHHHHHHHFCFCGCGGHHFGHHHHGGFHHHGHHGHEHFFHHHGHHHGHHGHEFFFFFCHGGGHHHFHHHHGHFHGHGHHHHHGGEGFHHCGGGGHHHHHHHHHFHHDHHFGBHGHFHHFGGHGCF<FDCCFFGGHHGGHHHHGHHHGGDHHHHHGHHGHHHHGGCGEEHHG?FFFFAFHHFGGFHGBBFHFHFHFHHHHFGFFHHGEHHHFFGFBEHFGFFGBGEHFHGFFFGFHFHFFHHFHGFEE?GHFBFFBGHHHG2?EE2FFGGEGCGFFGGGGGGEGFFBFFFFBAA3>>
@M02197:105:000000000-AN6RF:1:1102:8396:19219 1:N:0:1
GGACAGTGTATTTCCTCCGCTTATTGATATGCTTAAGTTCAGCGGGTATCCCTACCTGATCCGAGGTCAAACTTAGAAAGTTGGGGGTTGCTGGCCAGCGTCCACCGGGTCCCTGTAGCGAGGAGTATTACTACGCTTAGGGCCCGAGAGGCGCCGCCACTGATTTTAAGGCCCGCCGTCTCCGGCGAGGCCAAGACCAAGCTAGGCTTGAGTGTTGTACTGACGCTCGAACAGGCATGCCCTGCGGAATACCACAGGGCGCAATGTGCGTTCAAAGATTCGATGATTCAC
+
CBCCCCFFFFFFGGGGGGGGGGGHHHHHHHHHHHHHHHHHHHHGGGGGHHHHHHHH;HH<HHH:GGGHHHHHH<H:HHHHH<HHGG:G:G;;H;GHHHGG;GG;H;GGGGGHHHHHHHHGGGGG9FHH:HHH<HGGG:;HG;GG9GGGGGGGGGGGGGGGGGGHGGGGGFGFGGGGFFFFFFFFFFFFFFHHHHHHGHHHHHHHGHHFHH:G<HGBHHGGGGGFGHGGHGHHHHHGHGGGGGGGHGHFGHHHHHHGGGGGHGHHGEEGHGGGGGGGGGGFFFFFFFBBABB
@M02197:105:000000000-AN6RF:1:1102:6907:19396 1:N:0:1
GGACAGTGTATTTCCTCCGCTTATTGATATGCTTAAGTTCAGCGGGTAGTCCTACCTGATTTGAGGTCAAATTGTCAGAAGCTGTCTCAAAAGAGACCCTTTAGAAGCTGAACCCCATTTATAAAGCTGCTCTTCACAAATGGCGTAGATAATTATCACACCAAAGCAAGGCAACAAAGGTCCCGCTAATGCATTTCAGGAGAGCCGACTTCTGAGAAGCCCGCATACTCCCACATCCAAGCCTGATCAACAGAAAAAGCTGAAAAGGTTGAGAATTTCATGACACTCAAACAGGCATGCTCCTCGGTATACCAAGGAGCGCAAGGTGCGTTCAAAGATTCGATGATTCAC
+
CCCCCBFFFFFFGGGGGGGGGGGHHHHHGHHHHHHHHGHHHHHGGGGGGHHHHHHHHHHHHHHHGHHHGHHHHHHHHHHHHHHHHHHHHHHGHGHHHGHHHHHHHHHHHHHHHHGGGHHGHHHHHGHHHHHHHHHHHHHGGHHHGGGGGHHHHHHHHHHHHGHHHHHHHHGHHHHHHHGHHHHHHGHHHHHHHHHHHHHGGEHGHHHHGHHHHHHGHGGGGGGGGGGGGGHHGHHHGGHHHHHFHD4HHHGHHHHHHHHFGHHHHGHHHHHGHHDHGDFHHGHHHGHGHHHGHHHGHHHGGGGGGHHHHGFHGHHGEEGGHHGHGGGGHGGGGGGGGGGFFFFFFFA@BBB
@M02197:105:000000000-AN6RF:1:1102:24927:19428 1:N:0:1
GGACAGTGTATTTCCTCCGCTTATTGATATGCTTAAGTTCAGCGGGTATCCCTACCTGATCCGAGGTCAACCTTGAAAAAAATGGAGGTCAACGGCAGGGCAATCACACACACCAAGCGAAAAGATAAACTTACTACACCTGGGGATATGAGATCATCCGCCTTTGAATTTCAGAAGGGAGAATGCAAGCATACTCATCTTCCACGACCAAGCAAATTTGCTTGAGAGGTATTTAATGACGCTCGAACAGGCATGCCTCCCGGAATACCAGGAGGCGCAATGTGCGTTCAAAGATTCGATGATTCAC
+
BBABABFFFFFFGGGGGFEGGGGGHHHHGHHHGHHHHHHGHHGGGGFGHHHHHFFHHHFHHHHGGGGHHHHHHHGHHHHHGGHGHGHGEHFGHGGGGGGGGFGHHHHGHDDDDGHHHGGGGGGHGHHHGHHHHHHGHHHFGEHGGGHHGHFFHFHHHHGGGGHGHHHHHHHFFFHHHHGHGGGFFGFFGGGGGGGGGGGGGGGGGGGGFFEGFFFFFFFFF6FFGGFFGFFFFFF0A>EE/B//BGFB1A1AFF?EA/EA0FBBHFGB1F0?EA0AEDBGEA001CFFGFFDEFF113D13F?11>A
@M02197:105:000000000-AN6RF:1:1102:11617:19371 1:N:0:1
GGACAGTGTATTTCCTCCGCTTATTGATATGCTTAAGTTCAGCGGGTAGTCCTACCTGATTTGAGGTCAAATTGTCAGAAGCTGTCTCAAAAGAGACCCTTTAGAAGCTGAACCCCATTTATAAAGCTGCTCTTCACAAATGGCGTAGATAATTATCACACCAAAGCAAGGCAACAAAGGTCCCGCTAATGCATTTCAGGAGAGCCGACTTCTGAGAAGCCCGCATACTCCCACATCCAAGCCTGATCAACAGAAAAAGCTGAAAAGGTTGAGAATTTCATGACACTCAAACAGGCATGCTCCTCGGAATACCAAGGAGCGCAAGGTGCGTTCAAAGATTCGATGATTCAC
+
CCCCCCFFFFFFGGGGGGGGGGGHHHHHHHHHHHHHHHHHHHHGGGGGGHHHHHHHHHHHHHHHGHHHHHHHHHHHHHHHHHHHHHHHHHHHHGHHHGHHHHHHHHHHHHHHHHGGGHHHHHHHHHHGHHHHHHHHHHHHHHHHGGGGGHHHHHHHHHHHHHHHHHHHHHHHHHHHHHHHHHHHHGHHHHHHHHHHHHHHHGHGHHHHHHGHHHHHHGGGGGGHHHGGHGGHHHHHGGHHHHHHHFHHHHHHHHHHHHHHGHHHHHHHHHHHHHHFHDGHHHHHEGHHHHHHGHHHHHHGGGGGHHHHHHHGGHHEGGGGHHHHGGGGHGGGGGGGGGGFFFFFFFBAABB
@M02197:105:000000000-AN6RF:1:1102:25182:19336 1:N:0:1
GGACAGTGTATTTCCTCCGCTTATTGATATGCTTAAGTTCAGCGGGTAGTCCTACCTGATTTGAGGTCAAATTGTCAGAAGCTGTCTCAAAAGAGACCCTTTAGAAGCTGAACCCCATTTATAAAGCTGCTCTTCACAAATGGCGTAGATAATTATCACACCAAAGCAAGGCAACAAAGGTCCCGCTAATGCATTTCAGGAGAGCCGACTTCTGAGAAGCCCGCATACTCCCACATCCAAGCCTGATCAACAGAAAAAGCTGAAAAGGTTGAGAATTTCATGACACTCAAACAGGCATGCTCCTCGGAATACCAAGGAGCGCGAGGTGCGTTCAAAGATTCGATGACTCAC
+
CCCCCCFFFFFFGGGGGGGGGGGHHHHHHHHHHHGHHHHHHHHGGGGGGHHHHHHHHHHHHHHHGHHHHHHHHHHHHHHHHHHHHHHHHHHHGGHHHGHHHHHGHHHHHHHHHHGGGHHHHHHHHHHHHHHHHHHHHHHHHHHHGGGGGHHHHHHHHHHHHGHHHHHHHHHHHHHHHHHGHHHHHHHHHHHHHHHHHHHHHGHGHHHHHGHHHHHHGGGGGGHGHHGGHGHHHHHGGGHHHGHHHHHHHHHHHHHHHHHHHHHHGHHHGHHHHHHGHHHHHHHHHGGGHHFHFHHHHHHGGGGGHHHHFGDGHHGGGGFEFCHGGGGGGGGGGGGGGGFFFFFFFFBABBB
@M02197:105:000000000-AN6RF:1:1102:20583:19729 1:N:0:1
GGACAGTGTATTTCCTCCGCTTATTGATATGCTTAAGTTCAGCGGGTAGTCCTACCTGATTTGAGGTCAAATTGTCAGAAGCTGTCTCAAAAGAGACCCTTTAGAAGCTGAACCCCATTTATAAAGCTGCTCTTCACAAATGGCGTAGATAATTATCACACCAAAGCAAGGCAACAAAGGTCCCGCTAATGCATTTCAGGAGAGCCGACTTCTGAGAAGCCCGCATACTCCCACATCCAAGCCTGATCAACAGAAAAAGCTGAAAAGGTTGAGAATTTCATGACACTCAAACAGGCATGCTCCTCGGAATACCAAGGAGCGCAAGGTGCGTTCAAAGATTCGATGATTCAC
+
CCCCCCFFFFFFGGGGGGGGGGGHHHHHHHHHHHHHHHHHHHHGGGGGGHHHHHHHHHHHHHHHGHHHHHHHHHHHHHHHHHHHHHHHHHHHHGHHHGHHHHHHHHHHHHHHHHGGGHHHHHHHHHHHHGHHGHHHHHHHHHHHGGGGGHHGHHHHHHHHHHHHHHHHHHHHHHHHHHHHHHHHHGHHGHHHHHHHHHHHHGHGHHHGHHGHHHHHHGGGGGHHHHGGHGHHHHHGGGHHHEHHHHHHHHHHHHHGHHHHHHHHHHHGHHHHHHHHHGHHHHHGHGHHHHGFHHHGHHHGGEAGGHFGHHHHHHHGGGGGHHHHGGGGHGGGGGGGGGGFFFFFFFCCCBC
@M02197:105:000000000-AN6RF:1:1102:26242:19804 1:N:0:1
GGACAGTGTATTTCCTCCGCTTATTGATATGCTTAAGTTCAGCGGGTAGTCCTACCTGATTTGAGGTCAACCTGTAAAAATTGGGGGTTCTGGCAAGCCACCGGGGGGAACTCTATAGCGGGAGTATGCACTACGCTTAGAGCCCACCGGCACCGCCACTAATTTTGAGGGCCGCGGAGACCGCGTGCCCCAATACCACGCTAGGCGTGAGTGGTTAAATGACGCTCGAACAGGCATGCCCTGCGGAATACCACAGGGCGCAATGTGCGTTCAAAGATTCGATGATTCAC
+
BCCCCCFFFFFFGGGGGGGGGGGHHHHHHHHGHHHHHHGHHHHGGGGGGHHHHHHHHH-:HH;;GH<HH;HHHHHHHHHHHHHHHGGGGHHHHHHH;HG<HHGGGGGGG:GGGGGG;F:FGGGFDF8FFFFF:FFFF9FF.FFFF(FFFFFFGGFGFFHFHHHHFHGHGGGGFFFFFGFFGGGGGGFFFFHHFHHGFFGHHEGFHGGDDHFFHHFHHFHFGGFFGHGHHFHHFFHHECGGCGDHHGHHHEHHGGEGE2GHBHHCEEFGBGGGGFGCGGFBFFFBFBBBBB
@M02197:105:000000000-AN6RF:1:1102:25976:19800 1:N:0:1
GGACAGTGTATTTCCTCCGCTTATTGATATGCTTAAGTTCAGCGGGTATCCCTACCTGATCCGAGGTCAACCTTGAAAAAATTGGGGGTCGACGGCTGGACTATCTCACACACCATGCGAAAAGATAATCTTACTACGCCTGGGGATATGAGATCATCCGCCTTTGAATTTCAGAAGGGAGAATGCAAGCAAACTCATCTTCCAAGACCAAGCAAATCTGCTTGAGAGGTATTTAATGACGCTCGAACAGGCATGCCTCCCGGAATACCAGGAGGCGCAATGTGCGTTCAAAGATTCGATGATTCAC
+
BBBBBBFFFFFFFFGGGGGGGGEHHHHHGHHHHHHHBGHGHFGGGGFGHHHHHHGHGGGHHHHGGGGHHHHHGHFHHHHHG;HGHHGGGGGGGGGGGGGGHHHGHHHHHHHGGGHHHHHHHHHHHHHHHHHHHHHHHHGGHHHHHGHHFHHHHHHGHHHHHHGHHHHHHHHHHHHHGGHHHHHHHHGHHHHHHHGGGGGHHHHGHHHGHHGHHHHHHGFGGGHHHHHHHHGHHFHHGGGGGHEGFHGEHFGFHGFGGGGGHHHHHHHGHHHGGEGGFGCHFEEGHGFGGGGGCFF4FFFFFFBBAAB
@M02197:105:000000000-AN6RF:1:1102:18986:19883 1:N:0:1
GGACAGTGTATTTCCTCCGCTTATTGATATGCTTAAGTTCAGCGGGTAGTCCTACCTGATTTGAGGTCAAATTGTCAGAAGCTGTCTCAAAAGAGACCCTTTAGAAGCTGAACCCCATTTATAAAGCTGCTCTTCACAAATGGCGTAGATAATTATCACACCAAAGCAAGGCAACAAAGGTCCCGCTAATGCATTTCAGGAGAGCCGACTTCTGAGAAGCCCGCATACTCCCACATCCAAGCCTGATCAACAGAAAAAGCTGAAAAGGTTGAGAATTTCATGACACTCAAACAGGCATGCTCCTCGGAATACCAAGGAGCGCAAGGTGCGTTCAAAGATTCGATGATTCAC
+
BCCCDDFFFFFFGGGGGGGGGGGHHHHHHHHGHHHHHHHHHHHGGGGGGHHHHHHHHHHHHHHHGHHHGHHHHHHHHHHHHHHHHHHHHHFHHGHHHGHHHHHHHHHHHHHHHHGGGHHHHHHHHHHHHHHHHHHGHHHHHHHHGGGGGHHHHHHHHHHHHHHHHHHHHHGHHHHHHHHHHHHHHHHGGHHHHHHHHHHHHGHGHHHHHHHHHHHHHGGGGGGHHHGGHGHHHHHGGGHHHHHFFHHHHHHHHHHHHHGHHHHHHHHFHHHHHHHGFHFFHHHHGGHHHHHBGHHHHHHGGGGGHHHHGFAGHHHGGGGGHHHHGGGGHGGGGGGGGGGFFFFFFFCBBCA
@M02197:105:000000000-AN6RF:1:1102:21266:19858 1:N:0:1
GGACAGTGTATTTCCTCCGCTTATTGATATGCTTAAGTTCAGCGGGTATCCCTACCTAATCCGAGGTCAATCATTAAAAAATGGGGGGGTTTTGGCGAGTGTCCACCAGGTGTCTATAGCGATTAGATTTACTACGCTTAGAGCCTGACAGCACTGCCACTGATTTTAGAGGCTGCCTTGACAGCAGGCCTCAACACCAAGCTAGGCTTGAGGGGTGATAATGACGCTCGAATAGGCATGCCCCTCGGAATACCAAGGGGCGCAATGTGCGTTCAAAGATTCGATGACTCAC
+
CCCCCCFFFFFFGGGGGGGGGGGHHHHHHHHHHHHHHHHHHHHGGGGGHHHHHHHHHHHHHHGGGGGHHHHHHHHHHHHHGHHHHGGGGGGFGGGGHHHHHHFGFHHHGGHHGFHGGHGGGHGHGFGFFFFFGGGFHHHHHHHFGHHHHFFGHGHGHHHHHHHHHFHHHHHGGHGHHHHHHHGHGHGGHHFHGHFFGGHHHGHHGGHHHGGGHHHHHHHHHGGFGGHFGGFFFGHHHHGGGGGGGHHHHHHHHHHHGGGGGHHHHGGGGGGGGGGGGGGGFFFFFFFCCCCC
@M02197:105:000000000-AN6RF:1:1102:11873:20148 1:N:0:1
GGACAGTGTATTTCCTCCGCTTATTGATATGCTTAAGTTCAGCGGGTATCCCTACCTGATCCGAGGTCAAACTTAAAAGAAGCTTAATGGGAGGAGGCCTGCCAGAATCGCGACGCAATGTGCTGCGCACGAAGCCAACATACCGGCTGCCAATGAATTTAAGGCGAGTCCACGCGCTGAGGCGGAACAAACACCCAACACCAAGCAGAGCTTGAATGATTAAATGACGCTCGAACAGGCATGCCCAACGGAATACCGAAGGGCGCAATGTGCGTTCAAAGATTCGATGATTCAC
+
BCCCCCFFFFFFGGGGGGGGGGGHHHHHHHHHHHHHHHHHHHHGGGGGHHHHHHHHHHHHHHHGGGGHHHHHHHHHHHHGHHHHHHHHHHHGGGGGGGGGGHHHHHHHHHGGGGGGGGGHHHGHHHGGGGGDHGGHHHGGGGHHHGGHHGHGHHHHHHHHHHGHHGGGFGGGGGGHHGGGGGGFGFHHGFFFFGGFFFFFGFGHFFGFFFFFFFFFHGFFHFGFGGFGGHGFHHHHDF3HHEGEGGGHG5GBFHGGHFFCEA2GFHHHGEAEFFGCGGFG2FG4FFFBBFABBBB
@M02197:105:000000000-AN6RF:1:1102:10469:20318 1:N:0:1
GGACAGTGTATTTCCTCCGCTTATTGATATGCTTAAGTTCAGCGGGTAGTCCTACCTGATTTGAGGTCAAATTGTCAGAAGCTGTCTCAAAAGAGACCCTTTAGAAGCTGAACCCCATTTATAAAGCTGCTCTTCACAAATGGCGTAGATAATTGTCACACCAAAGCAAGGCAACAAAGGTCCCGCTAATGCATTTCAGGAGAGCCGACTTCTGAGAAGCCCGCATACTCCCACATCCAAGCCTGATCAGCAGGAAAAGCTGAAAAGGTTGAGAAGTGCATGACACTCTAACAGTTATGCTCCTCGGAAGAGCAAGGAGCACAAGGTGCGTTCAAAGATAGGATGAGTCAC
+
A111AA@1B3BFEGGFGCAEEGCFFHFGG3ADGGDDHAGBGBFEE//AAG2BF2ECG10FGG1DEBBCFFFGF1FAGD1BBFFCFDGHHHHFCF00FFHEFHHHCGHFHCFHFEE/E#FDGHHHHB1B1<.FFHH9HHHC@9HFCCFGGDG69DCGA;@D<CGGHF7GGCECH7FHH9HGB#FHFGDGGDB1DGHHFFG8FEECGFC4B@1CF1B0BB9BFAB@@FB6FGEFB6BF//B>0112111F@11GB2F11@1@22F1@F00FBF@EAB11112D2B111112DD11B111//////B/11B11111EHGD21B1110AA0A1FFB33A31GB111@11@11A>>
@M02197:105:000000000-AN6RF:1:1102:11023:20378 1:N:0:1
GGACAGTGTATTTCCTCCGCTTATTGATATGCTTAAGTTCAGCGGGTATCCCTACCTGATCCGAGGTCAACCTTGAAAAAATTGGGGGTCGACGGCTGGACTATCTCACACACCATGCGAAAAGATAATCTTACTACGCCTGGGGATATGAGATCATCCGCCTCTGAATTTCAGAAGGGAGAATGCAAGCAAACTCATCTTCCAAGACCAAGCAAATCTGCTTGAGAGGTATTTAATGACGCTCGAACAGGCATGCCTCCCGGAATACCAGGAGGCGCAATGTGCGTTCAAAGATTCGATGACTCAC
+
DCDDCCFFFFFFGGGGGGGGGGGHHHHHHHHHHHHHHHHHHHHGGGGEHHHHHHHHHHHHHHHGGGGHHHHHHHHHHHHHGHHHGHGGGGGGGGGGGGGHHHHHHHHHHHHGGGHHHHGHHHHHHHHHHHHHHHHHHHGGHHHGGGGHHHHHHHHHHHHGGHGHHHHHHHHHHHHHHHHHHHHHHHHHGHHHHHHHHHGHGHHHHHHGHHHHHHHHHHHHHHHHHHHHHHHHHHHGGGGGGHGGHHHHHHFGHGGGGGGGHHHFHHHHHHGGGGGGHGHHGGGGHGGGGGGGGGGFFFFFFFCCCBC
@M02197:105:000000000-AN6RF:1:1102:18390:20564 1:N:0:1
GGACAGTGTATTTCCTCCGCTTATTGATATGCTTAAGTTCAGCGGGTAGTCCTACCTGATTTGAGGTCAAATTGTCAGAAGCTGTCTCAAAAGAGACCCTTTAGAAGCTGAACCCCATTTATAAAGCTGCTCTTCACAAATGGCGTAGATAATTATCACACCAAAGCAAGGCAACAAAGGTCCCGCTAATGCATTTCAGGAGAGCCGACTTCTGAGAAGCCCGCATACTCCCACATCCAAGCCTGATCAACAGAAAAAGCTGAAAAGGTTGAGAATTTCATGACACTCAAACAGGCATGCTCCTCGGAATACCAAGGAGCGCAAGGTGCGTTCAAAGATTCGATGATTCAC
+
CCCCCCFFDFFFGGGGGGGGGGGHHHHHHHHHHHHHHHHHHHHGGGGGGHHHHHHHHHHHHHHHGHHHHHHHHHHHHHHHHHHHHHHHHHHHHGHHHGHHHHHHHHHGHHHHHHGGGHHHHHHHHHHHHHHHHHHHHHHHHHGHGGGGGHHHHHHHHHHHHHHHHHHHHHHHHHHHHHHHHHHHHHHGHGHHHHHHHHHHHGHGHHHGHGGHGHHHHGGGGGHHGHGGHGHHHHHHGGHHHHHHHHHHHHHHGHHHHHHHHHHHHHHHHHHHHHGEHGHFHHHHHGHGHHHGHHHHHHHGECGGHHHHHGFHHHHGFGGGHHHHGGGGHGGGGGGGGGFFFFFFFFBBBBB
@M02197:105:000000000-AN6RF:1:1102:23762:20821 1:N:0:1
GGACAGTGTATTTCCTCCGCTTATTGATATGCTTAAGTTCAGCGGGTATCCCTACCTGATCCGAGGTCAACCTTGAAAAAATTGGGGGTCGACGGCTGGACTATCTCACACACCATGCGAAAAGATAATCTTACTACGCCTGGGGATATGAGATCATCCGCCTTTGAATTTCAGAAGGGAGAATGCAAGCAAACTCATCTTCCAAGACCAAGCAAATCTGCTTGAGAGGTATTTAATGACGCTCGAACAGGCATGCCTCCCGGAATACCAGGAGGCGCAATGTGCGTTCAAAGATTCGATGACTCAC
+
CCCBCCFFFFFFGGGGGGGGGGGHHHHHHHHHHHHHHHHHHHHGGGGGHHHHHHHHHHHHHHHGGGGHHHHHHHHHFHHFGHHHHHGGGGGGGGGGGGGHHHHHHHHHHHHGHGHHHHHHHHHHHHHHHHHHHHHHHGGGHHHHHHHHHHHHHHHHHHHHHHHGHHHHHHHHGHGHHHHHHHHHHHHHHHHHHHGHHHHHHHHHHHHGHHHHHGHGHHHHHHHHHHHHHHHHHFHHGGGGGHHGHHHHHHHHHGGGF0GGHHHHHHHHHHGGGGGGHHHHGEGGHGGGGGGGGGGFFFFFFFCCCCC
@M02197:105:000000000-AN6RF:1:1102:15273:21392 1:N:0:1
GGACAGTGTATTTCCTCCGCTTATTGATATGCTTAAGTTCAGCGGGTATCCCTACCTGATCCGAGGTCAACCTTGAAAAAATTGGGGGTCGGCGGCTGGACTATCTCACACACCATGCGAAAAGATAATCTTACTACGCCTGGGGATATGAGATCATCCGCCTTTGAATTTCAGAAGGGAGAATGCAAGCAAACTCATCTTCCAAGACCAAGCAAATCTGCTTGAGAGGTATTTAATGACGCTCGAACAGGCATGCCTCCCGGAATACCAGGAGGCGCAATGTGCGTTCAAAGATTCGATGATTCAC
+
BBCCCCFFFFFFGGGGGGGGGGGHHHHHGHHHHHHHHHHHHHHGGGGGHHHHHHHHHHHHHHHGGGGHHHHHHHHHHHHHGHHHHHGGGGGGGGGGGGGHHHHHHHHHHHHGHGHHHHHHHHHHHHHHHHHHHHHHHHGGHHHHHHHHHHHHHHHHHHGGGGHHGHHGGHGHHGHHHHGHHHHHGHHHHHHHHHFHHHHHHHHHHHHGGHGHHHHHGHGGHHHHHHHHHGHGHHHHGGGGGHHGHHHHHHHHHGGGGGFGHHHFHHHHHHHGGGGGHHHHGGGGHGGGGGGGGGGFFFFFFFCCCCC
@M02197:105:000000000-AN6RF:1:1102:24122:21285 1:N:0:1
GGACAGTGTATTTCCTCCGCTTATTGATATGCTTAAGTTCAGCGGGTAGTCCTACCTGATTTGAGGTCAAATTGTCAGAAGCTGTCTCAAAAGAGACCCTTTAGAAGCTGAACCCCATTTATAAAGCTGCTCTTCACAAATGGCGTAGATAATTATCACACCAAAGCAAGGCAACAAAGGTCCCGCTAATGCATTTCAGGAGAGCCGACTTCTGAGAAGCCCGCATACTCCCACATCCAAGCCTGATCAACAGAAAAAGCTGAAAAGGTTGAGAATTTCATGACACTCAAACAGGCATGCTCCTCGGAATACCAAGGAGCGCAAGGTGCGTTCAAAGATTCGATGATTCAC
+
BCCCCCFFFFFFGGGGGGGGGGGHGHHHHHGHHHHHHHHHHHHGGGGGGHHHHHHHHHGHHHHGGHGHHHHHHHHHHHHHHHHHHHHHHHHHHGHHHGGHHHHHHHHHHHHHHHGGGHHHHHHHHHHHHHHHHHHHHHHGHHHHGEGGGHHHHHHHHHHHHHHHGHHHHHHHHHHHHHHHHHHHHGHHHHHHHHHHHHHHHGHGHHHHHGGHHHHHHGGGGGHHHGGGHGHHHHHFGGHGHHHHHHGHHHHHHHHHHFHHHFHHGHHFHHHHHHFGGBHHHGFEDEBHHHHGHHHHGHHGGGGEAFHHGHHHCHHGGCGFHHHHGGGGHGGGGGGGGGGCBFFFFFBAAAA
@M02197:105:000000000-AN6RF:1:1102:25713:21423 1:N:0:1
GGACAGTGTATTTCCTCCGCTTATTGATATGCTTAAGTTCAGCGGGTAGTCCTACCTGATTTGAGGTCAAATTGTCAGAAGCTGTCTCAAAAGAGACCCTTTAGAAGCTGAACCCCATTTATAAAGCTGCTCTTCACAAATGGCGTAGATAATTATCACACCAAAGCAAGGCAACAAAGGTCCCGCTAATGCATTTCAGGAGAGCCGACTTCTGAGAAGCCCGCATACTCCCACATCCAAGCCTGATCAACAGAAAAAGCTGAAAAGGTTGAGAATTTCATGACACTCAAACAGGCATGCCCTGCGGAATACCACAGGGCGCAATGTGCGTTCAAAGATTCGATGATTCAC
+
BBBBBAFFBFFFGGGGGGGGGGGHHHHHHHHHGHHHHHGHHHHGGGGGFHHHHHHHHHGHHHHHGHHHGHHHHHHHHHHHHHHHHHHHHHHHGGHHHGHHHHHFGHHHHHHFHHGGGHHHHHHHHHHHHGHHHHGHHHHHHHHGGGGGGHHHHHHHHHHHHHHHHHHHHHGHHHHHHHHHHHHHHHGGHHHHHHHHHHHHFGHGHHHHGGGHHHHHHGGGGGHHGHGGGGGGGHGFGGHHHEHHHHHGHHHGGHHHGHGBHFGHHHHHGHFHHHHEHGHBFFFFFEEGFGDHHFHHHFA0GE?FHGHHGFACFEAEGGGCHHHFEGEFAGGGGGGGFFFFFFFFFFABAAA
@M02197:105:000000000-AN6RF:1:1102:6142:21444 1:N:0:1
GGACAGTGTATTTCCTCCGCTTATTGATATGCTTAAGTTCAGCGGGTAGTCCTACCTGATTTGAGGTCAAATTGTCAGAAGCTGTCTCAAAAGAGACCCTTTAGAAGCTGAACCCCATTTATAAAGCTGCTCTTCACAAATGGCGTAGATAATTATCACACCAAAGCAAGGCAACAAAGATCCCGCTAATGCATTTCAGGAGAGCCGACTTCTGAGAAGCCCGCATACTCCCACATCCAAGCCTGATCAACAGAAAAAGCTGAAAAGGTTGAGAATTTCATGACACTCAAACAGGCATGCTCCTCGGAATACCAAGGAGCGCAAGGTGCGTTCAAAGATTCGATGATTCAC
+
AAABBBFF5DFFGGFGGGGGGGGHBGHHFHHHHHHHHHHHHGHGGGGGFHHHHHFHHHGHHHHGGGHFHHHHHHHHHHHHHHHEHGHHHHHFGFHHHGHHEHFFGGHGHBGFHHFGGHHHHHHHHHHHFHHHGHHGHHHHHHGHGEGGGHHHHHHHHHHHHHHGHHHFHFGHHHHHHHHHHHHGGGGGGHHHHHHHHHHFGGEGHHGGGGGHHGHHHGGGGFGGHFEFFFFFGGBFGGHHHFFFF4GHHHHGHHHHHFHHGFGHHGHGHHGBHF5555BF5GFGAGGEFAGGHHHFHFA1EE?EHHHGD5GGHFBEGGGGGFHGGGGGHGGGGGGGGGGFFFBFFFAAA>3
@M02197:105:000000000-AN6RF:1:1102:28102:21498 1:N:0:1
GGACAGTGTATTTCCTCCGCTTATTGATATGCTTAAGTTCAGCGGGTAATCCTACCTGATTCGAGGTCAAAGGTGAAAAAGTATGGGGTTTCTGTGAGCCCTCCGAACGAACGCTTTCAGCGAAGACAAAGTTTATCACGCTTAGTTGCGACGATCGCATTCAGGGCTAATGCATTTCAGGACAGTCGACTTGCGCCGACAGGTCCCAATTCCAAGCTTGCAAGCAACAAAGCTGCAAGTTGAGTACTTCACGACACTCGAACAGGCATACTCTCCGGAATACCAGAGAGTGCAAGGTGCGTTCAAAGATTCGATGATTCAC
+
CCDCCCFFFFFFGGGGGGGGGGGHHHHHHHHHHHHHHGHHHHHGGGGGHHHHHHHHHHHHHHGBGGGHGHHHHFGGFHHHGHHHHHHGFGGHHHHHHHHHGHHGGGGGGGGGGGGGGHHHHGGGGGHHHHHHHHHHHHHHHGHHHHHHHGGGGGGHHHGHHHHHHHHHHHHHHHHHHHHHHHHHGGGGHGGGGGGGGHHHHGHHHHHHFHHGHHHHHHHHHHHHHHHFGHHHHHHHHHHHHHHGFHFFHEFGHHHGHFGHGHHGHHHGDFGGG?GHHHHHHGHHHHHHHHHHHGCGGGGGGFGFGGGGGGFFFFFFFBCCBB
@M02197:105:000000000-AN6RF:1:1102:7492:21640 1:N:0:1
GGACAGTGTATTTCCTCCGCTTATTGATATGCTTAAGTTCAGCGGGTATCCCTACCTGATCCGAGGTCAACCTTGAAAAAATTGGGGGTCGACGGCTGGACTATCTCACACACCATGCGAAAAGATAATCTTACTACGCCTGGGGATATGAGATCATCCGCCTTTGAATTTCAGAAGGGAGAATGCAAGCAAACTCATCTTCCAAGACCAAGCAAATCTGCTTGAGAGGTATTTAATGACGCTCGAACAGGCATGCCTCCCGGAATACCAGGAGGCGCAATGTGCGTTCAAAGATTCGATGACTCAC
+
A@ABBBFFFFFB6FFGGGGGGGGHHHHHGGHGHFHHHDHHGFHFGGGEGHHHHHHGHHHHHHHGEGGHGHHHHHFHHHHHGGHHHHGG@GGGGGGGGGCFHHHHHHHHHHHHHGHHHHHGGHHHHGGHHHHHHHGHHHGGHGGGGHHHHHHHHHGHHHHGGGGGHHHGHHHFHHHGGGGGGGGGGGHGGHGFHHGGGGGHGHHGHFFFFHGHFGFGGFFFFFFFFFFHHGFFFHFE?EAECGEEBFFDGF1GF/EEE/EA0BFDA1HHHHGAEA00B1GFAGEEAFFCGG3DEA1FFFDF1FAAAAA
@M02197:105:000000000-AN6RF:1:1102:8759:21634 1:N:0:1
GGACAGTGTATTTCCTCCGCTTATTGATATGCTTAAGTTCAGCGGGTAGTCCTACCTGATTTGAGGTCAAATTGTCAGAAGCTGTCTCAAAAGAGACCCTTTAGAAGCTGAACCCCATTTATAAAGCTGCTCTTCACAAATGGCGTAGATAATTATCACACCAAAGCAAGGCAACAAAGGTCCCGCTAATGCATTTCAGGAGAGCCGACTTCTGAGAAGCCCGCATACTCCCACATCCAAGCCTGATCAACAGAAAAAGCTGAAAAGGTTGAGAATTTCATGACACTCAAACAGGCATGCTCCTCGGAATACCAAGGAGCGCAAGGTGCGTTCAAAGATTCGATGATTCAC
+
CCCCCCFFFFFFGGGGGGGGGGGHHHHHHHHGHHHHHHHHHHGGGGGGGHHHHHHHHHHHHHHHGHHHHHHHHHHHHHHHHHHHHHHHHHHHHGHHHGHHHHHHHHHHHHHGHHGGGHGHHHHHHGHHHGHHHHHHHHHHHHGHGGGGGHHHHHHHHHHHHHHHHHHHHHHHHHHHHHHHHHHHHHHHHHHHHHHHHHHHHGHGGHHHGHHHGHHHGGGGGGGHHHGGHGHHHHHGGGHHGHHGGDGFGHHHHHHHHHHHGHHHHHHHHHHHHHHFHHHHBGGGDGHHHHHGHHHFFHHEGGGGHHHHHHFFHHHEGEGGHHHHGGGGCGGGGGGGGGGFFD5FFFBAA>A
@M02197:105:000000000-AN6RF:1:1102:24200:21847 1:N:0:1
GGACAGTGTATTTCCTCCGCTTATTGATATGCTTAAGTTCAGCGGGTAGTCCTACCTGATTTGAGGTCAAATTGTCAGAAGCTGTCTCAAAAGAGACCCTTTAGAAGCTGAACCCCATTTATAAAGCTGCTCTTCACAAATGGCGTAGATAATTATCACACCAAAGCAAGGCAACAAAGGTCCCGCTAATGCATTTCAGGAGAGCCGACTTCTGAGAAGCCCGCATACTCCCACATCCAAGCCTGATCAACAGAAAAAGCTGAAAAGGTTGAGAATTTCATGACACTCAAACAGGCATGCTCCTCGGAATACCAAGGAGCGCAAGGTGCGTTCAAAGATTCGATGATTCAC
+
BBCCCCFFFFFFGGGGGGGGGGGHHHHHHHHHHHGHHHHHHHHGGGGGGHHHHHHHHHHHHHHHGHHHHHHHHHHHHHGHHHHHHHGHHHHHHGHHHGHHHHHHHHHHHHHHHHGGGHHHHHHHHGHHHHHHHHHHHHHHHHGHGGGGGHHHHHHHHHHHHHHHHHHHHHHHHHHHHHGEGHHHHHHHHHHHHHHHHHHHHGFGHHHHHGHHGGHHHGGGGGFHHHGGHGHGHHHHGGHHHGHHHHHHHHHGHHGHHHGHHGHHHHHHFHHHHHGHHHFHHHHHGGHHHHHHGHGHHHHGGGCFFBHHHHHGHHHGGGGGHHHHGGGGHGGGGGGGGFFBFFFFFFBBABA
@M02197:105:000000000-AN6RF:1:1102:10217:22033 1:N:0:1
GGACAGTGTATTCCTCCGCTTATTGATATGCTTAAGTTCAGCGGGTATCCCTACCTGATCCGAGGTCAACCTGTAAAAAATTGGGGGTTCTGGCGAGCCACCGGAGAAACTCTATAGCGGGAGTATGTACTACGCTTAGAGCCCACCGGCGCCGCCACTAATCTTGAGGGCCGCGAGACCGCGTGCCCCAATACCACGCTAGGCGTGAGTGGTTAAATGACGCTCGAACAGGCATGCCCTGCGGAATACCACAGGGCGCAATGTGCGTTCAAAGATTCGATGATTCAC
+
CCCDDDFFFFFFGGGGGGGGGGHHHHHHHHHHHHGHHHHHHHGGGFEHHHHH;HHHHH<HHHGGGGHHHHHHHHHHHHHGHHHHHGGGEH;GFGEFEGGHHHGGGGGH:HHHHHHHHHGGGGGGHHHHHHHHHGGGGGHHHHHGHGGGGGGGGGGHHHHHHHGHHHHGGGGGGHHGGFFGGGGGGFFFGHHHFFFFGHHGHGHHHHHGGHHHGFHGHGHGGGFHGHFGFHGHHHGGGCGGGHHHGFCHGGHHGGGGGEFGDEEGGHGFFGGGGGGGFFFFFFFBCAAB
@M02197:105:000000000-AN6RF:1:1102:21698:22068 1:N:0:1
GGACAGTGTATTTCCTCCGCTTATTGATATGCTTAAGTTCAGCGGGTATCCCTACCTGATCCGAGGTCAACCTAGAAAGATTCTCCCTGAGGGGAGGCAGACCGTGTCCCGTAAACCCATGTGTCCGATACGTGTCCCGTGAAGAACTCAGTGTACCGGGGGTCCAACGAGGCCGCCGTCATTGTCTTTGGGAGGGGCAGGAGCCCCCGAGGGGGCCTCCACCAAACCGTCCAACACCAAGCCGAGGGCTTGAGGGGTGATAATGACGCTCGAACAGGCATGCCCTTCGGAATACCAAAGGGCGCAATGTGCGTTCAAAGATTCGATGA
+
CCCCCCFFFFFFGGGGGGGGGGGHHHHHFHHHHHHHHHHHHHHGGGGGHHHHHHHHHHHHHHHGGGGHHHHHHHHHHHHHHHHHHHHHHHHGGGGGGGGGGHHGGHHHHHGHGGHHHGGHHHHHHHGGGGGGHHHHHHGHGGGGHHHHHHHHHHHHHGFGGGGGGGGGGGGGGGGGGHFHGGHHHFFGHGGGGGHHGHHGHFFFFGGFGFGGGGGGHHGFHGGGFFGGHGHHGHFGGGGGGDGHHHGHEHHGGGHHHHHHHHHGGGCGHEEGHHHHFHEHFFD?EEGHGHHHHHHHHHGGGGGHFGHGEEGGGGGGGFFBFFFFCCBCB
@M02197:105:000000000-AN6RF:1:1102:10972:22563 1:N:0:1
GGACAGTGTATTTCCTCCGCTTATTGATATGCTTAAGTTCAGCGGGTAGTCCTACCTGATTTGAGGTCAAATTGTCAGAAGCTGTCTCAAAAGAGACCCTTTAGAAGCTGAACCCCATTTATAAAGCTGCTCTTCACAAATGGCGTAGATAATTATCACACCAAAGCAAGGCAACAAAGGTCCCGCTAATGCATTTCAGGAGAGCCGACTTCTGAGAAGCCCGCATACTCCCACATCCAAGCCTGATCAACAGAAAAAGCTGAAAAGGTTGAGAATTTCATGACACTCAAACAGGCATGCTCCTCGGAATACCAAGGAGCGCAAGGTGCGTTCAAAGATTCGATGATTCAC
+
CCCCCCFFFFFFGGGGGGGGGGGHHGHHHHHHGHHHHHHHHHHGGGGGGHHHHHHHHHHHHHHHGHHHHHGHHHHHHHHHGHHHHHHHHHHHHGGHHGHHHHHHHHHGHHHHHHGGGHHHHHHHHHHHHHHHHHHHHHGHGHHHGGGGGHHHHHHHHHHHHGHHHHHHHHHHHHHHHHHHHHHHHGGHHHGGHHHHHHHHHGGGGGHGGHGHHHHHHGGGGGGHHHGGHGHHHHHHGGHHHHFFFGEGHHHHHHHHHHHHGFHHGHHHHHHHHHGDHHGGHHHHGGHHFHHHHHHHHGFGGEGGHGHHGHHHHHHFFGGGHFHHGGGGHGGGGGGGGGGFFFFFFFBBA>A
@M02197:105:000000000-AN6RF:1:1102:16467:22567 1:N:0:1
GGACAGTGTATTTCCTCCGCTTATTGATATGCTTAAGTTCAGCGGGTAGTCCTACCTGATTTGAGGTCAAATTGTCAGAAGCTGTCTCAAAAGAGACCCTTTAGAAGCTGAACCCCATTTATAAAGCTGCTCTTCACAAATGGCGTAGATAATTATCACACCAAAGCAAGGCAACAAAGGTCCCGCTAATGCATTTCAGGAGAGCCGACTTCTGAGAAGCCCGCATACTCCCACATCCAAGCCTGATCAACAGAAAAAGCTGAAAAGGTTGAGAATTTCATGACACTCAAACAGGCATGCTCCTCGGAATACCAAGGAGCGCAAGGTGCGTTCAAAGATTCGATGATTCAC
+
BBABBB45DFFFGGGGGGGGGGGHHGHHHHHHHHFFHFHHGHHGGGEGGHGHHHHFGHGHHHHHGHHGHGHHHGHHHGHHGHHHHHGHHHHHHGHHGFHHGHEFHHHEGHBFCHEEGHHGFFGHFFHHHHHGGHHHGHGGGGFHGFGGGHHGGFHHGHHHHGHGHHFHGHGGHHHHHHGH?GGHFFHHGHHHHHGHGGFFGEFEGGGGHGGHHHGGHGGGGGGGGGGGHGHGGFGFGEG1HHFFHEHHGHHGHHHHHFHGF4HHGCB2HFHFGHDHGDHGFHFHHGEHHGFHFHFFHHEECGEGGHHHHHDHHHFEECGGHGHHGFEFGGGGGGGGGGGFFFFFFFBBBA@
@M02197:105:000000000-AN6RF:1:1102:20988:22686 1:N:0:1
GGACAGTGTATTTCCTCCGCTTATTGATATGCTTAAGTTCAGCGGGTATCCCTACCTGATCCGAGGTCAACCTTGAAAAAATTGGGGGTCGACGGCTGGACTATCTCACACACCATGCGAAAAGATAATCTTACTACGCCTGGGGATATGAGATCATCCGCCTTTGAATTTCAGAAGGGAGAATGCAAGCAAACTCATCTTCCAAGACCAAGCAAATCTGCTTGAGAGGTATTTAATGACGCTCGAACAGGCATGCCTCCCGGAATACCAGGAGGCGCAATGTGCGTTCAAAGATTCGATGATTCAC
+
BCCCCCFFFFFFGGGGGGGGGGGHHHHHHHHHHHHHHHHHHHHGGGGGHHHHHHHHHHHHHHHGGGGHHHHHHHHHHHHHGHHHHHGGGGGGGGGGGGGHHHHHHHHHHHHHHGHHHHHGGHGHHHHHHHHHGHHHHHGGHHHGHHHHHHHHHHHHHHHHHHGHHHHHHHHHHHHHHHHGHGGGHHHHHHHHHHGHHHHHHHHHHHGGHHHHHHHHHHFFFHHGHHHHHHHGHGGHGDGGGHHGHHHHHHGHHGGGECGGHHHHHHHGHHHGFGFGHHHHGGFGHGGGGGGGGGGFFFFFFFBBBBB
@M02197:105:000000000-AN6RF:1:1102:16372:22899 1:N:0:1
GGACAGTGTATTTCCTCCGCTTATTGATATGCTTAAGTTCAGCGGGTAGTCCTACCTGATTTGAGGTCAAATTGTCAGAAGCTGTCTCAAAAGAGACCCTTTAGAAGCTGAACCCCATTTATAAAGCTGCTCTTCACAAATGGCGTAGATAATTATCACACCAAAGCAAGGCAACAAAGGTCCCGCTAATGCATTTCAGGAGAGCCGACTTCTGAGAAGCCCGCATACTCCCACATCCAAGCCTGATCAACAGAAAAAGCTGAAAAGGTTGAGAATTTCATGACACTCAAACAGGCATGCTCCTCGGAATACCAAGGAGCGCAAGGTGCGTTCAAAGATTCGATGATTCAC
+
CCCCCCFFFFFFGGGGGGGGGGGHHHHHHHFHGHHHHHHHHHHGGGGGGHHHHHHHHHHHHHHHGHHHHHHHHHHHHHHHHHHHHHHHHHHHGGHHHGHHHHHHHHHHHHHHHHGGGHHHHHHHHHHHHGHHHHHHHHHHHHHHGGGGGHHHHHHHHHHHHHHHHHHHHGHHHHHHHHHGGHHHHGHGGHHHHHHHHHHHHGHGHHHGHHHHHHHHHGGGGGGGHHGGHGHHHHHHGGHHHEHGHHHHHHHHHHHHHHHGHHGGHHHHGHHHHHHHHHHHHHHHHGHHHHHHHHGFGHGGGGGGHHGHHHFHHGHGGCGGGHHHGGGGFGGGGGGGGGGFFFFFFFCCCBB
@M02197:105:000000000-AN6RF:1:1102:21849:22828 1:N:0:1
GGACAGTGTATTTCCTCCGCTTATTGATATGCTTAAGTTCAGCGGGTAGTCCTACCTGATTTGAGGTCAAATTGTCAGAAGCCGTCTCAAAAGAGACCCTTTAGAAGCTGAACCCCATTTATAAAGCTGCTCTTCACAAATGGCGTAGATAATTATCACACCAAAGCAAGGCAACAAAGGTCCCGCTAATGCATTTCAGGAGAGCCGACTTCTGAGAAGCCCGCATACTCCCACATCCAAGCCTGATCAACAGAAAAAGCTGAAAAGGTTGAGAATTTCATGACACTCAAACAGGCATGCTCCTCGGAATACCAAGGAGCGCAAGGTGCGTTCAAAGATTCGATGATTCAC
+
BBBBBBFFBDFFGGGGGGGGGGGHHGFHHFGHGFHHHHHHHHHGGGGGGHHGHHHGHHHHHHHGEFHBGHHHHHHHHHGHHGHEGCHFFHHGGGHHHGHHHHHHHHHHHGHHHHGGGHHFHHHHHHHHHHHHHGHFHHGHHHHGFBFDGHHHHHHGHHHHHGHGHHHHHGHHHHHHHHGFFHHHGGHHGHHHHHHHHGHHHFGGGHGGHGHGHHGHHGGGGGGHGGFGFGGGGGHG?EEGHFHEHHHHHHGHGHHHFHHGG4EHFHHGGHHHGHFBHGHGEHHHHGHGHHHHHHGGHHHGGGGGFHHFFFGHGGCCGGGGFG4GGGGGHFFFGGCGGG4FFBFFDBBBBAB
@M02197:105:000000000-AN6RF:1:1102:5915:22974 1:N:0:1
GGACAGTGTATTTCCTCCGCTTACTGATATGCTTAAGTTCAGCGGGTATCCCTACCTGATCCGAGGTCAACCTTGAAAAAATTGGGGGTCGACGGCTGGACTATCTCACACACCATGCGAAAAGATAATCTTACTACGCCTGGGGATATGAGATCATCCGCCTTTGAATTTCAGAAGGGAGAATGCAAGCAAACTCATCTTCCAAGACCAAGCAAATCCGCTTGAGAGGTATTTAATGACGCTCGAACAGGCATGCCTCCCGGAATACCAGGAGGCGCAATGTGCGTTCAAAGATTCGATAATTCAC
+
BBBBBBFFFFFB6FGGGFAEEEE4DGHHGHHHHHHHHHFHHFFGGGEEHGHHHHHHGFFFHHGEEEGHHHHHHHHHHHHGGHBGFHGGGFGGEEGGGFGGHHHHHHHHGHHGGGHHHHGGGGGHHHHHHHHFGHHHHGGFHHHGHGHHHHHHHHHHHFHHFGFGHHHHHHGHGHHGGGGGHEHHHGGGGGGHGHHGHHHHHHHHHFFGHGHHGFFFFFFFFFFFFFHFGBFFHHHHGGGGGHEEGF3DGHFFHFE?EA223FGFGF3GBHHEAA2ED5FGFEECHFGCGGFG?FGAADD5FFBAA3A
@M02197:105:000000000-AN6RF:1:1102:9361:23375 1:N:0:1
GGACAGTGTATTTCCTCCGCTTATTGATATGCTTAAGTTCAGCGGGTAGTCCTACCTGATTTGAGGTCAAATTGTCAGAAGCTGTCTCAAAAGAGACCCTTTAGAAGCTGAACCCCATTTATAAAGCTGCTCTTCACAAATGGCGTAGATAATTATCACACCAAAGCAAGGCAGCAAAGGTCCCGCTAATGCATTTCAGGAGAGCCGACTTCTGAGAAGCCCGCATACTCCCACATCCAAGCCTGATCAACAGAAAAAGCTGAAAAGGTTGAGAATTTCATGACACTCAAACAGGCATGCTCCTCGGAATACCAAGGAGCGCAAGGTGCGTTCAAAGATTCGATGATTCAC
+
ABBBBBFFFFFFGBGFBEECFGGGFHBGFHFBDGA5BDAF5AFEEGGGGFGGFHHHHHF5AAGHGHHFFHFGFHHHGFFHHFHHGFGGFGHFFGHHHGHHHHGHHHFBF@GFGEGEEFGHFHGHHFGFFFEHHFGHHHHGDGHHGGGGGHHGHFHHDGHHFFHGGHHHHHHGFBBFGFA0CFBFGHHGGEFHGHBGFFFHCEEDCCFGFHHFHHHFGCGFGGHGGGEFFGGGGFDB/EEB3HEGFDBHHHFHHHHFGBHFEFGHFHHG@5DGG5EHGGHFFFGDD15HGGB3DHFB311EAA22FG5GHHHHHGHFEGGGHHHHFGGGHGGFFGGGGGGFFFFFFFBAAAB
@M02197:105:000000000-AN6RF:1:1102:22543:23468 1:N:0:1
GGACAGTGTATTTCCTCCGCTTATTGATATGCGGGGGATTACTTCCTCTAAATGACCAAGATCCTCCGCTTATTGATATGCTCCTCCGCTTATTGATATGCTTAAGTTCAGCGGGTAGTCCTACCTGATTTGAGGTCAAATTGTCAGAAGCTGTCTCAAAAGAGACCCTTTAGAAGCTGAACCCCATTTATAAAGCTGCTCTTCATAAATGGCGTAGATAATTATCACACCAAAGCAAGGCAACAAAGGTCCCGCTAATGCATTTCAGGAGAGCCGACTTCTGAGAAGCCCGCATACTCCCACATCCAAGCCTGATCAACAGAAAAAGCTGAAAAGGTTGAGAATGTCTTGACACTCAAACAGGCATGCTCCTCGGAATACCAAGGAGCGCAAGGTGCGTTCAAAGATTCGATGATTC
+
A@AAAA1F3D3DGGGFGBEGGFCHBDBGHCGHECEG??AFBGGHFFFFGDGBF2FDBGFHGHHFGFHCC/EGFFHHHHHHGFHHHHGC?EGEHHGBGHHHHHHHHGFGHHHGGGGCCFHDFGDGFGHBDHHHHGGGBGHHHHGHFFHGHGHEHHGFGFGGHHGHHHGGHHHHFFGCFHFGHGFFCBFFFGGGGGCFFBFFG7GGGGGGGGBBEFFFGFFGGFFFFFFFFFBFFFHFFHGCGCDDDBBC<-@-?HBG<1<GDF1GHFGBGFAF?CFGFCGGGBFBCHCC@EE2>1FFFAEGB>1EFGEF>0FDB1HFHFEFHHFHBHGHFFHHFHGAEFHGEGG100F1@FBF1BEHGD1B111A1FF/EAECE0F22DHGFB1GEA0E0FFFFCEE?1BEB3BGDEC>113FF1A1A?
@M02197:105:000000000-AN6RF:1:1102:20015:23472 1:N:0:1
GGACAGTGTATTTCCTCCGCTTATTGATATGCTTAAGTTCAGCGGGTAGTCCTACCTGATTTGAGGTCAAATTGTCAGAAGCTGTCTCAAAAGAGACCCTTTAGAAGCTGAACCCCATTTATAAAGCTGCTCTTCACAAATGGCGTAGATAATTATCACACCAAAGCAAGGCAACAAAGGTCCCGCTAATGCATTTCAGGAGAGCCGACTTCTGAGAAGCCCGCATACTCCCACATCCAAGCCTGATCAACAGAAAAAGCTGAAAAGGTTGAGAATTTCATGACACTCAAACAGGCATGCTCCTCGGAATACCAAGGAGCGCAAGGTGCGTTCAAAGATTCGATGATTCAC
+
CCCCCCFFFFFFGGGGGGGGGGGHHGHHHHHHHHHHHHHHHHHGGGGGGHHHHHHHHHHHHHHHGHHHHHHHHHHHHHHHHHHHHHHHHHHHHGHHHGHHHHHHHHHHHHHHHHGGGHHHHHHHHHHHHHHHHHHHHHHHHHHHGGGGGHHHHHHHHHHHHHHHHGHHHHHHHHHHHHHHGGHHHGHGHHHHHHHHHHHHHGHGHGHHHHHHHHHHHGGGGGHGHHGGHGHHHGHHGGHHGFFGHFGHHHHHHHHHHHHHHHHHHHHHHHHHHHFFFFHFFHHGHGHHHGHHHGHHHHHGGGGGHHHHHHHHHHHGGGGGHHHHGGGGHGBGGGGGGGGFFFFFFFCCCCC
@M02197:105:000000000-AN6RF:1:1102:12987:23577 1:N:0:1
GGACAGTGTATTTCCTCCGCTTATTGATATGCTTAAGTTCAGCGGGTATCCCTACCTGATCCGAGGTCAACCTTGAAAAAATTGGGGGTCGACGGCTGGACTATCTCACACACCATGCGAAAAGATAATCTTACTACGCCTGGGGATATGAGATCATCCGCCTTTGAATTTCAGAAGGGAGAATGCAAGCAAACTCATCTTCCAAGACCAAGCAAATCTGCTTGAGAGGTATTTAATGACGCTCGAACAGGCATGCCTCCCGGAATACCAGGAGGCGCAATGTGCGTTCAAAGATTCGATGATTCAC
+
BBBBBBFFFFFFGGGGGGGGGGGHHHHHFHHHHHHHHHHHHHHGGGGGHHHHHHHHHGHHHHGGGGGHHHHHHHHHHFHFGHHGHHGGFGGGGGGGGGGHHHHHHHHHHHHGHGHHGHGHHGGHGHHHHHHHHHHHHHGGHHGHHHGHHGGHHHHHHHHGHGGHHHHHHHHHHHGHHGGHFGHHHHHHHGGHGHGHGGGGHHGHHHHGHHHHHHFGFFFHHHHHHGHFHHFFHFHHFGGFGHHGHHBHHHHGGGGGGEGGHHFDFHHGHHHGGGGGGFHHGGFGHGGGGGGGGGGFFFFBFFCBBAB
@M02197:105:000000000-AN6RF:1:1102:15651:23693 1:N:0:1
GGACAGTGTATTTCCTCCGCTTATAGATATGCTTAAGTTCAGCGGGTAGTCCTACCTGATTTGAGGTCAAATTGTCAGAAGCTGTCTCAAAAGAGACCCTTTAGAAGCTGAACCCCATTTATAAAGCTGCTCTTCACAAATGGCGTAGATAATTATCACACCAAAGCAAGGCAACAAAGGTCCCGCTAATGCATTTCAGGAGAGCCGACTTCTGAGAAGCCCGCATACTCCCACATCCAAGCCTGATCAACAGAAAAAGCTGAAAAGGTTGAGAATTTCATGACACTCAAACAGGCATGCTCCTCGGAATACCAAGGAGCGCAAGGTGCGTTCAAAGATTCGATGATTCAC
+
BACCCCFFFFFFGGGGGGGGGGGHHHHHHHHHHHHGHHHHHHHGGGGGGHHHHHHHHHHHHHHHGHHHHHHHHHHHHHHHHHHHHHHHHHHHHGHHHGHHHHHHHHHHHHHHHHGGGHHHHHHHHHGHHHHHHHHHHHHHHHHHGGGGGHHHHHHHHHHHHHHHHHHHHHHHHHHHHHHHHHHHGGGHHHHHHHHHHHHHHGHGGHHHGHHHHHHHHGGGGGGGGGGGHGGHHHHHGGHHHHHHHHHHHHHHHHHHHHHHHHGHHHHHHHHHHHHHHHHHHHHHHGHHHHFHHHHHGGHGGGGGHHHHHHHHHHHGGGGGFFBHGGGGHGGGGGGGGGGFFFFFFFCCCCC
@M02197:105:000000000-AN6RF:1:1102:19668:23664 1:N:0:1
GGACAGTGTATTTCCTCCGCTTATTGATATGCTTAAGTTCAGCGGGTAGTCCTACCTGATTTGAGGTCAAATTGTCAGAAGCTGTCTCAAAAGAGACCCTTTAGAAGCTGAACCCCATTTATAAAGCTGCTCTTCACAAATGGCGTAGATAATTATCACACCAAAGCAAGGCAACAAAGGTCCCGCTAATGCATTTCAGGAGAGCCGACTTCTGAGAAGCCCGCATACTCCCACATCCAAGCCTGATCAACAGAAAAAGCTGAAAAGGTTGAGAATTTCATGACACTCAAACAGGCATGCTCCTCGGAATACCAAGGAGCGCAAGGTGCGTTCAAAGATTCGATGATTCAC
+
BBBBBBFFFFFFGGGGGGGGGGGHHHHHHHHHHHHHHGHHHHHGGGGGGHHHHGHHHHHHHHFHGHHHHHHHHGHHHHHHHHHHHHHHHHHHHGHHHGHHHHHHHHGHHHHHHHGGGHHHHHHHHHHHGHHHHHHHHHHHHHHGGGGGGHHHHHHHHHHHHHHHHGHHHHGHHHHHHHGHHHHHGHHHHHHHHHHHHHHHHGHGGHGHHHHHHHHHHGGGGGGGHHGGGGGGHGHHGGHHGHHGHGHHHHHHHHHGHHHHHHHHHHHHGHHGHHHGFEHHHHHHGGHHHHHHHHHFHHHGGGGGFGHHGHHGHGHDFEGAHFGHGGCEGGGGGGGGGFFBFFFFFFBAA>A
@M02197:105:000000000-AN6RF:1:1102:23596:23946 1:N:0:1
GGACAGTGTATTTCCTCCGCTTATTGATATGCTTAAGTTCAGCGGGTAGTCCTACCTGATTTGAGGTCAAATTGTCAGAAGCTGTCTCAAAAGAGACCCTTTAGAAGCTGAACCCCACTTATAAAGCTGCTCTTCACAAATGGCGTAGATAATTATCACACCAAAGCAAGGCAACAAAGGACCCGCTAATGCATTTCAGGAGAGCCGACTTCTGAGAAGCCCGCATACTCCCACATCCAAGCCTGATCAACAGAAAAAGCTGAAAAGGTTGAGAATTTCATGACACTCAAACAGGCATGCTCCTCGGAATACCAAGGAGCGCAAGGTGCGTTCAAAGATTCGATGACTCAC
+
A?AA?AFFB3D3FGGGGGGGGGGHHHHHGHHHHHHHGHGHH2GGGGGGGHHHHHHHDGGHHHHHGHHHHHEHHHHHHHHBE1GHHHFEGH1G0>0E>/>0B1@GEGGG1BFFHA/FBECDGHHDFHFHEFCD><GFF2F91GGEF?<<F2GD2FDG:>GGH<C?<GGFC0GHHGGHHBGF$GGA0GF<GGHHFHHDCBG1F<?EEFF@G@DFFFGBFGGG//GF<>9C4FDGBFB3E>31FHGF4@BGDF4FCBHGFF@4GFB3GGF25HFHFHFF@5BHGHHFGFDGHHHGE3HHFHFE0E?GHGHHHHFHFHG?E?ECHHHH?E?GGGGGGGGGGGFFFFFFDD3ABAA
@M02197:105:000000000-AN6RF:1:1102:26394:24063 1:N:0:1
GGACAGTGTATTTCCTCCGCTTATTGATATGCTTAAGTTCAGCGGGTAGTCCTACCTGATTTGAGGTCAAATTGTCAGAAGCTGTCTCAAAAGAGACCCTTTAGAAGCTGAACCCCATTTATAAAGCTGCTCTTCACAAATGGCGTAGATAATTATCACACCAAAGCAAGGCAACAAAGGTCCCGCTAATGCATTTCAGGAGAGCCGACTTCTGAGAAGCCCGCATACTCCCACATCCAAGCCTGATCAACAGAAAAAGCTGAAAAGGTTGAGAATTGCATGACACTCAAACAGGCATGCTCCTCGGAATACCAAGGAGCGCAAGGTGCGTTCAAAGATTCGATGACTCAC
+
3AAAAAFFBFFFGDFGCGECGGGHBFFHHGFHHHHFHHHHFHHGGGGGGFGHHGHFGGHHHHHHGHFHHBG5FFGG5FGHHHHHD3FDFHHHHGHHHFFFFHFHGHHGHHGFHHEEEHHHFHHHGHFHFCHFGHFFGGHGGHHHCGGFFFHHFHHHCDFHGHGHHHHHHHHHFHHHHHHGHH?GFHHHHHFHGGFGGGFHFEGGHGGFFADFFHHHGFB/;<:HFGGFGGGFFFGGGEF1GC3HGDHGEEGHGHFGFFHHHFHDFHHHFGDHHHDFB5HGBHGF5FHGHFHGGHGG3GHDAE22FFDFF5AHHGF2A22EFCFHCGGGHGFBFGGGEG4FC@FFDDA@BAA
@M02197:105:000000000-AN6RF:1:1102:18479:24127 1:N:0:1
GGACAGTGTATTTCCTCCGCTTATTGATATGCTTAAGTTCAGCGGGTAGTCCTACCTGATTTGAGGTCAAATTGTCAGAAGCTGTCTCAAAAGAGACCCTTTAGAAGCTGAACCCCATTTATAAAGCTGCTCTTCACAAATGGCGTAGATAATTATCACACCAAAGCAAGGCAACAAAGGTCCCGCTAATGCATTTCAGGAGAGCCGACTTCTGAGAAGCCCGCATACTCCCACATCCAAGCCTGATCAACAGAAAAAGCTGAAAAGGTTGAGAATTTCATGACACTCAAACAGGCATGCTCCTCGGAATACCAAGGAGCGCAAGGTGCGTTCAAAGATTCGATGACTCA
+
BBBBBBFFFFFFGGGGGFGGGGGHHHGHHHHHHHHHGFHDGGHEEGEGFFGHHHFEHF3BHHHGGHHBGGFHHFFHHGFHHHHHHHHHHHHHGGCFHGHHHHHHHHHBGHHHHHGGGHHGHHHHGGGHGGHHHFGHFHHHGHHFFGGGGHHGHHHHHHHHHGHHHGGHHHGHHHHHGHHHFGHHHGHHHHHHHHHHHHHHFEHDGGHGHHHHFGGGGEFFGGHHGGGGGGHGFHHFGGHHGHHHHGHGHHHFHHHHGHHGGBGHHHHGGHHHGFHHHHHFHHHFGEHHHHFGE3C3BGHEEFCFHHGHHDFHFHHFEGEEB5HF?EGGGGGGGGGGGGFFFFFBFBBAAA
@M02197:105:000000000-AN6RF:1:1102:10229:24210 1:N:0:1
GGACAGTGTATTTCCTCCGCTTATTGATATGCTACCTTACTTCCTCTAAATGACCAAGATCCTCCGCTTATTGATATGCGAGGATTACTTCCTCTAAATGACCAAGATCCTCCGCTTATTGATATGCTTAAGTTCAGCGGGTATCCCTACCTGATCCGAGGTCGACCTTGAAAAAATTGGGGGTCGACGGCTGGACTATCTCACACACCATGCGAAAAGATAATCTTACTACGCCTGGGGATATGAGATCATCCGTCTTTGAATTTCAGAAGGGAGAATGCAAGCAAACTCATCTTCCAAGACCAAGCAAATCTGCTTGAGAGGTATTTAATGACGCTCGAACAGGCATGCCTCCCGGAATACCAGGAGGCGCAATGTGCGTTCAAAGATTCGATGATTCAC
+
CCCCCCFFFFFFGGGGGGGGGGGHHGGHHHHHGFFHHHHHHHHHGHHHHHHHHHHHHGHHIHHHHGGGGGHHHHHHHGHGGGGGHHHHHHHHHHHHHHHFHHHHHFHHHHHHHGGGGGHHGHHHHHHHHHHHGHHHHHGEF<CHHGHHHHHHGHHHHHGGGGHGGGGGHHHHHHHGHHHGHGGGGGGGGGGHGHHHHHGHGHHGGGGFGGFGGGHHHHHHHHHHHGHGGFFGHGGHGHGHHHHHHEHHHGGGGGHHHHHHHFGHFGHHHGHHHHHHHHHHHHHHHHHHHHGHGHHHGHHHHFGHHFHFHHGGHHHGHHHHHHHHHHHHHHGGGGGGHHGHHHGHHHHHGGGE02CHHHHHGHHHCADGGGDHFHHEEFGHGGGGGCGGCGC4FFFFFBBBBB
@M02197:105:000000000-AN6RF:1:1102:17393:24297 1:N:0:1
GGACAGTGTATTTCCTCCGCTTATTGATATGCTTAAGTTCAGCGGGTAGTCCTACCTGATTTGAGGTCAAATTGTCAGAAGCTGTCTCAAAAGAGACCCTTTAGAAGCTGAACCCCATTTATAAAGCTGCTCTTCACAAATGGCGTAGATAATTATCACACCAAAGCAAGGCAACAAAGGTCCCGCTAATGCATTTCAGGAGAGCCGACTTCTGAGAAGCCCGCATACTCCCACATCCAAGCCTGATCAACAGAAAAAGCTGAAAAGGTTGAGAATTTCATGACACTCAAACAGGCATGCTCCTCGGAATACCAAGGAGCGCAAGGTGCGTTCAAAGATTCGATGATTCAC
+
CCCCCCFFFFFFGGGGGGGGGGGHHHGHHHHHHHHHHHHHHHHGGGGGGHHHHHHHHHHHHHGHGHHHHHHHHHHHHHHHEHHHHHHHHHHHHGHHHGHHHHHHHHHGHHHHHHGGGHHHHHHHHHHGHGHHHHHHHHHHHHHHGGGGGHHHHHHHHHHHHHHHHHHHHHHHHHHHHHGHGGHHHHHHHHHHHHHHHHHHHGHGHHHHHHHHGHHHHGGGGGGHHGGGHGHGGHGHGGHHHHGHHHGHHHHHHHHHHHHHHHHHHHHHFFHHHHHHFHHHHHHHGEHGHHHGHGHHHHHGGGGGHHHHHHHHHHHGGGGGHGHHGGGGHGGGGGGGGGFFFFFFFFBBBBA
@M02197:105:000000000-AN6RF:1:1102:15878:24359 1:N:0:1
GGACAGTGTATTTCCTCCGCTTATTGATATGCTTAAGTTCAGCGGGTAGTCCTACCTGATTTGAGGTCAAATTGTCAGAAGCTGTCTCAAAAGAGACCCTTTAGAAGCTGAACCCCATTTATAAAGCTGCTCTTCACAAATGGCGTAGATAATTATCACACCAAAGCAAGGCGACAAAGGTCCCGCTAATGCATTTCAGGAGAGCCGACTTCTGAGAAGCCCGCATACTCCCACATCCAAGCCTGATCAACAGAAAAAGCTGAAAAGGTTGAGAATTTCATGACACTCAAACAGGCATGCTCCTCGGAATACCAAGGAGCGCAAGGTGCGTTCAAAGATTCGATGATTCAC
+
CCCCCCFFFFFFGGGGGGGGGGGHGHHHCHHHHHHFHHHHHHHGGGGGGHHHHHHHHHHHHHHHGHHHHHHHHHHHHHHHGHHHHHHHHHFHHGGHHGHHHHHHHHGHHHHHHHGGGHHHHHHHHHGHHHHHHHHHHHGHHHGHGGGGGHHHHHHHHHHHHGHHHHHHHGGHGGHHHHHHHHHGHHGHHHHHHHHHHHHHHGHGHHGGGGGGGHHHHGGGGGGHHGGGGGHHGHHFGGHGHGHGHHHHHHGHHHHHHHHHHHHHHHHHHHGHGGHHHHHGHHHGHGHHHGHHHHHHFEH?EGGEHHGHHGHHHHHGE?GGGGHHGGGGHGGGGGGGGGGFFFFFFFBBBBB
@M02197:105:000000000-AN6RF:1:1102:12091:24490 1:N:0:1
GGACAGTGTATTTCCTCCGCTTATTGATATGCTTAAGTTCAGCGGGTAGTCCTACCTGATTTGAGGTCAAATTGTCAGAAGCTGTCTCAAAAGAGACCCTTTAGAAGCTGAACCCCATTTATAAAGCTGCTCTTCACAAATGGCGTAGATAATTATCACACCAAAGCAAGGCAACAAAGGTCCCGCTAATGCATTTCAGGAGAGCCGACTTCTGAGAAGCCCGCATACTCCCACATCCAAGCCTGATCAACAGAAAAAGCTGAAAAGGTTGAGAATTTCATGACACTCAAACAGGCATGCTCCTCGGAATACCAAGGAGCGCAAGGTGCGTTCAAAGATTCGATGATTCAC
+
CBBCCCFFDFFFGGGGGGGGGGGHHHHHHGHHHHHHHHHHHGHGGGGGGHHHHHHHHHHHHHHHGGHHHHHHHHHGHGHHHHHHHHHHHHHHHGHHHGHHHHGHHHHFHHHHHHGGGHHHHHHHHHGHHHHHHHHHHHHGHHHHGGGGGHHGHHHHHHHHHHHHHGHHHHGHHHHHHHGGGHFHHHHHHHHHHHHHHHHHHGHGGHHHHGGHGHHHHGGGGGGGGGGGHFHGGGGEGGHHFGHHHHGFHHHHHHGHHEHHHHHHHHHGHHHHHHHHHFFGHHHHHGHGHHHGHHGEHHHGGGGGHHHFGFGHHHHGGFGGHHHGGGGGHGGGGGFGGGGFFFFFFFB@BBB
@M02197:105:000000000-AN6RF:1:1102:8345:24526 1:N:0:1
GGACAGTGTATTTCCTCCGCTTATTGATATGCTTAAGTTCAGCGGGTAGTCCTACCTGATTTGAGGTCAAATTGTCAGAAGCTGTCTCAAAAGAGACCCTTTAGAAGCTGAACCCCATTTATAAAGCTGCTCTTCACAAATGGCGTAGATAATTATCACACCAAAGCAAGGCAACAAAGGTCCCGCTAATGCATTTCAGGAGAGCCGACTTCTGAGAAGCCCGCATACTCCCACATCCAAGCCTGATCTACAGAAAAAGCTGAAAAGGTTGAGAATTTCATGACACTCAAACAGGCATGCTCCTCGGAATACCTAGGAGCGCAAGTTGCGTTCAAAGATTCGATGATTCAC
+
A1>>AA@1BBDFFGGCDB?EEAEEFA3FD3EBFGCHGHH22A10A?E//FGFAB1F11AEGGH2/EHGHGEF1A2DFBE1BG1FF1FEG2FECE0B0BBFFGH1G2BCG1DEFACG9F1FFBGFHB1B9<BB;1;>FDH?GGGEGGFFCFFGHHHGEGFHGCCFH0CG0CFFFHGFGGCECA1CF@CF>1BGDDGG?GB?C/??CGCGGGCGFHHEHCCC/E>FGBBGGEFEEHGFE/FBE11BF2FFEHHFBHGFG11BF2GBFB0GHFFBDD21BFHFGF1FF/10A1AAABG1FAA/A/EA02D22D1F11CE0A00GFB000ECGGGDF33GE1B1@B3D3@1>1>1
@M02197:105:000000000-AN6RF:1:1102:14600:24510 1:N:0:1
GGACAGTGTATTTCCTCCGCTTATTGATATGCTTAAGTTCAGCGGGTATCCCTACCTGATCCGAGGTCAACCTGTAAAAATTGGGGGTTCTGGCAAGCCACCGGGGGGAACTCTATAGCGGGAGTATGCACTACGCTTAGAGCCCACCGGCACCGCCACTAATTTTGAGGGCCGCGGAGACCGCGTGCCCCAATACCACGCTAGGCGTGAGTGGTTAAATGACGCTCGAACAGGCATGCCCTGCGGAATACCACAGGGCGCAATGTGCGTTCAAAGATTCGATGACTCAC
+
CCCCBCFFFFFFGGGGGGGGGGGHHHHHGHHHHHHHHHHHHHHGGGGGHHHHHHHH<HH<H:HGGG9HG:H:::HHHHHHH;HHHG:G:HHHHHHHGHGHHHGGGGG:G:GGGGG:;GGGGGFFFFFFFFF:.FFFF7FFFFFFFFFFFFFFFGGHFHHGHHHHHHHHGGGGFGGHHGGGGGGGGGGGHFHHHHFGFFGGHGHGHHHFHGGHHHGHHHHGGGGGHHGHHFHHHHHHGGGGGGGHHHHHHHHHHFGGGGGHHGHGGEGFGGGGGGGGGGFFFFFFFBBBBB
@M02197:105:000000000-AN6RF:1:1102:22783:24628 1:N:0:1
GGACAGTGTATTTCCTCCGCTTATTGATATGCTTAAGTTCAGCGGGTAGTCCTACCTGATTTGAGGTCAAATTGTCAGAAGCTGTCTCAAAAGAGACCCTTTAGAAGCTGAACCCCATTTATAAAGCTGCTCTTCACAAATGGCGTAGATAATTATCACACCAAAGCAAGGCAACAAAGGTCCCGCTAACGCATTTCAGGAGAGCCGACTTCTGAGAAGCCCGCATACTCCCACATCCAAGCCTGATCAACAGAAAAAGCTGAAAAGGTTGAGAATTTCATGACACTCAAACAGGCATGCTCCTCGGAATACCAAGGAGCGCAAGGTGCGTTCAAAGATTCGATGATTCAC
+
CCCCACFFFFFFGGGGFGGGGGGHHHGHHHHHHGHHHHHHHHHGGGGGGHHHHHHGHHHHHHHHGHHHHHHHHHHHHHHHHHHHHHHHHHHHHGHHHGHHHHHHHHHHHHHHHHGGGHHHHHHHHHHHHHHHHGHHHHHHHHHGGGGGGHHHHGHGHHHHHHHHHHHHHHGHHHHHHHHHHHHHHGGGGHHGGGGHHHHHHGHGHHHHHGGGGHHGHGGGGGHHHGGGGGHGHFHGGGHGHHBFHHHHHHHHHHHHHHHHHHHEHHFGHHHHHHHHHHHHHFFFHFEGHHHHEGHHHHHGGGGGHGHHGHFGHHHGGGGGHHHHGFCGHGGCGGGGE4CFFFFFFFA@A>A
@M02197:105:000000000-AN6RF:1:1102:11240:24440 1:N:0:1
GGACAGTGTATTTCCTCCGCTTATTGATATGCGAGGACTTACTTCCTCTAAATGACCAAGATCCTCCGCTTATTGATATGCGGAGTTACTTCCTCTAAATGACCAAGATCCTCCGCTTATTGATATGCTTACTTCCTCTAAATGACCAAGATCCTCCGCTTATTGATATGCTTAAGTTCAGCGGGTATCCCTACCTGATCCGAGGTCAACCTGTAAAAATTGGAGGTTCTGGCAGCCCACGGGGGGGACCTCGAAGGCGGGAGTAGGCCCCGCGCTTAGGCCCCCCCGCCACCGCCACTAATTTTGAGGGCCGCGGAGACCGCGTGCCCCAATACCACGCTAGGCGTGAGTGGTTAAATGACGCTCGAACAGGCATGCCCTGCGGAATACCACAGGGCGCAATGTGCGTTCAAAGATTCGATGATTCAC
+
BAABAA4BD5BFFGGGGGGGGGGHHHHHCDBFEE?EGGGHHHHFHFFFGFFHHHHHFHGEFGFG5FGAEDEBGHHFBHHBGGGEEAFHHHFDGFGHGGFFGHGHEEGH3GHHHFGGGGGHHGGHFHHHFHHHHGHGH1FG1?FFHGGHFFHFDHHGHGEDGCHHFFFHHGB<DFGF1=1F<<<??-<CDBFEHH:.E;7F;H'CG8FG;FF8GFFBFF8GGGE09D;/BBF909.-@;.---.E99..-...;..-9.E/;/9/A9-------/;9/.;--B;;;--;.C;GGEFF<FFF1HG<FE<-@@////GHGGGGCEE/GGGGFGD?4/GE?@BFGFECGG3BGF3BGBFBGB?1ECGEHEDFGGDF3AF1EA00ECGGB5DDGCGB2EEGEECFBGG?EEFGFGB5GDCFGCFFBDFFABAA?
@M02197:105:000000000-AN6RF:1:1102:16607:24450 1:N:0:1
GGACAGTGTATTTCCTCCGCTTATTGATATGCTTAAGTTCAGCGGGTAGTCCTACCTGATTTGAGGTCAAATTGTCAGAAGCTGTCTCAAAAGAGACCCTTTAGAAGCTGAACCCCATTTATAAAGCTGCTCTTCACAAATGGCGTAGATAATTATCACACCAAAGCAAGGCAACAAAGGTCCCGCTAATGCATTTCAGGAGAGCCGACTTCTGAGAAGCCCGCATACTCCCACATCCAAGCCTGATCAACAGAAAAAGCTGAAAAGGTTGAGAATTTCATGACACTCAAACAGGCATGCTCCTCGGAATACCAAGGAGCGCAAGGTGCGTTCAAAGATTCGATGACTCAC
+
BBBBB@FFFFFFGGGGGGGGGCGHHHHHGGHHBGHHGHHHHHGGGGCGEHHHHHHHHH3FHHGHAHHHHHHHHHHHHHHHGHHHHHHHHHHHFGHHHGHHHHHEHHGHHHHHHHGGGHHHHHHHHHHHHHHHHHHGHHHHHHHHGGGGGHHHHHHHHHHHHGHHHHGHHFGHHHHHHHHGGGHHGGGGGHHHHHHHFGHHHGHGHHHHGHGFGHGHHGGGFFGGGGGGGFFGGHHFFGHHHGHFHGFHFGGGHHHHHHHFHHEHFGAGFBHHG@B5GDD5BHHFGGHFEHHFHHHHFGGDEEEDGD5HHFHFFHGGEEEEBFGCGEEDHGCGGGGGCGC4FFFFFFAA>3A
@M02197:105:000000000-AN6RF:1:1102:17683:24819 1:N:0:1
GGACAGTGTATTTCCTCCGCTTATTGATATGCTTAGGTTCAGCGGGTATCCCTACCTGATCCGAGGTCAACCTTAAAAAAATTAGGGGTTGCTGGCAAGTAGACCTACCGGACTCAATCGCGAGGAGTATTACTACGCGTAGAGCCGACAGGCACCGCCACTGATTTTAGGGGCCGCGAAACCGCGAACCCCAATACCAAGCGAGAGCTTGAGTGGTTATAATGACGCTCGAACAGGCATGCCCCCCGGAATACCAGAGGGCGCAATGTGCGTTCAAAGATTCGATGATTCAC
+
CCCCCBFFFFFFGGGGGGGFGGGHHHHHHHHHHHHHHFHHHHHGGGFGHHHHHHHHHHH;;HH9GGG;H<H<<.HHHHHG:;H;HHH;GGGH:HH9:HGF<<<HH<0HHGGGGGHH<<HG:G:GGGGFGH<<H<;;G9G8GGG<H;GGG9GGGHHGGGGGGGGGGGGGGGGGGGGGGGGGFGGGGGGGGGHFHHHHGGHGGGHHHHHGFHHHGHHGHHFHHHGGGGGGHGHHGHHFGHHGGGGGGGHHHFHHHHHHFGGGGGHHFHGGGGHGGGGGGFGGGFFFFFFFBB@AA
@M02197:105:000000000-AN6RF:1:1102:11580:24903 1:N:0:1
GGACAGTGTATTTCCTCCGCTTATTGATATGCTTAAGTTCAGCGGGTAGTCCTACCTGATTTGAGGTCAAATTGTCAGAAGCTGTCTCAAAAGAGACCCTTTAGAAGCTGAACCCCATTTATAAAGCTGCTCTTCACAAATGGCGTAGATAATTATCACACCAAAGCAAGGCAACAAAGGTCCCGCTAATGCATTTCAGGAGAGCCGACTTCTGAGAAGCCCGCATACTCCCACATCCAAGCCTGATCAACAGAAAAAGCTGAAAAGGTTGAGAATTTCATGACACTCAAACAGGCATGCTCCTCGGAATACCAAGGAGCGCAAGGTGCGTTCAAAGATTCGATGATTCAC
+
CBCCCCFFFFFFGGGGGGGGGGGHHHGHHHHHHHHHHHHGHHHGGGGGGHHGHHHHHHHHHHHHGHHHHHHHHHHHHHHHHHHHHHHHHHHHHGHHHGHHHHHHHHHHHHHHHHGGGHHGHHHHHGHGHGHHHHHHHHHHHHHHGGGGGHHHHHHGHHHHHHHHHHHHHHHHHHHHHHHGGGHHGHHHHHHHHHHHHHHHHGGGHHGHHFGHGHEHGGGEFGGHHHGGHGHHHGHGGGHGHHFGFHHHHHHHHHGHHGHHGHHHHGGFHHHHHHGE5FHHHHHHHEGHHFGHHHHGHHGGGGGGHHHHHGHGHHCFGGGCHHHGGGGGHGGGGGGGGGGFFFFFFFBBABB
@M02197:105:000000000-AN6RF:1:1102:8585:24970 1:N:0:1
GGACAGTGTATTTCCTCCGCTTATTGATATGCTCCTCCGCTTATTGATATGCTTAAGTTCAGCGGGTAGTCCTACCTGATTTGAGGTCAAATTGTCAGAAGCTGTCTCAAAAGAGACCCTTTAGAAGCTGAACCCCATTTATAAAGCTGCTCTTCACAAATGGCGCAGATAATTATCACACCAAAGCAAGGCAACAAAGGTCCCGCTAATGCATTTCAGGAGAGCCGACTTCTGAGAAGCCCGCATACTCCCACATCCAAGCCTGATCAACAGAAAAAGCTGAAAAGGTTGAGAATTTCATGACACTCAAACAGGCATGCTCCTCGGAATACCAAGGAGCGCAAGGTGCGTTCAAAGATTCGATGACTCAC
+
BCCCBBFFFFFFGGGGGGGGGGGHHHHHHHHHHHGHHHGGGGGHHHHHHHHHHHHHHFHHHHHGGGEEGHHHHHHHHHHHHHHHEHHHHHGHFHHHGHHHGHHHHHHHHHHHHGHHHGHHHHHHHHHHHHHGHHFGGHHHHHHHHHGHGHHHHHHHHHHHHHHHGGGGGHHHHHHHHHHFHHHHHHHHHHHHHHHHHHHHHHHHHHHHHHHHHHHHHHGHGGGGFGHGGFGHGHHGHGGGGGHHHHEGHGFHGHFFGGHFHFGHHEGHHHHHGHHHGFEHHHHHHHHHHHHHHHHHHHHHGHHHHGHHHHHHHHHGHHHGGGGGHHHHHHGGGHHGGGGGF5HHGFCFGGFBGGGG24GFFFFFFFBBAAA
@M02197:105:000000000-AN6RF:1:1102:9233:25129 1:N:0:1
GGACAGTGTATTTCCTCCGCTTATTGATATGCTTAAGTTCAGCGGGTAGTCCTACCTGATTTGAGGTCAAATTGTCAGAAGCTGTCTCAAAAGAGACCCTTTAGAAGCTGAACCCCATTTATAAAGCTGCTCTTCACAAATGGCGTAGATAATTATCACACCAAAGCAAGGCAACAAAGGTCCCGCTAATGCATTTCAGGAGAGCTGACTTCTGAGAAGCCCGCATACTCCCACATCCAAGCCTGATCAACAGAAAAAGCTGAAAAGGTTGAGAATTTCATGACACTCAAACAGGCATGCTCCTCGGAATACCAAGGAGCGCAAGGTGCGTTCAAAGATTCGATGACTCAC
+
BBBBBBFFBFFFGGGGGGGGGGGHBFHHHHHHGHHGHDGHHHHGGGGGGHHHHHHHHHGHHHHHGHHHHHHHHHHHHGHHHHHHHHHHHGHHHGHHHGGHHHHHHHHHHHHHHGGGGHHHHHHHHHHHHHHHHHGHHHHHHHHGGFGGGHHHHHHHGHFHHGHHHHHHHHGHHHHHHHHGHHHHHGGHHHHHHHHHHHHHHGHGHHHHHHHHHHHHHHHHEEFHHHGGGGHGHHGFGGHHHHHGHFHHHHHHHHHHGF4HHFHHHHFGHHFHFGF5F5GFGGHFFFBHHHGFHHFGHHGGGGEAGFGHGFBFGDGEEE2GHHFGE2GEFFGGGFFF2BGCFBFFFFBBBAB
@M02197:105:000000000-AN6RF:1:1102:9559:25360 1:N:0:1
GGACAGTGTATTTCCTCCGCTTATTGATATGCTTAAGTTCAGCGGGTATCCCTACCTGATCCGAGGTCAAACTTAGAAAGTTGGGGGTTGCTGGCCAGCGCCCACCGGGTCCCTGTAGCGAGGAGTATTACTACGCTTAGGGCCCGAGAGGCGCCGCCACTGATTTTAAGGCCCGCCGTCTCCGGCGAGGCCCAAGACCAAGCTAGGCTTGAGTGCTGTACTGACGCTCGAACAGGCATGCCCTGCGGAATACCACAGGGCGCAATGTGCGTTCAAAGATTCGATGACTCAC
+
BCCCCCFFFFFFGGGGGGGGGGGHHHHHHHHHHHHHHHHHHHHGGGGGHHHHHHHHHHHHHHHGGGGHHHHHHHHHGGHHFHGHGGGGGGHHHGFHHHGGGGGGGGGFGGGHHHHGHHHGGGGGGGHHHHHHHHGGGGGGHHHGGGGGGGGGGGGGGHHHHHHHHHHHGGGGGGGGGGFFFGFFGFHGFHHHHHHHFGHHHFHHFGGGHHHHHHHHHGHGGGGGGGHHGHHHHHHHHHGFGGGGGHHFHHHHHHGHGGGGGHFFHGGGGHGGGGGGGCFGFFFFFFFCBCCB
@M02197:105:000000000-AN6RF:1:1102:9509:25295 1:N:0:1
GGACAGTGTATTTCCTCCGCTTATTGATATGCTTAAGTTCAGCGGGTAGTCCTACCTGATTTGAGGTCAAATTGTCAGAAGCTGTCTCAAAAGAGACCCCTTAGAAGCTGAACCCCATTTATAAAGCTGCTCTTCACAAATGGCGTAGATAATTATCACACCAAAGCAAGGCAACAAAGGTCCCGCTAATGCATTTCAGGAGAGCCGACTTCTGAGAAGCCCGCATACTCCCACATCCAAGCCTGATCAACAGAAAAAGCTGAAAAGGTTGAGAATTTCATGACACTCAAACAGGCATGCTCCTCGGAATACCAAGGAGCGCAAGGTGCGTTCAAAGATTCGATGACTCAC
+
DDCDDCBFDFFFGGGGGGGGGGGHHHHHHGHHHHHHHHHHHHHGGGCGGHHHHHHHHHHHHHHHGHHHHHHHHHHHHHHHHGGHHHHHGHHHGGHHHGHGGHHHHGGGHHHHHHEDGHHHHHHHHHGHHGHHHHHHHHHHHHHHGGGGGHHHHHHHHHHHHGHHHHHHHGEHHHHHHHGHHHHHHHHHHGHHHHHHHHGHHGHGGHGGGGGGHHGHHGGGGGHGGGGGHGFHHHHFE?EHGHHDHFEHFHHHGHHHGHHHHHHHHGHHFHHHHHG@BHHHFHHHFGHHHHHFHHGHBEHGGGECHHGHHHHGHHHGDGGGHHHHGGGGHGGGGGGCGGGFFFFFFFBBBAA
@M02197:105:000000000-AN6RF:1:1102:10578:26135 1:N:0:1
GGACAGTGTATTTCCTCCGCTTATTGATATGCTTAAGTTCAGCGGGTAGTCCTACCTGATTTGAGGTCAAATTGTCAGAAGCTGTCTCAAAAGAGACCCTTTAGAAGCTGAACCCCATTTATAAAGCTGCTCTTCACAAATGGCGTAGATAATTATCACACCAAACCAAGGCAACAAAGGTCCCGCTAATGCATTTCAGGAGAGCCGACTTCTGAGAAGCCCGCATACTCCCACATCCAAGCCTGATCAACAGAAAAAGCTGAAAAGGTTGAGAATTTCATGACACTCAAACAGGCATGCTCCTCGGAATACCAAGGAGCGCAAGGTGCGTTCAAAGATTCGATGATTCAC
+
AAAAAAFFD3D3333FFFEGF?EFFHC3EEEAEGF1F2ABGGHGGGG?AGHHFGBCDDFHDGGGGHGC1FHFFGHBBGGHHFGHF@GGHGGHHGHGHGHHHHHHHHHGHHHGCECGGHHFHHHHHFFBFFFGHHHHGHHHHEGFGGGGGHFHFGHHGHHEFCGEGGCHGFFHHHHHGGCFFFFHGGCDFHHGHEHHHFHFGAAEHFGGGGGHFHHHGGGEGEGGGGGGGGFFGGGFGGHFBGHGFB2HGGFHGHHHGF1HHHFGFF0BHBFHFD21GBBFHGFA1/HHGD1BF1C1FGA?CGGEGD2BFAFC11HCGGGGGHHHFE00FB1BGGEGEGFCC3FFFFAA>AA
@M02197:105:000000000-AN6RF:1:1102:18270:25983 1:N:0:1
GGACAGTGTATTTCCTCCGCTTATTGATATGCTTAAGTTCAGCGGGTATCCCTACCTGATCCGAGGTCAACCTTGAAAAAGTTGGGGGTCGACGGCTGGACTATCTCACACACCATGCGAAAAGATAATCTTACTACGCCTGGGGATATGAGATCATCCGCCTTTGAATTTCAGAAGGGAGAATGCAAGCAAACTCATCTTCCAAGACCAAGCAAATCTGCTTGAGAGGTATTTAATGACGCTCGAACAGGCATGCCTCCCGGAATACCAGGAGGCGCAATGTGCGTTCAAAGATTCGATGATTCAC
+
CCCBBAFFFFFFGGGGGGGGGGGHHHGHHHHHHHHHGGGHGHHGGGGGHHHHHHHHGHFHHHHEFFGHHHHHHHGHHHHH$FGHHGGGGGGGGGGGGGGHHHHHHHHHHHHGGGHHHHGAGGGHGHHHHHHHHHHHHHGGHHHGGHHHHHHHHHHHHHHGGGHGHHHHHHHHHHHHHHHHHHHHHHHHHHGHGGGHHGGHGHHHHHGGHHHHHHGGHHFHHHHHHHGHHGFHFFHHGGGGGGHGHHHGHHBGHGGGGGGGHHHFHHGHHHGEFFGGHHHHGGGGHGGGGGGGGGGFFFFFFFA@BBB
@M02197:105:000000000-AN6RF:1:1102:11340:26572 1:N:0:1
GGACAGTGTATTTCCTCCGCTTATTGATATGCTTAAGTTCAGCGGGTAGTCCTACCTGATTTGAGGTCAAATTGTCAGAAGCTGTCTCAAAAGAGACCCTTTAGAAGCTGAACCCCATTTATAAAGCTGCTCTTCACAAATGGCGTAGATAATTATCACACCAAAGCAAGGCAACAAAGGTCCCGCTAATGCATTTCAAGAGAGCCGACTTCTGAGAAGCCCGCATACTCCCACATCCAAGCCTGATCAACAGAAAAAGCTGAAAAGGTTGAGAATTTCATGACACTCAAACAGGCATGCTCCTCGGAATACCAAGGAGCGCAAGGTGCGTTCAAAGATTCGATGATTCAC
+
ABABBCFFFFFFGGGGGGGGGGGHHGDHHHHHHHHHHHHHHHGGGGFCGFHHHHHHHHGGHHHHGHHHHHHHHGHHHHHGHHHHHHHHFFGHGFHHHGHHHHHGFGHFHHHHHHGGGHHHHHHHHFHHHHHHHHGFGGGGGHHGGGGGGHGGGHHHHHHHHGHHHHHHFHCGHHHHHHFGFGHHGHGGGHHHHHHHHHHHHHHGGHGFHGHGHHHHHGGGGGHHHGGGGGGGGGHHGGFHHFHGHFHHHHHGHHHHHHHGHFHHHHHFFHHHHGHFFHF5GGGGAGHHHFFF5HHHEFHDCGGEGGGHFABBHHHGGGGGHHHFGGGGHGGGGGGGGGGFFFFFFFBBBBA
@M02197:105:000000000-AN6RF:1:1102:15024:26646 1:N:0:1
GGACAGTGTATTTCCTCCGCTTATTGATATGCTTAAGTTCAGCGGGTAGTCCTACCTGATTTGAGGTCAAATTGTCAGAAGCTGTCTCAAAAGAGACCCTTTAGAAGCTGAACCCCATTTATAAAGCTGCTCTTCACAAATGGCGTAGATAATTATCACACCAAAGCAAGGCAACAAAGGTCCCGCTAATGCATTTCAGGAGAGCCGACTTCTGAGAAGCCTGCATACTCCCACATCCAAGCCTGATCAACAGAAAAAGCTGAAAAGGTTGAGAATTTCATGACACTCAAACAGGCATGCTCCTCGGAATACCAAGGAGCGCAAGGTGCGTTCAAAGATTCGATGATTCAC
+
CCCCCCFFDFFFGGGGGGGGGGGGHHFHHHHHHHHHGGHHHHHGGGGGGFGHHHHHHHHHHHHHGGHHHHHHHHHHHHHHHHHHHHHHHHGHHGHHHGHHHHHHGHHHHHHGHHGGGHHHHHHHHGHHHFHHHHHHHHHHHGHGGGHGHHHHHHHHHHHHFHHHHHHHHGHHGHHHHHGCGFHHGHHHHHHHHHHHHHHHHGHGHGGHGGGGGGHHHGGHGFFHHHGGGGGGGGHGGGHFHFFGDEHEHFHHHHHHGDHHHGHHHGHGEEHHGHHHGHGHHBF3AEHHHGHHFFGBHHHDEGGGHGFHHHGGHHHGGGGGHHGBGGFGHGGGFGGGEFBFBBFFFFBBAAA
@M02197:105:000000000-AN6RF:1:1102:11578:26909 1:N:0:1
GGACAGTGTATTTCCTCCGCTTATTGATATGCTTAAGTTCAGCGGGTATCCCTACCTGATCCGAGGTCAACCTTGAAAAAATTGGGGGTCGACGGCTGGACTATCTCACACACCATGCGAAAAGATAATCTTACTACGCCTGGGGATATGAGATCATCCGCCTTTGAATTTCAGAAGGGAGAATGCAAGCAAACTCATCTTCCAAGACCAAGCAAATCTGCTTGAGAGGTATTTAATGACGCTCGAACAGGCATGCCTCCCGGAATACCAGGAGGCGCAATGTGCGTTCAAAGATTCGATGATTCAC
+
A?AAAAFDBBF3FG3EG1ECCGGFH33FGHFHHGHCHDEAGAGAEGECHHHGHGHHHGHHHHFF?EAGHHHHFFFFFEGHGHHHGHCGEFEEGGGGGCCHFHHHHHHGHHFGHGEHHHGHHHHHHHHHGHHHHHGHHGGDFHF1HHGHHHGHFGHGGFGFG2EGFHHHHGHHGGHFFFBEGHHGHFHGFDGGGGEFFFHFGFFGFFGGGGEFHHFHFHEHGFFHFHHFHHHHHFFHEAGGGHHGHGFE5FCABEE?E0CGHHFHEFFFHGABE22E5BGHEEAFFGGFGGGGGCGFFFFFBFBA>3A
@M02197:105:000000000-AN6RF:1:1102:18931:27073 1:N:0:1
GGACAGTGTATTTCCTCCGCTTATTGATATGCTTAAGTTCAGCGGGTAGTCCTACCTGATTTGAGGTCAAATTGTCAGAAGCTGTCTCAAAAGAGACCCTTTAGAAGCTGAACCCCATTTATAAAGCTGCTCTTCACAAATGGCGTAGATAATTATCACACCAAAGCAAGGCAACAAAGGTCCCGCTAATGCATTTCAGGAGAGCCGACTTCTGAGAAGCCCGCATACTCCCACATCCAAGCCTGATCAACAGAAAAAGCTGAAAAGGTTGAGAATTTCATGACACTCAAATAGGCATGCTCCTCGGAATACCAAGGAGCGCAAGGTGCGTTCAAAGATTCGATGACTCAC
+
BAABBBFFDFFFGCGGGGGGGGGHHHHHHHHHHGGHHHHHHHHGGGGGGHHHHHHHHHHHHHHHGHHHHHHHEHHHHHHHHHHHHHHHHHHHEGHHHGHHHHHGHHHHHHGGHHGGGHHHHHHHGGHHHHHHHHHHHHHHHHGHGGGGGHHHHHHHHHHHHGHHHHHHHHGHHHHHHHHHHGGGHHGHHHHHHHHHHHHGGGHGHHHGGGGHGHHHHGGGGGHHHHGGGGGHHGHHGFGHGHFFHHGHHHGHHHHHHGHHFFFHFHHGG5HHHFFDFGGHHFHHGEHFGHHHHHHHHFGEACFEEBHHGHHHHHHGGECGFFGF?GGEHFGGGGGGGGFFCFFFBFABABB
@M02197:105:000000000-AN6RF:1:1102:22967:27040 1:N:0:1
GGACAGTGTATTTCCTCCGCTTATTGATATGCTTAAGTTCAGCGGGTAGTCCTACCTGATTTGAGGTCAAATTGTCAGAAGCTGTCTCAAAAGAGACCCTTTAGAAGCTGAACCCCATTTATAAAGCTGCTCTTCACAAATGGCGTAGATAATTATCACACCAAAGCAAGGCAACAAAGGTCCCGCTAATGCATTTCAGGAGAGCCGACTTCTGAGAAGCCCGCATACTCCCACATCCAAGCCTGACCAACAGAAAAAGCTGAAAAGGTTGAGAATTTCATGACACTCAAACAGGCATGCTCCTCGGAATACCAAGGAGCGCAAGGTGCGTTCAAAGATTCGATGACTCAC
+
>3>>>>DF@DFFGGFGFGGECGGHHHGHGHHGHFHEHD5GBHHGGGEEFHHHHHHHHH3GFH5DEFGHHHHHFHHHHHHGHHHHHHHHHHHHHGHHHFGGHHHHHHHGHHHHGHGGDHHGHGHHHHHHHGHHHHHGGGGGHFBFCGFGGHHHHHGHGHEHHHHHHHHGHHHHHHGGHGGFFGGGHHHHGHHHHGHHHHFHHGGGGGHHHHGHGEGGHGGGGGFHGGGGHGHHGHHGGGHGFGHFDEHHHGHHGHHGB4GHEHHFHHFBBFHGGHHHHGFGHHHHFFFHHGDGHHEHFHHGGGEEFHHGDF3HHFFAE2AGFGCCGGEDGBFGGGGFEBGBFFFFFFA@BAB
@M02197:105:000000000-AN6RF:1:1102:9093:27085 1:N:0:1
GGACAGTGTATTTCCTCCGCTTATTGATATGCTTAAGTTCAGCGGGTATTCCTACCTGATCCGAGGTCAACCTTGTAAAATGGTAAAGGAGACCGGCCCGGAAGGTCCTTGCAACTCGATGCGTGCTCCTAAAAGCTCGTTGCACCGAGGGTCCCACGGACGCCGTCATTGTCTTTGAGACCAGTTGTTCACACAACTTGGGTCCAACACCAAACCCGGGGTTTGAGGGAGGATAATGACGCTCGAACAGGCATGCCCACCGGAATACCAGTGGGCGCAATGTGCGTTCAAAGATTCGATGACTCAC
+
ABAA?ABBBDFFFGCGEFEFECEBFHHHCFBEFGDBFGFFFGGAEEGGHHHGHGHFGGGBFHHFGGEHHHHFF3G@GGHHFHHFFGHF3GFFGGG@BEEB/BB//BEFFFGFEFAFCBGFGGGGGGFFGHHGGHFGHHEHGFDFGCC/.<.6CCEHGGGGC@CAD1G<FGFFF1FGFFA@FFHHGDFHHHHFFHFGGHHFFFFFEFBFEEFEF?EEEBEGHGHHHHEFHFEGBFFAGFEEEFHEBDFFGF3E2CFAEA2EFF55DGBBB22CEE22FFABEECEFGF5FFFGAGCCFD55DDAA>33
@M02197:105:000000000-AN6RF:1:1102:15846:27346 1:N:0:1
GGACAGTGTATTTCCTCCGCTTATTGATATGCTTAAGTTCAGCGGGTATCCCCGCCTGATCCGAGGCCAAACCTTGTAAAAGTTTTGTGGGTCGATGGGCGGCCCGCCTATTGGACACGCGAAGCGAGGGAAAATAAATTCTTGCTACGCTCGCGGCCAGTAGGGGGCGCCTAAAGGTTTGGGGCCTGACGGGTATGTCATGGCCCAACATCAAGCAAGGCTTGGGGGGTGTAATGGCGCTCGGACAGGCGTGCCTCCCGGAATACCAGGAGGCGCAATGTGCGTTCAAAGATTCGATGATTCAC
+
BBBBBADDDDFFGDFF5GGC?F2GFFHHHFHGFHBF5DFFHFHGGGGEHHDFAECEEHHHHFHGGGGGHHHHGHFFEFBGEGGGG<H:FE;F;;9FFEEHEDCG@CCGCGHGEDDH<HG-BDCD7/CGGGGHGHHHHGFHBGCHGFF0;BGGGGGGGFGFFBFGC.C-B<FHGFEGHFFGGGFGACGCGCGHGGBBBHHEGHGFFBHG>1<1FBHFFHEFGFFEFFEBHFGBFFFF/CECGGHGF/HGEEB/GEEEA?CDDG2B1HGFECEGGEF1FGEGE0HGGGGCFFFGF1BFDFFFAAAAA
@M02197:105:000000000-AN6RF:1:1102:13137:27441 1:N:0:1
GGACAGTGTATTTCCTCCGCTATTGATATGCTTAAGTTCAGCGGGTAGTCCTACCTGATTTGAGGTCAAATTGTCAGAAGCTGTCTCAAAAGAGACCCTTTAGAAGCTGAACCCCATTTATAAAGCTGCTCTTCACAAATGGCGTAGATAATTATCACACCAAAGCAAGGCAACAAAGGTCCTGCTAATGCATTTCAGGAGAGCCGACTTCTGAGAAGCCCGCATACTCCCACATCCAAGCCTGATCAACAGAAAAAGCTGAAAAGGTTGAGAATTTCATGACACTCAAACAGGCATGCTCCTCGGAATACCAAGGAGCGCAAGGTGCGTTCAAAGATTCGATGATTCAC
+
AAAAAAFFFFFFGF3BF1EAEEEHCFHHGH3FDHHG2FGHHBEE/EGGHHHHHCHHGCAFHHHGGGHFHGHHEDFHHGHHHBGDGHHEGHHHGHHGFHHHFHGHHHGGFHHHGGGEHHHHHHHHHFGGHHHEGGHHHHHEECGCGGGHHHHHHHHEFFHGEGGHHHHGFGHHHGHHHGFFFGH5HHHGHHHHHHHHHHGHGFCCCCCCGGHHHHHHGGGFB-HGGGGGEFGGHGHFGFHFEG4FFDGF4HFFEFFB@4FB4FHGCAFGHHHHGF55EFFGHHHHGHHFHGB5FFGDF1GGGGGGFGHGFFBF5FB2A?GCHFF22AAB4GFGFGG2GGB@5F@FDA?A>A
@M02197:105:000000000-AN6RF:1:1102:19969:27828 1:N:0:1
GGACAGTGTATTTCCTCCGCTTATTGATATGCTTAAGTTCAGCGGGTAGTCCTACCTGATTTGAGGTCAAATTGTCAGAAGCTGTCTCAAAAGAGACCCTTTAGAAGCTGAACCCCATTTATAAAGCTGCTCTTCACAAATGGCGTAGATAATTATCACACCAAAGCAAGGCAACAAAGGTCCCGCTAATGCATTTCAGGAGAGCCGACTTCTGAGAAGCCCGCATACTCCCACATCCAAGCCTGATCAACAGAAAAAGCTTAAAAGGTTGAGAATTTCATGACACTCAAACAGGCATGCTCCTCGGAATACCAAGGAGCGCAAGGTGCGTTCAAAGATTCGATGATTCAC
+
BBBBBADFFFFFG6EBFGE?EGDHFFHGGHHHHHGHHGHHGHFGGEGC2FFGGHHHFGFHHHGEFFGHHHHHHHHHFHGHFHGHHFHHHHHEHFFHFFHFHHHHFHHFHHHHHHGEGGHHHHHHHHHHGHHGHHHHHHHHHEGAFCCFGHGHHHGHFHGHFHGGHHHGHGHHHHHHGHHGHHHHHGGHFHHGHHGHGHHFGGFGHHGGCDHHGDHEHGGGGFDFGGGEGFHGFGFFGGHGGBHFHFHHHHFHGBHHHDFFB21BFFCEHG2BHGHFFFHGDEE11CEGBFDDFA11F//GGGGECAEDFHHFFF10A00A11HHEEE0CBGGGFGF1GFFFFFBFFAAA>A
@M02197:105:000000000-AN6RF:1:1103:11381:2266 1:N:0:1
GGACAGTGTATTTCCTCCGCTTATTGATATGCTTAAGTTCAGCGGGTAGTCCTACCTGATTTGAGGTCAAATTGTCAGAAGCTGTCTCAAAAAAGACCTTTTAGAAGCTGAACCCCATTTATAAAGCTGCTCTTCACTAATGGCGTAGATAATTATCACACCAAAGCAAGGCAACAAAGGTCCCGCTAATGCATTTCAGGAGAGCCGACTTCTGAGAAGCCCGCATACTCCCACATCCAAGCCTGATCAACAGAAAAAGCTGAAAAGGTTGAGAATTTCATGACACTCAAACAGGCATGCTCCTCGGAATACCAAGGAGCGCAAGGTGCGTTCAAAGATTCGATGATTCAC
+
AAABABF555@BFGGGGGGGFGEHHGFHHHGD6FGHHFGHHHHGGGG2FGHGGGG1AGHHHHHFGHEEAGFHHHHHHFE5FBCGHFHGHHBFHGGAEF3GHFHFFGFBCGGFHE?GFGHBFFHGBFHHGAFGHGFGHFHGGDGHC0FBFGHFFGHHHGFFFFGHGFFCFHGHGGGGFGCG@CF<0@D1BGGFGDGFFFGFG/FEEDHD@9AHGFGFFFF?AGGHHFEGGGBFGEF3>/FF3G3F@B4G4GEHHHHFHFGFDDG3EHGE55FG5DD555GFHFHHFEGGGHHHDE3ABGG10EEGHHHHG5DBBGEAE2GGHHGHGGCGHGGGGGGGGG44FFFFB5>>33A
@M02197:105:000000000-AN6RF:1:1103:11408:2817 1:N:0:1
GGACAGTGTATTTCCTCCGCTTATTGATATGCTTAAGTTCAGCGGGTATCCCTACCTGATCCGAGGTCAACCTTGAAAAAATTGGGGGTCGACGGCTGGACTATCTCACACACCATGCGAAAAGATAATCTTACTACGCCTGGGGATATGAGATCATCCGCCTTTGAATTTCAGAAGGGAGAATGCAAGCAAACTCATCTTCCAAGACCAAGCAAATCTGCTTGAGAGGTATTTAATGACGCTCGAACAGGCATGCCTCCCGGAATACCAGGAGGCGCAATGTGCGTTCAAAGATTCGATGATTCAC
+
BBBBAAFFFFFFFGFGFGCGGGGHHHHHHHHHGHCHHHHGCFHGGGGGHHHHHHHHHHHGGHHCEGGHHEHHHHGFFFHFFHHHHGGGGGGGGGGGGGGHHHHHGGGGHHHHFGHHHHGEHHHHHHHHHFHHHHHHHHGEHHGHGHHHHHHGHHHHHHHGGGGGHHHHHHHHHFGFBFHHHGHGHHGFFHHHGGHHHHGGGHGFHHHGHHHHEGHHFHHGHFHGGFFFFGFFGFFH?EGGGFG1BHFGDFEFHGGGGGFGHFEHHGHGHGEEDEE2FFGHGEEDHFFGFGFGEBG4BF@5BDAA3AA
@M02197:105:000000000-AN6RF:1:1103:15864:3360 1:N:0:1
GGACAGTGTATTTCCTCCGCTTATTGATATGCTTAAGTTCAGCGGGTAGTCCTACCTGATTTGAGGTCAAATTGTCAGAAGCTGTCTCAAAAGAGACCCTTTAGAAGCTGAACCCCATTTATAAAGCTGCTCTTCACAAATGGCGTAGATAATTATCACACCAAAGCAAGGCAACAAAGGTCCCGCTAATGCATTTCAGGAGAGCCGACTTCTGAGAAGCCCGCATACTCCCACATCCAAGCCTGATCAACAGAAAAAGCTGAAAAGGTTGAGAATTTCATGACACTCAAACAGGCATGCTCCTCGGAATACCAAGGAGCGCAAGGTGCGTTCAAAGATTCGATGACTCAC
+
CBCCCCFFDFFFGGGGGGGGGGGHGHHHGHHHHHGGGHHHGHGFGGGGGHHHHHHHHHHHHHHHGHHGHHHHHHHHHHHHGHHGHGHHHHHHHGHHHFHHHHHHFHHGHHHHHHGGGHHHHHHHHHGHHHHGHHHHHHHHHHEHGGGGGHHHHHHHHHHHGHHHHHGHGHFHHGGFHHFFDGHGGGGGHHHHGHHHHHHHHGHGHGGDGGGHGGGHHGGGFGHGHGGGGGGGGGHGGGGHHFBEHGHHGGHHHHHHHHHHHFFHGHHHHHHHHHGDFFFGHHHGGGHHHHHGHGHGEHEGGGCEGGFHHFBHHHHDGGCGHFHGGGGGHGGGGGGGGGGFFFFFFFAA3A3
@M02197:105:000000000-AN6RF:1:1103:8328:3702 1:N:0:1
GGACAGTGTATTTCCTCCGCTTATTGATATGCATAAGTTCAGCGGGTAGTCCTACCTGATTTGAGGTCAAATTGTCAGAAGCTGTCTCAAAAGAGACCCTTTAGAAGCTGAACCCCATTTATAAAGCTGCTCTTCACAAATGGCGTAGATAATTATCACACCAAAGCAAGGCAACAAAGGTCCCGCTAATGCATTTCAGGAGAGCCGACTTCTGAGAAGCCCGCATACTCCCACATCCAAGCCTGATCAACAGAAAAAGCTGAAAAGGTTGAGAATTTCATGACACTCAAACAGGCATGCTCCTCGGAATGCCAAGGAGCGCAAGGTGCGTTCAAAGATTCGATGACTCAC
+
AAABBBFFFFFFGGCGFGGGGCEG5G5BAFHHHHHHFHHHFHHGGGEAFFHHHHGGDFHFGHH5FFHHBHHHHGHFFHHGGHGHHHHHHBGHHGHGHGHHHHHFFFHEGFHHFHGGGHHHHHFFFGFGGHGHHHHGHHFHHHEHGGGGEHHHGHHGFHHGHHHHHGFHGHHHHGHHHHHHHHHHGFFHFHHHHHHHHHFGGGHDEHHGGGHHHHHHHGCFGGGGGDGGFGHDBFGGGGHHGC3HHFFHGDHFHHEHHG4HHFHHHHGEHHHHHHGDFEFFHGGEFF5BGHHFGFGEDEHEFEFCGGFGB33FGHHEFE2?GGGGEEEEFFE5DFGBGGGFBFFBFBAA>3A
@M02197:105:000000000-AN6RF:1:1103:18300:3837 1:N:0:1
GGACAGTGTATTTCCTCCGCTTATTGATATGCTTAAGTTCAGCGGGTAGTCCTACCTGATTTGAGGTCAAATTGTCAGAAGCTGTCTCAAAAGAGACCCTTTAGAAGCTGAACCCCATTTATAAAGCTGCTCTTCACAAATGGCGTAGATAATTATCACACCAAAGCAAGGCAACAAAGGTCCCGCTAATGCATTTCAGGAGAGCCGACTTCTGAGAAGCCCGCATACTCCCACATCCAAGCCTGATCAACAGAAAAAGCTGAAAAGGTTGAGAATTTCATGACACTCAAACAGGCATGCTCCTCGGAATACCAAGGAGCGCAAGGTGCGTTCAAAGATTCGATGATTCAC
+
CCCCCCFFFFFFGGGGGGGGGGGHHHHHGHHHHHHHHHHHHHHGGGGGGHHHHHHHHHHHHHHFGHHGHHHHHHHGGHHHHHHHHHHGHHGHHGHGHGHHHHHHHHHHGHHHHHGGGHHHHHHHHHHHHHHHHGHHHHGHHGHGGGGGGHHHHHHHHHHHHHHHHHHHHHHHHHHHHHHGHHHHGHHHHHHHGHHHHHHHHGGGHHGGGHGHHGHHHGGGGGHHHHGGGGHGHHGHGGHHHHHHGEHHHHHHHHHHHGHHHHHHHHHHHHHHHHHHHGGHHHHGGGGHHGHHHHHHHHECGGGGGHHHGHHHHHGGGGGGHHHHGGFGGGGGGGGG?GBFFFFFFFBBBBB
@M02197:105:000000000-AN6RF:1:1103:11706:3784 1:N:0:1
GGACAGTGTATTTCCTCCGCTTATTGATATGCTTAAGTTCAGCGGGTAGTCCTACCTGATTTGAGGTCAAATTGTCAGAAGCTGTCTCAAAAGAGACCCTTTAGAAGCTGAACCCCATTTATAAAGCTGCTCTTCACAAATGGCGTAGATAATTATCACACCAAAGCAAGGCAACAAAGGTCCCGCTAATGCATTTCAGGAGAGCCGACTTCTGAGAAGCCCGCATACTCCCACATCCAAGCCTGATCAACAGAAAAAGCTGAAAAGGTTGAGAATTTCATGACACTCAAACAGGCATGCTCCTCGGAATACCAAGGAGCGCAAGGTGCGTTCAAAGATTCGATGATTCAC
+
AAABABDFDFFFGGGGGGGGGGGHCFHFFHHHHHFHFGFHFHHGGGGGGHHHHFHFHHGFHFHHGHHHHHHH5EGHHGGFEHGHHHHHHHHHHGHGHEGFFHGHBGFHHGHHFHGG?CGHHHGGGFHHFHHHHHHHHHFGFHHGGGGGGGFHFHGHHFHGFHHHHHHHHHHHHHHHHHHGFGHHGHHHGBGHHHHHHFHHHGHGHGGGGFDFHGHHHGGGGGGGFCEFFGHHHHGGF?HGHHHDHHHFHHHBGHHGHHHHGHG3HGHHHFEHGGB5FEHHHHHFGE5HGGFFFG3BHEGGEGGGEF5FGDA3FGCDEEEGHFHHGE?GEFBGGGGG?GCC4FFFFB33>33
@M02197:105:000000000-AN6RF:1:1103:12397:4378 1:N:0:1
GGACAGTGTATTTCCTCCGCTTATTGATATGCTTACTTCCTCTAAATGACCGAGATCCTCCGCTTATTGATATGCTTAAGTTCAGCGGGTATCCCTACCTGATCCGAGGTCAACCTGTAAAAATTGGGGGTTCTGGCAAGCCACCGGGGGGAACTCTATAGCGGGAGTATGCACTACGCTTAGAGCCCACCGGCACCGCCACTAATTTTGAGGGCCGCGGAGACCGCGTGCCCCAATACCACGCTAGGCGTGAGTGGTTAAATGACGCTCGAACAGGCATGCCCTGCGGAATACCACAGGGCGCAATGTGCGTTCAAAGATTCGATGATTCAC
+
CCCCCCFFFFFFGGGGGGGGGGGHHHHHHHHHHHHHHHHHHHHHHHHHHHHGGGGGHHHHGGGGGGHHBGFEHHHHHHHHHGHHHHGGGGGHHHHHHHH;;H;HHHCGGGHE;H:HGHHHGHH;HHGHGGGGHHHHHH<GGG<HHGGCGGFF*FFF89:FFFFFFFFDFFFF9FFFFF8F8FFF:FFF:FFFFFFGGGHHFHFHFHHHFHHGGGGGGFHHGGGGGGGFFGFHFHHGHGGGEGHHGGGHGHHHHGHHHHEHHHFGECGHHGHHHGHHEHHGGGGFGFHGHHHHHHHHHGGGGGHHHHGGEGGGGGGFGGGGGFFFFFFFBBBAA
@M02197:105:000000000-AN6RF:1:1103:21721:4490 1:N:0:1
GGACAGTGTATTTCCTCCGCTTATTGATATGCTTAAGTTCAGCGGGTAGTCCTACCTGATTTGAGGTCAAATTGTCAGAAGCTGTCTCAAAAGAGACCCTTTAGAAGCTGAACCCCATTTATAAAGCTGCTCTTCACAAATGGCGTAGATAATTATCACACCAAAGCAAGGCAACAAAGGTCCCGCTAATGCATTTCAGGAGAGCCGACTTCTGAGAAGCCCGCATACTCCCACATCCAAGCCTGATCAACAGAAAAAGCTGAAAAGGTTGAGAATTTCATGACACTCAAACAGGCATGCTCCTCGGAATACCAAGGAGCGCAAGGTGCGTTCAAAGATTCGATGACTCAC
+
BBBBBBFFBDFFGGGGGGGGGGGHCHHGHHHHHHHHHHHHHHHGGGGGGHHHHHHHHGHHHHHHGHGHHHHHHHHHHHHHHHHHHHHGHHHHHGGHHGHHHHHHHHGGHHHHHHGGGHHHHHHHGHHHHHHHHHHHHHHGHHHHGGGGGHHHHHHHHHHHHHHGHHHHHHHGHGHHHHHHHGHHHHHHHHGGHHGHHHHHHGHGGHHHGHGHFHHGHGGGGGHGHHGGGGGHHHGGGGHHHGGHHHGHHHHHHHHHHHHGHHHHHHHHHHHHHHGFFFHHFHHFFGGGHHFHHHHHHHGGGGE2HHHGHHFGHHHGGFGGHGGHGGGEB4GGGGGGFGGFFFFFFFBBAAA
@M02197:105:000000000-AN6RF:1:1103:12785:4727 1:N:0:1
GGACAGTGTATTTCCTCCGCTTATTGATATGCTTAAGTTCAGCGGGTATCCCTACCTGATCCGAGGTCAACCTTGAAAAAATTGGGGGTCGACGGCTGGACTATCTCACACACCATGCGAAAAGATAATCTTACTACGCCTGGGGATATGAGATCATCCGCCTTTGAATTTCAGAAGGGAGAATGCAAGCAAACTCATCTTCCAAGACCAAGCAAATCTGCTTGAGAGGTATTTAATGACGCTCGAACAGGCATGCCTCCCGGAATACCAGGAGGCGCAATGTGCGTTCAAAGATTCGATGATTCAC
+
CCCDCCFFFFFFGGGGGGGGGGGHHGHHHHHHHHHHGHHHHGHGGGGGHHHHHHHHHHHHHHHDGEGGHHHHHHGFHGHFFHHHHHGGGGGGGGGGGGGHHHGHHHHHHHHHHGHHHHHGHHGHGGHHHHHHHHHHHHGGHHHHHHGEHHHHHHHHHHGGGHGHHHHHHHHHHHHHHHHHHHHHGHHHHHHHHHHHGGHHHHHHHHHGHHHHHHHGFHHHHHHGHHHHHHHFHGHGGGE?GFHGHHHHEHHEGGGGFE?CHHHHHHHHHHHGGFGGHHHGGGGGHGFFGGGGGGGFFFFFFFBAAAA
@M02197:105:000000000-AN6RF:1:1103:15252:4960 1:N:0:1
GGACAGTGTATTTCCTCCGCTTATTGATATGCTTAAGTTCAGCGGGTAGTCCTACCTGATTTGAGGTCAAATTGTCAGAAGCTGTCTCAAAAGAGACCCTTTAGAAGCTGAACCCCATTTATAAAGCTGCTCTTCACAAATGGCGTAGATAATTATCACACCAAAGCAAGGCAACAAAGGTCCCGCTAATGCATTTCAGGAGAGCCGACTTCTGAGAAGCCCGCATACTCCCACATCCAAGCCTGATCAACAGAAAAAGCTGAAAAGGTTGAGAATTTCATGACACTCAAACAGGCATGCTCCTCGGAATACCAAGGAGCGCAAGGTGCGTTCAAAGATTCGATGATTCAC
+
ABABBCFFFFFFGGGGGGGGGGGHHHHHHHHGHHHGHHHHHHHGGGEGGHGHHHHGHG3GHHHFGHHGHGHHHHHHHHHHFHHHHHHHHHGHFGHHHGHGHHHHHHHHHHHHHFGGGHHHHGGHHHHHGHHGHHHHHHHGFGHGGGGGGHGHHHHHHHHHHHHHHHHHHHHHHHHHHHGGHHHGHHHHHHHHHGHHHHHHHGGGHHGHHHGHHHHHHGGGGGHHHHGGGGHHGHGFGGHHHHHHHHHHHGHHHHHHHHHHHHHHHHHGHHHHHHGGGFGGHHHHFGHHHBGHHHHHHHAFCGGGGHHHFHHHHHHGGGGGHHFHGEFGGGG5GGGGGGGFFFFFFF@BAA?
@M02197:105:000000000-AN6RF:1:1103:16113:5040 1:N:0:1
GGACAGTGTATTTCCTCCGCTTATTGATATGCTTAAGTTCAGCGGGTATCCCTACCTGATCCGAGGTCAAACTTAGAAAGTTGGGGGTTGCTGGCCAGCGTCTACCGGGTCCCTGTAGCGAGGAGTATTACTACGCTTAGGGCCCGAGAGGCGCCGCCACTGATTTTAAGGCCCGCCGTCTCCGGCGGGGCCCAAGACCAAGCTAGGCTTGAGTGTTGTACTGACGCTCGAACAGGCATGCCCTGCGGAATACCACAGGGCGCAATGTGCGTTCAAAGATTCGATGATTCAC
+
CCCCCCFFFFFFGGGGGGGGGGGHGHHHHHHHHHGFHGHHHHHGGGGGHHHGHHHHHHHHHHHGGGGHHHHHHHHHHHHHHGHGGG8GGGHHHHGHHHGGGGGHHHGGGGGHHHHHHHHGGGGGGHHHHHHHGHGGGGGHHHHGFGGGCGGGGGGGGHHHHHGGGHGHGGGGGGGGGFBFFFGFGGGGFGFHGHHHGGHHHHGFHGHFHHHGGHHHGHHHGGGGGGFHGHHHHHHHHHGGGGGGGHHHHGFGGHHHGGGGGGHHHGGGGHGGGGGGGGGGFFFFFFFBBBAB
@M02197:105:000000000-AN6RF:1:1103:19639:5496 1:N:0:1
GGACAGTGTATTTCCTCCGCTTATTGATATGCTTAAGTTCAGCGGGTAGTCCTACCTGATTTGAGGTCAAATTGTCAGAAGCTGTCTCAAAAGAGACCCTTTAGAAGCTGAACCCCATTTATAAAGCTGCTCTTCACAAATGGCGTAGATAATTATCACACCAAAGCAAGGCAACAAAGGTCCCGCTAATGCATTTCAGGAGAGCCGACTTCTGAGAAGCCCGCATACTCCCACATCCAAGCCTGATCAACAGAAAAAGCTGAAAAGGTTGAGAATTTCATGACACTCAAACAGGCATGCTCCTCGGAATACCAAGGAGCGCAAGGTGCGTTCAAAGATTCGATGATTCAC
+
AAABB@DFFFFFFGGGGGGGGGGHHHHHHHHHHHFHHHHHGHHGGGEGFHHHHHHHHHHHHHHHGHHHHHHHHGGBGHHHHFHFFGFHHD@EFFHHGGHHHHHHEHHHHHHHGHGGGHHGFHGGFFHHHHGHHHGHFGGFBGHHGCFFFGGGGHGGHHHHHGHBHFHHGHGHCGHHHHDGGGHHHGGHFHHHGHFGDGFGGGHGHHGHGGGGHHHHHGGGEEHHGDGGGGGGHHHFGGHHHHHHF44HHHGHFHHHHFFGEB3HEFHHHHHHFHFF5FFFGHHFHGHHHHHHHHHHHHGGGGEDHGFFHHHHFHHGGEF?HHHHGGCFHGGFGGGGGGGFFFFFFFBBBAB
@M02197:105:000000000-AN6RF:1:1103:23319:5615 1:N:0:1
GGACAGTGTATTTCCTCCGCTTATTGATATGCTTAAGTTCAGCGGGTAGTCCTACCTGATTTGAGGTCAAATTGTCAGAAGCTGTCTCAAAAGAGACCCTTTAGAAGCTGAACCCCATTTATAAAGCTGCTCTTCACAAATGGCGTAGATAATTATCACACCAAAGCAAGGCAACAAAGGTCCCGCTAATGCATTTCAGGAGAGCCGACTTCTGAGAAGCCCGCATACTCCCACATCCAAGCCTGATCAACAGAAAAGGCTGAAAAGGTTGAGAATTTCATGACACTCAAACAGGCATGCTCCTCGGGATACCAAGGAGCGCAAGGTGCGTTCAAAGATTCGATGATTCAC
+
CCCCCCFFBDFFGGGGGGGGGGGHHHHHHHHHHHHHHHHHHHHGGGEGFHHHHHHHHHHHHHGHGHHHHHHHHHHHHHHHHHHHHHHHFHHHHGHHHGHHHHHHHHHGHHHHGGGGGHHHHHHGHHGGHHHHHGHHHHHHHGGHGGGGGHHHHHHHGHHHHHHHHHHHHHHHHHHGHGHGGHHHGGHGHHHHHHHHHHHHHGHGHHGGCHHHHHHHHGGGGGGGHHGGGGHHHHHFGGHHHGHHHGHHHHGHHHHGBBHHHHHHHHHHFEHHHHG5HFHGHHHHHGEHHHGGHHHGHHHCGGGGGHHGGHHGHHHGGGGGGHGHGGGGHGGGGGGGGGGFFBFFFFBBAAA
@M02197:105:000000000-AN6RF:1:1103:15133:5878 1:N:0:1
GGACAGTGTATTTCCTCCGCTTATTGCTATGCTTAAGTTCAGCGGGTAGTCCTACCTGATTTGAGGTCAAATTGTCAGAAGCTGTCTCAAAAGAGACCCTTTAGAAGCTGAACCCCATTTATAAAGCTGCTCTTCACAAATGGCGTAGATAATTATCACACCAAAGCAAGGCAACAAAGGTCCCGCTAATGCATTTCAGGAGAGCCGACTTCTGAGAAGCCCGCATACTCCCACATCCAAGCCTGATCAACAGAAAAAGCTGAAAAGGTTGAGAATTTCATGACACTCAAACAGGCATGCTCCTCGGAATACCAAGGAGCGCAAGGTGCGTTCAAAGATTCGATGATTCAC
+
AACBBCFFFFFFGGGGGGGGGGGHHHHHGHHHHHHGHHHHHHHGGGGGGHHHHHHHHHHHHHHHGHHHHHHHHHHHHHHHGHHHHHHHHHHHHGHHHGHHHHHHHHGHHHHHHHGGGHHHHHHHHHHHHHHHHHHHHHHHHHHGGGGGGHHHHHHHHHHHHHHGHHHHHHHHHHHHHHHHHHHHHGHHGHHHHHHHHHHHHGGGGHGGHHHHHHHHHGGGGGHHGGGGHGHHGHHHGGHHHGHHHHHHHHHHHHHHHHHHHHHHHHHHHHHHHHHGGHGHHHHHGGBHHHHHHHHHHHHGGGGGHGHHHHGHHHGGGGCFGBHHGGGGHGGGGGGGGGFFFFFFFFA>AAA
@M02197:105:000000000-AN6RF:1:1103:5472:6684 1:N:0:1
GGACAGTGTATTTCCTCCGCTTATTGATATGCTTAAGTTCAGCGGGTAGTCCTACCTGATTTGAGGTCAAATTGTCAGAAGCTGTCTCAAAAGAGACCCTTTAGAAGCTGAACCCCATTTATAAAGCTGCTCTTCACAAATGGCGTAGATAATTATCACACCAAAGCAAGGCAACAAAGGTCCCGCTAATGCATTTCAGGAGAGCCGACTTCTGAGAAGCCCGCATACTCCCACATCCAAGCCTGATCAACAGAAAAAGCTGAAAAGGTTGAGAATTTCATGACACTCAAACAGGCATGCTCCTCGGAATACCAAGGAGCGCAAGGTGCGTTCAAAGATTCGATGACTCAC
+
CCCCCCFFFFFFGGGFGGCFGGGHHCHHHBGHHHFHFHHFHHGECGEEGHHHHHHHHGHHHHFHGEHHGHGHHDHHHHHHHHHHHHHHHHHHHEGHHGHHHHGHFGHHGHGGHEGGGHHHHHHHGHHHHHHHHHHHGHHHHHGHGGGGGHHHHHHHHHHHHHHHHHHHHHHHHHHHHHGGGHGHHHHGHHHHHHHHHHHHHEGGHHHGGHHHHHHHHGGGGGFHGGGGGGHHHHHHGGHHHGHHHHFGHHHHGHHHHHHHHHHHHHFHHHHHFFHHHHHHHHGFDFHHFGHHHBEFHHHGGGGEBFHHFGFGHHHGGFAEFGFF2GE?GFF5GGGGGGGFFDFDFFBBBBB
@M02197:105:000000000-AN6RF:1:1103:14807:6885 1:N:0:1
GGACAGTGTATTTCCTCCGCTTATTGATATGCTTAAGTTCAGCGGGTAGTCCTACCTGATTTGAGGTCAAATTGTCAGAAGCTGTCTCAAAAGAGACCCTTTAGAAGCTGAACCCCATTTATAAAGCTGCTCTTCACAAATGGCGTAGATAATTATCACACCAAAGCAAGGCAACAAAGGTCCCGCTAATGCATTTCAGGAGAGCCGACTTCTGAGAAGCCCGCATACTCCCACATCCAAGCCTGATCAACAGAAAAAGCTGAAAAGGTTGAGAATTTCATGACACTCAAACAGGCATGCTCCTCGGAATACCAAGGAGCGCAAGGTGCGTTCAAAGATTCGATGATTCAC
+
CCCCCCFFFFFFGGGGGGGGGGGHHHHHFHHHHHHHGHHHGHHGGCGGGHHHHHHHHHHHHHHFGHHHHHHHHHHHHGGHHHHHHHHHHHHHHGHHHGHHHHHHHHHHHHHHHHGGGHHHHHHHHHHHHHHHHHGHHHHHGHHHGGGGGHHHHHHHHGHHHHHHHHHHHHHHHHHHHHGHGHHHHHHHHHHHHGHHHHHHHGGGHHHGGHHHHHHHHGGGGGHGHHGGGGGHHHHGGGHHHHHHHHHHHHHHHHHHHHHHHHHHGHHHFHHHHHHFHFHHGHHGHGGHHHHHHHHHHHHGEGGGHHHHGHHHHHGGGGGGHFGGGGGGGGGGGGGGGGCFFFFFFFCCBBC
@M02197:105:000000000-AN6RF:1:1103:24380:6897 1:N:0:1
GGACAGTGTATTTCCTCCGCTTATTGATATGCTTAAGTTCAGCGGGTATCCCTACCTGATCCGAGGTCAACCTTGAAAAAAATGGAGGTCAACGGCAGGGCAATCACACACACCAAGCGAAAAGATAAACTTACTACACCTGGGGATATGAGATCATCCGCCTTTGAATTTCAGAAGGGAGAATGCAAGCATACTCATCTTCCACGACCAAGCAAATTTGCTTGAGAGGTATTTAATGACGCTCGAACAGGCATGCCTCCCGGAATACCAGGAGGCGCAATGTGCGTTCAAAGATTCGATGATTCAC
+
DDEDCDFFFFFFGGGGGGGGGGGHHHHHHHHHHHHHHHHHHHHGGGGGHHHHHHHHHHHHHHHGGGGHHHHHHHHHHGHHGGHHGHHGGHHHHGGGGGGGGGGHHHHHHHGHGGHHHGHHHHHHHHHGHHHHHHHHHHHHHHHHHHHHHHHHHHHHHHHGHHHHHHHHHHHHHHHHHHHHHHHHHHHHHGHHHHHGHHHHGGGGGHHGHHHHHHHHGHHGHHHHHHHHHHHHHHHHGGGGGHHGHHHHHHHHGGGGFGE?HHHCHGHHHHHGGGGGHFHGGGGGHGGGGGGGGGGFFBFFFFBBBBC
@M02197:105:000000000-AN6RF:1:1103:10357:7347 1:N:0:1
GGACAGTGTATTTCCTCCGCTTATTGATATGCTTAAGTTCAGCGGGTATCCCTACCTGATCCGAGGTCAACCTGTAAAAATTGGGGGTTCTGGCAAGCCACCGGGGGGAACTCTATAGCGGGAGTATGCACTACGCTTAGAGCCCACCGGCACCGCCACTAATTTTGAGGGCCGCGGAGACCGCGTGCCCCAATACCACGCTAGGCGTGAGTGGTTAAATGACGCTCGAACAGGCATGCCCTGCGGAATACCACAGGGCGCAATGTGCGTTCAAAGATTCGATG
+
BCCBCCFFFFFFGGGGGGGGGGGHHHGHHHHHHHHGHHHHHHHGGGGG<HHG<<HH;HHHH<H:GGGHG;HHHH<HHHHHHHHHHGGGGHHHHHHHGHGHH<GGGGGGGGGGGGFG;GGGGGFFFFFFFFF9FFFFFFFFF:FFF:FFFFFFGGGHHHHGHHGFFGHHGGGGGGGHHGGFGGGGGGGGHHHHHHHGGGGHHFHGHHHHHFGFHHHFHGHGGGGFFGGGHHHHFFHHGFCFCGGHHHHFGFCGHHGGGGGHHHGGGFGGGGGGFFFBFCFBBBBB
@M02197:105:000000000-AN6RF:1:1103:9006:7651 1:N:0:1
GGACAGTGTATTTCCTCCGCTTATTGATATGCTTAAGTTCAGCGGGTAGTCCTACCTGATTTGAGGTCAAATTGTCAGAAGCTGTCTCAAAAGAGACCCTTTAGAAGCTGAACCCCATTTATAAAGCTGCTCTTCACAAATGGCGTAGATAATTATCACACCAAAGCAAGGCAACAAAGGTCCCGCTAATGCATTTCAGGAGAGCCGACTTCTGAGAAGCCCGCATACTCCCACATCCAAGCCTGATCAACAAAAAAAGCTGAAAAGGTTGAGAATTTCATGACACTCAAACAGGCATGCTCCTCGGAATACCAAGGAGCGCAAGGTGCGTTCAAAGATTCGATGATTCAC
+
BCCBBCFFFFFFGGGGGGGGGGGHHHHHGHHHHHFHHHHHHHHGGGGGGHGHGHHHHHHHHHHHGGHGHHHHHHHHHHHHHHHHHHHHHHHHHGHGHGHHHHGHHFHHHHHHHHGGGHHHHHFHHHHHHHHHHHHHHHHHHHHHGGGGGHHHGHHHHHHHHGHHHHHHHHHHHHHHHHGGGGGGGGHGGHHGHHHHHHHGHGGGHHHFGHGGGHHHHGGGGGGHGGGGGGGHHHHGGGHHHHFFGDHHHHGGGHHHHHHHHGHHGHHHHHHHHHHGG5HHGHHHGGHHGHHGHHHHHHHGGE2GHHGGHGFHHHFGGGGGHHHHGGCGHGGGGGGGGGGFFFFFFF@AAAA
@M02197:105:000000000-AN6RF:1:1103:24955:7822 1:N:0:1
GGACAGTGTATTTCCTCCGCTTATTGATATGCTTAAGTTCAGCGGGTATCCCTACCTGATCCGAGGTCAACCTTGAAAAAATTGGGGGTCGACGGCTGGACTATCTCACACACCATGCGAAAAGATAATCTTACTACGCCTGGGGATATGAGATCATCCGCCTTTGAATTTCAGAAGGGAGAATGCAAGCAAACTCATCTTCCAAGACCAAGCAAATCTGCTTGAGAGGTATTTAATGACGCTCGAACAGGCATGCCTCCCGGAATACCAGGAGGCGCAATGTGCGTTCAAAGATTCGATGATTCAC
+
CCCCABFFFFFFGGGGGGGGGGGHGGHHHHHHHHHHHHHHHHHGGGGGHHHHHHHHHHHHHHHGGGGHHHHFHHHHHHGHGHHHHHGGGGGGGGGGGGGGHHHHHHHHHHHHHGHHHHHHGGHHHHHHHHHHHHHHHHGGHHHHHHHHHHHHHHHHHHHGGHHHHHHHHHHHHHHHHHHHHHHHHHHHHHHHHGHGHGHHGHHHHHHGHHHHHHHHHHGHHFHHHHHHHHFHHFGHGGGGGHHEHHHGHHHHHGGGGGGCGHHHFFHHHHHGGGGGHHHHGGGGHGGGGGGGGGGFFFFFFFBCBAC
@M02197:105:000000000-AN6RF:1:1103:17762:7908 1:N:0:1
GGACAGTGTATTTCCTCCGCTTATTGATATGCTTACTTCCTCTAAATGACCAAGGTCCTCCGCTTATTGATATGCTTAAGTTCAGCGGGTATCCCTACCTGATCCGAGGTCAACCTTGAAAAAATTGGGGGTCGACGGCTGGACTATCTCACACACCATGCGAAAAGATAATCTTACTACGCCTGGGGATATGAGATCGTCCGCCTTTGAATTTCAGAAGGGAGAATGCAAGCAAACTCATCTTCCAAGACCAAGCAAATCTGCTTGAGAGGTATTTAATGACGCTCGAACAGGCATGCCTCCCGGAATACCAGGAGGCGCAATGTGCGTTCAAAGATTCGATGATTCAC
+
CCCCCBFFDFFFGGGGGGGGGGGHHHGHHHHHHHHHHHGHHHHHHHHHHHHHHHGFHHHHHGGGGGHHHHHHHGHHHHHHHHHHGHGGG>FHHHHHHHHHHHHHHHGGGGHHHHHHHHHHHFFGHHGHHGGGGGGGGGGGGGGHHHHHHHHHHHGGGGHGHGHGHHHEHHHHHHHGHHGGGGGGGHHHHHHHHGHGGGGGGGHHHFHGHFFFGHHHHHGGGGFHHHHHGHHHHHHHG4HHHHHFGHGHHHGHHHGHHHHHHHHHHBFHHHHHFGDFHGHGGEGGHGGHHHHHHHFHFDGFCGGHHHGBFGHFHHGGGGGHGHHGGGGFGGGGGGFGFGBFFFFFFBBBBB
@M02197:105:000000000-AN6RF:1:1103:16682:8155 1:N:0:1
GGACAGTGTATTTCCTCCGCTTATTGATATGCTTAAGTTCAGCGGGTATCCCTACCTGATCCGAGGTCAACCTTGAAAAAAATGGAGGTCAACGGCAGGGCAATCACACACACCAAGCGAAAAGATAAACTTACTACACCTGGGGATATGAGATCATCCGCCTTTGAATTTCAGAAGGGAGAATGCAAGCATACTCATCTTCCACGACCAAGCAAATTTGCTTGAGAGGTATTTAATGACGCTCGAACAGGCATGCCTCCCGGAATACCAGGAGGCGCAATGTGCGTTCAAAGATTCGATGATTCAC
+
CCCBBBFFFFFFGGGGGGGGGGGHHHHHHHHHHHHHHHHHHHHGGGGGHHHHHHHHHHHHHHHGGGGHHHHHHHHHHHHGGGHHHHHGGHHHHGGGGGGGGGGHHHHHHHGDGGHGHGHHHGHHHHHHHHHHHHHHHHHHHHHHHHHHHHHHHHHHHHHGGHGGHHHHHHHHHHHHHHGHHHHHHHHHHHHGHHGHHHHHGGGGGHHGHHHHHHHHFFHHHHHHHHHHHHHHFHGHGGGGGHGGGHHHGHHHHGGGFEGCHGHHHHHHHHHGGGGGHHHHGGGGHGGGGGGFGGGCFFFFFFBBBBB
@M02197:105:000000000-AN6RF:1:1103:13353:8240 1:N:0:1
GGACAGTGTATTTCCTCCGCTTATTGATATGCTTAAGTTCAGCGGGTATCCCTACCTGATCCGAGGTCAACCTTGAAAAAATTGGGGGTCGACGGCTGGACTATCTCACACACCATGCGAAAAGATAATCTTACTACGCCTGGGGATATGAGATCATCCGCCTTTGAATTTCAGAAGGGAGAATGCAAGCAAACTCATCTTCCAAGACCAAGCAAATCTGCTTGAGAGGTATTTAATGACGCTCGAACAGGCATGCCTCCCGGAATACCAGGAGGCGCAATGTGCGTTCAAAGATTCGATGATTCAC
+
CCCCCCFFBFFFGGGGGGGGGGGHHHHHHHHHHHHHHHHHHHHGGGGGHHHHHHHHHHHHHHHGGGGHHHHHHHHHHHGHGHHHHHGGGGGGGGGGGGGHHHHHHHHHHHHGHGHHHGHHHHHHHHHHHHHHHHHHHGGGHHHGHHHHHHHHHHHHHHHHGHHHHHHGHHHHHHGHHHHHHGHHHHHHHHHHGHGHHHHHHGHHHHHGHHHHHHHHHHHHHFHHHHGHHFFHHHHHGGGGGHHGHHHHHHGHHEGFFEGGFGHHHHFHHHHGGGGFHHHHGFEGHGGGGGGGGGFFFFFFFFBCCBB
@M02197:105:000000000-AN6RF:1:1103:15730:8143 1:N:0:1
GGACAGTGTATTTCCTCCGCTTATTGATATGCTTAAGTTCAGCGGGTATCCCTACCTGATCCGAGGTCAACCTAGAAATATTTGGGGGTTGCTGGCCAGCATCCCTCCGGACCCTATAGCGAGAAAATTACTACGCGTAGAGCCAGAGGGCACCGCCACTTGTTTTAAGGCCCGCCAGGCGGCGGAGCCCAACACCTAGCCAGGCTAGATTGGTATAAATGACGCTCGAACAGGCATGCCCCCCGGAATACCAGGGGGCGCAATGTGCGTTCAAAGATTCGATGATTCA
+
CCCCCCFFFFFFGGGGGGGGGGGHHHHHHHHHGHHHHHHHHHHGGGGGHHHHH;HHHHH<HHHGGGGHGHHHHHHHHHHHHHHHHGGGGGGHHHHGHHHGH<HHHHHGGGGGGGHHHHHHGGGGGHHHHHHHHHGGGGGGGHHHHHGHGGGGGGGGGGGHHHHHHHHHGGGGGGGGGGGGGGGGGGHFHHGHHHHHGGHHHHHHFFHHFHHHHHHHHHFGGGGGGHGGHHHHHHHHGGGGGGGHHHHHHHHGGGGGGGGHHHHGGGGGGGGGGGGGGFFFFFFFCCBAA
@M02197:105:000000000-AN6RF:1:1103:10358:8220 1:N:0:1
GGACAGTGTATTTCCTCCGCTTATTGATATGCTTAAGTTCAGCGGGTAGTCCTACCTGATTTGAGGTCAAATTGTCAGAAGCTGTCTCAAAAGAGACCCTTTAGAAGCTGAACCCCATTTATAAAGCTGCTCTTCACAAATGGCGTAGATAATTATCACACCAAAGCAAGGCAACAAAGGTCCCGCTAATGCATTTCAGGAGAGCCGACTTCTGAGAAGCCCGCATACTCCCACATCCAAGCCTGATCAACAGAAAAAGCTGAAAAGGTTGAGAATTTCATGACACTCAAACAGGCATGCTCCTCGGAATACCAAGGAGCGCAAGGTGCGTTCAAAGATTCGATGATTCAC
+
BBAA3AFFFFFFGGGGCGFGGG?G5GGCHHHHHHHHCGHFGHHD2EEEGGHFFFHHBD3BGHHFFHFEGHHH5GGFFGHHHHHHHHHHGFHHGGHFHGEHFHHHHHGHGHG@CGEEFHGFFGGHHHFHHGHHHHHFHHFGGFGHGGGGGHHGGFHBGHHHHGGHGHHHHHGHFHHHHHHE>GBC@GGGGHHHEHHEHHHFGCHDEFDHHFHHFHHGF@:BFEGGHHGGGGGEFGGFA?GHHFG44F4GFF4HHGFGGHHGFHHHGF125FBBHGGBBFFGBGFFGFGEFB3FFG3HHG1EECCFHGFHHHFHGHG2B2EGHHHHGGGGFGDGGGGGGGGFFFFFFD>>?>A
@M02197:105:000000000-AN6RF:1:1103:24481:8597 1:N:0:1
GGACAGTGTATTTCCTCCGCTTATTGATATGCTTAAGTTCAGCGGGTATTCCTACCTGATCCGAGGTCAACCTTTGTAAATAAAAGAAGGAGACCGGCCCGGAAGGTCCTTGAAACTCGACGCGTGCTCGTTTAAAAGCTCGTTACACCGAGGGTCCCACGGACGCCGTCATTGTCTTTGAGACCAGTTGTTCACACAACTTGGGTCCAACACCAAACCCGAGGTTTGAGGGAGGATAATGACGCTCGAACAGGCATGCCCACCGGAATACCAGTGGGCGCAATGTGCGTTCAAAGATTCGATGACTCAC
+
CDCCDCFFDFFFGGGGGGGGGGGHHHHGHHHHHHHHHHHHHHHGGGGGHHHHHHHHHHHHHHHGGGGHHHHHHHHGHHHHHHHHHHGHGHHHHGGGGGGGGGGGGGGHHHHHHHHHHHGHGGGGGGGGHGGGGHHHHHHHHGGHHGHHHHHEGHGHHHHHGGGGGGGGGHHGGGHHHGHHHHGHHHHHHHFHHHGHHHHHHHGHHHHHGHGHGGFFFGGGHHGHGHHHHGGHHHHGHHHGGGGGHFCHHHHHHHHHHGGGCGGHHHHGHHGHGGGGGGGFFHGGGGGHGGGGGGGGGFFFFFFFFA@AAB
@M02197:105:000000000-AN6RF:1:1103:13308:8528 1:N:0:1
GGACAGTGTATTTCCTCCGCTTATTGATATGCTTAAGTTCAGCGGGTAGTCCTACCTGATTTGAGGTCAAATGGTTTATAAAATTGTCCGAAGACCATTGTATGCGGCACCTCGATCCTAGCCAACAGCGCAACATTTATCACACTGATGACCGAAATGGACCAAAGTCGATTCCGCGAATGCATTTGAGAGGAGCCGACCCATGAGAGGGGGCCAGCACGCTCCACTATCCAAGCCTCCGAATGCGAAAACAAATCCGATCGGGGTTGAGAATTTAATGACACTCAAACAGGCATGCTCCCCGGAATACCAGGGAGCGCAAGGTGCGTTCAAAGATTCGATGATTCAC
+
BBBBABFFFFFFGGGGGBEGFGDHHHHHHHBGHHHHHHHHFHFGFGAEFGHHHHHHHHFHHHHEFHHHHHHHHHAGFHGGHFFHHHHHHGCFGEFHHHHGHHHHHGGGGGGHHGFFFGHHFHHHFGGHHFGFFGHHHHHHHFGHHHHHHFGHHCFCGCGHGGGGHGHGGGFFGGGHGHHHHHHHHHHGGHHGGFGGGHGHGHHHHHGGFFFHDGDGEGFFCCFGF@FFHHGGGHFGGGHHHGGGGGHFHEHHHCGEGGGEEE?EFCFFHHHGBEHHHFHEHFBFBHDFFFHFCFGEDCEAE2HGEHFHGDHGFEEEEEHFHHCEE?HGFGFD5GGGGFBFFFFFBBAAA
@M02197:105:000000000-AN6RF:1:1103:9591:8806 1:N:0:1
GGACAGTGTATTTCCTCCGCTTATTGATATGCTTAAGTTCAGCGGGTATCCCTACCTGATCCGAGGTCAACCTGTAAAAATTGGGGGTTCTGGCAAGCCACCGGGGGGAACTCTATAGCGGGAGTATGCACTACGCTTAGAGCCCACCGGCACCGCCACTAATTTTGAGGGCCGCGGAGACCGCGTGCCCCAATACCACGCTAGGCGTGAGTGGTTAAATGACGCTCGAACAGGCATGCCCTGCGGAATACCACAGGGCGCAATGTGCGTTCAAAGATTCGATGATTCAC
+
BBCBCCFFFFFFGGGGGGGGGGGHHHHHHHHHHHHHHHHHHHHGGGGGHHHHHHHH<HH.H:HGGG/HHHH:HH<HHHHH<<HHHGGGGHHHHHHHGHG<H<GGGGGGGGGGGGGG;GGGGGFFFFFFF:FF:FFFFFFFF.FFF:FFF9FFGGGHHHHHHHGFHFHHGGGGGGGHHGGGGGGFAGGFHHHHHHHGGGGHHGHGHHHHHHGFHHHHHHHFGGGGHFGGHHHHHHHHGGGGGGGGHHHHGGHHHHGGGGEHHHHGGGGHGGGGGGGGGGFFFFFFFAAAAB
@M02197:105:000000000-AN6RF:1:1103:17789:9043 1:N:0:1
GGACAGTGTATTTCCTCCGCTTATTGATATGCTTAAGTTCAGCGGGTAGTCCTACCTGATTTGAGGTCAAATTGTCAGAAGCTGTCTCAAAAGAGACCCTTTAGAAGCTGAACCCCATTTATAAAGCTGCTCTTCACAAATGGCGTAGATAATTATCACACCAAAGCAAGGCAACAAAGGTCCCGCTAATGCATTTCAGGAGAGCCGACTTCTGAGAAGCCCGCATACTCCCACATCCAAGCCTGATCAACAGAAAAAGCTGAAAAGGTTGAGAATTTCATGACACTCAAACAGGCATGCTCCTCGGAATACCAAGGAGCGCAAGGTGCGTTCAAAGATTCGATGATTCAC
+
AA3AABFFDDFFGCGGFFGFFGDFHHHHHHHGHHHHHHHHHHHGGGGCGHHHHGGHHHFHHHHHGFGGHHHHHEHHHFEHHHF3FGHHGEGBFFGHGFHFFFHHFEFHHHHFFEFGGFHHHHFFFFHFGHGHHHGHHGEHGHHHGFGGGGDGHHHHGEHFHHHHHHHFGHGGCAC?GC0FCFHCDFGCGFHHHHFGGHHHGCGGEHC1CGDGFFEGGGFFFEFGGFAGHFHGGHGFGEFGGHHGDBGDGGBHHHHGFHF2DHHGHHF>FEFG1GGDF2HEGHGBDAFGHHBHG1EHFHHGGGGGBHFBFFACHGFECEE?HHCHGECGHGCGGFFGEBA1FBFFFD>A?AA
@M02197:105:000000000-AN6RF:1:1103:24108:9108 1:N:0:1
GGACAGTGTATTTCCTCCGCTTATTGATATGCTTACTTCCTCTAAATGACCAAGATCCTCCGCTTATTGATATGCGAGGATTACTTCCTCTAAATGACCAAGGTCCTCCGCTTATTGATATGCTTAAGTTCAGCGGGTATCCCTACCTGATCCGAGGTCAAACTTAGAAAGTTGGGGGCTGCTGGCCAGCGTCCACCGGGTCCCTGTAGCGAGGAGTATTACTACGCTTAGGGCCCGAGAGGCGCCGCCACTGATTTGAAGGCCCGCCGTCCCCGGCGAGGCCCAAGACCAAGCTAGGCTTGAGTGTGGTACTGACGCTCGAACAGGCATGCCCTGCGGAATACCACAGGGCGCAATGTGCGTTCAAAGATTCGATGACTCAC
+
ABBCCCFFFFFFGGGGGGGGGGGHHHHHHHGFHHHHHHHHHHHHHHHHHHHHHHGHHHIIHGGGGGHHGHHHHHHDGGGGHHHHHHHHHHHHHHHHHHHHHHFHHHHHHGGGGGGHHHHHHHHHHHHHHHHHHHGGGGGHHHHHHHH<H<HHHHGGGGH:HHHGHHHHHHHGHHFCFCGGG;HHHGHHHGGGGGGHGGDGGGG;GGGGGGGGGGFFFFFFFFFFFFFFF?FFFFFF;/A-@--?A-C/;;CFGGC0C0HECC@@@@/?CG?C/?CEEHFGB/1FBGFB>0FHHG1CGGFFHGFA>F21GD@GGEEEEFF/GDBGDFHHHFE/??CGFHHFGF0GB10CGGGFHFHHGGGEFGGF3GF3FGGFFFBFFD>11AA
@M02197:105:000000000-AN6RF:1:1103:3386:9275 1:N:0:1
GGACAGTGTATTTCCTCCGCTTATTATATGCTTAAGTTCAGCGGGTATCCCTACCTGATCCGAGGTCAACCTTGAAAAAATTGGGGGTCGACGGCTGGACTATCTCACACACCATGCGAAAAGATAATCTTACTACGCCTGGGGATATGAGATCATCCGCCTTTGAATTTCAGAAGGGAGAATGCAAGCAAACTCATCTTCCAAGACCAAGCAAATCTGCTTGAGAGGTATTTAATGACGCTCGAACAGGCATGCCTCCCGGAATACCAGGAGGCGCAATGTGCGTTCAAAGATTCGATGACTCAC
+
BBBBB>@BB5B@FFGBGGGGEEEFHHHFHHGHHHFFHHHFHHGGGG2FHHHHFGFHFHHHHHAAEAACGHHHHGHCFHF?GGHGGE8EGGGEEGGGGGGHHHHHHHHHHHGGFHHHHGGGFGCGHHHHHHHHHHHGHGGHHHGHHFHGHHGFHHHHHCCGHGFHHHHHHHHGGGFHGGGGGFFGHGHHGFG?FGGGHGGGGHGHFGFFHGFEFFGFFFGHHHFHGFHHGDFFGFHFGGFEGFE5HHHHHCFHEEAA?FGGGBHGFBA3F22A22AGA5HE?EDFGGBGGGGEBGFFFFDFF>>>3A
@M02197:105:000000000-AN6RF:1:1103:18304:9301 1:N:0:1
GGACAGTGTATTTCCTCCGCTTATTGATATGCTTAAGTTCAGCGGGTAGTCCTACCTGATTTGAGGTCAAATTGTCAGAAGCTGTCTCAAAAGAGACCCTTTAGAAGCTGAACCCCATTTATAAAGCTGCTCTTCACAAATGGCGTAGATAATTATCACACCAAAGCAAGGCAACAAAGGTCCCGCTAATGCATTTCAGGAGAGCCGACTTCTGAGAAGCCCGCATACTCCCACATCCAAGCCTGATCAACAGAAAAAGCTGAAAAGGTTGAGAATTTCATGACACTCAAACAGGCATGCTCCTCGGAATACCAAGGAGCGCAAGGTGCGTTCAAAGATTCGATGATTCAC
+
CCCCCCFFFFFFGGGGGGGGGGGHHHHHGHHHHHHHHHHHGHHGGGGGGHHHHHHHHHHHHHHHGHHHHHHHHHHHHHHHHHHHHHHHHHHHHGGHHGHHGHHHHHHHHHHHHHGGGHHHHHGHGHHHHHHHHHHGHHHHHHHHGGGGGHHGHHGHHHHHHHGHHHHHHHHHHHHHHGGHHHHHHHHGGHHHHHHHHHHHHGHGHHHHHHHGGHHHHGGGGGHHHHGGGGHGGHGBGGHHHGHHHHHHHGHHHHHHHHHHHFHHHHHHHHHHHHHHHHHHHHHHHGHHHHFHHHHHHHGGGGGGHHHHHHHHHHHGGGGGHHHHGGGGHGGGGGGFGGGFFBFFFFCCCCC
@M02197:105:000000000-AN6RF:1:1103:27642:9665 1:N:0:1
GGACAGTGTATTTCCTCCGCTTATTGATATGCTTAAGTTCAGCGGGTAGTCCTACCTGATTTGAGGTCAAATTGTCAGAAGCTGTCTCAAAAGAGACCCTTTAGAAGCTGAACCCCATTTATAAAGCTGCTCTTCACAAATGGCGTAGATAATTATCACACCAAAGCAAGGCAACAAAGGTCCCGCTAATGCATTTCAGGAGAGCCGACTTCTGAGAAGCCCGCATACTCCCACATCCAAGCCTGATCAACAGAAAAAGCTGAAAAGGTTGAGAATTTCATGACACTCAAACAGGCATGCTCCTCGGAATACCAAGGAGCGCAAGGTGCGTTCAAAGATTCGATGATTCAC
+
BBBBBBFFDFFBGGBGGGGGGGGHHHGHHGHGHFFHHHHGHHHGGGFGGHHHHHHGHHHHGHHHGHHHHGHHFHHHHHHHHGHHHGHHHHHFFGHHFFHHHHHHHHGHHHHHHHGGGHHHHHGHHFHHHHHHHHHGHHHHHHHGGGGGGGHHHHHGHHFHHHHHHGHHHHGHHHHGHHFFGGHHGHGGGHGHGGHHHHHHHEGGEHHHHGHHGHHHHGGGGGHFHHGGGGHGFGHFGGHHHHHHHHHHHHHHFHHGHHHHGHHHHHHHGHHHHHHHHFHHHHHGGGHGHHGGGHGHHEGGGECGHFHHHHHHHHHGGGGGHHHHEGCGHFGGGGGGGGGFFFFFFFA@BAA
@M02197:105:000000000-AN6RF:1:1103:3936:9714 1:N:0:1
GGACAGTGTATTTCCTCCGCTTATTGATATGCTTAAGTTCAGCGGGTATTCCTACCTGATCCGAGGTCAACCTTGTAAAATGGTAAAGGAGACCGGCCCGGAAGGTCCTTGCAACTCGATGCGTGCTCCTAAAAGCTCGTTGCACCGAGGGTCCCACGGACGCCGTCATTCGTCTTTGAGACCAGTTGTTCACACAACTTGGGTCCGACACCAAACCCGGGGTTTGAGGGAGGATAATGACGCTCGAACAGGCATGCCCACCGGAATACCAGTGGGCGCAATGTGCGTTCAAAGATTCGATGATTCAC
+
AABBBABDBBFBG6GGGGGGGGGFHHHCGGHGHHCEFGHHFHHGGGCGHHHGHHF13E3GFGHGCCEFHHGHHHH9HBGFGGHHDGH:GHHHGGGC?EEGGGGEEGHHHHHGHHGHHDAGBEGEEEFHHFHHHG1CGFGFFFGHHFGCDCGDFHHHFGGGGGGGGGGGGGGG?C6GFGGGGGGGGHGGFEFGGGFFFFFF8EEGFCFEBBBF?A8FFFEEEHDEGFFEFF2ABFF2AE?>>/AAEAGAFFBC00EFEAA/A02D2DD101GF?AE0A11BDA000111DFFGF11A113@13B1A1A1
@M02197:105:000000000-AN6RF:1:1103:3507:9623 1:N:0:1
GGACAGTGTATTTCCTCCGCTTATTGATATGCTTAAGTTCAGCGGGTATCCCTACCTGATCCGAGGTCAAACTTAGAAAGTTGGGGGTTGCTGGCCAGCGTCCACCGGGTCCCTGTAGCGAGGAGTATTACTACGCTTAGGGCCCGAGAGGCGCCGCCACTGATTTTAAGGCCCGCCGTCTCCGGCGAGGCCCAAGACCAAGCTAGGCTTGAGTGTTGTACTGACGCTCGAACAGGCATGCCCTGCGGAATACCACAGGGCGCAATGTGCATTCAAAGATTCGATGATTCAC
+
AABBBBD@BBDDGGFEGGGGGGGHHHHHGHHHHHHGHHHHHHHGGGGGHHHHHGHE;HHHHHFFFGGHEHHHGHHH9EBGHGHFGFFBEEH;GHGHHHGGGEGEGHGFFGGGGFGHHHHGCGFGFFFGHHHHGHGGGGGFFFGGGGGGGGGGGGGGGGDGHGHHHGGHGGGGGGGGGGGDFGFFGGHFHHFGHHFGFGHHHGHHFGGHHHGHFHHFGHHHGGGFFFFGGHHHHHHHHHGGFGGEEG5FHGHHHHHFGFGGGGGHGHHGF5GFFFGGGGGGFFFFFFFAAA>A
@M02197:105:000000000-AN6RF:1:1103:12580:9840 1:N:0:1
GGACAGTGTATTTCTTCCGCTTATTGATATGCTTAAGTTTAGCGGGTAGTCCTACCTGATTTGAGGTCAAATTGTCAGAAGCTGTCTCAAAAGAGACCCTTTAGAAGCTGAACCCCATTTATAAAGCTGCTCTTCACAAATGGCGTAGATAATTATCACACCAAAGCAAGGCAACAAAGGTCCCGCTAATGCATTTCAGGAGAGCCGACTTCTGAGAAGCCCGCATACTCCCACATCCAAGCCTGATCAACAGAAAAAGCTGAAAAGGTTGAGAATTTCATGACACTCAAACAGGCATGCTCCTCGGAATACCAAGGAGCGCAAGGTGCGTTCAAAGATTCGATGATTCAC
+
CCCCCCFFFFFFFGGGGGGGGGGHCGHHHHGHHHHHHHH5DGHGGGGGFHHHHHHHHHHHHHHFGGHHHHHHHHHHHHHHHHHHHHHHHHHHHGHHHGHHHHHHHFHHGHHHHHGGGHHHHHHHHHHHHHHGHHGGHHHHHHGHGGGGGHHHHGHHHHGHHGHHHHHHHHFHHHHHHHHGHHHHHGHHHHHGHHHHHHHHHGHGGHHHHGHHHHHHHGGGGGHHGHGGGGHGGGHFGCHHHFFHFHGHHHGGHHGHHHHHHHHHHHGGHFHHHHGBFFFGEGDFHGHHHHHHHG3BHHEGGGGGHHGHGBGGFHHFGGGGHCHHGECGGFACGGGGGGGFFFFFFFB@A>A
@M02197:105:000000000-AN6RF:1:1103:18166:9905 1:N:0:1
GGACAGTGTATTTCCTCCGCTTATTGATATGCTTAAGTTCAGCGGGTAGTCCTACCTGATTTGAGGTCAAATCGTCAGAAGCTGTCTCAAAAGAGACCCTTTAGAAGCTGAACCCCATTTATAAAGCTGCTCTTCACAAATGGCGTAGATAATTATCACACCAAAGCAAGGCAACAAAGGTCCCGCTAATGCATTTCAGGAGAGCCGACTTCTGAGAAGCCCGCATACTCCCACATCCAAGCCTGATCAACAGAAAAAGCTGAAAAGGTTGAGAATTTCATGACACTCAAACAGGCATGCTCCTCGGAATACCAAGGAGCGCAAGGTGCGTTCAAAGATTCGATGATTCAC
+
BBBBB@FFFFFFGGGGGGGGGGGHHHFGHHHHHHHHGHHHHHHGGGGGGHHHHHHGHHFHHHHHGHFGHHHHHGHHHGHGGHHHHHHHHGHGGGHHHGHHHHHGHHHHGHHGHHGGGH:HHGHHHHGHHGHGGHHHHHHHHHHGGFGGGHHHHHHGHHH:HFHHHHGHHHGGHGHHHHHGFGHHGGHHHHHHGHHHGHGHFGFGGHHFDGGGGGBHHFGGGGGGGGGGGGGGGGFFAE0GBFFF@2@HGF2G0E11B@12BHGHFF00D22B@DF11DEEF2GAA/1FFDFAAB111GEECEAA0B2AD1111FGEEFE0CGFB00CEGF13A3B311B11D31F3>11A1
@M02197:105:000000000-AN6RF:1:1103:10839:10325 1:N:0:1
GGACAGTGTATTTCCTCCGCTTATTGATATGCTTAAGTTCAGCGGGTATCCCTACCTGATCCGAGGTCAACCTTGAAAAAATTGGGGGTCGACGGCTGGACTATCTCACACACCATGCGAAAAGATAATCTTACTACGCCTGGGGATATGAGATCATCCGCCTTTGAATTTCAGAAGGGAGAATGCAAGCAAACTCATCTTCCAAGACCAAGCAAATCTGCTTGAGAGGTATTTAATGACGCTCGAACAGGCATGCCTCCCGGAATACCAGGAGGCGCAATGTGCGTTCAAAGATTCGATGATTCAC
+
CCCCCCFFFFFFGGGGGGGGGGGHHHHHHHHHHHHHHHHHHHHGGGGGHHHHHHHHHHHHHHHGGGGHHHHHHHHHHHGHEHHHHHGGGGGGGGGGGGGHHHHHHHHHHHHGHGHHHHHHHGHHGHHHHHHHHHHHHHGGHHHHHHHHHHHHHHHHHHHHHHHGHHHHHHHHHHHHHGGHHHHGGHHHHHHHHHHHHHHGHHHHHHHGHHHHHHHHFFHHHHHHHHGHHHHHHGHHGGGGGGGGHHHHHGGHHGGGGGGGHHHHFGHHHHHGGGCGHHHHFEEGHGCFGGGGGGGFFFFFFFBBBBB
@M02197:105:000000000-AN6RF:1:1103:14054:10363 1:N:0:1
GGACAGTGTATTTCCTCCGCTTATTGATATGCTTAAGTTCAGCGGGTAGTCCTACCTGATTTGAGGTCAAATTGTCAGAGGCTGTCTCAAAAGAGACCCTTTAGAAGCTGAACCCCATTTATAAAGCTGCTCTTCACAAATGGCGTAGATAATTATCACACCAAAGCAAGGCAACAAAGGTCCCGCTAATGCATTTCAGGAGAGCCGACTTCTGAGAAGCCCGCATACTCCCACATCCAAGCCTGATCAACAGAAAAAGCTGAAAAGGTTGAGAATTTCATGACACTCAAACAGGCATGCTCCTCGGAATACCAAGGAGCGCAAGGTGCGTTCAAAGATTCGATGATTCAC
+
BABBBCFFFFFFGGGGGGGGGGGHHHHHHHHHHHHGHHHHHHHGGGGGGHHHHHHHHHHHHHHHGGGGHHHHHHHHHGHHGGHHHHHHHHHHHGHHHGHHHHHHHHGGHHHHHHGGGHHHGHHHHHHHHHHHHHHHHHHHHHHHGGGGGHHHHHHHHHHHHHHHHHHHHHHHHHHHHHHHHHHHHGHHHHHHHHHHHHHHHGHGHHGHHGHGHGHHGGGGGGHGHHGGGGHHGGHGGGHHGEHHHHGHHHHHHHHHHHHHGHHHHHHHHHHHHHEFFHHHHHGHGGHHHHFHHHFHHHEE0GCFFBGFHGFHHHGGGGGGGHCHGGGGGGCGGGGGGGGFFFFFFFAABAA
@M02197:105:000000000-AN6RF:1:1103:9678:10610 1:N:0:1
GGACAGTGTATTTCCTCCGCTTATTGATATGCTTAAGTTCAGCGGGTAGTCCTACCTGATTTGAGGTCAAATTGTCAGAAGCTGTCTCAAAAGAGACCCTTTAGAAGCTGAACCCCATTTATAAAGCTGCTCTTCACAAATGGCGTAGATAATTATCACACCAAAGCAAGGCAACAAAGGTCCCGCTAATGCATTTCAGGAGAGCCGACTTCTGAGAAGCCCGCATACTCCCACATCCAAGCCTGATCAACAGAAAAAGCTGAAAAGGTTGAGAATTTCATGACACTCAAACAGGCATGCTCCTCGGAATACCAAGGAGCGCAAGGTGCGTTCAAAGATTCGATGATTCAC
+
CBCBCCFFFFFFGGGGGGGGGGGHHHGHHHGHHHGHHHHHHHGGGGGGGHHHHHHHHHHHHHHHGHHHHHHHHHHHHHHHHHHHHHHHHHHHHGHHHGHHHHHHGHHHHHHHHHGGGHHHHHHHHHHHHHHHHHHHHHHHHGHHGGGGGHHHHHHHHHHHHHHHHHHHHHHHHHHHHHHHGHHHHGGGGHHGHHHHHHHHHGHGHHHHHHHHHHHHHGGGGGHHHHGGHGHGHHHHGGHHHHEHEHHHHHHHHHHGHHHGHHGHHHHHHHHHGHHHHHHHGHHHFGGHHHHHGHHHHFEGGECGHHHGHHHGGHHGE?FGGHHGGGGGHGGGGGGGGGGFFFFFFFBBAAB
@M02197:105:000000000-AN6RF:1:1103:12430:10909 1:N:0:1
GGACAGTGTATTTCCTCCGCTTATTGATATGCTTAAGTTCAGCGGGTAGTCCTACCTGATTTGAGGTCAAATTGTCAGAAGCTGTCTCAAAAGAGACCCTTTAGAAGCTGAACCCCATTTATAAAGCTGCTCTTCACAAATGGCGTAGATAATTATCACACCAAAGCAAGGCAACAAAGGTCCCGCTAATGCGTTTCAGGAGAGCCGACTTCTGAGAAGCCCGCATACTCCCACATCCAAGCCTGATCAACAGAAAAAGCTGAAAAGGTTGAGAATTTCATGACACTCAAACAGGCATGCTCCTCGGAATACCAAGGAGCGCAAGGTGCGTTCAAAGATTCGATGATTCAC
+
CCCCCCFFFFFFGGGGGGGGGGGHHGHHHHHHHHHHHHHHGHGGGGFGFHHHHHHHHHHHHHHHGHHHHHHHHHHHHHHHHHGHHHHHHHHHHGHHHGHHHHHHHHHGHHHHHHGGGHHHHHHHHHHGGHGHHHHGHHHHHHGHGGGGFHHHHHHHHHHHHGHHHHHHHHGHHHHHHHHHHGHGGGHGGFHFGDGGHHHHHGHGGHGGGGHHGHHGHGCGGGHGHGGGGGGGGHHHGGFEEGHHGEHHGHHHFHHHHHFHHHHHHFHHHHHHFGGFEHHGHGHGFGHHHHHGGHFGHHHGF?GGHHGHHGFCHGBEGGGCHBBGGEGEFFCGGGCGGGGFFD5BFFAAAAA
@M02197:105:000000000-AN6RF:1:1103:6906:11289 1:N:0:1
GGACAGTGTATTTCCTCCGCTTATTGATATGCTTAAGTTCAGCGGGTAGTCCTACCTGATTTGAGGTCAAATTGTCAGAAGCTGTCTCAAAAGAGACCCTTTAGAAGCTGAACCCCATTTATAAAGCTGCTCTTCACAAATGGCGTAGATAATTATCACACCAAAGCAAGGCAACAAAGGTCCCGCTAATGCATTTCAGGAGAGCCGACTTCTGAGAAGCCCGCATACTCCCACATCCAAGCCTGATCAACAGAAAAAGCTGAAAAGGTTGAGAATTTCATGACGCTCAAACAGGCATGCTCCTCGGAATACCAAGGAGCGCAAGGTGCGTTCAAAGATTCGATGATGCAC
+
CCCCCCFFFFFFGGGGGGGGGGGHHHHHHHHHHHHHHHHHHHHGGGEFGHHHHHHHHHGHHHHFGHHHHGGGHFHHHHHHGHHHHHHHGHHHHGHHHGHHHHHGHHHHHHHHHHGGGHHHHHHGHHHHGHGHHGHHHHHHHHEFGGGGGGHHHHGHHHHHHHHHHHHHGHHHHHHHHHHFFGHHGGHHHHHHHHHHHHHHFGHGHHGDGHHHHHHHHGGGGGHHGHEGGGHGGHGFGGHHFGHFHFHHHHHHFHHHHHHHHGHHHGHHGHHHGDHGHGHHGFEE3EGHHFHGEHHHGHGEEECEHHHHHHGBHGBGGGGGHFFFGEEECF5BGGGGGGFFFFFFFFA3AAA
@M02197:105:000000000-AN6RF:1:1103:20679:11415 1:N:0:1
GGACAGTGTATTTCCTCCGCTTATTGATATGCTTAAGTTCAGCGGGTAGTCCTACCTGATTTGAGGTCAAATTGTCAGAAGCTGTCTCAAAAGAGACCCTTTAGAAGCTGAACCCCATTTATAAAGCTGCTCTTCACAAATGGCGTAGATAATTATCACACCAAAGCAAGGCAACAAAGGTCCCGCTAATGCATTTCAGGAGAGCCGACTTCTGAGAAGCCCGCATACTCCCACATCCAAGCCTGATCAACAGAAAAAGCTGAAAAGGTTGAGAATTTCATGACACTCAAACAGGCATGCTCCTCGGAATACCAAGGAGCGCAAGGTGCGTTCAAAGATTCGATGATTCAC
+
BBBBBBFFDFFFGGGGGGGGGGGHHHHHHHGHHHHHHHHHHHHGGGGGGHHHHHHHHGFHHHHHGGHFHHHHHGHHHHHHHHHHHHHHHHHHHGHHHGHHHHHHHHHHHGHGHHGGGHHHHHHHHHGHHHHHHHGHHHHHHHGHGGGGGHHHHHHHHHHHHHHHHHHHHHGHHHHHHHHHFHHHGHGHGHHHHHHHHHHHHGHGHHHHHHHHHHHHHGGGGGGGHHGGGGHGHGDFGGHHHGHHHGHHHHGHHHHHHHHHHHHHHHHCEHHEHHHHGBHEFHHFGGHHHHHGHFFFHHHGGGGGHHFBGFHHGHHGGGGGGDGHGGGEGBGGGGGGGGGFFFFFFFBBAAB
@M02197:105:000000000-AN6RF:1:1103:6427:11394 1:N:0:1
GGACAGTGTATTTCCTCCGCTTATTGATATGCTTAAGTTCAGCGGGTAGTCCTACCTGATTTGAGGTCAAATTGTCAGAAGCTGTCTCAAAAGAGACCCTTTAGAAGCTGAACCCCATTTATAAAGCTGCTCTTCACAAATGGCGTAGATAATTATCACACCAAAGCAAGGCAACAAAGGTCCCGCTAATGCATTTCAGGAGAGCCGACTTCTGAGAAGCCCGCATACTCCCACATCCAAGCCTGATCAACAGAAAAAGCTGAAAAGGTTGAGAATCTCATGACACTCAAATAGGCATGCTCCTCGGGATACCAAGGAGCGCAAGGTGCGTTCAAAGATTCGATGATTCAC
+
11AA111DFD33BGFFGFC?1EEHGHFHB333DA31AFDGFFHGGGEE/GFAG2FGDG0BDGEF/0F0GHDHFFA2ABGGCB11@BFFG@G10/>00/BGB1GGFF11FG1ECGFEEGEFFFFFFG9BBGBG9FFGFH1EF11FGFEGFFG;2BF#GGFH1<GC;0GGBHGF:C??FGCC<F@FCCC>AHGFGFHGFGGFFFF@/CG1F:GFFGDF<CFFFADHE<<9->FFEHDGCGHF0@12FB2FGG2FGF11111B@@1B100G2GD2FF1DGD12GFGB1GGFADB1FHGEAA/////E/B2D2BGCDAGAE0EFCAB0A00FCBGF3FABEA1CFFFD3F>1>A1
@M02197:105:000000000-AN6RF:1:1103:14664:11177 1:N:0:1
GGACAGTGTATTTCCTCCGCTTATTGATTTGCATAAGTTCAGCGGGTAGTCCTACCTGATTTGAGGTCAAATTGTCAGAAGCTGTCTCAAAAGAGACCCTTTAGAAGCTGAACCCCATTTATAGAGCTGCTCTTCACAAATGGCGTAGATAATTATCACACCAAAGCAAGGCAACAAAGGTCCCGCTAATGCATTTCAGGAGAGCCGACTTCTGAGAAGCCCGCATACTCCCACATCCAAGCCTGATCAACAGAAAAAGCTGAAAAGGTTGAGAATTTCATGACACTCAAACAGGCATGCTCCTCGGAATACCAAGGAGCGCAAGGTGCGTTCAAAGATTCGATGATTCAC
+
BCCCCCFFFFFFGGGGGGGGGGGHHHHHHGHHHHGHHHHHHHHGGGGGGHHHHHHHHHHHHHHHGHHHGHHHHHHHHHHHFHGHHHHHGHHHHGHHHGHHHHHHHHHHHHHHHHGGGHHHHHHHHHHHHHHHHHHHHHHHHHGGGGGGGHHHHHHHHHHHHHHHHHHHHHHHHHHHHHHGGGGHHHHHHHHHHHHHHHHHHGHGHHHHHHHHHGHHHGGGGGHHHHGGGGGGHHGHGGHHHFHHHHHHHHGHHHHHHHHHHHHHGHHHHHHHHHHGHGHHHHHHHGHHHHHHHHHGHHHGGGGGHHHHHHHHHHGAGGGGHHHHGGGGHGGGGGGGGGGFFFFFFFCBAAA
@M02197:105:000000000-AN6RF:1:1103:27936:11561 1:N:0:1
GGACAGTGTATTTCCTCCGCTTATTGATATGCTTAAGTTCAGCGGGTATCCCTACCTGATCCGAGGTCAAACTTAGAAAGTTGGGGGTTGCTGGCCAGCGTCCACCGGGTCCCTGTAGCGAGGAGTATTACTACGCTTAGGGCCCGAGAGGCGCCGCCACTGATTTTAAGGCCCGCCGTCTCCGGCGAGGCCCAAGACCAAGCTAGGCTTGAGTGTTGTACTGACGCTCGAACAGGCATGCCCTGCGGAATACCACAGGGCGCAATGTGCGTTCAAAGATTCGATGACTCAC
+
CCCCCCFFFFFFGGGGGGGGGGGHHHHHHHHHHHHHGHHHHHHGGGGGHHHHHHHHHHHHHHHGGGGHHHHHHHHHHHGHHHHHGGGGGGHHHHGHHHGGGGGGHHGFGGGHHHHHHHHGGGGGGHHHHHHHHHGGGGGHGHHGGGGGGGGGGGGGGHHHHHHHHHHHGGGGGGGGGGGGFGGFGGHGHHHHHGHHHGHHHHHGGGHHGHHHGGHHHHHHGGGGGGHGGHHHHHHFGHGGGFGGGHFHGHHHHHHHGGGCDHHGHGGGGGGFGGGGGGGFBFFFFFFAABBB
@M02197:105:000000000-AN6RF:1:1103:13416:12402 1:N:0:1
GGACAGTGTATTTCCTCCGCTTATAGATATGCTTAAGTTCAGCGGGTAGTCCTACCTGATTTGAGGTCAAATTGTCAGAAGCTGTCTCAAAAGAGACCCTTTAGAAGCTGAACCCCATTTATAAAGCTGCTCTTCACAAATGGCGTAGATAATTATCACACCAAAGCAAGGCAACAAAGGTCCCGCTAATGCATTTCAGGAGAGCCGACTTCTGAGAAGCCCGCATACTCCCACATCCAAGCCTGATCAACAGAAAAAGCTGAAAAGGTTGAGAATTTCATGACACTCAAACAGGCATGCTCCTCGGAATACCAAGGAGCGCAAGGTGCGTTCAAAGATTCGATGACTCAC
+
CCCCCAFFFFFFGGGGGGGGGGGHHGHHHHHGHHHHGHHHHHHGGGGGGHHHHHHHHHHHHHHHGHHHHHHHHGHHHHHHHHHHHHHHHHHHHGHHHGHHHHHHHGHHHHGHGHGGGHHHHHGHHGHHHHHHHHGHHHHHHHHHGGGGGHHHHHHHHHHHHGHHHHHHHHGHHHHHHHHHHHHHGHGGGHHHHHHHHHHHHGHGGHHGGHHHHHHHHGGGGGGHGHGGHGHGHGHGGGHHHEHHGGHHHFGHHHHHHGHHHHHHHHHHHHHHHHGFFHGHHFHGFGHFHHHHHEHHHHHGAGCDFHHHGHHHHGFCGGGGGHGHGGGGFGGGGGGGCGGFFFFFFFBBBAB
@M02197:105:000000000-AN6RF:1:1103:15668:12541 1:N:0:1
GGACAGTGTATTTCCTCCGCTTATTGATATGCTTAAGTTCAGCGGGTATCCCTACCTGATCCGAGGTCAACCTTGAAAAAATTGGGGGTCGACGGCTGGACTATCTCACACACCATGCGAAAAGATAATCTTACTACGCCTGGGGATATGAGATCATCCGCCTTTGAATTTCAGAAGGGAGAATGCAAGCAAACTCATCTTCCAAGACCAAGCGAATCTGCTTGAGAGGTATTTAATGACGCTCGAACAGGCATGCCTCCCGGAATACCAGGAGGCGCAATGTGCGTTCAAAGATTCGATGACTCAC
+
CCCCCCFFFFFFGGGGGGGGGGGHHGHHHHGFHHHGHHHHHGHGGGGGHHHHHGHHHGHHHHHGGGGHHHHHHHGHHGHFFHHGHHGGGGGGGGGGGGGGHHHHHHHHHHHGHGHHHHHHHHHHHHHHHHHHHHHHHHGGHHHGHHHHHHHHHHHHHHHGGHHHHHHHHHHHHHHHHHHHHHHGHHGHHHHHHHHHHHHHHHHHHHHGGHFGGHFGGGHGHHHHHHHHHHGFGFHHGGGGGHHGHHHHGHHGHGGCG?CGHHFHGHHGHHHFGGGGHGG5GGEFHGGGGGGCGGGFFFFFFFABAAA
@M02197:105:000000000-AN6RF:1:1103:26540:12572 1:N:0:1
GGACAGTGTATTTCCTCCGCTTATTGATATGCTTAAGTTCAGCGGGTAGTCCTACCTGATTTGAGGTCAAGTTGTCAGAAGCTGTCTCAAAAGAGACCCTTTAGAAGCTGAACCCCATTTATAAAGCTGCTCTTCACAAATGGCGTAGATAATTATCACACCAAAGCAAGGCAACAAAGGTCCCGCTAGTGCATTTCAGGAGAGCCGACTCCTGAGAAGCCCGCATACTCCCACATCCAAGCCTGATCAACAGAAAAAGCTGAAAAGGTTGAGAATTTCATGACACTCAAACAGGCATGCTCCTCGGAATACCAAGGAGCGCAAGGTGCGTTCAAAGATTCGATGATTCAC
+
CCCCBBFFFFFFGGGGGGGGGGGHHHHHHHHHHHHHHHHHHHHGGGGGGHHHHHHHHHHHHHHHGHGHHHHHHHHHHHHHHHHHHHHHHHHHHGHHHGGHHHHHHHHHHHHHHHGGGHHHHHHHHHHHHHHHHHHHHHHHHHHHGGGGGHHHHHHHHHHHHGHHHHHHHHGHHHHHHHHHHHGHHGHGGHHHHHHHHHHHHGHGHHHGGHGHGHHHGGGGGGHHFHGGHGGGGGGCGGHHHGGFHHHHHGBFHHHHHHHHHHHGHHHHHHHHHHHFHHHHHHHGGGHHHHFHHGGHHHHGGGGGHHHFGHFHHHGGGGGGHGHHGGGGHGGGGGGGCGGFFFFFFFBCBCB
@M02197:105:000000000-AN6RF:1:1103:17225:12583 1:N:0:1
GGACAGTGTATTTCCTCCGCTTATTGATATGCTTACTTCCTCTAAATGACCAAGATCCTCCGCTTATTGATATGCTTAAGTTCAGCGGGTAGTCCTACCTGATTTGAGGTCAAATTGTCAGAAGCTGTCTCAAAAGAGACCCTTTAGAAGCTGAACCCCATTTATAAAGCTGCTCTTCACAAATGGCGTAGATAATTATCACACCAAAGCAAGGCAACAAAGGTCCCGCTAATGCATTTCAGGAGAGCCGACTTCTGAGAAGCCCGCATACTCCCACATCCAAGCCTGATCAACAGAAAAAGCTGAAAAGGTTGAGAATTTCATGACACTCAAACAGGCATGCTCCTCGGAATACCAAGGAGCGCAAGGTGCGTTCAAAGATTCGATGATTCAC
+
CDDDCCFFFFFFGGGGGGGGGGGHHHHHHHHGHHHHHHHHFHHHHHHHHHHHHHHHHHIIHGGGGGHHHHHGHHHHHHHHHHGHHHGGGGGGHHHHHHHHHFHHHHHGHHHHHHHHHHHHHHHHHHGHHHHHHHHGGHHHGHHHHHHGHHHHHHHHHGGGHHHHHHHHHHGHHHHHHHHHHHHHHGGGGGGGHHHHHHHHHHHHHHHHHHHHGGHHHHHHHHHCGBGGHHHGHHHHHFHHHHHHGGGGFHHFDBFHHHFHGGGGGHHHHGGHGHHGHG3GGHHHHGHHHHHHHHHHHGHHHGGHHHHHHHHHHHHFHFFGHHHGHHFFGHHHHHHHHGHHHHGGGGGHHHHHHHHHHGGGGGGHHHHGGGGHGGGFGFGGGGFFFFFFFBBBAA
@M02197:105:000000000-AN6RF:1:1103:3213:12548 1:N:0:1
GGACAGTGTATTTCCTCCGCTTATTGATATGCTTAAGTTCAGCGGGTAGTCCTACCTGATTTGAGGTCAAATTGTCAGAAGCTGTCTCAAAAGAGACCCTTTAGAAGCTGAACCCCATTTATAAAGCTGCTCTTCACAAATGGCGTAGATAATTATCACACCAAAGCAAGGCAACAAAGGTCCCGCTAATGCATTTCAGGAGAGCCGACTTCTGAGAAGCCCGCATACTCCCACATCCAAGCCTGATCAACAGAAAAAGCTGAAAAGGTTGAGAATTTCATGACACGCAAACAGGCATGCTCCTCGGAATACCAAGGAGCGCAAGGTGCGTTCAAAGATTCGATGATTCAC
+
BBBBBBFFDFFBGFEGGBEGGG?FHGEHHHCHHHHHFEGFHHHGGCEEEHHHEGHHHHHHHGHHGHGHFHFHHHHHGHHGGHHHHGHHFHHHHGGHHGHHHHHFFGHGHHHFHGFGGHFHHHFHFHHHFHGHHHHHHHHHHFGHGGGGGHHHHGHHHHHHHHHHHHHHHHGHHHHGFHHFFGHGGHHHGHHHHHHHHHHHHGHGHHHGGGHHHHHGHGGGCFHGGHGGGGGGGHHHGGHHHHGHGF2FEHHHHHHHHHHHGHHHFGG>BFHGFFD1F2G@20EE?A1EHHGFGHFFHFHGGCGGHHHFHHGHHFEEEE0GHHGHEEA0CA1FGGBG1GGFC3FFFFA@AAA
@M02197:105:000000000-AN6RF:1:1103:18404:12696 1:N:0:1
GGACAGTGTATTTCCTCCGCTTATTGATATGCTTAAGTTCAGCGGGTAGTCCTACCTGATTTGAGGTCAAATTGTCAGAAGCTGTCTCAAAAGAGACCCTTTAGAAGCTGAACCCCATTTATAAAGCTGCTCTTCACAAATGGCGTAGATAATTATCACACCAAAGCAAGGCAACAAAGGTCCCGCTAATGCATTTCAGGAGAGCCGACTTCTGAGAAGCCCGCATACTCCCACATCCAAGCCTGATCAACAGAAAAAGCTGAAAAGGTTGAGAATTTCATGACACTCAAACAGGCATGCTCCTCGGAATACCAAGGAGCGCAAGGTGCGTTCAAAGATTCGATGATTCAC
+
CBCCCBFFFFFFGGGGGGGGGGGHHHHHHHHGHHHHHHHHHHHGGGGGGHHGHHHHHHHHHHHHGHHHHHHHHHHHHGHHHHHHHHHHHHHHGGHHHGHHHHHHHHHGHHHHHHGGGHHHHHHHHHGHHHHHHHHHHHHHHHHGGGGGGHHHHHHHHHFHHGHHGHHHHHHHHHGHHHHHFHHGGHGGGHHHHHHHHH9HGGHGGHGGGGGHGGHHHGGGGGGHHGGGHGHGGFDBGGHHHFDBBGBFFHFHFHHHGHBHFHHHFHHGFGHHHGFBHHHHGHHF5GHFHHHFFFEHHHHGFE2GHGFHHFFGHHHGGGE?HHGHGGGGHGF5FGDG2GGBFFFFFFBABAA
@M02197:105:000000000-AN6RF:1:1103:23765:12736 1:N:0:1
GGACAGTGTATTTCCTCCGCTTATTGATATGCTTAAGTTCAGCGGGTAGTCCTACCTGATTTGAGGTCAAATTGTCAGAAGCTGTCTCAAAAGAGACCCTTTAGAAGCTGAACCCCATTTATAAAGCTGCTCTTCACAAATGGCGTAGATAATTATCACACCAAAGCAAGGCAACAAAGGTCCCGCTAATGCATTTCAGGAGAGCCGACTTCTGAGAAGCCCGCATACTCCCACATCCAAGCCTGATCAACAGAAAAAGCTGAAAAGGTTGAGAATTTCATGACACTCAAACAGGCATGCTCCTCGGAATACCAAGGAGCGCAAGGTGCGTTCAAAGATTCGATGACTCAC
+
CCCDCDFFFFFFGGGGGGGGGGGHHHHHHHGHHHHGHHHHFHHGGGGGGHHHHHHHHHHHHHHHGHHHHHHHHHHHHHGHHHHHHHHHHHGHHGHHHGHHHHHHHGHHHHHHHHGGGHHHHHHHHHHHHHHHHHHHHHHHHGHHGGGGGHHHHHGHHHHHHHHGHHHHHHGHHHHHHHHGHHHHHHHHGHHHHHHGHHHHHGHGHHHHHHHHHHHHHGGGGGHGHHGGHGHHHHHGGGHHGGHHHHHHHHHHHHHHHHHHHHHHHHHHHHHHHHHFHFHGHGHHHGHHHHHHHHHHHHGGGGGGHFFHHFGHHHHGGGGGHHHHGGFEFGGGGGGGGGGFFBFFFFBAAAA
@M02197:105:000000000-AN6RF:1:1103:23215:12962 1:N:0:1
GGACAGTGTATTTCCTCCGCTTATTGATATGCTTAAGTTCAGCGGGTAGTCCTACCTGATTTGAGGTCAAATTGTCAGAAGCTGTCTCAAAAGAGACCCTTTAGAAGCTGAACCCCATTTATAAAGCTGCTCTTCACAAATGGCGTAGATAATTATCACACCAAAGCAAGGCAACAAAGGTCCCGCTAATGCATTTCAGGAGAGCCGACTTCTGAGAAGCCCGCATACTCCCACATCCAAGCCTGATCAACAGAAAAAGCTGAAAAGGTTGAGAATTTCATGACACTCAAACAGGCATGCTCCTCGGAGTACCAAGGAGCGCAAGGTGTGTTCAAAGATTCGATGATTCAC
+
CBCDDCFFFFFFGGGGGGGGGGGHHHHHHHHHHHHHHHHHHHHGGGEGGHHHHHHHHGHHHHHHGHHHHHHHHHHHHHHHHHHHHHHHHHHHHGHHHGHHHHHHHHHHHHGHHHGGGHHGHHHHHHHHHHHHHHHHHHHHHGHHGGGGGHHHHHHHHHHHHGHHHHHHHHHHHHHHHHHHHHHHGGGGHHGHHHHHHHHHHGGGHHHGGGGHHHHHHGGGGGGGHHGGHGGGGHHGGGHHHEGHHHHHHHHFHGHHHHHHHHGHHHHHHGHFHFGHHHHHHHHGHGGHHHHHHHHGGHHGGGGGGGHHHHHGHHHGGGGGHGHCGGHGGGFDFGGGGGGFCFFFFFABBBB
@M02197:105:000000000-AN6RF:1:1103:17027:12871 1:N:0:1
GGACAGTGTATTTCCTCCGCTTATTGATATGCTTAAGTTCAGCGGGTAGTCCTACCTGATTTGAGGTCAAATTGTCAGAAGCTGTCTCAAAAGAGACCCTTTAGAAGCTGAACCCCATTTATAAAGCTGCTCTTCACAAATGGCGTAGATAATTATCACACCAAAGCAAGGCAACAAAGGTCCCGCTAATGCATTTCAGGAGAGCCGACTTCTGAGAAGCCCGCATACTCCCACATCCAAGCCTGATCAACAGAAAAAGCTGAAAAGGTTGAGAATTTCATGACACTCAAACAGGCATGCTCCTCGGAATACCAAGGAGCGCAAGGTGCGTTCAAAGATTCGATGATTCAC
+
CCCCCCFFFFFFGGGGGGGGGGGHHHHHHHHGHHHHGHHHGHHGGGFGGHHHHHGGHGHHHHHHGHHHHHHHHHHHHHHHHGHHHHHHHGHGHGHHGGHHHHHHHHHHHHHHHHGGGHHHHHHHHHHHHHHHHHHHHGHHHEHHGGFGGHHHHHHHHGHHHHHGHHHHHHGHHHHHHHHHHHHGHHGGHHHHHHHHHHHGHGGGHHGGGGGHGGGGHGGGGGGGHHGGGGHGHHHHGGHHGFB2HHFFHHBHHGBGHFGGDBB1EC>>BHGEHGFFHFGHFEDFHGHHHGGD1FGFBGAGFEEABFEHGEB1HGEFGGGEGFBHEEGEACGFDDBDCGGFCB@@BFAA1>1
@M02197:105:000000000-AN6RF:1:1103:24217:13139 1:N:0:1
GGACAGTGTATTTCCTCCGCTTATTGATATGCTTAAGTTCAGCGGGTAGTCCTACCTGATTCGAGGTCAAAAGTTGGAATGAAGTGGTGCTTTATGAGCTCCTTTTAACTGAGCGATGCATGACAGTGAAGAGATTACTACACTGAAGCAGCCGCAGTAAATTGAGCTAATGCATTTCAGAGCAGTCGACGTAACGAGACGCCGACAACGCTCCAAATCCAAGCTGCACTTCTAACAAAAGAAGTGAGTTGATAGCTTCATGACACTCGAACAGGCATGCTCCTCGGAATACCAAGGAGCGCAAGGTGCGTTCAAAGATTCGATGATTCAC
+
CCCCCCFFFFFFGGGGGGGGGGGHHHHHHHHHHHHHHHHHHHHGGGGGGHHHHHHHHHHHHHGHHGGHHHHHHHHGHHHHHGGHHHHFFHHHHHHHFHHHHHHHHHHHHHHHHHGGHGGHGHHHHHGHHHHHHHHHHHHHHHHHHHHHHHHHHHGHGHHHHHHHHHHHHHHHHHHHHHHHHHHHHHHHHGGGHHHHGGGGGGGHGGGGGGGHGHHGHHGHHHGHGHHHHHHHHHFHHGHHHHHHHHHGHHHGHHHHHHHHGHHHGHHGGHHHHEFGHEHFGEEGHGHHFHHHHHHGGGGGHHHGGGGGHGGGGGGGGGGFFFFFFFB@CCB
@M02197:105:000000000-AN6RF:1:1103:21897:13297 1:N:0:1
GGACAGTGTATTTCCTCCGCTTATTGATATGCTTACTTCCTCTAATGACCAAGATCCTCCGCTTATTGATATGCTTAAGTTCAGCGGGTAGTCCTACCTGCTTTGAGGTCAAATTGTCAGAAGCTGTCTCAAAAGAGACCCTTAGGAGCTGAACCCCATTTATAAAGCTGCTCTTCACAAATGGCGTAGATAATTATCACACCAAAGCAAGGCAACAAAGGTCCCGCTAATGCATTTCAGGAGAGCCGACTTCTGAGAAGCCCGCATACTCCCACATCCAAGCCTGATCAACAAAAAAAGCTGAAATGGTTGAGAATTTCATGACACTCAAACAGGCATGCTCCTTGGAATACCAAGGAGCGCAAGGTGCGTTCAAAGATTCGATGATTCAC
+
CDDDDBFFFFFFGGGGGGGGGGGHHHHHHHHGHHHHHHHHHHHHHHHHHHHGHGHHHHHHGGGGGHHHHHHHGHHHHHHFHHHHHGGGEFEHHHHHHHHGHHHHHHGHHHHHHHHHHHHHHHFHHHHHHHHHGHHGFHHGHHHHHGHHHHHHHHHGGGHHHHHHHHHHHHHHHHHHHHHHHHGHHGGGGGHHHHHGHHHHHHHHHHHFHHHHHHHHHHHHHGHHGGHGHHHHHHHHHHHHHHGGGCGHGBFBHHHHHHGGGGGHGHHEGHGGHGHFHGGHHHFFHFBHGHHGGGHHHHHHHHHHHHGHHGHHHHHGADGHHHHHHGGEHHHDEGHHHHHHGHGHHHGHHHHHHFHHFGGGGHHHHGGFGHGGGGGGGGGGFFFFFFFBBBBB
@M02197:105:000000000-AN6RF:1:1103:3382:13388 1:N:0:1
GGACAGTGTATTTCCTCCGCTTATTGATATGCTTAAGTTCAGCGGGTAGTCCTACCTGATTTGAGGTCAAATTGTCAGAAGCTGTCTCAAAAGAGACCCTTTAGAAGCTGAACCCCATTTATAAAGCTGCTCTTCACAAATGGCGTAGATAATTATCACACCAAAGCAAGGCAACAAAGGTCCCGCTAATGCATTTCAGGAGAGCCGACTTCTGAGAAGCCCGCATACTCCCACATCCAAGCCTGATCAACAGAAAAAGCTGGAAAGGTTGAGAATTTTATGACACTCAAACAGGCATGCTCCTCGGAATACCAAGGAGCGCAAGGTGCGTTCAAAGATTCGATGATTCAC
+
ABBBABFFFFFFGGGGGGGGGGGFHGFGHFFHHHHHFGHGGHHGGGGG2GHFGHHHHEHHFFGGFGGHHHHHHGHGHHHHGHHEHGEHHHHHHGHHHGHHHHHHBFH3GGHHFGGGBGHHHHHGHGHHHHHHHHFHFHGEGGFGGGGGGGHGHHHGHHHHHGGHHHHHFGFHGHFHHEFHDGFGGGGGGHHDFHHHHGGFHGGGHHGGHGHGGHHHHGGGGGGGHDEGGGGEFGGGFGHGG3BF4FHHHHHGHHHHHHHHFHHHGHG2FGBFHHHFGEDHHFF3A1FEHGF3FGB3FAAG?EE2FGDADF3FGGA2FEEEGFHHEGGGHCGGDGBFCGGFFFFFFFA333A
@M02197:105:000000000-AN6RF:1:1103:1869:13777 1:N:0:1
GGACAGTGTATTTCCTCCGCTTATTGATATGCTCCTCCGCTTACTTCCTCTAAATGACCAAGATCCTCCGCTTGTTGATATGCTTACTTCCTCTAAATGACCAAGATCCTCAGCTTATTGATATGCTCCTCCGCTTATTGATATGCGGGAGGATTACTTCCTCTAAATGACCAAGCAAATCTGCTTGAGAGGTATTTAATGACGCTCGAACAGGCATGCCTCCCGGAATACCAGGAGGCGCAATGTGCGTTCAAAGATTCGATGATTCAC
+
AAAA1ABFFFFFGGF3FGEAEFG1GGFHGGHHHHHGGFEGGGGGHHBFGHHGGHGFFGFGHFFF1DGDHGFGGGBGHHHHHHEHGGHHHHHGFFHHHHHGFGHHFHHHHHH%BEHHGFGHHHHHHHHFFHGGFHGHFHHHGEHHEEFHGGBHFGHHHHHHGFHGHHHGHHGHHHHHFHFGEHGHGHHHHHHHHGFHGFGHFHGCFHGGGGFGBGHHGGGGFBAEF@HGEFHGFBGECGCHFCFGGGGGGGFGBGGGGGFFFFFFFA?BAA
@M02197:105:000000000-AN6RF:1:1103:7295:13911 1:N:0:1
GGACAGTGTATTTCCTCCGCTTATTGATATGCTTAAGTTCAGCGGGTAGTCCTACCTGATTTGAGGTCAAATTGTCAGAAGCTGTCTCAAAAGAGACCCTTTAGAAGCTGAACCCCATTTATAAAGCTGCTCTTCACAAATGGCGTAGATAATTATCACACCAAAGCAAGGCAACAAAGGTCCCGCTAATGCATTTCAGGAGAGCCGACTTCTGAGAAGCCCGCATACTCCCACATCCAAGCCTGATCAACAGAAAAAGCTGAAAAGGTTGAGAATTTCATGACACTCAAACAGGCATGCTCCTCGGAATACCAAGGAGCGCAAGGTGCGTTCAAAGATTCGATGATTCAC
+
DDDDCDFFFFFFGGGGGGGGGGGHHHHHHHHHHHHHHHHHHHHGGGGGGHHHHHHHHGHHHHHHGHHHHHHHHHHHHHHHHHHHHHHHHHHHHGHHHGHHHHHHHHHHHHHHHHGGGHHHHHHHHHHHHHHHHHHHHHHHHHHHGGGGGHHHHHHHHHHHHGHHHHHHHHGHHHHHHHHHFHHHGGGHHHHHHHHHHHHHHGHGHHGHHHHHGHHHHGGGGGHHHHGGHGHHHHHHGGHHHGGGHGHHHHHHHHHHHHFEHHHHHHHFFGHGHHHGHHHHHHGHGGGHHHHGHHHHHHGGGGFGGHHHHHGHGHHGGGGGHHGHGGGGHGGGGGGGGGGFFFFFFFACBAA
@M02197:105:000000000-AN6RF:1:1103:27589:14140 1:N:0:1
GGACAGTGTATTTCCTCCGCTTATTGATATGCTTAAGTTCAGCGGGTAATCCTACCTGATTTGAGGTCAAATTGTCAGAAGCTGTCTCAAAAGAGACCCTTTAGAAGCTGAACCCCATTTATAAAGCTGCTCTTCACAAATGGCGTAGATAATTATCACACCAAAGCAAGGCAACAAAGGTCCCGCTAATGCATTTCAGGAGAGCCGACTTCTGAGAAGCCCGCATACTCCCACATCCAAGCCTGATCAACAGAAAAAGCTGAAAAGGTTGAGAATTTCATGACACTCAAACAGGCATGCTCCTCGGAATACCAAGGAGCGCAAGGTGCGTTCAAAGATTCGATGATTCAC
+
A@BBBBFFFFFFGGGGGGGGGGGHHHCGHHHHHHHHGHHCFHHGGGFFGHHHHHHHHHHHHHHHGHHHHHHHHHHHHHHHHHHHHHHHHHGHHGHHHGHHHHHHHHHHHHHHHGGGGHHHHHHHHHHHHHHHHHGHHHHHHHGHGGGGGHHHHHHHHHHHHHHHHHHHHHHHHHHHHHHGGGHHGGHGHHHHHHHHHHHHHGHGHHHHHHGHHGGHHGGGGGGGHHGGHGGHHHHHGGGHGHHFHGHHHHHHHHHHHHGHGHHHHHFFHHHHHHHHHHHHHHHFEGHEHHHGHHHGHHHGECGGHHGHHGBHHHHGGGGGHHHHGGF?HGFGCGFGCFFB4FFFFFBBBBA
@M02197:105:000000000-AN6RF:1:1103:4144:14136 1:N:0:1
GGACAGTGTATTTCCTCCGCTTATTGATATGCTTAAGTTCAGCGGGTAGTCCTACCTGATTTGAGGTCAAATTGTCAGAAGCTGTCTCAAAAGAGACCCTTTAGAAGCTGAACCCCATTTATAAAGCTGCTCTTCACAAATGGCGTAGATAATTATCACACCAAAGCAAGGCAACAAAGGTCCCGCTAATGCATTTCAGGAGAGCCGACTTCTGAGAAGCCCGCATACTCCCACATCCAAGCCTGATCAACAGAAAAAGCTGAAAAGGTTGAGAATTTCATGACACTCAAACAGGCATGCTCCTCGGAATACCAAGGAGCGCAAGGTGCGTTCAAAGATTCGATGATTCAC
+
BCCCCBFFFFFFGGGGGGGGGGGHHHHHGHHHHHFFHHHHHHHGGGECFGHHHHHHGHHHHHHHGGGFFHHHHGHHHHHGHHHGHHHHHHGHGGHHHEHHGHGHHHHHHHHHGHGGEHHHHHHHHHGHHHHHHHHHHHHGHHHHGGGGGHHHHHHHHHHHHHHHHHHHHHGHHHHHGHHGHHHGGHHHHHHGHHHHHHHHHGGGGHGHHGGGHHHHHGEFGGBHGGGGGGGHHHHGGGHHHHGHHHHHHHHHFHHHHHGHHHHHHFHHGHHHHGF5HHHGHHG3GGHFGFFHHGHHHHEGGGFEGFGDDFBHHHHGGECFGFHFGFGCHGGGFGGGGBBFFFBFFFBBAAA
@M02197:105:000000000-AN6RF:1:1103:23405:14589 1:N:0:1
GGACAGTGTATTTCCTCCGCTTATTGATATGCTTAAGTTCAGCGGGTATCCCTACCTGATCCGAGGTCAACCTGTAAAAATTGGGGGTTACTGGCAAGTAGACCTATCGGACTCAATCGCGAGAAGTATTACTACGCGTAGAGCCGACAGGCACCGCCACTGATTTTAGGGGCCGCGAAACCGCGAACCCCAATACCAAGCGAGAGCTTGAGTGGTTATAATGACGCTCGAACAGGCATGCCCCCCGGAATACCAGAGGGCGCAATGTGCGTTCAAAGATTCGATGACTCAC
+
CDDCDCFFDFFFGGGGGGGGGGGHHHHHHHHHHHHHHHHHHHHGGGGGHHHHHHHH/H<HHHH:G-GHHHHHH<<HHHHH;HHHHG8:GHH.HH9HHGHHH;HHHH0HG:GG-;HH<HGGGGGG89FHH<HH<<<GGG:;G;HHH:GG9G;;<HGGGGGGHHHHHHGGGGGGGGGGGGGGGGGGGFFGHHHHHGGGGHGGGGHHHHHHHHHGHGHHHHHGHGGGFGHGGGHHHHHFHHGGGGGGGHHHHGHGGHHHEGGGGHHHHGGGGHGGGGGGGGGGFFFFFFFBBAAA
@M02197:105:000000000-AN6RF:1:1103:7070:14670 1:N:0:1
GGACAGTGTATTTCCTCCGCTTATTGATATGCTTAAGTTCAGCGGGTATCCCTACCTGATCCGAGGTCAACCTTGAAAAAAATGGAGGTCAACGGCAGGGCAATCACACACACCAAGCGAAAAGATAAACTTACTACACCTGGGGATATGAGATCATCCGCCTTTGAATTTCAGAAGGGAGAATGCAAGCATACTCATCTTCCACGACCAAGCAAATTTGCTTGAGAGGTATTTAATGACGCTCGAACAGGCATGCCTCCCGGAATACCAGGAGGCGCAATGTGCGTTCAAAGATTCGATGATTCAC
+
CCECEEFFFFFFGGGGGGGGGGGHHHHHHHHHHHHHHHHHHHHGGGGGHHHHHHHHHHHHHHHGGGGHHHHHHHHHFGHHGGHHHHHGGHHHHGGGGGGGGGGHHHHHHGGGGGHHHGHHHHHHHHHHHHHHHHHHHHHHHHHGHHHHHHHHHHHGHHHGHHHHHHHHHHHHHHHHHHHHHHGHHHHHHHHHHGHHHHHHGGGGGHHGHHHHHHHHHHHHGGHHHHHHHHGFHFHGGGGGGHHGHHGHGHHHGGGGGGGGHHGHHFGHHHEGGGGGHHHHGGGGHGGGGGGGGGGFFFFFFFCCCCB
@M02197:105:000000000-AN6RF:1:1103:26000:14698 1:N:0:1
GGACAGTGTATTTCCTCCGCTTATTGATATGCTTAAGTTCAGCGGGTAGTCCTACCTGATTTGAGGTCAAATTGTCAGAAGCTGTCTCAAAAGAGACCCTTTAGAAGCTGAACCCCATTTATAAAGCTGCTCTTCACAAATGGCGTAGATAATTATCACACCAAAGCAAGGCAACAAAGGTCCCGCTAATGCATTTCAGGAGAGCCGACTTCTGAGAAGCCCGCATACTCCCACATCCAAGCCTGATCAACAGAAAAAGCTGAAAAGGTTGAGAATTTCATGACACTCAAACAGGCATGCTCCTCGGAATACCAAGGAGCGCAAGGTGCGTTCAAAGATTCGATGACTCAC
+
CCCCCCFFFFFFGGGGGGGGGGGHHHHHHHBFHHHHHHHHHHHGGGGGGGHHHHGHHHHHHHGHGHHHHHHHHHHHHHHHGHHHHHHHHHHHHGHHHGHHHHHHHHHHHHHHHHGGGHHHHHHHHHHHHGHHHHHHHHHHHHGHGGGGGHHHHHHHHHHHHGHHHHHHHHEFHGHHHHHHGHHHGGGGHHHHHHHHHHHGHGHGHHGGGHHHHHHHHGGGGGFFGHGGGGGGGGGGGGHFFHHGFFFHHHFEEGHGFFHFHHFHHHHFFGHEHGHGBGHFGFEE1GFEGEFHGHHHGAHCEGCGHHGHHGGFBFF0EA0AFBHGA?GAABBFGGGGE1A11BFDBFAAA>A
@M02197:105:000000000-AN6RF:1:1103:1898:14715 1:N:0:1
GGACAGTGTATTTCCTCCGCTTATTGATATGCTTAAGTTCAGCGGGTAGCCCTACCTGATTTGAGGTCAAATTGTCAGAAGCTGTCTCAAAAGAGACCCTTTAGAAGCTGAACCCCATTTATAAAGCTGCTCTTCACAAATGGCGTAGATAATTATCACACCAAAGCAAGGCAACAAAGGTCCCGCTAATGCATTTCAGGAGAGCCGACTTCTGAGGAGCCCGCATACTCCCACATCCAAGCCTGATCAACAGAAAAAGCTGAAAAGGTTGAGAATTTCATGACACTCAAACAGGCATGCTCCTCGGAATACCAAGGAACGCAAGGTGCGTTCAAAGATTCTATGATTCAC
+
ABAAAABDFFFFGGGGGBEEEGGHHGFHFFHGHHHGGHHBGDFFCCEGGHHHEGGEHGHEFHH5CEGFFHHHGFGGFHFFFHHB@GHH5FFHHGFFFGHGFCFDFGHHHHHHFAFGFHHHHHGGHBDGHGHHHHHFGHGHFEBFCGCFEFFHHEFGEGFHFDHGHHHFHHFHEHGFHF:B<CGHGGG>>=GGHHHHHHHHHECDBGDGGGGHGGBF<@CEEGBDEDFGFGGHFFFGFEF0HEHHFHFGFBHHHHFFF1FGHFGGGFF02@2GEHGFFDHHGHHHHGFG1GBGDAB1HEAE?CE/EAB2FGAFHGBB0A0EFF1E0A0EEGDGGGFBGF1D333133>1111
@M02197:105:000000000-AN6RF:1:1103:20523:14875 1:N:0:1
GGACAGTGTATTTCCTCCGCTTATTGATATGCTTAAGTTCAGCGGGTATCCCTACCTGATCCGAGGTCAACCTTGAAAAAATTGGGGGTCGACGGCTGGACTATCTCACACACCATGCGAAAAGATAATCTTACTACGCCTGGGGATATGAGATCATCCGCCTTTGAATTTCAGAAGGGAGAATGCAAGCAAACTCATCTTCCAAGACCAAGCAAATCTGCTTGAGAGGTATTTAATGACGCTCGAACAGGCATGCCTCCCGGAATACCAGGAGGCGCAATGTGCGTTCAAAGATTCGATGATTCAC
+
DCCCCBFFFFFFGGGGGGGGGGGHHHHHHHHHHHHHHHHHHGHGGGGGHHHGHHHHHHHHHHHGGGGHHHGHHHHHHGHHGHHHHHGGGGGGGGGGGGGHHHHHHHHHHHHGHGHHHHHHHHHHHHHHHHHHHHHHHHGGHHHHHGHHHHHHHHHHHHGHHHHHHHHHHHHHHHHHHHHHHHHHHHHHHHHHHHHHHHHHHHHHHHHGHGHHHHHHGHGFHGHHHGHHHGHHHHHHGGGGGHHGHHGHHHGGHGGGGGGCHHHGHHHHHHHGGGGGHGHHGEEGHGGGGGGGGFGFFFFFFFACCCB
@M02197:105:000000000-AN6RF:1:1103:1736:15382 1:N:0:1
GGACAGTGTATTTCCTCCGCTTATTGATATGCTTAAGTTCAGCGGGTAGTCCTACCTGATTTGAGGTCAAATTGTCAGAAGCTGTCTCAAAAGAGACCCTTTAGAAGCTGAACCCCATTTATAAAGCTGCTCTTCACAAATGGCGTAGATAATTATCACACCAAAGCAAGGCAACAAAGGTCCCGCTAATGCATTTCAGGAGAGCCGACTTCTGAGAAGCCCGCATACTCCCACATCCAAGCCTGATCAACAGAAAAAGCTGAAAAGGTTGAGAATTTCATGAAACTCAAACAGGCATGCTCCTCGGAATACCAAGGAGCGCAAGGTGCGTTCAAAGATTCGATGATTCAC
+
3>AABBDDBDFDB6FGGFEE?22GBDEEFFHHHHBGFFHFEFCDEEGGAGFHHFHGHHH5GGFHFFHHFHHHFHHHFHFFCFHEGHFH5GHHGEFGHAFH?FGBGEFC@FG3@1EEGHHFHHHHHHGHGHHHBDGHHGGFFFFFBGGGGHHHHFHD@FHHGHHHHHHGHFGEHHGGFGHGDCFCFGHHFHHHHGFGDGHHHGGGC?DGGGGFBFFHFBFEAEBDFCCACFEHFFHF?GGE011FHFFGGFHHGB1HGDF2GD1EHFGGEHHHGFHGD2B2HGD2FFBFGFFGF11GBG//E?EAB22BFF1CDHHCEA00GBHGE00ECGGFFGGEEBE>1FD1FD1A1AA
@M02197:105:000000000-AN6RF:1:1103:14303:15355 1:N:0:1
GGACAGTGTATTCCTCCGCTTATTGATATGCTTAAGTTCAGCGGGTAGTCCTACCTGATTTGAGGTCAAATTGTCAGAAGCTGTCTCAAAAGAGACCCTTTAGAAGCTGAACCCCATTTATAAAGCTGCTCTTCACAAATGGCGTAGATAATTATCACACCAAAGCAAGGCAACAAAGGTCCCGCTAATGCATTTCAGGAGAGCCGACTTCTGAGAAGCCCGCATACTCCCACATCCAAGCCTGATCAACAGAAAAAGCTGAAAAGGTTGAGAATTTCATGACACTCAAACAGGCATGCTCCTCGGAATACCAAGGAGCGCAAGGTGCGTTCAAAGATTCGATGACTCAC
+
ABBBBBFFFFFFGGGBGFGGGGHHHGHHHHHHHHHHHHHHHHGGGGGGHHHHHHHHHHHHHHHGHHHHHHHHHHHHHHHGHHHHHHHHHHHFGHHHGHHHHHHHHHHHHHHHHGGGHHHHHHHHHHHHHHHHHHHHHHHHHHHGFFGGHHHHHHHHHGHHHHHHHHHHHHHHHHHHHGHFGHHHGHHHHHHHHHHGHHHHGHGHHGGHGHHHHHHHGGGGGGHHGGGHGHHHHHHGCGHHFHGHHGHHHHEHHHHHGHHHHHHHHHHHHHGHHHHGDHGHHHGFGFHHHHHHHHHHHHGGGGGFHFHHCHGHHHGGGGGHHHHGGGGHGGGGGGGGGGFFFFFFFBBBBB
@M02197:105:000000000-AN6RF:1:1103:3971:15525 1:N:0:1
GGACAGTGTATTTCTCCGCTTATTGATATGCTTAAGTTCAGCGGGTATCCCTACCTGATCCGAGGTCAACCTTGAAAAAATTGGGGGTCGACGGCTGGACTATCTCACACACCATGCGAAAAGATAATCTTACTACGCCTGGGGATATGAGATCATCCGCCTTTGAATTTCAGAAGGGAGAATGCAAGCAAACTCATCTTCCAAGACCAAGCAAATCTGCTTGAGAGGTATTTAATGACGCTCGAACAGGCATGCCTCCCGGAATACCAGGAGGCGCAATGTGCGTTCAAAGATTCGATGATTCAC
+
AAB?AAFBDFFFGGGDFEEEEEHHG5GFHFFHF5AF6DDFHBEGGGGFHHBGHHHHBGH5GHDCE1FFFGFFHGHFFGF9FGHFHGGGGG3EEGGEGGGHHFHFBGGDHFGGGHHEFDGGCGHGGGFFHGHGHHHGDFGGHHGFHGFGBD?HGHFHHGGEFHFHGHHHGHFFGGCGEGGEGFFGGGFGHGGEFFHFGFFFFHGGFFFFHFFFFFFFEFGFGGFFFEEGBFFFGFB9/E>/G//2GFB1B101B//AAA/B22GDB1GHGEE0A0AFHHHCGEEAA13FBGGCGFF@DBFDF@A>1A
@M02197:105:000000000-AN6RF:1:1103:22182:15421 1:N:0:1
GGACAGTGTATTTCCTCCGCTTATTGATATGCTTAAGTTCAGCGGGTATCCCTACCTGATCCGAGGTCAACCTGTAAAAATTGGGGGTTCTGGCAAGCCACCGGGGGAAACTCTATAGCGGGAGTATGCACTACGCTTAGAGCCCACCGGCACCGCCACTAATTTTGAGGGCCGCGGAGACCGCGTGCCCCAATACCACGCTAGGCGTGAGTGGTTAAATGACGCTCGAACAGGCATGCCCTGCGGAATACCACAGGGCGCAATGTGCGTTCAAAGATTCGATGATTCAC
+
CCDCCDFFFFFFGGGGGGGGGGGHHHHHHHHHHHHGHHHHHHHGGGGGHHHHHHH9HHH<HHH9GGGHHH9HHH'HHHH;0HHHHGGGGHHHHHHHGHGHH<GGGGGGG9HHHHH<<HHGGGG8GHHHH<HH<HGGGGGH<<HHG<GGGGGGGGGGHHHGHHHGHHHHGGGGGGGHHGFFGGGGGGGGHGHHHGFGFFGHHGFGHHHGHHGHHHHHHHHFGGGGHHGHHHHHHHGHGGGGGGGHHGGHHHHGHHGGGGGHHHHGGGGHGGGCGGGGCGFFFFFFFCCCBC
@M02197:105:000000000-AN6RF:1:1103:24262:15677 1:N:0:1
GGACAGTGTATTTCCTCCGCTTATTGATATGCTTAAGTTCAGCGGGTATCCCTACCTGATCCGAGGTCAACCTTAGAAAGATTCTCCCTGAGGGGAGGCAGACCGTGTCCCGTAAACCCATGTGTCCGATACGTGTCCCGTGAAGAACTCAGTGTACCGGGGGTCCAACGAGGCCGCCGTCATTGTCTTTGGGAGGGGCAGGAGCCCCCGAGGGGGCCTCCACCAAACCGTCCAACACCAAGCCGAGGGCTTGAGGGGTGATAATGACGCTCGAACAGGCATGCCCTTCGGAATACCAAAGGGCGCAATGTGCGTTCAAAGATTCGATGACTCAC
+
CCCCCCFFFFFFGGGGGGGGGGGHHHHHHGHHHHHHHHHHHGHGGGEFHHHHHHHHHHHHHHHGGGGHGHHHHHHHHGHHHHHHHHHHHHHHGGGGGGGGGGHHGGHHHHHGHGGHHHGGHHHHHHHGGGGGGHHHHHHGHGGFHHHHHHHH:HHHHHGGGGEFFFFEFFFFAGGGGGGEGGHHHHHGGHGGGHGHHHHHGFGGFEFFCGGGGGGGGHHFGHFGGGEGGHHHGGHGHGGGGGGGHHGGEEHHGGGHHHHHHHHHGGGGGHHFHHHGGHHHHFGFGGGGHHHFHHFHHHHGGGGEHHHHGGGGGGGGGGGGGGGFFFFFFFAA3AA
@M02197:105:000000000-AN6RF:1:1103:7960:15680 1:N:0:1
GGACAGTGTATTTCCTCCGCTTATTGATATGCTTACTTCCTCTAAATGACCAAGATCCTCCGCTTATTGATATGCTACCTTACTTCCTCTAAATGACCAAGCAAAGATTCGATGACTCAC
+
HHHHHHHHHHFFGGGGGGGHHHGHHHHHHHHHHHHHHHHHHHHHHHHHHHHHHHHHHHHHHHGHHHHHHHHHHHHHHHHHHHHHHHHHHHHHHHHHHHHHHGHHHHHHHHGHHHHHHHHH
@M02197:105:000000000-AN6RF:1:1103:29329:15616 1:N:0:1
GGACAGTGTATTTCCTCCGCTTATTGATATGCTTAAGTTCAGCGGGTAGTCCTACCTGATTTGAGGTCAAATTGTCAGAAGCTGTCTCAAAAGAGACCCTTTAGAAGCTGAACCCCATTTATAAAGCTGCTCTTCACAAATGGCGTAGATAATTATCACACCAAAGCAAGGCAACAAAGGTCCCGCTAATGCATTTCAGGAGAGCCGACTTCTGAGAAGCCCGCATACTCCCACATCCAAGCCTGATCAACAGAAAAAGCTGAAAAGGTTGAGAATTTCATGACACTCAAACAGGCATGCTCCTCGGAATACCAAGGAGCGCAAGGTGCGTTCAAAGATTCGATGATTCAC
+
CBBCCCFFFFFFGGGGGGGGGGGHGHHHGHHHHHGHHHCGHHHGGGGGGHHHHHHGHHEHHF5FFHHGFHHHHHHHHGHHHHHHHHHHHHHGHGGFHGHEHHHHHHHHHHHHHHGGGHHGHHHHHHHGHHHHHHHHFHHHHHHHGFFGGHHFHHHHHHHHHHHHHHHHHHHHHHHHGGHGFHHHCGGHHHHHHHHHHHHHHGHGHHGGHGHHGHHHHGGGGGGGHGGGGGHHHHHGGGHHHHHHHHGHHHHHHHGHEHHGHHHHHHHHHFGEDGGFFBHGHHHHHGGHGHGFHHHGGHGGE0GCHHFGFFAHGHHGGGGGHFG4E?GGGGGGGG5DCBGFBFBFFFAAAAA
@M02197:105:000000000-AN6RF:1:1103:8648:15786 1:N:0:1
GGACAGTGTATTTCCTCCGCTTATTGTATGCTTAAGTTCAGCGGGTAGTCCTACCTGATTTGAGGTCAAATTGTCAGAAGCTGTCTCAAAAGAGACCCTTTAGAAGCTGAACCCCATTTATAAAGCTGCTCTTCACAAATGGCGTAGATAATTATCACACCAAAGCAAGGCAACAAAGGTCCCGCTAATGCATTTCAGGAGAGCCGACTTCTGAGAAGCCCGCATACTCCCACATCCAAGCCTGATCAACAGAAAAAGCTGAAAAGGTTGAGAATTTCATGACACTCAAACAGGCATGCTCCTCGGAATACCAAGGAGCGCAAGGTGCGTTCAAAGATTCGATGACTCAC
+
BBBBABFFFFFFGGG5FFEGGGGHGHHHBGFHGFHHHGHHFHC?EEEGHHHHHHHHHHHHHHHEHFHHHGFHHHGHHGGGHFGHHHGHGHGHGHHHGHHHHHGHHHHHHFHHHGGDHHGGHGHHHFGHHHHFHHHHGHHHGGHGGGGGHHHHHGHHHHHHHHHHHHHHHHHHHHHHHHGHGHHHHHHHHHHHHHHHHHHGGHGHHGHHHGHHHHHHGGFGGHFHGGGHGGFHHHHGGHHGGHHHHHHHHHHHHHHHHHHGHHHHHHHHHHHHHHGHHHFHHHFGGHHHHHGGHHHHHHGGGGGHHHHHGGHHHFGGGGGHCHHGFGGHGGGGGGGGFFFFBFFFFBBBBB
@M02197:105:000000000-AN6RF:1:1103:7106:16161 1:N:0:1
GGACAGTGTATTTCCTCCGCTTATTGATATGCTTAAGTTCAGCGGGTATCCCTACCTGATCCGAGGTCAACCTTGAAAAAATTGGGGGTCGACGGCTGGACTATCTCACACACCATGCGAAAAGATAATCTTACTACGCCTGGGGATATGAGATCATCCGCCTTTGAATTTCAGAAGGGAGAATGCAAGCAAACTCATCTTCCAAGACCAAGCAAATCTGCTTGAGAGGTATTTAATGACGCTCGAACAGGCATGCCTCCCGGAATACCAGGAGGCGCAATGTGCGTTCAAAGATTCGATGACTCAC
+
CCBBCCFFFFFFGGGGGGGGGGGHGHHHGHHHHHHHHHHHHHHGGGGGHGHHHHHHHHHHHHHGGGGHHHHHHHHHHHHHGHHHHHGGEGGGGGGGGGGHHHHHHHHHHHHHHGHHHGGHGHHHHHHHHHHHHHHHHHGGHHHHHGHHHHHHGHHHHHHGFHGGHHHHHHHHHHHHHHHHHHHHHHHHHHHHHHGHHGHHHHHHHHHGHHHGHHHFHHHHHHHGHHHHHHHHGHHHDGGGFGHGHHG3FHFEHGGEECGGGHHHHHGHGHHGGGFGHGHHGFGGGGGGGGGGGGGFFFFFFFCCCBB
@M02197:105:000000000-AN6RF:1:1103:15070:16519 1:N:0:1
GGACAGTGTATTTCCTCCGCTTATTGATATGCTTAAGTTCAGCTGGTATTCCTACCTGATTTGAGGTCAAATTGTCAGAAGCTGTCTCAAAAGAGACCCTTTAGAAGCTGAACCCCATTTATAAAGCTGCTCTTCACAAATGGCGTAGATAATTATCACACCAAAGCAAGGCAACAAAGGTCCCGCTAATGCATTTCAGGAGAGCCGACTTCTGAGAAGCCCGCATACTCCCACATCCAAGCCTGATCAACAGAAAAAGCTGAAAAGGTTGAGAATTTCATGACACTCAAACAGGCATGCTCCTCGGAATACCAAGGAGCGCAAGGTGCGTTCAAAGATTCGATGATTCAC
+
BCCCDDFFFFFFGGGGGGGGGGGHHHHHHHHHHHHGHHHHHHHHHHHHHHHHHGHHHIHIIHHHGHHHHHHHHHHHHHHHHHHHHHHHHHHHHGHHHGHHHHHHHHHHHHHHHHGGGHHHHHHHHHHHHHHHHHHHHHHHHHGHGGGGGHHHHHHHHHHHHHHHHHHHHHHHHHHHHHHHHHHHGHHGHHHHHHHHHHHHHGHGHHHGGHGHHHHHHHHHHHHHHHGGHGHHHHHHGGHHHGHHHGHHHHHHHGHHHHHHHGHHHHHHHHHGHHG@GHHHHHHHHGHGGHHHHHHHHHHGGCGGHHHGHHHHHHHGGGGGHHHHGGGGHGGGGGGGGGGFFFFFFFBBBAB
@M02197:105:000000000-AN6RF:1:1103:11207:16965 1:N:0:1
GGACAGTGTATTTCCTCCGCTTATTGATATGCTTAAGTTCAGCGGGTATCCCTACCTGATCCGAGGTCAACCTTGAAAAAATTGGGGGTCGACGGCTGGACTATCTCACACACCATGCGAAAAGATAATCTTACTACGCCTGGGGATATGAGATCATCCGCCTTTGAATTTCAGAAGGGAGAATGCAAGCAAACTCATCTTCCAAGACCAAGCAAATCTGCTTGAGAGGTATTTAATGACGCTCGAACAGGCATGCCTCCCGGAATACCAGGAGGCGCAATGTGCGTTCAAAGATTCGATGACTCAC
+
CCCCCCFFDFFFGGGGGGGGGGGHHGHHHHHGHHHHHHHHHHHGGGGGHHHHHHHHHHHHHHHGGGGHHHHGHHHHHGHFGHHHHHGGEGGGGGGGGGGHHHHHHHHHHHHGGGHHHHHHHHHHHHHHHHHHHHHHHHGGHGHHHHHHHHHHHHHHHHHHGHHGHHHHHHHHHHGGHHHHHHHHHHHHHHHHHHHHHHHHGHHHHHHGHHGHGHHHHHHHHHHHHGHHHHHHHHHHGGGGGHGGHHHHHHHHHGGGGGGGHHHHHHGHHHHGGGGGHHHGGEEGHGGGGGGGGGGBFFFFFFABAAA
@M02197:105:000000000-AN6RF:1:1103:20124:16919 1:N:0:1
GGACAGTGTATTTCCTCCGCTTATTGATATGCTTAAGTTCAGCGGGTAGTCCTACCTGATTTGAGGTCAAATTGTCAGAAGCTGTCTCAAAAGAGACCCTTTAGAAGCTGAACCCCATTTATAAAGCTGCTCTTCACAAATGGCGTAGATAATTATCACACCAAAGCAAGGCAACAAAGGTCCCGCTAATGCATTTCAGGAGAGCCGACTTCTGAGAAGCCCGCATACTCCCACATCCAAGCCTGATCAACAGAAAAAGCTGAAAAGGTTGAGAATTTCATGACACTCAAACAGGCATGCTCCTCGGAATACCAAGGAGCGCAAGGTGCGTTCAAAGATTCGATGATTCAC
+
CCCCCBFFFFFFGGGGGGGGGGGHHHHHHHHHHGHHHHHHHHHGGGGGGHHHHHHHHHHHHHHHGHHHGHHHHGHHHHHHHHHHGHHHHHHHFGHHHGHHHHGHHHHHHHHHHHGGGHHHHHHHHHHHHHHHHHHHHHHHHGGHGGGGGHHHHHHHHHHHHHHHHHHHHHHHHHHHHHHHHHHHGHHGGHHHHHHHHHHHHGHGHHGGGGGHHHHHHGGGGGHHHHGGGGHGHHHHGGHHHGHGHHHFHGHHHHHHHHHHHHHHHHHHHHHHHHHHHGHFGHHHFGHHHHDHHHHHHHHCGGGGHHHGHHFGHHHGGGGGHHGGGGGGHGGGGGGGEGGFFFFFFFABAAA
@M02197:105:000000000-AN6RF:1:1103:11148:17048 1:N:0:1
GGACAGTGTATTTCCTCCGCTTATTGATATGCTTACTTCCTCTAAATGACCAAGATCCTCCGCTTATTGATATGCTTAAGTTCAGCGGGTATCCCTACCTGATCCGAGGTCAAACTTAGAAAGTTGGGGGTTGCTGGCCAGCGTCCACCGGGTCCCTGTAGCGAGGAGTATTACTACGCTTAGGGCCCGAGAGGCGCCGCCACTGATTTTAAGGCCCGCCGTCTCCGGCGAGGCCCAAGACCAAGCTAGGCTTGAGTGTTGTACTGACGCTCGAACAGGCATGCCCTGCGGAATACCACAGGGCGCAATGTGCGTTCAAAGATTCGATGATTCAC
+
CCCCCCFFFFFFGGGCGGGGGGGHHHHHHHHHHHHGHHHHHHHHHHHGHHHHHHHHHHIIHGGGGGHHGHHHHHHHHHHHHHHHHHGGGFGHHHHHHHHHHHHHHHGGGGHHHHHHHHHHHHHFHHHGGGGGGHHHHGHHGGGGGGGHHGGGGGHHGHHHHHGGGGGGHHHHHHHHHGGGGGGFGGGGGGGGGGGGGGGHHHHFHHHHFHHGGFGGGGGGGFFFGGGGGHGHGFFHHHHHGHFHFGHHGHHGHFHFHHHHHGHGDGGGGHHGHHHHHHFHHGE?GFCGHHHFGHHGHHHGGGEDG5HHGGEGGGGGGGGFFGGFFFFFFFBBBAB
@M02197:105:000000000-AN6RF:1:1103:22600:17073 1:N:0:1
GGACAGTGTATTTCCTCCGCTTATTGATATGCTTAAGTTCAGCGGGTAGTCCTACCTGATTTGAGGTCAAATTGTCAGAAGCTGTCTCAAAAGAGACCCTTTAGAAGCTGAACCCCATTTATAAAGCTGCTCTTCACAAATGGCGTAGATAATTATCACACCAAAGCAAGGCAACAAAGGTCCCGCTAATGCATTTCAGGAGAGCCGACTTCTGAGAAGCCCGCATACTCCCACATCCAAGCCTGATCAACAGAAAAAGCTGAAAAGGTTGAGAATTTCATGACACTCAAACAGGCATGCTCCTCGGAATACCAAGGAGCGCAAGGTGCGTTCAAAGATTCGATGATTCAC
+
CCCBCBFFFFFFGGGGGGGGGGGHHHHHBHHHHHHHHHHHHHHGGGGGGHHHHHHHGHGHHHHHGHHHHHHHHHHHHHHHHHHHHHHHHHHHHGHHHGHHHHHGHHHHHHHHHHGGGHHHHHHHHHHHHHHHHHHHHHHHHHGHGGGGGHHHHHHHHHHHHHHHHHHHHHHHHHHHHHHHHHHHGGHHGHHHHHHHHHHHHGHGHHHHHHHHGHHHHGGGGGHGHHGGHGHHHHHHGGHHHFHHHHHHHHGHHHHHHHHHHHHHHHHHHHHHHHFHHHHHHHHHFGHHHHDGEHGHHHHGGGGGHHGHHHHHHHHFGGGGHHHHEGGGGGGGGGGGGGGFFFFFFFBBBBB
@M02197:105:000000000-AN6RF:1:1103:17424:17139 1:N:0:1
GGACAGTGTATTTCCTCCGCTTATTGATATGCTTAAGTTCAGCGGGTAGTCCTACCTGATTTGAGGTCAAATTGTCAGAAGCTGTCTCAAAAGAGACCCTTTAGAAGCTGAACCCCATTTATAAAGCTGCTCTTCACAAATGGCGTAGATAATTATCACACCAAAGCAAGGCAACAAAGGTCCCGCTAATGCATTTCAGGAGAGCCGACTTCTGAGAAGCCCGCATACTCCCACATCCAAGCCTGATCAACAGAAAAAGCTGAAAAGGTTGAGAATTTCATGACACTCAAACAGGCATGCTCCTCGGAATACCAAGGAGCGCAAGGTGCGTTCAAAGATTCGATGACTCAC
+
BB@BBBFFDFFFGGGGGGGGGGGGHFHHHHFHHHGBFHHHHHHGGGGGGHGHHHGHHHHHGHHHGHHHHHFHH5FGHGHHHGHFHFHHHHGHFFFHHGEHHFHHHHGHHHHHHHGGGHGHHHHHHHFHHGHHFHHHHHGHHGHHGGGGGGHHHHHHHHGHHGHHHGGHHHGHHHHHHHHGGDFFHGHHHHHGHHHHHHGHHGHGEGHHHHGHHHGHGGGGGGHHHFFGFGHHHFGCACGHHHHGHHHHHFGHFGBFEHGHGHGHGHFGHHHHHHHHHHHHHGHFHGHHHGHHGHGBGGGGEGFGHFHCHGFGHHFGGGGCHHGGGGGGHFFGFGGFGGGFFFFF5FBBAAA
@M02197:105:000000000-AN6RF:1:1103:4280:17103 1:N:0:1
GGACAGTGTATTTCCTCCGCTTATTGATATGCTTAAGTTCAGCGGGTATCCCTACCTGATCCGAGGTCAACCTGTGAAAATTGGGGGTTCTGGCAAGCCACCGGGGGGAACTCTATAGCGGGAGTATGCACTACGCTTAGAGCCCACCGGCACCGCCACTAATTTTGAGGGCCGCGGAGACCGCGTGCCCCAATACCACGCTAGGCGTGAGTGGTTAAATGACGCTCGAACAGGCATGCCCTGCGGAATACCACAGGGCGCAATGTGCGTTCAAAGATTCGATGATTCAC
+
DDDCDDFFFFFFGGGGGGGGGGGHHHHHHHHHHHHHHHHHHHHGGGGGHHHHHHHHHHH<HHHGGGGHH;HHHH9HHHHHHHHHHGGGGHHH:HHHGHG<HHGGGGGGGGGGGGGGGGGGGGF7DFFFFFFF9FF7FFFFFFFFFFFFFFFFGGGHHHHHHHFHFHHHGGGGGGGHHGGGGGGGGGGGHHHGGHHGGFGHHGHGHHGHHHFHHHFHHHFGGHGGHHGHHFGHHGHFFCFGGGGHHHHGHHHHHHGGGCGHHHFGFGGHGGGGGGGGGGFFFFFFFCCBBB
@M02197:105:000000000-AN6RF:1:1103:15608:17277 1:N:0:1
GGACAGTGTATTTCCTCCGCTTATTGATATGCTTAAGTTCAGCGGGTATCCCTACCTGATCCGAGGTCAACCTTGAAAAAATTGGGGGTCGACGGCTGGACTATCTCACACACCATGCGAAAAGATAATCTTACTACGCCTGGGGATATGAGATCATCCGCCTTTGAATTTCAGAAGGGAGAATGCAAGCAAACTCATCTTCCAAGACCAAGCAAATCTGCTTGAGAGGTATTTAATGACGCTCGAACAGGCATGCCTCCCGGAATACCAGGAGGCGCAATGTGCGTTCAAAGATTCGATGATTCAC
+
CCCCDDFFFFFFGGGGGGGGGGGHHHHHHHHHHHHHHHHHHHHGGGGGHHHHHHHHHHHHHHHGGGGHHHHHHHHHHHHHGHHHHHGGGGGGGGGGGGGHHHHHHGHHHHHHHGHHHHGGHGHHHHHHHHHHHHHHHHGGHHHHGHGHHHHHHHHHHHHHHHHGHHHHHHHHHHHHHHHHHHHHGHHGHHHHGHHHGHHHHHHHHHGGHHGHHHHHHHHHHHHHHHHHHHHHGGHHGGGGGHHGHHGHHHHHHGGGGGGGHHHHHHHHHHGGGGGGHHHHGGEGHGGGGGGGGGGFFFFFFFCCCCC
@M02197:105:000000000-AN6RF:1:1103:16025:17485 1:N:0:1
GGACAGTGTATTTCCTCCGCTTATTGATATGCTTAAGTTCAGCGGGTAGTCCTACCTGATTTGAGGTCAAATTGTCAGAAGCTGTCTCAAAAGAGACCCTTTAGAAGCTGAACCCCATTTATAAAGCTGCTCTTCACAAATGGCGTAGATAATTATCACACCAAAGCAAGGCAACAAAGGTCCCGCTAATGCATTTCAGGAGAGCCGACTTCTGAGAAGCCCGCATACTCCCACATCCAAGCCTGATCAACAGAAAAAGCTGAAAAGGTTGAGAATTTCATGACACTCAAACAGGCATGCTCCTCGGAATACCAAGGAGCGCAAGGTGCGTTCAAAGATTCGATGATTCAC
+
CCCDDCFFFFFFGGGGGGGGGGGHHHHHHHHHHHHHHHHHHHHGGGGGGHHHHHHHHGHHHHHHGHHHHHHHHHHHHHHHGHHHHHHHHHHHFGHHHGHHHHHHHHHHHHHHHHGGGHHHHHHHHHHHHHHHHHHHHHHHHGHHGGGGGHHHHHHHHHHHHHHHHHHHHHHHHHHHHHHHHHHHHHGHGHHHHHHHHHHHHGHGHHHHHHHHHHHHHHGGGGHGHHGGHGHGHHHHGGHHHHBHHEHHHHHHHHHHGHHHHHHHHHHFGHHHHHGHHHHGHHHGFGHHHHHHHHHHHHHGGGGGHHFHGFBHFEHGGGGGHHHHGGGGHGGGGGGGGGGFFFFFFFAAAAA
@M02197:105:000000000-AN6RF:1:1103:21481:17578 1:N:0:1
GGACAGTGTATTTCCTCCGCTTATTGATATGCTTAAGTTCAGCGGGTATCCCTACCTGATCCGAGGTCAACCTTGAAAAAATTGGGGGTCGACGGCTGGACTATCTCACACACCATGCGAAAAGATAATCTTACTACGCCTGGGGATATGAGATCATCCGCCTTTGAATTTCAGAAGGGAGAATGCAAGCAAACTCATCTTCCAAGACCAAGCAAATCTGCTTGAGAGGTATTTAATGACGCTCGAACAGGCATGCCTCCCGGAATACCAGGAGGCGCAATGTGCGTTCAAAGATTCGATGATTCAC
+
BCCCCCFFFFFFGGGGGGGGGGGHHHHHHHHHHHHGHHHHGHHGGGGGHGHGHHHHHHHHHHHGGGGHHHHHHHHHHHHHGHHHHHGGGGGGGGGGGGGHHHGHHHHHHHHHHGGGHHGGHHHHHHHHHHHHHHHHHGGGHHHHHHHHHHHHHHHHHHGHHHHHHHHHHHHHHHGHGHHHHHHHHHHHHHHHGHHHHGHHHHHHHHGGGFHHHHHHHHHHFHFHHGHHGFFHGHHHGGGGGHGGHHHHHHHHHGGGGGCGHHHHHHHGHHHFEECFCHHHEGGGGGGGGGGGGFGFFFFFFFCCBBC
@M02197:105:000000000-AN6RF:1:1103:26322:17521 1:N:0:1
GGACAGTGTATTTCCTCCGCTTTGATATGCTTAAGTTCAGCGGGTAGTCCTACCTGATTTGAGGTCAAATTGTCAGAAGCTGTCTCAAAAGAGACCCTTTAGAAGCTGAACCCCATTTATAAAGCTGCTCTTCACAAATGGCGTAGATAATTATCACACCAAAGCAAGGCAACAAAGGTCCCGCTAATGCATTTCAGGAGAGCCGACTTCTGAGAAGCCCGCATACTCCCACATCCAAGCCTGATCAACAGAAAAAGCTGAAAAGGTTGAGAATTTCATGACACTCAAACAGGCATGCTCCTCGGAATACCAAGGAGCGCAAGGTGCGTTCAAAGATTCGATGATTCAC
+
CCCCCCFFDFFFGGGGGGGGGGGHGHHHHHHHHFHHHHHHHGGGFGFFHHHHHHHHHHHHHHGHHHHHHHHGHHHHHHHHHHHHHHHHHHHGHHHGHHHHHHHHHHHHHHHHGGGHHHHHHHHHHHHHHHHHHHHHHHHHHHGGGGGHHHHHHHHHHHHHHHHHHHHHHHHHHHHHHHHHGHHGGHHHHHHHHHHHHHHGHGHHHHHGHHHHHGGGGGGGHHGGGGHGGHGHHHGGHHGHHHHHGHHHHHGHHHHHGHHHHGHHHHHHGHHHHHHGHHHHHGDGHHFHHHHGHHGHHGGGGGHHHHGBFHHHHGGGFGHHHHGGGGHGGGGGGGGGGFFFFFFFCCBCC
@M02197:105:000000000-AN6RF:1:1103:26697:17542 1:N:0:1
GGACAGTGTATTTCCTCCGCTTATTGATATGCTTAAGTTCAGCGGGTAGTCCTACCTGATTTGAGGTCAAATTGTCAGAAGCTGTCTCAAAAGAGACCCTTTAGAAGCTGAACCCCATTTATAAAGCTGCTCTTCACAAATGGCGTAGATAATTATCACACCAAAGCAAGGCAACAAAGGTCCCGCTAATGCATTTCAGGAGAGCCGACTTCTGAGAAGCCCGCATACTCCCACATCCAAGCCTGATCAACAGAAAAAGCTGAAAAGGTTGAGAATTTCATGACACTCAAACAGGCATGCTCCTCGGAATACCAAGGAGCGCAAGGTGCGTTCAAAGATTCGATGATTCAC
+
CCCCCCFFFFFFGGGGGGGGGGGHHHHHHHHGHHHHHHHHHHHGGGGGGHHHHHHHHHHHHHHHGHHHHHHHHHHHHHHHGHHHHHHHHHHHHGHHHGHHHHHGHHHHHHHHHHGGGHHHHHHHHHHHHHHHHHHHHHHHHHHHGFGGGHHHHHHHHHHHHGHHHHGHHHGHHHHHHHHHHHHHGHHHHHHHHHHHHHHHHGHGHHHGGGGHHGHGHGGGGGHHHGGGGGGGHHGGGGHHHHHFFDFGHHHHHHHHHHHHHHHHGHHHHHGHHHHHHFHHHGHGFGFHG5HHGHHHGCHGGGGEHHHGGHHHHGHGGGGGGHHHGGCGHGGGGGGGGGGFFFFFFFABBAA
@M02197:105:000000000-AN6RF:1:1103:8069:17676 1:N:0:1
GGACAGTGTATTTCCTCCGCTTATTGATATGCTTAAGTTCAGCGGGTAGTCCTACCTGATTTGAGGTCAAATTGTCAGAAGCTGTCTCAAAAGAGACCCTTTAGAAGCAGAACCCCATTTATAAAGCTGCTCTTCACAAATGGCGTAGATAATTATCACACCAAAGCAAGGCAACAAAGGTCCCGCTAATGCATTTCAGGAGAGCCGACTTCTGAGAAGCCCGCATACTCCCACATCCAAGCCTGATCAACAGAAAAAGCTGAAAAGGTTGAGAATTTCATGACACTCAAACAGGCATGCTCCTCGGAATACCAAGGAGCGCAAGGTGCGTTCAAAGATTCGATGATTCAC
+
CCCCCBFFFFFFGGGGGGGGGGGHHHHHGHHHHHHHHHHHHHHGGGGGGHHHHHHHHHHHHHHHGHHHHHHHHHHHHHHHGHHHHHHHHHHFHGHHHGHHHHHHHHHHGHHHHGGGGHHHHHHHHHHHHHHHHHHHHHGHHGGHGGGGGGHHHHHHHHHHHGHHHHHHGHHHHHHHHHGHGGGHHHHHHHHHHHHHHHHHHGGGHHHGGGGHHHHHHGGGGGGHHGGGGGHGGGGGGGHHHHGHHHHHHHHHHHFHGHHHHHHHGHHHHEHHHHGBHHHHFHHHFGHHHHHHHHGHGHEGGFGGHHFFHHFHHHHGFFGGHGCHGEFGHFGGGGGGGGGFFFFFFFBBBBB
@M02197:105:000000000-AN6RF:1:1103:13690:17636 1:N:0:1
GGACAGTGTATTTCCTCCGCTTATTGATATGCTTAAGTTCAGCGGGTATCCCTACCTGATCCGAGGTCAACCTTGAAAAAATTGGGGGTCGACGGCTGGACTATCTCACACACCATGCGAAAAGATAATCTTACTACGCCTGGGGATATGAGATCATCCGCCTTTGAATTTCAGAAGGGAGAATGCAAGCAAACTCACCTTCCAAGACCAAGCAAATCTGCTTGAGAGGTATTTAATGACGCTCGAACAGGCATGCCTCCCGGAGTACCAGGAGGCGCAATGTGCGTTCAAAGATTCGATGATTCAC
+
BCCDDCFFFFFFGGGGGGGGGGGHHHHHHHHHHHHHHHHHHHHGGGGGHHHHHHHHGHHHHHHGGGGHHHHGHHHHHHGHGHHHHHGGGGGGGGGGGGGHHHHHHHHHHHHHHGHHHHHHHGHHHHHHHHHHHHHHHHGGHHHHHHHHHHHHHHHHHHHHHGHHHHHHHHHHHHHHHHHHHHGHGHHHHHHHHHGGGGHHHGHHHHHGHHHGHHHGHHHHHHHHHHHHHGHHHHHHGGGGDGHGGHGHHHFGHFGGGGGGGHHHHGHGHHHGGGGGHHHHGEEGHGGGGGGGGGGFFFFFFFBA?AB
@M02197:105:000000000-AN6RF:1:1103:26870:17826 1:N:0:1
GGACAGTGTATTTCTCCGCTTATTGATATGCTTAAGTTCAGCGGGTAGTCCTACCTGATTTGAGGTCAAATTGTCAGAAGCTGTCTCAAAAGAGACCCTTTAGAAGCTGAACCCCATTTATAAAGCTGCTCTTCACAAATGGCGTAGATAATTATCACACCAAAGCAAGGCAACAAAGGTCCCGCTAATGCATTTCAGGAGAGCCGACTTCTGAGAAGCCCGCATACTCCCACATCCAAGCCTGATCAACAGAAAAAGCTGAAAAGGTTGAGAATTTCATGACACTCAAACAGGCATGCTCCTCGGAATACCAAGGAGCGCAAGGTGCGTTCAAAGATTCGATGATTCAC
+
BBBBBBFFFFFFGGGGGGGGGGHGHHHHHHHHHHHHHHHHGHGGGGGGHHHHHHHHHGHHHHHGHHHHHHHHGHHHHFHGHHHHHHHHHHGHGHGHGHHHHHEHHHHHHHHHHGGGHHHHHHGGHGFHHHHHHHHHHGGGGHHGGGGGGHHHHHHHHHHHHHHHHHHHHHHHHHHHHHGGHHHHGHHHHHHHHHHHHHHGGHGHHHHGHGHHHHHHGGGGGHHHHGGGGHHGHHGGGHHHHGHHHHHHHHHGHHHHHHHHHHHHHHHHHHGHHHHEHHHHHHGFGHHGHFHGGHFHHGGGGGGHHFHGGHGGHGGGGGGHHHHGGGFGGGGFGGGGGGFFFFFFFBAA>A
@M02197:105:000000000-AN6RF:1:1103:20396:17993 1:N:0:1
GGACAGTGTATTTCCTCCGCTTATTGATATGCTTAAGTTCAGCGGGTAGTCCTACCTGATTTGAGGTCAAATTGTCAGAAGCTGTCTCAAAAGAGACCCTTTAGAAGCTGAACCCCATTTATAAAGCTGCTCTTCACAAATGGCGTAGATAATTATCACACCAAAGCAAGGCAACAAAGGTCCCGCTAATGCATTTCAGGAGAGCCGACTTCTGAGAAGCCCGCATACTCCCACATCCAAGCCTGATCAACAGAAAAAGCTGAAAAGGTTGAGAATTTCATGACACTCAAACAGGCATGCTCCTCGTAATACCAAGGAGCGCAAGGTGCGTTCAAAGATTCGATGACTCAC
+
CDDDCDFFFFFFGGGGGGGGGGGHGHHHHHHHHHGHHHHHHHHGGGGGGHHHHHHHGHHHHHHHGHGFHHHEHHHHHHHHHGHHHHHHHHHHHGHHHGHHHHHHHHHHHHHHHHGGGHGHHHHHHHHHHHHHHHHHHHHHGHHHGFFGGGHHHHHHHHHHHHHHHHHHHHHHHHHHHHHHGHHHHGHHHHHHHHHHHHHHHGGGHHHHGHHHHHHHHGGGGGGHHGGGHGHHHHHGGGHHHGHHHGHHGGHHHHHHHHHGHHHHHHHHHHHHHHHHGBHHHHHHHGHHHHHHHHHHHHHGGGGGGFFHGHFHGHGGGGGGHHHHGGGGGGGGGGGGGGGFFFFFFFABAAA
@M02197:105:000000000-AN6RF:1:1103:28140:18340 1:N:0:1
GGACAGTGTATTTCCTCCGCTTATTGATATGCTTAAGTTCAGCGGGTATCCCTACCTGATCCGAGGTCAACCTTGAAAAAATTGGGGGTCGACGGCTGGACTATCTCACACACCATGCGAAAAGATAATCTTACTACGCCTGGGGATATGAGATCATCCGCCTTTGAATTTCAGAAGGGAGAATGCAAGCAAACTCATCTTCCAAGACCAAGCAAATCTGCTTGAGAGGTATTTAATGACGCTCGAACAGGCATGCCTCCCGGAATACCAGGAGGCGCAATGTGCGTTCAAAGATTCGATGACTCAC
+
BBBBBBFFFFFFFGFGGGGGGGDHFHHGF6GFHHFCFHHGHHHGGGGEHHHHHFHHFHFHHHHGGGGHGHHHHHHHHHHFFHHHHHGGGGGGGCGFGGGHHHHHGGHHHHHGHGHHGHFHHHGHHFHHHHGHHHHHHHGGHGHHGHGHGHHHHHHHHHGHGGGGHHHHHHHHHGGGHHHGHGHHHHHHHGHHHGGFGGGHHHHGHHHGHHHHGFFFHHFHHHHHHHHHHHHHHHHHGGGECHEEBHHGEHC1BFGFGFGCHHHGHHGFHFGDGGEGGHHHGFEEHGGGGGGGGGGFFFFFFFAAAAA
@M02197:105:000000000-AN6RF:1:1103:14141:18872 1:N:0:1
GGACAGTGTATTTCCTCCGCTTATTGATATGCTTAAGTTCAGCGGGTATCCCTACCTGATCCGAGGTCAACCTTGAAAAAATTGGGGGTCGACGGCTGGACTATCTCACACACCATGTGAAAAGATAATCTTACTACGCCTGGGGATATGAGATCATCCGCCTTTGAATTTCAGAAGGGAGAATGCAAGCAAACTCATCTTCCAAGACCAAGCAAATCTGCTTGAGAGGTATTTAATGACGCTCGAACAGGCATGCCTCCCGGAATACCAGGAGGCGCAATGTGCGTTCAAAGATTCGATGATTCAC
+
CCCCCCFFFFFFGGGGGGGGGGGHHHHHHHHHHHHHHHHHHHHGGGEGHHHHHHHHHHHHGHHGGGGHHHHHHHHHHFHHGHHHHHGGGGGGGGGGGGGHHHHHHHHHHHHGHHHHHHHHHHHHHHHHHHHHHHHHHHGGHHHGHHHHHHHHHHHHHHHGGHGGHHHHHHHHHHHHHHHHGHHHHHHHHGHHHHHHHGHGGHHHHHGGHHHHHHHHFHGGHHHGHHHHHHHHHHHHGFGGGHHGHHHHHFGHHFGEEEGGHHHHFHEHHHHGGGGGHHHHGGGGHGGGGGGGGGGFFFFFFFBBA?A
@M02197:105:000000000-AN6RF:1:1103:14213:18827 1:N:0:1
GGACAGTGTATTTCCTCCGCTTATTGATATGCTTAAGTTCAGCGGGTATCCCTACCTGATCCGAGGTCAACCTTGAAAAAAATGGAGGTCAACGGCAGGGCAATCACACACACCAAGCGAAAAGATAAACTTACTACACCTGGGGATATGAGATCATCCGCCTTTGAATTTCAGAAGGGAGAATGCAAGCAAACTCATCTTCCAAGACCAAGCAAATCTGCTTGAGAGGTATTTAATGACGCTCGAACAGGCATGCCTCCCGGAATACCAGGAGGCGCAATGTGCGTTCAAAGATTCGATGATTCAC
+
CCDDDDFFFFFFGGGGGGGGGGGHHHHHHHHHHHHHHHHHHHHGGGGGHHHHHHHHHHHHHHHGGGGHHHHHHHHHHHHGGGHHHHHGGHHHHGGGGGGGGGHHHHHHHGGGGGHHHGGHHHGHHHHHHHHHHHHHHHHHHHHHHHHHHHHHHHHHHHGHHHHHHHHHHHHHHHHHHHHHHHHHHHHHHHHHHHHHHHHHHHHHHHHGHHHGHHHHHHGHHHHGHHHHHGHHGFHHGGGGGHHGHG3GHHGGHGGGG?GGHHHHHHHHHHHEGGGGHHHHGGGGHGGGGGGGGGGFFFFFFFBBBBB
@M02197:105:000000000-AN6RF:1:1103:11119:19012 1:N:0:1
GGACAGTGTATTTCCTCCGCTTATTGATATGCTTAAGTTCAGCGGGTATCCCTACCTGATCCGAGGTCAACCTTGAAAAAATTGGGGGTCGACGGCTGGACTATCTCACACACCATGCGAAAAGATAATCTTACTACGCCTGGGGATATGAGATCATCCGCCTTTGAATTTCAGAAGGGAGAATGCAAGCAAACTCATCTTCCAAGACCAAGCAAATCTGCTTGAGAGGTATTTAATGACGCTCGAACAGGCATGCCTCCCGGAATACCAGGAGGCGCAATGTGCGTTCAAAGATTCGATGATTCAC
+
CCCCCDFFDFFFGGGGGGGGGGGHHHHHHHHHHHHHHHHHHHHGGGGGHHHHHHHHHHHHHHHGGGGHHHHHHHHHHHHHGHHHHHGGGGGGGGGGGGGHHHHHHHHHHHHGHGHHHHHHHHHHHHHHHHHHHHHHHHGGHHHHHHHHHHHHHHHHHHHGHGHHHHHHHHHHHHHHHHHHHHHHHHHHHGHHHHHHGHGGHHGHHHHGHHHHHHHHHHHHHFHHHHHHHHHHHHHGGGGGGHHGHHHHHHHHHFECEFFGHHHHHHHHHHHGGGGGHHGHGGGEAGGGGGGGGGGFFFFFFFCCCCC
@M02197:105:000000000-AN6RF:1:1103:29201:18826 1:N:0:1
GGACAGTGTATTTCCTCCGCTTATTGATATGCTTAAGTTCAGCGGGTAGTCCTACCTGATTTGAGGTCAAATTGTCAGAAGCTGTCTCAAAAGAGACCCTTTAGAAGCTGAACCCCATTTATAAAGCTGCTCTTCACAAATGGCGTAGATAATTATCACACCAAAGCAAGGCAACAAAGGTCCCGCTAATGCATTTCAGGAGAGCCGACTTCTGAGAAGCCCGCATACTCCCACATCCAAGCCTGATCAACAGAAAAAGCTGAAAAGGTTGAGAATTTCATGACACTCAAACAGGCATGCTCCTCGGAATACCAAGGAGCGCAAGGTGCGTTCAAAGATTCGATGATTCAC
+
B@BBBBBBBFFBGGGGCGG??CGGHHGCHHGCGGHGFHHHGGGGGGCGEHHGHHGGHGHHHHHBFFGHHHGHHHHFFGHGGEGEHHHHHGHGGGGHGGHGHGGHHGFBFGHHHEGGGGHHGHHGGHGHHGHHHGFHHGHHGHFGGGGGGGFGGHGHFFHGHDEE-8FHFEGHHHHHHFHHHGHHGGGGGHHHHHGHGHHHHGGGGHGGGGGEHGHHHGFCFE@HHHGGGGGHGGGFGGHEEGFGGHEGHHHGFHGHHHEHFHGGHFFGGHHHGHFFFBGHGFFEFFFFFD3BEEEEFAFECGE?FGFBBBBCGHC?GFCCCGFA2C?CGFCGGGGGGGGBBBFFFBB@BBA
@M02197:105:000000000-AN6RF:1:1103:20961:19168 1:N:0:1
GGACAGTGTATTTCCTCCGCTTATTGATATGCTTAAGTTCAGCGGGTAGTCCTACCTGATTTGAGGTCAAATTGTCAGAAGCTGTCTCAAAAGAGACCCTTTAGAAGCTGAACCCCATTTATAAAGCTGCTCTTCACAAATGGCGTAGATAATTATCACACCAAAGCAAGGCAACAAAGGTCCCGCTAATGCATTTCAGGAGAGCCGACTTCTGAGAAGCCCGCATACTCCCACATCCAAGCCTGATCAACAGAAAAAGCTGAAAAGGTTGAGAATTTCATGACACTCAAACAGGCATGCTCCTCGGAATACCAAGGAGCGCAAGGCGCGTTCAAAGTTTCGATGATGCAC
+
AAA@BB4D5@@@6FGFGG?AE22AFAGF6655D55FDGHHHFG22AAE23DFG5GGFEBGFG5AFBFEHFHHF5DE555@FGHFGGHGGFGH3FFHH1AGGGEE3@@3GFHH3GAE:0BGDGHBG4?3FG99BFFFHFFAF:CHCCB?FFB;1DBFHHFHCFFG/?F;0F0FAC?GGCFBHHHHFGD=01=DF1FHGHEG1F<1<+F<CCHHFGEF0<4B?EBGF0?;FFFEGGGGCEFB0BGF1B>1@@2DFGGBB1FB22B1E0FB222B11B@1EG2BHGBFFF01B@B1111BA//?EAAAA2B211EA11//E0011A00A0A1113B3EEE1GF1@@13@11>>1
@M02197:105:000000000-AN6RF:1:1103:5141:19085 1:N:0:1
GGACAGTGTATTTCCTCCGCTTATTGATATGCTTAAGTTCAGCGGGTAGTCCTACCTGATTTGAGGTCAAATTGTCAGAAGCTGTCTCAAAAGAGACCCTTTAGAAGCTGAACCCCATTTATAAAGCTGCTCTTCACAAATGGCGTAGATAATTATCACACCAAAGCAAGGCAACAAAGGTCCCGCTAATGCATTTCAGGAGAGCCGACTTCTGAGAAGCCCGCATACTCCCACATCCAAGCCTGATCAACAGAAAAAGCTGAAAAGGTTGAGAATTTCATGACACTCAAACAGGCATGCTCCTCGGAATACCAAGGAGCGCAAGGTGCGTTCAAAGATTCGATGATTCAC
+
BBABCCFFFFFFGGGGGGGGGGGHHHHHHHHGHHHCFGHHGHGGGGEEGHHHHHFAHHHHHHHHGGFFHHHHHHHHHHHHHHHHHHHHHHHHHGHGHGHHGHHGHHHHHHFHHFDGDGHHHHHHHHHHHHHHHGHGHHHHHHHHGGFGGHHHHHHHHHHHHGHHHHHHHHHHHHHHHHGGHHHHGHGHGFHHHHHHHHHHHGGCEHGHGHHHHHGGGGGGEEGHGHGGGGGGGHGGGGGHHFBFHFHGHHHHHHHHHGHHHHHHGHHHHHHHHGFFFDEHFEGHGFEHFHHEHHHHHGE1AFCDHGBFBGFBHGFCGGGFHHCHGEE?HGGFGGGGEGCFFFFFFBBBBAA
@M02197:105:000000000-AN6RF:1:1103:24532:19314 1:N:0:1
GGACAGTGTATTTCCTCCGCTTATTGATATGCTTAAGTTCAGCGGGTAGTCCTACCTGATTTGAGGTCAAATTGTCAGAAGCTGTCTCAAAAGAGACCCTTTAGAAGCTGAACCCCATTTATAAAGCTGCTCTTCACAAATGGCGTAGATAATTATCACACCAAAGCAAGGCAACAAAGGTCCCGCTAATGCATTTCAGGAGAGCCGACTTCTGAGAAGCCCGCATACTCCCACATCCAAGCCTGATCAACAGAAAAAGCTGAAAAGGTTGAGAATTTCATGACACTCAAACAGGCATGCTCCTCGGAATACCAAGGAGCGCAAGGTGCGTTCAAAGATTCGATGATTCAC
+
BBBBBBDDDDBDG6FE5CAFE?EBGFFA6DA5AFD5FF5AA55BEEAACFDEGGCGFGH5GGDA1FFGHH5GH5BEEG55F3B3FBDGFHFHCFHHHEEFHFEGHHE3FGGHFG?EFGHGHFGHHFGHGHFD?GHFGHHHGEBGCABBGHGGGFFHDHFHHHHHHGCFHHGEG80GGHGH@CGGGHHGGDGGGDD1GHHHHGHGGFHHFHHGGGG0GFFF?EGGDDGFGG1DFGBFGE>F01@2FFFHHHHHGEFHHHHHFHGEDHHGD2EHFFGHFF1HEHHHHFABFEGDAA1EGB//?GGGFDF2AA1111GEEE0E1BFGEEAGHGGGGGG3A1F1BFFFFDA>11>
@M02197:105:000000000-AN6RF:1:1103:17189:19454 1:N:0:1
GGACAGTGTATTTCCTCCGCTTATTGATATGCTTAAGTTCAGCGGGTAGTCCTACCTGATTTGAGGTCAAATTGTCAGAAGCTGTCTCAAAAGAGACCCTTTAGAAGCTGAACCCCATTTATAAAGCTGCTCTTCACAAATGGCGTAGATAATTATCACACCAAAGCAAGGCAACAAAGGTCCCGCTAATGCATTTCAGGAGAGCCGACTTCTGAGAAGCCCGCATACTCCCACATCCAAGCCTGATCAACAGAAAAAGCTGAAAAGGTTGAGAATTTCATGACACTCAAACAGGCATGCTCCTCGGAATACCAAGGAGCGCAAGGTGCGTTCAAAGATTCGATGATTCAC
+
CCCCCCFFFFFFGGGGGGGGGGGHHHHHHHHHHHHHHGHHHHHGGGGGGHHHHHHHHHHHHHHHGHGHHHHHHHHHHHHGEHHHHHHHHHHHHGHHHGHHHHHHHHHHHHGGHHGGGHHHHGHHHHGHHHHHHHHGHHHHHHHHGGGGGHHHHHHHHHGHHGHHHHHHHHHHHHHHHHHHHHHHHHGHGHHHHHHHHHHHHGHGHHHHGGGHHHHHHGGGGGGHGGGGGGGGGGHHGGHHHFHGHHHGHHHHHHHHHHGHHGHHHHHHHHHGHHFHFGFHBHHHGGFHHHFGHHEGHHGGGGGGHHHGGHGHFHGGGFFGHHHHGGGGHFGCGGGGGGGFFFFFFFA?BA@
@M02197:105:000000000-AN6RF:1:1103:3975:19726 1:N:0:1
GGACAGTGTATTTCCTCCGCTTATTGATATGCTTAAGTTCAGCGGGTAGTCCTACCTGATTTGAGGTCAAATTGTCAGAAGCTGTCTCAAAAGAGACCCTTTAGAAGCTGAACCCCATTTATAAAGCTGCTCTTCACAAATGGCGTAGATAATTATCACACCAAAGCAAGGCAACAAAGGTCCCGCTAATGCATTTCAGGAGAGCCGACTTCTGAGAAGCCCGCATACTCCCACATCCAAGCCTGATCAACAGAAAAAGCTGAAAAGGTTGAGAATTTCATGACACTCAAACAGGCATGCTCCTCGGAATACCAAGGAGCGCAAGGTGCGTTCAAAGATTCGATGATTCAC
+
ABBABBFFFFFFGGGGGGGGGGGHHHHHHHGHHHHHHHHHHHGGGGGEFHHHHHHHHFHHHHHHGHHHHGHGHHHFHHGHHHHHHHHHHHHGGGHHHGHHHHHHHHHHHHHHHHGGGHHHHHHGHHHHHHHHHHHHHHHHHHHHGGGGGHHHHHHHHHHHHHHHHHHHHHHHHHHHHHHHHHHGHHHHFHHHHHHHHHHHHGHGHGHGGGHHGGHHHGGGGGHHHGGGHGHHHHHFGGHHHHHFGHHHHHHHHHHGHHHHHFGHHHGHHHGGHGHBHGHHHHHHDGHEHHFHHHHHHHHGGGGGHHHHFFGHHHHGGCGGGFFGGGFGHGDGGGGGGGGFFFFFDDBA3AA
@M02197:105:000000000-AN6RF:1:1103:17944:19755 1:N:0:1
GGACAGTGTATTTCCTCCGCTTATTGATATGCTTAAGTTCAGCGGGTAGTCCTACCTGATTTGAGGTCAAATTGTCAGAAGCTGTCTCAAAAGAGACCCTTTAGAAGCTGAACCCCATTTATAAAGCTGCTCTTCACAAATGGCGTAGATAATTATCACACCAAAGCAAGGCAACAAAGGTCCCGCTAATGCATTTCAGGAGAGCCGACTTCTGAGAAGCCCGCATACTCCCACATCCAAGCCTGCTCAACAGAAAAAGCTGAAAAGTTTGAGAATTTCATGACACTCAAACAGGCATGCTCCTCGGAATACCAAGGAGCGCAAGGTGCGTTCAAAGATTCCATGACTCAC
+
BBBBBBFFFFFFGGGGGGGGGGGGHGCHHHHHHHFHHHGHHHFGGGFGGHHHHHFGHHHGHHGGGHHHHHHFHHHHHHEHHHGHHHHHHHHHGEHFHEEGHHHHHHGHHHFFGHEGFH:HGFHGHHGHHHHHHHGHHHHGHEHFGDGGGHHHHFGHFHH:GGHHHGHHHEGHHGHHHHHHGHHHGGHGGHHGGHHGGGHHHGHGHHCFGDGHGGGGBFFFGG@DGGFGGGGGGGFFGE0B//FG@12EDF2BHFFB1@1DBFFF@111B22BFGB@12F2F2GDFA10DGF1EB1A1FECE?EE02B2A1B11B10EA0A111B?E011113E3GFGFFBB33B1B>1111
@M02197:105:000000000-AN6RF:1:1103:27453:19903 1:N:0:1
GGACAGTGTATTTCCTCCGCTTATTGATATGCTTAAGTTCAGCGGGTATTCCTACCTGATCCGAGGTCAACACTTAGGTAAAAAGTATAACAAGACCGTCGCCCATCAGAGTCGTCCCAGATACATGCTTAGTAAAAGCTCCTCGTACCCGGTTCCCTCTGGGGCGCCGTCACTATCTTTGAGACCAGTTGATAGGCAAAGCTATAACTAAAGTCCAACACCAAGCCAGGGTTTGAGGGGTGATAATGACGCTCGAACAGGCATGCCCTTCGGAATAACCAAGGGGCGCAATGTGCGTTCAAAGATTCGATGATTCAC
+
CCCCCCDDFFFFGGGGGGGGGGGHHHHHHHHHHHHHHHHHHHHGGGGGHGHHHHHHHHHHHHHGGGGHHHHHGHHHHHGHHHHHGFGHHHHHHHGHHGGGGGGGGHHHGHHHHGGGGGHHHHHHHHHHHHHHHHHHHHHHHHHHHHGHGHGGGGGHHHHHHHHGGGGGHHHHHHHHHHGHGHHHHHGHHHGHHHGEHHHHHHHHHGGHHHGHHHHHGGFFGGHGGHHFFGHHHHGGGHFHHHGHGHGGGGGHHGHHGFHHFFGGGGGGECHHG5BGAGHFHHFGGGFGGHHGGGGHGGGGGGGGGGFFFFFFFA@AAA
@M02197:105:000000000-AN6RF:1:1103:3173:19953 1:N:0:1
GGACAGTGTATTTCCTCCGCTTATTGATATGCTTAAGTTCGGCGGGTATCCCTACCTGATCCGAGGTCAACCTTGAAAAAATTGGGGGTCGACGGCTGGACTATCTCACACACCATGCGAAAAGATAATCTTACTACGCCTGGGGATATGAGATCATCCGCCTTTGAATTTCAGAAGGGAGAATGCAAGCAAACTCATCTTCCAAGACCAAGCAAATCTGCTTGAAAGGTATTTAATGACGCTCGAACAGGCATGCCTCCCGGAATACCAGGAGGCGCAATGTGCGTTCAAAGATTCGATGATTCAC
+
BBB@BBFFFFFFGGGGGGGEGGGHHHHHHHHHHHHHHHHHGGGGGEE@C@GHGB?G33FFFFFEGGEFHFGHHGB3FFFHGFHEHHGGFGDDDGGGGGGFFFGHGBGGDGHGFEFFHHHHFHHHHHHHHFHHGCFGFFCGFHHGHFFHHEHHHHGGFGFEGFHHGHHHHHGHHFFHEHHHHHHHFEHHHHHHHHFHHHHHHHHFHGHGGHHHHHEHHHHHHHGHHGFHGHHHHGHHGGGGGGHGHHHHHEHEFGFEE0GGHFFFHHHHHHGGGGGGHHHHFEEDHGGGGGGGEGGFFFFFFFABAAA
@M02197:105:000000000-AN6RF:1:1103:28090:19909 1:N:0:1
GGACAGTGTATTTCCTCCGCTTATTGATATGCTTAAGTTCAGCGGGTAGTCCTACCTGATTTGAGGTCAAATTGTCAGAAGCTGTCTCAAAAGAGACCCTTTAGAAGCTGAACCCCATTTATAAAGCTGCTCTTCACAAATGGCGTAGATAATTATCACACCAAAGCAAGGCAACAAAGGTCCCGCTAATGCATTTCAGGAGAGCCGACTTCTGAGAAGCCCGCATACTCCCACATCCAAGCCTGATCAACAGAAAAAGCTGAAAAGGTTGAGAATTTCATGACACTCAAACAGGCATGCTCCTCGGAATACCAAGGAGCGCAAGGTGCGTTCAAAGATTCGATGATTCAC
+
CCCCCCFFFFFFGGGGGFEFGGGHHHHHGHHHHHHGHHHHHHHGGGGGGHHHHHHHHHHHHHHHGHHHHHFHHHHHHHHHHHHHHGHHHHHHHGHHHGHHHHHHHHHHHHHHHHGGGHHHHHHHHGHHHHHHHHHGHHHHHHHHGGGGGHHHHHHHHHHHHHHHHHHHHHHHHHHHHHHHGHHHHGGHHHHHHHHHHHHHHGHGHHHHHHGHHHHHGGGGGGHHHHGGHGHHGHHFGGHHHHGDGHHHHHHGHHHHHHHHGHGHHHFGGHFGDGGDFGHHHHHFFGHHHDHFF3HHHHGGGGGGHEHHHHHHHGBCGGCGHHHHGGGGHGGGGGGGGGGFFDFDDFABBAA
@M02197:105:000000000-AN6RF:1:1103:9068:20168 1:N:0:1
GGACAGTGTATTTCCTCCGCTTATTGATATGCTTAAGTTCAGCGGTTAGTCCTACCTGATTTGAGGTCAAATTGTCAGAAGCTGTCTCAAAAGAGACCCTTTAGAAGCTGAACCCCATTTATAAAGCTGCTCTTCACAAATGGCGTAGATAATTATCACACCAAAGCAACGCAACAAAGGTCCCGCTAATGCATTTCGGGGGAGCCGACTTCTGAGAAGCCCGCATACTCCCACATCCAAGCCTGATCAACAGAAAAAGCTGAAAAGGTTGAGAATTTCATGACACTCAAACAGGCATGCTCCTCGGAATACCAAAGAGCGCAAGGTGCGTTCAAAGATTCGATGATTCAC
+
BBB?AAD5DBFFBFFBEBEGCEFGHFHHBDEDGH5FDGHGFHBE?2A2A5DDBFAFDDCDFDEFFHHEFGFFGDFG55AFGFGGFBDFGHHHE12BE1FGFBG3@@DBEFFHHAAD?GGFGHGEFBG69FBGGHHHHGFHHEFHGEDCFBGBFHGHHHHEGFC<0F@FEGGHGCFHFCEC?GGCHEHGHFBGHFFDFHGFF?CCEGGGFGHGGHHHGFGGGGEHHHEFGGHHHHHHGEHEHGEHGFFFHHHHHFGGGF1FGDDBHGHFFF@BHGFHHFHHDD1FFFBHFGDBGF1GEEGEEAECGHFGHFFHGFB0E???GBEGACEEFED3BGGGFGCFFFFFFFAAA1>
@M02197:105:000000000-AN6RF:1:1103:7848:20291 1:N:0:1
GGACAGTGTATTTCCTCCGCTTATTGATATGCTTAAGTTCAGCGGGTAGTCCTACCTGATTCGAGGTCAAATTGTCAGAAGCTGTCTCAAAAGAGACCCTTTAGAAGCTGAACCCCATTTATAAAGCTGCTCTTCACAAATGGCGTAGATAATTATCACACCAAAGCAAGGCAACAAAGGTCCCGCTAATGCATTTCAGGAGAGCCGACTTCTGAGAAGCCCGCATACTCCCACATCCAAGCCTGATCAACAGAAAAAGCTGAAAAGGTTGAGAATTTCATGACACTCAAACAGGCATGCTCCTCGGAATACCAAGGAGCGCAAGGTGCGTTCAAAGATTCGATGATTCAC
+
BCCCCCFFFFFFGGGGGGGGGGGHHHHHCHHHHHHHHHHHHHHGGGGGGHHHHHHHHHHHHHGFHGGHHHHHHHHHGHHHHHHHHHHHHHBHHGHHHGHHHHHHHGHFHHHGHHGGGHHHGHHHHHHHHHHHHHHHHHHHGHHGGGGGGHHHHHHHHHHHHHHHHHHHHHHHHHHHHHHHGGHHHGHHHHHHHHHHHHHHHGHGHHGGHHHHHHHHHGGGGGGGHHGGGGHHGHHHGGHHHEHHHHGHGHHHHHHHHHHHGHHFHGHHHHHGHGG5GFFHHHHHHGGHGHHHHHHHHHGGGFEEHHHGHHHHHHHFGGGGHHFHGGGGHGGGFGGGGFGFFFFFFF?BBBB
@M02197:105:000000000-AN6RF:1:1103:18580:20321 1:N:0:1
GGACAGTGTATTTCCTCCGCTTATTGATATGCTTAAGTTCAGCGGGTAGTCCTACCTGATTTGAGGTCAAATTGTCAGAAGCTGTCTCAAAAGAGACCCTTTAGAAGCTGAACCCCATTTATAAAGCTGCTCTTCACAAATGGCGTAGATAATTATCACACCAAAGCAAGGCAACAAAGGTCCCGCTAATGCATTTCAGGAGAGCCGACTTCTGAGAAGCCCGCATACTCCCACATCCAAGCCTGATCAACAGAAAAAGCTGAAAAGGTTGAGAATTTCATGACACTCAAACAGGCATGCTCCTCGGAATACCAAGGAGCGCAAGGTGCGTTCAAAGATTCGATGATTCAC
+
DDDDCDFFFFFFGGGGGGGGGGGHHHHHHHHHHHHHHHHHGHHGGGGGGHHHHHHHHHGHHHHHGHHHHHHHHHHHHHHHHHHHHHHHHHHHHGHHHGHHHHHHHHHHHHHHHHGGGHHHHHHHHHHHHHHHHHHHHHHHHHGHGGGGGHHHHHHHHHHHHHHHHHHHHHHHHHHHHHHHGHHHHGGHHHHHHHHHHHHHHGHGGHHHHHHHHHGGHGGGGGGHHGGGHGGHHGHFGGHGHHHGHHHGHHHHHHHHHHHHHHGHGHHHHHHHHHHHHFGHHHHG5GHHHHHHHHHHHHHGGGGGHHHHGGHHHHHGGGGGHHGHGGGGHGGGGGGCGGGFFFFFFFBCCBC
@M02197:105:000000000-AN6RF:1:1103:23181:20842 1:N:0:1
GGACAGTGTATTTCCTCCGCTTATTGATATGCTTAAGTTCAGCGGGTAGTCCTACCTGATTTGAGGTCAAATTGTCAGAAGCTGTCTCAAAAGAGACCCTTTAGAAGCTGAACCCCATTTATAAAGCTGCTCTTCACAAATGGCGTAGATAATTATCACACCAAAGCAAGGCAACAAAGGTCCCGCTAATGCATTTCAGGAGAGCCGACTTCTGAGAAGCCCGCATACTCCCACATCCAAGCCTGATCAACAGAAAAAGCTGAAAAGGTTGAGAATTTCATGACACTCAAACAGGCATGCTCCTCGGAATACCAAGGAGCGCAAGGTGCGTTCAAAGATTCGATGACTCAC
+
BCCBCBFFFFFFGGGGGGGGGGGHHHHHFHHHHBGHHHHHHHHGGGGGGHHHHHHHHHHHHHHHGHHHHHHHHHHHHHHHFHHHHHHHHHHHHGHHHGHHHHHHFHHHHHHHHHGGGHHHHHHHHHHGHGHHHHGHHHHHHHGHGGGGGHHHHEGGGHGHHHHHHHHHFHHFHHHHHHGGGGHGHHHHHHHHHHHFHHHHHGGGGHHHHHHHHHHHHGGGGGHFGHGFEGHHHHHGGGHHHHHHHHHHGHHHHHHHHHGHGHHHHHHHHHHHHHHHGHHHHHHHHGGHHHFHHHGHHHEFGGGGHHGHHHFHGHHGFCGGHHHHGGGGGGGGGGGFCFGFFFFFFFA@BAB
@M02197:105:000000000-AN6RF:1:1103:25693:20945 1:N:0:1
GGACAGTGTATTTCCTCCGCTTATTGATATGCTTAAGTTCAGCGGGTAGTCCTACCTGATTTGAGGTCAAATTGTCAGAAGCTGTCTCAAAAGAGACCCTTTAGAAGCTGAACCCCATTTATAAAGCTGCTCTTCACAAATGGCGTAGATAATTATCACACCAAAGCAAGGCAACAAAGGTCCCGCTAATGCATTTCAGGAGAGCCGACTTCTGAGAAGCCCGCATACTCCCACATCCAAGCCTGATCAACAGAAAAAGCTGAAAAGGTTGAGAATTTCATGACACTCAAACAGGCATGCTCCTCGGAATACCAAGGAGCGCAAGGTGCGTTCAAAGATTCGATGATTCAC
+
CCCCCCFFFFFFGGGGGGGGGGGHHHHHGHHHHHHHHHHHHHHGGGGGGHHHHHHHHHHHHHHGGGHHHHHHHHHHHHHHHHHHHHHHHHFHHGHHHGHHGHHHHHHHHHHHHHGGGHHHHHHHHHHHHHHHHHHHHHHHHHHHGGGGGHHHHHHHHHHHHGHHHHHHHHHHHHHHHHHHGHHHHHHHHHHHHHHHHHHHHGHGHHHHHHHHHHHHHGGGGGGHHHGGGGHHHHHHGGHGGHHHHHHHHHGHHHHHHHHHHHHHHHHFHHFHHHHHHGGHHHHHFGHHGHHHHHHHHHHGGGGGGEHHHHHGHHHGGGGGHHHHFE?FHGGGGGGFGGGFFFFFFFBBBAB
@M02197:105:000000000-AN6RF:1:1103:19703:21189 1:N:0:1
GGACAGTGTATTTCCTCTGCTTATTGATATGCTTAAGTTCAGCGGGTATCCCTACCTGATCCGAGGTCAACCTTGAAAAAATTGGGGGTCGACGGCTGGACTATCTCACACACCATGCGAAAAGATAATCTTACTACGCCTGTGGATATGAGATCATCCGCCTTTGAATTTCAGAAGGGAGAATGCAAGCAAACTCATCTTCCAAGACCAAGCAAATCTGCTTGAGAGGTATTTAATGACGCTCAAACAGGCATGCTTACCGTAATACCAGTAGGCGCAATGTGCGTTCAAAGATTCGATGATTCAC
+
AAA3>A45B55@FGGGGBGGGGDEHBBGHCBFGHFHHFBGHHGGG?EGGDFHBGCFHFFFEHFGC?EF3F3BEG5GGH5;09FGG<GG>E/GGE9E09FFHHFH3GB2GBBDFDCF1GEFCCCFGG1GFHHHGEHGHGCGHH$FCFDGHHBDGDGFHF0>/C4GGHH2GFFGFCCHB1GE?DFGFFF;FGGGFB9BB4GFBFFFCFAFFFF@@BF8BFBFBFFFEFFFFGBFFFGB/AB/GFFG1GFDF11FHFAB/A0/AB2A2DB11AF0EA0E113FGE0GHGFBFGFGEB11@3DB@3>>1>>
@M02197:105:000000000-AN6RF:1:1103:23136:21665 1:N:0:1
GGACAGTGTATTTCCTCCGCTTATTGTTATGCTTAAGTTCAGCGGGTAGTCCTACCTGATTTGAGGTCAAATTGTCAGAAGCTGTCTCAAAAGAGACCCTTTAGAAGCTGAACCCCATTTATAAAGCTGCTCTTCACAAATGGCGTAGATAATTATCACACCAAAGCAAGGCAACAAAGGTCCCGCTAATGCATTTCAGGAGAGCCGACTTCTGAGGAGCCCGCATACTCCCACATCCAAGCCTGATCAACAGAAAAAGCTGAAAAGGTTGAGAATTTCATGACACTCAAACAGGCATGCTCCTCGGAATACCAAGGAGCGCAAGGTGCGTTCAAAGATTCGATGACTCAC
+
ABBBBBFFFFFFGGGGGGGGGGGHHHHHHHHHHHGHHHHHHHGGGGGGGHHHHHHHHHHHHHHHGHGGHHHHHHHHHHHHHHHHHHHHHHHHHGHHGGHHHHHHHHHHHHHGHHGGGHHHHHHHHHHHHHHHHHHHHHHHHHHHGGGGGHHHHHHHHHHHHHHHHHHHHHGHHHHHHHHHHHHHHHHHHHHHHHHHHHHHHGHGHHHGGHHHHHHGGGGGGGHHHHGGHGHHHHHHGGHHHHGHHHHHHHHHHHHHHHHHHHHHHHHFHHHHHHHHGEGHHHHHFGHHGHHHHGHHHHHGGGGGGHHHHFHHHHHGGGGGHHHHGGECFGGCGGGGGGGFFFFFFFBAABB
@M02197:105:000000000-AN6RF:1:1103:7479:21799 1:N:0:1
GGACAGTGTATTTCCTCCGCTTATTGATATGCTTAAGTTCAGCGGGTATCCCTACCTGATCCGAGGTCAACCTGTAAAAATTGGGGGTTCTGGCAAGCCACCGGGGGGAACTCTATAGCGGGAGTATGCACTACGCTTAGAGCCCACCGGCACCGCCACTAATTTTGAGGGCCGCGGAGACCGCGTGCCCCAATACCACGCTAGGCGTGAGTGGTTAAATGACGCTCGAACAGGCATGCCCTGCGGAATACCACAGGGCGCAATGTGCGTTCAAAGATTCGATGACTCAC
+
CCCCCCDFFFFFGGGGGGGGGGGHHHHHHHHGHHGHHHHHHHHGGGEEHHGHHHHHHHH<HHH9G9G:HHHHHH<HHHHHHHHHHGGGGH;HHHH;GHGHH<GGGGGGG:G9GGGG;GGGGGFFDFFFF:FF:FFFFFFFFFGFFFFFF9FFGGGHHHHHHHHHGHHHGGGGGGGHHGGGGGGGGGGGHHHHGFGGFFGGGGHGHHGGHHGGHHFHHHHGGGGGHHGGHHHHHHHGGFEGFGGHHFFGFBFGHHGGE2EFFGHGGEGGGGGGGGGGGGFFFFFFFCBBAB
@M02197:105:000000000-AN6RF:1:1103:6660:22133 1:N:0:1
GGACAGTGTATTTCCTCCGCTTATTGATATGCTTAAGTTCAGCGGGTAGTCCTACCTGATTTGAGGTCAAATTGTCAGAAGCTGTCTCAAAAGAGACCCTTTAGAAGCTGAACCCCATTTATAAAGCTGCTCTTCACAAATGGCGTAGATAATTATCACACCAAAGCAAGGCAACAAAGGTCCCGCTAATGCATTTCAGGAGAGCCGACTTCTGAGAAGCCCGCATACTCCCACATCCAAGCCTGATCAACAGAAAAAGCTGAAAAGGTTGAGAATTTCATGACACTCAAACAGGCATGCTCCTCGGAATACCAAGGAGCGCAAGGTGCGTTCAAAGATTCGATGATTCAC
+
@AABBAFFFFFFGGGGGGGGGGGHHHHGHHHGHHHHHHHHGHHGGGGGGHHGHHHHHHHHHHHEGGHHHGHHGFFFHHFHHHHGHHHHGHHHHGEHFFEGGHHHHHHHHGHHHGFGFHHHHHHFGFGGEGHHHHHHHHHHHFHHGBFGGGGHHGHHHHFFFGHHHHHHHGGHHHHHHHHH<FFHGGGGGHGGHHGGFHGHHGHGGFDCGGGHGGHHGEFECFFGGHFFGFFFFHGFGGFHHFGF44BHHHHGHHFHHHHHHHHHGFHHHFFFHHGHHGFFHHHFFFGHHHHHHHHHHHHGCF?FGHGHFG3HHHGGFCGGGDFCEE?GHGGGGGGGGGGFFFFFFFAA?AB
@M02197:105:000000000-AN6RF:1:1103:19988:22344 1:N:0:1
GGACAGTGTATTTCCTCCGCTTATTGATATGCTTAAGTTCAGCGGGTATCCCTACCTGATCCGAGGTCAACCATTGAAATTGGGGGTTAATGGCAAGCATCCACCGGGACTCTATAGCGAGAAGAATTACTACGCTTAGAGCCAGATGGCACCGCCACTGATTTTAAGGGCTGCCCGTGCGGCAGGCCCCAACACCAAGCCGAGCTTGAGGGGTTATAATGACGCTCGAACAGGCATGCCCCTCGGAATACCAAGGGGCGCAATGTGCGTTCAAAGATTCGATGATTCAC
+
BBBBBBFFFFFFGGGGGGGGGGGHHHHHHHHHHHHHGHHHHHHGGGGGHHHHHHHHHHH<HHHGGG+HHHH:GHHFGH;H;HHHGGGGHHHHHHHGGHH9HH<H;GGGGGHHHH9HG9GGGGDFGHHH9HHHH6CGG:HHHHHHHHHG$GHHGGGGGHHHHHHHHHHGHGGHGGHHGGGGHHGGGGGGGGGHFFGGGFFGGHHGHHHGFFGHHHGGHHHGGGGFHGFHHHGGFEHHEGGGGGGHHHHHHFHHFHGFE2GHHGHGGFDHGGGFGGGGGGFFFFFFF@A?AA
@M02197:105:000000000-AN6RF:1:1103:8564:22345 1:N:0:1
GGACAGTGTATTTCCTCCGCTTATTGATATGCTTAAGTTCAGCGGGTAATCCTACCTGATTTGAGGTCAAATTGTCAGAAGCTGTCTCAAAAGAGACCCTTTAGAAGCTGAACCCCATTTATAAAGCTGCTCTTCACAAATGGCGTAGATAATTATCACACCAAAGCAAGGCAACAAAGGTCCCGCTAATGCATTTCAGGAGAGCCGACTTCTGAGAAGCCCGCATACTCCCACATCCAAGCCTGATCAACAGAAAAAGCTGAAAAGGTTGAGAATTTCATGACACTCAAACAGGCATGCTCCTCGGAATACCAAGGAGCGCAAGGTGCGTTCAAAGATTCGATGATTCAC
+
CCCCCCFFFDFFGGGGGGGGGGGHGGGHHHHHHHHHHHHHHGHGGGFGHHHHHHHHHHHHHHHHGHHHHHHHHHHHHHHHFGHHHHHHHHHHHGHHGGHHHHHGHHGHHHHGHEGGGHHHHHHHHHHHHGHGHHHGHHHHHHHHGGGGGHHHHHHGHHHHHGHHHHHHHHHHHHHHHHHGGGHHGGGHGHHHHHHHHHHHHGHGHHGHGHHHHHHGHGGGGGGGGGFGHGGGGGHHGGHFBCFFHHHHHHHHHHHHHHHGHGHHHHHFHHHHHHHHHHHGHHFF5GHHFGDFGHGHHHEECECGHHFGHGFHGHHGFFFGFBGHGGGEGFGFFGGGCGFFFFFFFFBBBBB
@M02197:105:000000000-AN6RF:1:1103:27579:22752 1:N:0:1
GGACAGTGTATTTCCTCCGCTTATTGATATGCTTAAGTTCAGCGGGTATCCCTATCTGATCCTAGGTCAACCTTGAAAAAATTGGGGGTCGACGGCTGGACTATCTCACACACCATGCGAAAAGATAATCTTACTACGCCTGGGGATATGAGATCATCCGCCTTTGAATTTCAGAAGGGAGAATGCAAGCAAACTCATCTTCCAAGACCAAGCAAATCTGCTTGAGAGGTATTTAATGACGCTCGAACAGGCATGCCTCCCGGAATACCAGGAGGCGCAATGTGCGTTCAAAGATTCGATGATTCAC
+
BBBBBADFDFD5GGFGGBEGGGFFHEBFHGGGGGFHHGHHFGHGGGEEGGGGGFFGHHHHEHHHHHHDCHBGHFGEFGHFEHHGG:GGGGECGFGGGGGHGHFHGGHHHHHGGGFFHFDGGHHHGHHHGHHHHHFFHEGDFHHGGHHHHHHHHHGFGHFEGCDHHHHHGHHHHHHHHHHHHHHGFHHHGHHHHHGHGHHGHHHGGGGGHDDFGFFBGGHHFHFFHHFFHHFGHFHHGEFEEHHDFFGFFFFFGF?EEEEEGFF5HGBB3GG2EGFGHFG5?FEEFFFCGGGFEGGFFFFFFFBA>AA
@M02197:105:000000000-AN6RF:1:1103:25231:23142 1:N:0:1
GGACAGTGTATTTCCTCCGCTTATTGATATGCTTAAGTTCAGCGGGTAGTCCTACCTGATTTGAGGTCAAATTGTCAGAAGCTGTCTCAAAAGAGACCCTTTAGAAGCTGAACCCCATTTATAAAGCTGCTCTTCACAAATGGCGTAGATAATTATCACACCAAAGCAAGGCAACAAAGGTCCCGCTAATGCATTTCAGGAGAGCCGACTTCTGAGAAGCCCGCATACTCCCACATCCAAGCCTGATCAACAGAAAAAGCTGAAAAGGTTGAGAATTTCATGACACTCAAACAGGCATGCTCCTCGGAATACCAAGGAGCGCAAGGTGCGTTCAAAGATTCGATGATTCAC
+
BCBCBCFFFFFFGGGGGGGGGGGHHHHHHHHHGHHHHHHHHHHGGGEGGHHHHHHHHHHHHHHHGHHHHHHHHHHHHGHHHGHHHHHHHHHHHGHGHGHHHHHHHHHHHHHHHGGGGHHHHHHHHHGHHGHGHHHHHHHGHHHHGGGGGHHHHHHHHHHHHHHHHHHHHHHHHHHHHHHHGGGHHHHGGHHHHHHHHHHHHGHGHHHGGHGHHHHHGGGGGGGHHGGGHGGHGHHHGGHHHHHHHFEHHHHHHHHHHHHHHHHHHHHHHHHHHHHHFHHGHHHHHGGHHHFHHHGHHHGCGCEDHHFHHHHGHGHEECFGHHHHEGGGHGFGGGGGGFGBFFFFFFBAAAB
@M02197:105:000000000-AN6RF:1:1103:25567:23304 1:N:0:1
GGACAGTGTATTTCCTCCGCTTATTGATATGCTTAAGTTCAGCGGGTAGTCCTACCTGATTTGAGGTCAAATTGTCAGAAGCTGTCTCAAAAGAGACCCTTTAGAAGCTGAACCCCATTTATAAAGCTGCTCTTCACAAATGGCGTAGATAATTATCACACCAAAGCAAGGCAACAAAGGTCCCGCTAATGCATTTCAGGAGAGCCGACTTCTGAGAAGCCCGCATACTCCCACATCCAAGCCTGATCAACAGAAAAAGCTGAAAAGGTTGAGAATTTCATGACACTCAAACAGGCATGCTCCTCGGAATACCAAGGAGCGCAAGGTGCGTTCAAAGATTCGATGATTCAC
+
CCCDDCFFFFFFGGGGGGGGGGGHHHHHHHHHHHHHHHHFHHHGGGGGGHHHHHHHHHFHHHHHGHHHGHHHHHHHHHGHHHHHHHHHHHHHGGHHHGHHHHHHHHHGHHHHHHGGGHHGHHHHHHHHHHHHHHHHHHHHHGGGFGGGGHHHHHHHGHHGHHHHHHHGHHGHHHHHHHGHGGFHGGGGGHGHHHGHHGHHHGFGHHGHGGHHGHHHGGGGGGHGGHGGHGGGGHGHGEGHEHHFHFBHHHHHHHHHHHHGHFHHBHHHHHGHGHHGHHHGHHHHGGHGHGHHHFHHHHHCGGGGFFHGGF3FHHHGGEA?GHHFEE2?HGGGGGGFGGGFFFFFFFBABBB
@M02197:105:000000000-AN6RF:1:1103:25061:23610 1:N:0:1
GGACAGTGTATTTCCTCCGCTTATTGATATGCTTAAGTTCAGCGGGTAGTCCTACCTGATTTGAGGTCAAATTGTCAGAAGCTGTCTCAAAAGAGACCCTTTAGAAGCTGAACCCCATTTATAAAGCTGCTCTTCACAAATGGCGTAGATAATTATCACACCAAAGCAAGGCAACAAAGGTCCCGCTAATGCATTTCAGGAGAGCCGACTTCTGAGAAGCCCGCATACTCCCACATCCAAGCCTGATCAATAGAAAAAGCTGAAAAGGTTGAGAATGTCATGACACTCAAACAGGCATGCTCCTCGGAATACCAAGGAGCGCAAGGTGCTTTCAAAGATTCGATGATTCA
+
CCACCCFFFFFFGGGGGGGGGGGHHHHHHHHHHHHHHHHHHHHGGGGGGHHHHHHHHGHHHHHHGHHHGHHHHHGHHHHHHHHHHHHHHHHHHGGHHGHHHHHHHHHHHHHHHHGGGHHHHHHHHHGHGGHHHHHHHHHHHGHFGGGGGHHHHHHHHHGHHGHHHHHHGHGHHHHHHHHHGHGHHHGHHHHHHHHHHHHHHGHGHHGHHHGHHHHHHGGGGGHGHGGGHGHFHHHHGGHHHHBHFHHGHHHHHHHHHHHHHFHGGHFGHHHHHHGB3FHHGGDHFGGGHGGHHFFBGGGEEACGHGHHHFFHFHHGGGGEGBFHGFHGGGGGFGGFECFFFFFFFAAAAA
@M02197:105:000000000-AN6RF:1:1103:22131:23839 1:N:0:1
GGACAGTGTATTTCCTCCGCTTATTGATACGCTTAAGTTCAGCGGGTAGTCCTACCTGATTTGAGGTCAAATTGTCAGAAGCTGTCTCAAAAGAGACCCTTTAGAAGCTGAACCCCATTTATAAAGCTGCTCTTCACAAATGGCGTAGATAATTATCACACCAAAGCAAGGCAACAAAGGTCCCGCTAATGCATTTCAGGAGAGCCGACTTCTGAGAAGCCCGCATACTCCCACATCCAAGCCTGATCAACAGAAAAAGCTGAAAAGGTTGAGAATTTCATGACACTCAAACAGGCATGCTCCTCGGAATACCAAGGAGCGCAAGGTGCGTTCAAAGATTCGATGATTCAC
+
CCCCCCFFFFFBGGGGGGGGGGGHHHHHHHGGGGGHHHHHGHHGGGGGGHHHHHHHHHHHHHHGGHHGHHHGHHHHHHHHHHHHHHHHHHHHHGHHHGHHHHHHHHHHHHHHHHGGGHHHHHHHHHHHHHHHHHHHHHHHGHGHGGGGGHHHHHHHHHHHHHHHHHHHHHHHHHHHHHHHHHHHHGHHHHHHHHHHHHHHHGHGHGGHHHHGHHHGGGGGGGHHHHGGHGHHGGFGFGHHHHFGHHGHHHHHHHHHHHHHHHHGHHHHHHHHHHHFGFGHFGHGDGGGHHGFHHHHHHHGGGGGHHHHHHGCHHGGGGGGHFHGGGGGHGGGGGGGGGGFFFFFFFBBABB
@M02197:105:000000000-AN6RF:1:1103:13278:23738 1:N:0:1
GGACAGTGTATTTCCTCCGCTTATTGATATGCTTAAGTTCAGCGGGTAGTCCTACCTGATTTGAGGTCAAATTGTCAGAAGCTGTCTCAAAAGAGACCCTTTAGAAGCTGAACCCCATTTATAAAGCTGCTCTTCACAAATGGCGTAGATAATTATCACACCAAAGCAAGGCAACAAAGGTCCCGCTAATGCATTTCAGGAGAGCCGACTTCTGAGAAGCCCGCATACTCCCACATCCAAGCCTGATCAACAGAAAAAGCTGAAAAGGTTGAGAATTTCATGACACTCAAACAGGCATGCTCCTCGGAATACCAAGGAGCGCAAGGTGCGTTCAAAGATTCGATGATTCAC
+
ABBBBBFFFFFFGGGGGGGGGGGHHHHHHHHHHHHHHHHHHHHGGGGGGHHHHHHHHGGHHHHHGHHHHHHHHHHHHHHHHHHHHHHHHHHHHGHHHGGHHHHHHHGHHEHHHHGGGHHHHHHHHHHHHHHH9HHHHHHFGHHHGFGGGHHHHHHHHHHHHHHHHHHHHHHHHHHHHHHHGGHHGHHHHHHHHHHHGHHHHGHGGHGHGHHHHHHHHGGGGGGHHHGGHGGGHHGHGGGHHHHHHHHHHHHHHHHHHGHHHHHHHHHHHHHHHHHHFHHHHHHGFGHHHHFGHHHGDGAGGECECFGHHFDHHHHFGGGGGHHHGGGGHGGGGGGGGGFFFFFFFFBBBBB
@M02197:105:000000000-AN6RF:1:1103:20001:23888 1:N:0:1
GGACAGTGTATTTCCTCCGCTTATTGATATGCTTAAGTTCAGCGGGTAGTCCTACCTGATTTGAGGTCAAATTGTCAGAAGCTGTCTCAAAAGAGACCCTTTAGAAGCTGAACCCCATTTATAAAGCTGCTCTTCACAAATGGCGTAGATAATTATCACACCAAAGCAAGGCAACAAAGGTCCCGCTAATGCATTTCAGGAGAGCCGACTTCTGAGAAGCCCGCATACTCCCACATCCAAGCCTGATCAACAGAAAAAGCTGAAAAGGTTGAGAATTTCATGACACTCAAACAGGCATGCTCCTCGGAATACCAAGGAGCGCAAGGTGCGTTCAAAGATTCGATGATTCAC
+
CCDDDDFFFFFFGGGGGGGGGGGHHHHHHHHHHHHHHHHHHHGGGGGGGHHHHHHHHHHHHHHHGHHHHHHHHHHGHHHHHHHHHHHHHHHHHGHHHGHHHHHHHHHHHHHHHHGGGHHHHHHHHHHHHHHHHHHHHHHHHHHHGGGGGHHHHHHHHHHHHHHHHHHHHHHHHHHHHHHGGHHHHHHHGHHHHHGGHHHHGGHGHHGGGHHGHHHHHGGGGGHGHHGGHGHHHHHGGGHGFHHHHHFHHHGHHHHHHHHHHHHGHHHFGHHHHHHHHHHHHHHHFGHBBHGGBFHHHHGGGFGGHHHHGHGHGHHGGGGGHHHFGGCGHGGGGGGGCGGFFFFFFFBBBAA
@M02197:105:000000000-AN6RF:1:1103:25946:23956 1:N:0:1
GGACAGTGTATTTCCTCCGCTTATTGATATGCTTAAGTTCAGCGGGTATCCCTACCTGATCCGAGGTCAACCTAATATAAGTTTGAGTTGCTGGCAAGCACCCACCGTGGTTCCCAAGCGAGGAGTATTACTACGCTGAGAGCACCGCTGGCGCCGCCACTGATTTTAAGGGCCGCAGCAAACCGCGGACCCCAAGACCCCTTGCGGGATTGGTCATAATGACGCTCGAACAGGCATGCCCCCCGGAATACCAGGGGGCGCAATGTGCGTTCAAAGATTCGATGATTCAC
+
ABBBBADD@DFFGGFGGFEEEGGHFFFGFHFGGHHHGHHGFHGDGGGGHHHFGHHHHHGHGHFBFGGBGHGHHFHHFFGGGGHHHHGHHHHHGHGHHGH<HFGEGGEGHGHGGHGHHHEGDE?C9GHFHHHFFFDFGGFFFHHHFHDCFCFDCFCCCCGGHFGFHHHHFFFFFDFFGFGFGDGGGGGGGGGFGGFFFGGFCEGGGGGHHHHHHGHFFHHGFFFGFHDFGFFFHHGHGGGE?CEGHEHHHHHGGGEEE2GFFFHGGFEGFGGGGFGEF44BFFFFF@AA>A
@M02197:105:000000000-AN6RF:1:1103:16178:24091 1:N:0:1
GGACAGTGTATTTCCTCCGCTTATTGATATGCTTAAGTTCAGCGGGTAGTCCTACCTGATTTGAGGTCAAATTGTCAGAAGCTGTCTCAAAAGAGACCCTTTAGAAGCTGAACCCCATTTATAAAGCTGCTCTTCACAAATGGCGTAGATAATTATCACACCAAAGCAAGGCAACAAAGGTCCCGCTAATGCATTTCAGGAGAGCCGACTTCTGAGAAGCCCGCATACTCCCACATCCAAGCCTGATCAACAGAAAAAGCTGAAAAGGTTGAGAATTTCATGACACTCAAACAGGCATGCTCCTCGGAATACCAAGGAGCGCAAGGTGCGTTCAAAGATTCGATGATTCAC
+
CBCCC@FFFFFFGGCGGGGGGGGHHHHHHHHHHHHGHHHHHHHGGGGGGHHHHHHHHHHHHHHHGGHHHHHHHHHHHHHHHHHHHHHHHHHHHGHHHGHHHHHGHHHHHHHHHGGGGHHHHHHHHHGGHGHHFHHHHHHGFHHHGFFGGHHHHHHGFHH;HGHHHHHHHHGGHHHHHHHHGGHHHGGHGHHHHHHHHHGHHEGGHHGGGGGHGGHHHFGGFGGGFGGGFGHGGGGGGEGFGBGFFDDGGGFGFHHGF1FHGHHEGFGFFFFGFGDFFFF22BHEHGHHHGFHHF111///GGGFHHFHFFHHFFCGECAEB11AEC?CFGFCGGGA1CF1BFFFFFAAAAA
@M02197:105:000000000-AN6RF:1:1103:22022:24105 1:N:0:1
GGACAGTGTATTTCCTCCGCTTATTGATATGCTTAAGTTCAGCGGGTATCCCTACTTAATTTGAGGTCAATCTTGAAAGAATTCGAATTTGGGTCCGTCCGGCGGGTGTCGCCCGGGGGTCCAATCAGCGAGAATAAAAAGTCACTGCGCTGGGAGCCCGGCCGCATCGCCGCTAATTTTCGGGGGGGCCCCGGGTGAGGAGGCCGCCACCCAATGCCAAGCAGAGCTTGAGGGTAGAAATGACGCTCAAATAAGCATGCCCGCCGGAATACCAGGGGGCGCAATGTGCGTTCAAAGATTCGATGATTCAC
+
BBBBBBFFFFFFGGGGGGGGGGGHGHHHHHHHHHGHHHHHHHGGGGGGHHHHHHHHHHFHHHHHGFHHHGHHHGHHHGHHHHHGGHHHHHHGGGHHGHHGGGGGGGDCDGGHGFFGGGGCFHHHHGHHGGFGGGGHGHGGGBFFGGGG?BFFGGFGGFGCFFFDACFFFFBBBDCFEFFFFGGGGGGGDFFFHFFHGCGFFFDFFFFGGHGFFHFGGHGFFFGHFGFGFHHHFHFGHGGHGEFEB/DFDHHBGB31FCGEFGECHGFHHHFGGGGGGGGGHHHHGGGGHGGGGGFGGGFFFFFFFFBABCB
@M02197:105:000000000-AN6RF:1:1103:26070:24181 1:N:0:1
GGACAGTGTATTTCCTCCGCTTATTGATATGCTTAAGTTCAGCGGGTAGTCCTACCTGATTTGAGGTCAAATTGTCAGAAGCTGTCTCAAAAGAGACCCTTTAGAAGCTGAACCCCATTTATAAAGCTGCTCTTCACAAATGGCGTAGATAATTATCACACCAAAGCAAGGCAACAAAGGTCCCGCTAATGCATTTCAGGAGAGCCGACTTCTGAGAAGCCCGCATACTCCCACATCCAAGCCTGATCAACAAAAAAAGCTGAAAAGGTTGAGAATTTCATGACACTCAAACAGGCATGCTCCTCGGAATACCAAGGAGCGCAAGGTGCGTTCAAAGATTCGATGACTCAC
+
CCCCCCFFFFFFGGGGGGGGGGGHHHHHGHGHGHGHHHHHHHHGGGEGGHHHHHHHHHHHHHHHGGHHHHHHHHHHHHHHHHHGHFHHGHHHHGHHHGHHHHHHHHHHHHHHHHGGGHHHHHHHHGHHHHHHHHHHHHHHHHHHGEGGGHHHHHHHHHHHHGHHGHHHHHGHHHHHHHHHHHHHGGHHGHHHHHHHHHHFHGHGHHGGHGGHGGHGHGGGGGGGGGGGGGGHGHGHGGHGFGHGHHHHHHGGGHHGHHHHHHHHFGF2HHHHHHHHHHHHHHHHGEGHHHHFFGBHHHHGECGGFFHFFEGHGHHGGGGGHHHHGGEEG4GFDGFGGGGFF5FD5DBBAAA
@M02197:105:000000000-AN6RF:1:1103:8290:24145 1:N:0:1
GGACAGTGTATTTCCTCCGCTTATTGATATGCTTAAGTTCAGCGGGTAGTCCTACCTGATTTGAGGTCAAATTGTCAGAAGCTGTCTCAAAAGAGACCCTTTAGAAGCTGAACCCCATTTATAAAGCTGCTCTCCACAAATGGCGTAGATAATTATCACACCAAAGCAAGGCAACAAAGGTCCCGCTAATGCATTTCAGGAGAGCCGACTTCTGAGAAGCCCGCATACTCCCACATCCAAGCCTGATCAACAGAAAAAGCTGAAAAGGTTGAGAATTTCATGACACTCAAACAGGCATGCTCCTCGGAATACCAAGGAGCGCAAGGTGCGTTCAAATATTCGATGATTCAC
+
AABBBBFFFFFFGGFGGGGFGGGGHHGHHHGGHHHHHHHHHHHGGCEEEGFEHHBGFHHBHHGHEEBF3DFGHFHBBGHHHHFHHHHHHHGGHGHFHGHHHEHGHHHFHHHHHHGFFGHHHHGFFHFGHGHHFHHHHHHFHFBFDDCGGHHGHHHHHGGHHGHFHEFHHGHHHHHHHHHFHHGFHHGGGHGHHGHHHHHHHGEGHHFGFGGGGGGGHGGFF?9GHGEFFBGFFFGF?EHHHHFHGBHGGFHGGHHHHHHHFGHHGF0GDF2GHHHHHGHGFDF1HFBGHHGBD11GFFFEEEE?HHHHFGFBHHFFGCGEBGAGEA0GGFFGFB3F1FB1CBFFDFAAAAA
@M02197:105:000000000-AN6RF:1:1103:7923:24378 1:N:0:1
GGACAGTGTATTTCCTCTGCTTATTGATATGCTTAAGTTCAGCGGGTAGTCCTACCTGATTTGAGGTCAAATTGTCAGAAGCTGTCTCAAAAGAGACCCTTTAGAAGCTGAACCCCATTTATAAAGCTGCTCTTCACAAATGGCGTAGATAATTATCACACCAAAGCAAGGCAACAAAGGTCCCGCTAATGCATTTCAGGAGAGCCGACTTCTGAGAAGCCCGCATACTCCCACATCCAAGCCTGATCAACAGAAAAAGCTGAAAAGGTTGAGAATTTCATGACACTCAAACAGGCATGCTCCTCGGAATACCAAGGAGCGCAAGGTGCGTTCAAAGATTCGATGATTCAC
+
A3ABBBDFFDFFGFDGGDGFGGHFHHDHFFDGFGFHHFFEEGHACGGEGFFFFHHFFFHFDGHBFFFHFDGFFGGHHHHFFFHGHHHHHBGHHGHFHEHHHHHD3GFGHFGHFHGGA1GFHHHGHFEEHH9HHHHHHHHHGDGCEFGEFFDCGHEHHF:<GHGGHEGGHHHHHGHHHHEGGGGGGCGGGHHHHGFGCGFFHGFCGFGHGGGHFFFGHGGGGGHGGFGGFFFEBHF3ECGFG3BDGGFGHHHHFGBHHHFFDBHHGHHHFHHHHHFHHBHHHHFBHEDHG5GFGEFG3A11GCEEGF55CHBHHGA2FA?ABHHGGGFGHGGGGFGFGGGFFFFFBBAAAA3
@M02197:105:000000000-AN6RF:1:1103:8052:24682 1:N:0:1
GGACAGTGTATTTCCTCCGCCTATTGATATGCTTAAGTTCAGCGGGTATCCCTACCTGATCCGAGGTCAAACTTAGAAAGTTGGGGGTTGCTGGCCAGCGTCCACCGGGTCCCTGTAGCGAGGAGTATTACTACGCTTAGGGCCCGAGAGGCGCCGCCACTGATTTTAAGGCCCGCCGTCTCCGGCGAGGCCCAAGAACAAGCTAGGCTTGAGTGTTGTACTGACGCTCGAACAGGCATGCCCTGCGGAATACCACAGGGCGCAATGTGCGTTCAAAGATTCGATGATTCAC
+
>11>A1@@B3DDGFGCFBAE1A0FGHBF3DBBGG3A1222DFB0EC//B1AA110GBBAFEFB9EEEBBFG1BF11BDF1DDFGG8FBFE0B9G/E;>/>/?E39F/FA/><CHFCEDGG/BA/ABCGFEB9?1?@FEF@;CFACCCDDB@A--AA?C9BGCBCFGFFF?CGGCC?FF<@FBB>//?9/F?E3FE@3%EHHGEGGAGF3HHGB;FB4B;49FGE5EB9EFDA9DFEHHGEEAGECEGHGHGBBHHGGGE2GFHGGEEEEFGBGGGGFEGBBFFFFFD>A3>A
@M02197:105:000000000-AN6RF:1:1103:11332:24797 1:N:0:1
GGACAGTGTATTTCCTCCGCTTATTGATATGCTTAAGTTCAGCGGGTAGTCCTACCTGATTTGAGGTCAAATTGTCAGAAGCTGTCTCAAAAGAGACCCTTTAGAAGCTGAACCCCATTTATAAAGCTGCTCTTCACAAATGGCGTAGATAATTATCACACCAAAGCAAGGCAACAAAGGTCCCGCTAATGCATTTCAGGAGAGCCGACTTCTGAGAAGCCCGCATACTCCCACATCCAAGCCTGATCAACAGAAAAAGCTGAAAAGGTTGAGAATTTCATGACACTCAAACAGGCATGCTCCTCGGAATACCAAGGAGCGCAAGGTGCGTTCAAAGATTCGATGATTCAC
+
CCCCCCFFFFFFGGGGGGGGGGGHHHHHHHHHHHHHHHHHHHHGGGGGGHHHHHHGHHHHHHHHGHHHHHGHHHHHHHHHGHFHHHHHHHHHHGHHHGHGHHHHGHHHHHHHHHGGGHGGHHHHHHHHHHHHHHHHHHHHHHHHGGGGGHHGHHHHHHHHHHHHHHHHHHHGHHHHHHHH?GHHHHHHHHHHHHHHHHHHHGHGHGHGHHGGHHGGHGGGGGHHGHGGGGHHHGHHGGHHHHHGHHHHHHHHHHHHHHGHHFHHHHHHHHHHHHHHG5EHGHHGFEHHFHHHHHGHEGHGGGGGFHHGHFDHHHHGGGGGHHGHGGGGHGGGGGBCGGGFFFFFFFBBBBA
@M02197:105:000000000-AN6RF:1:1103:5820:24804 1:N:0:1
GGACAGTGTATTTCCTCCGCTTATTGATATGCTTAAGTTCAGCGGGTAGTCCTACCTGATTTGAGGTCAAATTGTCAGAAGCTGTCTCAAAAGAGACCCTTTAGAAGCTGAACCCCATTTATAAAGCTGCTCTTCACAAATGGCGTAGATAATTATCACACCAAAGCAAGGCAACAAAGGTCCCGCTAATGCATTTCAGGAGAGCCGACTTCTGAGAAGCCCGCATACTCCCACATCCAAGCCTGATCAACAGAAAAAGCTGAAAAGGTTGAGAATTTCATGACACTCAAACAGGCATGCTCCTCGGAATACCAAGGAGCGCAAGGTGCGTTCAAAGATTCGATGATTCAC
+
BBBBABBFFFFFGGGGGGGGGGGGHHHHBFHHHGHFHHBFHHHGGGEEGHHHHHHHHHHHHHHHGHHHHHGHHHHHHGFHHHHHHHHGFHFHFGHEHGHHHHHFHHGBHHHHHGGGCCGGFHHHHHFGHHGFHFG4GFHCHHGHGGGGGHHHHHHEGHGHGHHHHHHHHHGGHHHHHHGHCGGHGGGGGHHHHHHHHHHHHGHGHHGHGHHGHHHHHFGFGDGGHHEGHGHHGHHGGGFHFGDDFGFHHHHHHHHGHHHHGGHHHGHHHHFHHHGHFHHHHFHFGFGHHHHHHFGFHHGEEE?EF5FFHHGCHHGEE?EEHBHBCGEFAGGGBFGFCCGCCD5F@D?AAAA
@M02197:105:000000000-AN6RF:1:1103:17082:25112 1:N:0:1
GGACAGTGTATTTCCTCCGCTTATTGATATGCGAGGGTTACTTCCTCTAAATGACCAAGGTCCTCCGCTTATTGATATGCTTAAGTTCAGCGGGTATCCCTACCTGATCCGAGGTCAACCTTGAAAAAATTGGGGGTCGACGGCTGGACTATCTCACACACCATGCGAAAAGATAATCTTACTACGCCTGGGGATATGAGATCATCCGCCTTTGAATTTCAGAAGGGAGAATGCAAGCAAACTCATCTTCCAAGACCAAGCAAATCTGCTTGAGAGGTATTTAATGACGCTCGAACAGGCATGCCTCCCGGAATACCAGGAGGCGCAATGTGCGTTCAAAGATTCGATGATTCAC
+
CDDDCDFFFFFFGGGGGGGGGGGHHHHHHHHHGGGGFGHHHHHHHHHHHHHHHGHHHHHGFGHHHHGGGGGHHHHHHHHHHHHHHHHHHHHGGGEGHHHHHHHHHHGHHHGGGGEHHHGHHHHHHHHHGHHHHHGGCGGGGGGGGGGHHHHHGHHHHHHGGGHHHGHHGHHHGGGHHHHHHGGHHHGGGGHHGGHHHGHHHHGGGFGHFHHHHHHHHHHHHHHHHHHGHHHHHHHHHGGHHHHHHHHHGHHHHHHGHHHGHHHHHHGHHHGHHHHHHHHHGHGHGGFGDHEGHHHHHHHEHGGGFECGHHHHHHHHHHDEEGGGFFHHGGEGHGGGGFGFGGGFFFFFFFABAAB
@M02197:105:000000000-AN6RF:1:1103:21849:25182 1:N:0:1
GGACAGTGTATTTCCTCCGCTTATTGATATGCTTACTTCCTCTAAATGACCAAAGATTCGATGACTCAC
+
GHHHHGHHHHGFGGGGGGHHGGHHHHHHHHHHHHHHHHHHHHHHHHHHHHGHHHHHHHHGHGHHHHGHH
@M02197:105:000000000-AN6RF:1:1103:17524:25355 1:N:0:1
GGACAGTGTATTTCCTCCGCTTATTGATATGCTTAAGTTCAGCGGGTATCCCTACCTGATCCGAGGTCAACCTTGAAAAAATTGGGGGTCGACGGCTGGACTATCTCACACACCATGCGAAAAGATAATCTTACTACGCCTGGGGATATGAGATCATCCGCCTTTGAATTTCAGAAGGGAGAATGCAAGCAAACTCATCTTCCAAGACCAAGCAAATCTGCTTGAGAGGTATTTAATGACGCTCGAACAGGCATGCCTCCCGGAATACCAGGAGGCGCAATGTGCGTTCAAAGATTCGATGATTCAC
+
BCCCCCFFFFFFGGGGGGGGGGGHHHHHHHHHHHHHHHGHHHHGGGGGHHHHHHHHHHHHHHHGGGGHGHHHHHHHHHFHGHHHHGGGGGGGGGGGGGGHHHHHHFHHHHHHHGHHHHGHGGHHHHHHHHHHHHHGGHGGHHHHGHHHHHHHHHHHHHFHEHGGHHHHHFHHHHHHHHHGHGHHHHHHHHHHHHGHGHHHHHHHHHHGHGHHHHHFHHHHHGHHHGHHHHGHHFHHGGEGGHHGHHHHBFGFGECEECGGHGGHHHGFHGDGGGFEBFHCGGFEFFGGGGGFGGFBFFFFFFA?BAB
@M02197:105:000000000-AN6RF:1:1103:18775:25507 1:N:0:1
GGACAGTGTATTTCCTCCGCTTATTGATATGCTTAAGTTCAGCGGGTATCCCTACCTGATCCGAGGTCAACCTGTAAAAATTGGGGGTTCTGGCAAGCCACCGGGGGGAACTCTATAGCGGGAGTATGCACTACGCTTAGAGCCCACCGGCACCGCCACTAATTTTGAGGGCCGCGGAGACCGCGTGCCCCAATACCACGCTAGGCGTGAGTGGTTAAATGACGCTCGAACAGGCATGCCCTGCGGAATACCACAGGGCGCAATGTGCGTTCAAAGATTCGATGATTCAC
+
@ABBBBFFFFFFGGGGGGGGGGGHHHHHHGHHHHHHHHHHHHHGGGGGHGGHHHHHHHH<HHHGGGGHHHHH:::HHHH;G<GGH9GGGH;H;HH::HG<HEEF@EC5GGGGFG0:;GGGGG8F;FFFFFFF:FFF-FFFFFFFF:FFFACFFGFFHHHHHGFFFHHFEFFFFADHGGGFFGGGGFDGFFFHHFHFFFFHHGHGHGGHHGGHHHHHHHGFFFFGHHGGHHHHHHHHEGGEE2EFFFHHGEHGAFEGEGGHHFHGGGGHGFFFFGGGGGFFFFFFFA?@BA
@M02197:105:000000000-AN6RF:1:1103:16898:25393 1:N:0:1
GGACAGTGTATTTCCTCCGCTTATTGATATGCTTAAGTTCAGCGGGTAGTCCTACCTGATTTGAGGTCAAATTGTCAGAAGCTGTCTCAAAAGAGACCCTTTAGAAGCTGAACCCCATTTATAAAGCTGCTCTTCACAAATGGCGTAGATAATTATCACACCAAAGCAAGGCAACAAAGGTCCCGCTAATGCATTTCAGGAGAGCCGACTTCTGAGAAGCCCGCATACTCCCACATCCAAGCCTGATCAACAGAAAAAGCTGAAAAGGTTGAGAATTTCATGACACTCAAACAGGCATGCTCCTCGGAATACCAAGGAGCGCAAGGTGCGTTCAAAGATTCGATGATTCAC
+
BABBBBFFBFFFGGGGFGGFF2FGHHHGHHHHHHHGHHHHHGGGGGGGGHHHHHGHHHFHHHHHGHFFHHGGHHHHHHHHHHHFHHHHHHHHGEHHHGHHHHGHHHHHHGHHGHGGGHHHH:HHHHHHHFBGFHHHGHHGHHGHGGGGGHHHHHHHHHHHHHHHHHFGHHGHHHHHHHHGHGHHHGHHHHHHHHHHHHHHHGHGHHHHHGHHGHGHHGGGGGHGHHGGHGHHHHHFGGHHHHFBHFHHFHHHGHGHHGGHHHHHHGHFHHFGGFGFF2HHHHGBGGGHHGHHFFEHHEEGGGGFHFHBGFBGGHGEEE?CHHHHEE0EFGGGGGGFECGFFD3DFFAAAAA
@M02197:105:000000000-AN6RF:1:1103:24524:25897 1:N:0:1
GGACAGTGTATTTCCTCCGCTTATTGATATGCTTAAGTTCAGCGGGTAGTCCTACCTGATTTGAGGTCAAATTGTCAGAAGCTGTCTCAAAAGAGACCCTTTAGAAGCTGAACCCCATTTATAAAGCTGCTCTTCACAAATGGCGTAGATAATTATCACACCAAAGCAAGGCAACAAAGGTCCCGCTAATGCATTTCAGGAGAGCCGACTTCTGAGAAGCCCGCATACTCCCACACCCAAGCCTGATCAACAGAAAAAGCTGAAAAGGTTGAGAATTTCCTGACACTCAAACAGGCATGCTCCTCGGAATACCAAGGAGCGCAAGGTGCGTTCAAAGATTCGATGATTCAC
+
BBBBBB@DBDFFGGGGGGGGGGGHHHHHHHHHHHHHHHHHHHHGGGFGGHHHHHHHHHHHHHHGGHHHHHEHHHHHHHHHHHHGHHHHHHHHHGHHHGHHGHHHFHHHHHHHHHGGGGHHHHHHHHHHGHHHHHHHGHHHHHHGGGGGGHHHGGHHHHHFHGHHHHHHHHGHHHHHHHHHHGHHHGGHHHHFHGHHHHHHHGHGGHHHGHHHHHHHHGGGGGHFGGGGHGGGGFDHGCHEHFHHHFHHGHGHHHHHHHHHGHHGHHHFHHHHHHFFFGGHHFHF5GHHHGFHHGEHHGHGGGGGHGHHHHGBHHGAE2GGHGHHGGGGHGGGGGGFGGBFFFFFFFCCCBC
@M02197:105:000000000-AN6RF:1:1103:20848:26327 1:N:0:1
GGACAGTGTATTTCCTCCGCTTATTGATATGCTTAAGTTCAGCGGGTATCCCTACCTGATCCGAGGTCAACCTGTAAAAATTGGGGGTTCTGGCAAGCCACCGGGGGGAACTCTATAGCGGGAGTATGCACTACGCTTAGAGCCCACCGGCACCGCCACTAATTTTGAGGGCCGCGGAGACCGCGTGCCCCAATACCACGCTAGGCGTGAGTGGTTAAATGACGCTCGAACAGGCATGCCCTGCGGAATACCACAGGGCGCAATGTGCGTTCAAAGATTCGATGATTCAC
+
CCCCCCFFFFFFGGGGGGGGGGGHHHHHHGHHHHFHGHHHHGHGGGGCHHHHHHFHHH<HHHHGGGG;H;HHHHHHGHHGH;HHHGGGGF;HHHH<GHG<HHGGGGGGGGGGGGGGGGGGGG8FDFFFFFFF9F8FFFFF:FFFF:F8:FFFFGGHHHHHHHHGHGGHGGGGGGGHGFGGFGGGGGGGHHHHHGFGFFGHHFHGHHHHFFFFGHHGHHGGGGFGHFGFHHGHHFHHGGGGGEGGEHHGF2GHHHGGFCE5A5HGEEEFFCGGGGGGGGFFFFFFFBAAAA
@M02197:105:000000000-AN6RF:1:1103:13161:26531 1:N:0:1
GGACAGTGTATTTCCTCCGCTTATTGATATGCTTAAGTTCAGCGGGTAGTCCTACCTGATTTGAGGTCAAATTGTCAGAAGCTGTCTCAAAAGAGACCCTTTAGAAGCTGAACCCCATTTATAAAGCTGCTCTTCACAAATGGCGTAGATAATTATCACACCAAAGCAAGGCAACAAAGGTCCCGCTAATGCATTTCAGGAGAGCCGACTTCTGAGAAGCCCGCATACTCCCACATCCAAGCTTGATCAACAGAAAAAGCTGAAAAGGTTGAGAATTTCATGACACTCAAACACGCATGCTCCTCGGAATACCAAGGAGCGCAAGGTGCGTTCAAAGATTCGATGATTCAC
+
ABBBBBFF@FFFFGFGFBEEFCEGHDFHFFGGGHBFGHGF5FHEEEEGGHF5FGHAHHHHHHAAFEGFHGHFF5AFHFFHFGHHHHHHGHGFFEGGHEFFHFGE3GFGEFFBCFEGGHHFFGBFGGHEGFFFFFFGGGGE9GHFGGGGGFBBFFDGHFCFHFGHHFGCFHEGGFFGHHHFDGD@CDHGDFHHFHHHFFHGG<F?G?HGCGGHGFGFHFCFFFFFHHEFBCGHFFF>EHDGF>1BHHHHHHHHHHHHHHGHHHHHHGG0FGHHHHHHGFHGHFHFFFEGGF/EE?EHHHFGGEEEFFBF2CHHGFF0FAE?HFGB0AAFFFDGFDFBAG1FFD@FFBA@AA?
@M02197:105:000000000-AN6RF:1:1103:13437:26853 1:N:0:1
GGACAGTGTATTTCCTCCGCTTATTGATATGCTTAAGTTCAGCGGGTATCCCTACCTAATCCGAGGTCAATCATTAAAAAATGGGGGGGTTCTGGCGAGTGTCCACCAGGTGTCTATAGCGATTAGATTTACTACGCTTAGAGCCTGACAGCACTGCCACTGATTTTAGAGGCTGCCTTGACAGCAGGCCCCAACACCAAGCTAGGCTTGAGGGGTGATAATGACGCTCGAATAGGCATGCCCCTCGGAATACCAAGGGGCGCAATGTGCGTTCAAAGATTCGATGATTCAC
+
CBCCCCFFFFFFGGGGGGGGGGGHHHHHHHHHHHHHHHHHHHFGGGGGHHHHHHHHHHHHHHGGGCGHHGHHGHHHHHHHGHHHHGGGFFFFFGFFGFFFGFGHFHHGGHGFGHFGGHGFGFFHHGHHHHGGGFGHFHHHHFGFFGFFFHHFGGHGHHFHFHHHGHHHHHHGGGFHGHGHHHHHGGGGGGHGFFFFGHHHGHHHGHFHHGGGGHHHHHHHHFFGFGHHGHHHHHHFEHGGFEEFEHHEHHG3GHHGGGEA?G5HFGEAGHGGGGGGGCGGFFFFFFBBBBAA
@M02197:105:000000000-AN6RF:1:1103:17634:26937 1:N:0:1
GGACAGTGTATTTCCTCCGCTTATTGATATGCTTACGTTCAGCGGGTAGTCCTACCTGATTTGAGGTCAAATTGTCAGAAGCTGTCTCAAAAGAGACCCTTTAGAAGCTGAACCCCATTTATAAAGCTGCTCTTCACAAATGGCGTAGATAATTATCACACCAAAGCAAGGCAACAAAGGTCCCGCTAATGCATTTCAGGAGAGCCGACTTCTGAGAAGCCCGCATACTCCCACATCCAAGCCTGATCAACAGAAAAAGCTGAAAAGGTTGAGAATTTCATGACACTCAAACAGGCATGCTCCTCGGAATACCAAGGAGCGCAAGGTGCGTTCAAAGATTCGATGATTCA
+
AABBBBFFFFFFGGGGGGGGGGGHHHHGGHFHHHHHGHGHHHHGGGGGGHHHHHHHHHHHHHHHGHHHGHHHHHHHHGHHHHHHHHHHHHHHHGGGHGHHHHHHHHHHHHHHHHGGFHHGHHHHHGHHHHHHHGHHHHHHFHHHGGGGGHGHHHHHHHHHHHHHHHHHHHHHHHHHHHHGGHHHGGHGHHHHHFHHHHHGHGHFHHHGGHHFHGHHHGGGGGGGHHGGHGHHHHGHGGHHHGGHHGHHHFHHHHHHHGHHHHHHHHHHGHHHGHGHG5FGGGGDAEGHHG3HFGCBHHHGGGGGHHHHHGGCCHFGGGGGG5HHGGGDGGGG5GGGGGCBFFFFFBAAAB
@M02197:105:000000000-AN6RF:1:1103:14786:27297 1:N:0:1
GGACAGTGTATTTCCTCCGCTTATTGATATGCTTAAGTTCAGCGGGTAGTCCTACCTGATTTGAGGTCAAATTGTCAGAAGCTGTCTCAAAAGAGACCCTTTAGAAGCTGAACCCCATTTATAAAGCTGCTCTTCACAAATGGCGTAGATAATTATCACACCAAAGCAAGGCAACAAAGGTCCCGCTAATGCATTTCAGGAGAGCCGACTTCTGAGAAGCCCGCATACTCCCACATCCAAGCCTGATCAACAGAAAAAGCTGAAAAGGTTGAGAATTTCATGACACTCAAACAGGCATGCTCCTCGGAATACCAAGGAGCGCAAGGTGCGTTCAAAGATTCGATGATTCAC
+
BBBBBBFFDFFFGGGGGGGGGGGHGHGHHHHHHHHHGHHHHFHGGGGGGHHHHHHHHGGFHHHHGHHHHHHHHGHHHHHHHHHGHGHHHHGHHGHGHGHHHHHHHHHHHHHGHHGGFHHHHHHHHHHHHHHHHHHHHHHHHHHHGGGGGHHHHHHHHHHHHGHHHHHHHHGGHHHHHHHHGHHHHHHGHHHHHHHHHHHHHGGGHGGGHGGHGHHHHGGGGGGGHHGGHGHHGGHGGGHHGFGHGHFHHHHHFHHHHHHHHHHHHHHHHHHFGFGBGHHHEHHHHGHHFFGGGHHHHGEGGGEGHHHFHHHGHHHGGCGGHHHHGGGGGGFGGGDFFGGFFFFFFFA@BBA
@M02197:105:000000000-AN6RF:1:1103:13126:28504 1:N:0:1
GGACAGTGTATTTCCTCCGCTTATTGATATGCTTAAGTTCAGCGGGTAGTCCTACCTGATTTGAGGTCAAATTGTCAGAAGCTGTCTCAAAAGAGACCCTTTAGAAGCTGAACCCCATTTATAAAGCTGCTCTTCACAAATGGCGTAGATAATTATCACACCAAAGCAAGGCAACAAAGGTCCCGCTAATGCATTTCAGGAGAGCCGACTTCTGAGAAGCCCGCATACTCCCACATCCAAGCCTGATCAACAGAAAAAGCTGAAAAGGTTGAGAATTTCATGACACTCAAACAGGCATGCTCCTCGGAATACCAAGGAGCGCAAGGTGCGTTCAAAGATTCGATGATTCAC
+
3AABBBFF@FFFGGFGFGAEEGGHHHHHCHHFHHCHHHHHHFHGGGGGGHHGHHHHBFHFHHHHGHGHFHHGEFGBGGHFGFHHHHHHHHHHHGHHHGHHHHHGHHHGFHHEFEGGGHHHHHHHHHGFGGHHFGGGFGHHHGGGFGEGGGHHGHHHHHEFGHGHHHHHHHGGFHHHHHHHFHHHGGHGGHHHHHHHHHHHHGHGGGHHGDHGGHGHFFFGFEBHGGGGGGGGFHHFFCGAGCHFGHHHHHHHFHHHHHHHHHGDFHF2FFHHGFD5FBFBDDHEHGHHFGEBFGFHFEHGECGEB5AFHHFFHFBFGGGGHHHHGGEEE4GCGGGFABGCFFFFFFABAAB
@M02197:105:000000000-AN6RF:1:1104:16899:1738 1:N:0:1
GGACAGTGTATTTCCTCCGCTTATTGATATGCTTAAGTTCAGCGGGTAGTCCTACCTGATTTGAGGTCAAATTGTCAGAAGCTGTCTCAAAAGAGACCCTTTAGAAGCTGAACCCCATTTATAAAGCTGCTCTTCACAAATGGCGTAGATAATTATCACACCAAAGCAAGGCAACAAAGGTCCCGCTAATGCATTTCAGGAGAGCCGACTTCTGAGAAGCCCGCATACTCCCACATCCAGGCCTGATCAACAGAAAAAGCTGAAAAGGTTGAGAATTTCATGACACTCAAACAGGCATGCTCCTCGGAATACCAAGGAGCGCAAGGTGCGTTCAAAGATTCGATGATTCAC
+
3>3A3ADDFFD@GGFFGCEFGGGHHGBFHHGFHHHDGHHHGHHGGGGGG3G5FHHHHHHHEFFFFGHFHHGFHFHDGDFGGGBCFGHD5BF3F1FGGAGGHHGHHHBGFH3DFGEEEHH4F?B4FFGHHHGFFGHGGHHHGE?FFCFCFGCDGBFG?GD;<BFGHHCFGEGHG0FGHCEF<DCCCFGFFHGGHHHEHDFDFEAEHGGHGGGHFGG;EGGCE?22HHEGHFHDFFDB>/>/011DFGGBGGG1FGGGB112FDHDGF00HDBGHGDDD2@2DFGGBGHFBGGGHHHGFFHGCEEEBFFHHGHCFHGCFEGGHG1GCGGCCGGFGGGG1111FFFFBFA?AAA
@M02197:105:000000000-AN6RF:1:1104:16618:2074 1:N:0:1
GGACAGTGTATTTCCTCCGCTTATTGATATGCTTAAGTTCAGCGGGTAGTCCTACCTGATTTGAGGTCAAATTGTCAGAAGCTGTCTCAAAAGAGACCCTTTAGAAGCTGAACCCCATTTATAAAGCTGCTCTTCACAAATGGCGTAGATAATTATCACACCAAAGCAAGGCAACAAAGGTCCCGCTAATGCATTTCAGGAGAGCCGACTTCTGAGAAGCCCGCATACTCCCACATCCAAGCCTGATCAACAGAAAAAGCTGAAAAGGTTGAGAATTTCATGACACTCAAACAGGCATGCTCCTCGGAATACCAAGGAGCGCAAGGTGCGTTCAAAGATTCGATGATTCAC
+
BBBBBBFFFFFFGGGGGGGGCGGHHHHHHGGHHHGHHHHHHHHGGGGCFHHHHHGFHHFGHHHHFHHHHHHHHHGHHHHHHFHFHHHHGHHHHGHHHGHHHHHHHHHBEHFHHHGGGHHHHHHHHGGGFHHHHHHGHHHHGHGHGDFFGHHHHHHFAGHHGDGHHHHHHHGHHHHHHHHFFBHHGGGGHHHHHHFFHGFHHGGGHHHHGHGBFGGGHGCFFEFDGGGFGGGGGGHFECGGBFGHGBEGHHEHFHHHGGHHHFFHHFGFDD5HHGFGHGHBHGFFAABGFHHHFHCFFHHEEEEECHG5HHGEFHGGEE??HHGHEEEE4GGG5FFGAFCBBFDFF5BBAAB
@M02197:105:000000000-AN6RF:1:1104:17386:2362 1:N:0:1
GGACAGTGTATTTCCTCCGCTTATTGATATGCTTAAGTTCAGCGGGTATCCCTACCTGATCCGAGGTCAACCTTAGAAAGATTCTCCCTGAGGGGAGGCAGACCGTGTCCCGTAAACCCATGTGTCCGATACGTGTCCCGTGAAGAACTCAGTGTACCGGGGGTCCAACGAGGCCGCCGTCATTGTCTTTGGGAGGGGCAGGAGCCCCCGAGGGGGCCTCCACCAAACCGTCCAACACCAAGCCGAGGGCTCGAGGGGTGATAATGACGCTCGAACAGGCATGCCCTTCGGAATACCAAAGGGCGCAATGTGCGTTCAAAGATTCGATGACTCAC
+
CCBBBBFFFFFFGFGGGGGGGGGHHHHHHHGHHHHHHHHHHHHGGGEFHHHHHHHGHHGHHHHGGGEFHHHGHHGHHHHHHHHHHHHHGFFHGGGGGGGGGGHHGGFHHHGEGGGHHHGGHHHHFFGDFGGGGFHHHFHGGGFGHHHHHGHHHFGHHHGGFFGFGGFGGGEGGGGGGGFFFFFFFFGHFGFFFHFHHFGHGGFFFGGGGGGGDFGFGFGFFFFFFFGGGHHHHGGGGGGGGFCGHEGGGGCGGGE1GHHHHHHGGGGGFGHDHHFHHHGFEGGGEEDGHGB5HHHHHHGGGGGGHHG5CEECHGGGGGGGFGGCCBFFFFABAAA
@M02197:105:000000000-AN6RF:1:1104:11705:2087 1:N:0:1
GGACAGTGTATTTCCTCCGCTTATTGATATGCTTAAGTTCAGCGGGTAGTCCTACCTGATTTGAGGTCAAATTGTCAGAAGCTGTCTCAAAAGAGACCCTTTAGAAGCTGAACCCCATTTATAAAGCTGCTCTTCACAAATGGCGTAGATAATTATCACACCAAAGCAAGGCAACAAAGGTCCCGCTAATGCATTTCAGGAGAGCCGACTTCTGAGAAGCCCGCATACTCCCACATCCAAGCCTGATCAACAGAAAAAGCTGAAAAGGTTGAGAATTTCATGACACTCAAACAGGCATGCTCCTCGGAATACCAAGGAGCGCAAGGTGCGTTCAAAGATTCGATGATTCAC
+
ABBBBBFFFFFFGGGGGGGGGGEGFHHGGHHHHHGHHHHHHFFGGGEEFGHHHHHEFHHHHHHHGHHFAGFHHEHEGHHHFGHHHHHHHHHHGGHHHGHHHHHHHHHHHHGHHHGGGHGHHHHHHEHHHFHGHGHGHHGHHHHHGFFFGHHHHHHHGHHHGHHHHHHHGHFHHHHHHHGGGHCGHGHHHGFHHGHHHHHHHGHGHFHHHHHHHHHHGGGGGFGHHHFGHGHGHHFHGGHHHHEEHHFHHHGHHHHHHHHHGHHHHHHHHHHHHHG5HGHHHFHEFGHFHHHHHHGGHHHGGGGGHFFEHHFHHHHGGFCFHGGFCFGGHGGGGGGGGGGFFBFFFFAABAA
@M02197:105:000000000-AN6RF:1:1104:15098:2466 1:N:0:1
GGACAGTGTATTTCCTCCGCTTATTGATATGCTTAAGTTTAGCGGGTAGTCCTACCTGATTTGAGGTCAAATTGTCAGAAGCTGTCTCAAAAGAGACCCTTTAGAAGCTGAACCCCATTTATAAAGCTGCTCTTCACAAATGGCGTAGATAATTATCACACCAAAGCAAGGCAACAAAGGTCCCGCTAATGCATTTCAGGAGAGCCGACTTCTGAGAAGCCCGCATACTCCCACATCCAAGCCTGATCAACAGAAAAAGCTGAAAAGGTTGAGAATTTCATGACACTCAAACAGGCATGCTCCTCGGAATACCAAGGAGCGCAAGGTGCGTTCAAAGATTCGATGACTCAC
+
BCCCCCFFFFFFGGGGGGGEFGGHHHHHHHHHHHHHHHHHHHHGGGEGGHHHHHHHHHHHHHGHGHHHHHHHHHHHHHHHHHHHHHHHHHHHHGHHHGHHHHHHHHHHHHHHHHGGGHHHHHHHHHHHHHHHHGHHHHHHGHHHGGGGGHHHHHHHHHHHHGHHHHHHHHHHHHHHHHHHFHHHHHGHHHHHHHHHHHHHHGHGHHHHGHHHGHHHHGGGGGHHHGGGHGGGHGHHGGHGHEHGHHHHHHHHHHHHHHHHHHHHHHHHHHHHHHHGHHGHHHHHHGGFHHHHHHHGHHHGGGGGHHFFFGGGHHHGGGGGHGHHGGGGGGGGGGGGGGGFFFFFFFBBBBB
@M02197:105:000000000-AN6RF:1:1104:15801:2777 1:N:0:1
GGACAGTGTATTTCCTCCGCTTATTGATATGCTTAAGTTCAGCGGGTAGTCCTACCTGATTTGAGGCCAAATTGTCAGAAGCTGTCTCAAAAGAGACCCTTTAGAAGCTGAACCCCATTTATAAAGCTGCTCTTCACAAATGGCGTAGATAATTATCACACCAAAGCAAGGCAACAAAGGTCCCGCTAATGCATTTCAGGAGAGCCGACTTCTGAGAAGCCCGCATACTCCCACATCCAAGCCTGATCAACAGAAAAAGCTGAAAAGGTTGAGAATTTTATGACACTCAAACAGGCATGCTCCTCGGAATACCAAGGAGCGCAAGGTGCGTTCAAAGATTCGATGATTCAC
+
BABCCCFFDFFFGGGGGGGGGGGHHGHHHHHHHHHHHHHHHHHGGGGGGHHHHHHHHGHHHHHHGHFGGHHHGHHHHHHHHHHFHHHHHGHFHGHHHGHHHHHHHHHHHHHHGHGEGHHHFHHHHGGHHHHHHHHHHHHHHGGFGGGGGGHHHGHHHHFGHGHHHHHHHHGHHGHHHHHHHGHHHGHHGHHHHHHHHHHHHGHFHGHHGHHGGHGHHGGGGGGHGHGGHGHGHGHGGGHGHHHHHHEGHHHHHHHHGHFBHHFHGCHHHHHHHHHFHGHGHGHGGGGFHHHHGHHEHHHGGGGGHHHHHFGHHHHGFGGGHGHGGGGGGGGGFGGGFFGFFFFFFFBBAAA
@M02197:105:000000000-AN6RF:1:1104:23265:3556 1:N:0:1
GGACAGTGTATTTCCTCCGCTTATTGATATGCTTAAGTTCAGCGGGTATCCCTACCTGATCCGAGGTCAACCTTGAAAAAAATGGAGGTCAACGGCAGGGCAATCACACACACCAAGCGAAAAGATAAACTTACTACACCTGGGGATATGAGATCATCCGCCTTTGAATTTCAGAAGGGAGAATGCAAGCATACTCATCTTCCACGACCAAGCAAATTTGCTTGAGAGGTATTTAATGACGCTCGAACAGGCATGCCTCCCGGAATACCAGGAGGCGCAATGTGCGTTCAAAGATTCGATGATTCAC
+
BBACCCFFFFFFGGGGGGGGGGGHHHHHHHHGHHHHHHHHHHHGGGGGHHHHHHHHHHHHHHHGGGGHHHHHHHHGGHGGGFHHGHHGGGGHHGGGGGGGGGGHHHHHGGGDGGHHHGGGHGHHGHHHHHGHHHHHHHHHHHFFHHHHDGHHHHHGHGHHHHHHHHHHHHHHHHHHHHGHHHGGGHHGHHHHHHHGHHHHGGGGGHHGGHHHGHHHHHGGFHHHHHGHHHGHHHHHGGEGGHGDHHHGHHGHHGGGGGGGHFHGDD3FHF2GGGFGHGHHE2E?HGFGFGGGGCFFFBFFFFBBAAA
@M02197:105:000000000-AN6RF:1:1104:17303:3824 1:N:0:1
GGACAGTGTATTTCCTCCGCTTATTGATATGCTTAAGTTCAGCGGGTATCCCTACCTGATCCGAGGTCAACCTTAAAAAATTGGGGGTCGACGGCTGGACTATCTCACACACCATGCGAAAAGATAATCTTACTACGCCTGGGGATATGAGATCATCCGCCTTTGAATTTCAGAAGGGAGAATGCAAGCAAACTCATCTTCCAAGACCAAGCAAATCTGCTTGAGAGGTATTTAATGACGCTCGAACAGGCATGCCTCCCGGAATACCAGGAGGCGCAATGTGCGTTCAAAGATTCGATGATTCAC
+
11>A11DDFF3@FGDD1C1EECCFG3F33B3BE33DGFGBGHC0EE/EGEF1BGAFFHBFFHHGCEEHCBGFGGFGBFF4?@FF?EGEGGGCEGEGGGGGGGGGGEGGGGFHCGGGGHHHBHHHFGHHFGFHFFGGHAGHGHHFHFHGHHFGGGGHCGGEG?FGFGDGEGHHHGHHHHHHHHHGHFHHHHEHHHHDFHHHGEFHHFGHGHHGBHHGFGHHGHFHEHEH<GFBGHHFGGGGFHFHHGFHFHHHFFECCGGFHGFHGCGCFGGFCGGHDHHGGEGHFG3G3B3ECGFFFFBFDAA>11
@M02197:105:000000000-AN6RF:1:1104:18646:4011 1:N:0:1
GGACAGTGTATTTCCTCCGCTTATTGATATGCTTAAGTTCAGCGGGTATCCCTACCTGATCCGAGGTCAACCTTGAAAAAATTGGGGGTCGACGGCTGGACTATCTCACACACCATGCGAAAAGATAATCTTACTACGCCTGGGGATATGAGATCATCCGCCTTTGAATTTCAGAAGGGAGAATGCAAGCAAACTCATCTTCCAAGACCAAGCAAATCTGCTTGAGAGGTATTTAATGACGCTCGAACAGGCATGCCTCCCGGAATACCAGGAGGCGCAATGTGCGTTCAAAGATTCGATGATTCAC
+
CCCCCBFFFFFFGGGGGGGGGGGHHHHHHHGHHHHHHHHHHHHGGGEGHHHHHHHHHHHHHHHFFGGHHHHHHHGHHHHHGHHHHHGGGGGGGGGGGGGHHHHHHHHHHHHGHGHHHHGGGHGHHHHHHHHHHHHGHHGGHHHGHGGHHHHHHHHHHHHHHHGHHHHHHHHHHHHHHHHHHHHHHHHHGHHGHHGHHHHHGHHGHGGGHHHHHHHHGHFHGFFHHGHHHHFHHGHHGGGGGHHGHHHHGFGHHGGGGGGGHEHFHHHHHHHEDGGGHHHHGFFGHGGGGGGGGGGFFFFDFFBBBAB
@M02197:105:000000000-AN6RF:1:1104:10660:4286 1:N:0:1
GGACAGTGTATTTCCTCCGCTTATTGATATGCTTAAGTTCAGCGGGTAGTCCTACCTGATTTGAGGTCAAATTGTCAGAAGCTGTCTCAAAAGAGACCCTTTAGAAGCTGAACCCCATTTATAAAGCTGCTCTTCACAAATGGCGTAGATAATTATCACACCAAAGCAAGGCAACAAAGGTCCCGCTAATGCATTTCAGGAGAGCCGACTTCTGAGAAGCCCGCATACTCCCACATCCAAGCCTGATCAACAGAAAAAGCTGAAAAGGTTGAGAATTTCATGACACTCAAACAGGCATGCTCCTCGGAATACCAAGGAGCGCAAGGTGCGTTCAAAGATTCGATGATTCAC
+
AAABBCFFFFFFGGGGGGGGGGGHHHHGHHGHFHHGCHHHHHHGGCEGGHHHHHHHHHHHHHHHGHHHHHHHHHHHHHHHHHHHHHHHHHGHFGGHHFHHHHHHHHHHHHHHHHGGGHHHHHHHGHHHGHHHHHHGHHHHHGGHGGGGGHHHFHHHHHHHHGHHHHHHHFHHHHHHHHHHHHHHHHGGGHHGHHHHHHHHHGHGGHHHHHHHHHHGHGGGFGHHHHGGGGGGHGHHGCHHHFEHHHHHHHHHHHHHHHHHHHHHGHHHHFHHHFFFFFHDDHHFHGHHHHHHGHFEHHHCGGGGFFGBGHHGHHFGFEGCHHHCEGEGAGGGGGGG2GGFBFFFFFAAAAA
@M02197:105:000000000-AN6RF:1:1104:9885:4344 1:N:0:1
GGACAGTGTATTTCCTCCGCTTATTGATATGCTTAAGTTCAGCGGGTAGTCCTACCTGATTTGAGGTCAAATTGTCAGAAGCTGTCTCAAAGAGACCCTTTAGAAGCTGAACCCCATTTATAAAGCTGCTCTTCACAAATGGCGTAGATAATTATCACACCAAAGCAAGGCAACAAAGGTCCCGCTAATGCATTTCAGGAGAGCCGACTTCTGAGAAGCCCGCATACTCCCACATCCAAGCCTGATCAACAGAAAAAGCTGAAAAGGTTGAGAATTTCATGACACTCAAACAGGCATGCTCCTCGGAATACCAAGGAGCGCAAGGTGCGTTCAAAGATTCGATGATTCAC
+
AAABBA4BDDFFGGGGFGGGFGGFFGBFHFHHHH5FFGHDHHHCEGEEAHHHGHHHGHHHHHGFGHHHHHHDHHHGHFFHHFFEHHGHHGHBFGHHGFFHHHEHFFEHHHGHEGCEHHHHHHHGHHHHGGHFBGHHHGGGGGGFEGGGHHHHGFGHHHHHHHHHHHFFGGHHGHHGHHG8DGGG?CFGHGGHHGGHHHHHGGGFHCGGGGHHHHHGGGGFGFFHGFGGGGDHHDEF/HFHHHHHFGHHHHHFHHHHHHHHHFHHHHHFHFFHHHFFGFFFHF3HFGHHGDFFHFGFB1ECEFGGHHCHFF3GHHGGGGCHHHHGGGFHFCGGGGGEFFBFFF5FFA?A>A
@M02197:105:000000000-AN6RF:1:1104:10323:4472 1:N:0:1
GGACAGTGTATTCCTCCGCTTATTGATATGCCTAAGTTCAGCGGGTATCCCTACCTGATCCGAGGTCAACCTTGAAAAAATTGGGGGTCGACGGCTGGACTATCTCACACACCATGCGAAAAGATAATCTTACTACGCCTGGGGATATGAGATCATCCGCCTTTGAATTTCAGAAGGGAGAATGCAAGCAAACTCATCTTCCAAGACCAAGCAAATCTGCTTGAGAGGTATTTAATGACGCTCGAACAGGCATGCCTCCCGGAATACCAGGAGGCGCAATGTGCGTTCAAAGATTCGATGATTCAC
+
AAABCCDFFFFFGGGGGGGGGGHHHHGHHHHHGHHHHHGHHHGGGEEHHHHHHHHHHHGHHHGGGFHHGHHHHHHHHHHGHHHHHGGGGGEGGGGGGGHHHHHHHHGHHHGGGHGHHGGHGHHHHHHHHHHHHHHHHGGHHHHGHHHHHHHHHHHHHHGGGHGHHHHHHHHHHHHHHHHHHHGGGHHGGHHHGHHHGHHGHHHHHHGHHHHHHHHGHHHFFFHHHHHHEHHHHHHFGFGFGHGHHHHFGGHHGGGGGGEGBHHHHFHHHHGGGGGHHHHGGFGHGGGGGGGFGGFFFFFFFA3A>A
@M02197:105:000000000-AN6RF:1:1104:24520:4581 1:N:0:1
GGACAGTGTATTTCCTCCGCTTATTGATATGCTTAAGTTCAGCGGGTATCCCTACCTGATCCGAGGTCAAACTTAGAAAGTTGGGGGTTGCTGGCCAGCGTCCACCGGGTCCCTGTAGCGAGGAGTATTACTACGCTTAGGGCCCGAGAGGCGCCGCCACTGATTTTAAGGCCCGCCGTCTCCGGCGAGGCCCAAGACCAAGCTAGGCTTGAGTGTTGTACTGACGCTCGAACAGGCATGCCCTGCGGAATACCACAGGGCGCAATGTGCGTTCAAAGATTCGATGATTCAC
+
CCCCBCFFFFFFGGGGGGGGGCGHHHHHHHHHHHHHHHHHHHHGGGGGHHHHHHHHHHGHHHHGGGGHHHHHHHHFFDBFFGGHGGGGGGHHHHGHHHGGGGGGHHGGGGGHHHHHGHHGGGGGGHHHHHHHHHGGGBFHHHHGGGFGGGGGGGGGGGGHHHGGHHGHGGGGGGGGFGGFGFGGGGGGHHHHHHFGFFFHHHHHHGHFHHHHGHHHHHHGGFFFFFFHGHHHHFFHGHGGGGGGGHEHHHGFHHGGGGGGFGHCHGGGGFGGGGFGFFGGBFFFFFFBBABA
@M02197:105:000000000-AN6RF:1:1104:13649:4704 1:N:0:1
GGACAGTGTATTTCCTCCGCTTATTGATATGCTTAAGTTCAGCGGGTAGTCCTACCTGATTTGAGGTCAAATTGTCAGAAGCTGTCTCAAAAGAGACCCTTTAGAAGCTGAACCCCATTTATAAAGCTGCTCTTCACAAATGGCGTAGATAATTATCACACCAAAGCAAGGCAACAAAGGTCCCGCTAATGCATTTCAGGAGAGCCGACTTCTGAGAAGCCCGCATACTCCCACATCCAAGCCTGATCAACAGAAAAAGCTGAAAAGGTTGAGAATTTCATGACACTCAAACAGGCATGCTCCTCGGAATACCAAGGAGCGCAAGGTGCGTTCAAAGATTCGATGATTCAC
+
CCCCCCFFFFFFGGGGGGGGGGGHHHHHHHHHHHHHHHHHHHHGGGGGGHHHHHHHHHHHHHFHGHHGHHHGHHHHHHHHHHHHHHHHHHHHHGHHHGHHHHHHHHHHHHHHHHGGGHHHHHHHGHHHHHHGHHHHHHHGHHGHGGGGGHHHHHHHHHHHHHHHHGHHHHHHHHHHHHHHGHHHHGHHHHHHHHHHHHHHHGHGHHHHHHHHHHHHHGGGGGHHHHGGGGHHHHHHGGHHHHHHHFHHHHGHHHHHHGHGHHHHHHHGHHHHHHGFHHHGGHHHHGGHHHHFHHHHGHG10GGGHGGHHFGHFFGGGFGGHHGHGGGGHGGGGGGGGGGFFFFFBFBBAAA
@M02197:105:000000000-AN6RF:1:1104:19613:4529 1:N:0:1
GGACAGTGTATTTCCTCCGCTTATTGATATGCTTAAGTTCAGCGGGTAGTCCTACCTGATTTGAGGTCAAATTGTCAGAAGCTGTCTCAAAAGAGACCCTTTAGAAGCTGAACCCCATTTATAAAGCTGCTCTTTACAAATGGCGTAGATAATTATCACACCAAAGCAAGGCAACAAAGGTCCCGCTAATGCATTTCAGGAGAGCCGACTTCTGAGAAGCCCGCATACTCCCACATCCAAGCCTGATCAACAGAAAAAGCTGAAAAGGTTGAGAATTTCAGGACACTCAAACAGGCATGCTCCTCGGAATACCAAGGAGCGCAAGGTGCGTTCAAAGATTCGATGATTCAC
+
?AAAAADDDFDFGGGGGBE?E?EFHHFGADFHHF5EEGFHGFFFFEA2FHHHHHHHHHHFFHGFFFFHHGHEGHHHFGHHFFHHHHHHFFFHCFHHFFHGFFEEGHFHHFEHHHGGGHHHHHHFFHHHBGHH8FHFGGFABGFGGGGGFFFGDFBFGHHHHGFEHHHGHHHHHCGHEGFHCGGHGHGGGHGGGHHHHHHHHGFGGFG1G@AHHGHHC@CF<FFHFGDGGGGGFFBBEEFGHHGDFFEHGDGGCHHFHHHHHGHHHGFE2HHFHGF@1E@21BDHGE1GF1HFHHHHHHHCGGGFFHHHHHFCHGG0GCGFBFFAGE?CFFDADBEEA11CCFBFFD11AA1
@M02197:105:000000000-AN6RF:1:1104:18091:5238 1:N:0:1
GGACAGTGTATTTCCTCCGCTTATTGATATGCTTAAGTTCAGCGGGTAGTCCTACCTGATTTGAGGTCAAACAAGTCATTAAGAGCCCCGTAAAGGACGGTTAGAAAGCAGATACCTCGGAGACGCTACCTTTGACGACGATACTATCACGCCAAAAAGTGAATGAATCCTGCAAGCGGTTTCCACTAATGCATTTAAGGAGAGCCGACCTCTTGCGAAGCCCGCAACCCCCACCATCCAAGCCAGAGAAACAAGTTCAATGGTTGAGAATATAATGACACTCAAACAGGCATACCCTTCGGAATACCAAAGGGTGCAAGGTGCGTTCAAAGATTCGATGATTCAC
+
CCCCCCFFFFFFGGGGGGGGGGGHHGHHHHCHHHHHHHHHHHHGGGGGGHHHHHHHHHHHHHHHGHHHHHHGHHHHHHHHHHHHHHGGGGGGGEHEFHGGGGGHHHBHGHHHHHHHHHGGGGGGGGGGGHHHHHHHGGGGGGGGHHHHHHGHGGGGHHGGHHGHHGHHHHHHHHHHHHHFFHHHHHHHHGGHGHHHHHHHHGGGGGHHGGGGGGGGHGGFFGFHGGGGCFGGFGHHFGGHGGHHHHHHHHHHGFHHHHHGAHHHHHHHHGFEFFHHHHGFGGHHHHHHHHHGFBGGGGAHHHHHHHHGHHHGHGFGFFHGGGGHGFFGGGGGGGFFFFFFFACBAB
@M02197:105:000000000-AN6RF:1:1104:10802:5219 1:N:0:1
GGACAGTGTATTTCCTCCGCTTATTGATATGCTTAAGTTCAGCGGGTATCCCCGCCTGATCCGAGGCCAAACCTTGTAAAAGTTTTGTGGGTCGATGGGCGGCCCGCCTATTGGACACGCGAAGCGAGGGAAAATAAATTCTTGCTACGCTCGCGGCCAGTAGGGGGCGCCTAAAGGTTTGGGGCCTGACGGGTATGTCATGGCCCAACATCAAGCAAGGCTTGGGGGGTGTAATGGCGCTCGGACAGGCGTGCCTCCCGGAATACCAGGAGGCGCAATGTGCGTTCAAAGATTCGATGACTCAC
+
A?ABBBFFFBFFGGGGGGEFGGGHHGHHHHHHHHHHHHHHFHHGGGGGHHHHGEGGGHHHHHH?EGGGGHBGFHHHGHHDG9FGGHHGGGGAGGGGFEFGECGGGGGGFGHFGGHHHHGGGGGGGGFFGGGGHGGHHGGHFHFHGGGGGGGGGGFGGFHHGFFEFFFFFGFFFGFFFFFFFGGFGGGGGGHHHHFFFFFFFHHFGGFFGEFFHHFGHFGFFFGGGGFGF=HHHGGGFGGGEFHFFHFGGGGGGGEEEEEHHHHHHFHHHGGGEE55GHGGGGCGGGGGFGCGGFFFFFFFBABA@
@M02197:105:000000000-AN6RF:1:1104:20716:5491 1:N:0:1
GGACAGTGTATTTCCTCCGCTTATTGATATGCTTAAGTTCAGCGGGTAGTCCTACCTGACTTGAGGTCAAATTGTCAGAAGCTGTCTCAAAAGAGACCCTTTAGAAGCCGAACCCCATTTATAAAGCTGCTCTTCACAAATGGCGTAGATAATTATCACACCAAAGCAAGGCAACAAAGGTCCCGCTAATGCATTTCAGGAGAGCCGACTTCTGAGAAGCCCGCATACTCCCACATCCAAGCCTGATCAACAGAAAAAGCTGAAAAGGTTGAGAATTTCATGACACTCAAACAGGCATGCTCCTCGGAATACCAAGGAGCGCAAGGTGCGTTCAAAGATTCGATGATTCAC
+
CDCDECFFFFFFGGGGGGGGGGGHHHHHHHHHHHHFHHHHHGHGGGGGGHHHHHHHHHHHHHHHHHHHHHHHHHHHHHHHHHHHHHHHHHHGHGHHHGHHHHHHHHHHHGGGGGGGGHHHHHHHHHHHHHHHHHHHHHHFHHHHGGGGGHHGHHGHHHHHHHHHHHHHHHHHHHHHHHHHHHHHHGHHHHHHHHHHHHHHGGHGHHHHHGHHHHHHHGGGGGHHHHGGHGHHHHHHGGHHHHGHHHHHHHHHHHHHHHHGHHHHHHHHHHHHHHHFHHHHFHHGGGHHHHHHHHHHHHHGGGGGHHHHHHHHHHHGGGGGHHHHGGGGHGGGGGGGGGGFFFFFFFBCCBB
@M02197:105:000000000-AN6RF:1:1104:21362:5710 1:N:0:1
GGACAGTGTATTTCCTCCGCTTATTGATATGCTTAAGTTCAGCGGGTAGTCCTACCTGATTTGAGGTCAAATTGTCAGAAGCTGTCTCAAAAGAGACCCTTTAGAAGCTGAACCCCATTTATAAAGCTGCTCTTCACAAATGGCGTAGATAATTATCACACCAAAGCAAGGCAACAAAGGTCCCGCTAATGCATTTCAGGAGAGCCGACTTCTGAGAAGCCCGCATACTCCCACATCCAAGCCTGATCAACAGAAAAAGCTGAAAAGGTTGAGAATTTCATGACACTCAAACAGGCATGCTCCTCGGAATACCAAGGAGCGCAAGGTGCGTTCAAAGATTCGATGATTCAC
+
CCBBBBFFFFFFGGGGGGGGGGGHHGHHHHHGHHHHHHHHHHHGGGGGGHHHHHHHHHHHHHHHGHHHHHHHHHHHHHHHHHHHHHHHHHGHHGHHHGHHHHHHHHHHHHHHHHGGGHHHHHGHHHHHHHHHHHHHHHHAGFHHGGGGGHGHHHHHHHHHHHHHHHHHHHGHHHHHGHHHHHHHGHHHGHHHHHHHHHHHHGHGGHHHHGHHGGGHHGGGGGGHFHGGHGGGHHHHGGHHHHHHHHHGHHHHFHHGHHHHHHHHHHHHGHHHGGHHDFE55HHHFEHGHHHHHFHHHHHDGGFGHHHHGGHHHHHGGGGGHFHHGGGGHGGGGGGGFGGFFFFFFFBBAAA
@M02197:105:000000000-AN6RF:1:1104:10706:5970 1:N:0:1
GGACAGTGTATTTCCTCCGCTTATTGATATGCTTAAGTTCAGCGGGTAGTCCTACCTGATTTAAGGTCAAATTGTCAGAAGCTGTCTCAAAAGAGACCCTTTAGAAGCTGAACCCCATTTATAAAGCTGCTCTTCACAAATGGCGTAGATAATTATCACACCAAAGCAAGGCAACAAAGGTCCCGCTAATGCATTTCAGGAGAGCCGACTTCTGAGAAGCCCGCATACTCCCACATCCAAGCCTGATCAACAGAAAAAGCTGAAAAGGTTGAGAATTTCATGACACTCAAACAGGCATGCTCCTCGGAATACCAAGGAGCGCAAGGTGCGTTCAAAGATTCGATGACTCAC
+
CCBCCCFFFFFFGGGGGGGGGGGHHHHHHHHHHHHHHHHHHHHGGGGGGHHHHHHHHHHHHHGHHHHHHHHHHHHHHHHHFHHHHHHHHHFHGGHHHGHHHHHHHHHHHHHHHHGGGHHHHHHHHHHHHHHHHHHHHHHGHHHHGGGGGHHHHHHHHHHHHHHHHHHHHHHHHHHHHHHHHHHHHHHHHHHHHHHHHHHHHGHGHHGHHGGHHHHHHGGGGGGHHHGGGGHHHHHGGGHHHHFGHHHHHHHHHHHHHHHHHHHHHHHHHHHHHHHHGGHHGHHGGFBHHHHHGHHHHHHGGGGFHHHHHGFHHHFGGGGGHHHHGGGGHGGGGGGGGGFFFBFFFFBBAAA
@M02197:105:000000000-AN6RF:1:1104:26161:6060 1:N:0:1
GGACAGTGTATTTCCTCCGCTTATTGATATGCTTAAGTTCAGCGGGTAGTCCTACCTGATTTGAGGTCAAATTGTCAGAAGCTGTCTCAAAAGAGACCCTTTAGAAGCTGAACCCCATTTATAAAGCTGCTCTTCACAAATGGCGTAGATAATTATCACACCAAAGCAAGGCAACAAAGGTCCCGCTAATGCATTTCAGGAGAGCCGACTTCTGAGAAGCCCGCATACTCCCACATCCAAGCCTGATCAACAGAAAAAGCTGAAAAGGTTGAGAATTTCATGACACTCAAACAGGCATGCTCCTCGGAATACCAAGGAGCGCAAGGTGCGTTCAAAGATTCGATGATTCAC
+
BCBBCCFFFFFFGGGGGGGGGGGHHHHHHHHGHHHHHHHHHHHGGGGGGHHHGHHHHHGHHHGHGHGHHHHHHHHGHHHHFHHHHHHHHHHGFGHHHGHHHGHHHHHHHHHHHHGGGHHHHHHHHHGGHGHHHHHHHHGGHHHHGGGGGHHGHHHHHGGGHHHHHGHHHHHHHHGHHHHGHHHGGGHHHHHHHHHHHHHHHGHGHHHHHHHHGHHGHGGGGGGHHGGGHGHHHHHGGGHHHFGHHHHHHHGHHHHHHHHHGEHHHHHHHHHHHHHGHHHHHBHHHGHHHHHHGHHHHHGGGGGGHHHGHFHHHHFEGGGGHHHHGGFGHGGGGGGGEGGF@FFFFFABBAA
@M02197:105:000000000-AN6RF:1:1104:25460:6267 1:N:0:1
GGACAGTGTATTTCCTCCGCTTATTGATATGCTTAAGTTCAGCGGGTATCCCTACCTGATCCGAGGTCAAAAGTGAAAAAGGCTTGTGGAAGCTGGTGTATAGCCTTGAATCGCGACTTGTGCTGCGCTTCAAAACCAAACACTGGCTGCCAATTACTTTAAGGCGAGTCCCTCAGGACAAACACCCAACACCAAGCAAAGCTTGAAGGTACAAATGACGCTCGAACAGGCATGCCCTTCGGAATAACCAAGGGGCGCAATGTGCGTTCAAAGATTCGATGATTCAC
+
CCDDDCFFFFFFGGGGGGGGGGGHHHHHHHHHHHHHHHHHHHHGGGGGHGHHHHHHHHHHHHHGGGGHHHHGHHHHHHHHGGHFHGHHGHHHHGHGHHHHHHHHHHHHHHHHHGGHHGHHHHHHHHGHHGHHHHHHHHHHHHHHHHHHHGHHHHHHHHHHHHHHHHHGGHGHHHHHHHHHHHHHHHHGGGGGHHGHHHHHHHGGHHHHGGGGHGHGGGGFHFGHHHGHHGHHGGGGGGGHHHG3GHHHGHHGGGGGHHHHGGGGHGGGGFGGGGGFFFFFFF?BAAA
@M02197:105:000000000-AN6RF:1:1104:8206:6367 1:N:0:1
GGACAGTGTATTTCCTCCGCTTATTGATATGCTTAAGTTCAGCGGGTATCCCTACCTGATCCGAGGTCAACCTGTAAAAATTGGGGGTTCTGGCAAGCCACCGGGGGGAACTCTATAGCGGGAGTATGCACTACGCTTAGAGCCCACCGGCACCGCCACTAATTTTGCGGGCCGCGGAGACCGCGTGCCCCAATACCACGCTAGGCGTGAGTGGTTAAATGACGCTCGAACAGGCATGCCCTGCGGAATACCACAGGGCGCAATGTGCGTTCAAAGATTCGATGATTCAC
+
BBBBBBFFFFFFFGGGGGGCEFECHHHGHHHGHHHGHHHGGHHGGGGGHHHHHHHEHHH<H<H:GGGGHHHHH:HHHHHGFHHFHGGGGH;HHHH;EHGHH<GGGGGGGGGGGGGGGG:GAGF8AF9FF:FF:FDCFEFF::FFFFF8FFFFGGGHFFHGHFHFGGGFFGGGGGGGHGGFFGGGGGGGGHHHGGFGF1GHHGHGHHHHHGGGFHHHHHHGFGGGHHGHHFFHHHHHF?GGGGGHHGHFGCGFHHGGGGGHHHFEEEGHGGGGGGFGFGFFFFFFFBBBBB
@M02197:105:000000000-AN6RF:1:1104:25821:6310 1:N:0:1
GGACAGTGTATTTCCTCCGCTTATTGATATGCTTAAGTTCAGCGGGTAGTCCTACCTGATTTGAGGTCAAATTGTCAGAAGCTGTCTCAAAAGAGACCCTTTAGAAGCTGAACCCCATTTATAAAGCTGCTCTTCACAAATGGCGTAGATAATTATCACACCAAAGCAAGGCAACAAAGGTCCCGCTAATGCATTTCAGGAGAGCCGACTTCTGAGAAGCCCGCATACTCCCACATCCAAGCCTGATCAACAGAAAAAGCTGAAAAGGTTGAGAATTTCATGACACTCAAACAGGCATGCTCCTCGGAATACCAAGGAGCGCAAGGTGCGTTCAAAGATTCGATGACTCAC
+
BCCCCCDFDFFFGGGGGGGGGGGHHHHHFHHHHHGHHHHHHHHGGGGGGHHHHHHHHHHHHHHGGHHHHHHHHHHHHHHHGHHHHHHHHHHHHGHHHGHGHHHHHHHHHHHHHHGGGHGHHHHHHHHHHHHHGHGHHHHHHHHGGGGGGHHHHHHHHHHGHHHHHHHHHHHHHHHHHHHHFHHHHGGHHHHHHHHHHHHHHGHGHHHGHHHHHHHHHGGGGGHHHGGGGGHHHHHGGGHGHFHGHHHGHHHHHHGHHHGHHHHHHHHHHHHHHHHEGFHHHHHF5GHGHHHHHHHHHEEGGFGGHHGHHHDHCHGGGGGGHHHGEGGGGGGGGGGGGGGFFFFFFFBABBB
@M02197:105:000000000-AN6RF:1:1104:13433:6630 1:N:0:1
GGACAGTGTATTTCCTCCGCTTATTGATATGCTTAAGTTCAGCGGGTATCCCTACCTGATCCGAGGTCAACCTGTAAAAAATTGTGGGTTCTGGCGAGCCACCGGAGAAACTCTATAGCGGGAGTATGTACTACGCTTAGAGCCCACCGGCGCCGCCACTAATTTTGAGGGCCGCGAGACCGCGTGCCCCAATACCATGCTAGGCGTGAGTGGTTAAATGACGCTCGAACAGGCATGCCCTGCGGAATACCACAGGGCGCAATGTGCGTTCAAAGATTCGATGACTCAC
+
BCBBCCFFFFFFGGGGGGGGGGGHHHHHHHHHHHHHHHHHHHHGGGGGHHHHH;HHHHHHHHHGGGGHHHHHHHHHHHHFGHHGHHGGGGH<HHHG:GGGGHHGGGGGHHHHHHHHHHHGGG9GGHHHHHHHHHGGGGGHHHHHGHGGGGGGGGGHHGHGHHHHHHHHGGGGGGHHGGFGGGGGGGGHFHHHFGHHHGHHGHGHHHHHHGHHHHHHHHGGHGGHHGHHHHHHHHHGGGGGGGHHHHHHHGHHHGGGGGHHHHGGEGHGGGGGGGGGGFFFFFFFCCCBC
@M02197:105:000000000-AN6RF:1:1104:21590:6666 1:N:0:1
GGACAGTGTATTTCCTCCGCTTATTGATATGCTTAAGTTCAGCGGGTAGTCCTACCTGATTTGAGGTCAAATTGTCAGAAGCTGTCTCAAAAGAGACCCTTTAGAAGCTGAACCCCATTTATAAAGCTGCTCTTCACAAATGGCGTAGATAATTATCACACCAAAGCAAGGCAACAAAGGTCCCGCTAATGCATTTCAGGAGAGCCGACTTCTGAGAAGCCCGCATACTCCCACATCCAAGCCTGATCAACAGAAAAAGCTGAAAAGGTTGAGAATTTCATGACACTCAAACAGGCATGCTCCTCGGAATACCAAGGAGCGCAAGGTGCGTTCAAAGATTCGATGATTCAC
+
DDDDDDFFFFFFGGGGGGGGGGGHHHHHHHHHHHHFHHHHHHHGGGFGGHHHHHHHHHHHHHHHGHHHGHHHHHHHHHHHHHHHHHHHHHGHHGHHHGHHHHHHHHHHHHHFHHGGGHHHGHHHHHHHHHHHHHHHHHHHHGHHGGGGGHHHHHHHHHHHHHHHHHHHHHGHHHHHHGHHHHHHHGHHHHHHHHHHHHHHHGHGHHGHHGGHGHHGHGGGGGHHHHGGHGHGHHGHGGHHHHHHHFHHHHHHHHHHHHHGGHHGHHHHGHHHHHGF5GHFGHHFGGFHHHHHHHHHFHEE0GGGHHHHFGFHHHHGGEGGHHHHGGGGHGGGGGGGGGGFFFFFFFA?BAB
@M02197:105:000000000-AN6RF:1:1104:15856:6915 1:N:0:1
GGACAGTGTATTTCCTCCGCTTATTGATATGCTTAAGTTCAGCGGGTAGTCCTACCTGATTTGAGGTCAAATTGTCAGAAGCTGTCTCAAAAGAGACCCTTTAGAAGCTGAACCCCATTTATAAAGCTGCTCTTCACAAATGGCGTAGATAATTATCACACCAAAGCAAGGCAACAAAGGTCCCGCTAATGCATTTCAGGAGAGCCGACTTCTGAGAAGCCCGCATACTCCCACATCCAAGCCTGACCAACAGGAAAAGCTGAAAAGGTTGAGAATTTCATGACACTCAAACAGGCATGCTCCTCGGAATACCAAGGAGCGCAAGGTGCGTTCAAAGATTCGATGACTCAC
+
BBBBBBFBFFFFGGGGGGGGGGGHHHHHHHHHHHGHHHHHHHHGGGGGGHHHHHHHHHGHHHHHGHHHHHHHHGHHHHHHHHHHHHHHHHHHHGHHHGHHHHHHHHHHHHHHHHGGGHHHHHHHGHHHHHHHHHHHHHHHHHGHGGGGGHHHHHHHHHHHHHHHHHHHHHHHHHHHHHHHHHHHHHGHHHHHHHHHHHHHHGHGHHHHHHGHHHHHHGGGGGHGHHGGHGGHGGHHGGGHHHGHHGHHHHHHHHHHHHHHHHHHHHHHHHHHHGGFFFHHHHHHGGHHHHHHHHHHHGHGGGGGHHHHHGFCHHHGGGGGHHHHGGGGHGGGGGGGGGGFFFFFFFBAAAA
@M02197:105:000000000-AN6RF:1:1104:14445:6874 1:N:0:1
GGACAGTGTATTTCCTCCGCTTATTGATATGCTTACTTCCTCTAAATGACCAAGATCCTCTGCTTATTGATATGCTTAAGTTCAGCGGGTATCCCTACCTGATCCGAGGTCAACCTTGAAAAAATTGGGGGTCGACGGCTGGACTATCTCACACACCATGCGAAAAGATAATCTTACTACGCCTGGGGATATGAGATCATCCGCCTTTGAATTTCAGAAGGGAGAATGCAAGCAAACTCATCTTCCAAGACCAAGCAAATCTGCTTGAGAGGTACTTAATGACGCTCGAACAGGCATGCCTCCCGGAATACCAGGAGGCGCAATGTGCGTTCAAAGATTCGATGATTCAC
+
BBBBBAFFFFFFGGGGGGGGGGGHHHHHGHHHHHHHHHHHHHHHHGHGHHHHEGHGHHHHHHHHHHHHHHHGHHHHHHHHHHHHGHGGGGGHHHHHHHHHHHHHHHGGGGHHHHHHHHHHFFFGHHHHHGGGGGGGGGGGGGHHHHHHHHHHHHGGGHGHHHHHHHHHHHHHHHHHHHHHGGGGGHFHHHHGHGGHHGGGGGHGGGHGHHHHHFHHHHHHHHHHHHHHHHGHHHHHGFHHHHHGHGHHHHGHHHHHHHHEFGHHFHHHHHFGB444GHHGGGFEG1GHHHHHHHHHGGGFCGGGHHHHHHHHGCCGGGGHHHCGGFGHGCGGGGGGGFFFFFFFFBBBBB
@M02197:105:000000000-AN6RF:1:1104:18650:7068 1:N:0:1
GGACAGTGTATTTCCTCCGCTTATTGATATGCTTAAGTTCAGCGGGTAGTCCTACCTGATTTGAGGTCAAATTGTCAGAAGCTGTCTCAAAAGAGACCCTTTAGAAGCTGAACCCCATTTATAAAGCTGCTCTTCACAAATGGCGTAGATAATTATCACACCAAAGCAAGGCAACAAAGGTCCCGCTAATACATTTCAGGAGAGCCGACTTCTGAGAAGCCCGCATACTCCCACATCCAAGCCTGATCAACAGAAAAAGCTGAAAAGGTTGAGAATTTCATGACACTCAAACAGGCATGCTCCTCGGAATACCAAGGAGCGCATGGTGCGTTCAAAGATTCGATGACTCAC
+
CCCCCCFFFFFFGGGGGGGGGGGHHHHGHHHHHHHHHHHHHHHGGGGGGHHHHHHHHHHHHHHHGHHHGHHHHHHHHHHHHHHHHHHHHHHHHGHHHGHHHHHHHHHHHHHEHHGGGHHGHHHGHHHHGHHHHHHHHHGHHHHHGGGGGHHHHHHHHHHHHHHGHHHHHHHGHHHHHHHHGHHHHHGGHHHHHHHHHHHHHGHGHHHHGHGHHHHGHGGGGGHHHGGGGGHHHGHGGGHHHGGHHHFHHHHHHHHGHHHHEHHHHHHHHHHHHHFHFDFGHHHHGF5FHFGHHHGHHHHGGGGGHHHHHGHHHGHGGGGGHHHGGGGGHGCGGGGGGGGFFFFFFFBBBAA
@M02197:105:000000000-AN6RF:1:1104:20856:7101 1:N:0:1
GGACAGTGTATTTCCTCCGCTTATTGATATGCTTAAGTTCAGCGGGTAGTCCTACCTGATTTGAGGTCAAATTGTCAGAAGCTGTCTCAAAAGAGACCCTTTAGAAGCTGAACTCCATTTATAAAGCTGCTCTTCACAAATGGCGTAGATAATTATCACACCAAAGCAAGGCAACAAAGGTCCCGCTAATGCATTTCAGGAGAGCCGACTTCTGAGAAGCCCGCATACTCCCACATCCAAGCCTGATCAACAGAAAAAGCTGAAAAGGTTGAGAATTTCATGACACTCAAACAGGCATGCTCCTCGGAATACCAAGGAGCGCAAGGTGCGTTCAAAGATTCGATGATTCAC
+
BAABBBDFDFFFGGGGGGGGGGGHHHHHHGHHHHFBFGHHGHHGGGGGGHHHHHGHHGHHHHHHGHGHHHH5GHHFHHHHFFHHHHHHHFGHCGGEHGCGHGHFFFHHHHGEEGFHHGHHHHHGFGHHHHHHGHGHHGFGFF?GFDGFBGGGGHGGGHHHHGHHHFHGHHHHGHHHHEFFDFCGBFGGFHHHHHHHHHHHGFFDHHHFHEGGHHHFGBGGGGHGHHEGGGGHFHGFGFFFHHGBHHGHHHFGHGHHHHHHGHHHFHFHHGFHGGHFFG5EHHHHHGHGHHGHFFEGHHHEGGEEGHHGGBGHFHHGGGGGCHHHGGGGHGBBGGGGGGGFFFFFFFAAAAA
@M02197:105:000000000-AN6RF:1:1104:24173:7213 1:N:0:1
GGACAGTGTATTTCCTCCGCTTATTGATATGCTTAAGTTCAGCGGGTATCCCTACCTGATCCGAGGTCAACCTGTAAAAATTGGGGGTTCTGGCAAGCCACCGGGGGGAACTCTATAGCGGGAGTATGCACTACGCTTAGAGCCCACCGGCACCGCCACTAATTTTGAGGGCCGCGGAGACCGCGTGCCCCAATACCACGCTAGGCGTGAGTGGTTAAATGACGCTCGAACAGGCATGCCCTGCGGAATACCACAGGGCGCAATGTGCGTTCAAAGATTCGATGAGTCAC
+
BBBBBB4BDFFDGGGGGGGGGGGHHHHHHHHHHHHFFHHHHHGGGGFGHHHHHHHHHHHGH<H/GG;HHHHHHGHHHHHGHHHHH;GG;GHHGHHHGGGHH<ECBECFGGGGGGGGGGGGGG77FF77FFFFFFFFE9FF:F9FFFFFFFFDFFFFFFFGFHHFFHGFGFFFFFFFFFFFFFGFFFFFFHGFFFHGGFGGGFFGGFFHHHGGFHFFFHHFGGGGHFFHHHHFGHGHGGGGEEGGFHFFGGGHHHGGGE?G1HHEEE?FGGGGGGBA111FBFFDB1A1>>
@M02197:105:000000000-AN6RF:1:1104:23856:7323 1:N:0:1
GGACAGTGTATTTCCTCCGCTTATTGATATGCTTAAGTTCAGCGGGTATCCCTACCTGATCCGAGGTCAACCTTGAAAAAATTGGGGGTCGACGGCTGGACTATCTCACACACCATGCGAAAAGATAATCTTACTACGCCTGGGGATATGAGATCATCCGCCTTTGAATTTCACAAGGGAGAATGCAAGCAAACTCATCTTCCAAGACCAAGCAAATCTGCTTGAGAGGTATTTAATGACGCTCGAACAGGCATGCCTCCCGGAATACCAGGAGGCGCAATGTGCGTTCAAAGATTCGATGATTCAC
+
CCCCCCFFFFFFGGGGGGGGGGGHGHHHHHHHHHGHHHHHHHHGGGGGHHHHHHHHHHHHHHHGGGGHHHHHHHHHHHFHGHHHHHGGGGGGGGGGGGGHHHHHHHGHHHHGGGHHHHHHHGHHHHHHHHHHHHHHHHGGHHHGHHHHHHHHHHHHHHHGHGGGHHHHHHHHHHHHHGHGHHHHHHHHHHHHHGHHHHHHGHHHHHHGHHHHHHHGHHHHHGHHHHHHHHHGHHHHGGGGGHGGHHHHHHHHHGGGGGGGHHHHHHHGHHHGGGGDGHHHGGGGHGGGGGGGGGGFFFFFFFCBCBB
@M02197:105:000000000-AN6RF:1:1104:20299:7385 1:N:0:1
GGACAGTGTATTTCCTCCGCTTATTGATATGCTTAAGTTCAGCGGGTAGTCCTACCTGATTTGAGGTCAAATTGTCAGAAGCTGTCTCAAAAGAGACCCTTTAGAAGCTGAACCCCATTTATAAAGCTGCTCTTCACAAATGGCGTAGATAATTATCACACCAAAGCAAGGCAACAAAGGTCCCGCTAATGCATTTCAGGAGAGCCGACTTCTGAGAAGCCCGCATACTCCCACATCCAAGCCTGATCAACAGAAAAAGCTGAAAAGGTTGAGAATTTCATGACACTCAAACAGGCATGCTCCTCGGAATACCAAGGAGCGCAAGGTGCGTTTAAAGATTCGATGATTCAC
+
BBBBABFFFFFFGGGGGGGGGGGHHHFHFHHHHHHHHHHHGHHGGGGGGHHHHHHHHHHHHHHGGHHHHHHHHHHHHHHHHHHHHHHHHHEHHGHHHGHHHHHHHHHHHHHHHHGGGHHHGHFHGGHGHHHHHHHHHGHGHHHHGGGGGHHHHHFHHHHHHGGHHHHHHFHHHHHHHGHGGHGHHGHHHHHHHHHHHHHHHGGGHHHGGGHHGHHGHGGGGGGHHHGGGGHHHHHFGGHGHHGHHHHHFHHHHFHHHHHHHHHHHHHHHGHHHHHGFHHHHHHHFEEGHHHHHEHHHHGGGGGGGHHHFHGHHFHGGGGGHHHHGGGGEFBCGGGGFFFFFFFFFFBBBBA
@M02197:105:000000000-AN6RF:1:1104:18643:7565 1:N:0:1
GGACAGTGTATTTCCTCCGCTTATTGATATGCTTAAGTTCAGCGGGTAGTCCTACCTGATTTGAGGTCAAATTGTCAGAAGCTGTCTCAAAAGAGACCCTTTAGAAGCTGAACCCCATTTATAAAGCTGCTCTTCACAAATGGCGTAGATAATTATCACACCAAAGCAAGGCAACAAAGGTCCCGCTAATGCATTTCAGGAGAGCCGACTTCTGAGAAGCCCGCATACTCCCACATCCAAGCCTGATCAACAGAAAAAGCTGAAAAGGTTGAGAATTTCATGACACTCAAACAGGCATGCTCCTCGGAATACCAAAGAGCGCAAGGTGCGTTCAAAGATTCGATGATTCAC
+
CCCCCBFFFFFFGGGGGGGGGGGHHHHHHHHHHGHHHHHHHHHGGGGGGHGHHHHHHHBGHHHHGHHHHHHHHHHHHGHHHHHHHHHHHHHHHGHHHGHHHHHHHHHHHHHHHHGGGHHHHHHHHHHHHHHHHHHHHHHHHHHHGGGGGHHHHHHHHHHHHGHHHHHHHHHHHHHHHHHGHGHHHGHGGHHHHHHHHHHHHGGGGHHGGHHHHHHHHGGGGGHHGGGGHGHHHHHGGGHHHHFFHHFHHHHHHHHHGHHHHHHHGHHHHHHHHHGEHHHHHHHGDEFHHHFHHHHHHEHGGFGEGHHGHCHHGHHHGGGGHHHGGGGGHGGGGGGGGGGFFFFFFFCBAAA
@M02197:105:000000000-AN6RF:1:1104:25058:7750 1:N:0:1
GGACAGTGTATTTCCTCCGCTTATTGATATGCTTAAGTTCAGCGGGTAGTCCTACCTGATTTGAGGTCAAATTGTCAGAAGCTGTCTCAAAAGAGACCCTTTAGAAGCTGAACCCCATTTATAAAGCTGCTCTTCACAAATGGCGTAGATAATTATCACACCAAAGCAAGGCAACAAAGGTCCCGCTAATGCATTTCAGGAGAGCCGACTTCTGAGAAGCCCGCATACTCCCACATCCAAGCCTGATCAACAGAAAAAGCTGAAAAGGTTGAGAATTTCATGACACTCAAACAGGCATGCTCCTCGGAATACCAAGGAGCGCAAGGTGCGTTCAAAGATTCGATGATTCAC
+
BCCBCBFFFFFFGCGGGGFGGGGFHHHHHHHHHFHBGGHHHHHFGGEGGHHGHHHFFHGHHHGHGGGHHHHHHHHHHFHHFHHFGFHHHFFEHEHFHFHHHHHGHHHEHFFGFGEFGHHHHHHHHHEHHH;H9GHHHHHHGHEHGGCCFHHFHHFF<;H:HGHH0FGHE9GHHHHHHHGGDGHH3CCCDHHEGFGFHGHHHGHGABCFCCGHGHFHGGFFGGGFHFFGGG>EGGGGE>>001BFB2EDFB2BBF1F1FFFDBHGEE>FDEGHDGBBD212B21FFF1BB1A1A11B1/////?EEBBD21111GGE0A00111F0A0A1BB3GD3GA1BFFD3D3D1A?AA
@M02197:105:000000000-AN6RF:1:1104:18697:7970 1:N:0:1
GGACAGTGTATTTCCTCCGCTTATTGATATGCTTAAGTTCAGCGGGTAGTCCTACCTGATTTGAGGTCAAATTGTCAGAAGCTGTCTCAAAAGAGACCCTTTAGAAGCTGAACCCCATTTATAAAGCTGCTCTTCACAAATGGCGTAGATAATTATCACACCAAAGCAAGGCAACAAAGGTCCCGCTAATGCATTTCAGGAGAGCCGACTTCTGAGAAGCCCGCATACTCCCACATCCAAGCCTGATCAACAGAAAAAGCTGAAAAGGTTGAGAATTTCATGACACTCAAACAGGCATGCTCCTCGGAATACCAAGGAGCGCAAGGTGCGTTCAAAGATTCGATGATTCAC
+
DDDDCCFFFFFFGGGGGGGGGGGHHHHHHHHHHHHHHHHHHHGGGGGGGHHHHHHHHHHHHHHHGHHHHHHHHHHHHHHHHHHHHHHHGGFHHGHHHGHHHHHHHHHHHHHGHHGGGHHHHHHGHHHHHHHGHHHHHHGHHHHHGGGGGHHGHHHHHHHHHGHHHHHHHHHHHHHHHHHHHHGHHGHHGHHHHHHHHHHHHGGGHHHGGHGHHHHHHGGGGGHHHHGGGGHGHHHHGGHHGGHFHHGFHHHHHHHHHHHHHHHHHHHHGHHHHHGBHHHHHHGGEGFHHHHHHHGHHGHGGGGGGEHHHHHHHHHGGGGGGHHHGGGGGGGFGGGGGGGFFFFFFFBCCCC
@M02197:105:000000000-AN6RF:1:1104:13101:8167 1:N:0:1
GGACAGTGTATTTCCTCCGCTTATTGATATGCTTAAGTTCAGCGGGTAGTCCTACCTGATTTGAGGTCAAATTGTCAGAAGCTGTCTCAAAAGAGACCCTTTAGAAGCTGAACCCCATTTATAAAGCTGCTCTTCACAAATGGCGTAGATAATTATCACACCAAAGCAAGGCAACAAAGGTCCCGCTAATGCATTTCAGGAGAGCCGACTTCTGAGAAGCCCGCATACTCCCACATCCAAGCCTGATCAACAGAAAAAGCTGAAAAGGTTGAGAATTTCATGACACTCAAACAGGCATGCTCCTCGGAATACCAAGGAGCGCAAGGTGCGTTCAAAGATTCGATGATTCAC
+
BBCCCDFFFFFFGGGGGGGGGGGHHGGHHHHHHHHHHHHHHHHGGGGGGHHHHHHHHHHHHHHHGGHHHHHHHHHHHHHHHHHHHHHHHHHHFFHHHGHHHHHHHHGHHHFHHHGGGHHHHHGHHHHHHHHHHHHGHHHHHHHHGGGGGHHHHHHHHHHHHHHHHHHHHHHHHHHHHHHHHHHHHHGHHHHHHHHHHHHHHGGGHHHHGHHHGHHHHGGGGGHHHGGGHGHGGHHHGGHHHHGHHHHHHHHHHHHHHHHGGHHHHHHGGHHHHHHHHFHHHHHGFFEHHHHHHHHHHHHGGGGGHHHFGHHHHHHGGGGGGHHHGGCGGGGGGGGGGGGBFFFFFFBBBBB
@M02197:105:000000000-AN6RF:1:1104:9677:8250 1:N:0:1
GGACAGTGTATTTCCTCCGCTTATTGATATGCTTAAGTTCAGCGGGTATCCCTACCTGGTCCGAGGTCAACCTTAGAAAGATTCTCCCTGAGGGGAGGCGGACCGTGTCCCGTAAACCCATGTGTCCGATACGTGTCCCGTGAAGAACTCAGTGTACCGGGGGTCCAACGAGGCCGCCGTCATTGTCTTTGGGAGGGGCAGGAGCCCCCGAGGGGGCCTCCACCAAACCGTCCAACACCAAGCCGAGGGCTTGAGGGGTGATAATGACGCTCGAACAGGCATGCCCTTCGGAATACCAAAGGGCGCAATGTGCGTTCAAAGATTCGATGACTCAC
+
DDDDCDFFFFFFGGGGGGGGGGGHHHHHHHHHHHHHHHHHHHHGGGGGHHHGHHHGHHEGGHGGGGGHHHHHHHHHHHHHGHHHHGHHHHHHGGGGGGGGGGGGGGHHHHHGHGGHHHGGHHHHHHHGGGGGGHHHHHHGHGGGHHHHHHHHHHHHHHGGGGGGGGGGFFFFFGFGGGGGGGGHHFHHHHGGGHGHHHHHGHFGFGFFGGGGGGGFDHGGFHFGGGGGGHGHHFGGHGGGGGGGHHHGHFFHGGGHEHGHHHHGGGGGEHGGHHHHHHHHHGGGGGGGHHHHHFFFHHHFCGFGHGHFGGGGHGGGGGGGGGGFFFFFFFCCCBC
@M02197:105:000000000-AN6RF:1:1104:17318:8455 1:N:0:1
GGACAGTGTATTTCCTCCGCTTATTGATATGCTTAAGTTCAGCGGGTATCCCTACCTGATCCGAGGTCAACCTTGAAAAAATTGGGGGTCGACGGCTGGACTATCTCACACACCATGCGAAAAGATAATCTTACTACGCCTGGGGATATGAGATCATCCGCCTTTGAATTTCAGAAGGGAGAATGCAAGCAAACTCATCTTCCAAGACCAAGCAAATCTGCTTGAGAGGTATTTAATGACGCTCGAACAGGCATGCCTCCCGGAATACCAGGAGGCGCAATGTGCGTTCAAAGATTCGATGATTCAC
+
BBBBBBFF@BFFFFFGGGGGGGGHHHCGHHHHHHHHFHHHHHHGGGFGHFHHHHHFHFHHHGHGFGGHFHHHHHHHFHHHGGHGHFGGEFGGGGGGGFGHHHHHHGHHHHHHGGHFHGGDGHGHHHFHFHGHHHGGGHGGHHHGHHHHHHHHHHGHHHHGGHGGHHHHHHHHHHHHGHHHGHHGHHHHHHHHHHHHHGHHHHHHGHHGHHGGHHHHGHHHGHHHHHGFFHGFFHFHGGF?GGGGGHHHHHFGFGFGGGCGFHGHGHHHFHGGGGGGFBHHCGEGFGFGGGGGGGGFFFFFFFBBABB
@M02197:105:000000000-AN6RF:1:1104:25796:8307 1:N:0:1
GGACAGTGTATTTCCTCCGCTTTTGATATGCTTAAGTTCAGCGGGTATCCCTACCTGATCCGAGGTCAACCTTGAAAAAATTGGGGGTCGACGGCTGGACTATCTCACACACCATGCGAAAAGATAATCTTACTACGCCTGGGGATATGAGATCATCCGCCTTTGAATTTCAGAAGGGAGAATGCAAGCAAACTCATCTTCCAAGACCAAGCAAATCTGCTTGAGAGGTATTTAATGACGCTCGAACAGGCATGCCTCCCGGAATACCAGGAGGCGCAATGTGCGTTCAAAGATTCGATGATTCAC
+
CCCCCCFFFFFFGGGGGGGGGGGHHGHFGHHGHHHHHHHHHHGGG2EGHGHHHHHHHHHHHHGGGGHHHHHHHHHHHHHGHHHHHGGGGGGGGGGGGGHHHHHHHHHHHHGGGHHGGGHHHHHHHGHHHHHHHHHGHGGHHHHHHGHHHHHGHHHHHGHHHHGHHHHHHHHHHHHGHHHHHHHHHHHHHHHHHHHHHHHHGHHHHHGHHHHHGHHHHHGHHHHHHGHHGHGHHHHGGGGGHHGHHHHHBFGHFDGGCGGHHHGGHHHHHDGGGFGHFHHFFEGHGGDGGGGGGGFCBFFFFAAAAA
@M02197:105:000000000-AN6RF:1:1104:9659:8703 1:N:0:1
GGACAGTGTATTTCCTCCGCTTATTGATATGCTTAAGTTCAGCGGGTAGTCCTACCTGATTTGAGGTCAAATTGTCAGAAGCTGTCTCAAAAGAGACCCTTTAGAAGCTGAACCCCATTTATAAAGCTGCTCTTCACAAATGGCGTAGATAATTATCACACCAAAGCAAGGCAACAAAGGTCCCGCTAATGCATTTCAGGAGAGCCGACTTCTGAGAAGCCCGCATACTCCCACATCCAAGCCTGATCAACAGAAAAAGCTGAAAAGGTTGAGAATTTCATGACACTCAAACAGGCATGCTCCTCGGAATACCAAGGAGCGCAAGGTGCGTTCAAAGATTCGATGATTCAC
+
BBABCCFFFFFFGGGGGGGGGGGHHHHHHHHHHHGHHHHHHHHGGGGGGHHHHHHHHHHHHHHHGHHHGHHHHHHHHHHFHHHFHHHHHHGHHGHHHGHHHHHGHHHGHHGHHHGGGHGHHHFHHHHHHHHHHHHHHHHHHHGHGGGGGHHHHHHHHHHHHHHGHHHHHHHHHHHHHHHGHHHHGHHHHHHHHHHHHHHHHGHGGHHGGGGHHHHHHGGGGGGHHHGGHGHHHHHHGGHHHHHHHHHHHHHHHHHHHHHHHHHHHHHGFHHHHHF5HEHHHHGFFGHFHHHGHHHFGGHGGGGGGHHHHHHHHHHGGGGGHHGCGGGGHGGGGGGGGGGFFFFFFFCCCCC
@M02197:105:000000000-AN6RF:1:1104:22353:8848 1:N:0:1
GGACAGTGTATTTCCTCCGCTTATTGATATGCTTAAGTTCAGCGGGTAGTCCTACCTGATTTGAGGTCAAATTGTCAGAAGCTGTCTCAAAAGAGACCCTTTAGAAGCTGAACCCCATTTATAAAGCTGCTCTTCACAAATGGCGTAGATAATTATCACACCAAAGCAAGGCAACAAAGGTCCCGCTAATGCATTTCAGGAGAGCCGACTTCTGAGAAGCCCGCATACTCCCACATCCAAGCCTGATCAACAGAAAAAGCTGAAAAGGTTGAGAATTTCATGACACTCAAACAGGCATGCTCCTCGGAATACCAAGGAGCGCAAGGTGCGTTCAAAGATTCGATGATTCAC
+
CCCCCCFFFFFFGGGGGGGGGGGHHHHHHHHHHHGGHHHHHHHGGGGGGHHHHHHHHHHHHHHHGGHHGHHHHHHHHHHHGHHHHHHHHHHHHGHHHGHHHHGHHHHHHHHHHHGGGHHHHHHGHHHHHHHHHHHHHHHHHHHHGGFFGHHH9HHHHHHHHHHHHHHHHHHHHHHHHHHHHHHHHGHHHHHHHHHHHHHHHGGGHHHHGHHHGHHHHGGGGGHHHGGGHGHHHHHHGGHHHHHHHHHHHHHHHHHHHHHHHHHHHHHHFHHHHHHHGHHHHHHGGGFHHHHGHHHHHHHGGGGGHHHHHHHHHHHDGGGGHHHHGGCGHGGGGGGGGGCFFFFFFF@BBBB
@M02197:105:000000000-AN6RF:1:1104:11923:8963 1:N:0:1
GGACAGTGTATTTCCTCCGCTTATTGATATGCTTACTTCCTCTAAATGACCAAGATCCTCCGCTTATTGATATGCTTACTTCCTCTAAATGACCAAGATCCTCCGCTTATTGATATGCTTAAGTTCAGCGGGTATCCCTACCTGATCCGAGGTCAAACTTAGAAAGTTGGGGGTTGCTGGCCAGCGTCCACCGGGTCCCTGTAGCGAGGAGTATTACTACGCTTAGGGCCCGAGAGGCGCCGCCACTGATTTTAAGGCCCGCCGTCTCCGGCGAGGCCCAAGACCAAGCTAGGCTTGAGTGTTGTACTGACGCTCGAACAGGCATGCCCTGCGGAATACCACAGGGCGCGATGTGCGTTCAAAGATTCGATGATTCAC
+
CCDCCCFFFFFFGGGGGGGGGGFHHHHHHHHHHHHHHHHGHHHHHHHHHHHHHHHHHHHIHGGGGGHHHGHHHHHHHHHHHHHHHHHHHHHFHHGHGHHHHHGHGGGGGHHHGHHHHGHHHHHHHHIHHGGGGEHHHHHHHHHGGHHHHGGGGHHHFHHHHHGFHHHGGHGFGFECHHGGFHHHGGGGEGHHGCEFFGGGGGGBFGFFFGGFFGGFGGGG?DFFDFFFFFFFAFDGFFAFGGHGCFFHHEHHGHGGGGGGGGGGGGCGGGGGHGHGHEHHGGFGHHHHHHHGHHGHHHGHHHHHFHGGGFGGHGGHHHGHHHHHGGGGGGGHHHFHGHHHHHGGGGGGGHHGGGGHGGGGGGGECFFBFFFFFBBBBB
@M02197:105:000000000-AN6RF:1:1104:10528:9261 1:N:0:1
GGACAGTGTATTTCCTCCGCTTATTGATATGCTTAAGTTCAGCGGGTAGTCCTACCTGATTTGAGGTCAAACAAGTCATTAAGAGTCCCGTAAAGGACGGTTAGAAAGCAGATACCTCGGAGACACTACCTTTGACGACGATACTATCACGCCAAAAAGTGAATGAATCCTGCAAGCGGTTTCCGCTAATGCATTTAAGGAGAGCCGACCTCTTGCGAAGCCCGCAACCCCCACCATCCAAGCCAGAGAAACAAGTTCAATGGTTGAGAATATAATGACACTCAAACAGGCATACCCTTCGGAATACCAAAGGGTGCAAGGTGCGTTCAAAGATTCGATGATTCAC
+
BBBBBBFF5DFFGGGGGGGGGGGHHHGHHHHHHHGHHGHHHHHGGGGGGHHHHHHHHHHHHHHHGGHHHHHFHHHGFFHHHHEHHHHHFFHGGGHHHGGGGGGHGHHHHHHHBGHHHGGGGFFFFGGHHHHHGHHHGFGGGGCFHHFGHGGGCFGHHHGGGGGGGGGGHGGHHHHGGHHDCGHHGGFGGHHGGGGHHHHHGGGGGGGGGGHGGGGGHHGGGGGHGEEGEFFFGGHGBGGHGHEHHHGHGFFHHHHGHHHHEHFHHHHHHHHDFGFBHGAGGHHHHHHHHHHGFCGGGEGHHGHFFGFHHFHGHHGGHHHGGGGHGGGFGGGGGFFFFFFFF?BABB
@M02197:105:000000000-AN6RF:1:1104:15348:9442 1:N:0:1
GGACAGTGTATTTCCTCTGCTTATTGATATGCTTAAGTTCAGCGGGTAGTCCTACCTGATTTGAGGTCAAATTGTCAGAAGCTGTCTCAAAGGAGACCCTTTAGAAGCTGAACCCCATTTATAAAGCTGCTCTTCACAAATGGCGTAGATAATTATCACACCAAAGCAAGGCAACAAAGGTCCCGCTAGTGCATTTCAGGAGAGCCGACTTCTGAGAAGCCCGCATACTCCCACATCCAAGCCTGATCAACAGAAAAAGCTGAAAAGGTTGAGAATTTCATGACACTCAAACAGGCATGCTCCTCGGAATACCAAGGAGCGCAAGGTGCGTTCAAAGATTCGATGATTCAC
+
ACCBCBBFFFFFGGGGGGGGGGHHHHHHHHHHHHHHHHHHHHGGGGGGGHHHHHHHHHGHHHHHGHHHHHHHHHHHHHHHHHHHHHHHHHHHHHGHGGHHHHHHHHGHHHHHHHGGGHHHHHHHGHHHHHHHHHHHHHHHGGHHGGGGGHGHHHHHHHHGHHHHHHHHHHGHHHHHGHHGHHHHHHGHHHHHHHHHHHHHHGHGGHGGHHHHHHHHHHGGGGGHHHGGHGGHHHHGGGHHHHHHFGHHHHHHHHHHHHHHHHHGGHHHHHHGHHFFHHHHHHHHFGGGHHHHHHHHHHGGGGGFHHHHHHFHHHHGGGGGHHFFGGCGHGGGFGGGGGGFFFFFFFCCCCC
@M02197:105:000000000-AN6RF:1:1104:25974:9471 1:N:0:1
GGACAGTGTATTTCCTCCGCTTATTGATATGCTTACTTCCTCTAAATGACCAAGATCCTCCGCTTATTGATATGCTTAAGTTCAGCGGGTATCCCTACCTGATCCGAGGTCAACCTTAGAAAGATTCTCCCTGAGGGGAGGCAGACCGTGTCCCGTAAACCCATGTGTCCGATACGTGTCCCGTGAAGAACTCAGTGTACCGGGGGTCCAACGAGGCCGCCGTCATTGTCTTTGGGAGGGGCAGGAGCCCCCGAGGGGGCCTCCACCAAACCGTCCAACACCAAGCCGAGGGCTTGAGGGGTGATAATGACGCTCGAACAGGCATGCCCTTCGGAATACCAAAGGGCGCAATGTGCGTTCAAAGATTCGATGACTCAC
+
CDDCDCFFFFFFGGGGGGGGGGGHHHHHHHHHHHHHHHHHHHHHHHHHHHHHHHHHHIIIHGGGGGHHHHHHHGHHHHHHHHHHHHGGGGGHHHHHHHHHHHHHHHGGGGHHHHHHHHHHHHHGHHHHHHHHHHHGGGGGGGGGGHHGGHHHHHGHGGHHHGGHHHHHHHGGGGGGHHHGHHGHGGGHHHHHHHGGGGGGGGGGGFFFFFFFFFFFGGGGGGGGGHHHHHFHHGGGHGHHHFHGHCFGGGFGGGGGGGGGFHDCGEGFEEGGHGHGGHFGGGGGGGGHHHGG3HHGGGHHHHHHHHGGGGGGHHFHHHHHHHGHGGGGCGGGHHGHHHHHHHGGGGGHGHHFEEGHGGGGGGGGGGFFFFFFFCBBBB
@M02197:105:000000000-AN6RF:1:1104:19544:9861 1:N:0:1
GGACAGTGTATTTCCTCCGCTTATTGATATGCTTAAGTTCAGCGGGTAGTCCTACCTGATTTGAGGTCAAATTGTCAGAAGCTGTCTCAAAAGAGACCCTTTAGAAGCTGAACCCCATTTATAAAGCTGCTCTTCACAAATGGCGTAGATAATTATCACACCAAAGCAAGGCAACAAAGGTCCCGCTAATGCATTTCAGGAGAGCCGACTTCTGAGAAGCCCGCATACTCCCACATCCAAGCCTGATCAACAGAAAAAGCTGAAAAGGTTGAGAATTTCATGACACTCAAACAGGCATGCTCCTCGGAATACCAAGGAGCGCAAGGTGCGTTCAAAGATTCGATGATTCAC
+
CCBCCCFFFFFFGGGGGGGGGGGHHGHGFHFHHHHHHHHHHHHGGGGGGHHHHHHHHHHHHHHHGGHHHHHHHHHHHHHHGHHHHGHHHHHHHGHHHGHHHHHGHHHHHGHHHHGGGHHHHHHHHHHGGHHHHHHHHHHHHHHHGGGGGHHHHHHHHHHHHGHHHHHHHHHHHHHHHHHHHGHHHHHGGHHHHHHHHHHHHGHGHHHHHHHHHHHGGGGGGGHHHHGGHGHHHHHHGGHGHGHHHFFHHHHHHGHHHHHHHHHHGHHHGHHHHHHDFDHGHHHGFFBHHGDHHHGDHHHGGFCGHHHHHHFCHHHGGGGGHHHGGGGGHGGGGGGGGGGFFFFFFFCBBAB
@M02197:105:000000000-AN6RF:1:1104:17759:10110 1:N:0:1
GGACAGTGTATTTCCTCCGCTTATTGATATGCTTAAGTTCAGCGGGTAGTCCTACCTGATTTGAGGTCAAATTGTCGGAAGCTGTCTCAAAAGAGACCCTTTAGAAGCTGAACCCCATTTATAAAGCTGCTCTTCACAAACGGCGTAGATAATTATCACACCAAAGCAAGGCAACAAAGGTCCCGCTAATGCATTTCAGGAGAGCCGACTTCTGAGAAGCCCGCATACTCCCACATCCAAGCCTGATCAACAGAAAAAGCTGAAAAGGTTGAGAATTTCATGACACTCAAACAGGCATGCTCCTCGGAATACCAAGGAGCGCAAGGTGCGTTCAAAGATTCGATGACTCAC
+
BBBBBBFFFFFFGGGGGGGGGGGHHHHHHHHHGHHHGHHHHHHGGGGGGHHHHFHHHHHHHHHHGHHHHHHHHHHHGGGGGHHHHHHHHHHGHGHHHGGHHHHGHHHHGHGHHGGGGHGHHHHGHHHHHHHHHHHHHHHHHGGGGGGGGHHHHHHHHHHHHHHHHHHHHHGHHHHHHHHHHHHHHHHGHHHHHHHHHHHHHGGGGGHFHHHHHHHHHGGGGGGHHHGGGGFFHHHHGGHGHHHHHHHEHHHHHHHGHGHHHHHHHHHHGHHGHHF@B5HHGHHFHGGHHHGHHHHHHHHFGGFGGHHHHDEFHHHGGFGGHHGHGGGGHGGGGGGGGGGFFFFFFFBBAAB
@M02197:105:000000000-AN6RF:1:1104:3749:10205 1:N:0:1
GGACAGTGTATTTCCTCCGCTTATTGATATGCTTAAGTTCAGCGGGTATTCCTACCTGATCCGAGGTCAACCTTGTAAAATAGTAAAAGGAGACCGGCCCGGAAGGTCCTTGCAACTCGGCGCGTGCTCCTAAAAGCTCGTTGCACCGAGGGTCCCACGGACGCCGTCATTGTCTTTTAGACCAGTTGTTCACACAACTTCGGTCCAACACCAAACCCGGGGTTTGAGGGAGGATAATGACGCTCGAACAGGCATGCCCACCGGAATACCAGTGGGCGCAATGTGCGTTCAAAGATTCGATGACTCAC
+
BCCCCCFFFFFFGGGGGGGGGGGHHGGHHHHHHHHHGHHGHHHGGGGGHHHHHHGGHHHHHHGGGGGHHHHHHHHHHHHHHGFGHHHHHGHHHGGGGGGGGGGGFGGHHHHFHHHHHHGGGGGGGGGGHHHHGHHHGHHGGGHGHHGHHGGGHHHHHHGGGGGGGHHGGGGHGHHGHHHHGHHHHHHHHHGGGHHFGGGGGGHHHHGHFFGFFFFGGGGGGHFFHHGGHHHHHHHHHGFECEBGGGHHHHHFHEHGGGGGGHHFHHHGHGHGGEDFGGHHHGGGGHGGGGGGGGBFFFFFFFFABAAA
@M02197:105:000000000-AN6RF:1:1104:15683:10641 1:N:0:1
GGACAGTGTATTTCCTCCGCTTATTGATATGCTTAAGTTCAGCGGGTATCCCTACCTGATCCGAGGTCAACCATAGAAAAATTGGGGGTTGATGGCAAGCATCCACCAGGACTCCATAGCGAGAAGAATTACTACGCTTAGAGCCAGATGGCGCCGCCACTGATTTTAAGGGCTGCCAGTGCAGCAGGCCCCAACACCAAGCTGAGCTTGAGGGGTTATAATGACGCTCGAACAGGCATGCCCCTCGGAATACCAAGGGGCGCAATGTGCGTTCAAAGATTCGATGACTCAC
+
CCCCCCFFFFFFGGGGGGGGGGGHHHHHHHHHHHHHHHHHHHHGGGGGHHHHHHHHHHHHHHHGGGGHHHHHGHHHHHHHHHHHHHGGGGGHHGHHHHGHHHHHHHHHHGHHHHHHHHHHGGGGGHHHHHHHHHHGGHHGHHHHHHHHHHHHGGGGHHHHHHHHHHHHHHHHGHHGHHHHHHHHGGGGGGHGGHGGGHHHHHGHHHFHHGGGHHHHHHHHHGGGGGHHGHHHHHHHHHGGGGGGGHHHHHHHHHHHGGGGGHHHHGGGGHGGGGGGGGGGFFFFFFFCCBAA
@M02197:105:000000000-AN6RF:1:1104:9815:10659 1:N:0:1
GGACAGTGTATTTCCTCCGCTTATTGATATGCTTAAGTTCAGCGGGTAGTCCTACCTGATTTGAGGTCAAATTGTCAGAAGCTGTCTCAAAAGAGACCCTTTAGAAGCTGAACCCCATTTATAAAGCTGCTCTTCACAAATGGCGTAGATAATTATCACACCAAAGCAAGGCAACAAAGGTCCCGCTAATGCATTTCAGGAGAGCCGACTTCTGAGAAGCCCGCATACTCCCACATCCAAGCCTGATCAACAGAAAAAGCTGAAAAGGTTGAGAATTTCATGACACTCAAACAGGCATGCTCCTCGGAATACCAAGGAGCGCAAGGTGCGTTCAAAGATTCGATGATTCAC
+
BCBBCBFFFFFFGCGGGGGGGGGHHHHHHHHHHGHFFDHHGHHGGG?FGFFHHHHHHHHHHHGHGHHHHHHGHHHHHHHHGHHGHHHHHHGHHGHHHGHHHHHHHHHHHHHHHHGGGHHHHHHHGHGHHGHHHGHHHHGHHGGHGGGGGHHHHHHHHHHHHGHHHHHHHHGHHHHHHHHHHHGHHHGGHHHHHHHHHHHHHGGGHHGGCFGHHHHHHGGFGGHGHHGGHGHFHFHHGGHHHHFFFGHHFHHGHHEHHHHHHHHHHHHGHHHEHGD5HFHHHFHBFGGFGF3HHEEHFHGGGGCGGHHHHHHHCHHGEA?EFDFF?GGCHGGGCGGGGGGFBFFBFFB@AAB
@M02197:105:000000000-AN6RF:1:1104:15129:10769 1:N:0:1
GGACAGTGTATTTCCTCCGCTTATTGATATGCTTAAGTTCAGCGGGTAGTCCTACCTGATTTGAGGTCAAATTGTCAGAAGCTGTCTCAAAAGAGACCCTTTAGAAGCTGAACCCCATTTATAAAGCTGCTCTTCACAAATGGCGTAGATAATTATCACACCAAAGCAAGGCAACAAAGGTCCCGCTAATGCATTTCAGGAGAGCCGACTTCTGAGAAGCCCGCATACTCCCACATCCAAGCCTGATCAACAGAAAAAGCTGAAAAGGTTGAGAATTTCATGACACTCAAACAGGCATGCTCCTCGGAATACCAAGGAGCGCAAGGTGCGTTCAAAGATTCGATGATTCAC
+
CCBCBCFFFFFFGGGGGGGGGGGHHHHHGHHHHHHHHHHHHHHGGGGFGHHHHHHHHGHHHHGHGHHHHHHHHGHHHHHHHHHHHHHHHHHHHGGHHGHHHHHHHHHHHHGHHGGGGHHHHHHHHGHHHHHHHHHHHHHHHHHHGGGGGHHHHHHGHHHHHHHHHHHHHHHHHHHHHHHHGHHHHHHHGHHHHHHHHHHHHGHGHHHGGHHHHHHHHGGGGGHHHGGGHGHGHHHHGGGHGHHGHHHGHHHHGHHHHHHHHHHHHHHHGHHGHHHGHHHHHHHHHGHHHHHGHHHHHHHGGGGGGHHHHHGHGHHGGEE?CHFHGGGGGGGGGGGGGGGFFFFFFFCCAAB
@M02197:105:000000000-AN6RF:1:1104:15793:10746 1:N:0:1
GGACAGTGTATTTCCTCCGCTTATTGATATGCTTAAGTTCAGCGGGTATCCCTACCCGATCCGAGGTCAACCTTGAAAAAATTGGGGGTCGACGGCTGGACTATCTCACACACCATGCGAAAAGATAATCTTACTACGCCTGGGGATATGAGATCATCCGCCTTTGAATTTCAGAAGGGAGAATGCAAGCAAACTCATCTTCCAAGACCAAGCAAATCTGCTTGAGAGGTATTTAATGACGCTCGAACAGGCATGCCTCCCGGAATACCAGGAGGCGCAATGTGCGTTCAAAGATTCGATGATTCAC
+
BBBBBBFFDFFFGGGGGGGGGGGGGGGHHHHHHHHHHGHHHHHGGGGFHHHHHHHHHGGGGGHGEEGHHHHHHHHHHHHHGHHHHHGGFGGGGGGGGFGHHHHHHHHHHHHGGGHHHHHGHHHHHHHHHHHHHHHHHHGGHHHGHHGHHHHHHHHHHGHHHGHHHHHHHHHHHHHHHHHGHHGGHGHHHHHGHHGHHFFHHHHGHHHGHHHFHHGFFHHHHHHHFHGHHHHHHHHHGGGGGGHGHHHGHGHHHGFFE0FFHFHHHHHHHHGGFGGGHGHHGGFGGGGGGGGGGGGBFFFFFFBBAAB
@M02197:105:000000000-AN6RF:1:1104:14442:10746 1:N:0:1
GGACAGTGTATTTCCTCCGCTTATTGATATGCTTAAGTTCAGCGGGTAGTCCTACCTGATTTGAGGTCAAATTGTCAGAAGCTGTCTCAAAAGAGACCCTTTAGAAGCTGAACCCCATTTATAAAGCTGCTCTTCACAAATGGCGTAGATAATTATCACACCAAAGCAAGGCAACAAAGGTCCCGCTAATGCATTTCAGGAGAGCCGACTTCTGAGAAGCCCGCATACTCCCACATCCAAGCCTGATCAACAGAAAAAGCTGAAAAGGTTGAGAATTTCATGACACTCAAACAGGCATGCTCCTCGGAATACCAAGGAGCGCAAGGTGCGTTCAAAGATTCGATGATTCAC
+
BBBBBBFFFFFFGGGGGGGGGGGHHHHHHHHHHHHHHHHHGHHGGGGGGHHHHHHHHHHHHHHHGHHHHHHHHHGHHHHHGHHHHHHHHHHHHGHHHGHHHHHGHHHHHHHHHHGGGHHHHHHHGHHHHHHHHHHHHHHHHHGHGGGGGHHHHHHHHHHHHGHHHHHHHHHHHHHHHHHHHHHHHHGHHHHHHHHHHHHHHGHGHHHGGGGHHHHHHGGGGGHHHHGGGGHHHHHHGGHHHHFHHHHHHHGHHHHHHHHGHHHHGHHHHHHGHGF5EFHFHHGHGFHHGHHHHHGHFHHGGGGGHHHHHHGHHHHGGGGGHHHHGGGGHGGGGGFGGGGFFFFFFFAAA>A
@M02197:105:000000000-AN6RF:1:1104:4598:10761 1:N:0:1
GGACAGTGTATTTCCTCCGCTTATTGATATGCTTAAGTTCAGCGGGTAGTCCTACCTGATTTGAGGTCAAATTGTCAGAAGCTGTCTCAAAAGAGACCCTTTAGAAGCTGAACCCCATTTATAAAGCTGCTCTTCACAAATGGCGTAGATAATTATCACACCAAAGCAAGGCAACAAAGGTCCCGCTAATGCATTTCAGGAGAGCCGACTTCTGAGAAGCCCGCATACTCCCACATCCAAGCCTGATCAACAGAAAAAGCTGAAAAGGTTGAGAATTTCATGACACTCAAACAGGCATGCTCCTCGGAATACCAAGGAGCGCAAGGTGCGTTCAAAGATTCGATGATTCAC
+
ABBBBBFFFFFBFGGGGGFGCGGHHHHGFGHHHHHHHFGGHHHGGGGGGHHHHHGHHHGHHHHHGGHGHHHHHHHHHHHHGHHHHHHHHGHHHGHHHGHHHHHHHHHHHHHHHHGGGHHGHHHHHHHHHHHFHHHHHHHHHHGHGGGGGHHHHGHHHHHHHGFHHHHHHFFHHHHHHHHGGGHHGGHGHHHHHGEHHHHHHGHGHGHGGGGHGGHGHGGGFFAGGGGGHGGGHHGFE?HHHHHHHHGHHHHHHHHHHHHGHHHHHHHHHHHGHHGEFDFHFHHFHGHHHGGEFHGHHGHFGFCDGFF5HHHHHHHGGGGGFGHGGGGGHGGGGGGGECGBFFFFFFBBBAB
@M02197:105:000000000-AN6RF:1:1104:3582:10850 1:N:0:1
GGACAGTGTATTTCCTCCGCTTATTGATATGCTTAAGTTCAGCGGGTATCCCTACCTGATCCGAGGTCAACCTTGAAAAAATTGGGGGTCGACGGCTGGACTATCTCACACACCATGCGAAAAGATAATCTTACTACGCCTGGGGATATGAGATCATCCGCCTTTGAATTTCAGAAGGGAGAATGCAAGCAAACTCATCTTCCAAGACCAAGCAAATCTGCTTGAGAGGTATTTAATGACGCTCGAACAGGCATGCCTCCCGGAATACCAGGAGGCGCAATGTGCGTTCAAAGATTCGATGATTCAC
+
AA1>?>B1BDFFGBGGGG?1EG?HFHFFGCFBGHFFBEHHHGHGCAEEGBDFGHFFHHGHHHHCEE?01FH00FFBFBF9BFGGHHGGGGGGGGEFGG?FHGFFGFBGHHFAFFEFGHGGG0CFHHHGGHHGHFGDHGC<FHHEGEFHFHGHHHGGHHGCE?:2CGG2HFHFF2DFFDAFFFHHFGHHGFHGFFHFFHFHFGDHHGFEGFFGFFHFFFFFFFFHFHFFGHGHFFHFEGF>?HHGG53HEA3HGCECEE??EGFG55G3FF22FEE?BHHGEGEDCFF5FFGGEGBFFFFFBF@BBBB
@M02197:105:000000000-AN6RF:1:1104:15271:11048 1:N:0:1
GGACAGTGTATTTCCTCCGCTTATTGATATGCTTAAGTTCAGCGGGTAGTCCTACCTGATTTGAGGTCAAATTGTCAGAAGCTGTCTCAAAAGAGACCCTTTAGAAGCTGAACCCCATTTATAAAGCTGCTCTTCACAAATGGCGTAGATAATTATCACACCAAAGCAAGGCAACAAAGGTCCCGCTAATGCATTTCAGGAGAGCCGACTTCTGAGAAGCCCGCATACTCCCACATCCAAGCCTGATCAACGGAAAAAGCTGAAAAGGTTGAGAATTTCATGACACTCAAACAGGCATGCTCCTCGGAATACCAAGGAGCGCAAGGTGCGTTCAAAGATTCGATGATTCAC
+
CCCCCCFFFFFFGGGGGGGGGGGHGHHHHHHHHHHHHHHHHHHGGGGGGHHHHHHHHHHHHHHHGHHHHHHHHHHHHHHHFHHHHHHHHHHHHGHHHGHHHHHHHHGHHHHHHHGGGHHHHHHHHHHHHHHHHHHHHHHHHHGHGGGGGHHHHHHHHHHHHHHHHHHHHHHHHHHHHHHHGHHHHHGHHHHHHHHHHHHHHGHGHHHHHHHHHHHHHGGGGGHHHHGGGGHHHHHGGGHHHHHHHHHGHHGHHHHHHHHHHHHHHHHGHHHGHHHHHGHHHHHHHGHHHHHGHHHFHHHGGGGGHHGHHHHHHHHGGGGGHHHGGGGGGGGGGGGGGGGFFFFFFFBBBBB
@M02197:105:000000000-AN6RF:1:1104:27947:11122 1:N:0:1
GGACAGTGTATTTCCTCCGCTTATTGATATGCTTAAGTTCAGCGGGTAGTCCTACCTGATTTGACGTCAAATTGTCAGAAGCTGTCTCAAAAGAGACCCTTTAGAAGCTGAACCCCATTTATAAAGCTGCTCTTCACAAATGGCGTAGATAATTATCACACCAAAGCAAGGCAACAAAGGTCCCGCTAATGCATTTCAGGAGAGCCGACTTCTGAGAAGCCCGCATACTCCCACATCCAAGCCTGATCAACAGAAAAAGCTGAAAAGGTTGAGAATTTCATGACACTCAAACAGGCATGCTCCTCGGAATACCAAGGAGCGCAAGGTGCGTTCAAAGATTCGATGATTCAC
+
B@BBBBDFFFFFGGFGGGE?EAEHHGGHHHHHHHHHHHHHGHHGCCEFGHHHHHHAGHBHHHHHHGGDFGHHHFHGDGHGHFHHHHHHHEFGGGHHHGHGHHHGHHHFHHHDFEGGGHHHHGHHFGGHHHHHHHHFFHHGGHGHGGGGGHGHHHHGGHFHFGGHHHGHHHGGHHHHHHHGGGFHGGGHGHHHHHHHHHHHHGFEDGFGHGGHGGHHHGGGGEFHGHGGHGGHHHHGGGHFFGHHHGHGHHHGEHHHFGFHFBFHFGGGFHHHG5HGGFGEFHGGFFHHHHHHHHHGFFC?EGGGHHFCHGGBHFBGFEE2HFGF?GGGHGGBGFGBGGCFFFFFDFBBAAA
@M02197:105:000000000-AN6RF:1:1104:19816:11136 1:N:0:1
GGACAGTGTATTTCCTCCGCTTATTGATATGCTTAAGTTCAGCGGGTATCCCTACCTGATCCGAGGTCAACCTGTAAAAATTGGGGGTTCTGGCAAGCCACCGGGGGGAACTCTATAGCGGGAGTATGCACTACGCTTAGAGCCCACCGGCACCGCCACTAATTTTGAGGGCCGCGGAGACCGCGTGCCCCAATACCACGCTAGGCGTGAGTGGTTAAATGACGCTCGAACAGGCATGCCCTGCGGAATACCACAGGGCGCAATGTGCGTTCAAAGATTCGATGATTCAC
+
CCCCDDFFFFFFGGGGGGGGGGGHHHHHHGHHHHHHHHHHHHHGGGGGHHHHHHHH/H<HHHHGGGGHH;HHHH<HHHHHH<HHHGGGGH;HHHG;GHGHHHGGGGGGG9GG9GGG;G:GGGFFFF7FFFFFFFFFFFFFF:FFFFFFF9FFGGGHHHHFHHHFHHHHGGGGGGGHHGGGGGGGGGGGHHFHHHFGGGGHFFHGHHHHHHGHHHHHHHHGGGFGGHGHHHHHHHGHGGGGGGGGHHHHGCFGHHGGGGGHHHHGGEGHGGGGGGGGGGFFFFFFFBABAB
@M02197:105:000000000-AN6RF:1:1104:26930:11134 1:N:0:1
GGACAGTGTATTTCCTCCGCTTATTGATATGCTTAAGTTCAGCGGGTAGTCCTACCTGATTTGAGGTCAAATTGTCAGAAGCTGTCTCAAAAGAGACCCTTTAGAAGCTGAACCCCATTTATAAAGCTGCTCTTCACAAATGGCGTAGATAATTATCACACCAAAGCAAGGCAACAAAGGTCCCGCTAATGCATTTCAGGAGAGCCGACTTCTGAGAAGCCCGCATACTCCCACATCCAAGCCTGATCAACAGAAAAAGCTGAAAAGGTTGAGAATTTCATGACACTCAAACAGGCATGCTCCTCGGAATACCAAGGAGCGCAAGGTGCGTTCAAAGATTCGATGATTCAC
+
CCCCCCFFFFFFGGGGGGGGGGGHHGHHHHHHHHHHHHHHHHHGGGGGGHHHHHHHHHGHHHHHGHHHGHHHHGHHHHHHHHHHHHHHHHHHHGHHHGHHHHHHHHHHHHHHHHGGGHHHHHHHHGHGHHHHHHHHHHHHHGGHGGGGGHHHHHHHHHHHHHHHHHHHHHHHHHHHHHHHHHHHGGHHHHHHHHHHHHHHHGGFGHHHGGHHGHHGHGGGGGHHHHGGHGHHHHHHGGHHHHFHHGHHHHHHHHHHHHHHHHHHHHHHHHHHHHFFHHHHHHHHGGHHHHFHHHGHHHHGGGGFGHHHHHHHHHHGGGGGHGHHGGFGHGGGGGGGGGGFFFFFFFCCCCC
@M02197:105:000000000-AN6RF:1:1104:5169:11416 1:N:0:1
GGACAGTGTATTTCCTCCGCTTATTGATATGCTTAAGTTCAGCGGGTAGTCCTACCTGATTTGAGGTCAAATTGTCAGAAGCTGTCTCAAAAGAGACCCTTTAGAAGCTGAACCCCATTTATAAAGCTGCTCTTCACAAATGGCGTAGATAATTATCACACCAAAGCAAGGCAACAAAGGTCCCGCTAATGCATTTCAGGAGAGCCGACTTCTGAGAAGCCCGCATACTCCCACATCCAAGCCTGATCAACAGAAAAAGCTGAAAAGGTTGAGAATTTCATGACACTCAAACAGGCATGCTCCTCGGAATACCAAGGAGCGCAAGGTGCGTTCAAAGATTCGATGATTCAC
+
CCCCCCFFFFFFGGGGGGGGGGGHHHHHHHHHHHHHHHHHHHHGGGGGGHHHHHHGHHFHHHHHGHHHHHHHHGHGHHHHHGHHHHHHHHHHHGHHHGHHHHHHHHHHHGHHHHGGGHHHHHHGHHHHHGHHHHHHHHHHHHHHGGGGGHHHHHHHHHHHHHHHHHHHHHHHHHHHHHHHHHHHGHHHHHHHHHHHHHHHHGHGHHHGHHHHHHHHHGGGGGHHHHGGHGHHGHHGGGHHHHFGHHGHHHHHHHHHHHGHHHHHHHHHHHHHHHHHEHHHHHHHHGGHHHFHHHHHHHHDGE?GHHHHHHHHHHHGGGGEHHHHGGGGHGGGGGGGGGGFFFFFFFBA3>A
@M02197:105:000000000-AN6RF:1:1104:26737:12121 1:N:0:1
GGACAGTGTATTTCCTCCGCTTATTGATATGCGGAGATTACTTCCTCTAAATGACCAAGGTCCTCCGCTTATTGATATGCTTAAGTTCAGCGGGTATCCCTACCTGATCCGAGGTCAACCTTGAAAAAATTGGGGGTCGACGGCTGGACTATCTCACACACCATGCGAAAAGATAATCTTACTACGCCTGGGGATATGAGATCATCCGCCTTTGAATTTCAGAAGGGAGAATGCAAGCAAACTCATCTTCCAAGACCAAGCAAATCTGCTTGAGAGGTATTTAATGACGCTCGAACAGGCATGCCTCCCGGAATACCAGGAGGCGCAATGTGCGTTCAAAGATTCGATG
+
BBBBBB4FFFFFGFGGGGGGGGGHHGHHDGHHGEEAEHHHHHGFHEHHHGHHHHHHHEHFHHHHHHEAFGGHHHGGHHHHHHFHHHHHHHGGGGGGHHHHHGHHHHHGHHHGFGEHHHHHHHGHGHGH@HHHGHGGGGGGGGGGGGGFGHFHHGGGFHGGGDECCFGGGBHFHGHHHGGGGGGGGG?>FEFGGGDFGGHFHHFFFFFHFGFGHFHHGFFFHHGFHFHFHFGFEHHHHHGBBFFGFCG1EHHHG@1E1GBFHFE1EEGEHFFBFGBEEDFHFGGFGFGEFGHEF1B1HHHEHFFEEEECGF2GDD1FCFHGGE?GGFDFEGEA1FGGCFFFA11FA?AAA
@M02197:105:000000000-AN6RF:1:1104:14967:12435 1:N:0:1
GGACAGTGTATTTCCTCCGCTTATTGATATGCTTAAGTTCAGCGGGTAGTCCTACCTGATTTGAGGTCAAATTGTCAGAAGCTGTCTCAAAAGAGACCCTTTAGAAGCTGAACCCCATTTATAAAGCTGCTCTTCACAAATGGCGTAGATAATTATCACACCAAAGCAAGGCAACAAAGGTCCCGCTAATGCATTTCAGGAGAGCCGACTTCTGAGAAGCCCGCATACTCCCACATCCAAGCCTGATCAACAGAAAAAGCTGAAAAGGTTGAGAATTTCATGACACTCAAACAGGCATGCTCCTCGGAATACCAAGGAGCGCAAGGTGCGTTCAAAGATTCGATGATTCAC
+
CCCCCCFFFFFFGGGGGGGGGGGHGHGHFGFGHHHHHHHHHHHGGGGGGHHHHHHHHHFGHHHHGHHHHHHHHHHHHHHHHHHHHHHHHHHGHGHHHGHHHHGHHHHHHHHHHHGGGHHHHHHHHHGHHHHHHHGHHGHHHHHHGGGGGHHHHHHHGHGHHHHHHHHHHHHHHHHHHHGGGHHHGHHHHHHHHHHHHHHHHGHGHHHHHHHHGGHHHGGGGGHHHHGGHGHHHGHHGGHHHHHHHHGHHHHGHHHHHGHHHHHHHHCFHHHHHHHGHBGHGHHHHGHHHHHHHHGHHHHGGGGGHHHHGHHGHHHGGGGGGHHHGGFCHGGGGGGGGGGFFFFFFFCCCAA
@M02197:105:000000000-AN6RF:1:1104:10982:12492 1:N:0:1
GGACAGTGTATTTCCTCCGCTTATTGATATGCTTAAGTTCAGCGGGTAGTCCTACCTGATTTGAGGTCAAATTGTCAGAAGCTGTCTCAAAAGAGACCCTTTAGAAGCTGAACCCCATTTATAAAGCTGCTCTTCACAAATGGCGTAGATAATTATCACACCAAAGCAAGGCAACAAAGGTCCCGCTAATGCATTTCAGGAGAGCCGACTTCTGAGAAGCCCGCATACTCCCACATCCAAGCCTGATCAACAGAAAAAGCTGAAAAGGTTGAGAATTTCATGACACTCAAACAGGCATGCTCCTCGGAATACCAAGGAGCGCAAGGTGCGTTCAAAGATTCGATGATTCAC
+
CCCCCCFFFFFFGGGGGGGGGGGHHHHHHGHHHHHHHHHHHHHGGGGGGHHHHHHHHHHHHGHHGHHHHHHHHGHHHHHHGHHGHHHHHHHHGGHHHGHHHHHHHHHHHHHHHHGGGHHHHHHHHHGHHHHGHHHHHHHGHHGHGGGGGHHGHHHHHHHHHGHHHHHHHHHHHHHHHHHHGHHHGHHHHHHHHHHHHHHHHGHGHHHHHHHHHHHGHGGGGGGHHHGGGGHHGHGFGGHHHHHHHGFHHHHHHHHHHHHHHHHHHHHHHHHHHHGHHGHGFHHG5GHHHHHHHHGHHHEGGGGGHGHHHHGHHHHEGGGGHHHGGGCFHFGGGGGGGGGBFFFFFFBBABB
@M02197:105:000000000-AN6RF:1:1104:6986:12654 1:N:0:1
GGACAGTGTATTTCCTCCGCTTATTGATATGCTTAAGTTCAGCGGGTAGTCCTACCTGATTTGAGGTCAAATTGTCAGAAGCTGTCTCAAAAGAGACCCTTTAGAAGCTGAACCCCATTTATAAAGCTGCTCTTCACAAATGGCGTAGATAATTATCACACCAAAGCAAGGCAACAAAGGTCCCGCTAATGCATTTCAGGAGAGCCGACTTCTGAGAAGCCCGCATACTCCCACATCCAAGCCTGATCAACAGAAAAAGCTGAAAAGGTTGAGAATTTCATGACACTCAAACAGGCATGCTCCTCGGAATACCAAGGAGCGCAAGGTGCGTTCAAAGATTCGATGATTCAC
+
CCCDCCFFFFFFGGGGGGGGGGGHHHHHHHHHHHGGHHHHHHHGGGGGGHHHHHHHHHHHHHHHGHHHHHHHHHHHHHHHHHHHHHHHHGFHHGHHHGHHHHHGHHHHHHHHHHGGGHHHHHHHHHHHHHHHHHHHHHHHHHHHGGGGGHHHHHHHHHHHHHHHHHHHHHHHHHHHGHHHGHHHGGHGHHHHHHHHHHHHHGHGHHHHGGHHGHHHHGGGGGGHHHGGHGGHHHHFGGHHHHGGHHHHHHHHHHHHHHHHHHHHHHHGHHHHHHGGFFHHHHHGFGHHHHHHHHHHHHHGGGGGHHHHHHHHHHHGGFGGHFHFFGGGHGGGGGGGGGGFFFFFFFCBAAC
@M02197:105:000000000-AN6RF:1:1104:10662:12797 1:N:0:1
GGACAGTGTATTTCCTCCGCTTATTGATATGCTTAAGTTCGGCGCGTAGTCCTACCTGATTTGAGGTCAAATTGTCAGAAGCTGTCTCAAAAGAGACCCTTTAGAAGCTGAACCCCATTTATAAAGCTGCTCTTCACAAATGGCGTAGATAATTATCACACCAAAGCAAGGCAACAAAGGTCCCGCTAATGCATTTCAGGAGAGCCGACTTCTGAGAAGCCCGCATACTCCCACATCCAAGCCTGATCAACAGAAAAAGCTGAAAAGGTTGAGAATTTCATGACACTCAAACAGGCATGCTCCTCGGAATACCAAGGAGCGCAAGGTGCGTTCAAAGATTCGATGATTCAC
+
ABBBCBFFFFFFFGGGGGGGGGGGHHGHHHHHHHHHHHHHGGGGGGGGGGHHHHHHHHHHHHFFGHHHHHHHHGHHHHHHHHHHHHHHHHHGHGHHHEHGHHHHHGHHHHGHHHGGGHHHHHHHHGHHHHHGHHHHHGHFHHHHGGGGGHHGHHHHHHHHHGHHHHHHHHGHGFHHHHHHDGHHGHHHHHHFHHHHHHHHHGHGHHGGHGGGHHHHHGGGFEGHHHGGFFFEFFHGGGHHHHHHHHGHHHHHHHHHHGHGHFHHHHHHHGHFGHF5HGHHGHHGHGHHHHFHHHHHFHHGCGCGHGHHHHHHHHGGGGCGHFFCGGGGHGGGGGGGCGGFFFFFFFAAA>>
@M02197:105:000000000-AN6RF:1:1104:26128:12901 1:N:0:1
GGACAGTGTATTTCCTCCGCTTATTGATATGCTTAAGTTCAGCGGGTAGTCCTACCTGATTTGAGGTCAAATTGTCAGAAGCTGTCTCAAAAGAGACCCTTTAGAAGCTGAACCCCATTTATAAAGCTGCTCTTCACAAATGGCGTAGATAATTATCACACCAAAGCAAGGCAACAAAGGTCCCGCTAATGCATTTCAGGAGAGCCGACTTCTGAGAAGCCCGCATACTCCCACATCCAAGCCTGATCAACAGAAAAAGCTGAAAAGGTTGAGAATTTCATGACACTCAAACAGGCATGCTCCTCGTAATACCAAGGAGCGCAAGGTGCGTTCAAAGATTCGATGATTCAC
+
CCCCCCFFFFFFGGGGGFGFGGGHHHGHHHHGHHHGHHHHHHHGGGGGGHHHHHHHHHHHHHHHGHHHHHHHHHHHHHHHHHHHHHHHHHHHHGHHHGHHHHHHHHHHHHHHHHGGGHHHHHHHHHHHHHHHHHHHHHHHHGHHGGGGGHHHHHHHHHHHHHHHHHHHHHGHHHHHHHGHHHHHHHHHGHHHHHHHHHHHHGHGHGHHHHHHHHHHHGGGGGHHHHGGGGHHHHHGGGHHHHHHHHHHHHGHHHHHHHHHHHHHHHFHHHHHHHHGHHHHHHHFFGHHHHHHHHGHHHHGGGGGGHHHHHHHHHHCGGGGHHHHGGGGHGGGGGGFGGGFFFFFFFCCBAB
@M02197:105:000000000-AN6RF:1:1104:8593:12913 1:N:0:1
GGACAGTGTATTTCCTCCGCTTATTGATATGCTTAAGTTCAGCGGGTATCCCTACCTGATCCGAGGTCAATCAAGAGAATTGTGGGGGGTTTGCCGGCAGGAACGACACTGGCCGAACAGCGAACAGATTCTACTACGCCGGGTACCAGTGACTTTCCGCCGTTGATTTTCGGCGGGGAGACCGCAACAAGACGGACTCTTCCTCCATGACCATGCAAAAGCGCTTGAGTTGATTTTAGTGACGCTCGAACAGGCATGCCTCCCGGAATACCAGGAGGCGCAATGTGCGTTCAAAGATTCGATGATTCAC
+
A@AAAAFFFFFFG65GGGGGG?EGBG5AD6GHHFHHHHHHF5FEEGGGHHGHGFHHHHHGGEHDGGEHHFHHHHHFFHHFHHFHGGGGGFFFGGHGGGGGGGHHGGFGGGGGGFGFFFGGFGGBFFFFFFFFFFFFFFBDFBFC;GGFFFFGGGFFFF@DEBHHHGFGEFFGCGGHGFGGDEEEFGBDFGGFDFFHFFGEBGGFGHHFHDHFHHHGGAGGGGFFFGHGHHGHGFFFFFGGGGFDFFFF5GFHHHHHGEEAA?GHHGGHFGFHGFEGECGHDFHGEGGHGGGGGGBGGEFFFFFFFBBBBB
@M02197:105:000000000-AN6RF:1:1104:4179:13035 1:N:0:1
GGACAGTGTATTTCCTCCGCTATTGATATGCTTAAGTTCAGCGGGTATCCCTACCTGATCCGAGGTCAACCTTGAAAAATAGGGGGTTTGATGGCAGGACAATTGCACACACTCCGAACGACAAGATAAACTTACTACGCCACGGAATATGCTATGATCCGCCTCTCAATTTCAGAAGGGAATTTGCAAGCAAACTCTTCTTTCATAACCAAGCAAAACTACTTGAGTGGTTTTTGATGACGCTCGGACAGGCATGCCTTCCGGAATACCGGAAGGCGCAATGTGCGTTCAAAGATTCGATGATTCAC
+
BCCCCCFFFFFFGGGGGGGGGGGHHHGHHHHHHHHHHHHHHHGGGCEHHHHHHHHHHHHHHHGGGEHHHHHHHHGHGHHHGHHHGGGGGGHGHHHHGGGHHHHHHHHHHHGGHHGGGGGGGGGGHHHHHHHHHHHHHHGGGHGGHHGHHHGHHHHHHHHHHGHGGGHHHHHHHHHHHHHGHGHHHHHHGGHHHHHGHHGHHHHHGGHGGHHHHGGGFFGHGFFGHHGHFFFFFHHHHGEEFGGGGHHEFHFHHHHHFGGGGFFFFGFGGGHHGFGGGGHHHGGEGFGGFGGGGGFFFFFFFFFBBAA3
@M02197:105:000000000-AN6RF:1:1104:3895:13007 1:N:0:1
GGACAGTGTATTTCCTCCGCTTATTGATATGCTTAAGTTCAGCGGGTAGTCCTACCTGATTTGAGGTCAAATTGTCAGAAGCTGTCTCAAAAGAGACCCTTTAGAAGCTGAACCCCATTTATAAAGCTGCTCTTCACAAATGGCGTAGATAATTATCACACCAAAGCAAGGCAACAAAGGTCCCGCTAATGCATTTCAGGAGAGCCGACTTCTGAGAAGCCCGCATACTCCCACATCCAAGCCTGATCAACAGAAAAAGCTGAAAAGGTTGAGAATTTCATGACACTCAAACAGGCATGCTCCTCGGAATACCAAGGAGCGCAAGGTGCGTTCAAAGATTCGATGATTCAC
+
CCCCCDFFFFFFGGGGGGGGGGGHHHHHFHHHHHHHHHHHHHHGGGGGGHHHHHHHHHHHHHHHGHHHHHHHHHHGHHHHHHHHHHHHHHHHHGHHHGHHHHHHHHHHHHHHHHGGGHHHHHHHHHHHHHHGHHHHHHHHHHGHGGGGGHHHHHHHHHHHHHHHHHHHHHHHHHHHHHHHHHGHGHHHHHHHHHHHHHHHHGHGHHHHGHHHHHHGHGGGGGHGGHGGHGHGHGGGDCGHHHHHHHFHHHHHHGHHHHHHHHHHHHHHHHFHHHGBHDHGHHHHGGHHHHHHHHHHHHFGGGG?HHFHHHFHHHGGGGGGHHHHGGGGHGGGGGGGGGGFBFFFFFCCCCC
@M02197:105:000000000-AN6RF:1:1104:25718:13193 1:N:0:1
GGACAGTGTATTTCCTCCGCTTATTGATATGCTTAAGTTCAGCGGGTAGTCCTACCTGATTTGAGGTCAAATTGTCAGAAGCTGTCTCAAAAGAGACCCTTTAGAAGCTGAACCCCATTTATAAAGCTGCTCTTCACAAGTGGCGTAGATAATTATCACACCAAAGCAAGGCAACAAAGGTCCCGCTAATGCATTTCAGGAGAGCCGACTTCTGAGAAGCCCGCATACTCCCACATCCAAGCCTGATCAACAGAAAAAGCTGAAAAGGTTGAGAATTTCATGACACTCAAACAGGCATGCTCCTCGGAATACCAAGGAGCGCAAGGTGCGTTCAAAGATTCGATGATTCAC
+
CBCCCCFFFFFFGGGGGGGGGGGHHHHHHHHHHHHHHHHHHGHGGGGGGHHHHHHHHHHHHHHHGHHHHHHHHHHHHHHHHHHHHHHHHHHHHGHHHGHHHHHHHHHHHHHHHHGGGHHHHHHHHHHHHHHHHHHHHHHHGHHGGGGGGHHHHHHHHHHHHGCHHHHHHHHHHHHHHHHHHHHHHHHHHHHHHHHHHHHHHGHGHHHHHHHGHHHHHGGGGGHHGHGGGGHGHHHHGGHHHHHHHHHGHHHHHHHHHHHGHHHHHHHHGHHGHHHHGHHHHHHFFGHFHHHHHHHHHHGGGGGGHHHHHHHGHHHGGGGGHHHHGGFGHGGGGGGGGGFFFFFFFFCCCCC
@M02197:105:000000000-AN6RF:1:1104:13529:13337 1:N:0:1
GGACAGTGTATTTCCTCCGCTTATTGATATGCTTAAGTTCAGCGGGTAGTCCTACCTGATTTGAGGTCAAATTGTCAGAAGCTGTCTCAAAAGAGACCCTTTAGAAGCTGAACCCCATTTATAAAGCTGCTCTTCACAAATAGCGTAGATAATTATCACACCAAAGCAAGGCAACAAAGGTCCCGCTAATGCATTTCATGAGAGCCGACTTCTGAGAAGCCCGCATACTCCCACATCCAAGCCTGATCACCAGAGAAAGCTAAAAAGGTTGAGAATTTCATGACACTCAAACAGGCATGCTCCTCGGAATACCAAGGAGCGCAAGGTGCGTTCAAAGATTCGATGATTCAC
+
BBBBBAFBFF@FGGGGGFEGGGDHHC5GHHHFHCHCFHHGHHGGGFEEEGHHHHFFFFFHHHFFFFGFGHBBGGHHFHFHFHHHHHHHHGFHBEFHGFHHHHGFHHGFHHGHHGGGGH:HHHHEFDFFFGHFGHHFHGH5F4BDFFDCEGHHHHGHD2GHHGHHHFGGHCFAHHHHHHC0<FFGG?FFGHHBDGHGHF#FHGGGHH7GG7GHHHGBFFFF/A2BFDD00CEA7FGBE>0>0@12B210B1122@1EB110>1B1F0>0DD2FGDGFD21FD2F1EF1GFGDGFA111B///E/AB2A22AB11F10EE0A111GAA001B13F33FAB1C13@1331A11A
@M02197:105:000000000-AN6RF:1:1104:18654:13518 1:N:0:1
GGACAGTGTATTTCCTCCGCTTATTGATATGCTTAAGTTCAGCGGGTAGTCCTACCTGATTTGAGGTCAAATTGTCAGAAGCTGTCTCAAAAGAGACCCTTTAGAAGCTGAACCCCATTTATAAAGCTGCTCTTCACAAATGGCGTAGATAATTATCACACCAAAGCAAGGCAACAAAGGTCCCGCTAATGCATTTCAGGAGAGCCGACTTCTGAGAAGCCCGCATACTCCCACATCCAAGCCTGATCAACAGAAAAAGCTGAAAAGGTTGAGAATTTCATGACACTCAAACAGGCATGCTCCTCGGAATACCAAGGAGCGCAAGGTGCGTTCAAAGATTCGATGATTCAC
+
CCBCBCFFFFFFGFGGGGGGGGGHHHHHHHHHHHHHGHHHHHHGGGEFGHHHHHHHHHHHHHGHGHHHHHHHHHHHHHHHHHHHHHHHHHHHHGHHHGHHHHHHHHHHHHHHHHGGGHHHHHHHHHHHHHHHHHHHHHHHHHHHGGGGGHHHHHHHHHHHHHHHHHHHHHHHHHHHHHHHHHHHHHHHGHHHHHHHHHHGHGHGHHHHHGHHGHGHHGGGGGHHHGGGGGHHHGHHGGHHGHHHHHHHHHHHHHHHHHHHHHHHHHHHHHHEFHHBGHHHHHHHHGFHHHHHHHGHHGHGGGGGHHHHHHHGHHHGGGGGHFHHGGGGFFGGGGGGGGGFFFFFFFBBBBB
@M02197:105:000000000-AN6RF:1:1104:27127:13517 1:N:0:1
GGACAGTGTATTTCCTCCGCTTATTGATATGCTTAAGTTCAGCGGGTAGTCCTACCTGATTTGAGGTCAAATTGTCAGAAGCTGTCTCAAAAGAGACCCTTTAGAAGCTGAACCCCATTTATAAAGCTGCTCTTCACAAATGGCGTAGATAATTATCACACCAAAGCAAGGCAACAAAGGTCCCGCTAATGCATTTCAGGAGAGCCGACTTCTGAGAAGCCCGCATACTCCCACATCCAAGCCTGATCAACAGAAAAAGCTGAAAAGGTTGAGAATTTCATGACACTCAAACAGGCATGCTCCTCGGAATACCAAGGAGCGCAAGGTGCGTTCAAAGATTCGATGATTCAC
+
CCDDBCFFFFFFGGGGGGGGGGGHHHGHHHHGHHHHHHHHHHHGGGGGGHHHHHHHHHHHHHHHGHHHHHHHHHHHHHHHHHHGHGHHHHGHHGHHHGHHHHHHHHHHHHHHHHGGGHHHHHHHHHGHHHGHHHHHHHHHHHGHGGGGGHHHHHHHHHHHHGHHHHHHHHHHHHHHHHHGHHHHHHHHHHHHHHHHHHHHHGGGHHHGGHHHHHHHHGGGGGHHGGGGHGHGHGHHGGHHHFGBHHHHHHHHHHHHHHGHHHHHHHHHHHHHHHHFGDEHHHHHHGHHHHHHHHHFHHGGGFGGHHHHFGFHFHHGGGGGHHHHGGGGGGGGGGGGFGGFFFFFFFCCCCC
@M02197:105:000000000-AN6RF:1:1104:6495:13666 1:N:0:1
GGACAGTGTATTTCCTCCGCTTATTGATATGCTTAAGTTCAGCGGGTAGTCCTACCTGATTTGAGGTCAAATTGTCAGAAGCTGTCTCAAAAGAGACCCTTTAGAAGCTGAACCCCATTTATAAAGCTGCTCTTCACAAATGGCGTAGATAATTATCACACCAAAGCAAGGCAACAAAGGTCCCGCTAATGCATTTCAGGAGAGCCGACTTCTGAGAAGCCCGCATACTCCCACATCCAAGCCTGATCAACAGAAAAAGCTGAAAAGGTTGAGAATTTCATGACACTCAAACAGGCATGCTCCTCGAAATACCAAGGAGCGCAAGGTGCGTTCAAAGATTCGATGATTCAC
+
[truncated: 4,836,306 more chars]
