# Supplementary material for: Ectomycorrhizal fungal communities associated with Larix gemelinii Rupr. in the Great Khingan Mountains, China
Source: PeerJ. 2021 Apr 15;9:e11230. doi: 10.7717/peerj.11230 (PMC8053382; doi:10.7717/peerj.11230)
Supplement: Supplemental Information 16 [file peerj-09-11230-s016.zip › SHWL/K59.fastq]

@M02197:105:000000000-AN6RF:1:1101:13681:1518 1:N:0:1
CAGAAGGTGTGGTCCTCCGCTTATTGATATGCTTAAGTTCAGCGGGTATCCCTACCTGATCCGAGGTCAAAAGATAGGTGGTCGTTTTACGGCAAACCGCAGCGCCCGGCCCTGAAGCGACTATTCTGCTGCGCTCAAGACCGGCACGTCGACGCCGATAGTTTTAAGGCGAGTCCACGCACGTAGGCGGGACAAGCGCCCAACACCAAGCGGGGCTTGAAGGGTTGAATGACGCTCGAACAGGCATGCCCCATGGAAGACCAAAGGGCGCAATGTGCGTTCAAAGATTCGATGATTCAC
+
BBBBBFFFFFBBGGGGGGGEEGGFHHHHHGHHGHHHGFHHHHHGGGEEHHHHHHGHHHHGHHHGGGGHGHHHHEHHHHFGGFHFGGGGHHGGGGGHFGGGGGGEGGGGGGGGHHHHGHFGGGGHHHFGGHHHGGCGGFHHHHGGGGGGFHGGGGGGGGFGGGGGHGGFCFFDHFFFFGGHFGHGGGGGHHFHGGFFGHFGFEEFEEDFGGGGGGHGEHHHHGGB<HGFFGGGFFG<GHHHHGFHGHGFDCFFDFGHFGGFHHGHGGGGGHFHGGGGGHGGGGGGGGGGFFFDFFFBAA3A
@M02197:105:000000000-AN6RF:1:1101:15641:1656 1:N:0:1
CAGAAGGTGTGGTCCTCCGCTTATTGATATGCTTAAGTTCGGCGGGTAGTCTTACTCGATTTGAAGTCAAGTTGTCAGAGATTGTCCGAAGACGGTTTGGAGCACAACATCCCGATCGGCCACCCTCGCAATTGCGAGGCACCGGCGAAGATACTTATCACGCCGTACTATGTCCAACCAAGAGTTGCACTAACACATTTGAGGTAAGCTACGGTAAGGCAGCAAACCCAAGTCCACCGCTCCCAATGCAAGATCGGAAGTGTGAGAGTACAATGACACTCAAACGAGCATACCCTTCAGAATGCCAAAGGGTGCAAGGTGCGTTCAAAGATTCGATG
+
BBBBBF?CFFAAGGGGGGGGGGGHGHHHHDHHHHHHHGHHEFGGGC>>C3FEGFH3BE1B@F34GGHGFHD4FGFDGBG323GFDGF//?E/?/EEFG/?2B?9BFF?G?FCAED9/+?/EGAFGAG@B$CE:GF?FCA-DC@<::1:090/=FDCFBCGGCAGHHHFGGFF1GGHHFGHHFGF:HHGFHHFH:HFHHFBBD0HFEHFC?/DFF;FGFFGHHGEF/4BFGEGEGGEGGFFGEHFFDFHHHF?E1AFDHHHGHHHEHHHFFGHFH5AFAFGAEFEGGFFHGEAGGGHHHFFGG3HFHHHHEHHFCHGC?AGEGGA5BFFFAFFFAA3AA
@M02197:105:000000000-AN6RF:1:1101:12775:1659 1:N:0:1
CAGAAGGTGTGGTCCTCCGCTTATTGATATGCTTAAGTTCAGCGGGTAGTCTTACTCGATTTGAGGTCAAGTTGTCAGAGATTGTCCGAAGACGGTTTGGAGCACAACATCCCGATCGGCCACCCTCGCAATTGCGAGGCACCGGCGAAGATACTTATCACGCCGTACTATGTCCAACCAAGAGTTGCACTAACACATTTGAGGTAAGCTACGGTAAGGCAGCAAACCCAAGTCCACCGCTCCCAATGCAAGATCGGAAGTGTGAGAGTACAATGACACTCAAACGAGCATACCCTTCAGAATGCCAAAGGGTGCAAGGTGCGTTCAAAGATTCGATGATTCAC
+
BBBBBFFCFFBBGGGGGGGGGGGHHHHHHHGGHHHHHHHHHHHGGGEGGHHHHHHHHGHHHGHHGHHHGHHGFGHHHHHGHHHGHHHGFGGGHGGGGGGGHHHHGHHGHHHHGGGGGGCCGGGHGGH5GGGGHHHGFGGGGHGGGGGGCCDHHGHHHHHHHGGGHGHGGGGGGGGGGGHHHGHGCFGHHHHHGHGGFGFGHFFFHHHFFGFFGFFHHHFHFFGGGGGGHHGFFFF/?ECEGHHHHFEGHHHGGGGGHHGHHHHFHGF5BHHHHGHHGFGHGGGGGGHHHGB2GHHGHBHHGHHGHHHFHGFFDHHHHGGGGHFCGGGGGGGGFFFFFFFBBBBB
@M02197:105:000000000-AN6RF:1:1101:18690:1684 1:N:0:1
CAGAAGGTGTGGTCCTCCGCTTATTGATATGCTTAAGTTCAGCGGGTATCCCTACCTGATCCGAGGTCAACCTTAGAAGTATGGGGGTTGATGGCGAGACTATCTCACACTCCAAGCGAAAAGATGAACTTACTACGCGAGGCACATGAGGCAGTCCGCCATTCGATTTCAGAAGAGAGGATGCAAGCATACTCTCCTTCCATGACCAAGCAGAAGAGCTTGAGTGGTATTTAATGACGCTCGAACAGGCATGCCTCCCGGAATACCAGGAGGCGCAATGTGCGTTCAAAGATTCGATGATTCAC
+
CDBBCFFFFFDCGGGGGGGGGGGHHHGHGHHHHHHHHGHHHHGGGGGGH5GHHHHHHHHHHHHGGGGHHHHHHHHHHHHFHGHGHGGGGGHHHHGGGGGGHHHHHHHGGHHHHHGHGGHGGGHGHHHHHHHHHHHGGGHHHHHHHHHHHHHHGGHHHHGHGGHHHHHHHHHHHHHHHHHGHHEHHGHHHHHGGHGGHHHHHGHHHGHHGGHHHGHHHHFFFHHFFHHHHFFFHGGGFCGHHGGHHHHGEHHGGGGFGGHGFHGGBHHHHCGE?AFFHHCGEGHGGGGGGGGGFFFFBFFFBAAAA
@M02197:105:000000000-AN6RF:1:1101:18843:1766 1:N:0:1
CAGAAGGTGTGGTCCTCCGCTTATTGATATGCTTAAGTTCAGCGGGTAGTCCTACCTGATTTGAGGTCAAATTGTCAGAAGTTGGTCTTAAAGGAGACCATTTAGAAGCTGAACCCCGTTTATAAAGCTGCTCTTCACGATGGCGTAAATAATTTATCACACCAAAGCCAGGCAACAAAGGTCCCGCTAATGCATTTCAGGAGAGCCGACCTCTGAGATGAGAAGCCCGCATACTCCCACATCCAAGCCTGATCAACAGAAAAAGCTGAAAAGGTTGAGAATTTCATGACACTCAAACAGGCATGCTCCTCGGAATACCAAGGAGCGCAAGGTGCGTTCAAAGATTCGATGATTCAC
+
BBCCCFFCFFBBGGGGGGGGGGGHHHHHGHHHHHHGHGHHHHHGGGGGGFHHHHHHHHHHHHHHGHHHHHHHGHGHHHGGHHHHHGHHHHHGHGHHHGGHGHGHHHHGGGHHHHHGGGGHHHHHHHFGHHHHGHHHHHHGHGGHGGGGHHHGHHHHHHHHHGGHHHHHHHHHHHHHHHHHGHHHHGHHHHHHHHHHHHHHHHGEGHHHGGGHHGGHHHGHHHHGGGGGFHHHGGFGHFHFHGCGHHGHFHHHHHHHHHHHHHHHHHGHHHHHHHHHHHHHHFGGFEGHHHHGHHGHHHHHHHBHHGGGGGHHHHHHHGHHHGGGGGGHHHGGGGHGGGGCGCGGFFFFFFFFBBBBB
@M02197:105:000000000-AN6RF:1:1101:15377:1842 1:N:0:1
CAGAAGGTGTGGTCCTCCGCTTATTGATATGCTTAAGTTCAGCGGGTAGTCTTACTCGATTTGAGGTCAAGTTGTCAGAGATTGTCCGAAGACGGTTTGGAGCACAACATCCCGATCGGCCACCCTCGCAATTGCGAGGCACCGGCGAAGATACTTATCACGCCGTACTATGTCCAACCAAGAGTTGCACTAACACATTTGAGGTAAGCTACGGTAAGGCAGCAAACCCAAGTCCACCGCTCCCAATGCAAGATCGGAAGTGTGAGAGTACAATGACACTCAAACGAGCATACCCTTCAGAATGCCAAAGGGTGCAAGGTGCGTTCAAAGATTCGATGATTCAC
+
BABBBFFFFFBBGGGGGGGGGGGFHGHHHHHHHHHHHGHHHHHGGGEGGHHGHHHHHGGHHGHHGHHFHHHHFHGHHHBGHHHHHHHGGGGGHGGGGGGGHHHHHHHGHHHHHGGGGGGFGGGHGHHGGGGGHHHGGGGGGHGGGGGGF8GHFHHHHHHGHGGGGGGHHHGGGGGHGGGHHHGGGFGFFFGGHGFHHHHFHGHFHFFFFFFFHHHHFHHHHEGFFFFFFHHGFEF?FGGGGE3FBHFHHHHGGGFEHHHHHGHHHHHFFHGHHHHGB5GEGGGEFGHHHFGGGHHFHHHHHHFBGHFGHGHHHHHHHGGGGHGGFGGGBGGGFFFFFFFABA3A
@M02197:105:000000000-AN6RF:1:1101:11979:1870 1:N:0:1
CAGAAGGTGTGGTCCTCCGCTTATTGATATGCTTAAGTTCAGCGGGTAGTCTTACTCGATTTGAGGTCAAGTTGTCAGAGATTGTCCGAAGACGGTTTGGAGCACAACATCCCGATCGGCCACCCTCGCAATTGCGAGGCACCGGCGAAGATACTTATCACGCCGTACTATGTCCAACCAAGAGTTGCACTAACACATTTGAGGTAAGCTACGGTAAGGCAGCAAACCCAAGTCCACCGCTCCCAATGCAAGATCGGAAGTGTGAGAGTACAATGACACTCAAACGAGCATACCCTTCAGAATGCCAAAGGGTGCAAGGTGCGTTCAAAGATTCGATGATTCAC
+
CCCCCFFFFFCBGGGGGGGGGGGHHHHHHHHGHHHHHHHHHHHGGG2AFGHHHHHHHGHHHGHHGHHHHHHHHHHHHHHHHHHHHHHGGGGGHGGGGGGGHHGHHHHFHHHHHGGGGGGGGGGHGHHGGGGGHHGGGGGGGHGGGGHHGGGHHHHHGHHHHFGGGHHGGHHHGGGGGHHHHGGGGGGFGHHHHHFHFHFHHFGGHHHGGGGGHHHHHHGHHHGGGFGHFGFFFGGGGGGFCGHHHHFFHHGFDGGHHHHHHHHHHHHHFGHHHHHHHGGHGGGGGHHHHGB2FHHHGHHGHHHHHHGHHEFBBFHHHGGGGHGGGGGFG?GGFFFFDFFBBAAA
@M02197:105:000000000-AN6RF:1:1101:13619:2321 1:N:0:1
CAGAAGGTGTGGTCCTCCGCTTATTGATATGCTTAAGTTCAGCGGGTATCCCTACCTGATCCGAGGTCAAACACTAGAATTGGGGGTTTGAGGCAGGATTGTCACAATGACCAAGCGAATAAGTTATTACTACGCCGAAATCATGAGACCCTCCGCCATTGAATTTCGAAAGGGAATTCGCAAGCAAACTCTTCTTTCATAACCAAGCAAAACTACTTGAGTGGTTTTTGATGACGCTCGGTCAGGCATGCCTTCCGGAATACCGGAAGGCGCAATGTGCGTTCAAAGATTCGATGATTCAC
+
AABBBF?@CFAAGGGGGGGGGGGHHGHHHHHGHHHHHHHHHHHGGGGGHHHHHHHHHHHHHHHGGGGHHHHGFGFHHHHHHFBEFGFGGGHFGGEFGFGGEGHHGFFHHFGFCFHG0ECGGHHHFDDGF?FFHGGGGGGDGGHHFFHGHGHHHFCHGFEHHGFHCGHHHFGHGGEGCGDEFGFHGGGGHGGFGGGFFHHHHHGHGGHGFFGFGFFFBFFFFFGFGFHHHHFFFFGGCEEBB2GEA3GHGEGEGGCGFDFFGEEE3G?EE225FHGA2A2HGFFFFGGGGGFFFFDFFBBAAA
@M02197:105:000000000-AN6RF:1:1101:18173:2217 1:N:0:1
CAGAAGGTGTGGTCCTCCGCTTATTGATATGCTTAAGTTCAGCGGGTAGTCTTACTCGATTTGAGGTCAAGTTGTCAGAGATTGTCCGAAGACGGTTTGGAGCACAACATCCCGATCGGCCACCCTCGCAATTGCGAGGCACCGGCGAAGATACTTATCACGCCGTACTATGTCCAACCAAGAGTTGCACTAACACATTTGAGGTAAGCTACGGTAAGGCAGCAAACCCAAGTCCACCGCTCCCAATGCAAGATCGGAAGTGTGAGAGTACAATGACACTCAAACGAGCATACCCTTCAGAATGCCAAAGGGTGCAACGTGCGTTCAAAGATTCGATGATTCAC
+
BCCBBFFCFFCCGGGGGGGGGGGHHHHHGHHGHHHHHHHHHHHGGGGGGHHHHHGHHGGHHGHHGGHHHHHGGHHGHHGHHHHHHHHGGGGGHGGGGGGGHHHHHHHGHHHHHGGGGGGGGGGHGHHGGGGGHHHGGGGGGHGGGHHGHGGHHHHHHHHHHGGGHHHHHGGHHGGHHHHGHHHHHFHGFFHGFFFHHHFFGHHGHGHGGHGGHHFHHHHHHHGGGGHHHGHHHGFEGGGFCAEGHHGHHHEGGFGHHHHHGHHHHFFHHHGHHHHHGFGHGGGGGHHFHHGFGHGHHFHHHHHHHGHGHGHHGGHHHGGGGHGGGGGGGCGGFFFFFFFCCCCC
@M02197:105:000000000-AN6RF:1:1101:17678:2066 1:N:0:1
CAGAAGGTGTGGTCCTCCGCTTATTGATATGCTTAAGTTCAGCGGGTAGTCTTACTCGATTTGAGGTCAAGTTGTCAGAGATTGTCCGAAGACGGTTTGGAGCACAACATCCCGATCGGCCACCCTCGCAATTGCGAGGCACCGGCGAAGATACTTATCACGCCGTACTATGTCCAACCAAGAGTTGCACTAACACATTTGAGGTAAGCTACGGTAAGGCAGCAAACCCAAGTCCACCGCTCCCAATGCAAGATCGGAAGTGTGAGAGTACAATGACACTCAAACGAGCATACCCTTCAGAATGCCAAAGGGTGCAAGGTGCGTTCAAAGATTCGATAATTCAC
+
BABABFFFFFBBGGGGGGGGGGGGHHHFFHHHHHHHGHHHGGFGGGAEFGHHHDHHHEHHHGFFFHCHHHHDGHGG5F5GHHGHGFFEEECGHGGGGGGFFHGHHHHGHFHHHGFCGGAFGFGHGHHGGGGGHHHGGGGGGHGGGGGCGGGHEHHGHHGHHGFGGGGGGGGGFFFFHGHGGHHFGFHHHEHHGFFHGFFGFFFFHHHGGHGGGFFFHHHGHHFFFFGFHHFFBFF?EGGFCEGHHGFEHHFGE>?3GHHGBGGF5HHHGHHFHFHFHGEGGGFAEHGHGBGFEGDABFHFHFDGF5HFA?F3FFFFGCAE?FGFCGGF5CGG?BFFDDFA??>A
@M02197:105:000000000-AN6RF:1:1101:18077:2378 1:N:0:1
CAGAAGGTGTGGTCCTCCGCTTATTGATATGCTTAAGTTCAGCGGGTATCCCTACCTGATCCGAGGTCAACCTTGAAAAAAATGGAGGTCAACGGCAGGGCAATCACACACACCAAGCGAAAAGATAAACTTACTACACCTGGGGATATGAGATCATCCGCCTTTGAATTTCAGAAGGGAGAATGCAAGCATACTCATCTTCCACGACCAAGCAAATTTGCTTGAGAGGTATTTAATGACGCTCGAACAGGCATGCCTCCCGGAATACCAGGAGGCGCAATGTGCGTTCAAAGATTCGATGATTCAC
+
CDDDCFFFFFCCGGGGGGGGGGGHHHHHHHHHHHHHHHHHHHHGGGEGHHHHHHHHHHHHHHHGGGGHHHHHHHHHHHHHGGHHHHHGEGHHHGGGGGGGGGGHGHFHDGEGGGHHGGFHGHHFHFFGFHHHGHGFFGGGHGHHHHHHGHHGGHGFGGHFHGHHHHHGHHHGGHHHHHHHGHHFGHHHHEHHHHHHHGHHGGGGGHHGHGHHHHHHFHHHHHHHGHHHHHFHGHHHGGGGGHHGHHGHHHFCHEGGGGGGHHFHGFHHHHHFGGGEFGDGGEEGHGGGGGGGGGGFFFFFFFCCBBB
@M02197:105:000000000-AN6RF:1:1101:12998:2394 1:N:0:1
CAGAAGGTGTGGTCCTCCGCTTATTGATATGCTTAAGTTCAGCGGGTATCCCTACCTGATCCGAGGTCAAACTTAGAAGTTGGGGGTTGTTGGCAAGCATCCACCGGGACTCTGTAGCGAGGAGTATTACTACGCTTAGAGCCAGATGGCGCCGCCACTGATTTTAAGACCAGCCGTTGCCGGCAGGGCCCAATACCAAGCAGAGCTTGAGTGTTGTACTGACGCTCGAACAGGCATGCCCCGCGGAATACCACGGGGCGCAATGTGCGTTCAAAGATTCGATGATTCAC
+
CDDCCFFFFFCCGGGGGGGGGGGHHHHHHHGHHHHHHHHHHHHGGGEGHHHHHHHHHHHHHHHGGGGHHHHHHHHHFGHGHHHGGGGGGGHHHHHHGHHHHHHHHGGF:GHHHHHHGHGGGGGGHHHHHHHHHGGGGGGHHHHHHHGGHHGGGGGHGHHHHHHHHGHGGGGGGGGHGGGGGGHHGGHHFHFGHGHGHHHHHHHHHGGHGHGHHHGHHHGGGHGFGHGHGHGHHHHHGF@GGGGHHHFFHFGGGGGFGGEFFGGE?ECGGGGGGGGGGFFFFFFFFBAA>A
@M02197:105:000000000-AN6RF:1:1101:10918:2438 1:N:0:1
CAGAAGGTGTGGTCCTCCGCTTATTGATATGCTTAAGTTCAGCGGGTATCCCTACCTGATCCGAGGTCAACCATAGAAAAATTGGGGGTTGATGGCAAGCATCCACCAGGACTCCATAGCGAGAAGAATTACTACGCTTAGAGCCAGATGGCGCCGCCACTGATTTTAAGGGCTGCCAGTGCAGCAGGCCCCAACACCAAGCTGAGCTTGAGGGGTTATAATGACGCTCGAACAGGCATGCCCCTCGGAATACCAAGGGGCGCAATGTGCGTTCAAAGATTCGATGATTCAC
+
BBBBBFFFFFBBGGGGGGGGGGGHHHHHHHHHHHHHHHHHHHGGGGGGHHHHHHHHHHH;HHHGGGGHHHHHGHHHHHHHHH;HHHGGEFGHHHHHHHGHHHHHHHHHGEFEHH9FHHGGGFCDGHHGHHHHHHHGGGGGHHHHGGBGHHGHGGGGGGFHHHHGHGHHHG0GGHGGGHGFHHFGGEGGGEGHFGFGGHHHHFGFFFFHHGGGHHFGFEHGFGFFGEFEGHHHHHFHGHGGGGGCFFGFFCHGHFGFCGDEAHBGDAA2CHGBDFGGGGFFFFFBFBFBA>>A
@M02197:105:000000000-AN6RF:1:1101:12435:2569 1:N:0:1
CAGAAGGTGTGGTCCTCCGCTTATTGATATGCTTAAGTTCAGCGGGTATCCCTACCTGATCCGAGGTCAATCGAGAGAATTGTGGGGGTTTGGCGGCAGGAAGGACACTGGATGATCGGCGAATGATACTACTACGCCGAGTGCCAGTGACTTTCCGCCGTTGATTTTGGGAGGGGAGACACCGCAACAAGGCAGGCTCTTCCTCCATGACCACGCAAAAGTGCTTGAGTTGATTTTAGTGACGCTCGAACAGGCATGCCTCCCGGAATGCCAGGAGGCGCAATGTGCGTTCAAAGATTCGATGATTCAC
+
CCBCCFFFFFBCGGGGGGGGGGGHHHHHHHHHHHHHHHHHHHHGGGGFHHHHHHHHHGHHHHHGGGGHHHHHGHGHGGHHGHHHGGGGGGGGGHGGGGGGGHHGGHHHHHGHHHHHHGGGGGGGHHHHHHGHHHHGGGGGGFHGHHHGHHHGGGFGGGGHHGGHHGHHGGGGGHHGHHGFFGGHHHHHFGHHGHHHHHHHGFFHFHHGHHGGGGHHHHHGHHHHGHHHHHHHHHHHHHGGGGCGHGGHHHHGHHHHGGGGGGGHHHHHHHHCHHGGGGFHFGHGGGGHGGGDGGG2GFFFFFFFFBBAAB
@M02197:105:000000000-AN6RF:1:1101:13646:2516 1:N:0:1
CAGAAGGTGTGGTCCTCCGCTTATTGATATGCTTAAGTTCAGCGGGTATCCCTACCTGATCCGAGGTCAACCTTGAAAAAAATGGAGGTCAACGGCAGGGCAATCACACACACCAAGCGAAAAGATAAACTTACTACACCTGGGGACATGAGATCATCCGCCTTTGAATTTCAGAAGGGAGAATGCAAGCATACTCATCTTCCACGACCAAGCAAATTTGCTTGAGAGGTATTTAATGACGCTCGAACAGGCATGCCTCCCGGAATACCAGGAGGCGCAATGTGCGTTCAAAGATTCGATGACTCAC
+
CCCCDFFFFFBCGGGGGGGGGGGGHHHHHHHHHHHHHHHHHHHGGGGGHHHHHHHHHHHHHHHGGGGHHHHHHHHHHHHGGGHHHHHGGHHHHGGGGGGGGGGHHHGHFGGGGGHHHGHGHHHHHHHHHHGHHGHHHHHHHHHHHHHHHHHHHHHHHHHGGGGGHHHHHHHHHHHHHHGGGGHHGHGGEGHGGHFHHHHHHGGGGGGGHHHHHGHHGFHHHHFHGHGHGFBHHHHEGGGF?HGGHHHHGGFHBGGGGEGGHHHFGHGHHHHDGDEGHHHHEEEGHGGGGGGGGGGFFDFFFFAAAA3
@M02197:105:000000000-AN6RF:1:1101:9806:2835 1:N:0:1
CAGAAGGTGTGGTCCTCCGCTTATTGATATGCTTAAGTTCAGCGGGTATCCCTACCTGATCCGAGGTCAACCTTGAAAAAAATAGAGGTCAACGGCAGGGCAATCACACACACCAAGCGAAAAGATAAACTTACTATACCTAGGGATATGAGATCATCCGCCTTTGAATTTCAGAAGGGAGAATGCAAGCATACTCATCTTCCACGACCAAGCAAATTTGCTTGAGAGGTATTTAATGACGCTCGAACAGGCATGCCTCCCGGAATACCAGGAGACGCAATGTGCGTTCAAAGATTCGATAACTCAC
+
AA@AAFFCBBAAGGGFFB1AEECFDAFGFHHHHHFHGHGHHGFGCEEGHHBFHHEG1BGHHGAGECGGHHHG:HEGGEB0>E:FGHHFBGFHHAGGGGGGG8GGHGHGGGFCCCGH0C<DD?@C=1GGGHHFDGF<1=<F<#FFFGHGFFGHHHGGC<DAHFHFGFFDDHHEHHGFB1GF?FFGCHFFGAFGHFDCFFFGFBFFFBFEGFGBFFB19GFDB9FFGDE@BBF9FEFGEE?/AFG/FHGEEHBGEFEEE/A/0G2FFFFA1FEAAA0ED1GGAAA0CCDGF3AB111>>3D33D>1111
@M02197:105:000000000-AN6RF:1:1101:22158:2935 1:N:0:1
CAGAAGGTGTGGTCCTCCGCTTATTGATATGCTTAAGTTCAGCGGGTAGTCTTACTCGATTTGAGGTCAAGTTGTCAGAGATTGTCCGAAGACGGTTTGGAGCACAACATCCCGATCGGCCACCCTCGCAATTGCGAGGCACCGGCGAAGATACTTATCACGCCGTACTATGTCCAACCAAGAGTTGCACTAACACATTTGAGGTAAGCTACGGTAAGGCAGCAAACCCAAGTCCACCGCTCCCAATGCAAGATCGGAAGTGTGAGAGTACAATGACACTCAAACGAGCATACCCTTCAGAATGCCAAAGGGTGCAAGGTGCGTTCAAAGATTCGATGATTCAC
+
BBBBBFFFFFBBGGGGGGGGGGGHHHHHHHHHHHHHHHHHHHHGGGEGGHHHHHHHHGHHHGHHGHHHHHHFHHGHGHHHHHHGHHHGGGGGHGGFGGGGHHHHHHHGHHHHHGGGGGDDG:GHGHHGGGGG<GHGGGGGGHGGGGGGGGGHHHHHHHHHHGGGHHHGGHHGGGGGGGGGGHHHHHGGGFHGFFFHHHHHHHHHHGHGGHGGHHHFFHFHGFGFGFHFHHHHHGFEGGFC1HHHGHGHHHHE?GGFHGHHHHHHGGHHHGDHHFHGFHGGGGFCGHHGHHGBGHGHHHGHHHHCGHHHHGFGHFG4HGGGGHGGGGGGFCGGFFFFBFFBBBBB
@M02197:105:000000000-AN6RF:1:1101:19315:2982 1:N:0:1
CAGAAGGTGTGGTCCTCCGCTTATTGATATGCTTAAGTTCAGCGGGTATCCCTACCTGATCCGAGGTCAAACACTAGAATTGGGGGTTTGAGGCAGGATTGTCACAATGACCAAGCGAATAAGTTATTACTACGCCGAAATCATGAGACCCTCCGCCATTGAATTTCGAAAGGGAATTCGCAAGCAAACTCTTCTTCCATAACCAAGCAAAACTACTTGAGTGGTTTTTGATGACGCTCGGACAGGCATGCCTTCCGGAATACCGGAAGGCGCAATGTGCGTTCAAAGATTCGATGATTCAC
+
CCCBCFFFFFCCGGGGGGGGGGGHHHHHHHHHHHHHHHHHHHHGGGGGHHHHHHHHHHHHHHHGGGGHHHHHHHHHHHHHHHHHGGGGGGHGHGGGGGHHGHHHHHHHHHGHHHHGGGGGGHHHHHHHHHHHHGGGHHHHHHHHHHHHHGHHHGHGHHGHHHHHHHHHHHHHHGHHHGGGHHHHGHHHGGHHHHGHGHHHHHGHHHHHHHHGHGFHHHHHGGGGHHHHGHHGGGGGGGGHHHHHHGHHHHGGECGHHGHGGEGGGCGGGGGHHHHGGEGFGGGGGGGGGGFFFFFFFCCCBC
@M02197:105:000000000-AN6RF:1:1101:21033:2891 1:N:0:1
CAGAAGGTGTGGTCCTCCGCTTATTGATATGCTTAAGTTCAGCGGGTAGTCCTACCTGATTTGAGGTCAAATTGTCGGAAGTTGGTCTTAAAGGAGACCATTTAGAAGCTGAACCCCGTTTATAAAGCTGCTCTTCACGATGGCGTAAATAATTTATCACACCAAAGCCAGGCAACAAAGGTCCCGCTAATGCATTTCAGGAGAGCCGACCTCTGAGATGAGAAGCCCGCATACTCCCACATCCAAGCCTGATCAACAGAAAAAGCTGAAAAGGTTGAGAATTTCATGACACTCAAACAGGCATGCTCCTCGGAATACCAAGGAGCGCAAGGTGCGTTCAAAGATTCGATGATTCAC
+
CCCBCFFCFFBBGGGGGGGGGGGHHHHHHHGHGHHHHGHHHHHGGGGGGHHHHHHGHHHHHHGGFFHHGHHHGHHFGGCGGHHHHGHHHHHGHHHFHGGHHHHHFHHHHHHHHHHGGGGHHHHHHHBFFGHFHHHHHGHGHGGHGGGGHHHHHFHHHHHHHHGGHHHHHHHHHGHHHHHHHHHGHGHHHHHHHHHEHHHHHHEHGGGGGGGGGGGGGHGHHHGGGGGGHHGHFGHGFFHFHFGGHHHCGFEHHHHHHHHHHHHHHHHEHHHHHFHFHFGHGFHHHFHGFBBGHHHHHHHHGFFEHE?E?GGHHHHHDHHHGGEE?FHHHHGGGCFGGGCGGGEFGBFBFFFFBAAAB
@M02197:105:000000000-AN6RF:1:1101:20650:3204 1:N:0:1
CAGAAGGTGTGGTCCTCCGCTTATTGATATGCTTAAGTTCAGCGGGTAGTCTTACTCGATTTGAGGTCAAGTTGTCAGAGATTGTCCGAAGACGGTTTGGAGCACAACATCCCGATCGGCCACCCTCGCAATTGCGAGGCACCGGCGAAGATACTTATCACGCCGTACTATGTCCAACCAAGAGTTGCACTAACACATTTGAGGTAAGCTACGGTAAGGCAGCAAACCCAAGTCCACCGCTCCCAATGCAAGATCGGAAGTGTGAGAGTACAATGACACTCAAACGAGCATACCCTTCAGAATGCCAAAGGGTGCAAGGTGCGTTCAAAGATTCGATGACTCAC
+
ACBCBFFFFFCCGGGGGGGGGGGHHHHHHHHHHHHHHHHHHHHGGGGGGHHHHHHHHGHHHGHGGHHHHHHGHHHHHHHHHHHHHHHGGGGGHGGGGGGGHHHHHHHGHHHHHGGGGGGGGGGHGHHGGGGGHHHGGGGGGHGGGGGGGGGHHHHHHHHHHGGGHHHHGHHGHGGHHGGHGHHHGHHHHFFHHHFGHGFHHHHHGHFGGHGGGHHHHHHHHHGGGGGHGHHFFFFEGGGGHEHHHHGHHHHGGGGHHHFHHHHHHHGHHHHHHHHHFHGHGGGGGGHHHHHHGHGHHHHHHHGHHHHFGGHHGHHHHGGGGHGGGGGGGGGGFFFFFFDBBBAA
@M02197:105:000000000-AN6RF:1:1101:13132:3096 1:N:0:1
CAGAAGGTGTGGTCCTCCGCTTATTGATATGCTTAAGTTCAGCGGGTAGTCTTACTCGATTTGAGGTCAAGTTGTCAGAGATTGTCCGAAGACGGTTTGGAGCACAACATCCCGATCGGCCACCCTCGCAATTGCGAGGCACCGGCGAAGATACTTATCACGCCGTACTATGTCCAACCAAGAGTTGCACTAACACATTTGAGGTAAGCTACGGTAAGGCAGCAAACCCAAGTCCACCGCTCCCAATGCAAGATCGGAAGTGTGAGAGTACAATGACACTCAAACGAGCATACCCTTCAGAATGCCAAAGGGTGCAAGGTGCGTTCAAAGATTCGATGACTCAC
+
CCCCCFFFFFCCGGGGGGGGGGGHHHHHHGHHHHHHHHHHHHGGGGGGGHHHHHHHHGHHHGHHGHHHHHHFHHHHHHHHHHHHHHHGGGGGHGGGGGGGHHHHHHGGH<HHHGGGGGGFG:GHGHHGGGDGHGHGGGGGGHGGGGHGGGGHHHHHHHGHHGGGHGGGGGHHGGGGGGGHHGHGHHHGGFHHHGFGFFFGHGHHHHFFGGFFFGHHHHHHHGGGGFFHFEGGFGGGGGGGHGHHHHHHHHHGCGGHHHHHHHHHGHHHHHHFGHHGDBFHGGGGGHHGHGFBCHFBGFHHHHHGHHHHHGHHHHHHHGGGGHGFGGGGFCGGFFFFFFFBCBAA
@M02197:105:000000000-AN6RF:1:1101:16076:3006 1:N:0:1
CAGAAGGTGTGGTCCTCCGCTTATTGATATGCTTAAGTTCAGCGGGTATCCCTACCTGATCCGAGGTCAACCTTAAAAAAATTAGGGGTTGCTGGCAAGTAGACCTACCGGACTCAATCGCGAGGAGTATTACTACGCGTAGAGCCGACAGGCACCGCCACTGATTTTAGGGGCCGCGAAACCGCGAACCCCAATACCAAGCGAGAGCTTGAGTGGTTATAATGACGCTCGAACAGGCATGCCCCCCGGAATACCAGAGGGCGCAATGTGCGTTCAAAGATTCGATGATTCAC
+
CCCCCFFFFFBCGGGGGGGGGGGHHHHHHHHHHHHHGHHHHHGGGGEEFHHHHHGHHHH.HHHGGG;;HH<./0HHHHHGGHHHHHHGGGGH9FH-HH;/;<.HHH<HHGG9G8FH;;HG/G8GGG8H/<H;H<<HG8G:GG:<H88GGGG:GHHGGGGGGGGGGGGGGGGGGGFGGGGGGGGGGGGGGHHHFFFFGGHGGGHHHHHGHHHHGGHFHGHHHHGGGFGFHGHHHHHHHHHGGGGGGGHFFHHHGHHHHFEFGGHHHHGGGGHGGGGGGGEGGFFFFFFFCBCBC
@M02197:105:000000000-AN6RF:1:1101:18175:3110 1:N:0:1
CAGAAGGTGTGGTCCTCCGCTTATTGATATGCTTAAGTTCAGCGGGTAGTCCTACCTGATTTGAGGTCAAAAATATAATAAAGTATGGGGTGTTAGAAGCTGATATTTGTTTCACAGCAATGGCATAGATATTATCAAACCAAAGCCCATCCACAAGAGTACAAGCTAATGCATTTAAGAGGAGCTGACATGACCCAGCACACTCCAAGTCCAAACCCTCTCTCCTCTAAATTTGAGAGGTTTGAGAATTTAATGACACTCAAACAGGCATGCTCCTCGGAATACCAAGGAGCGCAAGGTGCGTTCAAAGATTCGATGACTCAC
+
CBCCCFFFFFBBGGGGGGGGGGGHHHHHGHHHHHHHHHHGHGHGGGEGGHHHHHHHHHHHHHHHGHHHHHHHHHHHHHHHHHGDGHFFHEFGEGGHHGEHFHHHHHHHHHHHHHHHHHHHHHHGHHHHHHHHHHGHGHHHHHHHHGHHHGHHHHHHHHHHHHHGHHGHHHHHHHHHHHHHHFHFHHHHHHHHHGGHHHHHHHHGHHHHGHHHHGGHGGHHHGHHHGGHHHHGHGHHGHGHHEHHGHHHFHHHHHFEFGGHHHHHHHHHHGHFGGGGGHGGHHHFHFG3EEFACHHFFGGGGHGGGGGGBGFGBFFFDBFBBBAB
@M02197:105:000000000-AN6RF:1:1101:17403:3236 1:N:0:1
CAGAAGGTGTGGTCCTCCGCTTATTGATATGCTTAAGTTCAGCGGGTGGTCTTACTCGATTTGAGGTCAAGTTGCCAGAGATTGTCCGAAGACGGTTTGGAGCACAACATCCCGATCGGCCACCCTCGCAATTGCGAGGCACCGGCGAAGATACTTATCACGCCGTACTATGTCCAACCAAGAGTTGCACTAACACATTTGAGGTAAGCTACGGTAAGGCAGCAAACCCAAGTCCACCGCTCCCAATGCAAGATCGGAAGTGTGAGAGTACAATGACACTCAAACGAGCATACCCTTCAGAATGCCAAAGGGTGCAAGGTGCGTTCAAAGATTCGATGATTCAC
+
BCCCCFFCFFCCGGGGGGGGGGGHHHGHHHHHHHHHHHHHHHHGGGGGGGHHHHHHHGHHHGHHGHHHHHHHHHHHHHHHHHHHHHHGGGGGGGGGGGGGHHHHHHHGHHHHHGGGGGFGG.GHGHHGGGGGHHHGGGGGGHGGGGHHGGGHHHGGHGGGGGGGGGHHHGGGGGGHHGHGHHFHHHHGFHHHGGFHHHFHFHHHHGHGGFFFHHHHHHGHHHGGGGFHHHFHHGFEGGGEHFEHHHHHHHHGGGGHHHHHHHHHHHHHHHFHGHHHGFGHGGGGGHHGHHHHGHHHHHHHCHHHHHHHHGHHHHGHHGGGGHGGGGGGGGGGFFBFFFFBBAAB
@M02197:105:000000000-AN6RF:1:1101:16979:3278 1:N:0:1
CAGAAGGTGTGGTCCTCCGCTTATTGATATGCTTAAGTTCAGCGGGTATCCCTACCTGATCCGAGGTCAACCTTGAAAAAATTGGGGGTCGACGGCTGGACTATCACGCACACCATGCGAAAAGATAATCTTACTACGCCTGGGGATATGAGATCATCCGCCTTTGAATTTCAGAAGGGAGAATGCAAGCAAACTCATCTTCCAAGACCAAGCAAATCTGCTTGAGAGGTATTTAATGACACTCAAACAGGCATGCCCTTCGGAATACCAAAGGGCGCAAGGTGCGTTCAAAGATTCGATGATTCAC
+
CDDDCFFCCFCCGGGGGGGGGGGHHHHHHHHHHHHHHHHHHHHGGGFGHHHHGHHHHHHHHHHGGGGHHHHHHHHHHHHFGGHHGGGGGGGGGGGGGGHHHHHHHHHHHHHHHGHHHHGHHHHHHHHHHHHHHHHHHHGGHHHGHHHHHHHHHHHHHHHHHGHHGHHHHHGHGHHHGGHHHHHHGHHHHGHGHHGHHFHGHHHHHHHGHHHHHGHHHHHHHFHHHHHHHHGHHHHHHGHHGGHHHHHHHHHHHGGGGGGGHHHGHHDHHHGGGGGGHHHGGGGGHGGGGGGGGGGFFFFFFFCCBAB
@M02197:105:000000000-AN6RF:1:1101:12733:3399 1:N:0:1
CAGAAGGTGTGGTCCTCCGCTTATTGATATGCTTAAGTTCAGCGGGTATCCCTACCTGATCCGAGGTCAACCTTGAAAAAAATGGAGGTCAACGGCAGGGCAATCACACACACCAAGCGAAAAGATAAACTTACTACACCTGGGGATATGAGATCATCCGCCTTTGAATTTCAGAAGGGAGAATGCAAGCATACTCATCTTCCACGACCAAGCAAATTTGCTTGAGAGGTATTTAATGACGCTCGAACAGGCATGCCTCCCGGAATACCAGGAGGCGCAATGTGCGTTCAAAGATTCGATGATTCAC
+
BBBBBFFFFFBAFGGFFGGGGGFHHHFHHHHHHFHHHGHHHHHGGGGGHGFFHGHHHHHHHHHDGFGHHHHHHHHHHHHHGGHHHHHGEGHHHGGGGGGGCGFHHHHHHGGGGGHGHGGGHHGHGEHHHHHHHHHHHHHHHHHGGGHHHHHHHHHHFHHHHHHGHGHHHHHHHHHHHHHHGGGGHFGGFGHGHHHHGGHGGGGGGHHGHHHHHGHHHHHHHHHFHGHHGFBF4BHGGGGGGHGGHHHFHHGHHGGGGC?GHHHHHFGGHHG?ECGGHHHFGEGGHGGGGGG5AGA4FBFFFFBBAAB
@M02197:105:000000000-AN6RF:1:1101:13497:3448 1:N:0:1
CAGAAGGTGTGGTCCTCCGCTTATTGATATGCTTAAGTTCAGCGGGTAGTCTTACTCGATTTGAGGTCAAGTTGTCAGAGATTGTCCGAAGACGGTTTGGAGCACAACATCCCGATCGGCCACCCTCGCAATTGCGAGGCACCGGCGAAGATACTTATCACGCCGTACTATGTCCAACCAAGAGTTGCACTAACACATTTGAGGTAAGCTACGGTAAGGCAGCAAACCCAAGTCCACCGCTCCCAATGCAAGATCGGAAGTGTGAGAGTACAATGACACTCAAACGAGCATACCCTTCAGAATGCCAAAGGGTGCAAGGTGCGTTCAAAGATTCGATGATTCAC
+
BBBA3FF4BFBAGFGGGEEGGGEHHFGHGFHHGF5BADBDGHGGGCEEGDGDHDGHHGEHHGGGFGHHHHHHHGFGGHEHFHHHHHHGG?E?HGGGGGGGFHHAGHGGGHFDGGFGGGGCFGGFGGH5CFGGFFGGGCCGGHGCCGGGCCGHHHGHGHFHGCGGFGGHFGFHFGEHGEFHHHGGFGHGGGHGFHGFFFFHHGFFDGHFGHGDGCFF?FGHHDCGGGHHGFEA/EBEEGGF1C3FHF33HFGEGEEGHHFB3F3CFGFF55HFHGFHG5FFEF1A1HHFHHHGCGGDHFF5GFDBHCHGGE334HGFGE2GGHFGGFBFG?CE4BFD5BF?A>3A
@M02197:105:000000000-AN6RF:1:1101:21139:3380 1:N:0:1
CAGAAGGTGTGGTCCTCCGCTTATTGATATGCTTAAGTTCAGCGGGTAGTCTTACTCGATTTGAGGTCAAGTTGTCAGAGATTGTCCGAAGACGGTTTGGAGCACAACATCCCGATCGGCCACCCTCGCAATTGCGAGGCACCGGCGAAGATACTTATCACGCCGTACTATGTCCAACCAAGAGTTGCACTAACACATTTGAGGTAAGCTACGGTAAGGCAGCAAACCCAAGTCCACCGCTCCCAATGCAAGATCGGAAGTGTGAGAGTACAATGACACTCAAACGAGCATACCCTTCAGAATGCCAAAGGGCGCAAGGTGCGTTCAAAGATTCGATGACTCAC
+
BBBBBFFFFDBBGFGGGGGFCGGHCDHHHHGHHHCHG5FHHGHGGGEGFBFGFHHHHGG3FFHBFHAEGGGFDGFGHGHFHHH3GGGEGDGDHEGGGGGGGGFHHHGEEHFHHEGGGGFCGGGFDGC?DGGGFHHGGCC?CHGGGG#HHHGHGHHHGH:CHCAFHEHHGGGGFGFGFHGGFGHGGFGFFFFFFFFFHHFFGFFFFGFFFBFGHFFHFGFFFFFFGFHGHFGEFGFECEEF?GC344GFFFFGGDEFFGFG3FFHEGGHGEGFEHHGGEE5E11EGGGGCB3A1CF5BDHFFGGHGHCGGEECGHHGHEEGDGGDGBFGBEEFFFFFFFFAAA>A
@M02197:105:000000000-AN6RF:1:1101:14006:3493 1:N:0:1
CAGAAGGTGTGGTCCTCCGCTTATTGATATGCTTAAGTTCAGCGGGTAGTCCTACCTGATTTGAGGTCAAATTGTCAGAAGTTGGTCTTAAAGGAGACCATTTAGAAGCTGAACCCCGTTTATAAAGCTGCTCTTCACGATGGCGTAAATAATTTATCACACCAAAGCCAGGCAACAAAGGTCCCGCTAATGCATTTCAGGAGAGCCGACCTCTGAGATGAGAAGCCCGCATACTCCCACATCCAAGCCTGATCAACAGAAAAAGCTGAAAAGGTTGAGAATTTCATGAGACTCAAACAGGCGTGCTACTCCGAATACAAATGAACGAAAGCTGCGTGCAAAGATTCGATGATTCAC
+
A?A3AFFFFFABBGGGFGGG?EGGBGFHGHHHGGGHHHGFCFGG?EGGGFHGHHGHGHHGHHHBFGHFHHHFFFGHHGHFHDGGFEHHHHHHHGHHHFGHGFHHGCHFGGHBFCCEGGGHHHHHHFBFHGHGHEFGFHHGHGGGGGDDHBHHHHH8HFHHHHGHHHHHFE9HHHFHFGHGGBFHFCDGGGHHGCFHHHHGG0CEDHGC@GGFGG6GGG2GF0<<BFA??2BDFF4;BGF1B1//00HGE2B2BF2G2GCBFFB11FFDDBF00B22@2F1F1EF1FBA11GF101GF/0///1B11A/?EC0BFA2DD2221AFB0131AA0001B31F33FA111B33B@31>11>
@M02197:105:000000000-AN6RF:1:1101:18706:3536 1:N:0:1
CAGAAGGTGTGGTCCTCCGCTTATTGATATGCTTAAGTTCAGCGGGTATCCCTACCTGATCCGAGGTCAAACACTAGAATTGGGGGTTTGAGGCAGGATTGTCACAATGACCAAGCGAATAAGTTATTACTACGCCGAAATCATGAGACCCTCCGCCATTGAATTTCGAAAGGGAATTCGCAAGCAAACTCTTCTTTCATAACCAAGCAAAACTACTTGAGTGGTTTTTGATGACGCTCGGACAGGCATGCCTTCCGGAATACCGGAAGGCGCAATGTGCGTTCAAAGATTCGATGACTCAC
+
BCCCCFFCFFCBGGGGGGGGGGGHHHHHHHHHHHHHHHHHHHHGGGGGHHHHHHHHHGHHHHHGGGGHHHHHGHHHHHHHHHHHGGGGGGHGGGGGGFHHHHHHHHHHHHHHGHHGGGFGGHHHHHHHHHHHHGGGHHHGHHHHHHHHHGHHHGGHGHHHHHHHHHGHHHHHHHHHHGGHHGGHHGGGHGHHHHHHGHHHHHGHHHHHHHHHHGFFFGFHGGGGHHHHHHHGGGFDGGGGHGHHHHHHHGCFGCGFFHHGGEGGHGGGGGGHGGHEEEGHGGGGGGGGGGFFFBFFFBA?>A
@M02197:105:000000000-AN6RF:1:1101:17726:3366 1:N:0:1
CAGAAGGTGTGGTCCTCCGCTTATTGATATGCTTAAGTTCAGCGGGTATTCCTACCTGATCCGAGGTCAACACTTAGGTAAAAAGTATAACAAGACCGTCGCCCATCAGAGTCCTCCCAGGTACATGCTTAATAAAAAGCTCCTCGTACCCGGTTCCCTCTGGGGCGCCGTCACTATCTTTGAGACCAGTTGATAGACAACGCTATAACTAAAGTCCAGCACCAAGCCGGGGCTTGAGGGGTGATAATGACGCTCGAACAGTCAGGCCCGTAGGAGTATCCAAGGGACGCAATGTGCGTTCGAAGATTCGGTCATTCAC
+
ABBBBF@B4BA?GGGGGGGGCGEFHHFHFFFGFGHHHGFHH5EECGGGHHFDGF3BFFCHFFHFCGGHHGHHFHGGEBGBGFHHGGHGGHHHB2FG<?9EFFFGEHHFHH<HHFH<GGG<G8F8FHHHHHHHHGHHHGDEFH78H6G;EGH/C<A.11-GHF)GGG<-AC9CDDGFGF7B6B9EEGE6CBBFFFFGGFGGGFFGFFFBFFGBF6FFFFFF8E/F8FFF87FAD-B@//>02@@F2F>///>/0//@@DFFB0/A/////1F1A11121110GB/A//011FAA000000003FGEA11>1113B>111>
@M02197:105:000000000-AN6RF:1:1101:14385:3359 1:N:0:1
CAGAAGGTGTGGTCCTCCGCTTATTGATATGCTTAAGTTCAGCGGGTAGTCCTACCTGATTTGAGGTCAAGTCAATAGAAAAATTGTCTCTTGCGAGACGGTTATGAGCGGGTTCCCATAAAGTTTGCTTCAAAGTCGACTGGCATAGATAATTATCACACCAAGTGACGGTCCACAAGAGATCCCACTAATGCATTTAAAGGGAGCAGACCATCCACTGAAGGAAGCCAGCAAGCCCTCACATCCAAGCCTCGCTCAAGCTCGTAAAAGCGAACAAGGTTGATAATTTAATGACACTCAAACAGGCATGCCCTTCGGAATACCAAAGGGCGCAAGGTGCGTTCAAAGATTCGATGATTCAC
+
BBBBBFFFFFBBGGGGGGGGGGGHHHHHHHHHHHHHDGHHHHGEFFGFGFFHHFHHHGHHHGHFEHHGFHHHHHHGBGFFHGHHHGHHHGHEHHGGGFGGGGGGHHFHEGGGGGHHHHHHHHHHHHHGHFGHHHHGFFEFGGFAGHHFFHHHHHHHHHHHHGHEH>FHFDFG?HHHGHHHHHHHHHHHFHHHHHGHHHHHFHGFEGGGFFGGHHHEFEFHHHGGGGFGGGGFHGGFGGHHCFF2/E3G/EE/EEHGHFECFFFDEHEHGEE@@3DFHGHHHHHHHHHHHHHHHHGDFBHHHHHHHHHHGGGGGGGHHHHHHEHHHHGGGGGHFHHGGGGHGGGGGGGGFGFFFFFFFABBA?
@M02197:105:000000000-AN6RF:1:1101:10845:3467 1:N:0:1
CAGAAGGTGTGGTCCTCCGCTTATTGATATGCTTAAGTTCAGCGGGTATCCCTACCTGATCCGAGGTCAACCATAGAAAAGTGTTTTAAGGTTGATGGCAAGCACCTACCGGGACTCCATAGCGAGAAAGAATTACTACGCTGAGAGCCCGATGGCACCGCCACTGACTTTAAGGGCTGCCAGGCTGGCAGGCCCCAATACCAAGCTGAGCTTGAGGGGTTGTAATGACGCTCGAACAGGCATGCCCCTCGGAATACCAAGGGGCGCAATGTGCGTTCAAAGATTCGATGATTCAC
+
AABA3F4BCF?AGFCAGGGGGGFHFHHHHHHHCFFHB5FGHHHGCCGEGGHGHEHHHHBBGHHGA?-FF4:HG:G9HFH;H;5GGHHH9H4B80F8B69FF.H/BEF<GHGG;9G-HFFHFBCCC;GGH.HGHG<H;HHCGFD/G:FHH:G?(DDFHHGGHGHGHHHHGHHHHHHGEHHGGHGGHHHHGGGGGGHFHHHGGHHHGHHHHHHHHGGGGGHHHHHHHGGGGFDHDHHHHHHGHHGGGGGGGHGHHHHHHGHHGGGGFCFHHGGGGHGGGGGGGGGGFFFFFFFCCBAB
@M02197:105:000000000-AN6RF:1:1101:20338:3786 1:N:0:1
CAGAAGGTGTGGTCCTCCGCTTATTGATATGCTTAAGTTCAGCGGGTATCCCTACCTGATCCGAGGTCAACCGTAAAGAATGGGGGGTTATGGCAGGTGGTCACCTGGACCCTATAGCGAGAGAATTACTACGCTTAGAGCCAGACGGCACCGCCACTGATTTTAAGGGCCGCGAAACCGCGAACCCCAAGACCAAGCCGAGGCTTGAGTGGTTATAATGACGCTCGAACAGGCATGCCCCTCGGAATACCAAGGGGCGCAATGTGCGTTCAAAGATTCGATGATTCAC
+
BCBBBFFFFFCCGGGGGGGGGGGHHHHHHHHHHHHHHHHHHHHGGGGGHGHGH<HH;HH<HHHGGGGHHHHHG;HGG:BG#HHGGGGGGH<HHH;GF:GG;F5GHHHHHHHG9G8GG8801CFEGGG9GGGGG8G9?G97F9/AF.97A=GGGHGHHGHHHHHGHHGGGGGGDGGGGGGGGHFFGFHHHHGFGGFGGGGHHGHHFGHHGHHHHHHHHHGGGFGHHGHHHHHHHHHGGGGGGGHHHHHHHGHHHGGGGGGHHHGGFGHGGGGGGGEBFFFFFFFFBBBBB
@M02197:105:000000000-AN6RF:1:1101:13456:3756 1:N:0:1
CAGAAGGTGTGGTCCTCCGCTTATTGATATGCTTAAGTTCAGCGGGTATCCCTACCTGATCCGAGGTCAACCTTGAAAAAAATGGAGGTCAACGGCAGGGCAATCACACACACCAAGCGAAAAGATAAACTTACTACACCTGGGGATATGAGATCATCCGCCTTTGAATTTCAGAAGGGAGAATGCAAGCATACTCATCTTCCACGACCAAGCAAATTTGCTTGAGAGGTATTTAATGACGCTCGAACAGGCATGCCTCCCGGAATACCAGGAGGCGCAATGTGCGTTCAAAGATTCGATGATTCAC
+
BBC@AFFFFFCBGGGGGGGGGGGHHHHGFHHHHHHHFHHHHHHGGGAGHHFHHHHHHHHHHHHGGGGHHHHHHHHHGHHHGGHHHHHGGGHGHGGGGGGGGGGHHHHHHGFGGGHHHGHHGGHHHFHHHHGHHHHHHHEHFHFFHHGHHHHHHHHHHHHHGHHHHHHHHHHHHHHHHHGHHHEHHGHHGHHHGGGHHHHGGGG#GHFGHHFFFFFGFFFHGFFGHGHHHGFFGFHHCGGGDGEFDHHHHHFFGGGGF?GGHGGHHHHHGHH?GGCGHCHG2EEE4GGGGGGGGGGFFFFFFFBABBB
@M02197:105:000000000-AN6RF:1:1101:12322:3836 1:N:0:1
CAGAAGGTGTGGTCCTCCGCTTATTGATATGCTTAAGTTCAGCGGGTATCCCTACCTGATCCGAGGTCAAACACTAGAATTGGGGGTTTGAGGCAGGATTGTCACAATGACCAAGCGAATAAGTTATTACTACGCCGAAATCATGAGACCCTCCGCCATTGAATTTCGAAAGGGAATTCGCAAGCAAACTCTTCTTTCATAACCAAGCAAAACTACTTGAGTGGTTTTTGATGACGCTCGGACAGGCATGCCTTCCGGAATACCGGAAGGCGCAATGTGCGTTTAAAGATTCGATGATTCAC
+
AAA?ACCCCDAAGGFGFGGGCEAGHHGHHHHHHHGHHEGHHGHFGGGGHHHHHHHHBFFHHHHGGEGHFHHHHFHHHHHHHHHHGGFEGGGGFFGFGGHGGHHGHHGHHFGHHGHGGGGGGGHGGHHHHHHHHGGHHHHGGHHHHHHFHGGGHGGHHGGHHHHHGFHHHHHHHHHGGGGHGHGHHHHGGGGGHGHHHGGHHHGGHHHHFFFGHFGHHGGHGGGFFFFFHGFGGGGGGGGGHHHHHHHHGGGGGGGGGHHGEEGEHHGGEG?FGHHEGGGGGGGGGGGFGGFFFFFFFBBBAA
@M02197:105:000000000-AN6RF:1:1101:10011:4076 1:N:0:1
CAGAAGGTGTGGTCCTCCGCTTATTGATATGCTTAAGTTCAGCGGGTATCCCTACCTGATCCGAGGTCAACCATAGAAAAATTGGGGGTTGATGGCAAGCATCCACCAGGACTCCATAGCGAGAAGAATTACTACGCTTAGAGCCAGATGGCGCCGCCACTGATTTTAAGGGCTGCCAGTGCAGCAGGCCCCAACACCAAGCTGAGCTTGAGGGGTTATAATGACGCTCGAACAGGCATGCCCCTCGGAATACCAAGGGGCGCAATGTGCGTTCAAAGATTCGATGATTCAC
+
BBBBBFFFFFBBGGGGGGGGGGGHHHGHHHHHHHGHFHHHHHHGGGEEHHHHHHHHHHHHHHHGGGGHHHHHFHH:HHHHHHHHGHGGFFGHHGHHHHGHHHHHGHHHHGHHGFHHHHHGCDGGGHHHHHHHHHHGGGGGHEHHHHHHHGHGGGGGGGHGHHHHHHHHHHHGGHHGGHGFGHGHGGGGGGHGGHGGGHHHGHHHHGHHGGGGHHFHFGHGFGGGGGHHGHHHHFHHHHGGGGGFGHFHFFF3FHHHGGGCGHHHHGFEGHGGGGGGGGGGCFDFFFFBA>3A
@M02197:105:000000000-AN6RF:1:1101:13420:4088 1:N:0:1
CAGAAGGTGTGGTCCTCCGCTTATTGATATGCTTAAGTTCAGCGGGTATCCCTACCTGATCCGAGGTCAACCTTGAAAAAATTGGGGGTCGACGGCTGGACTATCACACACACCATGCGAAAAGATAATCTTACTACGCCTGGGGATATGAGATCATCCGCCTTTGAATTTCAGAAGGGAGAATGCAAGCAAACTCATCTTCCAAGACCAAGCAAATCTGCTTGAGAGGTATTTAATGACGCTCGAACAGGCATGCCTCCCGGAATACCAGGAGGCGCAATGTGCGTTCAAAGATTCGATGACTCAC
+
BBBBBFFFFFBBGGGGGGGGGG?GHHGHHHHHHHGHGHHHHGHGGGGGHHHHGHHHHHGHHHHGGGGHHHHHHHHGHHFHGGHFHHGGGGGGGGGGGGGGHHHHGHHHHGGGHGHHHHHGHGHHHHHHHFHHHGHHHGGGGHHHHHHHHHHHHHGHHHHGGGHHHHHHGGGHHGFHHGHHHHHGHHHHHHHGHHHHHGHGHGHHHHHGHHGHGHHHFHHGHHHHHHFHHHFGFGHHGGEGGGHGHHHGHHHHHGGGGGGGHHFHHHFHHHHGGGGGHGHHGGGGHGGGGGGGGGGFFFFFFFAAAAA
@M02197:105:000000000-AN6RF:1:1101:12760:3911 1:N:0:1
CAGAAGGTGTGGTCCTCCGCTATTGATATGCTTAAGTTCAGCGGGTATCCCTACCTGATCCGAGGTCAAAAGTGATAAAAGACTTGTGAAAACTAGCGTATAGACTTGAATCGCGACTTGTGCTGCGCTTCAAAACCAAAACGCTGGCTGCCAATTACTTTAAGGCGAGTCCCGCCACTAGAGCAAGGACAAACACCCAACACCAAGCAGAGCTTGAAGGTACAAATGACGCTCGAACAGGCATGCCCCATGGAATACCAAGGGGCGCAATGTGCGTTCAAAGATTCGATGATTCAC
+
BBBBAFFCFFBBGGGGGGGGGGGHFHFFHHGHHHGHHHHHFHGFGEEFHHHHHHHHHHFHH:91EE(HHEF74:H9HHHFHG:H::6G#HGBGG.HHGFGGFGHG9H.H;/H:C8::G:HHHG;0HGG;;:FHHFH:HHH<;/9DECG99F9H8HGH9HH.H;HFHG;@.GHHGEFHHGHHGHHGHHHHFGGGGFGHHGHGGGHHGFGHHFHGHHHHHHHFFHHHFGFFFFFHGHHHFHHGHHGE?EFBHHFFGFFBHHHHEGGGGHGHHCGEDGGGGGGGFGGG4FFD@FFBBBBB
@M02197:105:000000000-AN6RF:1:1101:12668:4194 1:N:0:1
CAGAAGGTGTGGTCCTCCGCTTATTGATATGCTTAAGTTCAGCGGGTATCCCTACCTGATCCGAGGTCAAACACTAGAATTGGGGGTTTGAGGCAGGATTGTCACAATGACCAAGCGAATAAGTTATTACTACGCCGAAATCATGAGACCCTCCGCCATTGAATTTCGAAAGGGAATTCGCAAGCAAACTCTTCTTTCATAACCAAGCAAAACTACTTGAGTGGTTTTTGATGACGCTCGGACAGGCATGCCTTCCGGAATACCGGAAGGCGCAATGTGCGTTCAAAGATTCGATGATTCAC
+
CCCCCFFFFFCCGGGGGGGGGGGGHHHHHHHHHHHHHHHHHHHGGGGGHHHHHHHHHHHHHHHGGEGHHHHHHHHFHHHHHHGGGGGGGGHGHGGGGGHHHHHHHHGHHHHHHHHGGGGGGHHHHHHHHHHEHGGGGHGGHHHHHHHHHGHHHGHGHGGHHHHHHHHHHHGGHHHHHGGHHHGGGHGHHHHHHGHHHGHHHHGHHGHFFHFHHHHHGFHHGHGGHHHHHHHGGGGGGGGHHHHHHHHHHHGGGGGHHHHFE2GGHHGGGGGHGHHEEEGHGGGGGGGGGGFFFFFFFBBAAA
@M02197:105:000000000-AN6RF:1:1101:21286:4178 1:N:0:1
CAGAAGGTGTGGTCCTCCGCTTATTGATATGCTTAAGTTCAGCGGGTATCCCTACCTGATCCGAGGTCAACCTTGAAAAAAATGGAGGTCAACGGCAGGGCAATCACACACACCAAGCGAAAAGATAAACTTACTACACCTGGGGATATGAGATCATCCGCCTTTGAATTTCAGAAGGGAGAATGCAAGCATACTCATCTCCACGACCAAGCAAATTTGCTTGAGAGGTATTTAATGACGCTCGAACAGGCATGCCTCCCGGAATACCAGGAGGCGCAATGTGCGTTCAAAGATTCGATG
+
CCCCBFFFFFBCFGGGGGGGGGGHHHGHHHHHHHHHHHHHHHHGGGGGHHHHHHHHHHHHHHHGGGGHHHHHHHHHHHHHGGHHHHHGFHHHGGGGGGGGGGHHHHHHHGGGGGHHHGGHGHHHHGHHHGHHHGHHHHGHHHHHHHHHHHHHHHHHHHGHHHHHHHHHHHHHHHHHHHGHHHHHHHHHHHHHHHHHFGHGGGGGHGGGHHGGHHFGHHHGHGHHHGHHHGHHHHHFEEGGGHGGHHFHFGEEGGFA?GGHHHHHHHGHHGGGGGGHHHGCGGGGGGGGFFFBFFFBCBCC
@M02197:105:000000000-AN6RF:1:1101:21409:4256 1:N:0:1
CAGAAGGTGTGGTCCTCCGCTTATTGATATGCTTAAGTTCAGCGGGTAGTCTTACTCGATTTGAGGTCAAGTTGTCAGAGATTGTCCGAAGACGGTTTGGAGCACAACATCCCGATCGGCCACCCTCGCAATTGCGAGGCACCGGCGAAGATACTTATCACGCCGTACTATGTCCAACCAAGAGTTGCACTAACACATTTGAGGTAAGCTACGGTAAGGCAGCAAACCCAAGTCCACCGCTCCCGATGCAAGATCGGAAGTGTGAGAGTACAATGACACTCAAACGAGCATACCCTTCAGAATGCCAAAGGGTGCAAGGTGCGTTCAAAGATTCGATGACTCAC
+
CCCBCFFFFFBAGGGGGGGGGGGHHHGHHHGHHHHHHHHHHGHGGGGGGGHHHHHHHGHHHGHHGHHHHHHHHHHHHHHHHHHHHHHGGGGGHGGGGGGGHHHHHHHGHHHHH;GGGGGGGGGHGHHGGGGGHHHGGGGGGHGGGGGGGGGHHHHHHHHHHGGGHHHHHGGGGGGGGHHGHHHHHHGGFFGHHGFHGFHHHFHGHHHGGGFGHHFHHFHHHHGGGGGHHGHFFGGFGGGEEGGGHHGHHHHGGGGHHHHHHHHHHGHFHGHHHHHHBGGHGGGGGHHHHHGFGHGHHHHGHHHHHHHFAGHGFHHHHGGGGHGGGGGGGGGGFFFFFFFBAAAB
@M02197:105:000000000-AN6RF:1:1101:7188:4355 1:N:0:1
CAGAAGGTGTGGTCCTCCGCTTATTGATATGCTTAAGTTCAGCGGGTAGTCTTACTCGATTTGAGGTCAAGTTGTCAGAGATTGTCCGAAGACGGTTTGGAGCACAACATCCCGATCGGCCACCCTCGCAATTGCGAGGCACCGGCGAAGATACTTATCACGCCGTACTATGTCCAACCAAGAGTTGCACTAACACATTTGAGGTAAGCTACGGTAAGGCAGCAAACCCAAGTCCACCGCTCCCAATGCAAGATCGGAAGTGTGAGAGTACAATGACACTCAAACGAGCATACCCTTCAGAATGCGAAAGGGTGCAAGGTGCGTTCAAAGATTCGATGATTCAC
+
CCCCCFFCFFBCGGGGGGGGGGGHHHHHHHHHHGHHHHHHHHHGGGCGGHGHHHHHHGHHHGHHGHHHHHHGHHHHHHHHHGHHHHHGGGGGHGGGGGGGFHHHHHHGHHHHHGGGGG;GGGGHGHHGGGGGGGHGGGGGGHGGGGHHGGGGHHHHHHHGHGGGGGGGHGGGGGGGHHHGGHHGHHGFFHHFGGFHHFHHHGFFGFFFFFGGHHHHHHHHGHFGEFEFFFHGHGFEGGFF1HHFHHHHHHGGGGGHHHHHHHHHHGBFHHEHHHHHHHEGGGGGGHHGHGCB2FHHHHHHGGGEE5HCDGFDGHFGHGGGGFGGGCGCGEFGF4BFFFFABAAA
@M02197:105:000000000-AN6RF:1:1101:16981:4513 1:N:0:1
CAGAAGGTGTGGTCCTCCGCTTATTGATATGCTTAAGTTCAGCAGGTAGTCTTACTCGATTTGAGGTCAAGTTGTCAGAGATTGTCCGAAGACGGTTTGGAGCACAACATCCCGATCGGCCACCCTCGCAATTGCGAGGCACCGGCGAAGATACTTATCACGCCGTACTATGTCCAACCAAGAGTTGCACTAACACATTTGAGGTAAGCTACGGTAAGGCAGCAAACCCAAGTCCACCGCTCCCAATGCAAGATCGGAAGTGTGAGAGTACAATGACACTCAAACGAGCATACCCTTCAGAATGCCAAAGGGTGCAAGGTGCGTTCAAAGAT
+
CCCCCFFFFFCCGGGGGGGGGGGHHHHHHHHHGHHHHHHHHHHHHHHHHHHHHHHHHGGHHGHHGHHHHHHHHHHHHHHHHHHHHHHGGGGGHGGFGGGGHHHHHHHGHHHHHGGGGGGGGGGHGHHGGGGGHHHGGGGGGHGGGGGHGGGHHHHHGHHHHGHGGGHGGHGGGGGHHGHHHHFHHHHGHHGHGGGHGGHHHHHHHHHGFHFGHHHHHHHHHHGGGGHHHHHHHGFECGFFEGHFHFHHHHHGF?GHHHHHGHBHHHHGHDHHGDGGGAGHGGGGEGDEBCCFFHBHHHHHHHHGGHHHFGGGGGGGGGGGBFFFBFFBBBBA
@M02197:105:000000000-AN6RF:1:1101:24383:4813 1:N:0:1
CAGAAGGTGTGGTCCTCCGCTTATTGATATGCTTAAGTTCAGCGGGTAGTCTTACTCGATTTGAGGTCAAGTTGTCAGAGATTGTCCGAAGACGGTTTGGAGCACAACATCCCGATCGGCCACCCTCGCAATTGCGAGGCACCGGCGAAGATACTTATCACGCCGTACTATGTCCAACCAAGAGTTGCACTAACACATTTGAGGTAAGCTACGGTAAGGCAGCAAACCCAAGTCCACCGCTCCCAATGCAAGATCGGAAGTGTGAGAGTACAATGACACTCAAACGAGCATACCCTTCAGAATGCCAAAGGGTGCAAGGTGCGTTCAAAGATTCTATGACTCAC
+
BBCCCFFFFFCCGFFGGGFFGGGHHHHHHHHHHHHHHHHHHGHGGGGGGHHHHFHHHG1GHGHHGHHHHHHHHHHHHHHGGHHHHHHGGGGGGGGGGGGGHHHFHHHGHHHHHGGGGGEGGFFHGHHGGGGGHHHGGGGGGHGGGGGGGGGHHHHHHHHHHGGGHHHHHGGGGGGGGGHHGGHGGGHFHHHHHHHHGGFFFHGGGHHFFFFGHHHFHHGHHHGGGFGHHHGHHFFE?GGGGHHHHGHHHHHGFFGHGHHHHHHHGGHHHHHHHBHHFHGHGFFE/GGBFHFFGHGHGHHHGHHCFHGBGGHHGHHFGGGGGGGGGGFG3F3GFD3FFFFAAA>A
@M02197:105:000000000-AN6RF:1:1101:8159:4918 1:N:0:1
CAGAAGGTGTGGTCCTCCGCTTATTGATATGCTTAAGTTCAGCGGGTATCCCTACCTGATCCGAGGTCAACCTTGAAAAAAATGGAGGTCAACGGCAGGGCAATCACACACACCAAGCGAAAAGATAAACTTACTACACCTGGGGATATGAGATCATCCGCCTTTGAATTTCAGAAGGGAGAATGCAAGCATACTCATCTCCCACGACCAAGCAAATTTGCTTGAGAGGTATTTAATGACGCTCGAACAGGCATGCCTCCCGGAATACCAGGAGGCGCAATGTGCGTTCAAAGATTCGATGATTCAC
+
CCCCCFFFFFBCGGGGGGGGGGGHHHHHHHHHHHHHHHHHGHHGGGGGHHHHHHHHHHHHHHHGGGGHHFHHHHHHHHHHGGHHGHHGGHHHHGGGGGGGGGGHHHHGHGGHGGHHHGGHGGHHHHHHHHHHHHHHHHHHHGHHHHGHHHHHHHHHHGHGHHHGHHHHHHHHHHHHHHHHHHHHGHHGHHHGHFHHHGGHGGGGGHHGFHHHGHHFFFHHHHHHHHHHHHHGGHHHGGGCGHHEFHGHFHGHHGGGGCGGHHHHHHGHHHFGFFE?HHHHEEEGHGGGGGGGEBGFBFFFFFBBBAB
@M02197:105:000000000-AN6RF:1:1101:19094:4928 1:N:0:1
CAGAAGGTGTGGTCCTCCGCTTATTGATATGCTTAAGTTCAGCGGGTATCCCTACCTGATCCGAGGTCAACCTTGAAAAAAATGGAGGTCAACGGCAGGGCAATCACACACACCAAGCGAAAAGATAAACTTACTACACCTGGGGATATGAGATCATCCGCCTTTGAATTTCAGAAGGGAGAATGCAAGCATACTCATCTTCCACGACCAAGCAAATTTGCTTGAGAGGTATTTAATGACGCTCGAACAGGCATGCCTCCCGGAATACCAGGAGGCGCAATGTGCGTTCAAAGATTCGATGATTCAC
+
BBBCCFFFFFCCGGGGGGGGGGGHHHHHHHGHHHHGHHHHGHHGGGGGHHHHHGHHHHHHHHHEGGGHHGHHHHHGHHHHGGHHHHHGGHHHHGGGGGGGGGFHGGHHHHGHGGHHGGHHHFHHHHHHHHHHHGHGHGHHHHHHHHHHHHHHHHHHHHHHHGHGHHHHHHHHHHHHHHGHGGHHGHHHFHGHHHHHGHHHGGGGGHHGHHGHHHHGFFFHHFHHHHHHHGFHFFHHCGFGDGGGHHFHHGHHHGEEA0GGHHGBHHFGHHGGGGCEGBHGGGGGHGGGGGGGGGGFFFFFFFBCBAC
@M02197:105:000000000-AN6RF:1:1101:19171:4856 1:N:0:1
CAGAAGGTGTGGTCCTCCGCTTATTGATATGCTTAAGTTCAGCGGGTAGTCTTACTCGATTTGAGGTCAAGTTGTCAGAGATTGTCCGAAGACGGTTTGGAGCACAACATCCCGATCGGCCACCCTCGCAATTGCGAGGCACCGGCGAAGATACTTATCACGCCGTACTATGTCCAACCAAGAGTTGCACTAACACATTTGAGGTAAGCTACGGTAAGGCAGCAAACCCAAGTCCACCGCTCCCAATGCAAGATCGGAAGTGTGAGAGTACAATGACACTCAAACGAGCATGCCCTTCAGAATGCCAAAGGGTGCAAGGTGCGTTCAAAGATTCGATGACTCAC
+
BBBBBFFCFDA?GGGGGGGGGGGHHHGFHHHHHHHHFHHHHFHFCEEEGHHGHHHHHGHHHGHHGGHHHHHHHHHHHHHHGHHHHHHEEFGGHGGGGGGGGHHHHHGGHHHHHGGGGCDGGGGHGHHGGGGGHHHGGCCGGHGGGGGGGCGHFHHHEHHHHGGFHGDGGGGGGGGGGGGGGHHHFGGFFFFFFGFGFBFFHFHGFHHFFFFGHHHFHFFFFHFFFFFFFFFHFFGGCEE?C?3FGB3FHFHEE1GGFHGG@5FE5FFGBFFDFF5F3DAFEFA0EAHGGAA2CFFF5DFGCHFFG5FBDCHHHFFEB2GG?GCGE5GGG?BBBFFFFBD3BAAA
@M02197:105:000000000-AN6RF:1:1101:8256:4824 1:N:0:1
CAGAAGGTGTGGTCCTCCGCTTATTGATATGCTTAAGTTCAGCGGGTAGTCTTACTCGATTTGAGGTCAAGTTGTTAGAGATTGTCCGAAGACGGTTTGGAGCACAACATCCCGATCGGCCACCCTCGCAATTGCGAGGCACCGGCGAAGATACTTATCACGCCGTACTATGTCCAACCAAGAGTTGCACTAACACATTTGAGGTAAGCTACGGTAAGGCAGCAAACCCAAGTCCACCGCTCCCAATGCAAGATCGGAAGTGTGAGAGTACAATGACACTCAAACGAGCATACCCTTCAGAATGCCAAAGGGTGCAAGGTGCGTTCAAAGATTCGATGATTCAC
+
CCCCBFFBFDABGGFGGGGGGGGHHHHHHHHHHHHHHHHHHGHGEGGCGHGHHHHGHGEHHGEGGHHHHHHHHHHHFGFHHHHGHHHGGGEEGECFGGGGHHHGHHGGHHHHHGGGFFDGGGGHGHHGGGGGHHHGGGGGGHGG:GFGFGGFHHFHHFHHHGFFGGDGGHHGGGDGHHGHHHFHHFHHGGFHHFGHFFGFHFFGHHGFFGGGHHFHGFGGGFFFFFFFFHGGBFGEE/GGHHHHHFGHHHFEADEGEFGHGGGHHHFHGEGHHGHHFGGHGGGECHHFHFHGGFFFHHHHFGGHG5HHHGGHGHG4GGEAGGGFGGGCGGGFFFFFFFFBAA>3
@M02197:105:000000000-AN6RF:1:1101:6802:4890 1:N:0:1
CAGAAGGTGTGGTCCTCCGCTTATTGATTTGCTTAAGTTCAGCGGGTAGTCTTACTCGATTTGAGGTCAAGTTGTCAGAGATTGTCCGAAGACGGTTTGGAGCACAACATCCCGATCGGCCACCCTCGCAATTGCGAGGCACCGGCGAAGATACTTATCACGCCGTACTATGTCCAACCAAGAGTTGCACTAACACATTTGAGGTAAGCTACGGTAAGGCAGCAAACCCAAGTCCACCGCTCCCAATGCAAGATCGGAAGTGTGAGAGTACAATGACACTCAAACGAGCATACCCTTCAGAATGCCAAAGGGTGCAAGGTGCGTTCAAAGATTCGATGATTCAC
+
BBBB@FFBCFAAGDFGCGGGGFEHHBHH5DFFHHHH5ABDGHH2EEAEFGHHHGHGHGH3FFHFAFGH3GFHHFFGFGFFFFHFHHGE?F>AGEDEFEEEHFHEFGBEHF?GAEAEGDCCE(EHAFH?DG:EGHHFGGG?FHFGCG8?0@0GHHHHHHHHHGFEGFHEHGGGHFFFFHGFDGGFFGFF1HGFFFFGEGHFGGGGFFFBFFFBDHFHHHHGADFEFFGFFHGHHEF/?ECGHHHHEHGBBHFE>?/1BHHHHFHGHHGDBFHHFFBG1AGFECCE/DA2A10AA1BFFFDF1GFHG1GBHEFGFB11GE0?GFGGGGGGGEB11FFFFFD1>1>1
@M02197:105:000000000-AN6RF:1:1101:14478:5142 1:N:0:1
CAGAAGGTGTGGTCCTCCGCTTATTGATATGCTTAAGTTCAGCGGGTAGTCTTACTCGATTTGAGGTCAAGTTGTCAGAGATTGTCCGAAGACGGTTTGGAGCACAACATCCCGATCGGCCACCCTCGCAATTGCGAGGCACCGGCGAAGATACTTATCACGCCGTACTATGTCCAACCAAGAGTTGCACTAACACATTTGAGGTAAGCTACGGTAAGGCAGCAAACCCAAGTCCACCGCTCCCAATGCAAGATCGGAAGTGTGAGAGTACAATGACACTCAAACGAGCATACCCTTCAGAATGCCAAAGGGTGCAAGGTGCGTTCAAAGATTCGATGACTCAC
+
BCCBBFFFFFCCGGGGGGGGGGGHHHGHHHHHHHHHHHHHHHHGGGGGGHHHHHHGHGHHHGHHGHHHHHHHHHHHHHGFHHHHHHHGGGGGHGGGGGGFGHGHHHHGHHHHHGGGGGGGGGGHGHHGGGGGHHHGGGGGGHGGGGGHGGGHHHHHHHHHHGGGHHHGHGGHGGGHHHGHHGHHHHGHHFHHHGFGHGHHHHHHHHHGGHGGHHFHHHFHHHGGGFHHHGHHHGFEGGGGHHHFHBGHHHHGE1?HHHHHHHHHHHHHHGHHHHHHGAEFGGGGGHHFFHGFGGHGFEHHHFHHGHHFHGGFFGGHHGGCGHGCGGGGGFCGFFFFFFF>3>>>
@M02197:105:000000000-AN6RF:1:1101:23944:5136 1:N:0:1
CAGAAGGTGTGGTCCTCCGCTTATTGATATGCTTAAGTTCAGCGGGTAGTCTTACTCGATTTGAGGTCAAGTTGTCAGAGATTGTCCGAAGACGGTTTGGAGCACAACATCCCGATCGGCCACCCTCGCAATTGCGAGGCACCGGCGAAGATACTTATCACGCCGTACTATGTCCAACCAAGAGTTGCACTAACACATTTGAGGTAAGCTACGGTAAGGCAGCAAACCCAAGTCCACCGCTCCCAATGCAAGATCGGAAGTGTGAGAGTACAATGACACTCAAACGAGCATACCCTTCAGAATGCCAAAGGGTGCAAGGTGCGTTCAAAGATTCGATGACTCAC
+
BCCCCFFFFFCCGGGGGGGGGGGGHHHHHHHHHHHHHHHHHHHGGGGGGHHHHHHHHGHHHGHHGHHHGFHHHHHHFHHHHHHHHHHGGGGGHGGGGGGGFGHHHHHGHHHHHGGGGGFFGGGHGHHGGGGGHHHGFGGGGHGGGHHGHGHHHHHHHHHHHGGGHGHGHHGHHGGGGGGGHHHHFGHHHHHHHHHHHHHGHHHHHHHGFHFGGFHFHHHHHHFGGGHHHHHHHGFEGGFFAHGHHHFGHHHEE1GHHHHHGHHHGHHHHHHHHHHHHFGHFEGEFGHHHFGBGHFBHHGHHHGHGHHHHGHGHHGHHGGGGGGGGGGGGGGGFFFFFFFBBAAA
@M02197:105:000000000-AN6RF:1:1101:24894:5107 1:N:0:1
CAGAAGGTGTGGTCCTCCGCTTATTGATATGCTTAAGTTCAGCGGGTATCCCTACCTGATCCGAGGTCAATCGAGAGAATTGTGGGGGTTTGGCGGCAGGAAGGACACTGGATGACCGGCGAATGATACTACTACGCCGAGTGCCAGTGACTTTCCGCCGTTGATTTTGGGAGGGGAGACACCGCAACAAGGCAGGCTCTTCCTCCATGACCACGCAAAAGTGCTTGAGTTGATTTTAGTGACGCTCGAACAGGCATGCCTCCCGGAATGCCAGGAGGCGCAATGTGCGTTCAAAGATTCGATGATTCAC
+
@BBCCFFBFFABGFGGGGGGGGGHHHHHFHHHHHHHHHHHHHHGGGGGHHHHGHHHHHGHHHHGGG?GHHHHGHGGFFHHHHHHGGGGFEEFGHGFGGGGGFHFGHHGHHHHHHHHGGGGGGGGHHHHHHHHHGHGGGGGGFEGGHHHHHHGGGGGGGGGGGHHGGGHFFGHGHHHHHDEFFFFHHHHHFGHHGCFFHHHGFGFFHHHHHGGGGHHGGHHGFGFHHHHHFHHHHHHGHGGGGCGFFEDFGFHHHFFGGGGGGGHFFGDBHFBHCGGGGGHHHGGGEEAGGGGGGFA1CFC3FFFDA1A>1
@M02197:105:000000000-AN6RF:1:1101:15377:5198 1:N:0:1
CAGAAGGTGTGGTCCTCCGCTTATTGATATGCTTAAGTTCAGCGGGTAGTCTTACTCGATTTGAGGTCAAGTTGTCAGAGATTGTCCGAAGACGGTTTGGAGCACAACATCCCGATCGGCCACCCTCGCAATTGCGAGGCACCGGCGAAGATACTTATCACGCCGTACTATGTCCAACCAAGAGTTGCACTAACACATTTGAGGTAAGCTACGGTAAGGCAGCAAACCCAAGTCCACCGCTCCCAATGCAAGATCGGAAGTGTGAGAGTACAATGACACTCAAACGAGCATACCCTTCAGAATGCCAAAGGGTGCAAGGTGCGTTCAAAGATTCGATG
+
BAAAABFCFDAAGGGGGFAAEE?HBGCHHGHGHHHDFHBGFFHGCCEGFAAABDGHFFEHHGEGGF3FGBEGGHHDHHFHGHHHHHHGGGGGHDFEEGFGBGCAGHFEE:HGHG#9EGGGGGEHGHGGGCCEHFHGGGCGGHAA@EHC:0C;GGH9F(GCHGFEF>ADEGFGGGGGGGDHHGEF>BBGFFFBHHGFFBFFFDEHFGFGGEFFDGDDDFGFFHGFF?HFFEHHHEBEGEEFA/1EBFGG2HFEE/FFHFHGFHHGGHHFFHEHGBAF1GF1EAFEEHFBFB00/A1FHHGHHHHHBHGEA?HGDFDF0E111EEFFFFFD1C1FAAA?A
@M02197:105:000000000-AN6RF:1:1101:13511:5605 1:N:0:1
CAGAAGGTGTGGTCCTCCGCTTATTGATATGCTTAAGTTCAGCGGGTATCCCTACCTGATCCGAGGTCAATCGAGAGAATTGTGGGGGTTTGGCGGCAGGAAGGACACTGGATGATCGGCGAATGATACTACTACGCCGAGTGCCAGTGACTTTCCGCCGTTGATTTTGGGAGGGGAGACACCGCAACAAGGCAGGCTCTTCCTCCATGACCACGCAAAAGTGCTTGAGTTGATTTTAGTGACGCTCGAACAGGCATGCCTCCCGGAATGCCAGGAGGCGCAATGTGCGTTCAAAGATTCGATG
+
CCCCCFFFFFCCGGGGGGGGGGGHHHHHHHHHHHHHHHHHHHHGGGGGHHHHHHHHHHHHHHHGGGGHHHHHGHGGGGHHHHGHGGGGFGGGGHGGGGGGGHGGHHHHHHHHHHHHHGGGGGGGHHHHHHHHHHHGGGGHHHHHHHHHHHGGGGGGGGGHHHGHHGHHGGGHGHHHHHGGGGGHHHHHHHHHHHHHFGHHGGHGHHHHHHGGFGHGHHHHHHHHHFHHHHHHHHGHFHGGGGGGHHGHHHHHHHHHGGGGGGGHGHHHHHHHHHGGGGGHGHGGGGGFGGGGFFFBFFFCCBAB
@M02197:105:000000000-AN6RF:1:1101:23211:5515 1:N:0:1
CAGAAGGTGTGGTCCTCCGCTTATTGATATGCTTAAGTTCAGCGGGTAGTCTTACTCGATTTGAGGTCAAGTTGTCAGAGATTGTCCGAAGACGGTTTGGAGCACAACATCCCGATCGGCCACCCTCGCAATTGCGAGGCACCGGCGAGGATACTTATCACGCCGTACTATGTCCAACCAAGAGTTGCACTAACACATTTGAGGTAAGCTACGGTAAGGCAGCAAACCCAAGTCCACCGCTCCCAATGCAAGATCGGAAGTGTGAGAGTACAATGACACTCAAACGAGCATACCCTTCAGAATGCCAAAGGGTGCAAGGTGCGTTCAAAGATTCGATGATTCAC
+
BBBBBFFFFFA?GGGGGGGGGGGCFHHFGHHGHHBFFHHHHHFEGEGGGHGHHGHFHGHHHGGHGHHHCGHEGGDHFGFHHHHHHHHGEFEDGGGFFGGFHHHHHHFGEHHHHGGGGGDGFGGHGHHC8GGC:HHGGGCCGGADGGGGCGGHHHFHHFHGFGGGGHHGGGGFFFGHGGGGHFGGHGFFFFFHFHGFFHHHGGEFGGGFFFFGHFDEGFEFHFFFFFGEHGGHHGGE?EEF/EHFHG1HHFHGCGGHHFHHFGDGFHGHHGFHFFGD1HEGEFAEGHEFBGFCF1HHGBGBGF1FGFFGCCHDEFFFGGGGGFGBBGGG3E1GBFD3DFD1AAAA
@M02197:105:000000000-AN6RF:1:1101:15322:5658 1:N:0:1
CAGAAGGTGTGGTCCTCCGCTTATTGATATGCTTAAGTTCAGCGGGTAGTCTTACTCGATTTGAGGTCAAGTTGTCAGAGATTGTCCGAAGACGGTTTGGAGCACAACATCCCGATCGGCCACCCTCGCAATTGCGAGGCACCGGCGAAGATACTTATCACGCCGTACTATGTCCAACCAAGAGTTGCACTAACACATTTGAGGTAAGCTACGGTAAGGCAGCAAACCCAAGTCCACCGCTCCCAATGCAAGATCGGAAGTGTGAGAGTACAATGACACTCAAACGAGCATACCCTTCAGAATGCCAAAGGGTGCAAGGTGCGTTCAAAGATTCGATGATTCAC
+
CCDDDFFFFFBBGGGGGGGGGGGHHHGHHHHHHHHCHHHHHHHGGGGGGHHHHHHHHGHHHGHHGHHHHEGHHHHHHHHGHHHHHHHGGGGFHGGGGGGGHHHHHHGGHHHHHGGGGCGGGGGHGHHGGGGGHHHGGGGGGHGGGHHHGHGHHHHHHGHGHGGGHGHHHGGGGGGHHHGHHGHGGGGHFHHHFFHFHGHHHHHHGHGGGHGGHHFHGHHHHHGGGGHGHHHFFGGGGGGGGGFHHHHGHHHEA?GHHHHHHHHGHHHGFHHHHHHHHHEGGGGEGGHHGHHHGFHGGHHHHHGGHGHHHGHHHHHHFGGFGHFFGGGGGGGGFFFFFFFBAAAA
@M02197:105:000000000-AN6RF:1:1101:18319:5363 1:N:0:1
CAGAAGGTGTGGTCCTCCGCTTATTGATATGCTTAAGTTCAGCGGGTAGTCTTACTCGATTTGAGGTCAAGTTGTCAGAGATTGTCCGAAGACGGTTTGGAGCACAACATCCCGATCGGCCACCCTCGCAATTGCGAGGCACCGGCGAAGATACTTATCACGCCGTACTATGTCCAACCAAGAGTTGCACTAACACATTTGAGGTAAGCTACGGTAAGGCAGCAAACCCAAGTCCACCGCTCCCAATGCAAGATCGGAAGTGTGAGAGTACAATGACACTCAAACGAGCATACCCTTCAGAATGCCAAAGGGTGCAAGGTGCGTTCAAAGATTCGATGATTCAC
+
BCCBBFFCFFBBGGGGGGGGGGGHHHGHHHHHHHHGHHHHGGGGGGGGGHHHHFHHHGHHHGHHGGHHHHHHEGHHHH5GFHHHHHHGGGGGHGGGGGGGHFHHHHHGHHHHGGG;GGGGGGGHGHHGGGGGHFFGGGGGGHGGGGGGGGGHHHHHHHHHHGGGHGGGHHHGFGGGGHHGFGGGFGHFFHHHGGGHGFFGHHGGFHFFFFGGHHFHHHHHHHGGGGHHFHFHHGGFGGFFFCBHEGGHHHHEECGHHHHGHHHHHHHFFGHHFFFGDAEHGFGGGHHHHHFGDGFBHFHHFGGFHHHHGGHHHHHGHGGGGHFGGFGFGGGGFFFFFFFAAA>>
@M02197:105:000000000-AN6RF:1:1101:5839:5767 1:N:0:1
CAGAAGGTGTGGTCCTCCGCTTATTGATATGCTTAAGTTCAGCGGGTATCCCTACCTGATCCGAGGTCAAACTTAGAAGGTTGGAGGTTGTTGGCAAGTACCCACCTAGAACTCTATAGCGAGGAGTATTACTACGCTTAGAGCCAAGCGGCACCGCCACTGATTTTAAGACCGACCGTTTTACGGGTAAGGGTCCAATACCAAGCAGAGCTTGAGTGTTGTACTGACGCTCGAACAGGCATGCCCCGCGGAATACCACGGGGCGCAATGTGCGTTCAAAGATTCGATGACTCAC
+
AB@@@BFFB4AAFGGFGGGGGCGBBFCFC65FBBFGFGGCC5FFGGG?BGEFFHGEFEF'AE<-GG69CG:GG:HG;5514'?C6F81;91GF78B'E/<HGF:GE3F'FFH86HH<<<;G;GG5F?F1F6BF)899GG8:7;G9GE#7G;7GGGCCCCGFBFFHFHGHHCGCEG?CG?ABEFGEGB@GEB0C9FBBFFFFCBFFFFFFAFEFFF<911BFBBCFCGFCEGEBFFFEFFA0EE/C//E02222G/?/E/000A01BF1GC?C111GGFCGEB1BFBB11B@?11A
@M02197:105:000000000-AN6RF:1:1101:5918:5723 1:N:0:1
CAGAAGGTGTGGTCCTCCGCTTATTGATATGCTTAAGTTCAGCGGGTATCCCTACCTGATCCGAGGTCAAACACTAGAATTGGGGGTTTGAGGCAGGATTGTCACAATGACCAAGCGAATAAGTTATTACTACGCCGAAATCATGAGACCCTCCGCCATTGAATTTCGAAAGGGAATTCGCAAGCAAACTCTTCTTTCATAACCAAGCAAAACTACTTGAGTGGTTTTTGATGACGCTCGGACAGGCATGCCTTCCGGAATACCGGAAGGCGCAATGTGCGTTCAAAGATTCGATGATTCAC
+
BBBBBFFFFDABEFGGGGGGGGGHHGHHHGHHGHHHHHGGHGHGGGGGHHHHHHHHHHGGHHHGGGGHGHHHHHHGHGHHHHHGGGGGGGHGHGGGGGHHGHHGHGHHHHHHHHHGGDFFGHHHHHGHHHHHHGGGGHGGHHHHHHHHHGHHHGGGHHGHHHHHHHHHHHHGHHGHHGGGGGGHHGHGHGGHGHGGGHGGGGGGHHGGGFFFFFFFFFHHGGGFFGGHHHGGGGGGGGGGHHFGGGHHHHGGGGEBGHGGGC??BCGEGGGHGHGGEEGGGGGGGGGGGBFFFFFBF?BBBB
@M02197:105:000000000-AN6RF:1:1101:10115:5831 1:N:0:1
CAGAAGGTGTGGTCCTCCGCTTATTGATATGCGAGGATTACTTCCTCTAAATGACCAAGATCCTCCGCTTATTGATATGCTTAAGTTCAGCGGGTATCCCTACCTGATCCGAGGTCAACCTTGAAAAAAATGGAGGTCAACGGCAGGGCAATCACACACACCAAGCGAAAAGATAAACTTACTACACCTGGGGATATGAGATCATCCGCCTTTGAATTTCAGAAGGGAGAATGCAAGCATACTCATCTTCCACGACCAAGCAAATTTGCTTGAGAGGTATTTAATGACGCTCGAACAGGCATGCCTCCCGGAATACCAGGAGGCGCAATGTGCGTTCAAAGATTCGATGATTCAC
+
CCCCCFFFFFCCGGGGGGGGGGGHHHHHHHHHGGGGGHHHHHHHHHHHHHHHHHHHHHHHHHHHHHGGGGGHHGHHHHHHHHHHHHHHHHHGGGEEHHHHHGHHHHHHHHHGGGFHHHHHHHHHHHGHGGHHHHHGGHHHHGGGGGGGGGGHHHHHHHGGGGHHHGHHHHGHHHHHHGGGGGGGGGGGHGHHHHGHHHHHHHGGGGGHHHFHGHGHHHGHHHHHHHHHHHHHHHHHHGHFHHHHHHHHGGGGGHHGHHGHHHHFFHFHFFHGHHHHHHFBHFHHGGGGGHGGHHHHGHHHHGGGECGGHHHGHHGHHHHGGGFGHHHHEGEGGGGGGGGGGGGFFFFFFFCBCAB
@M02197:105:000000000-AN6RF:1:1101:11877:5937 1:N:0:1
CAGAAGGTGTGGTCCTCCGCTTATTGATATGCTTAAGTTCAGCGGGTATCCCTACCTGATCCGAGGTCAATCGAGAGAATTGTGGGGGTTTGGCGGCAGGAAGGACACTGGATGATCGGCGAATGATACTACTACGCCGAGTGCCAGTGACTTTCCGCCGTTGATTTTGGGAGGGGAGACACCGCAACAAGGCAGGCTCTTCCTCCATGACCACGCAAAAGTGCTTGAGTTGATTTTAGTGACGCTCGAACAGGCATGCCTCCCGGAATGCCAGGAGGCGCAATGTGCGTTCAAAGATTCGATGATTCAC
+
CCCCCFFFFFCCGGGGGGGGGGCHHHHHHHHHHHHHHHHHHHHGGGGGHHHHHHHHHHHHHHHGGGGHHHHHGFGHGGHHHHHHGGGGEFGGGHGGGGGGGHHGHHHHHGHHHHGHHGGGGGGGHGHHHHHHHHHGGGGGGGHHHHHGHHGGGGGGGGGGCGHHGGHHGGGHGHHHHHFFFGGHHHHHGHHHHHHHHHHHGGHHHHHHHHGFFGGHHGGHHFFFFHHHHFHHHFHFHGGGGGGGHHGHHHFGHHHHGGCGGGGHHGHHHHHHHGGGGGGHHHHGGGGHGGGGGGGGGGFFFFFFFCCBAB
@M02197:105:000000000-AN6RF:1:1101:10164:5868 1:N:0:1
CAGAAGGTGTGGTCCTCCGCTTATTGATATGCTTAAGTTCAGCGGGTATCCCTACCTGATCCGAGGTCAACCTTGAAAAAATTGGGGGTCGACGGCTGGACTATCACACACACCATGCGAAAAGATAATCTTACTACGCCTGGGGATATGAGATCATCCGCCTTTGAATTTCAGAAGGGAGAATGCAAGCAAACTCATCTTCCAAGACCAAGCAAATCTGCTTGAGAGGTATTTAATGACGCTCGAACAGGCATGCCTCCCGGAATACCAGGAGGCGCAATGTGCGTTCAAAGATTCGATGATTCAC
+
BBBBBFFFFFAAGFGGGGGGGGGHHHHHHHGGHHHHHHHHHHHGGGGEHHGHHHHHHHHHHGHGGGGHHHHHHGHGHHHFGHHHHHGGGGGGGGGGGGFGHHGHHHHHHGGGGGGHHHHHHGHHFHHHGHHHHHGHHHGGHHHHHHHHHHHHHHHGHHHHHGGGHHHHHGHGHHHHGHGHHHHGGGGGGGHGGHGGGGFHGHFHHHHFHHHGHHHHHHHHHHHFHHHHHHHFFHHFGGGGGHHGHHHHHHHGHGGGGGGGHHHHHHHCGHHGGGGGHEHHEEAEFGGGGGGGGGGFBFBFFFBBBBB
@M02197:105:000000000-AN6RF:1:1101:16185:6018 1:N:0:1
CAGAAGGTGTGGTCCTCCGCTTATTGATATGCTTAAGTTCAGCGCGTATTCCTACCTGATCCGAGGTCAACCTTGATAAAAGTTTCCTAGTGAAAGGAGAGGACCGTGTCCCGGGCGCCCTTGTCCGATACGTGCTCAGTTAAAAGCTCAGTGTACCGGGGGAACCACAGGCCGCCGTCATTGTCTTTAGGAGGGGCCGAGTAAACCTCGGCCAGGCCGTCCAGCACCAAGCACGGGGCTTGAGGGGTGATAATGACGCTCGAACAGATATGCCCTTCGGAATACCAAAGGGCGCAATGTGCGTTCAAAGATTCGATGATTCAC
+
BCCCBFFFFFBCGGGGGGGGGGGHHHHHHHHHHHHHHHHHHHHGGGGGGHHHHHHHHHHHHHHGGGGHHHHHHHHHHHHHHHHHHHHHHHHHHHHHHHHHGGHHHGGHHHHHGGGGGGGGGHHHHHGGGGGGHHHGHHHHHHHHGHHHHHHHHHHHHGGGGGGGGGGGGGGGGGGGHFFHFHHFHHGGHGGHGGGGGGHHHHHGFGFFGHFFFGGGGGGFHFHHFHGHGGGGGGGHGHHHHGGGHHHHHHGHGGGGGGFECHHHHHHHHHFGGGGEFHHHHHHHGHHHGGGGGHGHHGGGGHGGGGGGGGGGFFFFFFFCCCBB
@M02197:105:000000000-AN6RF:1:1101:24290:6039 1:N:0:1
CAGAAGGTGTGGTCCTCCGCTTATTGATATGCTTAAGTTCAGCGGGTAGTCTTACTCGATTTGAGGTCAAGTTGTCAGAGATTGTCCGAAGACGGTTTGGAGCAAAACATCCCGCACGGCCACCCTAGCAATTGCGAGGCACCGGGGGAGATACTTATCATGCCGTACTATGTCCAACCAAGAGTTGCACTAACACATTTGAGGTAAGCCACGGTAATGCAGCAAACCCAAGCCCGCCGCCCCCAACGCAAGATCGGAAGTGTGAGAGTACAATGACGCTCAAACGAGCATGCCCTTCAGAATGCCAAAGGGTGCAATGTGCGTTCAAAGATTCGATGATTCAC
+
BBBBBFFFFFBBFGGGGGGGGGGHHHHHFHHHHHHHHHHHHHHGGGGG13D5GHH5AEEHA1FGGHHHHH355555D5F3FHHHD43E11>E3EF111?1B3?/3320;B3B9/#//;>@/5A*/<92.*@2B;@F#;;-<-...#</9-//:<#;00,1$;0D;;//0:#;#0/E;05B0;BCBBBC#;9C;;0C.0#BB45;:5FC-#C;,A$:0#00C-/;./9C;<;.#19/C/<//?CE1?/BHDF/>1>@35FGGF3HDGB5G@5GF1EEA3F5?1FFA55HHGFA2GG5HHGHHGF3HHGG2FCF5GDGF2GGGHGGGFGGBGFGFFFFFFFA3BBB
@M02197:105:000000000-AN6RF:1:1101:10848:6138 1:N:0:1
CAGAAGGTGTGGTCCTCCGCTTATTGATATGCTTAAGTTCAGCGGGTAGTCCTACCTGATTTGAGGTCAAGTCAATAGAAAATTGTCTCTTGCGAGACGGTTATGAGCGGGTTCCCATAAAGTTTGCTTCAAAGTCAACTGGCATAGATAATTATCACACCAAGTGACGGTCCACAAGAGATCCCACTAATGCATTTAAAGGGAGCAGACCATCCACTGAAGGAAGCCAGCAAGCCCTCACATCCAAGCCTTGCTCAAGCTCGTAAAAGCGAACAAGGTTGATAATTTAATGACACTCAAACAGGCATGCCCTTCGGAATACCAAAGGGCGCAAGGTGCGTTCAAAGATTCGATGATTCAC
+
CBCCCFFFFFBCGGGGGGGGGGGHHHHHHHHHHHHHHHHHHGHGGGGGGHHHHHHHHHGHHHHGGHHHHHHGHFHHHHHFHHHHHHHHHHHHHGGGGGGGGGGHHHHGGGGGGHHHHHGEHHHHHHHHHHHGHHFHHHHHHHHHHHHHHHHHHHHHHHHHGHHHHHHHGGGGGHHHHHHGHHHHHHHHHHHHHHHHHHFHGHGHGGHGGGGHGHGGGGGHHHHFGGGFHHGHGGGGHFFFGHFGGHHHGGHHGHFHHGGGFEGHHGHGGGHHHHHGGBHHGHGHHHHHHHHHHHHGBFGHFGHHHHHGGGGGGGHHHHHHGHHHHGGGGGHHHFGGGGHGGGGGGGGGGFFFFFFFBBA>A
@M02197:105:000000000-AN6RF:1:1101:16228:6066 1:N:0:1
CAGAAGGTGTGGTCCTCCGCTTATTGATATGCTTAAGTTCAGCGGGTAGTCTTACTCGATTTGAGGTCAAGTTGTCAGAGATTGTCCGAAGACGGTTTGGAGCACAACATCCCGATCGGCCACCCTCGCAATTGCGAGGCACCGGCGAAGATACTTATCACGCCGTACTATGTCCAACCAAGAGTTGCACTAACACATTTGAGGTAAGCTACGGTAAGGCAGCAAACCCAAGTCCACCGCTCCCAATGCAAGATCGGAAGTGTGAGAGTACAATGACACTCAAACGAGCATACCCTTCAGAATGCCAAAGGGTGCAAGGTGCGTTCAAAGATTCGATGACTCAC
+
AABAAFFFFDABGGFGGGGGEGEGHHHHFHHHHHHHGHGHHHGGGGGGGHHHHGHHHGHGHGHGGFGGHHFGHHHHHHFGHHHHHHHGDGGGHGGGGGGGFHHHHHFGH<GHHGGCGGGGGGGHG<HGGGGFHHHGCGGGGHGGGGHGGGDFHHHHHHHHHGGGGBGGGHGGFGGGFHHGHGEFFFHFFGHEFFFHHHHHHFGFFHHGFFFFGHHHHGGHHHFFFFGHHHHGFFE?GCGGGHHFHHFHHHGFEAGHFHHHHGHHGGHE5HGHHGFHGEGFGFEEEFGHGF32GHFEHFHHHFHGHGHHHGHHGHHHGGGCGGC5FGGGFGGGFFFFFFFBBBBB
@M02197:105:000000000-AN6RF:1:1101:20500:6321 1:N:0:1
CAGAAGGTGTGGTCCTCCGCTTATTGATATGCTTAAGTTCAGCGGGTATCCCTACCTGATCCGAGGTCAACCTTGAAAAAATTGGGGGTCGACGGCTGGACTATCACACACACCATGCGAAAGGATAATCTTACTACGCCTGGGGATATGAGATCATCCGCCTTTGAATTTCAGAAGGGAGAATGCAAGCAAACTCATCTTCCAAGACCAAGCAAATCTGCTTGAGAGGTATTTAATGACGCTCGAACAGGCATGCCTCCCGGAATACCAGGAGGCGCAATGTGCGTTCAAAGATTCGATGATTCAC
+
AAAAA1FFF@AAGGGGGGGGGGGHHHHHHHGHHHHHHHHHHHHGGGEGHGHHHHHHHHHHHFHGGGGHHHHHHHG@GBGFEGGHHHGGGGEGGGGGGGGFHHGGHFHGHGGGGGHHHFGAHEHHHHHHHGGHHHHDFGEDHGHHHGEHGHGHFGHFFGHFGGGGFBGFGGGHFHHFFGGGHHDFHFHGGFHHGGGGHFHHHHGFBFFDFHGGGFGDFFGFFFFFFHHHGEFBBFHHGGGGFGHGGBHHHHHGHGGEEECGHFFGFHHGBFCA2GGGHHHGGGGGHGGGGGGGGGFFFFFFFFCABAB
@M02197:105:000000000-AN6RF:1:1101:17420:6359 1:N:0:1
CAGAAGGTGTGGTCCTCCGCTTATTGATATGCTTAAGTTCAGCGGGTATCCCTACCTGATCCGAGGTCAAACACTAGAATTGGGGGTTTGAGGCAGGATTGTCACAATGACCAAGCGAATAAGTTATTACTACGCCGAAATCATGAGACCCTCCGCCATTGAATTTCGAAAGGGAATCCGCAAGCAAACTCTTCTTTCATAACCAAGCAAAACTACTTGAGTGGTTTTTGATGACGCTCGGACAGGCATGCCTTCCGGAATACCGGAAGGCGCAATGTGCGTTCAAAGATTCGATGATTCAC
+
AABBCFFFFFAAGGGGGGGGGGGHHHHHHHHHGHHHHHHHHHHGGGGGHHHHHHGHHHGHHHHGGGGHHHGHHHHGGGGGHHHHGGGGGFFFHGGGGGHHHHHHHHHHGFHGGGGGGGGGGHHHHHHHHHHHGGGGGGHGEHGHHHHHHGHHHGHGGGGHHHHHHHHHGGHHGGGHHGGHHFHHFGHGGFHGGGGGHGGGHHGHHHFHHHHHHHHGFFHEGHGFGFFFFHHGGFFA@?GHGEHHG3EHHHFECGGHGHGF2GCEC3F?GGEHFHHGGGGHGGGFGE5EEEBFFFFFFBBBAA
@M02197:105:000000000-AN6RF:1:1101:19537:6409 1:N:0:1
CAGAAGGTGTGGTCCTCCGCTTATTGATATGCTTAAGTTCAGCGGGTAGTCTTACTCGATTTGAGGTCAAGTTGTCAGAGATTGTCCGAAGACGGTTTGGAGCACAACATCCCGATCGGCCACCCTCGCAATTGCGAGGCACCGGCGAAGATACTTACCACGCCGTACTATGTCCAACCAAGAGTTGCACTAACACATTTGAGGTAAGCTACGGTAAGGCAGCAAACCCAAGTCCACCGCTCCCAATGCAAGATCGGAAGTGGGAGAGTACAATGACACACAAACGAGCATACCCTTCAGAATGCCAAAGGGTGCAAGGTGCGTTCAAAGATTCGATGACTCAC
+
ABBA3CFFFF?ABDCFGGGFCG2GHGHHFCHHG5EFGHHHCGHDEG2AFHEFHDFFHGAHGGHFFFGHHHGBGHDG5FBGHGHHFHHGGFGGHFFFFGGGFHHEFHHGG;HHEEG+GGDDGGFFGHE894DDHFBDGCGGGHGGGGGGGGGHGHH9HHHHHGGGGGFGGFGGGGGFFGGGFGFFFGFFFFFFHFFFFFFFHHFFFHHGGGFFFHFFFGHHHFFFFFFGGFGFFBEE/EGEEHHHFD@FDHGEE/B1HHHHG>0F2EBB2HHFFFGF0B00?/A/EFF2G1CF?FBA2EFG11BFF1CGAGHHGBHFHGEE0A11GGFGFCGB113F@@1A11A1
@M02197:105:000000000-AN6RF:1:1101:23015:6394 1:N:0:1
CAGAAGGTGTGGTCCTCCGTTATTGATATGCTTAGGTTCAGCGGGTAGTCTTACTCGATTTGAGGTCAAGTTGTCAGAGATTGTCCGAAGACGGTTTGGAGCACAACATCCCGATCGGCCACCCTCGCAATTGCGAGGCACCGGCGAAGATACTTATCACGCCGTACTATGTCCAACCAAGAGTTGCACTAACACATTTGAGGTAAGCTACGGTAAGGCAGCAAACCCAAGTCCACCGCTCCCAATGCAAGATCGGAAGTGTGAGAGTACAATGACACTCAAACGAGCATACCCTTCAGAATGCCAAAGGGTGCAAGGTGCGTTCAAAGATTCGATGATTCAC
+
AAABBFF@CDAAFGGGGGGFFGGFHHHCEHHHHHHHHHHHHHGGGGFGFHEGGHHGDFHHGHGGGFHHHHDGHHFHHHHHGFHHGHGGGGGHGGGGGGGGHHGHGFGH;HGHEEC6?CFG;GHGHHGGGFGH.HGGG:GGHGGGGGGGCDGHHH/BHHGHGGGGHGGEGGGGGGHHHHGBHFGFHFHGHGGGF@FFFFGFFEHFHGFFGFFFFFGFFFHGHFAFEHCFHFA9GFFGEEF1AGGDBFFFFFGFEGHHHHFE5GFGHHGAEHHFHFGBGFHGGFEEAHEFFGAGHFGFGF5FFFFFHGF2EA3BFHFBA2GGFBFGGFGBGGFFFFFFFFAA>>A
@M02197:105:000000000-AN6RF:1:1101:24872:6387 1:N:0:1
CAGAAGGTGTGGTCCTCCGCTTATTGATATGCTTAAGTTCAGCGGGTAGTCTTACTCGATTTGAGGTCAAGTTGTCAGAGATTGTCCGAAGACGGTTTGGAGCACAACATCCCGATCGGCCACCCTCGCAATTGCGAGGCACCGGCGAAGATACTTATCACGCCGTACTATGTCCAACCAAGAGTTGCACTAACACATTTGAGGTAAGCTACGGTAAGGCAGCAAACCCAAGTCCACCGCTCCCAATGCAAGATCGGAAGTGTGAGAGTACAATGACACTCAAACGAGCATACCCTTCAGAATGCCAAAGGGTGCAAGGTGCGTTCAAAGATTCGATGATTCAC
+
AAAAAF?@C1>AGGCGGGEGGGGHHFFHHHHFHHHHHHHHHFHGGGEGGHHHHGHHFAAGHGHHGFEHHHGGHGBGFHHHHFHHHHHGGGGEHGGFGEEE1GFEHFHGHHHFHE9EGGGGGGGHGFH-GGGGHHECGGC?EHGGGGGGCGGHHH9HHHHHGCGGGDGGGFFBFGFGFFFGGFFGFHFGFFFFFBBFFFFHHGFHHFHFFEFFFHHFEFFHHHEFFGGGHHGFFFFGGCGFFAFGFFFGBEHGGEAHHHHHGHHHFHGHHHGGBBHGEAGHCGFECGDFAFABEGG2HHHGGFFGHFHGAGHG1GB1C?ECGHFFFGGFEA1FC1F3@FD>111>
@M02197:105:000000000-AN6RF:1:1101:14965:6454 1:N:0:1
CAGAAGGTGTGGTCCTCCGCTTATTGATATGCTTAAGTTCAGCGGGTAGTCTTACTCGATTTGAGGTCAAGTTGTCAGAGATTGTCCGAAGACGGTTTGGAGCACAACATCCCGATCGGCCACCCTCGCAATTGCGAGGCACCGGCGAAGATACTTATCACGCCGTACTATGTCCAACCAAGAGTTGCACTAACACATTTGAGGTAAGCTACGGTAAGGCAGCAAACCCAAGTCCACCGCTCCCAATGCAAGATCGGAAGTGTGAGAGTACAATGACACTCAAACGAGCATACCCTTCAGAATGCCAAAGGGTGCAAGGTGCGTTCAAAGATTCGATGATTCAC
+
BABBCFFFFFBCGGGGGGGGGGGHGHFHHHHHHHGHHHHHHHHGGGGGGHHHHHHHHGHHHGHHGHHHHHHHHHGHHHGHHHHHHHHGGGGGHGGGGGGGHHHEHHHGHHHHHGGGGGGGGCGHGGHGGGGGHGHGGGGGGHGGGGGHHHHHHHHHHHHHHGGGGHHGGHHHHGGHHGHHHHHHHHGHHGGHHGHHGFHHHHHFHHFFFFGGHGGHHGHHHHGGFGFHFHHHHGFGGGGGFHHHHHGHHHHGGGGHFHHFFHHHHHHHHHHHHHHHDFGEGGGGGHHGHHFGGHHG5FGHHHFHHCHFHGHGDAE4HEGEECFGFGGGGCGF4FFFFFF@BAAB
@M02197:105:000000000-AN6RF:1:1101:9418:6500 1:N:0:1
CAGAAGGTGTGGTCCTCCGCTTATTGATATGCTTAAGTTCAGCGGGTAGTCCTACCTGATTTGAGGTCAAATTGTCAGAAGTTGGTCTTAAAGGAGACCATTTAGAAGCTGAACCCCGTTTATAAAGCTGCTCTTCACGATGGCGTAAATAATTTATCACACCAAAGCCAGGCAACAAAGGTCCCGCTAATGCATTTCAGGAGAGCCGACCTCTGAGATGAAAAGCCCGCATACTCCCACATCCAAGCCTGATCAACAGAAAAAGCTGAAAAGGTTGAGAATTTCATGACACTCAAACAGGCATGCTCCTCTGAATACCAAGGAGCGCAAGGTGCGTTCAAAGATTCGATGATTCAC
+
CCCBAFFCFFCCGGGGGGGGGGGHHHGHGHHHHGHGHHHHHHHGGGGGGHHHHHHHHHHHHHHHGHHHHHHHHHHHHHGHHHHHHGHHHHHGHHHHHGGHFHHHHGHHHHHGHHHGGGGHHHHHHHGHHHHHHHHHHHHGGGGHGFGGHHHHHHHHHHHHHHGHHHHHHHHHHHHHGHHHHHHHHGHHHHHHHHHHHHHHHHGHGHHHHGHHHHHHGHHGHHHGGGGGHGHHGGHGHGGHHHGGGHHHHFHHHHHHHHHHHHHHHHBHHHHHHHHHHHHHHHHHHHFHHHHGHGHHHHHHHHGHHGHGHHGGHHHBHHHHHGGEGGHHGHGGGGHGGGGGGGGGGFFFFFFFCCCCC
@M02197:105:000000000-AN6RF:1:1101:7240:6052 1:N:0:1
CAGAAGGTGTGGTCCTCCGCTTATTGATATGCTTAAGTTCAGCGGGTAGTCTTACTCGATTTGAGGTCAAGTTGTCAGAGATTGTCCGAAGACGGTTTGGAGCACAACATCCCGATCGGCCACCCTCGCAATTGCGAGGCACCGGCGAAGATACTTATCACGCCGTACTATGTCCAACCAAGAGTTGCACTAACACATTTGAGGTAAGCTACGGTAAGGCAGCAAAACCAAGTCCACCGCTCCCAATGCAAGATCGGAAGTGTGAGAGTACAATGACACTCAAACGAGCATACCCTTCAGAATGCCAAAGGGTGCAAGGTGCGTTCAAAGATTCGATGATTCAC
+
ABBAAFFFFFB@GGGGGGGGGGGHGGHHHHHHHHHGHHHFHHHGGGAEFHHGHHHHHAEBFFGHGGHHHHHHHGHFHFBGFFGFHHGGGFEGHGGEEGGEGBHGHHHGHHHHHG;GGCFGGGGHGHHGGGGGHFHGGGCGGHGGGGGG8GDHHGHHGGHHHDGGFGFGHHHFGFFFFGHHHGGGFFFGHGGFHHFGFFHFHHHFGHHGGFGGHHHHFHHHHHFFFF&HFGFGEEF/FGDFHEFDHHHHHGB/EEEEHGHHHHFGHHHFFHHHGHGF35EGAFFEGGHGFGF2?FBFFGFFFFFF3HFGCGHHHGHFHGGEFHGCGGGGFGCGFFFFFFFAA3?B
@M02197:105:000000000-AN6RF:1:1101:12407:6380 1:N:0:1
CAGAAGGTGTGGTCCTCCGCTTATTGATATGCTTAAGTTCAGCGGGTAGTCCTACCTGATTTGAGGTCAAATTGTCAGAAGTTGGTCTTAAAGGAGACCATTTAGAAGCTGAACCCCGTTTATAAAGCTGCTCTTCACGATGGCGTAAATAATTTATCACACCAAAGCCAGGCAACAAAGGTCCCGCTAATGCATTTCAGGAGAGCCGACCTCTGAGATGAGAAGCCCGCATACTCCCACATCCAAGCCTGATCAACAGAAGAAGCTGAAAAGGTTGAGAATTTCATGACACTCAAACAGGCATGCTCCTCGGAATACCAAGGAGCGCAAGGTGCGTTCAAAGATTCGATGATTCAC
+
CCCCCFFFFFCCGGGGGGGGGGGHHGHHHHHHHHHHHHHHHHHGGGGGGHHHHHHHHHHHHHHGGHHHHHHHHHHHGHFHHHHHHGHHHHHHHGHHHGGHHHHHHHHHHHHHGHHGGGGHGHHGHHHHHHHHHHHHGHHGGGGHGGGGHHHHHHHHHHHHHHGHHHHHHHHHHHHHHHHHHHHHHHGGHHHHHHHHHHHHHHGHGHHHGGHGHHHHHHGHHHHGGGGGHGHHFGHGHHHHHGGGHHHHHHGFGHHHHHHHGHHHHHHHHHHHHHHHHGHHHEGHHHHHHHGGFHHHHHGHHHHHGGGGGGHHHHHGHHGHHGGGGGHHGHGGGGHGGGGGGGFG4FFFFFFFBAAAB
@M02197:105:000000000-AN6RF:1:1101:6212:6594 1:N:0:1
CAGAAGGTGTGGTCCTCCGCTTATTGATATGCTTAAGTTCAGCGGGTAGTCTTACTCGATCTGAGGTCAAGTTGTCAGAGATTGTCCGAAGACGGTTTGGAGCACAACATCCCGATCGGCCACCCTCGCAATTGCGAGGCACCGGCGAAGATACTTATCACGCCGTACTATGTCCAACCAAGAGTTGCACTAACACATTTGAGGTAAGCTACGGTAAGGCAGCAAACCCAAGTCCACCGCTCCCAATGCAAGATCGGAAGTGTGAGAGTACAATGACACTCAAACGAGCATACCCTTCAGAATGCCAAAGGGTGCAAGGTGCGTTCAAAGATTCGATGACTCAC
+
CCCCCFFCFFBBGGGGGGGGGGGHHHHHHHHHHHHHHHHHHHHGGGGGGHHHHHHHHGHHHHHHGGHHHHHHHHHHHHHHHHHHHHHGGGGGHGGGGGGGHFHHHHHGH<HHHGGGGGDGGGGHGHHGGGGGHHHGGGGGGHGGGGGGGGGHHHHHHGHHHGGGHHHHHGHHHGGGGHHGHHGGHGHHHFHHGFFHHHHHFHHHHHGGGHGGHHHHHHHHHGGGFFGHGGHHFGGGGGGGHHGHGHHGHHFGGGGHHGHHHHHHGHHHHHGHHFHFHFGFGGGFGHHHGFGCGGHHHHGFHHHHHFHHHGHGFHHHHGGGGHFGGGGGGGGGFFFFFFFCCBAA
@M02197:105:000000000-AN6RF:1:1101:7909:6745 1:N:0:1
CAGAAGGTGTGGTCCTCCGCTTATTGATATGCTTAAGTTCAGCGGGTAGTCTTACTCGATTTGAGGTCAAGTTGTCAGAGATTGTCCGAAGACGGTTTGGAGCACAACATCCCGATCGGCCACCCTCGCAATTGCGAGGCACCGGCGAAGATACTTATCACGCCGTACTATGTCCAACCAAGAGTTGCACTAACACATTTGAGGTAAGCTACGGTAAGGCAGCAAACCCAAGTCCACCGCTCCCAATGCACGATCGGAAGTGTGAGAGTACAATGACACTCAAACGAGCATACCCTTCAGAATGCCAAAGGGTGCAAGGTGCGTTCAAAGATTCGATGATTCAC
+
BBBBBFF4BBAAGGGGGGGGEEEHFGHHHHHHHGHDGHGFHHFGGCEEFHFHHHGHHGHHHGHHGHHHHEHHHHHHHHFHHHHHHBGGDGG?FEFGFGGEHHGEHHHGHGHHHGGEGG#CG3FFGHGG8GGG:;HGGC6;GHGGG8FGGCDHHHFHH<HCGG?F@=EFGGGGCFGF:GGGGG???HGFFFF<FFFFFFGF91EFFFFFFGFFDDFFFFFGFFFFFFFEGEG9GE/E>?CFHG112FGFFB/>>//BB1CF11EEAAFAB22F22GEDDA1///EEDF2B1FB/B12FD2B1111B1B00EB11EBFGE0EEACEFF3GGEBA113@1@31A11>
@M02197:105:000000000-AN6RF:1:1101:7058:6678 1:N:0:1
CAGAAGGTGTGGTCCTCCGCTTATTGATATGCTTAAGTTCAGCGGGTATCCCTACCTGATCCGAGGTCAACCTTGAAAAAAATGGAGGTCAACGGCAGGGCAATCACACACACCAAGCGAAAAGATAAACTTACTACACCTGGGGATATGAGATCATCCGCCTTTGAATTTCAGAAGGGAGAATGCAAGCATACTCATCTTCCACGACCAAGCAAATTTGCTTGAGAGGTATTTAATGACGCTCGAACAGGCATGCCTCCCGGAATACCAGGAGGCGCAATGTGCGTTCAAAGATTCGATGATTCAC
+
CCC@BFFFFFCCGGGGGGGGGGGHHHFHHHHHHHHHHHHHHHHGGGGGHHHGHHHHHHHHHHHGGGGHHHHHHHHHHHHHGFHHHFFGEHHHHGGGGGGGGGGHHHHHHGGGGGHHHGGGHGGHHHHHHHHHHHHHHHHHHHHHHHHHHHHHHHHHHHHGHHHHHHHHHHHHHHHHHHHHHHHHHHHHGGHHHHHHHHHHGGGGGHHGHHHHHHHHHHHHHHHHHHHHHGGFHFHHEGGGGHHGHHHHHHGHHGGGECECHHGHHHFHHHHGGEEEGCGHGGGGHGGGGGFGFGGFFFFFFFBBBBB
@M02197:105:000000000-AN6RF:1:1101:19938:6738 1:N:0:1
CAGAAGGTGTGGTCCTCCGCTTATTGATATGCTTAAGTTCAGCGGGTAGTCTTACTCGATTTGAGGTCAAGTTGTCAGAGATTGTCCGAAGACGGTTTGGAGCACAACATCCCGATCGGCCACCCTCGCAATTGCGAGGCACCGGCGAAGATACTTATCACGCCGTACTATGTCCAACCAAGAGTTGCACTAACACATTTGAGGTAAGCTACGGTAAGGCAGCAAACCCAAGTCCACCGCTCCCAATGCAAGATCGGAAGTGTGAGAGTACAATGACACTCAAACGAGCATACCCTTCAGAATGCCAAAGGGTGCAAGGTGCGTTCAAAGATTCGATGATTCAC
+
CCCCCFFBFFBCGGGGGGGGGGGHHHHHHHGFHHGHHHHGHHHGGGGGGFFHHHHHHGHHHGHHGHHHHHHBHHHHHH5FHHHHHHHGGGGGHGGGGGGGGHGHHHGGHHHHHGGGGGGGGGGHGHHGGGFFHH#BFDGGGHGGGGGHFGFHFHHGHHHHHGGGHHHHGGHHGGGHHHHHHHHHGHHHFHHHGFBHHHFFGHFFFFFGFFFFFGHGHHHGGGGGGGHHHGHGFGFFFGEF1EGHGHFHFGHGGFGFHGHHHHHGHHHHHFHHGHHHGDGHGGGGGGHHHHFFGHHEFGHHHHGHHFHHHGHHFCBHGE?2EABFGGGGGGGGFFFFFFFAAAAA
@M02197:105:000000000-AN6RF:1:1101:8928:6671 1:N:0:1
CAGAAGGTGTGGTCCTCCGCTTATTGATATGCTTAAGTTCAGCGGGTATCCCTACCTGATCCGAGGTCAATCGAGAGAATTGTGGGGGTTTGGCGGCAGGAAGGACACTGGATGATCGGCGAATGATACTACTACGCCGAGTGCCAGTGACTTTCCGCCGTTGATTTTGGGAGGGGAGACACCGCAACAAGGCAGGCTCTTCCTCCATGACCACGCAAAAGTGCTTGAGTTGATTTTAGTGACGCTCGAACAGGCATGCCTCCCGGAACGCCAGGAGGCGCAATGTGCGTTCAAAGATTCGATGATTCAC
+
BBBBAFFFF@AAGGGGGGGGGGGHHHGHCHGHHHHGHHHGHHHGGGGGHHHHHHHGHHHHHHHGGGGHHHHHGHGAEFHHHHGHGGGGEFFGGHGGGGGGGHHGHHHHHHGHHHHHHGGGGFGGHHGHHHHHHHHGGGGCGGHHHHHGGGGGGGGGGGGHHGHGGGGHGGGFFHGGHFGGFGGGHHHHHFHHHGHHHFGFFFGGHFFHFHFGGGHEHHHHHHHHHFHHHHGHHFFF4HGGGGGFFHGHHHHHHEFGACGGFGGEHF22EFBFHHGGFE?FCGHGGGGHGGGGGGGGGFFFFFFFFA?AAA
@M02197:105:000000000-AN6RF:1:1101:18453:6766 1:N:0:1
CAGAAGGTGTGGTCCTCCGCTTATTGATATGCTTAAGTTCAGCGGGTATCCCTACCTGATCCGAGGTCAACCTTGAAAAAATTGGGGGTCGACGGCTGGACTATCACACACACCATGCGAAAAGATAATCTTACTACGCCTGGGGATATGAGATCATCCGCCTTTGAATTTCAGAAGGGAGAATGCAAGCAAACTCATCTTCCAAGACCAAGCAAATCTGCTTGAGAGGTATTTAATGACGCTCGAACAGGCATGCCTCCCGGAATACCAGGAGGCGCAATGTGCGTTCAAAGATTCGATGATTCAC
+
BBBBAFFFFFBBGGGGGGGGGGGGHHHHFHHHHHHHHHHHHHHGGGEGHHHHHGHHHHHHHHHGGGEGFHHHHHHHHFHFGGHHGHGGGGGGGGGGGGGFHHHHHHHHHGHHGGHHHHHHHHGHHHHGHHHHHHGFFGGGHGHHHGGHHHHHHHGFFHHEHHHGHHGFGGGGHHHHHGHGGHHGHGHHHHGHHGGHGGHGHHHHHHGGHHFHGHGFFGFFGFFGFGFGHHGFFFHHGGGGGHHGHFGGB3GHHGGGG?CFGHGHHHFHHHHGGGGGFHBG?FEGGBGGGGGGGGGFFFFFFF@BBAA
@M02197:105:000000000-AN6RF:1:1101:26597:6985 1:N:0:1
CAGAAGGTGTGGTCCTCCGCTTATTGATATGCTTAAGTTCAGCGGGTAGTCTTACTCGATTTGAGGTCAAGTTGTCAGAGATTGTCCGAAGACGGTTTGGAGCACAACATCCCGATCGGCCACCCTCGCAATTGCGAGGCACCGGCGAGGATACTTATCACGCCGTACTATGTCCAACCAAGAGTTGCACTAACACATTTGAGGTAAGCTACGGTAAGGCAGCAAACCCAAGTCCACCGCTCCCAATGCAAGATCGGAAGTGTGAGAGTACAATGACACTCAAACGAGCATACCCTTCAGAATTCCAAAGGGTGCAAGGTGCGTTCAAAGATGCGATGATTCAC
+
BBBBBBFBFFBBGGGGGGGEGGGHHFHHHHHHHHHHFFHHCGHGGGCGGHHGHHHHEGHHHGHHGHAGGGHHFFHHHHHHHHHHHHHDFGGGHGFDGGGGHFHHGGGGH:FCG:F;GC8GG@GHGGGGGG?EHHGGG-:GGHGCGGG?-DFHGFGGCHHGFGGGGGGGGGGGFGGGBFFG?:AA?F1FBHGBFGFG@BB1B9AF@BDAB8/EBFFBEEFBFDDFFFFGFGEBFFEEE>/F//1B2BG1DEA?E/EF11FBBE1BGFFF2GFD22FAGFED/EFAE1B2B1BB/B12ED211111CHFCAFF1FFGHHE0A00FG3GDFGEEA1C3FDBFA>1>1
@M02197:105:000000000-AN6RF:1:1101:17230:7120 1:N:0:1
CAGAAGGTGTGGTCCTCCGCTTATTGATATGCTTAAGTTCAGCGGGTAGTCTTACTCGATTTGAGGTCAAGTTGTCAGAGATTGTCCGAAGACGGTTTGGAGCACAACATCCCGATCGGCCACCCTCGCAATTGCGAGGCACCGGCGAAGATACTTGTCACGCCGTACTATGTCCAACCAAGAGTTGCACTAACACATTTGAGGTAAGCTACGGTAAGGCAGCAAACCCAAGTCCACCGCTCCCAATGCAAGATCGGAAGTGTGAGAGTACAATGACACTCAAACGAGCATACCCTTCAGAATGCCAAAGGGTGCAAGGTGCGTTCAAAGATTCGATGATTCAC
+
BBBBBFFBCFAAGFGGGGGGGGGHHHHHHHHHHHHHGHHHHHHGGGGGGHHHHHHHHGEHHGHHGGHHHFHHHHFHHHHGHGGHHFFGGGGAHGGEGEDGBFGHHHHFHHHHHFGEEFDGC@;GG:H8GGFGHHHGC<-CGFGGGGGCGGGFHHHH9HHHHGGGGFFHHFGGGGGGFGGFHHGGGGFFBFFFFGEFEFFFFGFFFFGFFFFFFFFEGFFHGFFEFFFFFBEE/;F>/EE>//FFFDDGDHHCE//FFFHFCGGCFDF2GAABGFFHFDABECB/E1F2CGGGABFEGBHHHGDB01GFFEFHGHFHCEEAEGFFCGFGF1A11FD3B331>111
@M02197:105:000000000-AN6RF:1:1101:24186:7089 1:N:0:1
CAGAAGGTGTGGTCTCCGCTTATTGATATGCCTAAGTTCAGCGGGTATCCCTACCTGATCCGAGGTCAACCTGTAAAAATTGGGGGTTCTGGCAAGCCACCGGGGGGAACTCTATAGCGGGAGTATGCACTACGCTTAGAGCCCACCGGCACCGCCACTAATTTTGAGGGCCGCGGAGACCGCGTGCCCCAATACCACGCTAGGCGTGAGTGGTTAAATGACGCTCGAACAGGCATGCCCTGCGGAATACCACAGGGCGCAATGTGCGTTCAAAGATTCGATGATTCAC
+
CCCCDFFFFFBBGGGGGGGGGGHHHHHHHHHHHHHHHHHHHHGGGEFHHHHHHHH;HHHHHHGGGFHH:HHH<:HHHH<<<HHHGGGGH0HHHH<;HG<<<GGGGGGG/GGGGG:GG:GGFFFFF99FFFF9FF7789:::FFFFFFF-FFFGGGGFHGGGFFFFHFFFGGGFFFFGFFGGGFFFFFHGFFFFFFFFGFFGHGHHGFHFEFFHHFFHFFFFFFHHFHHFGFFGHHF?FGFCEGFHHFGEHHHHGGE?EGEBHECGFCGGFCGGFGGGFFFFFFFBBAAA
@M02197:105:000000000-AN6RF:1:1101:21126:7039 1:N:0:1
CAGAAGGTGTGGTCCTCTGCTTATTGATATGCTTAAGTTCAGCGGGTATCCCTACCTGATCCGAGGTCAACCTTGAAAAAAATGGAGGTCAACGGCAGGGCAATCACACACACCAAGCGAAAAGATAAACTTACTACACCTGGGGATATGAGATCATCCGCCTTTGAATTTCAGAAGGGAGAATGCAAGCATACTCATCTTCCACGACCAAGCAAATTTGCTTGAGAGGTATTTAATGACGCTCGAACAGGCATGCCTCCCGGAATACCAGGAGGCGCAATGTGCGTTCAAAGATTCGATGACTCAC
+
CCCCCFFFFFCCGGGGGGGGGGGHHHHHHHHGHHHHHHHHHHHGGGGGHHHHHHHHHHHHHHHGGGGHHHHHHHHHHHHHGGGHHHHGGHHHHGGGGGGGGGGHHGHHHGGGGGHHHGHHHGHHHHHHHHHHHHHHHGHHHHHGHHGHHHHHHHHHHHHGGGGGHHHHHHHHHHHHHHGGHHHHHHHHGHHGHHGHHGHHGGGGGHHGHHHHHHHHHGFHHFGHHHHHHHHGHFHHGGGGGHHGHHHHHGHGHGGGGGGGHHGHHHHGGHHGGGGGHFHHGGGGHGGCGGGGGGGFBFFFFFBBABB
@M02197:105:000000000-AN6RF:1:1101:10537:7123 1:N:0:1
CAGAAGGTGTGGTCCTCCGCTTATTGATATGCTTAAGTTCAGCGGGTATCCCTACCTGATCCGAGGTCAACCTTGAAAAAAATGGAGGTCAACGGCAGGGCAATCACACACACCAAGCGAAAAGATAAACTTACTACACCTGGGGATATGAGATCATCCGCCTTTGAATTTCAGAAGGGAGAATGCAAGCATACTCATCTTCCACGACCAAGCAAATTTGCTTGAGAGGTATTTAATGACGCTCGAACAGGCATGCCTCCCGGAATACCAGGAGGCGCAATGTGCGTTCAAAGATTCGATGATTCAC
+
BBBBBFFFFFBBGGGGFGGGGGFHHFGH6DFGGHHHHFFHGGGEECG?FGHGHHHHHHHHHHHGGCGHHFHHGHHFFHGHGGHHHHHGGHGHHGGGGGGGFGGHHHHFHGGGGGHGHGGGHGGHHHHHFHHHHHHHHGHHHHHGGHHHHHHHHGHFHHHHGGGHHHGHHHHGHHHGGHGGGGHGHHGGGHHHGGGGGGHHGGGGGGGGGHEGFFFGFGFFFHFGHGHHHFFFHFHGGFEGEGAFHHHHFFFGBGFEEEE?HHHFHFF0BHECCCEEFFEHE?EGHGGGGGGGGF11BFDDFD1AAAA
@M02197:105:000000000-AN6RF:1:1101:13807:7201 1:N:0:1
CAGAAGGTGTGGTCCTCCGCTTATTGATATGCTTAAGTTCAGCGGGTAGTCCTACCTGATTTGAGGTCAAATTGTCAGAAGTTGGTCTTAAAGGAGACCATTTAGAAGCTGAACCCCGTTTATAAAGCTGCTCTTCACGATGGCGTAAATAATTTATCACACCAAAGCCAGGCAACAAAGGTCCCGCTAATGCATTTCAGGAGAGCCGACCTCTGAGATGAGAAGCCCGCATACTCCCACATCCAAGCCTGATCAACAGAAAAAGCTGAAAAGGTTGAGAAGTTCATGACACTCAAACAGGCATGCTCCTCGGAATACCAAGGGGCGCAAGGTGCGTTCAAAGATTCGATGATTCAC
+
CCCCBFFCFFB@GGGGGGGGGGGHHHGHHHHHHHHHHHHHHGHGGGEEGHHHHHHHHGFHHHGHGHFHHHHHHHHHGHHHHGHHGFHHHHHGHHHHHGGHHHHGGHHHHHHGHHGGGGGHHHHHHHFHHHHHHHHGHGHEHGGHGEGGHHHGHHHHHHHHGHGHHEGHHGGFHHHGHHGHGFHGGGGGHHHHHHHHHHHHHHGHGHHGGGGGHGHFGHHHHFHGGGFGGGHHDGHGGHFHHFDGHFHHBBEHHHHHHHFHFHFHHGHHHHGHHFGHHGEFD55BHGBGF3BFFHGHHHHHHFFGHE??GGHGBGFABFCHG?GGGCHHHHE?CEEC55GGFGGGGC4FFFFFAAA>3
@M02197:105:000000000-AN6RF:1:1101:26271:7218 1:N:0:1
CAGAAGGTGTGGTCCTCCGCTTATTGATATGCTTAAGTTCAGCGGGTAGTCTTACTCGATTTGAGGTCAAGTTGTCAGAGATTGTCCGAAGACGGTTTGGAGCACAACATCCCGATCGGCCACCCTCGCAATTGCGAGGCACCGGCGAAGATACTTATCACGCCGTACTATGTCCAACCAAGAGTTGCACTAACACATTTGAGGTAAGCTACGGTAAGGCAGCAAACCCAAGTCCACCGCTCCCAATGCAAGATCGGAAGTGTGAGAGTACAATGACACTCAAACGAGCATACCCTTCAGAATGCCAAAGGGTGCAAGGTGCGTTCAAAGATTCGATGATTCAC
+
ABBBBFF@FFABGGGGGGGEGGGHHHHHHHHHHHGGHHHHHHHGGGGGGHHHHHHHHGEHHGHHGHHHHHHHHHHHHHHHHHHHHHHGGGGGHGGFGGGGHHHFHHHGHHHHGGGGGGACG;GHGHHGGGGGGHGGGGGGFFGGGGGGGGGHHHHHHHHGHGGGGHHGGGGGGGGHGFHGHGGF<FFHFFGGFGFGFFFFHGFFFHFFFFFFFGFFGGFFFFFFFFFGFHGFFFF?EEDF1GHGHHEHHHHEGGGHHHHHEHHG5FF5GEHHHHGHFGAFFFEEGHHFHGBAGFHFHHHHFFHFHDGHHGGFFGHHG2GFDGEB5GGGGFFFBFFFBFFBBBAB
@M02197:105:000000000-AN6RF:1:1101:22995:7232 1:N:0:1
CAGAAGGTGTGGTCCTCCGCTTATTGATATGCTTAAGTTCAGCGGGTATCCCTGCCTGATCCGAGGTCAAACTGTAAATATACTTTATTTCGGTTTAACAAAATAAGTGCAAAAGCGAAATGTTTTTACTGCTACGCTTAGAACTTATACTTGCTGCCGTCTATATTTAGAATATGTATAACTATTTAAAGTACTACAATATATTCAAAACCAAGCAAAGCTTGAATGGTAGAAATGACGCTCGAACAGGCATGCCCCCTGGGATACCAAGGGGCGCAATGTGCGTTCAAAGATTCGATGACTCAC
+
CDDCCFFFFFCCGGGGGGGGGGGHHGHHHHHHHHHHHHHHHHHGGGGGHHHHHHHHHHHHHHHGGGGHHHHHHHHHHHHHHGHHHGHHHHHHGGGHHHHHHHHHHHHHHHHHHHHHGHHHHHHHHHHHHHHHHHHGHHGHHHHHHHHHHHHHHHHGHHHHGHHHHHHHHHHHHHHGHHHHHHHHHHHHHHHHHHHHHHHHHHHHHHHHHHHHHHHHHGHHGHHHHHHHHHHHHHHGGGGGHHGHHHHHHHHHGGGGGGHHHHGHHHHHHHGGGGGHHHHGGGGHGGGGGGGGGGFFFFFFFCCBAB
@M02197:105:000000000-AN6RF:1:1101:5673:7338 1:N:0:1
CAGAAGGTGTGGTCCTCCGCTTATTGATATGCTTAAGTTCAGCGGGTAGTCTTACTCGATTTGAGGTCAAGTTGTCAGAGATTGTCCGAAGGCGGTTTGGAGCACAACATCCCGATCGGCCACCCTCGCAATTGCGAGGCACCGGCGAAGATACTTATCACGCCGTACTATGTCCAACCAAGAGTTGCACTAACACATTTGAGGTAAGCTACGGTAAGGCAGCAAACCCAAGTCCACCGCTCCCAATGCAAGATCGGAAGTGTGAGAGTACAATGACACTCAAACGAGCATACCCTTCAGAATGCCAAAGGGTGCAAGGTGCGTTCAAAGATTCGATGACTCAC
+
CCCCCFFFFFBBGGGGGGGGGGGHHHHHHHHHHHHHHHHHHGHGGGGGGHHHHGHHHDHHHGGHGHHHFHHGGGHHHHHHHHHHHHHGGGGGHGGEGGGGHHHHHHHFHHHHHGGGGGGGGGGHGHHGGGGGHHHGGGGGGHGGGGGHGGGHGHHHGGGGGGGGGHHGHHHGGGGHGGHHHHHFHGHHHGHGHHHHHFHFHHHHHHHGFFGGGHHHHHHHFFGGGGGHHHGFHGGGGGECFGFHHHHHHHHGGGGHHHHHHHHHHHHHGGHHHGHHGDGGGGGGGHHGHHHFGHHGHHHGHHHGHHHHHGHHHHHHHGGFGHGGGGGGGGGGFFFFFFFBBBAA
@M02197:105:000000000-AN6RF:1:1101:20143:7370 1:N:0:1
CAGAAGGTGTGGTCCTCCGCTTATTGATATGCTTAAGTTCAGCGGGTAGTCTTACTCGATTTGAGGTCAAGTTGTCAGAGATTGTCCGAAGACGGTTTGGAGCACAACATCCCGATCGGCCACCCTCGCAATTGCGAGGCACCGGCGAAGATACTTATCACGCCGTACTATGTCCAACCAAGAGTTGCACTAACACATTTGAGGTAAGCTACGGTAAGGCAGCAAACCCAAGTCCACCGCTCCCAATGCAAGATCGGAAGTGTGAGAGTACAATGGCACTCAAACGAGCATACCCTTCAGAATGCCAAAGGGTGCAAGGTGCGTTCAAAGATTCGATGATTCAC
+
BBCBBFFFFFCCGGGGGGGGGGGHHHHHHHHHHHHHHFGHHHHGGGGFFHHHHHHHHGHHHGHHGGHHHHHHHHHHHHHHHHHHHHHGGGGGHGGFGGGGHHHHHHHGH<HHHGGGGF8DGFGHGHHGGGGGHHHGGGGGGHGGGGGGGGGHHHHHHHHGHGGGHGHGHGGGGGGHHHHHHHHGGHGFFFHGGGFHGHHHHHHHHHHGFHGGHGHHHHHHHHGGGFHHFHHHGGF/GGFGFGHHHHFHHGHGGGGHHHHHHHHHHHHHFFHHHGHBGGGGGGGGGGHHHHGFGHHFGHHHHHGHHHHHHGHHHHHHCGGGGHCGGGGGGGGGFFFFFFFBAA>A
@M02197:105:000000000-AN6RF:1:1101:20832:7258 1:N:0:1
CAGAAGGTGTGGTCCTCCGCTTATTGATATGCTTAAGTTCAGCGGGTAGTCTTACTCGATTTGAGGTCAAGTTGTCAGAGATTGTCCGAAGACGGTTTGGAGCACAACATCCCGATCGGCCACCCTCGCAATTGCGAGGCACCGGCGAAGATACTTATCACGCCGTACTATGTCCAACCAAGAGTTGCACTAACACATTTGAGGTAAGCTACGGTAAGGCAGCAAACCCAAGTCCACCGCTCCCAATGCAAGATCGGAAGTGTGAGAGTACAATGACACTCAAACGAGCATACCCTTCAGAATGCCAAAGGGTGCAAGGTGCGTTCAAAGATTCGATGATTCAC
+
CCCCCFFFFFCCGGGGGGGGGGGHHHHHHHHHHHGHHHHHHHHGGGFGGHHHHHHHHGHHHGHHGHHHHHHHHHHHHHHHHHHHHHHGGGGGHGGGGGGGHHHHHHHGHHHHHGGGGGGGGGGHGHHGGGGGHHHGGGGGGHGGGGGGGGGHGHHHGHHHHGGGHHHHGHHGGGGHHGHHHHGGHGHFHGHHFHHHHHHHHHHGHHHGGHGFGFGHGHHHHHGGGGGGHHHFHGGGGGGFGHHHHHHHHGHGEDGHHHHHHHGHHHHHHHHHHHHGBAGHGGGGGHHGHHGFGHFGHHHHHHHHGHHHHGHHHHHHHGGGGHGGGGGFGGGCFFFFFFFCCCCC
@M02197:105:000000000-AN6RF:1:1101:24463:7333 1:N:0:1
CAGAAGGTGTGGTCCTCCGCTTATTGATATGCTTAAGTTCAGCGGGTATCCCTACCTGATCCGAGGTCAACCGTAAAGAATGGGGGGTTATAGCAAATGGTCACCTGGACCCTATAGCGAGAGAATTACTACGCTTAGAGCCAGACGGCACCGCCACTGATTTTAAGGGCCGCGAAACCGCGAACCCCAAGACCAAGCCGAGGCTTGAGTGGTTATAATGACGCTCGAACAGGCACGCCCCTCGGAATACCAAGGGGCGCAATGTGCGTTCAAAGATTCGATTACTCAC
+
CCCCCFFCFFCCGGGGGGGGGGGHHHHHHHHHHHGHHHHHHHHGGGFGHHHHH;HH;;H<HHHGGG:HHHH:G9HGHHGH<HGHGG9GGH:HHHHHH<HH<H<HH<HH;HHGHH;GH:GGGG/G9GGGGG;GG9G9GGG:GGGG;FFFF:FGFHGFGFHHFHHHHHGGGGGGGHFFFGGGGHFFGGGHHHGFGGGGGGGHHGGFFHHHGHHHHHFGHHGGGGFHHGHFHGHHFFFGGGGGCGHHHHHFFFGHHGGGGGGHFFFGGGHFGGGGGGGGGF@FFFFFAABAA
@M02197:105:000000000-AN6RF:1:1101:6428:7419 1:N:0:1
CAGAAGGTGTGGTCCTCCGCTTATTGATATGCTTAAGTTTAGCGGGTAGTCTTACTCGATTTGAGGTCAAGTTGTCAGAGATTGTCCGAAGACGGTTTGGAGCACAACATCCCGATCGGCCACCCTCGCAATTGCGAGGCACCGGCGAAGATACTTATCACGCCGTACTATGTCCAACCAAGAGTTGCACTAACACATTTGAGGTAAGCTACGGTAAGGCAGCAAACCCAAGTCCACCGCTCCCAATGCAAGATCGGAAGTGTGAGAGTACAATGACACTCAAACGAGCATACCCTTCAGAATGCCAAAGGGTGCAAGGTGCGTTCAAAGATTCGATGATTCAC
+
CCCCCFFCFFBBGGGGGGGGGGGHHGHGHHHFHHHHHHHHHHHGGGGGGHHHHHHHHGHHHGHHGHHHHHHGHHHHHHHHHHHGHHHGGGGGHGGEGGGGHHHHHHHGHHGHHGGGGCDDGGGHGHHGGGGGHHH8GGGGGHGGGGGGGGGHHHHHHHHHHGGGGHHFGGGGGGGHHGHGHGEGDFGFFGHHHHHHFFGFHFFGHHHFFHGGGFGGHHHGFHGGGGHHFFHHHGGGFGGGHEHHHHHHHHHGE?GHGHHHHHGHHGGBHGHGGFGHFGGHFGFAGHHHHHHFGFFFHHHHGHHHHHHFHGHHDBGHHGGGGHGGFFGGGCFGFFFFFFFBBBBB
@M02197:105:000000000-AN6RF:1:1101:17654:7411 1:N:0:1
CAGAAGGTGTGGTCCTCCGCTTATTGATATGCTACCTTACTTCCTCTAAATGACCAAGATCCTCCGCTTATTGATATGCTTACTTCCTCTAAATGACCAAGGTCCTCCGCTTATTGATATGCTTACTTCCTCTAAATGACCAAGATCCTCCGCTTATTGATATGCTTACTTCCTCTAAATGACCAAGATCCTCCGCTTATTGATATGCTTACTTCCTCTAAATGACCAAGATCCTCCGCTTATTGATATGCTTACTTCCTCTAAATGACCAAG
+
CCCCBFFFFFCCGGGGGGGGGGGHHHHHHHHHHHHHH0HHH99H999H9HHH<G/:;;;;H9:;98-GGGG/<.999/HHH:HHHHH9HHHHHHGHHHHH+#GHHGHHGGGGGFH8HHHHHGHHHHHGHFHHHHGHHHHHHHHH9HFDDFGDD3DBGFGHFEHFHGGHHGEHGHGGHHGHGFGGHHHHDEE1DEEGFDHHGFFGHGFGHHHHHFHHHHHHHHHHHHHHGHHGGGFGGHHHHHHHHHHHHHHGGGGGGGGGGFFFFFFFBCCCC
@M02197:105:000000000-AN6RF:1:1101:23264:7400 1:N:0:1
CAGAAGGTGTGGTCCTCCGCTTATTGATATGCTTAAGTTCAGCGGGTAGTCCTACCTGATTTGAGGTCAAGTCAATAGAAAAATTGTCTCTTGCGAGACGGTTATGAGCGGGTTCCCATAAAGTTTGCTTCAAAGTCGACTGGCATAGATAATTATCACACCAAGTGACGGTCCACAAGAGATCCCACTAATGCATTTAAAGGGAGCAGACCATCCACTGAAGGAAGCCAGCAAGCCCTCACATCCAAGCCTCGCTCAAGCTCGTAAAAGCGAACAAGGTTGATAATTTAATGACACTCAAACAGGCATGCCCTTCGGAATACCAAAGGGCGCAAGGTGCGTTCAAAGATTCGATGATTCAC
+
EEEEDFFFFFCCGGGGGGGGGGGHHHHHHHGHHHHHHHHHHHHGGGGGGHHHHHHHHHHHHHHGGHHHHHHHHHHHGHHHHHHHHHHHHHHHHHGGGGGGGGGGHHHHGGGGGGHHHHHHHGHHHHHHHHHGHHHGHGGGGGHHGHHHHHHHHHHHHHHHHGHHHHHHHHHGGHHHHHHHHHHHHHHHHHHHHHHHHHHHGHHGHGHHHHGHHGGHGHGHHHHGHHGGHGGGHGGGHHHHFGHHGGHHGGGGGHHGHHGGGGGHFHGHGGGHHHHHHHHHHHFFHHHHHHHGHHHFGFHHHFHHHGHHGGGGGGGHHHHGHHHHHHGGGGGHHHHGGGGHGGGFGGGGGG4FFFFFFBBBBB
@M02197:105:000000000-AN6RF:1:1101:8804:7490 1:N:0:1
CAGAAGGTGTGGTCCTCCGCTTATTGATATGCTTAAGTTCAGCGGGTAGTCCTACCTGATTTGAGGTCAAATTGTCAGAAGTTGGTCTTAAAGGAGACCATTTAGAAGCTGAACCCCGTTTATAAAGCTGCTCTTCACGATGGCGTAAATAATTTATCACACCAAAGCCAGGCAACAAAGGTCCCGCTAATGCATTTCAGGAGAGCCGACCTCTGAGATGAAAAGCCCGCATACTCCCACATCCAAGCCTGATCAACAGAAAAAGCTGAAAAGGTTGAGAATTTCATGACACTCAAACAGGCATGCTCCTCGGAATACCAAGGAGCGCAAGGTGCGTTCAAAGATTCGATGACTCAC
+
CCCDDFFFFFCCGGGGGGGGGGGHHHGHHHHHHHHGHHHHHHHGGGGGGHHHHHHHHHHHHHHHGHHHHHHHHHHHGHHHHHHHHGHHHHHHHGGHHGGHHHHHHHHHHHHHHHHGGGGHHHHHHGFGHHHHHHHHHHHGHGGGGGGGHHHHHHHHHHHHHHGHHHHHHHHHHHHHHHHHHHHHHHHHHHHHHHHHHHHHHHGHGHHHHGHGGGHHHHHHHHHGGGGGHHGHGGHGHHHHHHGGHHHGHHHHGHHHGHHHHHHHHGHHHHHHHHHGHHHHHEHGHFBHHGBGHHHHHGHHHHHHHFCGGGHHGHHHHHHHHGGGGGGGHHGGGGGGGGGGGGGGGFFFFFFFCBBBB
@M02197:105:000000000-AN6RF:1:1101:7949:7682 1:N:0:1
CAGAAGGTGTGGTCCTCCGCTTATTGATATGCTTAAGTTCAGCGGGTAGTCCTACCTGATTTGAGGTCAAATTGTCAGAAGTTGGTCTTAAAGGAGACCATTTAGAAGCTGAACCCCGTTTATAAAGCTGCTCTTCACGATGGCGTAAATAATTTATCACACCAAAGCCAGGCAACAAAGGTCCCGCTAATGCATTTCAGGAGAGCCGACCTCTGAGATGAGAAGCCCGCATACTCCCACATCCAAGCCTGATCAACAGAAAAAGCTGAAAAGGTTGAGAATTTCATGACACTCAAACAGGCATGCTCCTCGGAATACCAAGGAGCGCAAGGTGCGTTCAAAGATTCGATGATTCAC
+
BBBAAFF4CFBAFGFGDFFEGGGHHHBGEGHHHHFHHHHHGHHFGGCAGAGGHHHHHHHGGHHHGEHHHHHFFHHHHGEGGF5FC>FHHHHHDB2CGFFFFHHGGHGHGHHHHHHGAEEHHHHGHHBFEFGHHFFHHHHGGGGHGEFGEHHFGHHHHGHGGHGGGG:GHHGHCAFGH0GHFGHFHGHDGGHFHHHHHHHHHFFFFHFGGGGGGGFGHHFGFHFGFGGGHFHGDBFFHHGHHGGGEHFCG4FGGFFFBHFHFGHFBGFDHHHGF2FFFEHGFEHHGHGHHHGFEEHGHGHHGGEHHGECGDHFFHDFFGHHHGGGGGFFHHEEEGGFGFGGGGCCFFFDD@BFA3>3>
@M02197:105:000000000-AN6RF:1:1101:25444:7692 1:N:0:1
CAGAAGGTGTGGTCCTCCGCTTATTGATATGCTTAAGTTCAGCGGGTATCCCTACCTGATCCGAGGTCAATCGAGAGAATTGTGGGGGTTTGGCGGCAGGAAGGACACTGGATGATCGGCGAATGATACTACTACGCCGAGTGCCAGTGACTTTCCGCCGTTGATTTTGGGAGGGGAGACACCGCAACAAGGCAGGCTCTTCCTCCATGACCACGCAAAAGTGCTTGAGTTGATTTTAGTGACGCTCGAACAGGCATGCCTCCCGGAATGCCAGGAGGCGCAATGTGCGTTCAAAGATTCGATGATTCAC
+
BBBBBFFCFFBBGGGGGGGGGGDFHGHHHHHGHGHHHHHHHHGGGGFEHHHHHHHHHGHHHHHGGGGHHHHHGAFFFFHHGHGGGGGGGGGGGHGGGGGFGEHGFFGHHHHFFFHGHGG1GGGGGFGHHHHHHHHGGGGGFFFFHHHGGFGGGFGGDGGHHHGHHHHHGGGHGHHHHHGGFGGFHHFHHHHHHGHHHHGHGGHHHHHGHHGGGGHHHHHHHHHHGHHHHHHHHFHHHHGGGGFEHHGHHGGHHFHHGGGGGGGHHGHHHHGGHHGGGGGHHHHGGFGGGGGGGGGGGGFFFFFFFCBAAB
@M02197:105:000000000-AN6RF:1:1101:4228:7610 1:N:0:1
CAGAAGGTGTGGTCCTCCGCTTATTGATATGCTTAAGTTCAGCGGGTATCCCTACCTGATCCGAGGTCAACCTGTAAAAAATTGGGGGTTCTGGCGAGCCACCGGGGGGAACTCTATAGCGGGAGTATGTACTACGCTTAGAGCCCACCGGCGCCGCCACTAATTTTGAGGGCCGCGGAGACCGCGTGCCCCAATACCACGCTAGGCGTGAGTGGTTAAATGACGCTCGAACAGGCATGCCCTGCGGAATACCACAGGGCGCAATGTGCGTTCAAAGATTCGATGATTCAC
+
BBBBBFFCFFBBGGGGGGGGGGGHHHHHHHFCHHFFHHHHHHHGGGGGHHGHHHHHHHGFFHHGGGG:HHHGHHHHHHHHE:GHHHG9GCHHGHHGGEGGHHHGGGGGGGFFFFFFFFFFFFFFFDFFF89FFFFFFFFFFFFFFFFFFFFFFFFFFFFFFGHFGFGHHFFGFGFFFHFFGFFGGGGGGFFHHGFHGFFFHHDFGHHHEHHFEHHHHHGHGGFFFHHGHHGGFHFEHGGGFGGFFHFHHFHHHHHGGGGGHHHG?EGDCGGBGGGFCFE4FBFFFFA??AA
@M02197:105:000000000-AN6RF:1:1101:12573:7796 1:N:0:1
CAGAAGGTGTGGTCCTCCGCTTATTGATATGCTTAAGTTCAGCGGGTAGTCTTACTCGATTTGAGGTCAAGTTGTCAGAGATTGTCCGAAGACGGTTTGGAGCACAACATCCCGATCGGCCACCCTCGCAATTGCGAGGCACCGGCGAAGATACTTATCACGCCGTACTATGTCCAACCAAGAGTTGCACTAACACATTTGAGGTAAGCTACGGTAAGGCAGCAAACCCAAGTCCACCGCTCCCAATGCAAGATCGGAAGTGTGAGAGTACAATGACACTCAAACGAGCATACCCTTCAGGATGCCAAAGGGTGCAAGGTGCGTTCAAAGATTCGATGATTCAC
+
CCDDCFFFFFCDGGGGGGGGGGGHHHGHFHHHHHHHHHHHHHHGGGGGGHHHHGHHHGHHHGHHGGHHHHHHHHHHGHHGHHHHHHHGGGGGHGGGGGGGHHHHHHHGHHHHHGGGGGGGGGGHGHHGGGGGHHHGGGGGGHGGGGGGHGGHHHHHHHHHHGGGHHHHHHGGGGHHHHHHHHHGGGHHFGHHHGGGFFHHHHHHHHHGGHGFHHHHHHGHHHGGGFGFHFHHHGFEGGGGHHHHGHHHHHHGFAGHHHHHHHHHHHHHHFHHGHHHHFF5GGF?GHHHHHHFGHHHHHGGGHHHHHHHHGHHFHHGHGGGGHGGGGGGGGGGBFFFFFF?A>AA
@M02197:105:000000000-AN6RF:1:1101:18377:7872 1:N:0:1
CAGAAGGTGTGGTCCTCCGCTTATTGATATGCTTAAGTTCAGCGGGTAGTCTTACTCGATTTGAGGTCAAGTTGTCAGAGATTGTCCGAAGACGGTTTGGAGCACAACATCCCGATCGGCCACCCTCGCAATTGCGAGGCACCGGCGAAGATACTTATCACGCCGTACTATGTCCAACCAAGAGTTGCACTAACACATTTGAGGTAAGCTACGGTAAGGCAGCAAACCCAAGTCCACCGCTCCCAATGCAAGATCGGAAGTGTGAGAGTACAATGACACTCAAACGAGCATACCCTTCAGAATGCCAAAGGATGCAAGGTGCGTTCAAAGATTCGATGATTCAC
+
CDDCCFFFFFBCGGGGGGGGGGGHHHHHHHHHHHHHHHHHHHHGGGGGGHHHHHHHHGHHHGHHGHHHHHHHHHHHHHHHHHHHHHHGGGGGHGGGGGGGHHHHHHHGHHHHHGGGGGGGGGGHGHHGGGGGHHHGGGGGGHGGGHGHHGHHHHHHHHHHHGGGHHHHGGGHHGGHHHHHHHHGHHHHHHHHHHHHHHHHHHHHHHHGGHGGGHHHHGGHHHGGGGGGHHHHHGFECGGGHHHHHHHHHHGGGGGHHHHHHHGHHHHHFFHHHHHHHGGHGGFEGHHHHHHGGHHEHGHHHHHHHCHHHHHHHHHHHGGFGHGGGGGGGGGGFFFFFFFAAA>A
@M02197:105:000000000-AN6RF:1:1101:13106:7743 1:N:0:1
CAGAAGGTGTGGTCCTCCGCTTATTGATATGCTTAAGTTCAGCGGGTATCCCTACCTGATCCGAGGTCAATCGAGAGAATTGTGGGGGTTTGGCGGCAGGAAGGACACTGGATGATCGGCGAATGATACTACTACGCCGAGTGCCAGTGACTTTCCGCCGTTGATTTTGGGAGGGGAGACACCGCAACAAGGCAGGCTCTTCCTCCATGACCACGCAAAAGTGCTTTAGTTGATTTTAGTGACGCTCGAACAGGCATGCCTCCCGGAATGCCAGGAGGCGCAATGTGCGTTCAAAGATTCGATGACTCAC
+
CDCCDFFFFFCEGGGGGGGGGGGHHHHHGHHGHHHHHHHHHHHGGGGGHHHHHHHHHHHHHHHGGGGHHHHHGGGHGGGHHHHHGGGGGFGGGGGGGGGGGGHGHHHHHHHHHHHHHGGGGGGGHGHHHHGHHHHGGGGGGGHHHHHHHHHGGGGGGGGHHHGHHGHHGGGHGHHHHHGGGGGHGHHHHGHHHHHGGFHFFGFGHHHHHHGGGGHHHHHHHFHHHHHHHHHHHFFGGHGGGGGGHHGHHFHHHHHHGGGEECGHHFHHHHHHHFGGGGGHHHHGGGGHGGGGGGGCGGFFFFFFFA3AAA
@M02197:105:000000000-AN6RF:1:1101:26022:7900 1:N:0:1
CAGAAGGTGTGGTCCTCCGCTTATTGATATGCTTAAGTTCAGCGGGTAGTCTTACTCGATTTGAGGTCAAGTTGTCAGAGATTGTCCGAAGACGGTTTGGAGCACAACATCCCGATCGGCCACCCTCGCAATTGCGAGGCACCGGCGAAGATACTTATCACGCCGTACTATGTCCAACCAAGAGTTGCACTAACACATTTGAGGTAAGCTACGGTAAGGCAGCAAACCCAAGTCCACCGCTCCCAATGCAAGATCGGAAGTGTGAGAGTACAATGACACTCAAACGAGCATACCCTTCAGAATGCCAAAGGGTGCAAGGTGCGTTCAAAGATTCGATGATTCAC
+
CCDCCFFFFFBBGGGGGGGGGGGHHHHHGHHHHHHGHHHHHHHGGGEEGHHHHHHHHGHHHGHHGHHHHGHHHHHHHHGHHHHHHHHGGGGGHGGGGGGGHHGHHHHGHHHHHGGGGGFGGFFHGHHGGGGGHHHGGGGGGHGGGGGGGGHHHHHHGHHHHGGGGGHHHHHHGGGGHHHGGHHHHGHHHHHGHHFFHFGGHHHGHHHGGFGGHHHHHHGFGHGGGGGHHHHHFFHAGGGGHHHHHHGHHHHGGGGHHHHHHHHHHHHHHHHHHGHHHHGHGGGGGHHHFHGCGHHFGHHHHHGGHHHHHGHHHHHHGGGGGGGGGGGGGGGGFFFFFFFCCCCB
@M02197:105:000000000-AN6RF:1:1101:12235:8008 1:N:0:1
CAGAAGGTGTGGTCCTCCGCTTATTGATATGCTTAAGTTCAGCGGGTAGTCTTACTCGATTTGAGGTTAAGTTGTCAGAGATTGTCCGAAGACGGTTTGGAGCACAACATCCCGATCGGCCACCCTCGCAATTGCGAGGCGCCGGCGAAGATACTTATCACGCCGTACTATGTCCAACCAAGAGTTGCACTAACACATTTGAGGTAAGCTACGGTAAGGCAGCAAACCCAAGTCCACCGCTCCCAATGCAAGATCGGAAGTGTGAGAGTACAATGACACTCAAACGAGCATACCCTTCAGAATGCCAAAGGGTGCAAGGTGCGTTCAAAGATTCGATGATTCAC
+
CCCABFFFFFBBGGGGGGGGGGGHHHHHHHHHHHGHHHHHHHHGGGGGGHHHHHHHHGHHHGGHGHHHHHHHHHHHHHGHHHHHHHHGGGGGHGGGGGGGHHHHHHHGHHHHHGGGGGGGGGGHGHHGGGGGHHHGGGGGGGGGGGGHFGHHGGGHHGGGGGGGHGHHHHHHHGGHHHHHHHHHHGHGFFHHHHHHHHHHHHHHHGHGFHFGHHFHHHHHHHFGFFFHHHHHHGGFGGGGHHGHHGHHHHHGGEGHHHHHHHGHHHHHHHGHHFHHHFGGGGGGGHHHHHHHGHHHHHHHHHGHHHHHHGHHGHHHHGGGGHGGGGGGGGGGFFFFFFFABBAB
@M02197:105:000000000-AN6RF:1:1101:21681:8006 1:N:0:1
CAGAAGGTGTGGTCCTCCGCTTATTGATATGCTTAAGTTCAGCGGGTAGTCTTACTCGATTTGAGGTCAAGTTGTCAGAGATTGTCCGAAGACGGTTTGGAGCACAACATCCCGATCGGCCACCCTCGCAATTGCGAGGCACCGGTGAAGATACTTATCACGCCGTACTATGTCCAACCAAGAGTTGCACTAACACATTTGAGGTAAGCTACGGTAAGGCAGCAAACCCAAGTCCACCGCTCCCAATGCAAGACCGGAAGTGTGAGAGTACAATGACACTCAAACGAGCATACCCTTCAGAATGCCAAAGGGTGCAAGGTGCGTTCAAAGATTCGATG
+
?AAAACFBCFBAFGGGGGGGGGGFHHFHHGGFHHHHHHHHFHHGGGEEEHHHHHFFHGEHHGHFGHHFHHFFHHHHHHDGHHHGHGHFGGF1FAFGGGGF3GHHHHHGC:HHHGGEEADCG?FGGHHGGGFFHHHGGGGGGHGGG<CFBGHHFHHHGGHHHGHGHHFGGHFGFCGGGGHGHHGGHHHGGGHHHGGHHGGGHHGGHGFFFHGGHHHGHHHHHHGGFFFHHHHHHFE?CGGGFAGBHFFGHHECCGGHHHHFGDBHFHHHHHDHHFHFFGGHGGFECHGGHGBHGFEA5DHHEFBB3HGHHEFHHHGHGGEECFGGGGFFFAB4CBAABB
@M02197:105:000000000-AN6RF:1:1101:14673:8060 1:N:0:1
CAGAAGGTGTGGTCCTCCGCTTATTGATATGCTTAAGTTCAGCGGGTAGTCTTACTCGATTTGAGGTCAAGTTGTCAGAGATTGTCCGAAGACGGTTTGGAGCACAACATCCCGATCGGCCACCCTCGCAATTGCGAGGCACCGGCGAAGATACTTATCACGCCGTACTATGTCCAACCAAGAGTTGCACTAACACATTTGAGGTAAGCTACGGTAAGGCAGCAAACCCAAGTCCACCGCTCCCAATGCAAGATCGGAAGTGTGAGAGTACAATGACACTCAAACGAGCATACCCTTCAGAATGCCAAAGGGTGCAAGGTGCGTTCAAAGATTCGATGATTCAC
+
BBBBBFFFFFBBGGGGGGGGGGGHHHHHHHHHHHHHHHHHHHHGGGGGGHHHHHHHHGHHHGHHGHHHHHGHHHHHHHHHHHHHHHHGGGGGHGGGGGGGHHHHHHGGHHHHHGGGGGFFG;GHGHHGGGGG<HHGGGGGGHGGGGGGCDDHHHHHHHHHHGGGHHHHHHGHHGGHHGGHHHHHGGHHHGHHHHHHHFHHFHHHHHHGFFFGHHGHHHGGGHGGGGHGHHHHHGFEGEGGHHGHHHHHGHEGFDGHHGHHHHGHHHGDFHHHHGHHGFGHGGGGGHHHHHHGGHGHGHHHHHHHGFHHGGHHHHHGGGGGGHGGGGGGGGGGFFFFFFFAB@AB
@M02197:105:000000000-AN6RF:1:1101:26082:7979 1:N:0:1
CAGAAGGTGTGGTCCTCCGCTTATTGATATGCTTAAGTTCAGCGGGTATCCCTACCTGATCCGAGGTCAACCTGTAAAAATTGGGGGTTGCTGGCAAGTAGACCTACCGGACTCAATCGCGAGGAGTATTACTACGCGTAGAGCCGACAGGCACCGCCACTGATTTTAGGGGCCGCGGAACCGCGAGCCCCAATACCAAGCGAAAGCTTGAGTGGTTATAATGACGCTCGAACAGGCATGCCCCCCGGAATACCAGAGGGCGCAATGTGCGTTCAAAGATTCGATGATTCAC
+
CCCCCFFFFFCCGGGGGGGGGGGHHHHHHHHHHHHHHHHHHHHGGGGGHHHHHHHH:;/;G;HGGGG:HHH::H:HHHH:H<HGHG:8E9H:H09HG;<<H)HH0<HH:::G:;H<<<GGGFGGGGGHH<HH<<HG9G;G;;<HH;GG;G:GHHGGGGGGGGGGGGGGGGGGGGGGGFFFGGGGGGGGGHFGFHGGGHGGGGHHHHHFHHHGHHHHHHFGGFGGGGGFGHFHHHFFHHFGGGGGGHHHHGHHHHFEGEECGHHGHGGGGGGGGGGGFFGGFFFFFFFAAAAA
@M02197:105:000000000-AN6RF:1:1101:8152:8026 1:N:0:1
CAGAAGGTGTGGTCCTCCGCTTATTGATATGCTTAAGTTCAGCGGGTATCCCTACCTGATCCGAGGTCAACCACAGAGTTGGGGTTCTGGCAGGCCACCGCCAGGCGCTGGAGCGAGAGATGTACTACGCTCAGAGCCAGACGGCGCCGCCACTGTCTTTAGGGCCGGCCGCGAGCGGGCAGGGCCCAACACCAAGCAGAGCTTGAGGGTTGAAATGACGCTCGAACAGGCATGCCCTGCGGAATACCACAGGGCGCAATGTGCGTTCAAAGATTCGATGATTCAC
+
ABBBBFFCFFABGGGGGGGGGGGHHHHHGHGHHHHHHHHHHHHGGGGGHHHHH;HHHHHHHHHGGGGHHHHHGGGHHHGHHHG:E#GGGHHHGCGGHGHCGGGGHHGGGGGHHHGGGGGGHH:HHHHHGGGGGFHHHH;HHGFCGGGGGHGAFHGFHGHGGGGGGGGGGGDFGCGGHFGFHGHHGGGFFFHGHHHHHGHHHHHHFHFFHHHHHFHGGGGGHHGHHHHHHHGHGGGGGCCGHHHFGFCCHHGGGGGHCHHGEGGHGGGGGGGGGGFFFFDFFBAAAA
@M02197:105:000000000-AN6RF:1:1101:22433:8107 1:N:0:1
CAGAAGGTGTGGTCCTCCGCTTATTGATATGCTTAAGTTCAGCGCGTATTCCTACCTGATCCGAGGTCAACCTTGAAAAAGTTTCCTTGTGAAAGGAGAGGACCGGGTCCCGGGCGCCCTTGTCCGATACGTGCTCAGTTAAAAGCTCAGTGTACCGGGGGAACCGCAGGCCGCCGTCATTGTCTTTAGGAGGGGTCGAGGGTACCTCGACCAGGCCGTCCAACACCAAGCACGGGGCTTGAGGGGTGATAATGACGCTCGAACAGGCATGCCCTTCGGAATACCAAAGGGCGCAATGTGCGTTCAAAGATTCGATGATTCAC
+
CCCBBFFFFFBCGGGGGGGGGGGHHHGHHHHHHHHHHHHHHHHGGGGGGHHHHHHHHHHHHHHGGGGHHHHHHHHHHHHHGHHHHHHHHHHHHHHHHHGGGHHHGGGGGHHGGGGGGGGG<HHHHGGGGGGHHHGHHHHHHHHHHHHHHHHHHHHHGGGGGGGGGGGGGGGGGGGHGHGFHHGHHHHHGGGGGGGGGGHHHHGFGGGGHHGGGGGGGHHHHGHGHGHHGGGGGGHGHGHHGGGHHHHHHGHHGGGGGHHGHHHHHHHHHGGGGGGGHHHHHHHHHHHGGCGGHHHHGGGGHGGGGGGGGGGFFFFFFFBBBBB
@M02197:105:000000000-AN6RF:1:1101:21794:8153 1:N:0:1
CAGAAGGTGTGGTCCTCCGCTTATTGATATGCTTAAGTTCAGCGGGTATCCCTACCTGATCCGAGGTCAACCTGTAAAAATTGGGGGTTACTGGCAAGTAGACCTATCGAACTCAATCGCGAGAAGTATTACTACGCGTAGAGCCGACAGGCACCGCCACTGATTTTAGGGGCCGCGAAACCGCGAACCCCAATACCAAGCGAGAGCTTGAGTGGTTATAATGACGCTCGAACAGGCATGCCCCCCGGAATACCAGAGGGCACAATGTGCGTTCAAAGATTCGATGATTCAC
+
CCCCBFFFFFCBGGGGGGGGGGGHHHHHHHHHHHHHHHHHHHHGGGGFHHHHHHHH.;H<HHHGGGG:HHH:HH:HHHH<<)HHHG:;/<H:HHHHHG<H<;HH:HHH:;<H;:HH;:G9GG9GG::HHH;H<<HG9G9GGG<HH9GGGG.GHGGGGGGGHHHHHHGGGGGGGGGGGGFGGGGGGGFGHHHHHHHGGHGGGHHHHHHHHHHGHHHHHHHHHGGGGGHHGHHHHHHHHHGGGGGGGHHHHHHHGHHCHHGCGHHHGGGGGHGGGGGGGGGGFFFFFFFBBAAB
@M02197:105:000000000-AN6RF:1:1101:25854:8054 1:N:0:1
CAGAAGGTGTGGTCCTCCGCTTATTGATATGCTTAAGTTCAGCGGGTAGTCTTACTCGATTTGAGGTCAAGTTGTCAGAGATTGTCCGAAGACGGTTTGGAGCACAACATCCCGATCGGCCACCCTCGCAATTGCGAGGCACCGGCGAAGATACTTATCACGCCGTACTATGTCCAACCAAGAGTTGCACTAACACATTTGAGGTAAGCTACGGTAAGGCAGCAAACCCAAGTCCACCGCTCCCAATGCAAGATCGGAAGTGTGAGAGTACAATGACACTCAAACGAGCATACCCTTCAGAATGCCAAAGGGTGCAAGGTGCGTTCAAAGATTCGATGATTCAC
+
BCCCCFFFFFABGGGGGGGGGGGHHHHHGHHHHHHFHHHHHHHGGGGGGHHHHHHHHGGGHGHHGHHHGHHHHHHHHHHHGHHHHHHGGGEGHGGGGGGGHHHHHHHGHHHHHGGGGGGFGGGHGHHGGGGGHHHGGGGGFHGGGHGHGGGHHHHHHHHHHGGGHHHHHHGGGGGHHHHHHHHGHGGHHHHGGFFHFHHHGHHHHFHGGHFGHGGHFGHHHHGGFFHGHHHGFGFEGCGFAFFHHHHHHHHGGGGHHGHFFHHHHHHGFGHGHGGHHFGGGGGGGHHGHGF2GHGHDHGBGBHGHHGHGGHFHFGGGE?GGHGGGFGFG2GGFFFFFFFABAAA
@M02197:105:000000000-AN6RF:1:1101:15825:8208 1:N:0:1
CAGAAGGTGTGGTCCTCCGCTTATTGATATGCTTACTTCCTCTAAATGACCAAGATCCTCCGCTTATTGATATGCTTAAGTTCAGCGGGTAGTCTTACTCGATTTGAGGTCAAGTTGTCAGAGGTTGTCCGAAGACGGTTTGGAGCACAACATCCCGATCGGCCACCCTCGCAATTGCGAGGCACCGGCGAAGATACTTATCACGCCGTACTATGTCCAACCAAGAGTTGCACTAACACATTTGAGGTAAGCTACGGTAAGGCAGCAAACCCAAGTCCACCGCTCCCAATGCAAGATCGGAAGTGTGAGAGTACAATGACACTCAAACGAGCATACCCTTCAGAATGCCAAAGGGTGCAAGGTGCGTTCAAAGATTCGATGATTC
+
ABBBBF?4CFBBGFBFGGFFFCGHHHHHGHHGHGFHHHGHFHH3GHHHHGFHEHHHEHFHHGCGGGHHFFFHGHHHHGFGEGEFFHGGGGGGHEFHGFHHGEBGFHHFHFFFGHHHHHHGHFHAGHHDHHGGAC/CADEGGGGHFFEHEGFHBGHHGGGGGFDDCGFDHHGGGGGHHHGGGGGGGGBGHHHHGHHHFFFHGGGGGGGGHHGHHHHFGGHFHHHHHHHHGGHHHGHHHHHFGHGHHHHHHHGBAGGHHHHHHHHHHGDFEHHFHHGCEEFGEGFFEEHHHHGHHHGGGGGHHHGGGHHHHHHHFFFHFHHHHGHGFEGFFHEHHHGGHGFGHHFHHHHGHHHDGGHHGHHGGGGGGGGGGGGGGFFFFFFFBBBBB
@M02197:105:000000000-AN6RF:1:1101:19254:8327 1:N:0:1
CAGAAGGTGTGGTCCTCCGCTTATTGATATGCTTAAGTTCAGCGGGTATTCCTACCTGATCCGAGGTCAACCTTGTAAGATAGTAAAGGAGACCGGCCCGGAAGGTCCTTGCAACTCGGCGCGTGCTCCTAAAAGCTCGTTGCACCGAGGGTCCCACGGACGCCGTCATTGTCTTTGAGACCAGTTGTTCACACAACTTGGGTCCAACACCAAACCCGGGGTTTGAGGGAGGATAATGACGCTCGAACAGGCATGCCCACCGGAATACCAGTGGGCGCAATGTGCGTTCAAAGATTCGATGACTCAC
+
CCCCCFFFFFCBGGGGGGGGGGGHHHHHHHHHHHHGHHHHHHHGGGEGHHHHHHHHHHGHHHHGGGGHHHHHHHHHHHHHGGHHHHHHHHHHGGGGGGGGGGGGGHHHHGFFEGHHHGGGGGGGGGGHHHHHHHHHHHHGHHGHHHHHGGHHHGHHHGGGGGGGHHHGHHHHHHHGHFFHGHHHGFGGHHHGHHGHHHHGHHGHHGGFGFGGFFGGGGGGHHHHHHGHHHHHHGHGGGGGGHHFEHHHHHHHHHGGGGGGHHHHHGHGHHGGGGGGHHHHGGGGHGGFGGGGGGGFFFFFFFAAABB
@M02197:105:000000000-AN6RF:1:1101:6675:8578 1:N:0:1
CAGAAGGTGTGGTCCTCCGCTTATTGATATGCTTAAGTTCGGCGGGTAGTCTTCCTCGCTTTGAGGTCAAGTTGTCAGAGAATTTCCGAAGACGGGTTGGAGCACAACATCCCGATCGGCCACCCTCGCAATTGCGAGGCACCGGCGAAAATACTTATCACGCCGTACTATGTCCAACCAAGAGTTGCACTAACACATTTGAGGTAAGCTACGGTAAGGCAGCAAACCCAAGTCCACCGCTCCCAATGCAAGATCGGAAGTGTGAGAGTACAATGACACTCAAACGAGCATACCCTCAGAATGCCAAAGGGTGCAAGGTGCGTTCAAAGATTCGATGATTC
+
>1AAAF?1BBAABE1AFGFECA0FGHHFFABDFG2D1ABFFEEEG///?12@D2D@1B/??F12/00B1@12@1@GD1F101B1222/////BEE/BA/>BC</<FHEFC@CC@/?@F?@F6>AC9C;B:;CGBBFB99;;GEGGCBG;$00G;BB<BCFFGCAGDFGEGC<BFF?1919GFC<9HHDGEHHHFGF949HFFFC1B2GGHGGFH:HHHDF>19E;9/GBEGC;EFEE/AAEAFHHHHFEFB/EEGHFHHGFDFHFFFDGFBEFDDFBFC1E//GGFDHFHG?CEFGFBGHGDBCD1A0AGBBCHHHCE01GGGCGFFGEB1CC3FFAAAAA
@M02197:105:000000000-AN6RF:1:1101:22698:8525 1:N:0:1
CAGAAGGTGTGGTCCTCCGCTTATTGATATGCTTAAGTTCAGCGGGTAGTCTTACTCGATTTGAGGTCAAGTTGTCAGAGATTGTCCGAAGACGGTTTGGAGCACGACATCCCGATCGGCCACCCTCGCAATTGCGAGGCACCGGCGAAGATACTTATCACGCCGTACTATGTCCAACCAAGAGTTGCACTAACACATTTGAGGTAAGCTACGGTAAGGCAGCAAACCCAAGTCCACCGCTCCCAATGCAAGATCGGAAGTGTGAGAGTACAATGACACTCGAACGAGCATACCCTTCAGAATGCCAAAGGGTGCAAGGTGCGTTCAAAGATTCGATGATTCAC
+
CDDCCFFFFFBCGGGGGGGGGGGHHHHHHHHHHHHHHHHHHHGGGGGGGHHHHHHHHGHHHGHHGHHHFHHHHHHHHHHHHHHHHHHGGGGGHGGGGGGGHHHHHGGGGGHHHGGGGGFGGGGHGHHGGGDGHHHGGGGGGHGGGGGGGGHHHHHHHGGGGGGGHHHHHHHHGGGGGGHHHHGFHHHGGFFHHHFHFFHHHHHHHHHGGHFGHHHHHHGHHHGFGFHGHHHHGGGGGGGGHGGHHHHHHHHGGDGHHHHHHHHHHHHHHGHHGGHHFAFHGHGEGHHHHHGFGHHGGHHHHHHHGHHHHGHHGHHHHGGGGHGGGGGGGFGFCFFFFFFCCBBA
@M02197:105:000000000-AN6RF:1:1101:22923:8551 1:N:0:1
CAGAAGGTGTGGTCCTCCGCTTATTGATATGCGGGGGATTACTTCCTCTAAATGACCAAGATCCTCCGCTTATTGATATGTTCCTCCGCTTATTGATATGCTTAAGTTCAGCGGGTATCCCTACCTGATCCGAGGTCAAACACTAGAATTGGGGGTTTGAGGCAGGATTGTCACAATGACCAAGCGAATAAGTTATTACTACGCCGAAATCATGAGACCCTCCGCCATTGAATTTCGAAAGGGAATTCGCAAGCAAACTCTTCTTTCATAACCAAGCAAAACTACTTGAGTGGTTTTTGATGACGCTCGGACAGGCATGCCTTCCGGAATACCGGAAGGCGCAATGTGCGTTCAAAGATTCGATGATTCAC
+
CABCCFFFFFCCGGGGGGGGGGGHHHHHHHHHGGGGGGGHHHHHHHHHHHHHHHHHHHHHFHHHHHHGGGGGHHHHHHHHHHHHHHHGGGGEHHHHHHHHHHHHGHHHHHHHGGGFGHHHHHFHHHHEHHHHGGGGHHGHGHHHHHFHHHHHGGGGGGGHGGGGGGGGGGGGGGGGGGGGGGGGGGFFGGGGGGFFFGFGFGGFFGHHHFFFFHHGFGGGGGGHFFGGFHFGGFGGHHHHHHHHGGGCFHHHGHHHHHHHFGHGHFHHGHHGHHHHHHFGFHHHHEHHHGHGEEF3FFHHGGGGGFGGHHHHHHGHHHHGGGGFHHHHGGGGDHHGFGGGHFHHEGEGHGGGGGGGGGGFFFFFFFAAA>A
@M02197:105:000000000-AN6RF:1:1101:26349:8675 1:N:0:1
CAGAAGGTGTGGTCCTCCGCTTATTGATATGCTTAAGTTCAGCGGGTAGTCTTACTCGATTTGAGGTCAAGTTGTCGGAGATTGTCCGAAGACGGTTTGGAGCACAACATCCCGATCGGCCACCCTCGCAATTGCGAGGCACCGGCGAAGATACTTATCACGCCGTACTATGTCCAACCAAGAGTTGCACTAACACATTTGAGGTAAGCTACGGTAAGGCAGCAAACCCAAGTCCACCGCTCCCAATGCAAGATCGGAAGTGTGAGAGTACAATGACACTCAAACGAGCATACCCTTCAGAATGCCAAAGGGTGCAAGGTGCGTTCAAAGATTCGATGACTCAC
+
CCCCCFFFFFBBGGGGGGGGGGGHHHHHHHHHHHHHHHHHHHHGGGEGGHGHHHHHHGHHHGHHGHHHHHHHHHHHGGGGGHHHHHHGGGGGHGGGGGGGHHHHHHHGHHHHHGGGGGGGGGGHG<HGGGGGHHHGGGGGGGGGGGGGGGGHHGHGGGGGGGGGHHHHHGHHGGGHGGGGFHFHGHHHFHHFFHGHGFFGGFHHHHGFGFGGHHHHGHHHHHGGGFFHHHHHHGFFGGGGHHGHFHHHHHGGGGGHHHGHGHHGHHHFHHFHGEHHFGGHGFFEGHGGHHFGGHHHGHHFFHFFBCHHGGHHHGGHGGGGGHGGGGGGGGGGBFFBFF5BBBAA
@M02197:105:000000000-AN6RF:1:1101:19823:8559 1:N:0:1
CAGAAGGTGTGGTCCTCCGCTTATTGATATGCTTAAGTTCAGCGGGTAGTCTTACTCGATTTGAGGTCAAGTTGTCAGAGATTGTCCGAAGACGGTTTGGAGCACAACATCCCGATCGGCCACCCTCGCAATTGCGAGGCACCGGCGAAGATACTTATCACGCCGTACTATGTCCAACCAAGAGTTGCACTAACACATTTGAGGTAAGCTACGGTAAGGCAGCAAACCCAAGTCCACCGCTCCCAATGCAAGATCGGAAGTGTGAGAGTACAATGACACTCAAACGAGCATACCCTTCAGAATGCCAAAGGGTGCAAGGTGCGTTCAAAGATTCGATGATTCAC
+
BBCDCFFFFFCDFGGGGGGGGGGHHHHHGHHHHHHHHGHHHHGGGGGGGHHHHHHHHGHHHGHHGHHHHHGHHHHHHHHHHHHHHHGGGGGGHGGGGGGGGHHHHHHGHHHHHGGGGGGGG;GHGHHGGGGGHHGGGGGGGHEGGGGCGGGH9HHHHHHGGGGGHGGGHHHGHGHHGHGHHHHGHGFGGHHHFHHHHHGHHHHHGHHGFFFFHHHHHGHHHHGGGFFHHHFHHGGGGGGGGHHGHHHHHHHE?1GHHHHHHHGHHGHFHFHHFHFGGEGGGGGGGFHHHGC2GHGHGHHFHGHGHHHHGGHHHHHHBGGGFGGGGCGGGEGGFFFFFFFBBAAA
@M02197:105:000000000-AN6RF:1:1101:13411:8596 1:N:0:1
CAGAAGGTGTGGTCCTCCGCTTATTGATATGCTTAAGTTCAGCGGGTAGTCCTACCTGATTTGAGGTCAAACAAGTCATTAAGAGTCCCGTAAAGGACGGTTAGAAAGCAGATACCTCGGAGACACTACCTTTGACGACGATACTATCACGCCAAAAAGTGAATGAATCCTGCAAGCGGTTTCCACTAATGCATTTAAGGAGAGCCGACCTCTTGCGAAGCCCGCAACCCCCACCATCCAAGCCAGAGAAACAAGTTCAATGGTTGAGAATATAATGACACTCAAACAGGCATACCCTTCGGAATACCAAAGGGTGCAAGGTGCGTTCAAAGATTCGATGATTCAC
+
CCCDCFFFFFBCGGGGGGGGGGGHHHHHHHHGHGHHHHHHHHHGGGGGGGHHHHHHHHHHHHHBGHHHHHHHGHHHHHHHHHHHHHHHHGHCGHHHHHGGGGGGHHHHHHHHHHHHHHGGGGGGHHHHHHHHHHHHGGGGGGGGHHHHHHGHGGGHHGGHHHHHHHHHHHHHHHHHGHHHHGHHHHHHHHHHHHHGHHHGHGGGGGGGGGHGGGGGHHGGGGGHGGGGGGGFGGGG3DGHGHFHHGHHHHHHHHHHHHHHGHHHHHHHHHGFHHHGHHGDGHHHHHHHGHHHGFGFGGGHHHHHFHHHHHGGHGBHGGHGGGGHGGGGGGGGGGFFFFFFFBBBAA
@M02197:105:000000000-AN6RF:1:1101:15585:8735 1:N:0:1
CAGAAGGTGTGGTCCTCCGCTTATTGATATGCTTAAGTTCAGCGGGTAGTCCTACCTGATTTGAGGTCAAATTGTCAGAAGTTGGTCTTAAAGGAGACCATTTAGAAGCTGAACCCCGTTTATAAAGCTGCTCTTCACGATGGCGTAAATAATTTATCACACCAAAGTCAGGCAACAAAGGTCCCGCTAATGCATTTCAGGAGAGCCGACCTCTGAGATGAAAAGCCCGCATACTCCCACATCCAAGCCTGATCAACAGAAAAAGCTGAAAAGGTTGAGAATTTCATGACACTCAAACAGGCATGCTCCTCGGAATACCAAGGAGCGCAAGGTGCGTTCAAAGATTCGATGATTCAC
+
CCDCCFFFFFDDGGGGGGGGGGGGHHFHHHHHHHHHHHHHHHHGGGGGGHHHHHHHHHFHHHHHGFHHHHHHHHHHGHHHHHHHHGHHHHHGGHGHHGGHHHHHGHHHHHHFHHHGGGGHHHHGHHFGHHHHHHHHHGGGGGGHGGGGHHFHHHHHHHHHHHHHHHHHHHHHHHHHHHHHGHGHGHHGGGHHHHHHHHHHGHGHDHHHHFGGHGGHHHFHHHHGGGGGGGHHEGFGGHFCHFGGHHGHHHHHHHHHHHFHHHHHHHHHHHHFGFFEHHFFHHHGHHHHHHHGHHHHGFHFHHEHEFGGECHFHGHHGHHHHEGEGGHHFHGGFEHGFGGGGFEGGFFFFFFF??AAA
@M02197:105:000000000-AN6RF:1:1101:26838:8996 1:N:0:1
CAGAAGGTGTGGTCCTCCGCTTATTGATATGCTTAAGTTCAGCGGGTATCCCTACCTGATCCGAGGTCAACCTTGAAAAAATTGGGGGTCGACGGCTGGACTATCACACACACCATGCGAAAAGATAATCTTACTACGCCTGGGGATATGAGATCATCCGCCTTTGAATTTCAGAAGGGAGAATGCAAGCAAACTCATCTTCCAAGACCAAGCAAATCTGCTTGAGAGGTATTTAATGACGCTCGAACAGGCATGCCTCCCGGAATACCAGGAGGCGCAATGTGCGTTCAAAGATTCGATGATTCAC
+
CCCCCFFCFFCCGGGGGGGGGGGHHHHHHHHHHHHHHHHHHHHGGGGGHHHHHHHHHGHHHHHGGGGHHHHGHHHHHHHHGHHHHHGGGGGGGGGGGGGHHHHHHHHHHHHGHGHHHHHHHHHHHHHHHHHHHHHHHHGGHHHGHHHHHHHHHHHHHHHHGHHGHHHGGGHHHGHHHHHGHHHHHHHGHGHHHHHGGGHHGHHHHHHGHHHGHHHHGHHHHGGHHHHHHHHHGFHGGGGGFFGFHHHHHHHHHGFGGGGCHHGHHHHHHHGGGGGGHHFHGGFGHGGGFGGGGGGFFFFFFFBBBBA
@M02197:105:000000000-AN6RF:1:1101:20583:8989 1:N:0:1
CAGAAGGTGTGGTCCTCCGCTTATTGATATGCTTAAGTTCAGCGGGTAGTCTTACTCGATTTGAGGCCAAGTTGTCAGAGATTGTCCGAAGACGGTTTGGAGCACAACATCCCGATCGGCCACCCTCGCAATTGCGAGGCACCGGCGAAGATACTTATCACGCCGTACTATGTCCAACCAAGAGTTGCACTAACACATTTGAGGTAAGCTACGGTAAGGCAGCAAACCCAAGTCCACCGCTCCCAATGCAAGATCGGAAGTGTGAGAGTACAATGACACTCAAACGAGCATACCCTTCAGAATGCCAAAGGGTGCAAGGTGCGTTCAAAGATTCGATGATTCAC
+
CCCCCFFFFFCCGGGGGGGGGGGHHHHHHHHHHHHHHHHHHHHGGGGGGHHHHHHHHGHHHGHHGHGGHHHHHHHHHHHHHHHHHHHGGGGGHGGGGGGGHHHHHHHGHHHHHGGGGGDDGGGHGHHGGGGGHHHGGGGGGHGGGGGHGGHHGHHHGHHGGGGGGHHHHHHHHGGHHHHHGHHGHHHHHHHHHHHHGFFHHHFFFHHGFHGGHHGHHHHHFHGGGGGHHHHHFGFGGGGGHHGHHHHHHHHGGGGHHHHHFHHGHHHHFHGHHHHHHHGHGGGGGHHHGHHHGHHFGHHHHGGHHHHHHGHHHFFGBGGGGHGGGGGGGGGGFFFFFFFCCCBC
@M02197:105:000000000-AN6RF:1:1101:15923:9002 1:N:0:1
CAGAAGGTGTGGTCCTCCGCTTATTGATATGCTTAAGTTCAGCGGGTAGTCTTACTCGATTTGAGGCCAAGTTGTCAGAGATTGTCCGAAGACGGTTTGGAGCACAACATCCCGATCGGCCACCCTCGCAATTGCGAGGCACCGGCGAAGATACTTATCACGCCGTACTATGTCCAACCAAGAGTTGCACTAACACATTTGAGGTAAGCTACGGTAAGGCAGCAAACCCAAGTCCACCGCTCCCAATGCAAGATCGGAAGTGTGAGAGTACAATGACACTCAAACGAGCATACCCTTCAGAATGCCAAAGGGTGCAAGGTGCGTTCAAAGATTCGATGATTCAC
+
CCCCDFFFFFCCGGGGGGGGGGGHHHHHHHHHHHHHHHHHHHHGGGGGGHHHHHHHHGHHHGHHGHGGHHHHHHHHHHHHHHHHHHHGGGGGHGGGGGGGHHHHHHHGHHHHHGGGGGFGGGGHGHHGGGGGHHHGGGGGGHGGGGGGGGGHHHHHHHHHGGGGGDFGHGGGGGHHGGHHHHGGGGFGFHGHHGFFFFHHFHFGFGHGFHGFHHGFFGFFHHGGGGHEHHFFGFGFGEEF1AFHHHGHFFHE>1GHHHHHEHHHHHFFF5FFHFHHGDGFGFEA1GG5FFFAGHHHHGHHHHFGBGHHGGHHHHHHHGGGGGGGGGGGGFGCFFFFFFFBBBBB
@M02197:105:000000000-AN6RF:1:1101:5603:9019 1:N:0:1
CAGAAGGTGTGGTCCTCCGCTTATTGATATGCTTAAGTTCAGCGGGTATCCCTACCTGATCCGAGGTCAACCTTGAAAAAAATGAAGGTCAACGGCAGGGCAATCACACACACCAAGCGGAAAGATAAACTTACTACACCTGGGGATATGAGATCATCCGCCTTTGAATTTCAGAAGGGAGAATGCAAGCATACTCATCTTCCACGACCAAGCAAATTTGCTTGAGGGGTATTTAATGACGCTCGAACAGGCGTGCCTCCCGGAATACCAGGAGGCGCAATGTGCGTTCAAAGATTCGAT
+
DDDEDFFFFFCDGGGGGGGGGGGHHHHHHHHGHHHHHHHHHHHGGGGGHHHHHHHHHHHHHHHGGGGHGHHHHHHHHHHHGGHHHHHHHHHHHGGGGGGGGGGHHHHGHHGHGGHHHGHHHHHHHHHHHHHHHHHHHHHHHHHHHHGHHHHHHHHGHGHHHHHHHHHHHHHHHHHHHHHHHHHHHHHHGHHHHHHGHHHHGGGGGGGGGHHHGHHHHGHHGHHGGHHHHGFGHHGHGGGGGHHGHHHGHGGGHGFGEE?EHHGHHHFHHHHGGGGEGBGGGGGGGGGGFFFFBFFBBBBB
@M02197:105:000000000-AN6RF:1:1101:8561:9059 1:N:0:1
CAGAAGGTGTGGTCCTCCGCTTTTGATATGCTTAAGTTCAGCGGGTAGTCCTACCTGATTTGAGGTCAAATTGCCAGAAGTTGGTCTTAAAGGAGACCATTTAGAAGCTGAACCCCGTTTATAAAGCTGCTCTTCACGATGGCGTAAATAATTTATCACACCAAAGCCAGGCAACAAAGGTCCCGCTAATGCATTTCAGGAGAGCCGACCTCTGAGATGAAAAGCCCGCATACTCCCACATCCAAGCCTGATCAACAGAAAAAGCTGAAAAGGTTGAGAATTTCATGACACTCAAACAGGCATGCTCCTCGGAATACCAAGGAGCGCAAGGTGCGTTCAAAGATTCGATGATTCAC
+
A3AAAFC4@B>AF4FGGBFEGGCGHFEHHHHHHHGHHHHF5BAAEECFGHFHFHHHGHGHHHBFGFFAFGHHGHFGH1FCFFHGEHHHF@DGHHHHGGHHHHFHHGGFHFFHHEAEEGHHHHFHH4GFHFHHHHHFGADG/DFDGGDHG7DGFGHFFCDFHFHFEHGHHGHGHCGHEHHGGFFHCFCGGHHHGGHHHHHHFEFCGAGG/FGFGFHHGGHGGEFGGEEFEFGDFBFFF?HHGGGFGGFFGHFHGHHHHHHHGHFFHFGHHGCCBGFGHHFGEGGFFGDGBEF5A55HGHGFBFGGEGEADFA5FGFGCHHHDE22AGFHHGGGEF4GGGGGGCGGF4FFFFD??AAA
@M02197:105:000000000-AN6RF:1:1101:17362:9206 1:N:0:1
CAGAAGGTGTGGTCCTCCGCTTATTGATATGCTTAAGTTCGGCGGGTAGTCTTACTCGATTTGAGGTCAAGTTGTCAGAGATTGTCCGAAGACGGTTTGGAGCACAACATCCCGATCGGCCACCCTCGCAATTGCGAGGCACCGGCGAAGATACTTATCACGCCGTACTATGTCCAACCAAGAGTTGCACTAACACATTTGAGGTAAGCTACGGTAAGGCAGCAAACCCAAGTCCACCGCTCCCAATGCAAGATCGGAAGTGTGAGAGTACAATGACACTCAAACGAGCATACCCTTCAGAATGCCAAAGGGTGCAAGGTGCGTTCAAAGATTCGATGATTCAC
+
CCCCCFFFFFCBGGGGGGGGGGGHHHHHHHHHHHHHHHHHGGGGGGEEF3FFGDDFF?EGGG3B1FBFFHFBF4FDBG3@BEG3BFF>/A??BFF/FF/FBGBEHFHGHFHHHD7CGFGGF9FGGCGFFFF?GFHGFBDCGGGFGGHHGHFFHGGGEFFFGGGGHHHHHHHHFGGHHGHHHHHHHHHGGDHFHGBHGBHHHHHHHHHGGHGGHHHHHHGHGHGEGGHHHHGHHGGGGGGGHHBHHHHGHHHGGGGHHHHHHHHHHHHHGHHHHFHHHHGHGGGGGHHGHGHFGHHHHGHHHHHHHHHHHGHHHHHHHGGGGHGGGGGGGGGGFFFFFFFCBAAC
@M02197:105:000000000-AN6RF:1:1101:28267:9124 1:N:0:1
CAGAAGGTGTGGTCCTCCGCTTATTGATATGCTTAAGTTCAGCGGGTAGTCTTACTCGATTTGAGGTCAAGTTGTCAGAGATTGTCCGAAGACGGTTTGGAGCACAACATCCCGATCGGCCACCCTCGCAATTGCGAGGCACCGGCGAAGATACTTATCACGCCGTACTATGTCCAACCAAGAGTTGCACTAACACATTTGAGGTAAGCTACGGTAAGGCAGCAAACCCAAGTCCACCGCTCCCAATGCAAGATCGGAAGTGTGAGAGTACAATGACACTCAAACGAGCATACCCTTCAGAATGCCAAAGGGTGCAAGGTGCGTTCAAAGATTCGATGATTCAC
+
CCCBCFFFFFBBGGGGGGGGGGGHHHHHHHHHHHHHHHHHGHHGGGGGGHHHHHHHHGHHHGHHGHHHHGHHHHHGHHHHHHHHHHHGGGGGHGGGGGGGHGHHHHHGHHHHHGGGGGFGGGGHGHHGGGGGHHHGGGGGGHGGGGGGGGGHHHHHHHHHHGGGHHHGGHGGGGFFHGHGHGGGGFHHGHFFFHHHHFHHHHHHGHFGGHFGHHFHHFFGHGGGGGGHHHFHFFGGGE?FEEBHHHHHHHHGDCGHHHHHGFBHGGHHHHGBFHGHGHGHGFGGGHHHEHGFGHEHHHHHCHHGHFGFHFGB4HHGGGGGFFFGGGGGGGGGFFFFFFFCCBAC
@M02197:105:000000000-AN6RF:1:1101:14311:9285 1:N:0:1
CAGAAGGTGTGGTCCTCCGCTTATTGATATGCTTAAGTTCAGCGGGTAGTCCTACCTGATTTGAGGTCAAATTGTCAGAAGTTGGTCTTAAAGGAGACCATTTAGAAGCTGAACCCCGTTTATAAAGCTGCTCTTCACGATGGCGTAAATAATTTATCACACCAAAGCCAGGCAACAAAGGTCCCGCTAATGCATTTCAGGAGAGCCGACCTCTGAGATGAGAAGCCCGCATACTCCCACATCCAAGCCTGATCAACAGAAAAAGCTGAAAAGGTTGAGAATTTCATGACACTCAAACAGGCATGCTCCTCGGAATACCAAGGAGCGCAAGGTGCGTTCAAAGATTCGATGACTCAC
+
DDDDDFFFFFCCGGGGGGGGGGGHHHHHHHHHHHHHHHHHHHHGGGGGGHHHHHHHHHHHHHHHGHHHHHHHHHHHHHHFFHHHHGHHHHHGHGHGHGGHHHHHHHHHGHHEHHHGGGGHHHHHHHHHGHHHHHHGGHHGHGGHGGGGHHHHHHHHHHHGHHGHHHHHHHHHHHHHHHHHHHHHHHGHHHHHHFHHHHHHHHGHGHHHGGHGHHHHHHHHHHHGGGGGGHHHGGFGHHHHHHGGHHGHDHHHGHHHHHGHHHHHHHHHHHHHHGHHHHHGHFHHHHHHHHHGHHHHHHHHHHHHHGGGGGHHHHHHFHHHHGGGGGHHCHGGGGHGGGGGGGGGGFFFFFFFAABAA
@M02197:105:000000000-AN6RF:1:1101:8515:9225 1:N:0:1
CAGAAGGTGTGGTCCTCCGCTTATTGATATGCTTAAGTTCAGCGGGTATCCCTACCTGATCCGAGGTCAAACTTAGAAGGTTGGAGGTTGTTGGCAAGTACCCACCTAGAACTCTATAGCGAGGAGTATTACTACGCTTAGAGCCAAGCGGCACCGCCACTGATTTTAAGACCGACCGTTTTACGGGTAAGGTCCAATACCAAGCAGAGCTTGAGTGTTGTACTGACGCTCGAACAGGCATGCCCCGCGGAATACCACGGGGCGCAATGTGCGTTCAAAGATTCGATGATTCAC
+
CCCBCFFFFFCCGGGGGGGGGGGHHHHHHHGHHHHHHHHHHHHGGGGGHHHHHHHHHHH<HHHGGGG:HH/:HHH:H0HHGHHGHH:FHHGHHHHHHG<<HHHHGGHHHHHHGHHHHHHHG9GGG9GHHHHHHHHGGGGGGHHHHHHH;GGG;GGGHHHHHHHHHHHHHHHHHGGGGHHGGGGGHHHHHHHHGHHHHGGGHHHHHHHHHHHFFGGFHGHHHHFGFFFGHHGHHHHHHFFHGGGGGGGHHHHHFAGGGFGGGGGHGBHGGEFHGGGGGFGGGGFFFFFFFBBAA@
@M02197:105:000000000-AN6RF:1:1101:26372:9359 1:N:0:1
CAGAAGGTGTGGTCCTCCGCTTATTGATATGCTTAAGTTCAGCGGGTAGTCCTACCTGATTTGAGGTCAAACAAGTCATTAAGAGTCCCGTAAAGGACGGTTAGAAAGCAGATACCTCGGAGACACTACCTTTGACGACGATACTATCACGCCAAAAAGTGAATGAATCCTGCAAGCGGTTTCCACTAATGCATTTAAGGAGAGCCGACCTCTTGCGAAGCCCGCAACCCCCACATCCAAGCCAGAGAAACAAGTTCAATGGTTGAGAATATAATGACACTCAAACAGGCATACCCTTCGGAATACCAAAGGGTGCAAGGTGCGTTCAAAGATTCGATGATTCAC
+
CCCCCFFFFFCBGGGGGGGGGGGHHHHHHHHHHHHHHHHHHFHGGGEFGHHHHHGHGHGHHHHHGHHHHHHHHHEHGHHHHHHHHHHHHGHGGHHHFHGGGGGHHHGHGHHFFHHHHHGGGGGGHHHHHGHHHHHHGGGGGGGGHHGHHHGHGGGHHHGGHHHHHHGHHHHHHHHGGGHHGHHHHHHHHHHHHHGGHHGGGGGGGGGGHHGGGGGGHHGFGGGGGGGGFGFHGFFFEGHHHGGHHHHHHGHGHHHHHHHGHHGHHHHHHHHHHHHHHGGGHHHHGHHHEFGGBGGGGCGHGHHHHGHHHHGHHGHHFHGGGGHGGGGGFGGGGFFFFFFFAAAAA
@M02197:105:000000000-AN6RF:1:1101:16998:9398 1:N:0:1
CAGAAGGTGTGGTCCTCCGCTTATTGATATGCTTAAGTTCAGCGGGTAGTCCTACCTGATTTGAGGTCAAATTGTCAGAAGTTGGTCTTAAAGGAGACCATTTAGAAGCTGAACCCCGTTTATAAAGCTGCTCTTCACGATGGCGTAAATAATTTATCACACCAAAGCCAGGCAACAAAGGTCCCGCTAATGCATTTCAGGAGAGCCGACCTCTGAGATGAGAAGCCCGCATACTCCCACATCCAAGCCTGATCAACAGAAAAAGCTGAAAAGGTTGAGAATTTCATGACACTCAAACAGGCATGCTCCTCGGAATACCAAGGAGCGCAAGGTGCGTTCAAAGATTCGATGACTCAC
+
CCCCCFFFFFCCGGGGGGGGGGGHHHHHHHHGHHHHHHHHHHHGGGGGGHHHHHHHHHHHHHHGGHHHHHHHHHHHHHHHHHHHHGHHHHGHHHHHHGGHHHHHHHHHHHHHHHHGGGGHHHHHHHGHHHHHHHHHHHHGHGGHGGGGGHHGHHHHHHHGHHGHHHHHHHHHHHHHHHHGHHHHHHGGHHHHHHHHHHHHHHGHGHHHGGGHGHHHHHHHHHHGGGGGGHHHGGHGGHHHHHGGHHHHHHHGHHHHGHHHHHHHHHHHHHHHHHHHHHHHHFHFHHHHHHHGHHHHHHHHFGHHHGGGGGHHHHHHHHHHGGGGGGHHHHGGGGHGGGGGGGGGGFFFFFFFBBAAB
@M02197:105:000000000-AN6RF:1:1101:5757:9402 1:N:0:1
CAGAAGGTGTGGTCCTCCGCTTATTGATATGCTTAAGTTCAGCGGGTATCCCTACCTGATCCGAGGTCAACCTTGAAAAAAATGGAGGTCAACGGCAGGGCAATCACACACACCAAGCGAAAAGATAAACTTACTACACCTGGGGATATGAGATCATCCGCCTTTGAATTTCAGAAGGGAGAATGCAAGCATACTCATCTTCCACGACCAAGCAAATTTGCTTGAGAGGTATTTAATGGCGCTCGAACAGGCATGCCTCCCGGAATACCAGGAGGCGCAATGTGCGTTCAAAGATTCGATGATTCA
+
CCCCCFFFFFCCGGGGGGGGGGGHHHHHHHHHHHHHHGHHHHHGGGGGHHHHHHHHHGGHHHHFGGGHHHHHHHHHHHHHGGHHHHHGGHGHHGGGGGGGGGGHHHHHHGGHGGHHHGHHHHHHHHHHHHHHHHHHHGHHHHHGHGHHHHHHHHHHGHHHHHGHHHHHHHHHHHHHHHGHHHHHHGHHHHHHHGHHHHHHHGGGGHHGHHHHHHHGGHHHHHHHHHHHHHHHHHHFEGGGGHHGHHHHHHHGHGGGGFGGHHHHHHHHHHHGGGGGHHHHGGGGGGGGGGGGGGFFBFFFFCBBAA
@M02197:105:000000000-AN6RF:1:1101:4374:9406 1:N:0:1
CAGAAGGTGTGGTCCTCCGCTTATTGATATGCTTAAGTTCAGCGGGTAGTCTTACTCGATTTGAGGTCAAGTTGTCAGAGATTGTCCGAAGACGGTTTGGAGCACAACATCCCGATCGGCCACCCTCGCAATTGCGAGGCACCGGCGAAGATACTTATCACGCCGTACTATGTCCAACCAAGAGTTGCACTAACACATTTGAGGTAAGCTACGGTAAGGCAGCAAACCCAAGTCCACCGCTCCCAATGCAAGATCGGAAGTGTGAGAGTACAATGACACTCAAACGAGCATACCCTTCAGAATGCCAAAGGGTGCAAGGTGCGTTCAAAGATTCGATGATTCAC
+
BBBBCFFFFFBCGGGGGGGGGGGHHGHHHHHCHHHHGHHGHHHGGGAEGHHHHHGHHGHHHGHHGHHGHHHHHHHHHHHHHHHHHHHGGGGGGGGEFGGGHHHHHHHGHEHHGGGGCCDCGGGHGHGGGGCGHHHGGGGGGHGGGHGHHGGGHHHHGHHHHGGGHHFGHGHFHGGHGGHHHGFFFHGGFHFHHHGGGFFHHHFHHHHFDGFGHGHHHFHHGGGGFGFHGHHHHGGGGGGGEHFGHHHHHHHGGGGHHHHGHHHEHHHHHGHHHGHGHHGHGGGFEBHGHGF2FGBHDHHHGHHGGHHHHGHHGBHGGGGGDFFBGGGGGGGGCFFFFFFBBAAB
@M02197:105:000000000-AN6RF:1:1101:21710:9344 1:N:0:1
CAGAAGGTGTGGTCCTCCGCTTATTGATATGCTTAAGTTCAGCGGGTAGTCTTACTCGATTTGAGGTCAAGTTGTCAGAGATTGTCCGAAGACGGTTTGGAGCACAACATCCCGATCGGCCACCCTCGCAATTGCGAGGCACCGGCGAAGATACTTATCACGCCGTACTATGTCCAACCAAGAGTTGCACTAACACATTTGAGGTAAGCTACGGTAAGGCAGCAAACCCAAGTCCACCGCTCCCAATGCAAGATCGGAAGTGTGAGAGTACAATGACACTCAAACGAGCATACCCTTCAGAATGCCAAAGGGTGCAAGGTGCGTTCAAAGATTCGATGATTCAC
+
CCCCBFFFFFCCGGGGGGGGGGGHHHHHHGHHHHHHHHHHHHHGGGGGGHHHHHHHHGHHHGHHGHHHHHHHHHHHHHFHHHHHHHHGGGGGHGGGGGGGHHHHHHHGHHHHHGGGGGGGGGGHGHHGGFGGHHGGGGGGGHGGGHHGHGGHHHHGHHHHHGGGHHHHHHHGFGGHGHHHHHHGHGFHHFHHGHHHHHFGHHHHFHHGFFFGHHHHHGHHFHGGGGHHHHHHHGFEGGGGHHEHHHHGHHHGGGGGHHHHHHHHHHGHHFHHHHHHFFGHGGGGGHHGHHHFFHHHHHHEGHHGHHHGHGHHGHHHHGGGGGGGGGGGFEGGFFFFBFFBA@BA
@M02197:105:000000000-AN6RF:1:1101:15048:9444 1:N:0:1
CAGAAGGTGTGGTCCTCCGCTTATTGATATGCTTAAGTTCAGCGGGTATTCCTACCTGATCCGAGGTCAACCTTTGTAAATAAAAGAAGGAGACCGGCCCGGAAGGTCCTTGAAACTCGACGCGTGCTCGTTTAAAAGCTCGTTGCACCGAGGGTCCCACGGACGCCGTCATTGTCTTTGAGACCAGTTGTTCACACAACTTGGGTCCAACACCAAACCCGAGGTTTGAGGGAGGATAATGACGCTCGAACAGGCATGCCCACCGGAATACCAGTGGGCGCAATGTGCGTTCAAAGATTCGATGATTCAC
+
CCCCCFFFFFCCGGGGGGGGGGGHHHHHHHHHHHHFHHHHHHHGGGGGHHHHHHHHHHHHHHHGGGGHHHHHHHHHHHHFGHGGHHGGHGHHGGGGGGGGGGGGGGGHHGHFHHHHHGFHGCGGGGGGHGGGGHHFGHHHHHHGHGHHHHGGGHGHHHHHGGGGGGGHHHHHHHHHHHFHHHGGGHGFHHFHHGGHHHGHHHFHGHGHGHFFFFFFFGGGHHGHHFGFHGHHHHHHGHHGGGGGHHFEHHGHHHHHHGCFGFGHHHBHCHHHHGGGGGGHHHHGEGGHGBBFGGGGGGFBFFFFFAAA>A
@M02197:105:000000000-AN6RF:1:1101:23436:9409 1:N:0:1
CAGAAGGTGTGGTCCTCCGCTTATTGATATGCTTAAGTTCAGCGGGTATCCCTACCTGATCCGAGGTCAAACACTAGAATTGGGGGTTTGAGGCAGGATTGTCACAATGACCAAGCGAATAAGTTATTACTACGCCGAAATCATGAGACCCTCCGCCATTGAATTTCGAAAGGGAATTCGCAAGCAAACTCTTCTTTCATAACCAAGCAAAACTACTTGAGTGGTTTTTGATGACGCTCGGACAGGCATGCCTTCCGGAATACCGGAAGGCGCAATGTGCGTTCAAAGATTCGATGATTCAC
+
DDDDDFFFFFCCGGGGGGGGGGGHHHHHHHHHHHHHHHHHHHHGGGGGHHHHHHHHHHHHHHHGGGGHHHHHHHHHHHHHHHHHGGGGGGHGHGGGGGHHHHHHHHHHGHHHHHHGGGGGGHHHHHHHHHHHHGGGHHHHHHHHHHHHHGHHHGHHGGGHHHHHHHHHHHHHHHHHHGHHHHHHGHGHHGHHGHHHHHHHHHGHHHHHHGHHHHHHHHHHGHGGHHHHHHHGGGGGGGGHHHHHHHHHHGGGCGGHHGHGGGGGHHGGDGGHHHHGEFGHGGFGGGGGGGFFFFFFFCBBAA
@M02197:105:000000000-AN6RF:1:1101:21374:9422 1:N:0:1
CAGAAGGTGTGGTCCTCCGCTTATTGATATGCTTAAGTTCAGCGGGCAGTCTTACTCGATCTGAGGTCAAGTTGTCAGAGATTGTCCGAAGACGGTTTGGAGCACAACATCCCGATCGGCCACCCTCGCAATTGCGAGGCACCGGCGAAGATACTTATCACGCCGTACTATGTCCAACCAAGAGTTGCACTAACACATTTGAGGTAAGCTACGGTAAGGCAGCAAACCCAAGTCCACCGCTCCCAATGCAAGATCGGAAGTGTGAGAGTACAATGACACTCAAACGAGCATACCCTTCAGAATGCCAAAGGGTGCAAGGTGCGTTCAAAGATTCGATGATTCAC
+
ABB@AFFFFFCBGGGGGGGGGGGHHHHHHHHHHHHHHHHHHHHGGGGGGHHHHHHHHGHHHHHFHGHHFHGHHGHHHHHHHHHGHHGGGGGGFGGGGGGGGHHHHHHGHGHHEGGGGGFFD;GHGHHGGGFGFHGGGGGGGGGGGGGHGGGHGFHHHGGGGGGGHHGHHGGHFGGHHHHHHHHHHGHHGHHHHGGHHGFHHHHHHHGGGHGGHHHGHHHHHHGGFFHGGHHHHFFEGGGGEHHGHHHGHHHGGDGHHGHHGHHHHHHGDFGHHEHHHFGEGGGGGHGHHHFFGHHHHHHGHHHFGHFCHGHFGGHHHGGGGHGGGGGGGECGFFFFFFFBBBBB
@M02197:105:000000000-AN6RF:1:1101:21335:9564 1:N:0:1
CAGAAGGTGTGGTCCTCCGCTTATTGATATGCTTAAGTTCAGCGGGTATCCCTACCTGATCCGAGGTCAACCTTGAAAAAAATGGAGGTCAACGGCAGGGCAATCACACACACCAAGCGAAAAGATAAACTTACTACACCTGGGGATATGAGATCATCCGCCTTTGAATTTCAGAAGGGAGAATGCAAGCATACTCATCTTCCACGACCAAGCAAATTTGCTTGAGAGGTATTTAATGACGCTCGAACAGGCATGCCTCCCGGAATACCAGGAGGCGCAATGTGCGTTCAAAGATTCGATGACTCAC
+
CDDCCFFFFFCCGGGGGGGGGGGHHHHHHHHHHHHHHHHHHHHGGGGGHHHHHHHHHHHHHHHGGGGHHHHHHHHHHHHHGGHHHHHGGHHHHGGGGGGGGGGHHHHHHHGGGGHHHGHGHHHHHHHHHHHHHHHGHHHHHHHGHHHHHHHHHHHHHHGGGHGHHHHHHHHHHHHHHGGHHHGGHHHHGGHHHHGGHHHHGGGGGHHGHHHHHHGHHFGHHFHGHHHHHHHHHHHHGGGGGGHGHHHHHHHHHGGGGGGGHHHHHHHHHHHGGGGGHFHHGGGGHGGGGGGGGGGFFFFFFFCBBCC
@M02197:105:000000000-AN6RF:1:1101:16642:9485 1:N:0:1
CAGAAGGTGTGGTCCTCCGCTTATTGATATGCTTAAGTTCAGCGGGTAGTCTTACTCGATTTGAGGTCAAGTTGTCAGAGATTGTCCGAAGACGGTTTGGAGCACAACATCCCGATCGGCCACCCTCGCAATTGCGAGGCACCGGCGAAGATACTTATCACGCCGTACTATGTCCAACCAAGAGTTGCACTAACACATTTGAGGTAAGCTACGGTAAGGCAGCGAACCCAAGTCCACCGCTCCCAATGCAAGATCGGAAGTGTGAGAGGACAATGACACTCAAACGAGCATACCCTTCAGAATGCCAAAGGGTGCAAGGTGCGTTCAAAGATTCGATGATTCAC
+
DCDDDFFFFFBCGGGGGGGGGGGHHHGHHHHHHHHHHHHHHHHGGGGGGHHHHHHHHGHHHGHHGHHHHHHHHHHHHHHHHHHHHHHGGGGGHGGGGGGGHHHHHHHGHHHHHGGGGGGGGGGHGHHGGGGGHHHGGGGGGHGGGHHHHGGHHHHHHHHHHGGGHGHGGHHHHGHHHHHHHHHHHHHHHFHFHHGFHGHHHHHHHHHGGHGGHHGHHHGGGGGHGGHHHHHHGGFEGCGEHGHHHHHHHHGGGGGHHHHHHHHHHHHHHHHHHHHHHDGHGFGGGHHHHHGFGFHGGGHHHHHHHHHHHGHHGHHGHGGGGHGGGGGGGGGGFFFFFFF@BBAB
@M02197:105:000000000-AN6RF:1:1101:11055:9614 1:N:0:1
CAGAAGGTGTGGTCCTCCGCTTATTGATATGCTTAAGTTCAGCGGGTAGTCTTACTCGATTTGAGGTCAAGTTGTCAGAGATTGTCCGAAGACGGTTTGGAGCACAACATCCCGATCGGCCACCCTCGCAATTGCGAGGCACCGGCGAAGATACTTATCACGCCGTACTATGTCCAACCAAGAGTTGCACTAACACATTTGAGGTAAGCTACGGTAAGGCAGCAAACCCAAGCCCACCGCTCCCAATGCAAGATCGGAAGTGTGAGAGTACAATGACACTCAAACGAGCATACCCTTCAGAATGCCAAAGGGTGCAAGGTGCGTTCAAAGATTCGATGATTCAC
+
CCCCCFFFFFABGGGGGGGGFFGHHHHHHHHHHHHFFHHHHHHGGGGGGGHHHHHHHGHHHGHHGHHHHHGHHHHHHHHGHHHHHHHGGGGGHGGGGGGGHHHHHHHGHHHGHGGGGGDGG;GHGHHGGGCGHHGGFGGGGHGGGGGGC@EFHHHHHHHHHGGGHHHGHHGHHGGHHGHGHGHGHHHHHHHHHGGFGFGGHHGHFHHGGHFFGHGGHHHHGFGGFFFGGHHEEFFEGGGFF13FHGBHGHHGGEDHGHHHHHHHHHHHHGHHGBHHHFGFGGFGGHHHHHHHCFHGHHHHHG3FFHHCAGHHHGHHHGGGFCGGGGGGGGGGFFFFFFF?BBBB
@M02197:105:000000000-AN6RF:1:1101:19600:9755 1:N:0:1
CAGAAGGTGTGGTCCTCCGCTTATTGATATGCTTAAGTTCAGCGGGTATCCCTACCTGATCCGAGGTCAACCATAGAAAAATTGGGGGTTGATGGCAAGCATCCACCAGGACTCCATAGCGAGAAGAATTACTACGCTTAGAGCCAGATGGCGCCGCCACTGATTTTAAGGGCTGCCAGTGCAGCAGGCCCCAACACCAAGCTGAGCTTGAGGGGTTATAATGACGCTCGAACAGGCATGCCCCTCGGAATACCAAGGGGCGCAATGTGCGTTCAAAGATTCGATGATTCAC
+
DDDDDFFFFFDCGGGGGGGGGGGHHHHHHHHHHHHHHHHHHHHGGGGGHHHHHHHHHHHHHHHGGGGHHHHHGHHHHHHHHHHHHHGGGGGH:HHHHHGHHHHHHHHHHGHHHHHHHGHHGGGGGHHHHHHHHHHGGGGGHHHHHHHHHHGHGGGGHGGGHHHHHHHHHGHHGHHHHHHHHGGHGGGGGGGHGGGGGHHHHGFHHHHFFGGGHHHGHGGHHGGGGFFGGHHHFHHHHHGFFE?E?HHHHHBHCHHHGGGGGHHHHGGGGHGGGGGGGGGGFFFFFFFBBBAB
@M02197:105:000000000-AN6RF:1:1101:28595:9864 1:N:0:1
CAGAAGGTGTGGTCCTCCGCTTATTGATATGCTTAAGTTCAGCGGGTAGTCTTACTCGATTTGAGGTCAAGTTGTCAGAGATTGTCCGAAGACGGTTTGGAGCACAACATCCCGATCGGCCACCCTCGCAATTGCGAGGCACCGGCGAAGATACTTATCACGCCGTACTATGTCCAACCAAGAGTTGCACTAACACATTTGAGGTAAGCTACGGTAAGGCAGCAAACCCAAGTCCACCGCTCCCAATGCAAGATCGGAAGTGTGAGAGTACAATGACACTCAAACGAGCATACCCTTCAGAATGCCAAAGGGTGCAAGGTGCGTTCAAAGATTCGATGACTCAC
+
DDDCDFFFFFCCGGGGGGGGGGGHHHHHHHHHHHHGHHHHHHHGGGGGGHHHHHHHHGHHHGHHGHHHHGHHHHHHHHHGHGHHHHHGGGGGHGGGGGGGHHHHHHHGHHHHHGGGGGGGGGGHGGHGGGGGHHHGGGGGGHGGGGGHGGGHHHHHHHHHHGGGHHHGHHGGHGGHGGHHHHHHHGHFHGHFHHHHHGFHHHHHHHHGGGFGHHHHHHHHHHGFFFGHHHHHHGFAGGGGGGHHHHHHHHHGFFGGHHHHHHHHHHHHHHHGHHHHHFGHGGGGGHHHHHHHGFHGGHHGGHGHHHHHCGGBDHHHHGGGGHGGGGGGGGGFFFFFFFFBAAAA
@M02197:105:000000000-AN6RF:1:1101:24994:9853 1:N:0:1
CAGAAGGTGTGGTCCTCCGCTTATTGATATGCTTAAGTTCAGCGGGTAGTCTTACTCGATTTGAGGTCAAGTTGTCAGAGATTGTCCGAAGACGGTTTGGAGCACAACATCCCGATCGGCCACCCTCGCAATTGCGAGGCACCGGCGAAGATACTTATCACGCCGTACTATGTCCAACCAAGAGTTGCACTAACACATTTGAGGTAAGCTACGGTAAGGCAGCAAACCCAAGTCCACCGCTCCCAATGCAAGATCGGAAGTGTGAGAGTACAATGACACTCAAACGAGCGTACCCTTCAGAATGCCAAAGGGTGCAAGGTGCGTTCAAAGATTCGATG
+
CCCCBFFFFFCCGGGGGGGGGGGHHHGHHHHHHHHHHHFHHHHGGGGGGHHHHHHHHGHHHGHHGHHGGHHHHHHHHHHHHHHGHHHGGGGGHGGGGGGGHHHHHHHGHHHHHGGGGGGGGGGHGHHGGGGGHHGGGGGGGHGGGGGHGGGGHHHHHHHHHGGGGHHGHHGHGGGHGHGHGHHHGGHGGFHHHHFHHFGHHHGHHHHGFHGGHHHHHHGHHHGGGFHGHHHHHGGGGGGGHGHHHHHHHHHGGEEHHHHHHFFHHHHHHHHHHFHHGFGHGGGGGGGDDHGGGHHHHGHHHHGHHCHHHGGHHHHHGGGGGGFGCFFFFAFFFBBBBB
@M02197:105:000000000-AN6RF:1:1101:12687:9814 1:N:0:1
CAGAAGGTGTGGTCCTCCGCTTATTGATATGCTTAAGTTCAGCGGGTATTCCTACCTGATCTGAGGTCAACTTTGCTATTTCTTTGGGGTTGGGCTGGTTCGCCCACTAGACCGCTGTAAGGATGATTACTCTACAGGGGACAAGTGCGCTACCGCCATTCATTTTCAGCGGTTGCCACAGTGGGCAATCCGCCAACACCAAGCTAGGGCTTGAGGGTAGAAATGACGCTCAGACAGGCATACCCGGCGGAATACCACCGGGTGCAATGTGCGTTCAAAGATTCGATGATTCAC
+
CCCDCFFFFFCCGGGGGGGGGGGHHHHHHHHHHHHHHHHHHHHGGGGGHHHHHHHHHHHHHHHHHGGGGHHHHHGHHHHHHHHHHHHGGGGGGGHHGGHHGEEGGGGHHHHHHGGGGGHHHHHHHHHHHHHHHGHHHHGGGGHGHGHHGGGGGHGGHGGHHHHHHHHGHHHHHHHHHHHHHHHGGGGGGGGHGGGHGHGGHHHHHHHGHFGHHHHHHHFHHHGFGGGHHHHHHHHHHHHHGFGGEDEFHHHGB?GGECGGHHHHHHHGGGGHGGGGGGGGGGFFFFFFFAABBB
@M02197:105:000000000-AN6RF:1:1101:18088:9817 1:N:0:1
CAGAAGGTGTGGTCCTCCGCTTATTGATATGCTTAAGTTCAGCGGGTAGTCTTACTCGATTTGAGGTCAAGTTGTCAGAGATTGTCCGAAGACGGTTTGGAGCACAACATCCCGATCGGCCACCCTCGCAATTGCGAGGCACCGGCGAAGATACTTATCACGCCGTACTATGTCCAACCAAGAGTTGCACTAACACATTTGAGGTAAGCTACGGTAAGGCAGCAAACCCAAGTCCACCGCTCCCAATGCAAGATCGGAAGTGTGAGAGTACAATGACACTCAAACGAGCATACCCTTCAGAATGCCAAAGGGTGCAAGGTGCGTTCAAAGATTCGATGATTCAC
+
CCCBCFFFCFBCGGGGGCGGGGGHHHHHGGHGHHHHGHHHGHGGGGGGGHHHHHHHHGGHHGHHGHHHGHHHFHHHHHHHHHHHHHHGGGGGHGGGGGGGHHHHHHHGHHHHGGGGGGGGGGGGGHHGGGGGHHHGGGGGGHGGGGGHGGGHFHHCHHHHHGGGGGHHHHHGHGGHHGHHHGFGHGGFFFHHGFHHGGHHHFHHHHHGGHGGHGHGHHHHHHGGGGHGGHHFFGGEGGGGHHHHHHHHHHHGGGGGHHHHGHFGGHHHHGHHHHHFGAGHGGGGGHHHHGFBGHHGHFHHHHGHHHHHCGHHHHHHHGGGGHGGGGGGGGGGFFFFFFFABBBB
@M02197:105:000000000-AN6RF:1:1101:14486:9954 1:N:0:1
CAGAAGGTGTGGTCCTCCGCTTATTGATATGCTTAAGTTCAGCGGGTAGTCTTACTCGATTTGAGGTCAAGTTGTCAGAGATTGTCCGAAGACGGTTTGGAGCACAACATCCCGATCGGCCACCCTCGCAATTGCGAGGCACCGGCGAAGATACTTATCACGCCGTACTATGTCCAACCAAGAGTTGCACTAACACATTTGAGGTAAGCTACGGTAAGGCAGCAAACCCAAGTCCACCGCTCCCAATGCAAGATCGGAAGTGTGAGAGTACAATGACACTCAAACGAGCATACCCTTCAGAATGCCAAAGGGTGCAAGGTGCGTTCAAAGATTCGATGATTCAC
+
DDDDCFFFFFBCGGGGGGGGGGGGHHHHHHHHHHHHHHHHHHHGGGEGGHHHHHHHHGHHHGHGGHGHGHGHHHGHHHHHHHHHHHHGGGGGHGGGGGGGGHGHHGHGGHHHHGGGGGGGG;GHGHHGGGGGHHHGGFGGGHGGGGGFGGGHGHHHHHHHHGGGHHHGHHHGGGGHHHHHHHHFGHGGHHHHFHHFFFFHHGHHGHHGGHGGHHGHHGHHHHGGGGHHHHHGHGGGGGGEEGHHFHHHHHGGGGGHGHHHHGFEHHHHHHHHHHHHHHGHGGGGGGHHHHGGGHHGHHHHHFCHGBHHGGHHFHFFHGGGGHGGGGGGGGGGFFFFFFFBBBAA
@M02197:105:000000000-AN6RF:1:1101:15639:10196 1:N:0:1
CAGAAGGTGTGGTCCTCCGCTTATTGATATGCTTAAGTTCAGCGGGTAGTCCTACCTGATTTGAGGTCAAATTGTCAGAAGTTGGTCTTAAAGGAGACCATTTAGAAGCTGAACCCCGTTTATAAAGCTGCTCTTCACGATGGCGTAAATAATTTATCACACCAAAGCCAGGCAACAAAGGTCCCGCTAATGCATTTCAGGAGAGCCGACCTCTGAGATGAGAAGCCCGCATACTCCCACATCCAAGCCTGATCAACAGAAAAAGCTGAAAAGGTTGAGAATTTCATGACACTCAAACAGGCATGCTCCTCGGAATACCAAGGAGCGCAAGGTGCGTTCAAAGATTCGATGATTCAC
+
BBBBAFFCFFBBGGGGGGGGEGGHHHHHHGCFHH5GFHGHHHHGGGGGGHHHHHHHHHGHHHGFEHFGC3FFHHHHHHHGHHHGHEHHHHHGHHHHHGGHHHHGHHHHHHHHHHHGGGFGHHHHHHFGHFFHH<HHHHGGFFGHGFFFHHGHHGHHHHHHHHGHGFFHFGGFHGFHHHFHH:HHHGGGGGHHHHHFHHHHHHGHGGFGFGGGGHGHGGFGGBGGFEFCEGGFFGGFGF>FGFGCFFG1EG@2HHHFHHFHGGHGFHFFFFEHG0HGHHGGF11DFG2F1F1/DFEGF1HFFHHEG?A/A/A2A2ED1FAFFE00CEB11G0EE01FGFDG3DGGCB1FFFFFA1AAA
@M02197:105:000000000-AN6RF:1:1101:25183:10185 1:N:0:1
CAGAAGGTGTGGTCCTCCGCTTATTGATATGCTTAAGTTCAGCGGGTATCCCTACCTGATCCGAGGTCAACCTGTAAAAATTGGGGGGGTTTGATGGCAAGCCTCCATCCAGCGCCCAGAAGCGAGGTGATGTTACTACGCTTAGGGGTCAGACGGTGCCGCCACTGACTTTGAGGCAGGCCCTACAGGGCGAGCCCAAGACCACGCAAGGCGTGAGGGTTGTAATGACGCTCGAACAGGCATGCCCCCTGGAATACCAGAGGGCGCAATGTGCGTTCAAAGATTCGATGATTCAC
+
CCCCCFFFFFCCGGGGGGGGGGGHGHHHHHHHHHHHHHHHHHHGGGGGHHHHHHHHHHHHHHHGGGGHHHHHHHHHHHHHHHHHHGGGFFFFFFFFFFFFFFFFFFFFFFFGGGFGFFGGFGGGFFFAFFFFFFGGFFGHHHFFGHHHHFFGHFGFGFFGGHGHHHHHHFHHHHHHFGGHGHGHHHGGGGGHHHHHHHGHHGGFGHHGHGHHHHHHGGGFHHFGHGGGGGHHGHHHHHHGHHFGGGGHHHHHHGHFGHHHGGGGGHHHHGGGGHGGGGGGGGGGFFFFFFFCCAAA
@M02197:105:000000000-AN6RF:1:1101:21815:10253 1:N:0:1
CAGAAGGTGTGGTCCTCCGCTTATTGATATGCTTAAGTTCAGCGGGTATCCCTACCTGATCCGAGGTCAACCGTAAAGAATGGGGGGTTATGGCAGGGGGCCACCTGGACCCTATAGAGAGAGAATTACTACGCTTAGAGCCAGACGGCACCGCCACTGATTTTAAGGGCCGCGAAACCGCGAACCCCAAGACCGAGCCGAGGCTTGAGTGGTTATAATGACGCTCGAACAGGCATGCCCCTCGGAATACCAAGGGGCGCAATGTGCGTTCAAAGATTCGATGATTCAC
+
CCCCCFFFFFCCGGGGGGGGGGGHHHHHHHHHHHHHHHHHHHHGGGGGHHHHH<HH<H;<HHH9GG/HHHHHG;HGH:HH<HHHGGFGGEGH<C7G?,C9.:$C;:FF#CGDE:099#999;0CFGBBF9BF/AEF/:0:BF:.:EF?=-GGGHFHHGHHFFFHFHGGGGDGGHDCFGGC?FGGGGHHHFEFGFFAGGGH;GGHHHG:F9HHFHGHHHGGF?DHHGGHHHHHHHHGGGGGGGHHHHHGGHHHHGGGGDHHHHGGGGHGGGGFGGGGGFFFFFFFCCCCC
@M02197:105:000000000-AN6RF:1:1101:24542:10381 1:N:0:1
CAGAAGGTGTGGTCCTCCGCTTATTGATATGCGGAGGGTTACTTCCTCTAAATGACCAAGATCCTCCGCTTATTGATATGCTTAAGTTCAGCGGGTAGTCTTACTCGATTCGAGGTCAAGTTGTCAGAGATTGTCCGAAGACGGTTTGGAGCACAACATCCCGATCGGCCACCCTCGCAATTGCGAGGCACCGGCGAAGATACTTATCACGCCGTACTATGTCCAACCAAGAGTTGCACTAACACATTTGAGGTAAGCTACGGTAAGGCAGCAAACCCAAGTCCACCGCTCCCAATGCAAGATCGGAAGTGTGAGAGTACAATGACACTCAAACGAGCATACCCTTCAGAATGCCAAAGGGTGCAAGGTGCGTTCAAAGATTCGATG
+
BBBBBFFFFFBBGGGGGGGGGGGHHHGHHHHHGGFGCGEGHHHHHHHHHHHHHHHHHHGHHGHHHHHGGGGGHHHHHGHHHHHHHHFHGHHHGGG@EGHHHHHHHHGHHHHGHHGFHHHHHHHHHHHHHHGHHHHHGGGCGHGGGGGGGHHHHHHHGHHGHHFGGCFFGGGGHGHHGGGGGFGGGGFACGFGGFHHHHHHHHFFFHFGFGFGGHHHHHHHHGGGHHHHHHHHHHGHGHHHHGFFHHHHHHHHHHHHGGHGGHHHHHHHHHHGGGFHGHHGHGGGFGGGGHHHHGHHFHHHGGGGHHHHHHHGHHHHHHHHHFHHHFFGFGEGEGHHHHHHHGHHHHHHHHHFHCFHHHGHHHHHHGGGGGGGGFGFFFCFFFBBBCB
@M02197:105:000000000-AN6RF:1:1101:10594:10346 1:N:0:1
CAGAAGGTGTGGTCCTCCGCTTATTGATATGCTTAAGTTTAGCGGGTAGTCTTACTCGATTTGAGGTCAAGTTGTCAGAGATTGTCCGAAGACGGTTTGGAGCACAACATCCCGATCGGCCACCCTCGCAATTGCGAGGCACCGGCGAAGATACTTATCACGCCGTACTATGTCCAACCAAGAGTTGCACTAACACATTTGAGGTAAGCTACGGTAAGGCAGCAAACCCAAGTCCACCGCTCCCAATGCAAGATCGGAAGTGTGAGAGTACAATGACACTCAAACGAGCATACCCTTCAGAATGCCAAAGGGTGCAAGGTGCGTTCAAAGATTCGATGATTCAC
+
CDDCCFFFFFBCGGGGGGGGGGGHHHHHHHHHHHHHHHHHHHHGGGGGGHHHHHHHHGGHHGHHGHHHHHHHHHHHHHHHHHHHHHHGGGGGHGGGGGGGHHHHHHHGHHHHHGGGGGGGGGGHGHHGGGGGHHHGGGGGGHGGGGHHHGGHHHHHHHHHHGGGGHHHHHHHGGGHHHGHHHHHHHHGGFHHHHHHHFHHHGHHHHGGGHGGHHHHHHHGHHGFGGHHFHHHHGGFGGGGGHGHHGHHHHHGGGGHHHHHGHFHHHHHHHHHHHHHHHGGGGGGGHHGHHFCGHGHHHHHHHHHHHHGGGHHHHHHHGGGGHGGGGGGGGGGFFFFFFFDCCCC
@M02197:105:000000000-AN6RF:1:1101:19242:10350 1:N:0:1
CAGAAGGTGTGGTCCTCCGCTTATTGATATGCTTAAGTTCAGCGGGTAGTCTTACTCGATTTGAGGTCAAGTTGTCAGAGATTGTCCGAAGACGGTTTGGAGCACAACATCCCGATCGGCCACCCTCGCAATTGCGAGGCACCGGCGAAGATACTTATCACGCCGTACTATGTCCAACCAAGAGTTGCACTAACACATTTGAGGTAAGCTACGGTAAGGCAGCAAACCCAAGTCCACCGCTCCCAATGCAAGATCGGAAGTGTGAGAGTACAATGACACTCAAACGAGCATACCCTTCAGAATGCCAAAGGGTGCAAGGTGCGTTCAAAGATTCGATGATTCAC
+
CBCCCFFFFFCCGGGGGGGGGGGHHHHHHHHHHHHHHHHHHHHGGGGGGHFHHHHHHGCHHGGHGHHHHHHHHHHHHHGHHHHHHHHGGGGGHGGGGGGGHGHHHHHGH<HHHGGGGGGGGFGHGHHGGGGGHHHGGGGGGHGGGHGGGHHHHGHHGHHHHGGGGHHHHGGGGGGHHGHHHHGHHHGFGFHHFHHHFHGFHHHHHGHGFHGGHHHHHHHHHGGGFFGHHHGGFFFGGGFF1HGHHHHFHHGGGGGHHHFHHHHHHHHHHDHHHHHHGGEHEF1GGHHGHHGHGHGHGHHHHHFFHHHCHGHHHHHHHGGGGGFFGGGGGGGGBFFFFFFBBAAB
@M02197:105:000000000-AN6RF:1:1101:12914:10441 1:N:0:1
CAGAAGGTGTGGTCCTCCGCTTATTGATATGCTTAAGTTCAGCGGGTAGTCCTACCTGATTTGAGGTCAAATTGTCAGAAGTTGGTCTTAAAGGAGACCATTTAGAAGCTGAACCCCGTTTATAAAGCTGCTCTTCACGATGGCGTAAATAATTTATCACACCAAAGCCAGGCAACAAAGGTCCCGCTAATGCATTTCAGGAGAGCCGACCTCTGAGATGAAAAGCCCGCATACTCCCACATCCAAGCCTGATCAACAGAAAAAGCTGAAAAGGTTGAGAATTTCATGACACTCAAACAGGCATGCTCCTCGGAATACCAAGGAGCGCAAGGTGCGTTCAAAGATTCGATGATTCAC
+
CCCCCFFFFFCCGGGGGGGGGGGHHHHHHHHHHHHHGHHHHHHGGGGGGHHHHHHHHHGHHHHHGGHHHHHHHHHHHHHHHHHHHGHHHHHHHGHHHGGHHHHHHHHHHHHHHHHGGGGHHHHHHHFGHHHHHHHHHHHGGGGHGGGGHHHHHHHHHHHHHHGHHHHHHHHHHHHHHHHHHHHHHHGHGGHHHHHHHHHHHHGHGHHHGGHGHHGHHHGHHHHGGGGGGHGGFGGGHFHHHHGGHHHHHHHHHGGHGHHGHHHHHHGHHHHHHFHHHHHHHGHHHHHHHHHGHHHHHHHGHHHHGGGGGGHHHHFGHHHHHGGEEGHHHGGGGGFGGGGGGGGGFFFFFFFBBCBAB
@M02197:105:000000000-AN6RF:1:1101:17278:10411 1:N:0:1
CAGAAGGTGTGGTCCTCCGCTTATTGATATGCTTAAGTTCAGCGGGTATCCCTACCTGATCCGAGGTCAACCTTGAAAAAAATGGAGGTCAACGGCAGGGCAATCACACACACCAAGCGAAAAGATAAACTTACTACACCTGGGGATATGAGATCATCCGCCTTTGAATTTCAGAAGGGAGAATGCAAGCATACTCATCTTCCACGACCAAGTAAATTTGCTTGAGAGGTATTTAATGACGCTCGAACAGGCATGCCTCCCGGAATACCAGGAGGCGCAATGTGCGTTCAAAGATTCGATGACTCAC
+
CCCCCFFFFFCCGGGGGGGGGGGHHHHHGHHHHHHGHHHHHFHGGGGGHHHHHHHHHHHHHHHGGGGHHHFHHHHHHHHHGGHHHHHGGHHHHGGGGGGGGGGHHHHHGGGGGGHHGGHHHGHHHHHHHHHHHHHEHFHHHHHGHHHHHHHHGGHGGHHGHHGGHHHHHHHHHHHHHHGHGHHGGGHHHGHHGHGGHGGGGGGGGHGGGHHHGFHHHGHHHHFHHHHHHHHFHHHHFGGGGHGGHGBGDHGGFGECGE?GGHHHHHHHGHHGGGGGHHHHEGGGHGGGGGGGGGGBFFFFFFBBBBA
@M02197:105:000000000-AN6RF:1:1101:11640:10512 1:N:0:1
CAGAAGGTGTGGTCTTCCGCTTATTGATATGCTTAAGTTCAGCGCGTATTCCTACCTGATCCGAGGTCAACCTTAGAAGTTTCCTAGTTAAAGGAGAGGACCGGGTCCCGGGTGCCCTTGTCCGATACGTGCTCAGTTAAAAGCTCAGTGTACCGGGGGAACCACAGGCCGCCGTCATTGTCTTTAGGAGGGGTCGATCGCTCGACCGGCCGTCCAACACCAAGCACGGGGCTTGAGGGGTGATAATGACGCTCGAACAGGCATGCCCTTCGGAATACCAAAGGGCGCAATGTGCGTTCAAAGATTCGATGATTCAC
+
CCCCCFFCCFBCGGGFGFGGGGGHHHHHHGGHHHHHHHHHHHHGGGGGGHHHHHHHHHHHHHHGGGGHHHHHHHHHHHHHHHHHHHHHHHGHHHHGHGGHHHGGGGGHHFGGGGGHHHHHHHHGGGGGGHGHGHGHHHHHHGHHHHHHHFHHHHGGGGGGGGGGGGGGGGGGGGGHHHHHHFHGHHGGGGGGGGGGHGGGGGGFFGGGGGGHHHHFGFGGHHGGGFGGFGHHHHGGGHFBFHHFHHGGGFGHHFGHHHHHHHHGGGGGGGHHHHGHHHHHGGGGCGHHCHGGGGHGFFGGGGGGGFFFFFFFBAAAB
@M02197:105:000000000-AN6RF:1:1101:14385:10532 1:N:0:1
CAGAAGGTGTGGTCCTCCGCTTATTGATATGCTTAAGTTCAGCGGGTATCCCTACCTGATCCGAGGTCAACCATAGAAAAATTGGGGGTTGATGGCAAGCATCCACCAGGACTCCATAGCGAGAAGAATTACTACGCTTAGAGCCAGATGGCGCCGCCACTGATTTTAAGGGCTGCCAGTGCAGCAGGCCCCAACACCAAGCTGAGCTTGAGGGGTTATAATGACGCTCGAACAGGCATGCCCCTCGGAATACCAAGGGGCGCAATGTGCGTTCAAAGATTCGATGATTCAC
+
DDDDDFFFFFCBGGGGGGGGGGGHHHHHHHHHHHHHHHHHHHHGGGGGHHHHHHHHHHHHHHHGGGGHHHHHGHHHHHHHHHHHHHGGGGGFHHHHGHGHHHHHHHHHHGHGHHHHHHHHGGGGGHHHHHHHHHHHGGGGHHHHHHHGHHHHGGGGHHHHHHHHHHHHHHHGGHHGHHHHHHHHGGGGGGHHGGGGGHHHGHHHHHGHHGGGHGHHFHHGHGHGGGHHGHHHHHGHHHGFGGE?GHHHHHHHHHHHGGGGGHFGHGGFGHGGGGGGGGGGFFFFFFFCCCCC
@M02197:105:000000000-AN6RF:1:1101:15295:10567 1:N:0:1
CAGAAGGTGTGGTCCTCCGCTTATTGATATGCTTAAGTTCAGCGCGTATTCCTACCTGATCCGAGGTCAACCATTGAAAAATTTCCCGGTGAAGGGAGAAGACCGGGTCCCGGGCGCCCTTGTCCAATACGTGCTCAGTTAAAAGCTCAGTGTACCGGGGGAACCACAGGCCGCCGTCATTGTCTTTAGGAGGGGTCGCGGTGACGCGACCAAGCCGTCCAACACCAAGCACGGGGCTTGAGGGGTGATAATGACGCTCGAACAGGCATGCCCTTCGGAATACCAAAGGGCGCAATGTGCGTTCAAAGATTCGATG
+
CDCCCFFFFFCCGGGGGGGGGGFHHHHHHHHHHHHHHHHHHHHGGGGGGHHHHHHHHHHHHHHGGGGHHHHHGHHHHHHHHHHHHHHGGGGGGHHGHGGHHHHHGGGGGHHGGGGGGGGGHHHHHHHHHHHHHGFHHHHHHHHGHHHHHHHHHHGHGGGGGGGGGGGGGGGGGGGHHHHGHHHHHHHHGGFGGGFFFFFHGGGFGGGHHGGGFGGGHHHHFFFFGHHGGGGGGHGHHHHGGGHHHGHHFHHGGGGGGHGHHFHHFGHHGGGGGGGHHHHGGFGGGHGGGGGGHHGGGGGGGGGGFFFCFFFCCBCC
@M02197:105:000000000-AN6RF:1:1101:20177:10653 1:N:0:1
CAGAAGGTGTGGTCCTCCGCTTATTGATATGCTTAAGTTCAGCGGGTATTCCTACCTGATCCGAGGTCAACACTTAGGTAAAAGTATAACAAGACCGTCGTCCATCAGAGTCGTCCCAGATACATGCTTAGTAAAAAGCTCCTCGTACCCGGTTCCCTCTGGGGCGCCGTCACTATCTTTGAGACCAGTTGATAGGCAAAGCTATAACTAAAGTCCAACACCAAGCCAGGGCTTGAGGGGTGATAATGACGCTCGAACAGGCATGCCCTTCGGAATAACCAAGGGGCGCAATGTGCGTTCAAAGATTCGATGACTCAC
+
CCCCCFFFFFCCGGGFGGGGGGGHHHHHHGHHHHHHHHHGHHHGGGGGHHHHHHHHHHHHHHHGGGGHHHHHGHHHHHGHHHHHHHHHHHHHHHHHGGGGGGGGHHHHHHHHGGGGGHHHHHHHHHHHHHHHHHHHHGHHHHHHHHGHGHGGHGGHHHHHHHHGGGGGHHGGHHHGGGHHHGHHHHHHHHHHHHGHGHHHHGHHHHGGHHHGHHHHGGFFGGHHHHHHHGHFHHGGGHHGHHFGHGGGGGGHHGHHHHHHGHHGGGGF?GHHHGHFHHHGHHGGEEEGHHGGGGGHGGGGGGGGGGFFFFFFFCCCBC
@M02197:105:000000000-AN6RF:1:1101:15534:10689 1:N:0:1
CAGAAGGTGTGGTCCTCCGCTTATTGATATGCTTAAGTTCAGCGGGTATCCCTACCTGATCCGAGGTCAATCGAGAGAATTGTGGGGGTTTGGCGGCAGGAAGGACACTGGATGATCGGCGAATGATACTACTACGCCGAGTGCCAGTGACTTTCCGCCGTTGATTTTGGGAGGGGAGACACCGCAACAAGGCAGGCTCTTCCTCCATGACCACGCAAAAGTGCTTGAGTTGATTTTGGTGACGCTCGGACAGTCATGCCTCCCGGAATGCCAGGAGGCGCAATGTGCGTTCAAAGATTCGATGATTCAC
+
DDDDDFFFFFCDGGGGGGGGGGGHHHHHHHHHHHHHHHHHHHHGGGGGHHHHHHHHHHHHHHHGGGGHHHHHGFGHG9HHHHGHGGGGEGGGGHG9GGGGGHHGH<:HHHHHHHHHHGGGG9GG:HHHHHHH<<HGGGGGGCGHHHHGGGGGGGGGGGGGGGGGGGGGGGGFFFFFFFFFFFFFF6FFFFFFFFDFFFFFFFFGHFFFGFFFFFFFFFFFFFFFFFFFFFFFFFFF11?>E>///>/A111DA101////AAECF21AB001ECGEECEA1DGE0?A11133333EB11@33@331>1>>
@M02197:105:000000000-AN6RF:1:1101:15922:10778 1:N:0:1
CAGAAGGTGTGGTCCTCCGCTTATTGATATGCTTAAGTTCAGCGGGTAGTCTTACTCGATTTGAGGTCAAGTTGTCAGAGATTGTCCGAAGACGGTTTGGAGCACAACATCCCGATCGGCCACCCTCGCAATTGCGAGGCACCGGCGAAGATACTTATCACGCCGTACTATGTCCAACCAAGAGTTGCACTAACACATTTGAGGTAAGCTACGGTAAGGCAGCAAACCCAAGTCCACCGCTCCCAATGCAAGATCGGAAGTGTGAGAGTACAATGACACTCAAACGAGCATACCCTTCAGAATGCCAAAGGGTGCAAGGTGCGTTCAAAGATTCGATGATTCAC
+
CBCCCFFFFFACGGGGGGGGGGGHHHHHHHHGHHHHHGHHHHHGGGEGGHHHGHHHHGFHHGGHGHHHHHHHHHHHHHHGHHHHHHHGGGGGHGGGGGGGHHHHHHHGHHHHHGGGGFFFGGGHGHHGGGGGHGHGGGGGGGGGGGGHGGGHHHHHHHHHHGGGHHGHHHGHGGGHHHHGHGEGHHHFGHHHHHHGHFHHGHGHGHHGGHGFHHHEGHFFGFFFFFFHHHGGFFGFGE?AFEHEHGHHHHHGGFGHHFHHHGHHHHHHHDHHHHHHF5GHGGGFGHHHHGFCGHHGHHHHGGHGHHHHHGHHHHHHHGGGGFGGGGGGGGGGFFFFFDFBCAAB
@M02197:105:000000000-AN6RF:1:1101:21099:10803 1:N:0:1
CAGAAGGTGTGGTCCTCCCTTATTGATATGCTTAAGTTCAGCGGGTATCCCTACCTGATCCGAGGTCAACCGTAAAGAATGGGGGGTTATGGCAGGTGGTCACCTGGACCCTATAGCGAGAGAATTACTACGCTTAGAGCCAGACGGCACCGCCACTGATTTTAAGGGCCGCGAAACCGCGAACCCCAAGACCAAGCCGAGGCTTGAGTGGTTATAATGACGCTCGAACAGGCATGCCCCTCGGAATACCAAGGGGCGCAATGTGCGTTCAAAGATTCGATGATTCAC
+
DDEDDFFFFFCCGGGGGGGGGGHHHHHHHHHHHHHHHHHHHHGGGEGHHGHH;HHH;<<H;HGGGG;HHHHG9HGHHH<<HHHGG&GGH<HHH*GGCHG4HGHHGHHHFHGHHHHH:GG8G8GGGGGGG;GG2G8GGEFGGGG:FDFFFFGGHHFHHHHHGHHHHGGGGGGGHGGGGGGGHGGGHGHHHHGGGGGGGGHHGHHHHHHGHHHGHGHHHGGGFGHHGHHHHHHHHHGGGGGGGHHHHHHHHHHHGGGGGHHHHGGGGGGGGFGGGGGGFFFFFBFBBAAA
@M02197:105:000000000-AN6RF:1:1101:9130:10906 1:N:0:1
CAGAAGGTGTGGTCCTCCGCTTATTGATATGCTTAAGTTCAGCGGGTATCCCTACCTGATCCGAGGTCAACCTTGAAAAAAATGGAGGTCAACGGCAGGGCAATCACACACACCAAGCGAAAAGATAAACTTACTACACCTGGGGATATGAGATCATCCGCCTTTGAATTTCAGAAGGGAGAATGCAAGCATACTCATCTTCCACGACCAAGCAAATTTGCTTGAGAGGTATTTAATGACGCTCGAACAGGCATGCCTCCCGGAATACCAGGAGGCGCAATGTGCGTTCAAAGATTCGATGATTCAC
+
BBBBBFFFFFBBGGGGGGGGGGGHHHHHHHHHHHHHHHHHHHHGGGGGHHHHHHHHHHHHHHHGGGGHHHHHHHHHHHHHGGHHHGHGGHHHHGGGGGGGGGGHHHHHHGGGGGHHHGHHHHHHHHHHHHHHHHHHHHHHHHHGHHHHHHHHHHHHHHHHGGGHHHHHHHHHHHHGHHHHHGHHHHHHGHHGHHHHGHHHGGGGGHHGHHHHHHHGHHHGHHHHHHHHHHGGHHHHGGGGGHHGHHHHHHHHHGGGGGGGHHHHHFHHHHHGGGGGHHHHGGGGHGGGCGGGGGGFBFFFFFBAAAB
@M02197:105:000000000-AN6RF:1:1101:24573:10911 1:N:0:1
CAGAAGGTGTGGTCCTCCGCTTATTGATATGCTTAAGTTCAGCGGGTATCCCTACCTGATCCGAGGTCAACCTTGAAAAAAATGGAGGTCAACGGCAGGGCAATCACACACACCAAGCGAAAAGATAAACTTACTACACCTGGGGATATGAGATCATCCGCCTTTGAATTTCAGAAGGGAGAATGCAAGCATACTCATCTTCCACGACCAAGCAAATTTGCTTGAGAGGTATTTAATGACGCTCGAACAGGCATGCCTCCCGGAATACCAGGAGGCGCAATGTGCGTTCAAAGATTCGATGATTCAC
+
CCCCBFFFFFCCGGGGGGGGGGGHHHHHHHGHHHHHHHHHHHHGGGGGHHHHHHHHHHHHHHHGGGGHGHHHHHHGHHHHGGHHHHHGGHHGHGGGGGGGGFGHHHHHHGGHGGHHGGHGHHHHHHHHHGHHHHHHHHHHHHHGHHHHHHHHHHHHHHHHHHGHHHHHHHHHHHHHHHHHHHGGGHHHGHGHHHGHHHHHGGGGGGHGHHHHHHHHHFGHGFFHHHHHHHGFHHHHGGGGGHHGHHHGHHHHHGGEE?EGHHHGHHFHHHGGGGGFHHHHGGGGGGGGGGGGGGGFFFFFFFBBBBB
@M02197:105:000000000-AN6RF:1:1101:10893:10915 1:N:0:1
CAGAAGGTGTGGTCCTCCGCTTATTGATATGCTTAAGTTCAGCGGGTAGTCTTACTCGATTTGAGGTCAAGTTGTCAGAGATTGTCCGAAGACGGTTTGGAGCACAACATCCCGATCGGCCACCCTCGCAATTGCGAGGCACCGGCGAAGATACTTATCACGCCGTACTATGTCCAACCAAGAGTTGCACTAACACATTTGAGGTAAGCTACGGTAAGGCAGCAAACCCAAGTCCACCGCTCCCAATGCAAGATCGGAAGTGTGAGAGTACAATGACACTCAAACGAGCATACCCTTCAGAATGCCAAAGGGTGCAAGGTGCGTTCAAAGATTCGATGATTCAC
+
CCCCCFFFFFBBFGGGGGGGGGGHHHHHHHHHHHHHHHHHHHHGGGGGGHHHHHHHHGHHHGHGGHHHHHHHHHHGHHHHGHHHHHHGGGGGHGGGGGGGHHGGHHHGHHHHHGGGGGGFGGGHGGHGGGGGHHHGGGGGGHGGGGGHGGGHHHHHHHHHHGGGHHHHHGGGGGGGHGHHHGGHHGHHHHHHHGHHFFHFHFHHHHHFFFFFGGHGHHGGGGGGGGGHHHHHHGGGGGGEHHHHHHHHHHHGGGGHHHHHHHHHHHHHGHHHHHGHFFGGGGGGGHHFBHFGGHHEHFHHHHHGGHHHGGHHHHHGGGGGGHGGGGGGGGGGFFFFFFF3ABBA
@M02197:105:000000000-AN6RF:1:1101:27779:10798 1:N:0:1
CAGAAGGTGTGGTCCTCCGCTTATTGATATGCTTAAGTTCAGCGGGTATCCCTACCTGATCCGAGGTCAACCGTAAAGAATGGGGGGTTATGGCAGGTGGCCACCTGGCCCCTATAGCGAGAGAATTACTACGCTTAGAGCCAGACGGCACCGCCACTGATTTTAAGGGCCGCGAAACCGCGAACCCCAAGACCAAGCCGAGGCTTGAGTGGTTATAATGACGCTCGAACAGGCATGCCCCTCGGAATACCAAGGGGCGCAATGTGCGTTCAAAGATTCGATGACTCAC
+
EEEDEFFFFFBCGGGGGGGGGGGHHHHHHHHHHHHHHHHHHHHGGGGGHFHHH<HHHH00H;H9GG,:HHH:G9GGGFH<(FHHGG9DG;GHHG9D9/?C.0<05#;$+CCE4##%C99/<9<;<B$(9:%<:1:8#F;8FF=#..G#-<GGEHBGFHHGF1FHCFCFF<DGGGACDCCGBD9EEFFFGDB3GGFEADEEHFFBGGHFF%FEGF4G<CDFGGFECEEEEGEHHFH?EGEEA2FFFFHBEHGF22CDE25DFF?GGGHFBFDDBFGGFFFFFFFDAAA>A
@M02197:105:000000000-AN6RF:1:1101:18699:10926 1:N:0:1
CAGAAGGTGTGGTCCTCCGCTTATTGATATGCTTAAGTTCAGCGGGTAATCCTGCCTGATTTGAGGTCTAATCTTAAAAAAGGTTTATAGTATTTGAAGCTATTCAAATCGTCTAAAGTCGGCCATTGGAGAAATTTAATTCTCAATGTCCTCAGCGAATAGTCTATTACGCCGAGTCAATCCGAGTTCGAAGTTGAATTGTGCTAATGTATTACGAGTAAGCTAATTTTGACAAAAGAGCAAGCACTCAAAATCCAATCACCTCAAAACATTTCAAACAAGGAAATGGAGGGTTGAAGAGTTCATGACACTCAAACAGACATGCTCCTCGGAATACCAAGGAGCGCAAGGTGCGTTCAAAGATTCGATGACTCAC
+
CBCCCFFFFFBBGGGGGGGGGGGHHHHHHHHHHHHHHHHHHHGGGGGGHHHHHHHHHHHHHHHHGHHHHHHHHHHHHHHHGGGGHHHHHHHHGHHHHHHHHHHHHHHHHHGHHHHHHHHHFGGGGHHHHHHHHHHHHHHHHHHHHHHHHHHHHHHHGGGGHHHHHHHHHHGGGHHHGHHHHHHHHHHGHHHHGGHHHHHHHGHHHHHHHHGGHGGHGGHHHHHHHHHGHGGHHHHHHHHEGHHGHHGEHHHHGHGHHHHHHHGFHHHHHHHHHHHHHHFHHGHHHHHGHHGHGHHHHHHHHHHGHHGHHHGHHHHHHHHHGHHHGGGGGHHHHGHHGHHHGGGGGHCHHGGGGHGGGGGGGFGFCBBFFFFBBBBB
@M02197:105:000000000-AN6RF:1:1101:2812:10931 1:N:0:1
CAGAAGGTGTGGTCCTCCGCTTATTGATATGCTTAAGTTCAGCGGGTATCCCTACCTGATCCGAGGTCAACCTTGAAAAAAATGGAGGTCAACGGCAGGGCAATCACACACACCAAGCGAAAAGATAAACTTACTACACCTGGGGATATGAGATCATCCGCCTTTGAATTTCAGAAGGGAGAATGCAAGCATACTCATCTTCCACGACCAAGCAAATTTGCTTGAGAGGTATTTAATGACGCTCGAACAGGCATGCCTCCCGGAATACCAGGAGGCGCAATGTGCGTTCAAAGATTCGATGATTCAC
+
AAAAAFFCFFAAB1F1BGEGGCCHHGGHHGHHHHGHHGEFGFHCEGEEHH2GCHHHHDHHHFHGGGEFHFGEHHHFHHHGGGHHHHHGGHHHGGGGGFEEFGGHFHHHECGGGGHHGGGGHHGHHHHHHHGHGC@CG;FHHFHEHHHHHGHHHHHGHGHHHHHGHHHHHHHGFFHHHHGHFFHGHHGGGHGGHHFHHHHHGGGGGGHGGHGGHFFGFHFFHHFFHHHFHHHFHFHHGGGGDFFGHHFEFHG1GF??E?A2HFHHHHHGFFHFGGCGFHDGCEE?CFGF5GGGGGFFF5FD5FAABAB
@M02197:105:000000000-AN6RF:1:1101:23347:11076 1:N:0:1
CAGAAGGTGTGGTCCTCCGCTTATTGATATGCTTAAGTTCAGCGGGTAGTCTTACTCGATTTGAGGTCAAGTTGTCAGAGATTGTCCGAAGACGGTTTGGAGCACAACATCCCGATCGGCCACCCTCGCAATTGCGAGGCACCGGCGAAGATACTTATCACGCCGTACTATGTCCAACCAAGAGTTGCACTAACACATTTGAGGTAAGCTACGGTAAGGCAGCAAACCCAAGTCCACCGCTCCCAATGCAAGATCGGAAGTGTGAGAGTACAATGACACTCAAACGAGCATACCCTTCAGAATGCCAAAGGGTGCAAGGTGCGTTCAAAGATTCGATGATTCAC
+
CCDCAFFFFFDDGGGGGGGGGGGHHHHHHHHGHHHHHHHHHHHGGGEGGHHHHHHHHGHGHGHHGHHHHGHHHHHHHHGHHHGHHHHGGGGGHGGGGGGGHHHHHHGGHHHHHGGGGGGGGGGHGHHGGGGGHHHGGGGGGHGGGGGHGGGHHHHHHHHHHGGGGHHGHHGHHGHGHHHHGHGHHHHHHFHHHHHGHHHHHGHHHHHGGGGGHHHGHHFHHHGGFFHHHHHGGGGFGFFGHHHHHHGHHGFGFGGGHHHHHGHHHHHHHHHHHEHGGFGHGGEEGHHGHHGFGHHHHHHHHHHHHHHHHGGHFHHHHGGGGGGGGGGGFEGCFFFFFFFCBAAB
@M02197:105:000000000-AN6RF:1:1101:17336:11038 1:N:0:1
CAGAAGGTGTGGTCCTCCGCTTATTGATATGCTTAAGTTCAGCGGGTAGTCTTACTCGATTTGAGGTCAAGTTGTCAGAGATTGTCCGAAGACGGTTTGGAGCACAACATCCCGATCGGCCACCCTCGCAATTGCGAGGCACCGGCGAAGATACTTATCACGCCGTACTATGTCCAACCAAGAGTTGCACTAACACATTTGAGGTAAGCTACGGTAAGGCAGCAAACCCAAGTCCACCGCTCCCAATGCAAGATCGGAAGTGTGAGAGTACAATGACACTCAAACGAGCATACCCTTCAGAATGCCAAAGGGTGCAAGGTGCGTTCAAAGATTCGATGACTCAC
+
BBB@AFFCFFBBGGGGGGGGGGGHHHHHHHHHHHHHHHHHHHHGGGGGGHHHHHHHHGHHHGHHGGHHHHHGDHHHHGHHHHHHHGHGGGFGHGGGGGGGHHHGHHHGHHHHHGGGGFGFGGGHGHHGGGGGHHHGGGGGGHGGGGHHGGGGHHHHGHHHHGGGGDGGGHHGGGGFFHHGHHGGHGGFFFHHGHGHHFFHHHHHHHFGGGGGHHHHGHFGHHGGGFHHHGHHHFGFCGE1HEGHGHHHHGHGDEGHHHGHHHHGGHHFHHHGHHHHHGGHFGGGGGHHHGA2GGHFHHHHHHHHHGHHFGHHHHGHHGGGGHGGGGGGCGGGFFFFFFFBAAAA
@M02197:105:000000000-AN6RF:1:1101:8595:11204 1:N:0:1
CAGAAGGTGTGGTCCTCCGCTTATTGATATGCTTAAGTTCAGCGGGTAGTCCTACCTGATTTGAGGTCAAATTGTCAGAAGTTGGTCTTAAAGGAGACCATTTAGAAGCTGAACCCCGTTTATAAAGCTGCTCTTCACGATGGCGTAAATAATTTATCACACCAAAGCCAGGCAACAAAGGTCCCGCTAATGCATTTCAGGAGAGCCGACCTCTGAGATGAAAAGCCCGCATACTCCCACATCCAAGCCTGATCAACAGAAAAAGCTGAAAAGGTTGAGAATTTCATGACACTCAAACAGGCATGCTCCTCGGAATACCAAGGAGCGCCAGGTGCGTTCAAAGATTCGATGATTCAC
+
CCCCCFFCFFABGGGGGGGGGGGFHHHHHHHHHHHHHHHHHHHGGGGGGHHHGHHHHHHHHGHGGGHHHHGHHHHGHHHHHHHHFEHHHHHHHGEHHGGHHHGGGHHHHHHHHHGFGGGHHEHHHHFHHFHHHHHHHHHGHG?GGFGGGHHHHHHGHHHHHHGHHHGGHHHHEHHHHHHHGHHHHGHHGHHHHHHHHHHGHFGHGHHGGGGGGGGHHHFGGHHGFGFGHGGFFFFGGGHGDBGGHHF1DBFFG1GHGHFHHFGGGD@DFHFHGBFHGF1BD1FEHGEEHHGAGGFGFFHHGB1GF?E//EHHFGAFB1FHHGGEA0BB0FCECCF1FGGGGGGGFFFFFFDB1>>11
@M02197:105:000000000-AN6RF:1:1101:20181:11292 1:N:0:1
CAGAAGGTGTGGTCCTCCGCTTATTGATATGCTTAAGTTCAGCGGGTAGTCTTACTCGATTTGAGGTCAAGTTGTCAGAGATTGTCCGAAGACGGTTTGGAGCACAACATCCCGATCGGCCACCCTCGCAATTGCGAGGCACCGGCGAAGATACTTATCACGCCGTACTATGTCCAACCAAGAGTTGCACTAACACATTTGAGGTAAGCTACGGTAAGGCAGCAAACCCAAGTCCACCGCTCCCAATGCAAGATCGGAAGTGTGAGAGTACAATGACACTCAAACGAGCATACCCTTCAGAATGCCAAAGGGTGCAAGGTGCGTTCAAAGATTCGATGATTCAC
+
CCCCCFFFFBABGGGGGGGGGGGHHHHHFHHGHHHHHHHHHHGGGGGGGHHHHHHHHGHHHGHHGHHHHHHHHHHHHHHHHHHHHHFGGGGGHGGGGGGGHHHHHHGGHHHGHGGGGGGGGGGHGHHGGGGGHHHGGGGGGHGGGGGGGGGHHHHHHHHHHGGGGHHHHHGGGGGHGGHHHGHHHGGFGFFHFHHFHHFGHHHGHHGGFGGFHHGGHHHHHHGGGGGGGHGHHGGEGCGEGAHHHHGHHHHGGGGHGHHHHHGHHHHHGGHFHHHGFFGHGGGCGHHGHHGBGHHHHHHHHFFHHHHHHGHHHHFHGGGGGHGGGGGGGGGGFFFFFFFCCCBB
@M02197:105:000000000-AN6RF:1:1101:15972:11196 1:N:0:1
CAGAAGGTGTGGTCCTCCGCTTATTGATATGCGGGATTACTTCCTCTAAATGACCAAGATCCTCCGCTTATTGATATGCTTAAGTTCAGCGGGTAGTCTTACTCGATTTGAGGTCAAGTTGTCAGAGATTGTCCGAAGACGGTTTAGAGCACAACATCCCGATCGGCCACCCTCGCAATTGCGAGGCACCGGCGAAGATACTTATCACGCCGTACTATGTCCAACCAAGAGTTGCACTAACACATTTGAGGTAAGCTACGGTAAGGCAGCAAACCCAAGTCCACCGCTCCCAATGCAAGATCGGAAGTGTGAGAGTACAATGACACTCAAACGAGCATACCCTTCAGAATGCCAAAGGGTGCAAGGTGCGTTCAAAGATTCGATGACTCAC
+
CACCCFFFFFBAGGGGGGGGGGGHHHHHGHHGGGGGGHHHFGGHHHHHHHHHHHHHHHHHHHHHHGGGGGHHHFHHGGHHHHHHHHHHGHGGG@EFHHGHGHHHGEHHGHEEHHHEHHHGGHFHHHHHHHHHHHGDGDGHGGGGGHHHGHHHHHGHHHHHGGGG?C@DCGHGHHGGGGGHGHGGGGGGGGGGGGGFFFFBFBFGFGGGGGGHGFFHHFHHFFHGHHEHHHGDFHHHFHHHFHHHFFHHGHGHHHGGHEGFHHHEHHHHGD?FAHHGHFHHGGFGGGGEEGGHFHHFGGGGGGHEHHHHHGHHGHHHFHHHHHHHGGHGGGGGHHHHGGGGHHG5HHHHHHHHBCHHGGF4CHHHGGGGHGGFGFGGGGGFFFFFFFBBAAA
@M02197:105:000000000-AN6RF:1:1101:16968:11283 1:N:0:1
CAGAAGGTGTGGTCCTCCGCTTATTGATATGCTTAAGTTCAGCGGGTAGTCTTACTCGATTTGAGGTCAAGTTGTCAGAGATTGTCCGAAGACGGTTTGGAGCACAACATCCCGATCGGCCACCCTCGCAATTGCGAGGCACCGGCGAAGATACTTATCACGCCGTACTATGTCCAACCAAGAGTTGCACTAACACATTTGAGGTAAGCTACGGTAAGGCAGCAAACCCAAGTCCACCGCTCCCAACGCAAGATCGGAAGTGTGAGAGTACAATGACACTCAAACGAGCATACCCTTCAGAATGCCAAAGGGTGCAAGGTGCGTTCAAAGATTCGATGACTCAC
+
BCCCCFFFFFCCGGGGGGGGGGGHHHHHHHHHHHHHHHHHHHHGGGGGGHHHHHHHHGHHHGHHGHHHHHHHHHHHHHHHHHHHHHHGGGGGHGGGGGGGHHHHHHGGHHHHHGGGGGGGGGGHGHHGGGGGHHHGGGGGGHGGGGGGGGGHHHHHHHHHHGGGHHHHGHHHGGGHGGHGHHGGGHHGHHHHFFHHGHHHHHHGHHHGGHGGHHHHHHHHHHGGGGHGHHHHGGGGFGGGHGEGGECGFGHGGGGHHHHHHHGHHHHHHHHHHHHHHGGHEGGEGHHHFHGBDHFFHHHHHGDFHHHHHGHHHHHHHGGGGHGGGGGGGGGGBFFFFFFA@BAB
@M02197:105:000000000-AN6RF:1:1101:24976:11356 1:N:0:1
CAGAAGGTGTGGTCCTCCGCTTATTGATATGCTTAAGTTCAGCGGGTATCCCTACCTGATCCGAGGTCAATCGAGAGAATTGTGGGGGTTTGGCGGCAGGAAGGACACTGGATGATCGGCGAATGATACTACTACGCCGAGTGCCAGTGACTTTCCGCCGTTGATTTTGGGAGGGGAGACACCGCAACAAGGCAGGCTCTTCCTCCATGACCACGCAAAAGTGCTTGAGTTGATTTTAGTGACGCTCGAACAGGCATGCCTCCCGGAATGCCAGGAGGCGCAATGTGCGTTCAAAGATTCGATGATTCAC
+
CCCCCFFCFFCBGGGGGGGGGGGHHHHHHGHHHHGHHGGFHHFGGGEEHHHHHHHHHHHHHHHGGGGHHGHHGFGHGGHHHHGHGGGGGGGGGHGGGGGGGHHGHHHHHHHHHHHGHGFGGGGGHGHHGGHHHHHGGGGGGGHHHHHGHGGGGGGGGGGHHGHHHHFHGGGHGHHHHHGGFGGHHGHHHHHHHHHHHHHGGGHGHHHHHHGGFGHHHHHHHGHHHHHHHHHHHHHHHHGGGGGGHHGHHHHHGHGHGGGGGGGHHHHGHHHHHHGGGGGHHHHGGGGHGGGGGGGGFGFFFFFFFCCCCC
@M02197:105:000000000-AN6RF:1:1101:28014:11404 1:N:0:1
CAGAAGGTGTGGTCCTCCGCTTATTGATATGCTTAAGTTCAGCGGGTATCCCTACCTGATCCGAGGTCAACCTTGAAAAAATTGGGGGTCGACGGCTGGACTATCACACACACCATGCGAAAAGATAATCTTACTACGCCTGGGGATATGAGATCATCCGCCTTTGAATTTCAGAAGGGAGAATGCAAGCAAACTCATCTTCCAAGACCAAGCAAATCTGCTTGAGAAGTATTTAATGACGCTCGAACAGGCATGCCTCCCGGAATACCAGGAGGCGCAATGTGCGTTCAAAGATTCGATGATTCAC
+
CCCCCFFFFFBBGGGGGGGGGGGHHHHHHHHHHHHHHGHHHHHGGGGGHHHHHHHHHHHHHHHGGGGHHHHHHHHHHHHHGHHHGHGGGGGGGGGGGGGHHHHHHHHHHGGGHGHHHHGGHHGHHHHHHHHHHHHHHHGGHHHHHHHHHHHHHHHHHHHGHHGHHHHHGGHHHGGHHGHHGHHGGGGHHHHHHHHHHHHFHHGHHGHGHHHHHHHHHHGHHHHHGHHHHHHGHHHHGGGGGHGGHHHHFHGHGGGGGGGGHHHHHFHHHGHGGGGGHCHHGGEDHGGGGGGGGFGFFFFFFFCBA>A
@M02197:105:000000000-AN6RF:1:1101:3560:11324 1:N:0:1
CAGAAGGTGTGGTCCTCCGCTTATTGATATGCTTAAGTTCAGCGGGTATCCCTACCTGATCCGAGGTCAAACTTAGAAAGTTGGGGGTAGCTGGCCAGTGTCTACCGGGTCCCTGTAGCGAGGAGTATTACTACGCTTAGGGCCCGAGAGGCGCCGCCACTGATTTTAAGGCCCGCCGTCTCCGGCGGGGCCCAATACCAAGCAGAGCTTGAGGGTTGTAATGACGCTCGAACAGGCATGCCCCCCGGAATACCAGAGGGCGCAATGTGCGTTCAAAGATTCGATGACTCAC
+
BBBBAFFFFFBBGGGGGGGGGGCHHHHHFHFHHHHHHHHGHHHGGGEGHHFHFHHGHHHGHHHGGGGHHHHFFHHGHDGF@;GHGGGEEFHHHHGFFGHHHFHHGH:FGGGHHHHGHHGDCCFDGFHHHHHHHHDCGGGHHHGFDF@CCG?BDGFEGFFFGFFFFFGGGFFFFFGFEFBC?FFFGFGCFF>FFGGCFGHHFGHHFFFHFGHFEFGHHGHHHFFFCAHFGHGHFG?9HG@?CFGGGFGFEEFFCHHHE2GEED5G5CCGGGCGFGGGEEFEFFFFDD5AA>>3
@M02197:105:000000000-AN6RF:1:1101:6478:11241 1:N:0:1
CAGAAGGTGTGGTCCTCCGCTTATTGATATGCTTAAGTTCAGCGGGTAGTCTTACTCGATTTGAGGTCAAGTTGTCAGAGATTGTCCGAAGACGGTTTGGAGCACAACATCCCGATCGGCCACCCTCGCAATTGCGAGGCACCGGCGAAGATACTTATCACGCCGTACTATGTCCAACCAAGAGTTGCACTAACACATTTGAGGTAAGCTACGGTAAGGCAGCAAACCCAAGTCCACCGCTCCCAATGCAAGATCGGAAGTGTGAGAGTACAATGACACTCAAACGAGCATACCCTTCAGAATGCCAAAGGGTGCAAGGTGCGTTCAAAGATTCGAAGATTCAC
+
3AABBFFCFDAAGGGGGGGCFGGHGFGHFHHFHHFFHHHHGFGGGGGGGHHHHHHHHDAHHGHGGHHGHDGHHHHGHHHGHHHHFHHGGGGGHGGGGGGGHGFHFHHGHHHHHGGGGGGGD:GHFEEGF:GG<GHGGGGGGHGGCFCGGGDFHHHH;HHHHGGGGBDFGGGG7FGGGGGEHHGFFGGFFFFFFFHGFGFFFFFFBFFFFFFFF?BEFFFEFGBFF7FGFGFE8EF?E>?>/EGBF211@@0EE/A@1GFGB1FFG1HGFGHFF2DDFD/FEEFE/1BFHFGF/1GF2BD2DGDA0DBA00B111B1000A01113B33BEA11>3333FAAAA1
@M02197:105:000000000-AN6RF:1:1101:8304:11437 1:N:0:1
CAGAAGGTGTGGTCCTCCGCTTATTGATATGCTTAAGTTCAGCGGGTAGTCTTACTCGATTTGAGGTCAAGTTGTCAGAGATTGTCCGAAGACGGTTTGGAGCACAACATCCCGATCGGCCACCCTCGCAATTGCGAGGCACCGGCGAAGATACTTATCACGCCGTACTATGTCCAACCAAGAGTTGCACTAACACATTTGAGGTAAGCTACGGTAAGGCAGCAAACCCAAGTCCACCGCTCCCAATGCAAGATCGGAAGTGTGAGAGTACAATGACACTCAAACGAGCATACCCTTCAGAATGCCAAAGGGTGCAAGGTGCGTTCAAAGATTCGATGATTCAC
+
CCCCCFFFFFCBGGGGGGGGGGGHHHHHHGHHHHHHHHHHHGHGGGGGGHHHHHHHHGHHHGHHGHHHHHHHHHHHHHHHHHHGHHHGGGGGHGGGGGGGHHHHHHHGHHHHHGGGGGGGGGGHGHGGGGGGHHHGGGGGGGGGGGGHGGGHHHGHHHHHHGGGHHHHGHHHGGGHHHHGGHHHHHGGFGHGHHGHFHGGHHGHHHHGGHGGHHHHHHFHHHGGFFFFFHHHHGGGGGGGGHHHHHHHGHHGGEGHHGHHHHHHGHHHHHFHFHHGAFGHGGF?GHHHHHHFGHHHHHHHHHHHHHHHGGHHHHHHHGGGGHGGGGGGGGGGFFFFFFFAAA>A
@M02197:105:000000000-AN6RF:1:1101:18940:11439 1:N:0:1
CAGAAGGTGTGGTCCTCCGCTTATTGATATGCTTAAGTTCAGCGGGTATCCCTACCTGATCCGAGGTCAACCTTGAAAAAAATGGAGATCAACGGTAGGGCAATCACACACACCAAGCGAAAAGATAAGCTTACTACACCTGGGGATATGAGATCATCCGCCTTTGAATTTCAGAAGGGAGAATGCAAGCATACTCATCTTCCACGACCAAGCAAATTTGCTTGAGAGGTATTTAATGACGCTCGAACAGGCATGCCTCCCGGAATACCAGGAGGCGCAATGTGCGTTCAAAGATTCGATGATTCAC
+
ABBBBFFFFFABGGGGGGGGGGGHHHHHHHHHGHHHHHHHGHHGGGGGHHHHHHHHHHHHHHHGGGGHHHHHHHHHHHHHGGGHHGGHHHHHHGGGHGGGHGEHGHGHHGGHGGHHHGGHHHHHGHHHHHHHHHHHHHHHGHHHHHHHHHHHHHHHHFHGEGGGHHHHHHHHHHHHHHHHHHHHHHHGHHGHGHFGGHHGGGGGGGGGHHHGHGHHFHFGGHHGHFHGHHHGHGHF?GGGDHFGHGFHHG3HHFCGEGGEHGEFHHFGHGHECGEAHGHFEEEGHGFGGGFGGGGFFFFFFFBBBBB
@M02197:105:000000000-AN6RF:1:1101:25001:11446 1:N:0:1
CAGAAGGTGTGGACCTCCGCTTATTGATATGCTTAAGTTCAGCGGGTATCCCTACCTGATCCGAGGTCAACCGTAAAGAATGGGGGGTTATGGCAGGGGGTCACCTGGACCCTATAGCGAGAGAATTACTACGCTTAGAGCCAGACGGCACCGCCACTGATTTTAAGGGCCGCGAAACCGCGAACCCCAAGACCAAGCCGAGGCTTGAGTGGTTATAATGACGCTCGAACAGGCATGCCCCTCGGAATACCAAGGGGCGCAATGTGCGTTCAAAGATTCGATGACTCAC
+
CCCCCFFFFFCCGGGGGGGGGGGHHHHHHHHHHHHHHHHHHHHGGGGGHHHHH;HHHHH<H;HGGG:HHHH:99HGGHH;<GGHGGGGG:HHHH<GG-CF7FHGH*FF:HGG8FFGFFABC@0EGG9;GG;GGGG8GFGBE9FFAEF9ADGEEFFHHHHHHHHFHHGGGGGGGHDDFGGGFFGGGHHHGFF3GFFFGGGHHGHGHHHHGHHHHFFHHHGGGGGHEGHGFGHHGHHGGGGGGGHHHFHHGHHHHGGGGFHHHHGGGGGGGGGGGGGGGFFFFFFFBCBBB
@M02197:105:000000000-AN6RF:1:1101:15822:11432 1:N:0:1
CAGAAGGTGTGGTCCTCCGCTTATTGATATGCTTAAGTTCAGCGGGTATCCCTACCTGATCCGAGGTCAACCTTGAAAAAATTGGGGGTCGACGGCTGGACTATCACACACACCATGCGAAAAGATAATCTTACTACGCCTGGGGATATGAGATCATCCGCCTTTGAATTTCAGAAGGGAGAATGCAAGCAAACTCATCTTCCAAGACCAAGCAAATCTGCTTGAGAGGTATTTAATGACGCTCGAACAGGCATGCCTCCCGGAATACCAGGAGGCGCAATGTGCGTTCAAAGATTCGATGGTTCAC
+
ABBBCFFFFFCCBGGGGGGGGGGHHHHHFHHFHHHHHHHHHHHGGGEGHGHHHHHHHGFHHHHGGGGHFHHHHHHHHGHHGGHHHHGGGGGGGGGGGGGHHHHHHHHHHGGGGGHHHGGHGHHHHHHHHGHHHHHHHHGGHHHGHHHHHHHHHHHHHGFHHGGGHGHHGGHHGHHHHHHHHHGGGHHHHHHHHHHHHHHHGHHGHGHGHHHHHHHHHHGHHHHHGGHHHHHGHGHHGGGCDHHGHHGHHHHHHGGGGGGGHHHHCHHHHHHDGGCCHHHHGGFGHGGGGGGGGGGFBFFFBFBBBAA
@M02197:105:000000000-AN6RF:1:1101:20112:11653 1:N:0:1
CAGAAGGTGTGGTCCTCCGCTTATTGATATGCTTAAGTTCAGCGGGTATCCCTACCTGATCCGAGGTCAACCGTAAAGAATGGGGGGTTATGGCAGGTGGCCACCTGAACCCTATAGCGAGAGAATTACTACGCTTAGAGCCAGACGGCACCGCCACTGATTTTAAGGGCCGCGAAACCGCGAACCCCAAGACCAAGCCGAGGCTTGAGTAGTTATAATGACGCTCGAACAGGCATGCCCCTCGGAATACCAAGGGGCGCAATGTGCGTTCAAAGATTCGATGACTCAC
+
CCCCCFFFFFCCGGGGGGGGGGGHHHHHHHHHHHHHHHHHHHHGGGGGHHHHH<HH;H;;HH:GGG:HH<H<99HGHH;H<HHHGGGG9HHHHH<GG6GG#GHHHG.H<FHGH88GG8GBGGFG9GG9GGG8G88GDGFGFFFF-FF9FFGFFGFAHHHHGHHGHHGGGGGGGGGGGGGGGHGGGGGHHHGFGGGGGFGFHGHHHHHGHHHHFGHFHHGGGGGHGGHHHHHHHHHGGGGFGGHHHHGBHHHHHGGGGGHGHHFEEGHGGGGGGGGGGFFFFFFFCCBBB
@M02197:105:000000000-AN6RF:1:1101:11629:11665 1:N:0:1
CAGAAGGTGTGGTCCTCCGCTTATTGATATGCTTAAGTTCAGCGGGTATCCCTACCTGATCCGAGGTCAACCTTGAAAAAATTGGGGGTCGACGGCTGGACTATCACACACACCATGCGAAAAGATAATCTTACTACGCCTGGGGATATGAGATCATCCGCCTTTGAATTTCAGAAGGGAGAATGCAAGCAAACTCATCTTCCAAGACCAAGCAAATCTGCTTGAGAGGTATTTAATGACGCTCGAACAGGCATGCCTCCCGGAATACCAGGAGGCGCAATGTGCGTTCAAAGATTCGATGACTCAC
+
DDCCDFFFFFCDGGGGGGGGGGGHHHHHHHHHHHHHHHHHHHHGGGEGHHHHHHHHHHHHHHHGGGGHHHHHHHHHHHHHGHHHHHGGGGGGGGGGGGGGHHHHHHHHHHGGGGHHHHGHHHHHHHHHHHHHHHHHHHGGHHHHGFHHHHHHHHHHHHHHGGGHHHHHHGGHHHHHHHHHHHHHGGHHHHGHHHGHHHHHHHHFHHFGHHHFHHHGFFGHHGGHHGHHHHHGHHHHGGGGGHHGHHHHHHHHHGGGGGGGHHHHHHHHHHHGGGGGHHHHGGFGHGGGGGGGGGGFFFFFFFBBBBB
@M02197:105:000000000-AN6RF:1:1101:13534:11610 1:N:0:1
CAGAAGGTGTGGTCCTCCGCTTATTGATATGCTTAAGTTCAGCGGGTATCCCTACCTGATCCGAGGTCAACCTTGAAAAAAATGGAGGTCAACGGCAGGGCAATCACACACACCAAGCGAAAGGATAAACTTACTACACCTGGGGATATGAGATCATCCGCCTTTGAATTTCAGAAGGGAGAATGCAAGCATACTCATCTTCCACGACCAAGCAAATTTGCTTGAGAGGTATTTAATGACGCTCGAACAGGCATGCCTCCCGGAATACCAGGAGGCGCAATGTGCGTTCAAAGATTCGATGATTCAC
+
CCCCCFFCFFBBFGGGGGGGGGGHHHHHHHHHHHGHHHHGHHHGGGGGHGHHHHHHHHHHHHHGGGGHHHHHHHHHHHHHGGHHHHHGGHHHHGGGGGGGGGGHHHHHHGGGGGHHGGGGHHGHHHHHHHHHHHHGHHHHHHHHHHHHHHHHHHHHHHHGHHHHHHHHHHHHHHHHHHHHHHHHHHHHHHHHHHHHHGHHGGGGGGHGHHHHHHHHFHGHHGHHHHHHHHHHGHHGGGGGCHGGGHFHGHGHHGGGGGGGHHHHHHFGHGADGGGGHGHHGGGGHGGGGGGGGGGFFFFFFFBBAAA
@M02197:105:000000000-AN6RF:1:1101:14300:11761 1:N:0:1
CAGAAGGTGTGGTCCTCCGCTTATTGATATGCTTAAGTTCAGCGGGTATCCCTACCTGATCCGAGGTCAACCGTAAAGAATGGGGGGTTATGGCAGGGGGTCACCTGGACCCTATAGCGAGAGAATTACTACGCTTAGAGCCAGACGGCACCGCCACTGATTTTAAGGGCCGCGAAACCGCGAACCCCAAGACCAAGCCGAGGCTTGAGTGGTTATAATGACGCTCGAACAGGCATGCCCCTCGGAATACCAAGGGGCGCAATGTGCGTTCAAAGATTCGATGATTCAC
+
BBBABFFFFFB@GGGGGGGGGGGHHHHHHHHHHHHHHHHHHHHGGGGGHHHHF(HHHHG<HHHGG-:GHHH:99HGGGF;HHHHGG:G;%9HH;HGG#C8,5-FHHH:.FHGHE,GG9G??F#EGG;(GG;GGGG9GBFFF:FF9FF:F:CFGFHHHHHGDFGFHHGFGGGGGHGGGFFFGFFAGHHHHHEGGGGGGGGFHGGHHHHGFFHHHHHHGHGGGGGHHGFHHGHGHGHFGGE?CGHHHHHFDHHHHFGGGGGGGHGFEGHGGFGGGGGGFFFFFFFFABAAA
@M02197:105:000000000-AN6RF:1:1101:6178:11754 1:N:0:1
CAGAAGGTGTGGTCCTCCGCTTATTGATATGCTTAAGTTCAGCGGGTAGTCCTACCTGATTTGAGGTCAGATCACAAAGTGGCAAAGCGCCTTTGACCGCCGCTCCATAGGCAGGTCGAGGAGGGGCCTTCGAGTCGAGCGCCATCCCAGGACGAGGGTGATACAACGCCCGTGGACCGGCACACGATAAGCCCGACCGATTCATTTAAGGGGAGCCGGCGCCGAAGCGTCAGCAAGACCCCCAAGTCCAAGCCCTCCGGCGACGAGCGCCGAGGGGCTTGATGATTTCAAGACACTCAAACAGGCATGCCCCTCGGAATACCAAGGGGCGCAAGGTACGTTCAAAGATTCGATGATTCAC
+
@BBBBFFCCFAAGGGGGCGGGGGHHGFHHHHHHHHHHHGHHHHGGGGGGHGHHGHHGFFHHHHHGHHHHGHHHHHHHHHHHHGHHHGHGGGGGHHHHHGGGGGGGGHHHHHHHGGGHGGGGGGGGGGGGHHCGGGHG9GGCDGFFFGHFGGHHGGGGG9CFFFFGGFFGGGFGGGGGGFFEE@BFFFAEFFFFFFFFFFFFDFGGFGFGGFFFFFFFGGCCGGFEFDBFDDFGFHHFCGGHGHHHHHGGEHDCGGCGGF?GGGGGGGFEDEEEAHCFBGHHHHHGHFFGHFHHFHGHFHGFDBFGFHGGGGCGEHHHHHGGFGHCGGGGEHHHHGHHGHGGGGGGGGGFFFFFFFF@BAAA
@M02197:105:000000000-AN6RF:1:1101:24545:11780 1:N:0:1
CAGAAGGTGTGGTCCTCCGCTTATTGATATGCTTAAGTTCAGCGGGTATCCCTACCTGATCCGAGGTCAAACTTAGAAGGTTGGAGGTTGTTGGCAAGTATCCACCTAGAACTCTATAGCGAGGAGTATTACTACGCTTAGAGCCAAGCGGCACCGCCACTGATTTTAAGACCGACCGTTTTACAGGTAAGGTCCAATACCAAGCAGAGCCTGAGTGTTGTACTGACGCTCGAACAGGCATGCCCCGCGGAATACCACGGGGCGCAATGTGCGTTCAAAGATTCGATGATTCAC
+
CCCABFFCFFABGGGGGGGGGGGHHHHHHHHHHHHHHHHHHHHGGGGGHGHGHHHHHGGHHHHGGGGHHHHHHHHHH;HHGHHG;HGGHHGHHHHHHGHH<HHHHHHHHHHHHHHHHHHHGGGGGGHHHHHHH/H9GGGGGHHHHHHHGGGGGGGGHGGHHHHHHHHHHHHHHGGGGHGHHHGHHGHHHHHHEHHHGGGGHGHHHHHHHHGHHHGHHHHGFHGGGGGGHHGHHHHHHHHHGGGGGGGHHHGHFFGFDGGGGGGHGGBGCEGHGGGGGGGGGGFFFFFFFDDCCC
@M02197:105:000000000-AN6RF:1:1101:13872:11706 1:N:0:1
CAGAAGGTGTGGTCCTCCGCTTATTGATATGCTTAAGTTCAGCGGGTAGTCTTACTCGATTTGAGGTCAAGTTGTCAGAGATTGTCCGAAGACGGTTTGGAGCACAACATCCCGATCGGCCACCCTCGCAATTGCGAGGCACCGGCGAAGATACTTATCACGCCGTACTATGTCCAACCAAGAGTTGCACTAACACATTTGAGGTAAGCTACGGTAAGGCAGCAAACCCAAGTCCACCGCTCCCAATGCAAGATCGGAAGTGTGAGAGTACAATGACACTCAAACGAGCATACCCTTCAGAATGCCAAAGGGTGCAAGGTGCGTTCAAAGATTCGATGATTCAC
+
CCCCCFFFFFCCGGGGGGGGGGGHHHHHHHHHHHHHHHHHHHHGGGFGGHHHHHHHHGHHHGHHGHHHHHHHHHHHHHHGHHHHHHHGGGGGHGGGGGGGHHHHHHHGHHHHHGGGGGDGGGGHGHHGGGGGHHHGGFGGGHGGGGGGGGGHHHHHHHHHHGGGGGHHHHGHHGGHGGGGHGGGFFGGGFHHGGFHHHGHFGHHHHHFFFFGHHHHHHHHHGGGGGGGHHHHGGGEGGGGGGHHHHHHHHHGGEGFHHHHHHHHHHHHGGHHHHGHGGGGGGF0GGHHHHGBGGHHHGHHHHHGHHHGHGHHFHHGHGGGGHGGGGGGGGGG4FFBFFFBABAB
@M02197:105:000000000-AN6RF:1:1101:4517:11792 1:N:0:1
CAGAAGGTGTGGTCCTCCGCTTATTGATATGCTTAAGTTCAGCGGGTATCCCTACCTGACCCGAGGTCAACCTGTAAAAATTGGGGGTTCTGGCAAGCCACCGGGGGGAACTCTATAGCGGGAGTATGCACTACGCTTAGAGCCCACCGGCACCGCCACTAATTTTGAGGGCCGCGGAGACCGCGTGCCCCAATACCACGCTAGGCGTGAGTGGTTAAATGACGCTCGAACAGGCATGCCCTGCGGAATACCACAGGGCGCAATGTGCGTTCAAAGATTCGATGATTCAC
+
CCCCCFFFFFCCFGGGGGGGGGGHHHHHHHHGHHHHHFHHHHHGGGGGHHHHHHHHHHHHHHGGG::HHHH:HH<HHHHHHHHHHG9G9HH:::HHGHG<HHGGGGG:G:GGGGGG;GGGFF9FF9FFF:F:9F98FFFF::FFF:FFF9FFGGGFHFGFFFFFFHHHGGFGGGGHGGGGGGGGGGGFGGHHHFHGFFGHHGHGFHFHFHEGHGFGHHHGGGGGGHGGHFHGFHHGGGGGGGGGHHHHCHHHGFGGGEEGCHHGGGGHGGGGGGGGGGFFFFFFFA>AAA
@M02197:105:000000000-AN6RF:1:1101:13665:11812 1:N:0:1
CAGAAGGTGTGGTCCTCCGCTTATTGATATGCTTAAGTTCAGCGGGTATCCCTACCTGATCCGAGGTCAACCTTGAAAAAATTGGGGGTCGACGGCTGGACTATCACACACACCATGCGAAAAGATAATCTTACTACGCCTGGGGATATGAGATCATCCGCCTTTGAATTTCAGAAGGGAGAATGCAAGCAAACTCATCTTCCAAGACCAAGCAAATCTGCTTGAGAGGTATTTAATGACGCTCGAACAGGCATGCCTCCCGGAATACCAGGAGGCGCAATGTGCGTTCAAAGATTCGATGATTCAC
+
CCCCCFFFFFCCGGGGGGGGGGGHHHHHHHHHHHHHHHHHHHHGGGFEHHHHHHHHHHHHHHHGGGGHHHHHHHHHHHHHGHHHHHGGGGGGGGGGGGGHHHHHHHHHHGGHHGHHHHHHHHGHHHHHHHHHHHHHHGGGHHHHHGGHHHHHHHHHHHHHHHHHHHHHHHGHHHHHHHHGHHHHGHHHGHHHGHHHHHHHHHHHHHHFHHHGHHHHHHHHHHHHHHHHHHFFFFHHGGGGGHHGHHGHEHGGHGGGGGGGHHHHHHHHHHHCGGGGHHHHGEEGHGGGGGGGGGGFFFFFFFBBBBB
@M02197:105:000000000-AN6RF:1:1101:22351:12030 1:N:0:1
CAGAAGGTGTGGTCCTCCGCTTATTGATATGCTTAAGTTCAGCGGGTATCCCTACCTGATCCGAGGTCAATCGAGAGAATTGTGGGGGTTTGGCGGCAGGAAGGACACTGGATGATCGGCGAATGATACTACTACGCCGAGTGCCAGTGACTTTCCGCCGTTGATTTTGGGAGGGGAGACACCGCAACAAGGCAGGCTCTTCCTCCATGACCACGCAAAAGTGCTTGAGTTGATTTTAGTGACGCACGAACAGGGATGCCTCCCGGAATGCCAGGAGGCGCAATGTGCGTTCAAAGATTCGATGATTCAC
+
CCCCCFFFFFCCGGGGGGGGGGGHHHHHHHHHHHHHHHHHHHHGGGEGHHHHHHHHHHHHHHHGGGGHHHFHGEFFFFHHHHGHGGGGGFGGGHGGGGGGGHHGHHHHHHHHHHHHHGGGGGGGHHHHHHHHHHHGGGGGGGHGHHHHHHHGGGGGGGGHHGHHHHHHGGGHGHFHFHGFFFFHHHHHHHHHHHHHHHHHGGGFFFGHHHGGGGHHHHHHHGHHHHHHHHHHHHHHHHGGGGGGGECHHHHHHHGHGGCGGGGHHHHHHHHHHHGGGGGHHHHGGGGHFGGFGGGCGGFFFFFFFBBA3A
@M02197:105:000000000-AN6RF:1:1101:17506:11957 1:N:0:1
CAGAAGGTGTGGTCCTCCGCTTATTGATATGCTTAAGTTCAGCGGGTATCCCTACCTGATCCGAGGTCAATCGAGAGAATTGTGGGGGTTTGGCGGCCGGAAGGACACTGGATGATCGGCGAATGATACTACTACGCCGAGTGTCAGTGACTTTCCGCCGTTGATTTTGGGAGGGGAGACACCGCAACAAGGCAGGCTCTTCCTCCATGACCACGCAAAAGTGCTTGAGTTGATTTTAGTGACGCTCGAACAGGCATGCCTCCCGGAATGCCAGGAGGCGCAATGTGCGTTCAAAGATTCGATGATTCAC
+
A?AA>CFFFFBBFGGFGGEGGEGHHFHHDGHHHFGFHEHDHEFGGGGGHFFGHE1FBA3FFFFECGGHGHBD?1?GFAGGFFFGGGGGE/FEEE99C3BBFGBDFBGABFFFDFFACDCFFFFCGFB<DFHEG:FA@FGFFCCCGFHFG:BFB;BFGGGGG7FFFFFGFEEGFFCFDGEEF?CFGFFFFFCFCGHHGCFFFFFFHGFHFEFFFGEFGF@BF2;FFFHHGBFHHFHHHHGGEEFFBF15G3FHGGHHGGGGGGGHHFGGBCGHGAE?GGGHHHHGGGGGGGGGGGGGGGFFFFFFFB@ABB
@M02197:105:000000000-AN6RF:1:1101:14815:12047 1:N:0:1
CAGAAGGTGTGGTCCTCCGCTTATTGATATGCTTAAGTTCAGCGGGTAGTCTTACTCGATTTGAGGTCAAGTTGTCAGAGATTGTCCGAAGACGGTTTGGAGCACAACATCCCGATCGGCCACCCTCGCAATTGCGAGGCACCGGCGAAGATACTTATCACGCCGTACTATGTCCAACCAAGAGTTGCACTAACACATTTGAGGTAAGCTACGGTAAGGCAGCAAACCCAAGTCCACCGCTCCCAATGCAAGATCGGAAGTGTGAGAGTACAATGACACTCAAACGAGCATACCCTTCAGAATGCCAAAGGGTGCAAGGTGCGTTCAAAGATTCGATGATTCAC
+
CCABCFFFFFCCGGGGGGGGGGGHHHFHHGHGHHHHHHHHHGGGGGEEGHHHHFHHHGHHHGHHGHHHHHGGHHHHGHGHHHHHHHGGGGGGHGGGGGGGHGHHHHGGHHHHHGGGGGGGGGGHGHHGGGGGHHGGGGGGGHGGGGGGGGGHHHHHHHHHHGGGGGHHHHHHHGGHGHHHHGHHGGHFHFHHHGFHGGHHHFGFFHFFGHGGHHHHHHHHHHEGGGHFHHHFHGGGFGGGEEHGHHFHHHGGGGGHHHHHFHHHHHHHHHHHFHHGGFGHGGGEGHHHFGGCGGHHHHHHHHHGHFHGGGHFFHFGHGGGGHGGGGGGGGGFFFFBFFBA@ABB
@M02197:105:000000000-AN6RF:1:1101:27693:12128 1:N:0:1
CAGAAGGTGTGGTCCTCCGCTTATTGATATGCTTAAGTTCAGCGGGTAGTCCTACCTGATTTGAGGTCAAATTGTCAGAAGTTGGTCTTAAAGGAGACCATTTAGAAGCTGAACCCCGTTTATAAAGCTGCTCTTCACGATGGCGTAAATAATTTATCACACCAAAGCCAGGCAACAAAGGTCCCGCTAATGCATTTCAGGAGAGCCGACCTCTGAGATGAGAAGCCCGCATACTCCCACATCCAAGCCTGATCAACAGAAAAAGCTGAAAAGGTTGAGAATTTCATGACACTCAAACAGGCATGCTCCTCGGAATACCAAGGAGCGCAAGGTGCGTTCAAAGATTCGATGACTCAC
+
BBAAAFFFFF@AGGGGGGGGGGGHFHHHFHHHHHHHHHFGHHHGGGGCGHHHHGHHHHHHHHHHGHGHHFHHHGDGFFHHHFGFHEFHHHHFGEFHHGEHGHHGHHHHHGFFHFGGDGGHHHHHHHFHHHHGHHHHHHFDHGGHGFGGHHHHHHHHHGHHHHGHHHGHEEGHHHHHFHHHHHGGGGGHGGHGHHHHHHHHHHGHGGHGHGHGHGHHHHFHFGGGGGGGHGGFFFFFBF?FF3CGHGGG34HHHGHHFFHHHHHFGFGEHFGG1FHHHHGGB@5HHGHHGB5GFHHFHFHHGBGHHE?GCDGFHFE5GHFFFEEEGEE5FGEGFGHGGGGGGGCFFFFFFFFFAAAAA
@M02197:105:000000000-AN6RF:1:1101:14246:12159 1:N:0:1
CAGAAGGTGTGGTCCTCCGCTTATTGATATGCTTAAGTTCAGCGGGTATTCCTACCTGATCCGAGGTCAACACTTAGGTAAAAGTATAACAAGACCGTCGCCCATCAGAGTCGTCCCAGATACATGCTTAGTAAAAAGCTCCTCGTACCCGATTCCCTCTGGGGCGCCGTCACTATCTTTGAGACCAGTTGATAGGCAAAGCTATAACTAAAGTCCAACACCAAGCCAGGGCTTGAGGGGTGATAATGACGCTCGAACAGGCATGCCCTTCGGAATAACCAAGGGGCGCAATGTGCGTTCAAAGATTCGATGACTCAC
+
CCCCCFFFFFBCGGGGGGGGGGGHHHHHHHHHHHHHHHHHHHHGGGGGHHHHHHHHHHHHHHHGGGGHHHHGGHHHHHHHHHHHHHHHHHHHHHHHGGGGGGGGHHHGHHHHGGGGGHHHHHHHHHHHHHHHHHHHHGHHHHHHGHHHGHGGGGGHHHHHHHHGGGGGHHHHHHHHHHHHHHHHHHHHHGGHGHHHHHHHGHHHHHHHHHHHHHGHGGFGGGHHHHHHHGHHHHGGGHHHHHHGHGGGEFCHGGHHHGHHGHHGGGGGGGGHHHHGHHHHHGGGGGEHHHGGGGGHGGGGGGGGGGFFFFFFFCABAB
@M02197:105:000000000-AN6RF:1:1101:13027:12501 1:N:0:1
CAGAAGGTGTGGTCCTCCGCTTATTGATATGCTTAAGTTCAGCGGGTATCCCTACCTGATCCGAGGTCAACCATAGAAAATTTGGGGTTGTTGGCAAGCAACCGCCGGGACTCTGTAGCGAGAAAAATTACTACGCTTAGAGCCAGACGGCACCGCCACTGATTTTAAGAGCTGCCCAGAGGCAGGCTCCAACACCAAGCTAGGCTTGAGGGTTATAATGACGCTCGAACAGGCATGCCCCCCGGAATACCAAGGGGCGCAATGTGCGTTCAAAGATTCGATGATTCAC
+
CCCCCF4BFFBBGGGCGGGGGGGHHHGHHHHHFHHHHHGHHHHGCGEEGHBHH9G<;/<<H;H9G::HH<H<G<H:HHH;H<;HHGGG;G99HH7HFFH<<HHGGGGGG9GHHGH.HHH;C-GGHHHHHHHH<HGGGGGHHHHH;HHGG6DGGGGGGGGHHHGGGGGGGGGGGGGGGGGGGGGGGHHHHHGGGHGHGHHHHHGHHHHHHHHHHHHHHHGGGGGHHGHHHHHHHHHGGGGGGGHHHHHFFHHHHGGGGGHHHHGGGGGGGGGGGGGGGFFFFFFFCBBAB
@M02197:105:000000000-AN6RF:1:1101:25200:12498 1:N:0:1
CAGAAGGTGTGGTCCTCCGCTTATTGATATGCTTAAGTTCAGCGGGTAGTCCTACCTGATTTGAGGTCAAATTGTCAGAAGTTGGTCTTAAAGGAGACCATTTAGAAGCTGAACCCCGTTTATAAAGCTGCTCTTCACGATGGCGTAAATAATTTATCACACCAAAGCCAGGCAACAAAGGTCCCGCTAATGCATTTCAGGAGAGCCGACCTCTGAGATGAAAAGCCCGCATACTCCCACATCCAAGCCTGATCAACAGAAAAAGCTGAAAAGGTTGAGAATTTCATGACACTCAAACAGGCATGCTCCTCGGAATACCAAGGAGCGCAAGGTGCGTTCAAAGATTCGATGATTCAC
+
CCCCCFFFFFCCGGGGGGGGGGGHHHHHHHHHHHHHHHHHHHHGGGEGGHHGHHHHHHHHHHGFFHHHHHHHHHHHHHGHHHHHHGHHHHHHHGHHHGGHHHHHHHHHHHHHGHHGGGGHHHHHHHGFHHHHHHHHHHHGHGGHGGGGHHHHHHHHHHHHHHGHHHHHHGHHHHHHHHHHGHHHHHGHHHHHHHHHHHHHHHGHGHHGHGGHHGHHHHGHHHHGGGGGGGHGFFGGHHGGGHGGHGGHHFHHHHHHHHHHHHHGHHHHHHHHHGHHHHHHHG@GHHHHHHHGHHHHHHHHHHHHHGGGGGHHHHGHHHHHHGGGGGHFGHGGGGHGGGGGGGFGFFFFFFFFCCCCC
@M02197:105:000000000-AN6RF:1:1101:24923:12571 1:N:0:1
CAGAAGGTGTGGTCCTCCGCTTATTGATATGCTTAAGTTCAGCGGGTATCCCTACCTGATCCGAGGTCAACCTTGAAAAATTGGGGGTCGACGGCTGGACTATCACACACACCATGCGAAAAGATAATCTTACTACGCCTGGGGATATGAGATCATCCGCCTTTGAATTTCAGAAGGGAGAATGCAAGCAAACTCATCTTCCAAGACCAAGCAAATCTGCTTGAGAGGTATTTAATGACGCTCGAACAGGCATGCCTCCCGGAATACCAGGAGGCGCAATGTGCGTTCAAAGATTCGATGATTCAC
+
DDDCDFFFFFBCGGGGGGGGGGGHHHHHHHHHHHHHHHGHGHHGGGGGHHHHHHHHHHHHHHHGGGGHHHHHHHHHHHHHHHGHHGGGGGGGGGGGGGGHHHHHHHHHGHHHGGHHHHHHHGHHHHHHHHHHHHHHHGGHHHGHGHHHHHHHHHHHHHHHGHGHHHHHHHHHHHGHHHHGGHHHHHHGGHGHHHHHHHHHGHGGFHGHHHHHHHHHFFFHFHHHHHHHHHHHHHHGGGGFHHGHHFHHHHHHGFCGGGGHGHHHHHFHGEEGGGGG5HGGEEGHGGGGCGGFCGFFFFFFF@BAAA
@M02197:105:000000000-AN6RF:1:1101:6730:12573 1:N:0:1
CAGAAGGTGTGGTCCTCCGCTTATTGATATGCTTAAGTTCAGCGGGTAGTCCTACCTGATTTGAGGCCAAATTGTCAGAAGATGGTCTTAAAGGAGACCATTTAGAAGCTGAACCCCGTTTATAAAGCTGCTCTTCACGATGGCGTAAATAATTTATCACACCAAAGCCAGGCAACAAAGGTCCCGCTAATGCATTTCAGGAGAGCCGACCTCTGAGATGAGAAGCCCGCATACTCCCACATCCAAGCCTGATCAACAGAAAAAGCGGAAAAGGTTGAGAATTTCATGACACGCAAACAGGCGTGCTCCTCGGAATACCAGGGAGCACAAGGTGCGTTCAAAGATTCGATGATTC
+
3333AFFFFF@AGGGGGGGGGCAGDB5FDDC5FFFFBGBFA55EGGE?1FF55DGAEG3GHFA5BC1BGCGGHFHBFG5FF35@F3@F3D4GGHHHHEGH33@FFBBDG3FBGB?/E//?BBGBG44FGFBG:?1FFFB/FCEFBEFFHDGFGFFFG?DAAGAGAGBC<0B0CGHH;GFAA0@?CCGGC7;G0GDCCCFGH#E@@CGF0B1ABDHGF2GGG@0B<9;<2FBD?BGFHFEF>>FEEHHFHGF2DFF2B1BGGF>/EE1F11FGGGD2HG@GDHF2@@20EE/E1FGBGE0A//0/AEAA/B02FD21A0100HF3B11A100EEA1B133GDB11BFCDB1111>>
@M02197:105:000000000-AN6RF:1:1101:17901:12405 1:N:0:1
CAGAAGGTGTGGTCCTCCGCTTATTGATATGCTTAAGTTCAGCGGGTATCCCTACCTGATCCGAGGTCAACCTGAAAATGATTGGGGGGTTGCTGGCAAGACACCGTCCGGACCCTGTCGCGAGGAGTATTACTACGCGTAGAGCCGACCGGCACCGCCACTGATTTTAGGGGCCGCGAGACCGCGAGCCCCAAGACCAAGCAAAGGCTTGAGTGGTTGTAATGATGCTCGAACAGGCATGCCCTTCGGAATACCAAAGGGCGCAATGTGCGTTCAAAGATTCGATGATTCAC
+
DDDDCFFFFFCCGGGGGGGGGGGHHHHHHHHHHHHHHHHHHHHGGGEGHHHHHHHHHH:9H9HGGG:9H9H9:9HHHHHH<<,HHGGGGG-GH/HHGHHG<H.HGG<GGGG(GGGGG;GG:GGGG99F9FF9F9F9FFF,FF::FFF:FFFF:FGGGFHHGHHHHFGGHGGGGGGGHHGGGGGGGHGGGGHHHHHHGHHHHGHHHGHHHHHHGGGHHHHHHHFHHGGHHGHHHHHHGGHGGGGGGGHGHHHHHHHHHGGGGGHFHGEFEGHGGGGGGGGGGFFFFFFFCCBAC
@M02197:105:000000000-AN6RF:1:1101:27467:12793 1:N:0:1
CAGAAGGTGTGGTCCTCCGCTTATTGATATGCTTAAGTTCAGCGGGTAGTCTTACTCGATTTGAGGTCAAGTTGTCAGAGATTGTCCGAAGACGGTTTGGAGCACAACATCCCGATCGGCCACCCTCGCAATTGCGAGGCACCGGCGAAGATACTTATCACGCCGTACTACGTCCAACCAAGAGTTGCACTAACACATTTGAGGTAAGCTACGGTAAAGCAGCAAACCCAAGTCCACCGCTTCCAATGCAAGATCGGAAGTGTGAGAGTACAATGACACTCAAACGAGCATACCCTTCAGAATGCCAAAGGGTGCAAGGTGCGTTCAAAGATTCGATGATTCAC
+
CDCCCFFFFFCCGGGGGGGGGGGHHHHHHHHHHHHHHHHHHHGGGGGGGHHHHHHHHGHHHGHHGHHHHHHHHHHHHHHHHHHHHHHGGGGGHGGFGGGGHHHHHHHGHHHHHGGGGFFGGGGHGHHGGGGGHHHGGGGGGHGGGGGHHHGHHHHHHHHHHGGGHHGHHGGHFGGGGHHHHHHHHGHHHHHGHGFFGHHHHHHHHHHGGHGFHHHHHGHHHHGGGFGHHHHGHGFEGGHHFGHFGGHHHHHGGGGHHHHHHHHHHHHHGHHHHFHHHHGHGGGGGHHHHGFBGFHHHHHHHHHHHHHHHGGHCHHHHGGGGHGGGGGGGGGGFFFFFFFBCBAA
@M02197:105:000000000-AN6RF:1:1101:19513:12776 1:N:0:1
CAGAAGGTGTGGTCCTCCGCTTATTGATATGCTTAAGTTCAGCGGGTAGTCTTACTCGATTTGAGGTCAAGTTGTCAGAGATTGTCCGAAGACGGTTTGGAGCACAACATCCCGATCGGCCACCCTCGCAATTGCGAGGCACCGGCGAAGATACTTATCACGCCGTACTATGTCCAACCAAGAGTTGCACTAACACATTTGAGGTAAGCTACGGTAAGGCAGCAAACCCAAGTCCACCGCTCCCAATGCAAGATCGGAAGTGTGAGAGTACAATGACACTCAAACGAGCATACCCTTCAGAATGCCAAAGGGTGCAAGGTGCGTTCAAAGATTCGATGATTCAC
+
CCCCCFFFFFCCGGGGGGGGGGGHHHGHHHHHHHHHHHHHHHHGGGGGGHHHHHHHHGHHHGHHGHHHHHHFHHHHHHHHHGHHHHHGGGGGHGGGGGGGHHHHHHHGHHHHHGGGGGGGGGGHGHHGGGGGHHHGGGGGGHGGGGHHHGGHHHHHHHHHHGGGHGHHHHHGGGGGGHHGHHHHHGHFGFHHHHGGHFGGHHHHHHFGGGGGHHHHHGHGHHFGGFHHHHFHHGGEGGGGHHGHHFHHHGHGGGGHHHHHHHHHHHHHHFHHHHHHHGGHGGGFGHHHFGHGGHHHHHHHHHFGHHHHHGHHHHHGHGGGGHGGGFGGGGGGFFFFFFFBCBBB
@M02197:105:000000000-AN6RF:1:1101:6343:12857 1:N:0:1
CAGAAGGTGTGGTCCTCCGCTTATTGATATGCTTAAGTTCAGCGGGTATCCCTACCTGATCCGAGGTCAAACACTAGAATTGGGGGTTTGAGGCAGGATTGTCACAATGACCAAGCGAATAAGTTATTACTACGCCGAAATCATGAGACCCTCCGCCATTGAATTTCGAAAGGGAATTCGCAAGCAAACTCTTCTTTCATAACCAAGCAAAACTACTTGAGTGGTTTTTGATGACGCTCGGACAGGCATGCCTTCCGGAATACCGGAAGGCGCAATGTGCGTTCAAAGATTCGATGATTCAC
+
CCCCCFFFFFBCGGGGGGGGGGGHHGHHGHHGHHHHHHHHHHHGGGGGHHHHHHHHHHHHHHHGGGGHHHHHHHHHHHHHHHHHGGGGGGHGHGGGGGHHHHHHHHHHHHGHHHHGGGGGGHHHHHHHHHHHHGGGGHHGHHHHHHHHHGHHHGHHHHHHHHHHHHHHHHHHHHHHHGGGHHHHGGHGGHHHGHGHHHHHHHGHHHHFHGHHHFFGFHHHGHGGHHHHHGHGGGGGGFGFHFHHFHHHHGGGGGGHGHHGGGGGFHGGGGGGHHHEAEGGGGGGGGGGGCFBBFFFFBBBBB
@M02197:105:000000000-AN6RF:1:1101:15374:12814 1:N:0:1
CAGAAGGTGTGGTCCTCCGCTTATTGATATGCTTAAGTTCAGCGGGTATCCCTACCTGATCCGAGGTCAACCGTAAAGAATGGGGGGTTATGGCAGGTGGTCACCTGGACCCTATAGCGAGAGAATTACTACGCTTAGAGCCAGACGGCACCGCCACTGATTTTAAGGGCCGCGAAACCGCGAACCCCAAGACCAAGCCGAGGCTTGAGTGGTTATAATGACGCTCGAACAGGCATGCCCCTCGGAATACCAAGGGGCGCAATGTGCGTTCAAAGATTCGATGATTCAC
+
DCDDDFFFFFCCGGGGGGGGGGGHHHHHHHHHHHHHHHHHHHHGGGGGHHHHH;HHH<<HHHHGGGGHHHH:;;HGH;H<.HHHGG9GGH<HHH(GGCGGDG;HHHHH;GH9HF:GGGCAGG8GGGGFGG:GG8GGGGGFF:FF:FFFFFGGGHHHHHHHHHGHHHGGGGGGFHGGGGGGGHGGGHHHGFGFGGGGGGGGHGHHHHHHGGGHHGHHHHGGGGGHHGGHHHHHHHHGGGGGGGHHHHHHHHHHHGGGGGGHGHGGGGGGGGGGGGGGGFFFFFFFCCCCC
@M02197:105:000000000-AN6RF:1:1101:16037:12814 1:N:0:1
CAGAAGGTGTGGTCCTCCGCTTATTGATATGCTTAAGTTCAGCGGGTAGTCCTACCTGATTTGAGGTCAAATTGTCAGAAGTTGGTCTTAAAGGAGACCATTTAGAAGCTGAACCCCGTTTATAAAGCTGCTCTTCACGATGGCGTAAATAATTTATCACACCAAAGCCAGGCAACAAAGGTCCCGCTAATGCATTTCAGGAGAGCCGACCTCTGAGATGAAAAGCCCGCATACTCCCACATCCAAGCCTGATCAACAGAAAAAGCTGAAAAGGTTGAGAATTTCATGACACTCAAACAGGCATGCTCCTCGGAATACCAAGGAGCGCAAGGTGCGTTCAAAGATTCGATGATTCAC
+
CCCCCFFFFFBCGGGGGGGGGGGHHHHHHHGHHHHHHHHHHHHGGGGGGHHHHHHHHHHHHHHHGHHHHHHHHHHHHHHGHHHHHGHHHHHHHHHHHGGGHHHHHHHHHHHHHHHGGGGHHHHHHHFHHHHHHHHHHHHGHGGHGGGGHHHHHHHHHHHHHHGHHHHHHHHHHHHHHHHGFFHHHHHHHHHHHHHHHHHHHHGHGHHHHGHGHHHHHHHHHHHGGGGGGHGFFFFGHGGGHHGGHHHHFGHHHHHGHHGHHGHHHFEHHHHHHFHHHHHHGHFGHHHHHFEGHGHHHHHHHGHFGGGGGGHHHHHFFHHHHGGGGFGGHHGGFGHGGGGGGGGGFBFFFFFFCCCBC
@M02197:105:000000000-AN6RF:1:1101:13047:12918 1:N:0:1
CAGAAGGTGTGGTCCTCCGCTTATTGATATGCTTAAGTTCAGCGGGTAGTCTTACTCGATTTGAGGTCAAGTTGTCAGAGATTGTCCGAAGACGGTTTGGAGCACAACATCCCGATCGGCCACCCTCGCAATTGCGAGGCACCGGCGAAGATACTTATCACGCCGTACTATGTCCAACCAAGAGTTGCACTAACACATTTGAGGTAAGCTACGGTAAGGCAGCAAACCCAAGTCCACCGCTCCCAATGCAAGATCGGAAGTGTGAGAGTACAATGACACTCAAACGAGCATACCCTTCAGAATGCCAAAGGGTGCAAGGTGCGTTCAAAGATTCGATGATTCAC
+
CCCCCFFFFFBBGGGGGGGGGGGHHHHHFFHHHHHGHHHHHHHGGGEGGHHHHHHHHGHHHGHHGHGHHHHHHFHHFHHHFHHHHHHGGGGGHGGFGGGGFHGHHHHGHHGHHGGGGGGGGGGHGHHGGGGGHHHGFGGGGHGGGGGGGGGHHGHHHHHHHGGGGGHHHHHHFGGHHGHHHHHGHGFFFFGHGFFHGGHHHHHFGFGFFFFGGFGHHFGHHHGGGFGHGHGGFBFGCEDGGHHHHHGGHHFGEGFFHHHHFFHGHFHHGFHFHHHHHHGHGFEAEGHBF3FHGHHHHFHHHD3FHHGHHGHGFCHGHCGGDHGFFFGGGGFGCBDFFFFAA?BA
@M02197:105:000000000-AN6RF:1:1101:26411:12990 1:N:0:1
CAGAAGGTGTGGTCCTCCGCTTATTGATATGCTTAAGTTCAGCGGGTAGTCTTACTCGATTTGAGGTCAAGTTGTCAGAGATTGTCCGAAGACGGTTTGGAGCACAACATCCCGATCGGCCACCCTCGCAATTGCGAGGCACCGGCGAAGATACTTATCACGCCGTACTATGTCCAACCAAGAGTTGCACTAACACATTTGAGGTAAGCTACGGTAAGGCAGCAAACCCACGTCCACCGCTCCCAATGCAAGATCGGAAGTGTGAGAGTACAATGACACTCAAACGAGCATACCCTTCAGAATGCCAAAGGGTGCAAGGTGCGTTCAAAGATTCGATGATTCAC
+
CBCCCFFFFFCCGGGGGGGGGGGHHHHHHHHHHHHHHHHHHHHGGGGGGHHHHHHHHGHHHGHHGHHHHHHHHHHHHHHHHHHHHHHGGGGFHGGGGGGGHHHHHHHGHHHHHGGGGGGGGGGHGHHGGGGGHHHGGGGGGHGGGGGGGGGHHHHHHHHHHGGGHHHHHHHHHGGHGHHHHHHHHGHHHHFHHHGHGFHHHHHGHHHGGHGGHHHHFGHGHHGGGFGGGGGHHGGGGGGGHHGHGHHHHHGGGGGHHGHHHHHHHGHHHHHHHHHHHGGGGGGGGHHHHHHGGHHHHHHGHHHGGHHHHGHHGGHHCGGGGHGGGGGGGGGFFFFFFFFBBBBB
@M02197:105:000000000-AN6RF:1:1101:18673:13007 1:N:0:1
CAGAAGGTGTGGTCCTCCGCTTATTGATATGCTTAAGTTCAGCGGGTATCCCTACCTGATCCGAGGTCAACCTTGAAAAAATTGGGGGTCGACGGCTGGACTATCACACGCACCATGCGAAAAGATAATCTTACTACGCCTGGGGATATGAGATCATCCGCCTTTGAATTTCAGAAGGGAGAATGCAAGCAAACTCATCTTCCAAGACCAAGCAAATCTGCTTGAGAGGTATTTAATGACGCTCGAACAGGCATGCCTCCCGGAATACCAGGAGGCGCAATGTGCGTTCAAAGATTCCATGATTCAC
+
ABBABFFFFFCCGGGGGGGGGGGHHGHGHHHHHHHHHHHHHHHGGGFGHGHHHHHHHHHHHGHGGGGHHHHHHHHHHHHHGHHHHHGGGGGGGGGGGGGHHHHHHHHHHGGGHGHHHHGGHHHHHHHHHHHHHHGHHHGGHHHHGHGHHHHHHHHHHHHHHGGGGGHHHHHHGGHHGHHHHHHGHHHHHGHHGHGHHHHHFHHHHGHGGHHGHHGHFHGHHHHFHHHHHHGHHHHHGGGGGHGGHHHHHHGHHGGGGCGEHGGHFHHHHHHGGGGGHHHHCGFGHGGFGGGGGFGFBFFFFFBABAB
@M02197:105:000000000-AN6RF:1:1101:24691:12928 1:N:0:1
CAGAAGGTGTGGTCCTCCGCTTATTGATATGCTTAAGTTCAGCGGGTATCCCTACCTGATCCGAGGTCAACCTTGAAAAAATTGGGGGTCGACGGCTGGACTATCACACACACCATGCGAAAAGATAATCTTACTACGCCTGGGGATATGAGATCATCCGCCTTTGAATTTCAGAAGGGAGAATGCAAGCAAACTCATCTTCCAAGACCAAGCAAATCTGCTTGAGAGGTATTTAATGACGCTCGAACAGGCATGCCTCCCGGAATACCAGGAGGCGCAATGTGCGTTCAAAGATTCGGTGATTCAC
+
BCCCDFFFFFBCGGGGGGGGGGGHHHHHHHHHHHHHGHHHHHHGGGEEHHHHGHHHHGHHHHHGGGGHGHHHHHHFHHGHGHHHHHGGGGGGGGGGGGGHHHHHGHHGHGGGGGHHHHHHHHHHGHHHHHHHHHHHHHGGHHHHHGGHHHHHHHHHHHHGGGHHHHGGGGHGHHHGGHHHHHHHHGHHHHGHGGGHHGHHHHHHHHGFHHHHHHHFFHFHFHHHHHHGHHHGHHHHDGGGGHHEHFGGHHHFGFGGGFGGHGHHCHHHGHHGGGGGGHHHGGGGHGGGGGFGGGGBBFFFFFB@BBB
@M02197:105:000000000-AN6RF:1:1101:18705:13108 1:N:0:1
CAGAAGGTGTGGTCCTCCGCTTATTGATATGCTTAAGTTCAGCGGGTAGTCTTACTCGATTTGAGGTCAAGTTGTCAGAGATTGTCCGAAGACGGTTTGGAGCACAACATCCCGATCGGCCACCCTCGCAATTGCGAGGCACCGGCGAAGATACTTATCACGCCGTACTATGTCCAACCAAGAGTTGCACTAACACATTTGAGGTAAGCTACGGTAAGGCAGCAAACCCAAGTCCACCGCTCCCAATGCAAGATCGGAAGTGTGAGAGTACAATGACACTCAAACGAGCATACCCTTCAGAATGCCAAAGGGTGCAAGGTGCGTTCAAAGATTCGATGATTCAC
+
CCCCCFFFFFBBGGGGGGGGGGGHHHGHHHHHHHHHHHHHHHHGGGGGGHHHHHHHHGHHHGEHGHHHHHGHHHHHHHHHHHHHHHHGGGGGHGGGGGGGHHHHHHHGHHHHHGGGGGGGGGGHGHHGGGGGHHHGGGGGGHGGGHGHGGGHHHHHHGHHHGGGGGGHGGGGGGGHHHHHHGHHGGGHFHHHHGFHFHFFGHFFFHHGFGFGHHFHHHFHHHGGGFGHHHGGFFFEGGGGGGHHHHHHGHHGGGFGHHHHHHHHHHHG5FHHHHHEA5GHGEFEGHHHHHHHGHHFHFFGHFGFF5GHCGHGHGHHHCCGGHGGGFGGGGGBFFFFFFFABAAA
@M02197:105:000000000-AN6RF:1:1101:7657:13146 1:N:0:1
CAGAAGGTGTGGTCCTCCGCTTATTGATATGCTTAAGTTCAGCGGGTAGTCTTACTCGATTTGAGGTCAAGTTGTCAGAGATTGTCCGAAGACGGTTTGGAGCACAACATCCCGATCGGCCACCCTCGCAATTGCGAGGCACCGGCGAAGATACTTATCACGCCGTACTATGTCCAACCAAGAGTTGCACTAACACATTTGAGGTAAGCTACGGTAAGGCAGCAAACCCAAGTCCACCGCTCCCAATGCAAGATCGGAAGTGTGAGAGTACAATGACACTCAAACGAGCATACCCTTCAGAATGCCAAAGGGTGCAAGGTGCGTTCAAAGATTCGATGATTCAC
+
DDCCCFFFFFCCGGGGGGGGGGGHHHHHHHHHHHHHHHHHHHHGGGGGGHHHHHHHHGHHHGHHGHHHHHHHHHHHHHHHHHHHHHHGGGGGHGGGGGGGHHHHHHHGHHHHHGGGGGGGG;GHGHHGGGGGHHHGGGGGGHGGGGHHHHHHHHHHHHHGHGGGHHGHGHHGGGGHHGHHHHHHHHHHFHHHHHHHHGFHGGHHGHHGGGFGHHHGHHHHHHGGGGGHHHHHHGFFGGGFFAHHHHHHHHHGGGGHHHFHGHHHHHHHHHHGHGHHHGGEGGGGGHHHHHGGGHHGHHHHHHHHHCHHHGHHHFHHHGGGGHGGGGGGGGGGFFFFFFFCBBAB
@M02197:105:000000000-AN6RF:1:1101:29010:13290 1:N:0:1
CAGAAGGTGTGGTCCTCCGCTTATTGATATGCTTAAGTTCAGCGGGTAGTCTTACTCGATTTGAGGTCAAGTTGTCAGAGATTGTCCGAAGACGGTTTAGAGCACAACATCCCGATCGGCCACCCTCGCAATTGCGAGGCACCGGCGAAGATACTTATCACGCCGTACTATGTCCAACCAAGAGTTGCACTAACACATTCGAGGTAAGCTACGGTAAGGCAGCAAACCCAAGTCCACCGCTCCCAATGCAAGATCGGAAGTGTGAGAGTACAATGACACTCAAACGAGCATACCCTTCAGAATGCCAAAGGGTGCAAGGTGCGTTCAAAGATTCGATGATTCAC
+
BBBBBFFFCDABGGGGGGGGGGDHHHHHHHGFDGHHHHHHHGGGGCGGGHHGHGHHFGHHHGHHGHHHHGHHHHHHGG5GHFHHHHHGCFGGHGGFGGHHHHGEHHHGHHHHHGGGGG;GGGGHDHHGGGGGHHHGFCGGGHGGGGGGGGGHHHHHHHHHGGHGFFGGHGGGGGGHHGHGGFGGFGFGHGGFFHGGGFFFFHGFHGHFFGGGHHHHHHGHHHGGGFHHHGHHHGEEGEDFEHHBFFHGHHGGGGFEHHHFFHHHHHHHHHHGHBEGDFFGGGGFEBFFHGB2?FGGHFHGHGHFGBHHHGHGDHHHHGFGFHFGGGGGGGGGFFBFFFFBBAAB
@M02197:105:000000000-AN6RF:1:1101:4018:13453 1:N:0:1
CAGAAGGTGTGGTCCTCCGCTTATTGATATGCTTAAGTTCAGCGGGTAGTCCTACCTGATTTGAGGTCAAATTGTCAGAAGTTGGTCTTAAAGGAGACCATTTAGAAGCTGAACCCCGTTTATAAAGCTGCTCTTCACGATGGCGTAAATAATTTATCACACCAAAGCCAGGCAACAAAGGTCCCGCTAATGCATTTCAGGAGAGCCGACCTCTGAGATGAAAAGCCCGCATACTCCCACATCCAAGCCTGATCAACAGAAAAAGCTGAAAAGGTTGAGAATTTCATGACACTCAAACAGGCATGCTCCTCGGAATACCAAGGAGCGCAAGGTGCGTTCAAAGATTCGATGATTCAC
+
CCCCCFFFFFBAGGGGGGGGGGGHHHHHHHHHHHHGHHHHHHHGGGGGGHHHHHHHHHHHHHHHGHHHHHHHHHHHHHHHHHHHHGHHHHHHHHGHHGGHHHHHHHHHHGHHHHHGGGGHHHHHHHFGHGGHHGHHHHHGHGGHDBFGHHHHHHHHHGHHHHGHHHGHHHHHHHHHGHHHHGHGHGGGGHGHHHHHHHHHHHGHGGGHHGGGGHHHHHHGHHHGGGGGHHHFGGHGFFFHHHGGHHHGHGHHHHGHHGHHHHHHHHHHHHHGHGHHHHHHHHHGHHHHHHHGGGHGGGHHGHHHHGGGGGHHHHHHHHHFFGGGGGHHHFGGGGHGGGGGGGGGGFFFFFFFAA?AA
@M02197:105:000000000-AN6RF:1:1101:25135:13466 1:N:0:1
CAGAAGGTGTGGTCCTCCGCTTATTGATATGCTTAAGTTCAGCGGGTAGTCTTACTCGATTTGAGGTCAAGTTGTCAGAGATTGTCCGAAGACGGTTTGGAGCACAACATCCCGATCGGCCACCCTCGCAATTGCGAGGCACCGGCGAAGATACTTATCACGCCGTACTATGTCCAACCAAGAGTTGCACTAACACATTTGAGGTAAGCTACGGTAAGGCAGCAAACCCAAGTCCACCGCTCCCAATGCAAGATCGGAAGTGTGAGAGTACAATGACACTCAAACGAGCATACCCTTCAGAATGCCAAAGGGTGCAAGGTGCGTTCAAAGATTCGATGATTCAC
+
CDDCCFFCFFCCGGGGGGGGGGGHHHHHHHHHHHHHHHHHHHHGGGFGGHHHHGHHHGHHHGHHGHHHHHHHHHHHHHHHHHHHHHHGGGGGHGGGGGGGHHHHHHHGHHHHHGGGGGGGGGGHGHHGGGGGHHHGGGGGGHGGGHHHHHHHHHHHHHHHHGGGGHHGGHGGHGGHHHHHHHHFHHHGFHHHGHHHHFHFHHHHHHHGGGGGHHGHHHHHFGFFGGHHHHHHHGGGGGGEHGHHHHHHHHHGGGGHHHHHHHHHHHHHHHHHHEHHHGGHGGGGGHHHFHGFGGHHHHHGHHHGHHHHGGHHHHGHHGGGGHGGGGGGGEFGFFFFFFFBBBBB
@M02197:105:000000000-AN6RF:1:1101:22902:13499 1:N:0:1
CAGAAGGTGTGGTCCTCCGCTTATTGATATGCTTAAGTTCAGCGGGTAGTCTTACTCGATTTGAGGTCAAGTTGTCAGAGATTGTCCGAAGACGGTTTGGAGCACAACATCCCGATCGGCCACCCTCGCAATTGCGGGGCACCGGCGAAGATACTTATCACGCCGTACTATGTCCAACCAAGAGTTGCACTAACACATTTGAGGTAAGCTACGGTAAGGCAGCAAACCCAAGTCCACCGCTCCCAATGCAAGATCGGAAGTGTGAGAGTACAATGACACTCAAACGAGCATACCCTTCAGAATGCCAAAGGGTGCAAGGTGCGTTCAAAGATTCGATG
+
A?AABFFBCDAAGGGGGGGGCEGHHHHHGFFHHHGBGHHHFHGGGGGGGHHHHHHHHGHHHGGHGGHHBFHHHHHHGGFFHHHGHHHGGGGFHGGFGGGGHHH;HHHGHHGHHGGCGCDGG;GHFHH9FGGGHGHGGGGGGGGGFGGGGGCFGGGGBFGGGGGGGGGHGHGGHFFFFHHHFHGFHFFGFFFHFHGGFHFHHHHGHHHGGFGGGHHHGHHHHHFFFFFFFFGHGGGFGECFEEFFHGDGHHHGEEFFGHHHGHFHHHHHGFHHFFHHHGGGGFEGFEGBFHGHGHHHHFFFFFGCC5FFF2BGEBGFGEGGGGGGFGFFF?FFFABBAA
@M02197:105:000000000-AN6RF:1:1101:8567:13558 1:N:0:1
CAGAAGGTGTGGTCCTCCGCTTATTGTATGCTTAAGTTCGGCGGGTAGTCCTGCCTGATTTGAGGTCAAGGCGTTTGAAGAAATTAAGGGTAAGGGGAGGCGCGCGTCCACCCCCCGGACGACGCAAGACTTGATCACGTCTGGAAAGGGGGGGACGGGCGAACCTCGCCGATGAATTTGAAGACGAGCCCCTTTCGACACCAGAGGGTCGAGAGGGCAAGACCGTCCAAGTCCGAAAAGGGAGCGAAACCCCCGTTTTCGATAAGACTTCACGACACTCAAACAGGCATGCTCCTCGGAATACCGAGGAGCGCAAGGTGCGTTCAAAGATTCGATGATTCAC
+
CCCBCFFFFFBCGGGGGGGGGGGHHHHHHHHHHHHHHHHGGGGGGEGFHHHHHGHHHHHHHHEFHBGHHHHGGGGGFFHHGHHGHEHHHH?CGFGHGGGFGGFGGCFCGGHHGGGGFG@DGGGGGGGGGGFGGFGGGGGGG9GGBFFFFFFFFF>DFFFFFFFFFFFGGFGFGFFFFFFFGGFGGGGGFGHGGGGGHHHFHGHHHGGFHGHHHFFFHHHGGGGGHHHHHGGGFGHHHHHGGHGGGHGFEGGGGGHEFFAGHHHGBFBGAGGGGHHHHFGBHGHHHGEFHGHGGGEDEHHHGHGGGGGEDGGFFBHHGGGGHGGGFGFGGGGBFFFFFFBBABA
@M02197:105:000000000-AN6RF:1:1101:23788:13569 1:N:0:1
CAGAAGGTGTGGTCCTCCGCTTATTGATATGCTTAAGTTCAGCGGGTAGTCTTACTCGATTTGAGGTCAAGTTGTCAGAGATTGTCCGAAGACGGTTTGGAGCACAACATCCCGATCGGCCACCCTCGCAATTGCGAGGCACCGGCGAAGATACTTATCACGCCGTACTATGTCCAACCAAGAGTTGCACAAACACATTTGAGGTAAGCTACGGTAAGGCAGCAAACCCAAGTCCACCGCTCCCAATGCAAGATCGGAAGTGTGAGAGTACAATGACACTCAAACGAGCATACCCTTCAGAATGCCAAAGGGTGCAAGGTGCGTTCAAAGATTCGATGATTCAC
+
CCCCCFFFFFCCGGGGGGGGGGGHHHHHHHHHHHHGHHHHHHHGGGGGGHHHHHHHHGHHHGHHGHHHHHHHHHHHHHHHHHHHHHHGGGGGHGGGGGDGHHHHHHHGHHHHHGGGGGGGGGGHGHHGGGG;HHHGGGGGGHGGGGGGGGGHHHHHHHHHHGGGGHHHHHGGGGGHHGHGHHHGGHHHFHHHHHHFHHHHHGHHHHHGGFFGFHFFHHHHHHGFFFHHHFHFFFF/GGGGHHGHHGHGHGHGGGGEHHHHFHHHHHFHGHHGHHHBHHGGGGGEGGHHHHHHGHHFHHHGHCHHHHHFGGHFFHHHHGGGGGGGGGGGGGFGFFFFFFFBAAAA
@M02197:105:000000000-AN6RF:1:1101:12856:13591 1:N:0:1
CAGAAGGTGTGGTCCTCCGTTTATTGATATGCTTAAGTTCAGCGGGTAGTCTTACTCGATTTGAGGTCAAGTTGTCAGAGATTGTCCGAAGACGGTTTGGAGCACAACATCCCGATCGGCCACCCTCGCAATTGCGAGGCACCGGCGAAGATACTTATCACGCCGTACTATGTCCAACCAAGAGTTGCACTAACACATTTGAGGTAAGCTACGGTAAGGCAGCAAACCCAAGTCCACCGCTCCCAATGCAAGATCGGAAGTGTGAGAGTACAATGACACTCAAACGAGCATACCCTTCAGAATGCCAAAGGGTGCAAGGTGCGTTCAAAGATTCGATGATTCAC
+
CCCCBFFFFFCCGGGGGGGGGGHHHHHHHHHHHHHHHHHHHHHGGGGGGHHHHHHHHGHHHGHHGHHHHHHHHHHHHHHHHHHHHHHGGGGGHGGGGGGGHHHHHHHGHHHHHGGGGGGGGGGHGHHGGGGGHHHGGGGGGHGGGGGGGGGHHHHHHGHGHGHGHGHHGGGGGGGHHHHHHHHHHGHHGHHHHHHHGGGHHHHHHHHGGHGGHHHHHHHHHHGGFFHHHHHHGGFEGGGCAHFGGHHHHHHGGEGHHHHHHHFHGHHHHGHHHHHHHHFHGGGF?HHHHHHHGGHHFGGGHHHHHHHHHGHHHHHHHGGGGHGGGGGGGGGGFFFFFFFBCCBA
@M02197:105:000000000-AN6RF:1:1101:23159:13486 1:N:0:1
CAGAAGGTGTGGTCCTCCGCTTATTGATATGCTTAAGTTCAGCGGGTAGTCTTACTCGATTTGAGGTCAAGTTGTCAGAGATTGTCCGAAGACGGTTTGGAGCACAACATCCCGATCGGCCACCCTCGCAATTGCGAGGCACCGGCGAAGATACTTATCACGCCGTACTATGTCCAACCAAGAGTTGCACTAACACATTTGAGGTAAGCTACGGTAAGGCAGCAAACCCAAGTCCACCGCTCCCAATGCAAGATCGGAAGTGTGAGAGTACAATGACACTCAAACGAGCATACCCTTCAGAATGCCAAAGGGTGCAAGGTGCGTTCAAAGATTCGATGATTCAC
+
BCCCCFFFFFCCGGGGGGGGGGGHHHHHHHHHHHHHHHHHHHHGGGGGGHHHHHHHHGHHHGHGGHHHHHHHHHHHHHHHHHHHHHHGGGGGHGGFGGGGHHHGHHHGHHHHHGGGGGGGGGGHGHHGGGGGHHHGGGGGGHGGGGGGGGGHHHHHHHHHHGGGHHHHHHGHHGGHHHHHHHHHHHGGGFHFHHHGHHHHHFGHHHHGGHGGHHGHGHHHHHGGFFHHHHHHHGGGGGGGEHGGHHHHHHHGGGGFHHHHHHHHHHHHHHHHHHHHHFEHGGGGGHHHHGF2GHGHHHHHHHHHHHHHHGHHHHHHGGGGGHGGGGGGGGGGFFFFFFFCCBAB
@M02197:105:000000000-AN6RF:1:1101:9297:13618 1:N:0:1
CAGAAGGTGTGGTCCTCCGCTTATTGATATGCTTAAGTTCAGCGGGTATCCCTACCTGATCCGAGGTCAAACTTAGAAAGTTGGGGGTTGCTGGCCAGTGTCTACCGGGTCCCTGTAGCGAGGAGTATTACTACGCTTAGGGCCCGAGAGGCGCCGCCACTGATTTTAAGGCCCGCCGTCTCCGGCGGGGCCCAAGACCAAGCTAGGCTTGAGTGTTGTACTGACGCTCGAACAGGCATGCCCTGCGGAATACCACAGGGCGCAATGTGCGTTCAAAGATTCGATGATTCAC
+
CCCCDFFFFFCCGGGGGGGGGGGHHHHHHHHHHHHHHHHHHHHGGGGGHHHHHHHHHHHHHHHGGGGHHHHHHHHHHHHHHHHHGGGGGGHHHHGHHHHHHHHHHHGGGGGHHHHHHHHGGGGGGHHHHHHHHHGGGGGHHHHGGGGGGGGGGGGGHGHHHGHGHGHHGGGGGGGGGGFGGGGGGGGGHHFHHHHGFGHGHHHHHGHFHGGHGHHGHHHFGGGGGGHHGHHHHHHHHHGGGGGGGGHHGHHHHHHHGGGGGHGHGGGGGHGGGGGGGGGGFBFFFFFBBBBA
@M02197:105:000000000-AN6RF:1:1101:21621:13606 1:N:0:1
CAGAAGGTGTGGTCCTCCGCTTATTGATATGCTTAAGTTCAGCGGGTATCCCTACCTGATCCGAGGTCAATCGAGAGAATTGTGGGGGTTTGGCGGCAGGAAGGACACTGGATGATCGGCGAATGATACTACTACGCCGAGTGCCAGTGACTTTCCGCCGTTGATTTTGGGAGGTGAGACACCGCAACAAGGCAGGCTCTTCCTCCATGACCACGCAAAAGTGCTTGAGTTGATTTTAGTGACGCTCGAACAGGCATGCCTCCCGGAATGCCAGGAGGCGCAATGTGCGTTCAAAGATTCGATGACTCAC
+
CCCCCFFFFFCCGGGGGGGGGGGHHHHHHHHHHHHHHHHHHHHGGGGGHHHGHHHHHHHHHHHGGGFHHHHHGGGGFGHHHHHHGGGGFGGGGHGGGGGGGHHGHHHHHHHHHHHGHGGGGGGGHHHHHHHHHHHGGGGGGGHHHHHHHHGGGGGGGGGHHHHHHHGGGHHHHGFHGHFGFGGHHHFHHGGHHHHHHGHHGGHHGFFHHHGGGGHHHFHHHHHGGHHHHHHHHHHHGHGGGGGGHHGHHHHHHGHHGGGGFGGHGHHGHHGHHHGGGGGGHGHGGGEAGGFFGGGGGGFFFFFFFBBABB
@M02197:105:000000000-AN6RF:1:1101:11571:13583 1:N:0:1
CAGAAGGTGTGGTCCTCCGCTTATTGATATGCTTAAGTTCAGCGGGTAGTCCTACCTGATTTGAGGTCAAATTGTCAGAAGTTGGTCTTAAAGGAGACCATTTAGAGGCTGAACCCCGTTTATAAAGCTGCTCTTCACGATGGCGTAAATAATTTATCACACCAAAGCCAGGCAACAAAGGTCCCGCTAATGCATTTCAGGAGAGCCGACCTCTGAGATGAAAAGCCCGCATACTCCCACATCCAAGCCTGATCAACAGAAAAAGCTGAAAAGGTTGAGAATTTCATGACACTCAAACAGGCATGCTCCTCGGAATACCAAGGAGCGCAAGGTGCGTTCAAAGATTCGATGATTCAC
+
BCCCCFFFFFCBGGGGGGGGGGGHHHHGHHHHHHHHHHHHHHHGGGGGEHHHHHHHHHHGHHHHGHGHHHHHGHHHHHHHHHHHHGHHHHHHHHHHHGGHHHHHHHHGGHHHHHHGGGGHHHHHHHHHHHHHHHHHHHHGHGGHGGGGHHHHHHHHHHHHHHGHHHHHHHHGHHHHHHHHHHHHHHHHGHHHHHHHHHHHHHGHGGHHHGGGHHHHHHHGHHHGGGGGBHHHFGFGHHHHHCGGHHHHFHGGGHHHHHHHHHHHHHHGGHHHGHHHHHHHGHHHGHHHHHGGHHHHGBHHGHHHHGGGGGHHHHHHHHHHHGGGGCHHHHGGGGHGGGGGGGGGGBFFFFFFCCBAB
@M02197:105:000000000-AN6RF:1:1101:12183:13718 1:N:0:1
CAGAAGGTGTGGTCCTCCGCTTATTGATATGCTTAAGTTCAGCGGGTATCCCTACCTGATCCGAGGTCAACCTTGAAAAAAATGGAGGTCAACGGCAGGGCAATCACACACACCAAGCGAAAAGATAAACTTACTACACCTGGGGATATGAGATCATCCGCCTTTGAATTTCAGAAGGGAGAATGCAAGCATACTCATCTTCCACGACCAAGCAAATTTGCTTGAGAGGTATTTAATGACGCTCGAACAGGCATGCCTCCCGGAATACCAGGAGGCGCAATGTGCGTTCAAAGATTCGATGATTCAC
+
CCDDCFFFFFCDGGGGGGGGGGGHHHHHHHHHHHHHHHHHHGHGGGGGHHHHHHHHHHHHHHHGGGGHHHHHHHHHHHHHGGHHHHHGGHHHHGGGGGGGGGGHHHHHHHGHGGHHHGGHHHGHHHHHHHHHHHHHHHHHHHHHHHHHHHHHGHHGHHHHHHHGHHHHHHHHHHHHHHHHHHHHHHHHHHHHHHHHHHHHHGGGGHHGHHHGHHHHHFHGHGHHHGHGHHHGHHHHGGGGGHHGHHHGGHHHHGGGGGGGHHHHGHHHHHHGGGGGHGHHCEGGHGGGGGGGGGGFFFFFFFCCCBB
@M02197:105:000000000-AN6RF:1:1101:16475:13637 1:N:0:1
CAGAAGGTGTGGTCCTCCGCTTATTGATATGCTTAAGTTCAGCGGGTAGTCCTACCTGATTTGAGGTCAAATTGTCAGAAGTTGGTCTTAAAGGAGACCATTTAGAAGCTGAACCCCGTTTATAAAGCTGCTCTTCACGATGGCGTAAATAATTTATCACACCAAAGCCAGACGACAAAGGTCCCGCTAATGCATTTCAGGAGAGCCGACCTCTGAGATGAAAAGCCCGCATACTCCCACATCCAAGCCTGATCAACAGAAAAAGCTGAAAAGGTTGAGAATTTCATGACACTCAAACAGGCATGCTCCTCGGAATACCAAGGAGCGCAAGGTGCGTTCAAAGATTCGATGACTCAC
+
DCDDDFFFFDABGGGGGGGGGGGHHHHHHHHHHHHHHHHHHHHGGGGGGHHHHHHHHHGHHHHHGGHHGHHHHHHHHHHHHHHHHGGHHHHHHHHHHGGHHHHHHHHHHHHHHHHGGGGHHHHHHHHHHHHHHHHHHHHGHGGHGGGGHHHHHHHHHHHHHHGHHHHHHHHHGHHHGHHHHHGHHHHHHHHHHHHHHHHHHHGHGGGGHGGGHHGHHHHGHGHGGGGGHHHGFGHGHBFGHGGGHHHHHFGHHHGHHHHHHGHFHHHHHHHHHGHHGHHHHDHHHHHHHGGGHHHHHGHHFHHHHGGGGGHHGHHGHGHHFEGGGGHHHHGGGGHGGGGGGGGGGFFFFFFFCBBCC
@M02197:105:000000000-AN6RF:1:1101:21352:13665 1:N:0:1
CAGAAGGTGTGGTCCTCCGCTTATTGATATGCTTAAGTTCAGCGGGTATCCCTACCTGATCCGAGGTCAAACACTAGAATTGGGGGTTTGAGGGAGGATTGTCACAATGACCAAGCGAATAAGTTATTACTACGCCGAAATCATGAGACCCTCCGCCATTGAATTTCGAAAGGGAATTCGCAAGCAAACTCTTCCTTCATAACCAAGCAAAACTACTTGAGTGGTTTTTGATGACGCTCGGACAGGCATGCCTTCCGGAATACCGGAAGGCGCAATGTGCGTTCAAAGATTCGATGATTCAC
+
AAAA1BC1B@AABFFBFEEEEEAFGHGDGFD2GHFBFGEFDDDAFEEAF1GEFHGCDE0FGBGEEEEFBBGFFGFGGFFGHHHHECBFFAG/;#BFFFGFFHHFFHHHFGHGHHFGCCCCEFGGFEFFGGHFGGGEHFHFEGGEHHGDGEG/CGGFHHHHHGGFCGHHFGHHHHHHFFGHHGGGGHGGGHHGECHGDGFHHGEGHHHHFFHGFFHHGHGHGHGGFFFFEGHFDGGEECGHHHHHHHHHHHEGE?FFGHHDEEGDHHFGGGGFFHHGGEFF4FFGBGFGGGFBFFFFFBAABA
@M02197:105:000000000-AN6RF:1:1101:6422:13825 1:N:0:1
CAGAAGGTGTGGTCCTCCGCTTATTGATATGCCTAAGTTCAGCGGGTAGTCTTACTCGATTTGAGGTCAAGTTGTCAGAGATTGTCCGAAGACGGTTTGGAGCACAACATCCCGATCGGCCACCCTCGCAATTGCGAGGCACCGGCGAAGATACTTATCACGCCGTACTATGTCCAACCAAGAGTTGCACTAACACATTTGAGGTAAGCTACGGTAAGGCAGCAAACCCAAGTCCACCGCTCCCAATGCAAGATCGGAAGTGTGAGAGTACAATGACACTCAAACGAGCATACCCTTCAGAATGCCAAAGGGTGCAAGGTGCGTTCAAAGATTCGATGATTCAC
+
CCCCCFFFFBBBGGGGGGGGGGGHHHHHHHHHHHHHHHHHHHHGGGGGGHHHHHHHHGHHHGHHGGGHHHHHHHHHHHHHHHHHHHHGGGGGHGGGGGGGHHHHHHHGGHHHHGGGGGFGGGGGGHHGGGGGHHHGGGGGGHGGGGGHHGGHHHHHHHHHGGGGHHHHHHGGHGGHHGHGGGGGHHHHHHHHGGGFFGFGHHGHFHGGGHGGFHGHHHHHHHFGGFFHHHHFHGFGGGGGGHHGHHHHHHHGGGGHHHHHHHHHGHFFHHHHHGHHHGGHGGGGGHHHHHF2GHHGFHHGHHHHHHHFHGHHGHHHHGGGGHGGFGGGGGGGFBFFFFFBBBBB
@M02197:105:000000000-AN6RF:1:1101:21315:13860 1:N:0:1
CAGAAGGTGTGGTCCTCCGCTTATTGATATGCTTAAGTTCAGCGGGTATCCCTACCTGATCCGAGGTCAACCTTAAAAAAATTAGGGGTTGCTGGCAAGTAGACCTACCGGACTCAATCGCGAGGAGTATTACTACGCGTAGAGCCGACAGGCACCGCCACTGATTTTAGGGGCCGCGAAACCGCGAACCCCAATACCAAGCGAGAGCTTGAGTGGTTATAATGACGCTCGAACAGGCATGCCCCCCGGAATACCAGAGGGCGCAATGTGCGTTCAAAGATTCGATGATTCAC
+
CDDDCFFFFFCCGGGGGGGGGGGHHHHHHHHGHHHHHHHHHHHGGGGGHHHHHHHHH;H/HHH99/GHHH:;<&HHHHHG:;H+HHHGG;GH/HHGHH9HH;<HH<HHHGGGG9;HH0HG9GFG99G:HHH<H<<HGG;;;G;<H<GGG;G:GHHGGGGGGGGGGGGGGGGGGGGGGGFFFGGGFGGFGHGHGHGFGGHFGGHHHFHFHHHHGGHHHHHHGHGGGGGHHGHHHHHGHHHGGGGCCGFGHHGHHHHHGGGGGGHHHHGGGGHGGGGGGGGGFFFFFFFFAABBB
@M02197:105:000000000-AN6RF:1:1101:21543:13884 1:N:0:1
CAGAAGGTGTGGTCCTCCGCTTATTGATATGCTTAAGTTCAGCGGGTAGTCCTACCTGATTTGAGGTCAAATTGTCAGAAGTTGGTCTTAAAGGAGACCATTTAGAAGCTGAACCCCGTTTATAAAGCTGCTCTTCACGATGGCGTAAATAATTTATCACACCAAAGCCAGGCAACAAAGGTCCCGCTAATGCATTTCAGGAGAGCCGACCTCTGAGATGAGAAGCCCGCATACTCCCACATCCAAGCCTGATCAACAGAAAAAGCTGAAAAGGTTGAGAATTTCATGACACTCAAACAGGCATGCTCCTCGGAATACCAAGGAGCGCAAGGTGCGTTCAAAGATTCGATGATTCAC
+
DDDDCFFFFFCDGGGGGGGGGGGHHHHHHHHHHHHHHHHHHHHGGGGGGHHHHHHHHHHHHHHHGHHHHHHHHHHHHHHHHHHHHGHHHHHHHHHHHGGHHHHHHHHHHHHHHHHGGGGHHHHHHHGHHHHHHHHHHHHGHGGHGGGGHHHHHHHHHHHHHHGHHHHHHHHHHHHHHHHHHHHHHHHHHGHHHHHHGHHHHHGHGHHGGGGGHHHHHHHHGHHGGGGGGHHHFGHGHHHHHHGGHHHHHHHGHHHHHHHGHHHHHHHHHHHHHHHHHHHHHHHFGHHHHHHGHHHHHHHHHHGHHGGGCGHHHHHFFHHHHGGGGGHHHGGGGGHGGGGGGGGGGFFFFFFFBBAAA
@M02197:105:000000000-AN6RF:1:1101:21815:13947 1:N:0:1
CAGAAGGTGTGGTCCTCCGCTTATTGATATGCTTAAGTTCAGCGGGTATCCCTACCTGATCCGAGGTCAACCTAGAAAAATTTGGGGTTGCTGGCCAGCACCTCCCAGGACCCTATAGCGAGAAAATTACTACGCGTAGAGCCTAAGAGCACCGCCACTAGTTTTAAGGCCCGCCAACCGGCGAAGCCCAACACCTAGCCAGGCTGGATTGGTATAAATGACGCTCGAACAGGCATGCCCCCCGGAATACCAGGGGGCGCAATGTGCGTTCAAAGATTCGATGATTCAC
+
CCCCCFFFFFCCGGGGGGGGGGGHHHHHHHHHHHHHHHHHHHHGGGGGHHHHH;HHH;<<H;HGGGF:HHH:HH:HHHH;HHHHHGGG;GG<H<GH<<G<HH;HH:<HG;HH9HH;HHHGG&GGHGH;;HH;HG9GGGGGHHH0HHHH;HHHHGGGGGHHHHHHHHHHHHHGGGGGGGGGGGGGGGGHHFGGFGGHHHHHHGHHHHHHHFHHHHGHHHGGGFGHHGHHHHHHHHHGGGGGGGGHHHHHHHGGGGGGCGHHHHGGGGGGGGGGGGGGGFFFFFFFBAAAB
@M02197:105:000000000-AN6RF:1:1101:28328:13926 1:N:0:1
CAGAAGGTGTGGTCCTCCGCTTATTGATATGCTTAAGTTCAGCGGGTAGTCTTACTCGATTTGAGGTCAAGTTGTCAGAGATTGTCCGAAGACGGTTTGGAGCACAACATCCCGATCGGCCACCCTCGCAATTGCGAGGCACCGGCGAAGATACTTATCACGCCGTACTATGTCTAACCAAGAGTTGCACTAACACATTTGAGGTAAGCTACGGTAAGGCAGCAAACCCAAGTCCACCGCTCCCAATGCAAGATCGGAAGGGTGAGAGTACACTGACACTCAAACGAGCATACCCTTCAGAATGCCAAAGGCAGCAAGGTGCGTTCGAAGATTCGATGACTCAC
+
BBBBBFF4CDAAGGGGGGGGGGGHHHGHGHHHHHHHHHHHHHHGGGEGGHHHGHHFHGHHHGHHGHHHHHHFHF@GFHHHFGHHHHH1>EF?GGGEFGFGFC?E?GHAE;C7F;G#@>/BC/?GD69DGGGGFHHGFCC;F<FG848GGGCCGCG9FHHFF?.ED0D>E1BFCFFFGHGGFAAFFB7BF9FFF9<:EBFFFFFFGHFFF8FFFDB?ABFEFFFF?B/BAEFF9)F>E>?/CABB2@1GB1>/EB/00FGB0B1121F2B22212F1FBF1EF/EEDHHFF00A1F2A2A2D1HFFFGFB011111G0EA00AF11A3B3EFF11B3B11>111A
@M02197:105:000000000-AN6RF:1:1101:5167:13975 1:N:0:1
CAGAAGGTGTGGTCCTCCGCTTATTGATATGCTTAAGTTCAGCGGGTATCCCTACCTGATCCGAGGTCAACCTGTAAAAATTGGGGGTTGCTGGCAAGTAGACCTACCGGACTCAATCGCGAGGAGTATTACTACGCGTAGAGCCGACAGGCACCGCCACTGATTTTAGGGGCCGCGGAACCGCGAACCCCAATACCAAGCGAGAGCTTGAGAGGTTATAATGACGCTCGAACAGGCATGCCCTCCGGAATACCAGAGGGCGCAATGTGCGTTCAAAGATTCGATGATTCAC
+
CCCCCFFFFFBCGGGGGGGGGGGHHHHHHHHHHHHHHHHHHHHGGGFGHHHHHHHHH:H::H:9G/:HHHHH:<:HHHH;H<HHHGGGGGH:H:9HHGH;;0H;H<HGG:9G:HH;;H9:G9G888HHHHHH;<HGGG-G:;<HH:GGG;GGHHGGGGGHHHHHGGGHGGGGGGGGHGGGGGGGHGFFHFGHGFGFGHGGGHHHHHHHHHHHDHHHHHHHHGGGGGHGGHHHHHHGHHGFCGGGGHGFHHGHHHHHGGGGGHHHHGEEGHGGGGGGGGFGFFFFFFFBAA>A
@M02197:105:000000000-AN6RF:1:1101:7074:14065 1:N:0:1
CAGAAGGTGTGGTCCTCCGCTTATTGATATGCTTAAGTTCAGCGGGTATCCCTACCTGATCCGAGGTCAATCGAGAGAATTGTGGGGGTTTGGCGGCAGGAAGGACACTGGATGATCGGCGAATGATACTACTACGCCGAGTGCCAGTGACTTTCCGCCGTTGATTTTGGGAGGGGAGACACCGCAACAAGGCAGGCTCTTCCTCCATGACCACGCAAAAGTGCTTGAGTTGATTTTAGTGACGCTCGAACAGGCATGCCTCCCGGAATGCCAGGAGGCGCAATGTGCGTTCAAAGATTCGATGATTCAC
+
DDDDDFFFFFCCGGGGGGGGGGGHHHHHHHHHHHHHHHHHHHHGGGGGHHHHHHHHHHBHHHHGGGGHHHHHGHGHGGHHHHHHGGGGFEGGGHGGGGGGGGHGHHHHGHHHHHHHHGGGGGGGHHHHHHHHHHHGGGGGGGHHHHHHGHHGGGGGGGGHGHHHHHHGGGGHGGHHHFGFGGGHHHHHHHGHGHHHHFHHGGHHHHGHHHGFFGHHHHHHHHHHFHHHHHHGHHHHHHGGGGGGGHGFHHHHGHHHEGGGGGGHHGHHHHHHHHGCGGGHHHHGGGGHGGGGGGGGGGFFFFFFFCCCBC
@M02197:105:000000000-AN6RF:1:1101:25609:14043 1:N:0:1
CAGAAGGTGTGGTCCTCCGCTTATTGATATGCTTAAGTTCAGCGGGTAGTCATACTCGATTTGAGGTCAAGTTGTCAGAGATTGTCCGAAGACGGTTTGGAGCACAACATCCCGATCGCCCACCCTCGCAATTGCGAGGCACCGGCGAAGATACTTATCACGCCGTACTATGTCCAACCAAGAGTTGCACTAACACATTTGAGGTAAGCTACGGTAAGGCAGCAAACCCAAGTCCACCGCTCCCAATGCAAGATCGGAAGTGTGAGAGTACAATGACACTCAAACGAGCATACCCTTCAGAATGCCAAAGGGTGCAAGGTGCGTTCAAAGATTCGATGATTCAC
+
1AAAAFF1BFAAGGGFFFE?EA0BFGGFHGHFFHFFFAGHHFFCEEAAEGHFFGD1GEAAFEHECHG0BA@FFGB@GGFEEGHHF@G//E>/FGG>FCEFHFHFHHHGHFHCFGGE@A-BA@EHCHH+GCGFEHHGGGC?CFFC::<HCAAC:GHHHHHHFGFGGHGGGFBFCCBFFFDGEGHGGBHGGDGFFHGGFF1BHFGGHHGFEFFFFF9DFHFFFHFEBFFFFGEEGFFE@E?EAHHHHEFHFD0>?AEBFHHHFHFHFEHFGDGFHHFFGFF1EF//?HFFFF0EF1ADG2DDA1B101FF0E01FGB10EEEAA11A33F3AB11BFFFFBAAA>?
@M02197:105:000000000-AN6RF:1:1101:15764:14271 1:N:0:1
CAGAAGGTGTGGTCCTCCGCTTATTGATATGCTTAAGTTCAGCGGGTAGTCTTACTCGATTTGAGGTCAAGTTGTCAGAGATTGTCCGAAGACGGTTTGGAGCACAACATCCCGATCGGCCACCCTCGCAATTGCGAGGCACCGGCGAAGATACTTATCACGCCGTACTATGTCCAACCAAGAGTTGCACTAACACATTTGAGGTAAGCTACGGTAAGGCAGCAAACCCAAGTCCACCGCTCCCAATGCAAGATCGGAAGTGTGAGAGTACAATGACACTCAAACGAGCATACCCTTCAGAATGCCAAAGGGTGCAAGGTGCGTTCAAAGATTCGATGACTCAC
+
BCCBBFFFFFCCGGGGGGGGGGGHHHHHHGHFHHHGHHHHHGHGGGEEFGFHHHHFFDHHHGHHGHHHGGHBGHFFHHGFGHHHHHHGGCFGHGGGGGGGEGHHHHHGHHHHHGGGGCDCFGGHGHHGGGGGHHHGGGCGGEACGGGGGGGHHHHHHGHGFGGGHHHHFHHGFGGGGHHHHFGGGGGFHHGFGFFHGHGFHFFGHGFGGHGGGFHFHHHHHHGFFFGHHHFFFGGGGGGGEHHBHGGGHGHGDGGHFHGHHHHHFHGFE5HGGFFHGHFFDGGFEGHHG3FB?HHHHHHGCFFBCFFHHGHGFHHHHGGGGFCGGGGGGEGFBBFFFFDAA33A
@M02197:105:000000000-AN6RF:1:1101:20405:14322 1:N:0:1
CAGAAGGTGTGGTCCTCCGCTTATTGATATGCTTAAGTTCAGCGGGTAGTCTTACTCGATTTGAGGTCAAGTTGTCAGAGATTGTCCGAAGACGGTTTGGAGCACAACATCCCGATCGGCCACCCTCGCAATTGCGAGGCACCGGCGAAGATACTTATCACGCCGTACTATGTCCAACCAAGAGTTGCACTAACACATTTGAGGTAAGCTACGGTAAGGCAGCAAACCCAAGTCCACCGCTCCCAATGCAAGATCGGAAGTGTGAGAGTACAATGACACTCAAACGAGCATACCCTTCAGAATGCCAAAGGGTGCAAGGTGCGTTCAAAGATTCGATGACTCAC
+
DDDDDFFFFFDCGGGGGGGGGGGHHHHHHHHHGHHHHHHHHHHGGGGGGHHHHHHHHGHHHGHHGHGHHHHHHHHHHHHHHHHGGHHGGGGGHGGEGGGGHHHHHHHGHHHHHGGGGGDDGGGHGHHGGGGGGHHGGGGGGHGGGGGGGGGHHHHHHHHHGGGGHHHHGGGHGGGGGGHHGHFHHGGHHHHFHHHHGHHHGHHHHGHGGHGGHHHHHHHGHHGGGFFHHHHGHGFGGGFFAAFBHHHHHHHGGGEGHHHHHHHHGHHFHGHHHHHHGGGHGGGGGHHHHGCFGHHHHHHGGHGHHHHHHGHHDGHCHGGGECGGGGGGGGGGFFFFFFFCCBCC
@M02197:105:000000000-AN6RF:1:1101:16032:14313 1:N:0:1
CAGAAGGTGTGGTCCTCCGCTTATTGATATGCTTAAGTTCAGCGGGTATCCCTACCTGATCCGAGGTCAAAAGTGATAAAAGACTTGTGGAAACTAGCGTATAGACTTGAATCGCGACTTGTGCTGCGCTTCAAAACCAAAACACTGGCTGCCAATTACTTTAAGGCGAGTCCCGCCACTAGAGCAAGGACAAACACCCAACACCAAGCAGAGCTTGAAGGTACAAATGACGCTCGAACAGGCATGCCCCATGGAATACCAAGGGGCGCAATGTGCGTTCAAAGATTCGATGACTCAC
+
DDDDDFFFFFCDGGGGGGGGGGGHHHHHHHHHHHHHHHHHHHHGGGEGHHHHHHHHHHHHHHHGGG90HHH:HGFH:HHHHHG::HH9;:HHHH:HH:G9GGH:::HHHHH<HHGG::GGH<HH<<HG9G/GHHH<H:HHHHH<H:HHH0-89H9HHHHHHHH<GH<;;G;HHHGHHHHHHHHHHHHHHHHGGGGGGGHGHGHGHHHHHHHHHGHHHHHHHHHHHHHGGGGGHHGHHFHHHHHHGGGHHHHHHHHGHHHHHHGGGGGHHHHGGGGHGGGGGGGGGGFFFFFFFBCCBC
@M02197:105:000000000-AN6RF:1:1101:10557:14356 1:N:0:1
CAGAAGGTGTGGTCCTCCGCTTATTGATATGCTTAAGTTCAGCGGGTATCCCTACCTGATCCGAGGTCAACCGTAAAGAATGGGGGGTTATGGCAGGGGGTCACCTGGACCCTATAGCGAGAGAATTACTACGCTTAGAGCCAGACGGCACCGCCACTGATTTTAAGGGCCGCGAAACCGCGAACCCCAAGACCAAGCCGAGGCTTGAGTGGTTATAATGACGCTCGAACAGGCATGCCCCTCGGAATACCAAGGGGCGCAATGTGCGTTCAAAGATTCGATGATTCAC
+
CCDEEFFFFFCDGGGGGGGGGGGHHHHHHHHHHHHHHHHHHHHGGGGGHHHHH;HHHHH<HHH9GGGHH<H:G9HGHHH<<HHHGGGGGHHHHH<GG-CF8H:HH9HHHHHGFG9GG9G?B?5EGG9GGFGGGG6GEFFFFFEFFFFFFFFGGHGHHGHHHGFHHHGGFGGGFHFFFGGGGHGGGHHHHHHGGGGGGGGHHGHHHHHHGHHHHHHHHHGGGGGGHGGHHHHHHHHGGGGGGGHHHHHHHHHHHGGGGGHHHHGGGGHGGGGGGCGFGFFFFFFFCBBAB
@M02197:105:000000000-AN6RF:1:1101:17622:14394 1:N:0:1
CAGAAGGTGTGGTCCTCCGCTTATTGATATGCTTAAGTTCAGCGGGTAGTCCTACCTGATTTGAGGTCAAATTGTCAGAAGTTGGTCTTAAAGGAGACCATTTAGAAGCTGAACCCCGTTTATAAAGCTGCTCTTCACGATGGCGTAAATAATTTATCACACCAAAGCCAGGCAACAAAGGTCCCGCTAATGCATTTCAGGAGAGCCGACCTCTGAGATGAGAAGCCCGCATACTCCCACATCCAAGCCTGATCAACAGAAAAAGCTGAAAAGGTTGAGAATTTCATGACACTCAAACAGGCATGCTCCTCGGAATACCAAGGAGCGCAAGGTGCGTTCAAAGATTCGATGACTCAC
+
CCCBBFFFFFCCGGGGGGGGGGGGHGFHGHHHHHHHHFHHHHHGGGGGGHHHHHHHHHFHHHHEGHFHGHHHHHHHHHHHHHHHFGHGHHHHGHHHHGGHHHHHHHHHHHHGHHHGGGGHHGHHHHHHHHHHHHHEHHHGHGGGFGGGHHHHHHHHHHHHHHGHHHHHHHHHHHHHHHGHHFFHHHGGHHHHHHHHFHHHHHGHGEHGHGFHHGHHHHHHGGHGGGFGHHHFFFGFFHHHGCGGGFEHFGHHHHHFHHHHHGHHHHHHHHHGHGHHFFE5HHGFFGBHGGDAGEGB33FFFGHHHGGGGGHHHHHHHGGHGEGGGGHHFFGGGDGGGGGGGGGGFBFFFFFFAAAAA
@M02197:105:000000000-AN6RF:1:1101:4996:14374 1:N:0:1
CAGAAGGTGTGGTCCTCCGCTTATTGATATGCTTAAGTTCAGCGGGTAGTCTTACTCGATTTGAGGTCAAGTTGTCAGAGATTGTCCGAAGACGGTTTGGAGCACAACATCCCGATCGGCCACCCTCGCAATTGCGAGGCACCGGCGAAGATACTTGTCACGCCGTACTATGTCCAACCAAGAGTTGCACTAACACATTTGAGGTAAGCTACGGTAAGGCAGCAAACCCAAGTCCACCGCTCCCAATGCAAGATCGGAAGTGTGAGAGTACAATGACACTCAAACGAGCTTACCCTTCAGAATGCCAAAGGGTGCAAGGTGCGTTCAAAGATTCGATGACTCAC
+
BCCBBFFFFFCCGGGGGGGGGGGHHHHHGHHHHHHHHHHHHHHGGGGGGHHHHHHHHGHHHGHHGHHHHHHHHHHHHHHHHHHHHHHGGGGGHGGGGGGGHHHHHHHGHHHHHGGGGGGGGGGHGHGGGGGGHHHGGGGGGHGGGGGGGGGHHHHHGHHHHGGGHHHHHHHHHGGGGGHHHHHHGGGHHGGHGFFHHHFHHHGHGHHGGHGGHHFHGHHHHHGGGFGGHHHHGFF?GGGFAGGHHHHHGHHGGGGHHHHHFHHHHHGHHHHHHGHHGFFFGGGGGHHHHHHHGHHHHFHGHGHHHHHHGGHHHHHHHGGGGHGGGGGGGCFCFFFFFFFBBBAB
@M02197:105:000000000-AN6RF:1:1101:23996:14414 1:N:0:1
CAGAAGGTGTGGTCCTCCGCTTATTGATATGCTTAAGTTCAGCGGGTATCCCTACCTGATCCGAGGTCAACCTTAAAAAAATTAGGGGTTGCTGGCAAGTAGACCTACCGGACTCAATCGCGAGGAGTATTACTACGCGTAGAGCCGATAGGCACCGCCACTGATTTTAGGAGCCGCGAAACCGCGAACCCCAATACCAAGCGAGAGCTTGAGTGGTTATAATGACGCTCGAACAGGCATGCCCCCCGGAATACCAGAGGGCGCAATGTGCGTTCAAAGATTCGATGATTCAC
+
CCCDDFFFFFCDGGGGGGGGGGGHHHHHHHHHHHHHGHHHHGHGGGGGHHHHHHHHHHHHHHH;GGGHHHHHH(HHHHHGGHH<HHHGG:GHHHH9HHGHHH;HHHHHHGGGG9:HG;;G9GGGGG9HHHH<HH<HG9G9GGGHH:GGGGGHHHHGGGGGGGGGGGGGGGFGGGGGGGGGGGGGGGFFGHFHHHHGGGHGGGHHHHHGHHHGGHHHHHHHHHGGGGGGHGHHGGHHHHHGCGGGGGHHGFHHHGHHHGGGGGHHHHGGGGHGGGGGGGGGGFFFFFFFBBCCB
@M02197:105:000000000-AN6RF:1:1101:17555:14408 1:N:0:1
CAGAAGGTGTGGTCCTCCGCTTATTGATATGCTTAAGTTCAGCGGGTAGTCTTACTCGATTTGAGGTCAAGTTGTCAGAGATTGTCCGAAGACGGTTTGGAGCACAACATCCCGATCGGCCACCCTCGCAATTGCGAGGCACCGGCGAAGATACTTATCACGCCGTACTATGTCCAACCAAGAGTTGCACTAACACATTTGGGGTAAGCTACGGTAAGGCAGCAAACCCAAGTCCACCGCTCCCAATGCAAGATCGGAAGTGTGAGAGTACAATGACACTCAAACGAGCATACCCTTCAGAATGCCAAAGGGTGCAAGGTGCGTTCAAAGATTCGATGACTCAC
+
CCCBBFFFFFCBGGGGFGGGGGGHHHHHHHHHHHHHHHHHHHGGGGAEGHHHHHHHHGGHHGHGGGHHHHHHHHHHHHHHHHHHHHHGGGGGHGGEFGGGHHHHHHHGHHHHHGGFGGGGG;GGGHHGGGGGHHHGEGGGGHGGGHGGHGGHHHHHHHGHHGGGHFHGGGGGFFGGGHHHHGGHFGHGGFFHHHHHFFGGHGGHFHHFFFGGHHHFHHHGFGFFFFGHHHFHGGGFCGGGEHGF@4FHHHHGGGGHHHHHHHHGHFHHHFHHHHHHGGGHGGFA?GHHHHGFFHFGGHHFHHHFFCHFHGHHGHHHGGGGGHGGGGGGGGGGFFFBFFFBBBAB
@M02197:105:000000000-AN6RF:1:1101:8781:14474 1:N:0:1
CAGAAGGTGTGGTCCTCCGCTTATTGATATGCTTAAGTTCAGCGGGTATCCCTACCTGATCCGAGGTCAACCTGTAAAAATTGGGGGTTACTGGCAAGTAGACCTATCGGACTCAATCGCGAGAAGTATTACTACGCGTAGAGCCGACAGGCACCGCCACTGATTTTAGGGGCCGCGAAACCGCGAACCCCAATACCAAGCGAGAGCTTGAGTGGTTATAATGACGCTCGAACAGGCATGCCCCCCGGAATACCAGAGGGCGCAATGTGCGTTCAAAGATTCGATGATTCAC
+
CDDCCFFFFFCCGGGGGGGGGGGHHHHHHHHHHHHHHHHHHHHGGGEGHHHHHHHH<H<<H9HGG8G;HHHH<<<HHHHH;HHHHGGG8HH;HHHH:G9FHHHHHH99G9GG/;H<0HG8GG8GG0HHHHHH;H;G:G-;GGHHHGGGGG:GHHGGGGGGHHGGGGGGGGGGGGGGGGGGGGGGGGFGHHHHHHHGGHGGGHHHHHHHHHHGHHHHHHHHHGGHGGHHGHHHHHHHHHGGGGGGGHHHHHHHHGHFGGGGGHHHHGGGGHGGGGGGGGGGFFFFFFFCBBAB
@M02197:105:000000000-AN6RF:1:1101:25532:14497 1:N:0:1
CAGAAGGTGTGGTCCTCCGCTTATTGATATGCTTAAGTTCAGCGGGTAGTCTTACTCGATTTGAGGTCAAGTTGTCAGAGATTGTCCGAAGACGGTTTGGAGCACAACATCCCGATCGGCCACCCTCGCAATTGCGAGGCACCGGCGAAGATACTTATCACGCCGTACTATGTCCAACCAAGAGTTGCACTAACACATTTGAGGTAAGCTACGGTAAGGCAGCAAACCCAAGTCCACCGCTCCCAATGCAAGATCGGAAGTGTGAGAGTACAATGACACTCAAACGAGCATACCCTTCAGAATGCCAAAGGGTGCAAGGTGCGTTCAAAGATTCGATGATTCAC
+
CDCDBFFFFFBBGGGGGGGGGGGHHHHHHHHHHHGHHHHHHHHGGGGGGHHHHHHHHGHHHGGHGHHHHHHHHHHHHHHHHHHHHHHGGGGGHGGGGGGGHHHHHHHGHHHHHGGGGGGGG;GHGHHGGGGGHHHGGGGGGHGGGHGGHGGHHHHHHHHHHGGGHHHGHHHHHGGHHHHGHHHGHHGHHHFHHHGHHGHHHFHGHHFFGHFGHHGHHHHHHHGFGFHGFHHHHGGGGGGGGEHGHHHHHGFGGFGHHHHHHHHGHHHHGFHHHHHHGGGHGGGGGHHGHHG2GHHHGHHHHHHHHHHHHGHGHHHHGGFGGHGGGGGGGGGGBFFFFFFBBBBB
@M02197:105:000000000-AN6RF:1:1101:14143:14418 1:N:0:1
CAGAAGGTGTGGTCCTCCGCTTATTGATATGCTTAAGTTCAGCGGGTAGTCTTACTCGATTTGAGGTCAAGTTGTCAAAGATTGTCCGAAGACGGTTTGGAGCACAACATCCCGATCGGCCACCCTCGCAATTGCGAGGCACCGGCGAAGATACTTATCACGCCGTACTATGTCCAACCAAGAGTTGCACTAACACATTTGAGGTAAGCTACGGTAAGGCAGCAAACCCAAGTCCACCGCTCCCAATGCAAGATCGGAAGTGTGAGAGTACAATGACACTCAAACGAGCATACCCTTCAGAATGCCAAAGGGTGCAAGGTGCGTTCAAAGATTCGATGATTCAC
+
CBCCCFFFFFCCGGGGGGGGGGGHHHGHHHHHHHHHHHHHHHHGGGEGFGHHHHHHHGGHHGHHGHHHHHHHHHHHHHHHHHHHHGHGGGGGHGGGGGGGHGHHHHHGHHHHHGGGGGDDGGGHGHHGGGGGHHHGGGGGGHGGGGGHHGGHHHHHGHHHHGGGHHHHGHHHGGGHHHHGHHHHGHHHHFHGHGHHHHHGHHHHHHHGGFFFHHHHHHHHHHGGGFGHGHHHFGGFGGFE1HHHHHEHHHGGFGGHHGHHFHHGHHHHFGHHHHHHHFGHGGFEDGHHHHHHGHHGGHHHHHGHGGHFHGHHFHGHHGGGGHGGGFGGGGGFFBFFFFFBAAAA
@M02197:105:000000000-AN6RF:1:1101:28060:14416 1:N:0:1
CAGAAGGTGTGGTCCTCCGCTTATTGATATGCTTAAGTTCAGCGGGTAGTCTTACTCGATTTGAGGTCAAGTTGTCAGAGATTGTCCGAAGACGGTTTGGAGCACAACATCCCGATCGGCCACCCTCGCAATTGCGAGGCACCGGCGAAGATACTTATCACGCCGTACTATGTCCAACCAAGAGTTGCACTAACACATTTGAGGTAAGCTACGGTAAGGCAGCAAACCCAAGTCCACCGCTCCCAATGCAAGATCGGAAGTGTGAGAGTACAATGACACTCAAACGAGCATACCCTTCAGAATGCCAAAGGGTGCAAGGTGCGTTCAAAGATTCGATGATTCAC
+
BBBBBBFFFDAAGGGGGGGGGGGHHHHHHHHHGHHHHHHHHHHGGGGGGHHHHHHHHGGGGGHHGFHHHHHHGHHHHHHHHHHHHHHGAFGGFGGGGGGGFHHFFHHGGHHHHGGGGGCCD;GFFHGGGGGGHEFGGGFGGHGGGGGGGGGHHHHHHHHHHGGGHHHGHHGFFGGGHGHHHHGHFGGHFHHFHHGHHFHHGHGHHHHGGHFFHHHHHGHFFHGGGFHHHHFFHFGEGGGGHHEHGHHHGHGGGGGHHHHHHHGHFFFHGHEHHHHHGGGGGGGFGHHHHHHHGHHFHHHHHHHHHHHHHGHHHHHHHGGGGHGGGGGGGGGCFFFFFFFBBBAB
@M02197:105:000000000-AN6RF:1:1101:20556:14438 1:N:0:1
CAGAAGGTGTGGTCCTCCGCTTATTGATATGCTTAAGTTCAGCGGGTAGTCTTACTCGATTTGAGGTCAAGTTGTCAGAGATTGTCCGAAGACGGTTTGGAGCACAACATCCCAATCGGCCACCCTCGCAATTGCGAGTCACCGGCGAAGATACTTATCACGCCGTACTAAGTCCAACCAAGAGTTGCACTAACACATTTGAGGTAAGCTACGGTAAGGCAGCAAACCCAAGTCCAACGATACCAAGGCAAGATCTGAAGTGTGAGAGTACAATGACCCGCAAACGAGCATTCCCTTCAGAATGCAAAAGGGTGCAAGGGGCGTTCAAAGATTAGATGATTCTC
+
AA?AA11C@FA1G11A11AF0E0BGA3A3AFF22B1D2DG2GHGG?A//FEAGHFFFFFAAAF2A000111@211B2FG1FB111B@/>E>/0///FEG/1>0/F>FE/2>9A+E/=@/<E6C<//<0BC#/7DDA4/#/=9FEGC<0A@00GH4C000;G..>A1>)11#19.BFGB<EA1CF91F;B9>0@FGBE19@;BFFFFFFB/;/9B<BB911FGE;FGGB1GB1+00#0/12111@1B1B212FB212@FB11GDFG1F22HG2F0/>///1/EB//12A100//11222AB2221B11GEEB1F1EA0000A1A13EB331B1333B11B11>1>
@M02197:105:000000000-AN6RF:1:1101:12732:14521 1:N:0:1
CAGAAGGTGTGGTCCTCCGCTTATTGATATGCTTAAGTTCAGCGGGTAGTCCTACCTGATTTGAGGTCAAACGTCAATGAGGAAGACGCCCCTAGAGGCGTCGACGCATTAGAGGCACGGGACCATTCTGTCTTGCACTTCGGCGAACGGCGATCATTATCACGCCAAAGGCCTTGTCATGCAAAGTCGAAAGTCGACCGCGAGCCGATTCATTTAAGAGGAGCCCGAGTCCTGGACGAAATCCAGTGTCTCCGGCAGCCCCCAACATCCAAGCACCCGCTCGAAGCAAATCGAGAGGGGTTGAGAATTTACTGACACTCAAACAGGCATGCTCCTCGGAACACCGAGGAGCGCAAGGTGCGTTCAAAGATTCGATGATTCAC
+
BBBBBFFCFFB?GGGGGGGGGGGHHHHHHHHHHGHHHHHHHHGFGGGGGHHHHHGHHHHHHHHHGGHHHHHHGHHGGHHHHHGHFGHGGGGGHGHGHGGGGGGGGGGGGGHHHHHGGHGGGGGGHHHHHHHHHHHGHHHGHGGGGGGGGGGGGGGGGG:GGGGGGGGGGGGGGGGGFFFFFFFFFFFFFFFFFFFFFFFGGFFGGGFFFGGGGFFGGFGGGGGFGEFFFHFFGGFCHEHHHFFFFGCAGFD?FHEG@CCC/HHGHHHFGHHHGGEFGGGHHGGHHHGGHHEGHEGGGGFFGDBGHHHFHHFHHHGDGFHFHGF3HFHGHHHGGGEAEDG?EEEGGHHGGGCGHHHHGGGGHGGGGGGGECFFFFFBFFBAA>3
@M02197:105:000000000-AN6RF:1:1101:11473:14620 1:N:0:1
CAGAAGGTGTGGTCCTCCGCTTATTGATATGCTTAAGTTCAGCGGGTAGTCTTACTCGATTTGAGGTCAAGTTGTCAGAGATTGTCCGAAGACGGTTTGGAGCACAACATCCCGATCGGCCACCCTCGCAATTGCGAGGCACCGGCGAAGATACTTATCACGCCGTACTATGTCCAACCAAGAGTTGCACTAACACATTTGAGGTAAGCTACGGTAAGGCAGCAAACCCAAGTCCACCGCTCCCAATGCAAGATCGGAAGTGTGAGAGTACAATGACACTCAAACGAGCATACCCTTCAGAATGCCAAAGGGTGCAAGGTGCGTTCAAAGATTCGATGACTCAC
+
CDDCDFFFFFBCGGGGGGGGGGGHHHHHHHHHHHHHHHGHHHHGGGGGGHHHHHHHHGHHHGHHGHHHHHHHHHHHGHHHHHHHHHHGGGGGHGGGGGGGHHHHHHHGHHHGHGGGGGDGGGGHGHHGGGGGHHHGGGGGGHGGGGGHGGGHHHHHHHHHHGGGGHHHHHHGGGGHHHHHHHHGHHHGHHHHHHHHGHHHHHHGHHGGGFGGHHGHHHHHGGGGGGFHHHHHFGGGGGGGEHHHHHHGHHHGGGGHHHHHHHHHHHHHHHHHHHHHGHGHGGGFGHHGHHFAGHGHHHHHHHHFHHHHHGHHHHHHHGGGGHGGGGGGGGGGFFFFFFFCCCBC
@M02197:105:000000000-AN6RF:1:1101:16680:14732 1:N:0:1
CAGAAGGTGTGGTCCTCCGCTTATTGATATGCTTAAGTTCAGCGGGTATCCCTACCTGATCCGAGGTCAACCTTGAAAAAAATGGAGGTCAACGGCAGGGCAATCACACACACCAAGCGAAAAGATAAACTTACTACACCTGGGGATATGAGATCATCCGCCTTTGAATTTCAGAAGGGAGAATGCAAGCATACTCATCTTCCACGACCAAGCAAATTTGCTTGAGAGGTATTTAATGACGCTCGAACAGGCATGCCTCCCGGAATACCAGGAGGCGCAATGTGCGTTCAAAGATTCGATGATTCAC
+
BBBBBFFFFFBBGGGGGGGGGGGHHHHHHHHHGHGHHGHHHHHGGGGGHHHHHHHHHHHHHHHGGGGHHHHHHHHHHHHHGGHHHGHGGHHHHGGGGGGGGGGHHHHHHGGGGGHHHGGHHHHHHHHHHHHHHHHHHHHHHGHHHHHHHHHHHHHHHGHHGHHHHHHHHHHHHHHHHHGHHHHHGHHHHGGHGHHHHHHHGGGGGHHGHHHHHHHHHHHHHGHHHHHHHHFHHHHHGGGGGHHGHHGEHEGHHGGGGGGGFHHHHHGHGHHGGGFGGHHHGGEGHGGGGGGGGGGFFFFFFFCCCBC
@M02197:105:000000000-AN6RF:1:1101:19640:14740 1:N:0:1
CAGAAGGTGTGGTCCTCCGCTTATTGATATGCTTAAGTTCAGCGGGTATCCCTACCTGATCCGAGGTCAACCTTGAAAAAAATGGAGGTCAACGGCAGGGCAATCACACACACCAAGCGAAAAGATAAACTTACTACACCTGGGGATATGAGATCATCTGCCTTTGAATTTCAGAAGGGAGAATGCAAGCATACTCATCTTCCACGACCAAGCAAATTTGCTTGAGAGGTATTTAACGACGCTCGAACAGGCATGCCTCCCGGAATACCAGGAGGCGCAATGTGCGTTCAAAGATTCGATGATTCAC
+
CCCCCFFFFFCCGGGGGGGGGGGHHHHHGHHHHHHHHHHHHHHGGGGGHHGHHHHHGHHHHHHGGGGHHHHHHHHHHHHHGGHHGHHGGHHHHGGGGGG0EEGHHHHHHGGGGGHHHGHHHGHHHHHGHHHHHHHHHHHHHHHGHHHHHHHHHHHHHHHHHHHHHHHHHHHHHHHHHHHHHHHHHHHHHHHGGGHGHHHHGGGGGHHGHGHHHHHGHHGHHHGHGHGGHHGFGFFEGGGCGFGGHHHGHEHGHGGGGGGGHHGHHHHHGHHGFGGGHHHHGGEFHGGGFFGGGGGFFFFFFFABABB
@M02197:105:000000000-AN6RF:1:1101:23391:14716 1:N:0:1
CAGAAGGTGTGGTCCTCCGCTTATTGATATGCTTAAGTTCAGCGGGTATCCCTACCTGATCCGAGGTCAACCTGTAAAAATTGGGGGTTCTGGCAAGCCACCGGGGGGAACTCTATAGCGGGAGTATGCACTACGCTTAGAGCCCACCGGCACCGCCACTAATTTTGAGGGCCGCGGAGACCGCGTGCCCCAATACCACGCTAGGCGTGAGTGGTTAAATGACGCTCGAACAGGCATGCCCTGCGGAATACCACAGGGCGCAATGTGCGTTCAAAGATTCGATGATTCAC
+
DCDDCFFFFFCDGGGGGGGGGGGHHHHHHHHHHHHHHHHHHHHGGGGGHHHHHHHHHHH<H;HGGG:HHHHHHHHHHHHGH<HHHG9GGHHH::HHGHGHH0GGGGGGGGGGGGGGGGGGGFFFDFFFFFFFFF7FFFFFF:GFFFFFFFFFGGGHGGHGHHHFHHHHGGGGGGGHHGGGGFFFGGGGGHHHHHHGGFGHHGHGHGHHHHGHHHHHGHHGGGFGHHGHHHHHHHHGGGGCGGGHHHHHHGHHHHGGGGGHHGHGEEGGGGGGGGGGGGFFFFFFFCCCBC
@M02197:105:000000000-AN6RF:1:1101:8842:14779 1:N:0:1
CAGAAGGTGTGGTCCTCCGCTTATTGATATGCTTAAGTTCAGCGGGTATCCCTACCTGATCCGAGGTCAATCGAGAGAATTGTGGGGGTTTGGCGGCAGGAAGGACACTGGATGATCGGCGAATGATACTACTACGCCGAGTGCCAGTGACTTTCCGCCGTTGATTTTGGGAGGGGAGACACCGCAACAAGGCAGGCTCTTCCTCCATGACCACGCAAAAGTGCTTGAGTTGATTTTAGTGACGCTCGAACAGGCATGCCTCCCGGAATGCCAGGAGGCGCAATGTGCGTTCAAAGATTCGATGATTCAC
+
AAABBFFCFFABGGGGGGGGGGGHHHHGGGHHGHHHHHHHHGHGGGEGHHHHHHHHHHHHHHHGGCEHHGHHGHGGFFHGHHBGGGGGGGGGGHGGGGGGGGGGHFHHHHHHHHHHHGGGGGGGHGGHHGBHFHHCGGGGGGHHHHHFGGGGGGGGGGGGGGHGGGGGGECFGFHHHHFFFFGHFFFGFHFHHHGHHHHHGFFEHFHFHHGGFGHGHGHHHHHFFHHHHGHHGHHHGHGFEAGGHHEHG3BHGC1BEEE0EE2F5FCCHHHHHHGGGE2HFFHGCEEFGGGGGF5GFCFFFFDFFAAAAA
@M02197:105:000000000-AN6RF:1:1101:26418:14696 1:N:0:1
CAGAAGGTGTGGTCCTCCGCTTATTGATATGCTTAAGTTCAGCGGGTAGTCTTACTCGATTTGAGGTCAAGTTGTCAGAGATTGTCCGAAGACGGTTTGGAGCACAACATCCCGATCGGCCACCCTCGCAATTGCGAGGCACCGGCGAAGATACTTATCACGCCGTACTATGTCCAACCAAGAGTTGCACTAACACATTTGAGGTAAGCTACGGTAAGGCAGCAAACCCAAGTCCACCGCTCCCAATGCAAGATCGGAAGTGTGAGAGTACAATGACACTCAAACGAGCATACCCTTCAGAATGCCAAAGGGTGCAAGGTGCGTTCAAAGATTCGATGATTCAC
+
BBBBBFFCFFBAGGGGFGGGGGGHHGHHCHHGHHHHHHHHHHHGGGEGGHHHHHHHHGHHHGHHGHHHHHGHHHHHHHHHHGHHHHHGGGGGHGGGGGGGHHHHHHHGGHHHHGGGGG:GGGGGGHHGGGGGHHGGGGCGGHGGGGGGGGGHHHGHHHHHHGGGGGHGHGHGGGGHGGGGHHGGGGGFFFFHHHGGHHGFHFGFHFHGFFGGHHHGHHFHHFBFFFGHFHFGFGFFGGGFAHFGHHHGHG1GGGGHHGHGGHHHBHHHHFHHGHEGFAEHFCFEAFHHHHGBCFGHFHHGHGFBFBGGHGHHHHGF4GGGGHGGGGGGGGGGBFFF@BFAA>>A
@M02197:105:000000000-AN6RF:1:1101:9141:14860 1:N:0:1
CAGAAGGTGTGGTCCTCCGCTTATTGATATGCTTAAGTTCAGCGGGTATCCCTACCTGATCCGAGGTCAATCGAGAGAATTGTGGGGGTTTGGCGGCAGGAAGGACACTGGATGATCGGCGAATGATACTACTACGCCGAGTGCCAGTGACTTTCCGCCGTTGATTTTGGGAGGGGAGACACCGCAACAAGGCAGGCTCTTCCTCCATGACCACGCAAAAGTGCTTGAGTTGATTTTAGTGACGCTCGAACAGGCATGCCTCCCGGAATGCCAGGAGGCGCAATGTGCGTTCAAAGATTCGATGATTCAC
+
CCCCCFFFFFCCGGGGGGGGGGGHHHHHHHHHHHHHHHHHHHHGGGGGHHHHHHGHHHHHHHHGGGGGHHGHGHGHGFHHHHGHGGGGGGGGGHGGGGGGGGHGHHHHHHHHHHFHHGGGGGGGHHHHHHGHHHHGGGGGGGHGHHHHHHHGGGGGGGGHGHHHHHHHGGGHGHHHHHFFFFGHHHHHHHFHHHHHHHHGGGHGGHHHHHGGGGGHHHGHHHHHFHHHHHHHHGHHHHGGGGGGHHGHHHHHHHHHEGGGGGGHHHGHHHHGHHGGGGGHHHHGGGFHGGFGGGGGGGFFFFFFFBBBBB
@M02197:105:000000000-AN6RF:1:1101:7661:14963 1:N:0:1
CAGAAGGTGTGGTCCTCCGCTTATTGATATGCTTAAGTTCAGCGGGTATTCCTACCTGATCCGAGGTCAACATTACTGCTTTACACAGAATAGGGGTCGAATGGCCTAGATTCCAACCAGGCCTACAAACTAATTTAGCATTTCAAAATACTCTGAAAGTCTGTGACAATGGTCTACATTTCCGGCCTATTCATTCCAGCAGAGTGGGGCCAGCACTGCTAGCCCTACCCACTTCTGCCAATACCACACTTTTTGTGATGGGGTTGTTAGTGACGCTCGAACAGGCATGCCCGATGGAATACCAAAGGGCGCAATGTGCGTTCAAAGATTCGATGATTCAC
+
CCCCCFFFFFCCGGGGGGGGGGGHHHGHHHHHHHHGHHHHHHHGGGGGHHHHHHHHHHHHHHHGGGGHCHHHHHHHHHHHHHHHHHHGHHHHHHFGGFFGGHHHHHHHHHHHHHHHHGGHGHGHHHHHHHGGHHHHHHHHHHHHHHHHHHHHHHHHHHHHHHHHHHHHHHHHHHHHHHHHHHHGHGHHHHHHHHHHHHHHHHHHHHHHGHHHHHGGGHGGHHGGGHGHHHGHHGGHHHHHHHFGHGGFGHHHHHHHHHGGGGHHHHHHHGGGGGGHHGHHHHHHHGHGGGGGHHHHHGHHHHHHHGGGGGHHHHGGGGHGGGGGGGGGGFFFFFFFCCBAB
@M02197:105:000000000-AN6RF:1:1101:14394:14986 1:N:0:1
CAGAAGGTGTGGTCCTCCGCTTATTGATATGCTTAAGTTCAGCGGGTAGTCCTACCTGATTTGAGGTCAAATTGTCAGAAGTTGGTCTTAAAGGAGACCATTTAGAAGCTGAACCCCGTTTATAAAGCTGCTCTTCACGATGGCGTAAATAATTTATCACACCAAAGCCAGGCAACAAAGGTCCCGCTAATGCATTTCAGGAGAGCCGACCTCTGAGATGAAAAGCCCGCATACTCCCACATCCAAGCCTGATCAACAGAAAAAGCTGAAAAGGTTGAGAATTTCATGACACTCAAACAGGCATGCTCCTCGGAATACCAAGGAGCGCAAGGTGCGTTCAAAGATTCGATGATTCAC
+
CCCCCFFFFFBBGGGGGGGGGGGHHHHHHHHHHHHHHHHHHHHGGGGGGHHHHHHHHHHHHHHHGHHHHHHHHHHHHHHHHHHGHGHHHHHHHHHHHGGHHHHHHHGHHHGHHHHGGGGHHHHHHHFGFHHHHHHHHHHGFGGHGGGGHHHGHHHHHHHHHHGHHHHGHHHHHHHHHHHHHHHHHHHGGGHHHHHHHHHHHHGHGHHHGGGHHGHHHHGGHHHGGGGGHGHHGGHGHFHGHHGGHGHHFHHGHHHHHHHHGHHGHGHHHHHHHHHHHGHHHHGHHHHHHGFGHHHHHGHHHFFFGGGGGGHHHHHHHHHGHEE?GGHHGHGGGGHGGGGGGGGGGFFFFFFFBBBAA
@M02197:105:000000000-AN6RF:1:1101:10387:14876 1:N:0:1
CAGAAGGTGTGGTCCTCCGCTTATTGATATGCTTAAGTTCAGCGGGTAGTCCTACTTGATTTGAGGTCAAATTGTCATAAGTTGGTCTTAAAGGAGACCATTTAGAAGCTGAACCCCGTTTATAAAGCTGCTCTTCACGATGGCGTAAATAATTTATCACACCAAAGCCAGGCAACAAAGGTCCCGCTAATGCATTTCAGGAGAGCCGACCTCTGAGATGAGAAGCCCGCATACTCCCACATCCAAGCCTGATCAACAGAAAAAGCTGAAAAGGTTGAGAATTTCATGACACTCAAACAGGCATGCTCCTCGGAATACCAAGGAGCGCAAGGTGCGTTCAAAGATTCGATGACTCAC
+
DDDDCFFFFFCCGGGGGGGGGGGHHHHHHGHHHHHHHHHHHHHGGGGGGHHHHHHHHHHHHHHHGHHHHHHHHHHHHFHHHHHHHGHHHHHHHHHHHGGHHHHHHHHHHHHHHHHGGGGHHHHHHHGHHHHHHHHHHHHGHGGHGGGGHHHHHHHHHHHHHHGHHHHHHHHHHHHHHHHHHHHHHHGHHHHHHHHHHHHHHHGHGHHGGGHHGHHGHHHHHHGGGGGGHGHHFGHGFFHHHHGGHHHHHHHGHHHHHHHHHHHHHHHHHHHHHHHHHHHHHHHFHHHHHHFGHHGHGGHHHGHHHGGGGGHHHGHHGGHHHGGGGGGFHFGGGGHGGGGGGGGGGFFFFFFFBCBAB
@M02197:105:000000000-AN6RF:1:1101:3476:14951 1:N:0:1
CAGAAGGTGTGGTCCTCCGCTTATTGATATGCTTAAGTTCAGCGGGTATCCCTACCTGATCCGAGGTCAACCTTGAAAAAAATGGAGGTCAACGGCAGGGCAATCACACACACCAAGCGAAAAGATAAACTTACTACACCTGGGGATATGAGATCATCCGCCTTTGAATTTCAGAAGGGAGAATGCAAGCATACTCATCTTCCAAGACCAAGCAAATCTGCTTGAGAGGTATTTAAGGACGTCAGACCAGGAATGCCTCCCGAAATACCAGGAGGCGCAAGGTGCGTTCAAAGATTCGATGACTCAC
+
ABAAAFFF@B>AGG4GGGGGGCCFHDFFFHFHHFHHFD5FHGFGGG2EHFHHFFHFFFFGFHGAEEGHBDFCF;EHGHFAEGHHH:HCEHF;30EGGGGFFGGHGHHHHGD8?E;;CFDG8FGGCBDG:HDGGHDHGHGHHEHADGAFHHGBD1DHHHH<0ACDHHHH88GHHHFHHHG7FHGGFFF9BEF5GBFG3F4BFBFGF;?B45GBEFFFFF?3B4;39HHHGDFFFFF1111155355B355D533AAEEA2A2D5D553FFB222GGGHGFB2CGGHGDGGGGGGGGFBFFFD@3AAA>
@M02197:105:000000000-AN6RF:1:1101:8586:15096 1:N:0:1
CAGAAGGTGTGGTCCTCCGCTTATTGATATGCTTAAGTTCAGCGGGTAGTCTTACTCGATTTGAGGTCAAGTTGTCAGAGATTGTCCGAAGACGGTTTGGAGCACAACATCCCGATCGGCCACCCTCGCAATTGCGAGGCACCGGCGAAGATACTTATCACGCCGTACTATGTCCAACCAAGAGTTGCACTAACACATTTGAGGTAAGCTACGGTAAGGCAGCAAACCCAAGTCCACCGCTCCCAATGCAAGATCGGAAGTGTGAGAGTACAATGACACTCAAACGAGCATACCCTTCAGAATGCCAAAGGGTGCAAGGTGCGTTCAAAGATTCGATGATTCAC
+
CCCCCFFFFFBCGGGGGGGGGGGHHHHHHHHHHGHHHHHHHHHGGGGGGHHHHHHHHGGHHGHHGHHHHHHHHHHHHHHHHHHHHHHGGGGGHGFGGGGGHHHHHHHGHHHHHGGGGGDGGGGHGHHGGGGGHHHGGGGGGHGGGGGGGGGHHHHHHHHGHGGGGGGGGHGGGGGHGGGFGGHHHHGGFHHHHFGFFHFFHHGFHHHGGHGGHHHHHFGFGFGGFFFFFHHGHGGEGFFE?EGGHHGHFHHGGGGHDGGC3HHHHHHHHHHHHGHHFGEFGGFEGHHGGFB2GGHHFBHGHHCHHHHHEGHHGHHBHGGGGHGGGCCGGGGGFBFFFFF?A>33
@M02197:105:000000000-AN6RF:1:1101:10972:15113 1:N:0:1
CAGAAGGTGTGGTCCTCCGCTTATTGATATGCTTAAGTTCAGCGGGTAGTCTTACTCGATTTGAGGTCAAGTTGTCAGAGATTGTCCGAAGACGGTTTGGAGCACAACATCCCGATCGGCCACCCTCGCAATTGCGAGGCACCGGCGAAGATACTTATCGCGCCGTACTATGTCCAACCAAGAGTTGCACTAACACATTTGAGGTAAGCTACGGTAAGGCAGCAAACCCAAGTCCACCGCTCCCAATGCAAGATCGGAAGTGTGAGAGTACAATGACACTCAAACGAGCATACCCTTCAGAATGCCGAAGGGTGCAAGGTGCGTTCAAAGATTCGATGATTCAC
+
CCDDCFFFFFCCGGGGGGGGGGGHHHHHHHHHGHHHHHHHHHHGGGGGGHHHHHHHHGHHHGHHGHHGHHHHHHHHHHHHHHHHHHHGGGGGHGGGGGGGHHHHHHHGHHHHHGGGGGGGGGGHGHHGGGGGHHHGGGGGGHGGGGGGGGGHHHHHHHHHGGGGHGGHHHHHHGGHHHHHHHFFHHHFFHHFHHGHFGHGHHHHHHHGGHFFHHHHHHGHHHGGGGHHHHHHHGFECGGGHHHHGHHHHHGGGGGHHHHHHHHHHHHHHHHHHHHHGAEGGGFEGHHHHHFGGHHHHHHHHGGGGHHHHGHHHHHHGGGGGGGGGGGGGGGGFFFFFFFCCBBB
@M02197:105:000000000-AN6RF:1:1101:20231:15030 1:N:0:1
CAGAAGGTGTGGTCCTCCGCTTATTGATATGCTTAAGTTCAGCGGGTAGTCCTACCTGATTTGAGGTCAAATTGTCAGAAGTTGGTCTTAAAGGAGACCATTTAGAAGCTGAACCCCGTCTATAAAGCTGCTCTTCACGATGGCGTAAATAATTTATCACACCAAAGCCAGGCAACAAAGGTCCCGCTAATGCATTTCAGGAGAGCCGACCTCTGAGATGAAAAGCCCGCATACTCCCACATCCAAGCCTGATCAACAGAAAAAGCTGAAAAGGTTGAGAATTTCATGACACTCAAACAGGCATGCTCCTCGGAATACCAAGGAGCGCAAGGTGCGTTCAAAGATTCGATGATTCAC
+
CCCCCFFCFFCBGGGGGGGGGGGHHHHHHHHHHHHGHHHGHHHGGGGGGHHHHHHHHHHHHHHHGHHHHHHHHHHHHHHHHGHHHGHHHHHHHHHHHGGHHHHHHHHHHGGHHHGGGGGGHHHHHHGHHHHHHHHHHHHGHGGHGGGGHHHHHHHHHHHHHHGHHHGHHHHHHHHHHHHGHHHHHHGGHGHHHHHHHHHHHHGGGHHGGGHHGHHGHHGHHHHGGGGGHGHGGGGGHHHHHHGGHHGGHHHHHHHHHHHHHHHGHHHHEHHHHGHHHHHHHGGHGHHHGGFGFHGHHHHHHHHHHGGGGGGHFHHHHHHHHGGGGGHHHHGGGGHGGGGGGGGGGFFFFFFFBCCCB
@M02197:105:000000000-AN6RF:1:1101:8617:15149 1:N:0:1
CAGAAGGTGTGGTCCTCCGCTTATTGATATGCTTAAGTTCAGCGGGTATCCCTACCTGATCCGAGGTCAACCTAGAAAAATTTGGGGTTGCTGGCCAGCACCTCCCAGGACCCTATAGCGAGAAAATTACTACGCGTAGAGCCTAAGAGCACCGCCACTAGTTTTAAGGCCCGCCAACCGGCGAAGCCCAACACCTAGCCAGGCTAGATTGGTATAAATGACGCTCGAACAGGCATGCCCCCCGGAATACCAGGGGGCGCAATGTGCGTTCAAAGATTCGATGATTCAC
+
CCDDDFFFFFABGGGGGGGGGGGHHGHHHHHHHHHHHHHHHHHGGGEGHHHHH(HH;H<<HHHGG:::H:H:HH<HHHHH;H(GHG;GGGH;H/GHH.G<HHHHHG<HG;HHGHHH:HH;G9GGHHH;HHH;H99GGGGGHHH:HHHHHHHHHGGGGGHHHHHHHHHHHHGGGGGGGGGGGGGGFFFGHFGGFHHHHHGGHHHHGHHHHGHHFHHHHHGGGGGHHGHHHHHHGHHFDCGGGGHGHHHHFHGGGGGGCGHHHHGGGGHGFGCGGGGGGFFFFFFFBBAAA
@M02197:105:000000000-AN6RF:1:1101:23230:15144 1:N:0:1
CAGAAGGTGTGGTCCTCCGCTTATTGATATGCTTAAGTTCAGCGGGTATTCCTACCTGATCCGAGGTCAACCTTGTAAGATGGTAAAGGAGACCGGCCCGGAAGGTCCTTGCAACTCGATGCGTGCTCCTAAAAGCTCGTTGCACCGAGGGTCCCACGGACGCCGTCATTGTCTTTGAGACCAGTTGTTCACACAACTTGGGTCCAACACCAAACCCGGGGTTTGAGGGAGGATAATGACGCTCGAACAGGCATGCCCACCGGAATACCAGTGGGCGCAATGTGCGTTCAAAGATTCGATGATTCAC
+
BBBBBFFFFFAAGGGGGGGGGGGHHHGHHHHHHHHHHHHHHHHCEGGGHHHHHHHHHHHHHHHGGGGHHHHHHHHHHHHGHHHHHHHHGHGHGGGGGGGGGGGFGHHHHHHHHHHHGGGHGGGGGGGHHHHHHHGGHHHHHHGHHHHHGGGGGHHHHGGGGCCGHGHHHHHHHGHHHHHGGHGHGGHHHHHGHHHHGHHGHHHHHFHGFFFFFFGGFDGFHGHHHHGHHHHGHHHHGGE?GFGEFHHHHHHHHHGGGGGGHHHHHGHGHHGGGGGGHGHHGGGGHGGGFGGGGGCFFFFFF5BABBB
@M02197:105:000000000-AN6RF:1:1101:23804:15114 1:N:0:1
CAGAAGGTGTGGTCCTCCGCTTATTGATATGCTTAAGTTCAGCGGGTAGTCCTACCTGATTTGAGGTCAAATTGTCAGAAGTTGGTCTTAAAGGAGACCATTTAGAAGCTGAACCCCGTTTATAAAGCTGCTCTTCACGATGGCGTAAATAATTTATCACACCAAAGCCAGGCAACAAAGGTCCCGCTAATGCATTTCAGGAGAGCCGACCTCTGAGATGAAAAGCCCACATACTCCCACATCCAAGCCTGATCAACAGAAAAAGCTGAAAAGGTTGAGAATTTCATGACACTCAAACAGGCATGCTCCTCGGAATACCAAGGAGCGCAAGGTGCGTTCAAAGATTCGATGATTCAC
+
CCDDCFFFFFCCGGGGGGGGGGGHHHHHHHHHHHHHHHHHHHHGGGGGGHHHHHHHHHHHHHHHGHHHHHHHHGHHHHHHHHHHHGHHHHHHHHHHGGGHHHHHHHHHHHHHHHHGGGGHHHHHHHGHHHHHHHHHHHHGHGGHGGGGHHHHHHHHHHHHHHGHHHHHHHHHHHHHHHHHHHHHHHGGHHHHHHHHHHHHHHGHGHHHHGGHHGHHHHHHHHHGGGHG(FHGFGHFHFHGHGGGHFGHHHHHHHHHHHHHHHHHHHHHHHHHHHHHHHHHHFGHHGFGHHHGHHHHHHGHHHHHHGGGGGHHHHGHHHHHHGGGGGHHHGGGGGHGGGGGGGGGGFFFFFFFCBCCC
@M02197:105:000000000-AN6RF:1:1101:18066:15182 1:N:0:1
CAGAAGGTGTGGTCCTCCGCTTATTGATATGCTTAAGTTCAGCGGGTATCCCTACCTGATCCGAGGTCAACCATTGAAAATTGGGGGTTAATGGCAAGCATCCACCGGGACTCTATAGCGAGAAGAATTACTACGCTTAGAGCCAGATGGCACCGCCACTGATTTTAAGGGCTGCCCGTGCGGCAGGCCCCAACACCAAGCTGAGCTTGAGGGGTTATAATGACGCTCGAACAGGCATGCCCCTCGGAATACCAAGGGGCGCAATGTGCGTTCAAAGATTCGATGACTCAC
+
DDDDCFFFFFBCGGGGGGGGGGGHHHHHHHHHHGHHFHHHHHHGGGGGHHHHHHHH;H<<HHH9GG:;HHHHGHH:HHHHH<HHHGGG9HHHHHHHHG<<<HH<H<GGG:GHH:H;HHHGG9GGHHHHH;H<<HGGG8GHHHHHHHH;H;HHHGGGHGGHHGHHHHHHHHHGHGGHGGGGGHHGGGGGGHGGHFFGHHHHHHHHHHGHGGGHHHHHHFHHGGFGGHGGHHHFHHGHHGGGGGGGEHHGHFGFHHHGGGGGHHHHGEGEHFGGGGGGGGGFFFFFFFBBBBB
@M02197:105:000000000-AN6RF:1:1101:15693:15226 1:N:0:1
CAGAAGGTGTGGTCCTCCGCTTATTGATATGCTTAAGTTCAGCGGGTATCCCTACCTGATCCGAGGTCAACCTGTAAAAATTGGGGGTTCTGGCAAGCCACCGGGGGGAACTCTATAGCGGGAGTATGCACTACGCTTAGAGCCCACCGGCACCGCCACTAATTTTGAGGGCCGCGGAGACCGCGTGCCCCAATACCACGCTAGGCGTGAGTGGTTAAATGACGCTCGAACAGGCATGCCCTGCGGAATACCACAGGGCGCAATGTGCGTTCAAAGATTCGATGATTCAC
+
BCBBBFFFFFCCGGGGGGGGGGGHHHHHHHHHHHHHHHHHHHHGGGGGHHHHHHHH<H<HH;HGGGGHH;HHHH<HHHHHH<HGHGGGGHHHGHH;GHGHHHGGGGGGG:GGGGG:GG;GGF9FDF8FFFFF,FFFF8FFF:FFF:FFFFFFFGGHHGGGHHHHFHHHGGGFFFGHHGFFGGFFGGGGHGHHHGFGFFGHHGHGHFGHFGGGHFHFHGGGGGGGHHFHGGHHHHHHGGGGGGGHHHHHHHHHHHGGGGGHFHHGFEGGFGGGGGGGGGFBFFFFFABBBB
@M02197:105:000000000-AN6RF:1:1101:10541:15322 1:N:0:1
CAGAAGGTGTGGTCCTCCGCTTATTGATATGCTTAAGTTCAGCGGGTATCCCTACCTGATCCGAGGTCAAACACTAGAATTGGGGGTTTGAGGCAGGATTGTCACAATGACCAAGCGAATAAGTTATTACTACGCCGAAATCATGAGACCCTCCGCCATTGAATTTCGAAAGGGAATTCGCAAGCAAACTCTTCTTTCATAACCAAGCAAAACTACTTGAGTGGTTTTTGATGACGCTCGGACAGGCATGCCTTCCGGAATACCGGAAGGCGCAATGTGCGTTCAAAGATTCGATGATTCAC
+
CCCCCFFFFFCCGGGGGGGGGGGHHHHHHHHHHHHHHHHHHHHGGGEGHHHHHHHHHHHHHHHGGGGHHHHHHHHHHHHHHHHHGGFFGGGGHGGGGGHHHHHHHHHHHHHHHHHGGGGGGHHHHHHHHGHHGGGHGHGGHHHHHHHHHGHHHGHHHHHHHHHHHHHHHHGHHHHHHGGGHHHHHGHGHHHHHHHHHHHGHGGHHHGHHHHHHHGHHHHHFHGGFFFHFGHGGGGGGGGHGHHHHGHHHHGGGGGHHHHGGCGGHHGGGGGGHHHFGGGHGGGGGGGGGGFFFFFFFACBBA
@M02197:105:000000000-AN6RF:1:1101:24102:15482 1:N:0:1
CAGAAGGTGTGGTCCTCCGCTTATTGATATGCTTAAGTTCAGCGGGTAGTCTTACTCGATTTGAGGTCAAGTTGTCAGAGATTGTCCGAAGACGGTTTGGAGCACAACATCCCGATCGGCCACCCTCGCAATTGCGAGGCACCGGCGAAGATACTTATCACGCCGTACTATGTCCAACCAAGAGTTGCACTAACACATTTGAGGTAAGCTACGGTAAGGCAGCAAACCCAAGTCCACCGCTCCCAATGCAAGATCGGAAGTGTGAGAGTACAATGACACTCAAACGAGCATACCCTTCAGAATGCCAAAGGGTGCAAGGTGCGTTCAAAGATTCGTTGATTCAC
+
CCDCCFFFFFCDGGGGGGGGGGGHHHHHHHHHHGHHHHHHHHHGGGGGGHHHHHHHHGHHHGHHGHHHHHHHHHHHHGHHHGHHHHHGGGGGHGGGGGGGHHHHHHHGHHHHHGGGGGGGGGGHGHHGGGGGHGHGGGGGGHGGGGGHGHHHHHHHGHHHHGGGGHGGGHGGFGGHGGHGGHGGHHHHHHGFHHFGFFGFFFFFGHHGGHFFFHFGHHHHGHGGGFFFFGHFHFFEGGGGHHHGGGHHHHHGGGGHGHHHHHHHGHHHGHFHHFFGBGGHGGGGGHHHFHGFGHHHGHHHCHHHHGHHHGHHHHHGHGGGGHGGGGGGGGGGBAC4FFFBB?BB
@M02197:105:000000000-AN6RF:1:1101:21148:15345 1:N:0:1
CAGAAGGTGTGGTCCTCCGCTTATTGATATGCTTAAGTTCAGCGGGTAGTCTTACTCGATTTGAGGTCAAGTTGTCAGAGATTGTCCGAAGACGGTTTGGAGCACAACATCCCGATCGGCCACCCTCGCAATTGCGAGGCACCGGCGAAGATACTTATCACGCCGTACTATGTCCAACCAAGAGTTGCACTAACACATTTGAGGTAAGCTACGGTAAGGCAGCAAACCCAAGTCCACCGCTCCCAATGCAAGATCGGAAGTGTGAGAGTACAATGACACTCAAACGAGCATACCCTTCAGAATGCCAAAGGGTGCAAGGTGCGTTCAAAGATTCGATG
+
CCCCCFFFFFBBGGGGGGGGGGGHHGHHHHHHHHHHHHHHHHHGGGEGGHHHHHHHHGHHHGGHGHHHHHHHHHHHHHHHHHHHHHHGGGGGHGGGGGGGHHHHHHHGHHHHHGGGGGGGGGGHGHHGGGGGHHHGGGGGGHGGGGGGGGGH9HHHHHHHHGGGHHHHGFGHHGGHHHHHGHHGHGHHHGGHHGFGHGHHHHHHHHHGGHGGFHHGHHHHHHGGGFHGHHHHHGGGGGGGGGHHHHGHHHHGGGGHHHHHHHHHGHHHHHHHHGHGFHGGGGGEGHHHEHHGCFGG5FHHHHHHHCHHHFHHHHBGGGGGGFGGGGFFFBFFFBBAAB
@M02197:105:000000000-AN6RF:1:1101:6053:15521 1:N:0:1
CAGAAGGTGTGGTCCTCCGCTTATTGATATGCTTAAGTTCAGCGGGTAGTCCTACCTGATTTGAGGTCAAATTGTCAGAAGTTGGTCTTAAAGGAGACCATTTAGAAGCTGAACCCCGTTTATAAAGCTGCTCTTCACGATGGCGTAAATAATTTATCACACCAAAGCCAGGCAACAAAGGTCCCGCTAATGCATTTCAGGAGAGCCGACCTCTGAGATGAAAAGCCCGCATACTCCCACATCCAAGCCTGATCAACAGAAAAAGCTGAAAAGGTTGAGAATTTCATGACACTCAAACAGGCATGCTCCTCGGAATACCAAGGAGCGCAAGGTGCGTTCAAAGATTCGATGATTCAC
+
CCCCCFFFFFBCGGGGGGGGGGGHHHHHHHHHHHHHHHHHHHHGGGGGGHHHHHHHHHHHHHHHGHGHHHHHHHHHHHHHHHHHHGHHHHHHGHHHGGGHHHHHHHHHHHHHHHHGGGGHHGHHHHFGGHHHHHHHHHHGHGGHGGGGHHHHHHHHHHHHHHGHHHHHHHHHHHHHHHHGHHHHHHGGGGHHHHHHHHHGHHGHGHHGGGHGHHHHHHGGHHHGGGGGGHHGFFFFFFHHHFGGHGHHHBHBFHHHHHHHHHHHGHHHGHHHHHHHHHGGHFHGHHHHHGDGHHHHHHHHHHGHHGGGGGGHHHHHHHHHHGGGGGHHHGGFGGHGFGGGGGGGGFFFFFFFBBBAB
@M02197:105:000000000-AN6RF:1:1101:19144:15464 1:N:0:1
CAGAAGGTGTGGTCCTCCGCTTATTGATATGCTTAAGTTCAGCGGGTAGTCTTACTCGATTTGAGGTCAAGTTGTCAGAGATTGTCCGAAGACGGTTTGGAGCACAACATCCCGATCGGCCACCCTCGCAATTGCGAGGCACCGGCGAAGATACTTATCACGCCGTACTATGTCCAACCAAGAGTTGCACTAACACATTTGAGGTAAGCTACGGTAAGGCAGCAAACCCAAGTCCACCGCTCCCAATGCAAGATCGGAAGTGTGAGAGTACAATGACACTCAAACGAGCATACCCTTCAGAATGCCAAAGGGTGCAAGGTGCGTTCAAAGATTCGATGATTCAC
+
BBBBBBFCFFBB44BGGGECGFGHFHHHHCHHHHHHHFFHGHHGFGGGGGHHHHHHHGHHHGHHGHGHGGHHHHHHHGFHHHHHHHHGGGGGHGGFEGGGHHGHGHHGHHHHHGGGGGGGG;GHGHHGGGGGHGFGDCCDAHGGGHGCCGGHFHHHHGHHHGCGGGHGGGGGHFBFHHHHGHGGGHHFFFFFFGFHHHFGFFFFFFFFGHFGHHHHHFHFHFFFGFGFEHHHFFF/GGEEGAFHHHHGFBEGGGGHHGHHHFFHHGBHFHG5HHHF3F15DGGGEGHHFGFBFFFFGHHHHFFHCFHHGGGBGHGHHGGGGFCGGGGGFEGFBFBFFFFAA>3A
@M02197:105:000000000-AN6RF:1:1101:21252:15547 1:N:0:1
CAGAAGGTGTGGTCCTCCGCTTATTGATATGCTTAAGTTCAGCGGGTATCCCTACCTGATCCGAGTTCAACCTTGAAACAATGGGGGTCGATGGCAAGACCGTCTCACACTCCAAGCGAAAGATAAACACTTACTACGCCAGGGAATATGAGATGATCCGCCTTTGAATTTCAGAAGGGAGAATGCAAGCATACTCATCTTCCATGACCAAGCAATGGTGCTTGAGAGGTATTTAATGACGCTCGAACAGGCATGCCTCCCGGAATACCAGGAGGCGCAATGTGCGTTCAAAGATTCGATGATTCAC
+
BABBBFFFBFBBGGGGGGGGGGGHHHGHHHHHHHHHGHHHHHHGGGEGHHHHHHHHHHHHHHHGGGGHHHHHHHHHHHHHHHHHHGGGGGGGHGHHHGHHHGGGHHHHHHHHHHHHGHHHHHHHHHHHHHHHHHHHHGGHHHHGHGHHHHHHHHHHHHHHGGHHHHHHHHHHHHHHHHHHGHHHGHHHHHHHGGHHHGHHHHGGGHHGGHHHHHHHHHHHHHHHHHHHHHFHGFFHGGGGGHHGHHHHHHHHHGGFGCGGHGHHFHHHHHGGGGGCHHHGGGFGGGGGGGGGGGGFFFFFFFBBAAA
@M02197:105:000000000-AN6RF:1:1101:20265:15535 1:N:0:1
CAGAAGGTGTGGTCCTCCGCTTATTGATATGCTTAAGTTCAGCGGGTAGTCCTGCCTGATTTGAGATCAAATGGTCAAAATGCGTCCTCTCCAAGGAGAGACGTTTATAAGCTCCAGTGAACCTCCATCACTGAAGGTTAGCTGGTGGGAAACCACAAGCGTAGATATTTATCACACCCATGGCGCCACCAAACACCGGCAAGCTAATTCATTTAAGAGGAGCTGGCACACAGGCCAACAAGACCCCCAAAGTCCAAGCTCATCATGGCAAGCCACGAGAGTTGAGGTGTTCATGATACTCAAACAGGCATGCCCTTCGGAATAGCCAAAGGGCGCAAGGTGCGTTCAAAGATTCGATGATTCAC
+
CDDCCFFFFFCCGGGGGGGGGGGHHHHHHHHHHHGHHHHHHHGGGGGGGHHHHHHHHHHHHHHHGHHHHHHHHHHHHHHHHHHGGGGGHHHHHHHGHHHGGHGGGHHHHHHHHHHHHHHHHHHHHHHHHHHHHHHHHHHHHHHHHHHGGHHHHGGGHHHGGGGGGHHHHHGHHHHHHGGGHHHHGGGGGHHHHHHHGHGGHHGHGGHGGHHHHHHHHHHHHGHHGHHHHHFFHFFHHHHGC?/GGGHGHHHGHGGHHHHHHGGHHHGHGHHGGHGGHEHHHHHHHGHHHHHFHHHHHGGHHHHHGHHGGHGGGGGGGHHHGHCGHHHHHGGGGGHHHHGGGGHGGGGGGGGGGFFFFFFFCBBAB
@M02197:105:000000000-AN6RF:1:1101:10399:15480 1:N:0:1
CAGAAGGTGTGGTCCTCCGCTTATTGATATGCTTAAGTTCAGCGGGTAGTCTTACTCGATTTGAGGTCAAGTTGTCAGAGATTGTCCGAAGACGGTTTGGAGCACAACATCCCGATCGGCCACCCTCGCAATTGCGAGGCACCGGCGAAGATACTTATCACGCCGTACTATGTCCAACCAAGAGTTGCACTAACACATTTGAGGCAAGCTACGGTAAGGCAGCAAACCCAAGTCCACCGCTCCCAATGCAAGATCGGAAGTGTGAGAGTACAATGACACTCAAACGAGCATACCCTTCAGAATGCCAAAGGGTGCAAGGTGCGTTCAAAGATTCGATGATTCAC
+
CCDCDFFFFFCBGGGGGGGGGGGHHHHHHHHHHHHHHHHHHHGGGGGGGHHHHHHHHGHHHGHHGHHHHHHHHHHHHHHHHGHHHHHGGGGGHGGGGGGGHHHHHHHGHHHHHGGGGGFGGGGHGHHGGGGGHHHGGGGGGHGGGGGHHGGHHHHHHHGHHGGGHFGGGHGGGGGGHHHGHHHGHGGHHHHHHHHHHHHGHGHHHHHGGHGFHHHHHHHHGFGGGFHHHHFHFFFFGGGGFGHHHHHHHHHGGGGHHHHHHHHHEHHHGHHHHHHGB5GHGGFCGHGFGHGBGHHGHHHGHHHHHHHHHGHHHHHHHGGGGHGGGFGFCGGGBFFFFFFBBBBB
@M02197:105:000000000-AN6RF:1:1101:20550:15429 1:N:0:1
CAGAAGGTGTGGTCCTCCGCTTATTGATATGCTTAAGTTCAGCGGGTATCCCTACCTGATCCGAGGTCAAACACTAGAATTGGGGGTTTGAGGCAGGATTGTCACAATGACCAAGCGAATAAGTTATTACTACGCCGAAATCATGAGACCCTCCGCCATTGAATTTCGAAAGGGAATTCGCAAGCAAACTCTTCTTTCATAACCAAGCAAAACTACTTGAGTGGTTTTTGATGACGCTCGGACAGGCATGCCTTCCGGAATACCGGAAGGCGCAATGTGCGTTCAAAGATTCGATGATTCAC
+
CCDDCFFFFFBCGGGGGGGGGGGHHHHHHHGGHHHGHHHHHHHGGGFGHHHHHHHHHHHHHHHGGGGHHHGHHHHHGHHHHHHHGGGGGGHGHGGGGGHHGHHHHHHHGHHHHHHGGGGGGHHHHHHHHHHHHGGGHHHHHHHHHHHHHGHHHGHHHHHHHHHHHHHHHHHHHHHGHGHHGGHHGHGHHHHHHHHHHHHHHHGHHHHHHHHHHHHHHHFHGHGGFGHHHHHHGGGGGGGHHHHHHHHHHHGGGGFHHHGGGGGGHHGGGGGGHHGGGFGHGGGGGGGGGGFFFFFFFCCBAB
@M02197:105:000000000-AN6RF:1:1101:8247:15573 1:N:0:1
CAGAAGGTGTGGTCCTCCGCTTATTGATATGCTTAAGTTCAGCGGGTAGTCTTACTCGATTTGAGGTCAAGTTGTCAGAGATTGTCCGAAGACGGTTTGGAGCACAACATCCCGATCGGCCACCCTCGCAATTGCGAGGCACCGGCGAAGATACTTATCACGCCGTACTATGTCCAACCAAGAGTTGCACTAACACATTTGAGGTAAGCTATGGTAAGGCAGCAAACCCAAGTCCACCGCTCCCAATGCAAGATCGGAAGTGTGAGAGTACAATGACACTCAAACGAGCATACCCTTCAGAATGCCAAAGGGTGCAAGGTGCGTTCAAAGATTCGATGATTCAC
+
ABCBCFFFFFCCGGGGGGGGGGGHHHHHHHHHHHHHHHHHHHHGGGGGGHHHHHHHHGHHHGHHGHHHHHGHHHHHGHGGHHHHHHHGGGGGHGGGGGGGHHHHHHHGGHHHHGGGGGGGG;GHGHHGGGGGHHHGGGGGGHGGGGGGGGGHHHHHHHGHHGGGHHHHGHGHHGGHHGHHHGHHHHHGHGHHHHHHHHGFGHGHHHHHHHHHHGHHHHHHHHGGGGHHHGHHHGGEGGGGFCHHHHHHHHHGGDGHHHHHHHHHHHHHHHHGHHHHHGGFGGGGGHHHFGGFGHHHHHHHHHHHHGHHHGHFGHFHHGGGGHGGGGGGGGGGFFFFFBFCCCBB
@M02197:105:000000000-AN6RF:1:1101:24465:15695 1:N:0:1
CAGAAGGTGTGGTCCTCCGCTTATTGATATGCTTAAGTTCAGCGGGTATCCCTACCTGATCCGAGGTCAACCTGTAAAAATTGGGGGTTACTGGCAAGTAGACCTATCGAACTCAATCGCGAGAAGTATTACTACGCGTAGAGCCGACAGGCACCGCCACTGATTTTAGGGGCCGCGAAACCGCGAACCCCAATACCAAGCGAGAGCTTGAGTGGTTATAATGACGCTCGAACAGGCATGCCCCCCGGAATACCAGAGGGCGCAATGTGCGTTCAAAGATTCGATGATTCA
+
BCCCCFFFFFBCGGGGGGGGGGGHHHHHHHHHHHHHHHHHHHHGGGFGHHHHHHHHHH<<<HHGGG9HHH:::H#HHHG<<HHHH;;GG<..HH:HHG::0HH:HH:H;HH<<H<<<HG9GGGGG:HHHH<H<<<G;G8;G;HHH;GG;G;GHHGGGGGGHHHGHGGGGGGGGGGGGGGGGGGFFFGGHFFGHHFGGGGGGHHHFGFHHHGFHHGHHGHGGFFFFFGFFFFFGHFFHHGCCECGEGFB2GFHHCHHGGGGGGGHHEGEGCFFG3GGGEF1BFFFFFAA1AA
@M02197:105:000000000-AN6RF:1:1101:16551:15610 1:N:0:1
CAGAAGGTGTGGTCCTCCGCTTATTGATATGCTTAAGTTCAGCGCGTATTCCTACCTGATCCGAGGTCAACCTTGATAAAATAGTTCCTCGCGAGAGGAGAAGACCGGGTCCTGGGCGCCCTCGTCCGGTACGTGCTCGGTGAAAAGCTCAGTGTACCGGGGGAACCACAGGCCGCCGTCGTTGTCTTTAGGAGGGGTCGCGGGGCAAAACCCTTCGACCGACCGTCCAACACCAAGCACGGGGCTTGAGGGGTGATAATGACGCTCGAACAGGCATGCCCTTCGGAATACCAAAGGGCGCAATGTGCGTTCAAAGATTCGATGACTCAC
+
CDDCCFFFFFCCGGGGGGGGGGGHHHHHHHHHHHHHHHHHHHHGGGGGGHHHHHHHHHHHHHHGGGGHHHHHHHHHHHHHHHHHHHHHHHGGGGGGGGHGHHHHHHGGGGGHHHHGHGGGGGHGHGGGGFFGGHHHGHGGGGGGHHHHHHHHGHGHHHGGGGGGGGGGGFFFGGGGGGGGHHHHHHHGHHGGGGGGGGGGGGHHHHGGHHGGGGGGGGGGGFGGHHHHGHFFGHHGGEFGGGGHGGHGGGHHHHHHHHHGGGGGHHGHHHHHHHHGGGGGGGGHHHHHHHHGHHGGGGGHHHHGGGGHGGGGGGGGGGFFFFFFFCCCCC
@M02197:105:000000000-AN6RF:1:1101:4055:15768 1:N:0:1
CAGAAGGTGTGGTCCTCCGCTTATTGATATGCTTAAGTTCAGCGGGTATCCCTACCTGATCCGAGGTCAACCGTAAAGAATGGGGGGTTATGGCAGGTGGTCACCTGGACCCTATAGCGAAAGAATTACTACGCTTAGAGCCAGACGGCACCGCCACTGATTTTAAGGGCCGCGAAACCGCGAACCCCAAGACCAAGCCGAGGCTTGAGTGGTAATAATGACGCTCGAACAGGCATGCCCCTCGGAATACCAAGGGGCGCAATGTGCGTTCAAAGATTCGATGATTCAC
+
BCCCCFFFFFBCGGGGGGGFGGGHHHHHHHHHHHHHFFGHHHHGGGGFHHGHH.H;HH<.HHH9G99:H;HH;9HEH;H;,HHGGGGGG;:HH<<GG7GF8:7GF6H<9HHGHHG:G4B?#9#/FGG;G:$53GG:GG8/BFBF:FFFFAFFACF;FFFFFHGFFHFFFFGFFFGFFFFFFFFGGHHHHHGAGGGFGDFGHFHGEHHHH/HHFHHGHHDGGGGHFEBHHHHGHHGGGGGGGEFHHGHFHHHHHGGGGGHHHHGGGGHGFGGGGG?FGFBFFFFBBBBAA
@M02197:105:000000000-AN6RF:1:1101:12194:15730 1:N:0:1
CAGAAGGTGTGGTCCTCCGCTTATTGATATGCTTAAGTTCAGCGGGTAGTCTTACTCGATTTGAGGTCAAGTTGTCAGAGATTGTCCGAAGACGGTTTGGAGCACAACATCCCGATCGGCCACCCTCGCAATTGCGAGGCACCGGCGAAGATACTTATCACGCCGTACTATGTCCAACCAAGAGTTGCACTAACACATTTGAGGTAAGCTACGGTAAGGCAGCAAACCCAAGTCCACCGCTCCCAATGCAAGATCGGAAGTGTGAGAGTACAATGACACTCAAACGAGCATACCCTTCAGAATGCCAAAGGGTGCAAGGTGCGTTCAAAGATTCGATGATTCAC
+
ABBA?BFC4D2AGGGGGGGGGGGHHHGHHHHHGHHHFHHHHHGGGGFEGHHGHHHHHGFHHGHHGHHGGHGHHHHHGHHHHHHHHHHGGGGGHGGFGGGFHEHHHHHGHHFGHDE?EGEGGGGGFHGGGGGGHHHGBDGGGGGGGHGGFCDBFHHHHHHHHGGGHGGGGHGHHGGGGGGHHHHHGHFGGGHHHHFHFFHHHHFGHHHGGHGGHHHHHHHHHHGGGGHHHHHFHGGFGGGGGEHHHHGHHHFEEGGHHHHHHHHHEHHHHHHHHHHHHHGFGFGE1EHEHHGEGHHHGHHHHHFFHGHHHGHHHHGHHGGGGHFGGGGGGGGGFFFFFFFBBAAA
@M02197:105:000000000-AN6RF:1:1101:5391:15815 1:N:0:1
CAGAAGGTGTGGTCCTCCGCTTATTGATATGCTTAAGTTCAGCGGGTATCCCTACCTGATCCGAGGTCAAACACTAGAATTGGGGGTTTGAGGCAGGATTGTCACAATGACCAAGCGAATAAGTTATTACTACGCCGAAATCATGAGACCCTCCGCCATTGAATTTCGAAAGGGAATTCGCAAGCAAACTCTTCTTTCATAACCAAGCAAAACTACTTGAGTGGTTTTTGATGACGCTCGGACAGGCATGCCTTCCGGAATACCGGAAGGCGCAATGTGCGTTCAAAGATTCGATGATTCAC
+
CCCCCFFFFFCCGGGGGGGGGGGHGHHHGHHHHHHHHGHFHHHGGGEFHHHHHHHHHHHHHHHGGGGHHHHHHHHHHHGHHHHHGGGGGGHGHGGGGGHHGHHHHHGHHGHHHHHGGGGGGHHHHHHHHHHHHGGGHHGGHHHHHHHGHGHHHGGGGHHHHHHGHHHHHHHHHHHHHGGGHHHHGHHGHHHGGHHHHHHHHHGHHHHHHGHFHGHGHHHHGHGGHFGHHHHGGGGGFGGHHGEHHHHHHHGGFGGHHHGGGGGGHFGEGGGFFHHEEEGHGGGGGGGCGGFFFFDFFBAAAA
@M02197:105:000000000-AN6RF:1:1101:16427:15877 1:N:0:1
CAGAAGGTGTGGTCCTCCGCTTATTGATATGCTTAAGTTCAGCGGGTAGTCCTACCTGATTTGAGGTCAAACGTCAATGAGGAAGACGCCCCTAGAGGCGTCGACGCATTAGAGGCACGGGACCATTCTGTCTTGCACTTCGGCGAACGGCGATCATTATCACGCCAAAGGCCTTGTCATGCAAAGTCGAAAGTCGACCGCGAGTCGATTCATTTAAGAGGAGCCCGAGTCCTGGACGAAATCCAGTGTCTCCGGCAGCCCCCAACATCCAAGCACCCGCTCGAAGCAAATCGAGAGGGGTTGAGAATTTACTGACACTCAAACAGGCATGCTCCTCGGAACACCGAGGAGCGCAAGGTGCGTTCAAAGATTCGATGATTCAC
+
DDCDCFFCFFCCGGGGGGGGGGGHHHHHHHHHHHHHHHHHHHHGGGGGGHHHHHHHHHHHHHHHGHHHHHHHGHHGGHHHHHHHHHHGGGGGHGHHHHGGGGGGGGGGGGHHHHGGGHGGGGGGHHHHHHHHHHHHHHHHHGGGGGGGGGGGGGGGGGGGGGGFGGGGGGGGGGGGFFFFFFFFFFFFFFFFFFFFFFFGFGGGGGGGGGGGFFGGGGGGGFAEFEHGFGHHGFGGGHGHGHHHHHGFFCFGGHFGFDGGGHHHHEFHGHHHFB>GGGGGHGHHHHGGHHHGGHGGGGHHHHHHHHHFHHHFHHHHHGHHHHFHHHHHHHGFGGGGGGHGFGGGGHGGGGGGHHHHGGGGHGGGGGGGFGGFFFFFFFBAAAA
@M02197:105:000000000-AN6RF:1:1101:12558:15768 1:N:0:1
CAGAAGGTGTGGTCCTCCGCTTATTGATATGCTTAAGTTCAGCGGGTAGTCTTACTCGATTTGAGGTCAAGTTGTCAGAGATTGTCCGAAGACGGTTTGGAGCACAACATCCCGATCGGCCACCCTCGCAATTGCGAGGCACCGGCGAAGATACTTATCACGCCGTACTATGTCCAACCAAGAGTTGCACTAACACATTTGAGGTAAGCTACGGTAAGGCAGCAAACCCAAGTCCACCGCTCCCGATGCAAGATCGGAAGTGTGAGAGTACAATGACACTCAAACGAGCATACCCTTCAGAATGCCAAAGGGTGCAAGGTGCGTTCAAAGATTCGATGATTCAC
+
DDDDDFFFFFCCGGGGGGGGGGGHHHHHGHHHHHHHGHHHHHHGGGGGGHHHHHHHHGGHHGHHGHHHHHGHHHHHHHHGHHHHHHHGGGGGHGGGGGGGHGHHHHHGHHHHHGGGGFFGGGGHGHHGGGGGHHHGGGGGGHGGGGGHHHHHHHHHHHHHHGGGHHHHGHGGHGGHGGGHHHHHGHHHGFHGHFGHGHHGHHHHHHHGGHFGHHHHHHFFGHGGFGHHHHGHFGGGGGFGCGEE4HHHHHHGGEGHHGHHHHHHHHHHGHHHGHHHGDEGGGGGGHHEHHHFGHGFGHHHHHHHGHGHGGHHGGHHHGGGGHGFGGGGGGFGFFFFFFFBA3AB
@M02197:105:000000000-AN6RF:1:1101:10716:16021 1:N:0:1
CAGAAGGTGTGGTCCTCCGCTTATTGATATGCCTTGGTTACTTCCTCTAAATGACCAAGATCCTCTGCTTATTGATATACTTCCTCCGCTTATTGATATGCTTAAGTTCAGCGGGTAGTCTTACTCGATTTGAGGTCAAGTTGTCAGAGATTGTCCGAAGACGGTTTGGAGCACAACATCCCGATCGGCCACCCTCGCAATTGCGAGGCACCGGCGAAGATACTTATCACGCCGTACTATGTCCAACCAAGAGTTGCACTAACACATTTGAGGTAAGCTACGGTAAGGCAGCAAACCCAAGTCCACCGCTCCCAATGCAAGATCGGAAGTGTGAGAGTACAATGACACTCAAACGAGCATACCCTTCAGAATGCCAAAGGGTGCAAGGTGCGTTCAAAGATTCGATGATTCAC
+
BBCCCFFFFFBCGFGGGGGGGGGHHHHHHHHHHHHHHHHHHHHHHHHHHHHHHHHHHHHHHGHHHHHHHHHHHHHHHHHHHHHGHHHGGGGGHHHHHHHGHHHHHGHHHHHHGGGGGGHHHHHHHHGHHHGHGGHHHHHHHHHHHHHHHHHHHHHGGGGGGHGGEGGGGHHHHHHHGHHGHHGGGGGGGGGGHGHHGGGGGGGGGGGGGGGGGGGGHGFFFFFFFFFFGGGGGHGHHHHHFHGGHGHHHHHHFHFHHGFHC2HGHFGHGHHHHHHGGGHGFHHHFHHHHHHGCGFHFHHGFGGEEEEEF?GGHFFHHHGHGGGGHHHHHGHHHHGHHHHHHHHHHHGFBGGGFGGHHHHHEGFHFHFHGHGHHHHHHGGHHHHHHHGGGGHGGGGGGGGGGFFFFFFFCBBBC
@M02197:105:000000000-AN6RF:1:1101:22528:16021 1:N:0:1
CAGAAGGTGTGGTCCTCCGCTTATTGATATGCTTAAGTTCAGCGGGTAGTCTTACTCGATTTGAGGTCAAGTTGTCAGAGATTGTCCGAAGACGGTTTGGAGCACAACATCCCGATCGGCCACCCTCGCAATTGCGAGGCACCGGCGAAGATACTTATCACGCCGTGCTATGTCCAACCAAGAGTTGCACTAACACATTTGAGGTAAGCTACGGTAAGGCAGCAAACCCAAGTCCACCGCTCCCAATGCAAGATCGGAAGTGTGAGAGTACAATGACACTCAAACGAGCATACCCTTCAGAATGCCAAAGGGTGCAAGGTGCGTTCAAAGATTCGATG
+
AAAAAF11@BAAGEGGGFGCEEAD333F33BEFGDEFHFGFHGEEEEEEBEFGHFEGGEEHGDEFGGFGHHHFHGE2@DG0DBBFGHFGGEACEEGGFCEC0GHFHHGFEFEEFEECCACCBCGCHEGGFCGHGHCFB@@FGGGAACHGCGHEHHHHGFHHGGEFHFGGGHHGFFGGFFFFGFFGBGFFHGHGFFFGHHHGFHHHHHFFFFFGGFFEHGHHHFFFFHFFBFFGBF>EEEFGCCBGDDEHHHGGFFFHHHHHHGFHGFDFBBGGHGFDHGHGF/AA1EHFEHHGHGHHGHGHCHGFFFFHE01111EF?GGGFGDFEFFDABC1A1A?A
@M02197:105:000000000-AN6RF:1:1101:5444:15997 1:N:0:1
CAGAAGGTGTGGTCCTCCGCTTATTGATATGCTTAAGTTCAGCGGGTATCCCTACCTGATCCGAGGTCAACCTTGAAAAAAATGGAGGTCAACGGCAGGGCAACCACACACACCAAGCGAAAAGATAAACTTACTACACCTGGGGATATGAGATCATCCGCCTTTGAATTTCAGAAGGGAGAATGCAAGCATACTCATCTTCCACGACCAAGCAAATTTGCTTGAGAGGTATTTAATGATGCTCGAACAGGCATGCCTCCCGGAATACCAGGAGGCGCAATGTGCGTTCAAAGATTCGATGACTCAC
+
ABBABFFFFFBCGGGGGGGGGGGHHHHHHHHGHHHHHFHHHHHGGGGGHHHHGHHHHHHHHHHGGGGHHHHHHHHHHHHHGGHHHHHGGGHHHGGGGGGGGGGHHHGHGHGGGGHHHGHHGHHHHHHHHHHHHHHHHHHHHHHHHHHHHHHHHHHHHHHHHHGGHHHHHHHHHHHHHHHHGHGHHGHHHHGGGGGHGHHHGGGGGGHGHHGHGGHHFHHHHHHGHHHGHHHHGGHHGHHGGGHGHHHHHGGHHGGFCECGHHHHHHHGHHFGGGGFHFGHGGEGHGGGGGGGGGGBFFFFFFAAA>A
@M02197:105:000000000-AN6RF:1:1101:15099:15999 1:N:0:1
CAGAAGGTGTGGTCCTCCGCTTATTATATGCTTAAGTTCAGCGGGTATCCCTACCTGATCCGAGGTCAAACTTAGAAAGTTGGGGGTTGCTGGCCAGCGTCCACCGGGTCCCTGTAGCGAGGAGTATTACTACGCTTAGGGCCCGAGAGGCGCCGCCACTGATTTTAAGGCCCGCCGTCTCCGGCGAGGCCCAAGACCAAGCTAGGCTTGAGTGTTGTACTGACGCTCGAACAGGCATGCCCTGCGGAATACCACAGGGCGCAATGTGCGTTCAAAGATTCGATGATTCAC
+
CCCBBFFFFFBCGGGGGGGGGGGHHHHHHHHHHHHHGHHHHHGGGEEHHHHHHHHHHHHHHHGGGGHHHHHHHHHHGHHHHHHGGGGGGHGHHFHHHGGGGGGHHGGGGGHHHHHHHHGGGGGGGHHHHHHHHGGGGGHHHHGGGGGGGGGGGGGGHGGHHHHHHHHGGGGGGGGGGGFGGGGGGHGHHHHGHHHHGGHHHHHHGHHHHHHGHHHHHFHGGGGGGGHGGHHHHHGHHGGGGGGEFHFGHHHHHHHGGGGGHHHHGGFGHGGGGGGGGGGFFFFFFFBAAAC
@M02197:105:000000000-AN6RF:1:1101:29621:16126 1:N:0:1
CAGAAGGTGTGGTCCTCCGCTTATTGATATGCGGAAGATTACTTCCTCTAAATGACCAAGATCCTCCGCTTATTGATATGCTCCTCCGCTTATTGATATGCTTAAGTTCAGCGGGTAGTCTTACTCGATTTGAGGTCAAGTTGTCAGAGATTGTCCGAAGACGGTTTGGAGCACAACATCCCGATCGGCCACCCTCGCAATTGCGAGGCACCGGCGAAGATACTTATCACGCCGTACTATGTCCAACCAAGAGCTGCACTAACACATTTGAGGTAAGCTACGGTAAGGCAGCAAACCCAAGTCCACCGCTCCCAATGCAAGATCGGAAGTGTGAGAGTACAATGACACTCAAACGAGCATACCCTTCAGAATGCCAAAGGGTGCAAGGTGCGTTCAAAGATTCGATGATTCAC
+
CCCCAFFFFFBCFGGGGGGGGGGHHHHHHHHGGGEGGH5FGHHHHHGHHHHHHHHHHHGHHHHHHHHGGGGGHHHHHHHHHHHHHHHGGGGGHHHHHHHHHHHGHHFHHGHHGGGFGGHHGHHHHHGHHHGHHGHHHHGHHHHHHHGGHHHHGHHHGGGGGHGDGGGGGHGHHHHHGHHFHHGGGGG3CGGGGGGGGGGGGGGGGGGGGFFFFFFFGCFFFFEGFFFGGGGFFFFGGHFFEHGGFHHHHHHHHFFBF?1FGFGGFFBGBHHGHGGBGGHGGHG1HHFHHHHGEFEGEFGHHGCGGGGGFEEHHHHHHHFFGGEE3HHHHHHHFHHHHFGHFFGHHHFGGGFGFFGHHHFGCFFFFHFHHCGBHHGHHEE3HHHHHGEAA2HGGCGFGCGFGFF5FFFFBBBBB
@M02197:105:000000000-AN6RF:1:1101:16237:16137 1:N:0:1
CAGAAGGTGTGGTCCTCCGCTTATTGATATGCTTAAGTTCAGCGGGTAGTCTTACTCGATTTGAGGTCAAGTTGTCAGAGATTGTCCGAAGACGGTTTGGAGCACAACATCCCGATCGGCCACCCTCGCAATTGCGAGGCACCGGCGAAGATACTTATCACGCCGTACTATGTCCAACCAAGAGTTGCACTAACACATTTGAGGTAAGCTACGGTAAGGCAGCAAACCCAAGTCCACCGCTCCCAATGCAAGATCGGAAGTGTGAGAGTACAATGACACTCAAACGAGCATACCCTTCAGAATGCCAAAGGGTGCAAGGTGCGTTCAAAGATTCGATGATTCAC
+
DDDDDFFFFFCCGGGGGGGGGGGHHHHHHHHHHHHHHHHHHHHGGGFGGHHHHHHHHGHHHGHHGHHHHHGHHHHHHHHHHHHHHHHGGGGGHGGGGGGGHHHHHHHGHHHHHGGGGGGGGGGHGHHGGGGGHHHGGGGGGHGGGGHHHHGHHHHHHHHHHGGGHGHHHHHHHGGHHHGHHHHGGHGHHHGGHHHHHFHHHHHHHHHGGHGGHHHHHHHHHHGGGFHHHHHHHGGGGGGGGGHHHHHHHHHGGGGHHHHHHHHHHHHHGHHHHHHHHHGGGGGGGHHHHGF2GHHHHHHHHHHHHHHHHGHHFHHHHGGGGHGGGGGGGGGGFFFFFFFCBAAB
@M02197:105:000000000-AN6RF:1:1101:22004:16118 1:N:0:1
CAGAAGGTGTGGTCCTCCGCTTATTGATATGCTTAAGTTCAGCGGGTATCCCTACCTGATCCGAGGTCAATCGAGAGAATTGTGGGGGTTTGGCGGCAGGAAGGACACTGGATGATCGGCGAATGATACTACTACGCCGAGTGCCAGTGACTTTCCGCCGTTGATTTTGGGAGGGGAGACACCGCAACAAGGCAGGCTCTTCCTCCATGACCACGCAAAAGTGCTTGAGTTGATTTTAGTGACGCTCGAACAGGCATGCCTCCCGGAATGCCAGGAGGCGCAATGTGCGTTCAAAGATTCGATGATTCAC
+
DDDDDFFFFFABGGGGGGGGGGGHHHHHHHHHHHHHHHHHHHHGGGGGHHHHHHHHHHHHHHHGGGGHHHHHGHGHGGHHHHHHGGGGFFGGGHGGGGGGGHHGHHHHHHHHHHHGHGGGGGGGHHHHHHHHHHHGGGGGGGHHHHHGGHHGGGGGGGGHHHHHHHGHGGGHGHHHGHGGGGGHHHHHHHGHHHGGHHHHGGHHHHGHHFGFFGHGHHHHHHGHFHHHHHHHHFFHHHGGGGGGHHGGGGFGHHHHGGGGGGGHHHHGHHHHHHGFGGCGHHGGGGGHGGGGGGGGGGFFFFFFFCCCCC
@M02197:105:000000000-AN6RF:1:1101:9236:16145 1:N:0:1
CAGAAGGTGTGGTCCTCCGCTTATTGATATGCTTAAGTTCAGCGGGTAGTCTTACTCGATTTGAGGTCAAGTTGTCAGAGATTGTCCGAAGACGGTTTGGAGCACAACATCCCGATCGGCCACCCTCGCAATTGCGAGGCACCGGCGAAGATACTTATCACGCCGTACTATGTCCAACCAAGAGTTGCACTAACACATTTGAGGTAAGCTACGGTAAGGCAGCAAACCCAAGTCCACCGCTCCCAATGCAAGATCGGAAGTGTGAGAGTACAATGACACTCAAACGAGCATACCCTTCAGAATGCCAAAGGGTGCAAGGTGCGTTCAAAGATTCGATGATTCAC
+
CCCDDFFFFFBCGGGGGGGGGGGHHHHHHHHHHHHHHHHHHHHGGGFGGHHHHHHHHGGHHGHHGHHHHHHHHHHHHHHHHHHHHHHGGGGGHGGGGGGGHHHHHHHGHHHHHGGGGGGFGGGHGHHGGGGGHHHGGGGGGHGGGGGFGHHHHHHHHHHHHGGGHGHHHHHHGGGHGGHHHHGHHHGHHHHHHHHHGFGHHHHHHHGGGHGGHHHHGHHHHHGFFFGHHHHHHGFEGGGGGGGHHHHHGHHGGGGHHHHHGHHHHHHHHHGHGHHHFHGHGGGGGHHGHHHGFHHHEHHHHFGHHGHHGGHGHGHHFGGGGHGGGGGGGGGGFFFFFFFBBCCC
@M02197:105:000000000-AN6RF:1:1101:11084:16216 1:N:0:1
CAGAAGGTGTGGTCCTCCGCTTATTGATATGCTTAAGTTCAGCGGGTAGTCTTACTCGATTTGAGGTCAAGTTGTCAGAGATTGTCCGAAGACGGTTTGGAGCACAACATCCCGATCGGCCACCCTCGCAATTGCGAGGCACCGGCGAAGATACTTATCACGCCGTACTATGTCCAACCAAGAGTTGCACTAACACATTTGAGGTAAGCTACGGTAAGGCAGCAAACCCAAATCCACCGCTCCCAATGCAAGATCGGAAGTGTGAGAGTGCAATGACACTCAAACGAGCATACCCTTCAGAATGCCAAAGGGTGCAAGGTGCGTTCAAAGATTCGATGACTCAC
+
CCCCBFFFFFCCGGGGGGGGGGGHGHHHHHHHHHHHHHHHHHHGGGGGGHHHHHHHHGGHHGHHGHHHGHHHHHHHHHHHHHHHHHHGGGGGHGGGGGGGHHHHHHHGHHHHHGGGGGGGG;GHGHHGGGGGHHHGGGGGGH:GGGGHGGGHHHHHHHHHHGGGHHGGGHGGGGGHGGHHHHHHHHGHHGHFHHGHGFHHHHFHHHFGFHFGFFHFHFGHHHGGGFGGHHHFFGFEGGGGGGHHHHHHHHHGGGGHHHHHGHHGHHHHHHHHHHHHHFFEGGGGGFHEGFBFGHGHHHHGHHHHHFHHHGGHHHGGHGGGGHGGGGGG5GGGBFFFFFFBBBAA
@M02197:105:000000000-AN6RF:1:1101:15097:16220 1:N:0:1
CAGAAGGTGTGGTCCTCCGCTTATTGATATGCTTAAGTTCAGCGGGTAGTCTTACTCGATTTGAGGTCAAGTTGTCAGAGATTGTCCGAAGACGGTTTGGAGCACAACATCCCGATCGGCCACCCTCGCAATTGCGAGGCACCGGCGAAGATACTTATCACGCCGTACTATGTCCAACCAAGAGTTGCACTAACACATTTGAGGTAAGCTACGGTAAGGCAGCAAACCCAAGTCCACCGCTCCCAATGCAAGATCGGAAGTGTGAGAGTACAATGACACTCAAACGAGCATACCCTTCAGAATGCCAAAGGGTGCAAGGTGCGTTCAAAGATTCGATGACTCAC
+
CCCCCFFFFFCCGGGGGGGGGGGHHHHHHHHHHHHHHHHHHGHGGGGGGHHHHHHHHGHHHGHHGHHHHHHHHHHHHHHHHHHHHHHGGGGGHGGGGGGFHHHHHHGGHHHHHGG;GGGGG;GHGHHGGGGGHGHGGGGGGHGGGGHHGGGHHHHHHHHHHGGGHGHGHHHHHGGGGGHGHHHHFHGFGFHHGGFHHFHGHHHHHHGGGHFGHHHHHHHHHGGGGGGHHHHHGGGEGGGGHHHHHHHGHHFGGGGHGHHHHHHHHHGHHFHHHHHHGGGGGGGGGHHGHEHGGHHHHHHHHHHGHGHHHCGFHGGHHGGGGGGGGGGGGGGGFFFFFFFBABBB
@M02197:105:000000000-AN6RF:1:1101:14566:16250 1:N:0:1
CAGAAGGTGTGGTCCTCCGCTTATTGATATGCTTAAGTTCAGCGGGTAGTCTTACTCGATTTGAGGTCAAGTTGTCAGAGATTGTCCGAAGACGGTTTGGAGCACAACATCCCGATTGGCCACCCTCGCAATTGCGAGGCACCGGCGAAGATACTTATCACGCCGTACTATGTCCAACCAAGAGTTGCACTAACACATTTGAGGTAAGCTACGGTAAGGCAGCAAACCCAAGTCCACCGCTCCCAATGCAAGATCGGAAGTGTGAGAGTACAATGACACTCAAACGAGCATACCCTTCAGAATGCCAAAGGGTGCAAGGTGCGTTCAAAGATTCGATGATTCAC
+
BABBBFFFCF?BGGGGGGGGGGGHHHHHGHGGHHHHFGHHHFHGGGEGFHHHFHFHHGGHHGHHGHHGHBGFGHHHHHFGHFHHHHHGGGG?GGGGGGGGHHFHFHHGHGFHHGGGEFAFG<GHGHHGGGGGHHHGG??F;GGGGGGG9CGH9HGFHHHGHGHGGDEGGGGGGGGGGGGHGGGFFFGHGFGGFEFFFFFFFFFGGHHFFFFFDDGEHFFGFFFGGFHFHFGG9EF/CGEEACGHHHHHHHFGGGGFHFHGGHGHHHHBGHGHFFGGGGGFEEGEE5HBF3B2GHHG5FD5G3GHHGHHFGFDEFFBBEGEDFCGGGGFGFGFFCBFFFFAAA3A
@M02197:105:000000000-AN6RF:1:1101:28401:16198 1:N:0:1
CAGAAGGTGTGGTCCTCCGCTTATTGATATGCTTAAGTTCAGCGGGTAGTCTTACTCGATTTGAGGTCAAGTTGTCAGAGATTGTCCGAAGACGGTTTGGAGCACAACATCCCGATCGGCCACCCTCGCAATTGCGAGGCACCGGCGAAGATACTTATCACGCCGTACTATGTCCAACCAAGAGTTGCACTAACACATTTGAGGTAAGCTACGGTAAGGCAGCAAACCCAAGTCCACCGCTCCCAATGCAAGATCGGAAGTGTGAGAGTACAATGACACTCAAACGAGCATACCCTTCAGAATGCCAAAGGGTGCAAGGTGCGTTCAAAGATTCGATGATTCAC
+
BBBBBFFFFFB@GGGGGGGGGGGHHHHHHHHHHHHHHHCHHHHGGGGGGHHHHHHHHGHHHGHHGHHHHHHHHHHHHHHGHHHHHHHGGGGGHGGGGGGGHHHHHHHGHHHHHGGGGGDDFGGHGHHGGGGGHHHGGG:GGHGGGGGHGGGGHHHHHHHHHGGGGGGGHHHHGGGGGGHHHHHHGGGFFGHHHGFHHHHGHHGFHHHGGHGGHHGHHHHHHGGGGGGGHHHHGGFAGGGGHGGHHHBGHGHGGGFGHHHGHHHHHHHHHHHHHHHHGAEGGGEGGFHGHHHFGFHHHHHHGHHHFHGHGGHFHHFFGGGEE4FGGGGGGFGGFFFFFFFBAAAB
@M02197:105:000000000-AN6RF:1:1101:24418:16485 1:N:0:1
CAGAAGGTGTGGTCCTCCGCTTATTGATATGCTTAAGTTCAGCGGGTATCCCTACCTGATCCGAGGTCAACCTTGAAAAAAATGGAGGTCAACGGCAGGGCAATCACACACACCAAGCGAAAAGATAAACTTACTACACCTGGGGATATGAGATCATCCGCCTTTGAATCTCAGAAGGGAGAATGCAAGCATACTCATCTTCCACGACCAAGCAAATTTGCTTGAGAGGTATTTAATGACGCTCGAACAGGCATGCCTCCCGGAATACCAGGAGGCGCAATGTGCGTTCAAAGATTCGATGATTCAC
+
DDDDCFFFFFBCGGGGGGGGGGGHHHHHHHHHHHHHHHHHHHHGGGGGHHHHHHHHHHHHHHHGGGGHHHHHHHHHHHHHGGHHHHHGGHHHHGGGGGGGGGGHHHHHHHGHGGHGHGHHHHHHHHHHHHHHHHHHHHHHHHHGGHHHHHHHHHHHHHHGGHHGHHHHHHHHHHHHHHHHHHHHHHHGHGHHHHHHGGHGGHHGGHHGHHHHHHHHHHFHHHHHHHHHHHHFHHHFDGGGGHEGHGFHHHHHHGFCEGGGHHHHHHGHHHHGGGGGHGHHGGGGHGGGGGGGGGGFFFFFFFCCCCC
@M02197:105:000000000-AN6RF:1:1101:7118:16515 1:N:0:1
CAGAAGGTGTGGTCCTCCGCTTATTGATATGCTTAAGTTCAGCGGGTAGTCTTACTCGATTTGAGGTCAAGTTGTCAGAGATTGTCCGAAGACGGTTTGGAGCACAACATCCCGATCGGCCACCCTCGCAATTGCGAGGCACCGGCGAAGATACTTATCACGCCGTACTATGTCCGACCAAGAGTTGCACTAACACATTTGAGGTAAGCTACGGTAAGGCAGCAAACCCAAGTCCACCGCTCCCAATGCAAGATCGGAAGTGTGAGAGTACAATGACACTCAAACGAGCATACCCTTCAGAATGCCAAAGGGTGCAAGGTGCGTTCAAAGATTCGATGACTCAC
+
CCCCCFFFFFCCGGGGGGGGGGGHHHHHHHGHHHHHHHHHHHHGGGG0FGHHHHHHHGHHHGHEFHHHGHHHHHHHHHGHHHHHHHHGGGGGHGGGGGGGGHHHHHHGHHHHGGGGGGGGGGGHGGHGGGGGHHHGGGGGGHGGGGGGGGGHHHHHHHHHHGGGGHGHHGGGGGGHHGHHHGHHHHHGFFHGHGFHHGFHHHGGHHHGGHGFHFGFHGHHHGGGGGGHHHGFFFFEGEGFGHHHHHHGHHHGGGGHHHHHHHHHHHHGHFHHHHHHHHGHGGGEGHHFG3B2GGHHHHHFHHHGFGHHCGHHFHHGCGGGGHGGGGGGGGGFFFFFFFFCCCCC
@M02197:105:000000000-AN6RF:1:1101:6971:16418 1:N:0:1
CAGAAGGTGTGGTCCTCCGCTTATTGATATGCTTAAGTTCAGCGGGTAGTCTTACTCGATTTGAGGTCAAGTTGTCAGAGATTGTCCGAAGACGGTTTGGAGCACAACACCCCGATCGGCCACCCTCGCAATTGCGAGGCACCGGCGAAGATACTTATCACGCCGTACTATGTCCAACCAAGAGTTGCACTAACACATTTGAGGTAAGCTACGGTAAGGCAGCAAACCCAAGTCCACCGCTCCCAATGCAAGATCGGAAGTGTGAGAGTACAATGACACTCAAACGAGCATACCCTTCAGAATGCCAAAGGGTGCAAGGTGCGTTCAAAGATTCGATGATTCAC
+
CCCCCFFFFFCDGGGGGGGGGGGHHHHHHHHHHHHHHHHHHHHGGGGGGHHHHHHHHGHHHGHHGHHHHHHHHHHHGHHHHHHHHHHGGGGGHGGGGGGGHHHHHHHG<GGGGGGGGGGGGGGHGHHGGGGGHHHGGGGGGHGGGGGHHGGHHHHHGGGGGGGGHHHHHHHGGGGHGHHHHHGHHHFHGGHHHHHHHFHHHHHHHHHGGHGGHHHHHHHHHHDFGFFGHHHHHGGEGGGGHGHHHHHHHHHGGGEHHHHHHHHHGHHHHHHHHHHHGGGHGGGGGHHHHHFBGHHHHGHHHHFHHGHHGGHHHHHHHGGGGHGGGGGGGGGGFFFFFFF3AAAA
@M02197:105:000000000-AN6RF:1:1101:16746:16504 1:N:0:1
CAGAAGGTGTGGTCCTCCGCTTATTGATATGCTTAAGTTCAGCGGGTAATCCTACCTGATCCGAGGTCAACATTCAGAAGTTGGGGGGTTTCACGGCGTGGCCGCGCTGCTCTCCAGTGCGAGGTATGTTACTACGCAGGGGAGGCTACAGCGAGACCGCCACTGTATTTCGGGGCCGGCAGCCGCGCGGGGGCGGGCCGATCCCCAACACCAGTGCCCCTCCCGAGAGAGGGGTCCTGAGGGTTGAAATGACGCTCGGACAGGCATGCCCGCCAGAGTGCTGGCGGGCGCAATGTGCGTTCAAAGATTCGATGATTCAC
+
CCCCCFFCFFBBGGGGGGGGGGGHHHHHHHHHHHHHHHHHHHHGGGGGHHHHHHHHHHHHHHHGGGGHHHHHHHHHHHHHGHHHGGGGGG;<<<HGGGGGGGH?GCGDGD;GGGG.G9F:GDFF/BFFFF:F::FF::FFFF8FFFEFFFF9FFF:FFCFFFFFFFFFFFFFFFFFFFFFFFFGFFBCGGGFFFGGFFFFFGGGHFDFGFFGFGFFFGFFFFGFGBGCGFGGHHHFFFHFGHHHHGHHHGGGGGEGGHHFFHHHFFGGGGFHGHHHHHFGGCEGGGGGGHGF5EGEGHGGFGGGGGGGFFFFFFF@BAAA
@M02197:105:000000000-AN6RF:1:1101:8419:16528 1:N:0:1
CAGAAGGTGTGGTCCTCCGCTTATTGATATGCTTAAGTTCAGCGGGTAGTCCTACCTGATTTGAGGTCAAATTGTCAGAAGTTGGTCTTAAAGGAGACCATTTAGAAGCTGAACCCCGTCTATAAAGCTGCTCTTCACGATGGCGTAAATAATTTATCACACCAAAGCCAGGCAACAAAGGTCCCGCTAATGCATTTCAGGAGAGCCGACCTCTGAGATGAGAAGCCCGCACACTCCCACATCCAAGCCTGATCAACAGAAAAAGCTGAAAAGGTTGAGAATTTCATGACACTCAAACAGGCATGCTCCTCGGAATACCAAGGAGCGCAAGGTGCGTTCAAAGATTCGATGATTCAC
+
BCCCCFFFFFCCGGGGGGGGGGGHCHHHHHHHHHHHHHHHHHHGGGGGGHGHHHHHHHHHHGHHGHHHHHHHHHHHHHHHHHHHHGHHHHHHHHHHHGGHHHHHHHHHHHHHHHHGGGGGHHHHHHFHHHHHHHHHHHHGHGGHGGGGHHHHHHHHHHHHHHGHHHHGHHHHHHHHHHHHHHHHHHHHHHHHHHHHHHHHHGGHGHHGGGHGGGGHHHHGHHHGGGGGHGHHGGHFHGHHGHGGHGHHHHHHHGHHHHHHGHHHHHHHGHHGHGHHHFHHFHHFHHHHHHHGHHHHHHGHHHHHHEGGGGGHHHHHHHHHHGGGGFHCHGGGGGHGGGGGGGGGGFFFFFFFABAAA
@M02197:105:000000000-AN6RF:1:1101:21365:16541 1:N:0:1
CAGAAGGTGTGGTCCTCCGCTTATTGATATGCTTAAGTTCAGCGGGTAGTCTTACTCGATTTGAGGTCAAGTTGTCAGAGATTGTCCGAAGACGGTTTGGAGCACAACATCCCGATCGGCCACCCTCGCAATTGCGAGGCACCGGCGAAGATACTTATCACGCCGTACTATGTCCAACCAAGAGTTGTACTAACACATTTGAGGTAAGCTACGGTAAGGCAGCAAACCCAAGTCCACCGCTCCCAATGCAAGATCGGAAGTGTGAGAGTACAATGACACTCAAACGAGCATACCCTTCAGAATGCCAAAGGGTGCAAGGTGCGTTCAAAGATTCGATGATTCAC
+
BBBBBFF@CFBBGFFGGFGGGGGHHHHHHGFFDGGHHGGHHGHGCGAEFFHFGHHHHGHHHGHGGHHHHHHHFHFGFHHHHHHGHHHGGGGGHGGFEFGFHFHHGHHGHGGHHGGGGFGDGGGHGHHGGG?EHGHGGGGCGHFDGGGGGFGHHHHHGHHHGGGGHGGHHHHHHGGHGHGGHFHHHGHHGHHHHGGFFFHHHFHHHHHGFFGGHFFHHHHHHGGGGGHFHHHHFFFEGGFCAHGHHHHHHGHGGGGHHHHHGHFFFHGFFGFFGFBGFGFFGGGGGHH5HFFAGFHFFHGGBHHGHHHHHGFHHBCHHFGGGFFGFGGFF2BGFFFFFFFBBABA
@M02197:105:000000000-AN6RF:1:1101:14683:16465 1:N:0:1
CAGAAGGTGTGGTCCTCCGCTTATTGATATGCTTAAGTTCAGCGGGTAGTCCTACCTGATTTGAGGTCAAATTGTCAGAAGTTGGTCTTAAAGGAGACCATTTAGAAGCTGAACCCCGTTTATAAAGCTGCTCTTCACGATGGCGTAAATAATTTATCACACCAAAGCCAGGCAACAAAGGTCCCGCTAATGCATTTCAGGAGAGCCGACCTCTGAGATGAGAAGCCCGCATACTCCCACATCCAAGCCTGATCAACAGAAAAAGCTGAAAAGGTTGAGAATTTCATGACACTCAAACAGGCATGCTCCTCGGAATACCAAGGAGCGCAAGGTGCGTTCAAAGATTCGATG
+
CCCCCFFFFFCCGGGGGGGGGGGHHHHHGHHHHHHHHHHHGHHGGGGGGHHHHHHHHHHHGHHHGHHHHHHHHHHHHHHHHHHHHGHHHHHHHHHHHGGHHHHHHGHHHHHHHHHGGGGHHHHHHHHHHHHHHHHHHHHGHGGHGGGGHHHHHHHHHHHHHHHHHHHHHHHHHHHHHHHHHHHHHHHHGHHHHHHHHHHHHHGHGHGHHGGHHHHHHHHHHHHGGGGGGHHHFGHGHHHHHHGGHHHHHHHHHGHHHHHGHHHHHFHHHHFHHHHHHHHHHHHDHHHHHGDGHHHHHHHHHEHHHGGGCGHHHHGFBCGHHGGGGGGBFGGGGGGGGGGFFFBFFFBBBBB
@M02197:105:000000000-AN6RF:1:1101:24495:16630 1:N:0:1
CAGAAGGTGTGGTCCTCCGCTTATTGATATGCTTAAGTTCAGCGGGTATCCCTACCTGATCCGAGGTCAACCTTGAAAAAATTGGGGGTCGACGGCTGGACTATCACACACACCATGCGAAAAGATAATCTTACTACGCCTGGGGATATGAGATCATCCGCCTTTGAATTTCAGAAGGGAGAATGCAAGCATACTCATCTTCCACGACCAAGCAAATTTGCTTGAGAGGTATTTAATGACGCTCGAACAGGCATGCCTCCCGGAATACCAGGAGGCGCAATGTGCGTTCAAAGATTCGATGATTCAC
+
BBCCCFFFFFCCGGGGGGGGGGGHHHHHGHGHGGHHHHHHHHHGGGGGHHHHHHHHHHHHHHHGGGGHHHHHHHHHHHHHGHHHHHGGGGGGGGGGGGGHHHGHHHHHHGGGGGGHHHGGHHGHHHHHGHHHHHHHHHGGHHHGHHHHGHHHHHHGHHGHGHHHHHHGHHHHHHHHHHHHHHHGHHHGHHHHHHHHGHHFFGFFFGHGHHHHHHHGGHHHHHGHHHHFHHGHHHGHGGGGGHHGHHHHHHHHHGGGGCF?HHHGHHHHHFGGGGGGHGHCGGGGHGGGGGFGECGFFFFFFFBBBAB
@M02197:105:000000000-AN6RF:1:1101:24255:16792 1:N:0:1
CAGAAGGTGTGGTCCTCCGCTTATTGATATGCTTAAGTTCAGCGGGTAGTCTTACTCGATTTGAGGTCAAGTTGTCAGAGATTGTCCGAAGACGGTTTGGAGCACAACATCCCGATCGGCCACCCTCGCAATTGCGAGGCACCGGCGAAGATACTTATCACGCCGTACTATGTCCAACCAAGAGTTGCACTAACACATTTGAGGTAAGCTACGGTAAGGCAGCAAACCCAAGTCCACCGCTCCCAATGCAAGATCGGAAGTGTGAGAGTACAATGACACTCAAACGAGCATACCCTTCAGAATGCCAAAGGGTGCAAGGTGCGTTCAAAGATTCGATGATTCAC
+
BBBBAF?BCFABFGGFGFEGGG?GHHHHGFHHHHDGHEFGGHHGGGEGGHHHGHHHGGHHHGHHEFHHFHFGHFHHFHHHHHHHFFHGGGGGHGGGGGGGHHHHHHFGHEHHHGGGC@CCG;EFFEHGGG/AGGHGGGGGGH:FGGHGGGGFHHHCHGHGGGGGHGHHHHHGFFGHGGGGHHGGGGFFFHHHGFFHFFFGGFHHHHHGFFFGHFGFGHHGHHFFGFFHHEFFFFFEGGGGGEEHHEGHHHHGGGGHHHHGFHHHHHFGAAGBHHHGBAFD?AEGGHHFG3E2CGF5FFHGBFFFHHGFDFHFGHGBFEEGGHBFGGGDBEBGCFFFFFFAAAAA
@M02197:105:000000000-AN6RF:1:1101:11515:16942 1:N:0:1
CAGAAGGTGTGGTCCTCCGCTTATTGATATGCTTAAGTTCAGCGGGTAGTCTTACTCGATTTGAGGTCAAGTTGTCAGAGATTGTCCGAAGACGGTTTGGAGCACAACATCCCGATCGGCCACCCTCGCAATTGCGAGGCACCGGCGAAGATACTTATCACGCCGTACTATGTCCAACCAAGAGTTGCACTAACACATTTGAGGTAAGCTACGGTAAGGCAGCAAACCCAAGTCCACCGCTCCCAATGCAAGATCGGAAGTGTGAGAGTACAATGACACTCAAACGAGCATACCCTTCAGAATGCCAAAGGGTGCAAGGTGCGTTCAAAGATTCGATGACTCAC
+
CCCCCFFFFFBCGGGGGGGGGGGHHHHHHHHHHHHHHHHHHHHGGGGGGHFGHHHHHGHHHGHHGHHHHGHHHHHGDGHGHHHHHHHGGGGGHGGGGGGGHHHHHHHGEHHHHGGGGGGGG;GHGHHGGGGGHHHGGGGGGHGGFFGGGGGHHHHHHHHHHGGGGHGHHHGHHGGHGHHHHHHGHHHHHHHHHHGFHFHHHHHHHHHFFFFFGHHHHHHHGHGGGGHHHHHHHGF?GGGGHFEHHHHGHHHGGGGHGHHGFGHGHHHGHHHHHHHHHHGHGGGGGHHHHHHGGGGHHHHHHHCHGHHHHGHGHHHHGGGFGHGGGGGGGGGFFFFFFFFAAA>A
@M02197:105:000000000-AN6RF:1:1101:13588:16927 1:N:0:1
CAGAAGGTGTGGTCCTCCGCTTATTGATATGCTTAAGTTCAGCGGGTAGTCTTACTCGATTTGAGGTCAAGTTGTCAGAGATTGTCCGAAGACGGTTTGGAGCACAACATCCCGATCGGCCACCCTCGCAATTGCGAGGCACCGGCGAAGATACTTATCACGTCGTACTATGCCCAACCAAGAGTTGCACTAACACATTTGAGGTAAGCTACGGTAAGGCAGCAAACCCAAGTCCACCGCTCCCAATGCGAGATCGGAAGTGTGAGAGTACAATGACACTCAAACGAGCATACCCTTCAGAATGCCAAAGGGTGCAAGGTGCGTTCAAAGATTCGATGATTCAC
+
CCCCCFFFFDABGGGGGGGGGGGHHHHHHHHHGHHHHHHHHHHGGGGGGGHHHHHHHGHHHGHHGHHHHHHGHHHHHHHHHHHHHHHGGGGGHGGGGGGGHHHHHHHGHHHHHGGGGGGGGGGHGGHGGGGGHHHGGGGGGHGGGHHGGHGHHHHHHHHHHGGGHHHHGGHHGGGGGGHGHHHHHGHHHFHGHHGFHGHGHHHHHHHGGHFGHHHHHHHHHHGGGGHGHHGHHGGEGGGGHHHHGECGHHHGGFGHHHHHHHHHHHHHHFEHHHHHHFGHGGGGGHHHHHHGGHHHGHHHHHHHHHHHHGHHHHHHHGGGGHGGGGGGGCGF4FFFFFFBBBAB
@M02197:105:000000000-AN6RF:1:1101:11890:16904 1:N:0:1
CAGAAGGTGTGGTCCTCCGCTTATTGATATGCTTAAGTTCAGCGGGTATCCCTACCTGATCCGAGGTCAATCGAGAGAATTGTGGGGGTTTGGCGGCAGGAAGGACACTGGATGATCGGCGAATGATACTACTACGCCGAGTGCCAGTGACTTTCCGCCGTTGATTTTGGGAGGGGAGACACCGCAACAAGGCAGGCTCTTCCTCCATGACCACGCAAAAGTGCTTGAGTTGATTTTAGTGACGCTCGAACAGGCATGCCTCCCGGAATGCCAGGAGGCGCAATGTGCGTTCAAAGATTCGATGACTCAC
+
CCCCBFFFFFCCGGGGGGGGGGGHHHHHHHHHHGHHHHHHHHHGGGGGHHHHHHHHHHHHHHHGGGGHHHHHGHGHGGHHHHHHGGGGFGGGGHGGGGGGGHHGGHHHHHHHHHHHHGGGGGGGHHHHHHHHHHHGGGGGGGHHHHHGHHGGGGGGGGGHHHHGHHGGGGGHGHHHHHGFFGGHHHHHHHGHHHFGHHHHGGHHGHHHHGFGGGHHHHHHHHGHHHHHHHHHHFHHHHGGGGGGFHGHHHHHHHGFGGGGGGGHGHGHHHGFHHGGGGGHHHHGGGGHGGGGGGGGGGFFFFFFFCCCCC
@M02197:105:000000000-AN6RF:1:1101:15393:17026 1:N:0:1
CAGAAGGTGTGGTCCTCCGCTTATTGATATGCTTAAGTTCAGCGGGTATCCCTACCTGATCCGAGGTCAACCTGTAAAAATTGGGGGTTACTGGCAAGTAGACCTATCGAACTCAATCGCGAGAAGTATTACTACGCGTAGAGCCGACAGGCACCGCCACTGATTTTAGGGGCCGCGAAACCGCGAACCCCAATACCAAGCGAGAGCTTGAGTGGTTATAATGACGCTCGAACAGGCATGCCCCCCGGAATACCAGAGGGCGCAATGTGCGTTCAAAGATTCGATGATTCAC
+
DDDDCFFFFFCCGGGGGGGGGGGHHHHHHHHHHHHHHHHHHHHGGGGGHHHHHHHH;HH;H:HG99G:GHH:HHHHHHH<<<HHH9GGGH:.HH:H:GHH:HHHHH;:GHH;;HHH0:G99G9G9HGHH;HH;<;G9G:GG;HHHGGG;GGGHHGGGGGGHHHHHHGGGGGGGGGGGGGGGGGGGFFGGHHHFGFGGHFGGHHGHHHHHHHGHHHHHHFHGHGGGGHHGHHHHHGHHHGGGGGGGHHHGHHHGHHEFGGGGHHHGGGGGHGGGGGGGGGGFFFFFFFBAA>A
@M02197:105:000000000-AN6RF:1:1101:3021:17062 1:N:0:1
CAGAAGGTGTGGTCCTCCGCTTATTGATATGCTTAAGTTCAGCGGGTAGTCTTACTCGATTTGAGGTCAAGTTGTCAGAGATTGTCCGAAGACGGTTTGGAGCACAACATCCCGATCGGCCACCCTCGCAATTGCGAGGCACCGGCGAAGATACTTATCACGCCGTACTATGTCCAACCAAGAGTTGCACTAACACATTTGAGGTAAGCTACGGTAAGGCAGCAAACCCAAGTCCACCGCTCCCAGTGCAAGATCGGAAGTGTGAGAGTACAATGACACTCAAACGAGCATACCCTTCAGAATGCCAAAGAGTGCAAGGTGCGTTCAAAGATTCGATGACTCAC
+
AAA1>1CB1DAAG1GGGGGGGGGHGHGHHBDFGHHHGGHHHHHGCGAAFGHHHHHBGCGFHGHFFGHHHBGHHGGGHHHHHHFHGGHGGGC?FCCEFEGEHHGHEFHEEEFHEE?EEGCGGGGGCEGGC?EGHH:GGGG-FGCECGFGGGGHEHHGHFFHEGFFHGDHHGGGBCFHGG<GEFFGFFGFGEFFFFGFHHHCHHGGHGHFCBFBHHHGFFGFGF?EFFGAFBAEBFFFGGDF?AFFG3BHHHHCCFEFFHHHHHGBFFFFGHFHFFBDAAFBEGGEE5G5BGGGEF35GDEGFGFGBHBG5F3GFFF44E2EFCFGFGFGBE4BC4DDDFD?BAA?
@M02197:105:000000000-AN6RF:1:1101:26879:17110 1:N:0:1
CAGAAGGTGTGGTCCTCCGCTTATTGATATGCTTAAGTTCAACGGGTATCCCTACCTGATCTGAGGTCAACCTTGAAAAAAATGGAGGTCAACGGCAGGGCAATCACACACACCAAGCGAAAAGATAAACTTACTACACCTGGGGATATGAGATCATCCGCCTTTGAATTTCAGAAGGGAGAATGCAAGCATACTCATCTTCCACGACCAAGCAAATTTGCTTGAGAGGTATTTAATGACGCTCGAACAGGCATGCCTCCCGGAATACCAGGAGGCGCAATGTGCGTTCAAAGATTCGATGATTCAC
+
ABBABFFFFFAAFGGGGGGGGGGHHFHHHHHHH5GH5GEHGFHGGGEGHHHHGBGFGFGHHGFFHEHHEHHHHFFHHGFHGEGFGHGFGHGHHGGGGGGEGGBFGFHFCEGGGGHHHGHHGGGFGHHHHGHGEHGGHHGGHHHGHGHHGHHHGBGFHHHGGGGGHHFHHGHHHGHGHHHHDFFBEFHHHHHHGGFFGGFGGGFGGGAGFFFFFFFGCBFFEHGFFGFFFFHHHFGGF1EFGHHGFFFBFBGHGFE0E02?G5FBGE3FGB2GGGEA5HFHEAEDHGGGGGGGGGCFFFFFF5BBAAB
@M02197:105:000000000-AN6RF:1:1101:25383:17210 1:N:0:1
CAGAAGGTGTGGTCCTCCGCTTATTGATATGCTTAAGTTCAGCGGGTAGTCCTACCTGATTTGAGGTCAAATTGTCAGAAGTTGGTCTTAAAGGAGACCATTTGGAAGCTGAACCCCGTTTATAAAGCTGCTCTTCACGATGGCGTAAATAATTTATCACACCAAAGCCAGGCAACAAAGGTCCCGCTAATGCATTTCAGGAGAGCCGACCTCTGAGATGAAAAGCCCGCATACTCCCACATCCAAGCCTGATCAACAGAAAAAGCTGAAAAGGTTGAGAATTTCATGACACTCAAACAGGCATGCTCCTCGGAATACCAAGGAGCGCAAGGTGCGTTCAAAGATTCGATG
+
BBBBBFFCFFABGGGGGGFGGFDHHHHHBFGHHHHHHHHGGHGGGGEGGHHHHGFHHHFHHHHHGHHHHHHHHHHHHHHHHHEHHFHHHHHHGHHHHGGHHHHHGHHHHHHHHHHGGGGHHHHHHHHHHGHHHHHHHHHGHGGHGGFGHGHFHHHHHHHHHHHHGHHHHHHGHHHHGHHHGHGHHGHHHHHHHHHHHHHHHHGHGHHGHGGHGGHHHHGHHHGGGGGFEHHGFGFGHHGHGGDEFHHFHFHHHHHHHHHHHHGHHHHHHHHHHHHHHGHHGFEHHFBFG3BFBHHGHHFFFHBHGGCGGGGHHHHHHHHHGGGGGGHHHGGGGFGGGFGFFFBFFFBBAAA
@M02197:105:000000000-AN6RF:1:1101:7352:17164 1:N:0:1
CAGAAGGTGTGGTCCTCCGCTTATTGATATGCTTAAGTTCAGCGGGTAGTCTTACTCGATTTGAGGTCAAGTTGTCAGAGATTGTCCGAAGACGGTTTGGAGCACAACATCCCGATCGGCCACCCTCGCAATTGCGAGGCACCGGCGAAGATACTTATCACGCCGTACTATGTCCAACCAAGAGTTGCACTAACACATTTGAGGTAAGCTACGGTAAGGCAGCAAACCCAAGTCCACCGCTCCCAATGCAAGATCGGAAGTGTGAGAGTACAATGACACTCAAACGAGCATACCCTTCAGAATGCCAAAGGGTGCAAGGTGCGTTCAAAGATTCGATGATTCAC
+
CBCCCFFBCFCBGGGGGGGGGGGHHHHHHHGHHHHHHHHHHHHGGGGGGHHHHHHHHGGHHGHHGHHHHHHHHHHHHHGHGHHHHHHGGGGGHGGGGGGGHHHHHHHGHHHHHGGGGGGGGGGHGHHGGGGGHHHGGGGGGHGGGGGGGGGHHHHHHHHEHGGGHGGGHHGGGGGHHHHHHGHHHHHHHFHHHHHHHHHGHGGHGHHGFFGGHHGGHGHHGHGGGGHGHHGGHGGGGGGGF1FHHHHHHHGGGGGHHHHHHHHHHHHG5FFHHGHHFGFBGGGGGGHGHHHGGHHEHHHHGHHHHHHHHGHHHHGHHGGGGGGGFFGGGEGGFFFFFFFCBAAB
@M02197:105:000000000-AN6RF:1:1101:24732:17134 1:N:0:1
CAGAAGGTGTGGTCCTCCGCTTATTGATATGCTTAAGTTCAGCGGGTAGTCTTACTCGATTTGAGGTCAAGTTGTCAGAGATTGTCCGAAGACGGTTTGGAGCACAACATCCCGATCGGCCACCCTCGCAATTGCGAGGCACCGGCGAAGATACTTATCACGCCGTACTATGTCCAACCAAGAGTTGCACTAACACATTTGAGGTAAGCTACGGTAAGGCAGCAAACCCAAGTCCACCGCTCCCAATGCAAGATCGGAAGTGTGAGAGTACAATGACACTCAAACGAGCATACCCTTCAGAATGCCAAAGGTGCAAGGTGCGTTCAAAGATTCGATGATTCAC
+
CCCBCFFFFFCCGGGGGGGGGGGHHHHHHHHHHHHHHHHHHHHGGGGGGHHHHHHHHGHHHGHHGHHHHHHHHHHHHHHHHHHHHHHGGGGGHGGGGGGGHHHHHHHGHHHHHGGGGGGGG;GHGHHGGGGGHHHGGGGGGHGGGGHHGGGHHHHHHHHHHGGGHHGHHHGHHGGHHHHGHGHGHGHHHHHHHHHHHGHGHHGGHHHGGHGGHGGHHHHFFHFGGGHGHHHHHGGGGEFGHHHHHHHGHHHGGGGHHHHHHGHHHHHHHHHHHHHHHGGFGGGGGHFHFGFBGHHHFGHHGHDHGGHHHHHHHHHGGGGGHGGGGGGGGGFFFFBFFFBBBBB
@M02197:105:000000000-AN6RF:1:1101:17086:17191 1:N:0:1
CAGAAGGTGTGGTCCTCCGCTTATTGATATGCTTAAGTCCAGCGGGTATCCCTACCTGATCCGAGGTCAACCTTGAAAAAAATGGAGGTCAACGGCAGGGCAATCACACACACCAAGCGAAAAGATAAACTTACTACACCTGGGGATATGAGATCATCCGCCTTTGAATTTCAGAAGGGAGAATGCAAGCATACTCATCTTCCACGACCAAGCAAATTTGCTTGAGAGGTATTTTATGACGCTCGAACAGGCATGCCTCCCGGAATACCAGGAGGCGCAATGTGCGTTCAAAGATTCGATGATTCAC
+
CDCCCFFFFFCCGGGGGGGGGGGHHHHHHHGHHHHGHHHHHHHGGGEGHHHHHHHHHHHHHHFGGGGHHHHHHHHHHHHGGGHHHHHGGHHHHGGGGGGGGGGHHHHHHGGGGGHHHGHHHHHHHHHHHHHHHHHHHHHHHGHHHHHHHHHHHHHHHHHGHHHHHHHHHHHHHHHHHHHHHHHHHHGHHHHHHHHHHGHHHHGGGHHGHHHHHGHHFFGHHHHHHHHHHHHFFFFGGGGGGFHDHGHHHHHFHFFCGGFGGHHHCHHHHHHGGGGGHHHHGGEDCGGGGGGBGGGFFFFFFFBAABA
@M02197:105:000000000-AN6RF:1:1101:11499:17332 1:N:0:1
CAGAAGGTGTGGTCCTCCGCTTATTGATATGCTTAAGTTCAGCGGGTAGTCTTACTCGATTTGAGGTCAAGTTGTCAGAGATTGTCCGAAGACGGTTTGGAGCACAACATCCCGATCGGCCACCCTCGCAATTGCGAGGCACCGGCGAAGATACTTATCACGCCGTACTATGTCCAACCAAGAGTTGCACTAACACATTTGAGGTAAGCTACGGTAAGGCAGCAAACCCAAGTCCACCGCTCCCAATGCAAGATCGGAAGTGTGAGAGTACAATAACACTCAAACGAGCATACCCTTCAGAATGCCAAAGGGTGCAAGGTGCGTTCAAAGATTCGATGATTCAC
+
CCDCCFFFFFCDGFGGGGGGGGGHHHHHHHHHHHHHHHHHHHHGGGEGGHHHHHHHHGHHHGHHGHHHHHHHHHHHHHHHHHHHHHHGGGGGHGGGGGGGHHHHHHHGHHHHHGGGGGGGGGGHGHHGGGGGHHHGGGGGGHGGGGGGGGGHHHHHHHHHHGGGHHHHHHHHHGGHHGHHHHHHHHHHHFHHHHHHHGHGHHHFHHHGGHGGGHHHHHHHGHGGGFGHHHHFHGGGGGGFEHGHHGHHHGHGGEGFHHHHHHHHHHHHFHFHGEHHGGGHGGGGGHHHHHHHGHGBHGGHHHHHHHHHHGHHHHHHHGGGGGGGGGGGGGGFBFFFFFFABBBB
@M02197:105:000000000-AN6RF:1:1101:11711:17409 1:N:0:1
CAGAAGGTGTGGTCCTCCGCTTATTGATATGCTTAAGTTCAGCGGGTAGTCTTACTCGATTTGAGGTCAAGTTGTCAGAGATTGTCCGAAGACGGTTTGGAGCACAACATCCCGATCGGCCACCCTCGCAATTGCGAGGCACCGGCGAAGATACTTATCACGCCGTACTATGTCCAACCAAGAGTTGCACTAACACATTTGAGGTAAGCTACGGTAAGGCAGCAAACCCAAGTCCACCGCTCCCAATGCAAGATCGGAAGTGTGAGAGTACAATGACACTCAAACGAGCATACCCTTCAGAATGCCAAAGGGTGCAAGGTGCGTTCAAAGATTCGATGATTCAC
+
CCCCCFFCFFBCGGGGGGGGGGGHHHGHHHHHHHHHHHGHGHHGGGGGGHHHHGHHHGHHHGHHGHHHHHHHHGHHHHHHHHHGHHHGGGGGHGGGGGGGHHHHHHHGHHHFHGGGGGCDGGGHGEHGGGGGHHG8GCGGGHGGGGGGGGGHGHHHHHHHHGGGHFGGGHGHGGGHGHGHGGHHHGHHGFHGFFFFGFFGFHHHHFFGFHFGHFHHHGFHHFFGGGHFFGFEBFFACGGF1EHHFG3HHHHGGEE3HHHHGFHHFHGFHFFHHHHFGFGHGGFCGHHFGG32FFFBEHHHHFFGHFHHGGHFHFGFGE2E?HGFBFGGGGGGFFFFFBDABAAA
@M02197:105:000000000-AN6RF:1:1101:6336:17488 1:N:0:1
CAGAAGGTGTGGTCCTCCGCTTATTGATATGCTTAAGTTCAGCGGGTAGTCTTACTCGATTTGAGGTCAAGTTGTCAGAGATTGTCCGAAGACGGTTTGGAGCACAACATCCCGATCGGCCACCCTCGCAATTGCGAGGCACCGGCGAAGATACTTATCACGCCGTACTATGTCCAACCAAGAGTTGCACTAACACATTTGAGGTAAGCTACGGTAAGGCAGCAAACCCAAGTCCACCGCTCCCAATGCAAGATCGGAAGTGTGAGAGTACAATGACACTCAAACGAGCATGCCCTTCAGAATGCCAAAGGGTGCAAGGTGCGTTCAAAGATTCGATGATTCAC
+
DDDDDFFFFFBCGGGGGGGGGGGHHHHHHHGHHHHHHHHGHHHGGGGGGHHHHHHHHGHHHGHHGHHHHHHHHHHHHHHHHHHHHHHGGGGGHGGGGGGGHHHHHHHGHHHHHGGGGGGGGGGHGHHGGGGGHHHGGGGGGHGGGGHHHHHHHHHHHHHHHGGGHHHGHGGHGGHGHGHGHHHHHHHHHHHHHHGHHGHHGHHHHHHGFGGGHHGHHGHHHHGFFFHGHHHGHGGEGGGFEEEGHGHHHHGGGFGHHHGHHHHHHHHHHHHFHHHHHHGHGFF?GHHHHHGEGGHHHHHHGHHHHHHGGGHHHHHHHGGGGHGGGGGGGGGGFFFFFFFCCCCC
@M02197:105:000000000-AN6RF:1:1101:3745:17565 1:N:0:1
CAGAAGGTGTGGTCCTCCGCTTATTGATATGCTTAAGTTCAGCGGGTAGTCTTACTCGATTTGAGGTCAAGTTGTCAGAGATTGTCCGAAGACGGTTTGGAGCACAACATCCCGATCGGCCACCCTCGCAATTGCGAGGCACCGGCGAAGATACTTATCACGCCGTACTATGTCCAACCAAGAGTTGCACTAACACATTTGAGGTAAGCTACGGTAAGGCAGCAAACCCAAGTCCACCGCTCCCAATGCAAGATCGGAAGTGTGAGAGTACAATGACACTCAAACGAGCATACCCTTCAGAATGCCAAAGGGTGCAAGGTGCGTTCAAAGATTCGATGACTCAC
+
AA@AAFFBF@AAFFFFGGGGGGGHHHHHFHHGHHHHHGHHHGHGGG2AFGHHHFHHHGGGHGFHAFGGHFGHHFFBHHEGHHHHHHHGGGGGHGGGGGGGHHHHHHHGG<HHGGGGG/9BB7G0EHHGGGGGHHGGGGCFGHEECEHGGGGHHFHHHHHFGGFGGGGGHHHGHGGHGGGGHHGGHFFFFHFHHHFFGHGFGFHFGGFFGFGFFHEHGHHGHHFFFFFFFGHFFFFECGDAGCGGFE3BHHEEDEEDFHHHHGHHHGGDFHFFGFDG3FGHGFFA1HFGBHHHGHFFFHHHHGGHHFCBGAGBHGBFBE?EGHFBDDGGGGGGFFFBFFFAA>3>
@M02197:105:000000000-AN6RF:1:1101:11989:17567 1:N:0:1
CAGAAGGTGTGGTCCTCCGCTTATTGATATGCTTAAGTTCAGCGGGTAGTCCTACCTGATTTGAGGTCAAATTGTCAGAAGTTGGTCTTAAAGGAGACCATTTAGAAGCTGAACCCCGTTTATAAAGCTGCTCTTCACGATGGCGTAAATAATTTATCACACCAAAGCCAGGCAACAAAGGTCCCGCTAATGCATTTCAGGAGAGCCGACCTCTGAGATGAGAAGCCCGCATACTCCCACATCCAAGCCTGATCAACAGAAAAAGCTGAAAAGGTTGAGAATTTCATGACACTCAAACAGGCATGCTCCTCGGAATACCAAGGAGCGCAAGGTGCGTTCAAAGATTCGATGATTCAC
+
CCCCCFFFFFCBGGGGGGGGGGGHHHHHHHHHHHHHHHHHHHHGGGCGGHHHHHHHHHHHHHHHGHHHHHHHHHHHHHHHHHHHHGHHHHHHHGHGHGGHHHHHHHHHHHHHHHHGGGGHHHHHHHGHHHHHHHHHHHHGHGGHGGGGHHHHHHHHHHHHHHGHHHHHGGHHHHHHHHHHHHHHHHHHHHHHHHHGHHHHHHGHGHHHHGGGHHHHHHHHHHGGGGGGHGHFFGHGGHFFHHGGHHHHGGHHFHHHHGHGHGHFHHFHHHHGHHHHHHHHFHEHHHGHHHHGGHHHHHHHHFEHHGFGGGGHHHHHHHHGHFEEGGGGHHGG?GGFGGGGFGGGGFFFFFFFABAAA
@M02197:105:000000000-AN6RF:1:1101:12547:17672 1:N:0:1
CAGAAGGTGTGGTCCTCCGCTTATTGATATGCTTAAGTTCAGCGGGTATCCCTACCTGATCCGAGGTCAAACACTAGAATTGGGGGTTTGAGGCAGGATTGTCACAATGACCAAGCGAATAAGTTATTACTACGCCGAAATCATGAGACCCTCCGCCATTGAATTTCGAAAGGGAATTCGCAAGCAAACTCTTCTTTCATAACCAAGCAAAACTACTTGAGTGGTTTTTGATGACGCTCGGACAGGCATGCCTTCCGGAATACCGGAAGGCGCAATGTGCGTTCAAAGATTCGATGATTCAC
+
CCCCCFFFFFBCGGGGGGGGGGGHHHHHHHHHHHHHHHHHHHHGGGEFHHHHHHHHHHHHHHHGGGGHHHHHHHHGHHGHHHHHGGGGGGHGHGGGGGHHHHHGHHHHHHHHHHHGGGGGGHHHGHHHHHHHHGGGGHGHHHGHHHHHHGHHHGGGGGGHHHHHHHHHHHGGHGHHHGGHHGGHHHHHHHHGHGHHHHGGHHGHHHGHHHHHHFFGFHHHFFGGFGFFFHGGGGGGGGGHHHHHHEHHGHGGGCGHHHHFEACEBHGGGGEHEHGEEEGHGGGGGGGGGGFFFFFFFBAABB
@M02197:105:000000000-AN6RF:1:1101:9262:17673 1:N:0:1
CAGAAGGTGTGGTCCTCCGCTTATTGATATGCTTAAGTTCAGCGGGTAGTCTTACTCGATTTGAGGTCAAGTTGTCAGAGATTGTCCGAAGACGGTTTGGAGCACAACATCCCGATCGGCCACCCTCGCAATTGCGAGGCACCGGCGAAGATACTTATCACGCCGTACTATGTCCAACCAAGAGTTGCACTAACACATTTGAGGTAAGCTACGGTAAGGCAGCAAACCCAAGTCCACCGCTCCCAATGCAAGATCGGAAGTGTGAGAGTACAATGACACTCAAACGAGCATACCCTTCAGAATGCCAAAGGGTGCAAGGTGCGTTCAAAGATTCGATGATTCAC
+
DDCDCFFFFFCCGGGGGGGGGGGHHHGHHGHGHHHHHHHHHHHGGGGGGHHHHHHHHGHHHGHHGHHHHHHHHHHHHHHHHHHHHHHGGGGGHGGGGGGGHHHHHHHGHHHHHGGGGGFGGGGHGHHGGGGGHHHGGGGGGHGGGGGHGHHHHHHHHHHHHGGGHHGHGHHGHGHHHHHHGHHHFHHHHGHHHHHHFGHFGHHHHHHGFHGGHHHHHHHHHGGGGGHHHHHGHGGGGGGGFFGHHHHHHHHGGGGFHHHHHHHHHHHHHHHHHHHHHHGHGFGEGHHHHHHCGHGHHHHHHHHHHHHHHEGFFHHHHGGGGHGGCGGGGGGGFFFFFFFBBAAA
@M02197:105:000000000-AN6RF:1:1101:18898:17686 1:N:0:1
CAGAAGGTGTGGTCCTCCGCTTATTGATATGCTTAAGTTCAGCGGGTAGTCTTACTCGATTTGAGGTCAAGTTGTCAGAGATTGTCCGAAGACGGTTTGGAGCACAACATCCCGATCGGCCACCCTCGCAATTGCGAGGCACCGGCGAAGATACTTATCACGCCGTACTATGTCCAACCAAGAGTTGCACTAACACATTTGAGGTAAGCTACGGTAAGGCAGCAAACCCAAGTCCACCGCTCCCAATGCAAGATCGGAAGTGTGAGAGTACAGTGACACTCAAACGAGCATACCCTTCAGAATGCCAAAGGGTGCAAGGTGCGTTCAAAGATTCGATGATTCAC
+
CBCBBFFCFFBBGGGGGGGGGGGHHGHHHHHHHGHHHFGHHGFGGGEEGGHFHHHHHGHGHGHHGHHH3FGGHHHHHHHHHGHHHHGGGGGGHGGGFGGGHHGHHHHGH<HHHGGGGGGCFGGHG<HGGGFGHHHGCGFGGHGGGGGGGGFHHHHHHHHGHGFGGGGHHHFGFFGGGGHHGGGGFFFFHGHGFGFFFFFFFFFHHHHFFGFFHFHHFGFGHHFFFBFFFHGGAFFEGEEFHEHHGBHGHFHGGGFHHHHHHGEHHHGGEGHFHHHHHGGHGGFEGFGFC100FGE2BHFGAFFFGGHHHGHHHHHGHGE0GHGGFGEA31GG1FF3D@DAAA>A
@M02197:105:000000000-AN6RF:1:1101:21959:17681 1:N:0:1
CAGAAGGTGTGGTCCTCCGCTTATTGATATGCTTAAGTTCAGCGGGTATCCCTACCTGATCCGAGGTCAACCTGTAAAAAATTGGGGGTTCTGGCAAACCACCGGGGGAACTCTATAGCGGGAGTATGTACTACGCTTAGAGCCCACCGGCACCGCCACTAATTTTGAGGGCCGCGAAGACCGCGTGCCCCAATACCAAGCTAGGCTTGAGTGGTTAAATGACGCTCGAACAGGCATGCCCTGCGGAATACCACAGGGCGCAATGTGCGTTCAAAGATTCGATGATTCAC
+
CCCCDFFFFFCDGGGGGGGGGGGHHHHHHHHHHHHHHHHHHHHGGGGGHHHHHHH<HH<;H:HGG9G:HHH:H<0HHHHH;<<HHHGGG9:HHG;HHHHG<GGGGGG:G:GHHHH0;H;G9G9GGHHHH<H<<HGGG:GH<<HHG0GGG:GGGGGHGGHGHHHGGHHHGFGGGGGHHGGGGGGGGGGGHHHHHGHGHGGGHHHGGHHHHHGHHHHHHHHGGGGGHHGHHHHHHHHHGGGGGFEHHHGHHHHHHHGGGGFGHHHGEEGHGGGGGGGGGGFFFFFFFBAA>A
@M02197:105:000000000-AN6RF:1:1101:16227:17665 1:N:0:1
CAGAAGGTGTGGTCCTCCGCTTATTGATATGCTTAAGTTCAGCGGGTAGTCTTACTCGATTTGAGGTCAAGTTGTCAGAGATTGTCCGAAGACGGTTTGGAGCACAACATCCCGATCGGCCACCCTCGCAATTGCGAGGCACCGGCGAAGATACTTATCACGCCGTACTATGTCCAACCAAGAGTTGCACTAACACATTTGAGGTAAGCTACGGTAAGGCAGCAAACCCAAGTCCACCGCTCCCAATGCAAGATCGGAAGTGTGAGAGTACAATGACACTCAAACGAGCATACCCTTCAGAATGCCAAAGGGTGCAAGGTGCGTTCAAAGATTCGATGATTCAC
+
BBBBBFF@FFBBFGGGGGGGGGGHHHHHHHHHHHHHHHHHHHHGGGEGGHHHHHHHHGHHHGHHGHHHHHHHHHHHHHHHHHHHHHHGGGGGHGGFGGGGFHHHHHHGHHHHHGGGGGGGGGGHGHHGGGGGHHHGGGGGGHGGGGGGGHGHHGHHHHGHHGGGHHGHHHGGGGGGGHGHHHGGFGGHHGHGHHHHHGFGHHHHFFHGGHGGFHGGHFHFFHFFFFHHHHHHHGF?EEDF1AHHEHHHHHHGGFGHHHHHHGHHHHHHHHHHG5HGFFGGGGGGGHHHHHHGGHHHHGHFHHFFF5FHFGHHHGHG4GGGEHGGFGDDFGGFFFD5FFFAAA>A
@M02197:105:000000000-AN6RF:1:1101:23879:17665 1:N:0:1
CAGAAGGTGTGGTCCTCCGCTTATTGATATGCTTAAGTTCAGCGGGTAGTCTTACTCGATTTGAGGTCAAGTTGTCAGAGATTGTCCGAAGACGGTTTGGAGCACAACATCCCGATCGGCCACCCTCGCAATTGCGAGGCACCGGCGAAGATACTTATCACGCCGTACTATGTCCAACCAAGAGTTGCACTAACACATTTGAGGTAAGCTACGGTAAGGCAGCAAACCCAAGTCCACCGCTCCCAATGCAAGATCGGAAGTGTGAGAGTACAATGACACTCAAACGAGCATACCCTTCAGAATGCCAAAGGGTGCAAGGTGCGTTCAAAGATTCGATGATTCAC
+
BBBBBFFFFFBA4GGGGGGGGGGHHHGHHHFHHHHHHHHHHHGGGGGGGHHHHHHHGGHHHGHGGGFHHHHHHHGHHHHHGHGHHGHGGGGGHGGGGGGGEHHHHHHGHHHHEGG;GGADFGGHGHHGGGGGHGHGGGGGGHGGGGGBGGGHHFHHFHHHGFGGHGHGHGGGGGGGGHGGHHHGGGGFFFHHGFFHFFHHHGFGHFGFFHGGHHFHHHFHHGGGGFHHHGHHGGFEEEFF1EHHFGHGHHGEF?GHGHHHHHHFHHHHHFHGHHHHHGEHGEFE1FEHHGB2DHFEHHGHHHHHHFHHHGHHBHHHG?EEDFGFFBGB5E4BFFFFDFFAA3>A
@M02197:105:000000000-AN6RF:1:1101:25042:17650 1:N:0:1
CAGAAGGTGTGGTCCTCCGCTTATTGATATGCTTAAGTTCAGCGGGTATCCCTACCTGATCCGAGGTCAACCTTGAAAAAAATGGAGGTCAACGGCAGGGCAATCACACACACCAAGCGAAAAGATAAACTTACTACACCTGGGGATATGAGATCATCCGCCTTTGAATTTCAGAAGGGAGAATGCAAGCATACTCATCTTCCACGACCAAGCAAATTTGCTTGAGAGGTATTTAATGACGCTCGAACAGGCATGCCTCCCGGAATACCAGGAGGCGCAATGTGCGTTCAAAGATTCGATGATTCAC
+
CCCCCFF4FFBCGGGGGGGGGGGHHHHHFHHHHHHHHHHHHHHGGGGGHHHHHHHHHHHGHHHGGGGHHHHHHHHHHHHHGGHHHHHGGHHHHGGGGGGGGGGHHHHHHGGGGGHHHGHHHHHHHHHHHGHHHHHHHHHHHHHHGHHHHHHHHHHHHHHHGHHGHHHHHHHHHHHHHHHHHHHHGHHHHHHHGHHHHHHHGGGGGHHGHHHHHHHGGHHHHGHHHHHHHHHHHHHHGGGGGHHGHHHHHHHHHGFGEAGFFHGHFHHHHHHGGGGGHHHHGFEGHGFGGGGGGGGFFFFFFFBBCCC
@M02197:105:000000000-AN6RF:1:1101:3206:17792 1:N:0:1
CAGAAGGTGTGGTCCTCCGCTTATTGATATGCTTAAGTTCAGCGGGTAGTCTTACTCGATTTGAGGTCAAGTTGTCAGAGATTATCCGAAGACGGTTTGGAGCACAACATCCCGATCGGCCACCCTCGCAATTGCGAGGCACCGGCGAAGATGCTTATCACGCCGTACTATGTCCAACCAAGAGTTGCACTAACACATTTGAGGTAAGCTACGGTAAGGCAGCAAACCCAAGTCCACCGCTCCCAATGCAAGATCGGAAGTGTGAGAGTACAATGACACTCAAACGAGCATACCCTTCAGAATGCCAAAGGGTGCAAGGTGCGTTCAAAGATTCGATGATTCAC
+
BABBBFFCFFAAGDGGGGGGGGGGHHGHHHHHHHHGHHHHHHHGGGGGGHHHHHHHHGHHHGHHGHHHHHHHHHGHHHGHHHHHHHHGGGGGHGGGGGGGHHHHHHHGHHHHH;GGGGDFG;GHGHHGGGGG<GGGGGGGGHGGGGGCFGGGHHGHHHHGHGGGHGHGHHHGGGGHGHGGHHGGGGHHFHFHFHHHGGFFFHFHHGHGGHFGFFFGFFFHHFFFFFGHHHFFHGFEGGFEGHGFEHHHHFHGGDGHHHHGGFGHHHGGHHHHGHFGFAGGGGFEGHGBFHGFEFDEFEHHHBHGHHFHHFG3GHHHGECGGHGGGGGGGGGGBCFFFDF?A>3>
@M02197:105:000000000-AN6RF:1:1101:22802:17795 1:N:0:1
CAGAAGGTGTGGTCCTCCGCTTATTGATATGCTTAAGTTCAGCGGGTAGTCTTACTCGATTTGAGGTCAAGTTGTCAGAGATTGTCCGAAGACGGTTTGGAGCACAACATCCCGATCGGCCACCCTCGCAATTGCGAGGCACCGGCGAAGATACTTATCACGCCGTACTATGTCCAACCAAGAGTTGCACTAACACATTTGAGGTAAGCTACGGTAAGGCAGCAAACCCAAGTCCACCGCTCCCAATGCGAGATCGGAAGTGTGAGAGTACAATGACACTCAAACGAGCATACCCTTCAGAATGCCAAAGGGTGCAAGGTGCGTTCAAAGATTCGATGATTCAC
+
CCCCCFFFFFBCGGGGGGGGGGGGHHHHHHHHHHHHHHHHHHHGGGFGGFHHHHHHHGHHHGHGGHHHHHGHHHHHHHHHHHHHHHHGGGGGHGGFGGGGHHHHHHGGH<HHHGGGGGDGGGGHGHHGGGGGHGHGGGGGGGGGGGGHGGGHHHHHHHHHHGGGHHHHHHHHHGGGFFHGHHHHGFGFFHHHHHHFFHFFHFHFFHHGGHFGHHHHHFFGHHGGGGHGFGFGFGFGGFEFAHEHE?EGHHHGGGGHHHHHFFHHGHHFGFHHG5HGBEFGGGGFGHHHHHHGGHFFHHHHGHHHGHHHHGHHFFHFHFGGGHGGGGFGGGGFFFFFFFF?BBBB
@M02197:105:000000000-AN6RF:1:1101:7295:17760 1:N:0:1
CAGAAGGTGTGGTCCTCCGCTTATTGATATGCTTAAGTTCAGCGGGTAGTCCTACCTGATTTGAGGTCAAATTGTCAGAAGCTGTCTCAAAAGAGACCCTTTAGAAGCTGAACCCCATTTATAAAGCTGCTCTTCACAAATGGCGTAGATAATTATCACACCAAAGCAAGGCAACAAAGGTCCCGCTAATGCATTTCAGGAGAGCCGACTTCTGAGAAGCCCGCATACTCCCACATCCAAGCCTGATCAACAGAAAAAGCTGAAAAGGTTGAGAATTTCATGACACTCAAACAGGCATGCTCCTCGGAATACCAAGGAGCGCAAGGTGCGTTCAAAGATTCGATGACTCAC
+
BBBBBFFCCFABGGGGGGGGGGGHHHHHHHHHHHGHHHHHHHGGGGGGGHHHHHHGHHHHHHGGGHHHHHHHHGHHGHHHFHHHHHHHHHHHHGHHHGHHHHHGHHHHHHHHHHGGGHHHHHHHHHHHHHHHHHHHHHHFHHGHGGGGGHHHHHHHHHHHHGHHHHHHHHHHHHHHHHHHHHHGGHHGHHHHHHHHHHHHHGHGGGHGHHGHGHHHHGGGGGGGHGGGGGGGGHHGGEBHGHHEHHHHHHHHHHHHHHHFHHHHGHHEHHHHGHGBFBHHEHHHHFHHFGHHHFFFFGGGGGGGHHHHGHGF1HGGGE?GGEHHGGEEFGGGGGGGGGFF1FBF@DAA>1A
@M02197:105:000000000-AN6RF:1:1101:23723:17875 1:N:0:1
CAGAAGGTGTGGTCCTCCGCTTATTGATATGCTTAAGTTCAGCGGGTAGTCCTACCTGATTTGAGGTCAAATTGTCAGAAGTTGGTCTTAAAGGAGACCATTTAGAAGCTGAACCCCGTTTATAAAGCTGCTCTTCACGATGGCGTAAATAATTTATCACACCAAAGCCAGGCAACAAAGGTCCCGCTAATGCATTTCAGGAGAGCCGACCTCTGAGATGAGAAGCCCGCATACTCCCACATCCAAGCCTGATCAACAGAAAAAGCTGAAAAGGTTGAGAATTTCATGACACTCAAACAGGCATGCTCCTCGGAATACCAAGGAGCGCAAGGTGCGTTCAAAGATTCGATGATTCAC
+
BBBBBFFFFFABGGGGGGGGGGGHHHHHHHHHHGHHHHHHHHHGGGGGGHHHHHHHHHHHHHHEGHHHHHHHHHHHHHHHHHHHHGHHHHHHHHHEHGGHHHHHHHHHHHHHHHHGGGGHHHHHHHBGHHHHHHHHHHHGHGGHGGGGHHHHHHHHHHHHGHGHHHHHHHHHHHHHHHHHGHHHGGHGHGHHHHHHHHHHHGGHGHHGGGHGGGHHGGHHHHGGGGGGGGHHFGHGGHHHHFGGHGFFFGGGHGHHHHHGHHHHFHGHHHHHHHHHHHHHHHHGHHGHHHHGHHHHHHHHHFHHHEAGGGHHHHHHHHHHFGGGGGGHGHGGGGHGGGGGGGFGGFFFFFFFBCCAB
@M02197:105:000000000-AN6RF:1:1101:7351:17937 1:N:0:1
CAGAAGGTGTGGTCCTCCGCTTATTGATATGCTTAAGTTCAGCGGGTATCCCTACCTGATCCGAGGTCAACCTTGAAAAAAATGGAGGTCAACGGCAGGGCAATCACACACACCAAGCGAAAAGATAAACTTACTACACCTGGGGATATGAGATCATCCGCCTTTGAATTTCAGAAGGGAGAATGCAAGCATACTCATCTTCCACGACCAAGCAAATTTGCTTGAGAGGTATTTAATGACGCTTGAACTGGCATGCCTCCCGGAATACCAGGAGGCGCAATGTGCGTTCAAAGATTCGATGATTCAC
+
BBCCCFFFFFCCGGGGGGGGGGGHHHHHGHHHHHHHHHHHHGHGGGGGHHHHHHHHHHHHHHHGGGGHHHHHHHHHHHHHGGHHHHHGGHHHHGGGGGGGGHGGHHHHHGGGGGGHHGHHHHHHHHHHHHHHHHHHHHHHHHHHGHHHHHHHHHHHHGHHGHHHHHHHHHHHHHHHHHHHHHHHHHHGHHHHHHHHHHHHGGGGGHGGHHHHGHHFHFGHGFHHHHHHHHHHHFHHGGGGHHHHHHHHHHHHHGGGGGGGHHHHHGHHHHHGGGGGHHHHGGGGHGGGGGGGGGGFFFFFFFBAAAA
@M02197:105:000000000-AN6RF:1:1101:13469:17938 1:N:0:1
CAGAAGGTGTGGTCCTCCGCTTATTGATATGCTTAAGTTCAGCGGGTATCCCTACCTGATCCGAGGTCAATCGAGAGAATTGTGGGGGTTTGGCGGCAGGAAGGACACTGGATGATCGGCGAATGATACTACTACGCCGAGTGCCAGTGACTTTCCGCCGTTGATTTTGGGAGGGGAGACACCGCAACAAGGCAGGCTCTTCCTCCATGACCACGCAAAAGTGCTTGAGTTGATTTTAGTGACGCTCGAACAGGCATGCCTCCCGGAATGCCAGGAGGCGCAATGTGCGTTCAAAGATTCGATGACTCAC
+
CCCCCFFFFFBCGGGGGGGGGGGHHHHHHHHHHHHHHHHHHHHGGGGGHHHHHHHGHGHHHHHGGGGHHHHHGHGGFFHHHHHFGGGGGGGGGHGGGGGGFFFGHHHHHHGHHHHHHGGGGGFGHHHHHHHHHHHGGGGGGGHGHHHGHGGGGGGGGGGGHHHGGHFHGGGFFFGHHHFFFFFFHHGFFFHHGHFHHGHHGGHHHHHHGFFFFGHHHHGHHHHHFHHHHFFFGFFHFGGGEECGHHGFHHFGHGFHGGGGGG?GDGEHEBBGHCGGGGFHHFGGEEGGGGGGGGGFGFFFFFFFFA?A>A
@M02197:105:000000000-AN6RF:1:1101:2731:17988 1:N:0:1
CAGAAGGTGTGGTCCTCCGCTTATTGATATGCTTAAGTTCAGCGGGTAGTCCTACCTGATTTGAGGTCAAAAATATAATAAAGTATGGGGTGTTAGAAGCTGATATTTGTTTCACAGCAATGGCATAGATATTATCAAACCAAAGCCCATCCACAAGAGTACAAGCTAATGCATTTAAGAGGAGCTGACATGACCCAGCACACTCCAAGTCCAAACCCTCTCTCCTCTAAATTTGAGAGGTTTGAGAATTTAATGACACTCTAACAGGCATGCTCCTCGGAATACCAAGGAGCGCAAGGTGCGTTCAAAGATTCGATGACTCAC
+
ABBAAFFCFFA?GDGGGFFGGGGHHGHHHGGHHHHHGFHHFHHFGGFGFHGHHHHHHHHHHHHHGHHFHHHHGHHHHHHFFHDGHHHHGGGGGGGFHHHGHHHHHHHHHHHHGHHHHHHHHHHHHHHHHHHHHFHHHHHHHHHHHHHHGHHFHHHHGFHFHHHGFHFHHHHFGHHHHHHHHGHHHHHHGHHHHHHGHHHHHHHHHHHHHHHHHHHGGGHHGGGGGGHHHHFHHGGHFHFHHHGFHHHHF5HHGGHHHFEFHHHHHHFEHHGFGGCECHFGFCHHGHGFBE?GGHHFHGGGCHFGGDGFF2GFFFFFFFFBB@BB
@M02197:105:000000000-AN6RF:1:1101:20859:17989 1:N:0:1
CAGAAGGTGTGGTCCTCCGCTTATTGATATGCTTAAGTTCAGCGGGTATCCCTACCTGATCCGAGGTCAATCGAGAGAATTGTGGGGGTTTGGCGGCAGGAAGGACACTGGATGATCGGCGAATGATACTACTACGCCGAGTGCCAGTGACTTTCCGCCGTTGATTTTGGGAGGGGAGACACCGCAACAAGGCAGGCTTTTCCTCCATGACCACGCAAAAGTGCTTGAGTTGATTTTAGTGACGCTCGAACAGGCATGCCTCCCGGAATGCCAGGAGGCGCAATGTGCGTTCAAAGATTCGATGATTCAC
+
BBBBBFFFFFBBGGGFGGGGGGGHHHHHHHHHHHHHHHHGHHHGGGFGHHHHHHHHHHHHHHHGGGGHHHHHGAFFFFHHHHHHGGGGGGGGGHGGGGGGGHHGHHHHHHHHHHHHHGGGGGGGHHHGHGHHHGHGGGGGGGHHHHHHGHHGGGGGGGGHHHHGGHHHGGGHGHHHHHGGFGGHFHFHGFHHFGHGHHHHGGFHHHHHGHGGFGGHHHGHHHGHFHHHHHHHHFHGGHGGGGGGHGGGHHHHGHHHGGGEEGFHHGHHGGHHHHGGGGGHHGHGGGFG4GGGGGGCGGFFFFFFFBABAB
@M02197:105:000000000-AN6RF:1:1101:13480:18014 1:N:0:1
CAGAAGGTGTGGTCCTCCGCTTATTGATATGCTTAAGTTCAGCGGGTAGTCCTACCTGATTTGAGGTCAAGTCAATAGAAAAATTGTCTCTTGCGAGACGGTTATGAGCGGGTTCCCATAAAGTTTGCTTCAAAGTCGACTGGCATAGATAATTATCACACCAAGTGACGGTCCACAAGAGATCCCACTAATGCATTTAAAGGGAGCAGACCATCCACTGAAGGAAGCCAGCAAGCCCTCACATCCAAGCCTCGCTCAAGCTCGTAAAAGCGAACAAGGTTGATAATTTAATGACACTCAAACAGGCATGCCCTTCGGAATACCAAAGGGCGCAAGGTGCGTTTAAAGATTCGATGATTCAC
+
CCCCBFFFFFBCGGGGGGGGGGGHHHHHHHHHHHHGHHHHHHHGGGCFGFHHGHHHHHHHHHHGGHHHHGHFHHHHHHHGHHHHHHHHHHHHHHGGGGGGGGGGHHHHHGGGEFHHHHHHGHHHHHHHHHHHHHHHHGGGGGHHHHHHHHHHHHHHHHHHHGHHGGHHHHHGGHGHHHHGHHHHHHHHHHHHHHHHHHHHHHHHHGGGGGGHHHGGGGGGHHHGHHGGHGHGGFFFHFDHFHGFDGHHGGEGEFHFGHFGDGGFGHGHFGGHGHFGGHHEHHFFHHHHHHGBGGFDEHHGHHHHHBFGGGGGEGGGHHHHHHHGF3GGGGGGBHHGGGGGGGGGGGGGGCCFBFFFFB@BBB
@M02197:105:000000000-AN6RF:1:1101:5570:17972 1:N:0:1
CAGAAGGTGTGGTCCTCCGCTTATTGATATGCTTAAGTTCAGCGGGTATCCCTACCTGATCCGAGGTCAACCATAGAAAAGTGTTTTAAGGTTGATGGCAAGCACCTACCGGGACTCCATAGCGAGAAAGAATTACTACGCTGAGAGCCCGATGGCACCGCCACTGACTTTAAGGGCTGCCAGGCTGGCAGGCCCCAATACCAAGCTGAGCTTGAGGGGTTGTAATGACGCTCGAACAGGCATGCCCCTCGGAATACCAAGGGGCGCAATGTGCGTTCAAAGATTCGATGACTCAC
+
EEEDDFFFFFCCGGGGGGGGGGGHHHHHHHHHHHHHHHHHHHHGGGGGHHHHHHHHHHHHHHHGG::HHHHHGHHHHHH;HGHHHH:H;H:HHHHHHH:HHGH<HHH<HHGGGGG<H9H;HHHGGGGGHHHHHHHHHHHGG;G;H<HHH:GGGGGHHHGGHHHHHHHHHHHHHHHHGHHGHHGGHHHHGGGGGGGHHHGGGHHHHGHGGHHHGGGGGGHHHHHHHGGGGGHHGHHHHHHHHHGGGGGGGHHHHHHHHHHHGGGGGFDHHGGGGGGGGGGGGGGGFFFFFFFBA?AA
@M02197:105:000000000-AN6RF:1:1101:28276:18035 1:N:0:1
CAGAAGGTGTGGTCCTCCGCTTATTGATATGCTTAAGTTCAGCGGGTATTCCTACCTGATCCGAGGTCAACATTCAGAAGTTGGGGGTTTAACGGCTTGGCCGCGCCGCGTACCAGTTGCGAGGGTCTTACTACTACGCAATGGAAGCTACAGCGAGACCGCCACTAGATTTCGGGGCCGGCTTGCCGCGAGGGCTCGCCGATCCCCAACACCAAACCCGAGGGCTTGAGGGTTGAAATGACGCTCGAACAGGCATGCCCGCCAGAATACTGGCGGGCGCAATGTGCGTTCAAAGATTCGATGACTCAC
+
CCCACFFFFDACGGGGGGGGGGGHHHHHHHHHHHHGHHHGHHHGGGGGHHHHHHHHHHHHHHHGGGGHHHHHHH:HHHG<;<HHGG9GG:H<HGGGG;GGFGFG7@F@B@3@@EFF=FFG@/@CC/.GD5GFBG0#;:2/AAGHFHH/9C00:9946?FFFFFCGFBGGGGGGFCFF;@EFECGGCFA=C/EBF.CCGGGF/CCGHHGGFA/?DFFGGGHHHFHHHHFHGGH;HH<HHFGEGGHFGHFHBGHHHG?GGGGHGGFHGHHGEGGEGGGGGHHHGGGGGGGGGGGGGGGGFFFFFFFAAAAA
@M02197:105:000000000-AN6RF:1:1101:8858:18059 1:N:0:1
CAGAAGGTGTGGTCCTCCGCTTATTGCTATGCTTAAGTTCAGCGGGTAGTCTTACTCGATTTGAGGTCAAGTTGTCAGAGATTGTCCGAAGACGGTTTGGAGCACAACATCCCGATCGGCCACCCTCGCAATTGCGAGGCACCGGCGAAGATACTTATCACGCCGTACTATGTCCAACCAAGAGTTGCACTAACACATTTGAGGTAAGCTACGGTAAGGCAGCAAACCCAAGTCCACCGCTCCCAATGCAAGATCGGAAGTGTGAGAGTACAATGACACTCAAACGAGCATACCCTTCAGAATGCCAAAGGGTGCAAGGTGCGTTCAAAGATTCGATGATTCAC
+
CCCCCFFFFFBCGGGGGGGGGGGHHHHHHHHHHHGGHHHHHHHGGGEGGHHHHHHHHGHGHGGHGHHHHHHHHHHHHHHHHHHHHHHGGGGGHGGGGGGGGHHHHHHGHHHHHGGGGGFGGGGHGHHGGGGGHHHGGGGGGHGGGHGHGGGHHHHHHHHHHGGGHGGHGHGGGGGHHHHHHHHHHHGHHHHHFHGHGHHHHHHHHHHGGHGGHGHHHHHGHHGGGGHHHHGFFGF?GGGGGHHHHHHHHHHGGGGHHHHHHHHHHHHHFFHHHHHHHHGHGGGGGHHEHGHGGHHHHHHHFHGHHHHHGEFBAHHHHGGGGHGGGGGGGEGGFFFFFFFCCBCC
@M02197:105:000000000-AN6RF:1:1101:26400:17991 1:N:0:1
CAGAAGGTGTGGTCCTCCGCTTATTGATATGCTTAAGTTCAGCGGGTAGTCTTACTCGATTTGAGGTCAAGTTGTCAGAGATTGTCCGAAGACGGTTTGGAGCACAACATCCCGATCGGCCACCCTCGCAATTGCGAGGCACCGGCGAAGATACTTATCACGCCGTACTATGTCCAACCAAGAGTTGCACTAACACATTTGAGGTAAGCTACGGTAAGGCAGCAAACCCAAGTCCACCGCTCCCGATGCAAGATCGGAAGTGTGAGAGTACAATGACACTCAAACGAGCATACCCTTCAGAATGCCAAAGGGTGCAAGGTGCGTTCAAAGATTCGATGATTCAC
+
CCCCCFFCFFBCGGGGGGGGGGGHHHHHHHHGHHHHGHHHHHHGGGGGGHHHHHHGHGHHHGHHGHHHHHHGHHHHEHHHHHHHHHHGGGGGHGGGGGGGHHHHHHHGHHHHHGGGGGGGGGGHGHHGGGGGGHHGGGGGGHGGGGGGGHHHHHHHHHGHHGGGHGGGHHHGHGGGGHHHHHHGHHGHFFHHGGFGFFFHGHHGHHHGGHGGHGHHGHHHFFGGGGHHFHFFFGFEGGGE@CGGHHGFHGHGGDGHFHHHHHGHHHHHHHHHHHHHHHGHGGGGGFGGHHHFGEHGHHGBFHHHCHHGHGHGHHHHHGFGGGGGGGGGGGGGFFFFFFFBAAAA
@M02197:105:000000000-AN6RF:1:1101:21407:18153 1:N:0:1
CAGAAGGTGTGGTCCTCCGCTTATTGATATGCTTAAGTTCAGCGGGTATTCCTACCTGATCCGAGGTCAAACTTTCAGAAGTTGGGTGTTTAACGGCGTGGCCGCGCTGTTTCCCAGTGCGAGGTGCGCTACTACGCAGAGGAAGCTACAGCGAGACCGCCACTAGATTTAGGGGACGGCGGGCGCGGAGGCTCGCCGATCCCCAACACCAAGCCCGGGGGCTTGAGGGTTGAAATGACGCTCGAACAGGCATGCCCGCCAGAATACTAGCGGGCGCAATGTGCGTTCAAAGATTCGATGATTCAC
+
CCDDDFFFFFCCGGGGGGGGGGGHHHHHHHHHHHHHHHHHHHHGGGGGHHHHHHHHHGHHHHHGGGGHHHHHHHHHHHF;H<<HGGGGGG;H<<GG;G;EGFHEE63C@;:HFH:<HCGFF*DG#?F<.@CD:DD6@?D2GE/GFAG:96CC@EFCFGGGGGGGFFGFFGGGGFGFAGFFCFF?DDHHHGGGGGCGGFGGGGHHGGFGGCFGGGGFGGHGHFHFFHGHHFEHHHFGEEE?HFCGHHHFHC1FGE?GGHHHHHHHHHGGGGGGGGGHHHHGGGGFGGGGGGGCGGFFFFFFFAA@BA
@M02197:105:000000000-AN6RF:1:1101:27422:18150 1:N:0:1
CAGAAGGTGTGGTCCTCCGCTTATTGATATGCTTAAGTTCAGCGGGTAGTCTTACTCGATTTGAGGTCAAGTTGTCAGAGATTGTCCGAAGACGGTTTGGAGCACAACATCCCGATCGGCCACCCTCGCAATCGCGAGGCACCGGCGAAGATACTTATCACGCCGTACTATGTCCAACCAAGAGTTGCACTAACACATTTGAGGTAAGCTACGGTAAGGCAGCAAACCCAAGTCCACCGCTCCCAATGCAAGATCGGAAGTGTGAGAGTACAATGACACTCAAACGAGCATACCCTTCAGAATGCCAAAGGGTGCAAGGTGCGTTCAAAGATTCGATGATTCAC
+
B@BBBFFFFFBBGGGGGGGGGGGHHHHHHHHGHFHGHHHHHHHGGGGGGHHHHFHGHGHHHGHGGGHHHHHHHHHHHHFHHHHHHHHGGGGGHGGGGGGFHHHGHHHFHHHHHGG;GG?DD:GHGHHGGGGGHGGGGGGGFHGGGGG?GGGGGHHGGGGGGGGGHGHGHHGGFGGHHGHGHFFFFFFGFFGFGFFHGFFFFFFFFFHFFHGGHHHHGFHFGFFGFFHHHHHHHGFGECEEEAFFFHFHFHH?EDDFHFHFFHHHHHHGFD5HHHEHGDFEGFFECFHGHHGFGGBEHHGFBBHFGF3GDGHFHHHHHGGGF4FFGGGGG2GFBFFFFFF3A>>>
@M02197:105:000000000-AN6RF:1:1101:26852:18165 1:N:0:1
CAGAAGGTGTGGTCCTCCGCTTATTGATATGCTTAAGTTCAGCGGGTAGTCTTACTCGATTTGAGGTCAAGTTGTCAGAGATTGTCCGAAGACGGTTTGGAGCACAACATCCCGATCGGCCACCCTCGCAATTGCGAGGCACCGGCGAAGATACTTATCACGCCGTACTATGTCCAACCAAGAGTTGCACTAACACATTTGAGGTAAGCTACGGTAAGGCAGCAAACCCAAGTCCACCGCTCCCAATGCAAGATCGGAAGTGTGAGAGTACAATGACACTCAAACGAGCATACCCTTCAGAATGCCAAAGGGTGCAAGGTGCGTTCAAAGATTCGATGACTCAC
+
BBBBBFFBFFBAGGGGGGGGGGGHHHHHHHHGHHHHHHHHHGGGGGFEGHHHHHHHHGHGHGHGGEHHHHGGHHFFHHHGEHHHHHHGGGGGHGGAFEGGHHHHHHHGHGHHHGGGGGDDG;GHGHHGGGGGHGHGGCFGGHGGGGGGGGGHHHHHHHHGHGGGHHHGGHHHHGGHHHHHHHHHHFHHHHHHHHGHGGFGFFGHHHHGFFFGGHFFHHHHGEGFFGFFHHGHHGGFECFEGGHHHFGHHFAFGDGFGHHHHHFFFHHHGEGHHHHGGEGHGGGGGHEFHHGHGHFHBFEHHHFFHHHGFGHHHHHHHGEFEFFGFGGGGCGGFFFD5FFBAAAA
@M02197:105:000000000-AN6RF:1:1101:26978:18201 1:N:0:1
CAGAAGGTGTGGTCCTCCGCTTATTGATATGCTTAAGTTCAGCGGGTAGTCTTACTCGATTTGAGGTCAAGTTGTCAGAGATTGTCCGAAGACGGTTTGGAGCACAACATCCCGATCGGCCACCCTCGCAATTGCGAGGCACCGGCGAAGATACTTATCACGCCGTACTATGTCCAACCAAGAGTTGCACTAACACATTTGAGGTAAGCTACGGTAAGGCAGCAAACCCAAGTCCACCGCTCCCAATGCAAGATCGGAAGTGTGAGAGTACAATGACACTCAAACGAGCATACCCTTCAGAATGCCAAAGGGTGCAAGGCGCGTTCAAAGATTCGATGATTCAC
+
B@AABFFFFFBBGGGGGGGGGGGHHHHHGHHGHHHHHHHHHHHGGGGGGHHHHHHHHGHHHGHHGGHHHHHHHHHHHHHFHHHFHHHGGGGGHGGFGGFFHHHEGHHGHHGHHG;GGFDDF;GHGH:GGGGGHHHCGGGG;HEGGGGGGGGG0FHHHHH<HDGGGGGGGGGHHGGGFHHHHGHGGFGFFFHHGFFFFFFFHGFGHFHFA<FFDFFFFGFFGFFFFFGHFHGGEFFE//EF//GHHGGHFEHCECEHFFFG1GFG2HHFHHHHHEFGBFEFEFB/EDEHHGF0GHHHFHFHGFHHHHGFHGHGGCH?GGGCEFGF3GGDD?BGFFFFD331AAAA
@M02197:105:000000000-AN6RF:1:1101:26464:18202 1:N:0:1
CAGAAGGTGTGGTCCTCCGCTTATTGATATGCTTAAGTTCAGCGGGTAGTCTTACTCGATTTGAGGTCAAGTTGTCAGAGATTGTCCGAAGACGGTTTGGAGCACAACATCCCGATCGGCCACCCTCGCAATTGCGAGGCACCGGCGAAGATACTTATCACGCCGTACTATGTCCAACCAAGAGTTGCACTAACACATTTGAGGTAAGCTACGGTAAGGCAGCAAACCCAAGTCCACCGCTCCCAATGCAAGATCGGAAGTGTGAGAGTACAATGACACTCAAACGAGCATACCCTTCAGAATGCCAAAGGGTGCAAGGTGCGTTCAAAGATTCGATGATTCAC
+
CCCCCFFFFFBCGGGGGGGGGGGHHHHHHHHHHHHHHHHHHHHGGGGGGHHHHHHHHGHHHGHHGHHHHHHHHHHHHHHHHHHGHHHGGGGGHGGGGGGGHHHHHHHGHHHHHGGGGGGGGGGHGHGGGGGGHHHGGGGGGHGGGGGHHGGGHHHHHHHHHGGGHGHHGGGGGGGHHHHGHHHHFFHHHGHHHHHHFHHFFFHHFHHGGHFFFFFFHHHHHHGFGFHHHHGFHGGFGGGFHHHHHHHEHEHGDFGHHHFHGGGHHHHFHGHHHGHGGEGHEAGGEGFHGHHHGHHFHGGDGHHHHHHHGGHHHHHHHGGGGHGGGFGGGGGGFFFFFFFBBCBB
@M02197:105:000000000-AN6RF:1:1101:10167:18263 1:N:0:1
CAGAAGGTGTGGTCCTCCGCTTATTGATATGCTTAAGTTCAGCGGGTAGTCTTACTCGATTTGAGGTCAAGTTGTCAGAGATTGTCCGAAGACGGTTTGGAGCACAACATCCCGATCGGCCACCCTCGCAATTGCGAGGCACCGGCGAAGATACTTATCACGCCGTACTATGTCCAACCAAGAGTTGCACTAACACATTTGAGGTAAGCTACGGTAAGGCAGCAAACCCAAGTCCACCGCTCCCAATGCAAGATCGGAAGTGTGAGAGTACAATGACACTCAAACGAGCATACCCTTCAGAATGCCAAAGGGTGCAAGGTGCGTTCAAAGATTCGATGATTCAC
+
CDCDCFFFFFCDGGGFGGGGGGGHHHHHHHHHHHHHHHHHHHHGGGGGGHHHHHHHHGHHHGHHGHHHHHHHHHHHHHHHHHHHHHHGGGGGHGGGGGGGHHHHHHHGHHHHHGGGGGFGGGGHGHHGGGGGHHHGGGGGGHGGGGGGGGGHHHHHHHHHHGGGHHGGGHHGGGGHHGHHHHHHHGGHHHFFHHHFFFHHHGHHGHHGGGFGHHGHHHHHHHFFFFHGHHHHHGF>CGGFGFHHHHHGHHHGGGGHHHHHHHHHHHHHHFHHHHHHHHGHGGGFGFHGHHFFGHHGHHHHHHHHGHHHFGGFDHHHHGGGGHGGGGGGGGGG4FFFFFFBCCBA
@M02197:105:000000000-AN6RF:1:1101:16665:18079 1:N:0:1
CAGAAGGTGTGGTCCTCCGCTTATTGATATGCTTAAGTTCAGCGGGTATCCCTACCTGATCCGAGGTCAACCGTAAAGAATGGGGGGTTATGGCAGGTGGTCACCTGGACCCTATAGCGAGAGAATTACTACGCTTAGAGCCAGACGGCACCGCCACTGATTTTAAGGGCCGCGAAACCGCGAACCCCAAGACCAAGCCGAGGCTTGAGTGGTTATAATGACGCTCGAACAGGCATGCCCCTCGGAATACCAAGGGGCGCAATGTGCGTTCAAAGATTCGATGATTCAC
+
BCBBBFFFFFCCGGGGGGGGGGGHHHHHHGGHHHHHHHHHHHHGGGGGHFHHH:H:HHG;;HH9G9G/G<H.;;HGH:H;#HHHGG9G9HHH;H;GG.CF-H<HH9GHGFFGFHGGG8GGAF/GGFGFF*8F65E79FFFFFFEFA/DFFFGGHFHFHHHGFFFGHGGFEDGFHGGEFGFFFFFFFFFHHHFGE?GGGEFGFFHFHHHGFHHHGGGFFGGGGGHHGHHFHHHHHHFE?FEEEBHGGHHHHGHHGGGGGHFHGGEEEGGFGGCGFGGGFFFFFFFBBABA
@M02197:105:000000000-AN6RF:1:1101:22080:18327 1:N:0:1
CAGAAGGTGTGGTCCTCCGCTTATTGATATGCTTAAGTTCAGCGGGTAGTCTTACTCGATTTGAGGTCAAGTTGTCAGAGATTGTCCGAAGACGGTTTGGAGCACAACATCCCGATCGGCCACCCTCGCAATTGCGAGGCACCGGCGAAGATACTTATCACGCCGTACTATGTCCAACCAAGAGTTGCACTAACACATTTGAGGTAAGCTACGGTAAGGCAGCAAACCCAAGTCCACCGCTCCCAATGCAAGATCGGAAGTGTGAGAGTACAATGACACTCAAACGAGCATACCCTTCAGAATGCCAAAGGGTGCAAGGTGCGTTCAAAGATTCGATGATTCAC
+
BCCCCFFFFFBCGGGGGGGGGGGHHHHHHHHHHGHHHHHHHHGGGGFGGHHHHHGHHGGHHGHHGHHHHHHGHHHHHHHHHHHHHHHGGGGGHGGFGGGGHHHHHHGGHHGHGGGGGGFGGGGHGHHGGGGGHHHGGGGGGHGGCGGHGGGHHHHHGHHHHGGFHHGHGGHGGGGGGGHGHHGGGGHFHHFHGGFFFFFGHHFFFHHGGHGGHHHHHHHHFHGFFFGGGHFFHFFAGGGFCFHHHHHHHHGGGEEBHGHHHHHHHHHHHGHHHGHGA5FDEFF0GFGEHHGBGHHHGHFGGHFHHHHHHGGHGHHHHGGGGHGGGGGCGGGGFFFFFFFBBAAA
@M02197:105:000000000-AN6RF:1:1101:15096:18401 1:N:0:1
CAGAAGGTGTGGTCCTCCGCTTATTGATATGCTTAAGTTCAGCGGGTAGTCTTACTCGATTTGAGGTCAAGTTGTCAGAGATTGTCCGAAGACGGTTTGGAGCACAACATCCCGATCGGCCACCCTCGCAATTGCGAGGCACCGGCGAAGATACTTATCACGCCGTACTATGTCCAACCAAGAGTTGCACTAACACATTTGAGGTAAGCTACGGTAAGGCAGCAAACCCAAGTCCACCGCTCCCAATGCAAGATCGGAAGTGTGAGAGTACAATGACACTCAAACGAGCATACCCTTCAGAATGCCAAAGGGTGCAAGGTGCGTTCAAAGATTCGATGATTCAC
+
CDCCDFFFFFCCGGGGGGGGGGGHHHHHHHHHHHHHHHHHHHHGGGGGGHHHHHHHHGHHHGHHGHHHHGHHHHHHHHHHHHHHHHHGGGGGHGGGGGGGHHHHGHHGHHHHHGGGGGGGGGGHGHHGGGGGHHHGGGGGGHGGGGGGGGGHHHHHHHHHHGGGHHHGHHGHHGGGGGHHGHGGFHHHHHHGHHHHHHHGHHHHGHHGGHFGHHHHHHGHHHGFFGHHHHGHHGFEGGGGFHHHHHHHHHHGGFGGHHHHHHHHHHHHHHHHHGHHHHGHGGGFGHHHHHGBGGGHHHHHHHHHHHHHHGHHHHHHGGGGGHGGGGGFGGGFFFFFFFFBBAA?
@M02197:105:000000000-AN6RF:1:1101:25472:18486 1:N:0:1
CAGAAGGTGTGGTCCTCCGCTTATTGATATGCTTAAGTTCAGCGGGTAGTCCTACCTGATTTGAGGTCAAATTGTCAGAAGTTGGTCTTAAAGGAGACCATTTAGAAGCTGAACCCCGTTTATAAAGCTGCTCTTCACGATGGCGTAAATAATTTATCACACCAAAGCCAGGCAACAAAGGTCCCGCTAATGCATTTCAGGAGAGCCGACCTCTGAGATGAAAAGCCCGCATACTCCCACATCCAAGCCTGATCAACAGAAAAAGCTGAAAAGGTTGAGAATTTCATGACACTCAAACAGGCATGCTCCTCGGAATACCAAGGAGCGCAAGGTGCGTTCAAAGATTCGATGATTCAC
+
BBBBBFFCFFBBGGGGGGGGGGGHHHHHGHHHHHHHHHHHHGHGGGGGEHHHHHHHHHHHHHHHGHHHHHHHHHHHHHHHHHHHGGHHHHHGHHHHGGGHHHHHGHHHHHHGHHHGGGGHHHHHHHFHHHGHHHHHHHHGHGGHGGGGHHHHHHHHGHGHHHGHHHHHHHHHHHHHHHHHHDGHHHGGGHHHHGHHHHHHHHGHGHHGGGGHHHHHHHGHHHHGGGGEHGHFGFGGHHHHGHGGHHHGBGHHHHHHHHHHHHHEHHHGHHHHHHFHHGHHHHGHHGHHHHFGGHHHFHHHHEHHHGGGGGHHHHHGHHHHHGGGGFGHHHFGGGHGBGGGGFGGGFFFFFFFAAA3A
@M02197:105:000000000-AN6RF:1:1101:4912:18462 1:N:0:1
CAGAAGGTGTGGTCCTCCGCTTATTGATATGCTTAAGTTCAGCGGGTAGTCCTACCTGATTTGAGGTCAAATTGTCAGAAGTTGGTCTTAAAGGAGACCATTTAGAAGCTGAACCCCGTTTATAAAGCTGCTCTTCACGATGGCGTAAATAATTTATCACACCAAAGCCAGGCAACAAAGGTCCCGCTAATGCATTTCAGGAGAGCCGACCTCTGAGATGAGAAGCCCGCATACTCCCACATCCAAGCCTGATCAACAGAAAAAGCTGAAAAGGTTGAGAATTTCATGACACTCAAACAGGCATGCTCCTCGGAATACCAAGGAGCGCAAGGTGCGTTCAAAGATTCGATGATTCAC
+
ABBABFFCFFBBCGFGGFGGGGGHHGHHHFFHHHGHHHHHHGHGGGEEABGHHHHHHHB5GHHHGHHHHHEHHGHGHHGGHHHHGFGHHHHHFHHHHGGFFHHHFGFFHGHHHHHGGGGHHGHHGHHHHHGHHHHHHHHGGGGFCEFGHHFHHHHHFDGFHHGHHHHHHFHGFHHHHGFFGGEGHGGGGGHHHHHGHHHGHHEAGHHGGGHFHGHHHGGHHHHFGGGEFHHGFGHGHHHHHFGGGGFHHHHHFHGFFFHHHHHGFGFFHHF312E5HGHHGFF5HHGHHHHGHEHHFHGHFHHGHGGGFDGDGEEFFFHFFGGGCEHFGGGGGGHGGGGFGGGGGFFFFFBFAAAAA
@M02197:105:000000000-AN6RF:1:1101:22013:18495 1:N:0:1
CAGAAGGTGTGGTCCTCCGCTTATTGATATGCTTAAGTTCAGCGGGTATCCCTACCTGATCCGAGGTCAACCATAGAAAAATTGGGGGTTGATGGCAAGCATCCACCAGGACTCCATAGCGAGAAGAATTATTACGCTTAGAGCCAGATGGCGCCGCCACTGATTTTAAGGGCTGCCAGTGCAGCAGGCCCCAACACCAAGCTGAGCTTGAGGGGTTATATGACGCTCGAACAGGCATGCCCCTCGGAATACCAAGGGGCGCAATGTGCGTTCAAAGATTCGATGATTCAC
+
DDDCCFFFFFCCGGGGGGGGGGGHHHHHHHHHHHHHHHHHHHHGGGGGHHHHHHHHHHHHHHHGGGGHHHHHGHHHHHHHHH<HHHGGGGGHHHHHHHGHHHHHHHHHHGHHHHHHHHHHGGGGGHHHHHFGGHHGGGGGHHHHHHHHHHHHGGGGHHHHHHHHHHHHHHHGGHHHGHHHHHGHGGGGGGGHGHGHGHGGHGFHHHGHHGGGHHHHHHHHGGGGGGHGHHHHHHGHHGGGGFGGGHHHHHGGHHHGGGGGHHHHGGFGHGGGGGGGGGGFFFFFFFCCCCC
@M02197:105:000000000-AN6RF:1:1101:23781:18563 1:N:0:1
CAGAAGGTGTGGTCCTCCGCTTATTGATATGCTTAAGTTCAGCGGGTATCCCTACCTGATCCGAGGTCAACCTGTAAAAATTGGGGGTTACTGGCAAGTAGACCTATCGAACTCAATCGCGAGAAGTATTACTACGCGTAGAGCCGACAGGCACCGCCACTGATTTTAGGGGCCGCGAAACCGCGAACCCCAATACCAAGCGAGAGCTTGAGTGGTTATAATGACGCTCGAACAGGCATGCCCCCCGGAATACCAGAGGGCGCAATGTGCGTTCAAAGATTCGATGATTCAC
+
ABBA>FFFFFBBGGFFFG?2FEGGCGGHFFHHHHHHGHHFHHHGGGGEHHHHHHHH:9<;HHH:GGE/E;H:H;:HHHG;H<GHE7FG;5:0GBEFGG;HH9HGH;;:.H/FHHGG;:G9GG9GGH9FG:<E:<GG8G6FC;HGFG9GC?8FEFFFGFFGFHHHHHFFFGGGGGGGGGGGGGGGGFFGGHHGHGFGGHGGGHHHHHGHHHHGHHHHHFGHHGGGGGHHGHHFHFHHHHGGGFFCGHHHHHFGHHHHGGGGGHHHHGGGGGGFGGGGGGGGFFFFFFFBBBAB
@M02197:105:000000000-AN6RF:1:1101:3001:18709 1:N:0:1
CAGAAGGTGTGGTCCTCCGCTTATTGATATGCTTAAGTTCAGCGGGTAGTCTTACTCGATTTGAGGTCAAGTTGTCAGAGATTGTCCGAAGACGGTTTGGAGCACAACATCCCGATCGGCCACCCTCGCAATTGCGAGGCACCGGCGAAGATACTTATCACGCCGTACTATGTCCAACCAAGAGTTGCACTAACACATTTGAGGTAAGCTACGGTAAGGCAGCAAACCCAAGTCCACCGCTCCCAATGCAAGATCGGAAGTGTGAGAGTACAATGACACTCAAACGAGCATACCCTTCAGAATGCCAAAGGGTGCAAGGTGCGTTCAAAGATTCGATGATTCAC
+
BBABBBFFFDAAFGFFFFE?FGEFGHHHGHFHHHGHHFFGHGHGGGGGGEHHFFFHGGHHHGHGGGHHHGFFHHGFHFHGHHHHHGBEGEGGHGGGGGGGHHHHHHHGHHHGHGGGGGCCDGGHGHHGGGGGHGHGGGGGEHGGGG8GGGGF/FHHH<HHGGEGGHHHEGGGCFGHHHHHGGFBFDBHHHHFHHGHGDFFHFGFHHFGFFFGFHHFHHFGHHFFFFFHFGEFHFGEGGDF1HFFHEFGHHAGGGFBHGHHGGHHHHFFF5HEHGEE3GEFGAFEGHHFGGB2GFDFFHHHHHCHHHFHHFBGEFFFFGGFGFGGGGFFGGGGFFFFFFF@BBBA
@M02197:105:000000000-AN6RF:1:1101:25754:18698 1:N:0:1
CAGAAGGTGTGGTCCTCCGCTTATTGATATGCTTAAGTTCAGCGGGTAGTCTTACTCGATTTGAGGTCAAGTTGTCAGAGATTGTCCGAAGACGGTTTGGAGCACAACATCCCGATCGGCCACCCTCGCAATTGCGAGGCACCGGCGAAGATACTTATCACGCCGTACTATGTCCAACCAAGAGTTGCACTAACACATTTGAGGTAAGCTACGGTAAGGCAGCAAACCCAAGTCCACCGCTCCCAATGCAAGATCGGAAGTGTGAGAGTACAATGACACTCAAACGAGCATACCCTTCAGAATGCCAAAGGGTGCAAGGTGCGTTCAAAGATTCGATGATTCAC
+
CCCDDFFFFFCCGGGGGGGGGGGHHHHHHHHHHHHHHHHHHHHGGGGGGHHHHHHHHGHHHGHHGHHHGHHHHHHHHHHHHHHHHHHGGGGGHGGGGGGGHHHHHHHGHHHHHGGGGGGGGGGHGHHGGGGGHHHGGGGGGHGGGHHGGGGHHHHHHHHHHGGGHGHHHHHGHGGHHGHGHHGGHHHGFHHHGHFFHHHHHHHHHHHGGHGGHHGHHHFHGHGFFFGHHHHGHGGGGGGFEGHHHHFHHHHGGECHHHHHHHHHGHHHHHHHFHHHGGGGGGF?GHHFHHG2GHHHHHHHHHHHHHHHHGHHHHHHHGGGGHGGGGGGGGGGFFFFFFFAABA?
@M02197:105:000000000-AN6RF:1:1101:3988:18668 1:N:0:1
CAGAAGGTGTGGTCCTCCGCTTATTGATATGCTTAAGTTCAGCGGGTAGTCCTACCTGATTTGAGGTCAAGTCAATAGAAAAATTGTCTCTTGCGAGACGGTTATGAGCGGGTTCCCATAAAGTTTGCTTCAAAGTCGACTGGCATAGATAATTATCACACCAGGTGACGGTCCACAAGAGATCCCACTAATGCATTTAAAGGGAGCAGACCATCCACTGAAGGAAGCCAGCAAGCCCTCACATCCAAGCCTCTCTCAAGCACGTAAAAGCTAACAAGGTTGATAATTTAATGACACTCAAACAGGCATGCCCATCCGAACACCAAAGGACGCAATGTGCGTGCAAAGATTCTATGAGTCAC
+
AAAAAF?1BBA1BFGGCAFEECEF3BGHHGFHBFGHCHHGHH1ECAAEEFBHBGCG11FBGHFB/GECAAAE1FFFDGHGF0FGC@FHFHFFHBF?E//EC>FCHHHFFEGG</EF11BGGH1BFGD1D5GFGGGHFFEC8C0AGHFHH9GHGG1<FF#/1-=#-DFGD46C<@4CCCHBGFHCCGG13CGCGFGHF8HHFHFGG?BE79G1:FF99FGFF9HGBB6G2B60B8FAB121111HEE0>?///1/@F11?/B0/GFHGF@1B2@11FB0>D@221F2D12DA22A1GAD0111GEA1B0B0B///A//2///A0CHGAA0001F3D000111A1B3DGB3113DDB1B1>>1A
@M02197:105:000000000-AN6RF:1:1101:2296:18771 1:N:0:1
CAGAAGGTGTGGTCCTCCGCTTATTGATATGCTTAAGTTCAGCGGGTATCCCTACCTGATCCGAGGTCAACCTTAAAAAAATTAGGGGTTGCTGGCAAGTAGACCTACCGGACTCAATCGCGAGGAGTATTACTACGCGTAGAGCCGTCAGGCACCGCCACTGATTTTAGGGGCCGCGAAACCGCGAACCCCAATACCAAGCGAGAGCTTGAGTGGTTATAATGACGCTCGAACAGGCATGCCCCCCGGAATACCAGAGGGCGCAATGTGCGTTCAAAGATTCGATGATTCAC
+
>>AABFFBCDAAGCGGFGEEEGGHHHHHGHHFHHHHHGHHHHHGGGGGGFGHHHHHF<H9H'HGG;;/FF<F.<HHHHH;;H<;FHH;E:GHHFHGHHGG<8-H<<FFFFG7GGHG<<FG-C:999/FHHH*DG;HG;G9GG9:H8D8;;;HHGCEEGDBGGGFGFFFGGGFGGGGGGGFFFGGFFFFGHHGFFFFFFFFFGHHHHHHHHHHGHHHHHHHFFFFGFFFBFFFHHHHHGGGGCGECEEGGHGFBGHG0EAGGGHHHFGEAEC1GGGF3A1F1FFFFDFFAAAAA
@M02197:105:000000000-AN6RF:1:1101:27472:18723 1:N:0:1
CAGAAGGTGTGGTCCTCCGCTTATTGATATGCTTAAGTTCAGCGGGTAGTCCTACCTGATTTGAGGTCAAATTGTCAGAAGTTGGTCTTAAAGGAGACCATTTAGAAGCTGAACCCCGTTTATAAAGCTGCTCTTCACGATGGCGTAAATAATTTATCACACCAAAGCCAGGCAACAAAGGTCCCGCTAATGCATTTCAGGAGAGCCGACCTCTGAGATGAAAAGCCCGCATACTCCCACATCCAAGCCTGATCAACAGAAAAAGCTGAAAAGGTTGAGAATTTCATGACACTCAAACAGGCATGCTCCTCGGAATACCAAGGAGCGCAAGGTGCGTTCAAAGATTCGATGATTCAC
+
BBBBBFFFFFBBGGGFGGCGGGGHHHHHFHGHHGFHHHHHHCHEGGEEGHFDFHHHHEH5GHFGFHFFCHDGFDHFFGHGHGHFHEHHHHBFGFGGEEGHHHHHHHHHHHHHGHHDGGEAHFHFHHFFFFHGHHHHGHHGGGGHEGGGGHHHGHGHHHGHHGFHHHHFGHCGEHHHHGGHGFGHHHHGHHHHHHFHGHHGFHGGFCFGFGHHFGGFFFGHHHHGGGFFFGHHFGHFFEBHFGGGHGHHFFEFHHFHHHHFHHHGHGHGHHGEHHGHHHHHGFFGHHFHGEHGHHGHHDHHGHHHEGGGGGHHGHHHGHGGHGGGGGHGHHGGGGHGGGGGFGFCCFFFFFFFBBA>A
@M02197:105:000000000-AN6RF:1:1101:13625:18880 1:N:0:1
CAGAAGGTGTGGTCCTCCGCTTATTGATATGCTTAAGTTCAGCGGGTAGTCTTACTCGATTTGAGGTCAAGTTGTCAGAGATTGTCCGAAGACGGTTTGGAGCACAACATCCCGATCGGCCACCCTCGCAATTGCGAGGCACCGGCGAAGATACTTATCACGCCGTACTATGTCCAACCAAGAGTTGCACTAACACATTTGAGGTAAGCTACGGTAAGGCAGCAAACCCAAGTCCACCGCTCCCAATGCAAGATCGGAAGTGTGAGAGTACAATGACACTCAAACGAGCATACCCTTCAGAATGCCAAAGGGTGCAAGGTGCGTTCAAAGATTCGATGATTCAC
+
CCCCCFFFFFCCGGGGGGGGGGGHHHHHHHHHHHHHHHHHHHHGGGGGGHHHHHHHHGHHHGHHGHHHHHHHHHHHHHHHHHHHHHHGGGGGHGGGGGGGHHHHHHHGHHHHHGGGGGGGGGGHGHHGGGGGHHHGGGGGGHGGGGGGGGGHHHHHHHHHHGGGHHHHGHHGHGGHHHHHHHHHGHHHHFHHHHHHGGHHHHHHHHHGGHGGHHHGHHHHHHGGFFHFHHHHHGGGGGGGFHGHHHHHHHHGGGGHGHHGHHHHHGHHHHHHHHHHHHGHGGGGGHHGHHGEGHHGHGHHHHHGGHHHHGHGHHHHHGGGGHGGGGGGGGFGFFFFFFFBBAAB
@M02197:105:000000000-AN6RF:1:1101:19824:18907 1:N:0:1
CAGAAGGTGTGGTCCTCCGCTTATTGATATGCTTAAGTTCAGCGGGTAGTCCTACCTGATTTGAGGTCAGATTGTCAAGAGCAGGCCGCCACCCCACGGGCAGGTCGAGGTCGGCACGGCGAGGGCGTATCCGAACCGCAGAGGCGAGGTTGATACAACGCCACGGGAGCGGGCCAACGCTGATCGGGCCAGACCGATGCTTTTAAGGGGAGCCGCCTCTCGGCAGCAAGGCCCCCAACTCCAAGCCGAACCGGGCGCAAACCCGGACGGATTGATGATATCGAGACACTCAAACAGGCATGCCCTTCGGAATACCAAAGGGCGCAAGGTGCGTTCAAAGATTCGATGATTCAC
+
CCCCDFFFFFCCGGGGGGGGGGGHHHHHGHHHHHHHHHGHHHHGGGGGGHHHHHHHHHHHHHHHGHHHHHHHHHHHHHHGHHHHHGGGGGGGHGGGGGGGGGGGHHGGGGGGGGGGGGGGGGGGGGGGGGHHGGGGGGGGGGGGGGGGGGGGGGGFFFFFFFFFFFFFFFFFFFFFFFFFFFCFFGFGGFFFFGFGGFFFGGFFGGGGGFFFFFGFFFGFGHHHHGHFFGGGGGGHHHFGGGGGGGGGGGGGGGGGHFGGFGGGGHGGHHGHHHHHHGHHGHGHHHHHGGHHHHHHHHHHGGGGGGGHHHHHHHHHHHGGGGGFBHHGGGGHGGGGGGGGGGFFFFFFFABABA
@M02197:105:000000000-AN6RF:1:1101:25920:18939 1:N:0:1
CAGAAGGTGTGGTCCTCCGCTTATTGATATGCTTAAGTTCAGCGGGTAGTCTTACTCGATTTGAGGTCAAGTTGTCAGAGATTGTCCGAAGACGGTTTGGAGCACAACATCCCGATCGGCCACCCTCGCAATTGCGAGGCACCGGCGAAGATACTTATCACGCCGTACTATGTCCAACCAAGAGTTGCACTAACACATTTGAGGTAAGCTACGGTAAGGCAGCAAACCCAAGTCCACCGCTCCCAATGCAAGATCGGAAGTGTGAGAGTACAATGACACTCAAACGAGCATACCCTTCAGAATGCCAAAGGGTGCAAGGTGCGTTCAAAGATTCGATGATTCAC
+
BBBBBFF4BBAAFGGGGCEGCGGHF5EFGGHHHHHGGFHHHHHGGGA0EGGHHFHFBAAGFFHFGGBFGHH@DFFFGDFCGHFHHGHFGGGGHCG1FEGEFHGHGHHGEHHHHGGGGG;GF/FGDHHCGGGGGGF8GGGGGHGECFGC:CGHHEG9HHHHHGGGGAGGFHFFHGGHFGGGHGFFEFGHHHGFFFFFFFFFFGFGFFGFFG?FFFHFGHFHHGGFGFFHFFGEFGGFGGGGGHGHHHFGGEHEFCGGEE>EEHHHFFB2FAFHHGDDAAGFECGEEHHEHGGA?EHBGDFGFHGHFBHHGCHEF1HHGEEAEFFD3F3A3EFGCB33@3FA?AAA
@M02197:105:000000000-AN6RF:1:1101:12901:18912 1:N:0:1
CAGAAGGTGTGGTCCTCCGCTTATTGATATGCTTAAGTTCAGCGGGTATCCCTACCTGATCCGAGGTCAACCTGTAAAAATTGGGGGTTACTGGCAAGTAGACCTATCGGACTCAATCGCGAGAAGTATTACTACGCGTAGAGCCGACAGGCACCGCCACTGATTTTAGGGGCCGCGAAACCGCGAACCCCAATACCAAGCGAGAGCTTGAGTGGTTATAATGACGTTCGAACAGGCATGCCCCCCGGAATACCAGAGGGCGCAATGTGCGTTCAAAGATTCGATGACTCAC
+
CCCCBFFFFFBCGGGGGGGGGGGHHHGHHHHHHHHHHHHHHHHGGGGGHHHHHHHH;;;<HHH8G8:;H;H9H<<HHHHHH%HHH8:GGHH9HH9HHG9H9HHH<<<;G:88:GH::H88GGGGG9GHH<HH</HGGG8GGGHH98GGGG;;/HGGGGGGHHGGGGGGGGGGGGGGGGGGGGGGGFFFHHHHGGFGGHGGGHHHGHHHHHHGHHHHHHGHFGHGGHGHGHHHHHHHHGGGGGGGGHHHHHCHHHHHGGGGGHHHHGGGGHGGGGGGGGGGFFFFFFFBCCBC
@M02197:105:000000000-AN6RF:1:1101:25106:19079 1:N:0:1
CAGAAGGTGTGGTCCTCCGCTTATTGATATGCTTAAGTTCAGCGGGTATCCCTACCTGATCCGAGGTCAACCTGTAAAAATTGGGGGTTGTAGGCAAGTAGACCTACCGGACTCAATCGCGAGGAGTATTACTACGCGTAGAGCCGACAGGCACCGCCACTGATTTTAGGGGCCGCGGAACCGCGAGCCCCAATACCAAGCGAGAGCTTGAGTGGTTATAATGACGCTCGAACGGGCATGCCCCCCGAAATACCAGAGGGCGCAATGTGCGTTCAAAGATTCGATGATTCAC
+
CCCCCFFFFFCCGGGGGGGGGGGHHHHHHHHHHHHHHHHHHHHGGGGGHHHHHHHHHHH<HHHGGG;:HH::::#HHH:;0HHH:GGG99GHHH:HHG.0<<HH<<H<G;;G:H;H;<GGGGGG9GGHH;<H<.;G9G9GGG<HH9GGGG:GHHGGGGGGGGGGGGGGGGGGGGGGGGGGGGGGGGGGHFHHHHHGGHGGGHHHHHFHHHHGHHFHFGHHHGGGGGHHGGHGGHHHHHGFGGGGGHHHGHHHHHHHGGGGGHHHHGGGGHGGGGGGGGGGFFFFFFFCBABC
@M02197:105:000000000-AN6RF:1:1101:22082:18964 1:N:0:1
CAGAAGGTGTGGTCCTCCGCTTATTGATATGCTTAAGTTCAGCGGGTATCCCTACCTGATCCGAGGTCAACCTTGAAAAAAATGGAGGTCAACGGCAGGGCAATCACACACACCAAGCGAAAAGATAAACTTACTACACCTGGGGATATGAGATCATCCGCCTTTGAATTTCAGAAGGGAGAATGCAAGCATACTCATCTTCCACGACCAAGCAAATTTGCTTGAGAGGTATTTAATGACGCTCGAACAGGCATGCCTCCCGGAATACCAGGAGGCGCAATGTGCGTTCAAAGATTCGATGATTCAC
+
CCCCCFFFFFACGGGGGGGGGGGHHHHHHHHHHHHGHHHHGHHGGGGGHHHHHHHHHHHHHHHGGGGHHHHHHHHHHHHHGGHHHHHGGHHHHGGGGGGGGGGHHHHHHGGGGGHHGGGHHHHHGHHHHHHHHHHHHHHHHHHHHHHHHGHHHHHHHHHGHGHHHHHHHHHHHHHHHHHHHHHHHGHHHHHHHGHHHHHHGGGGGHHGHHHHFGHHGHHHHHHHHHHHHHHHHHHHGGDGGHGGGHHHHGHHHGGGGGGGHHHFGHHHHHHGGGGGHHHHGFEGHGGGGGGGGGGFFFFFFFCCCCC
@M02197:105:000000000-AN6RF:1:1101:19777:19087 1:N:0:1
CAGAAGGTGTGGTCCTCCGCTTATTGATATGCTTAAGTTCAGCGGGTATCCCTACCTGATCCGAGGTCAACCTGTAAAAATTGGGGGTTGTTGGCAAGTAGACCTACCGGACTCAATCGCGAGGAGTATTACTACGCGTAGAGCCGACAGGCACCGCCACTGATTTTAGGGGCCGCGGAACCGCGAGCCCCAATACCAAGCGAGAGCTTGAGTGTTGTACTGACGCTCGAACAGGCATGCCCCGCGGAATACCACGGGGCGCAATGTGCGTTCAAAGATTCGATGATTCAC
+
CBCCCFFFFFCCGGGGGGGGGGGHHHHHGHHHHHHHHHHGFHHGGGEEHHHHHHHH.:;:H:HGG:9:HHH:H<:HHHH<<<HHHG9G9G9:H::H::;H<<HH/HHHG9GGG<H<<HG/G9GGG9::H:<H<<HG9G9GGGHHH::GGG:GHHGGGHGGGHHHHHGGGGGGGGGGHGFFGGGGHGGGHGHHHHHGGHGGGHGHHHFHHHHGHHGGFFFGGGFFFFHGHGHHHHHHGGGGCGGGHHHHHHEGGGGGGGGGHHHHGGEEFGGGGGGGGGGFFFBFFFBBBBB
@M02197:105:000000000-AN6RF:1:1101:14070:19150 1:N:0:1
CAGAAGGTGTGGTCCTCCGCTTATTGATATGCTTAAGTTCAGCGGGTAGTCTTACTCGATTTGAGGTCAAGTTGTCAGAGATTGTCCGAAGACGGTTTGGAGCACAACATCCCGATCGGCCACCCTCGCAATTGCGAGGCACCGGCGAAGATACTTATCACGCCGTACTATGTCCAACCAAGAGTTGCACTAACACATTTGAGGTAAGCTACGGTAAGGCAGCAAACCCAAGTCCACCGCTCCCAATGCAAGATCGGAAGTGTGAGAGTACAATGACACTCAAACGAGCATACCCTTCAGAATGCCAAAGGGTGCAAGGTGCGTTCAAAGATTCGATGATTCAC
+
BBBBBFFCFFBBGGGGGGGGGGGHGHHHHHGHHHHHHHHHHHHGGGGGGHHHHHHHHGHHHGHHGHHHHHHHHHHHHHHHHHHHHHHGGGGGHGGGGGGGGHHHHHHGHHHHHGGGGGFGGGGHGHHGGGGGHHHGGGGGGHGGGGGHGGGHHHHHHHHHHGGGHHHHHHHHGGGHGHHHHHGGFGHHHHHHHHGHHHHHHHHHHHHGGHFFHHHHHHHHHHGFFFGHHHHHHGGEGFFGGHHFHHHHHHHGGGGEHHFHGHHHHHHHHHHHHHHHHHGHGGGGGHHHHHHGGHFGHGHHHHHHHHHHHGHHFHHHHGGGDGFCGGGFGGGGFFFFFFFBAAAB
@M02197:105:000000000-AN6RF:1:1101:22135:19277 1:N:0:1
CAGAAGGTGTGGTCCTCCGCTTATTGATATGCTTAAGTTCAGCGGGTATCCCTACCTGATCCGAGGTCAACCTGTAAAAATTGGGGGTTCTGGCAAGCCACCGGGGGGAACTCTATAGCGGGAGTATGTACTACGCTCAGAGCCCACCGGCACCGCCACTAATTTTGAGGGCCGCGGAGACCGCGTGCCCCAATACCACGCTAGGCGTGAATGGTTAAATGACGCTCGAACAGGCATGCCCTGCGGAATACCACAGGGCGCAATGTGCGTTCAAAGATTCGATGATTCAC
+
CBCBCFFFFFCCGGGGGGGGGGGHHHHHGHHHHHHHHHHHGHHGGGFGHHHHHHHH;HH<HHHGGG;HH;HH:HHHHHH;HHHHHGGG;H:HHHH<GHGHG<GGGGG9G/9GGGGG;G;GGF8FFFFFF:F:FFFF9FFF::FFFFFFFFFFGGGFGFHHHHHFFGHHGGGGGGGGHGFFFGGGGGGGHFHHGHHGFFGHHGHGHHHGHHHHHHGFFHHGGGFFGFGFHHGHHHHHGGGGGGFHHHHHGFHHHHGGGGGHHHFGGEGHGGGGGGGGGCFFFBFFFBBBBA
@M02197:105:000000000-AN6RF:1:1101:7660:19167 1:N:0:1
CAGAAGGTGTGGTCCTCCGCTTATTGATATGCTTAAGTTCAGCGGGTAGTCTTACTCGATTTGAGGTCAAGTTGTCAGAGATTGTCCGAAGACGGTTTGGAGCACAACATCCCGATCGGCCACCCTCGCAATTGCGAGGCACCGGCGAAGATACTTATCACGCCGTACTATGTCCAACCAAGAGTTGCACTAACACATTTGAGGTAAGCTACGGTAAGGCAGCAAACCCAAGTCCACCGCTCCCAATGCAAGATCGGAAGTGTGAGAGTACAATGACACTCAAACGAGCATACCCTTCAGAATGCCAAAGGGTGCAAGGTGCGTTCAAAGATTCGATGATTCAC
+
CCCCCFFCFFBCGGGGGGGGGGGHHHHHHHHHHHHHHHHHHHHGGGGGGHHHHHHHHGHHHGHHGHHHHHGHHHHHHHHGHHHHHHHGGGGGHGGGGGGGHHHHHHHGHHHHHGGGGGGGGGGHGHHGGGGGHHHGGGGG;HGGGGGGGGHHHHHHHHHHHGGGHHHHHHGGGGGHGGHHHHHHGGHHHHHHHHHHGFHHHHHHHHHGGHGGFHGHHHHHHHGGGFHGHHFFFGGGGGGFGAGHHHGHGHGGGGCHHHHHHHHHHHHHFHHHHHHHGHGFGGGGGHHHHHGFDHHHHGHHHHHHFFHHHGHHGHHHHGGGGHGGGFCGGGGGFFFFFFFAAAAA
@M02197:105:000000000-AN6RF:1:1101:28537:19275 1:N:0:1
CAGAAGGTGTGGTCCTCCGCTTATTGATATGCTTAAGTTCAGCGGGTAGTCTTACTCGATTCGAGGTCAAGTTGTCAGAGATTGTCCGAAGACGGTTTGGAGCACAACATCCCGATCGGCCACCCTCGCAATTGCGAGGCTCCGGCGAAGATACTTATCACGCCGTACTATGTCCAACCAAGAGTTGCACTAACACATTTGAGGTAAGCTACGGTAAGGCAGCAAACCCAAGTCCACCGCTCCCAATGCAAGATCGGAAGTGTGAGAGTACAATGACACTCAAACGAGCATACCCTTCAGAATGCCAAAGGGTGCAAGGTGCGTTCAAAGATTCGATGACTCAC
+
CCDCCFFFFFCDGGGGGGGGGGGHHHHHHHHHHHHHHHHHHHHGGGGGGHHHHHHHHGHHHHGHHGGHHHHGHGHHHHHHHHHHHHHGGGGGHGGGGGGGHHHHHHHGHGHHHGGGGGGGGGGHGHHGGGGGHHHGGGGGHHGGGHGHGGGHHHHHHHHHHGGGHGHGHHHHHGGGGGHHHHGHGGGGFFHGGHHHFGHGHHHGHHHGFHGGHHGHHHHHHGGGGGGHGGHHHGHGGGEFAEEHHFHHHHGGGEGHHHHHHHHHGHHHFGFHHHG5GFGHGGGE1FHGHFGBGHHHHHHHHHHFHGHHHGHHGHHHHFEGGHGGGGGGGGGGFFFFFFFBBBBB
@M02197:105:000000000-AN6RF:1:1101:22824:19325 1:N:0:1
CAGAAGGTGTGGTCCTCCGCTTATTGATATGCTTAAGTTCAGCGGGTATCCCTACCTGATCCGAGGTCAACCTTGAAAAAAATGGAGGTCAACGGCAGGGCAATCACACACACCAAGCGAAAAGATAAACTTACTACACCTGGGGATATGAGATCATCCGCCTTTGAATTTCAGAAGGGAGAATGCAAGCATACTCATCTTCCACGACCAAGCAAATTTGCTTGAGAGGTATTTAATGACGCTCGAACAGGCATGCCTCCCGGAATACCAGGAGGCGCAATGTGCGTTCAAAGATTCGATGACTCAC
+
CCCCCFFFFFBCGGGGGGGGGGGHHHHHHHHHHGHHHHHHHHHGGGGGHHHHGHHHHHHHHHHGGGGHHHHHHHHHHHHHGGHHHHHGGHHHHGGGGGGGGGGHHHHHHGGGGGHHHGHHHHHHHHHHHHHHHHHHHHHHHHHHHHHHHHHHHHHHHHGHHHHHHHHHHHHHHHHHHHHHHHHHHHHHHGHHHHHGHHHHGGGGGHHGGHHHHHHHHHHHHHHHGGHHHHHHHFHHGGGGGHGGHHHFEHHHHGGGGGGGHHHHHHFHHHGGGGGGHHHHGEEEFCGGGGGGGGGFFFFFFFBBBBB
@M02197:105:000000000-AN6RF:1:1101:22916:19157 1:N:0:1
CAGAAGGTGTGGTCCTCCGCTTATTGATATGCTTAAGTTCAGCGGGTAGTCTTACTCGATTTGAGGTCAAGTTGTCAGAGATTGTCCGAAGACGGTTTGGAGCACAACATCCCGATCGGCCACCCTCGCAATTGCGAGGCACCGGCGAAGATACTTATCACGCCGTACTATGTCCAACCAAGAGTTGCACTAACACATTTGAGGTAAGCTACGGTAAGGCAGCAAACCCAAGTCCACCGCTCCCAATGCAGGATCGGAAGCGTGAGAGTACAATGACACTCAAACGAGCATACCCTTCAGAATGCCAAAGGGTGCAAGGTGCGTTCAAAGATTCGATGATTCAC
+
CCCC@FFFFDACGGGGGGGGGGGHHHGHHHHHHFHHHHHHHHHGGGGGGHHHHHHHHGHHHGHHGHHH3FGHGHHHHHHHHHHHHHHGGGGGHGGGGGGGHHHHHHHGGHHHHGGGGGGGGGGHGHHGGGGGHHHGGGGGGHGGGGHHGHGHHHHHHHHHHGGGHHGHHHGHGGGHHGHHHHHGHGGHHGHHHHHGHGFGHHHHHHHGGHGGHHHHHHFHHHGGGFHGHHHHHGGGGGGGHGHHHHFHHHGGGGGHGGGHHGHHHHHHHHHHHFGGDFEFGGGGGHHHHHHGGHFHHHHHHHFGHHHHHGHHCGHHHGGGGHGGGGGGGGGGFFBFFFF@BAAA
@M02197:105:000000000-AN6RF:1:1101:28501:19345 1:N:0:1
CAGAAGGTGTGGTCCTCCGCTTATTGATATGCTTAAGTTCAGCGGGTATCCCTACCTGATCCGAGGTCAACCGTAAAGAATGGGGGGTTATGGCAGGTGGTCACCTGGACCCTATAGCGAGAGAATTACTACGCTTAGAGCCAGACGGCACCGCCACTGATTTTAAGGGCCGCGAAACCGCGAACCCCAAGACCAAGCCGAGGCTTGAGTGGTTATAATGACGCTCGAACAGGCATGCCCCTCGGAATACCAAGGGGCGCAATGTGCGTTCAAAGATTCGATGATTCAC
+
BBBBAFFFFFBBGGGGGGGGGGGHHHHHHHHHHHHHHHHHHHGGGGEGHHHHHHHH0H<;HHHGGGEHHHH<99HGEHBGHHHHGG'DGG<HGHHGFCG;#;7G<:+F'FHG7H9F8FGFF?8EB0FB0BC9ACFGABBFB:F::EAFA8GGGGFHHFHGHHHHHHGGFEFFEFGDDDGFFHGFCGHFFFGFGGFEGGFGHGHHHHGHGHHHHHHHHGGGGGGH9GGHGEGHHFGGGGGGGGHHHHHHHGGHHGGE?GHEHFEEGGHGGGFFGFGGGFFFFFFFBBBBB
@M02197:105:000000000-AN6RF:1:1101:15581:19402 1:N:0:1
CAGAAGGTGTGGTCCTCCGCTTATTGATATGCTTAAGTTCAGCGGGTATCCCTACCTGATCCGAGGTCAACCTTGAAAAAAATGGAGGTCAACGGCAGGGCAATCACACACACCAAGCGAAAAGATAAACTTACTACACCTGGGGATATGAGATCATCCGCCTTTGAATTTCAGAAGGGAGAATGCAAGCATACTCATCTTCCACGACCAAGCAAATTTGCTTGAGAGGTATTTAATGACGCTCGAACAGGCATGCCTCCCGGAATACCAGGAGGCGCAATGTGCGTTCAAAGATTCGATGACTCAC
+
CCCCCFFFFFCCGGGGGGGGGGGHHHGHGHHHHHHHHHHHHHHGGGGGHHHHHHHHHHHHHHHGGGGHHHHHHHHHHHHHGGHHHHGGGHHHHGGGGGGGGGGHHHHHHGGGGGHHHGGHGGHHGHHHHHHHHHHHHHGHHHHHGHHHHHHHHHHHHFHGHHHGHHHHHHHHHHHHHHHHHGHHHGHHHHHHGHHHHHHHGHHGGHGGHHHHHHHHHHHGHGHHHHHHHHHGHFHGAFGGGHHGHHGEGGHHHGGGGFGGHGHHHHHHHHHGGGGGHGHHGGGGGGGGGGGGGGGFFFFFFFBBABB
@M02197:105:000000000-AN6RF:1:1101:20682:19298 1:N:0:1
CAGAAGGTGTGGTCCTCCGCTTATTGATGTGCTTAAGTTCAGCGGGTATCCCTACCTGATCCGAGGTCAACCTGTAAAAATTGGGGGTTACTGGCAAGTAGACCTATCGGACTCAATCGCGAGAAGTATTACTACGCGTAGAGCCGACAGGCACCGCCACTGATTTTAGGGGCCGCGAAACCGCGAACCCCAATACCAAGCGAGAGCTTGAGTGGTTATAATGACGCTCGAACAGGCATGCCCCCCGGAATACCAGAGGGCGCAATGTGCGTTCAAAGATTCGATGATTCAC
+
CDCCDFFCFFCCGGGGGGGGGGGHHHHH5DGHHHHHHHHHHHHGGGGGHHHHHHHHH;H(GH:/G:G:H:H:H<'HHHH0<<HHHGGGG::HHH0HHG;H;<HH<H<HGG:G9;H;;HG9GG9GGHH:H<<H<<HG9GG;G;<H;G;GG;;G<HGGGGGGHHGGGGGGGGGGGGGGGGGGGGGGGGGGHHHHGHFGGHGGGHHHHHHHHHHGHHGHHGHHHGGGGGHHGHHHHHGHHFFGGGFGGHHHHHHHHHHHGGGGGHHHHGGGGHGGGGFGGGGFFFFFFFFCCBAB
@M02197:105:000000000-AN6RF:1:1101:23205:19561 1:N:0:1
CAGAAGGTGTGGTCCTCCGCTTATTGATATGCTTAAGTTCAGCGGGTAGTCCTACCTGATTTGAGGTCAAACAAGTCATTAAGAGTCCCGTAAAGGACGGTTAGAAAGCAGATACCTCGGAGACACTACCTTTGACGACGATACTATCACGCCAAAAAGTGAATGAATCCTGCAAGCGGTTTCCACTAATGCATTTAAGGAGAGCCGACCTCTTGCGAAGCCCGCAACCCCCACATCCAAGCCAGAGAAACAAGTTCAATGGTTGAGAATATAATGACACTCAAACAGGCATACCCTTCGGAATACCAAAGGGTGCAAGGTGCGTTCAAAGATTCGATGATTCAC
+
CDDCCFFCFDABGGGGGGGGGGGHHGHHHHHHHGHHHHHHHHHGGGAEGFHHHHHHHHGHHHHHGHHHHHHHHHHHHHHHHHHHHHHHHGHGGHHHHHGGGGGHHHHHHHHHHHHHHHGGGGGGHHHHHHHHHHHHGGGGGGGGHHHHHHGHGGGHHGGGGHHHHHHHHHHHHHGHHHHHGGHHHHHHHHHHHHHGGHHFHGGGGGHGGGHGGGGGHHGGGGGGGFFGFGGFGHGEGGHGHHGHHHHHHHHHHHHGHGHGHHHHHHHHHHHHHHHHHGFFBHHEHGHHFGHFFGGGGGHHGHHFHHGHHGGHHFHHHHGGGGHGGGGGGFGGGFFBFFFFBAA>A
@M02197:105:000000000-AN6RF:1:1101:4607:19619 1:N:0:1
CAGAAGGTGTGGTCCTCCGCTTATTGATATGCTTAAGTTCAGCGGGTAGTCTTACTCGATTTGAGGTCAAGTTGTCAGAGATTGTCCGAAGACGGTTTGGAGCACAACATCCCGATCGGCCACCCTCGCAATTGCGAGGCACCGGCGAAGATACTTATCACGCCGTACTATGTCCAACCAAGAGTTGCACTAACACATTTGAGGTAAGCTACGGTAAGGCAGGAAACCCAAGTCCACCGCTCCCAATGCAAGATCGGAAGTGTGAGAGTACAATGACACTCAAACGAGCATACCCTTCAGAATGCCAAAGGGTGCAAGGTGCGTTCAAAGATTCGATGATTCAC
+
CCCCCFFFFFAAGGGGGGGGGGGGHHHHGHHHHHGHHHHHHHHGGGCGGFHHHFHHHGHHHGHHGHHHHHGFGHHHHHFHGHHHHHGGGEGGHGGGGGGGHHHHHHHGHHHHHGGGGGFGG;GHGHHGGGGGHHHGGGGGGHGGGGGFGGGHHHHGHHHHHGGFHGDGHHHHGGGHHGGGHFGFHGGGHHHGFFFHHGHGHGHHHHHGGGFFFHHFGFFFHHHGGGGHHHHGGGFECGFFHHGHHHHHHHHGE1GHFHHHGHGBEFHHGGGHHHHGEHGHGGGGGHGGHFHHGGHGGHGFHHFHHGHHCGGHGGHHHGGGGHGFFGGGGE4ABFFFFFFBBAAA
@M02197:105:000000000-AN6RF:1:1101:15951:19596 1:N:0:1
CAGAAGGTGTGGTCCTCCGCTTATTGATATGCTTAAGTTCAGCGGGTATTCCTACCTGATCCGAGGTCAACATTCAGAAGTTGGGGGTTTAACGGCTTGGCCGCGCCGCGTACCAGTTGCGAGGGTTTTACTACTACGCAATGGAAGCTACAGCGAGACCGCCACTAGATTTCGGGGCCGGCTTGCCGCGAGGGCTCGCCGATCCCCAACACCAAACCCGAGGGCTTGAGGGTTGAAATGACGCTCGAACAGGCATGCCCGCCAGAATACTGGCGGGCGCAATGTGCGTTCAAAGATTCGATGACTCAC
+
CCCCCFFFFFBCGGGGGGGGGGGHHHHHHHHHHHHHHHHHHHHGGGEGHHHHHHHHHHHHHHHGGGGHHHHHH::HHH;HGHHHG99GG:H;:GGGG;EFHHGG?CCBC9$A@F8G2:<1A3DF9FFGGFHHGH;;ED5GG:HGH:HG:GGGGGGFA8GGGGGAFFFFFFFFFGGGFFGGGFBFGGGGFECGGGC?GCGGGCGGGGFFFEDDFBE8GGGGEHGFHHGGHGHH<HHHHHGFDGGHGGGHHHGHHHHGFGGGHGHHHHHGHGGGGGGGGGHHHHGGGGHGGGGGGGEGGFFFFFFFCCCCC
@M02197:105:000000000-AN6RF:1:1101:11804:19678 1:N:0:1
CAGAAGGTGTGGTCCTCCGCTTATTGATATGCTTAAGTTCAGCGGGTAGTCTTACTCGATTTGAGGTCAAGTTGTCAGAGATTGTCCGAAGACGGTTTGGAGCACAACATCCCGATCGGCCACCCTCGCAATTGCGAGGCACCGGCGAAGATACTTATCACGCCGTACTATGTCCAACCAAGAGTTGCACTAACACATTTGAGGTAAGCTACGGTAAGGCAGCAAACCCAAGTCCACCGCTCCCAATGCAAGATCGGAAGTGTGAGAGTACAATGACACTCAAACGAGCATACCCTTCAGAATGCCAAAGGGTGCAAGGTGCGTTCAAAGATTCGATGATTCAC
+
BCCCCFFFFFBCGGGGGGGGGGGHHHHHHHHHHHHHHHHHFHHGGGGGGHHHHHHHHGHHHGHHGGHHHHHHHHHHHHHHHHHHHHHGGGGGHGGGGGGGHHHHHHHGHHHHHGGGGGGGGGGHGHHGGGGGHHHGGGGGGHGGGGGGHHGHHHHHHHHHHGGGGHGHHGGHHGGHHHHHHHGHGHHHHGHFHGHHHHHHHGGHHHHGFGGGHHHHHGHHGHGGGGGHHHHHHFFEGGGGHHHHHHHHGHHGGGGGHHHHHHHHHHHHHHGHHHHHFHGHGGGGGHHHHGCCGHHHHHHHHHHGHHHHHGHHHHHGHGGGGHGGGGGGGGGGFFFFFFFBCCBB
@M02197:105:000000000-AN6RF:1:1101:5655:19769 1:N:0:1
CAGAAGGTGTGGTCCTCCGCTTATTGATATGCTTAAGTTCAGCGGGTATCCCTACCTGATCCGAGGTCAACCTTGAAAAAAATGGAGGTCAACGGCAGGGCAATCACACACACCAAGCGAAAAGATAAACTTACTACACCTGGGGATATGAGATCATCCGCCTTTGAATTTCAGAAGGGAGAATGCAAGCATACTCATCTTCCACGACCAAGCAAATTTGCTTGAGAGGTATTTAATGACGCTCGAACAGGCATGCCTCCCGGAATACCAGGAGGCGCAATGTGCGTTCAAAGATTCGATGATTCAC
+
CCCCCFFCFFCCGGGGGGGGGGGHHHHHHHHHHHHHHHHHHHHGGGGGHHHHHHHHHHHHHHHGGGGHHHHHHHHHHHHGGGHHHHHGEHGHHGGGGGGGGGGGHHHHHHGHGGHHHGHHHHGHHHHHHHHHHHHHHHHHHHHGHHHHHHHHHHEHHHHGHHHGHHHHHHHHHHHHHHGHHHGGHHHHHHHHHHHHHHFHGGGGGHHGHHHHGHHGHGFHHFHHHHHHHGHHHHFHGGE?GHHEGGHHHHHHHGGGGGGGHHHHGHHHHGAGGFE2HHHHGCGGHGGGGGGGCGGFFFFFFFAAAAB
@M02197:105:000000000-AN6RF:1:1101:7769:19745 1:N:0:1
CAGAAGGTGTGGTCCTCCGCTTATTGATATGCTTAAGTTCAGCGGGTAGTCCTACCTGATTTGAGGTCAAGTCAATAGAAAAATTGTCTCTTGCGAGACGGTTATGAGCGGGTTCCCATAAAGTTTGCTTCAAAGTCGACTGGCATAGATAATTATCACACCAAGTGTCGGTCCACAAGAGATCCCACTAATGCATTTAAAGGGAGCAGACCATCCACTGAAGGAAGCCAGCAAGCCCTCACATCCAAGCCTCGCTCAAGCTCGTAAAAGCGAACAAGGTTGATAATTTAATGACACTCAAACAGGCATGCCCTTCGGAATACCAAAGGGCGCAAGGTGCGTTCAAAGATTCGATG
+
BCBBCFFFFFCCGGGGGGGGGGGHHHHHHHHHHHHHHHHGHHHGGGGGGGHHHHHHHHHHHHHHGHHHHHHHHHHHHHHHHHHHHHHHHHHHGHGGGGGGGGGGHHHHHGGGEFHHHHHHHHHHHHHHHHHHHHHHHGGGGGHHHHHHHHHHHHHHHHHHGGGHHHHHHGGHGGHHHHHHHHHHHHHHHHGHHHGHHHHHHHHHGHGHHHGGGHHGHHHHHGHHHHGHGHHGHHGGHHHHFHHHGGHHGGGGGHHHHHGGGGGHHHGHGGGHHHHHHHHHHHHFHHFHHHHHHHFGGHHEGGGHGFFHGGGGGGGHHHHHFGFHHHGGGGGHHHGFGGGGGGGGFFFCFFFCCBCC
@M02197:105:000000000-AN6RF:1:1101:12249:19921 1:N:0:1
CAGAAGGTGTGGTCCTCCGCTTATTGATATGCTTAAGTTCAGCGGGTATTCCTACCTGATCCGAGGTCAACATTCAGAAGTTGGGGGTTTAACGGCTTGGCCGCGCCGCGTACCAGTTGCGAGGGTTTTACTACTACGCAATGGAAGCTACAGCGAGACCGCCACTAGATTTCGGGGCCGGCTTGCCGCGAGGGCTCGCCGATCCCCAACACCAAACCCGAGGGCTTGAGGGTTGAAATGACGCTCGAACAGGCATGCCCGCCAGAATACTGGCGGGCGCAATGTGCGTTCAAAGATTCGATGATTCAC
+
CCCCCFFFFFCCGGGGGGGGGGGHHHGHHHHHHHHHHHHHHHHGGGGGHHHHHHHHHHHHHHHGGGGHHHHHHH:HHG;HH<HHGG9EGGHHHGGG;;?9GG@@CDGCF9CCCFG:=;BBB/AD:;BEG7GHGH<:BACFG&FFCGFGHGGFGGABA4FFFFFFFFFFGFGGFGGDFFGGGECGGCFCCHFGGGGFGGCGFFEGFGFDGFAGGGGHGGFHHHFFFCGHHGHHGHHGHH?GGGGHHGGHGHFHGGHGGGGGGHHHHHHGHGGGGGGGGGGHHHGGGGHGGGGGGGGGGFFFFFFFBBCBB
@M02197:105:000000000-AN6RF:1:1101:16977:19908 1:N:0:1
CAGAAGGTGTGGTCCTCCGCTTATTGATATGCTTAAGTTCAGCGGGTAGTCTTACTCGATTTGAGGTCAAGTTGTCAGAGATTGTCCGAAGACGGTTTGGAGCACAACATCCCGATCGGCCACCCTCGCAATTGCGAGGCACCGGCGAAGATACTTATCACGCCGTACTATGTCCAACCAAGAGTTGCACTAACACATTTGAGGTAAGCTACGGTAAGGCAGCAAACCCAAGTCCACCGCTCCCAATGCAAGATCGGAAGTGTGAGAGTACAATGACACTCAAACGAGCATACCCTTCAGAATGCCAAAGGGTGCAAGGTGCGTTCAAAGATTCGATGATTCAC
+
BBCCCFFFFFABGGGGGGGGGGGGHHHHFHFGHGGHHHHHHHHGGGGGGHHHHHHHGGHHHGHHFHHHHHHHHHHHHHHHHHHHHHHGGGGGHGGGGGGGGGHGHHHGHHHHHGGGGGGGGGGHGHHGGGGGHHHGGGGDFHGGGGGGGGGHHGHHHHHHHGGGGGHHGGGHGGGHHHHGHHGGFGGHHHFFHHHGHGFFFGGHGHHGGHGGHHHHHFGGHGGGGGFFFHHFHGFEGGGGGHHFHHFEFFHGGGGHHHHHGFHBHHHHFHGHHHHGHGEEGGFEGHHG3HHHGFEFGHFHHHGHGGHHHGHHHGHHCGGGGHFGGGGGGGGGFFFFBFFBBBAB
@M02197:105:000000000-AN6RF:1:1101:19179:19949 1:N:0:1
CAGAAGGTGTGGTCCTCCGCTTATTGATATGCTTAAGTTCAGCGGGTAGTCTTACTCGATTTGAGGTCAAGTTGTCAGAGATTGTCCGAAGACGGTTTGGAGCACAACATCCCGATCGGCCACCCTCGCAATTGCGAGGCACCGGCGAAGATACTTATCACGCCGTACTATGTCCAACCAAGAGTTGCACTAACACATTTGAGGTAAGCTACGGTAAGGCAGCAAACCCAAGTCCACCGCTCCCAATGCAAGATCGGAAGTGTGAGAGTACAATGACACTCAAACGAGCATACCCTTCAGAATGCCAAAGGGTGCAAGGTGCGTTCAAAGATTCGATGATTCAC
+
DDCDDFFFFFCCGGGGGGGGGGGHHHHHHHGHHHHHHHHHHHHGGGGGGHHHHHHHHGHHHGHHGHGHHHHHHHHHHHHHHHHHHHHGGGGGHGGGGGGGHGHHHHHGHHHGH:GGGG;GG;GHGHHGGGGGHHHGFGGGGHGGGGGGGGGHHHHHHHHHHGGGGGHHHHGGGGGHHGHGHHGGGHHGFFFFGHHFFGHHHHGHHHHGGHGFFHGHHHGHFHGGGGHHHFFFFGFEFGGGGHFHHHFGHHGGGGGHHHHHHGHHHHHGHHHHHHHHFHGHGGGFGGHHFFHHGHHGHFGHHHGHGGHHHGHHHHHHHGGGGHGGFGCGFGGGFFFFFFFBBAAA
@M02197:105:000000000-AN6RF:1:1101:16750:20259 1:N:0:1
CAGAAGGTGTGGTCCTCCGCTTATTGATATGCTTAAGTTCAGCGGGTAGTCTTACTCGATTTGAGGTCAAGTTGTCAGAGATTGTCCGAAGACGGTTTGGAGCACAACATCCCGATCGGCCACCCTCGCAATTGCGAGGCACCGGCGAAGATACTTATCACGCCGTACTATGTCCAACCAAGAGTTGCACTAACACATTTGAGGTAAGCTACGGTAAGGCAGCAAACCCAAGTCCACCGCTCCCAATGCAAGATCGGAAGTGTGAGAGTACAATGACACTCAAACGAGCATACCCTTCAGAATGCCAAAGGGTGCAAGGTGCGTTCAAAGATTCGATGACTCAC
+
CCCCCFFFFFBCGGGGGGGGGGGHHHHHHGHHHHGGHHHHHHHGGGGFGGHHHHHHHGHHHGHHGHHHHGHHHHHHHHHHHHHHHHHGGGGGHGGGGGGGHHHHHHHGHHHHHGGGGGGGGGGHGHHGGGGGHHHGGGGGGHGGGGGGGGGHHHHHHHHHHGGGHGHGGHHHHGGHHHHHHHHGHHHHFHHFHHFHHHHHHHHHHHHGGGGGHHHHHHHGHHGGGGGHHHHHHGGEGGGGEHHHHGHGHHHGGGGHHHHHHGHHGHHHHGHHHHHHHGGHGGGGGGHHFHHGGHHEHHHHHGHFCHHHHGHHHHHHHGGGGHGGGGGGGGGGFFFFFFFBBABB
@M02197:105:000000000-AN6RF:1:1101:14045:20384 1:N:0:1
CAGAAGGTGTGGTCCTCCGCTTATTGATATGCTTAAGTTCAGCGGGTATCCCCACCTGATCCGAGGTCAATCGAGAGAATTGTGGGGGTTTGGCGGCAGGAAGGACACTGGATGATCGGCGAATGATACTACTACGCCGAGTGCCCGTGACTTTCCGCCGTTGATTTTGGGAGGGGAGACACCGCAACAAGGCAGGCTCTTCCTCCATGACCACGCAAAAGTGCTTGAGTTGATTTTAGTGACGCTCGAACAGGCATGCCTCCCGGAATGCCAGGAGGCGCAATGTGCGTTCAAAGATTCGATGATTCAC
+
CCCCCFFFFFCCGGGGGGGGGGGHHHHHHHHHHHHHHHHHHHHGGGGGHHHHGHGGHHHHHHHGGGGHHHHHGHGHGGHHGHGHGGGGFFGGGHGGGGGGGHHGHHHHHHHHHHHHHGGGGGGGHFHHHHHHHHHGGGGGGGHHGGGGGGGGGGGGGGGHHGHHGGFHGGGHGHHHHHGFFGGHHHHHHHHHHHGHHHHHGGHHHGGHHHGGGGHHHHHHHHHHHGHHHHHFHHHGHHGGGGGGHHGGHHHHHGHHGGGGGGGHHHHHHHCGHHGGGGGHHHHGGGGHGGGGGGGGGGFFFFFFFBCCBB
@M02197:105:000000000-AN6RF:1:1101:14013:20625 1:N:0:1
CAGAAGGTGTGGCCTCCGCTTATTGATATGCTTAAGTTCAGCGGGTAGTCCTACCTGATTTGAGGTCAAATAGTTCAAAAATTGTCCGAATAGATTGGACCGTTAGAGAGCAGCTACACTCAACATCCCCACTTATAGATGTAGATAATTATCACACCAAAGTGGAGAACAGTAACCACTAATGCATTTAAGGAGAGCCGACTTAGAAAGCCAGCAGCCCCCACATCCAAATCCTTAAGTCGTCATTACAACAACTGAAGGTTTGAGAATTTAATGACACTCAAACAGTCATACTCCTCGGAATACCAAGGAGTGCAAGGTGCGTTCAAAGATTCGATGACTCAC
+
CCCCCFFFFFCCGGGGGGGGGGHHHHHHHHHHHHHHHHHHGHGGGEGGHHHHHHGHHHHHHHHGHGHHHGHHHHHHHHHHHHHHHGHGGGGGHHHHGHHHHGGGGGGHHGHHHGHHHHHHHHHHGHHHHHHGHHHHHHHHHHHHHHHHHHHHHHHHHGHHHHHHHGHHHHHHHHHHHHHHHHHGHGHHHHHHHHHHGHHGHHHGHHHHHHHHHHGGGGGGGGHHHGHHHHHGGGGHGGGGGGHHHGHHHHHHHHHEGHHGHHHGHHHHGFFHHHHHHHFGHHHHFFHHFHHHGGEGEAGFFCGHHGHHHHHHGGHFHCCGGGGGGGGGGGGGGFFFFFFFA@A>A
@M02197:105:000000000-AN6RF:1:1101:20056:20672 1:N:0:1
CAGAAGGTGTGGTCCTCCGCTTATTGATATGCTTAAGTTCAGCGGGTAGTCTTACTCGATTTGAGGTCAAGTTGTCAGAGATTGTCCGAAGACGGTTTGGAGCACAACATCCCGATCGGCCACCCTCGCAATTGCGAGGCACCGGCGAAGATACTTAACACGCCGTACTATGTCCAACCAAGAGTTGCACTAACACATTTGAGGTAAGCTACGGTAAGGCAGCAAACCCAAGTCCACCGCTCCCAATGCAAGATCGGAAGTGTGAGAGTACAATGACACTCAAACGAGCATACCCTTCAGAATGCCAAAGGGTGCAAGGTGCGTTCAAAGATTCGATGATTCAC
+
CCCCCFFFFFCCGGGBGGGGGGGHHHFHHHHHHHHHHHHHHHHGGGGGGHHHHHHHHGHHHGHHGHHHHHHHHHHHHHHHHHHHHHHGGGGGHGGGGGGGHHHHHHHGHHHHHGG;GGGGGGGHGHHGGGGG<HHGGGGGGHGGGGGGCGGHHHHHHHHHHGGGHHHGHHGGGGGHHGGGHHHHGFHGHHGHHHHHHFHGHGHHHHHGGHGGHHGHHHFHHHGGGGFGHHHGHGGFGGFGHGHHHHHHHHHGGGGHHHHHHHGHHHHHHHHHHHHHHGGHGGFAGHHHHHHGGHGHHHHHHHHHHHHHHGHHGHGHHGGGGHGGGGGGGGGGFFFFFFFCCCAC
@M02197:105:000000000-AN6RF:1:1101:26111:20616 1:N:0:1
CAGAAGGTGTGGTCCTCCGCTTATTGATATGCTTAAGTTCAGCGGGTAGTCCTACCTGATTTGAGGTCAAATTGTCAGAAGTTGGTCTTAAAGGAGACCATTTAGAAGCTGAACCCCGTTTATAAAGCTGCTCTTCACGATGGCGTAAATAATTTATCACACCAAAGCCAGGCAACAAAGGTCCCGCTAATGCATTTCAGGAGAGCCGACCTCTGAGATGAAAAGCCCGCATACTCCCACATCCAAGCCTGATCAACAGAAAAAGCTGAAAAGGTTGAGAATTTCATGACACTCAAACAGGCATGCTCCTCGGAATACCAAGGAGCGCAAGGTGCGTTCAAAGATTCGATGATTCAC
+
CCCBBFFFFFBCGGGGGGGGGGGHHHHHHHBHHHHHHHHHHHHGGGGGGHHHHGHHHHHHHHHHGHHHHHHHHHHHHHHHHHHHGGHHHHHHHHHHHGGHHHHHHHHHHHHHHHHGGGGHHHHHHHHHHHHHHHHHHHHGGGGHGGGGHHHHHHHHHHHHHHGHHHHHHHHHHHHHHHHHHFGHHHHHGGHHHHHHHHHHHGECEHHGGGHGGGHHHHHHHHHGGGGGHGHGFGHGHGHFHFGFHGHGHGHHHHEHHHHHHHHGHHHGHHFHGFHFFHHG5FFFHFHHGGFFHHHHHHGHHHHHGGEE2EGFEHHHGHFHHGGGCGHHGFGEECGGGGGGGGCFGFFFFFFFBBAAB
@M02197:105:000000000-AN6RF:1:1101:13847:20650 1:N:0:1
CAGAAGGTGTGGTCCTCCGCTTATTGATATGCTTAAGTTCAGCGGGTATCCCTACCTGATTCGAGGTCAATCGAGAGAATTGTGGGGGTTTGGCGGCAGGAAGGACACTGGATGATCGGCGAATGATACTACTACGCCGAGTGCCAGTGACTTTCCGCCGTTGATTTTGGGAGGGGAGACACCGCAACAAGGCAGGCTCTTCCTCCATGACCACGCAAAAGTGCTTGAGTTGATTTTAGTGACGCTCGAACAGGCATGCCTCCCGGAATGCCAGGAGGCGCAATGTGCGTTCAAAGATTCGATGACTCAC
+
AABBBFFFFDA@GGGGGGGGGGGHGHGHHHHGHHHGHHHHHHHGGGGGHGFHHHHHHGHHHHGHHGEHHEHGGHGHGGFHHHHHGGGGEEGFGFEGGGGGFHHFCGGHHGFFHHHHHGGGGCGGHHHEHGHGHHHGGGGGGFHGHHHGHGHGGFGGGGGGGGGFFFGHFGFGGFHHDFFFFFFFHHHGFFFFFFGD?FFFEFFFFFBFFEFF4EFFEGBHGBBGFFFFFFFFBFFF2BE?///E0/B2FDGF1101FA/A///B22A10A0CB0CEE0A1A3GEA0A1F13FEBGE1C1CFD1@@A>111
@M02197:105:000000000-AN6RF:1:1101:9454:20715 1:N:0:1
CAGAAGGTGTGGTCCTCCGCTTATTGATATGCTTAAGTTCAGCGGGTAGTCCTACCTGATTTGAGGTCAAGTCAATAGAAAATTGTCTCTTGCGAGACGGTTATGAGCGGGTTCCCATAAAGTTTGCTTCAAAGTCAACTGGCATAGATAATTATCACACCAAGTGACGGTCCACAAGAGATCCCACTAATGCATTTAAAGGGAGCAGACCATCCACTGAAGGAAGCCAGCAAGCCCTCACATCCAAGCCTTGCTCAAGCTCGTAAAAGCGAACAAGGTTGATAATTTAATGACACTCAAACAGGCATGCCCTTCGGAATACCAAAGGGCGCAAGGTGCGTTCAAAGATTCGATGACTCAC
+
BBBBAFFFFFBBFGGGGGGGGGGHHHHHHHHHHHFHHHHHHHHGGGGGGHHHHHHHHHHHHGHHFHHHHHHHHEHHHHHHHHHHHHHHHHHGFGGGGGGGEFEHGHHHGGGFFHHGHHHHHHHHHHHHHHHHHHHHHHHHHHGFGHHHHHHHHHHHHHHHHHHGGHHHGGGGGHGHHHHHGFHHHGHHHHHHHHHHHHHHHHHHHHHHGGGGGGHHGGHHHGHHGGGHGHGHHGGGHGHHHG1CCFHHGGHHGGHGGFGFFGGGHGHGGGHGHHHHHHGHEHHGHHFFDBHHFHFFGHHHHHGHFHHGGGGGGGHHHFFGFHBFFEEFGGHHHHGCGGFFGGGGGGGGFFFFDDB1A1AAA
@M02197:105:000000000-AN6RF:1:1101:11808:20767 1:N:0:1
CAGAAGGTGTGGTCCTCCGCTTATTGATATGCTTAGGTTCAGCGGGTATCCCTACCTGATCCGAGGTCAACCTGTAAAAATTGGGGGTTACTGGCAAGTAGACCTATCGGACTCAATCGCGAGAAGTATTACTACGCGTAGAGCCGACAGGCACCGCCACTGATTTTAGGGGCCGCGAAACCGCGAACCCCAATACCAAGCGAGAGCTTGAGTGGTTATAATGACGCTCGAACAGGCATGCCCCCCGGAATACCAGAGGGCGCAATGTGCGTTCAAAGATTCGATGATTCAC
+
CCCCCFFFFFBCGGGGGGGGGGGHHHHHHHHHHHHHHHHHHHHGGGGGHGHHHHHH;;<;H::9GG9HHHH::G:HHHH;H;HHH9:GGHH:H::HHGH<<;HHH;HHG:GG9H/HHHGGGGGGGHHHGHHH<<HG9::GG;HH:GGGGG/GHHGGGGGGHGGGGGGGGGGGGGGGGGGGGGGGFGFGHGHHHFHGGHGGGHHHHHHHHHHGGHHFHHHHHGGGGGHHGHHHHHHHHHGGGGGGGHHHHHHHHHHHGGGGGGHHHGGGGHGGGGGGGGGGFFFFFFFCCBBC
@M02197:105:000000000-AN6RF:1:1101:9160:20831 1:N:0:1
CAGAAGGTGTGGTCCTCCGCTTATTGATATGCTTAAGTTCAGCGGGTAGTCTTACTCGATTTGAGGTCAAGTTGTCAGAGATTGTCCGAAGACGGTTTGGAGCACAACATCCCGATCGGCCACCCTCGCAATTGCGAGGCACCGGCGAAGATACTTATCACGCCGTACTATGTCCAACCAAGAGTTGCACCAACACATTTGAGGTAAGCTACGGTAAGGCAGCAAACCCAAGTCCACCGCTCCCAATGCAAGATCGGAAGTGTGAGAGTACAATGACACTCAACCGAGCATACCCTTCAGAATGCCAAAGGGTGCAAGGTGCGTTCAAAGATTCGATGATTCAC
+
CCCCCFFFFFCBGGGGGGGGGGGHHHHHHHHHHHHHHHHHHHHGGGGGGHHHHHHHHGHHHGHHGHHHHHHHHHHHHHHHHHHHHHHGGGGGHGGFGGGGHHHHHHHGHHHHHGGGGGGGGGGHG<HGGGGGHHHGGGGGGHGGGGGGHGGHHHHHHHHHHGGGHHGHGGGHHGGGGHHHHHGGHHHGFGHHHHHHHHHHHHHHHHHGGHGGGHFFHGHHHHGGGGGHHHGHHFFEGGGGHGHHHFFHHHHGGGGHHHHHHHHHGHHHGHHHHHGHFHHHGEEGGHHHHFFGGFHHFGHHHHHHHHHHHGGFDGHGHGFGGCGGGGGGGEGGFBFFFFFBBBA@
@M02197:105:000000000-AN6RF:1:1101:19158:20820 1:N:0:1
CAGAAGGTGTGGTCCTCCGCTTATTGATATGCTTAAGTTCAGCGGGTATCCCTACCTGATCCGAGGTCAATCGAGAGAATTGTGGGGGTTTGGCGGCAGGAAGGACACTGGATGATCGGCGAATGATACTACTACGCCGAGTGCCAGTGACTTTCCGCCGTTGATTTTGGGAGGGGAGACACCGCAACAAGGCAGGCTCTTCCTCCATGACCACGCAAAAGTGCTTGAGTTGATTTTAGTGACGCTCGAACAGGCATGCCTCCCGGAATGCCAGGAGGCGCAATGTGCGTTCAAAGATTCGATGATTCAC
+
BBBBBFFBFFBBGGGBGGGGGGGHHHHHHHGHHHHHHHHHHHHGGGEGHHHHHHHHHHHHHHHGGGGHHHHHGHGHGGGGHHHHGGGGEFGGGHGGGGGGGHHGHHHHHHHHHHHHHGGGGGGGHGHHHHHHHHHGGGGGGGHHHHHHGGGGGGGGGGGHHHGGGGGGGGGHGGFHHGGFFGGHGFDHHHHHGHHHHHFHGGGHHHHHHHFFFGHHGGHHHHHGHHHHGHHHHHHHEHDEEGGGFHGFGGGHHHHHGGGGEGGHHHHGHHHGHHFGFGEGGBHGGGEFGGGGGFFGGGFFFFFBFAA?AB
@M02197:105:000000000-AN6RF:1:1101:12410:20795 1:N:0:1
CAGAAGGTGTGGTCCTCCGCTTATTGATATGCTTAAGTTCAGCGGGTAGTCTTACTCGATTTGAGGTCAAGTTGTCAGAGATTGTCCGAAGACGGTTTGGAGCACAACATCCCGATCGGCCACCCTCGCAATTGCGAGGCACCGGCGAAGATACTTATCACGCCGTACTATGTCCAACCAAGAGTTGCACTAACACATTTGAGGTAAGCTACGGTAAGGCAGCAAACCCAAGTCCACCGCTCCCAATGCAAGATCGGAAGTGTGAGAGTACAATGACACTCAAACGAGCATACCCTTCAGAATGCCAAAGGGTGCAAGGTGCGTTCAAAGATTCGATGATTCAC
+
CCCBCFFBFFCCGGGGGGGGGGGHHHHHHHHHHHHHHHHHHHHGGGGGGHHHHHHHHGHHHGGHGHHHHHHHHHHHHHHHHHHHHHHGGGGGHGGGGGGGHHHHHHHGHHHHHGGGGGFDGGGHGHHGGGGGHHHGGGGGGHGGGGGHHGGHHHHHHHHHHGGGHHGGHHHGGGHHHHHGHHHHFGHHHHHHHHFHHHHHHHHHHHHGGHGGHHHHHFGHHHGGGGHHHHGGHGGGGGGGHGHHHHHHHHGGGGGHHHHHHFHHHHHHFHGHHHHHHHGHGGGGGHHHHHGFGHHFHHHHHHHHHHHHHGHHHHHHHGGGGHGGGGGGGGGGFFFFFFFBBBBB
@M02197:105:000000000-AN6RF:1:1101:23312:20897 1:N:0:1
CAGAAGGTGTGGTCCTCCGCTTATTGATATGCTTAAGTTCAGCGGGTATCCCTACCTGATCCGAGGTCAAACTTAGAAGGTTGGAGGTTGTTGGCAAGTATCCAACTAGAACTCTATAGCGAGGAGTATTACTACGCTTAGAGCCAAGCGGCACCGCCACTGATTTTAAGACCGACCGTTTTACGGGTAAGGTCCAATACCAAGCAGAGCTTGAGTGTTGTACTGACGCTCGAACAGGCATGCCCCGCGGAATACCACGGGGCGCAATGTGCGTTCAAAGATTCGATGATTCAC
+
CCCCCFFFFFBCGGGGGGGGGGGHHGHHHHHHHHHHHHHHHHHGGGGGHHHHHHHGHHH<H;HCGGG:HHH:H:HHHHHHHGHG;HGF;HG:H::HH9HH:H:HH:HHHH;HHHHHH<HHG:GGGGCGHHHH0HHGGGGGHGHHHG<HGGGGGGGGGGHHHHHHHHHHHHHHHGGGGGHHGGGGHHHHHHHHGGHHGGHGHGHHHHHHFHFHGHGHHHHHHGGGGGGGHGGHHHHHHHHHGGCGGGGHHHHHCHGGGGGGGGGHHHGGGGGGGGGGGGGGGGBFFFFFFBBBAA
@M02197:105:000000000-AN6RF:1:1101:8418:20973 1:N:0:1
CAGAAGGTGTGGTCCTCCGCTTATTGATATGCTTAAGTTCAGCGGGTAGTCTTACTCGATTTGCGGTCAAGTTGTCAGAGATTGTCCGAAGACGGTTTGGAGCACAACATCCCGATCGGCCACCCTCGCAATTGCGAGGCACCGGCGAAGATACTTATCACGCCGTACTATGTCCAACCAAGAGTTGCACTAACACATTTGAGGTAAGCTACGGTAAGGCAGCAAACCCAAGTCCACCGCTCCCAATGCAAGATCGGAAGTGTGAGAGTACAATGACACTCAAACGAGCATACCCTTCAGAATGCCAAAGGGTGCAAGGTGCGTTCAAAGATTCGATGATTCAC
+
BBBBBFFFFFBAGGGGGGGGGGGHHHHHHHHHHHHHHHHHHHHGGGGGGHHHGHHHHGHHHGHEGGGGGHHHHHHHHHHHHHHHHHHGGGGGGGGGGGGGHHHHHHHGHHHHHGG;GGDDGGGHGHHGGGG;HHHGGGGGGHGGGGGHHGGHHHHHGGGGGGGGGHHFGHHHHGGHHHHGHHHGFGGGFFHHHHHFHHHHHGGHHHFFGFGGHHHHHGGHHHGGGGGHHHHHGGGFGGGGFHGHHHHHHHHGGGGHHGHHHGHHHHHHHHHHHHHHHHGHGGGEGHHHHHHCGHHHHHHGHHHHHHHHGGHGHHHHHGGGGHGGGGGGGGGGFFFFFFFCBAAA
@M02197:105:000000000-AN6RF:1:1101:17689:21013 1:N:0:1
CAGAAGGTGTGGTCCTCCGCTTATTGATATGCTTAAGTTCAGCGGGTAGTCTTACTCGATTTGAGGTCAAGTTGTCAGAGATTGTCCGAAGACGGTTTGGAGCACAACATCCCGATCGGCCACCCTCGCAATTGCGAGGCACCGGCGAAGATACTTATCACGCCGTACTATGTCCAACCAAGAGTTGCACTAACACATTTGAGGTAAGCTACGGTAAGGCAGCAAACCCGAGTCCACCGCTCCCAATGCAAGATCGGAAGTGTGAGAGTACAATGACACTCAAACGAGCATACCCTTCAGAATGCCAAAGGGTGCAAGGTGCGTCCAAAGATTCGATGATTCAC
+
BBBBBFFCFFBBGGGGGGGGGGGHHHHGHGCFHHHGHGHHHHHGGGEGFHHHHGHHHGFHHGHHGHHHGHHHHHHHHHHHHHHHHGGGGGGGHGGFGGGGHHHGHHGGHHGHHGGGGGGGGGGHGHHGGGGGHHHGGGGGGHGGGGGGGGGHHHHHHHHHHGGGGHGEGHGGGGGHGHGHGHHHGHGHGFHHFFFHFHHHHHHHHHGGGFGGHFFHHHGFHHGGGHGGGHGFFGGGGGGGHGHHHHHHHHHGGGGHHHHHFHHHHHHHHFHHGHHHHHGHGGGGGHHEHHHGGHHFHFHHHHHGHHHGHGHHHHHHHGGGGGGGGGGGGGGGFFFFFFFBAAAB
@M02197:105:000000000-AN6RF:1:1101:3014:20975 1:N:0:1
CAGAAGGTGTGGTCCTCCGCTTATTGATATGCTTAAGTTCAGCGGGTATCCCTACCTGATCCGAGGTCAATCGAGAGAATTGTGGGGGTTTTGCGGCAGGAAGGACACTGGATGATCGGCGAATGATACTACTACGCCGAGTGCCAGTGACTTTCCGCCGTTGATTTTGGGCGGGGAGACGCCGCAACAAGGCAGGCTCTTCCTCCATGACCACGCAAAAGTGCTTGAGTTGATTTTAGTGACGCTCGAACAGGCATGCCTCCCGGAATGCCAGGAGACGCAATGTGCGTTCAAAGATTCGATGATTCAC
+
>1AA11>1B1>ABBGCGFEEGGGBGFFHHGFGEGFHFHHGHFHFC?E/FBFGHHHHHHFHGHHEGCGBFGGFGFFH?FB.HFFDE5EGGGG#FE#9/#/<FCG;<<1F9:HFBCGFEAACC/>/50D<09<0>=DC-A?/4;4GGGGBB90CBGB0C:.A9EFEFBB:B?A#CFGFE><9$9A@19@@1FFF<+<@HGFB??<<9HFGFHEE?EAFFFE1F6DF@@EBF%DGFF@B2E?E/B//0EEGHFGDFB01F//A?EAGAB1100GFFB0AA001B3FAEE0111BF33GE11B1D3B3@11>>A
@M02197:105:000000000-AN6RF:1:1101:12593:21058 1:N:0:1
CAGAAGGTGTGGTCCTCCGCTTATTGATATGCTTAAGTTCAGCGGGTATCCCTACCTGATCCGAGGTCAACCTTGAAAAAATTGGGGGTCGACGGCTGGACTATCACACACACCATGCGAAAAGATAATCTTACTACGCCTGGGGATATGAGATCATCCGCCTTTGGATTTCAGAAGGGAGAATGCAAGCAAACTCATCTTCCAAGACCAAGCAAATCTGCTTGAGAGGTATTTAATGACGCTCGAACAGGCATGCCTCCCGGAATACCAGGAGGCGCAATGTGCGTTCAAAGATTCGATGATTCAC
+
CCCBCFFFFFBCGGGGGGGGGGGHHHHHHHHHHHHHGHHHHHHGGGGGHHHHHHHHHHHHHHHGGGGHHHHHHHHHHHHHGHHHHHGGGGGGGGGGGGGHHHHHHHHHHGGGGGHHHHHHHHGHHHHHHHHHHHHHHHGGHHHHHHHHHHHHHHHHHHHGGGHHHHHHHGGHHHHHHHHHHHHGGHHHHGHHHGHHFHHHHHHGHHHGHHHHGHHHGHHHHGHHHHHHHGFFHFHHGGGGGHHGHHHHHHGGHGGGGGGGHHHHHHHHGHHGGGGGHHHHGGGGHGGGGGGGGGGFBFFFFFBBBBA
@M02197:105:000000000-AN6RF:1:1101:24921:20982 1:N:0:1
CAGAAGGTGTGGTCCTCCGCTTATTGATATGCTTAAGTTCAGCGGGTAGTCTTACTCGATTTGAGGTCAAGTTGTCAGAGGTTGGTCTTAAAGGAGACCATTTAGAAGCTGAACCCCGTTTATAAAGCTGCTCTTCACGATGGCGTAAATAATTTATCACACCAAAGCCAGGCAACAAAGGTCCCGCTAATGCATTTCAGGAGAGCCGACCTCTGAGATGAGAAGCCCGCATACTCCCACATCCAAGCCTGATCAACAGAAAAAGCTGAAAAGGTTGAGAATTTCATGACACTCAAACAGGCATGCTCCTTGGAATACCAAGGAGCGCAAGGTGCGTTCAAAGATTCGATGATTCAC
+
CCCCCFFFFFC@GGGGGGGGGGGHHGHHGHFFHHHHHHHHHHHGGGGGGGHHHHHHHGHHHGHHGHHHGFHHHHHHHGHHGGFHCAGHHHGHHHGHGGGHHHHHHGHGHHHHGHGGGGGHHGFHHHFGFHHFHHHHHHFGHGGHGGGGHGHHHHHHGHHHHHHGHHGHHHHHGGHHHHHHGHHHHGHGHGHHHGHHHHHGGHGHCGGGAGHHGGHHHHGHHHHGGGGGFFHGGGHGEFFFBBGEBHEEHGHFHHHHHBGHGHGHHHFHBGHHHGEHHFFFGDBHFHGFGFDGHGFFFHHHGGHFGHHGFGBHHHHHGHHHFEGGGGHFHGEA?FHGGGGFGBGCGBFDBFFFABBAA
@M02197:105:000000000-AN6RF:1:1101:10076:20994 1:N:0:1
CAGAAGGTGTGGTCCTCCGCTTATTGATATGCTTAAGTTCAGCGGGTATCCCTACCTGATCCGAGGTCGACCTTGAAAAAATTGGGGGTCGACGGCTGGACTATCACACACACCATGCGAAAAGATAATCTTACTACGCCTGGGGATATGAGATCATCCGCCTTTGAATTTCAGAAGGGAGAATGCAAGCAAACTCATCTTCCAAGACCAAGCAAATCTGCTTGAGAGGTATTTAATGACGCTCGAACAGGCATGCCTCCCGGAATACCAGGAGGCGCAATGTGCGTTCAAAGATTCGATGATTCAC
+
CCCCCFF@CFABGGGFGGGGGGGHHHHHHHHHHHHHHHHHHHHGGGGGHHHHHHGHHGHHHHHGGGGHGGGGGHHHGHHHGGFHHGGGGGGGGGGGGFGHHHHHHHHHHGHGGGHHGHHGHGHHHHHHHHHHHHHHHGGGHFFGHGHHHHHHHHHHHHHGGHHHHHGGHGGHHHGHHGGHHGHHHHHHFGGGFHFHHFHHGFFGHHHGHHHHFHFHGHHHHGGFFFFFHHHHGGHHGGFCGHHGGHGHHHGHHGGGGGGGG5FHHGHHHHCGGGE2HHHHGFECHGGGCGGGGGGFFFFFFFAAA3A
@M02197:105:000000000-AN6RF:1:1101:22436:21103 1:N:0:1
CAGAAGGTGTGGTCCTCCGCTTATTGATATGCTTAAGTTCAGCGGGTAGTCTTACTCGATTTGAGGTCAAGTTGTCAGAGATTGTCCGAAGACGGTTTGGAGCACAACATCCCGATCGGCCACCCTCGCAATTGCGAGGCACCGGCGAAGATACTTATCACGCCGTACTATGTCCAACCAAGAGTTGCACTAACACATTTGAGGTAAGCTACGGTAAGGCAGCAAACCCAAGTCCACCGCTCCCAATGCAAGATCGGAAGTGTGAGAGTACAATGACACTCAAACGAGCATACCCTTCAGAATGCCAAAGGGTGCAAGGTGCGTTCAAAGATTCGATGACTCAC
+
BBBBBFFFFFBBGGGGGGGGGGGHHGHHHGHHGHHHHFGHFFHGGGGGFGHHHHHHHGHHHGHGFHHHFGHHHHHHHHHHHHHHHHHGGGGGHGGGGGGEHHHHHHHGHHHHHGGGGG8FGGGHGHHGGGGGHHHGGGGGGHGGGGGGGGGHHHGHHHHHHGGGGHHHGHHGGGGHHHHGHGGGFFGFFFHHGHGHHHGFGHHFFHHGFHFFFFHHHHHHHGFFGFHHHHFHHGF?EEEF?ABDHEFGHHHGGGGHGHHHHHGHHFHHHHHGEHHHGDEHFFGGGGHHHGHF?EGDHHG5HFHHHHHFH?GBGCHHHEGEEGFGGGGFGGGG>4FFFFFAAAAA
@M02197:105:000000000-AN6RF:1:1101:5872:21190 1:N:0:1
CAGAAGGTGTGGCCTCCGCTTATTGATATGCTTAAGTTCAGCGGGTAGTCTTACTCGATTTGAGGTCAAGTTGTCAGAGATTGTCCAAAGACGGTTTGGAGCACAACATCCCGATCGGCCACCCTCGCAATTGCGAGGCACCGGCGAAGATACTTATCACGCCGTACTATGTCCAACCAAGAGTTGCACTAACACATTTGAGGTAAGCTACGGTAAGGCAGCAAACCCAAGTCCACCGCTCCCAATGCAAGATCGGAAGTGTGAGAGTACAATGACACTCAAACGAGCATACCCTTCAGAATGCCAAAGGGTGCAAGGTGCGTTCAAAGATTCGATGACTCAC
+
BBBBBFFCCBAAFGGGGGGGGGHHHHHHHHGHHHHHHHHHHHGGGGGGHHFGHHFHGHHHGHHGFHHHHHGGHHHHHHGHFHHHHHBBHFHHGG?EF?AHFGHHFFF/FDGG?F?EAFBA<FFGHGDCFGGHHHGCDGGGCFE?D0FGCECGHGHHGGFGGEGFGGGEGBBB?GFFGFFHHHG1;FHHGGGGFFFE2FFBFFG9FBGFGFGHFBHGCFHFFFGFFFFFGEHGGEEFGGFGFGDE@33EHG@?1FDEHHGF@335HHHHGGFD5D5HHFE?GFAEGAFEGHHGFHHHGF5GFGHGHHHDFHFHHHHGGGGGHGGGGFGGGGEFFFFFFD@AA>A
@M02197:105:000000000-AN6RF:1:1101:4589:21235 1:N:0:1
CAGAAGGTGTGGTCCTCCGCTTATTGATATGCTTAAGTTCAGCGGGTAGTCTTACTCGATTTGAGGTCAAGTTGTCAGAGATTGTCCGAAGACGGTTTGGAGCACAACATCCCGATCGGCCACCCTCGCAATTGCGAGGCACCGGCGAAGATACTTATCACGCCGTACTATGTCCAACCAAGAGTTGCACTAACACATTTGAGGTAAGCTACGGTAAGGCAGCAAACCCAAGTCCACCGCTCCCAATGCAAGATCGGAAGTGTGAGAGTACAATGACACTCAAACGAGCATACCCTTCAGAATGCCAAAGGGTGCAAGGTGCGTTCAAAGATTCGATGACTCAC
+
CCCCCFFFFFABGGGGGGGGGGGGHHHHHHHHHHHHHGHHHHHGGGEGGHHHHHHHHGHHHGHHGHHHHHHHHHHHHHHHGHHHHHHGGGGEHGGGGGGGHHGHHHHGHHHHHGGGGGGGGGGHGGHGGGGGHHHFFGGGGHGGGGGGGHHHHHHHHGHHHGGGHGGHGGGHGGGGGGHGHHHGGGGGHHHGFFFHGHHHHHHGHHHGFFGFFGGHHHHHFHGGGFHGGHHHHGGGGGFF1HHFHHHHHHHGFFGHHHHHHHGHHHHHHFHHHHHHGGFHGEEGFED5HFGBGHHGHHHGCHGBHHHHHGHHHFCHHGGGGHGGGGGGGEBF4FFFFFFBBABB
@M02197:105:000000000-AN6RF:1:1101:14013:21404 1:N:0:1
CAGAAGGTGTGGTCCTCCGCTTATTGATATGCTTAAGTTCAGCGGGTATCCCTACCTGATCCGAGGTCAACCTTGAAAAAATTGGGGGTCGACGGCTGGACTATCACACACACCATGCGAAAAGATAATCTTACTACGCCTGGGGATATGAGATCATCCGCCTTTGAATTTCAGAAGGGAGAATGCAAGCAAACTCATCTTCCAAGACCAAGCAAATCTGCTTGAGAGGTATTTAATGACGCTCGAACAGGCATGCCTCCCGGAATACCAGGAGGCGCAATGTGCGTTCAAAGATTCGATGACTCAC
+
BCABCFFFFFCBGGGGGGGGGGGHHHHHGHHHHHHHHHHHHHHGGGGGHHHHHHHHHHHHHHHGGGGHHHHHHHHHHHHHGHHHHHGGGGGGGGGGGGGHHHHHHHHHHHGGHGHHHHHHHHHHHHHHHHHHHHHHHHGGHHHHGHHHHHHHHHHHHHHHGHGGHHHHHGGHHHHHHHHHGHHHHGHHGHGHHHGHGHHHHHHHHGHGHHHHHHHHFHHHGHHHHHHHHHGFHHHGGGGGGHHGHHGGHHHHHGGGGGGGHHGGHGHHHHHGGGGGHHHHGGGGHGGGGGGGGGGFFFFFFFCBABB
@M02197:105:000000000-AN6RF:1:1101:18449:21485 1:N:0:1
CAGAAGGTGTGGTCCTCCGCTTATTGATATGCTTAAGTTCAGCGGGTATCCCCACCTGATCCGAGGTCAACCGTAAAGAATGGGGGGTTATGGCAGGTGGTCACCTGGACCCTATAGCGAGAGAATTACTACGCTTAGAGCCAGACGGCACCGCCACTGATTTTAAGGGCCGACCGTTTTACGGGTAAGGGTCCAATACCAAGCAGAGCTTGAGTGTTGTACTGACGCTCGAACAGGCATGCCCCGCGGAATACCACGGGGCGCAATGTGCGTTCAAAGATTCGATGATTCAC
+
CCCCCFFFFFCBGGGGGGGGGGGHHHHHHHHHHHHHHHHHHHHGGGGGHHHHGHGGHHH<HHH9GGG:HBG:G9HGHHH;HHHHGG:GG;;HG;;GG.CE.H;HH:GHGHH99E-;GFGCAC5GFEFFG9FGD(EEFFFFFFFF:FCFF:FGFHHHGGHHHFFHFHGGEEGFFF@CFFGGGGHHHHFHGHHGFHFGFHGHHGGHGHHFHHFHHFAHHHHHGGFGGGGHHGHHHHGGHHHGCCGGGGHGFGHHHEEECFGGGDGHHFGGGGHGGGFGGGGGGFFFFFFF@BBBB
@M02197:105:000000000-AN6RF:1:1101:5498:21506 1:N:0:1
CAGAAGGTGTGGTCCTCCGCTTATTGATATGCTTAAGTTCAGCGGGTATCCCTACCTGATCCGAGGTCAACCATAGAAAAATTGGGGGTTGATGGCAAGCATCCACCAGGACTCCATAGCGAGAAAAATTACTACGCTTAGAGCCAGATGGCGCCGCCACTGATTTTAAGGGCTGCCAGTGCAGCAGGCCCCAACACCAAGCTGAGCTTGAGGGGTTATAATGACGCTCGAACAGGCATGCCCCTCGGAATACCAAGGGGCGCAATGTGCGTTCAAAGATTCGATGATTCAC
+
BABBBFFFFFAAGFGGFFGGGG2FFGHFGFHHGHHHHHHHHFGGGGEEHHHHGHHHHHGFHBGGGGGGH'DGFHHHGFFGFHHHHGGGEEE39HHHG:GH:GHHHGH:GFEFHGHH;FFHGFDGGGBGGHFF;FHDGG8HCGFHHHFHGGFHDGGGGGGGGHHHHHHHHHCGGHHFGHGGGGGGGGGGGGFGGGGFGGEGFHHFHFGFFFEFEFFHBHFFFFFFFFGFEDGFFDBAG0E?A?CGGHG2EB111BFA00A0EBFHHEAEEFFG3G3FGEF1F1FFD3FA1>1A
@M02197:105:000000000-AN6RF:1:1101:12920:21673 1:N:0:1
CAGAAGGTGTGGTCCTCCGCTTATTGATATGCTTAAGTTCAGCGGGTATCCCTACCTGATCCGAGGTCAAACACTAGAATTGGGGGTTTGAGGCAGGATTGTCACAATGACCAAGCGAATAAGTTATTACTACGCCGAAATCATGAGACCCTCCGCCATTGAATTTCGAAAGGGAATTCGCAAGCAAACTCTTCTTACATAACCAAGCAAAACTACTTGAGTGGTTTTTGATGACGCTCGGACAGGCATGCCTTCCGGAATACCGGAAGGCGCAATGTGCGTTCAAAGATTCGATGATTCAC
+
CCDCDFFFFFCCGGGGGGGGGGGHHHHHHHHHHHHHHHHHHHGGGGGGHHHHHHHHHHHHHHHGGGGHHHHHHHHHHHHHHHHHGGGGGGHGHGGGGGGHHHHHHHHHHHHHHHHGGGGGGHHHHHHHGHHHHGGHHHHGHHHHHHHHHGHHHGHHGGGHHHHGHHHHHHHHHHHHHGGHGHHHHHHHHHHHHHHHHHHHHHGHHGHHHHHHHHHHFHHHGHGGFFGHHHHGGGGFGGGHHHHHHHHHHHGGGDGHHHHGGGGGGHGGGGGHFHDEEADHGGGGGGFGGGFFFFFFFBBAAA
@M02197:105:000000000-AN6RF:1:1101:11678:21721 1:N:0:1
CAGAAGGTGTGGTCCTCCGCTTATTGATATGCTTAAGTTCAGCGGGTATCCCTACCTGACCCGAGGTCAAACACTAGAATTGGGGGTTTGAGGCAGGATTGTCACAATGACCAAGCGAATAAGTTATTACTACGCCGAAATCATGAGACCCTCCGCCATTGAATTTCGAAAGGGAATTCGCAAGCAAACTCTTCTTTCATAACCAAGCAAAACTACTTGAGTGGTTTTTGATGACGCTCGGACAGGCATGCCTTCCGGAATACCGGAAGGCGCAATGTGCGTTCAAAGATTCGATGATTCAC
+
DEEEEFFFFFBCGGGGGGGGGGGHHHHHHHHHHHHHHHHHHHHGGGGGHHHHHHHHHHHHHHGGGGGHHHHHHHHHHGHHHHHHGGGGGGHGHGGGGGHHHHHHHHHHHHHHHHHGGGGGGHHHHHHHHHHHHGGHHHHHHHHHHHHHHGHHHGHHHHHHHHHHHHHHGHHHHHHGGGGHHHHGHHHGHHHHGHHHHHHHHHGHHHHHFGHHHHGHGHHGGHGGHHHHHHHGHGGGGGGGHHHHHHHHGHGGGGGHHHGGGFGGFHGGGGGHGHHEEEGHGGGGGGGGGGFFFFFFFBCBAB
@M02197:105:000000000-AN6RF:1:1101:20378:21744 1:N:0:1
CAGAAGGTGTGGTCCTCCGCTTATTGATATGCTTAAGTTCAGCGGGTAGTCTTACTCGATTTGAGGTCAAGTTGTCAGAGATTGTCCGAAGACGGTTTGGAACACAACATCCCGATCGGCCACCCTCGCAATTGCGAGGCACCGGCGAAGATACTTATCACGCCGTACTATGTCCAACCAAGAGTTGCACTAACACATTTGAGGTAAGCTACGGTAAGGCAGCAAACCCAAGTCCACCGCTCCCAATGCAAGATCGGAAGTGTGAGAGTACAATGACACTCAAACGAGCATACCCTTCAGAATGCCAAAGGGTGCAAGGTGCGTTCAAAGATTCGATGATTCAC
+
CCCBCFFFFFCCGGGGGGGGGGGHHHHHHHHHHHHHHHHHHHHGGGGGGHHHHHHHHGHHHGHHGHHHHHHHHHHHHHHHHHHHHHHGGGGGHGGGGGGGHHHHHHGGHHHHHGGGGGGGGGGHGGHGGGGGHHHGGGGGGHGGGGGHHHGHHHHHHHHHHGGGGHGGHHHHHGGGGHHGHHGHHGHGFGHHHHFHGFHHHHGHHHHGGHGFHHHHHHGHHHGGFFHGHHGHFGGEE@?GEFHGHHHHHHHGGGGGHHHHHHHHGHHHHHHHHHHHGFGHGGGGGHHHGHG2GHHHHHHHGHHHHHHFHGFHHHGHHGGGGCGFGGGGGGCGFFFBFFFBBAAB
@M02197:105:000000000-AN6RF:1:1101:16986:21745 1:N:0:1
CAGAAGGTGTGGTCCTCCGCTTATTGATATGCTTAAGTTCAGCGGGTAGTCTTACTCGATTTGAGGTCAAGTTGTCAGAGATTGTCCGAAGACGGTTTGGAGCACAACATCCCGATCGGCCACCCTCGCAATTGCGAGGCACCGGCGAAGAGACTTATCACGCCGTACTATGTCCAACCAAGAGTTGCACTAACACATTTGAGGTAAGCTACGGTAAGGCAGCAAACCCAAGTCCACCACTCCCAATGCAAGATCGGAAGTGTGAGAGTACAATGACACTCAAACGAGCATACCCGTCAGAACGCCAAAGGGTGCAAGGTGCGTGCAAAGATTCGATGACTCTC
+
BBABBFFBCDA?GEF4FGF2E?EFFHBEBGFFBFFHFFBGFEF2EEEE1BEG5BDDDEEGHGBFFFG233F5@FGH5FG3?FGFGF3E1EEFC?EAFGGGBFFFAGHGE'?3F</#E/#BACC0EEH9GGDG:11BC@--#0FC?C4GG00#0C0BGHBF:9ACBBHHGFFFFFFBGFF?FFFF?+GFF1FBFGDFFBFBBFEFDBF/CBF/:91F10D1GBAEBFGF5;11BFFF?>////11G@1DFGB/CE/BDHHGGF1EGF@2GFGDF@21B@/F?GGGEG22FAAA/AA12BA/AA/101E0A0FDEF1E0E0?GFF31FGBF1GA11F3DBB11111
@M02197:105:000000000-AN6RF:1:1101:5795:21821 1:N:0:1
CAGAAGGTGTGGTCCTCCGCTTATTGATATGCTTAAGTTCAGCGGGTAGTCTTACTCGATTTGAGGTCAAGTTGTCAGAGATTGTCCGAAGACGGTTTGGAGCACAACATCCCGATCGGCCACCCTCGCAATTGCGAGGCACCGGCGAAGATACTTATCACGCCGTACTATGTCCTACCAAGAGTTGCACTAACACATTTGAGGTAGGCTACGGTAAGGCAGCAAACCCAAGTCCACCGCTCCCAATGCAAGATCGGAAGTGTGAGAGTACAATGACACTCAAACGAGCATACCCTTCAGAATGCCAAAGGGTGCAAGGTGCGTTCAAAGATTCGATGATTCAC
+
BBBBBFFFFFABGGGGGGGCFEDHHHHGHHGHHHHHHHHHHFHGGF2FGHHHHHHHGGHHHGHFFHHHHHHGHHHHHHHHGHHGHHHGGGGGHGGGGGGGGGCFHHGGGHHHHGGGGG?FGDFHDHHGGGGGHHHGGGGGGHGGGGGGGGGHHGHHHHGHHGGGGFGHHHGFGGHGGHHHHHHFGHGHHFHHGFFHFFFFFHFFFGGFGHGGHHFFFFFHHHGGFGHHFFFFFFFEEE?GHHHHHDHFGHHGGGGHFFGF35FFGGF5HHHHFFGEFAFBDAEAA5GFGCCAGFFGF5HFHDHFGCHGAEFHFHGHGGGGGGBGGFGGGAGGFFFFFFFAAAA?
@M02197:105:000000000-AN6RF:1:1101:11541:21823 1:N:0:1
CAGAAGGTGTGGTCCTCCGCTTATTGATATGCTTAAGTTCAGCGGGTATCCCTACCTGATCCGAGGTCAACCTTGAAAAAAATGGAGGTCAACGGCAGGGCAATCACACACACCAAGCGAAAAGATAAACTTACTACACCTGGGGATATGAGATCATCCGCCTTTGAATTTCAGAAGGGAGAATGCAAGCATACTCATCTTCCACGACCAAGCAAATTTGCTT
+
FFGGFGGGGGGGGGGGGGGGGGHHHHHHHHHHHHHHHHHHHHHHHGHHHHHHHHHHHHHHHHHHHHGHHHHHHHHHHHHHHHHHHHHHHHHHHHGHHHGGHGGHHHHHHHGHGGHHGGHHGHHHHHHHHHHHHHHHGHHHHHHGGHHHHHHHHHHGGHGHHHHGHHHHHHHHHHHHHHHHHHHHHHHHHHHHGGHHHHHHGGGGGGGGGGGFFFFFFFFFFFF
@M02197:105:000000000-AN6RF:1:1101:26142:21774 1:N:0:1
CAGAAGGTGTGGTCCTCCGCTTATTGATATGCTTAAGTTCAGCGGGTATTCCTACCTGATCCGAGGTCAACATTACTGCTTTACACAGAATAGGGGTCGAATGGCCTAGATTCCAACCAGGCCTACAAACTAATTTAGCATTTCAAAATACTCTGAAAGTCTGTGACAATGGTCTACATTTCCGGCCTATTCATTCCAGCAGAGTGGGGCCAGCACTGCTAGCCCTACCCACTTCTGCCAATACCACACTTTTTGTGATGGGGTTGTTAGTGACGCTCGAACAGGCATGCCCGATGGAATACCAAAGGGCGCAATGTGCGTTCAAAGATTCGATGACTCAC
+
CCDDCFFFFFCCGGGGGGGGGGGHHHGHHHHHHHHHHHHHGHHGGGEEHHHHHHHHHHHHHHHGGGGHHHHHHHHHHHHHGHHHHHHHHHGHHHHGGGGGGHHHHHHHHHHHHHHHHGGHGGGHHHHHHHGHHHHHHHHHHHHHHHHHHHHHHHHHHHHHHHHHHHHHHHHHHHHHHHHGHHFGGGGGHHHHHHHHHHHHHHHHHHHHGHGHHHGHHGHHHHGGGHGHHGGGHGGGFGGHHFEGHGDBEGGAFHHHHHGFEEHHHHHGHGGFGGCHHGHHHHHHGHHGGGGEHHHHHFHG2HHHHGGGGGHHHCGEGGHGGGGGGGCGGFFFFFFFCCCCC
@M02197:105:000000000-AN6RF:1:1101:15177:21919 1:N:0:1
CAGAAGGTGTGGTCCTCCGCTTATTGATATGCGGATTACTTCCTCTAAATGACCAAGATCCTCCGCTTATTGATATGCTTACTTCCTCTAAATGACCAAGATCCTCCGCTTATTGATATGCTTAAGTTCAGCGGGTATCCCTACCTGATCCGAGGTCAACCTGTAAAAATTGGGGGGGTTTGATGGCAAGCCTCCATCCAGCGCCCAGAAGCGAGGTGATGTTACTACGCTTAGGGGTCAGACGGTGCCGCCACTGACTTTGAGGCAGGCCCTACAGGGCGAGCCCAAGACCACGCAAGGCGTGAGGGTTGTAATGACGCTCGAACAGGCATGCCCCCTGGAATACCAGAGGGCGTAATGTGCGTTCAAAGATTCGATGATTCAC
+
BBBBBFFFFFBBFAFGGGGGGGGHGHHHHHHHGGGGGHHHHHHHHHGHHHHHHHHHHHHHHHHHGGGGGHHHHHHHHHHHHHHHGFHHHHHHHHHGHHHHHHHGHHHGGGGGHHHHGHHHHHHHHHHHHGHHGGGCFHHGHHHHHHHHHHHGGGGFGHFGHHHHHHFHDGHHGHGGFFFFFFFFF9BF/AEFFFFFFFFFFFF;FC?ECFFFFFFFCEFFGFFFFFFFFFGFFFFGGGC.A<<CCGC?CEHBHFF?1DDG1GHHGEFEEGHGBGFCF@?EF?0/GHHFG?E/DEHFGEFF1EHHFEGGFFFGHGDFE?CFFGFGF3GHHGHGEA2EADFHHFHHGBBGCGEG?GHFHG?GGGHGGGBBGGFGFCC5FFFF?3BAA
@M02197:105:000000000-AN6RF:1:1101:25716:21926 1:N:0:1
CAGAAGGTGTGGTCCTCCGCTTATTGATATGCTTAAGTTCAGCGGGTAGTCCTACCTGATTTGAGGTCAAATTGTCAGAAGTTGGTCTTAAAGGAGACCATTTAGAAGCTGAACCCCGTTTATAAAGCTGCTCTTCACGATGGCGTAAATAATTTATCACACCAAAGCCAGGCAACAAAGGTCCCGCTAATGCATTTCAGGAGAGCCGACCTCTGAGATGAAAAGCCCGCATACTCCCACATCCAAGCCTGATCAACAGAAAAAGCTGAAAAGGTTGAGAATTTCATGACACTCAAACAGGCATGCTCCTCGGAATACCAAGGAGCGCAAGGTGCGTTCAAAGATTCGATGATTCAC
+
AAAAAFFBFFBBFGGGGGGGGGGHGGGHGHHHHGHHHHHHFHHGGGAFFHHHHHHHHHGHHHGHGGHHHHHHHHFHHHHHHHHHHGHHGHHHHGHGEGGHHGHHHHGHHHHFFF?EGGEHHHHHGHGHHGHHHHHHGHHGHGGGFFGGGHHHHHHHHHHHHFGEHHHHHHHHHHHHHHHFHHHHGCGHGGHGHHHHHHHHHHGHGGHHGGHFFFHGGHHHHHHGGFGGHHHGFFFFBFBFGF/CHHGHHHFGHHHHGHHHHHHGGBFGHGHHHHHHFHHHHHHFHHGBGFGGFGBHHFHCFFGHHGGE?EBFFGFDFHHHG2EEGGFDHHGGGGHFGGGGGFGGCFFFFFFFBBBBB
@M02197:105:000000000-AN6RF:1:1101:21111:21868 1:N:0:1
CAGAAGGTGTGGTCCTCCGCTTATAGATATGCTTAAGTTCAGCGGGTATCCCTACCTGATCCGAGGTCAACCTTGAAAAAATTGGGGGTCGACGGCTGGACTATCACACACACCATGCGAAAAGATAATCTTACTACGCCTGGGGATATGAGATCATCCGCCTTTGAATTTCAGAAGGGAGAATGCAAGCAAACTCATCTTCCAAGACCAAGCAAATCTGCTTGAGAGGTATTTAATGACGCTCGAACAGGCATGCCTCTCGGAATACCAGGAGGCGCAATGTGCGTTCAAAGATTCGATGATTCAC
+
DDDDDFFFFFCDGGGGGGGGGGGHHHHHHHHHHHHHHHHHHHHGGGGGHHHHHHHHHHHHHHHGGGGHHHHHHHHHHHHHGHHHHHGGGGGGGGGGGGGHHHHHHHHHHGHGHGHHHHHHHHHHHHHHHHHHHHHHHHGGHHHGGGHHHHHHHHHHHHHHGGGHHHHHHHGHHHHGHHHHHGHHHGHHHHHHHHHHHHHHHHHHHHHGHHHHGHHHGHHGGGHHHHHHHHFHGHHGGGGGGFHGHGFGHHGHGGGGECGGHHHHHHHHHHHCGGGGHHHHGEEGHGGGGGGGGFGFFFFFFFAABAA
@M02197:105:000000000-AN6RF:1:1101:5440:21929 1:N:0:1
CAGAAGGTGTGGTCCTCCGCTTATTGATATGCTTAAGTTCAGCGGGTATCCCTACCTGATCCGAGGTCAAACACTAGAATTGGGGGTTTGAGGCAGGATTGTCACAATGACCAAGCGAATAAGTTATTACTACGCCGAAATCATGAGACCCTCCGCCATTGAATTTCGAAAGGGAATTCGCAAGCAAACTCTTCTTTCATAACCAAGCAAAACTACTTGAGTGGTTTTTGGTGACGCTCGGACAGGCATGCCTTCCGGAATACCGGAAGGCGCAATGTGCGTTCAAAGATTCGATGATTCAC
+
CCCCCFFFFFBBGGGGGGGGGGGHHHHHFHHHHHHHHHGGHHHGGGEGHHHHHHHHBGHHHHHGGGGHHHHGHHHHHHHHHHHHGGGGGGHGHGGGGGHHHHHHHHHHGHHHHHHGGGGGGHHGHHHHHGHHHGGGHGGGHHHHHHEFHGGHFGGGHGHHHGHHHHHHHHHHHGHHHGGHHHGHHGGGHHHHHGGHHGGGHHGHGHGHGFGFFGGHFHFHGHGGFEHGHGGGGGGEGDFGHHHHGHGHHHEGEAGGHEHDFAGEFFGGGGGGDHFGGEGGGCGFGGGGGGFFFFFFFBBABB
@M02197:105:000000000-AN6RF:1:1101:14624:22105 1:N:0:1
CAGAAGGTGTGGTCCTCCGCTTATTGATATGCTTAAGTTCAGCGGGTATCCCTACCTGATCCGAGGTCAACCTGTAAAAATTGGGGGTTACTGGCAAGTAGACCTATCGAACTCAATCGCGAGAAGTATTACTACGCGTAGAGCCGACAGGCACCGCCACTGATTTTAGGGGCCGCGAAACCGCGAACCCCAATACCAAGCGAGAGCTTGAGTGGTTATAATGACGCTCGAACAGGCATGCCCCCCGGAATACCAGAGGGCGCAATGTGCGTTCAAAGATTCGATG
+
DDDDCFFFFFBBGGGGGGGGGGGHHHHHHHHHHHHHHGHHHHHGGGGGHGHH:HHHHHHH<HHGG:::HH:HH<<HHHHH00HHHGGGGHH:H0HHH9;H;HHH;H<H9HHHHH;H:HG99GGGGHH:H<<H<<HGGG/GGG<GHGGG:G:GHHGGGGGGHHHHHHGGGGGGGGGGGGGGGGGGHFGGHHFHFGHGGHGGGHHHHGHHHHHGHHHHHGHGHHHGGGHHGHHHHHHGHHGGGGGGGHHHHFGFHHHHGGECGHHHGGGGGGCFFGFFFCFFFCCBBC
@M02197:105:000000000-AN6RF:1:1101:27818:22155 1:N:0:1
CAGAAGGTGTGGTCCTCCGCTTATTGATATGCTTAAGTTCAGCGGGTAGTCTTACTCGATTTGAGGTCAAGTTGTCAGAGATTGTCCGAAGACGGTTTGGAGCACAACATCCCGATCGGCCACCCTCGCAATTGCGAGGCACCGGCGAAGATACTTATCACGCCGTACTATGTCCAACCAAGAGTTGCACTAACACATTTGAGGTAAGCTACGGTAAGGCAGCAAACCCAAGTCCACCGCTCCCAATGCAAGATCGGAAGTGTGAGAGTACAATGACACTCAAACGAGCATCCCCTTCAGAATGCCAAAGGGTGCAAGGTGCGTTCAAAGATTCGATGATTCAC
+
ABBBBFFBCFABGGGGGGGEEGGHFHGHHHHHHHHFAFHHFHGGCGFGGHHHHGGHHGHHHGHHFHHHHHHGFHHFHHHFFGGHHHHGGGCFHGGGGGGFFHGHHHHGGFFHGG;;GGDGG6GHF9GG8GGGHHH8GGGCEHFCFDGGCFCFFHHFHHHFHGGGGGGFGFGGGFFGFHGFEFGHGFGHHGFFFGFFGHFFHHFFFFHGGGGGFFHFFFFFGGFFFFFHGGFAFBF//GGGGEHGHGDFHHFGGEGHBGHHFHFHHHG5DFGHFBBDFDAEEF10B552GEE2GFHGHHFHBHGHHF3HDABHFFGGGFGGDHGCGGGGGAGB>CBFFFD3?BAA
@M02197:105:000000000-AN6RF:1:1101:21484:22046 1:N:0:1
CAGAAGGTGTGGTCCTCCGCTTATTGATATGCTTAAGTTCAGCGGGTATCCCTACCTGATCCGAGGTCAACCGTAAAGAATGGGGGGTTATGGCAGGTGGTCACCTGGACCCTATAGCGAGAGAATTACTACGCTTAGAGCCAGACGGCACCGCCACTGATTTTAAGGGCCGCGAAACCGCGAACCCCAAGACCAAGCCGAGGCTTGAGTGGTTATAATGACGCTCGAACAGGCATGCCCCTCGGAATACCAAGGGGCGCAATGTGCGTTCAAAGATTCGATGATTCAC
+
BCCCCFFFFFBCGGGGGGGGGGGHHHHHHHHHHHHHHHHHHHHGGGGGHHHHH)H:;;H<HHHGGG:HHHHHG9HGHHH<<HGHGG9GGH<HHH;GG/CE7HHGH$CH:HHGFHGGB7CGGD8EGFGFGGGGGCE9DG5FFFFF:FDFFFGGGHHFGHHHHHHHHHGGGGGGFHGGFFGGGHCEGHHGHHHHGGGGGEGHHGHFHHHHGHHHHHHHHHGGGGGHHGGHHGHHHHHGGGGGGGHHHHHHHHHHHGGGE?HGGHGGGGHGGGGGGGGGGFFFFFFFBABBB
@M02197:105:000000000-AN6RF:1:1101:4051:22189 1:N:0:1
CAGAAGGTGTGGTCCTCCGCTTATTGATATGCTTAAGTTCAGCGGGTATCCCTACCTGATCCGAGGTCAATCGAGAGAATTGTGGGGGTTTGGCGGCAGGAAGGACACTGGATGATCGGCGAATGATACTACTACGCCGAGTGCCAGTGACTTTCCGCCGTTGATTTTGGGAGGGGAGACACCGCAACAAGGCAGGCTCTTCCTCCATGACCACGCAAAAGTGCTTGAGTTGATTTTAGTGACGCTCGAACAGGCATGCCTCCCGGAATGCCAGGAGGCGCAATGTGCGTTCAAAGATTCGATGACTCAC
+
CCCCCFFFFB>AGGGGGGGGGGGHGHHFFHCHHHGHGHHHHHHGGGEEHHHGHHHHHHHHHHHGFGDHHHHHGHGGGFFHHHHHGGGGG?GDGHGGGGGGGGHGHHHHHHHHHHHGHGGGGGGGHHHHHHHHHHHGGGGGGGHHHHHGGGGFGGGGGGGGHHHHGHHHFGGGGGHHGHGGGGGHHHHHHHGHHHHFGHGHGGHHHHHHHHGGGGHHGHHHHHHHHHHHHHHHHHFHHHGFFECGHHDFHDHGHHHHGGE??GGHHFGHGHHGHFGGGFCGGHGGGGGHGGGCGGGGGGFFFFFFF@BBBB
@M02197:105:000000000-AN6RF:1:1101:6285:22291 1:N:0:1
CAGAAGGTGTGGTCCTCCGCTTATTGATATGCTTAAGTTCAGCGGGTAGTCTTACTCGATTTGAGGTCAAGTTGTCAGAGATTGTCCGAAGACGGTTTGGAGCACAACATCCCGATCGGCCACCCTCGCAATTGCGAGGCACCGGCGAAGATACTTATCACGCCGTACTATGTCCAACCAAGAGTTGCACTAACACATTTGAGGTAAGCTACGGTAAGGCAGCAAACCCAAGTCCACCGCTCCCAATGCAAGATCGGAAGTGTGAGAGTACAATGACACTCAAACGAGCATACCCTTCAGAATGCCAAAGGGTGCAAGGTGCGTTCAAAGATTCGATGATTCAC
+
AAAAAFFFFFBBGGGGGGGGGGGHHGHHHHHHHHHHHHHHGHHGGGGGGFHHHHHHHGEHHGHFGHHGHHHHHHHHFGGHHHHHFHHGGGGEHGGGGGGGHGHHGHBEEHGHHGGGGFGGG;GHGHHGGGGGHHFGCGFCGGGGGG8CGGGEHHHGHHHGHGFADHHHGFGGHGGGGHHHGHHFHHHHHHFGHGGGHFHHGGFFGGFEFGFFGHGFGHHFHFGGFFGEHHFGHGGFGGGEHHHEHFEHHFCE??GHHHHGFFHHEHHHHHGHHGHHHGGFGGGGGHHFHHGBCHFGHGHHHHHHCFGHHFHHHFBHHGGEEF4GDDGGGGGGFFFFFFFBAA>A
@M02197:105:000000000-AN6RF:1:1101:23324:22363 1:N:0:1
CAGAAGGTGTGGTCCTCCGCTTATTGATATGCTTAAGTTCAGCGGGTATCCCTACCTGATCCGAGGTCAACCTGTAAAAATTGGGGGTTACTGGCAAGTAGACCTATCGAACTCAATCGCGAGAAGTATTACTACGCGTAGAGCCGACAGGCACCGCCACTGATTTTAGGGGCCGCGAAACCGCGAACCCCAATACCAAGCGAGAGCTTGAGTGGTTATAATGACGCTCGAACAGGCATGCCCCCCGGAATACCAGAGGGCGCAATGTGCGTTCAAAGATTCGATGACTCAC
+
CCCCCFFCFFBBGGGGGGGGGGGHHHHHHHHHHHHHHHHFHHHGGGEEHHHHHHHH.<;:H90GG899H/99H99HH:H;H%HHGG:GG;H9H99H9GHH9HHHHH<HGHHH<HH<;9G98G8GGHHHHH<<;<;FGGF;G:HHHGGGGG;G<HGGGGGGHHHGHHGGGGGGGGGGGGGGGGGGFFFFHFHFFGFGGHGGGHGHHGHHHHHGFHHFHHHHHGGGGGGHGHHHHFHHHHGGGGGGGHHHHHHFHGHGGGGFDHGHHGGGGHGGGGGGGGGGFFFFFFFCCBBC
@M02197:105:000000000-AN6RF:1:1101:26595:22403 1:N:0:1
CAGAAGGTGTGGTCCTCCGCTTATTGATATGCTTAAGTTCAGCGGGTATCCCTACCCGATCCGAGGTCAAACACTAGAATTGGGGGTTTGAGGCAGGATTGTCACAATGACCAAGCGAATAAGTTATTACTACGCCGAAAACATGAGACCCTCCGCCATTGAATTTCAGAAGGGAGAATGCAAGCAAACTCATCTTCCAAGACCAAGCAAATCTGCTTGAGAGGTATTTAATGACGCTCGAACAGGCATGCCTCCCGGAATACCAGGAGGCGCAATGTGCGTTCAAAGATTCGATGACTCAC
+
BBBBBFFBFFBAGGGGGGGGGGGHHHHHHGGHHHHHHHHGHHGGGGEGHHFBFHHHHGGGGGHGGGGHHGHHHHHHHHHHHHHHGGGGGGHGHGGGGGHGHHHHHHHHHHGHHFHHHHHGHGHHHHHHHHHHGGGGGGGGGHHHHHHHHGHHGGEHHGGHHHHHHHHHHHHHHHGHHHHGHHHHHHGHHGHHHHHHHHHGFGGHHHFGHHHHFHGHHHFGGHHFHHHHHGHGGGGGFGEFHGHHHHHBGGGGGGGHGEBFBGFABGE2GE?G5HHGGGEHGGGGGFGGFGFFFFFFFBAAAA
@M02197:105:000000000-AN6RF:1:1101:11315:22413 1:N:0:1
CAGAAGGTGTGGTCCTCCGCTTATTGATATGCTTAAGTTCAGCGGGTATCCCTACCTGATCCGAGGTCAACCTTGAAAAAAATGGAGGTCAACGGCAGGGCAATCACACACACCAAGCGAAAAGATAAACTTACTACACCTGGGGATATGAGATCATCCGCCTTTGAATTTCAGAAGGGAGAATGCAAGCATGCTCATCTTCCACGACCAAGCAAATTTGCTTGAGAGGTATTTAATGACGCTCGAACAGGCATGCCTCCCGGAATACCAGGAGGCGCAATGTGCGTTCAAAGATTCGATG
+
CCCCCFFFFFBCGGGGGGGGGGGHHHHHHHHHHHHHHHHHHHHGGGGGHHHHHHHHGHHHHHHGGGGHHHHHHHHGHHHHGGHHHHHGGHHHHGGGGGGGGGGHHHHHHHGGGGHHGGHHHGHHHHHHHHHHHHHHHHHHHHHHHHHHHHHHHHHHHHHHGHHGHHHHHHHHHHHHHHHHHHHHGHHGGHHHHHHHHHHHGGGGGHHGHHFHHHHHGHGFHHHHHGHGHHHFHHHHGGGGGHHGGHHHHHHHHFGGGGFGFGHHHHHFHHHGDGGGHGFGGEFGGGGGGD5FCFFFCCCCC
@M02197:105:000000000-AN6RF:1:1101:21867:22536 1:N:0:1
CAGAAGGTGTGGTCCTCCGCTTATTGATATGCGGGGATTACTTCCTCTAAATGACCAAGATCCTCCGCTTATTGATATGCTTAAGTTCAGCGCGTATTCCTACCTGATCCGAGGTCAACCATTGAAAAATTTCCCGGTGAAGGGAGAAGACCGGGTCCCGGGTGCCCTTGTCCAATACGTGCTCAGTTAAAAGCTCAGTGTACCGGGGGAACCACAGGCCGCCGTCATTGTCTTTAGGAGGGGTCGCGGTGACGCGACCAAGCCGTCCAACACCAAGCACGGGGCTTGAGGGGTGATAATGACGCTCGAACAGGCATGCCCTTCGGAATACCAAAGGGCGCAATGTGCGTTCAAAG
+
AAAAAB>1BBA1BBGGDGGC?EFHHHBGFHHFF?0//EHHHGHGHHHGFGHGFHGHHAGHHHGHHFCGGGGHHHHHGHBGHGHHHHBGFFFGGGGGGHHHHHHGBHGHHHH?CGFHGHHGFHHHHHFHF;HHGGHGGGGAGHHFGCGF0B:HG.?ECHHGGGGCBGGGGGGGEFFGBFFF//FFFFFCFFBB;FFFFEBFFFFBBFF?FAAEEAFFF@CD@@E??GBGHHHFFGHHGDGGGDC/CBDFDA<<@>/3FF@/GECCHHEEEF?3?CDAEE1GGHFFFHFAF@ECGF55GGFE1B0EBGE5GGB5FGHFFCDGEE23F5HFFFCFFA2E?GEF5GFCBBA?C55?AA?B
@M02197:105:000000000-AN6RF:1:1101:21357:22552 1:N:0:1
CAGAAGGTGTGGTCCTCCGCTTATTGATATGCTTAAGTTCAGCGGGTATCCCTACCTGATCCGAGGTCAACCTTGAAAAAAATGGAGGTCAACGGCAGGGCAATCACACACACCAAGCGAAAAGATAAACTTACTACACCTGGGGATATGAGATCATCCGCCTTTGAATTTCAGAAGGGAGAATGCAAGCATACTCATCTTCCACGACCAAGCAAATTTGCTTGAGAGGTATTTAATGACGCTCGAACAGGCATGCCTCCCGGAATACCAGGAGGCGCAATGTGCGTTCAAAGATTCGATGATTCAC
+
CDDDDFFFFFCDGGGGGGGGGGGHHHHHHHHHHHHHHHHHGHHGGGFGHHHHHHHHHHHHHHHGGGGHHHHHHHHHHHHHGGHHHHHGGHHHHGGGGGGGGGGHHHHHHHGGGGHHHGHGHHGHGHHHHGHHHFHHHHHHGHHHHHGHHHHHHHGHHHHHGHHHHHHHHHHHHHHHHHHHHHHHGHHGHGHHHGHHHHGGGGGGGGHGGHHHHHHHHHHHHHHHHHHHGHHHHHHHGGGGGHHGGHHHGFHHHGGGGGGGHHHHGGHHHHHGGGGGHHHHGFGGHGGGGGGGGGBFFFFFFFBBABB
@M02197:105:000000000-AN6RF:1:1101:23534:22638 1:N:0:1
CAGAAGGTGTGGTCCTCCGCTTATTGATATGCTTAAGTTCAGCGGGTAGTCTTACTCGATTTGAGGTCAAGTTGTCAGAGATTGTCCGAAGACGGTTTGGAGCACAACATCCCGATCGGCCACCCTCGCAATTGCGAGGCACCGGCGAAGATACTTATCACGCCGTACTATGTCCAACCAAGAGTTGCACTAACACATTTGAGGTAAGCTACGGTAAGGCAGCAAACCCAAGTCCACCGCTCCCAATGCAAGATCGGAAGTGTGAGAGTACAATGACACTCAAACGAGCATACCCTTCAGAATGCCAAAGGGTGCAAGGTGCGTTCAAAGATTCGAT
+
ABBBBCFFCFABGCBDBGGGCGGCHHHHHGBHHGFHHFHFGHGGGGEGGHHHHHHHHGHHHGHHGHHGGDHFGFGHHHGHHFFHHGHGGGCDHGGEGGGGFHHHHHGGFFGGHGGGG?FCGCGHFHHFGCGGHGGGGGGGFHGGGGGGGHGHHFGHGGGHGGFGHHHHHHHHHGGGHHHHHHFHHHHHHGGHGHHFHHHGGHHGHHHGFGGGHHHHHHHHHHGGFFFGGHHHHGGGGGGGGHHHHHHHHHHGGGGGHHHHHHHHFGHHHGHHFHHHHHGHGGFECHHHGCGAGHHHHHHHHHHHGHHHGGHHGHGGGGGGCGGGGFFBFBFFCCCCC
@M02197:105:000000000-AN6RF:1:1101:16713:22767 1:N:0:1
CAGAAGGTGTGGTCCTCCGCTTATTGATATGCTTAAGTTCAGCGGGTAGTCCTACCTGATTTGAGGTCAAATTGTCAGAAGTTGGTCTTAAAGGAGACCATTTAGAAGCTGAACCCCGTTTATAAAGCTGCTCTTCACGATGGCGTAAATAATTTATCACACCAAAGCCAGGCAACAAAGGTCCCGCTAATGCATTTCAGGAGAGCCGACCTCTGAGATGAAAAGCCCGCATACTCCCACATCCAAGCCTGATCAACAGAAAAAGCTGAAAAGGTTGAGAATTTCATGACACTCAAACAGGCATGCTCCTCGGAATACCAAGGAGCGCAAGGTGCGTTCAAAGATTCGATGATTCAC
+
CDCCCFFFFFCCGGGGGGGGGGGHHHHHHHHHHHHHHHHHHHHGGGEGGHHHHHHHHHHHHHHHGHHHHHHHHHHHHHHHHHHHHGHHHHHHHHHHHGGHHHHHHHHHHHHHHHHGGGGHHHHHHHFFHHHHHHHHHHHGHGGHGGGGHHHHHHHHHHHHHHGHHHHHHHHHHHHHHHHHGHHHHHHGHHHHHHHHHHHHHHGHGHHHHGGGGHHHHHHGHHHGGGGGGHHHFGHFHGFFHFGGGHHHGHGHHGHHHHHHHHHHHHHHHHHGHHHHHHGHHFHHHHHHHHHGGGHHHGHHHHGHHGGGGGHHGHGHHHHHHGGGGGGGHHGGGGHGGGGGGGGGGFFFFFFFBBAAB
@M02197:105:000000000-AN6RF:1:1101:24706:22725 1:N:0:1
CAGAAGGTGTGGTCCTCCGCTTATTGATATGCTTAAGTTCAGCGGGTAGTCTTACTCGATTTGAGGTCAAGTTGTCAGAGATTGTCCGAAGACGGTTTGGAGCACAACATCCCGATCGGCCACCCTCGCAATTGCGAGGCACCGGCGAAGATACTTATCACGCCGTACTATGTCCAACCAAGAGTTGCACTAACACATTTGAGGTAAGCTACGGTAAGGCAGCAAACCCAAGTCCACCGCTCCCAATGCAAGATCGGAAGTGTGAGAGTATAATGACACTCAAACGAGCATACCCTTCAGAATGCCAAAGGGTGCAAGGTGCGTTCAAAGATTCGATGATTCAC
+
CCCCCFFFFFCBGGGGGGGGGGGHHHHHHHHGHHHHHHHHHHHGGGEGGHHHHHHHHGHHHGGHGHHHHHGHHHHHHHHHHHHHHHHGGGGGHGGGGGGGHHHHHHHGHHHHHGGGGGGCGGGHGHHGGGGGHHHGGGGGGHGGGGGGGGGHHHHHHHHHHGGGHGHHHGGGGGGHHGHGHHHHHHHFFFHHHHHHHFHFG2HHHHHGGHGGHHHHHGFFHGGGGGFHHHFGGGFEGGGEF1HGHHHGHHHGGGGHGHHHEHHHHHHGGHHHHHHHHGGHGGGGGGFEHHGAGHGHHHHHHHGGGHHHCGHHHHGGHGGGGHGGGGGGGGGGFFFFFBFCBCBB
@M02197:105:000000000-AN6RF:1:1101:18426:22806 1:N:0:1
CAGAAGGTGTGGTCCTCCGCTTATTGTATGCTTAAGTTCAGCGGGTAGTCTTACTCGATTTGAGGTCAAGTTGTCAGAGATTGTCCGAAGACGGTTTGGAGCACAACATCCCGATCGGCCACCCTCGCAATTGCGAGGCACCGGCGAAGATACTTATCACGCCGTACTATGTCCAACCAAGAGTTGCACTAACACATTTGAGGTAAGCTACGGTAAGGCAGCAAACCCAAGTCCACCGCTCCCAATGCAAGATCGGAAGTGTGAGAGTACAATGACACTCAAACGAGCATACCCTTCAGAATGCCAAAGGGTGCAAGGTGCGTTCAAAGATTCGATGATTCAC
+
CCCCCFFFFFABGGGGGGGGGGGHHHGHHHHHHHHHHHHHHHGGGEGGHHHHHHHHGHHHGHHGHHHHHGHHHHHHHHHHHHHHHHGGGGGHGGGGGGGHHHHHHHGHHHHHGGGGGDGGGGHGHHGGGGGHHHGGGGGGHGGGGGHHHGHHHHHHHHHHGGGHGHHGGGGGGGHGGGHHHHHFGHGGHHHHHHHHHHGHHHHHHHGGHGGHHHHHFHHHHGGGGGHHHHHFGFFGCGFEFEHHHGHHHHGGGGHHHHHHHHHHHHHHHHHHHHHHHGHGFGGGGGFHFFHGHHHHHFHHHHHHHHHHGGHHHHHGGGGGHGGGGGFGFGGFFFFFFFBBABA
@M02197:105:000000000-AN6RF:1:1101:14382:22929 1:N:0:1
CAGAAGGTGTGGTCCTCCGCTTATTGATATGCTTAAGTTCAGCGGGTAGTCTTACTCGATTTGAGGTCAAGTTGTCAGAGATTGTCCGAAGACGGTTTGGAGCACAACATCCCGATCGGCCACCCTCGCAATTGCGAGGCACCGGCGAAGATACTTATCACGCCGTACTATGTCCAACCAAGAGTTGCACTAACACATTTGAGGTAAGCTACGGTAAGGCAGCAAACCCAAGTCCACCGCTCCCAATGCAAGATCGGAAGTGTGAGAGTACAATGACACTCAAACGAGCATACCCTTCAGAATGCCAAAGGGTGCAAGGTGCGTTCAAAGATTCGATGATTCAC
+
BCCCCFFCFFBBGGGGGGGGGGGGHHHHHHHHHHHHHHHHHHHGGGGGGHHHHHHHHGHHHGHHGHHHHHHHHHHHHHHHHHHHHHHGGGGGHGGGGGGGHHHHGHHGHHHHHGGGGGGGGGGHGHHGGGGGHHHGGGGGFHGGGGGGHGGHHHHHHHHHHGGGHHGGGHHHGGGHHHHHHGBFHHGHHFGGFFFFHHHGFHFHHHGGFFFFHFFHHHHFFHFGGGGHHHFGFFFFGGGFEGFHHHHHHHHGGGGHGHHHHHHFHHHHFFHHHHHFFEGGGGGEGHGHHFGFGHHHHHHHHHGHHHHHHGHHGHGHGGGGGHGGGGGGFEBGFFFFFFFBBAAB
@M02197:105:000000000-AN6RF:1:1101:10732:22942 1:N:0:1
CAGAAGGTGTGGTCCTCCGCTTATTGATATGCTTAAGTTCAGCGGGTATCCCTACCTGATCCGAGGTCAACCTTGAAAAAAATGGAGGTCAACGGCAGGGCAATCACACACACCAAGCGAAAAGATAAACTTACTACACCTGGGGATATGAGATCATCCGCCTTTGAATTTCAGAAGGGAGAATGCAAGCATACTCATCTTCCACGACCAAGCAAATTTGCTTGAGAGGTATTTAATGACGCTCGAACAGGCATGCCTCCCGGAATACCAGGAGGCGCAATGTGCGTTCAAAGATTCGATGATTCAC
+
BCBBCBFCFFBCFGGGGGGGGGGHHHHHHHHHHHHHHHHHHHHGGGGGHHFHHHHHHGHHHHHGGGGHHHHHHHHHHHHHGGHHHHHGFHHHHGGGGGGGGGGHHHHHHGGGGGGHGGHHHHGHHHHHHHHHHHHHHHGHHHHGHGGHHHHHHHHHFHHGGGGGHHHHHHHHHHHHHHGHHHHHHGGHHGGGGGHHGHHHGGGGGHGGGFFHGHFFHFHFGFHGHHFFHGFHHFHHGGGGGHFGEHHGFHGGHGEGGEGFHFEHHHFHGHDDGGCEF5HFGEEGHGGBGGFGGGFFCFFFFFBBBAB
@M02197:105:000000000-AN6RF:1:1101:19141:23018 1:N:0:1
CAGAAGGTGTGGTCCTCCGCTTATTGATATGCTTAAGTTCAGCGGGTAGTCTTACTCGATTTGAGGTCAAGTTGTCAGAGATTGTCCGAAGACGGTTTGGAGCACAACATCCCGATCGGCCACCCTCGCAATTGCGAGGCACCGGCGGAGATACTTATCACGCCGTACTATGTCCAACCAAGAGTTGCACTAACACATTTGAGGTAAGCTACGGTAAGGCAGCAAACCCAAGTCCACCGCTCCCAATGCAAGATCGGAAGTGTGAGAGTACAATGACACTCAAACGAGCATACCCTTCAGAATGCCAAAGGGTGCAAGGTGCGTTCAAAGATTCGATGATTCAC
+
BCCCCFFFFFBBGGGGGGGGGGGHHHHHHHHHHGHHHHHHHHHGGGGGGHHHHHHHHGHHHGHHGHHHHHHHGHHHHHGHHHHHHHHEFGGEHGGGGGGGHBGHHHHGHHHHHGGGGGGGGGGHGGHGGGGGHHHGGGGGFHGGGGGGCGBFHHGGGGGGGGGGHHHGHGHHGFGHGGHFHFGHHGHHGGHHGGFHFHGFHGHHHHFGGHGGHGGGHHGHHHGGGGFFHHFFHGGFGGGGEGFHHGGHHGAEGGGFHHHHHHHHG1HFFGEHGBHG1AGHGGGFGHGFEHGFGGHHHHHHFHFFGBHHHGGGHHHHHGGE?GGGGGGGCEFGFFFFFFFAA>>A
@M02197:105:000000000-AN6RF:1:1101:18018:23028 1:N:0:1
CAGAAGGTGTGGTCCTCCGCTTATTGATATGCTTAAGTTCAGCGGGTATTCCTACCTGATCCGAGGTCAACATTCAGAAGTTGGGGGTTTAACGGCTTGGCCGCGCCGCGTACCAGTTGCGAGGGTTTTACTACTACGCAATGGAAGCTACAGCAAGACCGCCACTAGATTTCGGGGCCGGCTTGCCGCGAGGGCTCGCCGATCCCCAACACCAAACCCGAGGGCTTGAGGGTTGAAATGACGCTCGAACAGGCATGCCCGCCAGAATACTGGCGGGCGCAATGTGCGTTCAAAGATTCGATGATTCAC
+
CCCCCFFFFFBCGGGGGGGGGGGHHHHHHHHHHHHHHHHHHHHGGGGFHHHGHHHHHHHHHHHGGGGHHHHHHHHHHH;HHHHHG9GGG9HHH:G/;/EAB<G@BCG6GC<CG9BF:HF#>@@,;FCEG6*9HHHE5'2G-:F989FEGF09;9#;@3.E?EFGDFFBBBFFFFCFFFFCA;DF;@F<-@CEDA?@ACEBFAADDFFFFFAEDF?FCEDEG9GGGFG?0FFFFBFFDB/E?/FGAEFHHFGEE12EECFAFBB55BFFEEGGCEAE?DDBHHGEEEEFFGFFGGEGF4B@5FFD3A>33
@M02197:105:000000000-AN6RF:1:1101:12875:23074 1:N:0:1
CAGAAGGTGTGGTCCTCCGCTTATTGATATGCTTAAGTTCAGCGGGTAGTCTTACTCGATTTGAGGTCAAGTTGTCAGAGATTGTCCGAAGACGGTTTGGAGCACAACATCCCGATCGGCCACCCTCGCAATTGCGAGGCACCGGCGAAGATACTTATCACGCCGTACTATGTCCAACCAAGAGTTGCACTAACACATTTGAGGTAAGCTACGGTAAGGCAGCAAACCCAAGTCCACCGCTCCCAATGCAAGATCGGAAGTGTGAGAGTACAATGACACTCAAGCGAGCATACCCTTCAGAATGCCAAAGGGTGCAAGGTGCGTTCAAAGAT
+
CBBBCFFFFFACGGGFGGGGGGGHHHHHHHHHHHHHHHHHHHGGGGGGGHHHHGHHHGHHHGHGGHHHHHHHHHHHGHHHHHHGHHHGGGGGHGGGGGGGHHH0HHHGHHHHHGGGGGDGGGGHGHHGGGGGHHHGGGGGGHGGGGGGGGGHHHHHHHHHHGGGHHHHHGGGGGGGHHGHHHGHFGHHHHHFHHFGHFFFHFFFFHHGGHGGHHHHHFGHGHFFFGHHHHHFGGFGCCGGEAGHHHFHHHHFGGGHGHHHGGHHHHHHHHHGHHGFHHGFFFFGGHFHFHGFGHFGBBHHHFHHHHHGGGGGGGBBFFGGBFFFFFD3B@BA
@M02197:105:000000000-AN6RF:1:1101:13499:23012 1:N:0:1
CAGAAGGTGTGGTCCTCCGCTTATTGATATGCTTAAGTTCAGCGGGTATCCCTACCTGATCCGAGGTCAATCGAGAGAATTGTGGGGGTTTGGCGGCAGGAAGGACACTGGATGATCGGCGAATGATACTACTACGCCGAGTGCCAGTGACTTTCCGCCGTTGATTTTGGGAGGGGAGACACCGCAACAAGGCAGGCTCTTCCTCCATGACCACGCAAAAGTGCTTGAGTTGATTTTAGTGACGCTCGAACAGGCATGCCTCCCGGAATGCCAGGAGGCGCAATGTGCGTTCAAAGATTCGATGACTCAC
+
DDDDDFFFFFDDGGGGGGGGGGGHHHHHHHHHHHHHHHGHFHGGGGEEHHHHHHHHHHHHHHHGGGGHHHHHGFFHGFHHHHGHGGGGG9GGFGGGGGGGGHHGHHHHHHHHHHHHHGGGGGGGHHHHHHHHHHHGGGGGGGHHHHGHHHHGGGGGGGGHHHGHHHGHGGGHGHHHHHGGGGGHGHHGHGHHHHGHHHHHGGHHHGGHHHGGGGHHHHHGHHHHHHGHHHHHHFGHHHFGGGGGHHDHHHHHHHHHGGGGGGGHHFHHFGHHHFCEEGGHBHHGGGGHGGGGGGGGGGFFFFFFFBB@BA
@M02197:105:000000000-AN6RF:1:1101:11011:23233 1:N:0:1
CAGAAGGTGTGGTCCTCCGCTTATTGATATGCTTAAGTTCAGCGGGTATCCCTACCTGATCCGAGGTCAAACTTAGAAAGTTGGGGGTTGCTGGCCAGCGTCCACCGGGTCCCTGTAGCGAGGAGTATTACTACGCTTAGGGCCCGAGAGGCGCCGCCACTGATTTTAAGGCCCGCCGTCTCCGGCGAGGCCCAAGACCAAGCTAGGCTTGAGTGTTGTACTGACGCTCGAACAGGCATGCCCTGCGGAATACCACAGGGCGCAATGTGCGTTCAAAGATTCGATGATTCAC
+
?AAABFFFFFBBGGGGGGGGGGGHHHHHGHHHHHHHHHHHHHGGCGEFHHHHHHHH:HHHHHHGGGGHHHHHHHHHHHEHHHHHGGGGGGHHHHGHHGGGGGFGHHGGGGGHHHHHHHHGGGGGGHGHHHHH<GGGGGGFGHHGGGGGGGGGGGGGGGGHHHHGGFHGGFGGGGFFFFFFFGFFFFGFFFFFFFFHGGGFHFFHFGGFFFHFGHHHHGHGGGGGGGFHFFGHHHHHHHFEGFECGHHHHFGCHHHHGGGGGCFFHFGGFFGGGGGGGGGFBFFFFFFBBBAA
@M02197:105:000000000-AN6RF:1:1101:9137:23293 1:N:0:1
CAGAAGGTGTGGTCCTCCGCTTATTGATATGCTTAAGTTCAGCGGGTAGTCTTACTCGATTTGAGGCCAAGTTGTCAGAGATTGTCCGAAGACGGTTTGGAGCACAACATCCCGATCGGCCACCCTCGCAATTGCGAGGCACCGGCGAAGATACTTATCACGCCGTACTATGTCCAACCAAGAGTTGCACTAACACATTTGAGGTAAGCTACGGTAAGGCAGCAAACCCAAGTCCACCGCTCCCAATGCAAGATCGGAAGTGTGAGAGTACAATGACACTCAAACGAGCATACCCTTCAGAATGCCAAAGGGTGCAAGGTGCGTTCAAAGATTCGATGATTCAC
+
CCCCCFFFFFBCGGGGGGGGGGGHHHGHHHHHHGHHHHHHHHHGGGFGGHHHHHHHHGHHHGHHGHGGHHHGHHHHHHHHGHHHHHHGGGGGHGGGGGGGHHHHHHHGHHHHHGGGGG;GG;GHGHHGGGGGHHHGFGGGGHGGGGGGGGGHHHHHHHHHGGGGGHHHHGHHGGGGHHHHHHHGFHHFGFGFGHHHFFFFHHHHFFHGGHFGGHHHHHFHHHGGGGHHHHGHHGFEGGGGHFFHHHHHHHHGGEGHHHHHHHGHHHHGFHGHFHHFGFGHGFFEFHHFHGBCGEGFHHHHHHHHHGGBAGGFDGHFHGGGGHFFGFGGGEGGFFFFFFFAAA>A
@M02197:105:000000000-AN6RF:1:1101:7427:23409 1:N:0:1
CAGAAGGTGTGGTCCTCCGCTTATTGATATGCTTAAGTTCAGCGGGTAGTCCTACCTGATTTGAGGTCAAATTGTCAGAAGTTGGTCTTAAAGGAGACCATTTAGAAGCTGAACCCCGTTTATAAAGCTGCTCTTCACGATGGCGTAAATAATTTATCACACCAAAGCCAGGCAACAAAGGTCCCGCTAATGCATTTCAGGAGAGCCGACCTCTGAGATGAGAAGCCCGCATACTCCCATATCCAAGCCCGATCAACAGAAAAAGCTGAAAAGGTTGAGATTTTTATGACACTCAAACAGGCATGCTCCTCGGAATACCAAGGAGCGCAAGGTGCGTTCAAAGATTCGATGATTCAC
+
ABABAFFC4F22FDBGGGGGFGGHHHHHHFHHHHHHFGHHGHHDGGEEG3GGGHHHHHFHFFHHGGHHHHF5EGGEDF@DHGB5BEHHHEF3@E2?FEFF33@FE@@F3FG33F/>?/E03F4FHGDFG3C4346?91G@AC#E<<BAGDGGHBFFGD;GG1CFGHH;HC9C0G7GFFA<00DBC<D0<<G7<1BCFFGGBH>.ACGGABB?FB5DDF2<1GCFCGF9>GFG?FBFFF2GFBFE>E>///122GFDBBFHFHHHG2@B1B1CB0G2D2F>1F12F2HHHHDFHHDHGHHFFFHGHGGGGGHHHHGGBHHHFECGGGHHHG?GGGFFGGGGGGGGGFBFFBFD?AAAA
@M02197:105:000000000-AN6RF:1:1101:11996:23513 1:N:0:1
CAGAAGGTGTGGTCCTCCGCTTATTGATATGCTTAAGTTCAGCGGGTAGTCCTACCTGATTTGAGGTCAAATTGTCAGAAGTTGGTCTTAAAGGAGACCATTTAGAAGCTGAACCCCGTTTATAAAGCTGCTCTTCACGATGGCGTAAATAATTTATCACACCAAAGCCAGGCAACAAAGGTCCCGCTAATGCATTTCAGGAGAGCCGACCTCTGAGATGAGAAGCCCGCATACTCCCACATCCAAGCCTGATCAACAGAAAAAGCTGAAAAGGTTGAGAATTTCATGACACTCAAACAGGCATGCTCCTCGGAATACCAAGGAGCGCAAGGTGCGTTCAAAGATTCGATGACTCAC
+
CCCCCFFFFFCCGGGGGGGGGGGHHHHHHHHHHHHHGHHHHHGGGGGGGHHHHHHHHHHHHHHHGGHHHHHHHHHHGHHHHHHHGGHHHHHHHGFHHGGHHHHHHHHHHHHGGHHGGGGHHHHHHHGFHHGHHHHGHHHGHGGHGGGGHHHHHHHHHHHHHHGHHHHHHHHHHHHHHHHHGGHHGHHHGHHHHHHHHHHHHHGHGHHEHGHHGGHHGHHHHHHGGGGGHHHHFGFGGGHHHHFGHHHHHHHGHHHHHHHHHHHHHHFGGHHHHHHGHFFGG5HBHGFHHFGGHHHHHHFGGHHHHGGGGGHHGGHGHHHHHGEGGGHFHHGGGGFGGGGGGGGGGFFFFFFFABAAB
@M02197:105:000000000-AN6RF:1:1101:19689:23565 1:N:0:1
CAGAAGGTGTGGTCCTCCGCTTATTGATATGCTTAAGTTCAGCGGGTAGTCCTACCTGATTTGAGGTCAAATTGTCAGAAGTTGGTCTTAAAGGAGACCATTTAGAAGCTGAACCCCGTTTATAAAGCTGCTCTTCACGATGGCGTAAATAATTTATCACACCAAAGCCAGGCAACAAAGGTCCCGCTAATGCATTTCAGGAGAGCCGACCTCTGAGATGAGAAGCCCGCATACTCCCACATCCAAGCCTGATCAACAGAAAAAGCTGAAAAGGTTGAGAATTTCATGACACTCAAACAGGCATGCTCCTCGGAATACCAAGGAGCGCAAGGTGCGTTCAAAGATTCGATGATTCAC
+
CCDDCFFFFFCCGGGGGGGGGGGHHHHHHHHHHHHHHHHHGHHGGGGGGHHHHHHHHHHHHHHHGHHHHHHHHHHHHHHHHHHHHGHHHHHHHHHHHGGHHHHHHHHGHHHHHHHGGGEHHHHHHHGHHHGHHHHHHHHGHGGHGGGGHHHHHHHHHGGHHHGHHHHHHHHGHHHHHHHHHHHHHGHHGGHHHHHGHHHHHHGGGHHHHFGGGHGHHHHHHHHGGGGGGHHGFFHGHFBBHHGGHHHHFFGGHHHHHFHHHHFGGHHEHGHHHGHHHGGHHHFGHHGGHHHGHHHHGHHHHHHHHGGGGGHHHHHHHGHHHGGGGGHGHHGGGGGGGGGGGGECGFFFFFFFBBBBB
@M02197:105:000000000-AN6RF:1:1101:7234:23463 1:N:0:1
CAGAAGGTGTGGTCCTCCGCTTATTGATATGCTTAAGTTCAGCGGGTAGTCTTACTCGATTTGAGGTCAAGTTGTCAGAGATTGTCCGAAGACGGTTTGGAGCACAACATCCCGATCGGCCACCCTCGCAATTGCGAGGCACCGGCGAAGATACTTATCACGCCGTACTATGTCCAACCAAGAGTTGCACTAACACATTTGAGGTAAGCTACGGTAAGGCAGCAAACCCAAGTCCACCGCTCCCAATGCAAGATCGGAAGTGTGAGAGTACAATGACACTCAAACGAGCATACCCTTCAGAATGCCAAAGGGTGCAAGGTGCGTTCAAAGATTCGATGATTCAC
+
BCCBCFFFFFCBGFGGGGGGGGGHHCGFHFHHHGCHHHGHGFHGCGEEGGHFHHHFHGHGHGHGGHGHHGFHHHGHFHHGHHHHHHHGGGGGHGGFCFGACGHFHHHGGHHHEGGC@DECGGGHGHHGGGGG<HGGGGGGFHGGG8GCGGGHHHHHFGHHHDFEDGFAEGGG:GFFFGGHGGGGFGFGFFFGFFFFEFHHFFFFFFFFFGFFFHHGGFFGGGGGFGHFGGGF:FBGEE/C?/1BHGFFF1FE/CE1FHHGFDFFHHHF2FFGDFEGGAEBEF/EAF2BGHFHGGGGHGD2FFG10BF0AGHHGEBHHEAEAEBF3GFFB11F1CF3BB3AA?A1
@M02197:105:000000000-AN6RF:1:1101:17212:23615 1:N:0:1
CAGAAGGTGTGGTCCTCCGCTTATTGATATGCTTAAGTTCAGCGGGTAGTCTTACTCGATTTGAGGTCAAGTTGTCAGAGATTGTCCGAAGACGGTTTGGAGCACAACATCCCGATCGGCCACCCTCGCAATTGCGAGGCACCGGCGAAGATACTTATCACGCCGTACTATGTCCAACCAAGAGTTGCACTAACACATTTGAGGTAAGCTACGGTAAGGCAGCAAACCCAAGTCCACCGCTCCCAATGCAAGATCGGAAGTGTGAGAGTACAATGACACTCAAACGAGCATACCCTTCAGAATGCCAAAGGGTGCAAGGTGCGTTCAAAGATTCGATGATTCAC
+
CCCCCFFFFFBAGGGGGGGGGGGHHHHHHHHGHHHHHHHGHHHGGGGGGHHHHHHHHGHHHGHGGGHHHHHHHHHHHHHHHHHGHHHGGGGGHGGGGGGGHHHGHHHGHHHHHGGGGGDGG;GHGHHGGGGG<GHGGGGGGHGGGGGGHGGHGHHHHHHHHGGGHHHHHHGHGGGGHGHHGHGHGHHHHFGFHHGHHGHHHHHHHHHGFHFGHHHHHHGHHHGGGGHHHGGHGGGGGGGGGAHHHHHFHHHGGGFBHHHHHHHHHHHHHHHHGBGHHHGHGGGGGHGHHHHFGHHHHGHHHGHHGHGHHGHHFHHHGGGGGFGGGGGGGGFGFFFFFFFBBAAA
@M02197:105:000000000-AN6RF:1:1101:5472:23688 1:N:0:1
CAGAAGGTGTGGTCCTCCGCTTATTGATATGCTTAAGTTCAGCGGGTACCCCTACCTGATCCGAGGTCAACCTTGAAAAAATTGGGGGTCGACGGCTGGACTATCACACACACCATGCGAAAAGATAATCTTACTACGCCTGGGGATATGAGATCATCCGCCTTTGAATTTCAGAAGGGAGAATGCAAGCAAACTCATCTTCCAAGACCAAGCAAATCTGCTTGAGAGGTATTTAATGACGCTCGAACAGGCATGCCTCCCGGAATACCAGGAGGCGCAATGTGCGTTCAAAGATTCGATGATTCAC
+
CCCCCFFFFFB?GGGGGGGGGGGHHHHHHHHHHHHHHHHHHHHDGGGGHHHHGGHHHHHGHGHGGGGHHHHHHHHHHHGHGHHHGHGFFFFGGGGGGGGHHHHHHHHHHGGHGGHGHHHGHGGHHHHHHHHHHHHHHHGGHHHGGHHHHHHHHGHHFFGGGFGGGHHGHHHHHHHHHHHHHGHHHGHHHHHGHHHHHHHHHHHHHGFGHGFFFHFHGFFFFFHHHHGHHGGHHHHHGGGCGHHGFHHHGHGHHGGCGCGGHHHHHGHHGHHGGGGGHHGHFAGGGCGGFGGFCFGFFFFFFFBA@AB
@M02197:105:000000000-AN6RF:1:1101:7620:23800 1:N:0:1
CAGAAGGTGTGGTCCTCCGCTTATTGATATGCTTAAGTTCAGCGGGTAGTCCTACCTGATTTGAGGTCAAATTGTCAGAAGTTGGTCTTAAAGGAGACCATTTAGAAGCTGAACCCCGTTTATAAAGCTGCTCTTCACGATGGCGTAAATAATTTATCACACCAAAGCCAGGCAACAAAGGTCCCGCTAATGCATTTCAGGAGAGCCGACCTCTGAGATGAAAAGCCCGCATACTCCCACATCCAAGCCTGATCAACAGAAAAAGCTGAAAAGGTTGAGAATTTCATGACACTCAAACAGGCATGCTCCTCGGAATACCAAGGAGCGCAAGGTGCGTTCAAAGATTCGATGATTCAC
+
ABCCBFFFFFBBFGGGGGEGGGGHHHHHHHHHGHGHGHHHHHHGGCGGGHHHGHHHHEGHHHHHGHHHGHHGHHHHHHGHHHHGHGHHHHHHHHHHHGGHHHHHHHHHHGHHHHHGGEFHHGHGHHEGHHHHHHGHHHHGHGGHGGGGGHHHHHHHHGHHHHGHGGHHHHHGGHHHHHHGEDHHHHHHGHHHHHHHHHHHHGGGGHHGGGGGGGGHHHHHHHGG@=CGEGGHGGHFHFGHHGGEFHHFEHHHHHGG@EHHFGD4BHGHHHHHAGGDHHHHGBFEHHHHGDGEHHGGHHEHEHHHEGEE?GHHGHCHHHHHFCGEECFFCHEGCGHGGGBGGGGGGCBBFFFF?AA3A
@M02197:105:000000000-AN6RF:1:1101:17475:23853 1:N:0:1
CAGAAGGTGTGGTCCTCCGCTTATTGATATGCTTAAGTTCAGCGGGTATCCCTACCTGATCCGAGGTCAACCTGTAAAAATTGGGGGTTGTTGGCAAGTAGACCTACCGGACTCAATCGCGAGGAGTATTACTACGCGTAGAGCCGACAGGCACCGCCACTGATTTTAGGGGCCGCGGAACCGCGAGCCCCAATACCAAGCGAGAGCTTGAGTGGTTATAATGACGCTCGAACAGGCATGCCCCCCGGAATACCAGAGGGCGCAATGTGCGTTCAAAGATTCGATG
+
DDDDDFFFFFBCGGGGGGGGGGGHHHHHHHHHHHHHHHHHHGHGGGGGHHHHHHHHHHH;HHHGGGGHGHHHH<<HHHHHH<HHHGGGGGG:HHHHHGHH<<HHH<HHGGGGG;HH<HG:G:GGGGHHHH<HH<HGGG9GG:HHHGGGGGGGHFGGGGGGGGGGGGGGGFGGGGGGGGGGGGGGHGGGHHHHGGHGGHGGGHHHHHGHHHHGHHHHGHHHHGGGGGGGGHHHHHHGGHGGGGGGGHHHHHGFCCHHGGGGGHGHGGGGGGGGGGFFFBFFFBBABB
@M02197:105:000000000-AN6RF:1:1101:19082:23904 1:N:0:1
CAGAAGGTGTGGTCCTCCGCTTATTGATATGCTTAAGTTCAGCGGGTATCCCTACCTGATCCGAGGTCAACCATAGAAAAATTGGGGGTTGATGGCAAGCATCCACCAGGACTCCATAGCGAGAAGAATTACTACGCTTAGAGCCAGATGGCGCCGCCACTGATTTTAAGGGCTGCCAGTGCAGCAGGCCCCAACACCAAGCTGAGCTTGAGGGGTTATAATGACGCTCGAACAGGCATGCCCCTCGGAATACCAAGGGGCGCAATGTGCGTTCAAAGATTCGATG
+
DDDDDFFFFFCCGGGGGGGGGGGHHHHHHHHHHHHHHHHHHHHGGGEGHHHHHHHHHHHHHHHGGGGHHHHHGHHHHHHHHHGHHHGGGGGGHHHHHHGHHHHHHHHHHGHHHHHHHHHHGGGGGHHHHHHHHHHGGGHHHHHHHHHHHHHHGGGGHHHHHHHHHHHHHHHHGHHHHHHHHHGHGGGGGGHHGGGGGHHHHHHGHHHHHGGGHHHHHGHHHGGGGGHHGHHHHGGFHHGGGGFGGHHHHHFGHHHHGGGGGGHGFGGFGGBGGGFFBBFBFBBBBB
@M02197:105:000000000-AN6RF:1:1101:23214:23980 1:N:0:1
CAGAAGGTGTGGTCCTCTGCTTATTGATATGCTTAAGTTCAGCGGGTAGTCCTACCTGATTTGAGGTCAAATTGTCAGAAGTTGGTCTTAAAGGAGACCATTTGGAAGCTGAACCCCGTTTATAAAGCTGCTCTTCACGATGGCGTAAATAATTTATCACACCAAAGCCAGGCAACAAAGGTCCCGCTAATGCATTTCAGGAGAGCCGACCTCTGAGATGAAAAGCCCGCATACTCCCACATCCAAGCCTGATCAACAGAAAAAGCTGAAAAGGTTGAGAATTTCATGACACTCAAACAGGCATGCTCCTCGGAATACCAAGGAGCGCAAGGTGCGTTCAAAGATTCGATGATTCAC
+
BBBBBFFFFDBBGGGGGGGGGGHHHHHHHHHHHHHHHHHGHHHGGGGGGHHHHFHHHHHHHHHHGHHHHHHHHHHHHHHHHHHHHGHHHHHHHHHGHGGHHHHHGHHHHHHHHHHGGGGHHHHHHHFGFHHHHHHGHHHGGGGHGGGGGHHHHHHHHHHHHHGEHHHHHHHHHHHHHHHGHHHHGHHHGHHHGHHHHHHHHGGHGHHGHGHGHGHHHHFFHHHGGGGGGHHGGGHGHHGHHFGGHHHEHHGHGHHHHHHHHHHGFFFFGHGHHGFHFFGHG5HGHHEGHHHGHHHHHHHHEGHGHGGGGGHHHHFFBHGHGGGGGGGFCFGGEGGGGGGGGGGGFFFFFFFFBBBBB
@M02197:105:000000000-AN6RF:1:1101:23274:23957 1:N:0:1
CAGAAGGTGTGGTCCTCCGCTTATTGATATGCTTAAGTTCAGCGGGTATCCCTACCTGATCCGAGGTCAAACACTAGAATTGGGGGTTTGAGGCAGGATTGTCACAATGACCAAGCGAATAAGTTATTACTACGCCGAAATCATGAGACCCTCCGCCATTGAATTTCGAAAGGGAATTCGCAAGCAAACTCTTCTTTCATAACCAAGCAAAACTACTTGAGTGGTTTTTGATGACGCTCGGACAGGCATGCCTTCCGGAATACCGGAAGGCGCAATGTGCGTTCAAAGATTCGATGACTCAC
+
CCCCCFFFFFCCGGGGGGGGGGGHGHHHHHHHHHHHHHHHHHHGGGFGHHHHHHGHHHHHHHHGGGGGHHHHHHHHHFHHHHHHGGGGGGHGHGGGGGHGHHHHHHHHHHHHHHHGGFGGGHHHHHHHHHHHHGGGHHHHHHHHHHHHHGHHHGHHHGHHHHHHHHHHHHHHHHHHHGGHHHHHHHHHHHHHGGHGHHGGHGGHHHHHHGFGHHHHHHHHGHGGHHHHGGHGGGGFCGGHHHGHHHHHFHGGFDGHGHHGGGFGFHGGGGGHGGFGFGGGGGGGGGGGGGFFFFFFFABBBA
@M02197:105:000000000-AN6RF:1:1101:18418:23927 1:N:0:1
CAGAAGGTGTGGTCCTCCGCTTATTGATATGCTTAAGTTCAGCGGGTATCCCTACCTGATCCGAGGTCAACCTTGAAAAAAATGGAGGTCAACGGCAGGGCAATCACACACACCAAGCGAAAAGATAAACTTACTACACCTGGGGATATGAGATCATCCGCCTTTGAATTTCGGAAGGGAGAATGCAAGCATACTCATCTTCCACGACCAAGCAAATTTGCTTGAGAGGTATTTAATGACGCTCGAACAGGCATGCCTCCCGGAATACCAGGAGGCGCAATGTGCGTTCAAAGATTCGATGATTCAC
+
BBBBBFFFFFBBGGGGGGGGGGGHHHHHHHHHHHGHHHHHHHHGGGGGHHHHHHHHHHHHHHHGGGGHHHHHHHHHHHHHGGHHHHGGEHHHHGGGGGGGGGGHHGHHHGGHGGHHHGHHHGFHGHHHHHHHHHHHHHGHHHGGGHHHHHHHHHHHHHHGGHGGHHGHHHHHHHHGGGGHHHGHHHHGFHGHGHGHHGGHGGGGGHHFFFFHGFFFFGFHHFHHHHHGHHHGFGFFDGECGHHEFGFF5GCFHFGGFGEEEGHGBHHHHGHEEGEA5HGH?AE?GFGGGFFGEBGFFFFFFFBAA>A
@M02197:105:000000000-AN6RF:1:1101:22112:23940 1:N:0:1
CAGAAGGTGTGGTCCTCCGCTTATTGATATGCTTAAGTTCAGCGGGTAGTCCTACCTGATTTGAGATCAAACGTTCAGAAGGCTGTCTCCGCTCGGGAGACGTTTGTGAGCCTCCGGCAAACCTCCGACGATGGCAGAGGTTGTCTGGCGGGCGACCGCAAGCGTAGATAGTTATCACACCTGTGACGCCACCAATACACCGGTAAGCTGATTCATTTGAGAGGAGCCGACCCACAGGCCAGCAAAGCCTCCAAAGTCCAAGCTCGTCACGGCGAACCGTGAGAGTTGAGGTGTTCATGATACTCAAACAGGCATGCCCTTCGGAATAGCCAAAGGGCGCAAGGTGCGTTCAAAGATTCGATGATTCAC
+
CCCCCFFFFFBCGGGGGGGGGGGHHHHHGHHHHHHHHHHHHHHGGGGGGHHHHHHHHHHHHHHHGHHHHHHHGGHHHHHHHGHHHHHHHHGGGGGGGGGGGGGGHGHHHHHHHHHGGGGGHHGHHHGGGGGGGGHGGGHGHHHGHHHGHGGGGGGGGGGGGFFGGGGGGGGGGGGGFFFFFFGGGFGHGGFGHHHFFGGGGHHHHHGFHHHHGHHFFHGFHFFGFGGGHFFHGFGHHGHEHHGHFGGGHFHGBGHHHGHHGCGGGGGFEGGGGGGEGHHHHHHHHHHGHGHHHGEHHHHGGBGHHHHGGHGGHHGGGGGGGHHHHGHHHHHHHGGGGGHHHCGGGGHGGGGGGGGGFFFFFFFFABAAA
@M02197:105:000000000-AN6RF:1:1101:20487:24054 1:N:0:1
CAGAAGGTGTGGTCCTCCGCTTATTGATATGCTTAAGTTCAGCGGGTATCCCTACCTGATCCGAGGTCAACCTTGAAAAAAATGGAGGTCAACGGCAGGGCAATCACACACACCAAGCGAAAAGATAAACTTACTACACCTGGGGATATGAGATCATCCGCCTTTGAATCTCAGAAGGGAGAATGCAAGCATACTCATCTTCCACGACCAAGCAAATTTGCTTGAGAGGTATTTAATGACGCTCGAACAGGCATGCCTCCCGGAATACCAGGAGGCGCAATGTGCGTTCAAAGATTCGATGATTCA
+
CDDCCFFFFFCCGGGGGGGGGGGHHHHHHHHHHHHHHHHHHHHGGGGGHHHGHHHHHHHHHHHGGGGHHHHHHHHHHHHHGGHGHHHGEGHGHGGGGGGGGGGHHHGHGHGGGGHHHGGHGGHHHHHHHHHHHHFHHHHHHHHHHHHHHHHHHHHHHHHHHHGGHHHHHHHHHHHHHHHGHGHHHGHGHGHHGGHGHHGHGGGGGHGGGHHHGHHHGGHGGHGHHHHHHHGHFFHGGGGGGGHGHHHHHFHGHGGFFFGGHHHHHFHHHHHGGGFEBFHFEAEFGGGFFGGGGGFFFFFFFBBBAA
@M02197:105:000000000-AN6RF:1:1101:18259:24112 1:N:0:1
CAGAAGGTGTGGTCCTCCGCTTATTGATATGCTTAAGTTCAGCGGGTAGTCCTACCTGATTTGAGATCAAACGTTCAGAAGGCTGTCTCCGCTCGGGAGACGTTTGTGAGCCTCCGGCAAACCTCCGACGATGGCAGAGGTTGTCTGGCGGGCGACCGCAAGCGTAGATAGTTATCACACCTGTGACGCCACCAATACACCGGTAAGCTGATTCATTTGAGAGGAGCCGACCTACAGGCCAGCAAAGCCTCCAAAGTCCAAGCTCGTCACGGCGAACCGTGAGAGTTGAGGTGTTCATGATACTCAAACAGGCATGCCCTTCGGAATAGCCAAAGGGCGCAAGGTGCGTTCAAAGATTCGATGATTCAC
+
DDDDDFFFFFCDGGGGGGGGGGGHHHHHHHHHHHHHHGHHHHGGGGGGGHGHHHHHHHHHGHHGGHHHHHHHGGHHHHHHGHHHHHHHHHGGGGGGGGGGGGGGHGHHHHHHHHHGGGGGGHGHHHGGGGGGGGHHG;HGGHHGHHHHHGGGGGGGGGGGGFFFFGGFGFFFFFFFFFFFFFFBFFFFFFFGFFFFFFFFFFFFGFFFFFFFFFHFFFFGFFFFFFFFFFFFFFFHHFBFF@2B2??/B2GHG23FF<3FE?@/DEEGGGEE/??1AFBD3HHGHFHFGEF@5B5BGBFHBHFBFA5FBA33HHF1E?EDEHHGFGBHGHHGFGGEEACECBGGGGHBFFGFGG2GGFF@5BDBBBAAA
@M02197:105:000000000-AN6RF:1:1101:24073:24159 1:N:0:1
CAGAAGGTGTGGTCCTCCGCTTATTGATATGCTTAAGTTCAGCGGGTATCCCTACCTGATCCGAGGTCAAACACTAGAATTGGGGGTTTGAGGCAGGATTGTCACAATGACCAAGCGAATAAGTTATTACTACGCCGAAATCATGAGACCCTCCGCCATTGAATTTCGAAAGGGAATTCGCAAGCAAACTCTTCTTTCATAACCAAGCAAAACTACTTGAGTGGTTTTTGATGACGCTCGGACAGGCATGCCTTCCGGAATACCGGAAGGCGCAATGTGCGTTCAAAGATTCGATGATTCAC
+
DDDDDFFFFFCCGGGGGGGGGGGHHHHGHHHHHHHHHHHHHHHGGGGGHHHHHHHHHGHHHHHGGGGHGGHHHHHHHGFGHHHHGGGGGGHGHGGGGGHHHHHHGHHHHHHHHGHGGGGGGHHHHHHHHHHHHGGGGGHHHHHHHHHHHGHHHGGHHHGHHHHHHHHHHHHHHHHHGGGGHHGGGHHGHGGHGHGGHHHHHHGHHHHHHGHHHHHHFHHHGHGGHFHFFHHGGGGGGGGHHHHHHHHHHHGGGGCFGHHGGGFGGHGGGGCHHHHEEEGFGGGGGGGGGGFFFFFFFBAA>B
@M02197:105:000000000-AN6RF:1:1101:12243:24250 1:N:0:1
CAGAAGGTGTGGTCCTCCGCTTATTGATATGCTTAAGTTCAGCGGGTAGTCTTACTCGATTTGAGGTCAAGTTGTCAGAGATTGTCCGAAGACGGTTTGGAGCACAACATCCCGATCGGCCACCCTCGCAATTGCGAGGCACCGGCGAAGATACTTATCACGCCGTACTATGTCCAACCAAGAGTTGCACTAACACATTTGAGGTAAGCTACGGTAAGGCAGCAAACCCAAGTCCACCGCTCCCAATGCAAGATCGGAAGTGTGAGAGTACAATGACACTCAAACGAGCATACCCTTCAGAATGCCAAAGGGTGCAAGGTGCGTTCAAAGATTCGATGATTCAC
+
BBBBBFFCFDAAGGGGGGGGGGGHGHHHHHHHGHHHHHHHHHHGGGGGGHHHHHHHHGHHHGHHGGGHHHHGHHHHHHHHHHHHHHHGGGGGHGGGGGGGHGHHHHHGHGHHHGGGGG8GGFGHGHHGGGGGHHHGGGGGGHGGGGGGGGGHHHHHHHHHHGGGHHHHGHHHFGGHHGHHHGGGHGHHFFFGGGFHHHGGHHFFHHFFFGFGHHHHHHHFHHGGFFEHHHFHHGFEGGGGHHHHHHHHHHHGGGGHHHHHHHHHHGHHHFHHHGDGFFFHGGFEGHHGHHGGGHHHHGHFGHGGHHHHGGHGHHGHHGGGGGGGGFGGFGGFFBFFFFFAAA>A
@M02197:105:000000000-AN6RF:1:1101:12928:24366 1:N:0:1
CAGAAGGTGTGGTCCTCCGCTTATTGATATGCTTAAGTTCAGCGGGTAGTCTTACTCGATTTGAGGTCAAGTTGTCAGAGATTGTCCGAAGACGGTTTGGAGCACAACATCCCGATCGGCCACCCTCGCAATTGCGAGGCACCGGCGAAGATACTTATCACGCCGTACTATGTCCAACCAAGAGTTGCACTAACACATTTGAGGTAAGCTACGGTAAGGCAGCAAACCCAAGTCCACCGCTCCCAATGCAAGATCGGAAGTGTGAGAGTACAATGACGCTCAAACGAGCATACCCTTCAGAATGCCAAAGGGTGCAAGGTGCGTTCAAAGATTCGATGACTCAC
+
CCCBCFFFFFCCGGGGGGGGGGGHHHHHHHGHHHHHHHHHHHHGGGEGGHHHHHHGGGHHHGHHGHHHHHHHHHHHFHEFGHHHHHHGGGGGHGGEFGGGHHHHHHHGHHGHHGGGGGGCG;GHGGHGGGGGHHHGGG9GGHGGGGGGGGGHHHHHHHHGGGGGHHHHHHHHHGGGGGGGHGHGHGGGFHFGFFFHGGFHHHHHHHGFFHFFHGHHHHGHFGBFGFGHHHHHGFFEGGGGHHGHGHHHHHGGGGGHHGGHHHBHGHHHDDHFHEDEA3GGGGGEGHDHFFGBFGB5FHGBHHHHHHHFCGHHGHHHHGCGGHGFGGGFGEGFCFFFDBFAAA>A
@M02197:105:000000000-AN6RF:1:1101:13131:24354 1:N:0:1
CAGAAGGTGTGGTCCTCCGCTTATTGATATGCTTAAGTTCAGCGGGTATCCCTACCTGATCCGAGGTCAACCTTGAAAAAATTGGGGGTCGACGGCTGGACTATCACACACACCATGCGAAAAGATAATCTTACTACGCCTGGGGATATGAGATCATCCGCCTTTGAATTTCAGAAGGGAGAATGCAAGCAAACTCATCTTCCAAGACCAAGCAAATCTGCTTGAGAGGTATTTAATGACGCTCGAACAGGCATGCCTCCCGGAATACCAGGAGGCGCAATGTGCGTTCAAAGATTCGATGATTCAC
+
CCCCCFFFFF@BGGGGGGGGGGGHHHGHHHHHHHHHHHHHHHHGGGGGHHHHHHHHGHHHHHHGGGGHHHHHHHHGHHHHGHHHGHGGGGGGGGGGGGGHHHHHHHHHHGHGGGHHHHGHGHHHHHHHHHHHHHHHHHGGHHHHHGHHHHHHHHHHHHHHHHHHHHHGGHGHHHHHHHGHHHHHHHHHHGGHGHGHGGHGFHGGHHHGHHHFEHGHHHHHGHHHHHGHHHHGHFHHGGGGGGHGHHHHHGGHFGGGFGCGHHHHFHHGGHHGGGGGHFHFFEGGHGGGGGGGGGGFFFFFFFBABBB
@M02197:105:000000000-AN6RF:1:1101:17695:24446 1:N:0:1
CAGAAGGTGTGGTCCTCCGCTTATTGATATGCTTAAGTTCAGCGGGTAGTCTTACTCGATTTGAGGTCAAGTTGTCAGAGATTGTCCGAAGACGGTTTGGAGCACAACATCCCGATCGGCCACCCTCGCAATTGCGAGGCACCGGCGAAGATACTTATCACGCCGTACTATGTCCAACCAAGAGTTGCACTAACACATTTGAGGTAAGCTACGGTAAGGCAGCAAACCCAAGTCCACCGCTCCCAATGCAAGATCGGAAGTGTGAGAGTACAATGACACTCAAACGAGCATACCCTTCAGAATGCCAAAGGGTGCAAGGTGCGTTCAAAGATTCGATGATTCAC
+
CCCCCFFFFFCCGGGGGGGGGGGHHHHHGHHHGHHHHHHHHGHGGGGGGGHHHHHHHGHHHGHHGHGHHHHDGHHHHHHHHHHHHHHGGGGGHGGGGGGGHHHHHHHGHHHHHGGGGGGGGGGHGHHGGGGGHHHGGGGGGHGGGHGHHGHHHHHHHHHHHGGGHGHGHHGHHGGHHHHGHHBHHHGHHHHHGGFFFFHHHGHHHHHGGHGGGHHHHGHHGHGGGGFGHGHHFGGGGGGFEFHHHHGHHHGGGGGHHHHHGHHHHHHFHHHHHHHHHFGGGGGGGHHHFCEBGGHEHGHHHHHGHHHGHGHHHHHHHGGGFHGGGGGGGGGGFFFFFFFBBAAB
@M02197:105:000000000-AN6RF:1:1101:14499:24600 1:N:0:1
CAGAAGGTGTGGTCCTCCGCTTATTGATATGCTTAAGTTCAGCGGGTAGTCTTACTCGATTTGAGGTCAAGTTGTCAGAGATTGTCCGAAGACGGTTTGGAGCACAACATCCCGATCGGCCACCCTCGCAATTGCGAGGCACCAGCGAAGATACTTATCACGCCGTACTATGTCCAACCAAGAGTTGCACTAACACATTTGAGGTAAGCTACGGTAAGGCAGCAAACCCAAGTCCACCGCTCCCAATGCAAGATCGGAAGTGTGAGAGTACAATGACACTCAAACGAGCATACCCTTCAGAATGCCAAAGGGTGCAAGGTGCGTTCAAAGATTCGATGATTCAC
+
CCCCCFBFFFBCGGGGGGGGGGGHHHHHHHHHHHHHHHHHHHHGGGGGGHHHGHHHHGHHHGHHGHHHHHHHHHHHHHHHHHHHHHHGGGGGHGGGGGGGHHHHHHHGHHHHHGGGGGDDGGGHGHHGGGGGHHHGGGGGGHGHHHHHGGGHFHHHHHHHHGHGHGHHHHHHHGGHHHHHHHGGGGGGHHHHHHHHHGGHHHHHHHHGFFGGGHHHHGGHHHGGGGHHFHHHHCF?EGGFFAGHHHHHHHGGGGGHHHHHHGHHHHHHHHHHHHHHFHGHGGGGGHHHFHGCGHHHHHHHHHHGFFHGHGHHGHHHHGGGGHGGGGGGCGGGFFFFFFFAB@AB
@M02197:105:000000000-AN6RF:1:1101:19554:24682 1:N:0:1
CAGAAGGTGTGGTCCTCCGCTTATTGATATGCTTAAGTTCAGCGGGTAGTCCTACCTGATCTGAGATCAAACGTTCAGAAGGCTGTCTACACTCGGGAGACGTTTGTGAGCCTCCGGCAAACCTCCGACGATGGCAGAGGTTGTCTGGCGGGCGACCGCAAGTGTAGATAGTTATCACACCTGTGACGCCACCAATACACCGGTAAGCTGATTCATTTGAGAGGAGCCGACCCACAGGCCAGCAAAGCCTCCAAAGTCCAAGCTCATCACGGCGAACCGTGAGAGTTGAGGTGTTCATGATACTCAAACAGGCATGCCCTTCGGAATAGCCAAAGGGCGCAAGGTGCGTTCAAAGATTCGATGACTCAC
+
CCBCCFFFFFBCGGGGGGGGGGGHHHHHHHHHHHHHHGHHHHHGGGGGGHHHHHHHHHHHHHHHHHHHHHHHGHHHHHHHHGHHHHHHHHHHHHGGGGGGGGGGHGHHHHHHHHHGGGGGGHGHHHGGGGGGGGHHGGHGHHHGHHHHHGGGGGDGGGGGGGGGGGGGGGGFFFFFFFFFFFFGGGFFGGGHHFHGGFFFFFFGHHHHHHGGGGHHHHHHHGFFGGFGGGGHFGFHHGHDHGBHGEGFFHEGHGHHFGHHHHHHHHGGGGGGGGGGGEHHHHHHHHHHHCHHHGGHHGHHFGGHHHHHHHHHHHEFDGGGGHHHHHHHHFFHHGFGGGHHHHGGGGFGGGGGGCGGGFFFFFFFBBBAB
@M02197:105:000000000-AN6RF:1:1101:16851:24687 1:N:0:1
CAGAAGGTGTGGTCCTCCGCTTATTGATATGCTTAAGTTCAGCGGGTATCCCTACCTGATCCGAGGTCAACCTAATATAAGTTGGGGTTGCTGGCAGGCATCCACCGTGGTTCCCGAGCGAGGAGTATTACTACGCTGAGAGCACCGGCGGCGCCGCCACTGATTTTAAGGGCCGCAGAGAGAACCGCGGACCCCAAGACCCCTTGCGGAATTGGTCATAATGACGCTCGAACAGGCATGCCCCCCGGAATACCAGGGGGCGCAATGTGCGTTCAAAGATTCGATGATTCAC
+
DDDDDFFFFFDCGGGGGGGGGGGHHHHHHHHHHHHHHGHHHHHGGGGGHHHHHHHHHHHHHHHGGGGHHHHHHHH:HHHHHHHHHGGGGGHHHHGHGGGHHHHHHHGHHGHGHHHGFGGGGGGGGHHHHHHHHHGGGGGGHHHHHHGGGGGGGGGGGGGGGGFFFFFFFFFFFFFFFFGGGGGFGFFGFGGGGGFHHFFFGGGGGGHHHHHHGHHHFGHHHGFGGGHHGHHHHHHHHHGGGGCGGHHHHHFGHGGGGGGGGHGHHGGGGHGGGGGGGGFFFFFFFFFBBBAB
@M02197:105:000000000-AN6RF:1:1101:14986:24870 1:N:0:1
CAGAAGGTGTGGTCCTCCGCTTATTGATATGCTTAAGTTCAGCGGGTAGTCTTACTCGATTTGAGGTCAAGTTGTCAGAGATTGTCCGAAGACGGTTTGGAGCACAACATCCCGATCGGCCACCCTCGCAATTGCGAGGCACCGGCGAAGATACTTATCACGCCGTACTATGTCCAACCAAGAGTTGCACTAACACATTTGAGGTAAGCTACGGTAAGGCAGCAAACCCAAGTCCACCGCTCCCAATGCAAGATCGGAAGTGTGAGAGTACAATGACACTCAAACGAGCATACCCTTCAGAATGCCAAAGGGTGCAAGGTGCGTTCAAAGATTCGATGATTCAC
+
CCCCDFFFFFBCGGGGGGGGGGGHHHHHHHHHHHHHHHHHHHHGGGEGGHHHHHHHHGHHHGHGGHHHHHHHHHHHHHHHHHHHHHHGGGGGHGGGGGGGHHHGHHHGH;HHHGGGGGGGGGGHGHHGGGGGHHHGGGGGGHGGGGGGGGGGHHHHHHHHHGGGGGGGGHHHGGGHHHHHHHGHGGHHGFHFGFFHHHHHHGGGHHHGGHGGHHFHHGHGHHGFFFHHHFHGFFEAGGGGFGFFFGHHHEHGGGGGHGHFHGHHHHHHGHHGHHHHHHGGGGFEEGGHHHGFGHGBHHFHHHFHHHGHGGHHHHHHHGGGGHGGGGGGGGGGFFFFFFFBBABB
@M02197:105:000000000-AN6RF:1:1101:13436:24905 1:N:0:1
CAGAAGGTGTGGTCCTCCGCTTATTGATATGCTTAAGTTCAGCGGGTATCCCTACCTGATCCGAGGTCAATCGAGAGAATTGTGGGGGTTTGGCGGCAGGAAGGACACTGGATGATCGGCGAATGATACTACTACGCCGAGTGCCAGTGACTTTCCGCCGTTGATTTTGGGAGGGGAGACACCGCAACAAGGCAGGCTCTTCCTCCATGACCACGCAAAAGTGCTTGAGTTGATTTTAGTGACGCTCGAACAGGCATGCCTCCCGGAATGCCAGGAGGCGCAATGTGCGTTCAAAGATTCGATGATTCAC
+
CCBCCFFFFFCCGGGGGGGGGGGHHHHHHHHHHHHHHHHHHHHGGGGGHGHHHHHHHHHHHHHGGGGHHGHGFFFEGGHHHHFHGGGGEFGGGHGGGGGGGHHGHHHHHHHHHHHHGGGGGGGGHHHHHHHHHHHGGGGGGGHHHHHGGHHGGGGGGGGGFGHHGGHGGGGGFFFHHHGFFFFFHHFHGFHGHFGHFFHHGGHFHHHGHHFFFGHHHGHHGHGHGHHHHHHGHHHHBHGGGGECHHGHHHHHHHGHGGGGGGGHFGHHHHHGHGGGGFGHGHHGGGGHGGGGGGGGGGFFFFFFFBBBAB
@M02197:105:000000000-AN6RF:1:1101:19796:24913 1:N:0:1
CAGAAGGTGTGGTCCTCCGCTTATTGATATGCTTAAGTTCAGCGGGTAGTCTTACTCGATTTGAGGTCAAGTTGTCAGAGATTGTCCGAAGACGGTTTGGAGCACAACATCCCGATCGGCCACCCTCGCAATTGCGAGGCACCGGCGAAGATACTTATCACGCCGTACTATGTCCAACCAAGAGTTGCACTAACACATTTGAGGCAAGCTACGGTAAGGCAGCAAACCCAAGTCCACCGCTCCCAATGCAAGATCGGAAGTGTGAGAGTACAATGACACTCAAACGAGCATACCCTTCAGAATGCCAAAGGGTGCAAGGTGCGTTCAAAGATTCGATGATTCAC
+
BCCCBFFFFFBBGGGGGGGGGGGHHHHHHHHHHHHHHHHGHHHGGGCGGHHHHGHHHGHHHGHHGHFHHHHHHHHHHHHHHHHHHHHGGGGGHGGGGGGGHHHHHHGGHHHHHGGGGGDGGGGHGHHGGGGGHHHGGGGGGHGGGGGGGGGGHHHHHHHGHGGGGGHHGHHHGGGHHHHHHHGHHHGFHHHFHHGHGFHHHHGFGHHGFGGGHHHHFHHHFGGGGGHHHHHHHGGFGGGGHHHGHHHHHHGGGGGHHHHHHHHHHHGHFHHHHHGHG5GHGGGCGHHFHGFBGHHHGGHHHCHHHHHHHGHGHHHHCGGGDFGGGGGGGGGFFFFFFFFBBBBB
@M02197:105:000000000-AN6RF:1:1101:10376:24875 1:N:0:1
CAGAAGGTGTGGTCCTCCGCTTATTGATATGCTTAAGTTCAGCGGGTATCCCTACCTGATCCGAGGTCAACCATAGAAAAATTGGGGGTTGATGGCAAGCATCCACCAGGACTCCATAGCGAGAAGAATTACTACGCTTAGAGCCAGATGGCGCCGCCACTGATTTTAAGGGCTGCCAGTGCAGCAGGCCCCAACACCAAGCTGAGCTTGAGGGGTTATAATGACGCTCGAACAGGCATGCCCCTCGGAATACCAAGGGGCGCAATGTGCGTTCAAAGATTCGATGATTCAC
+
BBBBBF@FFD??GGGGGGGGGGGHHHHHHHHGHHHHHHHHHHHGGGGGGBHHHHHH;GHHGFHGGC>BGFGFBFHGGHHGHGHHGFGGEEEBGHHHHGGHGGFG;GGHFEGFHHHHGHHHGGGF?GHHHGFHHFDGDGGGHHHHHHFHHHFG?GGGFGGHHHGFGHHHHGEGFGFGHGHHGFGGGGGFGGHHGGGGGHEFFFFHFHHGFGFGFGHFHHHHHGGGGGFEGFGFFGHHHFE?GGGGGHHHGA5GHHGHECECEE5HHGFAGHGGGGFGGGGGFFFBFFFBBAAA
@M02197:105:000000000-AN6RF:1:1101:25563:24919 1:N:0:1
CAGAAGGTGTGGTCCTCCGCTTATTGATATGCTTAAGTTCAGCGGGTAGTCTTACTCGATTTGAGGTCAAGTTGTCAGAGATTGTCCGAAGACGGTTTGGAGCACAACATCCCGATCGGCCACCCTCGCAATTGCGAGGCACCGTCGAAGATACTTATCACGCCGTACTATGTCCAACCAAGAGTTGCACTAACACATTTGAGGTAAGCTACGGTAAGGCAGCAAACCCAAGTCCGCCGCTCCCAATGCAAGATCGGAAGTGTGAGAGTACAATGACACTCAAACGAGCATACCCTTCAGAATGCCAAAGGGTGCAAGGTGCGTTCAAAGATTCGATGACTCAC
+
A3AAAFFBCFAAGGGGG4EFGGDFGFHHHHGGHDDGHF5DFGHDEGEEGDEGGHHHFFHFHGHFFBGGGHGHHFFHHHDGHHHHHHDEEF/EHGFGGGGE3FEGFHFAGHHHHGCGE;ADEFCGDHHGGC:GEHHDGCFCF@FF$<'1D8GHHHGHBCGHHGFEGCGDGGFGCGEFFGBGGGFFCGFGDFFFFFFF<BHCGFGGGFFFFFFFHGHHGFFGBDD?FFFFFFFFFF</EECF?HHFGHHFGG1GGGFFHHEFBEHHHFG5FD5HDGBGF5FFA11EE5HEHFEHGFFABFGFBF33HFFF2EF3BGF4AEE?EA4GGGGFGEFFFFFD@5FAA>>A
@M02197:105:000000000-AN6RF:1:1101:10990:25099 1:N:0:1
CAGAAGGTGTGGTCCTCCGCTTATTGATATGCTTAAGTTCAGCGGGTAGTCTTACTCGATTTGAGGTCAAGTTGTCAGAGATTGTCCGAAGACGGTTTGGGGCACAACATCCCGATCGGCCACCCTCGCAATTGCGAGGCACCGGCGAAGATACTTATCACGCCGTACTATGTCCAACCAAGAGTTGCACTAACACATTTGAGGTAAGCTACGGTAAGGCAGCAAACCCAAGTCCACCGCTCCCAATGCAAGATCGGAAGTGTGAGAGTACAATGACACTCAAACGAGCATACCCTTCAGAATGCCAAAGGGTGCAAGGTGCGTTCAAAGATTCGATGATTCAC
+
BBBBBFFCFFBBGGGGGGGGGGEHHHGHGHHHHHHHFHHHHHHGGGGGGHHHHHHHHGHHHGHHGHHHHHHHHHHHHHGHHHHHHHHGGGGGHGGGGGGGGGGGGHHGHHHHHGGGGFDGG;GHG<HGGGGGHHGGGGGGGHFGGGGHHGGHHHHHHGGGGGGGGHHGHHHHHGGHHHGGHHHFHHGFFFHHGGGGGHHHHHHGHHHGFFFFGGHFHHHHHHGFFFFHFHFGHGGGGGGFGGGHHHHHHHHGGGGGHHHGHHHHHHGHHFFHHGHHGFGEGGFEGGHFHGB2FGHGGHHHHHHGHHHHGGHGFHHHHGGCEFGGGFGGGGGGFFFFFFFBAAAA
@M02197:105:000000000-AN6RF:1:1101:10526:25134 1:N:0:1
CAGAAGGTGTGGTCCTCCGCTTATTGATATGCTTAAGTTCAGCGGGTAGTCTTACTCGATTTGAGGCCAAGTTGTCAGAGATTGTCCGAAGACGGTTTGGAGCACAACATCCCGATCGGCCACCCTCGCAATTGCGAGGCACCGGCGAAGATACTTATCACGCCGTACTATGTCCAACCAAGAGTTGCACTAACACATTTGAGGTAAGCTACGGTAAGGCAGCAAACCCAAGTCCACCGCTCCCAATGCAAGATCGGAAGTGTGAGAGTACAATGACACTCAAACGAGCATACCCTTCAGAATGCCAAAGGGTGCAAGGTGCGTTCAAAGATTCGATG
+
AAAAAFF@BDAAGD1FGGGGGFFHGFFHHHFHHGHHHHGHHHGGGGGGGHHHHHHGGEEHGGH2FHGFGHHGFHHFFFDGHFHHHHBEEGCGHGEGGGGGHGEEFGFEGGFGHGEGG?ACGGGGEEGGGGGGHFFC@CG9:FFCGEGCCGGHCFHHHGHHGGGGG;FBFFFGFGGGFHFGHGFHHGHHHHGFFFFGGFHFFFFFFGFFFFFFBFHHGFFBHFFGFFF?BAFFB/B1>E?FEGEBFFHGGF1EE1EBFFG3CFA3FBF5GBHGE5D535A5FEGEGHHEHFBGEEE5E5B5DEDFF5GHHCHFHHGBAEAGEAFGGGFFFAFFFAAAA3
@M02197:105:000000000-AN6RF:1:1101:8182:25142 1:N:0:1
CAGAAGGTGTGGTCCTCCGCTTATTGATATGCTTAAGTTCAGCGGGTAGTCTTACTCGATTTGAGGTCAAGTTGTCAGAGATTGTCCGAAGACGGTTTGGAGCACAACATCCCGATCGGCCACCCTCGCAATTGCGAGGCACCGGCGAAGATACTTATCACGCCGTACTATGTCCAACCAAGAGTTGCACTAACACATTTGAGGTAAGCTACGGTAAGGCAGCAAACCCAAGTCCACCGCTCCCAATGCAAGATCGGAAGTGTGAGAGTACAATGACACTCAAACGAGCATACCCTTCAGAATGCCAAAGGGTGCAAGGTGCGTTCAAAGATTCGATGATTCAC
+
BBBBBFFFFFABGGGGGGGGG?GHHGHHHHHHHHHHHHHHHHGDGGEGGHHHHHHHGGHHHGHHGHHHHHHHHHHHHHHHGHHHGHHGGGGGHGGFGFGGHHGHGHHFHHHFHGGGGGDFFGGHGHHGGGGGHHHGGGGGGHGGGGGGGGDHHHHHFGHHHGGGHHGFGHGHGGGGHGHHGHHHHHGGFHHHHHFHGHGHHHHHHHHGGHGGHGHHHHHHHHGGFFGFHHGHHGGGGGGGHHGHHGGFHFEGEEGEHHHHHHHHFGHHHGHFFGHHFDFFGGGGGHGHHGHFDGHHHFHHHHCGHHHGHGHFHHFHHGECGHFGGFGGGGGGFFBFFFFBBAAA
@M02197:105:000000000-AN6RF:1:1101:23710:25354 1:N:0:1
CAGAAGGTGTGGTCCTCCGCTTATTGATATGCTTAAGTTCAGCGGGTATCCCTACCTGATCCGAGGTCAACCTGTAAAAAATTGGGGGTTCTGGCGAGCCACCGGGGGGAACTCTATAGCGGGAGTATGTACTACGCTTAGAGCCCACCGGCGCCGCCACTAATTTTGAGGGCCGCGGAGACCGCGTGCCCCAATACCACGCTAGGCGTGAGTGGTTAAATGACGCTCGAACAGGCATGCCCTGCGGAATACCACAGGGCGCAATGTGCGTTCAAAGATTCGATGATTCAC
+
BBBABFFFFFBBGGGGGGGGGGGHHHHGHHHHGHHHHHHHHHHGGGGGHHHHHHHHHHHHHGHGGGGHHHHHHHHHHHHHG;HHHHGGGGHHHHHGFGGG<HHGGGGGGGFFFFFFFFFFFFFFFFFFFFFFFFFFFFFFFFFGFGFFFFFGFGGGGGFHHFHHFFHHHFFFFFGGFHGGGGGFGGGEFGGGHHGFGFFGHHGHGHHHHHFGFHHHGHHHGGGFGHHFHHHGHGFEHGGCGGGCHHHHHFHHGHGGGGGFGCHHEEGFHGGCGGFGGGFFFFFBFFBBBAB
@M02197:105:000000000-AN6RF:1:1101:10850:25280 1:N:0:1
CAGAAGGTGTGGTCCTCCGCTTATTGATATGCTTAAGTTCAGCGGGTATCCCTACCTGATCCGAGGTCAACCTTTAAAAATTGGGGTTGTTGGCAAACACACACCCGGTCCTCCAAAGCGAGAAAAATTACTACGCTTGAAGCCGAATAGCACCGCCACTGATTTTAAAGCCCGCCCCTAAGGGTGAAGCCTAATACCAAGCAGAGCTTGAGGGTTGTAATGACGCTCGAACAGGCATGCCCCCCGGAATACCTGAGGGCGCAATGTGCGTTCAAAGATTCGATGATTCAC
+
BBBBBFFFFFABGGGGGGGGGGGHHHFHCHHGHGHHHHGHHHHGGGGGHGHHHGHHH:H<H;H9G9GHHHHHHH.HFHHHH9GHG;GG9GHH/HHH<HHH;GGGG;GG;GG;HHHHHHH;G/GGHG:HHHHH<HGGGGGGH<:H9GGGG<F<HHGGGGGHHGHHHHHHHGHHHGGGGGGGGHHHGGHHGHGHHGHGGHGGHHHHHHFHHHHGGHHHHHHHGGGGGHFFFFFFFHHHHGGGGE?GHDBFCFHHHHHGEEA2HFGHGGGGCGGGGGGGGGGFFFFDBFBAAAB
@M02197:105:000000000-AN6RF:1:1101:24751:25092 1:N:0:1
CAGAAGGTGTGGTCCTCCGCTTATTGATATGCTTAAGTTCAGCGGGTATCCCTACCTGATCCGAGGTCAACCTGTAAAAATTGGGGGTTACTGGCAAGTAGACCTATCGGACTCAATCGCGAGAAGTATTACTACGCGTAGAGCCGACAGGCACCGCCACTGATTTTAGGGGCCGCGAAACCGCGAACCCCAATACCAAGCGAGAGCTTGAGTGGTTATAATGACGCTCGAACAGGCATGCCCCCCGGAATACCAGAGGGCGCAATGTGCGTTCAAAGATTCGATGATTCAC
+
BBBABFFFFFBCGGGGGGGGGGGHHHHHHHHHHHHHHHGHHHHGGGGGHHHHHHHHGHHHGHHGG99HHH:::H:HHHH;H<HHHG/EGHH:;HHH<G<<HGHH<<HHGG9G9<H<<HEGGGGG9:F9HH;H<;;G:G-;GG:H;GGG;G:GHHGGGGGGGHGGGGGGGGGGGGGGGFGFGGGGGGGGHFFHFFFFGFGGGHHHHGHHHHHGHHHGHHHHGFGGFGHHFHHHFHHHHHCGGGECGHHHHFHHGHGHGGGGGHHGHGGGGHGCGGGGGGGGFFFFFFFBAA3B
@M02197:105:000000000-AN6RF:1:1101:22302:25334 1:N:0:1
CAGAAGGTGTGGTCCTCCGCTTATTGATATGCTTAAGTTCAGCGGGTATCCCTACCTGATCCGAGGTCAAACTTAGAAAGTTGGGGGTTGCTGGCCAGCGTCCACCGGGTCCCTGTAGCGAGGAGTATTACTACGCTTAGGGCCCGAGAGGCGCCGCCACTGATTTTAAGGCCCGCCGTCTCCGGCGAGGCCCAAGACCAAGCTAGGCTTGAGTGTTGTACTGACGCTCGAACAGGCATGCGCTTCCGCACACCACATGGCGCAATGTGCGAGCAAAGATTCAATGATTCAC
+
BBBABF?BFFBAC4BGGGGGGGGHHGHHHHGHGHGHCGHFFFHGGCEGHGGHHHFGG9EHFG<FA7;FH:<HFH:H89H/GHHGGGGEEFH<HGG:<H:99?EGHHG:CGDHHHH<HHHGGG99G:HHG<HH<FGGGGGGHGHG:G-;;GGGGG9GGGAG98GGG9G9BCEB?DAF@FFCEFFF8FFCCF@ADHEGFFFFFFEBFBFFFEFFFFFFFFBBF8/>FDFDF==FFFF6////A/A//A/D/B/01ADA0000A113DA0011131A3EGAB11B33FD31A>>1
@M02197:105:000000000-AN6RF:1:1101:13550:25482 1:N:0:1
CAGAAGGTGTGGTCCTCCGCTTATTGATATGCTTAAGTTCAGCGGGTATCCCTACCTGATCCGAGGTCAACCTGTAAAAATTGGGGGTTACTGGCAAGTAGACCTATCGAACTCAATCGCGAGAAGTATTACTACGCGTAGAGCCGACAGGCACCGCCACTGATTTTAGGGGCCGCGAAACCGCGAACCCCAATACCAAGCGAGAGCTTGAGTGGTTATAATGACGCTCGAACAGGCATGCCCCCCGGAATACCAGAGGGCGCAATGTGCGTTCAAAGATTCGATGATTCAC
+
CCCCBFFFFFCCGGGGGGGGGGGHHHHHHHHHHHGHHHGHHHHGGGFGHHHHHHHH.H:.H:HGGG:'H:H:H<'HHHH<;<HHG9GG9;::HHHHHG;HH;HH:H:H:HHH.:HH.:G99G9G9:HHHHHH<<HG:G-;G:HHHGGGGG;G<HGGGGGGHHHHHHGGGGGGGGGGGGGGGGGFGGGGHGHHHFFGGGGGGHHHHGHHHHHGHHHHFHHHHGGGGGHHGHHGHHHHHHGGGGGGGHHHHHHHHHHHGGGGGHHHHGGGGHGGGGGGGGGGFFFFFFFBAABB
@M02197:105:000000000-AN6RF:1:1101:22406:25691 1:N:0:1
CAGAAGGTGTGGTCATCCGCTTATTGATATGCTTAGGTTCAGCGGGTAGTCTTACTCGATTTGAGGTCAAGTTGTCAGAGATTGTCCGAAGACGGTTTGGAGCACAACATCCCGATCGGCCACCCTCGCAATTGCGAGGCACCGGCGAAGATACTTATCACGCCGTACTATGTCCAACCAAGAGTTGCACTAACACATTTGAGGTAAGCTACGGTAAGGCAGCAAACTCATCTTCCAAGACCAAGCAAGTCTGCTTGAGAGGTATTTAATGACGCTCGAACAGGCATGCCTCCCGGAATACCAGGAGACGCAATGTGCGTTCAAAGATTCGATGATTCAC
+
AAAAACF1@BAAGC3AEBE1FGGHHB3GFFHGHFHGFADFEGB0AE/EFGDGEHDG1EGAGEFGGGHH1DFBGHG1GHHHCGFHHFBEAGGGFEFEFFGG10GGHHHGGHFFHAEEGC?CC<?FEADBCCGCHHH8CGGCFHFCGC@CCGFFHGFFGHFGBFGEFBEGGFFGGFFGGGHBFFHFFFD1DGFFHHGFEFFFFBEFGHGFFFFFGFFGEFFEFFGGFGCFDGFFGHGF3EBBECGF4HHHFHGHHHGHGHHHGFBFHGHGAEEEE?FFEFFBF5AFFGF1EEEACG5DF5HCGADGB2A22HHHGEEEFGGFCGGGB2FGCCFDBFFAAAAA
@M02197:105:000000000-AN6RF:1:1101:6980:25645 1:N:0:1
CAGAAGGTGTGGTCCTCCGCTTATTGATATGCTTAAGTTCAGCGGGTATCCCTACCTGATCCGAGGTCAACCTTGAAAAAAATGGAGGTCAACGGCAGGGCAATCACACACACCAAGCGAAAAGATAAACTTACTACACCTGGGGATATGAGATCATCCGCCTTTGAATTTCAGAAGGGAGAATGCAAGCATACTCATCTTCCACGACCAAGCAAATTTGCTTGAGAGGTATTTAATGACGCTCGAACAGGCATGCCTCCCGGAATACCAGGAGGCGCAATGTGCGTTCAAAGATTCGATGATTCAC
+
AABAACFFFFBBGGGG5GFCEFGHHHHHHGHGHHHHHHHHHFHGGGGGHHHHGHHHHGHHHHHEEEGHHHFAGHHHHHHGGGHHHHHGGHHHHGGGGGGGFGGHGFGGHDGGGGHHHGHHHHFHHHHFHFHHEGHHHHHHHHHGGGHHHHHHHHGHHHHGGHGGHHHHHHHHHHGGFHGHGGGFGGHGGGHHHFHGGHHGGGGGGHFGHFHHHHHHGFGHHHHFFFGHHGHFGHHHFEEGEHHGHHHHHGFHHGGGGCGFGEHGFGGHHHHEDGEDHFFHE2EGHCGCGGGGGGGFF@FFBFAAAAA
@M02197:105:000000000-AN6RF:1:1101:9171:25732 1:N:0:1
CAGAAGGTGTGGTCCTCCGCTTATTGATATGCTTAAGTTCAGCGGGTAGTCTTACTCGATTTGAGGTCAAGTTGTCAGAGATTGTCCGAAGACGGTTTGGAGCACAACATCCCGATCGGCCACCCTCGCAATTGCGAGGCACCGGCGAAGATACTTATCACGCCGTACTATGTCCAACCAAGAGTTGCACTAACACATTTGAGGTAAGCTACGGTAAGGCAGCAAACCCAAGTCCACCGCTCCCAATGCAAGATCGGAAGTGTGAGAGTACAATGACACTCAAACGAGCATACCCTTCAGATGCCAAAGGGTGCAAGGTGCGTTCAAAGATTCGATGATTCAC
+
BBBBCFFFFFBBGGGGGGGGGGGHHHGHHHHHHHHHHGHHGHGGGGGGGHHHHHHHHGHHHGHHGHHHGHFHHHHHHHHHHHHHHHHGGGGGGGGGFGGGFFHHHHHGHHGHHGGGGGCDGGGGGHHGGGGGHHHGGGGCFHGDGGGGHGDHGHHHHHHHHGGGHHHGHHHGHGGHHHGHHHHHHGGHHHHFGHGHGHGGGHHFHHHGGFGGGHHGFHFHHHGGFFHHHHHHFGGGGGGGHHHHHGGHHHHGGGGHHHGHGHHHHHHGHGFF5GFGGFFAAEFEEHGDGHGHGHHHGGHHHHHGHHHFGHGFHHHHGGGGHGGGGGCGFGF44F5DFFBABBB
@M02197:105:000000000-AN6RF:1:1101:22251:25875 1:N:0:1
CAGAAGGTGTGGTCCTCCGCTTATTGATATGCTTAAGTTCAGCGGGTATTCCTACCTGATTCGAGGTCAACTTCAGAAGAGTTGGGTGTTTTACGGCGTGGCCGCGCCGCTCTCCAGTCGCGGGGTGTTAGCTACTACGCGATGGAAGCTGCGGCGGGACCGCCACTGTATTTGGGGGACGGCGTGTGGCCACGGGGGGTTCCGCCGATCCCCAACGCCAGGCCCGGGGGCCTGAGGGTTGTAATGACGCTCGAACAGGCATGCCCGCCAGAATACTGGCGGGCGCAATGTGCGTTCAAAGATTCGATGATTCAC
+
CCCCCFFFFFBCGGGGGGGGGGGHHHHHHHHHHHHHHHHHHHHGGGGGHHHHHHHHHHHHHHGHHGGHHHHHHHHHHHG-HF;HHGB8GGHH<HGGGGGEEEGE?#BD/C;C;FH%FF:G6G,A9<F;D7F8H,E-:8A4F36GG:7G;<H;AG7DGF/9D9;:9A//9::;:6EDFF#BFB#GF:/C#?C/AGGGEFF##CFDDDEGGGGHE6@CGHEGDFGCCGGGGG:FGECF>33BGFHHEGGEEBF1FHHHHHGHGGGEGEGBFHFHHHFGGGGGGGGGHHHHGGGGGBGGGGGGGGGFFFFFFFBAA>A
@M02197:105:000000000-AN6RF:1:1101:21994:25937 1:N:0:1
CAGAAGGTGTGGTCCTCCGCTTATTGATATGCTTAAGTTCAGCGGGTAGTCTTACTCGATTTGAGGTCAAGTTGTCAGAGATTGTCCGAAGACGGCTTGGAGCACAACATCCCGATCGGCCACCCTCGCAATTGCGAGGCACCGGCGAAGATACTTATCACGCCGTACTATGTCCAACCAAGAGTTGCACTAACACATTTGAGGTAAGCTACGGTAAGGCAGCAAACCCAAGTCCACCGCTCCCAATGCAAGATCGGAAGTGTGAGAGTACAATGACACTCAAACGAGCATACCCTTCAGAATGCCAAAGGGTGCAAGGTGCGTTCAAAGATTCGATGACTCAC
+
BABBBFF4B@AAFBGGGCEGGGGHHHHHHHHCHHFF5FGHHHHGGGGGGHHFHDGHHGHHHEHGGHGGHEGGHHHHHHGHHFHHFHHEFGGFHGGGGEEDHGHHHHHGHHHHG;GGGGGGG;GHGHHGGGGGHHGGGFGGGHECGGGGGGGHHHHHHHGGGGGGGBGHHGGGGFGHGGGHGHHGGHFGFFHHHGFFFFFFGFEHHGFFFHFGHHHFGFHHHHFFFFFFFFFFEGF?GGGGEHCFFFDFHHGCGEGGHHHHHHHGHHHHFGFEHHDG1D/FEGGECFEFGBGAGHBHHHFHGHG10BHHHEEFHG1FFEGGEE1GBFGBF11GFFDB1FFAA>1A
@M02197:105:000000000-AN6RF:1:1101:21539:25937 1:N:0:1
CAGAAGGTGTGGTCCTCCGCTTATTGATATGCTTAAGTTCAGCGGGTATCCCTACCTGATCCGAGGTCAATCGAGAGAATTGTGGGGGTTTGGCGGCAGGAAGGACACTGGATGATCGGCGAATGATACTACTACGCCGAGTGCCAGTGACTTTCCGCCGTTGATTTTGGGAGGGGAGACACCGCAACAAGGCAGGCTCTTCCTCCATGACTACGCAAAAGTGCTTGAGTTGATTTTAGTGACGCTCGAACAGGCATGCCTCCCGGAATGCCAGGAGGCGCAATGTGCGTTCAAAGATTCGATGACTCAC
+
AAAAAFF1C@>1BAGGFEE?EGEFGHHFB3G2AGDEGA2BBGAEAAEEH1DFBG0BFGHH1AG?/AGFGGGFEC5GC9GHHHHECDEGB>EGG?FF<CCGFFH?GHHGCGFFFHHHFGC@CFFCGHGFHFGHEG0<@:3C::?HFCCC<FGFFFFBAEA@GAEGB<9GG@BGC9<@@@CEFGC1HHFFFBB?0A00FHGFFFGGGFFFHFFE?F3BGB@HCFB:GBDGFGFFFFFG4B11?101CAEDFAAAB31FAGGE0EGFGAGDBGAA222222?CHGEA2??EFGFGGFGECBCFDB5553A>>3
@M02197:105:000000000-AN6RF:1:1101:12577:26120 1:N:0:1
CAGAAGGTGTGGACCTCCGCTTATTGATATGCTTAAGTTCAGCGGGTAGTCCTACCTGATTTGAGGTCAAGTCAATAGAAAAATTGTCTCTTGCGAGACGGTTATGAGCGGGTTCCCATAAAGTTTGCTTCAAAGTCGACTGGCATAGATAATTATCACACCAAGTGACGGTCCACAAGAGATCCCACTAATGCATTTAAAGGGAGCAGACCATCCACTGAAGGAAGCCAGCAAGCCCTCACATCCAAGCCTCGCTCAAGCTCGTAAAAGCGAACAAGGTTGATAATTTAATGACACTCAAACAGGCATGCCCTTCGGAATACCAAAGGGCGCAAGGTGCGTTCAAAGATTCGATGATTCAC
+
BBBBBFFCFFBBBGGGGGGGGGGHHGHHHHHHHHHHHHHHHHGGGGGGGHHHHHHHHHHHHHHHGHHHGHHHHHHHHHHHGHHHHHHHHHHHGHGGGGGGGGGGHHHHHGGGGGHHHHHHHHHFGHHHHHHHHHHHHCGGGGHGHHHGHHHHHHHHGHHHGGHHHHHHHGGGGGHHHHHHGHHHHHHHHHHHHHHHHHHGHHHGGHHHGGGHHGGGHGHGHFFHHHGGGHGGHHGGHHHFHFG2GGHHGGGEEBFEHHCGGGGHHHGHGGGHHHHHHHHHHHHHHHHHHGHHFDHHGEHHHHHHHHHHGGGGEFGFHFHHFAGHHHGCFEEGBHHGGGGGGGGGGGGGFGFFFFFDFBBBBB
@M02197:105:000000000-AN6RF:1:1101:22646:26065 1:N:0:1
CAGAAGGTGTGGTCCTCCGCTTATTGATATGCTTAAGTTCAGCGGGTAGTCTTACTCGATTTGAGGTCAAGTTGTCAGAGATTGTCCGAAGACGGTTTGGAGCACAACATCCCGATCGGCCACCCTCGCAATTGCGAGGCACCTGCAAAGATACTTATCACGCCGTACTATGTCCAACCAAGAGTTGCACTAACACATTTGAGGTAAGCTACGGTAAGGCAGCAAACCCAAGTCCACCGCTCCCAATGCAAGATCGAAAGTGTGAGAGTACAATGACACTCGAACGAGCATACCCTTCAGAATGCCAAAGGGTGCAAGGTGCGTTCAAAGATTCGATGATTCAC
+
AA?11CFFFFA@11CABGE0F?EFH333AEG2GHHGHAA2DAG0E?E//B2FFGHFA//BF/1G/A0BFGHDE@FGDDFFFE1DGG1>/B/>B/EEFEEA1GHHHFHGHCGFFEEGE/99A?/F0F9C?0C/1DCC0FACAF<8<A$C<C9HCC7GFACD@EAEDGFGDDCFFF0FGGFHHGFA1BDFCB@9GGFF@2FFGGCFGHGCBFAFBFFAFCHGBFE;FFGABFFFFFF>EEA?1FF3GF3BFFHGD1ED3@CB35HHHGA5F5FHHHHGAFHGGFGGFHGHHGF2E3EEHHGHGB3BFF3F2EFHFHHHGGGGGHGGGGGGGGGGFFFFFFFBBAA?
@M02197:105:000000000-AN6RF:1:1101:7795:26202 1:N:0:1
CAGAAGGTGTGGTCCTCCGCTTATTGATATGCTTAAGTTCAGCGGGTAGTCTTACTCGATTTGAGGTCAAGTTGTCAGAGATTGTCCGAAGACGGTTTGGAGCACAACATCCCGATCGGCCACCCTCGCAATTGCGAGGCACCGGCGAAGATACTTATCACGCCGTACTATGTCCAACCAAGAGTTGCACTAACACATTTGAGGTAAGCTACGGTAAGGCAGCAAACCCAAGTCCACCGCTCCCAATGCAAGATCGGAAGTGTGAGAGTACAATGACACTCAAACGAGCATACCCTCAGAATGCCAAAGGGTGCAAGGTGCGTTCAAAGATTCGATGATTCAC
+
AABBAFF4BF@AGGGGGGGGGGGGFHGHHHHHHHHFH5GHGHHGGGGGGHGHHHHHFGHHHGGHGGGHHHHGGHGHFHGHHHHHHHHFGEEGFGGEGGCFFFFGHHHEGHGHHGGGGCGFF7GHGHHDCGGGHHHGGGGC:H.@CFGFFGGHHHFHHHHHHFGEGFDDHGGGFFGGGHHHGGGGFGGHHHHFGGFF@FFFFGFFHGFFFGGFFFHHGFFHHFGFFFFHHFGF/F?EEE1C1AFGEHFFGGHCEDGGGHCFHFGHFHHHGDGAHG5GFHGHGGGGGHGFHEHGEFB5GFHGGAFBHCGHGHFFGCHFEGGGFGGGBGGGE4AFFFFFFFAAAAA
@M02197:105:000000000-AN6RF:1:1101:23435:26218 1:N:0:1
CAGAAGGTGTGGTCCTCCGCTTATTGATATGCTTAAGTTCAGCGGGTATCCCTGCCTGATCCGAGGTCAAACTATAAATATACTTTATTTCGGTTTAACAAAAATAAGTGCAAAAGCGAAATGTTTTACTGCTACGCTTAGAACTTATACTTGCTGCCGTCTATATTTAGAATATGTATAACTACTTAAAGTACTACAATATATTCAAAACCAAGCAAAGCTTGAATGGTAGAAATGACGCTCGAACAGGCATGCCCCCTGGGATACCAAGGGGCACAATGTGCGTTCAAAGATTCGATGATTCAC
+
BCCAAFFFFDABGGGGGGGGGGGHHHHHFHHHHHHHHHHHHGHGGGFFHHFHHHHHHHHHHHHGGGGHHHHHHHHHHHHHHHHHHHHHHGHHGGGGHHHHHHHHHHHHHHHHHHHHHEGHHHHHFHHHHHHHHHHGHGHHHHHHHHHHHHHHHHGHHHGGGHHHHHHHHHHHHHHHHHHHHHHHHHHHHHHHHHHHHHHHHHHHHHHHHHHHHHHHHHHHHHHHHHHGGHGHGHHGGGGGFHGHHFHHGHHHGGGGGGFEHGCHHGHHHHGHHHFGHGHEFGGHGFGGCGGGGGFFFFFF5@BBBB
@M02197:105:000000000-AN6RF:1:1101:8526:26313 1:N:0:1
CAGAAGGTGTGGTCCTCCGCTTATTGATATGCTTAAGTTCAGCGGGTATCCCTACCTGATCCGAGGTCAAAAAATAGGTGGTCGTTTTACGGCAAACCGCAGCGCCCGGCCCTGAAGCGACTATTCTGCTGCGCTCAAGACCGTCACGTCGACGCCGATAGTTTTAAGGCGAGTCCACGCACGTAGGCGGGACAAGCGCCCAACACCAAGCGGGGCTTGAAGGGTTGAATGACGCTCGAACAGGCATGCCCCATGGAAGAGCGAAGGGCGCAATATGCGTTCAAAGATTCGATGATTCAC
+
>AAAAF?@C1>>BBFGBAEAA?E133DG3FA222BDGHHD2EFE/A/ECAABFHCF1B0F110AEEE6FEGF/FEGDB1190BBE/F/9=>/;>EFF@B9<@E/<>:#/FB;?<EB@1;/BF?9H;>1<F<;A<0CCCGBCF-#:4?CGHG@CG@9G@@CCFFFFFFFFFFF@EF</CG<@@@FFFFE@<?F</>F/A@@@/>>1FC>>>/?91@;@E?9B/BGDA@FFFFB#90//2GAB1B100//A/01FB1D1/CB/A0AE0B0033FFA0A01BA3A3ABEF11B3B13B1>111
@M02197:105:000000000-AN6RF:1:1101:17961:26145 1:N:0:1
CAGAAGGTGTGGTCCTCCGCTTATTGATATGCTTAAGTTCAGCGGGTAGTCCTACCTGATTTGAGGTCAAATTGTCAGAAGTTGGTCTTAAAGGAGACCATTTAGAAGCTGAACCCCGTTTATAAAGCTGCTCTTCACGATGGTGTAAATAATTTATCACACCAAAGCCAGGCAACAAAGGTCCCGCTAATGCATTTCAGGAGAGCCGACCTCTGAGATGAAAAGCCCGCATACTCCCACATCCAAGCCTGATCAACAGAAAAAGCTGAAAAGGTTGAGAATTTCATGACACTCAAACAGGCATGCTCCTCGGAATACCAAGGAGCGCAAGGTGCGTTCAAAGATTCGATGATTCAC
+
BBBBBFFBFFBBGGGGGGGGGGGHHHHHHHHHGHHHHHHGHHHGGGGGGHHHHHHHHHHHHHGHGHHHHHGHHHHHHHHHHHHFHGHHHHHHHGHGGGGHHHHHHHHHHHHHHHHGGGEHHHHHHHFHHHHHHHHHHHHGHGGFHHHHGHHHHHHHGHHHHHGHHHHHGFHHHHHHHHHHGHGHHGHGHHHHHHHHHHHHGHGFGHFHGGGGGHHHHHHGHHGGGGGGGGGGGFEGHGHHHEGGHGGGFHHHFHHHHHHHHHHHHFHHHHHHHHHHHHHHHGHHHHHHHHFGHHHGHHHHHHHHHGGGGGHGHGHHHFHHHGGGG?HGHGGGGGGFDFGGGGGGFFFFFFFBA@AAA
@M02197:105:000000000-AN6RF:1:1101:17625:26166 1:N:0:1
CAGAAGGTGTGGTCCTCCGCTTATTGATATGCTTAAGTTCAGCGGGTAGTCCTACCTGATTTGAGGTCAAATTGTCAGAAGTTGGTCTTAAAGGAGACCATTTAGAAGCTGAACCCCGTTTATAAAGCTGCTCTTCACGATGGCGTAAATAATTTATCACACCAAAGCCAGGCAACAAAGGTCCCGCTAATGCATTTTAGGAGAGCCGACCTCTGAGATGAAAAGCCCGCATACTCCCACATCCAAGCCTGATCAACAGAAAAAGCTGAAAAGGTTGAGAATTTCATGACACTCAAACAGGCATGCTCCTCGGAATACCAAGGAGCGCAAGGTGCGTTCAAAGATTCGATGATTCAC
+
AABBBFF4CFB@GGGFGGGGGGGHHGFHHHHHGHHHHHHGGHHGG?FGEGHGHGGGHHEHHHHHGHHHHHHHFHHHFFEFGFFGHGHHHGHHHHHHHGGHHHHGHHFHFHHEHHHGGGFHGHHHHHFGGFHHFGHHHHHGHGGFGGGGHHHHHHHGHHFFHGGFAGFFFHHGHHGHFHHHFDGGHHHHHGHHHHHHHHGHHHHGCGHGFFBGDBHHGFGGHHHGGG?EHHGHFGGFHGB3F3?GFHGGFD4BHGGFFFBGHHFHFGGBGHGGFFBGHHGBG@DFGFFHGEAEEHHHHHHHHHHGGE0CGFHFBGHCHHHGGGGGGFGFF42GEEFGGGGFGGGGCFFFFFFFABBA?
@M02197:105:000000000-AN6RF:1:1101:9618:26296 1:N:0:1
CAGAAGGTGTGGTCCTCCGCTTATTGATATGCTTAAGTTCAGCGGGTAGTCTTACTCGATTTGAGGTCAAGTTGTCAGAGATTGTCCGAAGACGGTTTGGAGCACAACATCCCGATCGGCCACCCTCGCAATTGCGAGGCACCGGCGAAGATACTTATCACGCCGTACTATGTCCAACCAAGAGTTGCACTAACACATTTGAGGTAAGCTACGGTAAGGCAGCAAACCCAAGTCCACCGCTCCCAATGCAAGATCGGAAGTGTGAGAGTACAATGACACTCAAACGAGCATACCCTTCAGAATGCCAAAGGGTGCAAGGTGCGTTCAAAGATTCGATGACTCAC
+
BBBAAFFFFFAA4BGFBG2EAEGHHGBFHHHGHGHHCGGHHHHGEGAEEHHHFHFHHGHFFGHHGGHHHHHHHGHHHHHHGGHHFEFF?EEEHGGEFGGGHHGHHHHGFHG<HDCEGG'BFGGH@CGGGGGGHHHCBCCGGHGGGGCGGDGE:FHFG;HHHDGGGG?EGHGGFFFFGGGHHFHHHHFBFFFFGGGHHFFHFHFGFHGFFGFFHHHFGFFFFFFFFBFFEHHFBFFECCGFGEHHGEFFEEHGGGGHHHHHFHGHGFF2BGBFHHFGB1FBEAGEEAFHFF00EHFGF2HFHG1GGGBHGEGBHFFHFAA0EFFAFFGFFGG1C1BFFFFAAA>1
@M02197:105:000000000-AN6RF:1:1101:22762:26384 1:N:0:1
CAGAAGGTGTGGTCCTCCGCTTATTGATATGCTTAAGTTCAGCGGGTAGTCTTACTCGATTTGAGGTCAAGTTGTCAGAGATTGTCCGAAGACGGTTTGGAGCACAACATCCCGATCGGCCACCCTCGCAATTGCGAGGCACCGGCGAAGATACTTATCACGCCGTACTATGTCCAACCAAGAGTTGCACTAACACATTTGAGGTAAGCTACGGTAAGGCAGCAAACCCAAGTCCACCGCTCCCAATGCAAGATCGGAAGTGTGAGAGTACAATGACACTCAAACGGGCATACCCTTCAGAATGCCAAAGGGTGCAAGGTGCGTTCAAAGATTCGATGATTCAC
+
BBBBAFFFFFABGGGGCGGGGGGHGHHGHGHCHHHHHHHHHHHGGGGGGHHHHHHHHGEHHGHHGHHHHHHHHHHHGHGHGHGHFFHEGGGGHEGGEGGAGHHHHHFEG-FGGFGGGGAF?DFHGHECFBEGDG;E6FGFGHFDFDGGCCDF7GHHHFFHHGEGGHHHGGFGFGGFGFEGGGGF;FFFFFFFFGGGGFFFGGFFFHFFFFFFDGFFHGFFFFEFFFFFFFEECGFEEE??1AGHHG@3FFG/?GGFFHHHHHHHF5FDAFFFHHGF3FGHGGHEEB3HFFA2GHHHHHHHHFECHGFFAFHFHG5HGEEFEHGGGGGGGCGEFC@5BFFBBAAA
@M02197:105:000000000-AN6RF:1:1101:13705:26464 1:N:0:1
CAGAAGGTGTGGTCCTCCGGTTATTGATATGCTTAAGTTCAGCGGGTAGTCTTACTCAATTTGAGGTCAAGTTGTCAGAGATTGTCCGAAGACGGTTTGGAGCACAACATCCCGATCGGCCACCCTCGCAATTGCGAGGCACCGGCGAAGATACTGATCACGCCGTACTATGTCCAACCAAGAGTTGCACTAACACATTTGAGGTAAGCTACGGTAAGGCAGCAAACCCAAGTCCACCGCTCCCAATGCAAGATCGGAAGTGTGAGAGTGCAAGGACACTCAAACGAGCATACCCTTCAGAATGCCAAAGGGTGCAAGGTGCGTTCAAAGATTCGATGATTCAC
+
ABBA3B4CFBA?A44BAGEEAAAA5FHCHHB5DFFHHGGHE5FE?EAEAAFFFAEGEGCFGHHB1F3BF3FBFF5EFGHHHHHFHFDAEA/1BE1E1EFE33FGFG?EFC33FE/@@;#B/#FCD5G@D@AADADD;@F<<G2@C0DG@:;;00C-GG@:G<9AB0<;A0BFFGCHGAEGGF9F?;;BFFFFFF6FE1BBFFFFFGBF?/FBFBF9<9F1FD//<BA<9;B1?FB?EEE?/FHGDD1BHBEGGGEDDECCBBBFBGGGB11F21F11BGHEEFEEGBBCB00/B12222D1A1BF1BGAEFBB11100E0011B33B331A111BBB331A?A1
@M02197:105:000000000-AN6RF:1:1101:7591:26509 1:N:0:1
CAGAAGGTGTGGTCCTCCGCTTATTGATATGCTTAAGTTCAGCGGGTAGTCTTACTCGATTTGAGGTCAAGTTGTCAGAGATTGTCCGAAGACGGTTTGGAGCACAACATCCCGATCGGCCGCCCTCGCAATTGCGAGGCACCGGCGAAGATACTTATCACGCCGTACTATGTCCAACCAAGAGTTGCACTAACACATTTGAGGTAAGCTACGGTAAGGCAGCGAACCCAAGTCCACCGCTCCCAATGCAAGATCGGAAGTGTGAGAGTACAATGACACTCAAACGAGCATTCCCTTCAGAATGCCAAAGGGTGCAAGGTGCGTTCAAAGATTCGATGATTCAC
+
>>>>>BB4BB>AFGB4BBEEGEEHFHHHGHHFHHHHHHHHHFDEGGGGGHFHGHFGHGHHHGHGGGGHHHGHHHHHHHFEFHHHHGHGGGGFFEFEGGGGHHHHHHHGGHHEH:GGGGGGGCDGGGHGGGGG;HEGFGGGGFGGGGGHHGGGGGGGGGFGFDGFHFFGGGGGGGGHGGHHFFHHFFGFGHGGFHGGFFFHHGEFHFHGGHGFFFGHHHGGFFGHGGFGGHHHGGGGGGEGHHHHHHGHHHHF?EGHGHHHHHHHFGFGFFGGGAGGDDGHGGGGGHGE3CAGGHHFGHHHHGBFHFGHHFGGDFHGBFGGFHGGGGGGGGGGFFFFFFFABABB
@M02197:105:000000000-AN6RF:1:1101:11780:26376 1:N:0:1
CAGAAGGTGTGGTCCTCCGCTTATTGATATGCTTAAGTTCAGCGGGTATCCCTACCTGATCCGAGGTCAACCTTGAAAAATTGGGGGTCGACGGCTGGACTATCACACACACCATGCGAAAAGATAATCTTACTACGCCTGGGGATATGAGATCATCCGCCTTTGAATTTCAGAAGGGAGAATGCAAGCAAACTCATCTTCCAAGACCAAGCAAATCTGCTTGAGAGGTATTTAATGACGCTCGAACAGGCATGCCTCCCGGAATACCAGGAGGCGCAATGTGCGTTCAAAGATTCGATGATTCAC
+
BBBBBFFCFFA@CGGGGGGGGGCHHHHHHGHGHHHHHHGHHHHGGGEEHHHHHHHHHHHHHGHGGGGHHHHHHHGHFFHHHHHHHGGGGGGGGGGGGGHHHHHHGHHHHGHGGHHHHHHGHHHHHHHHHHHHHHHHHGGHHHFHHHHHHHHHGHHHHHHHHHGHHHHHHHHHHHHGHHHHGHHGHHHGGGGHGGHGHHGGGGHHFGGHHHHHGHGGHHGHHHHHHHHHHHGFFHGGFGCGHHGHHHGHEHHHGGGEECGGHHGHHHGHHHGGGGGFGHHGEEGHGGGGGGGGFGFBFFBBFBBBA?
@M02197:105:000000000-AN6RF:1:1101:18078:26591 1:N:0:1
CAGAAGGTGTGGTCCTCCGCTTATTGATATGCTTAAGTTCAGCGGGTATCCCTACCTGATCCGAGGTCAACCTGAAAATGATTGGGGGGTTGCTGGCAAGACACCGTCCGGACCCTGTCGCGAGGAGTATTGCTACGCGTAGAGCCGACCGGCACCGCCACTGATTTTAGGGGCCGCGAGACCGCGAGCCCCAAGACCAAGCAAAGGCTTGAGTGGTTGTAATGACGCTCGAACAGGCATGCCCTTCGGAATACCAAAGGGCGCAATGTGCGTTCAAAGATTCGATGATTCAC
+
>AABCFFCFFBCGGGGGGGEEGGHHHGHHHHGHHHHHHHHHGGGGGGGHHGHHGHHHHH0<HHGGGGFH:H;::HHH;;H:<<HHHGGGGGGH:;;:HH;<H;G:GHGGGG/GG:GGF;GGGBFG9FB:FFFF9F:F:F::F::F:F:FFF9FFGGGGFHHGHGFFHFGFFFGFGGHHGGFGFGGHGFGFFHHGHGFHHGFHGHHGHGFHHGFBEHHHFHHHGGGGGHHGHHHHHFEHFFEDGGGGFHGHHHHGHHHGGGGGHHHHFGGGHFFGGCGGFGGFFDFFFFBBAA?
@M02197:105:000000000-AN6RF:1:1101:18177:26639 1:N:0:1
CAGAAGGTGTGGTCCTCCGCTTATTGATATGCTTAAGTTCAGCGGGTAGTCTTACTCGATTTGAGGTCAAGTTGTCAGAGATTGTCCGAAGACGGTTTGGAGCACAACATCCCGATCGGCCACCCTCGCAATTGCGAGGCACCGGCGAAGATACTTATCACGCCGTACTATGTCCAACCAAGAGTTGCACTAACACATTTGAGGTAAGCTACGGTAAGGCAGCAAACCCAAGTCCACCGCTCCCAATGCAAGATCGGAAGTGTGAGAGTACAATGACACTCAAACGAGCATACCCTTCAGAATGCCAAAGGGTGCAAGGTGCGTTCAAAGATTCGATGACTCAC
+
BBBBBFFBFFABGGGGGGGGGGGHHHHHHHHGHHHHHHHHHHHGGGGGGHHHHHHHGGGHHGHHGHHGHGGGGHGHHHHGFGHHFHFFGGGGHFF?FEGGHHHHHHHGGHHHHGGGG;ACDCGHGHHGGGGGHHHGGGGGGHGGGGGGGGGHHHHHHHHHHGGGGDGGFHGGFGGHGHHHHG?F;HGHGHFFGFHHGFFFHHHFHHHGGHFFFFHEFGGGHHGGFFFHGFGFGFFEGGGEEEHHHBGHGHHGGFEFHHHGHGHHFGGA5BHGHGHFGHEHCGGFGHHHFFF2CHHGHGHHFHHHHGHHCGHHFHHHHGGGGHGGFFGGGGGGFFFDB55?BA>A
@M02197:105:000000000-AN6RF:1:1101:20009:26570 1:N:0:1
CAGAAGGTGTGGTCCTCCGCTTATTGATATGCTTAAGTTCAGCGGGTAGTCTTACTCGATTTGAGGTCAAGTTGTCAGAGATTGTCCGAAGACGGTTTGGAGCACAACATCCCGATCGGCCACCCTCGCAATTGCGAGGCACCGGCGAAGATACTTATCACGCCGTACTATGTCCAACCAAGAGTTGCACTAACACATTTGAGGTAAGCTACGGTAAGGCAGCAAACCCAAGTCCACCGCTCCCAATGCAAGATCGGAAGTGCGAGAGTACAATGACACTCAAACGAGCATACCCTTCAGAATGCCAAAGGGTGCAAGGTGCGTTCAAAGATTCGATGACTCAC
+
AABCCFFFFDACGGGGGGGGGGGHHHHHHHHHHHGHHGHHHGHGGGGGGHHHHHHGHGHHHGHHGHHHGHHHHHGHHHHHHHHHHHHGGGGFHGGGGGGGHHHHHHHGHHHHHGGGGGCGG;GHGHHGGCGGHHHGGGGGGHGGGGGGFGGHHHHHGHHHGGGGGGGGGGGGHGGHGHHGHGGGGGGHFFGFFFHHFHHHGFGHHFHFFGGGFGGHFGFFFFFGFFHGHHGFHFGDGGGFEHGHGHFGHHHGGEDGHHGEGGGHFHHGHHGGHHGHFBFHGFEAGFEHHGA2GHFDBHGGHHGHFHHGHGGFFHHCHGGGGG4GGGGF52CF4CBFFFFBABAB
@M02197:105:000000000-AN6RF:1:1101:10419:26689 1:N:0:1
CAGAAGGTGTGGTCCTCCGCTTATTGATATGCTTAAGTTCAGCGGGTAGTCTTACTCGATTTGAGGTCAAGTTGTCAGAGATTGTCCGAAGACGGTTTGGAGCACAACATCCCGATCGGCCACCCTCGCAATTGCGAGGCACCGGCGAAGATACTTATCACGCCGTACAATGTCCAACCAAGAGTTGCACTAACACATTTGAGGTAAGCTACGGTAAGGCAGCAAACCCAAGTCCACCGCTCCCAATGCAAGATCGGAAGTGTGAGAGTACAATGACACTCAAACGAGCATACCCTTCAGAATGCCAAAGGGTGCAAGTTGCGTTCAAAGCTTCGATTACTCAC
+
AABBBFFBCDABFGGGGFGGGGGHHHCHDGGFHHGHHHHHHHHGGGEFGGHEHHHFHGHHHFHGFHGHHHHHFHHHHGFGHHHHHG@EFGGCBEGGGGGEHHGHHHFFHGHHEEGGG;GGG3?BEHHDGGGGH:HGGGGGGGGGGGGGGGGGHHHHHHHHHGGHHHGGGFGGGGFGFHHHGGGGGGGFFFFFFFFGFFFFGGFGHHHFFHGFGFGFFFFEFFEAFFHFFHGFFFF/CGCGCEBBF2BHGF0/??EBHFGFC1HHHFFDFHGGFFGBFDA1AA/AE12A1AB0?CB22A2F1G11G1HGA0F1A1FB000A?GFFB1GBB11GFAD@@3FAA1AA
@M02197:105:000000000-AN6RF:1:1101:17401:26469 1:N:0:1
CAGAAGGTGTGGTCCTCCGCTTATTGATATGCTATCTTACTTCCTCTAAATGACCAAGATCCTCCGCTTATTGATATGCTTACTTCCTCTAAATGACCAAGATCCTCCGCTTATTGATATGCTTACTTCCTCTAAATGACCAAGATCCTCCGCTTATTGATACGCTTACTTCCTCTAAATGACCA
+
AA1BBF6BCD24FGGGGG#GGGGHHHHHHHHHHHHHHHHHH:HGHHHHHHHHHHHF3GFHHHHHH5GGGGHH66HHHGHHHHGHHHHHHHHHGHHHHHHGGHFHHHHHGGGGGHGFFHHFHFHGGHHHHGHHHHHHHFHHHHGHHHHHGGGHHGHHHGHHHBEGGGGGHGGGGFHHGHHGFGHHH
@M02197:105:000000000-AN6RF:1:1101:14608:27025 1:N:0:1
CAGAAGGTGTGGTCCTCCGCTTATTGATATGCTTAAGTTCAGCGGGTATCCCTACCTGATCCGAGGTCAATCGAGAGAATTGTGGGGGTTTGGCGGCAGGAAGGACACTGGATGATCGGCGAATGATACTACTACGCCGAGTGCCAGTGACTTTCCGCCGTTGATTTTGGGAGGGGAGACACCGCAACAAGGCAGGCTCTTCCTCCATGACCACGCAAAAGTGCTTGAGTTGATTTTAGTGACGCTCGAACAGGCATGCCTCCCGGAATGCCAGGAGGCGCAATGTGCGTTCAAAGATTCGATGACTCAC
+
BBBBBFFBCFABGGGGGGGG?EGHHHHHFHHHHHHHHHHHHHHGGGGGHHHHHHHHHHHHHHGGGGGHHHHHGHGHGGHHHHGHGGGGEEFGGHGGFGGGGHHGFHHHHHGHHHHHHGGGGGGGHGHGHHHHHHHGGGGGGGHHHHHHHHGGGGGGGGGHHHHHGGHHGGGHGHHGHHFGFGGHGHHHHFHHFHHGHGHHGGHHHFHHHHGFFGHHHHHGHHHGHGHHHHHHHHGHFHGGGGE1FHDGHFHHHHHHGGGGFGGHGBHCFGCF2HGEDGGHHF5?GGCHGGFGGGGECGFBFFFFFABBAA
@M02197:105:000000000-AN6RF:1:1101:11361:26888 1:N:0:1
CAGAAGGTGTGGTCCTCCGCTTATTGATATGCTTAAGTTCAGCGGGTAGTCTTACTCGATTTGAGGTCAAGTTGTCAGAGATTGTCCGAAGACGGTTTGGAGCACAACATCCCGATCGGCCACCCTCGCAATTGCGAGGCACCGGCGAAGATACTTATCACGCCGTACTATGTCCAACCAAGAGTTGCACTAACACATTTGAGGTAAGCTACGGTAAGGCAGCAAACCCAAGTCCACCGCTCCCAATGCAAGATCGGAAGTGTGAGAGTACAATGACACTCAAACGAGCATACCCTTCAGAATGCCAAAGGGTGCAAGGTGCGTTCAAAGATTCGATGATTCAC
+
AAABAFFBCBABGGGGGGGGGGGHHHGHHHHHHGHHHGHFGGHGGGEEGHHHHHHHHGGHHGHGGHHHHHGFHHHHHHGHHHHHHFHGGGGGHGGGGGGGHHHHHHGGEHHHHGGGGGGGGGFHGHHGGGGGHGHGGGGGGHGFGGGGGGGHGHHHHHGHHGGGHHHGHHHGGGGGGHHHHGHHHHGFHFFGFGFHHHFFFHGFHHHGGGGFFFGFHFFGHGGGGFHGFFHHEGFAGGGGHEBGGGFFFFFECGDGHGHHHHHHHHGGFEHHGBHHHHEHDGFGGEHGGFGEEBGFFFHGHHHGHHHHHGHGHHGBHGGGGHGGGGGGFCFGFFBBFFFBBBBB
@M02197:105:000000000-AN6RF:1:1101:19327:27294 1:N:0:1
CAGAAGGTGTGGTCCTCCGCTTATTGATATGCTTAAGTTCAGCGGGTATCCCTACCTGATCCGAGGTCAACCATAGAAAAATTGGGGGTTGATGGCAAGCATCCACCAGGACTCCATAGCGAGAAGAATTACTACGCTTAGAGCCAGATGGCGCCGCCACTGATTTTAAGGGCTGCCAGTGCAGCAGGCCCCAACACCAAGCTGAGCTTGAGGGGTTATAATGACGCTCGAACAGGCATGCCCCTCGGAATACCAAGGGGCGCAATGTGCGTTCAAAGATTCGATGACTCAC
+
AAABBFFCFFAAGGGBGGG?FGGHHGHHHGHHHHHHHHGHHHHDGGGGHHGFHHHHHHG6GHHGGC-HHHGAEHF<GHHFH1FGFG9GFGCGHGFGFFGHHHHHGHHHFGHHHHHH;HFFGGGGCHHGHHHGHHHGGFFGHHFHHHHGHHHF<EGCFGCHHHHHHHHGHGGHGHGEGGGGGFFFGGFGGEFGDFGGGHHGGFFGFFFGFFCFFFFB@EFFBFFFFFFFDDCFHGFHFBCEE/EE/FF2FGDEGFAG0EE?EHHHGEEEE1GGGGGFGE1GFFFDFFF?AA>1
@M02197:105:000000000-AN6RF:1:1101:15092:27361 1:N:0:1
CAGAAGGTGTGGTCCTCCGCTTATTGATATGCTTAAGTTCAGCGGGTATCCCTACCTGATCCGAGGTCAACCTTGAAAAAATTGGGGGTCGACGGCTGGACTATCACACACACCATGCGAAAAGATAATCTTACTACGCCTGGGGATATGAGATCATCCGCCTTTGAATTTCAGAAGGGAGAATGCAAGCAAACTCATCTTCCAAGACCAAGCAAATCTGCTTGAGAGGTATTTAATGACGCTCGAACAGGCATGCCTCCCGGAATACCAGGAGGCGCAATGTGCGTTCAAAGATTCGATGATTCAC
+
BCCCCFFFFFBCGGGGGGGGGGGHHHHHHHHHHHHHHHHHHHGGGGGGHHHHHHHHHHHHHHHGGGGHHHHHHHHHHHHHGHHFGHGGGGGGGGGGGGGHHHHHHHHHHHHHGGHHHGHHGHGHHHHHHHHHHHHHHHGGHHHHHGHHHHHHHHHHHHHGGGGGHHHHHHGHGGGGHGGHHHHHHHHHGHGHHHHHHGHHHGHFGFGFFHHHHHGFFGHHGHFHHGHGHHFGHHHHGGE@1HHGHHHHHHFGHGGGE?GGHFFHHHHGHHHGGGGGHHHFGGFGGGGGGGGGEGGFFFFFFFBBAAB
@M02197:105:000000000-AN6RF:1:1101:17787:27362 1:N:0:1
CAGAAGGTGTGGTCCTCCGCTTATTGATATGCTTAAGTTCAGCGGGTAGTCTTACTCGATTTGAGGTCAAGTTGTCAGAGATTGTCCGAAGACGGTTTGGAGCACAACATCCCGATCGGCCACCCTCGCAATTGCGAGGCACCGGCGAAGATACTTATCACGCCGTACTATGTCCAACCAAGAGTTGCACTAACACATTTGAGGTAAGCTACGGTAAGGCAGCAAACCCAAGTCCACCGCTCCCAATGCAAGATCGGAAGTGTGAGAGTACAATGACACTCAAACGAGCATACCCTTCAGAATGCCAAAGGGTGCAAGGTGCGTTCAAAGATTCGATGATTCAC
+
BBBBBBFFFFB@GGGGGGGGGGGHHHHHHHHGGHHHGGHHFFHF?EGGGHHHHHHHHGHGHGHHGGGFGHHHGHHHHHHFHHHHHHHGGGCGHGGEFGDEHGHHHHHGHHHHHGGGGC?BEFGHGH:GGGGG<HHGGGGGGHGGGGGGGGGHHHH;HHH<HGGGHGHHHHHHGGGGGGHHGFAFFGGFFHFGFGHHGFFGFEHEGHGFFGFFFFFFEGFFGHFFFFGHHHGFFGGGGGFFA?HGHEEHHFFGCGGGHHHFHHHHHFFHG5FHFGGHHGFBEFGEGFHFFCGGGHGHFHHHHHGHHCGHHGHGHHHFFGGGGHGGGGGGGEBGFCFFFFDABAAA
@M02197:105:000000000-AN6RF:1:1101:14794:27664 1:N:0:1
CAGAAGGTGTGGTCCTCCGCTTATTGATATGCTTAAGTTCAGCGGGTAGTCTTACTCGATTTGAGGTCAAGTTGTCAGAGATTGTCCGAAGACGGTTTGGAGCACAACATCCCGATCGGCCACCCTCGCAATTGCGAGGCACCGGCGAAGATACTTATCACGCCGTACTATGTCCAACCAAGAGTTGCACTAACACATTTGAGGTAAGCTACGGTAAGGCAGCAAACCCAAGTCCACCGCTCCCAATGCAAGATCGGAAGTGTGAGAGTACAATGACACTCAAACGAGCATACCCTTCAGAATGCCAAAGGGTGCAAGGTGCGTTCAAAGATTCGATGACTCAC
+
BBBB@FFBFFA@GGGFGGGGGGGHHHGHHHHHHGHHHHHHHHHGGGFGGHHHHHHHHGHHHGHHGHHHHHHDHHHHHHGGHHHHHHHGGGFFHGDEGGGGHHHHHHHGGHHHGG;GGGFGGGGHGGHGGGGGHHHGFGGGGHGGGGGGGGGHHGHHHGHHFGGGHGDGGGGGGGGHGGHGGGGGHGHHHFGGFFFHHFHHHHHHHHFGGHFGGHGHHFFHFFFFGGHFHFFHHGFEGGGGHHHEHHFHGBFGGGGHEHGHHHHHHHHHFFHGHGHHHHGHGGGEGHHHGBF2GHFHHHHGHHFHFFHCHGGHHGHHHEGGGGGGGGGGGGGGFFFBFFFBAAAA
@M02197:105:000000000-AN6RF:1:1101:20442:27969 1:N:0:1
CAGAAGGTGTGGTCCTCCGCTTATTGATATGCTTAAGTTCAGCGGGTATCCCTACCTAATCCGAGGTCAACCTTGAAAAAAATGGAGGTCAACGGCAGGGCAATCACACACACCAAGCGAAAAGATAAACTTACTACGCCTGGGGATATGAGATCATCCGCCTTTGAATTTCAGAAGGGAGAATGCAAGCAAACTCATCTTCCAAGACCAAGCAAATCTGCTTGAGAGGTATTTAATGACGCTCGAACAGGCATGCCTCCCGGAATACCAGGAGGCGCAATGTGCGTTCAAAGATTCGATGATTCAC
+
CBCCCFFFFFCBGGGGGGGGGGGHHHGHGHHHHHHHHHHHHHHGGGGGHHHHHHHHHHHGHHGGGGGHHHHGHHHHHGHHGGHHHHHGFGGHGFGGGGGGGGGGHHHHGGGGGGHHHGHFHHGHHHHHHEHGHHHHHGGGHHHGHHHHHHHHHHHHHHHGGHGGHHHHHHHHHFHHHHGHHGHHHHHHHGGHHHHHHGHGGGGHHHHGHHHHFFFHFGFFGFGHHFHHHHHHHGHHGGGGGHHDGFGHFGBFGEEACFGGHGHHHHFGGFGGGGGFHFHHEEE?GECGGGGGGGGFFFFFFFABBBB
@M02197:105:000000000-AN6RF:1:1101:20224:27951 1:N:0:1
CAGAAGGTGTGGTCCTCCGCTTATTGATATGCTTAAGTTCAGCGGGTAGTCTTACTCGATTTGAGGTCAAGTTGTCAGAGATTGTCCGAAGACGGTTTGGAGCACAACATCCCGATCGGCCACCCTCGCAATTGCGAGGCACCGGCGAAGATACTTATCACGCCGTACTATGTCCAACCAAGAGTTGCACTAACACATTTGAGGTAAGCTACGGTAAGGCAGCAAACCCAAGTCCACCGCTCCCAATGCAAGATCGGAAGTGTGAGAGTACAATGACACTCAAACGAGCATACCCTTCAGAATGCCAAAGGGTGCAAGGTGCGTTCAAAGATTCGATGATTCAC
+
ABBBBFFFFFAAEGGGGGGGEFGHFFHHHGHGHHHHGD5D5FGE?EEEFFFHHHHHGGFFHF5GGGFHFHHHFGGHFHGHHHHEGEFEGGGGHGGGGEEEFFGHHHFEEGHBG:GGGG9CGGGH9GHCGCGDG9HDGCCFFHGGDGGCGGGHHGHHHHHHH<CEDGGFHHGHGFFGGGGGGFGFCFGGFHFFFGFHFFBFGFFFFHHGGHGGGGFGFFGFHGGFFEHFHFFFFGGEGGGGAHHHGGFHGF1GGFE@EGFHHHGHFGHHFGHHFDGF3HGHGFEEGHHFHGF2DHFFD5HHHFHGBGEFAGHGHHHHHECGCHCFGCFGGGGFFFFFFFFBABBB
@M02197:105:000000000-AN6RF:1:1101:10638:28012 1:N:0:1
CAGAAGGTGTGGTCCTCCGCTTATTGATATGCTTAAGTTCAGCGGGTATCCCTACCTGATCCGAGGTCAACCTGTAAAAATTGGGGGTTCTGTCAAGCCACCGGGGGGAACTCTATAGCGGGAGTATGCACTACGCTTAGAGCCCACCGGTACCGCCACTAATTTTGAGGGCCGCGGAGACCGCGTGCCCCAATACCACGCTAGGCGTGAGTGGTTAAATGACGCTCGAACAGGCATGCCCTGCGGAATACCACAGGGCGCAATGTGCGTTCAAAGATTCGATGACTCAC
+
AABBAFFFFFBBBFGGGGGGGGGHHGHHHHGHHHGHHGHFGHHGGGGGGHHHHHHE;H<<HHH-G;9H:HHFH:BGHGG/HHGGGF,E-FHHHGH<BHG<<0GCFF9GGGEGGGGG:GGGG36FDF:9F.FF8888FFFF:FFFE:F7F-7DDGEBFFFFFHHFFHGHGGCDDADHGFFBFF?FFDDGHGGFGFFFFFFGFFFFFFHFFHGHFHGFFFFFFFFFFHFFGFHFFEFEEE0CFEECBBG5ABBGFHGGEAGGBHCGEGGHGGGGGGG2B4FFFF5DBABBAA
@M02197:105:000000000-AN6RF:1:1101:21502:27646 1:N:0:1
CAGAAGGTGTGGTCCTCCGCTTATTGATATGCTTAAGTTCAGCGGGTAGTCTTACTCGATTTGAGGTCAAGTTGTCAGAGATTGTCCGAAGACGGTTTGGAGCACAACATCCCGATCGGCCACCCTCGCAATTGCGAGGCACCGGCGAAGATACTTATCACGCCGTACTATGTCCAACCAAGAGTTGCACTAACACATTTGAGGTAAGCTACGGTAAGGCAGCAAACCCAAGTCCACCGCTCCCAATGCAAGATCGGAAGTGTGAGAGTACAATGACACTCAAACGAGCATACCCTTCAGAATGCCAAAGGGTGCAAGGTGCGTTCAAAGATTCGATGATTCAC
+
AABBBFFFFFABGGGFGGFFGGGHHHHHHHHHHHHHHHHHGHHGGGEEFAGHHHHHHGHHHGGHGHHHHHHHGHHHHHHHHHHHHHHGGGGGHGGGGGGGHHHHHHHGHHHHHGEFGGGGG;GHGHHGGGGGHHHGGGGGGHGGGFGGCDGHHGHHHHEGHGGGHHHHGHHHHGGHGHHGGHHHHGGHHGFFHHHHHHHHHGHHHHGGFHGFGGHGHHHHFFGGFFFHFHHHHGFEGGGFEAHGHHHFHHHGGFFFHHHHHHHHHHHHHGHHHHHF3BGHGGGGGHHHHGB2GHHFHEHHHHHFGGFHGGGHHHGHHGGGEFGGGFGGGGFFFFFBFFFBBAAA
@M02197:105:000000000-AN6RF:1:1101:19227:28176 1:N:0:1
CAGAAGGTGTGGTCCTCCGCTTATTGATATGCTTAAGTTCAGCGGGTAGTCTTACTCGATTTGAGGTCAAGTTGTCAGAGATTGTCCGAAGACGGTTTGGAGCACAACATCCCGATCGGCCACCCTCGCAATTGCGAGGCACCGGCGAAGATACTTATCACGCCGTACTATGTCCAACCAAGAGTTGCACTAACACATCTGAGGTAAGCTACGGTAAGGCAGCAAACCCAAGTCCACCGCTCCCAATGCAAGATCGGAAGTGTGAGAGTACAATGACACTCAAACGAGCATACCCTTCAGAATGCCAAAGGGTGCAAGGTGCGTTCAAAGATTCGATGACTCAC
+
CCCBCFFFFBAAGGGGGGGGFGGHHHGHHHHHHHHHHGHHHHHGGGGGGHHHGFHHHGHFHGHHGHHEHHHGHHHHHGHHHHHHHHFFGGGGHEEEGGGGHGHGHHHGHGHHHGGGGGGGGGGHGHHGGGGGHHHGGGGGGHGGGHHGGGGHHHHHHHHHHGGGGBGGGGGHFGGHHGHGHGHHHGHHHHGHHHGHHFHFFHHHGHHGFFFFHGFGHGHHHGGGGFGGHHHHGGGGGGGGFHGHHHGHHHHGFEEBGHFHGHHGHHHHHFFHHHHGDFGHDGGEGFHHGFGEGGHHGHFHHHHHHHHHHGFGCGHHHGGGGHGGGGGGGGGFFFFFFFFBBBAA
@M02197:105:000000000-AN6RF:1:1101:18845:28002 1:N:0:1
CAGAAGGTGTGGTCCTCCGCTTATTGATATGCTTAAGTTCAGCGGGTATCCCTACCTGATCCGAGGTCAACCTGTAAAAATTGGGGGGTTTTGATGGCAAGCCTCCATCCAGCGCCCAGAAGCGAGGTGATGTTACTACGCTTAGGGGTCAGACGGTGCCGCCACTGACTTTGAGGCAGGCCCTACAGGGCGAGCCCAAGACCACGCAAGGCGTGAGGGTTGTAATGACGCTCGAACAGGCATGCCCCCTGGAATACCAGAGGGCGCAATGTGCGTTCAAAGATTCGATGATTCAC
+
BBABBFFFFFAAGGGGGBEFAEFHHHHHHHHHHHHHHHHHHFHGGGFEGH5GBHFHHHHHHHGGGGGFF;HHHHHHHHHGHHHHGGGGFCGGHFHHHHHBFHFGFHHHFHFHGGFGGGAEFFFFFDBCCFFGFFFFFGGFHGEFFFFHGFGFGFFFCCGGFFFDGFGGHGFHHHGFFGFG?GFEGHFFFF@HFHFGHFGHGFGFGHHGHGHHHHFHFFHBFHHHGGGGGFFHGHHHHHFHFGE??GGBFDFBHHFDGHFDGGGGGHFGBGCE?HGDGBCFCGGFFFFFFFFBBBAA
@M02197:105:000000000-AN6RF:1:1101:19561:28209 1:N:0:1
CAGAAGGTGTGGTCCTCCGCTTATTGATATGCTTAAGTTCAGCGGGTATCCCTACCTGATCCGAGGTCAACCTGTAAAAATTGGGGGTTACTGGCAAGTAGACCTATCGAACTCAATCGCGAGAAGTATTACTACGCGTAGAGCCGACAGGCACCGCCACTGATTTTAGGGGCCGCGAAACCGCGAACCCCAATACCAAGCGAGAGCTTGAGTGGTTATAATGACGCTCGAACAGGCATGCCCCCCGGAATACCAGAGGGCGCAATGTGCGTTCAAAGATTCGATGATTCAC
+
BCBCCFFFFFBAGGGGGGGGGGGHHHHHHHHHHHHHHHHHHGGGGGGEHHHHHHHH;;G:HH:9G--:H:HHHH#HHHH;HHHHEE9GGGHHG:9GGG9::0H:H;<H;<<H;HG<<GGGG99G:.G:GHHH;H;F9G9GG;HHHG;G::G;<HGGFGGGHHHHGHGGGGGGGGGGGGGFGGGGFDFGHFHHHHFFFHFGFFFGHHHFFHHFDGFHGHHHGGGGGGHHFHHGGGFHHFFGCGGGGHHHHHCHGGHHGGGGGGFHHGGFEAGFGBGGGGGGFFFFFFFBBBAB
@M02197:105:000000000-AN6RF:1:1101:18291:28227 1:N:0:1
CAGAAGGTGTGGTCCTCCGCTTATTGATATGCTTAAGTTCAGCGGGTATTCCTACCTGATCTGAGGTCAACTTTGCTATTTCTTTGGGGTTGGGCTGGTTCGCCCACTAGACCGCTGTAAGGATGATTACTCTACAGGGGACAAGTGCGCTACCGCCATTCATTTTCAGCGGTTGCCACAGTGGGCAATCCGCCAACACCAAGCTAGGGCTTGAGGGTAGAAATGACGCTCAGACAGGCATACCCGTCGGAATACCACCGGGTGCAATGTGCGTTCAAAGATTCGATGATTCAC
+
ABBBBFF@CFA@GGGGGGGGGGDHGHHHHGHHHHHGHGHFHFGFGGEEHHFHHHGGHHHGFGHGH8GGFHGGHHHGHDGHHGHHHHGGG;GGGGGHGGHHHG@E?EGGHHHHHEEGGFHHHGFFHEHHHHHHHHHBGHGGD<FHHAGDCCGF?FEHFHGGHHHHHHHHHHGGFDGHHFFHHGHGHGFCFGFGGGGGEEGGHHGGGHGFGHGFFHFGFDFHFFFFFFFFHGGFFFGF12GBGEGEEA?F2DGF2AGGGGECGB3BCGGEAE0HGCGFGGGGGGFFFFFFFAA>1A
@M02197:105:000000000-AN6RF:1:1101:17432:28506 1:N:0:1
CAGAAGGTGTGGTCCTCCGCTTATTGATATGCTTAAGTTCAGCGGGTAGTCCTACCTGATTTGAGGTCAAATTGTCAGAAGTTGGTCTTAAAGGAGACCATTTAGAAGCTGAACCCCGTTTATAAAGCTGCTCTTCACGATGGCGTAAATAATTTATCACACCAAAGCCAGGCAACAAAGGTCCCGCTAATGCATTTCAGGAGAGCCGACCTCTGAGATGAAAAGCCCGCATACTCCCACATCCAAGCCTGATCAACAGGAAAAGCTGAAAAGGTTGAGAATTTCATGACACTCAAACAGGCATGCTCCTCGGAATACCAAGGAGCGCAAGGTGCGTTCAAAGATTCGATGATTCAC
+
ABBAAFFCFFBBGGEGGGGGGAAGGFCHF65FFFGFF5A5AFFAAEAEEGEAFGHFHFHFBDDGGHGHEFHGHGHHHHGGFHFHH?EHHGHFHGHFHGFHHHHHHHHHHHHBFF/EEEEHHHHHHEB??GHFFH;FGF/BCFFBBBFDHHHGHHHFHFFHHHDHHHHGHHHHGHHFHEHHGGGHGGHFGGGHHHHHHHGHHHGHDGC@3BBGFGGGHGHHGGGGGGFABGGFEFFF3FB3HEGEBHHGHHFFHBFHHFFFHFFFFDGBFGHHFEHFFHHG@BHDHHFFGAFA5ABEDGGF3GBEAGGGEBA5DHGCHCFGBGGGGGHFFEEAEE4FFBD55G2FA44FBFFD?AAA3
@M02197:105:000000000-AN6RF:1:1101:14265:28790 1:N:0:1
CAGAAGGTGTGGTCCTCCGCTTATTGATATGCTTAAGTTCAGCGGGTAGTCTTACTCGATTTGAGGTCAAGTTGTCAGAGATTGTCCGAAGACGGTTTGGAGCACAACATCCCGATCGGCCACCCTCGCAATTGCGAGGCACCGGCGAAGATACTTATCACGCCGTACTATGTCCAACCAAGAGTTGCACTAACACATTTGAGGTAAGCTACGGTAAGGCAGCAAACCCAAGTCCACCGCTCCCAATGCAAGATCGGAAGTGTGAGAGTACAATGACACTCAAACGAGCATACCCTTCAGAATGCCAAAGGGTGCAAGGTGCGTTCAAAGATTCGATGACTCAC
+
BBBBBFFBFDAAG4BGGCGGGEFHHGFHHHHHHHHFHHHBHH5EEFEEFFFGGHBHHEHGHGGHGHFGBFGDGFGFHHFHHHGHHHHE?FGGHGGDGGGGHHGGGGHGHHHHGFG;GGGGG7FFDHHGGGGGHHHGG89DFGGGGCDFGCDGHHHHHHHHHGGGG;HHFFHFFGGGFCHHHFFGFHFHGHFGFFFGEFFFFHHGBGFFAGFCDDHHFFFHFGGFGFGHHFHHFFEAGGGGHHFGFGFFB4AGFEEGGEHGFGHGD5FFDHGHHFGHEBFAGFGEGFHF33BHEFHGGGGGG3A3HFHHHGHHGCFFCCGEFF4GBGGGB2BEB@B55BFAABAA
@M02197:105:000000000-AN6RF:1:1101:13126:28206 1:N:0:1
CAGAAGGTGTGGTCCTCCGCTTATTGATATGCTTAAGTTCAGCGGGTAGTCTTACTCGATTTGAGGTCAAGTTGTCAGAGATTGTCCGAAGACGGTTTGGAGCACAACATCCCGATCGGCCACCCTCGCAATTGCGAGGCACCGGCGAAGATACTTATCACGCCGTACTATGTCCAACCAAGAGTTGCACTAACACATTTGAGGTAAGCTACGGTAAGGCAGCAAACCCAAGTCCACCGCTCCCAATGCAAGATCGGAAGTGTGAGAGTACAATGACACTCAAACGAGCATACCCTTCAGAATGCCAAAGGGTGCAAGGTGCGTTCAAAGATTCGATGATTCAC
+
>AAABBFCFFABGFGGGGGGGGGHHHHHHHHHHHHHGHHGHHBEGGAEGHGHHGHHHFHHHGHHGHHHGHGGHGDGHHHCHHGHHFHGGGGGHGGGGGGFGHHGHFHFHHHHHGGGFGDGGGGHGHFDGGGGHHHGGGGGGHEGFGHGGGGHHHHHHHHHHG?FHHHHHHGGGGFGGGHHHHGHGHGHGGHFHGGHFFFHHGHHHHFFGGFGHHFGGFFHHHFFFFGGFHFFFGGGGGFFCHFHHHGHHFGGEGGHHHHGGBHHHHHHHHHHHFGHHGGGGFCA15FEHHGBGHHHHHFEHHHCFHHHCGGFGGGHHFAGCHFFGF5FFEGGFFDFFBFAAAAA
@M02197:105:000000000-AN6RF:1:1101:15812:28850 1:N:0:1
CAGAAGGTGTGGTCCTCCGCTTATTGATATGCTTAAGTTCAGCGGGTATCCCTACCTGATCCGAGGTCAATCGAGAGAATTGTGGGGGTTTGGCGGCAGGAAGGACACTGGATGATCGGCGAATGATACTACTACGCCGAGTGCCAGTGACTTTCCGCCGTTGATTTTGGGAGGGGAGACACCGCAACAAGGCAGGCTCTTCCTCCATGACCACGCAAAAGTGCTTGAGTTGATTTTAGTGACTCTCGAACAGGCATGCCTCCCGGAATGCCAGGAGGCGCAATGTGCGTTCAAAGATTCGATGATTCAC
+
BBBBBFFCCFBBGGGGGGGGGCGGFGDGFDFHHFFHHHFHFHHGGGEFHHHHHHHGEFFFFFGEGGGHHHHHEFFGEEGHHHHHGGGG@FGGGGGGGGGGG:HGHHFHHFHFBGHHHGGGGGGGHHHHHHHHHHGGGEFFGCHHHFHFGGFGGGGGGBDHFHHHHGHGGFGGAHHHEBDF8FGHHEGFGHFHFFFHHHFHGFHGHHHHHGFFFFFFDGFHGFFFFHGFHGHHHFHHHHHHGF01GG15GBHGFFHHGGCEEEEEDGFHHAGF2AEE22EBHGHCGGE4GGG5GGGCGGFCB5FFD?AA>A
@M02197:105:000000000-AN6RF:1:1101:15370:28833 1:N:0:1
CAGAAGGTGTGGTCCTCCGCTTATTGATATGCTTAAGTTCAGCGGGTATCCCTACCTGATCCGAGGTCAACCATAGAAAAATTGGGGGTTGATGGCAAGCATCCACCAGGACTCCATAGCGAGAAGAATTACTACGCTTAGAGCCAGATGGCGCCGCCACTGATTTTAAGGGCTGCCAGTGCAGCAGGCCCCAACACCAAGCTGAGCTTGAGGGGTTATAATGACGCTCGAACAGGCATGCCCCTCGGAATACCAAGGGGCGCAATGTGCGTTCAAAGATTCGATGATTCAC
+
BBBBBBFFFF?AGFGGGGGGGGGHHHGHHHHHHHHHGGHHHHHGGGEEHHGHHHHHHHHHHHHGGGGHHHHGGHHHHHHHHHHHHHGGGGGGHHHHGHGHHHHHHHHHHGHHHGHHHHHHGGGGGHHHGHHHHHHHGGFGHHHHHHFHGHEHCGGGHHGGHHHHHHHHHHHGGHGGGGHGHGHHGGGGGGGHGGGGGHHHFHFGFHGFHGFFFHHGBHHFGHHGF6FHFGHHHHGHHHGGGGGFGHHHGHHHHHFHGFGCGHBHGGEEFHGFGCGGGGGBFBFFFFFBBBBB
@M02197:105:000000000-AN6RF:1:1101:14871:28972 1:N:0:1
CAGAAGGTGTGGTCCTCCGCTTATTGATATGCTTAAGTTCAGCGGATAGTCTTACTCGATTTGAGGTCAAGTTGTCAGAGATTGTCCGAAGACGGTTTGGAGCACAACATCCCGATCGGCCACCCTCGCAATTGCGAGGCACCGGCGAAGATACTTATCACGCCGTACTATGTCCAACCAAGAGTTGCACTAACACATTTGAGGTAAGCTACGGTAAGGCAGCAAACCCAAGTCCACCGCTCCCAATGCAAGATCGGAAGTGTGAGAGTACAATGACACTCAAACGAGCATACCCTTCAGAATGCTAAAGGGTGCAAGGTGCGTTCAAAGATTCGATGATTCAC
+
BBBBBFFFFFBBGGGGGGCGGGGHHHGFHHGHHHHGHHHHHHHGGGGGHHHHHHHGHGHHHGGHGHHHHHHHHHHHHHHHHHHGGHEGGGGGFGGGGGGGHFHHHHHGHHHHHGGGGGEGGGGHGHHGGGGGHHHGGGGGGHGGGGGGHGGHGHHHGHHHHGHGGGGGGGHGFGGGFGGHHHHGFFGGGHHHHHFHFFFFHHFFGHHGGHFGHGHHHFFHHGEGFFHGHHHHHDF/GGEAHHGHGHHHHHEGGECHGHHHHHGHHHHGGGHHHHGHHFGHGGFAAHHHHGBFGHHFFGHHHHGHHGGHHGHHHHFHFGGGEG4FGGGGGFFGBFFFFBFBBBBB
@M02197:105:000000000-AN6RF:1:1102:17521:1506 1:N:0:1
CAGAAGGTGTGGTCCTCCGCTTATTGATATGCTTAAGTTCAGCGGGTAGTCCTACCTGATTTGAGGTCAAACGTCAATGAGGAAGACGCCCGGAAGGCGTCGACGCATTAGAGGCGCGGGACCGTTTTCTGTCGTGCACTTCGGCGAACGGCGATCATTATCACGCCAAAGGCCTTGTCATGCAAAGTCGAAGGGTCGACCGCAAGCCGATTCATTTCAGAGGAGCCCGAGTCCTGAACGAATCCAGGTCTCCGGCAGCCTCCACCATCCAAGCGCCCTCTCGAAGCAAATCGAGAGGGGTTGAGAATTTACTGACACTCAAACAGGCATGCTCCTCGGAACACCGAGGAGCGCAAGGTGCGTTCAAAGATTCGATGATTCAC
+
BBBBBFFFFFBAGGGGGGEGEGGHHFFF6FGGHHHGFHHHFHHGGGGGGHHHHGHHHHHHHHHGGHHHHFHHGHHGGHHFHHGHHHHGGGGGGGGGGHGEEGGGGGGCGHHHHGGGGCGGG?GGGDGEHHFGHGGGEHHHGFCGGGGGAFG9GCFF4FFBBFFFFFFDFFFFFFFFFFFFFFFFFFFFFDEFEDF@9;.BA78FF;?FCDHGFFFFHHFFFF?#CCAEHEE/<FFFC0FG11FG<1.CCCC??GC@<//FGEF1AG1FGFE?GCECFCEFAGHGGFF?B0B>FFCFE/F0HHGFHHFGGFF12@HFGEGHGFGBFC1FFFA/EA?EE2D/E/FC/0HEE0CEFGGFCCE?FB1GFBDBEBBFF33BFFAAAAA
@M02197:105:000000000-AN6RF:1:1102:13433:1702 1:N:0:1
CAGAAGGTGTGGTCCTCCGCTTATTGATATGCTTAAGTTCAGCGGGTATCCCTACCTGATCCGAGGTCAAACTTAGAAAGTTGGGGGTTGCTGGCAAGCATCCACCAGGACTCTGTAGCGAGGAGTATTACTACGCTTAGAGCCAGATGGCTCCGCCACTGATTTTAAGACCGACCGTGTTACCGGTGCGGTCCAATACCAAGCAGAGCTTGAGTGTTGTACTGACGCTCGAACAGGCATGCCCCGCGGAATACCACGGGGCGCAATGTGCGTTCAAAGATTCGATGATTCAC
+
B@ABBFFFFFB?FFGGGGGGGGGHHFHHFDGHHHHHHHHHHHHDFGGGHHHHHGHHHHFHHHHGGGGHHHHEGHHHHHH:H;HHGGGGGCA4G:?FGCEFFHGHHHHHAGGHHHHFHBFGFGGGGCGHHHHF9GF5GG8:<HHG9HHHHGHHHGGGGCHHHHHHFGHG<<GFGFDGFHGF@FGGGGGCAFC1HHHFFFFGFFGGFGFFFHGGFFFFGEGFBGGFFFDFFEDDFFGHFHHECGCGEGHGFF5EFGFE?CEA2DHHGHEAA2FGCFFCGGFGFFFDBFFDAA3>>
@M02197:105:000000000-AN6RF:1:1102:17224:1716 1:N:0:1
CAGAAGGTGTGGTCCTCCGCTTATTGATATGCTTAAGTTCAGCGGGTATCCCTACCTGATCCGAGGTCAACCTTAAAAAAATTAGGGGTTGCTGGCAAGTAGACCTACCGGACTCAATCGCGAGGAGTATTACTACGCGTAGAGCCGATAGGCACCGCCACTGATTTTAGGAGCCGCGAAACCGCGAACCCCAATACCAAGCGAGAGCTTGAGTGGTTATAATGACACTCGAACAGGCATGCCCCCCGGAATACCAGAGGGCGCAATGTGCGTTCAAAGATTCGATGATTCAC
+
CCCCCFFCFFBCGGGGGGGGGGGHHHHHHHHHHHHHHHHHHHHGGGGGHHHHHHHHHH;;H::GGG;HH;HH<<HHGHHGGH;/H;GGE9;H0HHGHH9HH;<HH-<HHGG;G;HHH<HG:G9GGG9HHHH<H<<<GGGGGG;<H:GG:GG;HHHGGGGGGGGGGGGGGGGGGGGGGGGGFGGGGHGGGHGHHHGFGGHGGGHHHHHHHHHHGHHHHHGHHHHHGFFHHGHHHHGHHAHGGGGGGFHGHHHHGGHHHGGDECHHGHGGGGFGGGGGGGGGGFFFFFFFBAABA
@M02197:105:000000000-AN6RF:1:1102:17864:2111 1:N:0:1
CAGAAGGTGTGGTCCTCCGCTTATTGATATGCTTAAGTTCAGCGGGTAGTCTTACTCGATTTGAGGTCAAGTTGTCAGAGATTGTCCGAAGACGGTTTGGAGCACAACATCCCGATCGGCCACCCTCGCAATTGCGAGGCACCGGCGAAGATACTTATCACGCCGTACTATGTCCAACCAAGAGTTGCACTAACACATTTGAGGTAAGCTACGGTAAGGCAGCAAACCCAAGTCCACCGCTCCCAATGCAAGATCGGAAGTGTGAGAGTACAATGACACTCAAACGAGCATACCCTTCAGAATGCCAAAGGGTGCAAGGTGCGTTCAAAGATTCGATGACTCAC
+
CCCCCFFFFFA@GGGGGGG?AGGHHHHHHHHHHHHHFFGHHHHGGGGGGHHHHHHHHGHHHGHHGHHHHHGFHHHGHHHHHHHHHHHGGGGGHGGGGGGGHHHHHHHGHHGHHGGGGGGGGFGHGHHGGGGGHHGGGGGGFHGGGGHGHGGHHHHHHGHHHGGGHHGHHHGHHGGHHHHHGGGGHGHGFGHHGGFHHGFFFHHGHHHGGHGGGHHHHHHGHHGGGGHHGHHHFFF/GGGGHHHHHHHHHHGGGGGHHHHHHHHHGHHHHHHHHHFGDEGHDFFAGHHBGGGFGHHGHHHHHHGHCHHHHGHDHGHGFEECGGBGDBGGFECGFFFFFFF?BBAA
@M02197:105:000000000-AN6RF:1:1102:15018:1663 1:N:0:1
CAGAAGGTGTGGTCCTCCGCTTATTGATATGCTTAAGTTCAGCGGGTAGTCTTACTCGATTTGAGGTCAAGTTGTCAGAGATTGTCCGAAGACGGTTTGGAGCACAACATCCCGATCGGCCACCCTCGCAATTGCGAGGCACCGGCGAAGATACTTATCACGCCGTACTATGTCCAACCAAGAGTTGCACTAACACATTTGAGGTAAGCTACGGTAAGGCAGCAAACCCAAGTCCACCGCTCCCAATGCAAGATCGGAAGTGTGAGAGTACAATGACACTCAAACGAGCATACCCTTCAGAATGCCAAAGGGTGCAAGGTGCGTTCAAAGATTCGATGATTCAC
+
BABBBF?B4DAAGFGCECFGFGGHGHGHFHFHHBGGHFHGGB5AEF?EGGHFHHFHHDHFHGGEGFAFGHHDDFGHGHHGHHHHHFFGFGEEHGGFGGGGHHGAGFFGEHHHFGGFGCGCGGGHDHHGGGGGHHHCFGGGGHGEDCGCCCFGHHHHHHHHHGGGHHHHHGGGGGFGGHGHGGHGHFGEBHHHGGFFGFFGHHHHGFHGFGGGHHFHHHFGFGFFFGHHHHHHGFE?GGFGEHHHGHHFHFGFGGGGHGHHFHFEHGGHGGFHHGHHDBEEGFGGGHHFAEA2AFFHGHHFHHHFGHGHHEFFGGGHGEACCHGGDFGGGGGBFFFFFFFAAAAA
@M02197:105:000000000-AN6RF:1:1102:15900:2635 1:N:0:1
CAGAAGGTGTGGTCCTCCGCTTATTGATATGCTTAAGTTCAGCGGGTATCCCTACCTGATCCGAGGTCAAACTTAGAAGGTTGGAGGTTGTTGGCAAGTATCCACCTAGAACTCTATAGCGAGGAGTATTACTACGCTTAGAGCCAAGCGGCACCGCCACTGATTTTAAGACCGACCGTTTTACGGGTAAGGTCCAATACCAAGCAGAGCTTGAGTGTTGTACTGACGCTCGAACAGGCATGCCCCGCGGAATACCACGGGGCGCAATGTGCGTTCAAAGATTCGATGATTCAC
+
CCCCCFFCFFCCGGGGGGGGGGGHGHHHHHHHHFHHHHHHHHHGGGEFHHHHHHHHHH/;HHHGGGG0GH99H:HH:HHGHHGGH;GEHHGHHHHHHGHH<GHHHHHHHHHHHHHH;HHHG9G88GHGHHHHH;H8GGGGH99G;H<HGGGGGGGGGHHHHHHHHHHHHHHHHGGGGGGHGGGGHGHHHHGHGHHHHHGGHHHHHHHHHFHHHHGHHGHHGFGFFEFGFHFHHHGHHEHHGGGGGGFGBGHHGAGFGGGEGGDHHHHGGGGHGGGGGGGGGGFFFFFFFBCCCC
@M02197:105:000000000-AN6RF:1:1102:16878:2465 1:N:0:1
CAGAAGGTGTGGTCCTCCGCTTATTGATATGCTTAAGTTCAGCGGGTAGTCTTACTCGATTTGAGGTCAAGTTGTCAGAGATTGTCCGAAGACGGTTTGGAGCACAACATCCCGATCGGCCACCCTCGCAATTGCGAGGCACCGGCGAAGATACTTATCACGCCGTACTTTGTCCAACCAAGAGTTGCACTAACACATTTGAGGTAAGCTACGGTAAGGCAGCAAACCCAAGTCCACCGCTCCCAATGCAAGATCGGAAGTGTGAGAGTACAATGACACTCAAACGAGCATACCCTTCAGAATGCCAAAGGGTGCAAGGTGCGTTCAAAGATTCGATGATTCAC
+
AAAA1CCF1BA1A1BGFFGCGEGFHHF3GFHHGHGHDEF2BFGCE?AEFFGHHHHGHGEGEGDDFEHFHHHFGH@@GHHHHGHHHHEEEEGAGGGEFGFGHHHGFHHGGFHHGEE//<ABCGEHC<HGGCGGHHHGGFCCFGGGGEHHHGHHFFHGHHHHCAFGGDEHGFHGFGGHHHHHHGHHHHHFFFGFFFFGGGFGHHGHHHHGFFFFFFFFGFHFHGFFFFFGHHGFHGGEGEDFAFHHHFFGHHHGGGFF3HGCHHHFGHHHFFHGHHFHGHFAGGGEDHFFGFGEGHGAHF5D3GF3C53G2DHHDHFFFCFAEC4FGGGGFGGGBBFFFFFAABAA
@M02197:105:000000000-AN6RF:1:1102:17156:2785 1:N:0:1
CAGAAGGTGTGGTCCTCCGCTTATTGATATGCTTAAGTTCAGCGGGTAGTCCTACCTGATTTGAGGTCAAATTGTCAGAAGTTGGTCTTAAAGGAGACCATTTAGAAGCTGAACCCCGTTTATAAAGCTGCTCTTCACGATGGCGTAAATAATTTATCACACCAAAGCCAGGCAACAAAGGTCCCGCTAATGCATTTCAGGAGAGCCGACCTCTGAGATGAAAAGCCCGCATACTCCCACATCCAAGCCTGA
+
CCCCCFFFFFCCGGGGGGGGGGGHHHHHHHGHHHHHHHHHHHHGGGGGGHHHHHHHHHHHHHHHHHHHHHHHHHHHHHHHGHHHHHHHHHHHHHHHHGHHHHHHHHHHHHHHHHHGGHGHHHHHHHHHHHHHHHHHHHHGHGGHGHHHHHHHHHHHHHHHHHHHHHHHHHHHHHHHHHHHHHHHHGHHGGHHHHHHHHHHHHGHGHHHGGHGHHHHHHHGHHHGGGGGGGGGFGGGGFFGFBBBFFFBBBBB
@M02197:105:000000000-AN6RF:1:1102:19852:2749 1:N:0:1
CAGAAGGTGTGGTCCTCCGCTTATTGATATGCATAAGTTCAGCGGGTAGTCCTACCTGATTCGAGGTCAAGTTGTCAGAATATTGTCCTTGCGGACGGTTGTAAGCTGGTTCCCATAAAATTTGCTTCGAAGTCAGATGGCAAGACAATTATCACACCAAGTGACGGTCCACAAGAGATCCCGCTAATGCATTTAAGGAGAGCCGACCGCCACTTAAGGAAGCCAGCAACCCCCACATCCAAGCCTCAAGCTCACAATAAAGCAAGCCAAGGTTGATAATATTAATGACACTCAAACAGGCATGCCCTTCGGAATACCAAAGGGCGCAAGGTGCGTTCAAAGATTCGATGATTCAC
+
BBBBBFFCF@AAGGGGGGGGGGGHHHHHHGHHHHHFHFGGGFHGGGGEGHHHHHHHHFHGHHFGHGGHHHHHHHHHFHHGHHHHHHHHHHHHGGGGGGEFGDHHHGHHHHHGFFHHHHHHGHHGHHHHGGHG?@GHHGHHHGHGHHHHHHHHHHHGHGHHFFGHHGGDFGH9HGHHHHHGHHG8GGGHHHGHGHHHHHHG:GGGDGGGGGGGGGHGHFHHHFHHGFFFFFFFFFFD3BEGHHGFHGHHFHHHEHHHHHHHHG?CHHHHFHGHHHDBFGHHHGBBHHHHFHGEGHG3HHGHHHFC1DEDFGA5DDDHHGHEGGGGGFHHHGGGGHGFCGGFGGFFFFFD5FFBAA3A
@M02197:105:000000000-AN6RF:1:1102:17561:2710 1:N:0:1
CAGAAGGTGTGGTCCTCCGCTTATTGATATGCTTAAGTTCAGCGGGTAGTCTTACTCGATTTGAGGTCAAGTTGTCAGAGATTGTCCGAAGACGGTTTGGAGCACAACATCCCGATCGGCCACCCTCGCAATTGCGAGGCACCGGCGAAGATACTTATCACGCCGTACTATGTCCAACCAAGAGTTGCACTAACACATTTGAGGTAAGCTACGGTAAGGCAGCAAACCCAAGTCCACCGCTCCCAATGCAAGATCGGAAGTGTGAGAGTACAATGACACTCAAACGAGCATACCCTTCAGAATGCCAAAGGGTGCAAGGTGCGTTCAAAGGTTCGATGACTCAC
+
BBBBBFFCFFBBGGGGGGGEGGFFHGHHGHHHHHHHGGHGHHHGGGEFGFHHHGHHHGHHHGHFGGFGGHHHFHHHHGBHHGHHHHGGGGGGHGGGGGGGGEHEHHHGHHHHHG;GGGGGGFGHGHHGGGGGHHHGGGGCGHFCGGGCCGGHHHHHGHGGHGGGEGHGGGGFGGGHHHGGHHGGGGHHHHFHGHFHGGGFFFFHHHHFGGGGFFFGGFFFFHFFFFFFHHFFHFF?E?E>//HHFHFF2GE/?/FDHHHFHGHHGHGEEGG2HHHHFGFFGFCAAGBGFGGFGFEHHFGHHHHFHHFGAEE1GCFFHGGGGHGGGGGGGEGFFC3FD1D>1>11
@M02197:105:000000000-AN6RF:1:1102:20441:3047 1:N:0:1
CAGAAGGTGTGGTCCTCCGCTTATTGATATGCTTAAGTTCAGCGGGTAGTCTTACTCGATTTGAGGTCAAGTTGTCAGAGATTGTCCGAAGACGGTTTGGAGCACAACATCCCGATCGGCCACCCTCGCAATTGCGAGGCACCGGCGAAGATACTTATCACGCCGTACTATGTCCAACCAAGAGTTGCACTAACACATTTGAGGTAAGCTACGGTAAGGCTGCAAACCCAAGCCCACCGCTCCCAATGCAAGATCGGAAGTGTGAGAATACAATGACACTCAAACGAGCATACCCTTCAGAATGCCAAAGGGTGCAAGGTGCGTTCAAAGATTCGATGACTCAC
+
CCCDCFFFFFCDGGGGGGGGGGGHHHHHHHHHHHHHHHHHGHHGGGEGGHHHHHHHHGHHHGHHGHHHHHHHHHHHHHGHHHHHHHHGGGGGHGGGGGGGHHHHHHHGHHHHHGGGGGGGGGGHGHHGGGGGHHHGGGGGGHGGGGGGGGGHHHHHHHHHHGGGHHHGGGHGHGGHHHHHGHGHHGHHHHHHHFGHHHHHHFFHFHGGGGGFHHHHHHFHGHGGGGHGFGFFFGGGGGGFHGHHHHHHHHHGGGGFHHHHHHHHHHHHGEHGHHGFFHGHGGGGGHHHHHGFGHHHHHHHHHHGGHHHHGHHHHHHHGGGGGGGGGGGGGGGFFFFFFFBABBB
@M02197:105:000000000-AN6RF:1:1102:14527:3197 1:N:0:1
CAGAAGGTGTGGTCCTCCGCTTATTGATATGCTTAAGTTCAGCGGGTAGTCTTACTCGATTTGAGGTCAAGTTGTCAGAGATTGTCCGAAGACGGTTTGGAGCACAACATCCCGATCGGCCACCCTCGCAATTGCGAGGCACCGGCGAAGATACTTATCACGCCGTACTATGTCCAACCAAGAGTTGCACTAACACATTTGAGGTAAGCTACGGTAAGGCAGCAAGCCCAAGTCCACCGCTCCCAATGCAAGATCGGAAGTGTGAGAGTACAATGACACTCAAACGAGCATACCCTTCAGAATGCCAAAGGGCGCAAGGTGCGTTCAAAGATTCGATGATTCAC
+
CCCCCFFFFFBCGGGGGGGCGGGHHHHHHHHHHFCHHHHHHHHGGGGGGHHHHGHHHGHHHGHHGHHHHHHHHHHHHHHHHHHHHHHGGGGGHGGGGGGGHHHHHHHGHHHHHGGGGGGGGGGHGHHGGGGGHHHGGGGGGHGGGGGGGGGHHHHHHHHHHGGGHHHHGHHHHGGGHGHHHGHGGHGFFGFHHHFHHHHHHHHHHHHGFFGGHHHHHHHHHHGHHGFHGHHHHFFEGCGGGGHHHGHGHHHGGGGHHHHHHHHHHHHHHFGHGHHHFGGHGGGGGHHHGG31FFHFFHHFHGHHCHGHGGGEEHHHHGECGHGGGGGGGGGGFBFFFFFBBBBB
@M02197:105:000000000-AN6RF:1:1102:20090:3380 1:N:0:1
CAGAAGGTGTGGTCCTCCGCTTATTGATATGCTTAAGTTCAGCGGGTATCCCTACCTGATCCGAGGTCAACCTTGAAAAAATTGGGGGTCGACGGCTGGACTATCACACACACCATGCGAAAAGATAATCTTACTACGCCTGGGGATATGAGATCATCCGCCTTTGAATTTCAGAAGGGAGAATGCAAGCAAACTCATCTTCCAAGACCAAGCAAATCTGCTTGAGAGGTATTTAATGACGCTCGAACAGGCATGCCTCCCGGAATACCAGGAGGCGCAATGTGCGTTCAAAGATTCGATGATTCAC
+
BBBBBFFFFFBBGGGGGFGGGGGHHHGHBFHHHHHHHHHGFFHGGGGGHHHHHHHHHHHHHHHGFGEHHHHHHHGHFFHHGHHHHHGGGGGGGGGGGGDGHHHHHHHHHGGGHGHHHHHHGHGHHHGHHHHHHHHHHGGGHGHHGHGHHHHHHHHGHHGHGGGGHGHHGGHGGGHHGGGHHGHHHGHHHGGHHHHGGGHHHGHHHGHGHHGHHFHFFGFGHFHHHHFHHGHHHFHHFFGGFFGGHHHHHFEHHGECCGGGHHHHHFGBFFF?GEGGHFHHGGGEFGFGGGGGGFCFFFFFFFA3AAA
@M02197:105:000000000-AN6RF:1:1102:21593:3566 1:N:0:1
CAGAAGGTGTGGTCCTCCGCTTATTGATATGCTTAAGTTCAGCGGGTAGTCTTACTCGATTTGAGGTCAAGTTGTCAGAGATTGTCCGAAGACGGTTTGGAGCACAACATCCCGATCGGCCACCCTCGCAATTGCGAGGCACCGGCGAAGATACTTATCACGCCGTACTATGTCCAACCAAGAGTTGCACTAACACATTTGAGGTAAGCTACGGTAAGGCAGCAAACCCAAGTCCACCGCTCCCAATGCAAGATCGGAAGTGTGAGAGTACAATGACACTCAAACGAGCATACCCTTCAGAATGCCAAAGGGTGCAAGGTGCGTTCAAAGATTCGATGACTCAC
+
BBBBBFFCFFBBGGGGGGGGGGGHHHHHHHHHHHHHHHHHHHHGGGGGGHHHHHHHHGGHHGHHGHHHEHHHHHHHHHHHHGHHHHHGGGGGHGGGGGGGHHHHGHHGHHHFEFGGGFCDFGGGGHHGGGGGHHHGGGGGGHGGGHHHGGGGHHHHHHHHHGGGHGGHHGGGGGGHGGHHHHFHGFHHHHHHGFFHHHGHHGHHFHHGFFGGHHHHHHHFHHGFFFHFHHGHHGGGGGGF1HGHHHHHHHGGGGFDDHHHHHHHHHHHGFHHHGHHHHGGDGGFCFHHHHGCFHHHHHHHHGHHGGHHHEBHHHHHEACCCGGFFFGGBFFGFFFFBFFAABBB
@M02197:105:000000000-AN6RF:1:1102:13266:3648 1:N:0:1
CAGAAGGTGTGGTCCTCCGCTTATTGATATGCTTAAGTTCAGCGGGTAGTCCTACCTGATTTGAGGTCAAATTGTCAGAAGTTGGTCTTAAAGGAGACCATTTAGAAGCTGAACCCCGTTTATAAAGCTGCTCTTCACGATGGCGTAAATAGTTTATCACACCAAAGCCAGGCAACAAAGGTCCCGCTAATGCATTTCAGGAGAGCCGACCTCTGAGATGAAAAGCCCGCATACTCCACATCCAAGCCTGATCAACAGAAAAAGCTGAAAAGGTTGAGAATTTCATGACACTCAAACAGGCATGCTCCTCGGAATACCAAGGAGCGCAAGGTGCGTTCAAAGATTCGATGATTCAC
+
BBBB@FFFFDA?GGGGGGGGGGGHHGHHGHGHHHHHHHHHHHHGGGGGEFHHHHHGHHHHFHHHFGHHGHGHHGGBGHHEGHHHHEFGHH4FDBFHEFCHHHHFHHHHHGHFGHHGFFEGGFGFHFGHFFFHGHHGGHHDHCGGFBBDHHHFD>GHHHGHHHHHGHFHFGFFFBCGHHHHHFFHHGFG1HGHGHHGHHHGHHGHGGCFFEFFGFGGFHGGEFB?FFFEGGGFFFFFGB1D1GGFGGBE2GHGFHHHFFB1GBGF@BFHFHHHFGHG2FGF1F2G2EF1HHFG0GGGHHFGBHGEEEGEAFD2221FB1HFE?E00GFF0GEA0B113FAA3EBG1FFBDFFA111>
@M02197:105:000000000-AN6RF:1:1102:19567:3602 1:N:0:1
CAGAAGGTGTGGTCCTCCGCTTATTGATATGCTTAAGTTCAGCGGGTAGTCTTACTCGATTTGAGGTCAAGTTGTCAGAGATTGTCCGAAGACGGTTTGGAGCACAACATCCCGATCGGCCACCCTCGCAATTGCGAGGCACCGGCGAAGATACTTATCACGCCGTACTATGTCCAACCAAGAGTTGCACTAACACATTTGAGGTAAGCTACGGTAAGGCAGCAAACCCAAGTCCACCGCTCCCAATGCAAGATCGGAAGTGTGAGAGTACAATGACACTCAAACGAGCATACCCTTCAGAATGCCAAAGGGTGCAAGGTGCGTTCAAAGATTCGATG
+
BBBBBFFBCF2AGFGGGFECGGEGHHHHGFFHHHDHHGGHHHHGGGGCGHHHHHHHGGHHGGHHGEHHHHHEFGHHFFGHHHHHHFFGGDGGHGGGGGGGHG;HHHHGH;GHHF?EG9<BEGGHGHHGGGGGHGHFGGGGEHGDGGGGGGDHHHHGHHHHGDGGHHFGHGGGGFFGHFHGGGGGFGFFHFGFHHFHHGFFHHGGHEHFFFGFFFHHGGFFGFGFFFCADHHFFGGGGEFF1G3G@HHFGHGE>E?GBFGHHGDFGBFGHGFDD5HHB5FGGGGGADGDGF3FA3BGFAGFHGFHCGFHHGFHFFFFCGGGEB4GGGFFF?FFBBBBAB
@M02197:105:000000000-AN6RF:1:1102:20454:3778 1:N:0:1
CAGAAGGTGTGGTCCTCCGCTTATTGATATGCTTAAGTTCAGCGGGTAGTCCTACCTGATTTGAGGTCAAATTGTCAGAAGTTGGTCTTAAAGGAGACCATTTAGAAGCTGAACCCCGTTTATAAAGCTGCTCTTCACGATGGCGTAAATAATTTATCACACCAAAGCCAGGCAACAAAGGTCCCGCTAATGCATTTCAGGAGAGCCGACCTCTGAGATGAAAAGCCCGCATACTCCCACATCCAAGCCTGATCAACAGAAAAAGCTGAAAAGGTTGAGAATTTCATGACACTCAAACAGGCATGCTCCTCGGAATACCAAGGAGCGCAAGGTGCGTTCAAAGATTCGATGATTCAC
+
BCCCCFFFFFCDGGGGGGGGGGGHHHHHHGHHHHHHHHHHHHHGGGEFGHGHHGHHHHHHHHHHGHHHHHHHHHHHHHHHHHHHHGHGHHHHHGHGHGGHHHHHHGHHHHHGHGHGGGGHHGHHHGFGHFHHHHHHHHHGGGGHGGGGHHGHHHHHHHHHHHGHHHHHHHHHHHHHHHHHHGHHHHHHGGHHHHHGHHHHHHGGGHHHHGGGHHHHHHGHHHHGGGGGGHGFFFFGGHGFHFGGHHHHHHHHHHHHHHHHHGHHHHHHEHHHG2GBGHHHHHHHHHHHGA5GHGHHHFFHFGHEHGGGF?HHFFFCGHHHGAE2?CHHHGGGGGHGGGGGFFGGGFFBFFFFBBBBB
@M02197:105:000000000-AN6RF:1:1102:16709:4007 1:N:0:1
CAGAAGGTGTGGTCCTCCGCTTATTGATATGCTTAAGTTCAGCGGGTAGTCTTACTCGATTTGAGGTCAAGTTGTCAGAGATTGTCCGAAGACGGTTTGGAGCACAACATCCCGATCGGCCACCCTCGCAATTGCGAGGCACCGGCGAAGATACTTATCACGCCGTACTATGTCCAACCAAGAGTTGCACTAACACATTTGAGGTAAGCTACGGTAAGGCAGCAAACCCAAGTCCACCGCTCCCAATGCAAGATCGGAAGTGTGAGAGTACAATGACACTCAAACGAGCATACCCTTCAGAATGCCAAAGGGTGCAAGGTGCGTTCAAAGATTCGATGATTCAC
+
DDCDCFFFFFBCGGGGGGGGGGGHHHHHHHHGHHHHHHHHHHHGGGGGGHHHHHHGHGHHHGHGGHHHHHHHHHHHGHHHHHHHHHHGGGGGHGGGGGGGHHHHHHHGHHHHHGGGGGGGGGGHGHHGGGGGHHHGGGGGGHGGGGGHHGGHGHHHHHHHHGGGHHHHHHHGGGGGGGHHHGEGFHGHGGHHHHHHGFFHHHHHFFGGGGFFFHGFFGFHHHGGGFFFHGHGFGFECFEEGEGHHHHHGHHGFGEHHHHGGHHGGHHHFHFHFFGHHHGHGGGFGHHHFHHGFHHHHHHHHFHGCHHHHGHHHHHHFEECGHGGGGGGGFGFCFFFFFFBBBA@
@M02197:105:000000000-AN6RF:1:1102:11469:3961 1:N:0:1
CAGAAGGTGTGGTCCTCCGCTTATTGATATGCTTAAGTTCAGCGGGTAGTCTTACTCGATTTGAGGTCAAGTTGTCAGAGATTGTCCGAAGACGGTTTGGAGCACAACATCCCGATCGGCCACCCTCGCAATTGCGAGGCACCGGCGAAGATACCTATCACGCCGTACTATGTCCAACCAAGAGTTGCACTAACACATTTGAGGTAAGCTACGGTAAGGCAGCAAACCCAAGTCCACCGCTCCCAATGCAAGATCGGAAGCGTGAGAGTACAATGACACTCAAACGAGCATACCCTTCAGAATGCCAAAGGGTGCAAGGTGCGTTCAAAGATTCGATG
+
CCCCCFFFFFCBGGGGGGGGGGGHHHGHHHHHHHFHHHHHHHHGGGGFGHHHHHHHHGHHHGHHGHHHHHHGHHHHHHHHHHHHHHHGGGGGHGGGGGGFHHHHHHHGHHHHHGGGGGGGGGGHGHHGGGGGHGHGGGGGGHGGGFGCFFGHHHHHGHHHHGGGGHGGHHGHHGGGGGGHHHGHHHHHGFFHGGHHHGFFFHHHGHHFFHGGHHHGHHHHFGGGGFFHHHHHFGGEGGGF?1HHHHGHHFHFE?GHGFGHHHHHHHHFFHHHHHFGFGGFGGGGFHGHHGHHDFBHGGHHHHGGCCHHDGFFGHHHFF?CCGGGGGFFF>C4FBB?BA
@M02197:105:000000000-AN6RF:1:1102:23444:4159 1:N:0:1
CAGAAGGTGTGGTCCTCCGCTTATTGATATGCTTAAGTTCAGCGGGTAGTCCTACCTGATTTGAGGTCAAATTGTCAGAAGTTGGTCTTAAAGGAGACCATTTAGAAGCTGAACCCCGTTTATAAAGCTGCTCTTCACGATGGCGTAAATAATTTATCACACCAAAGCCAGGCAACAAAGGTCCCGCTAATGCATTTCAGGAGAGCCGACCTCTGAGATGAAAAGCCCGCATACTCCCACATCCAAGCCTGATCAACAGAAAAAGCTGAAAAGGTTGAGAATTTCATGACACTCAAACAGGCATGCTCCTCGGAATACCAAGGAGCGCAAGGTGCGTTCAAAGATTCGATGATTCAC
+
ACCCCFFFFFCCGGGGGGGGGGGHHHHHHHHHHGHHHHHHHHHGGGFGGGHHHHHHHHHHHHHHGHHHHHHHHHHHHHHHHHHHHGHHHHHHHHHGFFGHHHHHHHHHHHHHHHHGGGGHGHHHHHFHHHGGHHHHHHHGHGGGFDFGFEHHHHHHHHHHHHGHHGHGHHHHHHHHHHHHHHHHHGGHGHHHHHHHHHHHGFGHGHHHHGHHHHHHHGHHHHHGGGGGHHHHFFFGHHGHGEFGHHGEGGHHHHHHHEHHHHGBHHHHHHGHHFHHHHHHFGHGHHHHHHHEFHGBDHHFGHHHGGGGGGHHHHHGHGHHGEGGGEHHHFGGGFAFGGGGGGGGGFFFFFFFBBBAB
@M02197:105:000000000-AN6RF:1:1102:17630:4023 1:N:0:1
CAGAAGGTGTGGTCCTCCGCTTATTGATATGCTTAAGTTCAGCGGGTAGTCTTACTCGATTTGAGGTCAAGTTGTCAGAGATTGTCCGAAGACGGTTTGGAGCACAACATCCCGATCGGCCACCCTCGCAATTGCGAGGCACCGGCAAAGATACTTATCACGCCGTACTATGTCCAACCAAGAGTTGCACTAACACATTTGAGGTAAGCTACGGTAAGGCAGCAAACCCAAGTCCACCGCTCCCAATGCAAGATCGGAAGTGTGAGAGTACAATGACACTCAAACGAGCATACCCTTCAGAATGCCAAAGGGTGCAAGGTGCGTTCAAAGATTCGATGATTCAC
+
ABBB?FFFFFB?GGGGGGGGGGGHHHHGHHHHHHGHHHHHHHHGGGGGGHGHHHHHHGHHHGHHGHHHHHHDGHHHHFHHHHHHHHHGGGGGHGGGGGGGGHHHHHGGHHHHGGGGGGGGGGGHGHGGGGGGHHHGCGGGGHGGGGGGHHHHHHHHGHHHHGHGHHHGHGGGFGGHHHGHHHHFGGGHHGHHHHHHHGGHHHHHHHHGFFGGFGFHHHGHHHGGGGGGGGFHHGGGGGGGHHHGG4FHGGCGGCGHHHHHHHFHEHFHGDDF5FHGFGGHGGGGGHFFEGFFGGHGBHFGDHHGFHHHGGHHHGHGBGGCGHGGFGFGFEGGFFFFFFFAABAA
@M02197:105:000000000-AN6RF:1:1102:9924:4162 1:N:0:1
CAGAAGGTGTGGTCCTCCGCTTATTGATATGCTTAAGTTCAGCGGGTATCCCTACCTGATCCGAGGTCAACCTTGAAAAAATTGGGGTTGCTGGCCAGTGTCTACCGGGTCCCTGTAGCGAGGAGTATTACTACGCTTAGGGCCCGAGAGGCGCCGCCACTGATTTTAAGGCCCGCCGTCTCCGGCGAGGCCCAAGACCAAGCTAGGCTTGAGTGTTGTACTGACGCTCGAACAGGCATGCCCTGCGGAATACCACAGGGCGCAATGTGCGTTCAAAGATTCGATGATTCAC
+
BBBBBFFFFFBBGGGGGGGGGGGGHHHHHHHGHHHHGGHHHGHGGGGGHHHHHGHHHGHHHHHFGGGHHHH:HHHHHHHHGH<HHHGFGGHHHHGHFHHHHHG<HHGEEGGHHGHHHGHGGGGGGHHHH;HHHHGGGGGHHHHGGGGGGGGGGGGGGGBGGGFHGGGGGGGGGGGGGGGGGGGGGFGGHFFFHGGHHGHHHHHHGGHGBFFFFGFFHGFGGGGEGFGFGFHGFFHHFFECGCGGGEGHHHDHFFFFAEEAGGGHFE?GE445GGGEDEGCBFDFBFFBBAAA
@M02197:105:000000000-AN6RF:1:1102:13007:4273 1:N:0:1
CAGAAGGTGTGGTCCTCCGCTTATTGATATGCTTAAGTTCAGCGGGTATCCCTACCTGATCCGAGGTCAACCGTAAAGAATGGGGGGTTATGGCAGGTGGTCACCTGGACCCTATAGCGAGAGAATTACTACGCTTAGAGCCAGACGGCACCGCCACTGATTTTAAGGGCCGCGAAACCGCGAACCCCAAGACCAAGCCGAGGCTTGAGTGGTTATAATGACGCTCGAACAGGCATGCCCCTCGGAATACCAAGGGGCGCAATGTGCGTTCAAAGATTCGATGATTCAC
+
CBCCCFFFFFCCGGGGGGGGGGGHHHHHHHHHHHHHHHHHHHHGGGGGHHHHH:H:<HH<H:HGGG:;HHH:;;HGH:HH,HHHGGGG9;HHHH;GGCC98C:GH:HH<FGG:HGGG9GABFGCFGG;G:GFG88:DF6FF9FAAEADF;CGFHFGDFFHHFGFHGGGGGGGGHGGFGGCCHGGGGHGGFGGFGGGGGGHHFHFEHHHGHGGEBHFHHGEGBDHHFHHHHGHHHGGGGGGGGGHHHHHGFHHHGGGGGHHHHCGGGGGGGGGGGGGGFBFFFFF@BBBB
@M02197:105:000000000-AN6RF:1:1102:20169:4296 1:N:0:1
CAGAAGGTGTGGTCCTCCGCTTATTGATATGCTTAAGTTCAGCGGGTATCCCTACCTGATCCGAGGTCAACCTTGAAAAAATTGGGGGTCGACGGCTGGACTATCACACACACCATGCGAAAAGATAATCTTACTACGCCTGGGGATATGAGATCATCCGCCTTTGAATTTCAGAAGGGAGAATGCGAGCAAACTCATCTTCCAAGACCAAGCAAATCTGCTTGAGAGGTATTTAATGACGCTCGAACAGGCATGCCTCCCGGAATACCAGGAGGCGCAATGTGCGTTCAAAGATTCGATGATTCAC
+
DCCDDFFFFFBBGGGGGGGGGGGHHGHHHHHHHHHHHHHHHHHGGGGGHHHHHHHHGHHHHHHGGGGHHHHHHHHHHHGFGHHHHHGGFGGGGGGGGGGHHHHHHHHHHGGGGGHHHHHGHHHHHHHHHHHHHHHHHHGGHHHHHHHHHHHHHHHGHHHGGGGGHHHGGGHHHHGHHHHHHGGGGGHHHHHHHHHHHHHHHHHHHHHGHFHHHHHFHHHGGFGHHHHHHFGFFFHHGGGGGHFGHHHHGHHFHGGCFEFGHFHGHHHHHHHGEDGGHHHHGGGGHGGGGGGGFGGFFFFFFFABA>A
@M02197:105:000000000-AN6RF:1:1102:16482:4520 1:N:0:1
CAGAAGGTGTGGTCCTCCGCTTATTGATATGCTTAAGTTCAGCGGGTATCCCTACCTGATCCGAGGTCAACCGTAAAGAATGGGGGGTTACGGCAGGTGGTCACCTGGACCCTATAGCGAGAGAATTACTACGCTTAGAGCCAGACGGCACCGCCACTGATTTTAAGGGCCGCGAAACCGCGAACCCCAAGACCAAGCCGAGGCTTGAGTGGTTATAATGACGCTCGAACAGGCATGCCCCTCGGAATACCAAGGGGCGCAATGTGCGTTCAAAGATTCGATGACTCAC
+
BBBBBFFCFFABGGGGGGGGGGCHHHGHFHHHHHGHFHHHHHHEGGGGGHHHH;HHHHH<H:HGGF:;H;H994GE9GFF<HGHGGGGG<HGGGGGC7GG8H$CH;CC#FGGFGGBFBB?BD5FGFG;G;/GG877FFB9F:#A5FDFF;GGGHHHHHHHHHFHHHGGGGGGGHGGFGGGGHDFGHHHHHHFGGGGGGGGHGHFGHHGGHHHHHHHHFGGGFGHHGFHHHHHHH;CGGGFGGHHHGHHHHGHHGGGGGHHHHGGGGHFGGGGGFGFFFFFFFFFBBBBB
@M02197:105:000000000-AN6RF:1:1102:17040:4631 1:N:0:1
CAGAAGGTGTGGTCCTCCGCTTATTGATATGCTTAAGTTCAGCGGGTAGTCTTACTCGATTTGAGGTCAAGTTGTCAGAGATTGTCCGAAGACGGTTTGGAGCACAACATCCCGATCGGCCACCCTCGCAATTGCGAGGCACCGGCGAAGATACTTATCACGCCGTACTATGTCCAACCAAGAGTTGCACTAACACATTTGAGGTAAGCTACGGTAAGGCAGCAAACCCAAGTCCACCGCTCCCAATGCAAGATCGGAAGTGTGAGAGTACAATGACACTCAAACGAGCATACCCTTCAGAATGCCAAAGGGTGCAAGGTGCGTTCAAAGATTCGATGATTCAC
+
BBBBBFF4FFBBGGGGGGGGGGGHHHHHGHFHHHHHHHHFHHHGGGGGGHHHHHHHHGEHHGHHGGHGHHHHHHHHHHHHFHHHHHHGGGGFHGGGGGGGHGHHHHGGHHHHHGGGGGEFFGGHGHHGGGGGHHHGCGGGGHGGGGGGGGGGHHHHGHHHHGGGGFGFGGGHGGGGGHHHGHHHHGHHHFHFFFBGFFFHHHHGGHGGFFGGFHFFHHHHHGGGFFFHHHHGHGFAGGGGGHGHHFEHHHHGGGGHFHHHEHFHHHHHHHFHHHHHFHGHGFFEGHHFGHHFGGBEGGHHHFFCHFGHEFF3FHFGHFFFECGDBGGGGGGGFFFFBFFABBBA
@M02197:105:000000000-AN6RF:1:1102:14334:4774 1:N:0:1
CAGAAGGTGTGGTCCTCCGCTTATTGATATGCTTAAGTTCAGCGGGTAGTCCTACCTGATTGAGGTCAAATTGTCAGAAGTTGGTCTTAAAGGAGACCATTTAGAAGCTGAACCCCGTTTATAAAGCTGCTCTTCACGATGGCGTAAATAATTTATCACACCAAAGCCAGGCAACAAAGGTCCCGCTAATGCATTTCAGGAGAGCCGACCTCTGAGATGAAAAGCCCGCATACTCCCACATCCAAGCCTGATCAACAGAAAAAGCTGAAAAGGTTGAGAATTTCATGACACTCAAACAGGCATGCTCCTCGGAATACCAAGGAGCGCAAGGTGCGTTCAAAGATTCGATGATTCAC
+
CCCCCFFFFFCDGGGGGGGGGGGHHHHHHHHHHHHFHHHHHHHGGGEFGHHHHHHHHHGHG53ABBB3FGGH5D@555D35D5B?FGGEFHBGC?11F2BBGB@@43FC33FCGGGF/GHBFFFHFFFFFFFFGGGGGGBAGEBGGFGFFFFFHFFGGGEGGHGHHHHHHHHHHHHHHGGCGGHGHHHHHHHFHHHHHHHHGEGGGHHGHHHFGHHHHHHHHGGGGGFHGFEFEGEFHFHHGGHHHGHHHHHHHHHHHGHHHHGHHHHHGHGHHFHHHHHFHFHFGHHFGGGHHHHHHHHHHEHGGGGGHHHHHHGHHHHGGGGGHGHHGGGGHGGGFGGGGGGFFFFFFFBACBC
@M02197:105:000000000-AN6RF:1:1102:9051:4786 1:N:0:1
CAGAAGGTGTGGTCCTCCGCTTATTGATATGCTTAAGTTCAGCGGGTATCCCTACCTGATCCGAGGTCAAACTTAGAAAGTTGGGGGTTGCTGGCCAGTGTCTACCGGGTCCCTGTAGCGAGGAGTATTACTACGCTTAGGGCCCGAGAGGCGCCGCCACTGATTTTAAGGCCCGCCGTCTCCGGCGGGGCCCAAGACCAAGCTAGGCTTGAGTGTTGTACTGACGCTCGAACAGGCATGCCCTGCGGAATACCACAGGGCGCAATGTGCGTACAAAGATTCGATGATTCAC
+
BCCCAFFFFFBCGGGGGGGGGGGHHHHHHHHHHHHGHGHHHHHGGGGGHHHHHGHHHHHHHHHGGGGHHH:HHHHHFHHHHHHHFGGFGGHHHHGHHHHHHHHHHHGGGGGHHHHHHHHGGGGDDGHHHHHHHHGGGGGHHHHGGGGGGGGGGGGGGGGGHGGGHHGGGGGGGGGGGGGGGGGGGGGGHGFHHHHGGGHHHHHHHGHHHHHHFHHHGGFHGGGGGGGGGHHHHFHGHGGGGGGFCFFFHHHHHHGHGGGGGHHHHGGGGHGGGFGGGGGGFFFF5FF?A@BA
@M02197:105:000000000-AN6RF:1:1102:14047:4857 1:N:0:1
CAGAAGGTGTGGTCCTCCGCTTATTGATATGCTTAAGTTCAGCGGGTAGTCTTACTCGATTTGAGGTCAAGTTGTCAGAGATTGTCCGAAGACGGTTTGGAGCACAACATCCCGATCGGCCACCCTCGCAATTGCGAGGCACCGGCGAAGATACTTATCACGCCGTACTATGTCCAACCAAGAGTTGCACTAACACATTTGAGGTAAGCTACGGTAAGGCAGCAAACCCAAGTCCACCGCTCCCAATGCAAGATCGGAAGTGTGAAAGTACAATGACACTCAAACGAGCATACCCTTCAGAATGCCAAAGGGTGCAAGGTGCGTTCAAAGATTCGGTGATTCAC
+
CCCDAFFFFFCCGGGGGGGGGGGHHHHHGHHHHGHCHFGHHHHGGGEGGHHHHHHHHGHHHGHHGHHHHGHHHHHHHHHGHHHHHHHGGGGGHGGGGGGGHHHGHHEGHGHHHGGGGGGGDGGHGHHGGGCGHHHGFGGGGHGGGGHHGGGHHHHHGGGHHGGGHGHHGGHHHGGHHHGHHHHGHGGFHFHFHHHHHFHGHGHHHHGGGHGGGHHHHHGHHHGGGGHHHHGHFGFEFGGGEHGGHHHHHGHGCFEGHHHHHHHHHHHFHHHHHHHHGGGFGFGGGHHHGF31GHGD5HHHBHHHHFHHHGHHCGHFGGGGGHGGGGGGGGGEABFFBFFA?A>3
@M02197:105:000000000-AN6RF:1:1102:13021:4588 1:N:0:1
CAGAAGGTGTGGTCCTCCGCTTATTATATGCTTAAGTTCAGCGGGTAGTCTTACTCGATTTGAGGTCAAGTTGTCAGAGATTGTCCGAAGACGGTTTGGAGCACAACATCCCGATCGGCCACCCTCGCAATTGCGAGGCACCGGCGAAGATACTTATTACGCCGTACTATGTCCAACCAAGAGTTGCACTAACACATTTGAGGTAAGCTACGGTAAGGCAGCAAACTCAAGTCCACCGCTCCCAATGCAAGATCGGAAGTGTGAGAGTACAATGACACTCAAACGAGCATACCCTTCAGAATGCCAAAGGGTGCAAGGTGCGTTCAAAGATTCGATGACTCAC
+
CCCCCFFFFFBCGGGGGGGGGGGHFHHGHHHHHHHHHHHHHHGGGEGGHHHHFHHHGEHHGHHGHHHHHHHHHHHHHHHHHHHHHHGGGGGHGGGGGGGHHHGHHHGHHHHGGGGGGFFGGGHGHHGGGGGHHHGGGGGGHGGGHHHHHHHGHHHHHHHHGGGHHGGHHHGGGGGGHHGHGHHHHGHFHHHHGHHHFGHHHHHHFGGGFGGHHGHHHGHHHHGHHHHHHHGHGFFGGGFHHHHHHGHHHHGGGGHHHHHHHHHHHHHHHHHHHGHHHGHGGEGGHHHHHHHGHHFHHHHHHHGHHHHDGFEGHHFHGEGCHGGGGGGGFBGFFFFFFFAAAAA
@M02197:105:000000000-AN6RF:1:1102:14694:4885 1:N:0:1
CAGAAGGTGTGGTCCTCCGCTTATTGATATGCTTAAGTTCAGCGGGTAGTCTTACTCGATTTGAGGTCAAGTTGTCAGAGATTGTCCGAAGACGGTTTGGAGCACAACATCCCGATCGGCCACCCTCGCAATTGCGAGGCACCGGCGAAGATACTTATCACGCCGTACTATGTCCAACCAAGAGTTGCACTAACACATTTGAGGTAAGCTACGGTAAGGCAGCAAACCCAAGTCCACCGCTCCCAATGCAAGATCGGAAGTGTGAGAGTACAATGACACACAAACGAGCATACCCTTCAGAATGCCAAAGGGTGCAAGGTGCGTTCAAAGATTCGATGATTCAC
+
CCCBCFFBFFBBGGGGGGGGGGGHHHHHHHGHHHHHHHHHHHHGGGEFGHGHHHHHHGGHHGHHGHHHGHHGHHHHHHHHHHHHHHHGGGGGHGGGGGGGHHHHHHHGHHHHHGGGGGGGGGGHGHHGGGGGHHHGGGGGGHGGGGGHGGCHFHHGHHHHHGGGGGHHGHHFGGGGGGGHHHGGHHHHHHHHFFFHGFFHGGGHHHGFFFGGHHHHHHHHHHFGFFHFHHHGFFF/GGFFFHHHHHHHHHGGFGFGHHHGGHHHHHHHEGHGHFHHHGFFGGGGGHHHCBGF?HGEFFHHHHHHHHHHGEHFFHFHHGCGGHGCGGGGGFF4FFFFFFD3BAAA
@M02197:105:000000000-AN6RF:1:1102:20133:5026 1:N:0:1
CAGAAGGTGTGGTCCTCCGCTTATTGATATGCTTACTTCCTCTAAATGACCAAGATCCTCCGCTTATTGATATACTTAAGTTCAGCGGGTATCCCTACCTGATCCGAGGTCAACCTTGAAAAAATTGGGGGTCGACGGCTGGACTATCACACACACCATGCGAAAAGATAATCTTACTACGCCTGGGGATATGAGATCATCCGCCTTTGAATTTCAGAAGGGAGAATGCAAGCAAACTCATCTTCCAAGACCAAGCAAATCTGCTTGAGAGGTATTTAATGACGCTCGAACAGGCATGCCTCCCGGAATACCAGGAGGCGCAATGTGCGTTCAAAGATTCGATGATTCAC
+
DDDDDFFFFFBCGGGGGGGGGGGHHHHHHHHHHHHHHHHHHHHGHHHFHHHHHHHHHIHHHFGGGGHHHGHHHHHHHHHHHHHHHHGGGGGHHHHHHHHHHHHHHHGGGGHFHHHHHHHHHHHGGHHHHGGFGGGGGGGGGGHHHHHHHHHHGGGGGHHHHHHGHHHHHHHHHGHGGHGGHGGGGHHHHGHHHHHHHGGGGGFGFFFGHHHGFHHHHHHHHHHHHHHHHHHHHHHHHFHHFEHFGHHHHGGGHHHHHHHHGHHHHHHHHHHHHGFGFHHGGGGGHEGHHHHHHHHGGGFECCEGHHHHGHHHHHGGGGGHHHHGGGGHGGGGGGGGGGFFFFFFFA?AA?
@M02197:105:000000000-AN6RF:1:1102:12868:4922 1:N:0:1
CAGAAGGTGTGGTCCTCCGCTTATTGATATGCTTAAGTTCAGCGGGTATCCCTACCTGATCCGAGGTCAACCTGTAAAAATTGGGGGGGTTTGATGGCAAGCCTCCATCCAGCGCCCAGAAGCGAGGTGATGTTACTACGCTTAGGGGTCAGACGGTGCCGCCACTGACTTTGAGGCAGGCCCTACAGGGCGAGCCCAAGACCACGCAAGGCGTGAGGGTTGTAATGACGCTCGAACAGGCATGCCCCCTGGAATACCAGAGGGCGCAATGTGCGTTCAAAGATTCGATGATTCAC
+
CCCCCFFFFFCCGGGGGGGGGGGHHHGGHHHHHHHHHHHHHHHGGGGFHHHHHHHHGHHHHHHGGGGHGHHHHHHHGHHHG<HHHGGGFFFFFFFFFFFEFFFFFFFFFFFGGGGFFFGFFGFGDFFFGGFFFFFFGEGHHFGEGGGGFGHGHGGGFGGGGGHHHFGHHGFHHHHHGGGHGHHGHHGGGGGHHHGFHHHHHGGFGHGGHGHHFHHHGGHEHGDHHGGGGGHHGHHHHHHHHHGGGGGHHHHGHGHFGGHHGGF?GHHHGGGGGHGGGGGGGGGGFFFFFFFABBAA
@M02197:105:000000000-AN6RF:1:1102:16351:5122 1:N:0:1
CAGAAGGTGTGGTCCTCCGCTTATTGATATGCTTAAGTTCAGCGGGTATCCCTACCTGATCCGAGGTCAAACTTAGAAGGTTGGAGGTTGTTGGCAAGTATCCACCTAGTACTCTATAGCGAGGAGTATTACTACGCTTAGAGCCAAGCGGCACCGCCACTGATTTTAAGACCGACCGTTTTACAGGTAAGGTCCAATACCAAGCAGAGCTTGAGTGTTGTACTGACGCTCGAACAGGCATGCCCCGCGGAATACCACGGGGCGCAATGTGCGTTCAAAGATTCGATGACTCAC
+
CCDCCFFFFFCCGGGGGGGGGGGHHHHHHHGHHHHHHHHHHHHGGGGGHHHHHHHHHH::H:HGGGGHFHFHH:HHGHHHH0HG;HGGHHGHH::HHGHH<HHHHHH;:H9HHHHHHHHHG:GGGGHHHHHHHGHGGGGGHH:H;HHHGGGGGGGGGHGGHHHHHHHHGHHHHGGGGHHHHGHHHHHHHHHHGHHHHGGGHHHHHGHGHHGGHHGHHGHHHHGFGGGGHHGHHHFHHHHHFGGGGGGHHHHHHHGGEGGGGGEGHHGGGGGHGGGGGGGGGFFFFFFFFCBBCB
@M02197:105:000000000-AN6RF:1:1102:11787:5089 1:N:0:1
CAGAAGGTGTGGTCCTCCGCTTATTGATATGCTTAAGTTCAGCGGGTAGTCTTACTCGATTTGAGGTCAAGTTGTCAGAGATTGTCCGAAGACGGTTTGGAGCACAACATCCCGATCGGCCACCCTCGCAATTGCGAGGCACCGGCGAAGATACTTATCACGCCGTACTATGTCCAACCAAGAGTTGCACTAACACATTTGAGGTAAGCTACGGTAAGGCAGCAAACCCAAGTCCACCGCTCCCAATGCAAGATCGGAAGTGTGAGAGTACAATGACACTCAAACGAGCATACCCTTCAGAATGCCAAAGGGTGCAAGGTGCGTTCAAAGATTCGATGATTCAC
+
BBBBBFFBFFB@GGGGGGGGGGGHHHHHHHHHHHHHHHHHHHHGGGEFGHHHHHHHHGHHHGHGGHHHHHHFHHHHHHGHHHHHHHHGGGGGHGGGGGGGHHHHHHGGHHHGHGGGGGGGGGGHGHHGGGGGHGHGGGGGGHGGGGGGGGHHHHHHHHHHHGGGHHHHHGGGGGGGGGHGGHHHGHGHHGHHHHHHGGFHHHHHHHGGGHGGHHFHHHGHHHGGGGHFFGHHHFFEGGGFGEHHHHHHHHHGGGGHHHHHHHHHFHGHHHHHHFHHHFGHGGGCGHHHHGG2GHGFHHHHHHHGGCHHHGHHHGHHHGGGDHGGGGGGGGGGFFFFFFFBBABB
@M02197:105:000000000-AN6RF:1:1102:14785:5134 1:N:0:1
CAGAAGGTGTGGTCCTCCGCTTATTGATATGCTTAAGTTCAGCGGGTAGTCTTACTCGATTTGAGGTCAAGTTGTCAGAGATTGCCCGAAGACGGTTTGGAGCACAACATCCCGATCGGCCACCCTCGCAATTGCGAGGCACCGGCGAAGATACTTATCACGCCGTACTATGTCCAACCAAGAGTTGCACTAACACATTTGAGGTAAGCTACGGTAATGCAGCAAACCCAAGTCCACCGCTCCCAATGCAAGATCGGAAGTGTGAGAGTACAATGACACTCAAACGAGCATACCCTTCAGAATGCCAAAGGGTGCAAGGTGCGTTCAAAGATTCGATG
+
CCCCCFFFFFCCGGGGGGGGGGGHHHHHHHHHHFHGHHHHHHHGGGGGGHGHHGHHHGHHHGHHGHHHHHHHHHHHHGH3FGHHHHHGGGGGGGGGGGGGHHHHHHHGHHHHHGGGGGFFGGGHGHGGGGGGHHHGFGGGGHGGGGGGGGGHHHHHHHHHGGGGHFGGGHHHGGGHGGHHHFFFFGHGGHHHHGFHHGHHHHHHHHHFGHGGHHHHHHHFGHGGFFHHGHHGHGGFGGGFEGHHEGBHHHHGGGGHHHHHHHFHHHHHF5GGHHHHGDGFGGGGGHHHHGEHGHGHGHHHFG3GECHHGGHHFF5FF?EGGGGGGGFFFBFFFBAABA
@M02197:105:000000000-AN6RF:1:1102:16077:5101 1:N:0:1
CAGAAGGTGTGGTCCTCCGCTTATTGATATGCTTAAGTTCAGCGGGTATCCCTACCTGATCCGAGGTCAACCGTAAAGAATGGGGGGTTATGGCAGGTGGTCACCTGGACCCTATAGCGAGAGAATTACTACGCTTAGAGCCAGACGGCACCGCCACTGATTTTAAGGGCCGCGAAACCACGAACCCCAAGACCAAGCCGAGGCTTGAGTGGTTATAATGACGCTCGAACAGGCATGCCCCTCGGAATACCAAGGGGCGCAATGTGCGTTCAAAGATTCGATGATTCAC
+
CCCCCFFFFFCCGGGGGGGGGGGHHHGHGHHHHHHHHHHHHHHGGGEEHHHHH<HH<HH;H;H9GG:HH;H099HG;HH9GHHHGGGGGH;HH;HGC-GGDH$G<)GH:FHG:F-GG9GCAF9EGEG:F98F8GG9GG9FF:FF:EFF:7GGGHFGHHHHHHHFHHGGFFFGDFHGHGF/GFDECHHHHHHFGGGGGGGHHGFFHHHFGHFHGGGGHGGGGGGHHGHHHHGHHGGGGFFAGGHGGHGBHHHHHFGGGGGCHHEEEEGGGGCFGGGGGBFFFFFFAAAAA
@M02197:105:000000000-AN6RF:1:1102:15982:5052 1:N:0:1
CAGAAGGTGTGGTCCTCCGCTTATTGATATGCTTAAGTTCAGCGGGTAGTCTTACTCGATTTGAGGTCAAGTTGTCAGAGATTGTCCGAAGACGGTTTGGAGCACAACATCCCGATCGGCCACCCTCGCAATTGCGAGGCACCGGCGAAGATACTTATCACGCCGTACTATGTCCAACCAAGAGTTGCACTAACACATTTGAGGTAAGCTACGGTAAGGCAGCAAACCCAAGTCCACCGCGCCCAATGCAAGATCGGAAGTGTGAGAGTACAATGACACTCAAACGAGCATACCCTTCAGAATGCCAAAGGGTGCAAGGTGCGTTCAAAGATTCGATGATTCAC
+
BBBBBFFFFFBBGGGGGGGGGGGHHHHHHHHHHHHGHGHHHHHGGCEGGHGHHHHHHGHHHGHHGHHHHFGFHHHHHHGHHHHHFHGGGGGGHGGFGGGGHHHHHHHGEHHHHGFBEGFFGGGGGHHGGGGGHHHGCGGGGHGGGGHGFGDHHHHHHHHHHGGGHHGHHGGGGGGGGGHHGHHFHHGFFHFHFGGHGFFGHHHHHGGGGHGGGHHHHHFFHGGGGFFHHFFHHGGGGGGGHGHHHHHHGHHFGGGGHHHGBGHHHHHHFHHGHFHGFD15GGFGGHHHHHHHGHHHHGHHHCHHHHFFDGHGHHHHHGGGGHGGGGGGGGGGFFFFFFFBBBBA
@M02197:105:000000000-AN6RF:1:1102:20512:5054 1:N:0:1
CAGAAGGTGTGGTCCTCCGCTTATTGATATGCTTAAGTTCAGCGGGTATCCCTACCTGATCCGAGGTCAACCTTGAAAAAATTGGGGGTCGACGGCTGGACTATCACACACACCATGCGAAAAGATAATCTTACTACGCCTGGGGATATGAGATCATCCGCCTTTGAATTTCAGAAGGGAGAATGCAAGCAAACTCATCTTCCAAGACCAAGCAAATCTGCTTGAGAGGTATTTAATGACGCTCGAACAGGCATGCCTCCCGGAATACCAGGAGGCGCAATGTGCGTTCAAAGATTCGATGATTCAC
+
CBCBAFFFFFABGGGGGGGGGGGHHHHHHHHHGHHHHHHHGHHGGGGGHHHHHHHHHHHHHHHGGGGHHHHHHHHHFHHGGHHHHHGGFGGGGGGGGGGGHHHHHHHGHHHHHGHHHHGGHHGHHHHHHHHHHHHGHHGGHHHHHHHHHHHHHHHHHHHGGGHGHHHHGHGHHHHHHGHHHHHHHHGHHHHHHGGHHGHHGHHHHHHGHHHHHHHHHHHGHHHHHHHHHHGFFFHGGGGGGHGGHHHHGHHHHGGGGGFGHHHHHHHGHHHGGGGEHCHHGGFGHGCGGGGFFFFFFFFFFFBCBBC
@M02197:105:000000000-AN6RF:1:1102:19028:5221 1:N:0:1
CAGAAGGTGTGGTCCTCCGCTTATTGATATGCTTAAGTTCAGCGGGTAGTCTTACTCGATTTGAGGTCAAGTTGTCAGAGATTGTCCGAAGACGGTTTGGAGCACAACATCCCGATCGGCCACCCTCGCAATTGCGAGGCACGGGCGAAGATACTTATCACGCCGTACTATGTCCAACCAAGAGTTGTACTAACACATTTGAGGTAAGCTACGGTAAGGCAGCAAACCCAAGTCCACCGCTCCCAATGCAAGATCGGAAGTGTGAGAGTACAATGACACTCAAACGAGCATACCCTTCAGAATGCCAAAGGGTGCAAGGTGCGTTCAAAGATTCGATGATTCAC
+
BCCBCFBFFFCCGGGGGGGGGGGHHHHHHHHHHHHGHHHHHHHGGGFCFHHHHHHHHGHHHGHHGHHHHHHHHHHHHHHHGHHHHHHGGGGGHGGGGGGGHHHHHHHGHHHHHGGGGGGGG:GHGHHGGGGGHHHGGGGGEHGGGGGGGGGHHHHHHHHHHGHGHHHGGGGHGGGHHHHHHHHHGHGGHHHHHGFHHHGFHFGHHHHFGFGGHHHHHHGHHHGGFFGFHHHHFGGEF?DEHFGHHHHHHHGGGGGHHHHHHHHHFHHGHHFHHHHGFBF5GGGEGGHHHHHCGHHGFHHFGCGHHHHHGGHHHHHFHGGFGGGGGGGGGGG4CFFFFFFBBBBB
@M02197:105:000000000-AN6RF:1:1102:19170:5126 1:N:0:1
[truncated: 18,668,171 more chars]
