# Supplementary material for: Ectomycorrhizal fungal communities associated with Larix gemelinii Rupr. in the Great Khingan Mountains, China
Source: PeerJ. 2021 Apr 15;9:e11230. doi: 10.7717/peerj.11230 (PMC8053382; doi:10.7717/peerj.11230)
Supplement: Supplemental Information 16 [file peerj-09-11230-s016.zip › SHWL/K60.fastq]

@M02197:105:000000000-AN6RF:1:1101:15151:1553 1:N:0:1
GAAGCTTGAATCTCCTCCGCTTATTGATATGCTTAAGTTCAGCGGGTAGTCCTACCTGATTTGAGGTCAAATTGTCAGAAGCTGTCTCAAAAGAGACCCTTTAGAAGCTGAACCCCATTTATAAAGCTGCTCTTCACAAATGGCGTAGATAATTATCACACCAAAGCAAGGCAACAAAGGTCCCGCTAATGCATTTCAGGAGAGCCGACTTCTGAGAAGCCCGCATACTCCCACATCCAAGCCTGATCAACAGAAAAAGCTGAAAAGGTTGAGAATTTCATGACACTCAAACAGGCATGCTCCTCGGAATACCAAGGAGCGCAAGGTGCGTTCAAAGATTCGATGATTCAC
+
CCCCCFFFFFFFGGGGGGGGGGGHHHGHHHFHHHHHHHHHHHHGGGGGGFHHHHHHHHFHHHHHGHFHHHHHHHHHHHHHHGHHHHHHHHHHHGHHHGGHHHHHHHHHHHHHHHFGGHHHHHHGHHGHHHHGHHHHHHHHHHGGGFGGGHHHHHHHHHHHHHHHHHHHHHHHHHHHHHGHHGHGGGGGHHHHHHHHHHHHHGHGHHHHGGGGGGHHHGGGFGGGHHGGHGGHHGGGGGHG3GBFHHHHHHHHHHHHHHHHHFHHGHHFFGHHGHHGHHHGHHFFHGGHHHHHHGHHHHHGE?GDHHHHHHGHHHHDGGGGHHHGFGGGHGGGGGGGGGGFFFFFFFBBBBB
@M02197:105:000000000-AN6RF:1:1101:14000:1684 1:N:0:1
GAAGCTTGAATCTCCTCCGCTTATTGATATGCTTAAGTTCAGCGGGTAGTCCTACCTGATTTGAGGTCAAATTGTCAGAAGCTGTCTCAAAAGAGACCCTTTAGAAGCTGAACCCCATTTATAAAGCTGCTCTTCACAAATGGCGTAGATAATTATCACACCAAAGCAAGGCAACAAAGGTCCCGCTAATGCATTTCAGGAGAGCCGACTCCTGAGAAGCCCGCATACTCCCACATCCAAGCCTGATCAACAGAAAAAGCTGAAAAGGTTGAGAATTTCATGACACTCAAACAGGCATGCTCCTCGGAATACCAAGGAGCGCAAGGTGCGTTCAAAGATTCGATGATTCAC
+
BBAAAFBCFCFFFEFGFFE?FGGHHHHHCHFFGFBHHHFFGDGFGGEEFFHH5GHHHHHHHGHFGCGG3GHHHGHHFHHGGEHBHFHHH4F@?FEHHGECGFHHHHHHFCDFCFEEAHHHHHHFHHFDFHHHHHHHGHFHFFHHGFGGGHHGFDGGGHHHFHHCFGHHGFGGHFHHHGF@<C@FCHHGGGGHHHHHHHHHHGECC@GFCGDGFFGBGFFBFEFBGDGGFGHGFGAEA@HG0BG2F2BGEGEGG@1FFHFBHGHHGBBB2B2HGFD112HFFFHGHF1EAGBGFFHHHFHE/EEA0D22BF1GCHFCEEE?G1FG0AAEHFGFFFDF1GF>1@BF3BA>>1A
@M02197:105:000000000-AN6RF:1:1101:19677:2002 1:N:0:1
GAAGCTTGAATCTCCTCCGCTTATTGATATGCTTAAGTTCAGCGGGTAGTCCTACCTGATTTGAGGTCAAATTGTCAGAAGCTGTCTCAAAAGAGACCCTTTTGAAGCTGAACCCCATTTATAAAGCTGCTCTTCACAAATGGCGTAGATAATTATCACACCAAAGCAAGGCAACAAAGGTCCCGCTAATGCATTTCAGGAGAGCCGACTTCTGAGAAGCCCGCATACTCCCACATCCAAGCCTGATCAACAGAAAAAGCTGAAAAGGTTGAGAATTTCATGACACTCAAACAGGCATGCTCCTCGGAATACCAAGGAGCGCAAGGTGCGTTCAAAGATTCGATGACTCAC
+
CCCCCFFFFFFFGGGGGGGGGGGHGHHHHHGHHHHGHHHHHHHGGGGGGHHHHHHHHGHHHHHHGHHHHHHHHHHHHHHHHHHHHHHHHHGHHGHHHGHHHHHHGHHFHGHHHHGGGHGHHHHHHHHHGHHHHHHHHHHHHHHHGGGGGGHHHHHHHHHHHHHHHHHHHHGHHHHHHHHHHHHHGHHGHHHHHHHHHHHHHGGGGHHHHGHHHGHHHGGGGGHGHHGGHGHGGFGHGGHGHHGHHHGHHHHHHHGHHHHHHGHHHFHHHHHHHGHHHGBHHHFF5GHFHHGHHFFHHHHE0FGGHHHGHGBHGHHGGGGGHHHHGGGGGGGGGGGGGGFFFFFFFFAAAAA
@M02197:105:000000000-AN6RF:1:1101:13488:2124 1:N:0:1
GAAGCTTGAATCTCCTCCGCTTATTGATATGCTTAAGTTCAGCGGGTAGTCCTACCTGATTTGAGGTCAAATTGTCAGAAGCTGTCTCAAAAGAGACCCTTTAGAAGCTGAACCCCATTTATAAAGCTGCTCTTCACAAATGGCGTAGATGATTATCACACCAAAGCAAGGCAACAAAGGTCCCGCTAATGCATTTCAGGAGAGCCGACTTCTGAGAAGCCCGCATACTCCCACATCCAAGCCTGATCAACAGAAAAAGCTGAAAAGGTTGAGAATTTCATGACACTCAAACAGGCATGCTCCTCGGAATACCAAGGAGCGCAAGGTGCGTTCAAAGATTCGATGACTCAC
+
BBBBBFFFFBFFGGBFCFFGGGGHHFBHHHGHHHHHHHHHHHGGGGEFGHFGGEFHHFFHHHHGGFGFHHHHHHHHHGGHGHHFDHGHFEHHHGHHHGHHHHHHFBH3GGEFGHGGBBBGHHFHHHHFHGGH9HGHHGFHH;HFCFGFFHGGHGHHDGFHCFGEHHCHGFGHHHHFHFGFHHDFGGGHGHHHGGHHHHHFFEH/CGHHHHGDFFGGGGFCEEAGGGEGHGHHHHHHE/HHFCDGGHGGHHGHGGGGHHHGEGHFHHFF@GFE1HFGF@1DBFHGDEGHGG1FFA11GA/AEAE/02AHGHGHGFGEGGGGHHHFEEE0FFGFGGGGGGGFFFFDFDA1>>>
@M02197:105:000000000-AN6RF:1:1101:16699:2060 1:N:0:1
GAAGCTTGAATCTCCTCCGCTTATTGATATGCTTAAGTTCAGCGGGTAGTCCTACCTGATTTGAGGTCAAATTGTCAGAAGCTGTCTCAAAAGAGACCCTTTAGAAGCTGAACCCCATTTATAAAGCTGCTCTTCACAAATGGCGTAGATAATTATCACACCAAAGCAAGGCAACAAAGGTCCCGCTAATGCATTTCAGGAGAGCCGACTTCTGAGAAGCCCGCATACTCCCACATCCAAGCCTGATCAACAGAAAAAGCTGAAAAGGTTGAGAATTTCATGACACTCAAACAGGCATGCTCCTCGGAATACCAAGGAGCGCAAGGTGCGTTCAAAGATTCGAT
+
CCCBCFFBFFFFGGGGGGGGGGGHFHHHHHHGHHHHHHHHCHHGGGGGGHHHHHHHHHHHHHHHGHHHGHHHGGHHHHHHHHHHGHGHHHGHHGHHHGHHHHHHHHHHHHHHHGGGGHHHGHHHHFFHHHFHHFHHHHGHHHHHGGGHHHHHHHHHGHHHHGGHHHHHHHGHHHGHGHGCFGGGHGHHHHHHHHHHHHHHHGHGGHHGGGGHHHHHGGGGGGHHHHGGGGGHHHHHGGHHGHHHGHHFHHHHHHHHHHFFHHHHHHGFHHHFFHHGHHFFHGFFGGHGGHHGHHHHFEGGGGGFGHHHHHGHGFGE?GGGHGG4E?EGGFFFFFFF@FFBBBBB
@M02197:105:000000000-AN6RF:1:1101:15013:2459 1:N:0:1
GAAGCTTGAATCTCCTCCGCTTATTGATATGCTTAAGTTCAGCGGGTATCCCTACCTGATCCGAGGTCAACCTTGAAAAAAATGGAGGTCAACGGCAGGGCAATCACACACACCAAGCGAAAAGATAAACTTACTACACCTGGGGATATGAGATCATCCGCCTTTGAATTTCAGAAGGGAGAATGCAAGCATACTCATCTTCCACGACCAAGCTAATTTGCTTGAGAGGTATTTAATGACGCTCGAACAGGCATGCCTCCCGGAATACCAGGAGGCGCAATGTGCGTTCAAAGATTCGATGATTCAC
+
AAABAFFFFFFFGGGGGGGGGGGHHHFHHHHHHHHHHHHHHHHGGGGGHFHHHHHHHHFHHHHGGGGHHHHHHHHGHHGHGGHHHFHGGHHGHGGGGGGGGGGHHHHHGGGHGGHGHGGHGGGFHHHHHGGHHGFHHHHHHGHHHGHHHHHHHGHHGHHHGHHGHGHHHHHFGHHHHHHHHHHHHGHHGHHHGHGHHHHGGGGGGHHGHHHHHHHGHGHHFGHHHHHGHGHHHGHHGFGGGGGGHHHHHHGEHGGGGGGGHHHGHHHHHGHFFGCGHHHHGEEGHGGGGGGGGGGFFFFFFFAABAB
@M02197:105:000000000-AN6RF:1:1101:16939:2487 1:N:0:1
GAAGCTTGAATCTCCTCCGCTTATTGATATGCTTAAGTTCAGCGGGTAGTCCTACCTGATTTGAGGTCAAATTGTCAGAAGCTGTCTCAAAAGAGACCCTTTAGAAGCTGAACCCCATTTATAAAGCTGCTCTTCACAAATGGCGTAGATAATTATCACACCAAAGCAAGGCAACAAAGGTCCCGCTAATGCATTTCAGGAGAGCCGACTTCTGAGAAGCCCGCATACTCCCACATCCAAGCCTGATCAACAGAAAAAGCTGAAAAGGTTGAGAATTTCATGACACTCAAACAGGCATGCTCCGCGGAATACCAAGGAGCGCAAGGTGCGTTCAAAGATTCGATGATTCAC
+
BBB??4FFFFFDGGBGGGGGGGGH5GHHHHHHHGBAFHHHHHCGCGGGEHEGHHFHHHHHHHHEGEHHFHHFHBFFHHGHHHGFGHHHEFGHHEFHCFHHHFDGHHG3GFFFFGGGCFFGGHHHBFHHHGFBGHHHGEHHGHGHGCFCCGB1FGHHHGGGFGHGHHHFHGGGFFHHGHFCF1DHFFGBGGHFFG9HHGEHHEHFHGGDGGAFGGGGHGGGGGGGGGBFFEB9EHFBCCHHHFBEGHHFFHHHHEHGGDFFB4DFGHGF44DG@FF33BHGHHHHGEEFDGF3GBBGDAAE0A02G5GF55CHHCFEECGEFGC4E2EGFGFGFGF5GFGFFFFFFFA>>>A
@M02197:105:000000000-AN6RF:1:1101:10099:2607 1:N:0:1
GAAGCTTGAATCTCCTCCGCTTATTGATATGCTTAAGTTCAGCGGGTAGTCCTACCTGATTTGAGGTCAAATTGTCAGAAGCTGTCTCAAAAGAGACCCTTTAGAAGCTGAACCCCATTTATAAAGCTGCTCTTCACAAATGGCGTAGATAATTATCACACCAAAGCAAGGCAACAAAGGTCCCGCTAATGCATTTCAGGAGAGCCGACTTCTGAGAAGCCCGCATACTCCCACATCCAAGCCTGATCAACAGAAAAAGCTGAAAAGGTTGAGAATTTCATGACACTCAAACAGGCATGCTCCTCGGAATACCAAGGAGCGCAAGGTGCGTTCAAAGATTCGATGATTCAC
+
AABBBFFFFFFFGGGCGGGGGGGGGHHHHHHGGGHHHHHHHHHGGGEGGGFHHHHHHHHHGHGGGHHHHGBHHHHEGHHHHHFHHHHHGHHHHEHHBF1BFCGFFGHHHBDFFFGGGF:HFHFGHHFH3FBGHH3GGHFF?@@GFFC?F2FGGHHHHHHHHGHC?G0FFC<GGFCHHHFGFFGGFGFHGHFHHHHGHHDG??CDGGHFHFADDFFBFGFFEE?GEFGFBFFEFFHGGCHGGGDBBGFHGHGHGFHHHFEGBBFHHHHFHFFGHGGBGBBHHHHGDGFHHHHGHHGHHHGGECCGHFFHHFGCHFCG?GGEHGG42EGFGGGGGGGGAGFBFFFFFFABBAA
@M02197:105:000000000-AN6RF:1:1101:13732:2845 1:N:0:1
GAAGCTTGAATCTCCTCCGCTTATTGATATGCTTAAGTTCAGCGGGTAGTCCTACCTGATTTGAGGTCAAATTGTCAGAAGCTGTCTCAAAAGAGACCCTTTAGAAGCTGAACCCCATTTATAAAGCTGCTCTTCACAAATGGCGTAGATAATTATCACACCAAAGCAAGGCAACAAAGGTCCCGCTAATGCATTTCAGGAGAGCCGACTTCTGAGAAGCCCGCATACTCCCACATCCAAGCCTGATCAACAGAAAAAGCTGAAAAGGTTGAGAATTTCATGACACTCAAACAGGCATGCTCCTCGGAATACCAAGGAGCGCAAGGTGCGTTCAAAGATTCGATGATTCAC
+
DCDCDFFFFFFFGGGGGGGGGGGHHHHHHHHHHHHHHHHHHHHGGGEGGHHHHHHHHHGHHHHHGHHHHHHHHGHHHHHHHHHHHHHHHHHHFFHHHGHHHHHHHHHHHHHHGHGGGHHHHHHHHGHHHHHHHHHHHHHHHHGHGGGGGHHHHHHHHHHHHHHHHHHHHHHHHHHHHHHGGGGHGGGGGHHHHHHHHHHHHGHGHHHHHHHGHGHHHGGGGGHHGHGGGGHHHHHHGGHFGHEGHHHFHHHHHHGHHHHHHHHHHHHHHHHHHHHHHHHHHHHFFGGHHHGHHHHHHHHGGGGGHHHHHHFHHGHGGGGCGHHHFGGGHGGGGGGFCGFFFFFFFFBAAAA
@M02197:105:000000000-AN6RF:1:1101:18936:3023 1:N:0:1
GAAGCTTGAATCTCCTCCGCTTATTGATATGCTTAAGTTCAGCGGGTAGTCCTACCTGATTTGAGGTCAAATTGTCAGAAGCTGTCCCAAAAGAGACCCTTTAGAAGCTGAACCCCATTTATAAAGCTGCTCTTCACAAATGGCGTAGATAATTATCACACCAAAGCAAGGCAACAAAGGTCCCGCTAATGCATTTCAGGAGAGCCGACTTCTGAGAAGCCCGCATACTCCCACATCCAAGCCTGATCAACAGAAAAAGCTGAAAAGGTTGAGAATTTCATGACACTCAAACAGGCATGCTCCTCGGAATACCAAGGAGCGCAAGGTGCGTTCAAAGATTCGATGATTCAC
+
ABABAFFFFFFFGGFGGFGCGGCHFHHHHHHHHHHHHFGHHFHGGGGGGHHGHHGHHHHHHHHGGHHHHHHHHHHHHHHEHHHHHHHHHHHHHGHHHGHHHHHHHHHGHHHGHHGGGHHHHHGHGHHHHHHHHHHHHHGGHHHHGGGGGHHHHGHHHHHHHGHHHHHHHHHHHHHHHHGEFGHHHHHHGHHHHHHHHHGGHGGGHHGGGGGHHFHGHGGGGGGHHGGGGGHGHHHFGGGHGHHHHGHGHHGHHGHHHFHHHGHHHGHFHHGHGHFHHHHHGHHGGGHHHGGHGHHHGHHGGGGGHHFHHGBCHHGGEEGEHHHHGGGFGGGFCFGGGCGFF5FFFFBAAAA
@M02197:105:000000000-AN6RF:1:1101:21449:2818 1:N:0:1
GAAGCTTGAATCTCCTCCGCTTATTGATATGCTTAAGTTCAGCGGGTAGTCCTACCTGATTTGAGGTCAAATTGTCAGAAGCTGTCTCAAAAGAGACCCTTTAGAAGCTGAACCCCATTTATAAAGCTGCTCTTCACAAATGGCGTAGATAATTATCACACCAAAGCAAGGCAACAAAGGTCCCGCTAATGCATTTCAGGAGAGCCGACTTCTGAGAAGCCCGCATACTCCCACATCCAAGCCTGATCAACAGAAAAAGCTGAAAAGGTTGAGAATTTCATGACACTCAAACAGGCATGCTCCTCGGAATACCAAGGAGCGCAAGGTGCGTTCAAAGATTCGATGATTCAC
+
BCCBCFFFFFFFGGGGGGGGGGGHHHHHHHHHHHHGHHHHGFGGGGGGGHHHHHHHHGHGHHHHGHHHHHHHHHHHHHHHHHHHHHHHHHGHHGHHHGHHHHHHHHGHHHHHHHGGGHHHHHHHHHHGGHHHHHHHHHHHHHHGGGGGGHHGHHH2GHHHHGHHHHHHHGGHHHHHHHHHHHHHGHHHGHGHHHHHGHHHHGGGHFFGGGGGHGHHHGFGFGHGHGGGGGGHGGHEGGFHHFHFHHHHHHHHHHGHGHHHHGHHHHHGHHHHHHHFFFEHGHGD5GFHHFHHHHFFEEHGGFGGHHHFGHHGHHHEGCGGHHHHGGGGHGGGCGGGGGGFBFFFFFABAAA
@M02197:105:000000000-AN6RF:1:1101:10475:2924 1:N:0:1
GAAGCTTGAATCTCCTCCGCTTATTGATATGCTTAAGTTCAGCGGGTAGTCCTACCTGATTTGAGGTCAAATTGTCAGAAGCTGTCTCAAAAGAGACCCTTTAGAAGCTGAACCCCATTTATAAAGCTGCTCTTCACAAATGGCGTAGATAATTATCACACCAAAGCAAGGCAACAAAGGTCCCGCTAATGCATTTCAGGAGAGCCGACTTCTGAGAAGCCCGCATACTCCCACATCCAAGCCTGATCAACAGAAAAAGCTGAAAAGGTTGAGAATTTCATGACACTCAAACAGGCATGCTCCTCGGAATACCAAGGAGCGCAAGGTGCGTTCAAAGATTCGATGATTCAC
+
CCCCCFFFFFFFGGGGGGGGGGGHHHHHHHHHHHHHHHHHHHHGGGGGGHHGHHHHHHHHHHHHGHHHHHHHHHHHHHHHHHHHHHHHHHHHHGHHHGHHHHHHGHHHHHHHHHGGGHHHHHHHHHHHHHHHHHHHHHHGHHHGGGGGGHHHGHHHHGHHHFHHHHHHHHGHHHHHHHGHGHHHGHGHGHHHHHHHHHHHHGHGGHGGHHGHGGHGHGGGGGHHHGGGGGHGGGHHGGHHHGEGHHGHHHHHEHHGHGHHHHGHHHHHHHHHHHFHHHHHHHGDDGEHHHHHHGGHHGEGFGGGHGHHCHHFHHHGGGGGHHHGGGFGHGGGGGGGGGFFFFFFFFAAAAB
@M02197:105:000000000-AN6RF:1:1101:14682:2928 1:N:0:1
GAAGCTTGAATCTCCTCCGCTTATTGATATGCTTAAGTTCAGCGGGTAGTCCTACCTGATTTGAGGTCAAATTGTCAGAAGCTGTCTCAAAAGAGACCCTTTAGAAGCTGAACCCCATTTATAAAGCTGCTCTTGACAAATGGCGTAGATAATTATCACACCAAAGCAAGGCAACAAAGGTCCCGCTAATGCATTTCAGGAGAGCCGACTTCTGAGAAGCCCGCATACTCCCACATCCAAGCCTGATCAACAGAAAAAGCTAAAAAGGTTGAGAATTTCATGACACTCAAACAGGCATGCTCCTCGGAATACCAAGGAGCGCAAGGTGCGTTCAAAGATTCGATGATTCAC
+
A3>3AFF4FFFF5BGGG4EA?EEHHHFGGDGGHHGFHHGCFHGGGCEGGHGBHEFFGFBFGHHEFHHHCGGHFHHGHHHHHHHEHHFHGHHHGGCCGGGHHHHHEHEFFHHH3?EE/GHGFGHHFHHDHGHHHHHHGHHEFFBGGFBFFFEGHGHHFHHFHDGCGHHHHHFHGHEFECHBGCGGCGC?ADDGFHHHHGFEGGFAHGGGGGHHGGGGAB9B?CHGHGGGGGGHHGHHGCGHFFHG1EF1GGDFFFGFBHGE?1HHGF0>GF@D1FGFEGF2DHHHHGGEAB1A111FFEGEEECCGF22GFGFFEAEC?ECHGGCCEECHGFF33BGEAGFFFFDB31@AAA
@M02197:105:000000000-AN6RF:1:1101:16334:2952 1:N:0:1
GAAGCTTGAATCTCCTCCGCTTATTGATATGCTTAAGTTCAGCGGGTAGTCCTACCTGATTTGAGGTCAAATTGTCAGAAGCTGTCTCAAAAGAGACCCTTTAGAAGCTGAACCCCATTTATAAAGCTGCTCTTCACAAATGGCGTAGATAATTATCACACCAAAGCAAGGCAACAAAGGTCCCGCTAATGCATTTCAGGAGAGCCGACTTCTGAGAAGCCCGCATACTCCCACATCCAAGCCTGATCAACAGAAAAAGCTGAAAAGGTTGAGAATTTCATGACACTCAAACAGGCATGCTCCTCGGAATACCAAGGAGCGCAAGGTGCGTTCAAAGATTCGATGATTCAC
+
BCBCCFFFFFFFGGGGGGGGGGGHHHHHFFHHHGHHHHHGHHHGGGGGGHHHGHHHHHHHHHHHGHHHHHHHHHHHHHHFHHHHHHHHHGHHHGHHHGHHHHHHHHHHHGGHHHGGGHHHHHHHHHHHHHHHHHHHHHHHHHHHGGGGGHHGHHHHHHHHHGHHHHHHHHGHHHHHHGHHGHHHGHGHGHHHHHHHHHHHHGHGHHHHHHHGHHHHHGGGGGGHGHGGHGGHGHHHGGHHHEGFHHHHHHHHHHHGHHHGHGHHFHGHHHFEHHHFHFHHHHHHFGHFHGGHHE3GHHHECCGFGFEHFEFHHHHGGGGGHHHG?GEGHGGGGGGGEF4FFFFFFFAA3>>
@M02197:105:000000000-AN6RF:1:1101:13769:3391 1:N:0:1
GAAGCTTGAATCTCCTCCGCTTATTGATATGCTTAAGTTCAGCGGGTAGTCCTACCTGATTTGAGGTCAGATTGTCAGAAGCTGTCTCAAAAGAGACCCTTTAGATGCTGAACCCCATTTATAAAGCTGCTCTTCACAAATGGCGTAGATAATTATCACACCAAAGCAAGGCAACAAAGGTCCCGCTAATGCATTTCAGGAGAGCCGACTTCTGAGAAGCCCGCATACTCCCACATCCAAGCCTGATCAACAGAAAAAGCTGAAAAGGTTGAGAATTTCAGGACACTCAAACAGGCATGCTCCTCGGAATACCAAGGAGCGCAAGGTGCGTTCAAAGATTCGATGACTCAC
+
BBBBBFFFFFFFGGGGGGGGGGGHHHHHHHHHHHHHHHHHHHHGGGGGEHHHHHHHHGHHHHHHGHGHHHHHHHHHFBGGGFHGHHHFHHH3GGFEHGHHHGEHHFHHGFHHHHGGGHHHHGHHHHHHHHHGHHHHGHHFHGHH8AFGGFHHHHGHHHHHHHHHGHHHHFFHGGHHHHHHDCGHGGGGGEFGGHFHHGHHHGHGHGHHGGGGGGGFFFGGGFGCGFEFGGGGFGGF?@F133DB4FFHGHG4BHHHFFEHGHHFGFGB5D5DHGFF353D55FFAFEHHG3HGGGHGHGEAA2FHHHHHHFG5GFAE2GGGHHHGGGGHGGGGGGGGGGFFFFFFF3BABA
@M02197:105:000000000-AN6RF:1:1101:15433:3456 1:N:0:1
GAAGCTTGAATCTCCTCCGCTTATTGATATGCTTAAGTTCAGCGGGTAGTCCTACCTGATTTGAGGTCAAATTGTCAGAAGCTGTCTCAAAAGAGACCCTTTAGAAGCTGAACCCCATTTATAAAGCTGCTCTTCACAAATGGCGTAGATAATTATCACACCAAAGCAAGGCAACAAAGGTCCCGCTAATGCATTTCAGGAGAGCCGACTTCTGAGAAGCCCGCATACTCCCACATCCAAGCCTGATCAACAGAAAAAGCTGAAAAGGTTGAGAATTTCATGACACTCAAACAGGCATGCTCCTCGGAATACCAAGGAGCGCAAGGTGCGTTCAAAGATTCGATGATTCAC
+
BBBBBFFFFFFFGGGGGGGGGGGHHHGGGHGCFHHFFFHHHGHGGGFEGHHHHFFGGHFHHHHHGHHHHHGHHGHFHHHHGHHHHGHHHGHHHGHHHGHHHGHHEGHHGFEHHHGGGHHHHHEHHFHFGHHHHGHHHHHHHGGHGFGGGHHHHHHHHHFHHHHHHHHHHHHHGGGGFFGFDHHGGGGGFHHHGFGHHHGHHGGDGFHHGDFFGGHHGGGFGGGGHGGFGGGHHGGFGFFGFFFFHHGHHGGHGHHHHHHGHHHHHHHHEHHHHHHHGHGHHHHHGGFHHHGGHHHHHHHEFGGGGHHHHHFFGGFDGGGFHFHGGGGGHGGGGGGGGGGFFD5FFFAAABA
@M02197:105:000000000-AN6RF:1:1101:9704:3649 1:N:0:1
GAAGCTTGAATCTCCTCCGCTTATTGATATGCTTAAGTTCAGCGGGTAGTCCTACCTGATTTGAGGTCAAATTGTCAGAAGCTGTCTCAAAAGAGACCCTTTAGAAGCTGAACCCCATTTATAAAGCTGCTCTTCACAAATGGCGTAGATAATTATCACACCAAAGCAAGGCAACAAAGGTCCCGCTAATGCATTTCAGGAGAGCCGACTTCTGAGAAGCCCGCATACTCCCACATCCAAGCCTGATCAACAGAAAAAGCTGAAAAGGTTGAGAATTTCATGACACTCAAACAGGCATGCTCCTCGGAATACCAAGGAGCGCAAGGTGCGTTCAAAGATTCGATGATTCAC
+
B@BABFBFFFFFFGGGGGGGGGGHHHHHHGGFHHHHGHHHHHHGGGGEGGHHHHHHHGHHHHHHGEHHHHHHHGHHHHHHHGHHHHFHHHHHFGHFFGGHHHGHHHHGHFFHHFEGGHHHHHGHFFHHHHHHHFGHHHFHH5CFFDGGGHHGHHHHHHGHGFHHGFHHEHGGHHHHHGHFFHHHGHFGFGHHHGHHHHHHGEGGEHHGBDGHHGFHEFFGFGGGHHFFGGFDGFGGGFHHHHFHFHHFHHHHHHHHHHHHHHFHHFHGFFHHHHGHGDHHHHFGHGHHHGAHHHGHHHGGCEGGFHFHHHGHHGHGGE?GHHHGGGGGGGGGGGGGGGFBFFFFFFBBAAA
@M02197:105:000000000-AN6RF:1:1101:12375:3662 1:N:0:1
GAAGCTTGAATCTCCTCCGCTTATTGATATGCTTAAGTTCAGCGGGTAGTCCTACCTGATTTGAGGTCAAATTGTCAGAAGCTGTCTCAAAAGAGACCCTTTAGAAGCTGAACCCCATTTATAAAGCTGCTCTTCACAAATGGCGTAGATAATTATCACACCAAAGCAAGACAACAAAGGTCCCGCTAATGCATTTCAGGAGAGCCGACCTCTGAGAAGCCCGCATACTCCCACATCCAAGCCTGATCAACAGAAAAAGCTGAAAAGGTTGAGAATTTCATGACACTCAAACAGGCATGCTCCTCGGAATACCAAGGAGCGCAAGGTGCGTTCAAAGATTCGATGATTCAC
+
CCCCCFFFFFFFGGGGGGGGGGGHHCHHHHHHHHHHFGHHHHHGGGGGEGHGHHHHHHHHHHHGGHHGGHHHGGHHHHHHHHHHHHHHHHHHHGGHHGHHHHHHFHHHHHHHHHGGFHHHHHHHHGHHGHHHHFHHHHGGFGHGGGGGGHHGHHHHHGHHHGHHHHHHGHHHHHHHHHGGFGFHGHHHGHHHHHHHHHHHGGHGGHHHGHFFHHHHHGFFGFHBFHGGHGHHGGHHFGHHFBFFFBFHGGGHHHGHFHEHHFFHEHHBHGHFHGFFHFGB5GHGBE5FGDA3HFFFHHHGGGGGHHFHHFFHHHGGGGGFGGFGGGGGHGGGCGFGEBGBCDFFFFAAA>A
@M02197:105:000000000-AN6RF:1:1101:11196:3616 1:N:0:1
GAAGCTTGAATCTCCTCCGCTTATTGATATGCTTAAGTTCAGCGGGTAGTCCTACCTGATTTGAGGTCAAGTCGTCAGAAGCTGTCTCAAAAGAGACCCTTTAGAAGCTGAACCCCATTTATAAAGCTGCTCTTCACAAATGGCGTAGATAATTATCACACCAAAGCAAGGCAACAAAGGTCCCGCTAATGCATTTCAGGAGAGCCGACTTCTGAGAAGCCCGCATACTCCCACATCCAAGCCTGATCAACAGAAAAAGCTGAAAAGGTTGAGAATTTCATGACACTCAAACAGGCATGCTCCTCGGAATACCAAGGAGCGCAAGGTGCGTTCAAAGATTCGATGATTCAC
+
AAAABFFFFFFFGGGGGGGGGGGHHHHHHHHHHHHHHHHHHHHGGGGGGHHHHHHHHHHHHHGHGHHHHHHGHGGGHGHHHGHHHHHHHHHHHGHHHGHHHHHHHHHHHFGHHHGGGHHHHHHHGFHHHGHGHHHGHHHHGGGHGGGGGHHGHHHHHHHHHHGEHFFHHFEHHGHHHHHGDGFHGHHGGHHFHHHHHHHFHGGCGHGGGGGGGGHFGGGGGGHHHEFGGGGGGGFHGGHHHHFHGHHHGHHHHGHHHHHBFHGGFEHHHHHFHFHGGHFHFHHGFGHHHHHHHHEHHHHGGFE2HHHHHHFCHHHGGGGGHGHHGGGGHGGFFGGGFGGFBFFBFFBBAAA
@M02197:105:000000000-AN6RF:1:1101:20747:3912 1:N:0:1
GAAGCTTGAATCTCCTCCGCTTATTGATATGCTTAAGTTCAGCGGGTAGTCCTACCTGATTTGAGGTCAAATTGTCAGAAGCTGTCTCAAAAGAGACCCTTTAGAAGCTGAACCCCATTTATAAAGCTGCTCTTCACAAATGGTGTAGATAATTATCACACCAAAGCAAGGCAACAAAGGTCCCGCTAATGCATTTCAGGAGAGCCGACTTCTGAGAAGCCCGCATACTCCCACATCCAAGCCTGATCAACAGAAAAAGCTGAAAAGGTTGAGAATTTCATGACACTCAAACAGGCATGCTCCTCGGAATACCAAGGAGCGCAAGGTGCGTTCAAAGATTCGATGATTCAC
+
A@@AAFFFFFFFGFGGGGGGGGEGCG5FDHFHHHHHHHHHGCHGGGEEGHGEGHHHHGHHHHHHGHGHHHGGGHHHHHHHHHHHHHHHHHHHFFHHHGGHHHHHFHHHHFHGGHGGGHHHHHHGHHGHHHFHH:HHHGEGFHHFGHHGHHHHHHHHHHHHHGHHHHHHHFEGHHHHFHFHGFHCDGGGGHGHHHHHHHHGHGEDFHGGGGGHHHHHGGFFGGFFGGEFHFFGGGHGGEFFB1B2BHGGD@FHHHGEHHHHHGBGBHGEFEBHDGE1FGFHHHGEFGFFGFDDD111FHEGEEAECDDFFFGGBF1EEE?EG1EB00AA11BCDF3F1B1CB@FFFD>>1>1
@M02197:105:000000000-AN6RF:1:1101:18137:4067 1:N:0:1
GAAGCTTGAATCTCCTCCGCTTATTGATATGCTTAAGTTCAGTGGGTAGTCCTACCTGATTTGAGGTCAAATTGTCAGAAGCTGTCTCAAAAGAGACCCTTTAGAAGCTGAACCCCATTTATAAAGCTGCTCTTCACAAATGGCGTAGATAATTATCACACCAAAGCAAGGCAACAAAGGTCCCGCTAATGCATTTCAGGAGAGCCGACTTCTGAGAAGCCCGCATACTCCCACATCCAAGCCTGATCAACAGAAAAAGCTGAAAAGGTTGAGAATTTCATGACACTCAAACAGGCATGCTCCTCGGAATACCAAGGAGCGCAAGGTGCGTTCAAAGATTCGATGATTCAC
+
CCCCCFFFFFFFGGGGGGGGGGGHHHHHHHHHHHHGHHHHFHHHHHGHGHHHHHHHHIGIHHHHGHHHHHHHHHHHHHHHHHHHHHHHHHHHGGHHHGHHHHHHHHHHHHHHHHGGGHHHHHHHHHHGHHHHHHHHHHHHHHHHGFGGGHHHHHHHHHHHHGHHHHHHHHGHHHHHHHGHHHHHGHHHHHHHHHHHHHHHHGHGGHHHGHGHHHHHHHHGHHHGHHGGHGGGGHGGGGHHHHHHHHHHHHHHGHGHHHHHHHHHGHHHHHHHHHHFFGHHHHHHFFGHHHHHGHHGHEHEEGFGGHHHHHFHGHHGGGGGHGHGGGGGHGGGGGGGGGGFFFFFFFBAAAA
@M02197:105:000000000-AN6RF:1:1101:16313:4039 1:N:0:1
GAAGCTTGAATCTCCTCCGCTTATTGATATGCTTAAGTTCAGCGGGTAGTCCTACCTGATTTGAGGTCAAATTGTCAGAAGCTGTCTCAAAAGAGACCCTTTAGAAGCTGAACCCTATTTATAAAGCTGCTCTTCACAAATGGCGTAGATAATTATCACACCAAAGCAAGGCAACAAAGGTCCCGCTAATGCATTTCAGGAGAGCCGACTTCTGAGAAGCCCGCATACTCCCACATCCAAGCCTGATCAACAGAAAAAGCTGAAAAGGTTGAGAATTTCATGACACTCAAACAGGCATGCTCCTCGGAATACCAAGGAGCGCAAGGTGCGTTCAAAGATTCGATGATTCAC
+
BAABBFFFFFFFGGGGGGGGGGGHHHHHHHHHHHHHHHHFHHHGGGGGGHHHHHHHHHHHHHHHGHHHHHHHHHHHHHHHHHHHHHHHHHHHHGHHHGHHHHHHFHHHGHHHGHGHHHHHHHHHGHHHHHHHHHHHHHHHHHGHGGGGGHHHHHHHGHHHHHHHHHHHHHGHHHHHGHHHHHHHGGGGHHHHHHHHHHHHHGHGHHGHGGGHGGGGGGGGGGGGHHGGGGHGGGGGGGHHFFGHGHHHHHHHFGHGGHGHGFGHHGB2HHFEHHF5HHHGHHHGHEHHGEGG5FGHHEHE?GGGGHHHHFGGHHHEGGFGHDF4GECGHGGGGGGGGGEFFFFFFFA@BBA
@M02197:105:000000000-AN6RF:1:1101:7917:4225 1:N:0:1
GAAGCTTGAATCTCCTCCGCTTATTGATATGCTTAAGTTCAGCGGGTATCCCTATCTGATCCGAGGTCAACCTTAAAAAAATTAGGGGTTGCTGGCAAGTAGACCTACCGGACTCAATCGCGAGGAGTATTACTACGCGTAGAGCCGACAGGCACCGCCACTGATTTTAGGGGCCGCGAAACCGCGAACCCCAATACCAAGCGAGAGCTTGAGTGGTTATAATGTCGCTCGAACAGGCATGCCCCCCGGAATACCAGAGGGCGCAATGTGCGTTCAAAGATTCGATGATTCACC
+
BBBBBFFFFFFFGGGGGGGGGGGHHHHHHHHHHGHHHHHHHHHGGGFGHHHGHHHHHH;;::HG9.:GH/H<<+HHGHH9G;H0HG/GG;GF:H:9HHG<H<<HG<<HHG8CC:HH<<HG:GGGG99H:HH;G:9:G:G;;;:HHH9:GGGG9HHGGGGGGGGFGGGGGGFGGGGGGFFFFFFFFFFFGHHHHHFFGGHGGFGFFDFFFFFGFDFGFFFFHGGFFGGFFGGGFGFHHFG?GGFCGGFBHGHG5HF2HCGGEAFHHHGGGGHHGGGGGGEGCGFFFDFFFABAAA
@M02197:105:000000000-AN6RF:1:1101:16337:4107 1:N:0:1
GAAGCTTGAATCTCCTCCGCTTATTGATATGCTTAAGTTCAGCGGGTAGTCCTACCTGATTTGAGGTCAAATTGTCAGAAGCTGTCTCAAAAGAGACCCTTTAGAAGCTGAACCCCATTTATAAAGCTGCTCTTCACAAATGGCGTAGATAATTATCACACCAAAGCAAGGCAACAAAGGTCCCGCTAATGCATTTCAGGAGAGCCGACTTCTGAGAAGCCCGCATACTCCCACATCCAAGCCTGATCAACAGAAAAAGCTGAAAAGGTTGAGAATTTCATGACACTCAAACAGGCATGCTCCTCGGAATACCAAGGAGCGCAAGGTGCGTTCAAAGATTCGATGATTCAC
+
CCCCCFFFFFFFGGGGGGGGGGGHHHHHHHHHHHHHHHHHHHHGGGGGGHHHHGHHHHHHHHHHGHHHHHHHHHHHHHHHHHHHHHHHHHHHHGHHHGHHHHHHHHHHHHHHHHGGGHHHHHHHHHHHHHHHHHHHHHHHHHHHGGGGGHGHHHHHHHHHHGHHHGHHHHHHHHHHHHHHHHHHHHHHGGHHHHHHHHHHHGHGGHHGGHGGHHHHHGGGGGGGHHGGGGGGHHHFGGHHGFGHGHHGHHHHHHHHHHHHHHHHHGHHGHHHHFHFEHHHHHHGEGHHGHHHHHHHHHGGGGGGHHHHHFHGGHHGGGGGHHGFGGGGHGGGGFGGGGGFFFFFFFBBBBB
@M02197:105:000000000-AN6RF:1:1101:16662:4105 1:N:0:1
GAAGCTTGAATCTCTTCCGCTTATTGATATGCTTAAGTTCAGCGGGTAGTCCTACCTGATTTGAGGTCAAATTGTCAGAAGCTGTCTCAAAAGAGACCCTTTAGAAGCTGAACCCCATTTATAAAGCTGCTCTTCACAAATGGCGTAGATAATTATCACGCCAAAGCAAGGCAACAAAGGTCCCGCTAATGCATTTCAGGAGAGCCGACTTCTGAGAAGCCCGCATACTCCCACATCCAAGCCTGATCAACAGAAAAAGCTGAAAAGGTTGAGAATTTCATGACACTCAAACAGGCATGCTCCTCGGAATACCAAGGAGCGCAAGGTGCGTTCAAAGATTCGATGACTCAC
+
CCCCCFFFFFFFGGGGGGGGGGGHHGHHGHHHHHHHHHHHHHHGGGGGGHHHHHHHHHHHHHHHGHHHHHHHHHHHGFHHHHHGHGHHHHHGHGHHHGHHHHHHGHHGHHHHHHGGGHHHHHHHHHHGHGHHHHHHHHHHHHHHGDGGGHFHHHHHHHGHHHHGHHHHHHHHHHHHHHHGDGHHHHGGHHHHHHHHHHHHHGHGHHHGCGGHGGHFHGGGGGGGGGGGHGHGFHGHGGFHHFFHG4BHHHHHHHHHHGHHHFHHFFFFFHHHGGGBGFGFBHHBGGHHHFHHGGHHHCEGEGCEHHHHHHGHHFFGGGGGGHHHGGGEFGCGGGGFFF44FFFFFFA?AAA
@M02197:105:000000000-AN6RF:1:1101:12241:4341 1:N:0:1
GAAGCTTGAATCTCCTCCGCTTATTGATATGCTTAAGTTCAGCGGGTAGTCCTACCTGATTTGAGGTCAAATTGTCAGAAGCTGTCTCAAAAGAGACCCTTTAGAAGCTGAACCCCATTTATAAAGCTGCTCTTCACAAATGGCGTAGATAATTATCACACCAAAGCAAGGCAACAAAGGTCCCGCTAATGCATTTCAGGAGAGCCGACTTCTGAGAAGCCCGCATACTCCCACATCCAAGCCTGATCAACAGAAAAAGCTGAAAAGGTTGAGAATTTCATGACGCTCAAACAGGCATGCTCCTCGGAATACCAAGGAGCGCAAGGTGCGTTCAAAGATTCGATGATTCAC
+
CCCCCFFFFFFFGGGGGGGGGGEHHHHHHHHHHHHHHHHHHHHGGGGGGHHHGHHHHHHHHHHHGHHHHHHHHHHFHHHGHHHHHHHHHHHHHGHHHGHHHHHHGHHHHHHHHHGGGHHGHHHHHFFHHHHHHHHHHHHHHHGGGGFFGHHHHHHHHHHHHGHHHHHHHHHHHHHHHHHHHHHHHHHHHHHHHHHHHHHHHGHGHHHHHHHHGHHHHGGGGGGHHHGGHGGGGGHGGGHHHHHHHGHHHHGHHHHHHHHHHHHHHHG2HHHHHHHBGFFFGGF>3GHHHHHHHHHHFFGGEGGGHHGHHHHGHHGGGGGGHGHHGGGGHGGGGGGGGGGFFFFFFF?CCCB
@M02197:105:000000000-AN6RF:1:1101:13148:4129 1:N:0:1
GAAGCTTGAATCTCCTCCGCTTATTGATATGCTTAAGTTCAGCGGGTATCCCTACCTGATCCGAGGTCAACCTTTGAAATATTTAGGGTTATTGGCAAGCCTCCACCAGGACTCTGTAGCGAGAAGAATTACTACGCTTAGAGCCTGGCAGCACCGCCACTGATTTTGAGGCCCGCCCAGAGGCGAAAAGCCCAAGACCCAGCAAGCTGGATTGGTTTAAATGACGCTCGAACAGGCATGCCCCTCGGAATGCCAAGGGGCGCAATGTGCGTTCAAAGATTCGATGATTCAC
+
CCDCCFFFFFFFGGGGGGGGGGGHHHHHHHHHHHGHHHHHHHHGGGGGHHHHHHHHHHHHHHH9G9/:HGHHHHHHGHHHHHHHHHH0GGHHHHH;HH;HGHHH;HHHHG;HHHHH:HH9GC9GGHH:HHHHH<H:GGG;H<<HH9HG;H:GHHHGHGGGHHHHHHHHGGHGGGGHHHHHHHGGHHGHHGHHHHHHHGHHHHHHHHHHHHFHHHFHHHHHHFGGGFHGGHHHHGHHHGGGGGGCEHGHFHHHHHHCGGGGGHHHCGGGGGFGGFFGGGGCFFFFFFFAAA>A
@M02197:105:000000000-AN6RF:1:1101:22006:4498 1:N:0:1
GAAGCTTGAATCTCCTCCGCTTATTGATATGCTTAAGTTCAGCGGGTAGTCCTACCTGATTTGAGGTCAAATTGTCAGAAGCTGTCTCAAAAGAGACCCTTTAGAAGCTGAACCCCATTTATAAAGCTGCTCTTCACAAATGGCGTAGATAATTATCACACCAAAGCAAGGCAACAAAGGTCCCGCTAATGCATTTCAGGAGAGCCGACTTCTGAGAAGCCCGCATACTCCCACATCCAAGCCTGATCGACAGAAAAAGCTGAAAAGGTTGAGAATTTCATGACACTCAAACAGGCATGCTCCTCGGAATACCAAGGAGCGCAAGGTGCGTTCAAAGATTCGATGATTCAC
+
AAAAABF1FBFFFGFGGFEGCC0GFHEAFFEHFHFHFDDGHHHCAEAAFGHFGHFFFGFHFFGGGHGEGGHHHD2FHFGFFGCCFDHHGGDG0FHFHE/BGHHHHHB1FG1F1F?EEGGD>GHHGHBBGCCGFHHFFHHHFFGGGFGGFHHFGEHGGEFGHGGGAGHHFFAGHHHGCBCF>GCGGBGCFHHFHGHFHHHHGGGGGHHGHGAGBGHHACFGGEBHGBGGFGFFFHHHGEHGGEB/F>/EDBHHHHGD1FGF2BGHHGF0@FFFGED1GGGF2GFBAEGG1FDFGBFHHGC/EEF/HFHGE1FB1GHGGGGGHHHHGGGFFGGGGGFGFFB11FBFDB>1111
@M02197:105:000000000-AN6RF:1:1101:16633:4461 1:N:0:1
GAAGCTTGAATCTCCTCCGCTTATTGATATGCTTAAGTTCAGCGGGTATCCCTACCTGATCCGAGGTCAACCTTGAAAAAAATGGAGGTCAACGGCAGGGCAATCACACACACCAAGCGAAAAGATAAACTTACTACACCTGGGGATATGAGATCATCCGCCTTTGAATTTCAGAAGGGAGAATGCAAGCATACTCATCTTCCACGACCAAGCAAATTTGCTTGAGAGGTATTTAATGACGCTCGAACAGGCATGCCTCCCGGAATACCAGGAGGCGCAATGTGCGTTCAAAGATTCGATGATTCAC
+
CDDCCFFFFFFFGGGGGGGGGGGHHHHHHHHHHHHHHHHHHHHGGGGGHHHHHHHHHHHHHHHGGGGHHHHHHHHHHHHHGGHHHHHGGHHHHGGGGGGGGGGHHHHHHGFDGGHHHGHGGHHHHHHHHHHHHHHHHHHHHHHHHHHHHHHHHHHHHHHGHHGGHHHHHHHHHHHHHHHHHHHHHHHHHGHHHHHGHGHHGHGGGHHGHHHHGHHFHHHHHFHHHHHHHHHHHHHHGGGFGHHGHHHHHHHHHGGGFCGCHHHHHHHHHHHGGGGGHFHHGGGGHGGGGGGGGGGFFFFFFFCCCCC
@M02197:105:000000000-AN6RF:1:1101:9304:4368 1:N:0:1
GAAGCTTGAATCTCCTCCGCTTATTGATATGCTTAAGTTCAGCGGGTATCCCTACCTGATCCGAGGTCAACCTTTGAAATATTTAGGGTTATTGGCAGGCCTCCACCAGGACTCTGTAGCGAGAAGAATTACTACGCTTAGAGCCTGGCAGCACCGCCACTGATTTTGAGGCCCGCCCAGAGGCGAAAAGCCCAAGACCCAGCAAGCTGGATTGGTTTAAATGACGCTCGAACAGGCGTGCCCCTCGGAATGCCAAGGGGCGCAATGTGCGTTCAAAGATTCGATGATTCAC
+
BBBBBFFFFFFFGCGFGGGGGGGHGHGHHHHHHHHHHHHHHHHGGGGGHGHHGHHHHHG<HHH8GGGHH:HHHHH:HH8HHHH:FGHHHHHHHHGHHG;GGHFH<GH7HGHHHGHHH:HH;E9FD:HGHHHHHHHG7GGGF<GHH-GHHHGGHHHGHHHHHHHHHHHHGGHGGGHHGHHGGGGGGHHHGHHFGHGHFGHHHHHHHHHGHHHHHFHHFHHFHGGGGFHGGHHHHFFE1E?GCGE?GGHHGHGGF2EAGEECDHFHHCGG?HGGGGGGGGGGFFFFFFFBBBBB
@M02197:105:000000000-AN6RF:1:1101:24563:4550 1:N:0:1
GAAGCTTGAATCTCCTCCGCTTATTGATATGCTTAAGTTCAGCGGGTAGTCCTACCTGATTTGAGGTCAAATTGTCAGAAGCTGTCTCAAAAGAGACCCTTTAGAAGCTGAACCCCATTTATAAAGCTGCTCTTCACAAATGGCGTAGATAATTATCACACCAAAGCAAGGCAACAAAGGTCCCGCTAATGCATTTCAGGAGAGCCGACTTCTGAGAAGCCCGCATACTCCCACATCCAAGCCTGATCAACAGAAAAAGCTGAAAAGGTTGAGAATTTCATGACACTCAAACAGGCATGCTCCTCGGAATACCAAGGAGCGCAAGGTGCGTTCAAAGATTCGATGATTCAC
+
CCCBCFFFFFFFGGGGGGGGGGGHGHHHHHHHGHHHHHHHGHHGGGGGGHHHHHHHHGHHHHHGGHGHHHHHHHHGHHHHHHHHHHHHHHHHGGHHGGHHHHHHHHHHHHDGGGGGGHHHGHHHHHHHHGHHHHHHHHHHHHHHGGGGGHHHHHHHHHHHHGHHHHGHHHGHGHHHHFHHHHHHGGGGGHHHHHHHHHHHGGHGHHGGGGGGHGHHGGGGGEFFGHGGGGGGHHHHGGHHFHFBHGEHGFHHGEG1G1GHHHHHHHGFFHFHHHHHHFFHHFHFHFGHFGG1FF1FDGHGGGGGFHGHFGDGHGHE0GEECFGG?E0EAGGFFGB3E1GCC33FFFAA>>1
@M02197:105:000000000-AN6RF:1:1101:20995:4745 1:N:0:1
GAAGCTTGAATCTCCTCCGCTTATTGAATGCTTAAGTTCAGCGGGTAGTCCTACCTGATTTGAGGTCAAATTGTCAGAAGCTGTCTCAAAAGAGACCCTTTAGAAGCTGAACCCCATTTATAAAGCTGCTCTTCACAAATGGCGTAGATAATTATCACACCAAAGCAAGGCAACAAAGGTCCCGCTAATGCATTTCAGGAGAGCCGACTTCTGAGAAGCCCGCATACTCCCACATCCAAGCCTGATCAACAGAAAAAGCTGAAAAGGTTGAGGATTTCATGACACTCAAACAGGCATGCTCCTCGGAATACCAAGGAGCGCAAGGTGCGTTCAAAGATTCGATGATTCAC
+
BBBBBFFFFFFFGGGGGGGGGGDGHHHGHHHHHGFGGHFHFHGGGFGEGHHHHHHFHGHGHHGGGHHGFHHHHHHHFHHHHHHHHHHHG3GGFHFHGHHHHHHHHHHHHGHHFDGFGHHGHHHFHFHGGHHHHHHHHHHHHHHFGGGGHH2FHHHHGHHHGHGHGHHHHGHHHHHFHGHDGHGGGGGDHHGFHHHHGHHHDFDHHGGGDFFFHHHHGGFFGGHHHGGHGGGGGGGGGHHHEHHFFGHHHHHHHHGHFFHGGHHHHGGB3FHCGDDHEGHHHHHGGFBHGEFEHEHHHE?G?GGFGHCHGHGHG3AGFCGHGHF2GEGHFGFFEFGGCGFFBFBFDAA>>>
@M02197:105:000000000-AN6RF:1:1101:22297:4673 1:N:0:1
GAAGCTTGAATCTCCTCCGCTTATTGATATGCTTAAGTTCAGCGGGTAGTCCTACCTGATTTGAGGTCAAATTGTCAGAAGCTGTCTCAAAAGAGACCCTTTAGAAGCTGAACCCCATTTATAAAGCTGCTCTTCACAAATGGCGTAGATAATTATCACACCAAAGTAAGGCAACAAAGGTCCCGCTAATGCATTTCAGGAGAGCCGACTTCTGAGAAGCCCGCATACTCCCACATCCAAGCCTGATCAACAGAAAAAGCTGAAAAGGTTGAGAATTTCATGACACTCAAACAGGCATACTCCTCGGAATACCAAGGAGCGCAAGGTGCGTTCAAAGATTCGATGATTCAC
+
CCCCCFFFFFFFGGGGGGGGGGGHHHHHHHHHHHHHHHHHHHHGGGGGGHHHHHHHHHHHHHHHGHHHHHHHHHHHHHGHHHHHHHHHGHHHHGHHHGHGHHHHHHHHHHGHHHGGGHHHHHHHHHHHHHGHHHHHHHHHHHHHGGGGGHHHHHHGHHHHHHHHHHHHHHHHHHHHHHHHGHHHHHHHHHHHHHHHHHHHHGHGGHGHHHHHGGHHGGGGGGGHHHGGHGHHHGHHGGHHHBFFHFHHHHHHFHHHHHHHHHHHHHHFHHGHHHHG5HHGHHHHHGHGHHHEHHHHHHGGEFEDHGHHGHHHCHHGGEGGHHGHGGGGHGGGGGGCGCGBFFFFFFAABAA
@M02197:105:000000000-AN6RF:1:1101:17238:4733 1:N:0:1
GAAGCTTGAATCTCCTCCGCTTATTGATATGCTTAAGTTCAGCGGGTAGTCCTACCTGATTTGAGGTCAAATTGTCAGAAGCTGTCTCAAAAGAGACCCTTTAGAAGCTGAACCCCATTTATAAAGCTGCTCTTCACAAATGGCGTAGATAATTATCACACCAAAGCAAGGCAACAAAGGTCCCGCTAATGCATTTCAGGAGAGCCGACTTCTGAGAAGCCCGCATACTCCCACATCCAAGCCTGATCAACAGAAAAAGCTGAAAAGGTTGAGAATTTCATGACACTCAAACAGGCATGCTCCTCGGAATACCAAGGAGCGCAAGGTGCGTTCAAAGATTCGATGACTCAC
+
ABBCCFFFFFFFGGGGGGGGGGGHHHHGHHHHHGHFFGHHHGHGGGGGGHHHHHHHHHHHHHHHGHHHHHHHHHHHHHHHHHHHHHHHHHHHHGHHGGHHHHHFHHHGHHHHHHGGGHHHHHHHHHHGHHHHHHHHHHGHHHHHGGGGGHHHHHHHHHHHHHHHHHHHHHFHHHHHHHHGFHHHHHHHHHHHHHHHGHHHHGHGFHHHGGGHGHHHHGGGGGHHHHGGGGHGHHGFGGHHHHHFHHHFHHHHHHHHHHHHHHHHHHHHEHHHHHGDFEHHHHHHGFHHHHHHHHGHHHHEGGGGHHHHHHHHGHGGECGGHGGHGGGGHGGGGGGGGGGFFFFFFFBBAAB
@M02197:105:000000000-AN6RF:1:1101:15720:4954 1:N:0:1
GAAGCTTGAATCTCCTCCGCTTATTGATATGCTTAAGTTCAGCGGGTAGTCCTACCTGATTTGAGGTCAAATTGTCAGAAGCTGTCTCAAAAGAGACCCTTTAGAAGCTGAACCCCATTTATAAAGCTGCTCTTCACAAATGGCGTAGATAATTATCACACCAAAGCAAGGCAACAAAGGTCCCGCTAATGCATTTCAGGAGAGCCGACTTCTGAGAAGCCCGCATACTCCCACATCCAAGCCTGATCAACAGAAAAAGCTGAAAAGGTTGAGAATTTCATGACACTCAAACAGGCATGCTCCTCGGAATACCAAGGAGCGCAAGGTGCGTTCAAAGATTCGGTGATTCAC
+
A3>A?FFFFCFFFFBDGGGEFF?GDH5AGAEEGHD55BAFEGBAEA2A1F5AA53BAB355DGGCGAFC3FDGH5@GHHHHGHHBEGF54GG3?GFGEGBFGF33F3FEHD3BGEFBCFGHB4BFFGHHEHH;DFFGH;C1G9GC<FCFDHBC;FGHFHF1BFCG:FC:FGCHHHHFCFCDCCGHDF@EGFHEGD4HHHHGCAC@GF1@FHGFFBCG0@C@<2>><CFFBFB1B>FE>B0GG121GGHFGDGB1BDFDF2E2FEBGCCEBHHFHGD1212G2DGGF1FGB1DDHHGFHGE/?E/022FD1BFFEF/EE?EFGB0EE00GCF33B3311A>1C1B3D1AA>1
@M02197:105:000000000-AN6RF:1:1101:12084:5036 1:N:0:1
GAAGCTTGAATCTCCTCCGCTTATTGATATGCTTAAGTTCAGCGGGTAGTCCTACCTGATTTGAGGTCAAATTGTCAGAAGCTGTCTCAAAAGAGACCCTTTAGAAGCCGAACCCCATTTATAAAGCTGCTCTTCACAAATGGCGTAGATAATTATCACACCAAAGCAAGGCAACAAAGGTCCCGCTAATGCATTTCAGGAGAGCCGACTTCTGAGAAGCCCGCATACTCCCACATCCAAGCCTGATCAACAGAAAAAGCTGAAAAGGTTGAGAATTTCATGACACTCAAACAGGCATGCTCCTCGGAATACCAAGGAGCGCAAGGTGCGTTCAAAGATTCGATGACTCAC
+
AABBCFFFFFFFGGGGGGGGGGGHHHGHHFHHHHGGHHHHHHHGGGEGGHHHHHHHHHHHHHHHGHHHHGHHHHHHHHHHGHHHHHHHHHHHHGHHHGHGHHHHBHHHHGGGGGGGGHHHHHHHHHHHHHHHHHHHHHGHHHHHGGGGGHHHHHHHHHHHHGHHHHHHHHHHHHHHHHHGHHHHGHGGHHHHHHHHHHGHHGHGHHHHGGGHHHHHHGGGGGGHHGFFGGFHHHHHGGHHHHGHHFGHHHHGHHHHHHHHHGHGFFHHHHHHHHHHHHFHHHGHHGGHHHHHGHHHGHHEAGGGHHEHG53HHHHGGGEGHHHHGGGGHGGGGGGGGGGFFFFFFFABAAA
@M02197:105:000000000-AN6RF:1:1101:19067:4916 1:N:0:1
GAAGCTTGAATCTCCTCCGCTTATTGATATGCTTAAGTTCAGCGGGTAGTCCTACCCGATTTGAGGCCAAATTGTCAGAAGCTGTCTCAAAAGAGACCCTTTAGAAGCTGAACCCCATTTATAAAGCTGCTCTTCACAAATGGCGTAGATAATTATCACACCAAAGCAAGGCAACAAAGGTCCCGCTAATGCATTTCAGGAGAGCCGACTTCTGAGAAGCCCGCATACTCCCACATCCAAGCCTGATCAACAGAAAAAGCTGAAAAGGTTGAGAATTTCATGACACTCAAACAGGCATGCTCCTCGGAATACCAAGGAGCGCAAGGTGCGTTCAAAGATTCGATGACTCAC
+
BABBBFFFFFFFGGGGGGGGGGGHHGHHHHHHHHHHGHHHHHHGGGGGGHHHHGHGHGEFGGHFGHGGHGHHHHHHHHHHHHHHHHHHHGHDFGHHHGHHHHHHHHHGHHGGHHGGGHHHHHHGFGHHHHHHHHHHHHGHHHGGGGGGGHHHHHHHHHHHHHHHGHHHGHGHHHHHHHHGHHHGHGHCGGHHHHHHHHHHHGGGGHHHHGHHHGHHHGGGGGHGGGDGGGHHGHHFGCHHHHHGGD@HHHHFHHHGHHHHEFHHHHG2FHHHHHHGF@FEGHHHHGHHHHHHGHGHHEHEECGGHHGHHHGHHFHEGGGEHFFHCGFFFGFGGGCGGGFBFFFFFFAAA>A
@M02197:105:000000000-AN6RF:1:1101:11004:5107 1:N:0:1
GAAGCTTGAATCTCCTCCGCTTATTGATATGCTTAAGTTCAGCGGGTATCCCTACCTGATCCGAGGTCAACCTTGAAAAATAGGGGGTTTGATGGCAGGACAATTGCACACACTCCGAGCGACAAGATAAACTTACTACGCCACGGAATATGCTATGATCCGCCTTTCAATTTCAGAAGGGAGAATGCTGGCATACTCTTCTTCCACAACCAAGCAAATATGCTTGAGAGGTATTTTATGACGCTCGAACAGGCATGCCTCCCGGAATGCCAGGAGGCGCAATGTGCGTTCAAAGATTCGATGATTCAC
+
ABCBCFFFFFFFGGGGGGGGGGGHHHHHHHHHHHHGHHHHHHHGGGGGHHHHHHHHHHHHHHHGGGGHHHHHHHGHHHHHHHGHHGGGGGGHHHHHHGGGHHGHHHHHHHHGGHHHGGGGHHHHHGHHHHHHHHHHHGHGGGGHHHHHHHHGHHHHHHHHHHGHHHHHHHHHHHHHHHHHGHHHHHGGHHHHHHHHHHGGGHGGGGGGGGHHHHHGHGFHGHHFHHGHHHHHHFGFFHGGGGGHHGHHHHHHHGHGGGGCGGHHGHHHHGHHHGGGGGHGHHGCGGHGGGGGFFGFGFFFFFFFAAAAA
@M02197:105:000000000-AN6RF:1:1101:16651:5113 1:N:0:1
GAAGCTTGAATCTCCTCCGCTTATTGATATGCTTAAGTTCAGCGGGTAGTCCTACCTGATTTGAGGTCAAATTGTCAGAAGCTGTCTCAAAAGAGACCCTTTAGAAGCTGAACCCCATTTATAAAGCTGCTCTTCACAAATGGCGTAGATAATTATCACACCAAAGCAAGGCAACAAAGGTCCCGCTAATGCATTTCAGGAGAGCCGACTTCTGAGAAGCCCGCATACTCCCACATCCAAGCCTGATCAACAGAAAAAGCTGAAAAGGTTGAGAATTTCATGACACTCAAACAGGCATGCTCCTCGGAATACCAAGGAGCGCAAGGTGCGTTCAAAGATTCGATGATTCAC
+
BBCCCFFFFFFFGGGBGGGGGGGHHHHHHHHGHHHHHHHHHHHGGGGGGHHHHHHHHHHHHGHHGHHHHHHHHGHHHHHHHHHHHHHHHHHHGGHHHGHHHHHHGHHHHHHHHHGGGHHHHHHGGHHHHHHHHHHHHHFFHHHHGFGGGHHFHHHHHHHHHHHHHHHHHHHHHHHHHHHGHHHHHGHHHHHHHHHHHHHHHGHGHHHHGGHGGHHHHGGGGGGGHHGGGGGGHHHFGGHHHFFFGHFFGGHHHHHHFHHGHHHHGHHFEHHGHHGBFGHHHHHEHGGHHHHHHHHGBEHGFCEAHHHHGHHHGHHGGGGGHFGHFGFGHGGGGGGGGGGFFFFFFFAAA>A
@M02197:105:000000000-AN6RF:1:1101:8620:5102 1:N:0:1
GAAGCTTGAATCTCCTCCGCTTATTGATATGCTTAAGTTCAGCGGGTAGTCCTACCTGATTTGAGGTCAAATTGTCAGAAGCTGTCTCAAAAGAGACCCTTTAGAAGCTGAACCCCATTTATAAAGCTGCTCTTCACAAATGGCGTAGATAATTACCACACCAAAGCAAGGCGACAAAGGTCCCGCTAATGCATTTCAGGAGAGCCGACTTCTGAGAAGCCCGCATACTCCCACATCCAAGCCTGATCAACAGAAAAAGCTGAAAAGGTTGAGAATTTCATGACACTCAAACAGGCATGCTCCTCGGAATACCAAGGAGCGCAAGGTGCGTTCAAAGATTCGATGACTCAC
+
BBCCBFFFFFFFGGGGFFGGGGGHHHGHHHHGHGHHHHHHHGHGGGGGGHHHHHHHGHHHHGGGGHGHHHHHHHHHHHHHHHHGHHHHHHHHGGHHHGHHHHHHHHHHHHHHHHGGDHHHHHHHHHHHHHHHHHHHHHHHHHHHGGGGGHHHHHHHHHHHHHHHGHHHHHHHGGGGHHHHHGGHHHGHHHHHHHHHHHHHHGHGEHGGGGGGHHHHHGGGGGHHHGGGHFFFHHHGGGHHGHHFHEGHHHGHGHHHHHHHHHFHHEGFFFHHGHHHBHHGHHHGDEHHHHGGHHHHHHHGGECGHHEHGHHGHHHGGGGGHG4BGGGGHCGGGGGGFG4BF5FDFFBBAAA
@M02197:105:000000000-AN6RF:1:1101:17453:5319 1:N:0:1
GAAGCTTGAATCTCCTCCGCTTATTGATATGCTTAAGTTCAGCGGGTAGTCCTACCTGATTTGAGGTCAAATTGTCAGAAGCTGTCTCAAAAGAGACCCTTTAGAAGCTGAACCCCATTTATAAAGCTGCTCTTCACAAATGGCGTAGATAATTATCACACCAAAGCAAGGCAACAAAGGTCCCGCTAATGCATTTCAGGAGAGCCGACTTCTGAGAAGCCCGCATACTCCCACATCCAAGCCTGATCAACAGAAAAAGCTGAAAAGGTTGAGAATTTCATGACACTCAAACAGGCATGCTCCTCGGAATACCAAGGAGCGCAAGGTGCGTTCAAAGATTCGATGACTCAC
+
ACCCCFFFFFFFGGGGGGGGGGGHHHHHFHHHHGHHHHHHHHHGGGGGGHHHHHHHHHBGHHHHGHHHHHGHHHHHHHHHHHHHHHHHHHHGHGHHHGHHHHHHHHHHHHHHHHGGGHHHHHHHHGFHFHHHHGGGHHGGHHFHGGGFGHHHHHHHEHHGHHHHHHHHHHHHHGHHHHHHGGHGHGGHHHHHHHHGFHHHHGGFHHHHGHHHHHHHHGGGGGGGHHGGGGHHFGHHGGGHHHHHHHFHHHHFHHHHHHHHHHHHGHHHHHGHHHHFGHHFHHHHGGHHHHFHHHHHHHGGGGGGHHHHHHHHGHHGGGGGHGHHGGGGHGGGGGGFGGGFFFFFFFCAAAA
@M02197:105:000000000-AN6RF:1:1101:12960:5186 1:N:0:1
GAAGCTTGAATCTCCTCCGCTTATTGATATGCTTAAGTTCAGCGGGTAGTCCTACCTGATTTGAGGTCAAATTGTCAGAAGCTGTCTCAAAAGAGACCCTTTAGAAGCTGAACCCCATTTATAAAGCTGCTCTTCACAAATGGCGTAGATAATTATCACACCAAAGCAAGGCAACAAAGGTCCCGCTAATGCATTTCAGGAGAGCCGACTTCTGAGAAGCCCGCATACTCCCACATCCAAGCCTGATCAACAGAAAAAGCTGAAAAGGTTGAGAATTTCATGACACTCAAACAGGCATGCTCCTCGGAATACCAAGGAGCGCAAGGTGCGTTCAAAGATTCGATGATTCAC
+
AAABBCFFFFFFGGGGGGGGGGGHHHGHHHGHHHGHGFHHHHHGGGGGGHHHHHHHHHFHHHGEGGHHHHGHHHFGHHHHHHHHHHHHHHGHHGHGHGHHHHHHHGHHHHGHHHGGGHHHHHHHHHHHHHHGHGHHHHGHHGHHGFGGGHHHHGHHGGHHHGHGHHHHHHGHHHHHHHHHGGHHGGHHGGHHHHHHHHHHGGAFHHHGGGGFGGHHHGGGGGGGGHGGGGHGGHHHGGGGEHHHHHGHHHGHGHHGHHHHHHHHHHGHHHHHHHGDEHHGHHHFGGHHHG3FFBGHHHHGGGGGHHHHHHHHHHHGGFGGHHHHGGGGGGGGGGGGGGGCBFFFFFBBAAB
@M02197:105:000000000-AN6RF:1:1101:19629:5529 1:N:0:1
GAAGCTTGAATCTCCTCCGCTTATTGATATGCTTAAGTTCAGCGGGTATCCCTACCTGATCCGAGGTCAACCTTGAAAAAAATGGAGGTCAACGGCAGGGCAATCACACACACCAAGCGAAAAGATAAACTTACTACACCTGGGGATATGAGATCATCCGCCTTTGAATTTCAGAAGGGAGAATGCAAGCATACTCATCTTCCACGACCAAGCAAATTTGCTTGAGAGGTATTTAATGACGCTCGAACAGGCATGCCTCCCGGAATACCAGGAGGCGCAATGTGCGTTCAAAGATTCGATGATTCAC
+
CCCCCFFFFFFFGGGGGGGGGGGHHHHHHHHHHHGFHHHHHHHGGGGGHHHGHHHHHHHHHHHGGGGHHHHHHHHHHHHHGGHHHHHGGHHHHGGGGGGGGGGHHHHHHHGGGGHHHGHHHHGHHHHHHHHHHHHHHGHHHGHHHHGHHGGHHHHHHGHHGGGHHHHHHHHHHHHHHHHHHGHHGHHHHHHGHHHHGHHGGGGGGGHGHHHHHGHGFHFHGFHHHHHHHFHHHHHHGGGGGGHGHHHHHHHHHGGCGGGCHHHHHHHHHHHGGGGGHHHHGGFFHGGGGGGGGGCFFFFFFFBCBBC
@M02197:105:000000000-AN6RF:1:1101:8380:5595 1:N:0:1
GAAGCTTGAATCTCCTCCGCTTATTGATATGCTTAAGTTCAGCGGGTAGTCCTACCTGATTTGAGGTCAAATTGTCAGAAGCTGTCTCAAAAGAGACCCTTTAGAAGCTGAACCCCATTTATAAAGCTGCTCTTCACAAATGGCGTAGATAATTATCACACCAAAGCAAGGCAACAAAGGTCCCGCTAATGCATTTCAGGAGAGCCGACTTCTGAGAAGCCCGCATACTCCCACATCCAAGCCTGATCAACAGAAAAAGCTGAAAAGGTTGAGAATTTCATGACACTCAAACAGGCATGCTCCTCGGAATACCAAGGAGCGCAAGGTGCGTTCAAAGATTCGATGATTCAC
+
CCCCCFFFFFFFGGGGGGGGGGGHHHHHHHHHHHHHHFHHHGHGGGGGGHHHHGHHHHGHHHHFGHHHHHHHHHHHHHHHFHHHHHHHHHHGHGHHHGHHHHHHHHHHHHHHHHGGGHHHHHHHHHHGHHHHHHHHHHHHHHEHFGGGGHHHHHHHHHHHHGHHHHHHHHHHHHHHHH0<DHHGGGHGHHGHHHHHHHHHHGHGHHGHHHGGGHHGHGGGGGGGHHGGGGGGHGHFGGHGHHGHHHHHHHHHHHHHHFHGHHHHHHHHHHHHHHHHHHHHHHHHGGHHHHGHHGHHHHHGGCGGHGHHF5DFHGGGGGGGHHHHGGGGHGGGGGGGGGGFFFFFFFBA?AB
@M02197:105:000000000-AN6RF:1:1101:20307:5720 1:N:0:1
GAAGCTTGAATCTCCTCCGCTTATTGATATGCTTAAGTTCAGCGGGTAGTCCTACCTGATTTGAGGTCAAATTGTCAGAAGCTGTCTCAAAAGAGACCCTTTAGAAGCTGAACCCCATTTATAAAGCTGCTCTTCACAAATGGCGTAGATAATTATCACACCAAAGCAAGGCAACAAAGGTCCCGCTAATGCATTTCAGGAGAGCCGACTTCTGAGAAGCCCGCATACTCCCACATCCAAGCCTGATCAACAGAAAAAGCTGAAAAGGTTGAGAATTTCATGACACTCAAACAGGCATGCTCCTCGGAATACCAAGGAGCGCAAGGTGCGTTCAAAGATTCGATGATTCAC
+
AABBBFFFFFFFFFFGGGGGGGGHGC5GHHHHGHFHGGFHHHHGGGGGGHHHHHHHHHGFHHHHEHHHFHDHHEGHHHHEFHHHHHHHG4GHHFHGHGFHHHHFBGHHHHHGHHGGFHHFGHGHGHHHHHHHGHHHHGFF<FGGFGFGGHGFGFHEHGHHHHHHHFGHGGGHHHHHGHHHGHGHGGHGDHHDBHHHHHGFHGFFHHGFDGGGGHHHHEFFGGHGHHDGEFGGHHHEGGHF?BHHGGBFFHFHHHHHFGFBFGHHGEFGEBEGGGD5@HGFEDFF5FGBFHFHHHHGHHGB0?E?FHFFHFHFFHCGGFEEC5FFGGGGGBGG5BBGFGGFCBFFDD3AAA3
@M02197:105:000000000-AN6RF:1:1101:21152:5823 1:N:0:1
GAAGCTTGAATCTCCTCCGCTTATTGATATGCTTAAGTTCAGCGGGTAGTCCTACCTGATTTGAGGTCAAATTGTCAGAAGCTGTCTCAAAAGAGACCCTTTAGAAGCTGAACCCCATTTATAAAGCTGCTCTTCACAAATGGCGTAGATAATTATCACACCAAAGCAAGGCAACAAAGGTCCCGCTAATGCATTTCAGGAGAGCCGACTTCTGAGAAGCCCGCATACTCCCACATCCAAGCCTGATCAACAGAAAAAGCTGAAAAGGTTGAGAATTTCATGACACTCAAACAGGCATGCTCCTCGGAATACCAAGGAGCGCAAGGCGCGTTCAAAGATTCGATGATTCAC
+
CCCCCFFFFFFFGGGGGGGGGGGHHHHHHHHHHHHGHFHHHHHGGGGGGHHHHHHHHHHHHHHGGHHGHGHHHHHHHHHHHHHHHHHHHGHHHGHHHGHHHHHHGHGHHHGFHHGGGHHHHHHHHHHHHHHHHHHHHHHHHHGHGGFGFHGHHHHHHHHHHGHHHHHHHHHHHHHHHHHHGHHHHGHHHHHHHHHHHHHHHGHGHHHHGGHHHHHGHGGGGGGHHHGGHGHHHHHFGGHHGHHHHHEGHHHHHHHHHHHHHHHHHGHFGGGHHHGDFFHHHHHFHGFHHGDHHHGHHHHGEGGGHHGHHGFHHHHGGGGGHGGGGGGGHGGGGGGGGGGFFFFFFFBAAAB
@M02197:105:000000000-AN6RF:1:1101:13389:5827 1:N:0:1
GAAGCTTGAATCTCCTCCGCTTATTGATATGCTTAAGTTCAGCGGGTATCCCTACCTGATCCGAGGTCAACCTTGAAAAATAGGGGGTTTGATGGCAGGACAATTGCACACACTCCGAGCGACAAGATAAACTTACTACGCCACGGAATATGCTATGATCCGCCTTTCAATTTCAGAAGGGAGAATGCTGGCATACTCTTCTTCCACAACCAAGCAAATATGCTTGAGAGGTATTTTAGGACGCTCGAACAGGCATGCCTCCCGGAATTCCATGAGGCGCAATCTGCATTCAAAGATTCGATGATGCAC
+
BBABBFF4FFFFGGGGGGGCGEGHFHHH6GHHHGHHFHGHHGHGFGEEHEHHHBHFHFHHGHFGCCAFHHHFH<HHHF6G;FDHFGCGGGEF<HGHH/C7HH:9GHHH9FHGGHHHFGGGGGGF0CGCGFHHHGHHHHHGG?1EGF1F*H,FHGHHDFFHFFEGGGHHHG8HHHBCHEHHGFFBAFFEGFG5FFFGGGGFFGGGFGGGFDGBBFE9DBFFFBFBBFAFFBEBFFFF@?////EAA/D1BAD1A01A//////01DB11111D1000001A31D111331GGFGFEB1113B13B1111>
@M02197:105:000000000-AN6RF:1:1101:8011:5861 1:N:0:1
GAAGCTTGAATCTCCTCCGCTTATTGATATGCTTAAGTTCAGCGGGTAGTCCTACCTGATTTGAGGTCAAATTGTCAGAAGCTGTCTCAAAAGAGACCCTTTAGAAGCTGAACCCCATTTATAAAGCTGCTCTTCACAAATGGCGTAGATAATTATCACACCAAAGCAAGGCAACAAAGGTCCCGCTAATGCATTTCAGGAGAGCCGACTTCTGAGAAGCCCGCATACTCCCACATCCAAGCCTGATCAACAGAAGAAGCTGAAAAGGTTGAGAATTTCACGACACTCAAACAGGCATGCTCCTCGGAATATCAAGGAGCGCAAGGTGCGTTCAAAGATTCGATGATTCAC
+
BBBCCFFFFFFFGGGGGGGGGGGHHGGHHHHHGHFFHHHHHHHGGGGGGHHHGHHHGHHHHHFHGHHHHHHHHHHHHHHHHHHHHHHHHHHHFGHGGGHHGGHHHHHHHGHHHHGGGHHHHHHFHHHGGHHHHHHHHHHHHHHGGGFGGHHHHHHHHGHHHHHFHHHFHHGHHHHHHHHHGHGHGFGHHHHHHHGHHHHHHGGGHHGHGHGHHGHHGFGBGGHHHGGGGGGGHGGH?GHHGFFHHHHHBHFHFHHHHHFHFFGHHGAFHHHHHGHHGGGGGHHHDGHGHHHHHFFFHHG?GCGGHFFHHHGGHHHGFGGGHFGHGGEGHGCGGGGGGGGFFD3FFFAA>1>
@M02197:105:000000000-AN6RF:1:1101:5665:6066 1:N:0:1
GAAGCTTGAATCTCCTCCGCTTATTGATATGCTTAAGTTCAGCGGGTATCCCTACCTGATCCGAGGTCAACCTTGAAAAATAGGGGGTTTGATGGCAGGACAATTGCACACACTCCGAGCGACAAGATAAACCTACTACGCCACGGAATATGCTATGATCCGCCTTTCAATTTCAGAAGGGAGAATGCTGGCATACTCTTCTTCCACAACCAAGCAAATATGCTTGAGAGGTATTTTATGACGCTCGAACAGGCATGCCTCCCGGAATGCCAGGAGGCGCAATGTGCGTTCAAAGATTCGATGAT
+
3>>>AFFFFFFDGGGFBBAA22AAD5AFC6GGHHHHGFFFHGHGGGEEHGGEEGHHFGHFHHHGGGGHBDHECGHEGFFFGDGHGGGEGFGGHGHEFGCFFGGHHGFBHGHGDBGHGCHGHHGGGFHHFBGGHBGHCGHGGGGCFFFHHHGGGHF0GHHGGGGGGGHFHHGHGHHFFHHFGGHHGGGGGHGGHFHGFGHGGGGF?EGHGGFHHHHFHEHGFGEFHGBHHHFBGGFF5FGGDGGGGGF5FGEFGHGGGGECE?BFBFCGFG3GGGGGGGGCGHCGCGGGGGGGBBBFBBFFAA?AA
@M02197:105:000000000-AN6RF:1:1101:20081:6325 1:N:0:1
GAAGCTTGAATCTCCTCCGCTTATTGATATGCTTAAGTTCAGCGGGTAGTCCTACCTGATTTGAGGTCAAATTGTCAGAAGCTGTCTCAAAAGAGACCCTTTAGAAGCTGAACCCCATTTATAAAGCTGCTCTTCACAAATGGCGTAGATAATTATCACACCAAAGCAAGGCAACAAAGGTCCCGCTAATGCATTTCAGGAGAGCCGACTTCTGAGAAGCCCGCATACTCCCACATCCAAGCCTGATCAACAGAAAAAGCTGAAAAGGTTGAGAATTTCATGACACTCAAACAGGCATGCTCCTCGGAATACCAAGGAGCGCAAGGTGCGTTCAAAGATTCGATGATTCAC
+
BBBBBFFFFFFFGGGGGGGGGGGHHHHHHHHHHHHGHHHHGHHGGGGGGHHHHHHHHHHHHHHGGHGHHGHHHHHHHHHHHHHHHHHHHHGHHGHGHGHHHHHGHHHHHHGHHGGGGHHHHHHHHHGHHHHHHHHHHHHFHHHHGGFGGHGHHHGHGHHHHHHHHHHGHHHHHHHHGHHFGGHHGHHGHHHHHHHHHHHHHGHGHGHHHGGGGHHHGGGGGGHGHGGGHGHHHHHHGGHHHHGHHGEHGHHHHHHHHHHHHGHHHHHHHHGHHHHGFFHHFHFF5GHHHHHHHHGHHHHGGGGGHHHHFHGHFHHGGGGGHHHHGGGGHGGGGGGGFGFBFFFFFFBBBBB
@M02197:105:000000000-AN6RF:1:1101:16578:6320 1:N:0:1
GAAGCTTGAATCTCCTCCGCTTATTGATATGCTTAAGTTCAGCGGGTAGTCCTACCTGATTTGAGGTCAAATTGTCAGAAGCTGTCTTAAAAGAGACCTTTTAGAAGCTGAACCCCATTTATAAAGCTGCTCTTCACAAATGGCGTAGATAATTATCACACCAAAGCAAGGCAACAAAGGTCCCGCTAATGCATTTCAGGAGAGCCGACTTCTGAGAAGCCCGCATACTCCCACATCCAAGCCTGATCAACAGAAAAAGCTGAAAAGGTTGAGAATTTCATGACACTCAAACAGGCATGCTCCTCGGAATACCAAGGAGCGCAAGGTGCGTTCAAAGATTCGATGATTCAC
+
CCCCCFFFFFFFGGGGGGGGGGEHHHFHHHHHHHHFHHHHHHHGGGFGGHHHHHHHHHHHHHHHGHGHHHHHHHHHHHHHHHHHHHHHHHGGHGHHHGHHHHHHHHHHHHHHHHGGGHHHHHHHHHHHHHHHHHHHHHHHHHHHGGGGGHHHHHHHHHHHHHHHHHHHHHHHHHHHGFGHHHHHHGHHHHHHHHHHHHHHHGGGGHHFGGGGGHHHHGGGGGGHHHGGHGHHHHHGGGHHHHFFGBFHHHGHHHHHHHHHHHHHHHHFHHHHHG@FFHHHHHHEFGHGHHHHHHFEHHHGGGGGHHHGHGHHHGHGGGGGHHHHGGGGHGGFGGGGEGFFBBFFFFBAAAA
@M02197:105:000000000-AN6RF:1:1101:22019:6391 1:N:0:1
GAAGCTTGAATCTCCTCCGCTTATTGATATGCTTACTTCCTCTAAATGACCAAGATCCTCCGCTTATTGATATGCTTACTTCCTCTAAATGACCAAGATCCTCCGCTTATTGATATGCTTAAGTTCAGCGGGTATCCCTACCTGATCCGAGGTCAACCTTGAAAAATAGGGGGTTTGATGGCAGGACAATTGCACACACTCCGAGCGACAAGATAAACTTACTACGCCACGGAATATGCTATGATCCGCCTTTCAATTTCAGAAGGGAGAATGCTGGCATACTCTTCTTCCACAACCAAGCAAATATGCTTGAGAGGTATTTTATGACGCTCGAACAGGCATGCCTCCCGGAATGCCAGGAGGCGCAATGTGCGTTCAAAGATTCGATGATTC
+
CCCCCFFFFFFFGGGGGGGGGGGHHHHHHHGHHHHHHHHHHHHHHGHHGHHHGHHHHHHHHGGGGGHHHGHHHHHHHHHHHHHHHHGHHHHHHHHGGHHHHHHHGGGGGHHGHHHFHHHHHGHHHHHHHGGGGGHHHHHGHHHHHHHHHGGGGHHFHHHHFGFFGHHHHHGGGFGGGHHHHHFGGGHHHHHGGHHHHGGHHHHGHGHHHHGHHGHGGHGGGGFFFFAFFGHHGGFHGHHGHHGGGGGHGHHFHHHHBBHHHHHHGHHHHHHHGHFHHHHHHHHHGFHHHGGGGHHGHHHFHHHFBG2HHFGHHHHHHHHFHGHHGGGGGGAGHHHGHHFHHGGGGFCGHGGFGHHHGHHGGGGGHHHHGGGGGGGGGGFFEFFBFFFFBBBBA
@M02197:105:000000000-AN6RF:1:1101:9555:6472 1:N:0:1
GAAGCTTGAATCTCCTCCGCTTATTGATATGCTTAAGTTCAGCGGGTAGTCCTACCTGATTTGAGGTCAAATTGTCAGAAGCTGTCTCAAAAGAGACCCTTTAGAAGCTGAACCCCATTTATAAAGCTGCTCTTCACAAATGGCGTAGATAATTATCACACCAAAGCAAGGCAACAAAGGTCCCGCTAATGCATTTCAGGAGAGCCGACTTCTGAGAAGCCCGCATACTCCCACATCCAAGCCTGATCAACAGAAAAAGCTGGAAAGGTTGAGAATTTCATGACACTCAAACAGGCATGCTCCTCGGAATACCAAGGAGCGCAAGGTGCGTTCAAAGATTCGATGATTCAC
+
B@BABFFFCBFFGGGGGGGGGGGHGHGHHHGHHHHGGFHHHHGGGGGFGFHHHGHHHHFHHHGHGHHHHGHHHHGHHHHHGGHHHHHHHHEHHGHHGGHHHHHHHHFFHHFHHGGGGHHHHHHHHGGHHHHHHHHHHHHHHGHHGGGGGHHHHHFHHHHHHHHHHHHHHHHHHHHHHHHH?GGHGGGHHHHHHHHGHHHHHGHGHHHHHFHHHFHHHGGGGEFGGGGFHGHHHHHHGGHHHHHFHGHHHHHHHGHHHHHHHHHHHHHHHHHHHHHHFHHHGHGDGEFHGGGFHFHHHHGGGFCCHHHHHHHHHHHGGGGGHHFHGGGGGGGGGGGGEGF4FFFFBFBBAAA
@M02197:105:000000000-AN6RF:1:1101:4958:6667 1:N:0:1
GAAGCTTGAATCTCCTCCGCTTATTGATATGCTTAAGTTCAGCGGGTAGTCCTACCTGATTTGAGGTCAAATTGTCAGAAGCTGTCTCAAAAGAGACCCTTTAGAAGCTGAACCCCATTTATAAAGCTGCTCTTCACAAATGGCGTAGATAATTATCACACCAAAGCAAGGCAACAAAGGTCCCGCTAATGCATTTCAGGAGAGCCGACTTCTGAGAAGCCCGCATACTCCCACATCCAAGCCTGATCAACAGAAAAAGCTGAAAAGGTTGAGAATTTCATGACACTCAAACAGGCATGCTCCTCGGAATACCAAGGAGCGCAAGGTGCGTTCAAAGATTCGATGATTCAC
+
BBBBBFFF@FFFGGGGGGGGGGGHHHHHHHHHHHHHHHHHHHHGGGGGGHHHHHHHHHHHHHHGGHHHHHHHHFHHHHHHHHHHHGHHHHFHCFHHHGEHHHHBHHHHHHHGHHGGGHHHHHHHHHHGHGHHHHHHHHHHHGHHGGGGGHHHHHGFHHHHHHHHFGHHHFGHHHHHGHFFGHHHHGHHHHGHHHHHHHHHHGHGHHGGGGGFFFHGHGGGGGGGGCEGHGHGGGHHGGGHHGHHGGBHHFHHFHDGHHHHHHHFHHHHGHHHGHFHHGHHHGHFAGHHGHGHHHGHGAEGGGGGHHHHHFGGHHHGGGGGHHHHGFGGHGGGGGGBEGFFFBBFFFABBBB
@M02197:105:000000000-AN6RF:1:1101:12856:6704 1:N:0:1
GAAGCTTGAATCTCCTCCGCTTATTGATATGCTTAAGTTCAGCGGGTATCCCTACCTGATCCGAGGTCAACCTTGAAAAAAATGGAGGTCAACGGCAGGGCAATCACACACACCAAGCGAAAAGATAAACTTACTACACCTGGGGATATGAGATCATCCGCCTTTGAATTTCAGAAGGGAGAATGCAAGCATACTCATCTTCCACGACCAAGCAAATTTGCTTGAGAGGTATTTAATGACGCTCGAACAGGCATGCCTCCCGGAATACCAGGAGGCGCAATGTGCGTTCAAAGATTCGATGATTCAC
+
BCCCCFFFFFFFGGGGGGGGGGGHHHHHHHGHHHFHHHHHGHHGGGGGHHHHHGHHHHHHHHHGGGGHHHHHHHHHHGHGGGHHHHHGGHHFHGGGGGGGGGGHHHHHHHGDGGHHHGHHHHHHHHHHHHHHHHHHHHHHHHHGHHHHHHHHHHHGHHHGHHHHHHHHHHHHHHHHHHHHHHHHHGHGHGHHHHHHHHHHGGGGGHHGHHHHGHHFFHHHHFGHHHGHFGFFFFGGEGGGGGHGHHHHHHHHHGGEE0GGHHHHHHGHHHDGGGGGHHGHGFGGHGGGGGGGGGGFFFFFFF@BBAB
@M02197:105:000000000-AN6RF:1:1101:7678:6776 1:N:0:1
GAAGCTTGAATCTCCTCCGCTTATTGATATGCTTAAGTTCAGCGGGTAGTCCTACCTGATTTGAGGTCAAATTGTCAGAAGCTGTCTCAAAAGAGACCCTTTAGAAGCTGAACCCCATTTATAAAGCTGCTCTTCACAAATGGCGTAGATAATTATCACACCAAAGCAAGGCAACAAAGGTCCCGCTAATGCATTTCAGGAGAGCCGACTTCTGAGAAGCCCGCATACTCCCACATCCAAGCCTGATCAACAGAAAAAGCTGAAAAGGTTGAGAATTTCATGACACTCAAACAGGCATGCTCCTCGGAATACCAAGGAGCGCAAGGTGCGTTCAAAGATTCGATGATTCAC
+
CDDCCFFFFFFFGGGGGGGGGGGHHHGHHHHHHHHHHHHHHHHGGGGGGGHHHHHHHHGHHHHHGHHHHHHGHHHHHHHHHGHHHHHHHHHHHGHHHGHHHHHHHHHHHHHHHHGGGHHHHHHHHHHHHHHHHHHHHHHGHGHHGGGGGHHHHHHHHHHHHGHHHHHHHHGHHHHHHHHHGHHHGGGHGHHHHHHHHHHHHGHGGHHGGHHHHHHHHGGGGGHGHFGGHGGGGHHHGGGHHHGHHHFHHHHHHHHHHHHHHGHHHHHHHHHGHHHHHFGHHHHHHGHHHHHHHHHHHHHGGGGGHHHHHBFHHHHGGE?GHCHHGGGGHGGFGCGGGGGFFFFFFFCCBBC
@M02197:105:000000000-AN6RF:1:1101:13275:6805 1:N:0:1
GAAGCTTGAATCTCCTCCGCTTATTGATATGCTTAAGTTCAGCGGGTAGTCCTACCTGATTTGAGGTCAAATTGTCAGAAGCTGTCTCAAAAGAGACCCTTTAGAAGCTGAACCCCATTTATAAAGCTGCTCTTCACAAATGGCGTAGATAATTATCACACCAAAGCAAGGCAACAAAGGTCCCGCTAATGCATTTCAGGAGAGCCGACTTCTGAGAAGCCCGCATACTCCCACATCCAAGCCTGATCAACAGAAAAAGCTGGAAAGGTTGAGAATTTCATGACACTCAAACAGGCATGCTCCTCGGAATACCAAGGAGCGCAAGGTGCGTTCAAAGATTCGATGACTCAC
+
AAABBFFFFFFFGGGBGGEGGGFBGHFHHHHGHHHCHHHGHHHGGGGGGHHHHEHHGHHHHHHGGHHHHHFHGHHFHHHHGHHHHHHHHHHHHGCHHGAGHHHGGHGHHFHHHHGGGHHHHHGFHHHHHHHGHHHHHHHEFGGGGFGGGHHHHHFHHHHHHHHGHHGHHHGHHHHHHFGFCGFHGGGFFHHHHGHHHGGFGGHFGHHHGGGEGGHHHFGGGGHFFGDGHGGGGHGBGGHHGFFBHF4GGGHHFFHHHHHHGHHHBHF25G5GGFD5DFGDGFEA5EFFHGFGD3BG3CGGCECFHGBGG5GCF5HGGCCA4FFHECGGFGBG5EFGGGECCD5FFFAAA>A
@M02197:105:000000000-AN6RF:1:1101:4760:6828 1:N:0:1
GAAGCTTGAATCTCCTCCGCTTATTGATATGCTTAAGTTCAGCGGGTAGTCCTACCTGATTTGAGGTCAAATTGTCAGAAGCTGTCTCAAAAGAGACCCTTTAGAAGCTGAACCCCATTTATAAAGCTGCTCTTCACAAATGGCGTAGATAATTATCACACCAAAGCAAGGCAACAAAGGTCCCGCTAATGCATTTCAGGAGAGCCGACTTCTGAGAAGCCCGCATACTCCCACATCCAAGCCTGATCAACAGAAAAAGCTGAAAAGGTTGAGAAGTTCATGACACTCAAACAGGCATGCTCCTCGGAATACCAAGGAGCGCAAGGTGCGTTCAAAGATTCGATGATTCAC
+
CCCBBFFFFFFFGGGFGGGGGGGGHHHHHHGHHHFDHDGHHHHGFFFGGGHHHHHHHHHHHGHHGGHHGHHHGGHHHHGFGGHHHHHHHHHHFEGFHGHHHHHHGHHGHHHHHHGGGHHHHHHHHGHHHHHHGFGHHHHHHHHGGGGGGHHGHHHHHHHHHGHHHHFEHHHFHHGFHHEEHHFHGHGGGHHHHHHHGHDGFEFG?FFHHGGGGGGFFFBCFGGHHHFFHGHGHGHGGGHGEHGHHHGHGHHHHHHHHHHGHGDGHHG2DFGHGFD5GDGG5FHHFGFHHGBFGBHDF1EEEAGEFGBHFHGGHHGEECCEFFGGGGGGHGGDBFGGFGGFFFFFFFA3AA3
@M02197:105:000000000-AN6RF:1:1101:25499:6848 1:N:0:1
GAAGCTTGAATCTCCTCCGCTTATTGATATGCTTAAGTTCAGCGGGTATCCCTACCTGATCCGAGGTCAACCTTGAAAAATAGGGGGTTTGATGGCAGGACAATTGCACACACTCCGAGCGACAAGATAAACTTACTACGCCACGGAATATGCTATGATCCGCCTTTCAATTTCAGAAGGGAGAATGCTGGCATACTCTTCTTCCACAACCAAGCAAATATGCTTGAGAGGTATTTTATGACGCTCGAACAGGCATGCCTCCCTGAATGCCAGGAGGCGCAATGTGCGTTCAAAGATACGATGATTCAC
+
BBBBBFFFFFFFGGFGFGAFEFGHHHHHHHHHHGHHHFHGHHGGGGFGHHHHHHGHGFGHEHHGGGGHFHHHHHHEHGHHGHHGGGGEEEFHHHHHHGGGHHHGHEHHHHHGGGHHGGGGGGCGGHHHFFGHHHHGHHHGGFGGHGFEHHHGHHHHHGHHHGGGGGHHHHGFGHHHHHHGGGGEFFFGGGGGHGGHFHGGGGGGGGGGGGGFGFFFFHHHHHHHFHHGFFGGGFFFEF>EEGGHHEFHHGBGFCF//AE/F122GF1FGFF0F00C?E11GBEAA0A113BFGFA1F1CFFFBFAAAAA
@M02197:105:000000000-AN6RF:1:1101:24914:7030 1:N:0:1
GAAGCTTGAATCTCCTCCGCTTATTGATATGCTTAAGTTCAGCGGGTAGTCCTACCTGATTTGAGGTCAAATTGTCAGAAGCTGTCTCAAAAGAGACCCTTTAGAAGCTGAACCCCATTTATAAAGCTGCTCTTCACAAATGGCGTAGATAATTATCACACCAAAGCAAGGCAACAAAGGTCCCGCTAATGCATTTCAGGAGAGCCGACTTCTGAGAAGCCCGCATACTCCCACATCCAAGCCTGATCAACAGAAAAAGCTGAAAAGGTTGAGAATTTCATGACACTCAAACAGGCATGCTCCTCGGAATACCAAGGAGCGCAAGGTGCGTTCAAAGATTCGATGATTCAC
+
B@BCCFFFFFFFGGGGGGGGGGGHHHHHGHHHHHHHHHHHHHHGGGGGGHHHHHHHHHBGHHHHGHHHHHFHHHHHHHHHHHHHHHHHHHHGHGHHHGHHHHHHHHHHHHHHHHGGGHHHHHHGHGHHHHHHHHHHHHHGHHGHGGGGGHHGHHHHHHHHHHHHHGHHHGHHHHGHHHGGGGGHGHGGHHHHHHHHHHHHHGGGHGHHGHGGHHHHGGGGGGHHHGGGHGHHHGHHGGHHHHHHHGHHHHHFHHHGHHGHGHHHHHHEGHHHHHHHHGHHHHGB5GHHGHEHHHHHHHHGGGGFHGBHFGFHHHFGGGGGHG4CGGGGHCGGFGGGGGFFFFFFFFBAAAA
@M02197:105:000000000-AN6RF:1:1101:9255:7058 1:N:0:1
GAAGCTTGAATCTCCTCCGCTTATTGATATGCTTAAGTTCAGCGGGTATCCCTACCTGATCCGAGGTCAAACTTAAAAGAAGCTTAATGGGAGGAGGCCTGCCAGAATCGCGACGCAATGTGCTGCGCACGAAGCCAACATACCGGCTGCCAATGAATTTAAGGCGAGTCCACGCGCTGAGGCGGAACAAACACCCAACACCAAGCAGAGCTTGAATGATTAAATGACGCTCGAACAGGCATGCCCAACGGAATACCGAAGGGCGCAATGTGCGTTCAAAGATTCGATGATTCAC
+
BAABBFFFFFFFGGGGGGGGGGGHHHGHGHHGHHHHGHHHHGHGGGGGHHHHHHHHHEHHHHHGGGGHHHHHHHHHHGHGGFHHHHHHHFHFGGGGGGGHGGHHHHHHHHGGGGGGGGGHHGHGHGGGHGGHGGGHHGHGHHGHGGGGHGHHHHHHHHHHHHGHHGHGGGGGGGGHGGGGGGGFHFHHHGGFFGHHFFGHGHGHGHHFHGFFHHHHHHHFGHHHGFGFGHHGHHHHHFHHFHHGHGHFGHHHGHGGHHHGGGGGHHHHGGFGHGGGGGGGGGC4FFFFFFBBBAB
@M02197:105:000000000-AN6RF:1:1101:7032:6941 1:N:0:1
GAAGCTTGAATCTCCTCCGCTTATTGATATGCTTAAGTTCAGCGGGTAGTCCTACCTGATTTGAGGTCAAATTGTCAGAAGCTGTCTCAAAAGAGACCCTTTAGAAGCTGAACCCCATTTATAAAGCTGCTCTTCACAAATGGCGTAGATAATTATCACACCAAAGCAAGGCAACAAAGGTCCCGCTAATGCATTTCAGGAGAGCCGACTTCTGAGAAGCCCGCATACTCCCACATCCAAGCCTGATCAACAGAAAAAGCTGAAAAGGTTGAGAATTTCATGACACTCAAACAGGCATGCTCCTCGGAATACCAAGGAGCGCAAGGTGCGTTCAAAGATTCGATGATTCAC
+
CCCCCFFFFFFFGGGGGGGGGGGHHGHHHGHGHGHHHHHHHHHGGGGGGHHHHHHGHHHHHHHHGHGHHHGHHHHHHHHHHHHHHHHHHHHHHGHHHGGHHHHHHHHHHHHHGHGGGHHHHHHHHHHHHHHHHHHHHHHHGHHHGGGGGHHHHHHHHHHHHGHHHHHHGHGHHHHGHHGGGHHHHGHHHHHHHHHHHHHHHGHGGHHGGGGHHHGHHGGGGGHHHGFGHGHHGGGFGGHHHEHHHHHHHHHHHGHGHHHGHGHHEHHHHHHHHHHGFHHHHHHFDGGHHHHHHHHHHHHCGGGGGHHHHFFGHHGE2EGGHFHHGGGGHGGGGGGGGGGFFFFFFFBAA>A
@M02197:105:000000000-AN6RF:1:1101:5667:6926 1:N:0:1
GAAGCTTGAATCTCCTCCGCTTATTGATATGCTTAAGTTCAGCGGGTATCCCTACCTGATCCGAGGTCAACCTTGAAAAATAGGGGGTTTGATGGCAGGACAATTGCACACACTCCGAGCGACAAGATAAACTTACTACGCCACGGAATATGCTATGATCCGCCTTTCAATTTCAGAAGTGAGAATGCTGGCATACTCTTCTTCCACAACCAAGCAAATATGCTTGAGAGGTATTTTATGACGTTCGAACAGGCATGCCTCCCGGAATGCCAGGAGGCGCAATGTGCGTTCAAAGATTCGATGACTCAC
+
BABCCFFFFFFFGGGGGGGGGGGHHHHHGHHHHHHHHHHHHHHGGGGGHHHHHHHHHHGHHHHGGGGHHHHHHHHHHHHGHHHHGGGGGGGHGHHHHGGGHHHHHHHHHHHGGHHHGGGGGGGGHHHHHHHHHHHHHHHGGGGGHGHHGHHHHHHHHHHHHHGGHHHHHHHHHHHHHHGHHHHHHHGHHHGGHGGHGGHHGHHGGGGGHGHHHHHHHHHHGHHHHHGHHGFFHHHHHHGGHEHEHGHHHGHHHHFGGGGGGGHHHGHHHHHHGGFECGFCHGGEGGGGGGGGGFGGCFFFFFFFBBA3A
@M02197:105:000000000-AN6RF:1:1101:24841:7052 1:N:0:1
GAAGCTTGAATCTCCTCCGCTTATTGATATGCTTAAGTTCAGCGGGTAGTCCTACCTGATTTGAGGTCAAATTGTCAGAAGCTGTCTCAAAAGAGACCCTTTAGAAGCTGAACCCCATTTATAAAGCTGCTCTTCACAAATGGCGTAGATAATTATCACACCAAAGCAAGGCAACAAAGGTCCCGCTAATGCATTTCAGGAGAGCCGACTTCTGAGAAGCCCGCATACTCCCACATCCAAGCCTGATCAACAGAAAAAGCTGAAAAGGTTGAGAATTTCATGACACTCAAACAGGCATGCTCCTCGGAATACCAAGGAGCGCAAGGTGCGTTCAAAGATTCGATGACTCAC
+
CCCCCFFFBFFFGGGGGGGGGGGHHHGHHHHHHHHHGHHHHHHGGGEGGHHHHGHHHHFHHHHHGHHHHHHHHHHHHHHHHHHHHHHHHHHHHGHHHGGHHHHHHHHGHHHHHHGGGHHHHHHHHHHHHHGHHHHHHHHHHHGHGGGGGGHHHHHHHHHHHHHHHHHHHHGHHHHGHHHGHHHGGGGGHHHFHHHHHHHHHGEGHHHGGGHHGHHHHGGGGGHHHHGGHGHGGGHHGGFHHHHFHFHGHHGDEHHFGHHHHHHHHHHFHHFGHHGHHHHHHFHFGGHHHHHHHHHHHHGEGGGGHHGGHHBHHHGGGGECGHHHGGGGHGGGGGGGGFGFFFFFFFAAA>A
@M02197:105:000000000-AN6RF:1:1101:19575:7176 1:N:0:1
GAAGCTTGAATCTCCTCCCTTATTGATATGCTTAAGTTCAGCGGGTAGTCCTACCTGATTTGAGGTCAAATTGTCAGAAGCTGTCTCAAAAGAGACCCTTTAGAAGCTGAACCCCATTTATAAAGCTGCTCTTCACAAATGGCGTAGATAATTATCACACCAAAGCAAGGCAACAAAGGTCCCGCTAATGCATTTCAGGAGAGCCGACTTCTGAGAAGCCCGCATACTCCCACATCCAAGCCTGATCAACAGAAAAAGCTGAAAAGGTTGAGAATTTCATGACACTCAAACAGGCATGCTCCTCGGAATACCAAGGAGCGCAAGGTGCGTTCAAAGATTCGATGATTCAC
+
CBCCCFFFFFFFGGGGGGGGGGHHHHHHHHHHHHHHHHHHHHGGGFFGHHHHHHHHHFHHHHHGHHHHHHHHHHGHHHHFHHHHHHHHHHHHGHHHGHHHHFFHHHGHHHHHHGGGHHHHHHHHHHHHHHHHHHHHHHHHHHHGGGGGHHHHHHHHHHHHHHHHHHHHHHHHHHHHHHHHGHHHHHHGHHHHHHHHHHHHGHGGHHHGHGHHHHHHFGGGGHHHHGGHGHGGHHHGGGGHHHHHFHFHHFHFHHHHHHHHHHHHHHHHHHHHHHFEHHHEHHHHGHHHHHHHHHHHHHGGGGGHHHHHHHHHHHGGGGGHHHHGGGGGGGGGGGGGGGFFFFFFFCCCCC
@M02197:105:000000000-AN6RF:1:1101:12715:7065 1:N:0:1
GAAGCTTGAATCTCCTCCGCTTATTGATATGCTTAAGTTCAGCGGGTAGTCCTACCTGATTTGAGGTCAAATTGTCAGAAGCTGTTTCAAAAGAGACCCTTTAGAAGCTGAACCCCATTTATAAAGCTGCTCTTCACAAATGGCGTAGATAATTATCACACCAAAGCAAGGCAACAAAGGTCCCGCTAATGCATTTCAGGAGAGCCGACTTCTGAGAAGCCCGCATACTCCCACATCCAAGCCTGATCAACAGAAAAAGCTGAAAAGGTTGAGAATTTCATGACACTCAAACAGGCATGCTCCTCGGAATACCAAGGAGCGCAAGGTGCGTTCAAAGATTCGATGACTCAC
+
ABBCCFFFFFFFGGGGGGGGGGGHHHHHHHGHHHHHHGHHHHHGGGGGEHHHHHHHHHHHHHGGGHHHHFFHHHHHHHHHHHHHHHHHHHHGHGHHHGHHHHGHHHHHHHHHHHGGGHHHHHHHHHHHHHHGHHHHHHHHHGGHGGGGGHFHHHGHHHHHHGHHHHHHHHFHHHHHHHHFHHHHGHGGGHHHBHHHHHHHHGHGHHHGGGGGGHHHHGGGGGGFHGGGGGHGGHHGGGGHGGHHHFFHGHHHHHHHHHHHBHHHHHHHHFHHHGF@55HFBGEGEFEHHHFGHHHHGHGGGGCFHFGHHHGFFHCEDGCFHFFHGGEFHGGGGGGGEFGB4FFFFDBBBAB
@M02197:105:000000000-AN6RF:1:1101:20352:7241 1:N:0:1
GAAGCTTGAATCTCCTCCGCTTATTGATATGCTTAAGTTCAGCGGGTAGTCCTACCTGATTTGAGGTTAAATTGTCAGAAGCTGTCTCAAAAGAGACCCTTTAGAAGCTGAACCCCATTTATAAAGCTGCTCTTCACAAATGGCGTAGATAATTATCACACCAAAGCAAGGCAACAAAGGTCCCGCTAATGCATTTCAGGAGAGCCGACTTCTGAGAAGCCCGCATACTCCCACATCCAAGCCTGATCAACAGAAAAAGCTGAAAAGGTTGAGAAGTTCATGACACTCAAACAGGCATGCTACTCGGAATACCAAGGAGCGCAATGTGCGTTCAAAGCTTCGATGATTGAC
+
BBBCCFFFFBFFGGGGGGGGGGGHHHHHHHHGGHHFHHHHGHHGGGEFGHHHHHHGHHCGHHHHGHHHHHHHHHHHHHHGHHHHHHHHHHHHHGHHHGHHHHHGGHHHHHHGHHGGGHHHH9HHHHH;HHHGHHHHHHHFFHHHGGGGGHHGHHGHHHHHHGGHHGHHGHG:HGHHE9HHGHHHGGGGGHHGFH9HHFHFBEHGHHGGGGGGGGBFGG9GGGGGGBGGGGGGEGG*/EFGBG1FBG2GBGGDCD1GBFHGBHFGDBB02BGF@@@1A212FFD1D/1FHGEF1A112D110//E02D2B1111GGCEE0A1B3D00000B13GE1BA1111DFC13>>111
@M02197:105:000000000-AN6RF:1:1101:21436:7293 1:N:0:1
GAAGCTTGAATCTCCTCCGCTTATTGATATGCTTAAGTTCAGCGGGTATCCCTACCTGATCCGAGGTCAACCTTGAAAAATAGGGGGTTTGATGGCAGGACAATTGCACACACTCCGAGCGACAAGATAAACTTACTACGCCACGGAATATGCTATGATCCGCCTTTCAATTTCAGAAGGGAGAATGCTGGCATACTCTTTTTCCACAACCAAGCAAATATGCTTGAGAGGTATTTTATGACGCTCGAACAGGCATGCCTCCCGGAATGCCAGGAGGCGCAATGTGCGTTCAAAGATTCGATGATTCAC
+
AABCBFFFFFFFGGGFGGGGGGGHHHHHHGHHHHHHHHHHHHHGGGGGHHHHHHHHHHHFHHGGGGGHGHGHHHHGHHHHHHHHHGGGGGGFHHHHHGGFHHHHHHHHHHHGGHGHGGHGHGGHHHHHHHHHHHHHHHHGGGGHGGHHHHHHHHHHHFHHHHGGGGHHHHHHHHHHHHHHHHHGGHGHHHHHHHHHGGGG3HHGGGGGHGHGHGHHHHHHHHGFHFGFHHHHHHHHHGGGGGGHHGGHFHHHHHHGGGGGGGHGHHHHHHHHHGGGGGHHHHGGGGHGGGGGGGGGFFFFFFFFBAAAB
@M02197:105:000000000-AN6RF:1:1101:17782:7245 1:N:0:1
GAAGCTTGAATCTCCTCCGCTTATTGATATGCTTAAGTTCAGCGGGTATCCCTACCTGATCCGAGGTCAACCTTTGAAATATTTAGGGTTATTGGCAAGCCTCCACCAGGATTCTGTAGCGAGAAGAATTACTACGCTTAGAGCCTGGCAGCACCGCCACTGATTTTGAGGCCCGCCCAGAGGCGAAAAGCCCAAGACCCAGCAAGCTGGATTGGTTTAAATGACGCTCGAACAGGCATGCCCCTCGGAATACCAAGAGGCGCAATGTGCGTTCAAAGATTCGATGATTCAC
+
CBCCCFFFFFFFGGGGGGGGGGGHHHHHHHHHHHHFHHHHHHHGGGGGHHHHHHHHHHH<H:HGG//HHHHHHH::GGHH:HHHHHHHHHG8HG;;HH;HG<HHHHHHHGGHHH:H.HHH;G;GG9HHHH<H;HH9GGGGH;HGHHHHHH:GHHHGHHHHHHHHHHHHGGHGGGGHHHHHHHGGHHHHHHHGHHHHGGGHGHGHHHHHHHHHHHFFFHHHHFGGGGHHGHHHHHHGHGGGGGGGGHHHHHHHHHHHGGGGGHHHHGGGGHGGGGGGGGGGFFFFFFFCCCCB
@M02197:105:000000000-AN6RF:1:1101:12689:7396 1:N:0:1
GAAGCTTGAATCTCCTCCGCTTATTGATATGCTTAAGTTCAGCGGATAGTCCTACCTGATTTGAGGTCAAATTGTCAGAAGCTGTCTCAAAAGAGACCCTTTAGAAGCTGAACCCCATTTATAAAGCTGCTCTTCACAAATGGCGTAGATAATTATCACACCAAAGCAAGGCAACAAAGGTCCCGCTAATGCATTTCAGGAGAGCCGACTTCTGAGAAGCCCGCATACTCCCACATCCAAGCCTGATCAACAGAGAAAGCTGAAAAGGTTGAGAATTTCATGACACTCAAACAGGCATGCTCCTCGGAATACCAAGGAGCGCAAGGTGCGTTCAAAGATTCGATGATTCAC
+
AABBBFFFFFFFGGGGGEEEEGGHHHHHGHHGHGGFHHHHHHHGG?E?FHHHHGHHHHHHHHHGGHFHHGHHHHHHHHHHHHHFHHGHHHHHHAHHHGHHHHGHHHHHHHHHHHGGGGHHHHGHHHHHHGHFHHHHHHCGHHGGGGGCGHFHGHHHHHHHHGHEHHHGHHGHHHHHHGHGGFFHGGGHHHHFHHHHHHHGHGGGHFGGFGGGHHHGGGGEFGGGGGGGGGGHHGHFDGHHHFFHHGGFBGDFFHHHGBGGHGHHHHHEHHHHDGF5G@GHHGGB5GGBHHHGGAHFGFAEECAGHHHHG5HGHHGGGEGGHHHHECCE4BGBBCFFGGBCFFDFFFA??AA
@M02197:105:000000000-AN6RF:1:1101:20346:7398 1:N:0:1
GAAGCTTGAATCTCCTCCGCTTATTGATATGCTTAAGTTCAGCGGGTAGTCCTACCTGATTTGAGGTCAAATTGTCAGAAGCTGTCTCAAAAGAGACCCTTTAGAAGCTGAACCCCATTTATAAAGCTGCTCTTCACAAATGGCGTAGATAATTATCACACCAAAGCAAGGCAACAAAGGTCCCGCTAATGCATTTCAGGAGAGCCGACTTCTGAGAAGCCCGCATACTCCCACATCCAAGCCTGATCAACAGAAAAAGCTGAAAAGGTTGAGAATTTCATGACACTCAAACAGGCATGCTCCTCGGAATACCAAGGAGCGCAAGGTGCGTTCAAAGATTCGATGATTCAC
+
AA@A3CFBFFFFGCFCGG?AECGHGGFFHCHHHFHHGFGFFHFGGCFGGHGHFHHGHHEHHH5FFFGHHFHHHHHGFFDGCFHHHHHHGHGHHGHHGFHEHHHHFHFFFFGHFEGGFFHHHHGGHGGGFGGHHHHHHHHHHGGHGGGGGHHHGHHHHGHHHHHHFGHHGHFGHHHHHHHHFGHGHGHHEHHFHHHHHHHHHGGGGGHHGHHFGHHHHGGGFGHHHHGGHGHGGGHFGGHHHEHHHHGHHHHHHHHHHHHHHHHHHHHFHHHHHHHGHGHHHHHHHGGHHHHHHHHGHHHGGGGGHHHHHHHGHHHGGGGGHHHHGGGGHGGGGGGGGGGFFFFFFFAACBB
@M02197:105:000000000-AN6RF:1:1101:10995:7318 1:N:0:1
GAAGCTTGAATCTCCTCCGCTTATTGATATGCTTAAGTTCAGCGGGTAGTCCTACCTGATTTGAGGTCAAATTGTCAGAAGCTGTCTCAAAAGAGACCCTTTAGAAGCTGAACCCCATTTATAAAGCTGCTCTTCACAAATGGCGTAGATAATTATCACACCAAAGCAAGGCAACAAAGGTCCCGCTAATGCATTTCAGGAGAGCCGACTTCTGAGAAGCCCGCATACTCCCACATCCAAGCCTGATCAACAGAAAAAGCTGAAAAGGTTGAGAATTTCATGACACTCAAACAGGCATGCTCCTCGGAATACCAAGGAGCGCAAGGTGCGTTCAAAGATTCGATGATTCAC
+
CCCBBFFFFFFFGGGGGGGGGGGHHHGHHHHHHHHHHHHHHHHGGGGGGHHGHHHHHHHHHHFHGHHHHHHHHHHHHHHHHHHHHHHHHHHHHGHHHGGHHHHHHHHHHHHHHHGGGHHHHHHHHHHHHHHHHHHHHHHHHHGHGGGGGHHHHHHHHHHHHHHHHHHHHHGHHHHHHHHHHHHHGGGHHHHHHHHHHHHHHGHGGGHHGHHHHHHGHGGGGGHHHGGGGGHGHHHHGGHHGHFHFHHHHHHHFHHHHHHHGHHHHHHHHHHHHHHHHHHHHHHHHGFHHFHHHHHHHHGGGGGGHHHHGHFGHHHGGGGGHHGHGGGGHGGGGGGGGGGFFFFFFFCCCBA
@M02197:105:000000000-AN6RF:1:1101:16802:7416 1:N:0:1
GAAGCTTGAATCTCCTCCGCTTATTGATATGCTTAAGTTCAGCGGGTAGTCCTACCTGATTTGAGGTCAAATTGTCAGAAGCTGTCTCAAAAGAGACCCTTTAGAAGCTGAACCCCATTTATAAAGCTGCTCTTCACAAATGGCGTAGATAATTATCACACCAAAGCAAGGCAACAAAGGTCCCGCTAATGCATTTCAGGAGAGCCGACTTCTGAGAAGCCCGCATACTCCCACATCCAAGCCTGATCAACAGAAAAATCTGAAAAGGTTGAGAATTTCATGACACTCAAACAGGCATGCTCCTCGGAATACCAAGGAGCGCAAGGAGCGTTCAAAGATACGATGATTCAC
+
BABABFFFF4FFGGGGGFGGGGFHHHGHHHHHGHHAGHHHHHCFFGGCGGFHFHHHHGFHHHHFGGHHEFHHHHHHHGFHFFFGHHHHFHHGHGHHFGHHGHGHHHHHHHHHHEFGGHHHGHFHHHGHH:HGHHHGHGFHHGHFGF?DGHHH9HGHHHFHHFHHFHHHHHGHHHGGEGHHH;HHHFGGGHGGHH&HGH6HHEEGEHGGCGGGFFFFFCFFFGABBD9FGGGGGGDF?/B>01DB@B@122FE>@1212222GBB10E02FD2@D@@12BD2211GFD0FGGAA1GF1F/B/ECFG22BB1B11FA0CE00B11G00001113GA3GFB111DFD@@111>1
@M02197:105:000000000-AN6RF:1:1101:17641:7556 1:N:0:1
GAAGCTTGAATCCCTCCGCTTATTGATATGCTTAAGTTCAGCGGGTAGTCCTACCTGATTTGATGTCAAATTGTCAGAAGCTGTCTCAAAAGAGACCCTTTAGAAGCTGAACCCCATTTATAAAGCTGCTCTTCACAAATGGCGTAGATAATTATCACACCAAAGCAAGGCAACAAAGGTCCCGCTAATGCATTTCAGGAGAGCCGACTTCTGAGAAGCCCGCATACTCCCACATCCAAGCCTGATCAACAGAAAAAGCTGAAAAGGTTGAGAATTTCATGACACTCAAACAGGCATGCTCCTCGGAATACCAAGGAGCGCAAGGTGCGTTCAAAGATTCGATGATTCAC
+
CBCCCFFFFFFFGGGGGGGGGGHHHHHHHHHHHHGHHHHHHHGGGFGGHHHHHHHHHHHHHHGHHHHHHHHHHHHHHHHFHHHHHHHHHHHHGHGHGHHHHHHHHHHHHHHHHGGGHHHHHHHHHHHHHHHHHHHHHHHHHHHGGGGGHHHHHHHHHHHHHHHHHHHHHGHHHHHHHHGHHHHHHGHHHHHHHHHHHHHHGHGHHHGGHGHHGHHHGGGGGHHHHGGHGHHGHHGGGHHHGHHHHHHHHHGHHHHHHHHGHHGHHHHHHHHHHHHGHHHGHHHHGGHHHHHHHHHHHGGGGGGHHHHHHHHHHHGGGGGHHHHGGGGHGGGGGGGGGGFFFFFFFCCCCC
@M02197:105:000000000-AN6RF:1:1101:25151:7556 1:N:0:1
GAAGCTTGAATCTCCTCCGCTTATTGATATGCTTAAGTTCAGCGGGTAGTCCTACCTGATTTGAGGTCAAATTGTCAGAAGCTGTCTCAAAAGAGACCCTTTAGAAGCTGAACCCCATTTATAAAGCTGCTCTTCACAAATGGCGTAGATAATTATCACACCAAAGCAAGGCAACAAAGGTCCCGCTAATGCATTTCAGGAGAGCCGACTTCTGAGAAGCCCGCATACTCCCACATCCAAGCCTGATCAACAGAAAAAGCTGAAAAGGTTGAGAATTTCATGACACTCAAACAGGCATGCTCCTCGGAATACCAAGGAGCGCAAGGTGCGTTCAAAGATTCGATGACTCAC
+
CCCCCFFFFFFFGGGGGGGGGGGHHHHHHHHHHHHHHHHHHHHGGGGGGHHHHHHHHHHHHHHHGHHHHHHHHHGHHHHHGGHHHHHHHHHHGGHHHGHHHHHHHHHHHHHHHHGGGHHHHHHHHHHHHHHHHHHHHHHGHHHHGGGGGHHHHHHHHHHHHGHHHHHHHHHHHHHHHHHHHHHHHGHHHHHHHHHHHHHHHGHGHHHHHGGGHHHHHGGGGGHGHGGGHGHGGGGHGGHHHGHHHHHHHGHHHHGHHGHHHHHHHHHHHHHHHHHHHFHGHHHHGGHGGGFHHHHGHHHGGGGGHHGHHBBHFHHGGGGGHHHHGGGGGGGGGGGGGGGFFFFFFFBCAA?
@M02197:105:000000000-AN6RF:1:1101:4744:7310 1:N:0:1
GAAGCTTGAATCTCCTCCGCTTATTGATATGCTTAAGTTCAGCGGGTAGTCCTACCTGATTTGAGGTCAAATTGTCAGAAGCTGTCTCAAAAGAGACCCTTTAGAAGCTGAACCCCATTTATAAAGCTGCTCTTCACAAATGGCGTAGATAATTATCACACCAAAGCAAGGCAACAAAGGTCCCGCTAATGCATTTCAGGAGAGCCGACTTCTGAGAAGCCCGCATACTCCCACATCCAAGCCTGATCAACAGAAAAAGCTGAAAAGGTTGAGAATTTCATGACACTCAAACAGGCATGCTCCTCGGAATACCAAGGAGCGCAAGGTGCGTTCAAAGATTCGATGACTCAC
+
BBBBBFFFFFFFGGGGGGGGGGGHGHGHGG5GGHHBFGHGHHHGGGEA1FEFHFFHHHFHHEFHGHGHFHHFHHHFFHGHHHHBFGHHFFFHHGHHHGHHHHHHHHHGHHGHFHGGGHHGHHFHGGHHHGHHEHHHHHHFHHGHGGGGGHHGHHHGGGHHHHHHEHHHHHHHHGHFFHHGFGGHHHGGGHHHGHHHHHHGHGHDEGHGGHHGHHHGFFFGEEGGGGGGHGFGFGFHGGHFHHHHGHHHHHGFGGHFFHHGGHHFGGFGFHGHGFF5FGGBHGGB5FAHEHGHFCFHGHHFC?FGFHDGF5FHHFG2EGFGFGB4EFCGHGCGFGGFGGGFFFFFFFA@BAA
@M02197:105:000000000-AN6RF:1:1101:16717:7469 1:N:0:1
GAAGCTTGAATCTCCTCCGCTTATTGATATGCTTAAGTTAAGCGGGTAGTCCTACCTGATTTGAGGTCAAATTGTCAGAAGCTGTCTCAAAAGAGACCCTTTAGAAGCTGAACCCCATTTATAAAGCTGCTCTTCACAAACGGCGTAGATAATTATCACACCAAAGCAAGGCAACAAAGGTCCCGCTAATGCATTTCAGGAGAGCCGACTTCTGAGAAGCCCGCATACTCCCACATCCAAGCCTGATCAACAGAAAAAGCTGAAAAGGTTGAGAATTTCATGACACTTAAACAGGCATGCTCCTCGGAATACCAAGGAGCGCAAGGTGCGTTCAAAGATTCGATGACTC
+
CCCCCFFFFFFFGGGGGGGGGGGHHHGHHHHHHHHHHHHHHHHGGGGGGHHHHHHHHHHHHHHHGHHHHHHHHHHHHHHHHHHHGHHHHHHHHGHHHGHHHHHHHHHHHHHHHHGGGHHHHHHHHFHHHHHGGHHHHHHHHGGGGGGGGHHHHHHHHHHHHHHHHHHHGHHHHHHHHHGHHHHHHHHHHHHHHHHHHHHHHGHGHHHHGGGGHGHHHGGGGGHHGGGGFFFGGHHGGGHHHHGGHHHHHGHHHHGHHHFHHHHHGHHHHHHHHHHFFHHHGHHHHHFFHGHHFFHHHHEDC?GEEHFGF53HHHGGGGGGHHHHGGGGGGGGGGFGGFFFFFFFAAA3A
@M02197:105:000000000-AN6RF:1:1101:26743:7540 1:N:0:1
GAAGCTTGAATCTCCTCCGCTTATTGATATGCTTAAGTTCAGCGGGTAGTCCTACCTGATTTGAGGTCAAATTGTCAGAAGCTTTCTCAAAAGAGACCCTTTAGAAGCTGAACCCCATTTATAAAGCTGCTCTTCACAAATGGCGTAGATAATTATCACACCAAAGCAAGGCAACAAAGGTCCCGCTAATGCATTTCAGGAGAGCCGACTTCTGAGAAGCCCGCATACTCCCACATCCAAGCCTGATCAACAGAAAAAGCTGAAAAGGTTGAGAATTTCATGACACTCAAACAGGCATGCTCCTCGGAATGCCAAGGAGCGCAAGGTGCGTTTAAAGATTCGATGATTCAC
+
>1AAA1DFF@DF3GFBGGCEEGCF33BFGDD3D3A1FFFHHHGG?/EEEHF2GGHHFFFA2EDGCGAFG1DGHHF2GHHF11B111DBEEF1G/EGBFFFHHHFFFFBCGG1F/>?EG:BF6GE2CFFGHHB1BFGB>F0F:F?EFFGGFGFGFGFFBHHHGHGFCFCF0C<CF:CFHHH<>1A>@BF<1=1F<?DGF<<GEE@GGDG@CBBFGHGFC<>/?99:BEGFGHGFFB1EGG>B112BFBFHGGF011@@1@222F11F0GF2EHGF2D12@FF2@1FF1AA11111BBHF/A////GBF1110GAAFGFE?E1DFA0A0ACGG3B3GF1EFBCDB133>1>>1
@M02197:105:000000000-AN6RF:1:1101:21025:7565 1:N:0:1
GAAGCTTGAATCTCCTCCGCTATTGATATGCTTAAGTTCAGCGGGTAGTCCTACCTGATTTGAGGTCAAATTGTCAGAAGCTGTCTCAAAAGAGACCCTTTAGAAGCTGAACCCCATTTATAAAGCTGCTCTTCACAAATGGCGTAGATAATTATCACACCAAAGCAAGGCAACAAAGGTCCCGCTAATGCATTTCAGGAGAGCCGACTTCTGAGAAGCCCGCATACTCCCACATCCAAGCCTGATCAACAGAAAAAGCTGAAAAGGTTGAGAATTTCATGACACTCAAACAGGCAGGCTCCTCGGAATACCAAGGAGCGCAAGGTGCGTTCAAAGATTCGATGATTCAC
+
AA?AB4D4FBDBAGFD4GCGGGGHFHHFHHCGBEFFDDBGGHGGGE21GFHHFFHHH3FFHHHGGHHGHHHHGGHHHHHHEGHDGFHHHD3GFHBGEHHHHEFHFDHHHFBGHEDDFHHBG?FGHEGHH7HFHFGGHHEHF?FCGGGFGFGFEBFGGHHHGHGGFHHHFGFF:FG<0GHHHHFGGGHHHHGDGHHHHHHFGFDEHFCHGGHGHHGFCFFFGGGGGEFFGGFGGGGGGG00BD2BBHHEHGHHBHFHGBF2GFFFHHHGFHGDBGF1HGBFHEFBCFHGB1EB0E0A//?EEA/EDB2DBGGDAFAEECECDBFEA001BGBBFEBGG1FF@3FDB11111
@M02197:105:000000000-AN6RF:1:1101:27307:7645 1:N:0:1
GAAGCTTGAATCTCCTCCGCTTATTGATATGCTTACTTCCTCTAAATGACCAGGCTCCTCCGCTTATTGATATGCTTACTTCCTCTAAATGACCAAGATCCTCCGCTTATTGATATGCTTAAGTTCAGCGGGTATCCCTACCTGATCCGAGGTCAACCTTTGAAATATTTAGGGTTATTGGCAAGCCTCCACCAGGACTCTGTAGCGAGAAGAATTACTACGCTTAGAGCCTGGCAGCACCGCCACTGATTTTGAGGCCCGCCCAGAGGCGAAAAGCCCAAGACCCAGCAAGCTGGATTGGTTTAAATGACGCTCGAACAGGCATGCCCCTCGGAATGCCAAGGGGCGCAATGTGCGTTCAAAGATTCGATGATTCAC
+
ABCCBFFBFFFFGGGGGGGGGCGHHHHGHHGGHHHHHHHHHHHHHHHHHHHHBFHHGGHHHGGGGGHHGGHHHHHHHHHHHHHHHHHHHHEHHHHHHHHHHGGHGGGGGHHHGHHHHGGHGHHGHHHFHGGGGGFHHHHHHHGHHHHFFG9GDHGHH:HHHHFHHH:HHHHGGGGGHH:HGHHH:HG<HHHHHHEEHHHHHG:HHHGG;GG:GGBFGG;GGGG8GGGGGGGGGGG0-:-GGGGHHHGHHHGHHHGGFGGGEHHGHFGGGGHHHGHGGHHHHFGGHFHHFFGHHGHHHEGHHHGGHHHGGGGFHHGHHHHHHHHEGGGGFFGGHGHGHHHFGEGGGGGHHGHGGE?GGGGGGGGGGFBFFFFFFBBBBA
@M02197:105:000000000-AN6RF:1:1101:22481:7765 1:N:0:1
GAAGCTTGAATCTCCTCCGCTTATTGATATGCTTAAGTTCAGCGGGTATCCCTACCTGATCCGAGGTCAACCTTTGAAATATTTAGGGTTATTGGCAAGCCTCCACCAGGACTCTGTAGCGAGAAGAATTACTACGCTTAGAGCCTGGCAGCACCGCCACTGATTTTGAGGCCCGCCCAGAGGCGAAAAGCCCAAGACCCAGCAAGCTGGATTGGTTTAAATGACGCTTGAACAGGCATGCCCCTCGGAATGCCAAGGGGCGCAATGTGCGTTCAAAGATTCGATGATTCAC
+
AABBBFFFFFFFGGGGGGGGGGGHHHHHHHHHHHHHHHHHHHHGGGEGHHHHHHHH:<<HHHHGGGGHHHHHHH:HH9HHHHHHHHH:HFFG:HHHHHGGG<HH;HHHH9HHHHHG;HHHGE:GG:HHHHHH;;H:GG;;H<HHH:H99HGGHHHGHHHHHHGHHHGHGGGGGGHHHGHHHHGGHHHHHHHGHHHGGGHHHHHHHGGFHGHHHHGFFHHHHFFGGHGFHHHHHHGFHGGGGGGEEHHGHHFHGHHHGGGGGHHHHGGGGHGGFGGGGGGGFFFFFFF?AA?A
@M02197:105:000000000-AN6RF:1:1101:19469:7769 1:N:0:1
GAAGCTTGAATCTCCTCCGCTTATTGATATGCTTAAGTTCAGCGGGTATCCCTACCTGATCCGAGGTCAACCTTGAAAAATAGGGGGTTTGATGGCAGGACAATTGCACACACTCCGAGCGACAAGATAAACTTACTACGCCACGGAATATGCTATGATCCGCCTTTCAATTTCAGAAGGGAGAATGCTGGCATACTCTTCTTCCACAACCAAGCAAATATGCTTGAGAGGTATTTTATGACGCTCGAACAGGCATGCCTCCCGGAATGCCAGGAGGCGCAATGTGCGTTCAAAGATTCGATGATTCAC
+
BCCCBFFFFFFFGGGGGGGGGGGHHHHHHHHHHHHHHHHHHHHGGGGGHHHHHHHHHHHHHHHGGGGHHHHHHHHFHGHHHGHHHGGGGGGHHHGHHGGGHHHHHHHHHHGGGHHHHGHGHGGGHHHHHFHHHHHHHHHGGGHGHHHHHHHHHHHHHHHHGHGHGGHHHHHHHHHHHHGHHHHHHHGHHHHHHHHHHHHHHGHGGGGGGGHGHGHGHHGHHHHFHHHHGHFHHGFGGHGGGCGHHGHHHHHHHHHGGGEEFGHHHHHHHHGHHGGGGGGHHHGGGGHGGGFGGGGGGFBFFFFFBBBAA
@M02197:105:000000000-AN6RF:1:1101:5673:7796 1:N:0:1
GAAGCTTGAATCTCCTCCGCTTATTGATATGCTTAAGTTCAGCGGGTAGTCCTACCTGATTTGAGGTCAAATTGTCAGAAGCTGTCTCAAAAGAGACCCTTTAGAAGCTGAACCCCATTTATAAAGCTGCTCTTCACAAATGGCGTAGATAATTATCACACCAAAGCAAGGCAACAAAGGTCCCGCTAATGCATTTCAGGAGAGCCGACTTCTGAGAAGCCCGCATACTCCCACATCCAAGCCTGATCAACAGAAAAAGCTGAAAGGGTTGAGAATTTCATGACACTCAAACAGGCATGCTCCTCGGAATACCAAGGAGCGCAAGGTGCGTTCAAAGATTTGATGATTCAC
+
CCCBCFFFFFFFGGGGGGGGGGGHHHGHHFHHHHHHHHHHHGHGGGGGGHHHHHHHHHHHHHHHGHHHHHHHHGHHHHHHHHHHHHHHGHHHGGHHHGHHHHHGHHGHHHHHGHGGGHHHHHHHHHHHHEHHHHHHHHHHHHGHGGGGGHHHHHGHHHHHHGHHHGHHHHHHHHHHHHHHGGHHHGHHHHHHHHFHHHHHHGHGHHGGGHGGHGHHHGGGGGGGGGGGGGGGGGEHGGGHHHFGHFGHFFGGHHHHHHHHHHHHHEAFFHGHFHHHFFFFFHHHFGHHHFHHHHHHGEGGGGGGHHGHFGBHHHG??GGGHHHGEFGGHGGGGGGGGGEBFFFFFFBBBA?
@M02197:105:000000000-AN6RF:1:1101:7844:7849 1:N:0:1
GAAGCTTGAATCTCCTCCGCTTATTGATATGCTTAAGTTCAGCGGGTATCCCTACCTGATCCGAGGTCAACCTTTGAAATATTTAGGGTTATTGGCAAGCCTCCACCAGGACTCCGTAGCGAGAAGAATTACTACGCTTAGAGCCTGGCAGCACCGCCACTGATTTTGAGGCCCGCCCAGAGGCGAAAAGCCCAAGACCCAGCAAGCTGGATTGGTTTAAATGACGCTCGAACAGGCATGCCCCTCGGAATGCCAAGGGGCGCAATGTGCGTTCAAAGATTCGATGACTCAC
+
CCDDDFFFFFFFGGGGGGGGGGGHHHHHHHHHHHHHHHHHHHHGGGGGHHHHHHHHHHHHHHHGGGGGHHHGH:H:HHHHHHHHHHHHHHHH:HHHH<GHGHHHHHHHHGHH<HHGHHGGGCGGG:HHHH<HH<HGGGGGHGHHH:HHHH:GHHHGHHHGHHHHHHHHGGHGGGHHGHHHHHGGHGHHHHHGHGHHHGHHGHHHHHHFHHHHHHHHFHHHHGGGGGHHGHGFHHHGHHGGGGGGGHHHHHHGHHHHGGGGGHHHHGGGGHGGGGGGGGGGFFFFFFFCBCCB
@M02197:105:000000000-AN6RF:1:1101:10351:7784 1:N:0:1
GAAGCTTGAATCTCCTCCGCTTATTGATATGCTTAAGTTCAGCGGGTATCCCTACCTGATCCGAGGTCAACCTGATAAAAAATATTTGGGTTTTGGCAAGCAACTCGTAAGGTTCCGTCGCGAGAGAATTACTACGCGTAGAGCTTACGAGCACCGCCACTGATTTTAAGAGCCGCTGGTCGCGAACTCCAATACCAAGCGTAGGCTTGAGTGGTTATAATGACGCTCGAACAGGCATGCCCTTCGGAATACCAAAGGGCGCAATGTGCGTTCAAAGATTCGATGACTCAC
+
CCDDCFFFFFFFGGGGGGGGGGGHHHHHCHHHHHHHHHHHHHGGGGGGHHHHHHHHHHH<HHHGGGGHHHHH:<H<HHHHHGHHHHHHHGGGG8HGHHGGHHHHHHGHGHHHE<HHG<HGGGGGGGGHHHHHHH<GGGGGGGHHHHHHGGGGGHHGHHHHHHHHHHHHHHGGGGHHGGGGGGGHHHHHHFFGGFGGGGGGHGHGHHHHHHGHHHHHHHHHGGGGGHGGHHHHHHHHHGGGGGGGHHHHHHGHHHHGGGGGHFHHFFEGHGGGGGGGGGGFFFFFFFCCCBC
@M02197:105:000000000-AN6RF:1:1101:11004:7948 1:N:0:1
GAAGCTTGAATCTCCTCCGCTTATTGATATGCTTAAGTTCAGCGGGTAGTCCTACCTGATTTGAGGTCAAATTGTCAGAAGCTGTCTCAAAAGAGACCCTTTAGAAGCTGAACCCCATTTATAAAGCTGCTCTTCACAAATGGCGTAGATAATTATCACACCAAAGCAAGGCAACAAAGGTCCCGCTAATGCATTTCAGGAGAGCCGACTTCTGAGAAGCCCGCATACTCCCACATCCAAGCCTGATCAACGGAAAAAGCTGAAAAGGTTGAGAATTTCATGACACTCAAACAGGCATGCTCCTCGGAATACCAAGGAGCGCAAGGTGCGTTCAAAGATTCGATGACTCAC
+
CCCCCFFFFFFFGGGGGGGGGGGHHGHHGHHHHHHHHHHHHHHGGGGGGHGHHGHHHGHHHHHHGHHHHHHHHGHHHGHHHHHHHHHHHHHGFGHHHGHHHHHGHHHHHHHHHHGGGHHGGHHHHHHHHHHHHHHHHHHGFHGHGGGGGHHHHHHHHHHHHHHHHHHHGHHHHHHHHHHGHHFHHHFHHHHHHHHHHHHHHGHGGHHHHGGGGHHHHGGGGGHHHHGGGGGHHHHHGGHEHGHHHGHGHHGHHFHFGEHGGHHHHHHFHHHHHHHHHGHFFHHFDGHHHHHHHHHHHHHGECCGHHHHFFFHGHHGDGGGHHGHGGGGHGGGGGGGGGGFFFFFFFBBAAB
@M02197:105:000000000-AN6RF:1:1101:20929:8027 1:N:0:1
GAAGCTTGAATCTCCTCCGCTTATTGATATGCTTAAGTTCAGCGGGTAGTCCTACCTGATTTGAGGTCAAATTGTCAGAAGCTGTCTCAAAAGAGACCCTTTAGAAGCTGAACCCCATTTATAAAGCTGCTCTTCACAAATGGCGTAGATAATTATCACACCAAAGCAAGGCAACAAAGGTCCCGCTAATGCATTTCAGGAGAGCCGACTTCTGAGAAGCCCGCATACTCCCACATCCAAGCCTGATCAACAGAAAAAGCTGAAAAGGTTGAGAATTTCATGACACTCAAACAGGCATGCTCCTCGGAATACCAAGGAGCGCAAGGTGCGTTCAAAGATTCGATGATTCAC
+
CCCCCFFFFFFFGGGGGGGGGGGHHHHGHHHHHHHHHHHHHHHGGGGGGHHHHHHHHHHHHHHHGHHHHHHHHHHHHHHHHHHHHHHHHHEHHGHHHGHHHHHGHGHHHHHHHHGGGHHHHHHHHHHHHHHHHHHHHHHGHHHHGGGGGHHHHHHHHHHHHGHHHHHHHGHHHHHHHHHHHHHHGHGHGHHHHHHHHHHHHGHGHHHHGHGHHHHHHGGGGGHGHGGGHGHGGGHGGGHHHGHHHGHHHHHHHHHHHHHHHHHHGHHHHHHHHHHFHFHHGHHHGGHHHHHHHHGHHHFEFGGGHHHHHHHHHHHGGGGGHHHHGGGGHGGGGGGGGGGFFFFFFFCBAAA
@M02197:105:000000000-AN6RF:1:1101:21141:7971 1:N:0:1
GAAGCTTGAATCTCCTCCGCTTATTGATATGCTTAAGTTCAGCGGGCAGTCCTACCTGATTTGAGGTCAAATTGTCAGAAGCTGTCTCAAAAGAGACCCTTTAGAAGCTGAACCCCATTTATAAAGCTGCTCTTCACAAATGGCGTAGATAATTATCACACCAAAGCAAGGCAACAAAGGTCCCGCTAATGCATTTCAGGAGAGCCGACTTCTGAGAAGCCCGCATACTCCCACATCCAAGCCTGATCAACAGAAAAAGCTGAAAAGGTTGAGAATTTCATGACACTCAAACAGGCATGCTCCTCGGAATACCAAGGAGCGCAAGGTGCGTTCAAAGATTCGATGATTCAC
+
CCCCCFFFFFFFGGGGGGGGGGGHHHHHHHHHHHHHHHHHGHHGGGGGGHHHHHHHHHHHHHHHGHHHHHHHHHHHHHHHHHHHHHHHHHHHHGHHHGHHHHHHHHHHHHHHHHGGGHHHHHHHHHHHHHHHHHHHHHHGHHHHGGGGGHHHHHHHHHHHHHHHHHHHHHGHHHHHHHHHHHHHGHHHHHHHHHHHHHHHHGHGHHHGGGGHGGGHHFGGGGGGHHGGHGHHGHHGGGHHHHHHHHHHHHHHHHHHHHHHEHHHHHHHHHHHHHHHHHHHHHHHHGHHHHHHHHFEHHHGGGGGHHHGHGBHHHHGGGGGHHHHGGGGHGGGGGGGGGGFFFFFFFBBBAB
@M02197:105:000000000-AN6RF:1:1101:11867:8026 1:N:0:1
GAAGCTTGAATCTCCTCCGCTTATTGATATGCTTAAGTTCAGCGGGTAGTCCTACCTGATTTGAGGTCAAATTGTCAGAAGCTGTCTCAAAAGAGACCCTTTAGAAGCTGAACCCCATTTATAAAGCTGCTCTTCACAAATGGCGTAGATAATTATCACACCAAAGCAAGGCAACAAAGGTCCCGCTAATGCATTTCAGGAGAGCCGACTTCTGAGAAGCCCGCATACTCCCACATCCAAGCCTGATCAACAGAAAAAGCTGAAAAGGTTGAGAATTTCATGACACTCAAACAGGCATGCTCCTCGGAATACCAAGGAGCGCAAGGTGCGTTCAAAGATTCGATGACTC
+
BBBBBFFFFFFF5FFGBEEFGGEGBHFGHHBF6F5AFDFGFGHF?EAAFBBFG5FHHH3FGHBGE2FGHGHFHHEGHH5GHFHCFGFFHF333FHHFFHFHHGGHHHHHHEFFHGGGGHHGGHGGHHHHHHHGGGHHFFAGFFFGGGGGHHHGHGHHFHHHHHHGHHHFHEHHGEHFGHFDGFFGGGGGHGFFGGGGHHGBEFGHHGGCGFHGHHHGCGGGGHGGGDFHGHFGFGGGCBHFFHFGDFHHGHHGHFFBFHGBFHGHHFHFDHHGHGFFB55AGF3AA53FB3GEFFFDHAA?EC?FFBHFGGGHHGGGGEAFFGHFCGGGGDD5GGFGFFFBFFFAAA?A
@M02197:105:000000000-AN6RF:1:1101:5927:8136 1:N:0:1
GAAGCTTGAATCTCCTCCGCTTATTGATATGCTTAAGTTCAGCGGGTATCCCTACCTGATCCGAGGTCAACCTTGAAAAATAGGGGGTTTGATGGCAGGACAATTGCACACACTCCGAGCGACAAGATAAACTTACTACGCCACGGAATATGCTATGATCCGCCTTTCAATTTCAGAAGGGAGAATGCTGGCATACTCTTCTTCCACAACCAAGCAAATATGCTTGAGAGGTATTTTATGACGCTCGAACAGGGATGCCTCCCGGAATGCCAGGAGGCGCAATGTGCGTTCAAAGATTCGATGATTCGC
+
A?ABBFFF@FFFFGGG4GGGFGFHHHGHHHHGHHGHGFGHHCGFG?EEFHHHGGHGHHHHHHHGGGGHHGHHHHHHHHBGGHHHFGGFGGGHGFFHHGGFHGHHHGHHHHHGGHHHGGGGHGGGGGHHHHGHHGHFHHHGGGGHGGGEGHHHHHHHHHHHFGGGGGHHHHHHFGHHHHHHHHGGGGGEGHFGGGFGFGGGGGGGGGGHGGFHFGHFFFFGFGFFFHHGFFF1BBFFBHGEEE?>//DBBGCFA0HEEEA/CCFBGAEFHGFACE0EE0E1BFEAEAGBGGBB3GEGF1B33FA@A>>11
@M02197:105:000000000-AN6RF:1:1101:25231:8252 1:N:0:1
GAAGCTTGAATCTCCTCCGCTTATTGTATGCTTAAGTTCAGCGGGTAGTCCCACCTGATTTGAGGTCAAATTGTCAGAAGCTGTCTCAAAAGAGACCCTTTAGAAGCTGAACCCCATTTATAAAGCTGCTCTTCACAAATGGCGTAGATAATTATCACACCAAAGCAAGGCAACAAAGGTCCCGCTAATGCATTTCAGGAGAGCCGACTTCTGAGAAGCCCGCATACTCCCACATCCAAGCCTGATCAACAGAAAAAGCTGAAAAGGTTGAGAATTTCATGACACTCAAACAGGCATGCTCCTCGGAATACCAAGGAGCGCAAGGTGCGTTCAAAGATTCGATGATTCAC
+
CCDDCFFFFFFFGGGGGGGGGGGHHHHHHHHHHHHHHHHHHHGGGFGGHHHHHHGHHHHHHHHGHHHHHHHHHHHHHHHHHHHHHHHHHHHHGHHHGHHHHHHHHHHHGHHHHGGGHHHHHHHHHHHHHHHHHHHHHHHHHHHGGGGGHHHHHHHHHHHHHHHHHHHHHGHHHHHHHHHHHHHHGHHHHHHHHHHHHHHHGHGHHHHGHGHGHHHHGGGGGGHHHGGHGHHHHHGGGHHGHHHHHHHHHHGHHHHHGHHHHHHHHHHHHHHHGHHHHHGHHHHGGHHHHHHGHHHHHG?GGGGHHHHHHDHGHHGGGGGHHGHGGGGGGGGGGGGGGGFFFFFFFBBBBC
@M02197:105:000000000-AN6RF:1:1101:8549:8327 1:N:0:1
GAAGCTTGAATCTCCTCCGCTTATTGATATGCTTAAGTTCAGCGGGTAGTCCTACCTGATTTGAGGTCAAATTGTCAGAAGCTGTCTCAAAAGAGACCCTTTAGAAGCTGAACCCCATTTATAAAGCTGCTCTTCACAAATGGCGTAGATAATTATCACACCAAAGCAAGGCAACAAAGGTCCCGCTAATGCATTTCAGGAGAGCCGACTTCTGAGAAGCCCGCATACTCCCACATCCAAGCCTGATCAACAGAAAAAGCTGAAAAGGTTGAGAATTTCATGACACTCAAACAGGCATGCTCCTCGGAATACCAAGGAGAGCAAGGTGCGTTCAAAGATTCGATGATTCAC
+
BABCCFFFFFFFGGGGGGGGGGGHHHHHHHFHHGHHHHHHHHHGGGGFGHHHHHHHHHHHHHHHGHHHHHHHHGHHHHHHHHHHHHHHHHHHHGHHHGHHHHHGHHHHHHHHHHGGGHHHHHHHHGHHHHHHHHHHHHHHHHGHGGGGHHHHHHHHHHHHHGHHHHHHHHHHHHHHHHGHHHHGHHHGHHHHHHHHHHHHHGHGHHHHHHGGHHHHHGGGGGHHHHGGHGHGGHHHGGHHHHHGHHHHHHHHHHHHHHGHHHHHHHHHGHHHHHGHGHGHHGHGFGHHHHHHHHHHGHHGGGFGHHGHGHHGGHHGHGHHHHFHGGGGHGGGGGGGGGGFFFFFFFABAAA
@M02197:105:000000000-AN6RF:1:1101:16272:8435 1:N:0:1
GAAGCTTGAATCTCCTCCGCTTATTGATATGCTTAAGTTCAGCGGGTAGTCCTACCTGATTTGAGGTCAAATTGTCAGAAGCTGTCTCAAAAGAGACCCTTTAGAAGCTGAACCCCATTTATAAAGCTGCTCTTCACAAATGGCGTAGATAATTATCACACCAAAGCAAGGCAACAAAGGTCCCGCTAATGCATTTCAGGAGAGCCGACTTCTGAGAAGCCCGCATACTCCCACATCCAAGCCTGATCAACAGAAAAAGCTGAAAAGGTTGAGAATTTCATGACACTCAAACAGGCATGCTCCTCGGAATACCAAGGAGCGCAAGGTGCGTTCAAAGATTCGATGATTCAC
+
BABBCFFFFFFFGGGGGGGGGGGHHHHGGHHGHHHHHHHHHGHGGGFGGHHHHHHGHGHHHHHHGHGHHHHHGHHHHHHHHHHHHHHHHHHGHGHHHGHHHHHHHHGHHHHHHHGGGHHHHHHHHHHHHHHHHHFHHHHHHHHHGGGGGHHGHHHHHHHHHGHHHHHHHHHHGGHHHHHGHHHHHHGHHHHHHHHHHHHHHGGGHHHFGHHGHGHHGGGGGGHGHGEFHGHHHHHHFGHHHHHHFHHHGFGHHHHHHFHGHHHGGHHHHHHHHHG5DEHGHHHHGGGHHHHHHHHFHHHCGGGGHHGHBFHHHHHGGGGGGHHHGGGGHGGGGGGGGGGFFFFFFFBCCCC
@M02197:105:000000000-AN6RF:1:1101:23532:8443 1:N:0:1
GAAGCTTGAATCTCCTCCGCTTATTGATATGCTTACTTCCTCTAAATGACCAAGATCCTCCGCTTATTGATATGCTTAAGTTCAGCGGGTAGTCCTACCTGATTTGAGGTCAAATTGTCAGAAGCTGTCTCAAAAGAGACCCTTTAGAAGCTGAACCCCATTTATAAAGCTGCTCTTCACAAATGGCGTAGATAATTATCACACCAAAGCAAGGCAACAAAGGTCCCGCTAATGCATTTCAGGAGAGCCGACTTCTGAGAAGCCCGCATACTCCCACATCCAAGCCTGATCAACAGAAAAAGCTGAAAAGGTTGAGAATTTCATGACACTCAAACAGGCATGCTCCTCGGAATACCAAGGAGCGCAAGGTGCGTTCAAAGATTCGATGATTCAC
+
CCCCCFFFFFFFGGGGGGGGGGGHHHHHHHHHHHHHHHHHHHHHHHHHHHHHHHHHHHIHHGGGGGHHGHHFGHHHHHHHHHHHHHGGGGGGHHHHHHHGHHHHHHHGHHHHGHHHHHHHHHHHHGHHHHHHHHHHGHHHGHHHHHHHGHHHHHHHHGGGHHHHHHHHGHGHHHHHHGHHHHHHGGHGGGGGHHHHHHHHHHHHHHHHHHHHHHHHHHHHHHHGGGGFHHGHGHHHHFGHHGGHGGGGGHHGFBFGHHHHFGGCGHFFHGGHGHF?GHHGGHFHBGHGHGFHHHHHHHHHHHHHHHHHHHHHHHHHHF5GEFHHHHHFGHHGGHHHGHGHHHEECGGHHHHHHHHHHHGE2GGHHHHGGGGGGGGGGFFEFFFFFFFFFAAAA?
@M02197:105:000000000-AN6RF:1:1101:19155:8535 1:N:0:1
GAAGCTTGAATCTCCTCCGCTTATTGATATGCTTAAGTTCAGCGGGTAGTCCTACCTGATTTGAGGTCAAATTGTCAGAAGCTGTCTCAAAAGAGACCCTTTAGAAGCTGAACCCCATTTATAAAGCTGCTCTTCACAAATGGCGTAGATAATTATCACACCAAAGCAAGGCAACAAAGGTCCCGCTAATGCATTTCAGGAGAGCCGACTTCTGAGAAGCCCGCATACTCCCACATCCAAGCCTGATCAACAGAAAAAGCTGAAAAGGTTGAGAATTTCATGACACTCAAACAGGCATGTTCCTCGGAATACCAAGGAGCGCAAGGTGCGTTCAAAGATTCGATGATTCAC
+
ABBBBFFFFFFFFGGGGGGEGGGGHFHHHHGFFHHGHHHHGHHGGGGGGHHHHFHHHHFHHHHEFGHGHDHGHHHGHFGHHHHHHFHHEHHHHEHHHFHHHHHHHGHHHEGHHGGGGGHHHHHHHHHGFFHEHHHGHHGFHHGHGGFCGFDFHHHFFGHHHDHGHHHHHHGHHHHHHHHHHHHHCGGGGHHHHHHEEFHHHGHGHGFFGGDFFFFEHFFEFGGGGGGFHGFHHGGGFGHHGBFGDBBGHHFBFHHHHHHGHHHFDHGCHHGFFFD5@5HHHHHFAEHHHGFEDA3BHBHHGGEECDFHHHGBCHFEEE2CHGHGCCEA4FGF5BGCGGFFFFBFDFAAA?A
@M02197:105:000000000-AN6RF:1:1101:27458:8565 1:N:0:1
GAAGCTTGAATCTCCTCCGCTTATTGATATGCTTAAGTTCAGCGGGTAGTCCTACCTGATTTGAGGTCAAATTGTCAGAAGCTGTCTCAAAAGAGACCCTTTAGAAGCTGAACCCCATTTATAAAGCTGCTCTTCACAAATGGCGTAGATAATTATCACACCAAAGCAAGGCAACAAAGGTCCCGCTAATGCATTTCAGGAGAGCCGACTTCTGAGAAGCCCGCATACTCCCACATCCAAGCCTGATCAACAGAAAAAGCTGAAAAGGTTGAGAATTTCATGACACTCAAACAGGCATGCTCCTCGGAATACCAAGGAGCGCAAGGTGCGTTCAAAGATTCGATGATTCAC
+
AABBBFFFFFFFGGGGGGGGGFGHHHHHFGGFHHHGHGHGHHHGGGFGGHHGHGHHHEHHHGEGEHGHHHHHHGHHHHHHHHHHHGHHHHFHHGHHHGHHHHHEHHHHHHHHHHGGGHHGHHHHHFHGHHHHHHHHHHHGGHHHGGGGGHHHHHHHHGHHHGHHHHHHHEGHHHHHFHHEGHHHGGGGHHHHFHHHHHHHHGGDHGHHGGHHHHHGGGFGGGGGHGGGGGGGGHHGGGHGHGHGGHBHGDGHHHGHHHHGHHHHHFHHHFFGHHHHFGFHGHHHHGHHHHHHHHHGHHHGEE2FHHGBHFHHHHHGGGGCHG4BAFCGHGGGFGCGGGGFFFFFFFABA>>
@M02197:105:000000000-AN6RF:1:1101:13512:8640 1:N:0:1
GAAGCTTGAATCTCCTCCGCTTATTGATATGCTTAAGTTCAGCGGGTATCCCTACCTGATCCGAGGTCAACCTTGAAAAATAGGGGGTTTGATGGCAGGACAATTGCACACACTCCGAGCGACAAGATAAACTTACTACGCCACGGAATATGCTATGATCCGCCTTTCAATTTCAGAAGGGAGAATGCTGGCATACTCTTCTTCCACAACCAAGCAAATATGCTTGAGAGGTATTTTATGACGCTCGAACAGGCATGCCTCCCGGAATGCCAGGAGGCGCAATGTGCGTTCAAAGATTCGATGATTCAC
+
CCCCDFFFFFFFGGGGGGGGGGGHHHHHHHHHHHHHHHHHHHHGGGGGHHHHHHHHHHHHHHHGGGGHHHHHHHHFHGHGGHHHHGGGGGGGHHHHHGGGHGHHHHHHHHHGGHHHHGHGHHGHHHHHHGHHHHHHHHHGGGHGGHHHHHHHHHHHHHHHHHHHGHHHHHHHHHHHHHHHHHHHHGGHHHHHHGFGHHHHHHHHGGGHHGHHHHHHHGFHFHHHGHHHHHHHHFHGHHGGGGGHHGHHHGHHHHHGGGGGGGHHHHHHHHHHHGGGGGHHHHGGGGHGGGGGGGGGGFFFFFFFBABBB
@M02197:105:000000000-AN6RF:1:1101:21838:8759 1:N:0:1
GAAGCTTGAATCTCCTCCGCTTATTGATATGCTTAAGTTCAGCGGGTAGTCCTACCTGATTTGAGGTCAAATTGTCAGAAGCTGTCTCAAAAGAGACCCTTTAGAAGCTGAACCCCATTTATAAAGCTGCTCTTCACAAATGGCGTAGATAATTATCACACCAAAGCAAGGCAACAAAGGTCCCGCTAATGCATTTCAGGAGAGCCGACTTCTGAGAAGCCCGCATACTCCCACATCCAAGCCTGATCAACAGAAAAAGCTGAAAAGGTTGAGAATTTCATGACACTCAAACAGGCATGCTCCTCGGAATACCAAGGAGCGCAAGGTGCGTTCAAAGATTCGATGACTCAC
+
BBBBBFFFFFFFGGGGGGGGGGDHHHGHHHHHHHHHHHHHHHHGGGGGGHGHHHHHHHHHHHHHGHHHHHHHHHHFHHGHHHHHHHFHHFHHHGHGGGHHHHFGHHHEHGHHHGGGGHHHHHHFFGHHHHHHHHHHHHHGHH9CCGGGFFGGGGHGHHHHHGHHHGHHHHGHHHHFHFGFFGGHCGGGAHHHHHHGHHHHHGGDEHGFGG8GFGHGFGGGGGGFHHEFGBFFFFGBEEFE>1DGF2BBHFHHGHHFHGEHGBBHHHHGDHGHFGFB1HDFGHHHFEFBGHGFGFGBGHHFEGGGFHFGBEFHHHHFCCECCGHFECGGGGGD3GFGECGCFFBFB1AA>>A
@M02197:105:000000000-AN6RF:1:1101:21215:8893 1:N:0:1
GAAGCTTGAATCTCCTCCGCTTATTGATATGCTTAAGTTCAGCGGGTAGTCCTACCTGATTTGAGGTCAAATTGTCAGAAGCTGTCTCAAAAGAGACCCTTTAGAAGCTGAACCCCATTTATAAAGCTGCTCTTCACAAATGGCGTAGATAATTATCACACCAAAGCAAGGCAACAAAGGTCCCGCTAATGCATTTCAGGAGAGCCGACTTCTGAGAAGCCCGCATACTCCCACATCCAAGCCTGATCAACAGAAAAAGCTGAAAAGATTGAGAATTTCATGACACTCAAACAGGCATGCTCCTCGGAATACCAAGGAGCGCAAGGTGCGTTCAAAGATTCGATGACTCAC
+
CCBCCFFFFFFFGGGGGGGGGGGHHHGHHHHHHHHHHHHHHHHGGGGGGHHHHHHHHHHHHHHHGHHHHHHHHHHHHHHHHHHHHHHHHHHHHGHHHGHHHHHHGHHHHHHHHHGGGHHHHHHHHHHHHHHGHHHHHHHGHHHHGGGGGHHHHHHHHHHHHHHHHHHHHHHHHHHHHHHGHHHHGHGHHHHHHHHHHHHHHGHGHHHHGGHHHHHGHGGGGGHGHHGGHGHHGHHHFFHHHHEFGHHHHHHHHHHHHHHHHHHHHHHHHHHHHHHHHFHHFHHHGGHHHHHHHHGHGHHGGGGGHHGHHHHHHHHGGGGGHHHHGGGGHGGGGGGGGGGFFFFFFFAABBB
@M02197:105:000000000-AN6RF:1:1101:27734:8920 1:N:0:1
GAAGCTTGAATCTCCTCCGCTTATTGATATGCTTACTTCCTCTAAATGACCAAGATCCTCCGCTTATTGATATGCTTAAGTTCAGCGGGTAGTCCTACCTGATTTGAGGTCAAATTGTCAGAAGCTGTCTCAAAAGAGACCCTTTAGAAGCTGAACCCCATTTATAAAGCTGCTCTTCACAAATGGCGTAGATAATTATTACACCAAAGCAAGGCAACAAAGGTCCCGCTAATGCATTTCAGGAGAGCCGACTTCTGAGAAGCCCGCATACTCCCACATCCAAGCCTGATCAACAGAAAAAGCTGAAAAGGTTGAGAATTTCATGACACTCAAACAGGCATGCTCCTCGGAATACCAAGGAGCGCAAGGTGCGTTCAAAGATTCGATGACTCA
+
BBBB@FFF?CFFGFGGGGGGGGGHHHDHGFFHFGHFGHHGHHHHHHHHHHHHHHHHHHGH3EGGGGHHHFGFHHEHHHHGHHHHHBEGEEEGHHHHHHHHHHHHHHHGGGHHHFGHFHHHHGHHHHHHHHHGHHHHGHGHFHHHHFFGHDCFGHHGHFFGHHHHHHFGFFHHHHGHHHHHHHGHHHHGGGGGHHHHHHHHHBGHHGHHHGHHFEHH:GHHHHGGGGGHHGGGGGHHEEFHHHHHGGC/DF>F1HGHGDGGGGGGFHHHHGGHGHHEGFHGGHHHBF4GFBHHHHHHGHHHHGFHHHFHHGHHHFHHHHHFHFGBHHHHGHHHHGGGGGFFG1AA?AEHFFHFDHFHFHGGGGEFGFA2?CDCCF5BGFFFGCC4FFFFA?BAA
@M02197:105:000000000-AN6RF:1:1101:12430:8940 1:N:0:1
GAAGCTTGAATCTCCTCCGCTTATTGATATGCTTAAGTTCAGCGGGTAGTCCTACCTGATTTGAGGTCAAATTGTCAGAAGCTGTCTCAAAAGAGACCCTTTAGAAGCTGAACCCCATTTATAAAGCTGCTCTTCACAAATGGCGTAGATAATTATCACACCAAAGCAAGGCAACAAAGGTCCCGCTAATGCATTTCAGGAGAGCCGACTTCTGAGAAGCCCGCATACTCCCACATCCAAGCCTGATCAACAGAAAAAGCTGAAAAGGTTGAGAATTTCATGACACTCAAACAGGCATGCTCCTCGGAATACCAAGGAGCGCAAGGTGCGTTCAAAGATTCGATGATTCA
+
BCCBBFFFFFFFGGGGGGCGGGGHHHHHHHGHHHHGHHHHHHHGGGGGGHHHHGHHHGGHHHHHGHGHHHHHHHHHHHHHHHHHHHHHHHHHFCHHHFEHFHFHFHHHHHGHHHGGGHHHHHGHHGHHHHHHHHHHHHGHGHHHGGGGGHHHHHHHHHHHGHHHHHHHHHHHHHHHHHGFGHHHHGHHHHHHHHHHHHHHHGHGGGHHGGGGHHHHHFGGGGHHHHGGHGGHHGHHGGHHHHGHHGHHHHHHGHHHHHHHHHHHFGHHFHHGHHG5BGHHGHHHGGHHGHHHFHHHGHHCCGGGHFHHGHGFFHHGGGGGHFHHCEGGGGFABGGFGGFFFFFFFBAAAB
@M02197:105:000000000-AN6RF:1:1101:24283:8929 1:N:0:1
GAAGCTTGAATCTCCTCCGCTTATTGATATGCTTAAGTTCAGCGGGTAGTCCTACCTGATTTGAGGTCAAATTGTCAGAAGCTGTCTCAAAAGAGACCCTTTAGAAGCTGAACCCCATTTATAAAGCTGCTCTTCACAAATGGCGTAGATAATTATCACACCAAAGCAAGGCAACAAAGGTCCCGCTAATGCATTTCAGGAGAGCCGACTTCTGAGAAGCCCGCATACTCCCACATCCAAGCCTGATCAACAGAAAAAGCTGAAAAGGTTGAGAATTTCATGACACTCAAACAGGCATGCTCCTCGGAATACCAAGGAGCGCAAGGTGCGTTCAAAGATTCGATGATTCAC
+
CCCCCFFFFFFFGGGGGGGGGGGHHHHHHHHHHHHGHHHHGHHGGGGGGHHHHGHHHHFHHHGHGHFHHHHHHHHHHHHHHHHHHHHHHHHHFGGHHGHHHHHHGHFHHHGHHHGGGHHHHHHHHHHHHHHHHHHHHHGHHHHHGGGGGHHHHHHHHHHHGGHHHHHHHHHHHHHHHHHHHGHHGGHHHHHHHHHHHHHHHGHGHHGHHGGGHHHHFGGFGGGGGHGGHGGHHHGFGGHHHHHHGHHHHGFGHHGHHHHHHHHHHHHFHHHHHHHHHHHHHHGHHGHFHFHHHHEGGHGGGGGGHFBHHGFHHHGFEE?GHHHHGGGGHFGGGGGGGGGFFFFFFF?AAAB
@M02197:105:000000000-AN6RF:1:1101:6121:8879 1:N:0:1
GAAGCTTGAATCTCCTCCGCTTATTGATATGCTTAAGTTCAGCGGGTAGTCCTACCTGATTTGAGGTCAAATTGTCAGAAGCTGTCTCAAAAGAGACCCTTTAGAAGCTGAACCCCATTTATAAAGCTGCTCTTCACAAATGGCGTAGATAATTATCACACCAAAGCAAGGCAACAAAGGTCCCGCTAATGCATTTCAGGAGAGCCGACTTCTGAGAAGCCCGCATACTCCCACATCCAAGCCTGATCAACAGAAAAAGCTGAAAAGGTTGAGAATTTCATGACACTCAAACAGGCATGCTCCTCGGAATACCAAGGAGCGCAAGGTGCGTTCAAAGATTCGATGACTCAC
+
AABBBFFFFFFFFGCGGGGGGGGHHGHHHHGGHHFHHHHHHHGGGGGGGHHHHHFHHGHHHHHHGGHHHHHHHHHHHHHHFHHHHHHHHHHHGGHFHGHGHHGHHHHHGHGHHHGGGHHHHGHGHHGHHFHHHHHHHHHHHHGHGGGGGHHHHHGHFHGHGHHHHHHHHHGHHHHHHFHHGHHHGHHHGHHHGHHHHHHFHGGGGHHGGCGGGHHFFGGGGGFHHGGGGGHGFHHFGGFHHHHHHFGFGGHHGGHBGHHFFFHBHGHHHHGFDGGHHFHHFGHFGAHHHFGHHHGHHHHGGEEGHHGHHHGHFHHGGGGGHHHFEGGGHGFCGEBGEAFFFBFFFFAAA>A
@M02197:105:000000000-AN6RF:1:1101:13071:9018 1:N:0:1
GAAGCTTGAATCTCCTCCGCTTATTGATATGCTTAAGTTCAGCGGGTAGTCCTACCTGATTTGAGGTCAAATTGTCAGAAGCTGTCTCAAAAGAGACCCTTTAGAAGCTGAACCCCATTTATAAAGCTGCTCTTCACAAATGGCGTAGATAATTATCACACCAAAGCAAGGCAACAAAGGTCCCGCTAATGCATTTCAGGAGAGCCGACTTCTGAGAAGCCCGCATACTCCCACATCCAAGCCTGATCAACAGAAAAAGCTGAAAAGGTTGAGAATTTCATGACACTCAAACAGGCATGCTCCTCGGAATACCAAGGAGCGCAAGGTGCGTTCAAAGATTCGATGATTCAC
+
BCCCCFFFFFFFGGGBGGGGGGGHHHGHHHHHHHHHHHHHHHHGGGGGGHHHHHHHHHHHHGHHGHHHHGHHHHHHHHHHGHHGHHHHHHGHHGHHHGHHHHHHGHHGHHHHHHGGFHHHGHGGHHHHHHHHHHHHHGHHHHHHGGFGGHHHHHHHHHHHHHHHHFHHHHGGHHHHHHHHHHHHHGGHHHHHHHHHHHHHHGHGHHHHGGGGHHHHHFGGGGGHHGGGHGHGHGHGG?HHHFFHHHGHHGHHHHHHGGHHHHHGHGHHHHHGHHHGFHHHHHHHHGHHHHHGHHHHHHHECGFGHHHHHHFHGHHGGGGGGHHHGGGGHGGGGGGGGGGFFFFFFFCCCCC
@M02197:105:000000000-AN6RF:1:1101:24066:9106 1:N:0:1
GAAGCTTGAATCTCCTCCGCTTATTGATATGCTTAAGTTCAGCGGGTATCCCTACCTGATCCGAGGTCAACCTTTGAAATATTTAGGGTTATTGGCAAGCCTCCACCAGGACTCTGTAGCGAGAAGAATTACTACGCTTAGAGCCTGGCAGCACCGCCACTGATTTTGAGGCCCGCCCAGAGGCGAAAAGCCCAAGACCCAGCAAGCTGGATTGGTTTAAATGACGCTCGAACAGGCATGCCCCTCGGAATGCCAAGGGGCGCAATGTGCGTTCAAAGATTCGATGATTCAC
+
CCCCCFFFFFFFGGGGGGGGGGGHHHHHHHHHHHHHHHHHHHHGGGEFHHHHHHHHH0HHHHHGG9GHHHH:HHH0HHHH:HHHHHHHGGHHHHHHHHGHG<HHHHHHHG<H<H:HHHHHGG;GG:HGHHHHH<HGGGG;H<HHH;FFHHGGHHHGGHHHHHHHHHHHGGHGGGHHHHHHHHGGHHHHHHHHHHHHHGHHHHHHHHHHHHHGHHHHHHHGHGGGGGHHGHHHHHHHHHGGGGGGGGHHHHHHHGHHGGGGGHHHHGGGGHGGBGGGGGGGFFFFFFFCCCCC
@M02197:105:000000000-AN6RF:1:1101:3766:9182 1:N:0:1
GAAGCTTGAATCTCCTCCGCTTATTGATATGCTTAAGTTCAGCGGGTAGTCCTACCTGATTTGAGGTCAAATTGTCAGAAGCTGTCTCAAAAGAGACCCTTTAGAAGCTGAACCCCATTTATAAAGCTGCTCTTCACAAATGGCGTAGATAATTATCACACCAAAGCAAGGCAACAAAGGTCCCGCTAATGCATTTCAGGAGAGCCGACTTCTGAGAAGCCCGCATACTCCCACATCCAAGCCTGATCAACAGAAAAAGCTGAAAAGGTTGAGAATTTCATGACACTCAAACAGGCATGCTCCTCGGAATACCAAGGAGCGCAAGGTGCGTTCAAAGATTCGATGATTCAC
+
BBBBBFFFFFFFGGGGGGGGGGGHHHCHHHHHHHGHFDHHFGHGGGGGGDGHHHHGHGHHHHHHGGHHHHHHHFHHHHHHHHHHGHHHHHHHHEGFHGFHHHHHHHHHHHHHHHGGGHHHHHHHFGHHHHGHHHHHHHHGHHHHGGGGGHHHFHHHHHHHHGHHHHHHHHGHHGHHHHHH<GFGFGGHGHHHHHHHHHGHGGGGGHGGGGGGGGGGGGGGGGGHGFEFFGGEGGGFFGHHHHEGBHFFHHHGBDBHG4DFEHHHHHHHGGHGEGF55FEHFHGHGFHGDG3GHFBGHGEEGEA2FHHCFFHHHHHGGGE?FGGGAE2?GEF55GGGEGGCFFFFFFAA3>A
@M02197:105:000000000-AN6RF:1:1101:6414:9234 1:N:0:1
GAAGCTTGAATCTCCTCCGCTTATTGATATGCTTAAGTTCAGCGGGTAGTCCTACCTGATTTGAGGTCAAATTGTCAGAAGCTGTCTCAAAAGAGACCCTTTAGAAGCTGAACCCCATTTATAAAGCTGCTCTTCACAAATGGCGTAGATAATTATCACACCAAAGCAAGGCAACAAAGGTCCCGCTAATGCATTTCAGGAGAGCCGACTTCTGAGAAGCCCGCATACTCCCACATCCAAGCCTGATCAACAGAAAAAGCTGAAAAGGTTGAGAATTTCATGACACTCAAACAGGCATGCTCCTCGGAATACCAAGGAGCGCAAGGTGCGTTCAAAGATTCGATGATTCAC
+
?AABBFFFFFFFGGGGGGGGGGGGHHHHHHHHHHHHHHHGGHGGGGEEGFHHGHHHHHHHHHHGFFHHHGHHHHHHHHHHHHHHHHHHHGHHHGHHGFHHHHHHGHHHHHHHHHGGGHHHHHHHHHHHHHHHGHHHHHGGHHHHGGGGGHHHGHHHHHHHHGHHFHHHHHGHHHHGHHHHHHHFCGGGGHHHHGHHHHGGHGGGHHGGGGGGGGHHHGGFGGGHGGGGGGHGHHHGCEFF3FGD@4BFGHG4FHHHHFFFHFFGHGGF5FFFFFG@5BHGBDFGFFAAFGFFHFBHGF1EE?CEAA5GA5EGHHHE2CEEG5GFGEECHCGGGGGGEB44FFFDBFAA33A
@M02197:105:000000000-AN6RF:1:1101:21928:9286 1:N:0:1
GAAGCTTGAATCTCCTCCGCTTATTGATATGCTTAAGTTCAGCGGGTAGTCCTACCTGATTTGAGGTCAAATTGTCAGAAGCTGTCTCAAAAGAGACCCTTTAGAAGCTGAACCCCATTTATAAAGCTGCTCTTCACAAATGGCGTAGATAATTATCACACCAAAGCAAGGCAACAAAGGTCCCGCTAATGCATTTCAGGAGAGCCGACTTCTGAGAAGCCCGCATACTCCCACATCCAAGCCTGATCAACAGAAAAAGCTGAAAAGGTTGAGAATTTCATGACACTCAAACAGGCATGCTCCTCGGAATACCAAGGAGCGCAAGGTGCGTTCAAAGATTCGATGATTCAC
+
BCCCCFFFFFFFGGGGGGGGGGGHHGHHGHHHHHHHHHHHHHHGGGGGGHHHHHHHHHHHHHHHGHHHHHHHHHHHHHHHHHHHHHHHGHHHHGHHHGHHHHHHHHHHHHGHHHGGGHHHHHHHHHHHHHHHGHGHHHHFHHHHGFGGGHGHHHHHHHHHHHHHHHHHHHGHHHHHHHHHHHHHGHHHHHHHHHHHHHHHHGHGGHGHGGHGHHHHHGFGGGHHHHGGHGHGHGHHGGHHHHFGHHHHHHHHHHHHHGHHGHHHHHFFFHHHHHHHHHHHHHHFHGHHHHGHHHGGHHEGCGGGHGHFFBHHGHHCGGGGHHGHCGEGHGFGGGGGCGBBFBFFFDBBAAA
@M02197:105:000000000-AN6RF:1:1101:13748:9270 1:N:0:1
GAAGCTTGAATCTCCTCCGCTTATTGATATGCTTAAGTTCAGCGGGTAGTCCTACCTGATTTGAGGTCAAATTGTCAGAAGCTGTCTCAAAAGAGACCCTTTAGAAGCTGAACCCCATTTATAAAGCTGCTCTTCACAAATGGCGTAGATAATTATCACACCAAAGCAAGGCAACAAAGGTCCCGCTAATGCATTTCAGGAGAGCCGACTTCTGAGAAGCCCGCATACTCCCACATCCAAGCCTGATCAACAGAAAAAGCTGAAAAGGTTGAGAATTTCATGACACTCAAACAGGCATGCTCCTCGGAATACCAAGGAGCGCAAGGTGCGTTCAAAGATTCGATGATTCAC
+
CCBCCFFFFFFFGGGGGGGGGGGHHHHHHHHHHHHHHHHHHHHGGGGGGHHHHHHHHHHHHHHHGGHHHGHHHHHHHHHHHHHHHHHHHHHHHGHHHGHHHHHHHHHHHHHHHHGGGHHHHHHHHGHHHHHHHHHHHHHHHHHHGFFGGHHHHHHHHHHHHGHGHHHHHHHHHHHHHHHHHHHHHHHHHHHHHHHHHHHHHGHGHHGGGGGGHHHHHGGGGGHHHHGGHGGGHHHHGGHHHHHEHBGHHHHHFHHHHHHHGHHHHHHHHHHHHHHFFFHHGHHGDGHHHHHHHHHHFFHGGGGGHHHHHHHHHHGGGGGGHHHFGGGEFGFFCGGGFGGFFFFFFF?BBBB
@M02197:105:000000000-AN6RF:1:1101:11943:9301 1:N:0:1
GAAGCTTGAATCTCCTCCGCTTATTGATATGCTTAAGTTCAGCGGGTAGTCCTACCTGATTTGAGGTCAAATTGTCAGAAGCTGTCTCAAAAGAGACCCTTTAGAAGCTGAACCCCATTTATAAAGCTGCTCTTCACAAATGGCGTAGATAATTATCACACCAAAGCAAGGCAACAAAGGTCCCGCTAATGCATTTCAGGAGAGCCGACTTCTGAGAAGCCCGCATACTCCCACATCCAAGCCTGATCAACAGAAAAAGCTGAAAAGGTTGAGAATTTCATGACACTCAAACAGGCATGCTCCTCGGAATACCAAGGAGCGCAAGGTGCGTTCAAAGATTCGATGACTCAC
+
CCCCCFFFFFFFGGGGGGGGGGGHHHHHHHGHHHHHHHHGHHHGGGGGGHHHHHHHHHGHHHHHGFHHHHHHHHHHHHHHHHGGHHHHHGHEHGHGHGHHHHHHFHHHFHHHHHGGGHHHHHHHHHGHHHHHHHHHHGHHGHHGGGGGGHHHHHHHHHHHHGHHHHHHHHHHHHHHHHGGGHGHGHHHHHHHHHHHHHHHHGHGHHHHGGGHHGHHHGGGGGHGHHGGHGHHHHHFGGHHEHFHHGHHHHHHHHHHHHHHGHHHHHHFHHHHHHFGGGHFGHHFHGGHHHFHHGFFFHEEEECGHHHHFGHHHHGGGGGGHHFGGGGGHGGGFGGGFEAFBFFFFFBBBBB
@M02197:105:000000000-AN6RF:1:1101:13773:9350 1:N:0:1
GAAGCTTGAATCTCCTCCGCTTATTGATATGCTTAAGTTCAGCGGGTAGTCCTACCTGATTTGAGGTCAAATTGTCAGAAGCTGTCTCAAAAGAGACCCTTTAGAAGCTGAACCCCATTTATAAAGCTGCTCTTCACAAATGGCGTAGATAATTATCACACCAAAGCAAGGCAACAAAGGTCCCGCTAATGCATTTCAGGAGAGCCGACTTCTGAGAAGCCCGCATACTCCCACATCCAAGCCTGATCAACAGAAAAAGCTGAAAAGGTTGAGAATTTCATGACACTCAAACAGGCATGCTCCTCGGAATACCAAGGAGCGCAAGGTGCGTTCAAAGATTCGATGATTCAC
+
CCCCCFFFFFFFGGGGGGGGGGGHHHHHHHHHHHHHHHHHHHHGGGGGGHHHHHHHHHHHHHHGGHHHHHHHHGHHHHHHGHHGHHHHHHGHHGHHHGHGHHHHHHHHHHHHHHGGGHHHHHHHHHHHGHHHHHHHHHHHHHHHGGGGGHHHHHHHHHHHHHHHGHHHGHHHHHHHHHHHFHGHGGGHGHHHHHHHHGHHGGHGHHHGGGGGHHHHHGGGGGGHGGGGHGHHHHHGGGGHHGGHHHGGHHGGHHHHHBHHEHFHHHHHHEHGHHGEHGHHHHHFHGHHHHHHGHHHHHHFCFGGHHHHHHHHHHHGGGGGHHBHGGGGGGGGGFGGGGGFFFFFFF?BAAA
@M02197:105:000000000-AN6RF:1:1101:8549:9361 1:N:0:1
GAAGCTTGAATCTCCTCCGCTTATTGATATGCTTAAGTTCAGCGGGTAGTCCTACCTGATTTGAGGTCAAATTGTCAGAAGCTGTCTCAAAAGAGACCCTTTAGAAGCTGAACCCCATTTATAAAGCTGCTCTTCACAAATGGCGTAGATAATTATCACACCAAAGCAAGGCAACAAAGGTCCCGCTAATGCATTTCAGGAGAGCCGACTTCTGAGAAGCCCGCATACTCCCACATCCAAGCCTGATCAACAGAAAAAGCTGAAAAGGTTGAGAATTTCATGACACTCAAACAGGCATGCTCCTCGGAATACCAAGGAGCGCAAGGTGCGTTCAAAGATTCGATGATTCAC
+
BCCDBFFFFFFFGGGGGGGGGGGHHHHHHHHHHHHHHHHHGHHGGGGGGHHHGHHHHHGHHHHHGHHHHHHHHHHHHHHHHHHHHHHHHHHHHGHHHGHHHHHHHHHHHHHHHHGGGHHHHHHHHHHHHHHHHHHGHHHHHHHHGGGGGHHHHHHHHHHHHHHHHHHHHHHHHHHHHHHHGGHHGHHHGHHHHHHHHHHHHGHGHHHHGHHHHHHHHGGGGGGHHHGGHGHGHGHHGGHHHGGHHHHHHHHHHHHHHHHHHHGHHHHHHHHFHHHFHGHHHHHHGEHHHHHGHHHHHHHGGFCGHHHFGBGHHHHGF?GGHHGHGGGGHGGGGGGCGGGFFFFFFFAA>3A
@M02197:105:000000000-AN6RF:1:1101:24608:9355 1:N:0:1
GAAGCTTGAATCTCCTCCGCTTATTGATATGCTTAAGTTCAGCGGGTAGTCCTACCTGATTTGAGGTCAAATTGTCAGAAGCTGTCTCAAAAGAGACCCTTTAGAAGCTGAACCCCATTTATAAAGCTGCTCTTCACAAATGGCGTAGATAATTATCACACCAAAGCAAGGCAACTAAGGTCCCGCTAATGCATTTCAGGAGAGCCGACTTCTGAGAAGCCCGCATACTCCCACATCCAAGCCTGATCAACAGAAAAAGCTGAAAAGGTTGAGAATTTCATGACACTCAAACAGGCATGCTCCTCGGAATACCAAGGAGCGCAAGGTGCGTTCAAAGATTCGATGATTCAC
+
AAABBFFFFFFFGGGGGGGGGGGHHHHHHHGHHHGHHHHHHHHGGGGGGHHHHHHHHHHHHHHHGHHHHHHHHHHHHGHHEHHHHHHHHHHGHGHGHGHHHHHHHHGGHHHHHHGGGHHHHHGHHHHHHHHHHHHHHHHHHHHHGGGGGHHHHHHHHHHHHHHHHHHHHHGHHHHHHHHHHGHHHGGGGGHHHHHHHHHHHGHGHHGGGHHGHHHHGGGGGGGHHHGGGGGGGHHHGGHHHHGHHGGHHHEHHHHHHHGHHHGHHHHGHFGGBHFHFFHGHHHHHGGHHHHHGHHHFFHFCGGGHHHHHHHHGHHGGGGGHGCGEGGGHGGGGGGGGGFFBFFFFFBABBB
@M02197:105:000000000-AN6RF:1:1101:15675:9453 1:N:0:1
GAAGCTTGAATCTCCTCCGCTTATTGATATGCTTAAGTTCAGCGGGTAGTCCTACCTGATTTGAGGTCAAATTGTCAGAAGCTGTCTCAAAAGAGACCCTTTAGAAGCTGAACCCCATTTATAAAGCTGCTCTTCACAAATGGCGTAGATAATTATCACACCAAAGCAAGGCAACAAAGGTCCCGCTAATGCATTTCAGGAGAGCCGACTTCTGAGAAGCCCGCATACTCCCACATCCAAGCCTGATCAACAGAAAAAGCTGAAAAGGTTGAGAATTTCATGACACTCAAACAGGCATGCTCCTCGGAATACCAAGGAGCGCAAGGTGCGTTCAAAGATTCGATGATTCAC
+
BB?ABFFFFFFFGGGGGGGGGGGHHHHHHHHHHHGHHHHHGHHGGGGGGHHHHHHHHHHHHHHHGHHHGHHHHHHHHHHFGFHHHHHHHHHHHGHHHGHHGHGHGHHHHHHHHHGGGHHHHHHGHHHHHHHHHHHHHHHFHHHHGGGGGHGHHHHHHHHHHHHHHHHGHHHHHGHHHHHHGHGHHHHGHHGHHHHHHHHHHGHGHHHGGHGGGFHGHGGGGGGHGGGGGGHHHHHHGCHHGHHGHHHHHHHHHHHHHHHFGGHHHHHGHHHHHHHHFHHHFHHHHGHGHHHHHHHHHHHGGGGGHHHHHHHHHHHGGGGGHHHHGGGGHGGGGGGGGFGFFFFFFFBBBBA
@M02197:105:000000000-AN6RF:1:1101:18130:9535 1:N:0:1
GAAGCTTGAATCTCCTCCGCTTATTGATATGCTTAAGTTCAGCGGGTATCCCTACCTGATCCGAGGTCAACCTTGAAAAATAGGGGGTTTGATGGCAGGACAATTGCACACACTCCGAGCGACAAGATAAACTTACTACGCCACGGAATATGCTATGATCCGCCTTTCAATTTCAGAAGGGAGAATGCTGGCATACTCTTCTTCCACAACCAAGCAAATATGCTTGAGAGGTATTTTATGACGCTCGAACAGGCATGCCTCCCGGAATGCCAGGAGGCGCAATGTGCGTTCAAAGATTCGATGACTCAC
+
3ABA?FDFFFFFDFGFCGGGGGCHGFBAGDHHHGHHHAFGF5FAE?E?FGDGHHFHHBCFDBHDECEFE3FEGFG3BGFFBEFGF8EEGFEHFGGHHGGGFFHHFHGGGHFAEHE?C/E?GCFHGFGHGDGHBHEFDGHGGEGHGGHFHGHGHHHHH0GHGHGG@FHHHGFGGDHFEHHFFFGHGGGHHFFEHGFGHHGGFGFGGEGGGGHGBFFGFHEFGHFBFFHFHHFBFFFF41EDFE1GHEGB3HGFCFFF??AAECBEHHGHGHFGCE?DEEBEDHGGFEFFFGAFFB2FA4FF5FFFA3>>A
@M02197:105:000000000-AN6RF:1:1101:27924:9494 1:N:0:1
GAAGCTTGAATCTCCTCCGCTTATTGATATGCTTAAGTTCAGCGGGTAGTCCTACCTGATTTGAGGTCAAATTGTCAGAAGCTGTCTCAAAAGAGACCCTTTAGAAGCTGAACCCCATTTATAAAGCTGCTCTTCACAAATGGCGTAGATAATTATCACACCAAAGCAAGGCAACAAAGGTCCCGCTAATGCATTTCAGGAGAGCCGACTTCTGAGAAGCCCGCATACTCCCACATCCAAGCCTGATCAACAGAAAAAGCTGAAAAGGTTGAGAATTTCATGACACTCAAACAGGCATGCTCCTCGGAATACCAAGGAGCGCAAGGTGCGTTCAAAGATTCGATGACTCAC
+
AABBBFFFFFFFGGGGGGEGGGGHH5GHHFHHHHHGHHHHHGHGGGGGGFHHHHEHFFHGHHBEFHHHGGHGHHHHHHHHHHGHHFHHHHHHHGHFGEGHHHEGCHHFHHHFGCFGEFEHHHHHFHHHHHFHHHHGHHHFGFGHGFGGGHHHGHHHHGHGHGHHHHHHCFFHHHHHHHHFGFHCCHGGGHHHH7HHHHHHHGEGGHHHGGGHGGHHHEGGGGHHHGGGGGGHGHHHGGHHFF34FFGBGFHHHHGHGHGHHHHHFHFBHHFHGHGEEF5EHHHFHGHHGHHHFGGHHHHGCGCGFHFF5FGFFFFEAAE2CFHGEE?FGGFFGFGF2BFFFFD5FFBAABB
@M02197:105:000000000-AN6RF:1:1101:15988:9258 1:N:0:1
GAAGCTTGAATCTCCTCCGCTTATTGATATGCTTAAGTTCAGCGGGTAGTCCTACCTGATTTGAGGTCAAATTGTCAGAAGCTGTCTCAAAAGAGACCCTTTAGAAGCTGAACCCCATTTATAAAGCTGCTCTTCACAAATGGCGTAGATAATTATCACACCAAAGCAAGGCAACAAAGGTCCCGCTAATGCATTTCAGGAGAGCCGACTTCTGAGAAGCCCGCATACTCCCACATCCAAGCCTGATCAACAGAAAAAGCTGAAAAGGTTGAGAATTTCATGACACTCAAACAGGCATGCTCCTCGGAATACCAAGGAGCGCAAGGTGCGTTCAAAGATTCGATGATTCAC
+
BACCBFFFFFFFGGGGGGGGGGGHHHCHHGHGHHHHHFHHHHHGGGGGGHHHHHHHHHHHHHHHFHHHHHHHHHHHHHHHHHHHHHHHHHHGGGHHHGHHHHHHHHHHHHHHHHGGGHHHHHHHHHHHHGHHHHHHHHHHHHHHGGGGGHGHHHGHHHHHHGHHHHHGHHHHHHHGHHHGHHHHGGHGGHHHHHHHHHHHGGHGHHGGGGGGHHGHHGGGGGGHHGGGGGGGHGHGGGHHGHEHHFHHHHFFGHHHHHGHHHHHHFGCBHHHHFHHGFHFHGHHHGHHHGHHHHHHHHFGGGGGGHHGFFFGHGGGGGF?HHFFGGGGHGGGGGGGGGGCFFFFFFBBBAB
@M02197:105:000000000-AN6RF:1:1101:24741:9641 1:N:0:1
GAAGCTTGAATCTCCTCCGCTTATTGATATGCTTAAGTTCAGCGGGTAGTCCTACCTGATTTGAGGTCAAATTGTCAGAAGCTGTCTCAAAAGAGACCCTTTAGAAGCTGAACCCCATTTATAAAGCTGCTCTTCACAAATGGCGTAGATAATTATCACACCAAAGCAAGGCAACAAAGGTCCCGCTAATGCATTTCAGGAGAGCCGACTTCTGAGAAGCCCGCATACTCCCACATCCAAGCCTGATCAACAGAAAAAGCTGAAAAGGTTGAGAATTTCATGACACTCAAACAGGCATGCTCCTCGGAATACCAAGGAGCGCAAGGTGCGTTCAAAGATTCGATGACTCAC
+
CCCCCFFFFFFFGGGGGGGGGGGHHHHHHHHHHHHHHHHHHHHGGGGGGGHHHHHHHHHHHHHHGHHHHHHHHHHHHHHHHHHHHGHHHHGHHGHHHGHHHHHHHHHHHHHHHGGGGHHHHHHHHHHGHHHHHHHHHHHHHHHHGGGGGHHHHHHHHGHHHHHHHHHHHHGHHHHHHHGHHHHHHGHHGHHHHHHHHHHHHGHGHHHHHGHGGHHHHGGGGGGHHHGGGGGGGHHHGGHHHHHHHHGHHHHHHHHHHGHHHHHHHHHHGHHHHHHHHHHHHHHHDGHGHHHHGHHHHHHGFGGGHHHGHHHHFHGGGGGGHGHHGGGGHFGGGGGGEFGFFFFFFFBBBAB
@M02197:105:000000000-AN6RF:1:1101:26738:9803 1:N:0:1
GAAGCTTGAATCTCCTCCGCTTATTGATATGCTTAAGTTCAGCGGGTATCCCTACCTGATCCGAGGTCAACCTTTGAAATATTTAGGGTTATTGGCAAGCCTCCACCAGGACTCTGTAGCGAGAAGAATTACTACGCTTAGAGCCTGGCAGCACCGCCACTGATTTTGAGGCCCGCCCAGAGGCGAGAAGCCCAAGACCCAGCAAGCTGGATTGGTTTAAATGACGCTCGAACAGGCATGCCCCTCGGAATGCCAAGGGGCGCAATGTGCGTTCAAAGATTCGATGATTCAC
+
CCCCCFFFFFFFGGGGGGGGGGGHHHHHHHHHHHHHHHHHHHHGGGEGHHHHHHHH<HH<H;H8GG.HHHHHHH98HHGHHHHHHHH9HHHHHGH:HGGHGHHH0H9HHGHH9HHHHHH9GGGGGGHHHHHHH<HGGG8GHHHHHHHHHHGGHHHGHHHHHHHHHHHHGGHGGGHHGGGHHHGGHHHHGGHGGHHHGGHGHGHHHHHHHHHFHHHGHGHHHGGGGGHEGHHHHHHHHHGGGGGGGGHHHHHHFHFHGGGGCHGHHGGGGHGGGGGGGGGGFFFFFFFCCCBB
@M02197:105:000000000-AN6RF:1:1101:9241:9769 1:N:0:1
GAAGCTTGAATCTCCTCCGCTTATTGATATGCTTAAGTTCAGCGGGTAGTCCTACCTGATTTGAGGTCAAATTGTCGGAAGCTGTCTCAAAAGAGACCCTTTAGAAGCTGAACCCCATTTATAAAGCTGCTCTTCACAAATGGCGTAGATAATTATCACACCAAAGCAAGGCAACAAAGGTCCCGCTAATGCATTTCAGGAGAGCCGACTTTTGAGAAGCCCGCATACTCCCACATCCAAGCCTGATCAACAGAAAAAGCTGAAAAGGTTGAGAATTTCATGACACTCAAACAGGCATGCTCCTCGGAATACCAAGGAGCGCAAGGTGCGTTCAAAGATTCGATGACTCAC
+
CCDECFFFFFFFGGGGGGGGGGGGHHHHHHHHHHHGHHHGHHHGGGGGGHHHHHHHHHHHHHHHGHHHHHHHHHHHGGGGGHHHHHHHHHHGHGHHHGHHHHHGHGHHHHHHHHGGGHHHHHHHHHHHHHHHHHHGHHHHHHHHGGGGGHHHHHHHHHHHHHHHHHHHHHHHHHHHHHHHGGHHHHHHHHHHHHHHHHHHHGHGGHHHGGHGHHHHHHGGGGGGHHGGHGHFGHHHGGHHHHHHHHFHHHHHHHEHHHHHHHHHHHHFHHHHHHHFHHHHHHHHGGHHHHFGHHHGGHHGGGGGHHHHHHFHHHHGGGGGHHGHGGGGHGGGGGGGGGGFFFFFFFCCCBB
@M02197:105:000000000-AN6RF:1:1101:10935:9888 1:N:0:1
GAAGCTTGAATCTCCTCCGCTTATTGATATGCTTAAGTTCAGCGGGTATCCCTACCTGATCCGAGGTCAACCTTGAAAAATAGGGGGTTTGATGGCAGGACAATTGCACACACTCCGAGCGACAAGATAAACTTACTACGCCACGGAATATGCTATGATCCGCCTTTCAATTTCCGAAGGGAGAATGCTGGCATACTCTTCTTCCACAACCAAGCAAATATGCTTGAGAGGTATTTTATGACGCTCGGACAGGCATGCCTCCCGGAATGCCAGGAGGCGCAATGTGCGTTCAAAGATTCGATGACTCAC
+
BABCCFFFFFFFGGGGGGGGGGGHHHHHGHHHHHHGHHHHHGHGGFGGHHHHHHHGHHHHHHHGGGGHHGHHHHHHGHHHHHHHFGGGGGGHHHHHHGGGHHHHHHHHHHHGGHHHGGGGGGHHHHHHGHGHHHGHGHHGGGGHHHHHHHHHHHHHGHHHHHGGGGHHHHHHHHHHHHHHGGHHHHGHGHHGHHFFHHHGHHGGGGGGGGHHHHGHFFHFFFGHHHHHHHHGFHFFFHGGGGGGFGHHHGHHGHHGGGFECEHHHGHHHHHHGGGGGGHHHFEAEDHGGGGGGGGGBFFFFFFFBBBBA
@M02197:105:000000000-AN6RF:1:1101:9549:9766 1:N:0:1
GAAGCTTGAATCTCCTCCGCTTATTGATATGCTTAAGTTCAGCGGGTAGTCCTACCTGATTTGAGGTCAAATTGTCAGAAGCTGTCTCAAAAGAGACCCTTTAGAAGCTGAACCCCATTTATAAAGCTGCTCTTCACAAATGGCGTAGATAATTATCACACCAAAGCAAGGCAACAAAGGTCCCGCTAATGCATTTCAGGAGAGCCGACTTCTGAGAAGCCCGCATACTCCCACATCCAAGCCTGATCAACAGAAAAAGCTGAAAAGGTTGAGAATTTCATGACACTCAACCAGGCATGCTCCTCGGAATACCAAGGAGCGCAAGGTGCGTTCAAAGATTCGATGACTCAC
+
DCDDCFFFFFFFGGGGGGGGGGGHHHHHHHHHHHGGHHHHHHHGGGGGGHHHHHHHHHGHHHHHGHHHHHHHHHHHHHHHGHHHHHHHHHHHGGHHHGHHHHHHHHHHHHHHHHGGGHHHHHHHHHHHHHHHHHHHHHHGHHHHGGGGGHHHHHHHHHHHHHHHHHHHHHGHHHHHHHHHHHHGHHHHGHHGHHHHHHHHHGHGHHHHHGHGGHHGHGGGGGGHHHGGHGHHGGGHGGHHGFHGHHHHHHHHHHHHHHHHGHHHHHHHHHHHHHHBHHHHHHHGFHFGHHHHHHHHHHHGGGE?HHHHHHHHHHHGGEGGHHHHGGGGHGGGGGGGGGGFFFFFFFAABBB
@M02197:105:000000000-AN6RF:1:1101:13963:9898 1:N:0:1
GAAGCTTGAATCTCCTCCGCTTATTGATATGCTTAAGTTCAGCGGGTAGTCCTACCTGATTTGAGGTCAAATTGTCAGAAGCTGTCTCAAAAGAGACCCTTTAGAAGCTGAACCCCATTTATAAAGCTGCTCTTCACAAATGGCGTAGATAATTATCACACCAAAGCAAGGCAACAAAGGTCCCGCTAATGCATTTCAGGAGAGCCGACTTCTGAGAAGCCCGCATACTCCCACATCCAAGCCTGATCAACAGAAAAAGCTGAAAAGGTTGAGAATTTCATGACACTCAAACAGGCATGCTCCTCGGAATACCAAGGAGCGCAAGGTGCGTTCAAAGATTCGATG
+
BBCCBFFFFFFFGGGGGGGGGGGHHHHHHHHHHHHHHHHHHHHGGGGGGHHHHGHHHHHHHHHHGHHHHHHHHHHHHHGFHHHHHHHHHHHHHGHHHGHHHHHHHHHHHHGHHHGGGHHHHHGHHHHHHHHHHHHHHHHHHHHHGGGFGHHHHHHHHHHHHHHHHHHHHHHHHHHHHHHHHHHHGGHHHHHHHHHHHHHHHGHGHHHHHGGGHHHHHGGGGGHGHHEGHGGGGHHHGGHHHHHHHHHHHHHHHHHHHHHHHHHHHHHHHGHHHHGFGEHFFHHHHFHHGHHHHHHFHHEGE2A?HHGHGGFGHHHGGGGGHHHGGCGGGGGGGFFFCFFFCCBBB
@M02197:105:000000000-AN6RF:1:1101:21259:9883 1:N:0:1
GAAGCTTGAATCTCCTCCGCTTATTGATATGCTTAAGTTCAGCGGATAGTCCTACCTGATTTGAGGTCAAATTGTCAGAAGCTGTCTCAAAAGAGACCCTTTAGAAGCTGAACCCCATTTATAAAGCTGCTCTTCACAAATGGCGTAGATAATTATCACACCAAAGCAAGGCAACAAAGGTCCCGCTAATGCATTTCAGGAGAGCCGACTTCTGAGAAGCCCGCATACTCCCACATCCAAGCCTGATCAACAGAAAAAGCTGAAAAGGTTGAGAATTTCATGACACTCAAACAGGCATGCTCCTCGGAATACCAAGGAGCGCAAGGTGCGTTCAAAGATTCGATGATTCAC
+
CCCCCFFFFFFFGGGGGGGGGGGHHHHHHHGHHGHHHGHHHHGGGGGGHHHHHHHHHHHHHHHHGHHHHGHHHHHHHHHHHHHHHHGHHHGHHGHHHGHHHHHHGHHHGHHHHHGGGHHHFHHHHHHGHHGHHHHGHHGHHHHHGGGGGHHHHHHHGHHGHGHHHHHHHHGGHHHHHHHHHHHGGGHHHHHHHHHHHHHGGGHDHHGHGGGHHHHHHGGGGGHGHHGGHGGHHHHHGGHHHEHHHHHHHHHHHGHGHHHHHHHHGHHHGHHHHHGG5GHFHGGF5FHHHGHHHHGGHHFE?GGGHHFHFFBHGHGGGGGGHHHHGGGGHGGGGGGFFGCFFFBFFFAAAAA
@M02197:105:000000000-AN6RF:1:1101:27749:10078 1:N:0:1
GAAGCTTGAATCTCCTCCGCTTATTGATATGCTTAAGTTCAGCGGGTAGTCCTACCTGATTTGAGGTCAAATTGTCAGAAGCTGTCTCAAAAGAGACCCTTTAGAAGCTGAACCCCATTTATAAAGCTGCTCTTCACAAATGGCGTAGATAATTATCACACCAAAGCAAGGCAACAAAGGTCCCGCTAATGCATTTCAGGAGAGCCGACTTCTGAGAAGCCCGCATACTCCCACATCCAAGCCTGATCAACAGAAAAAGCTGAAAAGGTTGAGAATTTCATGACACTCAAACAGGCATGCTCCTCGGAATACCAAGGAGCGCAAGGTGCGTTCAAAGATTCGATGATTCAC
+
CABCCFFFFFFBGGGGFFGFGGGHHHGHGHHGHHHHHDHHHFHGGGFGGHHHHHHHHGGHHHEGFHHHHHHHHHHHHHHGGHHFHHHHHHHHGGHBHGHHHGFHHHHFHHHBGFGGGHHHHHHHHFGGHGHHHFGHGFFHHGHFFGGGGHHHHGHHGHHGHHHHHHFHHHGHGHHHEFHFGGHHHHHGHHHHGHHHHHHHHGHGGGGHGHHGHFHHHGGGGGHHHGGGHGHHHHHGGGHHGHHFHHHHHHHGHHHHHEHHHHHHFGGFHHFFHHHHHHHHHHHGFFHHGHGHFGGHHHHGGGGEBHGHHGHHHHHFGEFGHHHHGGGGHGFGFGGGGFF44BFBDF@AA>A
@M02197:105:000000000-AN6RF:1:1101:14051:9997 1:N:0:1
GAAGCTTGAATCTCCTCCGCTTATTGATATGCTTAAGTTCAGCGGGTAGTCCTACCTGATTTGAGGTCAAATTGTCAGAAGCTGTCTCAAAAGAGACCCTTTAGAAGCTGAACCCCATTTATAAAGCTGCTCTTCACAAATGGCGTAGATAATTATCACACCAAAGCAAGGCAACAAAGGTCCCGCTAATGCATTTCAGGAGAGCCGACTTCTGAGAAGCCCGCATACTCCCACATCCAAGCCTGATCAACAGAAAAAGCTGAAAAGGTTGAGAATTTCATGACACTCAAACAGGCATGCTCCTCGGAATACCAAGGAGCGCAAGGTGCGTTCAAAGATTCGATGACTCAC
+
AABCCFFFFFFFGGGGGGGGGGCHHHHHGHFHHHHHHHHHHHHGGGFEGHHHHHHHHHHHHHHHGHHHHHHHHHHHHHHHHHHHHHHHHHHHHGHHHGHHHHFHHHHHHHBGHGGGGHHHHHHHHGHHHHHHHHHHHHGHHHHHGGGGGHGFHHHHHHHHHGHHHHHHHHHHHHHHHHHHGGHHHGGHHHHHHHHHHHHHGGGFHHHHHGGGHHHHHGGGGGHGGGGGHGHGHGGHGEGHGFHHHHBFHHHHFHHHHHGGHGHHHHHHHHHHHHHGHEHHHHHHHGHHGHHGHFHHFGEDGGGGHHHHHBGGHHFGGEFFHHFCGGGEHGGGGGGGGFGFFFFFFFA@AAB
@M02197:105:000000000-AN6RF:1:1101:11721:10066 1:N:0:1
GAAGCTTGAATCTCCTCCGCTTATTGATATGCTTAAGTTCAGCGGGTAGTCCTACCTGATTTGAGGTCAAATTGTCAGAAGCTGTCTCAAAAGAGACCCTTTAGAAGCTGAACCCCATTTATAAAGCTGCTCTTCACAAATGGCGTAGATAATTACCACACCAAAGCAAGGCAACAAAGGTCCCGCTAATGCATTTCAGGAGAGCCGACTTCTGAGAAGCCCGCATACTCCCCCATCCAAGCCTGATCAACAGAAAAAGCTGAAAAGGTTGAGAATTTCATGACACTCAAACAGGCATGCTCCTCGGAATACCAAGGAGCGCTATGTGCGTTCAAATATTCGATGATTCAC
+
>>>AAC1111@@AG1FGB?ECC?FF33AA3AA33DF1ADFGDBEEE/EE1BG221BGGAFAA12A0FC1GFB11D@BD1F111B1BBEFBF1GFFGHG/C0CG1BF1G1111BFGGG012>2>B91FGFGEFFHF2FFFG1F90C0<BBF/;FGF#@11F<<G0HBBHHHFGC<0<CCBG@>FCFHDGHHFHHHDHF=1F>7/<;CC1A1AFBFGGF0CB<;B2B0?CE<9?#1CHFGHFHGD2FB2D2F2@FBGB11G2G2F@1GHFGFBFBE2FEGHFGFD1EFAF1A1FG1FBGC/A//A/A2F2F1G1B1ECEEAA1B11AAA11B13GBGB1GF>1D3F@311>1>
@M02197:105:000000000-AN6RF:1:1101:26295:10121 1:N:0:1
GAAGCTTGAATCTCCTCCGCTTATGATATGCTTAAGTTCAGCGGGTATCCCTACCTGATCCGAGGTCAACCTTGAAAAATAGGGGGTTTGATGGCAGGACAATTGCACACACTCCGAGCGACAAGATAAACTTACTACGCCACGGAATATGCTATGATCCGCCTTTCAATTTCAGAAGGGAGAATGCTGGCATACTCTTCTTCCACAACCAAGCAAATATGCTTGAGAGGTATTTTATGACGCTCGAACAGGCATGCCTCCCGGAATGCCAGGAGGCGCAATGTGCGTTCAAAGATTCGATGACTCAC
+
CCCCCFFFFFFFGGGGGGGGGGGHHHHHHGHHHHHHHHHHHHGGGEFHHHHHHHHHHHHHHHGGGGHHHHHHHHGHHGFHHHHGGGEEGGHHHHFHGGGHGHHHHHHHHHGGHHHHGGGHHHGGHHHHHHHHHHHHHHGGGGHHGHGFHHHHHHHHHHHHHHHGHHHHHHHHHHHHHHHHHHGGHFHHHHHHGGHHHGHHHHGGGGHHGHHHGHHHGHHHGHHHHHHFHHHGFHHHHE>ECFHHGHHHHHGGHHEGGGFCCHFFGGHHHHGHGEFE2HFGHGGGGHGGGGGGGGGFFFFFFFFBBAAA
@M02197:105:000000000-AN6RF:1:1101:10971:10026 1:N:0:1
GAAGCTTGAATCTCCTCCGCTTATTGATATGCTTAAGTTCAGCGGGTAGTCCTACCTGATTTGAGGTCAAATTGTCAGAAGCTGTCTCAAAAGAGACCCTTTAGAAGCTGAACCCCATTTATAAAGCTGCTCTTCACAAATGGCGTAGATAATTATCACACCAAAGCAAGGCAACAAAGGTCCCGCTAATGCATTTCAGGAGAGCCGACTTCTGAGAAGCCCGCATACTCCCACATCCAAGCCTGATCAACAGAAAAAGCTGAAAAGGTTGAGAATTTCATGACACTCAAACAGGCATGCTCCTCGGAATACCAAGGAGCGCAAGGTGCGTTCAAAGATTCGATGATTCAC
+
BBBBBFFFFFFFGGGGGGGGGGGHHHHHGHHHHHHHHHHHHHHGGGGGGHHHHGHHHHHHHHHHGHHHHHHHHHHHHHHHHGHHHHHHHHHEBFHHHGHHHHHHHHHHHHGHHHGGGHHHHHHHHHHHHHHHHHHHHHHGHHHHGGGGGHHGHHHHHHHHHHHHHHHHHHGHHHHHHHHHHHHHGHGHHHHHHHHHHHHHHGHGHHHHHGGGGHHGHGGGGGGHHHGGHGHHHHGHGCHGHHHHHEHHHHHHHHHGHHHGHHHHHHHHHHHHHHHHHHHHHHHFGGHHFFGHHGFGGHHFEGCGGHHHHHHHHHHGECGGHHCHGGGGGGGGGGGGGGGFFFFFFFCCBAB
@M02197:105:000000000-AN6RF:1:1101:24935:10178 1:N:0:1
GAAGCTTGAATCTCCTCCGCTTATTGATATGCTTAAGTTCAGCGGGTAGTCCTACCTGATTTGAGGTCAAATTGTCAGAAGCTGTCTCAAAAGAGACCCTTTAGAAGCTGAACCCCATTTATAAAGCTGCTCTTCACAAATGGCGTAGATAATTACCACACCAAAGCAAGGCAACAAAGGTCCCGCTAATGCATTTCAGGAGAGCCGACTTCTGAGAAGCCCGCATACTCCCACATCCAAGCCTGATCAACAGAAAAAGCTGAAAAGGTTGAGAATTTCATGACACTCAAACAGGCATGCTCCTCGGAATACCAAGGAGCGCAAGGTGCGTTCAAAGATTCGATGATTCAC
+
BABBBFFFFFFFGGGGGGGGGGGHHHDGHHHHHHHHHGHHGHHGGGCFGHHHHHHHHHHHHHHHEHHHHHHHHHHHHHHHGHHHHHHHHHHHHGHHHGHHHHHHGHHHHHHHHHGGGHHHHHHHHHGHGEHHGFHFHHHHHHHHGGGGGHHHHHHHHGHHGGHHGHHHHHEHHHHHHHHHHHGHHHHFHHHHHHHHHHHHHGHGHHHGHGHGHHHGHGEGFGHHHGGGHGGGHHHHGGEHHGHHHGGHHHHHHHHHHGGHHHHHHHG2HHHHHHHHFGHHHHHGFGHHHFHHHHHHHHGGGGGGHHHHHHHHHHHGGGGGHFHHGGGGHGGGGGGGGGFFFFFFFFBAAAA
@M02197:105:000000000-AN6RF:1:1101:11387:10214 1:N:0:1
GAAGCTTGAATCTCCTCCGCTTATTGATATGCTTAAGTTCAGCGGGTAGTCCTACCTGATTTGAGGTCAAATTGTCAGAAGCTGTCTCAAAAGAGACCCTTTAGAAGCTGAACCCCATTTATAAAGCTGCTCTTCACAAATGGCGTAGATAATTATCACACCAAAGCAAGGCAACAAAGGTCCCGCTAATGCATTTCAGGAGAGCCGACTTCTGAGAAGCCCGCATACTCCCACATCCAAGCCTGATCAACAGAAAAAGCTGAAAAGGTTGAGAATTTCATGACACTCAAACAGGCATGCTCCTCGGAATACCAAGGAGCGCAAGGTGCGTTCAAAGATTCGATGATTCAC
+
CCCCCFFFFFFFGGGGGGGGGGGHHHHHGHHHHHHHHHHHHHGGGGGGGHHHHHHHHGGHHHHHGHHHHHHHHHHHHHHHHHHGHHHHHHHHGGHHHGHHHHHHHHHHHHGHHHGGGHHHHHHGFHHHHHHHHHHHHHHGHHHHGGGGGHHHHHHHGHHHHHHHHHHHGHHHHHHHHGHHGGHHHHHHGHHHHHHHHHHHHGHGHHHGGHHHHHHHHGGGGGHGHHGGHGHHHHHHGGHHGHGHHHGHHHHHHHHHHHGGHHGHGHHHGHHHHHHHFHHGGHHFGGGHHHHHHGHGDAGGGGGGHHHHHHGGHGHGGGGGGGHGGGGGHGFGGGGGGGGFFFFFFFCBAAA
@M02197:105:000000000-AN6RF:1:1101:17434:10319 1:N:0:1
GAAGCTTGAATCTCCTCCGCTTATTGATATGCTTAAGTTCAGCGGGTAGTCCTACCTGATTTGAGGTCAAATTGTCAGAAGCTGTCTCAAAAGAGACCCTTTGGAAGCTGAACCCCATTTATAAAGCTGCTCTTCACAAATGGCGTAGATAATTACCACACCAAAGCAAGGCAACAAAGGTCTCGCTAATGCATTTCAGGAGAGCCGACTTCTGAGAAGCCCGCATACTCCCACATCCAAGCCTGATCAACAGAAAAAGCTGAAAAGGTTGAGAATTTCATGACACTCAAACAGGCATGCTCCTCGGAATACCAAGGAGCGCAAGGTGCGTTCAAAGATTCGATGATTCAC
+
CBCCCFFFFFFFGGGGGGGGGGGHHHHHHHHHHHHHHHHHHHHGGGGGGHHHHGHHHHHHHHHHGHHHHHHHHHHHHHHHHHHHHHHHHHHHHGHHHGHHHHHHHHHHHHGHHHGGGHHHHHHHHHHHHHHHHHHHHHHHHHHHGGGHHHHHHHHHHHHHGHHHHHHHHHHHHHHHHHHHHHHHHGHHHHHHHHHHHHHHHGHGHHHHHHGHGHHHHGGGGGHHHHGGGGHHHHHHGGGHHHHHGGHHHHHHHHHHHHHHHHHHHHHHHHHHHFHFFHHHHHHHFGHHHHHHHHHHHHGGGGGGHHHHHHGHHHHGGFGGHHHHGGGGGGGGGGGGGGGFFFFFFF@BAAA
@M02197:105:000000000-AN6RF:1:1101:23536:10390 1:N:0:1
GAAGCTTGAATCTCCTCCGCTTATTGATATGCTTAAGTTCAGCGGGTAGTCCTACCTGATTTGAGGTCAAATTGTCAGAAGCTGTCTCAAAAGAGACCCTTTAGAAGCTGAACCCCATTTATAAAGCTGCTCTTCACAAATGGCGTAGATAATTATCACACCAAAGCAAGGCAACAAAGGTCCCGCTAATGCATTTCAGGAGAGCCGACTTCTGAGAAGCCCGCATACTCCCACATCCAAGCCTGATCAACAGAAAAAGCTGAAAAGGTTGAGAATTTCATGACACTCAAACAGGCATGCTCCTCGGAATACCAAGGAGCGCAAGGTGCGTTCAAAGATTCGATGATTCAC
+
CBBCCBFFFFFFGGGGGGGGGGGGHHHHHHHHHHHHHHHHGHGGGFGGGHHHHHHHGHHHHHHHGHFHHHHHHHHHHHHHHHHGHFHHHHGHGGHHHGHGHHHHHHHHHHHHHHGGGHHHHHHHHHHHHHHHGHHHHHHHHHHHGGGGGHHHHHHHHHHHHHHHHHHHHGGGHHHHHHHHHHHGGGHHGHHGHHHHHHHHGGHGHGGGGGGGGHHGHGGGGGHHHGGGGGHGHHHGDGHHHFEHHHHHHHHHHHHHHHHHHHHHGHHGHHHHHHHFGHHHGHHHGGHHHHHHGHHHHGHGGGGGHGFGDFCHHHHGGGGGHHGCGGGGHGFFGGGFGFGFFFFFFFBBABA
@M02197:105:000000000-AN6RF:1:1101:6901:10427 1:N:0:1
GAAGCTTGAATCTCCTCCGCTTATTGATATGCTTAAGTTCAGCGGGTAGTCCTACCTGATTTGAGGTCAAATTGTCAGAAGCTGTCTCAAAAGAGACCCTTTAGAAGCTGAACCCCATTTATAAAGCTGCTCTTCACAAATGGCGTAGATAATTATCACACCAAAGCAAGGCAACAAAGGTCCCGCTAATGCATTTCAGGAGAGCCGACTTCTGAGAAGCCCGCATACTCCCACATCCAAGCCTGATCAACAGAAAAAGCTGAAAAGGTTGAGAATTTCATGACACTCAAACAGGCATGCTCCTCGGAATACCAAGGAGCGCAAGGTGCGTTCAAAGATTCGATGACTCAC
+
BCCCCFFF@FFFGGGGGGGGGGGHHGFHHHHHHHHHGGHHHFHGGGGGGHGHHHHHHGFHHHHHGHHHHFHHHHGHGHHHHHHGHHHHEHHGGEGHHGHHHHHHBHHHGFHHHHGGGHGHGHHHHGHHGGHHHHHHHHGGHHHHGGGGGHHHHHHHHHEGHGHEHHHHHHGHHHHHHHHCFGFHHHHHHHHHHHHHHGGEHGGGGHHHHGHGGHHHGGEGGGHGHHGGHGGHGHGGGGHGHFHHGHHFFFGGHHGHHHHHGHHHHHHCHGHHHHHFFHFGHGHGDGGHHHHHHHHHHHHGGGGGEHHHGBHHHFGDGGGGHGHHGGGGHCGCGGGGGGGFFFFFFFBCCCB
@M02197:105:000000000-AN6RF:1:1101:26761:10533 1:N:0:1
GAAGCTTGAATCTCCTCCGCTTATTGATATGCTTAAGTTCAGCGGGTATCCCTACCTGATCCGAGGTCAACCTTTGAAATATTTAGGGTTATTGGCAAGCCTCCACCAGGACTCTGTAGCGAGAAGAATTACTACGCTTAGAGCCTGGCAGCACCGCCACTGATTTTGAGGCCCGCCCAGAGGCGAAAAGCCCAAGACCCAGCAAGCTGGATTGGTTTAAATGACGCTCGAACAGGCATGCCCCTCGGAATGCCAAGGGGCGCAATGTGCGTTCAAAGATTCGATGATTCAC
+
CCCCCFFFFFFFGGGGGGGGGGGGHHGHFHHHHHGHHFHHHHHGGGGGHHHHHHHHHH<GHHGFGGG:HHHHHHH:GHFHHHHH;HH0HHHH0FHHH<;HG+HH;HHHHG;HHHHH0HHHGG;GG:HHHHHHH<HGGGGGHGGGHHHHH;:GHHHGHHHHHHHGHHHHGGHGGGHHGHHHHHGGGGGGHHGHHHHGGGHGHHHHHHHHGHHFHHGHHHHHFGGGFGFHGGHHHHFHHHCFCGGGGHHHHFHGHHGEFGGGEGHFHGGGGHGGGGGGGGGGFFFFFFFAAAAA
@M02197:105:000000000-AN6RF:1:1101:25062:10551 1:N:0:1
GAAGCTTGAATCTCCTCCGCTTATTGATATGCTTAAGTTCAGCGGGTAGTCCTACCTGATTTGAGGTCAAATTGTCAGAAGCTGTCTCAAAAGAGACCCTTTAGAAGCTGAACCCCATTTATAAAGCTGCTCCTCACAAATGGCGTAGATAATTATCACACCAAAGCAAGGCAACAAAGGTCCCGCTAATGCATTTCAGGAGAGCCGACTTCTGAGAAGCCCGCATACTCCCACATCCAAGCCTGATCAACAGAAAAAGCTGAAAAGGTTGAGAATTTCATGACACTCAAACAGGCATGCTCCTCGGAATACCAAGGAGCGCAGGGTGCGTTCAAAGATTCGATGATTCAC
+
BABCCFFFFFFFGGGGGGGGGGGHHHHHHHHHHHGHHHHHHHHGGGEGEHHHHHHHHHHHHHHHGHHHHHHHHHHHHGHHHHHHHHHHHHHHHGHHHGHHHHHHHHHHHHHHHHGGGHHHHHHGHHHHHHHHHHHHHHHHHGHHGGGGGHHHHHHHHHHHHHHHHHHHHHGHHHHHHHGHHHHHHHGHGHHHHHHHHHHHHGGGHHHHGHGHHHHHHGGGGGGHHGGGHGHHHHHHGGHHHHHGHHHHHHHHHHHHHHHFFHGBHHHHHHHHHHHBHHHHHHHGHGHHHHHHHHHHFFHGGGGGHHHHHHHHHGHGGGGGHHHGGGGGGGGGGGGGGGGFFFFFFFBBBAB
@M02197:105:000000000-AN6RF:1:1101:22322:10563 1:N:0:1
GAAGCTTGAATCTCCTCCGCTTATTGATATGCTTAAGTTCAGCGGGTAGTCCTACCTGATTTGAGGTCAAATTGTCAGAAGCTGTCTCAAAAGAGACCCTTTAGAAGCTGAACCCCATTTATAAAGCTGCTCTTCACAAATGGCGTAGATAATTATCACACCAAAGCAAGGCAACAAAGGTCCCGCTAATGCATTTCAGGAGAGCCGACTTCTGAGAAGCCCGCATACTCCCACATCCAAGCCTGATCAACAGAAAAAGCTGAAAAGGTTGAGAATTTCATGACACTCAAACAGGCATGCTCCTCGGAATACCAAGGAGCGCAAGGTGCGTTCAAAGATTCGATGATTCAC
+
CCCCCFFFFFFFGGGGGGGGGGGGHHHHHHHHHHHHHHHHHHHGGGGGGHHHHHHHHHGHHHHHGHHHHHHHHHHHHHHHHHHHHHHHHHHHHGHHGGHHHHHHHHHHHHHHHHGGGHHHHHHHHHHHHHHHHHHHHHHHHHHHGGGGGHHHHHHHHHHHHHHHHHHHHHGHHHHHHHCHGHHHGHHHHHHHHHHHHHHHHGHFHHGHHGHHHHHHHGGGGGGHHHGGHGHHHHHHFGHHHHFGGHHHHHGHHHHHHHHHHHHHHHHHHHHHHHFGHHHHHHFHGGHGHHHHHGHHHGAGGGGGHHGHHHHHGHHGGGGGHHHGGGGGHGGGGGGGGGGFFFFFFFBBBAB
@M02197:105:000000000-AN6RF:1:1101:15434:10607 1:N:0:1
GAAGCTTGAATCTCCTCCGCTTATTGATATGCTTAAGTTCAGCGGGTAGTCCTACCTGATTTGAGGTCAAATTGTCAGAAGCTGTCTCAAAAGAGACCCTTTAGAAGCTGAACCCCATTTATAAAGCTGCTCTTCACAAATGGCGTAGATAATTATCACACCAAAGCAAGGCAACAAAGGTCCCGCTAATGCATTTCAGGAGAGCCGACTTCTGAGAAGCCCGCATACTCCCACATCCAAGCCTGATCAACAGAAAAAGCTGAAAAGGTTGAGAATTTCATGACACTCAAACAGGCATGCTCCTCGGAATACCAAGGAGCGCAAGGTGCGTTCAAAGATTCGATGATTCAC
+
DDDDCFFFFFFFGGGGGGGGGGGHHGHHHHHHHHHHGHGHHHHGGGGGGHHHHHHHHHHHHHHHGHHHHHHHHHHHHHHHHHHHHHHHHHHHHGHHHGHHHHHHHHHHHHHHHHGGGHHHHHHHHGHHHHHHHHHHHHHHHHHHGGGGGHHHHHHHHHHHHHHHHHHHHHGHHHHHHHGHGHHHHGGGGHHHHHHHHHHHHGHGHHHGHHGGHHHHHHGGGGHHHHGGHGHGGHHHGGGHHGHGHHHHHHHHHHHHHHHHHHHGHHHHGHHHHHHHGHHGHHHHHGHHGHHHHHFHHHHGGGGGHHHHHHHHHHHGGGGGHFHHGGFGHGGGGGGGGGGFFFFFFFBBBBB
@M02197:105:000000000-AN6RF:1:1101:19885:10696 1:N:0:1
GAAGCTTGAATCTCCTCCGCTTATTGATATGCTTAAGTTCAGCGGGTAATCCTACCTGATTTGAGGTCAAACAGTTCAAATTGTCCAGTAAAGTCCAGACGGTTTGAAAGCAGCTACACTTAACATCTTTCACTTATAGGCGTAGATAGACTATCACACCAAAGTGGAAAAGAACAGTAACCACTAATGCATTTAAGAGGAGCTGACTTAATAAAAGGCCAGCAAAAACCTCCAACATCCAACGTCTTCAAATCGTCATTACAACAATTTGAAGAGTTGAGAATTTAATGACACTCAAACAGGCATACCCCTCGGAATACCAAGGGGTGCAAGGTGCGTTCAAAGATTCGATGACTCAC
+
CCCBAFFFFFFFGGGCGGGGGGGHGHHHHHCGHHHHHHGGHHHGGGGGGHHHHHHHHHGHHHHHGHHHHHHHGHHHHHHHHHHHHHHHHHHHHHHHHHHGGGGGGGHGHHHHHHHHHHHHHHHHHHHHHHHHHHHHHHHHHGHGGGHHHHHHHHHHHHHHHHHGHHHHHHHHHHHHHHHHHHHGHHHHHHHHHHHHHHHHHGHHHHHHHHHHHHGHHGHHHHGHHHHGGHHHHHGHHHHHGGGHHGGGHGHGGGHHHHEHHHHHHHHHHHHHHHHHHHHHGHHHHHHHHHHHHGHHHHHHGHEHHFEGGGGGHHGHHHGHHHGGGHGHGHHGCFGEFGGGFGGGCGFFBFFFFFABABB
@M02197:105:000000000-AN6RF:1:1101:17196:10665 1:N:0:1
GAAGCTTGAATCTCCTCCGCTTATTGATATGCTCCTCCGCTTATTGATATGCTGTTACTTCCTCTAAATGACCAAGATCCTCCGCTTATTGATATGCTTACTTCCTCTAAATGACCAAGCTCCTCCGCTTATTGATATGCTTAAGTTCAGCGGGTATCCCTACCTGATCCGAGGTCAACCTTGAAAAATAGGGGGTTTGATGGCAGGACAATTGCACACACTCCGAGCGACAAGATAAACTTACTACGCCACGGAATATGCTATGATCCGCCTTTCAATTTCAGAAGGGAGAATGCTGGCATACTCTTCTTCCACAACCAAGCAAATATGCTTGAGAGGTATTTTATGACGCTCGAACAGGCATGCCTCCCGGAGTGCCAGGAGGCGCAATGTGCGTTCAAAGATTCGATGACTCAC
+
CCCCCFFFFFFFGGGGGGGGGGGHHHHHHHFHHHHHHHGGGGGHHHHHHHHHHHHHHHHHHHHHHHHHHHHHHHHHHHHHGHHGGGGGHHHHGHHHHHHHHHHHHHHHHHHHHHHHHHHGHHGHHHGGGGGHHHHHHHHHHHHHHHHHHHHGGGGGHGHHHHHHHHHHHHHCGGGHHHGHHHHGHHGHHHHHHGGGGGGHGGGHHGGGGFGGGGGGGGGGGGGGGGGGHGGHHHHFHFGHG0GGGGGGGGGHHHHHGHHFHHHFGFGGGEFHGHHHHEGEHHHHHHHHHHHHHHGHHHHHHHHHHHHHHHFGGGGHHGHHHHHHGHGHHHHHHHHHHHHHHHHHHHGGGGGHHGHHFHGHGHHGGGFGFGGHFGHHHHGHHGGGGGHHHHEEEGHGGGGGGGGGGFFFFFFFAAAAA
@M02197:105:000000000-AN6RF:1:1101:18054:10634 1:N:0:1
GAAGCTTGAATCTCCTCCGCTTATTGATATGCTCAAGTTCAGCGGGTATCCCTACCTAATCCGAGGTCAATCATTAAAAAATGGGGGGGCTCTGGCGAGTGGCCACCAGGTGTCTATAGCGATGAATTTACTACGCTTAGAGCCTGACAGCACTGCCACTGATTTTAGAGACTGCCTTGACAGCAGGTCTCAACACCAAGCTAGGCTTGAGGGGTGATAATGACGCTCGAATAGGCATGCCCCTCGGAATACCAAGGGGCGCAATGTGCGTTCAAAGATTCGATGATTCAC
+
CCCDCFFFFFFFGGGGGGGGGGGHHHHHHHHHHHHHHHHHHGHGGGGGHHHHHHHHHHHHHHGGGGGHHHHHHHHHHGHHGHHHHGGGGFFFFGGGHHGHHHGHHHHGGHHHHFFGGHGHHHHHHHHGHGGFFGHGHHFGFFFFHHHGHHFGGGGHHHGHHHGFHHHHHHHGHHFGHGHHHHHHHGHFHHGGHGHGHGHFHHHGHHHHGGGHHGHHFGHHGGGGGGHHHHFFHHGHHGGGGGGGHGHGHHFHHHHGGGGGHHFHGGGGHGGGGGGGFBGFFFFFFFCCBBC
@M02197:105:000000000-AN6RF:1:1101:28039:10752 1:N:0:1
GAAGCTTGAATCTCCTCCGCTTATTGATATGCTTAAGTTCAGCGGGTAGTCCTACCTGATTTGAGGTCAAATTGTCAGAAGCTGTCTCAAAAGAGACCCTTTAGAAGCTGAACCCCATTTATAAAGCTGCTCTTCACAAATGGCGTAGATAATTATCACACCAAAGCAAGGCAACAAAGGTCCCGCTAATGCATTTCAGGAGAGCCGACTTCTGAGAAGCCCGCATACTCCCACATCCAAGCCTGATCAACAGAAAAAGCTGAAAAGGTTGAGAATTTCATGACACTCAAACAGGCATGCTCCTCGGAATACCAAGGAGCGCAAGGTGCGTTCAAAGATTCGATGACTCAC
+
BCCCCFFFFFFFGGGGGGGGGGGGHHGHHHHHHHHHHHHHHHHGGGGGGFHHHHHHHHHHHGHHGHHHHHHHHHHHHHHHGHHGHHHFHHHHHGHHHGHHHHHHGHHHHHHHHHGGFHHHH:HHHHFFHHHHHHHHHHHHHEGHGFGGFFBGHHHHHHHHHHHHHHHHHHGHHHHHHHGHHGHGGGGGHHHHGHHHHHHHHGHGHHGGGGGHGHHHHGGGGEGGHHGGHGHGFHHHGGHHHHFEHFHHHHHHFHHHHHGHGHHHHGHGBHHEHFG5HEHHHHGFGGGHHGHHHHFHFEHGE?GGHHHHHHGHGHHGGGGGGFGHGGGGGGGGGGGGEC4FFFFFFFAA33A
@M02197:105:000000000-AN6RF:1:1101:26527:10701 1:N:0:1
GAAGCTTGAATCTCCTCCGCTTATTGATATGCTTAAGTTCAGCGGGTATCCCTACCTGATCCGAGGTCAACCATAGAAAATTGGGGGTTAATGGCAAGCATCCATCGGGACTCTATAGCGAGAGAATTTACTACGCTTAGAGCCAGATGGCACCGCCACTGATTTTAAGGGCTGCCAGACGGCAGGCCCCAACACCAAGCTGAGCTTGAGGGGTTATAATGACGCTCGAACAGGCATGCCCCCCGGAATACCAAGGGGCGCAATGTGCGTTCAAAGATTCGATGATTCAC
+
CCCDDFFFFFFFGGGGGGGGGGGHHHHHHHHHHHGHHHHHHHHGGGGGHHHHHHHH;;H<HHH8G:;;H;HHG<H9HHHHH<HHHGGFGHH9GHHHHGHH;HHH<<GGG9GHHHHHHHHGGGGGG9HHHHH/HHGGG:GH;HHHFHHHHHHHHGGGGGGHHHHHHHHHHGHGHGGHHHHGGGGGGGGGGHGHGGGHGHHHGHFHHHGGGGHHHHHGHHHHHHGGHGGHHHHHHHHHGGGGGFGHHHHHFHHHHHGGGGGHGHHGGGGHGGGGGGGGGGFFFFFFFCBAAA
@M02197:105:000000000-AN6RF:1:1101:7947:10879 1:N:0:1
GAAGCTTGAATCTCCTCCGCTTATTGATATGCTTAAGTTCAGCGGGTAGTCCTACCTGATTTGAGGTCAAATTGTCAGAAGCTGTCTCAAAAGAGACCCTTTAGAAGCTGAACCCCATTTATAAAGCTGCTCTTCACAAATGGCGTAGATAATTATCACACCAAAGCAAGGCAACAAAGGTTCCGCTAATGCATTTCAGGAGAGCCGACTTCTGAGAAGCCCGCATACTCCCACATCCAAGCCTGATCAACAGAAAAAGCTGAAAAGGTTGAGAATTTCATGACACTCAAACAGGCATGCTCCTCGGAATACCAAGGAGCGCAAGGTGCGTTCAAAGATTCGATGACTCAC
+
CCCCCFFFFFFFGGGGGGGGGGGHHHHHHHGHHHHHHHHHHHHGGGGGGHHHHHHHHGHHHHHFGGHHHHGHHHHHHHHHHHHGHHHHHHHHHGHHHGHHHHHHHHHHHHHHHHGGGHHHHHHHHHHHHHHHHHHHHHHHHHGHGGGGGHHHHHHHGHHHHGHHHHHHHHHHHHHHHHHHHGHHHGGHGHHHHHHHHHHHHGHGHHHHHHHHGHHGGGGGGGGGHHGGHGHHHGHHFGHGHBHHHHGGHHGHHHHHHHHHHGHHHHHHHHHHHHHHHHHHFHHHGGGHHHHHHGHHHGHGGGGGGHHHGHHHGHHGGGGGHGHGGGGGHGGGFGGGGGGFFFFFFFAA3AA
@M02197:105:000000000-AN6RF:1:1101:21205:10886 1:N:0:1
GAAGCTTGAATCTCCTCCGCTTATTGATATGCTTAAGTTCAGCGGGTAGTCCTACCCGATTCGAGGTCAGATGTCAAAGAAGATTGGCCGCCACTCCAGAGGCTAAGCCGAGGCTGTTTCAAAACAGGACCAAGACGAGGAAGATTACAACGTCGAGGAACGCTTCAAGCGCAACCGATGCATTCAAGAGGAGCCGCTTGTACAGCAGCAAGCCTCCAAGTCCACTCCGTCCCAGCACAAAACTGAGGGAAGTGATGATTTCAAGACACTCGAACGGGCATGCCCTTCGGAATACCAAAGGGCGCAAGGTGCGTTCAAAGATTCGATGATTCAC
+
AABABFFFFFFFGGG5GFGGGGGGGFFFFHFFHHFHHHGHHHHGGGEGGHHHHHHHHGFGFHEFHGEGHHHHHGHHHHHHGHHGHHHGHGGGGDHHGBHBGFGHHHFHHGFGGGHHHHHGGGGHHHGHHHHHHHHHGGGGGHGHHHHFHHGGFHHGGGGHHGHGEGHHHHHGGGGGHHHHGHGGGHHGGGGGGGGFFGFHHHHHHHHGGHFGFGHHHGHHGFHGGEGFHFGGFFHHHGFHHHHHHHHHHHHHHGGHHHHHBGHFHHHHHHGHHGGHHGFHFGGGGGGHFGGHFFHHHHGGGGGHFHHGGGGHGGGGGGGCGGFFFFFFFAABBB
@M02197:105:000000000-AN6RF:1:1101:6789:10834 1:N:0:1
GAAGCTTGAATCTCCTCCGCTTATTGATATGCTTAAGTTCAGCGGGTAGTCCTACCTGATTTGAGGTCAAATTGTCAGAAGCTGTCTCAAAAGAGACCCTTTAGAAGCTGAACCCCATTTATAAAGCTGCTCTTCACAAATGGCGTAGATAATTATCACACCAAAGCAAGGCAACAAAGGTCCCGCTAATGCATTTCAGGAGAGCCGACTTCTGAGAAGCCCGCATACTCCCACATCCAAGCCTGATCAACAGAAAAAGCTGAAAAGGTTGAGAATTTCATGACACTCAAACAGGCATGCTCCTCGGAATACCAAGGAGCGCAAGGTGCGTTCAAAGAT
+
CCCCCFFFFFFFGGGGGGGGGGGHHHHHFHHHHHHFHHFHHFHGGGGGGHHHHFHHHHHHHHHHGGHHHHHHHHHHHHHHHHHHHHHHHHGHHGHHHGHHHHHHHHHHHHHHHHGGGHHHHHHHHHHFHHGFHHHHHHHHHGHHHHGGHHHHHHHHHHHHHHHHHHHHHHHHHHHHHHHHHHHHHHHHHHHHHHHHHHHGHGHGHHGGGHGHHHHHHGGGGGHGHGGGGGHGGHHHGGHHHHHHHHHHHHHHHHHFGHHHHHHHHHHHHHHHHHHGBEHHHFHHGGHHFFGHHHHHHGCEGGGGHHCHDFGHHHHGGF?GGFGGGGGBFFBFFFBABAA
@M02197:105:000000000-AN6RF:1:1101:10978:11116 1:N:0:1
GAAGCTTGAATCTCCTCCGCTTATTGATATGCTTAAGTTCAGCGGGTAGTCCTACCTGATTTGAGGTCAAATTGTCAGAAGCTGTCTCAAAAGAGACCCTTTAGAAGCTGAACCCCATTTATAAAGCTGCTCTTCACAAATGGCGTAGATAATTATCACACCAAAGCAAGGCAACAAAGGTCCCGCTAATGCATTTCAGGAGAGCCGACTTCTGAGAAGCCCGCATACCCCCACATCCAAGCCTGATCAACAGAAAAAGCTGAAAAGGTTGAGAATTTCATGACACTCAAACAGGCATGCTCCTCGGAATACCAAGGAGCGCAAGGTGCGTTCAAAGATTCGATGATTCAC
+
A?AAA4@CCFFFGGGGGGFGGGGHHHGHHFGGHGHHCHHGHHHGCGGGGHHBGDHHHHFGFHHGFHFGFHH5AF5@55DG3@EGHEGBG4GEBE2BGFHH3FGHBFBC3333FGDFGHFDG?GGHHFGBBFEBEBG3FFC:9?F@CC@;@GDDB2GDDGH2?GGHGHHHHFH0GHHHFC@@CCCBHHHFFGGDGGF1F<1GC.GCHFD?1AGFG100BB//<?@FDCFCFFBBFFBE?EHEFF2HDFHFF2FFHGEGB12HHHHFHHGFHEG1FDD1F@2221FBF1FFGDFGFFB1AGAAEEABFGDEF1GGBB00EEEB1FA0A0EFFB333FFEBGFFFDDBFAAA1A
@M02197:105:000000000-AN6RF:1:1101:25743:11140 1:N:0:1
GAAGCTTGAATCTCCTCCGCTTATTGATATGCTTAAGTTCAGCGGGTATCCCTACCTGATCCGAGGTCAACCTTAAAAAAATTAGGGGTTGCTGGCAAGTAGACCTACCGGACTCAATCGCGAGGAGTATTACTACGCGTAGAGCCGACAGGCACCGCCACTGATTTTAGGGGCCGCGAAACCGCGAACCCCAATACCAAGCGAGAGCTTGAGTGGTTATAATGACGCTCGAACAGGCATGCCCCCCGGAATACCAGAGGGCGCAATGTGCGTTCAAAGATTCGATGACTCAC
+
CCCCCFFFFFFFGGGGGGGGGGGHGHHHHHHHHHHGHHHHHHHGGGGGHGHHHHHHHHH;H:H9G/9;HHH0<<HHHGHGGH<<HHHGGGEH.H:9H:G.;0<HH<<H:G999:HH<<<G/G9G9G&GHHH0H<;HG9:7GG;HHH/:GGG9GHHGGGGGGGGGGGGGGGFGGGGGGGGGGGGGGGFFGHFFHEHFGGHGGGFFHGGHHHHGGHHHHHHGHGGGGGGHHGHHHHGHHEHCGGGGGGHHGHHHHHHHHGGGGGHHFHFFGGHGGGGGGGGGGFFFFBFFBAA>A
@M02197:105:000000000-AN6RF:1:1101:12549:11171 1:N:0:1
GAAGCTTGAATCTCCTCCGCTTATTGATATGCTTAAGTTCAGCGGGTAGTCCTACCTGATTTGAGGTCAAATTGTCAGAAGCTGTCTCAAAAGAGACCCTTTAGAAGCTGAACCCCATTTATAAAGCTGCTCTTCACAAATGGCGTAGATAATTATCACACCAAAGCAAGGCAACAAAGGTCCCGCTAATGCATTTCAGGAGAGCCGACTTCTGAGAAGCCCGCATACTCCCACATCCAAGCCTGATCAACAGAAAAAGCTGAAAAGGTTGAGAATTTCATGACACTCAAACAGGCATGCTCCTCGGAATACCAAGGAGCGCAAGGTGCGTTCAAAGATTCGATGATTCAC
+
BABCBFFFFFFFGGGGGGGGGGGHHHHHHHHHHHHHHHHHHHHGGGGGGHHHHHHHHHHHHHHHGHHHHHHHHHHHHHHHGHHHHGHHHHHGHGHHHGHHHHHHGHHHHHHHHHGGGHHHHHHHHHGGHHHHHHHHHHHHHHHHGGGGGHHHHHHHHHHHHGHHHHHHHHGHHHHHHHHHHHHHGHHGHHHHHHHHHHHGHGHGHHGHHHGHGGHHHGGGGGGHHGGGHGGHGHHHGGHFFFHGHHGHHHHHGHHFHHHHHGHHHHGFHHHHHHHHHHHHHHGFFGHHHHFHHHGHFHGGGGGGHHGHHHHHHHHGGGGFGHHHGGGGHFGGGGGGGGGFFFFFFFCBAAA
@M02197:105:000000000-AN6RF:1:1101:22013:11216 1:N:0:1
GAAGCTTGAATCTCCTCCGCTTATTGATATGCTTAAGTTCAGCGGGTAGTCCTACCTGATTTGAGGTCAAATTGTCAGAAGCTGTCTCAAAAGAGACCCTTTAGAAGCTGAACCCCATTTATAAAGCTGCTCTTCACAAATGGCGTAGATAATTATCACACCAAAGCAAGGCAACAAAGGTCCCGCTAATGCATTTCAGGAGAGCCGACTTCTGAGAAGCCCGCATACTCCCACATCCAAGCCTGATCAACAGAAAAAGCTGAAAAGGTTGAGAATTTCATGGCACTCAAACAGGCATGCTCCTCGGAATACCAAGGAGCGCAAGGTGCGTTCAAAGATTCGATGATTCAC
+
CCCCCFFFFFFFGGGGGGGGGGGHHGHHGHHGHHHHGHHHHHHGGGGGFHHHGHHHHHHHHHHHGHHHHHHHHHHHHHHHHHHHHHHHHHHHHGHHHGHHHHHHGHHHHHHHHHGGGHHHHHHHHHHHHHHHHHHHHHHHHHHHGGGGGHHHHHHHHHHHHHHHHGHHHHGHHHHHHHHHHHHHHHHHGHGHHHHHHHHHHGHGHHHHHGGGGHHGHGGGGGHHGGGGGGGGHHHGGGHHHHGFHGEHHHHHHHHFHHHHHHHHHHGHGHGHGGHHHHHGHHHHGAHHHHHHGHFGHEHGGGGGGHFFHHHHHFHGFCGGHHHGGGGGHGGGGGGGAGGFFFFFFFAAA>A
@M02197:105:000000000-AN6RF:1:1101:9557:11232 1:N:0:1
GAAGCTTGAATCTCCTCCGCTTATTGATATGCTTACTTCCTCTAAATGACCAAGATCCTCCGCTTATTGATATGCTTAAGTTCAGCGGGTAGTCCTACCTGATTTGAGGTCAAATTGTCAGAAGCTGTCTCAAAAGAGACCCTTTAGAAGCTGAACCCCATTTATAAAGCTGCTCTTCACAAATGGCGTAGATAATTATCACACCAAAGCAAGGCAACAAAGGTCCCGCTAATGCATTTCAGGAGAGCCGACTTCTGAGAAGCCCGCATACTCCCACATCCAAGCCTGATCAACAGAAAAAGCTGAAAAGGTTGAGAATTTCATGACACTCAAACAGGCATGCTCCTCGGAATACCAAGGAGCGCAAGGTGCGTTCAAAGATTCGATGATTCAC
+
BBB@AFFB4FFFGGGGGFGGGGGHGHHHHGHHHHHGHHFHHHFHHHHGHGGHEHHHHHHHHGGGGGHHHHHHHHGHHHGHHGHHHHGGGFGGHHHHHHHHHHGHHHHGHHHHHHHHFHHHHHHHHGHHHHHHHHHHGHHHFHGHGHFHFHFHHHHHHGGGHGHHHHHHGHHGEHHHGHGHHHFHHGGGGGGGHFHHHHHHHHHHGHHHHHHHHHFHHHHHHGHGGGGHGGGHHGHHHHFGDFGHGEGD?HHHFFFFBHHFGGGCCHGHHFGHGGHHHHHGGHFGFFGBHGHHHHHGHHHHHHHHHHHHHHGHHHHHHGFHFEHHHHG5FHGGHHHHG3HHHHGGGGGGFHCHHGHHHHGGEGGGGHHGCGDHFGGGGGGGFFFFFFFFFBAAAA
@M02197:105:000000000-AN6RF:1:1101:7901:11164 1:N:0:1
GAAGCTTGAATCTCCTCCGCTTATTGATATGCTTAAGTCCAGCGGGTAGTCCTACCTGATTTGAGGTCAAATTGTCAGAAGCTGTCTCAAAAGAGACCCTTTAGAAGCTGAACCCCATTTATAAAGCTGCTCTTCACAAATGGCGTAGATAATTATCACACCAAAGCAAGGCAACAAAGGTCCCGCTAATGCATTTCAGGAGAGCCGACTTCTGAGAAGCCCGCATACTCCCACATCCAAGCCTGATCAACAGAAAAAGCTGAAAAGGTTGAGAATTTCATGACACTCAAACAGGCATGCTCCTCGGAATACCAAGGAGCGCAAGGTGCGTTCAAAGATTCGATGATTCAC
+
BBCCBFFFFFFFGGGGGGGGGGGHHHGHGHHHHHHHHHHHHHHGGGEGGHHHHHHHHGHHHHGHGHHHHHHHHHHGHGHGHHHHHHHHHHHHHGHHHGHHHHHHHHHHHHHHHHGGGHHHHHHHHHHHHGHHHHHHHHHHHHHHGGGGGGHHHHHHHHHHHHHHHHHHHHHHHHHHHHHHHHHHGHHHGHHHHHHHHHHHHGHGHHHHHHGHGHHHHGGGGGHHHHGGHGHGHHHHGGHHHHHHHEHGHHHHEHHHHHHHHHGHHHHHHHHHHHHHHHHHHHHHHGGFHHHHGFHHHHHGGGCGHGHHHHGHHHHGGGGGHGHHGGGGHGGGGGGGGGCFFFFFFFBBBAB
@M02197:105:000000000-AN6RF:1:1101:18517:11328 1:N:0:1
GAAGCTTGAATCTCCTCCGCTTATTGATATGCTTAAGTTCAGCGGGTATCCCTACCTGATCCGAGGTCAACCTTGAAAAATAGGGGGTTTGATGGCAGGACAATTGCACACACTCCGAGCGACAAGATAAACTTACTACGCCACGGAATATGCTATGATCCGCCTTTCAATTTCAGAAGGGAGAATGCTGGCATACTCTTCTTCCACAACCAAGCAAATATGCTTGAGAGGTATTTTATGACGCTCGAACAGGCATGCCTCCCGGAATGCCAGGAGGCGCAATGTGCGTTCAAAGATTCGATGATTCAC
+
CCCCCFFFFFFFGGGGGGGGGGGHHHHHHHHHHHHGHHHHHHHGGGGGHHHHHHHHHHHHHHHGGGGHHHHHHHHHHHHHHFHHHGGGGGGHHHHGHGGGHHHHHHHHHHHGGHHHHGHGGHHHGHHHHHHHHHGHHHHGGGHHGGHHGHHHHHHHHHHHGHHHGHHHHHHHHHHHHHHHHHHHHHGHHHHGHHHHHHHGHHHGGGGHHGHHHHHHHHHHHHHHHHHHHHHHHHHHHHGGGGFHHGHHHGHHHHHGGGGGGGHHHHHHGHHHHGGGGGGHHHGGGGHGGGGGGGGGGFFFFFFFCCBB@
@M02197:105:000000000-AN6RF:1:1101:10561:11348 1:N:0:1
GAAGCTTGAATCTCCTCCGCTTATTGATATGCTTAAGTTCAGCGGGTAGTCCTACCTGATTTGAGGTCAAATTGTCAGAAGCTGTCTCAAAAGAGACCCTTTAGAAGCTGAACCCCATTTATAAAGCTGCTCTTCACAAATGGCGTAGATAATTATCACACCAAAGCAAGGCAACAAAGGTCCCGCTAATGCATTTCAGGAGAGCCGACTTCTGAGAAGCCCGCATACTCCCACATCCAAGCCTGATCAACAGAAAAAGCTGAAAAGGTTGAGAATTTCATGACACTCAAACAGGCATGCTCCTCGGAATACCAAGGAGCGCAAGGTGCGTTCAAAGATTCGATGATTCAC
+
CCCCCFFFFFFFGGGGGGGGGGFHHHHHHHHHHHGHHHHHHHHGGGEGGHHHHHGHHHHHHHHHGGGHFHHHHHHHHHHHHHGHHHHHHHHHHGHHHGHHHHHFHHHGHHHHHHGGGHHHHHHHHHHHHHHHHHHHHHHHHHGHGGGGGHHHHHHHHHHHHHHHHHHHHHGHHHHHHHHFGFHHHGHHHHHHHHHHHHHHHGHGGHHHGHGGHHHGHGGGGGGGHGGGGGGGGHHFDGHHHFEHHHGFHHHHHHHHHHHHGHHGHGHHHHHHHHGBHEGHHHHHGFFHHHGHHFHHHGHCGGGGHGDHHHHHHHHGGGGGHHHFGGGGHGGGGGGBGCCFFFFFFFBAABA
@M02197:105:000000000-AN6RF:1:1101:25082:11280 1:N:0:1
GAAGCTTGAATCTCCTCCGCTTATTGATATGCTTAAGTTCAGCGGGTAGTCCTACCTGATTTGAGGTCAAATTGCCAGAAGCTGTCTCAAAAGAGACCCTTTAGAAGCTGAACCCCATTTATAAAGCTGCTCTTCACAAATGGCGTAGATAATTATCACACCAAAGCAAGGCAACAAAGGTCCCGCTAATGCATTTCAGGAGAGCCGACTTCTGAGAAGCCCGCATACTCCCACATCCAAGCCTGATCAACAGAAAAAGCTGAAAAGGTTGAGAATTTCATGACACTCAAACAGGCATGCTCCTCGGAATACCAAGGAGCGCAAGGTGCGTTCAAAGATTCGATGATTCAC
+
CBCCCFFFFFFFGGGGGGGGGGGHHHHHHHHGHHHHHHHGHHGGGGGGGHHHHHHHHHHHHHHHGHHHHHHHHHHHHHHHHHHGHHHGHHHHHGHHHGHHHHHHHHHHHHHHHHGGGHHHHHHHHHGHHHHHHHHHHHHHHHEHGGGGGHHHHHHHHHHHHHHHHHHHHGHHHHHHHHGHHHHHGHHGHHHHHHHGHHHHHGHGHHHHHGHGGHHHHGGGGGHGHHGGGGHHHHHGGGGHHHHHHGFHHHHGHHHHHHHHGEGHHHHHGGGGHGE5BFHHHHHHHGGHHHHGHFFHFHHGGGGCHHHHHFHGHHHGGGGGHGGHGGGGHGGGGGGGGGFFFFFFFFAABBB
@M02197:105:000000000-AN6RF:1:1101:28653:11337 1:N:0:1
GAAGCTTGAATCTCCTCCGCTTATTGATATGCGGAAGGATTACTTCCTCTAAATGACCAAGATCCTCCGCTTATTGATATGCTTAAGTTCAGCGGGTAGTCCTACCTGATTTGAGGTCAAATTGTCAGAAGCTGTCTCAAAAGAGACCCTTTAGAAGCTGAACCCCATTTATAAAGCTGCTCTTCACAAATGGCGTAGATAATTATCACACCAAAGCAAGGCAACAAAGGTCCCGCTAATGCATTTCAGGAGAGCCGACTTCTGAGAAGCCCGCATACTCCCACATCCAAGCCTGATCAACAGAAAAAGCTGAAAAGGTTGAGAATTTCATGACACTCAAACAGGCATGCTCCTCGGAATACCAAGGAGCGCAAGGTGCGTTCAAAGATTCGATGACTCAC
+
CCCCCFFFFFFFGGGGGGGGGFGHHHHHHHHHGCCGGGHHHHHHHHHHHHHHGHHHHHGHHHHHHFHHGGGGGHHGGHGHHHHGHHHHHGHHHGGG>EFGHHHHHHHHHHHHHHGHHHHHHHHHHHHHHHHHFGGHHHGHHGHGHHHGHHHHHHHHHHGHGHHEGGGGHHHHGHHHGHHHHHHHHHHHGHHHGGGGGGGHHHHHHHGHHHHHHHHGHHHGGHFGGGGGGFBGFFDHHHHGDHHD?1FHFFG?GD?EF@2DBG2HHGHFC?CEEHGFEGGGGHGHG3GGGHHHHFGBHHFFHHGHHHHHHFG4GHHHFFHHGHGHBHGHGHHHFHFFFHHHHHHHHGFAHFGGGFFFFHFFBGGCFDFGGGHDBGE2EGGGGFGGGGGGGFFBFFFFBBAAB
@M02197:105:000000000-AN6RF:1:1101:25956:11357 1:N:0:1
GAAGCTTGAATCTCCTCCGCTTATTGATATGCTTAAGTTCAGCGGGTAGTCCTACCTGATTTGAGGTCAAATTGTCAGAAGCTGTCTCAAAAGAGACCCTTTAGAAGCTGAACCCCATTTATAAAGCTGCTCTTCACAAATGGCGTAGATAATTATCACACCAAAGCAAGGCAACAAAGGTCCCGCTAATGCATTTCAGGAGAGCCGACTTCTGAGAAGCCCGCATACTCCCACATCCAAGCCTGATCAACAGAAAAAGCTGAAAAGGTTGAGAATTTCATGACACTCAAACAGGCATGCTCCTCGGAATACCAAGGAGCGCAAGGTGCGTTCAAAGATTCGATGATTCAC
+
BABBAFFFFFFFGGGGGGGGGGGGHGHHHBHHHHHHHHHGBGHGGGEGGHHHHHGGHHGHHHHFGHHGFHHHHHGHHHGHFHHFGHHHHHHHGFHHHGHHHHHHHHFHHGGHHHGGGHHHGHHHHHHHGHHGHHHHHHHHHHFHGFFCGHHGHGFHHHHHHGHHHGHHHHGHHHHHHHHGHEGGFGHGGHHGHHHHHHFHHGHGHHGGGGGGGHHFGGEGGGHGGGEGGGGGGGGHEGFGFGGBGHHHFGFGHHFGFFHFHGHHFHGCHGFGFDB5BFHHEHHGDCG3BHDFGF33BHFGGGGGHFGHGHGCHCHDGE?GHHHGEEGGGFFG5BGEEGBFFFFFDBBBAAA
@M02197:105:000000000-AN6RF:1:1101:18147:11393 1:N:0:1
GAAGCTTGAATCTCCTCCGCTTATTGATATGCTTAAGTTCAGCGGGTAGTCCTACCTGATTTGAGGTCAAATTGTCAGAAGCTGTCTCAAAAGAGACCCTTTAGAAGCTGAACCCCATTTATAAAGCTGCTCTTCACAAATGGCGTAGATAATTATCACACCAAAGCAAGGCAACAAAGGTCCCGCTAATGCATTTCAGGAGAGCCGACTTCTGAGAAGCCCGCATACTCCCACACCCAAGCCTGATCAACAGAAAAAGCTGAAAAGGTTGAGAATTTCATGACACTCAAACAGGCATGCTCCTCGGAATACCAAGGAGCGCAAGGTGCGTTCAAAGATTCGATG
+
BBCCDFFFFFFFGGGGGGGGGGGHHHHHGHHHHHHHHHHHHHHGGGGGGHHHHHHHHHHHHHHHGHHHHHHHHHHHHHHHHHHHHHHHHHHHHGHHHGHHHHHHHHHHHHHHHHGGGHHHHHHHHHHHHHHHHHHHHHGHHHGHGGGGGHHHHHHHHHHHHHHHHHHHHHGHHHHHHHHHGGHHHHHHHHHHHHHHHHHHHGHGHHHHHGGHGHHHHGGGGGHHHHGGHGGGGGGHGGHHHHHHHHFHHHHHHHHHHHHHHGHGGHHHGHHHHHGBHGHHHHHGFGFHGHHHHHHGHHGFGGGGHFHHHHHHHHHGGGGGHHHGGFGGFGGGGFFFAFFFABAAA
@M02197:105:000000000-AN6RF:1:1101:13833:11523 1:N:0:1
GAAGCTTGAATCTCCTCCGCTTATTGATATGCTTAAGTTCAGCGGGTAGTCCTACCTGATTTGAGGTCAAATTGTCAGAAGCTGCCTCAAAAGAGACCCCTTAGAAGCTGAACCCCATTTATAAGGCTGCTCTTCACAAATGGCGTAGATAATTATCACACCAAAGCAAGGCAACAAAGGTCCCGCTAATGCATTTCAGGAGAGCCGACTTCTGAGAAGCCCGCATACTCCCACATCCAAGCCTGATCAACAGAAAAAGCTGAAAAGGTTGAGAATTTCATGACACTCAAACAGGCATGCTCCTCGGAATACCAAGGAGCGCAAGGTGCGTTCAAAGATTCGATGACTCAC
+
CBCCCFFFFFFFGGGGGGGGGGGHHHHHHHHHHHHHHGHHHHHGGGGGGHHHHHHHHHGHHHHGGHHHHHHHHHHHHHHHHHHHHHHHHHHHHGHHGGHGGHHHHHHGHHGHHHGGGHHHHHHHHHGHHGHHHHGHHHHHHHHHGGGGGHHHHHHHHHHHHHHHHHHHHHGHHHHHHHGHHHHHGGGGGHHHGHHHHHHHHGHGHHHHHGHEHGHHHGGGGGGHHHGGHGGHHFHGGGHHGHHHHHHHHHHHHHGHHHHHHHHHHHHCGHHFGHHHHHHHHHHGHGHHHHHGHHGHHHHGGGGGHHHHHHHHHHHEGGGFHHGHGGGGGGGGGGGGGGGFFFFFFFCBAAA
@M02197:105:000000000-AN6RF:1:1101:23918:11533 1:N:0:1
GAAGCTTGAATCTCCTCCGCTTATTGATATGCTTAAGTTCAGCGGGTATCCCTACCTGATCCGAGGTCAACCTTGAAAAATAGGGGGTTTGATGGCAGGACAATTGCACACACTCCGAGCGACAAGATAAACTTACTACGCCACGGAATATGCTATGATCCGCCTTTCAATTTCAGAAGGGAGAATGCTGGCATACTCTTCTTCCACAACCAAGCAAATATGCTTGAGAGGTATTTTATGACGCTCGAACAGGCATGCCTCCCGGAATGCCAGGAGGCGCAATGTGCGTTCAAAGATTCGATGATTCAC
+
CDCCDFFFFFFFGGGGGGGGGGGHHHHHHHHHHHHHHHHHHHHGGGGGHHHHHGHHHHHHHHHGGGEFHHHHHHHHHHHHHHHFHGGFGGGGHHHHHGGGHHHHHHGHHHHGGHHHGGHGHGGHHHHHHGHHHHHHHHHGGGGHGHHHHHHHGHGHHHHHHHHHGGHHHHHHHHHHHHHHHHHHHGGHHHGHHHHHGGHHGHHGHGGHHGHGGHHHHHGHHHHFHHGFHHHHHHHFFHGGGGGHHGHHHHGEGHGFG?GGGGHGHHHHHHGHHCGGGGHHHHFEFGHGGCGGGGGGFFFFFFFFAAAAB
@M02197:105:000000000-AN6RF:1:1101:19221:11548 1:N:0:1
GAAGCTTGAATCTCCTCCGCTTATTGATATGCTTAAGTTCAGCGGGTAGTCCTACCCGATTTGAGGTCAAATTGTCAGAAGCTGTCTCAAAAGAGACCCTTTAGAAGCTGAACCCCATTTATAAAGCTGCTCTTCACAAATGGCGTAGATAATTATCACACCAAAGCAAGGCAACAAAGGTCCCGCTAATGCATTTCAGGAGAGCCGACTTCTGAGAAGCCCGCATACTCCCACATCCAAGCCTGATCAACAGAAAAAGCTGAAAAGGTTGAGAATTTCATGACACTCAAACAGGCATGCTCCTCGGAATACCAAGGAGCGCAAGGTGCGTTCAAAGATTCGATGATTCAC
+
BABCCFFFFFFFGGGGGGGGGGGHHHHHHHHHHHHHHHHHGGHGGGGFGHHHHHHHGGCGGGHGGHHHHGHHHHHHHHHGHHHHHHHHHFFHHGGHGGHHHHHHHHEHHHHHGHGGGHHHHHHHHHHHHHHHHHGHHHGHHHHHGGGGGHHHHHHHHHHHHGHHHHHHHHGHHHHHHHHFFHHHHGGHHHHHHHHHHHHHHGHGHHGDGHGGHHHHHGGGGGHGHGGGHGGGHHGF?CEHHGHHHEHHHHHHHHHHGHHHHHHHHHHHFGHGGHHHHGFHHHHHFGGHHGHHHFHHHHFGCGCGHEHHHGHHCF1?GGGCHHFGGCEEGGGGGFGGE1FFFD3FFFAAAAA
@M02197:105:000000000-AN6RF:1:1101:19600:11566 1:N:0:1
GAAGCTTGAATCTCCTCCGCTTATTGATATGCTTAAGTTCAGCGGGTAGTCCTACCTGATTTGAGGTCAAATTGTCAGAAGCTGTCTCAAAAGAGACCCTTTAGAAGCTGAACCCCATTTATAAAGCTGCTCTTCACAAATGGCGTAGATAATTATCACACCAAAGCAAGGCAACAAAGGTCCCGCTAATGCATTTCAGGAGAGCCGACTTCTGAGAAGCCCGCATACTCCCACATCCAAGCCTGATCAACAGAAAAAGCTGAAAAGGTTGAGAATTTCATGACACTCAAACAGGCATGCTCCTCGAAATACCAAGGAGCGCAAGGTGCGTTCAAAGATTCGATG
+
CCCCCFFFFFFFGGGGGGGGGGGHHHHHHHGHHHHHHHHHHHHGGGGGGHHHHHHHHHHHHHHHGHHHHHHHHHHHHHHHHHHHHHHHHHHHHGHHHGHHHHHHHHHHHHHHHHGGGHHHHHHHHHHHHHHHHHHHHHGHHHHHHHHHHHHHHHHHHHHHHGHHHHHHHHHHHHHHHHHHGHHHHHGGHHHHHHHHHHHHHGHGHHHGHGGGGHHHHGGGGGGHHHGGHGHGGHHGGGHHHHHHHHGHHHGHHHHGHHHHHHHHHHHHHHHGHGEGHHHHHHHHGGHHHHHHHHFHHGHGGFHGHHGHHFGHHHHGGGGGHHHGFGGGGGGGGFFFBFFFBBBBB
@M02197:105:000000000-AN6RF:1:1101:17929:11809 1:N:0:1
GAAGCTTGAATCTCCTCCGCTTATGATATGCTTAAGTTCAGCGGGTAGTCCTACCTGATTTGAGGTCAAATTGTCAGAAGCTGTCTCAAAAGAGACCCTTTAGAAGCTGAACCCCATTTATAAAGCTGCTCTTCACAAATGGCGTAGATAATTATCACACCAAAGCAAGGCAACAAAGGTCCCGCTAATGCATTTCAGGAGAGCCGACTTCTGAGAAGCCCGCATACTCCCACATCCAAGCCTGATCAACAGAAAAAGCTGAAAAGGTTGAGAATTTCATGACACTCAAACAGGCATGCTCCTCGGAATACCAAGGAGCGCAAGGTGCGTTCAAAGATTCGATGATTCAC
+
CBCCCFFFFFFFGGGGGGGGGGGHHHHHHHHHHHHHHHHHHHGGGGGGHHHHHHHHHHHHHHHGHHHHHHHHHHHHHHHHHHHHHHHHHGHHGHHHGHHHHHHHHGHHHHGHHGGGHHHHHHHHHHHHHHHHHHHHHHHHHHHGGGGGHHHHHHHHHHHHHHHHHHHHHHHHHHHHGGHGHHHGGHHHHHHHHHHHHHHHGHGHHHHGGGGHGHFHGGGGGHHHHGGGGHHGGGGGGHHGGHHHHFHHHHHHHGHHHHGHHFHHHHHHHHHHHGFFGHGHHHHFGHHHHHHHHGHHGHGGGEEGHHHGHHHHHHGGGGGHHHHGGGGHGGGGGGGGGGFFFFFFFCCCCC
@M02197:105:000000000-AN6RF:1:1101:27477:11762 1:N:0:1
GAAGCTTGAATCTCCTCCGCTTATTGATATGCTTAAGTTCAGCGGGTAGTCCTACCTGATTTGAGGTCAAATTGTCAGAAGCTGTCTCAAAAGAGACCCTTTAGAAGCTGAACCCCATTTATAAAGCTGCTCTTCACAAATGGCGTAGATAATTATCACACCAAAGCAAGGCAACAAAGGTCCCGCTAATGCATTTCAGGAGAGCCGACTTCTGAGAAGCCCGCATACTCCCACATCCAAGCCTGATCAACAGAAAAAGCTGAAAAGGTTGAGAATTTCATGACACTCAAACAGGCATGCTCCTCGGAATACCAAGGAGCGCAAGGTGCGTTCAAAGATTCGATGATTCAC
+
BBBBBFFFFFFFGGGFGGFCGGGHHHHHHBGHGHHHHHHHHGHGGGGGGHHHHHHHHHGHHHHHGHFGHHHHHHHHHHFHHHHHHHHHHHFHHGHGHGHHGHDGHHHHHGHGHHGGGHHHHGHHHHHHGHHBGHHFHHHHHGGHGFGGGGHGHHHGEGHHHGHHFHHHHEGFGHHHHGHGFGGHGHGGGHGHHHHGHHHGHGHGAGDGGGFGGGHGHGGGGGGGHGEGGGHGGHHHGGHHHHHEHGGHHHFFGHHGHHHHFHHHFGGGHHHHHHGDB@5FHHGGDEEGHHGHFHHFHHHDEEGGHHGHHFHFHHHGGGCGFHHHGGCGHGFGFGGGCGGFFFBFFFAA3BB
@M02197:105:000000000-AN6RF:1:1101:18348:12043 1:N:0:1
GAAGCTTGAATCTCCTCCGCTTATTGATATGCTTAAGTTCAGCGGGTAGTCCTACCTGATTTGAGGTCAAATTGTCAGAAGCTGTCTCAAAAGAGACCCTTTAGAAGCTGAACCCCATTTATAAAGCTGCTCTTCACAAATGGCGTAGATAATTATCACACCAAAGCAAGGCAACAAAGGTCCCGCTAATGCATTTCAGGAGAGCCGACTTCTGAGAAGCCCGCATACTCCCACATCCAAGCCTGATCAACAGAAAAAGCTGAAAAGGTTGAGAATCTCATGACACTCAAACAGGCATGCTCCTCGGAATACCAAGGAGCGCAAGGTGCGTTCAAAGATTCGATGATTCAC
+
BBBBBFFFFFFFGGGGGGGGGGGHHHHHHHHHHHHHHHHHHHHGGGGGGHHHHHHHHHFHHHHHGHHHHHHHHHHGHHHHHHHHHHHHHHHHHGHHHGHHHHHHHGHHHHHHHHGGGHHHHHHHHHHGFHHHHHHHHHHHHHHHGGGGGHHHHHHHHHHHHGHHHHHHHHGHHHHHHHHGHHHGEHGHHHHGHHHHHHHHGGHGHHHHGGGHGHHHHGGGGGGGHHGGGGHHGGGHGGHHHGHFFHFGHHFHHHHHHHHHHGHHGHGFHGFFHHHGHHHHHHHGAGHHHHHHHHHHHHHFCGGGHHHHHHHHHHHGDE2GHHHHGFFGHGGGGGGGFGGFFFFFFFBBBAA
@M02197:105:000000000-AN6RF:1:1101:7921:12049 1:N:0:1
GAAGCTTGAATCTCCTCCGCTTATTGATATGCTTAAGTTCAGCGGGTATCCCTACCTGATCCGAGGTCAACCTTGAAAAATAGGGGGTTTGATGGCAGGACAATTGCACACACTCCGAGCGACAAGATAAACTTACTACGCCACGGAATATGCTATGATCCGCCTTTCAATTTCAGAAGGGAGAATGCTGGCATACTCTTCTTCCACAACCAAGCAAATATGCTTGAGAGGTATTTTATGACGCTCGAACAGGCATGCCTCCCGGAATGCCAGGAGGCGCAATGTGCGTTCAAAGATTCGATGACTCAC
+
BBBBCFFFFFFFGGGGGGGGGGGHHHHHHHHGHHHHHHHHHHHGGGGGHHHHHHHHHHHHHHHGGGGHGHHHHHGHHHHHHGHHGGGGGGGHGHHHHGGGHHHHHHHHHHHGGHHHHGHGHGGHHHHHHHHHHHHHHHHGGGGGHHHHGHHHHHHHHHHHHHGGGGHHHHHHHHHHHHHHHHGHHGGHGGHGGGGHHHHGGHHGGGGHHGHHHHHHFGHGHGHHHHHHHHHHHHGGHHGGGGGGHGHHHGHFHHHGGGGGGGHHGGHGGHHHHGGGGGHHHHGGGGHGGGGGGGGFGFFFFBFFCCCCC
@M02197:105:000000000-AN6RF:1:1101:26962:12006 1:N:0:1
GAAGCTTGAATCTCCTCCGCTTATTGATATGCTTAAGTTCAGCGGGTATCCCTACCTGATCCGAGGTCAACCTTGAAAAAAATGGAGGTCAACGGCAGGGCAATCACACACACCAGGCGAAAAGATAAACTTACTACACCTGGGGATATGAGATCATCCGCCTTTGAATTTCAGAAGGGAGAATGCAAGCATACTCATCTTCCACGACCAAGCAAATTTGCTTGAGAGGTATTTAATGACGCTCGAACAGGCATGCCTCCCGGAATACCAGGAGGCGCAATGTGCGTTCAAAGATTCGATGATTCAC
+
BBBCCFFFFFFFGGGGGGGGGGGHHHHGGHHHHHHHHHHGHHHGGGGGHHHHHHHHHHHHHHGGGGGHHGHHHHHHHHHHGGHGHHHGGHHHFGGGGGGGGGGHHHHHHHGGGGHHGHHGHHHHHHHHHHHHHGHHHGHHHHHHHGGGHHHHGHHHHHGHGHGHHHHHHHHHHHHHHHHGGHHHHHHGHGGHHHGHHHHHGGGGGHHGHHHGHHHHHHHHHGGHHHHHHGFHHGHHGGGGGHHGHHHEHGHHHGGGGGGGHGHHHHHHHHHGGGGGHHHHGGGGHGGGGGGGGGGFFFFFFFA?AAA
@M02197:105:000000000-AN6RF:1:1101:2225:12079 1:N:0:1
GAAGCTTGAATCTCCTCCGCTTATTGATATGCTTAAGTTCAGCGGGTAGTCCTACCTGATTTGAGGTCAAATTGTCAGAAGCTGTCTCAAAAGAGACCCTTTAGAAGCTGAACCCCATTTATAAAGCTGCTCTTCACAAATGGCGTAGATAATTATCACACCAAAGCAAGGCAACAAAGGTCCCGCTAATGCATTTCAGGAGAGCCGACTTCTGAGAAGCCCGCATACTCCCACATCCAAGCCTGATCAACAGAAAAAGCTGAAAAGGTTGAGAATTTCATGACACTCAAACAGGCATGCTCCTCGGAATACCAAGGAGCGCAAGGTGCGTTCAAATATTCGATGATTCAC
+
AABBBFFFFBFFGFGGGGGGGGGHHHHHHHHHHHHHHHHHHGHGGGGGGHHHHHHHHHGHHHHHGGHGHHHFFGHHHHHGHHHHHHFGFHFHCFHHFEHH3FFFCGHG3GHFHHDFEHHHGHFFF4FBFGHHH6GFHDHHHGHHGGGGGHHEHFHF>HHHFGFHHHHGHH0HGGEHHGGFGCGFCGFHGFHGFHFHGGHFHGGGGGFGD@AFGFGHHGGGFGFDFEGGGGHHHHGBGGFGBHEBGHGFHFHGBFHGHHHGEHHHHFCGGHHHHGD1GE1HHFHGF/1HHHFGF1GFFCHEE?A/GBFDGFFCHGG?GECCFHGHGEE?HGGFEGFB1111FDFB3F?AA11
@M02197:105:000000000-AN6RF:1:1101:22676:12095 1:N:0:1
GAAGCTTGAATCTCCTCCGCTTATTGATATGCTTAAGTTCAGCGGGTAGTCCTACCTGATTTGAGGTCAAAATGTCAAAAGTTGTCCGAAGACGGTTATGAGCGGGTTCCCATAAGGTTTGCTTCAAGGTCAAGTGGCATAGATAATTATCACACCAAGTGACGGTCCACAAGAGATCCCACTAATGCATTTAAAGGGAGCAGACCATCCACTGAAGGAAGCCAGCAAGCCCTCAAGTCCAAGCCTAACTCAAGCCGGTAAAAGCGAGCAAGGTTGATAATTCAATGACACTCAAACAGGCATGCCCTTCGGAATACCAAAGGGCGCAAGGTGCGTTCAAAGATTCGATGATTCAC
+
CDCCDFFFFFFFGGGGGGGGGGGHHHHHHHHHHHHHHHHHHHHGGGGGGHHHHHHHHHHHHHHHGHGHHHHHHHHHHHHHHHHHHHHGGGGGHGGGGGHHHHHGGGEGHHHHHHHHHHHHGHHHHHHHHHHHHHHHHGHHHHHHHHHHHHHHHHHGHHHHGHHGGGGGHHHHHHHHHHHHHHHHHHHHHHHHHHHHHHHGGHHHHGGGHHGHHGGHHHHHGGGGGGGGGGGHHGHHHHGGFHEHHGFF3GCGGFGGHHHHGHGGGFGEHHHHHHGHHHHGDGHHHHHHFHGHGHHGHHGFGHEGGGGGGHHHHHGFFHHGGGGGGHGGHGGGGFFGGGGGGGGGFFFFFFFBBAAA
@M02197:105:000000000-AN6RF:1:1101:27230:12128 1:N:0:1
GAAGCTTGAATCTCCTCCGCTTATTGATATGCTTAAGTTCAGCGGGTAGTCCTACCTGATTTGAGGTCAAATTGTCAGAAGCTGTCTCAAAAGAGACCCTTTAGAAGCTGAACCCCATTTATAAAGCTGCTCTTCACAAATGGCGTAGATAATTATCACACCAAAGCAAGGCAACAAAGGTCCCGCTAATGCATTTCAGGAGAGCCGACTTCTGAGAAGCCCGCATACTCCCACATCCAAGCCTGATCAACAGAAAAAGCTGAAAAGGTTGAGAATTTCATGACACTCAAACAGGCATGCTCCTCGGAATACCAAGGAGCGCAAGGTGCGTTCAAAGATTCGATGACTCAC
+
BBCCCFFFFFFFGGGGGGGGGGDHFHHHHHFFHHHHHHHHHFHCCGGGGHHHGHHHHHHHHHHHGHGHHHHHHHHHFHHHEHHHHHHHGFHHHGHHHGHHHHHGHHHHHHHHHHGGGHHHHHHHHGHHHHHHHHHHHHHHGHFGGGGGGHHHGHHHHHHHHGHHHHEHGHGGHHHHHHHH1GHHGHGHGGHHHHHHHHHHHGHGHFHGGHGHGGHHHGGGGGGGHHFGGGFGGHHGGGHHFHGHHHHGHHHHHHHHHHHHGHHHHHHFGHHHHHHHHHGHHHHFHGGHHHHHHHHHFHFGGGFDGAGHHHGHHHHGGEGGHGHHFGGGHGGGGGGGGGGBFFFFFFA?AAA
@M02197:105:000000000-AN6RF:1:1101:28556:12176 1:N:0:1
GAAGCTTGAATCTCCTCCGCTTATGATATGCTTAAGTTCAGCGGGTATCCCTACCTGATCCGAGGTCAACCTTGAAAAAATGGAGGTCAACGGCAGGGCAATCACACACACCAAGCGAAAAGATAAACTTACTACACCTGGGGATATGAGATCATCCGCCTTTGAATTTCAGAAGGGAGAATGCAAGCATACTCATCTTCCACGACCAAGCAAATTTGCTTGAGAGGTATTTAATGACGCTCGAACAGGCATGCCTCCCGGAATACCAGGAGGCGCAATGTGCGTTCAAAGATTCGATGACTCAC
+
CCBCCFFFFFFFGGGGGGGGGGGHHHHHHHHHHHHHHHHHHHGGGEEHHHHHHHHHHHHHHHGGGGHHHHHHHHHHHHHGHHHGHGGHHHHGGGGGGGGGGGHHHHHHGGGGHHHGHHHHHHHGHHHHHHHHHHHHHHHHHGHHGHHHHHHHHHHGHGHHHGHHHHHHHHHHHHHHHHHHHHHHHHHHHHHHHHHHGHGGGGGHHGHHHHHHHGHHHHFHHHHHHHHFFHGHHHGGGGGHHGHHHHHHHHHGGGGFGGHHHHHHHHHHFGGGGGHGHFEEGGHGGGGGGGGGGFFFFFFFBBCBB
@M02197:105:000000000-AN6RF:1:1101:7049:12208 1:N:0:1
GAAGCTTGAATCTCCTCCGCTTATTGATATGCTTAAGTTCAGCGGGTAGTCCTACCTGATTTGAGGTCAAATTGTCAGAAGCTGTCTCAAAAGAGACCCTTTAGAAGCTGAACCCCATTTATAAAGCTGCTCTTCACAAATGGCGTAGATAATTATCACACCAAAGCAAGGCAACAAAGGTCCCGCTAATGCATTTCAGGAGAGCCGACTTCTGAGAAGCCCGCATACTCCCACATCCAAGCCTGATCAACAGAAAAAGCTGAAAAGGTTGAGAATTTCATGACACTCAAACAGGCATGCTCCTCGGAATACCAAGGAGCGCAAGGTGCGTTCAAAGATTCGATGACTCAC
+
CBCCCFFFFFFFGGGGGGGGGGGHHHHHHHHGHHHHHHHHHHHGGGEGGHHHHHHHHHHHHHHHGHHHHHHHHHHHHHHHHHHHHHHHHHGHHGHHGGHHHHHHHHHHHHHHHHGGG$FHHHHHHHHHHHGHHHHHHHHGHHHHGGGGGHHHHHHHGHHHHHHGHHHHHHHHHHHHHHHHHHHHGHHHHHHHHHHHHHHHHGHGHHHGHGGHGHHHHGGGGGGHHHGGGGHHHHHHGGHHHHHHHHHHHHHHHHHHHGHHHHHHHHHHHHHHHGF5HHHHHHHHHGHHGHHHHHFFHHHGGGEGHHGHHFFGGHHGGGGGHHHHGGGGGGGGGGGGGGGFFFFFFFA?BAA
@M02197:105:000000000-AN6RF:1:1101:3370:12197 1:N:0:1
GAAGCTTGAATCTCCTCCGCTTATTGATATGCTTAAGTTCAGCGGGTAGTCCTACCTGATTTGAGGTCAAATTGTCAGAAGCTGTCTCAAAAGAGACCCTTTAGAAGCTGAACCCCATTTATAAAGCTGCTCTTCACAAATGGCGTAGATAATTATCACACCAAAGCAAGGCAACAAAGGTCCCGCTAATGCATTTCAGGAGAGCCGACTTCTGAGAAGCCCGCATACTCCCACATCCAAGCCTGATCAACAGAAAAAGCTGAAAAGGTTGAGAATTTCATGACACTCAAACAGGCATGCTCCTCGGAATACCAAGGAGCGCAAGGTGCGTTCAAAGATTCTATGATTCAC
+
BBBB@FFF@FFFGGGGFGGGGGGGHHHHGHHHHHHHGHHHGHHFFFEGGHFHHHFHHFFHHHHHGHHHHGHHHHHHFHHGGFHBGHHHHHHHFEHEHGHHHHHHEHHHHHGHHHGGGHHHHFHHGHHHHHFFHHHHHHHFHDGHGGGGGHHHGGHHHHHHFGHHGHGHHHGGHHHHHHHHHHGHDGGG?GHHHHHHHHHGEEHGCGHGGGGGGGHHGGGGGGGDFEFFGGGGGGGG/GHGGHFEGBF1GGGF0HFFHFGE@21F@>GF22G2GFB1FFGF2ABA1/FFFGFGD11B1/F?E/EEEAFGF1B11DB0A000111AA0AA1F1GBBB3B311@33B@B1?A>1
@M02197:105:000000000-AN6RF:1:1101:10283:12268 1:N:0:1
GAAGCTTGAATCTCCTCCGCTTATTGATATGCTTAAGTTCAGCGGGTAGTCCTACCTGATTTGAGGTCAAATTGTCAGAAGCTGTCTCAAAAGAGACCCTTTAGAAGCTGAACCCCATTTATAAAGCTGCTCTTCACAAATGGCGTAGATAATTATCACACCAAAGCAAGGCAACAAAGGTCCCGCTAATGCATTTCAGGAGAACCGACTTCTGAGAAGCCCGCATACTCCCACATCCAAGCCTGATCAGCAGAAAAAGCTGAAAAGGTTGAGAATTTCATGACACTCAAACAGGCATGCTCCTCGGAATACCAAGGAGCGCAAGGTGCGTTCAAAGATTCGATGATTCAC
+
BBCBCFFFFFFFGGGGGGGGGGGHHHGHHGGHHHHHHHHHHHFGGGGGGHHFHHHHHHHHHHHHGHHHGHHGGHHHHHHHHGHGHHHHHHGHHGHHHGHHHHHHHHHHHHGHHHGGFH:HHHHHFHHHHHHHHHHHHHHHHHHGGCFGGHHHGHHHHHHHGGHHHHHHFHGHHHHHHHHHHHHHGGGGGHHHFHHHHHHHGGHHHHGGGGGGGGGGGEFBGGAFAGGGGGHHHGDF??FFBHFHG11HGF210EBGFEHFBHGDB0AGDFGHBGBF1FGDBBHGFFDFGAAGF11FFGAEEEAA0FFG2FFFFG1CFEEEFAEGEAAGGCB3DEFDE1FFC3FFFFAA?A1
@M02197:105:000000000-AN6RF:1:1101:24666:12410 1:N:0:1
GAAGCTTGAATCTCCTCCGCTTATTGATATGCTTAAGTTCAGCGGGTAGTCCTACCTGATTTGAGGTCAAATTGTCAGAAGCTGTCCCAAAAGAGACCCTTTAGAAGCTGAACCCCATTTATAAAGCTGCTCTTCACAAATGGCGTAGATAATTATCACACCAAAGCAAGGCAACAAAGGTCCCGCTAATGCATTTCAGGAGAGCCGACTTCTGAGAAGCCCGCATACTCCCACATCCAAGCCTGATCAACAGAAAAAGCTGAAAAGGTTGAGAATTTCATGACACTCAAACAGGCATGCTCCTCGGAATACCAAGGAGCGCAAGGTGCGTTCAAAGATTCGATGACTCAC
+
CCCCCFFFFFFFGGGGGGGGGGGHHHGHHHHHHHHHHHHHHHHGGGEFGHHHHHHHHHHHHHHHGHHHHHHHHGHHHHHHHGHHHHHHHHHHHGHHHGFHHHHHGHHHHHHHHHGGGHHHHHHHHGHGHHHHHHHHHHHHHHHHGGGGGHHHHHHHHHHHHHHHHHHHHHGHHHHHHHHHHHHHHHHGHHHHHHHHHHHHHGHGHHHHGGHGGHHGHGGGGGHHGHGGHGGGGGHFGGGHG3HEFHFHHGFHFHHHHHHHHHHHHHHFHHHHHGHHFFHFFHHFDGHHHHHHHHHGHHHGGGGGHHHHHGHHHHHGGFGGHHHHGGGGGGGGGGGGGGFFFFFFFFCBBAB
@M02197:105:000000000-AN6RF:1:1101:28712:12345 1:N:0:1
GAAGCTTGAATCTCCTCCGCTTATTGATATGCTTAAGTTCAGCGGGTAGTCCTACCTGATTTGAGGTCAAATTGTCAGAAGCTGTCTCAAAAGAGACCCTTTAGAAGCTGAACCCCATTTATAAAGCTGCTCTTCACAAATGGCGTAGATAATTATCACACCAAAGCAAGGCAACAAAGGTCCCGCTAATGCATTTCAGGAGAGCCGACTTCTGAGAAGCCCGCATTCTCCCACATCCAAGCCTGATCAACAGAAAAAGCTGAAAAGGTTGAGAATTTCATGACGCTCAAACAGGCATGCTCCTCGGAATACCAAGGAGCGCAAGGTGCGTTCAAAGATTCGATGATTCAC
+
BABBBFFFFFFFGFGGGGGCFGGHH5FAGHHHBGFHFHGHHGFGGGFCFHHHHHFHHFHHHHHDAGHFHHHHHGFGHHHHHFFHHHHHHGHFHGHGHGEGHHEHGFFHGFFHHEGGGHGHHHHHGHFHGFGBEFFGGHHHHGEEGFGGGGHFFDGHF7HFHGHGHHGHFHGCGHGFGHFG?GGFDGFGFHHHHHHHF<GHHGFFHA@C?ADGHHHHGFCFF?BCFF#EFFFHGGBGGGHHG3HFGDBHGHBHFHGHFHHFHD3HGFB2F444HGDHHHFFGGFE3FGGFGHHHHEHHGEDCGE?EHHGFFFHHHG?ECGGHFHHGGGGHGGGCGGGGGGFFFFFFFAAAAA
@M02197:105:000000000-AN6RF:1:1101:28950:12437 1:N:0:1
GAAGCTTGAATCTCCTCCGCTTATTGATATGCTTAAGTTCAGCGGGTAGTCCTACCTGATTTGAGGTCAAATTGTCAGAAGCTGTCTCAAAAGAGACCCTTTAGAAGCTGAACCCCATTTATAAAGCTGCTCTTCACAAATGGCGTAGATAATTATCACACCAAAGCAGGGCAACAAAGGTCCCGCTAATGCATTTCAGGAGAGCCGACTTCTGAGAAGCCCGCATACTCCCACATCCAAGCCTGATCAACAGAAAAAGCTGAAAAGGTTGAGAATTTCATGACACTCAAACAGGCATGCTCCTCGGAATACCAAGGAGCGCAAGGTGCGTTCAAAGATTCGATGATTCAC
+
BBBBBFFFFFFFGFGGGGGGGGGHHHGHHHHHHHGHHHHHHHHGGGGGGHHHHGHHHHHHHHHHGHHHHHFHHHHHHHHHGHHHHHHHHFHHHGHHHGHHHHHHHHHHHHHHHHGGGHHHHHHHHHGHHGHHHHHHFHHHHHGHGGGGGHHHGHHHGHHFHHHHHHHHGFGGHHHHGHGHHGGHGHHHGHHHHHHHHHHHHGGGHGHHHHGHHHHHHGGFFGGHHGGGHGGGFGHHGGHHGGGGHHHGGHHHHHHHHHGHF@HFHHFFHHGHHHGFGHHFGFHGAGHHHHHHHHFHGHHECGGFGHHHHHGCHHHGGE?GHGHHEEEBFGGGFGGGEFBFFBFFFFA??AA
@M02197:105:000000000-AN6RF:1:1101:26663:12460 1:N:0:1
GAAGCTTGAATCTCCTCCGCTTATTGATATGCTTCAGTTCAGCGGGTAGTCCTACCTGATTTGAGGTCAAATTGTCAGAAGCTGTCTCAAAAGAGACCCTTTAGAAGCTGAACCCCATTTATAAAGCTGCTCTTCACAAATGGCGTAGATAATTATCACACCAAAGCAAGGCAACAAAGGTCCCGCTAATGCATTTCAGGAGAGCCGACTTCTGAGAAGCCCGCATACTCCCACATCCAAGCCTGATCAACAGAAAAAGCTGAAAAGGTTGAGAATTTCATGACACTCAAACAGGCATGCTCCTCGGAATACCAAGGAGCGCAAGGTGCGTTCAAAGATTCGATGACTCAC
+
CCCCCFFBFFFFGGGGGGGGGGGHHHHHHHHHHHHHHHHHHHHGGGGGGHHHHHHGHHHHHHHHGHHHHHHHHHHHHHHHHHHHHHHHHHHHFGHHHGGHHHHHHHHHHHGHHHGGGHHHHHHHHHHHHGHHHHHHGHHHHHHHGFGGGHHHHHHHHHHHHGHHHHHHHHGHHHHHHHHGGHHHGHGHGHHHHGGHHHHHHGHGHHHHHHGHHHHHHGGGGGGHGGGGGGHHGHHHGGHHHHGHHHHHHHHHHHHHHHHHGHHHHHHHHHHHHHHHGHHHHHHFGGHHHHHHHHHHHGHDGGGGHHHHHHHHHHHFGEGGHHHHGGGGHGGGGFGGCGGFFFFFFFBBBAB
@M02197:105:000000000-AN6RF:1:1101:2678:12380 1:N:0:1
GAAGCTTGAATCTCCTCCGCTTATTGATATGCTTAAGTTCAGCGGGTAGTCCTACCTGATTTGAGGTCAAATTGTCAGAAGCTGTCTCAAAAGAGACCCTTTAGAGGCTGAACCCCATTTATAAAGCTGCTCTTCACAAATGGCGTAGATAATTATCACACCAAAGCAAGGCAACAAAGGTCCCGCTAATGCATTTCAGGAGAGCCGACTTCTGAGAAGCCCGCATACTCCCACATCCAAGCCTGATCAACAGAAAAAGCTGAAAAGGTTGAGAATTTCATGACACTCAAACAGGCATGCTCCTCGGAATACCAAGGAGCGCAAGGTGCGTTCAAAGATTCGATGATTCAC
+
AABBBFFFFFFFGGGGFGGGGGGHHHHHFHHGHHHHHHHGHHHGGGGGGHHHHHHHHHEHHHHFGHHHHHHHHHHHHGHHHHHHHHHHHHHHHGGHHGHHHHHHHHHGHHHHGHGGGHHHHHHHFHHHHH9HHHHHHGHHHHHHGGGGGHHHHHHHHHHHHGHHHFHHHHHHHHHHHGHGHHHHHGHHHHHHHHHHHHHHHGHGHHGGGGGGHGHGHGGGGEGGGGGGGGHHGGGFDECFBGHFHFHFHHGHHHHDFG4HFHFGHHGCHHHHFHGBFEHHHHFHHEFHHEFDHHGEHEEGGEA2FGHHHHFGHHHAGEGCHGFAEECFFGGFGGGGEECFCD@FFFBAAA3
@M02197:105:000000000-AN6RF:1:1101:15916:12523 1:N:0:1
GAAGCTTGAATCTCCTCCGCTTATTGATATGCTTAAGTTCAGCGGGTAGTCCTACCTGATTTGAGGTCAAATTGTCAGAAGCTGTCTCAAAAGAGACCCTTTAGAAGCTGAACCCCATTTATAAAGCTGCTCTTCACAAATGGCGTAGATAATTATCACACCAAAGCAAGGCAACAAAGGTCCCGCTAATGCATTTCAGGAGAGCCGACTTCTGAGAAGCCCGCATACTCCCACATCCAAGCCTGATCAACAGAAAAAGCTGAAAAGGTTGAGAATTTCATGACACTCAAACAGGCATGCTCCTCGGAATACCAAGGAGCGCAAGGTGCGTTCAAAGATTCGATGATTCAC
+
DCDCDFFFFFFFGGGGGGGGGGGHHHHHHHHHHHHHHHHHGHHGGGGGGHHHHHHHHHGHHHHHGHHHHHHHHHHHHHHHHHHHHHHHHHHHGGHHHGHHHHHHHGHGGHHHHHGGGHHHHHHHHGHHHHHHHHHHHHHGHHGHGGGGGHHHHHHHHHHHHHHHHHHHHHHHHHHHHHHHHHHHHHHHHHHHHHHHHHHHHGHGHHGHGHHGHHHGHGGGGGGHGGGGGGHHHHHHGGHHHHHHHHGGHHGHHHHHHHHGHGHHHHHFHHHHHHHHHHHHHHHHHGHGHHDHGHHHHHHEGFGGHFHHHHHHHHGGEEGGGHHHGGGGHGGGGGGGEFGFFFBFFFBBBBB
@M02197:105:000000000-AN6RF:1:1101:18077:12717 1:N:0:1
GAAGCTTGAATCTCCTCCGCTTATTGATATGCTTAAGTTCAGCGGGTAGTCCTACCTGATTTGAGGTCAAATTGTCAGAAGCTGTCTCAAAAGAGACCCTTTAGAAGCTGAACCCCATTTATAAAGCTGCTCTTCACAAATGGCGTAGATGATTATCACACCAAAGCAAGGCAACAAAGGTCCCGCTAATGCATTTCAGGAGAGCCGACTTCTGAGAAGCCCGCATACTCCCACATCCAAGCCTGATCAACAGAAAAAGCTGAAAAGGTTGAGAATTTCATGACACTCAAACAGGCATGCTCCTCGGAATACCAAGGAGCGCAAGGTGCGTTCAAAGATTCGATGATTCAC
+
DDCCDFFFFFFFGGGGGGGGGGGHHHHHHHHHHHHHHHHHGHHGGGFGGHHHHHHHHHHHHHHHGHHHHHHHGHHHGHHHHHHHHGHHHHHHHGHHHGHHHHHHHHHHHHHHHHGGGHHHHHHHHHHHHHHHHHHHHHHHHGGHGGGGGHHGHHHHHHHHHGHHHHHHHHGHHHHHHHFHHHHHHHHHGHHHHHHHHHHHGGHGHGHHGGGHHHHHHGGGGGGHHGGGHGHGGHHHGFFGGHHFGHHHHHHHGHHHHGHHHHHHHHHHHHFHGHHHGBHHHHHFHGHHHHGGHHHHHGHGEGE?HHEHHHGHHHHGGCGGHHHHGGGGHGGGGGGGGGGFFFFFFFBBBAA
@M02197:105:000000000-AN6RF:1:1101:25664:12759 1:N:0:1
GAAGCTTGAATCTCCTCCGCTTATTGATATGCTTAAGTTCAACGGGTAGTCCTACCTGATTTGAGGTCAAATTGTCAGAAGCTGTCTCAAAAGAGACCCTTTAGAAGCTGAACCCCATTTATAAAGCTGCTCTTCACAAATGGCGTAGATAATTATCACACCAAAGCAAGGCAACAAAGGTCCCGCTAATGCATTTCAGGAGAGCCGACTTCTGAGAAGCCCGCATACTCCCACATCCAAGCCTGATCAACAGAAAAAGCTGAAAAGGTTGAGAATTTCATGACACTCAAACAGGCATGCTCCTCGGAATACCAAGGAGCGCAAGGTGCGTTCAAAGATTCGATGATTCAC
+
ABBBBFFFFFFFGGGGGGGGGG2FHHHHHHHHFHHHGHHHHHHGGFEEGHHHHGHHGHGHHHGGGFAEGFHHHHHHHGHGHHHHHHGHHHHHGEFHHGHHHHHHHHHGFHGHHHGGGFHGGGHHHHHHHHGHHHHFHHHHHGHHGFCGGHHGHHHHHHHHGGHHHHGHHHHHHHHHHHGGFGHHHGGHGHHHHGHHHHHHHGGCEGGGGHHHHHHHHGGGGGGHGGGGGGHGGHHGGGHEGHHHHGHHHHHHHHHHFHHHGHHEHHHHHHHFFFGFGGHFHHHHGFHGHHFHHHHGEFHGAGCFFHHHHHHGHHHGFEEGHFHGEEEEB4GGGGDGFBGBFFDFFFBAAA?
@M02197:105:000000000-AN6RF:1:1101:4929:12763 1:N:0:1
GAAGCTTGAATCTCCTCCGCTTATTGATATGCTTAAGTTCAGCGGGTAGTCCTACCTGATTTGAGGTCAAATTGTCAGAAGCTGTCTCAAAAGAGACCCTTTAGAAGCTGAACCCCATTTATAAAGCTGCTCTTCACAAATGGCGTAGATAATTATCACACCAAAGCAAGGCAACAAAGGTCCCGCTAATGCATTTCAGGAGAGCCGACTTCTGAGAAGCCCGCATACTCCCACATCCAAGCCTGATCAACAGAAAAAGCTGAAAAGGTTGAGAATTTCATGACACTCAAACAGGCATGCTCCTCGGAATACCAAGGAGCGCAAGGTGCGTTCAAAGATTCGATGATTCAC
+
BBBBA4DFFFFFGGFDGF?EEFFFFHGHFFHHHGHHHHGHDFHGCCEEFHHGHHHAGFHGHHHHGHGFHGDHFGFGHHHGHHHGHHFHFDGGF1FF2FHFHHGHHFB3@EHFHGGGGGHHHHGHFHHHGH9HHHGGFHHFHHFHGGGGGHHHGHHHHGGHFFGECGFHHGCACCCHFGCCGGFHHHGGGHHHHHFHFHFHFFEGGGHHGGGHGHFFHCCFGEGGFGAFGGHGGHHHGGHGHHHHGHHHGHHHFFEHFFGHHFHHFFHFHGHHHGB@BGHHHEHFAFF0F1HGGFHGEEGGGCCEGHGDFGEGDHHAE?GGHHGBGEEEGF1GAFFG?GGFFFDFFFA1A1>
@M02197:105:000000000-AN6RF:1:1101:18842:12763 1:N:0:1
GAAGCTTGAATCTCCTCCGCTTATTGATATGCTTAAGTTCAGCGGGTAGTCCTACCTGATTTGAGGTCAACCATAGAAAATTGGGGGTTAATGGCAAGCATCCATCGGGACTCTATAGCGAGAGAATTTACTACGCTTAGAGCCAGATGGCACCGCCACTGATTTTAAGGGCTGCCAGACGGCAGGCCCCAACACCAAGCTGAGCTTGAGGGGTTATAATGACGCTCGAACAGGCATGCCCCCCGGAATACCAAGGGGCGCAATGTGCGTTCAAAGATTCGATGACTCAC
+
CCCCCFFFFFFFGGGGGGGGGGGHHHHHHHHHHHHHHHHHHHHGGGFGGHHHHHHH:HGGH:HGG;;HH<H;G<H:HHHHH;HHHGGGCHH:HHHHHGHH<HH<HHGG:9GHHHH:HH:GG9GGG:HHH<HH<GGGG9GHH:H:HHH:HHHHHGGGGGGHHHHHHHHHHHGGHGGHHHHGGGGGGGGGGHGHGGGHHGGHHHHGHFHGGGHHGHHHHHHGGGGGGHGHGGHHHHHHGGGGFGGHHHHFHHHHHHGGGGGHHHHGGGGHGGGGGGGGGGFFFFFFFBCAAA
@M02197:105:000000000-AN6RF:1:1101:7250:12658 1:N:0:1
GAAGCTTGAATCTCCTCCGCTTATTGATATTCTTAAGTTCAGCGGGTAGTCCTACCTGATTTGAGGTCAAATTGTCAGAAGCTGTCTCAAAAGAGACCCTTTAGAAGCTGAACCCCATTTATAAAGCTGCTCTTCACAAATGGCGTAGATAGTTATCACACCAAAGCAAGGCAACAAAGGTCCCGCTAATGCATTTCAGGAGAGCCGACTTCTGAGAAGCCCGCATACTCCCACATCCAAGCCTGATCAACAGAAAAAGCTGAAAAGGTTGAGAATTTCATGACACTCAAACAGGCATGCTCCTCGGAATACCAAGGAGCGCAAGGTGCGTTCAAAGATTCGATGATTCAC
+
DDDDCFFFFFFFGGGGGGGGGGGHHHHHHHHHHHHHHHHHHHHGGGGGGHHHHHHHHHHHHHHHGHHHHHHHHHHHHHHHHHHHHHHHHHHHHGHHHGHHHGHHHHHHHHHHHHGGGHHHHHHHHGHHHHHHHHHHHHHHHGHHGGGGGHHHHHHHHHHHHHHHHHHHHHGHHHHHHHGHHHHHHHHGHHHHHHHHHHHHHGHGHHHHHHHGHHHHHGGGGGHHHHGGHGGGGGHHGCGHHGHFHHHGHHHHHHHHHHHHGHHHHHHHGHGHHHHHGEHHHHHHGGHHHHHHHHHHHEHGGGGGHHHHHHHHHHHGGGGGHHHHGFGGFGGGCGGGGGBFFFFFFFBBA>A
@M02197:105:000000000-AN6RF:1:1101:11686:12792 1:N:0:1
GAAGCTTGAATCTCTCCGCTTATTGATATGCTTAGGTTCAGCGGGTAGTCCTACCTGATTTGAGGTCAAATTGTCAGAAGCTGTCTCAAAAGAGACCCTTTAGAAGCTGAACCCCATTTATAAAGCTGCTCTTCACAAATGGCGTAGATAATTATCACACCAAAGCAAGGCAACAAAGGTCCCGCTAATGCATTTCAGGAGAGCCGACTTCTGAGAAGCCCGCATACTCCCACATCCAAGCCTGATCAACAGAAAAAGCTGAAAAGGTTGAGAATTTCATGACACTCAAACAGGCATGCTCCTCGGAATACCAAGGAGCGCAAGGTGCGTTCAAAGATTCGATGACTCAC
+
BBABCFBFFFFFGGGGGGGGGGHHHFHHHHHHGHHHHHHHHHGGEFGGHHGHHHHHHHHHHHHGGHHHHHFHHHHHHHHGGHHHHHHHHGHHGHHHGHHHHHGHHHGHHHHHGGGGHGHHHHHHGHHGHHHHHHHHGHFHHHHGGGGGHHHHHHHGHHHHHHHHHHHHFGHHHGHHHHHGGGHGHHHHHHGHHHHGHHGFGGGHHHHGHHHHGHHHGGGGGGHHGGGHGHHHGHHGGHGHHGF4FHFGHHGHHHFHHHHFHHHHHFHHHGHHHHFGFHFHHGGAGHHFHGDEHHHHHHCGGGGHHHHHFHHGHHFGGGGHGHHGGGGHGGGGGGGGGGCFFFFFFBBBAB
@M02197:105:000000000-AN6RF:1:1101:25292:12788 1:N:0:1
GAAGCTTGAATCTCCTCTGCTTATTGATATGCTTAAGTTCAGCGGGTAGTCCTACCTGATTTGACGTCAAATTGTCAGAAGCTGTCTCAAAAGAGACCCTTTAGAAGCTGAACCCCATTTATAAAGCTGCTCTTCACAAATGGCGTAGATAATTATCACACCAAAGCAAGGCAACAAAGGTCCCGCTAATGCATTTCAGGAGAGCCGACTTCTGAGAAGCCCGCATACTCCCACATCCAAGCCTGATCAACAGAAAAAGCTGAAAAGGTTGAGAATTTCATGACACTCAAACAGGCATGCCCCTCGGAATACCAAGGAGCGCAAGGTGCGTTCAAAGATTCGATGACTCAC
+
CCCCCFFFFFFFGGGGGGGGGGHHHHHHHHHHHHHHGHHHHHHGGGAEGHHHHHHHHHHHHHHHHGGGGGHHHHHHHHHHHHHHHHHHHHHHHGHHHGHHHHHHHHHHHHHHHHGGGHHHHHHHHHHHHHHHHHHHHHGHHHHHGGGGGHHHHHHHHHHHHHHHHHHHHHHHHHHHHHHHGHHHGHHGGHHGHHHHHHHHHGHGGHHHGGGHHHHHHGGGGGGHHHGGHGHGGHHHGGHHHHHHHEHHHHFGHHHHHGHHHGHHHGHHHHHHHHG5HFHHGHHGEGGHHHGGHHHGHGGGGGGGHHHHFHHGHHHGGGGGHHHHGGGGHGGGGGGGGGGFFFFFFFAAA>A
@M02197:105:000000000-AN6RF:1:1101:28466:12952 1:N:0:1
GAAGCTTGAATCTCCTCCGCTTATTGATATGCTTAAGTTCAGCGGGTAGTCCTACCTGATTTGAGGTCAAATTGTCAGAAGCTGTCTCAAAAGAGACCCTTTAGAAGCTGAACCCCGTTTATAAAGCTGCTCTTCACAAATGGCGTAGATAATTATCACACCAAAGCAAGGCAACAAAGGTCCCGCTAATGCATTTCAGGAGAGCCGACTTCTGAGAAGCCCGCATACTCCCACATCCAAGCCTGATCAACAGAAAAAGCTGAAAAGGTTGAGAATTTCATGACACTCAAACAGGCATGCTCCTCGGAATACCAAGGAGCGCAAGGTGCGTTCAAAGATTCGATGACTCAC
+
BBBBAFFFFFFFG5GGGGGGFGGHHHHGHHFHGHHHHHFBGHHGGGGGGHGHHHHHGHHHHHHHGHFFHHHHHHHHGHEFGGGHHHHGHHHHGFHFHEHGHHHHHHHHHHEHFGDFGFHHHHHHHFFFFCHHHGHHGFGGFHFHGEFCFHHFHHGHEGGGHHHHGHHHHHGGHFGFHHHEGGGHHGHHGGHGHHHHHHHHHGGGHHHHGGGHGHHGHFGGFE4EHFGGGGFHGGHHGFFGBHGEHFFGHHGFFHEHHHGHHGGHHHHHHHFHFHHHFGGFHHHGFGHHGAGFHGFEFGGFA?EAFABFFGFGHGFEGGCGHECBEECGHGGGGGGGGGFFFFFFDFBBA?A
@M02197:105:000000000-AN6RF:1:1101:24710:12941 1:N:0:1
GAAGCTTGAATCTCCTCCGCTTATTGATATGCTTAAGTTCAGCGGGTATCCCTACCTGATCCGAGGTCAACCTTGAAAAATAGGGGGTTTGATGGCAGGACAATTGCACACACTCCGAGCGACAAGATAAACTTACTACGCCACGGAATATGCTATGATCCGCCTTTCAATTTCAGAAGGGAGAATGCTGGCATACTCTTCTTCCACAACCAAGCAAATATGCTTGAGAGGTATTTTATGACGCTCGAACAGGCATGCCTCCCGGAATGCCAGGAGGCGCAATGTGCGTTCAAAGATTCGATGATTCAC
+
CCCBCFFFFFFFGGGGGGGGGGGHHGFGHHHHHHHHHHHHHHHGGGGEHHHHHHHHHHHHHHHFGGEHGHHHHHHHHHHHGHHHHGGGGGGHHHHHHGGGHHHGHHHHHHHGGHHHHGHGHHGHHGHHHHHHHHHHHHHGGGGGGHGHHHHHHHHHHHHHHHHHGHHHHHHHHHHHHHHHGHHHHHGGHHHHHGHGGGHHHHHGGGGHHGHHHHHHGHGHHHHHHHGHHHHHHHHGBGGGGGGHHEBHHHHHFHGGGGGGGGHHGHGHHGFHCGGGFGHHHHGGGGHGGCGGGGGGGFFBFFFFABBAB
@M02197:105:000000000-AN6RF:1:1101:23653:13057 1:N:0:1
GAAGCTTGAATCTCCTCCGCTTATTGATATGCTTAAGTTCAGCGGGTATCCCTACCTGATCCGAGGTCAACCTTGAAAAATAGGGGGTTTGATGGCAGGACAATTGCACACACTCCGAGCGACAAGATAAACTTACTACGCCACGGAATATGCTATGATCCGCCTTTCAATTTCAGAAGGGAGAATGCTGGCATACTCTTCTTCCACAACCAAGCAAATATGCTTGAGAGGTATTTTATGACGCTCGAACAGGCATGCCTCCCGGAATGCCAGGAGGCGCAATGTGCGTTCAAAGATTCGATGATTCAC
+
BABBCFFFFFFFGGGGGGGGGGGHHGHHHHHHHHHHGHHHHHHGGGGGHHHHHGHHHHHHHHHFGGGHHHHHHHHHHHGHHHHGHGGEFGGHHHGHHGGGHGHHHHHHHHHGGHHHGGHGHHHHGHHHHHHHHHHHHHHGGGGGHHHGHHGHHHHHHHHHHHHHHGHHHHHHHHHHGHHHHHHHGGGGHHGHHHHGGHGGGGHGGGGGGGHHHHHHHGBFFGGHHHHHGHHHFFFGGGGGGGGHHGHHHDEHGHGGGGF?AEHHGFHHFCHGHGGGGGHHHHGGGGHGGBFGGGGGGFFFDFFFBAABA
@M02197:105:000000000-AN6RF:1:1101:10410:13083 1:N:0:1
GAAGCTTGAATCTCCTCCGCTTATTGATATGCTTAAGTTCAGCGGGTATCCCTACCTGATCCGAGGTCAACCTGTAAAAATTGGGGGTTCTGGCGAGCCACCGGGGGGAACTCTATAGCGGGAGTATGTACTACGCTTAGAGCCCACCGGCACCGCCACTAATTTTGAGGGCCGCGGAGACCGCGTGCCCCAATACCACGCTAGGCGTGAGTGGTTAAATGACGCTCGAACAGGCATGCCCTGCGGAATACCACAGGGCGCAATGTGCGTTCAAAGATTCGATGATTCAC
+
CCDDCFFFFFFFGGGGGGGGGGGHGHHHHHHHHHHHHHHGHHHGGGGGHHHHHHHHHH<<H<H9GGG:HHHHHHHHHHHH;HHGHGGGGHHHHHGGGGG<HHGGGGGGGGGGGGGGGFFFFFF8FFFFFFFFFFFFFFFF::FFFFFFFFFFGGGFFHHHHHHHHHHHGGGGGGGHHGGGGGGGGGGGHHHHHFGGGFGHHGHGHGHFHHGHHHHHHHHGGGFGHGGHHHHHGHHHGGGGGGGHHHHGHHHHHHGGGGGHHHHE?EGHGGGGGGGGGCFFFFFFFBBAAA
@M02197:105:000000000-AN6RF:1:1101:16557:13056 1:N:0:1
GAAGCTTGAATCTCCTCCGCTTATTGATATGCTTAAGTTCAGCGGGTAGTCCTACCTGATTTGAGGTCAAATTGTCAGAAGCTGTCTCAAAAGAGACCCTTTAGAAGCTGAACCCCATTTATAAAGCTGCTCTTCACAAATGGCGTAGATAATTATCACACCAAAGCAAGGCAACAAAGGTCCCGCTAATGCATTTCAGGAGAGCCGACTTCTGAGAAGCCCGCATACTCCCACATCCAAGCCTGATCAACAGAAAAAGCTGAAAAGGTTGAGAATTTCATGACACTCAAACAGGCATGCTCCTCGGAATACCAAGGAGCGCAAGGTGCGTTCAAAGATTCGATGACTCAC
+
BCCCBFFFFFFFGGGGGGGGGGGHHHHHHHHHHHHHHHHHHHHGGGGGGHHHHHHHHHHHHHHHGGHHHHHHHHHHHHGHHGHHHHHHHGHHFGHHHGHHHHHHFHHHHGHGHHGGFHHHHHHHHHHGHHHHHHHHHHGHHHHHGGGGGHHHHHHHHHHHHHHHHHHHGFGHHHHHHHGHGGHHHHHHHHHHHHHHHHHHHGHGHHHHGHHHHGHHHGGGGGHHHHGGGGHHHHHHFGHHHHGHHEHHHHHHHHGHHHHHHHHHHHHGGHHHHHHHGFFFFHHGHGHHHHHFHHFHHHHGGGGGHHHHHHHGHHGGGGGGHHHHGGGGGGGGGGGGGGGFFFFFFFA?AAA
@M02197:105:000000000-AN6RF:1:1101:15698:13137 1:N:0:1
GAAGCTTGAATCTCCTCCGCTTATTGATATGCTTAAGTTCAGCAGGTATCCCTACCTGATCCGAGGTCAACCTTGAAAAATAGGGGGTTTGATGGCAGGACAATTGCACACACTCCGAGCGTCAAGATAAACTTACTACGCCACGGAATATGCTATGATCCGCCTTTCAATTTCAGAAGGGAGAATGCTGGCATACTCTTCTTCCACAACCAAGCAAATATGCTTGAGAGGTATTTTATGACGCTCGAACAGGCATGCCTCCCGGAATGCCAGGAGGCGCAATGTGCGTTCAAAGATTCGATGATTCAC
+
CBCCCFFFFFFFGGGGGGGGGGGHHHHHHHHHHHHHHHHHHHHHHHGHHHHHHHHHHHHIHHHGGGEHHHHHHHHGGHHHHHHHHGGGGGGHHGHHHGGGHHHHHGHHHHHGGHHHGGGGHHHHGHHHHHHHHHHHHHHGGGHHHGHHGHHHHHHHHHHHHHHHHHHHHHHHHGHHHHHHHHHHHHHHHHHGGHGGHHGHGHHGGGGHHGHHHHHHHGHHHGHGHHHGHGHHGHHHEHGGGFGEHGHHHHHHHHHGGGGGGGHHHHCHHHHHHGGGGGHHHHGGGCHGGGGGGGGGGFFFFFFFBBBBB
@M02197:105:000000000-AN6RF:1:1101:7238:13208 1:N:0:1
GAAGCTTGAATCTCCTCCGCTTATTGATATGCTTAAGTTCAGCGGGTATCCCTACCTGATCCGAGGTCAACCTTGAAAAATAGGGGGTTTGATGGCAGGACAATTGCACACACTCCGAGCGACAAGATAAACTTACTACGCCACGGAATATGCTATGATCCGCCTTTCAATTTCAGAAGGGAGAATGCTGGCATACTCTTCTTCCACAACCAAGCAAATATGCTTGAGAGGTATTTTATGACGCTCGAACAGGCATGCCTCCCGGAATGCCAGGAGGCGCAATGTGCGTTCAAAGATTCGATGACTCAC
+
BAACCFFFFFFFGGGGGGGGGGGHHHHHHHHHHHGHHHHHHHHGGGGGHHHHHHHHHHHHHHHGGGGHHHHHHHHHHHHHHHHHHGGFGGGGHHHHHGGGHHHHHHGHHHHGGHHHGGGGGGGGGHHHHHHHHHHHHHHGGGHGGHHHHHHHHHHHHGHHHHGGGHHHHHHHHHHHHHHHHHHGHGGHGHGHHHGHHHHHHHHGGGGGHGFFHFHHHFFHFHHHHHHHFGHHHHFHGHEEGGGHGGHHHHHF3FGGGGGFGCFFDHGGFCFHCGGGGGFFHHGECGFGEEFGGGEGGFFFFFFFBBBAB
@M02197:105:000000000-AN6RF:1:1101:2076:13326 1:N:0:1
GAAGCTTGAATCTCCTCCGCTTATTGATATCCTTAAGTTCGGCGGGTAGTCCTACCTGATTTGAGGTCAAATTGTCAGAAGCTGTCTCAAAAGAGACCCTTTAGAAGCTGAACCCCATTTATAAAGCTGCTCTTCACAAATGGTGTAGATAATTATCACACCAAAGCAAGGCAACAAAGGTCCCGCTAATGCATTTCAGGAGAGCCGACTTCTGAGAAGCCCGCATACTCCCACATCCAAGCCTGATCAACAGAAAAAGCTGAAAAGGTTGAGAATTTCATGACACTCAAACAGGCATGCTCCTCGGAATACCAAGGAGCGCAAGGTGCGTTCAAAGATTCGATGACTCAC
+
BBBBBFFFFFFFGGGGGGGGGGGGFHHHHFHHFHHHHGHHGGGGGF001@E5@FFGFBCFHGF4C232FFGGHDF4DGEF3EFHE3GDGHHHBFHEGGHGHHFGFGBFGGHDFCAGACGHGGGHHFGGHHHHHHHHFGHHHFHGGHHHHFBHGHHGGHEGGFGHGHHGHBFGHHHHHHBC@@CGHGHDGGHHHGHHHHGHGGGGFFHGEHHGHHHFGFFCGGFHHHGFHGHGFHGFGGHHFCHHHFFGHHHHHHHHHGHFFGGHHGAGHFHHFGEGHHHHHHHHGGHHHFHFFHCGEEGGCGFDFHHHFGFHHGFAGCGGHGHHECFGGGGGGGGGFG44FFFFFFBBAAB
@M02197:105:000000000-AN6RF:1:1101:9924:13425 1:N:0:1
GAAGCTTGAATCTCCTCCGCTTATTGATATGCTTAAGTTCAGCGGGTATCCCTACCTGATCCGAGGTCAACCTTGAAAAATAGGGGGTTTGATGGCAGGACAATTGCACACACTCCGAGCGACAAGATAAACTTACTACGCCACGGAATATGCTATGATCCGCCTTTCAATTTCAGAAGGGAGAATGCTGGCATACTCTTCTTCCACAACCAAGCAAATATGCCTGAGAGGTATTTTATGACGCTCGAACAGGCATGCCTCCCGGAATGCCAGGAGGCGCAATGTGCGTTCAAAGATTCGATGACTCAC
+
ABA3AFFF?FBDGGGGGGFEEEGHHHGHHHHGHHFFFGGHHGGGGGEGHHDHHHHHHHGHFGFGGGEGGHHGGHGFHFHHHGHGHGFFFGGHGHGHHGGGHHHGHGGHGGGEGHGHGGGGHHHHHHHHHHHFHHHHHHHGGGHHGHHHHHHGGHHHHHHGGHHHHGGHHHHHHHHHHHHHHHHHHHGHHHGGHHHHGHHHHHHGGGGHHGHGHHHHHHHHHHHFHHHHHHHHHHHHHHGGGGGHHGHHHHHHGGHGGGGGGGHHHHHHHHHHHGGGGGHHHFGGGGHGGGGGGGGGGFFFFFFFBCBBB
@M02197:105:000000000-AN6RF:1:1101:24415:13487 1:N:0:1
GAAGCTTGAATCTCCTCCGCTTATTGTTATGCTTAAGTTCAGCGGGTAGTCCTACCTGATTTGAGGTCAAATTGTCAGAAGCTGTCTCAAAAGAGACCCTTTAGAAGCTGAACCCCATTTATAAAGCTGCTCTTCACAAATGGCGTAGATAATTATCACACCAAAGCAAGGCAACAAAGGTCCCGCTAATGCATTTCAGGAGAGCCGACTTCTGAGAAGCCCGCATACTCCCACATCCAAGCCTGATCAACAGAAAAAGCTGAAAAGGTTGAGAATTTCATGACACTCAAACAGGCATGCTCCTCGGAATACCAAGGAGCGCAAGGTGCGTTCAAAGATTCGATGATTCAC
+
AAABAFFFFFFFGGGGGGGGGGGHHHHHHHHHHHHHHHHHHHHGGGAFGHHHGHHHHHHHHHGGGHHHEHHHHHHHHHHHGFHHHGHHHHHHGGHHHGHHHHHHHHHHHGHHHHGGGHHHHHHHHHHHFHHHHHHHHHHHHGGHGFGGGHHHHHHHHHHHHGHHHHHHHHHHGHHHHHHHHHHHGHGHGHHHHHHHHHHFHGHGHGHHHHHHHHHHHGGGGGHHHGGGHGGHHGHHGGHHHHFHHHGHHHHEHHHHHGHHHHHHHHHHHHHHHHHHHHHHHHGAAGHHHHFHHHGHHGHGGGGGHHHHHGHHHHHGGGGGHHHHGGGGHGGGFGGGGGGFCBFFFFBAAAB
@M02197:105:000000000-AN6RF:1:1101:3000:13536 1:N:0:1
GAAGCTTGAATCTCCTCCGCTTATTGATATGCTTAAGTTCAGCGGGTAGTCCTACCTGATTTGAGGTCAAATTGTCAGAAGCTGTCTCAAAAGAGACCCTTTAGAAGCTGAACCCCATTTATAAAGCTGCTCTTCACAAATGGCGTAGATAATTATCACACCAAAGCAAGGCAACAAAGGTCCCGCTAATGCATTTCAGGAGAGCCGACTTCTGAGAAGCCCGCATACTCCCACATCCAAGCCTGATCAACAGAAAAAGCTGAAAAGGTTGAGAATTTCATGACACTCAAACAGGCATGCTCCTCGGAATACCAAGGAGCGCAAGGTGCGTTCAAAGATTCGATGATTCAC
+
ABBBBFFFFFFFGGGGGGGGGGGHGGGHHHFHHHHHGGHGHHGGGGEFGHHFFHHHHHHHHGHHGHGHHGHHHHHHHHHGFHHGHHHHHHHHHGHHHGHHHHHGHHHHHGGHHHGGGHHGHHHHHFHHHHHHHHGHHHHHHHHHGGGGGFHHHHHHHHHHHHHHHHHHHHHHHHHHHHHHFGGHEHHHGHHHHHHHHHHHHGHGHGGHHHGGGGGHHGGGGGGGHHGGHGHGGGGBGGHGHHHHHFHHHHHHHHEFFHHHHHHHHHFHHHHHHGFFHHGHHHHGHGHHHHHBGGFEGGHGGGEGHHFGBGHHHHFEGCGGHHHHGGGEF4GGGGGGGGGFCFDFFBBBAAB
@M02197:105:000000000-AN6RF:1:1101:9346:13562 1:N:0:1
GAAGCTTGAATCTCCTCCGCTTATTGATATGCTTAAGTTCAGCGGGTAGTCCTACCTGATTTGGGGTCAAATTGTCAGAAGCTGTCTCAAAAGAGACCCTTTAGAAGCTGAACCCCATTTATAAAGCTGCTCTTCACAAATGGCGTAGATAATTATCACACCAAAGCAAGGCAACAAAGGTCCCGCTAATGCATTTCAGGAGAGCCGACTTCTGAGAAGCCCGCATACTCCCACATCCAAGCCTGATCAACAGAAAAAGCTGAAAAGGTTGAGAATTTCATGACACTCAAACAGGCATGCTCCTCGGAATACCAAGGAGCGCAAGGTGCGTTCAAAGATTCGATGATTCAC
+
CCCCCFFFFFFFGGGGGGGGGGGHHHHHHHHHHHHHHHHHHHHGGGGGGHHHHHHHHHHHHHHHGGGGHHHHHGHHHHHHHHHGHHHHHHHHHGHHHGHHHHHHHHHHHHHHHGGGGHHHHHHHHHHHHHGHHHHHHHHHHHHHGGGGGHHHHHHHHHHHHHHHHHHHHHHHHHHHHHHHHHHHGHGHHHHHHHHHHHHHHGHGHHHHHHHGHHHHHGGGGGHGHHGGHGGGGGHGCGHHHHHGHGHGHHHGHHHHHHHHHHHHHHHFHHHHHHHHFGHGHHHGGGHHHHHHHHHGHHFFGGGGHHGHHHHHHHHGGGGGHHHHGGGGHGGGFGFCGGGFFFFFFFBBBAB
@M02197:105:000000000-AN6RF:1:1101:3660:13506 1:N:0:1
GAAGCTTGAATCTCCTCCGCTTATTGATATGCTTAAGTTCAGCGGGTATCCCTACCTGATCCGAGGTCAACCTTGAAAAATAGGGGGTTTGATGGCAGGACAATTGCACACACTCCGAGCGACAAGATAAACTTACTACGCCACGGAATATGCTATGATCCGCCTTTCAATTTCAGAAGGGAGAATGCTGGCATACTCTTCTTCCACGACCAAGCAAATATGCTTGAGAGGTATTTTATGACGCTCGAACAGGCATGCCTCCCGGAATGCCAGGAGGCGCAATGTGCGTTCAAAGATTCGATGATTCAC
+
ABBBBFFFFFFFGFGGGGGGGGGGGHHHHHHHHHHHHFGHGFGGGGGGHFHHHGHHHHHHHGHGGGGFHHHHHHHHHHHFHHFHHGGEFGGHHHCFHGGGHGGHHHFHHHHFGGHHGGGGHHHGGHHHHHHHHHHHHHGGGGGGGGHGGHGHHHHHHHHHHHGGGGHHHHHHHHGFHHHHGFHGHGFHHHHHHHHHHHGGHFGFGGGGGFFHHHHHHHFHFHHHHHHGGHHHGFHFHHFGGF?HGGHGHFG33FHEFEFEC?GA5HHGHHGHHGGECFGHHHGGGGHGCGGGGGEGGFFBFFFFABBAB
@M02197:105:000000000-AN6RF:1:1101:14269:13641 1:N:0:1
GAAGCTTGAATCTCCTCCGCTTATTGATATGCTTAAGTTCAGCGGGTAGTCCTACCTGATTTGAGGTCAAATTGTCAGAAGCTGTCTCAAAAGAGACCCTTTAGAAGCTGAACCCCATTTATAAAGCTGCTCTTCACAAATGGCGTAGATAATTATCACACCAAAGCAAGGCAACAAAGGTCCCGCTAATGCATTTCAGGAGAGCCGACTTCTGAGAAGCCCGCATACTCCCACATCCAAGCCTGATCAACAGAAAAAGCTGAAAAGGTTGAGAATTTCATGACACTCAAACAGGCATGCTCCTCGGAATACCAAGGAGCGCAAGGTGCGTTCAAAGATTTGATGATTCAC
+
BB@BAFFFFFFFGGFFGGGGGGGHHCHHHGHHGHGHHHHHFHFGCGGGFHGHGHHHHHHHHHGHGHGGHHHHHHHHHHFGHHHHHHHHHHHGGGFHFGHFHHHHHGGEFHFHHFGGGHHHHHHGHFFGHHHHHHHHHGHHHHGHGFFGGHGHHHHHHHGGHGHHHHHHGHHHHHHHHFGEGGGHGGHFHGHHHHHHHHHHHGHGHHHGGHHFHHHGHGGGGGGGHHGGHGGHHHGHGGHGEHFFHHFFHHHHHHHFHGHHHHHHHHHHHHHHHHHHHHGHHHGFFGHHHHHHHHHGHHHGGGGGHHHHCHHGHHHGGGGGHHGHGGGGGGGGGGGGGGGFFFFFFFBCCBC
@M02197:105:000000000-AN6RF:1:1101:22765:13567 1:N:0:1
GAAGCTTGAATCTCCTCCGCTTATTGATATGCTTAAGTTCAGCGGGTAGTCCTACCTGATTTGAGGTCAAATTGTCAGAAGCTGTCTCAAAAGAGACCCTTTAGAAGCTGAACCCCATTTATAAAGCTGCTCTTCACAAATGGCGTAGATAATTATCACACCAAAGCAAGGCAACAAAGGTCCCGCTAATGCATTTCAGGAGGGCCGACTTCTGAGAAGCCCGCATACTCCCACATCCAAGCCTGATCAACAGAAAAAGCTGAAAAGGTTGAGAATTTCATGACACTCAAACAGGCATGCTCCTCGGAATACCAAGGAGCGCAAGGTGTGTTCAAAGATTCGATGATTCAC
+
CCCCCFFFFFFFGGGGGGGGGGGHHHHHHHHHHGHHHHHHHHHGGGGGGHHHHHHHHHHHHHHHGHHHHHHHHHHHHHHHHHHHHHHHHHHHFGHHGGHHHHHHHHHHHHHHHHGGGHHHHHHHGHHHGHHHHHHHHHHHHHHHGGGGGHHHHHHHHHHHHGHHHHHHHHHHHHHHHHHHHHHHGGHGHHHHHHHHHHHHHGGGGGHHHHHHGHHHHGGGGGHGHHGGHGHHHHHFGGHHHHHGHHHHGHHHHHHHHHHHHHHHHHHHHHHHHHHHHHGHHHHHGGHHHHHHHHGHHGHGGGGGHHFHHHFHHHHFFEGGHHGHGGHHHGGGGGGGGGGFFFFFFFCCCCC
@M02197:105:000000000-AN6RF:1:1101:18650:13626 1:N:0:1
GAAGCTTGAATCTCCTCCGCTTATTGATATGCTTAAGTTCAGCGGGTAGTCCTACCTGATTTGAGGTCAAATTGTCAGAAGCTGTCTCAAAAGAGACCCTTTAGAAGCTGAACCCCATTTATAAACCTGCTCTTCACAAATGGCGTAGATAATTATCACACCAAAGCAAGGCAACAAAGGTCCCGCTAATGCATTTCAGGAGAGCCGACTTCTGAGAAGCCCGCATACTCCCACATCCAAGCCTGATCAACAGAAAAAGCTGAAAAGGTTGAGAATTTCATGACACTCAAACAGGCATGCTCCTCGGAATACCAAGGAGCGCAAGGTGCGTTCAAAGATTCGATGATTCAC
+
DDDDCFFFFFFFGGGGGGGGGGGHHGHGHGGHGGHHHHHHHHHGGGGGGHHHHHHHHHHHHHHHGHHHGHHHHHHHHHHHGHFHHHHHHHGHFGHHHGHHHHHHHHHHHHHHHHGGGHHHHHHHGHHHGHHHGHGHHHHHHHHHGGGGGHHHHHHHHHHHHGHHHHHHHHHHHHHHHHHGGHHHGGGHGHHHHHHHHHHHHGGGGHHGGGGHGHGHGGGGGGGHHGGGHGHGHHGHGGHHHGHHHHGHHHHHHHHHHGHHHFGHHHHGGHHHHHHHGHHHHHHHGGGHHHDHHGGHHHHGGGGGHHHGHHFHHGGEGGGGHGHHGGGGHGGGGGGGGGGFFFFFFF3BBBA
@M02197:105:000000000-AN6RF:1:1101:28864:13734 1:N:0:1
GAAGCTTGAATCTCCTCCGCTTATTGATATGCTTAAGTTCAGCGGGTAGTCCTACCTGATTTGAGGTCAAATTGTCAGAAGCTGTCTCAAAAGAGACCCTTTAGAAGCTGAACCCCATTTATAAAGCTGCTCTTCACAAATGGCGTAGATAATTATCACACCAAAGCAAGGCAACAAAGGTCCCGCTAATGCATTTCAGGAGAGCCGACTTCTGAGAAGCCCGCATACTCCCACATCCAAGCCTGATCAACAGAAAAAGCTGAAAAGGTTGAGAATTTCATGACACTCAAACAGGCATGCTCCTCGGAATACCAAGGAGCGCAAGGTGCGTTCAAAGATTCGATGACTCAC
+
CCCCCFFFFFFFGGGGGGGGGGGHHHHHHHHHHHGHHHHHHHHGGGGGGHHHHHHHHHHHHHHGGGHHHHHHHHHHHHHHHHHHHGHHHHHHHGHHHGHHHHHGHHHHHHHHHGGGGHHHHHHHHHHHHFHHHGHHHHHHHHHGGFGGGHHHHHHHGGHGHHHHHHHHHHGHHHHHHHHGDGGHGHHHHHHGHHHHHHHHHGHGHEDGHGGGGGHHHGGGGGHHHHGGHGHGGHHGGGGHHHHGHHHGHHHHHHHHHFHGHFHHHHHFGHHHHHHGHFFHHHGF5GGHHHHHHHHGHHGEEECEGHFHGHHHFFFGFGGGHFHHGGGEGGGGGGGGGGGFFFFDDFBBBAB
@M02197:105:000000000-AN6RF:1:1101:28403:13827 1:N:0:1
GAAGCTTGAATCTCCTCCGCTTATTGATATGCTTAAGTTCAGCGGGTAGTCCTACCTGATTTGAGGTCAAATTGTCAGAAGCTGTCTCAAAAGAGACCCTTTAGAAGCTGAACCCCATTTATAAAGCTGCTCTTCACAAATGGCGTAGATAATTATCACACCAAAGCAAGGCAACAAAGGTCCCGCTAATGCATTTCAGGAGAGCCGACTTCTGAGAAGCCCGCATACTCCCACATCCAAGCCTGATCAACAGAAAAAGCTGAAAAGGTTGAGAATTTCATGACACTCAAACAGGCATGCTCCTCGGAATACCAAGGAGCGCAAGGTGCGTTCAAAGATTCGATGATTCAC
+
BBBBBFFFFFFFCFFGGG?EEGEHHHHHFHHHH5GHH5GFFGFEFGEEGHHHGHFHHHHHHHGEFEHH3GHHHHDFHGHFGHHHHHHHHHHHHGECGEHGHHHHHHHHHHHHHHGGFFHHHHHHHFDHHGFFHFHHHHGHHEBGFGGGGHHG9HHHHGGHHHFHHHGHHHFFHGEHHFHFHFHHGGGGFHGHHHHHHHHDGEGGGHG1FGGGGGG@FFFF?CHG?EGGGGGGGGGCEEF0GCB2FEE1G2F10HGF1B122FEB@0G0FBGDDHHFFFHG2FD1GEB0A11GF1CBFB////AA0DG2GFA1DB1AEE0AGF1B000EAA13GDFBGGCC1DFFD3AAAAA
@M02197:105:000000000-AN6RF:1:1101:18076:13839 1:N:0:1
GAAGCTTGAATCTCCTCCGCTTATTGATATGCTTAAGTTCAGCGGGTATCCCTACCTGATCCGAGGTCAAACCTAGAAAGTTGGGGGTTGCTGGCCAGCGTCCACCGGGTCCCTGTAGCGAGGAGTATTACTACGCTTAGGGCCCGAGAGGCGCCGCCACTGATTTTAAGGCCCGCCGTCTCCGGCGAGGCCCAAGACCAAGCTAGGCTTGAGTGTTGTACTGACGCTCGAACAGGCATGCCCTGCGGAATACCACAGGGCGCAATGTGCGTTCAAAGATTCGATGACTCAC
+
CDEDCFFFFFFFGGGGGGGGGGGHHHHHHHHHHHHHHHHHHHGGGGGGHHHHHHHHHHHHHHHGGGGHHHHHGHHHHHHHGHHHGGGGGGHHHHGHHHGGGGG;HHGGGGGHHHHHHHHGGGGGGGHHHHHHHHGGG:GGHHHGGGGGGGGGGGGGHHHGGHHHHHHHGGGGGGGFFGGGGGGGGGHGHHHHHHHGGGHHHHHHGGHGHHHHGHHHHGFGGHGGGGGHGHHHHHHHHHGGGGGGGHGGHHHHHHHHGGGGGHGHHGGGGHGGGGGGGGGGFFFFFFFBAA>A
@M02197:105:000000000-AN6RF:1:1101:4574:13866 1:N:0:1
GAAGCTTGAATCTCCTCCGCTTATTGATATGCTTAAGTTCAGCGGGTATCCCTACCTGATCCGAGGTCAACCTTGAAAAAAATGGAGGTCAACGGCAGGGCAATCACACACACCAAGCGAAAAGATAAACTTACTACACCTGGGGATATGAGATCATCCGCCTTTGAATTTCAGAAGGGAGAATGCAAGCATACTCATCTTCCACGACCAAGCAAATTTGCTTGAGAGGTATTTAATGACGCTCGAACAGGCATGCCTCCCGGAATACCAGGAGGCGCAATGTGCGTTCAAAGATTCGATGATTCAC
+
?AAABFFFFFFFGGGGGGGGGGGHHHHHHHHHHHHHHHHHGHHGGCEGHHHHHGHHHHHHHHHGGGGHHHGHHGHHHHHHGGHHHHHGGHHHHGGGGGGGGGGHHHGHHGGGGGHHHGGGHGHHHHHHHHHHGHHHHHHGHHHGGHHHHHHHHHHHGHHGGHGHHHHHHHHHHHHHHHHHHHGGGGGFHHHGGBFHGHHFGGGGGHHGGHGHHHHFFFFHHHHGHHHGFFHFHFHHGGGGDFHFEHHFHG3GHGGGFCGGHGHHHFGHHGEEGGGGHHFHEEEGFFCCGGGGECFFFFFFFFBBBBB
@M02197:105:000000000-AN6RF:1:1101:12709:14048 1:N:0:1
GAAGCTTGAATCTCCTCCGCTTATTGATATGCTTAAGTTCAGCGGGTATCCCTACCTGATCCGAGGTCAACCTTTGAAATATTTAGGGTTATTGGCAAGCCTCCACCAGGACTCTGTAGCGAGAAGAATTACTACGCTTAGAGCCTGGCAGCACCGCCACTGATTTTGAGGCCCGCCCAGAGGCGAAAAGCCCAAGACCCAGCAAGCTGGATTGGTTTAAATGACGCTCGAACAGGCATGCCCCTCGGAATGCCAAGGGGCGCAATGTGCGTTCAAAGATTCGATGATTCAC
+
BCDDCFFFFFFFGGGGGGGGGGGHHHHHHHHHHHHHHHHHHHHGGGGGHHHHHHHHHHH<H;H9G9G:H0H:HH:HHHHHGHHH;HH:HHHHHHHHHH;HG<HH;HHHHGHHHHHHH;HHGG9GGHHHHHHHH<HGGGGGHHHHH;HHHHGGHHHGHHHHHHHHHHHHGGGGGGHHHHHHHHGGHGHHHHGHHHHHHGHHHHHHHHFGGHGHHHHHGHHHGGGGGGGHFHHGFHHHHHGGGGGGGHHHHHHGGHHHGGGGGHHHHGGEGHGGGGGGGGGGFBFFFFFBBBB?
@M02197:105:000000000-AN6RF:1:1101:20912:14074 1:N:0:1
GAAGCTTGAATCTCCTCCGCTTATTGATATGCTTAAGTTCAGCGGGTAGTCCTACCTGATTTGAGGTCAAATTGTCAGAAGCTGTCTCAAAAGAGACCCTTTAGAAGCTGAACCCCATTTATAAAGCTGCTCTTCACAAATGGCGTAGATAATTATCACACCAAGTGACGGTCCACAAGAGATCCCACTAATGCATTTAAAGGGAGCAGACCATCCACTGAAGGAAGCCAGCAAGCCCTCAAGTCCAAGCCTAACTCAAGCCGGTAAAAGCGAGCAAGGTTGATAATTCAATGACACTCAAACAGGCATGCTCCTCGGAATACCAAGGAGCGCAAGGTGCGTTCAAAGATTCGATGATTCAC
+
CCDDDFFFFFFFGGGGGGGGGGGHHHHHHHHHHHHHHHHHHHHGGGFGGHHHHHHHHHGHHHGHGHHHHFHHHHHHHHHHHHHHHHHHHHHHHGHHHGHHHHHHHHHHHHHHHHGGGHHHHHHHGFHHHHHHHHHH9HFHHHGHGGGGGHHHHHHHHHHHHGHHHHGHHGGGGGHHHHHHGHHHHHHHHHHHHGHHHHHHHGHGHGGHHHHHHHHHHHHHHHHHHHGGGGGGGHGGHHHHFHEGGGHHFHHHHGHFGGGGFGHHGHGHGGGHHHHHHHGHHHHHFGEHHHHHHHHHGHHHHGHHHFHHHHGGGGGHHHCHHGHHHHGGGGGGHGHGGGGHGGGGGGGGGGBFFFFFFCBBCB
@M02197:105:000000000-AN6RF:1:1101:24319:14091 1:N:0:1
GAAGCTTGAATCTCCTCCGCTTATTGATATGCTTAAGTTCAGCGGGTAGTCCTACCTGATTTGAGGTCGAATTGTCAGAAGCTGTCTCAAAAGAGACCCTTTAGAAGCTGAACCCCATTTATAAAGCTGCTCTTCACAAATGGCGTAGATAATTATCACACCAAAGCAAGGCAACAAAGGTCCCGCTAATGCATTTCAGGAGAGCCGACTTCTGAGAAGCCCGCATACTCCCACATCCAAGCCTGATCAACAGAAAAAGCTGAAAAGGTTGAGAATTTCATGACACTCAAACAGGCATGCTCCTCGGAATACCAAGGAGCGCAAGGTGCGTTCAAAGATTCGATGATTCAC
+
CCCDCFFFFFFFGGGGGGGGGGGHHHHHHHHHHHHHHHHHHHHGGGGGGHHHHHHHHHHHHHHHGHGHGGGHHGHHHHHHHHHHHHHHHHHHHGHHHGHHHHHHHHHGHHHHHHGGGHHHHHHHHHHHHHHHGHHHHHGHHHHHGFGGGHHHHHHHHHHHHHHHHHHHHHHHHHHHHHHHHHHGHGHHHHHHHHHHHHGHHGGGHHGGGGHHGHHHHGGGGGGGHHGGHGHHHGHHGGHHHFFHHHHHHHHHHHHHHHHHHHGHHHHHHHHHHGHGGHFHFHHGEGHHHHHHHHHGHHHGGGGGHHHHHGBHHHHGGGGGHHGHGCGGHGGGGGGGGGGFFFFBFFBBBBB
@M02197:105:000000000-AN6RF:1:1101:23652:14184 1:N:0:1
GAAGCTTGAATCTCCTCCGCTTATTGATATGCTTAAGTTCAGCGGGTAGTCCTACCTGATTTGAGGTCAAATTGTCAGAAGCTGTCTCAAAAGAGACCCTTTAGAAGCTGAACCCCATTTATAAAGCTGCTCTTCACAAATGGCGTAGATAATTATCACACCAAAGCAAGGCAACAAAGGTCCCGCTAATGCATTTCAGGAGAGCCGACTTCTGAGAAGCCCGCATACTCCCACATCCAAGCCTGATCAACAGAAAAAGCTGAAAAGGTTGAGAATTTCATGACACTCAAACAGGCATGCTCCTCGGAATACCAAGGAGCGCAAGGTGCGTTCAAAGATTCGATGATTCAC
+
CAABCFFFFFFDGGGGGGGGCGGHHHHHHHHHHGHHGGHHHGHGGGGGGHHHHHHHHHHHGHHHGGEHHHHHHHGHGHHHGHHHHHHHHHHHHGHHHGHHHHHGHHHHHHHHHHGGGHHHHHHHHHHHHHHH9HHHHHHHGHGHGGGGGHHHHHHH;HHHHGEHAGHHGHFGHHHHHHHECGGHGGGGGHHHHHHHHHHHHGHGHGCGGGGGGGGGGGGGFGGGGGGFGGGFGGHHC@CF0HGBD2HHHHFHGGGGFHGDBGGFHGG0DDF21GE11@FF2@B1GGFFEHHHFHHFGHEGEAAECBGAB11CBFBE0E00E11CA00CFB1FGGGFEB1>1FD@3311A1A
@M02197:105:000000000-AN6RF:1:1101:5457:14249 1:N:0:1
GAAGCTTGAATCTCCTCCGCTTATTGATATGCTTAAGTTTAGCGGGTAGTCCTACCTGATTTGAGGTCAAATTGTCAGAAGCTGTCTCAAAAGAGACCCTTTAGAAGCTGAACCCCATTTATAAAGCTGCTCTTCACAAATGGCGTAGATAATTATCACACCAAAGCAAGGCAACAAAGGTCCCGCTAATGCATTTCAGGAGAGCCGACTTCTGAGAAGCCCGCATACTCCCACATCCAAGCCTGATCAACAGAAAAAGCTGAAAAGGTTGAGAATTTCATGACACTCAAACAGGCATGCTCCTCGGAATACCAAGGAGCGCAAGGTGCGTTCAAAGATTCGATGATTCAC
+
3>AAAF5>CF@DBGFGBGCG2EFHHHHFHHFHFFHFHHHHHHHGGGEGGHEFHFFHHHEHGHHHGHHHFBFHHGHFDGHHGHGEFHHHHHG3FFGFHGEHHHHGGBHFGHEHHGG9AFGHHHFHHHHFHGHFHDHHHGFFFB1GGGFFFFHGFGFHGHHHHHFHHGHHHHFHHHHHGGBGDCD?GBHGGFHGHHDDHGHHHGHGHHGGHGGBHFHHHGGGGGHHHGGGGFFBGFHGGGHGHHEHGGHHHGHHHFFFFBHHGFHHHHGEEHHFHHFEHGHHHHHGHFBGDF3HHFGGGGEEECFGHG5HHFHCHFBE?FECHHGGEA?GHCGGGGGGFGG4@BFFFFBBAAA
@M02197:105:000000000-AN6RF:1:1101:2853:14234 1:N:0:1
GAAGCTTGAATCTCCTCCGCTTATTGATATGCTTAAGTTCAGCGGGTATCCCTACCTGATCCGAGGTCAACCTTGAAAAAAGTGGAGGTCAACGGCAGGGCAATCACACACACCAAGCGAAAAGATAAACTTACTACACCTGGGGATATGAGATCATCCGCCTTTGAATTTCAGAAGGGAGAATGCAAGCATACTCATCTTCCACGACCAAGCAAATTTGCTTGAGAGGTATTTAATGACGCTCGAACAGGCATGCCTCCCGGAATACCAGGAGGCGCAATGTGCGTTCAAAGATTCGATGATTCAC
+
CCCCCFFFFFFFGGGGGGGGGGGHHHHHHHHHHHHHHHHHHHGGGGGGHHHHHHHHHHGHHHHGGGGHHHHHHHHHHHHHGGGHGHHGEHHFFGGFFFGGGGGHHHHHHGGHGEHHHGFFGGGHHHHHHHHHFHHHHHHHHHHGGHHHHHHHHHHHHHHGHGGGGHHHFHHHGHHHHHGHHHHHHHHHHGGGGGGHHHGGGGGGGHHGGHHGHHHFHFHGHHGHHHHHFFHGFHFGFGFEEGF?GGHHGFBEHFECFEECHHHHHGFHCHHGFEE2FFHGEEAGHGGGGGGGFGFFFFFFFFBA>AA
@M02197:105:000000000-AN6RF:1:1101:13725:14249 1:N:0:1
GAAGCTTGAATCTCCTCCGCTTATTGATATGCTTAAGTTCAGCGGGTAGTCCTACCTGATTTGAGGTCAAATTGTCAGAAGCTGTCTCAAAAGAGACCCTTTAGAAGCTGAACCCCATTTATAAAGCTGCTCTTCACAAACGGCGTAGATAATTATCACACCAAAGCAAGGCAACAAAGGTCCCGCTAATGCATTTCAGGAGAGCCGACTTCTGAGAAGCCCGCATACTCCCACATCCAAGCCTGATCAACAGAAAAAGCTGAAAAGGTTGAGAATTTCATGACACTCAAACAGGCATGCTCCTCGGAATACCAAGGAGCGCAAGGTGCGTTCAAAGATTCGATGACTCAC
+
CBCCCFFFFFFFGGGGGGGGGGGHHHHHHHHHHHHHHHHHHHHGGGGGGHHHHHHHHHHHHHFHGHHHHHHHHHHHHHHHHHHHHHHHHHHHHGHHHGHHHHHHHHHHHGHHHHGGGHHHHHHHHHHHHHHHHHHHHHHHHGGGGGGGGHHHHHHHHHHHHHHGHHHHHHFHHHHHHHHHHHHHHHHGHHHHHHHHHHHHHGHGHHHHHGDGGHHHHGGGGGFGHHGGHGFFHGHFDGHHHHFHHHHHHHHHHHHHHHHHHHHHHHHHHHHHHHHGFGGHHHFFFGEHHHGBHHGGHHFGGCGGGHHHHG3GGHHDGEGGHHHGGGGGHGGGGGGGGGGFFFFFFFABBBB
@M02197:105:000000000-AN6RF:1:1101:11139:14291 1:N:0:1
GAAGCTTGAATCTCCTCCGCTTATTGATATGCTTAAGTTCAGCGGGTAGTCCTACCTGATTTGAGGTCAAATTGTCAGAAGCTGTCTCAAAAGAGACCCTTTAGAAGCTGAACCCCATTTATAAAGCTGCTCTTCACAAATGGCGTAGATAATTATCACACCAAAGCAAGGCAACAAAGGTCCCGCTAATGCATTTCAGGAGAGCCGACTTCTGAGAAGCCCGCATACTCCCACATCCAAGCCTGATCAACAGAAAAAGCTGAAAAGGTTGAGAATTTCATGACACTCAAACAGGCATGCTCCTCGGAATACCAAGGAGCGCAAGGTGCGTTCAAAGATTCGATGATTCAC
+
BBCCCFFFFFFFGGGGGGGGGGGHGHHHHHHHHHHHHHCHHHHGGGGGGHHHHHHHHHHHHHGHGHHHHHHHHGFFHHHHHHHHHHHHHHHHEGHHHGHHHHHHHHHHHHHHHHGGGHHHHHHHHHHHHHHHHHHHHHHHHHHHGGGGGHHHHHHHHHHHHHHHHGHHHHGHHHHHHHHGGGHHGGGHHHHHHHHHHHHHHGEDHHHHHHHHHHHGHGGGGGHHHGGGGGGGGHHFGFFHHFFFHEHHHHGHHHHHHEHHHHFHHHHHGHHHGHHGFEHHHHHBHGHHHHHGHHHHHGHGGGGGHGEHHHHHHHHGGGGGGHHFGGGGHGGGGGGGGGGFFFFFFFCBABB
@M02197:105:000000000-AN6RF:1:1101:11216:14068 1:N:0:1
GAAGCTTGAATCTCCTCCGCTTATTGATATGCTTAAGTTCAGCGGGTAGTCCTACCTGATTTGAGGTCAAATTGTCAGAAGCTGTCTCAAAAGAGACCCTTTAGAAGCTGAACCCCATTTATAAAGCTGCTCTTCACAAATGGCGTAGATAATTATCACACCAAAGCAAGGCAACAAAGGTCCCGCTAATGCATTTCAGGAGAGCCGACTTCTGAGAAGCCCGCATACTCCCACATCCAAGCCTGATCAACAGAAAAAGCTGAAAAGGTTGAGAATTTCATGACACTCAAACAGGCATGCTCCTCGGAATACCAAGGAGCGCAAGGTGCGTTCAAAGATTCGATGATTCAC
+
CBCCCFFFFFFFGGGGGGGGGGGHHHHHHHHHHHHHHGHHHHHGGGGGGHHHHHHHHHHHHHHHGHGHGHHHHHHHHHHHHHHHHHHHHHHHGGHHHGHHHHHHHHHGHHHHHAFGGHHHHHHHHHHHHHHHHHHHHHHGHGHHGFFGGHHHHHHHHHHHHGHHHHHHHHGHHHHHHHHHGGHHHHGGGHHHHHHHHHHFHGGGHHGGHGGGGHGHHGGGFGHGHHGGHFHGGHHFFEEHFGHFGHGHHHFHGHHHHHHGHHGGHHHCHEHHHHHHHGGHHGFFFGHHHHHGHGBBHHFGGGGGHHHFFFHHHFG2GGCCHCHGEA22FGGFCGFFEGGFFFBFFFBBBBB
@M02197:105:000000000-AN6RF:1:1101:19327:14279 1:N:0:1
GAAGCTTGAATCTCCTCCGCTTATTGATATGCTTAAGTTCAGCGGGTATCCCTACCTGATCCGAGGTCAACCTTGAAAAATAGGGGGTTTGATGGCAGGACAATTGCACACACTCCGAGCGACAAGATAAACTTACTACGCCACGGAATATGCTATGATCCGCCTTTCAATTTCAGAAGGGAGAATGCTGGCATACTCTTCTTCCACAACCAAGCAAATATGCTTGAGAGGTATTTTATGACGCTCGAACAGGCATGCCTCCCGGAATGCCAGGAGGCGCAATGTGCGTTCAAAGATTCGATGATTCAC
+
BBCCCFFFFFFFGGGGGGGGGGGHHHHHHHHHHHHHHHHGHHHGGGGGHHHHHHHHHHHHHHHGGGGHHHHHHHHHHHHHHHHHHGGGGGGHHHHHHGGGHHHHHHHHHHHGGHGHGGHGHGGGHHHHHHHHHHHHHHHGGGGHHHHHGHHHHHHHHHHHHHHHHHHHHHHHHHHHHHHHHHGHHHGHHHHHHHGHHHHGHHHGGGGHHGHHHHGHHHHHHHHGHHHHHHHHFFHFHGGGGGCHGGHHHHHHGHHGGGFGGGGHHHHHHFGHHFGGGGGHHHGCGGHGGGGFGBGGGFFFFFFFCABBC
@M02197:105:000000000-AN6RF:1:1101:22062:14385 1:N:0:1
GAAGCTTGAATCTCCTCCGCTTATTGATATGCTTAAGTTCAGCGGGTATCCCTACCTGATCCGAGGTCAACCTTGAAAAATAGGGGGTTTGATGGCAGGACAATTGCACACACTCCGAGCGACAAGATAAACTTACTACGCCACGGAATATGCTATGATCCGCCTTTCAATTTCAGAAGGGAGAATGCTGGCATACTCTTCTTCCACAACCAAGCAAATATGCTTGAGAGGTATTTTATGACGCTCGAACAGGCATGCCTCCCGGAATGCCAGGAGGCGCAATGTGCGTTCAAAGATTCGATGATTCAC
+
CCCCCFFFFFFFGGGGGGGGGGGGHHHHHHHHHHHHHHHHHHHGGGGGHHHHHHHHHHHHHHHGGGGHHHHHHHHHHHHHHHHHHGGGGGGHHHHGHGGGHHHHHHHHHHHGGHHHGGHGHGGHHHHHHHHHHHHHHHHGGGHGHHHHGHHHHHHHHHHHHHGGHGHHHHHHHHHHHHHHGHHHHHGHGHHHHHGHHHHHHHHGGGGHHGHHHHHHFGGHHHHHHHHHHHHGHGHHEHGGGGGGHGHHHGHHGHHGGGEFCGHHHHHHHHHHHGGGGGHHHHGGGGHGGGGGGGGGGFFFFFFFCBCBC
@M02197:105:000000000-AN6RF:1:1101:3422:14403 1:N:0:1
GAAGCTTGAATCTCCTCCGCTTATTGATATGCTTAAGTTCAGCGGGTAGTCCTACCTGATTTGAGGTCAAATTGTCAGAAGCTGTCTCAAAAGAGACCCTTTAGAAGCTGAACCCCATTTATAAAGCTGCTCTTCGCAAATGGCGTAGATAATTATCACACCAAAGCAAGGCAACAAAGGTCCCGCTAATGCATTTCAGGAGAGCCGACCTCTGAGAAGCCCGCATACTCCCACATCCAAGCCTGATCAACAGAAAAAGCTGAAAAGGTTGAGAATTTCATGACACTCAAACAGGCATGCTCCTCGGAATACCAAGGAGCGCAAGGTGCGTTCAAAGACTCGATGACTCAC
+
CCCCCFFFFFFFGGGGGGGGGGGHHHHHHHGHHHHHHHHHHHHGGGGFGHHHHHHHHHHHHHHHGHHHHHHHHGHHHHHHGGHHHHHHHHHHHGHHHGHHHHHHHHHHGGHFHHGGGHHHHHHHGHHHHHHHHGHHGGGGHHHHGGGGGHHHHHHHHHHHGHHHHHHHHHGHHHHHHHHHHGHHHGGGGHHHHHHHHHHHHGGGHHHHGHHGHHHHHGGGGGHGHHGGGGHGFGHHGGHHHGHHHEHFHHHHHHFGHHHGHHGHEHHHGHHHHHHHHHHHHHFA5GHFGHHHGHGHHHHGGGGGHHFFFFFHCHHGGGGGHHHHGGGGHGGGGGGFGGAFFFFFFFBBAAA
@M02197:105:000000000-AN6RF:1:1101:11167:14367 1:N:0:1
GAAGCTTGAATCTCCTCCGCTTATTGATATGCTTAAGTTCAGCGGGTAGTCCTACCTGATTTGAGGTCAAATTGTCAGAAGCTGTCTCAAAAGAGACCCTTTAGAAGCTGAACCCCATTTATAAAGCTGCTCTTCACAAATGGCGTAGATAATTATCACACCAAAGCAAGGCAACAAAGGTCCCGCTAATGCATTTCAGGAGAGCCGACTTCTGAGAAGCCCGCATACTCCCACATCCAAGCCTGATCAACAGAAAAAGCTGAAAAGGTTGAGAATTTCATGACACTCAAACAGGCATGCTCCTCGGAATACCAAGGAGCGCAAGGTGCGTTCAAAGATTCGATGATTCAC
+
BBBBBFBFFFFFGGGGGGGGGGGHHHHHHHGHGHGGHHHHHHGGGGECGHHHHHHHEHHHHHHHGHHHHGHHHHHHHHHHHHHHFHHHHHGHHGHHHGHHHHHHHHHGGHHHHHGGGGGGHGGHHHHHHHHHHHHHHHHHHHGHGGGFFHHHGGHHHHHHHGHHHHHHHHGHHHHHHHHHBGHHFGGGGHHHHGHHGHGHHGHGHEGGGGGGGHHHHGGGGGHGGGGGGGGHFHHGEGHFHHGFEHHHHHHGHHHHHGHHHHHGHCHFBFFHFGHGHBBFF5HHHEGHHHHHHHGHHFHGGGGGHHHGBG3HGHGGGGGCHHHHGCGCHGGGBGB5EBFBFFFFFDAAAAA
@M02197:105:000000000-AN6RF:1:1101:12574:14342 1:N:0:1
GAAGCTTGAATCTCCTCCGCTTATTGATATGCTTAAGTTCAGCGGGTAGTCCTACCTGATTTGAGGTCAAATTGTCAGAAGCTGTCCCAAAAGAGACCCTTTAGAAGCTGAACCCCATTTATAAAGCTGCTCTTCACAAATGGCGTAGATAATTATCACACCAAAGCGAGGCAACAAAGGTCCCGCTAATGCATTTCAGGAGAGCCGACTTCTGAGAAGCCCGCATACTCCCACATCCAAGCCTGATCAACAGAAAAAGCTGAAAAGGTTGAGAATTTCATGACACTCAAACAGGCATGCTCCTCGGAATACCAAGGAGCGCAAGGTGCGTTCAAAGATTCGATGACTCAC
+
BCCCBFFFFFFFGGGGGGGGGGGHHHHHHHHHHHHHHHHHGHHGGGEFGHHHHGHHHHHHHHHHGHHHHHHHHHHHHGHHHHHHHHHHHHFHGGGHHGHHHHHHHHHGHHFHHHGGGHHHHHHHHHHHHHHHHHHHHHHHHHHHGGGGGHHHHHHHHHHHHGGHHHHHGGGGGHHHHHHHGHHGHGHHHHHHHHHHHHHHHGHGHHGHHGHGHHHHHGGGGGHGHHGGHFHHHHHFGGHHGGGHHHHHHHEHHHHHGGFHFHHHHHHBHGHGHHHHHHHHHHHGGGHHHGHGHHHHHHHFCGGGHHHHGHHHGHGGGGGGHHHHGGGGHGGGGGGGGGGFFDFFFFBA3>A
@M02197:105:000000000-AN6RF:1:1101:3319:14355 1:N:0:1
GAAGCTTGAATCTCCTCCGCTTATTGATATGCTTAAGTTCAGCGGGTAGTCCTACCTGATTTGAGGTCAAATTGTCAGAAGCTGTCTCAAAAGAGACCCTTTAGAAGCTGAACCCCATTTATAAAGCTGCTCTTCACAAATGGCGTAGATAATTATCACACCAAAGCAAGGCAACAAAGGTCCCGCTAATGCATTTCAGGAGAGCCGACTTCTGAGAAGCCCGCATACTCCCACATCCAAGCCTGATCAACAGAAAAAGCTGAAAAGGTTGAGAATTTCATGACACTCAAACAGGCATGCCCCTCGGAATACCAAGGAGCGCAAGGTGCGTTCAAAGATTCGATGTCTCAC
+
BBB@BFFBFFFFGGGFGGFGGGGHDHHHCGHHHHHHHHHHHGHGGGEEGHGDHHHHGHHHHHFFGEAFFHGHHEHGHHHHHHHHDFEGFHFFHFHHHGHHHHHHHHHHHHHHFHGFFCGGGHGHHHHGHHHHF<FHHHHGHB@GFDFGGHHFHHHHFHHHHCGHHHHGHEFGHHHHHHHEGHHHGFGGDHHHFGHGHGFFGAGDHHHGGGGFGHGFGFFFGCFCGG9FGEFEBFFBFEHFGEGEDEGHHHFHHHHGFGEFBHFFFB0022@DBFBB12FG22DGE/GBGF11DCGGFCEE/AEGGDHEA11FBF1?FE?0BB100GCECGBBB3FF1GGFADB1B3>?AAA
@M02197:105:000000000-AN6RF:1:1101:12917:14494 1:N:0:1
GAAGCTTGAATCTCCTCCGCTTATTGATATGCTTAAGTTCAGCGGGTAGTCCTACCTGATTTGAGGTCAAATTGTCAGAAGCTGTCTCAAAAGAGACCCTTTAGAAGCTGAACCCCATTTATAAAGCTGCTCTTCACAAATGGCGTAGATAATTATCACACCAAAGCAAGGCAACAAAGGTCCCGCTAATGCATTTCAGGAGAGCCGACTTCTGAGAAGCCCGCATACTCCCACATCCAAGCCTGATCAACAGAAAAAGCTGAAAAGGTTGAGAATTTCATGACACTCAAACAGGCATGCTCCTCGGAATACCAAGGAGCGCAAGGTGCGTTCAAAGATTCGATGATTCAC
+
CCDDDFFFFFFFGGGGGGGGGGGHHHHHHHGHHHHHHHHHHHHGGGEFGHHHHHHHHHHHHHHHGHHHHHHHHHHHHHHHFHHHHHHHHHGHGGHHHGHHHHGHHHHGHHHHHHGGGHHHHHHHGHHHFHHHHHHHHHHHHHHGGGGGGHHHHHHHHHHHHHHHHHHHHHHHHHHHHHHHHHHHHHHHHHHHHHHHHHHHHGHGHHHHGGHGHHHHHGGGGGGHHGGGHGHHHGHHGGHHHGHHHHHHHHGHHHHHHHGHHHHGHHGHHHFGHHHHGHHGHHHHGGHGHHHHGHHHHGHGGGGGHHHHHHHHGHHGGGGGGHHHGGGGHGGGGGGGGGGFFFFFFFBBBBB
@M02197:105:000000000-AN6RF:1:1101:21748:14566 1:N:0:1
GAAGCTTGAATCTCCTCCGCTTATTGATATGCTTAAGTTCAGCGGGTAGTCCTACCTGATTTGAGGTCAAATTGTCAGAAGCTGTCTCAAAAGAGACCCTTTAGAAGCTGAACCCCATTTATAAAGCTGCTCTTCACAAATGGCGTAGATAATTATCACACCAAAGCAAGGCAACAAAGGTCCCGCTAATGCATTTCAGGAGAGCCGACTTCTGAGAAGCCCGCATACTCCCACATCCAAGCCTGATCAACAGAAAAAGCTGAAAAGGTTGAGAATTTCATGACACTCAAACAGGCATGCTCCTCGGAATACCAAGGAGCGCAAGGTGCGTTCAAAGATTCGATGATTCAC
+
CCDDCFFFFFFFGGGGGGGGGGGHHGGHHHHHHHHHHHHHHHHGGGGGGHHHHHHHHHHHHHHHGHHHHHHHHHHHHHHHHHHHHHHHHHHHHGHHHGHHHGHHHHHHHFHHHHGGGHHHHHHHHHHHHHHHHHHHHHGHHHGHGGGGGHHHHHHHHGHHHGHHGHHHHHHHHHGHHHHHHHHHHGHGHHHHHHHHHHGHHGHGHHGGGHGGHHHHHGGGGGGHHHGGHGGHHGHHGGHHGGHHHHHGHHHHHHHHHHGHHHHHHHHHHHHGHHHHHGHHHHHHGGHGHHHHHHGHHHFF?GGGHHHHHFFCHGHGGGGGGHGHGGGGHGGFGGGGGFE4FDFFFFBBBAB
@M02197:105:000000000-AN6RF:1:1101:21903:14510 1:N:0:1
GAAGCTTGAATCTCCTCCGCTTATTGATATGCTTAAGTTCAGCGGGTAGTCCTACCTGATTTGAGGTCAAATTGTCAGAAGCTGTCTCAAAAGAGACCCTTTAGAAGCTGAACCCCATTTATAAAGCTGCTCTTCACAAATGGCGTAGATAATTATCACACCAAAGCAAGGCAACAAAGGTCCCGCTAATGCATTTCAGGAGAGCCGACTTCTGAGAAGCCCGCATACTCCCACATCCAAGCCTGATCAACAGAAAAAGCTGAAAAGGTTGAGAATTTCATGACACTCAAACAGGCATGCTCCTCGGAATACCAAGGAGCGCAAGGTGCGTTCAAAGATTCGATGATTCAC
+
BCCCCFFFFFFFGGGGGGGGGGGHHHHHHHGHHHHHHGHHHHHGGGGGGHHHHHHHHHHHHHHHGGHHHHHHHHHHHHHHHHHHHHHHHHHHHGHHHGHHHHHHHHHHHHHHHHGGGHHHHHHHHHFHHHHHHHHHHHHHHHGHGGGGGHHHHHHHHHHHHGHHHHHHHHGHHHHHHGHHHHHHGHGGHHHHHHHHHHHHHGHGFGHHGGGGGGHGHGGGGGHGGGGGHGGGHHHGGGHHHHHHHHHHHHHHGHHHHHHGHHHHHHHGGHHHHHHGHHGGHHHBFGHHHHHHHHHHGEECCCGFHHHHGFGHHHHGGGGGHHHHGGGGHGGGGGGGGGGFFFFFFFBBBAB
@M02197:105:000000000-AN6RF:1:1101:26968:14650 1:N:0:1
GAAGCTTGAATCTCCTCCGCTTATTGATATGCTTAAGTTCAGCGGGTATCCCTACCTGATCCGAGGTCAACCTTTGAAATATTTAGGGTTATTGGCAAGCCTCCACCAGGACTCTGTAGCGAGAAGAATTACTACGCTTAGAGCCTGGCAGCACCGCCACTGATTTTGAGGCCCGCCCAGAGGCGAAAAGCCCAAGACCCAGCAAGCTGGATTGGTTTAAATGACGCTCGAACAGGCATGCCCCTCGGAATGCCAAGGGGCGCAATGTGCGTTCAAAGATTCGATGACTCAC
+
ACCCCFFFFFFFGGGGGGGGGGGHHHHHGHHHHHHHHFHHHHHGGGGFHHHHHHHH;;<<HHGGFG:HH0H:HHHHHGHHHHHH;HH:HHHHHGGHHHGHGHHHHH:HHG9HHHHHHHHHGG;GG:HHHH<HH<HGGGGGH;HHHHHHHH:GGHHGGHHHHHGHHHHHGGHGGGHHGHHHHHGGHHGHHHHHHHHHHGHHHHHHHHGHHHHHHGFFFHHHHGGGFGHGGHHHHHHHHHGGGGGGGHHHHHHHHHHHGGGGGHHHHGGGGHGGGGGGGGGGFFFFFFFBA@CC
@M02197:105:000000000-AN6RF:1:1101:3870:14689 1:N:0:1
GAAGCTTGAATCTCCTCCGCTTATTGATATGCTTAAGTTCAGCGGGTAGTCCTACCTGATTTGAGGTCAAATTGTCAGAAGCTGTCTCAAAAGAGACCCTTTAGAAGCTGAACCCCATTTATAAAGCTGCTCTTCACAAATGGCGTAGATAATTATCACACCAAAGCAAGGCAACAAAGGTCCCGCTAATGCATTTCAGGAGAGCCGACTTCTGAGAAGCCCGCATACTCCCACATCCAAGCCTGATCAACAGAAAAAGCTGAAAAGGTTGAGAATTTCATGACACTCAAACAGGCATGCTCCTCGGAATACCAAGGAGCGCAAGGTGCGTTCAAAGATTCGATGATTCAC
+
BCCCCFFFFFFFGGGGGGGGGGGHHHHHHHHHHHHHHHHHHHHGGGEGGHHHGHHHHGFHHHGHGHHHGHHHHHFHHHGHHHHHHHHHHHGFBGGHHGHHHHHHHHHHHHHHHHGGGHHHHHHHHHHHHHHGHHHHHHHHHHGHGGGGGHHHHHHHHHHHHHHHHHHHHGGHHHHHHHHHHHHGGGHHHHGHHHHHHHHHHFHGHHHGGGHHHHHHHGGGGGHHHHGGHGHGHHHGGGEHEHFHHGHHHGHHHHHHHHHHGHHEHHHFFHHHHHFHF5HHHHGB5GHHHHFFHGHHHHHGGGGGHHHGHHFGGHHGGGGGGHHFGEEEGGGGGGGGCGGFFFFFFFAAAAA
@M02197:105:000000000-AN6RF:1:1101:4944:14791 1:N:0:1
GAAGCTTGAATCTCCTCCGCTTATTGATATGCTTAAGTTCAGCGGGTATCCCCACCTGATCCGAGGTCAACCTTTGAAATATTTAGGGTTATTGGCAAGCCTCCACCAGGACTCTGTAGCGAGAAGAATTACTACGCTTAGAGCCTGGCAGCACCGCCACTGATTTTGAGGCCCGCCCAGAGGCGAAAAGCCCAAGACCCAGCAAGCTGGATTGGTTTAAATGACGCTCGAACAGGCATGCCCCTCGGAATGCCAAGGGGCGCAATGTGCGTTCAAAGATTCGATGACTCAC
+
BBBBCFFFFFFFGGGGGGGGGGGHHHHHHGHHGHHHHHHHHHHGGGGEHHHHGHGGHHH<GHH9GGEHHHH:HGHHHHHHHHH;HGGHGHHHHHHHHHGHG<HH;HHHHGGHHHGH;HHHGG;GG8HHHHHHHHHGGGGGHHGHG;HGHHGGHHHGHHHHHHHHHHHHGGHGGGHHHGGHHHGGHHGHHHHHHHHHGGHHHHHHHGHFHFHHHHHFHGHHHGGGGGGHGHHHHHHHHHGGCGE0GHGGHHHHGFGHGGGGGHHHHGGGGHGGGGGGGGGGFFFFBFFCCCCC
@M02197:105:000000000-AN6RF:1:1101:12920:14966 1:N:0:1
GAAGCTTGAATCTCCTCCGCTTATTGATATGCTTAAGTTCAGCGGGTAGTCCTACCTGATTTGAGGTCAAATTGTCAGAAGCTGTCTCAAAAGAGACCCTTTAGAAGCTGAACCCCATTTATAAAGCTGCTCTTCACAAATGGCGTAGATAATTATCACACCAAAGCAAGGCAACAAAGGTCCCGCTAATGCATTTCAGGAGAGCCGACTTCTGAGAAGCCCGCATACTCCCACATCCAAGCCTGATCAACAGAAAAAGCTGAAAAGGTTGAGAATTTCATGACACTCAAACAGGCATGCTCCTCGGAATACCAAGGAGCGCAAGGTGCGTTCAAAGATTCGATGACTCAC
+
@ABBBFFFFFFFGGGGGGGGGGGHGHGHHHHHHHHHHHHHFGGGGG?EFGHHG5GHHHHHHHHEFHHHHGHHHHHHGHHHHHHHHHHHFHHHGEEFGGHHHHGHHHHGHFHHFHGGGHHHHHHFHFH9HHGHHHHG9GHHGGHGGGHHGHGHHHHHGFG7HGEH:GHGHGAEH9HGHFCGDHHHGGGGGHGHHHHFBG0DFFE/CHGGGGGGGBFGF@BFFGG6GF?BFGG?FGDB//E0B1121F21DBBFFEF111@222DFB0>02@221G@@12FHGDD1GF1F1FF1GAAA1/////GEA222A1A11F1?GFA011CBAA00A11AFA3GA111B33BBF1>1AA
@M02197:105:000000000-AN6RF:1:1101:5963:14994 1:N:0:1
GAAGCTTGAATCTCCTCCGCTTATTGATTGCTTAAGTTCAGCGGGTATTCCTACCTGATCCGAGGTCAACCTTAGAAAATTATGGTTAAAGACCGGGTCGCCTAACCACTTCAATGCATGCTATAAAAAGCTCGTTGCATCTAGGGGTCAAACACGACACCGTCATTATCTTTCGGACCTACGATAATATTTCGATCGCAAATGGGGTCCAACGACAAGCCATGCTTGATGGTTGATAATGACGCTCGAACAGGCATGCTCCTCGGAATACCAAGGAGCACAAGGTGCGTTCAAAGATTCGATGATTCAC
+
BBCCCFFFFFFFGGGGGGGGGGGHHGFHHHHHHHGHHHHHHHGGGAFHHHHHHHHHHHHHHHGGGGHHHHHHHHHHHHGHHHHHHHHHHHHGHHEGGGGGGGGGHHHHGHHHHHHHHHHHHHHHHHHHHGHHHGHHHHHHHHHHHHGHHHHHHHHHGGGGGGHGGHHHHGHHHGGHHGGHGHHGHHHHHGGHHGHGGHGGHHGGGHGGGHGGGHHGHHGHHHHHHFHHGGHHHFFGHHHGGGGGHHGGHGHHHGHHHFGGGGGHHHHHHHHHHHHHHHHHGHHGGGGFGGGGGGGGGCFFFFFFFBBBBB
@M02197:105:000000000-AN6RF:1:1101:27588:14995 1:N:0:1
GAAGCTTGAATCTCCTCCGCTTATTGATATGCTTAAGTTCAGCGGGTAGTCCTACCTGATTTGAGGTCAAATTGTCAGAAGCTGTCTCAAAAGAGACCCTTTAGAAGCTGAACCCCATTTATAAAGCTGCTCTTCACAAATGGCGTAGATAATTATCACACCAAAGCAAGGCAACAAAGGTCCCGCTAATGCATTTCAGGAGAGCCGACTTCTGAGAAGCCCGCATACTCCCACATCCAAGCCTGATCAACAGAAAAAGCTGAAAAGGTTGAGAATTTCATGACACTCAAACAGGCATGCTCCTCGGAATACCAAGGAGCGCAAGGTGCGTTCAAAGATTCGATGATTCAC
+
ABCCCFFFFFFFGGGGGGGGGGGHHGHHHHHHHHHHHHHHHGHGGGGGGHHHHHHHHHHHHHHHGHHHHHGHHHHHGHHHGHHHHHHHHGHHHGHHHGHHHHHHGHHGHHHHHHGGGHHGHHHGHHHGHHHHHHHHHHHHHHHHGGGGGHHHHHHHHHHHHHHHHHGHHFHHHHHHHHHEGHHGGHGHGHHHHHHHHHHHHGHGHHHHGHHHHHHHHGGGGGHHGHGGGGHGGGHHGGHHHFHGHHHHHHHHGHHHHHGHFHFHEHHHHHHGHFHDFGHFHHHHHFDHHGBGHHGHHHHGGECEHHGGHHHHHGBGGFGGGAHFGGGGCGGGGGGGGGGFFFFFFFABAAA
@M02197:105:000000000-AN6RF:1:1101:3648:15044 1:N:0:1
GAAGCTTGAATCTCCTCCGCTTATTGATATGCTTAAGTTCAGTGGGTATCCCTACCTGATCCGAGGTCAACCTTGAAAAATAGGGGGTTTGATGGCAGGACAATTGCACACACTCCGAGCGACAAGATAAACTTACTACGCCACGGAATATGCTATGATCCGCCTTTCAATTTCAGAAGGGAGAATGCTGGCATACTCTTCTCCCACAACCAAGCAAATATGCTTGAGAGGTATTTTATGACGCTCGAACAGGCATGCCTCCCGGAATGCCAGGAGGCGCAATGTGCGTTCAAAGATTCGATGACTCAC
+
CCCCCFFFFFFFGGGGGGGGGGGHHGHHHHHHHGHHHGHHHHHHHHGGHHHHHHHHHGHHHHHGGGGHHHHHHHHGHHHHGGGHGGGGGGGHGHHHHGGGHHHHHHHHHHHGGHHHGGHGHHHHHHHHHHHHHHHHHHHGGGHHGHHHHHHHHHHHHHHHGHHGGHHHHHHHHHHHHHHHHHGHHHHHHHGHHHGHHHHGGGGGGGGHHGHHHGHGGHGHHHHHHHHHHHHHHHHHHFGFEGCHEGHHGFHHHHHACEAAGGHGHHHGGHHHHGGGFGHHHHGGGGHGGGGGGGGGGFFFFFFFAA?AA
@M02197:105:000000000-AN6RF:1:1101:9548:14987 1:N:0:1
GAAGCTTGAATCTCCTCCGCTTATTGATATGCTTAAGTTCAGCGGGTATCCCTACCTGATCCGAGGTCAACCTTGAAAAATAGGGGGTTTGATGGCAGGACAATTGCACACACTCCGAGCGACAAGATAAACTTACTACGCCACGGAATATGCTATGATCCGCCTTTCAATTTCAGAAGGGAGAATGCTGGCATACTCTTCTTCCACAACCAAGCAAATATGCTAGAGAGGTATTTTATGACGCTCGAACAGGCATGCCTCCCGGAATGCCAGGAGGCGCAATGTGCGTTCAAAGATTCGATGACTCAC
+
AABBBFFFFFFFGGGGGGGGGGGHHGHHHGHHHHGHHHHHHHHGGGGFHGHHHHHHHGHHHHHGGCFHFHHGHHHFHGHGHHHHHGGGGGGHHHHHHGGGHGHHHGGHGHHGGHHHGCGGGHHHHGHHHHHHHHHHHHHGFEGGHHHHHHHHHHHHHHHHHHHHGHHHHHHHHHGHHHHHGHHHHGGHHHHGHGHHGGHHGHHGGGGHFGHHHHFHHFFFFFFFFHHHHHHGFHFHGGGGGGGHHGHHHHHFFGHGFGE?GGHHFHHGHHHHHGFECGHGHHGGGGHGGFGGGFGGGFFFFFFFBBABB
@M02197:105:000000000-AN6RF:1:1101:18771:15144 1:N:0:1
GAAGCTTGAATCTCCTCCGCTTATTGATATGCTTAAGTTCAGCGGGTAGTCCTACCTGATTTGAGGTCAAATTGTCAGAAGCTGTCTCAAGAGAGACCCTTTAGAAGCTGAACCCCATTTATAAAGCTGCTCTTCACAAATGGCGTAGATAATTATCACACCAAAGCAAGGCAACAAAGGTCCCGCTAATGCATTTCAGGAGAGCCGACTTCTGAGAAGCCCGCATACTCCCACGTCCAAGCCTGATCAACAGAAAAAGCTGAAAAGGTTGAGAATTTCATGACACTCAAACAGGCATGCTCCTCGGAATACCAAGGAGCGCAAGGTGCGTTCAAAGATTCGATGATTCAC
+
DDDDDFFFFFFFGGGGGGGGGGGHHHHHHGHHHHHHHHHHHHHGGGGGGHHHHHHHHHHHHHHHGHHHHHHHHHHHHHHHHHHHHHHHHHHHHHGGHGHHHHHHHHHHHHHHHHGGGHHHHHHHHHHHHHHHHHHHHHHHHHHHGGGGGHHHHHHHHHHHHGHHHHHHHHGHHHHHHHHHGHHHHGHHHHHHHHHHHHHHGGHGHHHHHGGGGHHHHGGGGGHHHHGGGGGGGGHHFGGHHBHHHHGHHHHHHHHHHHHHHHGHHHHHHHHHHHHEHHHHFHHHHGHHHHHHHHGHGHHGGGGGGHHHHHHHHGHGGGGGHHHHFCCGHGGFGGGGGGGFFFFFFFBBBAB
@M02197:105:000000000-AN6RF:1:1101:12197:15200 1:N:0:1
GAAGCTTGAATCTCCTCTGCTTATTGATATGCTTAAGTTCAGCGGGTAGTCCTACCTGATTTGAGGTCAAATTGTCAGAAGCTGTCTCAAAAGAGACCCTTTAGAAGCTGAACCCCATTTATAAAGCTGCTCTTCACAAATGGCGTAGATAATTATCACACCAAAGCAAGGCAACAAAGGTCCCGCTAATGCATTTCAGGAGAGCCGACTTCTGAGAAGCCCGCATACTCCCACATCCAAGCCTGATCAACAGAAAAAGCTGAAGAGGTTGAGAATTTCATGACACTCAAACAGGCATGCTCCTCGGAATACCAAGGAGCGCAAGGTGCGTTCAAAGATTCGATGATTCAC
+
CCCCCFFFFFFFGGGGG5GGGGHHHHHHHHHHHHHHHHHHHHHGGGGGGHHHHHHHHHHHHHHHGHHHHHHHHHHHHHHHHHHHHHHHHHHHHGHHHGHHHHHHHHHHHHHHHHGGGHHHHHHHHHHHHHHHHHHHHHHHHHHHGGGGGHHGHHHHHHHHHHHHHHHHHHHHHHHHHHHHHHHHHHHGHHHHHHHHHHGHHGHGGHHGGHHHHHHHHGGGGGHHHHGGHGHGHHGHGGHHHHGHHGHHHHHGHHHHHHHHHHHHGHHHHHHHHHHGHGHHHHHHHGHHHHHHHHHHHHHGGCGGGHHHHHHHHHHGGGGGGGHHGGGGHGGGGGGGGGGFFFFFFFBBAAB
@M02197:105:000000000-AN6RF:1:1101:6995:15259 1:N:0:1
GAAGCTTGAATCTCCTCCGCTTATTGATATGCTTAAGTTCAGCGGGTAGTCCTACCTGATTTGAGGTCAAATTGTCAGAAGCTGTCTCAAAGGAGACCCTTTAGAAGCCGAACCCCATTTATAAAGCTGCTCTTCACAAATGGCGTAGATAATTATCACACCAAAGCAAGGCAACAAAGGTCCCGCTAATGCATTTCAGGAGAGCCGACTTCTGAGAAGCCCGCATACTCCCACATCCAAGCCTGATCAACAGAAAAAGCTGAAAAGGTTGAGAATTTCATGACACTCAAACAGGCATGCTCCTCGGAATACCAAGGAGCGCAAGGTGCGTTCAAAGATTCGATGATTCAC
+
CCCCCFFFFFFFGGGGGGGGGGGHHHHHHHHGHHHHHHHHCHHGGGAEFHHGHHHHHGHHHHHHGHHHHHHHHHHHHHGHGHHHHGHHHHHHHHHHGGHHHHBHHHFGGGGEGGGGGHHHHGHHHFHHHHHHGHHHHHHHHHGHGFFGFHHHHHHGHHHHHHHHHHGHHHHHHHHHGGHHDGHHGHHGHHFFGHHHHHHHHGHGHHGGGGGGGHHFHGFFGGGGEGGGFGEHHHHGGGCHHEHGHGGHHHGHHHHHFHHHGHHHHGGBGHHHHHGHHHHHEHHHFGHHHHHHHHHHHEH?GE2GGGHHHG3HCHHGGGGGHFHHGGGGFGFGGGGGGGGFFFFFFFBBBAA
@M02197:105:000000000-AN6RF:1:1101:19126:15274 1:N:0:1
GAAGCTTGAATCTCCTCCGCTTATTGATATGCTTAAGTTCAGCGGGTAGTCCTACCTGATTTGAGGTCAAATTGTCAGAAGCTGTCTCAAAAGAGACCCTTTAGAAGCTGAACCCCATTTATAAAGCTGCTCTTCACAAATGGCGTAGATAATTATCACACCAAAGCAAGGCAACAAAGGTCCCGCTAATGCATTTCAGGAGAGCCGACTTCTGAGAAGCCCGCATACTCCCACATCCAAGCCTGATCAACAGAAAAAGCTGAAAAGGTTGAGAATTTCATGACACTCAACAGGCATGCTCCTCGGAATACCAAGGAGCGCAAGGTGCGTTCAAAGATTCGATGATTCAC
+
ABCCAFFFFFFFGGGGGGGGGGGHHHHHHGHGHHHHHHHHHHHGGGGGGHHHHHHHHHHHHHHGGFHHHHHHHHHHHHHHGHHHHHHHHHFHHGHHHGHHHHHHHHHHHHHHHHGGGHHHHHHHHHHHHHHHHHHGHHGHHGHHGGGGGHHHHHHHHHHHHGHHHHHHHHGHHHHHHHHGGGFHHGGGGHHGHHHHHHHHHGHGHGFGGGGGGFGGHGFGGGGGGGGGGGGGHHHGCGEGCFGEHFHHHGGHFHHGGBHFHFHHHGEHHFFGHHHHHHGBDFFDDHHFHGFHFGFFHHGE0GGHHHGHHHGHHHFGGGCFFHFAE?GGGCGFGFGFE44FFFFFFAA3AA
@M02197:105:000000000-AN6RF:1:1101:11994:15340 1:N:0:1
GAAGCTTGAATCTCCTCCGCTTATTGATATGCTTAAGTTCAGCGGGTAGTCCTACCTGATTTGAGGTCAAATTGTCAGAAGCTGTCTCAAGAGAGACCCTTTAGAAGCTGAACCCCATTTATAAAGCTGCTCTTCACAAATGGCGTAGATAATTATCACACCAAAGCAAGGCAACAAAGGTCCCGCTAATGCATTTCAGGAGAGCCGACTTCTGAGAAGCCCGCATACTCCCACATCCAAGCCTGATCAACAGAAAAAGCTGAAAAGGTTGAGAATTTCATGACACTCAAACAGGCATGCTCCTCGGAATACCAAGGAGCGCAAGGTGCGTTCAAAGATTCGATGACTCAC
+
CBCCCFFFFFFFGGGGGGGGGGGHHHHHHHGHHHHHHHHHHHHGGGGFGHHHHHHHHHHHHHHHGHHHHHHHGHHHHHHHHHHHHHHHHHHHHHGGHGHHHHHHHHHHHHHHHHGGGHHHHHHHHHHHHHHHGHHHHHHG<HHHGFGGGHHHHHHGHHHHHGHHHHHHHHEHHHHHHHGGHHHHGGHHHHHHGHHHHHHHHGHGHHHHGGGGEHHHHGGGGGGGGGGGGGGHHGGGGGHFG3BGHGDFFGBHGHHHEHHHFHGHHHFHHHHHHHHHEGHFEHHHHGHGHHFBBGF3DAFGGGGFCGFCGHHFFHHGGGF?FGHGGEGGHGFAGGGGGCFBFFFFFFAA?AB
@M02197:105:000000000-AN6RF:1:1101:4612:15338 1:N:0:1
GAAGCTTGAATCTCCTCCGCTTATTGATATGCTTAAGTTCAGCGGGTATCCCTACCTGATCCGAGGTCAACCTTGAAAAATAGGGGGTTTGATGGCAGGACAATTGCACACACTCCGAGCGACAAGATAAACTTACTACGCCACGGAATATGCTATGATCCGCCTTTCAATTTCAGAAGGGAGAATGCTGGCATACTCTTCTTCCACAACCAAGCAAATATGCTTGAGAGGTATTTTATGACGCTCGAACAGGCATGCCTCCCGGAATGCCAGGAGGCGCAATGTGCGTTCAAAGATTCGATGACTCAC
+
BBCCBFFFFFFFGGGGGGGGGGGHHHHHHHHHHHHHHHGHHGH??E?EHGFHGHHHHHEHHHHGGGGHHHHHHHHHFHHHHHHHHGGFFGGFHHHHHGGGHHHHFHHHHHHGGHHHHGGGHHHHHHHHHHGHHHGHHHHGGGGHGGHHGHHHHHHHHHHHHHHGHHHHHHHHHHHHHHHHGHHGHGGGHHHGHHGHHHGGHGHGGGGHHGHHHHHHFHFHFHEHHHHHHHHGHGHHHHGGGGGHHGHHHHGHHHHGGGGCGGHHHHHHHFFG2GGDGGHBFHGGGGGFGGDGGGEGGFFFFFFFBB@BB
@M02197:105:000000000-AN6RF:1:1101:20834:15322 1:N:0:1
GAAGCTTGAATCTCCTCCGCTTATTGATATGCTTAAGTTCAGCGGGTAGTCCTACCTGATTTGAGGTCAAATTGTCAGAAGCTGTCTCAAAAGAGACCCTTTAGAAGCTGAACCCCATTTATAAAGCTGCTCTTCACAAATGGCGTAGATAATTATCACACCAAAGCAAGGCAACAAAGGTCCCGCTAATGCATTTCAGGAGAGCCGACTTCTGAGAAGCCCGCATACTCCCACATCCAAGCCTGATCAACAGAAAAAGCTGAAAAGGTTGAGAATTTCATGACACTCAAACAGGCATGCTCCTCGGAATACCAAGGAGCGCAAGGTGCGTTCAAAGATTCGATGATTCAC
+
CCCCCFFFFFFFGGGGGGGGGGGFHHHHHHHHHHGHHGFHHHHGGGGGGHHHHHHHHHHHHHGFGHHHHHHHHHHHHHHHHHHHHHHHHHHHHGHHHGHHHHHHHHHHHHHHHHGGGGHHHHGHHHHHHGHHHHHHHHGHHHHGGGGGGHHHHHHHHHHHHHHHHHHHHHGHHHHHHHHGCGGGHGHHHHHHHHHHHHHHHGHGFFGHGHHGGHHHHGGGFGGGGHGGHGGHHHHHGGHHHHHEGGFHHHHGHHHHHHHHHGHHHHHFHHHHHHHFHGHGHGHHFGHHHHHHFGBHGGFGGGFGHGHHHHHHHHHGGG?GHFHGGGGGGGGGGGGGEBBFFFFFFFBBAAB
@M02197:105:000000000-AN6RF:1:1101:28048:15550 1:N:0:1
GAAGCTTGAATCTCCTCCGCTTATTGATATGCTTAAGTTCAGCGGGTATCCCTACCTGATCCGAGGTCAACCTTTGAAATATTTAGGGTTATTGGCAAGCCTCCACCAGGACTCTGTAGCGAGAAGAATTACTACGCTTAGAGCCTGGCAGCACCGCCACTGATTTTGAGGCCCGCCCAGAGGCGAAAGGCCCAAGACCCAGCAAGCTGGATTGGTTTAAATGACGCTCGAACAGGCATGCCCCTCGGAATGCCAAGGGGCGCAATGTGCGTTCAAAGATTCGATGATTCAC
+
CCCCCFFFFFFFGGGGGGGGGGGHHHHHHHHHHHHHHHHHHHHGGGGGHHHHHHGH;HH:;:HGGG9HH;H:H:H:HHHHHHH:FHHHHGHHHHHHHHGHG<HH;H:HHGHHHHHH;HHGGG;GG:HHHHHH;HHGGGG:HHHH;:HHHH;G<HHGGGGGHHHHHHHHGGHGGGGGHHGHHHGGHHGGGHGGGHFGGGGGGHHHFHFHHGHFHHHHHFFGHGGGFGGHGHHHHFHHHHGGGGGGE3FHHGHGHFHHCCFCGHFHGGGGGFFGDGGGGEBGFF@FDDFAAAAA
@M02197:105:000000000-AN6RF:1:1101:8173:15483 1:N:0:1
GAAGCTTGAATCTCCTCCGCTTATTGATATGCTTAAGTTCAGCGGGTAGTCCTACCTGATTTGAGGTCAAATTGTCAGAAGCTGTCTCAAAAGAGACCCTTTAGAAGCTGAACCCCATTTATAAAGCTGCTCTTCACAAATGGCGTAGATAATTATCACACCAAAGCAAGGCAACAAAGGTCCCGCTAATGCATTTCAGGAGAGCCGACTTCTGAGAAGCCCGCATACTCCCACATCCAAGCCTGATCAACAGAAAAAGCTGAAAAGGTTGAGAATTTCATGACACTCAAACAGGCATGCTCCTCGGAATACCAAGGAGCGCAAGGTGCGTTCAAAGATTCGATGACTCAC
+
CDCCCFFFFFFFGGGGGGGGGGGHHGHHHGHHHHHHHHHHHHHGGGGGGHHHHHHHHHFHHHHHGGHHHHHHHHHHHHHHHHHHHHHHHHHHHGGHHGHHHHHHHHHGHHHGHHGGGHHHHHHHHHHHHHHHHHHHHHHHHHHHGGGGGHHHHHHHHHHFHGHHHHGHGHHHHHHHHHHHHGHHHHHHHHHHHHHHHHHHHGGGHHHHGHHHHHHHHHGGGGGHHGGGGGGGGHHFGGHHHHGHHGGHHHHHHHHHHHHHHHHHHHHHHHHHHHHFHHGHHHHFFGHHHHHHHHGHHHHGGGGGHHHHHHHHHHGGGGGGHHGHGGGGHGGFGGGGGGFFFFFFFFCBAAC
@M02197:105:000000000-AN6RF:1:1101:17061:15532 1:N:0:1
GAAGCTTGAATCTCCTCCGCTTATTGATATGCTTAAGTTCAGCGGGTAGTCCTACCTGATTTGAGGTCAAATTGTCAGAAGCTGTCTCAAAAGAGACCCTTTAGAAGCTGAACCCCATTTATAAAGCTGCTCTTCACAAATGGCGTAGATAATTATCACACCAAAGCAAGGCAACAAAGGTCCCGCTAATGCATTTCAGGAGAGCCGACTTCTGAGAAGCCCGCATACTCCCACATCCAAGCCTGATCAACAGAAAAAGCTGAAAAGGTTGAGAATTTCATGACACTCAAACAGGCATGCTCCTCGGAATACCAAGGAGCGCAAGGTGCGTTCAAAGATTCGATGATTC
+
CCCCCFFFFFFFGGGGGGGGGGGHHFHHHHFHHHHHHHHHHHHGGGGGGFHHHHHHHHHHHHGFGHBGHHHHHFFGHHHHHHHHHHGGHGHHHGHHHGHHHHHHHHHHHHHHHGGGGHHHHHGGHHHFHHHHHHHHHHHHHGGHGGGGGHHHHHHHHHHGHGHGEHFFHHFHHHGHHHHHGGHHGHGGGHHHHHHHHGHHHFGGHHGGGGGHHGHHHGGFGGGGGHGGGGHHHHHHGGHHHGHHGDFHHHHHGHHGEHGHHHHHGHHHHHHFGHGBHEHDBHHGBGFHHHGHEHFFHHHGGCGGHFFHGF3G5GHGFGGFHGHFGFFGFGGGGGGGEFFFFBBFABBBB
@M02197:105:000000000-AN6RF:1:1101:9393:15628 1:N:0:1
GAAGCTTGAATCTCCTCCGCTTATTGATATGCTTAAGTTCAGCGGGTATCCCTACCTGATCCGAGGTCAACCTTGAAAAATAGGGGGTTTGATGGCAGGACAATTGCACACACTCCGAGCGACAAGATAAACTTACTACGCCACGGAATATGCTATGATCCGCCTTTCAATTTCAGAAGGGAGAATGCTGGCATACTCTTCTTCCACAACCAAGCAAATATGCTTGAGAGGTATTTTATGACGCTCGAACAGGCATGCCTCCCGGAATGCCAGGAGGCGCAATGTGCGTTCAAAGATTCGATGACTCAC
+
BBB3AFDFFFFFGGGFGFFGGCGHHHHHFHHHHHHHGHFGHHHGGGGGBEGFCGHHFHHGFFG1EEEEGFGHHHHGHFFGHFFFFGGEFFGHHFB2GDEGFHHFHHHHHHHGGGHHGDHDGFGHHHHHHGGFFFHHHH@EGEDDGGCGFGFHHHHHHHFHGHEGDGHHFFGHHHHHHHHHDGGGHHGGDHHFGGFGFFFFGFGGGGGGGGGGFEFFFGFHGGFFGHFHFHHGFFHHFCFGGGGGEEFGGEHHFFHGGGFFECHGGDBFHFFHHFAGGGHHHHGGEGGGGGGGGGGGGFFFFFFFCBCCC
@M02197:105:000000000-AN6RF:1:1101:9544:15745 1:N:0:1
GAAGCTTGAATCTCCTCCGCTTATTGATATGCTTAAGTTCAGCGGGTAGTCCTACCTGATTTGAGGTCAAATTGTCAGAAGCTGTCTCAAAAGAGACCCTTTAGAAGCTGAACCCCATTTATAAAGCTGCTCTTCACAAATGGCGTAGATAATTATCACACCAAAGCAAGGCAACAAAGGTCCCGCTAATGCATTTCAGGAGAGCCGACTTCTGAGAAGCCCGCATACTCCCACATCCAAGCCTGATCAACAGAAAAAGCTGAAAAGGTTGAGAATTTCATGACACTCAAACAGGCATGCTCCTCGGAATACCAAGGAGCGCAAGGTGCGTTCAAAGATTCGATGACTCAC
+
ABBCAFFFFFFFGGGGGGGGGGGHHHHHHHHHHHHHHHHHHHHGGGGGGHHHHHHHHHHHHHHHGHHHHHHGHGHHHHHHHHGHHHHHHHHHHGHHHGHHHHHGHHHHHHHHHGGGGHHHHHGHHGHGHHFHHHHHHHHHHHHHGGGGGHHHHHHHHHHHHGHHHHHHHHGHHHHHHHHHGHHHHGHGHHHHHHHHHHHHHGHGGHHHHHGGHHHHHGGGGGHGHHGGHGHGHHGFGGHHHHHHHHHHGHHHHHHGHFHHHHGHHHHHHHHHHHHHHHHHHHHGGGHHHHFHHHHFHHHGGGGGGHGHHHGGGHHFGGGGHHHHGGGCHGGGGGGGGGGFFFFFFFBBAAA
@M02197:105:000000000-AN6RF:1:1101:12560:15805 1:N:0:1
GAAGCTTGAATCTCCTCCGCTTATTGATATGCTTAAGTTCAGCGGGTAGTCCTACCTGATTTGAGGTCAAATTGTCAGAAGCTGTCTCAAAAGAGACCCTTTAGAAGCTGAGCCCCATTTATAAAGCTGCTCTTCACAAATGGCGTAGATAATTATCACACCAAAGCAAGGCAACAAAGGTCCCGCTAATGCATTTCAGGAGAGCCGACTTCTGAGAAGCCCGCATACTCCCACATCCAAGCCTGATCAACAGAAAAAGCTGAAAAGGTTGAGAATTTCATGACACTCAAACAGGCATGCTCCTCGGAATACCAAGGAGCGCAAGGTGCGTTCAAAGATTCGATGATTCAC
+
CBCCDFFFFFFBGGGGGGGGGGGHHHHHHHHHGHHHHHHGHHHGGGEFGHHHHGHHHHHHHHFHGHHHHHHHHHHHHHGHHHHGHHHHHHHHHGHHHGHHHHHHHHHHHHGHHHGGGHHHHHHHHGHHFHHHHHHHHHHHHHHHGGGGGHHHHHHHHHHHHHHHHHHHHFGHHHHHHHHFDGHHGGHGHHHHHHHHHHHHHGHGHHHHGHFHHHHHHGFFFGHHHGGGHGHHHHHHGGFHHHEGHHHHHHDFBHHHHGHFFFHHHFHGGHGFGHFBFGHHHHHGFGHGGGFFHFEHHHHGGFGGHHHHHHGHCHGFGGGGGHHCGGGGHGGGGGGG2GFFFFFFFFAAAAA
@M02197:105:000000000-AN6RF:1:1101:12491:15821 1:N:0:1
GAAGCTTGAATCTCCTCCGCTTATTGATATGCTTAAGTTCAGCGGGTAGTCCTACCTGATTTGAGGTCAAATTGTCAGAAGCTGTCTCAAAAGAGACCCTTTAGAAGCTGAACCCCATTTATAAAGCTGCTCTTCACAAATGGCGTAGATAATTATCACACCAAAGCAAGGCAACAAAGGTCCCGCTAATGCATTTCAGGAGAGCCGACTTCTGAGAAGCCCGCATACTCCCACATCCAAGCCTGATCAACAGAAAAAGCTGAAAAGGTTGAGAATTTCATGACACTCAAACAGGCATGCTCCTCGGAATACCAAGGAGCGTAAGGTGCGTTCAAAGATTCGATGATTCAC
+
AAAABFFFFBFFGGGGGGEEGGGFHHGHFGFHHHFHGFGHHHHGGGGGGHHGHHHHHGHHGGGHGEFGHHHHHEFHHHHHHHHHHHGHHGHHGFHHHGHHHHHHHHHHHHGHHHGGGHHHHHHGGHHHHHHHHHHGGGHGGFHHGFGGGHHHHHHHHHHHHGHHHHFGHHGHHHHHHHHHHHHHGGGGHGHHHHHHHGHHGGHGGHGGHHGHHGHHGGGGGGHHHHGGGGFHHHGBGGHHGBGBEHHGHHGHHHGFGHFHGHHHGHGHGHHHHHHHHHHGGHHFHGHHHHGBHHEHHHGGGGGGHHGHHFFBGHHGEEGFHHHHGGGGHGGGGGFGGGGFFFFFFFBBBBB
@M02197:105:000000000-AN6RF:1:1101:24146:15895 1:N:0:1
GAAGCTTGAATCTCCTCCGCTTATTGATATGCTTAAGTTCAGCGGGTAGTCCTACCTGATTTGAGGTCAAATTGTCAGAAGCTGTCTCAAAAGAGACCCTTTAGAAGCTGAACCCCATTTATAAAGCTGCTCTTCACAAATGGCGTAGATAATTATCACACCAAAGCAAGGCAACAAAGGTCCCGCTAATGCATTTCAGGAGAGCCGACTTCTGAGAAGCCCGCATACTCTCACATCCAAGCCTGATCAACAGAAAAAGCTGAAAAGGTTGAGAATTTCATGACACTCAAACAGGCATGCTCCTCGGAATACCAAGGAGCGCAAGGTGCGTTCAAAGATTCGATGATTCAC
+
ACCCBFFFFFFFGGGGGGGGGGGHHHHHHHHHHHHHHHHHHHHGGGGGGHHHHHHHHHHHHHHHGHHHHHHHHHHHHHHHHHHHHHHHHHHHHGHHHGHHHHHHHHHHHHGHHHGGGHHHHHHHHHHHHHHHHHHHHHHHHHHHGGGGGHHHHHHHHHHHHGHHHHHHHHHHHHHHHHGHHHHHGHHHHHHHHHHHHHHHHGHGHHHHGHGHHGHHHGGGGGHHHGGHHGHHGHGHGGHHHHHHHHGGHHHHHHHHHHHHHHHHHHHHHHHHHHHHEHHHHHHGEGHHHHHHHHHHHHHGGGGGHHHHHHHGHHHGGGGGHHGHGGGGHGGGGGGGGGGFFFFFFFCCCCC
@M02197:105:000000000-AN6RF:1:1101:11342:15938 1:N:0:1
GAAGCTTGAATCTCCTCCGCTTATTGATATGCTTAAGTTCAGCGGGTATCCCTACCTGATCCGAAGTCAACCTTTGAAATATTTAGGGTTTTTGGCAAGCCTCCACCAGGACTCTGTAGCGAGAAGAATTACTACGCTTAGAGCCTGGCAGCACCGCCACTGATTTTGAGGCCCGCCCAGAGGCGAAAAGCCCAAGACCCAGCAAGCTGGATTGGTTTAAATGACGCTCGAACAGGCATGCCCCTCGGAATGCCAAGGGGCGCAATGTGCGTTCAAAGATTCGATGATTCAC
+
AAAAAFFFFFFDE3FFGG11EAEHCDAGGHFFCHHHGH2FGFBA0EEGFHHGHHH09:H<HFG1#/7B:F1C0BF8FF;D85G9HF1>A0#F/BGHFH:HC:HCHHH7H/GE0CGG9H88GGECC9GHHHHGGHHGGG8GHHGBH0EHHHGGHHHGHHHFHHGDFHHGGGEGCAFCCCEHGGGGBGEHGFGHGHHGFEBEHGGHHFGDF33FFHHGHEFBFFGFBGFFFFDG3FEGCFE?GGCGEAAD33GCF2FCGGEF2BHHGGGE?F4GFFGGGFFEBFFFDDFBBAAA
@M02197:105:000000000-AN6RF:1:1101:9998:15842 1:N:0:1
GAAGCTTGAATCTCCTCCGCTTATTGATATGCTTAAGTTCAGCGGGTATCCCTACCTGATCCGAGCTCAACCTTTGAAATATTTAGGGTTATTGGCAAGCCTCCACCAGGACTCTGTAGCGAGAAGAATTACTACGCTTAGAGCCTGGCAGCACCGCCACTGATTTTGAGGCGCGCCCAGAGGCGAAAAGCCCAAGACCCAGCAAGCTGGATTGGTTTAAATGACGCTCGAACAGGCATGCCCCTCGGAATGCCAAGGAGCGCAATGTGTGTTCAAAGATACGATGATTCAC
+
A1AAAFDFCFFFGGFBGGGF1AADDDFDGHGHHHDD1DF2EDBAEEE/G12BB1A0B9$GFD9EA#79G<:38B9HDD4-18DGHFB0B0F6D710BF/CE;B6:GHCHG79CGHFHBG.EE1EA0F83GB>D.1BCF8C<FG78FH22:CC:CG?<?CCFFHBD1=1/</<#</0;;C/AGEAF@@?B0C9E?E?FFG1BCBFB;EFF014FF1GBFGF;FB/BA?BFDBBF@1B00/AE/EGEB22111011E1BB00B1D3GA0A11A13FE3BGBA1FFFD@B111>1
@M02197:105:000000000-AN6RF:1:1101:14340:16040 1:N:0:1
GAAGCTTGAATCTCCTCCGCTTATTGATATGCTTAAGTTCAGCGGGTAGTCCTACCTGATTTGAGGTCAAATTGTCAGAAGCTGTCTCAAAAGAGACCCTTTAGAAGCTGAACCCCATTTATAAAGCTGCTCTTCACAAATGGCGTAGATAATTATCACACCAAAGCAAGGCAACAAAGGTCCCGCTAATGCATTTCAGGAGAGCCGACTTCTGAGAAGCCCGCATACTCCCACATCCAAGCCTGATCAACAGAAAAAGCTGAAAAGGTTGAGAATTTCATGACACTCAAACAGGCATGCTCCTCGGAATACCAAGGAGCGCAAGGTGCGTTCAAAGATTCGATGATTCAC
+
CCCCCFFFFFFFGGGGGGGGGGGHHHHHHHHHHGHHHHHHHHHGGGGGGHHHGHHHHHHHHHHHGHHHHHHHHHHHHHHHHHHHHHHHHHHHHGHHHGHHHHHHHHHHHHHHHHGGGHHHHHHHHHHHHHHHHHHHHHHHHHHHGGGGGHHGHHHHGHHHHGHHHHHHHHHHHHHHHHHHGHHHHHGHHHHHHHHHHHHHHGHGHHHHHHHGGHHHHGGGGGHHGHGGHGHHGHHHGGHHHEHGHHGHHHHHHHHHHHHGHHGHHHHHHHHHHHHGHHHGHHGFFGHHHHHHHHHHHHHGGFEDHHHHHHHGHHHGGGGEGBHHGGGGHGGGGGGGGGGFFFFFFF@BBBB
@M02197:105:000000000-AN6RF:1:1101:16763:16083 1:N:0:1
GAAGCTTGAATCTCCTCCGCTTATTGATATGCTTAAGTTCAGCGGGTAGTCCTACCTGATTTGAGGTCAAATTGTTAGAAGCTGTCTCAAAAGAGACCCTTTAGAAGCTGAACCCCATTTATAAAGCTGCTCTTCACAAATGGCGTAGATAATTATCACACCAAAGCAAGGCAACAAAGGTCCCGCTAATGCATTTCAGGAGAGCCGACTTCTGAGAAGCCCGCATACTCCCACATCCAAGCCTGATCAACAGAAAAAGCTGAAAAGGTTGAGAATTTCATGACACTCAAACAGGCATGCTCCTCGGAATACCAAGGAGCGCAAGGTGCGTTCAAAGATTCGATGATTCAC
+
>AAAAFFFFFFFGGGGFFGGGGGFGFHHHHHHHHHHHBDHGHHGGFGGFHHHHHHHGFHHFGHHGBFFFHHGHHHHFHHGHFHFFFHHHHHHHGHHHGHHHBDGFHHHHFHHHHGDFHHFHHHHHHHFHGFHHFHGHGFHH;GHGFFDFFHGGGGHHHHHGGHHGFHHHFGHFCGFHHH;HGGH@DFFGGFDHFFGFHFFHEHGHHGGGFDGFGBFGFGGGEFHHGGGEDFFGHGGCGHGHHHFHFHFHHGBHHGHHHHGFFHHDGHHGHGDD@GBBBGFHHGBDGHHHHBGGHHHHHHAEEAEFG5GFGEHBGEEGGGEC5A4CFADGGGGGGGGEGGCC5DBFF?A?AA
@M02197:105:000000000-AN6RF:1:1101:10778:15915 1:N:0:1
GAAGCTTGAATCTCCTCCGCTTATTGATATGCTTAAGTTCAGCGGGTATCCCTACCTGATCCGAGGTCAACCTTGAAAAATAGGGGGTTTGATGGCAGGACAATTGCACACACTCCGAGCGACAAGATAAACTTACTACGCCACGGAATATGCTATGATCCGCCTTTCAATTTCAGAAGGGAGAATGCTGGCATACTCTTCTTCCACAACCAAGCAAATATGCTTGAGAGGTATTTTATGACGCTCGAACAGGCATGCCTCCCGGAATGCCAGGAGGCGCAATGTGCGTTCAAAGATTCGATGATTCAC
+
CCCCCFFFFFFFGGFGGGGGGGGHHHHHHHHHHHHHHHHGHHHGGGGGHHHHHHHHHHGHHHHGGGGHHHHHHHHGHHHHHHHHHGGGGGGHHHHHHGGGHGHHHHHHHHHGGHHHHGHGHGHGHHHHHHHHHHHHHHHGGGGHGHHHHHHHHHHHHHHGHHGGHHHHHHHHHHHHHGGHHHHHHHGHGHGHGGGHHHHGHGHGGGGHGFHHHHHHHHGGHGFHHHHFHGHHEHHHHHGGGGGGHGHHHHFHHHHGFCFECEFHFHGHHGHHDEFGFGHGHCGGGGHGGGFGGGGGGFFFFFFFBBBAA
@M02197:105:000000000-AN6RF:1:1101:4673:16035 1:N:0:1
GAAGCTTGAATCTCCTCCGTTATTGATATGCTTAAGTTCAGCGGGTAGTCCTACCTGATTTGAGGTCAAATTGTCAGAAGCTGTCTCAAAAGAGACCCTTTAGAAGCTGAACCCCATTTATAAAGCTGCTCTTCACAAATGGCGTAGATAATTATCACACCAAAGCAAGGCAACAAAGGTCCCGCTAATGCATTTCAGGAGAGCCGACTTCTGAGAAGCCCGCATACTCCCACATCCAAGCCTGATCAACAGAAAAAGCTGAAAAGGTTGAGAATTTCATGACACTCAAACAGGCATGCTCCTCGGAATACCAAGGAGCGCAAGGTGCGTTCAAAGATTCGATGATTCAC
+
CDDEEFFFFFFFGGGGGGGGGGHHHHHHHHHHHHHHHHGHHHGGGGGGHHHHHHHHHFHHHHHGHHHHGHHHHHHHHGHHHHHHHHHGHGHHGHHHGHHHHHHHGHHHHHHHHGGGHHHHHHHHGHHHHHHHHHHHHHHHGHHGGGGGHHHHHHHHHHHHGHHHHHHHHHHHHHHHHHHGHHHHHHGHHHHHHHHHHHHHGGGHHGGHGHHHHHHHGGGGGGGHHGGHGHGHGHHGGHGHHHGHHHHHHHGHHHHHHHHHGGHHHHHHHHHHGFGGHHHHHHHFGGHHHHHHGHGHHGGGGGGGHFGHHHFFFGGGGGGHGHFGGGGHGGGGGGGCGGFFFFFFFABAAA
@M02197:105:000000000-AN6RF:1:1101:19576:16053 1:N:0:1
GAAGCTTGAATCTTCTCCGCTTATTGATATGCTTAAGTTCAGCGGGTAGTCCTACCTGATTTGAGGTCAAATTGTCAGAAGCTGTCTCAAAAGAGACCCTTTAGAAGCTGAACCCCATTTATAAAGCTGCTCTTCACAAATGGCGTAGATAATTATCACACCAAAGCAAGGCAACAAAGGTCCCGCTAATGCATTTCAGGAGAGCCGACTTCTGAGAAGCCCGCATACTCCCACATCCAAGCCTGATCAACAGAAAAAGCTGAAAAGGTTGAGAATTTCATGACACTCAAACAGGCATGCTCCTCGGAATACCAAGGAGCGCAAGGTGCGTTCAAAGATTCGATGATTCAC
+
BCCCCFFFFFFFGGGGGGGGGGGHHGHHHHHHHHHHHHHHHHHGGGGGGHHHHHHHHHHHHHHHGGGHFHHHHHHHHHHHHHGHHHHHHHHHHGHHHGHHHHHHHHHHHHHHHHGGGHHHHHHHHHGHHHHHHHHHHHHHHHGHGGGGGHHHHHHHHHHHHGHHHHHHHHHHHHHHGHHHHHHHGHHGHHHHHHHHHHHHHGGGHHGGGHHGHHHHHGGGGGHHHGGGGGHGGGHHGGHHHGHHHGHHHHFHHHHGHHHHHHHHHHHFHHHHHHHGHHHHHHHFHGHHHHHHHHHHHHHGGGGGHHHHHHGGHGHFGGGGHHHHGGGGHGGGGGGGGFG4FFFFFFABBAA
@M02197:105:000000000-AN6RF:1:1101:14395:16224 1:N:0:1
GAAGCTTGAATCTCCTCCGCTTATTGATATGCTTAAGTTCAGCGGGTAGTCCTACCTGATTTGAGGTCAAATTGTCAGAAGCTGTCTCAAAAGAGACCCTTTAGAAGCTGAACCCCATTTATAAAGCTGCTCTTCACAAATGGCGTAGATAATTATCACACCAAAGCAAGGCAACAAAGGTCCCGCTAATGCATTTCAGGAGAGCCGACTTCTGAGAAGCCCGCATACTCCCACATCCAAGCCTGATCAACAGAAAAAGCTGAAAAGGTTGAGAATTTCATGACACTCAAACAGGCATGCTCCTCGGAATACCAAGGAGCGCAAGGTGCGTTCAAAGATTCGATGATTCAC
+
AABCCFFFFFFFGGGGGGGGGGGHHHHHHHHHHHHHHHHHHHHGGGEEGHHHHHHHHHHHHHHHGHFHHHHHHHHFHGHHHHHHHHHHHHHHHGHHHGHHHHHGFHHHHHHHHHGGGHHHHHHHHHHHHHHHHHHHHHHHHHHHGGGGGHHHHHGHHHHHHGHHHHHHHHGHHHHHHHHHGGGHGHHHHHHHHHFHHHHHHGGGHGGHHGGGHHHHHGGGGGGGHHGGGGHGGHGHGGHHHHHFHHHHHHHHHHHHHHHHHHHHHGGHHHHHHGG5HGHHHHHGGGHHHGFFGHHHHHHGGGE?HFHHHFHHHHHGGGGGHHHHGGGGHFGGGGGGGGGFFFFFFFBBBAB
@M02197:105:000000000-AN6RF:1:1101:6118:16251 1:N:0:1
GAAGCTTGAATCTCCTCCGCTTATTGATATGCTTAAGTTCAGCGGGTAGTCCTACCTGATTTGAGGTCAAATTGTCAGAAGCTGTCTCAAAAGAGACCCTTTAGAAGCTGAACCCCATTTATAAAGCTGCTCTTCACAAATGGCGTAGATAATTATCACACCAAAGCAAGGCAACAAAGGTCCCGCTAATGCATTTCAGGAGAGCCGACTTCTGAGAAGCCCGCATACTCCCACATCCAAGCCTGATCAACAGAAAAAGCTGAAAAGGTTGAGAATTTCATGACACTCAAACAGGCATGCTCCTCGGAATACCAAGGAGCGCAAGGTGCGTTCAAAGATTCGATGACTCAC
+
CCCCCFFFFFFFFGBGGGGCGGGHHGHHHHGHGHHHHHHHHHHG2EEGGHHHHHHHHHHHHHHHGHHHGGHHGHHHHHGHHHHHHHHHHHHHHGHHHGHHHHHHHHHHHHHHHHGGGHHHHHEFHFFHHHHGHHHHHGGHFHHGGGGGGHHHHHGHHHH:HGGHHHHGHHGHHHHHHHFHFHGGHHGGHGHHGHHHHHHGHGGGEHDDCGFHHHHHHGGGFGGHHGGGHGHHHHHFGGHFHHHFGEGHHGFHHHGGFHGHGFHEFG125HHHHHHFFGHHHFHGBGHHHHHHG3HGGEGFGGGGHFFHHGFHHHGEGCGFCGGCCEGGHGGGFFGGEFCFFFDBBFAAA>A
@M02197:105:000000000-AN6RF:1:1101:8037:16100 1:N:0:1
GAAGCTTGAATCTCCTCCGCTTATTGATATGCTTAAGTTCAGCGGGTAGTCCTACCTGATTTGAGGTCAAATCGTCAGAAGCTGTCTCAAAAGAGACCCTTTAGAAGCTGAACCCCATTTATAAAGCTGCTCTTCACAAATGGCGTAGATAATTATCACACCAAAGCAAGGCAACAAAGGTCCCGCTAATGCATTTCAGGAGAGCCGACTTCTGAGAAGCCCGCATACTCCCACATCCAAGCCTGATCAACAGAAAAAGCTGAGAAGGTTGAGAATTTCATGACACTCAAACAGGCATGCTCCTCGGAATACCAAGGAGCGCAAGGTGCGTTCAAAGATTCGATGATTCAC
+
BBBBBFFFFFFFGGGGGGCGGGGHHHGHFHGHHHHHHHHHHHHGGGGGFFHHHHHHHHHHGHHGGHHHHHHGHGHHHGHHGHHHHHHHHHHGHGHHHGHHHHGHFHHHHHHHHHGGGHHHHHHHHHHHHHHHHHHHHHHEHHBGGGGGGHGHHHHGHHHGHHHHHHHHHHHGHHHHHGGEGGGHHHGGGHHHHHHGFHHGHGGGEHHGGGGGGGGCHGGGGGHHHGGGGGGHHHHFGEHHFFHFHHEHGHHHGHHHHHHHFHHHHHHHHGHGHHGEFEHHHHHHHEHHHHHHHFFGGHGGGGEEHGBHGHHGGHHGGGGGHHHHGGEGAGGFFGBGGGGFFFFFFFBBAAB
@M02197:105:000000000-AN6RF:1:1101:19673:16193 1:N:0:1
GAAGCTTGAATCTCCTCCGCTTATTGATATGCTTAAGTTCAGCGGGTATCCCTACCTGATCCGAGGTCAACCTTGAAAAATAGGGGGTTTGATGGCAGGACAATTGCACACACTCCGAGCGACAAGATAAACTTACTACGCCACGGAATATGCTATGATCCGCCTTTCAATTTCAGAAGGGAGAGTGCTGGCATACTCTTCTTCCACAACCAAGCGAATTTGCTTGAGAGGTATTTAATGACGCTCGAACAGGCATGCCTCCCGGAATACCAGGTGGCGCAATGTGCGTTCAAAGATTCGATGATTCAC
+
BBBBBFFFFFFFFGGGGGGGGGGBFEFHHHFB6FDHHFFGHHHGCGAAGDGFHBFGFHF5HHHEGGEFFHGHHHHFFGHGHHGFHGFFFGGHFFHFGEGGHFHHHFHFHHHGGHGHGFGFFGGGGHHHHFEHHHHHHHFDGCDGGHFHHHHHGHHGDDDGFHFFFGHHHHHGFHGHGHHHHGHHHHGHHGHGGGFFFFFFFFFGEEFFEGGGFEFF1DDFHHHHHHGFFHHGGFHFFHGGGGGFEEGAGFHG1GFEEAEEA?HFGB2FEGHHHEEE?GHHHHEEECHGFCGFGG?GGFFFFFD3AA>>1
@M02197:105:000000000-AN6RF:1:1101:16180:16219 1:N:0:1
GAAGCTTGAATCTCCTCCGCTTATTGCTATGCTTAAGTTCAGCGGGTAGTCCTACCTGATTTGAGGTCAAATTGTCAGAAGCTGTCTCAAAAGAGACCCTTTAGAAGCTGAACCCCATTTATAAAGCTGCTCTTCACAAATGGCGTAGATAATTATCACACCAAAGCAAGGCAACAAAGGTCCCGCTAATGCATTTCAGGAGAGCCGACTTCTGAGAAGCCCGCATACTCCCACATCCAAGCCTGATCAACAGAAAAAGCTGAAAAGGTTGAGAATTTCATGACACTCAAACAGGCATGCTCCTCGGAATACCAAGGAGCGCAAGGTGCGTTCAAAGATTCGATGATTCAC
+
BCCCCFFFFFFFGGGGGGGGGGGHHHHHHHHHHHHHHHHHHHHGGGGFGHHGHHHHHHHHHHHHGHHHGHGHHHHHHHHHHHHHHHHHHHHHHGHHHGHHHHHHHHHHHHHHHHGGGHHHHHHHHHHHHHHHHGHHHHHHHHHHGGGGGHHHHHHHHHHHHHHGHHHHHHHHHHHHHHGHHGGHHGGGHHHHHHHHHHHHHGHGGHHGGHGGHHHHHGGGGGGGHGGGHGHHHHHHGGHGBHHHHFHHHHGHHHHHHHHHHEHHHHHGHHHHHHHHHHHGHHHGFGHHHHHGHHHHGHHDFCGGHHHHHFFGHHHGGGGGHGHHGGGGHGGGGGGGGGGFFFFFFFABBAB
@M02197:105:000000000-AN6RF:1:1101:18898:16155 1:N:0:1
GAAGCTTGAATCTCCTCCGCTTATTGATATGCTTAAGTTCAGCGGGTAGTCCTACCTGATTTGAGGTCAAATTGTCAGAAGCTGTCTCAAAAGAGACCCTTTAGAAGCTGAACCCCATTTATAAAGCTGCTCTTCACAAATGGCGTAGATAATTATCACACCAAAGCAAGGCAACAAAGGTCCCGCTAATGCATTTCAGGAGAGCCGACTTCTGAGAAGCCCGCATACTCCCACATCCAAGCCTGATCAACAGAAAAAGCTGAAAAGGTTGAGAATTTCATGACACTCAAACAGGCATGCTCCTCGGAATACCAAGGAGCGCAAGGTGCGTTCAAAGATTCGATGACTCAC
+
AABCBFFFFFFFGGGGGGGGGGGHHHHHHHHHHHHHHHHHHHGGGGGGGHHHHHHHHHHHHHHHGHHHHHHHHHHHHHHHHHHHHHHHHHHHHGHHHGHHHHHHHHHHHHHHHHGGGHHHHHHHHHHHHHHHHGHHHHHHHHHHGGGGGHHHHHHHHHHHHGHHHHHHHHHHHHHHHHHHGHHHGGHGHHHHHHHHHHHHHGHGGHHHHGHHHHHHHGGGGGHGGHGGGGHGHHHHGGHHHHHHHGHHHHHHHHHHHHHHHHHHHHHFHHHHHHHGHGFHHHHHHGHHHHFEHHHGHHHGEGGGHHHHHHHHHHHGGEGGHGHHGGGGHGGGGGGGGGGFFFFFFFBBAAB
@M02197:105:000000000-AN6RF:1:1101:14766:16377 1:N:0:1
GAAGCTTGAATCTCCTCCGCTTATTGATATGCTTAAGCTCAGCGGGTAGTCCTACCTGATTTGAGGTCAAATTGTCAGAAGCTGTCTCAAAAGAGACCCTTTAGAAGCTGAACCCCATTTATAAAGCTGCTCTTCACAAATGGCGTAGATAATTATCACACCAAAGCAAGGCAACAAAGGTCCCGCTAATGCATTTCAGGAGAGCCGACTTCTGAGAAGCCCGCATACTCCCACATCCAAGCCTGATCAACAGAAAAAGCTGAAAAGGTTGAGAATTTCATGACACTCAAACAGGCATGCTCCTCGGAATACCAAGGAGCGCAAGGTGCGTTCAAAGATTCGATGATTCAC
+
BCCCCFFFFFFFGGGGGGGGGGGHHHHHHHHHHHHHHHHHHHHGGGGGGHHHHHHHHFHHHHHHGHHHHHHHHHHHHHHHHHHHHHHHHHHHHGHHHGHHHGHHGHHHHHHHHHGGGHHHHHHHHHGGHHHHHHHHHHHHHHHHGGGGGHHHHHHHHHHHHHHHHHHHHHHHHHHHHHHHHHHHHHHHHHHHHHHHHHHHHGHGHHHHHHHHHGHHHGGGGGHHHHGGHGGHHHHHGGHFHHHHFHHHHHHHHHHHHGHHHGHHHHHHHHHHHHHHHHHGHHFHHGHHHHGHHHGHHHGGGGGGHHHHHHHHHHHGGGGGHHGGGGGGHGGGGGGGGFGBFFFFFFBBA>A
@M02197:105:000000000-AN6RF:1:1101:16972:16428 1:N:0:1
GAAGCTTGAATCTCCTCCGCTTATTGATATGCTTAAGTTCAGCGGGTATCCCTACCTGATCCGAGGTCAACCATAGAAAATTGGGGGTTAATGGCAAGCATCCATCGGGACTCTATAGCGAGAGAATTTACTACGCTTAGAGCCAGATGGCACCGCCACTGATTTTAAGGGCTGCCAGACGGCAGGCCCCAACACCAAGCTGAGCTTGAGGGGTTATAATGACGCTCGAACAGGCATGCCCCCCGGAATACCAAGGGGCGCAATGTGCGTTCAAAGATTCGATG
+
BCCCCFFFFFFFGGGGGGGGGGGHHHHHHHHHHHHHHHHHHHHGGGFF<HH<<<HH<H<<HHHGGGGHHHHHG<H:HHHHH<HHHG9FGHH:HH:HHGHHHHHH;;GGGGGHHHHHHHHG9GG9G:HHH;HHHHGGGGGH;HHHHHH;H;HHHGGGGGGHHHHGHHHHHHHGHGGHHHHGGGGGGGGGGGGHGGGHHGHHHHHHHHHGGGHHHHHHHHHGGGGGHHGHHHHFHHHHGGGFCCGHHHHHHHHHHHGGGGGHHHGGGEEGGGGGFFFCFFFCBBBB
@M02197:105:000000000-AN6RF:1:1101:7999:16561 1:N:0:1
GAAGCTTGAATCTCCTCCGCTTATTGATATGCTTAAGTTCAGCGGGTAGTCCTACCTGATTTGAGGTCAAATTGTCAGAAGCTGTCTCAAAAGAGACCCTTTAGAAGCTGAACCCCATTTATAAAGCTGCTCTTCACAAATGGCGTAGATAATTATCACACCAAAGCAAGGCAACAAAGGTCCCGCTAATGCATTTCAGGAGAGCCGACTTCTGAGAAGCCCGCATACTCCCACATCCAAGCCTGATCAACAGAAAAAGCTGAAAAGGTTGAGAATTTCATGACACTCAAACAGGCATGCTCCTCGGAATACCAAGGAGCGCAAGGTGCGTTCAAAGATTCGATGATTCAC
+
CCCCCFFFFFFFGGGGGGGGGGGHHHHHHHHGHHHHHHHHHHHGGGGGGHHGHHHGHHHHHHHHGGHHHHHHHHHHHHHHHHHHHHHHHGHHHGHHHGGHHHHHHHHHHHHFHHGGFGHHHHHHHHGHHHHHHHHHHGHHHGHHGGGGGHGHHHHHHHHHHGHHHFHHHHHHHHHHHHHHFHHHHHHHGHHHHHHHHHHHHGHGHGHHGHGGGHHHHGGGGGGHGGGGGGGHFGHHGFGHHHGHHHGHHHHHFHHHHHHHHGGHHHHHHHFGFHHHGHHHHFGFHGHGHHHHHHFHHHEGGGGGHHEHHHHHFHHGGGGGHCHCGGGGHFGG5BGGGGGCFFFFFFBBAAB
@M02197:105:000000000-AN6RF:1:1101:23390:16594 1:N:0:1
GAAGCTTGAATCTCCTCCGCTTATTGATATGCTTAAGTTCAGCGGGTAGTCCTACCTGATTTGAGGTCAAATTGTCAGAAGCTGTCTCAAAAGAGACCCTTTAGAAGCTGAACCCCATTTATAAAGCTGCTCTTCACAAATGGCGTAGATAATTATCACACCAAAGCAAGGCAACAAAGGTCCCGCTAATGCATTTCAGGAGAGCCGACTTCTGAGAAGCCCGCATACTCCCACATCCAAGCCTGATCAACAGAAAAAGCTGAAAAGGTTGAGAATTTCATGACACTCAAACAGGCATGCTCCTCGGAATACCAAGGAGCGCAAGGTGCGTTCAAAGATTCGATGATTCAC
+
CCCCCFFFFFFFGGGGGGGGGGGHGHHHHHHHHHHHHHHHHHHGGGGGGHHHHHHHHHHHHHHHGHGHHHHHHHHHHHHHHHHHHHHHHHHHHGHHHGHHHHHHHHHHHHHHHHGGGHHHHHHHHHHHHHHHHHHHHGHGHGHHGGGGGHHHHHHHHHHHHHHHHHHHHHGHHHHHHHHHHHGHGGGHHHHHHHHHHHHHHGHGGHHHHGGHGHHGGGGGGGGGHHGGGGGGGGGHGGHHHHHGHGHHHHHHHHHHGHHHHGHHHHHHHHHHHHHG5DFEHHHHGGFHHHHHHHGHHHGGGGGGHHHHHHGHHHGGGGGGHGHHGGGGHGGGGGGGGGCFFFFFFFBBA>A
@M02197:105:000000000-AN6RF:1:1101:2445:16601 1:N:0:1
GAAGCTTGAATCTCCTCCGCTTATTGATATGCTTAAGTTCAGCGGGTAGTCCTACCTGATTTGAGGTCAAATTGTCAGAAGCTGTCTCAAAAGAGACCCTTTAGAAGCTGAACCCCATTTATAAAGCTGCTCTTCACAAATGGCGTAGATAATTATCACACCAAAGCAAGGCAACAAAGGTCCCGCTAATGCATTTCAGGAGAGCCGACTTCTGAGAAGCCCGCATACTCCCACATCCAAGCCTGATCAACAGAAAAAGCTGAAAAGGTTGAGAATTTCATGACACTCAAACAGGCATGCTCCTCGGAATACCAAGGAGCGCAAGGTGCGTTCAAAGATTCGATGACTCAC
+
BBABBCDFFFFFG5B5FGGGGGEFHHHCFHHFGHGHFHHFDFH2EGGEEFHHHHHHHHHGHHHHFFHFHHHHHEGHHHGHHHGHHHHHGHFGFEHFGGGGHHHHHHGFFEHHFHGFDHHHFHHHHHHHHHHHHFHHHGHFGHHGGGGGGFGHGHHGGHHHHHGHHHHFHGGHHHHHHHHGGGHHGHGGGHHGHHHHHHHHFDHGHHGGGHHHFHGFGGGGFGHGFGGGGGFGGHGHDGFHFFB4G4HHFGBF3FBFHGHGFHHHFHGBHGBFFGF55FHHFHHHGFGHHHHHHGBGEFAE?CAGHGBFFHHHHHCA?CCGHFBG2E2?GGGGGGGF?4FFFFFFFFABBBA
@M02197:105:000000000-AN6RF:1:1101:18626:16621 1:N:0:1
GAAGCTTGAATCTCCTCCGCTTATTGATATGCTTAAGTTCAGCGGGTAGTCCTACCTGATTTGAGGTCAAATTGTCAGAAGCTGTCTCAAAAGAGACCCTTTAGAAGCTGAACCCCATTTATAAAGCTGCTCTTCACAAATGGCGTAGATAATTATCACACCAAAGCAAGGCAACAAAGGTCCCGCTAATGCATTTCAGGAGAGCCGACTTCTGAGAAGCCCGCATACTCCCACATCCAAGCCTGATCAACAGAAAAAGCTGAAAAGGTTGAGAATTTCATGACACTCAAACAGGCATGCTCCTCGGAATACCAAGGAGCGCAAGGTGCGTTCAAAGATTCGATGATTCAC
+
CCDDDFFFFFFFGGGGGGGGGGGHHHHHHHHHGHHHHHHHHHHGGGGGGHHHHHHHHHHHHHHHGHHHHHHHHHHHHHHHHHHHHHHHHHHHHGHHHGHGHHHHHHHHHHHHHHGGGHHHHGHHHHHHHHHHHHHHHHHHHHHHGGGGGHGHHHHHHHHHHGHHGHHHHHHHHHGHHHHHGHHHHHHGHHHHHHHHHHHHHGHGHGHHHGGGHHHHHGGGGGHGHHGGHGHGHHHHGGHHHHHHHGHHHHHHGHGHHHHHHHHHHHHHHGHGHHHGHHHHHHHHHGHHHHHHHHHHHHHGGGGGHHHHGHHHHHHGGGGGHHHHGGGGHGGGGGGGGGGFFFFFFFCBBAB
@M02197:105:000000000-AN6RF:1:1101:19648:16674 1:N:0:1
GAAGCTTGAATCTCCTCCGCTTATGATATGCTTAAGTTCAGCGGGTAGTCCTACCTGATTTGAGGTCAAATTGTCAGAAGCTGTCTCAAAAGAGACCCTTTAGAAGCTGAACCCCATTTATAAAGCTGCTCTTCACAAATGGCGTAGATAATTATCACACCAAAGCAAGGCAACAAAGGTCCCGCTAATGCATTTCAGGAGAGCCGACTTCTGAGAAGCCCGCATACTCCCACATCCAAGCCTGATCAACAGAAAAAGCTGAAAAGGTTGAGAATTTCATGACACTCAAACAGGCATGCTCCTCGGAATACCAAGGAGCGCAAGGTGCGTTCAAAGATTCGATGATTCAC
+
BCBCCFFFFFFFGGGGGGGGGGGGHHHHHHHHGHHHHHHHHHGGGEEGHHHHHHHHHHHHGHHGHHHHHHHHHHHHGHHGGHHHHHHHHHHHGHHHGHGHHHHHHHHHHHHHHGGGHHHHGHHHGHFHHGHHHHHHHHGHHHHGGGGGHHHHHHHHHHHHGHHHHHHHHHHHHHHHHHHGHHHGHHHHHHHHHHHHHHHHGHGHHHHHHHHGHHGHGGGGGGHHHGGHGGGGHHHGGHHHHHHHHHHHHGHHHHHHHHHHGHHHHGHHHHHHHHHHHHHHHHGAGHHHHHHHGHGHHHGGGGGHHHGHHHHHHHGGGGGHHHHGGGGHGGGGGGGGGGFFFFFFFCCCBB
@M02197:105:000000000-AN6RF:1:1101:14199:16764 1:N:0:1
GAAGCTTGAATCTCCTCCGCTTATTGATATGCTTAAGTTCAGCGGGTAGTCCTACCTGATTTGAGGTCAAATTGTCAGAAGCTGTCTCAAAAGAGACCCTTTAGAAGCTGAACCCCATTTATAAAGCTGCTCTTCACAAATGGCGTAGATAATTATCACACCAAAGCAAGGCAACAAAGGTCCCGCTAATGCATTTCAGGAGAGCCGACTTCTGAGAAGCCCGCATACTCCCACATCCAAGCCTGATCAACAGAAAAAGCTGAAAAGGTTGAGAATTTTATGACACTCAAACAGGCATGCTCCTCGGAATACCAAGGAGCGCAAGGTGCGTTCAAAGATTCGATGATTCAC
+
CCCCCFFFFFFFGGGGGGGGGGGGHHHHHHHHHHGHHGHHHHHGGGGGGHHHHHHHHHGHHHHGGHGHGHHHHHHHHHHHHHHHHHHHHHHHGGGHHGHHHHHHHHHHHHHHHHGGGHGHHHHHHHHHHHHHHHHHHHHHHHFHGGGGGHHHHHHHHHHHHHHHHHHHHHFHHHHHHHHHGGHHHGHHHHHHHHHHHHHHHGHGHHHHHHGHHHHHGGGGGGHGHHGGHGGGGHHHGGHHHHHHHHHHHHHHHGHHHHHHGHHGHHHHGHHHHHGBGFFHHGHHHEHHHHHHHHHHGHHGGFEGGHHHHHGHHHHGGGGGHHHHGGGGGGGGGGGGGFGFFFFFFFCCCCC
@M02197:105:000000000-AN6RF:1:1101:11893:16798 1:N:0:1
GAAGCTTGAATCTCCTCCGCTTATTGATATGCTTAAGTTCAGCGGGTAGTCCTACCTGATTTGAGGTCAAATTGTCAGAAGCTGTCTCAAAAGAGACCCTTTAGAAGCTGAACCCCATTTATAAAGCTGCTCTTCACAAATGGCGTAGATAATTATCACACCAAAGCAAGGCAACAAAGGTCCCGCTAATGCATTTCAGGAGAGCCGACTTCTGAGAAGCCCGCATACTCCCACATCCAAGCCTGATCAACAGAAAAAGCTGAAAAGGTTGAGAATTTCATGACACTCAAACAGGCATGCTCCTCGGAATACCAAGGAGCGCAAGGTGCGTTCAAAGATTCGATGATTCAC
+
BABBBFFFFFFFF5FFBGGC2A?GG5GFHEFHHHHHFHHHHFFFCCG2FGFFFFHHHHFHHHEHGBGFFHHHB5B@EGHHHHGHGHHFFHGDFFFHFGHFFGHBFHGFHHFHHHGGGHHGHHGHHFHFHFF3GDGFHHHEFFHGGGGGGHHFGGFFGHGH7GHFHHHGHHHHHHGHGHGHFFGGGHGGHHHHHFHHHFHHEEHFHHCGGGGGGGGFFFFGGGGHGGFFFGFGGGHHGGHGBFGHFEHGFGFFHFFHGBD4@GHGGHHHGGFEHGDBFBG5GGGFFGGCBFGFHGBHHGEEA02GF5FHGBFFHFHEE?GEEBB42E?EHGGFFGGGGGGCFBFFFFA?@AA
@M02197:105:000000000-AN6RF:1:1101:4521:16881 1:N:0:1
GAAGCTTGAATCTCCTCCGCTTATTGATATGCTTAAGTTCAGCGGGTAGTCCTACCTGATTTGAGGTCAAATTGTCAGAAGCTGTCTCAAAAGAGACCCTTTAGAAGCTGAACCCCATTTATAAAGCTGCTCTTCACAAATGGCGTAGATAATTATCACACCAAAGCAAGGCAACAAAGGTCCCGCTAATGCATTTCAGGAGAGCCGACTTCTGAGAAGCCCGCATACTCCCACATCCAAGCCTGATCAACAGAAAAAGCTGAAAAGGTTGAGAATTTCATGACACTCAAACAGGCATGCTCTTCGGAATACCAAAGGGCGCAAGGTGCGTTCAAAGATTCGATGATTCAC
+
DDDDDFFFFFFFGGGGGGGGGGGHHHHHHHHHHHHHHHHHHHHGGGGGGHHHHHHHHHHHHHHHGHHHHHHHHHHHHHHHHHHHHHHHHHHHHGHHHGHHHHHHHHHHHHHHHHGGGHHHHHHHHHHHHHHHHHHHHHHHHHGHGGGGGHHHHHHHHHHHHGHHHHHHHHHHHHHHHHHHGHHHGGHHGHHHHHHHHHHHHGHGHHGGGHGHHHHHGGGGGGGGGGGGHGHHHHGHGGHHHFHHHGHHHHHFHHHFHHHHHFHGHHHFFHHHFFGBHHGHHGHFGGFHHHHHHHHHHHHHDGDGHHHHGHHHHHHGGGGGHHHGGGGGHGGGGGGGGGGFFFFFFFBBA3B
@M02197:105:000000000-AN6RF:1:1101:20891:16846 1:N:0:1
GAAGCTTGAATCTCCTCCGCTTATTGATATGCTTAAGTTCAGCGGGTAGTCCTACCTGATTTGAGGTCAAATTGTCAGAAGCTGTCTCAAAAGAGACCCTTTAGAAGCTGAACCCCATTTATAAAGCTGCTCTTCACAAATGGCGTAGATAATTATCACACCAAAGCAAGGCAACAAAGGTCCCGCTAATGCATTTCAGGAGAGCCGACTTCTGAGAAGCCCGCATACTCCCACATCCAAGCCTGATCAACAGAAAAAGCTGAAAAGGTTGAGAGTTTCATGACACTCAAACAGGCATGCTCCTCGGAATACCAAGGAGCGCAAGGTGCGTTCAAAGATTCGATGATTCAC
+
CCCCBFFFFFFFGGGGGGGGGGGHHHHHGHHHHHHHHHHHHHHGGGGGGHHHHHHHHHHHHHHHGHGHHHHHHHHHHHHHGHHHHHHHHHGHHGHGHGHHHHHHGHHHHHHHHHGGGHHHHHHGHHGHHHHHHHHHHHHHHHHHGGGGGHHHHHHHHHHHHHHHHHHHHHHHHHHHGHHHDGHHHGGHHHHHHHHHHHHHHGHGHGHHGGHHGHHHGGGGGGGHHHGGHGHGGHGGGGHHGHHFHHGGHHHGHHHHHHHHHHFHHHHFHHHHHHHGBHHEHHGFFFBGHHHHFHHGHGHGGCGGHHHHHHHHHHHEGEFCHHFGGGGFHGGFGGGGCGGFFFFFFFBABAB
@M02197:105:000000000-AN6RF:1:1101:28865:16967 1:N:0:1
GAAGCTTGAATCTCCTCCGCTTATTGATATGCTTAAGTTCAGCGGGTAGTCCTACCTGATTTGAGGTCAAATTGTCAGAAGCTGTCTCAAAAGAGACCCTTTAGAAGCTGAACCCCATTTATAAAGCTGCTCTTCACAAATGGCGTAGATAATTATCACACCAAAGCAAGGCAACAAAGGTCCCGCTAATGCATTTCAGGAGAGCCGACTTCTGAGAAGCCCGCATACTCCCACATCCAAGTCTGATCAACAGAAAAAGCTGAAAAGGTTGAGAATTTCATGACACTCAAACAGGCATGCTCCTCGGAATACCAAGGAGCGCAAGGTGCGTTCAAAGATTCGATGACTCAC
+
BABBBFFFFFFFGGGGGGGEGCGHHHHHHHHHHHHHHHHHHGHGGGEGGHHHHHHHHHHHGGEGGHHHHHHHGHHHHHHHHHHHHGHHHHHFHGHEFFFHHGGHHHHHHGHHCGGGGHHGFHHGHHHHHHHHHHGHHHHHHFEHFFFGGHHGHHHHHHHHHGHHHHGHHHHHHHHHHHHGGGHGHGGGGHHHHHHHHHGHGGEFHHGGGHHGGGHHHGFGEEGHGGGGGGHGGGHGGHHHHBG4GHFHHHGDBFGBF4HFHFGHFBHHHHFHFHHEHFHFHHHGDEFHHHGBGABGFGHEE0GFGHFGFABCFDF?GGCEFBGGCE?EFGFGGGGGGFGFF5FFDFBAAAA
@M02197:105:000000000-AN6RF:1:1101:8269:16994 1:N:0:1
GAAGCTTGAATCTCCTCCGCTTATTGATATGCTTAAGTTCAGCGGGTATCCCTACCTGATCCGAGGTCAACCTTGAAAAATAGGGGGTTTGATGGCAGGACAATTGCACACACTCCGAGCGACAAGATAAACTTACTACGCCACGGAATATGCTATGATCCGCCTTTCAATTTCAGAAGGGAGAATGCTGGCATACTCTTCTTCCACAACCAAGCAAATATGCTTGAGAGGTATTTTATGACGCTCGAACAGGCATGCCTCCCGGAATGCCAGTAGGCGCAATGTGCGTTCAAAGATTCGATGATTCAC
+
A@ABAFFFFFFFGFGGFGGEGEAGHFHHGHFCGHHGHHHHHEFFGGEEHHHGFGCEGFHHFHHGGGEHFHHHFHHGFHHHHBGHAGGFGGFHHFFHHBFGHHHHHGBBGFHEDEFFDG?CGFGHHGGCDDFGHHGFGFFGC@GD7HHHDHFGFHHHFGFHFAE1ADHHHHHHHHGC1FCFGGGGGFB1F1BDGFFGEFFGGGHGGGGGGFGHFHFHHGFFFFGGHFFF1FGDBFFHGGEE?//0GA2BB11F1HCA?GGEA?HG2GF0GFA1B0?GCGFGHGEGEA1GGGF33DGGGC1F3FBFA>1>A
@M02197:105:000000000-AN6RF:1:1101:7848:17110 1:N:0:1
GAAGCTTGAATCTCCTCCGCTTATTGATATGCTTAAGTTCAGCGGGTATCCCTACCTGATCCGAGGTCAACCTTGAAAAATAGGGGGTTTGATGGCAGGACAATTGCACACATTCCGGGCGACAAGATAAACTTACTACGCCACGGAATATGCTATGATCCGCCTTTCAATTTCAGAAGGGAGAATGCTGGCATACTCTTCTTCCACAACCAAGCAAATATGCTAGAGAGGTATTTTATGACGCTCGAACAGGCATGCCTCCCGGAATGCCAGGAGGCGCAATGTGCGTTCAAAGATTCGATG
+
CCCCCFFFFFFFGGGGGGGGGGGHHHHHHHHHHHHHHHHHHHHGGGFGHHHHHHHHHHHHHHHGGGEHHHHHHHHHHHHHHHHHHGGGGGGHHHHHHGGGHHHHHHHHHHHGHHHHHFHGHHGHHHHHHHHHHHHHHHHGGGHHHGHGHHHHHHHHHHHHHHHGHHHHHHHHHHHHHHHHHHHHHHGHHHHHHHGHHHHHHHGGGGGHGGHHHHHHHHHHHHHHHHHHHHHHHHHFHHGGGGGHHGHHHHGGHHHGGGGCGGHHHHHHGFHHHGGGGGHHHGGGGGGGGGGFFFCFFFCCCCC
@M02197:105:000000000-AN6RF:1:1101:13207:17083 1:N:0:1
GAAGCTTGAATCTCCTCCGCTTATTGATATGCTTAAGTTCAGCGGGTAGTCCTACCTGATTTGAGGTCAAATTGTCAGAAGCTGTCTCAAAAGAGACCCTTTAGAAGCTGAACCCCATTTATAAAGCTGCTCTTCACAAATGGCGTAGATAATTATCACACCAAAGCAAGGCAACAAAGGTCCCGCTAATGCATTTCAGGAGAGCCGACTTCTGAGAAGCCCGCATACTCCCACATCCAAGCCTGATCAACAGAAAAAGCTGAAAAGGTTGAGAATTTCATGACACTCAAACAGGCATGCTCCTCGGAATACCAAGGAGCGCAAGGTGCGTTCAAAGATTCGATGATTCAC
+
DDDDCFFFFFFFGGGGGGGGGGGHHHHHHHHHHHHHHHHHHHHGGGGGGHHHHHHHHHHHHHHHGHHHHHHHHHHHHHHHHHHHHHHHHHHHHGHHHGHHHHHHHHHHHHHHHHGGGHHHHHHHHHHHHHHHHHHHHHHHHHHHGGGGGHHHHHHHHHHHHHHHHHHHHHHHHHHHHHHHGGHHGHGHHHHHHHHHHHHHHGGGHHGHGGHGHHHHHGGGGGHGHHGGGGHHHHGFGGHHHBGFHFGHHHHHHHHHGHHHHHHHGHHHGHHFHHF@GFFGHHHFGGHHHHFGFHHGHHEGFGGGHHFHGHFHHHGGGGGGGHHHGGGGHGGGFGGGFFGBFFDFFFA@AAA
@M02197:105:000000000-AN6RF:1:1101:9461:17151 1:N:0:1
GAAGCTTGAATCTCCTCCGCTTATTGATATGCTTAAGTTCAGCGGGTAGTCCTACCTGATTTGAGGTCAAATTGTCAGAAGCTGTCTCAAAAGAGACCCTTTAGAAGCTGAACCCCATTTATAAAGCTGCTCTTCACAAATGGCGTAGATAATTATCACACCAAAGCAAGGCAACAAAGGTCCCGCTAATGCATTTCAGGAGAGCCGACTTCTGAGAAGCCCGCATACTCCCACATCCAAGCCTGATCAACAGAAAAAGCTGAAAAGGTTGAGAATTTCATGACACTCAAACAGGCATGCTCCTCGGAATACCAAGGAGCGCAAGGTGCGTTCAAAGATTCGATGATTCAC
+
CCCCCFFFFFFFGGGGGGGGGGGHHHHGHHHHHHHHHHHHHHHGGGFGGHHHHHHHHHHHHHHHGHHHHHHHHHHHHHHHHHHHHHHHHHHHHGHHHGHHHHHHHHHHHHHHHHGGGHHHHHHHHHHGHHHHHHHHHHHHHHHHGGGGGHHHHHHHHHHHHHHHHHHHHHHHHHHHHHHGHHGHHHHHGHHHHHHHHHHHHGHGGHGHGHHGGHHGHGGGGGGHHHGGHGGGHHHHGGHHHHHHFFHHHHHHHHHHHHHHHHHHHHGHHHHHHHHHHGHHHHHHGGHHHHHHHGHGHGHGGGGGHHHHHHHHHHHGGGGGCHHHGGGGHGGGGGGGGGGFFFFFFFBAAAA
@M02197:105:000000000-AN6RF:1:1101:7518:17116 1:N:0:1
GAAGCTTGAATCTCCTCCGCTTATTGATATGCTTAAGTTCAGCGGGTAGTCCTACCTGATTTGAGGTCAAATTGTCAGAAGCTGTCTCAAAAGGGACCCTTTAGAAGCTGAACCCCATTTATAAAGCTGCTCTTCACAAATGGCGTAGATAATTATCACACCAAAGCAAGGCAACAAAGGTCCCGCTAATGCATTTCAGGAGAGCCGACTTCTGAGAAGCCCGCATACTCCCACATCCAAGCCTGATCAACAGAAAAAGCTGAAAAGGTTGAGAATTTCATGACACTCAAACAGGCATGCTCCTCGGAATACCAAGGAGCGCAAGGTGCGTTCAAAGATTCGATGATTCAC
+
BBBAAFF4FFFFCGGGGGFFGCDGFHHGHFBFBFHGHHGHHFHGFGEFCGFDFGHHBGBFFHHGGHHFHHEHHEDBHHHHFFHHHGBHFHFHHGGHGFGFBHGGHGHGFGFG3//FFFGGHHHHHFFFGEHHFHHFHHHHHHGGGGGGGHHGHGGHHHHFHHHHFHHHHFHGHHHHGHGCFGFF0HHHHHFHHHHHHHHHHGHGGHHHGHFGHHHHHGGFGGHGHGGGHGHFGGHHGGHHHHFHGHHHHHHHHHHHHGHHHFGHHHHFHHHHHHGBHHHGHHHHGGGHHHHHHHHHHHHGGGGGHHHHHHHHHHHGGGGGHHHHGCFGHGCGGGGGGGGFFFFFFFBBA?B
@M02197:105:000000000-AN6RF:1:1101:28614:17109 1:N:0:1
GAAGCTTGAATCTCCTCCGCTTATTGATATGCTTAAGTTCAGCGGGTAGTCCTACCTGATTTGAGGTCAAATTGTCAGAAGCTGTCTCAAAAGAGACCCTTTAGAAGCTGAACCCCATTTATAAAGCTGCTCTTCACAAATGGCGTAGATAATTATCACACCAAAGCAAGGCAACAAAGGTCCCGCTAATGCATTTCAGGAGAGCCGACTTCTGAGAAGCCCGCATACTCCCACATCCAAGCCTGATCAACAGAAAAAGCTGAAAAGGTTGAGAATTTCATGACACTCAAACAGGCATGCTCCTCGGAATACCAAGGAGCGCAAGGTGCGTTCAAAGATTCGATGATTCAC
+
BABBBFFFFFFFCFGGGGGGGGGHHHGHHHHHHHHGHHHHHHHGGGGGGHHHHHHHHHFHHHHHGHHHHHGHHHHHHHHHHHHHHHHHGHHHHGHHHGHHHHHHHHHHHHHHHHGGGHHHHHGGHHHGHHHHHGHHHHHHHHHHGGGGGHHHHHHHHHHHHGHHHGHHHHGGHHHFHHGHGGHHHHGHHHHHHHHHHHHHHGHGHHHHHGGHGGGHHGGGGGHHGHGGHGEHGHHGGGHHGBFFHHGHGHHHFHHHFFHHHHHHHHFHHHHHHHHHHHFHHHHG5GHHHHHG5BHHHHGGGGEGHFHHHHHHGHFFGGGGGHHHGGGGHFGGGGGGEGGFFFFFFFBAAAA
@M02197:105:000000000-AN6RF:1:1101:12864:17264 1:N:0:1
GAAGCTTGAATCTCCTCCGCTTATTGATATGCTTAAGTTCAGCGGGTAGTCCTACCTGATTTGAAGTCAAATTGTCAGAAGCTGTCTCAAAAGAGACCCTTTAGAAGCTGAACCCCATTTATAAAGCTGCTCTTCACAAATGGCGTAGATAATTATCACACCAAAGCAAGGCAACAAAGGTCCCGCTAATGCATTTTAGGAGAGCCGACTTCTGAGAAGCCCGCATACTCCCACATCCAAGCCTGATCAACAGAAAAAGCTGAAAAGGTTGAGAATTTCATGACACTCAAACAGGCATGCTCCTCGGAATACCAAGGAGCGCAAGGTGCGTTCAAAGATTCGATGATTCAC
+
CCCCCFFFFFFFGGGGGGGGFGGHHHHHHHHHHHHGHHHHHHHGGGGGGHHHHHHHHHHHHHHHHHHHHHHHHHHHHHHHHEHHHHHHHHHHHGHHHGHHHHHHHHGHHHHHHHGGGHHHHHGHHHHHHHHHHHHHHHHHHHGHGGGGGHHHHHHHHHHHHHHHHHHHHHHHHHHHHHHHHHHHHHHHHHHHHHHHHHHHGGHGHHHHHHHHHHHHHGGGGGHGHGGGHGHGGGGGGGHGHHFHHGHHHHHHHHHHHHHHHHHHHHHHHHHHHHHHHHGHHHHHHGHHHHHHHHHHHHHGGGGGHHGF5HHHHHHGGGGGHGHHGGCGHGGGGGGGGGGFFFFFFFBBBBB
@M02197:105:000000000-AN6RF:1:1101:18775:17270 1:N:0:1
GAAGCTTGAATCTCCTCCGCTTATTGATATGCTTAAGTTCAGCGGGTATCCCTACCTGATCCGAGGTCAACCTTGAAAAATAGGGGGTTTGATGGCAGGACAATTGCACACACTCCGAGCGACAAGATAAACTTACTACGCCACGGAATATGCTATGATCCGCCTTTCAATTTCAGAAGGGAGAATGCTGGCATACTCTTCTTCCACAACCAAGCAAATATGCTTGAGAGGTATTTTATGACGCTCGAACAGGCATGCCTCCCGGAATGCCAGGAGGCGCAATGTGCGTTCAAAGATTCGATGATTCAC
+
CCCCCFFFFFFFGGGGGGGGGGGHHHHHHHHGHHHHHHHHHHHGGGGGHHHHHHHHGHHHHHHGGGGHHHHHHHHHHHHHHHHHHGGGGGGHHHHGHGGGHHHHHHHHHHHGGHHHHGHGHHGGGHHHHHHHHHHHHHHGGGHGGHHGHHHHHHHHHHHHHHHGHGHHHHHHHHHHHHHHHHHHHHGHGHGHHGGHHGHHGHHGGGGHHGHHHHHGHHHFFHHHHHHHHHHHHHHGHHGGGGGHHGHHFHHHHHHGGFEE?GHHHGHFHCHHCGGEA2HHHHGGEGHCGGFGGGGGGFFFFFFFBAAAB
@M02197:105:000000000-AN6RF:1:1101:25028:17265 1:N:0:1
GAAGCTTGAATCTCCTCCGCTTATTGATATGCTTAAGTTCAGCGGGTAGTCCTACCTGATTTGAGGTCAAATTGTCAGAAGCTGTCTCAAAAGAGACCCTTTAGAAGCTGAACCCCATTTATAAAGCTGCTCTTCACAAATGGCGTAGATAATTATCACACCAAAGCAAGGCAACAAAGGTCCCGCTAATGCATTTCAGGAGAGCCGACTTCTGAGAAGCCCGCATACTCCCACATCCAAGCCTGATCAACAGAAAAAGCTGAAAAGGTTGAGAATTTCATGACACTCAAACAGGCATGCTCCTCGGAATACCAAGGAGCGCAAGGTGCGTTTAAAGATTCGATGATTCAC
+
CCCCBFFFFFFFGGGGGGFGGGGHHGHHGHHHHHHHFGHHHHHGGGCGGHHHGHHHHHHHHHHHGHGFHHHHHHHHHHHHHHHGHHHHHHHHHGHHHGHHHHHHHHHHHGHHHHGGGHHGHHHHHGHGHHHHHHHHHHGGHGGHGGGGGHHHHHHHHHHHHGHHHHHHHHGHHHHHHHHHHFHGGHHGGHHHHHHHHHHHHGHGHHGGGHHHHGHHHGGGGGHGHHGGHGHGHHHHGGHHHHGHHHHHHHHHHHHHFEGHHGHGHGHHHHGHHGHHFGEHGHHGGFFHHGDHHFBEGHGGGGGGHGBHCHHHGHGGGGGGHGHBGGGGGGFGGGGGCGGFBFFFFFBA3AA
@M02197:105:000000000-AN6RF:1:1101:22577:17299 1:N:0:1
GAAGCTTGAATCTCCTCCGCTTATTGATATGCTTAAGTTCAGCGGGTAGTCCTACCTGATTTGAGGTCAAATTGTCAGAAGCTGTCTCAAAAGAGACCCTTTAGAAGCTGAACCCCATTTATAAAGCTGCTCTTCACAAATGGCGTAGATAATTATCACACCAAAGCAAGGCAACAAAGGTCCCGCTAATGCATTTCAGGAGAGCCGACTTCTGAGAAGCCCGCATACTCCCACATCCAAGCCTGATCAACAGAAAAAGCTGAAAAGGTTGAGAATTTCATGACACTCAAACAGGCATGCTCCTCGGAATACCAAGGAGCGCAAGGTGCGTTCAAAGATTCGATGATTCAC
+
CCCCDFFFFFFFGGGGGGGGGGGHHHHHHHGHHGHHHHHHHHHGGGGGGHHHHHHHHHHHHHHHGHHHHHHHHHHHHHHHHHHHHHHHHHHHHGHHHGHHHHHHHHHHHHHHHHGGGHHHHHHHHHHGHHHHHHHHHHHHHHHHGGGGGHHHHHHHHHHHHHHHHHHHHHHHHHHHHHGHHHHHGGHHHHHHHHHHHHHHGGHGHHHHGGGGGGHHHGGGGGGHHHGGGGHHHHHHGGHHHGHHHHHHHHHHFFGFHHHHHEHHHGHGHEHHHHHHFHHHHHHHHGGHHHHHHHFHHHGGGGGGHHHHHHGFFFGGDFGGHGHHGGGGGGGGGGGGFCGFFFFFFFCCBAB
@M02197:105:000000000-AN6RF:1:1101:21633:17545 1:N:0:1
GAAGCTTGAATCTCCTCCGCTTATTGATATGCTTAAGTTCAGCGGGTATTCCTACCTGATTTGAGGTCAAATTGTCAGAAGCTGTCTCAAAAGAGACCCTTTAGAAGCTGAACCCCATTTATAAAGCTGCTCTTCACAAATGGCGTAGATAATTATCACACCAAAGCAAGGCAACAAAGGTCCCGCTAATGCATTTCAGGAGAGCCGACTTCTGAGAAGCTCGCATACTCCCACATCCAAGCCTGATCAACAGAAAAAGCTGAAAAGGTTGAGAATTTCATGACACTCAAACAGGCATGCTCCTCGGAATACCAAGGAGCGCAAGGTGCGTTCAAAGATTCGATGATTCAC
+
CBBCCFFFFFFFGGGGGGGGGGGHHHHHBHHHHGHHHHHGHHHGGGGGHHHHHHHHHHGGHHHHGHHHHHHHHHHHHHHHHHHHHHHHHHHHHGHHGGHHHHHHHHHHGHHGHHGGGHHHHHHHGHHHHHGHHGHHHHHHHHGHHHHGGGHHHHHHHHHGHHHHHHGHHHGHHHHHHHHHHHHFHGHHHHHHHHHHGHHHHGHGHEHGGGGHGHGGHFFGGGGHHHGGBGFGGHHHGGHHHGBFHHEHHHGHHHHHGHHGBHFHHHHHFHHGGHFFBHFHGHHG5GGGHHFHGHHHFHEFEGGEFHHHHHHHGHGGGECFHGHHGGGGHGGGFGGGGGGFFFFFFFBBABB
@M02197:105:000000000-AN6RF:1:1101:22935:17593 1:N:0:1
GAAGCTTGAATCTCCTCCGCTTATTGATATGCTTAAGTTCAGCGGGTAGTCCTACCTGATTTGAGGTCAAATTGTCAGAAGCTGTCTCAAAAGAGACCCTTTAGAAGCTGAACCCCATTTATAAAGCTGCTCTTCACAAATGGCGTAGATAATTATCACACCAAAGCAAGGCAACAAAGGTCCCGCTAATGCATTTCAGGAGAGCCGACTTCTGAGAAGCCCGCATACTCCCACATCCAAGCCTGATCAACAGAAAAAGCTGAAAAGGTTGAGAATTTCATGACACTCAAACAGGCATGCTCCTCGGAATACCAAGGAGCGCAAGGTGCGTTCAAAGATTCGATGATTCAC
+
CCDDCFFFFFFFGGGGGGGGGGGHHHHHHHHHHHHHHHHHHHHGGGEFGHHHHHHHHHHHHHHHGHHHHHHHHHHHHHHHHHHHHHHHHHHHHGHHHGHHHHHHHHHHHHHHHHGGGHHHHHHHHHHHHHHHHHHHHHHHHHHHGGGGGHGHHHHHHHHHHHHHHHHHHHGHHHHHHHHHHHHHHGHHHHHHHHHHHHHHHGHGHHHHGHGHHGHGHGGGGGHGHHGGHGHGHGHHGGGHHGHGHHGHHHHHHHGHHHHHHHGHHHHHGHHHHHHHHHHHGHHDGGHHHHGHHHHGHHHGGGGGHHHHHHHGHHHGGGGGHHHHGGGGGGGGGGGGGGFFFFFFFFCCCCB
@M02197:105:000000000-AN6RF:1:1101:9456:17613 1:N:0:1
GAAGCTTGAATCTCCTCCGCTTATTGATATGCTTAAGTTCAGCGGGTAGTCCTACCTGATTTGAGGTCAAATTGTCAGAAGCTGTCTCAAAAGAGACCCTCTAGAAGCTGAACCCCATTTATAAAGCTGCTCTTCACAAATGGCGTAGATAATTATCACACCAAAGCAAGGCAACAAAGGTCCCGCTAATGCATTTCAGGAGAGCCGACTTCTGAGAAGCCCGCATACTCCCACATCCAAGCCTGATCAACAGAAAAAGCTGAAAAGGTTGAGAATTTCATGACACTCAAACAGGCATGCTCCTCGGAATACCAAGGAGCGCAAGGTGCGTTCAAAGATTCGATGATTCAC
+
BBBBBFFFFFFFGGGCGGGEGGGHHHHHHHHHHHHHHHHHHHHGGGGGGHHHHHHHGHHHHHHHGHFHHHHHHHHHHHHHHHHHHHHHHHHHHGHGHGHHHHHHHHHHHHHHHGGGGHHHHHHHGHGHHHHHHHHHHHHHHHHGGGGGGHHHHHG;DFDGHGHHHHHHEFGHGHGHHHHFHHGGGGGHHHHHHHHHGHFHGFHGGFGGGGGGGGGGGGGGGGGGGGGGGGGGGGGGE/FFG1G2GBHEGHFHFFB1F1FFFDGF1BF0EFDGHGFGD2BFD@B1DC1FAA1A1111DF/AAA/A0EB2F11C1FF00E00A1BF00AA11FGB33GA11113@1FDA>1AA
@M02197:105:000000000-AN6RF:1:1101:12004:17668 1:N:0:1
GAAGCTTGAATCTCCTCCGCTTATTGATATGCTTAAGTTCAGCGGGTATCCCTACCTGATCCGAGGTCAACCTTGAAAAATAGGGGGTTTGATGGCAGGACAATTGCACACACTCCGAGCGACAAGATAAACTTACTACGCCACGGAATATGCTATGATCCGCCTTTCAATTTCAGAAGGGAGAATGCTGGCATACTCTTCTTCCACAACCAAGCAAATATGCTTGAGAGGTATTTTATGACGCTCGAACAGGCATGCCTCCCGGAATGCCAGGAGGCGCAATGTGCGTTCAAAGATTCGATGATTCAC
+
CCCCCFFFFFFFGGGGGGGGGGGHHHHHHHHHHHHHHHHHHHHGGGGGHHHHHHHHHHHHHHHGGGGHHHHHHHHHHHHHHHHHHGGFGGGHGHHHHGGGHHHHHHHHHHHGGHHHHGHGGHHHHHHHHGHHHHHHHHHGGGHHGHHHGHHHHGGHHHHHHHGGGHHHHHHHHHHHHHHHHHHHHGGHHHHHHHGHHHHGHGHGGGGHHGGHGFHFGHHHHHGHHHHGHHHHHHGFHHGGGGGHHGHHHHHHFHHGGGGGGGHHHHHHGHHHDFGGGGHHHHGGGGHGGGGGGGCGGFFFFFFFBBAAA
@M02197:105:000000000-AN6RF:1:1101:20211:17694 1:N:0:1
GAAGCTTGAATCTCCTCCGCTTATTGATATGCTTAAGTTCAGCGGGTAGTCCTACCTGATTTGAGGTCAAATTGTCAGAAGCTGTCTCAAAAGAGACCCTTTAGAAGCTGAACCCCATTTATAAAGCTGCTCTTCACAAATGGCGTAGATAATTATCACACCAAAGCAAGGCAACAAAGGTCCCGCTAATGCATTTCAGGAGAGCCGACTTCTGAGAAGCCCGCATACTCCCACATCCAAGCCTGATCAACAGAAAAAGCTGAAAAGGTTGAGAATTTCATGACACTCAAACAGGCATGCTCCTCGGAATACCAAGGAGCGCAAGGTGCGTTCAAAGATTCGATG
+
CDCDCFFFFFFFGGGGGGGGGGGHHHHHHHHHHHHHHHHHHHHGGGGGGHHHHHHHHHHHHHHHGHHHHHHHHGHHHHHHHHHHHHHHHHHHHGHHHGHHHHHHHHHHHHHHHHGGGHHHHHHHHHHHHHHHHHHHHHHHHHHHGGGGGHHHHHHHHHHHHHHHHHHHHHHHHHHHHHHGHHHHGHHHHHHHHHHHHHHHHGHGHHHHHGHHGHHHHGGGGGHHHGGGHGGGHHHHGGHHHHGHHHHGHHHHGHHHHHHHHHHHGHHHHHHHHHHHGFHHHHHHFEGHHHGHHHGHHHFGGGGGHHHHGFBFHHHGGGGGHHGBGGGGGFGGGFFFBFFFBBABB
@M02197:105:000000000-AN6RF:1:1101:8104:17651 1:N:0:1
GAAGCTTGAATCTCCTCCGCTTATTGATATGCTTAAGTTCAGCGGGTATCCCTACCTGATCCGAGGTCAACCTTTGAAATATTTAGGGTTATTGGCAAGCCTCCACCAGGACTCTGTAGCGAGAAGAATTACTACGCTTAGAGCCTGGCAGCACCGCCACTGATTTTGAGGCCCGCCCAGAGGCGAAAAGCCCAAGACCCAGCAAGCTGGATTGGTTTAAATGACGCTCGAACAGGCATGCCCCTCGGAATACCAAGGGGCGCAATGTGCGTTCAAAGATTCGATGACTCAC
+
BBCBBFFFFFFFGGGGGGGGGGGHHHGHHHHHHHHGHHHHHHHGGGGGHHHHHHHHHH;;H::GGGGHHHH:HHHHHHHHHHH;;HHHHH;H:HHHHHGHGHHH;HHHHGHHHHHH;HHHGGGGG:HHHHHHH<HGGG:GH;HHHHHHHHGGHHHGHHGHHHHHHHHHGGHGGGGHGHHHGHGGHHGHHHHHHHHGGGHHHHHHHHHGHHHFHGHHHHHHHGGHGGHHGHHHHHHHGHGGGGGGGHHGHHHHHHHHGGGGGHGHHGGGGHGGGGGGGGGGFFFFFFFCCBAC
@M02197:105:000000000-AN6RF:1:1101:8851:17728 1:N:0:1
GAAGCTTGAATCTCCTCCGTTATTGATATGCTTAAGTTCAGCGGGTAGTCCTACCTGATTTGAGGTCAAATTGTCAGAAGCTGTCTCAAAAGAGACCCTTTAGAAGCTGAACCCCATTTATAAAGCTGCTCTTCACAAATGGCGTAGATAATTATCACACCAAAGCAAGGCAACAAAGGTCCCGCTAATGCATTTCAGGAGAGCCGACTTCTGAGAAGCCCGCATACTCCCACATCCAAGCCTGATCAACAGAAAAAGCTGAAAAGGTTGAGAATTTCATGACACTCAAACAGGCATGCTCCTCGGAATACCAAGGAGCGCAAGGTGCGTTCAAAGATTCGATGATTCAC
+
CCBCCFFFFFFFGGGGGGGGGGHHHHHHHHHHGHHHHHHHHHGGGEGGHHHHHHHHHHHHHHGGHHGHHGHHHHHHHHHHHHHHHHHHHHHGGHHHGHHHHHHHHHGGHHHHHGGGHHHHHHHHHHHHHHHHHHHHHHHHGHGGGGGGHHHHHHHGHHHHHHHHHHHHGHHHHHHHHHHHHHHGHGGHHGHHHHHHHHHHGHGGHHGHGGHHHHHHGGGGGHHGHGGHGFGGGHHGGGHHHHGHGHHHHHHHHHHHHGHGHHHHHHHHHHHHHHG5HHHHHHHGGHHGGBHHGBGHHFGEGGGHHHHHHHHGHHEGGGFHHHHGFEEFGFGGGGGGFGBFFFFFFBBAAB
@M02197:105:000000000-AN6RF:1:1101:3045:17917 1:N:0:1
GAAGCTTGAATCTCCTCCGCTTATTGATATGCTTAAGTTCAGCGGGTAGTCCTACCTGATTTGAGGTCAAATTGTCAGAAGCTGTCTCAAAAGAGACCCTTTAGAAGCTGAACCCCATTTATAAAGCTGCTCTTCACAAATGGCGTAGATAATTATCACACCAAAGCAAGGCAACAAAGGTCCCGCTAATGCATTTCAGGAGAGCCGACTTCTGAGAAGCCCGCATACTCCCACATCCAAGCCTGATCAACAGAAAAAGCTGAAAAGGTTGAGAATTTCATGACACTCAAACAGGCATGCTCCTCGGAATACCAAGGAGCGCAAGGTGCGTTCAAAGATTCGATGATTCAC
+
BBBBBFFFFFFFGFGGGGGGGGDHHHGHHHHHGHHHGHHHHHHGGGGEFHGGHFFFHHFGHHHGGHHGHFHHHHHHHHHHGHFHFFGHHHGHHGGHGAGHHHHGHFGFHHHHHHEGGGHHHHHHHHFGHGGHHBGHHHGHHHHFCGGFGHHHHHHHEHHFHEHHHHHHGHHHHHHHHHGGHHGFFHGGGHHHHHHFHGHHHGGGGHHGGCHGFHHGGEGGFFGHGGGGHGGHHHHHGGFFHHHGHHFHGHHHFFGHHHGHHHHHHFF2HHEHHHHHHHFHFGGHFGHHHHFFHGEHGFEDEFFEFFHBCHHHHHFEGGGEHGFGGGGGHGGBDFGGEGGFFFDBFF@BAAA
@M02197:105:000000000-AN6RF:1:1101:23990:17866 1:N:0:1
GAAGCTTGAATCTCCTCCGCTTATTGATATGCTTAAGTTCAGCGGGTAGTCCTACCTGATTTGAGGTCAAATTGTCAGAAGCTGTCTCAAAAGAGACCCTTTAGAAGCTGAACCCCATTTATAAAGCTGCTCTTCACAAATGGCGTAGATAATTATCACACCAAAGCAAGGCAACAAAGGTCCCGCTAATGCATTTCAGGAGAGCCGACTTCTGAGAAGCCCGCATACTCCCACATCCAAGCCTGATCAACAGAAAAAGCTGAAAAGGTTGAGAATTTCATGACACTCAAACAGGCATGCTCCTCGGAATACCAAGGAGCGCAAGGTGCGTTCAAAGATTCGATGATTCAC
+
BBBBBFFFFFFFFGEGGEEGGGGHCHFDHFHGFFHHHHGHHHHEEFEEFHHFHFFHHHFGEGHHGHGHHHHHHHFDFHGHFHHGHHGFHFHHHGGHGGFHHGGHHHFFHHHHHGGGGFGGHHHHHGHGHHHFHHHHHHFHGGGGGFFGGHHHHHGHHHHHHFHHHHHHHHGHHHHHHHGCDGGHHGFHGHHHGHHHHHGHHGGGFFHHFFGHHHHHHGGGGGGGGGGGGFFEGHHFFEFGHHHHDFEGHHGHHGHHHFHHEHHHHHHGHHHHHHHGHHHHHHHGFGHHHHGHHHHHHHHGGGGGHHGHGHHHHHHEEEGGHHHHGGGGHGFGGGGGGGGFFFFFFFCCCBC
@M02197:105:000000000-AN6RF:1:1101:26537:17933 1:N:0:1
GAAGCTTGAATCTCCTCCGCTTATTGATATGCTTAAGTTCAGCGGGTATCCCTACCTGATCCGAGGTCAACCTTGAAAAATAGGGGGTTTGATGGCAGGACAATTGCACACACTCCGAGCGACAAGATAAACTTACTACGCCACGGAATATGCTATGATCCGCCTTTCAATTTCAGAAGGGAGAATGCTGGCATACTCTTCTTCCACAACCAAGCAAATATGCTTGAGAGGTATTTTATGACGCTCGAACAGGCATGCCTCCCGGAATGCCAGGAGGCGCAATGTGCGTTCAAAGATTCGATGATTCAC
+
CCBBCFFFFFFFGGGGGGGGGGGHHHHHHHHHHHHGHHHHHHHGGGGGHFHFHHHHHHHHHHHGGGGHHHHHHHHHHGHHHHHHHGGEFGGHHGGFHGGGFHGHFFHHHHHGGHHHGGHGGGGGHHHHHGHHHHHHGHHGGGHHHHGHHHHGFGHHGHGHHGHGGGHHHHBGHHHHHHHHGHFHHGGHGHHGHHGHGFGHHHGGGGGHHGHHHHGHHFFHGGHHHHHHGHHHHHFG4GAGGGGGEEFGFHHHHHHGGGFCFEGBGHGHHHFHHGGGGFGHHHGGGCGGFGFGGGGGGCFFFFFFBBBBB
@M02197:105:000000000-AN6RF:1:1101:4267:17984 1:N:0:1
GAAGCTTGAATCTCCTCCGCTTATTGATATGCTTAAGTTCAGCGGGTAGTCCTACCTGATTTGAGGTCAAATTGTCAGAAGCTGTCTCAAAAGAGACCCTTTAGAAGCTGAACCCCATTTATAAAGCTGCTCTTCACAAATGGCGTAGATAATTATCACACCAAAGCAAGGCAACAAAGGTCCCGCTAATGCATTTCAGGAGAGCCGACTTCTGAGAAGCCCGCATACTCCCACATCCAAGCCTGATCAACAGAAAAAGCTGAAAAGGTTGAGAATTTCATGACACTCAAACAGGCATGCTCCTCGGAATACCAAGGAGCGCAAGGTGCGTTCAAAGATTCGATGATTCAC
+
BBBCCFFFFFFFGGGGGGGGGGGHHHHHHHGHHHHHHHHHHHHGGGGGGGFHHHHHHHHHHHHHGHHHHHHHHHHHHHHHHHHHHHHGHHHHHGHHHGHHHHHHHHGHHHHHHGGGGHHHH9GHGGHHGHHHHHHHHHHHHGHGGGGGGHHHHHHHHHHHGHHHHHHHHHHHHHHHHHHHGGHHHHGGHHHHHHHHHHHHHGHGHHGGHHHGHHHHHGGGGGHGGGGGHGHHGHHGGGGHHHGHHHHHHHEFFGHHHHHHHEHHHHHHHHHGHHHFHHHHHHHGFGHHHHHHHHHHHHHGGGGEHBFGFFGFGHHGGGGGHHHHGCGGGGGGGGGGCGFFFFFFFFBBBAB
@M02197:105:000000000-AN6RF:1:1101:14117:17965 1:N:0:1
GAAGCTTGAATCTCCTCCGCTTATTGATATGCTTAAGTTCAGCGGGTAGTCCTACCTGATTTGAGGTCAAATTGTCAGAAGCTGTCTCAAAAGAGACCCTTTAGAAGCTGAACCCCATTTATAAAGCTGCTCTTCACAAATGGCGTAGATAATTATCACACCAAAGCAAGGCAACAAAGGTCCCGCTAATGCATTTCAGGAGAGCCGACTTCTGAGAAGCCCGCATACTCCCACATCCAAGCCTGATCAACAGAAAAAGCTGAAAAGGTTGAGAATTTCATGACACTCAAACAGGCGTGCTCCTCGGAATACCAAGGAGCGCAAGGTGCGTTCAAAGATTCGATGATTCAC
+
CCCCCFFFFFFFGGGGGGGGGGGHHHHHHHHHHHHHHHHHHHHGGGGGGHHHHGHHHHGHHHHHGGHHHHHHHHHHHHHHEHHHHHHHHHHHHGHGHGHHHHHHHHHHHHHHHGGGGHHHHHHHHHGHHHHHHHHHHHHHHHGHGGGGGHHHGGHHHHHHHGHHHHHHHHGHHHHHHHHHFHHHGHHHHHHHHHHHHHHHHGHGFHGGGHHHHHHHHGGGGGGHHGGGGGFHHHHHGGHHHGHHHHHHHHHHHHHHGHHHHGHHHHHHGHHHHFHGHHHHHGHHHGHHHFEHHGGGHHHGGGGGHHHFGCHHHHHGGGGGHHHHGGGGHGGGFGGGGGGFFFFBFFBBBBB
@M02197:105:000000000-AN6RF:1:1101:17410:18023 1:N:0:1
GAAGCTTGAATCTCCTCCGCTTATTGATATGCTTAAGTTCAGCGGGTATCCCTGCCTGATCCGAGGTCAACCTTGAAAAAAATGGAGGTCAACGGCAGGGCAATCACACACACCAAGCGAAAAGATAAACTTACTACACCTGGGGATATGAGATCATCCGCCTTTGAATTTCAGAAGGGAGAATGCAAGCATACTCATCTTCCACGACCAAGCAAATTTGCTTGAGAGGTACTTAATGACGCTCGAACAGGCATGCCTCCCGGAATACCAGGAGGCGCAATGTGCGTTCAAAGATTCGATGATTCAC
+
DDDDDFFFFFFFGGGGGGGGGGGHHHHHHHHHHHHHHGHHHHHGGGGGHHHHHHHHHHHHHHHGGGGHHHHHHHHHHHHHGGHHHHHGGHHHHGGGGGGGGGGHHHHHHGGGGGHHHGHHHHGHGHHHHHHHHHHHHHGHHHHHHHHHHHHHHHHHHHHGHHHHHHHHHHHHHHHHHHGHHHHHGHHHHHHHHHHHHHHHGGGGGHHGHHHHHHHHGHHHGFFGHHHHHHHHHHHHGGGGGHHGHHHGHHHHHGGGGGGGHHGHHHHGHHGGGGGGHGHHGGGGHGGGGGGGGGGFFFFFFFCCCCC
@M02197:105:000000000-AN6RF:1:1101:17345:17996 1:N:0:1
GAAGCTTGAATCTCCTCCGCTTATTGATATGCTTAAGTTCAGCCGGTATCCCTACCTGATCCGAGGTCAACCTTGAAAAATAGGGGGTTTGATGGCAGGACAATTGCACACACTCCGAGCGACAAGATAAACTTACTACGCCACGGAATATGCTATGATCCGCCTTTCAATTTCAGAAGGGAGAATGCTGGCATACTCTTCTTCCACAACCAAGCAAATATGCTTGAGAGGTATTTTATGACGCTCGAACAGGCATGCCTCCCGGAATGCCAGGAGGCGCAATGTGCGTTCAAAGATTCGATGATTCAC
+
CCCDCFFFFFFFGGGGGGGGGGGHHHHHHHHHHHHHHHHHHHHHGGGGGHHHHHHHHHHHHHHGGGGHHHHHHHGHHHHHHHHHHGGGGGGHHHHHHGGGHHHHHHHHHHHGGHHHHGGGHGGGHHHHHHHHHHGHHHHGGGGGHGHHHHHHHHHHHGHHHHHGGHHHHHHHHHHHHHHHHHHHHHGHHHHHHHHHHGHHHHHGGGGHHGHHHHHHHHHHHHHHHHHHHHHHHHHHHHGGGGGHHGHHHHHHFHHGGGGGGGHHHHHHGHGHHGGGGGHHHHGGGGHGGGGGGGGGGFFFFFFFBCCA@
@M02197:105:000000000-AN6RF:1:1101:4293:18019 1:N:0:1
GAAGCTTGAATCTCCTCCGCTTATTGATATGCTTAAGTTCAGCGGGTATCCCTACCTGATCCGAGGTCAACCTTGAAAAATAGGGGGTTTGATGGCAGGACAATTGCACACACTCCGAGCGACAAGATAAACTTACTACGCCACGGAATATGCTACGATCCGCCTTTCAATTTCAGAAGGGAGAATGCTGGCATACTCTTCTTCCACAACCAAGCAAATATGCTTGAGAGGTATTTTATGACGCTCGAACAGGCATGCCTCCCGGAATGCCAGGAGGCGCAATGTGCGTTCAAAGATTCGATGATTCAC
+
BBBABFFFFFFFGF4EGGGEGGFHFHFHHHCHGHHHHHHHHHGFGGGGHGFFHHHHGHFGHHHGGGGGHHFHHGHHFHHHFHHHHGGFFGGHFHHEHFGEHFE0GHFHHHHGGHHHEGGGGGGGGHHHHHHHHHHHHHHGGFGGCHHGGHHHHHHHGGGHGHGGGHHFFHHHHHHHHFHHGHHHGGGGGGGFHHGGGGG9GGGFGGGHFGHHHHGHFHHHFHHHHHGHHHHHGFFFFGGEA?ECFGHFFFGA3GFFCGEE0AGEBFHFAFGHGGGCGEFBHG2EGFHGGFGGGGCGBFFFFFFFA3AAA
@M02197:105:000000000-AN6RF:1:1101:17234:18256 1:N:0:1
GAAGCTTGAATCTCCTCCGCTTATTGATATGCTTAAGTTCAGCGGGTATCCCTACCTGATCCGAGGTCAACCTTGAAAAATAGGGGGTTTGATGGCAGGACAATTGCACACACTCCGAGCGACAAGATAAACTTACTACGCCACGGAATATGCTATGATCCGCCTTTCAATTTCAGAAGGGAGAATGCTGGCATACTCTTCTTCCACAACCAAGCAAATATGCTTGAGAGGTATTTTATGACGCTCGAACAGGCATGCCTCCCGGAATGCCAGGAGGCGCAATGTGCGTTCAAAGATTCGATGATTCAC
+
BCCCCFFF@FFFGGGGGGGGGGGHHHHHHHHGHHHHHHHHHHHGGGGGHHHHHHHHHHHHHGGGGGFHGHGHHHHHHHGHHHHHHGGGGGGHGGHHHGGGHHHHHHHHHHHGGHHHHGHGGGGHGHHHHGHHHHHHHHHGGGHHHHHHGHHHHHHHHGHHGHGGHHGHHHHHHHHHHGHHGHHHHHGHGHGHHGGHHHHHHHHGGGGHHGHHHHHHHHHHHHGHHHHGHHHHHFGHHHGGGGGHGGGHHHGHFHGFGGGCGGHHHGGHHGHHHGGGFGHHHHGGEGHGGGGGGCGGGFFFFFFFABBBB
@M02197:105:000000000-AN6RF:1:1101:20504:18300 1:N:0:1
GAAGCTTGAATCTCCTCCGCTTATTGATATGCTTAAGTTCAGCGGGTAGTCCTACCTGATCTGAGGTCAAATTGTCAGAAGCTGTCTCAAAAGAGACCCTTTAGAAGCTGAACCCCATTTATAAAGCTGCTCTTCACAAATGGCGTAGATAATTATCACACCAAAGCAAGGCAACAAAGGTCCCGCTAATGCATTTCAGGAGAGCCGACTTCTGAGAAGCCCGCATACTCCCACATCCAAGCCTGATCAACAGAAAAAGCTGAAAAGGTTGAGAATTTCATGACACTCAAACAGGCATGCTCCTCGGAATACCAAGGAGCGCAAGGTGCGTTCAAAGATTCGATGACTCAC
+
CBBCCFFFFFFFFGGGGGGGGGGHHHHHFHHHHHHHHHHHHHHGGGGGGHHHHHHHHHHHHHHHHGHHHHHHFHHHHHHHHGHHHHHHHHHHHGHHHGHHHHHHHHHHHHHHFEGGGHHHHHHHHGEHHHHHHHHHHHHHHHHGGDFGGHHHHHHHHHHHHHHHHHHHHHHHHHHHHHHGGHGHGHHHHHHHHHHHHGHHHGHGHHHHHHHGGHHHGGGGGGGGGHGGHGGHHGHHGGFHHHHGHFHHHHHGGHHHHHHGHHHHHHHHFHHHHHHHHHHHHHHG5GHHHHHHHHHHHHHGGGGGHHFGHHFGHHHDEECEHHHHGGGGHGGGGGGGEFGFFFBFFFBBBBB
@M02197:105:000000000-AN6RF:1:1101:28002:18480 1:N:0:1
GAAGCTTGAATCTCCTCCGCTTATTGATATGCTTAAGTTCAGCGGGTAGTCCTACCTGATTTGAGGTCAAATTGTCAGAAGCTGTCTCAAAAGAGACCCTTTAGAAGCTGAACCCCATTTATAAAGCTGCTCTTCACAAATGGCGTAGATAATTATCACACCAAAGCAAGGCAACAAAGGTCCCGCTAATGCATTTCAGGAGAGCCGACTTCTGAGAAGCCCGCATACTCCCACATCCAAGCCTGATCAACAGAAAAAGCTGAAAAGGTTGAGAATTTCATGACACTCAAACAGGCATGCTCCTCGGAATACCAAGGAGCGCAAGGTGCGTTCAAAGATTCGATGACTCAC
+
BBBB@FFFFFFFGFFGGGGCGGGHHGHHHHHGHHDHHFGHHHHGGGGGGGDGGHFFHHGHHHHGEHGHHHHHHHFFFHHHHHGBGHHHHHFHHEFGGGGGHGHHHFFHHHGFGHGGEHHHDGHHHHHHHHHHHHHHHFHHHGGHGBFGGGHHHHHHHGHFHBGHHHHHHHFHHHGHGFHHGGFFGGGGHHHHHHHHHHHHGCGGGHHGFGFHGGHHHGGGGFEGGDGGHGFGGHHHFGHHHEHFGHHHHHGFFGHHFHFFFHHHHGGCEHHHHFG55EHHHHHHFGFHHGGDFB3FGF1CE?CGFFFFGGFFGG3F?EEEFGHHGGGGHGGGGGGGE4BFFFDD5DA3A>3
@M02197:105:000000000-AN6RF:1:1101:24856:18549 1:N:0:1
GAAGCTTGAATCTCCTCCGCTTATTGATATGCTTAAGTTCAGCGGGTAGTCCTACCTGATTTGAGGTCAAATTGTCAGAAGCTGTCTCAAAAGAGACCCTTTAGAAGCTGAACCCCATTTATAAAGCTGCTCTTCACAAATGGCGTAGATAATTATCACACCAAAGCAAGGCAACAAAGGTCCCGCTAATGCATTTCAGGAGAGCCGACTTCTGAGAAGCCCGCATACTCCCACATCCAAGCCTGATCAACAGAAAAAGCTGAAAAGGTTGAGAATTTCATGACACTCAAACAGGCATGCTCCTCGGAATACCAAGGAGCGCAAGGTGCGTTCAAAGATTCGATGATTCAC
+
BBCCCFFFFFFFGGGCGGGGGGGHHHGHHHHHHHHHHHHHHHGGGGGGGHHHHHGHGHHHHHHHGHHHHHHHHHHHHHHHGHHHHHHHHHHHGGHHHGHHHHHHHHHGHHHHHHGGGHHHHHHHHHHHHHHHHHHHHGHHHGHGGGGGGHHHHHHHHHHHHHHHHHHHHHGHHHHHHHHHHHHGHGHGHHHHHHHHHHHHHGGGHHHHGHHHHHHHHGGGGGHHHHGGHGGGGHHHGGGHHHHHFGHHHHHHHHHHHHHHHGHHHHHHGHHHHHHG5HHHHHHHGGHHHHHHHGHHHHGGGFGGHHHHHHHHHHGGGGGGHGHHGGGGHGGGGGGGGGFCFFFFFFABA>A
@M02197:105:000000000-AN6RF:1:1101:12517:18587 1:N:0:1
GAAGCTTGAATCTCCTCCGCTTATTGATATGCTTAAGTTCAGCGGGTAGTCCTACCTGATTTGAGGTCAAATTGTCAGAAGCTGTCTCAAAAGAGACCCTTTAGAAGCTGAACCCCATTTATAAAGCTGCTCTTCACAAATGGCGTAGATAATTATCACACCAAAGCAAGGCAACAAAGGTCCCGCTAATGCATTTCAGGAGAGCCGACTTCTGAGAAGCCCGCATACTCCCACATCCAAGCCTGATCAACAGAAAAAGCTGAAAAGGTTGAGAATTTCATGACACTCAAACAGGCATGCTCCTCGGAATACCAAGGAGCGCAAGGTGCGTTCAAAGATTCGATGATTCAC
+
CCCCBFFFFFFFGGGGGGGGGGGHHHHHHHHHHHHHHHHHHHHGGGGGGHHHHHHHHHHHHHGHGHHHGHHHHHHHHHHHHHHHHHHHHHHHHGHHHGHHHHGHHHHGHHHHHHGGGHHHHHHHHHHHHGHHHHHHHHHHHGGHGGGGGHHHHHHHHHHHHHHHHHHHHHHHHHHHHHGHHGHHGGGGHHHGHHHHHHHHHGGGHHHHGHHFHGHHHGGGGGHGHGGGHGHHGGGHGGHHHGHHHHFHHGEGHHHHHGHHHHHHHGHCHGHHHHHFHGGHHHHHFGHHHHHHHHHHHGHGGGGGGHHHHHGHHHHCGFGGFBGHGGGGGGGGGGGGGGGFFFFFFFCBABB
@M02197:105:000000000-AN6RF:1:1101:27458:18515 1:N:0:1
GAAGCTTGAATCTCCTCCGCTTATTGATATGCTTAAGTTCAGCGGGTATCCCTACCTGATCCGAGGTCAACCTTGAAAAAATTGGGGGTTGACGGCTGGACTATCACACACACCATGCGAAAAGATAATCTTACTACGCCTGGGGATATGAGATCATCCGCCTTTGAATTTCAGAAGGGAGAATGCAAGCAAACTCATCTTCCAAGACCAAGCAAATCTGCTTGAGAGGTATTTAATGACGCTCGAACAGGCATGCCTCCCGGAATACCAGGAGGCGCAATGTGCGTTCAAAGATTCGATGATTCAC
+
CCDDDFFFFFFFGGGGGGGGGGGGHHHHGHHGHHHHGHHHHHHGGGFGHHHHHHHHHHGHHHHGGGGHHHHHHHHHHHHHFHHFHHGGGGGHHGGGGGGHHHHHHHHHHGGGGGHHHHHGHHGHGHHHHHHHHHHHHHGGHHGGGGHHHHHHHHHHGHHGGGHHHHHHHHHHHHHHHHGHHGGGHGHHHHHHGHGHGGHHGHHGHHHGHHHHHHHHHHHHHHHHHHHHHHHHHHHHGFGFFHHFFFHHFHGGHGGGGGGGHHHHGGHHHHGGGGGGHHFHGFGGHGGGGGGGGGGFFFFFFFAA3AA
@M02197:105:000000000-AN6RF:1:1101:25781:18798 1:N:0:1
GAAGCTTGAATCTCCTCCGCTTATTGATATGCTTAAGTTCGGCGGGTAGTCCTACCTGATTTGAGGTCAAATTGTCAGAAGCTGTCTCAAAAGAGACCCTTTAGAAGCTGAACCCCATTTATAAAGCTGCTCTTCACAAATGGCGTAGATAATTATCACACCAAAGCAAGGCAACAAAGGTCCCGCTAATGCACTTCAGGAGAGCCGACTTCTGAGAAGCCCGCATACTCCCACATCCAAGCCTGATCAACAGAAAAAGCTGAAAAGGTTGAGAATTGCATGACACTCAAACAGGCATGCTCCTCGGAATACCAAGGAGCGCAAGGTGCGTTCAAAGATTCGATGATTCAC
+
ABCCCFFFFFFFGGGGGGGGGGGHHHHHHHHHHGHHHHHHGEGGGGE0?GFGGFBGFFFFGHFFFFCGFHHFH3GHHFDG3CFCGHHDHGHHGGHG2FGCGH3FFHFFGFGHHHGG?GHHFFGGHGFFFFGHF9HGGGHGGGHGGGGGFHHHFHFGDGFHHHHHHHHHHBEFGFHHGGGHDCHHHHHHHHGGGFGHHHEHHGGGGGFHFHFHGHHHHGGGGGHFFFEGFFHGHHHHGGHHHFFHHFGFFHHHHHGHGGHHHHHHHGHFEHFHGFGB35HHHFHFEGHHHHGEHGFEHHGFFGEGHHHHHHHHHHHGEGGGHHHHGEEGFGGGGGGGEBBFFFFFFFABAAA
@M02197:105:000000000-AN6RF:1:1101:28589:18848 1:N:0:1
GAAGCTTGAATCTCCTCCGCTTATTGATATGCTTAAGTTCAGCGGGTAGTCCTACCTGATTTGAGGTCAAATTGTCAGAAGCTGTCTCAAAAGAGACCCTTTAGAAGCTGAACCCCATTTATAAAGCTGCTCTTCACAAATGGCGTAGATAATTATCACACCAAAGCAAGGCAACAAAGGTCCCGCTAATGCATTTCAGGAGAGCCGACTTCTGAGAAGCCCGCATACTCCCACATCCAAGCCTGATCAACAGAAAAAGCTGAAAAGGTTGAGAATTTCATGACACTCAAACAGGCATGCTCCTCGGAATACCAAGGAGCGCAAGGTGCGTTCAAAGATTCGATGATTCAC
+
BBCCCFFFFFFFGGGGGGGCGGGHHHHHHGHHFGGHHFFGHHHGGGGFEFGHHHHHHHFGHGHHGGHEGHHHHHHE5GHHHFGHHHHHHHHHHGHHHGEHHHHGFFHCGHHHHHGGGH0HHHHHHHBGF3FGGEGHHHHHHHHGGDGGGGHFHFFGHHHFHHHHHHGHHHHHHHHHHHHHDGG@>DGHFHHHGGHHHHHHHGAEEFGGCFFGHHFFGFGGGGHHHGGFHGHGFGHHGGHHCHGFBHFHHGHG3HHHHFGFGGFHGEFFHHHHGHFHHBHFEHGBFGHHHHHGBFHFHEGGE?FEF5FFHGDHHHFCGGGCGHHHGECFGBGGBGFGEFGBFFFFFFBBBAA
@M02197:105:000000000-AN6RF:1:1101:13046:19003 1:N:0:1
GAAGCTTGAATCTCCTCCGCTTATTGATATGCTTAAGTTCAGCGGGTATCCCTACCTGATCCGAGGTCAACCTTGAAAAATAGGGGGTTTGATGGCAGGACAATTGCACACACTCCGAGCGACAAGATAAACTTACTACGCCACGGAATATGCTATGATCCGCCTTTCAATTTCAGAAGGGAGAATGCTGGCATACTCTTCTTCCACAACCAAGCAAATATGCTTGAGAGGTATTTTATGACGCTCGAACAGGCATGCCTCCCGGAATGCCAGGAGGCGCAATGTGCGTTCAAAGATTCGATGATTCAC
+
BCCCCFFFFFFFGGGGGGGGGGGHHHHHHHHHHHHGHHHGHHHGGGFGHHGHHHHHHHHHHHHGGGGHHHHHHHHGHHHHGHHHHGGBFGGHHHHHGGGGHHHHHHHHHHHGGHHHHGHGHHHGGHHHHHHHHHHHHHHGGGGGGHHHHHHHHHHHHHHHHHHHHHHHHHHHHHHHHHHHHHGHHHGHHHHHHHHHHHHHHHHGGGGHHGHHHHHHHHFHFHHHHHHHHHHFHHFHHHGGGGGHHEGHHHHHHHHGGGFGGGHHHGHHHHHHHGGGGGHHHHEEGEFFGGGGGGGGGFFFFFFFBBBBB
@M02197:105:000000000-AN6RF:1:1101:7848:19016 1:N:0:1
GAAGCTTGAATCTCCTCCGCTTATTGATATGCTTAAGTTCAGCGGGTAGTCCTACCTGATTTGAGGTCAAATTGTCAGAAGCTGTCTCAAAAGAGACCCTTTAGAAGCTGAACCCCATTTATAAAGCTGCTCTTCACAAATGGCGTAGATAATTATCACACCAAAGCAAGGCAACAAAGGTCCCGCTAATGCATTTCAGGAGAGCCGACTTCTGAGAAGCCCGCATACTCCCACATCCAAGCCTGATCAACAGAAAAAGCTGAAAAGGTTGAGAATTTCATGACACTCAAACAGGCATGCTCCTCGGAATACCAAGGAGCGCAAGGTGCGTTCAAAGATTCGATGATTCAC
+
CBCCCFFFFFFFGGGGGGGGGGGGHHHGHHGHHHHHHHHHHHHGGGEEGHHHHHHGHHHHHHHHGHHHHHHHHHHHHHHHFHHHBGHFHHHHHGHGHGHHHHHHHHGHHHHHHHGGGHHHHHHHHHGHHHHHHHHHHHHHHHHGGGGGGHHHHHHHHHHHHGHHHHHHHHHHHHHHHHEBFGHHFGHHGHGHHHGHGHHHHGGGGFHGGGFGGHHHHGGGGGHGHGGGHGGGGGHGGEHHHHEGHHHHHHHHHHHHDFHHHBHHFFHHHHHEHHHHHHHHGHHHHGHHGHHEHHHHHHHGGGGGHFHGHHHHHHHGGEGGFGHGGGGGHGGGGGGFGGGFFFFFFFAAAAA
@M02197:105:000000000-AN6RF:1:1101:4242:18992 1:N:0:1
GAAGCTTGAATCTCCTCCGCTTATTGATATGCTTAAGTTCAGCGGGTAGTCCTACCTGATTTGAGGTCAAATTGTCAGAAGCTGTCTCAAAAGAGACCCCTTAGAAGCTGAACCCCATTTATAAAGCTGCTCTTCACAAATGGCGTAGATAATTATCACACCAAAGCAAGGCAACAAAGGTCCCACTAATGCATTTCAGGAGAGCCGACTTCTGAGAAGCCCGCATACTCCCACATCCAAGCCTGATCAACAGAAAAAGCTGAAAAGGTTGAGAATTTCATGACACTCAAACAGGCATGCTCCTCGGAATACCAAGGAGCGCAAGGTGCGTTCAAAGATTCGATGATTCAC
+
CCCCCFFFFFFFGGGGGGGGGGGHHHHHHGHHHHHHHGHHHHHGGGGGGHHHHHHHHHHHHHHHGHHHHHHHHHHHHHHHHHHHHHHHHHHHHGHHHGHGGHHHHHHHHHHHHHGGGHHHHHHHHFHHHHGHHHHHHHHHHHHHGHHHHHHHHHHHHHHHHGHFHHHHHHHHHHHHHHHGHHHHHHHHHHHHHHHHHHHHHGHGHHGHGHHGHHHHHGGGGGHHHHGGHGGHGHHHGGHHHHHHHHEHHHGHHHFHHHHHHHHHHHHHHHHHHHGGGFHGHHHHHGHHHHHHHHHHHHHGGGGGGHHHHFFHHHGGGGGGHHHCGGGGHGGGGGGGGGFFFFFFFFBBBAB
@M02197:105:000000000-AN6RF:1:1101:2881:19085 1:N:0:1
GAAGCTTGAATCTCCCGCTTATTGATATGCTTAAGTTCAGCGGGTAGTCCTACCTGATTTGAGGTCAAATTGTCAGAAGCTGTCTCAAAAGAGACCCTTTAGAAGCTGAACCCCATTTATAAAGCTGCTCTTCACAAATGGCGTAGATAATTATCACACCAAAGCAAGGCAACAAAGGTCCCGCTAATGCATTTCAGGAGAGCCGACTTCTGAGAAGCCCGCATACTCCCACATCCAAGCCTGATCAACAGAAAAAGCTGAAAAGGTTGAGAATTTCATGACACTCAAACAGGCATGCTCCTCGGAATACCAAGGAGCGCAAGGTGCGTTCAAAGATTCGATGACTCAC
+
BBABBFFFFBFFGF4GE?ECEGFHFHHHHHHCHH5GHHCHHDEAAEFFHHHHHHHHGFHFHFGGHGHHBFGHHHHHBGFHHFGHGHGHFGFFBGHGHHFHHGHHGHFFHGHGEFFGDFHHHGHHGHHGFFBGHHHHGHHDGFCGFCFHHGGHFFHHHHHGFEGHGHGFFHHHHHGHFGHGHFCGGGFHFHFFHHHHHFHA:GGHGHGGGHGGHHGGGEFGGGGGGGGGGHHGHGGGHFEFFGGGHHHHHFGHGGF44GF4FFE31GFGHHFGFEGEFFGBHF5FHHG5A3D3BHHHHEE?ADFA5HHGHHHHHDE?CGGHHHGGGGGGGFGGFFFGC4FFFDDDAA@A?
@M02197:105:000000000-AN6RF:1:1101:19896:19233 1:N:0:1
GAAGCTTGAATCTCCTCCGCTTATTGATATGCTTAAGTTCAGCGGGTAGTCCTACCTGATTTGAGGTCAAATTGTCAGAAGCTGTCTCAAAAGAGACCCTTTAGAAGCTGAACCCCATTTATAAAGCTGCTCTTCACAAATGGCGTAGATAATTATCACACCAAAGCAAGGCAACAAAGGTCCCGCTAATGCATTTCAGGAGAGCCGACTTCTGAGAAGCCCGCATACTCCCACATCCAAGCCTGATCAACAGAAAAAGCTGAAAAGGTTGAGAATTTCATGACACTCAAACAGGCATGCTCCTCGGAATACCAAGGAGCGCAAGGTGCGTTCAAAGATTCGATGACTCAC
+
BCCCBFFFFFFFGGGBGGGGGGGGHHHHHHHHHHHHHHHHHHHGGGEGGHHHHHHHHHHHHHHHGHHHHHHHHHHHHHHHHHHHHHHHHHHHHGHHHGHHHHHHHHHHHHHHHHGGGHHHHHHHHHHHHHHHHHHHHHHHHHHHGGGGGHHHHHHHGHHHHHHHHHHHHHHHHGHHHHHHHHHHHHHGHHHHHHHHHHHHHGHGGHHHGHHHHGHHHGGGGGHHHHGGHGHHHHHHGGHGHHHHHHHHHHHGHHGHHHHHHHHHHHHFHHHHHHHHHHHHHHHHHGHHHHHHHHHGHHHGGGGGHHHHHHHHHHHGFCGGHHGHGGGGHGGGGGGGGGGFFFFFFFBCBAC
@M02197:105:000000000-AN6RF:1:1101:18115:19234 1:N:0:1
GAAGCTTGAATCTCCTCCGCTTATTGATATGCTTAAGTTCAGCGGGTATCCCTACCTGATCCGAGGTCAACCTTTGAAATATTTAGGGTTATTGGCAAGCCTCCACCAGGACTCTGTAGCGAGAAGAATTACTACGCTTAGAGCCTGGCAGCACCGCCACTGATTTTGAGGCCCGCCCAGAGGCGAAAAGCCCAAGACCCAGCAAGCTGGATTGGTTTAAATGACGCTCGAACGGGCATGCCCCTCGGAATGCCAAGGGGCGCAATGTGCGTTCAAAGATTCGATGATTCAC
+
BAABBFFFFFFFGGGGGGGGGGGHHHHHHHGGGHHHGFHHGHHGGGGGHHHHHHHHHGHHHHHGGG:GH:H:HH:HGHGHHHHHHHHHHH;HHHGGHHGHG<HH;HHHHGGHHHHHH<HHGGGGG9HHHHGHHHHGGGGGHHGGHHHHHHGGHHHGHHGHHHHGHHHGGGHGGGHHGHHHGHGGHHHHHHGHHHGGGGHHGHHGHHHHGHFFHHFHHHHHGGFFFGHGGHHGGFFHFHFECGCGGHHHFGECHFHGGGGGGGHHGFEFCGGGGGGEGGFFCFDFBFFA3A>A
@M02197:105:000000000-AN6RF:1:1101:13523:19465 1:N:0:1
GAAGCTTGAATCTCCTCCGCTTATTGATATGCTTAAGTTCAGCGGGTATCCCTACCTGATCCGAGGTCAACCTTTGAAATATTTAGGGTTATTGGCAAGCCTCCACCAGGACTCTGTAGCGAGAAGAATTACTACGCTTAGAGCCTGGCAGCACCGCCACTGATTTTGAGGCCCGCCCAGAGGCGAAAAGCCCAAGACCCAGCAAGCTGGATTGGTTTAAATGACGCTCGAACAGGCATGCCCCTCGGAATGCCAAGGGGCGCAATGTGCGTTCAAAGATTCGATGATTCAC
+
CCCCCFFFFFFFGGGGGGGGGGGHHHHHHHHHGHGHHHHHHGHGGGGGHHHHHHHH./HHHHHGG9GHH#H-HH:HHHHHHHH;:HHHHH;H:HHHH<;HG;HHHH:HH:HHHG;HHHHGGGGGGHHHHHHHH<H9GGGGH<HHH:HH9HGGGHHGGHHHHHHHHHHHGGGGGGHGHHHGHHGGHHHHHHGHHHHHGGGHHHHHHHHHHHHHHFFGHFHHHGGGFFHHFHHHHHHGHHGGGCFECHHFHHGGHHHHGGGGGHHHHGGGGGGGGGGGGGGGFFFFFFFBBAAA
@M02197:105:000000000-AN6RF:1:1101:27182:19501 1:N:0:1
GAAGCTTGAATCTCCTCCGCTTATTGATATGCTTAAGTTCAGCGGGTAGTCCTACCTGATTTGAGGTCAAATTGTCAGAAGCTGTCTCAAAAGAGACCCTTTAGAAGCTGAACCCCATTTATAAAGCTGCTCTTCACAAATGGCGTAGATAATTATCACACCAAAGCAAGGCAACAAAGGTCCCGCTAATGCATTTCAGGAGAGCCGACTTCTGAGAAGCCCGCATACTCCCACATCCAAGCCTGATCAACAGAAAAAGCTGAAAAGGTTGAGAATTTCATGACACTCAAACAGGCATGCTCCTCGGAATACCAAGGAGCGCAAGGTGCGTTCAAAGATTCGATGATTCAC
+
CCCCCFFFFFFFGGGGGGGGGGGHHGHHHHHHHHHHHHHHHHHGGGFFEHHHHGHHHHHHHHHHGHHHHHHHHGHHHHHHHHHHHHHHHHGHHGHHHGHHHHHHHHHHHHHHHHGGGHHHHHHHHHHHHHHHHHHHHHHHHHGHGGGGGHHHHHHHHHHHHGHHHHHHHHGHHHHHHHHGHGHGHGHGHHGHHHHHHHHHGGGGHHGGGGHGGHHHHGGGGGGHHHGGHGGGGHGFGGGHHHFFHEGHGHHG?HHHHFFGHHFGHHHFHHHHHHFFFGHHHHGGHGGHHHHHFFHFFHHDGGGGHGFGHGFGHGHGE?EEHF4HCECGHGGGGGGGGGFFFFFFFFABAAA
@M02197:105:000000000-AN6RF:1:1101:26868:19424 1:N:0:1
GAAGCTTGAATCTCCTCCGCTTATTGATATGCTTAAGTTCAGCGGGTATCCCTACCTAATCCGAGGTCAATCATTAAAAAATGGGGGGGTTCTGGCGAGTGTCCACCAGGTGCCTATAGCGATTAGATTTACTACGCTTAGAGCCTGACAGCACTGCCACTGATTTTAGAGGCTGCCTTGACAGCAGGCCTCAACACCAAGCTAGGCTTGAGGGGTGATAATGACGCTCGAATAGGCATGCCCCTCGGAATACCAAGGGGCGCAATGTGCGTTCAAAGATTCGATGATTCAC
+
ABBBBFFFFFFFFGGGGGGGGGGHHHHHHHHHHHHGHHHGHFHGGGGGHHHHHHHHHHHHHHGGGGGHHFHHHHHHHFHHGHHHEGGGFGFGGGGFFFHFGFGGFFFFGHHHHGHGGHGGHHHHHHGHHFFFFGGGGHHHHHHHHHHHHHGHHFFFFFHHHHHHFHFHHHHGGGHHGHHHHHHHGHGGGHFFGHFFGHHHHGHHGHGGHGGGHHHHGFEHGFGGGGHHFHGFFFGHAFGGGGECGFHHGHHHHHHCGGGGDHFHHGGGGFGFGGGGGGGFFFFFFFFA@AAA
@M02197:105:000000000-AN6RF:1:1101:19789:19554 1:N:0:1
GAAGCTTGAATCTCCTCCGCTTATTGATATGCTTAAGTTCAGCGGGTAGTCCTACCTGATTTGAGGTCAAATTGTCAGAAGCTGTCTCAAAAGAGACCCTTTAGAAGCTGAACCCCATTTATAAAGCTGCTCTTCACAAATGGCGTAGATAATTATCACACCAAAGCAAGGCAACAAAGGTCCCGCTAATGCATTTCAGGAGAGCCGACTTCTGAGAAGCCCGCATACTCCCACATCCAAGCCTGATCAACAGAAAAAGCTGAAAAGGTTGAGAATTTCATGACACTCAAACAGGCATGCTCCTCGGAATACCAAGGAGCGCAAGGTGCGTTCAAAGATTCGATGATTCAC
+
BBBBBFFFFFFFGGGGGGGGGGGHHHDHHHHHHHHHHHHHHHHGGGGGGHHHHHHHHHGHHHHHGHHHHGHHHHHHHGHHHGHHHHHHHHHHGGHHHGHHHHGHHHHGHHHHHFGGGHHHHHHHGGHHHHHHHHHHHHHGGHHHGFGGGHHHHHHHHHHHHGHHHHHHHHHHHHHHHHHHFGHHHHHHGHHHHHHFGHGHHGGGHHHHFFGHGGHGHGGGGGGHGGGGHGHHHHHHGGHHHHFFG4GHHHHHGHGHHHEHHHHHHHGCFGFHGFHGBHHHHHHHHGHHGHHHFGHHHHGEGGGGHHHFFGBHHFGEF2GGHHHHGGGGHGGGGGGGGGGB4FFFFFBBAAB
@M02197:105:000000000-AN6RF:1:1101:3999:19667 1:N:0:1
GAAGCTTGAATCTCCTCCGCTTATTGATATGCTTAAGTTCAGCGGGTAGTCCTACCTGATTTGAGGTCAAATTGTCAGAAGCTGTCTCAAAAGAGACCCTTTAGAAGCTGAACCCCATTTATAAAGCTGCTCTTCACAAATGGCGTAGATAATTATCACACCAAAGCAAGGCAACAAAGGTCCCGCTAATGCATTTCAGGAGAGCCGACTTCTGAGAAGCCCGCATACTCCCACATCCAAGCCTGATCAACAGAAAAAGCTGAAAAGGTTGAGAATTTCATGACACTCAAACAGGCATGCTCCTCGGAATACCAAGGAGCGCAAGGTGCGTTCAAAGATTCGATGATTCAC
+
CBCCCFFFFFFFGGGGGGGGGGEHHHHHHHHGHHHHHGHHHHHGGGGGGHHHHHHHHHHHHHHHGHHHHHHHHHHHHHHHHGHHHHHHHHHHHGHHHGHHHHHGHHHHHHGHHHGGGHHHHHHHHHHGHHHHGHGHHHHHHGHHGGGGGHHHHHHHHGHHHHHHHHGHHHHHHHHHHHHHHGHHGHHHGHHHHHFHHHHHHGHGHHHGGGGHGGHHHGGGGGGGHHGGGGHHGGGFDEEHHHG4HHFHHHGGGHHHHHHHHFHHGHGGFHHGHHHGHHHHHFHFDGGHHHHGHHEHHHEFGGGGHHHHHGFGHHGGGGGGHHHHGGGGHGGGGGGGGGGFFFFFFFBAAAA
@M02197:105:000000000-AN6RF:1:1101:21835:19769 1:N:0:1
GAAGCTTGAATCTCCTCCGCTTATTGATATGCTTAAGTTCAGCGGGTAGTCCTACCTGATTTGAGGTCAAATTGTCAGAAGCTGTCTCAAAAGAGACCCTTTAGAAGCTGAACCCCATTTATAAAGCTGCTCTTCACAAATGGCGTAGATAATTATCACACCAAAGCAAGGCAACAAAGGTCCCGCTAATGCATTTCAGGAGAGCCGACTTCTGAGAAGCCCGCATACTCCCACATCCAAGCCTGATCAACAGAAAAAGCTGAAAAGGTTGAGAATTTCATGACACTCAAACAGGCATGCTCCTCGGAATACCAAGGAGCGCAAGGTGCGTTCAAAGATTCGATGACTCAC
+
CCCCCFFFFFFFGGGGGGGGGGGGHHHHHHHHGHHHHHHHHHHGGGEGGHHHHHHHHHHHHGHGGHHHHHHHHHHHHHHHHHHHHHHHHHHHHGHGHGGHHHHHGHHHHHGHHHGGGHHHHHHHGHGHHHHHHHHHHHHHHHHHGFGGGHHHHHHHHHHHHGHHHHHHHGHHHHHHHHHHHHHHGHGGGHHHHHHHHHHHHGHGGHGGGGGFHHGHHGGGFGGHHGGGGBFHHHHFFEE1FFGFGEGGFHBHHHFHHHHHHHFHBHHFHFHHHHHEHHGHHHHGDGHHHGHHHHHHGHHGEGGDHFHHHFGHGFF?E2GGHGHHEGGFHGGGGGGGGGGFFFFFFFBABAA
@M02197:105:000000000-AN6RF:1:1101:17044:19707 1:N:0:1
GAAGCTTGAATCTCCTCCGCTTATTGATATGCTTAAGTTCAGCGGGTAGTCCTACCTGATTTGAGGTCAAATTGTCAGAAGCTGTCTCAAAAGAGACCCTTTAGAAGCTGAACCCCATTTATAAAGCTGCTCTTCACAAATGGCGTAGATAATTATCACACCAAAGCAAGGCAACAAAGGTCCCGCTAATGCATTTCAGGAGAGCCGACTTCTGAGAAGCCCGCATACTCCCACATCCAAGCCTGATCAACAGAAAAAGCTGAAAAGGTTGAGAATTTCATGACACTCAAACAGGCATGCTCCTCGGAATACCAAGGAGCGCAAGGTGCGTTCAAAGATTCGATGATTCAC
+
CCEEEFFFFFFFGGGGGGGGGGGHHHGHHHHHHHHHHGHHHHHGGGEGGHHHHHHHHHHHHHHHGHHHHGHHHHHHHGHHHHHHHHHHHHHHHGHHHGHHHHFHHHHHHHHHHHGGGHHHHHHHHHHHHHHHHHHHHHHHHHHHGGGGGHHHHHHHHHHHHHHHHHHHHHHHHHHHHHHGGHHHHGHHHHHHHHHHHHHHHGHGHHHGGHGHHHHHGGGGGGGHHHGGHGHGHHHHGGHHHGHGHHHHHHHHHHHGHGHHHHHHHHHGHHHHHHHHHHHHHHHHHGGHHHHHHHHHHHGGGGGGHHHHHHHGHHHGGGGGGHHHFGGGHGGGGGGFGGGFFFBFFFCCCBC
@M02197:105:000000000-AN6RF:1:1101:8406:19783 1:N:0:1
GAAGCTTGAATCTCCTCCGCTTATTGATATGCTTAAGTTCAGCGGGTATCCCTACCTGATCCGAGGTCAACCTTTGAAATATTTAGGGTTATTGGCAAGCCTCCACCAGGACTCTGTAGCGAGAAGAATTACTACGCTTAGAGCCTGGCAGCACCGCCACTGATTTTGAGGCCCGCCCAGAGGCGAAAAGCCCAAGACCCAGCAAGCTGGATTGGTTTAAATGACGCTCGAACAGGCATGCCCCTCGGAATGCCAAGGGGCGCAATGTGCGTTCAAAGATTCGATGATTCAC
+
CCCCCFFFFFFFGGGGGGGGGGGHHHHHHHHHHHHHGHHHHHHGGGGGHHHHHHHHHHH;HH:GG9GGH0:HHHHHHHHHHHH<;HHHGHHHHHHHGH;HGHHH;HHHFGHHGHHHGHH:GG;GG:HHHHHH<<H9GGGGF;HHHHGHHH;G;HHGGHGHHGHHHHHHGGGGGGHGHHHHHHGGHGHHHHHGHHHHGGHGGGHGHGFFHHHFFFFGFHFHGFFGGGGHGHHHHHHHHGEFGGGGGFHFHHHFHHGHGGGGGHGHHGGGGHGFGGGGGGGGCCFFFFFAAA>A
@M02197:105:000000000-AN6RF:1:1101:4884:19796 1:N:0:1
GAAGCTTGAATCTCCTCCGCTTATTGATATGCTTAAGTTCAGCGGGTATCCCTACCTGATCCGAGGTCAACCTTGAAAAAAATGGAGGTCAACGGCAGGGCAATCACACACACCAAGCGAAAAGATAAACTTACTACACCTGGGGATATGAGATCATCCGCCTTTGAATTTCAGAAGGGAGAATGCAAGCATACTCATCTTCCACGACCAAGCAAATTTGCTTGAGAGGTATTTAATGACGCTCGAACAGGCATGCCTCCCGGAATACCAGGAGGCGCAATGTGCGTTCAAAGATTCGATGATTCAC
+
BBBBBFFFFFFFGGGGGGGGGGFFHHGHHHHHHHHHHGHHHFHGGGGGHHHHHHHHHGHGGHHFGGGHHHHHHHHGHHHHGGHGHHHGGHHHHGGGGGGGGGGHHHHHHHGGGGHHHGGHHHHHHHHHHHHHHHHHHHHHHGHHHHHHHHHHGHHGHHHGGHFFHHHHHHHHHHHHHHGHHHHHGGHHHGGGGHHHGGHHGGGGGHHGHHHHFHHHGHHGHHHHGHHGFHHHHFGHGGGGGFFEGHHHHGGHHGDCEAGGFHHHGHHHHHHGGGEFGDHFFEEEEGFGGGGGEGGFFFFFBFAABAA
@M02197:105:000000000-AN6RF:1:1101:18875:19858 1:N:0:1
GAAGCTTGAATCTCCTCCGCTTATTGATATGCTTAAGTTCAGCGGGTATCCCTACCTGATCCGAGGTCAACCTTGAAAAATAGGGGGTTTGATGGCAGGACAATTGCACGCACTCCGAGCGACAAGATAAACTTACTACGCCACGGAATATGCTATGATCCGCCTTTCAATTTCAGAAGGGAGAATGCTGGCATACTCTTCTTCCACAACCAAGCAAATATGCTTGAGAGGTATTTTATGACGCTCGAACAGGCATGCCTCCCGGAATGCCAGGAGGCGCAATGTGCGTTCAAAGATTCGATGATTCAC
+
CCCCCFFFFFFFGGGGGGGGGGGHHHHHHHHHHHHHHHHHHHHGGGGGHHHHHHHHHHHHHHHGGGGHHHHHHHHHHHHHHHHHHGGGGGGHHHHHHGGGHHHHHHHHHGGGGGHHHGHGHGGGHHHHHHHHHHHHHHHGGGGHGGHHHHHHHHHHHHHHHHGHHHHHHHHHHHHHHHHHHHHHHHGHHHGHHHHHHHHHHHHGGGGGGGHHHHHHHHHHHHGHHHHHHHHHHHHGHHGGGGGHHGHHHGHHHHHGGGGGGEHHHHHHGHHHHGGGGGHHHGGGGGHGGGGGGGGGGFFFFFFFCCCAB
@M02197:105:000000000-AN6RF:1:1101:5219:19850 1:N:0:1
GAAGCTTGAATCTCCTCCGCTTATTGATATGCTTAAGTTCAGCGGGTATCCCTACCTGATCCGTGGTCAACCTTTGAAATATTTAGGGTTATTGGCAAGCCTCCACCAGGACTCTGTAGCGAGAAGAATTACTACGCTTAGAGCCTGGCAGCACCGCCACTGATTTTGAGGCCCGCCCAGAGGCGAAAAGCCCAAGACCCAGCAAGCTGGATTGGTTTAAATGACGCTCGAACAGGCATGCCCCTCGGAATGCCAAGGGGCGCAATGTGCGTTCAAAGATTCGATGACTCAC
+
BACBBFFFFFFFGGGGGGGGGGGHHHHHGHHHHHHHHGHHHHHGGGEFHHHHHHHHHHH<HHHGG9HHH;H:HHH:GGHHHHG:HHG;FG;H:H;HHHGHGHHH9HHHHGGHHGHGH:HHGG9GG:HHHH;HHHGGGG:GH<FHH9;;HH:GHHHGHHHHHHHHHHHHGGHGGGHHHHHHGHGGHHGGHHHGHHHGHGGHHHHHHHHGHHHHHHHGFHHHHGFGGGHHGHGHHHHHGHCFGECGGHFDHHGFFGGDGE2FECGHHGGGGGGGGGGGGGGGFFFFFFFAA3>3
@M02197:105:000000000-AN6RF:1:1101:10735:20024 1:N:0:1
GAAGCTTGAATCTCCTCCGCTTATTGATATGCTTAAGTTCAGCGGGTAGTCCTACCTGATTTGAGGTCAAATTGTCAGAAGCTGTCTCAAAAGAGACCCTTTAGAAGCTGAACCCCATTTATAAAGCTGCTCTTCACAAATGGCGTAGATAATTATCACACCAAAGCAAGGCGACAAAGGTCCCGCTAATGCATTTCAGGAGAGCCGACTTCTGAGAAGCCCGCATACTCCCACATCCAAGCCTGATCAACAGGAAAAGCTGAAAAGGTTGAGAATTTCATGACACTCAAACAGGCATGCTCCTCGGAATACCAAGGAGCGCAAGGTGCGTTCAAAGATTCGATGATTCAC
+
CCCCCFFFFFFFGGGGGGGGGGGHHHHHHHHHHHHHHHHHHHHGGGEGGGHHHHHHHHHHHHHHGHGHHHHHHHHHGHHHHHHHHGHHHHGHHGHHHGFFHHHHHHHGHHHHHHGGGHHHHHHHHHHGHHGHHHHHHGHHHGHGGGGGGHHHHGGHHHHHHGHHHHHHHHHHGGGGGHHHGHGHHHHHGHHHHHHFHHHHGGGGHHHHHHHHGHHGHGGGGGHHGHGGHGGHHHGFGGHHHHHHHGHFHHHHHHHHHHHHHHHHHHHHFFHHHHHHHHHHHGHHFGHHFHGHHHFHHGHAGGGGHHGHHHHHGHHGGGGGHHGHGGGGHGFFCGGGGGGFFFFFFFA?BAB
@M02197:105:000000000-AN6RF:1:1101:10614:20141 1:N:0:1
GAAGCTTGAATCTCCTCCGCTTATTGATATGCTTAAGTTCAGCGGGTAGTCCTACCTGATTTGAGGTCAAATTGTCAGAAGCTGTCTCAAAAGAGACCCTTTAGAAGCTGAACCCCATTTATAAAGCTGCTCTTCACAAATGGCGTAGATAATTATCACACCAAAGCAAGGCAACAAAGGTCCCGCTAATGCATTTCAGGAGAGCCGACTTCTGAGAAGCCCGCATACTCCCACATCCAAGCCTGATCAACAGAAAAAGCTGAAAAGGTTGAGAATTTCATGACACTCAAACAGGCATGCTCCTCGGAATACCAAGGAGCGCAAGGTGCGTTCAAAGATTCGATGATTCAC
+
BCCCCFFFFFFFGGGGGGGGGGGHGHHHHHHGHHHHHFHHHHHGGGGFGHHHHHHGHHHHHGFHGHHGHHHHHHHHHHHHHHHHHHHHHHHHGGHHHGHHHHHHHHHHGHHHHHGGGHHHHHHHHHHFHHHHHHHHHHHHHGHHGGGGGHHHHHHHHHHHHHHHGHHHGHGGHHHHHHHHFGHHHGHGGFHGHHHHHFHGHGGGGHGGGGGGHGGGGGGGGGHHHHGGHGHGGHHFGGFFHGDEHEHHHHHEFHHHGGHHHHHHHHHGHHHHHHGHHHHGHHHGEGHHFGFHFGBHHFHGGGGGHHHHHGFHHGFCGGEEHGHHFGCGCGGGGGGFCFFBFFFFFFBBAAB
@M02197:105:000000000-AN6RF:1:1101:6016:20206 1:N:0:1
GAAGCTTGAATCTCCTCCGCTTATTGATATGCTTAAGTTCAGCGGGTATCCCTACCTGATCCGAGGTCAACCTTGAAAAAAATGGAGGTCAACGGCAGGGCAATCACACACACCAAGCGAAAAGATAAACTTACTACACCTGGGGATATGAGATCATCCGCCTTTGAATTTCAGAAGGGAGAATGCAAGCATACTCATCTTCCACGACCAAGCAAATTTGCTTGAGGGGTATTTAATGACGCTCGAACAGGCATGCCTCCCGGAATACCAGGAGGCGCAATGTGCGTTCAAAGATTCGATGACTCAC
+
ABBBBFFFFFFFGCGFFGGGGCFHFHHHHHFHGHHFFFGHGHHGGGGGGHHGHHHGHFHFHHHGGCEHHEHFHHHFHHHFGGHGHFFGDGHGGDC?FE0E0FGGHHBGHGEHFE:FGGGFGDHHFGHHHFGHHHHHHHHFHHFGGHHFDFHFHG0CDGFEGDGGHGHHHGHHFGFGHHGEGGFGGBBBBGFFGHGGFGHHFGFFGHGGFCHGFHHFHHHFGFFFFFEHHHGFFHGGEEEGEGHDGEGFEG3GCGGGGCGEHEDCGHHCCFGE?E?EBGFFAEAEACBE5GBGECGFFFFBFDAA3>3
@M02197:105:000000000-AN6RF:1:1101:23033:20248 1:N:0:1
GAAGCTTGAATCTCCTCCGCTTATTGATATGCTTAAGTTCAGCGGGTAGTCCTACCTGATTTGAGGTCAAATTGTCAGAAGCTGTCTCAAAAGAGACCCTTTAGAAGCTGAACCCCATTTATAAAGCTGCTCTTCACAAATGGCGTAGATAATTATCACACCAAAGCAAGGCAACAAAGGTCCCGCTAATGCATTTCAGGAGAGCCGACTTCTGAGAAGCCCGCATACTCCCACATCCAAGCCTGATCAACAGAAAAAGCTGAAAAGGTTGAGAATTTCATGACACTCAAACAGGCATGCTCCTCGGAATACCAAGGAGCGCAAGGTGCGTTCAAAGATTCGATGATTCAC
+
CCCCCFFFFCFFGGGGGGGGGGGHHHHHHHHHHHHHHHHHHHHGGGGGGHHHHHHHHHHHHHHHGHHHHHHHHHHHHHHHGHHHHHHHHHHHHGHHHGHHHHHHHHGHHHHHHHGGGHHHHHHHGHHHHHHHHHHHHHHHHFHGGGGGGHHHHHHHHHHHHGHHHHHHHHHHHHHHHHHHGFHHHHHGHHHHHHHHHHHHHGEEEHGHGHGGHGHGGGGFGGHHHHGGGGHGGHHHGGHHGHFGHHHHGHHHHHGHHHHHGHHHHFFHHHHHHHF55HGHHHGBFGHHHHGFHHFHHHHGGGGGHHHHGHHHHGHGGGGGHHHHGGGGHGGFGGGGGGGFFFFFFFCBAAA
@M02197:105:000000000-AN6RF:1:1101:22268:20263 1:N:0:1
GAAGCTTGAATCTCCTCCGCTTATTGATATGCTTAAGTTCAGCGGGTAGTCCTACCTGATTTGAGGTCAAATTGTCAGAAGCTGTCTCAAAAGAGACCCTTTAGAAGCTGAACCCCATTTATAAAGCTGCTCTTCACAAATGGCGTAGATAATTATCACACCAAAGCAAGGCAACAAAGGTCCCGCTAATGCATTTCAGGAGAGCCGACTTCTGAGAAGCCCGCATACTCCCACATCCAAGCCTGATCAACAGAAAAAGCTGAAAAGGTTGAGAATTTCATGACACTCAAACAGGCATGCTCCTCGGAATACCAAGGAGCGCAAGGTGCGTTCAAAGATTCGATGACTCAC
+
CCCCCFFFFFFFGGGGGGGGGGGGHHHHHHHHHHHHHHHHHHHGGGGGGHHHHHHHHHHHHHHHGHHHHHHHHHHHHHHHHHHHHHHHHHHHHGHHHGHHHHHHHHHGHHHHHHGGGHHHHHHHHHHHHHHHHHHHHHHHHHHHGGGGGHHHHHHHHHHHHHHHHHHHHHHHHHHHHHHHHFHGGGHHHHHHHHHHHHHHHGHGHHHHHGHHHHHHHGGGGGHGHHGGHGHHHGHHGGHHHHHHHHHHHHHHHHHHHHHHHHGHHHHGHHHHHHHHHHHHGHHGDGGHHHGHGHHHHGHGGGGGHHHHHHHHHGHGGGGGHHHHGGGGHGGGGGGGGGGFFFFFFFCBA>A
@M02197:105:000000000-AN6RF:1:1101:28828:20195 1:N:0:1
GAAGCTTGAATCTCCTCCGCTTATTGATATGCTTAAGTTCAGCGGGTAGTCCTACCTGATTTGAGGTCAAATTGTCAGAAGCTGTCTCAAAAGAGACCCTTTAGAAGCTGAACCCCATTTATAAAGCTGCTCTTCACAAATGGCGTAGATAATTATCACACCAAAGCAAGGCAACAAAGGTCCCGCTAATGCATTTCAGGAGAGCCGACTTCTGAGAAGCCCGCATACTCCCACATCCAAGCCTGATCAACAGAAAAAGCTGAAAAGGTTGAGAATTTCATGACACTCAAACAGGCATGCTCCTCGGAATACCAAGGAGCGCAAGGTGCGTTCAAAGATTCGATGATTCAC
+
AAAAAFFFFCFFFG1GGBFAEG?ADEGHHBEGFBGGFFDGHDG??EAEGGHHFHHHHFHHHBGFEHHHH1F21BBGGGHHGFHHHH2GGHFDCFFGHGFF>GGHEGGHGHFHHHEAFFHGFHHHGHGHHHFHG9HFHHGHHEFGCCCFGHGGHHGGGHHHHGGCAHHHFGHGHFHGHHHEGHHHHGGFHHGHHFHHHHGHFEGFGHHHGGHHHGHGGGGGGGFGHGGGGGGHGHG9GFGAFFF4FFGHFGFGHHGFF4D4GHHHHGEC5HGHFEHEG@HFGFFABFGHDEEFEGHFHFFFCGE?GHFHHFFFB5BDFCACEBCBEFEDABFGGCGGGGF>FFBFFFBAAA@
@M02197:105:000000000-AN6RF:1:1101:8148:20281 1:N:0:1
GAAGCTTGAATCTCCTCCGCTTATTGATATGCTTAAGTTCAGCGGGTAGTCCTACCTGATTTGAGGTCAAATTGTCAGAAGCTGTCTCAAAAGAGACCCTTTAGAAGCTGAACCCCATTTATAAAGCTGCTCTTCACAAATGGCGTAGATAATTATCACACCAAAGCAAGGCAACAAAGGTCCCGCTAATGCATTTCAGGAGAGCCGACTTCTGAGAAGCCCGCATACTCCCACATCCAAGCCTGATCAACAGAAAAAGCTGAAAAGGTTGAGAATTTCATGACACTCAAACAGGCATGCTCCTCGGAATACCAAGGAGCGCAAGGTGCGTTCAAAGATTCGATGATTCAC
+
DDDDDFFFFFFFGGGGGGGGGGGHHHHHHHHHHHHHHHHHHGHGGGGGGHHHHHHHHHGHHHHHGHHHGHGHHHHHHHHHHGHHHHHHHHHHHGHHHGHHHHHHGHHHHHHGHHGGGHHHGHHHGHHHHHGHHHHHHHHHHHGHGFGGGHHHHHHHHHHHHGHHHHHHHHGHHHHHHHGHHHHHHHGGHHHHHHHHHHHHFGGGGFHGGHGGHHHHHGGGGGHGGHGGHGHGHHHHGEFFHFHEGFHGHHHHHHHHHHGHHHHHHHHHHHHHHHG5HFHHGHHHGGHHHHHGHHHHHHG?GGGGHHHHFHHGHHHEGFGGHGHHGGGCHGGGFGGGGGGFFFFFFFABAAA
@M02197:105:000000000-AN6RF:1:1101:13100:20287 1:N:0:1
GAAGCTTGAATCTCCTCCGCTTATTGATATGCTTAAGTTCAGCGGGTAGTCCTACCTGATTTGAGGTCAAATTGTCAGAAGCTGTCTCAAAAGAGACCCTTTAGAAGCTGAACCCCATTTATAAAGCTGCTCTTCACAAATGGCGTAGATAATTATCACACCAAAGCAAGGCAACAAAGGTCCCGCTAATGCATTTCAGGAGAGCCGACTTCTGAGAAGCCCGCATACTCCCACATCCAAGCCTGATCAACAGAAAAAGCTGAAAAGGTTGAGAATTTCATGACACTCAAACAGGCATGCTCCTCGGAATACCAAGGAGCGCAAGGTGCGTTCAAAGATTCGATGACTCAC
+
BBBBBFFFFFFFGGGGGGGGGGGHHHHHGHHHHHHHHHHHHHHGGGGGGHHHHHHHHHHHHHHHGHHHHHHHHHHHHHHHHHHHHHHHHHHHHGHHHGHHHHHHHHHHHHHHHHGGGH9HHHHHHHHHHHHHHHH9HHHHHHHHGGGGGHHGHHHHHHHHHGHHHHHHGHGHHHHHHHHGHHHHGGGGGHHGHHHHHHHGHGHGGHGGGGGGGHGHGGGGGGGGGGGGGGFHHHHHGGHHHHHHHGHHHHHHHHHHHHHHHHHHHHHHHHHHHHFFGGHHHHHHHGHHHFHHHHFHHHHGGGGGHFHHHHHHHHGGGGGGHHHHGGGGHGGGGGGGGGGFFFFFFFBAAAA
@M02197:105:000000000-AN6RF:1:1101:11194:20335 1:N:0:1
GAAGCTTGAATCTCCTCCGCTTATTGATATGCTTACTTCCTCTAAATGACCAAGATCCTCCGCTTATTGATATGCTTAAGTTCAGCGGGTAGTCCTACCTGATTTGAGGTCAAATTGTCAGAAGCTGTCTCAAAAGAGACCCTTTAGAAGCTGAACCCCATTTATAAAGCTGCTCTTCACAAATGGCGTAGATAATTATCACACCAAAGCAAGGCAACAAAGGTCCCGCTAATGCATTTCAGGAGAGCCGACTTCTGAGAAGCCCGCATACTCCCACATCCAAGCCTGATCAACAGAAAAAGCTGAAAAGGTTGAGAATTTCATGACACTCAAACAGGCATGCTCCTCGGAATACCAAGGAGCGCAAGGTGCGTTCAAAGATTCGATGACGCAC
+
CDCDCFFFFFFFGGGGGGGGGGGHHHHHHHHGHHHHHHHHHHHHHHHHHHHHHGHHHHHIHGGGGGHHHHHHHGHHHHHGHHHHHHGGGGGGHHHHHHHHHHHHHHHGHHHHHHHHHHHHHHHHGHHHHHHHHHHHGHHHGHHHHHHHHHHHHHHHHGGGHHHHHHHHHGHHGHHHHHHHHHHHHHHGGFGGHHHHHHGHHHHHHHHHHHHHHGHHHHHHHHGCFGGHGHHGGHHFFHEHHHHHDF</DDFGBFF2GF<HFCGGEHEHHEFACHHHHHFGGGGGHHFHHFFHHHHHHHHFHHHGHGHGFHGGFHHHGG5FHHHHHGEHGHHHGHHFFHFHHHGGGCGHHHGHGHHGHGGGGGGHHHHGGGGHFCFGGGFGGGFFFFAA>>3AAA
@M02197:105:000000000-AN6RF:1:1101:13984:20500 1:N:0:1
GAAGCTTGAATCTCCTCCGCTTATTGATATGCTTAAGTTCAGCGGGTAGTCCTACCTGATTTGAGGTCAAATTGTCAGAAGCTGTCTCAAAAGAGACCCTTTAGAAGCTGAACCCCATTTATAATGCTGCTCTTCACAAATGGCGTAGATAATTATCACACCAAAGCAAGGCAACAAAGGTCCCGCTAATGCATTTCAGGAGAGCCGACTTCTGAGAAGCCCGCATACTCCCACATCCAAGCCTGATCAACAGAAAAAGCTGAAAAGGTTGAGAATTTCATGACACTCAAACAGGCATGCTCCTCGGAATACCAAGGAGCGCAAGGTGCGTTCAAAGATTCGATGATTCAC
+
CBCCCFFFFFFFGGGGGGGGGGGHHHHHHHHHHHHHHHHHHHHGGGGGGHHHHHHHHHHHHGHHGHHHHHHHHHHHHHFHHHHHHHHHHHHHHGHHHGHHHHHHHHHHHHHHHHGGGHHHHHHHHHHHHHHHHHHHHHHHGHGHGGGGGHHHHHHHHHHHHGHHHHHHHHGGHHHGGHGFHHHHHHHGHHHHHHHHHHHHHGHGHHHHGGHGGGHHHGGGGGHHHHGGHGGHHHHHGGHHHHHHHHHHHHHHHHHHHGHHHHHHHHGCHFHHFHHBGHHFFHHGBGHHFHHHHHHGHHEGGGGGHHHHHHGHHHHDGGGGHGHHGGGGFGGGGGGGEGGFFFFFFFBBBBB
@M02197:105:000000000-AN6RF:1:1101:10867:20458 1:N:0:1
GAAGCTTGAATCTCCTCCGCTTATTGATATGCTTAAGTTCAGCGGGTAGTCCTACCTGATTTGAGGTCAAATTGTCAGAAGCTGTCTCAAAAGAGACCCTTTAGAAGCTGAACCCCATTTATAAAGCTGCTCTTCACAAATGGCGTAGATAATTATCACACCAAAGCAAGGCAACAAAGGTCCCGCTAATGCATTTCAGGAGAGCCGACTTCTGAGAAGCCCGCATACTCCCACATCCAAGCCTGATCAACAGAAAAAGCTGAAAAGGTTGAGAATTTCATGACACTCAAACAGGCATGCTCCTCGGAATACCAAGGAGCGCAAGGTGCGTTCAAAGATTCGATGATTCAC
+
BCCCCFFFFFFFGGGGGGGGGGGHHHHHHHHHHHHHHHHHHGHGGGGGGHHHHGHHHHHHHHHGEHHHHHHHHHHHHHHHHHHHHGHHHHHHHGHHHGHHHHHHHHHHHHGHHHGGGGHHHHHHHHHHHHHHHHHHHHHHHHHHGGGGGHHHHHHHHHHHHGHHHHGHHHHHHHHHHHHGHHHGHGHHHHHHHHHHHHHHHGHGHHHHHHGHHGHHHGGGGGHGHHGGHGGHGGHHGGHEHFHGHHHFHHBHHHHHHHGHHHHHHHHGHGHHHHHGHFFGFHGGEGHHHHHHHHGHHHHGGCGGGHGHHHFFHHGEGEFCHHGHGGGGGGGGGGGGGGGFFFFFFFAA3AA
@M02197:105:000000000-AN6RF:1:1101:14116:20615 1:N:0:1
GAAGCTTGAATCTCCCGCTTATTGATATGCTTAAGTTCAGCGGGTAGTCCTACCTGATTTGAGGTCAAATTGTCAGAAGCTGTCTCAAAAGAGACCCTTTAGAAGCTGAACCCCATTTATAAAGCTGCTCTTCACAAATGGCGTAGATAATTATCACACCAAAGCAAGGCAACAAAGGTCCCGCTAATGCATTTCAGGAGAGCCGACTTCTGAGAAGCCCGCATACTCCCACATCCAAGCCTGATCAACAGAAAAAGCTGAAAAGGTTGAGTATTTCATGACACTCAAACAGGCATGCTCCTCGGAATACCAAGGAGCGCAAGGTGCGTTCAAAGATTCGATGACTCAC
+
CCCCCFFFFFFFGGGGGGGGGGHHHHHHFHHHHHHHHHHHHGGGGGGHHHHHHHHHHHHHHHGHHHHHHHHHHHHHHHHHHHHHHHHHHHHGHHHGHHHHHHHHHHHHHHHHGGGHHHHHHHHHHHHGHHHHHHHHHHHHHHGGGGGHHHHHHHHHHHHHHHHHHHHHHHHHHHHHHHHHHHHGHHHGHHHHHHHHHHHFHGGHHHGGHHHHHHHGGGGGHHHGGGHGHHGHHHGGHHHHHHHHHHHHHHHHHHHHHHHHHHHHHHHHHHHHHHHFHHBHHGGFBHHHHHHHHHHHGGGGGGHHHHHDFHHHHGFGGGHHHGGGGGFGGGGGGGGGFFFFFFFFBBAAA
@M02197:105:000000000-AN6RF:1:1101:24106:20674 1:N:0:1
GAAGCTTGAATCTCCTCCGCTTATTGATATGCTTAAGTTCAGCGGGTAGTCCTACCTGATTTGAGGTCAAATTGTCAGAAGCTGTCTCAAAAGAGACCCTTTAGAAGCTGAACCCCATTTATAAAGCTGCTCTTCACAAATGGCGTAGATAATTATCACACCAGAGCAAGGCAACAAAGGTCCCGCTAATGCATTTCAGGAGAGCCGACTTCTGAGAAGCCCGCATACTCCCACATCCAAGCCTGATCAACAGAAAAAGCTGAAAAGGTTGAGAATTTCATGACACTCAAACAGGCATGCTCCTCGGAATACCAAGGAGCGCAAGGTGCGTCCAAAGATTCGATGATTCAC
+
CCCCCFFFFBFFGGGGGGGGGGGHHHGHHHHHHHHGHHHHHGHGGGGGGHHHHHHHHHHHHHHHGHHHHGHHHHHHHHHFHHHHHHHHHHHHHGHHHGHHGHHHHHHHHHHHHHGGGH:HGHHHHHHHGHHHHHHHHHHHHHHHGGGGGHHHHHHHHHHHHHHHHHHHHHHHHHHHGHHHHHHHHHGGGHHHHHHHHHHHHGHGHHHGHGGHGHHHHGGGGGHHHHGGHGGGGHHGGGHHHHHHHHHHHHGHHHHGHHHHHHHHGHHHHFGHHHHG5HHGBHHHGEHHHHGFHHHHGHHGGGGGHHHHHHGFGHHGGGGCHHHHGGGGGGGFGGGGCG4FFFFFFFBBBAA
@M02197:105:000000000-AN6RF:1:1101:19188:20719 1:N:0:1
GAAGCTTGAATCTCCTCCGCTTATTGATATGCTTAAGTTCAGCGGGTAGTCCTACCTGATTTGAGGTCAAATTGTCAGAAGCTGTCTCAAAAGAGACCCTTTAGAAGCTGAACCCCATTTATAAAGCTGCTCTTCACAAATGGCGTAGATAATTATCACACCAAAGCAAGGCAACAAAGGTCCCGCTAATGCATTTCAGGAGAGCCGACTTCTGAGAAGCCCGCATACTCCCACATCCAAGCCTGATCAACAGAAAAAGCTGAAAAGGTTGAGAATTTCATGACACTCAAACAGGCATGCTCCTCGGAATACCAAGGAGCGCAAGGTGCGTTCAAAGATTCGATGACTCAC
+
CCCCBFFFFFFFGGGGGGGGGGGHHHGHHHHHHHHHHHHHHHHGGGGGGHHHHHHHHHHHHHHHGHHHGHHHHHHHHHHGFHHHHHHHHHHHHGHHHGHHHHHHHHHGHHHHHHGGGHHHHHHHHHHHHHHHHHHHHHGHHGHHGGGGGHHHHHHHHHHHHHHHHHHHGHGHHHHHHHHHGHHGHGHGHHHHHHHHHHHHHGGGGHHHHGHHFGHHHGGGGGGHHHGGHGHHHGHFGGGHGHHFGGHGHHHGHHHHGHHGHHHHHHHFHHHHHHHHFGHHHHHHEGHHHHHHHHGHHHHGGGGGGHGHHHHHGHGEE?GGHHHHGGGGHGGGGGGGGGGFFFBFFFCCCCC
@M02197:105:000000000-AN6RF:1:1101:5512:20727 1:N:0:1
GAAGCTTGAATCTCCTCCGCTTATTGATATGCTTAAGTTCAGCGGGTAGTCCTACCTGATTTGAGGTCAAATTGTCAGAAGCTGTCTCAAAAGAGACCCTTTAGAAGCTGAACCCCATTTATAAAGCTGCTCTTCACAAATGGCGTAGATAATTATCACACCAAAGCAAGGCAACAAAGGTCCCGCTAATGCATTTCAGGAGAGCCGACTTCTGAGAAGCCCGCATACTCCCACATCCAAGCCTGATCAACAGAAAAAGCTGAAAAGGTTGAGAATTTCATGACACTCAAACAGGCATGCTCCTCGGAATACCAAGGAGCGCAAGGTGCGTTCAAAGATTCGATGATTCAC
+
BBBBBFFFFFFFGGGGGGGGGGGHHHHHHHHHGHHHHHHHHHHGGGGGGHHHHHHHHHHHHHHHGGHHHHHGHHHHGHHHGHHHHHHHHGHHHGHHHGHHHHHHHHHHHHGHHHGGGHHHHGHHHHHHHHHHHHHHHHHHHHHGGGGGGHHHHHHHHHHHHGHHHHHHHHHHHHHHHHHE<GGHGGHGGHHHHHHHHHHHGGGGHHHGGGHGHHHHHGGGGGHHGGGGFGHHGGHHGGGHHHHHFGHHHHHHHHHHFHHFGHHHHHHGHGGHHHHHGHHHGGHFHGHHGHHHHHFHHGHGGGGGHGHHHHHGFHHGGGGGHHHHGGGGHGFGGGGGGGFFFFFFFFBBA>A
@M02197:105:000000000-AN6RF:1:1101:10234:20679 1:N:0:1
GAAGCTTGAATCTCCTCCGCTTATTGATATGCTTAAGTTCAGCGGGTAGTCCTACCTGATTTGAGGTCAAATTGTCAGAAGCTGTCTCAAAAGAGACCCTTTAGAAGCTGAACCCCATTTATAAAGCTGCTCTTCACAAATGGCGTAGATAATTATCACACCAAAGCAAGGCAACAAAGGTCCCGCTAATGCATTTCAGGAGAGCCGACTTCTGAGAAGCCCGCATACTCCCACATCCAAGCCTGATCAACAGAAAAAGCTGAAAAGGTTGAGAATTTCATGACACTCAAACAGGCATGCTCCTCGGAATACCAAGGAGCGCAAGGTGCGTTCAAAGATTCGATGATTCAC
+
BBBCCFFFFFFFGGGGGGGGGGGHHHHHHHHHHHHHHHHHHHHGGGGGGHHHHHHHHHHHHHHHGHHHHHHHHHHHHHGHHHGHHHHHHHFHHGHHHGHHHHHHHHGHHHGHHHGGGHHHHHHHHHHHHHHHHHHHHHHHHGHHGGGGGHHHHHHHHHHHHGHHHHHHHHHHHHHHHHHHGHHHHHGHHHHHHHHHGHHGHGHGHGGGGGGGGHHGHGGGGGGGGGEGGGGGGGHGFCHGHHHHHHHHHHFFHHHHHHHHFHHHHHHHFHHHGHHHFHGHFFHFHGHGDGGHHHHGHHHGGC?GFHGHFHHHBHFEAGGEFBHHGGCGHGGGGGGGGGFFFFFFFFAABAA
@M02197:105:000000000-AN6RF:1:1101:23334:20681 1:N:0:1
GAAGCTTGAATCTCCTCCGCTTATTGATATGCTTAAGTTCAGCGGGTAGTCCTACCTGATTTGAGGTCAAATTGTCAGAAGCTGTCTCAAAAGAGACCCTTTAGAAGCTGAACCCCATTTATAAAGCTGCTCTTCACAAATGGCGTAGATAATTATCACACCAAAGCAAGGCAACAAAGGTCCCGCAAATGCATTTCAGGAGAGCCGACTTCTGAGAAGCCCGCATACTCCCACATCGACGTCTGAGCAACAGCAACAGCTGTAAAGGTCGCGAATTCCATGCCGCGCGAACAGCCACGCTCCGTTCAATCACATCGTGCGCATGGCGCTTTCCAAGATTCAATAATTCAC
+
A1AAA1111B@@3BFF1GEGE0EBFFFGBD3GAEG11FGDFHHF?EGG/BGHDEGFHFGEFHFHCFGHHHHHHHHHFBGFBGGFHHHEH2F1GFBCGE/F>GFHBFGGFGHHH/EGFHG8HF:HGG01GHHHH<HDDGDCFG:HBCC5/$BGHFGHF;F8HCH:FBBCGFC3FAGHHGHGF1FCCC$<A8CGBG99EB8F9.CFE:G.:.#0,F9CB<CFFG0A?CGGFB9G8GBC//?/110?111<1111111B11<1B1111?>/////B11>10B//>/////?21B/0//A//EB//A1111DD210A//000AA1AA0001B1111B33333133331@311>>1
@M02197:105:000000000-AN6RF:1:1101:4336:20547 1:N:0:1
GAAGCTTGAATCTCCTCCGCTTATTGATATGCTTAAGTTCAGCGGGTAGTCCTACCTGATTTGAGGTCAAATTGTCAGAAGCTGTCTCAAAAGAGACCCTTTAGAAGCTGAACCCCATTTATAAAGCTGCTCTTCACAAATGGCGTAGATAATTATCACACCAAAGCAAGGCAACAAAGGTCCCGCTAATGCATTTCAGGAGAGCCGACTTCTGAGAAGCCCGCATACTCCCACATCCAAGCCTGATCAACAGAAAAAGCTGAAAAGGTTGAGAATTTCATGACACTCAAACAGGCATGCTCCTCGGAATACCAAGGAGCGCAAGGTGCGTTCAAAGATTCGATGACTCAC
+
ABCCCFFFFFFFGGGGGGGGGGGHHHHHHHHGHHHHHHHHHHHGGGGGGHHHHHHHHHGHHHGHGHGHGHHHHHGHHHHHHHHHHFHHHHHHHGHHHGGHHHHHHHHHHHHHHHGGGHHHFHHHHHGHGHHHHHHGHHHHHHHHGGGGGHHHHHHHHHHHHGHHHHHHHHHHFFHHHHHHHHHHGGGGGHHHHHGHHHHHHGFDHHHGGGGGGGHGHFGGGGBGGGGGGGHHHHHG?GFGFFGFFHFHGGHFHHBHHHGHHGHHEGHHFHGHHHHFHHGFFHHHGGGHHHHHHHEHGHHE?EGEHGHHHHHHFFHGGCGGGHHHGGGGHGGBBFGGGFGFFFFFFFA3AAA
@M02197:105:000000000-AN6RF:1:1101:4233:20886 1:N:0:1
GAAGCTTGAATCTCCTCCGCTTATTGATATGCTTAAGTTCAGCGGGTAGTCCTACCTGATTTGAGGTCAAATTGTCAGAAGCTGTCTCAAAAGAGACCCTTTAGAAGCTGAACCCCATTTATAAAGCTGCTCTTCACAAATGGCGAAGATAATTATCACACCAAAGCAAGGCAACAAAGGTCCCGCTAATGCATTTCAGGAGAGCCGACTTCTGAGAAGCCCGCATACTCCCACATCCAAGCCTGACCAACAAAAAAAGCTGAAAGGGTGGAAAATTTCATGACGCTCAAACAGGCAGCTCCCTCGGAATACCAAGGACCGAAAGTTGCTTTCAAAGATTCAATACTCAC
+
BBAAB4FBFFFDGFGGGGGGGGGGHHCHGFHHHHHHGHGGHHFGGGGGGHFHHHGHHGHHHHEFGFHHHHHHHHHHHFGHHHHHHHGFGFHGBFHFGGHGFGHGHHHHHFFHHFG9GHHHF:HHH4?':B;BF:H:8GGHHDHHGGG9GHGHHHHGBDBGG9HGHHHH:FEHHHHHE;HB;@FCCCDC?9.9HFH:HHH-:53D9G6CC/E9F7GFGG;GF899GG*G8FFEBFF9E<FF0FB>1>/0FB/>/HGF@11@21FGB/B1DB221GB@@210////1/10HFA11F110//////00D2F211B1D1A000A33F0B11111B33FB33AB33333FAAA>1
@M02197:105:000000000-AN6RF:1:1101:10465:20811 1:N:0:1
GAAGCTTGAATCTCCTCCGCTTATTGATATGCTTAAGTTCAGCGGGTATCCCTACCTGATCCGAGGTCAACCTGTAAAAATTGGGGGTTCTGGCGAGCCACCGGAGAAACTCTATAGCGGGAGTATGTACTACGCTTAGAGCCCACCGGCGCCGCCACTAATTTTGAGGGCCGCGAGACCGCGTGCCCCAATACCACGCTAGGCGTGAGTGGTTAAATGACGCTCGAACAGGCATGCCCTGCGGAATACCACAGGGCGCAATGTGCGTTCAAAGATTCGATGATTCAC
+
ABBBAFFFFFFFGGGGGGGGGGGHFGHGHHHHHHHHHDGGHFHG?CAEHHHF6;HH<<F<G<::EE9FG<HFH.FHGHHFA:4AFF9FGFEDGF//>>E32G;?E/BFFC%;39B'3FA>CDC-<01?%A1:@9#/</<<?@FF<EG.@F-?CFF;=HGGGFDFHFFGGGGGGHFFCCCGCGFEE@HFFHFDFEE/EGBGH9AEF$BHE;FD8EHHGCG9EEG;?;HHHF6FH:GGGEGECGHHHF20FGGF?CGGEGGFBAEEECFAF33FA1GBFFFBFBFAAAAA
@M02197:105:000000000-AN6RF:1:1101:7502:20811 1:N:0:1
GAAGCTTGAATCTCCTCCGCTTATTGATATGCTTAAGTTCAGCGGGTAGTCCTACCTGATTTGAGGTCAAATTGTCAGAAGCTGTCTCAAAAGAGACCCTTTAGAAGCTGAACCCCATTTATAAAGCTGCTCTTCACAGATGGCGTAGATAATTATCACACCAAAGCAAGGCAACAAAGGTCCCGCTAATGCATTTCAGGAGAGCCGACTTCTGAGAAGCCCGCATACTCCCACTTCCAAGCCTGATCAACAGAAAAAGCTGAAAAGGTTGAGAATTTCATGACACTCAAACAGGCATGCTCCTCGGAATACCAAGGAGCGCAAGGTGCGTTCAAAGATTCGATGATTCAC
+
AAABBFFFFFFFGGGGGGGGGGGHHHFHHHHHHHHHHHHHHGHGGGGGGHHHHHHHHHGHHHHHGHHHHGHHHHHHGHHHHHHGHHHHHHFHHGHHHGHHHHHHHGHHHHHHHHGGGHHHHHHHGHHHHHHHHHHHHHHHHHHHGGGGGHHHHHHHHHHHHHHHHHHHHHGHHHHHHHHGHGHGGGGGHHHHHHHHHHHHGGHGHHHGHGHGHHHHHGGGGGHGHHGGHHHHHHHHGGHHEHHHHHHHHHGHHHHHHHHHHHGHHFHHHHHHHHHGB5HHHHGFGEGHHHGGHHHHHHHGGGGGHHHHHGHHHGHGFGGGHHHCGGGGHGGGGGGGGGGFFFFFFFCCBBC
@M02197:105:000000000-AN6RF:1:1101:28045:20936 1:N:0:1
GAAGCTTGAATCTCCTCCGCTTATTGATATGCTTAAGTTCAGCGGGTAGTCCTACCTGATTTGAGGTCAAATTGTCAGAAGCTGTCTCAAAAGAGACCCTTTAGAAGCTGAACCCCATTTATAAAGCTGCTCTTCACAAATGGCGTAGATAATTATCACACCAAAGCAAGGCAACAAAGGTCCCGCTAATGCATTTCAGGAGAGCCGACTTCTGAGAAGCCCGCATACTCCCACATCCAAGCCTGATCAACAGAAAAAGCTGGAAAGGTTGAGAATTTCATGACACTCAAACAGGCATGCTCCTCGGAATACCAAGGAGCGCAAGGTGCGTTCAAAGATTCGATGATTCAC
+
BCCCBFFFFFFFGGGGGGGGGGGHHHHGHHHGHHHHHHHHHGHGGGGGGHHHGHHHHHHHHHHHGGGHHHHHHGHHHHHHEHFHHHHHHHFHHGHHHGHGHHHEHHGHHHHHGHGGGHGHHHHHGHGGHHHHHEHHHHGHHHHHG?DDGHHHHHHHHHHHGGHHGHHHGFHHHHHHHHGGGGFGHGGGGHHHHHHHHHHHHGGGHHGGGGGHHHHHHGGGGGFFCGGGEGGGGGHGCGFHFHBHHGHGHHHHHEHHHFHEGHGHHHFBGGHHGFHHHEHG2FGFDEFFHFFGEBFHHHGGE?GGG2EHHGFCHHGCGGGGHHHHGGGGHGGGFGGFAF1C1FFFFFAAAAA
@M02197:105:000000000-AN6RF:1:1101:11718:20981 1:N:0:1
GAAGCTTGAATCTCCTCCGCTTATTGATATGCTTAAGTTCAGCGGGTAGTCCTACCTGATTTGAGGTCAAATTGTCAGAAGCTGTCTCAAAAGAGACCCTTTAGAAGCTGAACCCCATTTATAAAGCTGCTCTTCACAAATGGCGTAGATAATTATCACACCAAAGCAAGGCAACAAAGGTCCCGCTAATGCATTTCAGGAGAGCCGACTTCTGAGAAGCCCGCATACTCCCACATCCAAGCCTGATCAACAGAAAAAGCTGAAAAGGTTGAGAATTTCATGACACTCAAACAGGCATGCTCCTCGGAATACCAAGGAGCGCAAGGTGCGTTCAAAGATTCGATGATTCAC
+
CCCCCFFFFFFFGFGGGGGGGGGHHHHHHHHHHHHHHHHHHGHGGGGGGHHHHHHHHHHHHHHHGHHHHFHGHGHHHHHHHHHHHHHHHHHHGGHGHGHHHHHHHHHHHHHHHHGGGHHHHHHGHHHHHHHHGHHHGHHGHHHHGGGGGGHHHHHHHHFHHGHHHHHHHHGHHHHHHHHHGHHGHGHHGHHHHHHHHHHHHGHGHHGHGHHHHGHHHGGGGGHHHHGGGGGGGHGEGGHHHHHGHHHHHHHHHHHHGHHHHHHHHHHHHHHHHHGDHFHHHHHGEGGHFHHFHHGHHHHGCGGGHHHHHFHHHGGGGGGGHHGHGGGGHGGGGGGGGGGFFFFFFFCBAAB
@M02197:105:000000000-AN6RF:1:1101:7384:20956 1:N:0:1
GAAGCTTGAATCTCCTCCGCTTATTGATATGCTTAAGTTCAGCGGGTAGTCCTACCTGATTTGAGGTCAAATTGTCAGAAGCTGTCTCAAAAGAGACCCTTTAGAAGCTGAACCCCATTTATAAAGCTGCTCTTCACAAATGGCGTAGATAATTATCACACCAAAGCAAGGCAACAAAGGTCCCGCTAATGCATTTCAGGAGAGCCGACTTCTGAGAAGCCCGCATACTCCCACATCCAAGCCTGATCAACAGAAAAAGCTGAAAAGGTTGAGAATTTCATGACACTCAAACAGGCATGCTCCTCGGAATACCAAGGAGCGCAAGGTGCGTTCAAAGATTCGATGATTCAC
+
CCCCCFFFFFFFGGGGGGGGGGGHHHHHHHHHHHHCHHHHHHHGGGGGGHHHHHHHHHHHHHHHGHHHHHHHHHHHHHGHHHHHHHHHHHHGHGHHHGHHHHHHHGHHHHHHGHGGGHHHHHHGHHHHHHHHHHHHHHHHHHHHGGGGGHHHHHHHHHHHHGHHHHHHHHGHHHHHHHHHGGHHGHHHHHHHHHHHHHHHHGHGGHHHGHGGGGHHHGGGGGHGGHGGHGHGGHHGGGHHEGHFHFFHHHHHHHGHHHHHHHHHHHHHGHHHHHHHGHHHHHHHGGHHHHHHHHHHHHHFGGGGHGHHGDFGGHHGGGGGHHGBCGGGHFGGFCGBGCGFFFFFFFBBAAA
@M02197:105:000000000-AN6RF:1:1101:5959:21045 1:N:0:1
GAAGCTTGAATCTCCTCCGCTTATTGATATGCTTAAGTTCAGCGGGTAGTCCTACCTGATTTGAGGTCAAATTGTCAGAAGCTGTCTCAAAAGAGACCCTTTAGAAGCTGAACCCCATTTATAAAGCTGCTCTTCACAAATGGCGTAGATAATTATCACACCAAAGCAAGGCAACAAAGGTCCCGCTAATGCATTTCAGGAGAGCCGACTTCTGAGAAGCCCGCATACTCCCACATCCAAGCCTGATCAACAGAAAAAGCTGAAAAGGTTGAGAATTTTATGACACTCAAACAGGCATGCTCCTCGGAATACCAAGGAGCGCAAGGTGCGTTCAAAGATTCGATGATTCAC
+
BBBBBFFCFFFFGBFGGCE?EGGHFHHHHHHCHHHHHHHHHHHGGGEEGGHHHHHHGGHHHHHEGHGFFHHHHHHHHHHHHHHGHHHGHGGHGGGHHGGHHHFFHHGFHHFHEGFGGHHHHGHHHHEHGFHHHHHHGHHHGHHHGGGCFHGHHHGFHHHHHDHHHFHHHGEGHHHHHHHFCGFHGDFGGFGHHGHHHHHG?EHGHHGGGGGGGGHFFFGGGGBDGGGGGGGGGHHHFGHHGHHEHHHHHGHHGHGHGHFGGGBHEHHHFHHGBFHFHGHEHGGFDCDHHHGHHGFHHHHGGGGGHHGBFFFFHHFEEE?EF5GGEGCGHFGCGGGFEBFFF5FFFD>>33A
@M02197:105:000000000-AN6RF:1:1101:15455:21160 1:N:0:1
GAAGCTTGAATCTCCTCCGCTTATTGATATGCTTAAGCTCAGCGGGTAGTCCTACCTGATTTGAGGTCAAATTGTCAGAAGCTGTCTCAAAAGAGACCCTTTAGAAGCTGAACCCCATTTATAAAGCTGCTCTTCACAAATGGCGTAGATAATTATCACACCAAAGCAAGGCAACAAAGGTCCCGCTAATGCATTTCAGGAGAGCCGACTTCTGAGAAGCCCGCATACTCCCACATCCAAGCCTGATCAACAGAAAAAGCTGAAAAGGTTGAGAATTTCATGACACTCAAACAGGCATGCTCCTCGGAATACCAAGGAGCGCAAGGTGCGTTCAAAGATTCGATGATTCAC
+
CBCCCFFFFFFFGGGGGGGGGGGHHHHHHHHHHHHHHHHHHHHGGGGGGHHHHHHHHGHHHHHHGHHHHHHHHHHHHHHHHHHHHHHHHHGHHGHHHGHHHHHHHHHHHHGHHHGGGHHHGHHHHHHHHHHHHHHHHHHHHHHHGGGGGHHHHHHHHHHHHHHHGHHHHHGHHHHHHHGHHHHGHHHHHHHHHHHHHHHHHGHGHHHHHGGHGHHHHGGGGFCHGHGGGGHEGGGHGGHHHHHHHHHHHHHGHHHHHHHHHHHHHHHGHGHGHHG5FEHHHHHHGGHHHHHHHHHHHHHFGGGGHHGHHHHHHHHGGFGGHHHHGGGGGGGGGGGGGGGFFFFFFFAAAAB
@M02197:105:000000000-AN6RF:1:1101:8532:21151 1:N:0:1
GAAGCTTGAATCTCCTCCGCTTATTGATATGCTTAAGTTCAGCGGGTATTCCTACCTGATCCGAGGTCAACCTTTCAGAAGTGGGGGGTTTAACGGCGTGGCCACGCTGTTTTCCAGTGCGAGGTGTGCTACTACGCAGAGGAAGCTACAGCGAGACCGCCACTATATTTGGGAGCCGGCGCGCCCCGGGGGGCACGCCGATCTCCAACACCAAGCCCGGGGGCTTGAGGGTTGAAATGACGCTCGAACAGGCATGCCCGCCAGAATACTGGCGGGCGCAATGTGCGTTCAAAGATTCGATGATTCAC
+
CCCCCFFFFFFFGGGGGGGGGGGHHGHHHHHGHHHHHHHHHHHGGGGGHHHHHHHHHHHHHHGGGGGHHHHHHH::HHH<H+HHHGG9CC:H;<GG;G;-7FH8G:GF5FFG;FF5FFG/A:GG//:@8F:FF:FF9?D7FFFFFFF:FFFFFFD5FFFFFCFFFFFBFFFFDAEFFGAFFFFGFFFGGGGGFGGDDFEGFFGFGFDFFFGFEFGGEFGGHFFFHFHGGHGEHGFEFEGGGGFHEGFHHHHHFFECEGGHGFGGHHHHGFGGGGGGGHFHHGFFGGGGGCGGGGGGFFFFFFFBBBBB
@M02197:105:000000000-AN6RF:1:1101:15885:21188 1:N:0:1
GAAGCTTGAATCTCCTCCGCTTATTGATATGCTTAAGTTCAGCGGGTATCCCTACCTGATCCGAGGTCAACCTTGAAAAAAATGGAGGTCAACGGCAGGGCAATCACACACACCAAGCGAAAAGATAAACTTACTACACCTGGGGATATGAGATCATCCGCCTTTGAATTTCAGAAGGGAGAATGCAAGCATACTCATCTTCCACGACCAAGCAAATTTGCTTGAGAGGTATTTAATGACGCTCGAACAGGCATGCCTCCCGGAATACCAGGAGGCGCAATGTGCGTTCAAAGATTCGATGATTCAC
+
CCCCCFFFFFFFGGGGGGGGGGGHHHHHGHGHHHHHHHHHHHHGGGGGHGHHHHHHHHHHHHHGGGGHHHHHHHHHHHHGGGHHHHHGGHHHHGGGGGGGGGGHGHHHHGGGGGHHHGHHHHHHHHHHHHHHHHHHHHGGHHHHHHHHHHHHHHHHHHGGGHGGHHHHHHHHHHHHHHGHHHHGHHGHHHHHGHHHHGHHGGGGGHHGHHHHHHHGGHHHGFHHHHHHHHGHHHHHGGGGGHHGHHHHHHHGHGGGGGGGHHHHHHHHHHHGGGGGHHHHFFEGHGGGGGGGGGGFFFFFFFBABBB
@M02197:105:000000000-AN6RF:1:1101:13429:21269 1:N:0:1
GAAGCTTGAATCTCCTCCGCTTATTATATGCTTAAGTTCAGCGGGTAGTCCTACCTGATTTGAGGTCAAATTGTCAGAAGCTGTCTCAAAAGAGACCCTTTAGAAGCTGAACCCCATTTATAAAGCTGCTCTTCACAAATGGCGTAGATAATTATCACACCAAAGCAAGGCAACAAAGGTCCCGCTAATGCATTTCAGGAGAGCCGACTTCTGAGAAGCCCGCATACTCCCACATCCAAGCCTGATCAACAGAAAAAGCTGAAAAGGTTGAGAATTTCATGACACTCAAACAGGCATGCTCCTCGGAATACCAAGGAGCGCAAGGTGCGTTCAAAGATTCGATGACTCAC
+
CCCCCFFFFFFFGCGGGGGGGGGHHHHHHHHHHHHHHHHHGHGGGEEFHHHHHHHHHHHHHFHGHHHHHHHHHHHHHHHHHHHHHHHHHHHHGHHHGHHGHHHHHHHHHGHHHGGGHHHHHHHHHHHHHHHHHHHHHHHHHGHGGGGGHHHHHHHHHHHHHHHHHHHHHGHHHHHHHHHHHHHHGGGHHHHHHHHHHHHHGHGHHGHHGGGHHHHGGGGGGGHHHGGHGHGGGGGGGGHHHHGHGHHHHHHHHHHHFHHHHHHHHHHHHGHGHHHEGGGHHHHHGHHHHFHHHGHHHGGGGGGHGHGHHHHHHHGGGGGHGHHGGEECGGGGGGGGGGFFFFFFFBAAAA
@M02197:105:000000000-AN6RF:1:1101:6122:21363 1:N:0:1
GAAGCTTGAATCTCCTCCGCTTATTGATATGCTTAAGTTCAGCGGGTAGTCCTACCTGATTTGAGGTCAAATTGTCAGAAGCTGTCTCAAAAGAGACCCTTTAGAAGCTGAACCCCATTTATAAAGCTGCTCTTCACAAATGGCGTAGATAATTATCACACCAAAGCAAGGCAACAAAGGTCCCGCTAATGCATTTCAGGAGAGCCGACTTCTGAGAAGCCCGCATACTCCCACATCCAAGCCTGATCAACAGAAAAAGCTGAAAAGGTTGAGAATTTCATGACACTCAAACAGGCATGCTCCTCGGAATACCAAGGAGCGCAAGGTGCGTTCAAAGATTCGATGACTCAC
+
BBCCCFFFFFFFGFGGGGGGGGGHGHHHHHGHCGHHHHHHHHHGGGEEFHHHHHHHHHHHHHHHGHHHHGHHHHHHHHHGEHHHGGHHHHHHFEFHHGHEHHHHHHHHHHHHHHGGGHHHHHHFHHHHHHHHGHHGHHHHHHHGGFGGGHHHHHHHHHFHHGHHHGHGFHFHHGHHHHHGFHHHGGGHGHHGHHHHHHHHHGGGGHHHGDGBGFGGEGGGGGHGFDAFFGFFFHGBE?GHGHHFGHHHHHHFEHHEHHGHHGHFHHHHHHHHHDG5GGGBHHHGEGHHGEBG5GCGHHHE?GGGGHHGGHGFHHBDFGCGFFHFGGCGCFGF5BGF2FGBFFFB5FABA>A
@M02197:105:000000000-AN6RF:1:1101:26722:21244 1:N:0:1
GAAGCTTGAATCTCCTCCGCTTATTGATATGCTTAAGTTCAGCGGGTAGTCCTACCTGATTTGAGGTCGAATTGTCAGAAGCTGTCTCAAAAGAGACCCTTTAGAAGCTGAACCCCATTTATAAAGCTGCTCTTCACAAATGGCGTAGATAATTATCACACCAAAGCAAGGCAACAAAGGTCCCGCTAATGCATTTCAGGAGAGCCGACTTCTGAGAAGCCCGCATACTCCCACATCCAAGCCTGATCAACTGAAAAAGCTGAAAAGGTTGAGAATTTCATGACACTCAAACAGGCATGCTCCTCGGAATACCAAGGAGCGCAAGGTGCGTTCAAAGATTCGATGACTCAC
+
BBBBBFFFFFFFGGGGGGGGGGGHHHHHHHHHHHHHHHHHHHHGGGGGGHHHHHHHHHHGHHHHGHHHGGGHHHHHHHHHHHHHHHHGHHHHHGHHHGHHHHHGHHHHHHHHHHGGGHHHHHHHHHGHHHHHHHHHHHHFHGFHGGGGGHHFHFHGHHHHHHHHHHHHHHGHHHHHHHHGHHGHGGHHHHHGHHHHHHHHHGGGGHHGGGHGHHHHHGGGGGGGHGGGHGHHHHHFGGHHHFGHGHHHHHHHHHHGHHHHHHHHHHHHGHHHHHHHHHFGHGHFGGHHHHHHHHHHHHHGGGGFHHHHFE3FGHHGGGGGHHHHGGGGGGFGGGGGFGGFFBFFFFA?BAA
@M02197:105:000000000-AN6RF:1:1101:23260:21275 1:N:0:1
GAAGCTTGAATCTCCTCCGCTTATTGATATGCTTAAGTTCAGCGGGTAGTCCTACTTGATTTGAGGTCAAACATTAAAGATTTGTCCAAAGGACGGTTATAAGCAGGTTCCCATAAGTTTTGCTTCACAGTCAAGCGGCGTAGATAGATTATCACACCAAGTGACCGTCCACAAAGGTCCCGCTAATGCATTTCAGGAGAGCCGACTTCTGAGAAGCCCGCATACTCCCACATCCAAGCCTGATCAACAGAAAAAGCTGAAAAGGTTGAGAATTTCATGACACTCAAACAGGCATGCTCCTCGGAATACCAAGGAGCGCAAGGTGCGTTCAAAGATTCGATGATTCAC
+
BABCCFFBFFFFGGGGGGGGGGGHHHHHHHHHHHHHHHHHHHHGGGGGGHHHHHHHHHHHHHGHGHHHHHHHFHHHHHHHHHHHHHHHHHHHHHGGGGGHHHHHHHHHHHGHHHHHHHHHHHHHHHHHHGHHHHHHGGGGGGGGHGGHHHHHHGHHHGHHHHHHHHHHGGHHHHHHGGGHHHHHHGHHHHHHHHHHHGGGGGGHHGGHHHGHHHGGGGGGGFGFGHFGFFGHGGGHGHGGHHFFGHHHHHHHHHGHGHHHHHHHHHHHHHHHHHGHGHHFDGGHHHHDHGHHHHHHGGCGGHHHHHE3HGHHGGGGGHCHHGGGGGGGGGGGFFGCFFFFFFFABBAA
@M02197:105:000000000-AN6RF:1:1101:8566:21307 1:N:0:1
GAAGCTTGAATCTCCTCCGCTTATAGATATGCTTAAGTTCAGCGGGTAGTCCTACCTGATTTGAGGTCAAATTGTCAGAAGCTGTCTCAAAAGAGACCCTTTAGAAGCTGAACCCCATTTATAGCTGCTCTTCACAAATGGCGTAGATAATTATCACACCAAAGCAAGGCAACAAAGGTCCCGCTAATGCATTTCAGGAGAGCCGACTTCTGAGAAGCCCGCATACTCCCACATCCAAGCCTGATCAACAGAAAAAGCTGAAAAGGTTGAGAATTTCATGACACTCAAACAGGCATGCTCCTCGGAATACCAAGGAGCGCAAGGTGCGTTCAAAGATTCGATGATTCAC
+
BBCCBFFFFFFFGGGGGGGGGGGHHHHHHHHHHHHHHHHHHHHGGGFGGHHHHGHHHHHHHHHHGHHHHHGHHHHHHHHHHHHHHHHHHHHHHGHHHGHHHHHHHHHHHHHHHHGGGHHHHHHHHHHHHHHHHHHHHHHHHHGGGGGHHHHHHHHHHHHHHHHHHHHHGHHHHGHHHHHHHHHHHHGHHHHHHHHHHHFGHGHHHHGGGHHHHHHGFGGGHHGGGGHGGHGHHHGGHHGHHHHHHHHHHHHHFHHHHHFGHGFHHGFHGHHHHFHHHFHHGHFGHHHHHHHFCFGAHEECG?GHHCHGGGBGFGGGGFGFHHEEEECGGGGGGGGGGFFFFFDFBAAAA
@M02197:105:000000000-AN6RF:1:1101:6566:21409 1:N:0:1
GAAGCTTGAATCTCCTCCGCTTATTGATATGCTTAAGTTCAGCGGGTAGTCCTACCTGATTTGAGGTCAAATTGTCAGAAGCTGTCTCAAAAGAGACCCTTTAGAAGCTGAACCCCATTTATAAAGCTGCTCTTCACAAATGGCGTAGATAATTATCACACCAAAGCAAGGCAACAAAGGTCCCGCTAATGCATTTCAGGAGAGCCGACTTCTGAGAAGCCCGCATACTCCCACATCCAAGCCTGATCAACAGAAAAAGCTGAAAAGGTTGAGAATTTCATGACACTCAAACAGGCATGCTCCTCGGAATACCAAGGAGCGCAAGGTGCGTTCAAAGATTCGATGATTCAC
+
AABBBFFFFFFFGGGGGGGGGGGHHHGHHHHHHHHHHHHHHHHGGGFFGHHHHBHHHFHHHHHHGHGHHHHHHHHGHHGHFHGHFHHHHHHHHGHHHGHHHHHGFHHHHHHHHHGGGHHHHHHHHGHFHFHHHHHHHHGHGHHGGGGGGHHFHHHHHHHHHHHHHHHHHHHHHHHHHHHHCGGHHHHHGHFFHHHHHHFHHGHGHHGGGGHHHGHHHGGGGGHHHHGGHGGHGHGFGGFGFGDBDFFGHHHHGHHHFHHHHHGHFHGHGHHHHGGFBGGBFHHHHGHGHHFGHF3DFFGGEFE?GHHHFHHHFGG2FGGGGGHHEE22HGBGGBCGCGFFFBFFBFBBBAB
@M02197:105:000000000-AN6RF:1:1101:8524:21376 1:N:0:1
GAAGCTTGAATCTCCTCCGCTTATTGATATGCTTAAGTTCAGCGGGTAGTCCTACCTGATTTGAGGTCAAATTGTCAGAAGCTGTCTCAAAAGAGACCCTTTAGAAGCTGAACCCCATTTATAAAGCTGCTCTTCACAAATGGCGTAGATAATTATCACACCAAAGCAAGGCAACAAAGGTCCCGCTAATGCATTTCAGGAGAGCCGACTTCTGAGAAGCCCGCATACTCCCACATCCAAGCCTGATCAACAGAAAAAGCTAAAAAGGTTGAGAATTTCATGACACTCAAACAGGCATGCTCCTCGGAATACCAAGGAGCGCAAGGTGCGTTCAAAGATTCGATGATTCAC
+
ABBABFFFFFFFGGGGGGGGGGGHHHHHHHHHHHHHHHHHHHHGGGGGGHHHHHHHHHHHHHHHGHHHHHHHHHHHHHHHHHHGHHHHHHHHHGHHHGHHHHHGHHHHHHHHHHGGGHHHHHHHHHGHHHHHHHHGHHHHHHHHGFGGGHHHHHHHHHHHHHHHHHHHHHHHHHHHHHHHHHHHGHHHHHHHHHHHHHHHHGHGHHHGGGGGGHHHHGGGGGHGHGGGFGHGGGHHGCHHHHHHGHHGHHHHGHHHHHHHHHHHHHHHHGHHHGBFG5HHGHHHGGHGHHHHGHFHHHHGGGGGHGHHGHHHHHHGGGGGHHHHGEGGHGGGGGGGGGGFFFFBFBBAAA?
@M02197:105:000000000-AN6RF:1:1101:22652:21483 1:N:0:1
GAAGCTTGAATCTCCTCCGCTTATTGATATGCTTAAGTTCAGCGGGTAGTCCTACCTGATTTGAGGTCAAATTGTCAGAAGCTGTCTCAAAAGAGACCCTTTAGAAGCTGAACCCCATTTATAAAGCTGCTCTTCACAAATGGCGTAGATAATTATCACACCAAAGCAAGGCAACAAAGGTCCCGCTAATGCATTTCAGGAGAGCCGACTTCTGAGAAGCCCGCATACTCCCACATCCAAGCCTGATCAACAGAAAAAGCTGAAAAGGTTGAGAATTTCATGACACTCAAACAGACATGCTCCTCGGAATACCAAGGAGCGCAAGGTGCGTTCAAAGATTCGATGATTCAC
+
CCBCCFFFFFFFGGGGGGGGGGGHHHHHHHGHHHHHHHHHHHHGGGGGGHHHHHHGHHHHHHHHGHGHHGHHHHHHHHHHHHHHHHHHHHHHHGHHHGGHHHHHHHGHHHHHHHGGGHHHHHHHHHHHHHHHHHHHHHHHHHHHGGGGGHHHHHHHHHHHHHHHHHHHHHGHHHHHHHHHHHHHGGGHHHHHHHHHHHHHHGHGHGHGGGGGHHHHHGGGGGGHHHGGHGGGHHHHGGHHGGHHHHHHHHHHHHHHHHHHHHHHHHHHHHHHHHHGHGHHHHHFDGHHHGEHHHHHHFHGGGFGHEBHG5DHGHHGGGGGGHHHGGGGHGGFGGGGECGFFFFFFFAABAA
@M02197:105:000000000-AN6RF:1:1101:18730:21588 1:N:0:1
GAAGCTTGAATCTCCTCCGCTTATTGATATGCTTAAGTTCAGCGGGTAGTCCTACCTGATTTGAGGTCAAATTGTCAGAAGCTGTCTCAAAAGAGACCCTTTAGAAGCTGAACCCCATTTATAAAGCTGCTCTTCACAAATGGCGTAGATAATTATCACACCAAAGCAAGGCAACAAAGGTCCCGCTAATGCATTTCAGGAGAGCCGACTTCTGAGAAGCCCGCATACTCCCACATCCAAGCCTGATCAACAGAAAAAGCTGAAAAGGTTGAGAATTTCATGACACTCAAACAGGCATGCTCCTCGGAATACCAAGGAGCGCAAGGTGCGTTCAAAGATTCGATGACTCAC
+
ABA3AFFFFFFFGGGGGGGGGGGHFFHHHHHHHHHHHHHHGHHGGGAFFHHHHHHHHHHHHGHGGGCEGFHHHFHHHHHHHHHHHHHHHHHHHGHHGFFHHHHHHHFEHHHHHHGEGHGHHHHHHHHHHGHGHHHHHHHHHHHFGGGGGHHHHHHHHHHHEHHGHHHHHHGHHHGHHHHHHGHFHHGHGHHHHHHHHHHHHGHGHHGG6GGGGGHHGGGGGGGHHGGGGGHGHHHHGCHHHHDFHGHHHHHHGHHHHHBHFEFFHFEHHGHHHHHFBFHHFHHEHGHHHHHHHGHHHHHGGGEGHHGGGHHHGHHGGGGGHGHGGGGGGGGGGGGGFGGFFFFFFFBBAAA
@M02197:105:000000000-AN6RF:1:1101:7279:21440 1:N:0:1
GAAGCTTGAATCTCCTCGCTTATTGATATGCTTAAGTTCAGCGGGTAGTCCTACCTGATTTGAGGTCAAATTGTCAGAAGCTGTCTCAAAAGAGACCCTTTAGAAGCTGAACCCCGTTTATAAAGCTGCTCTTCACAAATGGCGTAGATAATTATCACACCAAAGCAAGGCAACAAAGGTCCCGCTAATGCATTTCAGGAGAGCCGACTTCTGAGAAGCCCGCATACTCCCACATCCAAGCCTGATCAACAGAAAAAGCTGAAAAGGTTGAGAATTTCATGACACTCAAACAGGCATGCTCCTCGGAATACCAAGGAGCGCAAGGTGCGTTCAAAGATTCGATGATTCAC
+
CBCCBFFFFFFFGGGGGGGGGGHHGHHHGHHHHHHHHHHHHHGGGEGGHHHHHHHHHHHHHHEGHFGHHHHGHHHHHHHHHHHHHHHHHHHHGHHHGHHHHHHHHHHHHHHHHGGGGHHHHHHGHHHGHHHHHHHHHHGHHHHGGGGGHHHHHHHHHHHHHHHHHHHHFGHHHHHHHHGGGHHGHHGHHGHHHGHHHHHGGHGGHHHGGGGHGHHHGGGGGHHHGGGHGGHHHHHGGHHHFEGHHHHHFHHHHHHEHHHHHFHHHHHHHHHHHFHFHHGHHHGFGHGHHHHHHFHFHHGGGGGHHHHHHGHHHHEGGE?HHHHGGGGHGGGGGGFGGGBFFFFFFBAA>A
@M02197:105:000000000-AN6RF:1:1101:19237:21679 1:N:0:1
GAAGCTTGAATCTCCTCCGCTTATTGATATGCTTAAGTTCAGCGGGTAGTCCTACCTGATTTGAGGTCAAATTGTCAGAAGCTGTCTCAAAAGAGACCCTTTAGAAGCTGAACCCCATTTATAAAGCTGCTCTTCACAAATGGCGTAGATAATTATCACACCAAAGCAAGGCAACAAAGGTCCCGCTAATGCATTTCAGGAGAGCCGACTTCTGAGAAGCCCGCATACTCCCACATCCAAGCCTGATCAACAGAAAAAGCTGAAAAGGTTGAGAATTTCATGACACTCAAACAGGCATGCTCCTCGGAATACCAAGGAGCGCAAGGTGCGTTCAAAGATTCGATGACTCAC
+
BBBBBFFFFFFFGGGGGGFGGGGHHHHHHHHGHHHHHHHHHHHGGGEGGHHHHGHHHGGHGHHGGHHHHHHHHHHHGHHHHHHGHHHHHHHGGGHHHGHHHHHGHHFFHFHHGHGGGHHHH:GHHHHHHGHHHHFHHHGHHHHHGFGGGHGGHHHHHHHHHGHHHHHHHHGHHHHHHHHGFGGGGGGFFHHHHHHHHHHGHGHGHHHHGGGHHHHGGFGGGGGHHHGGHGGHGGHGFGGHHHHHBHFHHHFFBHHGHHHHHFHHHHHFFHHHHGGBHGGD5FGBBFHHFHHHHHHHGHHGGGGGFHHHFGFFGHHGGGGGHHFHGGGGFFGGGGGFGGGFFFFFFFABBBB
@M02197:105:000000000-AN6RF:1:1101:20662:21739 1:N:0:1
GAAGCTTGAATCTCCTCCGCTTATTGATATGCTCCTCCGCTTATTGATATGCTCCTCCGCTTATTGATATGTTCCTCCGCTTATTGATATGCTTAAGTTCAGCGGGTATCCCTACCTGATCCGAGGTCAACCTTGAAAAATAGGGGGTTTGATGGCAGGACAATTGCACACACTCCGAGCGACAAGATAAACTTACTACGCCACGGAATATGCTATGATCCGCCTTTCAATTTCAGAAGGGAGAATGCTGGCATACTCTTCTTCCACAACCAAGCAAATATGCTTGAGAGGTATTTTATGACGCTCGAACAGGCATGCCTCCCGGAATGCCAGGAGGCGCAATGTGCGTTCAAAGATTCGATGACTCAC
+
BCCBCFFFFFFFGGGGGGGGGGFHHGHFGHCHHHHHCHGGGGGHHGBHHGHHHHCGHHGGGGFHHEFGFFGHGFHHHGFGGGGHHFHHHHHGHHHHFGGFHEFGEG>EHHHGHHHHHFGGFHHGGFEFFFFFHHHFGFFFGFFHHGGCGGAFGHGHHGCFFGHHGHGHHHHDDHHHHGHDHHHGHHGFHHGGHGGGGGFGGGHHHHHHHHHHHHFFCCCFFFFFHHFHHFGFFFHHHFGHHFHFHFGHHHHGHG4FCFHHHHGFAEFFF?HHGHHHHG@3FHHEHHHGDFFHHGHHHHE?EFEFHGHHHHHHGFHEDGGCEEHGD3HFHFGHHEGGGGHHHFGFGGHFGGGGGFGCGFCFDFFFBBBBB
@M02197:105:000000000-AN6RF:1:1101:15220:21856 1:N:0:1
GAAGCTTGAATCTCCTCCGCTTATTGATATGCTTAAGTTCAGCGGGTAGTCCTACCTGATTTGAGGTCAAATTGTCAGAAGCTGTCTCAAAAGAGACCCTTTAGAAGCTGAACCCCATTTATAAAGCTGCTCTTCACAAATGGCGTAGATAATTATCACACCAAAGCAAGGCAACAAAGGTCCCGCTAATGCATTTCAGGAGAGCCGACTTCTGAGAAGCCCGCATACTCCCACATCCAAGCCTGATCAACAGAAAAAGCTGAAAAGGTTGAGAATTTCATGACACTCAAACAGGCATGCTCCTCGGAATACCAAGGAGCGCAAGGTGCGTTCAAAGATTCGATGACTCAC
+
BCCCCFFFFFFFGGGGGGGGGGGHHHHHHHHHHHCHHGHHHHHGGGGGGHHHHHHHHHHHHHHHGHHHHHHHHHHHHHHHGHHHHHHHHHHHHGHHHGHHHHHHHHHHHHHHHHGGGHGHHHHHHGGHHHHHHHHHHHHHHHHGGGGGGHHHHGGHHHHHHGHHGHHHHGGHHHHHHHHFAGHHHGHHHHHHHHHHGHHGHGHGGHGGHHHHHHHHHGGGGEHHHGGGGGGGGGGHFGHHHGHHHHEGHHHGHHHFFHHHHHHHHHHHHHHGGHHGGHFFGBGFFGHHHHGHHHHHHHGGGGEDF5HHCFHHFHHGGCGGHHHHGGGGHGGGGGGGGGGFFFDFFFBBBBB
@M02197:105:000000000-AN6RF:1:1101:17203:21837 1:N:0:1
GAAGCTTGAATCTCCTCCGCTTATTGATATGCTTAAGTTCAGCGGGTATCCCTACCTGATCCGAGGTCAACCTTGAAAAATAGGGGGTTTGATGGCAGGACAATTGCACACACTCCGAGCGACAAGATAAACTTACTACGCCACGGAATATGCTATGATCCGCCTTTCAATTTCAGAAGGGAGAATGCTGGCATACTCTTCTTCCACAACCAAGCAAATATGCTTGAGAGGTATTTTATGACGCTCGAACAGGCATGCCTCCCGGAATGCCAGGAGGCGCAATGTGCGTTCAAAGATTCGATGATTCAC
+
CCCCDFFFFFFFGGGGGGGGGGGHHHHHHHHHHHHHHHHHHHHGGGGGHHHHHHHHHHHHHHHFGGGHFHHHHHHHHHHHHHHHHGGGGGGHHHHHHGGGHHHHHHHHHHHGGHHHGGHGHHGHHHHHHHHHHHHHHHHGGGHGHGHHGHHHHHHHHHHHGHGGGHHHHHHHHHHHHHHHGHHHHHGHHHHHHHGHHGHHHHGGHGGHHGHHGHHHHHHHHHHHHGHHHHHHHHHHHHGGGGGHHGHHHHHHFHHGGFGEGGHHHHHHHFGGHGGGGGGHHHGGGGHGGGGGGGGGGFFFFFFF@BAAA
@M02197:105:000000000-AN6RF:1:1101:6485:21864 1:N:0:1
GAAGCTTGAATCTCCTCCGCTTATTGATATGCTTAAGTTCAGCGGGTATCCCTACCTGATCCGAGGTCAACCTTGAAAAAATTGGGGGTTGACGGCTGGACTATCACACACACCATGCGAAAAGATAATCTTACTACGCCTGGGGATATGAGATCATCCGCCTTTGAATTTCAGAAGGGAGAATGCAAGCAAACTCATCTTCCAAGACCAAGCAAATCTGCTTGAGAGGTATTCTATGACGCTCGAACAGGCATGCCTCCCGGAATGCCAGGAGGCGCAATGTGCGTTCAAAGATTCGATGATTCAC
+
ABCCCFFFFFFFGGGGGGGGGGGHHHHHGHHHHGHHHHHHHGHGGGFFHHGHHHHHHHHHHHGGECGHHHHHHHHHHHHGCHHHHHGGEEGHHGFEGGGHHHHHHHHHHGGGGGHFHHHGHHGHGHHHHHHHHGHHHGGGHHHHHHHHHHHHHHHHHHGHHHHHHHHHHGHHHHFHHGGGHHHHHHHHGHHHGGGHGGHGHHHHHHHGHHHHHGHHHHHHHHHHHHHHHHHHGGHHGGGGFFHGHHHHHHHHGGGGGGGGHHHGBHGHCHHGGGGGHHHHGGGGHGGGGGGGGCFFFFFFFFBA?A?
@M02197:105:000000000-AN6RF:1:1101:11967:21928 1:N:0:1
GAAGCTTGAATCTCCTCCGCTTATTGATATGCTTAAGTTCAGCGGGTAGTCCTACCTGATTTGAGGTCAAATTGTCAGAAGCTGTCTCAAAAGAGACCCTTTAGAAGCTGAACCCCATTTATAAAGCTGCTCTTCACAAATGGCGTAGATAATTATCACACCAAAGCAAGGCAACAAAGGTCCCGCTAATGCATTTCAGGAGAGCCGACTTCTGAGAAGCCCGCATACTCCCACATCCAAGCCTGATCAACAGAAAAAGCTGAAAAGGTTGAGAATTTCATGACACTCAAACAGGCATGCTCCTCGGAATACCAAGGAGCGCAAGGTGCGTTCAAAGATTCGATGATTCAC
+
BBBBBFFFFFFFGGGFFGGEEEFHFHHHHHGHHHGHHHHHHGHGCGGGGHHHHFHHHHHHHHGHGHHHHHHHHGHGHHHGFFHGHHHHHHHF3FEFHFHHHFHGHHGHHGFHHHGGGFHFHGHHFFHHGHHHHHHHHHHHHHGGGFFCGHFGGHHHHHHHHGHHHHHHHC0AFHHHEFHHGGHHHFCGGGGGHHGFHHHHHGGGEHGGGGGHHHHGHGGGAFGGGGDGGGGGFGGF/GFFHHHGFEBFFHDGHGHHHHHEHHGEHHHGFGBF1ED1@2GFHHHFGEFFBFFGFGFFBGF///A/02D22FFGBHGFGECEGDEFAE?EB113FF3GEGB1FF3BFFA1>1A
@M02197:105:000000000-AN6RF:1:1101:22104:22175 1:N:0:1
GAAGCTTGAATCTCCTCCGCTTATTGATATGCTTAAGTTCAGCGGGTAGTCCTACCTGATTTGAGGTCAAATTGTCAGAAGCTGTCTCAAAAGAGACCCTTTAGAAGCTGAACCCCATTTATAAAGCTGCTCTTCACAAATGGCGTAGATAATTATCACACCAAAGCAAGGCAACAAAGGTCCCGCTAATGCATTTCAGGAGAGCCGACTTCTGAGAAGCCCGCATACTCCCACATCCAAGCCTGATCAACAGAAAAAGCTGAAAAGGTTGAGAATTTCATGATACTCAAACAGGCATGCTCCTCGGAATACCAAGGAGCGCAAGGTGCGTTCAAAGATTCGATGACTCAC
+
BCCCCFFFFFFFGGGGGGGGGGGHHHHGHGHGHHHHHHHHHHGGCGGGGFGHHHHHHHHHHHHHGHHHHHHHHHHHHHGHHHHHHHHHHHHHHGHHHGHHHHHHHHHHHHHHHHGGGHHHHHHHHGHHHGHHHHHHHHHHHHGGGGGGGHHHHHHHHHHHHGHHHHHHHHHHHHHHHHHHHHHHHHGHGHHHHHHHHHHGGGHGGHHHHGGHHHHHGGGGGGHGHHGGHGGHHHHHGGHHHHGHHFGHHHGHHHHHHHHHGHHHHHHGGHHHHHHHHHHHHGE5HGHHHHGFHHHGHHHGGGGGHHHHHHHHHHHGGGGGHHGHGGGGHGGGGGGGGGGFFFFFFFAABBB
@M02197:105:000000000-AN6RF:1:1101:8829:22438 1:N:0:1
GAAGCTTGAATCTCCTCCGCTTATTGATATGCTTAAGTTCAGCGGGTATCCCTACCTGATCCGAGGTCAACCTTGAAAAATAGGGGGTTTGATGGCAGGACAATTGCACACACTCCGAGCGACAAGATAAACTTACTACGCCACGGAATATGCTATGATCCGCCTTTCAATTTCAGAAGGGAGAATGCTGGCATACTCTTCTTCCACAACCAAGCAAATATGCTTGAGAGGTATTTTATGACGCTCGAACAGGCATGCCTCCCGGAATGCCAGGAGGCGCAATGTGCGTTCAAAGATTCGATGATTCAC
+
CCCCDFFFFFFFGGGGGGGGGGGHHHHHHHHGHHHHHHHHHHHGGGFGHHHHHHHHHHHHHHHGGGGHHHHHHHHGHHHHHHHHHGGFGGGHHGGHHGGGHHHHHHHHHHHGGHHHGGHGHGHHGHHHHHHHHHHHHHHGGGGGGGHHHHHHHHHHHHGHHHHHGHHHHHHHHHHHHHHHHGHHHHGGGHGHHHGHHHHHHHHHGGGHHGHHHHHFHHHHHHGHHHHHHHHHHHGHHHGGGGGGHGHHHFHHHHHGGFE?CGGHGHHHHHHHHGGGGGHHHHGGGGHGGGGGGGGGGFFFFFFFCCBAB
@M02197:105:000000000-AN6RF:1:1101:11601:22543 1:N:0:1
GAAGCTTGAATCTCCTCCGCTTATTGATATGCTTAAGTTCAGCGGGTAGTCCTACCTGATTTGAGGTCAAATTGTCAGAAGCTGTCTCAAAAGAGACCCTTTAGAAGCTGAACCCCATTTATAAAGCTGCTCTTCACAAATGGCGTAGATAATTATCACACCAAAGCAAGGCAACAAAGGTCCCGCTAATGCATTTCAGGAGAGCCGACTTCTGAGAAGCCCGCATACTCCCACATCCAAGCCTGATCAACAGAAAAAGCTGAAAAGGTTGAGAATTTCATGACACTCAAACAGGCATGCTCCTCGGAATACCAAGGAGCGCAAGGTGCGTTCAAAGATTCGATGATTCAC
+
>ABBBBFFFFFFGFGGGGGGGGGHHCHGHHHHFHHHHHHHHGHGGGEEAGHHHBHHHFGHFHGBGGHHHEHHHHHHFHHHGHFHHHFHD4GBEFEHHFHGHHHHEFHBFFFGHFGGGHHHHHHGHHGHHHGHHHHGHHHHHEEGFFCBFHHGHGHHFHHHHGGHHHGHHHGHFHGHHFD@D@FHGGFFGHGHHHHHHHGFGDFGGHGHHHHFHHHGFGGGGGHGGGGFHGHHHGGEDGHEHHGHHFHGBHHEHFFHHHHHFGHHGHGHHGHFHHHHHHFBFHHHHGGHHFEHFFEHFGG1AEFEGFBGHFFFHHG?GGGGHFHFGGGGHGGGFGGGCGGCFFFFD53AA>>
@M02197:105:000000000-AN6RF:1:1101:16008:22466 1:N:0:1
GAAGCTTGAATCTCCTCCGCTTATTGATATGCTTAAGTTCAGCGGGTATCCCTACCTGATCCGAGGTCAACCTTTGAAATATTTAGGGTTATTGGCAAGCCTCCACCAGGACTCTGTAGCGAGAAGAATTACTACGCTTAGAGCCTGGCAGCACCGCCACTGATTTTGAGGCCCGCCCAGAGGCGAAAAGCCCAAGACCCAGCAAGCTGGATTGGTTTAAATGACGCTCGAACAGGCATGCCCCTCGGAATGCCAAGGGGCGCAATGTGCGTTCAAAGATTCGATGATTCAC
+
AAAABFFFFFFFGGGGGGGGGGGHHFFHHHHHHHHHHGHHHHHGGGGGHHHHGHHH<H<<FHHFE7EHHHH:HHHEHF:G:GH:9FH9FGGHHF9HBG(HF<HE9HHGFF;HHHGH;H;H;G-GG:HHHH<H;<<:9FE:FF;FH8HHHG:GHHGGGGGHHHHHGHHHGEHEGGEGGGHHHHGGGHCHGFHHHFGGEGHHHGGHGGFFHGFHHGFHFHFGHGFGFDHHEFHHGHHCHHECCE?GGHHHHHFFFBHHGEEE2HFGHGECGHFGGFFE5FFEFFFDFFFBAAA?
@M02197:105:000000000-AN6RF:1:1101:11278:22682 1:N:0:1
GAAGCTTGAATCTCCTCCGCTTATTGATATGCTTAAGTTCAGCGGGTATCCCTACCTGATCCGAGGTCAACCTTGAAAAATAGGGGGTTTGATGGCAGGACAATTGCACACACTCCGAGCGACAAGATAAACTTACTACGCCACGGAATATGCTATGATCCGCCTTTCAATTTCAGAAGGGAGAATGCTGGCATACTCTTCTTCCACAACCAAGCAAATATGCTTGAGAGGTATTTTATGACGCTCGAACAGGCATGCCTCCCGGAATGCCAGGAGGCGCAATGTGCGTTCAAAGATTCGATGATTCAC
+
CCDCCFFFFFFFGGGGGGGGGGGHHGHHHHHHHHHHHHHHHHHGGGGGHHHHHHHHHHHHHHHGGGGHHHHHHHHHHHHGHHHHHGGGGGGHHHHHHGGGHHHHHHHHHHHGGHHHHGHGHHHGHHHHHHHHHHHHHHHGGGHGGGHHGHHHHHHHHHHHHHGGGHHHHHHHHHHHHHHHHHHHHHGHHHHGHHHHHHHHHHHHGGGGHGHHHGHHHHHHGHHHHHHGHHHHGHGGHHGGGGGHHGHHHHHHHHHGGGGGGGHHHHHHHHHHHGGGGGHHHHGGGGHGGGGGGGGGFFFFFFFFBBBBB
@M02197:105:000000000-AN6RF:1:1101:4922:22714 1:N:0:1
GAAGCTTGAATCTCCTCCGCTTATTGATATGCTTAAGTTCAGCGGGTAGTCCTACCTGATTTGAGGTCAAATTGTCAGAAGCTGTCTCAAAAGAGACCCTTTAGAAGCTGAACCCCATTTATAAAGCTGCTCTTCACAAATGGCGTAGATAATTATCACACCAAAGCAAGGCAACAAAGGTCCCGCTAATGCATTTCAGGAGAGCCGACTTCTGAGAAGCCCGCATACTCCCACATCCAAGCCTGATCAACAGAAAAAGCTGAAAAGGTTGAGAATTTCATGACACTCAAACAGGCATGCTCCTCGGAATATCAAGGAGCGCAAGGTGCGTTCAAAGATTCGATGATTCAC
+
ABBBAFFFFFFFGGGGGGGGGGGHHGGHHHHHGHHHHHGHHHHGGGEEFHHHHHHHHHGHHHHHGHHHGHHHHHHHHHGHHGHHHGHHHHHHHGHHHGHHHHHHHHHGHHHHHHGGGHHHHHHHHEHHHH9HHHHHHHHGHHHFGFGGGHHHHHHHHHHHHGHHHHHHHHHHHHHHHHHHHHHHHHHHHHHHHHHHHHHHHGHGHHHGGGHGGHGHHGGGGGGHGHGGGGHFHHHHGGHFHHHFHHGHHHHGBFGHHHHHFHHHFHHHHGHFHHHFGFG5GHGFBGHFHHHHFGFHHEHEECGEBHHHHHHHHFBGCFE?HGGBCGGGHGCGGGGG?GGFFFFFFDAAA>A
@M02197:105:000000000-AN6RF:1:1101:5984:22744 1:N:0:1
GAAGCTTGAATCTCCTCCGCTTATTGATATGCTTAAGTTCAGCGGGTATCCCTACCTGATCCGAGGTCAACCTTTGAAATATTTAGGGTTATTGGCAAGCCTCCACCAGGACTCTGTAGCGAGAAGAATTACTACGCTTAGAGCCTGGCAGCACCGCCACTGATTTTGAGGCCCGCCCAGAGGCGAAAAGCCCAAGACCCAGCAAGCTGGATTGGTTTAAATGACGCTCGAACAGGCATGCCCCTCGGAATGCCAAGGGGCGTAATGTGCGTTCAAAGATTCGATGATTCAC
+
BBABBFFFFFFFGGGGGGGGGGGHHHGHHHHHHHHHHHHHHHGGGGGGGHHHHHHHH;H<HHHGGGGHHHH:HHH:FHHH;HHH:HHHH;;H:HHHHHGHG<HH9HHHF:GHHH;HHHHHGG;GG:FHHHHHH<HGGGGGHH<HH;HGHHGGHHHGHHGGHHHHHHHHGGHGGGHGFHHHHHGGHGHHGHGGGHHHGGGGGGHHGHHHFHHHGFHHGHGFGFFFFGHHGHHHHHGHHHGGGGCCGEHGGHFCGHGHGGGGGHFGHGGGGFGBGGGGFGGGFFFFFFFBBAA3
@M02197:105:000000000-AN6RF:1:1101:5596:22753 1:N:0:1
GAAGCTTGAATCTCCTCCGCTTATTGATATGCTTAAGTTCAGCGGGTAGTCCTACCTGATTTGAGGTCAAATTGTCAGAAGCTGTCTCAAAAGAGACCCTTTAGAAGCTGAACCCCATTTATAAAGCTGCTCTTCACAAATGGCGTAGATAATTATCACACCAAAGCAAGGCAACAAAGGTCCCGCTAATGCATTTCAGGAGAGCCGACTTCTGAGAAGCCCGCATACTCCCACATCCAAGCCTGATCAACAGAAAAAGCTGAAAAGGTTGAGAATTTCATGACACTCAAACAGGCATGCTCCTCGGAATACCAAGGAGCGCAAGGTGCGTTCAAAGATTCGATGATTCAC
+
?AAABFFFFFFFGGGGGGGGGGGHHHHHHHHHHHGHHGGHGHHGGGGGGHHHHHHHHHGHHHGHGHHHHHHGHGFFBGHHHHHEHFHFHHHHGFHHGEHHHHHHHFHHHHHHHHGGGGHHGHHHHFFEGHHH9HHHHHHFHHGFGGGGGHGHHHHGGHHHHHHHHHGCGCFGFHHFHGHH<GFGGHHHHHHHHHHHHHHHFEHGGHGGGCGGGHHFHGGFCGGGGGGGHFGGHHHGGGHGHHFEHHGHHGEEEHFBHHGGBBHFHFHHGF5HHGGBBGEG5HHHGFFG5FGHHHHHHHEA?GGDFEHHHHFHGHHGGGCGHGHFEEGEGFBGGGGGGGGF@DBFFFAAAAA
@M02197:105:000000000-AN6RF:1:1101:5069:22939 1:N:0:1
GAAGCTTGAATCTCCTCCGCTTATTGATATGCTTAAGTTCAGCGGGTAGTCCTACCTGATTTGAGGTCAAATTGTCAGAAGCTGTCTCAAAAGAGACCCTTTAGAAGCTGAACCCCATTTATAAAGCTGCTCTTCACAAATGGCGTAGATAATTATCACACCAAAGCAAGGCAACAAAGGTCCCGCTAATGCATTTCAGGAGAGCCGACTTCTGAGAAGCCCGCATACTCCCACATCCAAGCCTGATCAACAGAAAAAGCTGAAAAGGTTGAGAATTTCATGACACTCAAACAGGCATGCTCCTCGGAATACCAAGGAGCGCAAGGTGCGTTCAAAGATTCGATGATTCAC
+
AAAABFFFFFFFGGGFFGGGCGGHHCHHHGHHHHHHHGHHHGHGGGFGGFFHHHHGHHHGHHHHEHHHHHHEHHHHFGHHHGHEGHHHHGHHHGFGHGHHHHHHHHHHGHHHHHGGGFHHHHHGHGHHHHHGHFHGHHHGHGHHGFFGGGGGHGHHHHHHHHHHHHHHGGFGFHHHGFGGGGGGHGGHGHHHHHHHHHFGHGGGHHGHGHHHHHHGGGGGGGGHGGGGGGGHHHF?EGHHHHFHFHHEHHGHEHHHHFHFHHHFHFGCGHHHHHHHHHHHHHHFAEEHHGDBGHFDF1HGGGEAGBHFHFDECHHGFE22GF4HECGGHGGGGGGFE44CCDFFBFBBBAB
@M02197:105:000000000-AN6RF:1:1101:26999:22930 1:N:0:1
GAAGCTTGAATCTCCTCCGCTTATTGATATGCTTAAGTTCAGCGGGTAGTCCTACCTGATTTGAGGTCAAATTGTCAGAAGCTGTCTCAAAAGAGACCCTTTAGAAGCTGAACCCCATTTATAAAGCTGCTCTTCACAAATGGCGTAGATAATTATCACACCAAAGCAAGGCAACAAAGGTCCCGCTAATGCATTTCAGGAGAGCCGACTTCTGAGAAGCCCGCATACTCCCACATCCAAGCCTGATCAACAGAAAAAGCTGAAAAGGTTGAGAATTTCATGACACTCAAACAGGCATGCTCCTCGGAATACCAAGGAGCGCAAGGTGCGTTCAAAGATTCGATGATTCAC
+
BBABCFFFFFFFGGGGGGGGGGGHHHHHHHHHHHHHGFGCGHHDCGGGGHHHHHHHHHHHHHHHGHFHHHHHFHHHHHHHHFHHHHHHHHHHHGHHHGHHHHHHHHHHHHHHHHGGGHHHHGHFFHGHHHHGHHHHHHHGHHHHGGGGGHHHHHHGHHHHHHHHHHHHGHGHHGHHHFHHHGHHGGGGGHHGHHHHHHHHFGGGHGHHGGGGHHHHHGGGGGGHGG?FFGGGGGHHGGGHHBFHFHHHHHHHHHHHHHHHGHHHHHHHGHHFHHGGFHHHFGHFFFGBFHFHHHGHGGFGE??GGHHHFHDGHHHGEEFGHGGGA2EAHBGFGGFGFGGFFFFFFFAAAAA
@M02197:105:000000000-AN6RF:1:1101:9592:22930 1:N:0:1
GAAGCTTGAATCTCCTCCGCTTATTGATATGCTTAAGTTCAGCGGGTAGTCCTACCTGATTTGAGGTCAAATTGTCAGAAGCTGTCTCAAAAGAGACCCTTTAGAAGCTGAACCCCATTTATAAAGCTGCTCTTCACAAATGGCGTAGATAATTATCACACCAAAGCAAGGCAACAAAGGTCCCGCTAATGCATTTCAGGAGAGCCGACTTCTGAGAAGCCCGCATACTCCCACATCCAAGCCTGATCAACAGAAAAAGCTGAAAAGGTTGAGAATTTCATGACACTCAAACAGGCATGCTCCTCGGAATACCAAGGAGCGCAAGGTGCGTTCAAAGATTCGATGACTCAC
+
AA@A?FFC113DD3A1BFEEEFGFGHGH3FHCFBGC1FA2A2DECCEE/GFHFFFHBAFDH2FGFGGG1D1A11@GG@1FB1F11B2FFF@GHGBFCEGFHF111F@1FCGFHH//ECFFFFHHHFBGFEFFGFBG1DGCD1GGBGFBB@9>FFGHHHEGFCCGHHFFGGGFHHGHHGF<?C@>@CFGCFHEHHFFBDFGH?//</@::>AGDFFF;<B9/AAGFEAFEFFGGGEHGGHHE1DB1F2BHHFG0F1HFGHGDFHHGHGCEHGGD1G@EF12DGGFAFFHGB111B1FGGEEA//E0GDFF1F1BDA00CECGAE0?GFA11BGFBGGEG1FC3D1B11>1A>
@M02197:105:000000000-AN6RF:1:1101:5234:23032 1:N:0:1
GAAGCTTGAATCTCCTCCGCTTATTGATATGCTTAAGTTCAGCGGGTAGTCCTACCTGATTTGAGGTCAAATTGTCAGAAGCTGTCTCAAAAGAGACCCTTTAGAAGCTGAACCCCATTTATAAAGCTGCTCTTCACAAATGGCGTAGATAATTATCACACCAAAGCAAGGCAACAAAGGTCCCGCTAATGCATTTCAGGAGAGCCGACTTCTGAGAAGCCCGCATACTCCCACATCCAAGCCTGATCAACAGAAAAAGCTGAAAAGGTTGAGAATTTCATGACACTCAAACAGGCATGCTCCTCGGAATACCAAGGAGCGCAAGGTGCGTTCAAAGATTCGATTATTCAC
+
BBBBBBF4CFFFGGGGGCEGEG?GHHHHFFFHHHHHHHGFHHFGEGEGFHFHHGCGHH3FFBDFFGHHHHHHHGHHHFFHGHFHHGHHGHBDHGHECFEFHFHHFEFFHHBGHFEEDBGHHGHHHH9FHHGHGHHFGGGH;HF3?C;BGFHHHHHHHGFHHGHHHHHHHHFHFHHGFFHHHHHHCHHFGGGFFHHHHHGGHGHDCFGGGGGGHHHGHGGFFEFHGGGGFFFDBFGFFGFGB11@1BBF@FHFG@1BF1D22HFHHFFCE22GDHHHFGFFDFHHGF10DBAB111EDA/EA/AAC22HFGGFFFA0ECEAB1GHGEECB1FBFFFGGFGFA3B13BA11AA
@M02197:105:000000000-AN6RF:1:1101:19728:23032 1:N:0:1
GAAGCTTGAATCTCCTCCGCTTATTGATATGCTTAAGTTCAGCGGGTAATCCTACCTGATTTGAGGTCAAACAGTTCAAATTGTCCAGTAAAGTCCAGACGGTTTGAAAGCAGCTACACTTAACATCTTTCACTTATAGGCGTAGATAGACTATCACACCAAAGTGGAAAAGAACAGTAACCACTAATGCATTTAAGAGGAGCTGACTTAATAAAAGGCCAGCAAAAACCTCCAACATCCAACGCCTTCAAATCGTCATTACAACAATTTGAAGAGTTGAGAATTTAATGACACTCAAACAGGCATACCCCTCGGAATACCAAGGGGTGCAAGGTGCGTTCAAAGATTCGATGATTCAC
+
BABBCFFFFFFFGGGGGGGGGGGHHHHHHHGHHHHHHHHHHHHGGGGGHHHHHHHHHHHHHHHHGHHGHHHHGHHHHHHHHHHHHHHHHHHHHHHHHHHGGGGGGGGHHHHHHHHHHGHHHHHHHHHHHHHHHHHHGHHHHGHHHGHHHHHHHHHHHHHHHHHHGHGHHHHHHHHHHHHHHHHGHHHHGGHHHHHHHHHHHHHHHHHHHHHHHHHHHGHHHHGHHHHGGHGGHHHHHHHGGE/FFFHHHGEAGGHHFFFHHHHHHHHGHHHHHHHHHHHHHHGHHHHHGHHEDGHGHHHHHHEHHEEGGECGHHGHHHHHHHGGGHHHGBCHGGGGHGGGGGGGFCGFFFFFFFBBBAA
@M02197:105:000000000-AN6RF:1:1101:11833:22968 1:N:0:1
GAAGCTTGAATCTCCTCCGCTTATTGATATGCTTAAGTTCAGCGGGTAGTCCTACCTGATTTGAGGTCAAATTGTCAGAAGCTGTCTCAAAAGAGACCCTTTAGAAGCTGAACCCCATTTATAAAGCTGCTCTTCACAAATGGCGTAGATAATTATCACACCAAAGCAAGGCAACAAAGGTCCCGCTAATGCATTTCAGGAGAGCCGACTTCTGAGAAGCCCGCATACTCCCACATCCAAGCCTGATCAACAGAAAAAGCTGAAAAGGTTGAGAATTTCATGACACTCAAACAGGCATGCTCCTCGGAATACCAAGGAGCGCAAGGTGCGTTCAAAGATTCGATGATTCAC
+
ABABBFFFFFFFFB45FEE?EAEFDGEEFGFHCFHFFDEGGBDAEGEAFGGHFFHFHFFGHF5BFEBFGHGGGFHHHHFG3CGCGFEGHHHGHGFFHFEHFGFGFGFEHHHFHAEBEFHHHHHHHGFGFGHDFEGGHHHHHGCGGDCCFHHGHHHFHHDDGDCCHGHHCGCGFGGFEGGEDG@<@CGGGHHHHHHFGFDG0AFC?G?DGHDEHFGGGGFBCAFFFFGGHEHGHFDFE@CAGF@FDF2@2GGEEFHHFHEHGDFGFHFHG2@FDGDGD2122EFB1FDGDFAFAB1GA/EGGGCFHGF2B1AFA1AAAA?CGGEFEAAA11F3ADGF1CGF1DDFFFA111>
@M02197:105:000000000-AN6RF:1:1101:15114:23091 1:N:0:1
GAAGCTTGAATCTCCTCCGCTTATTGATATGCTTAAGTTCAGCGGGTAGTCCTACCTGATTTGAGGTCAAATTGTCAGAAGCTGTCTCAAAAGAGACCCTTTAGAAGCTGAACCCCATTTATAAAGCTGCTCTTCACAAATGGCGTAGATAATTATCACACCAAAGCAAGGCAACAAAGGTCCCGCTAATGCATTTCAGGAGAGCCGACTTCTGAGAAGCCCGCATACTCCCACATCCAAGCCTGATCAACAGAAAAAGCTGAAAAGGTTGAGAATTTCATGACACTCAAACAGGCATGCTCCTCGGAATACCAAGGAGCGCAAGGTGCGTTCAAAGATTCGATGATTCAC
+
CCDDDFFFFFFFGGGGGGGGGGGHHHHHHHHHHHHHHHHHHHHGGGGGGHHHHHHHHHHHHHHHGHHHHHHHHHHHHHHHHHHHHHHHHHHHGGHHHGHHHHHHHHHHHHHHHHGGGHHHHHHHHHHHHHHHHHHHHHHHHHHHGGGGGHHHHHHHHHHHHGHHHHHHHHGHHHHHHHHHHHHHHGHHHHHHHHHHHHHHHGHGHHHGHGGGGHHHHGGGGGHHHHGGHGHHGGHFGGHHHHHHHHHGHHHHHHHHHHHHHHHHHHHHHHHHGHGEHHHGHHHHHGHHHHGHGHGGHHHGGGGGHHHHHHHHHHHGGGGGHHHHGGGGHGGGGGGGGGGFFFFFFFCCBCC
@M02197:105:000000000-AN6RF:1:1101:16651:23140 1:N:0:1
GAAGCTTGAATCTCCTCCGCTTATTGATATGCTTGGTTACTTCCTCTAAATGACCAAGATCCTCCGCTTATTGATATGCTTACGTTCAGCGGGTAGTCCTACCTGATTTGAGGTCAAATTGTCAGAAGCTGTCTCAAAAGAGACCCTTTAGAAGCTGAACCCCATTTATAAAGCTGCTCTTCACAAATGGCGTAGATAATTATCACACCAAAGCAAGGCAACAAAGGTCCCGCTAATGCATTTCAGGAGAGCCGACTTCTGAGAAGCCCGCATACTCCCACATCCAAGCCTGATCAACAGAAAAAGCTGAAAAGGTTGAGAATTTCATGACACTCAAACAGGCATGCTCCTCGGAATACCAAGGAGCGCAAGGTGCGTTCAAAGATTCGATGATTCAC
+
B?ABBFFFFFFFGGFGGGGGGCGHGHGGHFBFGHHGGHGHHHHFHHHHHHGHHHHGHFHHHHHHHGGEGGHHHHEHFHHGHHGGHHHHHHGEF>>FHFHHHHHHGHGGHGHGHFGFHHHHFHHFHHHHFHHFFHHGFDHHGHHGGHHHHFHGGHHHHHHHEGGGHHHHFHHHHHHFFFHHHHHHHGHGBBHFGGGGGHFFFFHFHHGHGHHHHHHHHHGGFGGGGGG0?FFCGGFGBHGD?1GF?0?0?E@/CG@1>122DGHHGCC</2FFBEF/EBF1GGFGGGHEFBFFDEHFHHFGHGHHBHFHHFFFF0GFGGHHHFBGFFGGFHHHGHHHHHFHBEGDCGA/A/EFED2D11FFHHEFCGEHCGHEEA0B1FFGG3GEC1BFFFFFD1AAA?
@M02197:105:000000000-AN6RF:1:1101:24972:23214 1:N:0:1
GAAGCTTGAATCTCCTCCGCTTATTGATATGCTTAAGTTCAGCGGGTAGTCCTACCTGATTTGAGGTCAAATTGTCAGAAGCTGTCTCAAAAGAGACCCTTTAGAAGCTGAACCCCATTTATAAAGCTGCTCTTCACAAATGGCGTAGATAATTATCACACCAAAGCAAGGCAACAAAGGTCCCGCTAATGCATTTCAGGAGAGCCGACTTCTGAGAAGCCCGCATACTCCCACATCCAAGCCTGATCAACAGAAAAAGCTGAAAAGGTTGAGAATTTCATGACACTCAAACAGGCATGCTCCTCGGAATACCAAGGAGCGCAAGGTGCGTTCAAAGATTCGATGATTCAC
+
CBCCBFFFFFFFGGGGGGGGGGGHHHHHHHHHHHHHHHHHHHGGGGGGGHHHHHHHHGHHHHHHGHHHHHHHHHHHGHHHHHHHHHHHHHGHHGHGHGHHHHHHHHHHHHHHHHGGGHHHHHHHHGHHHHHHHHHHHHHHHHHHGGGFGHHHHHHHHHHHHHHHHHHHHHGHHHHHHHHHHHHHGHHGHHHHHHHHHHHHHGHGHHGGGHGHGHHHHGGGGGHHHHGGHGHHHHHHGGHHFHHFGFEHHHHHHHHHHHGHGHHHHHHCHHHHHHGBHFHHHHGHHGHHGBGHHHHHHHHGGGGGHHHHHHHHHHHGGGGGHHGGGGGGHGGGGGGBGGGFFFFFFFBBBBB
@M02197:105:000000000-AN6RF:1:1101:16272:23259 1:N:0:1
GAAGCTTGAATCTCCTCCGCTTATTGATATGCTTAAGTTCAGCGGGTAGTCCTACCTGATCCGAGGTCAACCTTTGAAATATTTAGGGTTATTGGCAAGCCTCCACCAGGACTCTGTAGCGAGAAGAATTACTACGCTTAGAGCCTGGCAGCACCGCCACTGATTTTGAGGCCCGCCCAGAGGCGAAAAGCCCAAGACCCAGCAAGCTGGATTGGTTTAAATGACGCTCGAACAGGCATGCCCCTCGGAATGCCAAGGGGCGCAATGTGCGTTCAAAGATTCGATGATTCAC
+
BABCCFFFFFFFGGGGGGGGGGGHHHHHGHHHHHHHGHHHFHHGGGGGGHHGHHHH;HH<HHHGGG;HH;HHHHH:HHHGHHHHHHH:G:;HHG;HH<GHG<HHHHHHHGHHHHHHHHGHGGGGFHHHHH<HH;GG8GGGH:;HHHHHHHGGGHHGGHGGHHHHHHHHGGHGGGHHHHHHHHGGGHHHGHGHHHHHHGHHHHHHHHHHHHHHHHHHHGHHHFGGGGHHGHHHHHHHHHGGGGGGGHFFHGHGGHHGGGGGGHFHHGGGGHGGGGGGGGGGFFFFFFFBBBBB
@M02197:105:000000000-AN6RF:1:1101:16491:23234 1:N:0:1
GAAGCTTGAATCTCCTCCGCTTATTGATATGCTTAAGTTTAGCGGGTAGTCCTACCTGATTTGAGGTCAAATTGTCAGAAGCTGTCTCAAAAGAGACCCTTTAGAAGCTGAACCCCATTTATAAAGCTGCTCTTCACAAATGGCGTAGATAATTATCACACCAAAGCAAGGCAACAAAGGTCCCGCTAATGCATTTCAGGAGAGCCGACTTCTGAGAAGCCCGCATACTCCCACATCCAAGCCTGATCAACAGAAAAAGCTGAAAAGGTTGAGAATTTCATGACACTCAAACAGGCATGCTCCTCGGAATACCAAGGAGCGCAAGGTGCGTTCAAAGATTCGATGACTCAC
+
ABBBBFFFFFFFFGGGGGGGGGGHHHHHHHHHHHHHHHGGHCHGGGGGGHHHGHHGHHHHHHHHGHHHHHHHHHHGHHHHHFHHHHHHHHHGHGFHHGHHHHHHGHHFHHHHHHGGGHHHHHHHHFHHHHHHHGHFGFHHHGHHGGGGGHHHHHHHHFFHHHHHHHHHHHFHHHHHHHGHHHHHGHHGGHHGHHHGHHHHHGGGHHHHGHGHHGHHHGGGGGGGHGGGGGHGGGGFGGHGHHFFHBGHHHHHGHFHGGHHHFHHGHHFGHHHFGFGBFHHHHHHHGHGHHFHHHEGHHHGGGGGHHFHGF3FFGHGE2GGHHHHGGGGGGFGGCGGGGGFFBBFFFABAAA
@M02197:105:000000000-AN6RF:1:1101:23000:23288 1:N:0:1
GAAGCTTGAATCTCCTCCGCTTATTGATATGCTTAAGTTCAGCGGGTAGTCCTACCTGATTTGAGGTCAAATTGTCAGAAGCTGTCTCAAAAGAGACCCTTTAGAAGCTGAACCCCATTTATAAAGCTGCTCTTCACAAATGGCGTAGATAATTATCACACCAAAGCAAGGCAACAAAGGTCCCGCTAATGCATTTCAGGAGAGCCGACTTCTGAGAAGCCCGCATACTCCCACATCCAAGCCTGATCAACAGAAAAAGCTGAAAAGGTTGAGAATTTCATGACACTCAAACAGGCATGCTCCTCGGAATACCAAGGAGCGCAAGGTGCGTTCAAAGATTCGATGACTCAC
+
CCCCCFFFFFFFGGGGGGGGGGDHHHHHHHHHHHHHHHHHHHHGGGGGGHHHHHHHGHHHHHHHGHHGHHHHHHHHHHHHHHHHHHHHHHHHHGHHHGHHHHHHHHHHHHHHHHGGGHHHHHHHHHHHHHHHHHHHHHHGHHHHGGGGGHHHHHHHHHHHHHHHHHHHHHGHHHHHHHHHHGHHHHHGHHHHHHHHHHHHHGHGHHGHGHHGGHHHHGGGGGHHHGGGGGGGGHHHGGHHHHHGHHHHHHHHHHHHGFHHHGHHHHHHHHHHHHHHHHHHHHGHHGHHHHHHHHGHHHHGGGGGFHHHHHHGGHHGGGGGHHHHGGGGHGGGGGGGGGGFFFFFFFCCBBB
@M02197:105:000000000-AN6RF:1:1101:18291:23277 1:N:0:1
GAAGCTTGAATCTCCTCCGCTTATTGATATGCTTAAGTTCAGCGGGTAGTCCTACCTGATTTGAGGTCGAATTGTCAGAAGCTGTCTCAAAAGAGACCCTTTAGAAGCTGAACCCCATTTATAAAGCTGCTCTTCACAAATGGCGTAGATAATTATCACACCAAAGCAAGGCAACAAAGGTCCCGCTAATGCATTTCAGGAGAGCCGACTTCTGAGAAGCCCGCATACTCCCACATCCAAGCCTGATCAACAGAAAAAGCTGAAAAGGTTGAGAATTTCACGACACTCAAACAGGCATGCTCCTCGGAATACCAAGGAGCGCAAGGTGCGTTCAAAGATTCGATGATTCAC
+
CCCCCFFFFFFFGGGGGGGGGGGHHHHHHHHHHHGHHHHHHHHGGGGGGGHHHHHHHHHHHHHHGGHHGGGHGHHHHHGHHHHHHHHHHGHHHGHHHGHHHHHHHHHHHHHHHHGGGHHHHHHHGHHHHGHHHHHGHHHHGHHHGGGGGHHHHHHHHHHHHGHHHHHHHHGHGHHHHHHHGHHHHHHHHHHHHHHHHHHHHGGGHHGHGHGHGHHHHGGGGGGHHGGGGGGGHHGHGGHHHHGBFGFGHHHHHGHHHHHHHHHHHHHHFHHHHHHGGHGFGHHHGGHHHHGGEHHEHEHGGGGGHGHHHGDHHHHFDGGGHFHGGGEFCGGGGGGGGGGFFFFFFFBABAA
@M02197:105:000000000-AN6RF:1:1101:27182:23277 1:N:0:1
GAAGCTTGAATCTCCTCCGCTTATTGATATGCTTAAGTTCAGCGGGTAGTCCTACCTGATTTGAGGTCAAATTGTCAGAAGCTGTCTCAAAAGAGACCCTTTAGAAGCTGAACCCCATTTATAAAGCTGCTCTTCACAAATGGCGTAGATAATTATCACACCAGAGCAAGGCAACAAAGGTCCCGCTAATGCATTTCAGGAGAGCCGACTTCTGAGAAGCCCGCATACTCCCACATCCAAGCCTGATCAACAGAAAAAGCTGAAAAGGTTGAGAATTTCATGACACTCAAACAGGCATGCTCCTCGGGATACCAAGGAGCGCAAGGTGCGTTCAAAGATTCGATGATTCAC
+
BBBBBFFFFCF5GGGGCFCGGGGHHHHHHHHHHHHHHHHHHHGGGGGGGHHHHGHGHHGHHHHHGHFGHHHHHGHHHHGGHHHHHHHHHHHHHGHHHGHHHHHGHHHHHHHHHGGGGH:HHHHHHHHHFHHHHHHHHHGHHHHHGGGGGGHHHHHGHHGHHGFHHGHHHHGHHHHHHHHHGHHHGGGGGHHHHHHHHFHHFGHGHHHHGGGGGGHHHGGGEEHGGGGGGGGGHGGHGGHHHFHHHEHHHHHHHFHFHHHHHHHHHHHHHHHHHHGHFFHDBGHHGGHHFG3HFHEHHHGGGGGGGHHGFBGHHGHFFCGGHHCGGCGCHGGGGG55EFFFFFFBFF??A>A
@M02197:105:000000000-AN6RF:1:1101:24430:23116 1:N:0:1
GAAGCTTGAATCTCCTCGCTTATTGATATGCTTAAGTTCAGCGGGTAGTCCTACCTGATTTGAGGTCAAATTGTCAGAAGCTGTCTCAAAAGAGGCCCTTTAGAAGCTGAACCCCATTTATAAAGCTGCTCTTCACAAATGGCGTAGATAATTATCACACCAAAGCAAGGCAACAAAGGTCCCGCTAATGCATTTCAGGAGAGCCGACTTCTGAGAAGCCCGCATACTCCCACATCCAAGCCTGATCAACAGAAAAAGCTGAAAAGGTTGAGAATTTCATGACACTCAAACAGGCATGCTCCTCGGAATACCAAGGAGCGCAAGGTGCGTTCAAAGATTCGATGATTCAC
+
CCCCCFFFFFFFGGGGGFGGGGHHHHHHHGHHHHGHHHHHHHGGCEEGHGHHHHHHHHHHHHHGHHHHHHHHHHHHHHHHHGHHHFHHHHHGGGHGGGHHHHHHHHHHGHHHHGGGHHHHHHHHHHHHHHHHFHHHHHHHHHHGGGGGHHHHHHHHHHHHHHHHHHHHHHHHHHHHHHHFGHGHGHHHHHHHHHHHHHHHGHGGGHHHHGGGHHHGGGGGGHGHHGGGGHGHHHHGGHHGHEHHGHHHHHHHHGHHHHHHHHHHHHHHHHFGHHHHHHHHHGFHGHHFHHHGHFGHHHEGGGGHHHHHHHFHHHGGGGGHHHHGGGGFGGGGGFCGGGFFFFFFFBAAAA
@M02197:105:000000000-AN6RF:1:1101:9225:23301 1:N:0:1
GAAGCTTGAATCTCCTCCGCTTATTGATATGCTTAAGTTCAGCGGGTATCCCTACCTGATCCGAGGTCAACCTTGAAAAATAGGGGGTTTGATGGCAGGACAATTGCACACACTCCGAGCGACAAGATAAACTTACTACGCCACGGAATATGCTATGATCCGCCTTTCAATTTCAGAAGGGAGAATGCTGGCATACTCTTCTTCCACAACCAAGCAAATATGCTTGAGAGGTATTTTATGACGCTCGAACAGGCATGCCTCCCGGAATGCCAGGAGGCGCAATGTGCGTTCAAAGATTCGATGATTCAC
+
CCCCCFFFFFFFGGGGGGGGGGGHHHHHHHHHHHHHHHHHHHHGGGGGHHHHHHHHHHGHHHHGGGGHHHHHHHHHHHHHHHGHHGGGGGGHHHHGHGGGHHHGHHHHHHHGGFHGHGHGHHHHHHHHHHHHHHHHHHHGGGGHHHHHHHHHHHHGGHHHHHGHGHHHHHHHHHHHHHHHHHHGHHGGHHHHHHHGHHHHHHGGGGGHEGHHHGHHHHHHGHHGHHHHHHHHGHHHHHGDGEGHHFEHHGHHHHHGCGF?GGHGHHHHHHGHHGGFGGGHHHGGGGGGGGGGGGGGFFFFFFFFCCBAB
@M02197:105:000000000-AN6RF:1:1101:18380:23341 1:N:0:1
GAAGCTTGAATCTCCTCCGCTTATTGATATGCTTAAGTTCAGCGGGTAGTCCTACCTGATTTGAGGTCAAATTGTCAGAAGCTGTCTCAAAAGAGACCCTTTAGAAGCTGAACCCCATTTATAAAGCTGCTCTTCACAAATGGCGTAGATAATTATCACACCAAAGCAAGGCAACAAAGGTCCCGCTAATGCATTTCAGGAGAGCCGACTTCTGAGAAGCCCGCATACTCCCACATCCAAGCCTGATCAACAGAAAAAGCTGAAAAGGTTGAGAATTTCATGACACTCAAACAGGCATGCTCCTCGGAATACCAAGGAGCGCAAGGTGCGTTCAAAGATTCGATGATTCAC
+
@ABBBFFFFFFFGGFGGFGGGGGGHHFHHHHHHHHHGFHHHHHGGGGGGHGFHHHHHGHHHHHHGGHHHHHHHHHHHHHHGHGHHGHHHHHHHGHHHGHHHHHHHHGHHHHHHHGGGHHHHHHHHGHHHHHHHHHGHHHGHHHHGGGGGHHHHHHHHHHHHHHHHHHHHHGGHHHHHHFHFGGHGGGGGHGHHHHHHHGHHGHGHHGGGGGGGFFHGGGGGGGGGGGGGGHHHHGHGGGHHGFHFHFGHHHFGHHGGDHHHGHFGGEBFHHGHHHEHHHHHHGF5FHHGF3HGHFHHGGGGGCGHHGBFG3HHHGEACCCHGFHEE?CFFGFGCGGFGA4FFBFFFA>A>A
@M02197:105:000000000-AN6RF:1:1101:9127:23393 1:N:0:1
GAAGCTTGAATCTCCTCCGCTTATTGATATGCTTAAGTTCAGCGGGTAGTCCTACCTGATTTGAGGTCAAATTGTCAGAAGCTGTCTCAAAAGAGACCCTTTAGAAGCTGAACCCCATTTATAAAGCTGCTCTTCACAAATGGCGTAGATAATTATCACACCAAAGCAAGGCAACAAAGGTCCCGCTAATGCATTTCAGGAGAGCCGACTTCTGAGAAGCCCGCATACTCCCACATCCAAGCCTGATCAACAGAAAAAGCTGAAAAGGTTGAGAATTTCATGACACTCAAACAGGCATGCTCCTCGGAACACCAAGGAGCGCAAGGTGCGTTCAAAGATTCGATGACTCAC
+
CBCCCFFFFFFFGGGGGGGGGGGHHHHHFHHGHHHHHHHHHHHGGGEFGHHHHHHHHHHHHHHHGHHGHHHHHHHHHHHHHHHHHHGHHHGHHGGHHGHHHHHHHHHHHHHHHHGGGHHHHHHHFGHHHGHHHHHHHHHHHHHHGGGGGHHHHGHHHHHHGHHHHHHHHHGHHHHHHHGHGHHHHHHHGHHHHHHHHHHGGGHGHHGGGHGGGHHHHGGGGGHGHGGGHGHHGGHHGGHHHHHHGGHGHHHHHHHHHHHGHHHHHHHHHHFHHHEHGFGEHHHHHGHHFHHHEHGHHHGGGGGGCHGGEGHHHHHEGGECHHHHGGGGHFGGGGGGGGGFFFFFFFBBBA@
@M02197:105:000000000-AN6RF:1:1101:6586:23599 1:N:0:1
GAAGCTTGAATCTCCTCCGCTTATTGATATGCTTAAGTTCAGCGGGTAGTCCTACCTGATTTGAGGTCAAATTGTCAGAAGCTGTCTCAAAAGAGACCCTTTAGAAGCTGAACCCCATTTATAAAGCTGCTCTTCACAAATGGCGTAGATAATTATCACACCAAAGCAAGGCAACAAAGGTCCCGCTAATGCATTTCAGGAGAGCCGACTTCTGAGAAGCCCGCATACTCCCACATCCAAGCCTGATCAACAGAAAAAGCTGAAAAGGTTGAGAATTTCATGACACTCAAACAGGCATGCTCCTCGGAATACCAAGGAGCGCAAGGTGCGTTCAAAGATTCGATGATTCAC
+
CCCCCFFFFFFFGGGGGGGGGGGGHHHHHHHHHHHHHHHHHHHGGGGGGHHHHHHHHHHHHHHHGGHFHHHHHGHHHHHHHHHHHHHHHHHFGGHHHGHHHHHHHHGFGHGHHGGGGHHGFHHHHHGHGHHHHHHHGHHHFHGHGFGGGGHHHHH;HFHHHGGHHHHHHHGHGHFHBGFHHGHHGGGGHHHHHFHHHHHHHGHGFHGHGGFFGHHGGGGGGGHHHHGGHGHFHHHGGGHGBHGFBBHHHFFHHHHHHGHGBHHHHHHCHHGHHHGHHFHHHHHGFGHFGHHHFFHGFAAGGECGHHFHGGGFFB3EDCFEGHHHEAEDFGGBFGFFCGGFFFFFFFAAAAA
@M02197:105:000000000-AN6RF:1:1101:20311:23735 1:N:0:1
GAAGCTTGAATCTCTCCGCTTATTGATATGCTTAAGTTCAGCGGGTATCCCTACCTGATCCGAGGTCAACCTTTGAAATATTTAGGGTTATTGGCAAGCCTCCACCAGGACTCTGTAGCGAGAAGAATTACTACGCTTAGAGCCTGGCAGCACCGCCACTGATTTTGAGGCCCGCCCAGAGGCGAAAAGCCCAAGACCCAGCAAGCTGGATTGGTTTAAATGACGCTCGAACAGGCATGCCCCTCGGAATGCCAAGGGGCGCAATGTGCGTTCAAAGATTCGATGACTCAC
+
CCCCCFFFFFFFGGGGGGGGGGHHHHHHHHHHHHHHHHHHHHGGGEFHHHHHHHH;0H;HHHGG::HHH:HHH::HHHHHHHHHHHGHH;:HHHHH<GHGHHH;HHHHGHHHHHH;HHGGFGGGHHHHHHH;;HG9GGGHHHHHHH/FG;G<HHGHHGHHHHHHHHHGGHGGGHHHHHHHHGGHHGGGGGGGHGHHGGGGHHHHGFFFFFHHHHHHGFHHGGFGGHHGHFHHHHFHHFGGGGGGHHHHHHHHHHHEGGGGFHHHGGGGGGGGGGGGGGGFFFFFFFBAAAA
@M02197:105:000000000-AN6RF:1:1101:9888:23628 1:N:0:1
GAAGCTTGAATCTCCTCCGCTTATTGATATGCTTAAGTTCAGCGGGTAGTCCTACCTGATTTGAGGTCAAATTGTCAGAAGCTGTCTCAAAAGAGACCCTTTAGAAGCTGAACCCCATTTATATAGCTGCTCTTCACAAATGGCGTAGATAATTATCACACCAAAGCAAGGCAACAAAGGTCCCGCTAATGCATTTCAGGAGAGCCGACTTCTGAGAAGCCCGCATACTCCCACATCCAAGCCTGATCAACAGAAAAAGCTGAAAAGGTTGAGAATTTCATGACACTCAAACAGGCATGCTCCTCGGAATACCAAGGAGCGCAAGGTGCGTTCAAAGATTCGATGATTCAC
+
BCACBFFFFFFFGGGGGGGGGGGHHHHHGHHHHHHHHHHHHHHGGGGGGHHHHHHHHEHHHHHHGGGHHHHHHHHHHHHHGFHHHHHHHGHHHGHHHGHHHHHFHHHHHHHHHHGGGHHHHHHHHHGFFHHHHHHHHHHHHHGHGGEGGHHHHHHHGHHHHGHHHGHHHHGHHHHHHHGFHHHHHHHGHHHHHHHHHHHHHGHGHHGHHGGGGHHHHGGGGGHHHGGGHGGHHGGFCFHHHFHFGHGHGHGHHHHHGHGHHHHHHGHHHGHHHGGBHBHGHHHHHGFGBGB3EHGHHEHGGGE2GHHHHHHHHHHFE?GCHHHHGGGGHGGGGGGGGGFFFBFFFFABBBA
@M02197:105:000000000-AN6RF:1:1101:16484:23873 1:N:0:1
GAAGCTTGAATCTCCTCCGCTTATTGATATGCTTAAGTTCAGCGGGTAGTCCTACCTGATTTGAGGTCAAATTGTCAGAAGCTGTCTCAAAAGAGACCCTTTAGAAGCTGAACCCCATTTATAAAGCTGCTCTTCACAAATGGCGTAGATAATTATCACACCAAAGCAAGGCAACAAAGGTCCCGCTAATGCATTTCAGGAGAGCCGACTTCTGAGAAGCCCGCATACTCCCACATCCAAGCCTGATCAACAGAAAAAGCTGAAAAGGTTGAGAATTTCATGACACTCAAACAGGCATGCTCCTCGGAATACCAAGGAGCGCAAGGTGCGTTCAAAGATTCGATGACTCAC
+
CBCCCFFFFFFFCGGGGGGGGGGHHHHHHHHHHHHHHGHHHHHGGGGGGHGHHHHHHHHHHHHHGHHHFHHHHHHHHHHHHHHHHHHHHHHHHGHHHGHHHHHHHHHHHGHHHHGGGHHHHHHHHGHHHHHHHHHHHHHHHHHHGGGGGGHHHHHHHGHHHGHHHGHHHHHGHHHHHHGHFGHHGHGHHHHHHHHHHHHHHGHGHHHHHGGGHHGHGGGGGGGGHHGGFGHGHHHHGGHHHHHGGHHHGHHHHHHFHBHFHFHHHHHHHGHHGGHGBGHBHHHGFGHHGDEGHHHGHHGGGGGGFHHHHCHGHHHGGEEEHHGHGGGGHGGGGGGGGGCFFFFFFFA3AAA
@M02197:105:000000000-AN6RF:1:1101:21346:23975 1:N:0:1
GAAGCTTGAATCTCCTCCGCTTATTGATATGCTTAAGTTCAGCGGGTAGTCCTACCTGATTTGAGGTCAAATTGTCAGAAGCTGTCTCAAGAGAGACCCTTTAGAAGCTGAACCCCATTTATAAAGCTGCTCTTCACAAATGGCGTAGATAATTATCACACCAAAGCAAGGCAACAAAGGTCCCGCTAATGCATTTCAGGAGAGCCGACTTCTGAGAAGCCCGCATACTCCCACATCCAAGCCTGATCAACAGAAAAAGCTGAAAAGGTTGAGAATTTCATGACACTCAAACAGGCATGCTCCTCGGAATACCAAGGAGCGCAAGGTGCGTTCAAAGATTCGATGACTCAC
+
CCCCBFFFFFFFGGGGGGGGGGGHHHHHHGHHHHHHHGHHHHHGGGGGGHHHHHHHHHHHHHHHEHHHHHHHHHHHHHHHHHHHHHHHHHHHHHGGHGHGHHHHGHHHHHHHHHGGGHHHHHHHHHGHHHHHHHHHHHHFHGHHGGGGGHHFHHHHHHHHHHHHHHHHHHGHHHHHHHHHHHGHGGGGGHHHHHHHHHHHHGHGGHGGGGGGGHGGHGGGGGGGGGGGGGHHHHGGGGFHEHGHHGHFHHHHGHHHFBHHGHFFBFHGFFFGDEHG5DDGDFFHHGHFGHHHHFFGHEAEEGCFGG5BBDBCDFF2EECGHHFFEAA?C4CGGGFFCGGCFFBBFFBBBAB
@M02197:105:000000000-AN6RF:1:1101:14959:24034 1:N:0:1
GAAGCTTGAATCTCCTCCGCTTATTGATATGCTTAAGTTCAGCGGGTAGTTCTACCTGATTTGAGGTCAAATTGTCAGAAGCTGTCTCAAAAGAGACCCTTTAGAAGCTGAACCCCATTTATAAAGCTGCTCTTCACAAATGGCGTAGATAATTATCACACCAAAGCAAGGCAACAAAGGTCCCGCTAATGCATTTCAGGAGAGCCGACTTCTGAGAAGCCCGCATACTCCCACATCCAAGCCTGATCAACAGAAAAAGCTGAAAAGGTTGAGAATTTCATGACACTCAAACAGGCATGCTCCTCGGAATACCAAGGAGCGCAAGGTGCGTTCAAAGATTCGATGATTCAC
+
AAABBFFFFFBFGGGFGGGGGGGHHGHHFHGHHHHGHHHHFHHGGGGGGHHHHGHHHHHHHHHGGHFGHHHHHGHGHHHHFHHHHHHHHHFHHEHHHGHHFHHHHHHGHHHHHHGGGHGHHHHHHHGHGHGHHHGGHHGHHGFGGFGGGHHFHHHHHHHHHHHHHFHHHHGHHHHHHHHGCGHGGGHHHHHHHGHHHHHHHFHGGHHHHEHHHGHHHGGGGGHFGGGGGGHGGGBBGGHHHHHGHHHHHHHHHHHHGHHHHHHHEHGHHFHHHHHHBHHHHHHGHGHHHHHHGGGGHHHGGGGGEHGHHHFHHHHGGGGGHHHHGGGGHGGGGGGGGGGFFFFFFFA@BBB
@M02197:105:000000000-AN6RF:1:1101:8439:23707 1:N:0:1
GAAGCTTGAATCTCCTCCGCTTATTGATATGCTTAAGTTCAGCGGGTAGTCCTACCTGATTTGAGGTCAAATTGTCAGAAGCTGTCTCAAAAGAGACCCTTTAGAAGCTGAACCCCATTTATAAAGCTGCTCTTCACAAATGGCGTAGATAATTATCACACCAAAGCAAGGCAACAAAGGTCCCGCTAATGCATTTCAGGAGAGCCGACTTCTGAGAAGCCCGCATACTCCCACATCCAAGCCTGATCAACAGAAAAAGCTGAAAAGGTTGAGAATTTCATGACACTCAAACAGGCATGCTCCTCGGAATACCAAGGAGCGCAAGGTGCGTTCAAAGATTCGATGATTCAC
+
CCCCCFFFFFFFGGGGGGGFGGGHHHHHHHHHHHHHHHHHHHHGGGGGGHHHHHHHHGHHHHHHGHHHHHHHHHHHHHHHHHHHHHHHHHHHHGGHHGHHHHHHFHHHHHHFHHGGGHHHHHHHHFHHHHGHHHHHHHHHHHHHGGGGGHHHHHHHHHHHHGHHHHHHHHHHHHHHHHGHGHHHGGGGHHHHHHHHHHHHHGHGHGHHHGGHGHHHHGGGGGHHGGGGHGHHGGGFGGHHHFFHBHFHHHHHHHHHHHHHHHHHHGAHHHHHHHHFHGHHHHHGHGHHHHHHHHEHHHHGGGGGHHHHHHHHHHHGGEGGHFFF?GCGHGGGGGGFCGGFFFFFFFAAA3A
@M02197:105:000000000-AN6RF:1:1101:24693:23959 1:N:0:1
GAAGCTTGAATCTCCTCCGCTTATTGATATGCTTAAGTTCAGCGGGTATCCCTACCTGATCCGAGGTCAACCTTGAAAAATAGGGGGTTTGATGGCAGGGCAATTGCACACACTCCGAGAGACAAGATAAACTTACTACGCCACGGAATATGCTATGATCCGCCTTTCAATTTCAGAAGGGAGAATGCTGGCATACTCTTCTTCCACAACCAAGCAAATATGCTTGAGAGGTATTTTATGACGCTCGAACAGGCATGCCTCCCGGAATGCCAGGAGGCGCAATGTGCGTTCAAAGATTCGATGATTCAC
+
CCCCCFFFFFFFGGGGGGGGGGGHHHHHGHGHHHHHHHHHHHHGGGAEHHHHHHHGHHHHHHHGGGGHHHHHHHHFHHHHHHHHGGGGGGGHHHHGHGGGGGGGHHHHHHHGGHHHHGGHGHHHHHHHHHHHHHHHHHHGGGHHGGGGGHHHHHHHHHHGHHHHHHHHHHHHHFHHHHHHGHHHHHGHGGHGGGGHHGHHGGGGGGGHHGHHGGHHFHHHHFHFHGHHGHGFFFFFGHEGGGGHHGHHHHFGFHHGGGGGGGHHHHHHHFCHHFFGGGHHHCGGFGHGFGGGGGGGFFFBFFFFAA?AB
@M02197:105:000000000-AN6RF:1:1101:6935:24148 1:N:0:1
GAAGCTTGAATCTCCTCCGCTTATTGATATGCTTAAGTTCAGCGGGTATCCCTACCTGATCCGAGGTCAACCTTGAAAAAATTGGGGGTTGACGGCTGGACTATCACACACACCATGCGAAAAGATAATCTTACTACACCTGGGGATATGAGATCATCCGCCTTTGAATTTCAGAAGGGAGAATGCAAGCATACTCATCTTCCACGACCAAGCATATTTGCTTGAGAGGTATTTAATGACGCTCGAACAGGCATGCCTCCCGGAATACCAGGAGGCGCAATGTGCGTTCAAAGATTCGATGATTCAC
+
BBBBBFFFFFFFGGGGGGGGGGGHHFHHGHHGHGHHGHHFFHHGGGGGHHHHHHHHHGHHHHFEEEGHFHHGGHHFHFHHGHHHGHGGCEEFGGGGGGGHFHHHHHHGHGGDHGGHFGHGHHGHGHHHHHHHHGFHHHHHHHGGHHHHHHHHHHHHHHHHHHHHHHHHHHHHHHHHHGGHHHHHHHGHGHHHHHGHHHHHGGGGGHGGHHHGFFEHHHGGHFHGHFFFGGFHFHFFFCFCGGHGHHHHFHGHGFFEE0GGHHHFFGHHHF222GEE5FHGGGGGHGGGGGGG?CGFFFFFD5BAA3A
@M02197:105:000000000-AN6RF:1:1101:11541:24177 1:N:0:1
GAAGCTTGAATCTCCTCCGCTTATTGATATGCTTAAGTTCAGCGGGTATCCCTACCTGATCCGAGGTCAACCTTGAAAAATAGGGGGTTTGATGGCAAGACAATTGCACACACTCCGAGCGACAAGATAAACTTACTACGCCACGGAATATACTATGATCCGCCTTTCAATTTCAGAAGGGAGAATGCGGGCATACTCTTCTTCCACAACCAAGCAAATATGCTTGAGAGGTATTTTATGACGCTCGAACAGGCATGCCTCCCGGAATGCCAGGAGGCGCAATGTGCGTTCAAAGATTCGATGTTTCAC
+
BBABAFDFFFFFGFGGGGGGCGFGHFHHGHHFHFHGGHHGFADECGEEFFFFCBGFFFBGBGGFGEEHHHHEHH9:GHGHHHGFH?EGFFGHF?8GE#0FCGHGGGHH7EAGCCCFEGGGGGGGCGF<<1<GHHGHGGGCCFA<@??EGFFHHHFHFDDCDCCFEAFHGFHHHHGCCHGHFGD?FCBC#GGGEFGGGGG<BFGGGGGFHEC1EFFFBBBFFBFBFFFFEFDFFFFF20E?EE?0/EEGA1DAGFHF/AE/E/02FF1CFFBCAE0A0ADGGB0000FGFGGGGFE1B1A@@>1311>>1
@M02197:105:000000000-AN6RF:1:1101:10630:24292 1:N:0:1
GAAGCTTGAATCTCCTCCGCTTATTGATATGCTTAAGTTCAGCGGGTATCCCTACCTGATCCGAGGTCAACCTTGAAAAATAGGGGGTTTGATGGCAGGACAATTGCACACACTCCGAGCGACAAGATAAACTTACTACGCCACGGAATATGCTATGATCCGCCTTTCAATTTCAGAAGGGAGAATGCTGGCGTACTCTTCTTCCACAACCAAGCAAATATGCTTGAGAGGTATTTTATGACGCTCGAACAGGCATGCCTCCCGGAATGCCAGGAGGCGCAATGTGCGTTCAAAGATTCGATGACTCAC
+
BAB3AFFFFFFFGGGGGFGGGGGGBHHHHGHHHGGGFDGHGFHGGGEEHBGHHHHHGFHHGHHGGGGHHHGGHHHGFGGHHHHHHGCEGGGHEB7FG7GGHFGFHGFFHFHGGHHGGCGGGGGGGHGCHFFHHHHHHHHGGFGGGGDGGHHHGHHHHGHFFCEDFGHHHFHGFGFHHHHGGHHFGHGGGGGBDABCGFFGFGFFGGFFFFFFFFHGFFFFFFGHFFHHGFHFFGFF2>/EB/?BGAD1EF111EEFA/A/E/GA21BGB0FFFA0FEFCGHGE00A1BGFFGD3A1F1C@31@1>1AAA
@M02197:105:000000000-AN6RF:1:1101:25075:24347 1:N:0:1
GAAGCTTGAATCTCCTCCGCTTATTGATATGCTTAAGTTCAGCGGGTAGTCCTACCTGATTTGAGGTCAAATTGTCAGAAGCTGTCTCAAAAGAGACCCTTTAGAAGCTGAACCCCATTTATAAAGCTGCTCTTCACAAATGGCGTAGATAATTATCACACCAAAGCAAGGCAACAAAGGTCCCGCTAATGCATTTCAGGAGAGCCGACTTCTGAGAAGCCCGCATACTCCCACATCCAAGCCTGATCAACAGAAAAAGCTGAAAAGGTTGAGAATTTCATGACACTCAAACAGGCATGCTCCTCGGAATACCAAGGAGCGCAAGGTGCGTTCAAAGATTCGATGACTCAC
+
CCCCCFFFFFFFGGGGGGGGGGGHHHGHHHFHHHHGHHHHGHHGGGGGGHHHFGHFHHGHHHHEEHHGHHHGHHHHHHHHHHGHHHHHHHGHHGHGGGHBHHHHHHHHHHHHFHDGGHHGHHHGHFFFHFHHHHHHHHHHHHHHGFGGGHHHHGGHFFHHHGHHHHHHHHHHHHHHHHGHHGGHGGGGGHHHHHGHHHGHHGHGHHGDFCGGHHHGHGGGFGGHGGFGGGGGGGGHGEFHHGGBGBHHHHHGHFGHDE44HGHFHHFFGHHHHHFEFHGEHHGBHGGBGGFFEFHFBHGEA0CGHFGCGGHHHHFGCGEA4G4HGGGGGGGGGGGFECE4BFFFFF3?AAA
@M02197:105:000000000-AN6RF:1:1101:9178:24445 1:N:0:1
GAAGCTTGAATCTCCTCCGCTTATTGATATGCTTAAGTTCAGCGGGTAGTCCTACCTGATTTGAGGTCAAATTGTCAGAAGCTGTCTCAAAAGAGACCCTTTAGAAGCTGAACCCCATTTATAAAGCTGCTCTTCACAAATGGCGTAGATAATTATCACACCAAAGCAAGGCAACAAAGGTCCCGCTAATGCATTTCAGGAGAGCCGACTTCTGAGAAGCCCGCATACTCCCACATCCAAGCCTGATCAACAGAAAAAGCTGAAAAGGTTGAGGATTTCATGACACTCAAACAGGCATGCTCCTCGGAATACCAAGGAGCGCAAGGTGCGTTCAAAGATTCGATGATTCAC
+
BCCCCFFFFFFFGGGGGGGGGGGHHHHHHHHHHHHGHHHGFHHGGGGGGGHHHHHHHHHHHGGHGGFGHHHHGHHHHHGHHHHHFGHHGHHHHGHHHGHHHHHHHHHHHHHHHHGGGHHHHHHHHHHHGHHHHHHHHHHHHHHHGGFGGHHHHHHHHHGFHGHHHHHHHHGHHHHHHHHFGGGHGGHHGHHHHHHHHGHHGGHGEHHGHHGGGHHHHGGFGEGHHHGGHGHFHHHHGGHHEHFHFHHHHFFHHFHHHHHHHHHHHHHHGHGHHHGBHGHHFFHHGEGB5FFBFGEBGAHGGGGEF5FHFGFHHHHGGECCHHHHGGGGHGGGFGGFGFCFFFFFFFBAAAA
@M02197:105:000000000-AN6RF:1:1101:6898:24458 1:N:0:1
GAAGCTTGAATCTCCTCCGCTTATTGATATGCTTAAGTTCAGCGGGTATCCCTACCTGATCCGAGGTCAACCTTGAAAAATAGGGGGTTTGATGGCAGGACAATTGCACACACTCCGAGCGACAAGATAAACTTACTACGCCACGGAATATGCTATGATCCACCTTTCAATTTCAGAAGGGAGAATGCTGGCATACTCTTCTTCCACAACCAAGCAAATATGCTTGAGAGGTATTTTATGACGCTCGAACAGGCATGCCTCCCGGAATGCCAGGAGGCGCAATGTGCGTTCAAAGATTCGATGATTCAC
+
CBCCCFFFFFFFGGGGGGGGGGGHHGHHHHHHHHHHHHHHHHHGGGGGHHHHHHHHHHHHHHHGGGGHHHHHHHHGHHHHHHHHHGGEGGGHHHHHHGGGHHHHHHHHHHHGGHHHHGHGGHGGGHHHHHHHHHHHHHHGGGGGGHHHGHHHHHHHHHHHHHHHHHHHHHHHHHHHHHHHHHHHHHGHHHHHHGGGGGHHGGHGGGGHGGHHHGHHHHFFGHGGHHHFHHFHHHHHHHGGGGGHEGGHHHHHHGHGGGE?CGHHGHHHHGHHCGGGECHGHHGFECHGFGGGGG2FFFFFFFFFABAAB
@M02197:105:000000000-AN6RF:1:1101:20909:24684 1:N:0:1
GAAGCTTGAATCTCCTCCGCTTATTGATATGCTTAAGTTCAGCGGGTAGTCCTACCTGATTTGAGGTCAAATTGTCAGAAGCTGTCTCAAAAGAGACCCTTTAGAAGCTGAACCCCATTTATAAAGCTGCTCTTCACAAATGGCGTAGATAATTATCACACCAAAGCAAGGCAACAAAGGTCCCGCTAATGCATTTCAGGAGAGCCGACTTCTGAGAAGCCCGCATACTCCCACATCCAAGCCTGATCAACAGAAAAAGCTGAAAAGGTTGAGAATTTCATGACACTCAAACAGGCATGCTCCTCGGAATACCAAGGGGCGCAAGGTGCGTTCAAAGATTCGATGATTCAC
+
CCBCCFFFFFFFGGGGGGGGGGGHHGHHHHHHHHHHHHHHHHHGGGGGGHHHHHHHHHGHHHHHGGHHHHHHHHHHHHHHHHHHHHHHHHHHHGHHHGGHHHHHHHHHHHHHGHGGGHHHHHHHHHHHHHHHHHHHHHHGHHHHGGGGGGHHHHHHHHHHHGHHHHHHHFGHHHHHHHGHHHHHGHGGGHHHHHHHHHHHHGHGHHHHGHHGHHHHGGGGGGGHGGGGHGHHGHHHGGHHHHHHHHGHGHGHHHHHHHHHHHHHHHHFGHGHHHHFHHHHHHGF@GHHHHHHHHGHGGGGGGGGHFFFHHHHFHFGGGCGHHHHGGGFHGGGGGGGGGFFFFFFFFBABAB
@M02197:105:000000000-AN6RF:1:1101:11688:24868 1:N:0:1
GAAGCTTGAATCTCCTCCGCTTATTGATATGCTTAAGTTCAGCGGGTAGTCCTACCTGATTTGAGGTCAAATTGTCAGAAGCTGTCTCAAAAGAGACCCTTTAGAAGCTGAACCCCATTTATAAAGCTGCTCTTCACAAATGGCGTAGATAATTATCACACCAAAGCAAGGCAACAAAGGTCCCGCTAATGCATTTCAGGAGAGCCGACTTCTGAGAAGCCCGCATACTCCCACATCCAAGCCTGATCAACAGAAAAAGCTGAAAAGGTTGAGAATTTCATGACACTCAAACAGGCATGCTCCTCGGAATACCAAGGAGCGCAAGGTGCGTTCAAAGATTCGATGATTCAC
+
ABBBBFFFFFFFGGGGGGGGGGDHHHFHHHHGHHHHHHCHHHGGGGGGGHHHHHHHHHHHHHHHGEHHHHHHGHGHHHHHHHGHHHHHHGHHHGHHHGGHHHHHHHHHFHHHHHGGGHHHHHHHHHHHHHHHHHHHHHHGHGHHGGFGGHHHHHHHHHHHHGHHHHHHHHHHHHHHHHHHHGGHGHHHHHHHHHGHHHGHHGHGGHHHHHHHHHHHHGGGGGGGHHGGHGGHGHHFGGHGFHGFGHFHHHHHHHHHHHHHHFHHHGHFFHHGHHHGEHHGHFHHHGFHHHGHHHGGHHGGGGGGHHHHHHHHHG3GGGGGGHHCGGGEGGGGGGGGEGGFFFBFFFBBBBB
@M02197:105:000000000-AN6RF:1:1101:22339:24878 1:N:0:1
GAAGCTTGAATCTCCTCCGCTTATTGATATGCTTAAGTTCAGCGGGTAGTCCTACCTGATTTGAGGTCAAATTGTCAGAAGCTGTCTCAAAAGAGACCCTTTAGAAGCTGAACCCCATTTATAAAGCTGCTCTTCACAAATGGCGTAGATAATTATCACACCAAAGCAAGGCAACAAAGGTCCCGCTAATGCATTTCAGGAGAGCCGACTTCTGAGAAGCCCGCATACTCCCACATCCAAGCCTGATCAACAGAAAAAGCTGAAAAGGTTGAGAATTTCATGACACTCAAACAGGCATGCTCCTCGGAATACCAAGGAGCGCAAGGTGCGTTCAAAGATTCGATGATTCAC
+
BBBBBFFFFFFFGGGGGGGGGCGHHHHHGFFFHHHHGGFHHHHGGGGGGHGHHHHHHHHHGFHHFHHHHHHHHHHHHHHHHHHGGHHHHHHHHGHHHGHHFHHHHHHFHHHGHHGGGGHHHHHHHHHHHHHHHHHHHHHHHHHGGGGGGHHHHHH9HHHFHHHHHHHHHGGHHHHHHHHHHHHGGGHGHHGHGGHHHHHHGGHGHHGGGHGHHHHHHGGFGGHHHHGGGGGGGHHHGGFGHHFEHGBHHHFGHHHGHHHHHHHHFHFFFHGHHHHFHHGHHHHGFGHGHHHHHHHGHHFGGGGGHHHHHHHHHHHGGGGGHFHHGGGGHGGGGGCGGGGFFFFFFF?AA>3
@M02197:105:000000000-AN6RF:1:1101:7816:24749 1:N:0:1
GAAGCTTGAATCTCCTCCGCTTATTGATATGCTCCTCCGCTTATTGATATGCTTAAGTTCAGCGGGTATCCCTACCTGATCCGAGGTCAACCTTGAAAAATAGGGGGTTTGATGGCAGGACAATTGCACACACTCCGAGCGACAAGATAAACTTACTACGCCACGGAATATGCTATGATCCGTCTTTCAATTTCAGAAGGGAGAATGCTGGCATACTCTTCTTCCACAACCAAGCAAATCTGCTTGAGAGGTATTTTATGACGCTCGAACAGGCATGCCTCCCGTAATGCCAGGGGGCGCAATGTGCGTTCAAAGATTCGATGATTCTC
+
11>AAFFFC1DFGGGGGGGGGGGHHGHHHGHHHCCHGFEEG?/FBG2FGG2AGGHHEEGGEBFEEEEGH1FGHFGHFGHFFEF/>/>>1F1EGHGECG1GHG1BA9E.;AFGC;CGHGFBFFGGFFGGGFA*BGGGGCGGG??G=FBFFGFEFFFFFFFB@<F?@GFFEFFF<17FBBBFC?$;AFFFF2B2GF@FFFHGFFFFFFFFFFFFHGFF9<:FB1BF/FEF?BFGFFAB1F>00FBGF011F1F121F@BF/EFEGGHGGFFHFHEEGGGEE/EEED1GFHECFA/00GGCHHGHEEEEB1BFGGGGEC1113FBFFAAA>A
@M02197:105:000000000-AN6RF:1:1101:6004:24891 1:N:0:1
GAAGCTTGAATCTCCTCCGCTTATTGATATGCTTAAGTTCAGCGGGTAGTCCTACCTGATTTGAGGTCAAATTGTCAGAAGCCGTCTCAAAAGAGACCCTTTAGAAGCTGAACCCCATTTATAAAGCTGCTCTTCACAAATGGCGTAGATAATTATCACACCAAAGCAAGGCAACAAAGGTCCCGCTAATGCATTTCAGGAGAGCCGACTTCTGAGAAGCCCGCATACTCCCACATCCAAGCCTGATCAACAGAAAAAGCTGAAAAGGTTGAGAATTTCATGACACTCAAACAGGCATGCTCCTCGGAATACCAAGGAGCGCAAGGTGCGTTCAAAGATTCGATGATTCAC
+
BABBBFBFFFFFGGGGGFGCG2EGHHHHE6GHHHHGFFGFHHGGGFEEG3FHHHHHHGHHHHHFEHFHHHHHHHHHHHHHHHHGGGHHHHHHHGHHFCFGHHFHBFHHGHHGHFDGGHHHGHGHFGHHGHHHHFHHHHGHHHGFFGGGGHHHHHHHHHHHHGHHHHHGHBFHHHHHGFHEHGDHGGHGHHHHHEHHFGGHHEHFGAFGGGGHHHGGFFGG?GGGGGGGGGHGFHHGGCHHHGHHHHHHHGFEHHGHHFHFBDHHGBF0HFBEFFHGBFHDEBFFAEFF1FB11GBF1CHGGEEFFHHFGA1HHHHGGE?GFFFFEAGGHGFFGGFBE1CC13B133?AAA1
@M02197:105:000000000-AN6RF:1:1101:16398:24833 1:N:0:1
GAAGCTTGAATCTCCTCCGCTTATTGATATGCTTAAGTTCAGCGGGTAGTCCTACCTGATTTGAGGTCAAATTGTCAGAAGCTGTCTCAAAAGAGACCCTTTAGAAGCTGAACCCCATTTATAAAGCTGCTCTTCACAAATGGCGTAGATAATTATCACACCAAAGCAAGGCAACAAAGGTCCCGCTAATGCATTTCAGGAGAGCCGACTTCTGAGAAGCCCGCATACTCCCACATCCAAGCCTGATCAACAGAAAAAGCTGAAAAGGTTGAGAATTTCATGACACTCAAACAGGCATGCTCCTCGGAATACCAAGGAGCGCAAGGTGCGTTCAAAGATTCGATGACTCAC
+
CCCCCFFFFFFFGGGGGGGGGGGHHHHHHGHHHHHHHHHHHHHGGGGGGHHHHHHHHHHHHHHHGHHHGHHHHGHHHHHHHHHHHHHHHGHHHGHHHGHHHHHHHHGHHGHHHHGGGHHHHGHHHHFHHHHHHGHHHHHHHGHHGFGGGHHHHHHHHHHHHGHHHHGHHHGHHHHHHHGFHHHHGGGGGHHHHHGHHHGHHGHGHHGGGGGGGHHHGGGGGGGGGGGGGGGGGGGFE>31GFGB4DFHGG44?3EBBHHFHG3FFGG2HHFHHGEBHGBBHHGF5GHHFHHHHGHHHGGE?A2?GFBHHDFHHHGCGEGFGHHHCGGGHGGGGGGGGGGFFFFFFF?BBAB
@M02197:105:000000000-AN6RF:1:1101:12592:25016 1:N:0:1
GAAGCTTGAATCTCCTCCGCTTATTGATATGCTTAAGTTCAGCGGGTATCCCTATCTGATCCGAGGTCAACCTTGAAAAATAGGGGGTTTGATGGCAGGACAATTGCACACACTCCGAGCGACAAGATAAACTTACTACGCCACGGAATATGCTATGATCCGCCTTTCAATTTCAGAAGGGAGAATGCTGGCATACTCTTCTTCCACAACCAAGCAAATATGCTTGAGAGGTATTTTATGACGCTCGAACAGGCATGCCTCCCGGAATGCCAGGAGGCGCAATGTGCGTTCAAAGATTCGATGACTCAC
+
ABBA@FFFFBFDGGGGGGGGGGGHHHGHGHHHHHHHHGHHGHGGGG?EHHHHHHGGHHHGFHHEEGFGFHHGHHHHHHHHHHHHHGGFGGGGGFHHHGGGHHHHHHHHHHHGGHHGGGGGGGFHGHHHHHHHHHGHHGHGGGGGGGHHHHHHGHHHHHHHHHHGHHHHHHHHHHHHHHHHHHHHHGGHGGHHHGGGHHHHHGHGGGGHHGHHGHGHGGHHHHGHHGHHHHHHHFFHGHGFFGGHHGHHHFFFHHHFCGFEFGFHGHHFAGHHHGGGEGHHHHE?EEHGGGGGBGCGGBFFFFFFAAAAA
@M02197:105:000000000-AN6RF:1:1101:17544:25141 1:N:0:1
GAAGCTTGAATCTCCTCCGCTTATTGATATGCTTAAGTTCAGCGGGTAGTCCTACCTGATTTGAGGTCAAATTGTCAGAAGCTGTCTCAAAAGAGACCCTTTAGAAGCTGAACCCCATTTATAAAGCTGCTCTTCACAAATGGCGTAGATAATTATCACACCAAAGCAAGACAACAATGGTCCCGCTAATGCATTTCAGGAGAGCCGACTTCTGAGAAGCCCGCATACTCCCACATCCAAGCCTGATCAACAGAAAAAGCTGAAAAGGTTGAGAATTTCATGACACTCAAACAGGCATGCTCCTCGGAATACCAAGGAGCGCAAGGTGCGTTCAAAGATTCGATGATTCAC
+
BBAABFFFFFFFGGGGGGGGGGGHHHGHFHGHHHHHHHHGGGGGGGGGGHHHHHHHHHHHHHHHGGGHHHHHHHHHHHGHFGHHHHHHHHHHGGHHHGHHHHHHHHHHHHHHHHGGGHHHHHHHHHHHHHHHHGHHHHHHHHGHGFFGGHGHHHHHHHHHHGHHHHHHHHHHHHHHHHGHHHHHGGHHHHHHHHHHHHHHGGGGHHGGHHGHHGHHHGGGGGHGHGGGHGHGHGHFGGGHHHHHHHHGHFGGHHHHHHHHGHHHHHHHDDGHHHHHHHHEHGHGHGHHHHHHHHGHHHHFCECGHHHHGHHHHHGGGGGGHHHHGGGGHGGGGGGGGGGFFFFFFFCBCAC
@M02197:105:000000000-AN6RF:1:1101:25176:24952 1:N:0:1
GAAGCTTGAATCTCCTCCGCTTATTGATATGCTTAAGTTCAGCGGGTAGTCCTACCTGATTTGAGGTCAAATTGTCAGAAGCTGTCTCAAAAGGGACCCTTTAGAAGCTGAACCCCATTTATAAAGCTGCTCTTCACAAATGGCGTAGATAATTATCACACCAAAGCAAGGCAACAAAGGTCCCGCTAATGCATTTCAGGAGAGCCGACTTCTGAGAAGCCCGCATACTCCCACATCCAAGCCTGATCAACAGAAAAAGCTGAAAAGGTTGAGAATTTCATGACACTCAAACAGGCATGCTCCTCGGAATACCAAGGAGCGCAAGGTGCGTTCAAAGATTCGATGATTCAC
+
CCCCCFFFFFFFGGGGGGGEGGGHCHHHHHHHHHGGHFHHHHHGGGGGGHHHHHHHHHHHHHHHGHHHHHHHHHHHHHHHHHHGHHHHHHHHHDGHGGFHHHHHHFHFHHFHHAGGGHHHHHHHHHGHHHHHHGHHHHHHHHHHGGGGGHGHGHHHHHHHGHHHHHHHHHHHHHHHHHHGGGGGGHHGHHHHHHHHHHHHHGHGHHHHGGGHHHHHHGGGFGHGGGGGHGHGHHHHGGGHHHHFFHHHGHHGGGHHGFGGHHGHFGHGHHHHEHGFGHHHHFHHGGHHFHHGGHFHGHGGGGGGHHGHHHGHHHHDGGGCHFG4FCGGHGGGGGGGGGFFFFFFFFAABAA
@M02197:105:000000000-AN6RF:1:1101:25640:25189 1:N:0:1
GAAGCTTGAATCTCCTCCGCTTATTGATATGCTTAAGTTCAGCGGGTATCCCTACCTGATCCGAGGTCAACCTTGAAAAATAGGGGGTTTGATGGCAGGACAATTGCACACACTCCGAGCGACAAGATAAACTTACTACGCCACTGAATATGCTATGATCCGCCTTTCAATTTCAGAAGGGAGAATGCTGGCATACTCTTCTTCCACAACCAAGCAAATATGCTTGAGAGGTATTTTATGACGCTCGAACAGGCATGCCTCCCGGAATGCCAGGAGGCGCAATGTGCGTTCAAAGATTCGATGACTCAC
+
AABBAFFBFFFFGGGGGGGGGGGHHHGHHGHHHHHHGHHHHHHGGGGGHHHHHHHHHHHHHHGGGEGHHHHGHHGHHHHHHFHGHGGGGGGHHHGHHGGGHHGHHHHHHHHGGHHHHGGGHHHHGHHHHHHGHHGHHHHGGHGGHHHGHHHFGHHHGHGHHHGHGGHHHHHHHHHGHGHHGHHHHHGGHHHHGGGHHGHHHHGGGGGHHGHHGHHHFFGHHGHHGHHGHHHHHHHHGHGGGGGHHGGHHHHHHEHGGGGGGGHHGHHHHHGHHGGGGGHHHHGGGGGGGGGGFGEGFFC5FFFFBBBBB
@M02197:105:000000000-AN6RF:1:1101:5911:25021 1:N:0:1
GAAGCTTGAATCTCCTCCGCTTATTGATATGCTTAAGTTCAGCGGGTAGTCCTACCTGATTTGAGGTCAAATTGTCAGAAGCTGTCTCAAAAGAGACCCTTTAGAAGCTGAACCCCATTTATAAAGCTGCTCTTCACAAATGGCGTAGATAATTATCACACCAAAGCAAGGCAACAAAGGTCCCACTAATGCATTTCAGGAGAGCCGACTTCTGAGAAGCCCGCATACTCCCACATCCAAGCCTGATCAACAGAAAAAGCTGAAAAGGTTGAGAATTTCATGACACTCAAACAGGCATACTCCTCGTAATACCAAGGAGCGCAAGGTGCGTTCAAAGATTCGATGATTCAC
+
ABBBB4FF4@FFFGDDGFEGGAGCBHFDB6AE6A5GB5D5FGHFGGEC1FEAGDAAFGFFGF5FGHHHEFHHFHHF5DFEBEGGHHDGF@DGFEHHHEAFGBGHHHFFGBFHCE?E?HB7GGHHF4FEFC3FGFGDFHFHHFFHG0DDFHHB9DFDCGDGFBHHC7FGCG0FGHHHEFG0HGF<%BBHGDHHFDFGHGFFFGGGCC1F@DFB9DBFGGC?EEEGGBDGHFHHFHG1EGGHG1F@BFG1G@F@0DF1F1B22B11B>002GDGD121DD12D2B11/1CBFGFGFDEEB0//EEAF22HGFB11DB0E0?GHFHGAA0EB11BFFBG1GGFFFFD331>1>A
@M02197:105:000000000-AN6RF:1:1101:25412:25260 1:N:0:1
GAAGCTTGAATCTCCTCCGCTTATTGATATGCTTACTTCCTCTAAATGACCAAGATCCTCCGCTTATTGATATGCTTAAGTTCAGCGGGTAGTCCTACCTGATTTGAGGTCAAATTGTCAGAAGCTGTCTCAAAAGAGACCCTTTAGAAGCTGAACCCCATTTATAAAGCTGCTCTTCACAAATGGCGTAGATAATTATCACACCAAAGCAAGGCAACAAAGGTCCCGCTAATGCATTTCAGGAGAGCCGACTTCTGAGAAGCCCGCATACTCCCACATCCAAGCCTGATCAACAGAAAAAGCTGAAAAGGTTGAGAATTTCATGACACTCAAACAGGCATGCTCCTCGGAATACCAAGGAGCGCAAGGTGCGTTCAAAGATTCGATGATTCAC
+
BBBBAFFFFFFFGGCGBFEGCEGHHHHHHHHGHHGFHHHHHFHHHGHHHFHGHHHHHHHGHGGGGGHHGFHHHHHHHHHHFHHHHHGGGGGGHHHGHHHHGHHHHHHGGFHHHHHHHHGHHHHHHHHHGHHHHHHHFHHGFHHHHHHHHEGHHHHEADGDHHHHHHHFBDGHHHHHHGGFHHHHBGEGGGGGHHEGHHHHHHHHGHHHHHHHHGHGHHHHHHGGGGFEHGGHGHFHF?FFHGHHGGGGEDHHFHFGBHFFGCCGFFFBHEGHDGDBFGBEEFGBFBBFEHHHHHHHHGHHFHHGGFGHHGGFGHHHFGDHHHHGEHHGGFGHHGGD3FHHEGGGGGDHEFFHHHHHHHGDFGGGFFGGCEAFGGGFGD5AGGFFFFFFFA3A>A
@M02197:105:000000000-AN6RF:1:1101:15803:25600 1:N:0:1
GAAGCTTGAATCTCCTCCGCTTATTGATATGCTTAAGTTCAGCGGGTATCCCTACCTGATCCGAGGTCAACCTTGAAAAATAGGGGGTTTGATGGCAGGACAATTGCACACACTCCGAGCGACAAGATAAACTTACTACGCCACGGAATATGCTATGATCCGCCTTTCAATTTCAGAAGGGAGAATGCTGGCATACTCTTCTTCCACAACCAAGCAAATATGCTTGAGAGGTATTTTATGACGCTCGAACAGGCATGCCTCCCGGAATGCCAGGAGGCGCAATGTGCGTTCAAAGATTCGATGATTCAC
+
BBBBCFFFFFFFGGGGGGGGGGGHHHHHHHFHHHHHHGHHHHHGGGEGHHHHHHHHHHGHHHHGGGGHHHHHHHHHHHHHHGHGHGGGGGGHHHHHHGGGHHHHHHHHHHHGGHHGGGHGHGHGGHHHHHHHHHHHHHHGGGGGHHGHGHHHHHGHHHHHHHHHHGHHHHHGHHHHHHHHHHHHHHGHHHHHHGHHHHHGHHHGGGGHHGHHFHHHHHHHHHGHFHHHFHHHFHHHHHGGGGGHHGHHHHHHHGHGGEEEGGGHHHHHHBBHHFFGGGHHHHGGFGHGFGGGD5GGGFFFFFFFABBAA
@M02197:105:000000000-AN6RF:1:1101:17655:25551 1:N:0:1
GAAGCTTGAATCTCCTCCGCTTATTGATATGCTTAAGTTCAGCGGGTAGTCCTACCTGATTTGAGGTCAAATTGTCAGAAGCTGTCTCAAAAGAGACCCTTTAGAAGCTGAACCCCATTTATAAAGCTGCTCTTCACAAATGGCGTAGATAATTATCACACCTAAGCAAGGCAACAAAGGTCCCGCTAATGCATTTCAGGAGAGCCGACTTCTGAGAAGCCCGCATACTCCCACATCCAAGCCTGATCAACAGAAAAAGCTGAAAAGGTTGAGAATTTCATGACACTCAAACAGGCATGCTCCTCGGAATACCAAGGAGCGCAAGGTGCGTTCAAAGATTCGATGATTCAC
+
CCCCCFFFFFFFGGGGGGGGGGGHHHHHHGHHHHHHHHHHHHHGGGGGGHHHHHHHGHHHHHHHGFHHHHHGHFHHHHHHHHHHHHHHHHHHHGHHHGHHHHHHHHHHHHHHHHGGGHHHHHHHGHGHHHHHHHHHHHHHHHHHGGGGGHHHHHHHHHHHHHHHHHHHHHHHHHHHHHHHGHGHHHHHHHHHHHHHHHHHHGHGGHHHHGGHHGHHHGGGGGGGHHGGHGHHHGHHGGHHHHHHGFFHHHHHHHHHHHHGHHHHHHHHHHHHHHHHHHHHHHHHHGGFHHHHHHHHHHHEFFCGHEHHFHGGHGFGGGGGHHHGGGGGHGGGGGGGGGGFFFFFFFBBBCC
@M02197:105:000000000-AN6RF:1:1101:21062:25812 1:N:0:1
GAAGCTTGAATCTCCTCCGCTTATGATATGCTTAAGTTCAGCGGGTAGTCCTACCTGATTTGAGGTCAAATTGTCAGAAGCTGTCTCAAAAGAGACCCTTTAGAAGCTGAACCCCATTTATAAAGCTGCTCTTCACAAATGGCGTAGATAATTATCACACCAAAGCAAGGCAACAAAGGTCCCGCTAATGCATTTCAGGAGAGCCGACTTCTGAGAAGCCCGCATACTCCCACATCCAAGCCTGATCAACAGAAAAAGCTGAAAAGGTTGAGAATTTCATGACACTCAAACAGGCATGCTCCTCGGAATACCAAGGAGCGCAAGGTGCGTTCAAAGATTCGATGATTCAC
+
BBBBBFFF?FFFGGFGGGEEGGGHGGHHHHGHHHHH5GFHDHEEAAEFFHGHHHHHGHHHHGFGHGHGFFHHHHHHHHFHCHFHHGHHHHGFGHHHEHHHHHHHHHHHHHFHHFGGHHFHHHHHGHHHHHH9HHHHHHHHHHHGFGCGHHHHGHHHFHHGGHHHHCGGHFHHHGHHHGHGGHACGGGGHFFHHEHHGHGHGHGHHGFCGGGGGGFGGGGGGGHGFAFFEFEFFGGGGHHGB3DBBHHHHHHHHGGGHFGHGGHHGB2DGHHHHHHHHHGFGFEEF5G5FGFFFEHHGGE0GGGFHHHBHGHHHGEGEEE4BHGEEEBCCFGGFGFEEFFFFFFDFAA?A?
@M02197:105:000000000-AN6RF:1:1101:16599:26008 1:N:0:1
GAAGCTTGAATCTCCTCCGCTTATTGATATGCTTAAGTTCAGCGGGTAGTCCTACCTGATTTGAGGTCAAATTGTCAGAAGCTGTCTCAAAAGAGACCCTTTAGGAGCTGAACCCCATTTATAAAGCTGCTCTTCACAAATGGCGTAGATAATTATCACACCAAAGCAAGGCAACGAAGGTCCCGCTAATGCATTTCAGGAGAGCCGACTTCTGAGAAGCCCGCATACTCCCACATCCAAGCCTGATCAACAGAAAAAGCTGAAAAGGTTGAGAATTTCATGACACTCAAACAGGCATGCTCCTCGGAATACCAAGGAGCGCAAGGTGCGTTCAAAGATTCGATGATTCAC
+
BABBBFFFFFFFGGGGGGGGGGGHHHGFFCFHHHHHHHHHFHH?EGGG1GGHGHHHHHHHHHHFGHHHGGHHHHHHHHHHHHHHHHHFHFHHHGGGHGHHHGGHHHHHHHHHHHGGGHHHHHHHHHHHFFHHHHHHHHHHHHHHGGGGGHHHHGHHGHHHHGHHHFHHHGGHHHHGGGGFFGHHGGHGFHHGHHHHHHHHGEHGEGFGHGDFFGHHGGGGGGHHGGGGGGHHGHGGDEHHHFDHHHGHHHHHHGHHHGHFFBHFGCHEHFFHHHHEBGFFHHGE5FBFHGGEGF3HEEEEAEEDHFEHFFAFFGHCGGGCGHFFGGEGHGGGGGGGEBFFFFFFFFAAAAA
@M02197:105:000000000-AN6RF:1:1101:9772:26139 1:N:0:1
GAAGCTTGAATCTCCTCCGCTTATTGATATGCTTAAGTTCAGCGGGTAGTCCTACCTGATTTGAGGTCAAATTGTCAGAAGCTGTCTCAAAAGAGACCCTTTAGAAGCTGAACCCCATTTATAAAGCTGCTCTTCACAAATGGCGTAGATAATTATCACACCAAAGCAAGGCAACAAAGGTCCCGCTAATGCATTTCAGGAGAGCCGACTTCTGAGAAGCCCGCATACTCCCACATCCAAGCCTGATCAACAGAAAAAGCTGAAAAGGTTGAGAATTTCATGACACTCAAACAGGCATGCTCCTCGGAATACCAAGGAGCGCAAGGTGCGTTCAAAGATTCGATGACTCAC
+
BBBB@FBFFFFFGGGGGGGGGGGHHHHHHHHHHHHHHHHHHHHGGGEGGHHHHHHHHHHHHHHGGHHHHHHHHHHHHHHHFHHHHHHHHHHHHGHHHGHHHHHGHHHGHHHHHHGGGHHHHHHHHHFHHHGHHHHHHHHHHHHHFGGGGHHGHHGHHHHHHGHHHHHGHHGHHHHHHHHHGHHFGGGGHHHGHHHHHHHHHGGGGGGHHGGHHHGFHGGGGGGGHGGGGGHFGHHFGGHGBFGGGHFHHGHHGHHHHHHHHHHHHHHHGHHGHFFFBFHFFHHG5EFHGHHHHHHGFEGGECGGHHEHHHGHCHHGGCGGHCHHGGGGHGGGFGFGEFFBFFFFBFBAA>A
@M02197:105:000000000-AN6RF:1:1101:17401:26523 1:N:0:1
GAAGCTTGAATCTCCTCCGCTTATTGATATGCTTAAGTTCAGCGGGTATCCCTACCTGATCCGAGGTCAACCTTGAAAAATAGGGGGTTTGATGGCAGGACAATTGTACACACTCCGAGCGACAAGATAAACTTACTACGCCACGGAATATGCTATGATCCGCCTTTCAATTTCAGAAGGGAGAATGCTGGCATACTCTTCTTCCACAACCAAGCAAATATGCTTGAGAGGTATTTTATGACGCTCGAACAGGCATGCCTCCCGGAATGCCAGGAGGCGCAATGTGCGTTCAAAGATTCGATGACTCAC
+
AAAABFFFFFFFGGGGGGGGGGGHHHHGGHHGHHHHHHHHHHHGGGGGHHHHGHHHHHHHHHHGGGGHHHHHHHHHFHHHHHHGHGGFGGGFHHHHHGGGHHHHHHHHHHHHGHHHGGGGHHHHGHHHHHGHGHHHGHHGGGHHHHHHHFHHHHHHHHHHHHGHGHHHHHHHHHHHHHHHHGHHHHGHHGHHHGGFGGGHGGGGGGGGHGHHHHFGHHFHHGHHHHHHHHHFFFFFHGGGGGGFHGGHHGHGHHFGGCGGGGHHHHHHHHHHHGGGFCGHGGGCGGHBGGGGGGGGGFFFFFFFA?AAA
@M02197:105:000000000-AN6RF:1:1101:15606:26471 1:N:0:1
GAAGCTTGAATCTCCTCCGCTTATTGATATGCTTAAGTTCAGCGGGTATCCCTACCTGATCCGAGGTCAGCCTTTGAAATATTTAGGGTTATTGGCAAGCCTCCACCAGGACTCTGTAGCGAGAAGAATTACTACGCTTAGAGCCTGGCAGCACCGCCACTGATTTTGAGGCCCGCCCAGAGGCGAAAAGCCCAAGACCCGGCAAGCTGGATTGGTTTAAATGACGCTCGAACAGGCATGCCCCTCGGAATGCCAAGGGGCGCAATGTGCGTTCAAAGATTCGATGACTCAC
+
CCCCCFFFFFFFGGGGGGGGGGGHHHHHHHHHHHHHHHHHHHHGGGFGHHHHHFHHHGF<HHHGGGGHG:HHHHHHHHHHHHHHHHH:GHHH/HHHHHGHG<HHHHHHHG:HHHHH;HHHGG;GG:HHHH<HH<HGGG8GHH<HH;HHHHGGHHHGHHGHHHHHHHHHGGHGGGGHHGHHHHGGHHHHHGHHHGGGGGGGHGHHHGHFHHFHHHHHHHHGFGGGGGFHGHGFHHHHHHGGGFE0?HHGGHHHHHFGGGGGGHHHHGGGGFGGGGGF5GGGFFFFFFFCCABC
@M02197:105:000000000-AN6RF:1:1101:22895:26936 1:N:0:1
GAAGCTTGAATCTCCTCCGCTTATTGATATGCTTAAGTTCAGCGGGTAGTCCTACCTGATTTGAGGTCAAATTGTCAGAAGCTGTCTCAAAAGAGACCCTTTAGAAGCTGTACCCCATTTATAAAGCTGCTCTTCACAAATGGCGTAGATAATTATCACACCAAAGCAAGGCAACAAAGGTCCCGCTAATGCATTTCAGGAGAGCCGACTTCTGAGAGGCCCGCATACTCCCACATCCAAGTCTGATCAACAGAAAAAGCTGAAAAGGTTGAGAATTTCATGACACTCAAACAGGCATGCTCCTCGGAATACCAAGGAGCGCAAGGTGCGTTCAAAGATTCGATGATTCAC
+
BBBBBFFFFCBBFGFGGGEGGGDHHGHHHHHGHHFGHHHFHGHGGGGEGEGHHHHFHFFHHHFBFHFHHHHHEHGFFFBGGFHGFFHHFHEGFGFHFGHHHGHHFHG3FFGH4GF?EHFHGHHHHHHHHGHBDHFFFFHFDFHHGFGGGGHHHFHBFGFFGHBC<GCFHHGGGHHHHHGHFGHGFFGGHFHGGGHHHHHHHFHGGGHHHGGGGGFHGFGF@DDGFFGFBGGFFFGGFB@B3GHFGHHGBGBHGHHHHHHGG4BEFCGBDFFFBEFFFFEHFDF3AGHHHHHHFG3GHHGA?E2EB55FF53HFHBEEACE4A44E2E2GEFGGGG5EFGFBFFFBFBA?AB
@M02197:105:000000000-AN6RF:1:1101:20002:27078 1:N:0:1
GAAGCTTGAATCTCCTCCGCTTATTGATATGCTTAAGTTCAGCGGGTAGTCCTACCTGATTTGAGGTCAAATTGTCAGAAGCTGTCTCAAAAGAGACCCTTTAGAAGCTGAACCCCATTTATAAAGCTGCTCTTCACAAATGGCGTAGATAATTATCACACCAAAGCAAGGCAACAAAGGTCCCGCTAATGCATTTCAGGAGAGCCGACTTCTGAGAAGCCCGCATACTCCCACATCCAAGCCTGATCAACAGAAAAAGCTGAAAAGGTTGAGAATTTCATGACACTCAAACAGGCATGCTCCTCGGAATACCAAGGAGCGCAAGGTGCGTTCAAAGATTCGATGATTCAC
+
AABABFFFFFFFCGGFGGGGFEGHFHHGHFHHHFGHHGHGHHHGGEEEEHHHGFGHHHHGHHFHGHHGHHGGGEGHHHHHGEBGHHEFFHHHHGHHHGHGFHHFHHFFFHHFHHGGGHHFHHHHHGHHHHHHFFHFHHHHHHHGGGGFFHHHHHHGEHHHHGHHHGFHHHGGHHHHHHHHFHFFCGHGGGFHHHHHHHHFHGHGGHGGGGGGHFHGBBBFGGGGGGGGGGGEGHGFGGHHFC3HDBEHGGHFHGEFHFHGF43FGC12FHHGHHF5HHHGFGHHHGHHHHHGHGFGGCEACGGGHGGFFGFBHGHFGFGGFFHHGGGGHGFGGGGGGGGBFFFFFFBBBBB
@M02197:105:000000000-AN6RF:1:1101:8799:27069 1:N:0:1
GAAGCTTGAATCTCCTCCGCTTATTGATATGCTTAAGTTCAGCGGGTAGTCCTACCTGATTTGAGGTCAAATTGTCAGAAGCTGTCTCAAAAGAGACCCTTTAGAAGCTGAACCCCATTTATAAAGCTGCTCTTCACAAATGGCGTAGATAATTATCACACCAAAGCAAGGCAACAAAGGTCCCGCTAATGCATTTCAGGAGAGCCGACTTCTGAGAAGCCCGCATACTCCCACATCCAAGCCTGATCAACAGAAAAAGCTGAAAAGGTTGAGGATTTCATGACACTCAAACAGGCATGCTCCTCGGAATACCAAGGAGCGCAAGGTGCGTTCAAAGATTCGATGATTCAC
+
AAABBFFBCFFFGCGGBGGGGCGHFGFFBGHCHHFFFFGEHHHGGGEGGHGHGHGCGHGHHHHHGHFBGHHHHHHHHHGBFEHFDFHHGFHHHGGGFAHHHHHFHHHHHHHHHEGGGHGFHHEGGFEDFHHHHHHFHGGHHDHFGBCBFGHFHFHHHFFFHHGGHHGHHH8HHHFFHGGFDGFHGFHGGHFHGHHHHHFFHGHGGHGGFGGGGGHHGGFGFFEHFGFFGDFHGHHGGGHHHFDDGGDBEHHHHGHHFHFHFHFBHGF2CFDEGG5F5FGFFGHF5FDB5FEHFFFGDF1CGGGEGADAHFFHFGHFGCEEHGEBA2EEG4FFFFGGEBGFFFFFFFA>>3>
@M02197:105:000000000-AN6RF:1:1101:17057:27281 1:N:0:1
GAAGCTTGAATCTCCTCCGCTTATTGATATGCTTAAGTTCAGCGGGTAGTCCTACCTGATTTGAGGTCAAATTGTCAGAAGCTGTCTCAAAAGAGACCCTTTAGAAGCTGAACCCCATTTATAAAGCTGCTCTTCACGAATGGCGTAGATAATTGTCACACCAAAGCAAGGCAACAAAGGTCCCGCTAATGCATTTCAGGAGAGCCGACTTCTGAGAAGCCCGCATACTCCCACATCCAAGCCTGATCAACAGAAAAAGCTGAAAAGGTTGAGAATTTCATGACACTCAAACAGGCATGCTCCTCGGAATACCAAGGAGCGCAAGGTGCGTTCAAAGATTCGATGATTCAC
+
CCBCCFFFFFFFGGGGGGGGGGGGGHHHHHGHGGHHFHHHHHHEEGGGGHHHHHHHGGHHHFHFGGHHHHGHHHHHHHHHGHEHGHHHHHHHHGHGHGHHHHHHHHHHHHGHHGGGGHHHHHGHGGHHGFGHHHHGHHGGHHGHGGGGGHHHHHHHHHHHHGHGHHHHHHHHHHHGHHHHGGHHGHGGGHHHHHHHHGHHGGHGGHFHGHGHHHHHHGGGGGHGGGGGHGGGGHHH?GHEEFFGHFHHHHHGFHFHHHGHFFGHHHHFHHHGHHHHHGHHFHHHGFEHHHGHHBHHHHHGGGGGHHHGHHHHHHHGGGEGGHHG?EE2FGGFGCGGEFGFFD5FFFBBBAA
@M02197:105:000000000-AN6RF:1:1101:18507:27112 1:N:0:1
GAAGCTTGAATCTCCTCCGCTTATTGATATGCTTAAGTTCAGCGGGTAGTCCTACCTGATTTGAGGTCAAATTGTCAGAAGCTGTCTCAAAAGAGACCCTTTAGAAGCTGAACCCCATTTATAAAGCTGCTCTTCACAAATGGCGTAGATAATTATCACACCAAAGCAAGGCAACAAAGGTCCCGCTAATGCATTTCAGGAGAGCCGACTTCTGAGAAGCCCGCATACTCCCACATCCAAGCCTGATCAACAGAAAAAGCTTAAAAGTTTGATAATTCCATGACACTCAAACATACATTCTCCTCGGAATACCAAGTAACGCAAGATGTGTTCAAAGATTCGATGATTCAC
+
AAA?AFFFFFFFGDGGGFEEEGGHCGHGHGFFFHHGHHHHHCFD?EFEEGH5FGFHHFBFFHHGGEGGGHHGFFHFFHGFHHFHHHHHDHHFHGGFEFEFHHEFFG3BGBGH3GEDGGHH9HHHFFFGG9FGFFDHHHHFHF4G4FC<C2G>FGHHHHF8GEFGGHHFFHFAG7HHC:;FFGHH7GG@DHFFHHG6HFGFCGGDFHGDDGDFGFFFBFBBF#22>BFG0>FG9HGF/>0>0@B21B21FB@1E@11111@12B2111122@21B1B11FAD2GFD/1B22AFD211FB////CEB22B21B1B22B0A001D3A11011B13GDFGEF1C1B3133>1111
@M02197:105:000000000-AN6RF:1:1101:14527:27379 1:N:0:1
GAAGCTTGAATCTCCTCCGCTTATTGATATGCTTAAGTTCAGCGGGTAGTCCTACCTGATTTGAGGTCAAATTGTCAGAAGCTGTCTCAAAAGAGACCCTTTAGAAGCTGAACCCCATTTATAAAGCTGCTCTTCACAAATGGCGTAGATAATTATCACACCAAAGCAAGGCAACAAAGGTCCCGCTAATGCATTTCAGGAGAGCCGACTTCTGAGAAGTCCGCATACTCCCACATCCAAGCCTGATCAACAGAAAAAGCTGAAAAGGTTGAGAATTTCATGACACTCAAACAGGCATGCTCCTCGGAATACCAAGGAGCGCAAGGTGCGTTCAAAGATTCGATGATTCAC
+
3>ABAFBFFCDFGFGBFGGGEEAGCFHDHHGGGBFFF5AGFHH?C2AE1GGGHFHHHHHGGGHFEBGGGHDDEGHHH5FHH3FCFFHGGDFGBFCHHGHGFHHFHHFHHHHHFGGGGGHGHHFHHE3GFFFHHGHG9HHEDFFFCEHHGCGHHGHHFGGHFCG0FG9HHEEEFGAFHHHF1@FFGDFFGHGHFHHHHHGGHEHF/EDDC@AFGBFFHCB;CGHHFGGGFFGGGGDFE/F>011BDBGFB2FG0HHEHFGDDFEHFFF>2G2@1BD1121FFHHBFFG0FFGBHHHHFFGE/E//02F2FABBDGB0AECGHHHCAA0011FBBGGF1GB>1FFFFF?>>11
@M02197:105:000000000-AN6RF:1:1101:17488:27177 1:N:0:1
GAAGCTTGAATCTCCTCCGCTTATTGATATGCGGAGGATTACTTCCTCTAAATGACCAAGCTCCTCCGCTTATTGATATGCTTACTTCCTCTAAATGACCAAGATCCTCCGCTTATTGATATGCTTAAGTTCAGCGGGTATTCCTACCTGATCCGAGGTCAACACTTAGGTAAAAGTATAACAAGACCGTCGTCCATCAGAGTCGTCCCAGATACATGCTTAGTAAAAAGCTCCTCGTACCCGGTTCCCTCTGGGGCGCCGTCACTATCTTTGAGACCAGTTGATAGGCAAAGCTATAACTAAAGTCCAACACCAAGCCAGGGCTTGAGGGGTGATAATGACGCTCGAACAGGCATGCCCTTCGGAATAACCAAGGGGCGCAATGTGCGTTCAAAGATTCGATGATTCAC
+
BB@BBFFFFFFFGGGGGGGGCGGHHFGHHHHHGGCGGGHHHHHGHHHHHHHHFFFHHHHHGHHHHHHGGGGGHHHHHGGFHHHHHHHHHHHHHGHHHFHHHHGHHHHGHHGGCGGHHHFHHHHHHHFHHFHFHHHGGFDGHHHHHHHHHGHHHHHGGGDHHHHHGHHHHGGHHHHHFFGHHHHHHHHHGGGFGGGGHFHHHGGHGFEGGGBFFGGGGGFGGGGGGGGGFEGGGGGGGFGCCGGEFGFFHEEGGGGGGGGGHGHHHHFHGHFGHHF@FFHG3HHGHHFFFGHDFGEFHBGHGHHFHHHHGHGHGGHHHGGHHGHHFHGGGFHHHHHFHHGGFGDEHGHHHHHHGHHGGGDGADHFHDFGHGHHGHGGGGFHHHHGGFGGGGGGGGGGGGFFFFFFFB@CCB
@M02197:105:000000000-AN6RF:1:1101:14872:27436 1:N:0:1
GAAGCTTGAATCTCCTCCGCTTATTGATATGCTTAAGTTCAGCGGGTATCCCTACCTGATCCGAGGTCAACCTTTGAAATATTTAGGGTTATTGGCAAGCCTCCACCAGGACTCTGTAGCGAGAAGAATTACTACGCTTAGAGCCTGGCAGCACCGCCACTGATTTTGAGGCCCGCCCAGAGGCGAAAAGCCCAAGACCCAGCAAGCTGGATTGGTTTAAATGACGCTCGAACAGGCATGCCCCTCGGAATGCCAAGGGGCGCAATGTGCGTTCAAAGATTCGATGATTC
+
ABBBBFFFFFFFGCGGGGGFEAEHGHFDFGGGHHHHHDEGHHGGGGAAGHHHHHHHBGHHHHHDG9G.HHHC8GH.EFHHHHHHHH/7GHHHHF;HGHCGGHHHHHHGH7EEHHH99FHHGGGCGHHH7H;HHHFDGGGGGFHHHFA:FH;G<HHGHHHHGHHHHHHHFEGGCDGGCEHHGEGGGGGGGGGFHHGHGGGGEHFHHFFGFFGCGBGGHFHGHFGGFDFEGFHHFDFEF20GEECCGFGEFGHHHFHEEEGGGGBFG?EAEAGGFGGGG?FFFBDFFABBAA
@M02197:105:000000000-AN6RF:1:1101:9575:27590 1:N:0:1
GAAGCTTGAATCTCCTCCGCTTATTGATATGCTTAAGTTCAGCGGGTAGTCCTACCTGATTTGAGGTCAAATTGTCAGAAGCTGTCTCAAAAGAGACCCTTTAGAAGCTGAACCCCATTTATAAAGCTGCTCTTCACAAATGGCGTAGATAATTATCACACCAAAGCAAGGCAACAAAGGTCCCGCTAATGCATTTCAGGAGAGCCGACTTCTGAGAAGCCCGCATACTCCCACATCCAAGCCTGATCAACAGAAAAAGCTGAAAAGGTTGAGAATTTCATGACACTCAAACAGGCATGCTCCTCGGAATACCAAGGAGCGCAAGGTGCGTTCAAAGATTCGATGACTCAC
+
BBBBBFFFFFFFGGGFFGG2?EEFGFHHHGFGFHFFHHHHHHFFEEEEGFFEHEHFHBGHHHFGEGHGHHFHHHHHHGGHHHHHHFHFHHHHGGHF2?GGHHHGHHFFHHGHHGEEEFHHFHHHHHHHFGHHFHHGHHHGGGFHGGGGGGHHHHGHGHHGHGHHHHHHHHGGFGFHHHFCFGHHFGHGHHHHHHHHHHHGHCGDEHGGHGGHGGHHHGFGGGFFHHGGHGFHHHHGGGGHHHHHHGGHHHHHHHFHGFFHFHHHHHAFFGHHHHHFGFGFHHGFHGHHHHGGFE1HFGEGGEEEBA2EFD1GCFHFGGE?HFHFECCFHGGFGGGGA1A1FD3@1BAA1A>
@M02197:105:000000000-AN6RF:1:1101:21426:27538 1:N:0:1
GAAGCTTGAATCTCCTCCGCTTATTGATATGCTTAAGTTCAGCGGGTAGTCCTACCTGATTTGAGGTCAAATTGTCAGAAGCTGTCTCAAAAGAGACCCTTTAGAAGCTGAACCCCATTTATAAAGCTGCTCTTCACAAATGGCGTAGATAATTATCACACCAAAGCAAGGCAACAAAGGTCCCGCTAATGCATTTCAGGAGAGCCGACTTCTGAGAAGCCCGCATACTCCCACATCCAAGCCTGATCAACAGAAAAAGCTGAAAAGGTTGAGAAGTTCATGACACTCAAACAGGCATGCTCCTCGGAATAACAAGGAGCGCAAGGTGCGTTCAAAGATTCGATGATTCTC
+
AABAABFFFFFFGFFFGGGGGGGHHGGHHHFHCGFFHBGHHHHGCGGGGFHHHGHHHGFFFHHHGH3GHHHHHGBFFBHFGHFHHGFHHGGHCFFHGGGHFHHGHHEHHBEHEGGGDHHHHHHHHFFHHHHHGFHFHHGH<HHHGGGGGHHGHHHGHFHFHGHEGHHHHHGHHHHHHHBCGHFHCCGGGHHHFHHGGGGFFFEDHHGGGGGGGBGFGGGGG?FFGGGGGGGHHHHFGEHHCBGDEBHEGHHHHHGHHGBGDBFHFEFFFGED21B1HEHGHHG1AFFFFA1HHHGF1EF////CFFGGDAA1HGHEEA0CHHHFEAEECCGFFGFFEBF11FF1DFAA>11
@M02197:105:000000000-AN6RF:1:1101:19200:27404 1:N:0:1
GAAGCTTGAATCTCCTCCGCTTATTGATATGCTTAAGTTCAGCGGGTAGTCCTACCTGATTTGAGGTCAAATTGTCAGAAGCTGTCTCAAAAGAGACCCTTTAGAAGCTGAACCCCATTTATAAAGCTGCTCTTCACAAATGGCGTAGATAATTATCACACCAAAGCAAGGCAACAAAGGTCCCGCTAATGCATTTCAGGAGAGCCGACTTCTGAGAAGCCCGCATACTCCCACATCCAAGCCTGATCAACAGAAAAAGCTGAAAAGGTTGAGAATTTCATGACACTCAAACAGGCATGCTCCTCGGAATACCAAGGAGCGCAAGGTGCGTTCAAAGATTCGATGATTCAC
+
BBBBBFFFFFFFGGGGGGGGGGGHHGGGHHHHFHHHHFFFHHHGGGGGEGHGHGHGHHHHHHEHGHHHHHHHGGHHHHHHFHGHHHGHHHHHHGHHHGHHHHGHGHHHHGHGHHGGGHHHHHHHHHHHHGFHHHHHHHGHHHHGGGGGGHHHHHHHHHHHHGHHHHHHGHGHHHHHHHHFFGGGGHHHGHHHHHHHGHHHFGFDHHHHHGGGGGHGHGEFGEGGGGFGGGHHGHGGGGHHGFFFG4DGHHGHFHHHHHHGFHHHFHEEHGHHHGHHHGHHHHHFGFFEHFGHEFFGHHHDCGCGFHFHFHHHGFGEGCGGHHGHEAEA44GGGFCGGGFFFFFFFFAAAAB
@M02197:105:000000000-AN6RF:1:1101:9937:27675 1:N:0:1
GAAGCTTGAATCTCCTCCGCTTATTGATATGCTTAAGTTCAGCGGGTAGTCCTACCTGATTTGAGGTCGAATTGTCAGAAGCTGTCTCAAAAGAGACCCTTTAGAAGCTGAACCCCATTTATAAAGCTGCTCTTCACAAATGGCGTAGATAATTATCACACCAAAGCAAGGCAACAAAGGTCCCGCTAATGCATTTCAGGAGAGCCGACTTCTGAGAAGCCCGCATACTCCCACATCCAAGCCTGATCAACAGAAAAAGCTGAAAAGGTTGAGAACTTCATGACACTCTAACAGGCATGCTCCTCGGAATACCAAGGAGCGCAAGGTGCGTTCAAAGATTCGATGACTCTC
+
33AAABFFFFFDGGGGGGGGGCFHGHFFHHHGHHGHHHGFHHHGGGEEGHHDHHFEBGBEGHHFGGBFEEFHGFFGHFEDGGEEFF4G4GBGBFBEGFCEGHFFGGDBGGGFG/EEGHEGGHHHHFB5GFHEDGDEGFGFDD?AFDFGFBFHHGH9HGHECDHGEGBGHHFFHDGGDC<0CF.>DH13GGFGFDFFFHHHHGFCGCFGCDAFFGGBFB<C<9*GFADGG0C>7FDGA>0B0B1BBGBDHHFFFDDBFEF2F21FHHAFGF2EGF@1HGFEGDAGFA1121BFA1FGBA/?CGEEA2ABGDB11DBGEE0?BFF0AA0E11B3333AA1G1BD3DB@>111>
@M02197:105:000000000-AN6RF:1:1101:10642:27939 1:N:0:1
GAAGCTTGAATCTCCTCCGCTTATTGATATGCTTAAGCTCAGCGGGTAGTCCTACCTGATTTGAGGTCAAATTGTCAGAAGCTGTCTCAAAAGAGACCCTTTAGAAGCTGAACCCCATTTATAAAGCTGCTCTTCACAAATGGCGTAGATAATTATCACACCAAAGCAAGGCAACAAAGGTCCCGCTAATGCATTTCAGGAGAGCCGACTTCTGAGAAGCCCGCATACTCCCACATCCAAGCCTGATCAACAGAAAAAGCTGAAAAGGTTGAGAATTTCATGACACTCAAACAGGCATGCTCCTCGGAATACCAAGGAGCGCAAGGTGCGTTCAAAGATTCGATGACTCAC
+
ABBABFFFFFFFGGGCGFFGGGGHFHHHGHHHHHHHHGHHHHGGGGF?FGHHHHHHHHFHHGHHGHFHHHHHHHHHHHHGGHHGBGDGHHHHHGHHHAGHGHHGHHHHHHHGHHGGGHHHGHHHHFHHDHFH7HHHGHHHBGHGGGGGGHHHHHHHHHGHHHHHHHGHGHHHHHHHHGHGHHGEHHHHHHHHHHHHHHHFHGHGGHGGGGGHFHHHHGGGGGHHGHGGGGHHGGGGGGHHFHHGHHHHGHHHGHHHHHFGFFHHHHHFGHHFHHHHHGHHHHHFHFFFGA3FDFGDHFGEEEFEBD5HGHGGHGHGGGGEF5FFFGGGHGGGFGGGGFCCFBFDDBA?AAA
@M02197:105:000000000-AN6RF:1:1101:20733:27647 1:N:0:1
GAAGCTTGAATCTCCTCCGCTTATTGATATGCTTAAGTTCAGCGGGTAGTCCTACCTGATTTGAGGTCAAATTGTCAGAAGCTGTCTCAAAAGAGACCCTTTAGAAGCTGAACCCCATTTATAAAGCTGCTCTTCACAAATGGCGTAGATAATTATCACACCAAAGCAAGGCAACAAAGGTCCCGCTAATGCATTTCAGGAGAGCCGACTTCTGAGAAGCCCGCATACTCCCACATCCAAGCCTGATCAACAGAAAAAGCTGAAAAGGTTGAGAACTTCATGACACTCAAACAGGCATGCTCCTCGGAATACCAAGGAGCGCAAGGTGCGTTCAAAGATTCGATGATTCAC
+
BBBBAFFFFFFBFFGGGGGEFEAFBBFHHHCGHHHGHFGHHGHDGFFGGFHFHGHHHGGFHHHGGHHFGGHHHBGHFHFHHGGHHFFHHHHFHGHHHGHHHHGHHHHHHHFHHEFFGHHHHHHHHFGFHFFHHFHHGHHHGHHGGBFGGHHGHHFDEFGGCFHHGHHHHEHCHGCGHGFH<GCFEHHHHHHHHHHGHHHEHGHGGHFGFGGGGDHG9CCFFGGFGGGGGGGGGGG0GGHHFFGHHHFGBHFGHHHHEHHHGFFFFGAFEHHEHFGFGHHHHFHG5GHHHDHGGGBHHHHE0EEAFE5GBFBHHHHEGGEEG5FHGFE?G4FF5FFGECGBCBFFFFABAAA
@M02197:105:000000000-AN6RF:1:1101:11413:27905 1:N:0:1
GAAGCTTGAATCTCCTCCGCTTATTGATATGCTTAAGTTCAGCGGGTAGTCCTACCTGATTTGAGGTCAAATTGTCAGAAGCTGTCTCAAAAGAGACCCTTTAGAAGCTGAACCCCATTTATAAAGCTGCTCTTCACAAATGGCGTAGATAATTATCACACCAAAGCAAGGCAACAAAGGTCCCGCTAATGCATTTCAGGAGAGCCGACCTCTGAGAAGCCCGCATACTCCCACATCCAAGCCTGATCAACAGAAAAAGCTGAAAAGGTTGAGAATTTCATGACACTCAAACAGGCATGCTCCTCGGAATACCAAGGAGCGCAAGGTGCGTTCAAAGATTCGATGATTCAC
+
A?AAAFFF?F33A31G1CE?EEEFHHHHHB33DA2FFEFHCGH?EEEEFGFD2DGHFG0BDHFFCFG0FFGFBH22FGEGGGHHHHHHFHHHHGGHGEHHEHHFHHF@BCGHHFCEGG8FHFGFFFH99FHFHHHHGH1BFGHHCGGGFHHFHGHFGFFFGGGHEHHGHHGAGHGHGHGFDGGFFHGGGHF7HHHHHHGHHGGCHHFCCGEHFGGGGFFB<99F@BGGG?GGFFHHCEHHFFGF@BGHHHHHEFBGFBDFHGFB1CCGBHGFF1FBGFFHHGAFHFBFGBFHHGBHFFEGCGEEBBBGA1HFGBFBEE0E1GGBEAA0AFB3DGDFEF1FBFFFFD1A>>>
@M02197:105:000000000-AN6RF:1:1101:10677:28167 1:N:0:1
GAAGCTTGAATCTCCTCCGCTTATTGATATGCTTAAGTTCAGCGGGTAGTCCTACCTGATTTGAGGTCAAATTGTCAGAAGCTGTCTTAAAAGAGACCCTTTAGAAGCTGAACCCCATTTATAAAGCTGCTCTTCACAAATGGCGTAGATAATTATCACACCAAAGCAAGGCAACAAAGGTCCCGCTAATGCATTTCAGGAGAGCCGACTTCTGAGAAGCCCGCATACTCCCACATCCAAGCCTGATCAACAGAAAAAGCTGAAAAGGTTGAGAATTTCATGACACTCAAACAGGCATGCTCCTCGGAATACCAAGGAGCGCATGGTGCGTTCAAAGATTCGATGATTCAC
+
ABABBFFF@FFFGFGFGGGGGGGCGFGHHHFGHHHHHHHHGFHGGGEEEGGHHHHGHGFHHHFHGGHHGHHHHHHGHHHHHHHHGHFHGFHEGFHH?FHHHHHFHGHHGHHHHHGGGHFFFHGHFFFFFFHHHHFHHHHHFHHFBFCCGHGGGHHHHHHHGHHHGHHGHGEFHFHHHHFFGHHFGGGGGHHHHHHHFHHHHGHGHEDGGGGGFGHHHGGGEFFFFDGFFGGGGGG2FEEFEHF21@BFHGHFFHHHGF1HG2EHHGB0@GD2HFHGG2@F2DGDBEFGF1A11BHHFCHEEE//0FFHHGBABFB00CEEEDB0EE?A1FDDGEFG?GGFBFFFFF>>A>>
@M02197:105:000000000-AN6RF:1:1101:17661:28035 1:N:0:1
GAAGCTTGAATCTCCTCCGCTTATTGATATGCTTAAGTTCAGCGGGTAGTCCTACCTGATTTGAGGTCAAATTGTCAGAAGCTGTCTCAAAAGAGACCCTTTAGAAGCTGAACCCCATTTATAAAGCTGCTCTTCACAAATGGCGTAGATAATTATCACACCAAAGCAAGGCAACAAAGGTCCCGCTAATGCATTTCAGGAGAGCCGACTTCTGAGAAGCCCGCATACTCCCACATCCAAGCCTGATCAACAGAAAAAGCTGAAAAGGTTGAGAATTTCATGACACTCAAACAGGCATGCTCCTCGGAATACCAAGGAGCGCAAGGTGCGTTCAAAGATTCGATGATTCAC
+
BABCBFFFFFFFGGGGGGGGGGGHHHGHHGHHHHHGHHHHHGHGGGGGEHHHHHHHHGGHHHHHGGHHHHHHHGHHHHHHHHGHHHHHHHHHHGHGHGHHHHHHHHHHHHHHHHGGGHHHHHHHHHHHHHHHHHHHHHHFHGFHGGGGGHHHHHHHHHHHHGHHHHHHHHHHHHHHHGHHHHHGGGGHGHHHHHHHHHHHHGGGHHHGGGGGGGHHGGGGGGHGHHGGGGGGGGHHGCGHHGHFFGGHHHHDBHHHFHHHHEHHHHGHHHGHGFHEHHHHHHHHGGHHGHHGHHHFHEGGGGGGGHFGGEFFHHFEGGEEHHHHEEAEGBGGGFGGCGGFFFFBFFAAA>3
@M02197:105:000000000-AN6RF:1:1101:19737:28452 1:N:0:1
GAAGCTTGAATCTCCTCCGCTTATTGATATGCTTAAGTTCAGCGGGTATCCCTACCTGATCCGAGGTCAACCTTGAAAAATAGGGGGTTTGATGGCAGGACAATTGCACACACTCCGAGCGACAAGATAAACTTACTACGCCACGGAATATGCTATGATCCGCCTTTCAATTTCAGAAGGGAGAATGCTGGCATACTCTTCTTCCACAACCAAGCAAATATGCTTGAGAGGTATTTTACGACGCTCGAACAGGCATGCCTCCCGGAATGCCAGGAGGCGCAATGTGCGTTCAAAGATTCGATGATTCAC
+
AAAAAFFFFFD3GBGGG1EECG?GHBFFFFFFHBGGFFGBGHH00EAEG1FFFGHGFHGFHHHGGGGHGH10EEGFH;GFGHHHGGGEECGHBFHFCEEGHFF9FGFGHGHGEHHHGCCGHGHHHHHHHGHHFHGHFGHGCGGGGFFEFGFHHHHHHHGHHFEDGHHHHGGHHHHHHHHGHHGHHGGEHHHGHHGHHGGGGGHFFEFGEFBFHGEBFEEHHFHFFHGGEFFFFHG&HGEA?/?FEEHFFGGGHHGAGEE//EAA2HHHHFFHE0GEGGHHHHCGFEF1BBCGFFFGCC@3D1DB1A?>1
@M02197:105:000000000-AN6RF:1:1101:15021:28787 1:N:0:1
GAAGCTTGAATCTCCTCCGCTTATTGATATGCTTAAGTTCAGCGGGTATCCCTACCTGATCCGAGGTCAACCTTGAAAAATAGGGGGTTTGATGGCAGGACAATTGCACACACTCCGAGCGACAAGATAAACTTACTACGCCACGGAATATGCTATGATCCGCCTTTCAATTTCAGAAGGGAGAATGCTGGCATACTCTTCTTCCACAACCAAGCAAATATGCTTGAGAGGTATTCCATGACTCTCGAACAGGCATGCCTCCCGGAATGCCAGGAGGCGCAATGTGCGTTCAAAGATTCGATGATTCAC
+
BBBBBFFFFFFFGEFGG4EAECEHHFGHHHHGFHHFEGHDHHFEGG?EHHHHFFFGGHHD5GGGEGGFGFHFHHGHHHFHHGGHFDFEFGFGHHHFHGGFHHHHFHHHHHHD/FFFGFGGGGGGCFF<GHHGGFEGFHGDFEHGHFHHHHHGGGHHGHHHGGGAEGFHHHHHHGGHHGHGGGGHHHGHHGGGHGGGGHGGFHHGFEGHHGGFEFHGFGFFHFFFFFFFFFFHGFFHHGDHF>12EGGFHHHGBHHGFEE?GCHHFFFFFCHBGGGEEFFHGGEEE?FFGFFGGGEGGC4FBFFFA?AAA
@M02197:105:000000000-AN6RF:1:1101:12444:28656 1:N:0:1
GAAGCTTGAATCTCCTCCGCTTATTGATATGCTTAAGTTCAGCGGGTAGTCCTACCTGATTTGAGGTCAAATTGTCAGAAGCTGTCTCAAAAGAGACCCTTTAGAAGCTGAACCCCATTTATAAAGCTGCTCTTCACAAATGGCGTAGATAATTATCACACCAAAGCAAGGCAACAAAGGTCCCGCTAATGCATTTCAGGAGAGCCGACTTCTGAGAAGCCCGCATACTCCCACATCCAAGCCTGATCAACAGAAAAAGCTGGAAAGATTGATAATTTCATGACACTCAAACAGACATGCTCCTCGGAATACCAAGGAACGCAAGGTGCTATCAAAGATTCGATGATTCAC
+
BAB@AFFFFFFFGGGF4GFC?AAGBB5GBGF5FBHFBF555DAEECAAABFDFGEGHF3GHGFHFGHCFHHHFHFFHHGHFHBE5FFFGHHGG1GB?11??FFFFHHHFFFGBG/;?CGHHHHHHHD5BAFFHH3GFHHHHH1BDAC?FFHFHHHHHGEFGGEEGHHEHHGEHFGFDCF<?GGFC@DCEHFBGGFFF1D1CEHG?CGCBCFGG6G6B95FF/:11?5FFF19BBG9GECAF1EB12@12F2@>11B1B01DB2F2D11D22B1FBFDDD2F2HEHEGHFGF1221A1B////EAG2EFE1FB1B200A00FDCFABE1A333BGGD1B1>1331B31>1>1
@M02197:105:000000000-AN6RF:1:1101:14698:28619 1:N:0:1
GAAGCTTGAATCTCCTCCGCTTATTGATATGCTTAAGTTCAGCGGGTATCCCTACCTGATCCGAGGTCAACCTTGAAAAATAGGGGGTTTGATGGCAGGACAATTGCACACACTCCGAGCGACAAGATAAACTTACTACGCCACGGAATATGCTATGATCCGCCTTTCAATTTCAGAAGGGAGAATGCTGGCATACTCTTCTTCCACAACCAAGCAAATATGCTTGAGAGGTATTTTATGACGCTCGAACAGGCATGCCTCCCGGAATGCCAGGAGGCTCAATGTGCGTTCAAAGATTCGATGACTCAC
+
CCCCCFFFFFFFGGGGGGGGGGGHHHHGGHHHHHHHHGHHGHGGGGGGHHHHHHHHHHHHHGHGGGGHHHHHHHHGGHHHHHHGHGGGGGGHHHHHHGGGHHHHGHHHHHHGGHHHGGGGHHHHHHHHHHHHHHHHHHHGGGGGHGHHHHHHHHHHHHHHGHGHGHHHHHHHHHHHHHHHHHHGHHGGFHGHHHGHHGHGHHHGGGGHGGHHHGHHGGGHHHHGHHHGHHFGHHHHHHGFE>1HHGGHGFHGBHHGGGGFGGHF5FHFCHHHHHHGBGGGHHGGGGHGGGGGGG?CGFFFFFFFAAAAA
@M02197:105:000000000-AN6RF:1:1101:15162:28679 1:N:0:1
GAAGCTTGAATCTCCTCCGCTTATTGATATGCTTAAGTTCAGCGGGTATCCCTACCTGATCCGAGGTCAACCTTGAAAAATAGGGGGTTTGATGGCAGGACAATTGCACACACTCCGAGCGACAAGATAAACTTACTACGCCACGGAATATGCTATGATCCGCCTTTCAATTTCAGAAGGGAGAATGCTTGCATACTCTTCTTCCACAACCAAGCAAATATGCTTGAGAGGTATTTTATCACGCTCGAACAGGCATGCCTCCCGTAATGCCAGGAGGCGCAATGTGCGTTCAAAGATGCGATGACTCAC
+
AAAAAFFFFFF3EGFGGFGCAECGFHD3ABFFGHHHHEGHHFHGCG/EG1FEBGEFGHHG11BAEAFCEGFFF1;E11B00GFBHEGGGGGE%BCFFE6EA0;#EFFHHBFC/0FBC/#<BGC?CFC1FDFB1GC<DF<.-<0GFFGCHFHBDGFFHE?GCF0@EGEFFFHHGEHF<FCGBEGC:<F71#BHHHFFFGFFFGCE?FEFECGFFEFGF:1BB1BBFFGFBFFGDEBF20?/E//BEEAGGEF1HGFFAAA///FD1CFHFF1F00AA?ADBHGEAE0GGBGGDF1EA11FFFFDD>111A
@M02197:105:000000000-AN6RF:1:1101:15019:29192 1:N:0:1
GAAGCTTGAATCTCCTCCGCTTATTGATATGCTTAAGTTCAGCGGGTAGTCCTACCTGATTTGAGGTCAAATTGTCAGAAGCTGTCTCAAAAGAGACCCTTTAGAAGCTGAACCCCATTTATAAAGCTGCTCTTCACAAATGGCGTAGATAATTATCACGCCAAAGCAAGGCAACAAAGGTCCCGCTAATGCATTTCAGGAGAGCCGACTTCTGAGAAGCCCGCATACTCCCACATCCAAGCCTGATCAACAGAAAAAGCTGAAAAGGTTGAGAATTTCATGACACTCAAACAGGCATGCTCCTCGGAATACCAAGGAGCGCAAGGTGCGATCAAAGATTCGATGATTCAC
+
BBBBBFBFFFFFGGFFGFGGGGGFFGHHHCGHHFFFHFHHGHHGFGEEGHHHHHBGGFHHHHHHGGF2GHFFFFGHHH5GFHHHHHHHHHHHHGHFHGHGHHHHHG3GHHHHHHFGGFHEFHHHHEHFBGHGGHHHHHHGFGHGGGGFFHHHHHHHHHHHBGGGHGHHGFHHHHHHHHHFFDGHGGGHGHGHHFGHHHHHHFHGGHEHGGGBFFGHHGGGGGFEBBGGFFGGFFFCGEGG3HHGHHFHHHHHHGFEB4FHHHHHHFGFHHHEFHHFHDFF5BHGGFHFBHGBHBFEHGGE0?2DGBHGHHHCE5GDEEGGGHGFEEFFFBFGBCGCEBG4FFFBFF>>33>
@M02197:105:000000000-AN6RF:1:1101:13174:28662 1:N:0:1
GAAGCTTGAATCTCCTCCGCTTATTGATATGCTTAAGTTCAGCGGGTAGTCCTACCTGATTTGAGGTCAAATTGTCAGAAGCTGTCTCAAAAGAGACCCTTTAGAAGCTGAACCCCATTTATAAAGCTGCTCTTCACAAATGGCGTAGATAATTATCACACCAAAGCAAGGCAACAAAGGTCCCGCTAATGCATTTCAGGAGAGCCGACTTCTGAGAAGCCCGCATACTCCCACATCCAAGCCTGATCAACAGAAAAAGCTGAAAAGGTTGAGAATTTCATGACACTCAAACAGGCATGCTCCTCGGAATACCAAGGAGCGCAAGGTGCGTTCAAAGATTCGATGATTCAC
+
AAAABFFFFFFFGGGGGGEGGGGHHHHHHHHHHHHHHHHHHHHCGGFEGHHHHHHHHGHHHHHHGHFHHGHHHHHHHHHHFBFHHHHHHHHHFGHHHGHHHHGHHHHHHHGHHGGGGHHHGHHGHGHGHHHFHHHHGGHHHGHHGGGGGGHGHHHHHHHGHGHHHFHFHHHHHHHHHHHHFHHHGHHGGFHHHHHHHHHEHGHGHGFGGGGFHFHHGGGEFGGHHGGGHFFGGHFGGCHHGHHHHGHHHGEHFHGGHHFHHHHHHHHFGHHHGHHHHHBHFFGGFEFHHFGB5GHHHEHFFEGGFHHHGHFHHFBFEE2GGHGCEGGGHGFFGGGBEBGFF5FFFFA333A
@M02197:105:000000000-AN6RF:1:1101:14303:28908 1:N:0:1
GAAGCTTGAATCTCCTCCGCTTATTGATATGCTTAAGTTCAGCGGGTAGTCCTACCTGATTTGAGGTCAAATTGTCAGAAGCTGTCTCAAAAGAGACCCTTTAGAAGCTGAACCCCATTTATAAAGCTGCTCTTCACAAATGGCGTAGATAATTATCACACCAAAGCAAGGCAACAAAGGTCCCGCTAATGCATTTCAGGAGAGCCGACTTCTGAGAAGCCCGCATACTCCCACATCCAAGCCTGATCAACAGAAAAAGCTGAAAAGGTTGAGAATTTCATGACACTCAAACAGGCATGCTCCTCGGAATACCAAGGAGCGCAAGGTGCGTTCAAAGATTCGATGACTCAC
+
?ABB@FBCFFFFFCFFFGGCEGGHHHHHHGHHGHHHGHHHHHGGGGGGGHHHHHFHHGHGHHHHGHHHGHHHHHHHHGHHHEFHFHHHGHGFHGGHHEEHHHHHGHGHHHHHHGGGGHHHHHHHHFGHHHHHHHHFHHHHHHHHGFGGGHHHHHHHHFHHHHHHGHHGHGGHHGHHHHGF<FGGDHHGGHGHHHHHHHHGHGHGHHGHHGHHHHHHGGGGGGFGHGGGHGHHHGGFCEFGBHHHFFFHHHHFEHHHFHHGHHHHHHHGGGHHHHFHHFHFFHGGAFHHHHFHFG3GHEHCCCGGHFGGHFHHGHHGGEFCHHGF2EEEB4GGGGGGFFFFFFFFFFBAAAA
@M02197:105:000000000-AN6RF:1:1102:19314:2256 1:N:0:1
GAAGCTTGAATCTCCTCCGCTTATTGATATGCTTAAGTTCAGCGGGTAGTCCTACCTGATTTGAGGTCAAATTGTCAGAAGCTGTCTCAAAAGAGACCCTTTAGAAGCTGAACCCCATTTATAAAGCTGCTCTTCACAAATGGCGTAGATAATTATCACACCAAAGCAAGGCAACAAAGGTCCCGCTAATGCATTTCAGGAGAGCCGACTTCTGAGAAGCCCGCATACTCCCACATCCAAGCCTGATCAACAGAAAAAGCTGAAAAGGTTGAGAATTTCATGACGCTCAAACAGGCATGCTCCTCGGAATACCAAGGAGCGCAAGGTGCGTTCAAAGATTCGATGATTCAC
+
BBBBBFD4BC5DGGFGGGGFE?EFFFHHHBGHHHHGFGHGDFHGGGAEFGGHHHHHHFBGHHHHGGHHFDFF55FFFHGHGHFFHGHHHEHFFFFHHGHHHHBGFGF3GHHEGHGGGHHHHHHHFFFHHEHHHFFHHHHGFB:GGFGFGFFHHHHBDFAFHHGGCFGHCFBGHHFHGGFHFGFFGGGGHHHFGFGFHGHD0EEDEFHGCGDFGFHGHGFFFEBB4GFGGGHG?FFF?EBFG3BHGFDBEGHFHHHHFBFGFB3GEEC?HGHFHGDHFFGH?EE>3CEGHHHHHFEHGCCEE0EEEF5BHHGFCGFAA222FCHHE?GAAFGGGGGGEC44FFFFFFA@AA?
@M02197:105:000000000-AN6RF:1:1102:16118:2324 1:N:0:1
GAAGCTTGAATCTCCTCCGCTTATTGATATGCTTAAGTTCAGCGGGTAGTCCTACCTGATTTGAGGTCAAATTGTCAGAAGCTGTCTCAAAAGAGACCCTTTAGAAGCTGAACCCCATTTATAAAGCTGCTCTTCACAAATGGCGTAGATAATTATCACACCAAAGCAAGGCAACAAAGGTCCCGCTAATGCATTTCAGGAGAGCCGACTTCTGAGAAGCCCGCATACTCCCACATCCAAGCCTGATCAACAGAAAAAGCTGAAAAGGTTGAGAATTTCATGACACTCAAACAGGCATGCTCCTCGGAATACCAAGCAGCGCAAGGTGCGTTCAAAGATTCGATGATTCAC
+
BBBBBFFFFFFFGGGGGGGGGGGHFCHFHFCGGFHHCFHHHFGGGGGFEFGHHGHHHHGGHHFBFGHHFHHHHHHHGHHHGGHHHHHHHHHHHGFFHGHHHHHGHHFHHHHHHHG9GHHHHHHGHHGHHHFHHHHGHHHHHHHFGCBFGHHHHHHHHHHHFDHEHFHHHHGHHHHHGHHFFGHHGGFHGHGHHHHHHHHGHGHGHHGFGGGGGGHFHGFGGGGGHGGGGGGGGGGBGGHFHFHG4BBEHHHGGGDFFFGGBFFHGBGBFD5FDFGGDBHEGHHGEEHG5EB3GGEHGA1EEAA2HGDFGFGA35GA2GGE45HHGEE2AGCFFFGCGFCFFDFBFFAAAAA
@M02197:105:000000000-AN6RF:1:1102:16761:2432 1:N:0:1
GAAGCTTGAATCTCCTCCGCTTATTGATATGCTTAAGTTCAGCGGGTAGTCCTACCTGATTTGAGGTCAAATTGTCAGAAGCTGTCTCAAAAGAGACCCTTTAGAAGCTGAACCCCATTTATAAAGCTGCTCTTCACAAATGGCGTAGATAATTATCACACCAAAGCAAGGCAACAAGGGTCCCGCTAATGCATTTCAGGAGAGCCGACTTCTGAGAAGCCCGCATACTCCCACATCCAAGCCTGATCAACAGAAAAAGCTGAAAAGGTTGAGAATTTCATGACACTCAAACAGGCATGCTCCTCGGAATACCAAGGAGCGCAAGGTGCGTTCAAAGATTCGATGATTCAC
+
?33AAFFBFFFFFFGGGBEEGGGF5GCHFGFHHGFBGGHFHHG2AEEGGHH5FGHAHGHHHHHFGGGH3GGDBEGGHHHHHHHHGFHHHGHHHGHGHFFHHHHHHHGBGHEHGEGGGH:HHGHHHFHHHGHHHHHGFHHHFHHGGGGCFHHFHGHHHHFDGHHGHFFHGFAHHGHGHGF.@FGHHGGGGGHHHFGHDFGHHAG?GGF@CB4GGFGFHFGGFGGBHGDGFC1GGGHFEE0HFFDGFF21GEF@0FF1F11222@1B00CEGEGDEF@FFHHFHHFFFFED1AE1A1HHFG/GE/EBBHBFCGHFGEE000E11HFEEE0AGFBB33GEGFFFB31@BAAAAA
@M02197:105:000000000-AN6RF:1:1102:13293:2550 1:N:0:1
GAAGCTTGAATCTCCTCCGCTTATTGATATGCTTAAGTTCAGCGGGTAGTCCTACCTGGTTTGAGGTCAAATTGTCAGAAGCTGTCTCAAAAGAGACCCTTTAGAAGCTGAACCCCATTTATAAAGCTGCTCTTCACAAATGGCGTAGATAATTATCACGCCAAAGCAAGGCAACAAAGGTCCCGCTAATGCATTTCAGGAGAGCCGACTTCTGAGAAGCCCGCATACTCCCACATCCAAGCCTGATCAACAGAAAAAGCTGAAAAGGTTGAGAATTTCATGACACTCAGACAGGCATGCTCCTCGGAATACCAAGGAGCGCAAGGTGCGTTCAAAGATTCGAT
+
BABBBFFFFFFFGGGGGGGGGGGHHHHHHGGHHHHHHHHHHHGGGGGGGHHGHHHEHHHHHHGHGHHGHHHHHHHHGHHHHHHHHHHHHHHHHGHGHFHHHHHHHHGHHGHHHGGGGHHHHHHHHHGHHGHHHGHHHHHFGHGGGGGGGHHGHHHHHHHGHGHGHHHHHGGHHHHHHHHFFHHHHHHHHHHHHHHHHGHHHGHGHHGGHGGGGGHHHGGGGGHGGGGGHGHHHHGHGEEHGHHHHHFFHHHHHHHHHHHHFHHGHHHBHHHHFHHGGHHHHGHGFBGHHHFHHFFGDAHGFE?GHGHHHHHHHHHGEGGGHHGGGGEGFGGGFFFFAFFBBBBB
@M02197:105:000000000-AN6RF:1:1102:16100:2543 1:N:0:1
GAAGCTTGAATCTCCTCCGCTTATTGATATGCTTAAGTTCAGCGGGTAGTCCTACCTGATTCGAGGTCAAATTGTCAGAAGCTGTCTCAAAAGAGACCCTTTAGAAGCTGAACCCCATTTATAAAGCTGCTCTTCACAAATGGCGTAGATAATTATCACACCAAAGCAAGGCAACAAAGGTCCCGCTAATGCATTTCAGGAGAGCCGACTTCTGAGAAGCCCGCATACTCCCACATCCAAGCCTGATCAACAGAAAAAGCTGAAAAGGTTGAGAATTTCATGACACTCAAACAGGCATGCTCCTCGGAATACCAAGGAGCGCAAGGTGCGTTCAAAGATTCGATGATTCAC
+
CCCCCFFFFFFFGGGGGGGGGGGHHHGHHHHHHGHHHHHHHHHGGGGGGHHHHHHHGHHHHHGHHGGHHHHHHHHHHGHHHHHHHHHHHHHHHGHHHGHHHHHHHHHGHGHHHHGGGHHHHHHGHHHHHHHHHHHHHHHHHHGHGGFGGHHHHHHHHHHHHHHHHHHHHHGHHHHHHHHHHHHHHGFGHHHHHHHHHHHHHGGGHHHHHHHHHGHHGGGGGGHGGHGGHGHGHHHHGGHHHHFHHFHGHHHHHHGHHHHHHFHHHHHEHHGHHHHHFBHHHHHGEFGHG5FHHHFHFFHDGCGGHHHHHFHHHHHGGGGGGFHGGGGGGGGGGGGGGGGFFFFFFFCCCBB
@M02197:105:000000000-AN6RF:1:1102:14037:2521 1:N:0:1
GAAGCTTGAATCTCCTCCGCTTATTGATATGCTTAAGTTCAGCGGGTAGTCCTACCTGATTTGAGGTCAAATTGTCAGAAGCTGTCTCAAAAGGGGCCCTTTAGAAGCTGAACCCCATTTATAAAGCTGCTCTTCACAAATGGCGTAGATAATTATCACACCAAAGCAAGGCAACAAAGGTCCCGCTAATGCATTTCAGGAGAGCCGACTTCTGAGAAGCCCGCATACTCCCACATCCAAGCCTGATCAACAGAAAAAGCTGAAAAGGTTGAGAATTTCATGACACTCAAACAGGCATGCTCCTCGGAATACCAAGGAGCGCAAGGTGCGTTCAAAGATTCGATGATTCAC
+
CCCCBFFFFFFFGGGGGGGGGGGHHHHHHHHHHHHGHHHHHHHGGGFGGHHHHHGHHHGHHHHHGHHHHHHHHHHHHHHHGHHHHHHHGHHHGGGGGGGHHHHHHHHHHHHHHHGGGHHHHHHHHHHHHHHHHHHHHHHGHHHHGGGGGHHHHHHHHHHHHHHHHHHHHGGHHHHHHHHHFHHHHGHHHHHHHHHHHGHHHGGGHHHGGHHHGHHHHGGGGGGGGGGGHGHGHHHFGGHHGBGHHHHHHBHHHHHHHHHHHHGHHHHHHHGHHHHHHEHHHHHGEGHHHHHGHHHHHHEGGGGGHFHGHHGFHGFGGEECHHHHGGGGFGGGGGGGGGGFFBFFFFBBBAA
@M02197:105:000000000-AN6RF:1:1102:19225:2757 1:N:0:1
GAAGCTTGAATCTCCTCCGCTTATTGATATGCTTAAGTTCAGCGGGTAGTCCTACCTGATTTGAGGTCAAATTGTCAGAAGCTGTCTCAAAAGAGACCCTTTAGGAGCTGAACCCCATTTATAAAGCTGCTCTTCACAAATGGCGTAGATAATTATCACACCAAAGCAAGGCAACAAAGGTCCCGCTAATGCATTTCAGGAGAGCCGACTTCTGAGAAGCCCGCATACTCCCACATCCAAGCCTGATCAACAGAAAAAGCTGAAAAGGTTGAGAATTTCATGACACTCAAACAGGCATGCTTCTCGGAATACCAAGGAGCGCAAGGTGCGTTCAAAGATTCGATGATTCAC
+
BBBBBFFFFFFFGGGGGCGGGGGHHHHHHGHHHHHHHHHHHFHGGGGGGFHHHHHHHHHHHHHHGHHHHHHHHHHHHHHHHHHHHHHHHHHHHGHHGGHHHHHHHHHHHHHHHHGGGHHHHHHGHHHHHHHHHHGGHHGHHHHHGGGGGHHHHHHGHHHHHHHHHHGHHHGHHHHHHHHHFGGHGHGHHHHHHHHHHHHHHGGGHHHHFHGHGHHHHGGGGGHHHGGGGGHG3GHHGGHHHHFHG4GHGHHHHHHHHHHHHHHGGGHHHHHHHGHHHFHHFFFHEGHHHHFHHHEHHEHGEFGGHHHHHGAFHHFEEFGGHGHHGGFGHCGGGGGGGGGFFFFFBFBAAAB
@M02197:105:000000000-AN6RF:1:1102:13518:2933 1:N:0:1
GAAGCTTGAATCTCCTCCGCTTATTGATATGCTTAAGTTCGGCGGGTAGTCCTACCTGATTTGAGGTCAAATTGTCAGAAGCTGTCTCAAAAGAGACCCTTTAGAAGCTGAACCCCATTTATAAAGCTGCTCTTCACAAATGGCGTAGATAATTATCACACCAAAGCAAGGCAACAAAGGTCCCGCTAATGCATTTCAGGAGAGCCGACTTCTGAGAAGCCCGCATACTCCCACATCCAAGCCTGATCAACAGAAAAAGCTGAAAAGGTTGAGAATTTCATGACACTCAAACAGGCATGCTCCTCGGAATACCAAGGAGCGCAAGGTGCGTTCAAAGATTCGATGATTCAT
+
ABBBBFFBFFFFGGGGGGGEEFGFHGHFFDFHGFFGFGFGGCGG0000BBF@FEEGFHC3BG34?B3B3FGGF3B@44BF3@@3FDB4DFHD3EBCGFHFGHF3BFF333BD2?/D?9FFFGGHGFFBGBGHDGFBB2FF1?FCAEFBFBFGEC1E4CE>CDHHHCGGHHCFGCHHHHGDGGCGCGDFD=FFGFGGGHFHFGEGGGHGF1HGD1HHCGGDFECGEHGGFGHHGBA3//HGCFGFGFGHHHGBGDGHGBHFHG3DGFABFFHHHHHFG@EGHHGBFEGFFF3BHGHGF1GE0EEAE5DGDGBFFF3EE2A?BD4HGEE2GFFFGGGGEBGFFFFDDBAAA>3
@M02197:105:000000000-AN6RF:1:1102:14456:2861 1:N:0:1
GAAGCTTGAATCTCCTCCGCTTATTGATATGCTTAAGTTCAGCGGGTAGTCCTACCTGATTTGAGGTCAAATTGTCAGAAGCTGTCTCAAAAGAGACCCTTTAGAAGCCGAACCCCATTTATAAAGCTGCTCTTCACAAATGGCGTAGATAATTATCACACCAAAGCAAGGCAACAAAGGTCCCGCTAATGCATTTCAGGAGAGCCGACTTCTGAGAAGCCCGCATACTCCCACATCCAAGCCTGATCAACAGAAAAAGCTGAAAAGGTTGAGAATTTCATGACACTCAAACAGGCATGCTCCTCGGAATACCAAGGAGCGCAAGGTGCGTTCAAAGATTCGATGATTCAC
+
BBABBFFFFBFFGGGGGGGGGGGGHFFHHHHHHGHHHHGFFGCECFGGGHHGHHHGHHHFGHHGGFHGHHGFHFHHHFFHHHFHHGHHGHGHHGHHHGHGHHHHHHHHHGGGGGGGGFFHHFHHFHHHHHHHHHGGHHHHHHHGGGGGGHHGHHHHHHHHBHHFHHFHHGGEHHHGHHFHHHHHGGGHHHFHHHHHHFHHHGHGEHHGDGGGHHHHHGGGFGHGGGGGHFFFFHGFFCHHF1HHHGEHGGFGHGGHHHHGFFGHFHFHHGFHG@2EFBHHHHFGGCBGGFA1HCEFHFAECGGCGFHDE11FGHGAECCECHHGA0EBFGCGGCGGGGB1FFFBDFAAAA>
@M02197:105:000000000-AN6RF:1:1102:18325:2906 1:N:0:1
GAAGCTTGAATCTCCTCCGCTTATTGATATGCTTAAGTTCAGCGGGTAGTCCTACCTGATTTGAGGTCAAATTGTCAGAAGCTGTCTCAAAAGAGACCCTTTAGAAGCTGAACCCCATTTATAAAGCTGCTCTTCACAAATGGCGTAGATAATTATCACACCAAAGCAAGGCAACAAAGGTCCCGCTAATGCATTTCAGGAGAGCCGACTTCTGAGAAGCCCGCATACTCCCACATCCAAGCCTGATCAACAGAAAAAGCTGAAAAGGTTGAGAATTTCATGACACTCAAACAGGCATGCTCCTCGGAATACCAAGGAGCGCAAGGTGCGTTCAAAGATTCGATGACTCAC
+
BBBBBFFFFFFBGGCGGGGGGGGHFFGHFHHHHHHHHHHFFFGFCCFEGFHHHHHHGHHHHHHFGHHHHHHHHGHHHGHHHHHHHHHHHHGHHGHHHGEHHHHHHHHGHHHHHHGGGHHHHHHHHHHHFHHHHHHHHHHHHGGGGGGGGHHGHHHHHGHHHHHHHHHHHHGHHHHGHHEFHGHHGFHHGHHHHHHHHHHHHGHGHHGGGGGGHGHHHGGGGGGGHGGGGGGHHGGFGGHGG3D4G4BHHHHFFFHHHHHHFDHHHGFGF5GFHHHFGDFHHHHGDFFFGFEFGGFHGCHEE?CDFB5FGFEBFHHFEE22HGF4EEAEFGBGGFBGGGBCFFFBFFAA3BA
@M02197:105:000000000-AN6RF:1:1102:16842:2944 1:N:0:1
GAAGCTTGAATCTCCTCCGCTTATTGATATGCTTAAGTTCAGCGGGTAGTCCTACCTGATTTGAGGTCAAATTGTCAGAAGCTGTCTCAAAAGAGACCCTTTAGAAGCTGAACCCCATTTATAAAGCTGCTCTTCACAAATGGCGTAGATAATTATCACACCAAAGCAAGGCAACAAAGGTCCCGCTAATGCATTTCAGGAGAGCCGACTTCTGAGAAGCCCGCATACTCCCACATCCAAGCCTGATCAACAGAAAAAGCTGAAAAGGTTGAGAATTTCATGACACTCAAACAGGCATGCTCCTCGGAATACCAAGGAGCGCAAGGTGCGTTCAAAGATTCGATGATTCAC
+
BBBBBFFFFBFFGGGGGFEEEGGHHHGHGHHHHHHHHHHHHGHGGGGGGHHHHHHHHHHHHHHGGHHHHHHHHGHHFHHHHHHHHHHHHHHHHGHHHGHHHHHHHHHHFHHHHHGGFFHHHHHHHHHHHHGHFHHHHHHFHHHHGGGFGGHFHGHHGHHHHHHHHHHHHHGHHFGHHHGGDGFHGGGHHHHHHHFHHHHHHGHGHGHHGGGGGGHGHGGGFEFGHGEGHGGGBFHHGFHGHEHFHHHHHGHHHHHG3FEFHFHHFGF2BGHHGBGBHFHHHFGDFGFHHHGHHGHHHHHGGCFEGHHBHFFHHGCEE2GCHCHHGGGGHGFGGGCGGGCFFFFFFFBAA>A
@M02197:105:000000000-AN6RF:1:1102:19501:2891 1:N:0:1
GAAGCTTGAATCTCCTCCGCTTATTGATATGCTTAAGTTCAGCGGGTAGTCCTACCTGATTTGAGGTCAAATTGTCAGAAGCTGTCTCAAAAGAGACCCTTTAGAAGCTGAACCCCATTTATAAAGCTGCTCTTCACAAATGGCGTAGATAATTATCACACCAAAGCAAGGCAACAAAGGTCCCGCTAATGCATTTCAGGAGAGCCGACTTCTGAGAAGCCCGCATACTCCCACATCCAAGCCTGATCAACAGAAAAAGCTGAAAAGGTTGAGAATTTCATGACACTCAAACAGGCATGCTCCTCGGAATACCAAGGAGCGCAAGGTGCGTTCAAAGATTCGATGACTCAC
+
AAABBFFFFFFFGGGGGGGGGGGHHHHHFHGHHHGHGHHHHHHGGGEFGHHHHHHFFGHHGFHHGHHHHHHHHGHHHHFHHGHHHHHHHHFHHGGGHGHHHGHHGFHHHHHDGGCGGHHGHGHFHGGGGGGGFFFFHHFGGHGGGFGGGF9GHHHHHHGHHGGHFHHHGHGHHHHHHHHEGHHHGHGGGHHHHHHHGHHHHGGDHHHGGGGFHGGGGGGBFGGHHHGGGGFGGGGFEEEFHFGGFB4HBDHHFHHHGHHGG@HGHHHHFHEHHHHHFDHHHHHHFFFGHHHHHHFGHHE10GGEHHHGGFBHHHHFF2GEHGHHGGGGHGGGGCGGGGGFFFFFFFABBAA
@M02197:105:000000000-AN6RF:1:1102:11547:2892 1:N:0:1
GAAGCTTGAATCTCCTCCGCTTATTGATATGCTTAAGTTCAGCGGGTAGTCCTACCTGATTTGAGGTCAAATTGTCAGAAGCTGTCTCAAAAGAGACCCTTTAGAAGCTGAACCCCATTTATAAAGCTGCTCTTCACAAATGGCGTAGATAATTATCACACCAAAGCAAGGCAACAAAGGTCCCGCTAATGCATTTCAGGAGAGCCGACTTCTGAGAAGCCCGCATACTCCCACATCCAAGCCTGATCAACAGAAAAAGCTGAAAAGGTTGAGAATTTCATGACACTCAAACAGGCATGCTCCTCGGAATACCAAGGAGCGCAAGGTGCGTTCAAAGATTCGATGATT
+
BBBBBFFFFFFFGGGGFGG?EGGGH5FFGFHHHHHFHHHGCGHGGCAEFGHFHHHHHHHHHHHGGHFHHBGHHBGHHHHHHHHHHHHHHGHHHGHHHGGHHHGHFHHHHHHHHHGFGHHHGHHGHHHGFHHHHHHHHHGGHFGFGEFGGHHHGHHGHHHGHGHHFFHGHHEHHFHHHGEE>GHGHHGGGHHHHHHHHHHHHFHGFFGCGGGHHGHHHGFFGGGGHFGGGGGGFHHHGGHHHHG44BDHFHGHHFFHGFGHBGFD3F1HGHHHHGDBHHHHHHHDAGHHFGBHFHBFFEFECE?GEF5BGBGFHFCEE?EAF5FHEEE2AGFGFGFFAFFFFFFAAAAA
@M02197:105:000000000-AN6RF:1:1102:15102:3119 1:N:0:1
GAAGCTTGAATCTCCTCCGCTTATTGATATGCTTAAGTTCAGCGGGTAGTCCTACCTGATTTGAGGTCAAATTGTCAGAAGCTGTCTCAAAAGAGACCCTTTAGAAGCTGAACCCCATTTATAAAGCTGCTCTTCACAAATGGCGTAGATAATTATCACACCAAAGCAAGGCAACAAAGGTCCCGCTAATGCATTTCAGGAGAGCCGACTTCTGAGAAGCCCGCATACTCCCACATCCAAGCCTGATCAACAGAAAAAGCTGAAAAGGTTGAGAATTTCATGACACTCAAACAGGCATGCTCCTCGGAATACCAAGGAGCGCAAGGTGCGTTCAAAGATTCGATGACTCAC
+
CCCCCFFFFFFFGGGGGGGGGGGHHHHHHHHHHHHHHHHHHHHGGGGGGHHHHHHHHGHHHHHHGHHHHHHHHGHHHHHHGHHHHHHHHHHHHGHHHGHHHHHHHHHHGHHHHHGGGHHHHHGHHHHHHHHHHHGHHHHHHHGHGGGGGHHHHHHHHHHHHHHHHHHHHHGHHHHHHHHHHHHHHHHGHGHHHHHHHHHHHGHGHHHHHGGHGHGHHGGGGGHGGHGGHGHHHHGHGGHGHHHHGFHGHHFHHHHGHHFFFHHFHGFHHHHFHHHHHDFHHGGD5GHEHFHHHHGHHHHGGGGGHHFHFHHFFFHGGGGGGBGFEEEGHGCGGFFFCGBBFFBFFFBBBA3
@M02197:105:000000000-AN6RF:1:1102:10555:2990 1:N:0:1
GAAGCTTGAATCTCCTCCGCTTATTGATATGCTTAAGTTCAGCGGGTAGTCCTACCTGATTTGAGGTCAAATTGTCAGAAGCTGTCTCAAAAGAGACCCTTTAGAAGCTGAACCCCATTTATAAAGCTGCTCTTCACAAATGGCGTAGATAATTATCACACCAAAGCAAGGCAACAAAGGTCCCGCTAATGCATTTCAGGAGAGCCGACTTCTGAGAAGCCCGCATACTCCCACATCCAAGCCTGATCAACAGAAAAAGCTGAAAAGGTTGAGAATTTCATGACACTCAAACAGGCATGCTCCTCGGAATACCAAGGAGCGCAAGGTGCGTTCAAAGATTCGATGATTCAC
+
AAABBFFB4CFFCGGGFGGGGGGHHHHHFGHHHGHHHHHHCHHGGG2EFHGHHEHHHEHHHHHHGHHHHHHHGHHHHGHHHHHHHHHHGHGHHGHFHGHHHHHHHHHHHGFGHHGGGHHHHHHHHGHHHHFGHHHHHHHHHHEHGGFGGHHHGHHFGHHHHBHHHFHHHHGHHHHHHHHGFHHHHHHGGHHHHHHHGGHGHGHGHHCGCGDGGGGGGGGCFGHHHHGFHFGGGGGBFGHGF3GGBDHHHFGHHHHHFGDHHGHHGE12DEBFHG5@5F5EFHHFFFGFGB3B5B3GFAFE?FGEB5BFBBHHFGEAEE?EF5HHGGGGGEEA5FGCGGFFFFF5DFAAAAA
@M02197:105:000000000-AN6RF:1:1102:20458:3290 1:N:0:1
GAAGCTTGAATCTCCTCCGCTTATTGATATGCTTAAGTTCAGCGGGTAGTCCTACCTGATTTGAGGTCAAATTGTCAGAAGCTGTCTCAAAAGAGACCCTTTAGAAGCTGAACCCCATTTATAAAGCTGCTCTTCACAAATGGCGTAGATAATTATCACACCAAAGCAAGGCAACAAAGGTCCCGCTAATGCATTTCAGGAGAGCCGACTTCTGAGAAGCCCGCATACTCCCACATCCAAGCCTGATCAACAGAAAAAGCTGAAAAGGTTGAGAATTTCATGACACTCAAACAGGCATGCTCCTCGGAATACCAAGGAGCGCAAGGTGCGTTCAAAGATTCGATGATTCAC
+
CABCCFFFFFFFGGGGGGGGGGGGGHHHHHGHHHGHHHHHHHHGGGGFGHHHHHHHHHHHHHHHGHHHHHHHHHHHHHHHHHHHHGHHHHHHHGHHHGHHHHHHHGHHHHHHHHGGGHHHHHHHHGHGHHHHHHHHHHGHHGHHGGGGGGHHHHHHHHHHHGHHGHHHGHGHHHHHHHHHGHHHGHHHHHHHHHHHHHHHHGHGGHHHHGGGGGHHHGGGGGGGGHGGHGGGHGGHGGGHHHHHGHHHHHGHHHGGHHHHHHHHHHHFGHHHHGE5F5GHHHHFAGHBHGHGHHHHHHGCGF?GGBHHHG3GHHHGGGGGHGHHGCGGHGGGGGGGECGFFFFFFFCCBCB
@M02197:105:000000000-AN6RF:1:1102:9769:3310 1:N:0:1
GAAGCTTGAATCTCCTCCGCTTATTGATATGCTTAAGTTCAGCGGGTAGTCCTACCTGATTTGAGGTCAAATTGTCAGAAGCTGTCTCAAAAGAGACCCTTTAGAAGCTGAACCCCATTTATAAAGCTGCTCTTCACAAATGGCGTAGATAATTATCACACCAAAGCAAGGCAACAAAGGTCCCGCTAATGCATTTCAGGAGAGCCGACTTCTGAGAAGCCCGCATACTCCCACATCCAAGCCTGATCAACAGAAAAAGCTGAAAAGGTTGAGAATTTCATGACACTCAAACAGACATGCTCCTCGGAATACCAAGGAGCGCAAGGTGCGTTCAAAGATTCGATGATTCAC
+
?AAAAFFFFFF3GAFGGGCGGCGHCFHCFDGHHHHHGHHHHHHGGGEEGHHHHHHHHHHHGHHFGHFBFGHHFHFGHHHHHHGHHHHHHHFHGFHHHEHHHHGHHHHFHHHEGGGGGHHHGHHHHHGFHHHHGHHHGHHHFFHGGGGGGGHFHGFHHGEGEFGHHHGFHHGHHGEFHHGGFCCGHGGGHHHHHHHHHHHHGGHGGHGGHHFFGBFFHGGGFGDHGGGGGGGGHHHG?@FHGBF2GBEHHHFGHHFFGGHGEBG1EHFHGD2HFHFFF2GFHGF1FFGFFBDD2A1GEEAAEEE?GDDBFF1HFHGEGE?EHHHHCECEGGDFAGBGAFB11FFBFFAA>AA
@M02197:105:000000000-AN6RF:1:1102:8303:3622 1:N:0:1
GAAGCTTGAATCTCCTCCGCTTATTGATATGCTTAAGTTCAGCGGGTAGTCCTACCTGATTTGAGGTCAAATTGTCAGAAGCTGTCTCAAAAGAGACCCTTTAGAAGCTGAACCCCATTTATAAAGCTGCTCTTCACAAATGGCGTAGATAATTATCACACCAAAGCAAGGCAACAAAGGTCCCGCTAATGCATTTCAGGAGAGCCGACTTCTGAGAAGCCCGCATACTCCCACATCCAAGCCTGATCAACAGAAAAAGCTGAAAAGGTTGAGAATTTCATGACACTCAAACAGGCATGCTCCTCGGAATACCAAGGAGCGCAAGGTGCGTTCAAAGATTCGATGATTCAC
+
BBBBBFFFFFFFGGGGFGC2EFGHHHHHHGHGHHHHBFHHHFHGGFGGGFFFHHHHHHGHHHHHGHGHHFHHHHHHHGHHHHHGHHHHHGHHGGHHHGHHHHGGHGGGHHHGHFGGGHHHHHHHFGHHGHHHGHHHHHHHHGHHGGGGGHHHHHHHGHHHHGHGHHBHGHGFHHHHHHCGFFGGCGGGGHHHHHHGGHHGHEHGEGHHHGGFHGHHHGGGGGDBGHGGHGGHHHEFFEFGEFGFFHGGHHGHHHHHHGFB@2HHHHFGFEFHGEFFF@FDBFHGEGFHHFGGABHHHGHGGGGEGGHHGBFFGGBBEA0GHGCAEA0?HGFGGGGE?BCFFFB1FFAA>1A
@M02197:105:000000000-AN6RF:1:1102:16927:3830 1:N:0:1
GAAGCTTGAATCTCCTCCGCTTATTGATATGCTTAAGTTCAGCGGGTATCCCTACCTGATCCGAGGTCAACCTTTGAAATATTTAGGGTTATTGGCAAGCCTCCACCAGGACTCTGTAGCGAGAAGAATTACTACGCTTAGAGCCTGGCAGCACCGCCACTGATTTTGAGGCCCGCCCAGAGGCGAAAAGCCCAAGACCCAGCAAGCTGGATTGGTTTAAATGACGCTCGAACAGGCATGCCCCTCGGAATGCCAAGGGGCGCAATGTGCGTTCAAAGATTCGATGACTCAC
+
A3A?AFFFFFFFGGGGGGGGGGGHHHGHHHFHGFHHHGHHGHGGGGGGHHHHHHEHHH<-H<H9GG/FF<H9HHH:HHFHHHH<FHHHHH<:HHEHG<GHGHHH<HHHHGEHHHGHG79G8GGGGHHHHHHH9HH8GGGGGHHH99HGHHGGHHHGGGGGHHHHHHHHGGHGGGGGGGHHEHGGGHHHHGGGHHHGGGGFGGGHGGFFFGBFFGFFGFHFFFFFFFFBFFGGFFGEHGE/CEEEEBA21G1FHHGGGEE0GBBGHGGEEFF1GGGF3CFGBFFFDDDAAAAA
@M02197:105:000000000-AN6RF:1:1102:22362:3916 1:N:0:1
GAAGCTTGAATCTCCTCCGCTTATTGATATGCTTAAGTTCAGCGGGTAGTCCTACCTGATTTGAGGTCAAATTGTCAGAAGCTGTCTCAAAAGAGACCCTTTAGAAGCTGAACCCCATTTATAAAGCTGCTCTTCACAAATGGCGTAGATAATTATCACACCAAAGCAAGGCAACAAAGGTCCCGCTAATGCATTTCAGGAGAGCCGACTTCTGAGAAGCCCGCATACTCCCACATCCAAGCCTGATCAACAGAAAAAGCTGAAAAGGTTGAGAATTTCATGACACTCAAACAGGCATGCTCCTCGGAATACCAAGGAGCGCAAGGTGCGTTCAAAGATTCGATGATTCAC
+
CCBCCFFFFFFFGGGGGGGGGGGGHHHHHHHGFHHHHHHHHHHGGGGGGHFHHHHGHGHHHHHHGHHHHHHHHHHHHHHHHHHHHHHHHHHHHGHHHGHHHHHHHGHHHGHFHHGGGHHHHHGHHHHHHHHHHHHHHHHHHHHGGGFGGHHHHHHHHHHHHGHHHHHHHHFHHHHHHHH0FGHHGGGGHHHHHHHHHHHHHGHGHHHGHGHGHHHHHGGGGGHGHHGGGGGHGGHHGGHHFHGEHHFHGHHGHHHHHHHHHHHGHHGBHHHHHHHGHGHHFHHEGGFFFFHHHGHBHEHGGEGGHGGHHGBFEFHEEAA2FDHGGGGGFGFFGCGGGGFBFFFFFFAA33>
@M02197:105:000000000-AN6RF:1:1102:16681:4122 1:N:0:1
GAAGCTTGAATCTCCTCCGCTTATTGATATGCTTAAGTTCAGCGGGTAGTCCTACCTGATTTGAGGTCAAATTGTCAGAAGCTGTCTCAAAAGAGACCCTTTAGAAGCTGAACCCCATTTATAAAGCTGCTCTTCACAAATGGCGTAGATAATTATCACACCAAAGCAAGGCAACAAAGGTCCCGCTAATGCATTTCAGGAGAGCCGACTTCTGAGAAGCCCGCATACTCCCACATCCAAGCCTGATCAACAGAAAAAGCTGAAAAGGTTGAGAATTTCATGACACTCAAACAGGCATGCTCCTCGGAATACCAAGGAGCGCAAGGTGCGTTCAAAGATTCGATGACTCAC
+
CCCCCFFFFFFFGGGGGGGGGGGHHHHHHHHHHHHHHHHHHHHGGGGGGHHHHHHHHHHHHHHHGHHHHHHHHHHHHHHHHHHHHHHHHHGHHGHHHGHHHHHHHHHHHHHHHHGGGHHHHHHHHGHGHHHHHHHHHHHHHGHHGGGGGHHHHHHHHHHHHGHHHHHHHHHHHHHHHHHHHHHHGGHHHHHHHHHHHHHHHGHGHGHHHHHHHHHHGGGGGGGHHHGGGGHHHHHGGGHHGHFHHHHHHHHHHHHHHGHHHHGHHHGFHHHHHHHHHFHHHFGGBGGHHHGFFHHHHHHGGGGGHHHFHGFHHHHFEAEGGDCHGGGGHGGGGGGGFGGFFFFFFFABAAA
@M02197:105:000000000-AN6RF:1:1102:22524:3982 1:N:0:1
GAAGCTTGAATCTCCTCCGCTTATTGATATGCTTAAGTTCAGCGGGTATCCCTACCTGATCCGAGGTCAACCTTTGAAATATTTAGGGTTATTGGCAAGCCTCCACCAGGACTCTGTAGCGAGAAGAATTACTACGCTTAGAGCCTGGCAGCACCGCCACTGATTTTGAGGCCCGCCCAGAGGCGAAAAGCCCAAGACCCAGCAAGCTGGATTGGTTTAAATGACGCTCGAACAGGCATGCCCCTCGGAATGCCAAGGGGCGCAATGTGCGTTCAAAGATTCGATGATTCAC
+
CCCCDFFFFFFFGGGGGGGGGGGHHHHHHHHHHHHHHHHHHHHGGGGGHHHHHHHHHH<<HHHGGG;HHHHHHHH:GGGHFHH;HHGHHHHHHHHHHH;HG<HH0HHHH9HHHHHH0HHHGG;GG9HHHHHHHGHGGGGGGHHHH;HHHHGGHHGGGGGGHHHHHHHHGGHGGGGHHHGEGGGGGGHHGFGHGGHGGBFFGGGGGFFFFFFFGFGFGHHHHGGFFCH;GHHFFHHFHHGGGGGGGGFHHHHHGHHGGGGGGHHHHGGGGHGGGGGGGGGGFFFFFFFBBBAA
@M02197:105:000000000-AN6RF:1:1102:18010:3932 1:N:0:1
GAAGCTTGAATCTCCTCCGCTTATTGATATGCTTAAGTTCAGCGGGTAGTCCTACCTGATTTGAGGTCAAATTGTCAGAAGCTGTCTCAAAAGAGACCCTTTAGAAGCTGAACCCCATTTATAAAGCTGCTCTTCACAAATGGCGTAGATAATTATCACACCAAAGCAAGGCAACAAAGGTCCCGCTAATGCATTTCAGGAGAGCCGACTTCTGAGAAGCCCGCATACTCCCACATCCAAGCCTGATCAACAGAAAAAGCTGAAAAGGTTGAGAAGTTCATGACACTCAAACAGGCATGCTCCTCGGAATACCAAGGAGCGCAAGGTGCGTTCAAAGATTCGATGATTCAC
+
CDDCCFFFFFFFGGGGGGGGGGGHHHHHHHHHHHHHHHHHHHHGGGGGGHHHGHHHHHHHHHHHGHFHHHHHHHHHHGHGHHHHHHHHHHHHHGHHHGHHHHHHHHHHHGHHHHGGGHHHHHHHHHHHHGHHHHHHHHHHHHGHGGGGGHHHHHHHHHHHHHHHHHHHHHGHHHHHHHHHHHHGGHHGHHGGHHHHHHHHHGGGFHGHGHGHHHHHHGGGGGGHHHGGHGGGHHGGGGHHHGHHHFHHHHHHHHGHGBHHHGHHHFG2HHHHHGF5HHHFHHHHHGHHHHHHHHHGHHHGGGFGHHHGHGFHHHHDGGGGGHHHGGGGHGFGGGGGGCGFFFFFFFBBBBB
@M02197:105:000000000-AN6RF:1:1102:13759:4288 1:N:0:1
GAAGCTTGAATCTCCTCCGCTTATTGATATGCTTAAGTTCAGCGGGTATCCCTACCTGATCCGAGGTCAACCTTGAAAAATAGGGGGTTTGATGGCAGGACAATTGCACACACTCCGAGCGACAAGATAAACTTACTACGCCACGGAATATGCTATGATCCGCCTTTCAATTTCAGAAGGGAGAATGCTGGCATACTCTTCTTCCACAACCAAGCAAATATGCTTGAGAGGTATTTTATGACGCTCGAACAGGCATGCCTCCCGGAATGCCAGGAGGCGCAATGTGCGTTCAAAGATTCGATGACTCAC
+
CCCCCFFFFFFFGGGGGGGGGGGFHHGHHHHHHHHHHHHHHGHGGGGGHHHHHHHHHHHHHHHGGGGHGHHHHHHGHHHHHHHHHGGGGGGHHHGHHGGGHHHHHGHHHHHGGHHHHGHGHHHGHHHHHHHHGHHHHHHGGGGHHHHGGHHHHHHHHHHHHHHHHHHHHHHHHHHHHHHHHHHHHHGHHHHHHHHGHGGHHHHHHGGHHGHHHHHGGHHHGHGFHHHHHHGBFFGFHHGGGGGFHGGHHHGHHHHGGGGGGGHHGHHHGGHGHGGGGGHHHFGGGDGGGGGGGGCGGFFFFFFFCCCBC
@M02197:105:000000000-AN6RF:1:1102:7882:4369 1:N:0:1
GAAGCTTGAATCTCCTCCGCTTATTGATATGCTTAAGTTCAGCGGGTAGTCCTACCTGATTTGAGGTCAAATTGTCAGAAGCTGTCTCAAAAGAGACCCTTTAGAAGCTGAACCCCATTTATAAAGCTGCTCTTCATAAATGGCGTAGATAATTATCACACCAAAGCAAGGCAACAAAGGTCCCGCTAATGCATTTCAGGAGAGCCGACTTCTGAGAAGCCCGCATACTCCCACATCCAAGCCTGATCAACAGAAAAAGCTGAAAAGGTTGAGAATTTCATGACACTCAAACAGGCATGCTCCTCGGAATACCAAGGAGCGCAAGGTGCGTTCAAAGATTCGATGACTCAC
+
AABBBFFFFFFFGGGGGGGGGC25GFFHHHHHHHHHGHGHFHHGGGEEGHHHHHHGHHHHHHGHGGHGGFHHHHGFHHHHFHHGHHHHGHFGHGHHHGHHHHHHHHHHHHHHHAEFGFGHHHHHHHHHGHGBGHHHHHFHEGFHGFGGGHHHFHFFHHHHHGHHHHHHHHHHHHHHHHHHHGHHHGGFHGHHHHHHHHGHGGHGGHFCGFDHGHHHHGGGGGGGHGGGHFGEGGFEDE3EHHGBEHFHHHHHHHFHG4HFGHHHHHHFHGHGFFG@GBHDFHGFAGHHHFGHHGHFHEGGE0?EFBA5FD3FHFGGFFGCHHGBFEGGFCGGGGGFGGGFFFFFFFA@BBB
@M02197:105:000000000-AN6RF:1:1102:7953:4313 1:N:0:1
GAAGCTTGAATCTCCTCCGCTTATTGATATGCTTAAGTTCAGCGGGTAGTCCTACCTGATTTGAGGTCAAATTGTCAGAAGCTGTCTCAAAAGAGACCCTTTAGAAGCTGAACCCCATTTATAAAGCTGCTCTTCACAAATGGCGTAGATAATTATCACACCAAAGCAAGGCAACAAAGGTCCCGCTAATGCATTTCAGGAGAGCCGACTTCTGAGAAGCCCGCATACTCCCACATCCAAGCCTGATCAACAGAAAAAGCTGAAAAGGTTGAGAATTTCATGACACTCAAACAGGCATGCTCCTCGGAATACCAAGGAGCGCAAGGTGCGTTCAAAGATTCGATGATTCAC
+
3ABBBFFF4FDFFGGFGCEGEGCHGHHHHHHHHHHHCGHHGGHGGGAFGHEHHFHHHFAGGHFEFHHGGGHHHHHGFFFHGHHHHGHFFGHFFGHGHFHHGHDHHHHGHHGGBGDFEHHHHHHHGHGEGGHFHHHGHHGH:HHHFFF?BGHGHHHHDFGHHHHHHGHHFGCHGGHHHGGBFHGGGGCGDGHHHHHHHHHHHGGGEHHFFGDHFGHGGFFGGEFHGGGGGGHHGGDFGGHG3GFBHFEHHFHHHGEGF44BBFHHFHFG55GGDFD5D5DFHGHDD15HFABEGBFHFHF1EGGEGF55F5BFHGGAEE?GHHHGGEEEEF5FGGGDEGGFCFFFFF>?AAB
@M02197:105:000000000-AN6RF:1:1102:9557:4392 1:N:0:1
GAAGCTTGAATCTCCTCCGCTTATTGATATGCTTAAGTTCAGCGGGTATCCCTACCTGATCCGAGGTCAACCTTGAAAAATAGGGGGTTTGATGGCAGGACAATTGCACACACTCCGAGCGACAAGATAAACTTACTACGCCACGGAATATGCTATGATCCGCCTTTCAATTTCAGAAGGGAGAATGCTGGCATACTCTTCTTCCACAACCAAGCAAATATGCTTGAGAGGTATTTTATGACGCTCGAACAGGCATGCCTCCCGGAATGCCAGGAGGCGCAATGTGCGTTCAAAGATTCGATGATTCAC
+
CCBBCFFF@FFFGGGGGGGGGGGHHHHHHHHHHHHHHHHHHHHGGGGGHHHHHHHHHHHHHHHGGGGHHHHHHHHHHHHGHFHHHGGGGGGFHHHHHGGGHHHHHHHHHGHGGHHHHGHGHGGGGHHHHHFHHHHHHHHGGGGGHHHHHHHHHHHHGHHHHHGDGGHHHHFHGHHHHFHHHHHGGGGGHGHGHHHHGGGGGHGGGGGGGGHGHHHHFHGFFHGFFFHHGFHHHFHHHHGGGFACHEGFGHBEHHHGGGGCCCFFHHHHHHHHHGDECFG5GGGGGGGGGFGGGFGGGBFFFFFFBAAAB
@M02197:105:000000000-AN6RF:1:1102:21003:4661 1:N:0:1
GAAGCTTGAATCTCCTCCGCTTATTGATATGCTTAAGTTCAGCGGGTAGTCCTACCTGATTTGAGGTCAAATTGTCAGAAGCTGTCTCAAAAGAGACCCTTTAGAAGCTGAACCCCATTTATAAAGCTGCTCTTCATAAATGGCGTAGATAATTATCACACCAAAGCAAGGCAACAAAGGTCCCGCTAATGCATTTCAGGAGAGCCGACTTCTGAGAAGCCCGCATACTCCCACATCCAAGCCTGATCAACAGAAAAAGCTGAAAAGGTTGAGAATTTCATGACACTCAAACAGGCATGCTCCTCGGAATACCAAGGAGCGCAAGGTGCGTTCAAAGATTCGATGATTCAC
+
BBCCBFFFFFFFGGGGGGGGGGGHHHHHHHHHHHHHHHHHHHHGGGGGGHHHHHHHHHHHHHHHGHHHGHHHHHHHHHHHHHHHHHHHHHHHGGHHHGHHHHHHHHHHHHHHHHGGFHHHHHHHHHHHHHHHHHHGHGHHHHHHGGGGGHHHHHHHHHHHHGHHHHHHHHHHHHHHHHHHHHHHHHHHGHHHHHHHHHHHHGHGHHHHGGGGHHHHHGGGGGHGHHGGHGGHHHGGGGHHHHHHHHHHHHHHHHGHHHHHHHHHHHFGGDHFHHFHGDHHHHHGGGHHHHFHGHHHHHFGGGCGGHHHHHHHHHHGGGGGHHHHGGGGHGGGCGGGGGGFFFFFFFA@CBB
@M02197:105:000000000-AN6RF:1:1102:14830:4875 1:N:0:1
GAAGCTTGAATCTCCTCCGCTTATTGATATGCTTAAGTTCAGCGGGTAGTCCTACCTGATTTGAGGTCAAATTGTCAGAAGCTGTCTCAAAAGAGACCCTTTAGAAGCTGAACCCCATTTATAAAGCTGCTCTTCACAAATGGCGTAGATAATTATCACACCAAAGCAAGGCAACAAAGGTCCCGCTAATGCATTTCAGGAGAGCCGACTTCTGAGAAGCCCGCATACTCCCACATCCAAGCCTGATCAACAGAAAAAGCTGAAAAGGTTGAGAATTTCATGACACTCAAACAGGCATGCTCCTCGGAATATCAAGGAGCGCAAGGTGCGTTCAAAGATTCGATGATTCAC
+
CCCCCFFFCFFFGGGGGGGGGGGHHHHHHHHHHHHGHHHHHGHGGGGGGHHHHGHHHHHHHHHHGGHHGHHHHHHHHHHHHHHHHHHHHHHHHGHHHGHHHHHHFHHHHHHHHGGGGHHHHHHHHHHHHHHHHHGHHHFGHGHHGGGGGHHGHHHHHHHHHHHHGHHHHHHHHHHHHFGGGHHHHHGHHHHHHHHHHHHHHGHGHHHGGGGHHHHHHGGGFGHHHGGGGGHGGGGGGGHHHFEGHGBFHHHHHHHHHHHHHGHHHHHHHGHGHHHHHGHHHHHGHGHHHHHHHHHHHHHFCGGGHFHHHHHFHHHGGGGGHHHHGGEGHGGGGGGGGGGFFFFFFFBBBBB
@M02197:105:000000000-AN6RF:1:1102:14183:4783 1:N:0:1
GAAGCTTGAATCTCCTCCGCTTATTGATATGCTTAAGTTCAGCGGGTAGTCCTACCTGATTTGAGGTCAAATTGTCAGAAGCTGTCTCAAAAGAGACCCTTTAGAAGCTGAACCCCATTTATAAAGCTGCTCTTCACAAATGGCGTAGATAATTATCACACCAAAGCAAGGCAACAAAGGTCCCGCTAATGCATTTCAGGAGAGCCGACTTCTGAGAAGCCCGCATACTCCCACATCCAAGCCTGATCAACAGAAAAAGCTGAAAAGGTTGAGAATTTCATGACACTCAAACAGGCATGCTCCTCGGAATACCAAGGAGCGCAAGGTGCGTTCAAAGATTCGATGACTCAC
+
BBBBBFFFFFFFBFGGFGFGGGGHHHHHHHHHHCHFHHHHHHGFFGGGGHHHHGHHHFHHHHHGAFHHGGFHHHHHHHHHFGHFHHHHHHHGHGGEHGHHHHHH@GHHGH3FGHGGGH:FGHHHGHHHHHHHHHHHHHHHHHGHGGFGEGHHHHHHHGHFHHHHHHHGHHGHHFHHFHHFDGHHGGGHHHHHHHHHHHHHHEGGEHG@DGGGFFFHHGGGFGHGGGDGHGGHHGGGGGHHGFHHGHHHHHHHHHHFGFHHDFFDBHGCHHHBHHHFF5FFEHHFAFBHDGFGGGBGHHHE0GGGHHGHGBFHHHCGGCECHHHFGGGGHGGFFGGGGGGFFFFFFFA3AAA
@M02197:105:000000000-AN6RF:1:1102:9627:4524 1:N:0:1
GAAGCTTGAATCTCCTCCGCTTATTGATATGCTTAAGTTCAGCGGGTATCCCTACCTGATCCGAGGTCAACCTTGAAAAAAATGGAGGTCAACGGCAGGGCAATCACACACACCAAGCGAAAAGATAAACTTACTACACCTGGGGATATGAGATCATCCGCCTTTGAATTTCAGAAGGGAGAATGCAAGCATACTCATCTTCCACGACCAAGCAAATTTGCTTGAGAGGTATTTAATGACGCTCGAACAGGCATGCCTCCCGGAATACCAGGAGGCGCAATGTGCGTTCAAAGATTCGATGATTCAC
+
ABAAAFFF?FFFBFGDGGEEAAEGBGHHHHFH6AEHH5F555FGCGG?FFBGFFACGHGFG5G1AEFFHHHHHHEBBFFFF?FGHHHGGFHHHDEABECGGFGFFFGFH:C0<EGGFGCFHHGHG3GFFHB8DGHHHHHGFHGFAFFGDHHHDGFC?GGGBHGHHHHHGFCHHGCHHHHGHHGGGGGEHGGHGFFFFHHFFBCGFFBBGHGFEGEFB;1GFFFBFHHHG@@HGFFHCGECDFAFFHGBGBFGGCECEAE?GGDFGAA3AHHEGGCGGFFFCEE?FGFBDEBGEGA4BFFFFFAA>>A
@M02197:105:000000000-AN6RF:1:1102:23511:4902 1:N:0:1
GAAGCTTGAATCTCCTCCGCTTATTGTTATGCTTAAGTTCAGCGGGTAGTCCTACCTGATTTGAGGTCAAATTGTCAGAAGCTGTCTCAAAAGAGACCCTTTAGAAGCTGAACCCCATTTATAAAGCTGCTCTTCACAAATGGCGTAGATAATTATCACACCAAAGCAAGGCAACAAAGGTCCCGCTAATGCATTTCAGGAGAGCCGACTTCTGAGAAGCCCGCATACTCCCACATCCAAGCCTGATCAACAGAAAAAGCTGAAAAGGTTGAGAATTTCATGACACTCAAACAGGCATGCTCCTCGGAATACCAAGGAGCGCAAGGTGCGTTCAAAGATTCGATGACTCAC
+
CCCCCFFFFFFFDGGGGGGGGGGHHGDGFGHHHHHGHGHHHHHGGGGGGHHHHHHHHGHHHHHGGHHHHHHHFHHHHHGHGHHHHHHHHHGHFFGHHGHHHHHHHHHGHHHHHHGGGHHGHGHHHGHGHHHHHHHHHHHGHGFHGGGGGFHHHHHHHHHHHHHHGHHHHHHHHHHHGFGCGHHHHHGGGHGHHHHHHHHHHGHCHGGGGHHGHHHHHGGGGGHBFGGGHGGHGGHHGGHFHHGBGBBHHHFHHHHHHHHGFHGHGBFFHHHHHHHFHHHHGHHHGGHHHHHHGHGFHHFGCCFGHHHFGFFBFHHGGGGGFHGFEGFGHGGGGGGFFFCFFDDFFFA?AAA
@M02197:105:000000000-AN6RF:1:1102:16781:4935 1:N:0:1
GAAGCTTGAATCTCCTCCGCTTATTGATATGCTTAAGTTCAGCGGGTAGTCCTACCTGATTTGAGGTCAAATTGTCAGAAGCTGTCTCAAAAGAGACCCTTTAGAAGCTGAACCCCATTTATAAAGCTGCTCTTCACAAATGGCGTAGATAATTATCACACCAAAGCAAGGCAACAAAGGTCCCGCTAATGCATTTCAGGAGAGCCGACTTCTGAGAAGCCCGCATACTCCCACATCCAAGCCTGATCAACAGAAAAAGCTGAAAAGGTTGAGAATTTCATGACACTCAAACAGGCATGCTCCTCGGAATACCAAGGAGCGCAAGGTGCGTTCAAAGATTCGATGACTCAC
+
CCCCCFFFFFFFGGGGGGGGGGGHHGHHHHGHHHHHGHHHHHHGGGGGGHHHHFHHHHGHHHHGGHHHHHHHHHHHHHHHHHHHHHHHHHHHHGHHHGHHHHHHGHHHHHHHHHGGGHHHHHHHHGHHHHHHHHHHHHHHHGHHGGGGGHGHHHHHHHHHHHHFHHHHHHHHHHHHHGGHHHHHHHGHHHHHHHHHHHHHHGHGHHHHHHGHHHHHHGGGGGGGHGGGGGGGGGHHGGHHFHHHHHGHHHHHHHGHGHHHHHGHHHGHHFHHHHGDBEHHHHHGGGGHHHFHGHFHHGHGFGGFHFFGHHGHHFBGGFFCGFHFGGGGHGFGGGGGEBFFFFFFFFBABAA
@M02197:105:000000000-AN6RF:1:1102:22752:4944 1:N:0:1
GAAGCTTGAATCTCCTCCGCTTATTGATATGCTTAAGTTCAGCGGGTAGTCCTACCTGATTTGAGGTCAAATTGTCAGAAGCTGTCTCAAAAGAGACCCTTTAGAAGCTGAACCCCATTTATAAAGCTGCTCTTCACAAATGGCGTAGATAATTATCACACCAAAGCAAGGCAACAAAGGTCCCGCTAATGCATTTCAGGAGAGCCGACTTCTGAGAAGCCCGCATACTCCCACATCCACGCCTGACCAACAGAAAAAGCTGAAAAGGTTGAGAAGTGCATGACACACAACCAGGCATGCACCTCGGCATACCGAGGAGCGCAAGGTGCGTTCAAAGATTAGATGACTGAC
+
BBBBABDFFFFFGGGGGGGGGGGHHHHHHHGHHHHHHHHHHHHGGGGGGHHHHHHFFHFHHHHHGHFHHGFHHGHHHHFHHHHHHHHGHHFHFGHCG1FFFGFHF4FHBHEFHEEGGFBGBGHHHHFGFHFHEFFHHGHHDFFEC?BDGHFHHFFHHHGHH8HHECFCCGFGF8HHHGH;<GDFDGGCGHHHGHHHHHHFECHGHHGGG?DF7B6FBGGGFA?3GFGG#CBEFGFB>///0002B//B2@2@011EEGBG@2F@100022GB1111B11@2FB00>/B1B/11B12D1AA//A//B21/A/A/010000A11F0GGEEF1133B33B3B33DF113>11>1
@M02197:105:000000000-AN6RF:1:1102:19959:4718 1:N:0:1
GAAGCTTGAATCTCCTCCGCTTATTGATATGCTTAAGTTCAGCGGGTATCCCTACCTGATCCGAGGTCAAACTTAGAAAGTTGGGGGTTGCTGGCCAGCGTCCACCGGGTCCCTGTAGCGAGGAGTATTGCTACGCTTAGGGCCCGAGAGGCGCCGCCACTGATTTTAAGGCCCGCCGTCTCCGGCGAGGCCCAAGACCAAGCTAGGCTTGAGTGTTGTACTGACGCTCGAACAGGCATGCCCTGCGGAATACCACAGGGCGCAATGTGCGTTCAAAGATTCGATGATTCAC
+
BAACCFFFFFFFGGGGGGGGGGGHHHHHHHHHHHHHHHHHGHHGGGGGHHHHHHHHHHHGHHHGGGGHHHHHHHHHHHHHH<HHGGGGGGHHHHGHHHGGGGGGHHGGGGGHHHHHHHHGGGGGGHHHHHHHHHGGGGGHHHHGGGGGGGGGGGGGGGGGGHHGHGHHGGGGGGGFFFFGFGGGGGHGFHHHHGHG@GHFHHHFHGHGGHHGGHHHHGFFGGGGGGFHGHHHGHHGHHGGFGGGGHGHHHHGHGHHGGGGFGFHHCEEGHGFGGGGGGGGFFFFFFFBBBAB
@M02197:105:000000000-AN6RF:1:1102:24108:4799 1:N:0:1
GAAGCTTGAATCTCCTCCGCTTATTGATATGCTTAAGTTCAGCGGGTAGTCCTACCTGATTTGAGGTCAAATTGTCAGAAGCTGTCTCAAAAGAGACCCTTTAGAAGCTGAACCCCATTTATAAAGCTGCTCTTCACAAATGGCGTAGATAATTATCACACCAAAGCAAGGCAACAAAGGTCCCGCTAATGCATTTCAGGAGAGCCGACTTCTGAGAAGCCCGCATACTCCCACATCCAAGCCTGATCAACAGAAAAAGCTGAAAAGGTTGAGAATTTCATGACACTCAAACAGGCATGCTCCTCGGAATACCAAGGAGCGCAAGGTGCGTTCAAAGATTCGATGATTCAC
+
BABBBFFFFFFFGGGGBGFFGGGHHFGHHHFHHGHFFGGGHHHGFGGGGHHGHGHHFHHHHHHHGEFFGHGHGHHHFFHGHHHHHHHHGHHHGGFFHGHHHHHGHHHHHHHHGEGGGHHHFHHHHFHFHHHHHHHHHHHGHHHGGGGGGHHHHGHHHHHHHGHHGHHGHHGHHHHHHHGHHHHGHGGFHHGHHHHHHHHFHFGGHHGFHHHHGHGGHGGGGEFDGGGGFGGHHHFGGGHHGHHGHHGHHHHHHHHHHHHFGFEGFB12HFBHHHHHGHGHHHHHGGGHHGGGHFEHHEHE0GEAFHHBFB3A5BF2F??GGBHFGGGGGGDGGGGGEG4BFDFFFFBBAAA
@M02197:105:000000000-AN6RF:1:1102:23453:5457 1:N:0:1
GAAGCTTGAATCTCCTCCGCTTATTGATATGCTTAAGTTCAGCGGGTAGTCCTACCTGATTTGAGGTCAAATTGTCAGAAGCTGTCTCAAAAGAGACCCTTTAGAAGCTGAACCCCATTTATAAAGCTGCTCTTCACAAATGGCGTAGATAATTATCACACCAAAGCAAGGCAACAAAGGTCCCGCTAATGCATTTCAGGAGAGCCGACTTCTGAGAAGCCCGCATACTCCCACATCCAAGCCTGATCAACAGAAAAAGCTGAAAAGGTTGAGAATTTCATGACACTCAAACAGGCATGCTCCTCGGAATACCAAGGAGCGCAAGGTGCGTTCAAAGATTCGATGATTCAC
+
CCBCCFFFFFFFGGGGGGGGGGGHHHGHHHHGHHHHHHHHHHHGGGGGGHHHHGHHHHGHHHHHGHHHHHHHHHHHHHHHGHHHHHHHHHGHHGHHHGHHHHGHHHHHHHHHHHGGGHHHHHHHHHHHHHHGH9HHHHHHHHHHGGGGGHHHHHHHHHHHHHHHGHHHHHGHHHHHHHHHHHHHGGGGGHHHHHHHHHHHFGHGGHGGGGGGGGHHHGGGGGFGGGGGGGHGGHHHGGHHHHGGHFFHHHHHHHHFHHHHHHHHHHFBHHHHGHHBGDHHGHG3AGHGFHHFGHGFHHHEEGGFFF5GF5GHHHHCEEEGHGGHGGGFGGGGGGGGEG4BFFFFFFAA>3A
@M02197:105:000000000-AN6RF:1:1102:20079:5530 1:N:0:1
GAAGCTTGAATCTCCTCCGCTTATTGATATGCTTAAGTTCAGCGGGTAGTCCTACCTGATTTGAGGTCAAACTGTCAGAAGCTGTCTCAAAAGAGACCCTTTAGAAGCTGAACCCCATTTATAAAGCTGCTCTTCACAAATGGCGTAGATAATTATCACACCAAAGCAAGGCAACAAAGGTCCCGCTAATGCATTTCAGGAGAGCCGACTTCTGAGAAGCCCGCATACTCCCACATCCAAGCCTGATCAACAGAAAAAGCTGAAAAGGTTGAGAATTTCATGACACTCAAACAGGCATGCTCCTCGGAATACCAAGGAGCGCAAGGTGAGTTCAAAGATTCGATGACTCAC
+
AAA?AFDF1BFFFGGGGGGGCG?GHFFHHH3GHFHFFDHH2FAEEGGGGGFGHFHGHHHGHHHBGGHHFBHHGFHHFHGFHHGHHHGHFH1BFFHFHGEHHHHBFHEHHFHHHGGGGHHHFHHHHHGGHGHHHHHHHHFHHFGHGFBCGHGEHHHGHHHHHGHHGGHHGHHHHGHHFFGHGCGGFGGCFFHEDFGFHHHHGECGHGG@FG1FGHHGHGCCFGFAGGGGFGGEFFFFGGHHHHHFGBHFGHHFHGHHHGFFGFGGBGGFHHHDFD55B5FFDGFB5F5F5FBFFFEDHCF1GGEDEEEDBEBBG5HGEECECHFBGBDA5GGFGGFGGG44BFDDBFA3AA>
@M02197:105:000000000-AN6RF:1:1102:13246:5419 1:N:0:1
GAAGCTTGAATCTCCTCCGCTTATTGATATGCTTAAGTTCAGCGGGTAGTCCTACCTGATTTGAGGTCAAATTGTCAGAAGCTGTCTCAAAAGAGACCCTTTAGAAGCTGAACCCCATTTATAAAGCTGCTCTTCACAAATGGCGTAGATAATTATCACACCAAAGCAAGGCAACAAAGGTCCTGCTAATGCATTTCAGGAGAGCCGACTTCTGAGAAGCCCGCATACTCCCACATCCAAGCCTGATCAACAGAAAAAGCTGAAAAGGTTGAGAATTTCATGACACTCAAACAGGCATGCTCCTCGGAATACCAAGGAGCGCAAGGTGCGTTCAAAGATTCGATGACTCAC
+
BBBBBFFFFFFFGGGGGGGGGGGHHHHHHHHHHHGHHHHHHGHGGGGGGHHHHFHHHGHHHHHHGEHHGFHHHHHGHHGHHHHHHHHHHHHHHGHHHGHHHHHHHGHHGHHHHHGGGHGHHHHHHHHHHHGHHHHHHHHHHHHHGHHHHHGHHGFHHHHHHGHHHHHHGHGFHHHHHGHHFHHHGHGFHHGHHHHHHGHHHGGGHHHHHGHHHHHHHHHGGGHHHHGGGGHHHHGFGGHEHHHFFGEGHHHHHGHHHFHHFFHGGHHGHHHFHHHG@BHFFHHBHGHHHHHHHFFEHHEEA0CGGE5HGDBHHHGEB222FFCHEC?2HGFGGGGFEB4FFFFFFFA?BAA
@M02197:105:000000000-AN6RF:1:1102:13100:5511 1:N:0:1
GAAGCTTGAATCTCCTCCGCTTATTGATATGCTTAAGTTCAGCGGGTAGTCCTACCTGATTTGAGGTCAAATTGTCAGAAGCTGTCTCAAAAGAGACCCTTTAGAAGCTGAACCCCATTTATAAAGCTGCTCTTCACAAATGGCGTAGATAATTATCACACCAAAGCAAGGCAACAAAGGTCCCGCTAATGCATTTCAGGAGAGCCGACTTCTGAGAAGCCCGCATACTCCCACATCCAAGCCTGATCAACAGAAAAAGCTGAAAAGGTTGAGAATTTCATGACACTCAAACAGGCATGCTCCTCGGAATACCAAGGAGCGCAAGGTGCGTTCAAAGATTCGATGACTCAC
+
CCCCCFFFFFFFGGGGGGGGGGGHHGHHGHGHHHHHHHHHHHHGGGGGGHHHHGHHHGFHHHHHGHFHHHHHHHHHHHHHHHHHHHHHHHGHHGHHHGHHHHHHHHHHHGHGHHGGGHHHHHHHHHHHHHHHHHHHHHHHHHHHGDGGGHHHHHGHHHHHHHHHHHHHHHHHGFHHGHHGFHHHHHHHHHHHHHHHHHHHHGGGHHHHHHHHHHHHHGGGGGHHHHGGHGHHHHHFGGHHHEHHHHHHHHHHGHHHHHHHHHHHHHHHHGHHHHHFGBHHHHHHHGHGHHFHHHGHFHHGGCFDHGHGGBFHHHGGGGGGHFHHCGGGHGGGGGGGCGGBFFFFFFCCCCB
@M02197:105:000000000-AN6RF:1:1102:12967:5726 1:N:0:1
GAAGCTTGAATCTCCTCCGCTTATTGATATGCTTAAGTTCAGCGGGTAGTCCTACCTGATTTGAGGTCAAATTGTCAGAAGCTGTCTCAAAAGAGACCCTTTAGAAGCTGAACCCCATTTATAAAGCTGCTCTTCACAAATGGCGTAGATAATTATCACACCAAAGCAAGGCAACAAAGGTCCCGCTAATGCATTTCAGGAGAGCCGACTTCTGAGAAGCCCGCATACTCCCACATCCAAGCCTGATCAACAGAAAAAGCTGAAAAGGTTGAGAATTTCATGACACTCAAACAGGCATGCTCCTCGGAATACCAAGGAGCGCAAGGTGCGTTCAAAGATTCGATGATTCAC
+
BBCCCFFFFFFFGGGGGGGGGGGHHHHHGHHHHHHHHHHHHHHGGGEEEHHHHHHHHHHHHHHHGGHHHHHHHHHHHHHHGHHHHHHHHHHHHGHHHGHHHHHHHHHHHHHHHHGGGHHHHHHHHHHHHHHHHHHHHHHHHHGHGFGGGHHGHHHHGHHHHHHHHHHHHHHHHHHHHHHHHHHHHGHHHHHHHHHHHHHHHGHGHHHHHHGHGHHHHGGGGGHHHHGGHGHHHHHHGGHHHHHHHHHHHHHGHHHHHHGFHFHHHHHHHGHHHHHHGFHGHHHGGGFHGFGHHHHHHHHGGGGGHHHFHFFHGHHEEGGGHGHHGGGGHGBFGGGGGGGFFFFFFFABAAA
@M02197:105:000000000-AN6RF:1:1102:12351:5689 1:N:0:1
GAAGCTTGAATCTCCTCCGCTTATTGATATGCTTAAGTTCAGCGGGTAGTCCTACCTGATTTGAGGTCAAATTGTCAGAAGCTGTCTCAAAAGAGACCCTTTAGAAGCTGAACCCCATTTATAAAGCTGCTCTTCACAAATGGCGTAGATAATTATCACACCAAAGCAAGGCAACAAAGGTCCCGCTAATGCATTTCAGGAGAGCCGACTTCTGAGAAGCCCGCATACTCCCACATCCAAGCCTGATCAACAGAAAAAGCTGAAAAGGTTGAGAATTTCATGACACTCAAACAGGCATGCTCCTCGGAATACCAAGGAGCGCAAGGTGCGTTCAAAGATTCGATGATTCAC
+
CCCCCFFFFFFFGGGGGGGGGGGHHGHHHHHHHHHHGHFHHHHGCGEEFHHHHHHHHHHHHHHHGHHGHHHHHHFHFFHHHHHHHHHHHGHHGGHHHGHHHHHHGHHHHGHHHHGGDGHHGHHHHHHHHGHHHHHHHHHHHHGHGGGGGHHHHHHHHHHHHHHHHHHHHHGHHHHHGHHFGHHHHGHHGHHHHGHHHHHHHGHGHHGGGGGHGHHHHGGGGGGHGHGGGGGGHHHGGGHGHHHHHFBHHHHHFGHGHHHFGGHHHHHHHHHHHGHGHDHEGGHHHFBGHHHHHHFFHFGGCGGGFHHHGHHHHGFGGCGGHHGFGGE?GCGGGGGGAEF4CBFFFFBBBBB
@M02197:105:000000000-AN6RF:1:1102:24230:5795 1:N:0:1
GAAGCTTGAATCTCCTCCGCTTATTGATATGCTGAAGTTCAGCGGGTATCCCTACCTGATCCGAGGTCAACCTTGAAAAAAATGGAGGTCAACGGCAGGGCAATCACACACACCAAGCGAAAAGATAAACTTACTACACCTGGGGATATGAGATCATCCGCCTTTGAATTTCAGAAGGGAGAATGCAAGCATACTCATCTTCCACGACCAAGCAAATTTGCTTGAGAGGTATTTAGTGACGCTCGAACAGGCATGCCTCCCGGAATACCCGGAGGCGCAATGTGCCTTCAAAGATTCGATGATTCAC
+
AAAABFFFFFFBGGGGFGCCCGGHHFCFCDGHH5DGHHHFHHHGGFEEHGGFGHHHHHHFHGFECGGGHHHHHHHHGHHHGGHHHFFFFHHHHGGGBFFGGGGHFGGGFEFGGGHGGGHHHHHGHHHHFHHFGHHHHHHHHGHHHHHEHHHHHGHHHHGHGGHHHHHHGHHHHHGHFFGFHGFFHHHGHHHHFFHHGGGHGGGGGHGDHHHHHGHFHHHHGFFHGFGFHFHGHGEGGGGCCHFGHGF1HHHFHEFEECCECHFFGEBAA0GEGEEEGFFHFCGAB1GGGGGGCGFFC3FFFFA1A>>
@M02197:105:000000000-AN6RF:1:1102:25360:5786 1:N:0:1
GAAGCTTGAATCTCCTCCGCTTATTGATATGCTTAAGTTCAGCGGGTATCCCTACCTGATCCGAGGTCAACCTTGAAAAAAATGGAGGTCAACGGCAGGGCAATCACACACACCAAGCGAAAAGATAAACTTACTACACCTGGGGATATGAGATCATCCGCCTTTGAATTTCAGAAGGGAGAATGCAAGCATACTCATCTTCCACGACCAAGCAAATTTGCTTGAGAGGTATTTAATGACGCTCGAACAGGCATGCCTCCCGGAATACCAGGAGGCGCAATGTGCGTTCAAAGATTCGATGATTCAC
+
BCCCCFFFFFFFGGGGGGGGGGGHHHHHGHHHHHHHHHHHHHHGGGGGHHHHHGHHHHHHHHHGGGGHHHHHHHHHHHHHGGHHHHHGGHHHHGGGGGGGGGGHHGHHHGGHGGHHGGHHHGGGGHHHHHHHHHHHHHHHGHHHGGHHHHHHFHHHHHHHHHHHHHHHHHHHHHHHHHHHHHHHHHHHHHHHGHHGHGHGGGGGGGGGHHHFHHFGFFGHHHHHGHHGGHFHGHHFGDGGGGHGHHFGHHHHFGGCGGGFGFGHHGFHFFHGGGEGHCHHGGGGHFGGGGGGGGGFFFFFFFBAAA>
@M02197:105:000000000-AN6RF:1:1102:14096:5874 1:N:0:1
GAAGCTTGAATCTCCTCCGCTTATTGATATGCTTAAGTTCAGCGGGTATCCCTACCTGATCCGAGGTCAACCTTGAAAAAATTGGGGGTTGACGGCTGGACTATCACACACACCATGCGAAAAGATAATCTTACTACGCCTGGGGATATGAGATCATCCGCCTTTGAATTTCAGAAGGGAGAATGCAAGCAAACTCATCTTCCAAGACCAAGCAAATCTGCTTGAGAGGTATTTAATGACGCTCGAACAGGCATGCCTCCCGGAATACCAGGAGGCGCAATGTGCGTTCAAAGATTCGATGATTCAC
+
BCCCCFFFFFFFGGGGGGGGGGGHHGHHHHHHHHFHHFHHHHHGGGGGHHHHHHHHHGHHHHHGGGGHHHHHHGHHHGHHGHHHHHGGFGGHHGGGGGGHHHHHHHHHHGHGGGHHHHGHHHHHHHHHHHHHHHHHHHGGHGHHHHHHHHHHHHHHHHHHHHHHHHHHHHHHHHHHHHGHHGHHHGHGHHHGHHGHHGHHGHHHHHHGHHGHHHFHFGHHHGHHHHHGHHHHHHHHDEE?GGGGHHFHHHHHHGGGEEGGHHHGHHHHHHGGGGGGHGHHGGFGHCGGGGGGGGFFFFFFFFCCBAA
@M02197:105:000000000-AN6RF:1:1102:22595:6034 1:N:0:1
GAAGCTTGAATCTCCTCCGCTTATTGATATGCTTAAGTTCAGCGGGTAGTCCTACCTGATTTGAGGTCAAATTGTCAGAAGCTGTCTCAAAAGAGACCCTTTAGAAGCTGAACCCCATTTATAAAGCTGCTCTTCACAAATGGCGTAGATAATTATCACACCAAAGCAAGGCAACAAAGGTCCCGCTAATGCATTTCAGGAGAGCCGACTTCTGAGAAGCCCGCATACTCCCACATCCAAGCCTGATCAACAGAAAAAGCTGAAAAGGTTGAGAATTTCATGACACTCAAACAGGCATGCTCCTCGGAATACCAAGGAGCGCAAGGTGCGTTCAAAGATTCGATGATTCAC
+
CCCCCFFFFFFFGGGGGGGGGGGHHHGHHHHHHHHHHHHGHHHGGGEFGHHHHHHHHHHHHHHHGHHHFHHHHGHHHHHHHHHHHHHHHHBGFGHHHGHHHHHHHGHHHHHHHGGGGHHHHHHHHHHHHHHHGHHHHHHHHHHHGGGGGHHHHHHHHHHHHHHHHHHHHHGHHHHHHHHHHHHHHHGHHHHHHHHHHHHHHGGGHHHHGHHGGHHGHGGGGGGHGGGGGGGHHGHGGGGHHHHHHHHHHHGHHHHHHHGHHHHGGHFHHHHHHHFHHGHGGHHFGGHHHHHHHGGHGHGGCGGGHGHHHHGHHHHGGGGGFFFHGGGGHGGGGGGGEB4FFFFFFFBBBBB
@M02197:105:000000000-AN6RF:1:1102:25915:6077 1:N:0:1
GAAGCTTGAATCTCCTCCGCTTATTGATATGCTGAAGTTCAGCGGGTATCCCTACCTGATCCGAGGTCAACCTTGAAAAATAGGGGGTTTGATGGCAGGACAATTGCACACACTCCGAGCGACAAGATAAACTTACTACGCCACGGAATATGCTATGATCCGCCTTTCAATTTCAGAAGGGAGAATGCTGGCATACTCTTCTTCCACAACCAAGCAAATATGCTTGAGAGGTATTTTATGACGCTCGAACAGGCATGCCTCCCGGAATGCCAGGAGGCGCAATGTGCGTTCAAAGATTCGATGATTCAC
+
BBB@BFFFFFFFFFGGGGGGG?EHHHHHFGFFH5AG3AEGEEFAEGEFHBGFHHHHHBCGHECEEGGHFHHGHHHHFFHGHHGHHGGGGGGHHHEFFFGFHFHHHHHFGHHGGHHCCEHGGHGHHHHHHHHHHHGGHGGGGFDGGGGGGGHHHHHHHHHGHHFGFGHHHHGHHHHHGHHHHHHGHHGGGGHHHFHHHGGHHHGFFFGHGGGHHFGF9HHHFHGHGFFHHHHGHHFFFFEGFFDHECHHFHHGBHHEGGECGGHGGFFFGEF22EE2CCHFGHCGGGHGFFGGGGFGGFFBFFFFBBAAA
@M02197:105:000000000-AN6RF:1:1102:5535:6215 1:N:0:1
GAAGCTTGAATCTCCTCCGCTTATTGATATGCTTAAGTTCAGCAGGTAGTCCTACCTGATTTGAGGTCAAATTGTCAGAAGCTGTCTCAAAAGAGACCCTTTAGAAGCTGAACCCCATTTATAAAGCTGCTCTTCACAAATGGCGTAGATAATTATCACACCAGAGCAAGGCAACAAAGGTCCCGCTAATGCATTTCAGGAGAGCCGACTTCTGAGAAGCCCGCATACTCCCACATCCAAGCCTGATCAACAGAAAAAGCTGAAAAGGTTGAGAATTTCATGACACTCAAACAGGCATGCTCCTCGGAATACCAAGGAGCGCAAGGTGCGTTCAAAGATTCGATGATTCAC
+
CCCCCFFFFFFFGGGGGGGGGGGHHHHHBGHHHHHHHHHFHHHHHGHHHHHHHHHHHHHIIHHHGGHHHHHHHHHHHHHHGHHHHHHHHHFHHGHHHGGEHHHHHHHGGHHHHHGGGHHHHHHHGHHHHHHHHHHHHHHFGGFHGGGGGHHHHHHHHGHGHGHGHHHHHHHHFHHHHHGHHHHHGHGGGHHHHHHHHGHHHGGGHHHGHHHHHHHHHGHHHHGGGGGGHGHHHGHGGGHHHHFFFFFHHHHHHGHHHGHHHHHHHGFGHEFHHFGGHEFBEFGFGGHHHHHHHGHHHGHGFGGFFFFHHFGFHHHDGGGGHHHGGGGGHGGGGFGGEGGF@FDFFFAA>>>
@M02197:105:000000000-AN6RF:1:1102:8912:6155 1:N:0:1
GAAGCTTGAATCTCCTCCGCTTATTGATATGCTTAAGTTCAGCGGGTATCCCTACCTGATCCGAGGTCAACCTTTGAAATATTTAGGGTTATTGGCAAGCCTCCACCAGGACTCTGTAGCGAGAAGAATTACTACGCTTAGAGCCTGGCAGCACCGCCACTGATTTTGAGGCCCGCCCAGAGGCGAAAAGCCCAAGACCCAGCAAGCTGGATTGGTTTAAATGACGCTCGAACAGGCATGCCCCTCGGAATGCCAAGGGGCGCAATGTGCGTTCAAAGATTCGATGATTCAC
+
AAAB3BFF?FFFGGFGGGGGGGGHFGHHBGGHHHHGHHHHHGHGGGEGHHHFHHHH;HH;HHH?EGEFFEBCGH9HHFBGHHHF;HF:9FGH:HHGH.;FG<HHGHFFFF<HHB:H;;H:E?2E89H;HHHH:::CGF.DHBHHHHHHEHGC<HGGGGHFGHHGHHGGFCGGGGHEFCHFGGGGHFCAGGGHFGGFBGGEHHHHHGHHHGEFGGGDGFHFHGGGGGHEEHHGHGHHHFCGCGECGHHHHHGFCCGACGEEEHFHFECGGFGBGGGGGEGGFFFFFFFA3AA3
@M02197:105:000000000-AN6RF:1:1102:6089:6213 1:N:0:1
GAAGCTTGAATCTCCTCCGCTTATTGATATGCTTAAGTTCAGCGGGTATCCCTACCTGATCCGAGGTCAACCTTGAAAAATAGGGGGTTTGATGGCAGGACAATTGCACACACTCCGAGCGACAAGATAAACTTACTACGCCACGGAATATGCTATGATCCGCCTTTCAATTTCAGAAGGGAGAATGCTGGCATACTCTTCTTCCACAACCAAGCAAATATGCTTGAGAGGTATTTTATGACGCTCGAACAGGCATGCCTCCCGGAATGCCAGGAGGCGCAATGTGCGTTCAAAGATTCGATG
+
BBBBBFFFFFFFGFGGGGEE??EBGFGFFGGHHHHHGHHHHHHGGCAAGGHGBFGHHGHFGFHGGGGHHFHFHGHFFFFGHDFHHGGFGGGFDFHHCFGGFHFGHGEHHGHEGHHGGDGDGGEHGGHFHHHGHHGGGGGFGGGGGHHHHHHHHHHHHGFHHGHGHHHHHHHHHHHHHGGGGFHFHHFGGFFGFFHHHGGHGGGGGGGHGGHFHHHHFFFFFFFFFFFFHHFHHHFGHFFGGEDGEEEGGDA33HHGFCE?CEGFGGHHGCHHF2A2?GHHGFCEEEG4FFBBFBBFBFA?@BB
@M02197:105:000000000-AN6RF:1:1102:14910:6321 1:N:0:1
GAAGCTTGAATCTCCTCCGCTTATTGATATGCTTAAGTTCAGCGGGTAGTCCTACCTGATTTGAGGTCAAATTGTCAGAAGCTGTCTCAAAAGAGACCCTTTAGAAGCTGAACCCCATTTATAAAGCTGCTCTTCACAAATGGCGTAGATAATTATCACACCAAAGCAAGGCAACAAAGGTCCCGCTAATGCATTTCAGGAGAGCCGACCTCTGAGAAGCCCGCATACTCCCACATCCAAGCCTGATCAACAGAAAAAGCTGAAAAGGTTGAGAATTTCATGACACTCAAACAGGCATGCTCCTCGGAATACCAAGGAGCGCAAGGTGCGTTCAAAGATTCGATGATTCAC
+
CCDCCFFFFFFFGGGGGGGGGGGHHHHHHHHHHGGHHHHHGHHGGGGGGHHHHHHGHHHHHHHHGHHHHHHHHHGHHHHHGHHHHHHHHHHHHGGHHGHHHGHHHHHHHHHHHHGGGHHHGHHHGHHHHHHGHHHHHHHHHHGHGGGGGHGGHHHHHGGHHHHHHHHHHHHHHHHHHGGHGHHHGHHHHFHHHHHHHHHHHGHGGHHHGGHHGHHGHGGGGGHGGGFGGGGHHHHHGGHHHHHGHHGHHHHHHHHHHHHHHHHGHHHHHHHGHHGF5HHHHHHF5GHHHHHHFGGHHGHGGGFCHGGHHFHHHHHGGGGGHHHHGGGGHGGGGGGGGGGFFFFFBFA@BAA
@M02197:105:000000000-AN6RF:1:1102:14091:6415 1:N:0:1
GAAGCTTGAATCTCCTCCGCTTATTGATATGCTTAAGTTCAGCGGGTAGTCCTACCTGATTTGAGGTCAAATTGTCAGAAGCTGTCTCAAAAGAGACCCTTTAGAAGCTGAACCCCATTTATAAAGCTGCTCTTCACAAATGGCGTAGATAATTATCACACCAAAGCAAGGCAACAAAGGTCCCGCTAATGCATTTCAGGAGAGCCGACTTCTGAGAAGCCCGCATACTCCCACATCCAAGCCTGATCAACAGAAAAAGCTGAAAAGGTTGAGAATCTCATGACACTCAAACAGGCATGCTCCTCGGAATACCAAGGAGCGCAAGGTGCGTTCAAAGATTCGATGATTCAC
+
3>3>AFFBFFFBGFGGGGGGGGGHHHHHHHHHHGHHFHHHHHHGGGGCFHHHHHHHHHFFHHHGGHHHH3DGHHFFEEFHBGHHHHGHHHGHFEGGHGHHHFHFGHHCGFDDGHGGEB1F4.FHFGFGFEHHBFGHEHFAH9EHGCB<FFFGHFHGFGGHGBHFGFC9HCHGHFEH0FGF<DGACBGGGHG>1DHFBGHFHGEACGFCCCFGFFG<FFFF/E?BFFFGGGFGFFGGGEFAFF3G@B4DGDGGFGFGF444GHHHHHGHFHHHGF55BD5FHHHHFEGEHHHHEHHHHGHGGGGGHFHHHHHGGHHGGEFGCGBHEGGGHGFGGGGGGGGFFD5FFFBBBBB
@M02197:105:000000000-AN6RF:1:1102:6056:6526 1:N:0:1
GAAGCTTGAATCTCCTCCGCTTATTGATATGCTTAAGTTCAGCGGGTAGTCCTACCTGATTTGAGGTCAAATTGTCAGAAGCTGTCTCAAAAGAGACCCTTTAGAAGCTGAACCCCATTTATAAAGCTGCTCTTCACAAATGGCGTAGATAATTATCACACCAAAGCAAGGCAACAAAGGTCCCGCTAATGCATTTCAGGAGAGCCGACTTCTGAGAAGCCCGCATACTCCCACATCCAAGCCTGATCAACAGAAAAAGCTGAAAAGGTTGAGAATTTCATGACACTCAAACAGGCATGCTCCTCGGAATACCAAGGAGCGCAAGGTGCGTTCAAAGATTCGATGATTCAC
+
B@BBBFFFFFFFGGGGGGGGGGGHHHHHHHGHHHHHHHFGFFHGGGGGGHHGHHHHHHHHHHHHGHHGHHHHHHHHHHHHHGHHHHHHHHEHFGHHHGHHGHHHHHHHHHHHHGGGGHHGHHHHHGHHHHHHHHHHHHHHHHGHGGGGGHGHHHHHHHHHHGHHHHHGHHHHHHHHHHHHGGHHHGGGGHHHHHHHHHHHHGHGHHHHGHGGGHGHHGGGGEBHGFGGGCFGGGHFGGHFHGGHHHHHHHGHHHHHHGHHFHHGGFGGHHHHHGFDFFHHHHGFDGHFGGAGFCBHHHHGGGGEFHHGGE1HHHFCGGGGHHFGA?CGHGGGEBGF1G1BFFFFFFAAA>A
@M02197:105:000000000-AN6RF:1:1102:26490:6481 1:N:0:1
GAAGCTTGAATCTCCTACGCTTATTATATGCTTAAGTTCAGCGGGTAGTCCTACCTGATTTGAGGTCAAATTGTCAGAAGCTGTCTCAAAAGAGACCCTTTAGAAGCTGAACCCCATTTATAAAGCTGCTCTTCACAAATGGCGTAGATAATTATCACACCAAAGCAAGGCAACAAAGGTCCCGCTAATGCATTTCAGGAGAGCCGACTTCTGAGAAGCCCGCATACTCCCACATCCAAGCCTGATCAACAGAAAAAGCTGAAAAGGTTGAGAATTTCATGACACTCAAACAGGCATGCTCCTCGGAATACCAAGGAGCGCAAGGTGCGTTCAAAGATTCGATGATTCAC
+
CCCCCFFFFFFFGGGGGGGGGGGHHGHHHHHHHHHHHHHHHHGGGFGGHHHHHHHHHHHHHHHGHFGHHHHHHHHHHHHGHHHHHHHHHHGGGHHHGHHHHHHHHHHHHHHHHGGGHHHHHHHHHHHHHHHHHHGGHHHHGHHGGGGGHHHHHHHHHHHHHGHHHHHHHGHHHHHHHHGGHHHGHHHHHHHHHHHHHHHGGHGGHHGGGGHHHHHHGGGGGHGHHGGGGHHGHHHGGFFHHHGHHHGHHEHHHHHHEHHHHHHGHHHHHHHHHHHHHHHHHHHHGGHGHHHHHGEHHHGGGGGHGHHHHFGHHHEGGGGHHHHGGGGHGGGGGGGFGGFFFFFFFABBAA
@M02197:105:000000000-AN6RF:1:1102:4923:6632 1:N:0:1
GAAGCTTGAATCTCCTCCGCTTTTGATATGCTTAAGTTCAGCGGGTAGTCCTACCTGATTTGAGGTCAAATTGTCAGAAGCTGTCTCAAAAGAGACCCTTTAGAAGCTGAACCCCATTTATAAAGCTGCTCTTCACAAATGGCGTAGATAATTATCACACCAAAGCAAGGCAACAAAGGTCCCGCTAATGCATTTCAGGAGAGCCGACTTCTGAGAAGCCCGCATACTCCCACATCCAAGCCTGATCAACAGAAAAAGCTGAAAAGGTTGAGAATTTCATGACACTCAAACAGGCATGCTCCTCGGAATACCAAGGAGCGCAAGGTGCGTTCAAAGATTCGATGATTCAC
+
AABB?FFFFFFFFGGGCGGGGGGHHGGFBGFHHHHHHGHHHHGGCAEAGHFGBBGHHEGHHHEFHHGGHHHHHDHFHHHFHHFHHHGHGHFBFHHFGHGHHGFEHHGHEFGHHGGFHGHHHHHHHG9HHHHGHBGGFHFHGEF8FFGEBGHHHEHFFHHHHHEHFHFGFEHHHHCGEHHHHGHGGGGGHHHHHGGHHHHHGEAGFGGCGGHGGHHHFGGGGGGGGGGGGDGGHGGGGHGHHGDFF2FHGBHHHGEF1@@2F@F1F>F2HFHGFB1GBF2D2FAA/1HHHHFGB1HGF/AA/A?CDGGFFB1HHFF?A00BF1B0ECCF11GG33B1GEBFFF1FFAAA1A
@M02197:105:000000000-AN6RF:1:1102:22253:6736 1:N:0:1
GAAGCTTGAATCTCTTCCGCTATTGATATGCTTAAGTTCAGCGGGTAGTCCTACCTGATTTGAGGTCAAATTGTCAGAAGCTGTCTCAAAAGAGACCCTTTAGAAGCTGAACCCCATTTATAAAGCTGCTCTTCACAAATGGCGTAGATAATTATCACACCAAAGCAAGGCAACAAAGGTCCCGCTAATGCATTTCAGGAGAGCCGACTTCTGAGAAGCCCGCATACTCCCACATCCAAGCCTGATCAACAGAAAAAGCTGAAAAGGTTGAGAATTTCATGACACTCAAACAGGTATGCTCCTCGGAATACCAAGGAGCGCAAGGTGCGTTCAAAGATTCGATGACTCAC
+
CBCCCFFFFFFFGGGGGGGGGGGHHHHHHHHHHHGHHHHGHHFGGEGEHHHHHHHHHGHHHHEGHHHHHHHHHHHHHHHHHHHHHHGHHHGHGHHHGHHHHHHGHHHHHHGHHGGGHHHHHHHHHHHHGHHHHHHHHHHHHHHGGGGGHGFHHHHHHHHHHHHHHHHHHHHHHHHHHHHGHHHHHHGGHHHHHHHHHHHHGHGGHHHGGGHGHHHHGGGGGHHHHGGGGGHHHHGGGHGHGHHHHHHHHHHHHHHHHHHHHHHHHHGHGHHHHG@FHHHHHHGDGHHHHHHFGF5HHHFCFEGFHHHGFBHHHHGEE2EHCHHGGGGHCGGGFGGGGGFFFFFFFA?BAA
@M02197:105:000000000-AN6RF:1:1102:8433:6790 1:N:0:1
GAAGCTTGAATCTCCTCCGCTTATTGATATGCTTAAGTTCAGCGGGTAGTCCTACCTGATTTGAGGTCAAATTGTCAGAAGCTGTCTCAAAAGAGACCCTTTAGAAGCTGAGCCCCATTTATAAAGCTGCTCTTCACAAATGGCGTAGATAATTATCACACCAAAGCAAGGCAACAAAGGTCCCGCTAATGCATTTCAGGAGAGCCGACTTCTGAGAAGCCCGCATACTCCCACATCCAAGCCTGATCAACAGAAAAAGCTGAAAAGGTTGAGAATTTCATGACACCCAAACAGGCATGCTCCTCGGAATACCAAGGAGCGCAAGGTGCGTTCAAAGATTCGATGACTCAC
+
CCCCCFFFFFFFGGGGGGGGGGFHHGHHHGHHHHHFHHHHHGHGCFFGGHHHHHHHHHHHHHHHGGHHHHHHHGGHHHHHHHHHHHHHHHGHHGHHHGHHHHHHHHHHHHHHHHGGGHHGFHFHHHHHHHHHHHHHHHHHHHHHGGGGGHHHHHHHHHHHHHHHHHHHHHHHHHHHHHGGHHHHGHGHGHHHHHHHHHHHHGGGHHHHGCHHHGHHHGGGGGHHHHGGGGHGHGGGGGHHHHHHHHHHHFHHHHHGGEHHGGHHGHHFFGEHHHEHHEFHHHGGFGGGHGHHFFHHHHHGGGGGHHGHHFHFBHHGGGGFHHGHGE?GGEBGGGGGGGGFFFFFFFBBBBB
@M02197:105:000000000-AN6RF:1:1102:20390:6957 1:N:0:1
GAAGCTTGAATCTCCTCCGCTTATTGATATGCTTAAGTTCAGCGGGTAGTCCTACCTGATTTGAGGTCAAATTGTCAGAAGCTGTCTCAAAAGAGACCCTTTAGAAGCTGAACCCCATTTATAAAGCTGCTCTTCACAAATGGCGTAGATAATTATCACACCAAAGCAAGGCAACAAAGGTCCCGCTAATGCATTTCAGGAGAGCCGACTTCTGAGAAGCCCGCATACTCCCACATCCAAGCCTGATCAACAGAAAAAGCTGAAAAGGTTGAGAATTTCATGACACTCAAACAGGCATGCTCCTCGGAATACCAAGGAGCGCAAGGTGCGTTCAAAGATTCGATGATTCAC
+
CCCCCFFFFFFFGGGGGGGGGGGHHHHHHHHHHHHHHHHHHHHGGGGGGHHHHHHHHHHHHHHHGHHHHHHHHHHHHHHHHHHHHHHHHHHHHGHHHGHHHHHHHHHHHHHHHHGGGHHHHHHHHHHHHHHHHHHHHHHHHHHHGGGGGHHGHHHHHHHHHHHHHHHHHHHHHHHHHHHGHHHHHHGHHHHHHHHHHHHHHGGGHHHGGGGHHGHHHGGGGGGHHGGGHGHHGHHHGGHHHGHHHHHHHHHHHGHHHHHHHHHHHHHHHGHHHHHHGGHHHHHGDGHHHHHHGHHHHHHGGCGGHGHHHHFHHHHGGGGGHHCHGGGGHGCGGGGGGGGFFFFFFFBCCBC
@M02197:105:000000000-AN6RF:1:1102:23766:6861 1:N:0:1
GAAGCTTGAATCTCCTCCGCTTATTGATATGCTTAAGTTCAGCGGGTAGTCCTACCTGATTTGAGGTCAAATTGCCAGAAGCTGTCTCAAAAGAGACTCTTTAGAAGCTGAACCCCATTTATAAAGCTGCTCTTCACAAATGGCGTAGATAATTATCACACCAAAGCAAGGCAACAAAGGTCCCGCTAATGCATTTCAGGAGAGCCGACTTCTGAGAAGCCCGCATACTCCCACATCCAAGCCTGATCAACAGAAAAAGCTGAAAAGGTTGAGAATTTCATGACACTCAAACAGGCATGCTCCTCGGAATACCAAGGAGCGCAAGGTGCGTTCAAAGATTCGATGACTCAC
+
BBBBBFFBFFFFGGGGGGGGGGGHHHGHGHFHGHHHHHGHGFHGGGGGGHHHHHGHHHHHHHHHGHHHHHGHGHHHHHHHHHHHHHHHHHHGHGHEHHHHHHHHHHHHHHHHHHGGGHHHHHHHHHHGHHGHHHHHHHHHHHHGGGGGGHHHHHGHHHHHHGHHHHHHHHGHGHHHHHHGFHHHGGGHFHHHHHHHHHHHGGGGGGHGHHGHGHHHHGGGGGGGHHGGGGHHHHHGGGHHGGHHHHHHHHGHHHHGHHGHHHGHGHFHFFHFHHHHHGHHGHHGFFFHHGBHHHHHHHGGGGCDGGGFHEBGHHHGEAGGHHHHGGGFGFFGGGGGGGFFBFFFFFBBBBA
@M02197:105:000000000-AN6RF:1:1102:13124:7021 1:N:0:1
GAAGCTTGAATCTCCTCCGCTTATTGATATGCTTAAGTTCAGCGGGTAGTCCTACCTGATTTGAGGTCAAATTGTCAGAAGCTGTCTCAAAAGAGACCCTTTAGAAGCTGAACCCCATTTATAAAGCTGCTCTTCACAAATGGCGTAGATAATTATCACACCAAAGCAAGGCAACAAAGGTCCCGCTAATGCATTTCAGGAGAGCCGACTTCTGAGAAGCCCGCATACTCCCACATCCAAGCCTGATCAACAGAAAAAGCTGAAAAGGTTGAGAATTTCATGACACTCAAACAGGCATGCTCCTCGGAATACCAAGGAGCGCAAGGTGCGTTCAAAGATTCGATGATTCAC
+
BBCCCFFFFFFFGGGGGGGGGGGHHGHHHHHHHHHHGHHHGHHGGGGGGHGGHHHHHHGHGHHHGHHHHHEHHGHHHHHHGHHHHHHHHHHHFGHGHGHHHHHHHHHHHGHHHHGGGHHHHHHGHHHGFGHHHHHHHHHHHGFHGGGGGHHFHHHHGHHHHGHHGHHHHGHHHHHHHHHHGHHHHGGHGGFHHHHHHHHHHGHGGHHFHGHGGGHHHGGGGGHHHGEFGGHHFHHGGGHHHGHDDFFHHHHHHHHHHHHGHHHFHHHGHHHHFFHBFHGHFHFGFGHFHHHHGHGHHHHGGGGGHGHGHHHHHFGDGGGGHGHHFGGGHGGGGGGFGFGFFFFFFFAA>3A
@M02197:105:000000000-AN6RF:1:1102:10754:7073 1:N:0:1
GAAGCTTGAATCTCCTCCGCTTATTGATATGCTTAAGTTCAGCGGGTAGTCCTACCTGATTTGAGGTCAAATTGTCAGAAGCTGTCTCAAAAGAGACCCTTTAGAAGCTGAACCCCATTTATAAAGCTGCTCTTCACAAATGGCGTAGATAATTATCACACCAAAGCAAGGCAACAAAGGTCCCGCTAATGCATTTCAGGAGAGCCGACTTCTGAGAAGCCCGCATACTCCCACATCCAAGCCTGATCAACAGAAAAAGCTGAAAAGGTTGAGAATTTCATGACACTCAAACAGTCATGCTCCTCGGAATACCAAGGAGCGCAAGGTGCGTTCAAAGATTCGATGATTCAC
+
BBBABFFFFFFFGGGGGGGGGGGHGHHHHHHHHHHGHHHHHHHGGGGFGGHHHHHHHGHHHHHGEHHHHHHHHHHHHGHHHGHHHHHHHHGHHGHHHGHHHHHGHHHHHHHGHGGGGHHHHHHHGGGHHHHHHHHGHHHHHHHHGGGGGHHGHHHHHHHGHGHHHHHHHHHHHHHHHHFFGHHHGHHFGGHHHHHHHHHHHGEGGGHHHHHGHHHFGDGGGGFHGHGGGGGHHHHGGGFHHFFGGFHHHHHHHHHHHHHHHHHHEHHHHHHHHHG55GHHGHHHFGFHHHHGHHG3HEHGGGCGHHGHHHHHHHCGGGGFHFHCGGGGHGGGGGGGGGGFFFFFFFBBBAA
@M02197:105:000000000-AN6RF:1:1102:24753:6925 1:N:0:1
GAAGCTTGAATCTCCTCCGCTTCTTGATATGCTTAAGTTCAGCGGGTAGTCCTACCTGATTTGAGGTCAAATTGTCAGAAGCTGTCTCAAAAGAGACCCTTTAGAAGCTGAACCCCATTTATAAAGCTGCTCTTCACAAATGGCGTAGATAATTATCACACCAAAGCAAGGCAACAAAGGTCCCGCTAATGCATTTCAGGAGAGCCGACTTCTGAGAAGCCCGCATACTCCCACATCCAAGCCTGATCAACAGAAAAAGCTGAAAAGGTTGAGAATTTCATGACACTCAAACAGGCATGCTCCTCGGAATACCAAGGAGCGCAAGGTGCGTTCAAAGATTCGATGATTCAC
+
BBBBBBFFFFFFCFGGGBEGGG2BGHHGHFFGFADFGFFHFFHGCGEEAGBFGFFHFHBGFGFHGGHGHHHFFHGHHGEFCFGHHHHHFGF3?FGFHEFHHHFHHHGFHH33BFEE;B6GFGFGHHEDFGFF;83BFFBGEDHFGFFGFFF@FFG7GGGHHHHEHHHHHHHGHHFHGFCGFFFGFEGFFDG1GDGDHGG1GEHGCGG@GBHFFHGCF?CFECFGGGGFGGF9;FHHGEHHFFFHFGGHHGGFHHHGHGHHHFHGHHHFDF2HFEEBHFHHHHHFHFHFFHHHGE1BFHGEEEEEGADDA11BHFFEE?CEHFHHGGE?HFGFGGGGCGB1B3FFFFA>>1>
@M02197:105:000000000-AN6RF:1:1102:20648:7035 1:N:0:1
GAAGCTTGAATCTCCTCCGCTTATTGATATGCTTAAGTTCAGCGGGTAGTCCTACCTGATTTGAGGTCAAATTGTCAGAAGGGAGAATGCAAGCAAACTCATCTTCCAAGACCAAGCAAATCTGCTTGAGAGGTATTTAATGACGCTCGAACAGGCATGCCTCCCGGAATACTAGGAGGCGCAATGTGCGTTCAAAGATTCGATGATTCAC
+
GGGGHHGHHHGGGGGGGGGGGGHHHGHHHHHHHHHHHHHHHHHHHHGGGHHHHHHHHHHHHHHHHHHHHHHHHHHHHHHHHHGHGHHHHHHHHHHHHHHHHHHHHHHHHHHHHHHHHHHHHHHHHHHHHHHHHHHHHHHHHHHHGHHGHHHHGHHHHHHHHHHHHHHHHHHHHHHHGGGGHHHHGHHHHGGGGHHGHHGGGGGGGGHHHHG
@M02197:105:000000000-AN6RF:1:1102:19664:7071 1:N:0:1
GAAGCTTGAATCTCCTCCGCTTATTGATATGCTTAAGTTCAGCGGGTAGTCCTACCTGATTTGAGGTCAAATTGTCAGAAGCTGTCTCAAAAGAGACCCTTTAGAAGCTGAACCCCATTTATAAAGCTGCTCTTCACAAATGGCGTAGATAACTATCACACCAAAGCAAGGCAACAAAGGTCCCGCTAATGCATTTCAGGAGAGCCGACTTCTGAGAAGCCCGCATACTCCCACATCCAAGCCTGATCAACAGAAAAAGCTGAAAAGGTTGAGAATTTCATGACACTCAAACAGGCATGCTCCTCGGAATACCAAGGAGCGCAAGGTGCGTTCAAAGATTCGATGATTCAC
+
CCCCCFFFFFFFGGGGGGGGGGGHHGHGHHHHHHHHHHHGGHHGGGGGGHHHHHHHHHHHHHHGGHGHHHHHHHHHHHHHGGHHHHHHHHHHHGHHHGGHHHHHHHHHHHHHHHGGGHHHHHHHHHHHHHHHHHHGHHHHHHHHGGGGGHHHHHHHHHHHHHHHHHHHHHHHHHHHHHHHHHHHHGHHGHHHHHHHHHHHHGGGHHHHGGHHGHHHHGGGGGGHHHGGHGGGHGGHGGHHEHGHHHHHHHHHHHHHHHHHHHHHHHHHHHHHHGFFBHHHGHHGEFGHHHHG5HHGHHHGFGGGGHHHHCHHHHHGGGGGHHHHGGGGHGGGGGGGGGGFFFFFFFB@BBB
@M02197:105:000000000-AN6RF:1:1102:24628:7176 1:N:0:1
GAAGCTTGAATCTCCTCCGCTTATTGATATGCTTAAGTTCAGCGGGTATCCCTACCTGTTCCGAGGTCAACCTTTGAAATATTTGGGGTTATTGGCAAGCCTCCACCAGGACTCTGTAGCGAGAAGAATTACTACGCTTAGAGCCTGGCAGCACCGCCACTGATTTTGAGGCCCGCCCAGAGGCGAAAAGCCCAAGACCCAGCAAGCTGGATTGGTTTAAATGACGCTCGAACAGGCATGCCCCTCGGAATGCCAAGGGGCGCAATGTGCGTTCAAAGATTCGATGATTCAC
+
CBCCCFFFFFFFGGGGGGGGGGGHHHHHHHHHHHHHHHHHHHHGGGGGHHHHHHHHHHHHHHGGGGGHHFH:HHH:HHHHHHHGHHGGEGHHHHHHHHGHG<HHHHH:HGHHHHHHHHHGGGGGG9HHHHHHH.HGGGGGHHHHHHHHHH:GHHHGHGHHHHHHHHHHGGHGGGHHHHHHGHGGHHHHHHHHHHHHHGHHGHHHHHHHHHFGHHHHHHHHHGGGGGHHGHHHHHHFFG?GFGGGGFHHGHHHGHHGGGGECHHHHEEEGGGGGGGGGGGGFFFFFFFCCCBC
@M02197:105:000000000-AN6RF:1:1102:13907:7198 1:N:0:1
GAAGCTTGAATCTCCTCCGCTTATTGATATGCTTAAGTTCAGCGGGTATCCCTACCTGATCCGAGGTCAACCTTGAAAAAAATGGAGGTCAACGGCAGGGCAATCACACACACCAAGCGAAAAGATAAACTTACTACACCTGGGGATATGAGATCATCCGCCTTTGAATTTCAGAAGGGAGAATGCAAGCATACTCATCTTCCACGACCAAGCAAATTTGCTTGAGAGGTATTTAATGACGCTCGAACAGGCATGCCTCCCGGAATACCAGGAGGCGCAATGTGCGTTCAAAGATTCGATGATTCAC
+
BABCBFFF@FFFGGGGGGGGGGGHHHGHHHHHHHHHGHHHHGHGGGGGHHHFHHHHHHHHHHFAEGGHHHHGHHHHFHGHGGGGGEHGGHHGHGGGGGGGGGGHHGGHHHGHGGHHGGHHHHHHGHHHHHHHGHFHHGHHGHHGHGHHHGHHHHHHGHHGGHGHHHHHHHHHHHHHHHGHFHHGGGHGHHHGHGGHGGHHGGGGGHHGGGHHHHHFHHHFGHFHHHHFFHHFGFHHGGGGGHFGHHHGACBGHGEEEECGGHHHHHGFHHGGGGFCHBCHFEEEEGCGGGGGGGGFFFFFFF@@BBB
@M02197:105:000000000-AN6RF:1:1102:4569:7215 1:N:0:1
GAAGCTTGAATCTCCTCCGCTTATTGATATGCTTAAGTTCGGCGGGTAGTCCTACCTGATTTGAGGTCAAATTGTCAGAAGCTGTCTCAAAAGAGACCCTTTAGAAGCTGAACCCCATTTATAAAGCTGCTCTTCACAAATGGCGTAGATAATTATCACACCAAAGCAAGGCAACAAAGGTCCCGCTAATGCATTTCAGGAGAGCCGACTTCTGAGAAGCCCGCATACTCCCACATCCAAGCCTGATCAACAGAAAAAGCTGAAAAGGTTGAGAATTTCATGACACTCAAACAGGCATGCTCCTCGGAATACCAAGGAGCGCAAGGTGCGTTCAAAGATTCGATGATTCAC
+
CCCCCFFFFFFFGGGGGGGGGGGGHGHHHGHGHHHGHHHGGGGGEEEE1BEBGGHHEHBBGFHFGH3?3FGDH3FGFDFHFHFGHFHHHHHHFFGHEGHHGHBFGHFFFHFHHHGGDHHHHHGHHFFGBGCGHHFFHGGHGBFGGFGGFFFGGHFFECFGFHHHHHHHHHFHHHHGHHEFGGGGGDHGHHGHHHHHHHHGHGGGGGGFHDEGHHHHHGGGFFBHGFFFFFGHHHHEGGGHGHGHHHHHHFHHHGHHHHHHHGHHHHHGHHHGHHHGFBFGHHHGFABHGFHFHHGGHHHGGGGEGF5GHHCHHHHGGGGGHHHHGGGGHFFFGBGFCFGFFFFFFFBBBAA
@M02197:105:000000000-AN6RF:1:1102:25303:7396 1:N:0:1
GAAGCTTGAATCTCCTCCGCTTATTGATATGCTTACGTTCAGCGGGTATCCCTACCTGATCCGAGGTCAACCTTGAAAAATAGGGGGTTTGATGGCAGGACAATTGCACACACTCCGAGCGACAAGATAAACTTACTACGCCACGGAATATGCTATGATCCGCCTTTCAATTTCAGAAGGGAGAATGCTGGCATACTCTTCTTCCACAACCAAGCAAATATGCTTGAGAGGTATTTTATGACGCTCGAACAGGCATGCCTCCCGGAATGCCAGGAGGCGCAATGTGCGTTCAAAGATTCGATGACTCAC
+
33AABFFFFFFFGGGGGFE2EE255FFGEGGHHGHFGHHFGHHGGCE0FGGHHBHHGD3DGHFEGGFGHHGHHBFFFFFFGFHGFFGFGGGGGGGGFEFFHHHHHFFGHHHGGHHBEGHGHGGGGHHHHHHHFHGHHHGFDGHGHHHHHHHHHGHHGHHCFGEHGHHHHHHHGHHHHHHHHHHHHHGHHHHHHHHHGHHGHHFGGFGHHGHHHGHHHFHGHHFHHHHHHHHHHHGHHHGGGGGHHGHHHHHHHHHGGGGEGFGHGHHHHFCHGGGGGGHBHHFGGGHGGGGGGGGGGFFFFFFFBCBBB
@M02197:105:000000000-AN6RF:1:1102:4877:6987 1:N:0:1
GAAGCTTGAATCTCCTCCGCTTATTGATATGCTTAAGTTCAGCGGGTAGTCCTACCTGATTTGAGGTCAAATTGTCAGAAGCTGTCTCAAAAGAGACCCTTTAGAAGCTGAACCCCATTTATAAAGCTGCTCTTCACAAATGGCGTAGATAATTATCACACCAAAGCAAGGCAACAAAGGTCCCGCTAATGCATTTCAGGAGAGCCGACTTCTGAGAAGCCCGCATACTCCCACATCCAAGCCTGATCAACAGAAAAAGCTGAAAAGGTTGAGAATTTCATGACACTCAAACAGGCATGCTCCTCGGAATACCAAGGAGCGCAAGGTGCGTTCAAAGATTCGATGACTCAC
+
AAAAAFFFFFFFGFFGGFEEFGAEBGHFGGBGHHBFFAF5FGFAAEGGGHHGFFHHHHG5GGGHFHHHG3FFFFGHDGHGFGHEHFHHHFHHEFHHHGHHHHGHGFEFHFHHHGGE/GHHGHHHH4GHHGHHHEGHHGHHHFFGGFFGGHHHGGHFHHHHHHGGHHCCHGFGHGEHHHGDGGCGFGGGGFHHHHHHHHBDFGHGGGGGGGHHGHHFHGFFFEGDGHGGGGGGFGHGGE3FBEEGHHHHGEHFHFHEHBFFF4FBGFGCFBG5HHHGF5FHHHGF5GFGGHHGHHHHHHHGGCGGHGFHFHGGAB3FF?EEF5GAEECDFFGFGFA52GFFFDB55DAAAA?
@M02197:105:000000000-AN6RF:1:1102:14401:7649 1:N:0:1
GAAGCTTGAATCTCCTCCGCTTATTGATATGCTTAAGTTCAGCGGGTATCCCTACCTGATCCGAGGTCAACCTTGAAAAATAGGGGGTTTGATGGCAGGACAATTGCACACACTCCGAGCGACAAGATAAACTTACTACGCCACGGAATATGCTATGATCCGCCTTTCAATTTCGGAAGGGAGGATGCTGGCATACTCTTCTTCCACAACCAAGCAAATATGCTTGAGAGGTATTTTATGACGCTCGAACAGGCATGCCTCCCGGAATGCCAGGAGGCGCAATGTGCGTTCAAAGATTCGATGATTCAC
+
CCCDCFFFFFFFGGGGGGGGGGGHHHHHHHHHHHHHHHHHHHHGGGGGHHHHHHHHHHHHHHHFGGGHHHHHHHHHHHHHHHHHHGGGGGGHHHHGHGGGHHHHHHHHHHHGGHHHGGGGGHHHGHHHHHHHHHHHHHHGGGGGHHGHHHHHHHHHHHHHHHHHHHHHHHHHHHHHHHGHHHGHHGGHHHHHHGGHHHHHHHGGGGFHHGHHHHHHFHFGHGHHHHHHHHHGHHHFGHGGGGGHHGHHHHFHHHEGGGGGGGHHHHHHGHHHHGGGGGHHHHGGGGGGFFGGGGGGGFFFFFFFCDCDC
@M02197:105:000000000-AN6RF:1:1102:6209:7716 1:N:0:1
GAAGCTTGAATCTCCTCCGCTTATTGATATGCTTAAGTTCAGCGGGTAGTCCTACCTGATTTGAGGTCAAATTGTCAGAAGCTGTCTCAAAAGAGACCCTTTAGAAGCTGAACCCCATTTATAAAGCTGCTCTTCACAAATGGCGTAGATAATTATCACACCAAAGCAAGGCAACAAAGGTCCCGCTAATGCATTTCAGGAGAGCCGACTTCTGAGAAGCCCGCATACTCCCACATCCAAGCCTGATCAACAGAAAAAGCTGAAAAGGTTGAGAATTTCATGACACTCAAACAGGCATGCTCCTCGGAATACCAAGGAGCGCAAGGTGCGTTCAAAGATTCGATGACTCAC
+
BCCCCFFFFFFFGGGGGGGGGGGHHHHHHHHHGHHHGHHHHHHGGGGGGHHHHHHHHHHHHHHHGHHHHHHHHHHHHHHHHHHHHHHHHHGHHGHHHFHHHHHHHHHHHHHHHHGGGHHHHGHHHHHHHHHHHHHHHHHHHHHGGGGGGHHHHHHHHHHHHGHHHHHHHHGHHHHHHHHHHHHHHGHHHHHHHHGHHHHHHGGGEHHHGGGGHGHHHGGGGGHGHGGGHGGGGGHHGGFHHHFHGBFFGHGHHGHHHHHHHHHHHHHFHHHGHHHGG5FHHHHHDGHHGHFHHHFHHFHGGGGGHGHHHHFHGHHGGGGGGFHHGFGEEAFCGGGGGGGBFFFFFFAAAAA
@M02197:105:000000000-AN6RF:1:1102:20532:7771 1:N:0:1
GAAGCTTGAATCTCCTCCGCTTATTGATATGCTTAAGTTCAGCGGGTAGTCCTACCTGATTTGAGGTCAAATTGTCAGAAGCTGTCTCAAAAGAGACCCTTTAGAAGCTGAACCCCATTTATAAAGCTGCTCTTCACAAATGGCGTAGATAATTATCACACCAAAGCAAGGCAACAAAGGTCCCGCTAATGCATTTCAGGAGAGCCGACTTCTGAGAAGCCCGCATACTCCCACATCCAAGCCTGATCAACAGAAAAAGCTGAAAAGGTTGAGAATTTCATGACACTCAAACAGGCATGCTCCTCGGAATACCAAGGAGCGCAAGGTGCGTTCAAAGATTCGATGACTCAC
+
BBABBFFBFFFFGGGGGGGGGGGHHHHHHHHHHHHHHFHHHGGGGGGGGHHHHHHHHGHHHHHHGHHHGHHHHHHHHGHHHHHHHHHHHHGHHGHHHGHHHHHHHHGHHGGHHHGGGHHHHHHHGGHFHHHHFHHHHHGHGHHHGGGFGHFGGHHHGHHHGHHFHHHHHHHGHHHHGFHGGFHHHGGFGHGHHHHHHHHHHGFDGHGHGHHHHHHHHGGGGGGHHGGGGGGHHHHHGFHGHEHFHHBHHHHHGGHEHHHHHHHHHHHGFHHHHHGBG5DBEHHHHGHHHGGFBFHHHHG1GCGGHHGDB5GHGHFFEFGGHDBHGGFGHFGFDDFFEBGFBFFDFFAAAAA
@M02197:105:000000000-AN6RF:1:1102:8004:7977 1:N:0:1
GAAGCTTGAATCTCCTTCGCTTATTGATATGCTTAAGTTCAGCGGGTAGTCCTACCTGATTTGAGGTCAAATTGTCAGAAGCTGTCTCAAAAGAGACCCTTTAGAAGCTGAACCCCATTTATAAAGCTGCTCTTCACAAATGGCGTAGATAATTATCACACCAAAGCAAGGCAACAAAGGTCCCGCTAATGCATTTCAGGAGAGCCGACTTCTGAAGCCCGCATACTCCCACATCCAAGCCTGATCAACAGAAAAAGCTGAAAAGGTTGAGAATTTCATGACACTCAAACAGGCATGCTCCTCGGAATACCAAGGAGCGCAAGGTGCGTTCAAAGATTTGATGATTCAC
+
BBBBBFFFFFFDGGGGGGGFGGGGHFGHHGHHHHGHGHHHGHHGGGEGGHGEFFHHHFGHHHGH1GGGHHFGHHHHFGHEHGHHHHHHGGEBGGHHHGHGHHGHFHHHHEHHFHGEDHGHHGHHHHGHHFHHHHHHGHHEGGHGGGGGFHGHHHGHGGFHGHGFFHHHHHGHGHHHHHHEAGGCGHGGGHHGHGGFHGHHHGGGGHHGGGGHHGHGGGGGGHHHGGGGGGGGHGGGGHHGHHGBHHHHHHHHGHFG1GB@BHGGAHGFEHEGHEFFHHHGHHHGHHHHGGEHHHFHE?CGE/HHGGGGBFHGF??GCFCBCHEE0EHGGGB3AF1GGFFBFFFFAAAAA
@M02197:105:000000000-AN6RF:1:1102:13601:8078 1:N:0:1
GAAGCTTGAATCTCCTCCGCTTATTGATATGCTTAAGTTCAGCGGGTAGTCCTACCTGATTTGAGGTCAAATTGTCAGAAGCTGTCTCAAAAGAGACCCTTTAGAAGCTGAACCCCATTTATAAAGCTGCTCTTCACAAATGGCGTAGATAATTATCACACCAAAGCAAGGCAACAAAGGTCCCGCTAATGCATTTCAGGAGAGCCGACTTCTGAGAAGCCCGCATACTCCCACATCCAAGCCTGATCAACAGAAAAAGCTGAAAAGGTTGAGAATTTCATGACACTCAAACAGGCATGCTCCTCGGAATACCAAGGAGCGCGAGGTGCGTTCAAAGATTCGATGATTCAC
+
ABCCCFFFFFFFGGGGGGGGGGGHHHHHHHFHHHGHHHHHHHHGGGGGGHHHHHHHHHHHHHHHGHHHHHHHHHHHHHHGHHHHHHHHHHHHHGHHHGHHHHHHHGHHGHHHHHGGGHHGHHHHHGGHHHHHHHHHHHGHHHHHGGGGFHHFHHHHHHHHHGHHHHHHHHFHHHHHFHGHHHHHGGHGHHHHHHHHHGHHHGHGHHGGGGGGGHHHHGGGGGGHHHGGGGHHHHHHGGHHHFFHHHHFHHFGHGHHHHHHHHHHHHHHHFHHHHGFHHHHHHGHEFEFG5GHBHHHHFHGGCGDHHGHHHFFGHGGGGF2?ECHGCGGHGGGGGBGGGFFFFBFFFBBBBB
@M02197:105:000000000-AN6RF:1:1102:8474:7672 1:N:0:1
GAAGCTTGAATCTCCTCCGCTTATTGATATGCTTAAGTTCAGCGGGTAGTCCTACCTGATTTGAGGTCAAATTGTCAGAAGCTGTCTCAAAAGAGACCCTTTAGAAGCTGAACCCCATTTATAAAGCTGCTCTTCACAAATGGCGTAGATAATTATCACACCAAAGCAAGGCAACAAAGGTCCCGCTAATGCATTTCAGGAGAGCCGACTTCTGAGAAGCCCGCATACTCCCACATCCAAGCCTGATCAACAGAAAAAGCTGAAAAGGTTGAGAATTTCATGACACTCAAACAGGCATGCTCCTCGGAATACCAAGGAGCGCAAGGTGCGTTCAAAGATTCGATGATTCAC
+
CCCCCFFFFFFFGGGGGGGGGGGHGHGHHHHHHHGFHHGFGHHGGGGCGHHHHHGHHHFHGGHHGHHHHHHGHHGGHFHGGHHGHHHHHGHFHGHHHGHHHHHHGHGHHHHHHHGGGHGHHHHGHHHHHHHHHGHGHHGHHHHHGGGGGHHGHHHHHHHGHGHHHHFHHGHGHHHHHHHGHGGGHGGHHHHHHHHHHHHHHGHGHGGHHHHGHHGHHGGGGGGHHGGGGGGGHHGGGGHFHHHGGGHGHHHHHGHHHHGHHHHHHEHEGHHHGHHFHFHHHHGFDGHHHHFHGHHGBGHGGGGGHHFGHHHHHFGDE?GGHHHHGGGGHGGBGGGGGBFFFFFFFFBBBBB
@M02197:105:000000000-AN6RF:1:1102:15253:8162 1:N:0:1
GAAGCTTGAATCTCCTCCGCTTATTGATATGCTTAAGTTCAGCGGGTAGTCCTACCTGATTTGAGGTCAAATTGTCAGAAGCTGTCTCAAAAGAGACCCTTTAGAAGCTGAACCCCATTTATAAAGCTGCTCTTCACAAATGGCGTAGATAATTATCACACCAAAGCAAGGCAACAAAGGTCCCGCTAATGCATTTCAGGAGAGCCGACTTCTGAGAAGCCCGCATACTCCCACATCCAAGCCTGATCAACAGAAAAAGCTGAAAAGGTTGAGAATTTCATGACACTCAAACAGGCATGCTCCTCGGAATACCAAGGAGCGCAAGGTGCGTTCAAAGATTCGATGATTCAC
+
BBBBBFFFFFFFGGGGGGGGGGGHGHHHHHHHHHHHHHHHHFHGGFGGGHHHHFHHHHFHHHHHGHHHHHHHHHHHHHHHHHHHHHHHHHGHHGHHHGHHHHHHHHHHHHHHHHGGGHHHHHHGHHHHHHHHHHHHHHHHHHHHGGGGGHGGHHGHHHHHHGHHHHHHHHHHHHHHHHHGHHHHHHHHHHHHHHHHHHHHHGGGHHHHHGHGHHHGHGGGGGHGHGGGGGHHHHHHGGHHHHHGHFHHHHGHHGHHHHHHGHHHHHHHHHGHHHE5GHHHHHHHFGHHHHGEFHHHHHHGGGGFGFHHHHHHHHGGGGGGGHHHGGGGHGGBGGFGGGGBFFFFFFCBA?B
@M02197:105:000000000-AN6RF:1:1102:27623:8095 1:N:0:1
GAAGCTTGAATCTCCTCCGCTTATTGATATGCTTAAGTTCAGCGGGTAGTCCTACCTGATTTGAGGTCAAATTGTCAGAAGCTGTCTCAAAAGAGACCCTTTAGAAGCTGAACCCCATTTATAAAGCTGCTCTTCACAAATGGCGTAGATAATTATCACACCAAAGCAAGGCAACAAAGGTCCCGCTAATGCATTTCAGGAGAGCCGACTTCTGAGAAGCCCGCATACTCCCACATCCAAGCCTGATCAACAGAAAAAGCTGAAAAGGTTGAGAATTTCATGACACTCAAACAGGCATGCTCCTCGGAATACCAAGGAGCGCAAGGTGCGTTCAAAGATTCGATGATTCAC
+
ABBBBFFFFFFFGGGGFGGGGEFHHHHHHHGGHHHHGHHHHHHGGGEEGDHHHHHHHHGHHHHHGHHHGHHHHHGHHHHHHHHHHHHHHHHHHGGHHGGHHHHHHHHHHHHHHHGGGFHGHHHGHHHHHHHHGHHHHHHGHHGGGGGGGHHHHHHHHHHHHHHHHHHHGHHHHHHHHHHHFGHHEHHGGHHHHHHHHHHHHGGFHHHHGHHFGHHGHGGGGGHGHGGGHGGHHHHHGGHHHHHHFBFGHGGHHHHHGGGHHGHHHHHHHGGFHGG5FEHHHHG3FEFGHFHHHGBHHHHGGGGGHHHHGBGHHHHGGGGGHHHHGGGGHGGFFGFGFGGFFFFFFFBBA>A
@M02197:105:000000000-AN6RF:1:1102:26404:8334 1:N:0:1
GAAGCTTGAATCTCCTCCGCTTATTGATATGCTTAAGTTCAGCGGGTAGTCCTACCTGATTTGAGGTCAAATTGTCAGAAGCTGTCTCAAAAGAGACCCTTTAGAAGCTGAACCCCATTTATAAAGCTGCTCTTCACAAATGGCGTAGATAATTATCACACCAAAGCAAGGCAACAAAGGTCCCGCTAATGCATTTCAGGAGAGCCGACTTCTGAGAAGCCCGCATACTCCCACATCCAAGCCTGATCAACAGAAAAAGCTGAAAAGGTTGAGAATTTCATGACACTCAAACAGGCATGCTCCTCGGAATACCAAGGAGCGCAAGGTGCGTTCAAAGATTCGATGATTCAC
+
BCCBBFFFFFFFGGGGGGGGGGGHHHHHHHHHHHHHHHHHHHHGGGGGGHHHHHHHHHHHHHHHGHHHHHHHHHHHHHHHHHHGHHHHHHHHHGHHHGHHHHHHHHHHHHHHHHGGGHHHHHHHHGHHHHHHHHHHHHHHHHHGGGGGGHHHHHHHHHHHHGHHHHHHHHGHHHHHHHHHHHHHGHHHHHGHHHHHHHHHHGGGHHHHHGHGHHHHGGGGGGHGHHGGHGHHHGHHGGHHHHHHHHHHHFHHHGHHGHFGEFHHHHGGHHHFHGFGHHHHHHHHHFHHHHHHHHFHHHHGFACGFHG5GHGGHHHGFCGGHHHHGGGGHGGGGGGGGGGFFFFFFFBBBAA
@M02197:105:000000000-AN6RF:1:1102:23036:8275 1:N:0:1
GAAGCTTGAATCTCCTCCGCTTATTGATATGCTTAAGTTCAGCGGGTAGTCCTACCTGATTTGAGGTCAAATTGTCAGAAGCTGTCTCAAAAGAGACCCTTTAGAAGCTGAACCCCATTTATAAAGCTGCTCTTCACAAATGGCGTAGATAATTATCACACCAAAGCAAGGCAACAAAGGTCCCGCTAATGCATTTCAGGAGAGCCGACTTCTGAGAAGCCCGCATACTCCCACATCCAAGCCTGATCAACAGAAAAAGCTGAAAAGGTTGAGAATTTCATGACACTCAAACAGGCATGCTCCTCGGAATACCAAGGAGCGCAAGGTGCGTTCAAAGATTCGATGATTCAC
+
CABCCFFFFFFFGGGGGGGGGGGHHHHHHHHGHHGGHHHHHHHGGGGGGHHHGFHHHHHHHHHHGHHHHHHHHHHHHHHHHHHHHHHHHHHHHGHHHGHHHHHHHHHHHHHGHHGGGHHHHHHHGHGHHHHHHHHHHHGHHHHHGGGGGHHHHHHHHHHHHGHHHHHHHHHHHHHHHHHHHHHHHHHHHHHHHHHHHHHHHGHGHHHHHHHGHHHHHGGGGGHHGGGGHGGHHGHFGGHHHHHHHHHGHHHHHHHHHHHHHHHHHHHHHGHHHHGBFHGHHHHHFGHHGHHHHHGGHHHGGGGGHHHHHGHHHHHGEFCGHHHHGGEGHGGGGGGGGGGFFFFFFFBBBBB
@M02197:105:000000000-AN6RF:1:1102:13213:8102 1:N:0:1
GAAGCTTGAATCTCCTCCGCTTATTGATATGCTTAAGTTCAGCGGGTAGTCCTACCTGATTTGAGGTCAAATTGTCAGAAGCTGTCTCAAAAGAGACCCTTTAGAAGCTGAACCCCATTTATAAAGCTGCTCTTCACAAATGGCGTAGATAATTATCACACCAAAGCAAGGCAACAAAGGTCCCGCTAATGCATTTCAGGAGAGCCGACTTCTGAGAAGCCCGCATACTCCCACATCCAAGCCTGATCAACAGAAAAAGCTGAAAAGGTTGAGAATTTCATGACACTCAAACAGGCATGCTCCTCGGAATACCAAGGAGCGCAAGGTGCGTTCAAAGATTCGATGATTCAC
+
AAA@3CFFFFFFGCGGGGGGGGGHFHGGHHHHHGG5DFDFGHHGGGEFGGHFHHHHHHHHHHBHGGGHHHGHHGDFHHHHGGHFHHHGGFFHHEHGHGFFGHHGHHHGHHHEHHGGEHHFHGHFFFHHGHHHHHHHGGGHHHHHGGFCGHGEHHHHHGHHHHHHHHHHGHHHHHHHHHHGDGGHEGHHGGHGDGFGHHGHHFGGG?HGCHGGFGHHHGGF?ABFGHFFBGHEGGHGGGHHHHHHHHFEGHHEHGHHHHHHHGEHGHGGGBHHHHGD5HE55HFF5GFHFFHFGHGHGFEEE?GGHGHHHHHHHFFEG?GGHFBGGGGCGGGFGGGGGCGBFFFFFFAA?BB
@M02197:105:000000000-AN6RF:1:1102:14255:8175 1:N:0:1
GAAGCTTGAATCTCCTCCGCTTATTGATATGCTTAAGTTCAGCGGGTAGTCCTACCTGATTTGAGGTCAAATTGTCAGAAGCTGTCTCAAAAGAGACCCTTTAGAAGCCGAACCCCATTTATAATGCTGCTCTTCACAAATGGCGTAGATAATTATCACACCAAAGCAAGGCAACAAAGGTCCCGCTAATGCATTTCAGGAGAGCCGACTTCTGAGAAGCCCGCATACTCCCACATCCAAGCCTGATCAACAGAAAAAGCTGAAAAGGTTGAGAATTTCATGACACTCAAACAGGCATGCTCCTCGGAATACCAAGGAGCGCAAGGTGCGTTCAAAGATTCGATGATTCAC
+
CCDDDFFF@FFFGGGGGGGGGGGHHGFHHHHHHHGGHHHGHGHGGFGGGHHGEHHHGHHHHHHHGHGHHHHHHHHHHHGHGHHHHHHHHHHHHGHHHGGHHHHHHHHHHGGGGGGGGHHHHHHHHHHHHHGHHHHHHHHHHHHHGGGGGHHGHGHHGHHHHGHHHHHHHHGHHHGGHCGHHHHHGHGGHHHHHHHHHHHHHGGGHHGGGGGGGGHHHGGGGGGGGGGGGGHGFFFFGGHHHHHFHGFBHHGHGHHHHGBBFFHGGGF25HHFFF55HHHGDFHFGE5HHHFFHHHHHGCA0EEEBHGCGGHGHGFGFCGGFBEBEEAE4GGBBGGGGGGFFFFDFF@ABBA
@M02197:105:000000000-AN6RF:1:1102:21982:8362 1:N:0:1
GAAGCTTGAATCTCCTCCGCTTATTGATATGCTTAAGTTCAGCGGGTAGTCCTACCTGATTTGAGGTCAAATTGTCAGAAGCTGTCTCAAAAGAGACCCTTTAGAAGCTGAACCCCATTTATAAAGCTGCTCTTCACAAATGGCGTAGATAATTATCACACCAAAGCAAGGCAACAAAGGTCCCGCTAATGCATTTCAGGAGAGCCGACTTCTGAGAAGCCCGCATACTCCCACATCCAAGCCTGATCAACAGAAAAAGCTGAAAAGGTTGAGAATTTCATGACACTCAAACAGGCATGCTCCTCGGAATACCAAGGAGCGCAAGGTGCGTTCAAAGATTCGATGATTCAC
+
BABBCFFFFFFFGGGGGGGGGGGHHHHHHHHHHHHHHHHHHHHGGGGGGHHHHHHHHHHHHHHHGHHHHHHHHHHHHGHHHHHGHHHHHFHHFGHHHGHHHHGHGHHHHHHHHHGGGHHHGHHHHHHHFHHHHHHHHHHHGHHHGGGGGHGHHHHHHHHHHGHHHHHHHHHHHGGHHHHHHHHHGGGGHHHGHHHHHHHHHGHGGGHFGGHGGHHFHGGGGGHHGHEGGGHHGFHHCGHHGHHGHHHHHHGHHHHHHHHHHHHFGEHHGHHHFGF5BFHHHHFGHGGHHGHHGGHHFHGGGGGGHHHHGFGBHHHEEGCCFHHHGGFEHGGGGGGGGGFFFFFFFFAA3AA
@M02197:105:000000000-AN6RF:1:1102:11631:8446 1:N:0:1
GAAGCTTGAATCTCCTCCGCTTATTGATATGCTTAAGTTCAGCGGGTAGTCCTACCTGATTTGAGGTCAAATTGTCAGAAGCTGTCTCAAAAGAGACCCTTTAGAAGCTGAACCCCATTTATAAAGCTGCTCTTCACAAATGGCGTAGATAATTATCACACCAAAGCAAGGCAACAAAGGTCCCGCTAATGCATTTCAGGAGAGCCGACTTCTGAGAAGCCCGCATACTCCCACATCCAAGCCTGATCAACAGAAAAAGCTGAAAAGGTTGAGAATTTCATGACACTCAAACAGGCATGCTCCTCGGAATACCAAGGAGCGCAAGGTGCGTTCAAAGATTCGATGATTCAC
+
DDDDDFFFFFFFGGGGGGGGGGGGHHHHHHHHGHHHHHHHHHHGGGGGGHHHHHHHHHHHHHHHGHHHHHHHHGHHHHHHHHHHHHHHHHHGHGHHHGHHHHHHHHHHHHHHHHGGGHHHHHHHHHHHHHHHGHHHHGHHHHHHGGGGGHHHHHHHHHHHHGHHHHHHHHHHHHHHHHHGFGGHGHHHHHHHHHHHHHHHHGGGHHHHHHHHHHHHHGGGGGGGHGGGHGGGGGHHGGHHHHHHHHHHHHHHHHHHHHHHHHGHHHHHHGHHHHHFGBGHHHHHFGHHHHHHHHHFHEGGGGE2HHFHHFGHHHGEEGGGHHHHGGGGHGFFGGGGEF4FFFFFFFBBBBB
@M02197:105:000000000-AN6RF:1:1102:26959:8474 1:N:0:1
GAAGCTTGAATCTCCTCCGCTTATTGATATGCTTAAGTTCAGCGGGTAGTCCTACCTGATTTGAGGTCAAATTGTCAGAAGCTGTCTCAAAAGAGACCCTTTAGAAGCTGAACCCCATTTATAAAGCTGCTCTTCACAAATGGCGTAGATAATTATCACACCAAAGCAAGGCAACAAAGGTCCCGCTAATGCATTTCAGGAGAGCCGACTTCTGAGAAGCCCGCATACTCCCACATCCAAGCCTGATCAACAGAAAAAGCTGAAAAGGTTGAGAATTTCATGACACTCAAACAGGCATGCTCCTCGGAATACCAAGGAGCGCAAGGTGCGTTCAAAGATTCGATGATTCAC
+
BCBBBFFFFFFFGGGGGGGGGGGHHHHHHHHHHHHHGHHHHHHGGGGAFHHHHHHGHHHHHHHHGGHHHHHHHHGHHHHHHHHHHHHHHHHHHGHHHGHHHHHHHHHGHHHFHGGGGHHHHHHHHHHHHHHHHHHHHHGHHHHHGGGFGHGGHHHHHHHHHGHHHHHGHHGHHHHHHHHHHHHGGGGHHHHHHHHHHHHHHGHGHHHHGGGHGGHGHGGGGGHHHHGGGGHGHHGGGGHHHHHHHHHHGHHHHHHHHGHHHHHHHHHHHGFHHGGDHHHGDGHGFGFGHFHHGGGHGCFF0FCGHHBFFBDGHGHGGGGGHGFHGGGGHGGGFGBGGFFFFFFFFFBA@BB
@M02197:105:000000000-AN6RF:1:1102:8615:8477 1:N:0:1
GAAGCTTGAATCTCCTCCGCTTATTGATATGCTTAAGTTCAGCGGGTAGTCCTACCTGATTTGAGGTCAAATTGTCAGAAGCTGTCTCAAAAGAGACCCTTTAGAAGCTGAACCCCATTTATAAAGCTGCTCTTCACAAATGGCGTAGATAATTATCACACCAAAGCAAGGCAACAAAGGTCCCGCTAATGCATTTCAGGAGAGCCGACTTCTGAGAAGCCCGCATACTCCCACATCCAAGCCTGATCAACAGAAAAAGCTGAAAAGGTTGAGAATTTCATGACACTCAAACAGGCATGCTCCTCGGAATACCAAGGAGCGCAAGGTGCGTTCAAAGATTCGATGACTCAC
+
BCCDBFFFFFFFGGGGGGGGGGGHHHGHHHHHHHHHHHHHHHHGGGGGGHHHHHHHHHHHHHHHGHHHHHHHHHHHHHHHHHHHHHHHHHHHHGHHHGHHHHHHHHHHHHHHHHGGGHHHHHHHHHHHHHHHHHHHHHHHHHHHGGGGGGHHHHHHHHHHHGHHHHHHHHGHHHHHHHGHHHHHHHHHHHHHHHHHHHHHHGHGHHHGGGGGHHHHHHGGGGHHHHGGHGHHGGHHGGHHHGHHHHHGHHHHHGHHHHHHHHHHHHHHHHHGHHGBHFHHHHHHHGGHHHHHHHHHGHHGCGGGHHEHHGHHHHHFGGGGGBHHGGFGHGGGGGGGGGGBFFFFFFCCBAB
@M02197:105:000000000-AN6RF:1:1102:23726:8350 1:N:0:1
GAAGCTTGAATCTCCTCCGCTTATTGATATGCTTAAGTTCAGCGGGTATCCCTACCTGATCCGAGGTCAACCTTTGAAATATTTAGGGTTATTGGCAAGCCTCCACCAGGACTCTGTAGCGAGAAGAATTACTACGCTTAGAGCCTGGCAGCACCGCCACTGATTTTGAGGCCCGCCCAGAGGCGAAAGGCCCAAGACCCAGCAAGCTGGATTGGTTTAAATGACGCTCGAACAGGCATGCCCCTCGGAATGCCAAGGGGCGCAATGTGCGTTCAAAGATTCGATGATTCAC
+
CCCCCFFFFFFFGGGGGGGGGGGHHHHHHHGHHHHHHHHHHHHGGGGGHHHHHHHH:HHHHHHGGGGHHHHHHHHHHHHHHHHHHHHHHHHH9HHHHHGHG<HH;HGHHGHHHHHH;HHHGGGGGHHHHHHHH<HGGGGGHGHHHHHHHHGGHHHGHHGHHHHHHHHHGGHGGGGGGHGHHHGGGHGGHHHGHHHHGGGHHHGGHHHGHHHHGHHHFHHHHGGGGGHHGHGFHHHHHHGGGGGGGFGHHHHHGHHHGGGGGHGHHGGGGHGGGGGGGGGGFFFFFFFBAAAA
@M02197:105:000000000-AN6RF:1:1102:20352:8424 1:N:0:1
GAAGCTTGAATCTCTCCGCTTATTGATATGCTTAAGTTCAGCGGGTAGTCCTACCTGATTTGAGGTCAAATTGTCAGAAGCTGTCTCAAAAGAGACCCTTTAGAAGCTGAACCCCATTTATAAAGCTGCTCTTCACAAATGGCGTAGATAATTATCACACCAAAGCAAGGCAACAAAGGTCCCGCTAATGCATTTCAGGAGAGCCGACTTCTGAGAAGCCCGCATACTCCCACATCCAAGCCTGATCAACAGAAAAAGCTGAAAAGGTTGAGAATTTCATGACACTCAAACAGGCATGCTCCTCGGAATACCAAGGAGCGCAAGGTGCGTTCAAAGATTCGATGATTCA
+
CCCCCFFFFFFFGGGGGGGGGGHHHHHHHHHHHHHHHHHHHHGGGGEGHHHHHHHHHGHHHHHGHHHHHGHHHHHHHHHHHHHHHHHHHFHHGHHHGHHHHHHHHHHHHHHHHGGGHHGHHHGHHHHHHHHHHHHHHHHHHGHGGGGGHHHHHHHHHHHHGHHHHHHHHGHHHHHHHHGGHHHGGHHHHHHHHHHHHHHHGHGHHGGHHGGHHHHHGGGGGGHHGGGGGGHHHHGGGHFHFEGHEHGHHHHHHHHHHHHHHHHGHHHGHHHHHHHHGHGGGHFFFBHGBBBHGFFFHHGCCCGHHHGFHHHGHHGGGGGHHFCGGGGFGGGGGGGGGFFFFFFFA33AA
@M02197:105:000000000-AN6RF:1:1102:8601:8417 1:N:0:1
GAAGCTTGAATCTCCTCCGCTTATTGATATGCTTAAGTTCAGCGGGTAGTCCTACCTGATTTGAGGTCAAATTGTCAGAAGCTGTCTCAAAAGAGACCCTTTAGAAGCTGAACCCCATTTATAAAGCTGCTCTTCACAAATGGCGTAGATAATTATCACACCAAAGCAAGGCAACAAAGGTCCCGCTAATGCATTTCAGGAGAGCCGACTTCTGAGAAGCCCGCATACTCCCACATCCAAGCCTGATCAACAGAAAAAGCTGAAAAGGTTGAGAATTTCATGACACTCAAACAGGCATGCTCCTCGGAATACCAAGGAGCGCAAGGTGCGTTCAAAGATTCGATGACTCAC
+
CBCCCFFFFFFFGGGGGGGGGGGHHHHHHHHHHHHHHHHHHHHGGGGGGHHHHGHHHGHHHHGHGHHGHGHHHHHHHHHHHHHHHHHHHHHHHGHGHGHHHHHHHHGHHHHHHHGGGHHHHHHFHHGGFHHHHHHHHHHHHHHHGGGGGHHHHHHHHHHHHHHHHHHHHHHHHGHHHHHHHGHHGHHHGHHHHHHHHHHHHGHGHHHHGHGGHGHHHGGGGGHHGHGGHGHHHHGBGGHHHHGHHHHHHHHHHHHHHHHHHHHHFHHFHFHHFGE5FGHHGEHFGGHHHHHHHHHHHEGGGGCDHHHHHHGHHHHGGGGGHHHCGGGGHGGFCGGGGGGCFFFFFFBBBAB
@M02197:105:000000000-AN6RF:1:1102:28142:8879 1:N:0:1
GAAGCTTGAATCTCCTCCGCTTATTGATATGCTTAAGTTCAGCGGGTAGTCCTACCTGATTTGAGGTCAAATTGTCAGAAGCTGTCTCAAAAGAGACCCTTTAGAAGCTGAACCCCATTTATAAAGCTGCTCTTCACAAATGGCGTAGATAATTATCACACCAAAGCAAGGCAACAAAGGTCCCGCTAATGCATTTCAGGAGAGCCGACTTCTGAGAAGCCCGCATACTCCCACATCCAAGCCTGATCAACAGAAAAAGCTGAAAAGGTTGAGAATTTCATGACACTCAAACAGGCATGCTCCTCGGAATACCAAGGAGCGCAAGGTGCGTTCAAAGATTCGATGACTCAC
+
BBBBBFFFFBFFGGGGGGGGFGGHHHGFHHHHHHHHHHHFHHGGGGGGGHHGHGHHHHHGHGHGGFFHHHHHHHHHHHHHHHHHHHHHHHGHHGHGHGHHHHHHHHHHHHHHGHGGGHHHHHHHHGGHHGHGHHHHGHHGFBBHGGGFGHHHHHHHHHGGHHHHHHHHHHFHHHHHGHHFFFFCHHHHHHHEHHHHHHHHHGGGHHGGGGGGHHHHHGGGGGGHHHGGGGGHHGHHGGHHHGHHHHFHHHHHHHHGHHGHGFBFHHF2GBBDGFHGFFFEHHHHGGHGGHHHHHEHHHHGFEGGFGGGFGFFHGH?GFGGHHHGGGGGHGGGGGGFGGGFFFFFFF@BBBA
@M02197:105:000000000-AN6RF:1:1102:14847:8952 1:N:0:1
GAAGCTTGAATCTCCTCCGCTTATTGATATGCTTAAGTTCAGCGGGTAGTCCTACCTGATTTGAGGTCAAATTGTCAGAAGCTGTCTCAAAAGAGACCCTTTAGAAGCTGAACCCCATTTATAAAGCTGCTCTTCACAAATGGCGTAGATAATTATCACACCAAAGCAAGGCAACAAAGGTCCCGCTAATGCATTTCAGGAGAGCCGACTTCTGAGAAGCCCGCATACTCCCACATCCAAGCCTGATCAACAGAAAAAGCTGAAAAGGTTGAGAATTTCATGACACTCAAACAGGCATGCTCCTCGGAATACCAAGGAGCGCAAGGTGCGTTCAAAGATTCGATGACTCAC
+
CCCCCFFFFFFFGGGGGGGGGGGHHHHHHHHHHHHHHHHHHHHGGGGGGHHHHHHHHHHHHHHGGHHHHHHHHHHHHHHHHHHHHHHHHHHHHGHHHGHHHHHHHHHHHHHHHHGGGHHHHHHHHHHHHHHGHHHHHHHHHHHHGGGGEHHHHHGHHHHHHGHHHHHHHHGHHHHHHHHHHHHHGHHHGHHGHHHHHHHHHGGGGHHHGHGGGHHHGGGGGGGHHGGGGGGHHHHHGGHHHHHFHF4FHHHHHHHHHHFG4HHGHHHHFGHHHGHGGFHHHHHGHFBHGGHHHHFHHHHGECEDHHHFHCHFCHHGGGGGHGCHGGGGHGGGGGGGECGBFFFFFFBBBAB
@M02197:105:000000000-AN6RF:1:1102:4767:8909 1:N:0:1
[truncated: 15,694,297 more chars]
